# Supplementary material for: Galileo: Three-dimensional searching in large combinatorial fragment spaces on the example of pharmacophores
Source: J Comput Aided Mol Des. 2022 Nov 24;37(1):1–16. doi: 10.1007/s10822-022-00485-y (PMC10032335; doi:10.1007/s10822-022-00485-y)
Supplement: Supplementary file 1 — Supplementary file1 (ZIP 244732 kb) [file 10822_2022_485_MOESM1_ESM.zip]

Archive with 23 entries (20 files):
- input/
- input/configuration/
- input/configuration/validation_Imatinib_baseline_config_generator.sh
- input/configuration/validation_Imatinib_config_generator.sh
- input/configuration/validation_Lopinavir_baseline_config_generator.sh
- input/configuration/validation_Lopinavir_config_generator.sh
- input/configuration/validation_Rivaroxaban_baseline_config_generator.sh
- input/configuration/validation_Rivaroxaban_config_generator.sh
- input/configuration/pharmacophore_search_FXIa_REAL_Space.json
- input/configuration/pharmacophore_search_FXIa_REAL_Space_baseline.json
- input/configuration/pharmacophore_search_HSP90_REAL_Space.json
- input/configuration/pharmacophore_search_HSP90_REAL_Space_baseline.json
- input/configuration/pharmacophore_search_FXIa_ZB_SampleSpace_baseline.json
- input/configuration/pharmacophore_search_FXIa_ZB_SampleSpace.json
- input/configuration/pharmacophore_search_HSP90_ZB_SampleSpace.json
- input/configuration/pharmacophore_search_HSP90_ZB_SampleSpace_baseline.json
- input/pharmacophore-models/
- input/pharmacophore-models/FXIa.json
- input/pharmacophore-models/HSP90.json
- input/pharmacophore-models/HSP90_no_constraints.ph4
- input/README.txt
- input/ZB_SampleSpace.fsdb
- input/ZB_SampleSpace_enumerated.smi
