# Supplementary material for: Galileo: Three-dimensional searching in large combinatorial fragment spaces on the example of pharmacophores
Source: J Comput Aided Mol Des. 2022 Nov 24;37(1):1–16. doi: 10.1007/s10822-022-00485-y (PMC10032335; doi:10.1007/s10822-022-00485-y)
Supplement: Supplementary file 1 — Supplementary file1 (ZIP 244732 kb) [file 10822_2022_485_MOESM1_ESM.zip › input/configuration/validation_Imatinib_config_generator.sh]

#!/usr/bin/env bash

let POPSIZE=10000

for i in {1..50}; do
  let GEN=$i
  CONFIG="{
    \"nofGenerations\": $GEN,
    \"maxPopulationSize\": $POPSIZE,
    \"minNofFragments\": 1,
    \"maxNofFragments\": 5,
    \"maxNofCopies\": 10,
    \"maxNofCrossoverAttempts\": 1,
    \"selectionMethod\": 1,
    \"selectionRate\": 0.1,
    \"mutationRate\": 0.05,
    \"scores\":
    {
      \"csfp\":
      {
        \"use\": true,
        \"target\": \"Cc1ccc(cc1Nc2nccc(n2)c3cccnc3)NC(=O)c4ccc(cc4)CN5CCN(CC5)C\",
        \"weight\": 1.0
      }
    }
  }"
  echo $CONFIG > Imatinib_$GEN\_generations_$POPSIZE\_population_galileo.json
done
