# Supplementary material for: Galileo: Three-dimensional searching in large combinatorial fragment spaces on the example of pharmacophores
Source: J Comput Aided Mol Des. 2022 Nov 24;37(1):1–16. doi: 10.1007/s10822-022-00485-y (PMC10032335; doi:10.1007/s10822-022-00485-y)
Supplement: Supplementary file 1 — Supplementary file1 (ZIP 244732 kb) [file 10822_2022_485_MOESM1_ESM.zip › input/configuration/pharmacophore_search_HSP90_REAL_Space.json]

{
  "nofGenerations": 20,
  "maxPopulationSize": 200000,
  "minNofFragments": 1,
  "maxNofFragments": 3,
  "maxNofCopies": 3,
  "maxNofCrossoverAttempts": 5,
  "selectionMethod": 1,
  "selectionRate": 0.1,
  "mutationRate": 0.3,
  "scores":
  {
    "pharmacophore":
    {
      "use": true,
      "weight": 1.0,
      "pharmacophore": "HSP90.json"
    }
  }
}
