# Supplementary material for: Galileo: Three-dimensional searching in large combinatorial fragment spaces on the example of pharmacophores
Source: J Comput Aided Mol Des. 2022 Nov 24;37(1):1–16. doi: 10.1007/s10822-022-00485-y (PMC10032335; doi:10.1007/s10822-022-00485-y)
Supplement: Supplementary file 1 — Supplementary file1 (ZIP 244732 kb) [file 10822_2022_485_MOESM1_ESM.zip › input/pharmacophore-models/FXIa.json]

{
    "exclusion_volumes": [ ],
    "infos": {
        "name": " "
    },
    "point_distances": [
    ],
    "points": [
        {
            "directionHeads": [
                  {
                    "type": "Acc",
                    "x-value": 9.777287837926753,
                    "y-value": 50.554212664711265,
                    "z-value": 25.902609663546087
                },
                {
                    "type": "Acc",
                    "x-value": 9.605427071495729,
                    "y-value": 51.93706562022118,
                    "z-value": 25.051229462304665
                }
            ],
            "directions": [
                {
                    "type": "Acc",
                    "x-value": -0.280812162073247,
                    "y-value": -0.49158733528873566,
                    "z-value": 0.8243096635460905
                },
                {
                    "type": "Acc",
                    "x-value": -0.4526729285042703,
                    "y-value": 0.891265620221185,
                    "z-value": -0.027070537695332637
                }
            ],
            "id": 0,
            "interaction": "Acc",
            "mol_type": "Unknown",
            "radius": 1,
            "x-coord": 10.0581,
            "y-coord": 51.0458,
            "z-coord": 25.0783
        },
        {
            "directionHeads": [
                {
                    "type": "Don",
                    "x-value": 11.782050711340213,
                    "y-value": 50.06913674246064,
                    "z-value": 18.91287346867059
                }
            ],
            "directions": [
                {
                    "type": "Don",
                    "x-value": 0.21565071134021363,
                    "y-value": 0.9391367424606384,
                    "z-value": -0.26742653132941097
                }
            ],
            "id": 1,
            "interaction": "Don",
            "mol_type": "Unknown",
            "radius": 1,
            "x-coord": 11.5664,
            "y-coord": 49.13,
            "z-coord": 19.1803
        },
        {
            "directionHeads": [
                {
                    "type": "Acc",
                    "x-value": 14.25741181348972,
                    "y-value": 51.45323586419395,
                    "z-value": 21.154361741524934
                },
                {
                    "type": "Acc",
                    "x-value": 14.354699937992013,
                    "y-value": 51.56098330330729,
                    "z-value": 19.428405337036295
                }
            ],
            "directions": [
                {
                    "type": "Acc",
                    "x-value": -0.4163881865102802,
                    "y-value": -0.3900641358060471,
                    "z-value": 0.8212617415249306
                },
                {
                    "type": "Acc",
                    "x-value": -0.3191000620079869,
                    "y-value": -0.28231669669271153,
                    "z-value": -0.9046946629637065
                }
            ],
            "id": 2,
            "interaction": "Acc",
            "mol_type": "Unknown",
            "radius": 1,
            "x-coord": 14.6738,
            "y-coord": 51.8433,
            "z-coord": 20.3331
        },
        {
            "directionHeads": [
            ],
            "directions": [
            ],
            "id": 3,
            "interaction": "Hyd",
            "mol_type": "Unknown",
            "radius": 1.5,
            "x-coord": 11.3081900610866,
            "y-coord": 53.878480520599,
            "z-coord": 27.0031840559043
        }
    ]
}
