# Supplementary material for: Galileo: Three-dimensional searching in large combinatorial fragment spaces on the example of pharmacophores
Source: J Comput Aided Mol Des. 2022 Nov 24;37(1):1–16. doi: 10.1007/s10822-022-00485-y (PMC10032335; doi:10.1007/s10822-022-00485-y)
Supplement: Supplementary file 1 — Supplementary file1 (ZIP 244732 kb) [file 10822_2022_485_MOESM1_ESM.zip › input/pharmacophore-models/HSP90.json]

{
    "exclusion_volumes": [],
    "infos": {
        "name": " "
    },
    "point_distances": [
        {
            "dist": 2.7552068805667256,
            "point1_id": 2,
            "point2_id": 3
        },
        {
            "dist": 8.407385811891828,
            "point1_id": 0,
            "point2_id": 2
        },
        {
            "dist": 3.013655101367775,
            "point1_id": 1,
            "point2_id": 2
        },
        {
            "dist": 7.7782595559675185,
            "point1_id": 0,
            "point2_id": 1
        },
        {
            "dist": 6.654914705292787,
            "point1_id": 0,
            "point2_id": 3
        },
        {
            "dist": 3.808839367583729,
            "point1_id": 1,
            "point2_id": 3
        }
    ],
    "points": [
        {
            "directionHeads": [
                {
                    "type": "Acc",
                    "x-value": -2.2695370175854785,
                    "y-value": -37.2897788052618,
                    "z-value": -49.04884039234725
                }
            ],
            "directions": [
                {
                    "type": "Acc",
                    "x-value": -0.8671370175854786,
                    "y-value": -0.20047880526179326,
                    "z-value": -0.45594039234725176
                }
            ],
            "id": 0,
            "interaction": "Acc",
            "mol_type": "Unknown",
            "radius": 1,
            "x-coord": -1.4024,
            "y-coord": -37.0893,
            "z-coord": -48.5929
        },
        {
            "directionHeads": [
                {
                    "type": "Acc",
                    "x-value": 5.600336721903066,
                    "y-value": -33.343697922827914,
                    "z-value": -52.02340741387516
                }
            ],
            "directions": [
                {
                    "type": "Acc",
                    "x-value": 0.7197367219030655,
                    "y-value": 0.6942020771720844,
                    "z-value": -0.007907413875162082
                }
            ],
            "id": 1,
            "interaction": "Acc",
            "mol_type": "Unknown",
            "radius": 1,
            "x-coord": 4.8806,
            "y-coord": -34.0379,
            "z-coord": -52.0155
        },
        {
            "directionHeads": [
                {
                    "type": "Don",
                    "x-value": 7.0236413956012544,
                    "y-value": -33.27945585926733,
                    "z-value": -48.893307277108086
                }
            ],
            "directions": [
                {
                    "type": "Don",
                    "x-value": 0.7473413956012542,
                    "y-value": 0.473144140732673,
                    "z-value": 0.46649272289191224
                }
            ],
            "id": 2,
            "interaction": "Don",
            "mol_type": "Unknown",
            "radius": 1.25,
            "x-coord": 6.2763,
            "y-coord": -33.7526,
            "z-coord": -49.3598
        },
        {
            "directionHeads": [
            ],
            "directions": [
            ],
            "id": 3,
            "interaction": "Hyd",
            "mol_type": "Unknown",
            "radius": 1.2,
            "x-coord": 1.15648,
            "y-coord": -31.02512,
            "z-coord": -48.08988
        }
    ]
}
