# Supplementary material for: Galileo: Three-dimensional searching in large combinatorial fragment spaces on the example of pharmacophores
Source: J Comput Aided Mol Des. 2022 Nov 24;37(1):1–16. doi: 10.1007/s10822-022-00485-y (PMC10032335; doi:10.1007/s10822-022-00485-y)
Supplement: Supplementary file 1 — Supplementary file1 (ZIP 244732 kb) [file 10822_2022_485_MOESM1_ESM.zip › input/pharmacophore-models/HSP90_no_constraints.ph4]

#moe:ph4que 2018.01
#pharmacophore 4 tag t value *
scheme t Unified matchsize i 0 use_Hs i 1 abspos i 0 title t $ useRval i
0 comment s $
#feature 4 expr tt color ix x r y r z r r r ebits ix gbits ix m ix
Acc df2f2 4.8806 -34.0379 -52.0155 1 0 400 a64cff 
Don f20df2 6.2763 -33.7526 -49.3598 1.25 0 400 a64cff 
Hyd df20d 1.1522000000000 -30.4528000000000 -48.3076000000000 2 0 400 a64cff
Acc df2f2 -1.4024 -37.0893 -48.5929 1 0 400 a64cff 
#endpharmacophore
