# Supplementary material for: Galileo: Three-dimensional searching in large combinatorial fragment spaces on the example of pharmacophores
Source: J Comput Aided Mol Des. 2022 Nov 24;37(1):1–16. doi: 10.1007/s10822-022-00485-y (PMC10032335; doi:10.1007/s10822-022-00485-y)
Supplement: Supplementary file 1 — Supplementary file1 (ZIP 244732 kb) [file 10822_2022_485_MOESM1_ESM.zip › input/README.txt]

This archive contains Supplementary Information for the following article:

Galileo: Three-dimensional Searching in Large Combinatorial Fragment Spaces on the Example of
Pharmacophores
Journal of Computer-Aided Molecular Design
Christian Meyenburg, Uschi Dolfus, Hans Briem, Matthias Rarey
ZBH - Center for Bioinformatics, Universität Hamburg, Bundesstraße 43, 20146 Hamburg, Germany
matthias.rarey@uni-hamburg.de

It contains the pharmacophore models, Galileo configuration files for the pharmacophore search
experiment, bash scripts to generate the configuration files for the Galileo validation experiment
and the ZB SampleSpace that were fed into Galileo to generate the data that was analyzed in the
article.
