# Supplementary material for: Galileo: Three-dimensional searching in large combinatorial fragment spaces on the example of pharmacophores
Source: J Comput Aided Mol Des. 2022 Nov 24;37(1):1–16. doi: 10.1007/s10822-022-00485-y (PMC10032335; doi:10.1007/s10822-022-00485-y)
Supplement: Supplementary file 4 — Supplementary file 3a [file 10822_2022_485_MOESM3_ESMa.zip]

Archive with 1,051 entries (1,000 files):
- Imatinib_Galileo/
- Imatinib_Galileo/1/
- Imatinib_Galileo/10/
- Imatinib_Galileo/10/out_1.csv
- Imatinib_Galileo/10/out_10.csv
- Imatinib_Galileo/10/out_2.csv
- Imatinib_Galileo/10/out_3.csv
- Imatinib_Galileo/10/out_4.csv
- Imatinib_Galileo/10/out_5.csv
- Imatinib_Galileo/10/out_6.csv
- Imatinib_Galileo/10/out_7.csv
- Imatinib_Galileo/10/out_8.csv
- Imatinib_Galileo/10/out_9.csv
- Imatinib_Galileo/10/seed_1.txt
- Imatinib_Galileo/10/seed_10.txt
- Imatinib_Galileo/10/seed_2.txt
- Imatinib_Galileo/10/seed_3.txt
- Imatinib_Galileo/10/seed_4.txt
- Imatinib_Galileo/10/seed_5.txt
- Imatinib_Galileo/10/seed_6.txt
- Imatinib_Galileo/10/seed_7.txt
- Imatinib_Galileo/10/seed_8.txt
- Imatinib_Galileo/10/seed_9.txt
- Imatinib_Galileo/11/
- Imatinib_Galileo/11/out_1.csv
- Imatinib_Galileo/11/out_10.csv
- Imatinib_Galileo/11/out_2.csv
- Imatinib_Galileo/11/out_3.csv
- Imatinib_Galileo/11/out_4.csv
- Imatinib_Galileo/11/out_5.csv
- Imatinib_Galileo/11/out_6.csv
- Imatinib_Galileo/11/out_7.csv
- Imatinib_Galileo/11/out_8.csv
- Imatinib_Galileo/11/out_9.csv
- Imatinib_Galileo/11/seed_1.txt
- Imatinib_Galileo/11/seed_10.txt
- Imatinib_Galileo/11/seed_2.txt
- Imatinib_Galileo/11/seed_3.txt
- Imatinib_Galileo/11/seed_4.txt
- Imatinib_Galileo/11/seed_5.txt
- Imatinib_Galileo/11/seed_6.txt
- Imatinib_Galileo/11/seed_7.txt
- Imatinib_Galileo/11/seed_8.txt
- Imatinib_Galileo/11/seed_9.txt
- Imatinib_Galileo/12/
- Imatinib_Galileo/12/out_1.csv
- Imatinib_Galileo/12/out_10.csv
- Imatinib_Galileo/12/out_2.csv
- Imatinib_Galileo/12/out_3.csv
- Imatinib_Galileo/12/out_4.csv
- Imatinib_Galileo/12/out_5.csv
- Imatinib_Galileo/12/out_6.csv
- Imatinib_Galileo/12/out_7.csv
- Imatinib_Galileo/12/out_8.csv
- Imatinib_Galileo/12/out_9.csv
- Imatinib_Galileo/12/seed_1.txt
- Imatinib_Galileo/12/seed_10.txt
- Imatinib_Galileo/12/seed_2.txt
- Imatinib_Galileo/12/seed_3.txt
- Imatinib_Galileo/12/seed_4.txt
- Imatinib_Galileo/12/seed_5.txt
- Imatinib_Galileo/12/seed_6.txt
- Imatinib_Galileo/12/seed_7.txt
- Imatinib_Galileo/12/seed_8.txt
- Imatinib_Galileo/12/seed_9.txt
- Imatinib_Galileo/13/
- Imatinib_Galileo/13/out_1.csv
- Imatinib_Galileo/13/out_10.csv
- Imatinib_Galileo/13/out_2.csv
- Imatinib_Galileo/13/out_3.csv
- Imatinib_Galileo/13/out_4.csv
- Imatinib_Galileo/13/out_5.csv
- Imatinib_Galileo/13/out_6.csv
- Imatinib_Galileo/13/out_7.csv
- Imatinib_Galileo/13/out_8.csv
- Imatinib_Galileo/13/out_9.csv
- Imatinib_Galileo/13/seed_1.txt
- Imatinib_Galileo/13/seed_10.txt
- Imatinib_Galileo/13/seed_2.txt
- Imatinib_Galileo/13/seed_3.txt
- Imatinib_Galileo/13/seed_4.txt
- Imatinib_Galileo/13/seed_5.txt
- Imatinib_Galileo/13/seed_6.txt
- Imatinib_Galileo/13/seed_7.txt
- Imatinib_Galileo/13/seed_8.txt
- Imatinib_Galileo/13/seed_9.txt
- Imatinib_Galileo/14/
- Imatinib_Galileo/14/out_1.csv
- Imatinib_Galileo/14/out_10.csv
- Imatinib_Galileo/14/out_2.csv
- Imatinib_Galileo/14/out_3.csv
- Imatinib_Galileo/14/out_4.csv
- Imatinib_Galileo/14/out_5.csv
- Imatinib_Galileo/14/out_6.csv
- Imatinib_Galileo/14/out_7.csv
- Imatinib_Galileo/14/out_8.csv
- Imatinib_Galileo/14/out_9.csv
- Imatinib_Galileo/14/seed_1.txt
- Imatinib_Galileo/14/seed_10.txt
- Imatinib_Galileo/14/seed_2.txt
- Imatinib_Galileo/14/seed_3.txt
- Imatinib_Galileo/14/seed_4.txt
- Imatinib_Galileo/14/seed_5.txt
- Imatinib_Galileo/14/seed_6.txt
- Imatinib_Galileo/14/seed_7.txt
- Imatinib_Galileo/14/seed_8.txt
- Imatinib_Galileo/14/seed_9.txt
- Imatinib_Galileo/15/
- Imatinib_Galileo/15/out_1.csv
- Imatinib_Galileo/15/out_10.csv
- Imatinib_Galileo/15/out_2.csv
- Imatinib_Galileo/15/out_3.csv
- Imatinib_Galileo/15/out_4.csv
- Imatinib_Galileo/15/out_5.csv
- Imatinib_Galileo/15/out_6.csv
- Imatinib_Galileo/15/out_7.csv
- Imatinib_Galileo/15/out_8.csv
- Imatinib_Galileo/15/out_9.csv
- Imatinib_Galileo/15/seed_1.txt
- Imatinib_Galileo/15/seed_10.txt
- Imatinib_Galileo/15/seed_2.txt
- Imatinib_Galileo/15/seed_3.txt
- Imatinib_Galileo/15/seed_4.txt
- Imatinib_Galileo/15/seed_5.txt
- Imatinib_Galileo/15/seed_6.txt
- Imatinib_Galileo/15/seed_7.txt
- Imatinib_Galileo/15/seed_8.txt
- Imatinib_Galileo/15/seed_9.txt
- Imatinib_Galileo/16/
- Imatinib_Galileo/16/out_1.csv
- Imatinib_Galileo/16/out_10.csv
- Imatinib_Galileo/16/out_2.csv
- Imatinib_Galileo/16/out_3.csv
- Imatinib_Galileo/16/out_4.csv
- Imatinib_Galileo/16/out_5.csv
- Imatinib_Galileo/16/out_6.csv
- Imatinib_Galileo/16/out_7.csv
- Imatinib_Galileo/16/out_8.csv
- Imatinib_Galileo/16/out_9.csv
- Imatinib_Galileo/16/seed_1.txt
- Imatinib_Galileo/16/seed_10.txt
- Imatinib_Galileo/16/seed_2.txt
- Imatinib_Galileo/16/seed_3.txt
- Imatinib_Galileo/16/seed_4.txt
- Imatinib_Galileo/16/seed_5.txt
- Imatinib_Galileo/16/seed_6.txt
- Imatinib_Galileo/16/seed_7.txt
- Imatinib_Galileo/16/seed_8.txt
- Imatinib_Galileo/16/seed_9.txt
- Imatinib_Galileo/17/
- Imatinib_Galileo/17/out_1.csv
- Imatinib_Galileo/17/out_10.csv
- Imatinib_Galileo/17/out_2.csv
- Imatinib_Galileo/17/out_3.csv
- Imatinib_Galileo/17/out_4.csv
- Imatinib_Galileo/17/out_5.csv
- Imatinib_Galileo/17/out_6.csv
- Imatinib_Galileo/17/out_7.csv
- Imatinib_Galileo/17/out_8.csv
- Imatinib_Galileo/17/out_9.csv
- Imatinib_Galileo/17/seed_1.txt
- Imatinib_Galileo/17/seed_10.txt
- Imatinib_Galileo/17/seed_2.txt
- Imatinib_Galileo/17/seed_3.txt
- Imatinib_Galileo/17/seed_4.txt
- Imatinib_Galileo/17/seed_5.txt
- Imatinib_Galileo/17/seed_6.txt
- Imatinib_Galileo/17/seed_7.txt
- Imatinib_Galileo/17/seed_8.txt
- Imatinib_Galileo/17/seed_9.txt
- Imatinib_Galileo/18/
- Imatinib_Galileo/18/out_1.csv
- Imatinib_Galileo/18/out_10.csv
- Imatinib_Galileo/18/out_2.csv
- Imatinib_Galileo/18/out_3.csv
- Imatinib_Galileo/18/out_4.csv
- Imatinib_Galileo/18/out_5.csv
- Imatinib_Galileo/18/out_6.csv
- Imatinib_Galileo/18/out_7.csv
- Imatinib_Galileo/18/out_8.csv
- Imatinib_Galileo/18/out_9.csv
- Imatinib_Galileo/18/seed_1.txt
- Imatinib_Galileo/18/seed_10.txt
- Imatinib_Galileo/18/seed_2.txt
- Imatinib_Galileo/18/seed_3.txt
- Imatinib_Galileo/18/seed_4.txt
- Imatinib_Galileo/18/seed_5.txt
- Imatinib_Galileo/18/seed_6.txt
- Imatinib_Galileo/18/seed_7.txt
- Imatinib_Galileo/18/seed_8.txt
- Imatinib_Galileo/18/seed_9.txt
- Imatinib_Galileo/19/
- Imatinib_Galileo/19/out_1.csv
- Imatinib_Galileo/19/out_10.csv
- Imatinib_Galileo/19/out_2.csv
- Imatinib_Galileo/19/out_3.csv
- Imatinib_Galileo/19/out_4.csv
- Imatinib_Galileo/19/out_5.csv
- Imatinib_Galileo/19/out_6.csv
- Imatinib_Galileo/19/out_7.csv
- Imatinib_Galileo/19/out_8.csv
- Imatinib_Galileo/19/out_9.csv
- Imatinib_Galileo/19/seed_1.txt
- Imatinib_Galileo/19/seed_10.txt
- Imatinib_Galileo/19/seed_2.txt
- Imatinib_Galileo/19/seed_3.txt
- Imatinib_Galileo/19/seed_4.txt
- Imatinib_Galileo/19/seed_5.txt
- Imatinib_Galileo/19/seed_6.txt
- Imatinib_Galileo/19/seed_7.txt
- Imatinib_Galileo/19/seed_8.txt
- Imatinib_Galileo/19/seed_9.txt
- Imatinib_Galileo/1/out_1.csv
- Imatinib_Galileo/1/out_10.csv
- Imatinib_Galileo/1/out_2.csv
- Imatinib_Galileo/1/out_3.csv
- Imatinib_Galileo/1/out_4.csv
- Imatinib_Galileo/1/out_5.csv
- Imatinib_Galileo/1/out_6.csv
- Imatinib_Galileo/1/out_7.csv
- Imatinib_Galileo/1/out_8.csv
- Imatinib_Galileo/1/out_9.csv
- Imatinib_Galileo/1/seed_1.txt
- Imatinib_Galileo/1/seed_10.txt
- Imatinib_Galileo/1/seed_2.txt
- Imatinib_Galileo/1/seed_3.txt
- Imatinib_Galileo/1/seed_4.txt
- Imatinib_Galileo/1/seed_5.txt
- Imatinib_Galileo/1/seed_6.txt
- Imatinib_Galileo/1/seed_7.txt
- Imatinib_Galileo/1/seed_8.txt
- Imatinib_Galileo/1/seed_9.txt
- Imatinib_Galileo/2/
- Imatinib_Galileo/20/
- Imatinib_Galileo/20/out_1.csv
- Imatinib_Galileo/20/out_10.csv
- Imatinib_Galileo/20/out_2.csv
- Imatinib_Galileo/20/out_3.csv
- Imatinib_Galileo/20/out_4.csv
- Imatinib_Galileo/20/out_5.csv
- Imatinib_Galileo/20/out_6.csv
- Imatinib_Galileo/20/out_7.csv
- Imatinib_Galileo/20/out_8.csv
- Imatinib_Galileo/20/out_9.csv
- Imatinib_Galileo/20/seed_1.txt
- Imatinib_Galileo/20/seed_10.txt
- Imatinib_Galileo/20/seed_2.txt
- Imatinib_Galileo/20/seed_3.txt
- Imatinib_Galileo/20/seed_4.txt
- Imatinib_Galileo/20/seed_5.txt
- Imatinib_Galileo/20/seed_6.txt
- Imatinib_Galileo/20/seed_7.txt
- Imatinib_Galileo/20/seed_8.txt
- Imatinib_Galileo/20/seed_9.txt
- Imatinib_Galileo/21/
- Imatinib_Galileo/21/out_1.csv
- Imatinib_Galileo/21/out_10.csv
- Imatinib_Galileo/21/out_2.csv
- Imatinib_Galileo/21/out_3.csv
- Imatinib_Galileo/21/out_4.csv
- Imatinib_Galileo/21/out_5.csv
- Imatinib_Galileo/21/out_6.csv
- Imatinib_Galileo/21/out_7.csv
- Imatinib_Galileo/21/out_8.csv
- Imatinib_Galileo/21/out_9.csv
- Imatinib_Galileo/21/seed_1.txt
- Imatinib_Galileo/21/seed_10.txt
- Imatinib_Galileo/21/seed_2.txt
- Imatinib_Galileo/21/seed_3.txt
- Imatinib_Galileo/21/seed_4.txt
- Imatinib_Galileo/21/seed_5.txt
- Imatinib_Galileo/21/seed_6.txt
- Imatinib_Galileo/21/seed_7.txt
- Imatinib_Galileo/21/seed_8.txt
- Imatinib_Galileo/21/seed_9.txt
- Imatinib_Galileo/22/
- Imatinib_Galileo/22/out_1.csv
- Imatinib_Galileo/22/out_10.csv
- Imatinib_Galileo/22/out_2.csv
- Imatinib_Galileo/22/out_3.csv
- Imatinib_Galileo/22/out_4.csv
- Imatinib_Galileo/22/out_5.csv
- Imatinib_Galileo/22/out_6.csv
- Imatinib_Galileo/22/out_7.csv
- Imatinib_Galileo/22/out_8.csv
- Imatinib_Galileo/22/out_9.csv
- Imatinib_Galileo/22/seed_1.txt
- Imatinib_Galileo/22/seed_10.txt
- Imatinib_Galileo/22/seed_2.txt
- Imatinib_Galileo/22/seed_3.txt
- Imatinib_Galileo/22/seed_4.txt
- Imatinib_Galileo/22/seed_5.txt
- Imatinib_Galileo/22/seed_6.txt
- Imatinib_Galileo/22/seed_7.txt
- Imatinib_Galileo/22/seed_8.txt
- Imatinib_Galileo/22/seed_9.txt
- Imatinib_Galileo/23/
- Imatinib_Galileo/23/out_1.csv
- Imatinib_Galileo/23/out_10.csv
- Imatinib_Galileo/23/out_2.csv
[truncated: 751 more entries]
