# Supplementary material for: Galileo: Three-dimensional searching in large combinatorial fragment spaces on the example of pharmacophores
Source: J Comput Aided Mol Des. 2022 Nov 24;37(1):1–16. doi: 10.1007/s10822-022-00485-y (PMC10032335; doi:10.1007/s10822-022-00485-y)
Supplement: Supplementary file 4 — Supplementary file 3a [file 10822_2022_485_MOESM3_ESMa.zip › Imatinib_Galileo/10/out_1.csv]

Score	SMILES
0.366197	O=C(Nc1ccccc1)c2cc(NC)c(cc2)C
0.366197	O=C(Nc1ccccc1)c2cc(NC)c(cc2)C
0.366197	O=C(Nc1ccccc1)c2cc(NC)c(cc2)C
0.366197	O=C(Nc1ccccc1)c2cc(NC)c(cc2)C
0.366197	O=C(Nc1ccccc1)c2cc(NC)c(cc2)C
0.366197	O=C(Nc1ccccc1)c2cc(NC)c(cc2)C
0.366197	O=C(Nc1ccccc1)c2cc(NC)c(cc2)C
0.366197	O=C(Nc1ccccc1)c2cc(NC)c(cc2)C
0.366197	O=C(Nc1ccccc1)c2cc(NC)c(cc2)C
0.366197	O=C(Nc1ccccc1)c2cc(NC)c(cc2)C
0.362007	FC(F)(F)C=1ON=C(N1)c2ccc(cc2)C(=O)Nc3cc(ccc3)CN4CCN(c5ncccc5)CC4
0.362007	FC(F)(F)C=1ON=C(N1)c2ccc(cc2)C(=O)Nc3cc(ccc3)CN4CCN(c5ncccc5)CC4
0.362007	FC(F)(F)C=1ON=C(N1)c2ccc(cc2)C(=O)Nc3cc(ccc3)CN4CCN(c5ncccc5)CC4
0.362007	FC(F)(F)C=1ON=C(N1)c2ccc(cc2)C(=O)Nc3cc(ccc3)CN4CCN(c5ncccc5)CC4
0.362007	FC(F)(F)C=1ON=C(N1)c2ccc(cc2)C(=O)Nc3cc(ccc3)CN4CCN(c5ncccc5)CC4
0.362007	FC(F)(F)C=1ON=C(N1)c2ccc(cc2)C(=O)Nc3cc(ccc3)CN4CCN(c5ncccc5)CC4
0.362007	FC(F)(F)C=1ON=C(N1)c2ccc(cc2)C(=O)Nc3cc(ccc3)CN4CCN(c5ncccc5)CC4
0.362007	FC(F)(F)C=1ON=C(N1)c2ccc(cc2)C(=O)Nc3cc(ccc3)CN4CCN(c5ncccc5)CC4
0.362007	FC(F)(F)C=1ON=C(N1)c2ccc(cc2)C(=O)Nc3cc(ccc3)CN4CCN(c5ncccc5)CC4
0.362007	FC(F)(F)C=1ON=C(N1)c2ccc(cc2)C(=O)Nc3cc(ccc3)CN4CCN(c5ncccc5)CC4
0.360595	Fc1cc(c(cc1)C)C(=O)Nc2cc(ccc2)CN3CCN(c4ncccc4)CC3
0.360595	Fc1cc(c(cc1)C)C(=O)Nc2cc(ccc2)CN3CCN(c4ncccc4)CC3
0.360595	Fc1cc(c(cc1)C)C(=O)Nc2cc(ccc2)CN3CCN(c4ncccc4)CC3
0.360595	Fc1cc(c(cc1)C)C(=O)Nc2cc(ccc2)CN3CCN(c4ncccc4)CC3
0.360595	Fc1cc(c(cc1)C)C(=O)Nc2cc(ccc2)CN3CCN(c4ncccc4)CC3
0.360595	Fc1cc(c(cc1)C)C(=O)Nc2cc(ccc2)CN3CCN(c4ncccc4)CC3
0.360595	Fc1cc(c(cc1)C)C(=O)Nc2cc(ccc2)CN3CCN(c4ncccc4)CC3
0.360595	Fc1cc(c(cc1)C)C(=O)Nc2cc(ccc2)CN3CCN(c4ncccc4)CC3
0.360595	Fc1cc(c(cc1)C)C(=O)Nc2cc(ccc2)CN3CCN(c4ncccc4)CC3
0.360595	Fc1cc(c(cc1)C)C(=O)Nc2cc(ccc2)CN3CCN(c4ncccc4)CC3
0.36014	FC(F)(F)c1cc(NC(=O)c2cc(NC(=O)C(=O)Nc3c(OC)ccc(c4ncccc4)c3)c(cc2)C)ccc1
0.36014	FC(F)(F)c1cc(NC(=O)c2cc(NC(=O)C(=O)Nc3c(OC)ccc(c4ncccc4)c3)c(cc2)C)ccc1
0.36014	FC(F)(F)c1cc(NC(=O)c2cc(NC(=O)C(=O)Nc3c(OC)ccc(c4ncccc4)c3)c(cc2)C)ccc1
0.36014	FC(F)(F)c1cc(NC(=O)c2cc(NC(=O)C(=O)Nc3c(OC)ccc(c4ncccc4)c3)c(cc2)C)ccc1
0.36014	FC(F)(F)c1cc(NC(=O)c2cc(NC(=O)C(=O)Nc3c(OC)ccc(c4ncccc4)c3)c(cc2)C)ccc1
0.36014	FC(F)(F)c1cc(NC(=O)c2cc(NC(=O)C(=O)Nc3c(OC)ccc(c4ncccc4)c3)c(cc2)C)ccc1
0.36014	FC(F)(F)c1cc(NC(=O)c2cc(NC(=O)C(=O)Nc3c(OC)ccc(c4ncccc4)c3)c(cc2)C)ccc1
0.36014	FC(F)(F)c1cc(NC(=O)c2cc(NC(=O)C(=O)Nc3c(OC)ccc(c4ncccc4)c3)c(cc2)C)ccc1
0.36014	FC(F)(F)c1cc(NC(=O)c2cc(NC(=O)C(=O)Nc3c(OC)ccc(c4ncccc4)c3)c(cc2)C)ccc1
0.36014	FC(F)(F)c1cc(NC(=O)c2cc(NC(=O)C(=O)Nc3c(OC)ccc(c4ncccc4)c3)c(cc2)C)ccc1
0.347826	FC(F)(F)c1cc(NC(=O)c2cc(NC(=O)C(=O)NCC3OCCN(Cc4ccc(cc4)C)C3)c(cc2)C)ccc1
0.347826	FC(F)(F)c1cc(NC(=O)c2cc(NC(=O)C(=O)NCC3OCCN(Cc4ccc(cc4)C)C3)c(cc2)C)ccc1
0.347826	FC(F)(F)c1cc(NC(=O)c2cc(NC(=O)C(=O)NCC3OCCN(Cc4ccc(cc4)C)C3)c(cc2)C)ccc1
0.347826	FC(F)(F)c1cc(NC(=O)c2cc(NC(=O)C(=O)NCC3OCCN(Cc4ccc(cc4)C)C3)c(cc2)C)ccc1
0.347826	FC(F)(F)c1cc(NC(=O)c2cc(NC(=O)C(=O)NCC3OCCN(Cc4ccc(cc4)C)C3)c(cc2)C)ccc1
0.347826	FC(F)(F)c1cc(NC(=O)c2cc(NC(=O)C(=O)NCC3OCCN(Cc4ccc(cc4)C)C3)c(cc2)C)ccc1
0.347826	FC(F)(F)c1cc(NC(=O)c2cc(NC(=O)C(=O)NCC3OCCN(Cc4ccc(cc4)C)C3)c(cc2)C)ccc1
0.347826	FC(F)(F)c1cc(NC(=O)c2cc(NC(=O)C(=O)NCC3OCCN(Cc4ccc(cc4)C)C3)c(cc2)C)ccc1
0.347826	FC(F)(F)c1cc(NC(=O)c2cc(NC(=O)C(=O)NCC3OCCN(Cc4ccc(cc4)C)C3)c(cc2)C)ccc1
0.347826	FC(F)(F)c1cc(NC(=O)c2cc(NC(=O)C(=O)NCC3OCCN(Cc4ccc(cc4)C)C3)c(cc2)C)ccc1
0.339056	FC(F)(F)c1cc(NC(=O)c2cc(NC)c(cc2)C)ccc1
0.339056	FC(F)(F)c1cc(NC(=O)c2cc(NC)c(cc2)C)ccc1
0.339056	FC(F)(F)c1cc(NC(=O)c2cc(NC)c(cc2)C)ccc1
0.339056	FC(F)(F)c1cc(NC(=O)c2cc(NC)c(cc2)C)ccc1
0.339056	FC(F)(F)c1cc(NC(=O)c2cc(NC)c(cc2)C)ccc1
0.339056	FC(F)(F)c1cc(NC(=O)c2cc(NC)c(cc2)C)ccc1
0.339056	FC(F)(F)c1cc(NC(=O)c2cc(NC)c(cc2)C)ccc1
0.339056	FC(F)(F)c1cc(NC(=O)c2cc(NC)c(cc2)C)ccc1
0.339056	FC(F)(F)c1cc(NC(=O)c2cc(NC)c(cc2)C)ccc1
0.339056	FC(F)(F)c1cc(NC(=O)c2cc(NC)c(cc2)C)ccc1
0.335766	Clc1cc(Cl)cc(c1)C(=O)Nc2ccc(cc2)C(=O)OCC(=O)Nc3c(ccc(c3)C4=NNC(=N4)C)C
0.335766	Clc1cc(Cl)cc(c1)C(=O)Nc2ccc(cc2)C(=O)OCC(=O)Nc3c(ccc(c3)C4=NNC(=N4)C)C
0.335766	Clc1cc(Cl)cc(c1)C(=O)Nc2ccc(cc2)C(=O)OCC(=O)Nc3c(ccc(c3)C4=NNC(=N4)C)C
0.335766	Clc1cc(Cl)cc(c1)C(=O)Nc2ccc(cc2)C(=O)OCC(=O)Nc3c(ccc(c3)C4=NNC(=N4)C)C
0.335766	Clc1cc(Cl)cc(c1)C(=O)Nc2ccc(cc2)C(=O)OCC(=O)Nc3c(ccc(c3)C4=NNC(=N4)C)C
0.335766	Clc1cc(Cl)cc(c1)C(=O)Nc2ccc(cc2)C(=O)OCC(=O)Nc3c(ccc(c3)C4=NNC(=N4)C)C
0.335766	Clc1cc(Cl)cc(c1)C(=O)Nc2ccc(cc2)C(=O)OCC(=O)Nc3c(ccc(c3)C4=NNC(=N4)C)C
0.335766	Clc1cc(Cl)cc(c1)C(=O)Nc2ccc(cc2)C(=O)OCC(=O)Nc3c(ccc(c3)C4=NNC(=N4)C)C
0.335766	Clc1cc(Cl)cc(c1)C(=O)Nc2ccc(cc2)C(=O)OCC(=O)Nc3c(ccc(c3)C4=NNC(=N4)C)C
0.335766	Clc1cc(Cl)cc(c1)C(=O)Nc2ccc(cc2)C(=O)OCC(=O)Nc3c(ccc(c3)C4=NNC(=N4)C)C
0.334646	O=C(Nc1nc(c2ccc(cc2)C)ccc1)c3c(NC(=O)c4ccc(Oc5ccccc5)cc4)cccc3
0.334646	O=C(Nc1nc(c2ccc(cc2)C)ccc1)c3c(NC(=O)c4ccc(Oc5ccccc5)cc4)cccc3
0.334646	O=C(Nc1nc(c2ccc(cc2)C)ccc1)c3c(NC(=O)c4ccc(Oc5ccccc5)cc4)cccc3
0.334646	O=C(Nc1nc(c2ccc(cc2)C)ccc1)c3c(NC(=O)c4ccc(Oc5ccccc5)cc4)cccc3
0.334646	O=C(Nc1nc(c2ccc(cc2)C)ccc1)c3c(NC(=O)c4ccc(Oc5ccccc5)cc4)cccc3
0.334646	O=C(Nc1nc(c2ccc(cc2)C)ccc1)c3c(NC(=O)c4ccc(Oc5ccccc5)cc4)cccc3
0.329114	Clc1c(ccc(NC(=O)c2ccc(cc2)COC)c1)C=3C=NNC3
0.329114	Clc1c(ccc(NC(=O)c2ccc(cc2)COC)c1)C=3C=NNC3
0.329114	Clc1c(ccc(NC(=O)c2ccc(cc2)COC)c1)C=3C=NNC3
0.329114	Clc1c(ccc(NC(=O)c2ccc(cc2)COC)c1)C=3C=NNC3
0.329114	Clc1c(ccc(NC(=O)c2ccc(cc2)COC)c1)C=3C=NNC3
0.329114	Clc1c(ccc(NC(=O)c2ccc(cc2)COC)c1)C=3C=NNC3
0.329114	Clc1c(ccc(NC(=O)c2ccc(cc2)COC)c1)C=3C=NNC3
0.329114	Clc1c(ccc(NC(=O)c2ccc(cc2)COC)c1)C=3C=NNC3
0.329114	Clc1c(ccc(NC(=O)c2ccc(cc2)COC)c1)C=3C=NNC3
0.325103	O=C(Nc1c(ccc(c1)C=2OC(=CC2)C)C)Nc3cnccc3
0.325103	O=C(Nc1c(ccc(c1)C=2OC(=CC2)C)C)Nc3cnccc3
0.325103	O=C(Nc1c(ccc(c1)C=2OC(=CC2)C)C)Nc3cnccc3
0.32377	FC(F)(F)c1cc(NC(=O)c2cc(NC(=O)C=O)c(cc2)C)ccc1
0.32377	FC(F)(F)c1cc(NC(=O)c2cc(NC(=O)C=O)c(cc2)C)ccc1
0.32377	FC(F)(F)c1cc(NC(=O)c2cc(NC(=O)C=O)c(cc2)C)ccc1
0.32377	FC(F)(F)c1cc(NC(=O)c2cc(NC(=O)C=O)c(cc2)C)ccc1
0.32377	FC(F)(F)c1cc(NC(=O)c2cc(NC(=O)C=O)c(cc2)C)ccc1
0.32377	FC(F)(F)c1cc(NC(=O)c2cc(NC(=O)C=O)c(cc2)C)ccc1
0.32377	FC(F)(F)c1cc(NC(=O)c2cc(NC(=O)C=O)c(cc2)C)ccc1
0.32377	FC(F)(F)c1cc(NC(=O)c2cc(NC(=O)C=O)c(cc2)C)ccc1
0.32377	FC(F)(F)c1cc(NC(=O)c2cc(NC(=O)C=O)c(cc2)C)ccc1
0.32377	FC(F)(F)c1cc(NC(=O)c2cc(NC(=O)C=O)c(cc2)C)ccc1
0.32	S(=O)(=O)(N)Cc1cc(NC(=O)C=2C(=O)NC(c3cnccc3)=CC2)ccc1
0.32	S(=O)(=O)(N)Cc1cc(NC(=O)C=2C(=O)NC(c3cnccc3)=CC2)ccc1
0.32	S(=O)(=O)(N)Cc1cc(NC(=O)C=2C(=O)NC(c3cnccc3)=CC2)ccc1
0.32	S(=O)(=O)(N)Cc1cc(NC(=O)C=2C(=O)NC(c3cnccc3)=CC2)ccc1
0.32	S(=O)(=O)(N)Cc1cc(NC(=O)C=2C(=O)NC(c3cnccc3)=CC2)ccc1
0.32	S(=O)(=O)(N)Cc1cc(NC(=O)C=2C(=O)NC(c3cnccc3)=CC2)ccc1
0.32	S(=O)(=O)(N)Cc1cc(NC(=O)C=2C(=O)NC(c3cnccc3)=CC2)ccc1
0.317518	FC(F)(F)c1cc(NC(=O)c2cc(NC(=O)C(=O)N3CCN(C(=O)C)CC3)c(cc2)C)ccc1
0.317518	FC(F)(F)c1cc(NC(=O)c2cc(NC(=O)C(=O)N3CCN(C(=O)C)CC3)c(cc2)C)ccc1
0.317518	FC(F)(F)c1cc(NC(=O)c2cc(NC(=O)C(=O)N3CCN(C(=O)C)CC3)c(cc2)C)ccc1
0.315789	O=C(Nc1ccc(Oc2ccc(cc2)C)cc1)c3ccc(cc3)CN4CCC(OC)CC4
0.315789	O=C(Nc1ccc(Oc2ccc(cc2)C)cc1)c3ccc(cc3)CN4CCC(OC)CC4
0.315789	O=C(Nc1ccc(Oc2ccc(cc2)C)cc1)c3ccc(cc3)CN4CCC(OC)CC4
0.315789	O=C(Nc1ccc(Oc2ccc(cc2)C)cc1)c3ccc(cc3)CN4CCC(OC)CC4
0.3125	Fc1cc(NC(=O)C2CN(Cc3ccccc3)CCC2)c(NC(=O)c4ncccc4)cc1
0.3125	Fc1cc(NC(=O)C2CN(Cc3ccccc3)CCC2)c(NC(=O)c4ncccc4)cc1
0.3125	Fc1cc(NC(=O)C2CN(Cc3ccccc3)CCC2)c(NC(=O)c4ncccc4)cc1
0.3125	Fc1cc(NC(=O)C2CN(Cc3ccccc3)CCC2)c(NC(=O)c4ncccc4)cc1
0.3125	Fc1cc(NC(=O)C2CN(Cc3ccccc3)CCC2)c(NC(=O)c4ncccc4)cc1
0.3125	Fc1cc(NC(=O)C2CN(Cc3ccccc3)CCC2)c(NC(=O)c4ncccc4)cc1
0.3125	Fc1cc(NC(=O)C2CN(Cc3ccccc3)CCC2)c(NC(=O)c4ncccc4)cc1
0.3125	Fc1cc(NC(=O)C2CN(Cc3ccccc3)CCC2)c(NC(=O)c4ncccc4)cc1
0.3125	Fc1cc(NC(=O)C2CN(Cc3ccccc3)CCC2)c(NC(=O)c4ncccc4)cc1
0.3125	Fc1cc(NC(=O)C2CN(Cc3ccccc3)CCC2)c(NC(=O)c4ncccc4)cc1
0.310954	FC(F)(F)c1cc(NC(=O)c2cc(NC(=O)C(=O)N3CCN(C(=O)c4ccc(O)cc4)CC3)c(cc2)C)ccc1
0.310954	FC(F)(F)c1cc(NC(=O)c2cc(NC(=O)C(=O)N3CCN(C(=O)c4ccc(O)cc4)CC3)c(cc2)C)ccc1
0.310954	FC(F)(F)c1cc(NC(=O)c2cc(NC(=O)C(=O)N3CCN(C(=O)c4ccc(O)cc4)CC3)c(cc2)C)ccc1
0.310954	FC(F)(F)c1cc(NC(=O)c2cc(NC(=O)C(=O)N3CCN(C(=O)c4ccc(O)cc4)CC3)c(cc2)C)ccc1
0.310954	FC(F)(F)c1cc(NC(=O)c2cc(NC(=O)C(=O)N3CCN(C(=O)c4ccc(O)cc4)CC3)c(cc2)C)ccc1
0.310954	FC(F)(F)c1cc(NC(=O)c2cc(NC(=O)C(=O)N3CCN(C(=O)c4ccc(O)cc4)CC3)c(cc2)C)ccc1
0.310954	FC(F)(F)c1cc(NC(=O)c2cc(NC(=O)C(=O)N3CCN(C(=O)c4ccc(O)cc4)CC3)c(cc2)C)ccc1
0.310954	FC(F)(F)c1cc(NC(=O)c2cc(NC(=O)C(=O)N3CCN(C(=O)c4ccc(O)cc4)CC3)c(cc2)C)ccc1
0.310954	FC(F)(F)c1cc(NC(=O)c2cc(NC(=O)C(=O)N3CCN(C(=O)c4ccc(O)cc4)CC3)c(cc2)C)ccc1
0.310954	FC(F)(F)c1cc(NC(=O)c2cc(NC(=O)C(=O)N3CCN(C(=O)c4ccc(O)cc4)CC3)c(cc2)C)ccc1
0.309278	FC(F)(F)c1cc(NC(=O)c2cc(NC(=O)C(=O)NC(COC)CN3CCOCC3)c(cc2)C)ccc1
0.309278	FC(F)(F)c1cc(NC(=O)c2cc(NC(=O)C(=O)NC(COC)CN3CCOCC3)c(cc2)C)ccc1
0.309278	FC(F)(F)c1cc(NC(=O)c2cc(NC(=O)C(=O)NC(COC)CN3CCOCC3)c(cc2)C)ccc1
0.309278	FC(F)(F)c1cc(NC(=O)c2cc(NC(=O)C(=O)NC(COC)CN3CCOCC3)c(cc2)C)ccc1
0.309278	FC(F)(F)c1cc(NC(=O)c2cc(NC(=O)C(=O)NC(COC)CN3CCOCC3)c(cc2)C)ccc1
0.309278	FC(F)(F)c1cc(NC(=O)c2cc(NC(=O)C(=O)NC(COC)CN3CCOCC3)c(cc2)C)ccc1
0.309278	FC(F)(F)c1cc(NC(=O)c2cc(NC(=O)C(=O)NC(COC)CN3CCOCC3)c(cc2)C)ccc1
0.309278	FC(F)(F)c1cc(NC(=O)c2cc(NC(=O)C(=O)NC(COC)CN3CCOCC3)c(cc2)C)ccc1
0.309278	FC(F)(F)c1cc(NC(=O)c2cc(NC(=O)C(=O)NC(COC)CN3CCOCC3)c(cc2)C)ccc1
0.309278	FC(F)(F)c1cc(NC(=O)c2cc(NC(=O)C(=O)NC(COC)CN3CCOCC3)c(cc2)C)ccc1
0.306859	O=C(Nc1c(O)ccc(c1)C(C)(C)C)C=2N=C(OC2)c3cnccc3
0.306859	O=C(Nc1c(O)ccc(c1)C(C)(C)C)C=2N=C(OC2)c3cnccc3
0.306859	O=C(Nc1c(O)ccc(c1)C(C)(C)C)C=2N=C(OC2)c3cnccc3
0.306859	O=C(Nc1c(O)ccc(c1)C(C)(C)C)C=2N=C(OC2)c3cnccc3
0.306122	Clc1c(ccc(NC(=O)c2ccc(C#Cc3ccccc3)cc2)c1)C=4C=NNC4
0.306122	Clc1c(ccc(NC(=O)c2ccc(C#Cc3ccccc3)cc2)c1)C=4C=NNC4
0.306122	Clc1c(ccc(NC(=O)c2ccc(C#Cc3ccccc3)cc2)c1)C=4C=NNC4
0.306122	Clc1c(ccc(NC(=O)c2ccc(C#Cc3ccccc3)cc2)c1)C=4C=NNC4
0.306122	Clc1c(ccc(NC(=O)c2ccc(C#Cc3ccccc3)cc2)c1)C=4C=NNC4
0.306122	Clc1c(ccc(NC(=O)c2ccc(C#Cc3ccccc3)cc2)c1)C=4C=NNC4
0.306122	Clc1c(ccc(NC(=O)c2ccc(C#Cc3ccccc3)cc2)c1)C=4C=NNC4
0.306122	Clc1c(ccc(NC(=O)c2ccc(C#Cc3ccccc3)cc2)c1)C=4C=NNC4
0.306122	Clc1c(ccc(NC(=O)c2ccc(C#Cc3ccccc3)cc2)c1)C=4C=NNC4
0.306122	Clc1c(ccc(NC(=O)c2ccc(C#Cc3ccccc3)cc2)c1)C=4C=NNC4
0.304348	O=C(NC1=NNC=C1C2CC2)c3cc(NC(=O)Cc4ccncc4)c(cc3)C
0.304348	O=C(NC1=NNC=C1C2CC2)c3cc(NC(=O)Cc4ccncc4)c(cc3)C
0.304348	O=C(NC1=NNC=C1C2CC2)c3cc(NC(=O)Cc4ccncc4)c(cc3)C
0.304348	O=C(NC1=NNC=C1C2CC2)c3cc(NC(=O)Cc4ccncc4)c(cc3)C
0.304348	O=C(NC1=NNC=C1C2CC2)c3cc(NC(=O)Cc4ccncc4)c(cc3)C
0.304348	O=C(NC1=NNC=C1C2CC2)c3cc(NC(=O)Cc4ccncc4)c(cc3)C
0.304348	O=C(NC1=NNC=C1C2CC2)c3cc(NC(=O)Cc4ccncc4)c(cc3)C
0.304348	O=C(NC1=NNC=C1C2CC2)c3cc(NC(=O)Cc4ccncc4)c(cc3)C
0.304348	O=C(NC1=NNC=C1C2CC2)c3cc(NC(=O)Cc4ccncc4)c(cc3)C
0.304348	O=C(NC1=NNC=C1C2CC2)c3cc(NC(=O)Cc4ccncc4)c(cc3)C
0.304054	S(=O)(=O)(CCN1CCC(NC(=O)C(=O)Nc2c(ccc(c2)C(=O)Nc3cc(ccc3)C(F)(F)F)C)CC1)C
0.304054	S(=O)(=O)(CCN1CCC(NC(=O)C(=O)Nc2c(ccc(c2)C(=O)Nc3cc(ccc3)C(F)(F)F)C)CC1)C
0.304054	S(=O)(=O)(CCN1CCC(NC(=O)C(=O)Nc2c(ccc(c2)C(=O)Nc3cc(ccc3)C(F)(F)F)C)CC1)C
0.304054	S(=O)(=O)(CCN1CCC(NC(=O)C(=O)Nc2c(ccc(c2)C(=O)Nc3cc(ccc3)C(F)(F)F)C)CC1)C
0.304054	S(=O)(=O)(CCN1CCC(NC(=O)C(=O)Nc2c(ccc(c2)C(=O)Nc3cc(ccc3)C(F)(F)F)C)CC1)C
0.304054	S(=O)(=O)(CCN1CCC(NC(=O)C(=O)Nc2c(ccc(c2)C(=O)Nc3cc(ccc3)C(F)(F)F)C)CC1)C
0.304054	S(=O)(=O)(CCN1CCC(NC(=O)C(=O)Nc2c(ccc(c2)C(=O)Nc3cc(ccc3)C(F)(F)F)C)CC1)C
0.304054	S(=O)(=O)(CCN1CCC(NC(=O)C(=O)Nc2c(ccc(c2)C(=O)Nc3cc(ccc3)C(F)(F)F)C)CC1)C
0.304054	S(=O)(=O)(CCN1CCC(NC(=O)C(=O)Nc2c(ccc(c2)C(=O)Nc3cc(ccc3)C(F)(F)F)C)CC1)C
0.304054	S(=O)(=O)(CCN1CCC(NC(=O)C(=O)Nc2c(ccc(c2)C(=O)Nc3cc(ccc3)C(F)(F)F)C)CC1)C
0.300341	S(=O)(=O)(N1CCN(Cc2ccccc2)CC1)c3cc(ccc3)C(=O)Nc4c(Sc5ncccn5)cccc4
0.300341	S(=O)(=O)(N1CCN(Cc2ccccc2)CC1)c3cc(ccc3)C(=O)Nc4c(Sc5ncccn5)cccc4
0.299674	Clc1cc(NC(=O)c2cc(S(=O)(=O)N3CCN(Cc4ccccc4)CC3)ccc2)c(OC5CCN(CC5)C)cc1
0.299674	Clc1cc(NC(=O)c2cc(S(=O)(=O)N3CCN(Cc4ccccc4)CC3)ccc2)c(OC5CCN(CC5)C)cc1
0.299674	Clc1cc(NC(=O)c2cc(S(=O)(=O)N3CCN(Cc4ccccc4)CC3)ccc2)c(OC5CCN(CC5)C)cc1
0.299674	Clc1cc(NC(=O)c2cc(S(=O)(=O)N3CCN(Cc4ccccc4)CC3)ccc2)c(OC5CCN(CC5)C)cc1
0.299674	Clc1cc(NC(=O)c2cc(S(=O)(=O)N3CCN(Cc4ccccc4)CC3)ccc2)c(OC5CCN(CC5)C)cc1
0.299674	Clc1cc(NC(=O)c2cc(S(=O)(=O)N3CCN(Cc4ccccc4)CC3)ccc2)c(OC5CCN(CC5)C)cc1
0.299674	Clc1cc(NC(=O)c2cc(S(=O)(=O)N3CCN(Cc4ccccc4)CC3)ccc2)c(OC5CCN(CC5)C)cc1
0.299674	Clc1cc(NC(=O)c2cc(S(=O)(=O)N3CCN(Cc4ccccc4)CC3)ccc2)c(OC5CCN(CC5)C)cc1
0.299674	Clc1cc(NC(=O)c2cc(S(=O)(=O)N3CCN(Cc4ccccc4)CC3)ccc2)c(OC5CCN(CC5)C)cc1
0.299674	Clc1cc(NC(=O)c2cc(S(=O)(=O)N3CCN(Cc4ccccc4)CC3)ccc2)c(OC5CCN(CC5)C)cc1
0.299578	FC(F)(F)c1cc(c(NC(=O)c2ccc(cc2)COC)cc1)C
0.299578	FC(F)(F)c1cc(c(NC(=O)c2ccc(cc2)COC)cc1)C
0.299578	FC(F)(F)c1cc(c(NC(=O)c2ccc(cc2)COC)cc1)C
0.299578	FC(F)(F)c1cc(c(NC(=O)c2ccc(cc2)COC)cc1)C
0.299578	FC(F)(F)c1cc(c(NC(=O)c2ccc(cc2)COC)cc1)C
0.299578	FC(F)(F)c1cc(c(NC(=O)c2ccc(cc2)COC)cc1)C
0.299578	FC(F)(F)c1cc(c(NC(=O)c2ccc(cc2)COC)cc1)C
0.299578	FC(F)(F)c1cc(c(NC(=O)c2ccc(cc2)COC)cc1)C
0.299578	FC(F)(F)c1cc(c(NC(=O)c2ccc(cc2)COC)cc1)C
0.299578	FC(F)(F)c1cc(c(NC(=O)c2ccc(cc2)COC)cc1)C
0.298561	O=C(Nc1cc(NC(=O)c2cc(OC3CCN(CC3)C)c(OC)cc2)ccc1)NCc4ccncc4
0.298561	O=C(Nc1cc(NC(=O)c2cc(OC3CCN(CC3)C)c(OC)cc2)ccc1)NCc4ccncc4
0.298561	O=C(Nc1cc(NC(=O)c2cc(OC3CCN(CC3)C)c(OC)cc2)ccc1)NCc4ccncc4
0.298561	O=C(Nc1cc(NC(=O)c2cc(OC3CCN(CC3)C)c(OC)cc2)ccc1)NCc4ccncc4
0.298561	O=C(Nc1cc(NC(=O)c2cc(OC3CCN(CC3)C)c(OC)cc2)ccc1)NCc4ccncc4
0.298561	O=C(Nc1cc(NC(=O)c2cc(OC3CCN(CC3)C)c(OC)cc2)ccc1)NCc4ccncc4
0.298561	O=C(Nc1cc(NC(=O)c2cc(OC3CCN(CC3)C)c(OC)cc2)ccc1)NCc4ccncc4
0.298561	O=C(Nc1cc(NC(=O)c2cc(OC3CCN(CC3)C)c(OC)cc2)ccc1)NCc4ccncc4
0.298561	O=C(Nc1cc(NC(=O)c2cc(OC3CCN(CC3)C)c(OC)cc2)ccc1)NCc4ccncc4
0.298561	O=C(Nc1cc(NC(=O)c2cc(OC3CCN(CC3)C)c(OC)cc2)ccc1)NCc4ccncc4
0.298113	O=C(Nc1nc(c2ccc(cc2)C)ccc1)c3c(NC(=O)C=4OC=CC4)cccc3
0.297794	S1C(=NC=C1)Nc2cc(F)c(cc2)C(=O)Nc3cc(ccc3)C=4SC=CC4
0.297398	O=C(NC1CC1)c2cc(NC(=O)C(=O)N3CCN(CCOC)CC3)c(cc2)C
0.297398	O=C(NC1CC1)c2cc(NC(=O)C(=O)N3CCN(CCOC)CC3)c(cc2)C
0.297398	O=C(NC1CC1)c2cc(NC(=O)C(=O)N3CCN(CCOC)CC3)c(cc2)C
0.297398	O=C(NC1CC1)c2cc(NC(=O)C(=O)N3CCN(CCOC)CC3)c(cc2)C
0.297398	O=C(NC1CC1)c2cc(NC(=O)C(=O)N3CCN(CCOC)CC3)c(cc2)C
0.297398	O=C(NC1CC1)c2cc(NC(=O)C(=O)N3CCN(CCOC)CC3)c(cc2)C
0.297398	O=C(NC1CC1)c2cc(NC(=O)C(=O)N3CCN(CCOC)CC3)c(cc2)C
0.297398	O=C(NC1CC1)c2cc(NC(=O)C(=O)N3CCN(CCOC)CC3)c(cc2)C
0.297398	O=C(NC1CC1)c2cc(NC(=O)C(=O)N3CCN(CCOC)CC3)c(cc2)C
0.297398	O=C(NC1CC1)c2cc(NC(=O)C(=O)N3CCN(CCOC)CC3)c(cc2)C
0.296875	Clc1cc(Cl)cc(c1)C(=O)Nc2ccc(cc2)C(=O)OCC(=O)Nc3c(ccc(c3)C(=O)OC)C
0.296875	Clc1cc(Cl)cc(c1)C(=O)Nc2ccc(cc2)C(=O)OCC(=O)Nc3c(ccc(c3)C(=O)OC)C
0.296875	Clc1cc(Cl)cc(c1)C(=O)Nc2ccc(cc2)C(=O)OCC(=O)Nc3c(ccc(c3)C(=O)OC)C
0.296875	Clc1cc(Cl)cc(c1)C(=O)Nc2ccc(cc2)C(=O)OCC(=O)Nc3c(ccc(c3)C(=O)OC)C
0.296875	Clc1cc(Cl)cc(c1)C(=O)Nc2ccc(cc2)C(=O)OCC(=O)Nc3c(ccc(c3)C(=O)OC)C
0.296875	Clc1cc(Cl)cc(c1)C(=O)Nc2ccc(cc2)C(=O)OCC(=O)Nc3c(ccc(c3)C(=O)OC)C
0.296875	Clc1cc(Cl)cc(c1)C(=O)Nc2ccc(cc2)C(=O)OCC(=O)Nc3c(ccc(c3)C(=O)OC)C
0.296875	Clc1cc(Cl)cc(c1)C(=O)Nc2ccc(cc2)C(=O)OCC(=O)Nc3c(ccc(c3)C(=O)OC)C
0.296875	Clc1cc(Cl)cc(c1)C(=O)Nc2ccc(cc2)C(=O)OCC(=O)Nc3c(ccc(c3)C(=O)OC)C
0.296875	Clc1cc(Cl)cc(c1)C(=O)Nc2ccc(cc2)C(=O)OCC(=O)Nc3c(ccc(c3)C(=O)OC)C
0.295833	O=C(O)c1cc(NC(=O)C=2OC=CC2)c(cc1)C
0.295833	O=C(O)c1cc(NC(=O)C=2OC=CC2)c(cc1)C
0.295833	O=C(O)c1cc(NC(=O)C=2OC=CC2)c(cc1)C
0.295833	O=C(O)c1cc(NC(=O)C=2OC=CC2)c(cc1)C
0.295833	O=C(O)c1cc(NC(=O)C=2OC=CC2)c(cc1)C
0.295833	O=C(O)c1cc(NC(=O)C=2OC=CC2)c(cc1)C
0.295833	O=C(O)c1cc(NC(=O)C=2OC=CC2)c(cc1)C
0.294118	FC(F)(F)c1cc(NC(=O)c2cc(N)c(cc2)C)ccc1
0.294118	FC(F)(F)c1cc(NC(=O)c2cc(N)c(cc2)C)ccc1
0.294118	FC(F)(F)c1cc(NC(=O)c2cc(N)c(cc2)C)ccc1
0.294118	FC(F)(F)c1cc(NC(=O)c2cc(N)c(cc2)C)ccc1
0.294118	FC(F)(F)c1cc(NC(=O)c2cc(N)c(cc2)C)ccc1
0.294118	FC(F)(F)c1cc(NC(=O)c2cc(N)c(cc2)C)ccc1
0.294118	FC(F)(F)c1cc(NC(=O)c2cc(N)c(cc2)C)ccc1
0.294118	FC(F)(F)c1cc(NC(=O)c2cc(N)c(cc2)C)ccc1
0.294118	FC(F)(F)c1cc(NC(=O)c2cc(N)c(cc2)C)ccc1
0.294118	FC(F)(F)c1cc(NC(=O)c2cc(N)c(cc2)C)ccc1
0.294118	Fc1c(NC(=O)C)cc(NC(=O)c2ccc(C#Cc3ccccc3)cc2)cc1
0.294118	Fc1c(NC(=O)C)cc(NC(=O)c2ccc(C#Cc3ccccc3)cc2)cc1
0.294118	Fc1c(NC(=O)C)cc(NC(=O)c2ccc(C#Cc3ccccc3)cc2)cc1
0.294118	Fc1c(NC(=O)C)cc(NC(=O)c2ccc(C#Cc3ccccc3)cc2)cc1
0.294118	FC(F)(F)c1cc(ccc1)C(=O)Nc2cc(N)c(cc2)C
0.294118	FC(F)(F)c1cc(ccc1)C(=O)Nc2cc(N)c(cc2)C
0.294118	FC(F)(F)c1cc(ccc1)C(=O)Nc2cc(N)c(cc2)C
0.294118	FC(F)(F)c1cc(ccc1)C(=O)Nc2cc(N)c(cc2)C
0.294118	FC(F)(F)c1cc(ccc1)C(=O)Nc2cc(N)c(cc2)C
0.294118	FC(F)(F)c1cc(ccc1)C(=O)Nc2cc(N)c(cc2)C
0.294118	FC(F)(F)c1cc(ccc1)C(=O)Nc2cc(N)c(cc2)C
0.294118	FC(F)(F)c1cc(ccc1)C(=O)Nc2cc(N)c(cc2)C
0.294118	FC(F)(F)c1cc(ccc1)C(=O)Nc2cc(N)c(cc2)C
0.294118	FC(F)(F)c1cc(ccc1)C(=O)Nc2cc(N)c(cc2)C
0.290429	FC(F)(F)c1cc(NC(=O)c2cc(NC(=O)C(=O)NC3(c4ncccc4)CC3)c(cc2)C)ccc1
0.290429	FC(F)(F)c1cc(NC(=O)c2cc(NC(=O)C(=O)NC3(c4ncccc4)CC3)c(cc2)C)ccc1
0.290429	FC(F)(F)c1cc(NC(=O)c2cc(NC(=O)C(=O)NC3(c4ncccc4)CC3)c(cc2)C)ccc1
0.290429	FC(F)(F)c1cc(NC(=O)c2cc(NC(=O)C(=O)NC3(c4ncccc4)CC3)c(cc2)C)ccc1
0.290429	FC(F)(F)c1cc(NC(=O)c2cc(NC(=O)C(=O)NC3(c4ncccc4)CC3)c(cc2)C)ccc1
0.290429	FC(F)(F)c1cc(NC(=O)c2cc(NC(=O)C(=O)NC3(c4ncccc4)CC3)c(cc2)C)ccc1
0.290429	FC(F)(F)c1cc(NC(=O)c2cc(NC(=O)C(=O)NC3(c4ncccc4)CC3)c(cc2)C)ccc1
0.289916	O=C(N1CCN(Cc2cc(NC(=O)C)ccc2)CC1)c3ccc(O)cc3
0.289916	O=C(N1CCN(Cc2cc(NC(=O)C)ccc2)CC1)c3ccc(O)cc3
0.289916	O=C(N1CCN(Cc2cc(NC(=O)C)ccc2)CC1)c3ccc(O)cc3
0.289916	O=C(N1CCN(Cc2cc(NC(=O)C)ccc2)CC1)c3ccc(O)cc3
0.289916	O=C(N1CCN(Cc2cc(NC(=O)C)ccc2)CC1)c3ccc(O)cc3
0.289916	O=C(N1CCN(Cc2cc(NC(=O)C)ccc2)CC1)c3ccc(O)cc3
0.289655	O=C(Nc1c(ccc(c1)C)C)NC(C(=O)Nc2nc(c3ccc(cc3)C)ccc2)C(CC)C
0.289655	O=C(Nc1c(ccc(c1)C)C)NC(C(=O)Nc2nc(c3ccc(cc3)C)ccc2)C(CC)C
0.288732	O=C(Nc1c(ccc(N2CCCC2)c1)C)C=3NN=C(c4c(cccc4)C)C3
0.288732	O=C(Nc1c(ccc(N2CCCC2)c1)C)C=3NN=C(c4c(cccc4)C)C3
0.288732	O=C(Nc1c(ccc(N2CCCC2)c1)C)C=3NN=C(c4c(cccc4)C)C3
0.288732	O=C(Nc1c(ccc(N2CCCC2)c1)C)C=3NN=C(c4c(cccc4)C)C3
0.288732	O=C(Nc1c(ccc(N2CCCC2)c1)C)C=3NN=C(c4c(cccc4)C)C3
0.288732	O=C(Nc1c(ccc(N2CCCC2)c1)C)C=3NN=C(c4c(cccc4)C)C3
0.288732	O=C(Nc1c(ccc(N2CCCC2)c1)C)C=3NN=C(c4c(cccc4)C)C3
0.288732	O=C(Nc1c(ccc(N2CCCC2)c1)C)C=3NN=C(c4c(cccc4)C)C3
0.288732	O=C(Nc1c(ccc(N2CCCC2)c1)C)C=3NN=C(c4c(cccc4)C)C3
0.288732	O=C(Nc1c(ccc(N2CCCC2)c1)C)C=3NN=C(c4c(cccc4)C)C3
0.287719	S(=O)(=O)(N1CCN(Cc2ccccc2)CC1)c3cc(ccc3)C(=O)Nc4cc(ccc4)CC(=O)N5CCN(CC5)C
0.287719	S(=O)(=O)(N1CCN(Cc2ccccc2)CC1)c3cc(ccc3)C(=O)Nc4cc(ccc4)CC(=O)N5CCN(CC5)C
0.287719	S(=O)(=O)(N1CCN(Cc2ccccc2)CC1)c3cc(ccc3)C(=O)Nc4cc(ccc4)CC(=O)N5CCN(CC5)C
0.287719	S(=O)(=O)(N1CCN(Cc2ccccc2)CC1)c3cc(ccc3)C(=O)Nc4cc(ccc4)CC(=O)N5CCN(CC5)C
0.287719	S(=O)(=O)(N1CCN(Cc2ccccc2)CC1)c3cc(ccc3)C(=O)Nc4cc(ccc4)CC(=O)N5CCN(CC5)C
0.287719	S(=O)(=O)(N1CCN(Cc2ccccc2)CC1)c3cc(ccc3)C(=O)Nc4cc(ccc4)CC(=O)N5CCN(CC5)C
0.287719	S(=O)(=O)(N1CCN(Cc2ccccc2)CC1)c3cc(ccc3)C(=O)Nc4cc(ccc4)CC(=O)N5CCN(CC5)C
0.287719	S(=O)(=O)(N1CCN(Cc2ccccc2)CC1)c3cc(ccc3)C(=O)Nc4cc(ccc4)CC(=O)N5CCN(CC5)C
0.287719	S(=O)(=O)(N1CCN(Cc2ccccc2)CC1)c3cc(ccc3)C(=O)Nc4cc(ccc4)CC(=O)N5CCN(CC5)C
0.287719	S(=O)(=O)(N1CCN(Cc2ccccc2)CC1)c3cc(ccc3)C(=O)Nc4cc(ccc4)CC(=O)N5CCN(CC5)C
0.286325	O=C(NC1CC1)c2cc(NC(=O)C=O)c(cc2)C
0.286325	O=C(NC1CC1)c2cc(NC(=O)C=O)c(cc2)C
0.286325	O=C(NC1CC1)c2cc(NC(=O)C=O)c(cc2)C
0.286325	O=C(NC1CC1)c2cc(NC(=O)C=O)c(cc2)C
0.286325	O=C(NC1CC1)c2cc(NC(=O)C=O)c(cc2)C
0.286325	O=C(NC1CC1)c2cc(NC(=O)C=O)c(cc2)C
0.286325	O=C(NC1CC1)c2cc(NC(=O)C=O)c(cc2)C
0.286325	O=C(NC1CC1)c2cc(NC(=O)C=O)c(cc2)C
0.286325	O=C(NC1CC1)c2cc(NC(=O)C=O)c(cc2)C
0.286325	O=C(NC1CC1)c2cc(NC(=O)C=O)c(cc2)C
0.285714	O=C(Nc1cc(ccc1)CNC(=O)C=2N=C(OC2)c3cnccc3)Nc4cc(ccc4)C
0.285714	O=C(Nc1cc(ccc1)CNC(=O)C=2N=C(OC2)c3cnccc3)Nc4cc(ccc4)C
0.285714	O=C(Nc1cc(ccc1)CNC(=O)C=2N=C(OC2)c3cnccc3)Nc4cc(ccc4)C
0.285714	O=C(Nc1cc(ccc1)CNC(=O)C=2N=C(OC2)c3cnccc3)Nc4cc(ccc4)C
0.285714	O=C(Nc1cc(ccc1)CNC(=O)C=2N=C(OC2)c3cnccc3)Nc4cc(ccc4)C
0.285714	O=C(Nc1cc(ccc1)CNC(=O)C=2N=C(OC2)c3cnccc3)Nc4cc(ccc4)C
0.285714	Brc1c(cc(S(=O)(=O)N2CCCCC2)cc1)C(=O)Nc3nc(c4ccc(cc4)C)ccc3
0.285235	FC(F)(F)c1cc(NC(=O)c2cc(NC(=O)C(=O)N3CCC(Nc4c(cccc4)C)CC3)c(cc2)C)ccc1
0.285235	FC(F)(F)c1cc(NC(=O)c2cc(NC(=O)C(=O)N3CCC(Nc4c(cccc4)C)CC3)c(cc2)C)ccc1
0.285235	FC(F)(F)c1cc(NC(=O)c2cc(NC(=O)C(=O)N3CCC(Nc4c(cccc4)C)CC3)c(cc2)C)ccc1
0.285235	FC(F)(F)c1cc(NC(=O)c2cc(NC(=O)C(=O)N3CCC(Nc4c(cccc4)C)CC3)c(cc2)C)ccc1
0.285235	FC(F)(F)c1cc(NC(=O)c2cc(NC(=O)C(=O)N3CCC(Nc4c(cccc4)C)CC3)c(cc2)C)ccc1
0.285235	FC(F)(F)c1cc(NC(=O)c2cc(NC(=O)C(=O)N3CCC(Nc4c(cccc4)C)CC3)c(cc2)C)ccc1
0.285235	FC(F)(F)c1cc(NC(=O)c2cc(NC(=O)C(=O)N3CCC(Nc4c(cccc4)C)CC3)c(cc2)C)ccc1
0.285235	FC(F)(F)c1cc(NC(=O)c2cc(NC(=O)C(=O)N3CCC(Nc4c(cccc4)C)CC3)c(cc2)C)ccc1
0.285235	FC(F)(F)c1cc(NC(=O)c2cc(NC(=O)C(=O)N3CCC(Nc4c(cccc4)C)CC3)c(cc2)C)ccc1
0.285235	FC(F)(F)c1cc(NC(=O)c2cc(NC(=O)C(=O)N3CCC(Nc4c(cccc4)C)CC3)c(cc2)C)ccc1
0.284722	O=C(NC)c1nc(NC(=O)C(=O)Nc2c(OC)ccc(c3ncccc3)c2)ccc1
0.284722	O=C(NC)c1nc(NC(=O)C(=O)Nc2c(OC)ccc(c3ncccc3)c2)ccc1
0.284722	O=C(NC)c1nc(NC(=O)C(=O)Nc2c(OC)ccc(c3ncccc3)c2)ccc1
0.284722	O=C(NC)c1nc(NC(=O)C(=O)Nc2c(OC)ccc(c3ncccc3)c2)ccc1
0.284722	O=C(NC)c1nc(NC(=O)C(=O)Nc2c(OC)ccc(c3ncccc3)c2)ccc1
0.284722	O=C(NC)c1nc(NC(=O)C(=O)Nc2c(OC)ccc(c3ncccc3)c2)ccc1
0.284722	O=C(NC)c1nc(NC(=O)C(=O)Nc2c(OC)ccc(c3ncccc3)c2)ccc1
0.284722	O=C(NC)c1nc(NC(=O)C(=O)Nc2c(OC)ccc(c3ncccc3)c2)ccc1
0.284722	O=C(NC)c1nc(NC(=O)C(=O)Nc2c(OC)ccc(c3ncccc3)c2)ccc1
0.284722	O=C(NC)c1nc(NC(=O)C(=O)Nc2c(OC)ccc(c3ncccc3)c2)ccc1
0.284585	Clc1c(NC(=O)c2ccc(cc2)CN3CCC(OC)CC3)c(cnc1)C
0.284585	Clc1c(NC(=O)c2ccc(cc2)CN3CCC(OC)CC3)c(cnc1)C
0.284585	Clc1c(NC(=O)c2ccc(cc2)CN3CCC(OC)CC3)c(cnc1)C
0.284585	Clc1c(NC(=O)c2ccc(cc2)CN3CCC(OC)CC3)c(cnc1)C
0.284585	Clc1c(NC(=O)c2ccc(cc2)CN3CCC(OC)CC3)c(cnc1)C
0.284585	Clc1c(NC(=O)c2ccc(cc2)CN3CCC(OC)CC3)c(cnc1)C
0.284585	Clc1c(NC(=O)c2ccc(cc2)CN3CCC(OC)CC3)c(cnc1)C
0.284585	Clc1c(NC(=O)c2ccc(cc2)CN3CCC(OC)CC3)c(cnc1)C
0.284585	Clc1c(NC(=O)c2ccc(cc2)CN3CCC(OC)CC3)c(cnc1)C
0.284585	Clc1c(NC(=O)c2ccc(cc2)CN3CCC(OC)CC3)c(cnc1)C
0.284553	Ic1c(Cl)ccc(c1)C(=O)Nc2c(ccc(C#N)c2)C
0.284553	Ic1c(Cl)ccc(c1)C(=O)Nc2c(ccc(C#N)c2)C
0.284553	Ic1c(Cl)ccc(c1)C(=O)Nc2c(ccc(C#N)c2)C
0.284553	Ic1c(Cl)ccc(c1)C(=O)Nc2c(ccc(C#N)c2)C
0.284553	Ic1c(Cl)ccc(c1)C(=O)Nc2c(ccc(C#N)c2)C
0.284553	Ic1c(Cl)ccc(c1)C(=O)Nc2c(ccc(C#N)c2)C
0.284553	Ic1c(Cl)ccc(c1)C(=O)Nc2c(ccc(C#N)c2)C
0.284553	Ic1c(Cl)ccc(c1)C(=O)Nc2c(ccc(C#N)c2)C
0.284553	Ic1c(Cl)ccc(c1)C(=O)Nc2c(ccc(C#N)c2)C
0.284553	Ic1c(Cl)ccc(c1)C(=O)Nc2c(ccc(C#N)c2)C
0.283636	O=C(Nc1cc(ccc1)CC(=O)N2CCN(CC2)C)c3cnc(N4CCOCC4)cc3
0.283636	O=C(Nc1cc(ccc1)CC(=O)N2CCN(CC2)C)c3cnc(N4CCOCC4)cc3
0.283636	O=C(Nc1cc(ccc1)CC(=O)N2CCN(CC2)C)c3cnc(N4CCOCC4)cc3
0.283636	O=C(Nc1cc(ccc1)CC(=O)N2CCN(CC2)C)c3cnc(N4CCOCC4)cc3
0.283636	O=C(Nc1cc(ccc1)CC(=O)N2CCN(CC2)C)c3cnc(N4CCOCC4)cc3
0.283636	O=C(Nc1cc(ccc1)CC(=O)N2CCN(CC2)C)c3cnc(N4CCOCC4)cc3
0.283636	O=C(Nc1cc(ccc1)CC(=O)N2CCN(CC2)C)c3cnc(N4CCOCC4)cc3
0.283636	O=C(Nc1cc(ccc1)CC(=O)N2CCN(CC2)C)c3cnc(N4CCOCC4)cc3
0.283636	O=C(Nc1cc(ccc1)CC(=O)N2CCN(CC2)C)c3cnc(N4CCOCC4)cc3
0.283636	O=C(Nc1cc(ccc1)CC(=O)N2CCN(CC2)C)c3cnc(N4CCOCC4)cc3
0.283019	O=C(OC)c1cc(NC(=O)CN2CCN(C(=O)c3ccc(O)cc3)CC2)c(cc1)C
0.283019	O=C(OC)c1cc(NC(=O)CN2CCN(C(=O)c3ccc(O)cc3)CC2)c(cc1)C
0.283019	O=C(OC)c1cc(NC(=O)CN2CCN(C(=O)c3ccc(O)cc3)CC2)c(cc1)C
0.283019	O=C(OC)c1cc(NC(=O)CN2CCN(C(=O)c3ccc(O)cc3)CC2)c(cc1)C
0.283019	O=C(OC)c1cc(NC(=O)CN2CCN(C(=O)c3ccc(O)cc3)CC2)c(cc1)C
0.283019	O=C(OC)c1cc(NC(=O)CN2CCN(C(=O)c3ccc(O)cc3)CC2)c(cc1)C
0.283019	O=C(OC)c1cc(NC(=O)CN2CCN(C(=O)c3ccc(O)cc3)CC2)c(cc1)C
0.283019	O=C(OC)c1cc(NC(=O)CN2CCN(C(=O)c3ccc(O)cc3)CC2)c(cc1)C
0.283019	O=C(OC)c1cc(NC(=O)CN2CCN(C(=O)c3ccc(O)cc3)CC2)c(cc1)C
0.283019	O=C(OC)c1cc(NC(=O)CN2CCN(C(=O)c3ccc(O)cc3)CC2)c(cc1)C
0.283019	S1C(C(=O)Nc2c(cccc2)C(=O)Nc3ccc(cc3)CN4CCC(CC4)C)=CC=C1
0.283019	S1C(C(=O)Nc2c(cccc2)C(=O)Nc3ccc(cc3)CN4CCC(CC4)C)=CC=C1
0.283019	S1C(C(=O)Nc2c(cccc2)C(=O)Nc3ccc(cc3)CN4CCC(CC4)C)=CC=C1
0.283019	S1C(C(=O)Nc2c(cccc2)C(=O)Nc3ccc(cc3)CN4CCC(CC4)C)=CC=C1
0.283019	S1C(C(=O)Nc2c(cccc2)C(=O)Nc3ccc(cc3)CN4CCC(CC4)C)=CC=C1
0.283019	S1C(C(=O)Nc2c(cccc2)C(=O)Nc3ccc(cc3)CN4CCC(CC4)C)=CC=C1
0.283019	S1C(C(=O)Nc2c(cccc2)C(=O)Nc3ccc(cc3)CN4CCC(CC4)C)=CC=C1
0.283019	S1C(C(=O)Nc2c(cccc2)C(=O)Nc3ccc(cc3)CN4CCC(CC4)C)=CC=C1
0.283019	S1C(C(=O)Nc2c(cccc2)C(=O)Nc3ccc(cc3)CN4CCC(CC4)C)=CC=C1
0.283019	S1C(C(=O)Nc2c(cccc2)C(=O)Nc3ccc(cc3)CN4CCC(CC4)C)=CC=C1
0.282528	S(=O)(=O)(Nc1ccc(cc1)C)c2ccc(cc2)C(=O)Nc3cc(ccc3)CC(=O)N4CCN(CC4)C
0.282528	S(=O)(=O)(Nc1ccc(cc1)C)c2ccc(cc2)C(=O)Nc3cc(ccc3)CC(=O)N4CCN(CC4)C
0.282528	S(=O)(=O)(Nc1ccc(cc1)C)c2ccc(cc2)C(=O)Nc3cc(ccc3)CC(=O)N4CCN(CC4)C
0.282528	S(=O)(=O)(Nc1ccc(cc1)C)c2ccc(cc2)C(=O)Nc3cc(ccc3)CC(=O)N4CCN(CC4)C
0.282528	S(=O)(=O)(Nc1ccc(cc1)C)c2ccc(cc2)C(=O)Nc3cc(ccc3)CC(=O)N4CCN(CC4)C
0.282528	S(=O)(=O)(Nc1ccc(cc1)C)c2ccc(cc2)C(=O)Nc3cc(ccc3)CC(=O)N4CCN(CC4)C
0.282528	S(=O)(=O)(Nc1ccc(cc1)C)c2ccc(cc2)C(=O)Nc3cc(ccc3)CC(=O)N4CCN(CC4)C
0.282528	S(=O)(=O)(Nc1ccc(cc1)C)c2ccc(cc2)C(=O)Nc3cc(ccc3)CC(=O)N4CCN(CC4)C
0.282528	S(=O)(=O)(Nc1ccc(cc1)C)c2ccc(cc2)C(=O)Nc3cc(ccc3)CC(=O)N4CCN(CC4)C
0.282528	S(=O)(=O)(Nc1ccc(cc1)C)c2ccc(cc2)C(=O)Nc3cc(ccc3)CC(=O)N4CCN(CC4)C
0.282392	FC(F)(F)c1cc(NC(=O)c2cc(NC(=O)C(=O)N3CCC(OCCC)CCC3)c(cc2)C)ccc1
0.282392	FC(F)(F)c1cc(NC(=O)c2cc(NC(=O)C(=O)N3CCC(OCCC)CCC3)c(cc2)C)ccc1
0.282392	FC(F)(F)c1cc(NC(=O)c2cc(NC(=O)C(=O)N3CCC(OCCC)CCC3)c(cc2)C)ccc1
0.282392	FC(F)(F)c1cc(NC(=O)c2cc(NC(=O)C(=O)N3CCC(OCCC)CCC3)c(cc2)C)ccc1
0.282392	FC(F)(F)c1cc(NC(=O)c2cc(NC(=O)C(=O)N3CCC(OCCC)CCC3)c(cc2)C)ccc1
0.282143	Ic1cc(S(=O)(=O)Nc2c(ccc(c2)C(=O)Nc3cc(ccc3)C(F)(F)F)C)ccc1
0.281481	Clc1c(ccc(NC(=O)c2cnc(cc2)C(=O)N(C)C)c1)C=3C=NNC3
0.281481	Clc1c(ccc(NC(=O)c2cnc(cc2)C(=O)N(C)C)c1)C=3C=NNC3
0.281481	Clc1c(ccc(NC(=O)c2cnc(cc2)C(=O)N(C)C)c1)C=3C=NNC3
0.281481	Clc1c(ccc(NC(=O)c2cnc(cc2)C(=O)N(C)C)c1)C=3C=NNC3
0.281481	Clc1c(ccc(NC(=O)c2cnc(cc2)C(=O)N(C)C)c1)C=3C=NNC3
0.281481	Clc1c(ccc(NC(=O)c2cnc(cc2)C(=O)N(C)C)c1)C=3C=NNC3
0.281481	Clc1c(ccc(NC(=O)c2cnc(cc2)C(=O)N(C)C)c1)C=3C=NNC3
0.281481	Clc1c(ccc(NC(=O)c2cnc(cc2)C(=O)N(C)C)c1)C=3C=NNC3
0.281481	Clc1c(ccc(NC(=O)c2cnc(cc2)C(=O)N(C)C)c1)C=3C=NNC3
0.281481	Clc1c(ccc(NC(=O)c2cnc(cc2)C(=O)N(C)C)c1)C=3C=NNC3
0.280851	O=C(Nc1c(ccc(c1)C2=NNC(=N2)C)C)C
0.280851	O=C(Nc1c(ccc(c1)C2=NNC(=N2)C)C)C
0.280851	O=C(Nc1c(ccc(c1)C2=NNC(=N2)C)C)C
0.280851	O=C(Nc1c(ccc(c1)C2=NNC(=N2)C)C)C
0.280822	FC(F)(F)c1cc(NC(=O)c2cc(NC(=O)C(=O)NC=3C=NN(C3)CCC(F)(F)F)c(cc2)C)ccc1
0.280822	FC(F)(F)c1cc(NC(=O)c2cc(NC(=O)C(=O)NC=3C=NN(C3)CCC(F)(F)F)c(cc2)C)ccc1
0.280822	FC(F)(F)c1cc(NC(=O)c2cc(NC(=O)C(=O)NC=3C=NN(C3)CCC(F)(F)F)c(cc2)C)ccc1
0.280822	FC(F)(F)c1cc(NC(=O)c2cc(NC(=O)C(=O)NC=3C=NN(C3)CCC(F)(F)F)c(cc2)C)ccc1
0.280822	FC(F)(F)c1cc(NC(=O)c2cc(NC(=O)C(=O)NC=3C=NN(C3)CCC(F)(F)F)c(cc2)C)ccc1
0.280822	FC(F)(F)c1cc(NC(=O)c2cc(NC(=O)C(=O)NC=3C=NN(C3)CCC(F)(F)F)c(cc2)C)ccc1
0.280822	FC(F)(F)c1cc(NC(=O)c2cc(NC(=O)C(=O)NC=3C=NN(C3)CCC(F)(F)F)c(cc2)C)ccc1
0.280822	FC(F)(F)c1cc(NC(=O)c2cc(NC(=O)C(=O)NC=3C=NN(C3)CCC(F)(F)F)c(cc2)C)ccc1
0.280822	FC(F)(F)c1cc(NC(=O)c2cc(NC(=O)C(=O)NC=3C=NN(C3)CCC(F)(F)F)c(cc2)C)ccc1
0.280822	FC(F)(F)c1cc(NC(=O)c2cc(NC(=O)C(=O)NC=3C=NN(C3)CCC(F)(F)F)c(cc2)C)ccc1
0.28	S1C=C(c2nc(c(cc2)C(=O)NNc3cc(F)c(cc3)C)C)C=C1
0.28	S1C=C(c2nc(c(cc2)C(=O)NNc3cc(F)c(cc3)C)C)C=C1
0.28	S1C=C(c2nc(c(cc2)C(=O)NNc3cc(F)c(cc3)C)C)C=C1
0.28	S1C=C(c2nc(c(cc2)C(=O)NNc3cc(F)c(cc3)C)C)C=C1
0.28	S1C=C(c2nc(c(cc2)C(=O)NNc3cc(F)c(cc3)C)C)C=C1
0.28	S1C=C(c2nc(c(cc2)C(=O)NNc3cc(F)c(cc3)C)C)C=C1
0.28	S1C=C(c2nc(c(cc2)C(=O)NNc3cc(F)c(cc3)C)C)C=C1
0.28	S1C=C(c2nc(c(cc2)C(=O)NNc3cc(F)c(cc3)C)C)C=C1
0.28	S1C=C(c2nc(c(cc2)C(=O)NNc3cc(F)c(cc3)C)C)C=C1
0.28	S1C=C(c2nc(c(cc2)C(=O)NNc3cc(F)c(cc3)C)C)C=C1
0.278481	Clc1c(NC(=O)C=C)cc(cc1)C(=O)Nc2ccccc2
0.278481	Clc1c(NC(=O)C=C)cc(cc1)C(=O)Nc2ccccc2
0.278481	Clc1c(NC(=O)C=C)cc(cc1)C(=O)Nc2ccccc2
0.277551	FC(F)(F)c1cc(c(NC(=O)c2ccc(C#Cc3ccccc3)cc2)cc1)C
0.277551	FC(F)(F)c1cc(c(NC(=O)c2ccc(C#Cc3ccccc3)cc2)cc1)C
0.277551	FC(F)(F)c1cc(c(NC(=O)c2ccc(C#Cc3ccccc3)cc2)cc1)C
0.277551	FC(F)(F)c1cc(c(NC(=O)c2ccc(C#Cc3ccccc3)cc2)cc1)C
0.277551	FC(F)(F)c1cc(c(NC(=O)c2ccc(C#Cc3ccccc3)cc2)cc1)C
0.277551	FC(F)(F)c1cc(c(NC(=O)c2ccc(C#Cc3ccccc3)cc2)cc1)C
0.277551	FC(F)(F)c1cc(c(NC(=O)c2ccc(C#Cc3ccccc3)cc2)cc1)C
0.277551	FC(F)(F)c1cc(c(NC(=O)c2ccc(C#Cc3ccccc3)cc2)cc1)C
0.277551	FC(F)(F)c1cc(c(NC(=O)c2ccc(C#Cc3ccccc3)cc2)cc1)C
0.277551	FC(F)(F)c1cc(c(NC(=O)c2ccc(C#Cc3ccccc3)cc2)cc1)C
0.277154	FC(F)(F)C=1ON=C(N1)c2ccc(cc2)C(=O)Nc3cc4c(cc3)CNC4
0.277154	FC(F)(F)C=1ON=C(N1)c2ccc(cc2)C(=O)Nc3cc4c(cc3)CNC4
0.277154	FC(F)(F)C=1ON=C(N1)c2ccc(cc2)C(=O)Nc3cc4c(cc3)CNC4
0.277154	FC(F)(F)C=1ON=C(N1)c2ccc(cc2)C(=O)Nc3cc4c(cc3)CNC4
0.277154	FC(F)(F)C=1ON=C(N1)c2ccc(cc2)C(=O)Nc3cc4c(cc3)CNC4
0.277154	FC(F)(F)C=1ON=C(N1)c2ccc(cc2)C(=O)Nc3cc4c(cc3)CNC4
0.277154	FC(F)(F)C=1ON=C(N1)c2ccc(cc2)C(=O)Nc3cc4c(cc3)CNC4
0.277154	FC(F)(F)C=1ON=C(N1)c2ccc(cc2)C(=O)Nc3cc4c(cc3)CNC4
0.277154	FC(F)(F)C=1ON=C(N1)c2ccc(cc2)C(=O)Nc3cc4c(cc3)CNC4
0.277154	FC(F)(F)C=1ON=C(N1)c2ccc(cc2)C(=O)Nc3cc4c(cc3)CNC4
0.277143	FC(F)(F)c1cc(NC(=O)c2cc(NC(=O)C(=O)NNC(=O)c3c4c(nc(c5ccccc5)c3)cccc4)c(cc2)C)ccc1
0.277143	FC(F)(F)c1cc(NC(=O)c2cc(NC(=O)C(=O)NNC(=O)c3c4c(nc(c5ccccc5)c3)cccc4)c(cc2)C)ccc1
0.276398	Clc1c(ccc(NC(=O)C(=O)NCC2OCCN(Cc3ccc(cc3)C)C2)c1)C(=O)NCc4ncccc4
0.276398	Clc1c(ccc(NC(=O)C(=O)NCC2OCCN(Cc3ccc(cc3)C)C2)c1)C(=O)NCc4ncccc4
0.276398	Clc1c(ccc(NC(=O)C(=O)NCC2OCCN(Cc3ccc(cc3)C)C2)c1)C(=O)NCc4ncccc4
0.276398	Clc1c(ccc(NC(=O)C(=O)NCC2OCCN(Cc3ccc(cc3)C)C2)c1)C(=O)NCc4ncccc4
0.276398	Clc1c(ccc(NC(=O)C(=O)NCC2OCCN(Cc3ccc(cc3)C)C2)c1)C(=O)NCc4ncccc4
0.276398	Clc1c(ccc(NC(=O)C(=O)NCC2OCCN(Cc3ccc(cc3)C)C2)c1)C(=O)NCc4ncccc4
0.276398	Clc1c(ccc(NC(=O)C(=O)NCC2OCCN(Cc3ccc(cc3)C)C2)c1)C(=O)NCc4ncccc4
0.276398	Clc1c(ccc(NC(=O)C(=O)NCC2OCCN(Cc3ccc(cc3)C)C2)c1)C(=O)NCc4ncccc4
0.276398	Clc1c(ccc(NC(=O)C(=O)NCC2OCCN(Cc3ccc(cc3)C)C2)c1)C(=O)NCc4ncccc4
0.276398	Clc1c(ccc(NC(=O)C(=O)NCC2OCCN(Cc3ccc(cc3)C)C2)c1)C(=O)NCc4ncccc4
0.275758	Clc1ccc(N2C(SCC(=O)Nc3c(NC(=O)c4ncccc4)ccc(F)c3)=NN=C2c5cnccc5)cc1
0.275758	Clc1ccc(N2C(SCC(=O)Nc3c(NC(=O)c4ncccc4)ccc(F)c3)=NN=C2c5cnccc5)cc1
0.275758	Clc1ccc(N2C(SCC(=O)Nc3c(NC(=O)c4ncccc4)ccc(F)c3)=NN=C2c5cnccc5)cc1
0.275758	Clc1ccc(N2C(SCC(=O)Nc3c(NC(=O)c4ncccc4)ccc(F)c3)=NN=C2c5cnccc5)cc1
0.275758	Clc1ccc(N2C(SCC(=O)Nc3c(NC(=O)c4ncccc4)ccc(F)c3)=NN=C2c5cnccc5)cc1
0.275758	Clc1ccc(N2C(SCC(=O)Nc3c(NC(=O)c4ncccc4)ccc(F)c3)=NN=C2c5cnccc5)cc1
0.275758	Clc1ccc(N2C(SCC(=O)Nc3c(NC(=O)c4ncccc4)ccc(F)c3)=NN=C2c5cnccc5)cc1
0.275758	Clc1ccc(N2C(SCC(=O)Nc3c(NC(=O)c4ncccc4)ccc(F)c3)=NN=C2c5cnccc5)cc1
0.275758	Clc1ccc(N2C(SCC(=O)Nc3c(NC(=O)c4ncccc4)ccc(F)c3)=NN=C2c5cnccc5)cc1
0.275758	Clc1ccc(N2C(SCC(=O)Nc3c(NC(=O)c4ncccc4)ccc(F)c3)=NN=C2c5cnccc5)cc1
0.274306	O=C(OC)COc1c(OC)ccc(c1)C(=O)Nc2cc(ccc2)CC(=O)N3CCN(CC3)C
0.274306	O=C(OC)COc1c(OC)ccc(c1)C(=O)Nc2cc(ccc2)CC(=O)N3CCN(CC3)C
0.274306	O=C(OC)COc1c(OC)ccc(c1)C(=O)Nc2cc(ccc2)CC(=O)N3CCN(CC3)C
0.274306	O=C(OC)COc1c(OC)ccc(c1)C(=O)Nc2cc(ccc2)CC(=O)N3CCN(CC3)C
0.274306	O=C(OC)COc1c(OC)ccc(c1)C(=O)Nc2cc(ccc2)CC(=O)N3CCN(CC3)C
0.274306	O=C(OC)COc1c(OC)ccc(c1)C(=O)Nc2cc(ccc2)CC(=O)N3CCN(CC3)C
0.274306	O=C(OC)COc1c(OC)ccc(c1)C(=O)Nc2cc(ccc2)CC(=O)N3CCN(CC3)C
0.274306	O=C(OC)COc1c(OC)ccc(c1)C(=O)Nc2cc(ccc2)CC(=O)N3CCN(CC3)C
0.274306	O=C(OC)COc1c(OC)ccc(c1)C(=O)Nc2cc(ccc2)CC(=O)N3CCN(CC3)C
0.274306	O=C(OC)COc1c(OC)ccc(c1)C(=O)Nc2cc(ccc2)CC(=O)N3CCN(CC3)C
0.274194	Ic1c(Cl)ccc(c1)C(=O)Nc2c(Cl)cc(c3ccccc3)cc2
0.274194	Ic1c(Cl)ccc(c1)C(=O)Nc2c(Cl)cc(c3ccccc3)cc2
0.274194	Ic1c(Cl)ccc(c1)C(=O)Nc2c(Cl)cc(c3ccccc3)cc2
0.274194	Ic1c(Cl)ccc(c1)C(=O)Nc2c(Cl)cc(c3ccccc3)cc2
0.274194	Ic1c(Cl)ccc(c1)C(=O)Nc2c(Cl)cc(c3ccccc3)cc2
0.274194	Ic1c(Cl)ccc(c1)C(=O)Nc2c(Cl)cc(c3ccccc3)cc2
0.274194	Ic1c(Cl)ccc(c1)C(=O)Nc2c(Cl)cc(c3ccccc3)cc2
0.273092	Fc1c(NC(=O)C)cc(NC(=O)c2cc(OCC)ccc2)cc1
0.273092	Fc1c(NC(=O)C)cc(NC(=O)c2cc(OCC)ccc2)cc1
0.273092	Fc1c(NC(=O)C)cc(NC(=O)c2cc(OCC)ccc2)cc1
0.273092	Fc1c(NC(=O)C)cc(NC(=O)c2cc(OCC)ccc2)cc1
0.273092	Fc1c(NC(=O)C)cc(NC(=O)c2cc(OCC)ccc2)cc1
0.273092	Fc1c(NC(=O)C)cc(NC(=O)c2cc(OCC)ccc2)cc1
0.273092	Fc1c(NC(=O)C)cc(NC(=O)c2cc(OCC)ccc2)cc1
0.273038	O=C(Nc1nc(c2ccc(cc2)C)ccc1)C=3C(=NNC3)c4cc5OCOc5cc4
0.273038	O=C(Nc1nc(c2ccc(cc2)C)ccc1)C=3C(=NNC3)c4cc5OCOc5cc4
0.273038	O=C(Nc1nc(c2ccc(cc2)C)ccc1)C=3C(=NNC3)c4cc5OCOc5cc4
0.273038	O=C(Nc1nc(c2ccc(cc2)C)ccc1)C=3C(=NNC3)c4cc5OCOc5cc4
0.273038	O=C(Nc1nc(c2ccc(cc2)C)ccc1)C=3C(=NNC3)c4cc5OCOc5cc4
0.273038	O=C(Nc1nc(c2ccc(cc2)C)ccc1)C=3C(=NNC3)c4cc5OCOc5cc4
0.273038	O=C(Nc1nc(c2ccc(cc2)C)ccc1)C=3C(=NNC3)c4cc5OCOc5cc4
0.273038	O=C(Nc1nc(c2ccc(cc2)C)ccc1)C=3C(=NNC3)c4cc5OCOc5cc4
0.273038	O=C(Nc1nc(c2ccc(cc2)C)ccc1)C=3C(=NNC3)c4cc5OCOc5cc4
0.273038	O=C(Nc1nc(c2ccc(cc2)C)ccc1)C=3C(=NNC3)c4cc5OCOc5cc4
0.272358	O=C(NCC1CC1)c2cc(NC(=O)C(=O)N)c(cc2)C
0.272358	O=C(NCC1CC1)c2cc(NC(=O)C(=O)N)c(cc2)C
0.272358	O=C(NCC1CC1)c2cc(NC(=O)C(=O)N)c(cc2)C
0.272358	O=C(NCC1CC1)c2cc(NC(=O)C(=O)N)c(cc2)C
0.272358	O=C(NCC1CC1)c2cc(NC(=O)C(=O)N)c(cc2)C
0.272358	O=C(NCC1CC1)c2cc(NC(=O)C(=O)N)c(cc2)C
0.272358	O=C(NCC1CC1)c2cc(NC(=O)C(=O)N)c(cc2)C
0.272358	O=C(NCC1CC1)c2cc(NC(=O)C(=O)N)c(cc2)C
0.272358	O=C(NCC1CC1)c2cc(NC(=O)C(=O)N)c(cc2)C
0.272358	O=C(NCC1CC1)c2cc(NC(=O)C(=O)N)c(cc2)C
0.272059	O=C(OC)c1cc(NC(=O)CN2CCC(Nc3c(cccc3)C)CC2)c(cc1)C
0.272059	O=C(OC)c1cc(NC(=O)CN2CCC(Nc3c(cccc3)C)CC2)c(cc1)C
0.272059	O=C(OC)c1cc(NC(=O)CN2CCC(Nc3c(cccc3)C)CC2)c(cc1)C
0.272059	O=C(OC)c1cc(NC(=O)CN2CCC(Nc3c(cccc3)C)CC2)c(cc1)C
0.272059	O=C(OC)c1cc(NC(=O)CN2CCC(Nc3c(cccc3)C)CC2)c(cc1)C
0.272059	O=C(OC)c1cc(NC(=O)CN2CCC(Nc3c(cccc3)C)CC2)c(cc1)C
0.272059	O=C(OC)c1cc(NC(=O)CN2CCC(Nc3c(cccc3)C)CC2)c(cc1)C
0.272059	O=C(OC)c1cc(NC(=O)CN2CCC(Nc3c(cccc3)C)CC2)c(cc1)C
0.272059	O=C(OC)c1cc(NC(=O)CN2CCC(Nc3c(cccc3)C)CC2)c(cc1)C
0.272059	O=C(OC)c1cc(NC(=O)CN2CCC(Nc3c(cccc3)C)CC2)c(cc1)C
0.271127	Fc1c(Nc2ncccc2C(=O)NCc3cc(NC(=O)Nc4cc(ccc4)C)ccc3)cccc1
0.271127	Fc1c(Nc2ncccc2C(=O)NCc3cc(NC(=O)Nc4cc(ccc4)C)ccc3)cccc1
0.271127	Fc1c(Nc2ncccc2C(=O)NCc3cc(NC(=O)Nc4cc(ccc4)C)ccc3)cccc1
0.271127	Fc1c(Nc2ncccc2C(=O)NCc3cc(NC(=O)Nc4cc(ccc4)C)ccc3)cccc1
0.271127	Fc1c(Nc2ncccc2C(=O)NCc3cc(NC(=O)Nc4cc(ccc4)C)ccc3)cccc1
0.271127	Fc1c(Nc2ncccc2C(=O)NCc3cc(NC(=O)Nc4cc(ccc4)C)ccc3)cccc1
0.271127	Fc1c(Nc2ncccc2C(=O)NCc3cc(NC(=O)Nc4cc(ccc4)C)ccc3)cccc1
0.271127	Fc1c(Nc2ncccc2C(=O)NCc3cc(NC(=O)Nc4cc(ccc4)C)ccc3)cccc1
0.271127	Fc1c(Nc2ncccc2C(=O)NCc3cc(NC(=O)Nc4cc(ccc4)C)ccc3)cccc1
0.271028	Oc1c(ccc(c2cnccc2)c1)C
0.271028	Oc1c(ccc(c2cnccc2)c1)C
0.271028	Oc1c(ccc(c2cnccc2)c1)C
0.271028	Oc1c(ccc(c2cnccc2)c1)C
0.271028	Oc1c(ccc(c2cnccc2)c1)C
0.271028	Oc1c(ccc(c2cnccc2)c1)C
0.271028	Oc1c(ccc(c2cnccc2)c1)C
0.271028	Oc1c(ccc(c2cnccc2)c1)C
0.271028	Oc1c(ccc(c2cnccc2)c1)C
0.271028	Oc1c(ccc(c2cnccc2)c1)C
0.270903	FC(F)(F)c1cc(NC(=O)c2cc(NC(=O)C(=O)NNc3cc(c([N+]([O-])=O)cc3)C)c(cc2)C)ccc1
0.270903	FC(F)(F)c1cc(NC(=O)c2cc(NC(=O)C(=O)NNc3cc(c([N+]([O-])=O)cc3)C)c(cc2)C)ccc1
0.270548	O=C(Nc1cc(ccc1)CNC(=O)c2cc(c(NC(c3c(ccc(c3)C)C)C)cc2)C)Nc4cc(ccc4)C
0.270548	O=C(Nc1cc(ccc1)CNC(=O)c2cc(c(NC(c3c(ccc(c3)C)C)C)cc2)C)Nc4cc(ccc4)C
0.270548	O=C(Nc1cc(ccc1)CNC(=O)c2cc(c(NC(c3c(ccc(c3)C)C)C)cc2)C)Nc4cc(ccc4)C
0.270548	O=C(Nc1cc(ccc1)CNC(=O)c2cc(c(NC(c3c(ccc(c3)C)C)C)cc2)C)Nc4cc(ccc4)C
0.270548	O=C(Nc1cc(ccc1)CNC(=O)c2cc(c(NC(c3c(ccc(c3)C)C)C)cc2)C)Nc4cc(ccc4)C
0.270548	O=C(Nc1cc(ccc1)CNC(=O)c2cc(c(NC(c3c(ccc(c3)C)C)C)cc2)C)Nc4cc(ccc4)C
0.270548	O=C(Nc1cc(ccc1)CNC(=O)c2cc(c(NC(c3c(ccc(c3)C)C)C)cc2)C)Nc4cc(ccc4)C
0.270548	O=C(Nc1cc(ccc1)CNC(=O)c2cc(c(NC(c3c(ccc(c3)C)C)C)cc2)C)Nc4cc(ccc4)C
0.270548	O=C(Nc1cc(ccc1)CNC(=O)c2cc(c(NC(c3c(ccc(c3)C)C)C)cc2)C)Nc4cc(ccc4)C
0.270548	O=C(Nc1cc(ccc1)CNC(=O)c2cc(c(NC(c3c(ccc(c3)C)C)C)cc2)C)Nc4cc(ccc4)C
0.270161	FC(F)(F)c1ccc(ONC(=O)c2ccc(Nc3nc(OC)ccn3)cc2)cc1
0.270161	FC(F)(F)c1ccc(ONC(=O)c2ccc(Nc3nc(OC)ccn3)cc2)cc1
0.270161	FC(F)(F)c1ccc(ONC(=O)c2ccc(Nc3nc(OC)ccn3)cc2)cc1
0.270161	FC(F)(F)c1ccc(ONC(=O)c2ccc(Nc3nc(OC)ccn3)cc2)cc1
0.270161	FC(F)(F)c1ccc(ONC(=O)c2ccc(Nc3nc(OC)ccn3)cc2)cc1
0.270161	FC(F)(F)c1ccc(ONC(=O)c2ccc(Nc3nc(OC)ccn3)cc2)cc1
0.270161	FC(F)(F)c1ccc(ONC(=O)c2ccc(Nc3nc(OC)ccn3)cc2)cc1
0.270161	FC(F)(F)c1ccc(ONC(=O)c2ccc(Nc3nc(OC)ccn3)cc2)cc1
0.270161	FC(F)(F)c1ccc(ONC(=O)c2ccc(Nc3nc(OC)ccn3)cc2)cc1
0.270161	FC(F)(F)c1ccc(ONC(=O)c2ccc(Nc3nc(OC)ccn3)cc2)cc1
0.270161	O=C(OC)c1cc(NC(=O)CN(CC(=O)Nc2ccc(cc2)C)C)c(cc1)C
0.270161	O=C(OC)c1cc(NC(=O)CN(CC(=O)Nc2ccc(cc2)C)C)c(cc1)C
0.269962	S1C(=NC(=C1)C)c2ccc(cc2)C(=O)NCc3cc(NC(=O)Nc4cc(ccc4)C)ccc3
0.269481	Fc1c(ccc(F)c1)C2=NOC(C(=O)Nc3cc(ccc3)CC(=O)N4CCN(CC4)C)=C2
0.269481	Fc1c(ccc(F)c1)C2=NOC(C(=O)Nc3cc(ccc3)CC(=O)N4CCN(CC4)C)=C2
0.269481	Fc1c(ccc(F)c1)C2=NOC(C(=O)Nc3cc(ccc3)CC(=O)N4CCN(CC4)C)=C2
0.269481	Fc1c(ccc(F)c1)C2=NOC(C(=O)Nc3cc(ccc3)CC(=O)N4CCN(CC4)C)=C2
0.269481	Fc1c(ccc(F)c1)C2=NOC(C(=O)Nc3cc(ccc3)CC(=O)N4CCN(CC4)C)=C2
0.269481	Fc1c(ccc(F)c1)C2=NOC(C(=O)Nc3cc(ccc3)CC(=O)N4CCN(CC4)C)=C2
0.269373	Clc1c(ccc(NC(=O)c2c(N3CCN(CC3)C)cccc2)c1)CC
0.268817	Ic1c(Cl)ccc(c1)C(=O)Nc2cc(ccc2)C3=NC=CN3CC
0.268817	Ic1c(Cl)ccc(c1)C(=O)Nc2cc(ccc2)C3=NC=CN3CC
0.268817	Ic1c(Cl)ccc(c1)C(=O)Nc2cc(ccc2)C3=NC=CN3CC
0.268817	Ic1c(Cl)ccc(c1)C(=O)Nc2cc(ccc2)C3=NC=CN3CC
0.268817	Ic1c(Cl)ccc(c1)C(=O)Nc2cc(ccc2)C3=NC=CN3CC
0.268817	Ic1c(Cl)ccc(c1)C(=O)Nc2cc(ccc2)C3=NC=CN3CC
0.268212	S(c1ncccn1)c2cc(c(NC(=O)C(=O)NCC3OCCN(Cc4ccc(cc4)C)C3)cc2)C
0.268212	S(c1ncccn1)c2cc(c(NC(=O)C(=O)NCC3OCCN(Cc4ccc(cc4)C)C3)cc2)C
0.268212	S(c1ncccn1)c2cc(c(NC(=O)C(=O)NCC3OCCN(Cc4ccc(cc4)C)C3)cc2)C
0.268212	S(c1ncccn1)c2cc(c(NC(=O)C(=O)NCC3OCCN(Cc4ccc(cc4)C)C3)cc2)C
0.268212	S(c1ncccn1)c2cc(c(NC(=O)C(=O)NCC3OCCN(Cc4ccc(cc4)C)C3)cc2)C
0.268212	S(c1ncccn1)c2cc(c(NC(=O)C(=O)NCC3OCCN(Cc4ccc(cc4)C)C3)cc2)C
0.268212	S(c1ncccn1)c2cc(c(NC(=O)C(=O)NCC3OCCN(Cc4ccc(cc4)C)C3)cc2)C
0.268212	S(c1ncccn1)c2cc(c(NC(=O)C(=O)NCC3OCCN(Cc4ccc(cc4)C)C3)cc2)C
0.268212	S(c1ncccn1)c2cc(c(NC(=O)C(=O)NCC3OCCN(Cc4ccc(cc4)C)C3)cc2)C
0.268212	S(c1ncccn1)c2cc(c(NC(=O)C(=O)NCC3OCCN(Cc4ccc(cc4)C)C3)cc2)C
0.268116	O=C(Nc1cc(c(N2CCN(CC2)CC)cc1)C)NCc3cc(ccc3)CN4CCC(CC4)C
0.267857	O=C(Nc1nc(ccn1)C=2C=NN(C2)C)c3cc4N=CN(c4cc3)c5cc(ccc5)C
0.267857	O=C(Nc1nc(ccn1)C=2C=NN(C2)C)c3cc4N=CN(c4cc3)c5cc(ccc5)C
0.267857	O=C(Nc1nc(ccn1)C=2C=NN(C2)C)c3cc4N=CN(c4cc3)c5cc(ccc5)C
0.267857	O=C(Nc1nc(ccn1)C=2C=NN(C2)C)c3cc4N=CN(c4cc3)c5cc(ccc5)C
0.267857	O=C(Nc1nc(ccn1)C=2C=NN(C2)C)c3cc4N=CN(c4cc3)c5cc(ccc5)C
0.267857	O=C(Nc1nc(ccn1)C=2C=NN(C2)C)c3cc4N=CN(c4cc3)c5cc(ccc5)C
0.267857	O=C(Nc1nc(ccn1)C=2C=NN(C2)C)c3cc4N=CN(c4cc3)c5cc(ccc5)C
0.267857	O=C(Nc1nc(ccn1)C=2C=NN(C2)C)c3cc4N=CN(c4cc3)c5cc(ccc5)C
0.267857	O=C(Nc1nc(ccn1)C=2C=NN(C2)C)c3cc4N=CN(c4cc3)c5cc(ccc5)C
0.267857	O=C(Nc1nc(ccn1)C=2C=NN(C2)C)c3cc4N=CN(c4cc3)c5cc(ccc5)C
0.267559	S(=O)(=O)(Nc1c(ccc(c1)C(=O)Nc2cc(ccc2)C(F)(F)F)C)c3cc(F)c(NC(=O)C)cc3
0.267559	S(=O)(=O)(Nc1c(ccc(c1)C(=O)Nc2cc(ccc2)C(F)(F)F)C)c3cc(F)c(NC(=O)C)cc3
0.267559	S(=O)(=O)(Nc1c(ccc(c1)C(=O)Nc2cc(ccc2)C(F)(F)F)C)c3cc(F)c(NC(=O)C)cc3
0.267559	S(=O)(=O)(Nc1c(ccc(c1)C(=O)Nc2cc(ccc2)C(F)(F)F)C)c3cc(F)c(NC(=O)C)cc3
0.267559	S(=O)(=O)(Nc1c(ccc(c1)C(=O)Nc2cc(ccc2)C(F)(F)F)C)c3cc(F)c(NC(=O)C)cc3
0.267559	S(=O)(=O)(Nc1c(ccc(c1)C(=O)Nc2cc(ccc2)C(F)(F)F)C)c3cc(F)c(NC(=O)C)cc3
0.267559	S(=O)(=O)(Nc1c(ccc(c1)C(=O)Nc2cc(ccc2)C(F)(F)F)C)c3cc(F)c(NC(=O)C)cc3
0.267559	S(=O)(=O)(Nc1c(ccc(c1)C(=O)Nc2cc(ccc2)C(F)(F)F)C)c3cc(F)c(NC(=O)C)cc3
0.267559	S(=O)(=O)(Nc1c(ccc(c1)C(=O)Nc2cc(ccc2)C(F)(F)F)C)c3cc(F)c(NC(=O)C)cc3
0.267559	S(=O)(=O)(Nc1c(ccc(c1)C(=O)Nc2cc(ccc2)C(F)(F)F)C)c3cc(F)c(NC(=O)C)cc3
0.267206	O=C(Nc1c(ccc(c1)C)C)CNc2cc(ccc2)C(=O)C
0.267206	O=C(Nc1c(ccc(c1)C)C)CNc2cc(ccc2)C(=O)C
0.267206	O=C(Nc1c(ccc(c1)C)C)CNc2cc(ccc2)C(=O)C
0.267206	O=C(Nc1c(ccc(c1)C)C)CNc2cc(ccc2)C(=O)C
0.267206	O=C(Nc1c(ccc(c1)C)C)CNc2cc(ccc2)C(=O)C
0.267206	O=C(Nc1c(ccc(c1)C)C)CNc2cc(ccc2)C(=O)C
0.267206	O=C(Nc1c(ccc(c1)C)C)CNc2cc(ccc2)C(=O)C
0.267206	O=C(Nc1c(ccc(c1)C)C)CNc2cc(ccc2)C(=O)C
0.267206	O=C(Nc1c(ccc(c1)C)C)CNc2cc(ccc2)C(=O)C
0.267206	O=C(Nc1c(ccc(c1)C)C)CNc2cc(ccc2)C(=O)C
0.266917	FC(F)Oc1c(ccc(c1)C(=O)Nc2c(O)ccc(Oc3ccccc3)c2)C
0.266917	FC(F)Oc1c(ccc(c1)C(=O)Nc2c(O)ccc(Oc3ccccc3)c2)C
0.266917	FC(F)Oc1c(ccc(c1)C(=O)Nc2c(O)ccc(Oc3ccccc3)c2)C
0.266917	FC(F)Oc1c(ccc(c1)C(=O)Nc2c(O)ccc(Oc3ccccc3)c2)C
0.266917	FC(F)Oc1c(ccc(c1)C(=O)Nc2c(O)ccc(Oc3ccccc3)c2)C
0.266667	FC(F)(F)c1cc(NC(=O)c2cc(NC(=O)C(=O)NCC(CC3CCOCC3)(C)C)c(cc2)C)ccc1
0.266667	FC(F)(F)c1cc(NC(=O)c2cc(NC(=O)C(=O)NCC(CC3CCOCC3)(C)C)c(cc2)C)ccc1
0.266667	FC(F)(F)c1cc(NC(=O)c2cc(NC(=O)C(=O)NCC(CC3CCOCC3)(C)C)c(cc2)C)ccc1
0.266667	FC(F)(F)c1cc(NC(=O)c2cc(NC(=O)C(=O)NCC(CC3CCOCC3)(C)C)c(cc2)C)ccc1
0.266667	FC(F)(F)c1cc(NC(=O)c2cc(NC(=O)C(=O)NCC(CC3CCOCC3)(C)C)c(cc2)C)ccc1
0.266667	FC(F)(F)c1cc(NC(=O)c2cc(NC(=O)C(=O)NCC(CC3CCOCC3)(C)C)c(cc2)C)ccc1
0.266667	FC(F)(F)c1cc(NC(=O)c2cc(NC(=O)C(=O)NCC(CC3CCOCC3)(C)C)c(cc2)C)ccc1
0.266667	FC(F)(F)c1cc(NC(=O)c2cc(NC(=O)C(=O)NCC(CC3CCOCC3)(C)C)c(cc2)C)ccc1
0.266667	FC(F)(F)c1cc(NC(=O)c2cc(NC(=O)C(=O)NCC(CC3CCOCC3)(C)C)c(cc2)C)ccc1
0.266667	FC(F)(F)c1cc(NC(=O)c2cc(NC(=O)C(=O)NCC(CC3CCOCC3)(C)C)c(cc2)C)ccc1
0.266667	FC(F)(F)c1cc(c(NC(=O)c2cnc(cc2)C(=O)N(C)C)cc1)C
0.266667	FC(F)(F)c1cc(c(NC(=O)c2cnc(cc2)C(=O)N(C)C)cc1)C
0.266667	FC(F)(F)c1cc(c(NC(=O)c2cnc(cc2)C(=O)N(C)C)cc1)C
0.266667	FC(F)(F)c1cc(c(NC(=O)c2cnc(cc2)C(=O)N(C)C)cc1)C
0.266667	FC(F)(F)c1cc(c(NC(=O)c2cnc(cc2)C(=O)N(C)C)cc1)C
0.266667	FC(F)(F)c1cc(c(NC(=O)c2cnc(cc2)C(=O)N(C)C)cc1)C
0.266667	FC(F)(F)c1cc(c(NC(=O)c2cnc(cc2)C(=O)N(C)C)cc1)C
0.266667	FC(F)(F)c1cc(c(NC(=O)c2cnc(cc2)C(=O)N(C)C)cc1)C
0.266667	FC(F)(F)c1cc(c(NC(=O)c2cnc(cc2)C(=O)N(C)C)cc1)C
0.266667	FC(F)(F)c1cc(c(NC(=O)c2cnc(cc2)C(=O)N(C)C)cc1)C
0.266667	O=C(Nc1ccc(Oc2cnc(cc2)C)cc1)c3c(NC(=O)c4ccc(Oc5ccccc5)cc4)cccc3
0.266667	O=C(Nc1ccc(Oc2cnc(cc2)C)cc1)c3c(NC(=O)c4ccc(Oc5ccccc5)cc4)cccc3
0.266667	O=C(Nc1ccc(Oc2cnc(cc2)C)cc1)c3c(NC(=O)c4ccc(Oc5ccccc5)cc4)cccc3
0.266667	O=C(Nc1ccc(Oc2cnc(cc2)C)cc1)c3c(NC(=O)c4ccc(Oc5ccccc5)cc4)cccc3
0.266667	O=C(Nc1ccc(Oc2cnc(cc2)C)cc1)c3c(NC(=O)c4ccc(Oc5ccccc5)cc4)cccc3
0.266667	O=C(Nc1ccc(Oc2cnc(cc2)C)cc1)c3c(NC(=O)c4ccc(Oc5ccccc5)cc4)cccc3
0.266667	O=C(Nc1ccc(Oc2cnc(cc2)C)cc1)c3c(NC(=O)c4ccc(Oc5ccccc5)cc4)cccc3
0.266667	O=C(Nc1ccc(Oc2cnc(cc2)C)cc1)c3c(NC(=O)c4ccc(Oc5ccccc5)cc4)cccc3
0.266667	O=C(Nc1ccc(Oc2cnc(cc2)C)cc1)c3c(NC(=O)c4ccc(Oc5ccccc5)cc4)cccc3
0.266667	O=C(Nc1ccc(Oc2cnc(cc2)C)cc1)c3c(NC(=O)c4ccc(Oc5ccccc5)cc4)cccc3
0.266409	Brc1ccc(cc1)C(=O)Nc2ccc(cc2)C(=O)Nc3c(N4CCCC4)ccc(c3)C(=O)OC
0.266409	Brc1ccc(cc1)C(=O)Nc2ccc(cc2)C(=O)Nc3c(N4CCCC4)ccc(c3)C(=O)OC
0.266409	Brc1ccc(cc1)C(=O)Nc2ccc(cc2)C(=O)Nc3c(N4CCCC4)ccc(c3)C(=O)OC
0.266409	Brc1ccc(cc1)C(=O)Nc2ccc(cc2)C(=O)Nc3c(N4CCCC4)ccc(c3)C(=O)OC
0.266409	Brc1ccc(cc1)C(=O)Nc2ccc(cc2)C(=O)Nc3c(N4CCCC4)ccc(c3)C(=O)OC
0.266409	Brc1ccc(cc1)C(=O)Nc2ccc(cc2)C(=O)Nc3c(N4CCCC4)ccc(c3)C(=O)OC
0.266409	Brc1ccc(cc1)C(=O)Nc2ccc(cc2)C(=O)Nc3c(N4CCCC4)ccc(c3)C(=O)OC
0.266409	Brc1ccc(cc1)C(=O)Nc2ccc(cc2)C(=O)Nc3c(N4CCCC4)ccc(c3)C(=O)OC
0.266409	Brc1ccc(cc1)C(=O)Nc2ccc(cc2)C(=O)Nc3c(N4CCCC4)ccc(c3)C(=O)OC
0.266212	S1CCN(c2cc(c(NC(=O)c3c(O)ccc(NC(=O)NCc4ccccc4)c3)cc2)C)CC1
0.266212	S1CCN(c2cc(c(NC(=O)c3c(O)ccc(NC(=O)NCc4ccccc4)c3)cc2)C)CC1
0.266212	S1CCN(c2cc(c(NC(=O)c3c(O)ccc(NC(=O)NCc4ccccc4)c3)cc2)C)CC1
0.266212	S1CCN(c2cc(c(NC(=O)c3c(O)ccc(NC(=O)NCc4ccccc4)c3)cc2)C)CC1
0.266212	S1CCN(c2cc(c(NC(=O)c3c(O)ccc(NC(=O)NCc4ccccc4)c3)cc2)C)CC1
0.266212	S1CCN(c2cc(c(NC(=O)c3c(O)ccc(NC(=O)NCc4ccccc4)c3)cc2)C)CC1
0.266212	S1CCN(c2cc(c(NC(=O)c3c(O)ccc(NC(=O)NCc4ccccc4)c3)cc2)C)CC1
0.266212	S1CCN(c2cc(c(NC(=O)c3c(O)ccc(NC(=O)NCc4ccccc4)c3)cc2)C)CC1
0.266212	S1CCN(c2cc(c(NC(=O)c3c(O)ccc(NC(=O)NCc4ccccc4)c3)cc2)C)CC1
0.266212	S1CCN(c2cc(c(NC(=O)c3c(O)ccc(NC(=O)NCc4ccccc4)c3)cc2)C)CC1
0.266187	Brc1ccc(cc1)C(=O)Nc2c(ccc(c2)C(=O)NCC3(N4N=NC=C4)CC3)C
0.266187	Brc1ccc(cc1)C(=O)Nc2c(ccc(c2)C(=O)NCC3(N4N=NC=C4)CC3)C
0.266187	Brc1ccc(cc1)C(=O)Nc2c(ccc(c2)C(=O)NCC3(N4N=NC=C4)CC3)C
0.266187	Brc1ccc(cc1)C(=O)Nc2c(ccc(c2)C(=O)NCC3(N4N=NC=C4)CC3)C
0.266187	Brc1ccc(cc1)C(=O)Nc2c(ccc(c2)C(=O)NCC3(N4N=NC=C4)CC3)C
0.266187	Brc1ccc(cc1)C(=O)Nc2c(ccc(c2)C(=O)NCC3(N4N=NC=C4)CC3)C
0.266187	Brc1ccc(cc1)C(=O)Nc2c(ccc(c2)C(=O)NCC3(N4N=NC=C4)CC3)C
0.266187	Brc1ccc(cc1)C(=O)Nc2c(ccc(c2)C(=O)NCC3(N4N=NC=C4)CC3)C
0.266187	Brc1ccc(cc1)C(=O)Nc2c(ccc(c2)C(=O)NCC3(N4N=NC=C4)CC3)C
0.266187	Brc1ccc(cc1)C(=O)Nc2c(ccc(c2)C(=O)NCC3(N4N=NC=C4)CC3)C
0.265306	O=C(Nc1cc(NC(=O)C2CCCCC2)c(OC)cc1)c3c(Oc4cnccc4)cccc3
0.265306	O=C(Nc1cc(NC(=O)C2CCCCC2)c(OC)cc1)c3c(Oc4cnccc4)cccc3
0.265306	O=C(Nc1cc(NC(=O)C2CCCCC2)c(OC)cc1)c3c(Oc4cnccc4)cccc3
0.265306	O=C(Nc1cc(NC(=O)C2CCCCC2)c(OC)cc1)c3c(Oc4cnccc4)cccc3
0.265306	O=C(Nc1cc(NC(=O)C2CCCCC2)c(OC)cc1)c3c(Oc4cnccc4)cccc3
0.265306	O=C(Nc1cc(NC(=O)C2CCCCC2)c(OC)cc1)c3c(Oc4cnccc4)cccc3
0.265306	O=C(Nc1cc(NC(=O)C2CCCCC2)c(OC)cc1)c3c(Oc4cnccc4)cccc3
0.265306	O=C(Nc1cc(NC(=O)C2CCCCC2)c(OC)cc1)c3c(Oc4cnccc4)cccc3
0.265306	O=C(Nc1cc(NC(=O)C2CCCCC2)c(OC)cc1)c3c(Oc4cnccc4)cccc3
0.265306	O=C(Nc1cc(NC(=O)C2CCCCC2)c(OC)cc1)c3c(Oc4cnccc4)cccc3
0.265233	FC(F)(F)c1cc(c(NC(=O)C=2C(=NNC2)c3ccncc3)cc1)C
0.265233	FC(F)(F)c1cc(c(NC(=O)C=2C(=NNC2)c3ccncc3)cc1)C
0.265233	FC(F)(F)c1cc(c(NC(=O)C=2C(=NNC2)c3ccncc3)cc1)C
0.265233	FC(F)(F)c1cc(c(NC(=O)C=2C(=NNC2)c3ccncc3)cc1)C
0.265233	FC(F)(F)c1cc(c(NC(=O)C=2C(=NNC2)c3ccncc3)cc1)C
0.265233	FC(F)(F)c1cc(c(NC(=O)C=2C(=NNC2)c3ccncc3)cc1)C
0.265233	FC(F)(F)c1cc(c(NC(=O)C=2C(=NNC2)c3ccncc3)cc1)C
0.265233	FC(F)(F)c1cc(c(NC(=O)C=2C(=NNC2)c3ccncc3)cc1)C
0.265233	FC(F)(F)c1cc(c(NC(=O)C=2C(=NNC2)c3ccncc3)cc1)C
0.265233	FC(F)(F)c1cc(c(NC(=O)C=2C(=NNC2)c3ccncc3)cc1)C
0.264808	Clc1c(S(=O)(=O)C)ccc(NC(=O)c2cc(ccc2)C3=NOC(O)=N3)c1
0.264808	Clc1c(S(=O)(=O)C)ccc(NC(=O)c2cc(ccc2)C3=NOC(O)=N3)c1
0.264808	Clc1c(S(=O)(=O)C)ccc(NC(=O)c2cc(ccc2)C3=NOC(O)=N3)c1
0.264808	Clc1c(S(=O)(=O)C)ccc(NC(=O)c2cc(ccc2)C3=NOC(O)=N3)c1
0.264808	Clc1c(S(=O)(=O)C)ccc(NC(=O)c2cc(ccc2)C3=NOC(O)=N3)c1
0.264808	Clc1c(S(=O)(=O)C)ccc(NC(=O)c2cc(ccc2)C3=NOC(O)=N3)c1
0.264808	Clc1c(S(=O)(=O)C)ccc(NC(=O)c2cc(ccc2)C3=NOC(O)=N3)c1
0.264808	Clc1c(S(=O)(=O)C)ccc(NC(=O)c2cc(ccc2)C3=NOC(O)=N3)c1
0.264808	Clc1c(S(=O)(=O)C)ccc(NC(=O)c2cc(ccc2)C3=NOC(O)=N3)c1
0.264808	Clc1c(S(=O)(=O)C)ccc(NC(=O)c2cc(ccc2)C3=NOC(O)=N3)c1
0.264438	O=C(N1CCN(CC1)CCCC=2ON=C(N2)Cc3ccccc3)C(=O)Nc4c(cc(cc4)C(=O)NC5CCCC5)C
0.264438	O=C(N1CCN(CC1)CCCC=2ON=C(N2)Cc3ccccc3)C(=O)Nc4c(cc(cc4)C(=O)NC5CCCC5)C
0.264438	O=C(N1CCN(CC1)CCCC=2ON=C(N2)Cc3ccccc3)C(=O)Nc4c(cc(cc4)C(=O)NC5CCCC5)C
0.264438	O=C(N1CCN(CC1)CCCC=2ON=C(N2)Cc3ccccc3)C(=O)Nc4c(cc(cc4)C(=O)NC5CCCC5)C
0.264438	O=C(N1CCN(CC1)CCCC=2ON=C(N2)Cc3ccccc3)C(=O)Nc4c(cc(cc4)C(=O)NC5CCCC5)C
0.264438	O=C(N1CCN(CC1)CCCC=2ON=C(N2)Cc3ccccc3)C(=O)Nc4c(cc(cc4)C(=O)NC5CCCC5)C
0.264438	O=C(N1CCN(CC1)CCCC=2ON=C(N2)Cc3ccccc3)C(=O)Nc4c(cc(cc4)C(=O)NC5CCCC5)C
0.264438	O=C(N1CCN(CC1)CCCC=2ON=C(N2)Cc3ccccc3)C(=O)Nc4c(cc(cc4)C(=O)NC5CCCC5)C
0.264438	O=C(N1CCN(CC1)CCCC=2ON=C(N2)Cc3ccccc3)C(=O)Nc4c(cc(cc4)C(=O)NC5CCCC5)C
0.264438	O=C(N1CCN(CC1)CCCC=2ON=C(N2)Cc3ccccc3)C(=O)Nc4c(cc(cc4)C(=O)NC5CCCC5)C
0.264407	FC(F)(F)C(F)(c1cc(c(NC(=O)c2cnc(N3CCOCC3)cc2)cc1)C)C(F)(F)F
0.264407	FC(F)(F)C(F)(c1cc(c(NC(=O)c2cnc(N3CCOCC3)cc2)cc1)C)C(F)(F)F
0.264407	FC(F)(F)C(F)(c1cc(c(NC(=O)c2cnc(N3CCOCC3)cc2)cc1)C)C(F)(F)F
0.264407	FC(F)(F)C(F)(c1cc(c(NC(=O)c2cnc(N3CCOCC3)cc2)cc1)C)C(F)(F)F
0.264407	FC(F)(F)C(F)(c1cc(c(NC(=O)c2cnc(N3CCOCC3)cc2)cc1)C)C(F)(F)F
0.264407	FC(F)(F)C(F)(c1cc(c(NC(=O)c2cnc(N3CCOCC3)cc2)cc1)C)C(F)(F)F
0.264151	Ic1c(Cl)ccc(c1)C(=O)Nc2c(cc(N3CCSCC3)cc2)C
0.264151	Ic1c(Cl)ccc(c1)C(=O)Nc2c(cc(N3CCSCC3)cc2)C
0.264151	Ic1c(Cl)ccc(c1)C(=O)Nc2c(cc(N3CCSCC3)cc2)C
0.264151	Ic1c(Cl)ccc(c1)C(=O)Nc2c(cc(N3CCSCC3)cc2)C
0.264151	Ic1c(Cl)ccc(c1)C(=O)Nc2c(cc(N3CCSCC3)cc2)C
0.264151	Ic1c(Cl)ccc(c1)C(=O)Nc2c(cc(N3CCSCC3)cc2)C
0.264151	Ic1c(Cl)ccc(c1)C(=O)Nc2c(cc(N3CCSCC3)cc2)C
0.264151	Ic1c(Cl)ccc(c1)C(=O)Nc2c(cc(N3CCSCC3)cc2)C
0.264151	Ic1c(Cl)ccc(c1)C(=O)Nc2c(cc(N3CCSCC3)cc2)C
0.264151	Ic1c(Cl)ccc(c1)C(=O)Nc2c(cc(N3CCSCC3)cc2)C
0.263393	O=C(Nc1cc(NC=O)c(cc1)C)NCC
0.263393	O=C(Nc1cc(NC=O)c(cc1)C)NCC
0.263393	O=C(Nc1cc(NC=O)c(cc1)C)NCC
0.263393	O=C(Nc1cc(NC=O)c(cc1)C)NCC
0.263393	O=C(Nc1cc(NC=O)c(cc1)C)NCC
0.263393	O=C(Nc1cc(NC=O)c(cc1)C)NCC
0.263393	O=C(Nc1cc(NC=O)c(cc1)C)NCC
0.263158	O=C(OC)c1cc(NC(=O)C)c(cc1)C
0.263158	O=C(OC)c1cc(NC(=O)C)c(cc1)C
0.263158	O=C(OC)c1cc(NC(=O)C)c(cc1)C
0.263158	O=C(OC)c1cc(NC(=O)C)c(cc1)C
0.263158	O=C(OC)c1cc(NC(=O)C)c(cc1)C
0.263158	O=C(OC)c1cc(NC(=O)C)c(cc1)C
0.263158	O=C(OC)c1cc(NC(=O)C)c(cc1)C
0.263158	O=C(OC)c1cc(NC(=O)C)c(cc1)C
0.263158	O=C(OC)c1cc(NC(=O)C)c(cc1)C
0.263158	O=C(OC)c1cc(NC(=O)C)c(cc1)C
0.263158	S(c1cc(NC(=O)C(=O)NCC2OCCN(Cc3ccc(cc3)C)C2)c(cc1)C)C
0.263158	S(c1cc(NC(=O)C(=O)NCC2OCCN(Cc3ccc(cc3)C)C2)c(cc1)C)C
0.263158	S(c1cc(NC(=O)C(=O)NCC2OCCN(Cc3ccc(cc3)C)C2)c(cc1)C)C
0.263158	S(c1cc(NC(=O)C(=O)NCC2OCCN(Cc3ccc(cc3)C)C2)c(cc1)C)C
0.263158	S(c1cc(NC(=O)C(=O)NCC2OCCN(Cc3ccc(cc3)C)C2)c(cc1)C)C
0.263158	S(c1cc(NC(=O)C(=O)NCC2OCCN(Cc3ccc(cc3)C)C2)c(cc1)C)C
0.263158	S(c1cc(NC(=O)C(=O)NCC2OCCN(Cc3ccc(cc3)C)C2)c(cc1)C)C
0.263158	S(c1cc(NC(=O)C(=O)NCC2OCCN(Cc3ccc(cc3)C)C2)c(cc1)C)C
0.263158	S(c1cc(NC(=O)C(=O)NCC2OCCN(Cc3ccc(cc3)C)C2)c(cc1)C)C
0.263158	S(c1cc(NC(=O)C(=O)NCC2OCCN(Cc3ccc(cc3)C)C2)c(cc1)C)C
0.262626	S1C(=CC=C1)CN2N=NC(C(=O)Nc3nc(ccn3)C=4C=NN(C4)C)=C2
0.262626	S1C(=CC=C1)CN2N=NC(C(=O)Nc3nc(ccn3)C=4C=NN(C4)C)=C2
0.262626	S1C(=CC=C1)CN2N=NC(C(=O)Nc3nc(ccn3)C=4C=NN(C4)C)=C2
0.262626	S1C(=CC=C1)CN2N=NC(C(=O)Nc3nc(ccn3)C=4C=NN(C4)C)=C2
0.262626	S1C(=CC=C1)CN2N=NC(C(=O)Nc3nc(ccn3)C=4C=NN(C4)C)=C2
0.262626	S1C(=CC=C1)CN2N=NC(C(=O)Nc3nc(ccn3)C=4C=NN(C4)C)=C2
0.262626	S1C(=CC=C1)CN2N=NC(C(=O)Nc3nc(ccn3)C=4C=NN(C4)C)=C2
0.262626	S1C(=CC=C1)CN2N=NC(C(=O)Nc3nc(ccn3)C=4C=NN(C4)C)=C2
0.262626	S1C(=CC=C1)CN2N=NC(C(=O)Nc3nc(ccn3)C=4C=NN(C4)C)=C2
0.262626	S1C(=CC=C1)CN2N=NC(C(=O)Nc3nc(ccn3)C=4C=NN(C4)C)=C2
0.262357	S1CCN(c2cc(c(NC(=O)CNC(=O)c3ccccc3)cc2)C)CC1
0.262357	S1CCN(c2cc(c(NC(=O)CNC(=O)c3ccccc3)cc2)C)CC1
0.262357	S1CCN(c2cc(c(NC(=O)CNC(=O)c3ccccc3)cc2)C)CC1
0.262357	S1CCN(c2cc(c(NC(=O)CNC(=O)c3ccccc3)cc2)C)CC1
0.262357	S1CCN(c2cc(c(NC(=O)CNC(=O)c3ccccc3)cc2)C)CC1
0.262357	S1CCN(c2cc(c(NC(=O)CNC(=O)c3ccccc3)cc2)C)CC1
0.262357	S1CCN(c2cc(c(NC(=O)CNC(=O)c3ccccc3)cc2)C)CC1
0.262357	S1CCN(c2cc(c(NC(=O)CNC(=O)c3ccccc3)cc2)C)CC1
0.262357	S1CCN(c2cc(c(NC(=O)CNC(=O)c3ccccc3)cc2)C)CC1
0.262357	S1CCN(c2cc(c(NC(=O)CNC(=O)c3ccccc3)cc2)C)CC1
0.262238	O=C(O)C(=O)N1CCN(C(=O)Nc2c(ccc(c2)C=3ON=C(N3)CC)C)CC1
0.262238	O=C(O)C(=O)N1CCN(C(=O)Nc2c(ccc(c2)C=3ON=C(N3)CC)C)CC1
0.262238	O=C(O)C(=O)N1CCN(C(=O)Nc2c(ccc(c2)C=3ON=C(N3)CC)C)CC1
0.262238	O=C(O)C(=O)N1CCN(C(=O)Nc2c(ccc(c2)C=3ON=C(N3)CC)C)CC1
0.262238	O=C(O)C(=O)N1CCN(C(=O)Nc2c(ccc(c2)C=3ON=C(N3)CC)C)CC1
0.262238	O=C(O)C(=O)N1CCN(C(=O)Nc2c(ccc(c2)C=3ON=C(N3)CC)C)CC1
0.262238	O=C(O)C(=O)N1CCN(C(=O)Nc2c(ccc(c2)C=3ON=C(N3)CC)C)CC1
0.262238	O=C(O)C(=O)N1CCN(C(=O)Nc2c(ccc(c2)C=3ON=C(N3)CC)C)CC1
0.262238	O=C(O)C(=O)N1CCN(C(=O)Nc2c(ccc(c2)C=3ON=C(N3)CC)C)CC1
0.262238	O=C(O)C(=O)N1CCN(C(=O)Nc2c(ccc(c2)C=3ON=C(N3)CC)C)CC1
0.262172	S(c1ccc(C#N)cc1)CC(=O)NC=2SC=C(N2)c3ccc(NC(=O)c4ccccc4)cc3
0.262097	S1C=NC(c2ccc(cc2)C(=O)NCCc3ccc(N4CCN(CC4)C)cc3)=C1
0.262097	S1C=NC(c2ccc(cc2)C(=O)NCCc3ccc(N4CCN(CC4)C)cc3)=C1
0.262097	S1C=NC(c2ccc(cc2)C(=O)NCCc3ccc(N4CCN(CC4)C)cc3)=C1
0.262097	S1C=NC(c2ccc(cc2)C(=O)NCCc3ccc(N4CCN(CC4)C)cc3)=C1
0.262097	S1C=NC(c2ccc(cc2)C(=O)NCCc3ccc(N4CCN(CC4)C)cc3)=C1
0.262097	S1C=NC(c2ccc(cc2)C(=O)NCCc3ccc(N4CCN(CC4)C)cc3)=C1
0.262097	S1C=NC(c2ccc(cc2)C(=O)NCCc3ccc(N4CCN(CC4)C)cc3)=C1
0.262097	S1C=NC(c2ccc(cc2)C(=O)NCCc3ccc(N4CCN(CC4)C)cc3)=C1
0.262097	S1C=NC(c2ccc(cc2)C(=O)NCCc3ccc(N4CCN(CC4)C)cc3)=C1
0.261589	[O-][N+](=O)c1c(N2CCCCCC2)ccc(c1)C(=O)Nc3cc(ccc3)CC(=O)N4CCN(CC4)C
0.261589	[O-][N+](=O)c1c(N2CCCCCC2)ccc(c1)C(=O)Nc3cc(ccc3)CC(=O)N4CCN(CC4)C
0.261589	[O-][N+](=O)c1c(N2CCCCCC2)ccc(c1)C(=O)Nc3cc(ccc3)CC(=O)N4CCN(CC4)C
0.261589	[O-][N+](=O)c1c(N2CCCCCC2)ccc(c1)C(=O)Nc3cc(ccc3)CC(=O)N4CCN(CC4)C
0.261589	[O-][N+](=O)c1c(N2CCCCCC2)ccc(c1)C(=O)Nc3cc(ccc3)CC(=O)N4CCN(CC4)C
0.261589	[O-][N+](=O)c1c(N2CCCCCC2)ccc(c1)C(=O)Nc3cc(ccc3)CC(=O)N4CCN(CC4)C
0.261589	[O-][N+](=O)c1c(N2CCCCCC2)ccc(c1)C(=O)Nc3cc(ccc3)CC(=O)N4CCN(CC4)C
0.261589	[O-][N+](=O)c1c(N2CCCCCC2)ccc(c1)C(=O)Nc3cc(ccc3)CC(=O)N4CCN(CC4)C
0.261589	[O-][N+](=O)c1c(N2CCCCCC2)ccc(c1)C(=O)Nc3cc(ccc3)CC(=O)N4CCN(CC4)C
0.261589	[O-][N+](=O)c1c(N2CCCCCC2)ccc(c1)C(=O)Nc3cc(ccc3)CC(=O)N4CCN(CC4)C
0.261538	O=C(Nc1cc(NC(=O)c2c(O)cc(N)cc2)ccc1)NCc3ccncc3
0.261538	O=C(Nc1cc(NC(=O)c2c(O)cc(N)cc2)ccc1)NCc3ccncc3
0.261538	O=C(Nc1cc(NC(=O)c2c(O)cc(N)cc2)ccc1)NCc3ccncc3
0.261538	O=C(Nc1cc(NC(=O)c2c(O)cc(N)cc2)ccc1)NCc3ccncc3
0.261538	O=C(Nc1cc(NC(=O)c2c(O)cc(N)cc2)ccc1)NCc3ccncc3
0.261538	O=C(Nc1cc(NC(=O)c2c(O)cc(N)cc2)ccc1)NCc3ccncc3
0.261538	O=C(Nc1cc(NC(=O)c2c(O)cc(N)cc2)ccc1)NCc3ccncc3
0.261538	O=C(Nc1cc(NC(=O)c2c(O)cc(N)cc2)ccc1)NCc3ccncc3
0.261538	O=C(Nc1cc(NC(=O)c2c(O)cc(N)cc2)ccc1)NCc3ccncc3
0.261538	O=C(Nc1cc(NC(=O)c2c(O)cc(N)cc2)ccc1)NCc3ccncc3
0.261398	S1C=C(C(=O)Nc2c(F)ccc(NC(=O)C3CCN(C(=O)CSC=4OC(=NN4)c5ccccc5)CC3)c2)C=C1
0.261194	Brc1ccc(cc1)CC(C(=O)Nc2c(F)cc(cc2)CN3CCN(CC3)C)(C)C
0.261194	Brc1ccc(cc1)CC(C(=O)Nc2c(F)cc(cc2)CN3CCN(CC3)C)(C)C
0.261194	Brc1ccc(cc1)CC(C(=O)Nc2c(F)cc(cc2)CN3CCN(CC3)C)(C)C
0.261194	Brc1ccc(cc1)CC(C(=O)Nc2c(F)cc(cc2)CN3CCN(CC3)C)(C)C
0.261194	Brc1ccc(cc1)CC(C(=O)Nc2c(F)cc(cc2)CN3CCN(CC3)C)(C)C
0.260536	Fc1cc(ccc1)C(=O)Nc2c(OC)ccc(NC(=O)C(=O)N)c2
0.260536	Fc1cc(ccc1)C(=O)Nc2c(OC)ccc(NC(=O)C(=O)N)c2
0.260536	Fc1cc(ccc1)C(=O)Nc2c(OC)ccc(NC(=O)C(=O)N)c2
0.260536	Fc1cc(ccc1)C(=O)Nc2c(OC)ccc(NC(=O)C(=O)N)c2
0.260536	Fc1cc(ccc1)C(=O)Nc2c(OC)ccc(NC(=O)C(=O)N)c2
0.260536	Fc1cc(ccc1)C(=O)Nc2c(OC)ccc(NC(=O)C(=O)N)c2
0.260536	Fc1cc(ccc1)C(=O)Nc2c(OC)ccc(NC(=O)C(=O)N)c2
0.260536	Fc1cc(ccc1)C(=O)Nc2c(OC)ccc(NC(=O)C(=O)N)c2
0.260536	Fc1cc(ccc1)C(=O)Nc2c(OC)ccc(NC(=O)C(=O)N)c2
0.260536	Fc1cc(ccc1)C(=O)Nc2c(OC)ccc(NC(=O)C(=O)N)c2
0.259786	S1C(=NC(c2c(F)cc(F)c(c2)C)=C1)NC(=O)c3ccc(cc3)C=4N=CSC4
0.259786	S1C(=NC(c2c(F)cc(F)c(c2)C)=C1)NC(=O)c3ccc(cc3)C=4N=CSC4
0.259786	S1C(=NC(c2c(F)cc(F)c(c2)C)=C1)NC(=O)c3ccc(cc3)C=4N=CSC4
0.259786	S1C(=NC(c2c(F)cc(F)c(c2)C)=C1)NC(=O)c3ccc(cc3)C=4N=CSC4
0.259786	S1C(=NC(c2c(F)cc(F)c(c2)C)=C1)NC(=O)c3ccc(cc3)C=4N=CSC4
0.259786	S1C(=NC(c2c(F)cc(F)c(c2)C)=C1)NC(=O)c3ccc(cc3)C=4N=CSC4
0.259786	S1C(=NC(c2c(F)cc(F)c(c2)C)=C1)NC(=O)c3ccc(cc3)C=4N=CSC4
0.259786	S1C(=NC(c2c(F)cc(F)c(c2)C)=C1)NC(=O)c3ccc(cc3)C=4N=CSC4
0.259786	S1C(=NC(c2c(F)cc(F)c(c2)C)=C1)NC(=O)c3ccc(cc3)C=4N=CSC4
0.259786	S1C(=NC(c2c(F)cc(F)c(c2)C)=C1)NC(=O)c3ccc(cc3)C=4N=CSC4
0.259494	Fc1cc(F)cc(c1)C(=O)Nc2cc(O)c(cc2)C=3ON=C(N3)c4cnc(N5C=NC=C5)cc4
0.259494	Fc1cc(F)cc(c1)C(=O)Nc2cc(O)c(cc2)C=3ON=C(N3)c4cnc(N5C=NC=C5)cc4
0.259494	Fc1cc(F)cc(c1)C(=O)Nc2cc(O)c(cc2)C=3ON=C(N3)c4cnc(N5C=NC=C5)cc4
0.259494	Fc1cc(F)cc(c1)C(=O)Nc2cc(O)c(cc2)C=3ON=C(N3)c4cnc(N5C=NC=C5)cc4
0.259494	Fc1cc(F)cc(c1)C(=O)Nc2cc(O)c(cc2)C=3ON=C(N3)c4cnc(N5C=NC=C5)cc4
0.259494	Fc1cc(F)cc(c1)C(=O)Nc2cc(O)c(cc2)C=3ON=C(N3)c4cnc(N5C=NC=C5)cc4
0.259494	Fc1cc(F)cc(c1)C(=O)Nc2cc(O)c(cc2)C=3ON=C(N3)c4cnc(N5C=NC=C5)cc4
0.259494	Fc1cc(F)cc(c1)C(=O)Nc2cc(O)c(cc2)C=3ON=C(N3)c4cnc(N5C=NC=C5)cc4
0.259494	Fc1cc(F)cc(c1)C(=O)Nc2cc(O)c(cc2)C=3ON=C(N3)c4cnc(N5C=NC=C5)cc4
0.259494	Fc1cc(F)cc(c1)C(=O)Nc2cc(O)c(cc2)C=3ON=C(N3)c4cnc(N5C=NC=C5)cc4
0.259398	O=C(OC)c1cc(NC(=O)c2ccc(cc2)CCC=C)c(N3CCCC3)cc1
0.259124	O=C(OC)c1cc(NC(=O)CN2CCC(OCCC)CCC2)c(cc1)C
0.259124	O=C(OC)c1cc(NC(=O)CN2CCC(OCCC)CCC2)c(cc1)C
0.259124	O=C(OC)c1cc(NC(=O)CN2CCC(OCCC)CCC2)c(cc1)C
0.259124	O=C(OC)c1cc(NC(=O)CN2CCC(OCCC)CCC2)c(cc1)C
0.259124	O=C(OC)c1cc(NC(=O)CN2CCC(OCCC)CCC2)c(cc1)C
0.259124	O=C(OC)c1cc(NC(=O)CN2CCC(OCCC)CCC2)c(cc1)C
0.259124	O=C(OC)c1cc(NC(=O)CN2CCC(OCCC)CCC2)c(cc1)C
0.259124	O=C(OC)c1cc(NC(=O)CN2CCC(OCCC)CCC2)c(cc1)C
0.259124	O=C(OC)c1cc(NC(=O)CN2CCC(OCCC)CCC2)c(cc1)C
0.259124	O=C(OC)c1cc(NC(=O)CN2CCC(OCCC)CCC2)c(cc1)C
0.258865	S1C(=NC(c2cc(c(cc2)C)C)=C1)NC(=O)C(=O)Nc3cc(OC(C)C)c(cc3)C
0.258865	S1C(=NC(c2cc(c(cc2)C)C)=C1)NC(=O)C(=O)Nc3cc(OC(C)C)c(cc3)C
0.258865	S1C(=NC(c2cc(c(cc2)C)C)=C1)NC(=O)C(=O)Nc3cc(OC(C)C)c(cc3)C
0.258865	S1C(=NC(c2cc(c(cc2)C)C)=C1)NC(=O)C(=O)Nc3cc(OC(C)C)c(cc3)C
0.258865	S1C(=NC(c2cc(c(cc2)C)C)=C1)NC(=O)C(=O)Nc3cc(OC(C)C)c(cc3)C
0.258786	FC(F)(F)c1cc(NC(=O)c2cc(NC(=O)C(=O)N3CC(C(=O)OC)C(C(=O)OC)C3)c(cc2)C)ccc1
0.258786	FC(F)(F)c1cc(NC(=O)c2cc(NC(=O)C(=O)N3CC(C(=O)OC)C(C(=O)OC)C3)c(cc2)C)ccc1
0.258786	FC(F)(F)c1cc(NC(=O)c2cc(NC(=O)C(=O)N3CC(C(=O)OC)C(C(=O)OC)C3)c(cc2)C)ccc1
0.258786	FC(F)(F)c1cc(NC(=O)c2cc(NC(=O)C(=O)N3CC(C(=O)OC)C(C(=O)OC)C3)c(cc2)C)ccc1
0.258786	FC(F)(F)c1cc(NC(=O)c2cc(NC(=O)C(=O)N3CC(C(=O)OC)C(C(=O)OC)C3)c(cc2)C)ccc1
0.258786	FC(F)(F)c1cc(NC(=O)c2cc(NC(=O)C(=O)N3CC(C(=O)OC)C(C(=O)OC)C3)c(cc2)C)ccc1
0.258786	FC(F)(F)c1cc(NC(=O)c2cc(NC(=O)C(=O)N3CC(C(=O)OC)C(C(=O)OC)C3)c(cc2)C)ccc1
0.258786	FC(F)(F)c1cc(NC(=O)c2cc(NC(=O)C(=O)N3CC(C(=O)OC)C(C(=O)OC)C3)c(cc2)C)ccc1
0.258786	FC(F)(F)c1cc(NC(=O)c2cc(NC(=O)C(=O)N3CC(C(=O)OC)C(C(=O)OC)C3)c(cc2)C)ccc1
0.258786	FC(F)(F)c1cc(NC(=O)c2cc(NC(=O)C(=O)N3CC(C(=O)OC)C(C(=O)OC)C3)c(cc2)C)ccc1
0.258687	O=C(N1CCN(C(=O)C(=O)O)CC1)Nc2c(ccc(NC(=O)NCC)c2)C
0.258687	O=C(N1CCN(C(=O)C(=O)O)CC1)Nc2c(ccc(NC(=O)NCC)c2)C
0.258687	O=C(N1CCN(C(=O)C(=O)O)CC1)Nc2c(ccc(NC(=O)NCC)c2)C
0.258687	O=C(N1CCN(C(=O)C(=O)O)CC1)Nc2c(ccc(NC(=O)NCC)c2)C
0.258687	O=C(N1CCN(C(=O)C(=O)O)CC1)Nc2c(ccc(NC(=O)NCC)c2)C
0.258687	O=C(N1CCN(C(=O)C(=O)O)CC1)Nc2c(ccc(NC(=O)NCC)c2)C
0.258687	O=C(N1CCN(C(=O)C(=O)O)CC1)Nc2c(ccc(NC(=O)NCC)c2)C
0.258687	O=C(N1CCN(C(=O)C(=O)O)CC1)Nc2c(ccc(NC(=O)NCC)c2)C
0.258687	O=C(N1CCN(C(=O)C(=O)O)CC1)Nc2c(ccc(NC(=O)NCC)c2)C
0.258687	O=C(N1CCN(C(=O)C(=O)O)CC1)Nc2c(ccc(NC(=O)NCC)c2)C
0.258462	FC(F)(F)c1c(ccc(NC(=O)C=2C(=NNC2)c3cc4OCOc4cc3)c1)CN5CCOCC5
0.258462	FC(F)(F)c1c(ccc(NC(=O)C=2C(=NNC2)c3cc4OCOc4cc3)c1)CN5CCOCC5
0.258462	FC(F)(F)c1c(ccc(NC(=O)C=2C(=NNC2)c3cc4OCOc4cc3)c1)CN5CCOCC5
0.258462	FC(F)(F)c1c(ccc(NC(=O)C=2C(=NNC2)c3cc4OCOc4cc3)c1)CN5CCOCC5
0.258462	FC(F)(F)c1c(ccc(NC(=O)C=2C(=NNC2)c3cc4OCOc4cc3)c1)CN5CCOCC5
0.258462	FC(F)(F)c1c(ccc(NC(=O)C=2C(=NNC2)c3cc4OCOc4cc3)c1)CN5CCOCC5
0.258462	FC(F)(F)c1c(ccc(NC(=O)C=2C(=NNC2)c3cc4OCOc4cc3)c1)CN5CCOCC5
0.258462	FC(F)(F)c1c(ccc(NC(=O)C=2C(=NNC2)c3cc4OCOc4cc3)c1)CN5CCOCC5
0.258462	FC(F)(F)c1c(ccc(NC(=O)C=2C(=NNC2)c3cc4OCOc4cc3)c1)CN5CCOCC5
0.258462	FC(F)(F)c1c(ccc(NC(=O)C=2C(=NNC2)c3cc4OCOc4cc3)c1)CN5CCOCC5
0.258427	Brc1c(NC(=O)NCc2cc(ccc2)CN3CCC(CC3)C)ccc(NC(=O)C)c1
0.258303	Ic1c(cccc1)C(=O)Nc2ccc(cc2)CC(=O)Nc3cc(NC(=O)C)c(F)cc3
0.257813	FC(F)(F)c1cc(c(NC(=O)c2cc(OCC)ccc2)cc1)C
0.257813	FC(F)(F)c1cc(c(NC(=O)c2cc(OCC)ccc2)cc1)C
0.257813	FC(F)(F)c1cc(c(NC(=O)c2cc(OCC)ccc2)cc1)C
0.257813	FC(F)(F)c1cc(c(NC(=O)c2cc(OCC)ccc2)cc1)C
0.257813	FC(F)(F)c1cc(c(NC(=O)c2cc(OCC)ccc2)cc1)C
0.257813	FC(F)(F)c1cc(c(NC(=O)c2cc(OCC)ccc2)cc1)C
0.257813	FC(F)(F)c1cc(c(NC(=O)c2cc(OCC)ccc2)cc1)C
0.257813	FC(F)(F)c1cc(c(NC(=O)c2cc(OCC)ccc2)cc1)C
0.257813	FC(F)(F)c1cc(c(NC(=O)c2cc(OCC)ccc2)cc1)C
0.257813	FC(F)(F)c1cc(c(NC(=O)c2cc(OCC)ccc2)cc1)C
0.257525	Fc1c(Oc2nccc(c2)CNC(=O)C(=O)Nc3c(ccc(c4ccncc4)c3)C)cccc1
0.257525	Fc1c(Oc2nccc(c2)CNC(=O)C(=O)Nc3c(ccc(c4ccncc4)c3)C)cccc1
0.257384	O=C(NCc1cc(NC(=O)c2ccc(cc2)C)ccc1)NCCCCCCCCO
0.257384	O=C(NCc1cc(NC(=O)c2ccc(cc2)C)ccc1)NCCCCCCCCO
0.256809	O=C(OCC)Nc1cc(ccc1)C(=O)Nc2c(OC)ccc(c2)C(=O)NC
0.256604	O=C(NC=1NN=C(C1)C2CCNCC2)c3ccc(cc3)CN4CCC(OC)CC4
0.256604	O=C(NC=1NN=C(C1)C2CCNCC2)c3ccc(cc3)CN4CCC(OC)CC4
0.256303	Ic1c(Cl)ccc(c1)C(=O)Nc2cc(NC(=O)NC)ccc2
0.256303	Ic1c(Cl)ccc(c1)C(=O)Nc2cc(NC(=O)NC)ccc2
0.256303	Ic1c(Cl)ccc(c1)C(=O)Nc2cc(NC(=O)NC)ccc2
0.256303	Ic1c(Cl)ccc(c1)C(=O)Nc2cc(NC(=O)NC)ccc2
0.256303	Ic1c(Cl)ccc(c1)C(=O)Nc2cc(NC(=O)NC)ccc2
0.256303	Ic1c(Cl)ccc(c1)C(=O)Nc2cc(NC(=O)NC)ccc2
0.256303	Ic1c(Cl)ccc(c1)C(=O)Nc2cc(NC(=O)NC)ccc2
0.256303	Ic1c(Cl)ccc(c1)C(=O)Nc2cc(NC(=O)NC)ccc2
0.256303	Ic1c(Cl)ccc(c1)C(=O)Nc2cc(NC(=O)NC)ccc2
0.256303	Ic1c(Cl)ccc(c1)C(=O)Nc2cc(NC(=O)NC)ccc2
0.25614	O=C(OC(C)(C)C)N(Cc1c(cc(cc1C)C(=O)Nc2ccc(cc2)CN3CCC(CC3)C)C)C
0.25614	O=C(OC(C)(C)C)N(Cc1c(cc(cc1C)C(=O)Nc2ccc(cc2)CN3CCC(CC3)C)C)C
0.25614	O=C(OC(C)(C)C)N(Cc1c(cc(cc1C)C(=O)Nc2ccc(cc2)CN3CCC(CC3)C)C)C
0.25614	O=C(OC(C)(C)C)N(Cc1c(cc(cc1C)C(=O)Nc2ccc(cc2)CN3CCC(CC3)C)C)C
0.25614	O=C(OC(C)(C)C)N(Cc1c(cc(cc1C)C(=O)Nc2ccc(cc2)CN3CCC(CC3)C)C)C
0.25614	O=C(OC(C)(C)C)N(Cc1c(cc(cc1C)C(=O)Nc2ccc(cc2)CN3CCC(CC3)C)C)C
0.25614	O=C(OC(C)(C)C)N(Cc1c(cc(cc1C)C(=O)Nc2ccc(cc2)CN3CCC(CC3)C)C)C
0.25614	O=C(OC(C)(C)C)N(Cc1c(cc(cc1C)C(=O)Nc2ccc(cc2)CN3CCC(CC3)C)C)C
0.25614	O=C(OC(C)(C)C)N(Cc1c(cc(cc1C)C(=O)Nc2ccc(cc2)CN3CCC(CC3)C)C)C
0.25614	O=C(OC(C)(C)C)N(Cc1c(cc(cc1C)C(=O)Nc2ccc(cc2)CN3CCC(CC3)C)C)C
0.256055	Fc1c(NC(=O)C)cc(NC(=O)C=2OC(=CC2)COc3c(cc(cc3)C)C)cc1
0.256055	Fc1c(NC(=O)C)cc(NC(=O)C=2OC(=CC2)COc3c(cc(cc3)C)C)cc1
0.256055	Fc1c(NC(=O)C)cc(NC(=O)C=2OC(=CC2)COc3c(cc(cc3)C)C)cc1
0.256055	Fc1c(NC(=O)C)cc(NC(=O)C=2OC(=CC2)COc3c(cc(cc3)C)C)cc1
0.256055	Fc1c(NC(=O)C)cc(NC(=O)C=2OC(=CC2)COc3c(cc(cc3)C)C)cc1
0.256055	Fc1c(NC(=O)C)cc(NC(=O)C=2OC(=CC2)COc3c(cc(cc3)C)C)cc1
0.256055	Fc1c(NC(=O)C)cc(NC(=O)C=2OC(=CC2)COc3c(cc(cc3)C)C)cc1
0.256055	Fc1c(NC(=O)C)cc(NC(=O)C=2OC(=CC2)COc3c(cc(cc3)C)C)cc1
0.256055	Fc1c(NC(=O)C)cc(NC(=O)C=2OC(=CC2)COc3c(cc(cc3)C)C)cc1
0.256055	Fc1c(NC(=O)C)cc(NC(=O)C=2OC(=CC2)COc3c(cc(cc3)C)C)cc1
0.256055	O=C(OC)c1cc(NC(=O)c2nc(nc(c2)C)NC)c(N3CCCC3)cc1
0.256055	O=C(OC)c1cc(NC(=O)c2nc(nc(c2)C)NC)c(N3CCCC3)cc1
0.256055	O=C(OC)c1cc(NC(=O)c2nc(nc(c2)C)NC)c(N3CCCC3)cc1
0.256055	O=C(OC)c1cc(NC(=O)c2nc(nc(c2)C)NC)c(N3CCCC3)cc1
0.256055	O=C(OC)c1cc(NC(=O)c2nc(nc(c2)C)NC)c(N3CCCC3)cc1
0.256055	O=C(OC)c1cc(NC(=O)c2nc(nc(c2)C)NC)c(N3CCCC3)cc1
0.256055	O=C(OC)c1cc(NC(=O)c2nc(nc(c2)C)NC)c(N3CCCC3)cc1
0.256055	O=C(OC)c1cc(NC(=O)c2nc(nc(c2)C)NC)c(N3CCCC3)cc1
0.256055	O=C(OC)c1cc(NC(=O)c2nc(nc(c2)C)NC)c(N3CCCC3)cc1
0.256055	O=C(OC)c1cc(NC(=O)c2nc(nc(c2)C)NC)c(N3CCCC3)cc1
0.255521	O=C(OCC)c1c(NC(=O)c2ccc(cc2)CN3CCC(OC)CC3)ccc(N4CC(=O)NCC4)c1
0.255521	O=C(OCC)c1c(NC(=O)c2ccc(cc2)CN3CCC(OC)CC3)ccc(N4CC(=O)NCC4)c1
0.255521	O=C(OCC)c1c(NC(=O)c2ccc(cc2)CN3CCC(OC)CC3)ccc(N4CC(=O)NCC4)c1
0.255521	O=C(OCC)c1c(NC(=O)c2ccc(cc2)CN3CCC(OC)CC3)ccc(N4CC(=O)NCC4)c1
0.255521	O=C(OCC)c1c(NC(=O)c2ccc(cc2)CN3CCC(OC)CC3)ccc(N4CC(=O)NCC4)c1
0.255521	O=C(OCC)c1c(NC(=O)c2ccc(cc2)CN3CCC(OC)CC3)ccc(N4CC(=O)NCC4)c1
0.255521	O=C(OCC)c1c(NC(=O)c2ccc(cc2)CN3CCC(OC)CC3)ccc(N4CC(=O)NCC4)c1
0.255521	O=C(OCC)c1c(NC(=O)c2ccc(cc2)CN3CCC(OC)CC3)ccc(N4CC(=O)NCC4)c1
0.255521	O=C(OCC)c1c(NC(=O)c2ccc(cc2)CN3CCC(OC)CC3)ccc(N4CC(=O)NCC4)c1
0.255521	O=C(OCC)c1c(NC(=O)c2ccc(cc2)CN3CCC(OC)CC3)ccc(N4CC(=O)NCC4)c1
0.255396	Ic1c(cccc1)C(=O)Nc2ccc(cc2)CC(=O)Nc3c(cc(cc3)C(F)(F)F)C
0.255396	Ic1c(cccc1)C(=O)Nc2ccc(cc2)CC(=O)Nc3c(cc(cc3)C(F)(F)F)C
0.255396	Ic1c(cccc1)C(=O)Nc2ccc(cc2)CC(=O)Nc3c(cc(cc3)C(F)(F)F)C
0.255245	S(c1ncccn1)c2cc(c(NC(=O)C(=O)N3CCN(C(=O)c4ccc(O)cc4)CC3)cc2)C
0.255245	S(c1ncccn1)c2cc(c(NC(=O)C(=O)N3CCN(C(=O)c4ccc(O)cc4)CC3)cc2)C
0.255172	BrC=1C(=NNC1C)C(=O)Nc2cc(ccc2)CN3CCN(c4ncccc4)CC3
0.255172	BrC=1C(=NNC1C)C(=O)Nc2cc(ccc2)CN3CCN(c4ncccc4)CC3
0.255172	BrC=1C(=NNC1C)C(=O)Nc2cc(ccc2)CN3CCN(c4ncccc4)CC3
0.255172	BrC=1C(=NNC1C)C(=O)Nc2cc(ccc2)CN3CCN(c4ncccc4)CC3
0.255172	BrC=1C(=NNC1C)C(=O)Nc2cc(ccc2)CN3CCN(c4ncccc4)CC3
0.255172	BrC=1C(=NNC1C)C(=O)Nc2cc(ccc2)CN3CCN(c4ncccc4)CC3
0.255172	BrC=1C(=NNC1C)C(=O)Nc2cc(ccc2)CN3CCN(c4ncccc4)CC3
0.255172	BrC=1C(=NNC1C)C(=O)Nc2cc(ccc2)CN3CCN(c4ncccc4)CC3
0.255172	BrC=1C(=NNC1C)C(=O)Nc2cc(ccc2)CN3CCN(c4ncccc4)CC3
0.255172	BrC=1C(=NNC1C)C(=O)Nc2cc(ccc2)CN3CCN(c4ncccc4)CC3
0.255102	FC(F)(F)c1c(NC(=O)C(=O)N2CCN(CCOC)CC2)ccc(NC(=O)C3=COC=C3)c1
0.255102	FC(F)(F)c1c(NC(=O)C(=O)N2CCN(CCOC)CC2)ccc(NC(=O)C3=COC=C3)c1
0.255102	FC(F)(F)c1c(NC(=O)C(=O)N2CCN(CCOC)CC2)ccc(NC(=O)C3=COC=C3)c1
0.255102	FC(F)(F)c1c(NC(=O)C(=O)N2CCN(CCOC)CC2)ccc(NC(=O)C3=COC=C3)c1
0.255102	FC(F)(F)c1c(NC(=O)C(=O)N2CCN(CCOC)CC2)ccc(NC(=O)C3=COC=C3)c1
0.255102	FC(F)(F)c1c(NC(=O)C(=O)N2CCN(CCOC)CC2)ccc(NC(=O)C3=COC=C3)c1
0.255102	FC(F)(F)c1c(NC(=O)C(=O)N2CCN(CCOC)CC2)ccc(NC(=O)C3=COC=C3)c1
0.255102	FC(F)(F)c1c(NC(=O)C(=O)N2CCN(CCOC)CC2)ccc(NC(=O)C3=COC=C3)c1
0.255102	FC(F)(F)c1c(NC(=O)C(=O)N2CCN(CCOC)CC2)ccc(NC(=O)C3=COC=C3)c1
0.25498	O=C(Nc1cc(ccc1)C(=O)C)c2cc(C#N)c(cc2)CC
0.254777	FC(F)(F)c1cc(NC(=O)c2cc(NC(=O)C(=O)NC(c3cc4OCCOc4cc3)(C)C)c(cc2)C)ccc1
0.254777	FC(F)(F)c1cc(NC(=O)c2cc(NC(=O)C(=O)NC(c3cc4OCCOc4cc3)(C)C)c(cc2)C)ccc1
0.254777	FC(F)(F)c1cc(NC(=O)c2cc(NC(=O)C(=O)NC(c3cc4OCCOc4cc3)(C)C)c(cc2)C)ccc1
0.254777	FC(F)(F)c1cc(NC(=O)c2cc(NC(=O)C(=O)NC(c3cc4OCCOc4cc3)(C)C)c(cc2)C)ccc1
0.254777	FC(F)(F)c1cc(NC(=O)c2cc(NC(=O)C(=O)NC(c3cc4OCCOc4cc3)(C)C)c(cc2)C)ccc1
0.254777	FC(F)(F)c1cc(NC(=O)c2cc(NC(=O)C(=O)NC(c3cc4OCCOc4cc3)(C)C)c(cc2)C)ccc1
0.254777	FC(F)(F)c1cc(NC(=O)c2cc(NC(=O)C(=O)NC(c3cc4OCCOc4cc3)(C)C)c(cc2)C)ccc1
0.254777	FC(F)(F)c1cc(NC(=O)c2cc(NC(=O)C(=O)NC(c3cc4OCCOc4cc3)(C)C)c(cc2)C)ccc1
0.254777	FC(F)(F)c1cc(NC(=O)c2cc(NC(=O)C(=O)NC(c3cc4OCCOc4cc3)(C)C)c(cc2)C)ccc1
0.254777	FC(F)(F)c1cc(NC(=O)c2cc(NC(=O)C(=O)NC(c3cc4OCCOc4cc3)(C)C)c(cc2)C)ccc1
0.254613	O(c1c(OC)ccc(c1)CCNC(c2nc(c3ccccc3)ccn2)C)C
0.254613	O(c1c(OC)ccc(c1)CCNC(c2nc(c3ccccc3)ccn2)C)C
0.254613	O(c1c(OC)ccc(c1)CCNC(c2nc(c3ccccc3)ccn2)C)C
0.254613	O(c1c(OC)ccc(c1)CCNC(c2nc(c3ccccc3)ccn2)C)C
0.254613	O(c1c(OC)ccc(c1)CCNC(c2nc(c3ccccc3)ccn2)C)C
0.25448	FC(F)(F)c1cc(c(NC(=O)C2CN(Cc3ccccc3)CCC2)cc1)C
0.25448	FC(F)(F)c1cc(c(NC(=O)C2CN(Cc3ccccc3)CCC2)cc1)C
0.25448	FC(F)(F)c1cc(c(NC(=O)C2CN(Cc3ccccc3)CCC2)cc1)C
0.25448	FC(F)(F)c1cc(c(NC(=O)C2CN(Cc3ccccc3)CCC2)cc1)C
0.25448	FC(F)(F)c1cc(c(NC(=O)C2CN(Cc3ccccc3)CCC2)cc1)C
0.253521	O=C(Nc1cc(ccc1)CN)c2ccccc2
0.253425	S1C(C(=O)Nc2c(cccc2)C(=O)N3CCN(Cc4ccc(cc4)C(F)(F)F)CCC3)=CC=C1
0.253425	S1C(C(=O)Nc2c(cccc2)C(=O)N3CCN(Cc4ccc(cc4)C(F)(F)F)CCC3)=CC=C1
0.253425	S1C(C(=O)Nc2c(cccc2)C(=O)N3CCN(Cc4ccc(cc4)C(F)(F)F)CCC3)=CC=C1
0.253425	S1C(C(=O)Nc2c(cccc2)C(=O)N3CCN(Cc4ccc(cc4)C(F)(F)F)CCC3)=CC=C1
0.253425	S1C(C(=O)Nc2c(cccc2)C(=O)N3CCN(Cc4ccc(cc4)C(F)(F)F)CCC3)=CC=C1
0.253425	S1C(C(=O)Nc2c(cccc2)C(=O)N3CCN(Cc4ccc(cc4)C(F)(F)F)CCC3)=CC=C1
0.253086	FC(F)(F)c1cc(NC(=O)c2cc(NC(=O)C(=O)NCc3c(OC(F)F)c(OCC)ccc3)c(cc2)C)ccc1
0.253086	FC(F)(F)c1cc(NC(=O)c2cc(NC(=O)C(=O)NCc3c(OC(F)F)c(OCC)ccc3)c(cc2)C)ccc1
0.253086	FC(F)(F)c1cc(NC(=O)c2cc(NC(=O)C(=O)NCc3c(OC(F)F)c(OCC)ccc3)c(cc2)C)ccc1
0.253086	FC(F)(F)c1cc(NC(=O)c2cc(NC(=O)C(=O)NCc3c(OC(F)F)c(OCC)ccc3)c(cc2)C)ccc1
0.253086	FC(F)(F)c1cc(NC(=O)c2cc(NC(=O)C(=O)NCc3c(OC(F)F)c(OCC)ccc3)c(cc2)C)ccc1
0.253086	FC(F)(F)c1cc(NC(=O)c2cc(NC(=O)C(=O)NCc3c(OC(F)F)c(OCC)ccc3)c(cc2)C)ccc1
0.253086	FC(F)(F)c1cc(NC(=O)c2cc(NC(=O)C(=O)NCc3c(OC(F)F)c(OCC)ccc3)c(cc2)C)ccc1
0.253086	FC(F)(F)c1cc(NC(=O)c2cc(NC(=O)C(=O)NCc3c(OC(F)F)c(OCC)ccc3)c(cc2)C)ccc1
0.253086	FC(F)(F)c1cc(NC(=O)c2cc(NC(=O)C(=O)NCc3c(OC(F)F)c(OCC)ccc3)c(cc2)C)ccc1
0.253086	FC(F)(F)c1cc(NC(=O)c2cc(NC(=O)C(=O)NCc3c(OC(F)F)c(OCC)ccc3)c(cc2)C)ccc1
0.253061	Ic1c(Cl)ccc(c1)C(=O)Nc2c(Cl)cncc2
0.253061	Ic1c(Cl)ccc(c1)C(=O)Nc2c(Cl)cncc2
0.252918	Fc1ccc(cc1)C=2N=C(NC2)CNC(=O)c3cncc(NCC)c3
0.252918	Fc1ccc(cc1)C=2N=C(NC2)CNC(=O)c3cncc(NCC)c3
0.252918	Fc1ccc(cc1)C=2N=C(NC2)CNC(=O)c3cncc(NCC)c3
0.252918	Fc1ccc(cc1)C=2N=C(NC2)CNC(=O)c3cncc(NCC)c3
0.252918	Fc1ccc(cc1)C=2N=C(NC2)CNC(=O)c3cncc(NCC)c3
0.252918	Fc1ccc(cc1)C=2N=C(NC2)CNC(=O)c3cncc(NCC)c3
0.252918	Fc1ccc(cc1)C=2N=C(NC2)CNC(=O)c3cncc(NCC)c3
0.252747	Fc1c(N2CCOCC2)ccc(Nc3nc(OCCOC)ccn3)c1
0.252747	Fc1c(N2CCOCC2)ccc(Nc3nc(OCCOC)ccn3)c1
0.252747	Fc1c(N2CCOCC2)ccc(Nc3nc(OCCOC)ccn3)c1
0.252747	Fc1c(N2CCOCC2)ccc(Nc3nc(OCCOC)ccn3)c1
0.252747	Fc1c(N2CCOCC2)ccc(Nc3nc(OCCOC)ccn3)c1
0.252747	Fc1c(N2CCOCC2)ccc(Nc3nc(OCCOC)ccn3)c1
0.252747	Fc1c(N2CCOCC2)ccc(Nc3nc(OCCOC)ccn3)c1
0.252747	Fc1c(N2CCOCC2)ccc(Nc3nc(OCCOC)ccn3)c1
0.252747	Fc1c(N2CCOCC2)ccc(Nc3nc(OCCOC)ccn3)c1
0.252669	O=C(Nc1cc(ccc1)C(=O)C)C=2OC(=CC2)COc3c(cc(cc3)C)C
0.252669	O=C(Nc1cc(ccc1)C(=O)C)C=2OC(=CC2)COc3c(cc(cc3)C)C
0.252669	O=C(Nc1cc(ccc1)C(=O)C)C=2OC(=CC2)COc3c(cc(cc3)C)C
0.252669	O=C(Nc1cc(ccc1)C(=O)C)C=2OC(=CC2)COc3c(cc(cc3)C)C
0.252669	O=C(Nc1cc(ccc1)C(=O)C)C=2OC(=CC2)COc3c(cc(cc3)C)C
0.252669	O=C(Nc1cc(ccc1)C(=O)C)C=2OC(=CC2)COc3c(cc(cc3)C)C
0.252669	O=C(Nc1cc(ccc1)C(=O)C)C=2OC(=CC2)COc3c(cc(cc3)C)C
0.252669	O=C(Nc1cc(ccc1)C(=O)C)C=2OC(=CC2)COc3c(cc(cc3)C)C
0.252669	O=C(Nc1cc(ccc1)C(=O)C)C=2OC(=CC2)COc3c(cc(cc3)C)C
0.252669	O=C(Nc1cc(ccc1)C(=O)C)C=2OC(=CC2)COc3c(cc(cc3)C)C
0.251852	O=C(Nc1c(OC)ccc(c1)C(=O)NC)c2cc(N3C=CC=C3)c(cc2)C
0.251852	O=C(Nc1c(OC)ccc(c1)C(=O)NC)c2cc(N3C=CC=C3)c(cc2)C
0.251852	O=C(Nc1c(OC)ccc(c1)C(=O)NC)c2cc(N3C=CC=C3)c(cc2)C
0.251852	O=C(Nc1c(OC)ccc(c1)C(=O)NC)c2cc(N3C=CC=C3)c(cc2)C
0.251852	O=C(Nc1c(OC)ccc(c1)C(=O)NC)c2cc(N3C=CC=C3)c(cc2)C
0.251825	FC(F)(F)c1cc(NC(=O)C(=O)N2CCN(C(=O)c3ccc(O)cc3)CC2)c(cc1)C
0.251825	FC(F)(F)c1cc(NC(=O)C(=O)N2CCN(C(=O)c3ccc(O)cc3)CC2)c(cc1)C
0.251825	FC(F)(F)c1cc(NC(=O)C(=O)N2CCN(C(=O)c3ccc(O)cc3)CC2)c(cc1)C
0.251825	FC(F)(F)c1cc(NC(=O)C(=O)N2CCN(C(=O)c3ccc(O)cc3)CC2)c(cc1)C
0.251825	FC(F)(F)c1cc(NC(=O)C(=O)N2CCN(C(=O)c3ccc(O)cc3)CC2)c(cc1)C
0.251825	FC(F)(F)c1cc(NC(=O)C(=O)N2CCN(C(=O)c3ccc(O)cc3)CC2)c(cc1)C
0.251825	FC(F)(F)c1cc(NC(=O)C(=O)N2CCN(C(=O)c3ccc(O)cc3)CC2)c(cc1)C
0.251825	FC(F)(F)c1cc(NC(=O)C(=O)N2CCN(C(=O)c3ccc(O)cc3)CC2)c(cc1)C
0.251825	FC(F)(F)c1cc(NC(=O)C(=O)N2CCN(C(=O)c3ccc(O)cc3)CC2)c(cc1)C
0.251825	O=C(Nc1nccc(OC2CC2)c1)c3cc(ccc3)C4=NOC(O)=N4
0.251825	O=C(Nc1nccc(OC2CC2)c1)c3cc(ccc3)C4=NOC(O)=N4
0.251825	O=C(Nc1nccc(OC2CC2)c1)c3cc(ccc3)C4=NOC(O)=N4
0.251825	O=C(Nc1nccc(OC2CC2)c1)c3cc(ccc3)C4=NOC(O)=N4
0.251825	O=C(Nc1nccc(OC2CC2)c1)c3cc(ccc3)C4=NOC(O)=N4
0.251825	O=C(Nc1nccc(OC2CC2)c1)c3cc(ccc3)C4=NOC(O)=N4
0.251825	O=C(Nc1nccc(OC2CC2)c1)c3cc(ccc3)C4=NOC(O)=N4
0.251825	O=C(Nc1nccc(OC2CC2)c1)c3cc(ccc3)C4=NOC(O)=N4
0.251825	O=C(Nc1nccc(OC2CC2)c1)c3cc(ccc3)C4=NOC(O)=N4
0.251825	O=C(Nc1nccc(OC2CC2)c1)c3cc(ccc3)C4=NOC(O)=N4
0.251825	FC(F)(F)c1cc(NC(=O)C(=O)N2CCN(C(=O)c3ccc(O)cc3)CC2)c(cc1)C
0.251799	Ic1cc(NC(=O)N2CCC(C(=O)Nc3nccnc3)CC2)c(cc1)C
0.25098	Brc1cc(NC(=O)OC(C)(C)C)c(cc1)C(=O)Nc2ccc(cc2)C
0.250883	O=C(Nc1ccc(cc1)CN2CCC(CC2)C)C3=C(OC(=C3)C)c4ccc(OC)cc4
0.250883	O=C(Nc1ccc(cc1)CN2CCC(CC2)C)C3=C(OC(=C3)C)c4ccc(OC)cc4
0.250883	O=C(Nc1ccc(cc1)CN2CCC(CC2)C)C3=C(OC(=C3)C)c4ccc(OC)cc4
0.250883	O=C(Nc1ccc(cc1)CN2CCC(CC2)C)C3=C(OC(=C3)C)c4ccc(OC)cc4
0.250883	O=C(Nc1ccc(cc1)CN2CCC(CC2)C)C3=C(OC(=C3)C)c4ccc(OC)cc4
0.250883	O=C(Nc1ccc(cc1)CN2CCC(CC2)C)C3=C(OC(=C3)C)c4ccc(OC)cc4
0.250883	O=C(Nc1ccc(cc1)CN2CCC(CC2)C)C3=C(OC(=C3)C)c4ccc(OC)cc4
0.250883	O=C(Nc1ccc(cc1)CN2CCC(CC2)C)C3=C(OC(=C3)C)c4ccc(OC)cc4
0.250883	O=C(Nc1ccc(cc1)CN2CCC(CC2)C)C3=C(OC(=C3)C)c4ccc(OC)cc4
0.250883	O=C(Nc1ccc(cc1)CN2CCC(CC2)C)C3=C(OC(=C3)C)c4ccc(OC)cc4
0.25	Clc1c(F)cc(c(Cl)c1)C(=O)Nc2ccc(cc2)CN3CCC(CO)CC3
0.25	Clc1c(F)cc(c(Cl)c1)C(=O)Nc2ccc(cc2)CN3CCC(CO)CC3
0.25	Clc1c(F)cc(c(Cl)c1)C(=O)Nc2ccc(cc2)CN3CCC(CO)CC3
0.25	Clc1c(F)cc(c(Cl)c1)C(=O)Nc2ccc(cc2)CN3CCC(CO)CC3
0.25	Clc1c(F)cc(c(Cl)c1)C(=O)Nc2ccc(cc2)CN3CCC(CO)CC3
0.25	Clc1c(F)cc(c(Cl)c1)C(=O)Nc2ccc(cc2)CN3CCC(CO)CC3
0.25	Clc1c(F)cc(c(Cl)c1)C(=O)Nc2ccc(cc2)CN3CCC(CO)CC3
0.25	Clc1c(F)cc(c(Cl)c1)C(=O)Nc2ccc(cc2)CN3CCC(CO)CC3
0.25	Clc1c(F)cc(c(Cl)c1)C(=O)Nc2ccc(cc2)CN3CCC(CO)CC3
0.25	Clc1c(F)cc(c(Cl)c1)C(=O)Nc2ccc(cc2)CN3CCC(CO)CC3
0.25	FC(F)(F)COc1c(cc(NC(=O)c2cc(OCCNC)ccc2)cc1)C
0.25	FC(F)(F)COc1c(cc(NC(=O)c2cc(OCCNC)ccc2)cc1)C
0.25	FC(F)(F)COc1c(cc(NC(=O)c2cc(OCCNC)ccc2)cc1)C
0.25	FC(F)(F)COc1c(cc(NC(=O)c2cc(OCCNC)ccc2)cc1)C
0.25	FC(F)(F)COc1c(cc(NC(=O)c2cc(OCCNC)ccc2)cc1)C
0.25	FC(F)(F)COc1c(cc(NC(=O)c2cc(OCCNC)ccc2)cc1)C
0.25	FC(F)(F)COc1c(cc(NC(=O)c2cc(OCCNC)ccc2)cc1)C
0.25	FC(F)(F)COc1c(cc(NC(=O)c2cc(OCCNC)ccc2)cc1)C
0.25	FC(F)(F)COc1c(cc(NC(=O)c2cc(OCCNC)ccc2)cc1)C
0.25	FC(F)(F)COc1c(cc(NC(=O)c2cc(OCCNC)ccc2)cc1)C
0.25	Fc1c(NC(=O)C)ccc(c1)C(=O)Nc2c(cc(cc2)C(F)(F)F)C
0.25	Fc1c(NC(=O)C)ccc(c1)C(=O)Nc2c(cc(cc2)C(F)(F)F)C
0.25	Fc1c(NC(=O)C)ccc(c1)C(=O)Nc2c(cc(cc2)C(F)(F)F)C
0.25	Fc1c(NC(=O)C)ccc(c1)C(=O)Nc2c(cc(cc2)C(F)(F)F)C
0.25	Fc1c(NC(=O)C)ccc(c1)C(=O)Nc2c(cc(cc2)C(F)(F)F)C
0.25	Fc1c(NC(=O)C)ccc(c1)C(=O)Nc2c(cc(cc2)C(F)(F)F)C
0.25	Fc1c(NC(=O)C)ccc(c1)C(=O)Nc2c(cc(cc2)C(F)(F)F)C
0.25	Fc1c(NC(=O)C)ccc(c1)C(=O)Nc2c(cc(cc2)C(F)(F)F)C
0.25	Fc1c(NC(=O)C)ccc(c1)C(=O)Nc2c(cc(cc2)C(F)(F)F)C
0.25	Fc1c(NC(=O)C)ccc(c1)C(=O)Nc2c(cc(cc2)C(F)(F)F)C
0.25	Clc1ccc(N2C(SCC(=O)Nc3cc(NC(=O)C)c(F)cc3)=NN=C2c4cnccc4)cc1
0.25	Clc1ccc(N2C(SCC(=O)Nc3cc(NC(=O)C)c(F)cc3)=NN=C2c4cnccc4)cc1
0.25	Clc1ccc(N2C(SCC(=O)Nc3cc(NC(=O)C)c(F)cc3)=NN=C2c4cnccc4)cc1
0.25	Clc1ccc(N2C(SCC(=O)Nc3cc(NC(=O)C)c(F)cc3)=NN=C2c4cnccc4)cc1
0.25	Clc1ccc(N2C(SCC(=O)Nc3cc(NC(=O)C)c(F)cc3)=NN=C2c4cnccc4)cc1
0.25	Clc1ccc(N2C(SCC(=O)Nc3cc(NC(=O)C)c(F)cc3)=NN=C2c4cnccc4)cc1
0.25	Clc1ccc(N2C(SCC(=O)Nc3cc(NC(=O)C)c(F)cc3)=NN=C2c4cnccc4)cc1
0.25	Clc1ccc(N2C(SCC(=O)Nc3cc(NC(=O)C)c(F)cc3)=NN=C2c4cnccc4)cc1
0.25	Clc1ccc(N2C(SCC(=O)Nc3cc(NC(=O)C)c(F)cc3)=NN=C2c4cnccc4)cc1
0.249191	S(c1cc(NC(=O)C(=O)N2CCN(CC2)CCCC=3ON=C(N3)Cc4ccccc4)c(cc1)C)C
0.249191	S(c1cc(NC(=O)C(=O)N2CCN(CC2)CCCC=3ON=C(N3)Cc4ccccc4)c(cc1)C)C
0.249191	S(c1cc(NC(=O)C(=O)N2CCN(CC2)CCCC=3ON=C(N3)Cc4ccccc4)c(cc1)C)C
0.249191	S(c1cc(NC(=O)C(=O)N2CCN(CC2)CCCC=3ON=C(N3)Cc4ccccc4)c(cc1)C)C
0.249191	S(c1cc(NC(=O)C(=O)N2CCN(CC2)CCCC=3ON=C(N3)Cc4ccccc4)c(cc1)C)C
0.249191	S(c1cc(NC(=O)C(=O)N2CCN(CC2)CCCC=3ON=C(N3)Cc4ccccc4)c(cc1)C)C
0.249191	S(c1cc(NC(=O)C(=O)N2CCN(CC2)CCCC=3ON=C(N3)Cc4ccccc4)c(cc1)C)C
0.249191	S(c1cc(NC(=O)C(=O)N2CCN(CC2)CCCC=3ON=C(N3)Cc4ccccc4)c(cc1)C)C
0.249191	S(c1cc(NC(=O)C(=O)N2CCN(CC2)CCCC=3ON=C(N3)Cc4ccccc4)c(cc1)C)C
0.249191	S(c1cc(NC(=O)C(=O)N2CCN(CC2)CCCC=3ON=C(N3)Cc4ccccc4)c(cc1)C)C
0.249169	S(=O)(=O)(Nc1ccc(cc1)C)c2c(ccc(c2)C(=O)Nc3cc(F)c(N4CCOCC4)cc3)C
0.249169	S(=O)(=O)(Nc1ccc(cc1)C)c2c(ccc(c2)C(=O)Nc3cc(F)c(N4CCOCC4)cc3)C
0.249169	S(=O)(=O)(Nc1ccc(cc1)C)c2c(ccc(c2)C(=O)Nc3cc(F)c(N4CCOCC4)cc3)C
0.249147	O=C(N1CCN(c2ccccc2)CC1)C(=O)Nc3c(OC)ccc(c4ncccc4)c3
0.249147	O=C(N1CCN(c2ccccc2)CC1)C(=O)Nc3c(OC)ccc(c4ncccc4)c3
0.249147	O=C(N1CCN(c2ccccc2)CC1)C(=O)Nc3c(OC)ccc(c4ncccc4)c3
0.249147	O=C(N1CCN(c2ccccc2)CC1)C(=O)Nc3c(OC)ccc(c4ncccc4)c3
0.249147	O=C(N1CCN(c2ccccc2)CC1)C(=O)Nc3c(OC)ccc(c4ncccc4)c3
0.249147	O=C(N1CCN(c2ccccc2)CC1)C(=O)Nc3c(OC)ccc(c4ncccc4)c3
0.249147	O=C(N1CCN(c2ccccc2)CC1)C(=O)Nc3c(OC)ccc(c4ncccc4)c3
0.249147	O=C(N1CCN(c2ccccc2)CC1)C(=O)Nc3c(OC)ccc(c4ncccc4)c3
0.249147	O=C(N1CCN(c2ccccc2)CC1)C(=O)Nc3c(OC)ccc(c4ncccc4)c3
0.249147	O=C(N1CCN(c2ccccc2)CC1)C(=O)Nc3c(OC)ccc(c4ncccc4)c3
0.248299	O=C(Nc1c(ccc(N2CCCCC2)c1)C)C=3N4C(=CC=C4)C=CC3
0.248299	O=C(Nc1c(ccc(N2CCCCC2)c1)C)C=3N4C(=CC=C4)C=CC3
0.248299	O=C(Nc1c(ccc(N2CCCCC2)c1)C)C=3N4C(=CC=C4)C=CC3
0.248299	O=C(Nc1c(ccc(N2CCCCC2)c1)C)C=3N4C(=CC=C4)C=CC3
0.248299	O=C(Nc1c(ccc(N2CCCCC2)c1)C)C=3N4C(=CC=C4)C=CC3
0.248299	O=C(Nc1c(ccc(N2CCCCC2)c1)C)C=3N4C(=CC=C4)C=CC3
0.248299	O=C(Nc1c(ccc(N2CCCCC2)c1)C)C=3N4C(=CC=C4)C=CC3
0.248299	O=C(Nc1c(ccc(N2CCCCC2)c1)C)C=3N4C(=CC=C4)C=CC3
0.248299	O=C(Nc1c(ccc(N2CCCCC2)c1)C)C=3N4C(=CC=C4)C=CC3
0.248299	O=C(Nc1c(ccc(N2CCCCC2)c1)C)C=3N4C(=CC=C4)C=CC3
0.248299	O=C(NCC1=NC(c2cc(C#N)ccc2)=CN1)c3cc(OCCN)c(OC)cc3
0.248299	O=C(NCC1=NC(c2cc(C#N)ccc2)=CN1)c3cc(OCCN)c(OC)cc3
0.248299	O=C(NCC1=NC(c2cc(C#N)ccc2)=CN1)c3cc(OCCN)c(OC)cc3
0.248299	O=C(NCC1=NC(c2cc(C#N)ccc2)=CN1)c3cc(OCCN)c(OC)cc3
0.248299	O=C(NCC1=NC(c2cc(C#N)ccc2)=CN1)c3cc(OCCN)c(OC)cc3
0.248299	O=C(NCC1=NC(c2cc(C#N)ccc2)=CN1)c3cc(OCCN)c(OC)cc3
0.248299	O=C(NCC1=NC(c2cc(C#N)ccc2)=CN1)c3cc(OCCN)c(OC)cc3
0.248299	O=C(NCC1=NC(c2cc(C#N)ccc2)=CN1)c3cc(OCCN)c(OC)cc3
0.248299	O=C(NCC1=NC(c2cc(C#N)ccc2)=CN1)c3cc(OCCN)c(OC)cc3
0.248299	O=C(NCC1=NC(c2cc(C#N)ccc2)=CN1)c3cc(OCCN)c(OC)cc3
0.248299	Fc1c(ccc(F)c1)C2=NOC(C(=O)Nc3cc(ccc3)C=4N=NNC4)=C2
0.248299	Fc1c(ccc(F)c1)C2=NOC(C(=O)Nc3cc(ccc3)C=4N=NNC4)=C2
0.248299	Fc1c(ccc(F)c1)C2=NOC(C(=O)Nc3cc(ccc3)C=4N=NNC4)=C2
0.248299	Fc1c(ccc(F)c1)C2=NOC(C(=O)Nc3cc(ccc3)C=4N=NNC4)=C2
0.248299	Fc1c(ccc(F)c1)C2=NOC(C(=O)Nc3cc(ccc3)C=4N=NNC4)=C2
0.248299	Fc1c(ccc(F)c1)C2=NOC(C(=O)Nc3cc(ccc3)C=4N=NNC4)=C2
0.248299	Fc1c(ccc(F)c1)C2=NOC(C(=O)Nc3cc(ccc3)C=4N=NNC4)=C2
0.248299	Fc1c(ccc(F)c1)C2=NOC(C(=O)Nc3cc(ccc3)C=4N=NNC4)=C2
0.248299	Fc1c(ccc(F)c1)C2=NOC(C(=O)Nc3cc(ccc3)C=4N=NNC4)=C2
0.248299	Fc1c(ccc(F)c1)C2=NOC(C(=O)Nc3cc(ccc3)C=4N=NNC4)=C2
0.248092	Clc1ccc(cc1)COc2c(OC)cc(cc2)C(=O)Nc3c(NC(=O)c4ccccc4)cccc3
0.248092	Clc1ccc(cc1)COc2c(OC)cc(cc2)C(=O)Nc3c(NC(=O)c4ccccc4)cccc3
0.248092	Clc1ccc(cc1)COc2c(OC)cc(cc2)C(=O)Nc3c(NC(=O)c4ccccc4)cccc3
0.248092	Clc1ccc(cc1)COc2c(OC)cc(cc2)C(=O)Nc3c(NC(=O)c4ccccc4)cccc3
0.248092	Clc1ccc(cc1)COc2c(OC)cc(cc2)C(=O)Nc3c(NC(=O)c4ccccc4)cccc3
0.248092	Clc1ccc(cc1)COc2c(OC)cc(cc2)C(=O)Nc3c(NC(=O)c4ccccc4)cccc3
0.247525	S(=O)(=O)(NCc1ccccc1)c2cc(c(O)cc2)C(=O)Nc3ccc(cc3)C(=O)N4CCN(CC4)CC
0.24735	S1CCN(c2c(cc(NC(=O)c3cc(OCC)c(OCCCC)cc3)cc2)C)CC1
0.24735	S1CCN(c2c(cc(NC(=O)c3cc(OCC)c(OCCCC)cc3)cc2)C)CC1
0.24735	S1CCN(c2c(cc(NC(=O)c3cc(OCC)c(OCCCC)cc3)cc2)C)CC1
0.24735	S1CCN(c2c(cc(NC(=O)c3cc(OCC)c(OCCCC)cc3)cc2)C)CC1
0.24735	S1CCN(c2c(cc(NC(=O)c3cc(OCC)c(OCCCC)cc3)cc2)C)CC1
0.24735	S1CCN(c2c(cc(NC(=O)c3cc(OCC)c(OCCCC)cc3)cc2)C)CC1
0.24735	S1CCN(c2c(cc(NC(=O)c3cc(OCC)c(OCCCC)cc3)cc2)C)CC1
0.24735	S1CCN(c2c(cc(NC(=O)c3cc(OCC)c(OCCCC)cc3)cc2)C)CC1
0.24735	S1CCN(c2c(cc(NC(=O)c3cc(OCC)c(OCCCC)cc3)cc2)C)CC1
0.24735	S1CCN(c2c(cc(NC(=O)c3cc(OCC)c(OCCCC)cc3)cc2)C)CC1
0.247312	Fc1c(NC(=O)C)cc(NC(=O)c2nc3c(cc2)CCC3)cc1
0.247093	[O-][N+](=O)c1c(N2CCCCCC2)ccc(c1)C(=O)Nc3c(ccc(NC(=O)CN4NC(=O)C=CC4=O)c3)C
0.247093	[O-][N+](=O)c1c(N2CCCCCC2)ccc(c1)C(=O)Nc3c(ccc(NC(=O)CN4NC(=O)C=CC4=O)c3)C
0.247093	[O-][N+](=O)c1c(N2CCCCCC2)ccc(c1)C(=O)Nc3c(ccc(NC(=O)CN4NC(=O)C=CC4=O)c3)C
0.247093	[O-][N+](=O)c1c(N2CCCCCC2)ccc(c1)C(=O)Nc3c(ccc(NC(=O)CN4NC(=O)C=CC4=O)c3)C
0.247093	[O-][N+](=O)c1c(N2CCCCCC2)ccc(c1)C(=O)Nc3c(ccc(NC(=O)CN4NC(=O)C=CC4=O)c3)C
0.247093	[O-][N+](=O)c1c(N2CCCCCC2)ccc(c1)C(=O)Nc3c(ccc(NC(=O)CN4NC(=O)C=CC4=O)c3)C
0.247093	[O-][N+](=O)c1c(N2CCCCCC2)ccc(c1)C(=O)Nc3c(ccc(NC(=O)CN4NC(=O)C=CC4=O)c3)C
0.247093	[O-][N+](=O)c1c(N2CCCCCC2)ccc(c1)C(=O)Nc3c(ccc(NC(=O)CN4NC(=O)C=CC4=O)c3)C
0.247093	[O-][N+](=O)c1c(N2CCCCCC2)ccc(c1)C(=O)Nc3c(ccc(NC(=O)CN4NC(=O)C=CC4=O)c3)C
0.247093	[O-][N+](=O)c1c(N2CCCCCC2)ccc(c1)C(=O)Nc3c(ccc(NC(=O)CN4NC(=O)C=CC4=O)c3)C
0.247059	FC(F)(F)c1cc(NC(=O)c2cc(NC(=O)C(=O)NCCNc3ncnc4c3cccc4)c(cc2)C)ccc1
0.247059	FC(F)(F)c1cc(NC(=O)c2cc(NC(=O)C(=O)NCCNc3ncnc4c3cccc4)c(cc2)C)ccc1
0.247059	FC(F)(F)c1cc(NC(=O)c2cc(NC(=O)C(=O)NCCNc3ncnc4c3cccc4)c(cc2)C)ccc1
0.247059	FC(F)(F)c1cc(NC(=O)c2cc(NC(=O)C(=O)NCCNc3ncnc4c3cccc4)c(cc2)C)ccc1
0.247059	FC(F)(F)c1cc(NC(=O)c2cc(NC(=O)C(=O)NCCNc3ncnc4c3cccc4)c(cc2)C)ccc1
0.247059	FC(F)(F)c1cc(NC(=O)c2cc(NC(=O)C(=O)NCCNc3ncnc4c3cccc4)c(cc2)C)ccc1
0.247059	FC(F)(F)c1cc(NC(=O)c2cc(NC(=O)C(=O)NCCNc3ncnc4c3cccc4)c(cc2)C)ccc1
0.247059	FC(F)(F)c1cc(NC(=O)c2cc(NC(=O)C(=O)NCCNc3ncnc4c3cccc4)c(cc2)C)ccc1
0.247059	FC(F)(F)c1cc(NC(=O)c2cc(NC(=O)C(=O)NCCNc3ncnc4c3cccc4)c(cc2)C)ccc1
0.247059	FC(F)(F)c1cc(NC(=O)c2cc(NC(=O)C(=O)NCCNc3ncnc4c3cccc4)c(cc2)C)ccc1
0.246964	S1C(=NC(c2ccc(NC(=O)C=3OC=CC3)cc2)=C1)N
0.246875	Clc1c(ccc(NC(=O)C(=O)NCC2OCCN(Cc3ccc(cc3)C)C2)c1)C(=O)NCCN(CC)C
0.246875	Clc1c(ccc(NC(=O)C(=O)NCC2OCCN(Cc3ccc(cc3)C)C2)c1)C(=O)NCCN(CC)C
0.246875	Clc1c(ccc(NC(=O)C(=O)NCC2OCCN(Cc3ccc(cc3)C)C2)c1)C(=O)NCCN(CC)C
0.246875	Clc1c(ccc(NC(=O)C(=O)NCC2OCCN(Cc3ccc(cc3)C)C2)c1)C(=O)NCCN(CC)C
0.246875	Clc1c(ccc(NC(=O)C(=O)NCC2OCCN(Cc3ccc(cc3)C)C2)c1)C(=O)NCCN(CC)C
0.246875	Clc1c(ccc(NC(=O)C(=O)NCC2OCCN(Cc3ccc(cc3)C)C2)c1)C(=O)NCCN(CC)C
0.246875	Clc1c(ccc(NC(=O)C(=O)NCC2OCCN(Cc3ccc(cc3)C)C2)c1)C(=O)NCCN(CC)C
0.246875	Clc1c(ccc(NC(=O)C(=O)NCC2OCCN(Cc3ccc(cc3)C)C2)c1)C(=O)NCCN(CC)C
0.246875	Clc1c(ccc(NC(=O)C(=O)NCC2OCCN(Cc3ccc(cc3)C)C2)c1)C(=O)NCCN(CC)C
0.246875	Clc1c(ccc(NC(=O)C(=O)NCC2OCCN(Cc3ccc(cc3)C)C2)c1)C(=O)NCCN(CC)C
0.246711	O=C(NCc1cc(ccc1)C2=NC=CN2C)c3c(NC(=O)c4ccc(Oc5ccccc5)cc4)cccc3
0.246711	O=C(NCc1cc(ccc1)C2=NC=CN2C)c3c(NC(=O)c4ccc(Oc5ccccc5)cc4)cccc3
0.246711	O=C(NCc1cc(ccc1)C2=NC=CN2C)c3c(NC(=O)c4ccc(Oc5ccccc5)cc4)cccc3
0.246711	O=C(NCc1cc(ccc1)C2=NC=CN2C)c3c(NC(=O)c4ccc(Oc5ccccc5)cc4)cccc3
0.246711	O=C(NCc1cc(ccc1)C2=NC=CN2C)c3c(NC(=O)c4ccc(Oc5ccccc5)cc4)cccc3
0.246711	O=C(NCc1cc(ccc1)C2=NC=CN2C)c3c(NC(=O)c4ccc(Oc5ccccc5)cc4)cccc3
0.246711	O=C(NCc1cc(ccc1)C2=NC=CN2C)c3c(NC(=O)c4ccc(Oc5ccccc5)cc4)cccc3
0.246711	O=C(NCc1cc(ccc1)C2=NC=CN2C)c3c(NC(=O)c4ccc(Oc5ccccc5)cc4)cccc3
0.246711	O=C(NCc1cc(ccc1)C2=NC=CN2C)c3c(NC(=O)c4ccc(Oc5ccccc5)cc4)cccc3
0.246711	O=C(NCc1cc(ccc1)C2=NC=CN2C)c3c(NC(=O)c4ccc(Oc5ccccc5)cc4)cccc3
0.246622	Clc1c(Cl)cccc1Nc2c(cccc2)C(=O)Nc3c(cc(N4CCSCC4)cc3)C
0.246622	Clc1c(Cl)cccc1Nc2c(cccc2)C(=O)Nc3c(cc(N4CCSCC4)cc3)C
0.246622	Clc1c(Cl)cccc1Nc2c(cccc2)C(=O)Nc3c(cc(N4CCSCC4)cc3)C
0.246622	Clc1c(Cl)cccc1Nc2c(cccc2)C(=O)Nc3c(cc(N4CCSCC4)cc3)C
0.246622	Clc1c(Cl)cccc1Nc2c(cccc2)C(=O)Nc3c(cc(N4CCSCC4)cc3)C
0.246622	Clc1c(Cl)cccc1Nc2c(cccc2)C(=O)Nc3c(cc(N4CCSCC4)cc3)C
0.246622	Clc1c(Cl)cccc1Nc2c(cccc2)C(=O)Nc3c(cc(N4CCSCC4)cc3)C
0.246479	Fc1c(NC(=O)C)cc(NC(=O)c2cc3c(cc2)C(=O)N(c4ccc(NC(=O)C)cc4)C3=O)cc1
0.246479	Fc1c(NC(=O)C)cc(NC(=O)c2cc3c(cc2)C(=O)N(c4ccc(NC(=O)C)cc4)C3=O)cc1
0.246479	Fc1c(NC(=O)C)cc(NC(=O)c2cc3c(cc2)C(=O)N(c4ccc(NC(=O)C)cc4)C3=O)cc1
0.246479	Fc1c(NC(=O)C)cc(NC(=O)c2cc3c(cc2)C(=O)N(c4ccc(NC(=O)C)cc4)C3=O)cc1
0.246479	Fc1c(NC(=O)C)cc(NC(=O)c2cc3c(cc2)C(=O)N(c4ccc(NC(=O)C)cc4)C3=O)cc1
0.246479	Fc1c(NC(=O)C)cc(NC(=O)c2cc3c(cc2)C(=O)N(c4ccc(NC(=O)C)cc4)C3=O)cc1
0.246479	Fc1c(NC(=O)C)cc(NC(=O)c2cc3c(cc2)C(=O)N(c4ccc(NC(=O)C)cc4)C3=O)cc1
0.246479	Fc1c(NC(=O)C)cc(NC(=O)c2cc3c(cc2)C(=O)N(c4ccc(NC(=O)C)cc4)C3=O)cc1
0.246479	Fc1c(NC(=O)C)cc(NC(=O)c2cc3c(cc2)C(=O)N(c4ccc(NC(=O)C)cc4)C3=O)cc1
0.246479	Fc1c(NC(=O)C)cc(NC(=O)c2cc3c(cc2)C(=O)N(c4ccc(NC(=O)C)cc4)C3=O)cc1
0.246154	Ic1c(Cl)ccc(c1)C(=O)NCc2cc(NC(=O)Nc3cc(ccc3)C)ccc2
0.246154	Ic1c(Cl)ccc(c1)C(=O)NCc2cc(NC(=O)Nc3cc(ccc3)C)ccc2
0.246154	Ic1c(Cl)ccc(c1)C(=O)NCc2cc(NC(=O)Nc3cc(ccc3)C)ccc2
0.246154	Ic1c(Cl)ccc(c1)C(=O)NCc2cc(NC(=O)Nc3cc(ccc3)C)ccc2
0.246154	Ic1c(Cl)ccc(c1)C(=O)NCc2cc(NC(=O)Nc3cc(ccc3)C)ccc2
0.246154	Ic1c(Cl)ccc(c1)C(=O)NCc2cc(NC(=O)Nc3cc(ccc3)C)ccc2
0.246154	Ic1c(Cl)ccc(c1)C(=O)NCc2cc(NC(=O)Nc3cc(ccc3)C)ccc2
0.246154	Ic1c(Cl)ccc(c1)C(=O)NCc2cc(NC(=O)Nc3cc(ccc3)C)ccc2
0.246154	Ic1c(Cl)ccc(c1)C(=O)NCc2cc(NC(=O)Nc3cc(ccc3)C)ccc2
0.246154	Ic1c(Cl)ccc(c1)C(=O)NCc2cc(NC(=O)Nc3cc(ccc3)C)ccc2
0.246032	O=C(N1CCN(CCOC)CC1)C(=O)Nc2cc(ccc2)CN3CCN(CC3)C
0.246032	O=C(N1CCN(CCOC)CC1)C(=O)Nc2cc(ccc2)CN3CCN(CC3)C
0.246032	O=C(N1CCN(CCOC)CC1)C(=O)Nc2cc(ccc2)CN3CCN(CC3)C
0.245968	O=C(Nc1c(cc(Oc2cc(OC)ccc2)cc1)C)Nc3ccc(cc3)C(=O)C
0.245968	O=C(Nc1c(cc(Oc2cc(OC)ccc2)cc1)C)Nc3ccc(cc3)C(=O)C
0.245968	O=C(Nc1c(cc(Oc2cc(OC)ccc2)cc1)C)Nc3ccc(cc3)C(=O)C
0.245968	O=C(Nc1c(cc(Oc2cc(OC)ccc2)cc1)C)Nc3ccc(cc3)C(=O)C
0.245968	O=C(Nc1c(cc(Oc2cc(OC)ccc2)cc1)C)Nc3ccc(cc3)C(=O)C
0.245968	O=C(Nc1c(cc(Oc2cc(OC)ccc2)cc1)C)Nc3ccc(cc3)C(=O)C
0.245968	O=C(Nc1c(cc(Oc2cc(OC)ccc2)cc1)C)Nc3ccc(cc3)C(=O)C
0.245968	O=C(Nc1c(cc(Oc2cc(OC)ccc2)cc1)C)Nc3ccc(cc3)C(=O)C
0.245968	O=C(Nc1c(cc(Oc2cc(OC)ccc2)cc1)C)Nc3ccc(cc3)C(=O)C
0.245968	O=C(Nc1c(cc(Oc2cc(OC)ccc2)cc1)C)Nc3ccc(cc3)C(=O)C
0.245734	O=C(NC1CC1)c2cc(NC(=O)C(=O)N3CCC(CC3)CCN(CC)C)c(cc2)C
0.245734	O=C(NC1CC1)c2cc(NC(=O)C(=O)N3CCC(CC3)CCN(CC)C)c(cc2)C
0.245734	O=C(NC1CC1)c2cc(NC(=O)C(=O)N3CCC(CC3)CCN(CC)C)c(cc2)C
0.245734	O=C(NC1CC1)c2cc(NC(=O)C(=O)N3CCC(CC3)CCN(CC)C)c(cc2)C
0.245734	O=C(NC1CC1)c2cc(NC(=O)C(=O)N3CCC(CC3)CCN(CC)C)c(cc2)C
0.245734	O=C(NC1CC1)c2cc(NC(=O)C(=O)N3CCC(CC3)CCN(CC)C)c(cc2)C
0.245734	O=C(NC1CC1)c2cc(NC(=O)C(=O)N3CCC(CC3)CCN(CC)C)c(cc2)C
0.245734	O=C(NC1CC1)c2cc(NC(=O)C(=O)N3CCC(CC3)CCN(CC)C)c(cc2)C
0.245734	O=C(NC1CC1)c2cc(NC(=O)C(=O)N3CCC(CC3)CCN(CC)C)c(cc2)C
0.245734	O=C(NC1CC1)c2cc(NC(=O)C(=O)N3CCC(CC3)CCN(CC)C)c(cc2)C
0.244898	Brc1cc(ccc1)C(=O)Nc2cc(O)c(cc2)C=O
0.244828	O=C(NC=1C(=NNC1)c2nccnc2)c3c(ccc(N)c3)C
0.244828	O=C(NC=1C(=NNC1)c2nccnc2)c3c(ccc(N)c3)C
0.244648	Fc1c(cccc1)C2(CNC(=O)C(=O)Nc3c(ccc(c3)C(=O)Nc4cc(ccc4)C(F)(F)F)C)CCC2
0.244648	Fc1c(cccc1)C2(CNC(=O)C(=O)Nc3c(ccc(c3)C(=O)Nc4cc(ccc4)C(F)(F)F)C)CCC2
0.244648	Fc1c(cccc1)C2(CNC(=O)C(=O)Nc3c(ccc(c3)C(=O)Nc4cc(ccc4)C(F)(F)F)C)CCC2
0.244648	Fc1c(cccc1)C2(CNC(=O)C(=O)Nc3c(ccc(c3)C(=O)Nc4cc(ccc4)C(F)(F)F)C)CCC2
0.244648	Fc1c(cccc1)C2(CNC(=O)C(=O)Nc3c(ccc(c3)C(=O)Nc4cc(ccc4)C(F)(F)F)C)CCC2
0.244648	Fc1c(cccc1)C2(CNC(=O)C(=O)Nc3c(ccc(c3)C(=O)Nc4cc(ccc4)C(F)(F)F)C)CCC2
0.244648	Fc1c(cccc1)C2(CNC(=O)C(=O)Nc3c(ccc(c3)C(=O)Nc4cc(ccc4)C(F)(F)F)C)CCC2
0.244648	Fc1c(cccc1)C2(CNC(=O)C(=O)Nc3c(ccc(c3)C(=O)Nc4cc(ccc4)C(F)(F)F)C)CCC2
0.244648	Fc1c(cccc1)C2(CNC(=O)C(=O)Nc3c(ccc(c3)C(=O)Nc4cc(ccc4)C(F)(F)F)C)CCC2
0.244648	Fc1c(cccc1)C2(CNC(=O)C(=O)Nc3c(ccc(c3)C(=O)Nc4cc(ccc4)C(F)(F)F)C)CCC2
0.244444	[O-][N+](=O)c1ccc(cc1)CNC(=O)NCC(=O)Nc2c(ccc(NC(=O)N(C)C)c2)C
0.244444	[O-][N+](=O)c1ccc(cc1)CNC(=O)NCC(=O)Nc2c(ccc(NC(=O)N(C)C)c2)C
0.244361	O=C(O)CN1C=NC(NC(=O)Nc2c(ccc(NC(=O)NCC)c2)C)=C1
0.244275	O=C(Nc1cc(ccc1)CNC(=O)c2cc(ccc2)CNc3ncncc3)Nc4cc(ccc4)C
0.244275	O=C(Nc1cc(ccc1)CNC(=O)c2cc(ccc2)CNc3ncncc3)Nc4cc(ccc4)C
0.244275	O=C(Nc1cc(ccc1)CNC(=O)c2cc(ccc2)CNc3ncncc3)Nc4cc(ccc4)C
0.244275	O=C(Nc1cc(ccc1)CNC(=O)c2cc(ccc2)CNc3ncncc3)Nc4cc(ccc4)C
0.244275	O=C(Nc1cc(ccc1)CNC(=O)c2cc(ccc2)CNc3ncncc3)Nc4cc(ccc4)C
0.244275	O=C(Nc1cc(ccc1)CNC(=O)c2cc(ccc2)CNc3ncncc3)Nc4cc(ccc4)C
0.24424	O=C(N)c1cc(NC)c(cc1)C
0.24424	O=C(N)c1cc(NC)c(cc1)C
0.24424	O=C(N)c1cc(NC)c(cc1)C
0.24424	O=C(N)c1cc(NC)c(cc1)C
0.24424	O=C(N)c1cc(NC)c(cc1)C
0.24424	O=C(N)c1cc(NC)c(cc1)C
0.24424	O=C(N)c1cc(NC)c(cc1)C
0.24424	O=C(N)c1cc(NC)c(cc1)C
0.24424	O=C(N)c1cc(NC)c(cc1)C
0.24424	O=C(N)c1cc(NC)c(cc1)C
0.244	O=C(NC1CCCC1)c2cc(c(NC(=O)C=O)cc2)C
0.244	O=C(NC1CCCC1)c2cc(c(NC(=O)C=O)cc2)C
0.244	O=C(NC1CCCC1)c2cc(c(NC(=O)C=O)cc2)C
0.244	O=C(NC1CCCC1)c2cc(c(NC(=O)C=O)cc2)C
0.244	O=C(NC1CCCC1)c2cc(c(NC(=O)C=O)cc2)C
0.244	O=C(NC1CCCC1)c2cc(c(NC(=O)C=O)cc2)C
0.244	O=C(NC1CCCC1)c2cc(c(NC(=O)C=O)cc2)C
0.244	O=C(NC1CCCC1)c2cc(c(NC(=O)C=O)cc2)C
0.244	O=C(NC1CCCC1)c2cc(c(NC(=O)C=O)cc2)C
0.244	O=C(NC1CCCC1)c2cc(c(NC(=O)C=O)cc2)C
0.243986	Brc1cc(ccc1)C(=O)Nc2cc(ccc2)C(=O)OCC=3N=C(SC3)c4ncccc4
0.243986	Brc1cc(ccc1)C(=O)Nc2cc(ccc2)C(=O)OCC=3N=C(SC3)c4ncccc4
0.243986	Brc1cc(ccc1)C(=O)Nc2cc(ccc2)C(=O)OCC=3N=C(SC3)c4ncccc4
0.243986	Brc1cc(ccc1)C(=O)Nc2cc(ccc2)C(=O)OCC=3N=C(SC3)c4ncccc4
0.243986	Brc1cc(ccc1)C(=O)Nc2cc(ccc2)C(=O)OCC=3N=C(SC3)c4ncccc4
0.243986	Brc1cc(ccc1)C(=O)Nc2cc(ccc2)C(=O)OCC=3N=C(SC3)c4ncccc4
0.243986	Brc1cc(ccc1)C(=O)Nc2cc(ccc2)C(=O)OCC=3N=C(SC3)c4ncccc4
0.243986	Brc1cc(ccc1)C(=O)Nc2cc(ccc2)C(=O)OCC=3N=C(SC3)c4ncccc4
0.243986	Brc1cc(ccc1)C(=O)Nc2cc(ccc2)C(=O)OCC=3N=C(SC3)c4ncccc4
0.243986	Brc1cc(ccc1)C(=O)Nc2cc(ccc2)C(=O)OCC=3N=C(SC3)c4ncccc4
0.243986	O=C(Nc1c(cccc1)C(=O)NCc2cnc(N3CCCC3)cc2)c4ccc(Oc5ccccc5)cc4
0.24375	Brc1cc(NC(=O)CCNC(=O)C=2C(=NN(c3ccccc3)C2)c4ccncc4)c(cc1)C
0.24375	Brc1cc(NC(=O)CCNC(=O)C=2C(=NN(c3ccccc3)C2)c4ccncc4)c(cc1)C
0.243478	Clc1c(ccc(NC(=O)C(=O)N2CCN(CC2)CCCC=3ON=C(N3)Cc4ccccc4)c1)C(=O)NCc5ncccc5
0.243478	Clc1c(ccc(NC(=O)C(=O)N2CCN(CC2)CCCC=3ON=C(N3)Cc4ccccc4)c1)C(=O)NCc5ncccc5
0.243478	Clc1c(ccc(NC(=O)C(=O)N2CCN(CC2)CCCC=3ON=C(N3)Cc4ccccc4)c1)C(=O)NCc5ncccc5
0.243478	Clc1c(ccc(NC(=O)C(=O)N2CCN(CC2)CCCC=3ON=C(N3)Cc4ccccc4)c1)C(=O)NCc5ncccc5
0.243478	Clc1c(ccc(NC(=O)C(=O)N2CCN(CC2)CCCC=3ON=C(N3)Cc4ccccc4)c1)C(=O)NCc5ncccc5
0.243478	Clc1c(ccc(NC(=O)C(=O)N2CCN(CC2)CCCC=3ON=C(N3)Cc4ccccc4)c1)C(=O)NCc5ncccc5
0.243478	Clc1c(ccc(NC(=O)C(=O)N2CCN(CC2)CCCC=3ON=C(N3)Cc4ccccc4)c1)C(=O)NCc5ncccc5
0.243478	Clc1c(ccc(NC(=O)C(=O)N2CCN(CC2)CCCC=3ON=C(N3)Cc4ccccc4)c1)C(=O)NCc5ncccc5
0.243478	Clc1c(ccc(NC(=O)C(=O)N2CCN(CC2)CCCC=3ON=C(N3)Cc4ccccc4)c1)C(=O)NCc5ncccc5
0.243478	Clc1c(ccc(NC(=O)C(=O)N2CCN(CC2)CCCC=3ON=C(N3)Cc4ccccc4)c1)C(=O)NCc5ncccc5
0.243446	Ic1c(Cl)ccc(c1)C(=O)Nc2cc(ccc2)CS(=O)(=O)C(C)(C)C
0.243446	Ic1c(Cl)ccc(c1)C(=O)Nc2cc(ccc2)CS(=O)(=O)C(C)(C)C
0.243446	Ic1c(Cl)ccc(c1)C(=O)Nc2cc(ccc2)CS(=O)(=O)C(C)(C)C
0.243446	Ic1c(Cl)ccc(c1)C(=O)Nc2cc(ccc2)CS(=O)(=O)C(C)(C)C
0.243446	Ic1c(Cl)ccc(c1)C(=O)Nc2cc(ccc2)CS(=O)(=O)C(C)(C)C
0.243446	Ic1c(Cl)ccc(c1)C(=O)Nc2cc(ccc2)CS(=O)(=O)C(C)(C)C
0.243446	Ic1c(Cl)ccc(c1)C(=O)Nc2cc(ccc2)CS(=O)(=O)C(C)(C)C
0.243446	Ic1c(Cl)ccc(c1)C(=O)Nc2cc(ccc2)CS(=O)(=O)C(C)(C)C
0.243446	Ic1c(Cl)ccc(c1)C(=O)Nc2cc(ccc2)CS(=O)(=O)C(C)(C)C
0.243446	Ic1c(Cl)ccc(c1)C(=O)Nc2cc(ccc2)CS(=O)(=O)C(C)(C)C
0.243151	[O-][N+](=O)c1c(N2CCCCCC2)ccc(c1)C(=O)Nc3cc(ccc3)COC(C)(C)C
0.243151	[O-][N+](=O)c1c(N2CCCCCC2)ccc(c1)C(=O)Nc3cc(ccc3)COC(C)(C)C
0.243151	[O-][N+](=O)c1c(N2CCCCCC2)ccc(c1)C(=O)Nc3cc(ccc3)COC(C)(C)C
0.243151	[O-][N+](=O)c1c(N2CCCCCC2)ccc(c1)C(=O)Nc3cc(ccc3)COC(C)(C)C
0.243151	[O-][N+](=O)c1c(N2CCCCCC2)ccc(c1)C(=O)Nc3cc(ccc3)COC(C)(C)C
0.243151	[O-][N+](=O)c1c(N2CCCCCC2)ccc(c1)C(=O)Nc3cc(ccc3)COC(C)(C)C
0.243151	[O-][N+](=O)c1c(N2CCCCCC2)ccc(c1)C(=O)Nc3cc(ccc3)COC(C)(C)C
0.243151	[O-][N+](=O)c1c(N2CCCCCC2)ccc(c1)C(=O)Nc3cc(ccc3)COC(C)(C)C
0.242902	Clc1c(Cl)ccc(c1)C=2N=C(SC2)N(C(=O)c3ccc(cc3)CN4CCC(OC)CC4)CC=C
0.242902	Clc1c(Cl)ccc(c1)C=2N=C(SC2)N(C(=O)c3ccc(cc3)CN4CCC(OC)CC4)CC=C
0.242718	S1C(=NC(c2ccc(NC(=O)C=3OC=CC3)cc2)=C1)NC(=O)c4ncc5c(c4)CCCC5
0.242718	S1C(=NC(c2ccc(NC(=O)C=3OC=CC3)cc2)=C1)NC(=O)c4ncc5c(c4)CCCC5
0.242718	S1C(=NC(c2ccc(NC(=O)C=3OC=CC3)cc2)=C1)NC(=O)c4ncc5c(c4)CCCC5
0.242718	S1C(=NC(c2ccc(NC(=O)C=3OC=CC3)cc2)=C1)NC(=O)c4ncc5c(c4)CCCC5
0.242718	O=C(Nc1c(cccc1)C(=O)NCc2cc(Oc3c(c(ccc3)C)C)ncc2)c4ccc(Oc5ccccc5)cc4
0.242537	O=C(Nc1c(cccc1)C(=O)NCc2ccccc2)c3cncc(NCC)c3
0.242537	O=C(Nc1c(cccc1)C(=O)NCc2ccccc2)c3cncc(NCC)c3
0.242537	O=C(Nc1c(cccc1)C(=O)NCc2ccccc2)c3cncc(NCC)c3
0.242537	O=C(Nc1c(cccc1)C(=O)NCc2ccccc2)c3cncc(NCC)c3
0.242537	O=C(Nc1c(cccc1)C(=O)NCc2ccccc2)c3cncc(NCC)c3
0.242537	O=C(Nc1c(cccc1)C(=O)NCc2ccccc2)c3cncc(NCC)c3
0.242537	O=C(Nc1c(cccc1)C(=O)NCc2ccccc2)c3cncc(NCC)c3
0.242537	O=C(Nc1c(cccc1)C(=O)NCc2ccccc2)c3cncc(NCC)c3
0.242537	O=C(Nc1c(cccc1)C(=O)NCc2ccccc2)c3cncc(NCC)c3
0.242537	O=C(Nc1c(cccc1)C(=O)NCc2ccccc2)c3cncc(NCC)c3
0.242515	S(=O)(=O)(N1CCOCC1)c2c(ccc(NC(=O)C=3Nc4c(ccc(c5ccccc5)c4)C3)c2)C
0.242215	O=C(Nc1nccc(OC2CC2)c1)C=3NN=C(c4c(cccc4)C)C3
0.242215	O=C(Nc1nccc(OC2CC2)c1)C=3NN=C(c4c(cccc4)C)C3
0.242215	O=C(Nc1nccc(OC2CC2)c1)C=3NN=C(c4c(cccc4)C)C3
0.242215	O=C(Nc1nccc(OC2CC2)c1)C=3NN=C(c4c(cccc4)C)C3
0.242215	O=C(Nc1nccc(OC2CC2)c1)C=3NN=C(c4c(cccc4)C)C3
0.242215	O=C(Nc1nccc(OC2CC2)c1)C=3NN=C(c4c(cccc4)C)C3
0.242215	O=C(Nc1nccc(OC2CC2)c1)C=3NN=C(c4c(cccc4)C)C3
0.242215	O=C(Nc1nccc(OC2CC2)c1)C=3NN=C(c4c(cccc4)C)C3
0.242215	O=C(Nc1nccc(OC2CC2)c1)C=3NN=C(c4c(cccc4)C)C3
0.242215	O=C(Nc1nccc(OC2CC2)c1)C=3NN=C(c4c(cccc4)C)C3
0.241993	Clc1nc(Cl)ccc1C(=O)Nc2cc(ccc2)C(=O)NCc3ncccc3
0.241993	Clc1nc(Cl)ccc1C(=O)Nc2cc(ccc2)C(=O)NCc3ncccc3
0.241993	Clc1nc(Cl)ccc1C(=O)Nc2cc(ccc2)C(=O)NCc3ncccc3
0.241993	Clc1nc(Cl)ccc1C(=O)Nc2cc(ccc2)C(=O)NCc3ncccc3
0.241993	Clc1nc(Cl)ccc1C(=O)Nc2cc(ccc2)C(=O)NCc3ncccc3
0.241993	Clc1nc(Cl)ccc1C(=O)Nc2cc(ccc2)C(=O)NCc3ncccc3
0.241993	Clc1nc(Cl)ccc1C(=O)Nc2cc(ccc2)C(=O)NCc3ncccc3
0.241993	Clc1nc(Cl)ccc1C(=O)Nc2cc(ccc2)C(=O)NCc3ncccc3
0.241993	Clc1nc(Cl)ccc1C(=O)Nc2cc(ccc2)C(=O)NCc3ncccc3
0.241993	Clc1nc(Cl)ccc1C(=O)Nc2cc(ccc2)C(=O)NCc3ncccc3
0.241993	O=C(O)c1cc(c2nc(OC3CC(N)C3)ncc2)c(cc1)CO
0.241993	O=C(O)c1cc(c2nc(OC3CC(N)C3)ncc2)c(cc1)CO
0.241993	O=C(O)c1cc(c2nc(OC3CC(N)C3)ncc2)c(cc1)CO
0.241993	O=C(O)c1cc(c2nc(OC3CC(N)C3)ncc2)c(cc1)CO
0.241993	O=C(O)c1cc(c2nc(OC3CC(N)C3)ncc2)c(cc1)CO
0.24183	O=C(O)C1c2c(cccc2)C(NC(=O)c3ccc(Nc4nc(OC)ccn4)cc3)C1
0.24183	O=C(O)C1c2c(cccc2)C(NC(=O)c3ccc(Nc4nc(OC)ccn4)cc3)C1
0.241758	S(c1ccc(NC(=O)c2cc(ccc2)CN3C(=O)CCC3)cc1)c4ccc(cc4)C(F)(F)F
0.241758	S(c1ccc(NC(=O)c2cc(ccc2)CN3C(=O)CCC3)cc1)c4ccc(cc4)C(F)(F)F
0.241758	S(c1ccc(NC(=O)c2cc(ccc2)CN3C(=O)CCC3)cc1)c4ccc(cc4)C(F)(F)F
0.241758	S(c1ccc(NC(=O)c2cc(ccc2)CN3C(=O)CCC3)cc1)c4ccc(cc4)C(F)(F)F
0.241758	S(c1ccc(NC(=O)c2cc(ccc2)CN3C(=O)CCC3)cc1)c4ccc(cc4)C(F)(F)F
0.241758	S(c1ccc(NC(=O)c2cc(ccc2)CN3C(=O)CCC3)cc1)c4ccc(cc4)C(F)(F)F
0.241758	S(c1ccc(NC(=O)c2cc(ccc2)CN3C(=O)CCC3)cc1)c4ccc(cc4)C(F)(F)F
0.241758	S(c1ccc(NC(=O)c2cc(ccc2)CN3C(=O)CCC3)cc1)c4ccc(cc4)C(F)(F)F
0.241758	S(c1ccc(NC(=O)c2cc(ccc2)CN3C(=O)CCC3)cc1)c4ccc(cc4)C(F)(F)F
0.241758	S(c1ccc(NC(=O)c2cc(ccc2)CN3C(=O)CCC3)cc1)c4ccc(cc4)C(F)(F)F
0.241525	O=C(Nc1c(ccc(C#N)c1)C)C(=O)Nc2ccc(NC)cc2
0.241525	O=C(Nc1c(ccc(C#N)c1)C)C(=O)Nc2ccc(NC)cc2
0.241259	O=C(OC(C)(C)C)c1c(ccc(c2cc(ccc2)CN3CC(O)CCC3)c1)C
0.241259	O=C(OC(C)(C)C)c1c(ccc(c2cc(ccc2)CN3CC(O)CCC3)c1)C
0.241259	O=C(OC(C)(C)C)c1c(ccc(c2cc(ccc2)CN3CC(O)CCC3)c1)C
0.241259	O=C(OC(C)(C)C)c1c(ccc(c2cc(ccc2)CN3CC(O)CCC3)c1)C
0.241259	O=C(OC(C)(C)C)c1c(ccc(c2cc(ccc2)CN3CC(O)CCC3)c1)C
0.241259	O=C(OC(C)(C)C)c1c(ccc(c2cc(ccc2)CN3CC(O)CCC3)c1)C
0.241259	O=C(OC(C)(C)C)c1c(ccc(c2cc(ccc2)CN3CC(O)CCC3)c1)C
0.241007	O=C(Nc1c(c(NC(=O)C)c(cc1)C)C)NCc2cc(ccc2)CN3CCC(CC3)C
0.241007	O=C(Nc1c(c(NC(=O)C)c(cc1)C)C)NCc2cc(ccc2)CN3CCC(CC3)C
0.241007	O=C(Nc1c(c(NC(=O)C)c(cc1)C)C)NCc2cc(ccc2)CN3CCC(CC3)C
0.241007	O=C(Nc1c(c(NC(=O)C)c(cc1)C)C)NCc2cc(ccc2)CN3CCC(CC3)C
0.241007	O=C(Nc1c(c(NC(=O)C)c(cc1)C)C)NCc2cc(ccc2)CN3CCC(CC3)C
0.240964	Fc1cc(N)c(NC(=O)c2ncccc2)cc1
0.240964	Fc1cc(N)c(NC(=O)c2ncccc2)cc1
0.240964	Fc1cc(N)c(NC(=O)c2ncccc2)cc1
0.240793	Clc1ccc(cc1)C(N(C(=O)C(=O)Nc2c(ccc(c2)C(=O)Nc3cc(ccc3)C(F)(F)F)C)C)C4=NC=CN4C
0.240793	Clc1ccc(cc1)C(N(C(=O)C(=O)Nc2c(ccc(c2)C(=O)Nc3cc(ccc3)C(F)(F)F)C)C)C4=NC=CN4C
0.240793	Clc1ccc(cc1)C(N(C(=O)C(=O)Nc2c(ccc(c2)C(=O)Nc3cc(ccc3)C(F)(F)F)C)C)C4=NC=CN4C
0.240793	Clc1ccc(cc1)C(N(C(=O)C(=O)Nc2c(ccc(c2)C(=O)Nc3cc(ccc3)C(F)(F)F)C)C)C4=NC=CN4C
0.240793	Clc1ccc(cc1)C(N(C(=O)C(=O)Nc2c(ccc(c2)C(=O)Nc3cc(ccc3)C(F)(F)F)C)C)C4=NC=CN4C
0.240793	Clc1ccc(cc1)C(N(C(=O)C(=O)Nc2c(ccc(c2)C(=O)Nc3cc(ccc3)C(F)(F)F)C)C)C4=NC=CN4C
0.240793	Clc1ccc(cc1)C(N(C(=O)C(=O)Nc2c(ccc(c2)C(=O)Nc3cc(ccc3)C(F)(F)F)C)C)C4=NC=CN4C
0.240793	Clc1ccc(cc1)C(N(C(=O)C(=O)Nc2c(ccc(c2)C(=O)Nc3cc(ccc3)C(F)(F)F)C)C)C4=NC=CN4C
0.240793	Clc1ccc(cc1)C(N(C(=O)C(=O)Nc2c(ccc(c2)C(=O)Nc3cc(ccc3)C(F)(F)F)C)C)C4=NC=CN4C
0.240793	Clc1ccc(cc1)C(N(C(=O)C(=O)Nc2c(ccc(c2)C(=O)Nc3cc(ccc3)C(F)(F)F)C)C)C4=NC=CN4C
0.240664	O=C(Nc1cc(c(N2CCN(CC2)C)cc1)C)C=O
0.240664	O=C(Nc1cc(c(N2CCN(CC2)C)cc1)C)C=O
0.240664	O=C(Nc1cc(c(N2CCN(CC2)C)cc1)C)C=O
0.240664	O=C(Nc1cc(c(N2CCN(CC2)C)cc1)C)C=O
0.240664	O=C(Nc1cc(c(N2CCN(CC2)C)cc1)C)C=O
0.240664	O=C(Nc1cc(c(N2CCN(CC2)C)cc1)C)C=O
0.24055	S=C1N(c2cc(OC)c(NC(=O)c3cnccc3)cc2)C(=O)CN1
0.24055	S=C1N(c2cc(OC)c(NC(=O)c3cnccc3)cc2)C(=O)CN1
0.240418	[O-][N+](=O)c1c(N2CCCCCC2)ccc(c1)C(=O)NNC(=O)Nc3ccc(c4ccccc4)cc3
0.240418	[O-][N+](=O)c1c(N2CCCCCC2)ccc(c1)C(=O)NNC(=O)Nc3ccc(c4ccccc4)cc3
0.240418	[O-][N+](=O)c1c(N2CCCCCC2)ccc(c1)C(=O)NNC(=O)Nc3ccc(c4ccccc4)cc3
0.240418	[O-][N+](=O)c1c(N2CCCCCC2)ccc(c1)C(=O)NNC(=O)Nc3ccc(c4ccccc4)cc3
0.240418	[O-][N+](=O)c1c(N2CCCCCC2)ccc(c1)C(=O)NNC(=O)Nc3ccc(c4ccccc4)cc3
0.240418	Brc1ccc(cc1)C=2N=C(NC2)C3CCN(Cc4c(OCC)ccc(Cl)c4)CC3
0.240418	Brc1ccc(cc1)C=2N=C(NC2)C3CCN(Cc4c(OCC)ccc(Cl)c4)CC3
0.240283	Clc1c(SCC2CC2)cc(NC(=O)c3c(NC(=O)c4ccc(Oc5ccccc5)cc4)cccc3)cc1
0.240283	Clc1c(SCC2CC2)cc(NC(=O)c3c(NC(=O)c4ccc(Oc5ccccc5)cc4)cccc3)cc1
0.240283	Clc1c(SCC2CC2)cc(NC(=O)c3c(NC(=O)c4ccc(Oc5ccccc5)cc4)cccc3)cc1
0.240283	Clc1c(SCC2CC2)cc(NC(=O)c3c(NC(=O)c4ccc(Oc5ccccc5)cc4)cccc3)cc1
0.240283	Clc1c(SCC2CC2)cc(NC(=O)c3c(NC(=O)c4ccc(Oc5ccccc5)cc4)cccc3)cc1
0.240283	Clc1c(SCC2CC2)cc(NC(=O)c3c(NC(=O)c4ccc(Oc5ccccc5)cc4)cccc3)cc1
0.240283	Clc1c(SCC2CC2)cc(NC(=O)c3c(NC(=O)c4ccc(Oc5ccccc5)cc4)cccc3)cc1
0.240283	Clc1c(SCC2CC2)cc(NC(=O)c3c(NC(=O)c4ccc(Oc5ccccc5)cc4)cccc3)cc1
0.240283	Clc1c(SCC2CC2)cc(NC(=O)c3c(NC(=O)c4ccc(Oc5ccccc5)cc4)cccc3)cc1
0.240283	Clc1c(SCC2CC2)cc(NC(=O)c3c(NC(=O)c4ccc(Oc5ccccc5)cc4)cccc3)cc1
0.240143	Clc1c(O)ccc(c1)C2=NNC(=N2)NC(=O)c3c(ccc(F)c3)C
0.240143	Clc1c(O)ccc(c1)C2=NNC(=N2)NC(=O)c3c(ccc(F)c3)C
0.240143	Clc1c(O)ccc(c1)C2=NNC(=N2)NC(=O)c3c(ccc(F)c3)C
0.240143	Clc1c(O)ccc(c1)C2=NNC(=N2)NC(=O)c3c(ccc(F)c3)C
0.240143	Clc1c(O)ccc(c1)C2=NNC(=N2)NC(=O)c3c(ccc(F)c3)C
0.240143	Clc1c(O)ccc(c1)C2=NNC(=N2)NC(=O)c3c(ccc(F)c3)C
0.240143	Clc1c(O)ccc(c1)C2=NNC(=N2)NC(=O)c3c(ccc(F)c3)C
0.240143	Clc1c(O)ccc(c1)C2=NNC(=N2)NC(=O)c3c(ccc(F)c3)C
0.240143	Clc1c(O)ccc(c1)C2=NNC(=N2)NC(=O)c3c(ccc(F)c3)C
0.240143	Clc1c(O)ccc(c1)C2=NNC(=N2)NC(=O)c3c(ccc(F)c3)C
0.239617	O=C1N(NC(=O)C=C1)CC(=O)Nc2cc(NC(=O)C=3OC(=NC3)N)c(cc2)C
0.239617	O=C1N(NC(=O)C=C1)CC(=O)Nc2cc(NC(=O)C=3OC(=NC3)N)c(cc2)C
0.239617	O=C1N(NC(=O)C=C1)CC(=O)Nc2cc(NC(=O)C=3OC(=NC3)N)c(cc2)C
0.239617	O=C1N(NC(=O)C=C1)CC(=O)Nc2cc(NC(=O)C=3OC(=NC3)N)c(cc2)C
0.239617	O=C1N(NC(=O)C=C1)CC(=O)Nc2cc(NC(=O)C=3OC(=NC3)N)c(cc2)C
0.239617	O=C1N(NC(=O)C=C1)CC(=O)Nc2cc(NC(=O)C=3OC(=NC3)N)c(cc2)C
0.239617	O=C1N(NC(=O)C=C1)CC(=O)Nc2cc(NC(=O)C=3OC(=NC3)N)c(cc2)C
0.239617	O=C1N(NC(=O)C=C1)CC(=O)Nc2cc(NC(=O)C=3OC(=NC3)N)c(cc2)C
0.239617	O=C1N(NC(=O)C=C1)CC(=O)Nc2cc(NC(=O)C=3OC(=NC3)N)c(cc2)C
0.239617	O=C1N(NC(=O)C=C1)CC(=O)Nc2cc(NC(=O)C=3OC(=NC3)N)c(cc2)C
0.239544	Fc1c(ccc(NC(=O)CCNC2CCN(CC(=O)Nc3ccccc3)CC2)c1)C
0.239544	Fc1c(ccc(NC(=O)CCNC2CCN(CC(=O)Nc3ccccc3)CC2)c1)C
0.239544	Fc1c(ccc(NC(=O)CCNC2CCN(CC(=O)Nc3ccccc3)CC2)c1)C
0.239544	Fc1c(ccc(NC(=O)CCNC2CCN(CC(=O)Nc3ccccc3)CC2)c1)C
0.239544	Fc1c(ccc(NC(=O)CCNC2CCN(CC(=O)Nc3ccccc3)CC2)c1)C
0.239544	Fc1c(ccc(NC(=O)CCNC2CCN(CC(=O)Nc3ccccc3)CC2)c1)C
0.239544	Fc1c(ccc(NC(=O)CCNC2CCN(CC(=O)Nc3ccccc3)CC2)c1)C
0.239544	Fc1c(ccc(NC(=O)CCNC2CCN(CC(=O)Nc3ccccc3)CC2)c1)C
0.239544	Fc1c(ccc(NC(=O)CCNC2CCN(CC(=O)Nc3ccccc3)CC2)c1)C
0.239544	Fc1c(ccc(NC(=O)CCNC2CCN(CC(=O)Nc3ccccc3)CC2)c1)C
0.239203	O=C(Nc1c(O)ccc(c1)C(C)(C)C)c2cc(c(NC(c3c(ccc(c3)C)C)C)cc2)C
0.239203	O=C(Nc1c(O)ccc(c1)C(C)(C)C)c2cc(c(NC(c3c(ccc(c3)C)C)C)cc2)C
0.239203	O=C(Nc1c(O)ccc(c1)C(C)(C)C)c2cc(c(NC(c3c(ccc(c3)C)C)C)cc2)C
0.239203	O=C(Nc1c(O)ccc(c1)C(C)(C)C)c2cc(c(NC(c3c(ccc(c3)C)C)C)cc2)C
0.239203	O=C(Nc1c(O)ccc(c1)C(C)(C)C)c2cc(c(NC(c3c(ccc(c3)C)C)C)cc2)C
0.239203	O=C(Nc1c(O)ccc(c1)C(C)(C)C)c2cc(c(NC(c3c(ccc(c3)C)C)C)cc2)C
0.239203	O=C(Nc1c(O)ccc(c1)C(C)(C)C)c2cc(c(NC(c3c(ccc(c3)C)C)C)cc2)C
0.239044	Clc1c(Cl)ccc(OCC(O)COc2cc(NC(=O)c3ccccc3)ccc2)c1
0.239044	Clc1c(Cl)ccc(OCC(O)COc2cc(NC(=O)c3ccccc3)ccc2)c1
0.239044	Clc1c(Cl)ccc(OCC(O)COc2cc(NC(=O)c3ccccc3)ccc2)c1
0.239044	Clc1c(Cl)ccc(OCC(O)COc2cc(NC(=O)c3ccccc3)ccc2)c1
0.239044	Clc1c(Cl)ccc(OCC(O)COc2cc(NC(=O)c3ccccc3)ccc2)c1
0.239044	Clc1c(Cl)ccc(OCC(O)COc2cc(NC(=O)c3ccccc3)ccc2)c1
0.239044	Clc1c(Cl)ccc(OCC(O)COc2cc(NC(=O)c3ccccc3)ccc2)c1
0.239044	Clc1c(Cl)ccc(OCC(O)COc2cc(NC(=O)c3ccccc3)ccc2)c1
0.239044	Clc1c(Cl)ccc(OCC(O)COc2cc(NC(=O)c3ccccc3)ccc2)c1
0.239044	Clc1c(Cl)ccc(OCC(O)COc2cc(NC(=O)c3ccccc3)ccc2)c1
0.238683	FC(F)(F)c1cc(NC(=O)c2cc(NC(=O)c3ccc(cc3)CNC(=O)C)ccc2)ccc1
0.238683	FC(F)(F)c1cc(NC(=O)c2cc(NC(=O)c3ccc(cc3)CNC(=O)C)ccc2)ccc1
0.238683	FC(F)(F)c1cc(NC(=O)c2cc(NC(=O)c3ccc(cc3)CNC(=O)C)ccc2)ccc1
0.238683	FC(F)(F)c1cc(NC(=O)c2cc(NC(=O)c3ccc(cc3)CNC(=O)C)ccc2)ccc1
0.238683	FC(F)(F)c1cc(NC(=O)c2cc(NC(=O)c3ccc(cc3)CNC(=O)C)ccc2)ccc1
0.238683	FC(F)(F)c1cc(NC(=O)c2cc(NC(=O)c3ccc(cc3)CNC(=O)C)ccc2)ccc1
0.238683	FC(F)(F)c1cc(NC(=O)c2cc(NC(=O)c3ccc(cc3)CNC(=O)C)ccc2)ccc1
0.238683	FC(F)(F)c1cc(NC(=O)c2cc(NC(=O)c3ccc(cc3)CNC(=O)C)ccc2)ccc1
0.238683	FC(F)(F)c1cc(NC(=O)c2cc(NC(=O)c3ccc(cc3)CNC(=O)C)ccc2)ccc1
0.238683	FC(F)(F)c1cc(NC(=O)c2cc(NC(=O)c3ccc(cc3)CNC(=O)C)ccc2)ccc1
0.238636	O=C(Nc1cc(ccc1)CNC(=O)c2c(ccc(O)c2)C)Nc3cc(ccc3)C
0.238411	Fc1c(N2CCOCC2)ccc(NC(=O)c3cc(ncc3)N4N=CN=C4)c1
0.238255	S(c1ncccn1)c2cc(c(NC(=O)C(=O)N(Cc3cnccc3)CCCO)cc2)C
0.238255	S(c1ncccn1)c2cc(c(NC(=O)C(=O)N(Cc3cnccc3)CCCO)cc2)C
0.238255	S(c1ncccn1)c2cc(c(NC(=O)C(=O)N(Cc3cnccc3)CCCO)cc2)C
0.238255	S(c1ncccn1)c2cc(c(NC(=O)C(=O)N(Cc3cnccc3)CCCO)cc2)C
0.238255	S(c1ncccn1)c2cc(c(NC(=O)C(=O)N(Cc3cnccc3)CCCO)cc2)C
0.238255	S(c1ncccn1)c2cc(c(NC(=O)C(=O)N(Cc3cnccc3)CCCO)cc2)C
0.238255	S(c1ncccn1)c2cc(c(NC(=O)C(=O)N(Cc3cnccc3)CCCO)cc2)C
0.238255	S(c1ncccn1)c2cc(c(NC(=O)C(=O)N(Cc3cnccc3)CCCO)cc2)C
0.238255	S(c1ncccn1)c2cc(c(NC(=O)C(=O)N(Cc3cnccc3)CCCO)cc2)C
0.238255	S(c1ncccn1)c2cc(c(NC(=O)C(=O)N(Cc3cnccc3)CCCO)cc2)C
0.238095	O=C(Nc1ncc(NC(=O)C=O)cc1)c2ccccc2
0.238095	O=C(Nc1ncc(NC(=O)C=O)cc1)c2ccccc2
0.238095	O=C(Nc1ncc(NC(=O)C=O)cc1)c2ccccc2
0.238095	O=C(NC(C(=O)Nc1c(ccc(c2cnc(OC)cc2)c1)C)C)C=Cc3ccc(OC)cc3
0.238095	O=C(NC(C(=O)Nc1c(ccc(c2cnc(OC)cc2)c1)C)C)C=Cc3ccc(OC)cc3
0.238095	O=C(NC(C(=O)Nc1c(ccc(c2cnc(OC)cc2)c1)C)C)C=Cc3ccc(OC)cc3
0.238095	O=C(NC(C(=O)Nc1c(ccc(c2cnc(OC)cc2)c1)C)C)C=Cc3ccc(OC)cc3
0.238095	O=C(NC(C(=O)Nc1c(ccc(c2cnc(OC)cc2)c1)C)C)C=Cc3ccc(OC)cc3
0.238095	O=C(NC(C(=O)Nc1c(ccc(c2cnc(OC)cc2)c1)C)C)C=Cc3ccc(OC)cc3
0.238095	O=C(NC(C(=O)Nc1c(ccc(c2cnc(OC)cc2)c1)C)C)C=Cc3ccc(OC)cc3
0.238095	O=C(NC(C(=O)Nc1c(ccc(c2cnc(OC)cc2)c1)C)C)C=Cc3ccc(OC)cc3
0.238095	O=C(NC(C(=O)Nc1c(ccc(c2cnc(OC)cc2)c1)C)C)C=Cc3ccc(OC)cc3
0.238095	O=C(NC(C(=O)Nc1c(ccc(c2cnc(OC)cc2)c1)C)C)C=Cc3ccc(OC)cc3
0.237736	O=C(Nc1cnc(OCCc2ccccc2)cc1)c3ccc(cc3)CN4C=NC=C4
0.237736	O=C(Nc1cnc(OCCc2ccccc2)cc1)c3ccc(cc3)CN4C=NC=C4
0.237736	O=C(Nc1cnc(OCCc2ccccc2)cc1)c3ccc(cc3)CN4C=NC=C4
0.237736	O=C(Nc1cnc(OCCc2ccccc2)cc1)c3ccc(cc3)CN4C=NC=C4
0.237342	O=C(Nc1cc2c(cc1)CCN(C2)CC(=O)N)c3cc(ncc3)N4CC(CC4)C
0.237342	O=C(Nc1cc2c(cc1)CCN(C2)CC(=O)N)c3cc(ncc3)N4CC(CC4)C
0.237342	O=C(Nc1cc2c(cc1)CCN(C2)CC(=O)N)c3cc(ncc3)N4CC(CC4)C
0.237342	O=C(Nc1cc2c(cc1)CCN(C2)CC(=O)N)c3cc(ncc3)N4CC(CC4)C
0.237342	O=C(Nc1cc2c(cc1)CCN(C2)CC(=O)N)c3cc(ncc3)N4CC(CC4)C
0.237342	O=C(Nc1cc2c(cc1)CCN(C2)CC(=O)N)c3cc(ncc3)N4CC(CC4)C
0.237342	O=C(Nc1cc2c(cc1)CCN(C2)CC(=O)N)c3cc(ncc3)N4CC(CC4)C
0.237342	O=C(Nc1cc2c(cc1)CCN(C2)CC(=O)N)c3cc(ncc3)N4CC(CC4)C
0.237342	O=C(Nc1cc2c(cc1)CCN(C2)CC(=O)N)c3cc(ncc3)N4CC(CC4)C
0.237342	O=C(Nc1cc2c(cc1)CCN(C2)CC(=O)N)c3cc(ncc3)N4CC(CC4)C
0.237154	O=C(Nc1c(OC)nccc1C)c2ccc(cc2)COC
0.237154	O=C(Nc1c(OC)nccc1C)c2ccc(cc2)COC
0.237154	O=C(Nc1c(OC)nccc1C)c2ccc(cc2)COC
0.237154	O=C(Nc1c(OC)nccc1C)c2ccc(cc2)COC
0.237154	O=C(Nc1c(OC)nccc1C)c2ccc(cc2)COC
0.237154	O=C(Nc1c(OC)nccc1C)c2ccc(cc2)COC
0.237154	O=C(Nc1c(OC)nccc1C)c2ccc(cc2)COC
0.237154	O=C(Nc1c(OC)nccc1C)c2ccc(cc2)COC
0.237154	O=C(Nc1c(OC)nccc1C)c2ccc(cc2)COC
0.237154	O=C(Nc1c(OC)nccc1C)c2ccc(cc2)COC
0.237113	Brc1cc(NC(=O)CCNC(=O)c2nc(ccc2)C(F)(F)C)c(cc1)C
0.237113	Brc1cc(NC(=O)CCNC(=O)c2nc(ccc2)C(F)(F)C)c(cc1)C
0.237113	Brc1cc(NC(=O)CCNC(=O)c2nc(ccc2)C(F)(F)C)c(cc1)C
0.237113	Brc1cc(NC(=O)CCNC(=O)c2nc(ccc2)C(F)(F)C)c(cc1)C
0.237113	Brc1cc(NC(=O)CCNC(=O)c2nc(ccc2)C(F)(F)C)c(cc1)C
0.237113	Brc1cc(NC(=O)CCNC(=O)c2nc(ccc2)C(F)(F)C)c(cc1)C
0.237113	Brc1cc(NC(=O)CCNC(=O)c2nc(ccc2)C(F)(F)C)c(cc1)C
0.237113	Brc1cc(NC(=O)CCNC(=O)c2nc(ccc2)C(F)(F)C)c(cc1)C
0.237113	Brc1cc(NC(=O)CCNC(=O)c2nc(ccc2)C(F)(F)C)c(cc1)C
0.237037	Clc1cc(NC(=O)c2ccc(OC(CC)CC)cc2)c(N3CCCCC3)cc1
0.237037	Clc1cc(NC(=O)c2ccc(OC(CC)CC)cc2)c(N3CCCCC3)cc1
0.237037	Clc1cc(NC(=O)c2ccc(OC(CC)CC)cc2)c(N3CCCCC3)cc1
0.237037	Clc1cc(NC(=O)c2ccc(OC(CC)CC)cc2)c(N3CCCCC3)cc1
0.237037	Clc1cc(NC(=O)c2ccc(OC(CC)CC)cc2)c(N3CCCCC3)cc1
0.237037	Clc1cc(NC(=O)c2ccc(OC(CC)CC)cc2)c(N3CCCCC3)cc1
0.237037	Clc1cc(NC(=O)c2ccc(OC(CC)CC)cc2)c(N3CCCCC3)cc1
0.237037	Clc1cc(NC(=O)c2ccc(OC(CC)CC)cc2)c(N3CCCCC3)cc1
0.237037	Clc1cc(NC(=O)c2ccc(OC(CC)CC)cc2)c(N3CCCCC3)cc1
0.237037	Clc1cc(NC(=O)c2ccc(OC(CC)CC)cc2)c(N3CCCCC3)cc1
0.237037	O=C(N1CCN(C(=O)C(=O)Nc2cnc(NC(=O)c3ccccc3)cc2)CC1)c4ccc(O)cc4
0.237037	O=C(N1CCN(C(=O)C(=O)Nc2cnc(NC(=O)c3ccccc3)cc2)CC1)c4ccc(O)cc4
0.237037	O=C(N1CCN(C(=O)C(=O)Nc2cnc(NC(=O)c3ccccc3)cc2)CC1)c4ccc(O)cc4
0.237037	O=C(N1CCN(C(=O)C(=O)Nc2cnc(NC(=O)c3ccccc3)cc2)CC1)c4ccc(O)cc4
0.237037	O=C(N1CCN(C(=O)C(=O)Nc2cnc(NC(=O)c3ccccc3)cc2)CC1)c4ccc(O)cc4
0.237037	O=C(N1CCN(C(=O)C(=O)Nc2cnc(NC(=O)c3ccccc3)cc2)CC1)c4ccc(O)cc4
0.237037	O=C(N1CCN(C(=O)C(=O)Nc2cnc(NC(=O)c3ccccc3)cc2)CC1)c4ccc(O)cc4
0.237037	O=C(N1CCN(C(=O)C(=O)Nc2cnc(NC(=O)c3ccccc3)cc2)CC1)c4ccc(O)cc4
0.237037	O=C(N1CCN(C(=O)C(=O)Nc2cnc(NC(=O)c3ccccc3)cc2)CC1)c4ccc(O)cc4
0.237037	O=C(N1CCN(C(=O)C(=O)Nc2cnc(NC(=O)c3ccccc3)cc2)CC1)c4ccc(O)cc4
0.237013	FC(F)(F)c1nc(ncc1)Nc2cc(ccc2)C(=O)OCC(=O)N3CCN(C(c4ccccc4)C)CC3
0.237013	FC(F)(F)c1nc(ncc1)Nc2cc(ccc2)C(=O)OCC(=O)N3CCN(C(c4ccccc4)C)CC3
0.237013	FC(F)(F)c1nc(ncc1)Nc2cc(ccc2)C(=O)OCC(=O)N3CCN(C(c4ccccc4)C)CC3
0.237013	FC(F)(F)c1nc(ncc1)Nc2cc(ccc2)C(=O)OCC(=O)N3CCN(C(c4ccccc4)C)CC3
0.237013	FC(F)(F)c1nc(ncc1)Nc2cc(ccc2)C(=O)OCC(=O)N3CCN(C(c4ccccc4)C)CC3
0.237013	FC(F)(F)c1nc(ncc1)Nc2cc(ccc2)C(=O)OCC(=O)N3CCN(C(c4ccccc4)C)CC3
0.237013	FC(F)(F)c1nc(ncc1)Nc2cc(ccc2)C(=O)OCC(=O)N3CCN(C(c4ccccc4)C)CC3
0.237013	FC(F)(F)c1nc(ncc1)Nc2cc(ccc2)C(=O)OCC(=O)N3CCN(C(c4ccccc4)C)CC3
0.237013	FC(F)(F)c1nc(ncc1)Nc2cc(ccc2)C(=O)OCC(=O)N3CCN(C(c4ccccc4)C)CC3
0.237013	FC(F)(F)c1nc(ncc1)Nc2cc(ccc2)C(=O)OCC(=O)N3CCN(C(c4ccccc4)C)CC3
0.237013	O=C(OC(C)(C)C)NCCOc1c(OC)ccc(c1)C(=O)Nc2cc(c(NC(=O)C=3OC=CC3)cc2)C
0.237013	O=C(OC(C)(C)C)NCCOc1c(OC)ccc(c1)C(=O)Nc2cc(c(NC(=O)C=3OC=CC3)cc2)C
0.237013	O=C(OC(C)(C)C)NCCOc1c(OC)ccc(c1)C(=O)Nc2cc(c(NC(=O)C=3OC=CC3)cc2)C
0.237013	O=C(OC(C)(C)C)NCCOc1c(OC)ccc(c1)C(=O)Nc2cc(c(NC(=O)C=3OC=CC3)cc2)C
0.237013	O=C(OC(C)(C)C)NCCOc1c(OC)ccc(c1)C(=O)Nc2cc(c(NC(=O)C=3OC=CC3)cc2)C
0.237013	O=C(OC(C)(C)C)NCCOc1c(OC)ccc(c1)C(=O)Nc2cc(c(NC(=O)C=3OC=CC3)cc2)C
0.237013	O=C(OC(C)(C)C)NCCOc1c(OC)ccc(c1)C(=O)Nc2cc(c(NC(=O)C=3OC=CC3)cc2)C
0.237013	O=C(OC(C)(C)C)NCCOc1c(OC)ccc(c1)C(=O)Nc2cc(c(NC(=O)C=3OC=CC3)cc2)C
0.237013	O=C(OC(C)(C)C)NCCOc1c(OC)ccc(c1)C(=O)Nc2cc(c(NC(=O)C=3OC=CC3)cc2)C
0.237013	O=C(OC(C)(C)C)NCCOc1c(OC)ccc(c1)C(=O)Nc2cc(c(NC(=O)C=3OC=CC3)cc2)C
0.236934	S(c1cc(Nc2cnc(NC(=O)C=3C(=NNC3)c4ccccc4)cc2)ccc1)C
0.236667	O=C(Nc1c(ccc(C#N)c1)C)c2cc3N(C(=O)COc3cc2)C
0.236667	O=C(Nc1c(ccc(C#N)c1)C)c2cc3N(C(=O)COc3cc2)C
0.236667	O=C(Nc1c(ccc(C#N)c1)C)c2cc3N(C(=O)COc3cc2)C
0.236667	O=C(Nc1c(ccc(C#N)c1)C)c2cc3N(C(=O)COc3cc2)C
0.236667	O=C(Nc1c(ccc(C#N)c1)C)c2cc3N(C(=O)COc3cc2)C
0.236667	O=C(Nc1c(ccc(C#N)c1)C)c2cc3N(C(=O)COc3cc2)C
0.236667	O=C(Nc1c(ccc(C#N)c1)C)c2cc3N(C(=O)COc3cc2)C
0.236667	O=C(Nc1c(ccc(C#N)c1)C)c2cc3N(C(=O)COc3cc2)C
0.236667	O=C(Nc1c(ccc(C#N)c1)C)c2cc3N(C(=O)COc3cc2)C
0.236667	O=C(Nc1c(ccc(C#N)c1)C)c2cc3N(C(=O)COc3cc2)C
0.236667	O=C(Nc1cc(c(N2CCCC2)cc1)C)C(=O)NCC3OCCN(Cc4ccc(cc4)C)C3
0.236667	O=C(Nc1cc(c(N2CCCC2)cc1)C)C(=O)NCC3OCCN(Cc4ccc(cc4)C)C3
0.236667	O=C(Nc1cc(c(N2CCCC2)cc1)C)C(=O)NCC3OCCN(Cc4ccc(cc4)C)C3
0.236667	O=C(Nc1cc(c(N2CCCC2)cc1)C)C(=O)NCC3OCCN(Cc4ccc(cc4)C)C3
0.236667	O=C(Nc1cc(c(N2CCCC2)cc1)C)C(=O)NCC3OCCN(Cc4ccc(cc4)C)C3
0.236667	O=C(Nc1cc(c(N2CCCC2)cc1)C)C(=O)NCC3OCCN(Cc4ccc(cc4)C)C3
0.236667	O=C(Nc1cc(c(N2CCCC2)cc1)C)C(=O)NCC3OCCN(Cc4ccc(cc4)C)C3
0.236667	O=C(Nc1cc(c(N2CCCC2)cc1)C)C(=O)NCC3OCCN(Cc4ccc(cc4)C)C3
0.236667	O=C(Nc1cc(c(N2CCCC2)cc1)C)C(=O)NCC3OCCN(Cc4ccc(cc4)C)C3
0.236667	O=C(Nc1cc(c(N2CCCC2)cc1)C)C(=O)NCC3OCCN(Cc4ccc(cc4)C)C3
0.236434	Brc1cc(NC(=O)CCNC(=O)c2cc(F)cc(c2)C)c(cc1)C
0.236434	Brc1cc(NC(=O)CCNC(=O)c2cc(F)cc(c2)C)c(cc1)C
0.236434	Brc1cc(NC(=O)CCNC(=O)c2cc(F)cc(c2)C)c(cc1)C
0.236434	Brc1cc(NC(=O)CCNC(=O)c2cc(F)cc(c2)C)c(cc1)C
0.236434	Brc1cc(NC(=O)CCNC(=O)c2cc(F)cc(c2)C)c(cc1)C
0.236434	Brc1cc(NC(=O)CCNC(=O)c2cc(F)cc(c2)C)c(cc1)C
0.236434	Brc1cc(NC(=O)CCNC(=O)c2cc(F)cc(c2)C)c(cc1)C
0.236434	Brc1cc(NC(=O)CCNC(=O)c2cc(F)cc(c2)C)c(cc1)C
0.236434	Brc1cc(NC(=O)CCNC(=O)c2cc(F)cc(c2)C)c(cc1)C
0.236434	Brc1cc(NC(=O)CCNC(=O)c2cc(F)cc(c2)C)c(cc1)C
0.236364	Brc1c(F)cc(cc1)C(=O)NC2=NC(=NN2)c3cc(Cl)c(O)cc3
0.236364	Brc1c(F)cc(cc1)C(=O)NC2=NC(=NN2)c3cc(Cl)c(O)cc3
0.236364	Brc1c(F)cc(cc1)C(=O)NC2=NC(=NN2)c3cc(Cl)c(O)cc3
0.236364	Brc1c(F)cc(cc1)C(=O)NC2=NC(=NN2)c3cc(Cl)c(O)cc3
0.236364	Brc1c(F)cc(cc1)C(=O)NC2=NC(=NN2)c3cc(Cl)c(O)cc3
0.236364	Brc1c(F)cc(cc1)C(=O)NC2=NC(=NN2)c3cc(Cl)c(O)cc3
0.23622	Brc1cc(ccc1)C(=O)Nc2c(ccc(F)c2)C(=O)O
0.23622	Brc1cc(ccc1)C(=O)Nc2c(ccc(F)c2)C(=O)O
0.23622	Brc1cc(ccc1)C(=O)Nc2c(ccc(F)c2)C(=O)O
0.23622	Brc1cc(ccc1)C(=O)Nc2c(ccc(F)c2)C(=O)O
0.23622	Brc1cc(ccc1)C(=O)Nc2c(ccc(F)c2)C(=O)O
0.23622	Brc1cc(ccc1)C(=O)Nc2c(ccc(F)c2)C(=O)O
0.23622	Brc1cc(ccc1)C(=O)Nc2c(ccc(F)c2)C(=O)O
0.23622	Brc1cc(ccc1)C(=O)Nc2c(ccc(F)c2)C(=O)O
0.23622	Brc1cc(ccc1)C(=O)Nc2c(ccc(F)c2)C(=O)O
0.23622	Brc1cc(ccc1)C(=O)Nc2c(ccc(F)c2)C(=O)O
0.23622	O=C(Nc1cc(NC(=O)c2cc(OCCNC)ccc2)ccc1)NCc3ccncc3
0.23622	O=C(Nc1cc(NC(=O)c2cc(OCCNC)ccc2)ccc1)NCc3ccncc3
0.23622	O=C(Nc1cc(NC(=O)c2cc(OCCNC)ccc2)ccc1)NCc3ccncc3
0.23622	O=C(Nc1cc(NC(=O)c2cc(OCCNC)ccc2)ccc1)NCc3ccncc3
0.23622	O=C(Nc1cc(NC(=O)c2cc(OCCNC)ccc2)ccc1)NCc3ccncc3
0.23622	O=C(Nc1cc(NC(=O)c2cc(OCCNC)ccc2)ccc1)NCc3ccncc3
0.23622	O=C(Nc1cc(NC(=O)c2cc(OCCNC)ccc2)ccc1)NCc3ccncc3
0.23622	O=C(Nc1cc(NC(=O)c2cc(OCCNC)ccc2)ccc1)NCc3ccncc3
0.23622	O=C(Nc1cc(NC(=O)c2cc(OCCNC)ccc2)ccc1)NCc3ccncc3
0.23622	O=C(Nc1cc(NC(=O)c2cc(OCCNC)ccc2)ccc1)NCc3ccncc3
0.236111	Clc1c(ccc(NC(=O)C=2N(N=CC2)CCN(C)C)c1)C=3C=NNC3
0.236111	Clc1c(ccc(NC(=O)C=2N(N=CC2)CCN(C)C)c1)C=3C=NNC3
0.236111	Clc1c(ccc(NC(=O)C=2N(N=CC2)CCN(C)C)c1)C=3C=NNC3
0.236111	Clc1c(ccc(NC(=O)C=2N(N=CC2)CCN(C)C)c1)C=3C=NNC3
0.236111	Clc1c(ccc(NC(=O)C=2N(N=CC2)CCN(C)C)c1)C=3C=NNC3
0.236111	Clc1c(ccc(NC(=O)C=2N(N=CC2)CCN(C)C)c1)C=3C=NNC3
0.236111	Clc1c(ccc(NC(=O)C=2N(N=CC2)CCN(C)C)c1)C=3C=NNC3
0.236111	Clc1c(ccc(NC(=O)C=2N(N=CC2)CCN(C)C)c1)C=3C=NNC3
0.236111	Clc1c(ccc(NC(=O)C=2N(N=CC2)CCN(C)C)c1)C=3C=NNC3
0.236111	Clc1c(ccc(NC(=O)C=2N(N=CC2)CCN(C)C)c1)C=3C=NNC3
0.236111	FC(F)(F)c1cc(ccc1)CN2c3c(N=C2NC(=O)c4cc(NC(=O)Cc5ccncc5)c(cc4)C)cccc3
0.236	Brc1cc(c(cc1)C=NNC(=O)c2cnccc2)C
0.236	Brc1cc(c(cc1)C=NNC(=O)c2cnccc2)C
0.236	Brc1cc(c(cc1)C=NNC(=O)c2cnccc2)C
0.236	Brc1cc(c(cc1)C=NNC(=O)c2cnccc2)C
0.235955	Fc1c(ccc(c1)CNC(=O)CN2CCN(C(=O)c3ccc(O)cc3)CC2)C
0.235955	Fc1c(ccc(c1)CNC(=O)CN2CCN(C(=O)c3ccc(O)cc3)CC2)C
0.235955	Fc1c(ccc(c1)CNC(=O)CN2CCN(C(=O)c3ccc(O)cc3)CC2)C
0.235955	Fc1c(ccc(c1)CNC(=O)CN2CCN(C(=O)c3ccc(O)cc3)CC2)C
0.235955	Fc1c(ccc(c1)CNC(=O)CN2CCN(C(=O)c3ccc(O)cc3)CC2)C
0.235955	Fc1c(ccc(c1)CNC(=O)CN2CCN(C(=O)c3ccc(O)cc3)CC2)C
0.235955	Fc1c(ccc(c1)CNC(=O)CN2CCN(C(=O)c3ccc(O)cc3)CC2)C
0.235955	Fc1c(ccc(c1)CNC(=O)CN2CCN(C(=O)c3ccc(O)cc3)CC2)C
0.235955	Fc1c(ccc(c1)CNC(=O)CN2CCN(C(=O)c3ccc(O)cc3)CC2)C
0.235955	Fc1c(ccc(c1)CNC(=O)CN2CCN(C(=O)c3ccc(O)cc3)CC2)C
0.235714	Brc1cc(NC(=O)CCN2N=C(c3cnccc3)C=CC2=O)ccc1
0.235714	Brc1cc(NC(=O)CCN2N=C(c3cnccc3)C=CC2=O)ccc1
0.235714	Brc1cc(NC(=O)CCN2N=C(c3cnccc3)C=CC2=O)ccc1
0.235714	Brc1cc(NC(=O)CCN2N=C(c3cnccc3)C=CC2=O)ccc1
0.235714	Brc1cc(NC(=O)CCN2N=C(c3cnccc3)C=CC2=O)ccc1
0.235714	Brc1cc(NC(=O)CCN2N=C(c3cnccc3)C=CC2=O)ccc1
0.235714	Brc1cc(NC(=O)CCN2N=C(c3cnccc3)C=CC2=O)ccc1
0.235714	Brc1cc(NC(=O)CCN2N=C(c3cnccc3)C=CC2=O)ccc1
0.235714	Brc1cc(NC(=O)CCN2N=C(c3cnccc3)C=CC2=O)ccc1
0.235521	FC(F)(F)c1c(NC(=O)C=O)ccc(NC(=O)C2=COC=C2)c1
0.235521	FC(F)(F)c1c(NC(=O)C=O)ccc(NC(=O)C2=COC=C2)c1
0.235521	FC(F)(F)c1c(NC(=O)C=O)ccc(NC(=O)C2=COC=C2)c1
0.235521	FC(F)(F)c1c(NC(=O)C=O)ccc(NC(=O)C2=COC=C2)c1
0.235521	FC(F)(F)c1c(NC(=O)C=O)ccc(NC(=O)C2=COC=C2)c1
0.235507	S(=O)(=O)(c1c(ccc(NC(=O)NCc2cc(ccc2)C(=O)O)c1)C)C
0.235507	S(=O)(=O)(c1c(ccc(NC(=O)NCc2cc(ccc2)C(=O)O)c1)C)C
0.235507	S(=O)(=O)(c1c(ccc(NC(=O)NCc2cc(ccc2)C(=O)O)c1)C)C
0.235507	S(=O)(=O)(c1c(ccc(NC(=O)NCc2cc(ccc2)C(=O)O)c1)C)C
0.235507	S(=O)(=O)(c1c(ccc(NC(=O)NCc2cc(ccc2)C(=O)O)c1)C)C
0.235507	S(=O)(=O)(c1c(ccc(NC(=O)NCc2cc(ccc2)C(=O)O)c1)C)C
0.235507	S(=O)(=O)(c1c(ccc(NC(=O)NCc2cc(ccc2)C(=O)O)c1)C)C
0.235507	S(=O)(=O)(c1c(ccc(NC(=O)NCc2cc(ccc2)C(=O)O)c1)C)C
0.235507	S(=O)(=O)(c1c(ccc(NC(=O)NCc2cc(ccc2)C(=O)O)c1)C)C
0.235507	S(=O)(=O)(c1c(ccc(NC(=O)NCc2cc(ccc2)C(=O)O)c1)C)C
0.235294	Fc1c(ccc(c1)C(=O)NCc2cc(NC(=O)Nc3cc(ccc3)C)ccc2)C(=O)C
0.235294	Fc1c(ccc(c1)C(=O)NCc2cc(NC(=O)Nc3cc(ccc3)C)ccc2)C(=O)C
0.235294	Fc1c(ccc(c1)C(=O)NCc2cc(NC(=O)Nc3cc(ccc3)C)ccc2)C(=O)C
0.235294	Fc1c(ccc(c1)C(=O)NCc2cc(NC(=O)Nc3cc(ccc3)C)ccc2)C(=O)C
0.235294	Fc1c(ccc(c1)C(=O)NCc2cc(NC(=O)Nc3cc(ccc3)C)ccc2)C(=O)C
0.235294	Fc1c(ccc(c1)C(=O)NCc2cc(NC(=O)Nc3cc(ccc3)C)ccc2)C(=O)C
0.235294	Fc1c(ccc(c1)C(=O)NCc2cc(NC(=O)Nc3cc(ccc3)C)ccc2)C(=O)C
0.235294	Fc1c(ccc(c1)C(=O)NCc2cc(NC(=O)Nc3cc(ccc3)C)ccc2)C(=O)C
0.235294	Fc1c(ccc(c1)C(=O)NCc2cc(NC(=O)Nc3cc(ccc3)C)ccc2)C(=O)C
0.235294	Fc1c(ccc(c1)C(=O)NCc2cc(NC(=O)Nc3cc(ccc3)C)ccc2)C(=O)C
0.23506	O=CNc1c(ccc(c1)C=2ON=C(N2)CC)C
0.23506	O=C(N1CCCC1)c2cc(c(NC(=O)C=O)cc2)C
0.23506	O=C(N1CCCC1)c2cc(c(NC(=O)C=O)cc2)C
0.23506	O=C(N1CCCC1)c2cc(c(NC(=O)C=O)cc2)C
0.23506	O=C(N1CCCC1)c2cc(c(NC(=O)C=O)cc2)C
0.23506	O=C(N1CCCC1)c2cc(c(NC(=O)C=O)cc2)C
0.23506	O=C(N1CCCC1)c2cc(c(NC(=O)C=O)cc2)C
0.23506	O=C(N1CCCC1)c2cc(c(NC(=O)C=O)cc2)C
0.23506	O=C(N1CCCC1)c2cc(c(NC(=O)C=O)cc2)C
0.23506	O=C(N1CCCC1)c2cc(c(NC(=O)C=O)cc2)C
0.23506	O=C(N1CCCC1)c2cc(c(NC(=O)C=O)cc2)C
0.234875	S1C(c2ccc(OC(F)F)cc2)=CC=C1C(=O)Nc3c(OC)ccc(c3)C(=O)NC
0.234818	O=C(OCC(=O)Nc1ccc(cc1)CN2CCOCC2)c3ccc(cc3)CCCC
0.234818	O=C(OCC(=O)Nc1ccc(cc1)CN2CCOCC2)c3ccc(cc3)CCCC
0.234818	O=C(OCC(=O)Nc1ccc(cc1)CN2CCOCC2)c3ccc(cc3)CCCC
0.234818	O=C(OCC(=O)Nc1ccc(cc1)CN2CCOCC2)c3ccc(cc3)CCCC
0.234818	O=C(OCC(=O)Nc1ccc(cc1)CN2CCOCC2)c3ccc(cc3)CCCC
0.234818	O=C(OCC(=O)Nc1ccc(cc1)CN2CCOCC2)c3ccc(cc3)CCCC
0.234818	O=C(OCC(=O)Nc1ccc(cc1)CN2CCOCC2)c3ccc(cc3)CCCC
0.234818	O=C(OCC(=O)Nc1ccc(cc1)CN2CCOCC2)c3ccc(cc3)CCCC
0.234818	O=C(OCC(=O)Nc1ccc(cc1)CN2CCOCC2)c3ccc(cc3)CCCC
0.234818	O=C(OCC(=O)Nc1ccc(cc1)CN2CCOCC2)c3ccc(cc3)CCCC
0.234742	n1c(nccc1c2ccccc2)CC
0.234742	n1c(nccc1c2ccccc2)CC
0.234742	n1c(nccc1c2ccccc2)CC
0.234266	FC(F)(F)c1cc(c(NC(=O)c2nc3c(cc2)CCC3)cc1)C
0.234266	FC(F)(F)c1cc(c(NC(=O)c2nc3c(cc2)CCC3)cc1)C
0.234266	FC(F)(F)c1cc(c(NC(=O)c2nc3c(cc2)CCC3)cc1)C
0.234266	FC(F)(F)c1cc(c(NC(=O)c2nc3c(cc2)CCC3)cc1)C
0.234043	O=C(Nc1c(O)ccc(c1)C(C)(C)C)c2cc(ccc2)CN3N=CN=C3
0.233813	O=C(Nc1cc(ccc1)C=2N=NNC2)Cc3c(OC)cc(OC)cc3
0.233813	O=C(Nc1cc(ccc1)C=2N=NNC2)Cc3c(OC)cc(OC)cc3
0.233813	O=C(Nc1cc(ccc1)C=2N=NNC2)Cc3c(OC)cc(OC)cc3
0.233813	O=C(Nc1cc(ccc1)C=2N=NNC2)Cc3c(OC)cc(OC)cc3
0.233813	O=C(Nc1cc(ccc1)C=2N=NNC2)Cc3c(OC)cc(OC)cc3
0.233813	O=C(Nc1cc(ccc1)C=2N=NNC2)Cc3c(OC)cc(OC)cc3
0.233813	O=C(Nc1cc(ccc1)C=2N=NNC2)Cc3c(OC)cc(OC)cc3
0.233813	O=C(Nc1cc(ccc1)C=2N=NNC2)Cc3c(OC)cc(OC)cc3
0.233813	O=C(Nc1cc(ccc1)C=2N=NNC2)Cc3c(OC)cc(OC)cc3
0.233813	O=C(Nc1cc(ccc1)C=2N=NNC2)Cc3c(OC)cc(OC)cc3
0.233813	Fc1nccc(c1)C(=O)Nc2cc3NC(=O)NCc3cc2
0.233813	Fc1nccc(c1)C(=O)Nc2cc3NC(=O)NCc3cc2
0.233813	Fc1nccc(c1)C(=O)Nc2cc3NC(=O)NCc3cc2
0.233716	O=C(Nc1cc(c(O)cc1)C(=O)Nc2cc(NC(=O)NC)ccc2)NCc3ccccc3
0.233716	O=C(Nc1cc(c(O)cc1)C(=O)Nc2cc(NC(=O)NC)ccc2)NCc3ccccc3
0.233716	O=C(Nc1cc(c(O)cc1)C(=O)Nc2cc(NC(=O)NC)ccc2)NCc3ccccc3
0.233716	O=C(Nc1cc(c(O)cc1)C(=O)Nc2cc(NC(=O)NC)ccc2)NCc3ccccc3
0.233716	O=C(Nc1cc(c(O)cc1)C(=O)Nc2cc(NC(=O)NC)ccc2)NCc3ccccc3
0.233716	O=C(Nc1cc(c(O)cc1)C(=O)Nc2cc(NC(=O)NC)ccc2)NCc3ccccc3
0.233716	O=C(Nc1cc(c(O)cc1)C(=O)Nc2cc(NC(=O)NC)ccc2)NCc3ccccc3
0.233716	O=C(Nc1cc(c(O)cc1)C(=O)Nc2cc(NC(=O)NC)ccc2)NCc3ccccc3
0.233716	O=C(Nc1cc(c(O)cc1)C(=O)Nc2cc(NC(=O)NC)ccc2)NCc3ccccc3
0.233716	O=C(Nc1cc(c(O)cc1)C(=O)Nc2cc(NC(=O)NC)ccc2)NCc3ccccc3
0.233677	Clc1cc(NCC=2OC=CC2)c(cc1)C(=O)Nc3cnc(Oc4ccccc4)nc3
0.233677	Clc1cc(NCC=2OC=CC2)c(cc1)C(=O)Nc3cnc(Oc4ccccc4)nc3
0.233677	Clc1cc(NCC=2OC=CC2)c(cc1)C(=O)Nc3cnc(Oc4ccccc4)nc3
0.233677	Clc1cc(NCC=2OC=CC2)c(cc1)C(=O)Nc3cnc(Oc4ccccc4)nc3
0.233677	Clc1cc(NCC=2OC=CC2)c(cc1)C(=O)Nc3cnc(Oc4ccccc4)nc3
0.233677	Clc1cc(NCC=2OC=CC2)c(cc1)C(=O)Nc3cnc(Oc4ccccc4)nc3
0.233677	Clc1cc(NCC=2OC=CC2)c(cc1)C(=O)Nc3cnc(Oc4ccccc4)nc3
0.233677	Clc1cc(NCC=2OC=CC2)c(cc1)C(=O)Nc3cnc(Oc4ccccc4)nc3
0.233677	Clc1cc(NCC=2OC=CC2)c(cc1)C(=O)Nc3cnc(Oc4ccccc4)nc3
0.233677	Clc1cc(NCC=2OC=CC2)c(cc1)C(=O)Nc3cnc(Oc4ccccc4)nc3
0.233645	O=C(Nc1c(ccc(c1)C)C)C
0.233645	O=C(OCC)c1cc(NC(=O)c2cc(NC(=O)C(=O)N3C(C(C)C)CN(Cc4ccccc4)CC3)ccc2)ccc1
0.233645	O=C(OCC)c1cc(NC(=O)c2cc(NC(=O)C(=O)N3C(C(C)C)CN(Cc4ccccc4)CC3)ccc2)ccc1
0.233645	O=C(OCC)c1cc(NC(=O)c2cc(NC(=O)C(=O)N3C(C(C)C)CN(Cc4ccccc4)CC3)ccc2)ccc1
0.233645	O=C(OCC)c1cc(NC(=O)c2cc(NC(=O)C(=O)N3C(C(C)C)CN(Cc4ccccc4)CC3)ccc2)ccc1
0.233645	O=C(OCC)c1cc(NC(=O)c2cc(NC(=O)C(=O)N3C(C(C)C)CN(Cc4ccccc4)CC3)ccc2)ccc1
0.233645	O=C(OCC)c1cc(NC(=O)c2cc(NC(=O)C(=O)N3C(C(C)C)CN(Cc4ccccc4)CC3)ccc2)ccc1
0.233645	O=C(OCC)c1cc(NC(=O)c2cc(NC(=O)C(=O)N3C(C(C)C)CN(Cc4ccccc4)CC3)ccc2)ccc1
0.233645	O=C(OCC)c1cc(NC(=O)c2cc(NC(=O)C(=O)N3C(C(C)C)CN(Cc4ccccc4)CC3)ccc2)ccc1
0.233645	O=C(OCC)c1cc(NC(=O)c2cc(NC(=O)C(=O)N3C(C(C)C)CN(Cc4ccccc4)CC3)ccc2)ccc1
0.233645	O=C(OCC)c1cc(NC(=O)c2cc(NC(=O)C(=O)N3C(C(C)C)CN(Cc4ccccc4)CC3)ccc2)ccc1
0.233553	Fc1c(N2CCOCC2)ccc(NC(=O)C3=NN(C(c4ccccc4)=C3)C)c1
0.233553	Fc1c(N2CCOCC2)ccc(NC(=O)C3=NN(C(c4ccccc4)=C3)C)c1
0.233553	Fc1c(N2CCOCC2)ccc(NC(=O)C3=NN(C(c4ccccc4)=C3)C)c1
0.233553	Fc1c(N2CCOCC2)ccc(NC(=O)C3=NN(C(c4ccccc4)=C3)C)c1
0.233553	Fc1c(N2CCOCC2)ccc(NC(=O)C3=NN(C(c4ccccc4)=C3)C)c1
0.233553	Fc1c(N2CCOCC2)ccc(NC(=O)C3=NN(C(c4ccccc4)=C3)C)c1
0.233553	Fc1c(N2CCOCC2)ccc(NC(=O)C3=NN(C(c4ccccc4)=C3)C)c1
0.233553	Fc1c(N2CCOCC2)ccc(NC(=O)C3=NN(C(c4ccccc4)=C3)C)c1
0.233333	O=C(N1CCCC1)c2cc(c(NC(=O)C(=O)N3CCN(C(=O)c4ccc(O)cc4)CC3)cc2)C
0.233333	O=C(N1CCCC1)c2cc(c(NC(=O)C(=O)N3CCN(C(=O)c4ccc(O)cc4)CC3)cc2)C
0.233333	O=C(N1CCCC1)c2cc(c(NC(=O)C(=O)N3CCN(C(=O)c4ccc(O)cc4)CC3)cc2)C
0.233333	O=C(N1CCCC1)c2cc(c(NC(=O)C(=O)N3CCN(C(=O)c4ccc(O)cc4)CC3)cc2)C
0.233333	O=C(N1CCCC1)c2cc(c(NC(=O)C(=O)N3CCN(C(=O)c4ccc(O)cc4)CC3)cc2)C
0.233333	O=C(N1CCCC1)c2cc(c(NC(=O)C(=O)N3CCN(C(=O)c4ccc(O)cc4)CC3)cc2)C
0.233333	O=C(N1CCCC1)c2cc(c(NC(=O)C(=O)N3CCN(C(=O)c4ccc(O)cc4)CC3)cc2)C
0.233333	O=C(N1CCCC1)c2cc(c(NC(=O)C(=O)N3CCN(C(=O)c4ccc(O)cc4)CC3)cc2)C
0.233333	O=C(N1CCCC1)c2cc(c(NC(=O)C(=O)N3CCN(C(=O)c4ccc(O)cc4)CC3)cc2)C
0.233333	O=C(N1CCCC1)c2cc(c(NC(=O)C(=O)N3CCN(C(=O)c4ccc(O)cc4)CC3)cc2)C
0.233108	O=C(Nc1nc2c(ccnc2)cc1)c3cc(N4C=CC=C4)c(cc3)C
0.233108	O=C(Nc1nc2c(ccnc2)cc1)c3cc(N4C=CC=C4)c(cc3)C
0.233108	O=C(Nc1nc2c(ccnc2)cc1)c3cc(N4C=CC=C4)c(cc3)C
0.233108	O=C(Nc1nc2c(ccnc2)cc1)c3cc(N4C=CC=C4)c(cc3)C
0.233108	O=C(Nc1nc2c(ccnc2)cc1)c3cc(N4C=CC=C4)c(cc3)C
0.233108	O=C(Nc1nc2c(ccnc2)cc1)c3cc(N4C=CC=C4)c(cc3)C
0.233108	O=C(Nc1nc2c(ccnc2)cc1)c3cc(N4C=CC=C4)c(cc3)C
0.233108	O=C(Nc1nc2c(ccnc2)cc1)c3cc(N4C=CC=C4)c(cc3)C
0.233108	O=C(Nc1nc2c(ccnc2)cc1)c3cc(N4C=CC=C4)c(cc3)C
0.233108	O=C(Nc1nc2c(ccnc2)cc1)c3cc(N4C=CC=C4)c(cc3)C
0.232877	O=C(Nc1nc(ncc1)CCC)C(=O)NCC2OCCN(Cc3ccc(cc3)C)C2
0.232877	O=C(Nc1nc(ncc1)CCC)C(=O)NCC2OCCN(Cc3ccc(cc3)C)C2
0.232877	O=C(Nc1nc(ncc1)CCC)C(=O)NCC2OCCN(Cc3ccc(cc3)C)C2
0.232877	O=C(Nc1nc(ncc1)CCC)C(=O)NCC2OCCN(Cc3ccc(cc3)C)C2
0.232877	O=C(Nc1nc(ncc1)CCC)C(=O)NCC2OCCN(Cc3ccc(cc3)C)C2
0.232877	O=C(Nc1nc(ncc1)CCC)C(=O)NCC2OCCN(Cc3ccc(cc3)C)C2
0.232824	O=C(N1CCN(CC1)C)c2cc(NC(=O)C=O)c(OC)cc2
0.232824	O=C(N1CCN(CC1)C)c2cc(NC(=O)C=O)c(OC)cc2
0.232824	O=C(N1CCN(CC1)C)c2cc(NC(=O)C=O)c(OC)cc2
0.232824	Clc1ccc(cc1)CN2CCC(=NNc3nc(N4CCOCC4)ccn3)CC2
0.232787	S1CCN(c2cc(c(NC(=O)c3c4c(ccnc4)ccc3)cc2)C)CC1
0.232787	S1CCN(c2cc(c(NC(=O)c3c4c(ccnc4)ccc3)cc2)C)CC1
0.232787	S1CCN(c2cc(c(NC(=O)c3c4c(ccnc4)ccc3)cc2)C)CC1
0.232639	[O-][N+](=O)c1c(N2CCCCCC2)ccc(c1)C(=O)Nc3ccc(cc3)CNC(=O)OC
0.23262	Clc1cc2c(OC(=C2c3ccccc3)CNC(=O)C(=O)Nc4c(ccc(c4)C(=O)Nc5cc(ccc5)C(F)(F)F)C)cc1
0.23262	Clc1cc2c(OC(=C2c3ccccc3)CNC(=O)C(=O)Nc4c(ccc(c4)C(=O)Nc5cc(ccc5)C(F)(F)F)C)cc1
0.23262	Clc1cc2c(OC(=C2c3ccccc3)CNC(=O)C(=O)Nc4c(ccc(c4)C(=O)Nc5cc(ccc5)C(F)(F)F)C)cc1
0.232323	O=C(NC)c1nc(NC(=O)C(=O)NCC2OCCN(Cc3ccc(cc3)C)C2)ccc1
0.232323	O=C(NC)c1nc(NC(=O)C(=O)NCC2OCCN(Cc3ccc(cc3)C)C2)ccc1
0.232323	O=C(NC)c1nc(NC(=O)C(=O)NCC2OCCN(Cc3ccc(cc3)C)C2)ccc1
0.232283	O=C(Nc1c(ccc(NC(=O)NCC)c1)C)NCC(CC(=O)O)CC(C)C
0.232283	O=C(Nc1c(ccc(NC(=O)NCC)c1)C)NCC(CC(=O)O)CC(C)C
0.232283	O=C(Nc1c(ccc(NC(=O)NCC)c1)C)NCC(CC(=O)O)CC(C)C
0.232283	O=C(Nc1c(ccc(NC(=O)NCC)c1)C)NCC(CC(=O)O)CC(C)C
0.232283	O=C(Nc1c(ccc(NC(=O)NCC)c1)C)NCC(CC(=O)O)CC(C)C
0.232283	O=C(Nc1c(ccc(NC(=O)NCC)c1)C)NCC(CC(=O)O)CC(C)C
0.232283	O=C(Nc1cc2OCOc2cc1)c3ccc(NC(=O)CC(CN)C)cc3
0.232258	O=C(Nc1nc(c2ccc(cc2)C)ccc1)c3c(c4c(nc3)NC=C4C=O)C
0.232258	O=C(Nc1nc(c2ccc(cc2)C)ccc1)c3c(c4c(nc3)NC=C4C=O)C
0.232258	O=C(Nc1nc(c2ccc(cc2)C)ccc1)c3c(c4c(nc3)NC=C4C=O)C
0.232258	O=C(Nc1nc(c2ccc(cc2)C)ccc1)c3c(c4c(nc3)NC=C4C=O)C
0.232258	O=C(Nc1nc(c2ccc(cc2)C)ccc1)c3c(c4c(nc3)NC=C4C=O)C
0.232258	O=C(Nc1nc(c2ccc(cc2)C)ccc1)c3c(c4c(nc3)NC=C4C=O)C
0.232258	O=C(Nc1nc(c2ccc(cc2)C)ccc1)c3c(c4c(nc3)NC=C4C=O)C
0.232258	O=C(Nc1nc(c2ccc(cc2)C)ccc1)c3c(c4c(nc3)NC=C4C=O)C
0.232258	O=C(Nc1nc(c2ccc(cc2)C)ccc1)c3c(c4c(nc3)NC=C4C=O)C
0.232258	O=C(Nc1nc(c2ccc(cc2)C)ccc1)c3c(c4c(nc3)NC=C4C=O)C
0.23221	Fc1cc(F)cc(c1)C(=O)Nc2cc(O)c(cc2)C=3ON=CN3
0.23221	Fc1cc(F)cc(c1)C(=O)Nc2cc(O)c(cc2)C=3ON=CN3
0.23221	Fc1cc(F)cc(c1)C(=O)Nc2cc(O)c(cc2)C=3ON=CN3
0.23221	Fc1cc(F)cc(c1)C(=O)Nc2cc(O)c(cc2)C=3ON=CN3
0.23221	Fc1cc(F)cc(c1)C(=O)Nc2cc(O)c(cc2)C=3ON=CN3
0.232143	Brc1cc(c2cc(NC(=O)C(=O)N3CCC(Nc4c(cccc4)C)CC3)ccc2)ccc1
0.232143	Brc1cc(c2cc(NC(=O)C(=O)N3CCC(Nc4c(cccc4)C)CC3)ccc2)ccc1
0.232143	Brc1cc(c2cc(NC(=O)C(=O)N3CCC(Nc4c(cccc4)C)CC3)ccc2)ccc1
0.232143	Brc1cc(c2cc(NC(=O)C(=O)N3CCC(Nc4c(cccc4)C)CC3)ccc2)ccc1
0.232143	Brc1cc(c2cc(NC(=O)C(=O)N3CCC(Nc4c(cccc4)C)CC3)ccc2)ccc1
0.232143	Brc1cc(c2cc(NC(=O)C(=O)N3CCC(Nc4c(cccc4)C)CC3)ccc2)ccc1
0.232143	Brc1cc(c2cc(NC(=O)C(=O)N3CCC(Nc4c(cccc4)C)CC3)ccc2)ccc1
0.232143	Brc1cc(c2cc(NC(=O)C(=O)N3CCC(Nc4c(cccc4)C)CC3)ccc2)ccc1
0.232	O=C(Nc1cc(c(c2ccccc2)cc1)C)C(=O)Nc3ccc(NC(=O)C4CC4)cc3
0.231939	O=C(Nc1cnc(OCCc2ccccc2)cc1)c3cc(OCCNC)ccc3
0.231939	O=C(Nc1cnc(OCCc2ccccc2)cc1)c3cc(OCCNC)ccc3
0.231939	O=C(Nc1cnc(OCCc2ccccc2)cc1)c3cc(OCCNC)ccc3
0.231939	O=C(Nc1cnc(OCCc2ccccc2)cc1)c3cc(OCCNC)ccc3
0.231939	O=C(Nc1cnc(OCCc2ccccc2)cc1)c3cc(OCCNC)ccc3
0.231939	O=C(Nc1cnc(OCCc2ccccc2)cc1)c3cc(OCCNC)ccc3
0.231939	O=C(Nc1cnc(OCCc2ccccc2)cc1)c3cc(OCCNC)ccc3
0.231939	O=C(Nc1cnc(OCCc2ccccc2)cc1)c3cc(OCCNC)ccc3
0.231939	O=C(Nc1cnc(OCCc2ccccc2)cc1)c3cc(OCCNC)ccc3
0.231939	O=C(Nc1cnc(OCCc2ccccc2)cc1)c3cc(OCCNC)ccc3
0.231939	S(c1ncccn1)c2cc(c(NC(=O)C(=O)Nc3cc(c(NC(=O)CC)cc3)C)cc2)C
0.231939	S(c1ncccn1)c2cc(c(NC(=O)C(=O)Nc3cc(c(NC(=O)CC)cc3)C)cc2)C
0.231939	S(c1ncccn1)c2cc(c(NC(=O)C(=O)Nc3cc(c(NC(=O)CC)cc3)C)cc2)C
0.231939	S(c1ncccn1)c2cc(c(NC(=O)C(=O)Nc3cc(c(NC(=O)CC)cc3)C)cc2)C
0.231939	S(c1ncccn1)c2cc(c(NC(=O)C(=O)Nc3cc(c(NC(=O)CC)cc3)C)cc2)C
0.231939	S(c1ncccn1)c2cc(c(NC(=O)C(=O)Nc3cc(c(NC(=O)CC)cc3)C)cc2)C
0.231939	S(c1ncccn1)c2cc(c(NC(=O)C(=O)Nc3cc(c(NC(=O)CC)cc3)C)cc2)C
0.231939	S(c1ncccn1)c2cc(c(NC(=O)C(=O)Nc3cc(c(NC(=O)CC)cc3)C)cc2)C
0.231939	S(c1ncccn1)c2cc(c(NC(=O)C(=O)Nc3cc(c(NC(=O)CC)cc3)C)cc2)C
0.231707	S(c1cc(NC(=O)C(=O)Nc2ccc(cc2)C=CC)c(cc1)C)C
0.231707	S(c1cc(NC(=O)C(=O)Nc2ccc(cc2)C=CC)c(cc1)C)C
0.231579	Clc1c(O)ccc(c1)C2=NNC(=N2)NC(=O)c3ccc(cc3)C4=NOC(=N4)C(F)(F)F
0.231579	Clc1c(O)ccc(c1)C2=NNC(=N2)NC(=O)c3ccc(cc3)C4=NOC(=N4)C(F)(F)F
0.231579	Clc1c(O)ccc(c1)C2=NNC(=N2)NC(=O)c3ccc(cc3)C4=NOC(=N4)C(F)(F)F
0.231579	Clc1c(O)ccc(c1)C2=NNC(=N2)NC(=O)c3ccc(cc3)C4=NOC(=N4)C(F)(F)F
0.231579	Clc1c(O)ccc(c1)C2=NNC(=N2)NC(=O)c3ccc(cc3)C4=NOC(=N4)C(F)(F)F
0.231579	Clc1c(O)ccc(c1)C2=NNC(=N2)NC(=O)c3ccc(cc3)C4=NOC(=N4)C(F)(F)F
0.231579	Clc1c(O)ccc(c1)C2=NNC(=N2)NC(=O)c3ccc(cc3)C4=NOC(=N4)C(F)(F)F
0.231579	Clc1c(O)ccc(c1)C2=NNC(=N2)NC(=O)c3ccc(cc3)C4=NOC(=N4)C(F)(F)F
0.231579	Clc1c(O)ccc(c1)C2=NNC(=N2)NC(=O)c3ccc(cc3)C4=NOC(=N4)C(F)(F)F
0.231579	Clc1c(O)ccc(c1)C2=NNC(=N2)NC(=O)c3ccc(cc3)C4=NOC(=N4)C(F)(F)F
0.231544	Fc1c(ccc(F)c1)C2=NOC(C(=O)Nc3cc(ccc3)COC(C)(C)C)=C2
0.231544	Fc1c(ccc(F)c1)C2=NOC(C(=O)Nc3cc(ccc3)COC(C)(C)C)=C2
0.231544	Fc1c(ccc(F)c1)C2=NOC(C(=O)Nc3cc(ccc3)COC(C)(C)C)=C2
0.231544	Fc1c(ccc(F)c1)C2=NOC(C(=O)Nc3cc(ccc3)COC(C)(C)C)=C2
0.231544	Fc1c(ccc(F)c1)C2=NOC(C(=O)Nc3cc(ccc3)COC(C)(C)C)=C2
0.231544	Fc1c(ccc(F)c1)C2=NOC(C(=O)Nc3cc(ccc3)COC(C)(C)C)=C2
0.231544	Fc1c(ccc(F)c1)C2=NOC(C(=O)Nc3cc(ccc3)COC(C)(C)C)=C2
0.231373	O=C(N1CCN(Cc2cc3OCOc3cc2)CC1)c4ccc(O)cc4
0.231373	O=C(N1CCN(Cc2cc3OCOc3cc2)CC1)c4ccc(O)cc4
0.231373	O=C(N1CCN(Cc2cc3OCOc3cc2)CC1)c4ccc(O)cc4
0.231373	O=C(N1CCN(Cc2cc3OCOc3cc2)CC1)c4ccc(O)cc4
0.231373	O=C(N1CCN(Cc2cc3OCOc3cc2)CC1)c4ccc(O)cc4
0.231373	O=C(N1CCN(Cc2cc3OCOc3cc2)CC1)c4ccc(O)cc4
0.231373	O=C(N1CCN(Cc2cc3OCOc3cc2)CC1)c4ccc(O)cc4
0.231373	O=C(N1CCN(Cc2cc3OCOc3cc2)CC1)c4ccc(O)cc4
0.231373	O=C(N1CCN(Cc2cc3OCOc3cc2)CC1)c4ccc(O)cc4
0.231373	O=C(N1CCN(Cc2cc3OCOc3cc2)CC1)c4ccc(O)cc4
0.231373	Clc1ncc(NC(=O)CN2CCN(C(=O)c3ccc(cc3)C)CC2)cc1
0.231317	O=C(OCC)Nc1cc(ccc1)C(=O)N2CCN(c3c(cncc3)C)CC2
0.231317	O=C(OCC)Nc1cc(ccc1)C(=O)N2CCN(c3c(cncc3)C)CC2
0.231317	O=C(OCC)Nc1cc(ccc1)C(=O)N2CCN(c3c(cncc3)C)CC2
0.231317	O=C(OCC)Nc1cc(ccc1)C(=O)N2CCN(c3c(cncc3)C)CC2
0.231317	O=C(OCC)Nc1cc(ccc1)C(=O)N2CCN(c3c(cncc3)C)CC2
0.231317	O=C(OCC)Nc1cc(ccc1)C(=O)N2CCN(c3c(cncc3)C)CC2
0.231317	O=C(OCC)Nc1cc(ccc1)C(=O)N2CCN(c3c(cncc3)C)CC2
0.231317	O=C(OCC)Nc1cc(ccc1)C(=O)N2CCN(c3c(cncc3)C)CC2
0.231317	O=C(OCC)Nc1cc(ccc1)C(=O)N2CCN(c3c(cncc3)C)CC2
0.23125	S1C(=NC(c2ccccc2)=C1C(=O)Nc3cc(F)c(N4CCOCC4)cc3)Cc5ccccc5
0.231231	FC(F)Oc1ccc(N2N=NC(C(=O)Nc3cc(ccc3)CN4CCN(c5ncccc5)CC4)=C2C)cc1
0.231231	FC(F)Oc1ccc(N2N=NC(C(=O)Nc3cc(ccc3)CN4CCN(c5ncccc5)CC4)=C2C)cc1
0.231231	FC(F)Oc1ccc(N2N=NC(C(=O)Nc3cc(ccc3)CN4CCN(c5ncccc5)CC4)=C2C)cc1
0.231231	FC(F)Oc1ccc(N2N=NC(C(=O)Nc3cc(ccc3)CN4CCN(c5ncccc5)CC4)=C2C)cc1
0.231231	FC(F)Oc1ccc(N2N=NC(C(=O)Nc3cc(ccc3)CN4CCN(c5ncccc5)CC4)=C2C)cc1
0.231132	O=C(Nc1cc(O)ccc1)c2ccccc2
0.231132	O=C(Nc1cc(O)ccc1)c2ccccc2
0.231034	Brc1ccc(c2nc(c(cc2)C(=O)NC=3SC(=NN3)Cc4ccc(F)cc4)C)cc1
0.231034	Brc1ccc(c2nc(c(cc2)C(=O)NC=3SC(=NN3)Cc4ccc(F)cc4)C)cc1
0.231034	Brc1ccc(c2nc(c(cc2)C(=O)NC=3SC(=NN3)Cc4ccc(F)cc4)C)cc1
[truncated: 8,001 more rows]
