# Supplementary material for: Galileo: Three-dimensional searching in large combinatorial fragment spaces on the example of pharmacophores
Source: J Comput Aided Mol Des. 2022 Nov 24;37(1):1–16. doi: 10.1007/s10822-022-00485-y (PMC10032335; doi:10.1007/s10822-022-00485-y)
Supplement: Supplementary file 4 — Supplementary file 3a [file 10822_2022_485_MOESM3_ESMa.zip › Imatinib_Galileo/10/out_10.csv]

Score	SMILES
0.448819	O=C(OC(C)(C)C)Nc1c(cc(cc1)C(=O)Nc2cc(c3nc(ncc3)C)ccc2)C
0.448819	O=C(OC(C)(C)C)Nc1c(cc(cc1)C(=O)Nc2cc(c3nc(ncc3)C)ccc2)C
0.448819	O=C(OC(C)(C)C)Nc1c(cc(cc1)C(=O)Nc2cc(c3nc(ncc3)C)ccc2)C
0.448819	O=C(OC(C)(C)C)Nc1c(cc(cc1)C(=O)Nc2cc(c3nc(ncc3)C)ccc2)C
0.448819	O=C(OC(C)(C)C)Nc1c(cc(cc1)C(=O)Nc2cc(c3nc(ncc3)C)ccc2)C
0.448819	O=C(OC(C)(C)C)Nc1c(cc(cc1)C(=O)Nc2cc(c3nc(ncc3)C)ccc2)C
0.448819	O=C(OC(C)(C)C)Nc1c(cc(cc1)C(=O)Nc2cc(c3nc(ncc3)C)ccc2)C
0.448819	O=C(OC(C)(C)C)Nc1c(cc(cc1)C(=O)Nc2cc(c3nc(ncc3)C)ccc2)C
0.448819	O=C(OC(C)(C)C)Nc1c(cc(cc1)C(=O)Nc2cc(c3nc(ncc3)C)ccc2)C
0.448819	O=C(OC(C)(C)C)Nc1c(cc(cc1)C(=O)Nc2cc(c3nc(ncc3)C)ccc2)C
0.409283	O=C(Nc1cc(c(cc1)C)C(=O)c2ccccc2)c3ccc(cc3)CN4CCCCC4
0.39759	O=C(Nc1c(ccc(c1)CN2CCCC2)C)c3ccc(NN4C(=O)CCC4=O)cc3
0.394068	O=C(Nc1cc(c(cc1)C)C)c2ccc(cc2)CN3CC(=O)NCC3
0.394068	O=C(Nc1cc(c(cc1)C)C)c2ccc(cc2)CN3CC(=O)NCC3
0.394068	O=C(Nc1cc(c(cc1)C)C)c2ccc(cc2)CN3CC(=O)NCC3
0.394068	O=C(Nc1cc(c(cc1)C)C)c2ccc(cc2)CN3CC(=O)NCC3
0.394068	O=C(Nc1cc(c(cc1)C)C)c2ccc(cc2)CN3CC(=O)NCC3
0.394068	O=C(Nc1cc(c(cc1)C)C)c2ccc(cc2)CN3CC(=O)NCC3
0.381395	Clc1cc(NC(=O)c2ccc(NC(=O)c3ccncc3)cc2)c(cc1)C
0.381395	Clc1cc(NC(=O)c2ccc(NC(=O)c3ccncc3)cc2)c(cc1)C
0.355634	Fc1c(F)cc(c2c(NC(=O)c3cc(Nc4nc(ccn4)C(F)(F)F)ccc3)cccc2)cc1F
0.348837	O=C(Nc1c(ccc(c1)CN2CCCC2)C)C=3N=CNC(=O)C3
0.348837	O=C(Nc1c(ccc(c1)CN2CCCC2)C)C=3N=CNC(=O)C3
0.348837	O=C(Nc1c(ccc(c1)CN2CCCC2)C)C=3N=CNC(=O)C3
0.348837	O=C(Nc1c(ccc(c1)CN2CCCC2)C)C=3N=CNC(=O)C3
0.348837	O=C(Nc1c(ccc(c1)CN2CCCC2)C)C=3N=CNC(=O)C3
0.348837	O=C(Nc1c(ccc(c1)CN2CCCC2)C)C=3N=CNC(=O)C3
0.348837	O=C(Nc1c(ccc(c1)CN2CCCC2)C)C=3N=CNC(=O)C3
0.348837	O=C(Nc1c(ccc(c1)CN2CCCC2)C)C=3N=CNC(=O)C3
0.348837	O=C(Nc1c(ccc(c1)CN2CCCC2)C)C=3N=CNC(=O)C3
0.348837	O=C(Nc1c(ccc(c1)CN2CCCC2)C)C=3N=CNC(=O)C3
0.345638	S1C(=NC(c2cnccc2)=C1c3ccncc3)NC(=O)c4cc(c(NC(=O)OC(C)(C)C)cc4)C
0.345638	S1C(=NC(c2cnccc2)=C1c3ccncc3)NC(=O)c4cc(c(NC(=O)OC(C)(C)C)cc4)C
0.345638	S1C(=NC(c2cnccc2)=C1c3ccncc3)NC(=O)c4cc(c(NC(=O)OC(C)(C)C)cc4)C
0.345638	S1C(=NC(c2cnccc2)=C1c3ccncc3)NC(=O)c4cc(c(NC(=O)OC(C)(C)C)cc4)C
0.345638	S1C(=NC(c2cnccc2)=C1c3ccncc3)NC(=O)c4cc(c(NC(=O)OC(C)(C)C)cc4)C
0.345638	S1C(=NC(c2cnccc2)=C1c3ccncc3)NC(=O)c4cc(c(NC(=O)OC(C)(C)C)cc4)C
0.345638	S1C(=NC(c2cnccc2)=C1c3ccncc3)NC(=O)c4cc(c(NC(=O)OC(C)(C)C)cc4)C
0.345638	S1C(=NC(c2cnccc2)=C1c3ccncc3)NC(=O)c4cc(c(NC(=O)OC(C)(C)C)cc4)C
0.345638	S1C(=NC(c2cnccc2)=C1c3ccncc3)NC(=O)c4cc(c(NC(=O)OC(C)(C)C)cc4)C
0.345638	S1C(=NC(c2cnccc2)=C1c3ccncc3)NC(=O)c4cc(c(NC(=O)OC(C)(C)C)cc4)C
0.345528	O=C(Nc1cc(c(cc1)C)C(=O)c2ccccc2)c3ccc(Oc4cnccc4)cc3
0.345528	O=C(Nc1cc(c(cc1)C)C(=O)c2ccccc2)c3ccc(Oc4cnccc4)cc3
0.345528	O=C(Nc1cc(c(cc1)C)C(=O)c2ccccc2)c3ccc(Oc4cnccc4)cc3
0.345528	O=C(Nc1cc(c(cc1)C)C(=O)c2ccccc2)c3ccc(Oc4cnccc4)cc3
0.345528	O=C(Nc1cc(c(cc1)C)C(=O)c2ccccc2)c3ccc(Oc4cnccc4)cc3
0.345528	O=C(Nc1cc(c(cc1)C)C(=O)c2ccccc2)c3ccc(Oc4cnccc4)cc3
0.345528	O=C(Nc1cc(c(cc1)C)C(=O)c2ccccc2)c3ccc(Oc4cnccc4)cc3
0.345528	O=C(Nc1cc(c(cc1)C)C(=O)c2ccccc2)c3ccc(Oc4cnccc4)cc3
0.345528	O=C(Nc1cc(c(cc1)C)C(=O)c2ccccc2)c3ccc(Oc4cnccc4)cc3
0.345528	O=C(Nc1cc(c(cc1)C)C(=O)c2ccccc2)c3ccc(Oc4cnccc4)cc3
0.340517	S(c1ncccc1)c2ccc(cc2)C(=O)Nc3cc(c(cc3)C)C
0.340517	S(c1ncccc1)c2ccc(cc2)C(=O)Nc3cc(c(cc3)C)C
0.340517	S(c1ncccc1)c2ccc(cc2)C(=O)Nc3cc(c(cc3)C)C
0.340517	S(c1ncccc1)c2ccc(cc2)C(=O)Nc3cc(c(cc3)C)C
0.340517	S(c1ncccc1)c2ccc(cc2)C(=O)Nc3cc(c(cc3)C)C
0.340517	S(c1ncccc1)c2ccc(cc2)C(=O)Nc3cc(c(cc3)C)C
0.340517	S(c1ncccc1)c2ccc(cc2)C(=O)Nc3cc(c(cc3)C)C
0.340517	S(c1ncccc1)c2ccc(cc2)C(=O)Nc3cc(c(cc3)C)C
0.340517	S(c1ncccc1)c2ccc(cc2)C(=O)Nc3cc(c(cc3)C)C
0.340517	S(c1ncccc1)c2ccc(cc2)C(=O)Nc3cc(c(cc3)C)C
0.340249	Brc1cc(NC(=O)c2cnc(NC(C)C)cc2)c(cc1)C
0.340249	Brc1cc(NC(=O)c2cnc(NC(C)C)cc2)c(cc1)C
0.340249	Brc1cc(NC(=O)c2cnc(NC(C)C)cc2)c(cc1)C
0.340249	Brc1cc(NC(=O)c2cnc(NC(C)C)cc2)c(cc1)C
0.340249	Brc1cc(NC(=O)c2cnc(NC(C)C)cc2)c(cc1)C
0.340249	Brc1cc(NC(=O)c2cnc(NC(C)C)cc2)c(cc1)C
0.340249	Brc1cc(NC(=O)c2cnc(NC(C)C)cc2)c(cc1)C
0.340249	Brc1cc(NC(=O)c2cnc(NC(C)C)cc2)c(cc1)C
0.340249	Brc1cc(NC(=O)c2cnc(NC(C)C)cc2)c(cc1)C
0.340249	Brc1cc(NC(=O)c2cnc(NC(C)C)cc2)c(cc1)C
0.3379	O=C(Nc1c(ccc(c1)C(=O)N)C)c2ccccc2
0.3379	O=C(Nc1c(ccc(c1)C(=O)N)C)c2ccccc2
0.3379	O=C(Nc1c(ccc(c1)C(=O)N)C)c2ccccc2
0.3379	O=C(Nc1c(ccc(c1)C(=O)N)C)c2ccccc2
0.3379	O=C(Nc1c(ccc(c1)C(=O)N)C)c2ccccc2
0.3379	O=C(Nc1c(ccc(c1)C(=O)N)C)c2ccccc2
0.3379	O=C(Nc1c(ccc(c1)C(=O)N)C)c2ccccc2
0.3379	O=C(Nc1c(ccc(c1)C(=O)N)C)c2ccccc2
0.3379	O=C(Nc1c(ccc(c1)C(=O)N)C)c2ccccc2
0.3379	O=C(Nc1c(ccc(c1)C(=O)N)C)c2ccccc2
0.331858	O=C(Nc1cc(c(cc1)C)C)c2ccc(N3CCOCC3)cc2
0.331858	O=C(Nc1cc(c(cc1)C)C)c2ccc(N3CCOCC3)cc2
0.331858	O=C(Nc1cc(c(cc1)C)C)c2ccc(N3CCOCC3)cc2
0.331858	O=C(Nc1cc(c(cc1)C)C)c2ccc(N3CCOCC3)cc2
0.331858	O=C(Nc1cc(c(cc1)C)C)c2ccc(N3CCOCC3)cc2
0.331858	O=C(Nc1cc(c(cc1)C)C)c2ccc(N3CCOCC3)cc2
0.331858	O=C(Nc1cc(c(cc1)C)C)c2ccc(N3CCOCC3)cc2
0.331858	O=C(Nc1cc(c(cc1)C)C)c2ccc(N3CCOCC3)cc2
0.331858	O=C(Nc1cc(c(cc1)C)C)c2ccc(N3CCOCC3)cc2
0.331858	O=C(Nc1cc(c(cc1)C)C)c2ccc(N3CCOCC3)cc2
0.329502	O=C(N1CCCC1)c2cc(c(NC(=O)c3cc(c4ccccc4)c(cc3)C)cc2)C
0.329502	O=C(N1CCCC1)c2cc(c(NC(=O)c3cc(c4ccccc4)c(cc3)C)cc2)C
0.329502	O=C(N1CCCC1)c2cc(c(NC(=O)c3cc(c4ccccc4)c(cc3)C)cc2)C
0.329502	O=C(N1CCCC1)c2cc(c(NC(=O)c3cc(c4ccccc4)c(cc3)C)cc2)C
0.329502	O=C(N1CCCC1)c2cc(c(NC(=O)c3cc(c4ccccc4)c(cc3)C)cc2)C
0.329502	O=C(N1CCCC1)c2cc(c(NC(=O)c3cc(c4ccccc4)c(cc3)C)cc2)C
0.329502	O=C(N1CCCC1)c2cc(c(NC(=O)c3cc(c4ccccc4)c(cc3)C)cc2)C
0.329502	O=C(N1CCCC1)c2cc(c(NC(=O)c3cc(c4ccccc4)c(cc3)C)cc2)C
0.329502	O=C(N1CCCC1)c2cc(c(NC(=O)c3cc(c4ccccc4)c(cc3)C)cc2)C
0.329502	O=C(N1CCCC1)c2cc(c(NC(=O)c3cc(c4ccccc4)c(cc3)C)cc2)C
0.325926	S1C(NC(=O)C=2OC=CC2)=CC=C1C(=O)Nc3cc(c4nc(ncc4)C)ccc3
0.325926	S1C(NC(=O)C=2OC=CC2)=CC=C1C(=O)Nc3cc(c4nc(ncc4)C)ccc3
0.325926	S1C(NC(=O)C=2OC=CC2)=CC=C1C(=O)Nc3cc(c4nc(ncc4)C)ccc3
0.325926	S1C(NC(=O)C=2OC=CC2)=CC=C1C(=O)Nc3cc(c4nc(ncc4)C)ccc3
0.325926	S1C(NC(=O)C=2OC=CC2)=CC=C1C(=O)Nc3cc(c4nc(ncc4)C)ccc3
0.325926	S1C(NC(=O)C=2OC=CC2)=CC=C1C(=O)Nc3cc(c4nc(ncc4)C)ccc3
0.325926	S1C(NC(=O)C=2OC=CC2)=CC=C1C(=O)Nc3cc(c4nc(ncc4)C)ccc3
0.325926	S1C(NC(=O)C=2OC=CC2)=CC=C1C(=O)Nc3cc(c4nc(ncc4)C)ccc3
0.325926	S1C(NC(=O)C=2OC=CC2)=CC=C1C(=O)Nc3cc(c4nc(ncc4)C)ccc3
0.325926	S1C(NC(=O)C=2OC=CC2)=CC=C1C(=O)Nc3cc(c4nc(ncc4)C)ccc3
0.318937	Fc1ccc(cc1)C=2ON=C(N2)c3ccc(cc3)C(=O)Nc4cc5c(N(Cc6ccccc6)CCC5)cc4
0.318937	Fc1ccc(cc1)C=2ON=C(N2)c3ccc(cc3)C(=O)Nc4cc5c(N(Cc6ccccc6)CCC5)cc4
0.318937	Fc1ccc(cc1)C=2ON=C(N2)c3ccc(cc3)C(=O)Nc4cc5c(N(Cc6ccccc6)CCC5)cc4
0.318937	Fc1ccc(cc1)C=2ON=C(N2)c3ccc(cc3)C(=O)Nc4cc5c(N(Cc6ccccc6)CCC5)cc4
0.318937	Fc1ccc(cc1)C=2ON=C(N2)c3ccc(cc3)C(=O)Nc4cc5c(N(Cc6ccccc6)CCC5)cc4
0.318937	Fc1ccc(cc1)C=2ON=C(N2)c3ccc(cc3)C(=O)Nc4cc5c(N(Cc6ccccc6)CCC5)cc4
0.318937	Fc1ccc(cc1)C=2ON=C(N2)c3ccc(cc3)C(=O)Nc4cc5c(N(Cc6ccccc6)CCC5)cc4
0.318937	Fc1ccc(cc1)C=2ON=C(N2)c3ccc(cc3)C(=O)Nc4cc5c(N(Cc6ccccc6)CCC5)cc4
0.318937	Fc1ccc(cc1)C=2ON=C(N2)c3ccc(cc3)C(=O)Nc4cc5c(N(Cc6ccccc6)CCC5)cc4
0.318937	Fc1ccc(cc1)C=2ON=C(N2)c3ccc(cc3)C(=O)Nc4cc5c(N(Cc6ccccc6)CCC5)cc4
0.317406	S1C(=NC(c2c(F)cccc2)=C1)NC(=O)c3cc(NC(=O)OC(C)(C)C)c(cc3)C
0.317406	S1C(=NC(c2c(F)cccc2)=C1)NC(=O)c3cc(NC(=O)OC(C)(C)C)c(cc3)C
0.317406	S1C(=NC(c2c(F)cccc2)=C1)NC(=O)c3cc(NC(=O)OC(C)(C)C)c(cc3)C
0.317406	S1C(=NC(c2c(F)cccc2)=C1)NC(=O)c3cc(NC(=O)OC(C)(C)C)c(cc3)C
0.317406	S1C(=NC(c2c(F)cccc2)=C1)NC(=O)c3cc(NC(=O)OC(C)(C)C)c(cc3)C
0.317406	S1C(=NC(c2c(F)cccc2)=C1)NC(=O)c3cc(NC(=O)OC(C)(C)C)c(cc3)C
0.317406	S1C(=NC(c2c(F)cccc2)=C1)NC(=O)c3cc(NC(=O)OC(C)(C)C)c(cc3)C
0.317406	S1C(=NC(c2c(F)cccc2)=C1)NC(=O)c3cc(NC(=O)OC(C)(C)C)c(cc3)C
0.317406	S1C(=NC(c2c(F)cccc2)=C1)NC(=O)c3cc(NC(=O)OC(C)(C)C)c(cc3)C
0.317406	S1C(=NC(c2c(F)cccc2)=C1)NC(=O)c3cc(NC(=O)OC(C)(C)C)c(cc3)C
0.316406	FC(F)Oc1c(cc(NC(=O)c2cc(c3ccccc3)c(cc2)C)cc1)C
0.314079	Ic1cc(c(NC(=O)C2=NN(C(c3cnccc3)=C2)C)cc1)C
0.314079	Ic1cc(c(NC(=O)C2=NN(C(c3cnccc3)=C2)C)cc1)C
0.313653	FC(F)(F)c1c(ccc(NC(=O)c2ccc(cc2)C3=CCCC3)c1)CN4CCCC4
0.313653	FC(F)(F)c1c(ccc(NC(=O)c2ccc(cc2)C3=CCCC3)c1)CN4CCCC4
0.313653	FC(F)(F)c1c(ccc(NC(=O)c2ccc(cc2)C3=CCCC3)c1)CN4CCCC4
0.313653	FC(F)(F)c1c(ccc(NC(=O)c2ccc(cc2)C3=CCCC3)c1)CN4CCCC4
0.313653	FC(F)(F)c1c(ccc(NC(=O)c2ccc(cc2)C3=CCCC3)c1)CN4CCCC4
0.313653	FC(F)(F)c1c(ccc(NC(=O)c2ccc(cc2)C3=CCCC3)c1)CN4CCCC4
0.313653	FC(F)(F)c1c(ccc(NC(=O)c2ccc(cc2)C3=CCCC3)c1)CN4CCCC4
0.313653	FC(F)(F)c1c(ccc(NC(=O)c2ccc(cc2)C3=CCCC3)c1)CN4CCCC4
0.313653	FC(F)(F)c1c(ccc(NC(=O)c2ccc(cc2)C3=CCCC3)c1)CN4CCCC4
0.313653	FC(F)(F)c1c(ccc(NC(=O)c2ccc(cc2)C3=CCCC3)c1)CN4CCCC4
0.312727	O=C(Nc1c(ccc(c1)C=2OC=NN2)C)C=3NC=C(C=4OC=CC4)C3
0.312727	O=C(Nc1c(ccc(c1)C=2OC=NN2)C)C=3NC=C(C=4OC=CC4)C3
0.312727	O=C(Nc1c(ccc(c1)C=2OC=NN2)C)C=3NC=C(C=4OC=CC4)C3
0.312727	O=C(Nc1c(ccc(c1)C=2OC=NN2)C)C=3NC=C(C=4OC=CC4)C3
0.312727	O=C(Nc1c(ccc(c1)C=2OC=NN2)C)C=3NC=C(C=4OC=CC4)C3
0.312727	O=C(Nc1c(ccc(c1)C=2OC=NN2)C)C=3NC=C(C=4OC=CC4)C3
0.312727	O=C(Nc1c(ccc(c1)C=2OC=NN2)C)C=3NC=C(C=4OC=CC4)C3
0.312727	O=C(Nc1c(ccc(c1)C=2OC=NN2)C)C=3NC=C(C=4OC=CC4)C3
0.312727	O=C(Nc1c(ccc(c1)C=2OC=NN2)C)C=3NC=C(C=4OC=CC4)C3
0.312727	O=C(Nc1c(ccc(c1)C=2OC=NN2)C)C=3NC=C(C=4OC=CC4)C3
0.311355	Fc1c(c(F)ccc1)c2cc(ccc2)C(=O)Nc3cc(c(Oc4cnccc4)cc3)C
0.311355	Fc1c(c(F)ccc1)c2cc(ccc2)C(=O)Nc3cc(c(Oc4cnccc4)cc3)C
0.311355	Fc1c(c(F)ccc1)c2cc(ccc2)C(=O)Nc3cc(c(Oc4cnccc4)cc3)C
0.311355	Fc1c(c(F)ccc1)c2cc(ccc2)C(=O)Nc3cc(c(Oc4cnccc4)cc3)C
0.311355	Fc1c(c(F)ccc1)c2cc(ccc2)C(=O)Nc3cc(c(Oc4cnccc4)cc3)C
0.311355	Fc1c(c(F)ccc1)c2cc(ccc2)C(=O)Nc3cc(c(Oc4cnccc4)cc3)C
0.311355	Fc1c(c(F)ccc1)c2cc(ccc2)C(=O)Nc3cc(c(Oc4cnccc4)cc3)C
0.311355	Fc1c(c(F)ccc1)c2cc(ccc2)C(=O)Nc3cc(c(Oc4cnccc4)cc3)C
0.311355	Fc1c(c(F)ccc1)c2cc(ccc2)C(=O)Nc3cc(c(Oc4cnccc4)cc3)C
0.311355	Fc1c(c(F)ccc1)c2cc(ccc2)C(=O)Nc3cc(c(Oc4cnccc4)cc3)C
0.310606	O=C(Nc1cc(c(N2C(=O)CCC2=O)cc1)C)c3ccc(Oc4cnccc4)cc3
0.310606	O=C(Nc1cc(c(N2C(=O)CCC2=O)cc1)C)c3ccc(Oc4cnccc4)cc3
0.310606	O=C(Nc1cc(c(N2C(=O)CCC2=O)cc1)C)c3ccc(Oc4cnccc4)cc3
0.310606	O=C(Nc1cc(c(N2C(=O)CCC2=O)cc1)C)c3ccc(Oc4cnccc4)cc3
0.310606	O=C(Nc1cc(c(N2C(=O)CCC2=O)cc1)C)c3ccc(Oc4cnccc4)cc3
0.310606	O=C(Nc1cc(c(N2C(=O)CCC2=O)cc1)C)c3ccc(Oc4cnccc4)cc3
0.310606	O=C(Nc1cc(c(N2C(=O)CCC2=O)cc1)C)c3ccc(Oc4cnccc4)cc3
0.310606	O=C(Nc1cc(c(N2C(=O)CCC2=O)cc1)C)c3ccc(Oc4cnccc4)cc3
0.310606	O=C(Nc1cc(c(N2C(=O)CCC2=O)cc1)C)c3ccc(Oc4cnccc4)cc3
0.310606	O=C(Nc1cc(c(N2C(=O)CCC2=O)cc1)C)c3ccc(Oc4cnccc4)cc3
0.309701	O=C(Nc1c(ccc(c1)C=2OC=NN2)C)c3ccc(cc3)C4=CCCC4
0.309701	O=C(Nc1c(ccc(c1)C=2OC=NN2)C)c3ccc(cc3)C4=CCCC4
0.309701	O=C(Nc1c(ccc(c1)C=2OC=NN2)C)c3ccc(cc3)C4=CCCC4
0.309701	O=C(Nc1c(ccc(c1)C=2OC=NN2)C)c3ccc(cc3)C4=CCCC4
0.309701	O=C(Nc1c(ccc(c1)C=2OC=NN2)C)c3ccc(cc3)C4=CCCC4
0.309701	O=C(Nc1c(ccc(c1)C=2OC=NN2)C)c3ccc(cc3)C4=CCCC4
0.309701	O=C(Nc1c(ccc(c1)C=2OC=NN2)C)c3ccc(cc3)C4=CCCC4
0.309701	O=C(Nc1c(ccc(c1)C=2OC=NN2)C)c3ccc(cc3)C4=CCCC4
0.309701	O=C(Nc1c(ccc(c1)C=2OC=NN2)C)c3ccc(cc3)C4=CCCC4
0.309701	O=C(Nc1c(ccc(c1)C=2OC=NN2)C)c3ccc(cc3)C4=CCCC4
0.308642	O=C(N1CCC2(CC1)CCN(CC2)C)NCc3ccc(NC(=O)c4cnccc4)cc3
0.308642	O=C(N1CCC2(CC1)CCN(CC2)C)NCc3ccc(NC(=O)c4cnccc4)cc3
0.308642	O=C(N1CCC2(CC1)CCN(CC2)C)NCc3ccc(NC(=O)c4cnccc4)cc3
0.308642	O=C(N1CCC2(CC1)CCN(CC2)C)NCc3ccc(NC(=O)c4cnccc4)cc3
0.308642	O=C(N1CCC2(CC1)CCN(CC2)C)NCc3ccc(NC(=O)c4cnccc4)cc3
0.308642	O=C(N1CCC2(CC1)CCN(CC2)C)NCc3ccc(NC(=O)c4cnccc4)cc3
0.308642	O=C(N1CCC2(CC1)CCN(CC2)C)NCc3ccc(NC(=O)c4cnccc4)cc3
0.308642	O=C(N1CCC2(CC1)CCN(CC2)C)NCc3ccc(NC(=O)c4cnccc4)cc3
0.308642	O=C(N1CCC2(CC1)CCN(CC2)C)NCc3ccc(NC(=O)c4cnccc4)cc3
0.308642	O=C(N1CCC2(CC1)CCN(CC2)C)NCc3ccc(NC(=O)c4cnccc4)cc3
0.307985	Fc1ccc(cc1)C=2ON=C(N2)c3ccc(cc3)C(=O)Nc4cc(c(OCC)cc4)C
0.307985	Fc1ccc(cc1)C=2ON=C(N2)c3ccc(cc3)C(=O)Nc4cc(c(OCC)cc4)C
0.307985	Fc1ccc(cc1)C=2ON=C(N2)c3ccc(cc3)C(=O)Nc4cc(c(OCC)cc4)C
0.307985	Fc1ccc(cc1)C=2ON=C(N2)c3ccc(cc3)C(=O)Nc4cc(c(OCC)cc4)C
0.307985	Fc1ccc(cc1)C=2ON=C(N2)c3ccc(cc3)C(=O)Nc4cc(c(OCC)cc4)C
0.307985	Fc1ccc(cc1)C=2ON=C(N2)c3ccc(cc3)C(=O)Nc4cc(c(OCC)cc4)C
0.307985	Fc1ccc(cc1)C=2ON=C(N2)c3ccc(cc3)C(=O)Nc4cc(c(OCC)cc4)C
0.307985	Fc1ccc(cc1)C=2ON=C(N2)c3ccc(cc3)C(=O)Nc4cc(c(OCC)cc4)C
0.307985	Fc1ccc(cc1)C=2ON=C(N2)c3ccc(cc3)C(=O)Nc4cc(c(OCC)cc4)C
0.307985	Fc1ccc(cc1)C=2ON=C(N2)c3ccc(cc3)C(=O)Nc4cc(c(OCC)cc4)C
0.307692	O=C(Nc1ccc(cc1)C(O)C)c2ccc(cc2)CN3CCCCC3
0.307692	O=C(Nc1ccc(cc1)C(O)C)c2ccc(cc2)CN3CCCCC3
0.307692	O=C(Nc1ccc(cc1)C(O)C)c2ccc(cc2)CN3CCCCC3
0.307692	O=C(Nc1ccc(cc1)C(O)C)c2ccc(cc2)CN3CCCCC3
0.307692	O=C(Nc1ccc(cc1)C(O)C)c2ccc(cc2)CN3CCCCC3
0.307692	O=C(Nc1ccc(cc1)C(O)C)c2ccc(cc2)CN3CCCCC3
0.307692	O=C(Nc1ccc(cc1)C(O)C)c2ccc(cc2)CN3CCCCC3
0.307692	O=C(Nc1ccc(cc1)C(O)C)c2ccc(cc2)CN3CCCCC3
0.307692	O=C(Nc1ccc(cc1)C(O)C)c2ccc(cc2)CN3CCCCC3
0.307692	O=C(Nc1ccc(cc1)C(O)C)c2ccc(cc2)CN3CCCCC3
0.306859	S(c1cc(Nc2cnc(NC(=O)c3cc(c(NC(=O)OC(C)(C)C)cc3)C)cc2)ccc1)C
0.306859	S(c1cc(Nc2cnc(NC(=O)c3cc(c(NC(=O)OC(C)(C)C)cc3)C)cc2)ccc1)C
0.306859	S(c1cc(Nc2cnc(NC(=O)c3cc(c(NC(=O)OC(C)(C)C)cc3)C)cc2)ccc1)C
0.306122	O=C(Nc1cc2c(N(Cc3ccccc3)CCC2)cc1)c4cnc(NC(C)C)cc4
0.306122	O=C(Nc1cc2c(N(Cc3ccccc3)CCC2)cc1)c4cnc(NC(C)C)cc4
0.306122	O=C(Nc1cc2c(N(Cc3ccccc3)CCC2)cc1)c4cnc(NC(C)C)cc4
0.306122	O=C(Nc1cc2c(N(Cc3ccccc3)CCC2)cc1)c4cnc(NC(C)C)cc4
0.306122	O=C(Nc1cc2c(N(Cc3ccccc3)CCC2)cc1)c4cnc(NC(C)C)cc4
0.306122	O=C(Nc1cc2c(N(Cc3ccccc3)CCC2)cc1)c4cnc(NC(C)C)cc4
0.306122	O=C(Nc1cc2c(N(Cc3ccccc3)CCC2)cc1)c4cnc(NC(C)C)cc4
0.306122	O=C(Nc1cc2c(N(Cc3ccccc3)CCC2)cc1)c4cnc(NC(C)C)cc4
0.306122	O=C(Nc1cc2c(N(Cc3ccccc3)CCC2)cc1)c4cnc(NC(C)C)cc4
0.306122	O=C(Nc1cc2c(N(Cc3ccccc3)CCC2)cc1)c4cnc(NC(C)C)cc4
0.305455	O=C(Nc1c(N2CCOCC2)cc(N3CCOCC3)cc1)c4cc(c5ccccc5)c(cc4)C
0.305455	O=C(Nc1c(N2CCOCC2)cc(N3CCOCC3)cc1)c4cc(c5ccccc5)c(cc4)C
0.305455	O=C(Nc1c(N2CCOCC2)cc(N3CCOCC3)cc1)c4cc(c5ccccc5)c(cc4)C
0.305455	O=C(Nc1c(N2CCOCC2)cc(N3CCOCC3)cc1)c4cc(c5ccccc5)c(cc4)C
0.305455	O=C(Nc1c(N2CCOCC2)cc(N3CCOCC3)cc1)c4cc(c5ccccc5)c(cc4)C
0.305455	O=C(Nc1c(N2CCOCC2)cc(N3CCOCC3)cc1)c4cc(c5ccccc5)c(cc4)C
0.305455	O=C(Nc1c(N2CCOCC2)cc(N3CCOCC3)cc1)c4cc(c5ccccc5)c(cc4)C
0.305455	O=C(Nc1c(N2CCOCC2)cc(N3CCOCC3)cc1)c4cc(c5ccccc5)c(cc4)C
0.305455	O=C(Nc1c(N2CCOCC2)cc(N3CCOCC3)cc1)c4cc(c5ccccc5)c(cc4)C
0.305455	O=C(Nc1c(N2CCOCC2)cc(N3CCOCC3)cc1)c4cc(c5ccccc5)c(cc4)C
0.305019	Ic1cnc(cc1)C(=O)Nc2cc(c(cc2)C)C(=O)c3ccccc3
0.305019	Ic1cnc(cc1)C(=O)Nc2cc(c(cc2)C)C(=O)c3ccccc3
0.305019	Ic1cnc(cc1)C(=O)Nc2cc(c(cc2)C)C(=O)c3ccccc3
0.304348	O=C(Nc1cc(c(cc1)C)C)c2cc(ccc2)COc3ccc(cc3)CCC(=O)C
0.304348	O=C(Nc1cc(c(cc1)C)C)c2cc(ccc2)COc3ccc(cc3)CCC(=O)C
0.303846	O=C(Nc1cc(N2CCCC2)c(cc1)C)c3ccc(cc3)C4=CCCC4
0.303846	O=C(Nc1cc(N2CCCC2)c(cc1)C)c3ccc(cc3)C4=CCCC4
0.303846	O=C(Nc1cc(N2CCCC2)c(cc1)C)c3ccc(cc3)C4=CCCC4
0.303846	O=C(Nc1cc(N2CCCC2)c(cc1)C)c3ccc(cc3)C4=CCCC4
0.303371	O=C(NCCC(=O)Nc1c(ccc(c1)C=2OC=NN2)C)c3ccncc3
0.303371	O=C(NCCC(=O)Nc1c(ccc(c1)C=2OC=NN2)C)c3ccncc3
0.303371	O=C(NCCC(=O)Nc1c(ccc(c1)C=2OC=NN2)C)c3ccncc3
0.303371	O=C(NCCC(=O)Nc1c(ccc(c1)C=2OC=NN2)C)c3ccncc3
0.303371	O=C(NCCC(=O)Nc1c(ccc(c1)C=2OC=NN2)C)c3ccncc3
0.303371	O=C(NCCC(=O)Nc1c(ccc(c1)C=2OC=NN2)C)c3ccncc3
0.303371	O=C(NCCC(=O)Nc1c(ccc(c1)C=2OC=NN2)C)c3ccncc3
0.303371	O=C(NCCC(=O)Nc1c(ccc(c1)C=2OC=NN2)C)c3ccncc3
0.303371	O=C(NCCC(=O)Nc1c(ccc(c1)C=2OC=NN2)C)c3ccncc3
0.303371	O=C(NCCC(=O)Nc1c(ccc(c1)C=2OC=NN2)C)c3ccncc3
0.30292	Clc1cc(c(OC)cc1)CC(=O)Nc2cc(c3nc(ncc3)C)ccc2
0.30292	Clc1cc(c(OC)cc1)CC(=O)Nc2cc(c3nc(ncc3)C)ccc2
0.30292	Clc1cc(c(OC)cc1)CC(=O)Nc2cc(c3nc(ncc3)C)ccc2
0.30292	Clc1cc(c(OC)cc1)CC(=O)Nc2cc(c3nc(ncc3)C)ccc2
0.30292	Clc1cc(c(OC)cc1)CC(=O)Nc2cc(c3nc(ncc3)C)ccc2
0.30292	Clc1cc(c(OC)cc1)CC(=O)Nc2cc(c3nc(ncc3)C)ccc2
0.30292	Clc1cc(c(OC)cc1)CC(=O)Nc2cc(c3nc(ncc3)C)ccc2
0.30292	Clc1cc(c(OC)cc1)CC(=O)Nc2cc(c3nc(ncc3)C)ccc2
0.30292	Clc1cc(c(OC)cc1)CC(=O)Nc2cc(c3nc(ncc3)C)ccc2
0.30292	Clc1cc(c(OC)cc1)CC(=O)Nc2cc(c3nc(ncc3)C)ccc2
0.302682	Clc1c(NC(=O)C)ccc(NC(=O)c2ccc(cc2)C3=NOC(=N3)c4ccc(F)cc4)c1
0.3	O=C(Nc1c(OC)cc(OC)cc1)c2cc(c3ccccc3)c(cc2)C
0.299625	Clc1cc([N+]([O-])=O)c(Oc2ccc(cc2)C(=O)Nc3ccc(cc3)CN4CCCCCC4)cc1
0.299625	Clc1cc([N+]([O-])=O)c(Oc2ccc(cc2)C(=O)Nc3ccc(cc3)CN4CCCCCC4)cc1
0.299625	Clc1cc([N+]([O-])=O)c(Oc2ccc(cc2)C(=O)Nc3ccc(cc3)CN4CCCCCC4)cc1
0.299625	Clc1cc([N+]([O-])=O)c(Oc2ccc(cc2)C(=O)Nc3ccc(cc3)CN4CCCCCC4)cc1
0.299625	Clc1cc([N+]([O-])=O)c(Oc2ccc(cc2)C(=O)Nc3ccc(cc3)CN4CCCCCC4)cc1
0.299625	Clc1cc([N+]([O-])=O)c(Oc2ccc(cc2)C(=O)Nc3ccc(cc3)CN4CCCCCC4)cc1
0.299625	Clc1cc([N+]([O-])=O)c(Oc2ccc(cc2)C(=O)Nc3ccc(cc3)CN4CCCCCC4)cc1
0.299625	Clc1cc([N+]([O-])=O)c(Oc2ccc(cc2)C(=O)Nc3ccc(cc3)CN4CCCCCC4)cc1
0.299625	Clc1cc([N+]([O-])=O)c(Oc2ccc(cc2)C(=O)Nc3ccc(cc3)CN4CCCCCC4)cc1
0.299625	Clc1cc([N+]([O-])=O)c(Oc2ccc(cc2)C(=O)Nc3ccc(cc3)CN4CCCCCC4)cc1
0.299625	S1C(=NC(=C1)C)Nc2ccc(NC(=O)c3cc(c(NC(=O)OC(C)(C)C)cc3)C)cc2
0.299145	S(c1cc(ccc1)C(=O)Nc2cc(c(cc2)C)C)CCC
0.299145	S(c1cc(ccc1)C(=O)Nc2cc(c(cc2)C)C)CCC
0.299145	S(c1cc(ccc1)C(=O)Nc2cc(c(cc2)C)C)CCC
0.299065	O=C(Nc1ccc(cc1)CNC=O)c2cnccc2
0.299065	O=C(Nc1ccc(cc1)CNC=O)c2cnccc2
0.299065	O=C(Nc1ccc(cc1)CNC=O)c2cnccc2
0.299065	O=C(Nc1ccc(cc1)CNC=O)c2cnccc2
0.299065	O=C(Nc1ccc(cc1)CNC=O)c2cnccc2
0.299065	O=C(Nc1ccc(cc1)CNC=O)c2cnccc2
0.299065	O=C(Nc1ccc(cc1)CNC=O)c2cnccc2
0.299065	O=C(Nc1ccc(cc1)CNC=O)c2cnccc2
0.299065	O=C(Nc1ccc(cc1)CNC=O)c2cnccc2
0.299065	O=C(Nc1ccc(cc1)CNC=O)c2cnccc2
0.298113	O=C(Nc1c(ccc(c1)C=2OC=NN2)C)c3nnc(N)cc3
0.298113	O=C(Nc1c(ccc(c1)C=2OC=NN2)C)c3nnc(N)cc3
0.298113	O=C(Nc1c(ccc(c1)C=2OC=NN2)C)c3nnc(N)cc3
0.298113	O=C(Nc1c(ccc(c1)C=2OC=NN2)C)c3nnc(N)cc3
0.298113	O=C(Nc1c(ccc(c1)C=2OC=NN2)C)c3nnc(N)cc3
0.298113	O=C(Nc1c(ccc(c1)C=2OC=NN2)C)c3nnc(N)cc3
0.298113	O=C(Nc1c(ccc(c1)C=2OC=NN2)C)c3nnc(N)cc3
0.298113	O=C(Nc1c(ccc(c1)C=2OC=NN2)C)c3nnc(N)cc3
0.298113	O=C(Nc1c(ccc(c1)C=2OC=NN2)C)c3nnc(N)cc3
0.298113	O=C(Nc1c(ccc(c1)C=2OC=NN2)C)c3nnc(N)cc3
0.296578	O=C(Nc1cc(c(cc1)C)C(=O)c2ccccc2)c3ccc(cc3)C4=CCCC4
0.296578	O=C(Nc1cc(c(cc1)C)C(=O)c2ccccc2)c3ccc(cc3)C4=CCCC4
0.296578	O=C(Nc1cc(c(cc1)C)C(=O)c2ccccc2)c3ccc(cc3)C4=CCCC4
0.296578	O=C(Nc1cc(c(cc1)C)C(=O)c2ccccc2)c3ccc(cc3)C4=CCCC4
0.296578	O=C(Nc1cc(c(cc1)C)C(=O)c2ccccc2)c3ccc(cc3)C4=CCCC4
0.296578	O=C(Nc1cc(c(cc1)C)C(=O)c2ccccc2)c3ccc(cc3)C4=CCCC4
0.296578	O=C(Nc1cc(c(cc1)C)C(=O)c2ccccc2)c3ccc(cc3)C4=CCCC4
0.296578	O=C(Nc1cc(c(cc1)C)C(=O)c2ccccc2)c3ccc(cc3)C4=CCCC4
0.296578	O=C(Nc1cc(c(cc1)C)C(=O)c2ccccc2)c3ccc(cc3)C4=CCCC4
0.296578	O=C(Nc1cc(c(cc1)C)C(=O)c2ccccc2)c3ccc(cc3)C4=CCCC4
0.296	O=C(OCC(O)CCC)c1cc(NC(=O)c2ccccc2)c(cc1)C
0.296	O=C(OCC(O)CCC)c1cc(NC(=O)c2ccccc2)c(cc1)C
0.296	O=C(OCC(O)CCC)c1cc(NC(=O)c2ccccc2)c(cc1)C
0.296	O=C(OCC(O)CCC)c1cc(NC(=O)c2ccccc2)c(cc1)C
0.296	O=C(OCC(O)CCC)c1cc(NC(=O)c2ccccc2)c(cc1)C
0.296	O=C(OCC(O)CCC)c1cc(NC(=O)c2ccccc2)c(cc1)C
0.296	O=C(OCC(O)CCC)c1cc(NC(=O)c2ccccc2)c(cc1)C
0.296	O=C(OCC(O)CCC)c1cc(NC(=O)c2ccccc2)c(cc1)C
0.296	O=C(OCC(O)CCC)c1cc(NC(=O)c2ccccc2)c(cc1)C
0.294355	Brc1c(OCCOCCOC)ccc(NC(=O)c2cnccc2)c1
0.294355	Brc1c(OCCOCCOC)ccc(NC(=O)c2cnccc2)c1
0.294355	Brc1c(OCCOCCOC)ccc(NC(=O)c2cnccc2)c1
0.294355	Brc1c(OCCOCCOC)ccc(NC(=O)c2cnccc2)c1
0.294355	Brc1c(OCCOCCOC)ccc(NC(=O)c2cnccc2)c1
0.294355	Brc1c(OCCOCCOC)ccc(NC(=O)c2cnccc2)c1
0.294355	Brc1c(OCCOCCOC)ccc(NC(=O)c2cnccc2)c1
0.294355	Brc1c(OCCOCCOC)ccc(NC(=O)c2cnccc2)c1
0.294355	Brc1c(OCCOCCOC)ccc(NC(=O)c2cnccc2)c1
0.294355	Brc1c(OCCOCCOC)ccc(NC(=O)c2cnccc2)c1
0.29368	O=C(OC(C)(C)C)Nc1c(cc(cc1)C(=O)Nc2cc(c(cc2)C)C(=O)c3ccccc3)C
0.29368	O=C(OC(C)(C)C)Nc1c(cc(cc1)C(=O)Nc2cc(c(cc2)C)C(=O)c3ccccc3)C
0.29368	O=C(OC(C)(C)C)Nc1c(cc(cc1)C(=O)Nc2cc(c(cc2)C)C(=O)c3ccccc3)C
0.29368	O=C(OC(C)(C)C)Nc1c(cc(cc1)C(=O)Nc2cc(c(cc2)C)C(=O)c3ccccc3)C
0.29368	O=C(OC(C)(C)C)Nc1c(cc(cc1)C(=O)Nc2cc(c(cc2)C)C(=O)c3ccccc3)C
0.29368	O=C(OC(C)(C)C)Nc1c(cc(cc1)C(=O)Nc2cc(c(cc2)C)C(=O)c3ccccc3)C
0.291667	Fc1nc(ccc1C)C(=O)Nc2cc(c(cc2)C)C
0.291667	Fc1nc(ccc1C)C(=O)Nc2cc(c(cc2)C)C
0.291667	Fc1nc(ccc1C)C(=O)Nc2cc(c(cc2)C)C
0.291667	Clc1c(F)c(NC(=O)c2cc(c3ccccc3)c(cc2)C)cc(Cl)c1
0.291667	Clc1c(F)c(NC(=O)c2cc(c3ccccc3)c(cc2)C)cc(Cl)c1
0.291667	Clc1c(F)c(NC(=O)c2cc(c3ccccc3)c(cc2)C)cc(Cl)c1
0.291667	Clc1c(F)c(NC(=O)c2cc(c3ccccc3)c(cc2)C)cc(Cl)c1
0.291667	Clc1c(F)c(NC(=O)c2cc(c3ccccc3)c(cc2)C)cc(Cl)c1
0.291667	Clc1c(F)c(NC(=O)c2cc(c3ccccc3)c(cc2)C)cc(Cl)c1
0.291667	Clc1c(F)c(NC(=O)c2cc(c3ccccc3)c(cc2)C)cc(Cl)c1
0.291667	Clc1c(F)c(NC(=O)c2cc(c3ccccc3)c(cc2)C)cc(Cl)c1
0.291667	Clc1c(F)c(NC(=O)c2cc(c3ccccc3)c(cc2)C)cc(Cl)c1
0.291667	Clc1c(F)c(NC(=O)c2cc(c3ccccc3)c(cc2)C)cc(Cl)c1
0.291045	Fc1c(NC(=O)c2ccc(cc2)C3=NOC(=N3)c4ccc(F)cc4)ccc(c1)CC(C)C
0.291045	Fc1c(NC(=O)c2ccc(cc2)C3=NOC(=N3)c4ccc(F)cc4)ccc(c1)CC(C)C
0.29097	O=C(N1CCN(CC=2ON=C(C2)C)CC1)C(=O)Nc3c(ccc(c3)C=4OC=CN4)C
0.290657	S(=O)(=O)(NC(C)(C)C)c1cc(NC(=O)c2cnc(N3CCCCCC3)cc2)c(cc1)C
0.290657	S(=O)(=O)(NC(C)(C)C)c1cc(NC(=O)c2cnc(N3CCCCCC3)cc2)c(cc1)C
0.28777	Clc1cc(ccc1)COc2cc(c(NC(=O)c3cnc(cc3)C(=O)N)cc2)C
0.28777	Clc1cc(ccc1)COc2cc(c(NC(=O)c3cnc(cc3)C(=O)N)cc2)C
0.28777	Clc1cc(ccc1)COc2cc(c(NC(=O)c3cnc(cc3)C(=O)N)cc2)C
0.28777	Clc1cc(ccc1)COc2cc(c(NC(=O)c3cnc(cc3)C(=O)N)cc2)C
0.286232	O=C(Nc1c(ccc(c1)C=2OC=CN2)C)C(=O)Nc3ccc(N4CCN(C5CC5)CC4)cc3
0.286232	O=C(Nc1c(ccc(c1)C=2OC=CN2)C)C(=O)Nc3ccc(N4CCN(C5CC5)CC4)cc3
0.286232	O=C(Nc1c(ccc(c1)C=2OC=CN2)C)C(=O)Nc3ccc(N4CCN(C5CC5)CC4)cc3
0.286232	O=C(Nc1c(ccc(c1)C=2OC=CN2)C)C(=O)Nc3ccc(N4CCN(C5CC5)CC4)cc3
0.286232	O=C(Nc1c(ccc(c1)C=2OC=CN2)C)C(=O)Nc3ccc(N4CCN(C5CC5)CC4)cc3
0.286232	O=C(Nc1c(ccc(c1)C=2OC=CN2)C)C(=O)Nc3ccc(N4CCN(C5CC5)CC4)cc3
0.286232	O=C(Nc1c(ccc(c1)C=2OC=CN2)C)C(=O)Nc3ccc(N4CCN(C5CC5)CC4)cc3
0.286232	O=C(Nc1c(ccc(c1)C=2OC=CN2)C)C(=O)Nc3ccc(N4CCN(C5CC5)CC4)cc3
0.285714	O=C(Nc1c(cccc1)C)c2ccccc2
0.285714	O=C(Nc1c(cccc1)C)c2ccccc2
0.285714	O=C(Nc1c(cccc1)C)c2ccccc2
0.285714	O=C(Nc1c(cccc1)C)c2ccccc2
0.285714	O=C(Nc1c(cccc1)C)c2ccccc2
0.285714	O=C(Nc1c(cccc1)C)c2ccccc2
0.285714	O=C(Nc1c(cccc1)C)c2ccccc2
0.285714	O=C(Nc1c(cccc1)C)c2ccccc2
0.285714	O=C(Nc1c(cccc1)C)c2ccccc2
0.285714	O=C(Nc1c(cccc1)C)c2ccccc2
0.285223	O=C(Nc1nnc(cc1)C=2C(=NN(C2)C)C)c3cc(c4ccccc4)c(cc3)C
0.285211	Fc1c(N2C=NC=C2)c(F)cc(NC(=O)c3c(nc(c4ccccc4)cc3)C)c1
0.285211	Fc1c(N2C=NC=C2)c(F)cc(NC(=O)c3c(nc(c4ccccc4)cc3)C)c1
0.285211	Fc1c(N2C=NC=C2)c(F)cc(NC(=O)c3c(nc(c4ccccc4)cc3)C)c1
0.285211	Fc1c(N2C=NC=C2)c(F)cc(NC(=O)c3c(nc(c4ccccc4)cc3)C)c1
0.285211	Fc1c(N2C=NC=C2)c(F)cc(NC(=O)c3c(nc(c4ccccc4)cc3)C)c1
0.285211	Fc1c(N2C=NC=C2)c(F)cc(NC(=O)c3c(nc(c4ccccc4)cc3)C)c1
0.285211	Fc1c(N2C=NC=C2)c(F)cc(NC(=O)c3c(nc(c4ccccc4)cc3)C)c1
0.285211	Fc1c(N2C=NC=C2)c(F)cc(NC(=O)c3c(nc(c4ccccc4)cc3)C)c1
0.285211	Fc1c(N2C=NC=C2)c(F)cc(NC(=O)c3c(nc(c4ccccc4)cc3)C)c1
0.285211	Fc1c(N2C=NC=C2)c(F)cc(NC(=O)c3c(nc(c4ccccc4)cc3)C)c1
0.284644	Brc1c(ccc(F)c1)CONC(=O)NCc2ccc(NC(=O)c3cnccc3)cc2
0.284644	Brc1c(ccc(F)c1)CONC(=O)NCc2ccc(NC(=O)c3cnccc3)cc2
0.284644	Brc1c(ccc(F)c1)CONC(=O)NCc2ccc(NC(=O)c3cnccc3)cc2
0.284644	Brc1c(ccc(F)c1)CONC(=O)NCc2ccc(NC(=O)c3cnccc3)cc2
0.284644	Brc1c(ccc(F)c1)CONC(=O)NCc2ccc(NC(=O)c3cnccc3)cc2
0.284644	Brc1c(ccc(F)c1)CONC(=O)NCc2ccc(NC(=O)c3cnccc3)cc2
0.284615	Clc1c(NC(c2ccccc2)C)ccc(NC(=O)c3ccc(c4ccc(cc4)C=O)cc3)c1
0.284615	Clc1c(NC(c2ccccc2)C)ccc(NC(=O)c3ccc(c4ccc(cc4)C=O)cc3)c1
0.284615	Clc1c(NC(c2ccccc2)C)ccc(NC(=O)c3ccc(c4ccc(cc4)C=O)cc3)c1
0.284615	Clc1c(NC(c2ccccc2)C)ccc(NC(=O)c3ccc(c4ccc(cc4)C=O)cc3)c1
0.284615	Clc1c(NC(c2ccccc2)C)ccc(NC(=O)c3ccc(c4ccc(cc4)C=O)cc3)c1
0.284615	Clc1c(NC(c2ccccc2)C)ccc(NC(=O)c3ccc(c4ccc(cc4)C=O)cc3)c1
0.284615	Clc1c(NC(c2ccccc2)C)ccc(NC(=O)c3ccc(c4ccc(cc4)C=O)cc3)c1
0.284615	Clc1c(NC(c2ccccc2)C)ccc(NC(=O)c3ccc(c4ccc(cc4)C=O)cc3)c1
0.284615	Clc1c(NC(c2ccccc2)C)ccc(NC(=O)c3ccc(c4ccc(cc4)C=O)cc3)c1
0.284615	Clc1c(NC(c2ccccc2)C)ccc(NC(=O)c3ccc(c4ccc(cc4)C=O)cc3)c1
0.283688	FC(F)Oc1ccc(cc1)C(=O)Nc2cc3c(N(Cc4ccccc4)CCC3)cc2
0.283688	FC(F)Oc1ccc(cc1)C(=O)Nc2cc3c(N(Cc4ccccc4)CCC3)cc2
0.283154	O=C(Nc1c(ccc(c1)C=2OC=NN2)C)c3nccc(N(C)C)c3
0.283154	O=C(Nc1c(ccc(c1)C=2OC=NN2)C)c3nccc(N(C)C)c3
0.282895	S1C(=NC=C1CNC(=O)C(=O)Nc2c(ccc(c2)C(=O)N3CCSCC3)C)c4ccccc4
0.282895	S1C(=NC=C1CNC(=O)C(=O)Nc2c(ccc(c2)C(=O)N3CCSCC3)C)c4ccccc4
0.282895	S1C(=NC=C1CNC(=O)C(=O)Nc2c(ccc(c2)C(=O)N3CCSCC3)C)c4ccccc4
0.282895	S1C(=NC=C1CNC(=O)C(=O)Nc2c(ccc(c2)C(=O)N3CCSCC3)C)c4ccccc4
0.282895	S1C(=NC=C1CNC(=O)C(=O)Nc2c(ccc(c2)C(=O)N3CCSCC3)C)c4ccccc4
0.282895	S1C(=NC=C1CNC(=O)C(=O)Nc2c(ccc(c2)C(=O)N3CCSCC3)C)c4ccccc4
0.282895	S1C(=NC=C1CNC(=O)C(=O)Nc2c(ccc(c2)C(=O)N3CCSCC3)C)c4ccccc4
0.282895	S1C(=NC=C1CNC(=O)C(=O)Nc2c(ccc(c2)C(=O)N3CCSCC3)C)c4ccccc4
0.282895	S1C(=NC=C1CNC(=O)C(=O)Nc2c(ccc(c2)C(=O)N3CCSCC3)C)c4ccccc4
0.282895	S1C(=NC=C1CNC(=O)C(=O)Nc2c(ccc(c2)C(=O)N3CCSCC3)C)c4ccccc4
0.282828	Clc1c(S(=O)(=O)Nc2ccc(OCC)cc2)cc(cc1)C(=O)Nc3cc(ncc3)c4ccccc4
0.282686	O=C(Nc1ccc(OC)cc1)c2c(NC(=O)CNc3cc(c(c4ccncc4)cc3)C)cccc2
0.282686	O=C(Nc1ccc(OC)cc1)c2c(NC(=O)CNc3cc(c(c4ccncc4)cc3)C)cccc2
0.282686	O=C(Nc1ccc(OC)cc1)c2c(NC(=O)CNc3cc(c(c4ccncc4)cc3)C)cccc2
0.282686	O=C(Nc1ccc(OC)cc1)c2c(NC(=O)CNc3cc(c(c4ccncc4)cc3)C)cccc2
0.282686	O=C(Nc1ccc(OC)cc1)c2c(NC(=O)CNc3cc(c(c4ccncc4)cc3)C)cccc2
0.282686	O=C(Nc1ccc(OC)cc1)c2c(NC(=O)CNc3cc(c(c4ccncc4)cc3)C)cccc2
0.282686	O=C(Nc1ccc(OC)cc1)c2c(NC(=O)CNc3cc(c(c4ccncc4)cc3)C)cccc2
0.282686	O=C(Nc1ccc(OC)cc1)c2c(NC(=O)CNc3cc(c(c4ccncc4)cc3)C)cccc2
0.282686	O=C(Nc1ccc(OC)cc1)c2c(NC(=O)CNc3cc(c(c4ccncc4)cc3)C)cccc2
0.282686	O=C(Nc1ccc(OC)cc1)c2c(NC(=O)CNc3cc(c(c4ccncc4)cc3)C)cccc2
0.281787	O=C(Nc1cc(c(c2ccncc2)cc1)C)C=3C=NN(C3)Cc4cc(OC)c(OC)cc4
0.281787	O=C(Nc1cc(c(c2ccncc2)cc1)C)C=3C=NN(C3)Cc4cc(OC)c(OC)cc4
0.281787	O=C(Nc1cc(c(c2ccncc2)cc1)C)C=3C=NN(C3)Cc4cc(OC)c(OC)cc4
0.281787	O=C(Nc1cc(c(c2ccncc2)cc1)C)C=3C=NN(C3)Cc4cc(OC)c(OC)cc4
0.281787	O=C(Nc1cc(c(c2ccncc2)cc1)C)C=3C=NN(C3)Cc4cc(OC)c(OC)cc4
0.281787	O=C(Nc1cc(c(c2ccncc2)cc1)C)C=3C=NN(C3)Cc4cc(OC)c(OC)cc4
0.281787	O=C(Nc1cc(c(c2ccncc2)cc1)C)C=3C=NN(C3)Cc4cc(OC)c(OC)cc4
0.281481	O=C(OC(C)(C)C)Nc1c(cc(cc1)C(=O)NCc2cc(NC(=O)Nc3cc(ccc3)C)ccc2)C
0.281481	O=C(OC(C)(C)C)Nc1c(cc(cc1)C(=O)NCc2cc(NC(=O)Nc3cc(ccc3)C)ccc2)C
0.281481	O=C(OC(C)(C)C)Nc1c(cc(cc1)C(=O)NCc2cc(NC(=O)Nc3cc(ccc3)C)ccc2)C
0.281481	O=C(OC(C)(C)C)Nc1c(cc(cc1)C(=O)NCc2cc(NC(=O)Nc3cc(ccc3)C)ccc2)C
0.281481	O=C(OC(C)(C)C)Nc1c(cc(cc1)C(=O)NCc2cc(NC(=O)Nc3cc(ccc3)C)ccc2)C
0.281481	O=C(OC(C)(C)C)Nc1c(cc(cc1)C(=O)NCc2cc(NC(=O)Nc3cc(ccc3)C)ccc2)C
0.281481	O(c1ccc(c2nc(NC3CN(Cc4cc(ccc4)C)CC3)ccn2)cc1)C
0.281481	O(c1ccc(c2nc(NC3CN(Cc4cc(ccc4)C)CC3)ccn2)cc1)C
0.281481	O(c1ccc(c2nc(NC3CN(Cc4cc(ccc4)C)CC3)ccn2)cc1)C
0.281481	O(c1ccc(c2nc(NC3CN(Cc4cc(ccc4)C)CC3)ccn2)cc1)C
0.281481	O(c1ccc(c2nc(NC3CN(Cc4cc(ccc4)C)CC3)ccn2)cc1)C
0.281481	O(c1ccc(c2nc(NC3CN(Cc4cc(ccc4)C)CC3)ccn2)cc1)C
0.281481	O(c1ccc(c2nc(NC3CN(Cc4cc(ccc4)C)CC3)ccn2)cc1)C
0.281481	O(c1ccc(c2nc(NC3CN(Cc4cc(ccc4)C)CC3)ccn2)cc1)C
0.281481	O(c1ccc(c2nc(NC3CN(Cc4cc(ccc4)C)CC3)ccn2)cc1)C
0.281481	O(c1ccc(c2nc(NC3CN(Cc4cc(ccc4)C)CC3)ccn2)cc1)C
0.281046	S1CCN(C(=O)c2cc(NC(=O)C(=O)NNC(=O)C=3NN=C(c4cc(c(cc4)C)C)C3)c(cc2)C)CC1
0.281046	S1CCN(C(=O)c2cc(NC(=O)C(=O)NNC(=O)C=3NN=C(c4cc(c(cc4)C)C)C3)c(cc2)C)CC1
0.281046	S1CCN(C(=O)c2cc(NC(=O)C(=O)NNC(=O)C=3NN=C(c4cc(c(cc4)C)C)C3)c(cc2)C)CC1
0.281046	S1CCN(C(=O)c2cc(NC(=O)C(=O)NNC(=O)C=3NN=C(c4cc(c(cc4)C)C)C3)c(cc2)C)CC1
0.281046	S1CCN(C(=O)c2cc(NC(=O)C(=O)NNC(=O)C=3NN=C(c4cc(c(cc4)C)C)C3)c(cc2)C)CC1
0.281046	S1CCN(C(=O)c2cc(NC(=O)C(=O)NNC(=O)C=3NN=C(c4cc(c(cc4)C)C)C3)c(cc2)C)CC1
0.281046	S1CCN(C(=O)c2cc(NC(=O)C(=O)NNC(=O)C=3NN=C(c4cc(c(cc4)C)C)C3)c(cc2)C)CC1
0.281046	S1CCN(C(=O)c2cc(NC(=O)C(=O)NNC(=O)C=3NN=C(c4cc(c(cc4)C)C)C3)c(cc2)C)CC1
0.281046	S1CCN(C(=O)c2cc(NC(=O)C(=O)NNC(=O)C=3NN=C(c4cc(c(cc4)C)C)C3)c(cc2)C)CC1
0.281046	S1CCN(C(=O)c2cc(NC(=O)C(=O)NNC(=O)C=3NN=C(c4cc(c(cc4)C)C)C3)c(cc2)C)CC1
0.280899	Fc1c(ccc(N(C)C)c1)C(=O)Nc2cc(c(c3ccncc3)cc2)C
0.280899	Fc1c(ccc(N(C)C)c1)C(=O)Nc2cc(c(c3ccncc3)cc2)C
0.280899	Fc1c(ccc(N(C)C)c1)C(=O)Nc2cc(c(c3ccncc3)cc2)C
0.280899	Fc1c(ccc(N(C)C)c1)C(=O)Nc2cc(c(c3ccncc3)cc2)C
0.280899	Fc1c(ccc(N(C)C)c1)C(=O)Nc2cc(c(c3ccncc3)cc2)C
0.280899	Fc1c(ccc(N(C)C)c1)C(=O)Nc2cc(c(c3ccncc3)cc2)C
0.280899	Fc1c(ccc(N(C)C)c1)C(=O)Nc2cc(c(c3ccncc3)cc2)C
0.280899	Fc1c(ccc(N(C)C)c1)C(=O)Nc2cc(c(c3ccncc3)cc2)C
0.280899	Fc1c(ccc(N(C)C)c1)C(=O)Nc2cc(c(c3ccncc3)cc2)C
0.280899	Fc1c(ccc(N(C)C)c1)C(=O)Nc2cc(c(c3ccncc3)cc2)C
0.280277	Fc1c(cc(NC(=O)C(C)(C)C)cc1)C(=O)Nc2c(ccc(c2)C=3OC=NN3)C
0.280277	Fc1c(cc(NC(=O)C(C)(C)C)cc1)C(=O)Nc2c(ccc(c2)C=3OC=NN3)C
0.280277	Fc1c(cc(NC(=O)C(C)(C)C)cc1)C(=O)Nc2c(ccc(c2)C=3OC=NN3)C
0.280277	Fc1c(cc(NC(=O)C(C)(C)C)cc1)C(=O)Nc2c(ccc(c2)C=3OC=NN3)C
0.280277	Fc1c(cc(NC(=O)C(C)(C)C)cc1)C(=O)Nc2c(ccc(c2)C=3OC=NN3)C
0.280277	Fc1c(cc(NC(=O)C(C)(C)C)cc1)C(=O)Nc2c(ccc(c2)C=3OC=NN3)C
0.279874	S(=O)(=O)(Nc1ccc(cc1)C(=O)NC=2SC=C(N2)c3cc(F)ccc3)c4c(ccc([N+]([O-])=O)c4)C
0.279874	S(=O)(=O)(Nc1ccc(cc1)C(=O)NC=2SC=C(N2)c3cc(F)ccc3)c4c(ccc([N+]([O-])=O)c4)C
0.279874	S(=O)(=O)(Nc1ccc(cc1)C(=O)NC=2SC=C(N2)c3cc(F)ccc3)c4c(ccc([N+]([O-])=O)c4)C
0.279874	S(=O)(=O)(Nc1ccc(cc1)C(=O)NC=2SC=C(N2)c3cc(F)ccc3)c4c(ccc([N+]([O-])=O)c4)C
0.279874	S(=O)(=O)(Nc1ccc(cc1)C(=O)NC=2SC=C(N2)c3cc(F)ccc3)c4c(ccc([N+]([O-])=O)c4)C
0.279874	S(=O)(=O)(Nc1ccc(cc1)C(=O)NC=2SC=C(N2)c3cc(F)ccc3)c4c(ccc([N+]([O-])=O)c4)C
0.279874	S(=O)(=O)(Nc1ccc(cc1)C(=O)NC=2SC=C(N2)c3cc(F)ccc3)c4c(ccc([N+]([O-])=O)c4)C
0.279874	S(=O)(=O)(Nc1ccc(cc1)C(=O)NC=2SC=C(N2)c3cc(F)ccc3)c4c(ccc([N+]([O-])=O)c4)C
0.279874	S(=O)(=O)(Nc1ccc(cc1)C(=O)NC=2SC=C(N2)c3cc(F)ccc3)c4c(ccc([N+]([O-])=O)c4)C
0.279851	Brc1ccc(cc1)C(=O)Nc2ccc(cc2)CC=3ON=C(N3)c4cc(OC)ncc4
0.27957	FC(F)COc1c(NC(=O)c2cc(c3ccccc3)c(cc2)C)ccc(c1)C(=O)OC
0.27897	O=C(N1CCN(CC1)CC)c2ccc(NC(=O)c3ccc(c4ccc(cc4)C=O)cc3)cc2
0.27897	O=C(N1CCN(CC1)CC)c2ccc(NC(=O)c3ccc(c4ccc(cc4)C=O)cc3)cc2
0.27897	O=C(N1CCN(CC1)CC)c2ccc(NC(=O)c3ccc(c4ccc(cc4)C=O)cc3)cc2
0.27897	O=C(N1CCN(CC1)CC)c2ccc(NC(=O)c3ccc(c4ccc(cc4)C=O)cc3)cc2
0.27897	O=C(N1CCN(CC1)CC)c2ccc(NC(=O)c3ccc(c4ccc(cc4)C=O)cc3)cc2
0.27897	O=C(N1CCN(CC1)CC)c2ccc(NC(=O)c3ccc(c4ccc(cc4)C=O)cc3)cc2
0.27897	O=C(N1CCN(CC1)CC)c2ccc(NC(=O)c3ccc(c4ccc(cc4)C=O)cc3)cc2
0.27897	O=C(N1CCN(CC1)CC)c2ccc(NC(=O)c3ccc(c4ccc(cc4)C=O)cc3)cc2
0.27897	O=C(N1CCN(CC1)CC)c2ccc(NC(=O)c3ccc(c4ccc(cc4)C=O)cc3)cc2
0.27897	O=C(N1CCN(CC1)CC)c2ccc(NC(=O)c3ccc(c4ccc(cc4)C=O)cc3)cc2
0.277592	Clc1c2N=C(Nc2ccc1)c3ccc(NC(=O)c4cc(c5ccccc5)c(cc4)C)cc3
0.277592	Clc1c2N=C(Nc2ccc1)c3ccc(NC(=O)c4cc(c5ccccc5)c(cc4)C)cc3
0.277592	Clc1c2N=C(Nc2ccc1)c3ccc(NC(=O)c4cc(c5ccccc5)c(cc4)C)cc3
0.277592	Clc1c2N=C(Nc2ccc1)c3ccc(NC(=O)c4cc(c5ccccc5)c(cc4)C)cc3
0.277592	Clc1c2N=C(Nc2ccc1)c3ccc(NC(=O)c4cc(c5ccccc5)c(cc4)C)cc3
0.277567	O=C(Nc1cnc(Oc2c(c(ccc2)C)C)cc1)c3ccc(Oc4cnccc4)cc3
0.277567	O=C(Nc1cnc(Oc2c(c(ccc2)C)C)cc1)c3ccc(Oc4cnccc4)cc3
0.277567	O=C(Nc1cnc(Oc2c(c(ccc2)C)C)cc1)c3ccc(Oc4cnccc4)cc3
0.277567	O=C(Nc1cnc(Oc2c(c(ccc2)C)C)cc1)c3ccc(Oc4cnccc4)cc3
0.277567	O=C(Nc1cnc(Oc2c(c(ccc2)C)C)cc1)c3ccc(Oc4cnccc4)cc3
0.277567	O=C(Nc1cnc(Oc2c(c(ccc2)C)C)cc1)c3ccc(Oc4cnccc4)cc3
0.277567	O=C(Nc1cnc(Oc2c(c(ccc2)C)C)cc1)c3ccc(Oc4cnccc4)cc3
0.277567	O=C(Nc1cnc(Oc2c(c(ccc2)C)C)cc1)c3ccc(Oc4cnccc4)cc3
0.277567	O=C(Nc1cnc(Oc2c(c(ccc2)C)C)cc1)c3ccc(Oc4cnccc4)cc3
0.277567	O=C(Nc1cnc(Oc2c(c(ccc2)C)C)cc1)c3ccc(Oc4cnccc4)cc3
0.277344	O=C(NCCC(=O)Nc1cc(ncc1)c2ccccc2)c3ccc(cc3)C=4N=NNN4
0.277344	O=C(NCCC(=O)Nc1cc(ncc1)c2ccccc2)c3ccc(cc3)C=4N=NNN4
0.277344	O=C(NCCC(=O)Nc1cc(ncc1)c2ccccc2)c3ccc(cc3)C=4N=NNN4
0.277344	O=C(NCCC(=O)Nc1cc(ncc1)c2ccccc2)c3ccc(cc3)C=4N=NNN4
0.277344	O=C(NCCC(=O)Nc1cc(ncc1)c2ccccc2)c3ccc(cc3)C=4N=NNN4
0.277344	O=C(NCCC(=O)Nc1cc(ncc1)c2ccccc2)c3ccc(cc3)C=4N=NNN4
0.277344	O=C(NCCC(=O)Nc1cc(ncc1)c2ccccc2)c3ccc(cc3)C=4N=NNN4
0.277344	O=C(NCCC(=O)Nc1cc(ncc1)c2ccccc2)c3ccc(cc3)C=4N=NNN4
0.277344	O=C(NCCC(=O)Nc1cc(ncc1)c2ccccc2)c3ccc(cc3)C=4N=NNN4
0.277344	O=C(NCCC(=O)Nc1cc(ncc1)c2ccccc2)c3ccc(cc3)C=4N=NNN4
0.277344	O=C(Nc1c(OC)ccc(c2ncccc2)c1)Nc3cc(OC)c(OC)cc3
0.277344	O=C(Nc1c(OC)ccc(c2ncccc2)c1)Nc3cc(OC)c(OC)cc3
0.277344	O=C(Nc1c(OC)ccc(c2ncccc2)c1)Nc3cc(OC)c(OC)cc3
0.277344	O=C(Nc1c(OC)ccc(c2ncccc2)c1)Nc3cc(OC)c(OC)cc3
0.277344	O=C(Nc1c(OC)ccc(c2ncccc2)c1)Nc3cc(OC)c(OC)cc3
0.277344	O=C(Nc1c(OC)ccc(c2ncccc2)c1)Nc3cc(OC)c(OC)cc3
0.277344	O=C(Nc1c(OC)ccc(c2ncccc2)c1)Nc3cc(OC)c(OC)cc3
0.277344	O=C(Nc1c(OC)ccc(c2ncccc2)c1)Nc3cc(OC)c(OC)cc3
0.277344	O=C(Nc1c(OC)ccc(c2ncccc2)c1)Nc3cc(OC)c(OC)cc3
0.277344	O=C(Nc1c(OC)ccc(c2ncccc2)c1)Nc3cc(OC)c(OC)cc3
0.276923	O=C(Nc1cc(c(N2C(=O)CCC2=O)cc1)C)c3ccc(cc3)CC(C)C
0.276923	O=C(Nc1cc(c(N2C(=O)CCC2=O)cc1)C)c3ccc(cc3)CC(C)C
0.276923	O=C(Nc1cc(c(N2C(=O)CCC2=O)cc1)C)c3ccc(cc3)CC(C)C
0.276923	O=C(Nc1cc(c(N2C(=O)CCC2=O)cc1)C)c3ccc(cc3)CC(C)C
0.276923	O=C(Nc1cc(c(N2C(=O)CCC2=O)cc1)C)c3ccc(cc3)CC(C)C
0.276923	O=C(Nc1cc(c(N2C(=O)CCC2=O)cc1)C)c3ccc(cc3)CC(C)C
0.276923	O=C(Nc1cc(c(N2C(=O)CCC2=O)cc1)C)c3ccc(cc3)CC(C)C
0.276923	O=C(Nc1cc(c(N2C(=O)CCC2=O)cc1)C)c3ccc(cc3)CC(C)C
0.276923	O=C(Nc1cc(c(N2C(=O)CCC2=O)cc1)C)c3ccc(cc3)CC(C)C
0.276923	O=C(Nc1cc(c(N2C(=O)CCC2=O)cc1)C)c3ccc(cc3)CC(C)C
0.276364	O=C(Nc1nc(c2cc3c(cc2)cccc3)ccc1)c4cnc(NC(C)C)cc4
0.276364	O=C(Nc1nc(c2cc3c(cc2)cccc3)ccc1)c4cnc(NC(C)C)cc4
0.276364	O=C(Nc1nc(c2cc3c(cc2)cccc3)ccc1)c4cnc(NC(C)C)cc4
0.276364	O=C(Nc1nc(c2cc3c(cc2)cccc3)ccc1)c4cnc(NC(C)C)cc4
0.276364	O=C(Nc1nc(c2cc3c(cc2)cccc3)ccc1)c4cnc(NC(C)C)cc4
0.276364	O=C(Nc1nc(c2cc3c(cc2)cccc3)ccc1)c4cnc(NC(C)C)cc4
0.276364	O=C(Nc1nc(c2cc3c(cc2)cccc3)ccc1)c4cnc(NC(C)C)cc4
0.276364	O=C(Nc1nc(c2cc3c(cc2)cccc3)ccc1)c4cnc(NC(C)C)cc4
0.276364	O=C(Nc1nc(c2cc3c(cc2)cccc3)ccc1)c4cnc(NC(C)C)cc4
0.276364	O=C(Nc1nc(c2cc3c(cc2)cccc3)ccc1)c4cnc(NC(C)C)cc4
0.276094	FC(F)(F)c1c(ccc(NC(=O)c2ccc(N3Cc4c(cccc4)CC3)cc2)c1)CN5CCCC5
0.276094	FC(F)(F)c1c(ccc(NC(=O)c2ccc(N3Cc4c(cccc4)CC3)cc2)c1)CN5CCCC5
0.276094	FC(F)(F)c1c(ccc(NC(=O)c2ccc(N3Cc4c(cccc4)CC3)cc2)c1)CN5CCCC5
0.276094	FC(F)(F)c1c(ccc(NC(=O)c2ccc(N3Cc4c(cccc4)CC3)cc2)c1)CN5CCCC5
0.276094	FC(F)(F)c1c(ccc(NC(=O)c2ccc(N3Cc4c(cccc4)CC3)cc2)c1)CN5CCCC5
0.276094	FC(F)(F)c1c(ccc(NC(=O)c2ccc(N3Cc4c(cccc4)CC3)cc2)c1)CN5CCCC5
0.276094	FC(F)(F)c1c(ccc(NC(=O)c2ccc(N3Cc4c(cccc4)CC3)cc2)c1)CN5CCCC5
0.276094	FC(F)(F)c1c(ccc(NC(=O)c2ccc(N3Cc4c(cccc4)CC3)cc2)c1)CN5CCCC5
0.276094	FC(F)(F)c1c(ccc(NC(=O)c2ccc(N3Cc4c(cccc4)CC3)cc2)c1)CN5CCCC5
0.276094	FC(F)(F)c1c(ccc(NC(=O)c2ccc(N3Cc4c(cccc4)CC3)cc2)c1)CN5CCCC5
0.275964	Clc1ccc(N2C(SCC(=O)Nc3c(cc(NC(=O)C4=COC=C4)cc3)C(F)(F)F)=NN=C2c5cnccc5)cc1
0.275964	Clc1ccc(N2C(SCC(=O)Nc3c(cc(NC(=O)C4=COC=C4)cc3)C(F)(F)F)=NN=C2c5cnccc5)cc1
0.275862	O=C(NCCC(=O)Nc1cc(c(cc1)C)C(=O)c2ccccc2)c3ccncc3
0.275862	O=C(NCCC(=O)Nc1cc(c(cc1)C)C(=O)c2ccccc2)c3ccncc3
0.275862	O=C(NCCC(=O)Nc1cc(c(cc1)C)C(=O)c2ccccc2)c3ccncc3
0.275862	O=C(NCCC(=O)Nc1cc(c(cc1)C)C(=O)c2ccccc2)c3ccncc3
0.275862	O=C(NCCC(=O)Nc1cc(c(cc1)C)C(=O)c2ccccc2)c3ccncc3
0.275862	O=C(NCCC(=O)Nc1cc(c(cc1)C)C(=O)c2ccccc2)c3ccncc3
0.275862	O=C(NCCC(=O)Nc1cc(c(cc1)C)C(=O)c2ccccc2)c3ccncc3
0.275862	O=C(NCCC(=O)Nc1cc(c(cc1)C)C(=O)c2ccccc2)c3ccncc3
0.275862	O=C(NCCC(=O)Nc1cc(c(cc1)C)C(=O)c2ccccc2)c3ccncc3
0.275862	O=C(NCCC(=O)Nc1cc(c(cc1)C)C(=O)c2ccccc2)c3ccncc3
0.275591	O=C(Nc1c(OC(C)C)cc(C#N)cc1)c2cnccc2
0.275591	O=C(Nc1c(OC(C)C)cc(C#N)cc1)c2cnccc2
0.275591	O=C(Nc1c(OC(C)C)cc(C#N)cc1)c2cnccc2
0.275591	O=C(Nc1c(OC(C)C)cc(C#N)cc1)c2cnccc2
0.275591	O=C(Nc1c(OC(C)C)cc(C#N)cc1)c2cnccc2
0.275591	O=C(Nc1c(OC(C)C)cc(C#N)cc1)c2cnccc2
0.275591	O=C(Nc1c(OC(C)C)cc(C#N)cc1)c2cnccc2
0.275591	O=C(Nc1c(OC(C)C)cc(C#N)cc1)c2cnccc2
0.275591	O=C(Nc1c(OC(C)C)cc(C#N)cc1)c2cnccc2
0.275591	O=C(Nc1c(OC(C)C)cc(C#N)cc1)c2cnccc2
0.275316	O=C(NC=1N(N=C(C1)C)C2CN(Cc3ccccc3)CC2)c4c(ccc(c4)C(=O)N)C
0.275316	O=C(NC=1N(N=C(C1)C)C2CN(Cc3ccccc3)CC2)c4c(ccc(c4)C(=O)N)C
0.275316	O=C(NC=1N(N=C(C1)C)C2CN(Cc3ccccc3)CC2)c4c(ccc(c4)C(=O)N)C
0.275316	O=C(NC=1N(N=C(C1)C)C2CN(Cc3ccccc3)CC2)c4c(ccc(c4)C(=O)N)C
0.275316	O=C(NC=1N(N=C(C1)C)C2CN(Cc3ccccc3)CC2)c4c(ccc(c4)C(=O)N)C
0.275316	O=C(NC=1N(N=C(C1)C)C2CN(Cc3ccccc3)CC2)c4c(ccc(c4)C(=O)N)C
0.275316	O=C(NC=1N(N=C(C1)C)C2CN(Cc3ccccc3)CC2)c4c(ccc(c4)C(=O)N)C
0.275316	O=C(NC=1N(N=C(C1)C)C2CN(Cc3ccccc3)CC2)c4c(ccc(c4)C(=O)N)C
0.275316	O=C(NC=1N(N=C(C1)C)C2CN(Cc3ccccc3)CC2)c4c(ccc(c4)C(=O)N)C
0.275316	O=C(NC=1N(N=C(C1)C)C2CN(Cc3ccccc3)CC2)c4c(ccc(c4)C(=O)N)C
0.275304	Fc1cc(NNC(=O)c2ccc(N3CCOCC3)cc2)c(cc1)C
0.275304	Fc1cc(NNC(=O)c2ccc(N3CCOCC3)cc2)c(cc1)C
0.275304	Fc1cc(NNC(=O)c2ccc(N3CCOCC3)cc2)c(cc1)C
0.275304	Fc1cc(NNC(=O)c2ccc(N3CCOCC3)cc2)c(cc1)C
0.275304	Fc1cc(NNC(=O)c2ccc(N3CCOCC3)cc2)c(cc1)C
0.275304	Fc1cc(NNC(=O)c2ccc(N3CCOCC3)cc2)c(cc1)C
0.275304	Fc1cc(NNC(=O)c2ccc(N3CCOCC3)cc2)c(cc1)C
0.275304	Fc1cc(NNC(=O)c2ccc(N3CCOCC3)cc2)c(cc1)C
0.275304	Fc1cc(NNC(=O)c2ccc(N3CCOCC3)cc2)c(cc1)C
0.275304	Fc1cc(NNC(=O)c2ccc(N3CCOCC3)cc2)c(cc1)C
0.275194	Fc1c(ccc(c1)C)C(=O)Nc2cc(c(cc2)C)C(=O)c3ccccc3
0.275081	S(=O)(=O)(N(CC)CC)c1cc(NC(=O)c2cc(c3ccccc3)c(cc2)C)c(N4CCCC4)cc1
0.275081	S(=O)(=O)(N(CC)CC)c1cc(NC(=O)c2cc(c3ccccc3)c(cc2)C)c(N4CCCC4)cc1
0.275081	S(=O)(=O)(N(CC)CC)c1cc(NC(=O)c2cc(c3ccccc3)c(cc2)C)c(N4CCCC4)cc1
0.275081	S(=O)(=O)(N(CC)CC)c1cc(NC(=O)c2cc(c3ccccc3)c(cc2)C)c(N4CCCC4)cc1
0.275081	S(=O)(=O)(N(CC)CC)c1cc(NC(=O)c2cc(c3ccccc3)c(cc2)C)c(N4CCCC4)cc1
0.275081	S(=O)(=O)(N(CC)CC)c1cc(NC(=O)c2cc(c3ccccc3)c(cc2)C)c(N4CCCC4)cc1
0.275081	S(=O)(=O)(N(CC)CC)c1cc(NC(=O)c2cc(c3ccccc3)c(cc2)C)c(N4CCCC4)cc1
0.275081	S(=O)(=O)(N(CC)CC)c1cc(NC(=O)c2cc(c3ccccc3)c(cc2)C)c(N4CCCC4)cc1
0.275081	S(=O)(=O)(N(CC)CC)c1cc(NC(=O)c2cc(c3ccccc3)c(cc2)C)c(N4CCCC4)cc1
0.275081	S(=O)(=O)(N(CC)CC)c1cc(NC(=O)c2cc(c3ccccc3)c(cc2)C)c(N4CCCC4)cc1
0.274834	O=C(Nc1nccc(c1)C=2C=NN(C2)C)c3cc(OCc4ncccc4)c(OC)cc3
0.274834	O=C(Nc1nccc(c1)C=2C=NN(C2)C)c3cc(OCc4ncccc4)c(OC)cc3
0.274834	O=C(Nc1nccc(c1)C=2C=NN(C2)C)c3cc(OCc4ncccc4)c(OC)cc3
0.274021	O=C(Nc1nc(ccn1)C2NCCCC2)c3cc(Nc4ccc(C#N)cc4)ccc3
0.274021	O=C(Nc1nc(ccn1)C2NCCCC2)c3cc(Nc4ccc(C#N)cc4)ccc3
0.274021	O=C(Nc1nc(ccn1)C2NCCCC2)c3cc(Nc4ccc(C#N)cc4)ccc3
0.274021	O=C(Nc1nc(ccn1)C2NCCCC2)c3cc(Nc4ccc(C#N)cc4)ccc3
0.274021	O=C(Nc1nc(ccn1)C2NCCCC2)c3cc(Nc4ccc(C#N)cc4)ccc3
0.274021	O=C(Nc1nc(ccn1)C2NCCCC2)c3cc(Nc4ccc(C#N)cc4)ccc3
0.274021	O=C(Nc1nc(ccn1)C2NCCCC2)c3cc(Nc4ccc(C#N)cc4)ccc3
0.274021	O=C(Nc1nc(ccn1)C2NCCCC2)c3cc(Nc4ccc(C#N)cc4)ccc3
0.274021	O=C(Nc1nc(ccn1)C2NCCCC2)c3cc(Nc4ccc(C#N)cc4)ccc3
0.274021	O=C(Nc1nc(ccn1)C2NCCCC2)c3cc(Nc4ccc(C#N)cc4)ccc3
0.273684	O=C(N1CCN(Cc2ccc(OCC)cc2)CC1)C(=O)Nc3cc(ccc3)C=4OC=C(N4)C
0.273684	O=C(N1CCN(Cc2ccc(OCC)cc2)CC1)C(=O)Nc3cc(ccc3)C=4OC=C(N4)C
0.273684	O=C(N1CCN(Cc2ccc(OCC)cc2)CC1)C(=O)Nc3cc(ccc3)C=4OC=C(N4)C
0.273684	O=C(N1CCN(Cc2ccc(OCC)cc2)CC1)C(=O)Nc3cc(ccc3)C=4OC=C(N4)C
0.273684	O=C(N1CCN(Cc2ccc(OCC)cc2)CC1)C(=O)Nc3cc(ccc3)C=4OC=C(N4)C
0.273684	O=C(N1CCN(Cc2ccc(OCC)cc2)CC1)C(=O)Nc3cc(ccc3)C=4OC=C(N4)C
0.272727	Brc1ccc(cc1)CC(=O)Nc2cc(ccc2)C(=O)Nc3cc4c(N(Cc5ccccc5)CCC4)cc3
0.272727	Brc1ccc(cc1)CC(=O)Nc2cc(ccc2)C(=O)Nc3cc4c(N(Cc5ccccc5)CCC4)cc3
0.272414	O=C(Nc1c(ccc(c1)C=2OC=NN2)C)C3=CC(=O)NC(=C3)CC
0.272414	O=C(Nc1c(ccc(c1)C=2OC=NN2)C)C3=CC(=O)NC(=C3)CC
0.272414	O=C(Nc1c(ccc(c1)C=2OC=NN2)C)C3=CC(=O)NC(=C3)CC
0.272414	O=C(Nc1c(ccc(c1)C=2OC=NN2)C)C3=CC(=O)NC(=C3)CC
0.272414	O=C(Nc1c(ccc(c1)C=2OC=NN2)C)C3=CC(=O)NC(=C3)CC
0.272414	O=C(Nc1c(ccc(c1)C=2OC=NN2)C)C3=CC(=O)NC(=C3)CC
0.272414	O=C(Nc1c(ccc(c1)C=2OC=NN2)C)C3=CC(=O)NC(=C3)CC
0.272414	O=C(Nc1c(ccc(c1)C=2OC=NN2)C)C3=CC(=O)NC(=C3)CC
0.272414	O=C(Nc1c(ccc(c1)C=2OC=NN2)C)C3=CC(=O)NC(=C3)CC
0.272414	O=C(Nc1c(ccc(c1)C=2OC=NN2)C)C3=CC(=O)NC(=C3)CC
0.272085	O=C(OC(C)(C)C)NCc1cc(c2ccc(cc2)C(=O)Nc3nccc(c3)C=4C=NN(C4)C)ccc1
0.272085	O=C(OC(C)(C)C)NCc1cc(c2ccc(cc2)C(=O)Nc3nccc(c3)C=4C=NN(C4)C)ccc1
0.272085	O=C(OC(C)(C)C)NCc1cc(c2ccc(cc2)C(=O)Nc3nccc(c3)C=4C=NN(C4)C)ccc1
0.272085	O=C(OC(C)(C)C)NCc1cc(c2ccc(cc2)C(=O)Nc3nccc(c3)C=4C=NN(C4)C)ccc1
0.272085	O=C(OC(C)(C)C)NCc1cc(c2ccc(cc2)C(=O)Nc3nccc(c3)C=4C=NN(C4)C)ccc1
0.272085	O=C(OC(C)(C)C)NCc1cc(c2ccc(cc2)C(=O)Nc3nccc(c3)C=4C=NN(C4)C)ccc1
0.272085	O=C(OC(C)(C)C)NCc1cc(c2ccc(cc2)C(=O)Nc3nccc(c3)C=4C=NN(C4)C)ccc1
0.272085	O=C(OC(C)(C)C)NCc1cc(c2ccc(cc2)C(=O)Nc3nccc(c3)C=4C=NN(C4)C)ccc1
0.272085	O=C(OC(C)(C)C)NCc1cc(c2ccc(cc2)C(=O)Nc3nccc(c3)C=4C=NN(C4)C)ccc1
0.272085	O=C(OC(C)(C)C)NCc1cc(c2ccc(cc2)C(=O)Nc3nccc(c3)C=4C=NN(C4)C)ccc1
0.272031	Fc1c(NC(=O)c2cnc(NC(C)C)cc2)ccc(c1)CC(C)C
0.272031	Fc1c(NC(=O)c2cnc(NC(C)C)cc2)ccc(c1)CC(C)C
0.272031	Fc1c(NC(=O)c2cnc(NC(C)C)cc2)ccc(c1)CC(C)C
0.272031	Fc1c(NC(=O)c2cnc(NC(C)C)cc2)ccc(c1)CC(C)C
0.272031	Fc1c(NC(=O)c2cnc(NC(C)C)cc2)ccc(c1)CC(C)C
0.272031	Fc1c(NC(=O)c2cnc(NC(C)C)cc2)ccc(c1)CC(C)C
0.272031	Fc1c(NC(=O)c2cnc(NC(C)C)cc2)ccc(c1)CC(C)C
0.272031	Fc1c(NC(=O)c2cnc(NC(C)C)cc2)ccc(c1)CC(C)C
0.272031	Fc1c(NC(=O)c2cnc(NC(C)C)cc2)ccc(c1)CC(C)C
0.272031	Fc1c(NC(=O)c2cnc(NC(C)C)cc2)ccc(c1)CC(C)C
0.271967	Clc1c(O)c(Cl)cc(c1)C(=O)Nc2c(ccc(Cl)c2)C
0.271967	Clc1c(O)c(Cl)cc(c1)C(=O)Nc2c(ccc(Cl)c2)C
0.271967	Clc1c(O)c(Cl)cc(c1)C(=O)Nc2c(ccc(Cl)c2)C
0.271967	Clc1c(O)c(Cl)cc(c1)C(=O)Nc2c(ccc(Cl)c2)C
0.271967	Clc1c(O)c(Cl)cc(c1)C(=O)Nc2c(ccc(Cl)c2)C
0.271967	Clc1c(O)c(Cl)cc(c1)C(=O)Nc2c(ccc(Cl)c2)C
0.271967	Clc1c(O)c(Cl)cc(c1)C(=O)Nc2c(ccc(Cl)c2)C
0.271889	Clc1ccc(cc1)C(=O)Nc2ccc(NC(=O)c3ccc(Oc4cnccc4)cc3)cc2
0.271889	Clc1ccc(cc1)C(=O)Nc2ccc(NC(=O)c3ccc(Oc4cnccc4)cc3)cc2
0.271889	Clc1ccc(cc1)C(=O)Nc2ccc(NC(=O)c3ccc(Oc4cnccc4)cc3)cc2
0.271889	Clc1ccc(cc1)C(=O)Nc2ccc(NC(=O)c3ccc(Oc4cnccc4)cc3)cc2
0.271889	Clc1ccc(cc1)C(=O)Nc2ccc(NC(=O)c3ccc(Oc4cnccc4)cc3)cc2
0.271889	Clc1ccc(cc1)C(=O)Nc2ccc(NC(=O)c3ccc(Oc4cnccc4)cc3)cc2
0.271889	Clc1ccc(cc1)C(=O)Nc2ccc(NC(=O)c3ccc(Oc4cnccc4)cc3)cc2
0.271777	Fc1c(N2C(=O)OCC2)cc(NC(=O)c3ccc(Oc4cnccc4)cc3)cc1
0.271777	Fc1c(N2C(=O)OCC2)cc(NC(=O)c3ccc(Oc4cnccc4)cc3)cc1
0.271777	Fc1c(N2C(=O)OCC2)cc(NC(=O)c3ccc(Oc4cnccc4)cc3)cc1
0.271777	Fc1c(N2C(=O)OCC2)cc(NC(=O)c3ccc(Oc4cnccc4)cc3)cc1
0.271777	Fc1c(N2C(=O)OCC2)cc(NC(=O)c3ccc(Oc4cnccc4)cc3)cc1
0.271777	Fc1c(N2C(=O)OCC2)cc(NC(=O)c3ccc(Oc4cnccc4)cc3)cc1
0.271777	Fc1c(N2C(=O)OCC2)cc(NC(=O)c3ccc(Oc4cnccc4)cc3)cc1
0.271777	Fc1c(N2C(=O)OCC2)cc(NC(=O)c3ccc(Oc4cnccc4)cc3)cc1
0.271777	Fc1c(N2C(=O)OCC2)cc(NC(=O)c3ccc(Oc4cnccc4)cc3)cc1
0.271777	Fc1c(N2C(=O)OCC2)cc(NC(=O)c3ccc(Oc4cnccc4)cc3)cc1
0.271654	O=C(NNc1c(OC)nccc1)c2ccc(cc2)CN3CCCCC3
0.271375	Clc1cc(c2ccc(cc2)C(=O)OC(C(=O)Nc3c(ccc(c3)C)C)C)ccc1
0.271375	Clc1cc(c2ccc(cc2)C(=O)OC(C(=O)Nc3c(ccc(c3)C)C)C)ccc1
0.271375	Clc1cc(c2ccc(cc2)C(=O)OC(C(=O)Nc3c(ccc(c3)C)C)C)ccc1
0.271375	Clc1cc(c2ccc(cc2)C(=O)OC(C(=O)Nc3c(ccc(c3)C)C)C)ccc1
0.271375	Clc1cc(c2ccc(cc2)C(=O)OC(C(=O)Nc3c(ccc(c3)C)C)C)ccc1
0.271375	Clc1cc(c2ccc(cc2)C(=O)OC(C(=O)Nc3c(ccc(c3)C)C)C)ccc1
0.271375	Clc1cc(c2ccc(cc2)C(=O)OC(C(=O)Nc3c(ccc(c3)C)C)C)ccc1
0.271375	Clc1cc(c2ccc(cc2)C(=O)OC(C(=O)Nc3c(ccc(c3)C)C)C)ccc1
0.271375	Clc1cc(c2ccc(cc2)C(=O)OC(C(=O)Nc3c(ccc(c3)C)C)C)ccc1
0.271375	Clc1cc(c2ccc(cc2)C(=O)OC(C(=O)Nc3c(ccc(c3)C)C)C)ccc1
0.27027	S1C(=NC(=C1)CN2CCN(C(=O)c3cc(c(NC(=O)OC(C)(C)C)cc3)C)CCC2)C
0.27027	S1C(=NC(=C1)CN2CCN(C(=O)c3cc(c(NC(=O)OC(C)(C)C)cc3)C)CCC2)C
0.27027	S1C(=NC(=C1)CN2CCN(C(=O)c3cc(c(NC(=O)OC(C)(C)C)cc3)C)CCC2)C
0.27027	S1C(=NC(=C1)CN2CCN(C(=O)c3cc(c(NC(=O)OC(C)(C)C)cc3)C)CCC2)C
0.27027	S1C(=NC(=C1)CN2CCN(C(=O)c3cc(c(NC(=O)OC(C)(C)C)cc3)C)CCC2)C
0.27027	S1C(=NC(=C1)CN2CCN(C(=O)c3cc(c(NC(=O)OC(C)(C)C)cc3)C)CCC2)C
0.27027	S1C(=NC(=C1)CN2CCN(C(=O)c3cc(c(NC(=O)OC(C)(C)C)cc3)C)CCC2)C
0.270175	O=C(c1c(ccc(NC(=O)CCC=2ON=C(N2)c3ccc(cc3)C)c1)C)c4ccccc4
0.270175	O=C(c1c(ccc(NC(=O)CCC=2ON=C(N2)c3ccc(cc3)C)c1)C)c4ccccc4
0.270175	O=C(c1c(ccc(NC(=O)CCC=2ON=C(N2)c3ccc(cc3)C)c1)C)c4ccccc4
0.269767	n1c(NN=C)cccc1c2cnccc2
0.269767	n1c(NN=C)cccc1c2cnccc2
0.269767	n1c(NN=C)cccc1c2cnccc2
0.269767	n1c(NN=C)cccc1c2cnccc2
0.269767	n1c(NN=C)cccc1c2cnccc2
0.269767	n1c(NN=C)cccc1c2cnccc2
0.269767	n1c(NN=C)cccc1c2cnccc2
0.269767	n1c(NN=C)cccc1c2cnccc2
0.269767	n1c(NN=C)cccc1c2cnccc2
0.269767	n1c(NN=C)cccc1c2cnccc2
0.269663	S(c1ccccc1)Cc2ccc(cc2)C(=O)Nc3c(cc(NC(=O)C4=COC=C4)cc3)C(F)(F)F
0.269663	S(c1ccccc1)Cc2ccc(cc2)C(=O)Nc3c(cc(NC(=O)C4=COC=C4)cc3)C(F)(F)F
0.269663	S(c1ccccc1)Cc2ccc(cc2)C(=O)Nc3c(cc(NC(=O)C4=COC=C4)cc3)C(F)(F)F
0.269663	S(c1ccccc1)Cc2ccc(cc2)C(=O)Nc3c(cc(NC(=O)C4=COC=C4)cc3)C(F)(F)F
0.269663	S(c1ccccc1)Cc2ccc(cc2)C(=O)Nc3c(cc(NC(=O)C4=COC=C4)cc3)C(F)(F)F
0.269663	S(c1ccccc1)Cc2ccc(cc2)C(=O)Nc3c(cc(NC(=O)C4=COC=C4)cc3)C(F)(F)F
0.269663	S(c1ccccc1)Cc2ccc(cc2)C(=O)Nc3c(cc(NC(=O)C4=COC=C4)cc3)C(F)(F)F
0.269663	S(c1ccccc1)Cc2ccc(cc2)C(=O)Nc3c(cc(NC(=O)C4=COC=C4)cc3)C(F)(F)F
0.269663	S(c1ccccc1)Cc2ccc(cc2)C(=O)Nc3c(cc(NC(=O)C4=COC=C4)cc3)C(F)(F)F
0.269663	S(c1ccccc1)Cc2ccc(cc2)C(=O)Nc3c(cc(NC(=O)C4=COC=C4)cc3)C(F)(F)F
0.269663	Clc1c(NS(=O)(=O)C)ccc(NC(=O)c2cnc(NC(C)C)cc2)c1
0.269663	Clc1c(NS(=O)(=O)C)ccc(NC(=O)c2cnc(NC(C)C)cc2)c1
0.269663	Clc1c(NS(=O)(=O)C)ccc(NC(=O)c2cnc(NC(C)C)cc2)c1
0.269663	Clc1c(NS(=O)(=O)C)ccc(NC(=O)c2cnc(NC(C)C)cc2)c1
0.269663	Clc1c(NS(=O)(=O)C)ccc(NC(=O)c2cnc(NC(C)C)cc2)c1
0.269663	Clc1c(NS(=O)(=O)C)ccc(NC(=O)c2cnc(NC(C)C)cc2)c1
0.269663	Clc1c(NS(=O)(=O)C)ccc(NC(=O)c2cnc(NC(C)C)cc2)c1
0.269663	Clc1c(NS(=O)(=O)C)ccc(NC(=O)c2cnc(NC(C)C)cc2)c1
0.269663	Clc1c(NS(=O)(=O)C)ccc(NC(=O)c2cnc(NC(C)C)cc2)c1
0.269663	Clc1c(NS(=O)(=O)C)ccc(NC(=O)c2cnc(NC(C)C)cc2)c1
0.269531	S(=O)(=O)(Nc1ccc(cc1)C(=O)Nc2cc(c(cc2)C)C)c3cc(c(F)cc3)C
0.269531	O=C(Nc1cc(ccc1)CNc2cc(NC(=O)CCN3CCCCC3)ccc2)c4ccc(OC)cc4
0.269531	O=C(Nc1cc(ccc1)CNc2cc(NC(=O)CCN3CCCCC3)ccc2)c4ccc(OC)cc4
0.269388	S(C(C)(C)C)CCCNC(=O)c1cc(NC(=O)C)c(cc1)C
0.268657	S(c1nccc(c1)C(=O)Nc2ccc(cc2)CN3C(CCCC3)C)C
0.267857	FC(F)(F)c1nc(nc(NN=Cc2ccc(cc2)C(=O)NCc3cnccc3)c1)c4ccncc4
0.267857	FC(F)(F)c1nc(nc(NN=Cc2ccc(cc2)C(=O)NCc3cnccc3)c1)c4ccncc4
0.267857	FC(F)(F)c1nc(nc(NN=Cc2ccc(cc2)C(=O)NCc3cnccc3)c1)c4ccncc4
0.267857	FC(F)(F)c1nc(nc(NN=Cc2ccc(cc2)C(=O)NCc3cnccc3)c1)c4ccncc4
0.267857	FC(F)(F)c1nc(nc(NN=Cc2ccc(cc2)C(=O)NCc3cnccc3)c1)c4ccncc4
0.267857	FC(F)(F)c1nc(nc(NN=Cc2ccc(cc2)C(=O)NCc3cnccc3)c1)c4ccncc4
0.267857	FC(F)(F)c1nc(nc(NN=Cc2ccc(cc2)C(=O)NCc3cnccc3)c1)c4ccncc4
0.267857	FC(F)(F)c1nc(nc(NN=Cc2ccc(cc2)C(=O)NCc3cnccc3)c1)c4ccncc4
0.267857	FC(F)(F)c1nc(nc(NN=Cc2ccc(cc2)C(=O)NCc3cnccc3)c1)c4ccncc4
0.267857	FC(F)(F)c1nc(nc(NN=Cc2ccc(cc2)C(=O)NCc3cnccc3)c1)c4ccncc4
0.267442	O=C(Nc1cc(c(OCC)cc1)C)CCC(=O)c2cnccc2
0.267442	O=C(Nc1cc(c(OCC)cc1)C)CCC(=O)c2cnccc2
0.267442	O=C(Nc1cc(c(OCC)cc1)C)CCC(=O)c2cnccc2
0.267442	O=C(Nc1cc(c(OCC)cc1)C)CCC(=O)c2cnccc2
0.267442	O=C(Nc1cc(c(OCC)cc1)C)CCC(=O)c2cnccc2
0.267442	O=C(Nc1cc(c(OCC)cc1)C)CCC(=O)c2cnccc2
0.267442	O=C(Nc1cc(c(OCC)cc1)C)CCC(=O)c2cnccc2
0.267442	O=C(Nc1cc(c(OCC)cc1)C)CCC(=O)c2cnccc2
0.267442	O=C(Nc1cc(c(OCC)cc1)C)CCC(=O)c2cnccc2
0.267442	O=C(Nc1cc(c(OCC)cc1)C)CCC(=O)c2cnccc2
0.266667	O=C(OC(C)(C)C)Nc1c(cc(cc1)C(=O)Nc2ccc(cc2)C(O)C)C
0.266667	O=C(OC(C)(C)C)Nc1c(cc(cc1)C(=O)Nc2ccc(cc2)C(O)C)C
0.266667	O=C(OC(C)(C)C)Nc1c(cc(cc1)C(=O)Nc2ccc(cc2)C(O)C)C
0.266667	O=C(OC(C)(C)C)Nc1c(cc(cc1)C(=O)Nc2ccc(cc2)C(O)C)C
0.266667	O=C(OC(C)(C)C)Nc1c(cc(cc1)C(=O)Nc2ccc(cc2)C(O)C)C
0.266447	Clc1cc(c2ccccc2)c(cc1)C(=O)Nc3nc(ccn3)C4NCCCC4
0.266447	Clc1cc(c2ccccc2)c(cc1)C(=O)Nc3nc(ccn3)C4NCCCC4
0.266447	Clc1cc(c2ccccc2)c(cc1)C(=O)Nc3nc(ccn3)C4NCCCC4
0.266447	Clc1cc(c2ccccc2)c(cc1)C(=O)Nc3nc(ccn3)C4NCCCC4
0.266447	Clc1cc(c2ccccc2)c(cc1)C(=O)Nc3nc(ccn3)C4NCCCC4
0.266447	Clc1cc(c2ccccc2)c(cc1)C(=O)Nc3nc(ccn3)C4NCCCC4
0.266447	Clc1cc(c2ccccc2)c(cc1)C(=O)Nc3nc(ccn3)C4NCCCC4
0.266447	Clc1cc(c2ccccc2)c(cc1)C(=O)Nc3nc(ccn3)C4NCCCC4
0.266447	Clc1cc(c2ccccc2)c(cc1)C(=O)Nc3nc(ccn3)C4NCCCC4
0.266447	Clc1cc(c2ccccc2)c(cc1)C(=O)Nc3nc(ccn3)C4NCCCC4
0.265781	Brc1ccc(c2nc(c(cc2)C(=O)OCC(=O)Nc3cc([N+]([O-])=O)c(cc3)C)C)cc1
0.265781	Brc1ccc(c2nc(c(cc2)C(=O)OCC(=O)Nc3cc([N+]([O-])=O)c(cc3)C)C)cc1
0.265781	Brc1ccc(c2nc(c(cc2)C(=O)OCC(=O)Nc3cc([N+]([O-])=O)c(cc3)C)C)cc1
0.265781	Brc1ccc(c2nc(c(cc2)C(=O)OCC(=O)Nc3cc([N+]([O-])=O)c(cc3)C)C)cc1
0.265781	Brc1ccc(c2nc(c(cc2)C(=O)OCC(=O)Nc3cc([N+]([O-])=O)c(cc3)C)C)cc1
0.265781	Brc1ccc(c2nc(c(cc2)C(=O)OCC(=O)Nc3cc([N+]([O-])=O)c(cc3)C)C)cc1
0.265781	Brc1ccc(c2nc(c(cc2)C(=O)OCC(=O)Nc3cc([N+]([O-])=O)c(cc3)C)C)cc1
0.265781	Brc1ccc(c2nc(c(cc2)C(=O)OCC(=O)Nc3cc([N+]([O-])=O)c(cc3)C)C)cc1
0.265781	Brc1ccc(c2nc(c(cc2)C(=O)OCC(=O)Nc3cc([N+]([O-])=O)c(cc3)C)C)cc1
0.265781	Brc1ccc(c2nc(c(cc2)C(=O)OCC(=O)Nc3cc([N+]([O-])=O)c(cc3)C)C)cc1
0.265517	Brc1cc(Cl)c(F)c(c1)CNC(=O)c2cc(NC(=O)Cc3ccncc3)c(cc2)C
0.265517	Brc1cc(Cl)c(F)c(c1)CNC(=O)c2cc(NC(=O)Cc3ccncc3)c(cc2)C
0.265517	Brc1cc(Cl)c(F)c(c1)CNC(=O)c2cc(NC(=O)Cc3ccncc3)c(cc2)C
0.265517	Brc1cc(Cl)c(F)c(c1)CNC(=O)c2cc(NC(=O)Cc3ccncc3)c(cc2)C
0.265517	Brc1cc(Cl)c(F)c(c1)CNC(=O)c2cc(NC(=O)Cc3ccncc3)c(cc2)C
0.265517	Brc1cc(Cl)c(F)c(c1)CNC(=O)c2cc(NC(=O)Cc3ccncc3)c(cc2)C
0.265517	Brc1cc(Cl)c(F)c(c1)CNC(=O)c2cc(NC(=O)Cc3ccncc3)c(cc2)C
0.26506	S1CCN(C(=O)c2cc(NC(=O)C=O)c(cc2)C)CC1
0.26506	S1CCN(C(=O)c2cc(NC(=O)C=O)c(cc2)C)CC1
0.26506	S1CCN(C(=O)c2cc(NC(=O)C=O)c(cc2)C)CC1
0.26506	S1CCN(C(=O)c2cc(NC(=O)C=O)c(cc2)C)CC1
0.26506	S1CCN(C(=O)c2cc(NC(=O)C=O)c(cc2)C)CC1
0.264925	Fc1c(NC(=O)c2nc(c(cc2)C)C)ccc(c1)CC(C)C
0.264925	Fc1c(NC(=O)c2nc(c(cc2)C)C)ccc(c1)CC(C)C
0.264925	Fc1c(NC(=O)c2nc(c(cc2)C)C)ccc(c1)CC(C)C
0.264925	Fc1c(NC(=O)c2nc(c(cc2)C)C)ccc(c1)CC(C)C
0.264925	Fc1c(NC(=O)c2nc(c(cc2)C)C)ccc(c1)CC(C)C
0.264925	Fc1c(NC(=O)c2nc(c(cc2)C)C)ccc(c1)CC(C)C
0.264925	Fc1c(NC(=O)c2nc(c(cc2)C)C)ccc(c1)CC(C)C
0.264925	Fc1c(NC(=O)c2nc(c(cc2)C)C)ccc(c1)CC(C)C
0.264925	Fc1c(NC(=O)c2nc(c(cc2)C)C)ccc(c1)CC(C)C
0.264925	Fc1c(NC(=O)c2nc(c(cc2)C)C)ccc(c1)CC(C)C
0.264026	O=C(N1CCCC1)c2cc(c(NC(=O)C3=C(NC(=C3)Cc4ccccc4)CC)cc2)C
0.264026	O=C(N1CCCC1)c2cc(c(NC(=O)C3=C(NC(=C3)Cc4ccccc4)CC)cc2)C
0.264026	O=C(N1CCCC1)c2cc(c(NC(=O)C3=C(NC(=C3)Cc4ccccc4)CC)cc2)C
0.264026	O=C(N1CCCC1)c2cc(c(NC(=O)C3=C(NC(=C3)Cc4ccccc4)CC)cc2)C
0.264026	O=C(N1CCCC1)c2cc(c(NC(=O)C3=C(NC(=C3)Cc4ccccc4)CC)cc2)C
0.264026	O=C(N1CCCC1)c2cc(c(NC(=O)C3=C(NC(=C3)Cc4ccccc4)CC)cc2)C
0.264026	O=C(N1CCCC1)c2cc(c(NC(=O)C3=C(NC(=C3)Cc4ccccc4)CC)cc2)C
0.26383	Clc1ccc(cc1)C(=O)Nc2cc(ccc2)C=NNc3ccc(c4ccccc4)cc3
0.263333	Clc1c(cc(cc1)C(=O)Nc2cc(ccc2)C3=Nc4c(nc(cc4)C)N3)CCC
0.263333	Clc1c(cc(cc1)C(=O)Nc2cc(ccc2)C3=Nc4c(nc(cc4)C)N3)CCC
0.263333	Clc1c(cc(cc1)C(=O)Nc2cc(ccc2)C3=Nc4c(nc(cc4)C)N3)CCC
0.263333	Clc1c(cc(cc1)C(=O)Nc2cc(ccc2)C3=Nc4c(nc(cc4)C)N3)CCC
0.263333	Clc1c(cc(cc1)C(=O)Nc2cc(ccc2)C3=Nc4c(nc(cc4)C)N3)CCC
0.263333	Clc1c(cc(cc1)C(=O)Nc2cc(ccc2)C3=Nc4c(nc(cc4)C)N3)CCC
0.263333	Clc1c(cc(cc1)C(=O)Nc2cc(ccc2)C3=Nc4c(nc(cc4)C)N3)CCC
0.263333	Clc1c(cc(cc1)C(=O)Nc2cc(ccc2)C3=Nc4c(nc(cc4)C)N3)CCC
0.263323	FC(F)(F)C1=NN(C=C1)Cc2ccc(cc2)C(=O)Nc3cc4c(N(Cc5ccccc5)CCC4)cc3
0.263323	FC(F)(F)C1=NN(C=C1)Cc2ccc(cc2)C(=O)Nc3cc4c(N(Cc5ccccc5)CCC4)cc3
0.263323	FC(F)(F)C1=NN(C=C1)Cc2ccc(cc2)C(=O)Nc3cc4c(N(Cc5ccccc5)CCC4)cc3
0.263323	FC(F)(F)C1=NN(C=C1)Cc2ccc(cc2)C(=O)Nc3cc4c(N(Cc5ccccc5)CCC4)cc3
0.263323	FC(F)(F)C1=NN(C=C1)Cc2ccc(cc2)C(=O)Nc3cc4c(N(Cc5ccccc5)CCC4)cc3
0.263323	FC(F)(F)C1=NN(C=C1)Cc2ccc(cc2)C(=O)Nc3cc4c(N(Cc5ccccc5)CCC4)cc3
0.263323	FC(F)(F)C1=NN(C=C1)Cc2ccc(cc2)C(=O)Nc3cc4c(N(Cc5ccccc5)CCC4)cc3
0.263323	FC(F)(F)C1=NN(C=C1)Cc2ccc(cc2)C(=O)Nc3cc4c(N(Cc5ccccc5)CCC4)cc3
0.263323	FC(F)(F)C1=NN(C=C1)Cc2ccc(cc2)C(=O)Nc3cc4c(N(Cc5ccccc5)CCC4)cc3
0.263323	FC(F)(F)C1=NN(C=C1)Cc2ccc(cc2)C(=O)Nc3cc4c(N(Cc5ccccc5)CCC4)cc3
0.263158	S(C1=NN=C(N1CC=2OC=CC2)c3cnccc3)CC(=O)Nc4cc(c(cc4)CN5CCCC5)C(F)(F)F
0.263158	S(C1=NN=C(N1CC=2OC=CC2)c3cnccc3)CC(=O)Nc4cc(c(cc4)CN5CCCC5)C(F)(F)F
0.263158	S(C1=NN=C(N1CC=2OC=CC2)c3cnccc3)CC(=O)Nc4cc(c(cc4)CN5CCCC5)C(F)(F)F
0.263158	S(C1=NN=C(N1CC=2OC=CC2)c3cnccc3)CC(=O)Nc4cc(c(cc4)CN5CCCC5)C(F)(F)F
0.263158	S(C1=NN=C(N1CC=2OC=CC2)c3cnccc3)CC(=O)Nc4cc(c(cc4)CN5CCCC5)C(F)(F)F
0.263158	S(C1=NN=C(N1CC=2OC=CC2)c3cnccc3)CC(=O)Nc4cc(c(cc4)CN5CCCC5)C(F)(F)F
0.263158	S(C1=NN=C(N1CC=2OC=CC2)c3cnccc3)CC(=O)Nc4cc(c(cc4)CN5CCCC5)C(F)(F)F
0.263158	S(C1=NN=C(N1CC=2OC=CC2)c3cnccc3)CC(=O)Nc4cc(c(cc4)CN5CCCC5)C(F)(F)F
0.263158	S(C1=NN=C(N1CC=2OC=CC2)c3cnccc3)CC(=O)Nc4cc(c(cc4)CN5CCCC5)C(F)(F)F
0.263158	S(C1=NN=C(N1CC=2OC=CC2)c3cnccc3)CC(=O)Nc4cc(c(cc4)CN5CCCC5)C(F)(F)F
0.263158	O=C(Nc1cc(ccc1)C2=Nc3c(nc(cc3)C)N2)c4ccc(cc4)CC(=O)N(C)C
0.263158	O=C(Nc1cc(ccc1)C2=Nc3c(nc(cc3)C)N2)c4ccc(cc4)CC(=O)N(C)C
0.263158	O=C(Nc1cc(ccc1)C2=Nc3c(nc(cc3)C)N2)c4ccc(cc4)CC(=O)N(C)C
0.263158	O=C(Nc1cc(ccc1)C2=Nc3c(nc(cc3)C)N2)c4ccc(cc4)CC(=O)N(C)C
0.263158	O=C(Nc1cc(ccc1)C2=Nc3c(nc(cc3)C)N2)c4ccc(cc4)CC(=O)N(C)C
0.263158	O=C(Nc1cc(ccc1)C2=Nc3c(nc(cc3)C)N2)c4ccc(cc4)CC(=O)N(C)C
0.263158	O=C(Nc1cc(ccc1)C2=Nc3c(nc(cc3)C)N2)c4ccc(cc4)CC(=O)N(C)C
0.263158	O=C(Nc1cc(ccc1)C2=Nc3c(nc(cc3)C)N2)c4ccc(cc4)CC(=O)N(C)C
0.263158	O=C(Nc1cc(ccc1)C2=Nc3c(nc(cc3)C)N2)c4ccc(cc4)CC(=O)N(C)C
0.263158	O=C(Nc1cc(ccc1)C2=Nc3c(nc(cc3)C)N2)c4ccc(cc4)CC(=O)N(C)C
0.262458	O=C(Nc1cc(ccc1)C2=Nc3c(nc(cc3)C)N2)c4cc(ccc4)CNc5ncncc5
0.262458	O=C(Nc1cc(ccc1)C2=Nc3c(nc(cc3)C)N2)c4cc(ccc4)CNc5ncncc5
0.262458	O=C(Nc1cc(ccc1)C2=Nc3c(nc(cc3)C)N2)c4cc(ccc4)CNc5ncncc5
0.262458	O=C(Nc1cc(ccc1)C2=Nc3c(nc(cc3)C)N2)c4cc(ccc4)CNc5ncncc5
0.262458	O=C(Nc1cc(ccc1)C2=Nc3c(nc(cc3)C)N2)c4cc(ccc4)CNc5ncncc5
0.262458	O=C(Nc1cc(ccc1)C2=Nc3c(nc(cc3)C)N2)c4cc(ccc4)CNc5ncncc5
0.262458	O=C(Nc1cc(ccc1)C2=Nc3c(nc(cc3)C)N2)c4cc(ccc4)CNc5ncncc5
0.262458	O=C(Nc1cc(ccc1)C2=Nc3c(nc(cc3)C)N2)c4cc(ccc4)CNc5ncncc5
0.262458	O=C(Nc1cc(ccc1)C2=Nc3c(nc(cc3)C)N2)c4cc(ccc4)CNc5ncncc5
0.262458	O=C(Nc1cc(ccc1)C2=Nc3c(nc(cc3)C)N2)c4cc(ccc4)CNc5ncncc5
0.262411	O=C(c1c(ccc(NC(=O)C2=CC(=O)NC(=C2)CC)c1)C)c3ccccc3
0.262411	O=C(c1c(ccc(NC(=O)C2=CC(=O)NC(=C2)CC)c1)C)c3ccccc3
0.262411	O=C(c1c(ccc(NC(=O)C2=CC(=O)NC(=C2)CC)c1)C)c3ccccc3
0.262357	O=C(N1CCN(CC1)CC)c2ccc(NC(=O)c3cc(c(O)cc3)C(=O)C)cc2
0.262346	Clc1c(ccc(NC(=O)OC)c1)C(=O)NC=2N(N=C(C2)C)C3CN(Cc4ccccc4)CC3
0.262346	Clc1c(ccc(NC(=O)OC)c1)C(=O)NC=2N(N=C(C2)C)C3CN(Cc4ccccc4)CC3
0.262346	Clc1c(ccc(NC(=O)OC)c1)C(=O)NC=2N(N=C(C2)C)C3CN(Cc4ccccc4)CC3
0.262346	Clc1c(ccc(NC(=O)OC)c1)C(=O)NC=2N(N=C(C2)C)C3CN(Cc4ccccc4)CC3
0.262346	Clc1c(ccc(NC(=O)OC)c1)C(=O)NC=2N(N=C(C2)C)C3CN(Cc4ccccc4)CC3
0.262346	Clc1c(ccc(NC(=O)OC)c1)C(=O)NC=2N(N=C(C2)C)C3CN(Cc4ccccc4)CC3
0.262346	Clc1c(ccc(NC(=O)OC)c1)C(=O)NC=2N(N=C(C2)C)C3CN(Cc4ccccc4)CC3
0.262346	Clc1c(ccc(NC(=O)OC)c1)C(=O)NC=2N(N=C(C2)C)C3CN(Cc4ccccc4)CC3
0.261719	O=C(Nc1cc(ccc1)CNC(CN2CCCC2)(C)C)c3ccc(OC)cc3
0.261484	O=C(Nc1c(ccc(c1)CN2CCCC2)C)C(=O)C=Cc3cc(OC)c(OC)cc3
0.261484	O=C(Nc1c(ccc(c1)CN2CCCC2)C)C(=O)C=Cc3cc(OC)c(OC)cc3
0.261484	O=C(Nc1c(ccc(c1)CN2CCCC2)C)C(=O)C=Cc3cc(OC)c(OC)cc3
0.261484	O=C(Nc1c(ccc(c1)CN2CCCC2)C)C(=O)C=Cc3cc(OC)c(OC)cc3
0.261484	O=C(Nc1c(ccc(c1)CN2CCCC2)C)C(=O)C=Cc3cc(OC)c(OC)cc3
0.261484	O=C(Nc1c(ccc(c1)CN2CCCC2)C)C(=O)C=Cc3cc(OC)c(OC)cc3
0.261484	O=C(Nc1c(ccc(c1)CN2CCCC2)C)C(=O)C=Cc3cc(OC)c(OC)cc3
0.261484	O=C(Nc1c(ccc(c1)CN2CCCC2)C)C(=O)C=Cc3cc(OC)c(OC)cc3
0.261484	O=C(Nc1c(ccc(c1)CN2CCCC2)C)C(=O)C=Cc3cc(OC)c(OC)cc3
0.261484	O=C(Nc1c(ccc(c1)CN2CCCC2)C)C(=O)C=Cc3cc(OC)c(OC)cc3
0.261484	Clc1cc(NC(=O)c2ccc(cc2)CN3CCCCC3)c4OCC(=O)Nc4c1
0.261484	Clc1cc(NC(=O)c2ccc(cc2)CN3CCCCC3)c4OCC(=O)Nc4c1
0.261484	Clc1cc(NC(=O)c2ccc(cc2)CN3CCCCC3)c4OCC(=O)Nc4c1
0.261484	Clc1cc(NC(=O)c2ccc(cc2)CN3CCCCC3)c4OCC(=O)Nc4c1
0.261364	O=C(Nc1nccc(c1)C=2C=NN(C2)C)c3ccc(OC4CCC4)cc3
0.261364	O=C(Nc1nccc(c1)C=2C=NN(C2)C)c3ccc(OC4CCC4)cc3
0.261364	O=C(Nc1nccc(c1)C=2C=NN(C2)C)c3ccc(OC4CCC4)cc3
0.261364	O=C(Nc1nccc(c1)C=2C=NN(C2)C)c3ccc(OC4CCC4)cc3
0.261224	O=C(Nc1c(ccc(c1)C=2OC=CN2)C)C=O
0.261224	O=C(Nc1c(ccc(c1)C=2OC=CN2)C)C=O
0.261224	O=C(Nc1c(ccc(c1)C=2OC=CN2)C)C=O
0.26087	Clc1cc([N+]([O-])=O)c(Oc2ccc(cc2)C(=O)NC=3SC(c4ccncc4)=C(N3)c5cnccc5)cc1
0.26087	Clc1cc([N+]([O-])=O)c(Oc2ccc(cc2)C(=O)NC=3SC(c4ccncc4)=C(N3)c5cnccc5)cc1
0.26087	Clc1cc([N+]([O-])=O)c(Oc2ccc(cc2)C(=O)NC=3SC(c4ccncc4)=C(N3)c5cnccc5)cc1
0.26087	Clc1cc([N+]([O-])=O)c(Oc2ccc(cc2)C(=O)NC=3SC(c4ccncc4)=C(N3)c5cnccc5)cc1
0.26087	Clc1cc([N+]([O-])=O)c(Oc2ccc(cc2)C(=O)NC=3SC(c4ccncc4)=C(N3)c5cnccc5)cc1
0.26087	Clc1cc([N+]([O-])=O)c(Oc2ccc(cc2)C(=O)NC=3SC(c4ccncc4)=C(N3)c5cnccc5)cc1
0.26087	Clc1cc([N+]([O-])=O)c(Oc2ccc(cc2)C(=O)NC=3SC(c4ccncc4)=C(N3)c5cnccc5)cc1
0.26087	Clc1cc([N+]([O-])=O)c(Oc2ccc(cc2)C(=O)NC=3SC(c4ccncc4)=C(N3)c5cnccc5)cc1
0.26087	Clc1cc([N+]([O-])=O)c(Oc2ccc(cc2)C(=O)NC=3SC(c4ccncc4)=C(N3)c5cnccc5)cc1
0.26087	Clc1cc([N+]([O-])=O)c(Oc2ccc(cc2)C(=O)NC=3SC(c4ccncc4)=C(N3)c5cnccc5)cc1
0.26087	O=C(Nc1cc(c(cc1)C)C)C2=NN(C=C2)CCCN
0.260714	Clc1c(Cl)ccc(NC(=O)Nc2cc(ccc2)C(=O)NCc3cc([N+]([O-])=O)c(cc3)C)c1
0.260714	Clc1c(Cl)ccc(NC(=O)Nc2cc(ccc2)C(=O)NCc3cc([N+]([O-])=O)c(cc3)C)c1
0.260714	Clc1c(Cl)ccc(NC(=O)Nc2cc(ccc2)C(=O)NCc3cc([N+]([O-])=O)c(cc3)C)c1
0.260714	Clc1c(Cl)ccc(NC(=O)Nc2cc(ccc2)C(=O)NCc3cc([N+]([O-])=O)c(cc3)C)c1
0.260714	Clc1c(Cl)ccc(NC(=O)Nc2cc(ccc2)C(=O)NCc3cc([N+]([O-])=O)c(cc3)C)c1
0.260714	Clc1c(Cl)ccc(NC(=O)Nc2cc(ccc2)C(=O)NCc3cc([N+]([O-])=O)c(cc3)C)c1
0.260714	Clc1c(Cl)ccc(NC(=O)Nc2cc(ccc2)C(=O)NCc3cc([N+]([O-])=O)c(cc3)C)c1
0.260714	Clc1c(Cl)ccc(NC(=O)Nc2cc(ccc2)C(=O)NCc3cc([N+]([O-])=O)c(cc3)C)c1
0.260714	Clc1c(Cl)ccc(NC(=O)Nc2cc(ccc2)C(=O)NCc3cc([N+]([O-])=O)c(cc3)C)c1
0.260714	Clc1c(Cl)ccc(NC(=O)Nc2cc(ccc2)C(=O)NCc3cc([N+]([O-])=O)c(cc3)C)c1
0.260377	O=C(N1CCCCC1)c2cc(NC(=O)c3ccc(cc3)CN4C(=O)CCC4=O)ccc2
0.260377	O=C(N1CCCCC1)c2cc(NC(=O)c3ccc(cc3)CN4C(=O)CCC4=O)ccc2
0.260377	O=C(N1CCCCC1)c2cc(NC(=O)c3ccc(cc3)CN4C(=O)CCC4=O)ccc2
0.260377	O=C(N1CCCCC1)c2cc(NC(=O)c3ccc(cc3)CN4C(=O)CCC4=O)ccc2
0.260377	O=C(N1CCCCC1)c2cc(NC(=O)c3ccc(cc3)CN4C(=O)CCC4=O)ccc2
0.260377	O=C(N1CCCCC1)c2cc(NC(=O)c3ccc(cc3)CN4C(=O)CCC4=O)ccc2
0.260377	O=C(N1CCCCC1)c2cc(NC(=O)c3ccc(cc3)CN4C(=O)CCC4=O)ccc2
0.260377	O=C(N1CCCCC1)c2cc(NC(=O)c3ccc(cc3)CN4C(=O)CCC4=O)ccc2
0.260377	O=C(N1CCCCC1)c2cc(NC(=O)c3ccc(cc3)CN4C(=O)CCC4=O)ccc2
0.260377	O=C(N1CCCCC1)c2cc(NC(=O)c3ccc(cc3)CN4C(=O)CCC4=O)ccc2
0.260223	Clc1c(ccc(NC(=O)OC)c1)C(=O)Nc2ncc(cc2)CN(C)C
0.260223	Clc1c(ccc(NC(=O)OC)c1)C(=O)Nc2ncc(cc2)CN(C)C
0.260223	Clc1c(ccc(NC(=O)OC)c1)C(=O)Nc2ncc(cc2)CN(C)C
0.260223	Clc1c(ccc(NC(=O)OC)c1)C(=O)Nc2ncc(cc2)CN(C)C
0.260223	Clc1c(ccc(NC(=O)OC)c1)C(=O)Nc2ncc(cc2)CN(C)C
0.260223	Clc1c(ccc(NC(=O)OC)c1)C(=O)Nc2ncc(cc2)CN(C)C
0.260223	Clc1c(ccc(NC(=O)OC)c1)C(=O)Nc2ncc(cc2)CN(C)C
0.260223	Clc1c(ccc(NC(=O)OC)c1)C(=O)Nc2ncc(cc2)CN(C)C
0.260223	Clc1c(ccc(NC(=O)OC)c1)C(=O)Nc2ncc(cc2)CN(C)C
0.260223	Clc1c(ccc(NC(=O)OC)c1)C(=O)Nc2ncc(cc2)CN(C)C
0.260073	S(=O)(=N)(c1cc(ccc1)C(=O)Nc2cc(c(cc2)C)C(=O)c3ccccc3)C
0.260073	S(=O)(=N)(c1cc(ccc1)C(=O)Nc2cc(c(cc2)C)C(=O)c3ccccc3)C
0.260073	S(=O)(=N)(c1cc(ccc1)C(=O)Nc2cc(c(cc2)C)C(=O)c3ccccc3)C
0.260073	S(=O)(=N)(c1cc(ccc1)C(=O)Nc2cc(c(cc2)C)C(=O)c3ccccc3)C
0.260073	S(=O)(=N)(c1cc(ccc1)C(=O)Nc2cc(c(cc2)C)C(=O)c3ccccc3)C
0.260073	S(=O)(=N)(c1cc(ccc1)C(=O)Nc2cc(c(cc2)C)C(=O)c3ccccc3)C
0.260073	S(=O)(=N)(c1cc(ccc1)C(=O)Nc2cc(c(cc2)C)C(=O)c3ccccc3)C
0.260073	S(=O)(=N)(c1cc(ccc1)C(=O)Nc2cc(c(cc2)C)C(=O)c3ccccc3)C
0.260073	S(=O)(=N)(c1cc(ccc1)C(=O)Nc2cc(c(cc2)C)C(=O)c3ccccc3)C
0.260073	S(=O)(=N)(c1cc(ccc1)C(=O)Nc2cc(c(cc2)C)C(=O)c3ccccc3)C
0.259868	O=C(Nc1cc(N2CCN(CC2)CCN(C)C)ccc1)c3c(nc(nc3)c4ccccc4)C(C)(C)C
0.259868	O=C(Nc1cc(N2CCN(CC2)CCN(C)C)ccc1)c3c(nc(nc3)c4ccccc4)C(C)(C)C
0.259868	O=C(Nc1cc(N2CCN(CC2)CCN(C)C)ccc1)c3c(nc(nc3)c4ccccc4)C(C)(C)C
0.259868	O=C(Nc1cc(N2CCN(CC2)CCN(C)C)ccc1)c3c(nc(nc3)c4ccccc4)C(C)(C)C
0.259868	O=C(Nc1cc(N2CCN(CC2)CCN(C)C)ccc1)c3c(nc(nc3)c4ccccc4)C(C)(C)C
0.259868	O=C(Nc1cc(N2CCN(CC2)CCN(C)C)ccc1)c3c(nc(nc3)c4ccccc4)C(C)(C)C
0.259868	O=C(Nc1cc(N2CCN(CC2)CCN(C)C)ccc1)c3c(nc(nc3)c4ccccc4)C(C)(C)C
0.259868	O=C(Nc1cc(N2CCN(CC2)CCN(C)C)ccc1)c3c(nc(nc3)c4ccccc4)C(C)(C)C
0.259868	O=C(Nc1cc(N2CCN(CC2)CCN(C)C)ccc1)c3c(nc(nc3)c4ccccc4)C(C)(C)C
0.259868	O=C(Nc1cc(N2CCN(CC2)CCN(C)C)ccc1)c3c(nc(nc3)c4ccccc4)C(C)(C)C
0.25969	Brc1cc(NN=Cc2cc(NC(=O)c3ccc(Cl)cc3)ccc2)c(F)cc1
0.25969	Brc1cc(NN=Cc2cc(NC(=O)c3ccc(Cl)cc3)ccc2)c(F)cc1
0.25969	Brc1cc(NN=Cc2cc(NC(=O)c3ccc(Cl)cc3)ccc2)c(F)cc1
0.25969	Brc1cc(NN=Cc2cc(NC(=O)c3ccc(Cl)cc3)ccc2)c(F)cc1
0.25969	Brc1cc(NN=Cc2cc(NC(=O)c3ccc(Cl)cc3)ccc2)c(F)cc1
0.259542	Brc1ccc(cc1)C=2N=C(SC2)NC(=O)c3cnc(NC(C)C)cc3
0.259542	Brc1ccc(cc1)C=2N=C(SC2)NC(=O)c3cnc(NC(C)C)cc3
0.259542	Brc1ccc(cc1)C=2N=C(SC2)NC(=O)c3cnc(NC(C)C)cc3
0.259542	Brc1ccc(cc1)C=2N=C(SC2)NC(=O)c3cnc(NC(C)C)cc3
0.259542	Brc1ccc(cc1)C=2N=C(SC2)NC(=O)c3cnc(NC(C)C)cc3
0.259542	Brc1ccc(cc1)C=2N=C(SC2)NC(=O)c3cnc(NC(C)C)cc3
0.259542	Brc1ccc(cc1)C=2N=C(SC2)NC(=O)c3cnc(NC(C)C)cc3
0.259386	FC(F)(F)c1c(ccc(NC(=O)C2=CC(=O)NC(=C2)CC)c1)CN3CCCC3
0.259386	FC(F)(F)c1c(ccc(NC(=O)C2=CC(=O)NC(=C2)CC)c1)CN3CCCC3
0.259386	FC(F)(F)c1c(ccc(NC(=O)C2=CC(=O)NC(=C2)CC)c1)CN3CCCC3
0.259386	FC(F)(F)c1c(ccc(NC(=O)C2=CC(=O)NC(=C2)CC)c1)CN3CCCC3
0.259386	FC(F)(F)c1c(ccc(NC(=O)C2=CC(=O)NC(=C2)CC)c1)CN3CCCC3
0.259386	FC(F)(F)c1c(ccc(NC(=O)C2=CC(=O)NC(=C2)CC)c1)CN3CCCC3
0.259386	FC(F)(F)c1c(ccc(NC(=O)C2=CC(=O)NC(=C2)CC)c1)CN3CCCC3
0.259386	FC(F)(F)c1c(ccc(NC(=O)C2=CC(=O)NC(=C2)CC)c1)CN3CCCC3
0.259386	FC(F)(F)c1c(ccc(NC(=O)C2=CC(=O)NC(=C2)CC)c1)CN3CCCC3
0.259386	FC(F)(F)c1c(ccc(NC(=O)C2=CC(=O)NC(=C2)CC)c1)CN3CCCC3
0.259386	Clc1cc(c(cc1)C)C(=O)Nc2cc(ccc2)C3=Nc4c(nc(cc4)C)N3
0.259386	Clc1cc(c(cc1)C)C(=O)Nc2cc(ccc2)C3=Nc4c(nc(cc4)C)N3
0.259386	Clc1cc(c(cc1)C)C(=O)Nc2cc(ccc2)C3=Nc4c(nc(cc4)C)N3
0.259259	Clc1c(Cl)ccc(NC(=O)Nc2cc(ccc2)C(=O)Nc3ccc(cc3)C(=O)NCC=C)c1
0.259259	Clc1c(Cl)ccc(NC(=O)Nc2cc(ccc2)C(=O)Nc3ccc(cc3)C(=O)NCC=C)c1
0.259259	Clc1c(Cl)ccc(NC(=O)Nc2cc(ccc2)C(=O)Nc3ccc(cc3)C(=O)NCC=C)c1
0.259259	Clc1c(Cl)ccc(NC(=O)Nc2cc(ccc2)C(=O)Nc3ccc(cc3)C(=O)NCC=C)c1
0.259259	Clc1c(Cl)ccc(NC(=O)Nc2cc(ccc2)C(=O)Nc3ccc(cc3)C(=O)NCC=C)c1
0.259259	Clc1c(Cl)ccc(NC(=O)Nc2cc(ccc2)C(=O)Nc3ccc(cc3)C(=O)NCC=C)c1
0.259259	Clc1c(Cl)ccc(NC(=O)Nc2cc(ccc2)C(=O)Nc3ccc(cc3)C(=O)NCC=C)c1
0.259259	Clc1c(Cl)ccc(NC(=O)Nc2cc(ccc2)C(=O)Nc3ccc(cc3)C(=O)NCC=C)c1
0.259259	Clc1c(Cl)ccc(NC(=O)Nc2cc(ccc2)C(=O)Nc3ccc(cc3)C(=O)NCC=C)c1
0.259259	Clc1c(Cl)ccc(NC(=O)Nc2cc(ccc2)C(=O)Nc3ccc(cc3)C(=O)NCC=C)c1
0.259036	Clc1c(ncc(c1)C(=O)Nc2c(ccc(c2)C(F)(F)F)C=3ON=C(N3)C)Nc4cc(F)c(F)cc4
0.259036	Clc1c(ncc(c1)C(=O)Nc2c(ccc(c2)C(F)(F)F)C=3ON=C(N3)C)Nc4cc(F)c(F)cc4
0.259036	Clc1c(ncc(c1)C(=O)Nc2c(ccc(c2)C(F)(F)F)C=3ON=C(N3)C)Nc4cc(F)c(F)cc4
0.259036	Clc1c(ncc(c1)C(=O)Nc2c(ccc(c2)C(F)(F)F)C=3ON=C(N3)C)Nc4cc(F)c(F)cc4
0.258993	O=C(NCCC(=O)Nc1c(cc(OCCN(C)C)cc1)C)c2ccc(cc2)C=3N=NNN3
0.258993	O=C(NCCC(=O)Nc1c(cc(OCCN(C)C)cc1)C)c2ccc(cc2)C=3N=NNN3
0.258993	O=C(NCCC(=O)Nc1c(cc(OCCN(C)C)cc1)C)c2ccc(cc2)C=3N=NNN3
0.258993	O=C(NCCC(=O)Nc1c(cc(OCCN(C)C)cc1)C)c2ccc(cc2)C=3N=NNN3
0.258993	O=C(NCCC(=O)Nc1c(cc(OCCN(C)C)cc1)C)c2ccc(cc2)C=3N=NNN3
0.258993	O=C(NCCC(=O)Nc1c(cc(OCCN(C)C)cc1)C)c2ccc(cc2)C=3N=NNN3
0.258993	O=C(NCCC(=O)Nc1c(cc(OCCN(C)C)cc1)C)c2ccc(cc2)C=3N=NNN3
0.258993	O=C(NCCC(=O)Nc1c(cc(OCCN(C)C)cc1)C)c2ccc(cc2)C=3N=NNN3
0.258993	O=C(NCCC(=O)Nc1c(cc(OCCN(C)C)cc1)C)c2ccc(cc2)C=3N=NNN3
0.258993	O=C(NCCC(=O)Nc1c(cc(OCCN(C)C)cc1)C)c2ccc(cc2)C=3N=NNN3
0.258741	S1C(=NC(c2ccccc2)=C1C)CCNCc3cc(NC(=O)c4ccc(OC)cc4)ccc3
0.258741	S1C(=NC(c2ccccc2)=C1C)CCNCc3cc(NC(=O)c4ccc(OC)cc4)ccc3
0.258687	FC(F)Oc1c(c2ccc(OC)cc2)cc(NC(=O)c3ccc(c4ccc(cc4)C=O)cc3)cc1
0.258687	FC(F)Oc1c(c2ccc(OC)cc2)cc(NC(=O)c3ccc(c4ccc(cc4)C=O)cc3)cc1
0.258687	FC(F)Oc1c(c2ccc(OC)cc2)cc(NC(=O)c3ccc(c4ccc(cc4)C=O)cc3)cc1
0.258687	FC(F)Oc1c(c2ccc(OC)cc2)cc(NC(=O)c3ccc(c4ccc(cc4)C=O)cc3)cc1
0.258687	FC(F)Oc1c(c2ccc(OC)cc2)cc(NC(=O)c3ccc(c4ccc(cc4)C=O)cc3)cc1
0.258687	FC(F)Oc1c(c2ccc(OC)cc2)cc(NC(=O)c3ccc(c4ccc(cc4)C=O)cc3)cc1
0.258687	FC(F)Oc1c(c2ccc(OC)cc2)cc(NC(=O)c3ccc(c4ccc(cc4)C=O)cc3)cc1
0.258687	FC(F)Oc1c(c2ccc(OC)cc2)cc(NC(=O)c3ccc(c4ccc(cc4)C=O)cc3)cc1
0.258687	FC(F)Oc1c(c2ccc(OC)cc2)cc(NC(=O)c3ccc(c4ccc(cc4)C=O)cc3)cc1
0.258687	FC(F)Oc1c(c2ccc(OC)cc2)cc(NC(=O)c3ccc(c4ccc(cc4)C=O)cc3)cc1
0.258687	O=C(NCCC(=O)Nc1c(OC)ccc(c2ccncc2)c1)c3ccncc3
0.258621	O=C(c1c(ccc(NC(=O)C2(c3cnccc3)CCC2)c1)C)c4ccccc4
0.258303	S1C(=NC(c2cc3OCOc3cc2)=C1)NC(=O)c4ccc(c5ccc(cc5)C=O)cc4
0.258303	S1C(=NC(c2cc3OCOc3cc2)=C1)NC(=O)c4ccc(c5ccc(cc5)C=O)cc4
0.258303	S1C(=NC(c2cc3OCOc3cc2)=C1)NC(=O)c4ccc(c5ccc(cc5)C=O)cc4
0.258303	S1C(=NC(c2cc3OCOc3cc2)=C1)NC(=O)c4ccc(c5ccc(cc5)C=O)cc4
0.258303	S1C(=NC(c2cc3OCOc3cc2)=C1)NC(=O)c4ccc(c5ccc(cc5)C=O)cc4
0.258303	S1C(=NC(c2cc3OCOc3cc2)=C1)NC(=O)c4ccc(c5ccc(cc5)C=O)cc4
0.258303	S1C(=NC(c2cc3OCOc3cc2)=C1)NC(=O)c4ccc(c5ccc(cc5)C=O)cc4
0.258303	S1C(=NC(c2cc3OCOc3cc2)=C1)NC(=O)c4ccc(c5ccc(cc5)C=O)cc4
0.258303	S1C(=NC(c2cc3OCOc3cc2)=C1)NC(=O)c4ccc(c5ccc(cc5)C=O)cc4
0.258303	S1C(=NC(c2cc3OCOc3cc2)=C1)NC(=O)c4ccc(c5ccc(cc5)C=O)cc4
0.257576	Fc1c(OCCC)ccc(NC(=O)c2ncc(cc2)CC)c1
0.257576	Fc1c(OCCC)ccc(NC(=O)c2ncc(cc2)CC)c1
0.257576	Fc1c(OCCC)ccc(NC(=O)c2ncc(cc2)CC)c1
0.257576	Fc1c(OCCC)ccc(NC(=O)c2ncc(cc2)CC)c1
0.257576	Fc1c(OCCC)ccc(NC(=O)c2ncc(cc2)CC)c1
0.257576	Fc1c(OCCC)ccc(NC(=O)c2ncc(cc2)CC)c1
0.257576	Fc1c(OCCC)ccc(NC(=O)c2ncc(cc2)CC)c1
0.257525	O=C(N1CCC(C(=O)NCCC(C)C)CC1)c2cc(NC(=O)C=3OC=CC3)c(cc2)C
0.257525	O=C(N1CCC(C(=O)NCCC(C)C)CC1)c2cc(NC(=O)C=3OC=CC3)c(cc2)C
0.257525	O=C(N1CCC(C(=O)NCCC(C)C)CC1)c2cc(NC(=O)C=3OC=CC3)c(cc2)C
0.257525	O=C(N1CCC(C(=O)NCCC(C)C)CC1)c2cc(NC(=O)C=3OC=CC3)c(cc2)C
0.257525	O=C(N1CCC(C(=O)NCCC(C)C)CC1)c2cc(NC(=O)C=3OC=CC3)c(cc2)C
0.257525	O=C(N1CCC(C(=O)NCCC(C)C)CC1)c2cc(NC(=O)C=3OC=CC3)c(cc2)C
0.257525	O=C(N1CCC(C(=O)NCCC(C)C)CC1)c2cc(NC(=O)C=3OC=CC3)c(cc2)C
0.257525	O=C(N1CCC(C(=O)NCCC(C)C)CC1)c2cc(NC(=O)C=3OC=CC3)c(cc2)C
0.257525	O=C(N1CCC(C(=O)NCCC(C)C)CC1)c2cc(NC(=O)C=3OC=CC3)c(cc2)C
0.257525	O=C(N1CCC(C(=O)NCCC(C)C)CC1)c2cc(NC(=O)C=3OC=CC3)c(cc2)C
0.257525	Clc1cc(ccc1)C=2SC(=NN2)NC(=O)Nc3c(cc(OCc4cnccc4)cc3)C
0.257525	Clc1cc(ccc1)C=2SC(=NN2)NC(=O)Nc3c(cc(OCc4cnccc4)cc3)C
0.257525	Clc1cc(ccc1)C=2SC(=NN2)NC(=O)Nc3c(cc(OCc4cnccc4)cc3)C
0.257525	Clc1cc(ccc1)C=2SC(=NN2)NC(=O)Nc3c(cc(OCc4cnccc4)cc3)C
0.257525	Clc1cc(ccc1)C=2SC(=NN2)NC(=O)Nc3c(cc(OCc4cnccc4)cc3)C
0.257246	Brc1cnc(c(c1)C)C(=O)Nc2cc(c(cc2)C)C(=O)c3ccccc3
0.257246	Brc1cnc(c(c1)C)C(=O)Nc2cc(c(cc2)C)C(=O)c3ccccc3
0.257246	Brc1cnc(c(c1)C)C(=O)Nc2cc(c(cc2)C)C(=O)c3ccccc3
0.257246	Brc1cnc(c(c1)C)C(=O)Nc2cc(c(cc2)C)C(=O)c3ccccc3
0.257246	Brc1cnc(c(c1)C)C(=O)Nc2cc(c(cc2)C)C(=O)c3ccccc3
0.257246	Brc1cnc(c(c1)C)C(=O)Nc2cc(c(cc2)C)C(=O)c3ccccc3
0.257246	Brc1cnc(c(c1)C)C(=O)Nc2cc(c(cc2)C)C(=O)c3ccccc3
0.257246	Brc1cnc(c(c1)C)C(=O)Nc2cc(c(cc2)C)C(=O)c3ccccc3
0.257246	Brc1cnc(c(c1)C)C(=O)Nc2cc(c(cc2)C)C(=O)c3ccccc3
0.257246	Brc1cnc(c(c1)C)C(=O)Nc2cc(c(cc2)C)C(=O)c3ccccc3
0.256522	O=C(Nc1cc(NC(=O)C=O)c(cc1)C)NCC
0.256522	O=C(Nc1cc(NC(=O)C=O)c(cc1)C)NCC
0.256522	O=C(Nc1cc(NC(=O)C=O)c(cc1)C)NCC
0.256522	O=C(Nc1cc(NC(=O)C=O)c(cc1)C)NCC
0.256506	O=C(NNC(=O)C=1NN=C(c2cc(c(cc2)C)C)C1)c3cc(c4ccccc4)c(cc3)C
0.256506	O=C(NNC(=O)C=1NN=C(c2cc(c(cc2)C)C)C1)c3cc(c4ccccc4)c(cc3)C
0.256506	O=C(NNC(=O)C=1NN=C(c2cc(c(cc2)C)C)C1)c3cc(c4ccccc4)c(cc3)C
0.256506	O=C(NNC(=O)C=1NN=C(c2cc(c(cc2)C)C)C1)c3cc(c4ccccc4)c(cc3)C
0.256506	O=C(NNC(=O)C=1NN=C(c2cc(c(cc2)C)C)C1)c3cc(c4ccccc4)c(cc3)C
0.256506	O=C(NNC(=O)C=1NN=C(c2cc(c(cc2)C)C)C1)c3cc(c4ccccc4)c(cc3)C
0.256506	O=C(NNC(=O)C=1NN=C(c2cc(c(cc2)C)C)C1)c3cc(c4ccccc4)c(cc3)C
0.256506	O=C(NNC(=O)C=1NN=C(c2cc(c(cc2)C)C)C1)c3cc(c4ccccc4)c(cc3)C
0.256506	O=C(NNC(=O)C=1NN=C(c2cc(c(cc2)C)C)C1)c3cc(c4ccccc4)c(cc3)C
0.256506	O=C(NNC(=O)C=1NN=C(c2cc(c(cc2)C)C)C1)c3cc(c4ccccc4)c(cc3)C
0.25641	O=C(OC)c1cc(NC(=O)C=C)c(cc1)C
0.25641	O=C(OC)c1cc(NC(=O)C=C)c(cc1)C
0.25641	O=C(OC)c1cc(NC(=O)C=C)c(cc1)C
0.256318	Fc1c(OCCC)ccc(NC(=O)c2cc(c(NC(=O)OC(C)(C)C)cc2)C)c1
0.256318	Fc1c(OCCC)ccc(NC(=O)c2cc(c(NC(=O)OC(C)(C)C)cc2)C)c1
0.256318	Fc1c(OCCC)ccc(NC(=O)c2cc(c(NC(=O)OC(C)(C)C)cc2)C)c1
0.256318	Fc1c(OCCC)ccc(NC(=O)c2cc(c(NC(=O)OC(C)(C)C)cc2)C)c1
0.256318	Fc1c(OCCC)ccc(NC(=O)c2cc(c(NC(=O)OC(C)(C)C)cc2)C)c1
0.256318	Fc1c(OCCC)ccc(NC(=O)c2cc(c(NC(=O)OC(C)(C)C)cc2)C)c1
0.256318	Fc1c(OCCC)ccc(NC(=O)c2cc(c(NC(=O)OC(C)(C)C)cc2)C)c1
0.256318	Fc1c(OCCC)ccc(NC(=O)c2cc(c(NC(=O)OC(C)(C)C)cc2)C)c1
0.256318	Fc1c(OCCC)ccc(NC(=O)c2cc(c(NC(=O)OC(C)(C)C)cc2)C)c1
0.256318	Fc1c(OCCC)ccc(NC(=O)c2cc(c(NC(=O)OC(C)(C)C)cc2)C)c1
0.25498	Clc1ccc(cc1)C(=O)Nc2ccc(NC(=O)C=3NC=C(C=4OC=CC4)C3)cc2
0.25498	Clc1ccc(cc1)C(=O)Nc2ccc(NC(=O)C=3NC=C(C=4OC=CC4)C3)cc2
0.25498	Clc1ccc(cc1)C(=O)Nc2ccc(NC(=O)C=3NC=C(C=4OC=CC4)C3)cc2
0.25498	Clc1ccc(cc1)C(=O)Nc2ccc(NC(=O)C=3NC=C(C=4OC=CC4)C3)cc2
0.25498	Clc1ccc(cc1)C(=O)Nc2ccc(NC(=O)C=3NC=C(C=4OC=CC4)C3)cc2
0.25498	Clc1ccc(cc1)C(=O)Nc2ccc(NC(=O)C=3NC=C(C=4OC=CC4)C3)cc2
0.25498	Clc1ccc(cc1)C(=O)Nc2ccc(NC(=O)C=3NC=C(C=4OC=CC4)C3)cc2
0.25498	Clc1ccc(cc1)C(=O)Nc2ccc(NC(=O)C=3NC=C(C=4OC=CC4)C3)cc2
0.25498	Clc1ccc(cc1)C(=O)Nc2ccc(NC(=O)C=3NC=C(C=4OC=CC4)C3)cc2
0.25498	Clc1ccc(cc1)C(=O)Nc2ccc(NC(=O)C=3NC=C(C=4OC=CC4)C3)cc2
0.254967	O=C1N(c2c(cc(NC(=O)C=3NN=C(c4cc(OC)ccc4)C3)cc2)C)C(=O)CC1
0.254682	FC(F)(F)c1ncc(cc1C#N)C(=O)Nc2cc(c(cc2)C)C
0.25463	O=C(Nc1cc(ccc1)C)c2ccc(OC)cc2
0.25463	O=C(Nc1cc(ccc1)C)c2ccc(OC)cc2
0.25463	O=C(Nc1cc(ccc1)C)c2ccc(OC)cc2
0.25463	O=C(Nc1cc(ccc1)C)c2ccc(OC)cc2
0.25463	O=C(Nc1cc(ccc1)C)c2ccc(OC)cc2
0.25463	O=C(Nc1cc(ccc1)C)c2ccc(OC)cc2
0.25463	O=C(Nc1cc(ccc1)C)c2ccc(OC)cc2
0.254545	Brc1cnc(Oc2ccc(cc2)C(=O)Nc3nccc(c3)C=4C=NN(C4)C)cc1
0.254545	O=C(NNC(=O)C=1NN=C(c2cc(c(cc2)C)C)C1)c3cnc(cc3)C(=O)N
0.254545	O=C(NNC(=O)C=1NN=C(c2cc(c(cc2)C)C)C1)c3cnc(cc3)C(=O)N
0.254545	O=C(NNC(=O)C=1NN=C(c2cc(c(cc2)C)C)C1)c3cnc(cc3)C(=O)N
0.254545	O=C(NNC(=O)C=1NN=C(c2cc(c(cc2)C)C)C1)c3cnc(cc3)C(=O)N
0.254545	O=C(NNC(=O)C=1NN=C(c2cc(c(cc2)C)C)C1)c3cnc(cc3)C(=O)N
0.254545	O=C(NNC(=O)C=1NN=C(c2cc(c(cc2)C)C)C1)c3cnc(cc3)C(=O)N
0.254545	O=C(NNC(=O)C=1NN=C(c2cc(c(cc2)C)C)C1)c3cnc(cc3)C(=O)N
0.254545	O=C(NNC(=O)C=1NN=C(c2cc(c(cc2)C)C)C1)c3cnc(cc3)C(=O)N
0.254545	O=C(NNC(=O)C=1NN=C(c2cc(c(cc2)C)C)C1)c3cnc(cc3)C(=O)N
0.254545	O=C(NNC(=O)C=1NN=C(c2cc(c(cc2)C)C)C1)c3cnc(cc3)C(=O)N
0.254545	O=C(NCCC(=O)Nc1cc(OC2COCC2)c(cc1)C)c3ccncc3
0.254545	O=C(NCCC(=O)Nc1cc(OC2COCC2)c(cc1)C)c3ccncc3
0.254545	O=C(NCCC(=O)Nc1cc(OC2COCC2)c(cc1)C)c3ccncc3
0.254417	FC(F)(F)C(F)(c1cc(c(NC(=O)c2cnc(cc2)C(=O)N)cc1)C)C(F)(F)F
0.254417	FC(F)(F)C(F)(c1cc(c(NC(=O)c2cnc(cc2)C(=O)N)cc1)C)C(F)(F)F
0.254417	FC(F)(F)C(F)(c1cc(c(NC(=O)c2cnc(cc2)C(=O)N)cc1)C)C(F)(F)F
0.254417	FC(F)(F)C(F)(c1cc(c(NC(=O)c2cnc(cc2)C(=O)N)cc1)C)C(F)(F)F
0.254417	FC(F)(F)C(F)(c1cc(c(NC(=O)c2cnc(cc2)C(=O)N)cc1)C)C(F)(F)F
0.254417	FC(F)(F)C(F)(c1cc(c(NC(=O)c2cnc(cc2)C(=O)N)cc1)C)C(F)(F)F
0.254417	FC(F)(F)C(F)(c1cc(c(NC(=O)c2cnc(cc2)C(=O)N)cc1)C)C(F)(F)F
0.254296	Clc1c(ccc(NC(=O)OC)c1)C(=O)Nc2c(ccc(S(=O)(=O)NC(C)(C)C)c2)C
0.254296	Clc1c(ccc(NC(=O)OC)c1)C(=O)Nc2c(ccc(S(=O)(=O)NC(C)(C)C)c2)C
0.254296	Clc1c(ccc(NC(=O)OC)c1)C(=O)Nc2c(ccc(S(=O)(=O)NC(C)(C)C)c2)C
0.254296	Clc1c(ccc(NC(=O)OC)c1)C(=O)Nc2c(ccc(S(=O)(=O)NC(C)(C)C)c2)C
0.254296	Clc1c(ccc(NC(=O)OC)c1)C(=O)Nc2c(ccc(S(=O)(=O)NC(C)(C)C)c2)C
0.254296	Clc1c(ccc(NC(=O)OC)c1)C(=O)Nc2c(ccc(S(=O)(=O)NC(C)(C)C)c2)C
0.254296	Clc1c(ccc(NC(=O)OC)c1)C(=O)Nc2c(ccc(S(=O)(=O)NC(C)(C)C)c2)C
0.254296	Clc1c(ccc(NC(=O)OC)c1)C(=O)Nc2c(ccc(S(=O)(=O)NC(C)(C)C)c2)C
0.254296	Clc1c(ccc(NC(=O)OC)c1)C(=O)Nc2c(ccc(S(=O)(=O)NC(C)(C)C)c2)C
0.254296	Clc1c(ccc(NC(=O)OC)c1)C(=O)Nc2c(ccc(S(=O)(=O)NC(C)(C)C)c2)C
0.254237	O=C(Nc1c(ccc(c1)C(=O)C)C)C(=O)N
0.254237	O=C(Nc1c(ccc(c1)C(=O)C)C)C(=O)N
0.254237	O=C(Nc1c(ccc(c1)C(=O)C)C)C(=O)N
0.254237	O=C(Nc1c(ccc(c1)C(=O)C)C)C(=O)N
0.254237	O=C(Nc1c(ccc(c1)C(=O)C)C)C(=O)N
0.254237	O=C(Nc1c(ccc(c1)C(=O)C)C)C(=O)N
0.254237	O=C(Nc1c(ccc(c1)C(=O)C)C)C(=O)N
0.254237	O=C(Nc1c(ccc(c1)C(=O)C)C)C(=O)N
0.254237	O=C(Nc1c(ccc(c1)C(=O)C)C)C(=O)N
0.254237	O=C(Nc1c(ccc(c1)C(=O)C)C)C(=O)N
0.254237	O=C(OC(C)(C)C)Nc1c(cc(cc1)C(=O)NC2CCN(c3nc(ccc3)C)CC2)C
0.253521	Clc1c(Cl)ccc(NC(=O)Nc2cc(ccc2)C(=O)Nc3c(N(Cc4ccccc4)C)cccc3)c1
0.253521	Clc1c(Cl)ccc(NC(=O)Nc2cc(ccc2)C(=O)Nc3c(N(Cc4ccccc4)C)cccc3)c1
0.253521	Clc1c(Cl)ccc(NC(=O)Nc2cc(ccc2)C(=O)Nc3c(N(Cc4ccccc4)C)cccc3)c1
0.253521	Clc1c(Cl)ccc(NC(=O)Nc2cc(ccc2)C(=O)Nc3c(N(Cc4ccccc4)C)cccc3)c1
0.253521	Clc1c(Cl)ccc(NC(=O)Nc2cc(ccc2)C(=O)Nc3c(N(Cc4ccccc4)C)cccc3)c1
0.253521	Clc1c(Cl)ccc(NC(=O)Nc2cc(ccc2)C(=O)Nc3c(N(Cc4ccccc4)C)cccc3)c1
0.253521	Clc1c(Cl)ccc(NC(=O)Nc2cc(ccc2)C(=O)Nc3c(N(Cc4ccccc4)C)cccc3)c1
0.253521	Clc1c(Cl)ccc(NC(=O)Nc2cc(ccc2)C(=O)Nc3c(N(Cc4ccccc4)C)cccc3)c1
0.253521	Clc1c(Cl)ccc(NC(=O)Nc2cc(ccc2)C(=O)Nc3c(N(Cc4ccccc4)C)cccc3)c1
0.253521	Clc1c(Cl)ccc(NC(=O)Nc2cc(ccc2)C(=O)Nc3c(N(Cc4ccccc4)C)cccc3)c1
0.253521	[O-][N+](=O)c1c(c(NC(=O)c2cc(c3ccccc3)c(cc2)C)c(cc1)C)C
0.253521	[O-][N+](=O)c1c(c(NC(=O)c2cc(c3ccccc3)c(cc2)C)c(cc1)C)C
0.253521	[O-][N+](=O)c1c(c(NC(=O)c2cc(c3ccccc3)c(cc2)C)c(cc1)C)C
0.253521	[O-][N+](=O)c1c(c(NC(=O)c2cc(c3ccccc3)c(cc2)C)c(cc1)C)C
0.253521	[O-][N+](=O)c1c(c(NC(=O)c2cc(c3ccccc3)c(cc2)C)c(cc1)C)C
0.253521	[O-][N+](=O)c1c(c(NC(=O)c2cc(c3ccccc3)c(cc2)C)c(cc1)C)C
0.253521	[O-][N+](=O)c1c(c(NC(=O)c2cc(c3ccccc3)c(cc2)C)c(cc1)C)C
0.253521	[O-][N+](=O)c1c(c(NC(=O)c2cc(c3ccccc3)c(cc2)C)c(cc1)C)C
0.253521	[O-][N+](=O)c1c(c(NC(=O)c2cc(c3ccccc3)c(cc2)C)c(cc1)C)C
0.253165	S(=O)(=O)(Oc1c(OCC)cccc1)c2cc(ccc2)C(=O)Nc3nc(ccc3)C=4C=NN(C4)C
0.253165	S(=O)(=O)(Oc1c(OCC)cccc1)c2cc(ccc2)C(=O)Nc3nc(ccc3)C=4C=NN(C4)C
0.253125	Clc1c(nc(nc1)NCCc2ccccc2)C(=O)Nc3c(ccc(S(=O)(=O)NC(C)(C)C)c3)C
0.253125	Clc1c(nc(nc1)NCCc2ccccc2)C(=O)Nc3c(ccc(S(=O)(=O)NC(C)(C)C)c3)C
0.253125	Clc1c(nc(nc1)NCCc2ccccc2)C(=O)Nc3c(ccc(S(=O)(=O)NC(C)(C)C)c3)C
0.253125	Clc1c(nc(nc1)NCCc2ccccc2)C(=O)Nc3c(ccc(S(=O)(=O)NC(C)(C)C)c3)C
0.253125	Clc1c(nc(nc1)NCCc2ccccc2)C(=O)Nc3c(ccc(S(=O)(=O)NC(C)(C)C)c3)C
0.253125	Clc1c(nc(nc1)NCCc2ccccc2)C(=O)Nc3c(ccc(S(=O)(=O)NC(C)(C)C)c3)C
0.253125	Clc1c(nc(nc1)NCCc2ccccc2)C(=O)Nc3c(ccc(S(=O)(=O)NC(C)(C)C)c3)C
0.253125	Clc1c(nc(nc1)NCCc2ccccc2)C(=O)Nc3c(ccc(S(=O)(=O)NC(C)(C)C)c3)C
0.253125	Clc1c(nc(nc1)NCCc2ccccc2)C(=O)Nc3c(ccc(S(=O)(=O)NC(C)(C)C)c3)C
0.253125	Clc1c(nc(nc1)NCCc2ccccc2)C(=O)Nc3c(ccc(S(=O)(=O)NC(C)(C)C)c3)C
0.253012	O=C(c1c(ccc(NC(=O)C=2C(=NN(C2)Cc3ccccc3)c4cc(OC)c(OC)cc4)c1)C)c5ccccc5
0.253012	O=C(c1c(ccc(NC(=O)C=2C(=NN(C2)Cc3ccccc3)c4cc(OC)c(OC)cc4)c1)C)c5ccccc5
0.253012	O=C(c1c(ccc(NC(=O)C=2C(=NN(C2)Cc3ccccc3)c4cc(OC)c(OC)cc4)c1)C)c5ccccc5
0.253012	O=C(c1c(ccc(NC(=O)C=2C(=NN(C2)Cc3ccccc3)c4cc(OC)c(OC)cc4)c1)C)c5ccccc5
0.253012	O=C(c1c(ccc(NC(=O)C=2C(=NN(C2)Cc3ccccc3)c4cc(OC)c(OC)cc4)c1)C)c5ccccc5
0.253012	O=C(c1c(ccc(NC(=O)C=2C(=NN(C2)Cc3ccccc3)c4cc(OC)c(OC)cc4)c1)C)c5ccccc5
0.253012	O=C(c1c(ccc(NC(=O)C=2C(=NN(C2)Cc3ccccc3)c4cc(OC)c(OC)cc4)c1)C)c5ccccc5
0.253012	S(C1=NN=C(N1CC=2OC=CC2)c3cnccc3)CC(=O)Nc4c(ccc(c4)C=5OC=NN5)C
0.253012	S(C1=NN=C(N1CC=2OC=CC2)c3cnccc3)CC(=O)Nc4c(ccc(c4)C=5OC=NN5)C
0.252874	O=C(Nc1cc(c(OCC)cc1)C)c2c(ccc(c2)C(=O)N)C
0.252874	O=C(Nc1cc(c(OCC)cc1)C)c2c(ccc(c2)C(=O)N)C
0.252874	O=C(Nc1cc(c(OCC)cc1)C)c2c(ccc(c2)C(=O)N)C
0.252874	O=C(Nc1cc(c(OCC)cc1)C)c2c(ccc(c2)C(=O)N)C
0.252874	O=C(Nc1cc(c(OCC)cc1)C)c2c(ccc(c2)C(=O)N)C
0.252874	O=C(Nc1cc(c(OCC)cc1)C)c2c(ccc(c2)C(=O)N)C
0.252874	O=C(Nc1cc(c(OCC)cc1)C)c2c(ccc(c2)C(=O)N)C
0.252874	O=C(Nc1cc(c(OCC)cc1)C)c2c(ccc(c2)C(=O)N)C
0.252874	O=C(Nc1cc(c(OCC)cc1)C)c2c(ccc(c2)C(=O)N)C
0.252874	O=C(Nc1cc(c(OCC)cc1)C)c2c(ccc(c2)C(=O)N)C
0.252788	O=C(Nc1cc(c(cc1)C)C)c2cc3NC(=O)COc3cc2
0.252788	O=C(Nc1cc(c(cc1)C)C)c2cc3NC(=O)COc3cc2
0.252747	Brc1cc(NC(=O)c2cnc(NC(C)C)cc2)c(OCCOC)cc1
0.252747	Brc1cc(NC(=O)c2cnc(NC(C)C)cc2)c(OCCOC)cc1
0.252747	Brc1cc(NC(=O)c2cnc(NC(C)C)cc2)c(OCCOC)cc1
0.252747	Brc1cc(NC(=O)c2cnc(NC(C)C)cc2)c(OCCOC)cc1
0.252747	Brc1cc(NC(=O)c2cnc(NC(C)C)cc2)c(OCCOC)cc1
0.252747	Brc1cc(NC(=O)c2cnc(NC(C)C)cc2)c(OCCOC)cc1
0.252669	O=C(N1CC(Oc2ncccc2)C1)C(=O)Nc3c(ccc(NC(=O)C)c3)C
0.251825	Fc1c(Oc2c(cccc2)C(F)(F)F)ccc(NC(=O)c3ccc(c4ccc(cc4)C=O)cc3)c1
0.251825	Fc1c(Oc2c(cccc2)C(F)(F)F)ccc(NC(=O)c3ccc(c4ccc(cc4)C=O)cc3)c1
0.251825	Fc1c(Oc2c(cccc2)C(F)(F)F)ccc(NC(=O)c3ccc(c4ccc(cc4)C=O)cc3)c1
0.251825	Fc1c(Oc2c(cccc2)C(F)(F)F)ccc(NC(=O)c3ccc(c4ccc(cc4)C=O)cc3)c1
0.251825	Fc1c(Oc2c(cccc2)C(F)(F)F)ccc(NC(=O)c3ccc(c4ccc(cc4)C=O)cc3)c1
0.251825	Fc1c(Oc2c(cccc2)C(F)(F)F)ccc(NC(=O)c3ccc(c4ccc(cc4)C=O)cc3)c1
0.251825	Fc1c(Oc2c(cccc2)C(F)(F)F)ccc(NC(=O)c3ccc(c4ccc(cc4)C=O)cc3)c1
0.251825	Fc1c(Oc2c(cccc2)C(F)(F)F)ccc(NC(=O)c3ccc(c4ccc(cc4)C=O)cc3)c1
0.251825	Fc1c(Oc2c(cccc2)C(F)(F)F)ccc(NC(=O)c3ccc(c4ccc(cc4)C=O)cc3)c1
0.251825	Fc1c(Oc2c(cccc2)C(F)(F)F)ccc(NC(=O)c3ccc(c4ccc(cc4)C=O)cc3)c1
0.251799	Brc1ccc(cc1)C2=NOC(C(=O)Nc3c(F)cc(cc3)CC(C)C)=C2
0.251799	Brc1ccc(cc1)C2=NOC(C(=O)Nc3c(F)cc(cc3)CC(C)C)=C2
0.251799	Brc1ccc(cc1)C2=NOC(C(=O)Nc3c(F)cc(cc3)CC(C)C)=C2
0.251799	Brc1ccc(cc1)C2=NOC(C(=O)Nc3c(F)cc(cc3)CC(C)C)=C2
0.251799	Brc1ccc(cc1)C2=NOC(C(=O)Nc3c(F)cc(cc3)CC(C)C)=C2
0.251799	Brc1ccc(cc1)C2=NOC(C(=O)Nc3c(F)cc(cc3)CC(C)C)=C2
0.251799	Brc1ccc(cc1)C2=NOC(C(=O)Nc3c(F)cc(cc3)CC(C)C)=C2
0.251799	Brc1ccc(cc1)C2=NOC(C(=O)Nc3c(F)cc(cc3)CC(C)C)=C2
0.251799	Brc1ccc(cc1)C2=NOC(C(=O)Nc3c(F)cc(cc3)CC(C)C)=C2
0.251799	Brc1ccc(cc1)C2=NOC(C(=O)Nc3c(F)cc(cc3)CC(C)C)=C2
0.251773	O=C(Nc1cc2c(cc1)CN(c3ccc(cc3)C(C)C)C2)c4ncc(cc4)CO
0.251773	O=C(Nc1cc2c(cc1)CN(c3ccc(cc3)C(C)C)C2)c4ncc(cc4)CO
0.251773	O=C(Nc1cc2c(cc1)CN(c3ccc(cc3)C(C)C)C2)c4ncc(cc4)CO
0.251773	O=C(Nc1cc2c(cc1)CN(c3ccc(cc3)C(C)C)C2)c4ncc(cc4)CO
0.251773	O=C(Nc1cc2c(cc1)CN(c3ccc(cc3)C(C)C)C2)c4ncc(cc4)CO
0.251773	O=C(Nc1cc2c(cc1)CN(c3ccc(cc3)C(C)C)C2)c4ncc(cc4)CO
0.251773	O=C(Nc1cc2c(cc1)CN(c3ccc(cc3)C(C)C)C2)c4ncc(cc4)CO
0.251773	O=C(Nc1cc2c(cc1)CN(c3ccc(cc3)C(C)C)C2)c4ncc(cc4)CO
0.251773	O=C(Nc1cc2c(cc1)CN(c3ccc(cc3)C(C)C)C2)c4ncc(cc4)CO
0.251773	O=C(Nc1cc2c(cc1)CN(c3ccc(cc3)C(C)C)C2)c4ncc(cc4)CO
0.251773	O=C(Nc1c(NCC)cc(cc1)C)c2ccc(N3Cc4c(cccc4)CC3)cc2
0.251773	O=C(Nc1c(NCC)cc(cc1)C)c2ccc(N3Cc4c(cccc4)CC3)cc2
0.251773	O=C(Nc1c(NCC)cc(cc1)C)c2ccc(N3Cc4c(cccc4)CC3)cc2
0.251678	Clc1c(nc(nc1)NCCc2ccccc2)C(=O)Nc3cc(c(OCC)cc3)C
0.251678	Clc1c(nc(nc1)NCCc2ccccc2)C(=O)Nc3cc(c(OCC)cc3)C
0.251678	Clc1c(nc(nc1)NCCc2ccccc2)C(=O)Nc3cc(c(OCC)cc3)C
0.251678	Clc1c(nc(nc1)NCCc2ccccc2)C(=O)Nc3cc(c(OCC)cc3)C
0.251678	Clc1c(nc(nc1)NCCc2ccccc2)C(=O)Nc3cc(c(OCC)cc3)C
0.251678	Clc1c(nc(nc1)NCCc2ccccc2)C(=O)Nc3cc(c(OCC)cc3)C
0.251678	Clc1c(nc(nc1)NCCc2ccccc2)C(=O)Nc3cc(c(OCC)cc3)C
0.251678	Clc1c(nc(nc1)NCCc2ccccc2)C(=O)Nc3cc(c(OCC)cc3)C
0.251678	Clc1c(nc(nc1)NCCc2ccccc2)C(=O)Nc3cc(c(OCC)cc3)C
0.251678	Clc1c(nc(nc1)NCCc2ccccc2)C(=O)Nc3cc(c(OCC)cc3)C
0.250965	Clc1c(ccc(Cl)c1)CNN=Cc2cc(NC(=O)c3ccc(Cl)cc3)ccc2
0.250951	O=C(NCCC(=O)Nc1ncccc1C)c2ccc(Oc3cnccc3)cc2
0.250951	O=C(NCCC(=O)Nc1ncccc1C)c2ccc(Oc3cnccc3)cc2
0.250951	O=C(NCCC(=O)Nc1ncccc1C)c2ccc(Oc3cnccc3)cc2
0.250951	O=C(NCCC(=O)Nc1ncccc1C)c2ccc(Oc3cnccc3)cc2
0.250951	O=C(NCCC(=O)Nc1ncccc1C)c2ccc(Oc3cnccc3)cc2
0.250951	O=C(NCCC(=O)Nc1ncccc1C)c2ccc(Oc3cnccc3)cc2
0.250951	O=C(NCCC(=O)Nc1ncccc1C)c2ccc(Oc3cnccc3)cc2
0.250951	O=C(NCCC(=O)Nc1ncccc1C)c2ccc(Oc3cnccc3)cc2
0.250951	O=C(NCCC(=O)Nc1ncccc1C)c2ccc(Oc3cnccc3)cc2
0.250951	O=C(NCCC(=O)Nc1ncccc1C)c2ccc(Oc3cnccc3)cc2
0.250936	O=C(Nc1ccc(N2C(=O)CCC2)cc1)NCc3ccc(NC(=O)c4cnccc4)cc3
0.250936	O=C(Nc1ccc(N2C(=O)CCC2)cc1)NCc3ccc(NC(=O)c4cnccc4)cc3
0.250936	O=C(Nc1ccc(N2C(=O)CCC2)cc1)NCc3ccc(NC(=O)c4cnccc4)cc3
0.250936	O=C(Nc1ccc(N2C(=O)CCC2)cc1)NCc3ccc(NC(=O)c4cnccc4)cc3
0.250936	O=C(Nc1ccc(N2C(=O)CCC2)cc1)NCc3ccc(NC(=O)c4cnccc4)cc3
0.250936	O=C(Nc1ccc(N2C(=O)CCC2)cc1)NCc3ccc(NC(=O)c4cnccc4)cc3
0.250936	O=C(Nc1ccc(N2C(=O)CCC2)cc1)NCc3ccc(NC(=O)c4cnccc4)cc3
0.250936	O=C(Nc1ccc(N2C(=O)CCC2)cc1)NCc3ccc(NC(=O)c4cnccc4)cc3
0.250936	O=C(Nc1ccc(N2C(=O)CCC2)cc1)NCc3ccc(NC(=O)c4cnccc4)cc3
0.250936	O=C(Nc1ccc(N2C(=O)CCC2)cc1)NCc3ccc(NC(=O)c4cnccc4)cc3
0.250936	Clc1cc(ccc1)C(=O)NCC(=O)Nc2cc(c(cc2)C)C(=O)c3ccccc3
0.250936	Clc1cc(ccc1)C(=O)NCC(=O)Nc2cc(c(cc2)C)C(=O)c3ccccc3
0.250896	O=C(OC(C)(C)C)Nc1cc(NC(=O)N(C2CCN(CC2)CCC)C)c(cc1)C
0.250871	S1C(C(=O)Nc2cc(ccc2)C(=O)NC3(CN(Cc4ccccc4)CC3)C)=CC=C1
0.250871	S1C(C(=O)Nc2cc(ccc2)C(=O)NC3(CN(Cc4ccccc4)CC3)C)=CC=C1
0.250871	S1C(C(=O)Nc2cc(ccc2)C(=O)NC3(CN(Cc4ccccc4)CC3)C)=CC=C1
0.250871	S1C(C(=O)Nc2cc(ccc2)C(=O)NC3(CN(Cc4ccccc4)CC3)C)=CC=C1
0.250871	S1C(C(=O)Nc2cc(ccc2)C(=O)NC3(CN(Cc4ccccc4)CC3)C)=CC=C1
0.250871	S1C(C(=O)Nc2cc(ccc2)C(=O)NC3(CN(Cc4ccccc4)CC3)C)=CC=C1
0.250871	S1C(C(=O)Nc2cc(ccc2)C(=O)NC3(CN(Cc4ccccc4)CC3)C)=CC=C1
0.250871	S1C(C(=O)Nc2cc(ccc2)C(=O)NC3(CN(Cc4ccccc4)CC3)C)=CC=C1
0.250871	S1C(C(=O)Nc2cc(ccc2)C(=O)NC3(CN(Cc4ccccc4)CC3)C)=CC=C1
0.250871	S1C(C(=O)Nc2cc(ccc2)C(=O)NC3(CN(Cc4ccccc4)CC3)C)=CC=C1
0.250871	O=C(N1CCN(CC1)C)c2c(NC(=O)CCNC(=O)c3ccc(cc3)C=4N=NNN4)cccc2
0.250847	O=C(OC(C)(C)C)N1CCN(c2ncc(NCc3cc(NC(=O)c4ccc(OC)cc4)ccc3)cc2)CC1
0.250847	O=C(OC(C)(C)C)N1CCN(c2ncc(NCc3cc(NC(=O)c4ccc(OC)cc4)ccc3)cc2)CC1
0.250847	O=C(OC(C)(C)C)N1CCN(c2ncc(NCc3cc(NC(=O)c4ccc(OC)cc4)ccc3)cc2)CC1
0.250847	O=C(OC(C)(C)C)N1CCN(c2ncc(NCc3cc(NC(=O)c4ccc(OC)cc4)ccc3)cc2)CC1
0.250847	O=C(OC(C)(C)C)N1CCN(c2ncc(NCc3cc(NC(=O)c4ccc(OC)cc4)ccc3)cc2)CC1
0.250847	O=C(OC(C)(C)C)N1CCN(c2ncc(NCc3cc(NC(=O)c4ccc(OC)cc4)ccc3)cc2)CC1
0.250847	O=C(OC(C)(C)C)N1CCN(c2ncc(NCc3cc(NC(=O)c4ccc(OC)cc4)ccc3)cc2)CC1
0.250847	O=C(OC(C)(C)C)N1CCN(c2ncc(NCc3cc(NC(=O)c4ccc(OC)cc4)ccc3)cc2)CC1
0.250847	O=C(OC(C)(C)C)N1CCN(c2ncc(NCc3cc(NC(=O)c4ccc(OC)cc4)ccc3)cc2)CC1
0.250847	O=C(OC(C)(C)C)N1CCN(c2ncc(NCc3cc(NC(=O)c4ccc(OC)cc4)ccc3)cc2)CC1
0.250836	S1CCN(C(=O)c2cc(NC(=O)C(=O)NC(C(F)F)CCc3ccccc3)c(cc2)C)CC1
0.250836	S1CCN(C(=O)c2cc(NC(=O)C(=O)NC(C(F)F)CCc3ccccc3)c(cc2)C)CC1
0.250836	S1CCN(C(=O)c2cc(NC(=O)C(=O)NC(C(F)F)CCc3ccccc3)c(cc2)C)CC1
0.250836	S1CCN(C(=O)c2cc(NC(=O)C(=O)NC(C(F)F)CCc3ccccc3)c(cc2)C)CC1
0.250836	S1CCN(C(=O)c2cc(NC(=O)C(=O)NC(C(F)F)CCc3ccccc3)c(cc2)C)CC1
0.250836	S1CCN(C(=O)c2cc(NC(=O)C(=O)NC(C(F)F)CCc3ccccc3)c(cc2)C)CC1
0.250836	S1CCN(C(=O)c2cc(NC(=O)C(=O)NC(C(F)F)CCc3ccccc3)c(cc2)C)CC1
0.250784	Brc1cc(ccc1)COc2c(Cl)cc(cc2)C(=O)Nc3nc(ccn3)C4NCCCC4
0.250784	Brc1cc(ccc1)COc2c(Cl)cc(cc2)C(=O)Nc3nc(ccn3)C4NCCCC4
0.250784	Brc1cc(ccc1)COc2c(Cl)cc(cc2)C(=O)Nc3nc(ccn3)C4NCCCC4
0.250784	Brc1cc(ccc1)COc2c(Cl)cc(cc2)C(=O)Nc3nc(ccn3)C4NCCCC4
0.250784	Brc1cc(ccc1)COc2c(Cl)cc(cc2)C(=O)Nc3nc(ccn3)C4NCCCC4
0.250784	Brc1cc(ccc1)COc2c(Cl)cc(cc2)C(=O)Nc3nc(ccn3)C4NCCCC4
0.250784	Brc1cc(ccc1)COc2c(Cl)cc(cc2)C(=O)Nc3nc(ccn3)C4NCCCC4
0.250784	Brc1cc(ccc1)COc2c(Cl)cc(cc2)C(=O)Nc3nc(ccn3)C4NCCCC4
0.250784	Brc1cc(ccc1)COc2c(Cl)cc(cc2)C(=O)Nc3nc(ccn3)C4NCCCC4
0.250784	Brc1cc(ccc1)COc2c(Cl)cc(cc2)C(=O)Nc3nc(ccn3)C4NCCCC4
0.250755	Clc1cnc(NC(=O)c2c(NC(=O)CC=3N=C(SC3)c4c(cc(cc4)C)C)cccc2)cc1
0.250755	Clc1cnc(NC(=O)c2c(NC(=O)CC=3N=C(SC3)c4c(cc(cc4)C)C)cccc2)cc1
0.250755	Clc1cnc(NC(=O)c2c(NC(=O)CC=3N=C(SC3)c4c(cc(cc4)C)C)cccc2)cc1
0.250755	Clc1cnc(NC(=O)c2c(NC(=O)CC=3N=C(SC3)c4c(cc(cc4)C)C)cccc2)cc1
0.250755	Clc1cnc(NC(=O)c2c(NC(=O)CC=3N=C(SC3)c4c(cc(cc4)C)C)cccc2)cc1
0.250755	Clc1cnc(NC(=O)c2c(NC(=O)CC=3N=C(SC3)c4c(cc(cc4)C)C)cccc2)cc1
0.250755	Clc1cnc(NC(=O)c2c(NC(=O)CC=3N=C(SC3)c4c(cc(cc4)C)C)cccc2)cc1
0.250755	Clc1cnc(NC(=O)c2c(NC(=O)CC=3N=C(SC3)c4c(cc(cc4)C)C)cccc2)cc1
0.250755	Clc1cnc(NC(=O)c2c(NC(=O)CC=3N=C(SC3)c4c(cc(cc4)C)C)cccc2)cc1
0.250755	Clc1cnc(NC(=O)c2c(NC(=O)CC=3N=C(SC3)c4c(cc(cc4)C)C)cccc2)cc1
0.25	Clc1c(OCc2nc(OC)ccc2)ccc(NC(=O)c3ccc(cc3)CNC(=O)C(C)(C)C)c1
0.25	Clc1c(OCc2nc(OC)ccc2)ccc(NC(=O)c3ccc(cc3)CNC(=O)C(C)(C)C)c1
0.25	Clc1c(OCc2nc(OC)ccc2)ccc(NC(=O)c3ccc(cc3)CNC(=O)C(C)(C)C)c1
0.25	Clc1c(OCc2nc(OC)ccc2)ccc(NC(=O)c3ccc(cc3)CNC(=O)C(C)(C)C)c1
0.25	Clc1c(OCc2nc(OC)ccc2)ccc(NC(=O)c3ccc(cc3)CNC(=O)C(C)(C)C)c1
0.25	Clc1c(OCc2nc(OC)ccc2)ccc(NC(=O)c3ccc(cc3)CNC(=O)C(C)(C)C)c1
0.25	Clc1c(OCc2nc(OC)ccc2)ccc(NC(=O)c3ccc(cc3)CNC(=O)C(C)(C)C)c1
0.25	Clc1c(OCc2nc(OC)ccc2)ccc(NC(=O)c3ccc(cc3)CNC(=O)C(C)(C)C)c1
0.25	Clc1c(OCc2nc(OC)ccc2)ccc(NC(=O)c3ccc(cc3)CNC(=O)C(C)(C)C)c1
0.25	Clc1c(OCc2nc(OC)ccc2)ccc(NC(=O)c3ccc(cc3)CNC(=O)C(C)(C)C)c1
0.25	Clc1nc(cc(c1)C(=O)Nc2ccc(cc2)C=3C=NNC3)CC
0.25	Clc1nc(cc(c1)C(=O)Nc2ccc(cc2)C=3C=NNC3)CC
0.25	Clc1nc(cc(c1)C(=O)Nc2ccc(cc2)C=3C=NNC3)CC
0.25	Clc1nc(cc(c1)C(=O)Nc2ccc(cc2)C=3C=NNC3)CC
0.25	Clc1nc(cc(c1)C(=O)Nc2ccc(cc2)C=3C=NNC3)CC
0.25	Clc1nc(cc(c1)C(=O)Nc2ccc(cc2)C=3C=NNC3)CC
0.25	Clc1nc(cc(c1)C(=O)Nc2ccc(cc2)C=3C=NNC3)CC
0.25	Clc1nc(cc(c1)C(=O)Nc2ccc(cc2)C=3C=NNC3)CC
0.25	Clc1nc(cc(c1)C(=O)Nc2ccc(cc2)C=3C=NNC3)CC
0.25	Clc1nc(cc(c1)C(=O)Nc2ccc(cc2)C=3C=NNC3)CC
0.25	Clc1ccc(Sc2c(ccc(c2)C)C(=O)Nc3cc4c(N(Cc5ccccc5)CCC4)cc3)cc1
0.25	Clc1ccc(Sc2c(ccc(c2)C)C(=O)Nc3cc4c(N(Cc5ccccc5)CCC4)cc3)cc1
0.25	Clc1ccc(Sc2c(ccc(c2)C)C(=O)Nc3cc4c(N(Cc5ccccc5)CCC4)cc3)cc1
0.25	Clc1ccc(Sc2c(ccc(c2)C)C(=O)Nc3cc4c(N(Cc5ccccc5)CCC4)cc3)cc1
0.25	Clc1ccc(Sc2c(ccc(c2)C)C(=O)Nc3cc4c(N(Cc5ccccc5)CCC4)cc3)cc1
0.25	Clc1ccc(Sc2c(ccc(c2)C)C(=O)Nc3cc4c(N(Cc5ccccc5)CCC4)cc3)cc1
0.25	Clc1ccc(Sc2c(ccc(c2)C)C(=O)Nc3cc4c(N(Cc5ccccc5)CCC4)cc3)cc1
0.25	Clc1ccc(Sc2c(ccc(c2)C)C(=O)Nc3cc4c(N(Cc5ccccc5)CCC4)cc3)cc1
0.25	Clc1ccc(Sc2c(ccc(c2)C)C(=O)Nc3cc4c(N(Cc5ccccc5)CCC4)cc3)cc1
0.25	Clc1ccc(Sc2c(ccc(c2)C)C(=O)Nc3cc4c(N(Cc5ccccc5)CCC4)cc3)cc1
0.25	Brc1cc(ccc1)COc2c(Cl)cc(cc2)C(=O)NC3=NC(=NN3)c4ccc(cc4)C(F)(F)F
0.25	Brc1cc(ccc1)COc2c(Cl)cc(cc2)C(=O)NC3=NC(=NN3)c4ccc(cc4)C(F)(F)F
0.25	Brc1cc(ccc1)COc2c(Cl)cc(cc2)C(=O)NC3=NC(=NN3)c4ccc(cc4)C(F)(F)F
0.25	Brc1cc(ccc1)COc2c(Cl)cc(cc2)C(=O)NC3=NC(=NN3)c4ccc(cc4)C(F)(F)F
0.25	Brc1cc(ccc1)COc2c(Cl)cc(cc2)C(=O)NC3=NC(=NN3)c4ccc(cc4)C(F)(F)F
0.25	Brc1cc(ccc1)COc2c(Cl)cc(cc2)C(=O)NC3=NC(=NN3)c4ccc(cc4)C(F)(F)F
0.25	O=C(OC(C)(C)C)N1CCC(CN2C(=O)C=C(C(=O)Nc3c(ccc(c3)C=4OC=NN4)C)C=C2)CC1
0.25	FC(F)(F)c1c(OC(C)C)ccc(NC(=O)C(=O)Nc2ccc(cc2)CN3CCN(CC3)CC)c1
0.25	FC(F)(F)c1c(OC(C)C)ccc(NC(=O)C(=O)Nc2ccc(cc2)CN3CCN(CC3)CC)c1
0.25	FC(F)(F)c1c(OC(C)C)ccc(NC(=O)C(=O)Nc2ccc(cc2)CN3CCN(CC3)CC)c1
0.25	FC(F)(F)c1c(OC(C)C)ccc(NC(=O)C(=O)Nc2ccc(cc2)CN3CCN(CC3)CC)c1
0.25	FC(F)(F)c1c(OC(C)C)ccc(NC(=O)C(=O)Nc2ccc(cc2)CN3CCN(CC3)CC)c1
0.25	FC(F)(F)c1c(OC(C)C)ccc(NC(=O)C(=O)Nc2ccc(cc2)CN3CCN(CC3)CC)c1
0.25	FC(F)(F)c1c(OC(C)C)ccc(NC(=O)C(=O)Nc2ccc(cc2)CN3CCN(CC3)CC)c1
0.25	FC(F)(F)c1c(OC(C)C)ccc(NC(=O)C(=O)Nc2ccc(cc2)CN3CCN(CC3)CC)c1
0.25	FC(F)(F)c1c(OC(C)C)ccc(NC(=O)C(=O)Nc2ccc(cc2)CN3CCN(CC3)CC)c1
0.249135	S(c1c(ccc(NC(=O)C(=O)NNC(=O)C=2NN=C(c3cc(c(cc3)C)C)C2)c1)C)C
0.249135	S(c1c(ccc(NC(=O)C(=O)NNC(=O)C=2NN=C(c3cc(c(cc3)C)C)C2)c1)C)C
0.249135	S(c1c(ccc(NC(=O)C(=O)NNC(=O)C=2NN=C(c3cc(c(cc3)C)C)C2)c1)C)C
0.249135	S(c1c(ccc(NC(=O)C(=O)NNC(=O)C=2NN=C(c3cc(c(cc3)C)C)C2)c1)C)C
0.249135	S(c1c(ccc(NC(=O)C(=O)NNC(=O)C=2NN=C(c3cc(c(cc3)C)C)C2)c1)C)C
0.249135	S(c1c(ccc(NC(=O)C(=O)NNC(=O)C=2NN=C(c3cc(c(cc3)C)C)C2)c1)C)C
0.249135	S(c1c(ccc(NC(=O)C(=O)NNC(=O)C=2NN=C(c3cc(c(cc3)C)C)C2)c1)C)C
0.249135	S(c1c(ccc(NC(=O)C(=O)NNC(=O)C=2NN=C(c3cc(c(cc3)C)C)C2)c1)C)C
0.249135	S(c1c(ccc(NC(=O)C(=O)NNC(=O)C=2NN=C(c3cc(c(cc3)C)C)C2)c1)C)C
0.249135	S(c1c(ccc(NC(=O)C(=O)NNC(=O)C=2NN=C(c3cc(c(cc3)C)C)C2)c1)C)C
0.24911	O=C(O)C1CCC(CNC(=O)Nc2c(ccc(c3cnc(OC)cc3)c2)C)CC1
0.24911	O=C(O)C1CCC(CNC(=O)Nc2c(ccc(c3cnc(OC)cc3)c2)C)CC1
0.24911	O=C(O)C1CCC(CNC(=O)Nc2c(ccc(c3cnc(OC)cc3)c2)C)CC1
0.24911	O=C(O)C1CCC(CNC(=O)Nc2c(ccc(c3cnc(OC)cc3)c2)C)CC1
0.24911	O=C(O)C1CCC(CNC(=O)Nc2c(ccc(c3cnc(OC)cc3)c2)C)CC1
0.24911	O=C(O)C1CCC(CNC(=O)Nc2c(ccc(c3cnc(OC)cc3)c2)C)CC1
0.24911	O=C(O)C1CCC(CNC(=O)Nc2c(ccc(c3cnc(OC)cc3)c2)C)CC1
0.24911	O=C(O)C1CCC(CNC(=O)Nc2c(ccc(c3cnc(OC)cc3)c2)C)CC1
0.24911	O=C(O)C1CCC(CNC(=O)Nc2c(ccc(c3cnc(OC)cc3)c2)C)CC1
0.24911	O=C(O)C1CCC(CNC(=O)Nc2c(ccc(c3cnc(OC)cc3)c2)C)CC1
0.248945	O=C(Nc1cc(c(c2ccncc2)cc1)C)C=CC
0.248945	O=C(Nc1cc(c(c2ccncc2)cc1)C)C=CC
0.248447	Fc1ccc(N2N=C(c3cc(ccc3)C)C(C(=O)Nc4cc(c(cc4)C)C(=O)c5ccccc5)=C2)cc1
0.248322	Clc1c(S(=O)(=O)N2CCOCC2)cc(NC(=O)c3cnc(NC(C)C)cc3)cc1
0.248322	Clc1c(S(=O)(=O)N2CCOCC2)cc(NC(=O)c3cnc(NC(C)C)cc3)cc1
0.248322	Clc1c(S(=O)(=O)N2CCOCC2)cc(NC(=O)c3cnc(NC(C)C)cc3)cc1
0.248322	Clc1c(S(=O)(=O)N2CCOCC2)cc(NC(=O)c3cnc(NC(C)C)cc3)cc1
0.248322	Clc1c(S(=O)(=O)N2CCOCC2)cc(NC(=O)c3cnc(NC(C)C)cc3)cc1
0.248322	Clc1c(S(=O)(=O)N2CCOCC2)cc(NC(=O)c3cnc(NC(C)C)cc3)cc1
0.248322	Clc1c(S(=O)(=O)N2CCOCC2)cc(NC(=O)c3cnc(NC(C)C)cc3)cc1
0.248322	Clc1c(S(=O)(=O)N2CCOCC2)cc(NC(=O)c3cnc(NC(C)C)cc3)cc1
0.248322	Clc1c(S(=O)(=O)N2CCOCC2)cc(NC(=O)c3cnc(NC(C)C)cc3)cc1
0.248322	Clc1c(S(=O)(=O)N2CCOCC2)cc(NC(=O)c3cnc(NC(C)C)cc3)cc1
0.248175	O=C(Nc1cc(NC(=O)C(=O)NOCC(=O)OCc2ccccc2)c(cc1)C)NCC
0.248175	O=C(Nc1cc(NC(=O)C(=O)NOCC(=O)OCc2ccccc2)c(cc1)C)NCC
0.248175	O=C(Nc1cc(NC(=O)C(=O)NOCC(=O)OCc2ccccc2)c(cc1)C)NCC
0.248175	O=C(Nc1cc(NC(=O)C(=O)NOCC(=O)OCc2ccccc2)c(cc1)C)NCC
0.248175	O=C(Nc1cc(NC(=O)C(=O)NOCC(=O)OCc2ccccc2)c(cc1)C)NCC
0.248175	O=C(Nc1cc(NC(=O)C(=O)NOCC(=O)OCc2ccccc2)c(cc1)C)NCC
0.248175	O=C(Nc1cc(NC(=O)C(=O)NOCC(=O)OCc2ccccc2)c(cc1)C)NCC
0.248175	O=C(Nc1cc(NC(=O)C(=O)NOCC(=O)OCc2ccccc2)c(cc1)C)NCC
0.248175	O=C(Nc1cc(NC(=O)C(=O)NOCC(=O)OCc2ccccc2)c(cc1)C)NCC
0.248175	O=C(Nc1cc(NC(=O)C(=O)NOCC(=O)OCc2ccccc2)c(cc1)C)NCC
0.248062	Clc1c(ccnc1)C(=O)NNc2c(ccc(F)c2)C
0.248062	Clc1c(ccnc1)C(=O)NNc2c(ccc(F)c2)C
0.248062	Clc1c(ccnc1)C(=O)NNc2c(ccc(F)c2)C
0.248062	Clc1c(ccnc1)C(=O)NNc2c(ccc(F)c2)C
0.248062	Clc1c(ccnc1)C(=O)NNc2c(ccc(F)c2)C
0.248062	Clc1c(ccnc1)C(=O)NNc2c(ccc(F)c2)C
0.248062	Clc1c(ccnc1)C(=O)NNc2c(ccc(F)c2)C
0.248062	Clc1c(ccnc1)C(=O)NNc2c(ccc(F)c2)C
0.248062	Clc1c(ccnc1)C(=O)NNc2c(ccc(F)c2)C
0.248062	Clc1c(ccnc1)C(=O)NNc2c(ccc(F)c2)C
0.247899	O=C(Nc1ccccc1)c2c(ccc(C#C)c2)C
0.247899	O=C(Nc1ccccc1)c2c(ccc(C#C)c2)C
0.247899	O=C(Nc1ccccc1)c2c(ccc(C#C)c2)C
0.247899	O=C(Nc1ccccc1)c2c(ccc(C#C)c2)C
0.247899	O=C(Nc1ccccc1)c2c(ccc(C#C)c2)C
0.247899	O=C(Nc1ccccc1)c2c(ccc(C#C)c2)C
0.247899	O=C(Nc1ccccc1)c2c(ccc(C#C)c2)C
0.247899	O=C(Nc1ccccc1)c2c(ccc(C#C)c2)C
0.247899	O=C(Nc1ccccc1)c2c(ccc(C#C)c2)C
0.247899	O=C(Nc1ccccc1)c2c(ccc(C#C)c2)C
0.247557	O=C(OC(C)(C)C)CCc1c(nccc1)C(=O)Nc2cc(c(cc2)C)C(=O)c3ccccc3
0.247273	Clc1cnc(NC(=O)c2c(NC(=O)c3ccc(cc3)CC(=O)N(C)C)cccc2)cc1
0.247273	Clc1cnc(NC(=O)c2c(NC(=O)c3ccc(cc3)CC(=O)N(C)C)cccc2)cc1
0.247273	Clc1cnc(NC(=O)c2c(NC(=O)c3ccc(cc3)CC(=O)N(C)C)cccc2)cc1
0.247273	Clc1cnc(NC(=O)c2c(NC(=O)c3ccc(cc3)CC(=O)N(C)C)cccc2)cc1
0.247273	Clc1cnc(NC(=O)c2c(NC(=O)c3ccc(cc3)CC(=O)N(C)C)cccc2)cc1
0.247273	Clc1cnc(NC(=O)c2c(NC(=O)c3ccc(cc3)CC(=O)N(C)C)cccc2)cc1
0.247273	Clc1cnc(NC(=O)c2c(NC(=O)c3ccc(cc3)CC(=O)N(C)C)cccc2)cc1
0.247273	Clc1cnc(NC(=O)c2c(NC(=O)c3ccc(cc3)CC(=O)N(C)C)cccc2)cc1
0.247273	Clc1cnc(NC(=O)c2c(NC(=O)c3ccc(cc3)CC(=O)N(C)C)cccc2)cc1
0.247273	Clc1cnc(NC(=O)c2c(NC(=O)c3ccc(cc3)CC(=O)N(C)C)cccc2)cc1
0.246914	FC(F)(F)c1c(ccc(NC(=O)c2cc3c(NC(C(=O)OCC)=C3)cc2)c1)CN4CCCC4
0.246914	FC(F)(F)c1c(ccc(NC(=O)c2cc3c(NC(C(=O)OCC)=C3)cc2)c1)CN4CCCC4
0.246914	FC(F)(F)c1c(ccc(NC(=O)c2cc3c(NC(C(=O)OCC)=C3)cc2)c1)CN4CCCC4
0.246914	FC(F)(F)c1c(ccc(NC(=O)c2cc3c(NC(C(=O)OCC)=C3)cc2)c1)CN4CCCC4
0.246914	FC(F)(F)c1c(ccc(NC(=O)c2cc3c(NC(C(=O)OCC)=C3)cc2)c1)CN4CCCC4
0.246914	FC(F)(F)c1c(ccc(NC(=O)c2cc3c(NC(C(=O)OCC)=C3)cc2)c1)CN4CCCC4
0.246914	FC(F)(F)c1c(ccc(NC(=O)c2cc3c(NC(C(=O)OCC)=C3)cc2)c1)CN4CCCC4
0.246914	FC(F)(F)c1c(ccc(NC(=O)c2cc3c(NC(C(=O)OCC)=C3)cc2)c1)CN4CCCC4
0.246914	FC(F)(F)c1c(ccc(NC(=O)c2cc3c(NC(C(=O)OCC)=C3)cc2)c1)CN4CCCC4
0.246914	FC(F)(F)c1c(ccc(NC(=O)c2cc3c(NC(C(=O)OCC)=C3)cc2)c1)CN4CCCC4
0.246575	O=C1N(c2c(ccc(NC(=O)CCNC(=O)c3ccncc3)c2)C)CCN1
0.246429	Clc1cc(NC(=O)c2ccc(N(C(C)C)C)cc2)c(OC3CCN(CC3)C)cc1
0.246429	Clc1cc(NC(=O)c2ccc(N(C(C)C)C)cc2)c(OC3CCN(CC3)C)cc1
0.246429	Clc1cc(NC(=O)c2ccc(N(C(C)C)C)cc2)c(OC3CCN(CC3)C)cc1
0.246429	Clc1cc(NC(=O)c2ccc(N(C(C)C)C)cc2)c(OC3CCN(CC3)C)cc1
0.246429	Clc1cc(NC(=O)c2ccc(N(C(C)C)C)cc2)c(OC3CCN(CC3)C)cc1
0.246429	Clc1cc(NC(=O)c2ccc(N(C(C)C)C)cc2)c(OC3CCN(CC3)C)cc1
0.246429	Clc1cc(NC(=O)c2ccc(N(C(C)C)C)cc2)c(OC3CCN(CC3)C)cc1
0.246429	Clc1cc(NC(=O)c2ccc(N(C(C)C)C)cc2)c(OC3CCN(CC3)C)cc1
0.246429	Clc1cc(NC(=O)c2ccc(N(C(C)C)C)cc2)c(OC3CCN(CC3)C)cc1
0.246429	Clc1cc(NC(=O)c2ccc(N(C(C)C)C)cc2)c(OC3CCN(CC3)C)cc1
0.246154	Brc1cc(ccc1)C(=O)Nc2ccc(cc2)C=3ON=C(N3)C(N)C
0.246094	Clc1ccc(cc1)C(=O)Nc2ccc(NC(=O)CCC=3ON=C(N3)c4ccc(cc4)C)cc2
0.246094	Clc1ccc(cc1)C(=O)Nc2ccc(NC(=O)CCC=3ON=C(N3)c4ccc(cc4)C)cc2
0.246094	Clc1ccc(cc1)C(=O)Nc2ccc(NC(=O)CCC=3ON=C(N3)c4ccc(cc4)C)cc2
0.246094	Clc1ccc(cc1)C(=O)Nc2ccc(NC(=O)CCC=3ON=C(N3)c4ccc(cc4)C)cc2
0.246094	Clc1ccc(cc1)C(=O)Nc2ccc(NC(=O)CCC=3ON=C(N3)c4ccc(cc4)C)cc2
0.246094	Clc1ccc(cc1)C(=O)Nc2ccc(NC(=O)CCC=3ON=C(N3)c4ccc(cc4)C)cc2
0.246094	Clc1ccc(cc1)C(=O)Nc2ccc(NC(=O)CCC=3ON=C(N3)c4ccc(cc4)C)cc2
0.246094	Clc1ccc(cc1)C(=O)Nc2ccc(NC(=O)CCC=3ON=C(N3)c4ccc(cc4)C)cc2
0.246094	Brc1c(F)cc(NN=Cc2cc(NC(=O)c3ccc(Cl)cc3)ccc2)cc1
0.245421	O=C(NC1CN(O)C(=O)C1)c2cc(NC(=O)C)c(cc2)C
0.245421	O=C(NC1CN(O)C(=O)C1)c2cc(NC(=O)C)c(cc2)C
0.245421	O=C(NC1CN(O)C(=O)C1)c2cc(NC(=O)C)c(cc2)C
0.245421	O=C(NC1CN(O)C(=O)C1)c2cc(NC(=O)C)c(cc2)C
0.245421	O=C(NC1CN(O)C(=O)C1)c2cc(NC(=O)C)c(cc2)C
0.245421	O=C(NC1CN(O)C(=O)C1)c2cc(NC(=O)C)c(cc2)C
0.245421	O=C(NC1CN(O)C(=O)C1)c2cc(NC(=O)C)c(cc2)C
0.245421	O=C(NC1CN(O)C(=O)C1)c2cc(NC(=O)C)c(cc2)C
0.245421	O=C(NC1CN(O)C(=O)C1)c2cc(NC(=O)C)c(cc2)C
0.245421	O=C(NC1CN(O)C(=O)C1)c2cc(NC(=O)C)c(cc2)C
0.245211	S1C(=NC=C1C(=O)Nc2ccc(cc2)CN3CCCCCC3)CCC(F)(F)F
0.245211	S1C(=NC=C1C(=O)Nc2ccc(cc2)CN3CCCCCC3)CCC(F)(F)F
0.245211	S1C(=NC=C1C(=O)Nc2ccc(cc2)CN3CCCCCC3)CCC(F)(F)F
0.245211	S1C(=NC=C1C(=O)Nc2ccc(cc2)CN3CCCCCC3)CCC(F)(F)F
0.245211	S1C(=NC=C1C(=O)Nc2ccc(cc2)CN3CCCCCC3)CCC(F)(F)F
0.245211	S1C(=NC=C1C(=O)Nc2ccc(cc2)CN3CCCCCC3)CCC(F)(F)F
0.245211	S1C(=NC=C1C(=O)Nc2ccc(cc2)CN3CCCCCC3)CCC(F)(F)F
0.245211	S1C(=NC=C1C(=O)Nc2ccc(cc2)CN3CCCCCC3)CCC(F)(F)F
0.245211	S1C(=NC=C1C(=O)Nc2ccc(cc2)CN3CCCCCC3)CCC(F)(F)F
0.245211	S1C(=NC=C1C(=O)Nc2ccc(cc2)CN3CCCCCC3)CCC(F)(F)F
0.244898	Fc1c(OCCC(C)C)ccc(NC(=O)C(=O)Nc2c(ccc(c2)C=3OC=CN3)C)c1
0.244898	Fc1c(OCCC(C)C)ccc(NC(=O)C(=O)Nc2c(ccc(c2)C=3OC=CN3)C)c1
0.244898	Fc1c(OCCC(C)C)ccc(NC(=O)C(=O)Nc2c(ccc(c2)C=3OC=CN3)C)c1
0.244898	Fc1c(OCCC(C)C)ccc(NC(=O)C(=O)Nc2c(ccc(c2)C=3OC=CN3)C)c1
0.244898	Fc1c(OCCC(C)C)ccc(NC(=O)C(=O)Nc2c(ccc(c2)C=3OC=CN3)C)c1
0.244898	Fc1c(OCCC(C)C)ccc(NC(=O)C(=O)Nc2c(ccc(c2)C=3OC=CN3)C)c1
0.244755	Clc1c(cc(cc1)C(=O)Nc2c(cccc2)C(=O)Nc3ncc(Cl)cc3)CCC
0.244755	Clc1c(cc(cc1)C(=O)Nc2c(cccc2)C(=O)Nc3ncc(Cl)cc3)CCC
0.244755	Clc1c(cc(cc1)C(=O)Nc2c(cccc2)C(=O)Nc3ncc(Cl)cc3)CCC
0.244755	Clc1c(cc(cc1)C(=O)Nc2c(cccc2)C(=O)Nc3ncc(Cl)cc3)CCC
0.244755	Clc1c(cc(cc1)C(=O)Nc2c(cccc2)C(=O)Nc3ncc(Cl)cc3)CCC
0.244726	O=C(Nc1ncc(OC)cc1)c2ccc(c3ccc(cc3)C=O)cc2
0.244726	O=C(Nc1ncc(OC)cc1)c2ccc(c3ccc(cc3)C=O)cc2
0.244726	O=C(Nc1ncc(OC)cc1)c2ccc(c3ccc(cc3)C=O)cc2
0.244373	S1C(=NC(=C1)CN2CCN(C(=O)CCNC(=O)c3c(O)cc(cc3)C)CC2)c4ccc(F)cc4
0.244373	S1C(=NC(=C1)CN2CCN(C(=O)CCNC(=O)c3c(O)cc(cc3)C)CC2)c4ccc(F)cc4
0.244373	S1C(=NC(=C1)CN2CCN(C(=O)CCNC(=O)c3c(O)cc(cc3)C)CC2)c4ccc(F)cc4
0.244373	S1C(=NC(=C1)CN2CCN(C(=O)CCNC(=O)c3c(O)cc(cc3)C)CC2)c4ccc(F)cc4
0.244275	Clc1ccc(cc1)C(=O)Nc2ccc(NC(=O)CSCC=3N=C(OC3)c4ccccc4)cc2
0.244275	Clc1ccc(cc1)C(=O)Nc2ccc(NC(=O)CSCC=3N=C(OC3)c4ccccc4)cc2
0.244275	Clc1ccc(cc1)C(=O)Nc2ccc(NC(=O)CSCC=3N=C(OC3)c4ccccc4)cc2
0.244275	Clc1ccc(cc1)C(=O)Nc2ccc(NC(=O)CSCC=3N=C(OC3)c4ccccc4)cc2
0.244275	Clc1ccc(cc1)C(=O)Nc2ccc(NC(=O)CSCC=3N=C(OC3)c4ccccc4)cc2
0.244275	Clc1ccc(cc1)C(=O)Nc2ccc(NC(=O)CSCC=3N=C(OC3)c4ccccc4)cc2
0.244275	Clc1ccc(cc1)C(=O)Nc2ccc(NC(=O)CSCC=3N=C(OC3)c4ccccc4)cc2
0.244275	Clc1ccc(cc1)C(=O)Nc2ccc(NC(=O)CSCC=3N=C(OC3)c4ccccc4)cc2
0.244275	Clc1ccc(cc1)C(=O)Nc2ccc(NC(=O)CSCC=3N=C(OC3)c4ccccc4)cc2
0.244224	Fc1c(Oc2ncc(cc2)C(F)(F)F)ccc(NC(=O)c3c(NC(=O)c4ccc(OC)cc4)cc(F)cc3)c1
0.244224	Fc1c(Oc2ncc(cc2)C(F)(F)F)ccc(NC(=O)c3c(NC(=O)c4ccc(OC)cc4)cc(F)cc3)c1
0.244224	Fc1c(Oc2ncc(cc2)C(F)(F)F)ccc(NC(=O)c3c(NC(=O)c4ccc(OC)cc4)cc(F)cc3)c1
0.244224	Fc1c(Oc2ncc(cc2)C(F)(F)F)ccc(NC(=O)c3c(NC(=O)c4ccc(OC)cc4)cc(F)cc3)c1
0.244224	Fc1c(Oc2ncc(cc2)C(F)(F)F)ccc(NC(=O)c3c(NC(=O)c4ccc(OC)cc4)cc(F)cc3)c1
0.244224	Fc1c(Oc2ncc(cc2)C(F)(F)F)ccc(NC(=O)c3c(NC(=O)c4ccc(OC)cc4)cc(F)cc3)c1
0.244224	Fc1c(Oc2ncc(cc2)C(F)(F)F)ccc(NC(=O)c3c(NC(=O)c4ccc(OC)cc4)cc(F)cc3)c1
0.244224	Fc1c(Oc2ncc(cc2)C(F)(F)F)ccc(NC(=O)c3c(NC(=O)c4ccc(OC)cc4)cc(F)cc3)c1
0.244224	Fc1c(Oc2ncc(cc2)C(F)(F)F)ccc(NC(=O)c3c(NC(=O)c4ccc(OC)cc4)cc(F)cc3)c1
0.244224	Fc1c(Oc2ncc(cc2)C(F)(F)F)ccc(NC(=O)c3c(NC(=O)c4ccc(OC)cc4)cc(F)cc3)c1
0.243827	Clc1ccc(c2nc(cc(n2)C)C(=O)OCC(=O)Nc3c(ccc(S(=O)(=O)N4CCCCC4)c3)C)cc1
0.243827	Clc1ccc(c2nc(cc(n2)C)C(=O)OCC(=O)Nc3c(ccc(S(=O)(=O)N4CCCCC4)c3)C)cc1
0.243827	Clc1ccc(c2nc(cc(n2)C)C(=O)OCC(=O)Nc3c(ccc(S(=O)(=O)N4CCCCC4)c3)C)cc1
0.243827	Clc1ccc(c2nc(cc(n2)C)C(=O)OCC(=O)Nc3c(ccc(S(=O)(=O)N4CCCCC4)c3)C)cc1
0.243827	Clc1ccc(c2nc(cc(n2)C)C(=O)OCC(=O)Nc3c(ccc(S(=O)(=O)N4CCCCC4)c3)C)cc1
0.243827	Clc1ccc(c2nc(cc(n2)C)C(=O)OCC(=O)Nc3c(ccc(S(=O)(=O)N4CCCCC4)c3)C)cc1
0.243827	Clc1ccc(c2nc(cc(n2)C)C(=O)OCC(=O)Nc3c(ccc(S(=O)(=O)N4CCCCC4)c3)C)cc1
0.243827	Clc1ccc(c2nc(cc(n2)C)C(=O)OCC(=O)Nc3c(ccc(S(=O)(=O)N4CCCCC4)c3)C)cc1
0.243827	Clc1ccc(c2nc(cc(n2)C)C(=O)OCC(=O)Nc3c(ccc(S(=O)(=O)N4CCCCC4)c3)C)cc1
0.243827	Clc1ccc(c2nc(cc(n2)C)C(=O)OCC(=O)Nc3c(ccc(S(=O)(=O)N4CCCCC4)c3)C)cc1
0.243542	Fc1c(NC(=O)c2c(NC(=O)c3ccc(Oc4ccccc4)cc3)cccc2)ccc(c1)CC(C)C
0.243542	Fc1c(NC(=O)c2c(NC(=O)c3ccc(Oc4ccccc4)cc3)cccc2)ccc(c1)CC(C)C
0.243542	Fc1c(NC(=O)c2c(NC(=O)c3ccc(Oc4ccccc4)cc3)cccc2)ccc(c1)CC(C)C
0.243542	Fc1c(NC(=O)c2c(NC(=O)c3ccc(Oc4ccccc4)cc3)cccc2)ccc(c1)CC(C)C
0.243542	Fc1c(NC(=O)c2c(NC(=O)c3ccc(Oc4ccccc4)cc3)cccc2)ccc(c1)CC(C)C
0.243542	Fc1c(NC(=O)c2c(NC(=O)c3ccc(Oc4ccccc4)cc3)cccc2)ccc(c1)CC(C)C
0.243542	Fc1c(NC(=O)c2c(NC(=O)c3ccc(Oc4ccccc4)cc3)cccc2)ccc(c1)CC(C)C
0.243542	Fc1c(NC(=O)c2c(NC(=O)c3ccc(Oc4ccccc4)cc3)cccc2)ccc(c1)CC(C)C
0.243542	Fc1c(NC(=O)c2c(NC(=O)c3ccc(Oc4ccccc4)cc3)cccc2)ccc(c1)CC(C)C
0.243542	Fc1c(NC(=O)c2c(NC(=O)c3ccc(Oc4ccccc4)cc3)cccc2)ccc(c1)CC(C)C
0.243243	Brc1cc(ccc1)C(=O)Nc2ccc(cc2)CC=O
0.243243	Brc1cc(ccc1)C(=O)Nc2ccc(cc2)CC=O
0.243243	Brc1cc(ccc1)C(=O)Nc2ccc(cc2)CC=O
0.243243	Brc1cc(ccc1)C(=O)Nc2ccc(cc2)CC=O
0.243243	Brc1cc(ccc1)C(=O)Nc2ccc(cc2)CC=O
0.243243	Brc1cc(ccc1)C(=O)Nc2ccc(cc2)CC=O
0.243243	Brc1cc(ccc1)C(=O)Nc2ccc(cc2)CC=O
0.243243	Brc1cc(ccc1)C(=O)Nc2ccc(cc2)CC=O
0.243243	Brc1cc(ccc1)C(=O)Nc2ccc(cc2)CC=O
0.243243	Brc1cc(ccc1)C(=O)Nc2ccc(cc2)CC=O
0.243119	N1(Cc2cc(N)c(cc2)C)CCCC1
0.243119	N1(Cc2cc(N)c(cc2)C)CCCC1
0.243119	N1(Cc2cc(N)c(cc2)C)CCCC1
0.243119	N1(Cc2cc(N)c(cc2)C)CCCC1
0.243119	N1(Cc2cc(N)c(cc2)C)CCCC1
0.243119	N1(Cc2cc(N)c(cc2)C)CCCC1
0.243028	Clc1ccc(cc1)C(=O)Nc2cc(ccc2)C=NNc3cnc(F)cc3
0.243028	Clc1ccc(cc1)C(=O)Nc2cc(ccc2)C=NNc3cnc(F)cc3
0.243028	Clc1ccc(cc1)C(=O)Nc2cc(ccc2)C=NNc3cnc(F)cc3
0.243028	Clc1ccc(cc1)C(=O)Nc2cc(ccc2)C=NNc3cnc(F)cc3
0.243028	Clc1ccc(cc1)C(=O)Nc2cc(ccc2)C=NNc3cnc(F)cc3
0.243028	Clc1ccc(cc1)C(=O)Nc2cc(ccc2)C=NNc3cnc(F)cc3
0.243028	Clc1ccc(cc1)C(=O)Nc2cc(ccc2)C=NNc3cnc(F)cc3
0.243028	Clc1ccc(cc1)C(=O)Nc2cc(ccc2)C=NNc3cnc(F)cc3
0.243028	Clc1ccc(cc1)C(=O)Nc2cc(ccc2)C=NNc3cnc(F)cc3
0.243028	Clc1ccc(cc1)C(=O)Nc2cc(ccc2)C=NNc3cnc(F)cc3
0.242857	O=C(Nc1c(ccc(c1)C=2OC(=CC2)C)C)Nc3ccc(N4N=C(C=C4)C)cc3
0.242812	Brc1c(S(=O)(=O)NC(C)(C)C)cc(cc1)C(=O)Nc2nccc(c2)C=3C=NN(C3)C
0.242812	Brc1c(S(=O)(=O)NC(C)(C)C)cc(cc1)C(=O)Nc2nccc(c2)C=3C=NN(C3)C
0.242812	Brc1c(S(=O)(=O)NC(C)(C)C)cc(cc1)C(=O)Nc2nccc(c2)C=3C=NN(C3)C
0.242812	Brc1c(S(=O)(=O)NC(C)(C)C)cc(cc1)C(=O)Nc2nccc(c2)C=3C=NN(C3)C
0.242812	Brc1c(S(=O)(=O)NC(C)(C)C)cc(cc1)C(=O)Nc2nccc(c2)C=3C=NN(C3)C
0.242812	Brc1c(S(=O)(=O)NC(C)(C)C)cc(cc1)C(=O)Nc2nccc(c2)C=3C=NN(C3)C
0.242812	Brc1c(S(=O)(=O)NC(C)(C)C)cc(cc1)C(=O)Nc2nccc(c2)C=3C=NN(C3)C
0.242812	Brc1c(S(=O)(=O)NC(C)(C)C)cc(cc1)C(=O)Nc2nccc(c2)C=3C=NN(C3)C
0.242812	Brc1c(S(=O)(=O)NC(C)(C)C)cc(cc1)C(=O)Nc2nccc(c2)C=3C=NN(C3)C
0.242812	Brc1c(S(=O)(=O)NC(C)(C)C)cc(cc1)C(=O)Nc2nccc(c2)C=3C=NN(C3)C
0.242754	Clc1cc(NC(=O)C(=O)NCc2ccc(OCc3ncccc3)cc2)c(cc1)C
0.242754	Clc1cc(NC(=O)C(=O)NCc2ccc(OCc3ncccc3)cc2)c(cc1)C
0.242754	Clc1cc(NC(=O)C(=O)NCc2ccc(OCc3ncccc3)cc2)c(cc1)C
0.242754	Clc1cc(NC(=O)C(=O)NCc2ccc(OCc3ncccc3)cc2)c(cc1)C
0.242754	Clc1cc(NC(=O)C(=O)NCc2ccc(OCc3ncccc3)cc2)c(cc1)C
0.242754	Clc1cc(NC(=O)C(=O)NCc2ccc(OCc3ncccc3)cc2)c(cc1)C
0.242754	Clc1cc(NC(=O)C(=O)NCc2ccc(OCc3ncccc3)cc2)c(cc1)C
0.242754	Clc1cc(NC(=O)C(=O)NCc2ccc(OCc3ncccc3)cc2)c(cc1)C
0.242754	Clc1cc(NC(=O)C(=O)NCc2ccc(OCc3ncccc3)cc2)c(cc1)C
0.24269	Brc1c(S(=O)(=O)N2CCOCC2)cc(cc1)C(=O)Nc3cc4c(N(Cc5ccccc5)CCC4)cc3
0.24269	Brc1c(S(=O)(=O)N2CCOCC2)cc(cc1)C(=O)Nc3cc4c(N(Cc5ccccc5)CCC4)cc3
0.24269	Brc1c(S(=O)(=O)N2CCOCC2)cc(cc1)C(=O)Nc3cc4c(N(Cc5ccccc5)CCC4)cc3
0.24269	Brc1c(S(=O)(=O)N2CCOCC2)cc(cc1)C(=O)Nc3cc4c(N(Cc5ccccc5)CCC4)cc3
0.24269	Brc1c(S(=O)(=O)N2CCOCC2)cc(cc1)C(=O)Nc3cc4c(N(Cc5ccccc5)CCC4)cc3
0.24269	Brc1c(S(=O)(=O)N2CCOCC2)cc(cc1)C(=O)Nc3cc4c(N(Cc5ccccc5)CCC4)cc3
0.24269	Brc1c(S(=O)(=O)N2CCOCC2)cc(cc1)C(=O)Nc3cc4c(N(Cc5ccccc5)CCC4)cc3
0.24269	Brc1c(S(=O)(=O)N2CCOCC2)cc(cc1)C(=O)Nc3cc4c(N(Cc5ccccc5)CCC4)cc3
0.24269	Brc1c(S(=O)(=O)N2CCOCC2)cc(cc1)C(=O)Nc3cc4c(N(Cc5ccccc5)CCC4)cc3
0.24269	Brc1c(S(=O)(=O)N2CCOCC2)cc(cc1)C(=O)Nc3cc4c(N(Cc5ccccc5)CCC4)cc3
0.242525	O=C(Nc1cc(c(N2C(=O)CCC2=O)cc1)C)c3c(OCc4ccncc4)cccc3
0.242525	O=C(Nc1cc(c(N2C(=O)CCC2=O)cc1)C)c3c(OCc4ccncc4)cccc3
0.242525	O=C(Nc1cc(c(N2C(=O)CCC2=O)cc1)C)c3c(OCc4ccncc4)cccc3
0.242525	O=C(Nc1cc(c(N2C(=O)CCC2=O)cc1)C)c3c(OCc4ccncc4)cccc3
0.242525	O=C(Nc1cc(c(N2C(=O)CCC2=O)cc1)C)c3c(OCc4ccncc4)cccc3
0.242525	O=C(Nc1cc(c(N2C(=O)CCC2=O)cc1)C)c3c(OCc4ccncc4)cccc3
0.242525	O=C(Nc1cc(c(N2C(=O)CCC2=O)cc1)C)c3c(OCc4ccncc4)cccc3
0.242525	O=C(Nc1cc(c(N2C(=O)CCC2=O)cc1)C)c3c(OCc4ccncc4)cccc3
0.242525	O=C(Nc1cc(c(N2C(=O)CCC2=O)cc1)C)c3c(OCc4ccncc4)cccc3
0.242525	O=C(Nc1cc(c(N2C(=O)CCC2=O)cc1)C)c3c(OCc4ccncc4)cccc3
0.242424	Fc1c(NC(=O)C2=C(OC=C2)C)cc(NC(=O)C=O)cc1
0.242424	Fc1c(NC(=O)C2=C(OC=C2)C)cc(NC(=O)C=O)cc1
0.242424	Fc1c(NC(=O)C2=C(OC=C2)C)cc(NC(=O)C=O)cc1
0.242424	Fc1c(NC(=O)C2=C(OC=C2)C)cc(NC(=O)C=O)cc1
0.242424	Fc1c(NC(=O)C2=C(OC=C2)C)cc(NC(=O)C=O)cc1
0.242424	Clc1cc(NC(=O)C(=O)Nc2cnc(N(CC)CC)cc2)c(cc1)C
0.242424	Clc1cc(NC(=O)C(=O)Nc2cnc(N(CC)CC)cc2)c(cc1)C
0.242424	Clc1cc(NC(=O)C(=O)Nc2cnc(N(CC)CC)cc2)c(cc1)C
0.242424	Clc1cc(NC(=O)C(=O)Nc2cnc(N(CC)CC)cc2)c(cc1)C
0.242424	Clc1cc(NC(=O)C(=O)Nc2cnc(N(CC)CC)cc2)c(cc1)C
0.242424	Clc1cc(NC(=O)C(=O)Nc2cnc(N(CC)CC)cc2)c(cc1)C
0.242424	Clc1cc(NC(=O)C(=O)Nc2cnc(N(CC)CC)cc2)c(cc1)C
0.242424	Clc1cc(NC(=O)C(=O)Nc2cnc(N(CC)CC)cc2)c(cc1)C
0.242424	Clc1cc(NC(=O)C(=O)Nc2cnc(N(CC)CC)cc2)c(cc1)C
0.242424	Clc1cc(NC(=O)C(=O)Nc2cnc(N(CC)CC)cc2)c(cc1)C
0.242424	Fc1c(NC(=O)C2=C(OC=C2)C)cc(NC(=O)C=O)cc1
0.242321	Fc1ccc(N2CCC(NC(=O)C(=O)Nc3c(ccc(c3)C=4OC=CN4)C)CC2)cc1
0.242321	Fc1ccc(N2CCC(NC(=O)C(=O)Nc3c(ccc(c3)C=4OC=CN4)C)CC2)cc1
0.242321	Fc1ccc(N2CCC(NC(=O)C(=O)Nc3c(ccc(c3)C=4OC=CN4)C)CC2)cc1
0.242321	Fc1ccc(N2CCC(NC(=O)C(=O)Nc3c(ccc(c3)C=4OC=CN4)C)CC2)cc1
0.242321	Fc1ccc(N2CCC(NC(=O)C(=O)Nc3c(ccc(c3)C=4OC=CN4)C)CC2)cc1
0.242321	Fc1ccc(N2CCC(NC(=O)C(=O)Nc3c(ccc(c3)C=4OC=CN4)C)CC2)cc1
0.242308	Fc1nc(ccc1C)C(=O)NNc2c(ccc(F)c2)C
0.242308	Fc1nc(ccc1C)C(=O)NNc2c(ccc(F)c2)C
0.242308	Fc1nc(ccc1C)C(=O)NNc2c(ccc(F)c2)C
0.242308	Fc1nc(ccc1C)C(=O)NNc2c(ccc(F)c2)C
0.242308	Fc1nc(ccc1C)C(=O)NNc2c(ccc(F)c2)C
0.242308	Fc1nc(ccc1C)C(=O)NNc2c(ccc(F)c2)C
0.242308	Fc1nc(ccc1C)C(=O)NNc2c(ccc(F)c2)C
0.242308	Fc1nc(ccc1C)C(=O)NNc2c(ccc(F)c2)C
0.242308	Fc1nc(ccc1C)C(=O)NNc2c(ccc(F)c2)C
0.242308	Fc1nc(ccc1C)C(=O)NNc2c(ccc(F)c2)C
0.242215	O=C(OC)N1c2c(cc(NC(=O)c3ccc(c4ccc(cc4)C=O)cc3)cc2)CC1
0.242215	O=C(OC)N1c2c(cc(NC(=O)c3ccc(c4ccc(cc4)C=O)cc3)cc2)CC1
0.242215	O=C(OC)N1c2c(cc(NC(=O)c3ccc(c4ccc(cc4)C=O)cc3)cc2)CC1
0.242215	O=C(OC)N1c2c(cc(NC(=O)c3ccc(c4ccc(cc4)C=O)cc3)cc2)CC1
0.242215	O=C(OC)N1c2c(cc(NC(=O)c3ccc(c4ccc(cc4)C=O)cc3)cc2)CC1
0.242215	O=C(OC)N1c2c(cc(NC(=O)c3ccc(c4ccc(cc4)C=O)cc3)cc2)CC1
0.242215	O=C(OC)N1c2c(cc(NC(=O)c3ccc(c4ccc(cc4)C=O)cc3)cc2)CC1
0.242215	O=C(OC)N1c2c(cc(NC(=O)c3ccc(c4ccc(cc4)C=O)cc3)cc2)CC1
0.242215	O=C(OC)N1c2c(cc(NC(=O)c3ccc(c4ccc(cc4)C=O)cc3)cc2)CC1
0.242215	O=C(OC)N1c2c(cc(NC(=O)c3ccc(c4ccc(cc4)C=O)cc3)cc2)CC1
0.242215	S(=O)(=O)(Nc1cc(ccc1)C)c2cc(c(cc2)C)C(=O)Nc3cc(c(cc3)C)C(=O)c4ccccc4
0.242063	Clc1c(Cl)ccc(c1)CC(C(=O)Nc2ccc(NC(=O)c3ccc(Cl)cc3)cc2)C
0.242063	Clc1c(Cl)ccc(c1)CC(C(=O)Nc2ccc(NC(=O)c3ccc(Cl)cc3)cc2)C
0.242063	Clc1c(Cl)ccc(c1)CC(C(=O)Nc2ccc(NC(=O)c3ccc(Cl)cc3)cc2)C
0.242063	Clc1c(Cl)ccc(c1)CC(C(=O)Nc2ccc(NC(=O)c3ccc(Cl)cc3)cc2)C
0.242063	Clc1c(Cl)ccc(c1)CC(C(=O)Nc2ccc(NC(=O)c3ccc(Cl)cc3)cc2)C
0.242063	Clc1c(Cl)ccc(c1)CC(C(=O)Nc2ccc(NC(=O)c3ccc(Cl)cc3)cc2)C
0.242063	Clc1c(Cl)ccc(c1)CC(C(=O)Nc2ccc(NC(=O)c3ccc(Cl)cc3)cc2)C
0.242063	Clc1c(Cl)ccc(c1)CC(C(=O)Nc2ccc(NC(=O)c3ccc(Cl)cc3)cc2)C
0.242063	Clc1c(Cl)ccc(c1)CC(C(=O)Nc2ccc(NC(=O)c3ccc(Cl)cc3)cc2)C
0.242063	Clc1c(Cl)ccc(c1)CC(C(=O)Nc2ccc(NC(=O)c3ccc(Cl)cc3)cc2)C
0.241611	Fc1c(Oc2c(C#N)cccc2)ccc(NC(=O)Nc3c(cc(OCc4cnccc4)cc3)C)c1
0.24159	O=C(Nc1cc2c(N(Cc3ccccc3)CCC2)cc1)c4cc(OCc5c(C#N)cccc5)ccc4
0.24159	O=C(Nc1cc2c(N(Cc3ccccc3)CCC2)cc1)c4cc(OCc5c(C#N)cccc5)ccc4
0.24159	O=C(Nc1cc2c(N(Cc3ccccc3)CCC2)cc1)c4cc(OCc5c(C#N)cccc5)ccc4
0.241486	Ic1c(cccc1)C(=O)Nc2c(ccc(NC(=O)c3nc4c(c(c3)C)cccc4)c2)C
0.241135	Fc1nc(ccc1C)C(=O)Nc2ccc(cc2)CCN3C(=O)OCC3
0.241135	Fc1nc(ccc1C)C(=O)Nc2ccc(cc2)CCN3C(=O)OCC3
0.241135	Fc1nc(ccc1C)C(=O)Nc2ccc(cc2)CCN3C(=O)OCC3
0.241135	Fc1nc(ccc1C)C(=O)Nc2ccc(cc2)CCN3C(=O)OCC3
0.241135	Fc1nc(ccc1C)C(=O)Nc2ccc(cc2)CCN3C(=O)OCC3
0.241135	Fc1nc(ccc1C)C(=O)Nc2ccc(cc2)CCN3C(=O)OCC3
0.241135	Fc1nc(ccc1C)C(=O)Nc2ccc(cc2)CCN3C(=O)OCC3
0.241135	Fc1nc(ccc1C)C(=O)Nc2ccc(cc2)CCN3C(=O)OCC3
0.241135	Fc1nc(ccc1C)C(=O)Nc2ccc(cc2)CCN3C(=O)OCC3
0.241135	Fc1nc(ccc1C)C(=O)Nc2ccc(cc2)CCN3C(=O)OCC3
0.241007	O=C(Nc1ccc(cc1)C=2ON=C(N2)c3cc(OC)ncc3)C=4OC=CC4
0.241007	O=C(Nc1ccc(cc1)C=2ON=C(N2)c3cc(OC)ncc3)C=4OC=CC4
0.241007	O=C(Nc1cnc(N(CC)CC)cc1)C(=O)Nc2cc(NC(=O)CCN(C)C)c(cc2)C
0.241007	O=C(Nc1cnc(N(CC)CC)cc1)C(=O)Nc2cc(NC(=O)CCN(C)C)c(cc2)C
0.241007	O=C(Nc1cnc(N(CC)CC)cc1)C(=O)Nc2cc(NC(=O)CCN(C)C)c(cc2)C
0.241007	O=C(Nc1cnc(N(CC)CC)cc1)C(=O)Nc2cc(NC(=O)CCN(C)C)c(cc2)C
0.241007	O=C(Nc1cnc(N(CC)CC)cc1)C(=O)Nc2cc(NC(=O)CCN(C)C)c(cc2)C
0.241007	O=C(Nc1cnc(N(CC)CC)cc1)C(=O)Nc2cc(NC(=O)CCN(C)C)c(cc2)C
0.241007	O=C(Nc1cnc(N(CC)CC)cc1)C(=O)Nc2cc(NC(=O)CCN(C)C)c(cc2)C
0.241007	O=C(Nc1cnc(N(CC)CC)cc1)C(=O)Nc2cc(NC(=O)CCN(C)C)c(cc2)C
0.241007	O=C(Nc1cnc(N(CC)CC)cc1)C(=O)Nc2cc(NC(=O)CCN(C)C)c(cc2)C
0.241007	O=C(Nc1cnc(N(CC)CC)cc1)C(=O)Nc2cc(NC(=O)CCN(C)C)c(cc2)C
0.240876	O=C(O)CCCCCCCNC(=O)Nc1c(ccc(c1)C=2ON=C(N2)C)C
0.240876	O=C(O)CCCCCCCNC(=O)Nc1c(ccc(c1)C=2ON=C(N2)C)C
0.240876	O=C(O)CCCCCCCNC(=O)Nc1c(ccc(c1)C=2ON=C(N2)C)C
0.240876	O=C(O)CCCCCCCNC(=O)Nc1c(ccc(c1)C=2ON=C(N2)C)C
0.240876	O=C(O)CCCCCCCNC(=O)Nc1c(ccc(c1)C=2ON=C(N2)C)C
0.240876	O=C(O)CCCCCCCNC(=O)Nc1c(ccc(c1)C=2ON=C(N2)C)C
0.240876	O=C(O)CCCCCCCNC(=O)Nc1c(ccc(c1)C=2ON=C(N2)C)C
0.240664	O=C(Nc1cc(c(N2CCN(CC2)C)cc1)C)C=O
0.240664	O=C(Nc1cc(c(N2CCN(CC2)C)cc1)C)C=O
0.24055	Clc1c(ccc(NC(=O)OC)c1)C(=O)NCC=2SC(=NC2)c3ccccc3
0.24055	Clc1c(ccc(NC(=O)OC)c1)C(=O)NCC=2SC(=NC2)c3ccccc3
0.24055	Clc1c(ccc(NC(=O)OC)c1)C(=O)NCC=2SC(=NC2)c3ccccc3
0.24055	Clc1c(ccc(NC(=O)OC)c1)C(=O)NCC=2SC(=NC2)c3ccccc3
0.24055	Clc1c(ccc(NC(=O)OC)c1)C(=O)NCC=2SC(=NC2)c3ccccc3
0.240506	O=C(Nc1ccc(cc1)C=2N=C3N(C2)CCCC3)c4ccc(N5Cc6c(cccc6)CC5)cc4
0.240506	O=C(Nc1ccc(cc1)C=2N=C3N(C2)CCCC3)c4ccc(N5Cc6c(cccc6)CC5)cc4
0.240506	O=C(Nc1ccc(cc1)C=2N=C3N(C2)CCCC3)c4ccc(N5Cc6c(cccc6)CC5)cc4
0.240506	O=C(Nc1ccc(cc1)C=2N=C3N(C2)CCCC3)c4ccc(N5Cc6c(cccc6)CC5)cc4
0.240506	O=C(Nc1ccc(cc1)C=2N=C3N(C2)CCCC3)c4ccc(N5Cc6c(cccc6)CC5)cc4
0.240506	O=C(Nc1ccc(cc1)C=2N=C3N(C2)CCCC3)c4ccc(N5Cc6c(cccc6)CC5)cc4
0.240506	O=C(Nc1ccc(cc1)C=2N=C3N(C2)CCCC3)c4ccc(N5Cc6c(cccc6)CC5)cc4
0.240506	O=C(Nc1ccc(cc1)C=2N=C3N(C2)CCCC3)c4ccc(N5Cc6c(cccc6)CC5)cc4
0.240506	O=C(Nc1ccc(cc1)C=2N=C3N(C2)CCCC3)c4ccc(N5Cc6c(cccc6)CC5)cc4
0.240506	O=C(Nc1ccc(cc1)C=2N=C3N(C2)CCCC3)c4ccc(N5Cc6c(cccc6)CC5)cc4
0.240418	O=C(OC(C)(C)C)Nc1c(cc(cc1)C(=O)NNc2c(OC)nccc2)C
0.240418	O=C(OC(C)(C)C)Nc1c(cc(cc1)C(=O)NNc2c(OC)nccc2)C
0.240418	O=C(OC(C)(C)C)Nc1c(cc(cc1)C(=O)NNc2c(OC)nccc2)C
0.240418	O=C(OC(C)(C)C)Nc1c(cc(cc1)C(=O)NNc2c(OC)nccc2)C
0.240418	O=C(OC(C)(C)C)Nc1c(cc(cc1)C(=O)NNc2c(OC)nccc2)C
0.240418	O=C(OC(C)(C)C)Nc1c(cc(cc1)C(=O)NNc2c(OC)nccc2)C
0.240418	O=C(OC(C)(C)C)Nc1c(cc(cc1)C(=O)NNc2c(OC)nccc2)C
0.240418	O=C(OC(C)(C)C)Nc1c(cc(cc1)C(=O)NNc2c(OC)nccc2)C
0.240418	O=C(OC(C)(C)C)Nc1c(cc(cc1)C(=O)NNc2c(OC)nccc2)C
0.240418	O=C(OC(C)(C)C)Nc1c(cc(cc1)C(=O)NNc2c(OC)nccc2)C
0.240283	Clc1c(cccc1)C(=O)NC(C(=O)Nc2cc(ncc2)c3ccccc3)C
0.240283	Clc1c(cccc1)C(=O)NC(C(=O)Nc2cc(ncc2)c3ccccc3)C
0.240283	Clc1c(cccc1)C(=O)NC(C(=O)Nc2cc(ncc2)c3ccccc3)C
0.240283	Clc1cnc(NC(=O)c2c(NC(=O)c3ccc(cc3)C4=CCCC4)cccc2)cc1
0.240283	Clc1cnc(NC(=O)c2c(NC(=O)c3ccc(cc3)C4=CCCC4)cccc2)cc1
0.240283	Clc1cnc(NC(=O)c2c(NC(=O)c3ccc(cc3)C4=CCCC4)cccc2)cc1
0.240283	Clc1cnc(NC(=O)c2c(NC(=O)c3ccc(cc3)C4=CCCC4)cccc2)cc1
0.240283	Clc1cnc(NC(=O)c2c(NC(=O)c3ccc(cc3)C4=CCCC4)cccc2)cc1
0.240283	Clc1cnc(NC(=O)c2c(NC(=O)c3ccc(cc3)C4=CCCC4)cccc2)cc1
0.240283	Clc1cnc(NC(=O)c2c(NC(=O)c3ccc(cc3)C4=CCCC4)cccc2)cc1
0.240283	Clc1cnc(NC(=O)c2c(NC(=O)c3ccc(cc3)C4=CCCC4)cccc2)cc1
0.240283	Clc1cnc(NC(=O)c2c(NC(=O)c3ccc(cc3)C4=CCCC4)cccc2)cc1
0.240283	Clc1cnc(NC(=O)c2c(NC(=O)c3ccc(cc3)C4=CCCC4)cccc2)cc1
0.24024	FC(F)(F)c1c(ccc(NC(=O)c2cc3N=C(N(c3cc2)C)C)c1)CN4CCCC4
0.24024	FC(F)(F)c1c(ccc(NC(=O)c2cc3N=C(N(c3cc2)C)C)c1)CN4CCCC4
0.24024	FC(F)(F)c1c(ccc(NC(=O)c2cc3N=C(N(c3cc2)C)C)c1)CN4CCCC4
0.24024	FC(F)(F)c1c(ccc(NC(=O)c2cc3N=C(N(c3cc2)C)C)c1)CN4CCCC4
0.24024	FC(F)(F)c1c(ccc(NC(=O)c2cc3N=C(N(c3cc2)C)C)c1)CN4CCCC4
0.24024	FC(F)(F)c1c(ccc(NC(=O)c2cc3N=C(N(c3cc2)C)C)c1)CN4CCCC4
0.24024	FC(F)(F)c1c(ccc(NC(=O)c2cc3N=C(N(c3cc2)C)C)c1)CN4CCCC4
0.24024	FC(F)(F)c1c(ccc(NC(=O)c2cc3N=C(N(c3cc2)C)C)c1)CN4CCCC4
0.24024	FC(F)(F)c1c(ccc(NC(=O)c2cc3N=C(N(c3cc2)C)C)c1)CN4CCCC4
0.24024	FC(F)(F)c1c(ccc(NC(=O)c2cc3N=C(N(c3cc2)C)C)c1)CN4CCCC4
0.240143	Fc1cc(NNC(=O)C(=O)Nc2ccc(N(C3CCN(CC3)C)C)cc2)c(cc1)C
0.240143	Fc1cc(NNC(=O)C(=O)Nc2ccc(N(C3CCN(CC3)C)C)cc2)c(cc1)C
0.240143	Fc1cc(NNC(=O)C(=O)Nc2ccc(N(C3CCN(CC3)C)C)cc2)c(cc1)C
0.240143	Fc1cc(NNC(=O)C(=O)Nc2ccc(N(C3CCN(CC3)C)C)cc2)c(cc1)C
0.240143	Fc1cc(NNC(=O)C(=O)Nc2ccc(N(C3CCN(CC3)C)C)cc2)c(cc1)C
0.24	S1C(=NC(c2cc(c(cc2)C)C)=C1)NC(=O)C=O
0.24	S1C(=NC(c2cc(c(cc2)C)C)=C1)NC(=O)C=O
0.24	S1C(=NC(c2cc(c(cc2)C)C)=C1)NC(=O)C=O
0.24	S1C(=NC(c2cc(c(cc2)C)C)=C1)NC(=O)C=O
0.24	S1C(=NC(c2cc(c(cc2)C)C)=C1)NC(=O)C=O
0.24	S1C(=NC(c2cc(c(cc2)C)C)=C1)NC(=O)C=O
0.24	S1C(=NC(c2cc(c(cc2)C)C)=C1)NC(=O)C=O
0.24	S1C(=NC(c2cc(c(cc2)C)C)=C1)NC(=O)C=O
0.2397	FCCCCNC(=O)C(=O)Nc1c(ccc(c1)C=2OC=CN2)C
0.2397	FCCCCNC(=O)C(=O)Nc1c(ccc(c1)C=2OC=CN2)C
0.2397	FCCCCNC(=O)C(=O)Nc1c(ccc(c1)C=2OC=CN2)C
0.2397	FCCCCNC(=O)C(=O)Nc1c(ccc(c1)C=2OC=CN2)C
0.2397	FCCCCNC(=O)C(=O)Nc1c(ccc(c1)C=2OC=CN2)C
0.2397	FCCCCNC(=O)C(=O)Nc1c(ccc(c1)C=2OC=CN2)C
0.2397	FCCCCNC(=O)C(=O)Nc1c(ccc(c1)C=2OC=CN2)C
0.2397	FCCCCNC(=O)C(=O)Nc1c(ccc(c1)C=2OC=CN2)C
0.2397	FCCCCNC(=O)C(=O)Nc1c(ccc(c1)C=2OC=CN2)C
0.2397	FCCCCNC(=O)C(=O)Nc1c(ccc(c1)C=2OC=CN2)C
0.239583	S1C(=NC=C1CC)NC(=O)C(=O)Nc2c(ccc(c2)C=3OC=CN3)C
0.239544	O1C(C=NNc2nc(c3cnccc3)ccc2)=CC=C1COCC
0.239482	Clc1cnc(NC(=O)c2c(NC(=O)CSCC=3N=C(OC3)c4ccccc4)cccc2)cc1
0.239482	Clc1cnc(NC(=O)c2c(NC(=O)CSCC=3N=C(OC3)c4ccccc4)cccc2)cc1
0.239482	Clc1cnc(NC(=O)c2c(NC(=O)CSCC=3N=C(OC3)c4ccccc4)cccc2)cc1
0.239482	Clc1cnc(NC(=O)c2c(NC(=O)CSCC=3N=C(OC3)c4ccccc4)cccc2)cc1
0.239437	O=C(Nc1ccc(cc1)CN2CCN(CC2)CC)C=O
0.239437	O=C(Nc1ccc(cc1)CN2CCN(CC2)CC)C=O
0.239382	Clc1nc(c(cc1)C(=O)NCc2ccc(NC(=O)c3ccc(F)cc3)cc2)C
0.239382	Clc1nc(c(cc1)C(=O)NCc2ccc(NC(=O)c3ccc(F)cc3)cc2)C
0.239344	S(=O)(=O)(N1CCCC1)c2c(OC)ccc(c2)C(=O)Nc3c(c4ccc(c5ccccc5)cc4)cccc3
0.239344	S(=O)(=O)(N1CCCC1)c2c(OC)ccc(c2)C(=O)Nc3c(c4ccc(c5ccccc5)cc4)cccc3
0.239344	S(=O)(=O)(N1CCCC1)c2c(OC)ccc(c2)C(=O)Nc3c(c4ccc(c5ccccc5)cc4)cccc3
0.239344	S(=O)(=O)(N1CCCC1)c2c(OC)ccc(c2)C(=O)Nc3c(c4ccc(c5ccccc5)cc4)cccc3
0.239344	S(=O)(=O)(N1CCCC1)c2c(OC)ccc(c2)C(=O)Nc3c(c4ccc(c5ccccc5)cc4)cccc3
0.239344	S(=O)(=O)(N1CCCC1)c2c(OC)ccc(c2)C(=O)Nc3c(c4ccc(c5ccccc5)cc4)cccc3
0.239344	S(=O)(=O)(N1CCCC1)c2c(OC)ccc(c2)C(=O)Nc3c(c4ccc(c5ccccc5)cc4)cccc3
0.239344	S(=O)(=O)(N1CCCC1)c2c(OC)ccc(c2)C(=O)Nc3c(c4ccc(c5ccccc5)cc4)cccc3
0.239344	S(=O)(=O)(N1CCCC1)c2c(OC)ccc(c2)C(=O)Nc3c(c4ccc(c5ccccc5)cc4)cccc3
0.239344	S(=O)(=O)(N1CCCC1)c2c(OC)ccc(c2)C(=O)Nc3c(c4ccc(c5ccccc5)cc4)cccc3
0.239286	O=C(N1CCC(C(=O)Nc2cc(c(cc2)C)C(=O)c3ccccc3)CC1)N4CCCC4
0.239216	FC(F)COC(=O)Nc1cc(c(cc1)C)C(=O)c2ccccc2
0.239216	FC(F)COC(=O)Nc1cc(c(cc1)C)C(=O)c2ccccc2
0.239203	Clc1c(cccc1)C=2SC(=CC2)CN3CCN(Cc4nccc(NC(=O)OC(C)(C)C)c4)CC3
0.239203	Clc1c(cccc1)C=2SC(=CC2)CN3CCN(Cc4nccc(NC(=O)OC(C)(C)C)c4)CC3
0.239203	Clc1c(cccc1)C=2SC(=CC2)CN3CCN(Cc4nccc(NC(=O)OC(C)(C)C)c4)CC3
0.239203	Clc1c(cccc1)C=2SC(=CC2)CN3CCN(Cc4nccc(NC(=O)OC(C)(C)C)c4)CC3
0.239203	Clc1c(cccc1)C=2SC(=CC2)CN3CCN(Cc4nccc(NC(=O)OC(C)(C)C)c4)CC3
0.239203	Clc1c(cccc1)C=2SC(=CC2)CN3CCN(Cc4nccc(NC(=O)OC(C)(C)C)c4)CC3
0.239203	Clc1c(cccc1)C=2SC(=CC2)CN3CCN(Cc4nccc(NC(=O)OC(C)(C)C)c4)CC3
0.239203	Clc1c(cccc1)C=2SC(=CC2)CN3CCN(Cc4nccc(NC(=O)OC(C)(C)C)c4)CC3
0.239203	Clc1c(cccc1)C=2SC(=CC2)CN3CCN(Cc4nccc(NC(=O)OC(C)(C)C)c4)CC3
0.23913	Clc1c(Cl)ccc(c1)CC(C(=O)Nc2cc(Cl)c(NC(=O)c3ccncc3)c(Cl)c2)C
0.238908	S(=O)(=O)(N)C=1SC(=CC1C(=O)Nc2c(ccc(c2)C(=O)NCC)C)C
0.238908	S(=O)(=O)(N)C=1SC(=CC1C(=O)Nc2c(ccc(c2)C(=O)NCC)C)C
0.238866	O=C(Nc1ccc(cc1)C=2N=NNN2)c3cc(OCC(=O)N)ccc3
0.238866	O=C(Nc1ccc(cc1)C=2N=NNN2)c3cc(OCC(=O)N)ccc3
0.238866	O=C(Nc1ccc(cc1)C=2N=NNN2)c3cc(OCC(=O)N)ccc3
0.238806	O=C(Nc1c(OC(C)C)cc(C#N)cc1)c2ccc(OCc3ccccc3)cc2
0.238806	O=C(Nc1c(OC(C)C)cc(C#N)cc1)c2ccc(OCc3ccccc3)cc2
0.238806	O=C(Nc1c(OC(C)C)cc(C#N)cc1)c2ccc(OCc3ccccc3)cc2
0.238806	O=C(Nc1c(OC(C)C)cc(C#N)cc1)c2ccc(OCc3ccccc3)cc2
0.238683	Fc1cc(NC(=O)c2ccc(OC)cc2)c(cc1)C=O
0.238683	Fc1cc(NC(=O)c2ccc(OC)cc2)c(cc1)C=O
0.238683	Fc1cc(NC(=O)c2ccc(OC)cc2)c(cc1)C=O
0.238683	Fc1cc(NC(=O)c2ccc(OC)cc2)c(cc1)C=O
0.238683	Fc1cc(NC(=O)c2ccc(OC)cc2)c(cc1)C=O
0.238636	O=C(NCCC(=O)Nc1c(O)cc(O)cc1)c2ccc(cc2)C=3N=NNN3
0.238434	Clc1c(OCCOc2nc(ccc2)C(=O)Nc3cc(c(OCC)cc3)C)cccc1
0.238434	Clc1c(OCCOc2nc(ccc2)C(=O)Nc3cc(c(OCC)cc3)C)cccc1
0.238434	Clc1c(OCCOc2nc(ccc2)C(=O)Nc3cc(c(OCC)cc3)C)cccc1
0.238434	Clc1c(OCCOc2nc(ccc2)C(=O)Nc3cc(c(OCC)cc3)C)cccc1
0.238434	Clc1c(OCCOc2nc(ccc2)C(=O)Nc3cc(c(OCC)cc3)C)cccc1
0.238434	Clc1c(OCCOc2nc(ccc2)C(=O)Nc3cc(c(OCC)cc3)C)cccc1
0.238434	Clc1c(OCCOc2nc(ccc2)C(=O)Nc3cc(c(OCC)cc3)C)cccc1
0.238434	Clc1c(OCCOc2nc(ccc2)C(=O)Nc3cc(c(OCC)cc3)C)cccc1
0.238434	Clc1c(OCCOc2nc(ccc2)C(=O)Nc3cc(c(OCC)cc3)C)cccc1
0.238434	Clc1c(OCCOc2nc(ccc2)C(=O)Nc3cc(c(OCC)cc3)C)cccc1
0.238245	Clc1c(OC)cc(OC)c(NS(=O)(=O)c2cc(ccc2)C(=O)Nc3cc(c(cc3)C)C(=O)c4ccccc4)c1
0.238245	Clc1c(OC)cc(OC)c(NS(=O)(=O)c2cc(ccc2)C(=O)Nc3cc(c(cc3)C)C(=O)c4ccccc4)c1
0.238245	Clc1c(OC)cc(OC)c(NS(=O)(=O)c2cc(ccc2)C(=O)Nc3cc(c(cc3)C)C(=O)c4ccccc4)c1
0.238245	Clc1c(OC)cc(OC)c(NS(=O)(=O)c2cc(ccc2)C(=O)Nc3cc(c(cc3)C)C(=O)c4ccccc4)c1
0.238095	O=C(O)c1c(cccc1)C(=O)Nc2ccc(c3ccccc3)cc2
0.238095	O=C(O)c1c(cccc1)C(=O)Nc2ccc(c3ccccc3)cc2
0.238095	O=C(O)c1c(cccc1)C(=O)Nc2ccc(c3ccccc3)cc2
0.238095	O=C(O)c1c(cccc1)C(=O)Nc2ccc(c3ccccc3)cc2
0.238095	O=C(O)c1c(cccc1)C(=O)Nc2ccc(c3ccccc3)cc2
0.238095	O=C(O)c1c(cccc1)C(=O)Nc2ccc(c3ccccc3)cc2
0.238095	O=C(O)c1c(cccc1)C(=O)Nc2ccc(c3ccccc3)cc2
0.238095	O=C(O)c1c(cccc1)C(=O)Nc2ccc(c3ccccc3)cc2
0.238095	O=C(O)c1c(cccc1)C(=O)Nc2ccc(c3ccccc3)cc2
0.238095	O=C(O)c1c(cccc1)C(=O)Nc2ccc(c3ccccc3)cc2
0.238095	[O-][N+](=O)c1c(ccc(NC(=O)COC(=O)C=2N(N=C(c3ccncc3)C2)C)c1)C
0.238095	[O-][N+](=O)c1c(ccc(NC(=O)COC(=O)C=2N(N=C(c3ccncc3)C2)C)c1)C
0.238095	[O-][N+](=O)c1c(ccc(NC(=O)COC(=O)C=2N(N=C(c3ccncc3)C2)C)c1)C
0.238095	O=C(OC(C)(C)C)Nc1c(cc(cc1)C(=O)Nc2cnc3c(c2)cccc3)C
0.238095	O=C(OC(C)(C)C)Nc1c(cc(cc1)C(=O)Nc2cnc3c(c2)cccc3)C
0.238095	O=C(OC(C)(C)C)Nc1c(cc(cc1)C(=O)Nc2cnc3c(c2)cccc3)C
0.238095	O=C(OC(C)(C)C)Nc1c(cc(cc1)C(=O)Nc2cnc3c(c2)cccc3)C
0.238095	O=C(OC(C)(C)C)Nc1c(cc(cc1)C(=O)Nc2cnc3c(c2)cccc3)C
0.237918	Clc1cc(ccc1)C(=O)NCC(=O)Nc2c(c3ccccc3)ccnc2
0.237918	Clc1cc(ccc1)C(=O)NCC(=O)Nc2c(c3ccccc3)ccnc2
0.237785	FC(F)(F)c1cc(NC(=O)COc2c(OC)cc(cc2)C(=O)Nc3cc(c(cc3)C)C(=O)c4ccccc4)ccc1
0.237681	O=C(OC(C)(C)C)Nc1c(cc(cc1)C(=O)Nc2cc3N(C(=O)Cc4cc(OC)ccc4)CCc3cc2)C
0.237681	O=C(OC(C)(C)C)Nc1c(cc(cc1)C(=O)Nc2cc3N(C(=O)Cc4cc(OC)ccc4)CCc3cc2)C
0.237681	O=C(OC(C)(C)C)Nc1c(cc(cc1)C(=O)Nc2cc3N(C(=O)Cc4cc(OC)ccc4)CCc3cc2)C
0.237681	O=C(OC(C)(C)C)Nc1c(cc(cc1)C(=O)Nc2cc3N(C(=O)Cc4cc(OC)ccc4)CCc3cc2)C
0.237681	O=C(OC(C)(C)C)Nc1c(cc(cc1)C(=O)Nc2cc3N(C(=O)Cc4cc(OC)ccc4)CCc3cc2)C
0.237681	O=C(OC(C)(C)C)Nc1c(cc(cc1)C(=O)Nc2cc3N(C(=O)Cc4cc(OC)ccc4)CCc3cc2)C
0.237681	O=C(OC(C)(C)C)Nc1c(cc(cc1)C(=O)Nc2cc3N(C(=O)Cc4cc(OC)ccc4)CCc3cc2)C
0.237681	O=C(OC(C)(C)C)Nc1c(cc(cc1)C(=O)Nc2cc3N(C(=O)Cc4cc(OC)ccc4)CCc3cc2)C
0.237681	O=C(OC(C)(C)C)Nc1c(cc(cc1)C(=O)Nc2cc3N(C(=O)Cc4cc(OC)ccc4)CCc3cc2)C
0.237681	O=C(OC(C)(C)C)Nc1c(cc(cc1)C(=O)Nc2cc3N(C(=O)Cc4cc(OC)ccc4)CCc3cc2)C
0.237668	Fc1cncc(c2nc(ncc2)N)c1
0.237668	Fc1cncc(c2nc(ncc2)N)c1
0.237548	Clc1cc(c(cc1)C)C(=O)Nc2c(cccc2)C(=O)NC(C)C
0.237458	S(=O)(=O)(N1CCOCC1)c2c(F)ccc(NC(=O)C(=O)NCc3ccc(NC(=O)c4ccc(F)cc4)cc3)c2
0.237458	S(=O)(=O)(N1CCOCC1)c2c(F)ccc(NC(=O)C(=O)NCc3ccc(NC(=O)c4ccc(F)cc4)cc3)c2
0.237458	S(=O)(=O)(N1CCOCC1)c2c(F)ccc(NC(=O)C(=O)NCc3ccc(NC(=O)c4ccc(F)cc4)cc3)c2
0.237458	S(=O)(=O)(N1CCOCC1)c2c(F)ccc(NC(=O)C(=O)NCc3ccc(NC(=O)c4ccc(F)cc4)cc3)c2
0.237458	S(=O)(=O)(N1CCOCC1)c2c(F)ccc(NC(=O)C(=O)NCc3ccc(NC(=O)c4ccc(F)cc4)cc3)c2
0.237443	Brc1ccc(cc1)C(=O)Nc2cc(ccc2)C(=O)O
0.237443	Brc1ccc(cc1)C(=O)Nc2cc(ccc2)C(=O)O
0.237443	O=C(Nc1ccc(cc1)C(=O)NCC=C)c2ccc(cc2)Cc3ccccc3
0.237443	O=C(Nc1ccc(cc1)C(=O)NCC=C)c2ccc(cc2)Cc3ccccc3
0.237443	O=C(Nc1ccc(cc1)C(=O)NCC=C)c2ccc(cc2)Cc3ccccc3
0.237443	O=C(Nc1ccc(cc1)C(=O)NCC=C)c2ccc(cc2)Cc3ccccc3
0.237443	O=C(Nc1ccc(cc1)C(=O)NCC=C)c2ccc(cc2)Cc3ccccc3
0.237443	O=C(Nc1ccc(cc1)C(=O)NCC=C)c2ccc(cc2)Cc3ccccc3
0.237443	O=C(Nc1ccc(cc1)C(=O)NCC=C)c2ccc(cc2)Cc3ccccc3
0.237443	O=C(Nc1ccc(cc1)C(=O)NCC=C)c2ccc(cc2)Cc3ccccc3
0.237443	O=C(Nc1ccc(cc1)C(=O)NCC=C)c2ccc(cc2)Cc3ccccc3
0.237443	O=C(Nc1ccc(cc1)C(=O)NCC=C)c2ccc(cc2)Cc3ccccc3
0.23741	O=C(Nc1nccc(c1)C=2C=NN(C2)C)C=3NC=C(C3)Cc4ccccc4
0.23741	O=C(Nc1nccc(c1)C=2C=NN(C2)C)C=3NC=C(C3)Cc4ccccc4
0.23741	O=C(Nc1nccc(c1)C=2C=NN(C2)C)C=3NC=C(C3)Cc4ccccc4
0.23741	O=C(Nc1nccc(c1)C=2C=NN(C2)C)C=3NC=C(C3)Cc4ccccc4
0.237179	Fc1c(N2C(=O)OCC2)cc(NC(=O)c3cc(c(NC(=O)OC(C)(C)C)cc3)C)cc1
0.237179	Fc1c(N2C(=O)OCC2)cc(NC(=O)c3cc(c(NC(=O)OC(C)(C)C)cc3)C)cc1
0.237037	[O-][N+](=O)c1cc(Oc2ccc(cc2)C=NNc3nc(c4cnccc4)ccc3)ccc1
0.237013	Fc1c(Oc2ncc(cc2)C(F)(F)F)ccc(NC(=O)c3ccc(cc3)CN4N=C(C=C4)C(F)(F)F)c1
0.237013	Fc1c(Oc2ncc(cc2)C(F)(F)F)ccc(NC(=O)c3ccc(cc3)CN4N=C(C=C4)C(F)(F)F)c1
0.237013	Fc1c(Oc2ncc(cc2)C(F)(F)F)ccc(NC(=O)c3ccc(cc3)CN4N=C(C=C4)C(F)(F)F)c1
0.237013	Fc1c(Oc2ncc(cc2)C(F)(F)F)ccc(NC(=O)c3ccc(cc3)CN4N=C(C=C4)C(F)(F)F)c1
0.237013	Fc1c(Oc2ncc(cc2)C(F)(F)F)ccc(NC(=O)c3ccc(cc3)CN4N=C(C=C4)C(F)(F)F)c1
0.236735	O=CNc1c(ccc(c1)C=2ON=C(N2)C)C
0.236559	Clc1c(NC(=O)CNc2c(ccc(c2)C=3OC=CN3)C)ccc(Cl)c1
0.236559	Clc1c(NC(=O)CNc2c(ccc(c2)C=3OC=CN3)C)ccc(Cl)c1
0.236559	Clc1c(NC(=O)CNc2c(ccc(c2)C=3OC=CN3)C)ccc(Cl)c1
0.236559	Clc1c(NC(=O)CNc2c(ccc(c2)C=3OC=CN3)C)ccc(Cl)c1
0.236559	Clc1c(NC(=O)CNc2c(ccc(c2)C=3OC=CN3)C)ccc(Cl)c1
0.236559	Clc1c(NC(=O)CNc2c(ccc(c2)C=3OC=CN3)C)ccc(Cl)c1
0.236559	Clc1c(NC(=O)CNc2c(ccc(c2)C=3OC=CN3)C)ccc(Cl)c1
0.236559	Clc1c(NC(=O)CNc2c(ccc(c2)C=3OC=CN3)C)ccc(Cl)c1
0.236559	Clc1c(NC(=O)CNc2c(ccc(c2)C=3OC=CN3)C)ccc(Cl)c1
0.236559	O=C(NCCC(=O)Nc1cc(c(N2C(=O)CCC2=O)cc1)C)c3ccncc3
0.236559	O=C(NCCC(=O)Nc1cc(c(N2C(=O)CCC2=O)cc1)C)c3ccncc3
0.236559	O=C(NCCC(=O)Nc1cc(c(N2C(=O)CCC2=O)cc1)C)c3ccncc3
0.236559	O=C(NCCC(=O)Nc1cc(c(N2C(=O)CCC2=O)cc1)C)c3ccncc3
0.236559	O=C(NCCC(=O)Nc1cc(c(N2C(=O)CCC2=O)cc1)C)c3ccncc3
0.236559	O=C(NCCC(=O)Nc1cc(c(N2C(=O)CCC2=O)cc1)C)c3ccncc3
0.236559	O=C(NCCC(=O)Nc1cc(c(N2C(=O)CCC2=O)cc1)C)c3ccncc3
0.236515	O=C(Nc1cc(c(c2ccccc2)cc1)C)CC(=O)N
0.236515	O=C(Nc1cc(c(c2ccccc2)cc1)C)CC(=O)N
0.236515	O=C(Nc1cc(c(c2ccccc2)cc1)C)CC(=O)N
0.236434	O=C(NCCC(=O)Nc1c(c2ccccc2)ccnc1)c3ccncc3
0.236434	O=C(NCCC(=O)Nc1c(c2ccccc2)ccnc1)c3ccncc3
0.236422	Clc1cc(NS(=O)(=O)c2c(ccc(c2)C(=O)Nc3ccc(N4C(=O)CCC4)cc3)C)ccc1
0.236422	Clc1cc(NS(=O)(=O)c2c(ccc(c2)C(=O)Nc3ccc(N4C(=O)CCC4)cc3)C)ccc1
0.236422	Clc1cc(NS(=O)(=O)c2c(ccc(c2)C(=O)Nc3ccc(N4C(=O)CCC4)cc3)C)ccc1
0.236422	Clc1cc(NS(=O)(=O)c2c(ccc(c2)C(=O)Nc3ccc(N4C(=O)CCC4)cc3)C)ccc1
0.236422	Clc1cc(NS(=O)(=O)c2c(ccc(c2)C(=O)Nc3ccc(N4C(=O)CCC4)cc3)C)ccc1
0.236422	Clc1cc(NS(=O)(=O)c2c(ccc(c2)C(=O)Nc3ccc(N4C(=O)CCC4)cc3)C)ccc1
0.236364	Clc1ccc(cc1)C(=O)Nc2cc(ccc2)C=C
0.236364	Clc1ccc(cc1)C(=O)Nc2cc(ccc2)C=C
0.236364	Clc1ccc(cc1)C(=O)Nc2cc(ccc2)C=C
0.236364	Clc1ccc(cc1)C(=O)Nc2cc(ccc2)C=C
0.236364	Clc1ccc(cc1)C(=O)Nc2cc(ccc2)C=C
0.236364	Clc1ccc(cc1)C(=O)Nc2cc(ccc2)C=C
0.236364	Clc1ccc(cc1)C(=O)Nc2cc(ccc2)C=C
0.236364	Clc1ccc(cc1)C(=O)Nc2cc(ccc2)C=C
0.236364	Clc1ccc(cc1)C(=O)Nc2cc(ccc2)C=C
0.236364	Clc1ccc(cc1)C(=O)Nc2cc(ccc2)C=C
0.236301	O=C1N(c2c(ccc(NC(=O)CCNC(=O)c3ccncc3)c2)C)C(=O)CN1
0.236111	Brc1ccc(cc1)C(=O)Nc2ccc(cc2)CC=3ON=C(N3)CC4=NC(=NN4C)c5ccccc5
0.236111	Brc1ccc(cc1)C(=O)Nc2ccc(cc2)CC=3ON=C(N3)CC4=NC(=NN4C)c5ccccc5
0.236111	Brc1ccc(cc1)C(=O)Nc2ccc(cc2)CC=3ON=C(N3)CC4=NC(=NN4C)c5ccccc5
0.236111	Brc1ccc(cc1)C(=O)Nc2ccc(cc2)CC=3ON=C(N3)CC4=NC(=NN4C)c5ccccc5
0.236111	Brc1ccc(cc1)C(=O)Nc2ccc(cc2)CC=3ON=C(N3)CC4=NC(=NN4C)c5ccccc5
0.236111	Brc1ccc(cc1)C(=O)Nc2ccc(cc2)CC=3ON=C(N3)CC4=NC(=NN4C)c5ccccc5
0.236111	Brc1ccc(cc1)C(=O)Nc2ccc(cc2)CC=3ON=C(N3)CC4=NC(=NN4C)c5ccccc5
0.236111	Brc1ccc(cc1)C(=O)Nc2ccc(cc2)CC=3ON=C(N3)CC4=NC(=NN4C)c5ccccc5
0.236111	Brc1ccc(cc1)C(=O)Nc2ccc(cc2)CC=3ON=C(N3)CC4=NC(=NN4C)c5ccccc5
0.236111	Brc1ccc(cc1)C(=O)Nc2ccc(cc2)CC=3ON=C(N3)CC4=NC(=NN4C)c5ccccc5
0.236111	O=C(Nc1c(ccc(c1)C=2OC=NN2)C)CCC=3ON=C(N3)c4ccc(cc4)C
0.236111	O=C(Nc1c(ccc(c1)C=2OC=NN2)C)CCC=3ON=C(N3)c4ccc(cc4)C
0.236111	O=C(Nc1c(ccc(c1)C=2OC=NN2)C)CCC=3ON=C(N3)c4ccc(cc4)C
0.236111	O=C(Nc1c(ccc(c1)C=2OC=NN2)C)CCC=3ON=C(N3)c4ccc(cc4)C
0.236111	O=C(Nc1c(ccc(c1)C=2OC=NN2)C)CCC=3ON=C(N3)c4ccc(cc4)C
0.236111	O=C(Nc1c(ccc(c1)C=2OC=NN2)C)CCC=3ON=C(N3)c4ccc(cc4)C
0.236111	O=C(Nc1c(ccc(c1)C=2OC=NN2)C)CCC=3ON=C(N3)c4ccc(cc4)C
0.236111	O=C(Nc1c(ccc(c1)C=2OC=NN2)C)CCC=3ON=C(N3)c4ccc(cc4)C
0.236111	O=C(Nc1c(ccc(c1)C=2OC=NN2)C)CCC=3ON=C(N3)c4ccc(cc4)C
0.236111	O=C(Nc1c(ccc(c1)C=2OC=NN2)C)CCC=3ON=C(N3)c4ccc(cc4)C
0.236066	S1C(=NC(=C1)CN2CCN(C(=O)c3c(O)cc(NC(=O)NC(C)(C)C)cc3)CCC2)C
0.236066	S1C(=NC(=C1)CN2CCN(C(=O)c3c(O)cc(NC(=O)NC(C)(C)C)cc3)CCC2)C
0.236066	S1C(=NC(=C1)CN2CCN(C(=O)c3c(O)cc(NC(=O)NC(C)(C)C)cc3)CCC2)C
0.236066	S1C(=NC(=C1)CN2CCN(C(=O)c3c(O)cc(NC(=O)NC(C)(C)C)cc3)CCC2)C
0.236066	S1C(=NC(=C1)CN2CCN(C(=O)c3c(O)cc(NC(=O)NC(C)(C)C)cc3)CCC2)C
0.236066	S1C(=NC(=C1)CN2CCN(C(=O)c3c(O)cc(NC(=O)NC(C)(C)C)cc3)CCC2)C
0.236066	S1C(=NC(=C1)CN2CCN(C(=O)c3c(O)cc(NC(=O)NC(C)(C)C)cc3)CCC2)C
0.236066	S1C(=NC(=C1)CN2CCN(C(=O)c3c(O)cc(NC(=O)NC(C)(C)C)cc3)CCC2)C
0.236066	S1C(=NC(=C1)CN2CCN(C(=O)c3c(O)cc(NC(=O)NC(C)(C)C)cc3)CCC2)C
0.236066	S1C(=NC(=C1)CN2CCN(C(=O)c3c(O)cc(NC(=O)NC(C)(C)C)cc3)CCC2)C
0.235955	S(c1cc(Nc2cnc(NC(=O)CCNC(=O)c3ccncc3)cc2)ccc1)C
0.235955	S(c1cc(Nc2cnc(NC(=O)CCNC(=O)c3ccncc3)cc2)ccc1)C
0.235955	S(c1cc(Nc2cnc(NC(=O)CCNC(=O)c3ccncc3)cc2)ccc1)C
0.235915	Clc1cc(c(NC(=O)c2ccc(Sc3ncccc3)cc2)cc1)C(=O)NCC4CC4
0.235915	Clc1cc(c(NC(=O)c2ccc(Sc3ncccc3)cc2)cc1)C(=O)NCC4CC4
0.235915	Clc1cc(c(NC(=O)c2ccc(Sc3ncccc3)cc2)cc1)C(=O)NCC4CC4
0.235915	Clc1cc(c(NC(=O)c2ccc(Sc3ncccc3)cc2)cc1)C(=O)NCC4CC4
0.235915	Clc1cc(c(NC(=O)c2ccc(Sc3ncccc3)cc2)cc1)C(=O)NCC4CC4
0.235821	Clc1c(NS(=O)(=O)c2c(N3CCOCC3)ccc(NC(=O)c4cnc(cc4)C(=O)N)c2)cc(Cl)cc1
0.235821	Clc1c(NS(=O)(=O)c2c(N3CCOCC3)ccc(NC(=O)c4cnc(cc4)C(=O)N)c2)cc(Cl)cc1
0.235821	Clc1c(NS(=O)(=O)c2c(N3CCOCC3)ccc(NC(=O)c4cnc(cc4)C(=O)N)c2)cc(Cl)cc1
0.235821	Clc1c(NS(=O)(=O)c2c(N3CCOCC3)ccc(NC(=O)c4cnc(cc4)C(=O)N)c2)cc(Cl)cc1
0.235821	Clc1c(NS(=O)(=O)c2c(N3CCOCC3)ccc(NC(=O)c4cnc(cc4)C(=O)N)c2)cc(Cl)cc1
0.235821	Clc1c(NS(=O)(=O)c2c(N3CCOCC3)ccc(NC(=O)c4cnc(cc4)C(=O)N)c2)cc(Cl)cc1
0.235821	Clc1c(NS(=O)(=O)c2c(N3CCOCC3)ccc(NC(=O)c4cnc(cc4)C(=O)N)c2)cc(Cl)cc1
0.235484	Brc1ccc(cc1)C2=NOC(C(=O)Nc3cc(F)c(Oc4ncc(cc4)C(F)(F)F)cc3)=C2
0.235484	Brc1ccc(cc1)C2=NOC(C(=O)Nc3cc(F)c(Oc4ncc(cc4)C(F)(F)F)cc3)=C2
0.235484	Brc1ccc(cc1)C2=NOC(C(=O)Nc3cc(F)c(Oc4ncc(cc4)C(F)(F)F)cc3)=C2
[truncated: 8,001 more rows]
