# Supplementary material for: Galileo: Three-dimensional searching in large combinatorial fragment spaces on the example of pharmacophores
Source: J Comput Aided Mol Des. 2022 Nov 24;37(1):1–16. doi: 10.1007/s10822-022-00485-y (PMC10032335; doi:10.1007/s10822-022-00485-y)
Supplement: Supplementary file 4 — Supplementary file 3a [file 10822_2022_485_MOESM3_ESMa.zip › Imatinib_Galileo/10/out_2.csv]

Score	SMILES
0.379791	S1C(=NC(c2ccc(cc2)C)=C1CC(=O)Nc3c(ccc(c3)CN4CCCC4)C)c5cnccc5
0.379791	S1C(=NC(c2ccc(cc2)C)=C1CC(=O)Nc3c(ccc(c3)CN4CCCC4)C)c5cnccc5
0.379791	S1C(=NC(c2ccc(cc2)C)=C1CC(=O)Nc3c(ccc(c3)CN4CCCC4)C)c5cnccc5
0.379791	S1C(=NC(c2ccc(cc2)C)=C1CC(=O)Nc3c(ccc(c3)CN4CCCC4)C)c5cnccc5
0.379791	S1C(=NC(c2ccc(cc2)C)=C1CC(=O)Nc3c(ccc(c3)CN4CCCC4)C)c5cnccc5
0.379791	S1C(=NC(c2ccc(cc2)C)=C1CC(=O)Nc3c(ccc(c3)CN4CCCC4)C)c5cnccc5
0.379791	S1C(=NC(c2ccc(cc2)C)=C1CC(=O)Nc3c(ccc(c3)CN4CCCC4)C)c5cnccc5
0.379791	S1C(=NC(c2ccc(cc2)C)=C1CC(=O)Nc3c(ccc(c3)CN4CCCC4)C)c5cnccc5
0.379791	S1C(=NC(c2ccc(cc2)C)=C1CC(=O)Nc3c(ccc(c3)CN4CCCC4)C)c5cnccc5
0.379791	S1C(=NC(c2ccc(cc2)C)=C1CC(=O)Nc3c(ccc(c3)CN4CCCC4)C)c5cnccc5
0.365462	O=C(Nc1ccc(cc1)COc2ccccc2)c3cc(NC(=O)Cc4ccncc4)c(cc3)C
0.365462	O=C(Nc1ccc(cc1)COc2ccccc2)c3cc(NC(=O)Cc4ccncc4)c(cc3)C
0.365462	O=C(Nc1ccc(cc1)COc2ccccc2)c3cc(NC(=O)Cc4ccncc4)c(cc3)C
0.365462	O=C(Nc1ccc(cc1)COc2ccccc2)c3cc(NC(=O)Cc4ccncc4)c(cc3)C
0.365462	O=C(Nc1ccc(cc1)COc2ccccc2)c3cc(NC(=O)Cc4ccncc4)c(cc3)C
0.365462	O=C(Nc1ccc(cc1)COc2ccccc2)c3cc(NC(=O)Cc4ccncc4)c(cc3)C
0.365462	O=C(Nc1ccc(cc1)COc2ccccc2)c3cc(NC(=O)Cc4ccncc4)c(cc3)C
0.365462	O=C(Nc1ccc(cc1)COc2ccccc2)c3cc(NC(=O)Cc4ccncc4)c(cc3)C
0.365462	O=C(Nc1ccc(cc1)COc2ccccc2)c3cc(NC(=O)Cc4ccncc4)c(cc3)C
0.365462	O=C(Nc1ccc(cc1)COc2ccccc2)c3cc(NC(=O)Cc4ccncc4)c(cc3)C
0.364312	O=C(Nc1ccccc1)c2cc(NC(=O)C3N(Cc4ccc(OC)cc4)CC3)c(cc2)C
0.364312	O=C(Nc1ccccc1)c2cc(NC(=O)C3N(Cc4ccc(OC)cc4)CC3)c(cc2)C
0.362264	O=C(Nc1c(ccc(c1)C(=O)NCc2c(cccc2)CN3CCC(CC3)C)C)Nc4ccccc4
0.362264	O=C(Nc1c(ccc(c1)C(=O)NCc2c(cccc2)CN3CCC(CC3)C)C)Nc4ccccc4
0.362264	O=C(Nc1c(ccc(c1)C(=O)NCc2c(cccc2)CN3CCC(CC3)C)C)Nc4ccccc4
0.362264	O=C(Nc1c(ccc(c1)C(=O)NCc2c(cccc2)CN3CCC(CC3)C)C)Nc4ccccc4
0.362264	O=C(Nc1c(ccc(c1)C(=O)NCc2c(cccc2)CN3CCC(CC3)C)C)Nc4ccccc4
0.362264	O=C(Nc1c(ccc(c1)C(=O)NCc2c(cccc2)CN3CCC(CC3)C)C)Nc4ccccc4
0.362264	O=C(Nc1c(ccc(c1)C(=O)NCc2c(cccc2)CN3CCC(CC3)C)C)Nc4ccccc4
0.362264	O=C(Nc1c(ccc(c1)C(=O)NCc2c(cccc2)CN3CCC(CC3)C)C)Nc4ccccc4
0.362264	O=C(Nc1c(ccc(c1)C(=O)NCc2c(cccc2)CN3CCC(CC3)C)C)Nc4ccccc4
0.362264	O=C(Nc1c(ccc(c1)C(=O)NCc2c(cccc2)CN3CCC(CC3)C)C)Nc4ccccc4
0.358885	S1C=C(C2=NOC(=N2)CN3CCN(C(=O)c4cc(NC(=O)Nc5ccccc5)c(cc4)C)CC3)C=C1
0.358885	S1C=C(C2=NOC(=N2)CN3CCN(C(=O)c4cc(NC(=O)Nc5ccccc5)c(cc4)C)CC3)C=C1
0.358885	S1C=C(C2=NOC(=N2)CN3CCN(C(=O)c4cc(NC(=O)Nc5ccccc5)c(cc4)C)CC3)C=C1
0.358885	S1C=C(C2=NOC(=N2)CN3CCN(C(=O)c4cc(NC(=O)Nc5ccccc5)c(cc4)C)CC3)C=C1
0.358885	S1C=C(C2=NOC(=N2)CN3CCN(C(=O)c4cc(NC(=O)Nc5ccccc5)c(cc4)C)CC3)C=C1
0.358025	O=C(Nc1c(ccc(c1)C(=O)Nc2ccccc2)C)c3cnc(N(C)C)cc3
0.358025	O=C(Nc1c(ccc(c1)C(=O)Nc2ccccc2)C)c3cnc(N(C)C)cc3
0.358025	O=C(Nc1c(ccc(c1)C(=O)Nc2ccccc2)C)c3cnc(N(C)C)cc3
0.358025	O=C(Nc1c(ccc(c1)C(=O)Nc2ccccc2)C)c3cnc(N(C)C)cc3
0.358025	O=C(Nc1c(ccc(c1)C(=O)Nc2ccccc2)C)c3cnc(N(C)C)cc3
0.358025	O=C(Nc1c(ccc(c1)C(=O)Nc2ccccc2)C)c3cnc(N(C)C)cc3
0.358025	O=C(Nc1c(ccc(c1)C(=O)Nc2ccccc2)C)c3cnc(N(C)C)cc3
0.358025	O=C(Nc1c(ccc(c1)C(=O)Nc2ccccc2)C)c3cnc(N(C)C)cc3
0.358025	O=C(Nc1c(ccc(c1)C(=O)Nc2ccccc2)C)c3cnc(N(C)C)cc3
0.358025	O=C(Nc1c(ccc(c1)C(=O)Nc2ccccc2)C)c3cnc(N(C)C)cc3
0.334746	Ic1ccc(NC(=O)CNc2c(ccc(c2)C(=O)Nc3ccccc3)C)cc1
0.334746	Ic1ccc(NC(=O)CNc2c(ccc(c2)C(=O)Nc3ccccc3)C)cc1
0.334746	Ic1ccc(NC(=O)CNc2c(ccc(c2)C(=O)Nc3ccccc3)C)cc1
0.334746	Ic1ccc(NC(=O)CNc2c(ccc(c2)C(=O)Nc3ccccc3)C)cc1
0.334661	O=C(Nc1ccc(cc1)C(=O)Nc2cc(N3CCCC3)c(cc2)C)c4ncccc4
0.334661	O=C(Nc1ccc(cc1)C(=O)Nc2cc(N3CCCC3)c(cc2)C)c4ncccc4
0.334661	O=C(Nc1ccc(cc1)C(=O)Nc2cc(N3CCCC3)c(cc2)C)c4ncccc4
0.334661	O=C(Nc1ccc(cc1)C(=O)Nc2cc(N3CCCC3)c(cc2)C)c4ncccc4
0.334661	O=C(Nc1ccc(cc1)C(=O)Nc2cc(N3CCCC3)c(cc2)C)c4ncccc4
0.334661	O=C(Nc1ccc(cc1)C(=O)Nc2cc(N3CCCC3)c(cc2)C)c4ncccc4
0.333333	O=C(Nc1cc(N)c(cc1)C)c2ccccc2
0.333333	O=C(Nc1cc(N)c(cc1)C)c2ccccc2
0.333333	O=C(Nc1c(ccc(c2nccnc2)c1)C)C=O
0.33213	[O-][N+](=O)c1c(N2CCN(CC2)C)ccc(c1)C(=O)Nc3cc(ccc3)CN4CCOCC4
0.33213	[O-][N+](=O)c1c(N2CCN(CC2)C)ccc(c1)C(=O)Nc3cc(ccc3)CN4CCOCC4
0.33213	[O-][N+](=O)c1c(N2CCN(CC2)C)ccc(c1)C(=O)Nc3cc(ccc3)CN4CCOCC4
0.33213	[O-][N+](=O)c1c(N2CCN(CC2)C)ccc(c1)C(=O)Nc3cc(ccc3)CN4CCOCC4
0.33213	[O-][N+](=O)c1c(N2CCN(CC2)C)ccc(c1)C(=O)Nc3cc(ccc3)CN4CCOCC4
0.33213	[O-][N+](=O)c1c(N2CCN(CC2)C)ccc(c1)C(=O)Nc3cc(ccc3)CN4CCOCC4
0.33213	[O-][N+](=O)c1c(N2CCN(CC2)C)ccc(c1)C(=O)Nc3cc(ccc3)CN4CCOCC4
0.33213	[O-][N+](=O)c1c(N2CCN(CC2)C)ccc(c1)C(=O)Nc3cc(ccc3)CN4CCOCC4
0.33213	[O-][N+](=O)c1c(N2CCN(CC2)C)ccc(c1)C(=O)Nc3cc(ccc3)CN4CCOCC4
0.33213	[O-][N+](=O)c1c(N2CCN(CC2)C)ccc(c1)C(=O)Nc3cc(ccc3)CN4CCOCC4
0.332061	O=C(Nc1c(ccc(c1)C(=O)Nc2ccccc2)C)c3cnc(N(CCC)CC)cc3
0.332061	O=C(Nc1c(ccc(c1)C(=O)Nc2ccccc2)C)c3cnc(N(CCC)CC)cc3
0.329268	Fc1c(cc(cc1)C(=O)Nc2c(ccc(c2)C(=O)Nc3ccccc3)C)COC
0.329268	Fc1c(cc(cc1)C(=O)Nc2c(ccc(c2)C(=O)Nc3ccccc3)C)COC
0.329268	Fc1c(cc(cc1)C(=O)Nc2c(ccc(c2)C(=O)Nc3ccccc3)C)COC
0.329268	Fc1c(cc(cc1)C(=O)Nc2c(ccc(c2)C(=O)Nc3ccccc3)C)COC
0.329268	Fc1c(cc(cc1)C(=O)Nc2c(ccc(c2)C(=O)Nc3ccccc3)C)COC
0.329268	Fc1c(cc(cc1)C(=O)Nc2c(ccc(c2)C(=O)Nc3ccccc3)C)COC
0.329268	Fc1c(cc(cc1)C(=O)Nc2c(ccc(c2)C(=O)Nc3ccccc3)C)COC
0.329268	Fc1c(cc(cc1)C(=O)Nc2c(ccc(c2)C(=O)Nc3ccccc3)C)COC
0.329268	Fc1c(cc(cc1)C(=O)Nc2c(ccc(c2)C(=O)Nc3ccccc3)C)COC
0.329268	Fc1c(cc(cc1)C(=O)Nc2c(ccc(c2)C(=O)Nc3ccccc3)C)COC
0.328063	Ic1c(cccc1)C(=O)Nc2c(ccc(NC(=O)C(=O)Nc3ccc(cc3)CN)c2)C
0.327869	O=C(Nc1ncccc1C)c2nc(c3ccncc3)ccc2
0.327465	S1C(=NC(C(=O)Nc2c(OCc3ccccc3)cc(cc2)C)=C1)c4cnccc4
0.327465	S1C(=NC(C(=O)Nc2c(OCc3ccccc3)cc(cc2)C)=C1)c4cnccc4
0.327465	S1C(=NC(C(=O)Nc2c(OCc3ccccc3)cc(cc2)C)=C1)c4cnccc4
0.327465	S1C(=NC(C(=O)Nc2c(OCc3ccccc3)cc(cc2)C)=C1)c4cnccc4
0.327465	S1C(=NC(C(=O)Nc2c(OCc3ccccc3)cc(cc2)C)=C1)c4cnccc4
0.327465	S1C(=NC(C(=O)Nc2c(OCc3ccccc3)cc(cc2)C)=C1)c4cnccc4
0.327465	S1C(=NC(C(=O)Nc2c(OCc3ccccc3)cc(cc2)C)=C1)c4cnccc4
0.327465	S1C(=NC(C(=O)Nc2c(OCc3ccccc3)cc(cc2)C)=C1)c4cnccc4
0.327465	S1C(=NC(C(=O)Nc2c(OCc3ccccc3)cc(cc2)C)=C1)c4cnccc4
0.327465	S1C(=NC(C(=O)Nc2c(OCc3ccccc3)cc(cc2)C)=C1)c4cnccc4
0.326446	Fc1cc([N+]([O-])=O)cc(c1)C(=O)Nc2c(ccc(c2)C(=O)Nc3ccccc3)C
0.326446	Fc1cc([N+]([O-])=O)cc(c1)C(=O)Nc2c(ccc(c2)C(=O)Nc3ccccc3)C
0.326446	Fc1cc([N+]([O-])=O)cc(c1)C(=O)Nc2c(ccc(c2)C(=O)Nc3ccccc3)C
0.326446	Fc1cc([N+]([O-])=O)cc(c1)C(=O)Nc2c(ccc(c2)C(=O)Nc3ccccc3)C
0.326446	Fc1cc([N+]([O-])=O)cc(c1)C(=O)Nc2c(ccc(c2)C(=O)Nc3ccccc3)C
0.325843	O=C(Nc1ncc(N2CCN(CC2)C)cc1)c3ccc(Nc4c(OC)cc(OC)cc4)cc3
0.325843	O=C(Nc1ncc(N2CCN(CC2)C)cc1)c3ccc(Nc4c(OC)cc(OC)cc4)cc3
0.325843	O=C(Nc1ncc(N2CCN(CC2)C)cc1)c3ccc(Nc4c(OC)cc(OC)cc4)cc3
0.325843	O=C(Nc1ncc(N2CCN(CC2)C)cc1)c3ccc(Nc4c(OC)cc(OC)cc4)cc3
0.325843	O=C(Nc1ncc(N2CCN(CC2)C)cc1)c3ccc(Nc4c(OC)cc(OC)cc4)cc3
0.325843	O=C(Nc1ncc(N2CCN(CC2)C)cc1)c3ccc(Nc4c(OC)cc(OC)cc4)cc3
0.325843	O=C(Nc1ncc(N2CCN(CC2)C)cc1)c3ccc(Nc4c(OC)cc(OC)cc4)cc3
0.325843	O=C(Nc1ncc(N2CCN(CC2)C)cc1)c3ccc(Nc4c(OC)cc(OC)cc4)cc3
0.325843	O=C(Nc1ncc(N2CCN(CC2)C)cc1)c3ccc(Nc4c(OC)cc(OC)cc4)cc3
0.325843	O=C(Nc1ncc(N2CCN(CC2)C)cc1)c3ccc(Nc4c(OC)cc(OC)cc4)cc3
0.324528	S(=O)(C1CCCCC1)Cc2cc(NC(=O)c3cc(NC(=O)Nc4ccccc4)c(cc3)C)ccc2
0.324528	S(=O)(C1CCCCC1)Cc2cc(NC(=O)c3cc(NC(=O)Nc4ccccc4)c(cc3)C)ccc2
0.324528	S(=O)(C1CCCCC1)Cc2cc(NC(=O)c3cc(NC(=O)Nc4ccccc4)c(cc3)C)ccc2
0.324528	S(=O)(C1CCCCC1)Cc2cc(NC(=O)c3cc(NC(=O)Nc4ccccc4)c(cc3)C)ccc2
0.324528	S(=O)(C1CCCCC1)Cc2cc(NC(=O)c3cc(NC(=O)Nc4ccccc4)c(cc3)C)ccc2
0.324528	S(=O)(C1CCCCC1)Cc2cc(NC(=O)c3cc(NC(=O)Nc4ccccc4)c(cc3)C)ccc2
0.324528	S(=O)(C1CCCCC1)Cc2cc(NC(=O)c3cc(NC(=O)Nc4ccccc4)c(cc3)C)ccc2
0.324528	S(=O)(C1CCCCC1)Cc2cc(NC(=O)c3cc(NC(=O)Nc4ccccc4)c(cc3)C)ccc2
0.324528	S(=O)(C1CCCCC1)Cc2cc(NC(=O)c3cc(NC(=O)Nc4ccccc4)c(cc3)C)ccc2
0.324528	S(=O)(C1CCCCC1)Cc2cc(NC(=O)c3cc(NC(=O)Nc4ccccc4)c(cc3)C)ccc2
0.324528	O=C(OC(C)(C)C)N(Cc1ccc(NC(=O)c2cc(NC(=O)Nc3ccccc3)c(cc2)C)cc1)C
0.324528	O=C(OC(C)(C)C)N(Cc1ccc(NC(=O)c2cc(NC(=O)Nc3ccccc3)c(cc2)C)cc1)C
0.324528	O=C(OC(C)(C)C)N(Cc1ccc(NC(=O)c2cc(NC(=O)Nc3ccccc3)c(cc2)C)cc1)C
0.324528	O=C(OC(C)(C)C)N(Cc1ccc(NC(=O)c2cc(NC(=O)Nc3ccccc3)c(cc2)C)cc1)C
0.324528	O=C(OC(C)(C)C)N(Cc1ccc(NC(=O)c2cc(NC(=O)Nc3ccccc3)c(cc2)C)cc1)C
0.324528	O=C(OC(C)(C)C)N(Cc1ccc(NC(=O)c2cc(NC(=O)Nc3ccccc3)c(cc2)C)cc1)C
0.324528	O=C(OC(C)(C)C)N(Cc1ccc(NC(=O)c2cc(NC(=O)Nc3ccccc3)c(cc2)C)cc1)C
0.324528	O=C(OC(C)(C)C)N(Cc1ccc(NC(=O)c2cc(NC(=O)Nc3ccccc3)c(cc2)C)cc1)C
0.324528	O=C(OC(C)(C)C)N(Cc1ccc(NC(=O)c2cc(NC(=O)Nc3ccccc3)c(cc2)C)cc1)C
0.324528	O=C(OC(C)(C)C)N(Cc1ccc(NC(=O)c2cc(NC(=O)Nc3ccccc3)c(cc2)C)cc1)C
0.322957	O=C(Nc1c(ccc(c1)C(=O)Nc2ccc(OC=3C=NN(C3)C)cc2)C)Nc4ccccc4
0.322957	O=C(Nc1c(ccc(c1)C(=O)Nc2ccc(OC=3C=NN(C3)C)cc2)C)Nc4ccccc4
0.322957	O=C(Nc1c(ccc(c1)C(=O)Nc2ccc(OC=3C=NN(C3)C)cc2)C)Nc4ccccc4
0.322957	O=C(Nc1c(ccc(c1)C(=O)Nc2ccc(OC=3C=NN(C3)C)cc2)C)Nc4ccccc4
0.322957	O=C(Nc1c(ccc(c1)C(=O)Nc2ccc(OC=3C=NN(C3)C)cc2)C)Nc4ccccc4
0.322957	O=C(Nc1c(ccc(c1)C(=O)Nc2ccc(OC=3C=NN(C3)C)cc2)C)Nc4ccccc4
0.322957	O=C(Nc1c(ccc(c1)C(=O)Nc2ccc(OC=3C=NN(C3)C)cc2)C)Nc4ccccc4
0.322957	O=C(Nc1c(ccc(c1)C(=O)Nc2ccc(OC=3C=NN(C3)C)cc2)C)Nc4ccccc4
0.322957	O=C(Nc1c(ccc(c1)C(=O)Nc2ccc(OC=3C=NN(C3)C)cc2)C)Nc4ccccc4
0.322957	O=C(Nc1c(ccc(c1)C(=O)Nc2ccc(OC=3C=NN(C3)C)cc2)C)Nc4ccccc4
0.322581	O=C(Nc1cc(ccc1)C(=O)CCC)c2cc(c3ccccc3)c(cc2)C
0.322581	O=C(Nc1cc(ccc1)C(=O)CCC)c2cc(c3ccccc3)c(cc2)C
0.322581	O=C(Nc1cc(ccc1)C(=O)CCC)c2cc(c3ccccc3)c(cc2)C
0.322581	O=C(Nc1cc(ccc1)C(=O)CCC)c2cc(c3ccccc3)c(cc2)C
0.322581	O=C(Nc1cc(ccc1)C(=O)CCC)c2cc(c3ccccc3)c(cc2)C
0.322581	O=C(Nc1cc(ccc1)C(=O)CCC)c2cc(c3ccccc3)c(cc2)C
0.322581	O=C(Nc1cc(ccc1)C(=O)CCC)c2cc(c3ccccc3)c(cc2)C
0.322581	O=C(Nc1cc(ccc1)C(=O)CCC)c2cc(c3ccccc3)c(cc2)C
0.322581	O=C(Nc1cc(ccc1)C(=O)CCC)c2cc(c3ccccc3)c(cc2)C
0.322581	O=C(Nc1cc(ccc1)C(=O)CCC)c2cc(c3ccccc3)c(cc2)C
0.322449	FC(C(=O)Nc1c(ccc(c1)C(=O)Nc2ccccc2)C)=C(C)C
0.322449	FC(C(=O)Nc1c(ccc(c1)C(=O)Nc2ccccc2)C)=C(C)C
0.322449	FC(C(=O)Nc1c(ccc(c1)C(=O)Nc2ccccc2)C)=C(C)C
0.322449	FC(C(=O)Nc1c(ccc(c1)C(=O)Nc2ccccc2)C)=C(C)C
0.322449	FC(C(=O)Nc1c(ccc(c1)C(=O)Nc2ccccc2)C)=C(C)C
0.322449	FC(C(=O)Nc1c(ccc(c1)C(=O)Nc2ccccc2)C)=C(C)C
0.322449	FC(C(=O)Nc1c(ccc(c1)C(=O)Nc2ccccc2)C)=C(C)C
0.322449	FC(C(=O)Nc1c(ccc(c1)C(=O)Nc2ccccc2)C)=C(C)C
0.322449	FC(C(=O)Nc1c(ccc(c1)C(=O)Nc2ccccc2)C)=C(C)C
0.322449	FC(C(=O)Nc1c(ccc(c1)C(=O)Nc2ccccc2)C)=C(C)C
0.319066	Clc1c(OC(F)F)ccc(NC(=O)c2cc(NC(=O)Nc3ccccc3)c(cc2)C)c1
0.319066	Clc1c(OC(F)F)ccc(NC(=O)c2cc(NC(=O)Nc3ccccc3)c(cc2)C)c1
0.319066	Clc1c(OC(F)F)ccc(NC(=O)c2cc(NC(=O)Nc3ccccc3)c(cc2)C)c1
0.319066	Clc1c(OC(F)F)ccc(NC(=O)c2cc(NC(=O)Nc3ccccc3)c(cc2)C)c1
0.319066	Clc1c(OC(F)F)ccc(NC(=O)c2cc(NC(=O)Nc3ccccc3)c(cc2)C)c1
0.319066	Clc1c(OC(F)F)ccc(NC(=O)c2cc(NC(=O)Nc3ccccc3)c(cc2)C)c1
0.317391	Fc1c(F)ccc(c2nc(ncc2)NC(=O)C)c1
0.317391	Fc1c(F)ccc(c2nc(ncc2)NC(=O)C)c1
0.317391	Fc1c(F)ccc(c2nc(ncc2)NC(=O)C)c1
0.317391	Fc1c(F)ccc(c2nc(ncc2)NC(=O)C)c1
0.317391	Fc1c(F)ccc(c2nc(ncc2)NC(=O)C)c1
0.317391	Fc1c(F)ccc(c2nc(ncc2)NC(=O)C)c1
0.317391	Fc1c(F)ccc(c2nc(ncc2)NC(=O)C)c1
0.317391	Fc1c(F)ccc(c2nc(ncc2)NC(=O)C)c1
0.317391	Fc1c(F)ccc(c2nc(ncc2)NC(=O)C)c1
0.317391	Fc1c(F)ccc(c2nc(ncc2)NC(=O)C)c1
0.316294	S1C(=NC(c2ccc(cc2)C)=C1CC(=O)Nc3c(cc(cc3)C(=O)NC4CCCC4)C)c5cnccc5
0.316294	S1C(=NC(c2ccc(cc2)C)=C1CC(=O)Nc3c(cc(cc3)C(=O)NC4CCCC4)C)c5cnccc5
0.316294	S1C(=NC(c2ccc(cc2)C)=C1CC(=O)Nc3c(cc(cc3)C(=O)NC4CCCC4)C)c5cnccc5
0.316294	S1C(=NC(c2ccc(cc2)C)=C1CC(=O)Nc3c(cc(cc3)C(=O)NC4CCCC4)C)c5cnccc5
0.316294	S1C(=NC(c2ccc(cc2)C)=C1CC(=O)Nc3c(cc(cc3)C(=O)NC4CCCC4)C)c5cnccc5
0.316294	S1C(=NC(c2ccc(cc2)C)=C1CC(=O)Nc3c(cc(cc3)C(=O)NC4CCCC4)C)c5cnccc5
0.316294	S1C(=NC(c2ccc(cc2)C)=C1CC(=O)Nc3c(cc(cc3)C(=O)NC4CCCC4)C)c5cnccc5
0.316294	S1C(=NC(c2ccc(cc2)C)=C1CC(=O)Nc3c(cc(cc3)C(=O)NC4CCCC4)C)c5cnccc5
0.316294	S1C(=NC(c2ccc(cc2)C)=C1CC(=O)Nc3c(cc(cc3)C(=O)NC4CCCC4)C)c5cnccc5
0.316294	S1C(=NC(c2ccc(cc2)C)=C1CC(=O)Nc3c(cc(cc3)C(=O)NC4CCCC4)C)c5cnccc5
0.314815	O=C(Nc1c(ccc(c1)C(=O)Nc2c(OC)ccc(c2)C(=O)N3CCOCC3)C)Nc4ccccc4
0.314815	O=C(Nc1c(ccc(c1)C(=O)Nc2c(OC)ccc(c2)C(=O)N3CCOCC3)C)Nc4ccccc4
0.314815	O=C(Nc1c(ccc(c1)C(=O)Nc2c(OC)ccc(c2)C(=O)N3CCOCC3)C)Nc4ccccc4
0.314815	O=C(Nc1c(ccc(c1)C(=O)Nc2c(OC)ccc(c2)C(=O)N3CCOCC3)C)Nc4ccccc4
0.314815	O=C(Nc1c(ccc(c1)C(=O)Nc2c(OC)ccc(c2)C(=O)N3CCOCC3)C)Nc4ccccc4
0.314815	O=C(Nc1c(ccc(c1)C(=O)Nc2c(OC)ccc(c2)C(=O)N3CCOCC3)C)Nc4ccccc4
0.314815	O=C(Nc1c(ccc(c1)C(=O)Nc2c(OC)ccc(c2)C(=O)N3CCOCC3)C)Nc4ccccc4
0.314815	O=C(Nc1c(ccc(c1)C(=O)Nc2c(OC)ccc(c2)C(=O)N3CCOCC3)C)Nc4ccccc4
0.314815	O=C(Nc1c(ccc(c1)C(=O)Nc2c(OC)ccc(c2)C(=O)N3CCOCC3)C)Nc4ccccc4
0.314815	O=C(Nc1c(ccc(c1)C(=O)Nc2c(OC)ccc(c2)C(=O)N3CCOCC3)C)Nc4ccccc4
0.313131	FC(F)(F)CNC(=O)c1cc(NC(=O)C(=O)N2CCN(CC=3C=NN(C3)C)CCC2)c(cc1)C
0.313131	FC(F)(F)CNC(=O)c1cc(NC(=O)C(=O)N2CCN(CC=3C=NN(C3)C)CCC2)c(cc1)C
0.313131	FC(F)(F)CNC(=O)c1cc(NC(=O)C(=O)N2CCN(CC=3C=NN(C3)C)CCC2)c(cc1)C
0.313131	FC(F)(F)CNC(=O)c1cc(NC(=O)C(=O)N2CCN(CC=3C=NN(C3)C)CCC2)c(cc1)C
0.313131	FC(F)(F)CNC(=O)c1cc(NC(=O)C(=O)N2CCN(CC=3C=NN(C3)C)CCC2)c(cc1)C
0.313131	FC(F)(F)CNC(=O)c1cc(NC(=O)C(=O)N2CCN(CC=3C=NN(C3)C)CCC2)c(cc1)C
0.313131	FC(F)(F)CNC(=O)c1cc(NC(=O)C(=O)N2CCN(CC=3C=NN(C3)C)CCC2)c(cc1)C
0.313131	FC(F)(F)CNC(=O)c1cc(NC(=O)C(=O)N2CCN(CC=3C=NN(C3)C)CCC2)c(cc1)C
0.313131	FC(F)(F)CNC(=O)c1cc(NC(=O)C(=O)N2CCN(CC=3C=NN(C3)C)CCC2)c(cc1)C
0.313131	FC(F)(F)CNC(=O)c1cc(NC(=O)C(=O)N2CCN(CC=3C=NN(C3)C)CCC2)c(cc1)C
0.312741	Ic1c(NC(=O)c2cc(NC(=O)Cc3ccncc3)c(cc2)C)cc(OC)cc1
0.312741	Ic1c(NC(=O)c2cc(NC(=O)Cc3ccncc3)c(cc2)C)cc(OC)cc1
0.312741	Ic1c(NC(=O)c2cc(NC(=O)Cc3ccncc3)c(cc2)C)cc(OC)cc1
0.312741	Ic1c(NC(=O)c2cc(NC(=O)Cc3ccncc3)c(cc2)C)cc(OC)cc1
0.312741	Ic1c(NC(=O)c2cc(NC(=O)Cc3ccncc3)c(cc2)C)cc(OC)cc1
0.312741	Ic1c(NC(=O)c2cc(NC(=O)Cc3ccncc3)c(cc2)C)cc(OC)cc1
0.312741	Ic1c(NC(=O)c2cc(NC(=O)Cc3ccncc3)c(cc2)C)cc(OC)cc1
0.312741	Ic1c(NC(=O)c2cc(NC(=O)Cc3ccncc3)c(cc2)C)cc(OC)cc1
0.312741	Ic1c(NC(=O)c2cc(NC(=O)Cc3ccncc3)c(cc2)C)cc(OC)cc1
0.312741	Ic1c(NC(=O)c2cc(NC(=O)Cc3ccncc3)c(cc2)C)cc(OC)cc1
0.312	FC(F)(F)c1nc(ncc1)Nc2cc(c(cc2)C)C(=O)N
0.312	FC(F)(F)c1nc(ncc1)Nc2cc(c(cc2)C)C(=O)N
0.312	FC(F)(F)c1nc(ncc1)Nc2cc(c(cc2)C)C(=O)N
0.312	FC(F)(F)c1nc(ncc1)Nc2cc(c(cc2)C)C(=O)N
0.312	FC(F)(F)c1nc(ncc1)Nc2cc(c(cc2)C)C(=O)N
0.312	FC(F)(F)c1nc(ncc1)Nc2cc(c(cc2)C)C(=O)N
0.312	FC(F)(F)c1nc(ncc1)Nc2cc(c(cc2)C)C(=O)N
0.312	FC(F)(F)c1nc(ncc1)Nc2cc(c(cc2)C)C(=O)N
0.312	FC(F)(F)c1nc(ncc1)Nc2cc(c(cc2)C)C(=O)N
0.312	FC(F)(F)c1nc(ncc1)Nc2cc(c(cc2)C)C(=O)N
0.311538	O=C(O)c1cc(c(NC(=O)C=2ON=C(c3ccc(cc3)C)C2)cc1)C
0.311538	O=C(O)c1cc(c(NC(=O)C=2ON=C(c3ccc(cc3)C)C2)cc1)C
0.311538	O=C(O)c1cc(c(NC(=O)C=2ON=C(c3ccc(cc3)C)C2)cc1)C
0.311538	O=C(O)c1cc(c(NC(=O)C=2ON=C(c3ccc(cc3)C)C2)cc1)C
0.311538	O=C(O)c1cc(c(NC(=O)C=2ON=C(c3ccc(cc3)C)C2)cc1)C
0.311538	O=C(O)c1cc(c(NC(=O)C=2ON=C(c3ccc(cc3)C)C2)cc1)C
0.311538	O=C(O)c1cc(c(NC(=O)C=2ON=C(c3ccc(cc3)C)C2)cc1)C
0.311538	O=C(O)c1cc(c(NC(=O)C=2ON=C(c3ccc(cc3)C)C2)cc1)C
0.311538	O=C(O)c1cc(c(NC(=O)C=2ON=C(c3ccc(cc3)C)C2)cc1)C
0.311538	O=C(O)c1cc(c(NC(=O)C=2ON=C(c3ccc(cc3)C)C2)cc1)C
0.310105	S1C(=CC=C1)C(N2CCN(CC2)C)CNC(=O)c3cc(NC(=O)Nc4ccccc4)c(cc3)C
0.310105	S1C(=CC=C1)C(N2CCN(CC2)C)CNC(=O)c3cc(NC(=O)Nc4ccccc4)c(cc3)C
0.310105	S1C(=CC=C1)C(N2CCN(CC2)C)CNC(=O)c3cc(NC(=O)Nc4ccccc4)c(cc3)C
0.310105	S1C(=CC=C1)C(N2CCN(CC2)C)CNC(=O)c3cc(NC(=O)Nc4ccccc4)c(cc3)C
0.310105	S1C(=CC=C1)C(N2CCN(CC2)C)CNC(=O)c3cc(NC(=O)Nc4ccccc4)c(cc3)C
0.310105	S1C(=CC=C1)C(N2CCN(CC2)C)CNC(=O)c3cc(NC(=O)Nc4ccccc4)c(cc3)C
0.310105	S1C(=CC=C1)C(N2CCN(CC2)C)CNC(=O)c3cc(NC(=O)Nc4ccccc4)c(cc3)C
0.310105	S1C(=CC=C1)C(N2CCN(CC2)C)CNC(=O)c3cc(NC(=O)Nc4ccccc4)c(cc3)C
0.310105	S1C(=CC=C1)C(N2CCN(CC2)C)CNC(=O)c3cc(NC(=O)Nc4ccccc4)c(cc3)C
0.310105	S1C(=CC=C1)C(N2CCN(CC2)C)CNC(=O)c3cc(NC(=O)Nc4ccccc4)c(cc3)C
0.307692	Fc1c(cc(cc1)C(=O)Nc2nc(c3cc(OCC)ccc3)ccc2)COC
0.307692	Fc1c(cc(cc1)C(=O)Nc2nc(c3cc(OCC)ccc3)ccc2)COC
0.307692	Fc1c(cc(cc1)C(=O)Nc2nc(c3cc(OCC)ccc3)ccc2)COC
0.307692	Fc1c(cc(cc1)C(=O)Nc2nc(c3cc(OCC)ccc3)ccc2)COC
0.307432	S1C(c2c(cncc2)C)=CC=C1C(=O)Nc3cc(NC(=O)Cc4ccccc4)c(F)cc3
0.307432	S1C(c2c(cncc2)C)=CC=C1C(=O)Nc3cc(NC(=O)Cc4ccccc4)c(F)cc3
0.307432	S1C(c2c(cncc2)C)=CC=C1C(=O)Nc3cc(NC(=O)Cc4ccccc4)c(F)cc3
0.307432	S1C(c2c(cncc2)C)=CC=C1C(=O)Nc3cc(NC(=O)Cc4ccccc4)c(F)cc3
0.307432	S1C(c2c(cncc2)C)=CC=C1C(=O)Nc3cc(NC(=O)Cc4ccccc4)c(F)cc3
0.307432	S1C(c2c(cncc2)C)=CC=C1C(=O)Nc3cc(NC(=O)Cc4ccccc4)c(F)cc3
0.307432	S1C(c2c(cncc2)C)=CC=C1C(=O)Nc3cc(NC(=O)Cc4ccccc4)c(F)cc3
0.307432	S1C(c2c(cncc2)C)=CC=C1C(=O)Nc3cc(NC(=O)Cc4ccccc4)c(F)cc3
0.307432	S1C(c2c(cncc2)C)=CC=C1C(=O)Nc3cc(NC(=O)Cc4ccccc4)c(F)cc3
0.307432	S1C(c2c(cncc2)C)=CC=C1C(=O)Nc3cc(NC(=O)Cc4ccccc4)c(F)cc3
0.307339	O=C(Nc1ccccc1)c2cc(N)c(cc2)C
0.307339	O=C(Nc1ccccc1)c2cc(N)c(cc2)C
0.307339	O=C(Nc1ccccc1)c2cc(N)c(cc2)C
0.307339	O=C(Nc1ccccc1)c2cc(N)c(cc2)C
0.307339	O=C(Nc1ccccc1)c2cc(N)c(cc2)C
0.307339	O=C(Nc1ccccc1)c2cc(N)c(cc2)C
0.307339	O=C(Nc1ccccc1)c2cc(N)c(cc2)C
0.307339	O=C(Nc1ccccc1)c2cc(N)c(cc2)C
0.307339	O=C(Nc1ccccc1)c2cc(N)c(cc2)C
0.307339	O=C(Nc1ccccc1)c2cc(N)c(cc2)C
0.306273	O=C(Nc1c(ccc(c1)C=2ON=C(N2)C)C)c3c(N)cccc3
0.306273	O=C(Nc1c(ccc(c1)C=2ON=C(N2)C)C)c3c(N)cccc3
0.306273	O=C(Nc1c(ccc(c1)C=2ON=C(N2)C)C)c3c(N)cccc3
0.306273	O=C(Nc1c(ccc(c1)C=2ON=C(N2)C)C)c3c(N)cccc3
0.306273	O=C(Nc1c(ccc(c1)C=2ON=C(N2)C)C)c3c(N)cccc3
0.306273	O=C(Nc1c(ccc(c1)C=2ON=C(N2)C)C)c3c(N)cccc3
0.306273	O=C(Nc1c(ccc(c1)C=2ON=C(N2)C)C)c3c(N)cccc3
0.306273	O=C(Nc1c(ccc(c1)C=2ON=C(N2)C)C)c3c(N)cccc3
0.306122	FC(F)(F)CNC(=O)c1cc(NC(=O)C(=O)Nc2ccccc2)c(cc1)C
0.306122	FC(F)(F)CNC(=O)c1cc(NC(=O)C(=O)Nc2ccccc2)c(cc1)C
0.306122	FC(F)(F)CNC(=O)c1cc(NC(=O)C(=O)Nc2ccccc2)c(cc1)C
0.306122	FC(F)(F)CNC(=O)c1cc(NC(=O)C(=O)Nc2ccccc2)c(cc1)C
0.306122	FC(F)(F)CNC(=O)c1cc(NC(=O)C(=O)Nc2ccccc2)c(cc1)C
0.306122	FC(F)(F)CNC(=O)c1cc(NC(=O)C(=O)Nc2ccccc2)c(cc1)C
0.306122	FC(F)(F)CNC(=O)c1cc(NC(=O)C(=O)Nc2ccccc2)c(cc1)C
0.306122	FC(F)(F)CNC(=O)c1cc(NC(=O)C(=O)Nc2ccccc2)c(cc1)C
0.306122	FC(F)(F)CNC(=O)c1cc(NC(=O)C(=O)Nc2ccccc2)c(cc1)C
0.306122	FC(F)(F)CNC(=O)c1cc(NC(=O)C(=O)Nc2ccccc2)c(cc1)C
0.305882	Brc1cc(ccc1)C(=O)Nc2ccc(cc2)CC(=O)Nc3ncccc3C
0.305882	Brc1cc(ccc1)C(=O)Nc2ccc(cc2)CC(=O)Nc3ncccc3C
0.305882	Brc1cc(ccc1)C(=O)Nc2ccc(cc2)CC(=O)Nc3ncccc3C
0.305882	Brc1cc(ccc1)C(=O)Nc2ccc(cc2)CC(=O)Nc3ncccc3C
0.305882	Brc1cc(ccc1)C(=O)Nc2ccc(cc2)CC(=O)Nc3ncccc3C
0.305882	Brc1cc(ccc1)C(=O)Nc2ccc(cc2)CC(=O)Nc3ncccc3C
0.305882	Brc1cc(ccc1)C(=O)Nc2ccc(cc2)CC(=O)Nc3ncccc3C
0.305882	Brc1cc(ccc1)C(=O)Nc2ccc(cc2)CC(=O)Nc3ncccc3C
0.304527	O=C(Nc1c(ccc(c1)CN2CCCC2)C)C(=O)C(C)C
0.304527	O=C(Nc1c(ccc(c1)CN2CCCC2)C)C(=O)C(C)C
0.304527	O=C(Nc1c(ccc(c1)CN2CCCC2)C)C(=O)C(C)C
0.304527	O=C(Nc1c(ccc(c1)CN2CCCC2)C)C(=O)C(C)C
0.304527	O=C(Nc1c(ccc(c1)CN2CCCC2)C)C(=O)C(C)C
0.304527	O=C(Nc1c(ccc(c1)CN2CCCC2)C)C(=O)C(C)C
0.304527	O=C(Nc1c(ccc(c1)CN2CCCC2)C)C(=O)C(C)C
0.304527	O=C(Nc1c(ccc(c1)CN2CCCC2)C)C(=O)C(C)C
0.304527	O=C(Nc1c(ccc(c1)CN2CCCC2)C)C(=O)C(C)C
0.304527	O=C(Nc1c(ccc(c1)CN2CCCC2)C)C(=O)C(C)C
0.304054	O=C(Nc1c(ccc(c1)C=2ON=C(N2)CC(=O)N(c3ccccc3)CC)C)c4ccccc4
0.304054	O=C(Nc1c(ccc(c1)C=2ON=C(N2)CC(=O)N(c3ccccc3)CC)C)c4ccccc4
0.304054	O=C(Nc1c(ccc(c1)C=2ON=C(N2)CC(=O)N(c3ccccc3)CC)C)c4ccccc4
0.304054	O=C(Nc1c(ccc(c1)C=2ON=C(N2)CC(=O)N(c3ccccc3)CC)C)c4ccccc4
0.304054	O=C(Nc1c(ccc(c1)C=2ON=C(N2)CC(=O)N(c3ccccc3)CC)C)c4ccccc4
0.304054	O=C(Nc1c(ccc(c1)C=2ON=C(N2)CC(=O)N(c3ccccc3)CC)C)c4ccccc4
0.304054	O=C(Nc1c(ccc(c1)C=2ON=C(N2)CC(=O)N(c3ccccc3)CC)C)c4ccccc4
0.304054	O=C(Nc1c(ccc(c1)C=2ON=C(N2)CC(=O)N(c3ccccc3)CC)C)c4ccccc4
0.304054	O=C(Nc1c(ccc(c1)C=2ON=C(N2)CC(=O)N(c3ccccc3)CC)C)c4ccccc4
0.304054	O=C(Nc1c(ccc(c1)C=2ON=C(N2)CC(=O)N(c3ccccc3)CC)C)c4ccccc4
0.302521	Clc1cc(c2ccc(cc2)C(=O)Nc3ncccc3C)ccc1
0.302521	Clc1cc(c2ccc(cc2)C(=O)Nc3ncccc3C)ccc1
0.302521	Clc1cc(c2ccc(cc2)C(=O)Nc3ncccc3C)ccc1
0.302521	Clc1cc(c2ccc(cc2)C(=O)Nc3ncccc3C)ccc1
0.302521	Clc1cc(c2ccc(cc2)C(=O)Nc3ncccc3C)ccc1
0.302521	Clc1cc(c2ccc(cc2)C(=O)Nc3ncccc3C)ccc1
0.302521	Clc1cc(c2ccc(cc2)C(=O)Nc3ncccc3C)ccc1
0.302158	Fc1c(NC(=O)Cc2ccccc2)cc(NC(=O)c3c(c4c(cccc4)C)cccc3)cc1
0.302158	Fc1c(NC(=O)Cc2ccccc2)cc(NC(=O)c3c(c4c(cccc4)C)cccc3)cc1
0.302158	Fc1c(NC(=O)Cc2ccccc2)cc(NC(=O)c3c(c4c(cccc4)C)cccc3)cc1
0.302158	Fc1c(NC(=O)Cc2ccccc2)cc(NC(=O)c3c(c4c(cccc4)C)cccc3)cc1
0.302158	Fc1c(NC(=O)Cc2ccccc2)cc(NC(=O)c3c(c4c(cccc4)C)cccc3)cc1
0.302158	Fc1c(NC(=O)Cc2ccccc2)cc(NC(=O)c3c(c4c(cccc4)C)cccc3)cc1
0.302158	Fc1c(NC(=O)Cc2ccccc2)cc(NC(=O)c3c(c4c(cccc4)C)cccc3)cc1
0.302158	Fc1c(NC(=O)Cc2ccccc2)cc(NC(=O)c3c(c4c(cccc4)C)cccc3)cc1
0.302158	Fc1c(NC(=O)Cc2ccccc2)cc(NC(=O)c3c(c4c(cccc4)C)cccc3)cc1
0.302158	Fc1c(NC(=O)Cc2ccccc2)cc(NC(=O)c3c(c4c(cccc4)C)cccc3)cc1
0.301587	S(=O)(=O)(NC(C)C)c1ccc(cc1)C(=O)Nc2cc(ccc2)CN3CCOCC3
0.301587	S(=O)(=O)(NC(C)C)c1ccc(cc1)C(=O)Nc2cc(ccc2)CN3CCOCC3
0.301587	S(=O)(=O)(NC(C)C)c1ccc(cc1)C(=O)Nc2cc(ccc2)CN3CCOCC3
0.301587	S(=O)(=O)(NC(C)C)c1ccc(cc1)C(=O)Nc2cc(ccc2)CN3CCOCC3
0.301587	S(=O)(=O)(NC(C)C)c1ccc(cc1)C(=O)Nc2cc(ccc2)CN3CCOCC3
0.301587	S(=O)(=O)(NC(C)C)c1ccc(cc1)C(=O)Nc2cc(ccc2)CN3CCOCC3
0.301587	S(=O)(=O)(NC(C)C)c1ccc(cc1)C(=O)Nc2cc(ccc2)CN3CCOCC3
0.301587	S(=O)(=O)(NC(C)C)c1ccc(cc1)C(=O)Nc2cc(ccc2)CN3CCOCC3
0.301587	S(=O)(=O)(NC(C)C)c1ccc(cc1)C(=O)Nc2cc(ccc2)CN3CCOCC3
0.301587	S(=O)(=O)(NC(C)C)c1ccc(cc1)C(=O)Nc2cc(ccc2)CN3CCOCC3
0.300353	Clc1c(NC(=O)C=2SC=CC2)cc(cc1)C(=O)Nc3ccc(cc3)CN4C(=O)OCC4
0.300353	Clc1c(NC(=O)C=2SC=CC2)cc(cc1)C(=O)Nc3ccc(cc3)CN4C(=O)OCC4
0.300353	Clc1c(NC(=O)C=2SC=CC2)cc(cc1)C(=O)Nc3ccc(cc3)CN4C(=O)OCC4
0.300353	Clc1c(NC(=O)C=2SC=CC2)cc(cc1)C(=O)Nc3ccc(cc3)CN4C(=O)OCC4
0.300353	Clc1c(NC(=O)C=2SC=CC2)cc(cc1)C(=O)Nc3ccc(cc3)CN4C(=O)OCC4
0.300353	Clc1c(NC(=O)C=2SC=CC2)cc(cc1)C(=O)Nc3ccc(cc3)CN4C(=O)OCC4
0.300353	Clc1c(NC(=O)C=2SC=CC2)cc(cc1)C(=O)Nc3ccc(cc3)CN4C(=O)OCC4
0.300353	Clc1c(NC(=O)C=2SC=CC2)cc(cc1)C(=O)Nc3ccc(cc3)CN4C(=O)OCC4
0.300353	Clc1c(NC(=O)C=2SC=CC2)cc(cc1)C(=O)Nc3ccc(cc3)CN4C(=O)OCC4
0.300353	Clc1c(NC(=O)C=2SC=CC2)cc(cc1)C(=O)Nc3ccc(cc3)CN4C(=O)OCC4
0.3	O=C(NC1CCC(c2ccccc2)CC1)c3cc(NC(=O)Cc4ccncc4)c(cc3)C
0.3	O=C(NC1CCC(c2ccccc2)CC1)c3cc(NC(=O)Cc4ccncc4)c(cc3)C
0.3	O=C(NC1CCC(c2ccccc2)CC1)c3cc(NC(=O)Cc4ccncc4)c(cc3)C
0.3	O=C(NC1CCC(c2ccccc2)CC1)c3cc(NC(=O)Cc4ccncc4)c(cc3)C
0.3	O=C(NC1CCC(c2ccccc2)CC1)c3cc(NC(=O)Cc4ccncc4)c(cc3)C
0.3	O=C(NC1CCC(c2ccccc2)CC1)c3cc(NC(=O)Cc4ccncc4)c(cc3)C
0.3	O=C(NC1CCC(c2ccccc2)CC1)c3cc(NC(=O)Cc4ccncc4)c(cc3)C
0.3	O=C(NC1CCC(c2ccccc2)CC1)c3cc(NC(=O)Cc4ccncc4)c(cc3)C
0.3	O=C(NC1CCC(c2ccccc2)CC1)c3cc(NC(=O)Cc4ccncc4)c(cc3)C
0.3	O=C(NC1CCC(c2ccccc2)CC1)c3cc(NC(=O)Cc4ccncc4)c(cc3)C
0.299625	S1C=C(C(=O)Nc2c(F)ccc(NC(=O)Nc3c(OC)ccc(c4ccncc4)c3)c2)C=C1
0.299625	S1C=C(C(=O)Nc2c(F)ccc(NC(=O)Nc3c(OC)ccc(c4ccncc4)c3)c2)C=C1
0.29845	Brc1cc(ccc1)C(=O)Nc2ccc(cc2)CC(=O)Nc3cc(c(cc3)C)C(F)(F)F
0.29845	Brc1cc(ccc1)C(=O)Nc2ccc(cc2)CC(=O)Nc3cc(c(cc3)C)C(F)(F)F
0.29845	Brc1cc(ccc1)C(=O)Nc2ccc(cc2)CC(=O)Nc3cc(c(cc3)C)C(F)(F)F
0.29845	Brc1cc(ccc1)C(=O)Nc2ccc(cc2)CC(=O)Nc3cc(c(cc3)C)C(F)(F)F
0.29845	Brc1cc(ccc1)C(=O)Nc2ccc(cc2)CC(=O)Nc3cc(c(cc3)C)C(F)(F)F
0.29845	Brc1cc(ccc1)C(=O)Nc2ccc(cc2)CC(=O)Nc3cc(c(cc3)C)C(F)(F)F
0.29845	Brc1cc(ccc1)C(=O)Nc2ccc(cc2)CC(=O)Nc3cc(c(cc3)C)C(F)(F)F
0.29845	Brc1cc(ccc1)C(=O)Nc2ccc(cc2)CC(=O)Nc3cc(c(cc3)C)C(F)(F)F
0.29845	Brc1cc(ccc1)C(=O)Nc2ccc(cc2)CC(=O)Nc3cc(c(cc3)C)C(F)(F)F
0.29845	Brc1cc(ccc1)C(=O)Nc2ccc(cc2)CC(=O)Nc3cc(c(cc3)C)C(F)(F)F
0.298361	FC(F)(F)c1c(N2CC(OC(C2)C)C)ccc(NC(=O)c3cc(NC(=O)Cc4ccncc4)c(cc3)C)c1
0.298361	FC(F)(F)c1c(N2CC(OC(C2)C)C)ccc(NC(=O)c3cc(NC(=O)Cc4ccncc4)c(cc3)C)c1
0.298361	FC(F)(F)c1c(N2CC(OC(C2)C)C)ccc(NC(=O)c3cc(NC(=O)Cc4ccncc4)c(cc3)C)c1
0.298361	FC(F)(F)c1c(N2CC(OC(C2)C)C)ccc(NC(=O)c3cc(NC(=O)Cc4ccncc4)c(cc3)C)c1
0.298361	FC(F)(F)c1c(N2CC(OC(C2)C)C)ccc(NC(=O)c3cc(NC(=O)Cc4ccncc4)c(cc3)C)c1
0.298361	FC(F)(F)c1c(N2CC(OC(C2)C)C)ccc(NC(=O)c3cc(NC(=O)Cc4ccncc4)c(cc3)C)c1
0.298361	FC(F)(F)c1c(N2CC(OC(C2)C)C)ccc(NC(=O)c3cc(NC(=O)Cc4ccncc4)c(cc3)C)c1
0.298361	FC(F)(F)c1c(N2CC(OC(C2)C)C)ccc(NC(=O)c3cc(NC(=O)Cc4ccncc4)c(cc3)C)c1
0.298361	FC(F)(F)c1c(N2CC(OC(C2)C)C)ccc(NC(=O)c3cc(NC(=O)Cc4ccncc4)c(cc3)C)c1
0.298361	FC(F)(F)c1c(N2CC(OC(C2)C)C)ccc(NC(=O)c3cc(NC(=O)Cc4ccncc4)c(cc3)C)c1
0.29682	O=C(N1CCC(CC1)CCNC)C(=O)Nc2c(ccc(c3nccnc3)c2)C
0.29682	O=C(N1CCC(CC1)CCNC)C(=O)Nc2c(ccc(c3nccnc3)c2)C
0.29682	O=C(N1CCC(CC1)CCNC)C(=O)Nc2c(ccc(c3nccnc3)c2)C
0.29682	O=C(N1CCC(CC1)CCNC)C(=O)Nc2c(ccc(c3nccnc3)c2)C
0.29682	O=C(N1CCC(CC1)CCNC)C(=O)Nc2c(ccc(c3nccnc3)c2)C
0.29682	O=C(N1CCC(CC1)CCNC)C(=O)Nc2c(ccc(c3nccnc3)c2)C
0.296748	S(=O)(=O)(N1CCN(Cc2nc(nc(n2)N)Nc3c(cccc3)C)CC1)N4CCN(CC4)C
0.29588	Clc1cc(NCC(=O)Nc2c(ccc(c2)C(=O)Nc3ccccc3)C)c(OC)cc1
0.295302	S1C(=NC=C1Cc2cc(ccc2)C(=O)OC)NC(=O)c3cc(NC(=O)Cc4ccncc4)c(cc3)C
0.295302	S1C(=NC=C1Cc2cc(ccc2)C(=O)OC)NC(=O)c3cc(NC(=O)Cc4ccncc4)c(cc3)C
0.295302	S1C(=NC=C1Cc2cc(ccc2)C(=O)OC)NC(=O)c3cc(NC(=O)Cc4ccncc4)c(cc3)C
0.295302	S1C(=NC=C1Cc2cc(ccc2)C(=O)OC)NC(=O)c3cc(NC(=O)Cc4ccncc4)c(cc3)C
0.295302	S1C(=NC=C1Cc2cc(ccc2)C(=O)OC)NC(=O)c3cc(NC(=O)Cc4ccncc4)c(cc3)C
0.295302	S1C(=NC=C1Cc2cc(ccc2)C(=O)OC)NC(=O)c3cc(NC(=O)Cc4ccncc4)c(cc3)C
0.295302	S1C(=NC=C1Cc2cc(ccc2)C(=O)OC)NC(=O)c3cc(NC(=O)Cc4ccncc4)c(cc3)C
0.295302	S1C(=NC=C1Cc2cc(ccc2)C(=O)OC)NC(=O)c3cc(NC(=O)Cc4ccncc4)c(cc3)C
0.295302	S1C(=NC=C1Cc2cc(ccc2)C(=O)OC)NC(=O)c3cc(NC(=O)Cc4ccncc4)c(cc3)C
0.295302	S1C(=NC=C1Cc2cc(ccc2)C(=O)OC)NC(=O)c3cc(NC(=O)Cc4ccncc4)c(cc3)C
0.295276	O=C(N1CCN(CC1)C)c2nccc(NC(=O)c3ccc(NC(=O)c4ncccc4)cc3)c2
0.295276	O=C(N1CCN(CC1)C)c2nccc(NC(=O)c3ccc(NC(=O)c4ncccc4)cc3)c2
0.295276	O=C(N1CCN(CC1)C)c2nccc(NC(=O)c3ccc(NC(=O)c4ncccc4)cc3)c2
0.295276	O=C(N1CCN(CC1)C)c2nccc(NC(=O)c3ccc(NC(=O)c4ncccc4)cc3)c2
0.295276	O=C(N1CCN(CC1)C)c2nccc(NC(=O)c3ccc(NC(=O)c4ncccc4)cc3)c2
0.295276	O=C(N1CCN(CC1)C)c2nccc(NC(=O)c3ccc(NC(=O)c4ncccc4)cc3)c2
0.295276	O=C(N1CCN(CC1)C)c2nccc(NC(=O)c3ccc(NC(=O)c4ncccc4)cc3)c2
0.295276	O=C(N1CCN(CC1)C)c2nccc(NC(=O)c3ccc(NC(=O)c4ncccc4)cc3)c2
0.295276	O=C(N1CCN(CC1)C)c2nccc(NC(=O)c3ccc(NC(=O)c4ncccc4)cc3)c2
0.295276	O=C(N1CCN(CC1)C)c2nccc(NC(=O)c3ccc(NC(=O)c4ncccc4)cc3)c2
0.294355	O=C(Nc1ncc(c2nc(ncc2)N3CCNCC3)cc1)C
0.294355	O=C(Nc1ncc(c2nc(ncc2)N3CCNCC3)cc1)C
0.294355	O=C(Nc1ncc(c2nc(ncc2)N3CCNCC3)cc1)C
0.294355	O=C(Nc1ncc(c2nc(ncc2)N3CCNCC3)cc1)C
0.294355	O=C(Nc1ncc(c2nc(ncc2)N3CCNCC3)cc1)C
0.294355	O=C(Nc1ncc(c2nc(ncc2)N3CCNCC3)cc1)C
0.294355	O=C(Nc1ncc(c2nc(ncc2)N3CCNCC3)cc1)C
0.294355	O=C(Nc1ncc(c2nc(ncc2)N3CCNCC3)cc1)C
0.294355	O=C(Nc1ncc(c2nc(ncc2)N3CCNCC3)cc1)C
0.294355	O=C(Nc1ncc(c2nc(ncc2)N3CCNCC3)cc1)C
0.294118	O=C(Nc1cc(NC(=O)CN2CCCCC2)c(cc1)C)C=O
0.294118	O=C(Nc1cc(NC(=O)CN2CCCCC2)c(cc1)C)C=O
0.294118	O=C(Nc1cc(NC(=O)CN2CCCCC2)c(cc1)C)C=O
0.294118	O=C(Nc1cc(NC(=O)CN2CCCCC2)c(cc1)C)C=O
0.294118	O=C(Nc1cc(NC(=O)CN2CCCCC2)c(cc1)C)C=O
0.294118	O=C(Nc1cc(NC(=O)CN2CCCCC2)c(cc1)C)C=O
0.294118	O=C(Nc1cc(NC(=O)CN2CCCCC2)c(cc1)C)C=O
0.294118	O=C(Nc1cc(NC(=O)CN2CCCCC2)c(cc1)C)C=O
0.294118	O=C(Nc1cc(NC(=O)CN2CCCCC2)c(cc1)C)C=O
0.294118	O=C(Nc1cc(NC(=O)CN2CCCCC2)c(cc1)C)C=O
0.293233	Fc1cc(c2cncc(c2)C(=O)Nc3nc(c4ccccc4)c(cn3)C)ccc1
0.293233	Fc1cc(c2cncc(c2)C(=O)Nc3nc(c4ccccc4)c(cn3)C)ccc1
0.293233	Fc1cc(c2cncc(c2)C(=O)Nc3nc(c4ccccc4)c(cn3)C)ccc1
0.293233	Fc1cc(c2cncc(c2)C(=O)Nc3nc(c4ccccc4)c(cn3)C)ccc1
0.293233	Fc1cc(c2cncc(c2)C(=O)Nc3nc(c4ccccc4)c(cn3)C)ccc1
0.293233	Fc1cc(c2cncc(c2)C(=O)Nc3nc(c4ccccc4)c(cn3)C)ccc1
0.293233	Fc1cc(c2cncc(c2)C(=O)Nc3nc(c4ccccc4)c(cn3)C)ccc1
0.293233	Fc1cc(c2cncc(c2)C(=O)Nc3nc(c4ccccc4)c(cn3)C)ccc1
0.293233	Fc1cc(c2cncc(c2)C(=O)Nc3nc(c4ccccc4)c(cn3)C)ccc1
0.293233	Fc1cc(c2cncc(c2)C(=O)Nc3nc(c4ccccc4)c(cn3)C)ccc1
0.29304	Brc1c(Oc2c(ccc(NC(=O)c3ccc(NC(=O)c4ncccc4)cc3)c2)C)nccc1
0.29304	Brc1c(Oc2c(ccc(NC(=O)c3ccc(NC(=O)c4ncccc4)cc3)c2)C)nccc1
0.29304	Brc1c(Oc2c(ccc(NC(=O)c3ccc(NC(=O)c4ncccc4)cc3)c2)C)nccc1
0.29304	Brc1c(Oc2c(ccc(NC(=O)c3ccc(NC(=O)c4ncccc4)cc3)c2)C)nccc1
0.29304	Brc1c(Oc2c(ccc(NC(=O)c3ccc(NC(=O)c4ncccc4)cc3)c2)C)nccc1
0.29304	Brc1c(Oc2c(ccc(NC(=O)c3ccc(NC(=O)c4ncccc4)cc3)c2)C)nccc1
0.29304	Brc1c(Oc2c(ccc(NC(=O)c3ccc(NC(=O)c4ncccc4)cc3)c2)C)nccc1
0.29304	Brc1c(Oc2c(ccc(NC(=O)c3ccc(NC(=O)c4ncccc4)cc3)c2)C)nccc1
0.29304	Brc1c(Oc2c(ccc(NC(=O)c3ccc(NC(=O)c4ncccc4)cc3)c2)C)nccc1
0.29304	Brc1c(Oc2c(ccc(NC(=O)c3ccc(NC(=O)c4ncccc4)cc3)c2)C)nccc1
0.292	Fc1cc(c2cncc(c2)C(=O)Nc3ncccc3C)ccc1
0.292	Fc1cc(c2cncc(c2)C(=O)Nc3ncccc3C)ccc1
0.292	Fc1cc(c2cncc(c2)C(=O)Nc3ncccc3C)ccc1
0.292	Fc1cc(c2cncc(c2)C(=O)Nc3ncccc3C)ccc1
0.292	Fc1cc(c2cncc(c2)C(=O)Nc3ncccc3C)ccc1
0.292	Fc1cc(c2cncc(c2)C(=O)Nc3ncccc3C)ccc1
0.292	Fc1cc(c2cncc(c2)C(=O)Nc3ncccc3C)ccc1
0.292	Fc1cc(c2cncc(c2)C(=O)Nc3ncccc3C)ccc1
0.292	Fc1cc(c2cncc(c2)C(=O)Nc3ncccc3C)ccc1
0.292	Fc1cc(c2cncc(c2)C(=O)Nc3ncccc3C)ccc1
0.290441	O=C(OCC)Nc1c(C#N)cc(NC(=O)c2ccc(cc2)C3=NOC(=N3)C)cc1
0.290441	O=C(OCC)Nc1c(C#N)cc(NC(=O)c2ccc(cc2)C3=NOC(=N3)C)cc1
0.290441	O=C(OCC)Nc1c(C#N)cc(NC(=O)c2ccc(cc2)C3=NOC(=N3)C)cc1
0.290441	O=C(OCC)Nc1c(C#N)cc(NC(=O)c2ccc(cc2)C3=NOC(=N3)C)cc1
0.290441	O=C(OCC)Nc1c(C#N)cc(NC(=O)c2ccc(cc2)C3=NOC(=N3)C)cc1
0.290441	O=C(OCC)Nc1c(C#N)cc(NC(=O)c2ccc(cc2)C3=NOC(=N3)C)cc1
0.290441	O=C(OCC)Nc1c(C#N)cc(NC(=O)c2ccc(cc2)C3=NOC(=N3)C)cc1
0.290441	O=C(OCC)Nc1c(C#N)cc(NC(=O)c2ccc(cc2)C3=NOC(=N3)C)cc1
0.290441	O=C(OCC)Nc1c(C#N)cc(NC(=O)c2ccc(cc2)C3=NOC(=N3)C)cc1
0.290441	O=C(OCC)Nc1c(C#N)cc(NC(=O)c2ccc(cc2)C3=NOC(=N3)C)cc1
0.290441	FC(F)C(c1ccc(OC)cc1)CC(=O)Nc2c(ccc(c2)C(=O)Nc3ccccc3)C
0.290441	FC(F)C(c1ccc(OC)cc1)CC(=O)Nc2c(ccc(c2)C(=O)Nc3ccccc3)C
0.290441	FC(F)C(c1ccc(OC)cc1)CC(=O)Nc2c(ccc(c2)C(=O)Nc3ccccc3)C
0.290441	FC(F)C(c1ccc(OC)cc1)CC(=O)Nc2c(ccc(c2)C(=O)Nc3ccccc3)C
0.289855	S(=O)(=O)(Nc1ccc(cc1)C(=O)Nc2c(ccc(c2)C(=O)Nc3ccccc3)C)c4c(cc(F)cc4)C
0.289855	S(=O)(=O)(Nc1ccc(cc1)C(=O)Nc2c(ccc(c2)C(=O)Nc3ccccc3)C)c4c(cc(F)cc4)C
0.289855	S(=O)(=O)(Nc1ccc(cc1)C(=O)Nc2c(ccc(c2)C(=O)Nc3ccccc3)C)c4c(cc(F)cc4)C
0.289855	S(=O)(=O)(Nc1ccc(cc1)C(=O)Nc2c(ccc(c2)C(=O)Nc3ccccc3)C)c4c(cc(F)cc4)C
0.289855	S(=O)(=O)(Nc1ccc(cc1)C(=O)Nc2c(ccc(c2)C(=O)Nc3ccccc3)C)c4c(cc(F)cc4)C
0.289855	S(=O)(=O)(Nc1ccc(cc1)C(=O)Nc2c(ccc(c2)C(=O)Nc3ccccc3)C)c4c(cc(F)cc4)C
0.289855	S(=O)(=O)(Nc1ccc(cc1)C(=O)Nc2c(ccc(c2)C(=O)Nc3ccccc3)C)c4c(cc(F)cc4)C
0.289855	S(=O)(=O)(Nc1ccc(cc1)C(=O)Nc2c(ccc(c2)C(=O)Nc3ccccc3)C)c4c(cc(F)cc4)C
0.289855	S(=O)(=O)(Nc1ccc(cc1)C(=O)Nc2c(ccc(c2)C(=O)Nc3ccccc3)C)c4c(cc(F)cc4)C
0.289855	S(=O)(=O)(Nc1ccc(cc1)C(=O)Nc2c(ccc(c2)C(=O)Nc3ccccc3)C)c4c(cc(F)cc4)C
0.289796	O=C(Nc1cc(NC(=O)c2ccncc2)ccc1)c3cnc(N4CCOCC4)cc3
0.287938	Ic1c(cc(NC(=O)c2ccc(NC(=O)c3ncccc3)cc2)c(Br)c1)C
0.287938	Ic1c(cc(NC(=O)c2ccc(NC(=O)c3ncccc3)cc2)c(Br)c1)C
0.287938	Ic1c(cc(NC(=O)c2ccc(NC(=O)c3ncccc3)cc2)c(Br)c1)C
0.287938	Ic1c(cc(NC(=O)c2ccc(NC(=O)c3ncccc3)cc2)c(Br)c1)C
0.287938	Ic1c(cc(NC(=O)c2ccc(NC(=O)c3ncccc3)cc2)c(Br)c1)C
0.287938	Ic1c(cc(NC(=O)c2ccc(NC(=O)c3ncccc3)cc2)c(Br)c1)C
0.287356	Fc1cc(c2cncc(c2)C(=O)NC3CN(Cc4ccc(cc4)C)CC3)ccc1
0.287356	Fc1cc(c2cncc(c2)C(=O)NC3CN(Cc4ccc(cc4)C)CC3)ccc1
0.287356	Fc1cc(c2cncc(c2)C(=O)NC3CN(Cc4ccc(cc4)C)CC3)ccc1
0.287356	Fc1cc(c2cncc(c2)C(=O)NC3CN(Cc4ccc(cc4)C)CC3)ccc1
0.287356	Fc1cc(c2cncc(c2)C(=O)NC3CN(Cc4ccc(cc4)C)CC3)ccc1
0.287356	Fc1cc(c2cncc(c2)C(=O)NC3CN(Cc4ccc(cc4)C)CC3)ccc1
0.287356	Fc1cc(c2cncc(c2)C(=O)NC3CN(Cc4ccc(cc4)C)CC3)ccc1
0.287356	Fc1cc(c2cncc(c2)C(=O)NC3CN(Cc4ccc(cc4)C)CC3)ccc1
0.287356	Fc1cc(c2cncc(c2)C(=O)NC3CN(Cc4ccc(cc4)C)CC3)ccc1
0.287356	Fc1cc(c2cncc(c2)C(=O)NC3CN(Cc4ccc(cc4)C)CC3)ccc1
0.287356	O=C(Nc1ccc(cc1)C(=O)Nc2cc(c(OC)cc2)Cc3ccccc3)c4ncccc4
0.287356	O=C(Nc1ccc(cc1)C(=O)Nc2cc(c(OC)cc2)Cc3ccccc3)c4ncccc4
0.287356	O=C(Nc1ccc(cc1)C(=O)Nc2cc(c(OC)cc2)Cc3ccccc3)c4ncccc4
0.287356	O=C(Nc1ccc(cc1)C(=O)Nc2cc(c(OC)cc2)Cc3ccccc3)c4ncccc4
0.287356	O=C(Nc1ccc(cc1)C(=O)Nc2cc(c(OC)cc2)Cc3ccccc3)c4ncccc4
0.287356	O=C(Nc1ccc(cc1)C(=O)Nc2cc(c(OC)cc2)Cc3ccccc3)c4ncccc4
0.287356	O=C(Nc1ccc(cc1)C(=O)Nc2cc(c(OC)cc2)Cc3ccccc3)c4ncccc4
0.287356	O=C(Nc1ccc(cc1)C(=O)Nc2cc(c(OC)cc2)Cc3ccccc3)c4ncccc4
0.287356	O=C(Nc1ccc(cc1)C(=O)Nc2cc(c(OC)cc2)Cc3ccccc3)c4ncccc4
0.287356	O=C(Nc1ccc(cc1)C(=O)Nc2cc(c(OC)cc2)Cc3ccccc3)c4ncccc4
0.28626	O=C(Nc1c(ccc(c1)C=2ON=C(N2)C)C)CCCCCC(=O)Nc3ccccc3
0.28626	O=C(Nc1c(ccc(c1)C=2ON=C(N2)C)C)CCCCCC(=O)Nc3ccccc3
0.28626	O=C(Nc1c(ccc(c1)C=2ON=C(N2)C)C)CCCCCC(=O)Nc3ccccc3
0.28626	O=C(Nc1c(ccc(c1)C=2ON=C(N2)C)C)CCCCCC(=O)Nc3ccccc3
0.28626	O=C(Nc1c(ccc(c1)C=2ON=C(N2)C)C)CCCCCC(=O)Nc3ccccc3
0.28626	O=C(Nc1c(ccc(c1)C=2ON=C(N2)C)C)CCCCCC(=O)Nc3ccccc3
0.28626	O=C(Nc1c(ccc(c1)C=2ON=C(N2)C)C)CCCCCC(=O)Nc3ccccc3
0.28626	O=C(Nc1c(ccc(c1)C=2ON=C(N2)C)C)CCCCCC(=O)Nc3ccccc3
0.28626	O=C(Nc1c(ccc(c1)C=2ON=C(N2)C)C)CCCCCC(=O)Nc3ccccc3
0.28626	O=C(Nc1c(ccc(c1)C=2ON=C(N2)C)C)CCCCCC(=O)Nc3ccccc3
0.285714	FC(F)(F)c1c(ccc(NC(=O)c2cc([N+]([O-])=O)c(N3CCN(CC3)C)cc2)c1)C
0.285714	FC(F)(F)c1c(ccc(NC(=O)c2cc([N+]([O-])=O)c(N3CCN(CC3)C)cc2)c1)C
0.285714	FC(F)(F)c1c(ccc(NC(=O)c2cc([N+]([O-])=O)c(N3CCN(CC3)C)cc2)c1)C
0.285714	FC(F)(F)c1c(ccc(NC(=O)c2cc([N+]([O-])=O)c(N3CCN(CC3)C)cc2)c1)C
0.285714	FC(F)(F)c1c(ccc(NC(=O)c2cc([N+]([O-])=O)c(N3CCN(CC3)C)cc2)c1)C
0.285714	FC(F)(F)c1c(ccc(NC(=O)c2cc([N+]([O-])=O)c(N3CCN(CC3)C)cc2)c1)C
0.285714	FC(F)(F)c1c(ccc(NC(=O)c2cc([N+]([O-])=O)c(N3CCN(CC3)C)cc2)c1)C
0.285714	FC(F)(F)c1c(ccc(NC(=O)c2cc([N+]([O-])=O)c(N3CCN(CC3)C)cc2)c1)C
0.285714	FC(F)(F)c1c(ccc(NC(=O)c2cc([N+]([O-])=O)c(N3CCN(CC3)C)cc2)c1)C
0.285714	FC(F)(F)c1c(ccc(NC(=O)c2cc([N+]([O-])=O)c(N3CCN(CC3)C)cc2)c1)C
0.285185	Clc1ccc(cc1)COc2c(cc(c3nc(ncc3)N4CCNCC4)cc2)C
0.285185	Clc1ccc(cc1)COc2c(cc(c3nc(ncc3)N4CCNCC4)cc2)C
0.285185	Clc1ccc(cc1)COc2c(cc(c3nc(ncc3)N4CCNCC4)cc2)C
0.285185	Clc1ccc(cc1)COc2c(cc(c3nc(ncc3)N4CCNCC4)cc2)C
0.285185	Clc1ccc(cc1)COc2c(cc(c3nc(ncc3)N4CCNCC4)cc2)C
0.285185	Clc1ccc(cc1)COc2c(cc(c3nc(ncc3)N4CCNCC4)cc2)C
0.285185	Clc1ccc(cc1)COc2c(cc(c3nc(ncc3)N4CCNCC4)cc2)C
0.285185	Clc1ccc(cc1)COc2c(cc(c3nc(ncc3)N4CCNCC4)cc2)C
0.285185	Clc1ccc(cc1)COc2c(cc(c3nc(ncc3)N4CCNCC4)cc2)C
0.285185	Clc1ccc(cc1)COc2c(cc(c3nc(ncc3)N4CCNCC4)cc2)C
0.284768	Fc1c(NC(=O)OC(C)(C)C)cc(cc1)C(=O)N2CCN(CC=3ON=C(N3)c4ccc(cc4)C)CC2
0.284768	Fc1c(NC(=O)OC(C)(C)C)cc(cc1)C(=O)N2CCN(CC=3ON=C(N3)c4ccc(cc4)C)CC2
0.284768	Fc1c(NC(=O)OC(C)(C)C)cc(cc1)C(=O)N2CCN(CC=3ON=C(N3)c4ccc(cc4)C)CC2
0.284768	Fc1c(NC(=O)OC(C)(C)C)cc(cc1)C(=O)N2CCN(CC=3ON=C(N3)c4ccc(cc4)C)CC2
0.284768	Fc1c(NC(=O)OC(C)(C)C)cc(cc1)C(=O)N2CCN(CC=3ON=C(N3)c4ccc(cc4)C)CC2
0.284768	Fc1c(NC(=O)OC(C)(C)C)cc(cc1)C(=O)N2CCN(CC=3ON=C(N3)c4ccc(cc4)C)CC2
0.284173	O=C(Nc1cc(NC(=O)CN2CCCCC2)c(cc1)C)C(=O)NCCC(N)Cc3ccccc3
0.284173	O=C(Nc1cc(NC(=O)CN2CCCCC2)c(cc1)C)C(=O)NCCC(N)Cc3ccccc3
0.283737	Clc1c(NC(=O)OC(C)(C)C)cccc1CC(=O)Nc2c(ccc(c2)C(=O)Nc3ccccc3)C
0.283737	Clc1c(NC(=O)OC(C)(C)C)cccc1CC(=O)Nc2c(ccc(c2)C(=O)Nc3ccccc3)C
0.283737	Clc1c(NC(=O)OC(C)(C)C)cccc1CC(=O)Nc2c(ccc(c2)C(=O)Nc3ccccc3)C
0.283737	Clc1c(NC(=O)OC(C)(C)C)cccc1CC(=O)Nc2c(ccc(c2)C(=O)Nc3ccccc3)C
0.283401	FC(F)(F)c1c(ccc(NC(=O)c2cc(C#C)ccc2)c1)C
0.283401	FC(F)(F)c1c(ccc(NC(=O)c2cc(C#C)ccc2)c1)C
0.283401	FC(F)(F)c1c(ccc(NC(=O)c2cc(C#C)ccc2)c1)C
0.283401	FC(F)(F)c1c(ccc(NC(=O)c2cc(C#C)ccc2)c1)C
0.283401	FC(F)(F)c1c(ccc(NC(=O)c2cc(C#C)ccc2)c1)C
0.283401	FC(F)(F)c1c(ccc(NC(=O)c2cc(C#C)ccc2)c1)C
0.283401	FC(F)(F)c1c(ccc(NC(=O)c2cc(C#C)ccc2)c1)C
0.283401	FC(F)(F)c1c(ccc(NC(=O)c2cc(C#C)ccc2)c1)C
0.283401	FC(F)(F)c1c(ccc(NC(=O)c2cc(C#C)ccc2)c1)C
0.283401	FC(F)(F)c1c(ccc(NC(=O)c2cc(C#C)ccc2)c1)C
0.283088	O=C(O)C(CNC(=O)c1cc(NC(=O)Cc2ccncc2)c(cc1)C)(C)C
0.283088	O=C(O)C(CNC(=O)c1cc(NC(=O)Cc2ccncc2)c(cc1)C)(C)C
0.283088	O=C(O)C(CNC(=O)c1cc(NC(=O)Cc2ccncc2)c(cc1)C)(C)C
0.283088	O=C(O)C(CNC(=O)c1cc(NC(=O)Cc2ccncc2)c(cc1)C)(C)C
0.283088	O=C(O)C(CNC(=O)c1cc(NC(=O)Cc2ccncc2)c(cc1)C)(C)C
0.283088	O=C(O)C(CNC(=O)c1cc(NC(=O)Cc2ccncc2)c(cc1)C)(C)C
0.283088	O=C(O)C(CNC(=O)c1cc(NC(=O)Cc2ccncc2)c(cc1)C)(C)C
0.283088	O=C(O)C(CNC(=O)c1cc(NC(=O)Cc2ccncc2)c(cc1)C)(C)C
0.283088	O=C(O)C(CNC(=O)c1cc(NC(=O)Cc2ccncc2)c(cc1)C)(C)C
0.283088	O=C(O)C(CNC(=O)c1cc(NC(=O)Cc2ccncc2)c(cc1)C)(C)C
0.282946	Fc1c(F)ccc(c2nc(ncc2)NC(=O)C3CC(F)(F)C3)c1
0.282946	Fc1c(F)ccc(c2nc(ncc2)NC(=O)C3CC(F)(F)C3)c1
0.282946	Fc1c(F)ccc(c2nc(ncc2)NC(=O)C3CC(F)(F)C3)c1
0.282946	Fc1c(F)ccc(c2nc(ncc2)NC(=O)C3CC(F)(F)C3)c1
0.282946	Fc1c(F)ccc(c2nc(ncc2)NC(=O)C3CC(F)(F)C3)c1
0.282946	Fc1c(F)ccc(c2nc(ncc2)NC(=O)C3CC(F)(F)C3)c1
0.282946	Fc1c(F)ccc(c2nc(ncc2)NC(=O)C3CC(F)(F)C3)c1
0.282946	Fc1c(F)ccc(c2nc(ncc2)NC(=O)C3CC(F)(F)C3)c1
0.282946	Fc1c(F)ccc(c2nc(ncc2)NC(=O)C3CC(F)(F)C3)c1
0.282946	Fc1c(F)ccc(c2nc(ncc2)NC(=O)C3CC(F)(F)C3)c1
0.282609	Clc1ncc(NNC(=O)C(=O)Nc2c(ccc(c2)C(=O)NCC(F)(F)F)C)cc1
0.282609	Clc1ncc(NNC(=O)C(=O)Nc2c(ccc(c2)C(=O)NCC(F)(F)F)C)cc1
0.282609	Clc1ncc(NNC(=O)C(=O)Nc2c(ccc(c2)C(=O)NCC(F)(F)F)C)cc1
0.282609	Clc1ncc(NNC(=O)C(=O)Nc2c(ccc(c2)C(=O)NCC(F)(F)F)C)cc1
0.282609	Clc1ncc(NNC(=O)C(=O)Nc2c(ccc(c2)C(=O)NCC(F)(F)F)C)cc1
0.282609	Clc1ncc(NNC(=O)C(=O)Nc2c(ccc(c2)C(=O)NCC(F)(F)F)C)cc1
0.282609	Clc1ncc(NNC(=O)C(=O)Nc2c(ccc(c2)C(=O)NCC(F)(F)F)C)cc1
0.282609	Clc1ncc(NNC(=O)C(=O)Nc2c(ccc(c2)C(=O)NCC(F)(F)F)C)cc1
0.282609	Clc1ncc(NNC(=O)C(=O)Nc2c(ccc(c2)C(=O)NCC(F)(F)F)C)cc1
0.282609	Clc1ncc(NNC(=O)C(=O)Nc2c(ccc(c2)C(=O)NCC(F)(F)F)C)cc1
0.282609	O=C(Nc1c(cccc1)C(=O)NC(CC)C)c2cc(c3ccccc3)c(cc2)C
0.282609	O=C(Nc1c(cccc1)C(=O)NC(CC)C)c2cc(c3ccccc3)c(cc2)C
0.282609	O=C(Nc1c(cccc1)C(=O)NC(CC)C)c2cc(c3ccccc3)c(cc2)C
0.282609	O=C(Nc1c(cccc1)C(=O)NC(CC)C)c2cc(c3ccccc3)c(cc2)C
0.282609	O=C(Nc1c(cccc1)C(=O)NC(CC)C)c2cc(c3ccccc3)c(cc2)C
0.282609	O=C(Nc1c(cccc1)C(=O)NC(CC)C)c2cc(c3ccccc3)c(cc2)C
0.282609	O=C(Nc1c(cccc1)C(=O)NC(CC)C)c2cc(c3ccccc3)c(cc2)C
0.282051	S1C(C=2OC=C(N2)CC3=NOC(=N3)c4cc(NC(=O)C=5OC=CC5)c(cc4)C)=CC=C1
0.282051	S1C(C=2OC=C(N2)CC3=NOC(=N3)c4cc(NC(=O)C=5OC=CC5)c(cc4)C)=CC=C1
0.282051	S1C(C=2OC=C(N2)CC3=NOC(=N3)c4cc(NC(=O)C=5OC=CC5)c(cc4)C)=CC=C1
0.282051	S1C(C=2OC=C(N2)CC3=NOC(=N3)c4cc(NC(=O)C=5OC=CC5)c(cc4)C)=CC=C1
0.282051	S1C(C=2OC=C(N2)CC3=NOC(=N3)c4cc(NC(=O)C=5OC=CC5)c(cc4)C)=CC=C1
0.282051	S1C(C=2OC=C(N2)CC3=NOC(=N3)c4cc(NC(=O)C=5OC=CC5)c(cc4)C)=CC=C1
0.282051	S1C(C=2OC=C(N2)CC3=NOC(=N3)c4cc(NC(=O)C=5OC=CC5)c(cc4)C)=CC=C1
0.282051	S1C(C=2OC=C(N2)CC3=NOC(=N3)c4cc(NC(=O)C=5OC=CC5)c(cc4)C)=CC=C1
0.282051	S1C(C=2OC=C(N2)CC3=NOC(=N3)c4cc(NC(=O)C=5OC=CC5)c(cc4)C)=CC=C1
0.282051	S1C(C=2OC=C(N2)CC3=NOC(=N3)c4cc(NC(=O)C=5OC=CC5)c(cc4)C)=CC=C1
0.281853	S(=O)(=O)(c1cc(ccc1)C(=O)Nc2c(cc(NC(=O)C=O)cc2)C)C
0.281853	O=C(NC1CCN(Cc2ccc(cc2)C=3N=NNN3)CC1)c4c(cccc4)C
0.281853	O=C(NC1CCN(Cc2ccc(cc2)C=3N=NNN3)CC1)c4c(cccc4)C
0.281853	O=C(NC1CCN(Cc2ccc(cc2)C=3N=NNN3)CC1)c4c(cccc4)C
0.281853	O=C(NC1CCN(Cc2ccc(cc2)C=3N=NNN3)CC1)c4c(cccc4)C
0.281853	O=C(NC1CCN(Cc2ccc(cc2)C=3N=NNN3)CC1)c4c(cccc4)C
0.281853	O=C(NC1CCN(Cc2ccc(cc2)C=3N=NNN3)CC1)c4c(cccc4)C
0.281853	O=C(NC1CCN(Cc2ccc(cc2)C=3N=NNN3)CC1)c4c(cccc4)C
0.281853	O=C(NC1CCN(Cc2ccc(cc2)C=3N=NNN3)CC1)c4c(cccc4)C
0.281853	O=C(Nc1ncccc1C)c2ccc(cc2)C=3OC(=NN3)c4cc(ccc4)C
0.281853	O=C(Nc1ncccc1C)c2ccc(cc2)C=3OC(=NN3)c4cc(ccc4)C
0.281853	O=C(Nc1ncccc1C)c2ccc(cc2)C=3OC(=NN3)c4cc(ccc4)C
0.281853	O=C(Nc1ncccc1C)c2ccc(cc2)C=3OC(=NN3)c4cc(ccc4)C
0.281853	O=C(Nc1ncccc1C)c2ccc(cc2)C=3OC(=NN3)c4cc(ccc4)C
0.281853	O=C(Nc1ncccc1C)c2ccc(cc2)C=3OC(=NN3)c4cc(ccc4)C
0.281853	O=C(Nc1ncccc1C)c2ccc(cc2)C=3OC(=NN3)c4cc(ccc4)C
0.281853	O=C(Nc1ncccc1C)c2ccc(cc2)C=3OC(=NN3)c4cc(ccc4)C
0.278884	O=C(Nc1cnc(nc1)C2CC2)c3ccc(cc3)CN4CC(OCC4)C
0.278884	O=C(Nc1cnc(nc1)C2CC2)c3ccc(cc3)CN4CC(OCC4)C
0.278884	O=C(Nc1cnc(nc1)C2CC2)c3ccc(cc3)CN4CC(OCC4)C
0.278884	O=C(Nc1cnc(nc1)C2CC2)c3ccc(cc3)CN4CC(OCC4)C
0.278884	O=C(Nc1cnc(nc1)C2CC2)c3ccc(cc3)CN4CC(OCC4)C
0.278884	O=C(Nc1cnc(nc1)C2CC2)c3ccc(cc3)CN4CC(OCC4)C
0.278884	O=C(Nc1cnc(nc1)C2CC2)c3ccc(cc3)CN4CC(OCC4)C
0.27881	BrC=1C(=O)C(NC(=O)c2cc(c3ccccc3)c(cc2)C)=CNC1
0.27881	BrC=1C(=O)C(NC(=O)c2cc(c3ccccc3)c(cc2)C)=CNC1
0.27881	BrC=1C(=O)C(NC(=O)c2cc(c3ccccc3)c(cc2)C)=CNC1
0.27881	BrC=1C(=O)C(NC(=O)c2cc(c3ccccc3)c(cc2)C)=CNC1
0.27881	BrC=1C(=O)C(NC(=O)c2cc(c3ccccc3)c(cc2)C)=CNC1
0.27881	BrC=1C(=O)C(NC(=O)c2cc(c3ccccc3)c(cc2)C)=CNC1
0.27881	BrC=1C(=O)C(NC(=O)c2cc(c3ccccc3)c(cc2)C)=CNC1
0.27881	BrC=1C(=O)C(NC(=O)c2cc(c3ccccc3)c(cc2)C)=CNC1
0.27881	BrC=1C(=O)C(NC(=O)c2cc(c3ccccc3)c(cc2)C)=CNC1
0.27881	BrC=1C(=O)C(NC(=O)c2cc(c3ccccc3)c(cc2)C)=CNC1
0.278746	O=C(Nc1ccccc1)c2cc(NC(=O)C3CN(C(=O)C3)C(C)C)c(cc2)C
0.278746	O=C(Nc1ccccc1)c2cc(NC(=O)C3CN(C(=O)C3)C(C)C)c(cc2)C
0.278746	O=C(Nc1ccccc1)c2cc(NC(=O)C3CN(C(=O)C3)C(C)C)c(cc2)C
0.278746	O=C(Nc1ccccc1)c2cc(NC(=O)C3CN(C(=O)C3)C(C)C)c(cc2)C
0.278746	O=C(Nc1ccccc1)c2cc(NC(=O)C3CN(C(=O)C3)C(C)C)c(cc2)C
0.278746	O=C(Nc1ccccc1)c2cc(NC(=O)C3CN(C(=O)C3)C(C)C)c(cc2)C
0.278746	O=C(Nc1ccccc1)c2cc(NC(=O)C3CN(C(=O)C3)C(C)C)c(cc2)C
0.278169	S1C(=NC(c2ccc(cc2)CC)=C1)NC(=O)COC(=O)c3cc(NC=4SC=CN4)ccc3
0.278169	S1C(=NC(c2ccc(cc2)CC)=C1)NC(=O)COC(=O)c3cc(NC=4SC=CN4)ccc3
0.278169	S1C(=NC(c2ccc(cc2)CC)=C1)NC(=O)COC(=O)c3cc(NC=4SC=CN4)ccc3
0.278169	S1C(=NC(c2ccc(cc2)CC)=C1)NC(=O)COC(=O)c3cc(NC=4SC=CN4)ccc3
0.277778	Fc1c(NC(=O)OC(C)(C)C)cc(cc1)C(=O)Nc2ccc(cc2)COC
0.277778	Fc1c(NC(=O)OC(C)(C)C)cc(cc1)C(=O)Nc2ccc(cc2)COC
0.277778	Fc1c(NC(=O)OC(C)(C)C)cc(cc1)C(=O)Nc2ccc(cc2)COC
0.277778	Fc1c(NC(=O)OC(C)(C)C)cc(cc1)C(=O)Nc2ccc(cc2)COC
0.277778	Fc1c(NC(=O)OC(C)(C)C)cc(cc1)C(=O)Nc2ccc(cc2)COC
0.277778	Fc1c(NC(=O)OC(C)(C)C)cc(cc1)C(=O)Nc2ccc(cc2)COC
0.277778	Fc1c(NC(=O)OC(C)(C)C)cc(cc1)C(=O)Nc2ccc(cc2)COC
0.277778	Fc1c(NC(=O)OC(C)(C)C)cc(cc1)C(=O)Nc2ccc(cc2)COC
0.277778	Fc1c(NC(=O)OC(C)(C)C)cc(cc1)C(=O)Nc2ccc(cc2)COC
0.277778	Fc1c(NC(=O)OC(C)(C)C)cc(cc1)C(=O)Nc2ccc(cc2)COC
0.275	FC(F)(F)CNC(=O)c1cc(NC(=O)C=O)c(cc1)C
0.275	FC(F)(F)CNC(=O)c1cc(NC(=O)C=O)c(cc1)C
0.275	FC(F)(F)CNC(=O)c1cc(NC(=O)C=O)c(cc1)C
0.275	FC(F)(F)CNC(=O)c1cc(NC(=O)C=O)c(cc1)C
0.275	FC(F)(F)CNC(=O)c1cc(NC(=O)C=O)c(cc1)C
0.275	FC(F)(F)CNC(=O)c1cc(NC(=O)C=O)c(cc1)C
0.275	FC(F)(F)CNC(=O)c1cc(NC(=O)C=O)c(cc1)C
0.275	FC(F)(F)CNC(=O)c1cc(NC(=O)C=O)c(cc1)C
0.275	FC(F)(F)CNC(=O)c1cc(NC(=O)C=O)c(cc1)C
0.275	FC(F)(F)CNC(=O)c1cc(NC(=O)C=O)c(cc1)C
0.2749	Brc1c(NC(=O)c2cncc(c3cc(F)ccc3)c2)ccnc1
0.2749	Brc1c(NC(=O)c2cncc(c3cc(F)ccc3)c2)ccnc1
0.2749	Brc1c(NC(=O)c2cncc(c3cc(F)ccc3)c2)ccnc1
0.2749	Brc1c(NC(=O)c2cncc(c3cc(F)ccc3)c2)ccnc1
0.2749	Brc1c(NC(=O)c2cncc(c3cc(F)ccc3)c2)ccnc1
0.2749	Brc1c(NC(=O)c2cncc(c3cc(F)ccc3)c2)ccnc1
0.2749	Brc1c(NC(=O)c2cncc(c3cc(F)ccc3)c2)ccnc1
0.2749	Brc1c(NC(=O)c2cncc(c3cc(F)ccc3)c2)ccnc1
0.2749	Brc1c(NC(=O)c2cncc(c3cc(F)ccc3)c2)ccnc1
0.2749	Brc1c(NC(=O)c2cncc(c3cc(F)ccc3)c2)ccnc1
0.274678	O=C(Nc1ccc(cc1)C(=O)Nc2cnccc2)c3c(N)cccc3
0.274678	O=C(Nc1ccc(cc1)C(=O)Nc2cnccc2)c3c(N)cccc3
0.274678	O=C(Nc1ccc(cc1)C(=O)Nc2cnccc2)c3c(N)cccc3
0.274678	O=C(Nc1ccc(cc1)C(=O)Nc2cnccc2)c3c(N)cccc3
0.274678	O=C(Nc1ccc(cc1)C(=O)Nc2cnccc2)c3c(N)cccc3
0.274678	O=C(Nc1ccc(cc1)C(=O)Nc2cnccc2)c3c(N)cccc3
0.274678	O=C(Nc1ccc(cc1)C(=O)Nc2cnccc2)c3c(N)cccc3
0.274678	O=C(Nc1ccc(cc1)C(=O)Nc2cnccc2)c3c(N)cccc3
0.274678	O=C(Nc1ccc(cc1)C(=O)Nc2cnccc2)c3c(N)cccc3
0.274678	O=C(Nc1ccc(cc1)C(=O)Nc2cnccc2)c3c(N)cccc3
0.274648	O=C(N(CCOCCNC)C)C(=O)Nc1c(ccc(c2nccnc2)c1)C
0.274648	O=C(N(CCOCCNC)C)C(=O)Nc1c(ccc(c2nccnc2)c1)C
0.274194	O=C(N1CCN(CC1)C)c2ccc(cc2)CNC3CCN(Cc4cnccc4)CC3
0.274194	O=C(N1CCN(CC1)C)c2ccc(cc2)CNC3CCN(Cc4cnccc4)CC3
0.274194	O=C(N1CCN(CC1)C)c2ccc(cc2)CNC3CCN(Cc4cnccc4)CC3
0.274194	O=C(N1CCN(CC1)C)c2ccc(cc2)CNC3CCN(Cc4cnccc4)CC3
0.274194	O=C(N1CCN(CC1)C)c2ccc(cc2)CNC3CCN(Cc4cnccc4)CC3
0.274194	O=C(N1CCN(CC1)C)c2ccc(cc2)CNC3CCN(Cc4cnccc4)CC3
0.274194	O=C(N1CCN(CC1)C)c2ccc(cc2)CNC3CCN(Cc4cnccc4)CC3
0.274194	O=C(N1CCN(CC1)C)c2ccc(cc2)CNC3CCN(Cc4cnccc4)CC3
0.274194	O=C(N1CCN(CC1)C)c2ccc(cc2)CNC3CCN(Cc4cnccc4)CC3
0.274194	O=C(N1CCN(CC1)C)c2ccc(cc2)CNC3CCN(Cc4cnccc4)CC3
0.272727	S(=O)(=O)(NC(C)(C)C)Cc1cc(ccc1)C(=O)Nc2cc(c(cc2)C)C(F)(F)F
0.272727	S(=O)(=O)(NC(C)(C)C)Cc1cc(ccc1)C(=O)Nc2cc(c(cc2)C)C(F)(F)F
0.272727	S(=O)(=O)(NC(C)(C)C)Cc1cc(ccc1)C(=O)Nc2cc(c(cc2)C)C(F)(F)F
0.272727	S(=O)(=O)(NC(C)(C)C)Cc1cc(ccc1)C(=O)Nc2cc(c(cc2)C)C(F)(F)F
0.272727	S(=O)(=O)(NC(C)(C)C)Cc1cc(ccc1)C(=O)Nc2cc(c(cc2)C)C(F)(F)F
0.272727	S(=O)(=O)(NC(C)(C)C)Cc1cc(ccc1)C(=O)Nc2cc(c(cc2)C)C(F)(F)F
0.272727	S(=O)(=O)(NC(C)(C)C)Cc1cc(ccc1)C(=O)Nc2cc(c(cc2)C)C(F)(F)F
0.272727	S(=O)(=O)(NC(C)(C)C)Cc1cc(ccc1)C(=O)Nc2cc(c(cc2)C)C(F)(F)F
0.272727	S(=O)(=O)(NC(C)(C)C)Cc1cc(ccc1)C(=O)Nc2cc(c(cc2)C)C(F)(F)F
0.272727	S(=O)(=O)(NC(C)(C)C)Cc1cc(ccc1)C(=O)Nc2cc(c(cc2)C)C(F)(F)F
0.272085	O=C(OC(C)(C)C)Nc1cc(c(cc1)C)C(=O)NNc2nc(ncc2)N(C)C
0.272085	O=C(OC(C)(C)C)Nc1cc(c(cc1)C)C(=O)NNc2nc(ncc2)N(C)C
0.272085	O=C(OC(C)(C)C)Nc1cc(c(cc1)C)C(=O)NNc2nc(ncc2)N(C)C
0.272085	O=C(OC(C)(C)C)Nc1cc(c(cc1)C)C(=O)NNc2nc(ncc2)N(C)C
0.272085	O=C(OC(C)(C)C)Nc1cc(c(cc1)C)C(=O)NNc2nc(ncc2)N(C)C
0.272085	O=C(OC(C)(C)C)Nc1cc(c(cc1)C)C(=O)NNc2nc(ncc2)N(C)C
0.272085	O=C(OC(C)(C)C)Nc1cc(c(cc1)C)C(=O)NNc2nc(ncc2)N(C)C
0.272085	O=C(OC(C)(C)C)Nc1cc(c(cc1)C)C(=O)NNc2nc(ncc2)N(C)C
0.272085	O=C(OC(C)(C)C)Nc1cc(c(cc1)C)C(=O)NNc2nc(ncc2)N(C)C
0.272085	O=C(OC(C)(C)C)Nc1cc(c(cc1)C)C(=O)NNc2nc(ncc2)N(C)C
0.271812	Fc1c(NC(=O)OC(C)(C)C)cc(cc1)C(=O)Nc2cc(ccc2)C3=NC=CN3CC
0.271812	Fc1c(NC(=O)OC(C)(C)C)cc(cc1)C(=O)Nc2cc(ccc2)C3=NC=CN3CC
0.271812	Fc1c(NC(=O)OC(C)(C)C)cc(cc1)C(=O)Nc2cc(ccc2)C3=NC=CN3CC
0.271812	Fc1c(NC(=O)OC(C)(C)C)cc(cc1)C(=O)Nc2cc(ccc2)C3=NC=CN3CC
0.271812	Fc1c(NC(=O)OC(C)(C)C)cc(cc1)C(=O)Nc2cc(ccc2)C3=NC=CN3CC
0.271812	Fc1c(NC(=O)OC(C)(C)C)cc(cc1)C(=O)Nc2cc(ccc2)C3=NC=CN3CC
0.271812	Fc1c(NC(=O)OC(C)(C)C)cc(cc1)C(=O)Nc2cc(ccc2)C3=NC=CN3CC
0.271812	Fc1c(NC(=O)OC(C)(C)C)cc(cc1)C(=O)Nc2cc(ccc2)C3=NC=CN3CC
0.271812	Fc1c(NC(=O)OC(C)(C)C)cc(cc1)C(=O)Nc2cc(ccc2)C3=NC=CN3CC
0.271812	Fc1c(NC(=O)OC(C)(C)C)cc(cc1)C(=O)Nc2cc(ccc2)C3=NC=CN3CC
0.271777	O=C(N(Cc1ccc(N2CCOCC2)cc1)C)c3cc(NC(=O)Cc4ccncc4)c(cc3)C
0.271777	O=C(N(Cc1ccc(N2CCOCC2)cc1)C)c3cc(NC(=O)Cc4ccncc4)c(cc3)C
0.271777	O=C(N(Cc1ccc(N2CCOCC2)cc1)C)c3cc(NC(=O)Cc4ccncc4)c(cc3)C
0.271777	O=C(N(Cc1ccc(N2CCOCC2)cc1)C)c3cc(NC(=O)Cc4ccncc4)c(cc3)C
0.271777	O=C(N(Cc1ccc(N2CCOCC2)cc1)C)c3cc(NC(=O)Cc4ccncc4)c(cc3)C
0.271777	O=C(N(Cc1ccc(N2CCOCC2)cc1)C)c3cc(NC(=O)Cc4ccncc4)c(cc3)C
0.271777	O=C(N(Cc1ccc(N2CCOCC2)cc1)C)c3cc(NC(=O)Cc4ccncc4)c(cc3)C
0.271777	O=C(N(Cc1ccc(N2CCOCC2)cc1)C)c3cc(NC(=O)Cc4ccncc4)c(cc3)C
0.271777	O=C(N(Cc1ccc(N2CCOCC2)cc1)C)c3cc(NC(=O)Cc4ccncc4)c(cc3)C
0.271777	O=C(N(Cc1ccc(N2CCOCC2)cc1)C)c3cc(NC(=O)Cc4ccncc4)c(cc3)C
0.271739	FC(F)(F)c1c(ccc(NC(=O)c2ncc(N3C=NC=C3)cc2)c1)C
0.271739	FC(F)(F)c1c(ccc(NC(=O)c2ncc(N3C=NC=C3)cc2)c1)C
0.271739	FC(F)(F)c1c(ccc(NC(=O)c2ncc(N3C=NC=C3)cc2)c1)C
0.271739	FC(F)(F)c1c(ccc(NC(=O)c2ncc(N3C=NC=C3)cc2)c1)C
0.271739	FC(F)(F)c1c(ccc(NC(=O)c2ncc(N3C=NC=C3)cc2)c1)C
0.271739	FC(F)(F)c1c(ccc(NC(=O)c2ncc(N3C=NC=C3)cc2)c1)C
0.271739	FC(F)(F)c1c(ccc(NC(=O)c2ncc(N3C=NC=C3)cc2)c1)C
0.271739	FC(F)(F)c1c(ccc(NC(=O)c2ncc(N3C=NC=C3)cc2)c1)C
0.271739	FC(F)(F)c1c(ccc(NC(=O)c2ncc(N3C=NC=C3)cc2)c1)C
0.271739	FC(F)(F)c1c(ccc(NC(=O)c2ncc(N3C=NC=C3)cc2)c1)C
0.271127	S1C=C(C=C1)C(N2CCN(C(=O)c3cc(NC(=O)Nc4ccccc4)c(cc3)C)CC2)C
0.271127	S1C=C(C=C1)C(N2CCN(C(=O)c3cc(NC(=O)Nc4ccccc4)c(cc3)C)CC2)C
0.271127	S1C=C(C=C1)C(N2CCN(C(=O)c3cc(NC(=O)Nc4ccccc4)c(cc3)C)CC2)C
0.271127	S1C=C(C=C1)C(N2CCN(C(=O)c3cc(NC(=O)Nc4ccccc4)c(cc3)C)CC2)C
0.271127	S1C=C(C=C1)C(N2CCN(C(=O)c3cc(NC(=O)Nc4ccccc4)c(cc3)C)CC2)C
0.271127	S1C=C(C=C1)C(N2CCN(C(=O)c3cc(NC(=O)Nc4ccccc4)c(cc3)C)CC2)C
0.271127	S1C=C(C=C1)C(N2CCN(C(=O)c3cc(NC(=O)Nc4ccccc4)c(cc3)C)CC2)C
0.271127	S1C=C(C=C1)C(N2CCN(C(=O)c3cc(NC(=O)Nc4ccccc4)c(cc3)C)CC2)C
0.271127	S1C=C(C=C1)C(N2CCN(C(=O)c3cc(NC(=O)Nc4ccccc4)c(cc3)C)CC2)C
0.271127	S1C=C(C=C1)C(N2CCN(C(=O)c3cc(NC(=O)Nc4ccccc4)c(cc3)C)CC2)C
0.270463	FC(F)(F)CNC(=O)c1cc(NC(=O)C(=O)NCCC2CN(CC2)C)c(cc1)C
0.270463	FC(F)(F)CNC(=O)c1cc(NC(=O)C(=O)NCCC2CN(CC2)C)c(cc1)C
0.270463	FC(F)(F)CNC(=O)c1cc(NC(=O)C(=O)NCCC2CN(CC2)C)c(cc1)C
0.270463	FC(F)(F)CNC(=O)c1cc(NC(=O)C(=O)NCCC2CN(CC2)C)c(cc1)C
0.270463	FC(F)(F)CNC(=O)c1cc(NC(=O)C(=O)NCCC2CN(CC2)C)c(cc1)C
0.270463	FC(F)(F)CNC(=O)c1cc(NC(=O)C(=O)NCCC2CN(CC2)C)c(cc1)C
0.270463	FC(F)(F)CNC(=O)c1cc(NC(=O)C(=O)NCCC2CN(CC2)C)c(cc1)C
0.270463	FC(F)(F)CNC(=O)c1cc(NC(=O)C(=O)NCCC2CN(CC2)C)c(cc1)C
0.270463	FC(F)(F)CNC(=O)c1cc(NC(=O)C(=O)NCCC2CN(CC2)C)c(cc1)C
0.270463	FC(F)(F)CNC(=O)c1cc(NC(=O)C(=O)NCCC2CN(CC2)C)c(cc1)C
0.270463	S(=O)(=O)(Nc1c(F)cccc1)c2ccc(cc2)C(=O)Nc3cc(c(cc3)C)C(F)(F)F
0.270463	S(=O)(=O)(Nc1c(F)cccc1)c2ccc(cc2)C(=O)Nc3cc(c(cc3)C)C(F)(F)F
0.270463	S(=O)(=O)(Nc1c(F)cccc1)c2ccc(cc2)C(=O)Nc3cc(c(cc3)C)C(F)(F)F
0.270463	S(=O)(=O)(Nc1c(F)cccc1)c2ccc(cc2)C(=O)Nc3cc(c(cc3)C)C(F)(F)F
0.270463	S(=O)(=O)(Nc1c(F)cccc1)c2ccc(cc2)C(=O)Nc3cc(c(cc3)C)C(F)(F)F
0.270463	S(=O)(=O)(Nc1c(F)cccc1)c2ccc(cc2)C(=O)Nc3cc(c(cc3)C)C(F)(F)F
0.270463	S(=O)(=O)(Nc1c(F)cccc1)c2ccc(cc2)C(=O)Nc3cc(c(cc3)C)C(F)(F)F
0.270463	S(=O)(=O)(Nc1c(F)cccc1)c2ccc(cc2)C(=O)Nc3cc(c(cc3)C)C(F)(F)F
0.270463	S(=O)(=O)(Nc1c(F)cccc1)c2ccc(cc2)C(=O)Nc3cc(c(cc3)C)C(F)(F)F
0.270463	S(=O)(=O)(Nc1c(F)cccc1)c2ccc(cc2)C(=O)Nc3cc(c(cc3)C)C(F)(F)F
0.27027	O=C(Nc1cc(NC(=O)CN2CCCCC2)c(cc1)C)C(=O)NCCCNC
0.27027	O=C(Nc1cc(NC(=O)CN2CCCCC2)c(cc1)C)C(=O)NCCCNC
0.27027	O=C(Nc1cc(NC(=O)CN2CCCCC2)c(cc1)C)C(=O)NCCCNC
0.270175	S1C(=NC=C1C)c2cc(ccc2)C(=O)Nc3cc4c(cc3)CCNC4
0.270175	S1C(=NC=C1C)c2cc(ccc2)C(=O)Nc3cc4c(cc3)CCNC4
0.270175	S1C(=NC=C1C)c2cc(ccc2)C(=O)Nc3cc4c(cc3)CCNC4
0.270175	S1C(=NC=C1C)c2cc(ccc2)C(=O)Nc3cc4c(cc3)CCNC4
0.270175	S1C(=NC=C1C)c2cc(ccc2)C(=O)Nc3cc4c(cc3)CCNC4
0.270175	S1C(=NC=C1C)c2cc(ccc2)C(=O)Nc3cc4c(cc3)CCNC4
0.270175	S1C(=NC=C1C)c2cc(ccc2)C(=O)Nc3cc4c(cc3)CCNC4
0.270175	S1C(=NC=C1C)c2cc(ccc2)C(=O)Nc3cc4c(cc3)CCNC4
0.270175	S1C(=NC=C1C)c2cc(ccc2)C(=O)Nc3cc4c(cc3)CCNC4
0.270175	S1C(=NC=C1C)c2cc(ccc2)C(=O)Nc3cc4c(cc3)CCNC4
0.26935	O=C(Nc1c(ccc(c2nccnc2)c1)C)C(=O)NCCCc3nc4NCCCc4cc3
0.26935	O=C(Nc1c(ccc(c2nccnc2)c1)C)C(=O)NCCCc3nc4NCCCc4cc3
0.26935	O=C(Nc1c(ccc(c2nccnc2)c1)C)C(=O)NCCCc3nc4NCCCc4cc3
0.26935	O=C(Nc1c(ccc(c2nccnc2)c1)C)C(=O)NCCCc3nc4NCCCc4cc3
0.26935	O=C(Nc1c(ccc(c2nccnc2)c1)C)C(=O)NCCCc3nc4NCCCc4cc3
0.26935	O=C(Nc1c(ccc(c2nccnc2)c1)C)C(=O)NCCCc3nc4NCCCc4cc3
0.26935	O=C(Nc1c(ccc(c2nccnc2)c1)C)C(=O)NCCCc3nc4NCCCc4cc3
0.26935	O=C(Nc1c(ccc(c2nccnc2)c1)C)C(=O)NCCCc3nc4NCCCc4cc3
0.26935	O=C(Nc1c(ccc(c2nccnc2)c1)C)C(=O)NCCCc3nc4NCCCc4cc3
0.26935	O=C(Nc1c(ccc(c2nccnc2)c1)C)C(=O)NCCCc3nc4NCCCc4cc3
0.269231	O=C(Nc1ccc(cc1)CCN2N=NC(=N2)c3ccccc3)c4cnc(N5CCOCC5)cc4
0.269231	O=C(Nc1ccc(cc1)CCN2N=NC(=N2)c3ccccc3)c4cnc(N5CCOCC5)cc4
0.269231	O=C(Nc1ccc(cc1)CCN2N=NC(=N2)c3ccccc3)c4cnc(N5CCOCC5)cc4
0.268966	P(=O)(C1CC(NC(=O)c2cc(NC(=O)Cc3ccncc3)c(cc2)C)CCC1)(C)C
0.268966	P(=O)(C1CC(NC(=O)c2cc(NC(=O)Cc3ccncc3)c(cc2)C)CCC1)(C)C
0.268966	P(=O)(C1CC(NC(=O)c2cc(NC(=O)Cc3ccncc3)c(cc2)C)CCC1)(C)C
0.268966	P(=O)(C1CC(NC(=O)c2cc(NC(=O)Cc3ccncc3)c(cc2)C)CCC1)(C)C
0.268966	P(=O)(C1CC(NC(=O)c2cc(NC(=O)Cc3ccncc3)c(cc2)C)CCC1)(C)C
0.268966	P(=O)(C1CC(NC(=O)c2cc(NC(=O)Cc3ccncc3)c(cc2)C)CCC1)(C)C
0.268966	P(=O)(C1CC(NC(=O)c2cc(NC(=O)Cc3ccncc3)c(cc2)C)CCC1)(C)C
0.268966	P(=O)(C1CC(NC(=O)c2cc(NC(=O)Cc3ccncc3)c(cc2)C)CCC1)(C)C
0.268966	P(=O)(C1CC(NC(=O)c2cc(NC(=O)Cc3ccncc3)c(cc2)C)CCC1)(C)C
0.268966	P(=O)(C1CC(NC(=O)c2cc(NC(=O)Cc3ccncc3)c(cc2)C)CCC1)(C)C
0.268707	O=C(Nc1c(ccc(c2nccnc2)c1)C)C(=O)NCC34CNC(CC3)CC4
0.268707	O=C(Nc1c(ccc(c2nccnc2)c1)C)C(=O)NCC34CNC(CC3)CC4
0.268707	O=C(Nc1c(ccc(c2nccnc2)c1)C)C(=O)NCC34CNC(CC3)CC4
0.268707	O=C(Nc1c(ccc(c1)C=2ON=C(N2)c3ncc(nc3)N4CCNCC4)C)C
0.268293	O=C(NC1=NOC=N1)c2cncc(c3ncccc3)c2
0.268293	O=C(NC1=NOC=N1)c2cncc(c3ncccc3)c2
0.268293	O=C(NC1=NOC=N1)c2cncc(c3ncccc3)c2
0.268293	O=C(NC1=NOC=N1)c2cncc(c3ncccc3)c2
0.268293	O=C(NC1=NOC=N1)c2cncc(c3ncccc3)c2
0.268293	O=C(NC1=NOC=N1)c2cncc(c3ncccc3)c2
0.268293	O=C(NC1=NOC=N1)c2cncc(c3ncccc3)c2
0.268293	O=C(NC1=NOC=N1)c2cncc(c3ncccc3)c2
0.268293	O=C(NC1=NOC=N1)c2cncc(c3ncccc3)c2
0.268293	O=C(NC1=NOC=N1)c2cncc(c3ncccc3)c2
0.267782	FC(F)(F)c1nc(ncc1)Nc2cc(ccc2)C(=O)N
0.267782	FC(F)(F)c1nc(ncc1)Nc2cc(ccc2)C(=O)N
0.267782	FC(F)(F)c1nc(ncc1)Nc2cc(ccc2)C(=O)N
0.267782	FC(F)(F)c1nc(ncc1)Nc2cc(ccc2)C(=O)N
0.267782	FC(F)(F)c1nc(ncc1)Nc2cc(ccc2)C(=O)N
0.267782	FC(F)(F)c1nc(ncc1)Nc2cc(ccc2)C(=O)N
0.267782	FC(F)(F)c1nc(ncc1)Nc2cc(ccc2)C(=O)N
0.267782	FC(F)(F)c1nc(ncc1)Nc2cc(ccc2)C(=O)N
0.267782	FC(F)(F)c1nc(ncc1)Nc2cc(ccc2)C(=O)N
0.267782	FC(F)(F)c1nc(ncc1)Nc2cc(ccc2)C(=O)N
0.26749	Clc1cncc(c1)C(=O)Nc2cc(ccc2)CCN3CCCC3
0.26749	Clc1cncc(c1)C(=O)Nc2cc(ccc2)CCN3CCCC3
0.26749	Clc1cncc(c1)C(=O)Nc2cc(ccc2)CCN3CCCC3
0.26749	Clc1cncc(c1)C(=O)Nc2cc(ccc2)CCN3CCCC3
0.26749	Clc1cncc(c1)C(=O)Nc2cc(ccc2)CCN3CCCC3
0.26749	Clc1cncc(c1)C(=O)Nc2cc(ccc2)CCN3CCCC3
0.26749	Clc1cncc(c1)C(=O)Nc2cc(ccc2)CCN3CCCC3
0.26749	Clc1cncc(c1)C(=O)Nc2cc(ccc2)CCN3CCCC3
0.26749	Clc1cncc(c1)C(=O)Nc2cc(ccc2)CCN3CCCC3
0.26749	Clc1cncc(c1)C(=O)Nc2cc(ccc2)CCN3CCCC3
0.267399	Brc1cc(ccc1)C=2N=C(SC2)NC(=O)c3cc(OC)c(OC)cc3
0.267399	Brc1cc(ccc1)C=2N=C(SC2)NC(=O)c3cc(OC)c(OC)cc3
0.267399	Brc1cc(ccc1)C=2N=C(SC2)NC(=O)c3cc(OC)c(OC)cc3
0.267399	Brc1cc(ccc1)C=2N=C(SC2)NC(=O)c3cc(OC)c(OC)cc3
0.267399	Brc1cc(ccc1)C=2N=C(SC2)NC(=O)c3cc(OC)c(OC)cc3
0.267399	Brc1cc(ccc1)C=2N=C(SC2)NC(=O)c3cc(OC)c(OC)cc3
0.267399	Brc1cc(ccc1)C=2N=C(SC2)NC(=O)c3cc(OC)c(OC)cc3
0.267399	Brc1cc(ccc1)C=2N=C(SC2)NC(=O)c3cc(OC)c(OC)cc3
0.267399	Brc1cc(ccc1)C=2N=C(SC2)NC(=O)c3cc(OC)c(OC)cc3
0.267399	Brc1cc(ccc1)C=2N=C(SC2)NC(=O)c3cc(OC)c(OC)cc3
0.267296	S1C(C=2ON=C(N2)CN3CCN(C(=O)c4c(NC(=O)c5ccc(Oc6ccccc6)cc5)cccc4)CC3)=CC=C1
0.267148	Fc1c(cc(cc1)C(=O)Nc2cc(ccc2)C=3OC(=NN3)C)COC
0.267148	Fc1c(cc(cc1)C(=O)Nc2cc(ccc2)C=3OC(=NN3)C)COC
0.266968	O=C(Nc1c(ccc(NC(=O)C)c1)C)C=O
0.266968	O=C(Nc1c(ccc(NC(=O)C)c1)C)C=O
0.266968	O=C(Nc1c(ccc(NC(=O)C)c1)C)C=O
0.266968	O=C(Nc1c(ccc(NC(=O)C)c1)C)C=O
0.266968	O=C(Nc1c(ccc(NC(=O)C)c1)C)C=O
0.266968	O=C(Nc1c(ccc(NC(=O)C)c1)C)C=O
0.266968	O=C(Nc1c(ccc(NC(=O)C)c1)C)C=O
0.266917	O=C(NCc1ccccc1)c2cc(NC(=O)C(=O)NCc3ccc(cc3)CN4CC(O)CC4)ccc2
0.266917	O=C(NCc1ccccc1)c2cc(NC(=O)C(=O)NCc3ccc(cc3)CN4CC(O)CC4)ccc2
0.266917	O=C(NCc1ccccc1)c2cc(NC(=O)C(=O)NCc3ccc(cc3)CN4CC(O)CC4)ccc2
0.266917	O=C(NCc1ccccc1)c2cc(NC(=O)C(=O)NCc3ccc(cc3)CN4CC(O)CC4)ccc2
0.266917	O=C(NCc1ccccc1)c2cc(NC(=O)C(=O)NCc3ccc(cc3)CN4CC(O)CC4)ccc2
0.266917	O=C(NCc1ccccc1)c2cc(NC(=O)C(=O)NCc3ccc(cc3)CN4CC(O)CC4)ccc2
0.266917	O=C(NCc1ccccc1)c2cc(NC(=O)C(=O)NCc3ccc(cc3)CN4CC(O)CC4)ccc2
0.266917	O=C(NCc1ccccc1)c2cc(NC(=O)C(=O)NCc3ccc(cc3)CN4CC(O)CC4)ccc2
0.266917	O=C(NCc1ccccc1)c2cc(NC(=O)C(=O)NCc3ccc(cc3)CN4CC(O)CC4)ccc2
0.266917	O=C(NCc1ccccc1)c2cc(NC(=O)C(=O)NCc3ccc(cc3)CN4CC(O)CC4)ccc2
0.266667	O=C(N1CC(C2CCCCC2)CC1)c3cc(NC(=O)Cc4ccncc4)c(cc3)C
0.266667	O=C(N1CC(C2CCCCC2)CC1)c3cc(NC(=O)Cc4ccncc4)c(cc3)C
0.266667	O=C(N1CC(C2CCCCC2)CC1)c3cc(NC(=O)Cc4ccncc4)c(cc3)C
0.266667	O=C(N1CC(C2CCCCC2)CC1)c3cc(NC(=O)Cc4ccncc4)c(cc3)C
0.266667	O=C(N1CC(C2CCCCC2)CC1)c3cc(NC(=O)Cc4ccncc4)c(cc3)C
0.266667	O=C(N1CC(C2CCCCC2)CC1)c3cc(NC(=O)Cc4ccncc4)c(cc3)C
0.265734	S1C(c2c(cncc2)C)=CC=C1C(=O)Nc3cc(c(F)cc3)CO
0.265734	S1C(c2c(cncc2)C)=CC=C1C(=O)Nc3cc(c(F)cc3)CO
0.265734	S1C(c2c(cncc2)C)=CC=C1C(=O)Nc3cc(c(F)cc3)CO
0.265734	S1C(c2c(cncc2)C)=CC=C1C(=O)Nc3cc(c(F)cc3)CO
0.265734	S1C(c2c(cncc2)C)=CC=C1C(=O)Nc3cc(c(F)cc3)CO
0.265734	S1C(c2c(cncc2)C)=CC=C1C(=O)Nc3cc(c(F)cc3)CO
0.265734	S1C(c2c(cncc2)C)=CC=C1C(=O)Nc3cc(c(F)cc3)CO
0.265734	S1C(c2c(cncc2)C)=CC=C1C(=O)Nc3cc(c(F)cc3)CO
0.265734	S1C(c2c(cncc2)C)=CC=C1C(=O)Nc3cc(c(F)cc3)CO
0.265734	S1C(c2c(cncc2)C)=CC=C1C(=O)Nc3cc(c(F)cc3)CO
0.265372	S(=O)(=O)(Nc1c(cccc1C)C)c2ccc(NC(=O)c3cc([N+]([O-])=O)c(N4CCN(CC4)C)cc3)cc2
0.265372	S(=O)(=O)(Nc1c(cccc1C)C)c2ccc(NC(=O)c3cc([N+]([O-])=O)c(N4CCN(CC4)C)cc3)cc2
0.265372	S(=O)(=O)(Nc1c(cccc1C)C)c2ccc(NC(=O)c3cc([N+]([O-])=O)c(N4CCN(CC4)C)cc3)cc2
0.265372	S(=O)(=O)(Nc1c(cccc1C)C)c2ccc(NC(=O)c3cc([N+]([O-])=O)c(N4CCN(CC4)C)cc3)cc2
0.265372	S(=O)(=O)(Nc1c(cccc1C)C)c2ccc(NC(=O)c3cc([N+]([O-])=O)c(N4CCN(CC4)C)cc3)cc2
0.265372	S(=O)(=O)(Nc1c(cccc1C)C)c2ccc(NC(=O)c3cc([N+]([O-])=O)c(N4CCN(CC4)C)cc3)cc2
0.265372	S(=O)(=O)(Nc1c(cccc1C)C)c2ccc(NC(=O)c3cc([N+]([O-])=O)c(N4CCN(CC4)C)cc3)cc2
0.265372	S(=O)(=O)(Nc1c(cccc1C)C)c2ccc(NC(=O)c3cc([N+]([O-])=O)c(N4CCN(CC4)C)cc3)cc2
0.265372	S(=O)(=O)(Nc1c(cccc1C)C)c2ccc(NC(=O)c3cc([N+]([O-])=O)c(N4CCN(CC4)C)cc3)cc2
0.264925	O=C(Nc1cc(NC(=O)CN2CCCCC2)c(cc1)C)C(=O)Nc3ccc(cc3)C4CCNCC4
0.264925	O=C(Nc1cc(NC(=O)CN2CCCCC2)c(cc1)C)C(=O)Nc3ccc(cc3)C4CCNCC4
0.264925	O=C(Nc1cc(NC(=O)CN2CCCCC2)c(cc1)C)C(=O)Nc3ccc(cc3)C4CCNCC4
0.264925	O=C(Nc1cc(NC(=O)CN2CCCCC2)c(cc1)C)C(=O)Nc3ccc(cc3)C4CCNCC4
0.264925	O=C(Nc1cc(NC(=O)CN2CCCCC2)c(cc1)C)C(=O)Nc3ccc(cc3)C4CCNCC4
0.264925	O=C(Nc1cc(NC(=O)CN2CCCCC2)c(cc1)C)C(=O)Nc3ccc(cc3)C4CCNCC4
0.264925	O=C(Nc1cc(NC(=O)CN2CCCCC2)c(cc1)C)C(=O)Nc3ccc(cc3)C4CCNCC4
0.264925	O=C(Nc1cc(NC(=O)CN2CCCCC2)c(cc1)C)C(=O)Nc3ccc(cc3)C4CCNCC4
0.264925	O=C(Nc1cc(NC(=O)CN2CCCCC2)c(cc1)C)C(=O)Nc3ccc(cc3)C4CCNCC4
0.264925	O=C(Nc1cc(NC(=O)CN2CCCCC2)c(cc1)C)C(=O)Nc3ccc(cc3)C4CCNCC4
0.264925	FC(F)(F)c1c(ccc(NC(=O)c2c(c3c(cccc3)C)cccc2)c1)C
0.264925	FC(F)(F)c1c(ccc(NC(=O)c2c(c3c(cccc3)C)cccc2)c1)C
0.264925	FC(F)(F)c1c(ccc(NC(=O)c2c(c3c(cccc3)C)cccc2)c1)C
0.264925	FC(F)(F)c1c(ccc(NC(=O)c2c(c3c(cccc3)C)cccc2)c1)C
0.264925	FC(F)(F)c1c(ccc(NC(=O)c2c(c3c(cccc3)C)cccc2)c1)C
0.264925	FC(F)(F)c1c(ccc(NC(=O)c2c(c3c(cccc3)C)cccc2)c1)C
0.264925	FC(F)(F)c1c(ccc(NC(=O)c2c(c3c(cccc3)C)cccc2)c1)C
0.264925	FC(F)(F)c1c(ccc(NC(=O)c2c(c3c(cccc3)C)cccc2)c1)C
0.264925	FC(F)(F)c1c(ccc(NC(=O)c2c(c3c(cccc3)C)cccc2)c1)C
0.264925	FC(F)(F)c1c(ccc(NC(=O)c2c(c3c(cccc3)C)cccc2)c1)C
0.264463	O=C(Nc1cnccc1)c2ccc(NC(=O)C(N)CCc3ccccc3)cc2
0.264463	O=C(Nc1cnccc1)c2ccc(NC(=O)C(N)CCc3ccccc3)cc2
0.264463	O=C(Nc1cnccc1)c2ccc(NC(=O)C(N)CCc3ccccc3)cc2
0.264463	O=C(Nc1cnccc1)c2ccc(NC(=O)C(N)CCc3ccccc3)cc2
0.264463	O=C(Nc1cnccc1)c2ccc(NC(=O)C(N)CCc3ccccc3)cc2
0.264463	O=C(Nc1cnccc1)c2ccc(NC(=O)C(N)CCc3ccccc3)cc2
0.264463	O=C(Nc1cnccc1)c2ccc(NC(=O)C(N)CCc3ccccc3)cc2
0.264463	O=C(Nc1cnccc1)c2ccc(NC(=O)C(N)CCc3ccccc3)cc2
0.264463	O=C(Nc1cnccc1)c2ccc(NC(=O)C(N)CCc3ccccc3)cc2
0.264463	O=C(Nc1cnccc1)c2ccc(NC(=O)C(N)CCc3ccccc3)cc2
0.264214	O=C(Nc1c(ccc(c2nccnc2)c1)C)C(=O)NCC3OCC4(NC3)CC4
0.264214	O=C(Nc1c(ccc(c2nccnc2)c1)C)C(=O)NCC3OCC4(NC3)CC4
0.264214	O=C(Nc1c(ccc(c2nccnc2)c1)C)C(=O)NCC3OCC4(NC3)CC4
0.264214	O=C(Nc1c(ccc(c2nccnc2)c1)C)C(=O)NCC3OCC4(NC3)CC4
0.264214	O=C(Nc1c(ccc(c2nccnc2)c1)C)C(=O)NCC3OCC4(NC3)CC4
0.264214	O=C(Nc1c(ccc(c2nccnc2)c1)C)C(=O)NCC3OCC4(NC3)CC4
0.264214	O=C(Nc1c(ccc(c2nccnc2)c1)C)C(=O)NCC3OCC4(NC3)CC4
0.264214	O=C(Nc1c(ccc(c2nccnc2)c1)C)C(=O)NCC3OCC4(NC3)CC4
0.264214	O=C(Nc1c(ccc(c2nccnc2)c1)C)C(=O)NCC3OCC4(NC3)CC4
0.264214	O=C(Nc1c(ccc(c2nccnc2)c1)C)C(=O)NCC3OCC4(NC3)CC4
0.264151	O=C(Nc1cc(N2CCCC2)c(cc1)C)CCC(=O)c3ccc(cc3)CCCC
0.264151	O=C(Nc1cc(N2CCCC2)c(cc1)C)CCC(=O)c3ccc(cc3)CCCC
0.264151	O=C(Nc1cc(N2CCCC2)c(cc1)C)CCC(=O)c3ccc(cc3)CCCC
0.264151	O=C(Nc1cc(N2CCCC2)c(cc1)C)CCC(=O)c3ccc(cc3)CCCC
0.264151	O=C(Nc1cc(N2CCCC2)c(cc1)C)CCC(=O)c3ccc(cc3)CCCC
0.264151	O=C(Nc1cc(N2CCCC2)c(cc1)C)CCC(=O)c3ccc(cc3)CCCC
0.264151	O=C(Nc1cc(N2CCCC2)c(cc1)C)CCC(=O)c3ccc(cc3)CCCC
0.264151	O=C(Nc1cc(N2CCCC2)c(cc1)C)CCC(=O)c3ccc(cc3)CCCC
0.264151	O=C(Nc1cc(N2CCCC2)c(cc1)C)CCC(=O)c3ccc(cc3)CCCC
0.264151	O=C(Nc1cc(N2CCCC2)c(cc1)C)CCC(=O)c3ccc(cc3)CCCC
0.263736	Fc1c(NC(=O)OC(C)(C)C)cc(cc1)C(=O)Nc2cc(N3CCCCC3)ccc2
0.263736	Fc1c(NC(=O)OC(C)(C)C)cc(cc1)C(=O)Nc2cc(N3CCCCC3)ccc2
0.263736	Fc1c(NC(=O)OC(C)(C)C)cc(cc1)C(=O)Nc2cc(N3CCCCC3)ccc2
0.263736	Fc1c(NC(=O)OC(C)(C)C)cc(cc1)C(=O)Nc2cc(N3CCCCC3)ccc2
0.263736	Fc1c(NC(=O)OC(C)(C)C)cc(cc1)C(=O)Nc2cc(N3CCCCC3)ccc2
0.263736	Fc1c(NC(=O)OC(C)(C)C)cc(cc1)C(=O)Nc2cc(N3CCCCC3)ccc2
0.263736	Fc1c(NC(=O)OC(C)(C)C)cc(cc1)C(=O)Nc2cc(N3CCCCC3)ccc2
0.263736	Fc1c(NC(=O)OC(C)(C)C)cc(cc1)C(=O)Nc2cc(N3CCCCC3)ccc2
0.263736	Fc1c(NC(=O)OC(C)(C)C)cc(cc1)C(=O)Nc2cc(N3CCCCC3)ccc2
0.263736	Fc1c(NC(=O)OC(C)(C)C)cc(cc1)C(=O)Nc2cc(N3CCCCC3)ccc2
0.263538	O1CCN(Cc2ccc(cc2)C3=NN(C(=N3)c4c(ccnc4)C)C)CC1
0.263538	O1CCN(Cc2ccc(cc2)C3=NN(C(=N3)c4c(ccnc4)C)C)CC1
0.263538	O1CCN(Cc2ccc(cc2)C3=NN(C(=N3)c4c(ccnc4)C)C)CC1
0.263538	O1CCN(Cc2ccc(cc2)C3=NN(C(=N3)c4c(ccnc4)C)C)CC1
0.263514	S(=O)(=O)(c1c(ccc(NC(=O)C=2SC(c3c(cncc3)C)=CC2)c1)C)C
0.263514	S(=O)(=O)(c1c(ccc(NC(=O)C=2SC(c3c(cncc3)C)=CC2)c1)C)C
0.263514	S(=O)(=O)(c1c(ccc(NC(=O)C=2SC(c3c(cncc3)C)=CC2)c1)C)C
0.263514	S(=O)(=O)(c1c(ccc(NC(=O)C=2SC(c3c(cncc3)C)=CC2)c1)C)C
0.263514	S(=O)(=O)(c1c(ccc(NC(=O)C=2SC(c3c(cncc3)C)=CC2)c1)C)C
0.263359	Fc1ccc(c2ccc(cc2)C(=O)Nc3c(NC4CCCCC4)ccc(c3)C(F)(F)F)cc1
0.263359	Fc1ccc(c2ccc(cc2)C(=O)Nc3c(NC4CCCCC4)ccc(c3)C(F)(F)F)cc1
0.263359	Fc1ccc(c2ccc(cc2)C(=O)Nc3c(NC4CCCCC4)ccc(c3)C(F)(F)F)cc1
0.263359	Fc1ccc(c2ccc(cc2)C(=O)Nc3c(NC4CCCCC4)ccc(c3)C(F)(F)F)cc1
0.263359	Fc1ccc(c2ccc(cc2)C(=O)Nc3c(NC4CCCCC4)ccc(c3)C(F)(F)F)cc1
0.263359	Fc1ccc(c2ccc(cc2)C(=O)Nc3c(NC4CCCCC4)ccc(c3)C(F)(F)F)cc1
0.263359	Fc1ccc(c2ccc(cc2)C(=O)Nc3c(NC4CCCCC4)ccc(c3)C(F)(F)F)cc1
0.263359	Fc1ccc(c2ccc(cc2)C(=O)Nc3c(NC4CCCCC4)ccc(c3)C(F)(F)F)cc1
0.263359	Fc1ccc(c2ccc(cc2)C(=O)Nc3c(NC4CCCCC4)ccc(c3)C(F)(F)F)cc1
0.263359	Fc1ccc(c2ccc(cc2)C(=O)Nc3c(NC4CCCCC4)ccc(c3)C(F)(F)F)cc1
0.262997	O=C(OCC1c2c(c3c1cccc3)cccc2)NC(C4CC4)CC(=O)Nc5c(ccc(c5)C(=O)Nc6ccccc6)C
0.262997	O=C(OCC1c2c(c3c1cccc3)cccc2)NC(C4CC4)CC(=O)Nc5c(ccc(c5)C(=O)Nc6ccccc6)C
0.262997	O=C(OCC1c2c(c3c1cccc3)cccc2)NC(C4CC4)CC(=O)Nc5c(ccc(c5)C(=O)Nc6ccccc6)C
0.262997	O=C(OCC1c2c(c3c1cccc3)cccc2)NC(C4CC4)CC(=O)Nc5c(ccc(c5)C(=O)Nc6ccccc6)C
0.262997	O=C(OCC1c2c(c3c1cccc3)cccc2)NC(C4CC4)CC(=O)Nc5c(ccc(c5)C(=O)Nc6ccccc6)C
0.262997	O=C(OCC1c2c(c3c1cccc3)cccc2)NC(C4CC4)CC(=O)Nc5c(ccc(c5)C(=O)Nc6ccccc6)C
0.262997	O=C(OCC1c2c(c3c1cccc3)cccc2)NC(C4CC4)CC(=O)Nc5c(ccc(c5)C(=O)Nc6ccccc6)C
0.262997	O=C(OCC1c2c(c3c1cccc3)cccc2)NC(C4CC4)CC(=O)Nc5c(ccc(c5)C(=O)Nc6ccccc6)C
0.262997	O=C(OCC1c2c(c3c1cccc3)cccc2)NC(C4CC4)CC(=O)Nc5c(ccc(c5)C(=O)Nc6ccccc6)C
0.262997	O=C(OCC1c2c(c3c1cccc3)cccc2)NC(C4CC4)CC(=O)Nc5c(ccc(c5)C(=O)Nc6ccccc6)C
0.262963	Fc1c(cc(NC(=O)c2c(c3c(cccc3)C)cccc2)cc1)CO
0.262963	Fc1c(cc(NC(=O)c2c(c3c(cccc3)C)cccc2)cc1)CO
0.262963	Fc1c(cc(NC(=O)c2c(c3c(cccc3)C)cccc2)cc1)CO
0.262963	Fc1c(cc(NC(=O)c2c(c3c(cccc3)C)cccc2)cc1)CO
0.262963	Fc1c(cc(NC(=O)c2c(c3c(cccc3)C)cccc2)cc1)CO
0.262963	Fc1c(cc(NC(=O)c2c(c3c(cccc3)C)cccc2)cc1)CO
0.262963	Fc1c(cc(NC(=O)c2c(c3c(cccc3)C)cccc2)cc1)CO
0.262963	Fc1c(cc(NC(=O)c2c(c3c(cccc3)C)cccc2)cc1)CO
0.262963	Fc1c(cc(NC(=O)c2c(c3c(cccc3)C)cccc2)cc1)CO
0.262963	Fc1c(cc(NC(=O)c2c(c3c(cccc3)C)cccc2)cc1)CO
0.262799	O=C(Nc1cc(ccc1)C2=NC=CN2CC)c3cnc(N4CCOCC4)cc3
0.262799	O=C(Nc1cc(ccc1)C2=NC=CN2CC)c3cnc(N4CCOCC4)cc3
0.262799	O=C(Nc1cc(ccc1)C2=NC=CN2CC)c3cnc(N4CCOCC4)cc3
0.262799	O=C(Nc1cc(ccc1)C2=NC=CN2CC)c3cnc(N4CCOCC4)cc3
0.262799	O=C(Nc1cc(ccc1)C2=NC=CN2CC)c3cnc(N4CCOCC4)cc3
0.262799	O=C(Nc1cc(ccc1)C2=NC=CN2CC)c3cnc(N4CCOCC4)cc3
0.262799	O=C(Nc1cc(ccc1)C2=NC=CN2CC)c3cnc(N4CCOCC4)cc3
0.262799	O=C(Nc1cc(ccc1)C2=NC=CN2CC)c3cnc(N4CCOCC4)cc3
0.262799	O=C(Nc1cc(ccc1)C2=NC=CN2CC)c3cnc(N4CCOCC4)cc3
0.262799	O=C(Nc1cc(ccc1)C2=NC=CN2CC)c3cnc(N4CCOCC4)cc3
0.262658	O=C(OC(C)(C)C)N1C(C(=O)Nc2c(ccc(NC(=O)c3ccccc3)c2)C)CC(OC)C1
0.262658	O=C(OC(C)(C)C)N1C(C(=O)Nc2c(ccc(NC(=O)c3ccccc3)c2)C)CC(OC)C1
0.262658	O=C(OC(C)(C)C)N1C(C(=O)Nc2c(ccc(NC(=O)c3ccccc3)c2)C)CC(OC)C1
0.262658	O=C(OC(C)(C)C)N1C(C(=O)Nc2c(ccc(NC(=O)c3ccccc3)c2)C)CC(OC)C1
0.262658	O=C(OC(C)(C)C)N1C(C(=O)Nc2c(ccc(NC(=O)c3ccccc3)c2)C)CC(OC)C1
0.262658	O=C(OC(C)(C)C)N1C(C(=O)Nc2c(ccc(NC(=O)c3ccccc3)c2)C)CC(OC)C1
0.262658	O=C(OC(C)(C)C)N1C(C(=O)Nc2c(ccc(NC(=O)c3ccccc3)c2)C)CC(OC)C1
0.262658	O=C(OC(C)(C)C)N1C(C(=O)Nc2c(ccc(NC(=O)c3ccccc3)c2)C)CC(OC)C1
0.262658	O=C(OC(C)(C)C)N1C(C(=O)Nc2c(ccc(NC(=O)c3ccccc3)c2)C)CC(OC)C1
0.262658	O=C(OC(C)(C)C)N1C(C(=O)Nc2c(ccc(NC(=O)c3ccccc3)c2)C)CC(OC)C1
0.262009	S(c1cc(NC(=O)c2ccc(c3ccc(F)cc3)cc2)ccc1)CCC
0.262009	S(c1cc(NC(=O)c2ccc(c3ccc(F)cc3)cc2)ccc1)CCC
0.262009	S(c1cc(NC(=O)c2ccc(c3ccc(F)cc3)cc2)ccc1)CCC
0.262009	S(c1cc(NC(=O)c2ccc(c3ccc(F)cc3)cc2)ccc1)CCC
0.262009	S(c1cc(NC(=O)c2ccc(c3ccc(F)cc3)cc2)ccc1)CCC
0.261745	Fc1cc(NC(=O)C)c(cc1)C(=O)OCC(=O)N2CCN(Cc3c(cccc3)C)CC2
0.261745	Fc1cc(NC(=O)C)c(cc1)C(=O)OCC(=O)N2CCN(Cc3c(cccc3)C)CC2
0.261745	Fc1cc(NC(=O)C)c(cc1)C(=O)OCC(=O)N2CCN(Cc3c(cccc3)C)CC2
0.261745	Fc1cc(NC(=O)C)c(cc1)C(=O)OCC(=O)N2CCN(Cc3c(cccc3)C)CC2
0.261745	Fc1cc(NC(=O)C)c(cc1)C(=O)OCC(=O)N2CCN(Cc3c(cccc3)C)CC2
0.261745	Fc1cc(NC(=O)C)c(cc1)C(=O)OCC(=O)N2CCN(Cc3c(cccc3)C)CC2
0.261745	Fc1cc(NC(=O)C)c(cc1)C(=O)OCC(=O)N2CCN(Cc3c(cccc3)C)CC2
0.261745	Fc1cc(NC(=O)C)c(cc1)C(=O)OCC(=O)N2CCN(Cc3c(cccc3)C)CC2
0.261745	Fc1cc(NC(=O)C)c(cc1)C(=O)OCC(=O)N2CCN(Cc3c(cccc3)C)CC2
0.261745	Fc1cc(NC(=O)C)c(cc1)C(=O)OCC(=O)N2CCN(Cc3c(cccc3)C)CC2
0.261745	O=C(Nc1c(ccc(c1)C(=O)N2C(Cc3ccc(OC)cc3)CCC2)C)Nc4ccccc4
0.261589	Brc1cc(ccc1)C=2N=C(SC2)NC(=O)C=3SC(c4c(cncc4)C)=CC3
0.261589	Brc1cc(ccc1)C=2N=C(SC2)NC(=O)C=3SC(c4c(cncc4)C)=CC3
0.261589	Brc1cc(ccc1)C=2N=C(SC2)NC(=O)C=3SC(c4c(cncc4)C)=CC3
0.261589	Brc1cc(ccc1)C=2N=C(SC2)NC(=O)C=3SC(c4c(cncc4)C)=CC3
0.261589	Brc1cc(ccc1)C=2N=C(SC2)NC(=O)C=3SC(c4c(cncc4)C)=CC3
0.261589	Brc1cc(ccc1)C=2N=C(SC2)NC(=O)C=3SC(c4c(cncc4)C)=CC3
0.261589	Brc1cc(ccc1)C=2N=C(SC2)NC(=O)C=3SC(c4c(cncc4)C)=CC3
0.261589	Brc1cc(ccc1)C=2N=C(SC2)NC(=O)C=3SC(c4c(cncc4)C)=CC3
0.261589	Brc1cc(ccc1)C=2N=C(SC2)NC(=O)C=3SC(c4c(cncc4)C)=CC3
0.261589	Brc1cc(ccc1)C=2N=C(SC2)NC(=O)C=3SC(c4c(cncc4)C)=CC3
0.261484	O=C(Nc1c(ccc(c1)CN2CCCC2)C)C(=O)C=Cc3cc(OC)c(OC)cc3
0.261484	O=C(Nc1c(ccc(c1)CN2CCCC2)C)C(=O)C=Cc3cc(OC)c(OC)cc3
0.261484	O=C(Nc1c(ccc(c1)CN2CCCC2)C)C(=O)C=Cc3cc(OC)c(OC)cc3
0.261484	O=C(Nc1c(ccc(c1)CN2CCCC2)C)C(=O)C=Cc3cc(OC)c(OC)cc3
0.261484	O=C(Nc1c(ccc(c1)CN2CCCC2)C)C(=O)C=Cc3cc(OC)c(OC)cc3
0.261484	O=C(Nc1c(ccc(c1)CN2CCCC2)C)C(=O)C=Cc3cc(OC)c(OC)cc3
0.261484	O=C(Nc1c(ccc(c1)CN2CCCC2)C)C(=O)C=Cc3cc(OC)c(OC)cc3
0.261484	O=C(Nc1c(ccc(c1)CN2CCCC2)C)C(=O)C=Cc3cc(OC)c(OC)cc3
0.261484	O=C(Nc1c(ccc(c1)CN2CCCC2)C)C(=O)C=Cc3cc(OC)c(OC)cc3
0.261484	O=C(Nc1c(ccc(c1)CN2CCCC2)C)C(=O)C=Cc3cc(OC)c(OC)cc3
0.261146	Brc1cc(c2nc(c(cc2)C(=O)Nc3c(F)cc(c4c(cccc4)C(F)(F)F)cc3)C)ccc1
0.261146	Brc1cc(c2nc(c(cc2)C(=O)Nc3c(F)cc(c4c(cccc4)C(F)(F)F)cc3)C)ccc1
0.261146	Brc1cc(c2nc(c(cc2)C(=O)Nc3c(F)cc(c4c(cccc4)C(F)(F)F)cc3)C)ccc1
0.261146	Brc1cc(c2nc(c(cc2)C(=O)Nc3c(F)cc(c4c(cccc4)C(F)(F)F)cc3)C)ccc1
0.261146	Brc1cc(c2nc(c(cc2)C(=O)Nc3c(F)cc(c4c(cccc4)C(F)(F)F)cc3)C)ccc1
0.261146	Brc1cc(c2nc(c(cc2)C(=O)Nc3c(F)cc(c4c(cccc4)C(F)(F)F)cc3)C)ccc1
0.261146	Brc1cc(c2nc(c(cc2)C(=O)Nc3c(F)cc(c4c(cccc4)C(F)(F)F)cc3)C)ccc1
0.261146	Brc1cc(c2nc(c(cc2)C(=O)Nc3c(F)cc(c4c(cccc4)C(F)(F)F)cc3)C)ccc1
0.261146	Brc1cc(c2nc(c(cc2)C(=O)Nc3c(F)cc(c4c(cccc4)C(F)(F)F)cc3)C)ccc1
0.261146	Brc1cc(c2nc(c(cc2)C(=O)Nc3c(F)cc(c4c(cccc4)C(F)(F)F)cc3)C)ccc1
0.26087	Clc1cc(ccc1)C(=O)Nc2c(F)cc(NC(=O)C(=O)NCCc3cnc(N(C)C)cc3)cc2
0.26087	Clc1cc(ccc1)C(=O)Nc2c(F)cc(NC(=O)C(=O)NCCc3cnc(N(C)C)cc3)cc2
0.26087	Clc1cc(ccc1)C(=O)Nc2c(F)cc(NC(=O)C(=O)NCCc3cnc(N(C)C)cc3)cc2
0.26087	Clc1cc(ccc1)C(=O)Nc2c(F)cc(NC(=O)C(=O)NCCc3cnc(N(C)C)cc3)cc2
0.26087	Clc1cc(ccc1)C(=O)Nc2c(F)cc(NC(=O)C(=O)NCCc3cnc(N(C)C)cc3)cc2
0.26087	Clc1cc(ccc1)C(=O)Nc2c(F)cc(NC(=O)C(=O)NCCc3cnc(N(C)C)cc3)cc2
0.26087	Clc1cc(ccc1)C(=O)Nc2c(F)cc(NC(=O)C(=O)NCCc3cnc(N(C)C)cc3)cc2
0.26087	O=C(N1CCN(C(=O)C(=O)Nc2cc(NC(=O)CN3CCCCC3)c(cc2)C)CC1)N4CCNCC4
0.26087	O=C(N1CCN(C(=O)C(=O)Nc2cc(NC(=O)CN3CCCCC3)c(cc2)C)CC1)N4CCNCC4
0.26087	O=C(N1CCN(C(=O)C(=O)Nc2cc(NC(=O)CN3CCCCC3)c(cc2)C)CC1)N4CCNCC4
0.26087	O=C(N1CCN(C(=O)C(=O)Nc2cc(NC(=O)CN3CCCCC3)c(cc2)C)CC1)N4CCNCC4
0.26087	O=C(N1CCN(C(=O)C(=O)Nc2cc(NC(=O)CN3CCCCC3)c(cc2)C)CC1)N4CCNCC4
0.260563	O=C(NC1CCCCC1)c2cc(c(NC(=O)C(Oc3ccc(c4ccccc4)cc3)C)cc2)C
0.260274	Fc1c(NC(=O)OC(C)(C)C)cc(cc1)C(=O)Nc2cc(N3C(=O)CCC3=O)c(cc2)C
0.260274	Fc1c(NC(=O)OC(C)(C)C)cc(cc1)C(=O)Nc2cc(N3C(=O)CCC3=O)c(cc2)C
0.260274	Fc1c(NC(=O)OC(C)(C)C)cc(cc1)C(=O)Nc2cc(N3C(=O)CCC3=O)c(cc2)C
0.260274	Fc1c(NC(=O)OC(C)(C)C)cc(cc1)C(=O)Nc2cc(N3C(=O)CCC3=O)c(cc2)C
0.260274	Fc1c(NC(=O)OC(C)(C)C)cc(cc1)C(=O)Nc2cc(N3C(=O)CCC3=O)c(cc2)C
0.259912	O=C(Nc1c(ccc(c1)C=O)C)Nc2ccccc2
0.259912	O=C(Nc1c(ccc(c1)C=O)C)Nc2ccccc2
0.259912	O=C(Nc1c(ccc(c1)C=O)C)Nc2ccccc2
0.259912	O=C(Nc1c(ccc(c1)C=O)C)Nc2ccccc2
0.259912	O=C(Nc1c(ccc(c1)C=O)C)Nc2ccccc2
0.259912	O=C(Nc1c(ccc(c1)C=O)C)Nc2ccccc2
0.259912	O=C(Nc1c(ccc(c1)C=O)C)Nc2ccccc2
0.259912	O=C(Nc1c(ccc(c1)C=O)C)Nc2ccccc2
0.259912	O=C(Nc1c(ccc(c1)C=O)C)Nc2ccccc2
0.259912	O=C(Nc1c(ccc(c1)C=O)C)Nc2ccccc2
0.259868	Ic1c(F)c(c(Cl)cc1)C(=O)OCC(=O)Nc2c(ccc(c2)C(=O)Nc3ccccc3)C
0.259868	Ic1c(F)c(c(Cl)cc1)C(=O)OCC(=O)Nc2c(ccc(c2)C(=O)Nc3ccccc3)C
0.259868	Ic1c(F)c(c(Cl)cc1)C(=O)OCC(=O)Nc2c(ccc(c2)C(=O)Nc3ccccc3)C
0.259868	Ic1c(F)c(c(Cl)cc1)C(=O)OCC(=O)Nc2c(ccc(c2)C(=O)Nc3ccccc3)C
0.259868	Ic1c(F)c(c(Cl)cc1)C(=O)OCC(=O)Nc2c(ccc(c2)C(=O)Nc3ccccc3)C
0.259868	Ic1c(F)c(c(Cl)cc1)C(=O)OCC(=O)Nc2c(ccc(c2)C(=O)Nc3ccccc3)C
0.259868	Ic1c(F)c(c(Cl)cc1)C(=O)OCC(=O)Nc2c(ccc(c2)C(=O)Nc3ccccc3)C
0.259868	Ic1c(F)c(c(Cl)cc1)C(=O)OCC(=O)Nc2c(ccc(c2)C(=O)Nc3ccccc3)C
0.259868	Ic1c(F)c(c(Cl)cc1)C(=O)OCC(=O)Nc2c(ccc(c2)C(=O)Nc3ccccc3)C
0.259868	Ic1c(F)c(c(Cl)cc1)C(=O)OCC(=O)Nc2c(ccc(c2)C(=O)Nc3ccccc3)C
0.259868	S1C(c2c(cncc2)C)=CC=C1C(=O)NCc3ccc(Nc4nccc(c4)C(F)(F)F)cc3
0.259868	S1C(c2c(cncc2)C)=CC=C1C(=O)NCc3ccc(Nc4nccc(c4)C(F)(F)F)cc3
0.259868	S1C(c2c(cncc2)C)=CC=C1C(=O)NCc3ccc(Nc4nccc(c4)C(F)(F)F)cc3
0.259868	S1C(c2c(cncc2)C)=CC=C1C(=O)NCc3ccc(Nc4nccc(c4)C(F)(F)F)cc3
0.259574	O=C(Nc1c(ccc(N)c1)C)CN2CCCCC2
0.259574	O=C(Nc1c(ccc(N)c1)C)CN2CCCCC2
0.259542	Clc1c(NC(=O)c2cc(OC)c(F)cc2)ccc(c3ccccc3)c1
0.259542	Clc1c(NC(=O)c2cc(OC)c(F)cc2)ccc(c3ccccc3)c1
0.259542	Clc1c(NC(=O)c2cc(OC)c(F)cc2)ccc(c3ccccc3)c1
0.259542	Clc1c(NC(=O)c2cc(OC)c(F)cc2)ccc(c3ccccc3)c1
0.259542	Clc1c(NC(=O)c2cc(OC)c(F)cc2)ccc(c3ccccc3)c1
0.259542	Clc1c(NC(=O)c2cc(OC)c(F)cc2)ccc(c3ccccc3)c1
0.259542	Clc1c(NC(=O)c2cc(OC)c(F)cc2)ccc(c3ccccc3)c1
0.259542	Clc1c(NC(=O)c2cc(OC)c(F)cc2)ccc(c3ccccc3)c1
0.259542	Clc1c(NC(=O)c2cc(OC)c(F)cc2)ccc(c3ccccc3)c1
0.259542	Clc1c(NC(=O)c2cc(OC)c(F)cc2)ccc(c3ccccc3)c1
0.259414	Ic1c(NC(=O)c2ccc(NCC)cc2)cc(OC)cc1
0.259414	Ic1c(NC(=O)c2ccc(NCC)cc2)cc(OC)cc1
0.259414	Ic1c(NC(=O)c2ccc(NCC)cc2)cc(OC)cc1
0.259414	Ic1c(NC(=O)c2ccc(NCC)cc2)cc(OC)cc1
0.259414	Ic1c(NC(=O)c2ccc(NCC)cc2)cc(OC)cc1
0.259414	Ic1c(NC(=O)c2ccc(NCC)cc2)cc(OC)cc1
0.259414	Ic1c(NC(=O)c2ccc(NCC)cc2)cc(OC)cc1
0.259414	Ic1c(NC(=O)c2ccc(NCC)cc2)cc(OC)cc1
0.259414	Ic1c(NC(=O)c2ccc(NCC)cc2)cc(OC)cc1
0.259414	Ic1c(NC(=O)c2ccc(NCC)cc2)cc(OC)cc1
0.259398	Clc1cc(c(NC(=O)c2ccc(c3ccc(F)cc3)cc2)cc1)C(=O)N4CCCC4
0.259398	Clc1cc(c(NC(=O)c2ccc(c3ccc(F)cc3)cc2)cc1)C(=O)N4CCCC4
0.259398	Clc1cc(c(NC(=O)c2ccc(c3ccc(F)cc3)cc2)cc1)C(=O)N4CCCC4
0.259398	Clc1cc(c(NC(=O)c2ccc(c3ccc(F)cc3)cc2)cc1)C(=O)N4CCCC4
0.259398	Clc1cc(c(NC(=O)c2ccc(c3ccc(F)cc3)cc2)cc1)C(=O)N4CCCC4
0.259398	Clc1cc(c(NC(=O)c2ccc(c3ccc(F)cc3)cc2)cc1)C(=O)N4CCCC4
0.259398	Clc1cc(c(NC(=O)c2ccc(c3ccc(F)cc3)cc2)cc1)C(=O)N4CCCC4
0.259398	Clc1cc(c(NC(=O)c2ccc(c3ccc(F)cc3)cc2)cc1)C(=O)N4CCCC4
0.259398	Clc1cc(c(NC(=O)c2ccc(c3ccc(F)cc3)cc2)cc1)C(=O)N4CCCC4
0.259398	Clc1cc(c(NC(=O)c2ccc(c3ccc(F)cc3)cc2)cc1)C(=O)N4CCCC4
0.259386	Clc1c(ccc(F)c1)CN2CC(NC(=O)c3cncc(c4cc(F)ccc4)c3)CCC2
0.259386	Clc1c(ccc(F)c1)CN2CC(NC(=O)c3cncc(c4cc(F)ccc4)c3)CCC2
0.259386	Clc1c(ccc(F)c1)CN2CC(NC(=O)c3cncc(c4cc(F)ccc4)c3)CCC2
0.259386	Clc1c(ccc(F)c1)CN2CC(NC(=O)c3cncc(c4cc(F)ccc4)c3)CCC2
0.259386	Clc1c(ccc(F)c1)CN2CC(NC(=O)c3cncc(c4cc(F)ccc4)c3)CCC2
0.259386	Clc1c(ccc(F)c1)CN2CC(NC(=O)c3cncc(c4cc(F)ccc4)c3)CCC2
0.259386	Clc1c(ccc(F)c1)CN2CC(NC(=O)c3cncc(c4cc(F)ccc4)c3)CCC2
0.259386	Clc1c(ccc(F)c1)CN2CC(NC(=O)c3cncc(c4cc(F)ccc4)c3)CCC2
0.259386	Clc1c(ccc(F)c1)CN2CC(NC(=O)c3cncc(c4cc(F)ccc4)c3)CCC2
0.259386	Clc1c(ccc(F)c1)CN2CC(NC(=O)c3cncc(c4cc(F)ccc4)c3)CCC2
0.259259	Clc1c(ccc(c1)C(=O)NC=2SC(=NC2)c3ccccc3)CC
0.259259	Clc1c(ccc(c1)C(=O)NC=2SC(=NC2)c3ccccc3)CC
0.258621	O=C(N1CCC(N2C(=O)CCCC2=O)CC1)c3cc(NC(=O)Nc4ccccc4)c(cc3)C
0.258621	O=C(N1CCC(N2C(=O)CCCC2=O)CC1)c3cc(NC(=O)Nc4ccccc4)c(cc3)C
0.258475	Brc1c(ccc(c1)CN2CCN(CC=3N=COC3)CC2)C
0.258475	Brc1c(ccc(c1)CN2CCN(CC=3N=COC3)CC2)C
0.258475	Brc1c(ccc(c1)CN2CCN(CC=3N=COC3)CC2)C
0.258475	Brc1c(ccc(c1)CN2CCN(CC=3N=COC3)CC2)C
0.258475	Brc1c(ccc(c1)CN2CCN(CC=3N=COC3)CC2)C
0.258475	Brc1c(ccc(c1)CN2CCN(CC=3N=COC3)CC2)C
0.258333	O=C1N2C(=NC(C(=O)Nc3c(ccc(c3)C=4ON=C(N4)C)C)=C1)C=CC(N5CCN(CC5)C)=C2
0.25816	S(=O)(=O)(N(Cc1ccccc1)C)c2c(OC)ccc(c2)C(=O)Nc3cc(ncc3)C(=O)N4CCN(CC4)C
0.25816	S(=O)(=O)(N(Cc1ccccc1)C)c2c(OC)ccc(c2)C(=O)Nc3cc(ncc3)C(=O)N4CCN(CC4)C
0.25816	S(=O)(=O)(N(Cc1ccccc1)C)c2c(OC)ccc(c2)C(=O)Nc3cc(ncc3)C(=O)N4CCN(CC4)C
0.25816	S(=O)(=O)(N(Cc1ccccc1)C)c2c(OC)ccc(c2)C(=O)Nc3cc(ncc3)C(=O)N4CCN(CC4)C
0.25816	S(=O)(=O)(N(Cc1ccccc1)C)c2c(OC)ccc(c2)C(=O)Nc3cc(ncc3)C(=O)N4CCN(CC4)C
0.25816	S(=O)(=O)(N(Cc1ccccc1)C)c2c(OC)ccc(c2)C(=O)Nc3cc(ncc3)C(=O)N4CCN(CC4)C
0.25816	S(=O)(=O)(N(Cc1ccccc1)C)c2c(OC)ccc(c2)C(=O)Nc3cc(ncc3)C(=O)N4CCN(CC4)C
0.25816	S(=O)(=O)(N(Cc1ccccc1)C)c2c(OC)ccc(c2)C(=O)Nc3cc(ncc3)C(=O)N4CCN(CC4)C
0.25816	S(=O)(=O)(N(Cc1ccccc1)C)c2c(OC)ccc(c2)C(=O)Nc3cc(ncc3)C(=O)N4CCN(CC4)C
0.25816	S(=O)(=O)(N(Cc1ccccc1)C)c2c(OC)ccc(c2)C(=O)Nc3cc(ncc3)C(=O)N4CCN(CC4)C
0.258065	Clc1cc(ccc1)C(=O)Nc2c(F)cc(NC(=O)C=O)cc2
0.258065	Clc1cc(ccc1)C(=O)Nc2c(F)cc(NC(=O)C=O)cc2
0.258065	Clc1cc(ccc1)C(=O)Nc2c(F)cc(NC(=O)C=O)cc2
0.258065	Clc1cc(ccc1)C(=O)Nc2c(F)cc(NC(=O)C=O)cc2
0.258065	Clc1cc(ccc1)C(=O)Nc2c(F)cc(NC(=O)C=O)cc2
0.258065	Clc1cc(ccc1)C(=O)Nc2c(F)cc(NC(=O)C=O)cc2
0.258065	Clc1cc(ccc1)C(=O)Nc2c(F)cc(NC(=O)C=O)cc2
0.258065	Clc1cc(ccc1)C(=O)Nc2c(F)cc(NC(=O)C=O)cc2
0.258065	Clc1cc(ccc1)C(=O)Nc2c(F)cc(NC(=O)C=O)cc2
0.257576	S(=O)(=O)(Nc1nccc(c1)C(=O)NC)Cc2cc(c(cc2)C)C
0.257576	S(=O)(=O)(Nc1nccc(c1)C(=O)NC)Cc2cc(c(cc2)C)C
0.257576	S(=O)(=O)(Nc1nccc(c1)C(=O)NC)Cc2cc(c(cc2)C)C
0.257576	S(=O)(=O)(Nc1nccc(c1)C(=O)NC)Cc2cc(c(cc2)C)C
0.257576	S(=O)(=O)(Nc1nccc(c1)C(=O)NC)Cc2cc(c(cc2)C)C
0.257576	S(=O)(=O)(Nc1nccc(c1)C(=O)NC)Cc2cc(c(cc2)C)C
0.257576	S(=O)(=O)(Nc1nccc(c1)C(=O)NC)Cc2cc(c(cc2)C)C
0.257576	S(=O)(=O)(Nc1nccc(c1)C(=O)NC)Cc2cc(c(cc2)C)C
0.257576	S(=O)(=O)(Nc1nccc(c1)C(=O)NC)Cc2cc(c(cc2)C)C
0.257576	S(=O)(=O)(Nc1nccc(c1)C(=O)NC)Cc2cc(c(cc2)C)C
0.257353	O=C(Nc1cc(OC)ccc1)CN(Cc2nc(nc(n2)N)Nc3c(cccc3)C)C
0.257246	Brc1cc(c(NNC(=O)c2cc(ccc2)C=3SC(=CN3)C)cc1)C
0.257246	Brc1cc(c(NNC(=O)c2cc(ccc2)C=3SC(=CN3)C)cc1)C
0.257246	Brc1cc(c(NNC(=O)c2cc(ccc2)C=3SC(=CN3)C)cc1)C
0.257143	S1C(=NC(c2ccc(cc2)C(C)C)=C1)NC(=O)c3cc(c(F)cc3)COC
0.257143	S1C(=NC(c2ccc(cc2)C(C)C)=C1)NC(=O)c3cc(c(F)cc3)COC
0.257143	S1C(=NC(c2ccc(cc2)C(C)C)=C1)NC(=O)c3cc(c(F)cc3)COC
0.257143	S1C(=NC(c2ccc(cc2)C(C)C)=C1)NC(=O)c3cc(c(F)cc3)COC
0.257143	S1C(=NC(c2ccc(cc2)C(C)C)=C1)NC(=O)c3cc(c(F)cc3)COC
0.257143	S1C(=NC(c2ccc(cc2)C(C)C)=C1)NC(=O)c3cc(c(F)cc3)COC
0.257143	O=C(Nc1cc(ccc1)CNC(=O)Cc2ncccc2OC)c3cnccc3
0.257028	O(c1nc(ncc1)NC2CN(Cc3ccc(cc3)C)CC2)C
0.257028	O(c1nc(ncc1)NC2CN(Cc3ccc(cc3)C)CC2)C
0.257028	O(c1nc(ncc1)NC2CN(Cc3ccc(cc3)C)CC2)C
0.257028	O(c1nc(ncc1)NC2CN(Cc3ccc(cc3)C)CC2)C
0.257028	O(c1nc(ncc1)NC2CN(Cc3ccc(cc3)C)CC2)C
0.257028	O(c1nc(ncc1)NC2CN(Cc3ccc(cc3)C)CC2)C
0.257028	O(c1nc(ncc1)NC2CN(Cc3ccc(cc3)C)CC2)C
0.257028	O(c1nc(ncc1)NC2CN(Cc3ccc(cc3)C)CC2)C
0.257028	O(c1nc(ncc1)NC2CN(Cc3ccc(cc3)C)CC2)C
0.257028	O(c1nc(ncc1)NC2CN(Cc3ccc(cc3)C)CC2)C
0.256944	Brc1c(Oc2c(ccc(NC(=O)CCC(=O)c3ccc(cc3)CCCC)c2)C)nccc1
0.256944	Brc1c(Oc2c(ccc(NC(=O)CCC(=O)c3ccc(cc3)CCCC)c2)C)nccc1
0.256944	Brc1c(Oc2c(ccc(NC(=O)CCC(=O)c3ccc(cc3)CCCC)c2)C)nccc1
0.256944	Brc1c(Oc2c(ccc(NC(=O)CCC(=O)c3ccc(cc3)CCCC)c2)C)nccc1
0.256944	Brc1c(Oc2c(ccc(NC(=O)CCC(=O)c3ccc(cc3)CCCC)c2)C)nccc1
0.256944	Brc1c(Oc2c(ccc(NC(=O)CCC(=O)c3ccc(cc3)CCCC)c2)C)nccc1
0.256944	Brc1c(Oc2c(ccc(NC(=O)CCC(=O)c3ccc(cc3)CCCC)c2)C)nccc1
0.256944	Brc1c(Oc2c(ccc(NC(=O)CCC(=O)c3ccc(cc3)CCCC)c2)C)nccc1
0.256944	Brc1c(Oc2c(ccc(NC(=O)CCC(=O)c3ccc(cc3)CCCC)c2)C)nccc1
0.256944	Brc1c(Oc2c(ccc(NC(=O)CCC(=O)c3ccc(cc3)CCCC)c2)C)nccc1
0.256318	Brc1c(NC(=O)c2cnc(N3CCOCC3)cc2)cc(Cl)c(c1)C
0.256318	Brc1c(NC(=O)c2cnc(N3CCOCC3)cc2)cc(Cl)c(c1)C
0.256318	Brc1c(NC(=O)c2cnc(N3CCOCC3)cc2)cc(Cl)c(c1)C
0.256318	Brc1c(NC(=O)c2cnc(N3CCOCC3)cc2)cc(Cl)c(c1)C
0.256318	Brc1c(NC(=O)c2cnc(N3CCOCC3)cc2)cc(Cl)c(c1)C
0.256318	Brc1c(NC(=O)c2cnc(N3CCOCC3)cc2)cc(Cl)c(c1)C
0.256318	Brc1c(NC(=O)c2cnc(N3CCOCC3)cc2)cc(Cl)c(c1)C
0.256318	Brc1c(NC(=O)c2cnc(N3CCOCC3)cc2)cc(Cl)c(c1)C
0.256318	Brc1c(NC(=O)c2cnc(N3CCOCC3)cc2)cc(Cl)c(c1)C
0.256318	Brc1c(NC(=O)c2cnc(N3CCOCC3)cc2)cc(Cl)c(c1)C
0.256303	O=C(Nc1c(ccc(c1)C=O)C)Cc2ccncc2
0.256303	O=C(Nc1c(ccc(c1)C=O)C)Cc2ccncc2
0.256303	O=C(Nc1c(ccc(c1)C=O)C)Cc2ccncc2
0.256303	O=C(Nc1c(ccc(c1)C=O)C)Cc2ccncc2
0.256303	O=C(Nc1c(ccc(c1)C=O)C)Cc2ccncc2
0.256303	O=C(Nc1c(ccc(c1)C=O)C)Cc2ccncc2
0.256303	O=C(Nc1c(ccc(c1)C=O)C)Cc2ccncc2
0.256303	O=C(Nc1c(ccc(c1)C=O)C)Cc2ccncc2
0.256303	O=C(Nc1c(ccc(c1)C=O)C)Cc2ccncc2
0.256303	O=C(Nc1c(ccc(c1)C=O)C)Cc2ccncc2
0.256228	S1C(c2c(cncc2)C)=CC=C1C(=O)Nc3ccc(cc3)C(=O)N4CCCC4
0.25614	FC(F)(F)c1c(ccc(NC(=O)c2cc(N3C(=O)OCC3)ccc2)c1)C
0.25614	FC(F)(F)c1c(ccc(NC(=O)c2cc(N3C(=O)OCC3)ccc2)c1)C
0.25614	FC(F)(F)c1c(ccc(NC(=O)c2cc(N3C(=O)OCC3)ccc2)c1)C
0.25614	FC(F)(F)c1c(ccc(NC(=O)c2cc(N3C(=O)OCC3)ccc2)c1)C
0.256	Clc1cc(c2cc(c(NC(=O)CC3=NC=CN3)cc2)C)ccc1
0.256	Clc1cc(c2cc(c(NC(=O)CC3=NC=CN3)cc2)C)ccc1
0.256	Clc1cc(c2cc(c(NC(=O)CC3=NC=CN3)cc2)C)ccc1
0.256	Clc1cc(c2cc(c(NC(=O)CC3=NC=CN3)cc2)C)ccc1
0.256	Clc1cc(c2cc(c(NC(=O)CC3=NC=CN3)cc2)C)ccc1
0.256	Clc1cc(c2cc(c(NC(=O)CC3=NC=CN3)cc2)C)ccc1
0.256	Clc1cc(c2cc(c(NC(=O)CC3=NC=CN3)cc2)C)ccc1
0.256	Clc1cc(c2cc(c(NC(=O)CC3=NC=CN3)cc2)C)ccc1
0.256	Clc1cc(c2cc(c(NC(=O)CC3=NC=CN3)cc2)C)ccc1
0.256	Clc1cc(c2cc(c(NC(=O)CC3=NC=CN3)cc2)C)ccc1
0.255973	Brc1c(OCC)ccc(NS(=O)(=O)c2c(ccc(NC(=O)c3ccc(cc3)CON)c2)C)c1
0.255973	Brc1c(OCC)ccc(NS(=O)(=O)c2c(ccc(NC(=O)c3ccc(cc3)CON)c2)C)c1
0.255973	Brc1c(OCC)ccc(NS(=O)(=O)c2c(ccc(NC(=O)c3ccc(cc3)CON)c2)C)c1
0.255973	Brc1c(OCC)ccc(NS(=O)(=O)c2c(ccc(NC(=O)c3ccc(cc3)CON)c2)C)c1
0.255973	Brc1c(OCC)ccc(NS(=O)(=O)c2c(ccc(NC(=O)c3ccc(cc3)CON)c2)C)c1
0.255973	Brc1c(OCC)ccc(NS(=O)(=O)c2c(ccc(NC(=O)c3ccc(cc3)CON)c2)C)c1
0.255973	Brc1c(OCC)ccc(NS(=O)(=O)c2c(ccc(NC(=O)c3ccc(cc3)CON)c2)C)c1
0.255973	Brc1c(OCC)ccc(NS(=O)(=O)c2c(ccc(NC(=O)c3ccc(cc3)CON)c2)C)c1
0.255973	Brc1c(OCC)ccc(NS(=O)(=O)c2c(ccc(NC(=O)c3ccc(cc3)CON)c2)C)c1
0.255973	Brc1c(OCC)ccc(NS(=O)(=O)c2c(ccc(NC(=O)c3ccc(cc3)CON)c2)C)c1
0.255906	Brc1cc(c(cc1)C(=O)Nc2ncccc2C)C
0.255639	Fc1c(cc(cc1)CN2CCC(NC(=O)c3c(cccc3)C)CC2)C
0.255639	Fc1c(cc(cc1)CN2CCC(NC(=O)c3c(cccc3)C)CC2)C
0.255639	Fc1c(cc(cc1)CN2CCC(NC(=O)c3c(cccc3)C)CC2)C
0.255639	Fc1c(cc(cc1)CN2CCC(NC(=O)c3c(cccc3)C)CC2)C
0.255639	Fc1c(cc(cc1)CN2CCC(NC(=O)c3c(cccc3)C)CC2)C
0.255639	Fc1c(cc(cc1)CN2CCC(NC(=O)c3c(cccc3)C)CC2)C
0.255639	Fc1c(cc(cc1)CN2CCC(NC(=O)c3c(cccc3)C)CC2)C
0.255639	Fc1c(cc(cc1)CN2CCC(NC(=O)c3c(cccc3)C)CC2)C
0.255639	Fc1c(cc(cc1)CN2CCC(NC(=O)c3c(cccc3)C)CC2)C
0.255556	S1C=C(C=C1)C(N2CCN(Cc3nc(nc(n3)N)Nc4c(cccc4)C)CC2)C
0.255556	S1C=C(C=C1)C(N2CCN(Cc3nc(nc(n3)N)Nc4c(cccc4)C)CC2)C
0.255556	S1C=C(C=C1)C(N2CCN(Cc3nc(nc(n3)N)Nc4c(cccc4)C)CC2)C
0.255556	S1C=C(C=C1)C(N2CCN(Cc3nc(nc(n3)N)Nc4c(cccc4)C)CC2)C
0.255556	S1C=C(C=C1)C(N2CCN(Cc3nc(nc(n3)N)Nc4c(cccc4)C)CC2)C
0.255556	S1C=C(C=C1)C(N2CCN(Cc3nc(nc(n3)N)Nc4c(cccc4)C)CC2)C
0.255556	S1C=C(C=C1)C(N2CCN(Cc3nc(nc(n3)N)Nc4c(cccc4)C)CC2)C
0.255556	S1C=C(C=C1)C(N2CCN(Cc3nc(nc(n3)N)Nc4c(cccc4)C)CC2)C
0.255556	S1C=C(C=C1)C(N2CCN(Cc3nc(nc(n3)N)Nc4c(cccc4)C)CC2)C
0.255556	S1C=C(C=C1)C(N2CCN(Cc3nc(nc(n3)N)Nc4c(cccc4)C)CC2)C
0.255474	Fc1cc(c2cncc(c2)C(=O)NCc3c(cccc3)CN4CCC(CC4)C)ccc1
0.255474	Fc1cc(c2cncc(c2)C(=O)NCc3c(cccc3)CN4CCC(CC4)C)ccc1
0.255474	Fc1cc(c2cncc(c2)C(=O)NCc3c(cccc3)CN4CCC(CC4)C)ccc1
0.255474	Fc1cc(c2cncc(c2)C(=O)NCc3c(cccc3)CN4CCC(CC4)C)ccc1
0.255474	Fc1cc(c2cncc(c2)C(=O)NCc3c(cccc3)CN4CCC(CC4)C)ccc1
0.255474	Fc1cc(c2cncc(c2)C(=O)NCc3c(cccc3)CN4CCC(CC4)C)ccc1
0.255474	Fc1cc(c2cncc(c2)C(=O)NCc3c(cccc3)CN4CCC(CC4)C)ccc1
0.255474	Fc1cc(c2cncc(c2)C(=O)NCc3c(cccc3)CN4CCC(CC4)C)ccc1
0.255474	Fc1cc(c2cncc(c2)C(=O)NCc3c(cccc3)CN4CCC(CC4)C)ccc1
0.255474	Fc1cc(c2cncc(c2)C(=O)NCc3c(cccc3)CN4CCC(CC4)C)ccc1
0.255102	S1(=O)(=O)N(c2cc(ccc2)C(=O)Nc3c(ccc(SC)c3)C)CCCC1
0.255102	S1(=O)(=O)N(c2cc(ccc2)C(=O)Nc3c(ccc(SC)c3)C)CCCC1
0.255102	S1(=O)(=O)N(c2cc(ccc2)C(=O)Nc3c(ccc(SC)c3)C)CCCC1
0.255102	S1(=O)(=O)N(c2cc(ccc2)C(=O)Nc3c(ccc(SC)c3)C)CCCC1
0.255102	S1(=O)(=O)N(c2cc(ccc2)C(=O)Nc3c(ccc(SC)c3)C)CCCC1
0.255102	S1(=O)(=O)N(c2cc(ccc2)C(=O)Nc3c(ccc(SC)c3)C)CCCC1
0.255102	S1(=O)(=O)N(c2cc(ccc2)C(=O)Nc3c(ccc(SC)c3)C)CCCC1
0.255102	S1(=O)(=O)N(c2cc(ccc2)C(=O)Nc3c(ccc(SC)c3)C)CCCC1
0.255102	S1(=O)(=O)N(c2cc(ccc2)C(=O)Nc3c(ccc(SC)c3)C)CCCC1
0.255102	S1(=O)(=O)N(c2cc(ccc2)C(=O)Nc3c(ccc(SC)c3)C)CCCC1
0.255034	O=C(Nc1cc(ccc1)C2=NC=CN2CC)c3cc4c(NCC4)cc3
0.255034	O=C(Nc1cc(ccc1)C2=NC=CN2CC)c3cc4c(NCC4)cc3
0.255034	O=C(Nc1cc(ccc1)C2=NC=CN2CC)c3cc4c(NCC4)cc3
0.255034	O=C(Nc1cc(ccc1)C2=NC=CN2CC)c3cc4c(NCC4)cc3
0.255034	O=C(Nc1cc(ccc1)C2=NC=CN2CC)c3cc4c(NCC4)cc3
0.254967	Clc1c(cc(S(=O)(=O)N2CCCCC2)cc1)C(=O)Nc3cc(ccc3)C4=NOC=C4
0.254613	FC(F)(F)Cc1cc(ccc1)C(=O)Nc2cc(C#N)c(NC(=O)OCC)cc2
0.254613	FC(F)(F)Cc1cc(ccc1)C(=O)Nc2cc(C#N)c(NC(=O)OCC)cc2
0.254386	Fc1c(F)ccc(c2nc(ncc2)N)c1
0.254386	Fc1c(F)ccc(c2nc(ncc2)N)c1
0.254386	Fc1c(F)ccc(c2nc(ncc2)N)c1
0.254386	Fc1c(F)ccc(c2nc(ncc2)N)c1
0.254386	Fc1c(F)ccc(c2nc(ncc2)N)c1
0.254386	Fc1c(F)ccc(c2nc(ncc2)N)c1
0.254386	Fc1c(F)ccc(c2nc(ncc2)N)c1
0.254386	Fc1c(F)ccc(c2nc(ncc2)N)c1
0.254386	Fc1c(F)ccc(c2nc(ncc2)N)c1
0.254386	Fc1c(F)ccc(c2nc(ncc2)N)c1
0.254296	Clc1cc(ccc1)CN(C(=O)Nc2cc(c(NC(=O)C=3OC=CC3)cc2)C)CCN
0.254296	Clc1cc(ccc1)CN(C(=O)Nc2cc(c(NC(=O)C=3OC=CC3)cc2)C)CCN
0.254296	Clc1cc(ccc1)CN(C(=O)Nc2cc(c(NC(=O)C=3OC=CC3)cc2)C)CCN
0.254296	Clc1cc(ccc1)CN(C(=O)Nc2cc(c(NC(=O)C=3OC=CC3)cc2)C)CCN
0.254296	Clc1cc(ccc1)CN(C(=O)Nc2cc(c(NC(=O)C=3OC=CC3)cc2)C)CCN
0.254296	Clc1cc(ccc1)CN(C(=O)Nc2cc(c(NC(=O)C=3OC=CC3)cc2)C)CCN
0.254296	Clc1cc(ccc1)CN(C(=O)Nc2cc(c(NC(=O)C=3OC=CC3)cc2)C)CCN
0.254296	Clc1cc(ccc1)CN(C(=O)Nc2cc(c(NC(=O)C=3OC=CC3)cc2)C)CCN
0.254296	Clc1cc(ccc1)CN(C(=O)Nc2cc(c(NC(=O)C=3OC=CC3)cc2)C)CCN
0.254296	Clc1cc(ccc1)CN(C(=O)Nc2cc(c(NC(=O)C=3OC=CC3)cc2)C)CCN
0.254296	O=C(N1CCN(CC2=NOC(=C2)C)CC1)C(=O)Nc3cc(ccc3)C(=O)NCc4ccccc4
0.254296	O=C(N1CCN(CC2=NOC(=C2)C)CC1)C(=O)Nc3cc(ccc3)C(=O)NCc4ccccc4
0.254296	O=C(N1CCN(CC2=NOC(=C2)C)CC1)C(=O)Nc3cc(ccc3)C(=O)NCc4ccccc4
0.254296	O=C(N1CCN(CC2=NOC(=C2)C)CC1)C(=O)Nc3cc(ccc3)C(=O)NCc4ccccc4
0.254296	O=C(N1CCN(CC2=NOC(=C2)C)CC1)C(=O)Nc3cc(ccc3)C(=O)NCc4ccccc4
0.253623	Clc1ccc(NS(=O)(=O)c2cc(NC(=O)c3ccc(c4ccc(F)cc4)cc3)c(OC)cc2)cc1
0.253623	Clc1ccc(NS(=O)(=O)c2cc(NC(=O)c3ccc(c4ccc(F)cc4)cc3)c(OC)cc2)cc1
0.253623	Clc1ccc(NS(=O)(=O)c2cc(NC(=O)c3ccc(c4ccc(F)cc4)cc3)c(OC)cc2)cc1
0.253571	S(=O)(=O)(c1c(ccc(NC(=O)c2c(c3c(cccc3)C)cccc2)c1)C)C
0.253571	Fc1c(cc(NC(=O)c2cc(c3c(OCC)cccc3)ccc2)cc1)CO
0.253571	Fc1c(cc(NC(=O)c2cc(c3c(OCC)cccc3)ccc2)cc1)CO
0.253571	Fc1c(cc(NC(=O)c2cc(c3c(OCC)cccc3)ccc2)cc1)CO
0.253571	Fc1c(cc(NC(=O)c2cc(c3c(OCC)cccc3)ccc2)cc1)CO
0.253571	Fc1c(cc(NC(=O)c2cc(c3c(OCC)cccc3)ccc2)cc1)CO
0.253571	Fc1c(cc(NC(=O)c2cc(c3c(OCC)cccc3)ccc2)cc1)CO
0.253571	Fc1c(cc(NC(=O)c2cc(c3c(OCC)cccc3)ccc2)cc1)CO
0.253333	O=C(Nc1c(ccc(c1)C(=O)N(C2CC2)CC=3N(C=NC3)C)C)Nc4ccccc4
0.253333	O=C(Nc1c(ccc(c1)C(=O)N(C2CC2)CC=3N(C=NC3)C)C)Nc4ccccc4
0.253333	O=C(Nc1c(ccc(c1)C(=O)N(C2CC2)CC=3N(C=NC3)C)C)Nc4ccccc4
0.253333	O=C(Nc1c(ccc(c1)C(=O)N(C2CC2)CC=3N(C=NC3)C)C)Nc4ccccc4
0.253333	O=C(Nc1c(ccc(c1)C(=O)N(C2CC2)CC=3N(C=NC3)C)C)Nc4ccccc4
0.253333	O=C(Nc1c(ccc(c1)C(=O)N(C2CC2)CC=3N(C=NC3)C)C)Nc4ccccc4
0.253333	O=C(Nc1c(ccc(c1)C(=O)N(C2CC2)CC=3N(C=NC3)C)C)Nc4ccccc4
0.253333	O=C(Nc1c(ccc(c1)C(=O)N(C2CC2)CC=3N(C=NC3)C)C)Nc4ccccc4
0.253165	FC=1C2=NN=C(N2C=CC1)C(=O)Nc3c(ccc(c3)C(=O)Nc4ccccc4)C
0.253165	FC=1C2=NN=C(N2C=CC1)C(=O)Nc3c(ccc(c3)C(=O)Nc4ccccc4)C
0.253165	FC=1C2=NN=C(N2C=CC1)C(=O)Nc3c(ccc(c3)C(=O)Nc4ccccc4)C
0.253165	FC=1C2=NN=C(N2C=CC1)C(=O)Nc3c(ccc(c3)C(=O)Nc4ccccc4)C
0.253165	FC=1C2=NN=C(N2C=CC1)C(=O)Nc3c(ccc(c3)C(=O)Nc4ccccc4)C
0.253165	FC=1C2=NN=C(N2C=CC1)C(=O)Nc3c(ccc(c3)C(=O)Nc4ccccc4)C
0.253165	FC=1C2=NN=C(N2C=CC1)C(=O)Nc3c(ccc(c3)C(=O)Nc4ccccc4)C
0.253165	FC=1C2=NN=C(N2C=CC1)C(=O)Nc3c(ccc(c3)C(=O)Nc4ccccc4)C
0.253165	FC=1C2=NN=C(N2C=CC1)C(=O)Nc3c(ccc(c3)C(=O)Nc4ccccc4)C
0.253165	FC=1C2=NN=C(N2C=CC1)C(=O)Nc3c(ccc(c3)C(=O)Nc4ccccc4)C
0.252918	O=C(Nc1cc(N2CCCCC2)ccc1)c3cnc(N4CCOCC4)cc3
0.252918	O=C(Nc1cc(N2CCCCC2)ccc1)c3cnc(N4CCOCC4)cc3
0.252918	O=C(Nc1cc(N2CCCCC2)ccc1)c3cnc(N4CCOCC4)cc3
0.252918	O=C(Nc1cc(N2CCCCC2)ccc1)c3cnc(N4CCOCC4)cc3
0.252918	O=C(Nc1cc(N2CCCCC2)ccc1)c3cnc(N4CCOCC4)cc3
0.252918	O=C(Nc1cc(N2CCCCC2)ccc1)c3cnc(N4CCOCC4)cc3
0.252918	O=C(Nc1cc(N2CCCCC2)ccc1)c3cnc(N4CCOCC4)cc3
0.252918	O=C(Nc1cc(N2CCCCC2)ccc1)c3cnc(N4CCOCC4)cc3
0.252918	O=C(Nc1cc(N2CCCCC2)ccc1)c3cnc(N4CCOCC4)cc3
0.252918	O=C(Nc1cc(N2CCCCC2)ccc1)c3cnc(N4CCOCC4)cc3
0.252874	Brc1cc(ccc1)C(=O)Nc2ccc(cc2)C(=O)NCCOc3c(cc(cc3)C)C
0.252874	Brc1cc(ccc1)C(=O)Nc2ccc(cc2)C(=O)NCCOc3c(cc(cc3)C)C
0.252874	Brc1cc(ccc1)C(=O)Nc2ccc(cc2)C(=O)NCCOc3c(cc(cc3)C)C
0.252874	Brc1cc(ccc1)C(=O)Nc2ccc(cc2)C(=O)NCCOc3c(cc(cc3)C)C
0.252874	Brc1cc(ccc1)C(=O)Nc2ccc(cc2)C(=O)NCCOc3c(cc(cc3)C)C
0.252874	Brc1cc(ccc1)C(=O)Nc2ccc(cc2)C(=O)NCCOc3c(cc(cc3)C)C
0.252874	S(=O)(=O)(N1CCN(C(=O)c2ccc(NC(=O)c3ncccc3)cc2)CC1)N4CCN(CC4)C
0.25283	Fc1c(cc(cc1)C(=O)Nc2cc(c(cc2)C3CC3)C)COC
0.25283	Fc1c(cc(cc1)C(=O)Nc2cc(c(cc2)C3CC3)C)COC
0.25283	Fc1c(cc(cc1)C(=O)Nc2cc(c(cc2)C3CC3)C)COC
0.252669	FC(F)(F)c1c(ccc(NC(=O)c2nc3c(cc2)CCC3)c1)C
0.252632	O=C(Nc1cc(ccc1)C2=NC=CN2CC)C=3NC(=CC3)Cc4ccccc4
0.252632	O=C(Nc1cc(ccc1)C2=NC=CN2CC)C=3NC(=CC3)Cc4ccccc4
0.25256	O=C(NCc1ccccc1)c2cc(NC(=O)C(=O)N3CCN(CC=4C=NN(C4)C)CCC3)ccc2
0.25256	O=C(NCc1ccccc1)c2cc(NC(=O)C(=O)N3CCN(CC=4C=NN(C4)C)CCC3)ccc2
0.25256	O=C(NCc1ccccc1)c2cc(NC(=O)C(=O)N3CCN(CC=4C=NN(C4)C)CCC3)ccc2
0.25256	O=C(NCc1ccccc1)c2cc(NC(=O)C(=O)N3CCN(CC=4C=NN(C4)C)CCC3)ccc2
0.25256	O=C(NCc1ccccc1)c2cc(NC(=O)C(=O)N3CCN(CC=4C=NN(C4)C)CCC3)ccc2
0.25256	O=C(NCc1ccccc1)c2cc(NC(=O)C(=O)N3CCN(CC=4C=NN(C4)C)CCC3)ccc2
0.25256	O=C(NCc1ccccc1)c2cc(NC(=O)C(=O)N3CCN(CC=4C=NN(C4)C)CCC3)ccc2
0.25256	O=C(NCc1ccccc1)c2cc(NC(=O)C(=O)N3CCN(CC=4C=NN(C4)C)CCC3)ccc2
0.25256	O=C(NCc1ccccc1)c2cc(NC(=O)C(=O)N3CCN(CC=4C=NN(C4)C)CCC3)ccc2
0.25256	O=C(NCc1ccccc1)c2cc(NC(=O)C(=O)N3CCN(CC=4C=NN(C4)C)CCC3)ccc2
0.252137	Fc1c(c(NC(=O)c2ccc(c3ccc(F)cc3)cc2)ccc1)C
0.252137	Fc1c(c(NC(=O)c2ccc(c3ccc(F)cc3)cc2)ccc1)C
0.252137	Fc1c(c(NC(=O)c2ccc(c3ccc(F)cc3)cc2)ccc1)C
0.252137	Fc1c(c(NC(=O)c2ccc(c3ccc(F)cc3)cc2)ccc1)C
0.252137	Fc1c(c(NC(=O)c2ccc(c3ccc(F)cc3)cc2)ccc1)C
0.252137	Fc1c(c(NC(=O)c2ccc(c3ccc(F)cc3)cc2)ccc1)C
0.252137	Fc1c(c(NC(=O)c2ccc(c3ccc(F)cc3)cc2)ccc1)C
0.251825	Brc1cnc(Oc2ccc(cc2)C(=O)Nc3c(cc(Br)cc3)C=4N=NNN4)cc1
0.251825	Brc1cnc(Oc2ccc(cc2)C(=O)Nc3c(cc(Br)cc3)C=4N=NNN4)cc1
0.251825	Brc1cnc(Oc2ccc(cc2)C(=O)Nc3c(cc(Br)cc3)C=4N=NNN4)cc1
0.251825	Brc1cnc(Oc2ccc(cc2)C(=O)Nc3c(cc(Br)cc3)C=4N=NNN4)cc1
0.251799	FC(F)(F)C(c1ccc(cc1)C(=O)Nc2c(cc(cc2)C(=O)NCC=3OC=CC3)C)C
0.251799	FC(F)(F)C(c1ccc(cc1)C(=O)Nc2c(cc(cc2)C(=O)NCC=3OC=CC3)C)C
0.251799	FC(F)(F)C(c1ccc(cc1)C(=O)Nc2c(cc(cc2)C(=O)NCC=3OC=CC3)C)C
0.251799	FC(F)(F)C(c1ccc(cc1)C(=O)Nc2c(cc(cc2)C(=O)NCC=3OC=CC3)C)C
0.251799	FC(F)(F)C(c1ccc(cc1)C(=O)Nc2c(cc(cc2)C(=O)NCC=3OC=CC3)C)C
0.251799	FC(F)(F)C(c1ccc(cc1)C(=O)Nc2c(cc(cc2)C(=O)NCC=3OC=CC3)C)C
0.251799	FC(F)(F)C(c1ccc(cc1)C(=O)Nc2c(cc(cc2)C(=O)NCC=3OC=CC3)C)C
0.251799	FC(F)(F)C(c1ccc(cc1)C(=O)Nc2c(cc(cc2)C(=O)NCC=3OC=CC3)C)C
0.251799	FC(F)(F)C(c1ccc(cc1)C(=O)Nc2c(cc(cc2)C(=O)NCC=3OC=CC3)C)C
0.251799	FC(F)(F)C(c1ccc(cc1)C(=O)Nc2c(cc(cc2)C(=O)NCC=3OC=CC3)C)C
0.251701	S(Cc1c(cccc1)C(=O)Nc2c(cc(cc2)C(=O)N3CCC(CC3)C)C)CC
0.251701	S(Cc1c(cccc1)C(=O)Nc2c(cc(cc2)C(=O)N3CCC(CC3)C)C)CC
0.251701	S(Cc1c(cccc1)C(=O)Nc2c(cc(cc2)C(=O)N3CCC(CC3)C)C)CC
0.251701	S(Cc1c(cccc1)C(=O)Nc2c(cc(cc2)C(=O)N3CCC(CC3)C)C)CC
0.251701	S(Cc1c(cccc1)C(=O)Nc2c(cc(cc2)C(=O)N3CCC(CC3)C)C)CC
0.251701	S(Cc1c(cccc1)C(=O)Nc2c(cc(cc2)C(=O)N3CCC(CC3)C)C)CC
0.251701	S(Cc1c(cccc1)C(=O)Nc2c(cc(cc2)C(=O)N3CCC(CC3)C)C)CC
0.251701	S(Cc1c(cccc1)C(=O)Nc2c(cc(cc2)C(=O)N3CCC(CC3)C)C)CC
0.251701	S(Cc1c(cccc1)C(=O)Nc2c(cc(cc2)C(=O)N3CCC(CC3)C)C)CC
0.251701	S(Cc1c(cccc1)C(=O)Nc2c(cc(cc2)C(=O)N3CCC(CC3)C)C)CC
0.250936	O=C(Nc1cc(c2ccccc2)c(cc1)C)NC(Cc3ccc(cc3)C(C)(C)C)C
0.250936	O=C(Nc1cc(c2ccccc2)c(cc1)C)NC(Cc3ccc(cc3)C(C)(C)C)C
0.250936	O=C(Nc1cc(c2ccccc2)c(cc1)C)NC(Cc3ccc(cc3)C(C)(C)C)C
0.250936	O=C(Nc1cc(c2ccccc2)c(cc1)C)NC(Cc3ccc(cc3)C(C)(C)C)C
0.250936	O=C(Nc1cc(c2ccccc2)c(cc1)C)NC(Cc3ccc(cc3)C(C)(C)C)C
0.250936	O=C(Nc1cc(c2ccccc2)c(cc1)C)NC(Cc3ccc(cc3)C(C)(C)C)C
0.250936	O=C(Nc1cc(c2ccccc2)c(cc1)C)NC(Cc3ccc(cc3)C(C)(C)C)C
0.250936	O=C(Nc1cc(c2ccccc2)c(cc1)C)NC(Cc3ccc(cc3)C(C)(C)C)C
0.250936	O=C(Nc1cc(c2ccccc2)c(cc1)C)NC(Cc3ccc(cc3)C(C)(C)C)C
0.250936	O=C(Nc1cc(c2ccccc2)c(cc1)C)NC(Cc3ccc(cc3)C(C)(C)C)C
0.250936	S(=O)(C1CCCCC1)Cc2cc(NC(=O)c3ccc(NC(=O)c4ncccc4)cc3)ccc2
0.250936	S(=O)(C1CCCCC1)Cc2cc(NC(=O)c3ccc(NC(=O)c4ncccc4)cc3)ccc2
0.250936	S(=O)(C1CCCCC1)Cc2cc(NC(=O)c3ccc(NC(=O)c4ncccc4)cc3)ccc2
0.250936	FC(F)(F)COCc1cc(ccc1)CNC(=O)C(=O)Nc2c(ccc(NC(=O)C)c2)C
0.250936	FC(F)(F)COCc1cc(ccc1)CNC(=O)C(=O)Nc2c(ccc(NC(=O)C)c2)C
0.250936	FC(F)(F)COCc1cc(ccc1)CNC(=O)C(=O)Nc2c(ccc(NC(=O)C)c2)C
0.250936	FC(F)(F)COCc1cc(ccc1)CNC(=O)C(=O)Nc2c(ccc(NC(=O)C)c2)C
0.250936	FC(F)(F)COCc1cc(ccc1)CNC(=O)C(=O)Nc2c(ccc(NC(=O)C)c2)C
0.250936	FC(F)(F)COCc1cc(ccc1)CNC(=O)C(=O)Nc2c(ccc(NC(=O)C)c2)C
0.250936	FC(F)(F)COCc1cc(ccc1)CNC(=O)C(=O)Nc2c(ccc(NC(=O)C)c2)C
0.250936	FC(F)(F)COCc1cc(ccc1)CNC(=O)C(=O)Nc2c(ccc(NC(=O)C)c2)C
0.250936	FC(F)(F)COCc1cc(ccc1)CNC(=O)C(=O)Nc2c(ccc(NC(=O)C)c2)C
0.250936	FC(F)(F)COCc1cc(ccc1)CNC(=O)C(=O)Nc2c(ccc(NC(=O)C)c2)C
0.250814	Brc1c(Oc2ncccc2C(=O)Nc3cc(NC(=O)Cc4ccccc4)c(F)cc3)cccc1
0.250814	Brc1c(Oc2ncccc2C(=O)Nc3cc(NC(=O)Cc4ccccc4)c(F)cc3)cccc1
0.250814	Brc1c(Oc2ncccc2C(=O)Nc3cc(NC(=O)Cc4ccccc4)c(F)cc3)cccc1
0.250814	Brc1c(Oc2ncccc2C(=O)Nc3cc(NC(=O)Cc4ccccc4)c(F)cc3)cccc1
0.250814	Brc1c(Oc2ncccc2C(=O)Nc3cc(NC(=O)Cc4ccccc4)c(F)cc3)cccc1
0.250814	Brc1c(Oc2ncccc2C(=O)Nc3cc(NC(=O)Cc4ccccc4)c(F)cc3)cccc1
0.250814	Brc1c(Oc2ncccc2C(=O)Nc3cc(NC(=O)Cc4ccccc4)c(F)cc3)cccc1
0.250814	Brc1c(Oc2ncccc2C(=O)Nc3cc(NC(=O)Cc4ccccc4)c(F)cc3)cccc1
0.250814	Brc1c(Oc2ncccc2C(=O)Nc3cc(NC(=O)Cc4ccccc4)c(F)cc3)cccc1
0.250814	Brc1c(Oc2ncccc2C(=O)Nc3cc(NC(=O)Cc4ccccc4)c(F)cc3)cccc1
0.25	O1N=CN=C1c2nc(ncc2)c3cnccc3
0.25	O1N=CN=C1c2nc(ncc2)c3cnccc3
0.25	Clc1ccc(Oc2c(F)cc(cc2)C(=O)Nc3cc(c(O)cc3)C)cc1
0.25	Clc1ccc(Oc2c(F)cc(cc2)C(=O)Nc3cc(c(O)cc3)C)cc1
0.25	O=C(Nc1c(ccc(c1)C(=O)Nc2ccccc2)C)c3cc4N=CN(c4cc3)c5cc(ccc5)C
0.25	O=C(Nc1c(ccc(c1)C(=O)Nc2ccccc2)C)c3cc4N=CN(c4cc3)c5cc(ccc5)C
0.249221	O=C(Oc1c(cc(NC(=O)c2cnccc2)cc1)C)C=3C(=O)NN=C(C3C)C
0.249221	O=C(Oc1c(cc(NC(=O)c2cnccc2)cc1)C)C=3C(=O)NN=C(C3C)C
0.249169	O=C(Nc1c(cc(cc1)C(=O)NCC=2OC=CC2)C)c3ncccc3OC
0.249169	O=C(Nc1c(cc(cc1)C(=O)NCC=2OC=CC2)C)c3ncccc3OC
0.249169	O=C(Nc1c(cc(cc1)C(=O)NCC=2OC=CC2)C)c3ncccc3OC
0.249169	O=C(Nc1c(cc(cc1)C(=O)NCC=2OC=CC2)C)c3ncccc3OC
0.249169	O=C(Nc1c(cc(cc1)C(=O)NCC=2OC=CC2)C)c3ncccc3OC
0.249169	O=C(Nc1c(cc(cc1)C(=O)NCC=2OC=CC2)C)c3ncccc3OC
0.249169	O=C(Nc1c(cc(cc1)C(=O)NCC=2OC=CC2)C)c3ncccc3OC
0.249169	O=C(Nc1c(cc(cc1)C(=O)NCC=2OC=CC2)C)c3ncccc3OC
0.249169	O=C(Nc1c(cc(cc1)C(=O)NCC=2OC=CC2)C)c3ncccc3OC
0.249169	O=C(Nc1c(cc(cc1)C(=O)NCC=2OC=CC2)C)c3ncccc3OC
0.249084	FC(F)(F)c1cc(NNC(=O)C(=O)Nc2c(ccc(c2)C(=O)NCC(F)(F)F)C)cc(c1)C(F)(F)F
0.249084	FC(F)(F)c1cc(NNC(=O)C(=O)Nc2c(ccc(c2)C(=O)NCC(F)(F)F)C)cc(c1)C(F)(F)F
0.249084	FC(F)(F)c1cc(NNC(=O)C(=O)Nc2c(ccc(c2)C(=O)NCC(F)(F)F)C)cc(c1)C(F)(F)F
0.249084	FC(F)(F)c1cc(NNC(=O)C(=O)Nc2c(ccc(c2)C(=O)NCC(F)(F)F)C)cc(c1)C(F)(F)F
0.249084	FC(F)(F)c1cc(NNC(=O)C(=O)Nc2c(ccc(c2)C(=O)NCC(F)(F)F)C)cc(c1)C(F)(F)F
0.249084	FC(F)(F)c1cc(NNC(=O)C(=O)Nc2c(ccc(c2)C(=O)NCC(F)(F)F)C)cc(c1)C(F)(F)F
0.249084	FC(F)(F)c1cc(NNC(=O)C(=O)Nc2c(ccc(c2)C(=O)NCC(F)(F)F)C)cc(c1)C(F)(F)F
0.249084	FC(F)(F)c1cc(NNC(=O)C(=O)Nc2c(ccc(c2)C(=O)NCC(F)(F)F)C)cc(c1)C(F)(F)F
0.249084	FC(F)(F)c1cc(NNC(=O)C(=O)Nc2c(ccc(c2)C(=O)NCC(F)(F)F)C)cc(c1)C(F)(F)F
0.249084	FC(F)(F)c1cc(NNC(=O)C(=O)Nc2c(ccc(c2)C(=O)NCC(F)(F)F)C)cc(c1)C(F)(F)F
0.249071	[O-][N+](=O)c1cc(ccc1)C2=NC(C(=O)Nc3ccc(Oc4ccc(cc4)C)cc3)=CN2
0.249071	[O-][N+](=O)c1cc(ccc1)C2=NC(C(=O)Nc3ccc(Oc4ccc(cc4)C)cc3)=CN2
0.249071	[O-][N+](=O)c1cc(ccc1)C2=NC(C(=O)Nc3ccc(Oc4ccc(cc4)C)cc3)=CN2
0.249071	[O-][N+](=O)c1cc(ccc1)C2=NC(C(=O)Nc3ccc(Oc4ccc(cc4)C)cc3)=CN2
0.249071	[O-][N+](=O)c1cc(ccc1)C2=NC(C(=O)Nc3ccc(Oc4ccc(cc4)C)cc3)=CN2
0.249071	[O-][N+](=O)c1cc(ccc1)C2=NC(C(=O)Nc3ccc(Oc4ccc(cc4)C)cc3)=CN2
0.249071	[O-][N+](=O)c1cc(ccc1)C2=NC(C(=O)Nc3ccc(Oc4ccc(cc4)C)cc3)=CN2
0.249071	[O-][N+](=O)c1cc(ccc1)C2=NC(C(=O)Nc3ccc(Oc4ccc(cc4)C)cc3)=CN2
0.249071	[O-][N+](=O)c1cc(ccc1)C2=NC(C(=O)Nc3ccc(Oc4ccc(cc4)C)cc3)=CN2
0.249071	[O-][N+](=O)c1cc(ccc1)C2=NC(C(=O)Nc3ccc(Oc4ccc(cc4)C)cc3)=CN2
0.249071	Fc1c(OC)cc(cc1)C(=O)NC2CN(Cc3ccc(cc3)C)CC2
0.248299	O=C(Nc1ccc(cc1)C(=O)NCc2c(OC(CC)(C)C)cc(cc2)C)c3ncccc3
0.247458	S1C(=NC(=C1)C)NC(=O)c2cc(NC(=O)c3nc(ccc3)CN)c(OC)cc2
0.247458	S1C(=NC(=C1)C)NC(=O)c2cc(NC(=O)c3nc(ccc3)CN)c(OC)cc2
0.247423	O=C(OC(C)(C)C)Nc1c(nc(OC)cc1)c2cc(ccc2)CN3CCOCC3
0.24735	Clc1c(Oc2ncc(cc2)C(=O)Nc3cc(N4CCCCC4)ccc3)cccc1
0.247312	S1C(C(=O)Nc2ccc(N3CCN(Cc4ccccc4)CC3)cc2)=CC=C1C(F)(F)C(F)(F)F
0.247312	S1C(C(=O)Nc2ccc(N3CCN(Cc4ccccc4)CC3)cc2)=CC=C1C(F)(F)C(F)(F)F
0.247312	S1C(C(=O)Nc2ccc(N3CCN(Cc4ccccc4)CC3)cc2)=CC=C1C(F)(F)C(F)(F)F
0.247312	S1C(C(=O)Nc2ccc(N3CCN(Cc4ccccc4)CC3)cc2)=CC=C1C(F)(F)C(F)(F)F
0.247312	S1C(C(=O)Nc2ccc(N3CCN(Cc4ccccc4)CC3)cc2)=CC=C1C(F)(F)C(F)(F)F
0.247312	S1C(C(=O)Nc2ccc(N3CCN(Cc4ccccc4)CC3)cc2)=CC=C1C(F)(F)C(F)(F)F
0.247312	S1C(C(=O)Nc2ccc(N3CCN(Cc4ccccc4)CC3)cc2)=CC=C1C(F)(F)C(F)(F)F
0.247312	S1C(C(=O)Nc2ccc(N3CCN(Cc4ccccc4)CC3)cc2)=CC=C1C(F)(F)C(F)(F)F
0.247312	S1C(C(=O)Nc2ccc(N3CCN(Cc4ccccc4)CC3)cc2)=CC=C1C(F)(F)C(F)(F)F
0.247312	S1C(C(=O)Nc2ccc(N3CCN(Cc4ccccc4)CC3)cc2)=CC=C1C(F)(F)C(F)(F)F
0.247312	O=C(NC1CCN(Cc2cc(OCC)ncc2)CC1)c3c(cccc3)C
0.247312	O=C(NC1CCN(Cc2cc(OCC)ncc2)CC1)c3c(cccc3)C
0.247312	O=C(NC1CCN(Cc2cc(OCC)ncc2)CC1)c3c(cccc3)C
0.247312	O=C(NC1CCN(Cc2cc(OCC)ncc2)CC1)c3c(cccc3)C
0.247312	O=C(NC1CCN(Cc2cc(OCC)ncc2)CC1)c3c(cccc3)C
0.247312	O=C(NC1CCN(Cc2cc(OCC)ncc2)CC1)c3c(cccc3)C
0.247312	O=C(NC1CCN(Cc2cc(OCC)ncc2)CC1)c3c(cccc3)C
0.247312	O=C(NC1CCN(Cc2cc(OCC)ncc2)CC1)c3c(cccc3)C
0.247312	O=C(NC1CCN(Cc2cc(OCC)ncc2)CC1)c3c(cccc3)C
0.247312	O=C(NC1CCN(Cc2cc(OCC)ncc2)CC1)c3c(cccc3)C
0.247312	n1c(nccc1N2CCC(N)CC2)Nc3cc4c(cc3)CCNC4
0.247312	n1c(nccc1N2CCC(N)CC2)Nc3cc4c(cc3)CCNC4
0.247191	FC(F)(F)CNC(=O)c1cc(NC(=O)C(=O)NCCCC(=O)O)c(cc1)C
0.247191	FC(F)(F)CNC(=O)c1cc(NC(=O)C(=O)NCCCC(=O)O)c(cc1)C
0.247191	FC(F)(F)CNC(=O)c1cc(NC(=O)C(=O)NCCCC(=O)O)c(cc1)C
0.247191	FC(F)(F)CNC(=O)c1cc(NC(=O)C(=O)NCCCC(=O)O)c(cc1)C
0.247191	FC(F)(F)CNC(=O)c1cc(NC(=O)C(=O)NCCCC(=O)O)c(cc1)C
0.247191	FC(F)(F)CNC(=O)c1cc(NC(=O)C(=O)NCCCC(=O)O)c(cc1)C
0.247191	FC(F)(F)CNC(=O)c1cc(NC(=O)C(=O)NCCCC(=O)O)c(cc1)C
0.247191	FC(F)(F)CNC(=O)c1cc(NC(=O)C(=O)NCCCC(=O)O)c(cc1)C
0.247191	FC(F)(F)CNC(=O)c1cc(NC(=O)C(=O)NCCCC(=O)O)c(cc1)C
0.247191	FC(F)(F)CNC(=O)c1cc(NC(=O)C(=O)NCCCC(=O)O)c(cc1)C
0.247104	O=C(Nc1cc(C#N)c(cc1)COC)c2cncc(c2)COC
0.247104	O=C(Nc1cc(C#N)c(cc1)COC)c2cncc(c2)COC
0.247104	O=C(Nc1cc(C#N)c(cc1)COC)c2cncc(c2)COC
0.247104	O=C(Nc1cc(C#N)c(cc1)COC)c2cncc(c2)COC
0.246862	Fc1ccc(cc1)C(=O)Nc2cc(c(N)cc2)C(F)(F)F
0.246862	Fc1ccc(cc1)C(=O)Nc2cc(c(N)cc2)C(F)(F)F
0.246862	Fc1ccc(cc1)C(=O)Nc2cc(c(N)cc2)C(F)(F)F
0.246862	Fc1ccc(cc1)C(=O)Nc2cc(c(N)cc2)C(F)(F)F
0.246862	Fc1ccc(cc1)C(=O)Nc2cc(c(N)cc2)C(F)(F)F
0.246862	Fc1ccc(cc1)C(=O)Nc2cc(c(N)cc2)C(F)(F)F
0.246479	FC(F)(F)c1c(OCC(F)(F)F)ccc(NC(=O)c2c(Nc3ccc(cc3)C)cccc2)c1
0.246479	FC(F)(F)c1c(OCC(F)(F)F)ccc(NC(=O)c2c(Nc3ccc(cc3)C)cccc2)c1
0.246479	FC(F)(F)c1c(OCC(F)(F)F)ccc(NC(=O)c2c(Nc3ccc(cc3)C)cccc2)c1
0.246479	FC(F)(F)c1c(OCC(F)(F)F)ccc(NC(=O)c2c(Nc3ccc(cc3)C)cccc2)c1
0.246479	FC(F)(F)c1c(OCC(F)(F)F)ccc(NC(=O)c2c(Nc3ccc(cc3)C)cccc2)c1
0.246479	FC(F)(F)c1c(OCC(F)(F)F)ccc(NC(=O)c2c(Nc3ccc(cc3)C)cccc2)c1
0.246479	FC(F)(F)c1c(OCC(F)(F)F)ccc(NC(=O)c2c(Nc3ccc(cc3)C)cccc2)c1
0.246479	FC(F)(F)c1c(OCC(F)(F)F)ccc(NC(=O)c2c(Nc3ccc(cc3)C)cccc2)c1
0.246479	FC(F)(F)c1c(OCC(F)(F)F)ccc(NC(=O)c2c(Nc3ccc(cc3)C)cccc2)c1
0.246324	O=C(NNC(=O)C=1NN=C(c2c(ccc(c2)C)C)C1)c3cc(c4ccccc4)c(cc3)C
0.246324	O=C(NNC(=O)C=1NN=C(c2c(ccc(c2)C)C)C1)c3cc(c4ccccc4)c(cc3)C
0.246324	O=C(NNC(=O)C=1NN=C(c2c(ccc(c2)C)C)C1)c3cc(c4ccccc4)c(cc3)C
0.246324	O=C(NNC(=O)C=1NN=C(c2c(ccc(c2)C)C)C1)c3cc(c4ccccc4)c(cc3)C
0.246324	O=C(NNC(=O)C=1NN=C(c2c(ccc(c2)C)C)C1)c3cc(c4ccccc4)c(cc3)C
0.246324	O=C(NNC(=O)C=1NN=C(c2c(ccc(c2)C)C)C1)c3cc(c4ccccc4)c(cc3)C
0.246324	O=C(NNC(=O)C=1NN=C(c2c(ccc(c2)C)C)C1)c3cc(c4ccccc4)c(cc3)C
0.246324	O=C(NNC(=O)C=1NN=C(c2c(ccc(c2)C)C)C1)c3cc(c4ccccc4)c(cc3)C
0.246324	O=C(NNC(=O)C=1NN=C(c2c(ccc(c2)C)C)C1)c3cc(c4ccccc4)c(cc3)C
0.246324	O=C(NNC(=O)C=1NN=C(c2c(ccc(c2)C)C)C1)c3cc(c4ccccc4)c(cc3)C
0.246154	S(=O)(=O)(Nc1cc(S(=O)(=O)Nc2ccc(OC)cc2)c(cc1)C)c3c(OC)ccc(c3)C(=O)NNC=4ON=C(N4)c5ccccc5
0.246154	S(=O)(=O)(Nc1cc(S(=O)(=O)Nc2ccc(OC)cc2)c(cc1)C)c3c(OC)ccc(c3)C(=O)NNC=4ON=C(N4)c5ccccc5
0.246154	S(=O)(=O)(Nc1cc(S(=O)(=O)Nc2ccc(OC)cc2)c(cc1)C)c3c(OC)ccc(c3)C(=O)NNC=4ON=C(N4)c5ccccc5
0.246154	S(=O)(=O)(Nc1cc(S(=O)(=O)Nc2ccc(OC)cc2)c(cc1)C)c3c(OC)ccc(c3)C(=O)NNC=4ON=C(N4)c5ccccc5
0.246154	S(=O)(=O)(Nc1cc(S(=O)(=O)Nc2ccc(OC)cc2)c(cc1)C)c3c(OC)ccc(c3)C(=O)NNC=4ON=C(N4)c5ccccc5
0.246154	S(=O)(=O)(Nc1cc(S(=O)(=O)Nc2ccc(OC)cc2)c(cc1)C)c3c(OC)ccc(c3)C(=O)NNC=4ON=C(N4)c5ccccc5
0.246154	S(=O)(=O)(Nc1cc(S(=O)(=O)Nc2ccc(OC)cc2)c(cc1)C)c3c(OC)ccc(c3)C(=O)NNC=4ON=C(N4)c5ccccc5
0.246154	S(=O)(=O)(Nc1cc(S(=O)(=O)Nc2ccc(OC)cc2)c(cc1)C)c3c(OC)ccc(c3)C(=O)NNC=4ON=C(N4)c5ccccc5
0.246154	S(=O)(=O)(Nc1cc(S(=O)(=O)Nc2ccc(OC)cc2)c(cc1)C)c3c(OC)ccc(c3)C(=O)NNC=4ON=C(N4)c5ccccc5
0.246154	S(=O)(=O)(Nc1cc(S(=O)(=O)Nc2ccc(OC)cc2)c(cc1)C)c3c(OC)ccc(c3)C(=O)NNC=4ON=C(N4)c5ccccc5
0.246154	O=C(Nc1cc(N2CCCCC2)ccc1)C=3NC(=CC3)Cc4ccccc4
0.246057	O=C(NCC1CC1)c2cc(NC(=O)C(=O)NC=3N(N=C(C3)C(C)(C)C)Cc4ccccc4)c(cc2)C
0.246057	O=C(NCC1CC1)c2cc(NC(=O)C(=O)NC=3N(N=C(C3)C(C)(C)C)Cc4ccccc4)c(cc2)C
0.246057	O=C(NCC1CC1)c2cc(NC(=O)C(=O)NC=3N(N=C(C3)C(C)(C)C)Cc4ccccc4)c(cc2)C
0.246057	O=C(NCC1CC1)c2cc(NC(=O)C(=O)NC=3N(N=C(C3)C(C)(C)C)Cc4ccccc4)c(cc2)C
0.246006	O=C(OCC(=O)NCc1cc(NC(=O)C2CC2)ccc1)c3cc(c(cc3)C)C=4C=NN(C4)C
0.246006	O=C(OCC(=O)NCc1cc(NC(=O)C2CC2)ccc1)c3cc(c(cc3)C)C=4C=NN(C4)C
0.246006	O=C(OCC(=O)NCc1cc(NC(=O)C2CC2)ccc1)c3cc(c(cc3)C)C=4C=NN(C4)C
0.246006	O=C(OCC(=O)NCc1cc(NC(=O)C2CC2)ccc1)c3cc(c(cc3)C)C=4C=NN(C4)C
0.246006	O=C(OCC(=O)NCc1cc(NC(=O)C2CC2)ccc1)c3cc(c(cc3)C)C=4C=NN(C4)C
0.246006	O=C(OCC(=O)NCc1cc(NC(=O)C2CC2)ccc1)c3cc(c(cc3)C)C=4C=NN(C4)C
0.246006	O=C(OCC(=O)NCc1cc(NC(=O)C2CC2)ccc1)c3cc(c(cc3)C)C=4C=NN(C4)C
0.245847	O=C(N(C(c1ccccc1)C)CCO)c2cc(NC(=O)Cc3ccncc3)c(cc2)C
0.245847	O=C(N(C(c1ccccc1)C)CCO)c2cc(NC(=O)Cc3ccncc3)c(cc2)C
0.245847	O=C(N(C(c1ccccc1)C)CCO)c2cc(NC(=O)Cc3ccncc3)c(cc2)C
0.245847	O=C(N(C(c1ccccc1)C)CCO)c2cc(NC(=O)Cc3ccncc3)c(cc2)C
0.245847	O=C(N(C(c1ccccc1)C)CCO)c2cc(NC(=O)Cc3ccncc3)c(cc2)C
0.245847	O=C(N(C(c1ccccc1)C)CCO)c2cc(NC(=O)Cc3ccncc3)c(cc2)C
0.245847	Clc1c(NC(=O)c2ccc(OC)cc2)cc(cc1)C(=O)NCC(N3CCN(CC3)C)C=4SC=CC4
0.245847	Clc1c(NC(=O)c2ccc(OC)cc2)cc(cc1)C(=O)NCC(N3CCN(CC3)C)C=4SC=CC4
0.245847	Clc1c(NC(=O)c2ccc(OC)cc2)cc(cc1)C(=O)NCC(N3CCN(CC3)C)C=4SC=CC4
0.245847	Clc1c(NC(=O)c2ccc(OC)cc2)cc(cc1)C(=O)NCC(N3CCN(CC3)C)C=4SC=CC4
0.245847	Clc1c(NC(=O)c2ccc(OC)cc2)cc(cc1)C(=O)NCC(N3CCN(CC3)C)C=4SC=CC4
0.245847	Clc1c(NC(=O)c2ccc(OC)cc2)cc(cc1)C(=O)NCC(N3CCN(CC3)C)C=4SC=CC4
0.245847	Clc1c(NC(=O)c2ccc(OC)cc2)cc(cc1)C(=O)NCC(N3CCN(CC3)C)C=4SC=CC4
0.245847	Clc1c(NC(=O)c2ccc(OC)cc2)cc(cc1)C(=O)NCC(N3CCN(CC3)C)C=4SC=CC4
0.245847	Clc1c(NC(=O)c2ccc(OC)cc2)cc(cc1)C(=O)NCC(N3CCN(CC3)C)C=4SC=CC4
0.245847	Clc1c(NC(=O)c2ccc(OC)cc2)cc(cc1)C(=O)NCC(N3CCN(CC3)C)C=4SC=CC4
0.245847	O=C(N(C(c1ccccc1)C)CCO)c2cc(NC(=O)Cc3ccncc3)c(cc2)C
0.245847	O=C(N(C(c1ccccc1)C)CCO)c2cc(NC(=O)Cc3ccncc3)c(cc2)C
0.245847	O=C(N(C(c1ccccc1)C)CCO)c2cc(NC(=O)Cc3ccncc3)c(cc2)C
0.245847	O=C(N(C(c1ccccc1)C)CCO)c2cc(NC(=O)Cc3ccncc3)c(cc2)C
0.245833	O=C(Nc1cc(c(c2ccncc2)cc1)C)C(=O)N
0.245833	O=C(Nc1cc(c(c2ccncc2)cc1)C)C(=O)N
0.245833	O=C(Nc1cc(c(c2ccncc2)cc1)C)C(=O)N
0.245833	O=C(Nc1cc(c(c2ccncc2)cc1)C)C(=O)N
0.245833	O=C(Nc1cc(c(c2ccncc2)cc1)C)C(=O)N
0.245833	O=C(Nc1cc(c(c2ccncc2)cc1)C)C(=O)N
0.245833	O=C(Nc1cc(c(c2ccncc2)cc1)C)C(=O)N
0.245833	O=C(Nc1cc(c(c2ccncc2)cc1)C)C(=O)N
0.245833	O=C(Nc1cc(c(c2ccncc2)cc1)C)C(=O)N
0.245833	O=C(Nc1cc(c(c2ccncc2)cc1)C)C(=O)N
0.245791	S(=O)(=O)(c1cc(ccc1)C(=O)Nc2c(cc(NC(=O)CNC(=O)CNC(=O)C=3OC=CC3)cc2)C)C
0.245791	S(=O)(=O)(c1cc(ccc1)C(=O)Nc2c(cc(NC(=O)CNC(=O)CNC(=O)C=3OC=CC3)cc2)C)C
0.245791	S(=O)(=O)(c1cc(ccc1)C(=O)Nc2c(cc(NC(=O)CNC(=O)CNC(=O)C=3OC=CC3)cc2)C)C
0.245665	FC(F)(F)c1cnc(N2N=CC(C(=O)Nc3c(ccc(c3)C=4ON=C(N4)C)C)=C2C)cc1
0.245665	FC(F)(F)c1cnc(N2N=CC(C(=O)Nc3c(ccc(c3)C=4ON=C(N4)C)C)=C2C)cc1
0.245665	FC(F)(F)c1cnc(N2N=CC(C(=O)Nc3c(ccc(c3)C=4ON=C(N4)C)C)=C2C)cc1
0.245665	FC(F)(F)c1cnc(N2N=CC(C(=O)Nc3c(ccc(c3)C=4ON=C(N4)C)C)=C2C)cc1
0.245665	FC(F)(F)c1cnc(N2N=CC(C(=O)Nc3c(ccc(c3)C=4ON=C(N4)C)C)=C2C)cc1
0.245665	FC(F)(F)c1cnc(N2N=CC(C(=O)Nc3c(ccc(c3)C=4ON=C(N4)C)C)=C2C)cc1
0.245665	FC(F)(F)c1cnc(N2N=CC(C(=O)Nc3c(ccc(c3)C=4ON=C(N4)C)C)=C2C)cc1
0.245665	FC(F)(F)c1cnc(N2N=CC(C(=O)Nc3c(ccc(c3)C=4ON=C(N4)C)C)=C2C)cc1
0.245665	FC(F)(F)c1cnc(N2N=CC(C(=O)Nc3c(ccc(c3)C=4ON=C(N4)C)C)=C2C)cc1
0.245665	FC(F)(F)c1cnc(N2N=CC(C(=O)Nc3c(ccc(c3)C=4ON=C(N4)C)C)=C2C)cc1
0.245487	O=C(NC1CN(Cc2ccc(cc2)C)CC1)c3c(c4c(cccc4)C)cccc3
0.245487	O=C(NC1CN(Cc2ccc(cc2)C)CC1)c3c(c4c(cccc4)C)cccc3
0.245487	O=C(NC1CN(Cc2ccc(cc2)C)CC1)c3c(c4c(cccc4)C)cccc3
0.245487	O=C(NC1CN(Cc2ccc(cc2)C)CC1)c3c(c4c(cccc4)C)cccc3
0.245487	O=C(NC1CN(Cc2ccc(cc2)C)CC1)c3c(c4c(cccc4)C)cccc3
0.245487	O=C(NC1CN(Cc2ccc(cc2)C)CC1)c3c(c4c(cccc4)C)cccc3
0.245487	O=C(NC1CN(Cc2ccc(cc2)C)CC1)c3c(c4c(cccc4)C)cccc3
0.245487	O=C(NC1CN(Cc2ccc(cc2)C)CC1)c3c(c4c(cccc4)C)cccc3
0.245487	O=C(NC1CN(Cc2ccc(cc2)C)CC1)c3c(c4c(cccc4)C)cccc3
0.245487	O=C(NC1CN(Cc2ccc(cc2)C)CC1)c3c(c4c(cccc4)C)cccc3
0.245283	Brc1cc(ccc1)C(=O)Nc2cc(ccc2)C(=O)NCc3cc(Cl)c(OC)cc3
0.245283	Brc1cc(ccc1)C(=O)Nc2cc(ccc2)C(=O)NCc3cc(Cl)c(OC)cc3
0.245283	Brc1cc(ccc1)C(=O)Nc2cc(ccc2)C(=O)NCc3cc(Cl)c(OC)cc3
0.245283	Brc1cc(ccc1)C(=O)Nc2cc(ccc2)C(=O)NCc3cc(Cl)c(OC)cc3
0.245283	Brc1cc(ccc1)C(=O)Nc2cc(ccc2)C(=O)NCc3cc(Cl)c(OC)cc3
0.245283	Brc1cc(ccc1)C(=O)Nc2cc(ccc2)C(=O)NCc3cc(Cl)c(OC)cc3
0.245283	Brc1cc(ccc1)C(=O)Nc2cc(ccc2)C(=O)NCc3cc(Cl)c(OC)cc3
0.245283	Brc1cc(ccc1)C(=O)Nc2cc(ccc2)C(=O)NCc3cc(Cl)c(OC)cc3
0.245283	Brc1cc(ccc1)C(=O)Nc2cc(ccc2)C(=O)NCc3cc(Cl)c(OC)cc3
0.245283	Brc1cc(ccc1)C(=O)Nc2cc(ccc2)C(=O)NCc3cc(Cl)c(OC)cc3
0.245283	Brc1cc(Oc2ccc(cc2)C(=O)Nc3c(cc(Br)cc3)C=4N=NNN4)ccc1
0.245283	Brc1cc(Oc2ccc(cc2)C(=O)Nc3c(cc(Br)cc3)C=4N=NNN4)ccc1
0.245283	Brc1cc(Oc2ccc(cc2)C(=O)Nc3c(cc(Br)cc3)C=4N=NNN4)ccc1
0.245283	Brc1cc(Oc2ccc(cc2)C(=O)Nc3c(cc(Br)cc3)C=4N=NNN4)ccc1
0.245136	O=C(Nc1cc(NC(=O)C(=O)NOC(c2ccccc2)C)ccc1)c3cnccc3
0.245136	O=C(Nc1cc(NC(=O)C(=O)NOC(c2ccccc2)C)ccc1)c3cnccc3
0.245136	O=C(Nc1cc(NC(=O)C(=O)NOC(c2ccccc2)C)ccc1)c3cnccc3
0.245136	O=C(Nc1cc(NC(=O)C(=O)NOC(c2ccccc2)C)ccc1)c3cnccc3
0.245136	O=C(Nc1cc(NC(=O)C(=O)NOC(c2ccccc2)C)ccc1)c3cnccc3
0.245136	O=C(Nc1cc(NC(=O)C(=O)NOC(c2ccccc2)C)ccc1)c3cnccc3
0.245136	O=C(Nc1cc(NC(=O)C(=O)NOC(c2ccccc2)C)ccc1)c3cnccc3
0.245136	O=C(Nc1cc(NC(=O)C(=O)NOC(c2ccccc2)C)ccc1)c3cnccc3
0.245136	O=C(Nc1cc(NC(=O)C(=O)NOC(c2ccccc2)C)ccc1)c3cnccc3
0.245136	O=C(Nc1cc(NC(=O)C(=O)NOC(c2ccccc2)C)ccc1)c3cnccc3
0.244755	S(Cc1c(cccc1)C(=O)Nc2c(cc(cc2)C(=O)NC3CCCCC3)C)CC
0.244755	S(Cc1c(cccc1)C(=O)Nc2c(cc(cc2)C(=O)NC3CCCCC3)C)CC
0.244755	S(Cc1c(cccc1)C(=O)Nc2c(cc(cc2)C(=O)NC3CCCCC3)C)CC
0.244755	S(Cc1c(cccc1)C(=O)Nc2c(cc(cc2)C(=O)NC3CCCCC3)C)CC
0.244755	S(Cc1c(cccc1)C(=O)Nc2c(cc(cc2)C(=O)NC3CCCCC3)C)CC
0.244755	S(Cc1c(cccc1)C(=O)Nc2c(cc(cc2)C(=O)NC3CCCCC3)C)CC
0.244755	S(Cc1c(cccc1)C(=O)Nc2c(cc(cc2)C(=O)NC3CCCCC3)C)CC
0.244755	S(Cc1c(cccc1)C(=O)Nc2c(cc(cc2)C(=O)NC3CCCCC3)C)CC
0.244755	S(Cc1c(cccc1)C(=O)Nc2c(cc(cc2)C(=O)NC3CCCCC3)C)CC
0.244755	S(Cc1c(cccc1)C(=O)Nc2c(cc(cc2)C(=O)NC3CCCCC3)C)CC
0.244755	S(=O)(C1CCCCC1)Cc2cc(NC(=O)C3=C(NC=C3)c4ccccc4)ccc2
0.244755	S(=O)(C1CCCCC1)Cc2cc(NC(=O)C3=C(NC=C3)c4ccccc4)ccc2
0.244755	S(=O)(C1CCCCC1)Cc2cc(NC(=O)C3=C(NC=C3)c4ccccc4)ccc2
0.244755	S(=O)(C1CCCCC1)Cc2cc(NC(=O)C3=C(NC=C3)c4ccccc4)ccc2
0.244755	S(=O)(C1CCCCC1)Cc2cc(NC(=O)C3=C(NC=C3)c4ccccc4)ccc2
0.244755	S(=O)(C1CCCCC1)Cc2cc(NC(=O)C3=C(NC=C3)c4ccccc4)ccc2
0.244444	O=C(Nc1ccc(c2c(ccnc2)C)cc1)N
0.244361	Clc1ccc(cc1)C(=O)NC(C(=O)Nc2cc(c(cc2)C)C(F)(F)F)C
0.244361	Clc1ccc(cc1)C(=O)NC(C(=O)Nc2cc(c(cc2)C)C(F)(F)F)C
0.244361	Clc1ccc(cc1)C(=O)NC(C(=O)Nc2cc(c(cc2)C)C(F)(F)F)C
0.244361	Clc1ccc(cc1)C(=O)NC(C(=O)Nc2cc(c(cc2)C)C(F)(F)F)C
0.244361	Clc1ccc(cc1)C(=O)NC(C(=O)Nc2cc(c(cc2)C)C(F)(F)F)C
0.244361	Clc1ccc(cc1)C(=O)NC(C(=O)Nc2cc(c(cc2)C)C(F)(F)F)C
0.244361	Clc1ccc(cc1)C(=O)NC(C(=O)Nc2cc(c(cc2)C)C(F)(F)F)C
0.244361	Clc1ccc(cc1)C(=O)NC(C(=O)Nc2cc(c(cc2)C)C(F)(F)F)C
0.244361	Clc1ccc(cc1)C(=O)NC(C(=O)Nc2cc(c(cc2)C)C(F)(F)F)C
0.244361	Clc1ccc(cc1)C(=O)NC(C(=O)Nc2cc(c(cc2)C)C(F)(F)F)C
0.2443	S(=O)(=O)(c1cc(ccc1)C(=O)Nc2c(cc(NC(=O)C(=O)N3CC(F)(CO)C3)cc2)C)C
0.2443	S(=O)(=O)(c1cc(ccc1)C(=O)Nc2c(cc(NC(=O)C(=O)N3CC(F)(CO)C3)cc2)C)C
0.2443	S(=O)(=O)(c1cc(ccc1)C(=O)Nc2c(cc(NC(=O)C(=O)N3CC(F)(CO)C3)cc2)C)C
0.2443	S(=O)(=O)(c1cc(ccc1)C(=O)Nc2c(cc(NC(=O)C(=O)N3CC(F)(CO)C3)cc2)C)C
0.2443	S(=O)(=O)(c1cc(ccc1)C(=O)Nc2c(cc(NC(=O)C(=O)N3CC(F)(CO)C3)cc2)C)C
0.2443	S(=O)(=O)(c1cc(ccc1)C(=O)Nc2c(cc(NC(=O)C(=O)N3CC(F)(CO)C3)cc2)C)C
0.2443	S(=O)(=O)(c1cc(ccc1)C(=O)Nc2c(cc(NC(=O)C(=O)N3CC(F)(CO)C3)cc2)C)C
0.2443	S(=O)(=O)(c1cc(ccc1)C(=O)Nc2c(cc(NC(=O)C(=O)N3CC(F)(CO)C3)cc2)C)C
0.2443	S(=O)(=O)(c1cc(ccc1)C(=O)Nc2c(cc(NC(=O)C(=O)N3CC(F)(CO)C3)cc2)C)C
0.2443	S(=O)(=O)(c1cc(ccc1)C(=O)Nc2c(cc(NC(=O)C(=O)N3CC(F)(CO)C3)cc2)C)C
0.243976	O=C(NC1=C(N2N=CN=C2)N(N=C1C)C)c3cc(NC(=O)Cc4ccncc4)c(cc3)C
0.243976	O=C(NC1=C(N2N=CN=C2)N(N=C1C)C)c3cc(NC(=O)Cc4ccncc4)c(cc3)C
0.243976	O=C(NC1=C(N2N=CN=C2)N(N=C1C)C)c3cc(NC(=O)Cc4ccncc4)c(cc3)C
0.243976	O=C(NC1=C(N2N=CN=C2)N(N=C1C)C)c3cc(NC(=O)Cc4ccncc4)c(cc3)C
0.243976	O=C(NC1=C(N2N=CN=C2)N(N=C1C)C)c3cc(NC(=O)Cc4ccncc4)c(cc3)C
0.243976	O=C(NC1=C(N2N=CN=C2)N(N=C1C)C)c3cc(NC(=O)Cc4ccncc4)c(cc3)C
0.243976	O=C(NC1=C(N2N=CN=C2)N(N=C1C)C)c3cc(NC(=O)Cc4ccncc4)c(cc3)C
0.243976	O=C(NC1=C(N2N=CN=C2)N(N=C1C)C)c3cc(NC(=O)Cc4ccncc4)c(cc3)C
0.243976	O=C(NC1=C(N2N=CN=C2)N(N=C1C)C)c3cc(NC(=O)Cc4ccncc4)c(cc3)C
0.243976	O=C(NC1=C(N2N=CN=C2)N(N=C1C)C)c3cc(NC(=O)Cc4ccncc4)c(cc3)C
0.243902	Brc1cc(ccc1)C=2N=C(SC2)NC(=O)c3c(c4c(cccc4)C)cccc3
0.243728	O1CCN(Cc2ccc(cc2)C3=NN(C(=N3)c4nccc(c5ccccc5)c4)C)CC1
0.243728	O1CCN(Cc2ccc(cc2)C3=NN(C(=N3)c4nccc(c5ccccc5)c4)C)CC1
0.243728	O1CCN(Cc2ccc(cc2)C3=NN(C(=N3)c4nccc(c5ccccc5)c4)C)CC1
0.243728	O1CCN(Cc2ccc(cc2)C3=NN(C(=N3)c4nccc(c5ccccc5)c4)C)CC1
0.243636	O=C(Nc1c(ccc(c1)C(=O)NC2CC2)C)NC3(CCCCCC3)CC
0.243636	Clc1c(ccc(c1)CN2CCN(CC=3ON=C(N3)c4ccc(cc4)C)CC2)C(F)(F)F
0.243636	Clc1c(ccc(c1)CN2CCN(CC=3ON=C(N3)c4ccc(cc4)C)CC2)C(F)(F)F
0.243636	Clc1c(ccc(c1)CN2CCN(CC=3ON=C(N3)c4ccc(cc4)C)CC2)C(F)(F)F
0.243542	S1C(=NC(c2ccc(NC(=O)NCc3ccc(cc3)C(=O)O)cc2)=C1)N4CCOCC4
0.243542	S1C(=NC(c2ccc(NC(=O)NCc3ccc(cc3)C(=O)O)cc2)=C1)N4CCOCC4
0.243542	S1C(=NC(c2ccc(NC(=O)NCc3ccc(cc3)C(=O)O)cc2)=C1)N4CCOCC4
0.243542	S1C(=NC(c2ccc(NC(=O)NCc3ccc(cc3)C(=O)O)cc2)=C1)N4CCOCC4
0.243542	S1C(=NC(c2ccc(NC(=O)NCc3ccc(cc3)C(=O)O)cc2)=C1)N4CCOCC4
0.243542	S1C(=NC(c2ccc(NC(=O)NCc3ccc(cc3)C(=O)O)cc2)=C1)N4CCOCC4
0.243542	S1C(=NC(c2ccc(NC(=O)NCc3ccc(cc3)C(=O)O)cc2)=C1)N4CCOCC4
0.243542	S1C(=NC(c2ccc(NC(=O)NCc3ccc(cc3)C(=O)O)cc2)=C1)N4CCOCC4
0.243542	S1C(=NC(c2ccc(NC(=O)NCc3ccc(cc3)C(=O)O)cc2)=C1)N4CCOCC4
0.243542	S1C(=NC(c2ccc(NC(=O)NCc3ccc(cc3)C(=O)O)cc2)=C1)N4CCOCC4
0.243323	O=C(Nc1cc(ccc1)C(=O)CCC)c2c3c(ON=C3CCC)nc(c4cnccc4)c2
0.243323	O=C(Nc1cc(ccc1)C(=O)CCC)c2c3c(ON=C3CCC)nc(c4cnccc4)c2
0.243323	O=C(Nc1cc(ccc1)C(=O)CCC)c2c3c(ON=C3CCC)nc(c4cnccc4)c2
0.243323	O=C(Nc1cc(ccc1)C(=O)CCC)c2c3c(ON=C3CCC)nc(c4cnccc4)c2
0.243323	O=C(Nc1cc(ccc1)C(=O)CCC)c2c3c(ON=C3CCC)nc(c4cnccc4)c2
0.243323	O=C(Nc1cc(ccc1)C(=O)CCC)c2c3c(ON=C3CCC)nc(c4cnccc4)c2
0.243323	O=C(Nc1cc(ccc1)C(=O)CCC)c2c3c(ON=C3CCC)nc(c4cnccc4)c2
0.243323	O=C(Nc1cc(ccc1)C(=O)CCC)c2c3c(ON=C3CCC)nc(c4cnccc4)c2
0.243323	O=C(Nc1cc(ccc1)C(=O)CCC)c2c3c(ON=C3CCC)nc(c4cnccc4)c2
0.243323	O=C(Nc1cc(ccc1)C(=O)CCC)c2c3c(ON=C3CCC)nc(c4cnccc4)c2
0.243243	Brc1cc(ccc1)C(=O)Nc2ccc(cc2)CC=O
0.243243	Brc1cc(ccc1)C(=O)Nc2ccc(cc2)CC=O
0.243243	Brc1cc(ccc1)C(=O)Nc2ccc(cc2)CC=O
0.243119	N1(Cc2cc(N)c(cc2)C)CCCC1
0.243119	N1(Cc2cc(N)c(cc2)C)CCCC1
0.243119	N1(Cc2cc(N)c(cc2)C)CCCC1
0.243119	N1(Cc2cc(N)c(cc2)C)CCCC1
0.243119	N1(Cc2cc(N)c(cc2)C)CCCC1
0.243028	ClC=1NC(C(=O)Nc2cc(c(F)cc2)CO)=CC1
0.243028	ClC=1NC(C(=O)Nc2cc(c(F)cc2)CO)=CC1
0.243028	ClC=1NC(C(=O)Nc2cc(c(F)cc2)CO)=CC1
0.243028	ClC=1NC(C(=O)Nc2cc(c(F)cc2)CO)=CC1
0.243028	ClC=1NC(C(=O)Nc2cc(c(F)cc2)CO)=CC1
0.243028	ClC=1NC(C(=O)Nc2cc(c(F)cc2)CO)=CC1
0.242938	FC(F)(F)c1cc(NC(=O)c2cc(c3nnc(cc3)C(=O)N4C5(CNCC5)CCCC4)c(cc2)C)ccc1
0.242938	FC(F)(F)c1cc(NC(=O)c2cc(c3nnc(cc3)C(=O)N4C5(CNCC5)CCCC4)c(cc2)C)ccc1
0.242938	FC(F)(F)c1cc(NC(=O)c2cc(c3nnc(cc3)C(=O)N4C5(CNCC5)CCCC4)c(cc2)C)ccc1
0.242938	FC(F)(F)c1cc(NC(=O)c2cc(c3nnc(cc3)C(=O)N4C5(CNCC5)CCCC4)c(cc2)C)ccc1
0.242938	FC(F)(F)c1cc(NC(=O)c2cc(c3nnc(cc3)C(=O)N4C5(CNCC5)CCCC4)c(cc2)C)ccc1
0.242938	FC(F)(F)c1cc(NC(=O)c2cc(c3nnc(cc3)C(=O)N4C5(CNCC5)CCCC4)c(cc2)C)ccc1
0.242938	FC(F)(F)c1cc(NC(=O)c2cc(c3nnc(cc3)C(=O)N4C5(CNCC5)CCCC4)c(cc2)C)ccc1
0.242938	FC(F)(F)c1cc(NC(=O)c2cc(c3nnc(cc3)C(=O)N4C5(CNCC5)CCCC4)c(cc2)C)ccc1
0.242938	FC(F)(F)c1cc(NC(=O)c2cc(c3nnc(cc3)C(=O)N4C5(CNCC5)CCCC4)c(cc2)C)ccc1
0.242938	FC(F)(F)c1cc(NC(=O)c2cc(c3nnc(cc3)C(=O)N4C5(CNCC5)CCCC4)c(cc2)C)ccc1
0.242857	Fc1cc(N2CCOCC2)cc(c1)C(=O)Nc3cc(c(OC)cc3)Cc4ccccc4
0.242857	Fc1cc(N2CCOCC2)cc(c1)C(=O)Nc3cc(c(OC)cc3)Cc4ccccc4
0.242857	Fc1cc(N2CCOCC2)cc(c1)C(=O)Nc3cc(c(OC)cc3)Cc4ccccc4
0.242424	Brc1c(Oc2ncccc2C(=O)Nc3cc(c(cc3)C)C(F)(F)F)cccc1
0.242424	Brc1c(Oc2ncccc2C(=O)Nc3cc(c(cc3)C)C(F)(F)F)cccc1
0.242424	Brc1c(Oc2ncccc2C(=O)Nc3cc(c(cc3)C)C(F)(F)F)cccc1
0.242424	Brc1c(Oc2ncccc2C(=O)Nc3cc(c(cc3)C)C(F)(F)F)cccc1
0.242424	Brc1c(Oc2ncccc2C(=O)Nc3cc(c(cc3)C)C(F)(F)F)cccc1
0.242424	Brc1c(Oc2ncccc2C(=O)Nc3cc(c(cc3)C)C(F)(F)F)cccc1
0.242424	Brc1c(Oc2ncccc2C(=O)Nc3cc(c(cc3)C)C(F)(F)F)cccc1
0.242424	Brc1c(Oc2ncccc2C(=O)Nc3cc(c(cc3)C)C(F)(F)F)cccc1
0.242424	Brc1c(Oc2ncccc2C(=O)Nc3cc(c(cc3)C)C(F)(F)F)cccc1
0.242424	Brc1c(Oc2ncccc2C(=O)Nc3cc(c(cc3)C)C(F)(F)F)cccc1
0.242321	S(=O)(c1ccc(cc1)C(=O)NC=2SC=C(N2)c3cc4c(OCC4)cc3)C
0.242321	S(=O)(c1ccc(cc1)C(=O)NC=2SC=C(N2)c3cc4c(OCC4)cc3)C
0.242308	Ic1c(cccc1)C(=O)Nc2cc(NC(=O)C=O)c(F)cc2
0.242308	Ic1c(cccc1)C(=O)Nc2cc(NC(=O)C=O)c(F)cc2
0.242308	Ic1c(cccc1)C(=O)Nc2cc(NC(=O)C=O)c(F)cc2
0.242308	Ic1c(cccc1)C(=O)Nc2cc(NC(=O)C=O)c(F)cc2
0.242308	Ic1c(cccc1)C(=O)Nc2cc(NC(=O)C=O)c(F)cc2
0.242308	Ic1c(cccc1)C(=O)Nc2cc(NC(=O)C=O)c(F)cc2
0.242308	Ic1c(cccc1)C(=O)Nc2cc(NC(=O)C=O)c(F)cc2
0.242308	Ic1c(cccc1)C(=O)Nc2cc(NC(=O)C=O)c(F)cc2
0.242308	Ic1c(cccc1)C(=O)Nc2cc(NC(=O)C=O)c(F)cc2
0.242308	O=C(Nc1ccc(cc1)C(=O)Nc2c(OCCCC)cccc2)c3ncccc3
0.242236	S(=O)(=O)(N1CC(CCC1)C)c2ccc(cc2)CNC(=O)C(=O)Nc3c(ccc(c3)C(=O)NCC(F)(F)F)C
0.242236	S(=O)(=O)(N1CC(CCC1)C)c2ccc(cc2)CNC(=O)C(=O)Nc3c(ccc(c3)C(=O)NCC(F)(F)F)C
0.242236	S(=O)(=O)(N1CC(CCC1)C)c2ccc(cc2)CNC(=O)C(=O)Nc3c(ccc(c3)C(=O)NCC(F)(F)F)C
0.242236	S(=O)(=O)(N1CC(CCC1)C)c2ccc(cc2)CNC(=O)C(=O)Nc3c(ccc(c3)C(=O)NCC(F)(F)F)C
0.242236	S(=O)(=O)(N1CC(CCC1)C)c2ccc(cc2)CNC(=O)C(=O)Nc3c(ccc(c3)C(=O)NCC(F)(F)F)C
0.242236	S(=O)(=O)(N1CC(CCC1)C)c2ccc(cc2)CNC(=O)C(=O)Nc3c(ccc(c3)C(=O)NCC(F)(F)F)C
0.242236	S(=O)(=O)(N1CC(CCC1)C)c2ccc(cc2)CNC(=O)C(=O)Nc3c(ccc(c3)C(=O)NCC(F)(F)F)C
0.242236	S(=O)(=O)(N1CC(CCC1)C)c2ccc(cc2)CNC(=O)C(=O)Nc3c(ccc(c3)C(=O)NCC(F)(F)F)C
0.242165	O=C(OC(C)(C)C)N(CC(=O)N1c2c(ccc(NC(=O)c3cc(NC(=O)Nc4ccccc4)c(cc3)C)c2)CCC1)C
0.242165	O=C(OC(C)(C)C)N(CC(=O)N1c2c(ccc(NC(=O)c3cc(NC(=O)Nc4ccccc4)c(cc3)C)c2)CCC1)C
0.242165	O=C(OC(C)(C)C)N(CC(=O)N1c2c(ccc(NC(=O)c3cc(NC(=O)Nc4ccccc4)c(cc3)C)c2)CCC1)C
0.242165	O=C(OC(C)(C)C)N(CC(=O)N1c2c(ccc(NC(=O)c3cc(NC(=O)Nc4ccccc4)c(cc3)C)c2)CCC1)C
0.241877	O=C(OCCc1cc(OC)c(OC)cc1)c2nc(ncc2)c3ccccc3
0.24183	O=C(N1CC(C=2NN=C(c3ccccc3)C2)CCC1)c4ccc(NC(=O)c5ncccc5)cc4
0.241758	O=C(Nc1cc(N2CCCCC2)ccc1)c3cc4c(NCC4)cc3
0.241758	O=C(Nc1cc(N2CCCCC2)ccc1)c3cc4c(NCC4)cc3
0.241758	O=C(Nc1cc(N2CCCCC2)ccc1)c3cc4c(NCC4)cc3
0.241758	O=C(Nc1cc(N2CCCCC2)ccc1)c3cc4c(NCC4)cc3
0.241758	O=C(Nc1cc(N2CCCCC2)ccc1)c3cc4c(NCC4)cc3
0.241758	O=C(Nc1cc(N2CCCCC2)ccc1)c3cc4c(NCC4)cc3
0.241758	O=C(Nc1cc(N2CCCCC2)ccc1)c3cc4c(NCC4)cc3
0.241135	O=C(Nc1ncccc1C)C=2N=C(OC2)c3cc(ncc3)C
0.241135	O=C(Nc1ncccc1C)C=2N=C(OC2)c3cc(ncc3)C
0.240964	n1c(nccc1c2c(cccc2)C)N3CCNCC3
0.240964	n1c(nccc1c2c(cccc2)C)N3CCNCC3
0.240964	n1c(nccc1c2c(cccc2)C)N3CCNCC3
0.240964	n1c(nccc1c2c(cccc2)C)N3CCNCC3
0.240964	n1c(nccc1c2c(cccc2)C)N3CCNCC3
0.240964	n1c(nccc1c2c(cccc2)C)N3CCNCC3
0.240924	O=C(N1CC2C(CC1)CCNC2)Nc3cc(c(NC(=O)C=4OC=CC4)cc3)C
0.240816	O=C(Nc1ncccc1C)c2cc(C#C)ccc2
0.240816	O=C(Nc1ncccc1C)c2cc(C#C)ccc2
0.240816	O=C(Nc1ncccc1C)c2cc(C#C)ccc2
0.240741	[O-][N+](=O)c1c(N2CCN(CC2)C)ccc(c1)C(=O)NC3=NN(C=C3)CCc4ncccc4
0.240741	[O-][N+](=O)c1c(N2CCN(CC2)C)ccc(c1)C(=O)NC3=NN(C=C3)CCc4ncccc4
0.240741	[O-][N+](=O)c1c(N2CCN(CC2)C)ccc(c1)C(=O)NC3=NN(C=C3)CCc4ncccc4
0.240741	[O-][N+](=O)c1c(N2CCN(CC2)C)ccc(c1)C(=O)NC3=NN(C=C3)CCc4ncccc4
0.240741	[O-][N+](=O)c1c(N2CCN(CC2)C)ccc(c1)C(=O)NC3=NN(C=C3)CCc4ncccc4
0.240741	[O-][N+](=O)c1c(N2CCN(CC2)C)ccc(c1)C(=O)NC3=NN(C=C3)CCc4ncccc4
0.240664	Clc1c(NC(=O)c2ccc(OC)cc2)cc(cc1)C=O
0.240664	Clc1c(NC(=O)c2ccc(OC)cc2)cc(cc1)C=O
0.240664	Clc1c(NC(=O)c2ccc(OC)cc2)cc(cc1)C=O
0.240664	Clc1c(NC(=O)c2ccc(OC)cc2)cc(cc1)C=O
0.240664	Clc1c(NC(=O)c2ccc(OC)cc2)cc(cc1)C=O
0.240664	Clc1c(NC(=O)c2ccc(OC)cc2)cc(cc1)C=O
0.240664	Clc1c(NC(=O)c2ccc(OC)cc2)cc(cc1)C=O
0.240664	Clc1c(NC(=O)c2ccc(OC)cc2)cc(cc1)C=O
0.240283	S1C(NC(=O)c2ccc(cc2)CCCC)=C(C(=O)Nc3cc(c(F)cc3)CO)C=C1
0.240283	S1C(NC(=O)c2ccc(cc2)CCCC)=C(C(=O)Nc3cc(c(F)cc3)CO)C=C1
0.240283	S1C(NC(=O)c2ccc(cc2)CCCC)=C(C(=O)Nc3cc(c(F)cc3)CO)C=C1
0.240283	S1C(NC(=O)c2ccc(cc2)CCCC)=C(C(=O)Nc3cc(c(F)cc3)CO)C=C1
0.240283	S1C(NC(=O)c2ccc(cc2)CCCC)=C(C(=O)Nc3cc(c(F)cc3)CO)C=C1
0.240283	S1C(NC(=O)c2ccc(cc2)CCCC)=C(C(=O)Nc3cc(c(F)cc3)CO)C=C1
0.240283	S1C(NC(=O)c2ccc(cc2)CCCC)=C(C(=O)Nc3cc(c(F)cc3)CO)C=C1
0.240283	S1C(NC(=O)c2ccc(cc2)CCCC)=C(C(=O)Nc3cc(c(F)cc3)CO)C=C1
0.240283	S1C(NC(=O)c2ccc(cc2)CCCC)=C(C(=O)Nc3cc(c(F)cc3)CO)C=C1
0.240283	S1C(NC(=O)c2ccc(cc2)CCCC)=C(C(=O)Nc3cc(c(F)cc3)CO)C=C1
0.24	Clc1c(NC(=O)c2ccc(OC)cc2)cc(cc1)C(=O)NCCOc3c(cc(cc3)C)C
0.24	Clc1c(NC(=O)c2ccc(OC)cc2)cc(cc1)C(=O)NCCOc3c(cc(cc3)C)C
0.24	Clc1c(NC(=O)c2ccc(OC)cc2)cc(cc1)C(=O)NCCOc3c(cc(cc3)C)C
0.24	Clc1c(NC(=O)c2ccc(OC)cc2)cc(cc1)C(=O)NCCOc3c(cc(cc3)C)C
0.24	Clc1c(NC(=O)c2ccc(OC)cc2)cc(cc1)C(=O)NCCOc3c(cc(cc3)C)C
0.24	Clc1c(NC(=O)c2ccc(OC)cc2)cc(cc1)C(=O)NCCOc3c(cc(cc3)C)C
0.24	Clc1c(NC(=O)c2ccc(OC)cc2)cc(cc1)C(=O)NCCOc3c(cc(cc3)C)C
0.24	Clc1c(NC(=O)c2ccc(OC)cc2)cc(cc1)C(=O)NCCOc3c(cc(cc3)C)C
0.24	Clc1c(NC(=O)c2ccc(OC)cc2)cc(cc1)C(=O)NCCOc3c(cc(cc3)C)C
0.24	Clc1c(NC(=O)c2ccc(OC)cc2)cc(cc1)C(=O)NCCOc3c(cc(cc3)C)C
0.239865	S(=O)(=O)(N)c1c(N)cc(cc1)C(=O)OCc2nc(nc(n2)N)Nc3c(cccc3)C
0.239726	O=C(N1CC(N)CC(C1)C)C(=O)Nc2cc(NC(=O)CN3CCCCC3)c(cc2)C
0.239726	O=C(N1CC(N)CC(C1)C)C(=O)Nc2cc(NC(=O)CN3CCCCC3)c(cc2)C
0.239726	O=C(N1CC(N)CC(C1)C)C(=O)Nc2cc(NC(=O)CN3CCCCC3)c(cc2)C
0.239726	O=C(N1CC(N)CC(C1)C)C(=O)Nc2cc(NC(=O)CN3CCCCC3)c(cc2)C
0.239726	O=C(N1CC(N)CC(C1)C)C(=O)Nc2cc(NC(=O)CN3CCCCC3)c(cc2)C
0.239726	O=C(N1CC(N)CC(C1)C)C(=O)Nc2cc(NC(=O)CN3CCCCC3)c(cc2)C
0.239583	Fc1c(NC(=O)C(=O)Nc2c(ccc(c2)C(=O)NCC(F)(F)F)C)ccc(OCCN(C)C)c1
0.239583	Fc1c(NC(=O)C(=O)Nc2c(ccc(c2)C(=O)NCC(F)(F)F)C)ccc(OCCN(C)C)c1
0.239583	Fc1c(NC(=O)C(=O)Nc2c(ccc(c2)C(=O)NCC(F)(F)F)C)ccc(OCCN(C)C)c1
0.239583	Fc1c(NC(=O)C(=O)Nc2c(ccc(c2)C(=O)NCC(F)(F)F)C)ccc(OCCN(C)C)c1
0.239583	Fc1c(NC(=O)C(=O)Nc2c(ccc(c2)C(=O)NCC(F)(F)F)C)ccc(OCCN(C)C)c1
0.239583	Fc1c(NC(=O)C(=O)Nc2c(ccc(c2)C(=O)NCC(F)(F)F)C)ccc(OCCN(C)C)c1
0.239583	Fc1c(NC(=O)C(=O)Nc2c(ccc(c2)C(=O)NCC(F)(F)F)C)ccc(OCCN(C)C)c1
0.239583	Fc1c(NC(=O)C(=O)Nc2c(ccc(c2)C(=O)NCC(F)(F)F)C)ccc(OCCN(C)C)c1
0.239583	Brc1c(C#N)cc(cc1)CC(=O)NCc2cc(NC(=O)c3ncccc3)ccc2
0.239482	[O-][N+](=O)c1cnc(c(c1)C(=O)Nc2c(cc(cc2)C(=O)N3CCC(CC3)C)C)C
0.239482	[O-][N+](=O)c1cnc(c(c1)C(=O)Nc2c(cc(cc2)C(=O)N3CCC(CC3)C)C)C
0.239482	[O-][N+](=O)c1cnc(c(c1)C(=O)Nc2c(cc(cc2)C(=O)N3CCC(CC3)C)C)C
0.239482	[O-][N+](=O)c1cnc(c(c1)C(=O)Nc2c(cc(cc2)C(=O)N3CCC(CC3)C)C)C
0.239482	[O-][N+](=O)c1cnc(c(c1)C(=O)Nc2c(cc(cc2)C(=O)N3CCC(CC3)C)C)C
0.239482	[O-][N+](=O)c1cnc(c(c1)C(=O)Nc2c(cc(cc2)C(=O)N3CCC(CC3)C)C)C
0.239482	[O-][N+](=O)c1cnc(c(c1)C(=O)Nc2c(cc(cc2)C(=O)N3CCC(CC3)C)C)C
0.239482	[O-][N+](=O)c1cnc(c(c1)C(=O)Nc2c(cc(cc2)C(=O)N3CCC(CC3)C)C)C
0.239482	[O-][N+](=O)c1cnc(c(c1)C(=O)Nc2c(cc(cc2)C(=O)N3CCC(CC3)C)C)C
0.239482	[O-][N+](=O)c1cnc(c(c1)C(=O)Nc2c(cc(cc2)C(=O)N3CCC(CC3)C)C)C
0.239344	Brc1ccc(NS(=O)(=O)c2c(Cl)ccc(c2)C(=O)NC3CN(Cc4ccc(cc4)C)CC3)cc1
0.239344	Brc1ccc(NS(=O)(=O)c2c(Cl)ccc(c2)C(=O)NC3CN(Cc4ccc(cc4)C)CC3)cc1
0.239344	Brc1ccc(NS(=O)(=O)c2c(Cl)ccc(c2)C(=O)NC3CN(Cc4ccc(cc4)C)CC3)cc1
0.239344	Brc1ccc(NS(=O)(=O)c2c(Cl)ccc(c2)C(=O)NC3CN(Cc4ccc(cc4)C)CC3)cc1
0.239344	Brc1ccc(NS(=O)(=O)c2c(Cl)ccc(c2)C(=O)NC3CN(Cc4ccc(cc4)C)CC3)cc1
0.239344	O=C(OC(C)(C)C)N1CCN(c2ncc(NC(=O)C3=C(NC=C3)c4ccccc4)cc2)CC1
0.239264	Brc1ccc(cc1)C=2N=C(NC2)C(NC(=O)C=3SC(NC(=O)c4c(Cl)cccc4)=CC3C)C
0.239264	Brc1ccc(cc1)C=2N=C(NC2)C(NC(=O)C=3SC(NC(=O)c4c(Cl)cccc4)=CC3C)C
0.239264	Brc1ccc(cc1)C=2N=C(NC2)C(NC(=O)C=3SC(NC(=O)c4c(Cl)cccc4)=CC3C)C
0.23913	Fc1c(c2cc(ccc2)C(=O)Nc3c(cccc3)C(=O)O)cc(F)cc1
0.23913	Fc1c(c2cc(ccc2)C(=O)Nc3c(cccc3)C(=O)O)cc(F)cc1
0.23913	Fc1c(c2cc(ccc2)C(=O)Nc3c(cccc3)C(=O)O)cc(F)cc1
0.23913	Fc1c(c2cc(ccc2)C(=O)Nc3c(cccc3)C(=O)O)cc(F)cc1
0.23913	Fc1c(c2cc(ccc2)C(=O)Nc3c(cccc3)C(=O)O)cc(F)cc1
0.23913	Fc1c(c2cc(ccc2)C(=O)Nc3c(cccc3)C(=O)O)cc(F)cc1
0.23913	Fc1c(c2cc(ccc2)C(=O)Nc3c(cccc3)C(=O)O)cc(F)cc1
0.23913	Fc1c(c2cc(ccc2)C(=O)Nc3c(cccc3)C(=O)O)cc(F)cc1
0.23913	Fc1c(c2cc(ccc2)C(=O)Nc3c(cccc3)C(=O)O)cc(F)cc1
0.23913	Fc1c(c2cc(ccc2)C(=O)Nc3c(cccc3)C(=O)O)cc(F)cc1
0.238754	O=C(Nc1ccc(cc1)C2=NC(=NN2)C3CC3)c4c(N5C=NN=C5)ccc(c4)C
0.238754	O=C(Nc1ccc(cc1)C2=NC(=NN2)C3CC3)c4c(N5C=NN=C5)ccc(c4)C
0.238754	O=C(Nc1ccc(cc1)C2=NC(=NN2)C3CC3)c4c(N5C=NN=C5)ccc(c4)C
0.238754	O=C(Nc1ccc(cc1)C2=NC(=NN2)C3CC3)c4c(N5C=NN=C5)ccc(c4)C
0.238636	Fc1cc(c2cncc(c2)C(=O)Nc3ccc(OC=4C=NN(C4)C)cc3)ccc1
0.238636	Fc1cc(c2cncc(c2)C(=O)Nc3ccc(OC=4C=NN(C4)C)cc3)ccc1
0.238636	Fc1cc(c2cncc(c2)C(=O)Nc3ccc(OC=4C=NN(C4)C)cc3)ccc1
0.238636	Fc1cc(c2cncc(c2)C(=O)Nc3ccc(OC=4C=NN(C4)C)cc3)ccc1
0.238532	O=C(Nc1ccc(cc1)C(=O)Nc2cc3N(C(=O)Cc4cc(OC)ccc4)CCc3cc2)c5ncccc5
0.238532	O=C(Nc1ccc(cc1)C(=O)Nc2cc3N(C(=O)Cc4cc(OC)ccc4)CCc3cc2)c5ncccc5
0.238532	O=C(Nc1ccc(cc1)C(=O)Nc2cc3N(C(=O)Cc4cc(OC)ccc4)CCc3cc2)c5ncccc5
0.238532	O=C(Nc1ccc(cc1)C(=O)Nc2cc3N(C(=O)Cc4cc(OC)ccc4)CCc3cc2)c5ncccc5
0.238532	O=C(Nc1ccc(cc1)C(=O)Nc2cc3N(C(=O)Cc4cc(OC)ccc4)CCc3cc2)c5ncccc5
0.238532	O=C(N1C(CN(Cc2ccccc2)CC1)C)C(=O)Nc3cc(OC4COCC4)c(cc3)C
0.238532	O=C(N1C(CN(Cc2ccccc2)CC1)C)C(=O)Nc3cc(OC4COCC4)c(cc3)C
0.238532	O=C(N1C(CN(Cc2ccccc2)CC1)C)C(=O)Nc3cc(OC4COCC4)c(cc3)C
0.238532	O=C(N1C(CN(Cc2ccccc2)CC1)C)C(=O)Nc3cc(OC4COCC4)c(cc3)C
0.238532	O=C(N1C(CN(Cc2ccccc2)CC1)C)C(=O)Nc3cc(OC4COCC4)c(cc3)C
0.238532	O=C(N1C(CN(Cc2ccccc2)CC1)C)C(=O)Nc3cc(OC4COCC4)c(cc3)C
0.237942	Clc1ccc(cc1)C=2SC(=CC2)C(NC(=O)C(=O)Nc3cc(NC(=O)C4=CSC=C4)c(F)cc3)C
0.237354	S1C(=NC(c2cc(NC(=O)NCc3ccc(cc3)COC)ccc2)=C1)C
0.237354	S1C(=NC(c2cc(NC(=O)NCc3ccc(cc3)COC)ccc2)=C1)C
0.237288	S1C(=NC(=C1)C)NC(=O)c2cc(NC(=O)C=3C(=COC3)C)c(OC)cc2
0.237288	S1C(=NC(=C1)C)NC(=O)c2cc(NC(=O)C=3C(=COC3)C)c(OC)cc2
0.237288	S1C(=NC(=C1)C)NC(=O)c2cc(NC(=O)C=3C(=COC3)C)c(OC)cc2
0.237288	S1C(=NC(=C1)C)NC(=O)c2cc(NC(=O)C=3C(=COC3)C)c(OC)cc2
0.237288	S1C(=NC(=C1)C)NC(=O)c2cc(NC(=O)C=3C(=COC3)C)c(OC)cc2
0.237288	S1C(=NC(=C1)C)NC(=O)c2cc(NC(=O)C=3C(=COC3)C)c(OC)cc2
0.237288	S1C(=NC(=C1)C)NC(=O)c2cc(NC(=O)C=3C(=COC3)C)c(OC)cc2
0.237288	S1C(=NC(=C1)C)NC(=O)c2cc(NC(=O)C=3C(=COC3)C)c(OC)cc2
0.237288	S1C(=NC(=C1)C)NC(=O)c2cc(NC(=O)C=3C(=COC3)C)c(OC)cc2
0.237288	S1C(=NC(=C1)C)NC(=O)c2cc(NC(=O)C=3C(=COC3)C)c(OC)cc2
0.237288	S1C(c2cc3OCCOc3cc2)=CC=C1C(=O)Nc4cc(N5CCCCC5)ccc4
0.237288	S1C(c2cc3OCCOc3cc2)=CC=C1C(=O)Nc4cc(N5CCCCC5)ccc4
0.237288	S1C(c2cc3OCCOc3cc2)=CC=C1C(=O)Nc4cc(N5CCCCC5)ccc4
0.237288	S1C(c2cc3OCCOc3cc2)=CC=C1C(=O)Nc4cc(N5CCCCC5)ccc4
0.237288	S1C(c2cc3OCCOc3cc2)=CC=C1C(=O)Nc4cc(N5CCCCC5)ccc4
0.237113	Fc1cc(c2cncc(c2)C(=O)Nc3c(cccc3)C(=O)NCCNC(=O)OC(C)(C)C)ccc1
0.237113	Fc1cc(c2cncc(c2)C(=O)Nc3c(cccc3)C(=O)NCCNC(=O)OC(C)(C)C)ccc1
0.237113	S1C(=NC(c2ccc(NC(=O)C=3C(=O)C=CNC3)cc2)=C1)N4CCOCC4
0.237113	S1C(=NC(c2ccc(NC(=O)C=3C(=O)C=CNC3)cc2)=C1)N4CCOCC4
0.237113	S1C(=NC(c2ccc(NC(=O)C=3C(=O)C=CNC3)cc2)=C1)N4CCOCC4
0.237113	S1C(=NC(c2ccc(NC(=O)C=3C(=O)C=CNC3)cc2)=C1)N4CCOCC4
0.237113	S1C(=NC(c2ccc(NC(=O)C=3C(=O)C=CNC3)cc2)=C1)N4CCOCC4
0.237113	S1C(=NC(c2ccc(NC(=O)C=3C(=O)C=CNC3)cc2)=C1)N4CCOCC4
0.237113	S1C(=NC(c2ccc(NC(=O)C=3C(=O)C=CNC3)cc2)=C1)N4CCOCC4
0.237113	S1C(=NC(c2ccc(NC(=O)C=3C(=O)C=CNC3)cc2)=C1)N4CCOCC4
0.237113	S1C(=NC(c2ccc(NC(=O)C=3C(=O)C=CNC3)cc2)=C1)N4CCOCC4
0.237113	S1C(=NC(c2ccc(NC(=O)C=3C(=O)C=CNC3)cc2)=C1)N4CCOCC4
0.236934	S(=O)(=O)(Nc1cc(S(=O)(=O)Nc2ccc(OC)cc2)c(cc1)C)c3c(OC)ccc(c3)C(=O)Nc4ccc(Oc5ccc(cc5)C)cc4
0.236934	Fc1c(NC(=O)OC(C)(C)C)cc(cc1)C(=O)Nc2ncccc2OCC
0.236934	Fc1c(NC(=O)OC(C)(C)C)cc(cc1)C(=O)Nc2ncccc2OCC
0.236934	Fc1c(NC(=O)OC(C)(C)C)cc(cc1)C(=O)Nc2ncccc2OCC
0.236934	Fc1c(NC(=O)OC(C)(C)C)cc(cc1)C(=O)Nc2ncccc2OCC
0.236934	Fc1c(NC(=O)OC(C)(C)C)cc(cc1)C(=O)Nc2ncccc2OCC
0.236934	Fc1c(NC(=O)OC(C)(C)C)cc(cc1)C(=O)Nc2ncccc2OCC
0.236934	Fc1c(NC(=O)OC(C)(C)C)cc(cc1)C(=O)Nc2ncccc2OCC
0.236934	Fc1c(NC(=O)OC(C)(C)C)cc(cc1)C(=O)Nc2ncccc2OCC
0.236934	Fc1c(NC(=O)OC(C)(C)C)cc(cc1)C(=O)Nc2ncccc2OCC
0.236934	Fc1c(NC(=O)OC(C)(C)C)cc(cc1)C(=O)Nc2ncccc2OCC
0.236842	Clc1cncc(c1)C(=O)Nc2cc(C#N)c(NC(=O)OCC)cc2
0.236842	Clc1cncc(c1)C(=O)Nc2cc(C#N)c(NC(=O)OCC)cc2
0.236842	Clc1cncc(c1)C(=O)Nc2cc(C#N)c(NC(=O)OCC)cc2
0.236842	Clc1cncc(c1)C(=O)Nc2cc(C#N)c(NC(=O)OCC)cc2
0.236842	Clc1cncc(c1)C(=O)Nc2cc(C#N)c(NC(=O)OCC)cc2
0.236842	Clc1cncc(c1)C(=O)Nc2cc(C#N)c(NC(=O)OCC)cc2
0.236842	Clc1cncc(c1)C(=O)Nc2cc(C#N)c(NC(=O)OCC)cc2
0.236842	Clc1cncc(c1)C(=O)Nc2cc(C#N)c(NC(=O)OCC)cc2
0.236842	Clc1cncc(c1)C(=O)Nc2cc(C#N)c(NC(=O)OCC)cc2
0.236842	Clc1cncc(c1)C(=O)Nc2cc(C#N)c(NC(=O)OCC)cc2
0.236842	Clc1c(ccc(N2S(=O)(=O)CCC2)c1)C(=O)Nc3nc(ncc3C)c4ncccc4
0.236749	Clc1c(Cl)cccc1Oc2c(Cl)cc(cc2)C(=O)Nc3ncccc3C
0.236527	S1C(c2c(cncc2)C)=CC=C1C(=O)Nc3cc(ccc3)C=4Oc5c(N4)cccc5
0.23622	O=C(O)c1c(NC(=O)c2cc(c3cc(N)ccc3)ccc2)cccc1
0.23622	O=C(O)c1c(NC(=O)c2cc(c3cc(N)ccc3)ccc2)cccc1
0.235955	S1C(=NC=C1C(=O)Nc2ncccc2C)c3ccncc3
0.235955	S1C(=NC=C1C(=O)Nc2ncccc2C)c3ccncc3
0.235849	S1C(c2cc3OCCOc3cc2)=CC=C1C(=O)Nc4cc(ccc4)C5=NC=CN5CC
0.235849	S1C(c2cc3OCCOc3cc2)=CC=C1C(=O)Nc4cc(ccc4)C5=NC=CN5CC
0.235821	Clc1ccc(N2C(SCC(=O)Nc3c(cccc3)C(=O)Nc4ccc(OC(F)F)cc4)=NN=C2c5cnccc5)cc1
[truncated: 8,001 more rows]
