# Supplementary material for: Galileo: Three-dimensional searching in large combinatorial fragment spaces on the example of pharmacophores
Source: J Comput Aided Mol Des. 2022 Nov 24;37(1):1–16. doi: 10.1007/s10822-022-00485-y (PMC10032335; doi:10.1007/s10822-022-00485-y)
Supplement: Supplementary file 4 — Supplementary file 3a [file 10822_2022_485_MOESM3_ESMa.zip › Imatinib_Galileo/10/out_3.csv]

Score	SMILES
0.418605	O=C(Nc1c(ccc(c1)C=2N(N=CC2)C)C)c3ccc(cc3)CN4CCC(O)CC4
0.418605	O=C(Nc1c(ccc(c1)C=2N(N=CC2)C)C)c3ccc(cc3)CN4CCC(O)CC4
0.397887	O=C(Nc1c(ccc(c2cnccc2)c1)C)c3ccc(Nc4ncnc5c4cccc5)cc3
0.397887	O=C(Nc1c(ccc(c2cnccc2)c1)C)c3ccc(Nc4ncnc5c4cccc5)cc3
0.397887	O=C(Nc1c(ccc(c2cnccc2)c1)C)c3ccc(Nc4ncnc5c4cccc5)cc3
0.397887	O=C(Nc1c(ccc(c2cnccc2)c1)C)c3ccc(Nc4ncnc5c4cccc5)cc3
0.397887	O=C(Nc1c(ccc(c2cnccc2)c1)C)c3ccc(Nc4ncnc5c4cccc5)cc3
0.397887	O=C(Nc1c(ccc(c2cnccc2)c1)C)c3ccc(Nc4ncnc5c4cccc5)cc3
0.397887	O=C(Nc1c(ccc(c2cnccc2)c1)C)c3ccc(Nc4ncnc5c4cccc5)cc3
0.397887	O=C(Nc1c(ccc(c2cnccc2)c1)C)c3ccc(Nc4ncnc5c4cccc5)cc3
0.397887	O=C(Nc1c(ccc(c2cnccc2)c1)C)c3ccc(Nc4ncnc5c4cccc5)cc3
0.397887	O=C(Nc1c(ccc(c2cnccc2)c1)C)c3ccc(Nc4ncnc5c4cccc5)cc3
0.383065	O=C(Nc1c(OC)ccc(NC(=O)c2cnc(c3ccncc3)cc2)c1)N
0.383065	O=C(Nc1c(OC)ccc(NC(=O)c2cnc(c3ccncc3)cc2)c1)N
0.383065	O=C(Nc1c(OC)ccc(NC(=O)c2cnc(c3ccncc3)cc2)c1)N
0.383065	O=C(Nc1c(OC)ccc(NC(=O)c2cnc(c3ccncc3)cc2)c1)N
0.383065	O=C(Nc1c(OC)ccc(NC(=O)c2cnc(c3ccncc3)cc2)c1)N
0.383065	O=C(Nc1c(OC)ccc(NC(=O)c2cnc(c3ccncc3)cc2)c1)N
0.383065	O=C(Nc1c(OC)ccc(NC(=O)c2cnc(c3ccncc3)cc2)c1)N
0.383065	O=C(Nc1c(OC)ccc(NC(=O)c2cnc(c3ccncc3)cc2)c1)N
0.383065	O=C(Nc1c(OC)ccc(NC(=O)c2cnc(c3ccncc3)cc2)c1)N
0.383065	O=C(Nc1c(OC)ccc(NC(=O)c2cnc(c3ccncc3)cc2)c1)N
0.364754	Ic1cc(NC(=O)c2cc(F)cc(c3ncccc3)c2)c(cc1)C
0.362385	O=C(Nc1ccccc1)c2cc(NC(=O)C)c(cc2)C
0.362385	O=C(Nc1ccccc1)c2cc(NC(=O)C)c(cc2)C
0.362385	O=C(Nc1ccccc1)c2cc(NC(=O)C)c(cc2)C
0.362385	O=C(Nc1ccccc1)c2cc(NC(=O)C)c(cc2)C
0.362385	O=C(Nc1ccccc1)c2cc(NC(=O)C)c(cc2)C
0.362385	O=C(Nc1ccccc1)c2cc(NC(=O)C)c(cc2)C
0.362385	O=C(Nc1ccccc1)c2cc(NC(=O)C)c(cc2)C
0.362385	O=C(Nc1ccccc1)c2cc(NC(=O)C)c(cc2)C
0.362385	O=C(Nc1ccccc1)c2cc(NC(=O)C)c(cc2)C
0.362385	O=C(Nc1ccccc1)c2cc(NC(=O)C)c(cc2)C
0.352679	O=C(Nc1ccccc1)c2cc(NC(=O)CC)c(cc2)C
0.352679	O=C(Nc1ccccc1)c2cc(NC(=O)CC)c(cc2)C
0.352679	O=C(Nc1ccccc1)c2cc(NC(=O)CC)c(cc2)C
0.352679	O=C(Nc1ccccc1)c2cc(NC(=O)CC)c(cc2)C
0.352679	O=C(Nc1ccccc1)c2cc(NC(=O)CC)c(cc2)C
0.352679	O=C(Nc1ccccc1)c2cc(NC(=O)CC)c(cc2)C
0.35249	O=C(Nc1ccccc1)c2ccc(NC(=O)C(=O)Nc3c(ccc(c3)C=4N(N=CC4)C)C)cc2
0.35249	O=C(Nc1ccccc1)c2ccc(NC(=O)C(=O)Nc3c(ccc(c3)C=4N(N=CC4)C)C)cc2
0.35249	O=C(Nc1ccccc1)c2ccc(NC(=O)C(=O)Nc3c(ccc(c3)C=4N(N=CC4)C)C)cc2
0.35249	O=C(Nc1ccccc1)c2ccc(NC(=O)C(=O)Nc3c(ccc(c3)C=4N(N=CC4)C)C)cc2
0.35249	O=C(Nc1ccccc1)c2ccc(NC(=O)C(=O)Nc3c(ccc(c3)C=4N(N=CC4)C)C)cc2
0.35249	O=C(Nc1ccccc1)c2ccc(NC(=O)C(=O)Nc3c(ccc(c3)C=4N(N=CC4)C)C)cc2
0.352	O=C(Nc1ccccc1)c2ccc(NC(=O)C(=O)Nc3c(ccc(c3)C=4OC(=CC4)C)C)cc2
0.352	O=C(Nc1ccccc1)c2ccc(NC(=O)C(=O)Nc3c(ccc(c3)C=4OC(=CC4)C)C)cc2
0.352	O=C(Nc1ccccc1)c2ccc(NC(=O)C(=O)Nc3c(ccc(c3)C=4OC(=CC4)C)C)cc2
0.352	O=C(Nc1ccccc1)c2ccc(NC(=O)C(=O)Nc3c(ccc(c3)C=4OC(=CC4)C)C)cc2
0.352	O=C(Nc1ccccc1)c2ccc(NC(=O)C(=O)Nc3c(ccc(c3)C=4OC(=CC4)C)C)cc2
0.352	O=C(Nc1ccccc1)c2ccc(NC(=O)C(=O)Nc3c(ccc(c3)C=4OC(=CC4)C)C)cc2
0.352	O=C(Nc1ccccc1)c2ccc(NC(=O)C(=O)Nc3c(ccc(c3)C=4OC(=CC4)C)C)cc2
0.352	O=C(Nc1ccccc1)c2ccc(NC(=O)C(=O)Nc3c(ccc(c3)C=4OC(=CC4)C)C)cc2
0.352	O=C(Nc1ccccc1)c2ccc(NC(=O)C(=O)Nc3c(ccc(c3)C=4OC(=CC4)C)C)cc2
0.352	O=C(Nc1ccccc1)c2ccc(NC(=O)C(=O)Nc3c(ccc(c3)C=4OC(=CC4)C)C)cc2
0.349624	Fc1c(c2nc(ncc2)NCc3cc(ccc3)C(=O)NCc4ccc(cc4)C)cccc1
0.349624	Fc1c(c2nc(ncc2)NCc3cc(ccc3)C(=O)NCc4ccc(cc4)C)cccc1
0.349624	Fc1c(c2nc(ncc2)NCc3cc(ccc3)C(=O)NCc4ccc(cc4)C)cccc1
0.349624	Fc1c(c2nc(ncc2)NCc3cc(ccc3)C(=O)NCc4ccc(cc4)C)cccc1
0.349624	Fc1c(c2nc(ncc2)NCc3cc(ccc3)C(=O)NCc4ccc(cc4)C)cccc1
0.349624	Fc1c(c2nc(ncc2)NCc3cc(ccc3)C(=O)NCc4ccc(cc4)C)cccc1
0.348739	O=C(Nc1ccc(N2CCOCC2)cc1)c3cc(NC(=O)C)c(cc3)C
0.348739	O=C(Nc1ccc(N2CCOCC2)cc1)c3cc(NC(=O)C)c(cc3)C
0.348739	O=C(Nc1ccc(N2CCOCC2)cc1)c3cc(NC(=O)C)c(cc3)C
0.348739	O=C(Nc1ccc(N2CCOCC2)cc1)c3cc(NC(=O)C)c(cc3)C
0.348739	O=C(Nc1ccc(N2CCOCC2)cc1)c3cc(NC(=O)C)c(cc3)C
0.348739	O=C(Nc1ccc(N2CCOCC2)cc1)c3cc(NC(=O)C)c(cc3)C
0.348739	O=C(Nc1ccc(N2CCOCC2)cc1)c3cc(NC(=O)C)c(cc3)C
0.348739	O=C(Nc1ccc(N2CCOCC2)cc1)c3cc(NC(=O)C)c(cc3)C
0.348739	O=C(Nc1ccc(N2CCOCC2)cc1)c3cc(NC(=O)C)c(cc3)C
0.348739	O=C(Nc1ccc(N2CCOCC2)cc1)c3cc(NC(=O)C)c(cc3)C
0.336957	Clc1cc(c2cnc(cc2)C(=O)Nc3cc(c(OCCN4CCCC4)cc3)C)ccc1
0.336957	Clc1cc(c2cnc(cc2)C(=O)Nc3cc(c(OCCN4CCCC4)cc3)C)ccc1
0.336957	Clc1cc(c2cnc(cc2)C(=O)Nc3cc(c(OCCN4CCCC4)cc3)C)ccc1
0.336957	Clc1cc(c2cnc(cc2)C(=O)Nc3cc(c(OCCN4CCCC4)cc3)C)ccc1
0.336957	Clc1cc(c2cnc(cc2)C(=O)Nc3cc(c(OCCN4CCCC4)cc3)C)ccc1
0.336957	Clc1cc(c2cnc(cc2)C(=O)Nc3cc(c(OCCN4CCCC4)cc3)C)ccc1
0.336957	Clc1cc(c2cnc(cc2)C(=O)Nc3cc(c(OCCN4CCCC4)cc3)C)ccc1
0.336957	Clc1cc(c2cnc(cc2)C(=O)Nc3cc(c(OCCN4CCCC4)cc3)C)ccc1
0.336957	Clc1cc(c2cnc(cc2)C(=O)Nc3cc(c(OCCN4CCCC4)cc3)C)ccc1
0.336957	Clc1cc(c2cnc(cc2)C(=O)Nc3cc(c(OCCN4CCCC4)cc3)C)ccc1
0.335766	S(=O)(=O)(Nc1c(ccc(c1)C(=O)Nc2cc(NC(=O)CN3CCCCCC3)ccc2)C)c4ccc(F)cc4
0.335766	S(=O)(=O)(Nc1c(ccc(c1)C(=O)Nc2cc(NC(=O)CN3CCCCCC3)ccc2)C)c4ccc(F)cc4
0.335766	S(=O)(=O)(Nc1c(ccc(c1)C(=O)Nc2cc(NC(=O)CN3CCCCCC3)ccc2)C)c4ccc(F)cc4
0.335766	S(=O)(=O)(Nc1c(ccc(c1)C(=O)Nc2cc(NC(=O)CN3CCCCCC3)ccc2)C)c4ccc(F)cc4
0.335766	S(=O)(=O)(Nc1c(ccc(c1)C(=O)Nc2cc(NC(=O)CN3CCCCCC3)ccc2)C)c4ccc(F)cc4
0.335766	S(=O)(=O)(Nc1c(ccc(c1)C(=O)Nc2cc(NC(=O)CN3CCCCCC3)ccc2)C)c4ccc(F)cc4
0.335766	S(=O)(=O)(Nc1c(ccc(c1)C(=O)Nc2cc(NC(=O)CN3CCCCCC3)ccc2)C)c4ccc(F)cc4
0.335766	S(=O)(=O)(Nc1c(ccc(c1)C(=O)Nc2cc(NC(=O)CN3CCCCCC3)ccc2)C)c4ccc(F)cc4
0.335766	S(=O)(=O)(Nc1c(ccc(c1)C(=O)Nc2cc(NC(=O)CN3CCCCCC3)ccc2)C)c4ccc(F)cc4
0.335766	S(=O)(=O)(Nc1c(ccc(c1)C(=O)Nc2cc(NC(=O)CN3CCCCCC3)ccc2)C)c4ccc(F)cc4
0.334615	Fc1cc(c2ncccc2)cc(c1)C(=O)Nc3c(cc(Oc4ccncc4)cc3)C
0.334615	Fc1cc(c2ncccc2)cc(c1)C(=O)Nc3c(cc(Oc4ccncc4)cc3)C
0.334615	Fc1cc(c2ncccc2)cc(c1)C(=O)Nc3c(cc(Oc4ccncc4)cc3)C
0.334615	Fc1cc(c2ncccc2)cc(c1)C(=O)Nc3c(cc(Oc4ccncc4)cc3)C
0.334615	Fc1cc(c2ncccc2)cc(c1)C(=O)Nc3c(cc(Oc4ccncc4)cc3)C
0.334615	Fc1cc(c2ncccc2)cc(c1)C(=O)Nc3c(cc(Oc4ccncc4)cc3)C
0.334615	Fc1cc(c2ncccc2)cc(c1)C(=O)Nc3c(cc(Oc4ccncc4)cc3)C
0.334615	Fc1cc(c2ncccc2)cc(c1)C(=O)Nc3c(cc(Oc4ccncc4)cc3)C
0.334615	Fc1cc(c2ncccc2)cc(c1)C(=O)Nc3c(cc(Oc4ccncc4)cc3)C
0.334615	Fc1cc(c2ncccc2)cc(c1)C(=O)Nc3c(cc(Oc4ccncc4)cc3)C
0.333333	O=C(Nc1c(ccc(c2nccnc2)c1)C)C=O
0.333333	O=C(Nc1c(ccc(c2nccnc2)c1)C)C=O
0.333333	O=C(Nc1c(ccc(c2nccnc2)c1)C)C=O
0.333333	O=C(Nc1c(ccc(c2nccnc2)c1)C)C=O
0.333333	O=C(Nc1c(ccc(c2nccnc2)c1)C)C=O
0.333333	O=C(Nc1c(ccc(c2nccnc2)c1)C)C=O
0.333333	O=C(Nc1c(ccc(c2nccnc2)c1)C)C=O
0.333333	O=C(Nc1c(ccc(c2nccnc2)c1)C)C=O
0.333333	O=C(Nc1c(ccc(c2nccnc2)c1)C)C=O
0.333333	O=C(Nc1c(ccc(c2nccnc2)c1)C)C=O
0.331081	Ic1c(cccc1)C(=O)Nc2c(ccc(NC(=O)N(C3CCN(CCc4ccncc4)CC3)C)c2)C
0.331081	Ic1c(cccc1)C(=O)Nc2c(ccc(NC(=O)N(C3CCN(CCc4ccncc4)CC3)C)c2)C
0.331081	Ic1c(cccc1)C(=O)Nc2c(ccc(NC(=O)N(C3CCN(CCc4ccncc4)CC3)C)c2)C
0.331081	Ic1c(cccc1)C(=O)Nc2c(ccc(NC(=O)N(C3CCN(CCc4ccncc4)CC3)C)c2)C
0.331081	Ic1c(cccc1)C(=O)Nc2c(ccc(NC(=O)N(C3CCN(CCc4ccncc4)CC3)C)c2)C
0.331081	Ic1c(cccc1)C(=O)Nc2c(ccc(NC(=O)N(C3CCN(CCc4ccncc4)CC3)C)c2)C
0.331081	Ic1c(cccc1)C(=O)Nc2c(ccc(NC(=O)N(C3CCN(CCc4ccncc4)CC3)C)c2)C
0.331081	Ic1c(cccc1)C(=O)Nc2c(ccc(NC(=O)N(C3CCN(CCc4ccncc4)CC3)C)c2)C
0.331081	Ic1c(cccc1)C(=O)Nc2c(ccc(NC(=O)N(C3CCN(CCc4ccncc4)CC3)C)c2)C
0.331081	Ic1c(cccc1)C(=O)Nc2c(ccc(NC(=O)N(C3CCN(CCc4ccncc4)CC3)C)c2)C
0.331058	S1C(=NC=C1C(=O)Nc2cc(c(cc2)C)C=3OC=C(N3)C)c4cnccc4
0.331058	S1C(=NC=C1C(=O)Nc2cc(c(cc2)C)C=3OC=C(N3)C)c4cnccc4
0.331058	S1C(=NC=C1C(=O)Nc2cc(c(cc2)C)C=3OC=C(N3)C)c4cnccc4
0.331058	S1C(=NC=C1C(=O)Nc2cc(c(cc2)C)C=3OC=C(N3)C)c4cnccc4
0.331058	S1C(=NC=C1C(=O)Nc2cc(c(cc2)C)C=3OC=C(N3)C)c4cnccc4
0.331058	S1C(=NC=C1C(=O)Nc2cc(c(cc2)C)C=3OC=C(N3)C)c4cnccc4
0.331058	S1C(=NC=C1C(=O)Nc2cc(c(cc2)C)C=3OC=C(N3)C)c4cnccc4
0.331058	S1C(=NC=C1C(=O)Nc2cc(c(cc2)C)C=3OC=C(N3)C)c4cnccc4
0.331058	S1C(=NC=C1C(=O)Nc2cc(c(cc2)C)C=3OC=C(N3)C)c4cnccc4
0.331058	S1C(=NC=C1C(=O)Nc2cc(c(cc2)C)C=3OC=C(N3)C)c4cnccc4
0.330544	Brc1ccc(cc1)C(=O)Nc2c(ccc(c2)C(=O)Nc3c(cc(Oc4ccncc4)cc3)C)C
0.330544	Brc1ccc(cc1)C(=O)Nc2c(ccc(c2)C(=O)Nc3c(cc(Oc4ccncc4)cc3)C)C
0.330544	Brc1ccc(cc1)C(=O)Nc2c(ccc(c2)C(=O)Nc3c(cc(Oc4ccncc4)cc3)C)C
0.330544	Brc1ccc(cc1)C(=O)Nc2c(ccc(c2)C(=O)Nc3c(cc(Oc4ccncc4)cc3)C)C
0.330544	Brc1ccc(cc1)C(=O)Nc2c(ccc(c2)C(=O)Nc3c(cc(Oc4ccncc4)cc3)C)C
0.330544	Brc1ccc(cc1)C(=O)Nc2c(ccc(c2)C(=O)Nc3c(cc(Oc4ccncc4)cc3)C)C
0.330544	Brc1ccc(cc1)C(=O)Nc2c(ccc(c2)C(=O)Nc3c(cc(Oc4ccncc4)cc3)C)C
0.330544	Brc1ccc(cc1)C(=O)Nc2c(ccc(c2)C(=O)Nc3c(cc(Oc4ccncc4)cc3)C)C
0.330544	Brc1ccc(cc1)C(=O)Nc2c(ccc(c2)C(=O)Nc3c(cc(Oc4ccncc4)cc3)C)C
0.330544	Brc1ccc(cc1)C(=O)Nc2c(ccc(c2)C(=O)Nc3c(cc(Oc4ccncc4)cc3)C)C
0.329897	Clc1c(cc(S(=O)(=O)Nc2ccc(S(=O)(=O)C)cc2)cc1)C(=O)Nc3c(ccc(c4cnccc4)c3)C
0.329897	Clc1c(cc(S(=O)(=O)Nc2ccc(S(=O)(=O)C)cc2)cc1)C(=O)Nc3c(ccc(c4cnccc4)c3)C
0.329897	Clc1c(cc(S(=O)(=O)Nc2ccc(S(=O)(=O)C)cc2)cc1)C(=O)Nc3c(ccc(c4cnccc4)c3)C
0.329897	Clc1c(cc(S(=O)(=O)Nc2ccc(S(=O)(=O)C)cc2)cc1)C(=O)Nc3c(ccc(c4cnccc4)c3)C
0.329897	Clc1c(cc(S(=O)(=O)Nc2ccc(S(=O)(=O)C)cc2)cc1)C(=O)Nc3c(ccc(c4cnccc4)c3)C
0.329897	Clc1c(cc(S(=O)(=O)Nc2ccc(S(=O)(=O)C)cc2)cc1)C(=O)Nc3c(ccc(c4cnccc4)c3)C
0.329897	Clc1c(cc(S(=O)(=O)Nc2ccc(S(=O)(=O)C)cc2)cc1)C(=O)Nc3c(ccc(c4cnccc4)c3)C
0.329897	Clc1c(cc(S(=O)(=O)Nc2ccc(S(=O)(=O)C)cc2)cc1)C(=O)Nc3c(ccc(c4cnccc4)c3)C
0.329897	Clc1c(cc(S(=O)(=O)Nc2ccc(S(=O)(=O)C)cc2)cc1)C(=O)Nc3c(ccc(c4cnccc4)c3)C
0.329897	Clc1c(cc(S(=O)(=O)Nc2ccc(S(=O)(=O)C)cc2)cc1)C(=O)Nc3c(ccc(c4cnccc4)c3)C
0.32967	Brc1cc(c2nc(c(cc2)C(=O)Nc3cc(NC(=O)CN4CCCCCC4)ccc3)C)ccc1
0.32967	Brc1cc(c2nc(c(cc2)C(=O)Nc3cc(NC(=O)CN4CCCCCC4)ccc3)C)ccc1
0.32967	Brc1cc(c2nc(c(cc2)C(=O)Nc3cc(NC(=O)CN4CCCCCC4)ccc3)C)ccc1
0.32967	Brc1cc(c2nc(c(cc2)C(=O)Nc3cc(NC(=O)CN4CCCCCC4)ccc3)C)ccc1
0.32967	Brc1cc(c2nc(c(cc2)C(=O)Nc3cc(NC(=O)CN4CCCCCC4)ccc3)C)ccc1
0.32967	Brc1cc(c2nc(c(cc2)C(=O)Nc3cc(NC(=O)CN4CCCCCC4)ccc3)C)ccc1
0.32967	Brc1cc(c2nc(c(cc2)C(=O)Nc3cc(NC(=O)CN4CCCCCC4)ccc3)C)ccc1
0.32967	Brc1cc(c2nc(c(cc2)C(=O)Nc3cc(NC(=O)CN4CCCCCC4)ccc3)C)ccc1
0.32967	Brc1cc(c2nc(c(cc2)C(=O)Nc3cc(NC(=O)CN4CCCCCC4)ccc3)C)ccc1
0.32967	Brc1cc(c2nc(c(cc2)C(=O)Nc3cc(NC(=O)CN4CCCCCC4)ccc3)C)ccc1
0.32872	Clc1cc(c2cnc(cc2)C(=O)Nc3c(ccc(S(=O)(=O)N4CCCCC4)c3)C)ccc1
0.32872	Clc1cc(c2cnc(cc2)C(=O)Nc3c(ccc(S(=O)(=O)N4CCCCC4)c3)C)ccc1
0.32872	Clc1cc(c2cnc(cc2)C(=O)Nc3c(ccc(S(=O)(=O)N4CCCCC4)c3)C)ccc1
0.32872	Clc1cc(c2cnc(cc2)C(=O)Nc3c(ccc(S(=O)(=O)N4CCCCC4)c3)C)ccc1
0.32872	Clc1cc(c2cnc(cc2)C(=O)Nc3c(ccc(S(=O)(=O)N4CCCCC4)c3)C)ccc1
0.32872	Clc1cc(c2cnc(cc2)C(=O)Nc3c(ccc(S(=O)(=O)N4CCCCC4)c3)C)ccc1
0.32872	Clc1cc(c2cnc(cc2)C(=O)Nc3c(ccc(S(=O)(=O)N4CCCCC4)c3)C)ccc1
0.32872	Clc1cc(c2cnc(cc2)C(=O)Nc3c(ccc(S(=O)(=O)N4CCCCC4)c3)C)ccc1
0.32872	Clc1cc(c2cnc(cc2)C(=O)Nc3c(ccc(S(=O)(=O)N4CCCCC4)c3)C)ccc1
0.32872	Clc1cc(c2cnc(cc2)C(=O)Nc3c(ccc(S(=O)(=O)N4CCCCC4)c3)C)ccc1
0.328358	O=C(Nc1cc(c(cc1)C)C=2OC=C(N2)C)c3cc(NC(=O)C)c(cc3)C
0.328358	O=C(Nc1cc(c(cc1)C)C=2OC=C(N2)C)c3cc(NC(=O)C)c(cc3)C
0.328358	O=C(Nc1cc(c(cc1)C)C=2OC=C(N2)C)c3cc(NC(=O)C)c(cc3)C
0.328358	O=C(Nc1cc(c(cc1)C)C=2OC=C(N2)C)c3cc(NC(=O)C)c(cc3)C
0.328358	O=C(Nc1cc(c(cc1)C)C=2OC=C(N2)C)c3cc(NC(=O)C)c(cc3)C
0.328358	O=C(Nc1cc(c(cc1)C)C=2OC=C(N2)C)c3cc(NC(=O)C)c(cc3)C
0.328358	O=C(Nc1cc(c(cc1)C)C=2OC=C(N2)C)c3cc(NC(=O)C)c(cc3)C
0.328358	O=C(Nc1cc(c(cc1)C)C=2OC=C(N2)C)c3cc(NC(=O)C)c(cc3)C
0.328358	O=C(Nc1cc(c(cc1)C)C=2OC=C(N2)C)c3cc(NC(=O)C)c(cc3)C
0.328358	O=C(Nc1cc(c(cc1)C)C=2OC=C(N2)C)c3cc(NC(=O)C)c(cc3)C
0.327935	FC(F)c1cc(ncc1)NC(=O)c2cc(NC(=O)C)c(cc2)C
0.327935	FC(F)c1cc(ncc1)NC(=O)c2cc(NC(=O)C)c(cc2)C
0.327935	FC(F)c1cc(ncc1)NC(=O)c2cc(NC(=O)C)c(cc2)C
0.327935	FC(F)c1cc(ncc1)NC(=O)c2cc(NC(=O)C)c(cc2)C
0.327935	FC(F)c1cc(ncc1)NC(=O)c2cc(NC(=O)C)c(cc2)C
0.327935	FC(F)c1cc(ncc1)NC(=O)c2cc(NC(=O)C)c(cc2)C
0.327935	FC(F)c1cc(ncc1)NC(=O)c2cc(NC(=O)C)c(cc2)C
0.327935	FC(F)c1cc(ncc1)NC(=O)c2cc(NC(=O)C)c(cc2)C
0.327935	FC(F)c1cc(ncc1)NC(=O)c2cc(NC(=O)C)c(cc2)C
0.327935	FC(F)c1cc(ncc1)NC(=O)c2cc(NC(=O)C)c(cc2)C
0.325203	O=C(Nc1c(cc(OCC)cc1)C)c2cnc(nc2)c3ccccc3
0.325203	O=C(Nc1c(cc(OCC)cc1)C)c2cnc(nc2)c3ccccc3
0.325203	O=C(Nc1c(cc(OCC)cc1)C)c2cnc(nc2)c3ccccc3
0.325203	O=C(Nc1c(cc(OCC)cc1)C)c2cnc(nc2)c3ccccc3
0.325203	O=C(Nc1c(cc(OCC)cc1)C)c2cnc(nc2)c3ccccc3
0.325203	O=C(Nc1c(cc(OCC)cc1)C)c2cnc(nc2)c3ccccc3
0.325203	O=C(Nc1c(cc(OCC)cc1)C)c2cnc(nc2)c3ccccc3
0.325203	O=C(Nc1c(cc(OCC)cc1)C)c2cnc(nc2)c3ccccc3
0.325203	O=C(Nc1c(cc(OCC)cc1)C)c2cnc(nc2)c3ccccc3
0.325203	O=C(Nc1c(cc(OCC)cc1)C)c2cnc(nc2)c3ccccc3
0.32197	S1C(=NC=C1C(=O)Nc2c(F)ccc(c2)C)c3cnccc3
0.32197	S1C(=NC=C1C(=O)Nc2c(F)ccc(c2)C)c3cnccc3
0.32197	S1C(=NC=C1C(=O)Nc2c(F)ccc(c2)C)c3cnccc3
0.32197	S1C(=NC=C1C(=O)Nc2c(F)ccc(c2)C)c3cnccc3
0.32197	S1C(=NC=C1C(=O)Nc2c(F)ccc(c2)C)c3cnccc3
0.321138	O=C(Nc1ccc(cc1)C(=NNc2nc(c3cnccc3)ccc2)C)CC
0.321138	O=C(Nc1ccc(cc1)C(=NNc2nc(c3cnccc3)ccc2)C)CC
0.321138	O=C(Nc1ccc(cc1)C(=NNc2nc(c3cnccc3)ccc2)C)CC
0.321138	O=C(Nc1ccc(cc1)C(=NNc2nc(c3cnccc3)ccc2)C)CC
0.321138	O=C(Nc1ccc(cc1)C(=NNc2nc(c3cnccc3)ccc2)C)CC
0.321138	O=C(Nc1ccc(cc1)C(=NNc2nc(c3cnccc3)ccc2)C)CC
0.321138	O=C(Nc1ccc(cc1)C(=NNc2nc(c3cnccc3)ccc2)C)CC
0.321138	O=C(Nc1ccc(cc1)C(=NNc2nc(c3cnccc3)ccc2)C)CC
0.321138	O=C(Nc1ccc(cc1)C(=NNc2nc(c3cnccc3)ccc2)C)CC
0.321138	O=C(Nc1ccc(cc1)C(=NNc2nc(c3cnccc3)ccc2)C)CC
0.32	O=C(N(C)C)Nc1c(ccc(NC(=O)c2cncc(c2)C(C)C)c1)C
0.32	O=C(N(C)C)Nc1c(ccc(NC(=O)c2cncc(c2)C(C)C)c1)C
0.32	O=C(N(C)C)Nc1c(ccc(NC(=O)c2cncc(c2)C(C)C)c1)C
0.32	O=C(N(C)C)Nc1c(ccc(NC(=O)c2cncc(c2)C(C)C)c1)C
0.32	O=C(N(C)C)Nc1c(ccc(NC(=O)c2cncc(c2)C(C)C)c1)C
0.32	O=C(N(C)C)Nc1c(ccc(NC(=O)c2cncc(c2)C(C)C)c1)C
0.32	O=C(N(C)C)Nc1c(ccc(NC(=O)c2cncc(c2)C(C)C)c1)C
0.32	O=C(N(C)C)Nc1c(ccc(NC(=O)c2cncc(c2)C(C)C)c1)C
0.32	O=C(N(C)C)Nc1c(ccc(NC(=O)c2cncc(c2)C(C)C)c1)C
0.32	O=C(N(C)C)Nc1c(ccc(NC(=O)c2cncc(c2)C(C)C)c1)C
0.318548	ClCC(C(=O)Nc1c(ccc(c1)C(=O)Nc2ccccc2)C)(C)C
0.318548	ClCC(C(=O)Nc1c(ccc(c1)C(=O)Nc2ccccc2)C)(C)C
0.318548	ClCC(C(=O)Nc1c(ccc(c1)C(=O)Nc2ccccc2)C)(C)C
0.318548	ClCC(C(=O)Nc1c(ccc(c1)C(=O)Nc2ccccc2)C)(C)C
0.318548	ClCC(C(=O)Nc1c(ccc(c1)C(=O)Nc2ccccc2)C)(C)C
0.318548	ClCC(C(=O)Nc1c(ccc(c1)C(=O)Nc2ccccc2)C)(C)C
0.318548	ClCC(C(=O)Nc1c(ccc(c1)C(=O)Nc2ccccc2)C)(C)C
0.318548	ClCC(C(=O)Nc1c(ccc(c1)C(=O)Nc2ccccc2)C)(C)C
0.318548	ClCC(C(=O)Nc1c(ccc(c1)C(=O)Nc2ccccc2)C)(C)C
0.318548	ClCC(C(=O)Nc1c(ccc(c1)C(=O)Nc2ccccc2)C)(C)C
0.318493	Clc1c(Cl)ccc(NC(=O)C(OC(=O)c2nc(ncc2)c3cnccc3)C(C)C)c1
0.318493	Clc1c(Cl)ccc(NC(=O)C(OC(=O)c2nc(ncc2)c3cnccc3)C(C)C)c1
0.318493	Clc1c(Cl)ccc(NC(=O)C(OC(=O)c2nc(ncc2)c3cnccc3)C(C)C)c1
0.318493	Clc1c(Cl)ccc(NC(=O)C(OC(=O)c2nc(ncc2)c3cnccc3)C(C)C)c1
0.318493	Clc1c(Cl)ccc(NC(=O)C(OC(=O)c2nc(ncc2)c3cnccc3)C(C)C)c1
0.318493	Clc1c(Cl)ccc(NC(=O)C(OC(=O)c2nc(ncc2)c3cnccc3)C(C)C)c1
0.318493	Clc1c(Cl)ccc(NC(=O)C(OC(=O)c2nc(ncc2)c3cnccc3)C(C)C)c1
0.318493	Clc1c(Cl)ccc(NC(=O)C(OC(=O)c2nc(ncc2)c3cnccc3)C(C)C)c1
0.318493	Clc1c(Cl)ccc(NC(=O)C(OC(=O)c2nc(ncc2)c3cnccc3)C(C)C)c1
0.318493	Clc1c(Cl)ccc(NC(=O)C(OC(=O)c2nc(ncc2)c3cnccc3)C(C)C)c1
0.318386	Brc1ccc(cc1)C(=O)Nc2c(ccc(c2)C=O)C
0.318386	Brc1ccc(cc1)C(=O)Nc2c(ccc(c2)C=O)C
0.318386	Brc1ccc(cc1)C(=O)Nc2c(ccc(c2)C=O)C
0.318386	Brc1ccc(cc1)C(=O)Nc2c(ccc(c2)C=O)C
0.318386	Brc1ccc(cc1)C(=O)Nc2c(ccc(c2)C=O)C
0.318386	Brc1ccc(cc1)C(=O)Nc2c(ccc(c2)C=O)C
0.318386	Brc1ccc(cc1)C(=O)Nc2c(ccc(c2)C=O)C
0.318386	Brc1ccc(cc1)C(=O)Nc2c(ccc(c2)C=O)C
0.318386	Brc1ccc(cc1)C(=O)Nc2c(ccc(c2)C=O)C
0.318386	Brc1ccc(cc1)C(=O)Nc2c(ccc(c2)C=O)C
0.318008	O=C(Nc1c(ccc(c2nccnc2)c1)C)C(=O)Nc3c(cc(Oc4ccncc4)cc3)C
0.318008	O=C(Nc1c(ccc(c2nccnc2)c1)C)C(=O)Nc3c(cc(Oc4ccncc4)cc3)C
0.318008	O=C(Nc1c(ccc(c2nccnc2)c1)C)C(=O)Nc3c(cc(Oc4ccncc4)cc3)C
0.318008	O=C(Nc1c(ccc(c2nccnc2)c1)C)C(=O)Nc3c(cc(Oc4ccncc4)cc3)C
0.318008	O=C(Nc1c(ccc(c2nccnc2)c1)C)C(=O)Nc3c(cc(Oc4ccncc4)cc3)C
0.318008	O=C(Nc1c(ccc(c2nccnc2)c1)C)C(=O)Nc3c(cc(Oc4ccncc4)cc3)C
0.318008	O=C(Nc1c(ccc(c2nccnc2)c1)C)C(=O)Nc3c(cc(Oc4ccncc4)cc3)C
0.318008	O=C(Nc1c(ccc(c2nccnc2)c1)C)C(=O)Nc3c(cc(Oc4ccncc4)cc3)C
0.318008	O=C(Nc1c(ccc(c2nccnc2)c1)C)C(=O)Nc3c(cc(Oc4ccncc4)cc3)C
0.318008	O=C(Nc1c(ccc(c2nccnc2)c1)C)C(=O)Nc3c(cc(Oc4ccncc4)cc3)C
0.314741	Brc1ccc(cc1)C(=O)Nc2c(ccc(c2)C(=O)NCc3cc(ccc3)CC(=O)O)C
0.314741	Brc1ccc(cc1)C(=O)Nc2c(ccc(c2)C(=O)NCc3cc(ccc3)CC(=O)O)C
0.314741	Brc1ccc(cc1)C(=O)Nc2c(ccc(c2)C(=O)NCc3cc(ccc3)CC(=O)O)C
0.314741	Brc1ccc(cc1)C(=O)Nc2c(ccc(c2)C(=O)NCc3cc(ccc3)CC(=O)O)C
0.314741	Brc1ccc(cc1)C(=O)Nc2c(ccc(c2)C(=O)NCc3cc(ccc3)CC(=O)O)C
0.314741	Brc1ccc(cc1)C(=O)Nc2c(ccc(c2)C(=O)NCc3cc(ccc3)CC(=O)O)C
0.314741	Brc1ccc(cc1)C(=O)Nc2c(ccc(c2)C(=O)NCc3cc(ccc3)CC(=O)O)C
0.314741	Brc1ccc(cc1)C(=O)Nc2c(ccc(c2)C(=O)NCc3cc(ccc3)CC(=O)O)C
0.314741	Brc1ccc(cc1)C(=O)Nc2c(ccc(c2)C(=O)NCc3cc(ccc3)CC(=O)O)C
0.314741	Brc1ccc(cc1)C(=O)Nc2c(ccc(c2)C(=O)NCc3cc(ccc3)CC(=O)O)C
0.312057	Brc1ccc(cc1)C(=O)Nc2c(ccc(c2)C(=O)N3CCN(CC(=O)C=4C=NN(C4)C)CC3)C
0.311538	O=C(Nc1c(ccc(c2nccnc2)c1)C)C(=O)Nc3c(cc(cc3)C(C)C)C
0.311538	O=C(Nc1c(ccc(c2nccnc2)c1)C)C(=O)Nc3c(cc(cc3)C(C)C)C
0.310811	S(=O)(=O)(Nc1c(ccc(c1)C(=O)Nc2cnc(Oc3cc(ccc3)CC)cc2)C)c4ccc(F)cc4
0.310811	S(=O)(=O)(Nc1c(ccc(c1)C(=O)Nc2cnc(Oc3cc(ccc3)CC)cc2)C)c4ccc(F)cc4
0.310811	S(=O)(=O)(Nc1c(ccc(c1)C(=O)Nc2cnc(Oc3cc(ccc3)CC)cc2)C)c4ccc(F)cc4
0.310811	S(=O)(=O)(Nc1c(ccc(c1)C(=O)Nc2cnc(Oc3cc(ccc3)CC)cc2)C)c4ccc(F)cc4
0.310345	Brc1ccc(cc1)C(=O)Nc2c(ccc(c2)C(=O)NC(c3ncccn3)C(C)(C)C)C
0.310345	Brc1ccc(cc1)C(=O)Nc2c(ccc(c2)C(=O)NC(c3ncccn3)C(C)(C)C)C
0.310345	Brc1ccc(cc1)C(=O)Nc2c(ccc(c2)C(=O)NC(c3ncccn3)C(C)(C)C)C
0.310345	Brc1ccc(cc1)C(=O)Nc2c(ccc(c2)C(=O)NC(c3ncccn3)C(C)(C)C)C
0.310345	Brc1ccc(cc1)C(=O)Nc2c(ccc(c2)C(=O)NC(c3ncccn3)C(C)(C)C)C
0.310345	Brc1ccc(cc1)C(=O)Nc2c(ccc(c2)C(=O)NC(c3ncccn3)C(C)(C)C)C
0.310345	Brc1ccc(cc1)C(=O)Nc2c(ccc(c2)C(=O)NC(c3ncccn3)C(C)(C)C)C
0.310345	Brc1ccc(cc1)C(=O)Nc2c(ccc(c2)C(=O)NC(c3ncccn3)C(C)(C)C)C
0.310345	Brc1ccc(cc1)C(=O)Nc2c(ccc(c2)C(=O)NC(c3ncccn3)C(C)(C)C)C
0.310345	Brc1ccc(cc1)C(=O)Nc2c(ccc(c2)C(=O)NC(c3ncccn3)C(C)(C)C)C
0.309434	O=C(Nc1c(OC)cc(NC(=O)c2ccccc2)c(OC)c1)c3nc(ncc3)c4ncccc4
0.309434	O=C(Nc1c(OC)cc(NC(=O)c2ccccc2)c(OC)c1)c3nc(ncc3)c4ncccc4
0.309434	O=C(Nc1c(OC)cc(NC(=O)c2ccccc2)c(OC)c1)c3nc(ncc3)c4ncccc4
0.309434	O=C(Nc1c(OC)cc(NC(=O)c2ccccc2)c(OC)c1)c3nc(ncc3)c4ncccc4
0.309434	O=C(Nc1c(OC)cc(NC(=O)c2ccccc2)c(OC)c1)c3nc(ncc3)c4ncccc4
0.309434	O=C(Nc1c(OC)cc(NC(=O)c2ccccc2)c(OC)c1)c3nc(ncc3)c4ncccc4
0.309434	O=C(Nc1c(OC)cc(NC(=O)c2ccccc2)c(OC)c1)c3nc(ncc3)c4ncccc4
0.309434	O=C(Nc1c(OC)cc(NC(=O)c2ccccc2)c(OC)c1)c3nc(ncc3)c4ncccc4
0.309434	O=C(Nc1c(OC)cc(NC(=O)c2ccccc2)c(OC)c1)c3nc(ncc3)c4ncccc4
0.309434	O=C(Nc1c(OC)cc(NC(=O)c2ccccc2)c(OC)c1)c3nc(ncc3)c4ncccc4
0.309028	Fc1cc(F)cc(c1)C(=O)Nc2cc(O)c(cc2)C(=O)Nc3c(ccc(c3)C=4N(N=CC4)C)C
0.309028	Fc1cc(F)cc(c1)C(=O)Nc2cc(O)c(cc2)C(=O)Nc3c(ccc(c3)C=4N(N=CC4)C)C
0.308333	O=C(OCC(=O)O)c1cc(NC(=O)c2ccccc2)c(cc1)C
0.308333	O=C(OCC(=O)O)c1cc(NC(=O)c2ccccc2)c(cc1)C
0.308333	O=C(OCC(=O)O)c1cc(NC(=O)c2ccccc2)c(cc1)C
0.308333	O=C(OCC(=O)O)c1cc(NC(=O)c2ccccc2)c(cc1)C
0.308333	O=C(OCC(=O)O)c1cc(NC(=O)c2ccccc2)c(cc1)C
0.308333	O=C(OCC(=O)O)c1cc(NC(=O)c2ccccc2)c(cc1)C
0.308333	O=C(OCC(=O)O)c1cc(NC(=O)c2ccccc2)c(cc1)C
0.308333	O=C(OCC(=O)O)c1cc(NC(=O)c2ccccc2)c(cc1)C
0.308333	O=C(OCC(=O)O)c1cc(NC(=O)c2ccccc2)c(cc1)C
0.308333	O=C(OCC(=O)O)c1cc(NC(=O)c2ccccc2)c(cc1)C
0.307692	O=C(OCC1c2c(c3c1cccc3)cccc2)Nc4c(ccc(c4)C(=O)Nc5ccc(cc5)C=6NNC(=O)C6)C
0.307692	O=C(OCC1c2c(c3c1cccc3)cccc2)Nc4c(ccc(c4)C(=O)Nc5ccc(cc5)C=6NNC(=O)C6)C
0.307692	O=C(OCC1c2c(c3c1cccc3)cccc2)Nc4c(ccc(c4)C(=O)Nc5ccc(cc5)C=6NNC(=O)C6)C
0.307692	O=C(OCC1c2c(c3c1cccc3)cccc2)Nc4c(ccc(c4)C(=O)Nc5ccc(cc5)C=6NNC(=O)C6)C
0.307692	O=C(OCC1c2c(c3c1cccc3)cccc2)Nc4c(ccc(c4)C(=O)Nc5ccc(cc5)C=6NNC(=O)C6)C
0.307692	O=C(OCC1c2c(c3c1cccc3)cccc2)Nc4c(ccc(c4)C(=O)Nc5ccc(cc5)C=6NNC(=O)C6)C
0.307692	O=C(OCC1c2c(c3c1cccc3)cccc2)Nc4c(ccc(c4)C(=O)Nc5ccc(cc5)C=6NNC(=O)C6)C
0.307692	O=C(OCC1c2c(c3c1cccc3)cccc2)Nc4c(ccc(c4)C(=O)Nc5ccc(cc5)C=6NNC(=O)C6)C
0.307692	O=C(OCC1c2c(c3c1cccc3)cccc2)Nc4c(ccc(c4)C(=O)Nc5ccc(cc5)C=6NNC(=O)C6)C
0.307692	O=C(OCC1c2c(c3c1cccc3)cccc2)Nc4c(ccc(c4)C(=O)Nc5ccc(cc5)C=6NNC(=O)C6)C
0.307339	O=C(Nc1ccccc1)c2cc(N)c(cc2)C
0.307339	O=C(Nc1ccccc1)c2cc(N)c(cc2)C
0.307339	O=C(Nc1ccccc1)c2cc(N)c(cc2)C
0.307339	O=C(Nc1ccccc1)c2cc(N)c(cc2)C
0.307339	O=C(Nc1ccccc1)c2cc(N)c(cc2)C
0.307339	O=C(Nc1ccccc1)c2cc(N)c(cc2)C
0.307339	O=C(Nc1ccccc1)c2cc(N)c(cc2)C
0.307339	O=C(Nc1ccccc1)c2cc(N)c(cc2)C
0.307339	O=C(Nc1ccccc1)c2cc(N)c(cc2)C
0.307143	Brc1c(cc(cc1)C(=O)Nc2cc3c(N(Cc4ccccc4)CC3)cc2)C
0.307143	Brc1c(cc(cc1)C(=O)Nc2cc3c(N(Cc4ccccc4)CC3)cc2)C
0.307143	Brc1c(cc(cc1)C(=O)Nc2cc3c(N(Cc4ccccc4)CC3)cc2)C
0.307143	Brc1c(cc(cc1)C(=O)Nc2cc3c(N(Cc4ccccc4)CC3)cc2)C
0.307143	Brc1c(cc(cc1)C(=O)Nc2cc3c(N(Cc4ccccc4)CC3)cc2)C
0.307143	Brc1c(cc(cc1)C(=O)Nc2cc3c(N(Cc4ccccc4)CC3)cc2)C
0.307143	Brc1c(cc(cc1)C(=O)Nc2cc3c(N(Cc4ccccc4)CC3)cc2)C
0.307143	Brc1c(cc(cc1)C(=O)Nc2cc3c(N(Cc4ccccc4)CC3)cc2)C
0.307143	Brc1c(cc(cc1)C(=O)Nc2cc3c(N(Cc4ccccc4)CC3)cc2)C
0.307143	Brc1c(cc(cc1)C(=O)Nc2cc3c(N(Cc4ccccc4)CC3)cc2)C
0.306202	Fc1cc(c2ncccc2)cc(c1)C(=O)Nc3ccc(NC(=O)c4cc5OCOc5cc4)cc3
0.305921	S1C(C2=NOC(=N2)CCC(=O)OCC(=O)Nc3c(ccc(c3)C(=O)Nc4ccccc4)C)=CC=C1
0.304196	Ic1c(cccc1)C(=O)Nc2c(ccc(NC(=O)N(Cc3ccncc3)CCCOC)c2)C
0.304196	Ic1c(cccc1)C(=O)Nc2c(ccc(NC(=O)N(Cc3ccncc3)CCCOC)c2)C
0.304196	Ic1c(cccc1)C(=O)Nc2c(ccc(NC(=O)N(Cc3ccncc3)CCCOC)c2)C
0.304196	Ic1c(cccc1)C(=O)Nc2c(ccc(NC(=O)N(Cc3ccncc3)CCCOC)c2)C
0.304196	Ic1c(cccc1)C(=O)Nc2c(ccc(NC(=O)N(Cc3ccncc3)CCCOC)c2)C
0.304196	Ic1c(cccc1)C(=O)Nc2c(ccc(NC(=O)N(Cc3ccncc3)CCCOC)c2)C
0.304196	Ic1c(cccc1)C(=O)Nc2c(ccc(NC(=O)N(Cc3ccncc3)CCCOC)c2)C
0.304196	Ic1c(cccc1)C(=O)Nc2c(ccc(NC(=O)N(Cc3ccncc3)CCCOC)c2)C
0.304196	Ic1c(cccc1)C(=O)Nc2c(ccc(NC(=O)N(Cc3ccncc3)CCCOC)c2)C
0.304196	Ic1c(cccc1)C(=O)Nc2c(ccc(NC(=O)N(Cc3ccncc3)CCCOC)c2)C
0.303448	Clc1c(ccc(c1)CC=2SC(=NC2)NC(=O)c3nc(c4ccc(OC)cc4)ccc3)C
0.303448	Clc1c(ccc(c1)CC=2SC(=NC2)NC(=O)c3nc(c4ccc(OC)cc4)ccc3)C
0.303448	Clc1c(ccc(c1)CC=2SC(=NC2)NC(=O)c3nc(c4ccc(OC)cc4)ccc3)C
0.303279	Ic1c(cccc1)C(=O)Nc2c(ccc(NC=O)c2)C
0.303279	Ic1c(cccc1)C(=O)Nc2c(ccc(NC=O)c2)C
0.303279	Ic1c(cccc1)C(=O)Nc2c(ccc(NC=O)c2)C
0.303279	Ic1c(cccc1)C(=O)Nc2c(ccc(NC=O)c2)C
0.303279	Ic1c(cccc1)C(=O)Nc2c(ccc(NC=O)c2)C
0.303279	Ic1c(cccc1)C(=O)Nc2c(ccc(NC=O)c2)C
0.303279	Ic1c(cccc1)C(=O)Nc2c(ccc(NC=O)c2)C
0.303279	Ic1c(cccc1)C(=O)Nc2c(ccc(NC=O)c2)C
0.303279	Ic1c(cccc1)C(=O)Nc2c(ccc(NC=O)c2)C
0.303249	O=C(Nc1cc(c(OCCN2CCCC2)cc1)C)c3ccc(cc3)CN4N=CC(=C4)C
0.303249	O=C(Nc1cc(c(OCCN2CCCC2)cc1)C)c3ccc(cc3)CN4N=CC(=C4)C
0.303249	O=C(Nc1cc(c(OCCN2CCCC2)cc1)C)c3ccc(cc3)CN4N=CC(=C4)C
0.303249	O=C(Nc1cc(c(OCCN2CCCC2)cc1)C)c3ccc(cc3)CN4N=CC(=C4)C
0.303249	O=C(Nc1cc(c(OCCN2CCCC2)cc1)C)c3ccc(cc3)CN4N=CC(=C4)C
0.303249	O=C(Nc1cc(c(OCCN2CCCC2)cc1)C)c3ccc(cc3)CN4N=CC(=C4)C
0.303249	O=C(Nc1cc(c(OCCN2CCCC2)cc1)C)c3ccc(cc3)CN4N=CC(=C4)C
0.303249	O=C(Nc1cc(c(OCCN2CCCC2)cc1)C)c3ccc(cc3)CN4N=CC(=C4)C
0.303249	O=C(Nc1cc(c(OCCN2CCCC2)cc1)C)c3ccc(cc3)CN4N=CC(=C4)C
0.303249	O=C(Nc1cc(c(OCCN2CCCC2)cc1)C)c3ccc(cc3)CN4N=CC(=C4)C
0.302419	O=C(NCCc1ccc(N2CCN(CC2)C)cc1)c3cnc(c4ccncc4)cc3
0.299296	FC(F)(F)c1ccc(cc1)CC(C(=O)OCC(=O)Nc2c(ccc(c2)C(=O)Nc3ccccc3)C)CC
0.299296	FC(F)(F)c1ccc(cc1)CC(C(=O)OCC(=O)Nc2c(ccc(c2)C(=O)Nc3ccccc3)C)CC
0.299296	FC(F)(F)c1ccc(cc1)CC(C(=O)OCC(=O)Nc2c(ccc(c2)C(=O)Nc3ccccc3)C)CC
0.299296	FC(F)(F)c1ccc(cc1)CC(C(=O)OCC(=O)Nc2c(ccc(c2)C(=O)Nc3ccccc3)C)CC
0.299296	FC(F)(F)c1ccc(cc1)CC(C(=O)OCC(=O)Nc2c(ccc(c2)C(=O)Nc3ccccc3)C)CC
0.299296	FC(F)(F)c1ccc(cc1)CC(C(=O)OCC(=O)Nc2c(ccc(c2)C(=O)Nc3ccccc3)C)CC
0.299296	FC(F)(F)c1ccc(cc1)CC(C(=O)OCC(=O)Nc2c(ccc(c2)C(=O)Nc3ccccc3)C)CC
0.299296	FC(F)(F)c1ccc(cc1)CC(C(=O)OCC(=O)Nc2c(ccc(c2)C(=O)Nc3ccccc3)C)CC
0.299296	FC(F)(F)c1ccc(cc1)CC(C(=O)OCC(=O)Nc2c(ccc(c2)C(=O)Nc3ccccc3)C)CC
0.299296	FC(F)(F)c1ccc(cc1)CC(C(=O)OCC(=O)Nc2c(ccc(c2)C(=O)Nc3ccccc3)C)CC
0.298182	O=C(Nc1c(ccc(c1)C=2N(N=CC2)C)C)c3cncc(c3)C(C)C
0.298182	O=C(Nc1c(ccc(c1)C=2N(N=CC2)C)C)c3cncc(c3)C(C)C
0.298182	O=C(Nc1c(ccc(c1)C=2N(N=CC2)C)C)c3cncc(c3)C(C)C
0.298182	O=C(Nc1c(ccc(c1)C=2N(N=CC2)C)C)c3cncc(c3)C(C)C
0.298182	O=C(Nc1c(ccc(c1)C=2N(N=CC2)C)C)c3cncc(c3)C(C)C
0.298182	O=C(Nc1c(ccc(c1)C=2N(N=CC2)C)C)c3cncc(c3)C(C)C
0.298182	O=C(Nc1c(ccc(c1)C=2N(N=CC2)C)C)c3cncc(c3)C(C)C
0.298182	O=C(Nc1c(ccc(c1)C=2N(N=CC2)C)C)c3cncc(c3)C(C)C
0.298182	O=C(Nc1c(ccc(c1)C=2N(N=CC2)C)C)c3cncc(c3)C(C)C
0.298182	O=C(Nc1c(ccc(c1)C=2N(N=CC2)C)C)c3cncc(c3)C(C)C
0.298113	Brc1ccc(cc1)C(=O)Nc2c(ccc(c2)C(=O)OC(CC=C)CCc3ccccc3)C
0.298113	Brc1ccc(cc1)C(=O)Nc2c(ccc(c2)C(=O)OC(CC=C)CCc3ccccc3)C
0.298113	Brc1ccc(cc1)C(=O)Nc2c(ccc(c2)C(=O)OC(CC=C)CCc3ccccc3)C
0.298113	Brc1ccc(cc1)C(=O)Nc2c(ccc(c2)C(=O)OC(CC=C)CCc3ccccc3)C
0.298113	Brc1ccc(cc1)C(=O)Nc2c(ccc(c2)C(=O)OC(CC=C)CCc3ccccc3)C
0.298113	Brc1ccc(cc1)C(=O)Nc2c(ccc(c2)C(=O)OC(CC=C)CCc3ccccc3)C
0.298113	Brc1ccc(cc1)C(=O)Nc2c(ccc(c2)C(=O)OC(CC=C)CCc3ccccc3)C
0.298113	Brc1ccc(cc1)C(=O)Nc2c(ccc(c2)C(=O)OC(CC=C)CCc3ccccc3)C
0.298113	Brc1ccc(cc1)C(=O)Nc2c(ccc(c2)C(=O)OC(CC=C)CCc3ccccc3)C
0.298113	Brc1ccc(cc1)C(=O)Nc2c(ccc(c2)C(=O)OC(CC=C)CCc3ccccc3)C
0.297203	Brc1cc(c2nc(c(cc2)C(=O)Nc3cc(OCC)c(OC)cc3)C)ccc1
0.297203	Brc1cc(c2nc(c(cc2)C(=O)Nc3cc(OCC)c(OC)cc3)C)ccc1
0.297203	Brc1cc(c2nc(c(cc2)C(=O)Nc3cc(OCC)c(OC)cc3)C)ccc1
0.297203	Brc1cc(c2nc(c(cc2)C(=O)Nc3cc(OCC)c(OC)cc3)C)ccc1
0.297203	Brc1cc(c2nc(c(cc2)C(=O)Nc3cc(OCC)c(OC)cc3)C)ccc1
0.297203	Brc1cc(c2nc(c(cc2)C(=O)Nc3cc(OCC)c(OC)cc3)C)ccc1
0.297101	S1C=C(c2c(ccc(NC(=O)c3c(nc(cc3)CC)C)c2)C)C=C1
0.297101	S1C=C(c2c(ccc(NC(=O)c3c(nc(cc3)CC)C)c2)C)C=C1
0.297101	S1C=C(c2c(ccc(NC(=O)c3c(nc(cc3)CC)C)c2)C)C=C1
0.297101	S1C=C(c2c(ccc(NC(=O)c3c(nc(cc3)CC)C)c2)C)C=C1
0.297101	S1C=C(c2c(ccc(NC(=O)c3c(nc(cc3)CC)C)c2)C)C=C1
0.297101	S1C=C(c2c(ccc(NC(=O)c3c(nc(cc3)CC)C)c2)C)C=C1
0.297101	S1C=C(c2c(ccc(NC(=O)c3c(nc(cc3)CC)C)c2)C)C=C1
0.297101	S1C=C(c2c(ccc(NC(=O)c3c(nc(cc3)CC)C)c2)C)C=C1
0.297101	S1C=C(c2c(ccc(NC(=O)c3c(nc(cc3)CC)C)c2)C)C=C1
0.297101	S1C=C(c2c(ccc(NC(=O)c3c(nc(cc3)CC)C)c2)C)C=C1
0.296154	S(=O)(=O)(c1cc(NC(=O)c2ccc(NC(=O)C(C)C)cc2)c(cc1)C)CC=C
0.296154	S(=O)(=O)(c1cc(NC(=O)c2ccc(NC(=O)C(C)C)cc2)c(cc1)C)CC=C
0.296154	S(=O)(=O)(c1cc(NC(=O)c2ccc(NC(=O)C(C)C)cc2)c(cc1)C)CC=C
0.296154	S(=O)(=O)(c1cc(NC(=O)c2ccc(NC(=O)C(C)C)cc2)c(cc1)C)CC=C
0.294521	Fc1nccc(c1F)C(=O)OCC(=O)Nc2c(ccc(c2)C(=O)Nc3ccccc3)C
0.294521	Fc1nccc(c1F)C(=O)OCC(=O)Nc2c(ccc(c2)C(=O)Nc3ccccc3)C
0.294521	Fc1nccc(c1F)C(=O)OCC(=O)Nc2c(ccc(c2)C(=O)Nc3ccccc3)C
0.294521	Fc1nccc(c1F)C(=O)OCC(=O)Nc2c(ccc(c2)C(=O)Nc3ccccc3)C
0.294521	Fc1nccc(c1F)C(=O)OCC(=O)Nc2c(ccc(c2)C(=O)Nc3ccccc3)C
0.294521	Fc1nccc(c1F)C(=O)OCC(=O)Nc2c(ccc(c2)C(=O)Nc3ccccc3)C
0.294521	Fc1nccc(c1F)C(=O)OCC(=O)Nc2c(ccc(c2)C(=O)Nc3ccccc3)C
0.294521	Fc1nccc(c1F)C(=O)OCC(=O)Nc2c(ccc(c2)C(=O)Nc3ccccc3)C
0.294521	Fc1nccc(c1F)C(=O)OCC(=O)Nc2c(ccc(c2)C(=O)Nc3ccccc3)C
0.294521	Fc1nccc(c1F)C(=O)OCC(=O)Nc2c(ccc(c2)C(=O)Nc3ccccc3)C
0.293651	O=C(Nc1cc(OCC)c(OC)cc1)c2cnc(nc2)c3ccccc3
0.293651	O=C(Nc1cc(OCC)c(OC)cc1)c2cnc(nc2)c3ccccc3
0.293651	O=C(Nc1cc(OCC)c(OC)cc1)c2cnc(nc2)c3ccccc3
0.293651	O=C(Nc1cc(OCC)c(OC)cc1)c2cnc(nc2)c3ccccc3
0.293651	O=C(Nc1cc(OCC)c(OC)cc1)c2cnc(nc2)c3ccccc3
0.293651	O=C(Nc1cc(OCC)c(OC)cc1)c2cnc(nc2)c3ccccc3
0.293651	O=C(Nc1cc(OCC)c(OC)cc1)c2cnc(nc2)c3ccccc3
0.293651	O=C(Nc1cc(OCC)c(OC)cc1)c2cnc(nc2)c3ccccc3
0.293651	O=C(Nc1cc(OCC)c(OC)cc1)c2cnc(nc2)c3ccccc3
0.293651	O=C(Nc1cc(OCC)c(OC)cc1)c2cnc(nc2)c3ccccc3
0.293286	Fc1cc(c2ncccc2)cc(c1)C(=O)Nc3c(cc(OCC(=O)NC(=O)N)cc3)C
0.292776	O=C(Nc1c(OC)ccc(NC(=O)c2cc(OC)c(OCc3ccncc3)cc2)c1)N
0.292776	O=C(Nc1c(OC)ccc(NC(=O)c2cc(OC)c(OCc3ccncc3)cc2)c1)N
0.292776	O=C(Nc1c(OC)ccc(NC(=O)c2cc(OC)c(OCc3ccncc3)cc2)c1)N
0.292776	O=C(Nc1c(OC)ccc(NC(=O)c2cc(OC)c(OCc3ccncc3)cc2)c1)N
0.292776	O=C(Nc1c(OC)ccc(NC(=O)c2cc(OC)c(OCc3ccncc3)cc2)c1)N
0.292776	O=C(Nc1c(OC)ccc(NC(=O)c2cc(OC)c(OCc3ccncc3)cc2)c1)N
0.292776	O=C(Nc1c(OC)ccc(NC(=O)c2cc(OC)c(OCc3ccncc3)cc2)c1)N
0.292776	O=C(Nc1c(OC)ccc(NC(=O)c2cc(OC)c(OCc3ccncc3)cc2)c1)N
0.292776	O=C(Nc1c(OC)ccc(NC(=O)c2cc(OC)c(OCc3ccncc3)cc2)c1)N
0.292776	O=C(Nc1c(OC)ccc(NC(=O)c2cc(OC)c(OCc3ccncc3)cc2)c1)N
0.292254	O=C(Nc1c(ccc(c2nccnc2)c1)C)C(=O)NC(c3ncccn3)C(C)(C)C
0.292254	O=C(Nc1c(ccc(c2nccnc2)c1)C)C(=O)NC(c3ncccn3)C(C)(C)C
0.292254	O=C(Nc1c(ccc(c2nccnc2)c1)C)C(=O)NC(c3ncccn3)C(C)(C)C
0.292254	O=C(Nc1c(ccc(c2nccnc2)c1)C)C(=O)NC(c3ncccn3)C(C)(C)C
0.292254	O=C(Nc1c(ccc(c2nccnc2)c1)C)C(=O)NC(c3ncccn3)C(C)(C)C
0.292254	O=C(Nc1c(ccc(c2nccnc2)c1)C)C(=O)NC(c3ncccn3)C(C)(C)C
0.292254	O=C(Nc1c(ccc(c2nccnc2)c1)C)C(=O)NC(c3ncccn3)C(C)(C)C
0.292254	O=C(Nc1c(ccc(c2nccnc2)c1)C)C(=O)NC(c3ncccn3)C(C)(C)C
0.292254	O=C(Nc1c(ccc(c2nccnc2)c1)C)C(=O)NC(c3ncccn3)C(C)(C)C
0.292254	O=C(Nc1c(ccc(c2nccnc2)c1)C)C(=O)NC(c3ncccn3)C(C)(C)C
0.291829	S1C(=NC=C1C(=O)Nc2cc(ccc2)CC#N)c3cnccc3
0.291829	S1C(=NC=C1C(=O)Nc2cc(ccc2)CC#N)c3cnccc3
0.291829	S1C(=NC=C1C(=O)Nc2cc(ccc2)CC#N)c3cnccc3
0.291829	S1C(=NC=C1C(=O)Nc2cc(ccc2)CC#N)c3cnccc3
0.291829	S1C(=NC=C1C(=O)Nc2cc(ccc2)CC#N)c3cnccc3
0.291829	S1C(=NC=C1C(=O)Nc2cc(ccc2)CC#N)c3cnccc3
0.291829	S1C(=NC=C1C(=O)Nc2cc(ccc2)CC#N)c3cnccc3
0.291829	S1C(=NC=C1C(=O)Nc2cc(ccc2)CC#N)c3cnccc3
0.291829	S1C(=NC=C1C(=O)Nc2cc(ccc2)CC#N)c3cnccc3
0.291829	S1C(=NC=C1C(=O)Nc2cc(ccc2)CC#N)c3cnccc3
0.291815	O=C(NCC(=O)NC)c1cc(NC(=O)C(=O)Nc2c(ccc(c2)C=3OC(=CC3)C)C)ccc1
0.291815	O=C(NCC(=O)NC)c1cc(NC(=O)C(=O)Nc2c(ccc(c2)C=3OC(=CC3)C)C)ccc1
0.291815	O=C(NCC(=O)NC)c1cc(NC(=O)C(=O)Nc2c(ccc(c2)C=3OC(=CC3)C)C)ccc1
0.291815	O=C(NCC(=O)NC)c1cc(NC(=O)C(=O)Nc2c(ccc(c2)C=3OC(=CC3)C)C)ccc1
0.291815	O=C(NCC(=O)NC)c1cc(NC(=O)C(=O)Nc2c(ccc(c2)C=3OC(=CC3)C)C)ccc1
0.291815	O=C(NCC(=O)NC)c1cc(NC(=O)C(=O)Nc2c(ccc(c2)C=3OC(=CC3)C)C)ccc1
0.291815	O=C(NCC(=O)NC)c1cc(NC(=O)C(=O)Nc2c(ccc(c2)C=3OC(=CC3)C)C)ccc1
0.291815	O=C(NCC(=O)NC)c1cc(NC(=O)C(=O)Nc2c(ccc(c2)C=3OC(=CC3)C)C)ccc1
0.291815	O=C(NCC(=O)NC)c1cc(NC(=O)C(=O)Nc2c(ccc(c2)C=3OC(=CC3)C)C)ccc1
0.291815	O=C(NCC(=O)NC)c1cc(NC(=O)C(=O)Nc2c(ccc(c2)C=3OC(=CC3)C)C)ccc1
0.291513	FC(F)(F)c1cc(NC(=O)c2cc(c3cc(N(CC)CC)ccc3)c(cc2)C)ccc1
0.291513	FC(F)(F)c1cc(NC(=O)c2cc(c3cc(N(CC)CC)ccc3)c(cc2)C)ccc1
0.291513	FC(F)(F)c1cc(NC(=O)c2cc(c3cc(N(CC)CC)ccc3)c(cc2)C)ccc1
0.291513	FC(F)(F)c1cc(NC(=O)c2cc(c3cc(N(CC)CC)ccc3)c(cc2)C)ccc1
0.291513	FC(F)(F)c1cc(NC(=O)c2cc(c3cc(N(CC)CC)ccc3)c(cc2)C)ccc1
0.291513	FC(F)(F)c1cc(NC(=O)c2cc(c3cc(N(CC)CC)ccc3)c(cc2)C)ccc1
0.291513	FC(F)(F)c1cc(NC(=O)c2cc(c3cc(N(CC)CC)ccc3)c(cc2)C)ccc1
0.291513	FC(F)(F)c1cc(NC(=O)c2cc(c3cc(N(CC)CC)ccc3)c(cc2)C)ccc1
0.291513	FC(F)(F)c1cc(NC(=O)c2cc(c3cc(N(CC)CC)ccc3)c(cc2)C)ccc1
0.291513	FC(F)(F)c1cc(NC(=O)c2cc(c3cc(N(CC)CC)ccc3)c(cc2)C)ccc1
0.291513	Clc1c(OCc2cc(F)ccc2)ccc(NC(=O)c3cnc(nc3)c4ccccc4)c1
0.291513	Clc1c(OCc2cc(F)ccc2)ccc(NC(=O)c3cnc(nc3)c4ccccc4)c1
0.291513	Clc1c(OCc2cc(F)ccc2)ccc(NC(=O)c3cnc(nc3)c4ccccc4)c1
0.291513	Clc1c(OCc2cc(F)ccc2)ccc(NC(=O)c3cnc(nc3)c4ccccc4)c1
0.291188	O=C(OC)c1c(ccc(c1)C(=O)Nc2cc(NC(=O)N3CCCC3)ccc2)C
0.291188	O=C(OC)c1c(ccc(c1)C(=O)Nc2cc(NC(=O)N3CCCC3)ccc2)C
0.291188	O=C(OC)c1c(ccc(c1)C(=O)Nc2cc(NC(=O)N3CCCC3)ccc2)C
0.291188	O=C(OC)c1c(ccc(c1)C(=O)Nc2cc(NC(=O)N3CCCC3)ccc2)C
0.291188	O=C(OC)c1c(ccc(c1)C(=O)Nc2cc(NC(=O)N3CCCC3)ccc2)C
0.291188	O=C(OC)c1c(ccc(c1)C(=O)Nc2cc(NC(=O)N3CCCC3)ccc2)C
0.291188	O=C(OC)c1c(ccc(c1)C(=O)Nc2cc(NC(=O)N3CCCC3)ccc2)C
0.291188	O=C(OC)c1c(ccc(c1)C(=O)Nc2cc(NC(=O)N3CCCC3)ccc2)C
0.291188	O=C(OC)c1c(ccc(c1)C(=O)Nc2cc(NC(=O)N3CCCC3)ccc2)C
0.291188	O=C(OC)c1c(ccc(c1)C(=O)Nc2cc(NC(=O)N3CCCC3)ccc2)C
0.29078	O=C(OC)c1c(ccc(c1)C(=O)Nc2c(ccc(c2)C=3N(N=CC3)C)C)C
0.29078	O=C(OC)c1c(ccc(c1)C(=O)Nc2c(ccc(c2)C=3N(N=CC3)C)C)C
0.29078	O=C(OC)c1c(ccc(c1)C(=O)Nc2c(ccc(c2)C=3N(N=CC3)C)C)C
0.29078	O=C(OC)c1c(ccc(c1)C(=O)Nc2c(ccc(c2)C=3N(N=CC3)C)C)C
0.29078	O=C(OC)c1c(ccc(c1)C(=O)Nc2c(ccc(c2)C=3N(N=CC3)C)C)C
0.29078	O=C(OC)c1c(ccc(c1)C(=O)Nc2c(ccc(c2)C=3N(N=CC3)C)C)C
0.29078	O=C(OC)c1c(ccc(c1)C(=O)Nc2c(ccc(c2)C=3N(N=CC3)C)C)C
0.29078	O=C(OC)c1c(ccc(c1)C(=O)Nc2c(ccc(c2)C=3N(N=CC3)C)C)C
0.29078	O=C(OC)c1c(ccc(c1)C(=O)Nc2c(ccc(c2)C=3N(N=CC3)C)C)C
0.29078	O=C(OC)c1c(ccc(c1)C(=O)Nc2c(ccc(c2)C=3N(N=CC3)C)C)C
0.290441	O=C(Nc1ccccc1)c2cc(NC(=O)CN(CCOc3c(cccc3)C)CC)c(cc2)C
0.290441	O=C(Nc1ccccc1)c2cc(NC(=O)CN(CCOc3c(cccc3)C)CC)c(cc2)C
0.288321	Brc1ccc(cc1)C(=O)Nc2c(ccc(c2)C(=O)Nc3cc(Cl)c(cc3)C(=O)NC(CC)(C)C)C
0.288321	Brc1ccc(cc1)C(=O)Nc2c(ccc(c2)C(=O)Nc3cc(Cl)c(cc3)C(=O)NC(CC)(C)C)C
0.288321	Brc1ccc(cc1)C(=O)Nc2c(ccc(c2)C(=O)Nc3cc(Cl)c(cc3)C(=O)NC(CC)(C)C)C
0.288321	Brc1ccc(cc1)C(=O)Nc2c(ccc(c2)C(=O)Nc3cc(Cl)c(cc3)C(=O)NC(CC)(C)C)C
0.288321	Brc1ccc(cc1)C(=O)Nc2c(ccc(c2)C(=O)Nc3cc(Cl)c(cc3)C(=O)NC(CC)(C)C)C
0.288321	Brc1ccc(cc1)C(=O)Nc2c(ccc(c2)C(=O)Nc3cc(Cl)c(cc3)C(=O)NC(CC)(C)C)C
0.288321	Brc1ccc(cc1)C(=O)Nc2c(ccc(c2)C(=O)Nc3cc(Cl)c(cc3)C(=O)NC(CC)(C)C)C
0.288321	Brc1ccc(cc1)C(=O)Nc2c(ccc(c2)C(=O)Nc3cc(Cl)c(cc3)C(=O)NC(CC)(C)C)C
0.288321	Brc1ccc(cc1)C(=O)Nc2c(ccc(c2)C(=O)Nc3cc(Cl)c(cc3)C(=O)NC(CC)(C)C)C
0.288321	Brc1ccc(cc1)C(=O)Nc2c(ccc(c2)C(=O)Nc3cc(Cl)c(cc3)C(=O)NC(CC)(C)C)C
0.287879	Brc1ccc(cc1)C(=O)Nc2c(ccc(c2)C(=O)Nc3cc4c(cc(N(C)C)cc4)cc3)C
0.287879	Brc1ccc(cc1)C(=O)Nc2c(ccc(c2)C(=O)Nc3cc4c(cc(N(C)C)cc4)cc3)C
0.287879	Brc1ccc(cc1)C(=O)Nc2c(ccc(c2)C(=O)Nc3cc4c(cc(N(C)C)cc4)cc3)C
0.287879	Brc1ccc(cc1)C(=O)Nc2c(ccc(c2)C(=O)Nc3cc4c(cc(N(C)C)cc4)cc3)C
0.287879	Brc1ccc(cc1)C(=O)Nc2c(ccc(c2)C(=O)Nc3cc4c(cc(N(C)C)cc4)cc3)C
0.287879	Brc1ccc(cc1)C(=O)Nc2c(ccc(c2)C(=O)Nc3cc4c(cc(N(C)C)cc4)cc3)C
0.287879	Brc1ccc(cc1)C(=O)Nc2c(ccc(c2)C(=O)Nc3cc4c(cc(N(C)C)cc4)cc3)C
0.287879	Brc1ccc(cc1)C(=O)Nc2c(ccc(c2)C(=O)Nc3cc4c(cc(N(C)C)cc4)cc3)C
0.287879	Brc1ccc(cc1)C(=O)Nc2c(ccc(c2)C(=O)Nc3cc4c(cc(N(C)C)cc4)cc3)C
0.287879	Brc1ccc(cc1)C(=O)Nc2c(ccc(c2)C(=O)Nc3cc4c(cc(N(C)C)cc4)cc3)C
0.287879	O=C(N)c1cc(NC(=O)C(=O)Nc2c(ccc(c2)C=3OC(=CC3)C)C)ccc1
0.287879	O=C(N)c1cc(NC(=O)C(=O)Nc2c(ccc(c2)C=3OC(=CC3)C)C)ccc1
0.287879	O=C(N)c1cc(NC(=O)C(=O)Nc2c(ccc(c2)C=3OC(=CC3)C)C)ccc1
0.287879	O=C(N)c1cc(NC(=O)C(=O)Nc2c(ccc(c2)C=3OC(=CC3)C)C)ccc1
0.287879	O=C(N)c1cc(NC(=O)C(=O)Nc2c(ccc(c2)C=3OC(=CC3)C)C)ccc1
0.287879	O=C(N)c1cc(NC(=O)C(=O)Nc2c(ccc(c2)C=3OC(=CC3)C)C)ccc1
0.287879	O=C(N)c1cc(NC(=O)C(=O)Nc2c(ccc(c2)C=3OC(=CC3)C)C)ccc1
0.2875	Clc1c(cc(S(=O)(=O)N2CCN(CC2)CC)cc1)C(=O)Nc3c(ccc(c3)C=4ON=C(N4)C)C
0.2875	Clc1c(cc(S(=O)(=O)N2CCN(CC2)CC)cc1)C(=O)Nc3c(ccc(c3)C=4ON=C(N4)C)C
0.287356	Fc1ccc(cc1)CNC(=O)c2ccc(NC(=O)C(=O)Nc3c(cc(Oc4ccncc4)cc3)C)cc2
0.287356	Fc1ccc(cc1)CNC(=O)c2ccc(NC(=O)C(=O)Nc3c(cc(Oc4ccncc4)cc3)C)cc2
0.287356	Fc1ccc(cc1)CNC(=O)c2ccc(NC(=O)C(=O)Nc3c(cc(Oc4ccncc4)cc3)C)cc2
0.287162	Clc1c(Oc2c(C#N)cccc2)ccc(c1)C(=O)Nc3cc(ccc3)C4CCN(Cc5ccccc5)CC4
0.287162	Clc1c(Oc2c(C#N)cccc2)ccc(c1)C(=O)Nc3cc(ccc3)C4CCN(Cc5ccccc5)CC4
0.287162	Clc1c(Oc2c(C#N)cccc2)ccc(c1)C(=O)Nc3cc(ccc3)C4CCN(Cc5ccccc5)CC4
0.287162	Clc1c(Oc2c(C#N)cccc2)ccc(c1)C(=O)Nc3cc(ccc3)C4CCN(Cc5ccccc5)CC4
0.287162	Clc1c(Oc2c(C#N)cccc2)ccc(c1)C(=O)Nc3cc(ccc3)C4CCN(Cc5ccccc5)CC4
0.287162	Clc1c(Oc2c(C#N)cccc2)ccc(c1)C(=O)Nc3cc(ccc3)C4CCN(Cc5ccccc5)CC4
0.287162	Clc1c(Oc2c(C#N)cccc2)ccc(c1)C(=O)Nc3cc(ccc3)C4CCN(Cc5ccccc5)CC4
0.287162	Clc1c(Oc2c(C#N)cccc2)ccc(c1)C(=O)Nc3cc(ccc3)C4CCN(Cc5ccccc5)CC4
0.287162	Clc1c(Oc2c(C#N)cccc2)ccc(c1)C(=O)Nc3cc(ccc3)C4CCN(Cc5ccccc5)CC4
0.287162	Clc1c(Oc2c(C#N)cccc2)ccc(c1)C(=O)Nc3cc(ccc3)C4CCN(Cc5ccccc5)CC4
0.286713	Brc1ccc(cc1)C(=O)Nc2c(ccc(c2)C(=O)N3CC(c4cncc(F)c4)CC3)C
0.286713	Brc1ccc(cc1)C(=O)Nc2c(ccc(c2)C(=O)N3CC(c4cncc(F)c4)CC3)C
0.286713	Brc1ccc(cc1)C(=O)Nc2c(ccc(c2)C(=O)N3CC(c4cncc(F)c4)CC3)C
0.286713	Brc1ccc(cc1)C(=O)Nc2c(ccc(c2)C(=O)N3CC(c4cncc(F)c4)CC3)C
0.286713	Brc1ccc(cc1)C(=O)Nc2c(ccc(c2)C(=O)N3CC(c4cncc(F)c4)CC3)C
0.286713	Brc1ccc(cc1)C(=O)Nc2c(ccc(c2)C(=O)N3CC(c4cncc(F)c4)CC3)C
0.286713	Brc1ccc(cc1)C(=O)Nc2c(ccc(c2)C(=O)N3CC(c4cncc(F)c4)CC3)C
0.286713	Brc1ccc(cc1)C(=O)Nc2c(ccc(c2)C(=O)N3CC(c4cncc(F)c4)CC3)C
0.286713	Brc1ccc(cc1)C(=O)Nc2c(ccc(c2)C(=O)N3CC(c4cncc(F)c4)CC3)C
0.286713	Brc1ccc(cc1)C(=O)Nc2c(ccc(c2)C(=O)N3CC(c4cncc(F)c4)CC3)C
0.286207	Clc1c(ccc(c1)CC=2SC(=NC2)NC(=O)c3ccc(cc3)C4=NC(=NN4)C5CC5)C
0.286207	Clc1c(ccc(c1)CC=2SC(=NC2)NC(=O)c3ccc(cc3)C4=NC(=NN4)C5CC5)C
0.286207	Clc1c(ccc(c1)CC=2SC(=NC2)NC(=O)c3ccc(cc3)C4=NC(=NN4)C5CC5)C
0.286207	Clc1c(ccc(c1)CC=2SC(=NC2)NC(=O)c3ccc(cc3)C4=NC(=NN4)C5CC5)C
0.285141	Clc1cc(Oc2ccc(NC(=O)c3ccc(cc3)C=4N=C(SC4)C)cc2)ccc1
0.285141	Clc1cc(Oc2ccc(NC(=O)c3ccc(cc3)C=4N=C(SC4)C)cc2)ccc1
0.285141	Clc1cc(Oc2ccc(NC(=O)c3ccc(cc3)C=4N=C(SC4)C)cc2)ccc1
0.285141	Clc1cc(Oc2ccc(NC(=O)c3ccc(cc3)C=4N=C(SC4)C)cc2)ccc1
0.285141	Clc1cc(Oc2ccc(NC(=O)c3ccc(cc3)C=4N=C(SC4)C)cc2)ccc1
0.285141	Clc1cc(Oc2ccc(NC(=O)c3ccc(cc3)C=4N=C(SC4)C)cc2)ccc1
0.285141	Clc1cc(Oc2ccc(NC(=O)c3ccc(cc3)C=4N=C(SC4)C)cc2)ccc1
0.285141	Clc1cc(Oc2ccc(NC(=O)c3ccc(cc3)C=4N=C(SC4)C)cc2)ccc1
0.285141	Clc1cc(Oc2ccc(NC(=O)c3ccc(cc3)C=4N=C(SC4)C)cc2)ccc1
0.285141	Clc1cc(Oc2ccc(NC(=O)c3ccc(cc3)C=4N=C(SC4)C)cc2)ccc1
0.283582	S1C=C(c2c(ccc(NC(=O)c3cc(c(cc3)C)C(=O)OC)c2)C)C=C1
0.283582	S1C=C(c2c(ccc(NC(=O)c3cc(c(cc3)C)C(=O)OC)c2)C)C=C1
0.283582	S1C=C(c2c(ccc(NC(=O)c3cc(c(cc3)C)C(=O)OC)c2)C)C=C1
0.283582	S1C=C(c2c(ccc(NC(=O)c3cc(c(cc3)C)C(=O)OC)c2)C)C=C1
0.283582	S1C=C(c2c(ccc(NC(=O)c3cc(c(cc3)C)C(=O)OC)c2)C)C=C1
0.283582	S1C=C(c2c(ccc(NC(=O)c3cc(c(cc3)C)C(=O)OC)c2)C)C=C1
0.283582	S1C=C(c2c(ccc(NC(=O)c3cc(c(cc3)C)C(=O)OC)c2)C)C=C1
0.283582	S1C=C(c2c(ccc(NC(=O)c3cc(c(cc3)C)C(=O)OC)c2)C)C=C1
0.283582	S1C=C(c2c(ccc(NC(=O)c3cc(c(cc3)C)C(=O)OC)c2)C)C=C1
0.283582	S1C=C(c2c(ccc(NC(=O)c3cc(c(cc3)C)C(=O)OC)c2)C)C=C1
0.283582	Fc1c(ccc(c1)C(=O)Nc2cc(NC(=O)CN3CCCCCC3)ccc2)CNC(=O)C
0.283582	Fc1c(ccc(c1)C(=O)Nc2cc(NC(=O)CN3CCCCCC3)ccc2)CNC(=O)C
0.283582	Fc1c(ccc(c1)C(=O)Nc2cc(NC(=O)CN3CCCCCC3)ccc2)CNC(=O)C
0.283582	Fc1c(ccc(c1)C(=O)Nc2cc(NC(=O)CN3CCCCCC3)ccc2)CNC(=O)C
0.283582	Fc1c(ccc(c1)C(=O)Nc2cc(NC(=O)CN3CCCCCC3)ccc2)CNC(=O)C
0.283582	Fc1c(ccc(c1)C(=O)Nc2cc(NC(=O)CN3CCCCCC3)ccc2)CNC(=O)C
0.283582	Fc1c(ccc(c1)C(=O)Nc2cc(NC(=O)CN3CCCCCC3)ccc2)CNC(=O)C
0.283582	Fc1c(ccc(c1)C(=O)Nc2cc(NC(=O)CN3CCCCCC3)ccc2)CNC(=O)C
0.283582	Fc1c(ccc(c1)C(=O)Nc2cc(NC(=O)CN3CCCCCC3)ccc2)CNC(=O)C
0.283582	Fc1c(ccc(c1)C(=O)Nc2cc(NC(=O)CN3CCCCCC3)ccc2)CNC(=O)C
0.282946	Clc1cc(c2cnc(cc2)C(=O)Nc3cc(NC(=O)N4CCCC4)ccc3)ccc1
0.282946	Clc1cc(c2cnc(cc2)C(=O)Nc3cc(NC(=O)N4CCCC4)ccc3)ccc1
0.282946	Clc1cc(c2cnc(cc2)C(=O)Nc3cc(NC(=O)N4CCCC4)ccc3)ccc1
0.282946	Clc1cc(c2cnc(cc2)C(=O)Nc3cc(NC(=O)N4CCCC4)ccc3)ccc1
0.282946	Clc1cc(c2cnc(cc2)C(=O)Nc3cc(NC(=O)N4CCCC4)ccc3)ccc1
0.282946	Clc1cc(c2cnc(cc2)C(=O)Nc3cc(NC(=O)N4CCCC4)ccc3)ccc1
0.282946	Clc1cc(c2cnc(cc2)C(=O)Nc3cc(NC(=O)N4CCCC4)ccc3)ccc1
0.282946	Clc1cc(c2cnc(cc2)C(=O)Nc3cc(NC(=O)N4CCCC4)ccc3)ccc1
0.282946	Clc1cc(c2cnc(cc2)C(=O)Nc3cc(NC(=O)N4CCCC4)ccc3)ccc1
0.282946	Clc1cc(c2cnc(cc2)C(=O)Nc3cc(NC(=O)N4CCCC4)ccc3)ccc1
0.282946	S1C(=NC=C1C(=O)Nc2ccc(cc2)CCC(=O)N)c3cnccc3
0.282946	S1C(=NC=C1C(=O)Nc2ccc(cc2)CCC(=O)N)c3cnccc3
0.282946	S1C(=NC=C1C(=O)Nc2ccc(cc2)CCC(=O)N)c3cnccc3
0.282946	S1C(=NC=C1C(=O)Nc2ccc(cc2)CCC(=O)N)c3cnccc3
0.282946	S1C(=NC=C1C(=O)Nc2ccc(cc2)CCC(=O)N)c3cnccc3
0.282946	S1C(=NC=C1C(=O)Nc2ccc(cc2)CCC(=O)N)c3cnccc3
0.282946	S1C(=NC=C1C(=O)Nc2ccc(cc2)CCC(=O)N)c3cnccc3
0.282686	S1C(=NC(c2cc(OC)c(OC)cc2)=C1)NC(=O)c3cc(OC)c(OCc4ccncc4)cc3
0.282686	S1C(=NC(c2cc(OC)c(OC)cc2)=C1)NC(=O)c3cc(OC)c(OCc4ccncc4)cc3
0.282686	S1C(=NC(c2cc(OC)c(OC)cc2)=C1)NC(=O)c3cc(OC)c(OCc4ccncc4)cc3
0.282686	S1C(=NC(c2cc(OC)c(OC)cc2)=C1)NC(=O)c3cc(OC)c(OCc4ccncc4)cc3
0.282686	S1C(=NC(c2cc(OC)c(OC)cc2)=C1)NC(=O)c3cc(OC)c(OCc4ccncc4)cc3
0.282686	S1C(=NC(c2cc(OC)c(OC)cc2)=C1)NC(=O)c3cc(OC)c(OCc4ccncc4)cc3
0.282686	S1C(=NC(c2cc(OC)c(OC)cc2)=C1)NC(=O)c3cc(OC)c(OCc4ccncc4)cc3
0.282686	S1C(=NC(c2cc(OC)c(OC)cc2)=C1)NC(=O)c3cc(OC)c(OCc4ccncc4)cc3
0.282686	S1C(=NC(c2cc(OC)c(OC)cc2)=C1)NC(=O)c3cc(OC)c(OCc4ccncc4)cc3
0.282686	S1C(=NC(c2cc(OC)c(OC)cc2)=C1)NC(=O)c3cc(OC)c(OCc4ccncc4)cc3
0.282609	Clc1c(ccc(c1)CC=2SC(=NC2)NC(=O)c3cnc(nc3)c4ccccc4)C
0.282609	Clc1c(ccc(c1)CC=2SC(=NC2)NC(=O)c3cnc(nc3)c4ccccc4)C
0.282609	Clc1c(ccc(c1)CC=2SC(=NC2)NC(=O)c3cnc(nc3)c4ccccc4)C
0.282609	Clc1c(ccc(c1)CC=2SC(=NC2)NC(=O)c3cnc(nc3)c4ccccc4)C
0.282609	Clc1c(ccc(c1)CC=2SC(=NC2)NC(=O)c3cnc(nc3)c4ccccc4)C
0.282609	Clc1c(ccc(c1)CC=2SC(=NC2)NC(=O)c3cnc(nc3)c4ccccc4)C
0.282609	Clc1c(ccc(c1)CC=2SC(=NC2)NC(=O)c3cnc(nc3)c4ccccc4)C
0.282609	Clc1c(ccc(c1)CC=2SC(=NC2)NC(=O)c3cnc(nc3)c4ccccc4)C
0.282609	Clc1c(ccc(c1)CC=2SC(=NC2)NC(=O)c3cnc(nc3)c4ccccc4)C
0.282609	Clc1c(ccc(c1)CC=2SC(=NC2)NC(=O)c3cnc(nc3)c4ccccc4)C
0.28223	Fc1cc(c2ncccc2)cc(c1)C(=O)Nc3c(N4CCCC4)ccc(c3)C(F)(F)F
0.28223	Fc1cc(c2ncccc2)cc(c1)C(=O)Nc3c(N4CCCC4)ccc(c3)C(F)(F)F
0.28223	Fc1cc(c2ncccc2)cc(c1)C(=O)Nc3c(N4CCCC4)ccc(c3)C(F)(F)F
0.281787	O=C(Nc1c(cc(Oc2ccncc2)cc1)C)c3ccc(c4c5ncccc5ccc4)cc3
0.281385	O=C(Nc1c(ccc(c2ccncc2)c1)C)C(=O)N
0.281385	O=C(Nc1c(ccc(c2ccncc2)c1)C)C(=O)N
0.281385	O=C(Nc1c(ccc(c2ccncc2)c1)C)C(=O)N
0.281385	O=C(Nc1c(ccc(c2ccncc2)c1)C)C(=O)N
0.281385	O=C(Nc1c(ccc(c2ccncc2)c1)C)C(=O)N
0.281385	O=C(Nc1c(ccc(c2ccncc2)c1)C)C(=O)N
0.281385	O=C(Nc1c(ccc(c2ccncc2)c1)C)C(=O)N
0.281385	O=C(Nc1c(ccc(c2ccncc2)c1)C)C(=O)N
0.281385	O=C(Nc1c(ccc(c2ccncc2)c1)C)C(=O)N
0.281385	O=C(Nc1c(ccc(c2ccncc2)c1)C)C(=O)N
0.281022	Fc1c(cccc1)C(=O)Nc2c(ccc(c2)C=3OC(=NN3)C)C
0.280936	Ic1c(cccc1)C(=O)Nc2c(ccc(NC(=O)NCC(c3ncc(F)cc3)C)c2)C
0.280936	Ic1c(cccc1)C(=O)Nc2c(ccc(NC(=O)NCC(c3ncc(F)cc3)C)c2)C
0.280936	Ic1c(cccc1)C(=O)Nc2c(ccc(NC(=O)NCC(c3ncc(F)cc3)C)c2)C
0.280757	S(=O)(=O)(Nc1c(F)cccc1)c2c(ccc(NC(=O)C=3N=C(NC3)c4ccc(cc4)C(F)(F)F)c2)C
0.280757	S(=O)(=O)(Nc1c(F)cccc1)c2c(ccc(NC(=O)C=3N=C(NC3)c4ccc(cc4)C(F)(F)F)c2)C
0.280757	S(=O)(=O)(Nc1c(F)cccc1)c2c(ccc(NC(=O)C=3N=C(NC3)c4ccc(cc4)C(F)(F)F)c2)C
0.280757	S(=O)(=O)(Nc1c(F)cccc1)c2c(ccc(NC(=O)C=3N=C(NC3)c4ccc(cc4)C(F)(F)F)c2)C
0.280757	S(=O)(=O)(Nc1c(F)cccc1)c2c(ccc(NC(=O)C=3N=C(NC3)c4ccc(cc4)C(F)(F)F)c2)C
0.280757	S(=O)(=O)(Nc1c(F)cccc1)c2c(ccc(NC(=O)C=3N=C(NC3)c4ccc(cc4)C(F)(F)F)c2)C
0.280757	S(=O)(=O)(Nc1c(F)cccc1)c2c(ccc(NC(=O)C=3N=C(NC3)c4ccc(cc4)C(F)(F)F)c2)C
0.280757	S(=O)(=O)(Nc1c(F)cccc1)c2c(ccc(NC(=O)C=3N=C(NC3)c4ccc(cc4)C(F)(F)F)c2)C
0.280757	S(=O)(=O)(Nc1c(F)cccc1)c2c(ccc(NC(=O)C=3N=C(NC3)c4ccc(cc4)C(F)(F)F)c2)C
0.280757	S(=O)(=O)(Nc1c(F)cccc1)c2c(ccc(NC(=O)C=3N=C(NC3)c4ccc(cc4)C(F)(F)F)c2)C
0.280277	O=C(Nc1cc(c(cc1)C)C=2OC=C(N2)C)c3ccc(N4CC(OC(C4)C)C)cc3
0.280277	O=C(Nc1cc(c(cc1)C)C=2OC=C(N2)C)c3ccc(N4CC(OC(C4)C)C)cc3
0.280277	O=C(Nc1cc(c(cc1)C)C=2OC=C(N2)C)c3ccc(N4CC(OC(C4)C)C)cc3
0.28	Fc1cc(c2ncccc2)cc(c1)C(=O)Nc3ccc(N4CCCCCC4)cc3
0.279743	Clc1c(NC(=O)c2ccc(OC)cc2)cc(cc1)C=3ON=C(N3)c4ncc(nc4)N5CCNCC5
0.279412	Fc1cc(F)cc(c1)C(=O)Nc2cc(O)c(cc2)C(=O)Nc3c(cc(Oc4ccncc4)cc3)C
0.279412	Fc1cc(F)cc(c1)C(=O)Nc2cc(O)c(cc2)C(=O)Nc3c(cc(Oc4ccncc4)cc3)C
0.279412	Fc1cc(F)cc(c1)C(=O)Nc2cc(O)c(cc2)C(=O)Nc3c(cc(Oc4ccncc4)cc3)C
0.279412	Fc1cc(F)cc(c1)C(=O)Nc2cc(O)c(cc2)C(=O)Nc3c(cc(Oc4ccncc4)cc3)C
0.279412	Fc1cc(F)cc(c1)C(=O)Nc2cc(O)c(cc2)C(=O)Nc3c(cc(Oc4ccncc4)cc3)C
0.279412	Fc1cc(F)cc(c1)C(=O)Nc2cc(O)c(cc2)C(=O)Nc3c(cc(Oc4ccncc4)cc3)C
0.279412	Fc1cc(F)cc(c1)C(=O)Nc2cc(O)c(cc2)C(=O)Nc3c(cc(Oc4ccncc4)cc3)C
0.279412	Fc1cc(F)cc(c1)C(=O)Nc2cc(O)c(cc2)C(=O)Nc3c(cc(Oc4ccncc4)cc3)C
0.279412	Fc1cc(F)cc(c1)C(=O)Nc2cc(O)c(cc2)C(=O)Nc3c(cc(Oc4ccncc4)cc3)C
0.279412	Fc1cc(F)cc(c1)C(=O)Nc2cc(O)c(cc2)C(=O)Nc3c(cc(Oc4ccncc4)cc3)C
0.279167	Brc1c(Cl)cc(NC(=O)c2cc(c3ccc(cc3)CN)ccc2)cc1Cl
0.279167	Brc1c(Cl)cc(NC(=O)c2cc(c3ccc(cc3)CN)ccc2)cc1Cl
0.279167	Brc1c(Cl)cc(NC(=O)c2cc(c3ccc(cc3)CN)ccc2)cc1Cl
0.279167	Brc1c(Cl)cc(NC(=O)c2cc(c3ccc(cc3)CN)ccc2)cc1Cl
0.279167	Brc1c(Cl)cc(NC(=O)c2cc(c3ccc(cc3)CN)ccc2)cc1Cl
0.279167	Brc1c(Cl)cc(NC(=O)c2cc(c3ccc(cc3)CN)ccc2)cc1Cl
0.279167	Brc1c(Cl)cc(NC(=O)c2cc(c3ccc(cc3)CN)ccc2)cc1Cl
0.279167	Brc1c(Cl)cc(NC(=O)c2cc(c3ccc(cc3)CN)ccc2)cc1Cl
0.279167	Brc1c(Cl)cc(NC(=O)c2cc(c3ccc(cc3)CN)ccc2)cc1Cl
0.279167	Brc1c(Cl)cc(NC(=O)c2cc(c3ccc(cc3)CN)ccc2)cc1Cl
0.278997	Brc1c(NS(=O)(=O)c2cc(c(Cl)cc2)C(=O)Nc3c(F)cc(cc3)CN4CCN(CC4)C)cc(cc1)C
0.278997	Brc1c(NS(=O)(=O)c2cc(c(Cl)cc2)C(=O)Nc3c(F)cc(cc3)CN4CCN(CC4)C)cc(cc1)C
0.278997	Brc1c(NS(=O)(=O)c2cc(c(Cl)cc2)C(=O)Nc3c(F)cc(cc3)CN4CCN(CC4)C)cc(cc1)C
0.278997	Brc1c(NS(=O)(=O)c2cc(c(Cl)cc2)C(=O)Nc3c(F)cc(cc3)CN4CCN(CC4)C)cc(cc1)C
0.278997	Brc1c(NS(=O)(=O)c2cc(c(Cl)cc2)C(=O)Nc3c(F)cc(cc3)CN4CCN(CC4)C)cc(cc1)C
0.278997	Brc1c(NS(=O)(=O)c2cc(c(Cl)cc2)C(=O)Nc3c(F)cc(cc3)CN4CCN(CC4)C)cc(cc1)C
0.278997	Brc1c(NS(=O)(=O)c2cc(c(Cl)cc2)C(=O)Nc3c(F)cc(cc3)CN4CCN(CC4)C)cc(cc1)C
0.278997	Brc1c(NS(=O)(=O)c2cc(c(Cl)cc2)C(=O)Nc3c(F)cc(cc3)CN4CCN(CC4)C)cc(cc1)C
0.278997	Brc1c(NS(=O)(=O)c2cc(c(Cl)cc2)C(=O)Nc3c(F)cc(cc3)CN4CCN(CC4)C)cc(cc1)C
0.278997	Brc1c(NS(=O)(=O)c2cc(c(Cl)cc2)C(=O)Nc3c(F)cc(cc3)CN4CCN(CC4)C)cc(cc1)C
0.277992	Brc1cc(NC(=O)c2ccc(OC)cc2)c(cc1)C(=O)Nc3cc(c(O)cc3)C
0.277992	Brc1cc(NC(=O)c2ccc(OC)cc2)c(cc1)C(=O)Nc3cc(c(O)cc3)C
0.277992	Brc1cc(NC(=O)c2ccc(OC)cc2)c(cc1)C(=O)Nc3cc(c(O)cc3)C
0.277992	Brc1cc(NC(=O)c2ccc(OC)cc2)c(cc1)C(=O)Nc3cc(c(O)cc3)C
0.277992	Brc1cc(NC(=O)c2ccc(OC)cc2)c(cc1)C(=O)Nc3cc(c(O)cc3)C
0.277992	Brc1cc(NC(=O)c2ccc(OC)cc2)c(cc1)C(=O)Nc3cc(c(O)cc3)C
0.277992	Brc1cc(NC(=O)c2ccc(OC)cc2)c(cc1)C(=O)Nc3cc(c(O)cc3)C
0.277992	Brc1cc(NC(=O)c2ccc(OC)cc2)c(cc1)C(=O)Nc3cc(c(O)cc3)C
0.277992	Brc1cc(NC(=O)c2ccc(OC)cc2)c(cc1)C(=O)Nc3cc(c(O)cc3)C
0.277992	Brc1cc(NC(=O)c2ccc(OC)cc2)c(cc1)C(=O)Nc3cc(c(O)cc3)C
0.277567	S1C(=NC=C1C(=O)Nc2ccc(N3CCOCC3)cc2)c4cnccc4
0.277567	S1C(=NC=C1C(=O)Nc2ccc(N3CCOCC3)cc2)c4cnccc4
0.277567	S1C(=NC=C1C(=O)Nc2ccc(N3CCOCC3)cc2)c4cnccc4
0.277567	S1C(=NC=C1C(=O)Nc2ccc(N3CCOCC3)cc2)c4cnccc4
0.277567	S1C(=NC=C1C(=O)Nc2ccc(N3CCOCC3)cc2)c4cnccc4
0.277567	S1C(=NC=C1C(=O)Nc2ccc(N3CCOCC3)cc2)c4cnccc4
0.277372	O=C(Nc1cc(Oc2nccc(c2)C)c(cc1)C)c3cncc(c3)C(C)C
0.277372	O=C(Nc1cc(Oc2nccc(c2)C)c(cc1)C)c3cncc(c3)C(C)C
0.277372	O=C(Nc1cc(Oc2nccc(c2)C)c(cc1)C)c3cncc(c3)C(C)C
0.277372	O=C(Nc1cc(Oc2nccc(c2)C)c(cc1)C)c3cncc(c3)C(C)C
0.277372	O=C(Nc1cc(Oc2nccc(c2)C)c(cc1)C)c3cncc(c3)C(C)C
0.277372	O=C(Nc1cc(Oc2nccc(c2)C)c(cc1)C)c3cncc(c3)C(C)C
0.277372	O=C(Nc1cc(Oc2nccc(c2)C)c(cc1)C)c3cncc(c3)C(C)C
0.277372	O=C(Nc1cc(Oc2nccc(c2)C)c(cc1)C)c3cncc(c3)C(C)C
0.277372	O=C(Nc1cc(Oc2nccc(c2)C)c(cc1)C)c3cncc(c3)C(C)C
0.277372	O=C(Nc1cc(Oc2nccc(c2)C)c(cc1)C)c3cncc(c3)C(C)C
0.277259	S(=O)(=O)(N1CCOCC1)c2cc(NC(=O)C=3SC(=NC3)c4cnccc4)c(NCCCC)cc2
0.277259	S(=O)(=O)(N1CCOCC1)c2cc(NC(=O)C=3SC(=NC3)c4cnccc4)c(NCCCC)cc2
0.277259	S(=O)(=O)(N1CCOCC1)c2cc(NC(=O)C=3SC(=NC3)c4cnccc4)c(NCCCC)cc2
0.277259	S(=O)(=O)(N1CCOCC1)c2cc(NC(=O)C=3SC(=NC3)c4cnccc4)c(NCCCC)cc2
0.277259	S(=O)(=O)(N1CCOCC1)c2cc(NC(=O)C=3SC(=NC3)c4cnccc4)c(NCCCC)cc2
0.276753	O=C(N1CCN(Cc2cnccc2)CC1)c3cc(OC)c(OCc4ccncc4)cc3
0.276753	O=C(N1CCN(Cc2cnccc2)CC1)c3cc(OC)c(OCc4ccncc4)cc3
0.276753	O=C(N1CCN(Cc2cnccc2)CC1)c3cc(OC)c(OCc4ccncc4)cc3
0.276753	O=C(N1CCN(Cc2cnccc2)CC1)c3cc(OC)c(OCc4ccncc4)cc3
0.276753	O=C(N1CCN(Cc2cnccc2)CC1)c3cc(OC)c(OCc4ccncc4)cc3
0.276753	O=C(N1CCN(Cc2cnccc2)CC1)c3cc(OC)c(OCc4ccncc4)cc3
0.276753	O=C(N1CCN(Cc2cnccc2)CC1)c3cc(OC)c(OCc4ccncc4)cc3
0.276753	O=C(N1CCN(Cc2cnccc2)CC1)c3cc(OC)c(OCc4ccncc4)cc3
0.276753	O=C(N1CCN(Cc2cnccc2)CC1)c3cc(OC)c(OCc4ccncc4)cc3
0.276753	O=C(N1CCN(Cc2cnccc2)CC1)c3cc(OC)c(OCc4ccncc4)cc3
0.276451	O=C(Nc1c(ccc(c2nccnc2)c1)C)C(=O)NC(C3=NOC(=N3)C)C
0.276451	O=C(Nc1c(ccc(c2nccnc2)c1)C)C(=O)NC(C3=NOC(=N3)C)C
0.276451	O=C(Nc1c(ccc(c2nccnc2)c1)C)C(=O)NC(C3=NOC(=N3)C)C
0.276451	O=C(Nc1c(ccc(c2nccnc2)c1)C)C(=O)NC(C3=NOC(=N3)C)C
0.276451	O=C(Nc1c(ccc(c2nccnc2)c1)C)C(=O)NC(C3=NOC(=N3)C)C
0.276451	O=C(Nc1c(ccc(c2nccnc2)c1)C)C(=O)NC(C3=NOC(=N3)C)C
0.276451	O=C(Nc1c(ccc(c2nccnc2)c1)C)C(=O)NC(C3=NOC(=N3)C)C
0.276451	O=C(Nc1c(ccc(c2nccnc2)c1)C)C(=O)NC(C3=NOC(=N3)C)C
0.276451	O=C(Nc1c(ccc(c2nccnc2)c1)C)C(=O)NC(C3=NOC(=N3)C)C
0.276451	O=C(Nc1c(ccc(c2nccnc2)c1)C)C(=O)NC(C3=NOC(=N3)C)C
0.276451	FC(F)(F)c1cc(ccc1)C(NC(=O)C(=O)Nc2c(ccc(c3nccnc3)c2)C)(C)C
0.276451	FC(F)(F)c1cc(ccc1)C(NC(=O)C(=O)Nc2c(ccc(c3nccnc3)c2)C)(C)C
0.276451	FC(F)(F)c1cc(ccc1)C(NC(=O)C(=O)Nc2c(ccc(c3nccnc3)c2)C)(C)C
0.276451	FC(F)(F)c1cc(ccc1)C(NC(=O)C(=O)Nc2c(ccc(c3nccnc3)c2)C)(C)C
0.276451	FC(F)(F)c1cc(ccc1)C(NC(=O)C(=O)Nc2c(ccc(c3nccnc3)c2)C)(C)C
0.276451	FC(F)(F)c1cc(ccc1)C(NC(=O)C(=O)Nc2c(ccc(c3nccnc3)c2)C)(C)C
0.276451	FC(F)(F)c1cc(ccc1)C(NC(=O)C(=O)Nc2c(ccc(c3nccnc3)c2)C)(C)C
0.276451	FC(F)(F)c1cc(ccc1)C(NC(=O)C(=O)Nc2c(ccc(c3nccnc3)c2)C)(C)C
0.276451	FC(F)(F)c1cc(ccc1)C(NC(=O)C(=O)Nc2c(ccc(c3nccnc3)c2)C)(C)C
0.276451	FC(F)(F)c1cc(ccc1)C(NC(=O)C(=O)Nc2c(ccc(c3nccnc3)c2)C)(C)C
0.276265	O=C(Nc1c(cc(Oc2ccncc2)cc1)C)C=3N=C(NC3)C
0.276265	O=C(Nc1c(cc(Oc2ccncc2)cc1)C)C=3N=C(NC3)C
0.276265	O=C(Nc1c(cc(Oc2ccncc2)cc1)C)C=3N=C(NC3)C
0.276265	O=C(Nc1c(cc(Oc2ccncc2)cc1)C)C=3N=C(NC3)C
0.276265	O=C(Nc1c(cc(Oc2ccncc2)cc1)C)C=3N=C(NC3)C
0.276265	O=C(Nc1c(cc(Oc2ccncc2)cc1)C)C=3N=C(NC3)C
0.276265	O=C(Nc1c(cc(Oc2ccncc2)cc1)C)C=3N=C(NC3)C
0.276265	O=C(Nc1c(cc(Oc2ccncc2)cc1)C)C=3N=C(NC3)C
0.276265	O=C(Nc1c(cc(Oc2ccncc2)cc1)C)C=3N=C(NC3)C
0.276265	O=C(Nc1c(cc(Oc2ccncc2)cc1)C)C=3N=C(NC3)C
0.276	O=C(Nc1ccccc1)c2ccc(NC(=O)C(=O)NCc3c(ccnc3)C)cc2
0.276	O=C(Nc1ccccc1)c2ccc(NC(=O)C(=O)NCc3c(ccnc3)C)cc2
0.274368	Fc1cc(c2ncccc2)cc(c1)C(=O)Nc3ccc(cc3)CCN4C(=O)OCC4
0.273723	FC(F)(F)c1ccc(cc1)C2=NC(C(=O)Nc3c(cc(cc3)CO)CO)=CN2
0.273723	FC(F)(F)c1ccc(cc1)C2=NC(C(=O)Nc3c(cc(cc3)CO)CO)=CN2
0.273723	FC(F)(F)c1ccc(cc1)C2=NC(C(=O)Nc3c(cc(cc3)CO)CO)=CN2
0.273723	FC(F)(F)c1ccc(cc1)C2=NC(C(=O)Nc3c(cc(cc3)CO)CO)=CN2
0.273723	FC(F)(F)c1ccc(cc1)C2=NC(C(=O)Nc3c(cc(cc3)CO)CO)=CN2
0.273723	FC(F)(F)c1ccc(cc1)C2=NC(C(=O)Nc3c(cc(cc3)CO)CO)=CN2
0.273723	FC(F)(F)c1ccc(cc1)C2=NC(C(=O)Nc3c(cc(cc3)CO)CO)=CN2
0.273723	FC(F)(F)c1ccc(cc1)C2=NC(C(=O)Nc3c(cc(cc3)CO)CO)=CN2
0.273723	FC(F)(F)c1ccc(cc1)C2=NC(C(=O)Nc3c(cc(cc3)CO)CO)=CN2
0.273723	FC(F)(F)c1ccc(cc1)C2=NC(C(=O)Nc3c(cc(cc3)CO)CO)=CN2
0.273381	FC(F)(F)CNC(=O)c1ccc(NC(=O)C=2C(=NN(C2)C)c3cnccc3)cc1
0.273356	Clc1cc(Cl)cc(c1)C=2SC(C(=O)Nc3cc(Oc4nccc(c4)C)c(cc3)C)=CC2
0.273356	Clc1cc(Cl)cc(c1)C=2SC(C(=O)Nc3cc(Oc4nccc(c4)C)c(cc3)C)=CC2
0.273356	Clc1cc(Cl)cc(c1)C=2SC(C(=O)Nc3cc(Oc4nccc(c4)C)c(cc3)C)=CC2
0.273356	Clc1cc(Cl)cc(c1)C=2SC(C(=O)Nc3cc(Oc4nccc(c4)C)c(cc3)C)=CC2
0.273356	Clc1cc(Cl)cc(c1)C=2SC(C(=O)Nc3cc(Oc4nccc(c4)C)c(cc3)C)=CC2
0.273356	Clc1cc(Cl)cc(c1)C=2SC(C(=O)Nc3cc(Oc4nccc(c4)C)c(cc3)C)=CC2
0.273356	Clc1cc(Cl)cc(c1)C=2SC(C(=O)Nc3cc(Oc4nccc(c4)C)c(cc3)C)=CC2
0.273356	Clc1cc(Cl)cc(c1)C=2SC(C(=O)Nc3cc(Oc4nccc(c4)C)c(cc3)C)=CC2
0.273356	Clc1cc(Cl)cc(c1)C=2SC(C(=O)Nc3cc(Oc4nccc(c4)C)c(cc3)C)=CC2
0.273356	Clc1cc(Cl)cc(c1)C=2SC(C(=O)Nc3cc(Oc4nccc(c4)C)c(cc3)C)=CC2
0.273026	O=C(Nc1cc(ccc1)CNC(=O)C=2C(=NN(C2)C)c3cnccc3)c4ncccc4
0.273026	O=C(Nc1cc(ccc1)CNC(=O)C=2C(=NN(C2)C)c3cnccc3)c4ncccc4
0.273026	O=C(Nc1cc(ccc1)CNC(=O)C=2C(=NN(C2)C)c3cnccc3)c4ncccc4
0.272727	Clc1c(Oc2ncc(Cl)cn2)ccc(NC(=O)C=3C(=NN(C3)C)c4cnccc4)c1
0.272727	Clc1c(Oc2ncc(Cl)cn2)ccc(NC(=O)C=3C(=NN(C3)C)c4cnccc4)c1
0.272727	Clc1c(Oc2ncc(Cl)cn2)ccc(NC(=O)C=3C(=NN(C3)C)c4cnccc4)c1
0.272727	Clc1c(Oc2ncc(Cl)cn2)ccc(NC(=O)C=3C(=NN(C3)C)c4cnccc4)c1
0.272727	Clc1c(Oc2ncc(Cl)cn2)ccc(NC(=O)C=3C(=NN(C3)C)c4cnccc4)c1
0.272727	Clc1c(Oc2ncc(Cl)cn2)ccc(NC(=O)C=3C(=NN(C3)C)c4cnccc4)c1
0.272727	Clc1c(Oc2ncc(Cl)cn2)ccc(NC(=O)C=3C(=NN(C3)C)c4cnccc4)c1
0.272727	Clc1c(Oc2ncc(Cl)cn2)ccc(NC(=O)C=3C(=NN(C3)C)c4cnccc4)c1
0.272727	Clc1c(Oc2ncc(Cl)cn2)ccc(NC(=O)C=3C(=NN(C3)C)c4cnccc4)c1
0.272727	Clc1c(Oc2ncc(Cl)cn2)ccc(NC(=O)C=3C(=NN(C3)C)c4cnccc4)c1
0.272727	FC(F)(F)c1cc(NC(=O)c2cc(c(cc2)C)C=3C=NN(C3)C)c(O)cc1
0.272727	FC(F)(F)c1cc(NC(=O)c2cc(c(cc2)C)C=3C=NN(C3)C)c(O)cc1
0.272727	FC(F)(F)c1cc(NC(=O)c2cc(c(cc2)C)C=3C=NN(C3)C)c(O)cc1
0.272727	FC(F)(F)c1cc(NC(=O)c2cc(c(cc2)C)C=3C=NN(C3)C)c(O)cc1
0.272727	FC(F)(F)c1cc(NC(=O)c2cc(c(cc2)C)C=3C=NN(C3)C)c(O)cc1
0.272727	FC(F)(F)c1cc(NC(=O)c2cc(c(cc2)C)C=3C=NN(C3)C)c(O)cc1
0.272727	FC(F)(F)c1cc(NC(=O)c2cc(c(cc2)C)C=3C=NN(C3)C)c(O)cc1
0.272727	FC(F)(F)c1cc(NC(=O)c2cc(c(cc2)C)C=3C=NN(C3)C)c(O)cc1
0.272727	FC(F)(F)c1cc(NC(=O)c2cc(c(cc2)C)C=3C=NN(C3)C)c(O)cc1
0.272727	FC(F)(F)c1cc(NC(=O)c2cc(c(cc2)C)C=3C=NN(C3)C)c(O)cc1
0.272727	S(=O)(=O)(Nc1cc(ccc1)C(=O)Nc2ccc(cc2)C3=NNC(=N3)CNC(=O)OC(C)(C)C)c4c(ccc(c4)C)C
0.272727	S(=O)(=O)(Nc1cc(ccc1)C(=O)Nc2ccc(cc2)C3=NNC(=N3)CNC(=O)OC(C)(C)C)c4c(ccc(c4)C)C
0.272727	S(=O)(=O)(Nc1cc(ccc1)C(=O)Nc2ccc(cc2)C3=NNC(=N3)CNC(=O)OC(C)(C)C)c4c(ccc(c4)C)C
0.272727	S(=O)(=O)(Nc1cc(ccc1)C(=O)Nc2ccc(cc2)C3=NNC(=N3)CNC(=O)OC(C)(C)C)c4c(ccc(c4)C)C
0.272727	S(=O)(=O)(Nc1cc(ccc1)C(=O)Nc2ccc(cc2)C3=NNC(=N3)CNC(=O)OC(C)(C)C)c4c(ccc(c4)C)C
0.272727	S(=O)(=O)(Nc1cc(ccc1)C(=O)Nc2ccc(cc2)C3=NNC(=N3)CNC(=O)OC(C)(C)C)c4c(ccc(c4)C)C
0.272727	S(=O)(=O)(Nc1cc(ccc1)C(=O)Nc2ccc(cc2)C3=NNC(=N3)CNC(=O)OC(C)(C)C)c4c(ccc(c4)C)C
0.272727	Clc1c(NC(=O)c2ncc(c3cc(Cl)ccc3)cc2)ccc(c1C)C
0.272727	Clc1c(NC(=O)c2ncc(c3cc(Cl)ccc3)cc2)ccc(c1C)C
0.272727	Clc1c(NC(=O)c2ncc(c3cc(Cl)ccc3)cc2)ccc(c1C)C
0.272727	Clc1c(NC(=O)c2ncc(c3cc(Cl)ccc3)cc2)ccc(c1C)C
0.272727	Clc1cc(Cl)cc(c1)C=2SC(C(=O)Nc3c(ccc(c3)C=4N(N=CC4)C)C)=CC2
0.272727	Clc1cc(Cl)cc(c1)C=2SC(C(=O)Nc3c(ccc(c3)C=4N(N=CC4)C)C)=CC2
0.272727	Clc1cc(Cl)cc(c1)C=2SC(C(=O)Nc3c(ccc(c3)C=4N(N=CC4)C)C)=CC2
0.272727	Clc1cc(Cl)cc(c1)C=2SC(C(=O)Nc3c(ccc(c3)C=4N(N=CC4)C)C)=CC2
0.272727	Clc1cc(Cl)cc(c1)C=2SC(C(=O)Nc3c(ccc(c3)C=4N(N=CC4)C)C)=CC2
0.272727	Clc1cc(Cl)cc(c1)C=2SC(C(=O)Nc3c(ccc(c3)C=4N(N=CC4)C)C)=CC2
0.272727	Clc1cc(Cl)cc(c1)C=2SC(C(=O)Nc3c(ccc(c3)C=4N(N=CC4)C)C)=CC2
0.272727	Clc1cc(Cl)cc(c1)C=2SC(C(=O)Nc3c(ccc(c3)C=4N(N=CC4)C)C)=CC2
0.272727	Clc1cc(Cl)cc(c1)C=2SC(C(=O)Nc3c(ccc(c3)C=4N(N=CC4)C)C)=CC2
0.272727	Clc1cc(Cl)cc(c1)C=2SC(C(=O)Nc3c(ccc(c3)C=4N(N=CC4)C)C)=CC2
0.272401	O=C(Nc1cc(ccc1)CN2CC(C3=NC(N)=CC(=O)N3)C2)c4ccc(OC)cc4
0.272401	O=C(Nc1cc(ccc1)CN2CC(C3=NC(N)=CC(=O)N3)C2)c4ccc(OC)cc4
0.272401	O=C(Nc1cc(ccc1)CN2CC(C3=NC(N)=CC(=O)N3)C2)c4ccc(OC)cc4
0.272401	O=C(Nc1cc(ccc1)CN2CC(C3=NC(N)=CC(=O)N3)C2)c4ccc(OC)cc4
0.272401	O=C(Nc1cc(ccc1)CN2CC(C3=NC(N)=CC(=O)N3)C2)c4ccc(OC)cc4
0.272401	O=C(Nc1cc(ccc1)CN2CC(C3=NC(N)=CC(=O)N3)C2)c4ccc(OC)cc4
0.272401	O=C(Nc1cc(ccc1)CN2CC(C3=NC(N)=CC(=O)N3)C2)c4ccc(OC)cc4
0.272401	O=C(Nc1cc(ccc1)CN2CC(C3=NC(N)=CC(=O)N3)C2)c4ccc(OC)cc4
0.271967	Clc1c(ccc(N)c1)C(=O)Nc2cnccc2
0.271739	O=C(NCC(=O)NC)c1cc(NC(=O)C(=O)Nc2c(cc(Oc3ccncc3)cc2)C)ccc1
0.271739	O=C(NCC(=O)NC)c1cc(NC(=O)C(=O)Nc2c(cc(Oc3ccncc3)cc2)C)ccc1
0.271739	O=C(NCC(=O)NC)c1cc(NC(=O)C(=O)Nc2c(cc(Oc3ccncc3)cc2)C)ccc1
0.271605	O=C(Nc1c(ccc(c1)Cc2ncccc2)C)C=O
0.271478	O(C1C(C(Nc2c(ccc(c3nccnc3)c2)C)C1)(C)C)Cc4ccccc4
0.271318	Clc1cc(Cl)cc(c1)C(=O)Nc2cc(O)c(cc2)C(=O)NCc3ccc(cc3)C(=O)Nc4ccncc4
0.271111	O=C(O)c1nc(ncc1)c2cnccc2
0.271028	n1cc(c2cc(N)c(cc2)C)ccc1
0.270463	O=C(OC)c1c(ccc(c1)C(=O)Nc2cc(Oc3nccc(c3)C)c(cc2)C)C
0.270463	O=C(OC)c1c(ccc(c1)C(=O)Nc2cc(Oc3nccc(c3)C)c(cc2)C)C
0.270463	O=C(OC)c1c(ccc(c1)C(=O)Nc2cc(Oc3nccc(c3)C)c(cc2)C)C
0.270463	O=C(OC)c1c(ccc(c1)C(=O)Nc2cc(Oc3nccc(c3)C)c(cc2)C)C
0.270463	O=C(OC)c1c(ccc(c1)C(=O)Nc2cc(Oc3nccc(c3)C)c(cc2)C)C
0.270463	O=C(OC)c1c(ccc(c1)C(=O)Nc2cc(Oc3nccc(c3)C)c(cc2)C)C
0.270463	O=C(OC)c1c(ccc(c1)C(=O)Nc2cc(Oc3nccc(c3)C)c(cc2)C)C
0.270463	O=C(OC)c1c(ccc(c1)C(=O)Nc2cc(Oc3nccc(c3)C)c(cc2)C)C
0.270463	O=C(OC)c1c(ccc(c1)C(=O)Nc2cc(Oc3nccc(c3)C)c(cc2)C)C
0.270463	O=C(OC)c1c(ccc(c1)C(=O)Nc2cc(Oc3nccc(c3)C)c(cc2)C)C
0.27027	O=C(O)c1cc(c2cc(ccc2)CN3CCN(CC3)C)cc(c1)C(=O)O
0.269625	O=C(N(C)C)Nc1c(ccc(NC(=O)c2c3N=C(Nc3ncc2)C)c1)C
0.269625	O=C(N(C)C)Nc1c(ccc(NC(=O)c2c3N=C(Nc3ncc2)C)c1)C
0.269625	O=C(N(C)C)Nc1c(ccc(NC(=O)c2c3N=C(Nc3ncc2)C)c1)C
0.269625	O=C(N(C)C)Nc1c(ccc(NC(=O)c2c3N=C(Nc3ncc2)C)c1)C
0.269625	O=C(N(C)C)Nc1c(ccc(NC(=O)c2c3N=C(Nc3ncc2)C)c1)C
0.269625	O=C(N(C)C)Nc1c(ccc(NC(=O)c2c3N=C(Nc3ncc2)C)c1)C
0.269625	O=C(N(C)C)Nc1c(ccc(NC(=O)c2c3N=C(Nc3ncc2)C)c1)C
0.269625	O=C(N(C)C)Nc1c(ccc(NC(=O)c2c3N=C(Nc3ncc2)C)c1)C
0.269625	O=C(N(C)C)Nc1c(ccc(NC(=O)c2c3N=C(Nc3ncc2)C)c1)C
0.269625	O=C(N(C)C)Nc1c(ccc(NC(=O)c2c3N=C(Nc3ncc2)C)c1)C
0.269461	O=C(Nc1cc(c(N2C(=O)COCC2)cc1)C)C=3C(=NN(C3)C)c4cnccc4
0.269461	O=C(Nc1cc(c(N2C(=O)COCC2)cc1)C)C=3C(=NN(C3)C)c4cnccc4
0.269461	O=C(Nc1cc(c(N2C(=O)COCC2)cc1)C)C=3C(=NN(C3)C)c4cnccc4
0.269461	O=C(Nc1cc(c(N2C(=O)COCC2)cc1)C)C=3C(=NN(C3)C)c4cnccc4
0.269461	O=C(Nc1cc(c(N2C(=O)COCC2)cc1)C)C=3C(=NN(C3)C)c4cnccc4
0.269461	O=C(Nc1cc(c(N2C(=O)COCC2)cc1)C)C=3C(=NN(C3)C)c4cnccc4
0.269461	O=C(Nc1cc(c(N2C(=O)COCC2)cc1)C)C=3C(=NN(C3)C)c4cnccc4
0.269461	O=C(Nc1cc(c(N2C(=O)COCC2)cc1)C)C=3C(=NN(C3)C)c4cnccc4
0.269461	O=C(Nc1cc(c(N2C(=O)COCC2)cc1)C)C=3C(=NN(C3)C)c4cnccc4
0.269461	O=C(Nc1cc(c(N2C(=O)COCC2)cc1)C)C=3C(=NN(C3)C)c4cnccc4
0.269373	Brc1cc(NC(=O)c2ccc(OC)cc2)c(cc1)C(=O)Nc3cc(N4CCCCC4)ccc3
0.269373	Brc1cc(NC(=O)c2ccc(OC)cc2)c(cc1)C(=O)Nc3cc(N4CCCCC4)ccc3
0.269373	Brc1cc(NC(=O)c2ccc(OC)cc2)c(cc1)C(=O)Nc3cc(N4CCCCC4)ccc3
0.269373	Brc1cc(NC(=O)c2ccc(OC)cc2)c(cc1)C(=O)Nc3cc(N4CCCCC4)ccc3
0.26936	BrC1=NN(C=C1C(=O)OCC(=O)Nc2c(ccc(c2)C(=O)Nc3ccccc3)C)C
0.26936	BrC1=NN(C=C1C(=O)OCC(=O)Nc2c(ccc(c2)C(=O)Nc3ccccc3)C)C
0.26936	BrC1=NN(C=C1C(=O)OCC(=O)Nc2c(ccc(c2)C(=O)Nc3ccccc3)C)C
0.26936	BrC1=NN(C=C1C(=O)OCC(=O)Nc2c(ccc(c2)C(=O)Nc3ccccc3)C)C
0.26936	BrC1=NN(C=C1C(=O)OCC(=O)Nc2c(ccc(c2)C(=O)Nc3ccccc3)C)C
0.26936	BrC1=NN(C=C1C(=O)OCC(=O)Nc2c(ccc(c2)C(=O)Nc3ccccc3)C)C
0.26936	BrC1=NN(C=C1C(=O)OCC(=O)Nc2c(ccc(c2)C(=O)Nc3ccccc3)C)C
0.26936	BrC1=NN(C=C1C(=O)OCC(=O)Nc2c(ccc(c2)C(=O)Nc3ccccc3)C)C
0.26936	BrC1=NN(C=C1C(=O)OCC(=O)Nc2c(ccc(c2)C(=O)Nc3ccccc3)C)C
0.26936	BrC1=NN(C=C1C(=O)OCC(=O)Nc2c(ccc(c2)C(=O)Nc3ccccc3)C)C
0.268817	S1C(=NC(c2ccc(cc2)C(=O)NCC3OCCCN(Cc4ccccc4)C3)=C1)C
0.268817	S1C(=NC(c2ccc(cc2)C(=O)NCC3OCCCN(Cc4ccccc4)C3)=C1)C
0.268817	S1C(=NC(c2ccc(cc2)C(=O)NCC3OCCCN(Cc4ccccc4)C3)=C1)C
0.268817	S1C(=NC(c2ccc(cc2)C(=O)NCC3OCCCN(Cc4ccccc4)C3)=C1)C
0.268817	S1C(=NC(c2ccc(cc2)C(=O)NCC3OCCCN(Cc4ccccc4)C3)=C1)C
0.268817	S1C(=NC(c2ccc(cc2)C(=O)NCC3OCCCN(Cc4ccccc4)C3)=C1)C
0.268817	S1C(=NC(c2ccc(cc2)C(=O)NCC3OCCCN(Cc4ccccc4)C3)=C1)C
0.268817	S1C(=NC(c2ccc(cc2)C(=O)NCC3OCCCN(Cc4ccccc4)C3)=C1)C
0.268817	S1C(=NC(c2ccc(cc2)C(=O)NCC3OCCCN(Cc4ccccc4)C3)=C1)C
0.268817	S1C(=NC(c2ccc(cc2)C(=O)NCC3OCCCN(Cc4ccccc4)C3)=C1)C
0.268817	O=C(Nc1cc(OCC)c(OC)cc1)c2ccc(cc2)C3=NOC(=N3)CC(C)(C)C
0.268817	O=C(Nc1cc(OCC)c(OC)cc1)c2ccc(cc2)C3=NOC(=N3)CC(C)(C)C
0.268817	O=C(Nc1cc(OCC)c(OC)cc1)c2ccc(cc2)C3=NOC(=N3)CC(C)(C)C
0.268817	O=C(Nc1cc(OCC)c(OC)cc1)c2ccc(cc2)C3=NOC(=N3)CC(C)(C)C
0.268817	O=C(Nc1cc(OCC)c(OC)cc1)c2ccc(cc2)C3=NOC(=N3)CC(C)(C)C
0.268817	O=C(Nc1cc(OCC)c(OC)cc1)c2ccc(cc2)C3=NOC(=N3)CC(C)(C)C
0.268817	O=C(Nc1cc(OCC)c(OC)cc1)c2ccc(cc2)C3=NOC(=N3)CC(C)(C)C
0.268817	O=C(Nc1cc(OCC)c(OC)cc1)c2ccc(cc2)C3=NOC(=N3)CC(C)(C)C
0.268817	O=C(Nc1cc(OCC)c(OC)cc1)c2ccc(cc2)C3=NOC(=N3)CC(C)(C)C
0.268817	O=C(Nc1cc(OCC)c(OC)cc1)c2ccc(cc2)C3=NOC(=N3)CC(C)(C)C
0.268707	Fc1c(cc(F)cc1)CC2N(Cc3cc(NC(=O)c4ccc(OC)cc4)ccc3)CCC2
0.268707	Fc1c(cc(F)cc1)CC2N(Cc3cc(NC(=O)c4ccc(OC)cc4)ccc3)CCC2
0.268707	Fc1c(cc(F)cc1)CC2N(Cc3cc(NC(=O)c4ccc(OC)cc4)ccc3)CCC2
0.268707	Fc1c(cc(F)cc1)CC2N(Cc3cc(NC(=O)c4ccc(OC)cc4)ccc3)CCC2
0.268707	Fc1c(cc(F)cc1)CC2N(Cc3cc(NC(=O)c4ccc(OC)cc4)ccc3)CCC2
0.268707	Fc1c(cc(F)cc1)CC2N(Cc3cc(NC(=O)c4ccc(OC)cc4)ccc3)CCC2
0.268707	Fc1c(cc(F)cc1)CC2N(Cc3cc(NC(=O)c4ccc(OC)cc4)ccc3)CCC2
0.268707	Fc1c(cc(F)cc1)CC2N(Cc3cc(NC(=O)c4ccc(OC)cc4)ccc3)CCC2
0.268707	Fc1c(cc(F)cc1)CC2N(Cc3cc(NC(=O)c4ccc(OC)cc4)ccc3)CCC2
0.268707	Fc1c(cc(F)cc1)CC2N(Cc3cc(NC(=O)c4ccc(OC)cc4)ccc3)CCC2
0.268657	Clc1c(ccc(F)c1)CN2CCN(C(=O)c3cnc(nc3)c4ccccc4)CC2
0.268657	Clc1c(ccc(F)c1)CN2CCN(C(=O)c3cnc(nc3)c4ccccc4)CC2
0.268657	Clc1c(ccc(F)c1)CN2CCN(C(=O)c3cnc(nc3)c4ccccc4)CC2
0.268657	Clc1c(ccc(F)c1)CN2CCN(C(=O)c3cnc(nc3)c4ccccc4)CC2
0.268657	Clc1c(ccc(F)c1)CN2CCN(C(=O)c3cnc(nc3)c4ccccc4)CC2
0.268657	Clc1c(ccc(F)c1)CN2CCN(C(=O)c3cnc(nc3)c4ccccc4)CC2
0.268657	Clc1c(ccc(F)c1)CN2CCN(C(=O)c3cnc(nc3)c4ccccc4)CC2
0.268657	Clc1c(ccc(F)c1)CN2CCN(C(=O)c3cnc(nc3)c4ccccc4)CC2
0.268657	Clc1c(ccc(F)c1)CN2CCN(C(=O)c3cnc(nc3)c4ccccc4)CC2
0.268657	Clc1c(ccc(F)c1)CN2CCN(C(=O)c3cnc(nc3)c4ccccc4)CC2
0.268382	Brc1ccc(cc1)C(=O)Nc2c(ccc(c2)C(=O)NC(c3c(cccc3)C)(C)C)C
0.268382	Brc1ccc(cc1)C(=O)Nc2c(ccc(c2)C(=O)NC(c3c(cccc3)C)(C)C)C
0.268382	Brc1ccc(cc1)C(=O)Nc2c(ccc(c2)C(=O)NC(c3c(cccc3)C)(C)C)C
0.268382	Brc1ccc(cc1)C(=O)Nc2c(ccc(c2)C(=O)NC(c3c(cccc3)C)(C)C)C
0.268382	Brc1ccc(cc1)C(=O)Nc2c(ccc(c2)C(=O)NC(c3c(cccc3)C)(C)C)C
0.268382	Brc1ccc(cc1)C(=O)Nc2c(ccc(c2)C(=O)NC(c3c(cccc3)C)(C)C)C
0.268382	Brc1ccc(cc1)C(=O)Nc2c(ccc(c2)C(=O)NC(c3c(cccc3)C)(C)C)C
0.268382	Brc1ccc(cc1)C(=O)Nc2c(ccc(c2)C(=O)NC(c3c(cccc3)C)(C)C)C
0.268382	Brc1ccc(cc1)C(=O)Nc2c(ccc(c2)C(=O)NC(c3c(cccc3)C)(C)C)C
0.268382	Brc1ccc(cc1)C(=O)Nc2c(ccc(c2)C(=O)NC(c3c(cccc3)C)(C)C)C
0.268116	Fc1c(N2CCN(CC2)CC)ccc(c1)CNC(=O)c3cnc(nc3)c4ccccc4
0.268116	Fc1c(N2CCN(CC2)CC)ccc(c1)CNC(=O)c3cnc(nc3)c4ccccc4
0.268116	Fc1c(N2CCN(CC2)CC)ccc(c1)CNC(=O)c3cnc(nc3)c4ccccc4
0.268116	Fc1c(N2CCN(CC2)CC)ccc(c1)CNC(=O)c3cnc(nc3)c4ccccc4
0.268116	Fc1c(N2CCN(CC2)CC)ccc(c1)CNC(=O)c3cnc(nc3)c4ccccc4
0.268116	Fc1c(N2CCN(CC2)CC)ccc(c1)CNC(=O)c3cnc(nc3)c4ccccc4
0.268116	Fc1c(N2CCN(CC2)CC)ccc(c1)CNC(=O)c3cnc(nc3)c4ccccc4
0.268116	Fc1c(N2CCN(CC2)CC)ccc(c1)CNC(=O)c3cnc(nc3)c4ccccc4
0.268116	Fc1c(N2CCN(CC2)CC)ccc(c1)CNC(=O)c3cnc(nc3)c4ccccc4
0.268116	Fc1c(N2CCN(CC2)CC)ccc(c1)CNC(=O)c3cnc(nc3)c4ccccc4
0.267797	Clc1c(ccc(NC(=O)c2cc(c(cc2)C)C=3C=NN(C3)C)c1)C(=O)NCCOC
0.267797	Clc1c(ccc(NC(=O)c2cc(c(cc2)C)C=3C=NN(C3)C)c1)C(=O)NCCOC
0.267797	Clc1c(ccc(NC(=O)c2cc(c(cc2)C)C=3C=NN(C3)C)c1)C(=O)NCCOC
0.267797	Clc1c(ccc(NC(=O)c2cc(c(cc2)C)C=3C=NN(C3)C)c1)C(=O)NCCOC
0.267797	Clc1c(ccc(NC(=O)c2cc(c(cc2)C)C=3C=NN(C3)C)c1)C(=O)NCCOC
0.267797	Clc1c(ccc(NC(=O)c2cc(c(cc2)C)C=3C=NN(C3)C)c1)C(=O)NCCOC
0.267797	Clc1c(ccc(NC(=O)c2cc(c(cc2)C)C=3C=NN(C3)C)c1)C(=O)NCCOC
0.267797	Clc1c(ccc(NC(=O)c2cc(c(cc2)C)C=3C=NN(C3)C)c1)C(=O)NCCOC
0.267797	Clc1c(ccc(NC(=O)c2cc(c(cc2)C)C=3C=NN(C3)C)c1)C(=O)NCCOC
0.267797	Clc1c(ccc(NC(=O)c2cc(c(cc2)C)C=3C=NN(C3)C)c1)C(=O)NCCOC
0.267658	Clc1cc(NC(=O)c2ccc(SCc3ccccc3)cc2)c(N4CCOCC4)cc1
0.267658	Clc1cc(Oc2ccc(NC(=O)c3c(NCc4cnccc4)cccc3)cc2)ccc1
0.267658	Clc1cc(Oc2ccc(NC(=O)c3c(NCc4cnccc4)cccc3)cc2)ccc1
0.267658	Clc1cc(Oc2ccc(NC(=O)c3c(NCc4cnccc4)cccc3)cc2)ccc1
0.267658	Clc1cc(Oc2ccc(NC(=O)c3c(NCc4cnccc4)cccc3)cc2)ccc1
0.267658	Clc1cc(Oc2ccc(NC(=O)c3c(NCc4cnccc4)cccc3)cc2)ccc1
0.267658	Clc1cc(Oc2ccc(NC(=O)c3c(NCc4cnccc4)cccc3)cc2)ccc1
0.267658	Clc1cc(Oc2ccc(NC(=O)c3c(NCc4cnccc4)cccc3)cc2)ccc1
0.267658	Clc1cc(Oc2ccc(NC(=O)c3c(NCc4cnccc4)cccc3)cc2)ccc1
0.267658	Clc1cc(Oc2ccc(NC(=O)c3c(NCc4cnccc4)cccc3)cc2)ccc1
0.267327	Clc1c(ncc(c1)C(=O)Nc2c(cc(Oc3ccncc3)cc2)C)NC(c4cnccc4)C
0.267296	O=C1N(CC(=O)OCC(=O)Nc2c(ccc(c2)C(=O)Nc3ccccc3)C)CCC(N1)c4ccccc4
0.267296	O=C1N(CC(=O)OCC(=O)Nc2c(ccc(c2)C(=O)Nc3ccccc3)C)CCC(N1)c4ccccc4
0.267296	O=C1N(CC(=O)OCC(=O)Nc2c(ccc(c2)C(=O)Nc3ccccc3)C)CCC(N1)c4ccccc4
0.267296	O=C1N(CC(=O)OCC(=O)Nc2c(ccc(c2)C(=O)Nc3ccccc3)C)CCC(N1)c4ccccc4
0.267296	O=C1N(CC(=O)OCC(=O)Nc2c(ccc(c2)C(=O)Nc3ccccc3)C)CCC(N1)c4ccccc4
0.267296	O=C1N(CC(=O)OCC(=O)Nc2c(ccc(c2)C(=O)Nc3ccccc3)C)CCC(N1)c4ccccc4
0.267296	O=C1N(CC(=O)OCC(=O)Nc2c(ccc(c2)C(=O)Nc3ccccc3)C)CCC(N1)c4ccccc4
0.267296	O=C1N(CC(=O)OCC(=O)Nc2c(ccc(c2)C(=O)Nc3ccccc3)C)CCC(N1)c4ccccc4
0.267296	O=C1N(CC(=O)OCC(=O)Nc2c(ccc(c2)C(=O)Nc3ccccc3)C)CCC(N1)c4ccccc4
0.267296	O=C1N(CC(=O)OCC(=O)Nc2c(ccc(c2)C(=O)Nc3ccccc3)C)CCC(N1)c4ccccc4
0.266968	n1c(ccc(c1)C)CN2CCN(Cc3cnccc3)CC2
0.266968	n1c(ccc(c1)C)CN2CCN(Cc3cnccc3)CC2
0.266917	Brc1c(cc(cc1)C(=O)NC2CCN(Cc3cc(C#N)ccc3)CC2)C
0.266917	Brc1c(cc(cc1)C(=O)NC2CCN(Cc3cc(C#N)ccc3)CC2)C
0.266917	Brc1c(cc(cc1)C(=O)NC2CCN(Cc3cc(C#N)ccc3)CC2)C
0.266917	Brc1c(cc(cc1)C(=O)NC2CCN(Cc3cc(C#N)ccc3)CC2)C
0.266917	Brc1c(cc(cc1)C(=O)NC2CCN(Cc3cc(C#N)ccc3)CC2)C
0.266917	Brc1c(cc(cc1)C(=O)NC2CCN(Cc3cc(C#N)ccc3)CC2)C
0.266917	Brc1c(cc(cc1)C(=O)NC2CCN(Cc3cc(C#N)ccc3)CC2)C
0.266917	Brc1c(cc(cc1)C(=O)NC2CCN(Cc3cc(C#N)ccc3)CC2)C
0.266881	Fc1c(NC(=O)C=2Nc3c(cc([N+]([O-])=O)cc3)C2)ccc(c1)CN4CCN(CC4)C
0.266881	Fc1c(NC(=O)C=2Nc3c(cc([N+]([O-])=O)cc3)C2)ccc(c1)CN4CCN(CC4)C
0.266881	Fc1c(NC(=O)C=2Nc3c(cc([N+]([O-])=O)cc3)C2)ccc(c1)CN4CCN(CC4)C
0.266881	Fc1c(NC(=O)C=2Nc3c(cc([N+]([O-])=O)cc3)C2)ccc(c1)CN4CCN(CC4)C
0.266881	Fc1c(NC(=O)C=2Nc3c(cc([N+]([O-])=O)cc3)C2)ccc(c1)CN4CCN(CC4)C
0.266881	Fc1c(NC(=O)C=2Nc3c(cc([N+]([O-])=O)cc3)C2)ccc(c1)CN4CCN(CC4)C
0.266881	Fc1c(NC(=O)C=2Nc3c(cc([N+]([O-])=O)cc3)C2)ccc(c1)CN4CCN(CC4)C
0.266881	Fc1c(NC(=O)C=2Nc3c(cc([N+]([O-])=O)cc3)C2)ccc(c1)CN4CCN(CC4)C
0.266881	Fc1c(NC(=O)C=2Nc3c(cc([N+]([O-])=O)cc3)C2)ccc(c1)CN4CCN(CC4)C
0.266881	Fc1c(NC(=O)C=2Nc3c(cc([N+]([O-])=O)cc3)C2)ccc(c1)CN4CCN(CC4)C
0.266667	n1nc(ccc1c2ccc(cc2)C3=NNC(=N3)c4ccc(cc4)CN5CCCC5)C
0.266667	O=C(Nc1cc(NC(=O)CN2CCCCCC2)ccc1)c3cc(OC)c(OCCOC)cc3
0.266667	O=C(Nc1cc(NC(=O)CN2CCCCCC2)ccc1)c3cc(OC)c(OCCOC)cc3
0.266667	O=C(Nc1cc(NC(=O)CN2CCCCCC2)ccc1)c3cc(OC)c(OCCOC)cc3
0.266667	O=C(Nc1cc(NC(=O)CN2CCCCCC2)ccc1)c3cc(OC)c(OCCOC)cc3
0.266667	O=C(Nc1cc(NC(=O)CN2CCCCCC2)ccc1)c3cc(OC)c(OCCOC)cc3
0.266667	O=C(Nc1cc(NC(=O)CN2CCCCCC2)ccc1)c3cc(OC)c(OCCOC)cc3
0.266667	O=C(Nc1cc(NC(=O)CN2CCCCCC2)ccc1)c3cc(OC)c(OCCOC)cc3
0.266667	O=C(Nc1cc(NC(=O)CN2CCCCCC2)ccc1)c3cc(OC)c(OCCOC)cc3
0.266667	O=C(Nc1cc(NC(=O)CN2CCCCCC2)ccc1)c3cc(OC)c(OCCOC)cc3
0.266667	O=C(Nc1cc(NC(=O)CN2CCCCCC2)ccc1)c3cc(OC)c(OCCOC)cc3
0.266667	Brc1ccc(cc1)C(=O)Nc2c(ccc(c2)C(=O)NC=3SC(=C(N3)c4cc5c(NC(=O)CC5)cc4)C)C
0.266667	Brc1ccc(cc1)C(=O)Nc2c(ccc(c2)C(=O)NC=3SC(=C(N3)c4cc5c(NC(=O)CC5)cc4)C)C
0.266667	Brc1ccc(cc1)C(=O)Nc2c(ccc(c2)C(=O)NC=3SC(=C(N3)c4cc5c(NC(=O)CC5)cc4)C)C
0.266436	S(=O)(=O)(c1cc(ccc1)C(=O)Nc2c(cc(NC(=O)c3nc(cc(OC)c3)C(=O)O)cc2)C)C
0.266436	S(=O)(=O)(c1cc(ccc1)C(=O)Nc2c(cc(NC(=O)c3nc(cc(OC)c3)C(=O)O)cc2)C)C
0.266436	S(=O)(=O)(c1cc(ccc1)C(=O)Nc2c(cc(NC(=O)c3nc(cc(OC)c3)C(=O)O)cc2)C)C
0.266436	S(=O)(=O)(c1cc(ccc1)C(=O)Nc2c(cc(NC(=O)c3nc(cc(OC)c3)C(=O)O)cc2)C)C
0.266436	S(=O)(=O)(c1cc(ccc1)C(=O)Nc2c(cc(NC(=O)c3nc(cc(OC)c3)C(=O)O)cc2)C)C
0.266436	S(=O)(=O)(c1cc(ccc1)C(=O)Nc2c(cc(NC(=O)c3nc(cc(OC)c3)C(=O)O)cc2)C)C
0.266436	S(=O)(=O)(c1cc(ccc1)C(=O)Nc2c(cc(NC(=O)c3nc(cc(OC)c3)C(=O)O)cc2)C)C
0.266436	S(=O)(=O)(c1cc(ccc1)C(=O)Nc2c(cc(NC(=O)c3nc(cc(OC)c3)C(=O)O)cc2)C)C
0.266436	S(=O)(=O)(c1cc(ccc1)C(=O)Nc2c(cc(NC(=O)c3nc(cc(OC)c3)C(=O)O)cc2)C)C
0.266436	S(=O)(=O)(c1cc(ccc1)C(=O)Nc2c(cc(NC(=O)c3nc(cc(OC)c3)C(=O)O)cc2)C)C
0.266423	Clc1cc(ccc1)C(=O)Nc2cc(c(NC(=O)NCC(CC(=O)O)CC(C)C)cc2)C
0.266423	Clc1cc(ccc1)C(=O)Nc2cc(c(NC(=O)NCC(CC(=O)O)CC(C)C)cc2)C
0.266409	O=C(Nc1c(cc(Oc2ccncc2)cc1)C)c3cncc(c3)C(C)C
0.266409	O=C(Nc1c(cc(Oc2ccncc2)cc1)C)c3cncc(c3)C(C)C
0.266409	O=C(Nc1c(cc(Oc2ccncc2)cc1)C)c3cncc(c3)C(C)C
0.266409	O=C(Nc1c(cc(Oc2ccncc2)cc1)C)c3cncc(c3)C(C)C
0.266409	O=C(Nc1c(cc(Oc2ccncc2)cc1)C)c3cncc(c3)C(C)C
0.266409	O=C(Nc1c(cc(Oc2ccncc2)cc1)C)c3cncc(c3)C(C)C
0.266409	O=C(Nc1c(cc(Oc2ccncc2)cc1)C)c3cncc(c3)C(C)C
0.266409	O=C(Nc1c(cc(Oc2ccncc2)cc1)C)c3cncc(c3)C(C)C
0.266409	O=C(Nc1c(cc(Oc2ccncc2)cc1)C)c3cncc(c3)C(C)C
0.266409	O=C(Nc1c(cc(Oc2ccncc2)cc1)C)c3cncc(c3)C(C)C
0.266187	S(=O)(=O)(NCC(=O)Nc1c(F)cc(cc1)CN2CCN(CC2)C)C=Cc3ccc(cc3)C
0.265306	Brc1c(nc(NC(=O)c2cc(c(Br)cc2)C)cc1)C
0.265306	Brc1c(nc(NC(=O)c2cc(c(Br)cc2)C)cc1)C
0.265306	Brc1c(nc(NC(=O)c2cc(c(Br)cc2)C)cc1)C
0.265306	Brc1c(nc(NC(=O)c2cc(c(Br)cc2)C)cc1)C
0.265306	Brc1c(nc(NC(=O)c2cc(c(Br)cc2)C)cc1)C
0.265306	Brc1c(nc(NC(=O)c2cc(c(Br)cc2)C)cc1)C
0.265306	Brc1c(nc(NC(=O)c2cc(c(Br)cc2)C)cc1)C
0.265306	Brc1c(nc(NC(=O)c2cc(c(Br)cc2)C)cc1)C
0.265306	Brc1c(nc(NC(=O)c2cc(c(Br)cc2)C)cc1)C
0.265306	Brc1c(nc(NC(=O)c2cc(c(Br)cc2)C)cc1)C
0.265306	Brc1ccc(NS(=O)(=O)c2c(F)ccc(NC(=O)c3cc(F)cc(c4ncccc4)c3)c2)cc1
0.264881	Clc1ccc(cc1)CN2c3c(cc(NC(=O)C=4C(=O)NC(c5ccccc5)=CC4)cc3)CCC2=O
0.264881	Clc1ccc(cc1)CN2c3c(cc(NC(=O)C=4C(=O)NC(c5ccccc5)=CC4)cc3)CCC2=O
0.264881	Clc1ccc(cc1)CN2c3c(cc(NC(=O)C=4C(=O)NC(c5ccccc5)=CC4)cc3)CCC2=O
0.264881	Clc1ccc(cc1)CN2c3c(cc(NC(=O)C=4C(=O)NC(c5ccccc5)=CC4)cc3)CCC2=O
0.264881	Clc1ccc(cc1)CN2c3c(cc(NC(=O)C=4C(=O)NC(c5ccccc5)=CC4)cc3)CCC2=O
0.264881	Clc1ccc(cc1)CN2c3c(cc(NC(=O)C=4C(=O)NC(c5ccccc5)=CC4)cc3)CCC2=O
0.264881	Clc1ccc(cc1)CN2c3c(cc(NC(=O)C=4C(=O)NC(c5ccccc5)=CC4)cc3)CCC2=O
0.264881	Clc1ccc(cc1)CN2c3c(cc(NC(=O)C=4C(=O)NC(c5ccccc5)=CC4)cc3)CCC2=O
0.264881	Clc1ccc(cc1)CN2c3c(cc(NC(=O)C=4C(=O)NC(c5ccccc5)=CC4)cc3)CCC2=O
0.264881	Clc1ccc(cc1)CN2c3c(cc(NC(=O)C=4C(=O)NC(c5ccccc5)=CC4)cc3)CCC2=O
0.264368	O=C(N1CCCC1)Nc2cc(NC(=O)c3ccc(cc3)CN4N=CC(=C4)C)ccc2
0.264368	O=C(N1CCCC1)Nc2cc(NC(=O)c3ccc(cc3)CN4N=CC(=C4)C)ccc2
0.264368	O=C(N1CCCC1)Nc2cc(NC(=O)c3ccc(cc3)CN4N=CC(=C4)C)ccc2
0.264368	O=C(N1CCCC1)Nc2cc(NC(=O)c3ccc(cc3)CN4N=CC(=C4)C)ccc2
0.264368	O=C(N1CCCC1)Nc2cc(NC(=O)c3ccc(cc3)CN4N=CC(=C4)C)ccc2
0.264368	O=C(N1CCCC1)Nc2cc(NC(=O)c3ccc(cc3)CN4N=CC(=C4)C)ccc2
0.264368	O=C(N1CCCC1)Nc2cc(NC(=O)c3ccc(cc3)CN4N=CC(=C4)C)ccc2
0.264368	O=C(N1CCCC1)Nc2cc(NC(=O)c3ccc(cc3)CN4N=CC(=C4)C)ccc2
0.264368	O=C(N1CCCC1)Nc2cc(NC(=O)c3ccc(cc3)CN4N=CC(=C4)C)ccc2
0.264368	O=C(N1CCCC1)Nc2cc(NC(=O)c3ccc(cc3)CN4N=CC(=C4)C)ccc2
0.264286	Fc1cc(c2ncccc2)cc(c1)C(=O)Nc3c(OCCC(F)(F)F)cc(F)cc3
0.264286	Fc1cc(c2ncccc2)cc(c1)C(=O)Nc3c(OCCC(F)(F)F)cc(F)cc3
0.264286	Fc1cc(c2ncccc2)cc(c1)C(=O)Nc3c(OCCC(F)(F)F)cc(F)cc3
0.264286	Fc1cc(c2ncccc2)cc(c1)C(=O)Nc3c(OCCC(F)(F)F)cc(F)cc3
0.264286	Fc1cc(c2ncccc2)cc(c1)C(=O)Nc3c(OCCC(F)(F)F)cc(F)cc3
0.264286	Fc1cc(c2ncccc2)cc(c1)C(=O)Nc3c(OCCC(F)(F)F)cc(F)cc3
0.264286	Fc1cc(c2ncccc2)cc(c1)C(=O)Nc3c(OCCC(F)(F)F)cc(F)cc3
0.264286	Fc1cc(c2ncccc2)cc(c1)C(=O)Nc3c(OCCC(F)(F)F)cc(F)cc3
0.264286	Fc1cc(c2ncccc2)cc(c1)C(=O)Nc3c(OCCC(F)(F)F)cc(F)cc3
0.264286	Fc1cc(c2ncccc2)cc(c1)C(=O)Nc3c(OCCC(F)(F)F)cc(F)cc3
0.264228	S1C(C(=O)Nc2c(cc(cc2)C(=O)N)C)=CC=C1
0.264228	S1C(C(=O)Nc2c(cc(cc2)C(=O)N)C)=CC=C1
0.264228	S1C(C(=O)Nc2c(cc(cc2)C(=O)N)C)=CC=C1
0.264228	S1C(C(=O)Nc2c(cc(cc2)C(=O)N)C)=CC=C1
0.264228	S1C(C(=O)Nc2c(cc(cc2)C(=O)N)C)=CC=C1
0.264228	S1C(C(=O)Nc2c(cc(cc2)C(=O)N)C)=CC=C1
0.264228	S1C(C(=O)Nc2c(cc(cc2)C(=O)N)C)=CC=C1
0.264228	S1C(C(=O)Nc2c(cc(cc2)C(=O)N)C)=CC=C1
0.264228	S1C(C(=O)Nc2c(cc(cc2)C(=O)N)C)=CC=C1
0.264228	S1C(C(=O)Nc2c(cc(cc2)C(=O)N)C)=CC=C1
0.264214	Clc1cc([N+]([O-])=O)c(OC(C(=O)Nc2c(ccc(c3cnccc3)c2)C)C)cc1
0.263889	Clc1c(ccc(NC(=O)c2ccc(cc2)C3=NC(=NN3)C4CC4)c1)C(=O)NC(CC)(C)C
0.263889	Clc1c(ccc(NC(=O)c2ccc(cc2)C3=NC(=NN3)C4CC4)c1)C(=O)NC(CC)(C)C
0.263889	Clc1c(ccc(NC(=O)c2ccc(cc2)C3=NC(=NN3)C4CC4)c1)C(=O)NC(CC)(C)C
0.263889	Clc1c(ccc(NC(=O)c2ccc(cc2)C3=NC(=NN3)C4CC4)c1)C(=O)NC(CC)(C)C
0.263889	Clc1c(ccc(NC(=O)c2ccc(cc2)C3=NC(=NN3)C4CC4)c1)C(=O)NC(CC)(C)C
0.263889	Clc1c(ccc(NC(=O)c2ccc(cc2)C3=NC(=NN3)C4CC4)c1)C(=O)NC(CC)(C)C
0.263889	Clc1c(ccc(NC(=O)c2ccc(cc2)C3=NC(=NN3)C4CC4)c1)C(=O)NC(CC)(C)C
0.263889	Clc1c(ccc(NC(=O)c2ccc(cc2)C3=NC(=NN3)C4CC4)c1)C(=O)NC(CC)(C)C
0.263889	Clc1c(ccc(NC(=O)c2ccc(cc2)C3=NC(=NN3)C4CC4)c1)C(=O)NC(CC)(C)C
0.263889	Clc1c(ccc(NC(=O)c2ccc(cc2)C3=NC(=NN3)C4CC4)c1)C(=O)NC(CC)(C)C
0.263566	Clc1c(N2CCCCC2)ccc(NC(=O)C(=O)Nc3ccc(cc3)C(=O)Nc4ccccc4)c1
0.263566	Clc1c(N2CCCCC2)ccc(NC(=O)C(=O)Nc3ccc(cc3)C(=O)Nc4ccccc4)c1
0.263566	Clc1c(N2CCCCC2)ccc(NC(=O)C(=O)Nc3ccc(cc3)C(=O)Nc4ccccc4)c1
0.263566	Clc1c(N2CCCCC2)ccc(NC(=O)C(=O)Nc3ccc(cc3)C(=O)Nc4ccccc4)c1
0.263566	Clc1c(N2CCCCC2)ccc(NC(=O)C(=O)Nc3ccc(cc3)C(=O)Nc4ccccc4)c1
0.263566	Clc1c(N2CCCCC2)ccc(NC(=O)C(=O)Nc3ccc(cc3)C(=O)Nc4ccccc4)c1
0.263566	Clc1c(N2CCCCC2)ccc(NC(=O)C(=O)Nc3ccc(cc3)C(=O)Nc4ccccc4)c1
0.263566	Clc1c(N2CCCCC2)ccc(NC(=O)C(=O)Nc3ccc(cc3)C(=O)Nc4ccccc4)c1
0.263566	Clc1c(N2CCCCC2)ccc(NC(=O)C(=O)Nc3ccc(cc3)C(=O)Nc4ccccc4)c1
0.263566	Clc1c(N2CCCCC2)ccc(NC(=O)C(=O)Nc3ccc(cc3)C(=O)Nc4ccccc4)c1
0.263538	O=C(Nc1cc(NC(=O)CN2CCCCCC2)ccc1)C=3ON=C(c4ncccc4)C3
0.263538	O=C(Nc1cc(NC(=O)CN2CCCCCC2)ccc1)C=3ON=C(c4ncccc4)C3
0.263538	O=C(Nc1cc(NC(=O)CN2CCCCCC2)ccc1)C=3ON=C(c4ncccc4)C3
0.263538	O=C(Nc1cc(NC(=O)CN2CCCCCC2)ccc1)C=3ON=C(c4ncccc4)C3
0.263538	O=C(Nc1cc(NC(=O)CN2CCCCCC2)ccc1)C=3ON=C(c4ncccc4)C3
0.263538	O=C(Nc1cc(NC(=O)CN2CCCCCC2)ccc1)C=3ON=C(c4ncccc4)C3
0.263538	O=C(Nc1cc(NC(=O)CN2CCCCCC2)ccc1)C=3ON=C(c4ncccc4)C3
0.262963	Brc1ccc(cc1)C(=O)Nc2c(ccc(c2)C(=O)NC(c3ccc(OCCC)cc3)(C)C)C
0.262963	Brc1ccc(cc1)C(=O)Nc2c(ccc(c2)C(=O)NC(c3ccc(OCCC)cc3)(C)C)C
0.262963	Brc1ccc(cc1)C(=O)Nc2c(ccc(c2)C(=O)NC(c3ccc(OCCC)cc3)(C)C)C
0.262774	Brc1ccc(cc1)C(=O)Nc2c(ccc(c2)C(=O)N3C4CC(=C)CC3CCC4)C
0.262774	Brc1ccc(cc1)C(=O)Nc2c(ccc(c2)C(=O)N3C4CC(=C)CC3CCC4)C
0.262626	O=C(NNC(=O)CN1CCC(c2nc(c3ccc(OC)cc3)ccn2)CC1)c4cc(OC)c(OC)c(OC)c4
0.262626	O=C(NNC(=O)CN1CCC(c2nc(c3ccc(OC)cc3)ccn2)CC1)c4cc(OC)c(OC)c(OC)c4
0.262548	O=C(Nc1c(c(OC)cc(OC)c1)C)c2cnc(nc2)c3ccccc3
0.262548	O=C(Nc1c(c(OC)cc(OC)c1)C)c2cnc(nc2)c3ccccc3
0.262548	O=C(Nc1c(c(OC)cc(OC)c1)C)c2cnc(nc2)c3ccccc3
0.262548	O=C(Nc1c(c(OC)cc(OC)c1)C)c2cnc(nc2)c3ccccc3
0.262548	O=C(Nc1c(c(OC)cc(OC)c1)C)c2cnc(nc2)c3ccccc3
0.262458	Brc1c(OC)ccc(c1)C=2N=C(SC2)NC(=O)c3cc(c(cc3)C)C(=O)OC
0.262458	Brc1c(OC)ccc(c1)C=2N=C(SC2)NC(=O)c3cc(c(cc3)C)C(=O)OC
0.262458	Brc1c(OC)ccc(c1)C=2N=C(SC2)NC(=O)c3cc(c(cc3)C)C(=O)OC
0.262458	Brc1c(OC)ccc(c1)C=2N=C(SC2)NC(=O)c3cc(c(cc3)C)C(=O)OC
0.262458	Brc1c(OC)ccc(c1)C=2N=C(SC2)NC(=O)c3cc(c(cc3)C)C(=O)OC
0.262458	Brc1c(OC)ccc(c1)C=2N=C(SC2)NC(=O)c3cc(c(cc3)C)C(=O)OC
0.262458	Brc1c(OC)ccc(c1)C=2N=C(SC2)NC(=O)c3cc(c(cc3)C)C(=O)OC
0.262458	Brc1c(OC)ccc(c1)C=2N=C(SC2)NC(=O)c3cc(c(cc3)C)C(=O)OC
0.262458	Brc1c(OC)ccc(c1)C=2N=C(SC2)NC(=O)c3cc(c(cc3)C)C(=O)OC
0.262458	Brc1c(OC)ccc(c1)C=2N=C(SC2)NC(=O)c3cc(c(cc3)C)C(=O)OC
0.262458	S1C(c2nc(c(cc2)C(=O)Nc3c(OC(C)C)ccc(F)c3)C)=CC=C1
0.261905	O=C(NCC1CN(Cc2cnccc2)CCC1)c3cc(OC)c(OCCOC)cc3
0.261905	O=C(NCC1CN(Cc2cnccc2)CCC1)c3cc(OC)c(OCCOC)cc3
0.261905	O=C(NCC1CN(Cc2cnccc2)CCC1)c3cc(OC)c(OCCOC)cc3
0.261905	O=C(NCC1CN(Cc2cnccc2)CCC1)c3cc(OC)c(OCCOC)cc3
0.261905	O=C(NCC1CN(Cc2cnccc2)CCC1)c3cc(OC)c(OCCOC)cc3
0.261324	O=C(NCC(=O)Nc1cc(c(cc1)C)C=2OC=C(N2)C)c3ccc(OCC)cc3
0.261029	Brc1cc(ccc1)C(=O)Nc2ccc(cc2)CC(=O)NCC(=O)Nc3c(Cl)cc(cc3)C
0.261029	Brc1cc(ccc1)C(=O)Nc2ccc(cc2)CC(=O)NCC(=O)Nc3c(Cl)cc(cc3)C
0.261029	Brc1cc(ccc1)C(=O)Nc2ccc(cc2)CC(=O)NCC(=O)Nc3c(Cl)cc(cc3)C
0.261029	Brc1cc(ccc1)C(=O)Nc2ccc(cc2)CC(=O)NCC(=O)Nc3c(Cl)cc(cc3)C
0.261029	Brc1cc(ccc1)C(=O)Nc2ccc(cc2)CC(=O)NCC(=O)Nc3c(Cl)cc(cc3)C
0.261029	Brc1cc(ccc1)C(=O)Nc2ccc(cc2)CC(=O)NCC(=O)Nc3c(Cl)cc(cc3)C
0.261029	Brc1cc(ccc1)C(=O)Nc2ccc(cc2)CC(=O)NCC(=O)Nc3c(Cl)cc(cc3)C
0.261029	S1C(=NC=C1C(=O)Nc2nccc(c2)C(F)F)c3cnccc3
0.261029	S1C(=NC=C1C(=O)Nc2nccc(c2)C(F)F)c3cnccc3
0.261029	S1C(=NC=C1C(=O)Nc2nccc(c2)C(F)F)c3cnccc3
0.261029	S1C(=NC=C1C(=O)Nc2nccc(c2)C(F)F)c3cnccc3
0.261029	S1C(=NC=C1C(=O)Nc2nccc(c2)C(F)F)c3cnccc3
0.261029	S1C(=NC=C1C(=O)Nc2nccc(c2)C(F)F)c3cnccc3
0.261029	S1C(=NC=C1C(=O)Nc2nccc(c2)C(F)F)c3cnccc3
0.261029	S1C(=NC=C1C(=O)Nc2nccc(c2)C(F)F)c3cnccc3
0.261029	S1C(=NC=C1C(=O)Nc2nccc(c2)C(F)F)c3cnccc3
0.261029	S1C(=NC=C1C(=O)Nc2nccc(c2)C(F)F)c3cnccc3
0.26087	Brc1ccc(cc1)C(=O)Nc2c(ccc(c2)C(=O)NS(=O)(=O)CCC(C3CC3)(C)C)C
0.26087	Brc1ccc(cc1)C(=O)Nc2c(ccc(c2)C(=O)NS(=O)(=O)CCC(C3CC3)(C)C)C
0.26087	Brc1ccc(cc1)C(=O)Nc2c(ccc(c2)C(=O)NS(=O)(=O)CCC(C3CC3)(C)C)C
0.260714	O=C(Nc1c(cc(Oc2ccncc2)cc1)C)c3cc(ccc3)C4COCCC4
0.260714	O=C(Nc1c(cc(Oc2ccncc2)cc1)C)c3cc(ccc3)C4COCCC4
0.260714	O=C(Nc1c(cc(Oc2ccncc2)cc1)C)c3cc(ccc3)C4COCCC4
0.260714	O=C(Nc1c(cc(Oc2ccncc2)cc1)C)c3cc(ccc3)C4COCCC4
0.260714	O=C(Nc1c(cc(Oc2ccncc2)cc1)C)c3cc(ccc3)C4COCCC4
0.260714	O=C(Nc1c(cc(Oc2ccncc2)cc1)C)c3cc(ccc3)C4COCCC4
0.260714	O=C(Nc1c(cc(Oc2ccncc2)cc1)C)c3cc(ccc3)C4COCCC4
0.260274	Clc1ncc(c(c1)C(=O)NC=2N=C(SC2C)c3cnccc3)C
0.260274	Clc1ncc(c(c1)C(=O)NC=2N=C(SC2C)c3cnccc3)C
0.260274	Clc1ncc(c(c1)C(=O)NC=2N=C(SC2C)c3cnccc3)C
0.260274	Clc1ncc(c(c1)C(=O)NC=2N=C(SC2C)c3cnccc3)C
0.260274	Clc1ncc(c(c1)C(=O)NC=2N=C(SC2C)c3cnccc3)C
0.260274	Clc1ncc(c(c1)C(=O)NC=2N=C(SC2C)c3cnccc3)C
0.260274	Clc1ncc(c(c1)C(=O)NC=2N=C(SC2C)c3cnccc3)C
0.260274	Clc1ncc(c(c1)C(=O)NC=2N=C(SC2C)c3cnccc3)C
0.260274	Clc1ncc(c(c1)C(=O)NC=2N=C(SC2C)c3cnccc3)C
0.260274	Clc1ncc(c(c1)C(=O)NC=2N=C(SC2C)c3cnccc3)C
0.259868	S1C(=NC=C1C(=O)Nc2cc(c(cc2)C)C=3OC=C(N3)C)c4ccc(OC)cc4
0.259868	S1C(=NC=C1C(=O)Nc2cc(c(cc2)C)C=3OC=C(N3)C)c4ccc(OC)cc4
0.259868	S1C(=NC=C1C(=O)Nc2cc(c(cc2)C)C=3OC=C(N3)C)c4ccc(OC)cc4
0.259868	S1C(=NC=C1C(=O)Nc2cc(c(cc2)C)C=3OC=C(N3)C)c4ccc(OC)cc4
0.259868	S1C(=NC=C1C(=O)Nc2cc(c(cc2)C)C=3OC=C(N3)C)c4ccc(OC)cc4
0.259868	S1C(=NC=C1C(=O)Nc2cc(c(cc2)C)C=3OC=C(N3)C)c4ccc(OC)cc4
0.259868	S1C(=NC=C1C(=O)Nc2cc(c(cc2)C)C=3OC=C(N3)C)c4ccc(OC)cc4
0.259868	S1C(=NC=C1C(=O)Nc2cc(c(cc2)C)C=3OC=C(N3)C)c4ccc(OC)cc4
0.259868	S1C(=NC=C1C(=O)Nc2cc(c(cc2)C)C=3OC=C(N3)C)c4ccc(OC)cc4
0.259868	S1C(=NC=C1C(=O)Nc2cc(c(cc2)C)C=3OC=C(N3)C)c4ccc(OC)cc4
0.25969	Clc1cc(c2cnc(cc2)C(=O)NCc3ccc(NC(=O)NC)cc3)ccc1
0.25969	Clc1cc(c2cnc(cc2)C(=O)NCc3ccc(NC(=O)NC)cc3)ccc1
0.25969	Clc1cc(c2cnc(cc2)C(=O)NCc3ccc(NC(=O)NC)cc3)ccc1
0.258824	S(=O)(=O)(c1cc(ccc1)C(=O)Nc2c(cc(N)cc2)C)C
0.258824	S(=O)(=O)(c1cc(ccc1)C(=O)Nc2c(cc(N)cc2)C)C
0.258824	S(=O)(=O)(c1cc(ccc1)C(=O)Nc2c(cc(N)cc2)C)C
0.258772	O=C(Nc1c(ccc(c1)C)C)Cc2ccccc2
0.258772	O=C(Nc1c(ccc(c1)C)C)Cc2ccccc2
0.258772	O=C(Nc1c(ccc(c1)C)C)Cc2ccccc2
0.258772	O=C(Nc1c(ccc(c1)C)C)Cc2ccccc2
0.258772	O=C(Nc1c(ccc(c1)C)C)Cc2ccccc2
0.258741	Clc1ncc(c(c1)C(=O)Nc2c(cc(cc2)C(=O)N3CCOCC3)C)C
0.258741	Clc1ncc(c(c1)C(=O)Nc2c(cc(cc2)C(=O)N3CCOCC3)C)C
0.258741	Clc1ncc(c(c1)C(=O)Nc2c(cc(cc2)C(=O)N3CCOCC3)C)C
0.258741	Clc1ncc(c(c1)C(=O)Nc2c(cc(cc2)C(=O)N3CCOCC3)C)C
0.258675	S1C(=NC=C1C(=O)Nc2cc3c(NC(=O)C3(F)F)cc2)c4cnccc4
0.258675	S1C(=NC=C1C(=O)Nc2cc3c(NC(=O)C3(F)F)cc2)c4cnccc4
0.258621	S(=O)(=O)(c1cc(ccc1)C(=O)Nc2c(ccc(N3N=CC=C3)c2)C)C(F)F
0.258621	S(=O)(=O)(c1cc(ccc1)C(=O)Nc2c(ccc(N3N=CC=C3)c2)C)C(F)F
0.258621	S(=O)(=O)(c1cc(ccc1)C(=O)Nc2c(ccc(N3N=CC=C3)c2)C)C(F)F
0.258621	S(=O)(=O)(c1cc(ccc1)C(=O)Nc2c(ccc(N3N=CC=C3)c2)C)C(F)F
0.258621	S(=O)(=O)(c1cc(ccc1)C(=O)Nc2c(ccc(N3N=CC=C3)c2)C)C(F)F
0.258621	S(=O)(=O)(c1cc(ccc1)C(=O)Nc2c(ccc(N3N=CC=C3)c2)C)C(F)F
0.258621	S(=O)(=O)(c1cc(ccc1)C(=O)Nc2c(ccc(N3N=CC=C3)c2)C)C(F)F
0.258621	S(=O)(=O)(c1cc(ccc1)C(=O)Nc2c(ccc(N3N=CC=C3)c2)C)C(F)F
0.258621	S(=O)(=O)(c1cc(ccc1)C(=O)Nc2c(ccc(N3N=CC=C3)c2)C)C(F)F
0.258621	S(=O)(=O)(c1cc(ccc1)C(=O)Nc2c(ccc(N3N=CC=C3)c2)C)C(F)F
0.258389	Clc1c(ccc(c1)C(=O)OC)C(=O)Nc2cc(c(cc2)C)C=3OC=C(N3)C
0.258389	Clc1c(ccc(c1)C(=O)OC)C(=O)Nc2cc(c(cc2)C)C=3OC=C(N3)C
0.258389	Clc1c(ccc(c1)C(=O)OC)C(=O)Nc2cc(c(cc2)C)C=3OC=C(N3)C
0.258389	Clc1c(ccc(c1)C(=O)OC)C(=O)Nc2cc(c(cc2)C)C=3OC=C(N3)C
0.258389	Clc1c(ccc(c1)C(=O)OC)C(=O)Nc2cc(c(cc2)C)C=3OC=C(N3)C
0.258389	Clc1c(ccc(c1)C(=O)OC)C(=O)Nc2cc(c(cc2)C)C=3OC=C(N3)C
0.258389	Clc1c(ccc(c1)C(=O)OC)C(=O)Nc2cc(c(cc2)C)C=3OC=C(N3)C
0.258389	Clc1c(ccc(c1)C(=O)OC)C(=O)Nc2cc(c(cc2)C)C=3OC=C(N3)C
0.258389	Clc1c(ccc(c1)C(=O)OC)C(=O)Nc2cc(c(cc2)C)C=3OC=C(N3)C
0.258389	Clc1c(ccc(c1)C(=O)OC)C(=O)Nc2cc(c(cc2)C)C=3OC=C(N3)C
0.258065	Fc1c(NC(=O)C(c2c(cncc2)C)C)cc(NC(=O)c3cc4OCOc4cc3)cc1
0.257962	FC(C1N(C(=O)C(=O)Nc2c(ccc(c3nccnc3)c2)C)CCC1)C
0.257962	FC(C1N(C(=O)C(=O)Nc2c(ccc(c3nccnc3)c2)C)CCC1)C
0.257962	FC(C1N(C(=O)C(=O)Nc2c(ccc(c3nccnc3)c2)C)CCC1)C
0.257962	FC(C1N(C(=O)C(=O)Nc2c(ccc(c3nccnc3)c2)C)CCC1)C
0.257962	FC(C1N(C(=O)C(=O)Nc2c(ccc(c3nccnc3)c2)C)CCC1)C
0.257962	FC(C1N(C(=O)C(=O)Nc2c(ccc(c3nccnc3)c2)C)CCC1)C
0.257962	FC(C1N(C(=O)C(=O)Nc2c(ccc(c3nccnc3)c2)C)CCC1)C
0.257962	FC(C1N(C(=O)C(=O)Nc2c(ccc(c3nccnc3)c2)C)CCC1)C
0.257962	FC(C1N(C(=O)C(=O)Nc2c(ccc(c3nccnc3)c2)C)CCC1)C
0.257962	FC(C1N(C(=O)C(=O)Nc2c(ccc(c3nccnc3)c2)C)CCC1)C
0.257813	O=C(Nc1c(cc(cc1)C(C)C)C)C=2N=C(NC2)C
0.257813	O=C(Nc1c(cc(cc1)C(C)C)C)C=2N=C(NC2)C
0.257813	O=C(Nc1c(cc(cc1)C(C)C)C)C=2N=C(NC2)C
0.257813	O=C(Nc1c(cc(cc1)C(C)C)C)C=2N=C(NC2)C
0.257246	Brc1c(cc(cc1)C(=O)NCC2OCCCN(Cc3ccccc3)C2)C
0.257246	Brc1c(cc(cc1)C(=O)NCC2OCCCN(Cc3ccccc3)C2)C
0.257246	Brc1c(cc(cc1)C(=O)NCC2OCCCN(Cc3ccccc3)C2)C
0.257246	Brc1c(cc(cc1)C(=O)NCC2OCCCN(Cc3ccccc3)C2)C
0.257246	Brc1c(cc(cc1)C(=O)NCC2OCCCN(Cc3ccccc3)C2)C
0.257246	Brc1c(cc(cc1)C(=O)NCC2OCCCN(Cc3ccccc3)C2)C
0.257246	Brc1c(cc(cc1)C(=O)NCC2OCCCN(Cc3ccccc3)C2)C
0.257042	Fc1c(cc(NC(=O)C)cc1)C(=O)NC2CCN(Cc3cc(C#N)ccc3)CC2
0.257042	Fc1c(cc(NC(=O)C)cc1)C(=O)NC2CCN(Cc3cc(C#N)ccc3)CC2
0.257042	Fc1c(cc(NC(=O)C)cc1)C(=O)NC2CCN(Cc3cc(C#N)ccc3)CC2
0.257042	Fc1c(cc(NC(=O)C)cc1)C(=O)NC2CCN(Cc3cc(C#N)ccc3)CC2
0.257042	Fc1c(cc(NC(=O)C)cc1)C(=O)NC2CCN(Cc3cc(C#N)ccc3)CC2
0.257042	Fc1c(cc(NC(=O)C)cc1)C(=O)NC2CCN(Cc3cc(C#N)ccc3)CC2
0.257042	Fc1c(cc(NC(=O)C)cc1)C(=O)NC2CCN(Cc3cc(C#N)ccc3)CC2
0.257042	Fc1c(cc(NC(=O)C)cc1)C(=O)NC2CCN(Cc3cc(C#N)ccc3)CC2
0.257042	Fc1c(cc(NC(=O)C)cc1)C(=O)NC2CCN(Cc3cc(C#N)ccc3)CC2
0.257042	Fc1c(cc(NC(=O)C)cc1)C(=O)NC2CCN(Cc3cc(C#N)ccc3)CC2
0.257028	Brc1cc(F)cc(NC(=O)c2ncc(c3cc(Cl)ccc3)cc2)c1
0.257028	Brc1cc(F)cc(NC(=O)c2ncc(c3cc(Cl)ccc3)cc2)c1
0.257028	Brc1cc(F)cc(NC(=O)c2ncc(c3cc(Cl)ccc3)cc2)c1
0.257028	Brc1cc(F)cc(NC(=O)c2ncc(c3cc(Cl)ccc3)cc2)c1
0.257028	Brc1cc(F)cc(NC(=O)c2ncc(c3cc(Cl)ccc3)cc2)c1
0.257028	Brc1cc(F)cc(NC(=O)c2ncc(c3cc(Cl)ccc3)cc2)c1
0.257028	Brc1cc(F)cc(NC(=O)c2ncc(c3cc(Cl)ccc3)cc2)c1
0.257028	Brc1cc(F)cc(NC(=O)c2ncc(c3cc(Cl)ccc3)cc2)c1
0.257028	Brc1cc(F)cc(NC(=O)c2ncc(c3cc(Cl)ccc3)cc2)c1
0.257028	Brc1cc(F)cc(NC(=O)c2ncc(c3cc(Cl)ccc3)cc2)c1
0.256966	O=C(N1CC(c2c(OC)nccc2)CC1)c3cc(NC(=O)Cc4ccncc4)c(cc3)C
0.256966	O=C(N1CC(c2c(OC)nccc2)CC1)c3cc(NC(=O)Cc4ccncc4)c(cc3)C
0.256966	O=C(N1CC(c2c(OC)nccc2)CC1)c3cc(NC(=O)Cc4ccncc4)c(cc3)C
0.256881	O=C(N(CC1N(CCC1)CC)CCN(C)C)C(=O)Nc2c(ccc(c3nccnc3)c2)C
0.256757	Ic1c(cccc1)C(=O)Nc2c(ccc(NC(=O)N(C(CC)C)CCO)c2)C
0.256757	Ic1c(cccc1)C(=O)Nc2c(ccc(NC(=O)N(C(CC)C)CCO)c2)C
0.256757	Ic1c(cccc1)C(=O)Nc2c(ccc(NC(=O)N(C(CC)C)CCO)c2)C
0.256757	Ic1c(cccc1)C(=O)Nc2c(ccc(NC(=O)N(C(CC)C)CCO)c2)C
0.256757	Ic1c(cccc1)C(=O)Nc2c(ccc(NC(=O)N(C(CC)C)CCO)c2)C
0.256757	Ic1c(cccc1)C(=O)Nc2c(ccc(NC(=O)N(C(CC)C)CCO)c2)C
0.256757	Ic1c(cccc1)C(=O)Nc2c(ccc(NC(=O)N(C(CC)C)CCO)c2)C
0.256757	Ic1c(cccc1)C(=O)Nc2c(ccc(NC(=O)N(C(CC)C)CCO)c2)C
0.256757	Ic1c(cccc1)C(=O)Nc2c(ccc(NC(=O)N(C(CC)C)CCO)c2)C
0.256757	Ic1c(cccc1)C(=O)Nc2c(ccc(NC(=O)N(C(CC)C)CCO)c2)C
0.256329	Fc1c(NC(=O)C=2C(=NNC2)C(C)(C)C)ccc(c1)CN3CC(=O)N(CC3)C
0.256329	Fc1c(NC(=O)C=2C(=NNC2)C(C)(C)C)ccc(c1)CN3CC(=O)N(CC3)C
0.256329	Fc1c(NC(=O)C=2C(=NNC2)C(C)(C)C)ccc(c1)CN3CC(=O)N(CC3)C
0.256329	Fc1c(NC(=O)C=2C(=NNC2)C(C)(C)C)ccc(c1)CN3CC(=O)N(CC3)C
0.256329	Fc1c(NC(=O)C=2C(=NNC2)C(C)(C)C)ccc(c1)CN3CC(=O)N(CC3)C
0.256329	Fc1c(NC(=O)C=2C(=NNC2)C(C)(C)C)ccc(c1)CN3CC(=O)N(CC3)C
0.256329	Fc1c(NC(=O)C=2C(=NNC2)C(C)(C)C)ccc(c1)CN3CC(=O)N(CC3)C
0.25614	Fc1cncc(c2cc(NC(=O)C(=O)N3CC4(CCCC3)CCCCC4)c(cc2)C)c1
0.25614	Fc1cncc(c2cc(NC(=O)C(=O)N3CC4(CCCC3)CCCCC4)c(cc2)C)c1
0.25614	Fc1cncc(c2cc(NC(=O)C(=O)N3CC4(CCCC3)CCCCC4)c(cc2)C)c1
0.255814	Clc1ccc(cc1)CN2c3c(cc(NC(=O)C=4N=C(NC4)c5cc([N+]([O-])=O)ccc5)cc3)CCC2=O
0.255814	Clc1ccc(cc1)CN2c3c(cc(NC(=O)C=4N=C(NC4)c5cc([N+]([O-])=O)ccc5)cc3)CCC2=O
0.255556	Brc1cc(ccc1)C(=O)Nc2c(ccc(F)c2)C(=O)Nc3cncc(OC)c3
0.255034	O=C(NC1CCC(O)(C(C)C)CC1)c2c(nccc2)Nc3c(cc(cc3)C)C
0.255034	O=C(NC1CCC(O)(C(C)C)CC1)c2c(nccc2)Nc3c(cc(cc3)C)C
0.255034	O=C(NC1CCC(O)(C(C)C)CC1)c2c(nccc2)Nc3c(cc(cc3)C)C
0.255034	O=C(NC1CCC(O)(C(C)C)CC1)c2c(nccc2)Nc3c(cc(cc3)C)C
0.255034	O=C(NC1CCC(O)(C(C)C)CC1)c2c(nccc2)Nc3c(cc(cc3)C)C
0.255034	O=C(NC1CCC(O)(C(C)C)CC1)c2c(nccc2)Nc3c(cc(cc3)C)C
0.255034	O=C(NC1CCC(O)(C(C)C)CC1)c2c(nccc2)Nc3c(cc(cc3)C)C
0.255034	O=C(NC1CCC(O)(C(C)C)CC1)c2c(nccc2)Nc3c(cc(cc3)C)C
0.255034	O=C(NC1CCC(O)(C(C)C)CC1)c2c(nccc2)Nc3c(cc(cc3)C)C
0.255034	O=C(NC1CCC(O)(C(C)C)CC1)c2c(nccc2)Nc3c(cc(cc3)C)C
0.25498	Brc1cc(F)cc(NC(=O)c2cc(c(cc2)C)C(=O)OC)c1
0.25498	Brc1cc(F)cc(NC(=O)c2cc(c(cc2)C)C(=O)OC)c1
0.25498	Brc1cc(F)cc(NC(=O)c2cc(c(cc2)C)C(=O)OC)c1
0.25498	Brc1cc(F)cc(NC(=O)c2cc(c(cc2)C)C(=O)OC)c1
0.25498	Brc1cc(F)cc(NC(=O)c2cc(c(cc2)C)C(=O)OC)c1
0.25498	Brc1cc(F)cc(NC(=O)c2cc(c(cc2)C)C(=O)OC)c1
0.25498	Brc1cc(F)cc(NC(=O)c2cc(c(cc2)C)C(=O)OC)c1
0.25498	Brc1cc(F)cc(NC(=O)c2cc(c(cc2)C)C(=O)OC)c1
0.25498	Brc1cc(F)cc(NC(=O)c2cc(c(cc2)C)C(=O)OC)c1
0.25498	Brc1cc(F)cc(NC(=O)c2cc(c(cc2)C)C(=O)OC)c1
0.254753	O=C(Nc1cc(NC(=O)C(C)(C)C)c(cc1)C)NCc2cc(ccc2)CC(=O)O
0.254753	O=C(Nc1cc(NC(=O)C(C)(C)C)c(cc1)C)NCc2cc(ccc2)CC(=O)O
0.254753	O=C(Nc1cc(NC(=O)C(C)(C)C)c(cc1)C)NCc2cc(ccc2)CC(=O)O
0.254753	O=C(Nc1cc(NC(=O)C(C)(C)C)c(cc1)C)NCc2cc(ccc2)CC(=O)O
0.254753	O=C(Nc1cc(NC(=O)C(C)(C)C)c(cc1)C)NCc2cc(ccc2)CC(=O)O
0.254753	O=C(Nc1cc(NC(=O)C(C)(C)C)c(cc1)C)NCc2cc(ccc2)CC(=O)O
0.254753	O=C(Nc1cc(NC(=O)C(C)(C)C)c(cc1)C)NCc2cc(ccc2)CC(=O)O
0.254753	O=C(Nc1cc(NC(=O)C(C)(C)C)c(cc1)C)NCc2cc(ccc2)CC(=O)O
0.254753	O=C(Nc1cc(NC(=O)C(C)(C)C)c(cc1)C)NCc2cc(ccc2)CC(=O)O
0.254753	O=C(Nc1cc(NC(=O)C(C)(C)C)c(cc1)C)NCc2cc(ccc2)CC(=O)O
0.254658	O=C(OCC(=O)Nc1c(ccc(c1)C(=O)Nc2ccccc2)C)C3=C(N(N=C3)CC(C)C)CC
0.254545	O=C(NC)c1ccc(NC(=O)CN2CCC(C(=O)c3c(cc(cc3)C)C)CC2)cc1
0.254417	O=C(Nc1ccc(NC(=O)C=2NN=C(c3c(cc(cc3)C)C)C2)cc1)C=4OC=CC4
0.254417	O=C(Nc1ccc(NC(=O)C=2NN=C(c3c(cc(cc3)C)C)C2)cc1)C=4OC=CC4
0.254417	O=C(Nc1ccc(NC(=O)C=2NN=C(c3c(cc(cc3)C)C)C2)cc1)C=4OC=CC4
0.254417	O=C(Nc1ccc(NC(=O)C=2NN=C(c3c(cc(cc3)C)C)C2)cc1)C=4OC=CC4
0.25431	O=C(N(CCC)CCC)c1ccc(NC(=O)c2cnccc2)cc1
0.25431	O=C(N(CCC)CCC)c1ccc(NC(=O)c2cnccc2)cc1
0.25431	O=C(N(CCC)CCC)c1ccc(NC(=O)c2cnccc2)cc1
0.254072	S1c2c(N=C1SCc3ccc(cc3)C(=O)Nc4c(cc(Oc5ccncc5)cc4)C)cccc2
0.254019	O=C(Nc1c(ccc(c2nccnc2)c1)C)C(=O)NCC3C(NC(=O)CC3)C
0.254019	O=C(Nc1c(ccc(c2nccnc2)c1)C)C(=O)NCC3C(NC(=O)CC3)C
0.254019	O=C(Nc1c(ccc(c2nccnc2)c1)C)C(=O)NCC3C(NC(=O)CC3)C
0.254019	O=C(Nc1c(ccc(c2nccnc2)c1)C)C(=O)NCC3C(NC(=O)CC3)C
0.254019	O=C(Nc1c(ccc(c2nccnc2)c1)C)C(=O)NCC3C(NC(=O)CC3)C
0.254019	O=C(Nc1c(ccc(c2nccnc2)c1)C)C(=O)NCC3C(NC(=O)CC3)C
0.254019	O=C(Nc1c(ccc(c2nccnc2)c1)C)C(=O)NCC3C(NC(=O)CC3)C
0.254019	O=C(Nc1c(ccc(c2nccnc2)c1)C)C(=O)NCC3C(NC(=O)CC3)C
0.254019	O=C(Nc1c(ccc(c2nccnc2)c1)C)C(=O)NCC3C(NC(=O)CC3)C
0.254019	O=C(Nc1c(ccc(c2nccnc2)c1)C)C(=O)NCC3C(NC(=O)CC3)C
0.253906	FC(F)(F)c1ncc(cc1)C(=O)Nc2cc(NC(=O)N3CCCC3)ccc2
0.253906	FC(F)(F)c1ncc(cc1)C(=O)Nc2cc(NC(=O)N3CCCC3)ccc2
0.253906	FC(F)(F)c1ncc(cc1)C(=O)Nc2cc(NC(=O)N3CCCC3)ccc2
0.253906	FC(F)(F)c1ncc(cc1)C(=O)Nc2cc(NC(=O)N3CCCC3)ccc2
0.253906	FC(F)(F)c1ncc(cc1)C(=O)Nc2cc(NC(=O)N3CCCC3)ccc2
0.253906	FC(F)(F)c1ncc(cc1)C(=O)Nc2cc(NC(=O)N3CCCC3)ccc2
0.253623	O=C(OC(C)(C)C)NCC1=NC(=NN1)c2ccc(NC(=O)c3c(cccc3)C)cc2
0.253623	O=C(OC(C)(C)C)NCC1=NC(=NN1)c2ccc(NC(=O)c3c(cccc3)C)cc2
0.253623	O=C(OC(C)(C)C)NCC1=NC(=NN1)c2ccc(NC(=O)c3c(cccc3)C)cc2
0.253571	Fc1cc(ccc1)CN2CCN(C(=O)C(=O)Nc3cc(ccc3)C(=O)NCC(=O)NC)CC2
0.253571	Fc1cc(ccc1)CN2CCN(C(=O)C(=O)Nc3cc(ccc3)C(=O)NCC(=O)NC)CC2
0.253571	Fc1cc(ccc1)CN2CCN(C(=O)C(=O)Nc3cc(ccc3)C(=O)NCC(=O)NC)CC2
0.253571	Fc1cc(ccc1)CN2CCN(C(=O)C(=O)Nc3cc(ccc3)C(=O)NCC(=O)NC)CC2
0.253571	Fc1cc(ccc1)CN2CCN(C(=O)C(=O)Nc3cc(ccc3)C(=O)NCC(=O)NC)CC2
0.253571	Fc1cc(ccc1)CN2CCN(C(=O)C(=O)Nc3cc(ccc3)C(=O)NCC(=O)NC)CC2
0.253472	O=C(Nc1ccc(cc1)C2=NOC(O)=N2)C=3C(=NN(C3)C)c4cnccc4
0.253472	O=C(Nc1ccc(cc1)C2=NOC(O)=N2)C=3C(=NN(C3)C)c4cnccc4
0.253472	O=C(Nc1ccc(cc1)C2=NOC(O)=N2)C=3C(=NN(C3)C)c4cnccc4
0.253472	O=C(Nc1ccc(cc1)C2=NOC(O)=N2)C=3C(=NN(C3)C)c4cnccc4
0.253472	O=C(Nc1ccc(cc1)C2=NOC(O)=N2)C=3C(=NN(C3)C)c4cnccc4
0.253472	O=C(Nc1ccc(cc1)C2=NOC(O)=N2)C=3C(=NN(C3)C)c4cnccc4
0.253472	O=C(Nc1ccc(cc1)C2=NOC(O)=N2)C=3C(=NN(C3)C)c4cnccc4
0.253472	O=C(Nc1ccc(cc1)C2=NOC(O)=N2)C=3C(=NN(C3)C)c4cnccc4
0.253472	O=C(Nc1ccc(cc1)C2=NOC(O)=N2)C=3C(=NN(C3)C)c4cnccc4
0.253472	O=C(Nc1ccc(cc1)C2=NOC(O)=N2)C=3C(=NN(C3)C)c4cnccc4
0.253456	Clc1ncc(cc1)CN2CCN(Cc3cnccc3)CC2
0.253456	Clc1ncc(cc1)CN2CCN(Cc3cnccc3)CC2
0.253456	Clc1ncc(cc1)CN2CCN(Cc3cnccc3)CC2
0.253456	Clc1ncc(cc1)CN2CCN(Cc3cnccc3)CC2
0.253456	Clc1ncc(cc1)CN2CCN(Cc3cnccc3)CC2
0.253456	Clc1ncc(cc1)CN2CCN(Cc3cnccc3)CC2
0.253425	O=C(N(C)C)Nc1c(ccc(NC(=O)C=2N(N=C(C2)C3CCC3)C)c1)C
0.253425	O=C(N(C)C)Nc1c(ccc(NC(=O)C=2N(N=C(C2)C3CCC3)C)c1)C
0.253425	O=C(N(C)C)Nc1c(ccc(NC(=O)C=2N(N=C(C2)C3CCC3)C)c1)C
0.253425	O=C(N(C)C)Nc1c(ccc(NC(=O)C=2N(N=C(C2)C3CCC3)C)c1)C
0.253425	O=C(N(C)C)Nc1c(ccc(NC(=O)C=2N(N=C(C2)C3CCC3)C)c1)C
0.253425	O=C(N(C)C)Nc1c(ccc(NC(=O)C=2N(N=C(C2)C3CCC3)C)c1)C
0.253425	O=C(N(C)C)Nc1c(ccc(NC(=O)C=2N(N=C(C2)C3CCC3)C)c1)C
0.253425	O=C(N(C)C)Nc1c(ccc(NC(=O)C=2N(N=C(C2)C3CCC3)C)c1)C
0.253425	O=C(N(C)C)Nc1c(ccc(NC(=O)C=2N(N=C(C2)C3CCC3)C)c1)C
0.253425	O=C(N(C)C)Nc1c(ccc(NC(=O)C=2N(N=C(C2)C3CCC3)C)c1)C
0.253394	FC(F)(F)c1cc(NC(=O)c2ccc(cc2)C)ccc1
0.253394	FC(F)(F)c1cc(NC(=O)c2ccc(cc2)C)ccc1
0.253394	FC(F)(F)c1cc(NC(=O)c2ccc(cc2)C)ccc1
0.253394	FC(F)(F)c1cc(NC(=O)c2ccc(cc2)C)ccc1
0.253333	Brc1cc(ccc1)COc2c(Cl)cc(cc2)C(=O)Nc3nccc(N4CCNCC4)c3
0.253333	Brc1cc(ccc1)COc2c(Cl)cc(cc2)C(=O)Nc3nccc(N4CCNCC4)c3
0.253333	Brc1cc(ccc1)COc2c(Cl)cc(cc2)C(=O)Nc3nccc(N4CCNCC4)c3
0.253333	Brc1cc(ccc1)COc2c(Cl)cc(cc2)C(=O)Nc3nccc(N4CCNCC4)c3
0.253333	Brc1cc(ccc1)COc2c(Cl)cc(cc2)C(=O)Nc3nccc(N4CCNCC4)c3
0.253333	Brc1cc(ccc1)COc2c(Cl)cc(cc2)C(=O)Nc3nccc(N4CCNCC4)c3
0.253333	Brc1cc(ccc1)COc2c(Cl)cc(cc2)C(=O)Nc3nccc(N4CCNCC4)c3
0.253333	Brc1cc(ccc1)COc2c(Cl)cc(cc2)C(=O)Nc3nccc(N4CCNCC4)c3
0.253333	Brc1cc(ccc1)COc2c(Cl)cc(cc2)C(=O)Nc3nccc(N4CCNCC4)c3
0.253333	Brc1cc(ccc1)COc2c(Cl)cc(cc2)C(=O)Nc3nccc(N4CCNCC4)c3
0.253165	Brc1cc(F)cc(NC(=O)c2cc(F)cc(c3ncccc3)c2)c1
0.253165	Brc1cc(F)cc(NC(=O)c2cc(F)cc(c3ncccc3)c2)c1
0.252137	Brc1c(ccc(c1)CN2CCN(CC=3SC=CC3)CC2)C
0.252137	Brc1c(ccc(c1)CN2CCN(CC=3SC=CC3)CC2)C
0.252137	Brc1c(ccc(c1)CN2CCN(CC=3SC=CC3)CC2)C
0.252137	Brc1c(ccc(c1)CN2CCN(CC=3SC=CC3)CC2)C
0.252137	Brc1c(ccc(c1)CN2CCN(CC=3SC=CC3)CC2)C
0.251938	O=C(Nc1cc(ccc1)CC#N)c2c(Nc3cc(OC)ccc3)cccc2
0.251938	O=C(Nc1cc(ccc1)CC#N)c2c(Nc3cc(OC)ccc3)cccc2
0.251938	O=C(Nc1cc(ccc1)CC#N)c2c(Nc3cc(OC)ccc3)cccc2
0.251678	O=C(NCC(=O)N(OCC)CC)c1c(nccc1)Nc2c(cc(cc2)C)C
0.251678	O=C(NCC(=O)N(OCC)CC)c1c(nccc1)Nc2c(cc(cc2)C)C
0.251678	S1C(=NN=C1)C(NC(=O)c2c(nccc2)Nc3c(cc(cc3)C)C)C
0.251678	S1C(=NN=C1)C(NC(=O)c2c(nccc2)Nc3c(cc(cc3)C)C)C
0.251678	S1C(=NN=C1)C(NC(=O)c2c(nccc2)Nc3c(cc(cc3)C)C)C
0.251678	S1C(=NN=C1)C(NC(=O)c2c(nccc2)Nc3c(cc(cc3)C)C)C
0.251678	S1C(=NN=C1)C(NC(=O)c2c(nccc2)Nc3c(cc(cc3)C)C)C
0.251678	S1C(=NN=C1)C(NC(=O)c2c(nccc2)Nc3c(cc(cc3)C)C)C
0.251678	S1C(=NN=C1)C(NC(=O)c2c(nccc2)Nc3c(cc(cc3)C)C)C
0.251678	S1C(=NN=C1)C(NC(=O)c2c(nccc2)Nc3c(cc(cc3)C)C)C
0.251678	S1C(=NN=C1)C(NC(=O)c2c(nccc2)Nc3c(cc(cc3)C)C)C
0.251678	S1C(=NN=C1)C(NC(=O)c2c(nccc2)Nc3c(cc(cc3)C)C)C
0.251634	O=C(Nc1c(ccc(c1)C=2N(N=CC2)C)C)C=3N(N=C(C3)C4CCC4)C
0.251634	O=C(Nc1c(ccc(c1)C=2N(N=CC2)C)C)C=3N(N=C(C3)C4CCC4)C
0.251634	O=C(Nc1c(ccc(c1)C=2N(N=CC2)C)C)C=3N(N=C(C3)C4CCC4)C
0.251634	O=C(Nc1c(ccc(c1)C=2N(N=CC2)C)C)C=3N(N=C(C3)C4CCC4)C
0.251634	O=C(Nc1c(ccc(c1)C=2N(N=CC2)C)C)C=3N(N=C(C3)C4CCC4)C
0.251634	O=C(Nc1c(ccc(c1)C=2N(N=CC2)C)C)C=3N(N=C(C3)C4CCC4)C
0.251634	O=C(Nc1c(ccc(c1)C=2N(N=CC2)C)C)C=3N(N=C(C3)C4CCC4)C
0.251634	O=C(Nc1c(ccc(c1)C=2N(N=CC2)C)C)C=3N(N=C(C3)C4CCC4)C
0.251634	O=C(Nc1c(ccc(c1)C=2N(N=CC2)C)C)C=3N(N=C(C3)C4CCC4)C
0.251634	O=C(Nc1c(ccc(c1)C=2N(N=CC2)C)C)C=3N(N=C(C3)C4CCC4)C
0.251029	O=Cc1c(nccc1)Nc2c(cc(cc2)C)C
0.250896	O=C(Nc1ccc(cc1)CN2N=CC=C2)C=3C(=O)NC(c4ccccc4)=CC3
0.250896	O=C(Nc1ccc(cc1)CN2N=CC=C2)C=3C(=O)NC(c4ccccc4)=CC3
0.250896	O=C(Nc1ccc(cc1)CN2N=CC=C2)C=3C(=O)NC(c4ccccc4)=CC3
0.250896	O=C(Nc1ccc(cc1)CN2N=CC=C2)C=3C(=O)NC(c4ccccc4)=CC3
0.250896	O=C(Nc1ccc(cc1)CN2N=CC=C2)C=3C(=O)NC(c4ccccc4)=CC3
0.250896	O=C(Nc1ccc(cc1)CN2N=CC=C2)C=3C(=O)NC(c4ccccc4)=CC3
0.250896	O=C(Nc1ccc(cc1)CN2N=CC=C2)C=3C(=O)NC(c4ccccc4)=CC3
0.250896	O=C(Nc1ccc(cc1)CN2N=CC=C2)C=3C(=O)NC(c4ccccc4)=CC3
0.250896	O=C(Nc1ccc(cc1)CN2N=CC=C2)C=3C(=O)NC(c4ccccc4)=CC3
0.250896	O=C(Nc1ccc(cc1)CN2N=CC=C2)C=3C(=O)NC(c4ccccc4)=CC3
0.250847	S1C(=NC=C1C(=O)Nc2ccc(cc2)C3=NNC(=N3)CNC(=O)OC(C)(C)C)c4cnccc4
0.250847	S1C(=NC=C1C(=O)Nc2ccc(cc2)C3=NNC(=N3)CNC(=O)OC(C)(C)C)c4cnccc4
0.250847	S1C(=NC=C1C(=O)Nc2ccc(cc2)C3=NNC(=N3)CNC(=O)OC(C)(C)C)c4cnccc4
0.250847	S1C(=NC=C1C(=O)Nc2ccc(cc2)C3=NNC(=N3)CNC(=O)OC(C)(C)C)c4cnccc4
0.250847	S1C(=NC=C1C(=O)Nc2ccc(cc2)C3=NNC(=N3)CNC(=O)OC(C)(C)C)c4cnccc4
0.250847	S1C(=NC=C1C(=O)Nc2ccc(cc2)C3=NNC(=N3)CNC(=O)OC(C)(C)C)c4cnccc4
0.250847	S1C(=NC=C1C(=O)Nc2ccc(cc2)C3=NNC(=N3)CNC(=O)OC(C)(C)C)c4cnccc4
0.250847	S1C(=NC=C1C(=O)Nc2ccc(cc2)C3=NNC(=N3)CNC(=O)OC(C)(C)C)c4cnccc4
0.250847	S1C(=NC=C1C(=O)Nc2ccc(cc2)C3=NNC(=N3)CNC(=O)OC(C)(C)C)c4cnccc4
0.250847	S1C(=NC=C1C(=O)Nc2ccc(cc2)C3=NNC(=N3)CNC(=O)OC(C)(C)C)c4cnccc4
0.25	[O-][N+](=O)c1cc(ccc1)C2=NC(C(=O)Nc3cc(ccc3)CC#N)=CN2
0.25	[O-][N+](=O)c1cc(ccc1)C2=NC(C(=O)Nc3cc(ccc3)CC#N)=CN2
0.25	[O-][N+](=O)c1cc(ccc1)C2=NC(C(=O)Nc3cc(ccc3)CC#N)=CN2
0.25	[O-][N+](=O)c1cc(ccc1)C2=NC(C(=O)Nc3cc(ccc3)CC#N)=CN2
0.25	FC(F)c1cc(ncc1)NC(=O)c2c(Nc3cc(OC)ccc3)cccc2
0.25	FC(F)c1cc(ncc1)NC(=O)c2c(Nc3cc(OC)ccc3)cccc2
0.25	FC(F)c1cc(ncc1)NC(=O)c2c(Nc3cc(OC)ccc3)cccc2
0.25	FC(F)c1cc(ncc1)NC(=O)c2c(Nc3cc(OC)ccc3)cccc2
0.25	FC(F)c1cc(ncc1)NC(=O)c2c(Nc3cc(OC)ccc3)cccc2
0.25	FC(F)c1cc(ncc1)NC(=O)c2c(Nc3cc(OC)ccc3)cccc2
0.25	O=C(Nc1ccc(N2CCCCCC2)cc1)c3cc(ccc3)CN
0.25	Brc1cc(ccc1)C(=O)Nc2ccc(cc2)CC(=O)Nc3c(NCCCC)ccc(S(=O)(=O)N4CCOCC4)c3
0.25	Brc1cc(ccc1)C(=O)Nc2ccc(cc2)CC(=O)Nc3c(NCCCC)ccc(S(=O)(=O)N4CCOCC4)c3
0.25	Brc1cc(ccc1)C(=O)Nc2ccc(cc2)CC(=O)Nc3c(NCCCC)ccc(S(=O)(=O)N4CCOCC4)c3
0.25	Brc1cc(ccc1)C(=O)Nc2ccc(cc2)CC(=O)Nc3c(NCCCC)ccc(S(=O)(=O)N4CCOCC4)c3
0.25	Brc1cc(ccc1)C(=O)Nc2ccc(cc2)CC(=O)Nc3c(NCCCC)ccc(S(=O)(=O)N4CCOCC4)c3
0.249191	O=C(Nc1cc(Oc2nccc(c2)C)c(cc1)C)c3c(O)cc(NC(=O)Cc4c(cccc4)C)cc3
0.249191	O=C(Nc1cc(Oc2nccc(c2)C)c(cc1)C)c3c(O)cc(NC(=O)Cc4c(cccc4)C)cc3
0.249191	O=C(Nc1cc(Oc2nccc(c2)C)c(cc1)C)c3c(O)cc(NC(=O)Cc4c(cccc4)C)cc3
0.249191	O=C(Nc1cc(Oc2nccc(c2)C)c(cc1)C)c3c(O)cc(NC(=O)Cc4c(cccc4)C)cc3
0.249191	O=C(Nc1cc(Oc2nccc(c2)C)c(cc1)C)c3c(O)cc(NC(=O)Cc4c(cccc4)C)cc3
0.249191	O=C(Nc1cc(Oc2nccc(c2)C)c(cc1)C)c3c(O)cc(NC(=O)Cc4c(cccc4)C)cc3
0.249191	O=C(Nc1cc(Oc2nccc(c2)C)c(cc1)C)c3c(O)cc(NC(=O)Cc4c(cccc4)C)cc3
0.249191	O=C(Nc1cc(Oc2nccc(c2)C)c(cc1)C)c3c(O)cc(NC(=O)Cc4c(cccc4)C)cc3
0.249191	O=C(Nc1cc(Oc2nccc(c2)C)c(cc1)C)c3c(O)cc(NC(=O)Cc4c(cccc4)C)cc3
0.249191	O=C(Nc1cc(Oc2nccc(c2)C)c(cc1)C)c3c(O)cc(NC(=O)Cc4c(cccc4)C)cc3
0.249123	O=C(N1CC2(C1)CC3(C2)CCC3)c4c(nccc4)Nc5c(cc(cc5)C)C
0.249123	O=C(N1CC2(C1)CC3(C2)CCC3)c4c(nccc4)Nc5c(cc(cc5)C)C
0.249123	O=C(N1CC2(C1)CC3(C2)CCC3)c4c(nccc4)Nc5c(cc(cc5)C)C
0.249123	O=C(N1CC2(C1)CC3(C2)CCC3)c4c(nccc4)Nc5c(cc(cc5)C)C
0.249123	O=C(N1CC2(C1)CC3(C2)CCC3)c4c(nccc4)Nc5c(cc(cc5)C)C
0.249123	O=C(N1CC2(C1)CC3(C2)CCC3)c4c(nccc4)Nc5c(cc(cc5)C)C
0.249123	O=C(N1CC2(C1)CC3(C2)CCC3)c4c(nccc4)Nc5c(cc(cc5)C)C
0.249123	O=C(N1CC2(C1)CC3(C2)CCC3)c4c(nccc4)Nc5c(cc(cc5)C)C
0.249123	O=C(N1CC2(C1)CC3(C2)CCC3)c4c(nccc4)Nc5c(cc(cc5)C)C
0.249123	Clc1c(ccc(NC(=O)C2(S(=O)(=O)C)CC2)c1)C(=O)Nc3cnccc3
0.249123	Clc1c(ccc(NC(=O)C2(S(=O)(=O)C)CC2)c1)C(=O)Nc3cnccc3
0.249123	Clc1c(ccc(NC(=O)C2(S(=O)(=O)C)CC2)c1)C(=O)Nc3cnccc3
0.249123	Clc1c(ccc(NC(=O)C2(S(=O)(=O)C)CC2)c1)C(=O)Nc3cnccc3
0.249123	Clc1c(ccc(NC(=O)C2(S(=O)(=O)C)CC2)c1)C(=O)Nc3cnccc3
0.249123	Clc1c(ccc(NC(=O)C2(S(=O)(=O)C)CC2)c1)C(=O)Nc3cnccc3
0.249123	Clc1c(ccc(NC(=O)C2(S(=O)(=O)C)CC2)c1)C(=O)Nc3cnccc3
0.24911	O=C(OC)c1c(ccc(c1)C(=O)NCc2nc(OC(C)C)ncc2)C
0.24911	O=C(OC)c1c(ccc(c1)C(=O)NCc2nc(OC(C)C)ncc2)C
0.24911	O=C(OC)c1c(ccc(c1)C(=O)NCc2nc(OC(C)C)ncc2)C
0.24911	O=C(OC)c1c(ccc(c1)C(=O)NCc2nc(OC(C)C)ncc2)C
0.24911	O=C(OC)c1c(ccc(c1)C(=O)NCc2nc(OC(C)C)ncc2)C
0.24911	O=C(OC)c1c(ccc(c1)C(=O)NCc2nc(OC(C)C)ncc2)C
0.24911	O=C(OC)c1c(ccc(c1)C(=O)NCc2nc(OC(C)C)ncc2)C
0.24911	O=C(OC)c1c(ccc(c1)C(=O)NCc2nc(OC(C)C)ncc2)C
0.24911	O=C(OC)c1c(ccc(c1)C(=O)NCc2nc(OC(C)C)ncc2)C
0.24911	O=C(OC)c1c(ccc(c1)C(=O)NCc2nc(OC(C)C)ncc2)C
0.249071	O=C(NC1CCN(Cc2ccccc2)CC1)c3cc(OC)c(cc3)COC
0.249071	O=C(NC1CCN(Cc2ccccc2)CC1)c3cc(OC)c(cc3)COC
0.249071	O=C(NC1CCN(Cc2ccccc2)CC1)c3cc(OC)c(cc3)COC
0.249071	O=C(NC1CCN(Cc2ccccc2)CC1)c3cc(OC)c(cc3)COC
0.249071	O=C(NC1CCN(Cc2ccccc2)CC1)c3cc(OC)c(cc3)COC
0.249071	O=C(NC1CCN(Cc2ccccc2)CC1)c3cc(OC)c(cc3)COC
0.249071	O=C(NC1CCN(Cc2ccccc2)CC1)c3cc(OC)c(cc3)COC
0.249071	O=C(NC1CCN(Cc2ccccc2)CC1)c3cc(OC)c(cc3)COC
0.249071	O=C(NC1CCN(Cc2ccccc2)CC1)c3cc(OC)c(cc3)COC
0.249071	O=C(NC1CCN(Cc2ccccc2)CC1)c3cc(OC)c(cc3)COC
0.249071	S(=O)(=O)(Nc1ccc(cc1)C(=O)Nc2cc(c(O)cc2)C)C=3SC=CC3
0.249071	S(=O)(=O)(Nc1ccc(cc1)C(=O)Nc2cc(c(O)cc2)C)C=3SC=CC3
0.249071	S(=O)(=O)(Nc1ccc(cc1)C(=O)Nc2cc(c(O)cc2)C)C=3SC=CC3
0.249071	S(=O)(=O)(Nc1ccc(cc1)C(=O)Nc2cc(c(O)cc2)C)C=3SC=CC3
0.249071	S(=O)(=O)(Nc1ccc(cc1)C(=O)Nc2cc(c(O)cc2)C)C=3SC=CC3
0.249071	S(=O)(=O)(Nc1ccc(cc1)C(=O)Nc2cc(c(O)cc2)C)C=3SC=CC3
0.249071	S(=O)(=O)(Nc1ccc(cc1)C(=O)Nc2cc(c(O)cc2)C)C=3SC=CC3
0.249071	S(=O)(=O)(Nc1ccc(cc1)C(=O)Nc2cc(c(O)cc2)C)C=3SC=CC3
0.249071	S(=O)(=O)(Nc1ccc(cc1)C(=O)Nc2cc(c(O)cc2)C)C=3SC=CC3
0.249071	S(=O)(=O)(Nc1ccc(cc1)C(=O)Nc2cc(c(O)cc2)C)C=3SC=CC3
0.248428	S(=O)(=O)(NC1=NOC(=C1)C)c2cc(ccc2)C(=O)Nc3cc(Oc4nccc(c4)C)c(cc3)C
0.248428	S(=O)(=O)(NC1=NOC(=C1)C)c2cc(ccc2)C(=O)Nc3cc(Oc4nccc(c4)C)c(cc3)C
0.248428	S(=O)(=O)(NC1=NOC(=C1)C)c2cc(ccc2)C(=O)Nc3cc(Oc4nccc(c4)C)c(cc3)C
0.248428	S(=O)(=O)(NC1=NOC(=C1)C)c2cc(ccc2)C(=O)Nc3cc(Oc4nccc(c4)C)c(cc3)C
0.248428	S(=O)(=O)(NC1=NOC(=C1)C)c2cc(ccc2)C(=O)Nc3cc(Oc4nccc(c4)C)c(cc3)C
0.248428	S(=O)(=O)(NC1=NOC(=C1)C)c2cc(ccc2)C(=O)Nc3cc(Oc4nccc(c4)C)c(cc3)C
0.248299	Fc1c(cc(NC(=O)C)cc1)C(=O)NCC2OCCCN(Cc3ccccc3)C2
0.248299	Fc1c(cc(NC(=O)C)cc1)C(=O)NCC2OCCCN(Cc3ccccc3)C2
0.248299	Fc1c(cc(NC(=O)C)cc1)C(=O)NCC2OCCCN(Cc3ccccc3)C2
0.248299	Fc1c(cc(NC(=O)C)cc1)C(=O)NCC2OCCCN(Cc3ccccc3)C2
0.248299	Fc1c(cc(NC(=O)C)cc1)C(=O)NCC2OCCCN(Cc3ccccc3)C2
0.248299	Fc1c(cc(NC(=O)C)cc1)C(=O)NCC2OCCCN(Cc3ccccc3)C2
0.248299	Fc1c(cc(NC(=O)C)cc1)C(=O)NCC2OCCCN(Cc3ccccc3)C2
0.248299	Fc1c(cc(NC(=O)C)cc1)C(=O)NCC2OCCCN(Cc3ccccc3)C2
0.248299	Fc1c(cc(NC(=O)C)cc1)C(=O)NCC2OCCCN(Cc3ccccc3)C2
0.248299	Fc1c(cc(NC(=O)C)cc1)C(=O)NCC2OCCCN(Cc3ccccc3)C2
0.248299	Clc1c(N2CCCCC2)ccc(NC(=O)C(=O)Nc3c(cc(cc3)C(=O)NC4CCCC4)C)c1
0.248299	Clc1c(N2CCCCC2)ccc(NC(=O)C(=O)Nc3c(cc(cc3)C(=O)NC4CCCC4)C)c1
0.248299	Clc1c(N2CCCCC2)ccc(NC(=O)C(=O)Nc3c(cc(cc3)C(=O)NC4CCCC4)C)c1
0.248299	Clc1c(N2CCCCC2)ccc(NC(=O)C(=O)Nc3c(cc(cc3)C(=O)NC4CCCC4)C)c1
0.248299	Clc1c(N2CCCCC2)ccc(NC(=O)C(=O)Nc3c(cc(cc3)C(=O)NC4CCCC4)C)c1
0.248299	Clc1c(N2CCCCC2)ccc(NC(=O)C(=O)Nc3c(cc(cc3)C(=O)NC4CCCC4)C)c1
0.248299	Clc1c(N2CCCCC2)ccc(NC(=O)C(=O)Nc3c(cc(cc3)C(=O)NC4CCCC4)C)c1
0.248299	Clc1c(N2CCCCC2)ccc(NC(=O)C(=O)Nc3c(cc(cc3)C(=O)NC4CCCC4)C)c1
0.248299	Clc1c(N2CCCCC2)ccc(NC(=O)C(=O)Nc3c(cc(cc3)C(=O)NC4CCCC4)C)c1
0.248299	Clc1c(N2CCCCC2)ccc(NC(=O)C(=O)Nc3c(cc(cc3)C(=O)NC4CCCC4)C)c1
0.248175	Brc1cc(NC(=O)c2cc(OC)c(OCc3ccncc3)cc2)c(O)cc1
0.248175	Brc1cc(NC(=O)c2cc(OC)c(OCc3ccncc3)cc2)c(O)cc1
0.248175	Brc1cc(NC(=O)c2cc(OC)c(OCc3ccncc3)cc2)c(O)cc1
0.248175	Brc1cc(NC(=O)c2cc(OC)c(OCc3ccncc3)cc2)c(O)cc1
0.248175	Brc1cc(NC(=O)c2cc(OC)c(OCc3ccncc3)cc2)c(O)cc1
0.248175	Brc1cc(NC(=O)c2cc(OC)c(OCc3ccncc3)cc2)c(O)cc1
0.248175	Brc1cc(NC(=O)c2cc(OC)c(OCc3ccncc3)cc2)c(O)cc1
0.248175	Brc1cc(NC(=O)c2cc(OC)c(OCc3ccncc3)cc2)c(O)cc1
0.248175	Brc1cc(NC(=O)c2cc(OC)c(OCc3ccncc3)cc2)c(O)cc1
0.248175	Brc1cc(NC(=O)c2cc(OC)c(OCc3ccncc3)cc2)c(O)cc1
0.248148	O=C(Nc1ccc(NC(=O)C=2OC=CC2)cc1)c3cc(OC)c(OCc4ccncc4)cc3
0.248148	O=C(Nc1ccc(NC(=O)C=2OC=CC2)cc1)c3cc(OC)c(OCc4ccncc4)cc3
0.248148	O=C(Nc1ccc(NC(=O)C=2OC=CC2)cc1)c3cc(OC)c(OCc4ccncc4)cc3
0.248148	O=C(Nc1ccc(NC(=O)C=2OC=CC2)cc1)c3cc(OC)c(OCc4ccncc4)cc3
0.248148	O=C(Nc1ccc(NC(=O)C=2OC=CC2)cc1)c3cc(OC)c(OCc4ccncc4)cc3
0.248148	O=C(Nc1ccc(NC(=O)C=2OC=CC2)cc1)c3cc(OC)c(OCc4ccncc4)cc3
0.248148	O=C(Nc1ccc(NC(=O)C=2OC=CC2)cc1)c3cc(OC)c(OCc4ccncc4)cc3
0.248148	O=C(Nc1ccc(NC(=O)C=2OC=CC2)cc1)c3cc(OC)c(OCc4ccncc4)cc3
0.248148	O=C(Nc1ccc(NC(=O)C=2OC=CC2)cc1)c3cc(OC)c(OCc4ccncc4)cc3
0.248148	O=C(Nc1ccc(NC(=O)C=2OC=CC2)cc1)c3cc(OC)c(OCc4ccncc4)cc3
0.24812	FC(F)(F)c1ncc(cc1C)C2=NC(=NN2)c3ccc(cc3)CN4CCOCC4
0.24812	FC(F)(F)c1ncc(cc1C)C2=NC(=NN2)c3ccc(cc3)CN4CCOCC4
0.24812	FC(F)(F)c1ncc(cc1C)C2=NC(=NN2)c3ccc(cc3)CN4CCOCC4
0.247826	O=C(Nc1c(ccc(NC=O)c1)C)C(C)(C)C
0.247826	O=C(Nc1c(ccc(NC=O)c1)C)C(C)(C)C
0.247826	O=C(Nc1c(ccc(NC=O)c1)C)C(C)(C)C
0.247826	O=C(Nc1c(ccc(NC=O)c1)C)C(C)(C)C
0.247826	O=C(Nc1c(ccc(NC=O)c1)C)C(C)(C)C
0.247826	O=C(Nc1c(ccc(NC=O)c1)C)C(C)(C)C
0.247826	O=C(Nc1c(ccc(NC=O)c1)C)C(C)(C)C
0.247826	O=C(Nc1c(ccc(NC=O)c1)C)C(C)(C)C
0.247826	O=C(Nc1c(ccc(NC=O)c1)C)C(C)(C)C
0.247826	O=C(Nc1c(ccc(NC=O)c1)C)C(C)(C)C
0.247706	Fc1c(N2N=C(C=C2C)C)ccc(c1)C(=O)OCC(=O)Nc3c(ccc(c3)C(=O)Nc4ccccc4)C
0.247706	Fc1c(N2N=C(C=C2C)C)ccc(c1)C(=O)OCC(=O)Nc3c(ccc(c3)C(=O)Nc4ccccc4)C
0.247706	Fc1c(N2N=C(C=C2C)C)ccc(c1)C(=O)OCC(=O)Nc3c(ccc(c3)C(=O)Nc4ccccc4)C
0.24735	Clc1ncc(cc1)CN2Cc3c(ccc(NC(=O)OC(C)(C)C)c3)CC2
0.24735	O=C(Nc1cc(NC(=O)CCC(=O)c2cc(OCCC)c(OCCC)cc2)c(cc1)C)C3CC3
0.24735	O=C(Nc1cc(NC(=O)CCC(=O)c2cc(OCCC)c(OCCC)cc2)c(cc1)C)C3CC3
0.24735	O=C(Nc1cc(NC(=O)CCC(=O)c2cc(OCCC)c(OCCC)cc2)c(cc1)C)C3CC3
0.24735	O=C(Nc1cc(NC(=O)CCC(=O)c2cc(OCCC)c(OCCC)cc2)c(cc1)C)C3CC3
0.24735	O=C(Nc1cc(NC(=O)CCC(=O)c2cc(OCCC)c(OCCC)cc2)c(cc1)C)C3CC3
0.24735	O=C(Nc1cc(NC(=O)CCC(=O)c2cc(OCCC)c(OCCC)cc2)c(cc1)C)C3CC3
0.24735	O=C(Nc1cc(NC(=O)CCC(=O)c2cc(OCCC)c(OCCC)cc2)c(cc1)C)C3CC3
0.24735	O=C(Nc1cc(NC(=O)CCC(=O)c2cc(OCCC)c(OCCC)cc2)c(cc1)C)C3CC3
0.24735	O=C(Nc1cc(NC(=O)CCC(=O)c2cc(OCCC)c(OCCC)cc2)c(cc1)C)C3CC3
0.24735	O=C(Nc1cc(NC(=O)CCC(=O)c2cc(OCCC)c(OCCC)cc2)c(cc1)C)C3CC3
0.247312	O=C(Nc1ccccc1)c2ccc(NC(=O)C(=O)NCc3cc(ccc3)C4=NC=CN4C)cc2
0.247312	O=C(Nc1ccccc1)c2ccc(NC(=O)C(=O)NCc3cc(ccc3)C4=NC=CN4C)cc2
0.247312	O=C(Nc1ccccc1)c2ccc(NC(=O)C(=O)NCc3cc(ccc3)C4=NC=CN4C)cc2
0.247312	O=C(Nc1ccccc1)c2ccc(NC(=O)C(=O)NCc3cc(ccc3)C4=NC=CN4C)cc2
0.247312	O=C(Nc1ccccc1)c2ccc(NC(=O)C(=O)NCc3cc(ccc3)C4=NC=CN4C)cc2
0.247312	O=C(Nc1ccccc1)c2ccc(NC(=O)C(=O)NCc3cc(ccc3)C4=NC=CN4C)cc2
0.247232	O=C(NC1CCCC1)c2cc(c(NC(=O)C(=O)Nc3c(cc(Oc4ccncc4)cc3)C)cc2)C
0.247232	O=C(NC1CCCC1)c2cc(c(NC(=O)C(=O)Nc3c(cc(Oc4ccncc4)cc3)C)cc2)C
0.246622	Clc1cc(ccc1)C(=O)Nc2cc(c(NC(=O)C(=O)NC(c3cc(ccc3)C(F)(F)F)(C)C)cc2)C
0.246622	Clc1cc(ccc1)C(=O)Nc2cc(c(NC(=O)C(=O)NC(c3cc(ccc3)C(F)(F)F)(C)C)cc2)C
0.246622	Clc1cc(ccc1)C(=O)Nc2cc(c(NC(=O)C(=O)NC(c3cc(ccc3)C(F)(F)F)(C)C)cc2)C
0.246622	Clc1cc(ccc1)C(=O)Nc2cc(c(NC(=O)C(=O)NC(c3cc(ccc3)C(F)(F)F)(C)C)cc2)C
0.246622	Clc1cc(ccc1)C(=O)Nc2cc(c(NC(=O)C(=O)NC(c3cc(ccc3)C(F)(F)F)(C)C)cc2)C
0.246622	Clc1cc(ccc1)C(=O)Nc2cc(c(NC(=O)C(=O)NC(c3cc(ccc3)C(F)(F)F)(C)C)cc2)C
0.246622	Clc1cc(ccc1)C(=O)Nc2cc(c(NC(=O)C(=O)NC(c3cc(ccc3)C(F)(F)F)(C)C)cc2)C
0.246622	Clc1cc(ccc1)C(=O)Nc2cc(c(NC(=O)C(=O)NC(c3cc(ccc3)C(F)(F)F)(C)C)cc2)C
0.246622	Clc1cc(ccc1)C(=O)Nc2cc(c(NC(=O)C(=O)NC(c3cc(ccc3)C(F)(F)F)(C)C)cc2)C
0.246622	Clc1cc(ccc1)C(=O)Nc2cc(c(NC(=O)C(=O)NC(c3cc(ccc3)C(F)(F)F)(C)C)cc2)C
0.246201	Brc1cc(NC(=O)c2ccc(OC)cc2)c(cc1)C(=O)N3CCN(CC=4ON=C(N4)C(OCC)C)CCC3
0.246201	Brc1cc(NC(=O)c2ccc(OC)cc2)c(cc1)C(=O)N3CCN(CC=4ON=C(N4)C(OCC)C)CCC3
0.246201	Brc1cc(NC(=O)c2ccc(OC)cc2)c(cc1)C(=O)N3CCN(CC=4ON=C(N4)C(OCC)C)CCC3
0.246032	S1C=C(C(=O)Nc2ccc(OC(=O)c3cnc(nc3)c4ccccc4)cc2)C=C1
0.246032	S1C=C(C(=O)Nc2ccc(OC(=O)c3cnc(nc3)c4ccccc4)cc2)C=C1
0.246032	S1C=C(C(=O)Nc2ccc(OC(=O)c3cnc(nc3)c4ccccc4)cc2)C=C1
0.246032	S1C=C(C(=O)Nc2ccc(OC(=O)c3cnc(nc3)c4ccccc4)cc2)C=C1
0.246032	S1C=C(C(=O)Nc2ccc(OC(=O)c3cnc(nc3)c4ccccc4)cc2)C=C1
0.246032	S1C=C(C(=O)Nc2ccc(OC(=O)c3cnc(nc3)c4ccccc4)cc2)C=C1
0.245955	O=C(OC(C)(C)C)NCc1nc(c(cc1)C(=O)Nc2cc(ccc2)C=3OC=C(N3)C)C
0.245955	O=C(OC(C)(C)C)NCc1nc(c(cc1)C(=O)Nc2cc(ccc2)C=3OC=C(N3)C)C
0.245955	O=C(OC(C)(C)C)NCc1nc(c(cc1)C(=O)Nc2cc(ccc2)C=3OC=C(N3)C)C
0.245902	S1C(=NC(c2cc(c(cc2)C)C)=C1)NC(=O)C
0.245902	S1C(=NC(c2cc(c(cc2)C)C)=C1)NC(=O)C
0.245902	S1C(=NC(c2cc(c(cc2)C)C)=C1)NC(=O)C
0.245902	S1C(=NC(c2cc(c(cc2)C)C)=C1)NC(=O)C
0.245847	Fc1cc(NC(=O)C2=COC=C2)c(cc1)C(=O)NCCN3CC(=O)N(CC3)C
0.245847	Fc1cc(NC(=O)C2=COC=C2)c(cc1)C(=O)NCCN3CC(=O)N(CC3)C
0.245847	Fc1cc(NC(=O)C2=COC=C2)c(cc1)C(=O)NCCN3CC(=O)N(CC3)C
0.245847	Fc1cc(NC(=O)C2=COC=C2)c(cc1)C(=O)NCCN3CC(=O)N(CC3)C
0.245847	Fc1cc(NC(=O)C2=COC=C2)c(cc1)C(=O)NCCN3CC(=O)N(CC3)C
0.245847	Fc1cc(NC(=O)C2=COC=C2)c(cc1)C(=O)NCCN3CC(=O)N(CC3)C
0.245847	Fc1cc(NC(=O)C2=COC=C2)c(cc1)C(=O)NCCN3CC(=O)N(CC3)C
0.245847	Fc1cc(NC(=O)C2=COC=C2)c(cc1)C(=O)NCCN3CC(=O)N(CC3)C
0.245847	Fc1cc(NC(=O)C2=COC=C2)c(cc1)C(=O)NCCN3CC(=O)N(CC3)C
0.245847	FC(F)(F)c1cc(NC(=O)c2cc3c(cc2)C(=O)N(C3=O)Cc4ccccc4)c(O)cc1
0.245847	FC(F)(F)c1cc(NC(=O)c2cc3c(cc2)C(=O)N(C3=O)Cc4ccccc4)c(O)cc1
0.245847	FC(F)(F)c1cc(NC(=O)c2cc3c(cc2)C(=O)N(C3=O)Cc4ccccc4)c(O)cc1
0.245847	FC(F)(F)c1cc(NC(=O)c2cc3c(cc2)C(=O)N(C3=O)Cc4ccccc4)c(O)cc1
0.245847	FC(F)(F)c1cc(NC(=O)c2cc3c(cc2)C(=O)N(C3=O)Cc4ccccc4)c(O)cc1
0.245847	FC(F)(F)c1cc(NC(=O)c2cc3c(cc2)C(=O)N(C3=O)Cc4ccccc4)c(O)cc1
0.245847	FC(F)(F)c1cc(NC(=O)c2cc3c(cc2)C(=O)N(C3=O)Cc4ccccc4)c(O)cc1
0.245847	FC(F)(F)c1cc(NC(=O)c2cc3c(cc2)C(=O)N(C3=O)Cc4ccccc4)c(O)cc1
0.245847	FC(F)(F)c1cc(NC(=O)c2cc3c(cc2)C(=O)N(C3=O)Cc4ccccc4)c(O)cc1
0.245847	FC(F)(F)c1cc(NC(=O)c2cc3c(cc2)C(=O)N(C3=O)Cc4ccccc4)c(O)cc1
0.24569	O=C(Nc1ccncc1)c2cc(NC(=O)c3ccc(OCCCOC)cc3)ccc2
0.24569	O=C(Nc1ccncc1)c2cc(NC(=O)c3ccc(OCCCOC)cc3)ccc2
0.24569	O=C(Nc1cc(ccc1)CN)c2ncccc2
0.245675	Brc1c(c(OC)cc(NC(=O)c2nc(c3ccc(OC)cc3)ccc2)c1)C(=O)OC
0.245675	Brc1c(c(OC)cc(NC(=O)c2nc(c3ccc(OC)cc3)ccc2)c1)C(=O)OC
0.245675	Brc1c(c(OC)cc(NC(=O)c2nc(c3ccc(OC)cc3)ccc2)c1)C(=O)OC
0.245536	O=C(Nc1cc(c2cnccc2)ccc1)C(=O)N
0.245536	O=C(Nc1cc(c2cnccc2)ccc1)C(=O)N
0.245536	O=C(Nc1cc(c2cnccc2)ccc1)C(=O)N
0.245536	O=C(Nc1cc(c2cnccc2)ccc1)C(=O)N
0.245536	O=C(Nc1cc(c2cnccc2)ccc1)C(=O)N
0.245399	Clc1cc(c(O)cc1)CN2CC(NC(=O)c3cc(NS(=O)(=O)c4ccc(F)cc4)c(cc3)C)CCC2
0.245399	Clc1cc(c(O)cc1)CN2CC(NC(=O)c3cc(NS(=O)(=O)c4ccc(F)cc4)c(cc3)C)CCC2
0.245033	O=C(NCC(=O)NC1CCN(CC1)C)c2c(O)cc(NC(=O)Cc3c(cccc3)C)cc2
0.245033	O=C(NCC(=O)NC1CCN(CC1)C)c2c(O)cc(NC(=O)Cc3c(cccc3)C)cc2
0.245033	O=C(NCC(=O)NC1CCN(CC1)C)c2c(O)cc(NC(=O)Cc3c(cccc3)C)cc2
0.245033	O=C(NCC(=O)NC1CCN(CC1)C)c2c(O)cc(NC(=O)Cc3c(cccc3)C)cc2
0.245033	O=C(NCC(=O)NC1CCN(CC1)C)c2c(O)cc(NC(=O)Cc3c(cccc3)C)cc2
0.245033	O=C(NCC(=O)NC1CCN(CC1)C)c2c(O)cc(NC(=O)Cc3c(cccc3)C)cc2
0.244755	O=C(Nc1cnc(Oc2cc(ccc2)CC)cc1)c3cc(OC)c(OCCOC)cc3
0.244755	O=C(Nc1cnc(Oc2cc(ccc2)CC)cc1)c3cc(OC)c(OCCOC)cc3
0.244755	O=C(Nc1cnc(Oc2cc(ccc2)CC)cc1)c3cc(OC)c(OCCOC)cc3
0.244755	O=C(Nc1cnc(Oc2cc(ccc2)CC)cc1)c3cc(OC)c(OCCOC)cc3
0.244755	O=C(Nc1cnc(Oc2cc(ccc2)CC)cc1)c3cc(OC)c(OCCOC)cc3
0.244755	O=C(Nc1cnc(Oc2cc(ccc2)CC)cc1)c3cc(OC)c(OCCOC)cc3
0.244755	O=C(Nc1cnc(Oc2cc(ccc2)CC)cc1)c3cc(OC)c(OCCOC)cc3
0.244755	O=C(Nc1cnc(Oc2cc(ccc2)CC)cc1)c3cc(OC)c(OCCOC)cc3
0.244755	O=C(Nc1cnc(Oc2cc(ccc2)CC)cc1)c3cc(OC)c(OCCOC)cc3
0.244755	O=C(Nc1cnc(Oc2cc(ccc2)CC)cc1)c3cc(OC)c(OCCOC)cc3
0.24424	O=C(N)c1cc(NC)c(cc1)C
0.24424	O=C(N)c1cc(NC)c(cc1)C
0.24424	O=C(N)c1cc(NC)c(cc1)C
0.24424	O=C(N)c1cc(NC)c(cc1)C
0.24424	O=C(N)c1cc(NC)c(cc1)C
0.24424	O=C(N)c1cc(NC)c(cc1)C
0.24424	O=C(N)c1cc(NC)c(cc1)C
0.24424	O=C(N)c1cc(NC)c(cc1)C
0.24424	O=C(N)c1cc(NC)c(cc1)C
0.24424	O=C(N)c1cc(NC)c(cc1)C
0.244186	S=C(NN=C(c1ccc(NC(=O)CC)cc1)C)Nc2c(ccc(c2)C)C
0.244186	S=C(NN=C(c1ccc(NC(=O)CC)cc1)C)Nc2c(ccc(c2)C)C
0.244186	S=C(NN=C(c1ccc(NC(=O)CC)cc1)C)Nc2c(ccc(c2)C)C
0.244147	S(=O)(=O)(N(c1ccc(cc1)C)C)c2cc(ccc2)C(=O)Nc3c(ccc(S(=O)(=O)CC=C)c3)C
0.244068	O=C(Nc1cc(OCC(=O)Nc2c(ccc(c2)C=3N(N=CC3)C)C)ccc1)C4CC4
0.243986	O=C(N1CCN(Cc2cnccc2)CC1)C3=NN(c4c(cccc4)C)C=C3
0.243986	O=C(N1CCN(Cc2cnccc2)CC1)C3=NN(c4c(cccc4)C)C=C3
0.243986	O=C(N1CCN(Cc2cnccc2)CC1)C3=NN(c4c(cccc4)C)C=C3
0.243986	O=C(N1CCN(Cc2cnccc2)CC1)C3=NN(c4c(cccc4)C)C=C3
0.243986	O=C(N1CCN(Cc2cnccc2)CC1)C3=NN(c4c(cccc4)C)C=C3
0.243986	O=C(N1CCN(Cc2cnccc2)CC1)C3=NN(c4c(cccc4)C)C=C3
0.243986	O=C(N1CCN(Cc2cnccc2)CC1)C3=NN(c4c(cccc4)C)C=C3
0.243986	O=C(N1CCN(Cc2cnccc2)CC1)C3=NN(c4c(cccc4)C)C=C3
0.243986	O=C(N1CCN(Cc2cnccc2)CC1)C3=NN(c4c(cccc4)C)C=C3
0.243986	O=C(N1CCN(Cc2cnccc2)CC1)C3=NN(c4c(cccc4)C)C=C3
0.243902	S(=O)(=O)(Nc1cc(ccc1)C(=O)Nc2ccc(NC(=O)C=3OC=CC3)cc2)c4c(ccc(c4)C)C
0.243902	S(=O)(=O)(Nc1cc(ccc1)C(=O)Nc2ccc(NC(=O)C=3OC=CC3)cc2)c4c(ccc(c4)C)C
0.243902	S(=O)(=O)(Nc1cc(ccc1)C(=O)Nc2ccc(NC(=O)C=3OC=CC3)cc2)c4c(ccc(c4)C)C
0.243902	S(=O)(=O)(Nc1cc(ccc1)C(=O)Nc2ccc(NC(=O)C=3OC=CC3)cc2)c4c(ccc(c4)C)C
0.243902	S1C(=NC=C1C(=O)Nc2ccc(N3CCCC3)cc2)c4c(cc(cc4)C)C
0.243902	S1C(=NC=C1C(=O)Nc2ccc(N3CCCC3)cc2)c4c(cc(cc4)C)C
0.243902	S1C(=NC=C1C(=O)Nc2ccc(N3CCCC3)cc2)c4c(cc(cc4)C)C
0.243816	Clc1cc(c(NS(=O)(=O)C)cc1)C(=O)Nc2cc(NC(=O)CN3CCCCCC3)ccc2
0.243816	Clc1cc(c(NS(=O)(=O)C)cc1)C(=O)Nc2cc(NC(=O)CN3CCCCCC3)ccc2
0.243816	Clc1cc(c(NS(=O)(=O)C)cc1)C(=O)Nc2cc(NC(=O)CN3CCCCCC3)ccc2
0.243816	Clc1cc(c(NS(=O)(=O)C)cc1)C(=O)Nc2cc(NC(=O)CN3CCCCCC3)ccc2
0.243816	Clc1cc(c(NS(=O)(=O)C)cc1)C(=O)Nc2cc(NC(=O)CN3CCCCCC3)ccc2
0.243816	Clc1cc(c(NS(=O)(=O)C)cc1)C(=O)Nc2cc(NC(=O)CN3CCCCCC3)ccc2
0.243816	Clc1cc(c(NS(=O)(=O)C)cc1)C(=O)Nc2cc(NC(=O)CN3CCCCCC3)ccc2
0.243816	Clc1cc(c(NS(=O)(=O)C)cc1)C(=O)Nc2cc(NC(=O)CN3CCCCCC3)ccc2
0.243816	Clc1cc(c(NS(=O)(=O)C)cc1)C(=O)Nc2cc(NC(=O)CN3CCCCCC3)ccc2
0.243816	Clc1cc(c(NS(=O)(=O)C)cc1)C(=O)Nc2cc(NC(=O)CN3CCCCCC3)ccc2
0.243636	S1C(=NC=C1C(=O)Nc2c(F)ccc(c2)C)c3ccc(OC)cc3
0.243636	S1C(=NC=C1C(=O)Nc2c(F)ccc(c2)C)c3ccc(OC)cc3
0.243636	S1C(=NC=C1C(=O)Nc2c(F)ccc(c2)C)c3ccc(OC)cc3
0.243243	Brc1cc(ccc1)C(=O)Nc2ccc(cc2)CC=O
0.243243	Brc1cc(ccc1)C(=O)Nc2ccc(cc2)CC=O
0.243243	Clc1ncc(c(c1)C(=O)Nc2cc(ccc2)CC#N)C
0.243243	Clc1ncc(c(c1)C(=O)Nc2cc(ccc2)CC#N)C
0.243151	Brc1cc(c2nc(c(cc2)C(=O)Nc3nc(OC)ccc3F)C)ccc1
0.243151	Brc1cc(c2nc(c(cc2)C(=O)Nc3nc(OC)ccc3F)C)ccc1
0.243151	Brc1cc(c2nc(c(cc2)C(=O)Nc3nc(OC)ccc3F)C)ccc1
0.243151	Brc1cc(c2nc(c(cc2)C(=O)Nc3nc(OC)ccc3F)C)ccc1
0.243151	Brc1cc(c2nc(c(cc2)C(=O)Nc3nc(OC)ccc3F)C)ccc1
0.243151	Brc1cc(c2nc(c(cc2)C(=O)Nc3nc(OC)ccc3F)C)ccc1
0.243151	Brc1cc(c2nc(c(cc2)C(=O)Nc3nc(OC)ccc3F)C)ccc1
0.243151	Brc1cc(c2nc(c(cc2)C(=O)Nc3nc(OC)ccc3F)C)ccc1
0.243151	Brc1cc(c2nc(c(cc2)C(=O)Nc3nc(OC)ccc3F)C)ccc1
0.243151	Brc1cc(c2nc(c(cc2)C(=O)Nc3nc(OC)ccc3F)C)ccc1
0.243077	Clc1cc(ccc1)C(=O)Nc2cc(c(NC(=O)C(=O)NCC(C(=O)NC)Cc3cc(F)c(OC)cc3)cc2)C
0.243077	Clc1cc(ccc1)C(=O)Nc2cc(c(NC(=O)C(=O)NCC(C(=O)NC)Cc3cc(F)c(OC)cc3)cc2)C
0.243077	Clc1cc(ccc1)C(=O)Nc2cc(c(NC(=O)C(=O)NCC(C(=O)NC)Cc3cc(F)c(OC)cc3)cc2)C
0.243077	Clc1cc(ccc1)C(=O)Nc2cc(c(NC(=O)C(=O)NCC(C(=O)NC)Cc3cc(F)c(OC)cc3)cc2)C
0.243077	Clc1cc(ccc1)C(=O)Nc2cc(c(NC(=O)C(=O)NCC(C(=O)NC)Cc3cc(F)c(OC)cc3)cc2)C
0.243077	Clc1cc(ccc1)C(=O)Nc2cc(c(NC(=O)C(=O)NCC(C(=O)NC)Cc3cc(F)c(OC)cc3)cc2)C
0.243077	Clc1cc(ccc1)C(=O)Nc2cc(c(NC(=O)C(=O)NCC(C(=O)NC)Cc3cc(F)c(OC)cc3)cc2)C
0.243077	Clc1cc(ccc1)C(=O)Nc2cc(c(NC(=O)C(=O)NCC(C(=O)NC)Cc3cc(F)c(OC)cc3)cc2)C
0.243077	Clc1cc(ccc1)C(=O)Nc2cc(c(NC(=O)C(=O)NCC(C(=O)NC)Cc3cc(F)c(OC)cc3)cc2)C
0.243077	Clc1cc(ccc1)C(=O)Nc2cc(c(NC(=O)C(=O)NCC(C(=O)NC)Cc3cc(F)c(OC)cc3)cc2)C
0.243077	Ic1c(cccc1)C(=O)Nc2c(ccc(NC(=O)N(C(c3ccc(N4N=CN=C4)cc3)C)C)c2)C
0.243056	S(=O)(=O)(NNC(=O)c1ccc(cc1)COc2ccccc2)c3cc(c(NC(=O)OC)cc3)C
0.243056	S(=O)(=O)(NNC(=O)c1ccc(cc1)COc2ccccc2)c3cc(c(NC(=O)OC)cc3)C
0.243056	S(=O)(=O)(NNC(=O)c1ccc(cc1)COc2ccccc2)c3cc(c(NC(=O)OC)cc3)C
0.243056	S(=O)(=O)(NNC(=O)c1ccc(cc1)COc2ccccc2)c3cc(c(NC(=O)OC)cc3)C
0.243056	S(=O)(=O)(NNC(=O)c1ccc(cc1)COc2ccccc2)c3cc(c(NC(=O)OC)cc3)C
0.243056	S(=O)(=O)(NNC(=O)c1ccc(cc1)COc2ccccc2)c3cc(c(NC(=O)OC)cc3)C
0.243056	S(=O)(=O)(NNC(=O)c1ccc(cc1)COc2ccccc2)c3cc(c(NC(=O)OC)cc3)C
0.243056	S(=O)(=O)(NNC(=O)c1ccc(cc1)COc2ccccc2)c3cc(c(NC(=O)OC)cc3)C
0.243056	S(=O)(=O)(NNC(=O)c1ccc(cc1)COc2ccccc2)c3cc(c(NC(=O)OC)cc3)C
0.243056	S(=O)(=O)(NNC(=O)c1ccc(cc1)COc2ccccc2)c3cc(c(NC(=O)OC)cc3)C
0.243056	O=C(Nc1ccc(N2CCN(CCC2)C)cc1)C3=NN(c4c(cccc4)C)C=C3
0.243056	O=C(Nc1ccc(N2CCN(CCC2)C)cc1)C3=NN(c4c(cccc4)C)C=C3
0.243056	O=C(Nc1ccc(N2CCN(CCC2)C)cc1)C3=NN(c4c(cccc4)C)C=C3
0.243056	O=C(Nc1ccc(N2CCN(CCC2)C)cc1)C3=NN(c4c(cccc4)C)C=C3
0.242958	O=C(Nc1cc(c(cc1)C)C=2OC=C(N2)C)CCCCN3CCOCC3
0.242525	Brc1ccc(cc1)C=2N(C(C(=O)Nc3cc(S(=O)(=O)N(C)C)c(cc3)C)=CC2)C
0.242525	Brc1ccc(cc1)C=2N(C(C(=O)Nc3cc(S(=O)(=O)N(C)C)c(cc3)C)=CC2)C
0.242525	Brc1ccc(cc1)C=2N(C(C(=O)Nc3cc(S(=O)(=O)N(C)C)c(cc3)C)=CC2)C
0.242525	Brc1ccc(cc1)C=2N(C(C(=O)Nc3cc(S(=O)(=O)N(C)C)c(cc3)C)=CC2)C
0.242215	Clc1c(ccc(c1)C(=O)OC)C(=O)NC=2C=NN(C2)Cc3cnccc3
0.242138	Clc1ccc(N2C(SCC(=O)Nc3c(cc(Oc4ccncc4)cc3)C)=NN=C2c5cnccc5)cc1
0.242138	Clc1ccc(N2C(SCC(=O)Nc3c(cc(Oc4ccncc4)cc3)C)=NN=C2c5cnccc5)cc1
0.241877	Fc1c(c2nc(ncc2)NCc3cc(OCC(F)(F)F)ccc3)cccc1
0.241877	Fc1c(c2nc(ncc2)NCc3cc(OCC(F)(F)F)ccc3)cccc1
0.241877	Fc1c(c2nc(ncc2)NCc3cc(OCC(F)(F)F)ccc3)cccc1
0.241877	Fc1c(c2nc(ncc2)NCc3cc(OCC(F)(F)F)ccc3)cccc1
0.241877	Fc1c(c2nc(ncc2)NCc3cc(OCC(F)(F)F)ccc3)cccc1
0.241636	O=C(Nc1ccccc1)c2ccc(NC(=O)C(=O)NCCc3ccc(cc3)CN4C(=O)CCC4)cc2
0.241135	Fc1ccc(cc1)CNC(=O)c2ccc(NC(=O)C(=O)NCC3OCCN(Cc4ccncc4)C3)cc2
0.241135	Fc1ccc(cc1)CNC(=O)c2ccc(NC(=O)C(=O)NCC3OCCN(Cc4ccncc4)C3)cc2
0.241007	O=C(OC(C)(C)C)Nc1ccc(cc1)C2CCN(Cc3nc(nc(c3)C)c4ccccc4)CC2
0.241007	O=C(OC(C)(C)C)Nc1ccc(cc1)C2CCN(Cc3nc(nc(c3)C)c4ccccc4)CC2
0.241007	O=C(OC(C)(C)C)Nc1ccc(cc1)C2CCN(Cc3nc(nc(c3)C)c4ccccc4)CC2
0.241007	O=C(OC(C)(C)C)Nc1ccc(cc1)C2CCN(Cc3nc(nc(c3)C)c4ccccc4)CC2
0.241007	O=C(OC(C)(C)C)Nc1ccc(cc1)C2CCN(Cc3nc(nc(c3)C)c4ccccc4)CC2
0.241007	O=C(OC(C)(C)C)Nc1ccc(cc1)C2CCN(Cc3nc(nc(c3)C)c4ccccc4)CC2
0.241007	O=C(OC(C)(C)C)Nc1ccc(cc1)C2CCN(Cc3nc(nc(c3)C)c4ccccc4)CC2
0.241007	O=C(OC(C)(C)C)Nc1ccc(cc1)C2CCN(Cc3nc(nc(c3)C)c4ccccc4)CC2
0.241007	O=C(OC(C)(C)C)Nc1ccc(cc1)C2CCN(Cc3nc(nc(c3)C)c4ccccc4)CC2
0.241007	O=C(OC(C)(C)C)Nc1ccc(cc1)C2CCN(Cc3nc(nc(c3)C)c4ccccc4)CC2
0.240924	O=C(OC(c1ccccc1)C(=O)Nc2c(ccc(c2)C)C)c3cc(ncc3)CCC
0.240924	O=C(OC(c1ccccc1)C(=O)Nc2c(ccc(c2)C)C)c3cc(ncc3)CCC
0.240924	O=C(OC(c1ccccc1)C(=O)Nc2c(ccc(c2)C)C)c3cc(ncc3)CCC
0.240924	O=C(OC(c1ccccc1)C(=O)Nc2c(ccc(c2)C)C)c3cc(ncc3)CCC
0.240876	ClC=1SC(C(=O)CCC(=O)Nc2cc(NC(=O)N(C)C)c(cc2)C)=CC1
0.240876	ClC=1SC(C(=O)CCC(=O)Nc2cc(NC(=O)N(C)C)c(cc2)C)=CC1
0.240876	ClC=1SC(C(=O)CCC(=O)Nc2cc(NC(=O)N(C)C)c(cc2)C)=CC1
0.240876	ClC=1SC(C(=O)CCC(=O)Nc2cc(NC(=O)N(C)C)c(cc2)C)=CC1
0.240876	ClC=1SC(C(=O)CCC(=O)Nc2cc(NC(=O)N(C)C)c(cc2)C)=CC1
0.240876	ClC=1SC(C(=O)CCC(=O)Nc2cc(NC(=O)N(C)C)c(cc2)C)=CC1
0.240876	ClC=1SC(C(=O)CCC(=O)Nc2cc(NC(=O)N(C)C)c(cc2)C)=CC1
0.240741	O=C(Nc1ccc(cc1)COc2c(ccc(c2)C)C(C)C)c3ccc(OCCCOC)cc3
0.24031	FC(F)(F)C=Cc1c(NC(=O)c2cnc(nc2)c3ccccc3)cccc1
0.24031	FC(F)(F)C=Cc1c(NC(=O)c2cnc(nc2)c3ccccc3)cccc1
0.24031	FC(F)(F)C=Cc1c(NC(=O)c2cnc(nc2)c3ccccc3)cccc1
0.24031	FC(F)(F)C=Cc1c(NC(=O)c2cnc(nc2)c3ccccc3)cccc1
0.24031	FC(F)(F)C=Cc1c(NC(=O)c2cnc(nc2)c3ccccc3)cccc1
0.24031	FC(F)(F)C=Cc1c(NC(=O)c2cnc(nc2)c3ccccc3)cccc1
0.24031	FC(F)(F)C=Cc1c(NC(=O)c2cnc(nc2)c3ccccc3)cccc1
0.24031	FC(F)(F)C=Cc1c(NC(=O)c2cnc(nc2)c3ccccc3)cccc1
0.24031	FC(F)(F)C=Cc1c(NC(=O)c2cnc(nc2)c3ccccc3)cccc1
0.24031	FC(F)(F)C=Cc1c(NC(=O)c2cnc(nc2)c3ccccc3)cccc1
0.24026	S1C(=NC(c2cc(c(cc2)C)C)=C1)NC(=O)CN3CCN(CCOc4cc5c(cc4)CCC5)CC3
0.24026	S1C(=NC(c2cc(c(cc2)C)C)=C1)NC(=O)CN3CCN(CCOc4cc5c(cc4)CCC5)CC3
0.24026	S1C(=NC(c2cc(c(cc2)C)C)=C1)NC(=O)CN3CCN(CCOc4cc5c(cc4)CCC5)CC3
0.24026	S1C(=NC(c2cc(c(cc2)C)C)=C1)NC(=O)CN3CCN(CCOc4cc5c(cc4)CCC5)CC3
0.24026	S1C(=NC(c2cc(c(cc2)C)C)=C1)NC(=O)CN3CCN(CCOc4cc5c(cc4)CCC5)CC3
0.24026	S1C(=NC(c2cc(c(cc2)C)C)=C1)NC(=O)CN3CCN(CCOc4cc5c(cc4)CCC5)CC3
0.24026	S1C(=NC(c2cc(c(cc2)C)C)=C1)NC(=O)CN3CCN(CCOc4cc5c(cc4)CCC5)CC3
0.24026	S1C(=NC(c2cc(c(cc2)C)C)=C1)NC(=O)CN3CCN(CCOc4cc5c(cc4)CCC5)CC3
0.24026	S1C(=NC(c2cc(c(cc2)C)C)=C1)NC(=O)CN3CCN(CCOc4cc5c(cc4)CCC5)CC3
0.24026	S1C(=NC(c2cc(c(cc2)C)C)=C1)NC(=O)CN3CCN(CCOc4cc5c(cc4)CCC5)CC3
0.24026	S(=O)(=O)(c1cc(ccc1)C(=O)Nc2c(cc(NC(=O)CCC(=O)c3cc(OCCC)c(OCCC)cc3)cc2)C)C
0.24026	S(=O)(=O)(c1cc(ccc1)C(=O)Nc2c(cc(NC(=O)CCC(=O)c3cc(OCCC)c(OCCC)cc3)cc2)C)C
0.24026	S(=O)(=O)(c1cc(ccc1)C(=O)Nc2c(cc(NC(=O)CCC(=O)c3cc(OCCC)c(OCCC)cc3)cc2)C)C
0.24026	S(=O)(=O)(c1cc(ccc1)C(=O)Nc2c(cc(NC(=O)CCC(=O)c3cc(OCCC)c(OCCC)cc3)cc2)C)C
0.24026	S(=O)(=O)(c1cc(ccc1)C(=O)Nc2c(cc(NC(=O)CCC(=O)c3cc(OCCC)c(OCCC)cc3)cc2)C)C
0.24026	S(=O)(=O)(c1cc(ccc1)C(=O)Nc2c(cc(NC(=O)CCC(=O)c3cc(OCCC)c(OCCC)cc3)cc2)C)C
0.24026	S(=O)(=O)(c1cc(ccc1)C(=O)Nc2c(cc(NC(=O)CCC(=O)c3cc(OCCC)c(OCCC)cc3)cc2)C)C
0.24026	S(=O)(=O)(c1cc(ccc1)C(=O)Nc2c(cc(NC(=O)CCC(=O)c3cc(OCCC)c(OCCC)cc3)cc2)C)C
0.24026	S(=O)(=O)(c1cc(ccc1)C(=O)Nc2c(cc(NC(=O)CCC(=O)c3cc(OCCC)c(OCCC)cc3)cc2)C)C
0.24026	S(=O)(=O)(c1cc(ccc1)C(=O)Nc2c(cc(NC(=O)CCC(=O)c3cc(OCCC)c(OCCC)cc3)cc2)C)C
0.239852	O=C(Nc1cc(NC(=O)Cc2c(C#C)cccc2)c(cc1)C)C3CC3
0.239852	O=C(Nc1cc(NC(=O)Cc2c(C#C)cccc2)c(cc1)C)C3CC3
0.239852	O=C(Nc1cc(NC(=O)Cc2c(C#C)cccc2)c(cc1)C)C3CC3
0.239852	O=C(Nc1cc(NC(=O)Cc2c(C#C)cccc2)c(cc1)C)C3CC3
0.239852	O=C(Nc1cc(NC(=O)Cc2c(C#C)cccc2)c(cc1)C)C3CC3
0.239852	O=C(Nc1cc(NC(=O)Cc2c(C#C)cccc2)c(cc1)C)C3CC3
0.239852	O=C(Nc1cc(NC(=O)Cc2c(C#C)cccc2)c(cc1)C)C3CC3
0.239852	O=C(Nc1cc(NC(=O)Cc2c(C#C)cccc2)c(cc1)C)C3CC3
0.239852	O=C(Nc1cc(NC(=O)Cc2c(C#C)cccc2)c(cc1)C)C3CC3
0.239852	O=C(Nc1cc(NC(=O)Cc2c(C#C)cccc2)c(cc1)C)C3CC3
0.239669	Clc1cc(NC(=O)c2ccc(F)cc2)c(cc1)C(=O)N
0.239669	Clc1cc(NC(=O)c2ccc(F)cc2)c(cc1)C(=O)N
0.239669	Clc1cc(NC(=O)c2ccc(F)cc2)c(cc1)C(=O)N
0.239669	Clc1cc(NC(=O)c2ccc(F)cc2)c(cc1)C(=O)N
0.239669	Clc1cc(NC(=O)c2ccc(F)cc2)c(cc1)C(=O)N
0.239669	Clc1cc(NC(=O)c2ccc(F)cc2)c(cc1)C(=O)N
0.239669	Clc1cc(NC(=O)c2ccc(F)cc2)c(cc1)C(=O)N
0.239669	Clc1cc(NC(=O)c2ccc(F)cc2)c(cc1)C(=O)N
0.239669	Clc1cc(NC(=O)c2ccc(F)cc2)c(cc1)C(=O)N
0.239669	Clc1cc(NC(=O)c2ccc(F)cc2)c(cc1)C(=O)N
0.239482	FC(F)(F)c1cc(NC(=O)c2cc(c3c4OCCOc4cc(c3)C=O)c(cc2)C)ccc1
0.239482	FC(F)(F)c1cc(NC(=O)c2cc(c3c4OCCOc4cc(c3)C=O)c(cc2)C)ccc1
0.239482	FC(F)(F)c1cc(NC(=O)c2cc(c3c4OCCOc4cc(c3)C=O)c(cc2)C)ccc1
0.239482	FC(F)(F)c1cc(NC(=O)c2cc(c3c4OCCOc4cc(c3)C=O)c(cc2)C)ccc1
0.239482	FC(F)(F)c1cc(NC(=O)c2cc(c3c4OCCOc4cc(c3)C=O)c(cc2)C)ccc1
0.239482	FC(F)(F)c1cc(NC(=O)c2cc(c3c4OCCOc4cc(c3)C=O)c(cc2)C)ccc1
0.239482	FC(F)(F)c1cc(NC(=O)c2cc(c3c4OCCOc4cc(c3)C=O)c(cc2)C)ccc1
0.239482	FC(F)(F)c1cc(NC(=O)c2cc(c3c4OCCOc4cc(c3)C=O)c(cc2)C)ccc1
0.239482	FC(F)(F)c1cc(NC(=O)c2cc(c3c4OCCOc4cc(c3)C=O)c(cc2)C)ccc1
0.239482	FC(F)(F)c1cc(NC(=O)c2cc(c3c4OCCOc4cc(c3)C=O)c(cc2)C)ccc1
0.239394	S1(=O)(=O)N(c2cc(NC(=O)C=3C(=O)NC(c4ccccc4)=CC3)c(O)cc2)CCC1
0.239394	S1(=O)(=O)N(c2cc(NC(=O)C=3C(=O)NC(c4ccccc4)=CC3)c(O)cc2)CCC1
0.239394	S1(=O)(=O)N(c2cc(NC(=O)C=3C(=O)NC(c4ccccc4)=CC3)c(O)cc2)CCC1
0.239394	S1(=O)(=O)N(c2cc(NC(=O)C=3C(=O)NC(c4ccccc4)=CC3)c(O)cc2)CCC1
0.239394	S1(=O)(=O)N(c2cc(NC(=O)C=3C(=O)NC(c4ccccc4)=CC3)c(O)cc2)CCC1
0.239286	O=C(O)C1(c2ncc(c3cc(ccc3)CN4CCN(CC4)C)cc2)CCC1
0.239286	O=C(O)C1(c2ncc(c3cc(ccc3)CN4CCN(CC4)C)cc2)CCC1
0.239286	O=C(O)C1(c2ncc(c3cc(ccc3)CN4CCN(CC4)C)cc2)CCC1
0.239286	O=C(O)C1(c2ncc(c3cc(ccc3)CN4CCN(CC4)C)cc2)CCC1
0.239286	O=C(O)C1(c2ncc(c3cc(ccc3)CN4CCN(CC4)C)cc2)CCC1
0.239286	O=C(O)C1(c2ncc(c3cc(ccc3)CN4CCN(CC4)C)cc2)CCC1
0.239286	O=C(O)C1(c2ncc(c3cc(ccc3)CN4CCN(CC4)C)cc2)CCC1
0.239286	O=C(O)C1(c2ncc(c3cc(ccc3)CN4CCN(CC4)C)cc2)CCC1
0.23913	O=C(N(C)C)Nc1c(ccc(NC(=O)C=2c3c(NC2)c(OC)ncc3)c1)C
0.23913	O=C(N(C)C)Nc1c(ccc(NC(=O)C=2c3c(NC2)c(OC)ncc3)c1)C
0.23913	O=C(N(C)C)Nc1c(ccc(NC(=O)C=2c3c(NC2)c(OC)ncc3)c1)C
0.23913	O=C(N(C)C)Nc1c(ccc(NC(=O)C=2c3c(NC2)c(OC)ncc3)c1)C
0.23913	S1C(=NC=C1c2cc(ccc2)C)NC(=O)C=3SC(=NC3)c4cnccc4
0.23913	S1C(=NC=C1c2cc(ccc2)C)NC(=O)C=3SC(=NC3)c4cnccc4
0.23913	S1C(=NC=C1c2cc(ccc2)C)NC(=O)C=3SC(=NC3)c4cnccc4
0.238806	Fc1ccc(cc1)CNC(=O)c2ccc(NC(=O)C(=O)NCc3nc(OC(C)C)ncc3)cc2
0.238683	Brc1cc(NC(=O)c2ccc(OC)cc2)c(cc1)C=O
0.238636	Brc1c(cc(cc1)C(=O)Nc2c(cccc2)C=CC(F)(F)F)C
0.238636	Brc1c(cc(cc1)C(=O)Nc2c(cccc2)C=CC(F)(F)F)C
0.238636	Brc1c(cc(cc1)C(=O)Nc2c(cccc2)C=CC(F)(F)F)C
0.238636	Brc1c(cc(cc1)C(=O)Nc2c(cccc2)C=CC(F)(F)F)C
0.238636	Brc1c(cc(cc1)C(=O)Nc2c(cccc2)C=CC(F)(F)F)C
0.238636	Brc1c(cc(cc1)C(=O)Nc2c(cccc2)C=CC(F)(F)F)C
0.238636	Brc1c(cc(cc1)C(=O)Nc2c(cccc2)C=CC(F)(F)F)C
0.238636	Brc1c(cc(cc1)C(=O)Nc2c(cccc2)C=CC(F)(F)F)C
0.238596	Clc1c(Oc2c(C#N)cccc2)ccc(c1)C(=O)Nc3cc(NC(=O)N)c(OC)cc3
0.238596	Clc1c(Oc2c(C#N)cccc2)ccc(c1)C(=O)Nc3cc(NC(=O)N)c(OC)cc3
0.238596	Clc1c(Oc2c(C#N)cccc2)ccc(c1)C(=O)Nc3cc(NC(=O)N)c(OC)cc3
0.238596	Clc1c(Oc2c(C#N)cccc2)ccc(c1)C(=O)Nc3cc(NC(=O)N)c(OC)cc3
0.238596	Clc1c(Oc2c(C#N)cccc2)ccc(c1)C(=O)Nc3cc(NC(=O)N)c(OC)cc3
0.238596	Clc1c(Oc2c(C#N)cccc2)ccc(c1)C(=O)Nc3cc(NC(=O)N)c(OC)cc3
0.238596	Clc1c(Oc2c(C#N)cccc2)ccc(c1)C(=O)Nc3cc(NC(=O)N)c(OC)cc3
0.238596	Clc1c(Oc2c(C#N)cccc2)ccc(c1)C(=O)Nc3cc(NC(=O)N)c(OC)cc3
0.238596	Clc1c(Oc2c(C#N)cccc2)ccc(c1)C(=O)Nc3cc(NC(=O)N)c(OC)cc3
0.238596	Clc1c(Oc2c(C#N)cccc2)ccc(c1)C(=O)Nc3cc(NC(=O)N)c(OC)cc3
0.238462	Clc1c(NC(=O)c2ccc(SCc3ccccc3)cc2)ccc(c1C)C
0.238462	Clc1c(NC(=O)c2ccc(SCc3ccccc3)cc2)ccc(c1C)C
0.238462	Clc1c(NC(=O)c2ccc(SCc3ccccc3)cc2)ccc(c1C)C
0.238462	Clc1c(NC(=O)c2ccc(SCc3ccccc3)cc2)ccc(c1C)C
0.238462	Clc1c(NC(=O)c2ccc(SCc3ccccc3)cc2)ccc(c1C)C
0.238462	Clc1c(NC(=O)c2ccc(SCc3ccccc3)cc2)ccc(c1C)C
0.238462	Clc1c(NC(=O)c2ccc(SCc3ccccc3)cc2)ccc(c1C)C
0.238462	Clc1c(NC(=O)c2ccc(SCc3ccccc3)cc2)ccc(c1C)C
0.238462	Clc1c(NC(=O)c2ccc(SCc3ccccc3)cc2)ccc(c1C)C
0.238462	Clc1c(NC(=O)c2ccc(SCc3ccccc3)cc2)ccc(c1C)C
0.238095	S(=O)(=O)(NC(C(=O)Nc1c(F)cc(cc1)CN2CCN(CC2)C)C)c3ccc(OC)cc3
0.238095	S(=O)(=O)(NC(C(=O)Nc1c(F)cc(cc1)CN2CCN(CC2)C)C)c3ccc(OC)cc3
0.238095	S(=O)(=O)(NC(C(=O)Nc1c(F)cc(cc1)CN2CCN(CC2)C)C)c3ccc(OC)cc3
0.238095	S(=O)(=O)(NC(C(=O)Nc1c(F)cc(cc1)CN2CCN(CC2)C)C)c3ccc(OC)cc3
0.237942	Fc1ccc(cc1)C=2OC(=NC2)c3c(cccc3)C(=O)Nc4cc(OCC)c(OC)cc4
0.237942	Fc1ccc(cc1)C=2OC(=NC2)c3c(cccc3)C(=O)Nc4cc(OCC)c(OC)cc4
0.237942	Fc1ccc(cc1)C=2OC(=NC2)c3c(cccc3)C(=O)Nc4cc(OCC)c(OC)cc4
0.237942	Fc1ccc(cc1)C=2OC(=NC2)c3c(cccc3)C(=O)Nc4cc(OCC)c(OC)cc4
0.237942	Fc1ccc(cc1)C=2OC(=NC2)c3c(cccc3)C(=O)Nc4cc(OCC)c(OC)cc4
0.237942	Fc1ccc(cc1)C=2OC(=NC2)c3c(cccc3)C(=O)Nc4cc(OCC)c(OC)cc4
0.237942	Fc1ccc(cc1)C=2OC(=NC2)c3c(cccc3)C(=O)Nc4cc(OCC)c(OC)cc4
0.237942	Fc1ccc(cc1)C=2OC(=NC2)c3c(cccc3)C(=O)Nc4cc(OCC)c(OC)cc4
0.237942	Fc1ccc(cc1)C=2OC(=NC2)c3c(cccc3)C(=O)Nc4cc(OCC)c(OC)cc4
0.237942	Fc1ccc(cc1)C=2OC(=NC2)c3c(cccc3)C(=O)Nc4cc(OCC)c(OC)cc4
0.237918	O=C(NC1=NC(=NN1)C)c2cc(OC)c(OCc3ccncc3)cc2
0.237918	O=C(NC1=NC(=NN1)C)c2cc(OC)c(OCc3ccncc3)cc2
0.237918	O=C(NC1=NC(=NN1)C)c2cc(OC)c(OCc3ccncc3)cc2
0.237918	O=C(NC1=NC(=NN1)C)c2cc(OC)c(OCc3ccncc3)cc2
0.237918	O=C(NC1=NC(=NN1)C)c2cc(OC)c(OCc3ccncc3)cc2
0.237805	S1c2c(N=C1c3cnc(NC(=O)c4cc(F)c(cc4)CNC(=O)C)cc3)cccc2
0.237805	S1c2c(N=C1c3cnc(NC(=O)c4cc(F)c(cc4)CNC(=O)C)cc3)cccc2
0.237805	S1c2c(N=C1c3cnc(NC(=O)c4cc(F)c(cc4)CNC(=O)C)cc3)cccc2
0.237805	S1c2c(N=C1c3cnc(NC(=O)c4cc(F)c(cc4)CNC(=O)C)cc3)cccc2
0.237805	S1c2c(N=C1c3cnc(NC(=O)c4cc(F)c(cc4)CNC(=O)C)cc3)cccc2
0.237805	S1c2c(N=C1c3cnc(NC(=O)c4cc(F)c(cc4)CNC(=O)C)cc3)cccc2
0.237805	S1c2c(N=C1c3cnc(NC(=O)c4cc(F)c(cc4)CNC(=O)C)cc3)cccc2
0.237805	S1c2c(N=C1c3cnc(NC(=O)c4cc(F)c(cc4)CNC(=O)C)cc3)cccc2
0.237805	S1c2c(N=C1c3cnc(NC(=O)c4cc(F)c(cc4)CNC(=O)C)cc3)cccc2
0.237805	S1c2c(N=C1c3cnc(NC(=O)c4cc(F)c(cc4)CNC(=O)C)cc3)cccc2
0.237762	Brc1cc(ccc1)C(=O)Nc2c(ccc(F)c2)C(=O)Nc3cc(OCC)c(OC)cc3
0.237762	Brc1cc(ccc1)C(=O)Nc2c(ccc(F)c2)C(=O)Nc3cc(OCC)c(OC)cc3
0.237762	Brc1cc(ccc1)C(=O)Nc2c(ccc(F)c2)C(=O)Nc3cc(OCC)c(OC)cc3
0.237762	Brc1cc(ccc1)C(=O)Nc2c(ccc(F)c2)C(=O)Nc3cc(OCC)c(OC)cc3
0.237762	Brc1cc(ccc1)C(=O)Nc2c(ccc(F)c2)C(=O)Nc3cc(OCC)c(OC)cc3
0.237762	Brc1cc(ccc1)C(=O)Nc2c(ccc(F)c2)C(=O)Nc3cc(OCC)c(OC)cc3
0.237762	Brc1cc(ccc1)C(=O)Nc2c(ccc(F)c2)C(=O)Nc3cc(OCC)c(OC)cc3
0.237762	Brc1cc(ccc1)C(=O)Nc2c(ccc(F)c2)C(=O)Nc3cc(OCC)c(OC)cc3
0.237762	Brc1cc(ccc1)C(=O)Nc2c(ccc(F)c2)C(=O)Nc3cc(OCC)c(OC)cc3
0.237762	Brc1cc(ccc1)C(=O)Nc2c(ccc(F)c2)C(=O)Nc3cc(OCC)c(OC)cc3
0.237458	Clc1c(ccc(c1)CC=2SC(=NC2)NC(=O)c3c(F)ccc(NC(=O)C)c3)C
0.237458	Brc1c2c(cc(cc2)C(=O)Nc3c(cc(Oc4ccncc4)cc3)C)ccc1
0.237443	Fc1ccc(cc1)C(=O)Nc2cc(ccc2)C(=O)N
0.237443	Fc1ccc(cc1)C(=O)Nc2cc(ccc2)C(=O)N
0.23741	S1C(=NC(c2cc(F)ccc2)=C1)NC(=O)c3cc(c(c(c3)C)CNC)C
0.23741	S1C(=NC(c2cc(F)ccc2)=C1)NC(=O)c3cc(c(c(c3)C)CNC)C
0.23741	S1C(=NC(c2cc(F)ccc2)=C1)NC(=O)c3cc(c(c(c3)C)CNC)C
0.23741	S1C(=NC(c2cc(F)ccc2)=C1)NC(=O)c3cc(c(c(c3)C)CNC)C
0.23741	S1C(=NC(c2cc(F)ccc2)=C1)NC(=O)c3cc(c(c(c3)C)CNC)C
0.23741	S1C(=NC(c2cc(F)ccc2)=C1)NC(=O)c3cc(c(c(c3)C)CNC)C
0.23741	S1C(=NC(c2cc(F)ccc2)=C1)NC(=O)c3cc(c(c(c3)C)CNC)C
0.23741	S1C(=NC(c2cc(F)ccc2)=C1)NC(=O)c3cc(c(c(c3)C)CNC)C
0.23741	S1C(=NC(c2cc(F)ccc2)=C1)NC(=O)c3cc(c(c(c3)C)CNC)C
0.23741	S1C(=NC(c2cc(F)ccc2)=C1)NC(=O)c3cc(c(c(c3)C)CNC)C
0.23741	S1C(C2=NNC(NC(=O)c3c(NC(=O)c4ccccc4)cccc3)=C2)=CC=C1
0.23741	S1C(C2=NNC(NC(=O)c3c(NC(=O)c4ccccc4)cccc3)=C2)=CC=C1
0.236842	Brc1cc(ccc1)C(=O)Nc2ccc(cc2)CC(=O)N
0.236842	Clc1ncc(c(c1)C(=O)Nc2c(F)ccc(c2)C)C
0.236842	Clc1ncc(c(c1)C(=O)Nc2c(F)ccc(c2)C)C
0.236667	O=C(NC1CCCC1)c2cc(c(NC(=O)C(=O)NC(c3ncccn3)C(C)(C)C)cc2)C
0.236667	O=C(NC1CCCC1)c2cc(c(NC(=O)C(=O)NC(c3ncccn3)C(C)(C)C)cc2)C
[truncated: 8,001 more rows]
