# Supplementary material for: Galileo: Three-dimensional searching in large combinatorial fragment spaces on the example of pharmacophores
Source: J Comput Aided Mol Des. 2022 Nov 24;37(1):1–16. doi: 10.1007/s10822-022-00485-y (PMC10032335; doi:10.1007/s10822-022-00485-y)
Supplement: Supplementary file 4 — Supplementary file 3a [file 10822_2022_485_MOESM3_ESMa.zip › Imatinib_Galileo/10/out_4.csv]

Score	SMILES
0.469636	O=C(Nc1c(ccc(c1)C(=O)Nc2ccc(cc2)CN3CCN(c4ncccc4)CC3)C)Nc5ccccc5
0.42735	O=C(Nc1c(ccc(NC(=O)c2ccc(cc2)C3=NOC(=N3)C)c1)C)c4ccncc4
0.387755	S(=O)(=O)(Nc1c(ccc(c1)C(=O)Nc2ccc(cc2)CN3CCN(c4ncccc4)CC3)C)c5c(cc(cc5C)C)C
0.385542	S1C(=NC(c2cc(ccc2)C(=O)Nc3ccc(cc3)CN4CCC(O)CC4)=C1)C
0.385542	S1C(=NC(c2cc(ccc2)C(=O)Nc3ccc(cc3)CN4CCC(O)CC4)=C1)C
0.385542	S1C(=NC(c2cc(ccc2)C(=O)Nc3ccc(cc3)CN4CCC(O)CC4)=C1)C
0.385542	S1C(=NC(c2cc(ccc2)C(=O)Nc3ccc(cc3)CN4CCC(O)CC4)=C1)C
0.385542	S1C(=NC(c2cc(ccc2)C(=O)Nc3ccc(cc3)CN4CCC(O)CC4)=C1)C
0.385542	S1C(=NC(c2cc(ccc2)C(=O)Nc3ccc(cc3)CN4CCC(O)CC4)=C1)C
0.385542	S1C(=NC(c2cc(ccc2)C(=O)Nc3ccc(cc3)CN4CCC(O)CC4)=C1)C
0.385542	S1C(=NC(c2cc(ccc2)C(=O)Nc3ccc(cc3)CN4CCC(O)CC4)=C1)C
0.385542	S1C(=NC(c2cc(ccc2)C(=O)Nc3ccc(cc3)CN4CCC(O)CC4)=C1)C
0.379913	O=C(Nc1cc(c(cc1)CO)CO)c2ccc(cc2)C=3N=CNC3
0.379913	O=C(Nc1cc(c(cc1)CO)CO)c2ccc(cc2)C=3N=CNC3
0.379913	O=C(Nc1cc(c(cc1)CO)CO)c2ccc(cc2)C=3N=CNC3
0.379913	O=C(Nc1cc(c(cc1)CO)CO)c2ccc(cc2)C=3N=CNC3
0.379913	O=C(Nc1cc(c(cc1)CO)CO)c2ccc(cc2)C=3N=CNC3
0.379913	O=C(Nc1cc(c(cc1)CO)CO)c2ccc(cc2)C=3N=CNC3
0.379913	O=C(Nc1cc(c(cc1)CO)CO)c2ccc(cc2)C=3N=CNC3
0.379913	O=C(Nc1cc(c(cc1)CO)CO)c2ccc(cc2)C=3N=CNC3
0.379913	O=C(Nc1cc(c(cc1)CO)CO)c2ccc(cc2)C=3N=CNC3
0.379913	O=C(Nc1cc(c(cc1)CO)CO)c2ccc(cc2)C=3N=CNC3
0.379447	O=C(Nc1cc(NC(=O)C(=O)N2CCN(CCOC)CC2)c(cc1)C)c3ccccc3
0.379447	O=C(Nc1cc(NC(=O)C(=O)N2CCN(CCOC)CC2)c(cc1)C)c3ccccc3
0.376147	O=C(Nc1cc(NC(=O)C=O)c(cc1)C)c2ccccc2
0.376147	O=C(Nc1cc(NC(=O)C=O)c(cc1)C)c2ccccc2
0.376147	O=C(Nc1cc(NC(=O)C=O)c(cc1)C)c2ccccc2
0.376147	O=C(Nc1cc(NC(=O)C=O)c(cc1)C)c2ccccc2
0.376147	O=C(Nc1cc(NC(=O)C=O)c(cc1)C)c2ccccc2
0.376147	O=C(Nc1cc(NC(=O)C=O)c(cc1)C)c2ccccc2
0.376147	O=C(Nc1cc(NC(=O)C=O)c(cc1)C)c2ccccc2
0.363636	S1C(=NC(c2ccc(NC(=O)C=3OC=CC3)cc2)=C1)NC(=O)c4cc(NC(=O)OC(C)(C)C)c(cc4)C
0.363636	S1C(=NC(c2ccc(NC(=O)C=3OC=CC3)cc2)=C1)NC(=O)c4cc(NC(=O)OC(C)(C)C)c(cc4)C
0.361868	O=C(Nc1c(ccc(c1)C(=O)N2CCN(Cc3cc(OC)cc(OC)c3)CC2)C)Nc4ccccc4
0.361868	O=C(Nc1c(ccc(c1)C(=O)N2CCN(Cc3cc(OC)cc(OC)c3)CC2)C)Nc4ccccc4
0.361868	O=C(Nc1c(ccc(c1)C(=O)N2CCN(Cc3cc(OC)cc(OC)c3)CC2)C)Nc4ccccc4
0.361868	O=C(Nc1c(ccc(c1)C(=O)N2CCN(Cc3cc(OC)cc(OC)c3)CC2)C)Nc4ccccc4
0.361868	O=C(Nc1c(ccc(c1)C(=O)N2CCN(Cc3cc(OC)cc(OC)c3)CC2)C)Nc4ccccc4
0.361868	O=C(Nc1c(ccc(c1)C(=O)N2CCN(Cc3cc(OC)cc(OC)c3)CC2)C)Nc4ccccc4
0.361868	O=C(Nc1c(ccc(c1)C(=O)N2CCN(Cc3cc(OC)cc(OC)c3)CC2)C)Nc4ccccc4
0.361868	O=C(Nc1c(ccc(c1)C(=O)N2CCN(Cc3cc(OC)cc(OC)c3)CC2)C)Nc4ccccc4
0.361868	O=C(Nc1c(ccc(c1)C(=O)N2CCN(Cc3cc(OC)cc(OC)c3)CC2)C)Nc4ccccc4
0.361868	O=C(Nc1c(ccc(c1)C(=O)N2CCN(Cc3cc(OC)cc(OC)c3)CC2)C)Nc4ccccc4
0.359184	O=C(Nc1c(ccc(NC(=O)C2=NNC(=C2)CC)c1)C)c3ccncc3
0.358209	Fc1c(cccc1)CN2CCC(NC(=O)c3cc(NC(=O)Nc4ccccc4)c(cc3)C)CC2
0.358209	Fc1c(cccc1)CN2CCC(NC(=O)c3cc(NC(=O)Nc4ccccc4)c(cc3)C)CC2
0.357143	O=C(Nc1c(ccc(c1)C=2ON=CN2)C)c3ccccc3
0.357143	O=C(Nc1c(ccc(c1)C=2ON=CN2)C)c3ccccc3
0.357143	O=C(Nc1c(ccc(c1)C=2ON=CN2)C)c3ccccc3
0.357143	O=C(Nc1c(ccc(c1)C=2ON=CN2)C)c3ccccc3
0.357143	O=C(Nc1c(ccc(c1)C=2ON=CN2)C)c3ccccc3
0.357143	O=C(Nc1c(ccc(c1)C=2ON=CN2)C)c3ccccc3
0.357143	O=C(Nc1c(ccc(c1)C=2ON=CN2)C)c3ccccc3
0.357143	O=C(Nc1c(ccc(c1)C=2ON=CN2)C)c3ccccc3
0.357143	O=C(Nc1c(ccc(c1)C=2ON=CN2)C)c3ccccc3
0.357143	O=C(Nc1c(ccc(c1)C=2ON=CN2)C)c3ccccc3
0.35	O=C(Nc1ccc(cc1)CN2CCN(c3ncccc3)CC2)C4=C(NC(c5ccccc5)=C4)CC
0.349776	O=C(NNc1c(ccc(c1)C)C)c2ccc(cc2)C(=O)Nc3ccccc3
0.349776	O=C(NNc1c(ccc(c1)C)C)c2ccc(cc2)C(=O)Nc3ccccc3
0.349776	O=C(NNc1c(ccc(c1)C)C)c2ccc(cc2)C(=O)Nc3ccccc3
0.349776	O=C(NNc1c(ccc(c1)C)C)c2ccc(cc2)C(=O)Nc3ccccc3
0.349776	O=C(NNc1c(ccc(c1)C)C)c2ccc(cc2)C(=O)Nc3ccccc3
0.349776	O=C(NNc1c(ccc(c1)C)C)c2ccc(cc2)C(=O)Nc3ccccc3
0.349776	O=C(NNc1c(ccc(c1)C)C)c2ccc(cc2)C(=O)Nc3ccccc3
0.349776	O=C(NNc1c(ccc(c1)C)C)c2ccc(cc2)C(=O)Nc3ccccc3
0.349776	O=C(NNc1c(ccc(c1)C)C)c2ccc(cc2)C(=O)Nc3ccccc3
0.349776	O=C(NNc1c(ccc(c1)C)C)c2ccc(cc2)C(=O)Nc3ccccc3
0.348837	O=C(Nc1c(ccc(N)c1)C)c2ccncc2
0.348837	O=C(Nc1c(ccc(N)c1)C)c2ccncc2
0.348837	O=C(Nc1c(ccc(N)c1)C)c2ccncc2
0.348837	O=C(Nc1c(ccc(N)c1)C)c2ccncc2
0.348837	O=C(Nc1c(ccc(N)c1)C)c2ccncc2
0.348837	O=C(Nc1c(ccc(N)c1)C)c2ccncc2
0.348837	O=C(Nc1c(ccc(N)c1)C)c2ccncc2
0.348837	O=C(Nc1c(ccc(N)c1)C)c2ccncc2
0.348837	O=C(Nc1c(ccc(N)c1)C)c2ccncc2
0.348837	O=C(Nc1c(ccc(N)c1)C)c2ccncc2
0.348548	O=C(Nc1c(ccc(c1)C(=O)NCc2cc(ccc2)C(=O)Nc3ccccc3)C)Nc4ccccc4
0.348548	O=C(Nc1c(ccc(c1)C(=O)NCc2cc(ccc2)C(=O)Nc3ccccc3)C)Nc4ccccc4
0.348548	O=C(Nc1c(ccc(c1)C(=O)NCc2cc(ccc2)C(=O)Nc3ccccc3)C)Nc4ccccc4
0.348548	O=C(Nc1c(ccc(c1)C(=O)NCc2cc(ccc2)C(=O)Nc3ccccc3)C)Nc4ccccc4
0.348548	O=C(Nc1c(ccc(c1)C(=O)NCc2cc(ccc2)C(=O)Nc3ccccc3)C)Nc4ccccc4
0.348548	O=C(Nc1c(ccc(c1)C(=O)NCc2cc(ccc2)C(=O)Nc3ccccc3)C)Nc4ccccc4
0.348548	O=C(Nc1c(ccc(c1)C(=O)NCc2cc(ccc2)C(=O)Nc3ccccc3)C)Nc4ccccc4
0.348548	O=C(Nc1c(ccc(c1)C(=O)NCc2cc(ccc2)C(=O)Nc3ccccc3)C)Nc4ccccc4
0.348548	O=C(Nc1c(ccc(c1)C(=O)NCc2cc(ccc2)C(=O)Nc3ccccc3)C)Nc4ccccc4
0.348548	O=C(Nc1c(ccc(c1)C(=O)NCc2cc(ccc2)C(=O)Nc3ccccc3)C)Nc4ccccc4
0.345382	S(=O)(=O)(C(C)C)Cc1ccc(NC(=O)c2cc(NC(=O)Nc3ccccc3)c(cc2)C)cc1
0.345382	S(=O)(=O)(C(C)C)Cc1ccc(NC(=O)c2cc(NC(=O)Nc3ccccc3)c(cc2)C)cc1
0.345382	S(=O)(=O)(C(C)C)Cc1ccc(NC(=O)c2cc(NC(=O)Nc3ccccc3)c(cc2)C)cc1
0.345382	S(=O)(=O)(C(C)C)Cc1ccc(NC(=O)c2cc(NC(=O)Nc3ccccc3)c(cc2)C)cc1
0.336918	O=C(Nc1cc(NC(=O)C(C)(C)C)c(cc1)C)c2cc3N=C(Nc3cc2)c4ccccc4
0.336918	O=C(Nc1cc(NC(=O)C(C)(C)C)c(cc1)C)c2cc3N=C(Nc3cc2)c4ccccc4
0.336918	O=C(Nc1cc(NC(=O)C(C)(C)C)c(cc1)C)c2cc3N=C(Nc3cc2)c4ccccc4
0.336918	O=C(Nc1cc(NC(=O)C(C)(C)C)c(cc1)C)c2cc3N=C(Nc3cc2)c4ccccc4
0.336918	O=C(Nc1cc(NC(=O)C(C)(C)C)c(cc1)C)c2cc3N=C(Nc3cc2)c4ccccc4
0.336918	O=C(Nc1cc(NC(=O)C(C)(C)C)c(cc1)C)c2cc3N=C(Nc3cc2)c4ccccc4
0.336918	O=C(Nc1cc(NC(=O)C(C)(C)C)c(cc1)C)c2cc3N=C(Nc3cc2)c4ccccc4
0.336918	O=C(Nc1cc(NC(=O)C(C)(C)C)c(cc1)C)c2cc3N=C(Nc3cc2)c4ccccc4
0.336918	O=C(Nc1cc(NC(=O)C(C)(C)C)c(cc1)C)c2cc3N=C(Nc3cc2)c4ccccc4
0.336918	O=C(Nc1cc(NC(=O)C(C)(C)C)c(cc1)C)c2cc3N=C(Nc3cc2)c4ccccc4
0.336032	S1C(=NC(=C1)C)c2cc(NC(=O)c3ccc(cc3)C=4N=CNC4)ccc2
0.336032	S1C(=NC(=C1)C)c2cc(NC(=O)c3ccc(cc3)C=4N=CNC4)ccc2
0.336032	S1C(=NC(=C1)C)c2cc(NC(=O)c3ccc(cc3)C=4N=CNC4)ccc2
0.336032	S1C(=NC(=C1)C)c2cc(NC(=O)c3ccc(cc3)C=4N=CNC4)ccc2
0.336032	S1C(=NC(=C1)C)c2cc(NC(=O)c3ccc(cc3)C=4N=CNC4)ccc2
0.335766	O=C(N1CC2(CN(Cc3ccccc3)CCC2)CC1)c4cc(NC(=O)Nc5ccccc5)c(cc4)C
0.335766	O=C(N1CC2(CN(Cc3ccccc3)CCC2)CC1)c4cc(NC(=O)Nc5ccccc5)c(cc4)C
0.335766	O=C(N1CC2(CN(Cc3ccccc3)CCC2)CC1)c4cc(NC(=O)Nc5ccccc5)c(cc4)C
0.335766	O=C(N1CC2(CN(Cc3ccccc3)CCC2)CC1)c4cc(NC(=O)Nc5ccccc5)c(cc4)C
0.335766	O=C(N1CC2(CN(Cc3ccccc3)CCC2)CC1)c4cc(NC(=O)Nc5ccccc5)c(cc4)C
0.335766	O=C(N1CC2(CN(Cc3ccccc3)CCC2)CC1)c4cc(NC(=O)Nc5ccccc5)c(cc4)C
0.335766	O=C(N1CC2(CN(Cc3ccccc3)CCC2)CC1)c4cc(NC(=O)Nc5ccccc5)c(cc4)C
0.335766	O=C(N1CC2(CN(Cc3ccccc3)CCC2)CC1)c4cc(NC(=O)Nc5ccccc5)c(cc4)C
0.335766	O=C(N1CC2(CN(Cc3ccccc3)CCC2)CC1)c4cc(NC(=O)Nc5ccccc5)c(cc4)C
0.335766	O=C(N1CC2(CN(Cc3ccccc3)CCC2)CC1)c4cc(NC(=O)Nc5ccccc5)c(cc4)C
0.334646	O=C(Nc1c(ccc(c1)C(=O)Nc2cc(OCc3cc(ccc3)C)ccc2)C)Nc4ccccc4
0.334646	O=C(Nc1c(ccc(c1)C(=O)Nc2cc(OCc3cc(ccc3)C)ccc2)C)Nc4ccccc4
0.334646	O=C(Nc1c(ccc(c1)C(=O)Nc2cc(OCc3cc(ccc3)C)ccc2)C)Nc4ccccc4
0.334646	O=C(Nc1c(ccc(c1)C(=O)Nc2cc(OCc3cc(ccc3)C)ccc2)C)Nc4ccccc4
0.334646	O=C(Nc1c(ccc(c1)C(=O)Nc2cc(OCc3cc(ccc3)C)ccc2)C)Nc4ccccc4
0.334646	O=C(Nc1c(ccc(c1)C(=O)Nc2cc(OCc3cc(ccc3)C)ccc2)C)Nc4ccccc4
0.334646	O=C(Nc1c(ccc(c1)C(=O)Nc2cc(OCc3cc(ccc3)C)ccc2)C)Nc4ccccc4
0.334646	O=C(Nc1c(ccc(c1)C(=O)Nc2cc(OCc3cc(ccc3)C)ccc2)C)Nc4ccccc4
0.334646	O=C(Nc1c(ccc(c1)C(=O)Nc2cc(OCc3cc(ccc3)C)ccc2)C)Nc4ccccc4
0.334646	O=C(Nc1c(ccc(c1)C(=O)Nc2cc(OCc3cc(ccc3)C)ccc2)C)Nc4ccccc4
0.334586	S1C(=NC(c2cc(ccc2)C(=O)Nc3c(cc(cc3)C(=O)NCC(C)C)C)=C1)C
0.334586	O=C(Nc1ccc(cc1)CN2CCN(c3ncccc3)CC2)c4c(O)ccc(c4)C
0.334586	S1C(=NC(c2cc(ccc2)C(=O)Nc3c(cc(cc3)C(=O)NCC(C)C)C)=C1)C
0.333333	Clc1cnc(cc1)C(=O)Nc2cc(NC(=O)C(C)(C)C)c(cc2)C
0.333333	Clc1cnc(cc1)C(=O)Nc2cc(NC(=O)C(C)(C)C)c(cc2)C
0.333333	Clc1cnc(cc1)C(=O)Nc2cc(NC(=O)C(C)(C)C)c(cc2)C
0.333333	Clc1cnc(cc1)C(=O)Nc2cc(NC(=O)C(C)(C)C)c(cc2)C
0.333333	Clc1cnc(cc1)C(=O)Nc2cc(NC(=O)C(C)(C)C)c(cc2)C
0.333333	Clc1cnc(cc1)C(=O)Nc2cc(NC(=O)C(C)(C)C)c(cc2)C
0.333333	Clc1cnc(cc1)C(=O)Nc2cc(NC(=O)C(C)(C)C)c(cc2)C
0.333333	Clc1cnc(cc1)C(=O)Nc2cc(NC(=O)C(C)(C)C)c(cc2)C
0.333333	Clc1cnc(cc1)C(=O)Nc2cc(NC(=O)C(C)(C)C)c(cc2)C
0.333333	Clc1cnc(cc1)C(=O)Nc2cc(NC(=O)C(C)(C)C)c(cc2)C
0.332061	Clc1c(ccc(NC(=O)c2cc(ccc2)C=3N=C(SC3)C)c1)CC
0.332061	Clc1c(ccc(NC(=O)c2cc(ccc2)C=3N=C(SC3)C)c1)CC
0.332061	Clc1c(ccc(NC(=O)c2cc(ccc2)C=3N=C(SC3)C)c1)CC
0.332061	Clc1c(ccc(NC(=O)c2cc(ccc2)C=3N=C(SC3)C)c1)CC
0.331776	O=C(Nc1ccc(cc1)CN2CCC(O)CC2)c3ccc(cc3)C(=O)Nc4ccccc4
0.331776	O=C(Nc1ccc(cc1)CN2CCC(O)CC2)c3ccc(cc3)C(=O)Nc4ccccc4
0.331776	O=C(Nc1ccc(cc1)CN2CCC(O)CC2)c3ccc(cc3)C(=O)Nc4ccccc4
0.331776	O=C(Nc1ccc(cc1)CN2CCC(O)CC2)c3ccc(cc3)C(=O)Nc4ccccc4
0.331776	O=C(Nc1ccc(cc1)CN2CCC(O)CC2)c3ccc(cc3)C(=O)Nc4ccccc4
0.331776	O=C(Nc1ccc(cc1)CN2CCC(O)CC2)c3ccc(cc3)C(=O)Nc4ccccc4
0.331776	O=C(Nc1ccc(cc1)CN2CCC(O)CC2)c3ccc(cc3)C(=O)Nc4ccccc4
0.331776	O=C(Nc1ccc(cc1)CN2CCC(O)CC2)c3ccc(cc3)C(=O)Nc4ccccc4
0.331776	O=C(Nc1ccc(cc1)CN2CCC(O)CC2)c3ccc(cc3)C(=O)Nc4ccccc4
0.331776	O=C(Nc1ccc(cc1)CN2CCC(O)CC2)c3ccc(cc3)C(=O)Nc4ccccc4
0.330579	FC(F)Oc1cc(NC(=O)c2cc(NC(=O)Nc3ccccc3)c(cc2)C)ccc1
0.330579	FC(F)Oc1cc(NC(=O)c2cc(NC(=O)Nc3ccccc3)c(cc2)C)ccc1
0.330579	FC(F)Oc1cc(NC(=O)c2cc(NC(=O)Nc3ccccc3)c(cc2)C)ccc1
0.330579	FC(F)Oc1cc(NC(=O)c2cc(NC(=O)Nc3ccccc3)c(cc2)C)ccc1
0.330579	FC(F)Oc1cc(NC(=O)c2cc(NC(=O)Nc3ccccc3)c(cc2)C)ccc1
0.330579	FC(F)Oc1cc(NC(=O)c2cc(NC(=O)Nc3ccccc3)c(cc2)C)ccc1
0.330579	FC(F)Oc1cc(NC(=O)c2cc(NC(=O)Nc3ccccc3)c(cc2)C)ccc1
0.330579	FC(F)Oc1cc(NC(=O)c2cc(NC(=O)Nc3ccccc3)c(cc2)C)ccc1
0.330579	FC(F)Oc1cc(NC(=O)c2cc(NC(=O)Nc3ccccc3)c(cc2)C)ccc1
0.330579	FC(F)Oc1cc(NC(=O)c2cc(NC(=O)Nc3ccccc3)c(cc2)C)ccc1
0.32963	O=C(Nc1ccc(cc1)CN2CCN(c3ncccc3)CC2)c4cc(Oc5nccnc5)ccc4
0.329588	S1C(=NC(c2c(ccc(c2)C)C)=C1)NC(=O)c3ccc(cc3)C=4N=CNC4
0.329588	S1C(=NC(c2c(ccc(c2)C)C)=C1)NC(=O)c3ccc(cc3)C=4N=CNC4
0.329588	S1C(=NC(c2c(ccc(c2)C)C)=C1)NC(=O)c3ccc(cc3)C=4N=CNC4
0.329588	S1C(=NC(c2c(ccc(c2)C)C)=C1)NC(=O)c3ccc(cc3)C=4N=CNC4
0.329588	S1C(=NC(c2c(ccc(c2)C)C)=C1)NC(=O)c3ccc(cc3)C=4N=CNC4
0.329588	S1C(=NC(c2c(ccc(c2)C)C)=C1)NC(=O)c3ccc(cc3)C=4N=CNC4
0.329588	S1C(=NC(c2c(ccc(c2)C)C)=C1)NC(=O)c3ccc(cc3)C=4N=CNC4
0.329588	S1C(=NC(c2c(ccc(c2)C)C)=C1)NC(=O)c3ccc(cc3)C=4N=CNC4
0.329588	S1C(=NC(c2c(ccc(c2)C)C)=C1)NC(=O)c3ccc(cc3)C=4N=CNC4
0.329588	S1C(=NC(c2c(ccc(c2)C)C)=C1)NC(=O)c3ccc(cc3)C=4N=CNC4
0.329457	S1C(=NC(c2cc(ccc2)C(=O)NNc3c(ccc(c3)C)C)=C1)C
0.329457	S1C(=NC(c2cc(ccc2)C(=O)NNc3c(ccc(c3)C)C)=C1)C
0.329457	S1C(=NC(c2cc(ccc2)C(=O)NNc3c(ccc(c3)C)C)=C1)C
0.329457	S1C(=NC(c2cc(ccc2)C(=O)NNc3c(ccc(c3)C)C)=C1)C
0.329457	S1C(=NC(c2cc(ccc2)C(=O)NNc3c(ccc(c3)C)C)=C1)C
0.329457	S1C(=NC(c2cc(ccc2)C(=O)NNc3c(ccc(c3)C)C)=C1)C
0.329457	S1C(=NC(c2cc(ccc2)C(=O)NNc3c(ccc(c3)C)C)=C1)C
0.329457	S1C(=NC(c2cc(ccc2)C(=O)NNc3c(ccc(c3)C)C)=C1)C
0.329457	S1C(=NC(c2cc(ccc2)C(=O)NNc3c(ccc(c3)C)C)=C1)C
0.329457	S1C(=NC(c2cc(ccc2)C(=O)NNc3c(ccc(c3)C)C)=C1)C
0.328413	O=C(Nc1c(ccc(NC(=O)C=2C(=O)NC(=CC2)C3CC3)c1)C)c4ccncc4
0.327869	S(F)(=O)(=O)Oc1ccc(NC(=O)c2cc(NC(=O)Nc3ccccc3)c(cc2)C)cc1
0.327869	S(F)(=O)(=O)Oc1ccc(NC(=O)c2cc(NC(=O)Nc3ccccc3)c(cc2)C)cc1
0.327869	S(F)(=O)(=O)Oc1ccc(NC(=O)c2cc(NC(=O)Nc3ccccc3)c(cc2)C)cc1
0.327869	S(F)(=O)(=O)Oc1ccc(NC(=O)c2cc(NC(=O)Nc3ccccc3)c(cc2)C)cc1
0.327869	S(F)(=O)(=O)Oc1ccc(NC(=O)c2cc(NC(=O)Nc3ccccc3)c(cc2)C)cc1
0.327869	S(F)(=O)(=O)Oc1ccc(NC(=O)c2cc(NC(=O)Nc3ccccc3)c(cc2)C)cc1
0.327869	S(F)(=O)(=O)Oc1ccc(NC(=O)c2cc(NC(=O)Nc3ccccc3)c(cc2)C)cc1
0.327869	S(F)(=O)(=O)Oc1ccc(NC(=O)c2cc(NC(=O)Nc3ccccc3)c(cc2)C)cc1
0.327869	S(F)(=O)(=O)Oc1ccc(NC(=O)c2cc(NC(=O)Nc3ccccc3)c(cc2)C)cc1
0.327869	S(F)(=O)(=O)Oc1ccc(NC(=O)c2cc(NC(=O)Nc3ccccc3)c(cc2)C)cc1
0.326772	O=C(Nc1c(ccc(c1)C(=O)N2CCN(CC(O)C)CC2)C)Nc3ccccc3
0.326772	O=C(Nc1c(ccc(c1)C(=O)N2CCN(CC(O)C)CC2)C)Nc3ccccc3
0.326772	O=C(Nc1c(ccc(c1)C(=O)N2CCN(CC(O)C)CC2)C)Nc3ccccc3
0.326772	O=C(Nc1c(ccc(c1)C(=O)N2CCN(CC(O)C)CC2)C)Nc3ccccc3
0.326772	O=C(Nc1c(ccc(c1)C(=O)N2CCN(CC(O)C)CC2)C)Nc3ccccc3
0.326772	O=C(Nc1c(ccc(c1)C(=O)N2CCN(CC(O)C)CC2)C)Nc3ccccc3
0.326693	FC(F)Oc1c(cc(NC(=O)c2cc(NC(=O)Nc3ccccc3)c(cc2)C)cc1)C
0.326693	FC(F)Oc1c(cc(NC(=O)c2cc(NC(=O)Nc3ccccc3)c(cc2)C)cc1)C
0.326693	FC(F)Oc1c(cc(NC(=O)c2cc(NC(=O)Nc3ccccc3)c(cc2)C)cc1)C
0.326693	FC(F)Oc1c(cc(NC(=O)c2cc(NC(=O)Nc3ccccc3)c(cc2)C)cc1)C
0.326693	FC(F)Oc1c(cc(NC(=O)c2cc(NC(=O)Nc3ccccc3)c(cc2)C)cc1)C
0.326446	Ic1cc(NC(=O)c2cc(NC(=O)Nc3ccccc3)c(cc2)C)c(O)cc1
0.326446	Ic1cc(NC(=O)c2cc(NC(=O)Nc3ccccc3)c(cc2)C)c(O)cc1
0.326446	Ic1cc(NC(=O)c2cc(NC(=O)Nc3ccccc3)c(cc2)C)c(O)cc1
0.326446	Ic1cc(NC(=O)c2cc(NC(=O)Nc3ccccc3)c(cc2)C)c(O)cc1
0.326446	Ic1cc(NC(=O)c2cc(NC(=O)Nc3ccccc3)c(cc2)C)c(O)cc1
0.326087	O=C1N(C(=O)CN1)Cc2cc(NC(=O)c3cc(NC(=O)Nc4ccccc4)c(cc3)C)ccc2
0.326087	O=C1N(C(=O)CN1)Cc2cc(NC(=O)c3cc(NC(=O)Nc4ccccc4)c(cc3)C)ccc2
0.326087	O=C1N(C(=O)CN1)Cc2cc(NC(=O)c3cc(NC(=O)Nc4ccccc4)c(cc3)C)ccc2
0.326087	O=C1N(C(=O)CN1)Cc2cc(NC(=O)c3cc(NC(=O)Nc4ccccc4)c(cc3)C)ccc2
0.325926	S=C(NNC(=O)c1cc(ccc1)C=2N=C(SC2)C)Nc3c(ccc(c3)C)C
0.325926	S=C(NNC(=O)c1cc(ccc1)C=2N=C(SC2)C)Nc3c(ccc(c3)C)C
0.325926	S=C(NNC(=O)c1cc(ccc1)C=2N=C(SC2)C)Nc3c(ccc(c3)C)C
0.325926	S=C(NNC(=O)c1cc(ccc1)C=2N=C(SC2)C)Nc3c(ccc(c3)C)C
0.323529	S(C(C)(C)C)Cc1cc(NC(=O)C=2C(=O)NC(c3cnccc3)=CC2)ccc1
0.323529	S(C(C)(C)C)Cc1cc(NC(=O)C=2C(=O)NC(c3cnccc3)=CC2)ccc1
0.323529	S(C(C)(C)C)Cc1cc(NC(=O)C=2C(=O)NC(c3cnccc3)=CC2)ccc1
0.323529	S(C(C)(C)C)Cc1cc(NC(=O)C=2C(=O)NC(c3cnccc3)=CC2)ccc1
0.323529	S(C(C)(C)C)Cc1cc(NC(=O)C=2C(=O)NC(c3cnccc3)=CC2)ccc1
0.323529	S(C(C)(C)C)Cc1cc(NC(=O)C=2C(=O)NC(c3cnccc3)=CC2)ccc1
0.323529	S(C(C)(C)C)Cc1cc(NC(=O)C=2C(=O)NC(c3cnccc3)=CC2)ccc1
0.323529	S(C(C)(C)C)Cc1cc(NC(=O)C=2C(=O)NC(c3cnccc3)=CC2)ccc1
0.323529	S(C(C)(C)C)Cc1cc(NC(=O)C=2C(=O)NC(c3cnccc3)=CC2)ccc1
0.323529	S(C(C)(C)C)Cc1cc(NC(=O)C=2C(=O)NC(c3cnccc3)=CC2)ccc1
0.323024	Brc1c(cc(NC(=O)C=2C(=O)NC(c3cnccc3)=CC2)cc1)C(=O)OC
0.323024	Brc1c(cc(NC(=O)C=2C(=O)NC(c3cnccc3)=CC2)cc1)C(=O)OC
0.323024	Brc1c(cc(NC(=O)C=2C(=O)NC(c3cnccc3)=CC2)cc1)C(=O)OC
0.323024	Brc1c(cc(NC(=O)C=2C(=O)NC(c3cnccc3)=CC2)cc1)C(=O)OC
0.323024	Brc1c(cc(NC(=O)C=2C(=O)NC(c3cnccc3)=CC2)cc1)C(=O)OC
0.323024	Brc1c(cc(NC(=O)C=2C(=O)NC(c3cnccc3)=CC2)cc1)C(=O)OC
0.323024	Brc1c(cc(NC(=O)C=2C(=O)NC(c3cnccc3)=CC2)cc1)C(=O)OC
0.323024	Brc1c(cc(NC(=O)C=2C(=O)NC(c3cnccc3)=CC2)cc1)C(=O)OC
0.323024	Brc1c(cc(NC(=O)C=2C(=O)NC(c3cnccc3)=CC2)cc1)C(=O)OC
0.322097	O=C1N(C(=O)CN1)Cc2cc(NC(=O)c3ccc(cc3)C=4N=CNC4)ccc2
0.322097	O=C1N(C(=O)CN1)Cc2cc(NC(=O)c3ccc(cc3)C=4N=CNC4)ccc2
0.322097	O=C1N(C(=O)CN1)Cc2cc(NC(=O)c3ccc(cc3)C=4N=CNC4)ccc2
0.322097	O=C1N(C(=O)CN1)Cc2cc(NC(=O)c3ccc(cc3)C=4N=CNC4)ccc2
0.322097	O=C1N(C(=O)CN1)Cc2cc(NC(=O)c3ccc(cc3)C=4N=CNC4)ccc2
0.322097	O=C1N(C(=O)CN1)Cc2cc(NC(=O)c3ccc(cc3)C=4N=CNC4)ccc2
0.322097	O=C1N(C(=O)CN1)Cc2cc(NC(=O)c3ccc(cc3)C=4N=CNC4)ccc2
0.322097	O=C1N(C(=O)CN1)Cc2cc(NC(=O)c3ccc(cc3)C=4N=CNC4)ccc2
0.322097	O=C1N(C(=O)CN1)Cc2cc(NC(=O)c3ccc(cc3)C=4N=CNC4)ccc2
0.321569	S(=O)(=O)(c1nc(ccn1)C(=O)Nc2ccc(cc2)CN3CCC(O)CC3)C
0.321569	S(=O)(=O)(c1nc(ccn1)C(=O)Nc2ccc(cc2)CN3CCC(O)CC3)C
0.321569	S(=O)(=O)(c1nc(ccn1)C(=O)Nc2ccc(cc2)CN3CCC(O)CC3)C
0.321569	S(=O)(=O)(c1nc(ccn1)C(=O)Nc2ccc(cc2)CN3CCC(O)CC3)C
0.321569	S(=O)(=O)(c1nc(ccn1)C(=O)Nc2ccc(cc2)CN3CCC(O)CC3)C
0.321569	S(=O)(=O)(c1nc(ccn1)C(=O)Nc2ccc(cc2)CN3CCC(O)CC3)C
0.321569	S(=O)(=O)(c1nc(ccn1)C(=O)Nc2ccc(cc2)CN3CCC(O)CC3)C
0.321569	S(=O)(=O)(c1nc(ccn1)C(=O)Nc2ccc(cc2)CN3CCC(O)CC3)C
0.321569	S(=O)(=O)(c1nc(ccn1)C(=O)Nc2ccc(cc2)CN3CCC(O)CC3)C
0.321569	S(=O)(=O)(c1nc(ccn1)C(=O)Nc2ccc(cc2)CN3CCC(O)CC3)C
0.321429	Fc1c(N(C)C)c(F)cc(NC(=O)c2cc(NC(=O)Nc3ccccc3)c(cc2)C)c1
0.321429	Fc1c(N(C)C)c(F)cc(NC(=O)c2cc(NC(=O)Nc3ccccc3)c(cc2)C)c1
0.321429	Fc1c(N(C)C)c(F)cc(NC(=O)c2cc(NC(=O)Nc3ccccc3)c(cc2)C)c1
0.321429	Fc1c(N(C)C)c(F)cc(NC(=O)c2cc(NC(=O)Nc3ccccc3)c(cc2)C)c1
0.321429	Fc1c(N(C)C)c(F)cc(NC(=O)c2cc(NC(=O)Nc3ccccc3)c(cc2)C)c1
0.321429	Fc1c(N(C)C)c(F)cc(NC(=O)c2cc(NC(=O)Nc3ccccc3)c(cc2)C)c1
0.321429	Fc1c(N(C)C)c(F)cc(NC(=O)c2cc(NC(=O)Nc3ccccc3)c(cc2)C)c1
0.321429	Fc1c(N(C)C)c(F)cc(NC(=O)c2cc(NC(=O)Nc3ccccc3)c(cc2)C)c1
0.321429	Fc1c(N(C)C)c(F)cc(NC(=O)c2cc(NC(=O)Nc3ccccc3)c(cc2)C)c1
0.321429	Fc1c(N(C)C)c(F)cc(NC(=O)c2cc(NC(=O)Nc3ccccc3)c(cc2)C)c1
0.321429	S1C(=NC(c2ccc(cc2)CCC)=C1)NC(=O)c3cc(NC(=O)N)ccc3
0.321429	S1C(=NC(c2ccc(cc2)CCC)=C1)NC(=O)c3cc(NC(=O)N)ccc3
0.321429	S1C(=NC(c2ccc(cc2)CCC)=C1)NC(=O)c3cc(NC(=O)N)ccc3
0.321429	S1C(=NC(c2ccc(cc2)CCC)=C1)NC(=O)c3cc(NC(=O)N)ccc3
0.321429	S1C(=NC(c2ccc(cc2)CCC)=C1)NC(=O)c3cc(NC(=O)N)ccc3
0.321429	S1C(=NC(c2ccc(cc2)CCC)=C1)NC(=O)c3cc(NC(=O)N)ccc3
0.321429	S1C(=NC(c2ccc(cc2)CCC)=C1)NC(=O)c3cc(NC(=O)N)ccc3
0.321429	S1C(=NC(c2ccc(cc2)CCC)=C1)NC(=O)c3cc(NC(=O)N)ccc3
0.321429	S1C(=NC(c2ccc(cc2)CCC)=C1)NC(=O)c3cc(NC(=O)N)ccc3
0.320463	O=C(Nc1ccc(cc1)CN2CCN(c3ncccc3)CC2)CCc4cc(c(cc4)C)C
0.320285	S1C(=NC=C1C(=O)Nc2c(ccc(NC(=O)C(C)(C)C)c2)C)c3nccnc3
0.320285	S1C(=NC=C1C(=O)Nc2c(ccc(NC(=O)C(C)(C)C)c2)C)c3nccnc3
0.320285	S1C(=NC=C1C(=O)Nc2c(ccc(NC(=O)C(C)(C)C)c2)C)c3nccnc3
0.320285	S1C(=NC=C1C(=O)Nc2c(ccc(NC(=O)C(C)(C)C)c2)C)c3nccnc3
0.320285	S1C(=NC=C1C(=O)Nc2c(ccc(NC(=O)C(C)(C)C)c2)C)c3nccnc3
0.320285	S1C(=NC=C1C(=O)Nc2c(ccc(NC(=O)C(C)(C)C)c2)C)c3nccnc3
0.320285	S1C(=NC=C1C(=O)Nc2c(ccc(NC(=O)C(C)(C)C)c2)C)c3nccnc3
0.320285	S1C(=NC=C1C(=O)Nc2c(ccc(NC(=O)C(C)(C)C)c2)C)c3nccnc3
0.320285	S1C(=NC=C1C(=O)Nc2c(ccc(NC(=O)C(C)(C)C)c2)C)c3nccnc3
0.320285	S1C(=NC=C1C(=O)Nc2c(ccc(NC(=O)C(C)(C)C)c2)C)c3nccnc3
0.319703	S1C(=NC(c2ccc(cc2)CCC)=C1)NC(=O)c3cc(F)c(NC(=O)C)cc3
0.319703	S1C(=NC(c2ccc(cc2)CCC)=C1)NC(=O)c3cc(F)c(NC(=O)C)cc3
0.319703	S1C(=NC(c2ccc(cc2)CCC)=C1)NC(=O)c3cc(F)c(NC(=O)C)cc3
0.318725	O=C(Nc1c(ccc(c1)C(=O)NNC(=O)CCCc2ccccc2)C)Nc3ccccc3
0.318725	O=C(Nc1c(ccc(c1)C(=O)NNC(=O)CCCc2ccccc2)C)Nc3ccccc3
0.318725	O=C(Nc1c(ccc(c1)C(=O)NNC(=O)CCCc2ccccc2)C)Nc3ccccc3
0.318725	O=C(Nc1c(ccc(c1)C(=O)NNC(=O)CCCc2ccccc2)C)Nc3ccccc3
0.318725	O=C(Nc1c(ccc(c1)C(=O)NNC(=O)CCCc2ccccc2)C)Nc3ccccc3
0.318725	O=C(Nc1c(ccc(c1)C(=O)NNC(=O)CCCc2ccccc2)C)Nc3ccccc3
0.318725	O=C(Nc1c(ccc(c1)C(=O)NNC(=O)CCCc2ccccc2)C)Nc3ccccc3
0.318725	O=C(Nc1c(ccc(c1)C(=O)NNC(=O)CCCc2ccccc2)C)Nc3ccccc3
0.318725	O=C(Nc1c(ccc(c1)C(=O)NNC(=O)CCCc2ccccc2)C)Nc3ccccc3
0.318725	O=C(Nc1c(ccc(c1)C(=O)NNC(=O)CCCc2ccccc2)C)Nc3ccccc3
0.317992	S1C(=NC(c2ccc(cc2)CCC)=C1)NC(=O)c3ccc(cc3)C(=O)Nc4ccccc4
0.317992	S1C(=NC(c2ccc(cc2)CCC)=C1)NC(=O)c3ccc(cc3)C(=O)Nc4ccccc4
0.317992	S1C(=NC(c2ccc(cc2)CCC)=C1)NC(=O)c3ccc(cc3)C(=O)Nc4ccccc4
0.317992	S1C(=NC(c2ccc(cc2)CCC)=C1)NC(=O)c3ccc(cc3)C(=O)Nc4ccccc4
0.317992	S1C(=NC(c2ccc(cc2)CCC)=C1)NC(=O)c3ccc(cc3)C(=O)Nc4ccccc4
0.317992	S1C(=NC(c2ccc(cc2)CCC)=C1)NC(=O)c3ccc(cc3)C(=O)Nc4ccccc4
0.317829	S1C(C(=O)Nc2ccc(cc2)CN3CCC(O)CC3)=CC=C1C4=NNC=C4
0.317829	S1C(C(=O)Nc2ccc(cc2)CN3CCC(O)CC3)=CC=C1C4=NNC=C4
0.317829	S1C(C(=O)Nc2ccc(cc2)CN3CCC(O)CC3)=CC=C1C4=NNC=C4
0.317829	S1C(C(=O)Nc2ccc(cc2)CN3CCC(O)CC3)=CC=C1C4=NNC=C4
0.317829	S1C(C(=O)Nc2ccc(cc2)CN3CCC(O)CC3)=CC=C1C4=NNC=C4
0.317829	S1C(C(=O)Nc2ccc(cc2)CN3CCC(O)CC3)=CC=C1C4=NNC=C4
0.317829	S1C(C(=O)Nc2ccc(cc2)CN3CCC(O)CC3)=CC=C1C4=NNC=C4
0.317829	S1C(C(=O)Nc2ccc(cc2)CN3CCC(O)CC3)=CC=C1C4=NNC=C4
0.317829	S1C(C(=O)Nc2ccc(cc2)CN3CCC(O)CC3)=CC=C1C4=NNC=C4
0.317829	S1C(C(=O)Nc2ccc(cc2)CN3CCC(O)CC3)=CC=C1C4=NNC=C4
0.31769	O=C(Nc1c(ccc(c1)C(=O)Nc2cc3N(CCCc3cc2)C)C)Nc4ccccc4
0.31769	O=C(Nc1c(ccc(c1)C(=O)Nc2cc3N(CCCc3cc2)C)C)Nc4ccccc4
0.31769	O=C(Nc1c(ccc(c1)C(=O)Nc2cc3N(CCCc3cc2)C)C)Nc4ccccc4
0.31769	O=C(Nc1c(ccc(c1)C(=O)Nc2cc3N(CCCc3cc2)C)C)Nc4ccccc4
0.31769	O=C(Nc1c(ccc(c1)C(=O)Nc2cc3N(CCCc3cc2)C)C)Nc4ccccc4
0.31769	O=C(Nc1c(ccc(c1)C(=O)Nc2cc3N(CCCc3cc2)C)C)Nc4ccccc4
0.31769	O=C(Nc1c(ccc(c1)C(=O)Nc2cc3N(CCCc3cc2)C)C)Nc4ccccc4
0.31769	O=C(Nc1c(ccc(c1)C(=O)Nc2cc3N(CCCc3cc2)C)C)Nc4ccccc4
0.31769	O=C(Nc1c(ccc(c1)C(=O)Nc2cc3N(CCCc3cc2)C)C)Nc4ccccc4
0.31769	O=C(Nc1c(ccc(c1)C(=O)Nc2cc3N(CCCc3cc2)C)C)Nc4ccccc4
0.317647	S(=O)(=O)(c1ccc(cc1)C(=O)Nc2c(ccc(NC(=O)C(C)(C)C)c2)C)C3CC3
0.317647	S(=O)(=O)(c1ccc(cc1)C(=O)Nc2c(ccc(NC(=O)C(C)(C)C)c2)C)C3CC3
0.317647	S(=O)(=O)(c1ccc(cc1)C(=O)Nc2c(ccc(NC(=O)C(C)(C)C)c2)C)C3CC3
0.317647	S(=O)(=O)(c1ccc(cc1)C(=O)Nc2c(ccc(NC(=O)C(C)(C)C)c2)C)C3CC3
0.317647	S(=O)(=O)(c1ccc(cc1)C(=O)Nc2c(ccc(NC(=O)C(C)(C)C)c2)C)C3CC3
0.317647	S(=O)(=O)(c1ccc(cc1)C(=O)Nc2c(ccc(NC(=O)C(C)(C)C)c2)C)C3CC3
0.317647	S(=O)(=O)(c1ccc(cc1)C(=O)Nc2c(ccc(NC(=O)C(C)(C)C)c2)C)C3CC3
0.317647	S(=O)(=O)(c1ccc(cc1)C(=O)Nc2c(ccc(NC(=O)C(C)(C)C)c2)C)C3CC3
0.317647	S(=O)(=O)(c1ccc(cc1)C(=O)Nc2c(ccc(NC(=O)C(C)(C)C)c2)C)C3CC3
0.317647	S(=O)(=O)(c1ccc(cc1)C(=O)Nc2c(ccc(NC(=O)C(C)(C)C)c2)C)C3CC3
0.317343	Fc1c(NC(=O)c2cc(ccc2)COc3cnc(cc3)C)cc(c4ccccc4)cc1
0.316726	Clc1cc(Sc2ccc(Cl)cc2)c(cc1)C(=O)Nc3ccc(cc3)CN4CCN(c5ncccc5)CC4
0.316667	O=C(Nc1ccc(cc1)CCN2CCN(CC2)C)c3ncc(cc3)Cc4ccccc4
0.316406	O=C(Nc1ccc(cc1)CN2CCN(c3ncccc3)CC2)c4ncc(cc4)Cc5ccccc5
0.316406	O=C(Nc1ccc(cc1)CN2CCN(c3ncccc3)CC2)c4ncc(cc4)Cc5ccccc5
0.316406	O=C(Nc1ccc(cc1)CN2CCN(c3ncccc3)CC2)c4ncc(cc4)Cc5ccccc5
0.316406	O=C(Nc1ccc(cc1)CN2CCN(c3ncccc3)CC2)c4ncc(cc4)Cc5ccccc5
0.316406	O=C(Nc1ccc(cc1)CN2CCN(c3ncccc3)CC2)c4ncc(cc4)Cc5ccccc5
0.316406	O=C(Nc1ccc(cc1)CN2CCN(c3ncccc3)CC2)c4ncc(cc4)Cc5ccccc5
0.316406	O=C(Nc1ccc(cc1)CN2CCN(c3ncccc3)CC2)c4ncc(cc4)Cc5ccccc5
0.316406	O=C(Nc1ccc(cc1)CN2CCN(c3ncccc3)CC2)c4ncc(cc4)Cc5ccccc5
0.316406	O=C(Nc1ccc(cc1)CN2CCN(c3ncccc3)CC2)c4ncc(cc4)Cc5ccccc5
0.316406	O=C(Nc1ccc(cc1)CN2CCN(c3ncccc3)CC2)c4ncc(cc4)Cc5ccccc5
0.316206	Clc1c(cc(cc1)C(=O)Nc2ccc(cc2)CN3CCC(O)CC3)C(F)(F)F
0.316206	Fc1c(NC(=O)c2ncc(cc2)Cc3ccccc3)cc(c4ccccc4)cc1
0.316206	Fc1c(NC(=O)c2ncc(cc2)Cc3ccccc3)cc(c4ccccc4)cc1
0.316206	Fc1c(NC(=O)c2ncc(cc2)Cc3ccccc3)cc(c4ccccc4)cc1
0.316206	Fc1c(NC(=O)c2ncc(cc2)Cc3ccccc3)cc(c4ccccc4)cc1
0.316206	Fc1c(NC(=O)c2ncc(cc2)Cc3ccccc3)cc(c4ccccc4)cc1
0.316206	Clc1c(cc(cc1)C(=O)Nc2ccc(cc2)CN3CCC(O)CC3)C(F)(F)F
0.316206	Fc1c(NC(=O)c2ncc(cc2)Cc3ccccc3)cc(c4ccccc4)cc1
0.316206	Fc1c(NC(=O)c2ncc(cc2)Cc3ccccc3)cc(c4ccccc4)cc1
0.316206	Clc1c(cc(cc1)C(=O)Nc2ccc(cc2)CN3CCC(O)CC3)C(F)(F)F
0.316206	Clc1c(cc(cc1)C(=O)Nc2ccc(cc2)CN3CCC(O)CC3)C(F)(F)F
0.316206	Clc1c(cc(cc1)C(=O)Nc2ccc(cc2)CN3CCC(O)CC3)C(F)(F)F
0.316206	Clc1c(cc(cc1)C(=O)Nc2ccc(cc2)CN3CCC(O)CC3)C(F)(F)F
0.316206	Fc1c(NC(=O)c2ncc(cc2)Cc3ccccc3)cc(c4ccccc4)cc1
0.316206	Clc1c(cc(cc1)C(=O)Nc2ccc(cc2)CN3CCC(O)CC3)C(F)(F)F
0.316206	Clc1c(cc(cc1)C(=O)Nc2ccc(cc2)CN3CCC(O)CC3)C(F)(F)F
0.316206	Clc1c(cc(cc1)C(=O)Nc2ccc(cc2)CN3CCC(O)CC3)C(F)(F)F
0.316206	Clc1c(cc(cc1)C(=O)Nc2ccc(cc2)CN3CCC(O)CC3)C(F)(F)F
0.316206	Fc1c(NC(=O)c2ncc(cc2)Cc3ccccc3)cc(c4ccccc4)cc1
0.316206	Fc1c(NC(=O)c2ncc(cc2)Cc3ccccc3)cc(c4ccccc4)cc1
0.314381	S(=O)(=O)(N1CCN(Cc2ccccc2)CC1)c3c(F)ccc(c3)C(=O)Nc4ccc(cc4)CN5CCN(c6ncccc6)CC5
0.313008	Clc1nc(c2ccccc2)cc(c1)C(=O)Nc3ncc(NC(=O)c4ccccc4)cc3
0.313008	Clc1nc(c2ccccc2)cc(c1)C(=O)Nc3ncc(NC(=O)c4ccccc4)cc3
0.312281	S1(=O)(=O)N(Cc2cc(NC(=O)c3cc(ccc3)C=4N=C(SC4)C)ccc2)CCC1
0.312281	S1(=O)(=O)N(Cc2cc(NC(=O)c3cc(ccc3)C=4N=C(SC4)C)ccc2)CCC1
0.312281	S1(=O)(=O)N(Cc2cc(NC(=O)c3cc(ccc3)C=4N=C(SC4)C)ccc2)CCC1
0.31203	S1C(=NC(c2cc(ccc2)C(=O)Nc3cc(OC)c(O)cc3)=C1)C
0.31203	S1C(=NC(c2cc(ccc2)C(=O)Nc3cc(OC)c(O)cc3)=C1)C
0.31203	S1C(=NC(c2cc(ccc2)C(=O)Nc3cc(OC)c(O)cc3)=C1)C
0.31203	S1C(=NC(c2cc(ccc2)C(=O)Nc3cc(OC)c(O)cc3)=C1)C
0.31203	S1C(=NC(c2cc(ccc2)C(=O)Nc3cc(OC)c(O)cc3)=C1)C
0.31203	S1C(=NC(c2cc(ccc2)C(=O)Nc3cc(OC)c(O)cc3)=C1)C
0.31203	S1C(=NC(c2cc(ccc2)C(=O)Nc3cc(OC)c(O)cc3)=C1)C
0.31203	S1C(=NC(c2cc(ccc2)C(=O)Nc3cc(OC)c(O)cc3)=C1)C
0.31203	S1C(=NC(c2cc(ccc2)C(=O)Nc3cc(OC)c(O)cc3)=C1)C
0.31203	S1C(=NC(c2cc(ccc2)C(=O)Nc3cc(OC)c(O)cc3)=C1)C
0.310924	Brc1cc(Oc2ccc(cc2)C(=O)Nc3ccc(cc3)CN4CCC(O)CC4)ccc1
0.310924	Brc1cc(Oc2ccc(cc2)C(=O)Nc3ccc(cc3)CN4CCC(O)CC4)ccc1
0.310924	Brc1cc(Oc2ccc(cc2)C(=O)Nc3ccc(cc3)CN4CCC(O)CC4)ccc1
0.310924	Brc1cc(Oc2ccc(cc2)C(=O)Nc3ccc(cc3)CN4CCC(O)CC4)ccc1
0.310924	Brc1cc(Oc2ccc(cc2)C(=O)Nc3ccc(cc3)CN4CCC(O)CC4)ccc1
0.310924	Brc1cc(Oc2ccc(cc2)C(=O)Nc3ccc(cc3)CN4CCC(O)CC4)ccc1
0.310924	Brc1cc(Oc2ccc(cc2)C(=O)Nc3ccc(cc3)CN4CCC(O)CC4)ccc1
0.310924	Brc1cc(Oc2ccc(cc2)C(=O)Nc3ccc(cc3)CN4CCC(O)CC4)ccc1
0.310924	Brc1cc(Oc2ccc(cc2)C(=O)Nc3ccc(cc3)CN4CCC(O)CC4)ccc1
0.310924	Brc1cc(Oc2ccc(cc2)C(=O)Nc3ccc(cc3)CN4CCC(O)CC4)ccc1
0.310606	S1C(=NC(c2cc(ccc2)C(=O)Nc3ccc(NC(=O)NC4CCN(CC4)C)cc3)=C1)C
0.310606	S1C(=NC(c2cc(ccc2)C(=O)Nc3ccc(NC(=O)NC4CCN(CC4)C)cc3)=C1)C
0.310606	S1C(=NC(c2cc(ccc2)C(=O)Nc3ccc(NC(=O)NC4CCN(CC4)C)cc3)=C1)C
0.310606	S1C(=NC(c2cc(ccc2)C(=O)Nc3ccc(NC(=O)NC4CCN(CC4)C)cc3)=C1)C
0.310606	S1C(=NC(c2cc(ccc2)C(=O)Nc3ccc(NC(=O)NC4CCN(CC4)C)cc3)=C1)C
0.310606	S1C(=NC(c2cc(ccc2)C(=O)Nc3ccc(NC(=O)NC4CCN(CC4)C)cc3)=C1)C
0.310606	S1C(=NC(c2cc(ccc2)C(=O)Nc3ccc(NC(=O)NC4CCN(CC4)C)cc3)=C1)C
0.310606	S1C(=NC(c2cc(ccc2)C(=O)Nc3ccc(NC(=O)NC4CCN(CC4)C)cc3)=C1)C
0.310606	S1C(=NC(c2cc(ccc2)C(=O)Nc3ccc(NC(=O)NC4CCN(CC4)C)cc3)=C1)C
0.31058	FC(F)(F)C=1N=CNC1C2=NOC(=N2)c3cc(NC(=O)c4ccccc4)c(cc3)C
0.310105	O=C(OC(C)(C)C)Nc1c(ccc(c1)C(=O)OCC(=O)N2CCN(Cc3ccc(OC)cc3)CCC2)C
0.310105	O=C(OC(C)(C)C)Nc1c(ccc(c1)C(=O)OCC(=O)N2CCN(Cc3ccc(OC)cc3)CCC2)C
0.310105	O=C(OC(C)(C)C)Nc1c(ccc(c1)C(=O)OCC(=O)N2CCN(Cc3ccc(OC)cc3)CCC2)C
0.310105	O=C(OC(C)(C)C)Nc1c(ccc(c1)C(=O)OCC(=O)N2CCN(Cc3ccc(OC)cc3)CCC2)C
0.310105	O=C(OC(C)(C)C)Nc1c(ccc(c1)C(=O)OCC(=O)N2CCN(Cc3ccc(OC)cc3)CCC2)C
0.310105	O=C(OC(C)(C)C)Nc1c(ccc(c1)C(=O)OCC(=O)N2CCN(Cc3ccc(OC)cc3)CCC2)C
0.310105	O=C(OC(C)(C)C)Nc1c(ccc(c1)C(=O)OCC(=O)N2CCN(Cc3ccc(OC)cc3)CCC2)C
0.310105	O=C(OC(C)(C)C)Nc1c(ccc(c1)C(=O)OCC(=O)N2CCN(Cc3ccc(OC)cc3)CCC2)C
0.310105	O=C(OC(C)(C)C)Nc1c(ccc(c1)C(=O)OCC(=O)N2CCN(Cc3ccc(OC)cc3)CCC2)C
0.310105	O=C(OC(C)(C)C)Nc1c(ccc(c1)C(=O)OCC(=O)N2CCN(Cc3ccc(OC)cc3)CCC2)C
0.310078	O=C(Nc1c(ccc(c1)C(=O)NC(c2cc(NC(=O)c3ccccc3)ccc2)C)C)Nc4ccccc4
0.310078	O=C(Nc1c(ccc(c1)C(=O)NC(c2cc(NC(=O)c3ccccc3)ccc2)C)C)Nc4ccccc4
0.310078	O=C(Nc1c(ccc(c1)C(=O)NC(c2cc(NC(=O)c3ccccc3)ccc2)C)C)Nc4ccccc4
0.310078	O=C(Nc1c(ccc(c1)C(=O)NC(c2cc(NC(=O)c3ccccc3)ccc2)C)C)Nc4ccccc4
0.310078	O=C(Nc1c(ccc(c1)C(=O)NC(c2cc(NC(=O)c3ccccc3)ccc2)C)C)Nc4ccccc4
0.309701	S1C(=NC(c2c(F)cc(NC(=O)C)cc2)=C1)NC(=O)c3ccc(cc3)C(=O)Nc4ccccc4
0.309701	S1C(=NC(c2c(F)cc(NC(=O)C)cc2)=C1)NC(=O)c3ccc(cc3)C(=O)Nc4ccccc4
0.309701	S1C(=NC(c2c(F)cc(NC(=O)C)cc2)=C1)NC(=O)c3ccc(cc3)C(=O)Nc4ccccc4
0.309701	S1C(=NC(c2c(F)cc(NC(=O)C)cc2)=C1)NC(=O)c3ccc(cc3)C(=O)Nc4ccccc4
0.309701	S1C(=NC(c2c(F)cc(NC(=O)C)cc2)=C1)NC(=O)c3ccc(cc3)C(=O)Nc4ccccc4
0.309701	S1C(=NC(c2c(F)cc(NC(=O)C)cc2)=C1)NC(=O)c3ccc(cc3)C(=O)Nc4ccccc4
0.309701	S1C(=NC(c2c(F)cc(NC(=O)C)cc2)=C1)NC(=O)c3ccc(cc3)C(=O)Nc4ccccc4
0.309701	S1C(=NC(c2c(F)cc(NC(=O)C)cc2)=C1)NC(=O)c3ccc(cc3)C(=O)Nc4ccccc4
0.309701	S1C(=NC(c2c(F)cc(NC(=O)C)cc2)=C1)NC(=O)c3ccc(cc3)C(=O)Nc4ccccc4
0.309701	S1C(=NC(c2c(F)cc(NC(=O)C)cc2)=C1)NC(=O)c3ccc(cc3)C(=O)Nc4ccccc4
0.307692	Ic1c(cccc1)C(=O)Nc2c(ccc(NC(=O)C=O)c2)C
0.307692	Ic1c(cccc1)C(=O)Nc2c(ccc(NC(=O)C=O)c2)C
0.307692	Ic1c(cccc1)C(=O)Nc2c(ccc(NC(=O)C=O)c2)C
0.307692	Ic1c(cccc1)C(=O)Nc2c(ccc(NC(=O)C=O)c2)C
0.307692	Ic1c(cccc1)C(=O)Nc2c(ccc(NC(=O)C=O)c2)C
0.307692	Ic1c(cccc1)C(=O)Nc2c(ccc(NC(=O)C=O)c2)C
0.307692	Ic1c(cccc1)C(=O)Nc2c(ccc(NC(=O)C=O)c2)C
0.307692	Ic1c(cccc1)C(=O)Nc2c(ccc(NC(=O)C=O)c2)C
0.307692	Ic1c(cccc1)C(=O)Nc2c(ccc(NC(=O)C=O)c2)C
0.307692	Ic1c(cccc1)C(=O)Nc2c(ccc(NC(=O)C=O)c2)C
0.307692	Clc1c(NC(=O)c2cc(NC(=O)Nc3ccccc3)c(cc2)C)ccc(Cl)c1C
0.307692	Clc1c(NC(=O)c2cc(NC(=O)Nc3ccccc3)c(cc2)C)ccc(Cl)c1C
0.307692	Clc1c(NC(=O)c2cc(NC(=O)Nc3ccccc3)c(cc2)C)ccc(Cl)c1C
0.307692	Clc1c(NC(=O)c2cc(NC(=O)Nc3ccccc3)c(cc2)C)ccc(Cl)c1C
0.307692	Clc1c(NC(=O)c2cc(NC(=O)Nc3ccccc3)c(cc2)C)ccc(Cl)c1C
0.307692	Clc1c(NC(=O)c2cc(NC(=O)Nc3ccccc3)c(cc2)C)ccc(Cl)c1C
0.307692	Clc1c(NC(=O)c2cc(NC(=O)Nc3ccccc3)c(cc2)C)ccc(Cl)c1C
0.307692	Clc1c(NC(=O)c2cc(NC(=O)Nc3ccccc3)c(cc2)C)ccc(Cl)c1C
0.307407	O1N=C(N=C1c2cc(Nc3nc(ccn3)C)ccc2)c4nc(c(cc4)C)C
0.307407	O1N=C(N=C1c2cc(Nc3nc(ccn3)C)ccc2)c4nc(c(cc4)C)C
0.307407	O1N=C(N=C1c2cc(Nc3nc(ccn3)C)ccc2)c4nc(c(cc4)C)C
0.307407	O1N=C(N=C1c2cc(Nc3nc(ccn3)C)ccc2)c4nc(c(cc4)C)C
0.307407	O1N=C(N=C1c2cc(Nc3nc(ccn3)C)ccc2)c4nc(c(cc4)C)C
0.307407	O1N=C(N=C1c2cc(Nc3nc(ccn3)C)ccc2)c4nc(c(cc4)C)C
0.307407	O1N=C(N=C1c2cc(Nc3nc(ccn3)C)ccc2)c4nc(c(cc4)C)C
0.307407	O1N=C(N=C1c2cc(Nc3nc(ccn3)C)ccc2)c4nc(c(cc4)C)C
0.307407	O1N=C(N=C1c2cc(Nc3nc(ccn3)C)ccc2)c4nc(c(cc4)C)C
0.307407	O1N=C(N=C1c2cc(Nc3nc(ccn3)C)ccc2)c4nc(c(cc4)C)C
0.307087	Fc1ccc(cc1)CNC(=O)c2ccc(NC(=O)C(=O)NNc3c(ccc(c3)C)C)cc2
0.307087	Fc1ccc(cc1)CNC(=O)c2ccc(NC(=O)C(=O)NNc3c(ccc(c3)C)C)cc2
0.307087	Fc1ccc(cc1)CNC(=O)c2ccc(NC(=O)C(=O)NNc3c(ccc(c3)C)C)cc2
0.307087	Fc1ccc(cc1)CNC(=O)c2ccc(NC(=O)C(=O)NNc3c(ccc(c3)C)C)cc2
0.307087	Fc1ccc(cc1)CNC(=O)c2ccc(NC(=O)C(=O)NNc3c(ccc(c3)C)C)cc2
0.307087	Fc1ccc(cc1)CNC(=O)c2ccc(NC(=O)C(=O)NNc3c(ccc(c3)C)C)cc2
0.307087	Fc1ccc(cc1)CNC(=O)c2ccc(NC(=O)C(=O)NNc3c(ccc(c3)C)C)cc2
0.307087	Fc1ccc(cc1)CNC(=O)c2ccc(NC(=O)C(=O)NNc3c(ccc(c3)C)C)cc2
0.307087	Fc1ccc(cc1)CNC(=O)c2ccc(NC(=O)C(=O)NNc3c(ccc(c3)C)C)cc2
0.307087	Fc1ccc(cc1)CNC(=O)c2ccc(NC(=O)C(=O)NNc3c(ccc(c3)C)C)cc2
0.306667	O=C(Nc1c(ccc(NC2CCN(CC2)C)c1)C)C3=C(OC(c4cc(OC)ccc4)=C3)C
0.306667	O=C(Nc1c(ccc(NC2CCN(CC2)C)c1)C)C3=C(OC(c4cc(OC)ccc4)=C3)C
0.305755	Clc1c(ccc(NC(=O)OC)c1)C(=O)NC=2SC=C(N2)c3ccc(cc3)CCC
0.305755	Clc1c(ccc(NC(=O)OC)c1)C(=O)NC=2SC=C(N2)c3ccc(cc3)CCC
0.305755	Clc1c(ccc(NC(=O)OC)c1)C(=O)NC=2SC=C(N2)c3ccc(cc3)CCC
0.305755	Clc1c(ccc(NC(=O)OC)c1)C(=O)NC=2SC=C(N2)c3ccc(cc3)CCC
0.304498	O=C(Nc1cc(NC(=O)C(=O)N2CCC(O)(C3CCCCC3)CC2)c(cc1)C)c4ccccc4
0.304498	O=C(Nc1cc(NC(=O)C(=O)N2CCC(O)(C3CCCCC3)CC2)c(cc1)C)c4ccccc4
0.304498	O=C(Nc1cc(NC(=O)C(=O)N2CCC(O)(C3CCCCC3)CC2)c(cc1)C)c4ccccc4
0.304498	O=C(Nc1cc(NC(=O)C(=O)N2CCC(O)(C3CCCCC3)CC2)c(cc1)C)c4ccccc4
0.304498	O=C(Nc1cc(NC(=O)C(=O)N2CCC(O)(C3CCCCC3)CC2)c(cc1)C)c4ccccc4
0.304498	O=C(Nc1cc(NC(=O)C(=O)N2CCC(O)(C3CCCCC3)CC2)c(cc1)C)c4ccccc4
0.304498	O=C(Nc1cc(NC(=O)C(=O)N2CCC(O)(C3CCCCC3)CC2)c(cc1)C)c4ccccc4
0.304498	O=C(Nc1cc(NC(=O)C(=O)N2CCC(O)(C3CCCCC3)CC2)c(cc1)C)c4ccccc4
0.304498	O=C(Nc1cc(NC(=O)C(=O)N2CCC(O)(C3CCCCC3)CC2)c(cc1)C)c4ccccc4
0.304498	O=C(Nc1cc(NC(=O)C(=O)N2CCC(O)(C3CCCCC3)CC2)c(cc1)C)c4ccccc4
0.304196	O=C(Nc1c(OC)cc(NC(=O)C(=O)NCCc2cnc(OC)cc2)cc1)c3cnccc3
0.304196	O=C(Nc1c(OC)cc(NC(=O)C(=O)NCCc2cnc(OC)cc2)cc1)c3cnccc3
0.303644	Fc1c(c(cc(c1)C(=O)Nc2ccc(cc2)CN3CCC(O)CC3)C)C
0.303644	Fc1c(c(cc(c1)C(=O)Nc2ccc(cc2)CN3CCC(O)CC3)C)C
0.303644	Fc1c(c(cc(c1)C(=O)Nc2ccc(cc2)CN3CCC(O)CC3)C)C
0.303644	Fc1c(c(cc(c1)C(=O)Nc2ccc(cc2)CN3CCC(O)CC3)C)C
0.303644	Fc1c(c(cc(c1)C(=O)Nc2ccc(cc2)CN3CCC(O)CC3)C)C
0.303644	Fc1c(c(cc(c1)C(=O)Nc2ccc(cc2)CN3CCC(O)CC3)C)C
0.303644	Fc1c(c(cc(c1)C(=O)Nc2ccc(cc2)CN3CCC(O)CC3)C)C
0.303644	Fc1c(c(cc(c1)C(=O)Nc2ccc(cc2)CN3CCC(O)CC3)C)C
0.303644	Fc1c(c(cc(c1)C(=O)Nc2ccc(cc2)CN3CCC(O)CC3)C)C
0.303644	Fc1c(c(cc(c1)C(=O)Nc2ccc(cc2)CN3CCC(O)CC3)C)C
0.302817	O=C(Nc1c(cccc1)C(=O)NCc2nc(ncc2)c3ncccc3)c4ccc(Oc5ccccc5)cc4
0.302817	O=C(Nc1c(cccc1)C(=O)NCc2nc(ncc2)c3ncccc3)c4ccc(Oc5ccccc5)cc4
0.302817	O=C(Nc1c(cccc1)C(=O)NCc2nc(ncc2)c3ncccc3)c4ccc(Oc5ccccc5)cc4
0.302817	O=C(Nc1c(cccc1)C(=O)NCc2nc(ncc2)c3ncccc3)c4ccc(Oc5ccccc5)cc4
0.302817	O=C(Nc1c(cccc1)C(=O)NCc2nc(ncc2)c3ncccc3)c4ccc(Oc5ccccc5)cc4
0.302817	O=C(Nc1c(cccc1)C(=O)NCc2nc(ncc2)c3ncccc3)c4ccc(Oc5ccccc5)cc4
0.302817	O=C(Nc1c(cccc1)C(=O)NCc2nc(ncc2)c3ncccc3)c4ccc(Oc5ccccc5)cc4
0.302817	O=C(Nc1c(cccc1)C(=O)NCc2nc(ncc2)c3ncccc3)c4ccc(Oc5ccccc5)cc4
0.302817	O=C(Nc1c(cccc1)C(=O)NCc2nc(ncc2)c3ncccc3)c4ccc(Oc5ccccc5)cc4
0.302817	O=C(Nc1c(cccc1)C(=O)NCc2nc(ncc2)c3ncccc3)c4ccc(Oc5ccccc5)cc4
0.302239	O=C(Nc1c(ccc(c1)C(=O)NCC(N(C)C)c2ccc(cc2)CC)C)Nc3ccccc3
0.302239	O=C(Nc1c(ccc(c1)C(=O)NCC(N(C)C)c2ccc(cc2)CC)C)Nc3ccccc3
0.302239	O=C(Nc1c(ccc(c1)C(=O)NCC(N(C)C)c2ccc(cc2)CC)C)Nc3ccccc3
0.302239	O=C(Nc1c(ccc(c1)C(=O)NCC(N(C)C)c2ccc(cc2)CC)C)Nc3ccccc3
0.302239	O=C(Nc1c(ccc(c1)C(=O)NCC(N(C)C)c2ccc(cc2)CC)C)Nc3ccccc3
0.302239	O=C(Nc1c(ccc(c1)C(=O)NCC(N(C)C)c2ccc(cc2)CC)C)Nc3ccccc3
0.302239	O=C(Nc1c(ccc(c1)C(=O)NCC(N(C)C)c2ccc(cc2)CC)C)Nc3ccccc3
0.302128	O=C(Nc1c(cc(cc1)C(=O)NCC(C)C)C)c2ccc(cc2)C(=O)Nc3ccccc3
0.302128	O=C(Nc1c(cc(cc1)C(=O)NCC(C)C)C)c2ccc(cc2)C(=O)Nc3ccccc3
0.302128	O=C(Nc1c(cc(cc1)C(=O)NCC(C)C)C)c2ccc(cc2)C(=O)Nc3ccccc3
0.302128	O=C(Nc1c(cc(cc1)C(=O)NCC(C)C)C)c2ccc(cc2)C(=O)Nc3ccccc3
0.302128	O=C(Nc1c(cc(cc1)C(=O)NCC(C)C)C)c2ccc(cc2)C(=O)Nc3ccccc3
0.302128	O=C(Nc1c(cc(cc1)C(=O)NCC(C)C)C)c2ccc(cc2)C(=O)Nc3ccccc3
0.302128	O=C(Nc1c(cc(cc1)C(=O)NCC(C)C)C)c2ccc(cc2)C(=O)Nc3ccccc3
0.302128	O=C(Nc1c(cc(cc1)C(=O)NCC(C)C)C)c2ccc(cc2)C(=O)Nc3ccccc3
0.302128	O=C(Nc1c(cc(cc1)C(=O)NCC(C)C)C)c2ccc(cc2)C(=O)Nc3ccccc3
0.302128	O=C(Nc1c(cc(cc1)C(=O)NCC(C)C)C)c2ccc(cc2)C(=O)Nc3ccccc3
0.300725	S(=O)(=O)(c1nc(ccn1)C(=O)Nc2c(cc(cc2)C(=O)NCC(C)C)C)C
0.300725	S(=O)(=O)(c1nc(ccn1)C(=O)Nc2c(cc(cc2)C(=O)NCC(C)C)C)C
0.300725	S(=O)(=O)(c1nc(ccn1)C(=O)Nc2c(cc(cc2)C(=O)NCC(C)C)C)C
0.300725	S(=O)(=O)(c1nc(ccn1)C(=O)Nc2c(cc(cc2)C(=O)NCC(C)C)C)C
0.300725	S(=O)(=O)(c1nc(ccn1)C(=O)Nc2c(cc(cc2)C(=O)NCC(C)C)C)C
0.300725	S(=O)(=O)(c1nc(ccn1)C(=O)Nc2c(cc(cc2)C(=O)NCC(C)C)C)C
0.300725	S(=O)(=O)(c1nc(ccn1)C(=O)Nc2c(cc(cc2)C(=O)NCC(C)C)C)C
0.300725	S(=O)(=O)(c1nc(ccn1)C(=O)Nc2c(cc(cc2)C(=O)NCC(C)C)C)C
0.300725	S(=O)(=O)(c1nc(ccn1)C(=O)Nc2c(cc(cc2)C(=O)NCC(C)C)C)C
0.300725	S(=O)(=O)(c1nc(ccn1)C(=O)Nc2c(cc(cc2)C(=O)NCC(C)C)C)C
0.300699	S1C(=NC=C1C(=O)Nc2ccc(cc2)CN3CCN(c4ncccc4)CC3)c5nccnc5
0.300699	S1C(=NC=C1C(=O)Nc2ccc(cc2)CN3CCN(c4ncccc4)CC3)c5nccnc5
0.3	O=C(Nc1ccc(cc1)CN2CCN(c3ncccc3)CC2)c4cc(ccc4)C5COCCC5
0.299639	Brc1c(cc(NC(=O)c2cc(ccc2)C=3N=C(SC3)C)cc1)C(=O)OC
0.299639	Brc1c(cc(NC(=O)c2cc(ccc2)C=3N=C(SC3)C)cc1)C(=O)OC
0.299639	Brc1c(cc(NC(=O)c2cc(ccc2)C=3N=C(SC3)C)cc1)C(=O)OC
0.299639	Brc1c(cc(NC(=O)c2cc(ccc2)C=3N=C(SC3)C)cc1)C(=O)OC
0.299639	Brc1c(cc(NC(=O)c2cc(ccc2)C=3N=C(SC3)C)cc1)C(=O)OC
0.299639	Brc1c(cc(NC(=O)c2cc(ccc2)C=3N=C(SC3)C)cc1)C(=O)OC
0.298932	O1N=C(N=C1c2cc(Nc3nc(ccn3)C)ccc2)c4cnc(OCc5ccccc5)cc4
0.298932	O1N=C(N=C1c2cc(Nc3nc(ccn3)C)ccc2)c4cnc(OCc5ccccc5)cc4
0.298932	O1N=C(N=C1c2cc(Nc3nc(ccn3)C)ccc2)c4cnc(OCc5ccccc5)cc4
0.298932	O1N=C(N=C1c2cc(Nc3nc(ccn3)C)ccc2)c4cnc(OCc5ccccc5)cc4
0.298932	O1N=C(N=C1c2cc(Nc3nc(ccn3)C)ccc2)c4cnc(OCc5ccccc5)cc4
0.298932	O1N=C(N=C1c2cc(Nc3nc(ccn3)C)ccc2)c4cnc(OCc5ccccc5)cc4
0.298932	O1N=C(N=C1c2cc(Nc3nc(ccn3)C)ccc2)c4cnc(OCc5ccccc5)cc4
0.298932	O1N=C(N=C1c2cc(Nc3nc(ccn3)C)ccc2)c4cnc(OCc5ccccc5)cc4
0.298932	O1N=C(N=C1c2cc(Nc3nc(ccn3)C)ccc2)c4cnc(OCc5ccccc5)cc4
0.298932	O1N=C(N=C1c2cc(Nc3nc(ccn3)C)ccc2)c4cnc(OCc5ccccc5)cc4
0.298507	S(=O)(=O)(c1c(ccc(c1)C(=O)Nc2c(F)ccc(c3ccccc3)c2)C)C
0.298507	S(=O)(=O)(c1c(ccc(c1)C(=O)Nc2c(F)ccc(c3ccccc3)c2)C)C
0.298507	S(=O)(=O)(c1c(ccc(c1)C(=O)Nc2c(F)ccc(c3ccccc3)c2)C)C
0.298507	S(=O)(=O)(c1c(ccc(c1)C(=O)Nc2c(F)ccc(c3ccccc3)c2)C)C
0.298507	S(=O)(=O)(c1c(ccc(c1)C(=O)Nc2c(F)ccc(c3ccccc3)c2)C)C
0.298507	S(=O)(=O)(c1c(ccc(c1)C(=O)Nc2c(F)ccc(c3ccccc3)c2)C)C
0.298507	S(=O)(=O)(c1c(ccc(c1)C(=O)Nc2c(F)ccc(c3ccccc3)c2)C)C
0.298507	S(=O)(=O)(c1c(ccc(c1)C(=O)Nc2c(F)ccc(c3ccccc3)c2)C)C
0.298507	S(=O)(=O)(c1c(ccc(c1)C(=O)Nc2c(F)ccc(c3ccccc3)c2)C)C
0.298507	S(=O)(=O)(c1c(ccc(c1)C(=O)Nc2c(F)ccc(c3ccccc3)c2)C)C
0.298113	S(=O)(=O)(c1c(ccc(c1)C(=O)Nc2c(ccc(NC(=O)C(C)(C)C)c2)C)C)C
0.298113	S(=O)(=O)(c1c(ccc(c1)C(=O)Nc2c(ccc(NC(=O)C(C)(C)C)c2)C)C)C
0.298113	S(=O)(=O)(c1c(ccc(c1)C(=O)Nc2c(ccc(NC(=O)C(C)(C)C)c2)C)C)C
0.298113	S(=O)(=O)(c1c(ccc(c1)C(=O)Nc2c(ccc(NC(=O)C(C)(C)C)c2)C)C)C
0.298113	S(=O)(=O)(c1c(ccc(c1)C(=O)Nc2c(ccc(NC(=O)C(C)(C)C)c2)C)C)C
0.298113	S(=O)(=O)(c1c(ccc(c1)C(=O)Nc2c(ccc(NC(=O)C(C)(C)C)c2)C)C)C
0.298113	S(=O)(=O)(c1c(ccc(c1)C(=O)Nc2c(ccc(NC(=O)C(C)(C)C)c2)C)C)C
0.298113	S(=O)(=O)(c1c(ccc(c1)C(=O)Nc2c(ccc(NC(=O)C(C)(C)C)c2)C)C)C
0.298113	S(=O)(=O)(c1c(ccc(c1)C(=O)Nc2c(ccc(NC(=O)C(C)(C)C)c2)C)C)C
0.298113	S(=O)(=O)(c1c(ccc(c1)C(=O)Nc2c(ccc(NC(=O)C(C)(C)C)c2)C)C)C
0.297794	O1N=C(N=C1c2cc(Nc3nc(ccn3)C)ccc2)c4cc(OC)c(OC)cc4
0.297794	O1N=C(N=C1c2cc(Nc3nc(ccn3)C)ccc2)c4cc(OC)c(OC)cc4
0.297794	O1N=C(N=C1c2cc(Nc3nc(ccn3)C)ccc2)c4cc(OC)c(OC)cc4
0.297794	O1N=C(N=C1c2cc(Nc3nc(ccn3)C)ccc2)c4cc(OC)c(OC)cc4
0.297794	O1N=C(N=C1c2cc(Nc3nc(ccn3)C)ccc2)c4cc(OC)c(OC)cc4
0.297794	O1N=C(N=C1c2cc(Nc3nc(ccn3)C)ccc2)c4cc(OC)c(OC)cc4
0.297794	O1N=C(N=C1c2cc(Nc3nc(ccn3)C)ccc2)c4cc(OC)c(OC)cc4
0.297794	O1N=C(N=C1c2cc(Nc3nc(ccn3)C)ccc2)c4cc(OC)c(OC)cc4
0.297794	O1N=C(N=C1c2cc(Nc3nc(ccn3)C)ccc2)c4cc(OC)c(OC)cc4
0.297794	O1N=C(N=C1c2cc(Nc3nc(ccn3)C)ccc2)c4cc(OC)c(OC)cc4
0.297398	FC(F)(F)C(F)(c1cc(c(NC(=O)c2cc(NC(=O)Nc3ccccc3)c(cc2)C)cc1)C)C(F)(F)F
0.297398	FC(F)(F)C(F)(c1cc(c(NC(=O)c2cc(NC(=O)Nc3ccccc3)c(cc2)C)cc1)C)C(F)(F)F
0.297398	FC(F)(F)C(F)(c1cc(c(NC(=O)c2cc(NC(=O)Nc3ccccc3)c(cc2)C)cc1)C)C(F)(F)F
0.297398	FC(F)(F)C(F)(c1cc(c(NC(=O)c2cc(NC(=O)Nc3ccccc3)c(cc2)C)cc1)C)C(F)(F)F
0.297398	FC(F)(F)C(F)(c1cc(c(NC(=O)c2cc(NC(=O)Nc3ccccc3)c(cc2)C)cc1)C)C(F)(F)F
0.297398	FC(F)(F)C(F)(c1cc(c(NC(=O)c2cc(NC(=O)Nc3ccccc3)c(cc2)C)cc1)C)C(F)(F)F
0.297398	FC(F)(F)C(F)(c1cc(c(NC(=O)c2cc(NC(=O)Nc3ccccc3)c(cc2)C)cc1)C)C(F)(F)F
0.297398	FC(F)(F)C(F)(c1cc(c(NC(=O)c2cc(NC(=O)Nc3ccccc3)c(cc2)C)cc1)C)C(F)(F)F
0.297398	FC(F)(F)C(F)(c1cc(c(NC(=O)c2cc(NC(=O)Nc3ccccc3)c(cc2)C)cc1)C)C(F)(F)F
0.297398	FC(F)(F)C(F)(c1cc(c(NC(=O)c2cc(NC(=O)Nc3ccccc3)c(cc2)C)cc1)C)C(F)(F)F
0.29703	Brc1c(S(=O)(=O)N2CCC(C(=O)Nc3cc(NC(=O)c4ccncc4)c(cc3)C)CC2)cc(Br)cc1
0.29703	Brc1c(S(=O)(=O)N2CCC(C(=O)Nc3cc(NC(=O)c4ccncc4)c(cc3)C)CC2)cc(Br)cc1
0.29703	Brc1c(S(=O)(=O)N2CCC(C(=O)Nc3cc(NC(=O)c4ccncc4)c(cc3)C)CC2)cc(Br)cc1
0.29703	Brc1c(S(=O)(=O)N2CCC(C(=O)Nc3cc(NC(=O)c4ccncc4)c(cc3)C)CC2)cc(Br)cc1
0.29703	Brc1c(S(=O)(=O)N2CCC(C(=O)Nc3cc(NC(=O)c4ccncc4)c(cc3)C)CC2)cc(Br)cc1
0.29703	Brc1c(S(=O)(=O)N2CCC(C(=O)Nc3cc(NC(=O)c4ccncc4)c(cc3)C)CC2)cc(Br)cc1
0.29703	Brc1c(S(=O)(=O)N2CCC(C(=O)Nc3cc(NC(=O)c4ccncc4)c(cc3)C)CC2)cc(Br)cc1
0.29703	Brc1c(S(=O)(=O)N2CCC(C(=O)Nc3cc(NC(=O)c4ccncc4)c(cc3)C)CC2)cc(Br)cc1
0.29703	Brc1c(S(=O)(=O)N2CCC(C(=O)Nc3cc(NC(=O)c4ccncc4)c(cc3)C)CC2)cc(Br)cc1
0.29703	Brc1c(S(=O)(=O)N2CCC(C(=O)Nc3cc(NC(=O)c4ccncc4)c(cc3)C)CC2)cc(Br)cc1
0.296167	S(=O)(=O)(Nc1ccc(cc1)C=2N=C(SC2)NC(=O)c3cc(S(=O)(=O)C)c(cc3)C)C
0.296167	S(=O)(=O)(Nc1ccc(cc1)C=2N=C(SC2)NC(=O)c3cc(S(=O)(=O)C)c(cc3)C)C
0.296167	S(=O)(=O)(Nc1ccc(cc1)C=2N=C(SC2)NC(=O)c3cc(S(=O)(=O)C)c(cc3)C)C
0.296167	S(=O)(=O)(Nc1ccc(cc1)C=2N=C(SC2)NC(=O)c3cc(S(=O)(=O)C)c(cc3)C)C
0.296167	S(=O)(=O)(Nc1ccc(cc1)C=2N=C(SC2)NC(=O)c3cc(S(=O)(=O)C)c(cc3)C)C
0.296167	S(=O)(=O)(Nc1ccc(cc1)C=2N=C(SC2)NC(=O)c3cc(S(=O)(=O)C)c(cc3)C)C
0.296167	S(=O)(=O)(Nc1ccc(cc1)C=2N=C(SC2)NC(=O)c3cc(S(=O)(=O)C)c(cc3)C)C
0.296167	S(=O)(=O)(Nc1ccc(cc1)C=2N=C(SC2)NC(=O)c3cc(S(=O)(=O)C)c(cc3)C)C
0.296167	S(=O)(=O)(Nc1ccc(cc1)C=2N=C(SC2)NC(=O)c3cc(S(=O)(=O)C)c(cc3)C)C
0.296167	S(=O)(=O)(Nc1ccc(cc1)C=2N=C(SC2)NC(=O)c3cc(S(=O)(=O)C)c(cc3)C)C
0.296	O=C(NNc1c(ccc(c1)C)C)C(=O)Nc2ccc(cc2)C3=NOC=C3
0.296	O=C(NNc1c(ccc(c1)C)C)C(=O)Nc2ccc(cc2)C3=NOC=C3
0.296	O=C(NNc1c(ccc(c1)C)C)C(=O)Nc2ccc(cc2)C3=NOC=C3
0.295139	S1C(=NC=C1C(=O)Nc2ccc(cc2)CN3CCC(O)CC3)c4cc5OCOc5cc4
0.295139	S1C(=NC=C1C(=O)Nc2ccc(cc2)CN3CCC(O)CC3)c4cc5OCOc5cc4
0.295139	S1C(=NC=C1C(=O)Nc2ccc(cc2)CN3CCC(O)CC3)c4cc5OCOc5cc4
0.295139	S1C(=NC=C1C(=O)Nc2ccc(cc2)CN3CCC(O)CC3)c4cc5OCOc5cc4
0.295139	S1C(=NC=C1C(=O)Nc2ccc(cc2)CN3CCC(O)CC3)c4cc5OCOc5cc4
0.295139	S1C(=NC=C1C(=O)Nc2ccc(cc2)CN3CCC(O)CC3)c4cc5OCOc5cc4
0.295139	S1C(=NC=C1C(=O)Nc2ccc(cc2)CN3CCC(O)CC3)c4cc5OCOc5cc4
0.295139	S1C(=NC=C1C(=O)Nc2ccc(cc2)CN3CCC(O)CC3)c4cc5OCOc5cc4
0.295139	S1C(=NC=C1C(=O)Nc2ccc(cc2)CN3CCC(O)CC3)c4cc5OCOc5cc4
0.295139	S1C(=NC=C1C(=O)Nc2ccc(cc2)CN3CCC(O)CC3)c4cc5OCOc5cc4
0.295082	O=C(Nc1c(ccc(c1)C=2ON=C(N2)C(C3=CCCCC3)(C)C)C)c4ccccc4
0.295082	O=C(Nc1c(ccc(c1)C=2ON=C(N2)C(C3=CCCCC3)(C)C)C)c4ccccc4
0.295082	O=C(Nc1c(ccc(c1)C=2ON=C(N2)C(C3=CCCCC3)(C)C)C)c4ccccc4
0.295082	O=C(Nc1c(ccc(c1)C=2ON=C(N2)C(C3=CCCCC3)(C)C)C)c4ccccc4
0.295082	O=C(Nc1c(ccc(c1)C=2ON=C(N2)C(C3=CCCCC3)(C)C)C)c4ccccc4
0.295082	O=C(Nc1c(ccc(c1)C=2ON=C(N2)C(C3=CCCCC3)(C)C)C)c4ccccc4
0.295082	O=C(Nc1c(ccc(c1)C=2ON=C(N2)C(C3=CCCCC3)(C)C)C)c4ccccc4
0.295082	O=C(Nc1c(ccc(c1)C=2ON=C(N2)C(C3=CCCCC3)(C)C)C)c4ccccc4
0.295082	O=C(Nc1c(ccc(c1)C=2ON=C(N2)C(C3=CCCCC3)(C)C)C)c4ccccc4
0.295082	O=C(Nc1c(ccc(c1)C=2ON=C(N2)C(C3=CCCCC3)(C)C)C)c4ccccc4
0.294606	O=C(NCCc1ccc(N2CCN(CC2)C)cc1)c3ccc(cc3)C=4N=CNC4
0.29434	O=C(Nc1ccc(cc1)CN2CCN(c3ncccc3)CC2)c4nccc(C#N)c4
0.294326	S1(=O)(=O)N(Cc2cc(NC(=O)c3cc(F)c(NC(=O)C)cc3)ccc2)CCC1
0.294326	S1(=O)(=O)N(Cc2cc(NC(=O)c3cc(F)c(NC(=O)C)cc3)ccc2)CCC1
0.294326	S1(=O)(=O)N(Cc2cc(NC(=O)c3cc(F)c(NC(=O)C)cc3)ccc2)CCC1
0.294326	S1(=O)(=O)N(Cc2cc(NC(=O)c3cc(F)c(NC(=O)C)cc3)ccc2)CCC1
0.294326	S1(=O)(=O)N(Cc2cc(NC(=O)c3cc(F)c(NC(=O)C)cc3)ccc2)CCC1
0.294326	S1(=O)(=O)N(Cc2cc(NC(=O)c3cc(F)c(NC(=O)C)cc3)ccc2)CCC1
0.294326	S1(=O)(=O)N(Cc2cc(NC(=O)c3cc(F)c(NC(=O)C)cc3)ccc2)CCC1
0.294326	S1(=O)(=O)N(Cc2cc(NC(=O)c3cc(F)c(NC(=O)C)cc3)ccc2)CCC1
0.294326	S1(=O)(=O)N(Cc2cc(NC(=O)c3cc(F)c(NC(=O)C)cc3)ccc2)CCC1
0.294314	S(=O)(=O)(Nc1c(ccc(NC(=O)C=2OC(c3cc(ccc3)C(F)(F)F)=CC2)c1)C)c4ccccc4
0.294314	S(=O)(=O)(Nc1c(ccc(NC(=O)C=2OC(c3cc(ccc3)C(F)(F)F)=CC2)c1)C)c4ccccc4
0.294314	S(=O)(=O)(Nc1c(ccc(NC(=O)C=2OC(c3cc(ccc3)C(F)(F)F)=CC2)c1)C)c4ccccc4
0.294118	O=C(Nc1c(ccc(c1)C(=O)NCC(N2CCCC2)c3ccc(cc3)C)C)Nc4ccccc4
0.294118	O=C(Nc1c(ccc(c1)C(=O)NCC(N2CCCC2)c3ccc(cc3)C)C)Nc4ccccc4
0.294118	O=C(Nc1c(ccc(c1)C(=O)NCC(N2CCCC2)c3ccc(cc3)C)C)Nc4ccccc4
0.294118	O=C(Nc1c(ccc(c1)C(=O)NCC(N2CCCC2)c3ccc(cc3)C)C)Nc4ccccc4
0.294118	O=C(Nc1c(ccc(c1)C(=O)NCC(N2CCCC2)c3ccc(cc3)C)C)Nc4ccccc4
0.294118	O=C(Nc1c(ccc(c1)C(=O)NCC(N2CCCC2)c3ccc(cc3)C)C)Nc4ccccc4
0.294118	O=C(Nc1c(ccc(c1)C(=O)NCC(N2CCCC2)c3ccc(cc3)C)C)Nc4ccccc4
0.294118	O=C(Nc1c(ccc(c1)C(=O)NCC(N2CCCC2)c3ccc(cc3)C)C)Nc4ccccc4
0.294118	O=C(Nc1c(ccc(c1)C(=O)NCC(N2CCCC2)c3ccc(cc3)C)C)Nc4ccccc4
0.294118	O=C(Nc1c(ccc(c1)C(=O)NCC(N2CCCC2)c3ccc(cc3)C)C)Nc4ccccc4
0.293706	S1C(=NC(c2cc(ccc2)C(=O)Nc3cc(OC(C)C)c(cc3)C(=O)N)=C1)C
0.29368	S1C(=NC(c2c(ccc(c2)C)C)=C1)NC(=O)c3ccc(cc3)CC(F)(F)F
0.29368	S1C(=NC(c2c(ccc(c2)C)C)=C1)NC(=O)c3ccc(cc3)CC(F)(F)F
0.29368	S1C(=NC(c2c(ccc(c2)C)C)=C1)NC(=O)c3ccc(cc3)CC(F)(F)F
0.29368	S1C(=NC(c2c(ccc(c2)C)C)=C1)NC(=O)c3ccc(cc3)CC(F)(F)F
0.29368	S1C(=NC(c2c(ccc(c2)C)C)=C1)NC(=O)c3ccc(cc3)CC(F)(F)F
0.29368	S1C(=NC(c2c(ccc(c2)C)C)=C1)NC(=O)c3ccc(cc3)CC(F)(F)F
0.29368	S1C(=NC(c2c(ccc(c2)C)C)=C1)NC(=O)c3ccc(cc3)CC(F)(F)F
0.29368	S1C(=NC(c2c(ccc(c2)C)C)=C1)NC(=O)c3ccc(cc3)CC(F)(F)F
0.29368	S1C(=NC(c2c(ccc(c2)C)C)=C1)NC(=O)c3ccc(cc3)CC(F)(F)F
0.29368	S1C(=NC(c2c(ccc(c2)C)C)=C1)NC(=O)c3ccc(cc3)CC(F)(F)F
0.293478	O=C(N)c1c(cccc1)CC(=O)Nc2cc(NC(=O)CN3CCCCC3)c(cc2)C
0.293286	O=C(Nc1c(ccc(c1)C(=O)N2C3(CCOCC3)CCN(CC2)C)C)Nc4ccccc4
0.293286	O=C(Nc1c(ccc(c1)C(=O)N2C3(CCOCC3)CCN(CC2)C)C)Nc4ccccc4
0.292605	Clc1c(Cl)cccc1NC(=O)C(C2=NOC(=N2)c3cc(NC(=O)c4ccccc4)c(cc3)C)C
0.292605	Clc1c(Cl)cccc1NC(=O)C(C2=NOC(=N2)c3cc(NC(=O)c4ccccc4)c(cc3)C)C
0.292605	Clc1c(Cl)cccc1NC(=O)C(C2=NOC(=N2)c3cc(NC(=O)c4ccccc4)c(cc3)C)C
0.292605	Clc1c(Cl)cccc1NC(=O)C(C2=NOC(=N2)c3cc(NC(=O)c4ccccc4)c(cc3)C)C
0.292605	Clc1c(Cl)cccc1NC(=O)C(C2=NOC(=N2)c3cc(NC(=O)c4ccccc4)c(cc3)C)C
0.292605	Clc1c(Cl)cccc1NC(=O)C(C2=NOC(=N2)c3cc(NC(=O)c4ccccc4)c(cc3)C)C
0.292605	Clc1c(Cl)cccc1NC(=O)C(C2=NOC(=N2)c3cc(NC(=O)c4ccccc4)c(cc3)C)C
0.292605	Clc1c(Cl)cccc1NC(=O)C(C2=NOC(=N2)c3cc(NC(=O)c4ccccc4)c(cc3)C)C
0.292605	Clc1c(Cl)cccc1NC(=O)C(C2=NOC(=N2)c3cc(NC(=O)c4ccccc4)c(cc3)C)C
0.292605	Clc1c(Cl)cccc1NC(=O)C(C2=NOC(=N2)c3cc(NC(=O)c4ccccc4)c(cc3)C)C
0.291045	S(c1c(cccc1)CNC(=O)c2cc(NC(=O)Nc3ccccc3)c(cc2)C)c4ccccc4
0.291045	S(c1c(cccc1)CNC(=O)c2cc(NC(=O)Nc3ccccc3)c(cc2)C)c4ccccc4
0.290837	O=C(Nc1cc(c(cc1)C)CC)c2nc(OC)ccc2
0.290837	O=C(Nc1cc(c(cc1)C)CC)c2nc(OC)ccc2
0.290837	O=C(Nc1cc(c(cc1)C)CC)c2nc(OC)ccc2
0.290837	O=C(Nc1cc(c(cc1)C)CC)c2nc(OC)ccc2
0.290837	O=C(Nc1cc(c(cc1)C)CC)c2nc(OC)ccc2
0.290837	O=C(Nc1cc(c(cc1)C)CC)c2nc(OC)ccc2
0.290837	O=C(Nc1cc(c(cc1)C)CC)c2nc(OC)ccc2
0.290837	O=C(Nc1cc(c(cc1)C)CC)c2nc(OC)ccc2
0.290837	O=C(Nc1cc(c(cc1)C)CC)c2nc(OC)ccc2
0.290837	O=C(Nc1cc(c(cc1)C)CC)c2nc(OC)ccc2
0.290837	O=C(Nc1cc(NC(=O)C(=O)NCCN2CCN(CC2)CC)c(cc1)C)NCC
0.290456	S(c1ccc(cc1)C(=O)Nc2c(F)ccc(c3ccccc3)c2)C(F)F
0.290456	S(c1ccc(cc1)C(=O)Nc2c(F)ccc(c3ccccc3)c2)C(F)F
0.290456	S(c1ccc(cc1)C(=O)Nc2c(F)ccc(c3ccccc3)c2)C(F)F
0.290456	S(c1ccc(cc1)C(=O)Nc2c(F)ccc(c3ccccc3)c2)C(F)F
0.290456	S(c1ccc(cc1)C(=O)Nc2c(F)ccc(c3ccccc3)c2)C(F)F
0.290456	S(c1ccc(cc1)C(=O)Nc2c(F)ccc(c3ccccc3)c2)C(F)F
0.290456	S(c1ccc(cc1)C(=O)Nc2c(F)ccc(c3ccccc3)c2)C(F)F
0.290456	S(c1ccc(cc1)C(=O)Nc2c(F)ccc(c3ccccc3)c2)C(F)F
0.290456	S(c1ccc(cc1)C(=O)Nc2c(F)ccc(c3ccccc3)c2)C(F)F
0.290456	S(c1ccc(cc1)C(=O)Nc2c(F)ccc(c3ccccc3)c2)C(F)F
0.288462	Fc1c(NNC(=O)c2cc(NC(=O)Nc3ccccc3)c(cc2)C)c(ccc1)C
0.288462	Fc1c(NNC(=O)c2cc(NC(=O)Nc3ccccc3)c(cc2)C)c(ccc1)C
0.288462	Fc1c(NNC(=O)c2cc(NC(=O)Nc3ccccc3)c(cc2)C)c(ccc1)C
0.288462	Fc1c(NNC(=O)c2cc(NC(=O)Nc3ccccc3)c(cc2)C)c(ccc1)C
0.288462	Fc1c(NNC(=O)c2cc(NC(=O)Nc3ccccc3)c(cc2)C)c(ccc1)C
0.288462	Fc1c(NNC(=O)c2cc(NC(=O)Nc3ccccc3)c(cc2)C)c(ccc1)C
0.288462	Fc1c(NNC(=O)c2cc(NC(=O)Nc3ccccc3)c(cc2)C)c(ccc1)C
0.288462	Fc1c(NNC(=O)c2cc(NC(=O)Nc3ccccc3)c(cc2)C)c(ccc1)C
0.288462	Fc1c(NNC(=O)c2cc(NC(=O)Nc3ccccc3)c(cc2)C)c(ccc1)C
0.288462	Fc1c(NNC(=O)c2cc(NC(=O)Nc3ccccc3)c(cc2)C)c(ccc1)C
0.288256	Clc1c(cc(NC(=O)c2cc(ccc2)C=3N=C(SC3)C)c(OC)c1)C
0.28777	S1N=C2C(=N1)C=CC(C(=O)Nc3ccc(cc3)CN4CCN(c5ncccc5)CC4)=C2
0.287719	O=C(Nc1ccc(cc1)CN2CCC(O)CC2)C3=C(OC(c4cc(OC)ccc4)=C3)C
0.287719	O=C(Nc1ccc(cc1)CN2CCC(O)CC2)C3=C(OC(c4cc(OC)ccc4)=C3)C
0.287719	O=C(Nc1ccc(cc1)CN2CCC(O)CC2)C3=C(OC(c4cc(OC)ccc4)=C3)C
0.287719	O=C(Nc1ccc(cc1)CN2CCC(O)CC2)C3=C(OC(c4cc(OC)ccc4)=C3)C
0.287719	O=C(Nc1ccc(cc1)CN2CCC(O)CC2)C3=C(OC(c4cc(OC)ccc4)=C3)C
0.287719	O=C(Nc1ccc(cc1)CN2CCC(O)CC2)C3=C(OC(c4cc(OC)ccc4)=C3)C
0.287719	O=C(Nc1ccc(cc1)CN2CCC(O)CC2)C3=C(OC(c4cc(OC)ccc4)=C3)C
0.287719	O=C(Nc1ccc(cc1)CN2CCC(O)CC2)C3=C(OC(c4cc(OC)ccc4)=C3)C
0.287719	O=C(Nc1ccc(cc1)CN2CCC(O)CC2)C3=C(OC(c4cc(OC)ccc4)=C3)C
0.287719	O=C(Nc1ccc(cc1)CN2CCC(O)CC2)C3=C(OC(c4cc(OC)ccc4)=C3)C
0.287625	O=C(Nc1c(ccc(NC(=O)C(C)(C)C)c1)C)C=2NN=C(c3c(OCC)cccc3)C2
0.287625	O=C(Nc1c(ccc(NC(=O)C(C)(C)C)c1)C)C=2NN=C(c3c(OCC)cccc3)C2
0.287625	O=C(Nc1c(ccc(NC(=O)C(C)(C)C)c1)C)C=2NN=C(c3c(OCC)cccc3)C2
0.287625	O=C(Nc1c(ccc(NC(=O)C(C)(C)C)c1)C)C=2NN=C(c3c(OCC)cccc3)C2
0.287625	O=C(Nc1c(ccc(NC(=O)C(C)(C)C)c1)C)C=2NN=C(c3c(OCC)cccc3)C2
0.287625	O=C(Nc1c(ccc(NC(=O)C(C)(C)C)c1)C)C=2NN=C(c3c(OCC)cccc3)C2
0.287625	O=C(Nc1c(ccc(NC(=O)C(C)(C)C)c1)C)C=2NN=C(c3c(OCC)cccc3)C2
0.287625	O=C(Nc1c(ccc(NC(=O)C(C)(C)C)c1)C)C=2NN=C(c3c(OCC)cccc3)C2
0.287625	O=C(Nc1c(ccc(NC(=O)C(C)(C)C)c1)C)C=2NN=C(c3c(OCC)cccc3)C2
0.287625	O=C(Nc1c(ccc(NC(=O)C(C)(C)C)c1)C)C=2NN=C(c3c(OCC)cccc3)C2
0.287582	O=C(N(c1nc(c(c2ccc(OC)cc2)cn1)C)C)c3cc(NC(=O)Nc4ccccc4)c(cc3)C
0.287582	O=C(N(c1nc(c(c2ccc(OC)cc2)cn1)C)C)c3cc(NC(=O)Nc4ccccc4)c(cc3)C
0.287582	O=C(N(c1nc(c(c2ccc(OC)cc2)cn1)C)C)c3cc(NC(=O)Nc4ccccc4)c(cc3)C
0.287582	O=C(N(c1nc(c(c2ccc(OC)cc2)cn1)C)C)c3cc(NC(=O)Nc4ccccc4)c(cc3)C
0.287582	O=C(N(c1nc(c(c2ccc(OC)cc2)cn1)C)C)c3cc(NC(=O)Nc4ccccc4)c(cc3)C
0.287582	O=C(N(c1nc(c(c2ccc(OC)cc2)cn1)C)C)c3cc(NC(=O)Nc4ccccc4)c(cc3)C
0.287582	O=C(N(c1nc(c(c2ccc(OC)cc2)cn1)C)C)c3cc(NC(=O)Nc4ccccc4)c(cc3)C
0.287582	O=C(N(c1nc(c(c2ccc(OC)cc2)cn1)C)C)c3cc(NC(=O)Nc4ccccc4)c(cc3)C
0.287582	O=C(N(c1nc(c(c2ccc(OC)cc2)cn1)C)C)c3cc(NC(=O)Nc4ccccc4)c(cc3)C
0.287582	O=C(N(c1nc(c(c2ccc(OC)cc2)cn1)C)C)c3cc(NC(=O)Nc4ccccc4)c(cc3)C
0.287356	O=C(Nc1c(ccc(c1)C(=O)NCC(C(=O)N)(C)C)C)Nc2ccccc2
0.28479	S(=O)(=O)(c1nc(ccn1)C(=O)NC=2SC=C(N2)c3c(F)cc(NC(=O)C)cc3)C
0.28479	S(=O)(=O)(c1nc(ccn1)C(=O)NC=2SC=C(N2)c3c(F)cc(NC(=O)C)cc3)C
0.28479	S(=O)(=O)(c1nc(ccn1)C(=O)NC=2SC=C(N2)c3c(F)cc(NC(=O)C)cc3)C
0.28479	S(=O)(=O)(c1nc(ccn1)C(=O)NC=2SC=C(N2)c3c(F)cc(NC(=O)C)cc3)C
0.28479	S(=O)(=O)(c1nc(ccn1)C(=O)NC=2SC=C(N2)c3c(F)cc(NC(=O)C)cc3)C
0.284519	O=C(Nc1cc(OC)c(O)cc1)c2cc(c(cc2)C)C
0.284519	O=C(Nc1cc(OC)c(O)cc1)c2cc(c(cc2)C)C
0.284519	O=C(Nc1cc(OC)c(O)cc1)c2cc(c(cc2)C)C
0.284519	O=C(Nc1cc(OC)c(O)cc1)c2cc(c(cc2)C)C
0.284519	O=C(Nc1cc(OC)c(O)cc1)c2cc(c(cc2)C)C
0.284519	O=C(Nc1cc(OC)c(O)cc1)c2cc(c(cc2)C)C
0.284091	S(=O)(=O)(c1nc(ccn1)C(=O)NNc2c(ccc(c2)C)C)C
0.284091	S(=O)(=O)(c1nc(ccn1)C(=O)NNc2c(ccc(c2)C)C)C
0.284091	S(=O)(=O)(c1nc(ccn1)C(=O)NNc2c(ccc(c2)C)C)C
0.284091	S(=O)(=O)(c1nc(ccn1)C(=O)NNc2c(ccc(c2)C)C)C
0.284091	S(=O)(=O)(c1nc(ccn1)C(=O)NNc2c(ccc(c2)C)C)C
0.284091	S(=O)(=O)(c1nc(ccn1)C(=O)NNc2c(ccc(c2)C)C)C
0.284091	S(=O)(=O)(c1nc(ccn1)C(=O)NNc2c(ccc(c2)C)C)C
0.284091	S(=O)(=O)(c1nc(ccn1)C(=O)NNc2c(ccc(c2)C)C)C
0.284091	S(=O)(=O)(c1nc(ccn1)C(=O)NNc2c(ccc(c2)C)C)C
0.284091	S(=O)(=O)(c1nc(ccn1)C(=O)NNc2c(ccc(c2)C)C)C
0.283582	Clc1c(ccc(NC(=O)c2nc(S(=O)(=O)C)ncc2)c1)CC
0.283582	Clc1c(ccc(NC(=O)c2nc(S(=O)(=O)C)ncc2)c1)CC
0.283582	Clc1c(ccc(NC(=O)c2nc(S(=O)(=O)C)ncc2)c1)CC
0.283582	Clc1c(ccc(NC(=O)c2nc(S(=O)(=O)C)ncc2)c1)CC
0.283582	Clc1c(ccc(NC(=O)c2nc(S(=O)(=O)C)ncc2)c1)CC
0.283582	Clc1c(ccc(NC(=O)c2nc(S(=O)(=O)C)ncc2)c1)CC
0.283582	Clc1c(ccc(NC(=O)c2nc(S(=O)(=O)C)ncc2)c1)CC
0.283582	Clc1c(ccc(NC(=O)c2nc(S(=O)(=O)C)ncc2)c1)CC
0.283582	Clc1c(ccc(NC(=O)c2nc(S(=O)(=O)C)ncc2)c1)CC
0.283582	Clc1c(ccc(NC(=O)c2nc(S(=O)(=O)C)ncc2)c1)CC
0.282799	O=C1NC2=C(C=C1C3=NOC(=N3)c4cc(Nc5nc(ccn5)C)ccc4)CN(Cc6ccccc6)CC2
0.282799	O=C1NC2=C(C=C1C3=NOC(=N3)c4cc(Nc5nc(ccn5)C)ccc4)CN(Cc6ccccc6)CC2
0.282799	O=C1NC2=C(C=C1C3=NOC(=N3)c4cc(Nc5nc(ccn5)C)ccc4)CN(Cc6ccccc6)CC2
0.282799	O=C1NC2=C(C=C1C3=NOC(=N3)c4cc(Nc5nc(ccn5)C)ccc4)CN(Cc6ccccc6)CC2
0.282609	S(=O)(=O)(c1nc(ccn1)C(=O)NNC(=S)Nc2c(ccc(c2)C)C)C
0.282609	S(=O)(=O)(c1nc(ccn1)C(=O)NNC(=S)Nc2c(ccc(c2)C)C)C
0.282609	S(=O)(=O)(c1nc(ccn1)C(=O)NNC(=S)Nc2c(ccc(c2)C)C)C
0.282609	S(=O)(=O)(c1nc(ccn1)C(=O)NNC(=S)Nc2c(ccc(c2)C)C)C
0.282609	S(=O)(=O)(c1nc(ccn1)C(=O)NNC(=S)Nc2c(ccc(c2)C)C)C
0.282609	S(=O)(=O)(c1nc(ccn1)C(=O)NNC(=S)Nc2c(ccc(c2)C)C)C
0.282609	S(=O)(=O)(c1nc(ccn1)C(=O)NNC(=S)Nc2c(ccc(c2)C)C)C
0.282609	S(=O)(=O)(c1nc(ccn1)C(=O)NNC(=S)Nc2c(ccc(c2)C)C)C
0.282609	S(=O)(=O)(c1nc(ccn1)C(=O)NNC(=S)Nc2c(ccc(c2)C)C)C
0.282609	S(=O)(=O)(c1nc(ccn1)C(=O)NNC(=S)Nc2c(ccc(c2)C)C)C
0.282609	O=C(OC)COc1cc(c(NC(=O)c2ncc(cc2)Cc3ccccc3)cc1)C
0.282158	S(=O)(=O)(c1ccc(cc1)C(=O)Nc2ccc(cc2)CN3CCC(O)CC3)CC
0.282158	S(=O)(=O)(c1ccc(cc1)C(=O)Nc2ccc(cc2)CN3CCC(O)CC3)CC
0.282158	S(=O)(=O)(c1ccc(cc1)C(=O)Nc2ccc(cc2)CN3CCC(O)CC3)CC
0.282158	S(=O)(=O)(c1ccc(cc1)C(=O)Nc2ccc(cc2)CN3CCC(O)CC3)CC
0.282158	S(=O)(=O)(c1ccc(cc1)C(=O)Nc2ccc(cc2)CN3CCC(O)CC3)CC
0.282158	S(=O)(=O)(c1ccc(cc1)C(=O)Nc2ccc(cc2)CN3CCC(O)CC3)CC
0.28125	O=C(Nc1ccc(NC(=O)c2c(ccc(NC(=O)C)c2)C)cc1)NC3CCN(CC3)C
0.28125	O=C(Nc1ccc(NC(=O)c2c(ccc(NC(=O)C)c2)C)cc1)NC3CCN(CC3)C
0.28125	O=C(Nc1ccc(NC(=O)c2c(ccc(NC(=O)C)c2)C)cc1)NC3CCN(CC3)C
0.28125	O=C(Nc1ccc(NC(=O)c2c(ccc(NC(=O)C)c2)C)cc1)NC3CCN(CC3)C
0.28125	O=C(Nc1ccc(NC(=O)c2c(ccc(NC(=O)C)c2)C)cc1)NC3CCN(CC3)C
0.28125	O=C(Nc1ccc(NC(=O)c2c(ccc(NC(=O)C)c2)C)cc1)NC3CCN(CC3)C
0.28125	O=C(Nc1ccc(NC(=O)c2c(ccc(NC(=O)C)c2)C)cc1)NC3CCN(CC3)C
0.28125	O=C(Nc1ccc(NC(=O)c2c(ccc(NC(=O)C)c2)C)cc1)NC3CCN(CC3)C
0.28125	O=C(Nc1ccc(NC(=O)c2c(ccc(NC(=O)C)c2)C)cc1)NC3CCN(CC3)C
0.28125	O=C(Nc1ccc(NC(=O)c2c(ccc(NC(=O)C)c2)C)cc1)NC3CCN(CC3)C
0.280967	S(=O)(=O)(Nc1cc(ccc1)C(=O)Nc2c(cccc2)C(=O)OC)c3c(ccc(c3)C=4N=C(SC4)C)C
0.280967	S(=O)(=O)(Nc1cc(ccc1)C(=O)Nc2c(cccc2)C(=O)OC)c3c(ccc(c3)C=4N=C(SC4)C)C
0.280967	S(=O)(=O)(Nc1cc(ccc1)C(=O)Nc2c(cccc2)C(=O)OC)c3c(ccc(c3)C=4N=C(SC4)C)C
0.280967	S(=O)(=O)(Nc1cc(ccc1)C(=O)Nc2c(cccc2)C(=O)OC)c3c(ccc(c3)C=4N=C(SC4)C)C
0.280967	S(=O)(=O)(Nc1cc(ccc1)C(=O)Nc2c(cccc2)C(=O)OC)c3c(ccc(c3)C=4N=C(SC4)C)C
0.280967	S(=O)(=O)(Nc1cc(ccc1)C(=O)Nc2c(cccc2)C(=O)OC)c3c(ccc(c3)C=4N=C(SC4)C)C
0.280967	S(=O)(=O)(Nc1cc(ccc1)C(=O)Nc2c(cccc2)C(=O)OC)c3c(ccc(c3)C=4N=C(SC4)C)C
0.280967	S(=O)(=O)(Nc1cc(ccc1)C(=O)Nc2c(cccc2)C(=O)OC)c3c(ccc(c3)C=4N=C(SC4)C)C
0.280967	S(=O)(=O)(Nc1cc(ccc1)C(=O)Nc2c(cccc2)C(=O)OC)c3c(ccc(c3)C=4N=C(SC4)C)C
0.280967	S(=O)(=O)(Nc1cc(ccc1)C(=O)Nc2c(cccc2)C(=O)OC)c3c(ccc(c3)C=4N=C(SC4)C)C
0.280632	O=C(Nc1c(c2ccc(c3ccccc3)cc2)cccc1)c4ncc(cc4)Cc5ccccc5
0.280576	S1C(=NC(c2cc(ccc2)C(=O)NCCc3cc(C#N)c(cc3)C)=C1)C
0.27931	O1N=C(N=C1c2cc(Nc3nc(ccn3)C)ccc2)CC=4ON=C(N4)c5c(cccc5)C
0.27931	O1N=C(N=C1c2cc(Nc3nc(ccn3)C)ccc2)CC=4ON=C(N4)c5c(cccc5)C
0.27931	O1N=C(N=C1c2cc(Nc3nc(ccn3)C)ccc2)CC=4ON=C(N4)c5c(cccc5)C
0.27931	O1N=C(N=C1c2cc(Nc3nc(ccn3)C)ccc2)CC=4ON=C(N4)c5c(cccc5)C
0.27931	O1N=C(N=C1c2cc(Nc3nc(ccn3)C)ccc2)CC=4ON=C(N4)c5c(cccc5)C
0.27931	O1N=C(N=C1c2cc(Nc3nc(ccn3)C)ccc2)CC=4ON=C(N4)c5c(cccc5)C
0.27931	O1N=C(N=C1c2cc(Nc3nc(ccn3)C)ccc2)CC=4ON=C(N4)c5c(cccc5)C
0.279245	FC(F)(F)c1cc([N+]([O-])=O)cc(c1)C(=O)Nc2c(ccc(NC(=O)C(C)(C)C)c2)C
0.279245	FC(F)(F)c1cc([N+]([O-])=O)cc(c1)C(=O)Nc2c(ccc(NC(=O)C(C)(C)C)c2)C
0.279245	FC(F)(F)c1cc([N+]([O-])=O)cc(c1)C(=O)Nc2c(ccc(NC(=O)C(C)(C)C)c2)C
0.279245	FC(F)(F)c1cc([N+]([O-])=O)cc(c1)C(=O)Nc2c(ccc(NC(=O)C(C)(C)C)c2)C
0.279245	FC(F)(F)c1cc([N+]([O-])=O)cc(c1)C(=O)Nc2c(ccc(NC(=O)C(C)(C)C)c2)C
0.279245	FC(F)(F)c1cc([N+]([O-])=O)cc(c1)C(=O)Nc2c(ccc(NC(=O)C(C)(C)C)c2)C
0.279245	FC(F)(F)c1cc([N+]([O-])=O)cc(c1)C(=O)Nc2c(ccc(NC(=O)C(C)(C)C)c2)C
0.279245	FC(F)(F)c1cc([N+]([O-])=O)cc(c1)C(=O)Nc2c(ccc(NC(=O)C(C)(C)C)c2)C
0.279245	FC(F)(F)c1cc([N+]([O-])=O)cc(c1)C(=O)Nc2c(ccc(NC(=O)C(C)(C)C)c2)C
0.279245	FC(F)(F)c1cc([N+]([O-])=O)cc(c1)C(=O)Nc2c(ccc(NC(=O)C(C)(C)C)c2)C
0.279167	O1N=CN=C1c2cc(Nc3nc(ccn3)C)ccc2
0.279167	O1N=CN=C1c2cc(Nc3nc(ccn3)C)ccc2
0.279167	O1N=CN=C1c2cc(Nc3nc(ccn3)C)ccc2
0.279167	O1N=CN=C1c2cc(Nc3nc(ccn3)C)ccc2
0.279167	O1N=CN=C1c2cc(Nc3nc(ccn3)C)ccc2
0.279167	O1N=CN=C1c2cc(Nc3nc(ccn3)C)ccc2
0.279167	O1N=CN=C1c2cc(Nc3nc(ccn3)C)ccc2
0.279167	O1N=CN=C1c2cc(Nc3nc(ccn3)C)ccc2
0.279167	O1N=CN=C1c2cc(Nc3nc(ccn3)C)ccc2
0.27907	O=C(Nc1ncc(c2ncccc2)cc1)c3c(nc(cc3)C)N4CC5(C4)CCOCC5
0.27907	O=C(Nc1ncc(c2ncccc2)cc1)c3c(nc(cc3)C)N4CC5(C4)CCOCC5
0.27907	O=C(Nc1ncc(c2ncccc2)cc1)c3c(nc(cc3)C)N4CC5(C4)CCOCC5
0.27907	O=C(Nc1ncc(c2ncccc2)cc1)c3c(nc(cc3)C)N4CC5(C4)CCOCC5
0.27907	O=C(Nc1ncc(c2ncccc2)cc1)c3c(nc(cc3)C)N4CC5(C4)CCOCC5
0.27907	O=C(Nc1ncc(c2ncccc2)cc1)c3c(nc(cc3)C)N4CC5(C4)CCOCC5
0.27907	O=C(Nc1ncc(c2ncccc2)cc1)c3c(nc(cc3)C)N4CC5(C4)CCOCC5
0.27907	O=C(Nc1ncc(c2ncccc2)cc1)c3c(nc(cc3)C)N4CC5(C4)CCOCC5
0.27907	O=C(Nc1ncc(c2ncccc2)cc1)c3c(nc(cc3)C)N4CC5(C4)CCOCC5
0.27907	O=C(Nc1ncc(c2ncccc2)cc1)c3c(nc(cc3)C)N4CC5(C4)CCOCC5
0.278884	O1N=C(N=C1c2cc(Nc3nc(ccn3)C)ccc2)c4cc(ccc4)C
0.278884	O1N=C(N=C1c2cc(Nc3nc(ccn3)C)ccc2)c4cc(ccc4)C
0.278884	O1N=C(N=C1c2cc(Nc3nc(ccn3)C)ccc2)c4cc(ccc4)C
0.278884	O1N=C(N=C1c2cc(Nc3nc(ccn3)C)ccc2)c4cc(ccc4)C
0.278884	O1N=C(N=C1c2cc(Nc3nc(ccn3)C)ccc2)c4cc(ccc4)C
0.278884	O1N=C(N=C1c2cc(Nc3nc(ccn3)C)ccc2)c4cc(ccc4)C
0.278884	O1N=C(N=C1c2cc(Nc3nc(ccn3)C)ccc2)c4cc(ccc4)C
0.278884	O1N=C(N=C1c2cc(Nc3nc(ccn3)C)ccc2)c4cc(ccc4)C
0.278884	O1N=C(N=C1c2cc(Nc3nc(ccn3)C)ccc2)c4cc(ccc4)C
0.278884	O1N=C(N=C1c2cc(Nc3nc(ccn3)C)ccc2)c4cc(ccc4)C
0.278169	S1C(=NC=C1C(=O)Nc2c(F)ccc(c3ccccc3)c2)c4nccnc4
0.278169	S1C(=NC=C1C(=O)Nc2c(F)ccc(c3ccccc3)c2)c4nccnc4
0.278169	S1C(=NC=C1C(=O)Nc2c(F)ccc(c3ccccc3)c2)c4nccnc4
0.278169	S1C(=NC=C1C(=O)Nc2c(F)ccc(c3ccccc3)c2)c4nccnc4
0.278169	S1C(=NC=C1C(=O)Nc2c(F)ccc(c3ccccc3)c2)c4nccnc4
0.278169	S1C(=NC=C1C(=O)Nc2c(F)ccc(c3ccccc3)c2)c4nccnc4
0.278169	S1C(=NC=C1C(=O)Nc2c(F)ccc(c3ccccc3)c2)c4nccnc4
0.278169	S1C(=NC=C1C(=O)Nc2c(F)ccc(c3ccccc3)c2)c4nccnc4
0.278169	S1C(=NC=C1C(=O)Nc2c(F)ccc(c3ccccc3)c2)c4nccnc4
0.278169	S1C(=NC=C1C(=O)Nc2c(F)ccc(c3ccccc3)c2)c4nccnc4
0.277778	O=C(NC=1C(=NN(C1)C)c2nccnc2)c3cc(c(cc3)C)C=4C=NN(C4)C
0.277778	O=C(NC=1C(=NN(C1)C)c2nccnc2)c3cc(c(cc3)C)C=4C=NN(C4)C
0.277778	O=C(NC=1C(=NN(C1)C)c2nccnc2)c3cc(c(cc3)C)C=4C=NN(C4)C
0.277778	O=C(NC=1C(=NN(C1)C)c2nccnc2)c3cc(c(cc3)C)C=4C=NN(C4)C
0.277778	O=C(NC=1C(=NN(C1)C)c2nccnc2)c3cc(c(cc3)C)C=4C=NN(C4)C
0.277778	O=C(NC=1C(=NN(C1)C)c2nccnc2)c3cc(c(cc3)C)C=4C=NN(C4)C
0.277778	O=C(NC=1C(=NN(C1)C)c2nccnc2)c3cc(c(cc3)C)C=4C=NN(C4)C
0.277778	O=C(NC=1C(=NN(C1)C)c2nccnc2)c3cc(c(cc3)C)C=4C=NN(C4)C
0.277778	O=C(NC=1C(=NN(C1)C)c2nccnc2)c3cc(c(cc3)C)C=4C=NN(C4)C
0.277778	O=C(NC=1C(=NN(C1)C)c2nccnc2)c3cc(c(cc3)C)C=4C=NN(C4)C
0.277778	O=C(Nc1ccc(cc1)CN2CCC(O)CC2)c3c(cccc3)CC4=NNC=N4
0.277778	O=C(Nc1ccc(cc1)CN2CCC(O)CC2)c3c(cccc3)CC4=NNC=N4
0.277778	O=C(Nc1ccc(cc1)CN2CCC(O)CC2)c3c(cccc3)CC4=NNC=N4
0.277778	O=C(Nc1ccc(cc1)CN2CCC(O)CC2)c3c(cccc3)CC4=NNC=N4
0.277778	O=C(Nc1ccc(cc1)CN2CCC(O)CC2)c3c(cccc3)CC4=NNC=N4
0.277778	O=C(Nc1ccc(cc1)CN2CCC(O)CC2)c3c(cccc3)CC4=NNC=N4
0.277778	O=C(Nc1ccc(cc1)CN2CCC(O)CC2)c3c(cccc3)CC4=NNC=N4
0.277778	O=C(Nc1ccc(cc1)CN2CCC(O)CC2)c3c(cccc3)CC4=NNC=N4
0.277778	O=C(Nc1ccc(cc1)CN2CCC(O)CC2)c3c(cccc3)CC4=NNC=N4
0.277778	O=C(Nc1ccc(cc1)CN2CCC(O)CC2)c3c(cccc3)CC4=NNC=N4
0.277778	Ic1c(cccc1)C(=O)Nc2c(cc(NC(=O)NOCc3ccc(F)cc3)cc2)C
0.277778	Ic1c(cccc1)C(=O)Nc2c(cc(NC(=O)NOCc3ccc(F)cc3)cc2)C
0.277778	Ic1c(cccc1)C(=O)Nc2c(cc(NC(=O)NOCc3ccc(F)cc3)cc2)C
0.277778	Ic1c(cccc1)C(=O)Nc2c(cc(NC(=O)NOCc3ccc(F)cc3)cc2)C
0.277778	Ic1c(cccc1)C(=O)Nc2c(cc(NC(=O)NOCc3ccc(F)cc3)cc2)C
0.277778	Ic1c(cccc1)C(=O)Nc2c(cc(NC(=O)NOCc3ccc(F)cc3)cc2)C
0.277778	Ic1c(cccc1)C(=O)Nc2c(cc(NC(=O)NOCc3ccc(F)cc3)cc2)C
0.277778	Ic1c(cccc1)C(=O)Nc2c(cc(NC(=O)NOCc3ccc(F)cc3)cc2)C
0.277778	Ic1c(cccc1)C(=O)Nc2c(cc(NC(=O)NOCc3ccc(F)cc3)cc2)C
0.277778	Ic1c(cccc1)C(=O)Nc2c(cc(NC(=O)NOCc3ccc(F)cc3)cc2)C
0.276978	O=C(Nc1cc(OC(C)C)c(cc1)C)C=2C=NN(C2)CCN3CCCCC3
0.276978	O=C(Nc1cc(OC(C)C)c(cc1)C)C=2C=NN(C2)CCN3CCCCC3
0.276978	O=C(Nc1cc(OC(C)C)c(cc1)C)C=2C=NN(C2)CCN3CCCCC3
0.276978	O=C(Nc1cc(OC(C)C)c(cc1)C)C=2C=NN(C2)CCN3CCCCC3
0.276978	O=C(Nc1cc(OC(C)C)c(cc1)C)C=2C=NN(C2)CCN3CCCCC3
0.276978	O=C(Nc1cc(OC(C)C)c(cc1)C)C=2C=NN(C2)CCN3CCCCC3
0.276978	O=C(Nc1cc(OC(C)C)c(cc1)C)C=2C=NN(C2)CCN3CCCCC3
0.276978	O=C(Nc1cc(OC(C)C)c(cc1)C)C=2C=NN(C2)CCN3CCCCC3
0.276978	O=C(Nc1cc(OC(C)C)c(cc1)C)C=2C=NN(C2)CCN3CCCCC3
0.276596	O=C(OC(C)(C)C)NCc1cc(c2ccc(cc2)C(=O)OCC(=O)Nc3c(ccc(c3)C)C)ccc1
0.276596	O=C(OC(C)(C)C)NCc1cc(c2ccc(cc2)C(=O)OCC(=O)Nc3c(ccc(c3)C)C)ccc1
0.276596	O=C(OC(C)(C)C)NCc1cc(c2ccc(cc2)C(=O)OCC(=O)Nc3c(ccc(c3)C)C)ccc1
0.276596	O=C(OC(C)(C)C)NCc1cc(c2ccc(cc2)C(=O)OCC(=O)Nc3c(ccc(c3)C)C)ccc1
0.276596	O=C(OC(C)(C)C)NCc1cc(c2ccc(cc2)C(=O)OCC(=O)Nc3c(ccc(c3)C)C)ccc1
0.276596	O=C(OC(C)(C)C)NCc1cc(c2ccc(cc2)C(=O)OCC(=O)Nc3c(ccc(c3)C)C)ccc1
0.276596	O=C(OC(C)(C)C)NCc1cc(c2ccc(cc2)C(=O)OCC(=O)Nc3c(ccc(c3)C)C)ccc1
0.276596	O=C(OC(C)(C)C)NCc1cc(c2ccc(cc2)C(=O)OCC(=O)Nc3c(ccc(c3)C)C)ccc1
0.276596	O=C(OC(C)(C)C)NCc1cc(c2ccc(cc2)C(=O)OCC(=O)Nc3c(ccc(c3)C)C)ccc1
0.276596	O=C(OC(C)(C)C)NCc1cc(c2ccc(cc2)C(=O)OCC(=O)Nc3c(ccc(c3)C)C)ccc1
0.276451	S1(=O)(=O)N(Cc2cc(NC(=O)c3nc(S(=O)(=O)C)ncc3)ccc2)CCC1
0.276451	S1(=O)(=O)N(Cc2cc(NC(=O)c3nc(S(=O)(=O)C)ncc3)ccc2)CCC1
0.276451	S1(=O)(=O)N(Cc2cc(NC(=O)c3nc(S(=O)(=O)C)ncc3)ccc2)CCC1
0.276451	S1(=O)(=O)N(Cc2cc(NC(=O)c3nc(S(=O)(=O)C)ncc3)ccc2)CCC1
0.276451	S1(=O)(=O)N(Cc2cc(NC(=O)c3nc(S(=O)(=O)C)ncc3)ccc2)CCC1
0.276451	S1(=O)(=O)N(Cc2cc(NC(=O)c3nc(S(=O)(=O)C)ncc3)ccc2)CCC1
0.276451	S1(=O)(=O)N(Cc2cc(NC(=O)c3nc(S(=O)(=O)C)ncc3)ccc2)CCC1
0.276451	S1(=O)(=O)N(Cc2cc(NC(=O)c3nc(S(=O)(=O)C)ncc3)ccc2)CCC1
0.276451	S1(=O)(=O)N(Cc2cc(NC(=O)c3nc(S(=O)(=O)C)ncc3)ccc2)CCC1
0.276451	S1(=O)(=O)N(Cc2cc(NC(=O)c3nc(S(=O)(=O)C)ncc3)ccc2)CCC1
0.276151	O=C(NCC)c1cc(NC(=O)C(=O)N)c(cc1)C
0.276151	O=C(NCC)c1cc(NC(=O)C(=O)N)c(cc1)C
0.276151	O=C(NCC)c1cc(NC(=O)C(=O)N)c(cc1)C
0.276151	O=C(NCC)c1cc(NC(=O)C(=O)N)c(cc1)C
0.276151	O=C(NCC)c1cc(NC(=O)C(=O)N)c(cc1)C
0.276151	O=C(NCC)c1cc(NC(=O)C(=O)N)c(cc1)C
0.276151	O=C(NCC)c1cc(NC(=O)C(=O)N)c(cc1)C
0.276151	O=C(NCC)c1cc(NC(=O)C(=O)N)c(cc1)C
0.276151	O=C(NCC)c1cc(NC(=O)C(=O)N)c(cc1)C
0.276151	O=C(NCC)c1cc(NC(=O)C(=O)N)c(cc1)C
0.275472	Fc1cc(F)cc(c1)CC2=NOC(=N2)c3cc(Nc4nc(ccn4)C)ccc3
0.275472	Fc1cc(F)cc(c1)CC2=NOC(=N2)c3cc(Nc4nc(ccn4)C)ccc3
0.275472	Fc1cc(F)cc(c1)CC2=NOC(=N2)c3cc(Nc4nc(ccn4)C)ccc3
0.275472	Fc1cc(F)cc(c1)CC2=NOC(=N2)c3cc(Nc4nc(ccn4)C)ccc3
0.275472	Fc1cc(F)cc(c1)CC2=NOC(=N2)c3cc(Nc4nc(ccn4)C)ccc3
0.27541	S(=O)(=O)(N1CCC(NC(=O)c2cc(NC(=O)Nc3ccccc3)c(cc2)C)CC1)C=4C=NN(C4)C
0.27541	S(=O)(=O)(N1CCC(NC(=O)c2cc(NC(=O)Nc3ccccc3)c(cc2)C)CC1)C=4C=NN(C4)C
0.27541	S(=O)(=O)(N1CCC(NC(=O)c2cc(NC(=O)Nc3ccccc3)c(cc2)C)CC1)C=4C=NN(C4)C
0.275194	Brc1ccc(cc1)C(=O)Nc2c(ccc(c2)C(=O)OC(CCCC=C)C)C
0.275093	O=C(NC1CCN(CCc2ccncc2)CC1)c3cc(Nc4nnc(cc4)C)ccc3
0.275093	O=C(NC1CCN(CCc2ccncc2)CC1)c3cc(Nc4nnc(cc4)C)ccc3
0.275093	S(=O)(=O)(Nc1ccc(OC)cc1)c2ccc(cc2)C(=O)Nc3c(F)ccc(c4ccccc4)c3
0.275	O=C(Nc1cc(OC)c(O)cc1)c2cc(ccc2)C3=NOC(=N3)C4CC4
0.275	O=C(Nc1cc(OC)c(O)cc1)c2cc(ccc2)C3=NOC(=N3)C4CC4
0.274914	S1C=C(c2ncc(cc2)C(=O)Nc3c(c4c(F)ccc(F)c4)ccc(c3)C(=O)O)C=C1
0.274914	S1C=C(c2ncc(cc2)C(=O)Nc3c(c4c(F)ccc(F)c4)ccc(c3)C(=O)O)C=C1
0.274914	S1C=C(c2ncc(cc2)C(=O)Nc3c(c4c(F)ccc(F)c4)ccc(c3)C(=O)O)C=C1
0.274914	S1C=C(c2ncc(cc2)C(=O)Nc3c(c4c(F)ccc(F)c4)ccc(c3)C(=O)O)C=C1
0.274914	S1C=C(c2ncc(cc2)C(=O)Nc3c(c4c(F)ccc(F)c4)ccc(c3)C(=O)O)C=C1
0.274914	S1C=C(c2ncc(cc2)C(=O)Nc3c(c4c(F)ccc(F)c4)ccc(c3)C(=O)O)C=C1
0.274914	S1C=C(c2ncc(cc2)C(=O)Nc3c(c4c(F)ccc(F)c4)ccc(c3)C(=O)O)C=C1
0.274914	S1C=C(c2ncc(cc2)C(=O)Nc3c(c4c(F)ccc(F)c4)ccc(c3)C(=O)O)C=C1
0.274914	S1C=C(c2ncc(cc2)C(=O)Nc3c(c4c(F)ccc(F)c4)ccc(c3)C(=O)O)C=C1
0.274914	S1C=C(c2ncc(cc2)C(=O)Nc3c(c4c(F)ccc(F)c4)ccc(c3)C(=O)O)C=C1
0.274436	Fc1c(Oc2ccc(cc2)C(=O)Nc3nc(ncc3)COC)ccc(F)c1
0.274436	Fc1c(Oc2ccc(cc2)C(=O)Nc3nc(ncc3)COC)ccc(F)c1
0.274436	Fc1c(Oc2ccc(cc2)C(=O)Nc3nc(ncc3)COC)ccc(F)c1
0.274131	S1C(=NC(c2ccc(cc2)CCC)=C1)NC(=O)c3cc(ccc3)C=4N=C(SC4)C
0.274131	S1C(=NC(c2ccc(cc2)CCC)=C1)NC(=O)c3cc(ccc3)C=4N=C(SC4)C
0.273859	S(c1ccc(c2cnc(NC(=O)c3cc(N)ccc3)cc2)cc1)C
0.273859	S(c1ccc(c2cnc(NC(=O)c3cc(N)ccc3)cc2)cc1)C
0.273859	S(c1ccc(c2cnc(NC(=O)c3cc(N)ccc3)cc2)cc1)C
0.273859	S(c1ccc(c2cnc(NC(=O)c3cc(N)ccc3)cc2)cc1)C
0.273381	Clc1c(cc(cc1)C(=O)NC=2SC=C(N2)c3ccc(cc3)CCC)C(F)(F)F
0.273381	Clc1c(cc(cc1)C(=O)NC=2SC=C(N2)c3ccc(cc3)CCC)C(F)(F)F
0.273381	Clc1c(cc(cc1)C(=O)NC=2SC=C(N2)c3ccc(cc3)CCC)C(F)(F)F
0.273381	Clc1c(cc(cc1)C(=O)NC=2SC=C(N2)c3ccc(cc3)CCC)C(F)(F)F
0.273381	Clc1c(cc(cc1)C(=O)NC=2SC=C(N2)c3ccc(cc3)CCC)C(F)(F)F
0.273381	Clc1c(cc(cc1)C(=O)NC=2SC=C(N2)c3ccc(cc3)CCC)C(F)(F)F
0.273381	Clc1c(cc(cc1)C(=O)NC=2SC=C(N2)c3ccc(cc3)CCC)C(F)(F)F
0.273381	Clc1c(cc(cc1)C(=O)NC=2SC=C(N2)c3ccc(cc3)CCC)C(F)(F)F
0.273381	Clc1c(cc(cc1)C(=O)NC=2SC=C(N2)c3ccc(cc3)CCC)C(F)(F)F
0.273381	Clc1c(cc(cc1)C(=O)NC=2SC=C(N2)c3ccc(cc3)CCC)C(F)(F)F
0.272727	[O-][N+](=O)c1cc(c(cc1)C)CNC(=O)c2ccc(cc2)C(=O)Nc3ccccc3
0.272727	[O-][N+](=O)c1cc(c(cc1)C)CNC(=O)c2ccc(cc2)C(=O)Nc3ccccc3
0.272727	O=C1NC(c2cnccc2)=CC=C1C(=O)NC3CCN(CCc4ccccc4)CC3
0.272727	O=C1NC(c2cnccc2)=CC=C1C(=O)NC3CCN(CCc4ccccc4)CC3
0.272727	O=C1NC(c2cnccc2)=CC=C1C(=O)NC3CCN(CCc4ccccc4)CC3
0.272727	O=C1NC(c2cnccc2)=CC=C1C(=O)NC3CCN(CCc4ccccc4)CC3
0.272727	O=C1NC(c2cnccc2)=CC=C1C(=O)NC3CCN(CCc4ccccc4)CC3
0.272727	O=C1NC(c2cnccc2)=CC=C1C(=O)NC3CCN(CCc4ccccc4)CC3
0.272727	O=C1NC(c2cnccc2)=CC=C1C(=O)NC3CCN(CCc4ccccc4)CC3
0.272727	O=C1NC(c2cnccc2)=CC=C1C(=O)NC3CCN(CCc4ccccc4)CC3
0.272727	O=C1NC(c2cnccc2)=CC=C1C(=O)NC3CCN(CCc4ccccc4)CC3
0.272727	O=C1NC(c2cnccc2)=CC=C1C(=O)NC3CCN(CCc4ccccc4)CC3
0.272	O=C(NC=1N(N=C(c2ccncc2)C1)C)c3ccc(cc3)CN
0.272	O=C(NC=1N(N=C(c2ccncc2)C1)C)c3ccc(cc3)CN
0.272	O=C(NC=1N(N=C(c2ccncc2)C1)C)c3ccc(cc3)CN
0.272	O=C(NC=1N(N=C(c2ccncc2)C1)C)c3ccc(cc3)CN
0.272	O=C(NC=1N(N=C(c2ccncc2)C1)C)c3ccc(cc3)CN
0.272	O=C(NC=1N(N=C(c2ccncc2)C1)C)c3ccc(cc3)CN
0.272	O=C(NC=1N(N=C(c2ccncc2)C1)C)c3ccc(cc3)CN
0.272	O=C(NC=1N(N=C(c2ccncc2)C1)C)c3ccc(cc3)CN
0.272	O=C(NC=1N(N=C(c2ccncc2)C1)C)c3ccc(cc3)CN
0.272	O=C(NC=1N(N=C(c2ccncc2)C1)C)c3ccc(cc3)CN
0.271812	Clc1c(Cl)ccc(c1)C(C2=NOC(=N2)c3cc(Nc4nc(ccn4)C)ccc3)(C)C
0.271812	Clc1c(Cl)ccc(c1)C(C2=NOC(=N2)c3cc(Nc4nc(ccn4)C)ccc3)(C)C
0.271812	Clc1c(Cl)ccc(c1)C(C2=NOC(=N2)c3cc(Nc4nc(ccn4)C)ccc3)(C)C
0.271812	Clc1c(Cl)ccc(c1)C(C2=NOC(=N2)c3cc(Nc4nc(ccn4)C)ccc3)(C)C
0.271812	Clc1c(Cl)ccc(c1)C(C2=NOC(=N2)c3cc(Nc4nc(ccn4)C)ccc3)(C)C
0.271812	Clc1c(Cl)ccc(c1)C(C2=NOC(=N2)c3cc(Nc4nc(ccn4)C)ccc3)(C)C
0.271654	FC(F)(F)c1nc(nc(NNC(=O)c2ccc(cc2)C(=O)Nc3ccccc3)c1)c4ccccc4
0.271654	FC(F)(F)c1nc(nc(NNC(=O)c2ccc(cc2)C(=O)Nc3ccccc3)c1)c4ccccc4
0.27027	Fc1c(NC(=O)C)ccc(c1)C(=O)Nc2ccc(NC(=O)NC3CCN(CC3)C)cc2
0.27027	Fc1c(NC(=O)C)ccc(c1)C(=O)Nc2ccc(NC(=O)NC3CCN(CC3)C)cc2
0.27027	Fc1c(NC(=O)C)ccc(c1)C(=O)Nc2ccc(NC(=O)NC3CCN(CC3)C)cc2
0.27027	Fc1c(NC(=O)C)ccc(c1)C(=O)Nc2ccc(NC(=O)NC3CCN(CC3)C)cc2
0.27027	Fc1c(NC(=O)C)ccc(c1)C(=O)Nc2ccc(NC(=O)NC3CCN(CC3)C)cc2
0.27027	Fc1c(NC(=O)C)ccc(c1)C(=O)Nc2ccc(NC(=O)NC3CCN(CC3)C)cc2
0.27027	Fc1c(NC(=O)C)ccc(c1)C(=O)Nc2ccc(NC(=O)NC3CCN(CC3)C)cc2
0.27027	Fc1c(NC(=O)C)ccc(c1)C(=O)Nc2ccc(NC(=O)NC3CCN(CC3)C)cc2
0.269663	O=C(OC(C)(C)C)Nc1c(ccc(c1)C(=O)OCc2ccc(OCc3ccncc3)cc2)C
0.269663	O=C(OC(C)(C)C)Nc1c(ccc(c1)C(=O)OCc2ccc(OCc3ccncc3)cc2)C
0.269663	O=C(OC(C)(C)C)Nc1c(ccc(c1)C(=O)OCc2ccc(OCc3ccncc3)cc2)C
0.269663	O=C(OC(C)(C)C)Nc1c(ccc(c1)C(=O)OCc2ccc(OCc3ccncc3)cc2)C
0.269663	O=C(OC(C)(C)C)Nc1c(ccc(c1)C(=O)OCc2ccc(OCc3ccncc3)cc2)C
0.269663	O=C(OC(C)(C)C)Nc1c(ccc(c1)C(=O)OCc2ccc(OCc3ccncc3)cc2)C
0.269663	O=C(OC(C)(C)C)Nc1c(ccc(c1)C(=O)OCc2ccc(OCc3ccncc3)cc2)C
0.269663	O=C(OC(C)(C)C)Nc1c(ccc(c1)C(=O)OCc2ccc(OCc3ccncc3)cc2)C
0.269663	O=C(OC(C)(C)C)Nc1c(ccc(c1)C(=O)OCc2ccc(OCc3ccncc3)cc2)C
0.269663	O=C(OC(C)(C)C)Nc1c(ccc(c1)C(=O)OCc2ccc(OCc3ccncc3)cc2)C
0.269103	Fc1c(cc(NC(=O)C2CN(Cc3cnccc3)CCC2)cc1)C(=O)CCCC
0.269103	Fc1c(cc(NC(=O)C2CN(Cc3cnccc3)CCC2)cc1)C(=O)CCCC
0.269103	Fc1c(cc(NC(=O)C2CN(Cc3cnccc3)CCC2)cc1)C(=O)CCCC
0.269103	Fc1c(cc(NC(=O)C2CN(Cc3cnccc3)CCC2)cc1)C(=O)CCCC
0.269103	Fc1c(cc(NC(=O)C2CN(Cc3cnccc3)CCC2)cc1)C(=O)CCCC
0.269103	Fc1c(cc(NC(=O)C2CN(Cc3cnccc3)CCC2)cc1)C(=O)CCCC
0.269103	Fc1c(cc(NC(=O)C2CN(Cc3cnccc3)CCC2)cc1)C(=O)CCCC
0.269103	Fc1c(cc(NC(=O)C2CN(Cc3cnccc3)CCC2)cc1)C(=O)CCCC
0.269103	Fc1c(cc(NC(=O)C2CN(Cc3cnccc3)CCC2)cc1)C(=O)CCCC
0.269103	Fc1c(cc(NC(=O)C2CN(Cc3cnccc3)CCC2)cc1)C(=O)CCCC
0.269091	S(c1c(cc(cc1)C)C)Cc2cc(ccc2)C(=O)Nc3c(cc(cc3)C(=O)NCC(C)C)C
0.269091	S(c1c(cc(cc1)C)C)Cc2cc(ccc2)C(=O)Nc3c(cc(cc3)C(=O)NCC(C)C)C
0.269091	Clc1c(ccc(NC(=O)c2cc(ccc2)CSc3c(cc(cc3)C)C)c1)CC
0.269091	Clc1c(ccc(NC(=O)c2cc(ccc2)CSc3c(cc(cc3)C)C)c1)CC
0.269091	Clc1c(ccc(NC(=O)c2cc(ccc2)CSc3c(cc(cc3)C)C)c1)CC
0.268657	Fc1ccc(cc1)CONC(=O)Nc2c(ccc(c2)C=3OC=C(N3)C)C
0.268657	Fc1ccc(cc1)CONC(=O)Nc2c(ccc(c2)C=3OC=C(N3)C)C
0.268608	Clc1c(cc(c2c(cccc2)C)cc1)C(=O)Nc3nc(ncc3)C4NCCC4
0.268608	Clc1c(cc(c2c(cccc2)C)cc1)C(=O)Nc3nc(ncc3)C4NCCC4
0.268608	Clc1c(cc(c2c(cccc2)C)cc1)C(=O)Nc3nc(ncc3)C4NCCC4
0.268551	Fc1c(N2CCN(CC2)CC)ccc(NC(=O)c3ncc(OC(F)(F)F)cc3)c1
0.268398	O=C(Nc1cc(OC)c(O)cc1)c2ccc(cc2)C(=O)Nc3ccccc3
0.268382	O=C(Nc1ccc(cc1)CN2CCC(O)CC2)C3=NN(N=C3)c4cc(ccc4)C
0.268382	O=C(Nc1ccc(cc1)CN2CCC(O)CC2)C3=NN(N=C3)c4cc(ccc4)C
0.268382	O=C(Nc1ccc(cc1)CN2CCC(O)CC2)C3=NN(N=C3)c4cc(ccc4)C
0.268382	O=C(Nc1ccc(cc1)CN2CCC(O)CC2)C3=NN(N=C3)c4cc(ccc4)C
0.268382	O=C(Nc1ccc(cc1)CN2CCC(O)CC2)C3=NN(N=C3)c4cc(ccc4)C
0.268382	O=C(Nc1ccc(cc1)CN2CCC(O)CC2)C3=NN(N=C3)c4cc(ccc4)C
0.268293	n1cc(ccc1)C=2NC(=CC2)C
0.268293	n1cc(ccc1)C=2NC(=CC2)C
0.268293	n1cc(ccc1)C=2NC(=CC2)C
0.268293	n1cc(ccc1)C=2NC(=CC2)C
0.268293	n1cc(ccc1)C=2NC(=CC2)C
0.268293	n1cc(ccc1)C=2NC(=CC2)C
0.268293	n1cc(ccc1)C=2NC(=CC2)C
0.268293	n1cc(ccc1)C=2NC(=CC2)C
0.268293	n1cc(ccc1)C=2NC(=CC2)C
0.268293	n1cc(ccc1)C=2NC(=CC2)C
0.268293	FC(F)(F)Cc1ccc(cc1)C(=O)Nc2cc(Oc3ncccc3)ccc2
0.268293	FC(F)(F)Cc1ccc(cc1)C(=O)Nc2cc(Oc3ncccc3)ccc2
0.268293	FC(F)(F)Cc1ccc(cc1)C(=O)Nc2cc(Oc3ncccc3)ccc2
0.268293	FC(F)(F)Cc1ccc(cc1)C(=O)Nc2cc(Oc3ncccc3)ccc2
0.268293	FC(F)(F)Cc1ccc(cc1)C(=O)Nc2cc(Oc3ncccc3)ccc2
0.268293	FC(F)(F)Cc1ccc(cc1)C(=O)Nc2cc(Oc3ncccc3)ccc2
0.268293	FC(F)(F)Cc1ccc(cc1)C(=O)Nc2cc(Oc3ncccc3)ccc2
0.268293	FC(F)(F)Cc1ccc(cc1)C(=O)Nc2cc(Oc3ncccc3)ccc2
0.268293	FC(F)(F)Cc1ccc(cc1)C(=O)Nc2cc(Oc3ncccc3)ccc2
0.268293	FC(F)(F)Cc1ccc(cc1)C(=O)Nc2cc(Oc3ncccc3)ccc2
0.268041	Clc1c(cc(cc1)C(=O)Nc2cc(ccc2)CN3S(=O)(=O)CCC3)C(F)(F)F
0.268041	Clc1c(cc(cc1)C(=O)Nc2cc(ccc2)CN3S(=O)(=O)CCC3)C(F)(F)F
0.268041	Clc1c(cc(cc1)C(=O)Nc2cc(ccc2)CN3S(=O)(=O)CCC3)C(F)(F)F
0.268041	Clc1c(cc(cc1)C(=O)Nc2cc(ccc2)CN3S(=O)(=O)CCC3)C(F)(F)F
0.268041	Clc1c(cc(cc1)C(=O)Nc2cc(ccc2)CN3S(=O)(=O)CCC3)C(F)(F)F
0.268041	Clc1c(cc(cc1)C(=O)Nc2cc(ccc2)CN3S(=O)(=O)CCC3)C(F)(F)F
0.268041	Clc1c(cc(cc1)C(=O)Nc2cc(ccc2)CN3S(=O)(=O)CCC3)C(F)(F)F
0.268041	Clc1c(cc(cc1)C(=O)Nc2cc(ccc2)CN3S(=O)(=O)CCC3)C(F)(F)F
0.268041	Clc1c(cc(cc1)C(=O)Nc2cc(ccc2)CN3S(=O)(=O)CCC3)C(F)(F)F
0.268041	Clc1c(cc(cc1)C(=O)Nc2cc(ccc2)CN3S(=O)(=O)CCC3)C(F)(F)F
0.267925	O=C(Nc1cc(c(cc1)CO)CO)c2cnc(Oc3ccc(cc3)C(C)(C)C)cc2
0.267925	O=C(Nc1cc(c(cc1)CO)CO)c2cnc(Oc3ccc(cc3)C(C)(C)C)cc2
0.267925	O=C(Nc1cc(c(cc1)CO)CO)c2cnc(Oc3ccc(cc3)C(C)(C)C)cc2
0.267925	O=C(Nc1cc(c(cc1)CO)CO)c2cnc(Oc3ccc(cc3)C(C)(C)C)cc2
0.267925	O=C(Nc1cc(c(cc1)CO)CO)c2cnc(Oc3ccc(cc3)C(C)(C)C)cc2
0.267925	O=C(Nc1cc(c(cc1)CO)CO)c2cnc(Oc3ccc(cc3)C(C)(C)C)cc2
0.267925	O=C(Nc1cc(c(cc1)CO)CO)c2cnc(Oc3ccc(cc3)C(C)(C)C)cc2
0.267925	O=C(Nc1cc(c(cc1)CO)CO)c2cnc(Oc3ccc(cc3)C(C)(C)C)cc2
0.267925	O=C(Nc1cc(c(cc1)CO)CO)c2cnc(Oc3ccc(cc3)C(C)(C)C)cc2
0.267925	O=C(Nc1cc(c(cc1)CO)CO)c2cnc(Oc3ccc(cc3)C(C)(C)C)cc2
0.267925	Fc1c(NC(=O)C2=C(NC(=C2)C)C)cc(c3ccccc3)cc1
0.267797	Clc1cc(c2cnc(cc2)C(=O)Nc3c(c4c(F)ccc(F)c4)ccc(c3)C(=O)O)ccc1
0.267797	Clc1cc(c2cnc(cc2)C(=O)Nc3c(c4c(F)ccc(F)c4)ccc(c3)C(=O)O)ccc1
0.267797	Clc1cc(c2cnc(cc2)C(=O)Nc3c(c4c(F)ccc(F)c4)ccc(c3)C(=O)O)ccc1
0.267797	Clc1cc(c2cnc(cc2)C(=O)Nc3c(c4c(F)ccc(F)c4)ccc(c3)C(=O)O)ccc1
0.267797	Clc1cc(c2cnc(cc2)C(=O)Nc3c(c4c(F)ccc(F)c4)ccc(c3)C(=O)O)ccc1
0.267797	Clc1cc(c2cnc(cc2)C(=O)Nc3c(c4c(F)ccc(F)c4)ccc(c3)C(=O)O)ccc1
0.267797	Clc1cc(c2cnc(cc2)C(=O)Nc3c(c4c(F)ccc(F)c4)ccc(c3)C(=O)O)ccc1
0.267797	Clc1cc(c2cnc(cc2)C(=O)Nc3c(c4c(F)ccc(F)c4)ccc(c3)C(=O)O)ccc1
0.267797	Clc1cc(c2cnc(cc2)C(=O)Nc3c(c4c(F)ccc(F)c4)ccc(c3)C(=O)O)ccc1
0.267797	Clc1cc(c2cnc(cc2)C(=O)Nc3c(c4c(F)ccc(F)c4)ccc(c3)C(=O)O)ccc1
0.267606	O1N=C(N=C1c2cc(Nc3nc(ccn3)C)ccc2)CC=4C(=NOC4)C
0.267606	O1N=C(N=C1c2cc(Nc3nc(ccn3)C)ccc2)CC=4C(=NOC4)C
0.267442	Clc1c(NS(=O)(=O)C)ccc(NC(=O)c2ccc(cc2)CC(=O)OC)c1
0.267442	Clc1c(NS(=O)(=O)C)ccc(NC(=O)c2ccc(cc2)CC(=O)OC)c1
0.266667	O(Cc1c(cccc1)CNc2cc(c3nc(ncc3)C)ccc2)C
0.266667	O(Cc1c(cccc1)CNc2cc(c3nc(ncc3)C)ccc2)C
0.266667	O(Cc1c(cccc1)CNc2cc(c3nc(ncc3)C)ccc2)C
0.266667	O(Cc1c(cccc1)CNc2cc(c3nc(ncc3)C)ccc2)C
0.266667	O(Cc1c(cccc1)CNc2cc(c3nc(ncc3)C)ccc2)C
0.266667	O(Cc1c(cccc1)CNc2cc(c3nc(ncc3)C)ccc2)C
0.266667	O(Cc1c(cccc1)CNc2cc(c3nc(ncc3)C)ccc2)C
0.266667	O(Cc1c(cccc1)CNc2cc(c3nc(ncc3)C)ccc2)C
0.266667	O(Cc1c(cccc1)CNc2cc(c3nc(ncc3)C)ccc2)C
0.266667	O(Cc1c(cccc1)CNc2cc(c3nc(ncc3)C)ccc2)C
0.265672	S(=O)(=O)(N1CCN(C(=O)c2c(cccc2)C(=O)Nc3c(cc(cc3)CN4CCSCC4)C)CC1)c5cc(ccc5)C(F)(F)F
0.265672	S(=O)(=O)(N1CCN(C(=O)c2c(cccc2)C(=O)Nc3c(cc(cc3)CN4CCSCC4)C)CC1)c5cc(ccc5)C(F)(F)F
0.265672	S(=O)(=O)(N1CCN(C(=O)c2c(cccc2)C(=O)Nc3c(cc(cc3)CN4CCSCC4)C)CC1)c5cc(ccc5)C(F)(F)F
0.265672	S(=O)(=O)(N1CCN(C(=O)c2c(cccc2)C(=O)Nc3c(cc(cc3)CN4CCSCC4)C)CC1)c5cc(ccc5)C(F)(F)F
0.265672	S(=O)(=O)(N1CCN(C(=O)c2c(cccc2)C(=O)Nc3c(cc(cc3)CN4CCSCC4)C)CC1)c5cc(ccc5)C(F)(F)F
0.265672	S(=O)(=O)(N1CCN(C(=O)c2c(cccc2)C(=O)Nc3c(cc(cc3)CN4CCSCC4)C)CC1)c5cc(ccc5)C(F)(F)F
0.265672	S(=O)(=O)(N1CCN(C(=O)c2c(cccc2)C(=O)Nc3c(cc(cc3)CN4CCSCC4)C)CC1)c5cc(ccc5)C(F)(F)F
0.265672	S(=O)(=O)(N1CCN(C(=O)c2c(cccc2)C(=O)Nc3c(cc(cc3)CN4CCSCC4)C)CC1)c5cc(ccc5)C(F)(F)F
0.265672	S(=O)(=O)(N1CCN(C(=O)c2c(cccc2)C(=O)Nc3c(cc(cc3)CN4CCSCC4)C)CC1)c5cc(ccc5)C(F)(F)F
0.265672	S(=O)(=O)(N1CCN(C(=O)c2c(cccc2)C(=O)Nc3c(cc(cc3)CN4CCSCC4)C)CC1)c5cc(ccc5)C(F)(F)F
0.264925	S(=O)(=O)(Nc1c(F)cccc1)c2ccc(cc2)C(=O)Nc3c(F)ccc(c4ccccc4)c3
0.264368	O=C(NC=1N(N=C(c2ccncc2)C1)C)c3cc(NC)ccc3
0.264368	O=C(NC=1N(N=C(c2ccncc2)C1)C)c3cc(NC)ccc3
0.264368	O=C(NC=1N(N=C(c2ccncc2)C1)C)c3cc(NC)ccc3
0.264368	O=C(NC=1N(N=C(c2ccncc2)C1)C)c3cc(NC)ccc3
0.264368	O=C(NC=1N(N=C(c2ccncc2)C1)C)c3cc(NC)ccc3
0.264368	O=C(NC=1N(N=C(c2ccncc2)C1)C)c3cc(NC)ccc3
0.264368	O=C(NC=1N(N=C(c2ccncc2)C1)C)c3cc(NC)ccc3
0.264368	O=C(NC=1N(N=C(c2ccncc2)C1)C)c3cc(NC)ccc3
0.264368	O=C(NC=1N(N=C(c2ccncc2)C1)C)c3cc(NC)ccc3
0.264368	O=C(NC=1N(N=C(c2ccncc2)C1)C)c3cc(NC)ccc3
0.264286	S(=O)(=O)(c1nc(ccn1)C(=O)NC=2SC=C(N2)c3ccc(cc3)CCC)C
0.264286	S(=O)(=O)(c1nc(ccn1)C(=O)NC=2SC=C(N2)c3ccc(cc3)CCC)C
0.264286	S(=O)(=O)(c1nc(ccn1)C(=O)NC=2SC=C(N2)c3ccc(cc3)CCC)C
0.264286	S(=O)(=O)(c1nc(ccn1)C(=O)NC=2SC=C(N2)c3ccc(cc3)CCC)C
0.264228	O=C(N1CCC(N)CC1)c2cnc(c3cnccc3)cc2
0.263975	O=C(OC(C)(C)C)Nc1cc2NN=C(c2cc1)C(=O)Nc3cc(NC(=O)c4ccncc4)c(cc3)C
0.263975	O=C(OC(C)(C)C)Nc1cc2NN=C(c2cc1)C(=O)Nc3cc(NC(=O)c4ccncc4)c(cc3)C
0.263889	S1C(=NC(=C1)C)c2cc(NC(=O)C=3C=NN(C3)CCN4CCCCC4)ccc2
0.263889	S1C(=NC(=C1)C)c2cc(NC(=O)C=3C=NN(C3)CCN4CCCCC4)ccc2
0.263889	S1C(=NC(=C1)C)c2cc(NC(=O)C=3C=NN(C3)CCN4CCCCC4)ccc2
0.263473	Fc1c(ccc(F)c1)C2=NN(C=C2C(=O)Nc3ccc(cc3)CN4CCN(c5cc(ccc5)C)CC4)C(C)(C)C
0.263333	S(c1c([N+]([O-])=O)cc(cc1)C(=O)NC=2SC=C(N2)c3ccc(cc3)CCC)c4ccccc4
0.263333	S(c1c([N+]([O-])=O)cc(cc1)C(=O)NC=2SC=C(N2)c3ccc(cc3)CCC)c4ccccc4
0.262963	O=C(Nc1cc(c(cc1)CO)CO)C=2C=NN(C2)CCN3CCCCC3
0.262963	O=C(Nc1cc(c(cc1)CO)CO)C=2C=NN(C2)CCN3CCCCC3
0.262963	O=C(Nc1cc(c(cc1)CO)CO)C=2C=NN(C2)CCN3CCCCC3
0.262963	O=C(Nc1cc(c(cc1)CO)CO)C=2C=NN(C2)CCN3CCCCC3
0.262963	O=C(Nc1cc(c(cc1)CO)CO)C=2C=NN(C2)CCN3CCCCC3
0.262963	O=C(Nc1cc(c(cc1)CO)CO)C=2C=NN(C2)CCN3CCCCC3
0.262963	O=C(Nc1cc(c(cc1)CO)CO)C=2C=NN(C2)CCN3CCCCC3
0.262963	O=C(Nc1cc(c(cc1)CO)CO)C=2C=NN(C2)CCN3CCCCC3
0.262963	O=C(Nc1cc(c(cc1)CO)CO)C=2C=NN(C2)CCN3CCCCC3
0.262963	O=C(Nc1cc(c(cc1)CO)CO)C=2C=NN(C2)CCN3CCCCC3
0.262948	Ic1c(cccc1)C(=O)Nc2c(cc(NC=O)cc2)C
0.262948	Ic1c(cccc1)C(=O)Nc2c(cc(NC=O)cc2)C
0.262948	Ic1c(cccc1)C(=O)Nc2c(cc(NC=O)cc2)C
0.262948	Ic1c(cccc1)C(=O)Nc2c(cc(NC=O)cc2)C
0.262948	Ic1c(cccc1)C(=O)Nc2c(cc(NC=O)cc2)C
0.262948	Ic1c(cccc1)C(=O)Nc2c(cc(NC=O)cc2)C
0.262948	Ic1c(cccc1)C(=O)Nc2c(cc(NC=O)cc2)C
0.262948	Ic1c(cccc1)C(=O)Nc2c(cc(NC=O)cc2)C
0.262948	Ic1c(cccc1)C(=O)Nc2c(cc(NC=O)cc2)C
0.262948	Ic1c(cccc1)C(=O)Nc2c(cc(NC=O)cc2)C
0.26183	Clc1c(cccc1)C=2SC(=CC2)CN3CCN(C(=O)c4c(NC(=O)c5ccc(Oc6ccccc6)cc5)cccc4)CC3
0.26183	Clc1c(cccc1)C=2SC(=CC2)CN3CCN(C(=O)c4c(NC(=O)c5ccc(Oc6ccccc6)cc5)cccc4)CC3
0.26183	Clc1c(cccc1)C=2SC(=CC2)CN3CCN(C(=O)c4c(NC(=O)c5ccc(Oc6ccccc6)cc5)cccc4)CC3
0.26183	Clc1c(cccc1)C=2SC(=CC2)CN3CCN(C(=O)c4c(NC(=O)c5ccc(Oc6ccccc6)cc5)cccc4)CC3
0.26183	Clc1c(cccc1)C=2SC(=CC2)CN3CCN(C(=O)c4c(NC(=O)c5ccc(Oc6ccccc6)cc5)cccc4)CC3
0.26183	Clc1c(cccc1)C=2SC(=CC2)CN3CCN(C(=O)c4c(NC(=O)c5ccc(Oc6ccccc6)cc5)cccc4)CC3
0.261719	O=C(Nc1cc(O)c(O)cc1)c2c(NC(=O)c3ccc(Oc4ccccc4)cc3)cccc2
0.261719	O=C(Nc1cc(O)c(O)cc1)c2c(NC(=O)c3ccc(Oc4ccccc4)cc3)cccc2
0.261719	O=C(Nc1cc(O)c(O)cc1)c2c(NC(=O)c3ccc(Oc4ccccc4)cc3)cccc2
0.261719	O=C(Nc1cc(O)c(O)cc1)c2c(NC(=O)c3ccc(Oc4ccccc4)cc3)cccc2
0.261719	O=C(Nc1cc(O)c(O)cc1)c2c(NC(=O)c3ccc(Oc4ccccc4)cc3)cccc2
0.261719	O=C(Nc1cc(O)c(O)cc1)c2c(NC(=O)c3ccc(Oc4ccccc4)cc3)cccc2
0.261719	O=C(Nc1cc(O)c(O)cc1)c2c(NC(=O)c3ccc(Oc4ccccc4)cc3)cccc2
0.261719	O=C(Nc1cc(O)c(O)cc1)c2c(NC(=O)c3ccc(Oc4ccccc4)cc3)cccc2
0.261719	O=C(Nc1cc(O)c(O)cc1)c2c(NC(=O)c3ccc(Oc4ccccc4)cc3)cccc2
0.261719	O=C(Nc1cc(O)c(O)cc1)c2c(NC(=O)c3ccc(Oc4ccccc4)cc3)cccc2
0.261649	O=C(Nc1cc(OCc2cnccc2)ccc1)C=3C=NN(C3)CCN4CCCCC4
0.261649	O=C(Nc1cc(OCc2cnccc2)ccc1)C=3C=NN(C3)CCN4CCCCC4
0.261649	O=C(Nc1cc(OCc2cnccc2)ccc1)C=3C=NN(C3)CCN4CCCCC4
0.261649	O=C(Nc1cc(OCc2cnccc2)ccc1)C=3C=NN(C3)CCN4CCCCC4
0.261649	O=C(Nc1cc(OCc2cnccc2)ccc1)C=3C=NN(C3)CCN4CCCCC4
0.261649	O=C(Nc1cc(OCc2cnccc2)ccc1)C=3C=NN(C3)CCN4CCCCC4
0.261649	O=C(Nc1cc(OCc2cnccc2)ccc1)C=3C=NN(C3)CCN4CCCCC4
0.261649	O=C(Nc1cc(OCc2cnccc2)ccc1)C=3C=NN(C3)CCN4CCCCC4
0.261649	O=C(Nc1cc(OCc2cnccc2)ccc1)C=3C=NN(C3)CCN4CCCCC4
0.261649	O=C(Nc1cc(OCc2cnccc2)ccc1)C=3C=NN(C3)CCN4CCCCC4
0.261484	Brc1c(cc(NC(=O)c2ccc(Oc3ncccc3C)cc2)cc1)C(=O)OC
0.260714	S1C(=NC(c2cc(ccc2)C(=O)Nc3c(c(ccc3)C(=O)NC)C)=C1)C
0.260586	FC1(F)Oc2c(O1)ccc(c2)CCNC(=O)C=3C(=O)NC(c4cnccc4)=CC3
0.260586	FC1(F)Oc2c(O1)ccc(c2)CCNC(=O)C=3C(=O)NC(c4cnccc4)=CC3
0.260586	FC1(F)Oc2c(O1)ccc(c2)CCNC(=O)C=3C(=O)NC(c4cnccc4)=CC3
0.260586	FC1(F)Oc2c(O1)ccc(c2)CCNC(=O)C=3C(=O)NC(c4cnccc4)=CC3
0.260586	FC1(F)Oc2c(O1)ccc(c2)CCNC(=O)C=3C(=O)NC(c4cnccc4)=CC3
0.260586	FC1(F)Oc2c(O1)ccc(c2)CCNC(=O)C=3C(=O)NC(c4cnccc4)=CC3
0.260586	O=C(Nc1cc(c(N2C(=O)CCC2=O)cc1)C)c3cc4N=C(Nc4cc3)c5ccccc5
0.259912	O=C(Nc1c(ccc(c1)C=O)C)Nc2ccccc2
0.259912	O=C(Nc1c(ccc(c1)C=O)C)Nc2ccccc2
0.259912	O=C(Nc1c(ccc(c1)C=O)C)Nc2ccccc2
0.259912	O=C(Nc1c(ccc(c1)C=O)C)Nc2ccccc2
0.259912	O=C(Nc1c(ccc(c1)C=O)C)Nc2ccccc2
0.259912	O=C(Nc1c(ccc(c1)C=O)C)Nc2ccccc2
0.259912	O=C(Nc1c(ccc(c1)C=O)C)Nc2ccccc2
0.259912	O=C(Nc1c(ccc(c1)C=O)C)Nc2ccccc2
0.259912	O=C(Nc1c(ccc(c1)C=O)C)Nc2ccccc2
0.259912	O=C(Nc1c(ccc(c1)C=O)C)Nc2ccccc2
0.259804	O=C(Nc1ccncc1)c2ccc(cc2)CN
0.259804	O=C(Nc1ccncc1)c2ccc(cc2)CN
0.259804	O=C(Nc1ccncc1)c2ccc(cc2)CN
0.259804	O=C(Nc1ccncc1)c2ccc(cc2)CN
0.259777	S(=O)(=O)(N(C)C)c1cc(NC(=O)CSc2ncccc2C(=O)N3CC(F)(F)CN(Cc4ccccc4)CC3)c(cc1)C
0.259777	S(=O)(=O)(N(C)C)c1cc(NC(=O)CSc2ncccc2C(=O)N3CC(F)(F)CN(Cc4ccccc4)CC3)c(cc1)C
0.259777	S(=O)(=O)(N(C)C)c1cc(NC(=O)CSc2ncccc2C(=O)N3CC(F)(F)CN(Cc4ccccc4)CC3)c(cc1)C
0.259777	S(=O)(=O)(N(C)C)c1cc(NC(=O)CSc2ncccc2C(=O)N3CC(F)(F)CN(Cc4ccccc4)CC3)c(cc1)C
0.259777	S(=O)(=O)(N(C)C)c1cc(NC(=O)CSc2ncccc2C(=O)N3CC(F)(F)CN(Cc4ccccc4)CC3)c(cc1)C
0.259777	S(=O)(=O)(N(C)C)c1cc(NC(=O)CSc2ncccc2C(=O)N3CC(F)(F)CN(Cc4ccccc4)CC3)c(cc1)C
0.259777	S(=O)(=O)(N(C)C)c1cc(NC(=O)CSc2ncccc2C(=O)N3CC(F)(F)CN(Cc4ccccc4)CC3)c(cc1)C
0.259777	S(=O)(=O)(N(C)C)c1cc(NC(=O)CSc2ncccc2C(=O)N3CC(F)(F)CN(Cc4ccccc4)CC3)c(cc1)C
0.259777	S(=O)(=O)(N(C)C)c1cc(NC(=O)CSc2ncccc2C(=O)N3CC(F)(F)CN(Cc4ccccc4)CC3)c(cc1)C
0.259777	S(=O)(=O)(N(C)C)c1cc(NC(=O)CSc2ncccc2C(=O)N3CC(F)(F)CN(Cc4ccccc4)CC3)c(cc1)C
0.259649	Clc1c(cc(cc1)C(=O)NCc2nc(ncc2)c3ncccc3)C(F)(F)F
0.259016	S(c1c(cc(cc1)C)C)Cc2cc(ccc2)C(=O)NNc3nc(nc(c3)C(F)(F)F)c4ccccc4
0.258741	S1C(=NC(c2cc(ccc2)C(=O)NCc3ccc(cc3)CN4C(=O)NCC4)=C1)C
0.258621	Clc1c(Cl)ccc(N2C=NC(C(=O)Nc3c(ccc(NC(=O)C(C)(C)C)c3)C)=C2)c1
0.258621	Clc1c(Cl)ccc(N2C=NC(C(=O)Nc3c(ccc(NC(=O)C(C)(C)C)c3)C)=C2)c1
0.258621	Clc1c(Cl)ccc(N2C=NC(C(=O)Nc3c(ccc(NC(=O)C(C)(C)C)c3)C)=C2)c1
0.258621	Clc1c(Cl)ccc(N2C=NC(C(=O)Nc3c(ccc(NC(=O)C(C)(C)C)c3)C)=C2)c1
0.258621	Clc1c(Cl)ccc(N2C=NC(C(=O)Nc3c(ccc(NC(=O)C(C)(C)C)c3)C)=C2)c1
0.258621	S1C(=NC(c2cc(ccc2)C(=O)Nc3c(cc(OC)c(OC)c3)C(=O)NC)=C1)C
0.258621	S1C(=NC(c2cc(ccc2)C(=O)Nc3c(cc(OC)c(OC)c3)C(=O)NC)=C1)C
0.258427	O=C(N1CC2(CN(Cc3ccccc3)CCC2)CC1)c4ccc(cc4)C=5N=CNC5
0.258359	O=C(Nc1c(ccc(NC2CCN(CC2)C)c1)C)c3c4c(cnc3)C(=O)NC=C4
0.258359	O=C(Nc1c(ccc(NC2CCN(CC2)C)c1)C)c3c4c(cnc3)C(=O)NC=C4
0.258303	Clc1ccc(cc1)C(=O)C(CC(=O)Nc2c(ccc(NC(=O)C(C)(C)C)c2)C)C
0.258303	Clc1ccc(cc1)C(=O)C(CC(=O)Nc2c(ccc(NC(=O)C(C)(C)C)c2)C)C
0.258303	Clc1ccc(cc1)C(=O)C(CC(=O)Nc2c(ccc(NC(=O)C(C)(C)C)c2)C)C
0.258182	O=C(Nc1c(cc(cc1)C(=O)NCC(C)C)C)c2c(O)ccc(NC(=O)C=C)c2
0.258182	O=C(Nc1c(cc(cc1)C(=O)NCC(C)C)C)c2c(O)ccc(NC(=O)C=C)c2
0.258182	O=C(Nc1c(cc(cc1)C(=O)NCC(C)C)C)c2c(O)ccc(NC(=O)C=C)c2
0.258182	O=C(Nc1c(cc(cc1)C(=O)NCC(C)C)C)c2c(O)ccc(NC(=O)C=C)c2
0.258182	O=C(Nc1c(cc(cc1)C(=O)NCC(C)C)C)c2c(O)ccc(NC(=O)C=C)c2
0.258182	O=C(Nc1c(cc(cc1)C(=O)NCC(C)C)C)c2c(O)ccc(NC(=O)C=C)c2
0.258182	O=C(Nc1c(cc(cc1)C(=O)NCC(C)C)C)c2c(O)ccc(NC(=O)C=C)c2
0.258182	O=C(Nc1c(cc(cc1)C(=O)NCC(C)C)C)c2c(O)ccc(NC(=O)C=C)c2
0.258182	O=C(Nc1c(cc(cc1)C(=O)NCC(C)C)C)c2c(O)ccc(NC(=O)C=C)c2
0.258182	O=C(Nc1c(cc(cc1)C(=O)NCC(C)C)C)c2c(O)ccc(NC(=O)C=C)c2
0.257576	O=C(Nc1cc(NCc2cc(OCC3CC3)ccc2)c(cc1)C)C(C)(C)C
0.257576	O=C(Nc1cc(NCc2cc(OCC3CC3)ccc2)c(cc1)C)C(C)(C)C
0.257576	O=C(Nc1cc(NCc2cc(OCC3CC3)ccc2)c(cc1)C)C(C)(C)C
0.257576	O=C(Nc1cc(NCc2cc(OCC3CC3)ccc2)c(cc1)C)C(C)(C)C
0.257576	O=C(Nc1cc(NCc2cc(OCC3CC3)ccc2)c(cc1)C)C(C)(C)C
0.257576	O=C(Nc1cc(NCc2cc(OCC3CC3)ccc2)c(cc1)C)C(C)(C)C
0.257576	O=C(Nc1cc(NCc2cc(OCC3CC3)ccc2)c(cc1)C)C(C)(C)C
0.257576	O=C(Nc1cc(NCc2cc(OCC3CC3)ccc2)c(cc1)C)C(C)(C)C
0.257576	O=C(Nc1cc(NCc2cc(OCC3CC3)ccc2)c(cc1)C)C(C)(C)C
0.257576	O=C(Nc1cc(NCc2cc(OCC3CC3)ccc2)c(cc1)C)C(C)(C)C
0.257426	BrC=1C=NN(C1)CC=2ON=C(C(=O)Nc3c(ccc(NC(=O)C(C)(C)C)c3)C)C2
0.257426	BrC=1C=NN(C1)CC=2ON=C(C(=O)Nc3c(ccc(NC(=O)C(C)(C)C)c3)C)C2
0.257426	BrC=1C=NN(C1)CC=2ON=C(C(=O)Nc3c(ccc(NC(=O)C(C)(C)C)c3)C)C2
0.257426	BrC=1C=NN(C1)CC=2ON=C(C(=O)Nc3c(ccc(NC(=O)C(C)(C)C)c3)C)C2
0.257426	BrC=1C=NN(C1)CC=2ON=C(C(=O)Nc3c(ccc(NC(=O)C(C)(C)C)c3)C)C2
0.257426	BrC=1C=NN(C1)CC=2ON=C(C(=O)Nc3c(ccc(NC(=O)C(C)(C)C)c3)C)C2
0.257426	BrC=1C=NN(C1)CC=2ON=C(C(=O)Nc3c(ccc(NC(=O)C(C)(C)C)c3)C)C2
0.257426	BrC=1C=NN(C1)CC=2ON=C(C(=O)Nc3c(ccc(NC(=O)C(C)(C)C)c3)C)C2
0.257426	BrC=1C=NN(C1)CC=2ON=C(C(=O)Nc3c(ccc(NC(=O)C(C)(C)C)c3)C)C2
0.257426	BrC=1C=NN(C1)CC=2ON=C(C(=O)Nc3c(ccc(NC(=O)C(C)(C)C)c3)C)C2
0.257353	S1C(=NC(c2ccc(cc2)CCC)=C1)NC(=O)c3ccc(Oc4cc(ccc4)C(C)C)cc3
0.256809	Clc1c(ccc(NC(=O)c2cc(F)c(NC(=O)C)cc2)c1)CC
0.256809	Clc1c(ccc(NC(=O)c2cc(F)c(NC(=O)C)cc2)c1)CC
0.256809	Clc1c(ccc(NC(=O)c2cc(F)c(NC(=O)C)cc2)c1)CC
0.256809	Clc1c(ccc(NC(=O)c2cc(F)c(NC(=O)C)cc2)c1)CC
0.256809	Clc1c(ccc(NC(=O)c2cc(F)c(NC(=O)C)cc2)c1)CC
0.256809	Clc1c(ccc(NC(=O)c2cc(F)c(NC(=O)C)cc2)c1)CC
0.256809	Clc1c(ccc(NC(=O)c2cc(F)c(NC(=O)C)cc2)c1)CC
0.256809	Clc1c(ccc(NC(=O)c2cc(F)c(NC(=O)C)cc2)c1)CC
0.256809	Clc1c(ccc(NC(=O)c2cc(F)c(NC(=O)C)cc2)c1)CC
0.256604	Fc1cc(OCc2cc(ccc2)C(=O)NNc3c(ccc(c3)C)C)ccc1
0.256604	Fc1cc(OCc2cc(ccc2)C(=O)NNc3c(ccc(c3)C)C)ccc1
0.256604	Fc1cc(OCc2cc(ccc2)C(=O)NNc3c(ccc(c3)C)C)ccc1
0.256604	Fc1cc(OCc2cc(ccc2)C(=O)NNc3c(ccc(c3)C)C)ccc1
0.256604	Fc1cc(OCc2cc(ccc2)C(=O)NNc3c(ccc(c3)C)C)ccc1
0.256604	Fc1cc(OCc2cc(ccc2)C(=O)NNc3c(ccc(c3)C)C)ccc1
0.256604	Fc1cc(OCc2cc(ccc2)C(=O)NNc3c(ccc(c3)C)C)ccc1
0.256522	O=C(Nc1cc(NC(=O)C=O)c(cc1)C)NCC
0.256522	O=C(Nc1cc(NC(=O)C=O)c(cc1)C)NCC
0.256522	O=C(Nc1cc(NC(=O)C=O)c(cc1)C)NCC
0.256522	O=C(Nc1cc(NC(=O)C=O)c(cc1)C)NCC
0.256522	O=C(Nc1cc(NC(=O)C=O)c(cc1)C)NCC
0.256522	O=C(Nc1cc(NC(=O)C=O)c(cc1)C)NCC
0.256522	O=C(Nc1cc(NC(=O)C=O)c(cc1)C)NCC
0.256522	O=C(Nc1cc(NC(=O)C=O)c(cc1)C)NCC
0.256522	O=C(Nc1cc(NC(=O)C=O)c(cc1)C)NCC
0.256522	O=C(Nc1cc(NC(=O)C=O)c(cc1)C)NCC
0.256506	O=C(OC(C)(C)C)Nc1c(ccc(c1)C(=O)OCC(=O)Nc2cc(ccc2)C)C
0.256506	O=C(OC(C)(C)C)Nc1c(ccc(c1)C(=O)OCC(=O)Nc2cc(ccc2)C)C
0.256506	O=C(OC(C)(C)C)Nc1c(ccc(c1)C(=O)OCC(=O)Nc2cc(ccc2)C)C
0.256506	O=C(OC(C)(C)C)Nc1c(ccc(c1)C(=O)OCC(=O)Nc2cc(ccc2)C)C
0.256506	O=C(OC(C)(C)C)Nc1c(ccc(c1)C(=O)OCC(=O)Nc2cc(ccc2)C)C
0.256506	O=C(OC(C)(C)C)Nc1c(ccc(c1)C(=O)OCC(=O)Nc2cc(ccc2)C)C
0.256506	O=C(OC(C)(C)C)Nc1c(ccc(c1)C(=O)OCC(=O)Nc2cc(ccc2)C)C
0.256506	O=C(OC(C)(C)C)Nc1c(ccc(c1)C(=O)OCC(=O)Nc2cc(ccc2)C)C
0.256506	O=C(OC(C)(C)C)Nc1c(ccc(c1)C(=O)OCC(=O)Nc2cc(ccc2)C)C
0.256506	O=C(Nc1c(cc(cc1)C(=O)NCC(C)C)C)c2c(NC(=O)c3ccc(Oc4ccccc4)cc3)cccc2
0.256506	O=C(Nc1c(cc(cc1)C(=O)NCC(C)C)C)c2c(NC(=O)c3ccc(Oc4ccccc4)cc3)cccc2
0.256506	O=C(Nc1c(cc(cc1)C(=O)NCC(C)C)C)c2c(NC(=O)c3ccc(Oc4ccccc4)cc3)cccc2
0.256506	O=C(Nc1c(cc(cc1)C(=O)NCC(C)C)C)c2c(NC(=O)c3ccc(Oc4ccccc4)cc3)cccc2
0.256506	O=C(Nc1c(cc(cc1)C(=O)NCC(C)C)C)c2c(NC(=O)c3ccc(Oc4ccccc4)cc3)cccc2
0.256506	O=C(Nc1c(cc(cc1)C(=O)NCC(C)C)C)c2c(NC(=O)c3ccc(Oc4ccccc4)cc3)cccc2
0.256506	O=C(Nc1c(cc(cc1)C(=O)NCC(C)C)C)c2c(NC(=O)c3ccc(Oc4ccccc4)cc3)cccc2
0.256506	O=C(Nc1c(cc(cc1)C(=O)NCC(C)C)C)c2c(NC(=O)c3ccc(Oc4ccccc4)cc3)cccc2
0.256506	O=C(Nc1c(cc(cc1)C(=O)NCC(C)C)C)c2c(NC(=O)c3ccc(Oc4ccccc4)cc3)cccc2
0.256506	O=C(Nc1c(cc(cc1)C(=O)NCC(C)C)C)c2c(NC(=O)c3ccc(Oc4ccccc4)cc3)cccc2
0.256318	O1N=C(N=C1c2cc(Nc3nc(ccn3)C)ccc2)c4cc(OC(C)C)ncc4
0.25614	S(=O)(=O)(Nc1ccc(OC)cc1)c2c(ccc(c2)C(=O)Nc3cc(c(cc3)CO)CO)C
0.25614	S(=O)(=O)(Nc1ccc(OC)cc1)c2c(ccc(c2)C(=O)Nc3cc(c(cc3)CO)CO)C
0.25614	S(=O)(=O)(Nc1ccc(OC)cc1)c2c(ccc(c2)C(=O)Nc3cc(c(cc3)CO)CO)C
0.255906	O1C(=CN=C1)CN2CCN(c3nc(ncc3)c4ccccc4)CC2
0.255906	O1C(=CN=C1)CN2CCN(c3nc(ncc3)c4ccccc4)CC2
0.255906	O1C(=CN=C1)CN2CCN(c3nc(ncc3)c4ccccc4)CC2
0.255906	O1C(=CN=C1)CN2CCN(c3nc(ncc3)c4ccccc4)CC2
0.255906	O1C(=CN=C1)CN2CCN(c3nc(ncc3)c4ccccc4)CC2
0.255906	O1C(=CN=C1)CN2CCN(c3nc(ncc3)c4ccccc4)CC2
0.255906	O1C(=CN=C1)CN2CCN(c3nc(ncc3)c4ccccc4)CC2
0.255906	O1C(=CN=C1)CN2CCN(c3nc(ncc3)c4ccccc4)CC2
0.255906	O1C(=CN=C1)CN2CCN(c3nc(ncc3)c4ccccc4)CC2
0.255906	O1C(=CN=C1)CN2CCN(c3nc(ncc3)c4ccccc4)CC2
0.255814	S1N=NC(c2ccc(cc2)C(=O)Oc3ccc(cc3)C(=O)Nc4ncccc4)=C1
0.255814	S1N=NC(c2ccc(cc2)C(=O)Oc3ccc(cc3)C(=O)Nc4ncccc4)=C1
0.255814	S1N=NC(c2ccc(cc2)C(=O)Oc3ccc(cc3)C(=O)Nc4ncccc4)=C1
0.255814	S1N=NC(c2ccc(cc2)C(=O)Oc3ccc(cc3)C(=O)Nc4ncccc4)=C1
0.255814	S1N=NC(c2ccc(cc2)C(=O)Oc3ccc(cc3)C(=O)Nc4ncccc4)=C1
0.255814	S1N=NC(c2ccc(cc2)C(=O)Oc3ccc(cc3)C(=O)Nc4ncccc4)=C1
0.255411	O=C(Nc1c(ccc(c2ccc(C#N)cc2)c1)C)C=O
0.255411	O=C(Nc1c(ccc(c2ccc(C#N)cc2)c1)C)C=O
0.255411	O=C(Nc1c(ccc(c2ccc(C#N)cc2)c1)C)C=O
0.255411	O=C(Nc1c(ccc(c2ccc(C#N)cc2)c1)C)C=O
0.255411	O=C(Nc1c(ccc(c2ccc(C#N)cc2)c1)C)C=O
0.255411	O=C(Nc1c(ccc(c2ccc(C#N)cc2)c1)C)C=O
0.255411	O=C(Nc1c(ccc(c2ccc(C#N)cc2)c1)C)C=O
0.255411	O=C(Nc1c(ccc(c2ccc(C#N)cc2)c1)C)C=O
0.255411	O=C(Nc1c(ccc(c2ccc(C#N)cc2)c1)C)C=O
0.255411	O=C(Nc1c(ccc(c2ccc(C#N)cc2)c1)C)C=O
0.255396	S(c1c(ccc(c1)C)C)Cc2cc(ccc2)C(=O)NCCc3ccc(N4CCN(CC4)C)cc3
0.255396	S(c1c(ccc(c1)C)C)Cc2cc(ccc2)C(=O)NCCc3ccc(N4CCN(CC4)C)cc3
0.255396	S(c1c(ccc(c1)C)C)Cc2cc(ccc2)C(=O)NCCc3ccc(N4CCN(CC4)C)cc3
0.255396	S=C(NNC(=O)c1cc(ccc1)CSc2c(cc(cc2)C)C)Nc3c(ccc(c3)C)C
0.255396	S=C(NNC(=O)c1cc(ccc1)CSc2c(cc(cc2)C)C)Nc3c(ccc(c3)C)C
0.254902	O=C(Nc1c(ccc(c1)C(=O)NC2CN(C(=O)C2)CCN(CCOC)C)C)Nc3ccccc3
0.254902	O=C(Nc1c(ccc(c1)C(=O)NC2CN(C(=O)C2)CCN(CCOC)C)C)Nc3ccccc3
0.254902	O=C(Nc1c(ccc(c1)C(=O)NC2CN(C(=O)C2)CCN(CCOC)C)C)Nc3ccccc3
0.254902	O=C(Nc1c(ccc(c1)C(=O)NC2CN(C(=O)C2)CCN(CCOC)C)C)Nc3ccccc3
0.254902	O=C(Nc1c(ccc(c1)C(=O)NC2CN(C(=O)C2)CCN(CCOC)C)C)Nc3ccccc3
0.254902	O=C(Nc1c(ccc(c1)C(=O)NC2CN(C(=O)C2)CCN(CCOC)C)C)Nc3ccccc3
0.254902	O=C(Nc1c(ccc(c1)C(=O)NC2CN(C(=O)C2)CCN(CCOC)C)C)Nc3ccccc3
0.254902	O=C(Nc1c(ccc(c1)C(=O)NC2CN(C(=O)C2)CCN(CCOC)C)C)Nc3ccccc3
0.254902	O=C(Nc1c(ccc(c1)C(=O)NC2CN(C(=O)C2)CCN(CCOC)C)C)Nc3ccccc3
0.254902	O=C(Nc1c(ccc(c1)C(=O)NC2CN(C(=O)C2)CCN(CCOC)C)C)Nc3ccccc3
0.254753	S(c1ccc(NC(=O)C(=O)NNc2c(ccc(c2)C)C)cc1)CCN3CCCCC3
0.254753	S(c1ccc(NC(=O)C(=O)NNc2c(ccc(c2)C)C)cc1)CCN3CCCCC3
0.254753	S(c1ccc(NC(=O)C(=O)NNc2c(ccc(c2)C)C)cc1)CCN3CCCCC3
0.254753	S(c1ccc(NC(=O)C(=O)NNc2c(ccc(c2)C)C)cc1)CCN3CCCCC3
0.254753	S(c1ccc(NC(=O)C(=O)NNc2c(ccc(c2)C)C)cc1)CCN3CCCCC3
0.254753	S(c1ccc(NC(=O)C(=O)NNc2c(ccc(c2)C)C)cc1)CCN3CCCCC3
0.254753	S(c1ccc(NC(=O)C(=O)NNc2c(ccc(c2)C)C)cc1)CCN3CCCCC3
0.254753	S(c1ccc(NC(=O)C(=O)NNc2c(ccc(c2)C)C)cc1)CCN3CCCCC3
0.254753	S(c1ccc(NC(=O)C(=O)NNc2c(ccc(c2)C)C)cc1)CCN3CCCCC3
0.254753	S(c1ccc(NC(=O)C(=O)NNc2c(ccc(c2)C)C)cc1)CCN3CCCCC3
0.254717	O=C(Nc1ccc(cc1)CN2CCN(Cc3ccccc3)CC2)C=O
0.254682	S(=O)(=O)(c1nc(ccn1)C(=O)Nc2cc(ccc2)COCCOC)C
0.254682	S(=O)(=O)(c1nc(ccn1)C(=O)Nc2cc(ccc2)COCCOC)C
0.254682	S(=O)(=O)(c1nc(ccn1)C(=O)Nc2cc(ccc2)COCCOC)C
0.254682	S(=O)(=O)(c1nc(ccn1)C(=O)Nc2cc(ccc2)COCCOC)C
0.254682	S(=O)(=O)(c1nc(ccn1)C(=O)Nc2cc(ccc2)COCCOC)C
0.254682	S(=O)(=O)(c1nc(ccn1)C(=O)Nc2cc(ccc2)CSC(C)(C)C)C
0.254682	S(=O)(=O)(c1nc(ccn1)C(=O)Nc2cc(ccc2)COCCOC)C
0.254682	S(=O)(=O)(c1nc(ccn1)C(=O)Nc2cc(ccc2)COCCOC)C
0.254682	S(=O)(=O)(c1nc(ccn1)C(=O)Nc2cc(ccc2)CSC(C)(C)C)C
0.254491	Brc1c2nc(c3cnccc3)cc(c2ccc1)C(=O)Nc4ccc(NC(=O)NC5CCN(CC5)C)cc4
0.254491	Brc1c2nc(c3cnccc3)cc(c2ccc1)C(=O)Nc4ccc(NC(=O)NC5CCN(CC5)C)cc4
0.254491	Brc1c2nc(c3cnccc3)cc(c2ccc1)C(=O)Nc4ccc(NC(=O)NC5CCN(CC5)C)cc4
0.254491	Brc1c2nc(c3cnccc3)cc(c2ccc1)C(=O)Nc4ccc(NC(=O)NC5CCN(CC5)C)cc4
0.254491	Brc1c2nc(c3cnccc3)cc(c2ccc1)C(=O)Nc4ccc(NC(=O)NC5CCN(CC5)C)cc4
0.254491	Brc1c2nc(c3cnccc3)cc(c2ccc1)C(=O)Nc4ccc(NC(=O)NC5CCN(CC5)C)cc4
0.254491	Brc1c2nc(c3cnccc3)cc(c2ccc1)C(=O)Nc4ccc(NC(=O)NC5CCN(CC5)C)cc4
0.254491	Brc1c2nc(c3cnccc3)cc(c2ccc1)C(=O)Nc4ccc(NC(=O)NC5CCN(CC5)C)cc4
0.254491	Brc1c2nc(c3cnccc3)cc(c2ccc1)C(=O)Nc4ccc(NC(=O)NC5CCN(CC5)C)cc4
0.254491	Brc1c2nc(c3cnccc3)cc(c2ccc1)C(=O)Nc4ccc(NC(=O)NC5CCN(CC5)C)cc4
0.254491	Fc1c(NC(=O)c2c(cc3c(NN=C3)c2)C)ccc(c1)CN4CC(=O)N(CC4)C
0.254491	Fc1c(NC(=O)c2c(cc3c(NN=C3)c2)C)ccc(c1)CN4CC(=O)N(CC4)C
0.25448	Clc1c(F)ccc(S(=O)(=O)Nc2ccc(cc2)C(=O)Nc3cc(c(cc3)C)CC)c1
0.25448	Clc1c(F)ccc(S(=O)(=O)Nc2ccc(cc2)C(=O)Nc3cc(c(cc3)C)CC)c1
0.25448	Clc1c(F)ccc(S(=O)(=O)Nc2ccc(cc2)C(=O)Nc3cc(c(cc3)C)CC)c1
0.25448	Clc1c(F)ccc(S(=O)(=O)Nc2ccc(cc2)C(=O)Nc3cc(c(cc3)C)CC)c1
0.25448	Clc1c(F)ccc(S(=O)(=O)Nc2ccc(cc2)C(=O)Nc3cc(c(cc3)C)CC)c1
0.25448	Clc1c(F)ccc(S(=O)(=O)Nc2ccc(cc2)C(=O)Nc3cc(c(cc3)C)CC)c1
0.25448	Clc1c(F)ccc(S(=O)(=O)Nc2ccc(cc2)C(=O)Nc3cc(c(cc3)C)CC)c1
0.25448	Clc1c(F)ccc(S(=O)(=O)Nc2ccc(cc2)C(=O)Nc3cc(c(cc3)C)CC)c1
0.25448	Clc1c(F)ccc(S(=O)(=O)Nc2ccc(cc2)C(=O)Nc3cc(c(cc3)C)CC)c1
0.25448	Clc1c(F)ccc(S(=O)(=O)Nc2ccc(cc2)C(=O)Nc3cc(c(cc3)C)CC)c1
0.254125	O=C(NCC(C)C)c1cc(c(NC(=O)C2=C(OC(c3cc(OC)ccc3)=C2)C)cc1)C
0.254125	O=C(NCC(C)C)c1cc(c(NC(=O)C2=C(OC(c3cc(OC)ccc3)=C2)C)cc1)C
0.254125	O=C(NCC(C)C)c1cc(c(NC(=O)C2=C(OC(c3cc(OC)ccc3)=C2)C)cc1)C
0.254125	O=C(NCC(C)C)c1cc(c(NC(=O)C2=C(OC(c3cc(OC)ccc3)=C2)C)cc1)C
0.254125	O=C(NCC(C)C)c1cc(c(NC(=O)C2=C(OC(c3cc(OC)ccc3)=C2)C)cc1)C
0.254125	O=C(NCC(C)C)c1cc(c(NC(=O)C2=C(OC(c3cc(OC)ccc3)=C2)C)cc1)C
0.254125	O=C(NCC(C)C)c1cc(c(NC(=O)C2=C(OC(c3cc(OC)ccc3)=C2)C)cc1)C
0.254125	O=C(NCC(C)C)c1cc(c(NC(=O)C2=C(OC(c3cc(OC)ccc3)=C2)C)cc1)C
0.254125	O=C(NCC(C)C)c1cc(c(NC(=O)C2=C(OC(c3cc(OC)ccc3)=C2)C)cc1)C
0.254125	O=C(NCC(C)C)c1cc(c(NC(=O)C2=C(OC(c3cc(OC)ccc3)=C2)C)cc1)C
0.254019	Clc1c(ncc(c1)C(=O)Nc2c(cc(cc2)C(F)(C(F)(F)F)C(F)(F)F)C)Nc3cc(F)c(F)cc3
0.254019	Clc1c(ncc(c1)C(=O)Nc2c(cc(cc2)C(F)(C(F)(F)F)C(F)(F)F)C)Nc3cc(F)c(F)cc3
0.254019	Clc1c(ncc(c1)C(=O)Nc2c(cc(cc2)C(F)(C(F)(F)F)C(F)(F)F)C)Nc3cc(F)c(F)cc3
0.254019	Clc1c(ncc(c1)C(=O)Nc2c(cc(cc2)C(F)(C(F)(F)F)C(F)(F)F)C)Nc3cc(F)c(F)cc3
0.254019	Clc1c(ncc(c1)C(=O)Nc2c(cc(cc2)C(F)(C(F)(F)F)C(F)(F)F)C)Nc3cc(F)c(F)cc3
0.254019	Clc1c(ncc(c1)C(=O)Nc2c(cc(cc2)C(F)(C(F)(F)F)C(F)(F)F)C)Nc3cc(F)c(F)cc3
0.254019	Clc1c(ncc(c1)C(=O)Nc2c(cc(cc2)C(F)(C(F)(F)F)C(F)(F)F)C)Nc3cc(F)c(F)cc3
0.254019	Clc1c(ncc(c1)C(=O)Nc2c(cc(cc2)C(F)(C(F)(F)F)C(F)(F)F)C)Nc3cc(F)c(F)cc3
0.254019	Clc1c(ncc(c1)C(=O)Nc2c(cc(cc2)C(F)(C(F)(F)F)C(F)(F)F)C)Nc3cc(F)c(F)cc3
0.254019	Clc1c(ncc(c1)C(=O)Nc2c(cc(cc2)C(F)(C(F)(F)F)C(F)(F)F)C)Nc3cc(F)c(F)cc3
0.253906	O=C(Nc1ccc(N2CCN(CCC2)C)cc1)c3c(O)cc(N)cc3
0.253906	O=C(Nc1ccc(N2CCN(CCC2)C)cc1)c3c(O)cc(N)cc3
0.253906	O=C(Nc1ccc(N2CCN(CCC2)C)cc1)c3c(O)cc(N)cc3
0.253906	O=C(Nc1ccc(N2CCN(CCC2)C)cc1)c3c(O)cc(N)cc3
0.253906	O=C(Nc1ccc(N2CCN(CCC2)C)cc1)c3c(O)cc(N)cc3
0.253906	O=C(Nc1ccc(N2CCN(CCC2)C)cc1)c3c(O)cc(N)cc3
0.253906	O=C(Nc1ccc(N2CCN(CCC2)C)cc1)c3c(O)cc(N)cc3
0.253906	O=C(Nc1ccc(N2CCN(CCC2)C)cc1)c3c(O)cc(N)cc3
0.253906	O=C(Nc1ccc(N2CCN(CCC2)C)cc1)c3c(O)cc(N)cc3
0.253906	O=C(Nc1ccc(N2CCN(CCC2)C)cc1)c3c(O)cc(N)cc3
0.253731	O=C(NC=1C=NN(C1)CC(=O)Nc2ccc(OC)cc2)c3ccc(cc3)C=4N=CNC4
0.253378	S(=O)(=O)(C=1SC=CC1)CC(O)CNC(=O)c2cc(NC(=O)Nc3ccccc3)c(cc2)C
0.253061	Brc1c(cc(NC(=O)c2ccc(cc2)C(=O)Nc3ccccc3)cc1)C(=O)OC
0.253061	Brc1c(cc(NC(=O)c2ccc(cc2)C(=O)Nc3ccccc3)cc1)C(=O)OC
0.253061	Brc1c(cc(NC(=O)c2ccc(cc2)C(=O)Nc3ccccc3)cc1)C(=O)OC
0.253061	Brc1c(cc(NC(=O)c2ccc(cc2)C(=O)Nc3ccccc3)cc1)C(=O)OC
0.253061	Brc1c(cc(NC(=O)c2ccc(cc2)C(=O)Nc3ccccc3)cc1)C(=O)OC
0.253061	Brc1c(cc(NC(=O)c2ccc(cc2)C(=O)Nc3ccccc3)cc1)C(=O)OC
0.253061	Brc1c(cc(NC(=O)c2ccc(cc2)C(=O)Nc3ccccc3)cc1)C(=O)OC
0.253061	Brc1c(cc(NC(=O)c2ccc(cc2)C(=O)Nc3ccccc3)cc1)C(=O)OC
0.253061	Brc1c(cc(NC(=O)c2ccc(cc2)C(=O)Nc3ccccc3)cc1)C(=O)OC
0.253061	Brc1c(cc(NC(=O)c2ccc(cc2)C(=O)Nc3ccccc3)cc1)C(=O)OC
0.252788	Ic1c(cccc1)C(=O)Nc2c(cc(NC(=O)NOCCSC)cc2)C
0.252788	Ic1c(cccc1)C(=O)Nc2c(cc(NC(=O)NOCCSC)cc2)C
0.252788	Ic1c(cccc1)C(=O)Nc2c(cc(NC(=O)NOCCSC)cc2)C
0.252788	Ic1c(cccc1)C(=O)Nc2c(cc(NC(=O)NOCCSC)cc2)C
0.252788	Ic1c(cccc1)C(=O)Nc2c(cc(NC(=O)NOCCSC)cc2)C
0.252788	Ic1c(cccc1)C(=O)Nc2c(cc(NC(=O)NOCCSC)cc2)C
0.252788	Ic1c(cccc1)C(=O)Nc2c(cc(NC(=O)NOCCSC)cc2)C
0.252788	Ic1c(cccc1)C(=O)Nc2c(cc(NC(=O)NOCCSC)cc2)C
0.252788	Ic1c(cccc1)C(=O)Nc2c(cc(NC(=O)NOCCSC)cc2)C
0.252788	Ic1c(cccc1)C(=O)Nc2c(cc(NC(=O)NOCCSC)cc2)C
0.252747	O=C(Nc1c(ccc(c1)C(=O)C)C)c2c(N)cc3c(c2)CCCC3
0.252747	O=C(Nc1c(ccc(c1)C(=O)C)C)c2c(N)cc3c(c2)CCCC3
0.252747	O=C(Nc1c(ccc(c1)C(=O)C)C)c2c(N)cc3c(c2)CCCC3
0.252747	O=C(Nc1c(ccc(c1)C(=O)C)C)c2c(N)cc3c(c2)CCCC3
0.252747	O=C(Nc1c(ccc(c1)C(=O)C)C)c2c(N)cc3c(c2)CCCC3
0.252747	O=C(Nc1c(ccc(c1)C(=O)C)C)c2c(N)cc3c(c2)CCCC3
0.252747	O=C(Nc1c(ccc(c1)C(=O)C)C)c2c(N)cc3c(c2)CCCC3
0.252747	O=C(Nc1c(ccc(c1)C(=O)C)C)c2c(N)cc3c(c2)CCCC3
0.252747	O=C(Nc1c(ccc(c1)C(=O)C)C)c2c(N)cc3c(c2)CCCC3
0.252747	O=C(Nc1c(ccc(c1)C(=O)C)C)c2c(N)cc3c(c2)CCCC3
0.252747	S(=O)(=O)(N1CCCC1)c2cc(ccc2)C(=O)Nc3cc(c(cc3)CO)CO
0.252747	S(=O)(=O)(N1CCCC1)c2cc(ccc2)C(=O)Nc3cc(c(cc3)CO)CO
0.252632	Clc1ncc(cc1C(=O)Nc2cc(N3CCN(CC3)CCc4ccccc4)ccc2)C
0.25256	Ic1c(cccc1)C(=O)Nc2c(cccc2)C(=O)NC=3SC=C(N3)c4ccc(NS(=O)(=O)C)cc4
0.252336	Ic1c(cccc1)C(=O)Nc2c(cc(NC(=O)N3CCC(C(=O)NCCN(Cc4ccccc4)C)CC3)cc2)C
0.252336	Ic1c(cccc1)C(=O)Nc2c(cc(NC(=O)N3CCC(C(=O)NCCN(Cc4ccccc4)C)CC3)cc2)C
0.252174	Clc1cc(NC(=O)c2ccc(O)cc2)c(N)cc1
0.252174	Clc1cc(NC(=O)c2ccc(O)cc2)c(N)cc1
0.252174	Clc1cc(NC(=O)c2ccc(O)cc2)c(N)cc1
0.252101	O=C(OC(C)(C)C)Nc1c(ccc(c1)C(=O)O)C
0.252101	O=C(OC(C)(C)C)Nc1c(ccc(c1)C(=O)O)C
0.252101	O=C(OC(C)(C)C)Nc1c(ccc(c1)C(=O)O)C
0.251969	Fc1c(NC(=O)C)ccc(c1)C(=O)Nc2c(cc(cc2)C(=O)NCC(C)C)C
0.251852	Fc1c(cc(cc1)C(NC(=O)c2ccc(cc2)C(=O)Nc3ccccc3)CCc4ccccc4)C
0.251852	Fc1c(cc(cc1)C(NC(=O)c2ccc(cc2)C(=O)Nc3ccccc3)CCc4ccccc4)C
0.251852	Fc1c(cc(cc1)C(NC(=O)c2ccc(cc2)C(=O)Nc3ccccc3)CCc4ccccc4)C
0.251852	Fc1c(cc(cc1)C(NC(=O)c2ccc(cc2)C(=O)Nc3ccccc3)CCc4ccccc4)C
0.251852	Fc1c(cc(cc1)C(NC(=O)c2ccc(cc2)C(=O)Nc3ccccc3)CCc4ccccc4)C
0.251852	Fc1c(cc(cc1)C(NC(=O)c2ccc(cc2)C(=O)Nc3ccccc3)CCc4ccccc4)C
0.251852	Fc1c(cc(cc1)C(NC(=O)c2ccc(cc2)C(=O)Nc3ccccc3)CCc4ccccc4)C
0.251852	Fc1c(cc(cc1)C(NC(=O)c2ccc(cc2)C(=O)Nc3ccccc3)CCc4ccccc4)C
0.251852	Fc1c(cc(cc1)C(NC(=O)c2ccc(cc2)C(=O)Nc3ccccc3)CCc4ccccc4)C
0.251852	S(=O)(=O)(c1nc(ccn1)C(=O)Nc2ccc(NC(=O)NC3CCN(CC3)C)cc2)C
0.251852	S(=O)(=O)(c1nc(ccn1)C(=O)Nc2ccc(NC(=O)NC3CCN(CC3)C)cc2)C
0.251852	S(=O)(=O)(c1nc(ccn1)C(=O)Nc2ccc(NC(=O)NC3CCN(CC3)C)cc2)C
0.251852	S(=O)(=O)(c1nc(ccn1)C(=O)Nc2ccc(NC(=O)NC3CCN(CC3)C)cc2)C
0.251852	S(=O)(=O)(c1nc(ccn1)C(=O)Nc2ccc(NC(=O)NC3CCN(CC3)C)cc2)C
0.251852	S(=O)(=O)(c1nc(ccn1)C(=O)Nc2ccc(NC(=O)NC3CCN(CC3)C)cc2)C
0.251852	S(=O)(=O)(c1nc(ccn1)C(=O)Nc2ccc(NC(=O)NC3CCN(CC3)C)cc2)C
0.251852	S(=O)(=O)(c1nc(ccn1)C(=O)Nc2ccc(NC(=O)NC3CCN(CC3)C)cc2)C
0.251852	S(=O)(=O)(c1nc(ccn1)C(=O)Nc2ccc(NC(=O)NC3CCN(CC3)C)cc2)C
0.251852	S(=O)(=O)(c1nc(ccn1)C(=O)Nc2ccc(NC(=O)NC3CCN(CC3)C)cc2)C
0.251773	FC1(F)CN(C(=O)c2cc(Nc3nnc(cc3)C)ccc2)CCN(Cc4ccccc4)C1
0.251773	FC1(F)CN(C(=O)c2cc(Nc3nnc(cc3)C)ccc2)CCN(Cc4ccccc4)C1
0.251773	FC1(F)CN(C(=O)c2cc(Nc3nnc(cc3)C)ccc2)CCN(Cc4ccccc4)C1
0.251773	FC1(F)CN(C(=O)c2cc(Nc3nnc(cc3)C)ccc2)CCN(Cc4ccccc4)C1
0.251773	FC1(F)CN(C(=O)c2cc(Nc3nnc(cc3)C)ccc2)CCN(Cc4ccccc4)C1
0.251773	FC1(F)CN(C(=O)c2cc(Nc3nnc(cc3)C)ccc2)CCN(Cc4ccccc4)C1
0.251773	FC1(F)CN(C(=O)c2cc(Nc3nnc(cc3)C)ccc2)CCN(Cc4ccccc4)C1
0.251773	FC1(F)CN(C(=O)c2cc(Nc3nnc(cc3)C)ccc2)CCN(Cc4ccccc4)C1
0.251773	FC1(F)CN(C(=O)c2cc(Nc3nnc(cc3)C)ccc2)CCN(Cc4ccccc4)C1
0.251773	FC1(F)CN(C(=O)c2cc(Nc3nnc(cc3)C)ccc2)CCN(Cc4ccccc4)C1
0.251748	Brc1c(cc(NC(=O)c2nc(S(=O)(=O)C)ncc2)cc1)C(=O)OC
0.251748	Brc1c(cc(NC(=O)c2nc(S(=O)(=O)C)ncc2)cc1)C(=O)OC
0.251748	Brc1c(cc(NC(=O)c2nc(S(=O)(=O)C)ncc2)cc1)C(=O)OC
0.251748	Brc1c(cc(NC(=O)c2nc(S(=O)(=O)C)ncc2)cc1)C(=O)OC
0.251748	Brc1c(cc(NC(=O)c2nc(S(=O)(=O)C)ncc2)cc1)C(=O)OC
0.251748	Brc1c(cc(NC(=O)c2nc(S(=O)(=O)C)ncc2)cc1)C(=O)OC
0.251748	Brc1c(cc(NC(=O)c2nc(S(=O)(=O)C)ncc2)cc1)C(=O)OC
0.251748	Brc1c(cc(NC(=O)c2nc(S(=O)(=O)C)ncc2)cc1)C(=O)OC
0.251748	Brc1c(cc(NC(=O)c2nc(S(=O)(=O)C)ncc2)cc1)C(=O)OC
0.251748	Brc1c(cc(NC(=O)c2nc(S(=O)(=O)C)ncc2)cc1)C(=O)OC
0.250804	O=C(Nc1c(ccc(c1)C(=O)NC2C(=O)N(c3ccc(OC)cc3)CCC2)C)Nc4ccccc4
0.250804	O=C(Nc1c(ccc(c1)C(=O)NC2C(=O)N(c3ccc(OC)cc3)CCC2)C)Nc4ccccc4
0.250804	O=C(Nc1c(ccc(c1)C(=O)NC2C(=O)N(c3ccc(OC)cc3)CCC2)C)Nc4ccccc4
0.250804	O=C(Nc1c(ccc(c1)C(=O)NC2C(=O)N(c3ccc(OC)cc3)CCC2)C)Nc4ccccc4
0.250804	O=C(Nc1c(ccc(c1)C(=O)NC2C(=O)N(c3ccc(OC)cc3)CCC2)C)Nc4ccccc4
0.250804	O=C(Nc1c(ccc(c1)C(=O)NC2C(=O)N(c3ccc(OC)cc3)CCC2)C)Nc4ccccc4
0.250804	O=C(Nc1c(ccc(c1)C(=O)NC2C(=O)N(c3ccc(OC)cc3)CCC2)C)Nc4ccccc4
0.250804	O=C(Nc1c(ccc(c1)C(=O)NC2C(=O)N(c3ccc(OC)cc3)CCC2)C)Nc4ccccc4
0.250804	O=C(Nc1c(ccc(c1)C(=O)NC2C(=O)N(c3ccc(OC)cc3)CCC2)C)Nc4ccccc4
0.250804	O=C(Nc1c(ccc(c1)C(=O)NC2C(=O)N(c3ccc(OC)cc3)CCC2)C)Nc4ccccc4
0.25	O=C(Nc1cc(O)c(cc1)C=2ON=C(N2)c3cc(OC(C)C)ncc3)c4cc(OC)cc(OC)c4
0.25	O=C(Nc1cc(O)c(cc1)C=2ON=C(N2)c3cc(OC(C)C)ncc3)c4cc(OC)cc(OC)c4
0.25	O=C(Nc1cc(O)c(cc1)C=2ON=C(N2)c3cc(OC(C)C)ncc3)c4cc(OC)cc(OC)c4
0.25	S=C1SC(SCc2ccccc2)=NN1c3ccc(cc3)C(=O)Nc4c(F)ccc(c5ccccc5)c4
0.249221	O=C(N1CCC(C(=O)NCCN(Cc2ccccc2)C)CC1)Nc3c(ccc(c3)C=4OC=C(N4)C)C
0.249158	S(c1c(F)cccc1)c2c(cc([N+]([O-])=O)cc2)C(=O)Nc3ccc(cc3)CN4CCC(O)CC4
0.249135	S(=O)(=O)(c1nc(ccn1)C(=O)Nc2cc(OC)c(OCCN(C)C)cc2)C
0.249135	S(=O)(=O)(c1nc(ccn1)C(=O)Nc2cc(OC)c(OCCN(C)C)cc2)C
0.249135	S(=O)(=O)(c1nc(ccn1)C(=O)Nc2cc(OC)c(OCCN(C)C)cc2)C
0.249135	S(=O)(=O)(c1nc(ccn1)C(=O)Nc2cc(OC)c(OCCN(C)C)cc2)C
0.249084	O=C(OCc1cc(ccc1)C(=O)NC)c2cc(c(NC(=O)CC(C)C)cc2)C
0.249071	O=C(Nc1cc(OC)c(O)cc1)c2c(NC(=O)c3ccc(Oc4ccccc4)cc3)cccc2
0.249071	O=C(Nc1cc(OC)c(O)cc1)c2c(NC(=O)c3ccc(Oc4ccccc4)cc3)cccc2
0.249071	O=C(Nc1cc(OC)c(O)cc1)c2c(NC(=O)c3ccc(Oc4ccccc4)cc3)cccc2
0.249071	O=C(Nc1cc(OC)c(O)cc1)c2c(NC(=O)c3ccc(Oc4ccccc4)cc3)cccc2
0.249071	O=C(Nc1cc(OC)c(O)cc1)c2c(NC(=O)c3ccc(Oc4ccccc4)cc3)cccc2
0.249071	O=C(Nc1cc(OC)c(O)cc1)c2c(NC(=O)c3ccc(Oc4ccccc4)cc3)cccc2
0.249071	O=C(Nc1cc(OC)c(O)cc1)c2c(NC(=O)c3ccc(Oc4ccccc4)cc3)cccc2
0.249071	O=C(Nc1cc(OC)c(O)cc1)c2c(NC(=O)c3ccc(Oc4ccccc4)cc3)cccc2
0.249071	O=C(Nc1cc(OC)c(O)cc1)c2c(NC(=O)c3ccc(Oc4ccccc4)cc3)cccc2
0.249071	O=C(Nc1cc(OC)c(O)cc1)c2c(NC(=O)c3ccc(Oc4ccccc4)cc3)cccc2
0.248908	O=C(Nc1ccc(NC(=O)c2ccc(cc2)C(=O)Nc3ccccc3)cc1)NC4CCN(CC4)C
0.248908	O=C(Nc1ccc(NC(=O)c2ccc(cc2)C(=O)Nc3ccccc3)cc1)NC4CCN(CC4)C
0.248908	O=C(Nc1ccc(NC(=O)c2ccc(cc2)C(=O)Nc3ccccc3)cc1)NC4CCN(CC4)C
0.248908	O=C(Nc1ccc(NC(=O)c2ccc(cc2)C(=O)Nc3ccccc3)cc1)NC4CCN(CC4)C
0.248908	O=C(Nc1ccc(NC(=O)c2ccc(cc2)C(=O)Nc3ccccc3)cc1)NC4CCN(CC4)C
0.248908	O=C(Nc1ccc(NC(=O)c2ccc(cc2)C(=O)Nc3ccccc3)cc1)NC4CCN(CC4)C
0.248908	O=C(Nc1ccc(NC(=O)c2ccc(cc2)C(=O)Nc3ccccc3)cc1)NC4CCN(CC4)C
0.248908	O=C(Nc1ccc(NC(=O)c2ccc(cc2)C(=O)Nc3ccccc3)cc1)NC4CCN(CC4)C
0.248908	O=C(Nc1ccc(NC(=O)c2ccc(cc2)C(=O)Nc3ccccc3)cc1)NC4CCN(CC4)C
0.248908	O=C(Nc1ccc(NC(=O)c2ccc(cc2)C(=O)Nc3ccccc3)cc1)NC4CCN(CC4)C
0.248276	S1c2c(NC(=O)C1)cc(NC(=O)c3ncc(cc3)Cc4ccccc4)cc2
0.248201	S1C=C(c2ncc(cc2)C(=O)NCc3ccc(cc3)CN4C(=O)NCC4)C=C1
0.248201	S1C=C(c2ncc(cc2)C(=O)NCc3ccc(cc3)CN4C(=O)NCC4)C=C1
0.248201	S1C=C(c2ncc(cc2)C(=O)NCc3ccc(cc3)CN4C(=O)NCC4)C=C1
0.248201	S1C=C(c2ncc(cc2)C(=O)NCc3ccc(cc3)CN4C(=O)NCC4)C=C1
0.248201	S1C=C(c2ncc(cc2)C(=O)NCc3ccc(cc3)CN4C(=O)NCC4)C=C1
0.248201	S1C=C(c2ncc(cc2)C(=O)NCc3ccc(cc3)CN4C(=O)NCC4)C=C1
0.248201	S1C=C(c2ncc(cc2)C(=O)NCc3ccc(cc3)CN4C(=O)NCC4)C=C1
0.248201	S1C=C(c2ncc(cc2)C(=O)NCc3ccc(cc3)CN4C(=O)NCC4)C=C1
0.248148	Clc1c(NC(=O)NCc2cc(NC(=O)c3ccc(P(=O)(C)C)cc3)ccc2)cccc1
0.248148	Clc1c(NC(=O)NCc2cc(NC(=O)c3ccc(P(=O)(C)C)cc3)ccc2)cccc1
0.248148	Clc1c(NC(=O)NCc2cc(NC(=O)c3ccc(P(=O)(C)C)cc3)ccc2)cccc1
0.248148	Clc1c(NC(=O)NCc2cc(NC(=O)c3ccc(P(=O)(C)C)cc3)ccc2)cccc1
0.248148	Clc1c(NC(=O)NCc2cc(NC(=O)c3ccc(P(=O)(C)C)cc3)ccc2)cccc1
0.248148	Clc1c(NC(=O)NCc2cc(NC(=O)c3ccc(P(=O)(C)C)cc3)ccc2)cccc1
0.248148	Clc1c(NC(=O)NCc2cc(NC(=O)c3ccc(P(=O)(C)C)cc3)ccc2)cccc1
0.248148	Clc1c(NC(=O)NCc2cc(NC(=O)c3ccc(P(=O)(C)C)cc3)ccc2)cccc1
0.248148	Clc1c(NC(=O)NCc2cc(NC(=O)c3ccc(P(=O)(C)C)cc3)ccc2)cccc1
0.248148	Clc1c(NC(=O)NCc2cc(NC(=O)c3ccc(P(=O)(C)C)cc3)ccc2)cccc1
0.248092	S(=O)(=O)(c1ccc(cc1)C(=O)NNC(=S)Nc2c(ccc(c2)C)C)CC
0.248092	S(=O)(=O)(c1ccc(cc1)C(=O)NNC(=S)Nc2c(ccc(c2)C)C)CC
0.248092	S(=O)(=O)(c1ccc(cc1)C(=O)NNC(=S)Nc2c(ccc(c2)C)C)CC
0.248092	S(=O)(=O)(c1ccc(cc1)C(=O)NNC(=S)Nc2c(ccc(c2)C)C)CC
0.248092	S(=O)(=O)(c1ccc(cc1)C(=O)NNC(=S)Nc2c(ccc(c2)C)C)CC
0.248092	S(=O)(=O)(c1ccc(cc1)C(=O)NNC(=S)Nc2c(ccc(c2)C)C)CC
0.248092	S(=O)(=O)(c1ccc(cc1)C(=O)NNC(=S)Nc2c(ccc(c2)C)C)CC
0.248092	S(=O)(=O)(c1ccc(cc1)C(=O)NNC(=S)Nc2c(ccc(c2)C)C)CC
0.248	S(=O)(=O)(c1ccc(cc1)C(=O)NNc2c(ccc(c2)C)C)CC
0.248	S(=O)(=O)(c1ccc(cc1)C(=O)NNc2c(ccc(c2)C)C)CC
0.248	S(=O)(=O)(c1ccc(cc1)C(=O)NNc2c(ccc(c2)C)C)CC
0.248	S(=O)(=O)(c1ccc(cc1)C(=O)NNc2c(ccc(c2)C)C)CC
0.248	S(=O)(=O)(c1ccc(cc1)C(=O)NNc2c(ccc(c2)C)C)CC
0.247863	S(=O)(Cc1cc(NC(=O)c2ccc(cc2)CC(F)(F)F)ccc1)C
0.247863	S(=O)(Cc1cc(NC(=O)c2ccc(cc2)CC(F)(F)F)ccc1)C
0.247863	S(=O)(Cc1cc(NC(=O)c2ccc(cc2)CC(F)(F)F)ccc1)C
0.247863	S(=O)(Cc1cc(NC(=O)c2ccc(cc2)CC(F)(F)F)ccc1)C
0.247863	S(=O)(Cc1cc(NC(=O)c2ccc(cc2)CC(F)(F)F)ccc1)C
0.247863	S(=O)(Cc1cc(NC(=O)c2ccc(cc2)CC(F)(F)F)ccc1)C
0.247525	O=C(Nc1ccc(cc1)CN2CCC(O)CC2)c3c(N4N=C(C=C4C)C)cccc3
0.247525	O=C(Nc1ccc(cc1)CN2CCC(O)CC2)c3c(N4N=C(C=C4C)C)cccc3
0.247525	O=C(Nc1ccc(cc1)CN2CCC(O)CC2)c3c(N4N=C(C=C4C)C)cccc3
0.247525	O=C(Nc1ccc(cc1)CN2CCC(O)CC2)c3c(N4N=C(C=C4C)C)cccc3
0.247525	O=C(Nc1ccc(cc1)CN2CCC(O)CC2)c3c(N4N=C(C=C4C)C)cccc3
0.247525	O=C(Nc1ccc(cc1)CN2CCC(O)CC2)c3c(N4N=C(C=C4C)C)cccc3
0.247525	O=C(Nc1ccc(cc1)CN2CCC(O)CC2)c3c(N4N=C(C=C4C)C)cccc3
0.247525	O=C(Nc1ccc(cc1)CN2CCC(O)CC2)c3c(N4N=C(C=C4C)C)cccc3
0.247525	O=C(Nc1ccc(cc1)CN2CCC(O)CC2)c3c(N4N=C(C=C4C)C)cccc3
0.247525	O=C(Nc1ccc(cc1)CN2CCC(O)CC2)c3c(N4N=C(C=C4C)C)cccc3
0.247191	O=C(Nc1cc(c(cc1)CO)CO)c2cc(ccc2)COc3cc(C#N)ccc3
0.246875	Ic1c(cccc1)C(=O)Nc2c(cc(NC(=O)N3CC(=O)N(CC(=O)N)CC3)cc2)C
0.246875	Ic1c(cccc1)C(=O)Nc2c(cc(NC(=O)N3CC(=O)N(CC(=O)N)CC3)cc2)C
0.246875	Ic1c(cccc1)C(=O)Nc2c(cc(NC(=O)N3CC(=O)N(CC(=O)N)CC3)cc2)C
0.246875	Ic1c(cccc1)C(=O)Nc2c(cc(NC(=O)N3CC(=O)N(CC(=O)N)CC3)cc2)C
0.246875	Ic1c(cccc1)C(=O)Nc2c(cc(NC(=O)N3CC(=O)N(CC(=O)N)CC3)cc2)C
0.246875	Ic1c(cccc1)C(=O)Nc2c(cc(NC(=O)N3CC(=O)N(CC(=O)N)CC3)cc2)C
0.246875	Ic1c(cccc1)C(=O)Nc2c(cc(NC(=O)N3CC(=O)N(CC(=O)N)CC3)cc2)C
0.246875	Ic1c(cccc1)C(=O)Nc2c(cc(NC(=O)N3CC(=O)N(CC(=O)N)CC3)cc2)C
0.246875	Ic1c(cccc1)C(=O)Nc2c(cc(NC(=O)N3CC(=O)N(CC(=O)N)CC3)cc2)C
0.246875	Ic1c(cccc1)C(=O)Nc2c(cc(NC(=O)N3CC(=O)N(CC(=O)N)CC3)cc2)C
0.246795	Ic1c(cccc1)C(=O)Nc2c(ccc(NC(=O)C(=O)NCC3OCC4(NC3)CC4)c2)C
0.246795	Ic1c(cccc1)C(=O)Nc2c(ccc(NC(=O)C(=O)NCC3OCC4(NC3)CC4)c2)C
0.246795	Ic1c(cccc1)C(=O)Nc2c(ccc(NC(=O)C(=O)NCC3OCC4(NC3)CC4)c2)C
0.246795	Ic1c(cccc1)C(=O)Nc2c(ccc(NC(=O)C(=O)NCC3OCC4(NC3)CC4)c2)C
0.246795	Ic1c(cccc1)C(=O)Nc2c(ccc(NC(=O)C(=O)NCC3OCC4(NC3)CC4)c2)C
0.246753	Ic1c(cccc1)C(=O)Nc2c(cc(NC(=O)N3CCN(C(C(=O)N4CCOCC4)C)CC3)cc2)C
0.246622	Clc1cc(ccc1)COc2c(cc(c3nc(OC4CCNCCC4)ncc3)cc2)C
0.246622	Clc1cc(ccc1)COc2c(cc(c3nc(OC4CCNCCC4)ncc3)cc2)C
0.246622	Clc1cc(ccc1)COc2c(cc(c3nc(OC4CCNCCC4)ncc3)cc2)C
0.246622	Clc1cc(ccc1)COc2c(cc(c3nc(OC4CCNCCC4)ncc3)cc2)C
0.246622	Clc1cc(ccc1)COc2c(cc(c3nc(OC4CCNCCC4)ncc3)cc2)C
0.246622	Clc1cc(ccc1)COc2c(cc(c3nc(OC4CCNCCC4)ncc3)cc2)C
0.246622	Clc1cc(ccc1)COc2c(cc(c3nc(OC4CCNCCC4)ncc3)cc2)C
0.246622	Clc1cc(ccc1)COc2c(cc(c3nc(OC4CCNCCC4)ncc3)cc2)C
0.246622	Clc1cc(ccc1)COc2c(cc(c3nc(OC4CCNCCC4)ncc3)cc2)C
0.246622	Clc1cc(ccc1)COc2c(cc(c3nc(OC4CCNCCC4)ncc3)cc2)C
0.246575	Fc1c(cccc1)COc2ncccc2C(=O)Nc3cc(c(cc3)CC)C
0.246429	FC(F)(F)c1cc(ccc1)C=2OC(C(=O)NNc3c(ccc(c3)C)C)=CC2
0.246269	Clc1c(cc(cc1)C(=O)Nc2ccc(NC(=O)NC3CCN(CC3)C)cc2)C(F)(F)F
0.246269	Clc1c(cc(cc1)C(=O)Nc2ccc(NC(=O)NC3CCN(CC3)C)cc2)C(F)(F)F
0.246269	Clc1c(cc(cc1)C(=O)Nc2ccc(NC(=O)NC3CCN(CC3)C)cc2)C(F)(F)F
0.246269	Clc1c(cc(cc1)C(=O)Nc2ccc(NC(=O)NC3CCN(CC3)C)cc2)C(F)(F)F
0.246269	Clc1c(ccc(NC(=O)OC)c1)C(=O)Nc2ccc(NC(=O)NC3CCN(CC3)C)cc2
0.246269	Clc1c(ccc(NC(=O)OC)c1)C(=O)Nc2ccc(NC(=O)NC3CCN(CC3)C)cc2
0.246269	Clc1c(ccc(NC(=O)OC)c1)C(=O)Nc2ccc(NC(=O)NC3CCN(CC3)C)cc2
0.246269	Clc1c(ccc(NC(=O)OC)c1)C(=O)Nc2ccc(NC(=O)NC3CCN(CC3)C)cc2
0.246269	Clc1c(ccc(NC(=O)OC)c1)C(=O)Nc2ccc(NC(=O)NC3CCN(CC3)C)cc2
0.246269	Clc1c(ccc(NC(=O)OC)c1)C(=O)Nc2ccc(NC(=O)NC3CCN(CC3)C)cc2
0.246269	Clc1c(ccc(NC(=O)OC)c1)C(=O)Nc2ccc(NC(=O)NC3CCN(CC3)C)cc2
0.246269	Clc1c(ccc(NC(=O)OC)c1)C(=O)Nc2ccc(NC(=O)NC3CCN(CC3)C)cc2
0.246269	Clc1c(ccc(NC(=O)OC)c1)C(=O)Nc2ccc(NC(=O)NC3CCN(CC3)C)cc2
0.246269	Clc1c(cc(cc1)C(=O)Nc2ccc(NC(=O)NC3CCN(CC3)C)cc2)C(F)(F)F
0.246269	Clc1c(cc(cc1)C(=O)Nc2ccc(NC(=O)NC3CCN(CC3)C)cc2)C(F)(F)F
0.246269	Clc1c(cc(cc1)C(=O)Nc2ccc(NC(=O)NC3CCN(CC3)C)cc2)C(F)(F)F
0.246269	Clc1c(cc(cc1)C(=O)Nc2ccc(NC(=O)NC3CCN(CC3)C)cc2)C(F)(F)F
0.246269	Clc1c(cc(cc1)C(=O)Nc2ccc(NC(=O)NC3CCN(CC3)C)cc2)C(F)(F)F
0.246269	Clc1c(cc(cc1)C(=O)Nc2ccc(NC(=O)NC3CCN(CC3)C)cc2)C(F)(F)F
0.246212	O=C(Nc1cc(ccc1)COCCOC)c2cc(c(O)cc2)C(=O)C
0.246212	O=C(Nc1cc(ccc1)COCCOC)c2cc(c(O)cc2)C(=O)C
0.246212	O=C(Nc1cc(ccc1)COCCOC)c2cc(c(O)cc2)C(=O)C
0.246212	O=C(Nc1cc(ccc1)COCCOC)c2cc(c(O)cc2)C(=O)C
0.246212	O=C(Nc1cc(ccc1)COCCOC)c2cc(c(O)cc2)C(=O)C
0.246212	O=C(Nc1cc(ccc1)COCCOC)c2cc(c(O)cc2)C(=O)C
0.246212	O=C(Nc1cc(ccc1)COCCOC)c2cc(c(O)cc2)C(=O)C
0.246212	O=C(Nc1cc(ccc1)COCCOC)c2cc(c(O)cc2)C(=O)C
0.246212	O=C(Nc1cc(ccc1)COCCOC)c2cc(c(O)cc2)C(=O)C
0.246212	O=C(Nc1cc(ccc1)COCCOC)c2cc(c(O)cc2)C(=O)C
0.246154	Clc1c(C#N)ccc(c1)C(=O)Nc2cnc(nc2)Cc3ccc(F)cc3
0.246154	Clc1c(C#N)ccc(c1)C(=O)Nc2cnc(nc2)Cc3ccc(F)cc3
0.246154	Clc1c(C#N)ccc(c1)C(=O)Nc2cnc(nc2)Cc3ccc(F)cc3
0.246154	Clc1c(C#N)ccc(c1)C(=O)Nc2cnc(nc2)Cc3ccc(F)cc3
0.246154	Clc1c(C#N)ccc(c1)C(=O)Nc2cnc(nc2)Cc3ccc(F)cc3
0.246154	Clc1c(C#N)ccc(c1)C(=O)Nc2cnc(nc2)Cc3ccc(F)cc3
0.246154	Clc1c(C#N)ccc(c1)C(=O)Nc2cnc(nc2)Cc3ccc(F)cc3
0.246154	Clc1c(C#N)ccc(c1)C(=O)Nc2cnc(nc2)Cc3ccc(F)cc3
0.246154	Clc1c(C#N)ccc(c1)C(=O)Nc2cnc(nc2)Cc3ccc(F)cc3
0.246154	Clc1c(C#N)ccc(c1)C(=O)Nc2cnc(nc2)Cc3ccc(F)cc3
0.245734	Ic1c(cccc1)C(=O)Nc2c(cc(NC(=O)NCC=3ON=C(Br)C3)cc2)C
0.245734	Ic1c(cccc1)C(=O)Nc2c(cc(NC(=O)NCC=3ON=C(Br)C3)cc2)C
0.245734	Ic1c(cccc1)C(=O)Nc2c(cc(NC(=O)NCC=3ON=C(Br)C3)cc2)C
0.245734	Ic1c(cccc1)C(=O)Nc2c(cc(NC(=O)NCC=3ON=C(Br)C3)cc2)C
0.245734	Ic1c(cccc1)C(=O)Nc2c(cc(NC(=O)NCC=3ON=C(Br)C3)cc2)C
0.245734	Ic1c(cccc1)C(=O)Nc2c(cc(NC(=O)NCC=3ON=C(Br)C3)cc2)C
0.245734	Ic1c(cccc1)C(=O)Nc2c(cc(NC(=O)NCC=3ON=C(Br)C3)cc2)C
0.245734	Ic1c(cccc1)C(=O)Nc2c(cc(NC(=O)NCC=3ON=C(Br)C3)cc2)C
0.245734	Ic1c(cccc1)C(=O)Nc2c(cc(NC(=O)NCC=3ON=C(Br)C3)cc2)C
0.245734	Ic1c(cccc1)C(=O)Nc2c(cc(NC(=O)NCC=3ON=C(Br)C3)cc2)C
0.245552	S1C(=NC(c2ccc(cc2)CCC)=C1)NC(=O)c3cc(ccc3)COc4cc(F)ccc4
0.245552	S1C(=NC(c2ccc(cc2)CCC)=C1)NC(=O)c3cc(ccc3)COc4cc(F)ccc4
0.245536	O=C(Nc1cc(c2cnccc2)ccc1)C(=O)N
0.245536	O=C(Nc1cc(c2cnccc2)ccc1)C(=O)N
0.245536	O=C(Nc1cc(c2cnccc2)ccc1)C(=O)N
0.245536	O=C(Nc1cc(c2cnccc2)ccc1)C(=O)N
0.245536	O=C(Nc1cc(c2cnccc2)ccc1)C(=O)N
0.245536	O=C(Nc1cc(c2cnccc2)ccc1)C(=O)N
0.245536	O=C(Nc1cc(c2cnccc2)ccc1)C(=O)N
0.245536	O=C(Nc1cc(c2cnccc2)ccc1)C(=O)N
0.245536	O=C(Nc1cc(c2cnccc2)ccc1)C(=O)N
0.245536	O=C(Nc1cc(c2cnccc2)ccc1)C(=O)N
0.245487	O=C(Nc1c(cccc1)C(=O)NC2CCN(CCc3ccccc3)CC2)c4ccc(Oc5ccccc5)cc4
0.245487	O=C(Nc1c(cccc1)C(=O)NC2CCN(CCc3ccccc3)CC2)c4ccc(Oc5ccccc5)cc4
0.245487	O=C(Nc1c(cccc1)C(=O)NC2CCN(CCc3ccccc3)CC2)c4ccc(Oc5ccccc5)cc4
0.245487	O=C(Nc1c(cccc1)C(=O)NC2CCN(CCc3ccccc3)CC2)c4ccc(Oc5ccccc5)cc4
0.245487	O=C(Nc1c(cccc1)C(=O)NC2CCN(CCc3ccccc3)CC2)c4ccc(Oc5ccccc5)cc4
0.245487	O=C(Nc1c(cccc1)C(=O)NC2CCN(CCc3ccccc3)CC2)c4ccc(Oc5ccccc5)cc4
0.245487	O=C(Nc1c(cccc1)C(=O)NC2CCN(CCc3ccccc3)CC2)c4ccc(Oc5ccccc5)cc4
0.245487	O=C(Nc1c(cccc1)C(=O)NC2CCN(CCc3ccccc3)CC2)c4ccc(Oc5ccccc5)cc4
0.245487	O=C(Nc1c(cccc1)C(=O)NC2CCN(CCc3ccccc3)CC2)c4ccc(Oc5ccccc5)cc4
0.245487	O=C(Nc1c(cccc1)C(=O)NC2CCN(CCc3ccccc3)CC2)c4ccc(Oc5ccccc5)cc4
0.245487	Ic1ccc(cc1)C=2N=C(SC2)NC(=O)c3nc(S(=O)(=O)C)ncc3
0.245283	Clc1c(cc(cc1)C(=O)Nc2cc(ccc2)CSC(C)(C)C)C(F)(F)F
0.24498	O=C(Nc1nc(c(OCC)cc1)C)c2ccc(cc2)C(=O)Nc3ccccc3
0.24498	O=C(Nc1nc(c(OCC)cc1)C)c2ccc(cc2)C(=O)Nc3ccccc3
0.24498	O=C(Nc1nc(c(OCC)cc1)C)c2ccc(cc2)C(=O)Nc3ccccc3
0.24498	O=C(Nc1nc(c(OCC)cc1)C)c2ccc(cc2)C(=O)Nc3ccccc3
0.24498	O=C(Nc1nc(c(OCC)cc1)C)c2ccc(cc2)C(=O)Nc3ccccc3
0.244966	Clc1ccc(cc1)C2=NN(c3ccccc3)C(C(=O)NNc4c(ccc(c4)C)C)=C2
0.244966	Clc1ccc(cc1)C2=NN(c3ccccc3)C(C(=O)NNc4c(ccc(c4)C)C)=C2
0.244966	Clc1ccc(cc1)C2=NN(c3ccccc3)C(C(=O)NNc4c(ccc(c4)C)C)=C2
0.244966	Clc1ccc(cc1)C2=NN(c3ccccc3)C(C(=O)NNc4c(ccc(c4)C)C)=C2
0.244966	Clc1ccc(cc1)C2=NN(c3ccccc3)C(C(=O)NNc4c(ccc(c4)C)C)=C2
0.244966	Clc1ccc(cc1)C2=NN(c3ccccc3)C(C(=O)NNc4c(ccc(c4)C)C)=C2
0.244966	Clc1ccc(cc1)C2=NN(c3ccccc3)C(C(=O)NNc4c(ccc(c4)C)C)=C2
0.244966	Clc1ccc(cc1)C2=NN(c3ccccc3)C(C(=O)NNc4c(ccc(c4)C)C)=C2
0.244966	Clc1ccc(cc1)C2=NN(c3ccccc3)C(C(=O)NNc4c(ccc(c4)C)C)=C2
0.244966	Clc1ccc(cc1)C2=NN(c3ccccc3)C(C(=O)NNc4c(ccc(c4)C)C)=C2
0.244813	Clc1ncc(cc1)CN2CCN(C(=O)Nc3ccc(F)cc3)CC2
0.244813	Clc1ncc(cc1)CN2CCN(C(=O)Nc3ccc(F)cc3)CC2
0.244813	Clc1ncc(cc1)CN2CCN(C(=O)Nc3ccc(F)cc3)CC2
0.244813	Clc1ncc(cc1)CN2CCN(C(=O)Nc3ccc(F)cc3)CC2
0.244813	Clc1ncc(cc1)CN2CCN(C(=O)Nc3ccc(F)cc3)CC2
0.244813	Clc1ncc(cc1)CN2CCN(C(=O)Nc3ccc(F)cc3)CC2
0.244813	Clc1ncc(cc1)CN2CCN(C(=O)Nc3ccc(F)cc3)CC2
0.244681	O=C(NC(C(=O)Nc1ccc(cc1)CN2CCC(O)CC2)C(C)C)c3ncccc3
0.244681	O=C(NC(C(=O)Nc1ccc(cc1)CN2CCC(O)CC2)C(C)C)c3ncccc3
0.244681	O=C(NC(C(=O)Nc1ccc(cc1)CN2CCC(O)CC2)C(C)C)c3ncccc3
0.244681	O=C(NC(C(=O)Nc1ccc(cc1)CN2CCC(O)CC2)C(C)C)c3ncccc3
0.244681	O=C(NC(C(=O)Nc1ccc(cc1)CN2CCC(O)CC2)C(C)C)c3ncccc3
0.244681	O=C(NC(C(=O)Nc1ccc(cc1)CN2CCC(O)CC2)C(C)C)c3ncccc3
0.244681	O=C(NC(C(=O)Nc1ccc(cc1)CN2CCC(O)CC2)C(C)C)c3ncccc3
0.244681	O=C(NCC(C)C)c1cc(c(NC(=O)Cc2cc(OCC3CC3)ccc2)cc1)C
0.244681	O=C(NCC(C)C)c1cc(c(NC(=O)Cc2cc(OCC3CC3)ccc2)cc1)C
0.244681	O=C(NCC(C)C)c1cc(c(NC(=O)Cc2cc(OCC3CC3)ccc2)cc1)C
0.244681	O=C(NC(C(=O)Nc1ccc(cc1)CN2CCC(O)CC2)C(C)C)c3ncccc3
0.244681	O=C(NC(C(=O)Nc1ccc(cc1)CN2CCC(O)CC2)C(C)C)c3ncccc3
0.244681	O=C(NCC(C)C)c1cc(c(NC(=O)Cc2cc(OCC3CC3)ccc2)cc1)C
0.244681	O=C(NC(C(=O)Nc1ccc(cc1)CN2CCC(O)CC2)C(C)C)c3ncccc3
0.244681	O=C(NCC(C)C)c1cc(c(NC(=O)Cc2cc(OCC3CC3)ccc2)cc1)C
0.244681	O=C(NCC(C)C)c1cc(c(NC(=O)Cc2cc(OCC3CC3)ccc2)cc1)C
0.244681	O=C(NCC(C)C)c1cc(c(NC(=O)Cc2cc(OCC3CC3)ccc2)cc1)C
0.244681	O=C(NCC(C)C)c1cc(c(NC(=O)Cc2cc(OCC3CC3)ccc2)cc1)C
0.244681	O=C(NCC(C)C)c1cc(c(NC(=O)Cc2cc(OCC3CC3)ccc2)cc1)C
0.244681	O=C(NCC(C)C)c1cc(c(NC(=O)Cc2cc(OCC3CC3)ccc2)cc1)C
0.244635	Fc1ccc(cc1)C(=O)Nc2cc(ccc2)CNC(=O)C=O
0.244635	Fc1ccc(cc1)C(=O)Nc2cc(ccc2)CNC(=O)C=O
0.244635	Fc1ccc(cc1)C(=O)Nc2cc(ccc2)CNC(=O)C=O
0.244635	Fc1ccc(cc1)C(=O)Nc2cc(ccc2)CNC(=O)C=O
0.244635	Fc1ccc(cc1)C(=O)Nc2cc(ccc2)CNC(=O)C=O
0.244635	Fc1ccc(cc1)C(=O)Nc2cc(ccc2)CNC(=O)C=O
0.244635	Fc1ccc(cc1)C(=O)Nc2cc(ccc2)CNC(=O)C=O
0.244635	Fc1ccc(cc1)C(=O)Nc2cc(ccc2)CNC(=O)C=O
0.244635	Fc1ccc(cc1)C(=O)Nc2cc(ccc2)CNC(=O)C=O
0.244635	Fc1ccc(cc1)C(=O)Nc2cc(ccc2)CNC(=O)C=O
0.244361	O=C(OCC(=O)Nc1cc(ccc1)C)c2cc(c(NC(=O)CC(C)C)cc2)C
0.244361	O=C(OCC(=O)Nc1cc(ccc1)C)c2cc(c(NC(=O)CC(C)C)cc2)C
0.244361	O=C(OCC(=O)Nc1cc(ccc1)C)c2cc(c(NC(=O)CC(C)C)cc2)C
0.244361	O=C(OCC(=O)Nc1cc(ccc1)C)c2cc(c(NC(=O)CC(C)C)cc2)C
0.244361	O=C(OCC(=O)Nc1cc(ccc1)C)c2cc(c(NC(=O)CC(C)C)cc2)C
0.244361	O=C(OCC(=O)Nc1cc(ccc1)C)c2cc(c(NC(=O)CC(C)C)cc2)C
0.244361	O=C(OCC(=O)Nc1cc(ccc1)C)c2cc(c(NC(=O)CC(C)C)cc2)C
0.244361	O=C(OCC(=O)Nc1cc(ccc1)C)c2cc(c(NC(=O)CC(C)C)cc2)C
0.244361	O=C(OCC(=O)Nc1cc(ccc1)C)c2cc(c(NC(=O)CC(C)C)cc2)C
0.244361	O=C(OCC(=O)Nc1cc(ccc1)C)c2cc(c(NC(=O)CC(C)C)cc2)C
0.244344	O=C(Nc1cc(ccc1)CNC=O)c2ccccc2
0.2443	S(=O)(=O)(N1CCN(Cc2ccccc2)CC1)c3c(F)ccc(c3)C(=O)NCCCC4=NNC=C4
0.244224	Brc1cc2OCCN(C(=O)c3cc(NC(=O)Nc4ccccc4)c(cc3)C)Cc2cc1
0.244094	O=C(Nc1cc(O)c(O)cc1)CC2=NC(=NN2)c3ccncc3
0.244094	O=C(Nc1cc(O)c(O)cc1)CC2=NC(=NN2)c3ccncc3
0.244094	O=C(Nc1cc(O)c(O)cc1)CC2=NC(=NN2)c3ccncc3
0.244094	O=C(Nc1cc(O)c(O)cc1)CC2=NC(=NN2)c3ccncc3
0.243986	O=C1N(Cc2ccc(cc2)CNC(=O)c3c(NC(=O)c4ccc(Oc5ccccc5)cc4)cccc3)CCN1
0.243986	O=C1N(Cc2ccc(cc2)CNC(=O)c3c(NC(=O)c4ccc(Oc5ccccc5)cc4)cccc3)CCN1
0.243636	O=C(Nc1c(ccc(c1)Cc2ncccc2)C)NC3CNCCC3
0.243446	Brc1c(ccc(S(=O)(=O)NC(=O)c2ccc(NC(=O)c3cc(Cl)cc(Cl)c3)cc2)c1)C
0.243446	Brc1c(ccc(S(=O)(=O)NC(=O)c2ccc(NC(=O)c3cc(Cl)cc(Cl)c3)cc2)c1)C
0.243446	Brc1c(ccc(S(=O)(=O)NC(=O)c2ccc(NC(=O)c3cc(Cl)cc(Cl)c3)cc2)c1)C
0.243446	Brc1c(ccc(S(=O)(=O)NC(=O)c2ccc(NC(=O)c3cc(Cl)cc(Cl)c3)cc2)c1)C
0.243446	Brc1c(ccc(S(=O)(=O)NC(=O)c2ccc(NC(=O)c3cc(Cl)cc(Cl)c3)cc2)c1)C
0.243446	Brc1c(ccc(S(=O)(=O)NC(=O)c2ccc(NC(=O)c3cc(Cl)cc(Cl)c3)cc2)c1)C
0.243446	Brc1c(ccc(S(=O)(=O)NC(=O)c2ccc(NC(=O)c3cc(Cl)cc(Cl)c3)cc2)c1)C
0.243446	Brc1c(ccc(S(=O)(=O)NC(=O)c2ccc(NC(=O)c3cc(Cl)cc(Cl)c3)cc2)c1)C
0.243446	Brc1c(ccc(S(=O)(=O)NC(=O)c2ccc(NC(=O)c3cc(Cl)cc(Cl)c3)cc2)c1)C
0.243446	Brc1c(ccc(S(=O)(=O)NC(=O)c2ccc(NC(=O)c3cc(Cl)cc(Cl)c3)cc2)c1)C
0.243243	Brc1cc(ccc1)C(=O)Nc2ccc(cc2)CC=O
0.242754	Brc1ccc(cc1)C(=O)Nc2ccc(cc2)CC(=O)NCc3cc(c(S(=O)(=O)C)cc3)C
0.242754	Brc1ccc(cc1)C(=O)Nc2ccc(cc2)CC(=O)NCc3cc(c(S(=O)(=O)C)cc3)C
0.242754	Brc1ccc(cc1)C(=O)Nc2ccc(cc2)CC(=O)NCc3cc(c(S(=O)(=O)C)cc3)C
0.242754	Brc1ccc(cc1)C(=O)Nc2ccc(cc2)CC(=O)NCc3cc(c(S(=O)(=O)C)cc3)C
0.242754	Brc1ccc(cc1)C(=O)Nc2ccc(cc2)CC(=O)NCc3cc(c(S(=O)(=O)C)cc3)C
0.242754	Brc1ccc(cc1)C(=O)Nc2ccc(cc2)CC(=O)NCc3cc(c(S(=O)(=O)C)cc3)C
0.242754	Brc1ccc(cc1)C(=O)Nc2ccc(cc2)CC(=O)NCc3cc(c(S(=O)(=O)C)cc3)C
0.242754	Brc1ccc(cc1)C(=O)Nc2ccc(cc2)CC(=O)NCc3cc(c(S(=O)(=O)C)cc3)C
0.242537	Fc1c(NC(=O)c2cc([N+]([O-])=O)cc(c2)C(F)(F)F)cc(c3ccccc3)cc1
0.242537	Fc1c(NC(=O)c2cc([N+]([O-])=O)cc(c2)C(F)(F)F)cc(c3ccccc3)cc1
0.242537	Fc1c(NC(=O)c2cc([N+]([O-])=O)cc(c2)C(F)(F)F)cc(c3ccccc3)cc1
0.242537	Fc1c(NC(=O)c2cc([N+]([O-])=O)cc(c2)C(F)(F)F)cc(c3ccccc3)cc1
0.242537	Fc1c(NC(=O)c2cc([N+]([O-])=O)cc(c2)C(F)(F)F)cc(c3ccccc3)cc1
0.242537	Fc1c(NC(=O)c2cc([N+]([O-])=O)cc(c2)C(F)(F)F)cc(c3ccccc3)cc1
0.242525	S1C(c2cnccc2)=CC=C1C(=O)OCC(=O)Nc3cc(ccc3)CSc4ncccc4
0.242525	S1C(c2cnccc2)=CC=C1C(=O)OCC(=O)Nc3cc(ccc3)CSc4ncccc4
0.242525	S1C(c2cnccc2)=CC=C1C(=O)OCC(=O)Nc3cc(ccc3)CSc4ncccc4
0.242525	S1C(c2cnccc2)=CC=C1C(=O)OCC(=O)Nc3cc(ccc3)CSc4ncccc4
0.242525	S1C(c2cnccc2)=CC=C1C(=O)OCC(=O)Nc3cc(ccc3)CSc4ncccc4
0.242525	S1C(c2cnccc2)=CC=C1C(=O)OCC(=O)Nc3cc(ccc3)CSc4ncccc4
0.242525	S1C(c2cnccc2)=CC=C1C(=O)OCC(=O)Nc3cc(ccc3)CSc4ncccc4
0.242525	S1C(c2cnccc2)=CC=C1C(=O)OCC(=O)Nc3cc(ccc3)CSc4ncccc4
0.242525	S1C(c2cnccc2)=CC=C1C(=O)OCC(=O)Nc3cc(ccc3)CSc4ncccc4
0.242525	S1C(c2cnccc2)=CC=C1C(=O)OCC(=O)Nc3cc(ccc3)CSc4ncccc4
0.242424	S1C(=NC(=C1)COC(=O)c2cc(c(NC(=O)CC(C)C)cc2)C)c3ccc(F)cc3
0.242424	S1C(=NC(=C1)COC(=O)c2cc(c(NC(=O)CC(C)C)cc2)C)c3ccc(F)cc3
0.242424	S1C(=NC(=C1)COC(=O)c2cc(c(NC(=O)CC(C)C)cc2)C)c3ccc(F)cc3
0.242424	S(=O)(=O)(Cc1cc(NC(=O)C(=O)NNc2c(ccc(c2)C)C)ccc1)C
0.242424	S(=O)(=O)(Cc1cc(NC(=O)C(=O)NNc2c(ccc(c2)C)C)ccc1)C
0.242424	S(=O)(=O)(Cc1cc(NC(=O)C(=O)NNc2c(ccc(c2)C)C)ccc1)C
0.242424	S(=O)(=O)(Cc1cc(NC(=O)C(=O)NNc2c(ccc(c2)C)C)ccc1)C
0.242424	S(=O)(=O)(Cc1cc(NC(=O)C(=O)NNc2c(ccc(c2)C)C)ccc1)C
0.242424	S(=O)(=O)(Cc1cc(NC(=O)C(=O)NNc2c(ccc(c2)C)C)ccc1)C
0.242424	S1C(=NC(=C1)COC(=O)c2cc(c(NC(=O)CC(C)C)cc2)C)c3ccc(F)cc3
0.242424	S1C(=NC(=C1)COC(=O)c2cc(c(NC(=O)CC(C)C)cc2)C)c3ccc(F)cc3
0.242424	S1C(=NC(=C1)COC(=O)c2cc(c(NC(=O)CC(C)C)cc2)C)c3ccc(F)cc3
0.242424	S1C(=NC(=C1)COC(=O)c2cc(c(NC(=O)CC(C)C)cc2)C)c3ccc(F)cc3
0.242424	S1C(=NC(=C1)COC(=O)c2cc(c(NC(=O)CC(C)C)cc2)C)c3ccc(F)cc3
0.242424	S1C(=NC(=C1)COC(=O)c2cc(c(NC(=O)CC(C)C)cc2)C)c3ccc(F)cc3
0.242424	S1C(=NC(=C1)COC(=O)c2cc(c(NC(=O)CC(C)C)cc2)C)c3ccc(F)cc3
0.242321	Clc1ncc(c(c1)C(=O)NC=2SC=C(N2)c3ccc(NS(=O)(=O)C)cc3)C
0.242236	S1CCC(N(C(=O)C(=O)Nc2cc(OC)c(NC(=O)c3cnccc3)cc2)CCNC(=O)C)CC1
0.242138	S(C=1NC(=O)C(C(=O)Nc2ccc(cc2)CN3CCN(c4ncccc4)CC3)=CC1C#N)C
0.241877	Brc1c(cc(NC(=O)c2c(NC(=O)c3ccc(Oc4ccccc4)cc3)cccc2)cc1)C(=O)OC
0.241877	Brc1c(cc(NC(=O)c2c(NC(=O)c3ccc(Oc4ccccc4)cc3)cccc2)cc1)C(=O)OC
0.241636	Fc1cc(OCc2cc(ccc2)C(=O)Nc3cc(OC)c(O)cc3)ccc1
0.241636	Fc1c(cc(c2ncc(cc2)C(=O)N3CCC(N)CC3)cc1)C
0.241636	Fc1c(cc(c2ncc(cc2)C(=O)N3CCC(N)CC3)cc1)C
0.241636	Fc1c(cc(c2ncc(cc2)C(=O)N3CCC(N)CC3)cc1)C
0.241379	FC1(F)Oc2c(O1)ccc(c2)CCNC(=O)c3ccc(cc3)C(=O)Nc4ccccc4
0.241379	FC1(F)Oc2c(O1)ccc(c2)CCNC(=O)c3ccc(cc3)C(=O)Nc4ccccc4
0.241379	FC1(F)Oc2c(O1)ccc(c2)CCNC(=O)c3ccc(cc3)C(=O)Nc4ccccc4
0.241379	FC1(F)Oc2c(O1)ccc(c2)CCNC(=O)c3ccc(cc3)C(=O)Nc4ccccc4
0.241379	FC1(F)Oc2c(O1)ccc(c2)CCNC(=O)c3ccc(cc3)C(=O)Nc4ccccc4
0.241379	FC1(F)Oc2c(O1)ccc(c2)CCNC(=O)c3ccc(cc3)C(=O)Nc4ccccc4
0.241379	FC1(F)Oc2c(O1)ccc(c2)CCNC(=O)c3ccc(cc3)C(=O)Nc4ccccc4
0.241379	FC1(F)Oc2c(O1)ccc(c2)CCNC(=O)c3ccc(cc3)C(=O)Nc4ccccc4
0.241379	FC1(F)Oc2c(O1)ccc(c2)CCNC(=O)c3ccc(cc3)C(=O)Nc4ccccc4
0.241379	FC1(F)Oc2c(O1)ccc(c2)CCNC(=O)c3ccc(cc3)C(=O)Nc4ccccc4
0.240924	O=C(O)COc1c(OCC)cc(cc1)C(=O)N2CCN(c3nc(ncc3)c4ccccc4)CC2
0.240741	Fc1c(NC(=O)c2cc(OCC(F)(F)F)cc(c2)C(F)(F)F)cc(c3ccccc3)cc1
0.240741	Brc1cc(OCC(=O)Nc2ccc(cc2)CN3CCN(c4ncccc4)CC3)ccc1
0.240678	FC(F)(F)c1nc(nc(NNC(=O)c2ccc(Oc3ncccc3C)cc2)c1)c4ccccc4
0.240678	FC(F)(F)c1nc(nc(NNC(=O)c2ccc(Oc3ncccc3C)cc2)c1)c4ccccc4
0.240625	O=C(Nc1ccncc1)c2ccc(cc2)CNC(=O)c3c4c(nc(c5ccccc5)c3)ccc(c4)C
0.240625	O=C(Nc1ccncc1)c2ccc(cc2)CNC(=O)c3c4c(nc(c5ccccc5)c3)ccc(c4)C
0.240625	O=C(Nc1ccncc1)c2ccc(cc2)CNC(=O)c3c4c(nc(c5ccccc5)c3)ccc(c4)C
0.240625	O=C(Nc1ccncc1)c2ccc(cc2)CNC(=O)c3c4c(nc(c5ccccc5)c3)ccc(c4)C
0.240625	O=C(Nc1ccncc1)c2ccc(cc2)CNC(=O)c3c4c(nc(c5ccccc5)c3)ccc(c4)C
0.240625	O=C(Nc1ccncc1)c2ccc(cc2)CNC(=O)c3c4c(nc(c5ccccc5)c3)ccc(c4)C
0.240625	O=C(Nc1ccncc1)c2ccc(cc2)CNC(=O)c3c4c(nc(c5ccccc5)c3)ccc(c4)C
0.240625	O=C(Nc1ccncc1)c2ccc(cc2)CNC(=O)c3c4c(nc(c5ccccc5)c3)ccc(c4)C
0.240625	O=C(Nc1ccncc1)c2ccc(cc2)CNC(=O)c3c4c(nc(c5ccccc5)c3)ccc(c4)C
0.240625	O=C(Nc1ccncc1)c2ccc(cc2)CNC(=O)c3c4c(nc(c5ccccc5)c3)ccc(c4)C
0.240157	O=C(Nc1c(ccc(c1)C(=O)C)C)C2(N)CCC2
0.24	Clc1c(ccc(NC(=O)c2cc(ccc2)COc3cc(ccc3)C=O)c1)CC
0.24	Clc1c(ccc(NC(=O)c2cc(ccc2)COc3cc(ccc3)C=O)c1)CC
0.24	Clc1c(ccc(NC(=O)c2cc(ccc2)COc3cc(ccc3)C=O)c1)CC
0.24	Brc1c(cc(NC(=O)N(C2CCN(CCc3ccncc3)CC2)C)cc1)C
0.24	Fc1cc(NC(=O)c2ncc(cc2)Cc3ccccc3)c(OCC4OCCC4)cc1
0.239852	O=C(OC(C)(C)C)Nc1c(ccc(c1)C(=O)OCc2c(cccc2)COC)C
0.239852	O=C(OC(C)(C)C)Nc1c(ccc(c1)C(=O)OCc2c(cccc2)COC)C
0.239852	O=C(OC(C)(C)C)Nc1c(ccc(c1)C(=O)OCc2c(cccc2)COC)C
0.239852	O=C(OC(C)(C)C)Nc1c(ccc(c1)C(=O)OCc2c(cccc2)COC)C
0.239852	O=C(OC(C)(C)C)Nc1c(ccc(c1)C(=O)OCc2c(cccc2)COC)C
0.239852	O=C(OC(C)(C)C)Nc1c(ccc(c1)C(=O)OCc2c(cccc2)COC)C
0.239852	O=C(OC(C)(C)C)Nc1c(ccc(c1)C(=O)OCc2c(cccc2)COC)C
0.239852	O=C(OC(C)(C)C)Nc1c(ccc(c1)C(=O)OCc2c(cccc2)COC)C
0.239617	Fc1c(ccc(c2c(OC(F)(F)F)cccc2)c1)C(=O)Nc3c(cc(cc3)C(=O)NCC(C)C)C
0.239617	Fc1c(ccc(c2c(OC(F)(F)F)cccc2)c1)C(=O)Nc3c(cc(cc3)C(=O)NCC(C)C)C
0.239617	Fc1c(ccc(c2c(OC(F)(F)F)cccc2)c1)C(=O)Nc3c(cc(cc3)C(=O)NCC(C)C)C
0.239617	Fc1c(ccc(c2c(OC(F)(F)F)cccc2)c1)C(=O)Nc3c(cc(cc3)C(=O)NCC(C)C)C
0.239617	Fc1c(ccc(c2c(OC(F)(F)F)cccc2)c1)C(=O)Nc3c(cc(cc3)C(=O)NCC(C)C)C
0.239617	Fc1c(ccc(c2c(OC(F)(F)F)cccc2)c1)C(=O)Nc3c(cc(cc3)C(=O)NCC(C)C)C
0.239617	Fc1c(ccc(c2c(OC(F)(F)F)cccc2)c1)C(=O)Nc3c(cc(cc3)C(=O)NCC(C)C)C
0.239617	Fc1c(ccc(c2c(OC(F)(F)F)cccc2)c1)C(=O)Nc3c(cc(cc3)C(=O)NCC(C)C)C
0.239544	Clc1ccc(cc1)C=2SC=C(N2)C3CCN(Cc4cnccc4)CC3
0.239544	Clc1ccc(cc1)C=2SC=C(N2)C3CCN(Cc4cnccc4)CC3
0.239544	Clc1ccc(cc1)C=2SC=C(N2)C3CCN(Cc4cnccc4)CC3
0.239544	Clc1ccc(cc1)C=2SC=C(N2)C3CCN(Cc4cnccc4)CC3
0.239544	Clc1ccc(cc1)C=2SC=C(N2)C3CCN(Cc4cnccc4)CC3
0.239544	Clc1ccc(cc1)C=2SC=C(N2)C3CCN(Cc4cnccc4)CC3
0.239544	Clc1ccc(cc1)C=2SC=C(N2)C3CCN(Cc4cnccc4)CC3
0.239544	Clc1ccc(cc1)C=2SC=C(N2)C3CCN(Cc4cnccc4)CC3
0.239544	Clc1ccc(cc1)C=2SC=C(N2)C3CCN(Cc4cnccc4)CC3
0.239544	Clc1ccc(cc1)C=2SC=C(N2)C3CCN(Cc4cnccc4)CC3
0.239057	S(=O)(=O)(Nc1cc(ccc1)C(=O)N)c2c(ccc(c2)C=3N=C(SC3)C)C
0.239057	S(=O)(=O)(Nc1cc(ccc1)C(=O)N)c2c(ccc(c2)C=3N=C(SC3)C)C
0.239057	S(=O)(=O)(Nc1cc(ccc1)C(=O)N)c2c(ccc(c2)C=3N=C(SC3)C)C
0.239057	S(=O)(=O)(Nc1cc(ccc1)C(=O)N)c2c(ccc(c2)C=3N=C(SC3)C)C
0.239057	S(=O)(=O)(Nc1cc(ccc1)C(=O)N)c2c(ccc(c2)C=3N=C(SC3)C)C
0.239057	S(=O)(=O)(Nc1cc(ccc1)C(=O)N)c2c(ccc(c2)C=3N=C(SC3)C)C
0.239057	S(=O)(=O)(Nc1cc(ccc1)C(=O)N)c2c(ccc(c2)C=3N=C(SC3)C)C
0.239057	S(=O)(=O)(Nc1cc(ccc1)C(=O)N)c2c(ccc(c2)C=3N=C(SC3)C)C
0.239057	S(=O)(=O)(Nc1cc(ccc1)C(=O)N)c2c(ccc(c2)C=3N=C(SC3)C)C
0.239057	S(=O)(=O)(Nc1cc(ccc1)C(=O)N)c2c(ccc(c2)C=3N=C(SC3)C)C
0.239044	O=C(Nc1cc(N2N=CC=N2)ccc1)c3ccc(cc3)CC(=O)N(C)C
0.239044	O=C(Nc1cc(N2N=CC=N2)ccc1)c3ccc(cc3)CC(=O)N(C)C
0.239044	O=C(Nc1cc(N2N=CC=N2)ccc1)c3ccc(cc3)CC(=O)N(C)C
0.239044	O=C(Nc1cc(N2N=CC=N2)ccc1)c3ccc(cc3)CC(=O)N(C)C
0.239044	O=C(Nc1cc(N2N=CC=N2)ccc1)c3ccc(cc3)CC(=O)N(C)C
0.239044	O=C(Nc1cc(N2N=CC=N2)ccc1)c3ccc(cc3)CC(=O)N(C)C
0.239044	O=C(Nc1cc(N2N=CC=N2)ccc1)c3ccc(cc3)CC(=O)N(C)C
0.239044	O=C(Nc1cc(N2N=CC=N2)ccc1)c3ccc(cc3)CC(=O)N(C)C
0.239044	O=C(Nc1cc(N2N=CC=N2)ccc1)c3ccc(cc3)CC(=O)N(C)C
0.239044	O=C(Nc1cc(N2N=CC=N2)ccc1)c3ccc(cc3)CC(=O)N(C)C
0.238994	S1C(=NC(c2ccc(cc2)CCC)=C1)NC(=O)c3cc4c(NC(=O)C4(C)C)cc3
0.238938	S1C(=NC(c2c(F)cc(NC(=O)C)cc2)=C1)NC(=O)C3=C(OC(c4cc(OC)ccc4)=C3)C
0.238806	O=C(Nc1c(cc(cc1)C(=O)NCC(C)C)C)c2cc(c(O)cc2)C(=O)C
0.238806	O=C(Nc1c(cc(cc1)C(=O)NCC(C)C)C)c2cc(c(O)cc2)C(=O)C
0.238806	O=C(Nc1c(cc(cc1)C(=O)NCC(C)C)C)c2cc(c(O)cc2)C(=O)C
0.238806	O=C(Nc1c(cc(cc1)C(=O)NCC(C)C)C)c2cc(c(O)cc2)C(=O)C
0.238806	O=C(Nc1c(cc(cc1)C(=O)NCC(C)C)C)c2cc(c(O)cc2)C(=O)C
0.238806	O=C(Nc1c(cc(cc1)C(=O)NCC(C)C)C)c2cc(c(O)cc2)C(=O)C
0.238806	O=C(Nc1c(cc(cc1)C(=O)NCC(C)C)C)c2cc(c(O)cc2)C(=O)C
0.238806	O=C(Nc1c(cc(cc1)C(=O)NCC(C)C)C)c2cc(c(O)cc2)C(=O)C
0.238806	O=C(Nc1c(cc(cc1)C(=O)NCC(C)C)C)c2cc(c(O)cc2)C(=O)C
0.238806	O=C(Nc1c(cc(cc1)C(=O)NCC(C)C)C)c2cc(c(O)cc2)C(=O)C
0.23871	O=C(OC)C=1N(C=C(NC(=O)CN2CCN(c3nc(ncc3)c4ccccc4)CC2)C1)C
0.23871	O=C(OC)C=1N(C=C(NC(=O)CN2CCN(c3nc(ncc3)c4ccccc4)CC2)C1)C
0.23871	O=C(OC)C=1N(C=C(NC(=O)CN2CCN(c3nc(ncc3)c4ccccc4)CC2)C1)C
0.23871	O=C(OC)C=1N(C=C(NC(=O)CN2CCN(c3nc(ncc3)c4ccccc4)CC2)C1)C
0.23871	O=C(OC)C=1N(C=C(NC(=O)CN2CCN(c3nc(ncc3)c4ccccc4)CC2)C1)C
0.23871	O=C(OC)C=1N(C=C(NC(=O)CN2CCN(c3nc(ncc3)c4ccccc4)CC2)C1)C
0.23871	O=C(OC)C=1N(C=C(NC(=O)CN2CCN(c3nc(ncc3)c4ccccc4)CC2)C1)C
0.23871	O=C(OC)C=1N(C=C(NC(=O)CN2CCN(c3nc(ncc3)c4ccccc4)CC2)C1)C
0.23871	O=C(OC)C=1N(C=C(NC(=O)CN2CCN(c3nc(ncc3)c4ccccc4)CC2)C1)C
0.23871	O=C(OC)C=1N(C=C(NC(=O)CN2CCN(c3nc(ncc3)c4ccccc4)CC2)C1)C
0.23871	S1C(=NC(C(=O)Nc2c(F)ccc(c3ccccc3)c2)=C1)N4CCN(C(=O)OC(C)(C)C)CC4
0.238596	Brc1c(ccc(S(=O)(=O)NC(=O)c2cc(Nc3nnc(cc3)C)ccc2)c1)C
0.238596	Brc1c(ccc(S(=O)(=O)NC(=O)c2cc(Nc3nnc(cc3)C)ccc2)c1)C
0.238596	Brc1c(ccc(S(=O)(=O)NC(=O)c2cc(Nc3nnc(cc3)C)ccc2)c1)C
0.238596	Brc1c(ccc(S(=O)(=O)NC(=O)c2cc(Nc3nnc(cc3)C)ccc2)c1)C
0.238596	Brc1c(ccc(S(=O)(=O)NC(=O)c2cc(Nc3nnc(cc3)C)ccc2)c1)C
0.238596	Brc1c(ccc(S(=O)(=O)NC(=O)c2cc(Nc3nnc(cc3)C)ccc2)c1)C
0.238462	Clc1c(cc(cc1)C(=O)Nc2cc(Cl)c(cc2)CC)C(F)(F)F
0.238462	Clc1c(cc(cc1)C(=O)Nc2cc(Cl)c(cc2)CC)C(F)(F)F
0.238462	Clc1c(cc(cc1)C(=O)Nc2cc(Cl)c(cc2)CC)C(F)(F)F
0.238462	Clc1c(cc(cc1)C(=O)Nc2cc(Cl)c(cc2)CC)C(F)(F)F
0.238462	Clc1c(cc(cc1)C(=O)Nc2cc(Cl)c(cc2)CC)C(F)(F)F
0.238462	Clc1c(cc(cc1)C(=O)Nc2cc(Cl)c(cc2)CC)C(F)(F)F
0.238462	Clc1c(cc(cc1)C(=O)Nc2cc(Cl)c(cc2)CC)C(F)(F)F
0.238462	Clc1c(cc(cc1)C(=O)Nc2cc(Cl)c(cc2)CC)C(F)(F)F
0.238462	Clc1c(cc(cc1)C(=O)Nc2cc(Cl)c(cc2)CC)C(F)(F)F
0.238462	Clc1c(cc(cc1)C(=O)Nc2cc(Cl)c(cc2)CC)C(F)(F)F
0.237918	Clc1c(cc(cc1)C(=O)Nc2c(cc(cc2)C(=O)NCC(C)C)C)C(F)(F)F
0.237918	Clc1c(cc(cc1)C(=O)Nc2c(cc(cc2)C(=O)NCC(C)C)C)C(F)(F)F
0.237918	Clc1c(cc(cc1)C(=O)Nc2c(cc(cc2)C(=O)NCC(C)C)C)C(F)(F)F
0.237918	Clc1c(cc(cc1)C(=O)Nc2c(cc(cc2)C(=O)NCC(C)C)C)C(F)(F)F
0.237918	Clc1c(cc(cc1)C(=O)Nc2c(cc(cc2)C(=O)NCC(C)C)C)C(F)(F)F
0.237918	Clc1c(cc(cc1)C(=O)Nc2c(cc(cc2)C(=O)NCC(C)C)C)C(F)(F)F
0.237918	Clc1c(cc(cc1)C(=O)Nc2c(cc(cc2)C(=O)NCC(C)C)C)C(F)(F)F
0.237918	Clc1c(cc(cc1)C(=O)Nc2c(cc(cc2)C(=O)NCC(C)C)C)C(F)(F)F
0.237918	Clc1c(cc(cc1)C(=O)Nc2c(cc(cc2)C(=O)NCC(C)C)C)C(F)(F)F
0.237918	Clc1c(cc(cc1)C(=O)Nc2c(cc(cc2)C(=O)NCC(C)C)C)C(F)(F)F
0.237864	Fc1ccc(cc1)C(=O)Nc2ccc(cc2)CN
0.237864	Fc1ccc(NC(=O)c2ccc(cc2)CN)cc1
0.237864	Fc1ccc(NC(=O)c2ccc(cc2)CN)cc1
0.237864	Fc1ccc(NC(=O)c2ccc(cc2)CN)cc1
0.237864	Fc1ccc(NC(=O)c2ccc(cc2)CN)cc1
0.237864	Fc1ccc(NC(=O)c2ccc(cc2)CN)cc1
0.237864	Fc1ccc(NC(=O)c2ccc(cc2)CN)cc1
0.237864	Fc1ccc(NC(=O)c2ccc(cc2)CN)cc1
0.237864	Fc1ccc(NC(=O)c2ccc(cc2)CN)cc1
0.237864	Fc1ccc(NC(=O)c2ccc(cc2)CN)cc1
0.237864	Fc1ccc(NC(=O)c2ccc(cc2)CN)cc1
0.237785	Fc1c(ccc(c2c(OC(F)(F)F)cccc2)c1)C(=O)Nc3ccc(NC(=O)NC4CCN(CC4)C)cc3
[truncated: 8,001 more rows]
