# Supplementary material for: Galileo: Three-dimensional searching in large combinatorial fragment spaces on the example of pharmacophores
Source: J Comput Aided Mol Des. 2022 Nov 24;37(1):1–16. doi: 10.1007/s10822-022-00485-y (PMC10032335; doi:10.1007/s10822-022-00485-y)
Supplement: Supplementary file 4 — Supplementary file 3a [file 10822_2022_485_MOESM3_ESMa.zip › Imatinib_Galileo/10/out_5.csv]

Score	SMILES
0.43038	O=C(OC(C)(C)C)Nc1c(ccc(c1)C(=O)Nc2ccc(cc2)CN3CCCCC3)C
0.43038	O=C(OC(C)(C)C)Nc1c(ccc(c1)C(=O)Nc2ccc(cc2)CN3CCCCC3)C
0.43038	O=C(OC(C)(C)C)Nc1c(ccc(c1)C(=O)Nc2ccc(cc2)CN3CCCCC3)C
0.43038	O=C(OC(C)(C)C)Nc1c(ccc(c1)C(=O)Nc2ccc(cc2)CN3CCCCC3)C
0.43038	O=C(OC(C)(C)C)Nc1c(ccc(c1)C(=O)Nc2ccc(cc2)CN3CCCCC3)C
0.43038	O=C(OC(C)(C)C)Nc1c(ccc(c1)C(=O)Nc2ccc(cc2)CN3CCCCC3)C
0.43038	O=C(OC(C)(C)C)Nc1c(ccc(c1)C(=O)Nc2ccc(cc2)CN3CCCCC3)C
0.43038	O=C(OC(C)(C)C)Nc1c(ccc(c1)C(=O)Nc2ccc(cc2)CN3CCCCC3)C
0.43038	O=C(OC(C)(C)C)Nc1c(ccc(c1)C(=O)Nc2ccc(cc2)CN3CCCCC3)C
0.43038	O=C(OC(C)(C)C)Nc1c(ccc(c1)C(=O)Nc2ccc(cc2)CN3CCCCC3)C
0.4	Brc1cc(NC(=O)c2ccc(OC)cc2)c(cc1)C(=O)Nc3cc(ccc3)CN4CCN(CC4)C
0.4	Brc1cc(NC(=O)c2ccc(OC)cc2)c(cc1)C(=O)Nc3cc(ccc3)CN4CCN(CC4)C
0.4	Brc1cc(NC(=O)c2ccc(OC)cc2)c(cc1)C(=O)Nc3cc(ccc3)CN4CCN(CC4)C
0.4	Brc1cc(NC(=O)c2ccc(OC)cc2)c(cc1)C(=O)Nc3cc(ccc3)CN4CCN(CC4)C
0.4	Brc1cc(NC(=O)c2ccc(OC)cc2)c(cc1)C(=O)Nc3cc(ccc3)CN4CCN(CC4)C
0.4	Brc1cc(NC(=O)c2ccc(OC)cc2)c(cc1)C(=O)Nc3cc(ccc3)CN4CCN(CC4)C
0.4	Brc1cc(NC(=O)c2ccc(OC)cc2)c(cc1)C(=O)Nc3cc(ccc3)CN4CCN(CC4)C
0.4	Brc1cc(NC(=O)c2ccc(OC)cc2)c(cc1)C(=O)Nc3cc(ccc3)CN4CCN(CC4)C
0.4	Brc1cc(NC(=O)c2ccc(OC)cc2)c(cc1)C(=O)Nc3cc(ccc3)CN4CCN(CC4)C
0.4	Brc1cc(NC(=O)c2ccc(OC)cc2)c(cc1)C(=O)Nc3cc(ccc3)CN4CCN(CC4)C
0.384615	O=C(Nc1cc(c2cnccc2)ccc1)c3ccc(cc3)C=4ON=C(N4)C
0.384615	O=C(Nc1cc(c2cnccc2)ccc1)c3ccc(cc3)C=4ON=C(N4)C
0.384615	O=C(Nc1cc(c2cnccc2)ccc1)c3ccc(cc3)C=4ON=C(N4)C
0.384615	O=C(Nc1cc(c2cnccc2)ccc1)c3ccc(cc3)C=4ON=C(N4)C
0.384615	O=C(Nc1cc(c2cnccc2)ccc1)c3ccc(cc3)C=4ON=C(N4)C
0.376147	O=C(Nc1cc(NC(=O)C=O)c(cc1)C)c2ccccc2
0.376147	O=C(Nc1cc(NC(=O)C=O)c(cc1)C)c2ccccc2
0.376147	O=C(Nc1cc(NC(=O)C=O)c(cc1)C)c2ccccc2
0.376147	O=C(Nc1cc(NC(=O)C=O)c(cc1)C)c2ccccc2
0.376147	O=C(Nc1cc(NC(=O)C=O)c(cc1)C)c2ccccc2
0.376147	O=C(Nc1cc(NC(=O)C=O)c(cc1)C)c2ccccc2
0.376147	O=C(Nc1cc(NC(=O)C=O)c(cc1)C)c2ccccc2
0.376147	O=C(Nc1cc(NC(=O)C=O)c(cc1)C)c2ccccc2
0.376147	O=C(Nc1cc(NC(=O)C=O)c(cc1)C)c2ccccc2
0.376147	O=C(Nc1cc(NC(=O)C=O)c(cc1)C)c2ccccc2
0.365462	S(=O)(=O)(Nc1c(cccc1)C)c2ccc(cc2)C(=O)Nc3ccc(cc3)CN4CCCCC4
0.365462	S(=O)(=O)(Nc1c(cccc1)C)c2ccc(cc2)C(=O)Nc3ccc(cc3)CN4CCCCC4
0.365462	S(=O)(=O)(Nc1c(cccc1)C)c2ccc(cc2)C(=O)Nc3ccc(cc3)CN4CCCCC4
0.365462	S(=O)(=O)(Nc1c(cccc1)C)c2ccc(cc2)C(=O)Nc3ccc(cc3)CN4CCCCC4
0.365462	S(=O)(=O)(Nc1c(cccc1)C)c2ccc(cc2)C(=O)Nc3ccc(cc3)CN4CCCCC4
0.365462	S(=O)(=O)(Nc1c(cccc1)C)c2ccc(cc2)C(=O)Nc3ccc(cc3)CN4CCCCC4
0.365462	S(=O)(=O)(Nc1c(cccc1)C)c2ccc(cc2)C(=O)Nc3ccc(cc3)CN4CCCCC4
0.365462	S(=O)(=O)(Nc1c(cccc1)C)c2ccc(cc2)C(=O)Nc3ccc(cc3)CN4CCCCC4
0.365462	S(=O)(=O)(Nc1c(cccc1)C)c2ccc(cc2)C(=O)Nc3ccc(cc3)CN4CCCCC4
0.365462	S(=O)(=O)(Nc1c(cccc1)C)c2ccc(cc2)C(=O)Nc3ccc(cc3)CN4CCCCC4
0.364807	Clc1c(ccc(F)c1)CN2CCN(Cc3ccc(cc3)C(=O)Nc4ccccc4)CC2
0.362934	O=C(Nc1cc(ccc1)CN2C(=O)CCCC2)c3ccc(cc3)C=4N=CNC4
0.362934	O=C(Nc1cc(ccc1)CN2C(=O)CCCC2)c3ccc(cc3)C=4N=CNC4
0.362934	O=C(Nc1cc(ccc1)CN2C(=O)CCCC2)c3ccc(cc3)C=4N=CNC4
0.362934	O=C(Nc1cc(ccc1)CN2C(=O)CCCC2)c3ccc(cc3)C=4N=CNC4
0.362934	O=C(Nc1cc(ccc1)CN2C(=O)CCCC2)c3ccc(cc3)C=4N=CNC4
0.362934	O=C(Nc1cc(ccc1)CN2C(=O)CCCC2)c3ccc(cc3)C=4N=CNC4
0.362934	O=C(Nc1cc(ccc1)CN2C(=O)CCCC2)c3ccc(cc3)C=4N=CNC4
0.362934	O=C(Nc1cc(ccc1)CN2C(=O)CCCC2)c3ccc(cc3)C=4N=CNC4
0.362934	O=C(Nc1cc(ccc1)CN2C(=O)CCCC2)c3ccc(cc3)C=4N=CNC4
0.362934	O=C(Nc1cc(ccc1)CN2C(=O)CCCC2)c3ccc(cc3)C=4N=CNC4
0.359848	O=C(Nc1c(ccc(c1)CO)C)c2cc(ccc2)C3=NOC(=N3)C4CC4
0.359259	O=C(OC(C)(C)C)Nc1c(ccc(c1)C(=O)Nc2nccc(c2)C3=NNC(=N3)C)C
0.359259	O=C(OC(C)(C)C)Nc1c(ccc(c1)C(=O)Nc2nccc(c2)C3=NNC(=N3)C)C
0.359259	O=C(OC(C)(C)C)Nc1c(ccc(c1)C(=O)Nc2nccc(c2)C3=NNC(=N3)C)C
0.359259	O=C(OC(C)(C)C)Nc1c(ccc(c1)C(=O)Nc2nccc(c2)C3=NNC(=N3)C)C
0.359259	O=C(OC(C)(C)C)Nc1c(ccc(c1)C(=O)Nc2nccc(c2)C3=NNC(=N3)C)C
0.359259	O=C(OC(C)(C)C)Nc1c(ccc(c1)C(=O)Nc2nccc(c2)C3=NNC(=N3)C)C
0.359259	O=C(OC(C)(C)C)Nc1c(ccc(c1)C(=O)Nc2nccc(c2)C3=NNC(=N3)C)C
0.359259	O=C(OC(C)(C)C)Nc1c(ccc(c1)C(=O)Nc2nccc(c2)C3=NNC(=N3)C)C
0.359259	O=C(OC(C)(C)C)Nc1c(ccc(c1)C(=O)Nc2nccc(c2)C3=NNC(=N3)C)C
0.359259	O=C(OC(C)(C)C)Nc1c(ccc(c1)C(=O)Nc2nccc(c2)C3=NNC(=N3)C)C
0.358268	Brc1cc(F)c(cc1)CN2CCN(CC(=O)Nc3cc(c4cnccc4)ccc3)CC2
0.358268	Brc1cc(F)c(cc1)CN2CCN(CC(=O)Nc3cc(c4cnccc4)ccc3)CC2
0.358268	Brc1cc(F)c(cc1)CN2CCN(CC(=O)Nc3cc(c4cnccc4)ccc3)CC2
0.358268	Brc1cc(F)c(cc1)CN2CCN(CC(=O)Nc3cc(c4cnccc4)ccc3)CC2
0.358268	Brc1cc(F)c(cc1)CN2CCN(CC(=O)Nc3cc(c4cnccc4)ccc3)CC2
0.358268	Brc1cc(F)c(cc1)CN2CCN(CC(=O)Nc3cc(c4cnccc4)ccc3)CC2
0.358268	Brc1cc(F)c(cc1)CN2CCN(CC(=O)Nc3cc(c4cnccc4)ccc3)CC2
0.358268	Brc1cc(F)c(cc1)CN2CCN(CC(=O)Nc3cc(c4cnccc4)ccc3)CC2
0.358268	Brc1cc(F)c(cc1)CN2CCN(CC(=O)Nc3cc(c4cnccc4)ccc3)CC2
0.358268	Brc1cc(F)c(cc1)CN2CCN(CC(=O)Nc3cc(c4cnccc4)ccc3)CC2
0.357143	Clc1c(Cl)ccc(c1)C(=O)Nc2ccc(cc2)CN3CCCCC3
0.357143	Clc1c(Cl)ccc(c1)C(=O)Nc2ccc(cc2)CN3CCCCC3
0.357143	Clc1c(Cl)ccc(c1)C(=O)Nc2ccc(cc2)CN3CCCCC3
0.357143	Clc1c(Cl)ccc(c1)C(=O)Nc2ccc(cc2)CN3CCCCC3
0.357143	Clc1c(Cl)ccc(c1)C(=O)Nc2ccc(cc2)CN3CCCCC3
0.357143	Clc1c(Cl)ccc(c1)C(=O)Nc2ccc(cc2)CN3CCCCC3
0.357143	Clc1c(Cl)ccc(c1)C(=O)Nc2ccc(cc2)CN3CCCCC3
0.357143	Clc1c(Cl)ccc(c1)C(=O)Nc2ccc(cc2)CN3CCCCC3
0.357143	Clc1c(Cl)ccc(c1)C(=O)Nc2ccc(cc2)CN3CCCCC3
0.357143	Clc1c(Cl)ccc(c1)C(=O)Nc2ccc(cc2)CN3CCCCC3
0.353791	Brc1cc(ccc1)C=2N=C(SC2)NC(=O)c3cc(NC(=O)OC(C)(C)C)c(cc3)C
0.353791	Brc1cc(ccc1)C=2N=C(SC2)NC(=O)c3cc(NC(=O)OC(C)(C)C)c(cc3)C
0.353791	Brc1cc(ccc1)C=2N=C(SC2)NC(=O)c3cc(NC(=O)OC(C)(C)C)c(cc3)C
0.353791	Brc1cc(ccc1)C=2N=C(SC2)NC(=O)c3cc(NC(=O)OC(C)(C)C)c(cc3)C
0.353791	Brc1cc(ccc1)C=2N=C(SC2)NC(=O)c3cc(NC(=O)OC(C)(C)C)c(cc3)C
0.353791	Brc1cc(ccc1)C=2N=C(SC2)NC(=O)c3cc(NC(=O)OC(C)(C)C)c(cc3)C
0.353791	Brc1cc(ccc1)C=2N=C(SC2)NC(=O)c3cc(NC(=O)OC(C)(C)C)c(cc3)C
0.353791	Brc1cc(ccc1)C=2N=C(SC2)NC(=O)c3cc(NC(=O)OC(C)(C)C)c(cc3)C
0.353791	Brc1cc(ccc1)C=2N=C(SC2)NC(=O)c3cc(NC(=O)OC(C)(C)C)c(cc3)C
0.353791	Brc1cc(ccc1)C=2N=C(SC2)NC(=O)c3cc(NC(=O)OC(C)(C)C)c(cc3)C
0.352941	FC(F)Oc1c(NC(=O)C(=O)Nc2c(ccc(NC(=O)c3ccccc3)c2)C)ccc(N4CCN(CC4)C)c1
0.352941	FC(F)Oc1c(NC(=O)C(=O)Nc2c(ccc(NC(=O)c3ccccc3)c2)C)ccc(N4CCN(CC4)C)c1
0.352941	FC(F)Oc1c(NC(=O)C(=O)Nc2c(ccc(NC(=O)c3ccccc3)c2)C)ccc(N4CCN(CC4)C)c1
0.352941	FC(F)Oc1c(NC(=O)C(=O)Nc2c(ccc(NC(=O)c3ccccc3)c2)C)ccc(N4CCN(CC4)C)c1
0.352941	FC(F)Oc1c(NC(=O)C(=O)Nc2c(ccc(NC(=O)c3ccccc3)c2)C)ccc(N4CCN(CC4)C)c1
0.352941	FC(F)Oc1c(NC(=O)C(=O)Nc2c(ccc(NC(=O)c3ccccc3)c2)C)ccc(N4CCN(CC4)C)c1
0.352941	FC(F)Oc1c(NC(=O)C(=O)Nc2c(ccc(NC(=O)c3ccccc3)c2)C)ccc(N4CCN(CC4)C)c1
0.352941	FC(F)Oc1c(NC(=O)C(=O)Nc2c(ccc(NC(=O)c3ccccc3)c2)C)ccc(N4CCN(CC4)C)c1
0.352941	FC(F)Oc1c(NC(=O)C(=O)Nc2c(ccc(NC(=O)c3ccccc3)c2)C)ccc(N4CCN(CC4)C)c1
0.352941	FC(F)Oc1c(NC(=O)C(=O)Nc2c(ccc(NC(=O)c3ccccc3)c2)C)ccc(N4CCN(CC4)C)c1
0.348	Fc1c(ccc(c1)C=2N=NNN2)C(=O)Nc3ccc(cc3)CN4CCCCC4
0.348	Fc1c(ccc(c1)C=2N=NNN2)C(=O)Nc3ccc(cc3)CN4CCCCC4
0.348	Fc1c(ccc(c1)C=2N=NNN2)C(=O)Nc3ccc(cc3)CN4CCCCC4
0.348	Fc1c(ccc(c1)C=2N=NNN2)C(=O)Nc3ccc(cc3)CN4CCCCC4
0.348	Fc1c(ccc(c1)C=2N=NNN2)C(=O)Nc3ccc(cc3)CN4CCCCC4
0.348	Fc1c(ccc(c1)C=2N=NNN2)C(=O)Nc3ccc(cc3)CN4CCCCC4
0.348	Fc1c(ccc(c1)C=2N=NNN2)C(=O)Nc3ccc(cc3)CN4CCCCC4
0.348	Fc1c(ccc(c1)C=2N=NNN2)C(=O)Nc3ccc(cc3)CN4CCCCC4
0.348	Fc1c(ccc(c1)C=2N=NNN2)C(=O)Nc3ccc(cc3)CN4CCCCC4
0.348	Fc1c(ccc(c1)C=2N=NNN2)C(=O)Nc3ccc(cc3)CN4CCCCC4
0.347619	Fc1ccc(cc1)CN2CCN(Cc3ccc(cc3)C(=O)Nc4ccccc4)CCC2
0.347619	Fc1ccc(cc1)CN2CCN(Cc3ccc(cc3)C(=O)Nc4ccccc4)CCC2
0.342742	O=C(Nc1cc(c(cc1)CC)C)c2ccc(cc2)C=3ON=C(N3)C
0.342742	O=C(Nc1cc(c(cc1)CC)C)c2ccc(cc2)C=3ON=C(N3)C
0.342742	O=C(Nc1cc(c(cc1)CC)C)c2ccc(cc2)C=3ON=C(N3)C
0.342742	O=C(Nc1cc(c(cc1)CC)C)c2ccc(cc2)C=3ON=C(N3)C
0.342742	O=C(Nc1cc(c(cc1)CC)C)c2ccc(cc2)C=3ON=C(N3)C
0.342742	O=C(Nc1cc(c(cc1)CC)C)c2ccc(cc2)C=3ON=C(N3)C
0.342742	O=C(Nc1cc(c(cc1)CC)C)c2ccc(cc2)C=3ON=C(N3)C
0.342742	O=C(Nc1cc(c(cc1)CC)C)c2ccc(cc2)C=3ON=C(N3)C
0.342742	O=C(Nc1cc(c(cc1)CC)C)c2ccc(cc2)C=3ON=C(N3)C
0.342742	O=C(Nc1cc(c(cc1)CC)C)c2ccc(cc2)C=3ON=C(N3)C
0.34127	Ic1c(cccc1)C(=O)Nc2c(ccc(NC(=O)c3cc(ccc3)CN)c2)C
0.34127	Ic1c(cccc1)C(=O)Nc2c(ccc(NC(=O)c3cc(ccc3)CN)c2)C
0.34127	Ic1c(cccc1)C(=O)Nc2c(ccc(NC(=O)c3cc(ccc3)CN)c2)C
0.34127	Ic1c(cccc1)C(=O)Nc2c(ccc(NC(=O)c3cc(ccc3)CN)c2)C
0.33913	Fc1c(cc(cc1C)C(=O)Nc2cc(c3cnccc3)ccc2)C
0.3379	O=C(O)c1cc(NC(=O)c2ccccc2)c(cc1)C
0.3379	O=C(O)c1cc(NC(=O)c2ccccc2)c(cc1)C
0.3379	O=C(O)c1cc(NC(=O)c2ccccc2)c(cc1)C
0.3379	O=C(O)c1cc(NC(=O)c2ccccc2)c(cc1)C
0.3379	O=C(O)c1cc(NC(=O)c2ccccc2)c(cc1)C
0.3379	O=C(O)c1cc(NC(=O)c2ccccc2)c(cc1)C
0.3379	O=C(O)c1cc(NC(=O)c2ccccc2)c(cc1)C
0.3379	O=C(O)c1cc(NC(=O)c2ccccc2)c(cc1)C
0.3379	O=C(O)c1cc(NC(=O)c2ccccc2)c(cc1)C
0.3379	O=C(O)c1cc(NC(=O)c2ccccc2)c(cc1)C
0.334532	O=C(OC(C)(C)C)Nc1c(ccc(c1)C(=O)NC2CCN(Cc3cc(OC)ccc3)CC2)C
0.334532	O=C(OC(C)(C)C)Nc1c(ccc(c1)C(=O)NC2CCN(Cc3cc(OC)ccc3)CC2)C
0.334532	O=C(OC(C)(C)C)Nc1c(ccc(c1)C(=O)NC2CCN(Cc3cc(OC)ccc3)CC2)C
0.334532	O=C(OC(C)(C)C)Nc1c(ccc(c1)C(=O)NC2CCN(Cc3cc(OC)ccc3)CC2)C
0.334532	O=C(OC(C)(C)C)Nc1c(ccc(c1)C(=O)NC2CCN(Cc3cc(OC)ccc3)CC2)C
0.334532	O=C(OC(C)(C)C)Nc1c(ccc(c1)C(=O)NC2CCN(Cc3cc(C#N)ccc3)CC2)C
0.334532	O=C(OC(C)(C)C)Nc1c(ccc(c1)C(=O)NC2CCN(Cc3cc(C#N)ccc3)CC2)C
0.334532	O=C(OC(C)(C)C)Nc1c(ccc(c1)C(=O)NC2CCN(Cc3cc(C#N)ccc3)CC2)C
0.334532	O=C(OC(C)(C)C)Nc1c(ccc(c1)C(=O)NC2CCN(Cc3cc(C#N)ccc3)CC2)C
0.334532	O=C(OC(C)(C)C)Nc1c(ccc(c1)C(=O)NC2CCN(Cc3cc(C#N)ccc3)CC2)C
0.334532	O=C(OC(C)(C)C)Nc1c(ccc(c1)C(=O)NC2CCN(Cc3cc(C#N)ccc3)CC2)C
0.334532	O=C(OC(C)(C)C)Nc1c(ccc(c1)C(=O)NC2CCN(Cc3cc(C#N)ccc3)CC2)C
0.334532	O=C(OC(C)(C)C)Nc1c(ccc(c1)C(=O)NC2CCN(Cc3cc(C#N)ccc3)CC2)C
0.334532	O=C(OC(C)(C)C)Nc1c(ccc(c1)C(=O)NC2CCN(Cc3cc(C#N)ccc3)CC2)C
0.334532	O=C(OC(C)(C)C)Nc1c(ccc(c1)C(=O)NC2CCN(Cc3cc(C#N)ccc3)CC2)C
0.333333	O=C(OC(C)(C)C)NCc1cc(c2cc(ccc2)C(=O)Nc3c(ccc(c3)CO)C)ccc1
0.333333	O=C(OC(C)(C)C)NCc1cc(c2cc(ccc2)C(=O)Nc3c(ccc(c3)CO)C)ccc1
0.333333	O=C(OC(C)(C)C)NCc1cc(c2cc(ccc2)C(=O)Nc3c(ccc(c3)CO)C)ccc1
0.33195	FC(F)Oc1nccc(c1)C(=O)Nc2cc(c3cnccc3)ccc2
0.33195	FC(F)Oc1nccc(c1)C(=O)Nc2cc(c3cnccc3)ccc2
0.33195	FC(F)Oc1nccc(c1)C(=O)Nc2cc(c3cnccc3)ccc2
0.33195	FC(F)Oc1nccc(c1)C(=O)Nc2cc(c3cnccc3)ccc2
0.33195	FC(F)Oc1nccc(c1)C(=O)Nc2cc(c3cnccc3)ccc2
0.33195	FC(F)Oc1nccc(c1)C(=O)Nc2cc(c3cnccc3)ccc2
0.33195	FC(F)Oc1nccc(c1)C(=O)Nc2cc(c3cnccc3)ccc2
0.33195	FC(F)Oc1nccc(c1)C(=O)Nc2cc(c3cnccc3)ccc2
0.33195	FC(F)Oc1nccc(c1)C(=O)Nc2cc(c3cnccc3)ccc2
0.33195	FC(F)Oc1nccc(c1)C(=O)Nc2cc(c3cnccc3)ccc2
0.330579	Brc1ncc(cc1C)C(=O)Nc2cc(c3cnccc3)ccc2
0.330579	Brc1ncc(cc1C)C(=O)Nc2cc(c3cnccc3)ccc2
0.330579	Brc1ncc(cc1C)C(=O)Nc2cc(c3cnccc3)ccc2
0.330579	Brc1ncc(cc1C)C(=O)Nc2cc(c3cnccc3)ccc2
0.330579	Brc1ncc(cc1C)C(=O)Nc2cc(c3cnccc3)ccc2
0.330579	Brc1ncc(cc1C)C(=O)Nc2cc(c3cnccc3)ccc2
0.330579	Brc1ncc(cc1C)C(=O)Nc2cc(c3cnccc3)ccc2
0.330579	Brc1ncc(cc1C)C(=O)Nc2cc(c3cnccc3)ccc2
0.330579	Brc1ncc(cc1C)C(=O)Nc2cc(c3cnccc3)ccc2
0.330579	Brc1ncc(cc1C)C(=O)Nc2cc(c3cnccc3)ccc2
0.327801	O=C(Nc1c(ccc(c1)CO)C)C2=CNC(=O)C=C2
0.325843	Clc1c(ccc(NC(=O)c2cc(OC(F)F)ncc2)c1)CN3CCOCC3
0.325843	Clc1c(ccc(NC(=O)c2cc(OC(F)F)ncc2)c1)CN3CCOCC3
0.325843	Clc1c(ccc(NC(=O)c2cc(OC(F)F)ncc2)c1)CN3CCOCC3
0.325843	Clc1c(ccc(NC(=O)c2cc(OC(F)F)ncc2)c1)CN3CCOCC3
0.325843	Clc1c(ccc(NC(=O)c2cc(OC(F)F)ncc2)c1)CN3CCOCC3
0.325843	Clc1c(ccc(NC(=O)c2cc(OC(F)F)ncc2)c1)CN3CCOCC3
0.325843	Clc1c(ccc(NC(=O)c2cc(OC(F)F)ncc2)c1)CN3CCOCC3
0.325843	Clc1c(ccc(NC(=O)c2cc(OC(F)F)ncc2)c1)CN3CCOCC3
0.325843	Clc1c(ccc(NC(=O)c2cc(OC(F)F)ncc2)c1)CN3CCOCC3
0.325843	Clc1c(ccc(NC(=O)c2cc(OC(F)F)ncc2)c1)CN3CCOCC3
0.321285	Brc1ccc(Oc2c(F)cc(cc2)C(=O)Nc3ccc(cc3)CN4CCCCC4)cc1
0.321285	Brc1ccc(Oc2c(F)cc(cc2)C(=O)Nc3ccc(cc3)CN4CCCCC4)cc1
0.321285	Brc1ccc(Oc2c(F)cc(cc2)C(=O)Nc3ccc(cc3)CN4CCCCC4)cc1
0.321285	Brc1ccc(Oc2c(F)cc(cc2)C(=O)Nc3ccc(cc3)CN4CCCCC4)cc1
0.321285	Brc1ccc(Oc2c(F)cc(cc2)C(=O)Nc3ccc(cc3)CN4CCCCC4)cc1
0.321285	Brc1ccc(Oc2c(F)cc(cc2)C(=O)Nc3ccc(cc3)CN4CCCCC4)cc1
0.321285	Brc1ccc(Oc2c(F)cc(cc2)C(=O)Nc3ccc(cc3)CN4CCCCC4)cc1
0.321285	Brc1ccc(Oc2c(F)cc(cc2)C(=O)Nc3ccc(cc3)CN4CCCCC4)cc1
0.321285	Brc1ccc(Oc2c(F)cc(cc2)C(=O)Nc3ccc(cc3)CN4CCCCC4)cc1
0.321285	Brc1ccc(Oc2c(F)cc(cc2)C(=O)Nc3ccc(cc3)CN4CCCCC4)cc1
0.320158	O=C(Nc1ccccc1)c2ccc(cc2)CN3Cc4c(ccc(O)c4)CC3
0.320158	O=C(Nc1ccccc1)c2ccc(cc2)CN3Cc4c(ccc(O)c4)CC3
0.320158	O=C(Nc1ccccc1)c2ccc(cc2)CN3Cc4c(ccc(O)c4)CC3
0.320158	O=C(Nc1ccccc1)c2ccc(cc2)CN3Cc4c(ccc(O)c4)CC3
0.320158	O=C(Nc1ccccc1)c2ccc(cc2)CN3Cc4c(ccc(O)c4)CC3
0.320158	O=C(Nc1ccccc1)c2ccc(cc2)CN3Cc4c(ccc(O)c4)CC3
0.320158	O=C(Nc1ccccc1)c2ccc(cc2)CN3Cc4c(ccc(O)c4)CC3
0.320158	O=C(Nc1ccccc1)c2ccc(cc2)CN3Cc4c(ccc(O)c4)CC3
0.320158	O=C(Nc1ccccc1)c2ccc(cc2)CN3Cc4c(ccc(O)c4)CC3
0.320158	O=C(Nc1ccccc1)c2ccc(cc2)CN3Cc4c(ccc(O)c4)CC3
0.319703	O=C(Nc1cc(c2cnccc2)ccc1)c3c(c4c(cccc4)C)ccc(OC)c3
0.319703	O=C(Nc1cc(c2cnccc2)ccc1)c3c(c4c(cccc4)C)ccc(OC)c3
0.319703	O=C(Nc1cc(c2cnccc2)ccc1)c3c(c4c(cccc4)C)ccc(OC)c3
0.319703	O=C(Nc1cc(c2cnccc2)ccc1)c3c(c4c(cccc4)C)ccc(OC)c3
0.319703	O=C(Nc1cc(c2cnccc2)ccc1)c3c(c4c(cccc4)C)ccc(OC)c3
0.319703	O=C(Nc1cc(c2cnccc2)ccc1)c3c(c4c(cccc4)C)ccc(OC)c3
0.319703	O=C(Nc1cc(c2cnccc2)ccc1)c3c(c4c(cccc4)C)ccc(OC)c3
0.319703	O=C(Nc1cc(c2cnccc2)ccc1)c3c(c4c(cccc4)C)ccc(OC)c3
0.319703	O=C(Nc1cc(c2cnccc2)ccc1)c3c(c4c(cccc4)C)ccc(OC)c3
0.319703	O=C(Nc1cc(c2cnccc2)ccc1)c3c(c4c(cccc4)C)ccc(OC)c3
0.318725	Clc1c(OCc2cnccc2)ccc(NC(=O)c3ccc(C#N)cc3)c1
0.318725	Clc1c(OCc2cnccc2)ccc(NC(=O)c3ccc(C#N)cc3)c1
0.318725	Clc1c(OCc2cnccc2)ccc(NC(=O)c3ccc(C#N)cc3)c1
0.318725	Clc1c(OCc2cnccc2)ccc(NC(=O)c3ccc(C#N)cc3)c1
0.318725	Clc1c(OCc2cnccc2)ccc(NC(=O)c3ccc(C#N)cc3)c1
0.318725	Clc1c(OCc2cnccc2)ccc(NC(=O)c3ccc(C#N)cc3)c1
0.318725	Clc1c(OCc2cnccc2)ccc(NC(=O)c3ccc(C#N)cc3)c1
0.318725	Clc1c(OCc2cnccc2)ccc(NC(=O)c3ccc(C#N)cc3)c1
0.318725	Clc1c(OCc2cnccc2)ccc(NC(=O)c3ccc(C#N)cc3)c1
0.318725	Clc1c(OCc2cnccc2)ccc(NC(=O)c3ccc(C#N)cc3)c1
0.318519	FC(F)(F)COc1ncc(cc1)C(=O)Nc2cc(c(N3CCN(CC3)C)cc2)C
0.318519	FC(F)(F)COc1ncc(cc1)C(=O)Nc2cc(c(N3CCN(CC3)C)cc2)C
0.318519	FC(F)(F)COc1ncc(cc1)C(=O)Nc2cc(c(N3CCN(CC3)C)cc2)C
0.318519	FC(F)(F)COc1ncc(cc1)C(=O)Nc2cc(c(N3CCN(CC3)C)cc2)C
0.318519	FC(F)(F)COc1ncc(cc1)C(=O)Nc2cc(c(N3CCN(CC3)C)cc2)C
0.318519	FC(F)(F)COc1ncc(cc1)C(=O)Nc2cc(c(N3CCN(CC3)C)cc2)C
0.318519	FC(F)(F)COc1ncc(cc1)C(=O)Nc2cc(c(N3CCN(CC3)C)cc2)C
0.318519	FC(F)(F)COc1ncc(cc1)C(=O)Nc2cc(c(N3CCN(CC3)C)cc2)C
0.318519	FC(F)(F)COc1ncc(cc1)C(=O)Nc2cc(c(N3CCN(CC3)C)cc2)C
0.318519	FC(F)(F)COc1ncc(cc1)C(=O)Nc2cc(c(N3CCN(CC3)C)cc2)C
0.318352	FC(F)(F)Oc1c(cc(cc1)C(=O)Nc2ccc(cc2)CN3CC(CCC3)C)C
0.318352	FC(F)(F)Oc1c(cc(cc1)C(=O)Nc2ccc(cc2)CN3CC(CCC3)C)C
0.318352	FC(F)(F)Oc1c(cc(cc1)C(=O)Nc2ccc(cc2)CN3CC(CCC3)C)C
0.318352	FC(F)(F)Oc1c(cc(cc1)C(=O)Nc2ccc(cc2)CN3CC(CCC3)C)C
0.318352	FC(F)(F)Oc1c(cc(cc1)C(=O)Nc2ccc(cc2)CN3CC(CCC3)C)C
0.318352	FC(F)(F)Oc1c(cc(cc1)C(=O)Nc2ccc(cc2)CN3CC(CCC3)C)C
0.318352	FC(F)(F)Oc1c(cc(cc1)C(=O)Nc2ccc(cc2)CN3CC(CCC3)C)C
0.318352	FC(F)(F)Oc1c(cc(cc1)C(=O)Nc2ccc(cc2)CN3CC(CCC3)C)C
0.318352	FC(F)(F)Oc1c(cc(cc1)C(=O)Nc2ccc(cc2)CN3CC(CCC3)C)C
0.318352	FC(F)(F)Oc1c(cc(cc1)C(=O)Nc2ccc(cc2)CN3CC(CCC3)C)C
0.317726	S1C(=NC(c2cc3c(cc2)cccc3)=C1)NC(=O)c4cc(NC(=O)OC(C)(C)C)c(cc4)C
0.316981	S(=O)(=O)(Nc1c(c(ccc1)C)C)c2ccc(cc2)C(=O)Nc3ccc(cc3)CN4CCCCC4
0.316981	S(=O)(=O)(Nc1c(c(ccc1)C)C)c2ccc(cc2)C(=O)Nc3ccc(cc3)CN4CCCCC4
0.316981	S(=O)(=O)(Nc1c(c(ccc1)C)C)c2ccc(cc2)C(=O)Nc3ccc(cc3)CN4CCCCC4
0.316981	S(=O)(=O)(Nc1c(c(ccc1)C)C)c2ccc(cc2)C(=O)Nc3ccc(cc3)CN4CCCCC4
0.316981	S(=O)(=O)(Nc1c(c(ccc1)C)C)c2ccc(cc2)C(=O)Nc3ccc(cc3)CN4CCCCC4
0.316981	S(=O)(=O)(Nc1c(c(ccc1)C)C)c2ccc(cc2)C(=O)Nc3ccc(cc3)CN4CCCCC4
0.316981	S(=O)(=O)(Nc1c(c(ccc1)C)C)c2ccc(cc2)C(=O)Nc3ccc(cc3)CN4CCCCC4
0.316981	S(=O)(=O)(Nc1c(c(ccc1)C)C)c2ccc(cc2)C(=O)Nc3ccc(cc3)CN4CCCCC4
0.315457	Brc1c2nc(c3cnccc3)cc(c2ccc1)C(=O)Nc4c(ccc(Br)c4)C
0.315457	Brc1c2nc(c3cnccc3)cc(c2ccc1)C(=O)Nc4c(ccc(Br)c4)C
0.315457	Brc1c2nc(c3cnccc3)cc(c2ccc1)C(=O)Nc4c(ccc(Br)c4)C
0.315457	Brc1c2nc(c3cnccc3)cc(c2ccc1)C(=O)Nc4c(ccc(Br)c4)C
0.315457	Brc1c2nc(c3cnccc3)cc(c2ccc1)C(=O)Nc4c(ccc(Br)c4)C
0.315457	Brc1c2nc(c3cnccc3)cc(c2ccc1)C(=O)Nc4c(ccc(Br)c4)C
0.315457	Brc1c2nc(c3cnccc3)cc(c2ccc1)C(=O)Nc4c(ccc(Br)c4)C
0.315457	Brc1c2nc(c3cnccc3)cc(c2ccc1)C(=O)Nc4c(ccc(Br)c4)C
0.315457	Brc1c2nc(c3cnccc3)cc(c2ccc1)C(=O)Nc4c(ccc(Br)c4)C
0.315457	Brc1c2nc(c3cnccc3)cc(c2ccc1)C(=O)Nc4c(ccc(Br)c4)C
0.313725	Ic1c(cccc1)C(=O)Nc2c(ccc(NC(=O)C(=O)NCc3ccc(cc3)CN4C(CCCC4)C)c2)C
0.313725	Ic1c(cccc1)C(=O)Nc2c(ccc(NC(=O)C(=O)NCc3ccc(cc3)CN4C(CCCC4)C)c2)C
0.313725	Ic1c(cccc1)C(=O)Nc2c(ccc(NC(=O)C(=O)NCc3ccc(cc3)CN4C(CCCC4)C)c2)C
0.313725	Ic1c(cccc1)C(=O)Nc2c(ccc(NC(=O)C(=O)NCc3ccc(cc3)CN4C(CCCC4)C)c2)C
0.313725	Ic1c(cccc1)C(=O)Nc2c(ccc(NC(=O)C(=O)NCc3ccc(cc3)CN4C(CCCC4)C)c2)C
0.313725	Ic1c(cccc1)C(=O)Nc2c(ccc(NC(=O)C(=O)NCc3ccc(cc3)CN4C(CCCC4)C)c2)C
0.313725	Ic1c(cccc1)C(=O)Nc2c(ccc(NC(=O)C(=O)NCc3ccc(cc3)CN4C(CCCC4)C)c2)C
0.313725	Ic1c(cccc1)C(=O)Nc2c(ccc(NC(=O)C(=O)NCc3ccc(cc3)CN4C(CCCC4)C)c2)C
0.313725	Ic1c(cccc1)C(=O)Nc2c(ccc(NC(=O)C(=O)NCc3ccc(cc3)CN4C(CCCC4)C)c2)C
0.313725	Ic1c(cccc1)C(=O)Nc2c(ccc(NC(=O)C(=O)NCc3ccc(cc3)CN4C(CCCC4)C)c2)C
0.313291	Brc1cc(ccc1)C=2N=C(SC2)NC(=O)c3cc(NC(=O)CSC4=NN=CN4C)c(cc3)C
0.313291	Brc1cc(ccc1)C=2N=C(SC2)NC(=O)c3cc(NC(=O)CSC4=NN=CN4C)c(cc3)C
0.313291	Brc1cc(ccc1)C=2N=C(SC2)NC(=O)c3cc(NC(=O)CSC4=NN=CN4C)c(cc3)C
0.313291	Brc1cc(ccc1)C=2N=C(SC2)NC(=O)c3cc(NC(=O)CSC4=NN=CN4C)c(cc3)C
0.313291	Brc1cc(ccc1)C=2N=C(SC2)NC(=O)c3cc(NC(=O)CSC4=NN=CN4C)c(cc3)C
0.313291	Brc1cc(ccc1)C=2N=C(SC2)NC(=O)c3cc(NC(=O)CSC4=NN=CN4C)c(cc3)C
0.313291	Brc1cc(ccc1)C=2N=C(SC2)NC(=O)c3cc(NC(=O)CSC4=NN=CN4C)c(cc3)C
0.313291	Brc1cc(ccc1)C=2N=C(SC2)NC(=O)c3cc(NC(=O)CSC4=NN=CN4C)c(cc3)C
0.313291	Brc1cc(ccc1)C=2N=C(SC2)NC(=O)c3cc(NC(=O)CSC4=NN=CN4C)c(cc3)C
0.313291	Brc1cc(ccc1)C=2N=C(SC2)NC(=O)c3cc(NC(=O)CSC4=NN=CN4C)c(cc3)C
0.312253	O=C(Nc1cc(c2cnccc2)ccc1)c3ccc(cc3)C4NC(=O)CC4
0.311787	Fc1c(F)ccc(c2nc(ncc2)NC(=O)CCNC(=O)Cc3ccccc3)c1
0.311787	Fc1c(F)ccc(c2nc(ncc2)NC(=O)CCNC(=O)Cc3ccccc3)c1
0.311787	Fc1c(F)ccc(c2nc(ncc2)NC(=O)CCNC(=O)Cc3ccccc3)c1
0.311284	O=C(Nc1cc(c2cnccc2)ccc1)c3cc(N4N=C(C=C4)C)ccc3
0.311284	O=C(Nc1cc(c2cnccc2)ccc1)c3cc(N4N=C(C=C4)C)ccc3
0.310606	O=C(Nc1cc(NC(=O)C(=O)NCC(=O)N(OC)C)c(cc1)C)c2ccccc2
0.310606	O=C(Nc1cc(NC(=O)C(=O)NCC(=O)N(OC)C)c(cc1)C)c2ccccc2
0.310606	O=C(Nc1cc(NC(=O)C(=O)NCC(=O)N(OC)C)c(cc1)C)c2ccccc2
0.310606	O=C(Nc1cc(NC(=O)C(=O)NCC(=O)N(OC)C)c(cc1)C)c2ccccc2
0.310606	O=C(Nc1cc(NC(=O)C(=O)NCC(=O)N(OC)C)c(cc1)C)c2ccccc2
0.310606	O=C(Nc1cc(NC(=O)C(=O)NCC(=O)N(OC)C)c(cc1)C)c2ccccc2
0.310606	O=C(Nc1cc(NC(=O)C(=O)NCC(=O)N(OC)C)c(cc1)C)c2ccccc2
0.310606	O=C(Nc1cc(NC(=O)C(=O)NCC(=O)N(OC)C)c(cc1)C)c2ccccc2
0.310606	O=C(Nc1cc(NC(=O)C(=O)NCC(=O)N(OC)C)c(cc1)C)c2ccccc2
0.310606	O=C(Nc1cc(NC(=O)C(=O)NCC(=O)N(OC)C)c(cc1)C)c2ccccc2
0.310105	FC(F)Oc1c(NC(=O)c2ccc(cc2)CN3CC(OCC3)C)ccc(N4CCN(CC4)C)c1
0.310105	FC(F)Oc1c(NC(=O)c2ccc(cc2)CN3CC(OCC3)C)ccc(N4CCN(CC4)C)c1
0.310105	FC(F)Oc1c(NC(=O)c2ccc(cc2)CN3CC(OCC3)C)ccc(N4CCN(CC4)C)c1
0.310105	FC(F)Oc1c(NC(=O)c2ccc(cc2)CN3CC(OCC3)C)ccc(N4CCN(CC4)C)c1
0.310105	FC(F)Oc1c(NC(=O)c2ccc(cc2)CN3CC(OCC3)C)ccc(N4CCN(CC4)C)c1
0.310105	FC(F)Oc1c(NC(=O)c2ccc(cc2)CN3CC(OCC3)C)ccc(N4CCN(CC4)C)c1
0.310105	FC(F)Oc1c(NC(=O)c2ccc(cc2)CN3CC(OCC3)C)ccc(N4CCN(CC4)C)c1
0.310105	FC(F)Oc1c(NC(=O)c2ccc(cc2)CN3CC(OCC3)C)ccc(N4CCN(CC4)C)c1
0.310105	FC(F)Oc1c(NC(=O)c2ccc(cc2)CN3CC(OCC3)C)ccc(N4CCN(CC4)C)c1
0.310105	FC(F)Oc1c(NC(=O)c2ccc(cc2)CN3CC(OCC3)C)ccc(N4CCN(CC4)C)c1
0.309963	Clc1c(Cl)cccc1Oc2ncc(cc2)C(=O)Nc3cc(c4cnccc4)ccc3
0.309963	Clc1c(Cl)cccc1Oc2ncc(cc2)C(=O)Nc3cc(c4cnccc4)ccc3
0.309963	Clc1c(Cl)cccc1Oc2ncc(cc2)C(=O)Nc3cc(c4cnccc4)ccc3
0.309963	Clc1c(Cl)cccc1Oc2ncc(cc2)C(=O)Nc3cc(c4cnccc4)ccc3
0.309963	Clc1c(Cl)cccc1Oc2ncc(cc2)C(=O)Nc3cc(c4cnccc4)ccc3
0.309963	Clc1c(Cl)cccc1Oc2ncc(cc2)C(=O)Nc3cc(c4cnccc4)ccc3
0.309963	Clc1c(Cl)cccc1Oc2ncc(cc2)C(=O)Nc3cc(c4cnccc4)ccc3
0.309963	Clc1c(Cl)cccc1Oc2ncc(cc2)C(=O)Nc3cc(c4cnccc4)ccc3
0.309963	Clc1c(Cl)cccc1Oc2ncc(cc2)C(=O)Nc3cc(c4cnccc4)ccc3
0.309963	Clc1c(Cl)cccc1Oc2ncc(cc2)C(=O)Nc3cc(c4cnccc4)ccc3
0.309764	Ic1c(cccc1)C(=O)Nc2c(ccc(NC(=O)C(=O)N(Cc3cc(c4ccccc4)ccc3)C)c2)C
0.309764	Ic1c(cccc1)C(=O)Nc2c(ccc(NC(=O)C(=O)N(Cc3cc(c4ccccc4)ccc3)C)c2)C
0.309764	Ic1c(cccc1)C(=O)Nc2c(ccc(NC(=O)C(=O)N(Cc3cc(c4ccccc4)ccc3)C)c2)C
0.309764	Ic1c(cccc1)C(=O)Nc2c(ccc(NC(=O)C(=O)N(Cc3cc(c4ccccc4)ccc3)C)c2)C
0.309764	Ic1c(cccc1)C(=O)Nc2c(ccc(NC(=O)C(=O)N(Cc3cc(c4ccccc4)ccc3)C)c2)C
0.309764	Ic1c(cccc1)C(=O)Nc2c(ccc(NC(=O)C(=O)N(Cc3cc(c4ccccc4)ccc3)C)c2)C
0.309764	Ic1c(cccc1)C(=O)Nc2c(ccc(NC(=O)C(=O)N(Cc3cc(c4ccccc4)ccc3)C)c2)C
0.308219	Clc1c(Cl)cccc1Oc2ncc(cc2)C(=O)Nc3cc(Cl)c(cc3)CN4CCOCC4
0.308219	Clc1c(Cl)cccc1Oc2ncc(cc2)C(=O)Nc3cc(Cl)c(cc3)CN4CCOCC4
0.308219	Clc1c(Cl)cccc1Oc2ncc(cc2)C(=O)Nc3cc(Cl)c(cc3)CN4CCOCC4
0.308219	Clc1c(Cl)cccc1Oc2ncc(cc2)C(=O)Nc3cc(Cl)c(cc3)CN4CCOCC4
0.308219	Clc1c(Cl)cccc1Oc2ncc(cc2)C(=O)Nc3cc(Cl)c(cc3)CN4CCOCC4
0.308219	Clc1c(Cl)cccc1Oc2ncc(cc2)C(=O)Nc3cc(Cl)c(cc3)CN4CCOCC4
0.308219	Clc1c(Cl)cccc1Oc2ncc(cc2)C(=O)Nc3cc(Cl)c(cc3)CN4CCOCC4
0.308219	Clc1c(Cl)cccc1Oc2ncc(cc2)C(=O)Nc3cc(Cl)c(cc3)CN4CCOCC4
0.308219	Clc1c(Cl)cccc1Oc2ncc(cc2)C(=O)Nc3cc(Cl)c(cc3)CN4CCOCC4
0.308219	Clc1c(Cl)cccc1Oc2ncc(cc2)C(=O)Nc3cc(Cl)c(cc3)CN4CCOCC4
0.307692	Ic1c(cccc1)C(=O)Nc2c(ccc(NC(=O)C=O)c2)C
0.307692	Ic1c(cccc1)C(=O)Nc2c(ccc(NC(=O)C=O)c2)C
0.307692	Ic1c(cccc1)C(=O)Nc2c(ccc(NC(=O)C=O)c2)C
0.307692	Ic1c(cccc1)C(=O)Nc2c(ccc(NC(=O)C=O)c2)C
0.307692	Ic1c(cccc1)C(=O)Nc2c(ccc(NC(=O)C=O)c2)C
0.307692	Ic1c(cccc1)C(=O)Nc2c(ccc(NC(=O)C=O)c2)C
0.307692	Ic1c(cccc1)C(=O)Nc2c(ccc(NC(=O)C=O)c2)C
0.307692	Ic1c(cccc1)C(=O)Nc2c(ccc(NC(=O)C=O)c2)C
0.307692	Ic1c(cccc1)C(=O)Nc2c(ccc(NC(=O)C=O)c2)C
0.307692	Ic1c(cccc1)C(=O)Nc2c(ccc(NC(=O)C=O)c2)C
0.305556	S(=O)(=O)(Nc1c(OC)ccc([N+]([O-])=O)c1)c2ccc(cc2)C(=O)Nc3ccc(cc3)CN4CCCCC4
0.305556	S(=O)(=O)(Nc1c(OC)ccc([N+]([O-])=O)c1)c2ccc(cc2)C(=O)Nc3ccc(cc3)CN4CCCCC4
0.305556	S(=O)(=O)(Nc1c(OC)ccc([N+]([O-])=O)c1)c2ccc(cc2)C(=O)Nc3ccc(cc3)CN4CCCCC4
0.305556	S(=O)(=O)(Nc1c(OC)ccc([N+]([O-])=O)c1)c2ccc(cc2)C(=O)Nc3ccc(cc3)CN4CCCCC4
0.305344	O=C(OC(C)(C)C)Nc1c(ccc(c1)C(=O)Nc2cc(NC(=O)c3cc4OCOc4cc3)ccc2)C
0.305344	O=C(OC(C)(C)C)Nc1c(ccc(c1)C(=O)Nc2cc(NC(=O)c3cc4OCOc4cc3)ccc2)C
0.305344	O=C(OC(C)(C)C)Nc1c(ccc(c1)C(=O)Nc2cc(NC(=O)c3cc4OCOc4cc3)ccc2)C
0.305344	O=C(OC(C)(C)C)Nc1c(ccc(c1)C(=O)Nc2cc(NC(=O)c3cc4OCOc4cc3)ccc2)C
0.305344	O=C(OC(C)(C)C)Nc1c(ccc(c1)C(=O)Nc2cc(NC(=O)c3cc4OCOc4cc3)ccc2)C
0.305344	O=C(OC(C)(C)C)Nc1c(ccc(c1)C(=O)Nc2cc(NC(=O)c3cc4OCOc4cc3)ccc2)C
0.305344	O=C(OC(C)(C)C)Nc1c(ccc(c1)C(=O)Nc2cc(NC(=O)c3cc4OCOc4cc3)ccc2)C
0.305344	O=C(OC(C)(C)C)Nc1c(ccc(c1)C(=O)Nc2cc(NC(=O)c3cc4OCOc4cc3)ccc2)C
0.305344	O=C(OC(C)(C)C)Nc1c(ccc(c1)C(=O)Nc2cc(NC(=O)c3cc4OCOc4cc3)ccc2)C
0.305344	O=C(OC(C)(C)C)Nc1c(ccc(c1)C(=O)Nc2cc(NC(=O)c3cc4OCOc4cc3)ccc2)C
0.304721	S(C(F)F)Cc1ccc(cc1)C(=O)Nc2cc(c(cc2)CC)C
0.304721	S(C(F)F)Cc1ccc(cc1)C(=O)Nc2cc(c(cc2)CC)C
0.304721	S(C(F)F)Cc1ccc(cc1)C(=O)Nc2cc(c(cc2)CC)C
0.304721	S(C(F)F)Cc1ccc(cc1)C(=O)Nc2cc(c(cc2)CC)C
0.304721	S(C(F)F)Cc1ccc(cc1)C(=O)Nc2cc(c(cc2)CC)C
0.304721	S(C(F)F)Cc1ccc(cc1)C(=O)Nc2cc(c(cc2)CC)C
0.304721	S(C(F)F)Cc1ccc(cc1)C(=O)Nc2cc(c(cc2)CC)C
0.304721	S(C(F)F)Cc1ccc(cc1)C(=O)Nc2cc(c(cc2)CC)C
0.304721	S(C(F)F)Cc1ccc(cc1)C(=O)Nc2cc(c(cc2)CC)C
0.304721	S(C(F)F)Cc1ccc(cc1)C(=O)Nc2cc(c(cc2)CC)C
0.303846	O=C(Nc1cc(NC(=O)c2ccc(cc2)C3=NNC(=N3)CC)ccc1)c4cc5OCOc5cc4
0.303846	O=C(Nc1cc(NC(=O)c2ccc(cc2)C3=NNC(=N3)CC)ccc1)c4cc5OCOc5cc4
0.303846	O=C(Nc1cc(NC(=O)c2ccc(cc2)C3=NNC(=N3)CC)ccc1)c4cc5OCOc5cc4
0.303846	O=C(Nc1cc(NC(=O)c2ccc(cc2)C3=NNC(=N3)CC)ccc1)c4cc5OCOc5cc4
0.303846	O=C(Nc1cc(NC(=O)c2ccc(cc2)C3=NNC(=N3)CC)ccc1)c4cc5OCOc5cc4
0.30292	Clc1c(OCc2cnccc2)ccc(NC(=O)c3cnc(cc3)C(F)(F)F)c1
0.30292	Clc1c(OCc2cnccc2)ccc(NC(=O)c3cnc(cc3)C(F)(F)F)c1
0.30292	Clc1c(OCc2cnccc2)ccc(NC(=O)c3cnc(cc3)C(F)(F)F)c1
0.30292	Clc1c(OCc2cnccc2)ccc(NC(=O)c3cnc(cc3)C(F)(F)F)c1
0.30292	Clc1c(OCc2cnccc2)ccc(NC(=O)c3cnc(cc3)C(F)(F)F)c1
0.30292	Clc1c(OCc2cnccc2)ccc(NC(=O)c3cnc(cc3)C(F)(F)F)c1
0.30292	Clc1c(OCc2cnccc2)ccc(NC(=O)c3cnc(cc3)C(F)(F)F)c1
0.30292	Clc1c(OCc2cnccc2)ccc(NC(=O)c3cnc(cc3)C(F)(F)F)c1
0.30292	Clc1c(OCc2cnccc2)ccc(NC(=O)c3cnc(cc3)C(F)(F)F)c1
0.30292	Clc1c(OCc2cnccc2)ccc(NC(=O)c3cnc(cc3)C(F)(F)F)c1
0.302632	O=C(Nc1cc(NC(=O)C(=O)NC2CN(c3ncnc(N4CCOCC4)c3)CCC2)c(cc1)C)c5ccccc5
0.302632	O=C(Nc1cc(NC(=O)C(=O)NC2CN(c3ncnc(N4CCOCC4)c3)CCC2)c(cc1)C)c5ccccc5
0.301754	S(=O)(=O)(Nc1cc(ccc1)C(=O)Nc2cc(c3cnccc3)ccc2)c4cc5OCCCOc5cc4
0.301754	S(=O)(=O)(Nc1cc(ccc1)C(=O)Nc2cc(c3cnccc3)ccc2)c4cc5OCCCOc5cc4
0.301754	S(=O)(=O)(Nc1cc(ccc1)C(=O)Nc2cc(c3cnccc3)ccc2)c4cc5OCCCOc5cc4
0.301754	S(=O)(=O)(Nc1cc(ccc1)C(=O)Nc2cc(c3cnccc3)ccc2)c4cc5OCCCOc5cc4
0.301754	S(=O)(=O)(Nc1cc(ccc1)C(=O)Nc2cc(c3cnccc3)ccc2)c4cc5OCCCOc5cc4
0.301653	O=C(Nc1c(ccc(c2ccncc2)c1)C)COCCc3ccccc3
0.301653	O=C(Nc1c(ccc(c2ccncc2)c1)C)COCCc3ccccc3
0.301653	O=C(Nc1c(ccc(c2ccncc2)c1)C)COCCc3ccccc3
0.301653	O=C(Nc1c(ccc(c2ccncc2)c1)C)COCCc3ccccc3
0.301653	O=C(Nc1c(ccc(c2ccncc2)c1)C)COCCc3ccccc3
0.301653	O=C(Nc1c(ccc(c2ccncc2)c1)C)COCCc3ccccc3
0.300971	O=C(Nc1cc(NC(=O)C(=O)NNC(=O)C=2C(=NN(c3ccccc3)C2)c4ccccc4)c(cc1)C)c5ccccc5
0.300971	O=C(Nc1cc(NC(=O)C(=O)NNC(=O)C=2C(=NN(c3ccccc3)C2)c4ccccc4)c(cc1)C)c5ccccc5
0.300971	O=C(Nc1cc(NC(=O)C(=O)NNC(=O)C=2C(=NN(c3ccccc3)C2)c4ccccc4)c(cc1)C)c5ccccc5
0.300971	O=C(Nc1cc(NC(=O)C(=O)NNC(=O)C=2C(=NN(c3ccccc3)C2)c4ccccc4)c(cc1)C)c5ccccc5
0.300971	O=C(Nc1cc(NC(=O)C(=O)NNC(=O)C=2C(=NN(c3ccccc3)C2)c4ccccc4)c(cc1)C)c5ccccc5
0.300971	O=C(Nc1cc(NC(=O)C(=O)NNC(=O)C=2C(=NN(c3ccccc3)C2)c4ccccc4)c(cc1)C)c5ccccc5
0.300971	O=C(Nc1cc(NC(=O)C(=O)NNC(=O)C=2C(=NN(c3ccccc3)C2)c4ccccc4)c(cc1)C)c5ccccc5
0.300971	O=C(Nc1cc(NC(=O)C(=O)NNC(=O)C=2C(=NN(c3ccccc3)C2)c4ccccc4)c(cc1)C)c5ccccc5
0.300971	O=C(Nc1cc(NC(=O)C(=O)NNC(=O)C=2C(=NN(c3ccccc3)C2)c4ccccc4)c(cc1)C)c5ccccc5
0.300971	O=C(Nc1cc(NC(=O)C(=O)NNC(=O)C=2C(=NN(c3ccccc3)C2)c4ccccc4)c(cc1)C)c5ccccc5
0.300813	O=C(Nc1cc(c2cnccc2)ccc1)c3nccc(c3)C4CC4
0.300813	O=C(Nc1cc(c2cnccc2)ccc1)c3nccc(c3)C4CC4
0.299213	Brc1ccc(S(=O)(=O)Nc2cc(ccc2)C(=O)Nc3ccc(cc3)CN4CCCCC4)cc1
0.299213	Brc1ccc(S(=O)(=O)Nc2cc(ccc2)C(=O)Nc3ccc(cc3)CN4CCCCC4)cc1
0.299213	Brc1ccc(S(=O)(=O)Nc2cc(ccc2)C(=O)Nc3ccc(cc3)CN4CCCCC4)cc1
0.299213	Brc1ccc(S(=O)(=O)Nc2cc(ccc2)C(=O)Nc3ccc(cc3)CN4CCCCC4)cc1
0.299213	Brc1ccc(S(=O)(=O)Nc2cc(ccc2)C(=O)Nc3ccc(cc3)CN4CCCCC4)cc1
0.299213	Brc1ccc(S(=O)(=O)Nc2cc(ccc2)C(=O)Nc3ccc(cc3)CN4CCCCC4)cc1
0.299213	Brc1ccc(S(=O)(=O)Nc2cc(ccc2)C(=O)Nc3ccc(cc3)CN4CCCCC4)cc1
0.299213	Brc1ccc(S(=O)(=O)Nc2cc(ccc2)C(=O)Nc3ccc(cc3)CN4CCCCC4)cc1
0.299213	Brc1ccc(S(=O)(=O)Nc2cc(ccc2)C(=O)Nc3ccc(cc3)CN4CCCCC4)cc1
0.299213	Brc1ccc(S(=O)(=O)Nc2cc(ccc2)C(=O)Nc3ccc(cc3)CN4CCCCC4)cc1
0.298893	Clc1c(OCc2cnccc2)ccc(NC(=O)c3ccc(cc3)CNC(=O)CC(C)C)c1
0.298893	Clc1c(OCc2cnccc2)ccc(NC(=O)c3ccc(cc3)CNC(=O)CC(C)C)c1
0.298893	Clc1c(OCc2cnccc2)ccc(NC(=O)c3ccc(cc3)CNC(=O)CC(C)C)c1
0.298893	Clc1c(OCc2cnccc2)ccc(NC(=O)c3ccc(cc3)CNC(=O)CC(C)C)c1
0.298893	Clc1c(OCc2cnccc2)ccc(NC(=O)c3ccc(cc3)CNC(=O)CC(C)C)c1
0.298893	Clc1c(OCc2cnccc2)ccc(NC(=O)c3ccc(cc3)CNC(=O)CC(C)C)c1
0.298893	Clc1c(OCc2cnccc2)ccc(NC(=O)c3ccc(cc3)CNC(=O)CC(C)C)c1
0.298893	Clc1c(OCc2cnccc2)ccc(NC(=O)c3ccc(cc3)CNC(=O)CC(C)C)c1
0.298893	Clc1c(OCc2cnccc2)ccc(NC(=O)c3ccc(cc3)CNC(=O)CC(C)C)c1
0.298893	Clc1c(OCc2cnccc2)ccc(NC(=O)c3ccc(cc3)CNC(=O)CC(C)C)c1
0.297297	O=C(OCC)CNC(=O)C1CCN(C(=O)C(=O)Nc2c(ccc(NC(=O)c3ccccc3)c2)C)CC1
0.297297	O=C(OCC)CNC(=O)C1CCN(C(=O)C(=O)Nc2c(ccc(NC(=O)c3ccccc3)c2)C)CC1
0.297297	O=C(OCC)CNC(=O)C1CCN(C(=O)C(=O)Nc2c(ccc(NC(=O)c3ccccc3)c2)C)CC1
0.297297	O=C(OCC)CNC(=O)C1CCN(C(=O)C(=O)Nc2c(ccc(NC(=O)c3ccccc3)c2)C)CC1
0.297297	O=C(OCC)CNC(=O)C1CCN(C(=O)C(=O)Nc2c(ccc(NC(=O)c3ccccc3)c2)C)CC1
0.297297	O=C(OCC)CNC(=O)C1CCN(C(=O)C(=O)Nc2c(ccc(NC(=O)c3ccccc3)c2)C)CC1
0.297297	O=C(OCC)CNC(=O)C1CCN(C(=O)C(=O)Nc2c(ccc(NC(=O)c3ccccc3)c2)C)CC1
0.297297	O=C(OCC)CNC(=O)C1CCN(C(=O)C(=O)Nc2c(ccc(NC(=O)c3ccccc3)c2)C)CC1
0.297297	O=C(OCC)CNC(=O)C1CCN(C(=O)C(=O)Nc2c(ccc(NC(=O)c3ccccc3)c2)C)CC1
0.297297	O=C(OCC)CNC(=O)C1CCN(C(=O)C(=O)Nc2c(ccc(NC(=O)c3ccccc3)c2)C)CC1
0.29703	Fc1cc(c(N2CCN(C(=O)C(=O)Nc3c(ccc(NC(=O)c4ccccc4)c3)C)CC2)cc1)C(=O)N
0.29703	Fc1cc(c(N2CCN(C(=O)C(=O)Nc3c(ccc(NC(=O)c4ccccc4)c3)C)CC2)cc1)C(=O)N
0.29703	Fc1cc(c(N2CCN(C(=O)C(=O)Nc3c(ccc(NC(=O)c4ccccc4)c3)C)CC2)cc1)C(=O)N
0.29703	Fc1cc(c(N2CCN(C(=O)C(=O)Nc3c(ccc(NC(=O)c4ccccc4)c3)C)CC2)cc1)C(=O)N
0.29703	Fc1cc(c(N2CCN(C(=O)C(=O)Nc3c(ccc(NC(=O)c4ccccc4)c3)C)CC2)cc1)C(=O)N
0.29703	Fc1cc(c(N2CCN(C(=O)C(=O)Nc3c(ccc(NC(=O)c4ccccc4)c3)C)CC2)cc1)C(=O)N
0.29703	Fc1cc(c(N2CCN(C(=O)C(=O)Nc3c(ccc(NC(=O)c4ccccc4)c3)C)CC2)cc1)C(=O)N
0.29703	Fc1cc(c(N2CCN(C(=O)C(=O)Nc3c(ccc(NC(=O)c4ccccc4)c3)C)CC2)cc1)C(=O)N
0.296029	FC(F)(F)c1cc(ccc1)C(NC(=O)C(=O)Nc2c(ccc(NC(=O)c3ccccc3)c2)C)(C)C
0.296029	FC(F)(F)c1cc(ccc1)C(NC(=O)C(=O)Nc2c(ccc(NC(=O)c3ccccc3)c2)C)(C)C
0.296029	FC(F)(F)c1cc(ccc1)C(NC(=O)C(=O)Nc2c(ccc(NC(=O)c3ccccc3)c2)C)(C)C
0.296029	FC(F)(F)c1cc(ccc1)C(NC(=O)C(=O)Nc2c(ccc(NC(=O)c3ccccc3)c2)C)(C)C
0.296029	FC(F)(F)c1cc(ccc1)C(NC(=O)C(=O)Nc2c(ccc(NC(=O)c3ccccc3)c2)C)(C)C
0.296029	FC(F)(F)c1cc(ccc1)C(NC(=O)C(=O)Nc2c(ccc(NC(=O)c3ccccc3)c2)C)(C)C
0.296029	FC(F)(F)c1cc(ccc1)C(NC(=O)C(=O)Nc2c(ccc(NC(=O)c3ccccc3)c2)C)(C)C
0.296029	FC(F)(F)c1cc(ccc1)C(NC(=O)C(=O)Nc2c(ccc(NC(=O)c3ccccc3)c2)C)(C)C
0.296029	FC(F)(F)c1cc(ccc1)C(NC(=O)C(=O)Nc2c(ccc(NC(=O)c3ccccc3)c2)C)(C)C
0.296029	FC(F)(F)c1cc(ccc1)C(NC(=O)C(=O)Nc2c(ccc(NC(=O)c3ccccc3)c2)C)(C)C
0.295533	Clc1cc(ccc1)C2=NOC(=N2)CNC(=O)c3cc(NC(=O)OC(C)(C)C)c(cc3)C
0.295533	Clc1cc(ccc1)C2=NOC(=N2)CNC(=O)c3cc(NC(=O)OC(C)(C)C)c(cc3)C
0.295533	Clc1cc(ccc1)C2=NOC(=N2)CNC(=O)c3cc(NC(=O)OC(C)(C)C)c(cc3)C
0.295533	Clc1cc(ccc1)C2=NOC(=N2)CNC(=O)c3cc(NC(=O)OC(C)(C)C)c(cc3)C
0.295533	Clc1cc(ccc1)C2=NOC(=N2)CNC(=O)c3cc(NC(=O)OC(C)(C)C)c(cc3)C
0.295533	Clc1cc(ccc1)C2=NOC(=N2)CNC(=O)c3cc(NC(=O)OC(C)(C)C)c(cc3)C
0.295533	Clc1cc(ccc1)C2=NOC(=N2)CNC(=O)c3cc(NC(=O)OC(C)(C)C)c(cc3)C
0.295533	Clc1cc(ccc1)C2=NOC(=N2)CNC(=O)c3cc(NC(=O)OC(C)(C)C)c(cc3)C
0.294821	O=C(OC(C)(C)C)Nc1c(ccc(c1)C(=O)N2CCN(CC2)C)C
0.294118	FC(F)Oc1nccc(c1)C(=O)Nc2cc(c(cc2)CC)C
0.294118	FC(F)Oc1nccc(c1)C(=O)Nc2cc(c(cc2)CC)C
0.294118	FC(F)Oc1nccc(c1)C(=O)Nc2cc(c(cc2)CC)C
0.294118	FC(F)Oc1nccc(c1)C(=O)Nc2cc(c(cc2)CC)C
0.294118	FC(F)Oc1nccc(c1)C(=O)Nc2cc(c(cc2)CC)C
0.294118	FC(F)Oc1nccc(c1)C(=O)Nc2cc(c(cc2)CC)C
0.293233	Fc1c(cc(NC(=O)c2cc(NC(=O)OC(C)(C)C)c(cc2)C)cc1)C(=O)NC
0.293233	Fc1c(cc(NC(=O)c2cc(NC(=O)OC(C)(C)C)c(cc2)C)cc1)C(=O)NC
0.293233	Fc1c(cc(NC(=O)c2cc(NC(=O)OC(C)(C)C)c(cc2)C)cc1)C(=O)NC
0.293103	Fc1c(F)ccc(c1)C=2N=C(NC2)C3CCN(C(=O)Nc4cc(ccc4)C(=O)C)CC3
0.293103	Fc1c(F)ccc(c1)C=2N=C(NC2)C3CCN(C(=O)Nc4cc(ccc4)C(=O)C)CC3
0.293103	Fc1c(F)ccc(c1)C=2N=C(NC2)C3CCN(C(=O)Nc4cc(ccc4)C(=O)C)CC3
0.293103	Fc1c(F)ccc(c1)C=2N=C(NC2)C3CCN(C(=O)Nc4cc(ccc4)C(=O)C)CC3
0.293103	Fc1c(F)ccc(c1)C=2N=C(NC2)C3CCN(C(=O)Nc4cc(ccc4)C(=O)C)CC3
0.293103	Fc1c(F)ccc(c1)C=2N=C(NC2)C3CCN(C(=O)Nc4cc(ccc4)C(=O)C)CC3
0.293103	Fc1c(F)ccc(c1)C=2N=C(NC2)C3CCN(C(=O)Nc4cc(ccc4)C(=O)C)CC3
0.293103	Fc1c(F)ccc(c1)C=2N=C(NC2)C3CCN(C(=O)Nc4cc(ccc4)C(=O)C)CC3
0.293103	Fc1c(F)ccc(c1)C=2N=C(NC2)C3CCN(C(=O)Nc4cc(ccc4)C(=O)C)CC3
0.293103	Fc1c(F)ccc(c1)C=2N=C(NC2)C3CCN(C(=O)Nc4cc(ccc4)C(=O)C)CC3
0.291971	O=C(Nc1c(ccc(c1)CO)C)C=2NC=C(C(=O)C=3OC=CC3)C2
0.291971	O=C(Nc1c(ccc(c1)CO)C)C=2NC=C(C(=O)C=3OC=CC3)C2
0.291667	Fc1c(ccc(NC(=O)c2cc(NC(=O)OC(C)(C)C)c(cc2)C)c1)C(=O)N3CCOCC3
0.291139	O=C(Nc1cc(c(cc1)CC)C)c2ccc(OC(C)(C)C)cc2
0.291139	O=C(Nc1cc(c(cc1)CC)C)c2ccc(OC(C)(C)C)cc2
0.291139	O=C(Nc1cc(c(cc1)CC)C)c2ccc(OC(C)(C)C)cc2
0.291139	O=C(Nc1cc(c(cc1)CC)C)c2ccc(OC(C)(C)C)cc2
0.291139	O=C(Nc1cc(c(cc1)CC)C)c2ccc(OC(C)(C)C)cc2
0.291139	O=C(Nc1cc(c(cc1)CC)C)c2ccc(OC(C)(C)C)cc2
0.291139	O=C(Nc1cc(c(cc1)CC)C)c2ccc(OC(C)(C)C)cc2
0.290441	Clc1c(OCc2cnccc2)ccc(NC(=O)C3CCN(Cc4ccccc4)CC3)c1
0.290441	Clc1c(OCc2cnccc2)ccc(NC(=O)C3CCN(Cc4ccccc4)CC3)c1
0.290441	Clc1c(OCc2cnccc2)ccc(NC(=O)C3CCN(Cc4ccccc4)CC3)c1
0.290441	Clc1c(OCc2cnccc2)ccc(NC(=O)C3CCN(Cc4ccccc4)CC3)c1
0.290441	Clc1c(OCc2cnccc2)ccc(NC(=O)C3CCN(Cc4ccccc4)CC3)c1
0.290441	Clc1c(OCc2cnccc2)ccc(NC(=O)C3CCN(Cc4ccccc4)CC3)c1
0.290441	Clc1c(OCc2cnccc2)ccc(NC(=O)C3CCN(Cc4ccccc4)CC3)c1
0.290441	Clc1c(OCc2cnccc2)ccc(NC(=O)C3CCN(Cc4ccccc4)CC3)c1
0.290441	Clc1c(OCc2cnccc2)ccc(NC(=O)C3CCN(Cc4ccccc4)CC3)c1
0.290441	Clc1c(OCc2cnccc2)ccc(NC(=O)C3CCN(Cc4ccccc4)CC3)c1
0.289575	FC(F)COc1nccc(c1)C(=O)Nc2cc(c(cc2)CC)C
0.289575	FC(F)COc1nccc(c1)C(=O)Nc2cc(c(cc2)CC)C
0.289575	FC(F)COc1nccc(c1)C(=O)Nc2cc(c(cc2)CC)C
0.289575	FC(F)COc1nccc(c1)C(=O)Nc2cc(c(cc2)CC)C
0.289575	FC(F)COc1nccc(c1)C(=O)Nc2cc(c(cc2)CC)C
0.289575	FC(F)COc1nccc(c1)C(=O)Nc2cc(c(cc2)CC)C
0.289575	FC(F)COc1nccc(c1)C(=O)Nc2cc(c(cc2)CC)C
0.289575	FC(F)COc1nccc(c1)C(=O)Nc2cc(c(cc2)CC)C
0.289575	FC(F)COc1nccc(c1)C(=O)Nc2cc(c(cc2)CC)C
0.289575	FC(F)COc1nccc(c1)C(=O)Nc2cc(c(cc2)CC)C
0.288973	Fc1c(cc(NC(=O)c2ccc(cc2)C3=NNC(=N3)CC)cc1)C(=O)NC
0.288973	Fc1c(cc(NC(=O)c2ccc(cc2)C3=NNC(=N3)CC)cc1)C(=O)NC
0.288809	S(=O)(=O)(N(CC)CC)c1c(F)ccc(c1)C(=O)Nc2ccc(cc2)CN3CCCCC3
0.288809	S(=O)(=O)(N(CC)CC)c1c(F)ccc(c1)C(=O)Nc2ccc(cc2)CN3CCCCC3
0.288809	O=C(Nc1ccccc1)c2ccc(cc2)CN3Cc4c(nc(nc4)COC)CC3
0.288809	O=C(Nc1ccccc1)c2ccc(cc2)CN3Cc4c(nc(nc4)COC)CC3
0.288809	O=C(Nc1ccccc1)c2ccc(cc2)CN3Cc4c(nc(nc4)COC)CC3
0.288809	O=C(Nc1ccccc1)c2ccc(cc2)CN3Cc4c(nc(nc4)COC)CC3
0.288809	O=C(Nc1ccccc1)c2ccc(cc2)CN3Cc4c(nc(nc4)COC)CC3
0.288703	O1CCN(Cc2cc(c3cc(ncc3)Nc4ncccc4)ccc2)CC1
0.288703	O1CCN(Cc2cc(c3cc(ncc3)Nc4ncccc4)ccc2)CC1
0.288703	O1CCN(Cc2cc(c3cc(ncc3)Nc4ncccc4)ccc2)CC1
0.288703	O1CCN(Cc2cc(c3cc(ncc3)Nc4ncccc4)ccc2)CC1
0.288703	O1CCN(Cc2cc(c3cc(ncc3)Nc4ncccc4)ccc2)CC1
0.288703	O1CCN(Cc2cc(c3cc(ncc3)Nc4ncccc4)ccc2)CC1
0.288703	O1CCN(Cc2cc(c3cc(ncc3)Nc4ncccc4)ccc2)CC1
0.288703	O1CCN(Cc2cc(c3cc(ncc3)Nc4ncccc4)ccc2)CC1
0.288703	O1CCN(Cc2cc(c3cc(ncc3)Nc4ncccc4)ccc2)CC1
0.288703	O1CCN(Cc2cc(c3cc(ncc3)Nc4ncccc4)ccc2)CC1
0.287719	O=C(Nc1c(ccc(c1)CO)C)c2cc(OC)c(OCC(=O)N3CCOCC3)cc2
0.287719	O=C(Nc1c(ccc(c1)CO)C)c2cc(OC)c(OCC(=O)N3CCOCC3)cc2
0.287719	O=C(Nc1c(ccc(c1)CO)C)c2cc(OC)c(OCC(=O)N3CCOCC3)cc2
0.287719	O=C(Nc1c(ccc(c1)CO)C)c2cc(OC)c(OCC(=O)N3CCOCC3)cc2
0.287719	O=C(Nc1c(ccc(c1)CO)C)c2cc(OC)c(OCC(=O)N3CCOCC3)cc2
0.287719	O=C(Nc1c(ccc(c1)CO)C)c2cc(OC)c(OCC(=O)N3CCOCC3)cc2
0.287719	O=C(Nc1c(ccc(c1)CO)C)c2cc(OC)c(OCC(=O)N3CCOCC3)cc2
0.287719	O=C(Nc1c(ccc(c1)CO)C)c2cc(OC)c(OCC(=O)N3CCOCC3)cc2
0.287719	O=C(Nc1c(ccc(c1)CO)C)c2cc(OC)c(OCC(=O)N3CCOCC3)cc2
0.287719	O=C(Nc1c(ccc(c1)CO)C)c2cc(OC)c(OCC(=O)N3CCOCC3)cc2
0.287449	O=C(Nc1ccc(cc1)CN2CCCCC2)c3nccc(c3)C(C)(C)C
0.287449	O=C(Nc1ccc(cc1)CN2CCCCC2)c3nccc(c3)C(C)(C)C
0.287449	O=C(Nc1ccc(cc1)CN2CCCCC2)c3nccc(c3)C(C)(C)C
0.287449	O=C(Nc1ccc(cc1)CN2CCCCC2)c3nccc(c3)C(C)(C)C
0.287449	O=C(Nc1ccc(cc1)CN2CCCCC2)c3nccc(c3)C(C)(C)C
0.287449	O=C(Nc1ccc(cc1)CN2CCCCC2)c3nccc(c3)C(C)(C)C
0.287449	O=C(Nc1ccc(cc1)CN2CCCCC2)c3nccc(c3)C(C)(C)C
0.287449	O=C(Nc1ccc(cc1)CN2CCCCC2)c3nccc(c3)C(C)(C)C
0.287449	O=C(Nc1ccc(cc1)CN2CCCCC2)c3nccc(c3)C(C)(C)C
0.287449	O=C(Nc1ccc(cc1)CN2CCCCC2)c3nccc(c3)C(C)(C)C
0.286822	FC(F)(F)C1CC(COC(=O)c2cc(NC(=O)c3ccccc3)c(cc2)C)C1
0.286667	Fc1c(Oc2ncc(cc2)C(F)(F)F)ccc(NC(=O)c3cc(NC(=O)OC(C)(C)C)c(cc3)C)c1
0.286667	Fc1c(Oc2ncc(cc2)C(F)(F)F)ccc(NC(=O)c3cc(NC(=O)OC(C)(C)C)c(cc3)C)c1
0.286667	Fc1c(Oc2ncc(cc2)C(F)(F)F)ccc(NC(=O)c3cc(NC(=O)OC(C)(C)C)c(cc3)C)c1
0.286667	Fc1c(Oc2ncc(cc2)C(F)(F)F)ccc(NC(=O)c3cc(NC(=O)OC(C)(C)C)c(cc3)C)c1
0.286667	Fc1c(Oc2ncc(cc2)C(F)(F)F)ccc(NC(=O)c3cc(NC(=O)OC(C)(C)C)c(cc3)C)c1
0.286667	Fc1c(Oc2ncc(cc2)C(F)(F)F)ccc(NC(=O)c3cc(NC(=O)OC(C)(C)C)c(cc3)C)c1
0.286667	Fc1c(Oc2ncc(cc2)C(F)(F)F)ccc(NC(=O)c3cc(NC(=O)OC(C)(C)C)c(cc3)C)c1
0.286667	Fc1c(Oc2ncc(cc2)C(F)(F)F)ccc(NC(=O)c3cc(NC(=O)OC(C)(C)C)c(cc3)C)c1
0.286667	Fc1c(Oc2ncc(cc2)C(F)(F)F)ccc(NC(=O)c3cc(NC(=O)OC(C)(C)C)c(cc3)C)c1
0.286667	Fc1c(Oc2ncc(cc2)C(F)(F)F)ccc(NC(=O)c3cc(NC(=O)OC(C)(C)C)c(cc3)C)c1
0.286307	O=C(Nc1ccccc1)c2ccc(cc2)CN3CC(C4COCC4)CC3
0.286307	O=C(Nc1ccccc1)c2ccc(cc2)CN3CC(C4COCC4)CC3
0.28629	Fc1c(cccc1)C(=O)Nc2c(ccc(c2)C(=O)O)C
0.28629	Fc1c(cccc1)C(=O)Nc2c(ccc(c2)C(=O)O)C
0.285714	O=C(Nc1cc(c2cnccc2)ccc1)c3c(cc4nccnc4c3)C
0.285714	O=C(Nc1cc(c2cnccc2)ccc1)c3c(cc4nccnc4c3)C
0.285714	O=C(Nc1cc(c2cnccc2)ccc1)c3c(cc4nccnc4c3)C
0.285714	O=C(Nc1cc(c2cnccc2)ccc1)c3c(cc4nccnc4c3)C
0.285714	O=C(Nc1cc(c2cnccc2)ccc1)c3c(cc4nccnc4c3)C
0.285714	O=C(Nc1cc(c2cnccc2)ccc1)c3c(cc4nccnc4c3)C
0.285256	Ic1c(cccc1)C(=O)Nc2c(ccc(NC(=O)C(=O)N3CCC(NC(=O)Cc4ccc(O)cc4)CC3)c2)C
0.285256	Ic1c(cccc1)C(=O)Nc2c(ccc(NC(=O)C(=O)N3CCC(NC(=O)Cc4ccc(O)cc4)CC3)c2)C
0.283401	O=C(Nc1c(O)cc(cc1)CN)c2cc(ncc2)C
0.282958	O=C(Nc1cc(NC(=O)C(=O)N(CC2N(CCC2)CC)CCN(C)C)c(cc1)C)c3ccccc3
0.282958	O=C(Nc1cc(NC(=O)C(=O)N(CC2N(CCC2)CC)CCN(C)C)c(cc1)C)c3ccccc3
0.282958	O=C(Nc1cc(NC(=O)C(=O)N(CC2N(CCC2)CC)CCN(C)C)c(cc1)C)c3ccccc3
0.282869	FC(F)Oc1nccc(c1)C(=O)Nc2cc(c(O)cc2)C
0.282869	FC(F)Oc1nccc(c1)C(=O)Nc2cc(c(O)cc2)C
0.282869	FC(F)Oc1nccc(c1)C(=O)Nc2cc(c(O)cc2)C
0.282869	FC(F)Oc1nccc(c1)C(=O)Nc2cc(c(O)cc2)C
0.282869	FC(F)Oc1nccc(c1)C(=O)Nc2cc(c(O)cc2)C
0.28223	FC(F)(F)Oc1ccc(NC(=O)CN2CCN(C(=O)c3cc(NC(=O)OC(C)(C)C)c(cc3)C)CC2)cc1
0.28223	FC(F)(F)Oc1ccc(NC(=O)CN2CCN(C(=O)c3cc(NC(=O)OC(C)(C)C)c(cc3)C)CC2)cc1
0.281967	O=C(OC(C)(C)C)Nc1c(ccc(c1)C(=O)NC2(c3nc(ccn3)C(=O)OCC)CC2)C
0.281967	O=C(OC(C)(C)C)Nc1c(ccc(c1)C(=O)NC2(c3nc(ccn3)C(=O)OCC)CC2)C
0.281967	O=C(OC(C)(C)C)Nc1c(ccc(c1)C(=O)NC2(c3nc(ccn3)C(=O)OCC)CC2)C
0.281356	Brc1cc(NC(=O)c2ccc(OC)cc2)c(cc1)C(=O)N3CCN(Cc4c(Cl)cc(F)cc4)CC3
0.281356	Brc1cc(NC(=O)c2ccc(OC)cc2)c(cc1)C(=O)N3CCN(Cc4c(Cl)cc(F)cc4)CC3
0.281356	Brc1cc(NC(=O)c2ccc(OC)cc2)c(cc1)C(=O)N3CCN(Cc4c(Cl)cc(F)cc4)CC3
0.280851	O=C(Nc1c(ccc(c1)C2=NNC(=N2)C)C)C
0.280851	O=C(Nc1c(ccc(c1)C2=NNC(=N2)C)C)C
0.280488	O=C(Nc1cc(N2CCN(CC2)CC)ccc1)C=3NC(=CC3)C
0.280488	O=C(Nc1cc(N2CCN(CC2)CC)ccc1)C=3NC(=CC3)C
0.280488	O=C(Nc1cc(N2CCN(CC2)CC)ccc1)C=3NC(=CC3)C
0.280488	O=C(Nc1cc(N2CCN(CC2)CC)ccc1)C=3NC(=CC3)C
0.280488	O=C(Nc1cc(N2CCN(CC2)CC)ccc1)C=3NC(=CC3)C
0.280488	O=C(Nc1cc(N2CCN(CC2)CC)ccc1)C=3NC(=CC3)C
0.280488	O=C(Nc1cc(N2CCN(CC2)CC)ccc1)C=3NC(=CC3)C
0.280488	O=C(Nc1cc(N2CCN(CC2)CC)ccc1)C=3NC(=CC3)C
0.280488	O=C(Nc1cc(N2CCN(CC2)CC)ccc1)C=3NC(=CC3)C
0.280488	O=C(Nc1cc(N2CCN(CC2)CC)ccc1)C=3NC(=CC3)C
0.279863	O=C(OC(C)(C)C)Nc1c(ccc(c1)C(=O)NCc2c(cccc2)CN3CC(OC(C3)C)C)C
0.279863	O=C(OC(C)(C)C)Nc1c(ccc(c1)C(=O)NCc2c(cccc2)CN3CC(OC(C3)C)C)C
0.279863	O=C(OC(C)(C)C)Nc1c(ccc(c1)C(=O)NCc2c(cccc2)CN3CC(OC(C3)C)C)C
0.279863	O=C(OC(C)(C)C)Nc1c(ccc(c1)C(=O)NCc2c(cccc2)CN3CC(OC(C3)C)C)C
0.279863	O=C(OC(C)(C)C)Nc1c(ccc(c1)C(=O)NCc2c(cccc2)CN3CC(OC(C3)C)C)C
0.279863	O=C(OC(C)(C)C)Nc1c(ccc(c1)C(=O)NCc2c(cccc2)CN3CC(OC(C3)C)C)C
0.279863	O=C(OC(C)(C)C)Nc1c(ccc(c1)C(=O)NCc2c(cccc2)CN3CC(OC(C3)C)C)C
0.279863	O=C(OC(C)(C)C)Nc1c(ccc(c1)C(=O)NCc2c(cccc2)CN3CC(OC(C3)C)C)C
0.279863	O=C(OC(C)(C)C)Nc1c(ccc(c1)C(=O)NCc2c(cccc2)CN3CC(OC(C3)C)C)C
0.279863	O=C(OC(C)(C)C)Nc1c(ccc(c1)C(=O)NCc2c(cccc2)CN3CC(OC(C3)C)C)C
0.279863	Brc1ccc(cc1)C2=C(N(N=C2)C)NC(=O)c3cc(NC(=O)OC(C)(C)C)c(cc3)C
0.279863	Brc1ccc(cc1)C2=C(N(N=C2)C)NC(=O)c3cc(NC(=O)OC(C)(C)C)c(cc3)C
0.279817	O=C(O)c1cc(NC(=O)c2cnccc2)ccc1
0.279817	O=C(O)c1cc(NC(=O)c2cnccc2)ccc1
0.279817	O=C(O)c1cc(NC(=O)c2cnccc2)ccc1
0.27957	O=C(Nc1cc(NC(=O)c2cc(ccc2)C3=NOC(=N3)C4CC4)ccc1)c5cc6OCOc6cc5
0.27957	O=C(Nc1cc(NC(=O)c2cc(ccc2)C3=NOC(=N3)C4CC4)ccc1)c5cc6OCOc6cc5
0.27957	O=C(Nc1cc(NC(=O)c2cc(ccc2)C3=NOC(=N3)C4CC4)ccc1)c5cc6OCOc6cc5
0.27957	O=C(Nc1cc(NC(=O)c2cc(ccc2)C3=NOC(=N3)C4CC4)ccc1)c5cc6OCOc6cc5
0.27957	O=C(Nc1cc(NC(=O)c2cc(ccc2)C3=NOC(=N3)C4CC4)ccc1)c5cc6OCOc6cc5
0.27907	O=C(Nc1ccc(cc1)CN2CCCCC2)CCNc3c(OC)ccc(c3)C
0.27907	O=C(Nc1ccc(cc1)CN2CCCCC2)CCNc3c(OC)ccc(c3)C
0.27907	O=C(Nc1ccc(cc1)CN2CCCCC2)CCNc3c(OC)ccc(c3)C
0.278689	Clc1c(Cl)ccc(c1)C2=NSC(C(=O)NNC(=O)c3ccc(S(=O)(=O)N4CCN(Cc5ccccc5)CC4)cc3)=C2
0.278689	Clc1c(Cl)ccc(c1)C2=NSC(C(=O)NNC(=O)c3ccc(S(=O)(=O)N4CCN(Cc5ccccc5)CC4)cc3)=C2
0.278689	Clc1c(Cl)ccc(c1)C2=NSC(C(=O)NNC(=O)c3ccc(S(=O)(=O)N4CCN(Cc5ccccc5)CC4)cc3)=C2
0.278689	Clc1c(Cl)ccc(c1)C2=NSC(C(=O)NNC(=O)c3ccc(S(=O)(=O)N4CCN(Cc5ccccc5)CC4)cc3)=C2
0.278689	Clc1c(Cl)ccc(c1)C2=NSC(C(=O)NNC(=O)c3ccc(S(=O)(=O)N4CCN(Cc5ccccc5)CC4)cc3)=C2
0.278689	Clc1c(Cl)ccc(c1)C2=NSC(C(=O)NNC(=O)c3ccc(S(=O)(=O)N4CCN(Cc5ccccc5)CC4)cc3)=C2
0.278689	Clc1c(Cl)ccc(c1)C2=NSC(C(=O)NNC(=O)c3ccc(S(=O)(=O)N4CCN(Cc5ccccc5)CC4)cc3)=C2
0.278689	Clc1c(Cl)ccc(c1)C2=NSC(C(=O)NNC(=O)c3ccc(S(=O)(=O)N4CCN(Cc5ccccc5)CC4)cc3)=C2
0.278689	Clc1c(Cl)ccc(c1)C2=NSC(C(=O)NNC(=O)c3ccc(S(=O)(=O)N4CCN(Cc5ccccc5)CC4)cc3)=C2
0.278689	Clc1c(Cl)ccc(c1)C2=NSC(C(=O)NNC(=O)c3ccc(S(=O)(=O)N4CCN(Cc5ccccc5)CC4)cc3)=C2
0.277778	Clc1c(cc(NC(=O)c2cnc(NC)cc2)cc1)CSC
0.277778	Clc1c(cc(NC(=O)c2cnc(NC)cc2)cc1)CSC
0.277193	Brc1cc(F)c(cc1)CN2CCN(CC(=O)NC=3SC=C(N3)c4cc(Br)ccc4)CC2
0.277193	Brc1cc(F)c(cc1)CN2CCN(CC(=O)NC=3SC=C(N3)c4cc(Br)ccc4)CC2
0.277193	Brc1cc(F)c(cc1)CN2CCN(CC(=O)NC=3SC=C(N3)c4cc(Br)ccc4)CC2
0.277193	Brc1cc(F)c(cc1)CN2CCN(CC(=O)NC=3SC=C(N3)c4cc(Br)ccc4)CC2
0.277193	Brc1cc(F)c(cc1)CN2CCN(CC(=O)NC=3SC=C(N3)c4cc(Br)ccc4)CC2
0.277193	Brc1cc(F)c(cc1)CN2CCN(CC(=O)NC=3SC=C(N3)c4cc(Br)ccc4)CC2
0.277154	S(=O)(=O)(Nc1cc(c(O)cc1)C(=O)Nc2c(ccc(c2)CO)C)C
0.276978	Clc1c(cccc1)CC(=O)C2=CNC(C(=O)Nc3ccc(cc3)CN4CCCCC4)=C2
0.276978	Clc1c(cccc1)CC(=O)C2=CNC(C(=O)Nc3ccc(cc3)CN4CCCCC4)=C2
0.276978	Clc1c(cccc1)CC(=O)C2=CNC(C(=O)Nc3ccc(cc3)CN4CCCCC4)=C2
0.276817	FC(F)(F)c1cc(NC(=O)c2cc(NC(=O)CC3(O)COCC3)c(cc2)C)ccc1
0.276224	Clc1c(F)c(ccc1)C2=NOC(C(=O)Nc3ccc(cc3)CN4CCCCC4)=C2
0.276151	O=C(Nc1ccc(cc1)C(=O)NCCN2CCCC2)c3cc(ncc3)C
0.275862	S1C(=NC(c2ccccc2)=C1)CC(=O)NNC(=O)c3ccc(Nc4c(OC)cc(OC)cc4)cc3
0.275862	S1C(=NC(c2ccccc2)=C1)CC(=O)NNC(=O)c3ccc(Nc4c(OC)cc(OC)cc4)cc3
0.275862	S1C(=NC(c2ccccc2)=C1)CC(=O)NNC(=O)c3ccc(Nc4c(OC)cc(OC)cc4)cc3
0.275862	S1C(=NC(c2ccccc2)=C1)CC(=O)NNC(=O)c3ccc(Nc4c(OC)cc(OC)cc4)cc3
0.275862	S1C(=NC(c2ccccc2)=C1)CC(=O)NNC(=O)c3ccc(Nc4c(OC)cc(OC)cc4)cc3
0.275862	S1C(=NC(c2ccccc2)=C1)CC(=O)NNC(=O)c3ccc(Nc4c(OC)cc(OC)cc4)cc3
0.275862	S1C(=NC(c2ccccc2)=C1)CC(=O)NNC(=O)c3ccc(Nc4c(OC)cc(OC)cc4)cc3
0.275862	S1C(=NC(c2ccccc2)=C1)CC(=O)NNC(=O)c3ccc(Nc4c(OC)cc(OC)cc4)cc3
0.275862	S1C(=NC(c2ccccc2)=C1)CC(=O)NNC(=O)c3ccc(Nc4c(OC)cc(OC)cc4)cc3
0.275862	S1C(=NC(c2ccccc2)=C1)CC(=O)NNC(=O)c3ccc(Nc4c(OC)cc(OC)cc4)cc3
0.275748	O=C(OCC(=O)Nc1c(ccc(c1)C2=NNC(=N2)C)C)c3cnc(cc3)C(=O)N(C)C
0.275748	O=C(OCC(=O)Nc1c(ccc(c1)C2=NNC(=N2)C)C)c3cnc(cc3)C(=O)N(C)C
0.275748	O=C(OCC(=O)Nc1c(ccc(c1)C2=NNC(=N2)C)C)c3cnc(cc3)C(=O)N(C)C
0.275748	O=C(OCC(=O)Nc1c(ccc(c1)C2=NNC(=N2)C)C)c3cnc(cc3)C(=O)N(C)C
0.275748	O=C(OCC(=O)Nc1c(ccc(c1)C2=NNC(=N2)C)C)c3cnc(cc3)C(=O)N(C)C
0.275748	O=C(OCC(=O)Nc1c(ccc(c1)C2=NNC(=N2)C)C)c3cnc(cc3)C(=O)N(C)C
0.275748	O=C(OCC(=O)Nc1c(ccc(c1)C2=NNC(=N2)C)C)c3cnc(cc3)C(=O)N(C)C
0.275748	O=C(OCC(=O)Nc1c(ccc(c1)C2=NNC(=N2)C)C)c3cnc(cc3)C(=O)N(C)C
0.275748	O=C(OCC(=O)Nc1c(ccc(c1)C2=NNC(=N2)C)C)c3cnc(cc3)C(=O)N(C)C
0.275748	O=C(OCC(=O)Nc1c(ccc(c1)C2=NNC(=N2)C)C)c3cnc(cc3)C(=O)N(C)C
0.27551	Clc1nc(OC(F)F)ccc1C(=O)Nc2cc(Cl)c(OCc3cnccc3)cc2
0.27551	Clc1nc(OC(F)F)ccc1C(=O)Nc2cc(Cl)c(OCc3cnccc3)cc2
0.27551	Clc1nc(OC(F)F)ccc1C(=O)Nc2cc(Cl)c(OCc3cnccc3)cc2
0.27551	Clc1nc(OC(F)F)ccc1C(=O)Nc2cc(Cl)c(OCc3cnccc3)cc2
0.27551	Clc1nc(OC(F)F)ccc1C(=O)Nc2cc(Cl)c(OCc3cnccc3)cc2
0.27551	Clc1nc(OC(F)F)ccc1C(=O)Nc2cc(Cl)c(OCc3cnccc3)cc2
0.27551	Clc1nc(OC(F)F)ccc1C(=O)Nc2cc(Cl)c(OCc3cnccc3)cc2
0.27551	Clc1nc(OC(F)F)ccc1C(=O)Nc2cc(Cl)c(OCc3cnccc3)cc2
0.27551	Clc1nc(OC(F)F)ccc1C(=O)Nc2cc(Cl)c(OCc3cnccc3)cc2
0.27551	Clc1nc(OC(F)F)ccc1C(=O)Nc2cc(Cl)c(OCc3cnccc3)cc2
0.27459	Ic1c(cccc1)C(=O)Nc2c(ccc(N)c2)C
0.27459	Ic1c(cccc1)C(=O)Nc2c(ccc(N)c2)C
0.27459	Ic1c(cccc1)C(=O)Nc2c(ccc(N)c2)C
0.27459	Ic1c(cccc1)C(=O)Nc2c(ccc(N)c2)C
0.274306	Brc1ccc(NS(=O)(=O)c2c(ccc(NC(=O)c3cc(NC(=O)OC(C)(C)C)c(cc3)C)c2)C)cc1
0.274306	Brc1ccc(NS(=O)(=O)c2c(ccc(NC(=O)c3cc(NC(=O)OC(C)(C)C)c(cc3)C)c2)C)cc1
0.274306	Brc1ccc(NS(=O)(=O)c2c(ccc(NC(=O)c3cc(NC(=O)OC(C)(C)C)c(cc3)C)c2)C)cc1
0.274306	Brc1ccc(NS(=O)(=O)c2c(ccc(NC(=O)c3cc(NC(=O)OC(C)(C)C)c(cc3)C)c2)C)cc1
0.274306	Brc1ccc(NS(=O)(=O)c2c(ccc(NC(=O)c3cc(NC(=O)OC(C)(C)C)c(cc3)C)c2)C)cc1
0.274306	Brc1ccc(NS(=O)(=O)c2c(ccc(NC(=O)c3cc(NC(=O)OC(C)(C)C)c(cc3)C)c2)C)cc1
0.274306	Brc1ccc(NS(=O)(=O)c2c(ccc(NC(=O)c3cc(NC(=O)OC(C)(C)C)c(cc3)C)c2)C)cc1
0.274306	Brc1ccc(NS(=O)(=O)c2c(ccc(NC(=O)c3cc(NC(=O)OC(C)(C)C)c(cc3)C)c2)C)cc1
0.274306	Brc1ccc(NS(=O)(=O)c2c(ccc(NC(=O)c3cc(NC(=O)OC(C)(C)C)c(cc3)C)c2)C)cc1
0.274306	Brc1ccc(NS(=O)(=O)c2c(ccc(NC(=O)c3cc(NC(=O)OC(C)(C)C)c(cc3)C)c2)C)cc1
0.274247	S(=O)(=O)(CC(N(C(=O)C(=O)Nc1c(ccc(NC(=O)c2ccccc2)c1)C)CC)C)CC
0.274247	S(=O)(=O)(CC(N(C(=O)C(=O)Nc1c(ccc(NC(=O)c2ccccc2)c1)C)CC)C)CC
0.273381	S(c1ncccc1)Cc2cc(NC(=O)c3c(cc(Oc4ccccc4)cc3)C)ccc2
0.273381	S(c1ncccc1)Cc2cc(NC(=O)c3c(cc(Oc4ccccc4)cc3)C)ccc2
0.273381	S(c1ncccc1)Cc2cc(NC(=O)c3c(cc(Oc4ccccc4)cc3)C)ccc2
0.273381	S(c1ncccc1)Cc2cc(NC(=O)c3c(cc(Oc4ccccc4)cc3)C)ccc2
0.272727	S1C(=NC(c2cc(C#N)ccc2)=C1)NC(=O)C(=O)Nc3cc(c4cnccc4)ccc3
0.272727	Fc1cc(F)cc(c1)C(=O)Nc2cc(O)c(cc2)C(=O)N3C(CN(Cc4ccc(F)cc4)CC3)C
0.272388	Fc1ccc(OCc2ccc(cc2)CNC(=O)c3cc(NC(=O)OC(C)(C)C)c(cc3)C)cc1
0.272388	Fc1ccc(OCc2ccc(cc2)CNC(=O)c3cc(NC(=O)OC(C)(C)C)c(cc3)C)cc1
0.272388	Fc1ccc(OCc2ccc(cc2)CNC(=O)c3cc(NC(=O)OC(C)(C)C)c(cc3)C)cc1
0.272388	Fc1ccc(OCc2ccc(cc2)CNC(=O)c3cc(NC(=O)OC(C)(C)C)c(cc3)C)cc1
0.272388	Fc1ccc(OCc2ccc(cc2)CNC(=O)c3cc(NC(=O)OC(C)(C)C)c(cc3)C)cc1
0.272388	Brc1cnc(cc1)C2=NOC(=N2)c3cc(ccc3)C(=O)Nc4ccccc4
0.272388	Brc1cnc(cc1)C2=NOC(=N2)c3cc(ccc3)C(=O)Nc4ccccc4
0.272388	Brc1cnc(cc1)C2=NOC(=N2)c3cc(ccc3)C(=O)Nc4ccccc4
0.272388	Brc1cnc(cc1)C2=NOC(=N2)c3cc(ccc3)C(=O)Nc4ccccc4
0.272388	Brc1cnc(cc1)C2=NOC(=N2)c3cc(ccc3)C(=O)Nc4ccccc4
0.272388	Brc1cnc(cc1)C2=NOC(=N2)c3cc(ccc3)C(=O)Nc4ccccc4
0.272388	Brc1cnc(cc1)C2=NOC(=N2)c3cc(ccc3)C(=O)Nc4ccccc4
0.272388	Fc1ccc(OCc2ccc(cc2)CNC(=O)c3cc(NC(=O)OC(C)(C)C)c(cc3)C)cc1
0.272388	Fc1ccc(OCc2ccc(cc2)CNC(=O)c3cc(NC(=O)OC(C)(C)C)c(cc3)C)cc1
0.272388	Fc1ccc(OCc2ccc(cc2)CNC(=O)c3cc(NC(=O)OC(C)(C)C)c(cc3)C)cc1
0.272388	Fc1ccc(OCc2ccc(cc2)CNC(=O)c3cc(NC(=O)OC(C)(C)C)c(cc3)C)cc1
0.272388	Fc1ccc(OCc2ccc(cc2)CNC(=O)c3cc(NC(=O)OC(C)(C)C)c(cc3)C)cc1
0.272085	Brc1c(OCC2CCCCC2)cc(NC(=O)c3ccc(cc3)C=4ON=C(N4)C)cc1
0.272085	Brc1c(OCC2CCCCC2)cc(NC(=O)c3ccc(cc3)C=4ON=C(N4)C)cc1
0.272085	Brc1c(OCC2CCCCC2)cc(NC(=O)c3ccc(cc3)C=4ON=C(N4)C)cc1
0.271698	Fc1cc(c([N+]([O-])=O)cc1)C(=O)Nc2ccc(cc2)CN3CCCCC3
0.271698	Fc1cc(c([N+]([O-])=O)cc1)C(=O)Nc2ccc(cc2)CN3CCCCC3
0.271698	Fc1cc(c([N+]([O-])=O)cc1)C(=O)Nc2ccc(cc2)CN3CCCCC3
0.271698	Fc1cc(c([N+]([O-])=O)cc1)C(=O)Nc2ccc(cc2)CN3CCCCC3
0.271698	Fc1cc(c([N+]([O-])=O)cc1)C(=O)Nc2ccc(cc2)CN3CCCCC3
0.271698	Fc1cc(c([N+]([O-])=O)cc1)C(=O)Nc2ccc(cc2)CN3CCCCC3
0.271698	Fc1cc(c([N+]([O-])=O)cc1)C(=O)Nc2ccc(cc2)CN3CCCCC3
0.271698	Fc1cc(c([N+]([O-])=O)cc1)C(=O)Nc2ccc(cc2)CN3CCCCC3
0.271698	Fc1cc(c([N+]([O-])=O)cc1)C(=O)Nc2ccc(cc2)CN3CCCCC3
0.271698	Fc1cc(c([N+]([O-])=O)cc1)C(=O)Nc2ccc(cc2)CN3CCCCC3
0.271654	O=C(Nc1ccc(cc1)CN2CCCCC2)c3ccc(N4N=NN=C4O)cc3
0.271654	O=C(Nc1ccc(cc1)CN2CCCCC2)c3ccc(N4N=NN=C4O)cc3
0.271654	O=C(Nc1ccc(cc1)CN2CCCCC2)c3ccc(N4N=NN=C4O)cc3
0.271654	O=C(Nc1ccc(cc1)CN2CCCCC2)c3ccc(N4N=NN=C4O)cc3
0.271654	O=C(Nc1ccc(cc1)CN2CCCCC2)c3ccc(N4N=NN=C4O)cc3
0.271654	O=C(Nc1ccc(cc1)CN2CCCCC2)c3ccc(N4N=NN=C4O)cc3
0.271654	O=C(Nc1ccc(cc1)CN2CCCCC2)c3ccc(N4N=NN=C4O)cc3
0.271654	O=C(Nc1ccc(cc1)CN2CCCCC2)c3ccc(N4N=NN=C4O)cc3
0.271654	O=C(Nc1ccc(cc1)CN2CCCCC2)c3ccc(N4N=NN=C4O)cc3
0.271654	O=C(Nc1ccc(cc1)CN2CCCCC2)c3ccc(N4N=NN=C4O)cc3
0.271318	Clc1c(NC(=O)c2ccc(OC)cc2)cc(cc1)C=3ON=CN3
0.271318	Clc1c(NC(=O)c2ccc(OC)cc2)cc(cc1)C=3ON=CN3
0.271318	Clc1c(NC(=O)c2ccc(OC)cc2)cc(cc1)C=3ON=CN3
0.271318	Clc1c(NC(=O)c2ccc(OC)cc2)cc(cc1)C=3ON=CN3
0.271242	O=C(Nc1cc(NC(=O)c2cc3OCOc3cc2)ccc1)c4nccc(c5cnc6NC=Cc6c5)c4
0.271242	O=C(Nc1cc(NC(=O)c2cc3OCOc3cc2)ccc1)c4nccc(c5cnc6NC=Cc6c5)c4
0.271242	O=C(Nc1cc(NC(=O)c2cc3OCOc3cc2)ccc1)c4nccc(c5cnc6NC=Cc6c5)c4
0.271242	O=C(Nc1cc(NC(=O)c2cc3OCOc3cc2)ccc1)c4nccc(c5cnc6NC=Cc6c5)c4
0.271242	O=C(Nc1cc(NC(=O)c2cc3OCOc3cc2)ccc1)c4nccc(c5cnc6NC=Cc6c5)c4
0.271242	O=C(Nc1cc(NC(=O)c2cc3OCOc3cc2)ccc1)c4nccc(c5cnc6NC=Cc6c5)c4
0.271242	O=C(Nc1cc(NC(=O)c2cc3OCOc3cc2)ccc1)c4nccc(c5cnc6NC=Cc6c5)c4
0.271242	O=C(Nc1cc(NC(=O)c2cc3OCOc3cc2)ccc1)c4nccc(c5cnc6NC=Cc6c5)c4
0.271242	O=C(Nc1cc(NC(=O)c2cc3OCOc3cc2)ccc1)c4nccc(c5cnc6NC=Cc6c5)c4
0.271242	O=C(Nc1cc(NC(=O)c2cc3OCOc3cc2)ccc1)c4nccc(c5cnc6NC=Cc6c5)c4
0.271127	S1C(=NC(c2cc(C#N)ccc2)=C1)NC(=O)C(=O)Nc3cc(c(cc3)CC)C
0.271127	S1C(=NC(c2cc(C#N)ccc2)=C1)NC(=O)C(=O)Nc3cc(c(cc3)CC)C
0.271127	S1C(=NC(c2cc(C#N)ccc2)=C1)NC(=O)C(=O)Nc3cc(c(cc3)CC)C
0.271127	S1C(=NC(c2cc(C#N)ccc2)=C1)NC(=O)C(=O)Nc3cc(c(cc3)CC)C
0.271127	S1C(=NC(c2cc(C#N)ccc2)=C1)NC(=O)C(=O)Nc3cc(c(cc3)CC)C
0.271127	S1C(=NC(c2cc(C#N)ccc2)=C1)NC(=O)C(=O)Nc3cc(c(cc3)CC)C
0.271127	S1C(=NC(c2cc(C#N)ccc2)=C1)NC(=O)C(=O)Nc3cc(c(cc3)CC)C
0.271127	S1C(=NC(c2cc(C#N)ccc2)=C1)NC(=O)C(=O)Nc3cc(c(cc3)CC)C
0.271127	S1C(=NC(c2cc(C#N)ccc2)=C1)NC(=O)C(=O)Nc3cc(c(cc3)CC)C
0.271127	S1C(=NC(c2cc(C#N)ccc2)=C1)NC(=O)C(=O)Nc3cc(c(cc3)CC)C
0.271111	O=C(O)c1nc(ncc1)c2cnccc2
0.271111	O=C(O)c1nc(ncc1)c2cnccc2
0.271111	O=C(O)c1nc(ncc1)c2cnccc2
0.271111	O=C(O)c1nc(ncc1)c2cnccc2
0.271111	O=C(O)c1nc(ncc1)c2cnccc2
0.270627	S1c2c(N(CC(F)F)CC1)cc(NC(=O)c3ccc(cc3)C=4ON=C(N4)C)cc2
0.270627	S1c2c(N(CC(F)F)CC1)cc(NC(=O)c3ccc(cc3)C=4ON=C(N4)C)cc2
0.270627	S1c2c(N(CC(F)F)CC1)cc(NC(=O)c3ccc(cc3)C=4ON=C(N4)C)cc2
0.270627	S1c2c(N(CC(F)F)CC1)cc(NC(=O)c3ccc(cc3)C=4ON=C(N4)C)cc2
0.270627	S1c2c(N(CC(F)F)CC1)cc(NC(=O)c3ccc(cc3)C=4ON=C(N4)C)cc2
0.270627	S1c2c(N(CC(F)F)CC1)cc(NC(=O)c3ccc(cc3)C=4ON=C(N4)C)cc2
0.270627	S1c2c(N(CC(F)F)CC1)cc(NC(=O)c3ccc(cc3)C=4ON=C(N4)C)cc2
0.270627	S1c2c(N(CC(F)F)CC1)cc(NC(=O)c3ccc(cc3)C=4ON=C(N4)C)cc2
0.270627	S1c2c(N(CC(F)F)CC1)cc(NC(=O)c3ccc(cc3)C=4ON=C(N4)C)cc2
0.270627	S1c2c(N(CC(F)F)CC1)cc(NC(=O)c3ccc(cc3)C=4ON=C(N4)C)cc2
0.27027	O=C(N)c1cc(NC(=O)C)c(cc1)C
0.27027	O=C(N)c1cc(NC(=O)C)c(cc1)C
0.270175	[O-][N+](=O)c1ccc(cc1)C2=NN(C=C2C(=O)Nc3cc(c4cnccc4)ccc3)C
0.270175	[O-][N+](=O)c1ccc(cc1)C2=NN(C=C2C(=O)Nc3cc(c4cnccc4)ccc3)C
0.270175	[O-][N+](=O)c1ccc(cc1)C2=NN(C=C2C(=O)Nc3cc(c4cnccc4)ccc3)C
0.270175	[O-][N+](=O)c1ccc(cc1)C2=NN(C=C2C(=O)Nc3cc(c4cnccc4)ccc3)C
0.270175	[O-][N+](=O)c1ccc(cc1)C2=NN(C=C2C(=O)Nc3cc(c4cnccc4)ccc3)C
0.270175	[O-][N+](=O)c1ccc(cc1)C2=NN(C=C2C(=O)Nc3cc(c4cnccc4)ccc3)C
0.270175	[O-][N+](=O)c1ccc(cc1)C2=NN(C=C2C(=O)Nc3cc(c4cnccc4)ccc3)C
0.270175	[O-][N+](=O)c1ccc(cc1)C2=NN(C=C2C(=O)Nc3cc(c4cnccc4)ccc3)C
0.270175	[O-][N+](=O)c1ccc(cc1)C2=NN(C=C2C(=O)Nc3cc(c4cnccc4)ccc3)C
0.270175	[O-][N+](=O)c1ccc(cc1)C2=NN(C=C2C(=O)Nc3cc(c4cnccc4)ccc3)C
0.269896	O=C(OC(C)(C)C)Nc1c(ccc(c1)C(=O)N2CC(O)(c3cnccc3)C2)C
0.269896	O=C(OC(C)(C)C)Nc1c(ccc(c1)C(=O)N2CC(O)(c3cnccc3)C2)C
0.269896	O=C(OC(C)(C)C)Nc1c(ccc(c1)C(=O)N2CC(O)(c3cnccc3)C2)C
0.269896	O=C(OC(C)(C)C)Nc1c(ccc(c1)C(=O)N2CC(O)(c3cnccc3)C2)C
0.269896	O=C(OC(C)(C)C)Nc1c(ccc(c1)C(=O)N2CC(O)(c3cnccc3)C2)C
0.269663	O=C(Nc1cc(ccc1)C2=NNC(=N2)C)c3cc(ccc3)COC4CCOCC4
0.269663	O=C(Nc1cc(ccc1)C2=NNC(=N2)C)c3cc(ccc3)COC4CCOCC4
0.269663	O=C(Nc1cc(ccc1)C2=NNC(=N2)C)c3cc(ccc3)COC4CCOCC4
0.269663	O=C(Nc1cc(ccc1)C2=NNC(=N2)C)c3cc(ccc3)COC4CCOCC4
0.269663	O=C(Nc1cc(ccc1)C2=NNC(=N2)C)c3cc(ccc3)COC4CCOCC4
0.269663	O=C(Nc1cc(ccc1)C2=NNC(=N2)C)c3cc(ccc3)COC4CCOCC4
0.269663	O=C(Nc1cc(ccc1)C2=NNC(=N2)C)c3cc(ccc3)COC4CCOCC4
0.269231	O=C(Nc1cc(ccc1)CNC)c2cc(ncc2)C
0.267442	O=C(Nc1cc(c2cnccc2)ccc1)CCC=3ON=C(N3)c4ccncc4
0.267442	O=C(Nc1cc(c2cnccc2)ccc1)CCC=3ON=C(N3)c4ccncc4
0.267442	O=C(Nc1cc(c2cnccc2)ccc1)CCC=3ON=C(N3)c4ccncc4
0.267442	O=C(Nc1cc(c2cnccc2)ccc1)CCC=3ON=C(N3)c4ccncc4
0.267442	O=C(Nc1cc(c2cnccc2)ccc1)CCC=3ON=C(N3)c4ccncc4
0.267442	O=C(Nc1cc(c2cnccc2)ccc1)CCC=3ON=C(N3)c4ccncc4
0.267442	O=C(Nc1cc(c2cnccc2)ccc1)CCC=3ON=C(N3)c4ccncc4
0.267442	O=C(Nc1cc(c2cnccc2)ccc1)CCC=3ON=C(N3)c4ccncc4
0.267442	O=C(Nc1cc(c2cnccc2)ccc1)CCC=3ON=C(N3)c4ccncc4
0.267442	O=C(Nc1cc(c2cnccc2)ccc1)CCC=3ON=C(N3)c4ccncc4
0.266667	S1C(=NC(C(=O)Nc2c(ccc(c2)CO)C)=C1)C(=O)NCC=C
0.266458	Fc1c(F)ccc(c2nc(ncc2)NC(=O)C=3N=NN(C3C)Cc4c(F)cc(F)cc4)c1
0.266458	Fc1c(F)ccc(c2nc(ncc2)NC(=O)C=3N=NN(C3C)Cc4c(F)cc(F)cc4)c1
0.266458	Fc1c(F)ccc(c2nc(ncc2)NC(=O)C=3N=NN(C3C)Cc4c(F)cc(F)cc4)c1
0.266458	Fc1c(F)ccc(c2nc(ncc2)NC(=O)C=3N=NN(C3C)Cc4c(F)cc(F)cc4)c1
0.266458	Fc1c(F)ccc(c2nc(ncc2)NC(=O)C=3N=NN(C3C)Cc4c(F)cc(F)cc4)c1
0.266458	Fc1c(F)ccc(c2nc(ncc2)NC(=O)C=3N=NN(C3C)Cc4c(F)cc(F)cc4)c1
0.266458	Fc1c(F)ccc(c2nc(ncc2)NC(=O)C=3N=NN(C3C)Cc4c(F)cc(F)cc4)c1
0.266458	Fc1c(F)ccc(c2nc(ncc2)NC(=O)C=3N=NN(C3C)Cc4c(F)cc(F)cc4)c1
0.266458	Fc1c(F)ccc(c2nc(ncc2)NC(=O)C=3N=NN(C3C)Cc4c(F)cc(F)cc4)c1
0.266458	Fc1c(F)ccc(c2nc(ncc2)NC(=O)C=3N=NN(C3C)Cc4c(F)cc(F)cc4)c1
0.266447	Brc1cc(ccc1)C=2N=C(SC2)NC(=O)c3ccc(S(=O)(=O)Nc4c(c(ccc4)C)C)cc3
0.266447	Brc1cc(ccc1)C=2N=C(SC2)NC(=O)c3ccc(S(=O)(=O)Nc4c(c(ccc4)C)C)cc3
0.266447	Brc1cc(ccc1)C=2N=C(SC2)NC(=O)c3ccc(S(=O)(=O)Nc4c(c(ccc4)C)C)cc3
0.266447	Brc1cc(ccc1)C=2N=C(SC2)NC(=O)c3ccc(S(=O)(=O)Nc4c(c(ccc4)C)C)cc3
0.266447	Brc1cc(ccc1)C=2N=C(SC2)NC(=O)c3ccc(S(=O)(=O)Nc4c(c(ccc4)C)C)cc3
0.266447	Brc1cc(ccc1)C=2N=C(SC2)NC(=O)c3ccc(S(=O)(=O)Nc4c(c(ccc4)C)C)cc3
0.266447	Brc1cc(ccc1)C=2N=C(SC2)NC(=O)c3ccc(S(=O)(=O)Nc4c(c(ccc4)C)C)cc3
0.266212	O=C(Nc1nc(c2cc(OC)cc(OC)c2)ccc1)c3cnc(OCC=4ON=C(N4)C)cc3
0.266212	O=C(Nc1nc(c2cc(OC)cc(OC)c2)ccc1)c3cnc(OCC=4ON=C(N4)C)cc3
0.266212	O=C(Nc1nc(c2cc(OC)cc(OC)c2)ccc1)c3cnc(OCC=4ON=C(N4)C)cc3
0.266212	O=C(Nc1nc(c2cc(OC)cc(OC)c2)ccc1)c3cnc(OCC=4ON=C(N4)C)cc3
0.266212	O=C(Nc1nc(c2cc(OC)cc(OC)c2)ccc1)c3cnc(OCC=4ON=C(N4)C)cc3
0.266212	O=C(Nc1nc(c2cc(OC)cc(OC)c2)ccc1)c3cnc(OCC=4ON=C(N4)C)cc3
0.266212	O=C(Nc1nc(c2cc(OC)cc(OC)c2)ccc1)c3cnc(OCC=4ON=C(N4)C)cc3
0.266212	O=C(Nc1nc(c2cc(OC)cc(OC)c2)ccc1)c3cnc(OCC=4ON=C(N4)C)cc3
0.266212	O=C(Nc1nc(c2cc(OC)cc(OC)c2)ccc1)c3cnc(OCC=4ON=C(N4)C)cc3
0.266212	O=C(Nc1nc(c2cc(OC)cc(OC)c2)ccc1)c3cnc(OCC=4ON=C(N4)C)cc3
0.265918	Brc1cc(ccc1)C(=O)Nc2cc(O)c(cc2)C(=O)Nc3cc(ncc3)CC
0.265918	Brc1cc(ccc1)C(=O)Nc2cc(O)c(cc2)C(=O)Nc3cc(ncc3)CC
0.265918	Brc1cc(ccc1)C(=O)Nc2cc(O)c(cc2)C(=O)Nc3cc(ncc3)CC
0.265918	Brc1cc(ccc1)C(=O)Nc2cc(O)c(cc2)C(=O)Nc3cc(ncc3)CC
0.265918	Brc1cc(ccc1)C(=O)Nc2cc(O)c(cc2)C(=O)Nc3cc(ncc3)CC
0.265918	Brc1cc(ccc1)C(=O)Nc2cc(O)c(cc2)C(=O)Nc3cc(ncc3)CC
0.265918	Brc1cc(ccc1)C(=O)Nc2cc(O)c(cc2)C(=O)Nc3cc(ncc3)CC
0.265918	Brc1cc(ccc1)C(=O)Nc2cc(O)c(cc2)C(=O)Nc3cc(ncc3)CC
0.265918	Brc1cc(ccc1)C(=O)Nc2cc(O)c(cc2)C(=O)Nc3cc(ncc3)CC
0.265918	Brc1cc(ccc1)C(=O)Nc2cc(O)c(cc2)C(=O)Nc3cc(ncc3)CC
0.265918	FC(F)(F)c1cc(cc(c1)C2OCCN(Cc3ccc(cc3)C(=O)Nc4ccccc4)C2)C(F)(F)F
0.265918	FC(F)(F)c1cc(cc(c1)C2OCCN(Cc3ccc(cc3)C(=O)Nc4ccccc4)C2)C(F)(F)F
0.265918	FC(F)(F)c1cc(cc(c1)C2OCCN(Cc3ccc(cc3)C(=O)Nc4ccccc4)C2)C(F)(F)F
0.265625	Brc1c(O)c(cc(c1)C)C(=O)Nc2ccc(cc2)CN3CCCCC3
0.265625	Brc1c(O)c(cc(c1)C)C(=O)Nc2ccc(cc2)CN3CCCCC3
0.265625	Brc1c(O)c(cc(c1)C)C(=O)Nc2ccc(cc2)CN3CCCCC3
0.265625	Brc1c(O)c(cc(c1)C)C(=O)Nc2ccc(cc2)CN3CCCCC3
0.265101	Clc1c(cc(Cl)cc1)C(=O)Nc2c(cc(cc2)C)C(=O)NCCc3ccc(cc3)C=4N=C(SC4)C
0.265101	Clc1c(cc(Cl)cc1)C(=O)Nc2c(cc(cc2)C)C(=O)NCCc3ccc(cc3)C=4N=C(SC4)C
0.265101	Clc1c(cc(Cl)cc1)C(=O)Nc2c(cc(cc2)C)C(=O)NCCc3ccc(cc3)C=4N=C(SC4)C
0.265101	Clc1c(cc(Cl)cc1)C(=O)Nc2c(cc(cc2)C)C(=O)NCCc3ccc(cc3)C=4N=C(SC4)C
0.265101	Clc1c(cc(Cl)cc1)C(=O)Nc2c(cc(cc2)C)C(=O)NCCc3ccc(cc3)C=4N=C(SC4)C
0.265101	Clc1c(cc(Cl)cc1)C(=O)Nc2c(cc(cc2)C)C(=O)NCCc3ccc(cc3)C=4N=C(SC4)C
0.265101	Clc1c(cc(Cl)cc1)C(=O)Nc2c(cc(cc2)C)C(=O)NCCc3ccc(cc3)C=4N=C(SC4)C
0.265101	Clc1c(cc(Cl)cc1)C(=O)Nc2c(cc(cc2)C)C(=O)NCCc3ccc(cc3)C=4N=C(SC4)C
0.265101	Clc1c(cc(Cl)cc1)C(=O)Nc2c(cc(cc2)C)C(=O)NCCc3ccc(cc3)C=4N=C(SC4)C
0.265101	Clc1c(cc(Cl)cc1)C(=O)Nc2c(cc(cc2)C)C(=O)NCCc3ccc(cc3)C=4N=C(SC4)C
0.264706	O=C(OC(C)(C)C)Nc1c(ccc(c1)C(=O)NC=2N(N=C(C2)C(C)C)Cc3ccccc3)C
0.264706	O=C(OC(C)(C)C)Nc1c(ccc(c1)C(=O)NC=2N(N=C(C2)C(C)C)Cc3ccccc3)C
0.264706	O=C(OC(C)(C)C)Nc1c(ccc(c1)C(=O)NC=2N(N=C(C2)C(C)C)Cc3ccccc3)C
0.264706	O=C(OC(C)(C)C)Nc1c(ccc(c1)C(=O)NC=2N(N=C(C2)C(C)C)Cc3ccccc3)C
0.264706	O=C(OC(C)(C)C)Nc1c(ccc(c1)C(=O)NC=2N(N=C(C2)C(C)C)Cc3ccccc3)C
0.264706	O=C(OC(C)(C)C)Nc1c(ccc(c1)C(=O)NC=2N(N=C(C2)C(C)C)Cc3ccccc3)C
0.264706	O=C(OC(C)(C)C)Nc1c(ccc(c1)C(=O)NC=2N(N=C(C2)C(C)C)Cc3ccccc3)C
0.264706	O=C(OC(C)(C)C)Nc1c(ccc(c1)C(=O)NC=2N(N=C(C2)C(C)C)Cc3ccccc3)C
0.264706	O=C(OC(C)(C)C)Nc1c(ccc(c1)C(=O)NC=2N(N=C(C2)C(C)C)Cc3ccccc3)C
0.264706	O=C(OC(C)(C)C)Nc1c(ccc(c1)C(=O)NC=2N(N=C(C2)C(C)C)Cc3ccccc3)C
0.264085	S(=O)(=O)(NCc1ccc(cc1)CN2CC(CCC2)C)c3cc(NC(=O)C)c(cc3)C
0.264085	S(=O)(=O)(NCc1ccc(cc1)CN2CC(CCC2)C)c3cc(NC(=O)C)c(cc3)C
0.264085	S(=O)(=O)(NCc1ccc(cc1)CN2CC(CCC2)C)c3cc(NC(=O)C)c(cc3)C
0.263566	O=C(Nc1cc(c(cc1)CC)C)c2nc(OC)cnc2
0.263566	O=C(Nc1cc(c(cc1)CC)C)c2nc(OC)cnc2
0.263566	O=C(Nc1cc(c(cc1)CC)C)c2nc(OC)cnc2
0.263566	O=C(Nc1cc(c(cc1)CC)C)c2nc(OC)cnc2
0.263566	O=C(Nc1cc(c(cc1)CC)C)c2nc(OC)cnc2
0.263566	O=C(Nc1cc(c(cc1)CC)C)c2nc(OC)cnc2
0.263566	O=C(Nc1cc(c(cc1)CC)C)c2nc(OC)cnc2
0.263566	O=C(Nc1cc(c(cc1)CC)C)c2nc(OC)cnc2
0.263566	O=C(Nc1cc(c(cc1)CC)C)c2nc(OC)cnc2
0.263566	O=C(Nc1cc(c(cc1)CC)C)c2nc(OC)cnc2
0.263359	Brc1cc(F)c(cc1)CN2CCN(CC(=O)Nc3cc(c(cc3)CC)C)CC2
0.263359	Brc1cc(F)c(cc1)CN2CCN(CC(=O)Nc3cc(c(cc3)CC)C)CC2
0.263359	Brc1cc(F)c(cc1)CN2CCN(CC(=O)Nc3cc(c(cc3)CC)C)CC2
0.263359	Brc1cc(F)c(cc1)CN2CCN(CC(=O)Nc3cc(c(cc3)CC)C)CC2
0.263359	Brc1cc(F)c(cc1)CN2CCN(CC(=O)Nc3cc(c(cc3)CC)C)CC2
0.262976	O=C(OC(C)(C)C)Nc1c(ccc(c1)C(=O)N2CCN(CCOc3c(cccc3)C)CC2)C
0.262976	O=C(OC(C)(C)C)Nc1c(ccc(c1)C(=O)N2CCN(CCOc3c(cccc3)C)CC2)C
0.262712	O=C(NCC(N)(C)C)c1cc(ccc1)CN2CCN(CC2)C
0.262712	O=C(NCC(N)(C)C)c1cc(ccc1)CN2CCN(CC2)C
0.262238	Brc1ccc(NS(=O)(=O)c2c(ccc(NC(=O)c3ccc(cc3)CNC(=O)OC(C)(C)C)c2)C)cc1
0.262238	Brc1ccc(NS(=O)(=O)c2c(ccc(NC(=O)c3ccc(cc3)CNC(=O)OC(C)(C)C)c2)C)cc1
0.262238	Brc1ccc(NS(=O)(=O)c2c(ccc(NC(=O)c3ccc(cc3)CNC(=O)OC(C)(C)C)c2)C)cc1
0.262238	Brc1ccc(NS(=O)(=O)c2c(ccc(NC(=O)c3ccc(cc3)CNC(=O)OC(C)(C)C)c2)C)cc1
0.262238	Brc1ccc(NS(=O)(=O)c2c(ccc(NC(=O)c3ccc(cc3)CNC(=O)OC(C)(C)C)c2)C)cc1
0.262238	Brc1ccc(NS(=O)(=O)c2c(ccc(NC(=O)c3ccc(cc3)CNC(=O)OC(C)(C)C)c2)C)cc1
0.262238	Brc1ccc(NS(=O)(=O)c2c(ccc(NC(=O)c3ccc(cc3)CNC(=O)OC(C)(C)C)c2)C)cc1
0.262238	Brc1ccc(NS(=O)(=O)c2c(ccc(NC(=O)c3ccc(cc3)CNC(=O)OC(C)(C)C)c2)C)cc1
0.262238	Brc1ccc(NS(=O)(=O)c2c(ccc(NC(=O)c3ccc(cc3)CNC(=O)OC(C)(C)C)c2)C)cc1
0.262238	Brc1ccc(NS(=O)(=O)c2c(ccc(NC(=O)c3ccc(cc3)CNC(=O)OC(C)(C)C)c2)C)cc1
0.261993	FC(F)(F)Oc1c(c(ccc1)C(=O)Nc2ccc(cc2)CN3CCC(CC3)C)C
0.261993	FC(F)(F)Oc1c(c(ccc1)C(=O)Nc2ccc(cc2)CN3CCC(CC3)C)C
0.261993	FC(F)(F)Oc1c(c(ccc1)C(=O)Nc2ccc(cc2)CN3CCC(CC3)C)C
0.261993	FC(F)(F)Oc1c(c(ccc1)C(=O)Nc2ccc(cc2)CN3CCC(CC3)C)C
0.261993	FC(F)(F)Oc1c(c(ccc1)C(=O)Nc2ccc(cc2)CN3CCC(CC3)C)C
0.261993	FC(F)(F)Oc1c(c(ccc1)C(=O)Nc2ccc(cc2)CN3CCC(CC3)C)C
0.261993	FC(F)(F)Oc1c(c(ccc1)C(=O)Nc2ccc(cc2)CN3CCC(CC3)C)C
0.261993	FC(F)(F)Oc1c(c(ccc1)C(=O)Nc2ccc(cc2)CN3CCC(CC3)C)C
0.261993	FC(F)(F)Oc1c(c(ccc1)C(=O)Nc2ccc(cc2)CN3CCC(CC3)C)C
0.261993	FC(F)(F)Oc1c(c(ccc1)C(=O)Nc2ccc(cc2)CN3CCC(CC3)C)C
0.261818	S1C(=NC(=C1)CC(=O)Nc2c(ccc(c2)CO)C)c3ccc(OC)cc3
0.261818	S1C(=NC(=C1)CC(=O)Nc2c(ccc(c2)CO)C)c3ccc(OC)cc3
0.261194	FC(F)(F)C1(C(=O)OCC)CCN(Cc2ccc(cc2)C(=O)Nc3ccccc3)CC1
0.261194	FC(F)(F)C1(C(=O)OCC)CCN(Cc2ccc(cc2)C(=O)Nc3ccccc3)CC1
0.261194	FC(F)(F)C1(C(=O)OCC)CCN(Cc2ccc(cc2)C(=O)Nc3ccccc3)CC1
0.261194	FC(F)(F)C1(C(=O)OCC)CCN(Cc2ccc(cc2)C(=O)Nc3ccccc3)CC1
0.261194	FC(F)(F)C1(C(=O)OCC)CCN(Cc2ccc(cc2)C(=O)Nc3ccccc3)CC1
0.261194	FC(F)(F)C1(C(=O)OCC)CCN(Cc2ccc(cc2)C(=O)Nc3ccccc3)CC1
0.261194	FC(F)(F)C1(C(=O)OCC)CCN(Cc2ccc(cc2)C(=O)Nc3ccccc3)CC1
0.261194	FC(F)(F)C1(C(=O)OCC)CCN(Cc2ccc(cc2)C(=O)Nc3ccccc3)CC1
0.261194	FC(F)(F)C1(C(=O)OCC)CCN(Cc2ccc(cc2)C(=O)Nc3ccccc3)CC1
0.261194	FC(F)(F)C1(C(=O)OCC)CCN(Cc2ccc(cc2)C(=O)Nc3ccccc3)CC1
0.261194	Brc1cc(NC(=O)c2cc(NC(=O)OC(C)(C)C)c(cc2)C)c(OCC)cc1
0.26087	S(c1ncccn1)c2cc(c(NC(=O)C(=O)NC(C=3ON=C(N3)c4cnccc4)C(C)C)cc2)C
0.26087	S(c1ncccn1)c2cc(c(NC(=O)C(=O)NC(C=3ON=C(N3)c4cnccc4)C(C)C)cc2)C
0.26087	S(c1ncccn1)c2cc(c(NC(=O)C(=O)NC(C=3ON=C(N3)c4cnccc4)C(C)C)cc2)C
0.26087	S(c1ncccn1)c2cc(c(NC(=O)C(=O)NC(C=3ON=C(N3)c4cnccc4)C(C)C)cc2)C
0.26087	S(c1ncccn1)c2cc(c(NC(=O)C(=O)NC(C=3ON=C(N3)c4cnccc4)C(C)C)cc2)C
0.26087	S(c1ncccn1)c2cc(c(NC(=O)C(=O)NC(C=3ON=C(N3)c4cnccc4)C(C)C)cc2)C
0.26087	S(c1ncccn1)c2cc(c(NC(=O)C(=O)NC(C=3ON=C(N3)c4cnccc4)C(C)C)cc2)C
0.26087	S(c1ncccn1)c2cc(c(NC(=O)C(=O)NC(C=3ON=C(N3)c4cnccc4)C(C)C)cc2)C
0.260563	Fc1c(cc(NC(=O)C2(CCN(Cc3ccccc3)CC2)C)cc1)C(=O)NC
0.260274	Clc1c(NC(=O)c2ccc(OC)cc2)cc(cc1)C=3ON=C(N3)CCC4CCCCC4
0.260274	Clc1c(NC(=O)c2ccc(OC)cc2)cc(cc1)C=3ON=C(N3)CCC4CCCCC4
0.260274	Clc1c(NC(=O)c2ccc(OC)cc2)cc(cc1)C=3ON=C(N3)CCC4CCCCC4
0.260274	Clc1c(NC(=O)c2ccc(OC)cc2)cc(cc1)C=3ON=C(N3)CCC4CCCCC4
0.260274	Clc1c(NC(=O)c2ccc(OC)cc2)cc(cc1)C=3ON=C(N3)CCC4CCCCC4
0.260274	Clc1c(NC(=O)c2ccc(OC)cc2)cc(cc1)C=3ON=C(N3)CCC4CCCCC4
0.260274	Clc1c(NC(=O)c2ccc(OC)cc2)cc(cc1)C=3ON=C(N3)CCC4CCCCC4
0.260274	Clc1c(NC(=O)c2ccc(OC)cc2)cc(cc1)C=3ON=C(N3)CCC4CCCCC4
0.260274	Clc1c(NC(=O)c2ccc(OC)cc2)cc(cc1)C=3ON=C(N3)CCC4CCCCC4
0.260274	Clc1c(NC(=O)c2ccc(OC)cc2)cc(cc1)C=3ON=C(N3)CCC4CCCCC4
0.260234	Clc1cc2N=C(Sc2cc1)C3CCN(C(=O)C(=O)Nc4c(ccc(NC(=O)c5ccccc5)c4)C)CC3
0.260234	Clc1cc2N=C(Sc2cc1)C3CCN(C(=O)C(=O)Nc4c(ccc(NC(=O)c5ccccc5)c4)C)CC3
0.260234	Clc1cc2N=C(Sc2cc1)C3CCN(C(=O)C(=O)Nc4c(ccc(NC(=O)c5ccccc5)c4)C)CC3
0.260223	O=C(Nc1c(cc(OCc2ccncc2)cc1)C)Nc3cc(c(cc3)C)C(=O)C
0.260223	O=C(Nc1c(cc(OCc2ccncc2)cc1)C)Nc3cc(c(cc3)C)C(=O)C
0.260223	O=C(Nc1c(cc(OCc2ccncc2)cc1)C)Nc3cc(c(cc3)C)C(=O)C
0.260223	O=C(Nc1c(cc(OCc2ccncc2)cc1)C)Nc3cc(c(cc3)C)C(=O)C
0.260223	O=C(Nc1c(cc(OCc2ccncc2)cc1)C)Nc3cc(c(cc3)C)C(=O)C
0.260062	O=C(OC(C)(C)C)Nc1c(ccc(c1)C(=O)N2CC3(OC(CN(Cc4ccccc4)C3)C)CC2)C
0.260062	O=C(OC(C)(C)C)Nc1c(ccc(c1)C(=O)N2CC3(OC(CN(Cc4ccccc4)C3)C)CC2)C
0.260062	O=C(OC(C)(C)C)Nc1c(ccc(c1)C(=O)N2CC3(OC(CN(Cc4ccccc4)C3)C)CC2)C
0.260062	O=C(OC(C)(C)C)Nc1c(ccc(c1)C(=O)N2CC3(OC(CN(Cc4ccccc4)C3)C)CC2)C
0.260062	O=C(OC(C)(C)C)Nc1c(ccc(c1)C(=O)N2CC3(OC(CN(Cc4ccccc4)C3)C)CC2)C
0.260062	O=C(OC(C)(C)C)Nc1c(ccc(c1)C(=O)N2CC3(OC(CN(Cc4ccccc4)C3)C)CC2)C
0.260062	O=C(OC(C)(C)C)Nc1c(ccc(c1)C(=O)N2CC3(OC(CN(Cc4ccccc4)C3)C)CC2)C
0.260062	O=C(OC(C)(C)C)Nc1c(ccc(c1)C(=O)N2CC3(OC(CN(Cc4ccccc4)C3)C)CC2)C
0.260062	O=C(OC(C)(C)C)Nc1c(ccc(c1)C(=O)N2CC3(OC(CN(Cc4ccccc4)C3)C)CC2)C
0.260062	O=C(OC(C)(C)C)Nc1c(ccc(c1)C(=O)N2CC3(OC(CN(Cc4ccccc4)C3)C)CC2)C
0.259843	O=C(Nc1ccc(cc1)CN2CCCCC2)C3=NOC(=C3)Cc4ccccc4
0.259843	O=C(Nc1ccc(cc1)CN2CCCCC2)C3=NOC(=C3)Cc4ccccc4
0.259843	O=C(Nc1ccc(cc1)CN2CCCCC2)C3=NOC(=C3)Cc4ccccc4
0.259843	O=C(Nc1ccc(cc1)CN2CCCCC2)C3=NOC(=C3)Cc4ccccc4
0.259843	O=C(Nc1ccc(cc1)CN2CCCCC2)C3=NOC(=C3)Cc4ccccc4
0.259843	O=C(Nc1ccc(cc1)CN2CCCCC2)C3=NOC(=C3)Cc4ccccc4
0.259843	O=C(Nc1ccc(cc1)CN2CCCCC2)C3=NOC(=C3)Cc4ccccc4
0.259843	O=C(Nc1ccc(cc1)CN2CCCCC2)C3=NOC(=C3)Cc4ccccc4
0.259843	O=C(Nc1ccc(cc1)CN2CCCCC2)C3=NOC(=C3)Cc4ccccc4
0.259804	O=C(Nc1ccncc1)c2ccc(cc2)CN
0.259804	O=C(Nc1ccncc1)c2ccc(cc2)CN
0.259804	O=C(Nc1ccncc1)c2ccc(cc2)CN
0.259804	O=C(Nc1ccncc1)c2ccc(cc2)CN
0.259804	O=C(Nc1ccncc1)c2ccc(cc2)CN
0.259804	O=C(Nc1ccncc1)c2ccc(cc2)CN
0.259804	O=C(Nc1ccncc1)c2ccc(cc2)CN
0.259804	O=C(Nc1ccncc1)c2ccc(cc2)CN
0.259804	O=C(Nc1ccncc1)c2ccc(cc2)CN
0.259804	O=C(Nc1ccncc1)c2ccc(cc2)CN
0.259649	O=C(Nc1cc(c2cc(ccc2)CN3CCOCC3)ccc1)C=4Oc5c(cccc5)C4
0.259649	O=C(Nc1cc(c2cc(ccc2)CN3CCOCC3)ccc1)C=4Oc5c(cccc5)C4
0.259649	O=C(Nc1cc(c2cc(ccc2)CN3CCOCC3)ccc1)C=4Oc5c(cccc5)C4
0.259649	O=C(Nc1cc(c2cc(ccc2)CN3CCOCC3)ccc1)C=4Oc5c(cccc5)C4
0.259649	O=C(Nc1cc(c2cc(ccc2)CN3CCOCC3)ccc1)C=4Oc5c(cccc5)C4
0.259649	O=C(Nc1cc(c2cc(ccc2)CN3CCOCC3)ccc1)C=4Oc5c(cccc5)C4
0.259649	O=C(Nc1cc(c2cc(ccc2)CN3CCOCC3)ccc1)C=4Oc5c(cccc5)C4
0.259649	O=C(Nc1cc(c2cc(ccc2)CN3CCOCC3)ccc1)C=4Oc5c(cccc5)C4
0.259259	FC(F)Oc1c(NC(=O)c2ccc(Oc3ccc(cc3)C(=O)N)cc2)ccc(N4CCN(CC4)C)c1
0.259259	FC(F)Oc1c(NC(=O)c2ccc(Oc3ccc(cc3)C(=O)N)cc2)ccc(N4CCN(CC4)C)c1
0.259259	FC(F)Oc1c(NC(=O)c2ccc(Oc3ccc(cc3)C(=O)N)cc2)ccc(N4CCN(CC4)C)c1
0.259259	FC(F)Oc1c(NC(=O)c2ccc(Oc3ccc(cc3)C(=O)N)cc2)ccc(N4CCN(CC4)C)c1
0.259259	FC(F)Oc1c(NC(=O)c2ccc(Oc3ccc(cc3)C(=O)N)cc2)ccc(N4CCN(CC4)C)c1
0.259259	FC(F)Oc1c(NC(=O)c2ccc(Oc3ccc(cc3)C(=O)N)cc2)ccc(N4CCN(CC4)C)c1
0.259259	FC(F)Oc1c(NC(=O)c2ccc(Oc3ccc(cc3)C(=O)N)cc2)ccc(N4CCN(CC4)C)c1
0.259259	FC(F)Oc1c(NC(=O)c2ccc(Oc3ccc(cc3)C(=O)N)cc2)ccc(N4CCN(CC4)C)c1
0.259259	FC(F)Oc1c(NC(=O)c2ccc(Oc3ccc(cc3)C(=O)N)cc2)ccc(N4CCN(CC4)C)c1
0.259259	FC(F)Oc1c(NC(=O)c2ccc(Oc3ccc(cc3)C(=O)N)cc2)ccc(N4CCN(CC4)C)c1
0.259259	Clc1c(NC(=O)c2ccc(OC)cc2)cc(cc1)C=3ON=C(N3)C(Sc4ccccc4)C
0.259259	Clc1c(NC(=O)c2ccc(OC)cc2)cc(cc1)C=3ON=C(N3)C(Sc4ccccc4)C
0.259259	Clc1c(NC(=O)c2ccc(OC)cc2)cc(cc1)C=3ON=C(N3)C(Sc4ccccc4)C
0.259259	Clc1c(NC(=O)c2ccc(OC)cc2)cc(cc1)C=3ON=C(N3)C(Sc4ccccc4)C
0.259259	Clc1c(NC(=O)c2ccc(OC)cc2)cc(cc1)C=3ON=C(N3)C(Sc4ccccc4)C
0.259259	Clc1c(NC(=O)c2ccc(OC)cc2)cc(cc1)C=3ON=C(N3)C(Sc4ccccc4)C
0.259259	Clc1c(NC(=O)c2ccc(OC)cc2)cc(cc1)C=3ON=C(N3)C(Sc4ccccc4)C
0.259259	Clc1c(NC(=O)c2ccc(OC)cc2)cc(cc1)C=3ON=C(N3)C(Sc4ccccc4)C
0.258993	Brc1cc(NC(=O)c2ccc(OC)cc2)c(cc1)C(=O)Nc3cc(ccc3)CS(=O)C(C)(C)C
0.258741	S(c1cc2OCCOc2cc1)CC(=O)Nc3nc(c4cc(F)c(F)cc4)ccn3
0.258741	S(c1cc2OCCOc2cc1)CC(=O)Nc3nc(c4cc(F)c(F)cc4)ccn3
0.258741	S(c1cc2OCCOc2cc1)CC(=O)Nc3nc(c4cc(F)c(F)cc4)ccn3
0.258741	S(c1cc2OCCOc2cc1)CC(=O)Nc3nc(c4cc(F)c(F)cc4)ccn3
0.258741	S(c1cc2OCCOc2cc1)CC(=O)Nc3nc(c4cc(F)c(F)cc4)ccn3
0.258741	S(c1cc2OCCOc2cc1)CC(=O)Nc3nc(c4cc(F)c(F)cc4)ccn3
0.258741	S(c1cc2OCCOc2cc1)CC(=O)Nc3nc(c4cc(F)c(F)cc4)ccn3
0.258741	S(c1cc2OCCOc2cc1)CC(=O)Nc3nc(c4cc(F)c(F)cc4)ccn3
0.258741	S(c1cc2OCCOc2cc1)CC(=O)Nc3nc(c4cc(F)c(F)cc4)ccn3
0.258741	S(c1cc2OCCOc2cc1)CC(=O)Nc3nc(c4cc(F)c(F)cc4)ccn3
0.258303	Clc1ccc(NC(=O)CC2=NOC(=N2)c3cc(ccc3)CN4CCOCC4)cc1
0.258303	Clc1ccc(NC(=O)CC2=NOC(=N2)c3cc(ccc3)CN4CCOCC4)cc1
0.258303	Clc1ccc(NC(=O)CC2=NOC(=N2)c3cc(ccc3)CN4CCOCC4)cc1
0.258303	Clc1ccc(NC(=O)CC2=NOC(=N2)c3cc(ccc3)CN4CCOCC4)cc1
0.258303	Clc1ccc(NC(=O)CC2=NOC(=N2)c3cc(ccc3)CN4CCOCC4)cc1
0.258303	Clc1ccc(NC(=O)CC2=NOC(=N2)c3cc(ccc3)CN4CCOCC4)cc1
0.258303	Clc1ccc(NC(=O)CC2=NOC(=N2)c3cc(ccc3)CN4CCOCC4)cc1
0.258303	Clc1ccc(NC(=O)CC2=NOC(=N2)c3cc(ccc3)CN4CCOCC4)cc1
0.258303	Clc1ccc(NC(=O)CC2=NOC(=N2)c3cc(ccc3)CN4CCOCC4)cc1
0.258303	Clc1ccc(NC(=O)CC2=NOC(=N2)c3cc(ccc3)CN4CCOCC4)cc1
0.258303	FC(F)Oc1c(NC(=O)c2ccc(OCC(F)F)cc2)ccc(N3CCN(CC3)C)c1
0.258303	FC(F)Oc1c(NC(=O)c2ccc(OCC(F)F)cc2)ccc(N3CCN(CC3)C)c1
0.258303	FC(F)Oc1c(NC(=O)c2ccc(OCC(F)F)cc2)ccc(N3CCN(CC3)C)c1
0.258303	FC(F)Oc1c(NC(=O)c2ccc(OCC(F)F)cc2)ccc(N3CCN(CC3)C)c1
0.258303	FC(F)Oc1c(NC(=O)c2ccc(OCC(F)F)cc2)ccc(N3CCN(CC3)C)c1
0.258303	FC(F)Oc1c(NC(=O)c2ccc(OCC(F)F)cc2)ccc(N3CCN(CC3)C)c1
0.258303	FC(F)Oc1c(NC(=O)c2ccc(OCC(F)F)cc2)ccc(N3CCN(CC3)C)c1
0.258303	FC(F)Oc1c(NC(=O)c2ccc(OCC(F)F)cc2)ccc(N3CCN(CC3)C)c1
0.258197	O=C(NCCC(=O)Nc1ccc(cc1)CN2CCCCC2)C3=COC=C3
0.258197	O=C(NCCC(=O)Nc1ccc(cc1)CN2CCCCC2)C3=COC=C3
0.258197	O=C(NCCC(=O)Nc1ccc(cc1)CN2CCCCC2)C3=COC=C3
0.258197	O=C(NCCC(=O)Nc1ccc(cc1)CN2CCCCC2)C3=COC=C3
0.258197	O=C(NCCC(=O)Nc1ccc(cc1)CN2CCCCC2)C3=COC=C3
0.258197	O=C(NCCC(=O)Nc1ccc(cc1)CN2CCCCC2)C3=COC=C3
0.258197	O=C(NCCC(=O)Nc1ccc(cc1)CN2CCCCC2)C3=COC=C3
0.258197	O=C(NCCC(=O)Nc1ccc(cc1)CN2CCCCC2)C3=COC=C3
0.258197	O=C(NCCC(=O)Nc1ccc(cc1)CN2CCCCC2)C3=COC=C3
0.258197	O=C(NCCC(=O)Nc1ccc(cc1)CN2CCCCC2)C3=COC=C3
0.25817	Brc1cc(ccc1)C=2N=C(SC2)NC(=O)c3ccc(NS(=O)(=O)c4cc(Cl)c(F)cc4)cc3
0.258065	O=C(Nc1cc(NC(=O)c2cc3OCOc3cc2)ccc1)c4ncc(Oc5cc(ccc5)C)cc4
0.258065	O=C(Nc1cc(NC(=O)c2cc3OCOc3cc2)ccc1)c4ncc(Oc5cc(ccc5)C)cc4
0.258065	O=C(Nc1cc(NC(=O)c2cc3OCOc3cc2)ccc1)c4ncc(Oc5cc(ccc5)C)cc4
0.258065	O=C(Nc1cc(NC(=O)c2cc3OCOc3cc2)ccc1)c4ncc(Oc5cc(ccc5)C)cc4
0.258065	O=C(Nc1cc(NC(=O)c2cc3OCOc3cc2)ccc1)c4ncc(Oc5cc(ccc5)C)cc4
0.258065	O=C(Nc1cc(NC(=O)c2cc3OCOc3cc2)ccc1)c4ncc(Oc5cc(ccc5)C)cc4
0.258065	O=C(Nc1cc(NC(=O)c2cc3OCOc3cc2)ccc1)c4ncc(Oc5cc(ccc5)C)cc4
0.258065	O=C(Nc1cc(NC(=O)c2cc3OCOc3cc2)ccc1)c4ncc(Oc5cc(ccc5)C)cc4
0.258065	O=C(Nc1cc(NC(=O)c2cc3OCOc3cc2)ccc1)c4ncc(Oc5cc(ccc5)C)cc4
0.258065	O=C(Nc1cc(NC(=O)c2cc3OCOc3cc2)ccc1)c4ncc(Oc5cc(ccc5)C)cc4
0.258065	Brc1cc(NC(=O)c2ccc(OC)cc2)c(cc1)C(=O)NCCc3cnc(Cl)cc3
0.258065	Brc1cc(NC(=O)c2ccc(OC)cc2)c(cc1)C(=O)NCCc3cnc(Cl)cc3
0.258065	Brc1cc(NC(=O)c2ccc(OC)cc2)c(cc1)C(=O)NCCc3cnc(Cl)cc3
0.258065	Brc1cc(NC(=O)c2ccc(OC)cc2)c(cc1)C(=O)NCCc3cnc(Cl)cc3
0.258065	Brc1cc(NC(=O)c2ccc(OC)cc2)c(cc1)C(=O)NCCc3cnc(Cl)cc3
0.258065	Brc1cc(NC(=O)c2ccc(OC)cc2)c(cc1)C(=O)NCCc3cnc(Cl)cc3
0.258065	Brc1cc(NC(=O)c2ccc(OC)cc2)c(cc1)C(=O)NCCc3cnc(Cl)cc3
0.257627	S1C(=NC(c2c(OC(F)F)cccc2)=C1)NC(=O)c3ccc(N4CCN(CC4)CC)cc3
0.257627	S1C(=NC(c2c(OC(F)F)cccc2)=C1)NC(=O)c3ccc(N4CCN(CC4)CC)cc3
0.257627	S1C(=NC(c2c(OC(F)F)cccc2)=C1)NC(=O)c3ccc(N4CCN(CC4)CC)cc3
0.257627	S1C(=NC(c2c(OC(F)F)cccc2)=C1)NC(=O)c3ccc(N4CCN(CC4)CC)cc3
0.257627	S1C(=NC(c2c(OC(F)F)cccc2)=C1)NC(=O)c3ccc(N4CCN(CC4)CC)cc3
0.257627	S1C(=NC(c2c(OC(F)F)cccc2)=C1)NC(=O)c3ccc(N4CCN(CC4)CC)cc3
0.257627	S1C(=NC(c2c(OC(F)F)cccc2)=C1)NC(=O)c3ccc(N4CCN(CC4)CC)cc3
0.257627	S1C(=NC(c2c(OC(F)F)cccc2)=C1)NC(=O)c3ccc(N4CCN(CC4)CC)cc3
0.257627	S1C(=NC(c2c(OC(F)F)cccc2)=C1)NC(=O)c3ccc(N4CCN(CC4)CC)cc3
0.257627	S1C(=NC(c2c(OC(F)F)cccc2)=C1)NC(=O)c3ccc(N4CCN(CC4)CC)cc3
0.257627	FC(F)Oc1c(NC(=O)c2ccc(cc2)CN(C(=O)C(C)C)C)ccc(N3CCN(CC3)C)c1
0.257353	O=C(Nc1cc(c(cc1)CC)C)CCC=2ON=C(N2)c3ccncc3
0.257329	S(c1ccc(NC(=O)c2cc(OC)c(OCC3=C(ON=C3C)C)cc2)cc1)Cc4cnccc4
0.257329	S(c1ccc(NC(=O)c2cc(OC)c(OCC3=C(ON=C3C)C)cc2)cc1)Cc4cnccc4
0.257329	S(c1ccc(NC(=O)c2cc(OC)c(OCC3=C(ON=C3C)C)cc2)cc1)Cc4cnccc4
0.257329	S(c1ccc(NC(=O)c2cc(OC)c(OCC3=C(ON=C3C)C)cc2)cc1)Cc4cnccc4
0.257329	S(c1ccc(NC(=O)c2cc(OC)c(OCC3=C(ON=C3C)C)cc2)cc1)Cc4cnccc4
0.257329	S(c1ccc(NC(=O)c2cc(OC)c(OCC3=C(ON=C3C)C)cc2)cc1)Cc4cnccc4
0.257329	S(c1ccc(NC(=O)c2cc(OC)c(OCC3=C(ON=C3C)C)cc2)cc1)Cc4cnccc4
0.257329	S(c1ccc(NC(=O)c2cc(OC)c(OCC3=C(ON=C3C)C)cc2)cc1)Cc4cnccc4
0.257329	S(c1ccc(NC(=O)c2cc(OC)c(OCC3=C(ON=C3C)C)cc2)cc1)Cc4cnccc4
0.257329	S(c1ccc(NC(=O)c2cc(OC)c(OCC3=C(ON=C3C)C)cc2)cc1)Cc4cnccc4
0.257143	Fc1c(ccc(c1)C=2N=NNN2)C(=O)Nc3cc(NC(=O)c4cc5OCOc5cc4)ccc3
0.257143	Fc1c(ccc(c1)C=2N=NNN2)C(=O)Nc3cc(NC(=O)c4cc5OCOc5cc4)ccc3
0.257143	Fc1c(ccc(c1)C=2N=NNN2)C(=O)Nc3cc(NC(=O)c4cc5OCOc5cc4)ccc3
0.257143	Fc1c(ccc(c1)C=2N=NNN2)C(=O)Nc3cc(NC(=O)c4cc5OCOc5cc4)ccc3
0.257143	Fc1c(ccc(c1)C=2N=NNN2)C(=O)Nc3cc(NC(=O)c4cc5OCOc5cc4)ccc3
0.257143	Fc1c(ccc(c1)C=2N=NNN2)C(=O)Nc3cc(NC(=O)c4cc5OCOc5cc4)ccc3
0.257143	Fc1c(ccc(c1)C=2N=NNN2)C(=O)Nc3cc(NC(=O)c4cc5OCOc5cc4)ccc3
0.257143	Fc1c(ccc(c1)C=2N=NNN2)C(=O)Nc3cc(NC(=O)c4cc5OCOc5cc4)ccc3
0.257143	Fc1c(ccc(c1)C=2N=NNN2)C(=O)Nc3cc(NC(=O)c4cc5OCOc5cc4)ccc3
0.257143	Fc1c(ccc(c1)C=2N=NNN2)C(=O)Nc3cc(NC(=O)c4cc5OCOc5cc4)ccc3
0.257143	O=C(OC(C)(C)C)Nc1c(ccc(c1)C(=O)NCC2=NC=CN2C)C
0.257143	O=C(OC(C)(C)C)Nc1c(ccc(c1)C(=O)NCC2=NC=CN2C)C
0.256917	Brc1cc(ccc1)C=2N=C(SC2)NC(=O)c3ccc(C#C)cc3
0.256917	Brc1cc(ccc1)C=2N=C(SC2)NC(=O)c3ccc(C#C)cc3
0.256881	O=C(Nc1c(ccc(c1)CO)C)C
0.256881	O=C(Nc1c(ccc(c1)CO)C)C
0.256881	O=C(Nc1c(ccc(c1)CO)C)C
0.256881	O=C(Nc1c(ccc(c1)CO)C)C
0.256881	O=C(Nc1c(ccc(c1)CO)C)C
0.256881	O=C(Nc1c(ccc(c1)CO)C)C
0.256881	O=C(Nc1c(ccc(c1)CO)C)C
0.256881	O=C(Nc1c(ccc(c1)CO)C)C
0.256881	O=C(Nc1c(ccc(c1)CO)C)C
0.256881	O=C(Nc1c(ccc(c1)CO)C)C
0.256757	O=C(Nc1c(OC)nccc1C)c2cc(c(cc2)C)C=3C=NN(C3)C
0.256757	O=C(Nc1c(OC)nccc1C)c2cc(c(cc2)C)C=3C=NN(C3)C
0.256757	O=C(Nc1c(OC)nccc1C)c2cc(c(cc2)C)C=3C=NN(C3)C
0.256757	O=C(Nc1c(OC)nccc1C)c2cc(c(cc2)C)C=3C=NN(C3)C
0.256757	O=C(Nc1c(OC)nccc1C)c2cc(c(cc2)C)C=3C=NN(C3)C
0.256757	O=C(Nc1c(OC)nccc1C)c2cc(c(cc2)C)C=3C=NN(C3)C
0.256757	O=C(Nc1c(OC)nccc1C)c2cc(c(cc2)C)C=3C=NN(C3)C
0.256757	O=C(Nc1c(OC)nccc1C)c2cc(c(cc2)C)C=3C=NN(C3)C
0.256757	O=C(Nc1c(OC)nccc1C)c2cc(c(cc2)C)C=3C=NN(C3)C
0.256757	O=C(Nc1c(OC)nccc1C)c2cc(c(cc2)C)C=3C=NN(C3)C
0.256506	P(=O)(c1cc(NC(=O)c2ccc(cc2)C=3ON=C(N3)C)ccc1)(CC)CC
0.256506	P(=O)(c1cc(NC(=O)c2ccc(cc2)C=3ON=C(N3)C)ccc1)(CC)CC
0.25641	ClCC(=O)Nc1c(ccc(c1)C(=O)OC)C
0.25641	ClCC(=O)Nc1c(ccc(c1)C(=O)OC)C
0.25641	ClCC(=O)Nc1c(ccc(c1)C(=O)OC)C
0.25641	ClCC(=O)Nc1c(ccc(c1)C(=O)OC)C
0.25641	ClCC(=O)Nc1c(ccc(c1)C(=O)OC)C
0.25641	ClCC(=O)Nc1c(ccc(c1)C(=O)OC)C
0.25641	ClCC(=O)Nc1c(ccc(c1)C(=O)OC)C
0.25641	ClCC(=O)Nc1c(ccc(c1)C(=O)OC)C
0.25641	ClCC(=O)Nc1c(ccc(c1)C(=O)OC)C
0.25641	ClCC(=O)Nc1c(ccc(c1)C(=O)OC)C
0.256228	FC(F)(F)c1cc(NC(=O)c2ccc(cc2)C3=NN=C(N3C)C)c(NC(=O)C)cc1
0.256228	FC(F)(F)c1cc(NC(=O)c2ccc(cc2)C3=NN=C(N3C)C)c(NC(=O)C)cc1
0.256228	FC(F)(F)c1cc(NC(=O)c2ccc(cc2)C3=NN=C(N3C)C)c(NC(=O)C)cc1
0.256228	FC(F)(F)c1cc(NC(=O)c2ccc(cc2)C3=NN=C(N3C)C)c(NC(=O)C)cc1
0.256228	FC(F)(F)c1cc(NC(=O)c2ccc(cc2)C3=NN=C(N3C)C)c(NC(=O)C)cc1
0.256228	FC(F)(F)c1cc(NC(=O)c2ccc(cc2)C3=NN=C(N3C)C)c(NC(=O)C)cc1
0.256228	FC(F)(F)c1cc(NC(=O)c2ccc(cc2)C3=NN=C(N3C)C)c(NC(=O)C)cc1
0.256228	FC(F)(F)c1cc(NC(=O)c2ccc(cc2)C3=NN=C(N3C)C)c(NC(=O)C)cc1
0.256228	FC(F)(F)c1cc(NC(=O)c2ccc(cc2)C3=NN=C(N3C)C)c(NC(=O)C)cc1
0.256228	FC(F)(F)c1cc(NC(=O)c2ccc(cc2)C3=NN=C(N3C)C)c(NC(=O)C)cc1
0.256055	O=C(N(C)C)c1c(cc(NC(=O)NCC=2ON=C(c3ccccc3)C2)cc1)C
0.255892	S(=O)(=O)(Nc1cc(ccc1)C(=O)Nc2ccc(cc2)CCNC(=O)OC(C)(C)C)c3cc(F)c(cc3)C
0.255892	S(=O)(=O)(Nc1cc(ccc1)C(=O)Nc2ccc(cc2)CCNC(=O)OC(C)(C)C)c3cc(F)c(cc3)C
0.255892	S(=O)(=O)(Nc1cc(ccc1)C(=O)Nc2ccc(cc2)CCNC(=O)OC(C)(C)C)c3cc(F)c(cc3)C
0.255892	S(=O)(=O)(Nc1cc(ccc1)C(=O)Nc2ccc(cc2)CCNC(=O)OC(C)(C)C)c3cc(F)c(cc3)C
0.255892	S(=O)(=O)(Nc1cc(ccc1)C(=O)Nc2ccc(cc2)CCNC(=O)OC(C)(C)C)c3cc(F)c(cc3)C
0.255892	S(=O)(=O)(Nc1cc(ccc1)C(=O)Nc2ccc(cc2)CCNC(=O)OC(C)(C)C)c3cc(F)c(cc3)C
0.255892	S(=O)(=O)(Nc1cc(ccc1)C(=O)Nc2ccc(cc2)CCNC(=O)OC(C)(C)C)c3cc(F)c(cc3)C
0.255892	S(=O)(=O)(Nc1cc(ccc1)C(=O)Nc2ccc(cc2)CCNC(=O)OC(C)(C)C)c3cc(F)c(cc3)C
0.255892	S(=O)(=O)(Nc1cc(ccc1)C(=O)Nc2ccc(cc2)CCNC(=O)OC(C)(C)C)c3cc(F)c(cc3)C
0.255892	S(=O)(=O)(Nc1cc(ccc1)C(=O)Nc2ccc(cc2)CCNC(=O)OC(C)(C)C)c3cc(F)c(cc3)C
0.255556	Brc1cc(ccc1)C(=O)Nc2cc(O)c(cc2)C=3ON=CN3
0.255556	Brc1cc(ccc1)C(=O)Nc2cc(O)c(cc2)C=3ON=CN3
0.255556	Brc1cc(ccc1)C(=O)Nc2cc(O)c(cc2)C=3ON=CN3
0.255556	Brc1cc(ccc1)C(=O)Nc2cc(O)c(cc2)C=3ON=CN3
0.25523	O=C(Nc1cc(NC(=O)C)ccc1)c2cc3OCOc3cc2
0.25523	O=C(Nc1cc(NC(=O)C)ccc1)c2cc3OCOc3cc2
0.25523	O=C(Nc1cc(NC(=O)C)ccc1)c2cc3OCOc3cc2
0.25523	O=C(Nc1cc(NC(=O)C)ccc1)c2cc3OCOc3cc2
0.25523	O=C(Nc1cc(NC(=O)C)ccc1)c2cc3OCOc3cc2
0.255102	O=C(N)c1cnc(NCC(=O)Nc2cc(ccc2)CN3CC(C(=O)N)CCC3)cc1
0.255102	O=C(N)c1cnc(NCC(=O)Nc2cc(ccc2)CN3CC(C(=O)N)CCC3)cc1
0.255102	O=C(N)c1cnc(NCC(=O)Nc2cc(ccc2)CN3CC(C(=O)N)CCC3)cc1
0.255102	O=C(N)c1cnc(NCC(=O)Nc2cc(ccc2)CN3CC(C(=O)N)CCC3)cc1
0.255102	O=C(N)c1cnc(NCC(=O)Nc2cc(ccc2)CN3CC(C(=O)N)CCC3)cc1
0.255102	O=C(N)c1cnc(NCC(=O)Nc2cc(ccc2)CN3CC(C(=O)N)CCC3)cc1
0.255102	O=C(N)c1cnc(NCC(=O)Nc2cc(ccc2)CN3CC(C(=O)N)CCC3)cc1
0.255102	O=C(N)c1cnc(NCC(=O)Nc2cc(ccc2)CN3CC(C(=O)N)CCC3)cc1
0.255102	O=C(N)c1cnc(NCC(=O)Nc2cc(ccc2)CN3CC(C(=O)N)CCC3)cc1
0.255102	O=C(N)c1cnc(NCC(=O)Nc2cc(ccc2)CN3CC(C(=O)N)CCC3)cc1
0.255061	Brc1cc(cc(c1)C)C(=O)Nc2cc(NC(=O)c3cc4OCOc4cc3)ccc2
0.255061	Brc1cc(cc(c1)C)C(=O)Nc2cc(NC(=O)c3cc4OCOc4cc3)ccc2
0.255061	Brc1cc(cc(c1)C)C(=O)Nc2cc(NC(=O)c3cc4OCOc4cc3)ccc2
0.255061	Brc1cc(cc(c1)C)C(=O)Nc2cc(NC(=O)c3cc4OCOc4cc3)ccc2
0.255061	Brc1cc(cc(c1)C)C(=O)Nc2cc(NC(=O)c3cc4OCOc4cc3)ccc2
0.255061	Brc1cc(cc(c1)C)C(=O)Nc2cc(NC(=O)c3cc4OCOc4cc3)ccc2
0.255061	Brc1cc(cc(c1)C)C(=O)Nc2cc(NC(=O)c3cc4OCOc4cc3)ccc2
0.255061	Brc1cc(cc(c1)C)C(=O)Nc2cc(NC(=O)c3cc4OCOc4cc3)ccc2
0.255061	Brc1cc(cc(c1)C)C(=O)Nc2cc(NC(=O)c3cc4OCOc4cc3)ccc2
0.255061	Brc1cc(cc(c1)C)C(=O)Nc2cc(NC(=O)c3cc4OCOc4cc3)ccc2
0.254777	Brc1cc(ccc1)C=2N=C(SC2)NC(=O)c3cc4c(cc3)C(=O)N(C4=O)CCc5ccccc5
0.254777	Brc1cc(ccc1)C=2N=C(SC2)NC(=O)c3cc4c(cc3)C(=O)N(C4=O)CCc5ccccc5
0.254777	Brc1cc(ccc1)C=2N=C(SC2)NC(=O)c3cc4c(cc3)C(=O)N(C4=O)CCc5ccccc5
0.254777	Brc1cc(ccc1)C=2N=C(SC2)NC(=O)c3cc4c(cc3)C(=O)N(C4=O)CCc5ccccc5
0.254777	Brc1cc(ccc1)C=2N=C(SC2)NC(=O)c3cc4c(cc3)C(=O)N(C4=O)CCc5ccccc5
0.254777	Brc1cc(ccc1)C=2N=C(SC2)NC(=O)c3cc4c(cc3)C(=O)N(C4=O)CCc5ccccc5
0.254682	FC(F)(F)c1cc(NC(=O)C2CCN(Cc3ccccc3)CC2)c(NC(=O)C)cc1
0.254682	FC(F)(F)c1cc(NC(=O)C2CCN(Cc3ccccc3)CC2)c(NC(=O)C)cc1
0.254682	FC(F)(F)c1cc(NC(=O)C2CCN(Cc3ccccc3)CC2)c(NC(=O)C)cc1
0.254682	FC(F)(F)c1cc(NC(=O)C2CCN(Cc3ccccc3)CC2)c(NC(=O)C)cc1
0.254682	FC(F)(F)c1cc(NC(=O)C2CCN(Cc3ccccc3)CC2)c(NC(=O)C)cc1
0.254682	FC(F)(F)c1cc(NC(=O)C2CCN(Cc3ccccc3)CC2)c(NC(=O)C)cc1
0.254682	FC(F)(F)c1cc(NC(=O)C2CCN(Cc3ccccc3)CC2)c(NC(=O)C)cc1
0.254682	FC(F)(F)c1cc(NC(=O)C2CCN(Cc3ccccc3)CC2)c(NC(=O)C)cc1
0.254682	FC(F)(F)c1cc(NC(=O)C2CCN(Cc3ccccc3)CC2)c(NC(=O)C)cc1
0.254682	FC(F)(F)c1cc(NC(=O)C2CCN(Cc3ccccc3)CC2)c(NC(=O)C)cc1
0.254613	O=C(N)c1cnc(NCC(=O)Nc2cc(ccc2)C3=NNC(=N3)C)cc1
0.254613	O=C(N)c1cnc(NCC(=O)Nc2cc(ccc2)C3=NNC(=N3)C)cc1
0.254613	O=C(N)c1cnc(NCC(=O)Nc2cc(ccc2)C3=NNC(=N3)C)cc1
0.254613	O=C(N)c1cnc(NCC(=O)Nc2cc(ccc2)C3=NNC(=N3)C)cc1
0.254613	O=C(N)c1cnc(NCC(=O)Nc2cc(ccc2)C3=NNC(=N3)C)cc1
0.254613	O=C(N)c1cnc(NCC(=O)Nc2cc(ccc2)C3=NNC(=N3)C)cc1
0.254613	O=C(N)c1cnc(NCC(=O)Nc2cc(ccc2)C3=NNC(=N3)C)cc1
0.254613	O=C(N)c1cnc(NCC(=O)Nc2cc(ccc2)C3=NNC(=N3)C)cc1
0.254438	Clc1c(ccc(NC(=O)c2cc3N=CN(c3cc2)c4cc(ccc4)C)c1)CN5CCOCC5
0.254438	Clc1c(ccc(NC(=O)c2cc3N=CN(c3cc2)c4cc(ccc4)C)c1)CN5CCOCC5
0.254438	Clc1c(ccc(NC(=O)c2cc3N=CN(c3cc2)c4cc(ccc4)C)c1)CN5CCOCC5
0.254438	Clc1c(ccc(NC(=O)c2cc3N=CN(c3cc2)c4cc(ccc4)C)c1)CN5CCOCC5
0.254438	Clc1c(ccc(NC(=O)c2cc3N=CN(c3cc2)c4cc(ccc4)C)c1)CN5CCOCC5
0.254438	Clc1c(ccc(NC(=O)c2cc3N=CN(c3cc2)c4cc(ccc4)C)c1)CN5CCOCC5
0.254438	Clc1c(ccc(NC(=O)c2cc3N=CN(c3cc2)c4cc(ccc4)C)c1)CN5CCOCC5
0.254438	Clc1c(ccc(NC(=O)c2cc3N=CN(c3cc2)c4cc(ccc4)C)c1)CN5CCOCC5
0.254438	Clc1c(ccc(NC(=O)c2cc3N=CN(c3cc2)c4cc(ccc4)C)c1)CN5CCOCC5
0.254438	Clc1c(ccc(NC(=O)c2cc3N=CN(c3cc2)c4cc(ccc4)C)c1)CN5CCOCC5
0.254386	Fc1c(F)ccc(c2nc(ncc2)N)c1
0.254386	Fc1c(F)ccc(c2nc(ncc2)N)c1
0.254386	Fc1c(F)ccc(c2nc(ncc2)N)c1
0.254355	O=C(OC(C)(C)C)Nc1c(ccc(c1)C(=O)N2CCN(C3CCN(CC3)CC)CCC2)C
0.254296	FC(F)(F)CN(C(=O)COC(=O)c1cc(NC(=O)c2ccccc2)c(cc1)C)CC(=O)N(C)C
0.254296	FC(F)(F)CN(C(=O)COC(=O)c1cc(NC(=O)c2ccccc2)c(cc1)C)CC(=O)N(C)C
0.254296	FC(F)(F)CN(C(=O)COC(=O)c1cc(NC(=O)c2ccccc2)c(cc1)C)CC(=O)N(C)C
0.254296	FC(F)(F)CN(C(=O)COC(=O)c1cc(NC(=O)c2ccccc2)c(cc1)C)CC(=O)N(C)C
0.254296	FC(F)(F)CN(C(=O)COC(=O)c1cc(NC(=O)c2ccccc2)c(cc1)C)CC(=O)N(C)C
0.254296	FC(F)(F)CN(C(=O)COC(=O)c1cc(NC(=O)c2ccccc2)c(cc1)C)CC(=O)N(C)C
0.254296	FC(F)(F)CN(C(=O)COC(=O)c1cc(NC(=O)c2ccccc2)c(cc1)C)CC(=O)N(C)C
0.254296	FC(F)(F)CN(C(=O)COC(=O)c1cc(NC(=O)c2ccccc2)c(cc1)C)CC(=O)N(C)C
0.254296	FC(F)(F)CN(C(=O)COC(=O)c1cc(NC(=O)c2ccccc2)c(cc1)C)CC(=O)N(C)C
0.254296	FC(F)(F)CN(C(=O)COC(=O)c1cc(NC(=O)c2ccccc2)c(cc1)C)CC(=O)N(C)C
0.254125	Clc1c(OCc2cnccc2)ccc(NC(=O)c3c(cc4nccnc4c3)C)c1
0.254125	Clc1c(OCc2cnccc2)ccc(NC(=O)c3c(cc4nccnc4c3)C)c1
0.254125	Clc1c(OCc2cnccc2)ccc(NC(=O)c3c(cc4nccnc4c3)C)c1
0.254125	Clc1c(OCc2cnccc2)ccc(NC(=O)c3c(cc4nccnc4c3)C)c1
0.254125	Clc1c(OCc2cnccc2)ccc(NC(=O)c3c(cc4nccnc4c3)C)c1
0.254125	Clc1c(OCc2cnccc2)ccc(NC(=O)c3c(cc4nccnc4c3)C)c1
0.254125	Clc1c(OCc2cnccc2)ccc(NC(=O)c3c(cc4nccnc4c3)C)c1
0.254125	Clc1c(OCc2cnccc2)ccc(NC(=O)c3c(cc4nccnc4c3)C)c1
0.254125	Clc1c(OCc2cnccc2)ccc(NC(=O)c3c(cc4nccnc4c3)C)c1
0.254125	Clc1c(OCc2cnccc2)ccc(NC(=O)c3c(cc4nccnc4c3)C)c1
0.253968	O=C(Nc1cc2c(N(Cc3ccccc3)CCC2)cc1)c4cc5c(OC(C5)C)cc4
0.253788	O=C(OC(C)(C)C)Nc1c(ccc(c1)C(=O)NC23CCC(CC2)CC3)C
0.253788	O=C(OC(C)(C)C)Nc1c(ccc(c1)C(=O)NC23CCC(CC2)CC3)C
0.253788	O=C(OC(C)(C)C)Nc1c(ccc(c1)C(=O)NC23CCC(CC2)CC3)C
0.253788	O=C(OC(C)(C)C)Nc1c(ccc(c1)C(=O)NC23CCC(CC2)CC3)C
0.253788	O=C(OC(C)(C)C)Nc1c(ccc(c1)C(=O)NC23CCC(CC2)CC3)C
0.253788	O=C(OC(C)(C)C)Nc1c(ccc(c1)C(=O)NC23CCC(CC2)CC3)C
0.253788	O=C(OC(C)(C)C)Nc1c(ccc(c1)C(=O)NC23CCC(CC2)CC3)C
0.253788	O=C(OC(C)(C)C)Nc1c(ccc(c1)C(=O)NC23CCC(CC2)CC3)C
0.253788	O=C(OC(C)(C)C)Nc1c(ccc(c1)C(=O)NC23CCC(CC2)CC3)C
0.253788	Clc1cc(NC(=O)c2cc(OCCOC)ncc2)c(NC(=O)C)cc1
0.253788	Clc1cc(NC(=O)c2cc(OCCOC)ncc2)c(NC(=O)C)cc1
0.253788	Clc1cc(NC(=O)c2cc(OCCOC)ncc2)c(NC(=O)C)cc1
0.253788	Clc1cc(NC(=O)c2cc(OCCOC)ncc2)c(NC(=O)C)cc1
0.253676	O=C(N1CCN(Cc2c(cccc2)C)CCC1)C(=O)Nc3cc(ccc3)CN4CCN(C(=O)C)CC4
0.253456	Clc1ncc(cc1)CN2CCN(Cc3cnccc3)CC2
0.253456	Clc1ncc(cc1)CN2CCN(Cc3cnccc3)CC2
0.253378	ClC=1N(N=C(C1C(=O)Nc2cc(c3cnccc3)ccc2)C)Cc4ccc(F)cc4
0.253378	ClC=1N(N=C(C1C(=O)Nc2cc(c3cnccc3)ccc2)C)Cc4ccc(F)cc4
0.252874	Clc1c(SC)ccc(NC(=O)c2cnc(cc2)C(F)(F)F)c1
0.252874	Clc1c(SC)ccc(NC(=O)c2cnc(cc2)C(F)(F)F)c1
0.252874	Clc1c(SC)ccc(NC(=O)c2cnc(cc2)C(F)(F)F)c1
0.252874	Clc1c(SC)ccc(NC(=O)c2cnc(cc2)C(F)(F)F)c1
0.252874	Clc1c(SC)ccc(NC(=O)c2cnc(cc2)C(F)(F)F)c1
0.252874	Clc1c(SC)ccc(NC(=O)c2cnc(cc2)C(F)(F)F)c1
0.252747	O=C(NCc1nc(c(cc1)C)C)c2ccc(cc2)CN3CC(OCC3)C
0.252747	O=C(NCc1nc(c(cc1)C)C)c2ccc(cc2)CN3CC(OCC3)C
0.252747	O=C(NCc1nc(c(cc1)C)C)c2ccc(cc2)CN3CC(OCC3)C
0.252747	O=C(NCc1nc(c(cc1)C)C)c2ccc(cc2)CN3CC(OCC3)C
0.252747	O=C(NCc1nc(c(cc1)C)C)c2ccc(cc2)CN3CC(OCC3)C
0.252747	O=C(NCc1nc(c(cc1)C)C)c2ccc(cc2)CN3CC(OCC3)C
0.252747	O=C(NCc1nc(c(cc1)C)C)c2ccc(cc2)CN3CC(OCC3)C
0.252747	O=C(NCc1nc(c(cc1)C)C)c2ccc(cc2)CN3CC(OCC3)C
0.252747	O=C(NCc1nc(c(cc1)C)C)c2ccc(cc2)CN3CC(OCC3)C
0.252747	O=C(NCc1nc(c(cc1)C)C)c2ccc(cc2)CN3CC(OCC3)C
0.25256	O=C(OC(C(=O)N(c1ccccc1)CC)C)c2cc(NC(=O)c3ccccc3)c(cc2)C
0.252308	S1c2c(N(CC(F)F)CC1)cc(NC(=O)c3cc(ccc3)C4=NOC(=N4)C5CC5)cc2
0.252308	S1c2c(N(CC(F)F)CC1)cc(NC(=O)c3cc(ccc3)C4=NOC(=N4)C5CC5)cc2
0.252308	S1c2c(N(CC(F)F)CC1)cc(NC(=O)c3cc(ccc3)C4=NOC(=N4)C5CC5)cc2
0.252308	S1c2c(N(CC(F)F)CC1)cc(NC(=O)c3cc(ccc3)C4=NOC(=N4)C5CC5)cc2
0.252308	S1c2c(N(CC(F)F)CC1)cc(NC(=O)c3cc(ccc3)C4=NOC(=N4)C5CC5)cc2
0.252308	S1c2c(N(CC(F)F)CC1)cc(NC(=O)c3cc(ccc3)C4=NOC(=N4)C5CC5)cc2
0.252212	O=C(Nc1c(ccc(NC)c1)C)C(C)(C)C
0.252212	O=C(Nc1c(ccc(NC)c1)C)C(C)(C)C
0.252212	O=C(Nc1c(ccc(NC)c1)C)C(C)(C)C
0.252212	O=C(Nc1c(ccc(NC)c1)C)C(C)(C)C
0.252212	O=C(Nc1c(ccc(NC)c1)C)C(C)(C)C
0.252212	O=C(Nc1c(ccc(NC)c1)C)C(C)(C)C
0.252212	O=C(Nc1c(ccc(NC)c1)C)C(C)(C)C
0.252212	O=C(Nc1c(ccc(NC)c1)C)C(C)(C)C
0.252212	O=C(Nc1c(ccc(NC)c1)C)C(C)(C)C
0.252212	O=C(Nc1c(ccc(NC)c1)C)C(C)(C)C
0.252174	Clc1cc(NC(=O)c2ccc(O)cc2)c(N)cc1
0.252174	Clc1cc(NC(=O)c2ccc(O)cc2)c(N)cc1
0.252174	Clc1cc(NC(=O)c2ccc(O)cc2)c(N)cc1
0.252174	Clc1cc(NC(=O)c2ccc(O)cc2)c(N)cc1
0.252174	Clc1cc(NC(=O)c2ccc(O)cc2)c(N)cc1
0.252174	Clc1cc(NC(=O)c2ccc(O)cc2)c(N)cc1
0.252174	Clc1cc(NC(=O)c2ccc(O)cc2)c(N)cc1
0.252174	Clc1cc(NC(=O)c2ccc(O)cc2)c(N)cc1
0.252174	Clc1cc(NC(=O)c2ccc(O)cc2)c(N)cc1
0.252174	Clc1cc(NC(=O)c2ccc(O)cc2)c(N)cc1
0.252149	S(=O)(=O)(Nc1ccc(OCC)cc1)c2c(ccc(c2)C(=O)NC3=NC(=NN3c4ccccc4)c5ncccc5)C
0.251852	S1C(C(=O)OC)=C(C=C1C(=O)Nc2ccc(cc2)CN3CCCCC3)C
0.251852	S1C(C(=O)OC)=C(C=C1C(=O)Nc2ccc(cc2)CN3CCCCC3)C
0.251852	S1C(C(=O)OC)=C(C=C1C(=O)Nc2ccc(cc2)CN3CCCCC3)C
0.251852	S1C(C(=O)OC)=C(C=C1C(=O)Nc2ccc(cc2)CN3CCCCC3)C
0.251852	S1C(C(=O)OC)=C(C=C1C(=O)Nc2ccc(cc2)CN3CCCCC3)C
0.251852	S1C(C(=O)OC)=C(C=C1C(=O)Nc2ccc(cc2)CN3CCCCC3)C
0.251852	S1C(C(=O)OC)=C(C=C1C(=O)Nc2ccc(cc2)CN3CCCCC3)C
0.251852	S1C(C(=O)OC)=C(C=C1C(=O)Nc2ccc(cc2)CN3CCCCC3)C
0.251825	O=C(Nc1cc(c(cc1)C)CC)C(=O)NC=2C=NN(C2)Cc3cnccc3
0.251825	O=C(Nc1cc(c(cc1)C)CC)C(=O)NC=2C=NN(C2)Cc3cnccc3
0.251825	O=C(Nc1cc(c(cc1)C)CC)C(=O)NC=2C=NN(C2)Cc3cnccc3
0.251825	O=C(Nc1cc(c(cc1)C)CC)C(=O)NC=2C=NN(C2)Cc3cnccc3
0.251825	O=C(Nc1cc(c(cc1)C)CC)C(=O)NC=2C=NN(C2)Cc3cnccc3
0.251825	O=C(Nc1cc(c(cc1)C)CC)C(=O)NC=2C=NN(C2)Cc3cnccc3
0.251825	O=C(Nc1cc(c(cc1)C)CC)C(=O)NC=2C=NN(C2)Cc3cnccc3
0.251825	O=C(Nc1cc(c(cc1)C)CC)C(=O)NC=2C=NN(C2)Cc3cnccc3
0.251825	O=C(Nc1cc(c(cc1)C)CC)C(=O)NC=2C=NN(C2)Cc3cnccc3
0.251825	O=C(Nc1cc(c(cc1)C)CC)C(=O)NC=2C=NN(C2)Cc3cnccc3
0.251825	O=C(Nc1cc(NC(=O)c2cc3OCOc3cc2)ccc1)c4nccc(c4)C(C)(C)C
0.251825	O=C(Nc1cc(NC(=O)c2cc3OCOc3cc2)ccc1)c4nccc(c4)C(C)(C)C
0.251825	O=C(Nc1cc(NC(=O)c2cc3OCOc3cc2)ccc1)c4nccc(c4)C(C)(C)C
0.251825	O=C(Nc1cc(NC(=O)c2cc3OCOc3cc2)ccc1)c4nccc(c4)C(C)(C)C
0.251825	O=C(Nc1cc(NC(=O)c2cc3OCOc3cc2)ccc1)c4nccc(c4)C(C)(C)C
0.251825	O=C(Nc1cc(NC(=O)c2cc3OCOc3cc2)ccc1)c4nccc(c4)C(C)(C)C
0.251825	O=C(Nc1cc(NC(=O)c2cc3OCOc3cc2)ccc1)c4nccc(c4)C(C)(C)C
0.251825	O=C(Nc1cc(NC(=O)c2cc3OCOc3cc2)ccc1)c4nccc(c4)C(C)(C)C
0.251825	O=C(Nc1cc(NC(=O)c2cc3OCOc3cc2)ccc1)c4nccc(c4)C(C)(C)C
0.251825	O=C(Nc1cc(NC(=O)c2cc3OCOc3cc2)ccc1)c4nccc(c4)C(C)(C)C
0.251773	FC1(F)Oc2c(O1)ccc(c2C)C(=O)Nc3ccc(cc3)CN4CCCCC4
0.251773	FC1(F)Oc2c(O1)ccc(c2C)C(=O)Nc3ccc(cc3)CN4CCCCC4
0.251773	FC1(F)Oc2c(O1)ccc(c2C)C(=O)Nc3ccc(cc3)CN4CCCCC4
0.251773	FC1(F)Oc2c(O1)ccc(c2C)C(=O)Nc3ccc(cc3)CN4CCCCC4
0.251773	FC1(F)Oc2c(O1)ccc(c2C)C(=O)Nc3ccc(cc3)CN4CCCCC4
0.251773	FC1(F)Oc2c(O1)ccc(c2C)C(=O)Nc3ccc(cc3)CN4CCCCC4
0.251773	FC1(F)Oc2c(O1)ccc(c2C)C(=O)Nc3ccc(cc3)CN4CCCCC4
0.251773	FC1(F)Oc2c(O1)ccc(c2C)C(=O)Nc3ccc(cc3)CN4CCCCC4
0.251773	FC1(F)Oc2c(O1)ccc(c2C)C(=O)Nc3ccc(cc3)CN4CCCCC4
0.251773	FC1(F)Oc2c(O1)ccc(c2C)C(=O)Nc3ccc(cc3)CN4CCCCC4
0.251724	O=C(OC(C)(C)C)Nc1c(ccc(c1)C(=O)NC2CCN(C(=O)c3ccc(OCC)cc3)CC2)C
0.251724	O=C(OC(C)(C)C)Nc1c(ccc(c1)C(=O)NC2CCN(C(=O)c3ccc(OCC)cc3)CC2)C
0.251724	S1C(C2=NN(C=C2C(=O)Nc3cc(c4cnccc4)ccc3)C)=CC=C1
0.251724	S1C(C2=NN(C=C2C(=O)Nc3cc(c4cnccc4)ccc3)C)=CC=C1
0.251724	S1C(C2=NN(C=C2C(=O)Nc3cc(c4cnccc4)ccc3)C)=CC=C1
0.251724	S1C(C2=NN(C=C2C(=O)Nc3cc(c4cnccc4)ccc3)C)=CC=C1
0.251724	S1C(C2=NN(C=C2C(=O)Nc3cc(c4cnccc4)ccc3)C)=CC=C1
0.251724	S1C(C2=NN(C=C2C(=O)Nc3cc(c4cnccc4)ccc3)C)=CC=C1
0.251724	O=C(OC(C)(C)C)Nc1c(ccc(c1)C(=O)NC2CCN(C(=O)c3ccc(OCC)cc3)CC2)C
0.251634	Ic1c(cccc1)C(=O)Nc2c(ccc(NC(=O)C(=O)NC(c3cc(ccc3)C(F)(F)F)(C)C)c2)C
0.251064	Brc1cc(NC(=O)CCCCCC(=O)Nc2ccccc2)c(cc1)C
0.251064	Brc1cc(NC(=O)CCCCCC(=O)Nc2ccccc2)c(cc1)C
0.251064	Brc1cc(NC(=O)CCCCCC(=O)Nc2ccccc2)c(cc1)C
0.251064	Brc1cc(NC(=O)CCCCCC(=O)Nc2ccccc2)c(cc1)C
0.251064	Brc1cc(NC(=O)CCCCCC(=O)Nc2ccccc2)c(cc1)C
0.251064	Brc1cc(NC(=O)CCCCCC(=O)Nc2ccccc2)c(cc1)C
0.251064	Brc1cc(NC(=O)CCCCCC(=O)Nc2ccccc2)c(cc1)C
0.251064	Brc1cc(NC(=O)CCCCCC(=O)Nc2ccccc2)c(cc1)C
0.251064	Brc1cc(NC(=O)CCCCCC(=O)Nc2ccccc2)c(cc1)C
0.251064	Brc1cc(NC(=O)CCCCCC(=O)Nc2ccccc2)c(cc1)C
0.251046	O=C(Nc1ccc(NC(=O)CC)cc1)c2ccc(cc2)C=3ON=C(N3)C
0.251046	O=C(Nc1ccc(NC(=O)CC)cc1)c2ccc(cc2)C=3ON=C(N3)C
0.251012	Clc1c(Cl)ccc(NC(=O)Nc2cc(ccc2)C(=O)Nc3cc(Sc4ccccc4)ccc3)c1
0.251012	Clc1c(Cl)ccc(NC(=O)Nc2cc(ccc2)C(=O)Nc3cc(Sc4ccccc4)ccc3)c1
0.251012	Clc1c(Cl)ccc(NC(=O)Nc2cc(ccc2)C(=O)Nc3cc(Sc4ccccc4)ccc3)c1
0.251012	Clc1c(Cl)ccc(NC(=O)Nc2cc(ccc2)C(=O)Nc3cc(Sc4ccccc4)ccc3)c1
0.251012	Clc1c(Cl)ccc(NC(=O)Nc2cc(ccc2)C(=O)Nc3cc(Sc4ccccc4)ccc3)c1
0.251012	Clc1c(Cl)ccc(NC(=O)Nc2cc(ccc2)C(=O)Nc3cc(Sc4ccccc4)ccc3)c1
0.251012	Clc1c(Cl)ccc(NC(=O)Nc2cc(ccc2)C(=O)Nc3cc(Sc4ccccc4)ccc3)c1
0.251012	Clc1c(Cl)ccc(NC(=O)Nc2cc(ccc2)C(=O)Nc3cc(Sc4ccccc4)ccc3)c1
0.251012	Clc1c(Cl)ccc(NC(=O)Nc2cc(ccc2)C(=O)Nc3cc(Sc4ccccc4)ccc3)c1
0.251012	Clc1c(Cl)ccc(NC(=O)Nc2cc(ccc2)C(=O)Nc3cc(Sc4ccccc4)ccc3)c1
0.251012	[O-][n+]1ccc(cc1)C(=O)Nc2cc(NC(=O)c3cc4OCOc4cc3)ccc2
0.251012	[O-][n+]1ccc(cc1)C(=O)Nc2cc(NC(=O)c3cc4OCOc4cc3)ccc2
0.251012	[O-][n+]1ccc(cc1)C(=O)Nc2cc(NC(=O)c3cc4OCOc4cc3)ccc2
0.251012	[O-][n+]1ccc(cc1)C(=O)Nc2cc(NC(=O)c3cc4OCOc4cc3)ccc2
0.251012	[O-][n+]1ccc(cc1)C(=O)Nc2cc(NC(=O)c3cc4OCOc4cc3)ccc2
0.250951	Fc1c(NNC(=O)c2ccc(cc2)C=3ON=C(N3)C)cc(F)cc1
0.250923	O=C(Nc1cc(NC(=O)Cc2ccc(OCC(C)C)cc2)ccc1)c3cc4OCOc4cc3
0.250923	O=C(Nc1cc(NC(=O)Cc2ccc(OCC(C)C)cc2)ccc1)c3cc4OCOc4cc3
0.250923	O=C(Nc1cc(NC(=O)Cc2ccc(OCC(C)C)cc2)ccc1)c3cc4OCOc4cc3
0.250923	O=C(Nc1cc(NC(=O)Cc2ccc(OCC(C)C)cc2)ccc1)c3cc4OCOc4cc3
0.250923	O=C(Nc1cc(NC(=O)Cc2ccc(OCC(C)C)cc2)ccc1)c3cc4OCOc4cc3
0.250923	O=C(Nc1cc(NC(=O)Cc2ccc(OCC(C)C)cc2)ccc1)c3cc4OCOc4cc3
0.250923	O=C(Nc1cc(NC(=O)Cc2ccc(OCC(C)C)cc2)ccc1)c3cc4OCOc4cc3
0.250923	O=C(Nc1cc(NC(=O)Cc2ccc(OCC(C)C)cc2)ccc1)c3cc4OCOc4cc3
0.250923	O=C(Nc1cc(NC(=O)Cc2ccc(OCC(C)C)cc2)ccc1)c3cc4OCOc4cc3
0.250923	O=C(Nc1cc(NC(=O)Cc2ccc(OCC(C)C)cc2)ccc1)c3cc4OCOc4cc3
0.250883	O=C(Nc1cc(NC(=O)CN2CC(=O)NCC2)ccc1)c3cc4OCOc4cc3
0.250883	O=C(Nc1cc(NC(=O)CN2CC(=O)NCC2)ccc1)c3cc4OCOc4cc3
0.250883	O=C(Nc1cc(NC(=O)CN2CC(=O)NCC2)ccc1)c3cc4OCOc4cc3
0.250883	O=C(Nc1cc(NC(=O)CN2CC(=O)NCC2)ccc1)c3cc4OCOc4cc3
0.25	Brc1cc(ccc1)CC(=O)Nc2cc(c(cc2)C)C(=O)c3ccccc3
0.25	Brc1cc(ccc1)CC(=O)Nc2cc(c(cc2)C)C(=O)c3ccccc3
0.25	Brc1cc(ccc1)CC(=O)Nc2cc(c(cc2)C)C(=O)c3ccccc3
0.25	Brc1cc(ccc1)CC(=O)Nc2cc(c(cc2)C)C(=O)c3ccccc3
0.25	Brc1cc(ccc1)CC(=O)Nc2cc(c(cc2)C)C(=O)c3ccccc3
0.25	Brc1cc(ccc1)CC(=O)Nc2cc(c(cc2)C)C(=O)c3ccccc3
0.25	Brc1cc(ccc1)CC(=O)Nc2cc(c(cc2)C)C(=O)c3ccccc3
0.25	Brc1cc(ccc1)CC(=O)Nc2cc(c(cc2)C)C(=O)c3ccccc3
0.25	Brc1cc(ccc1)CC(=O)Nc2cc(c(cc2)C)C(=O)c3ccccc3
0.25	Brc1cc(ccc1)CC(=O)Nc2cc(c(cc2)C)C(=O)c3ccccc3
0.25	Brc1c(Oc2c(Cl)cc(NC(=O)c3cc(ncc3)CN)cc2)cccc1
0.25	Brc1c(Oc2c(Cl)cc(NC(=O)c3cc(ncc3)CN)cc2)cccc1
0.25	Brc1c(Oc2c(Cl)cc(NC(=O)c3cc(ncc3)CN)cc2)cccc1
0.25	Brc1c(Oc2c(Cl)cc(NC(=O)c3cc(ncc3)CN)cc2)cccc1
0.25	Brc1c(Oc2c(Cl)cc(NC(=O)c3cc(ncc3)CN)cc2)cccc1
0.25	Brc1c(Oc2c(Cl)cc(NC(=O)c3cc(ncc3)CN)cc2)cccc1
0.25	Brc1c(Oc2c(Cl)cc(NC(=O)c3cc(ncc3)CN)cc2)cccc1
0.25	Brc1c(Oc2c(Cl)cc(NC(=O)c3cc(ncc3)CN)cc2)cccc1
0.25	Brc1c(Oc2c(Cl)cc(NC(=O)c3cc(ncc3)CN)cc2)cccc1
0.25	Brc1c(Oc2c(Cl)cc(NC(=O)c3cc(ncc3)CN)cc2)cccc1
0.25	Clc1ccc(NC(=O)c2c(NC(=O)CN3CCN(c4cncc(OC)c4)CC3)cccc2)cc1
0.25	Clc1ccc(NC(=O)c2c(NC(=O)CN3CCN(c4cncc(OC)c4)CC3)cccc2)cc1
0.25	Clc1ccc(NC(=O)c2c(NC(=O)CN3CCN(c4cncc(OC)c4)CC3)cccc2)cc1
0.25	Clc1ccc(NC(=O)c2c(NC(=O)CN3CCN(c4cncc(OC)c4)CC3)cccc2)cc1
0.25	Clc1ccc(NC(=O)c2c(NC(=O)CN3CCN(c4cncc(OC)c4)CC3)cccc2)cc1
0.25	Clc1ccc(NC(=O)c2c(NC(=O)CN3CCN(c4cncc(OC)c4)CC3)cccc2)cc1
0.25	Clc1ccc(NC(=O)c2c(NC(=O)CN3CCN(c4cncc(OC)c4)CC3)cccc2)cc1
0.25	Clc1ccc(NC(=O)c2c(NC(=O)CN3CCN(c4cncc(OC)c4)CC3)cccc2)cc1
0.25	Clc1ccc(NC(=O)c2c(NC(=O)CN3CCN(c4cncc(OC)c4)CC3)cccc2)cc1
0.25	Clc1ccc(NC(=O)c2c(NC(=O)CN3CCN(c4cncc(OC)c4)CC3)cccc2)cc1
0.25	Brc1cc(ccc1)C(=O)Nc2cc(NC(=O)c3cc4OCOc4cc3)ccc2
0.25	Brc1cc(ccc1)C(=O)Nc2cc(NC(=O)c3cc4OCOc4cc3)ccc2
0.25	Brc1cc(ccc1)C(=O)Nc2cc(NC(=O)c3cc4OCOc4cc3)ccc2
0.25	Brc1cc(ccc1)C(=O)Nc2cc(NC(=O)c3cc4OCOc4cc3)ccc2
0.25	Brc1cc(ccc1)C(=O)Nc2cc(NC(=O)c3cc4OCOc4cc3)ccc2
0.25	Brc1cc(ccc1)C(=O)Nc2cc(NC(=O)c3cc4OCOc4cc3)ccc2
0.25	Brc1cc(ccc1)C(=O)Nc2cc(NC(=O)c3cc4OCOc4cc3)ccc2
0.25	Brc1cc(ccc1)C(=O)Nc2cc(NC(=O)c3cc4OCOc4cc3)ccc2
0.25	S1c2c(N(CC(F)F)CC1)cc(NC(=O)c3ccc(cc3)CSCC)cc2
0.25	S1c2c(N(CC(F)F)CC1)cc(NC(=O)c3ccc(cc3)CSCC)cc2
0.25	S1c2c(N(CC(F)F)CC1)cc(NC(=O)c3ccc(cc3)CSCC)cc2
0.25	S1c2c(N(CC(F)F)CC1)cc(NC(=O)c3ccc(cc3)CSCC)cc2
0.25	S1c2c(N(CC(F)F)CC1)cc(NC(=O)c3ccc(cc3)CSCC)cc2
0.25	S1c2c(N(CC(F)F)CC1)cc(NC(=O)c3ccc(cc3)CSCC)cc2
0.25	S1c2c(N(CC(F)F)CC1)cc(NC(=O)c3ccc(cc3)CSCC)cc2
0.25	S1c2c(N(CC(F)F)CC1)cc(NC(=O)c3ccc(cc3)CSCC)cc2
0.25	Brc1cc(ccc1)C(=O)Nc2cc(NC(=O)c3cc4OCOc4cc3)ccc2
0.25	Brc1cc(ccc1)C(=O)Nc2cc(NC(=O)c3cc4OCOc4cc3)ccc2
0.25	Clc1c(Cl)ccc(NC(=O)Nc2cc(ccc2)C(=O)Nc3cc(cc(c3)C)C(F)(F)F)c1
0.25	Clc1c(Cl)ccc(NC(=O)Nc2cc(ccc2)C(=O)Nc3cc(cc(c3)C)C(F)(F)F)c1
0.25	Clc1c(Cl)ccc(NC(=O)Nc2cc(ccc2)C(=O)Nc3cc(cc(c3)C)C(F)(F)F)c1
0.25	Clc1c(Cl)ccc(NC(=O)Nc2cc(ccc2)C(=O)Nc3cc(cc(c3)C)C(F)(F)F)c1
0.25	Clc1c(Cl)ccc(NC(=O)Nc2cc(ccc2)C(=O)Nc3cc(cc(c3)C)C(F)(F)F)c1
0.25	Clc1c(Cl)ccc(NC(=O)Nc2cc(ccc2)C(=O)Nc3cc(cc(c3)C)C(F)(F)F)c1
0.25	Brc1cc(NC(=O)c2ccc(OC)cc2)c(cc1)C(=O)Nc3cc(F)c(NC(=O)c4cc(Cl)ccc4)cc3
0.25	Brc1cc(NC(=O)c2ccc(OC)cc2)c(cc1)C(=O)Nc3cc(F)c(NC(=O)c4cc(Cl)ccc4)cc3
0.25	Brc1cc(NC(=O)c2ccc(OC)cc2)c(cc1)C(=O)Nc3cc(F)c(NC(=O)c4cc(Cl)ccc4)cc3
0.25	Brc1cc(NC(=O)c2ccc(OC)cc2)c(cc1)C(=O)Nc3cc(F)c(NC(=O)c4cc(Cl)ccc4)cc3
0.25	Brc1cc(NC(=O)c2ccc(OC)cc2)c(cc1)C(=O)Nc3cc(F)c(NC(=O)c4cc(Cl)ccc4)cc3
0.25	Brc1cc(NC(=O)c2ccc(OC)cc2)c(cc1)C(=O)Nc3cc(F)c(NC(=O)c4cc(Cl)ccc4)cc3
0.25	Brc1cc(NC(=O)c2ccc(OC)cc2)c(cc1)C(=O)Nc3cc(F)c(NC(=O)c4cc(Cl)ccc4)cc3
0.25	Brc1cc(NC(=O)c2ccc(OC)cc2)c(cc1)C(=O)Nc3cc(F)c(NC(=O)c4cc(Cl)ccc4)cc3
0.25	Brc1cc(NC(=O)c2ccc(OC)cc2)c(cc1)C(=O)Nc3cc(F)c(NC(=O)c4cc(Cl)ccc4)cc3
0.25	Brc1cc(NC(=O)c2ccc(OC)cc2)c(cc1)C(=O)Nc3cc(F)c(NC(=O)c4cc(Cl)ccc4)cc3
0.25	O=C(Nc1c(ccc(c1)CO)C)CCC=2OC(c3cc(c(cc3)C)C)=CN2
0.25	O=C(Nc1c(ccc(c1)CO)C)CCC=2OC(c3cc(c(cc3)C)C)=CN2
0.25	O=C(Nc1c(ccc(c1)CO)C)CCC=2OC(c3cc(c(cc3)C)C)=CN2
0.25	O=C(Nc1c(ccc(c1)CO)C)CCC=2OC(c3cc(c(cc3)C)C)=CN2
0.25	Brc1c(ccc(c1)C(=O)Nc2c(OC)nccc2C)C
0.25	Brc1c(ccc(c1)C(=O)Nc2c(OC)nccc2C)C
0.25	Brc1c(ccc(c1)C(=O)Nc2c(OC)nccc2C)C
0.25	O=C(Nc1cc(c(O)cc1)C)CCC=2ON=C(N2)c3ccncc3
0.25	O=C(Nc1cc(c(O)cc1)C)CCC=2ON=C(N2)c3ccncc3
0.25	O=C(Nc1cc(c(O)cc1)C)CCC=2ON=C(N2)c3ccncc3
0.25	O=C(Nc1c(ccc(c1)CO)C)CC
0.25	O=C(Nc1c(ccc(c1)CO)C)CC
0.25	O=C(Nc1c(ccc(c1)CO)C)CC
0.25	O=C(Nc1c(ccc(c1)CO)C)CC
0.25	O=C(Nc1c(ccc(c1)CO)C)CC
0.25	O=C(Nc1c(ccc(c1)CO)C)CC
0.25	O=C(Nc1c(ccc(c1)CO)C)CC
0.25	O=C(NC1=NC(=NN1)c2cc(OC)c(OC)cc2)c3cc(OCCOC)ncc3
0.25	O=C(NC1=NC(=NN1)c2cc(OC)c(OC)cc2)c3cc(OCCOC)ncc3
0.25	S(c1c(ccc(c1)C)C)Cc2cc(ccc2)C(=O)Nc3c(F)ccc(c3)C4=NN=C5N4CCCCC5
0.25	O=C(Nc1cc(ccc1)CN2CC(C(=O)N)CCC2)c3cc(ccc3)COC4CCOCC4
0.25	O=C(Nc1cc(ccc1)CN2CC(C(=O)N)CCC2)c3cc(ccc3)COC4CCOCC4
0.25	O=C(Nc1cc(ccc1)CN2CC(C(=O)N)CCC2)c3cc(ccc3)COC4CCOCC4
0.25	O=C(Nc1cc(ccc1)CN2CC(C(=O)N)CCC2)c3cc(ccc3)COC4CCOCC4
0.25	O=C(Nc1cc(ccc1)CN2CC(C(=O)N)CCC2)c3cc(ccc3)COC4CCOCC4
0.25	O=C(Nc1cc(ccc1)CN2CC(C(=O)N)CCC2)c3cc(ccc3)COC4CCOCC4
0.25	O=C(Nc1cc(ccc1)CN2CC(C(=O)N)CCC2)c3cc(ccc3)COC4CCOCC4
0.25	O=C(Nc1cc(ccc1)CN2CC(C(=O)N)CCC2)c3cc(ccc3)COC4CCOCC4
0.25	O=C(Nc1cc(ccc1)CN2CC(C(=O)N)CCC2)c3cc(ccc3)COC4CCOCC4
0.25	O=C(Nc1cc(ccc1)CN2CC(C(=O)N)CCC2)c3cc(ccc3)COC4CCOCC4
0.25	O=C(Nc1c(ccc(c1)CO)C)CC
0.25	O=C(Nc1c(ccc(c1)CO)C)CC
0.25	O=C(Nc1c(ccc(c1)CO)C)CC
0.249191	S1C(=CC=C1)CN(C(=O)C(OC(=O)c2cc(NC(=O)c3ccccc3)c(cc2)C)C)CC=C
0.249191	S1C(=CC=C1)CN(C(=O)C(OC(=O)c2cc(NC(=O)c3ccccc3)c(cc2)C)C)CC=C
0.249147	S(=O)(=O)(Nc1c(c(ccc1)C)C)c2ccc(cc2)C(=O)Nc3cc(NC(=O)c4cc5OCOc5cc4)ccc3
0.249147	S(=O)(=O)(Nc1c(c(ccc1)C)C)c2ccc(cc2)C(=O)Nc3cc(NC(=O)c4cc5OCOc5cc4)ccc3
0.249147	S(=O)(=O)(Nc1c(c(ccc1)C)C)c2ccc(cc2)C(=O)Nc3cc(NC(=O)c4cc5OCOc5cc4)ccc3
0.249147	S(=O)(=O)(Nc1c(c(ccc1)C)C)c2ccc(cc2)C(=O)Nc3cc(NC(=O)c4cc5OCOc5cc4)ccc3
0.249147	S(=O)(=O)(Nc1c(c(ccc1)C)C)c2ccc(cc2)C(=O)Nc3cc(NC(=O)c4cc5OCOc5cc4)ccc3
0.249147	S(=O)(=O)(Nc1c(c(ccc1)C)C)c2ccc(cc2)C(=O)Nc3cc(NC(=O)c4cc5OCOc5cc4)ccc3
0.249147	S(=O)(=O)(Nc1c(c(ccc1)C)C)c2ccc(cc2)C(=O)Nc3cc(NC(=O)c4cc5OCOc5cc4)ccc3
0.249147	S(=O)(=O)(Nc1c(c(ccc1)C)C)c2ccc(cc2)C(=O)Nc3cc(NC(=O)c4cc5OCOc5cc4)ccc3
0.249147	S(=O)(=O)(Nc1c(c(ccc1)C)C)c2ccc(cc2)C(=O)Nc3cc(NC(=O)c4cc5OCOc5cc4)ccc3
0.249147	S(=O)(=O)(Nc1c(c(ccc1)C)C)c2ccc(cc2)C(=O)Nc3cc(NC(=O)c4cc5OCOc5cc4)ccc3
0.249084	Fc1c(F)cc(c2ccc(NC(=O)c3ncc(Oc4cc(ccc4)C)cc3)cc2)cc1F
0.249084	Fc1c(F)cc(c2ccc(NC(=O)c3ncc(Oc4cc(ccc4)C)cc3)cc2)cc1F
0.249084	Fc1c(F)cc(c2ccc(NC(=O)c3ncc(Oc4cc(ccc4)C)cc3)cc2)cc1F
0.249084	Fc1c(F)cc(c2ccc(NC(=O)c3ncc(Oc4cc(ccc4)C)cc3)cc2)cc1F
0.249084	Fc1c(F)cc(c2ccc(NC(=O)c3ncc(Oc4cc(ccc4)C)cc3)cc2)cc1F
0.249084	Fc1c(F)cc(c2ccc(NC(=O)c3ncc(Oc4cc(ccc4)C)cc3)cc2)cc1F
0.249084	Fc1c(F)cc(c2ccc(NC(=O)c3ncc(Oc4cc(ccc4)C)cc3)cc2)cc1F
0.249084	Fc1c(F)cc(c2ccc(NC(=O)c3ncc(Oc4cc(ccc4)C)cc3)cc2)cc1F
0.249084	Fc1c(F)cc(c2ccc(NC(=O)c3ncc(Oc4cc(ccc4)C)cc3)cc2)cc1F
0.249084	Fc1c(F)cc(c2ccc(NC(=O)c3ncc(Oc4cc(ccc4)C)cc3)cc2)cc1F
0.249071	O=C(Nc1nc(OC)ccn1)c2c(cc(cc2)C(C)C)C(C)C
0.24898	ClCC(=O)Nc1cc(NC(=O)c2cc3OCOc3cc2)ccc1
0.24898	ClCC(=O)Nc1cc(NC(=O)c2cc3OCOc3cc2)ccc1
0.24898	ClCC(=O)Nc1cc(NC(=O)c2cc3OCOc3cc2)ccc1
0.24898	ClCC(=O)Nc1cc(NC(=O)c2cc3OCOc3cc2)ccc1
0.24898	ClCC(=O)Nc1cc(NC(=O)c2cc3OCOc3cc2)ccc1
0.24898	ClCC(=O)Nc1cc(NC(=O)c2cc3OCOc3cc2)ccc1
0.24898	ClCC(=O)Nc1cc(NC(=O)c2cc3OCOc3cc2)ccc1
0.24898	ClCC(=O)Nc1cc(NC(=O)c2cc3OCOc3cc2)ccc1
0.24898	ClCC(=O)Nc1cc(NC(=O)c2cc3OCOc3cc2)ccc1
0.24898	ClCC(=O)Nc1cc(NC(=O)c2cc3OCOc3cc2)ccc1
0.248927	Clc1ccc(cc1)C(=O)Nc2cc(N3CCOCC3)ccc2
0.248927	Clc1ccc(cc1)C(=O)Nc2cc(N3CCOCC3)ccc2
0.248927	Clc1ccc(cc1)C(=O)Nc2cc(N3CCOCC3)ccc2
0.248927	Clc1ccc(cc1)C(=O)Nc2cc(N3CCOCC3)ccc2
0.248927	Clc1ccc(cc1)C(=O)Nc2cc(N3CCOCC3)ccc2
0.248927	Clc1ccc(cc1)C(=O)Nc2cc(N3CCOCC3)ccc2
0.248927	Clc1ccc(cc1)C(=O)Nc2cc(N3CCOCC3)ccc2
0.248927	Clc1ccc(cc1)C(=O)Nc2cc(N3CCOCC3)ccc2
0.248927	Clc1ccc(cc1)C(=O)Nc2cc(N3CCOCC3)ccc2
0.248387	O=C(Nc1cc(c2cnccc2)ccc1)c3cc4N=CN(c4cc3)c5cc(ccc5)C
0.248387	O=C(Nc1cc(c2cnccc2)ccc1)c3cc4N=CN(c4cc3)c5cc(ccc5)C
0.248387	O=C(Nc1cc(c2cnccc2)ccc1)c3cc4N=CN(c4cc3)c5cc(ccc5)C
0.248387	O=C(Nc1cc(c2cnccc2)ccc1)c3cc4N=CN(c4cc3)c5cc(ccc5)C
0.248387	O=C(Nc1cc(c2cnccc2)ccc1)c3cc4N=CN(c4cc3)c5cc(ccc5)C
0.248387	O=C(Nc1cc(c2cnccc2)ccc1)c3cc4N=CN(c4cc3)c5cc(ccc5)C
0.248387	O=C(Nc1cc(c2cnccc2)ccc1)c3cc4N=CN(c4cc3)c5cc(ccc5)C
0.248387	O=C(Nc1cc(c2cnccc2)ccc1)c3cc4N=CN(c4cc3)c5cc(ccc5)C
0.248387	O=C(Nc1cc(c2cnccc2)ccc1)c3cc4N=CN(c4cc3)c5cc(ccc5)C
0.248387	O=C(Nc1cc(c2cnccc2)ccc1)c3cc4N=CN(c4cc3)c5cc(ccc5)C
0.248252	S1c2c(N(CC(F)F)CC1)cc(NC(=O)c3ccc(cc3)CSC(F)F)cc2
0.248252	S1c2c(N(CC(F)F)CC1)cc(NC(=O)c3ccc(cc3)CSC(F)F)cc2
0.248252	S1c2c(N(CC(F)F)CC1)cc(NC(=O)c3ccc(cc3)CSC(F)F)cc2
0.248252	S1c2c(N(CC(F)F)CC1)cc(NC(=O)c3ccc(cc3)CSC(F)F)cc2
0.24812	Fc1c(Nc2c(NC(=O)c3nnc(N)cc3)ccc(F)c2)cccc1
0.24812	Fc1c(Nc2c(NC(=O)c3nnc(N)cc3)ccc(F)c2)cccc1
0.24812	Fc1c(Nc2c(NC(=O)c3nnc(N)cc3)ccc(F)c2)cccc1
0.24812	Fc1c(Nc2c(NC(=O)c3nnc(N)cc3)ccc(F)c2)cccc1
0.24812	Fc1c(Nc2c(NC(=O)c3nnc(N)cc3)ccc(F)c2)cccc1
0.24812	Fc1c(Nc2c(NC(=O)c3nnc(N)cc3)ccc(F)c2)cccc1
0.24812	Fc1c(Nc2c(NC(=O)c3nnc(N)cc3)ccc(F)c2)cccc1
0.24812	Fc1c(Nc2c(NC(=O)c3nnc(N)cc3)ccc(F)c2)cccc1
0.24812	Fc1c(Nc2c(NC(=O)c3nnc(N)cc3)ccc(F)c2)cccc1
0.24812	Fc1c(Nc2c(NC(=O)c3nnc(N)cc3)ccc(F)c2)cccc1
0.248031	Ic1c(cccc1)C(=O)Nc2cc(NC=O)c(F)cc2
0.248031	Ic1c(cccc1)C(=O)Nc2cc(NC=O)c(F)cc2
0.248031	Ic1c(cccc1)C(=O)Nc2cc(NC=O)c(F)cc2
0.248031	Ic1c(cccc1)C(=O)Nc2cc(NC=O)c(F)cc2
0.248031	Ic1c(cccc1)C(=O)Nc2cc(NC=O)c(F)cc2
0.248031	Ic1c(cccc1)C(=O)Nc2cc(NC=O)c(F)cc2
0.248031	Ic1c(cccc1)C(=O)Nc2cc(NC=O)c(F)cc2
0.248031	Ic1c(cccc1)C(=O)Nc2cc(NC=O)c(F)cc2
0.248031	Ic1c(cccc1)C(=O)Nc2cc(NC=O)c(F)cc2
0.248031	Ic1c(cccc1)C(=O)Nc2cc(NC=O)c(F)cc2
0.247934	O=C(Nc1cc(N)ccc1)c2cc3OCOc3cc2
0.247934	O=C(Nc1cc(N)ccc1)c2cc3OCOc3cc2
0.247934	O=C(Nc1cc(N)ccc1)c2cc3OCOc3cc2
0.247934	O=C(Nc1cc(N)ccc1)c2cc3OCOc3cc2
0.247934	O=C(Nc1cc(N)ccc1)c2cc3OCOc3cc2
0.247934	O=C(Nc1cc(N)ccc1)c2cc3OCOc3cc2
0.247934	O=C(Nc1cc(N)ccc1)c2cc3OCOc3cc2
0.247934	O=C(Nc1cc(N)ccc1)c2cc3OCOc3cc2
0.247934	O=C(Nc1cc(N)ccc1)c2cc3OCOc3cc2
0.247934	O=C(Nc1cc(N)ccc1)c2cc3OCOc3cc2
0.247706	Oc1c(cc(c2cnccc2)cc1)C
0.247706	Oc1c(cc(c2cnccc2)cc1)C
0.247706	Oc1c(cc(c2cnccc2)cc1)C
0.247706	Oc1c(cc(c2cnccc2)cc1)C
0.247706	Oc1c(cc(c2cnccc2)cc1)C
0.247706	Oc1c(cc(c2cnccc2)cc1)C
0.247706	Oc1c(cc(c2cnccc2)cc1)C
0.247706	Oc1c(cc(c2cnccc2)cc1)C
0.247706	Oc1c(cc(c2cnccc2)cc1)C
0.247706	Oc1c(cc(c2cnccc2)cc1)C
0.247492	O=C(Nc1cc(NC(=O)c2cc3OCOc3cc2)ccc1)c4cnc(OCC=5ON=C(N5)C)cc4
0.247492	O=C(Nc1cc(NC(=O)c2cc3OCOc3cc2)ccc1)c4cnc(OCC=5ON=C(N5)C)cc4
0.247492	O=C(Nc1cc(NC(=O)c2cc3OCOc3cc2)ccc1)c4cnc(OCC=5ON=C(N5)C)cc4
0.247492	O=C(Nc1cc(NC(=O)c2cc3OCOc3cc2)ccc1)c4cnc(OCC=5ON=C(N5)C)cc4
0.247492	O=C(Nc1cc(NC(=O)c2cc3OCOc3cc2)ccc1)c4cnc(OCC=5ON=C(N5)C)cc4
0.247492	O=C(Nc1cc(NC(=O)c2cc3OCOc3cc2)ccc1)c4cnc(OCC=5ON=C(N5)C)cc4
0.247492	O=C(Nc1cc(NC(=O)c2cc3OCOc3cc2)ccc1)c4cnc(OCC=5ON=C(N5)C)cc4
0.247492	O=C(Nc1cc(NC(=O)c2cc3OCOc3cc2)ccc1)c4cnc(OCC=5ON=C(N5)C)cc4
0.247492	O=C(Nc1cc(NC(=O)c2cc3OCOc3cc2)ccc1)c4cnc(OCC=5ON=C(N5)C)cc4
0.247423	S(c1c([N+]([O-])=O)cc(cc1)C(=O)NCC(=O)Nc2c(ccc(c2)CO)C)C
0.24735	O=C(Nc1cc2c(cc1)CN(C2)CCCOCC)c3cc(OCCOC)ncc3
0.24735	O=C(Nc1cc2c(cc1)CN(C2)CCCOCC)c3cc(OCCOC)ncc3
0.24735	O=C(Nc1cc2c(cc1)CN(C2)CCCOCC)c3cc(OCCOC)ncc3
0.24735	O=C(Nc1cc2c(cc1)CN(C2)CCCOCC)c3cc(OCCOC)ncc3
0.24735	O=C(Nc1cc2c(cc1)CN(C2)CCCOCC)c3cc(OCCOC)ncc3
0.247104	Ic1cc(NC(=O)C(=O)N2CCN(CCOC)CC2)c(cc1)C
0.246711	S(=O)(=O)(Nc1cc(ccc1)C(=O)Nc2ccc(OCc3cc(ccc3)C(F)(F)F)cc2)c4cc(F)c(cc4)C
0.246711	S(=O)(=O)(Nc1cc(ccc1)C(=O)Nc2ccc(OCc3cc(ccc3)C(F)(F)F)cc2)c4cc(F)c(cc4)C
0.246711	S(=O)(=O)(Nc1cc(ccc1)C(=O)Nc2ccc(OCc3cc(ccc3)C(F)(F)F)cc2)c4cc(F)c(cc4)C
0.246711	S(=O)(=O)(Nc1cc(ccc1)C(=O)Nc2ccc(OCc3cc(ccc3)C(F)(F)F)cc2)c4cc(F)c(cc4)C
0.246711	S(=O)(=O)(Nc1cc(ccc1)C(=O)Nc2ccc(OCc3cc(ccc3)C(F)(F)F)cc2)c4cc(F)c(cc4)C
0.246711	S(=O)(=O)(Nc1cc(ccc1)C(=O)Nc2ccc(OCc3cc(ccc3)C(F)(F)F)cc2)c4cc(F)c(cc4)C
0.246711	S(=O)(=O)(Nc1cc(ccc1)C(=O)Nc2ccc(OCc3cc(ccc3)C(F)(F)F)cc2)c4cc(F)c(cc4)C
0.246711	S(=O)(=O)(Nc1cc(ccc1)C(=O)Nc2ccc(OCc3cc(ccc3)C(F)(F)F)cc2)c4cc(F)c(cc4)C
0.246711	S(=O)(=O)(Nc1cc(ccc1)C(=O)Nc2ccc(OCc3cc(ccc3)C(F)(F)F)cc2)c4cc(F)c(cc4)C
0.246711	S(=O)(=O)(Nc1cc(ccc1)C(=O)Nc2ccc(OCc3cc(ccc3)C(F)(F)F)cc2)c4cc(F)c(cc4)C
0.246622	Fc1c(NC(=O)OC(C)(C)C)cc(cc1)C(=O)Nc2cc(F)c(cc2)C=3OC=NN3
0.246622	Fc1c(NC(=O)OC(C)(C)C)cc(cc1)C(=O)Nc2cc(F)c(cc2)C=3OC=NN3
0.246622	Fc1c(NC(=O)OC(C)(C)C)cc(cc1)C(=O)Nc2cc(F)c(cc2)C=3OC=NN3
0.246622	Fc1c(NC(=O)OC(C)(C)C)cc(cc1)C(=O)Nc2cc(F)c(cc2)C=3OC=NN3
0.246622	Fc1c(NC(=O)OC(C)(C)C)cc(cc1)C(=O)Nc2cc(F)c(cc2)C=3OC=NN3
0.246622	Fc1c(NC(=O)OC(C)(C)C)cc(cc1)C(=O)Nc2cc(F)c(cc2)C=3OC=NN3
0.246622	Fc1c(NC(=O)OC(C)(C)C)cc(cc1)C(=O)Nc2cc(F)c(cc2)C=3OC=NN3
0.246622	Fc1c(NC(=O)OC(C)(C)C)cc(cc1)C(=O)Nc2cc(F)c(cc2)C=3OC=NN3
0.246622	Fc1c(NC(=O)OC(C)(C)C)cc(cc1)C(=O)Nc2cc(F)c(cc2)C=3OC=NN3
0.246622	Fc1c(NC(=O)OC(C)(C)C)cc(cc1)C(=O)Nc2cc(F)c(cc2)C=3OC=NN3
0.246528	O=C(Nc1cc(NC(=O)CCNc2c(OC)ccc(c2)C)ccc1)c3cc4OCOc4cc3
0.246528	O=C(Nc1cc(NC(=O)CCNc2c(OC)ccc(c2)C)ccc1)c3cc4OCOc4cc3
0.246528	O=C(Nc1cc(NC(=O)CCNc2c(OC)ccc(c2)C)ccc1)c3cc4OCOc4cc3
0.246528	O=C(Nc1cc(NC(=O)CCNc2c(OC)ccc(c2)C)ccc1)c3cc4OCOc4cc3
0.246528	O=C(Nc1cc(NC(=O)CCNc2c(OC)ccc(c2)C)ccc1)c3cc4OCOc4cc3
0.246528	O=C(Nc1cc(NC(=O)CCNc2c(OC)ccc(c2)C)ccc1)c3cc4OCOc4cc3
0.246528	O=C(Nc1cc(NC(=O)CCNc2c(OC)ccc(c2)C)ccc1)c3cc4OCOc4cc3
0.246528	O=C(Nc1cc(NC(=O)CCNc2c(OC)ccc(c2)C)ccc1)c3cc4OCOc4cc3
0.246528	O=C(Nc1cc(NC(=O)CCNc2c(OC)ccc(c2)C)ccc1)c3cc4OCOc4cc3
0.246528	O=C(Nc1cc(NC(=O)CCNc2c(OC)ccc(c2)C)ccc1)c3cc4OCOc4cc3
0.246377	FC(F)C=1ON=C(N1)c2ccc(cc2)C(=O)NCc3cc(NC(=O)N(C)C)ccc3
0.246377	FC(F)C=1ON=C(N1)c2ccc(cc2)C(=O)NCc3cc(NC(=O)N(C)C)ccc3
0.246377	FC(F)C=1ON=C(N1)c2ccc(cc2)C(=O)NCc3cc(NC(=O)N(C)C)ccc3
0.246324	O=C(Nc1cc(NCC(O)COCc2ccccc2)ccc1)c3cc4OCOc4cc3
0.246324	O=C(Nc1cc(NCC(O)COCc2ccccc2)ccc1)c3cc4OCOc4cc3
0.246324	O=C(Nc1cc(NCC(O)COCc2ccccc2)ccc1)c3cc4OCOc4cc3
0.246269	Clc1c(cc(cc1)C(=O)Nc2cc(ncc2)CC)C(=O)OC
0.246269	Clc1c(cc(cc1)C(=O)Nc2cc(ncc2)CC)C(=O)OC
0.246269	Clc1c(cc(cc1)C(=O)Nc2cc(ncc2)CC)C(=O)OC
0.246269	Clc1c(cc(cc1)C(=O)Nc2cc(ncc2)CC)C(=O)OC
0.246269	Clc1c(cc(cc1)C(=O)Nc2cc(ncc2)CC)C(=O)OC
0.246269	Clc1c(cc(cc1)C(=O)Nc2cc(ncc2)CC)C(=O)OC
0.246269	Clc1c(cc(cc1)C(=O)Nc2cc(ncc2)CC)C(=O)OC
0.246269	Clc1c(cc(cc1)C(=O)Nc2cc(ncc2)CC)C(=O)OC
0.246269	Clc1c(cc(cc1)C(=O)Nc2cc(ncc2)CC)C(=O)OC
0.246269	Clc1c(cc(cc1)C(=O)Nc2cc(ncc2)CC)C(=O)OC
0.246212	O=C(NC1=NNC(OCC)=N1)c2ccc(cc2)CN3CC(OCC3)C
0.246212	O=C(NC1=NNC(OCC)=N1)c2ccc(cc2)CN3CC(OCC3)C
0.246212	O=C(NC1=NNC(OCC)=N1)c2ccc(cc2)CN3CC(OCC3)C
0.246212	O=C(NC1=NNC(OCC)=N1)c2ccc(cc2)CN3CC(OCC3)C
0.246212	O=C(NC1=NNC(OCC)=N1)c2ccc(cc2)CN3CC(OCC3)C
0.246212	O=C(NC1=NNC(OCC)=N1)c2ccc(cc2)CN3CC(OCC3)C
0.246212	O=C(NC1=NNC(OCC)=N1)c2ccc(cc2)CN3CC(OCC3)C
0.246212	O=C(NC1=NNC(OCC)=N1)c2ccc(cc2)CN3CC(OCC3)C
0.246212	O=C(NC1=NNC(OCC)=N1)c2ccc(cc2)CN3CC(OCC3)C
0.246212	O=C(NC1=NNC(OCC)=N1)c2ccc(cc2)CN3CC(OCC3)C
0.246154	O=C(NCCc1ccc(N2CCN(CC2)C)cc1)c3ccc(cc3)C=4ON=C(N4)C
0.246154	O=C(NCCc1ccc(N2CCN(CC2)C)cc1)c3ccc(cc3)C=4ON=C(N4)C
0.246154	O=C(NCCc1ccc(N2CCN(CC2)C)cc1)c3ccc(cc3)C=4ON=C(N4)C
0.246154	O=C(NCCc1ccc(N2CCN(CC2)C)cc1)c3ccc(cc3)C=4ON=C(N4)C
0.246154	O=C(NCCc1ccc(N2CCN(CC2)C)cc1)c3ccc(cc3)C=4ON=C(N4)C
0.245847	Brc1c(OC)ccc(c1)C=2N=C(SC2)NC(=O)c3cc(OCCOC)ncc3
0.245847	Brc1c(OC)ccc(c1)C=2N=C(SC2)NC(=O)c3cc(OCCOC)ncc3
0.245847	Brc1c(OC)ccc(c1)C=2N=C(SC2)NC(=O)c3cc(OCCOC)ncc3
0.245847	Brc1c(OC)ccc(c1)C=2N=C(SC2)NC(=O)c3cc(OCCOC)ncc3
0.245847	Brc1c(OC)ccc(c1)C=2N=C(SC2)NC(=O)c3cc(OCCOC)ncc3
0.245847	Brc1c(OC)ccc(c1)C=2N=C(SC2)NC(=O)c3cc(OCCOC)ncc3
0.245614	Clc1c(Cl)ccc(c1)C2=NSC(C(=O)Nc3cc(N4N=CC=N4)ccc3)=C2
0.245614	Clc1c(Cl)ccc(c1)C2=NSC(C(=O)Nc3cc(N4N=CC=N4)ccc3)=C2
0.245614	Clc1c(Cl)ccc(c1)C2=NSC(C(=O)Nc3cc(N4N=CC=N4)ccc3)=C2
0.245614	Clc1c(Cl)ccc(c1)C2=NSC(C(=O)Nc3cc(N4N=CC=N4)ccc3)=C2
0.245614	Clc1c(Cl)ccc(c1)C2=NSC(C(=O)Nc3cc(N4N=CC=N4)ccc3)=C2
0.245614	Clc1c(Cl)ccc(c1)C2=NSC(C(=O)Nc3cc(N4N=CC=N4)ccc3)=C2
0.245614	Clc1c(Cl)ccc(c1)C2=NSC(C(=O)Nc3cc(N4N=CC=N4)ccc3)=C2
0.245614	Clc1c(Cl)ccc(c1)C2=NSC(C(=O)Nc3cc(N4N=CC=N4)ccc3)=C2
0.245614	Clc1c(Cl)ccc(c1)C2=NSC(C(=O)Nc3cc(N4N=CC=N4)ccc3)=C2
0.245552	Ic1c(cccc1)C(=O)Nc2cc(NC(=O)Nc3cc(ccc3)CCC(=O)O)c(F)cc2
0.245552	Ic1c(cccc1)C(=O)Nc2cc(NC(=O)Nc3cc(ccc3)CCC(=O)O)c(F)cc2
0.245552	Ic1c(cccc1)C(=O)Nc2cc(NC(=O)Nc3cc(ccc3)CCC(=O)O)c(F)cc2
0.245552	Ic1c(cccc1)C(=O)Nc2cc(NC(=O)Nc3cc(ccc3)CCC(=O)O)c(F)cc2
0.245552	Brc1cc(ccc1)C=2N=C(SC2)NC(=O)c3c(F)cc(Cl)cc3
0.245552	Brc1cc(ccc1)C=2N=C(SC2)NC(=O)c3c(F)cc(Cl)cc3
0.245421	O=C(Nc1cc(OC(=O)Cc2cc3c(cc2)CCCC3)ccc1)c4ccccc4
0.245283	Clc1c(Cl)ccc(c1)C(=O)NC2CCN(Cc3cc(C#N)ccc3)CC2
0.245283	Clc1c(Cl)ccc(c1)C(=O)NC2CCN(Cc3cc(C#N)ccc3)CC2
0.24498	O=C(Nc1c(ccc(c1)C=2OC=NN2)C)C=O
0.24498	O=C(Nc1cc(NC(=O)C(C)C)ccc1)c2cc3OCOc3cc2
0.24498	O=C(Nc1cc(NC(=O)C(C)C)ccc1)c2cc3OCOc3cc2
0.24498	O=C(Nc1cc(NC(=O)C(C)C)ccc1)c2cc3OCOc3cc2
0.24498	O=C(Nc1cc(NC(=O)C(C)C)ccc1)c2cc3OCOc3cc2
0.24498	O=C(Nc1cc(NC(=O)C(C)C)ccc1)c2cc3OCOc3cc2
0.24498	O=C(Nc1cc(NC(=O)C(C)C)ccc1)c2cc3OCOc3cc2
0.24498	O=C(Nc1cc(NC(=O)C(C)C)ccc1)c2cc3OCOc3cc2
0.24498	O=C(Nc1cc(NC(=O)C(C)C)ccc1)c2cc3OCOc3cc2
0.24498	O=C(Nc1cc(NC(=O)C(C)C)ccc1)c2cc3OCOc3cc2
0.24498	O=C(Nc1cc(NC(=O)C(C)C)ccc1)c2cc3OCOc3cc2
0.24498	O=C(Nc1cc(N2CCOCC2)ccc1)C=3NC(=CC3)C
0.24498	O=C(Nc1cc(N2CCOCC2)ccc1)C=3NC(=CC3)C
0.24498	O=C(Nc1cc(N2CCOCC2)ccc1)C=3NC(=CC3)C
0.24498	O=C(Nc1cc(N2CCOCC2)ccc1)C=3NC(=CC3)C
0.24498	O=C(Nc1cc(N2CCOCC2)ccc1)C=3NC(=CC3)C
0.24498	O=C(Nc1cc(N2CCOCC2)ccc1)C=3NC(=CC3)C
0.24498	O=C(Nc1cc(N2CCOCC2)ccc1)C=3NC(=CC3)C
0.24498	O=C(Nc1cc(N2CCOCC2)ccc1)C=3NC(=CC3)C
0.24498	O=C(Nc1cc(N2CCOCC2)ccc1)C=3NC(=CC3)C
0.24498	O=C(Nc1cc(N2CCOCC2)ccc1)C=3NC(=CC3)C
0.244898	Brc1cc(ccc1)C(=O)Nc2cc(O)c(cc2)C=O
0.244898	Brc1cc(ccc1)C(=O)Nc2cc(O)c(cc2)C=O
0.244898	Brc1cc(ccc1)C(=O)Nc2cc(O)c(cc2)C=O
0.244898	Clc1c(S(=O)(=O)Nc2ccc(Cl)cc2)cc(NC(=O)c3cc(NS(=O)(=O)c4cc(F)c(cc4)C)ccc3)cc1
0.244898	Clc1c(S(=O)(=O)Nc2ccc(Cl)cc2)cc(NC(=O)c3cc(NS(=O)(=O)c4cc(F)c(cc4)C)ccc3)cc1
0.244898	Clc1c(S(=O)(=O)Nc2ccc(Cl)cc2)cc(NC(=O)c3cc(NS(=O)(=O)c4cc(F)c(cc4)C)ccc3)cc1
0.244898	Clc1c(S(=O)(=O)Nc2ccc(Cl)cc2)cc(NC(=O)c3cc(NS(=O)(=O)c4cc(F)c(cc4)C)ccc3)cc1
0.244898	Clc1c(S(=O)(=O)Nc2ccc(Cl)cc2)cc(NC(=O)c3cc(NS(=O)(=O)c4cc(F)c(cc4)C)ccc3)cc1
0.244898	Clc1c(S(=O)(=O)Nc2ccc(Cl)cc2)cc(NC(=O)c3cc(NS(=O)(=O)c4cc(F)c(cc4)C)ccc3)cc1
0.244898	Clc1c(S(=O)(=O)Nc2ccc(Cl)cc2)cc(NC(=O)c3cc(NS(=O)(=O)c4cc(F)c(cc4)C)ccc3)cc1
0.244898	Clc1c(S(=O)(=O)Nc2ccc(Cl)cc2)cc(NC(=O)c3cc(NS(=O)(=O)c4cc(F)c(cc4)C)ccc3)cc1
0.244898	Clc1c(S(=O)(=O)Nc2ccc(Cl)cc2)cc(NC(=O)c3cc(NS(=O)(=O)c4cc(F)c(cc4)C)ccc3)cc1
0.244898	Clc1c(S(=O)(=O)Nc2ccc(Cl)cc2)cc(NC(=O)c3cc(NS(=O)(=O)c4cc(F)c(cc4)C)ccc3)cc1
0.244898	Brc1cc(ccc1)C(=O)Nc2cc(O)c(cc2)C=O
0.244898	Brc1cc(ccc1)C(=O)Nc2cc(O)c(cc2)C=O
0.244828	Brc1cc(NC(=O)c2ccc(OC)cc2)c(cc1)C(=O)NCC(Cc3ncccc3)C
0.244828	Brc1cc(NC(=O)c2ccc(OC)cc2)c(cc1)C(=O)NCC(Cc3ncccc3)C
0.244828	Brc1cc(NC(=O)c2ccc(OC)cc2)c(cc1)C(=O)NCC(Cc3ncccc3)C
0.244828	Brc1cc(NC(=O)c2ccc(OC)cc2)c(cc1)C(=O)NCC(Cc3ncccc3)C
0.244828	S1C(=NC(=C1)C)c2cc(ccc2)C(=O)Nc3c(OC)nccc3C
0.244828	S1C(=NC(=C1)C)c2cc(ccc2)C(=O)Nc3c(OC)nccc3C
0.244828	S1C(=NC(=C1)C)c2cc(ccc2)C(=O)Nc3c(OC)nccc3C
0.244828	S1C(=NC(=C1)C)c2cc(ccc2)C(=O)Nc3c(OC)nccc3C
0.244828	S1C(=NC(=C1)C)c2cc(ccc2)C(=O)Nc3c(OC)nccc3C
0.244828	S1C(=NC(=C1)C)c2cc(ccc2)C(=O)Nc3c(OC)nccc3C
0.244828	S1C(=NC(=C1)C)c2cc(ccc2)C(=O)Nc3c(OC)nccc3C
0.244828	Brc1cc(NC(=O)c2ccc(OC)cc2)c(cc1)C(=O)NCC(Cc3ncccc3)C
0.244828	Brc1cc(NC(=O)c2ccc(OC)cc2)c(cc1)C(=O)NCC(Cc3ncccc3)C
0.244828	Brc1cc(NC(=O)c2ccc(OC)cc2)c(cc1)C(=O)NCC(Cc3ncccc3)C
0.244713	Clc1cc([N+]([O-])=O)c(Oc2c(OC)cc(cc2)C(=O)Nc3nc(c4cc5c(cc4)cccc5)ccc3)cc1
0.244713	Clc1cc([N+]([O-])=O)c(Oc2c(OC)cc(cc2)C(=O)Nc3nc(c4cc5c(cc4)cccc5)ccc3)cc1
0.244713	Clc1cc([N+]([O-])=O)c(Oc2c(OC)cc(cc2)C(=O)Nc3nc(c4cc5c(cc4)cccc5)ccc3)cc1
0.244713	Clc1cc([N+]([O-])=O)c(Oc2c(OC)cc(cc2)C(=O)Nc3nc(c4cc5c(cc4)cccc5)ccc3)cc1
0.244713	Clc1cc([N+]([O-])=O)c(Oc2c(OC)cc(cc2)C(=O)Nc3nc(c4cc5c(cc4)cccc5)ccc3)cc1
0.244713	Clc1cc([N+]([O-])=O)c(Oc2c(OC)cc(cc2)C(=O)Nc3nc(c4cc5c(cc4)cccc5)ccc3)cc1
0.244713	Clc1cc([N+]([O-])=O)c(Oc2c(OC)cc(cc2)C(=O)Nc3nc(c4cc5c(cc4)cccc5)ccc3)cc1
0.244713	Clc1cc([N+]([O-])=O)c(Oc2c(OC)cc(cc2)C(=O)Nc3nc(c4cc5c(cc4)cccc5)ccc3)cc1
0.244713	Clc1cc([N+]([O-])=O)c(Oc2c(OC)cc(cc2)C(=O)Nc3nc(c4cc5c(cc4)cccc5)ccc3)cc1
0.244713	Clc1cc([N+]([O-])=O)c(Oc2c(OC)cc(cc2)C(=O)Nc3nc(c4cc5c(cc4)cccc5)ccc3)cc1
0.244526	Clc1cc(NC(=O)CN(C(=O)c2ccc(cc2)CSC(F)F)CC)c(cc1)C
0.244526	Clc1cc(NC(=O)CN(C(=O)c2ccc(cc2)CSC(F)F)CC)c(cc1)C
0.244526	Clc1cc(NC(=O)CN(C(=O)c2ccc(cc2)CSC(F)F)CC)c(cc1)C
0.244526	Clc1cc(NC(=O)CN(C(=O)c2ccc(cc2)CSC(F)F)CC)c(cc1)C
0.244526	Clc1cc(NC(=O)CN(C(=O)c2ccc(cc2)CSC(F)F)CC)c(cc1)C
0.244526	Clc1cc(NC(=O)CN(C(=O)c2ccc(cc2)CSC(F)F)CC)c(cc1)C
0.243986	Clc1c(Cl)ccc(c1)C(=O)c2c(cccc2)C(=O)Nc3cc(ncc3)N4CCCCC4
0.243986	Clc1c(Cl)ccc(c1)C(=O)c2c(cccc2)C(=O)Nc3cc(ncc3)N4CCCCC4
0.243986	Clc1c(Cl)ccc(c1)C(=O)c2c(cccc2)C(=O)Nc3cc(ncc3)N4CCCCC4
0.243986	Clc1c(Cl)ccc(c1)C(=O)c2c(cccc2)C(=O)Nc3cc(ncc3)N4CCCCC4
0.243986	Clc1c(Cl)ccc(c1)C(=O)c2c(cccc2)C(=O)Nc3cc(ncc3)N4CCCCC4
0.243986	Clc1c(Cl)ccc(c1)C(=O)c2c(cccc2)C(=O)Nc3cc(ncc3)N4CCCCC4
0.243636	Fc1cncc(c1)C=CC(=O)Nc2cc(NC(=O)c3cc4OCOc4cc3)ccc2
0.243636	Fc1cncc(c1)C=CC(=O)Nc2cc(NC(=O)c3cc4OCOc4cc3)ccc2
0.243636	Fc1cncc(c1)C=CC(=O)Nc2cc(NC(=O)c3cc4OCOc4cc3)ccc2
0.243636	Fc1cncc(c1)C=CC(=O)Nc2cc(NC(=O)c3cc4OCOc4cc3)ccc2
0.243636	Fc1cncc(c1)C=CC(=O)Nc2cc(NC(=O)c3cc4OCOc4cc3)ccc2
0.243636	Fc1cncc(c1)C=CC(=O)Nc2cc(NC(=O)c3cc4OCOc4cc3)ccc2
0.243636	Fc1cncc(c1)C=CC(=O)Nc2cc(NC(=O)c3cc4OCOc4cc3)ccc2
0.243636	Fc1cncc(c1)C=CC(=O)Nc2cc(NC(=O)c3cc4OCOc4cc3)ccc2
0.243636	Fc1cncc(c1)C=CC(=O)Nc2cc(NC(=O)c3cc4OCOc4cc3)ccc2
0.243636	Fc1cncc(c1)C=CC(=O)Nc2cc(NC(=O)c3cc4OCOc4cc3)ccc2
0.243402	Clc1ccc(N2C(SCC(=O)Nc3c(N4CCN(CC4)C)ccc(c3)C(F)(F)F)=NN=C2c5cnccc5)cc1
0.243402	Clc1ccc(N2C(SCC(=O)Nc3c(N4CCN(CC4)C)ccc(c3)C(F)(F)F)=NN=C2c5cnccc5)cc1
0.243402	Clc1ccc(N2C(SCC(=O)Nc3c(N4CCN(CC4)C)ccc(c3)C(F)(F)F)=NN=C2c5cnccc5)cc1
0.243402	Clc1ccc(N2C(SCC(=O)Nc3c(N4CCN(CC4)C)ccc(c3)C(F)(F)F)=NN=C2c5cnccc5)cc1
0.243028	O=C(Nc1cc(NC(=O)C(C)(C)C)ccc1)c2cc3OCOc3cc2
0.243028	O=C(Nc1cc(NC(=O)C(C)(C)C)ccc1)c2cc3OCOc3cc2
0.243028	O=C(Nc1cc(NC(=O)C(C)(C)C)ccc1)c2cc3OCOc3cc2
0.243028	O=C(Nc1cc(NC(=O)C(C)(C)C)ccc1)c2cc3OCOc3cc2
0.242991	FC(F)Oc1c(ccc(NC(=O)C(=O)N2C(C(C)C)CN(Cc3ccccc3)CC2)c1)C
0.242991	FC(F)Oc1c(ccc(NC(=O)C(=O)N2C(C(C)C)CN(Cc3ccccc3)CC2)c1)C
0.242991	FC(F)Oc1c(ccc(NC(=O)C(=O)N2C(C(C)C)CN(Cc3ccccc3)CC2)c1)C
0.242991	FC(F)Oc1c(ccc(NC(=O)C(=O)N2C(C(C)C)CN(Cc3ccccc3)CC2)c1)C
0.242991	FC(F)Oc1c(ccc(NC(=O)C(=O)N2C(C(C)C)CN(Cc3ccccc3)CC2)c1)C
0.242991	FC(F)Oc1c(ccc(NC(=O)C(=O)N2C(C(C)C)CN(Cc3ccccc3)CC2)c1)C
0.242991	FC(F)Oc1c(ccc(NC(=O)C(=O)N2C(C(C)C)CN(Cc3ccccc3)CC2)c1)C
0.242991	FC(F)Oc1c(ccc(NC(=O)C(=O)N2C(C(C)C)CN(Cc3ccccc3)CC2)c1)C
0.242991	FC(F)Oc1c(ccc(NC(=O)C(=O)N2C(C(C)C)CN(Cc3ccccc3)CC2)c1)C
0.242991	FC(F)Oc1c(ccc(NC(=O)C(=O)N2C(C(C)C)CN(Cc3ccccc3)CC2)c1)C
0.242857	Ic1cc(c(NC(=O)C=2NC=C(C(=O)C=3OC=CC3)C2)cc1)C
0.242857	Ic1cc(c(NC(=O)C=2NC=C(C(=O)C=3OC=CC3)C2)cc1)C
0.242857	Ic1cc(c(NC(=O)C=2NC=C(C(=O)C=3OC=CC3)C2)cc1)C
0.242857	Ic1cc(c(NC(=O)C=2NC=C(C(=O)C=3OC=CC3)C2)cc1)C
0.242857	Ic1cc(c(NC(=O)C=2NC=C(C(=O)C=3OC=CC3)C2)cc1)C
0.242857	Ic1cc(c(NC(=O)C=2NC=C(C(=O)C=3OC=CC3)C2)cc1)C
0.242857	Ic1cc(c(NC(=O)C=2NC=C(C(=O)C=3OC=CC3)C2)cc1)C
0.242857	Ic1cc(c(NC(=O)C=2NC=C(C(=O)C=3OC=CC3)C2)cc1)C
0.242857	Ic1cc(c(NC(=O)C=2NC=C(C(=O)C=3OC=CC3)C2)cc1)C
0.242857	Ic1cc(c(NC(=O)C=2NC=C(C(=O)C=3OC=CC3)C2)cc1)C
0.242857	Brc1cc(ccc1)C(=O)Nc2cc(O)c(cc2)C(=O)Nc3ccc(cc3)CCNC(=O)OC(C)(C)C
0.242857	Brc1cc(ccc1)C(=O)Nc2cc(O)c(cc2)C(=O)Nc3ccc(cc3)CCNC(=O)OC(C)(C)C
0.242857	Brc1cc(ccc1)C(=O)Nc2cc(O)c(cc2)C(=O)Nc3ccc(cc3)CCNC(=O)OC(C)(C)C
0.242857	Brc1cc(ccc1)C(=O)Nc2cc(O)c(cc2)C(=O)Nc3ccc(cc3)CCNC(=O)OC(C)(C)C
0.242857	Brc1cc(ccc1)C(=O)Nc2cc(O)c(cc2)C(=O)Nc3ccc(cc3)CCNC(=O)OC(C)(C)C
0.242857	Brc1cc(ccc1)C(=O)Nc2cc(O)c(cc2)C(=O)Nc3ccc(cc3)CCNC(=O)OC(C)(C)C
0.242857	Brc1cc(ccc1)C(=O)Nc2cc(O)c(cc2)C(=O)Nc3ccc(cc3)CCNC(=O)OC(C)(C)C
0.242857	Brc1cc(ccc1)C(=O)Nc2cc(O)c(cc2)C(=O)Nc3ccc(cc3)CCNC(=O)OC(C)(C)C
0.242857	Brc1cc(ccc1)C(=O)Nc2cc(O)c(cc2)C(=O)Nc3ccc(cc3)CCNC(=O)OC(C)(C)C
0.242857	Brc1cc(ccc1)C(=O)Nc2cc(O)c(cc2)C(=O)Nc3ccc(cc3)CCNC(=O)OC(C)(C)C
0.242857	Clc1c(S(=O)(=O)Nc2ccc(Cl)cc2)cc(NC(=O)c3cc(ncc3)C)cc1
0.242857	Clc1c(S(=O)(=O)Nc2ccc(Cl)cc2)cc(NC(=O)c3cc(ncc3)C)cc1
0.242857	Clc1c(S(=O)(=O)Nc2ccc(Cl)cc2)cc(NC(=O)c3cc(ncc3)C)cc1
0.242857	Clc1c(S(=O)(=O)Nc2ccc(Cl)cc2)cc(NC(=O)c3cc(ncc3)C)cc1
0.242857	Clc1c(S(=O)(=O)Nc2ccc(Cl)cc2)cc(NC(=O)c3cc(ncc3)C)cc1
0.242857	Clc1c(S(=O)(=O)Nc2ccc(Cl)cc2)cc(NC(=O)c3cc(ncc3)C)cc1
0.242857	Clc1c(S(=O)(=O)Nc2ccc(Cl)cc2)cc(NC(=O)c3cc(ncc3)C)cc1
0.242678	O=C(Nc1ccccc1)c2cc(ccc2)C=3ON=CN3
0.242678	O=C(Nc1ccccc1)c2cc(ccc2)C=3ON=CN3
0.242678	O=C(Nc1ccccc1)c2cc(ccc2)C=3ON=CN3
0.242678	O=C(Nc1ccccc1)c2cc(ccc2)C=3ON=CN3
0.242678	O=C(Nc1ccccc1)c2cc(ccc2)C=3ON=CN3
0.242678	O=C(Nc1ccccc1)c2cc(ccc2)C=3ON=CN3
0.242623	S(=O)(=O)(Nc1c(c(ccc1)C)C)c2ccc(cc2)C(=O)NC3CCN(Cc4cc(C#N)ccc4)CC3
0.242623	S(=O)(=O)(Nc1c(c(ccc1)C)C)c2ccc(cc2)C(=O)NC3CCN(Cc4cc(C#N)ccc4)CC3
0.242623	S(=O)(=O)(Nc1c(c(ccc1)C)C)c2ccc(cc2)C(=O)NC3CCN(Cc4cc(C#N)ccc4)CC3
0.242623	S(=O)(=O)(Nc1c(c(ccc1)C)C)c2ccc(cc2)C(=O)NC3CCN(Cc4cc(C#N)ccc4)CC3
0.242623	S(=O)(=O)(Nc1c(c(ccc1)C)C)c2ccc(cc2)C(=O)NC3CCN(Cc4cc(C#N)ccc4)CC3
0.242623	S(=O)(=O)(Nc1c(c(ccc1)C)C)c2ccc(cc2)C(=O)NC3CCN(Cc4cc(C#N)ccc4)CC3
0.242623	S(=O)(=O)(Nc1c(c(ccc1)C)C)c2ccc(cc2)C(=O)NC3CCN(Cc4cc(C#N)ccc4)CC3
0.242623	S(=O)(=O)(Nc1c(c(ccc1)C)C)c2ccc(cc2)C(=O)NC3CCN(Cc4cc(C#N)ccc4)CC3
0.242623	S(=O)(=O)(Nc1c(c(ccc1)C)C)c2ccc(cc2)C(=O)NC3CCN(Cc4cc(C#N)ccc4)CC3
0.242623	S(=O)(=O)(Nc1c(c(ccc1)C)C)c2ccc(cc2)C(=O)NC3CCN(Cc4cc(C#N)ccc4)CC3
0.242525	Brc1cc(ccc1)C=2N=C(SC2)NC(=O)c3c(Cl)ccc(NC(C(C)C)C)c3
0.242525	Brc1cc(ccc1)C=2N=C(SC2)NC(=O)c3c(Cl)ccc(NC(C(C)C)C)c3
0.242138	Brc1cc(ccc1)C(=O)Nc2cc(O)c(cc2)C=3ON=C(N3)COC=4C=NN(C4)C
0.242138	Brc1cc(ccc1)C(=O)Nc2cc(O)c(cc2)C=3ON=C(N3)COC=4C=NN(C4)C
0.242138	Brc1cc(ccc1)C(=O)Nc2cc(O)c(cc2)C=3ON=C(N3)COC=4C=NN(C4)C
0.242138	Brc1cc(ccc1)C(=O)Nc2cc(O)c(cc2)C=3ON=C(N3)COC=4C=NN(C4)C
0.242138	Brc1cc(ccc1)C(=O)Nc2cc(O)c(cc2)C=3ON=C(N3)COC=4C=NN(C4)C
0.242138	Brc1cc(ccc1)C(=O)Nc2cc(O)c(cc2)C=3ON=C(N3)COC=4C=NN(C4)C
0.242138	Brc1cc(ccc1)C(=O)Nc2cc(O)c(cc2)C=3ON=C(N3)COC=4C=NN(C4)C
0.242138	Brc1cc(ccc1)C(=O)Nc2cc(O)c(cc2)C=3ON=C(N3)COC=4C=NN(C4)C
0.242138	Brc1cc(ccc1)C(=O)Nc2cc(O)c(cc2)C=3ON=C(N3)COC=4C=NN(C4)C
0.242138	Brc1cc(ccc1)C(=O)Nc2cc(O)c(cc2)C=3ON=C(N3)COC=4C=NN(C4)C
0.241993	Brc1c(F)ccc(c1)CCNC(=O)C(=O)Nc2cc(ccc2)CN3CCN(C(=O)C)CC3
0.241993	Brc1c(F)ccc(c1)CCNC(=O)C(=O)Nc2cc(ccc2)CN3CCN(C(=O)C)CC3
0.241993	Brc1c(F)ccc(c1)CCNC(=O)C(=O)Nc2cc(ccc2)CN3CCN(C(=O)C)CC3
0.241877	O=C(N)c1cc(NCC2=NC=CN2Cc3ccccc3)c(cc1)C
0.24183	S(=O)(=O)(Nc1cc(ccc1)C(=O)Nc2c(cc(c(O)c2)C)C)c3cc4OCCCOc4cc3
0.24183	S(=O)(=O)(Nc1cc(ccc1)C(=O)Nc2c(cc(c(O)c2)C)C)c3cc4OCCCOc4cc3
0.24183	S(=O)(=O)(Nc1cc(ccc1)C(=O)Nc2c(cc(c(O)c2)C)C)c3cc4OCCCOc4cc3
0.24183	S(=O)(=O)(Nc1cc(ccc1)C(=O)Nc2c(cc(c(O)c2)C)C)c3cc4OCCCOc4cc3
0.24183	S(=O)(=O)(Nc1cc(ccc1)C(=O)Nc2c(cc(c(O)c2)C)C)c3cc4OCCCOc4cc3
0.24183	S(=O)(=O)(Nc1cc(ccc1)C(=O)Nc2c(cc(c(O)c2)C)C)c3cc4OCCCOc4cc3
0.24183	S(=O)(=O)(Nc1cc(ccc1)C(=O)Nc2c(cc(c(O)c2)C)C)c3cc4OCCCOc4cc3
0.24183	S(=O)(=O)(Nc1cc(ccc1)C(=O)Nc2c(cc(c(O)c2)C)C)c3cc4OCCCOc4cc3
0.24183	S(=O)(=O)(Nc1cc(ccc1)C(=O)Nc2c(cc(c(O)c2)C)C)c3cc4OCCCOc4cc3
0.24183	S(=O)(=O)(Nc1cc(ccc1)C(=O)Nc2c(cc(c(O)c2)C)C)c3cc4OCCCOc4cc3
0.24183	Brc1cc(NC(=O)c2ccc(OC)cc2)c(cc1)C(=O)Nc3ccc(cc3)C=4N(N=C(C4)C(F)(F)F)C
0.24183	Brc1cc(NC(=O)c2ccc(OC)cc2)c(cc1)C(=O)Nc3ccc(cc3)C=4N(N=C(C4)C(F)(F)F)C
0.24183	Brc1cc(NC(=O)c2ccc(OC)cc2)c(cc1)C(=O)Nc3ccc(cc3)C=4N(N=C(C4)C(F)(F)F)C
0.241509	Clc1nncc(NC(=O)c2cc(c(OC(F)(F)F)cc2)C)c1
0.241107	O=C(OC(C)(C)C)NCCc1ccc(NC(=O)c2cc(ncc2)C)cc1
0.241107	O=C(OC(C)(C)C)NCCc1ccc(NC(=O)c2cc(ncc2)C)cc1
0.241107	O=C(OC(C)(C)C)NCCc1ccc(NC(=O)c2cc(ncc2)C)cc1
0.241107	O=C(OC(C)(C)C)NCCc1ccc(NC(=O)c2cc(ncc2)C)cc1
0.241107	O=C(OC(C)(C)C)NCCc1ccc(NC(=O)c2cc(ncc2)C)cc1
0.241107	O=C(OC(C)(C)C)NCCc1ccc(NC(=O)c2cc(ncc2)C)cc1
0.241107	O=C(OC(C)(C)C)NCCc1ccc(NC(=O)c2cc(ncc2)C)cc1
0.241107	O=C(OC(C)(C)C)NCCc1ccc(NC(=O)c2cc(ncc2)C)cc1
0.241107	O=C(OC(C)(C)C)NCCc1ccc(NC(=O)c2cc(ncc2)C)cc1
0.241107	O=C(OC(C)(C)C)NCCc1ccc(NC(=O)c2cc(ncc2)C)cc1
0.241042	O=C(OCC(=O)Nc1c(ccc(c1)C2=NNC(=N2)C)C)C3=NN(C=C3)C(C)(C)C
0.241042	O=C(OCC(=O)Nc1c(ccc(c1)C2=NNC(=N2)C)C)C3=NN(C=C3)C(C)(C)C
0.241042	O=C(OCC(=O)Nc1c(ccc(c1)C2=NNC(=N2)C)C)C3=NN(C=C3)C(C)(C)C
0.241042	O=C(OCC(=O)Nc1c(ccc(c1)C2=NNC(=N2)C)C)C3=NN(C=C3)C(C)(C)C
0.241042	O=C(OCC(=O)Nc1c(ccc(c1)C2=NNC(=N2)C)C)C3=NN(C=C3)C(C)(C)C
0.241042	O=C(OCC(=O)Nc1c(ccc(c1)C2=NNC(=N2)C)C)C3=NN(C=C3)C(C)(C)C
0.241042	O=C(OCC(=O)Nc1c(ccc(c1)C2=NNC(=N2)C)C)C3=NN(C=C3)C(C)(C)C
0.241042	O=C(OCC(=O)Nc1c(ccc(c1)C2=NNC(=N2)C)C)C3=NN(C=C3)C(C)(C)C
0.241042	O=C(OCC(=O)Nc1c(ccc(c1)C2=NNC(=N2)C)C)C3=NN(C=C3)C(C)(C)C
0.241042	O=C(OCC(=O)Nc1c(ccc(c1)C2=NNC(=N2)C)C)C3=NN(C=C3)C(C)(C)C
0.240854	Clc1c(S(=O)(=O)N(c2ccc(Cl)cc2)CC=C)cc(cc1)C(=O)Nc3cc(ccc3)C4=NNC(=N4)C
0.240803	S(=O)(=O)(Nc1c(OC)ccc([N+]([O-])=O)c1)c2ccc(cc2)C(=O)Nc3cc(ccc3)CNC
0.240458	FC(F)(F)c1cc(ccc1)COc2ccc(NC(=O)c3cc(ncc3)C)cc2
0.240458	FC(F)(F)c1cc(ccc1)COc2ccc(NC(=O)c3cc(ncc3)C)cc2
0.240458	FC(F)(F)c1cc(ccc1)COc2ccc(NC(=O)c3cc(ncc3)C)cc2
0.240458	FC(F)(F)c1cc(ccc1)COc2ccc(NC(=O)c3cc(ncc3)C)cc2
0.240458	FC(F)(F)c1cc(ccc1)COc2ccc(NC(=O)c3cc(ncc3)C)cc2
0.240458	FC(F)(F)c1cc(ccc1)COc2ccc(NC(=O)c3cc(ncc3)C)cc2
0.240458	FC(F)(F)c1cc(ccc1)COc2ccc(NC(=O)c3cc(ncc3)C)cc2
0.240458	FC(F)(F)c1cc(ccc1)COc2ccc(NC(=O)c3cc(ncc3)C)cc2
0.240458	FC(F)(F)c1cc(ccc1)COc2ccc(NC(=O)c3cc(ncc3)C)cc2
0.240458	FC(F)(F)c1cc(ccc1)COc2ccc(NC(=O)c3cc(ncc3)C)cc2
0.240418	Clc1c(OCc2cnccc2)ccc(NC(=O)CCC(=O)c3cc(OC)c(OC)cc3)c1
0.24031	O=C(Nc1cc(NC(=O)c2ccc(OCCC(C)C)cc2)ccc1)c3cc4OCOc4cc3
0.24031	O=C(Nc1cc(NC(=O)c2ccc(OCCC(C)C)cc2)ccc1)c3cc4OCOc4cc3
0.24031	O=C(Nc1cc(NC(=O)c2ccc(OCCC(C)C)cc2)ccc1)c3cc4OCOc4cc3
0.24031	FC(F)(F)c1cc(OC)cc(NC(=O)c2ccc(cc2)C=3ON=C(N3)C)c1
0.24	O=C(Nc1ccc(cc1)CN2CCCCC2)C3(C(=O)c4ccccc4)CC3
0.24	O=C(Nc1ccc(cc1)CN2CCCCC2)C3(C(=O)c4ccccc4)CC3
0.24	O=C(Nc1ccc(cc1)CN2CCCCC2)C3(C(=O)c4ccccc4)CC3
0.24	O=C(Nc1ccc(cc1)CN2CCCCC2)C3(C(=O)c4ccccc4)CC3
0.24	O=C(Nc1ccc(cc1)CN2CCCCC2)C3(C(=O)c4ccccc4)CC3
0.24	O=C(Nc1ccc(cc1)CN2CCCCC2)C3(C(=O)c4ccccc4)CC3
0.24	O=C(Nc1ccc(cc1)CN2CCCCC2)C3(C(=O)c4ccccc4)CC3
0.24	O=C(Nc1ccc(cc1)CN2CCCCC2)C3(C(=O)c4ccccc4)CC3
0.24	O=C(Nc1ccc(cc1)CN2CCCCC2)C3(C(=O)c4ccccc4)CC3
0.24	O=C(Nc1ccc(cc1)CN2CCCCC2)C3(C(=O)c4ccccc4)CC3
0.239669	Clc1ccc(cc1)C(=O)N2CCN(Cc3c(cccc3)C)CC2
0.239669	Clc1ccc(cc1)C(=O)N2CCN(Cc3c(cccc3)C)CC2
0.239669	Clc1ccc(cc1)C(=O)N2CCN(Cc3c(cccc3)C)CC2
0.239669	Clc1ccc(cc1)C(=O)N2CCN(Cc3c(cccc3)C)CC2
0.239669	Clc1ccc(cc1)C(=O)N2CCN(Cc3c(cccc3)C)CC2
0.239669	Clc1ccc(cc1)C(=O)N2CCN(Cc3c(cccc3)C)CC2
0.239496	O=C(Nc1cnccc1)Cc2ccc(cc2)C3=NOC=N3
0.239496	O=C(Nc1cnccc1)Cc2ccc(cc2)C3=NOC=N3
0.239496	O=C(Nc1cnccc1)Cc2ccc(cc2)C3=NOC=N3
0.239496	O=C(Nc1cnccc1)Cc2ccc(cc2)C3=NOC=N3
0.239496	O=C(Nc1cnccc1)Cc2ccc(cc2)C3=NOC=N3
0.239496	O=C(Nc1cnccc1)Cc2ccc(cc2)C3=NOC=N3
0.239496	O=C(Nc1cnccc1)Cc2ccc(cc2)C3=NOC=N3
0.239482	Brc1c(OCC2=NOC(=C2)C)ccc(c1)C(=O)Nc3cc(ncc3)N4CCCCC4
0.239482	Brc1c(OCC2=NOC(=C2)C)ccc(c1)C(=O)Nc3cc(ncc3)N4CCCCC4
0.239482	Brc1c(OCC2=NOC(=C2)C)ccc(c1)C(=O)Nc3cc(ncc3)N4CCCCC4
0.239482	Brc1c(OCC2=NOC(=C2)C)ccc(c1)C(=O)Nc3cc(ncc3)N4CCCCC4
0.239482	Brc1c(OCC2=NOC(=C2)C)ccc(c1)C(=O)Nc3cc(ncc3)N4CCCCC4
0.239482	Brc1c(OCC2=NOC(=C2)C)ccc(c1)C(=O)Nc3cc(ncc3)N4CCCCC4
0.239482	Brc1c(OCC2=NOC(=C2)C)ccc(c1)C(=O)Nc3cc(ncc3)N4CCCCC4
0.239482	S(c1ccc(cc1)C(=O)Nc2c(OC(F)F)cc(N3CCN(CC3)C)cc2)CC4=Nc5c(N4)cccc5
0.239344	Fc1c(F)ccc(c1)C=2N=C(NC2)C3CCN(C(=O)CCNC(=O)C4=COC=C4)CC3
0.239344	Fc1c(F)ccc(c1)C=2N=C(NC2)C3CCN(C(=O)CCNC(=O)C4=COC=C4)CC3
0.239344	Fc1c(F)ccc(c1)C=2N=C(NC2)C3CCN(C(=O)CCNC(=O)C4=COC=C4)CC3
0.239344	Fc1c(F)ccc(c1)C=2N=C(NC2)C3CCN(C(=O)CCNC(=O)C4=COC=C4)CC3
0.239344	Fc1c(F)ccc(c1)C=2N=C(NC2)C3CCN(C(=O)CCNC(=O)C4=COC=C4)CC3
0.239344	Fc1c(F)ccc(c1)C=2N=C(NC2)C3CCN(C(=O)CCNC(=O)C4=COC=C4)CC3
0.239344	Fc1c(F)ccc(c1)C=2N=C(NC2)C3CCN(C(=O)CCNC(=O)C4=COC=C4)CC3
0.239344	Fc1c(F)ccc(c1)C=2N=C(NC2)C3CCN(C(=O)CCNC(=O)C4=COC=C4)CC3
0.239344	Fc1c(F)ccc(c1)C=2N=C(NC2)C3CCN(C(=O)CCNC(=O)C4=COC=C4)CC3
0.239344	Fc1c(F)ccc(c1)C=2N=C(NC2)C3CCN(C(=O)CCNC(=O)C4=COC=C4)CC3
0.239316	O=C(Nc1cc(ncc1)CC)c2cc(ncc2)C
0.239316	O=C(Nc1cc(ncc1)CC)c2cc(ncc2)C
0.239316	O=C(Nc1cc(ncc1)CC)c2cc(ncc2)C
0.23913	Fc1c(cc(NC(=O)c2cc(ccc2)COC3CCOCC3)cc1)C(=O)NC
0.23913	Fc1c(cc(NC(=O)c2cc(ccc2)COC3CCOCC3)cc1)C(=O)NC
0.23913	Fc1c(cc(NC(=O)c2cc(ccc2)COC3CCOCC3)cc1)C(=O)NC
0.23913	Fc1c(cc(NC(=O)c2cc(ccc2)COC3CCOCC3)cc1)C(=O)NC
0.23913	Fc1c(cc(NC(=O)c2cc(ccc2)COC3CCOCC3)cc1)C(=O)NC
0.23913	Fc1c(cc(NC(=O)c2cc(ccc2)COC3CCOCC3)cc1)C(=O)NC
0.23913	Fc1c(cc(NC(=O)c2cc(ccc2)COC3CCOCC3)cc1)C(=O)NC
0.23913	Fc1c(cc(NC(=O)c2cc(ccc2)COC3CCOCC3)cc1)C(=O)NC
0.23913	Fc1c(cc(NC(=O)c2cc(ccc2)COC3CCOCC3)cc1)C(=O)NC
0.23913	Fc1c(cc(NC(=O)c2cc(ccc2)COC3CCOCC3)cc1)C(=O)NC
0.239057	Clc1cc(ccc1)C2=NOC(=C2C(=O)Nc3cc(c(cc3)C)CC)C
0.239057	Clc1cc(ccc1)C2=NOC(=C2C(=O)Nc3cc(c(cc3)C)CC)C
0.239057	Clc1cc(ccc1)C2=NOC(=C2C(=O)Nc3cc(c(cc3)C)CC)C
0.239057	Clc1cc(ccc1)C2=NOC(=C2C(=O)Nc3cc(c(cc3)C)CC)C
0.239057	Clc1cc(ccc1)C2=NOC(=C2C(=O)Nc3cc(c(cc3)C)CC)C
0.239057	Clc1cc(ccc1)C2=NOC(=C2C(=O)Nc3cc(c(cc3)C)CC)C
0.239057	Clc1cc(ccc1)C2=NOC(=C2C(=O)Nc3cc(c(cc3)C)CC)C
0.238683	Brc1cc(NC(=O)c2ccc(OC)cc2)c(cc1)C=O
0.238683	Brc1cc(NC(=O)c2ccc(OC)cc2)c(cc1)C=O
0.238683	Brc1cc(NC(=O)c2ccc(OC)cc2)c(cc1)C=O
0.238683	Brc1cc(NC(=O)c2ccc(OC)cc2)c(cc1)C=O
0.238683	Brc1cc(NC(=O)c2ccc(OC)cc2)c(cc1)C=O
0.238683	Brc1cc(NC(=O)c2ccc(OC)cc2)c(cc1)C=O
0.238683	Brc1cc(NC(=O)c2ccc(OC)cc2)c(cc1)C=O
0.238683	Brc1cc(NC(=O)c2ccc(OC)cc2)c(cc1)C=O
0.238562	Clc1ccc(cc1)C2=NN(c3ccccc3)C=C2C(=O)NCc4cc(NC(=O)c5ccc(cc5)C)ccc4
0.238562	Clc1ccc(cc1)C2=NN(c3ccccc3)C=C2C(=O)NCc4cc(NC(=O)c5ccc(cc5)C)ccc4
0.238562	Clc1ccc(cc1)C2=NN(c3ccccc3)C=C2C(=O)NCc4cc(NC(=O)c5ccc(cc5)C)ccc4
0.238434	O=C(Nc1cc(NC(=O)c2ccc(N3CC(COC)CC3)cc2)ccc1)c4cc5OCOc5cc4
0.238298	O=C(N1CCN(Cc2cc(NC(=O)C=O)ccc2)CC1)C
0.238298	O=C(N1CCN(Cc2cc(NC(=O)C=O)ccc2)CC1)C
0.238267	Brc1c(O)cc(c(NC(=O)c2cc(OC)c(OC(C)C)cc2)c1)C
0.238267	Brc1c(O)cc(c(NC(=O)c2cc(OC)c(OC(C)C)cc2)c1)C
[truncated: 8,001 more rows]
