# Supplementary material for: Galileo: Three-dimensional searching in large combinatorial fragment spaces on the example of pharmacophores
Source: J Comput Aided Mol Des. 2022 Nov 24;37(1):1–16. doi: 10.1007/s10822-022-00485-y (PMC10032335; doi:10.1007/s10822-022-00485-y)
Supplement: Supplementary file 4 — Supplementary file 3a [file 10822_2022_485_MOESM3_ESMa.zip › Imatinib_Galileo/10/out_6.csv]

Score	SMILES
0.371212	O=C(Nc1c(ccc(c1)C(=O)NCC2CN(Cc3ccccc3)CCC2)C)Nc4ccccc4
0.371212	O=C(Nc1c(ccc(c1)C(=O)NCC2CN(Cc3ccccc3)CCC2)C)Nc4ccccc4
0.371212	O=C(Nc1c(ccc(c1)C(=O)NCC2CN(Cc3ccccc3)CCC2)C)Nc4ccccc4
0.371212	O=C(Nc1c(ccc(c1)C(=O)NCC2CN(Cc3ccccc3)CCC2)C)Nc4ccccc4
0.371212	O=C(Nc1c(ccc(c1)C(=O)NCC2CN(Cc3ccccc3)CCC2)C)Nc4ccccc4
0.371212	O=C(Nc1c(ccc(c1)C(=O)NCC2CN(Cc3ccccc3)CCC2)C)Nc4ccccc4
0.371212	O=C(Nc1c(ccc(c1)C(=O)NCC2CN(Cc3ccccc3)CCC2)C)Nc4ccccc4
0.371212	O=C(Nc1c(ccc(c1)C(=O)NCC2CN(Cc3ccccc3)CCC2)C)Nc4ccccc4
0.371212	O=C(Nc1c(ccc(c1)C(=O)NCC2CN(Cc3ccccc3)CCC2)C)Nc4ccccc4
0.371212	O=C(Nc1c(ccc(c1)C(=O)NCC2CN(Cc3ccccc3)CCC2)C)Nc4ccccc4
0.352	O=C(Nc1ccc(cc1)CN2CCN(C(=O)C)CC2)c3ccc(Nc4c(cccc4)C(C)(C)C)cc3
0.352	O=C(Nc1ccc(cc1)CN2CCN(C(=O)C)CC2)c3ccc(Nc4c(cccc4)C(C)(C)C)cc3
0.352	O=C(Nc1ccc(cc1)CN2CCN(C(=O)C)CC2)c3ccc(Nc4c(cccc4)C(C)(C)C)cc3
0.352	O=C(Nc1ccc(cc1)CN2CCN(C(=O)C)CC2)c3ccc(Nc4c(cccc4)C(C)(C)C)cc3
0.352	O=C(Nc1ccc(cc1)CN2CCN(C(=O)C)CC2)c3ccc(Nc4c(cccc4)C(C)(C)C)cc3
0.352	O=C(Nc1ccc(cc1)CN2CCN(C(=O)C)CC2)c3ccc(Nc4c(cccc4)C(C)(C)C)cc3
0.352	O=C(Nc1ccc(cc1)CN2CCN(C(=O)C)CC2)c3ccc(Nc4c(cccc4)C(C)(C)C)cc3
0.352	O=C(Nc1ccc(cc1)CN2CCN(C(=O)C)CC2)c3ccc(Nc4c(cccc4)C(C)(C)C)cc3
0.352	O=C(Nc1ccc(cc1)CN2CCN(C(=O)C)CC2)c3ccc(Nc4c(cccc4)C(C)(C)C)cc3
0.352	O=C(Nc1ccc(cc1)CN2CCN(C(=O)C)CC2)c3ccc(Nc4c(cccc4)C(C)(C)C)cc3
0.344398	O=C(Nc1cc(ccc1)C(=O)C)c2cc(ccc2)CNc3nc(ccn3)C
0.344398	O=C(Nc1cc(ccc1)C(=O)C)c2cc(ccc2)CNc3nc(ccn3)C
0.344398	O=C(Nc1cc(ccc1)C(=O)C)c2cc(ccc2)CNc3nc(ccn3)C
0.344398	O=C(Nc1cc(ccc1)C(=O)C)c2cc(ccc2)CNc3nc(ccn3)C
0.344398	O=C(Nc1cc(ccc1)C(=O)C)c2cc(ccc2)CNc3nc(ccn3)C
0.344398	O=C(Nc1cc(ccc1)C(=O)C)c2cc(ccc2)CNc3nc(ccn3)C
0.344398	O=C(Nc1cc(ccc1)C(=O)C)c2cc(ccc2)CNc3nc(ccn3)C
0.344398	O=C(Nc1cc(ccc1)C(=O)C)c2cc(ccc2)CNc3nc(ccn3)C
0.344398	O=C(Nc1cc(ccc1)C(=O)C)c2cc(ccc2)CNc3nc(ccn3)C
0.344398	O=C(Nc1cc(ccc1)C(=O)C)c2cc(ccc2)CNc3nc(ccn3)C
0.344086	S(=O)(=O)(N1CCC(Nc2cc(NC(=O)c3ccc(NC=4SC=C(N4)C)cc3)c(cc2)C)CC1)C
0.344086	S(=O)(=O)(N1CCC(Nc2cc(NC(=O)c3ccc(NC=4SC=C(N4)C)cc3)c(cc2)C)CC1)C
0.344086	S(=O)(=O)(N1CCC(Nc2cc(NC(=O)c3ccc(NC=4SC=C(N4)C)cc3)c(cc2)C)CC1)C
0.344086	S(=O)(=O)(N1CCC(Nc2cc(NC(=O)c3ccc(NC=4SC=C(N4)C)cc3)c(cc2)C)CC1)C
0.344086	S(=O)(=O)(N1CCC(Nc2cc(NC(=O)c3ccc(NC=4SC=C(N4)C)cc3)c(cc2)C)CC1)C
0.344086	S(=O)(=O)(N1CCC(Nc2cc(NC(=O)c3ccc(NC=4SC=C(N4)C)cc3)c(cc2)C)CC1)C
0.344086	S(=O)(=O)(N1CCC(Nc2cc(NC(=O)c3ccc(NC=4SC=C(N4)C)cc3)c(cc2)C)CC1)C
0.344086	S(=O)(=O)(N1CCC(Nc2cc(NC(=O)c3ccc(NC=4SC=C(N4)C)cc3)c(cc2)C)CC1)C
0.344086	S(=O)(=O)(N1CCC(Nc2cc(NC(=O)c3ccc(NC=4SC=C(N4)C)cc3)c(cc2)C)CC1)C
0.344086	S(=O)(=O)(N1CCC(Nc2cc(NC(=O)c3ccc(NC=4SC=C(N4)C)cc3)c(cc2)C)CC1)C
0.342222	FC(F)(F)CCc1ccc(cc1)C(=O)Nc2c(ccc(c2)C)C
0.342222	FC(F)(F)CCc1ccc(cc1)C(=O)Nc2c(ccc(c2)C)C
0.342222	FC(F)(F)CCc1ccc(cc1)C(=O)Nc2c(ccc(c2)C)C
0.342222	FC(F)(F)CCc1ccc(cc1)C(=O)Nc2c(ccc(c2)C)C
0.342222	FC(F)(F)CCc1ccc(cc1)C(=O)Nc2c(ccc(c2)C)C
0.342222	FC(F)(F)CCc1ccc(cc1)C(=O)Nc2c(ccc(c2)C)C
0.342222	FC(F)(F)CCc1ccc(cc1)C(=O)Nc2c(ccc(c2)C)C
0.342222	FC(F)(F)CCc1ccc(cc1)C(=O)Nc2c(ccc(c2)C)C
0.342222	FC(F)(F)CCc1ccc(cc1)C(=O)Nc2c(ccc(c2)C)C
0.342222	FC(F)(F)CCc1ccc(cc1)C(=O)Nc2c(ccc(c2)C)C
0.340909	O=C(Nc1cc(c(cc1)C)CC)c2ccc(cc2)CN
0.340909	O=C(Nc1cc(c(cc1)C)CC)c2ccc(cc2)CN
0.340909	O=C(Nc1cc(c(cc1)C)CC)c2ccc(cc2)CN
0.340909	O=C(Nc1cc(c(cc1)C)CC)c2ccc(cc2)CN
0.339934	Brc1cc(c2nc(c(cc2)C(=O)Nc3c(N4CCN(CC4)CCc5ccncc5)cccc3)C)ccc1
0.339934	Brc1cc(c2nc(c(cc2)C(=O)Nc3c(N4CCN(CC4)CCc5ccncc5)cccc3)C)ccc1
0.339934	Brc1cc(c2nc(c(cc2)C(=O)Nc3c(N4CCN(CC4)CCc5ccncc5)cccc3)C)ccc1
0.339934	Brc1cc(c2nc(c(cc2)C(=O)Nc3c(N4CCN(CC4)CCc5ccncc5)cccc3)C)ccc1
0.339934	Brc1cc(c2nc(c(cc2)C(=O)Nc3c(N4CCN(CC4)CCc5ccncc5)cccc3)C)ccc1
0.339934	Brc1cc(c2nc(c(cc2)C(=O)Nc3c(N4CCN(CC4)CCc5ccncc5)cccc3)C)ccc1
0.339934	Brc1cc(c2nc(c(cc2)C(=O)Nc3c(N4CCN(CC4)CCc5ccncc5)cccc3)C)ccc1
0.339934	Brc1cc(c2nc(c(cc2)C(=O)Nc3c(N4CCN(CC4)CCc5ccncc5)cccc3)C)ccc1
0.339934	Brc1cc(c2nc(c(cc2)C(=O)Nc3c(N4CCN(CC4)CCc5ccncc5)cccc3)C)ccc1
0.339934	Brc1cc(c2nc(c(cc2)C(=O)Nc3c(N4CCN(CC4)CCc5ccncc5)cccc3)C)ccc1
0.335616	Brc1cc(c2nc(c(cc2)C(=O)Nc3c(OCCN4CCN(CC4)C)cccc3)C)ccc1
0.335616	Brc1cc(c2nc(c(cc2)C(=O)Nc3c(OCCN4CCN(CC4)C)cccc3)C)ccc1
0.335616	Brc1cc(c2nc(c(cc2)C(=O)Nc3c(OCCN4CCN(CC4)C)cccc3)C)ccc1
0.335616	Brc1cc(c2nc(c(cc2)C(=O)Nc3c(OCCN4CCN(CC4)C)cccc3)C)ccc1
0.335616	Brc1cc(c2nc(c(cc2)C(=O)Nc3c(OCCN4CCN(CC4)C)cccc3)C)ccc1
0.335616	Brc1cc(c2nc(c(cc2)C(=O)Nc3c(OCCN4CCN(CC4)C)cccc3)C)ccc1
0.335616	Brc1cc(c2nc(c(cc2)C(=O)Nc3c(OCCN4CCN(CC4)C)cccc3)C)ccc1
0.335616	Brc1cc(c2nc(c(cc2)C(=O)Nc3c(OCCN4CCN(CC4)C)cccc3)C)ccc1
0.335616	Brc1cc(c2nc(c(cc2)C(=O)Nc3c(OCCN4CCN(CC4)C)cccc3)C)ccc1
0.335616	Brc1cc(c2nc(c(cc2)C(=O)Nc3c(OCCN4CCN(CC4)C)cccc3)C)ccc1
0.334437	[O-][N+](=O)c1c(ccc(c1)C(=O)NCC(=O)N2CCC(c3nc(c4cncnc4)ccn3)CC2)C
0.334437	[O-][N+](=O)c1c(ccc(c1)C(=O)NCC(=O)N2CCC(c3nc(c4cncnc4)ccn3)CC2)C
0.334437	[O-][N+](=O)c1c(ccc(c1)C(=O)NCC(=O)N2CCC(c3nc(c4cncnc4)ccn3)CC2)C
0.334437	[O-][N+](=O)c1c(ccc(c1)C(=O)NCC(=O)N2CCC(c3nc(c4cncnc4)ccn3)CC2)C
0.334437	[O-][N+](=O)c1c(ccc(c1)C(=O)NCC(=O)N2CCC(c3nc(c4cncnc4)ccn3)CC2)C
0.334437	[O-][N+](=O)c1c(ccc(c1)C(=O)NCC(=O)N2CCC(c3nc(c4cncnc4)ccn3)CC2)C
0.334437	[O-][N+](=O)c1c(ccc(c1)C(=O)NCC(=O)N2CCC(c3nc(c4cncnc4)ccn3)CC2)C
0.334437	[O-][N+](=O)c1c(ccc(c1)C(=O)NCC(=O)N2CCC(c3nc(c4cncnc4)ccn3)CC2)C
0.334437	[O-][N+](=O)c1c(ccc(c1)C(=O)NCC(=O)N2CCC(c3nc(c4cncnc4)ccn3)CC2)C
0.334437	[O-][N+](=O)c1c(ccc(c1)C(=O)NCC(=O)N2CCC(c3nc(c4cncnc4)ccn3)CC2)C
0.328185	Brc1c(ccc(c1)CNc2c(ccc(c2)C(=O)Nc3cc(ccc3)C(F)(F)F)C)C
0.328185	Brc1c(ccc(c1)CNc2c(ccc(c2)C(=O)Nc3cc(ccc3)C(F)(F)F)C)C
0.328185	Brc1c(ccc(c1)CNc2c(ccc(c2)C(=O)Nc3cc(ccc3)C(F)(F)F)C)C
0.328185	Brc1c(ccc(c1)CNc2c(ccc(c2)C(=O)Nc3cc(ccc3)C(F)(F)F)C)C
0.328185	Brc1c(ccc(c1)CNc2c(ccc(c2)C(=O)Nc3cc(ccc3)C(F)(F)F)C)C
0.328185	Brc1c(ccc(c1)CNc2c(ccc(c2)C(=O)Nc3cc(ccc3)C(F)(F)F)C)C
0.328185	O=C(Nc1c(OCCN2CCN(CC2)C)cccc1)c3ccc(cc3)C4=NNC=N4
0.328185	O=C(Nc1c(OCCN2CCN(CC2)C)cccc1)c3ccc(cc3)C4=NNC=N4
0.328185	O=C(Nc1c(OCCN2CCN(CC2)C)cccc1)c3ccc(cc3)C4=NNC=N4
0.328185	O=C(Nc1c(OCCN2CCN(CC2)C)cccc1)c3ccc(cc3)C4=NNC=N4
0.328185	O=C(Nc1c(OCCN2CCN(CC2)C)cccc1)c3ccc(cc3)C4=NNC=N4
0.328185	O=C(Nc1c(OCCN2CCN(CC2)C)cccc1)c3ccc(cc3)C4=NNC=N4
0.328185	Brc1c(ccc(c1)CNc2c(ccc(c2)C(=O)Nc3cc(ccc3)C(F)(F)F)C)C
0.328185	Brc1c(ccc(c1)CNc2c(ccc(c2)C(=O)Nc3cc(ccc3)C(F)(F)F)C)C
0.324427	O=C(OC)c1ccc(cc1)C2=NOC(=N2)c3cc(NC(=O)Nc4ccccc4)c(cc3)C
0.324427	O=C(OC)c1ccc(cc1)C2=NOC(=N2)c3cc(NC(=O)Nc4ccccc4)c(cc3)C
0.324427	O=C(OC)c1ccc(cc1)C2=NOC(=N2)c3cc(NC(=O)Nc4ccccc4)c(cc3)C
0.324427	O=C(OC)c1ccc(cc1)C2=NOC(=N2)c3cc(NC(=O)Nc4ccccc4)c(cc3)C
0.324427	O=C(OC)c1ccc(cc1)C2=NOC(=N2)c3cc(NC(=O)Nc4ccccc4)c(cc3)C
0.324427	O=C(OC)c1ccc(cc1)C2=NOC(=N2)c3cc(NC(=O)Nc4ccccc4)c(cc3)C
0.324427	O=C(OC)c1ccc(cc1)C2=NOC(=N2)c3cc(NC(=O)Nc4ccccc4)c(cc3)C
0.324427	O=C(OC)c1ccc(cc1)C2=NOC(=N2)c3cc(NC(=O)Nc4ccccc4)c(cc3)C
0.324427	O=C(OC)c1ccc(cc1)C2=NOC(=N2)c3cc(NC(=O)Nc4ccccc4)c(cc3)C
0.324427	O=C(OC)c1ccc(cc1)C2=NOC(=N2)c3cc(NC(=O)Nc4ccccc4)c(cc3)C
0.323636	S(=O)(=O)(Nc1c(ccc(c1)C(=O)NCC2(CCN(Cc3ccccc3)CC2)CC)C)C
0.323636	S(=O)(=O)(Nc1c(ccc(c1)C(=O)NCC2(CCN(Cc3ccccc3)CC2)CC)C)C
0.323636	S(=O)(=O)(Nc1c(ccc(c1)C(=O)NCC2(CCN(Cc3ccccc3)CC2)CC)C)C
0.323636	S(=O)(=O)(Nc1c(ccc(c1)C(=O)NCC2(CCN(Cc3ccccc3)CC2)CC)C)C
0.323636	S(=O)(=O)(Nc1c(ccc(c1)C(=O)NCC2(CCN(Cc3ccccc3)CC2)CC)C)C
0.323636	S(=O)(=O)(Nc1c(ccc(c1)C(=O)NCC2(CCN(Cc3ccccc3)CC2)CC)C)C
0.323636	S(=O)(=O)(Nc1c(ccc(c1)C(=O)NCC2(CCN(Cc3ccccc3)CC2)CC)C)C
0.323636	S(=O)(=O)(Nc1c(ccc(c1)C(=O)NCC2(CCN(Cc3ccccc3)CC2)CC)C)C
0.323077	S(=O)(=O)(Nc1c(ccc(c1)C(=O)Nc2cnc(Oc3ccc(cc3)C)cc2)C)C
0.323077	S(=O)(=O)(Nc1c(ccc(c1)C(=O)Nc2cnc(Oc3ccc(cc3)C)cc2)C)C
0.323077	S(=O)(=O)(Nc1c(ccc(c1)C(=O)Nc2cnc(Oc3ccc(cc3)C)cc2)C)C
0.323077	S(=O)(=O)(Nc1c(ccc(c1)C(=O)Nc2cnc(Oc3ccc(cc3)C)cc2)C)C
0.323077	S(=O)(=O)(Nc1c(ccc(c1)C(=O)Nc2cnc(Oc3ccc(cc3)C)cc2)C)C
0.323077	S(=O)(=O)(Nc1c(ccc(c1)C(=O)Nc2cnc(Oc3ccc(cc3)C)cc2)C)C
0.323077	S(=O)(=O)(Nc1c(ccc(c1)C(=O)Nc2cnc(Oc3ccc(cc3)C)cc2)C)C
0.323077	S(=O)(=O)(Nc1c(ccc(c1)C(=O)Nc2cnc(Oc3ccc(cc3)C)cc2)C)C
0.323077	S(=O)(=O)(Nc1c(ccc(c1)C(=O)Nc2cnc(Oc3ccc(cc3)C)cc2)C)C
0.323077	S(=O)(=O)(Nc1c(ccc(c1)C(=O)Nc2cnc(Oc3ccc(cc3)C)cc2)C)C
0.319231	Brc1cc(NC(=O)CCNC(=O)c2ccc(cc2)C=3N=NSC3)c(cc1)C
0.318339	Clc1ccc(c2nc(ccn2)C(=O)Nc3c(cccc3)C(=O)Nc4cc5OCCOc5cc4)cc1
0.318339	Clc1ccc(c2nc(ccn2)C(=O)Nc3c(cccc3)C(=O)Nc4cc5OCCOc5cc4)cc1
0.318339	Clc1ccc(c2nc(ccn2)C(=O)Nc3c(cccc3)C(=O)Nc4cc5OCCOc5cc4)cc1
0.318339	Clc1ccc(c2nc(ccn2)C(=O)Nc3c(cccc3)C(=O)Nc4cc5OCCOc5cc4)cc1
0.318339	Clc1ccc(c2nc(ccn2)C(=O)Nc3c(cccc3)C(=O)Nc4cc5OCCOc5cc4)cc1
0.318339	Clc1ccc(c2nc(ccn2)C(=O)Nc3c(cccc3)C(=O)Nc4cc5OCCOc5cc4)cc1
0.318339	Clc1ccc(c2nc(ccn2)C(=O)Nc3c(cccc3)C(=O)Nc4cc5OCCOc5cc4)cc1
0.318339	Clc1ccc(c2nc(ccn2)C(=O)Nc3c(cccc3)C(=O)Nc4cc5OCCOc5cc4)cc1
0.318339	Clc1ccc(c2nc(ccn2)C(=O)Nc3c(cccc3)C(=O)Nc4cc5OCCOc5cc4)cc1
0.318339	Clc1ccc(c2nc(ccn2)C(=O)Nc3c(cccc3)C(=O)Nc4cc5OCCOc5cc4)cc1
0.317164	FC(F)(F)c1cc(NC(=O)c2cc(NCC(COCc3ccccc3)C)c(cc2)C)ccc1
0.317164	FC(F)(F)c1cc(NC(=O)c2cc(NCC(COCc3ccccc3)C)c(cc2)C)ccc1
0.317164	FC(F)(F)c1cc(NC(=O)c2cc(NCC(COCc3ccccc3)C)c(cc2)C)ccc1
0.317164	FC(F)(F)c1cc(NC(=O)c2cc(NCC(COCc3ccccc3)C)c(cc2)C)ccc1
0.317164	FC(F)(F)c1cc(NC(=O)c2cc(NCC(COCc3ccccc3)C)c(cc2)C)ccc1
0.317164	FC(F)(F)c1cc(NC(=O)c2cc(NCC(COCc3ccccc3)C)c(cc2)C)ccc1
0.317164	FC(F)(F)c1cc(NC(=O)c2cc(NCC(COCc3ccccc3)C)c(cc2)C)ccc1
0.317164	FC(F)(F)c1cc(NC(=O)c2cc(NCC(COCc3ccccc3)C)c(cc2)C)ccc1
0.317164	FC(F)(F)c1cc(NC(=O)c2cc(NCC(COCc3ccccc3)C)c(cc2)C)ccc1
0.317164	FC(F)(F)c1cc(NC(=O)c2cc(NCC(COCc3ccccc3)C)c(cc2)C)ccc1
0.316206	S1C(=NC=C1C(=O)Nc2c(ccc(c2)C)C)c3ccccc3
0.316206	S1C(=NC=C1C(=O)Nc2c(ccc(c2)C)C)c3ccccc3
0.316	n1c(ccc(c2cnccc2)c1)C3=NNC(=N3)CCN4CCN(Cc5ccccc5)CC4
0.316	n1c(ccc(c2cnccc2)c1)C3=NNC(=N3)CCN4CCN(Cc5ccccc5)CC4
0.316	n1c(ccc(c2cnccc2)c1)C3=NNC(=N3)CCN4CCN(Cc5ccccc5)CC4
0.316	n1c(ccc(c2cnccc2)c1)C3=NNC(=N3)CCN4CCN(Cc5ccccc5)CC4
0.316	n1c(ccc(c2cnccc2)c1)C3=NNC(=N3)CCN4CCN(Cc5ccccc5)CC4
0.316	n1c(ccc(c2cnccc2)c1)C3=NNC(=N3)CCN4CCN(Cc5ccccc5)CC4
0.316	n1c(ccc(c2cnccc2)c1)C3=NNC(=N3)CCN4CCN(Cc5ccccc5)CC4
0.316	n1c(ccc(c2cnccc2)c1)C3=NNC(=N3)CCN4CCN(Cc5ccccc5)CC4
0.316	n1c(ccc(c2cnccc2)c1)C3=NNC(=N3)CCN4CCN(Cc5ccccc5)CC4
0.316	n1c(ccc(c2cnccc2)c1)C3=NNC(=N3)CCN4CCN(Cc5ccccc5)CC4
0.315985	FC(F)(F)c1cc(NC(=O)c2cc(NCC(=O)N3CCOCC3)c(cc2)C)ccc1
0.315985	FC(F)(F)c1cc(NC(=O)c2cc(NCC(=O)N3CCOCC3)c(cc2)C)ccc1
0.315985	FC(F)(F)c1cc(NC(=O)c2cc(NCC(=O)N3CCOCC3)c(cc2)C)ccc1
0.315985	FC(F)(F)c1cc(NC(=O)c2cc(NCC(=O)N3CCOCC3)c(cc2)C)ccc1
0.315985	FC(F)(F)c1cc(NC(=O)c2cc(NCC(=O)N3CCOCC3)c(cc2)C)ccc1
0.315985	FC(F)(F)c1cc(NC(=O)c2cc(NCC(=O)N3CCOCC3)c(cc2)C)ccc1
0.315985	FC(F)(F)c1cc(NC(=O)c2cc(NCC(=O)N3CCOCC3)c(cc2)C)ccc1
0.315985	FC(F)(F)c1cc(NC(=O)c2cc(NCC(=O)N3CCOCC3)c(cc2)C)ccc1
0.315985	FC(F)(F)c1cc(NC(=O)c2cc(NCC(=O)N3CCOCC3)c(cc2)C)ccc1
0.315985	FC(F)(F)c1cc(NC(=O)c2cc(NCC(=O)N3CCOCC3)c(cc2)C)ccc1
0.314189	O=C(Nc1c(ccc(c1)C=2ON=C(N2)C)C)C(=O)NCC3CN(Cc4ccccc4)CC3
0.314189	O=C(Nc1c(ccc(c1)C=2ON=C(N2)C)C)C(=O)NCC3CN(Cc4ccccc4)CC3
0.314189	O=C(Nc1c(ccc(c1)C=2ON=C(N2)C)C)C(=O)NCC3CN(Cc4ccccc4)CC3
0.314189	O=C(Nc1c(ccc(c1)C=2ON=C(N2)C)C)C(=O)NCC3CN(Cc4ccccc4)CC3
0.314189	O=C(Nc1c(ccc(c1)C=2ON=C(N2)C)C)C(=O)NCC3CN(Cc4ccccc4)CC3
0.314189	O=C(Nc1c(ccc(c1)C=2ON=C(N2)C)C)C(=O)NCC3CN(Cc4ccccc4)CC3
0.314189	O=C(Nc1c(ccc(c1)C=2ON=C(N2)C)C)C(=O)NCC3CN(Cc4ccccc4)CC3
0.314189	O=C(Nc1c(ccc(c1)C=2ON=C(N2)C)C)C(=O)NCC3CN(Cc4ccccc4)CC3
0.314189	O=C(Nc1c(ccc(c1)C=2ON=C(N2)C)C)C(=O)NCC3CN(Cc4ccccc4)CC3
0.314189	O=C(Nc1c(ccc(c1)C=2ON=C(N2)C)C)C(=O)NCC3CN(Cc4ccccc4)CC3
0.313808	O=C(Nc1cc(ccc1)CN2CCN(CC2)C)COc3ccc(cc3)C(=O)C
0.313808	O=C(Nc1cc(ccc1)CN2CCN(CC2)C)COc3ccc(cc3)C(=O)C
0.313808	O=C(Nc1cc(ccc1)CN2CCN(CC2)C)COc3ccc(cc3)C(=O)C
0.313808	O=C(Nc1cc(ccc1)CN2CCN(CC2)C)COc3ccc(cc3)C(=O)C
0.313808	O=C(Nc1cc(ccc1)CN2CCN(CC2)C)COc3ccc(cc3)C(=O)C
0.313808	O=C(Nc1cc(ccc1)CN2CCN(CC2)C)COc3ccc(cc3)C(=O)C
0.313492	FC(F)(F)c1cc(NC(=O)c2cc(NC(F)CO)c(cc2)C)ccc1
0.313492	FC(F)(F)c1cc(NC(=O)c2cc(NC(F)CO)c(cc2)C)ccc1
0.313492	FC(F)(F)c1cc(NC(=O)c2cc(NC(F)CO)c(cc2)C)ccc1
0.313492	FC(F)(F)c1cc(NC(=O)c2cc(NC(F)CO)c(cc2)C)ccc1
0.313492	FC(F)(F)c1cc(NC(=O)c2cc(NC(F)CO)c(cc2)C)ccc1
0.313492	FC(F)(F)c1cc(NC(=O)c2cc(NC(F)CO)c(cc2)C)ccc1
0.313492	FC(F)(F)c1cc(NC(=O)c2cc(NC(F)CO)c(cc2)C)ccc1
0.313492	FC(F)(F)c1cc(NC(=O)c2cc(NC(F)CO)c(cc2)C)ccc1
0.313492	FC(F)(F)c1cc(NC(=O)c2cc(NC(F)CO)c(cc2)C)ccc1
0.313492	FC(F)(F)c1cc(NC(=O)c2cc(NC(F)CO)c(cc2)C)ccc1
0.313008	Clc1cc(c2nc(Nc3cc(c(F)cc3)C)ccn2)ccc1
0.313008	Clc1cc(c2nc(Nc3cc(c(F)cc3)C)ccn2)ccc1
0.313008	Clc1cc(c2nc(Nc3cc(c(F)cc3)C)ccn2)ccc1
0.313008	Clc1cc(c2nc(Nc3cc(c(F)cc3)C)ccn2)ccc1
0.313008	Clc1cc(c2nc(Nc3cc(c(F)cc3)C)ccn2)ccc1
0.313008	Clc1cc(c2nc(Nc3cc(c(F)cc3)C)ccn2)ccc1
0.313008	Clc1cc(c2nc(Nc3cc(c(F)cc3)C)ccn2)ccc1
0.313008	Clc1cc(c2nc(Nc3cc(c(F)cc3)C)ccn2)ccc1
0.313008	Clc1cc(c2nc(Nc3cc(c(F)cc3)C)ccn2)ccc1
0.313008	Clc1cc(c2nc(Nc3cc(c(F)cc3)C)ccn2)ccc1
0.312057	FC(F)(F)c1c(ccc(NC(=O)c2cnc(OCC(F)(F)F)cc2)c1)CN3CCOCC3
0.312057	FC(F)(F)c1c(ccc(NC(=O)c2cnc(OCC(F)(F)F)cc2)c1)CN3CCOCC3
0.312057	FC(F)(F)c1c(ccc(NC(=O)c2cnc(OCC(F)(F)F)cc2)c1)CN3CCOCC3
0.312057	FC(F)(F)c1c(ccc(NC(=O)c2cnc(OCC(F)(F)F)cc2)c1)CN3CCOCC3
0.312057	FC(F)(F)c1c(ccc(NC(=O)c2cnc(OCC(F)(F)F)cc2)c1)CN3CCOCC3
0.312057	FC(F)(F)c1c(ccc(NC(=O)c2cnc(OCC(F)(F)F)cc2)c1)CN3CCOCC3
0.312057	FC(F)(F)c1c(ccc(NC(=O)c2cnc(OCC(F)(F)F)cc2)c1)CN3CCOCC3
0.312057	FC(F)(F)c1c(ccc(NC(=O)c2cnc(OCC(F)(F)F)cc2)c1)CN3CCOCC3
0.312057	FC(F)(F)c1c(ccc(NC(=O)c2cnc(OCC(F)(F)F)cc2)c1)CN3CCOCC3
0.312057	FC(F)(F)c1c(ccc(NC(=O)c2cnc(OCC(F)(F)F)cc2)c1)CN3CCOCC3
0.31203	Fc1nccc(c1)C2=NOC(=N2)c3cc(NC(=O)Nc4ccccc4)c(cc3)C
0.31203	Fc1nccc(c1)C2=NOC(=N2)c3cc(NC(=O)Nc4ccccc4)c(cc3)C
0.31203	Fc1nccc(c1)C2=NOC(=N2)c3cc(NC(=O)Nc4ccccc4)c(cc3)C
0.31203	Fc1nccc(c1)C2=NOC(=N2)c3cc(NC(=O)Nc4ccccc4)c(cc3)C
0.31203	Fc1nccc(c1)C2=NOC(=N2)c3cc(NC(=O)Nc4ccccc4)c(cc3)C
0.31203	Fc1nccc(c1)C2=NOC(=N2)c3cc(NC(=O)Nc4ccccc4)c(cc3)C
0.31203	Fc1nccc(c1)C2=NOC(=N2)c3cc(NC(=O)Nc4ccccc4)c(cc3)C
0.31203	Fc1nccc(c1)C2=NOC(=N2)c3cc(NC(=O)Nc4ccccc4)c(cc3)C
0.31203	Fc1nccc(c1)C2=NOC(=N2)c3cc(NC(=O)Nc4ccccc4)c(cc3)C
0.31203	Fc1nccc(c1)C2=NOC(=N2)c3cc(NC(=O)Nc4ccccc4)c(cc3)C
0.309446	S(=O)(=O)(Nc1ccc(cc1)C(=O)Nc2c(N3CCN(CC3)CCc4ccncc4)cccc2)c5c(ccc(c5)C)C
0.309446	S(=O)(=O)(Nc1ccc(cc1)C(=O)Nc2c(N3CCN(CC3)CCc4ccncc4)cccc2)c5c(ccc(c5)C)C
0.309446	S(=O)(=O)(Nc1ccc(cc1)C(=O)Nc2c(N3CCN(CC3)CCc4ccncc4)cccc2)c5c(ccc(c5)C)C
0.309446	S(=O)(=O)(Nc1ccc(cc1)C(=O)Nc2c(N3CCN(CC3)CCc4ccncc4)cccc2)c5c(ccc(c5)C)C
0.309446	S(=O)(=O)(Nc1ccc(cc1)C(=O)Nc2c(N3CCN(CC3)CCc4ccncc4)cccc2)c5c(ccc(c5)C)C
0.309446	S(=O)(=O)(Nc1ccc(cc1)C(=O)Nc2c(N3CCN(CC3)CCc4ccncc4)cccc2)c5c(ccc(c5)C)C
0.309446	S(=O)(=O)(Nc1ccc(cc1)C(=O)Nc2c(N3CCN(CC3)CCc4ccncc4)cccc2)c5c(ccc(c5)C)C
0.309446	S(=O)(=O)(Nc1ccc(cc1)C(=O)Nc2c(N3CCN(CC3)CCc4ccncc4)cccc2)c5c(ccc(c5)C)C
0.309446	S(=O)(=O)(Nc1ccc(cc1)C(=O)Nc2c(N3CCN(CC3)CCc4ccncc4)cccc2)c5c(ccc(c5)C)C
0.309446	S(=O)(=O)(Nc1ccc(cc1)C(=O)Nc2c(N3CCN(CC3)CCc4ccncc4)cccc2)c5c(ccc(c5)C)C
0.305344	O=C(OC(C)(C)C)Nc1c(ccc(c1)C(=O)Nc2cc(NC(=O)c3cc4OCOc4cc3)ccc2)C
0.305344	O=C(OC(C)(C)C)Nc1c(ccc(c1)C(=O)Nc2cc(NC(=O)c3cc4OCOc4cc3)ccc2)C
0.305344	O=C(OC(C)(C)C)Nc1c(ccc(c1)C(=O)Nc2cc(NC(=O)c3cc4OCOc4cc3)ccc2)C
0.305344	O=C(OC(C)(C)C)Nc1c(ccc(c1)C(=O)Nc2cc(NC(=O)c3cc4OCOc4cc3)ccc2)C
0.305344	O=C(OC(C)(C)C)Nc1c(ccc(c1)C(=O)Nc2cc(NC(=O)c3cc4OCOc4cc3)ccc2)C
0.305344	O=C(OC(C)(C)C)Nc1c(ccc(c1)C(=O)Nc2cc(NC(=O)c3cc4OCOc4cc3)ccc2)C
0.305344	O=C(OC(C)(C)C)Nc1c(ccc(c1)C(=O)Nc2cc(NC(=O)c3cc4OCOc4cc3)ccc2)C
0.305344	O=C(OC(C)(C)C)Nc1c(ccc(c1)C(=O)Nc2cc(NC(=O)c3cc4OCOc4cc3)ccc2)C
0.305344	O=C(OC(C)(C)C)Nc1c(ccc(c1)C(=O)Nc2cc(NC(=O)c3cc4OCOc4cc3)ccc2)C
0.305344	O=C(OC(C)(C)C)Nc1c(ccc(c1)C(=O)Nc2cc(NC(=O)c3cc4OCOc4cc3)ccc2)C
0.305221	S(=O)(=O)(Nc1c(ccc(c1)C(=O)Nc2ccc(Oc3ccc(C#N)cc3)cc2)C)C
0.305221	S(=O)(=O)(Nc1c(ccc(c1)C(=O)Nc2ccc(Oc3ccc(C#N)cc3)cc2)C)C
0.305221	S(=O)(=O)(Nc1c(ccc(c1)C(=O)Nc2ccc(Oc3ccc(C#N)cc3)cc2)C)C
0.305221	S(=O)(=O)(Nc1c(ccc(c1)C(=O)Nc2ccc(Oc3ccc(C#N)cc3)cc2)C)C
0.305221	S(=O)(=O)(Nc1c(ccc(c1)C(=O)Nc2ccc(Oc3ccc(C#N)cc3)cc2)C)C
0.305221	S(=O)(=O)(Nc1c(ccc(c1)C(=O)Nc2ccc(Oc3ccc(C#N)cc3)cc2)C)C
0.305221	S(=O)(=O)(Nc1c(ccc(c1)C(=O)Nc2ccc(Oc3ccc(C#N)cc3)cc2)C)C
0.305221	S(=O)(=O)(Nc1c(ccc(c1)C(=O)Nc2ccc(Oc3ccc(C#N)cc3)cc2)C)C
0.305221	S(=O)(=O)(Nc1c(ccc(c1)C(=O)Nc2ccc(Oc3ccc(C#N)cc3)cc2)C)C
0.305221	S(=O)(=O)(Nc1c(ccc(c1)C(=O)Nc2ccc(Oc3ccc(C#N)cc3)cc2)C)C
0.302817	Brc1cc(c2nc(c(cc2)C(=O)Nc3cc(N4CCN(C(C)C)CC4)ccc3)C)ccc1
0.302817	Brc1cc(c2nc(c(cc2)C(=O)Nc3cc(N4CCN(C(C)C)CC4)ccc3)C)ccc1
0.302817	Brc1cc(c2nc(c(cc2)C(=O)Nc3cc(N4CCN(C(C)C)CC4)ccc3)C)ccc1
0.302817	Brc1cc(c2nc(c(cc2)C(=O)Nc3cc(N4CCN(C(C)C)CC4)ccc3)C)ccc1
0.302817	Brc1cc(c2nc(c(cc2)C(=O)Nc3cc(N4CCN(C(C)C)CC4)ccc3)C)ccc1
0.302817	Brc1cc(c2nc(c(cc2)C(=O)Nc3cc(N4CCN(C(C)C)CC4)ccc3)C)ccc1
0.302817	Brc1cc(c2nc(c(cc2)C(=O)Nc3cc(N4CCN(C(C)C)CC4)ccc3)C)ccc1
0.302817	Brc1cc(c2nc(c(cc2)C(=O)Nc3cc(N4CCN(C(C)C)CC4)ccc3)C)ccc1
0.302817	Brc1cc(c2nc(c(cc2)C(=O)Nc3cc(N4CCN(C(C)C)CC4)ccc3)C)ccc1
0.302817	Brc1cc(c2nc(c(cc2)C(=O)Nc3cc(N4CCN(C(C)C)CC4)ccc3)C)ccc1
0.302583	Clc1ncc(cc1)C(=O)Nc2c(N3CCN(CC3)CCc4ccncc4)cccc2
0.302583	Clc1ncc(cc1)C(=O)Nc2c(N3CCN(CC3)CCc4ccncc4)cccc2
0.302583	Clc1ncc(cc1)C(=O)Nc2c(N3CCN(CC3)CCc4ccncc4)cccc2
0.302583	Clc1ncc(cc1)C(=O)Nc2c(N3CCN(CC3)CCc4ccncc4)cccc2
0.302583	Clc1ncc(cc1)C(=O)Nc2c(N3CCN(CC3)CCc4ccncc4)cccc2
0.302583	Clc1ncc(cc1)C(=O)Nc2c(N3CCN(CC3)CCc4ccncc4)cccc2
0.302583	Clc1ncc(cc1)C(=O)Nc2c(N3CCN(CC3)CCc4ccncc4)cccc2
0.302583	Clc1ncc(cc1)C(=O)Nc2c(N3CCN(CC3)CCc4ccncc4)cccc2
0.302583	Clc1ncc(cc1)C(=O)Nc2c(N3CCN(CC3)CCc4ccncc4)cccc2
0.302583	Clc1ncc(cc1)C(=O)Nc2c(N3CCN(CC3)CCc4ccncc4)cccc2
0.301158	S1C(C(=O)Nc2cc(ccc2)C=3ON=C(N3)c4cnccc4)=CC=C1
0.297414	N(c1cc(c(cc1)C)C)=C(NCc2ccc(cc2)CN3CCCC3)N
0.297414	N(c1cc(c(cc1)C)C)=C(NCc2ccc(cc2)CN3CCCC3)N
0.297414	N(c1cc(c(cc1)C)C)=C(NCc2ccc(cc2)CN3CCCC3)N
0.297414	N(c1cc(c(cc1)C)C)=C(NCc2ccc(cc2)CN3CCCC3)N
0.297414	N(c1cc(c(cc1)C)C)=C(NCc2ccc(cc2)CN3CCCC3)N
0.297414	N(c1cc(c(cc1)C)C)=C(NCc2ccc(cc2)CN3CCCC3)N
0.297414	N(c1cc(c(cc1)C)C)=C(NCc2ccc(cc2)CN3CCCC3)N
0.297414	N(c1cc(c(cc1)C)C)=C(NCc2ccc(cc2)CN3CCCC3)N
0.297414	N(c1cc(c(cc1)C)C)=C(NCc2ccc(cc2)CN3CCCC3)N
0.297414	N(c1cc(c(cc1)C)C)=C(NCc2ccc(cc2)CN3CCCC3)N
0.297398	S(=O)(=O)(N1CCN(Cc2ccccc2)CC1)c3ccc(cc3)C(=O)NNC(=O)C4=CNC(c5ccccc5)=C4
0.297398	S(=O)(=O)(N1CCN(Cc2ccccc2)CC1)c3ccc(cc3)C(=O)NNC(=O)C4=CNC(c5ccccc5)=C4
0.295597	S(=O)(=O)(N1CCOCC1)c2c(ccc(c2)C(=O)Nc3nc(ncc3C)c4ncccc4)C
0.295597	S(=O)(=O)(N1CCOCC1)c2c(ccc(c2)C(=O)Nc3nc(ncc3C)c4ncccc4)C
0.295597	S(=O)(=O)(N1CCOCC1)c2c(ccc(c2)C(=O)Nc3nc(ncc3C)c4ncccc4)C
0.295597	S(=O)(=O)(N1CCOCC1)c2c(ccc(c2)C(=O)Nc3nc(ncc3C)c4ncccc4)C
0.295597	S(=O)(=O)(N1CCOCC1)c2c(ccc(c2)C(=O)Nc3nc(ncc3C)c4ncccc4)C
0.295597	S(=O)(=O)(N1CCOCC1)c2c(ccc(c2)C(=O)Nc3nc(ncc3C)c4ncccc4)C
0.295597	S(=O)(=O)(N1CCOCC1)c2c(ccc(c2)C(=O)Nc3nc(ncc3C)c4ncccc4)C
0.295597	S(=O)(=O)(N1CCOCC1)c2c(ccc(c2)C(=O)Nc3nc(ncc3C)c4ncccc4)C
0.295203	S1C(=NC(=C1)C)c2cc(NC(=O)C(=O)NCc3cc(ccc3)CN4CCN(CC4)C)ccc2
0.295203	S1C(=NC(=C1)C)c2cc(NC(=O)C(=O)NCc3cc(ccc3)CN4CCN(CC4)C)ccc2
0.295203	S1C(=NC(=C1)C)c2cc(NC(=O)C(=O)NCc3cc(ccc3)CN4CCN(CC4)C)ccc2
0.295203	S1C(=NC(=C1)C)c2cc(NC(=O)C(=O)NCc3cc(ccc3)CN4CCN(CC4)C)ccc2
0.295203	S1C(=NC(=C1)C)c2cc(NC(=O)C(=O)NCc3cc(ccc3)CN4CCN(CC4)C)ccc2
0.295203	S1C(=NC(=C1)C)c2cc(NC(=O)C(=O)NCc3cc(ccc3)CN4CCN(CC4)C)ccc2
0.295203	S1C(=NC(=C1)C)c2cc(NC(=O)C(=O)NCc3cc(ccc3)CN4CCN(CC4)C)ccc2
0.295203	S1C(=NC(=C1)C)c2cc(NC(=O)C(=O)NCc3cc(ccc3)CN4CCN(CC4)C)ccc2
0.295203	S1C(=NC(=C1)C)c2cc(NC(=O)C(=O)NCc3cc(ccc3)CN4CCN(CC4)C)ccc2
0.295203	S1C(=NC(=C1)C)c2cc(NC(=O)C(=O)NCc3cc(ccc3)CN4CCN(CC4)C)ccc2
0.294118	FC(F)(F)c1cc(NC(=O)c2cc(N)c(cc2)C)ccc1
0.294118	FC(F)(F)c1cc(NC(=O)c2cc(N)c(cc2)C)ccc1
0.294118	FC(F)(F)c1cc(NC(=O)c2cc(N)c(cc2)C)ccc1
0.294118	FC(F)(F)c1cc(NC(=O)c2cc(N)c(cc2)C)ccc1
0.294118	FC(F)(F)c1cc(NC(=O)c2cc(N)c(cc2)C)ccc1
0.294118	FC(F)(F)c1cc(NC(=O)c2cc(N)c(cc2)C)ccc1
0.294118	FC(F)(F)c1cc(NC(=O)c2cc(N)c(cc2)C)ccc1
0.294118	FC(F)(F)c1cc(NC(=O)c2cc(N)c(cc2)C)ccc1
0.294118	FC(F)(F)c1cc(NC(=O)c2cc(N)c(cc2)C)ccc1
0.294118	FC(F)(F)c1cc(NC(=O)c2cc(N)c(cc2)C)ccc1
0.293478	S(=O)(=O)(c1ccc(cc1)C)Cc2ccc(cc2)C(=O)Nc3c(OCCN4CCN(CC4)C)cccc3
0.293478	S(=O)(=O)(c1ccc(cc1)C)Cc2ccc(cc2)C(=O)Nc3c(OCCN4CCN(CC4)C)cccc3
0.293103	O=C(Nc1c(ccc(c1)C=2ON=C(N2)CN3C(=O)CCC3)C)Nc4ccccc4
0.293103	O=C(Nc1c(ccc(c1)C=2ON=C(N2)CN3C(=O)CCC3)C)Nc4ccccc4
0.293103	O=C(Nc1c(ccc(c1)C=2ON=C(N2)CN3C(=O)CCC3)C)Nc4ccccc4
0.293103	O=C(Nc1c(ccc(c1)C=2ON=C(N2)CN3C(=O)CCC3)C)Nc4ccccc4
0.291513	FC(F)(F)c1cc(NC(=O)c2cc(c3cc(N(CC)CC)ccc3)c(cc2)C)ccc1
0.291513	FC(F)(F)c1cc(NC(=O)c2cc(c3cc(N(CC)CC)ccc3)c(cc2)C)ccc1
0.291513	FC(F)(F)c1cc(NC(=O)c2cc(c3cc(N(CC)CC)ccc3)c(cc2)C)ccc1
0.291513	FC(F)(F)c1cc(NC(=O)c2cc(c3cc(N(CC)CC)ccc3)c(cc2)C)ccc1
0.291513	FC(F)(F)c1cc(NC(=O)c2cc(c3cc(N(CC)CC)ccc3)c(cc2)C)ccc1
0.291513	FC(F)(F)c1cc(NC(=O)c2cc(c3cc(N(CC)CC)ccc3)c(cc2)C)ccc1
0.291513	FC(F)(F)c1cc(NC(=O)c2cc(c3cc(N(CC)CC)ccc3)c(cc2)C)ccc1
0.291513	FC(F)(F)c1cc(NC(=O)c2cc(c3cc(N(CC)CC)ccc3)c(cc2)C)ccc1
0.291513	FC(F)(F)c1cc(NC(=O)c2cc(c3cc(N(CC)CC)ccc3)c(cc2)C)ccc1
0.291513	FC(F)(F)c1cc(NC(=O)c2cc(c3cc(N(CC)CC)ccc3)c(cc2)C)ccc1
0.291045	O=C(NCC1CN(Cc2ccccc2)CC1)c3cncc(c3)C4=NNC=C4
0.291045	O=C(NCC1CN(Cc2ccccc2)CC1)c3cncc(c3)C4=NNC=C4
0.291045	O=C(NCC1CN(Cc2ccccc2)CC1)c3cncc(c3)C4=NNC=C4
0.291045	O=C(NCC1CN(Cc2ccccc2)CC1)c3cncc(c3)C4=NNC=C4
0.291045	O=C(NCC1CN(Cc2ccccc2)CC1)c3cncc(c3)C4=NNC=C4
0.291045	O=C(NCC1CN(Cc2ccccc2)CC1)c3cncc(c3)C4=NNC=C4
0.291045	O=C(NCC1CN(Cc2ccccc2)CC1)c3cncc(c3)C4=NNC=C4
0.291045	O=C(NCC1CN(Cc2ccccc2)CC1)c3cncc(c3)C4=NNC=C4
0.291045	Fc1c(NC(=O)C)ccc(c1)C(=O)Nc2c(OCCN3CCN(CC3)C)cccc2
0.290984	O=C(Nc1c(ccc(c1)C=2ON=CN2)C)Nc3ccccc3
0.290984	O=C(Nc1c(ccc(c1)C=2ON=CN2)C)Nc3ccccc3
0.290984	O=C(Nc1c(ccc(c1)C=2ON=CN2)C)Nc3ccccc3
0.290984	O=C(Nc1c(ccc(c1)C=2ON=CN2)C)Nc3ccccc3
0.290984	O=C(Nc1c(ccc(c1)C=2ON=CN2)C)Nc3ccccc3
0.290984	O=C(Nc1c(ccc(c1)C=2ON=CN2)C)Nc3ccccc3
0.290984	O=C(Nc1c(ccc(c1)C=2ON=CN2)C)Nc3ccccc3
0.290984	O=C(Nc1c(ccc(c1)C=2ON=CN2)C)Nc3ccccc3
0.290984	O=C(Nc1c(ccc(c1)C=2ON=CN2)C)Nc3ccccc3
0.290984	O=C(Nc1c(ccc(c1)C=2ON=CN2)C)Nc3ccccc3
0.29078	Brc1cc(ccc1)C(=O)Nc2ccc(cc2)C=3ON=C(N3)c4cnc(N5CCN(c6ccccc6)CC5)cc4
0.29078	Brc1cc(ccc1)C(=O)Nc2ccc(cc2)C=3ON=C(N3)c4cnc(N5CCN(c6ccccc6)CC5)cc4
0.29078	Brc1cc(ccc1)C(=O)Nc2ccc(cc2)C=3ON=C(N3)c4cnc(N5CCN(c6ccccc6)CC5)cc4
0.29078	Brc1cc(ccc1)C(=O)Nc2ccc(cc2)C=3ON=C(N3)c4cnc(N5CCN(c6ccccc6)CC5)cc4
0.29078	Brc1cc(ccc1)C(=O)Nc2ccc(cc2)C=3ON=C(N3)c4cnc(N5CCN(c6ccccc6)CC5)cc4
0.29078	Brc1cc(ccc1)C(=O)Nc2ccc(cc2)C=3ON=C(N3)c4cnc(N5CCN(c6ccccc6)CC5)cc4
0.29078	Brc1cc(ccc1)C(=O)Nc2ccc(cc2)C=3ON=C(N3)c4cnc(N5CCN(c6ccccc6)CC5)cc4
0.29078	Brc1cc(ccc1)C(=O)Nc2ccc(cc2)C=3ON=C(N3)c4cnc(N5CCN(c6ccccc6)CC5)cc4
0.29078	Brc1cc(ccc1)C(=O)Nc2ccc(cc2)C=3ON=C(N3)c4cnc(N5CCN(c6ccccc6)CC5)cc4
0.29078	Brc1cc(ccc1)C(=O)Nc2ccc(cc2)C=3ON=C(N3)c4cnc(N5CCN(c6ccccc6)CC5)cc4
0.290657	Brc1cc(c2nc(c(cc2)C(=O)Nc3c(N(C)C)ccc(F)c3)C)ccc1
0.290657	Brc1cc(c2nc(c(cc2)C(=O)Nc3c(N(C)C)ccc(F)c3)C)ccc1
0.290657	Brc1cc(c2nc(c(cc2)C(=O)Nc3c(N(C)C)ccc(F)c3)C)ccc1
0.290657	Brc1cc(c2nc(c(cc2)C(=O)Nc3c(N(C)C)ccc(F)c3)C)ccc1
0.290657	Brc1cc(c2nc(c(cc2)C(=O)Nc3c(N(C)C)ccc(F)c3)C)ccc1
0.290657	Brc1cc(c2nc(c(cc2)C(=O)Nc3c(N(C)C)ccc(F)c3)C)ccc1
0.290657	Brc1cc(c2nc(c(cc2)C(=O)Nc3c(N(C)C)ccc(F)c3)C)ccc1
0.290657	Brc1cc(c2nc(c(cc2)C(=O)Nc3c(N(C)C)ccc(F)c3)C)ccc1
0.290657	Brc1cc(c2nc(c(cc2)C(=O)Nc3c(N(C)C)ccc(F)c3)C)ccc1
0.290657	Brc1cc(c2nc(c(cc2)C(=O)Nc3c(N(C)C)ccc(F)c3)C)ccc1
0.290196	S(c1c(ccc(c1)C)C)Cc2cc(ccc2)C(=O)Nc3cc(ccc3)C(=O)C
0.290196	S(c1c(ccc(c1)C)C)Cc2cc(ccc2)C(=O)Nc3cc(ccc3)C(=O)C
0.290196	S(c1c(ccc(c1)C)C)Cc2cc(ccc2)C(=O)Nc3cc(ccc3)C(=O)C
0.290196	S(c1c(ccc(c1)C)C)Cc2cc(ccc2)C(=O)Nc3cc(ccc3)C(=O)C
0.290196	S(c1c(ccc(c1)C)C)Cc2cc(ccc2)C(=O)Nc3cc(ccc3)C(=O)C
0.290196	S(c1c(ccc(c1)C)C)Cc2cc(ccc2)C(=O)Nc3cc(ccc3)C(=O)C
0.290196	S(c1c(ccc(c1)C)C)Cc2cc(ccc2)C(=O)Nc3cc(ccc3)C(=O)C
0.290196	S(c1c(ccc(c1)C)C)Cc2cc(ccc2)C(=O)Nc3cc(ccc3)C(=O)C
0.290196	S(c1c(ccc(c1)C)C)Cc2cc(ccc2)C(=O)Nc3cc(ccc3)C(=O)C
0.290196	S(c1c(ccc(c1)C)C)Cc2cc(ccc2)C(=O)Nc3cc(ccc3)C(=O)C
0.290102	Brc1cc(c2nc(c(cc2)C(=O)Nc3c(Oc4ccccc4)ccc(F)c3)C)ccc1
0.290102	Brc1cc(c2nc(c(cc2)C(=O)Nc3c(Oc4ccccc4)ccc(F)c3)C)ccc1
0.290102	Brc1cc(c2nc(c(cc2)C(=O)Nc3c(Oc4ccccc4)ccc(F)c3)C)ccc1
0.289474	Ic1c(NC(=O)c2ccc(cc2)C(=O)Nc3ccccc3)cc(Cl)cc1
0.289474	Ic1c(NC(=O)c2ccc(cc2)C(=O)Nc3ccccc3)cc(Cl)cc1
0.289474	Ic1c(NC(=O)c2ccc(cc2)C(=O)Nc3ccccc3)cc(Cl)cc1
0.289474	Ic1c(NC(=O)c2ccc(cc2)C(=O)Nc3ccccc3)cc(Cl)cc1
0.289474	Ic1c(NC(=O)c2ccc(cc2)C(=O)Nc3ccccc3)cc(Cl)cc1
0.289474	Ic1c(NC(=O)c2ccc(cc2)C(=O)Nc3ccccc3)cc(Cl)cc1
0.289474	Ic1c(NC(=O)c2ccc(cc2)C(=O)Nc3ccccc3)cc(Cl)cc1
0.289474	Ic1c(NC(=O)c2ccc(cc2)C(=O)Nc3ccccc3)cc(Cl)cc1
0.289474	Ic1c(NC(=O)c2ccc(cc2)C(=O)Nc3ccccc3)cc(Cl)cc1
0.289474	Ic1c(NC(=O)c2ccc(cc2)C(=O)Nc3ccccc3)cc(Cl)cc1
0.288973	FC(F)(F)CCc1ccc(cc1)C(=O)Nc2c(N3CCN(CC3)CCc4ccncc4)cccc2
0.288973	FC(F)(F)CCc1ccc(cc1)C(=O)Nc2c(N3CCN(CC3)CCc4ccncc4)cccc2
0.288973	FC(F)(F)CCc1ccc(cc1)C(=O)Nc2c(N3CCN(CC3)CCc4ccncc4)cccc2
0.288973	FC(F)(F)CCc1ccc(cc1)C(=O)Nc2c(N3CCN(CC3)CCc4ccncc4)cccc2
0.28866	O=C1N=C(NC=C1C(=O)Nc2cc(c(cc2)C)CC)c3ncncc3
0.28866	O=C1N=C(NC=C1C(=O)Nc2cc(c(cc2)C)CC)c3ncncc3
0.28866	O=C1N=C(NC=C1C(=O)Nc2cc(c(cc2)C)CC)c3ncncc3
0.28866	O=C1N=C(NC=C1C(=O)Nc2cc(c(cc2)C)CC)c3ncncc3
0.28866	O=C1N=C(NC=C1C(=O)Nc2cc(c(cc2)C)CC)c3ncncc3
0.28866	O=C1N=C(NC=C1C(=O)Nc2cc(c(cc2)C)CC)c3ncncc3
0.28866	O=C1N=C(NC=C1C(=O)Nc2cc(c(cc2)C)CC)c3ncncc3
0.28866	O=C1N=C(NC=C1C(=O)Nc2cc(c(cc2)C)CC)c3ncncc3
0.28866	O=C1N=C(NC=C1C(=O)Nc2cc(c(cc2)C)CC)c3ncncc3
0.28866	O=C1N=C(NC=C1C(=O)Nc2cc(c(cc2)C)CC)c3ncncc3
0.288066	Clc1c(ccc(NC(=O)C=C)c1)C(=O)Nc2cnccc2
0.288066	Clc1c(ccc(NC(=O)C=C)c1)C(=O)Nc2cnccc2
0.288066	Clc1c(ccc(NC(=O)C=C)c1)C(=O)Nc2cnccc2
0.288066	Clc1c(ccc(NC(=O)C=C)c1)C(=O)Nc2cnccc2
0.288066	Clc1c(ccc(NC(=O)C=C)c1)C(=O)Nc2cnccc2
0.288066	Clc1c(ccc(NC(=O)C=C)c1)C(=O)Nc2cnccc2
0.288066	Clc1c(ccc(NC(=O)C=C)c1)C(=O)Nc2cnccc2
0.288066	Clc1c(ccc(NC(=O)C=C)c1)C(=O)Nc2cnccc2
0.288066	Clc1c(ccc(NC(=O)C=C)c1)C(=O)Nc2cnccc2
0.288066	Clc1c(ccc(NC(=O)C=C)c1)C(=O)Nc2cnccc2
0.287356	O=C(Nc1c(N2CCN(CC2)CCc3ccncc3)cccc1)c4ccc(N5CCCCCC5)cc4
0.287356	O=C(Nc1c(N2CCN(CC2)CCc3ccncc3)cccc1)c4ccc(N5CCCCCC5)cc4
0.287356	O=C(Nc1c(N2CCN(CC2)CCc3ccncc3)cccc1)c4ccc(N5CCCCCC5)cc4
0.287356	O=C(Nc1c(N2CCN(CC2)CCc3ccncc3)cccc1)c4ccc(N5CCCCCC5)cc4
0.287356	O=C(Nc1c(N2CCN(CC2)CCc3ccncc3)cccc1)c4ccc(N5CCCCCC5)cc4
0.287356	O=C(Nc1c(N2CCN(CC2)CCc3ccncc3)cccc1)c4ccc(N5CCCCCC5)cc4
0.287356	O=C(Nc1c(N2CCN(CC2)CCc3ccncc3)cccc1)c4ccc(N5CCCCCC5)cc4
0.287356	O=C(Nc1c(N2CCN(CC2)CCc3ccncc3)cccc1)c4ccc(N5CCCCCC5)cc4
0.287356	O=C(Nc1c(N2CCN(CC2)CCc3ccncc3)cccc1)c4ccc(N5CCCCCC5)cc4
0.287356	O=C(Nc1c(N2CCN(CC2)CCc3ccncc3)cccc1)c4ccc(N5CCCCCC5)cc4
0.287313	O=C(Nc1c(OCCN2CCN(CC2)C)cccc1)c3ccc(cc3)CNC(=O)C(C)(C)C
0.287313	O=C(Nc1c(OCCN2CCN(CC2)C)cccc1)c3ccc(cc3)CNC(=O)C(C)(C)C
0.287037	O=C(Nc1nc(c2ccncc2)ccn1)C=C
0.287037	O=C(Nc1nc(c2ccncc2)ccn1)C=C
0.287037	O=C(Nc1nc(c2ccncc2)ccn1)C=C
0.287037	O=C(Nc1nc(c2ccncc2)ccn1)C=C
0.287037	O=C(Nc1nc(c2ccncc2)ccn1)C=C
0.287037	O=C(Nc1nc(c2ccncc2)ccn1)C=C
0.287037	O=C(Nc1nc(c2ccncc2)ccn1)C=C
0.287037	O=C(Nc1nc(c2ccncc2)ccn1)C=C
0.287037	O=C(Nc1nc(c2ccncc2)ccn1)C=C
0.287037	O=C(Nc1nc(c2ccncc2)ccn1)C=C
0.286689	S(=O)(=O)(N1CCOCC1)c2c(ccc(c2)C(=O)Nc3c(F)cc(c4ccccc4)cc3)C
0.286689	S(=O)(=O)(N1CCOCC1)c2c(ccc(c2)C(=O)Nc3c(F)cc(c4ccccc4)cc3)C
0.286689	S(=O)(=O)(N1CCOCC1)c2c(ccc(c2)C(=O)Nc3c(F)cc(c4ccccc4)cc3)C
0.286689	S(=O)(=O)(N1CCOCC1)c2c(ccc(c2)C(=O)Nc3c(F)cc(c4ccccc4)cc3)C
0.286689	S(=O)(=O)(N1CCOCC1)c2c(ccc(c2)C(=O)Nc3c(F)cc(c4ccccc4)cc3)C
0.286689	S(=O)(=O)(N1CCOCC1)c2c(ccc(c2)C(=O)Nc3c(F)cc(c4ccccc4)cc3)C
0.286689	S(=O)(=O)(N1CCOCC1)c2c(ccc(c2)C(=O)Nc3c(F)cc(c4ccccc4)cc3)C
0.286689	S(=O)(=O)(N1CCOCC1)c2c(ccc(c2)C(=O)Nc3c(F)cc(c4ccccc4)cc3)C
0.286689	S(=O)(=O)(N1CCOCC1)c2c(ccc(c2)C(=O)Nc3c(F)cc(c4ccccc4)cc3)C
0.286689	S(=O)(=O)(N1CCOCC1)c2c(ccc(c2)C(=O)Nc3c(F)cc(c4ccccc4)cc3)C
0.285714	O=C(Nc1cc(OCc2ccccc2)ccc1)c3c(nccc3)Nc4ccc(OCC)cc4
0.285714	O=C(Nc1cc(OCc2ccccc2)ccc1)c3c(nccc3)Nc4ccc(OCC)cc4
0.285714	O=C(Nc1cc(OCc2ccccc2)ccc1)c3c(nccc3)Nc4ccc(OCC)cc4
0.285714	O=C(Nc1cc(OCc2ccccc2)ccc1)c3c(nccc3)Nc4ccc(OCC)cc4
0.285714	O=C(Nc1cc(OCc2ccccc2)ccc1)c3c(nccc3)Nc4ccc(OCC)cc4
0.285714	O=C(Nc1cc(OCc2ccccc2)ccc1)c3c(nccc3)Nc4ccc(OCC)cc4
0.285714	O=C(Nc1cc(OCc2ccccc2)ccc1)c3c(nccc3)Nc4ccc(OCC)cc4
0.285714	O=C(Nc1cc(OCc2ccccc2)ccc1)c3c(nccc3)Nc4ccc(OCC)cc4
0.285714	O=C(Nc1cc(OCc2ccccc2)ccc1)c3c(nccc3)Nc4ccc(OCC)cc4
0.285714	O=C(Nc1cc(OCc2ccccc2)ccc1)c3c(nccc3)Nc4ccc(OCC)cc4
0.285714	Clc1cc(ccc1)C(=O)Nc2cc(c(N)cc2)C
0.285714	Clc1cc(ccc1)C(=O)Nc2cc(c(N)cc2)C
0.285714	Clc1cc(ccc1)C(=O)Nc2cc(c(N)cc2)C
0.285714	Clc1cc(ccc1)C(=O)Nc2cc(c(N)cc2)C
0.285714	Clc1cc(ccc1)C(=O)Nc2cc(c(N)cc2)C
0.285714	Clc1cc(ccc1)C(=O)Nc2cc(c(N)cc2)C
0.285714	Clc1cc(ccc1)C(=O)Nc2cc(c(N)cc2)C
0.285714	Clc1cc(ccc1)C(=O)Nc2cc(c(N)cc2)C
0.285714	Clc1cc(ccc1)C(=O)Nc2cc(c(N)cc2)C
0.285714	Clc1cc(ccc1)C(=O)Nc2cc(c(N)cc2)C
0.285714	S(=O)(=O)(Nc1c(ccc(c1)C(=O)Nc2cc(F)c(OCC(F)(F)F)cc2)C)C
0.285714	S(=O)(=O)(Nc1c(ccc(c1)C(=O)Nc2cc(F)c(OCC(F)(F)F)cc2)C)C
0.285714	S(=O)(=O)(Nc1c(ccc(c1)C(=O)Nc2cc(F)c(OCC(F)(F)F)cc2)C)C
0.285714	S(=O)(=O)(Nc1c(ccc(c1)C(=O)Nc2cc(F)c(OCC(F)(F)F)cc2)C)C
0.285714	S(=O)(=O)(Nc1c(ccc(c1)C(=O)Nc2cc(F)c(OCC(F)(F)F)cc2)C)C
0.285714	S(=O)(=O)(Nc1c(ccc(c1)C(=O)Nc2cc(F)c(OCC(F)(F)F)cc2)C)C
0.285714	S(=O)(=O)(Nc1c(ccc(c1)C(=O)Nc2cc(F)c(OCC(F)(F)F)cc2)C)C
0.285714	S(=O)(=O)(Nc1c(ccc(c1)C(=O)Nc2cc(F)c(OCC(F)(F)F)cc2)C)C
0.285714	S(=O)(=O)(Nc1c(ccc(c1)C(=O)Nc2cc(F)c(OCC(F)(F)F)cc2)C)C
0.285714	S(=O)(=O)(Nc1c(ccc(c1)C(=O)Nc2cc(F)c(OCC(F)(F)F)cc2)C)C
0.285106	O=C(NCC(=O)Nc1ccc(cc1)CN)c2cc(c(cc2)C)C
0.285106	O=C(NCC(=O)Nc1ccc(cc1)CN)c2cc(c(cc2)C)C
0.285047	Clc1cc(NC(=O)c2cnccc2)ccc1
0.285047	Clc1cc(NC(=O)c2cnccc2)ccc1
0.285047	Clc1cc(NC(=O)c2cnccc2)ccc1
0.284644	S1C(=NC(=C1)C)Nc2ccc(cc2)C(=O)Nc3c(N(C)C)ccc(F)c3
0.284644	S1C(=NC(=C1)C)Nc2ccc(cc2)C(=O)Nc3c(N(C)C)ccc(F)c3
0.284644	S1C(=NC(=C1)C)Nc2ccc(cc2)C(=O)Nc3c(N(C)C)ccc(F)c3
0.284615	O=C(Nc1ccccc1)c2ccc(cc2)C(=O)NCC3N(Cc4ccccc4)CCN(C3)C
0.284615	O=C(Nc1ccccc1)c2ccc(cc2)C(=O)NCC3N(Cc4ccccc4)CCN(C3)C
0.284615	O=C(Nc1ccccc1)c2ccc(cc2)C(=O)NCC3N(Cc4ccccc4)CCN(C3)C
0.284615	O=C(Nc1ccccc1)c2ccc(cc2)C(=O)NCC3N(Cc4ccccc4)CCN(C3)C
0.284615	O=C(Nc1ccccc1)c2ccc(cc2)C(=O)NCC3N(Cc4ccccc4)CCN(C3)C
0.284615	O=C(Nc1ccccc1)c2ccc(cc2)C(=O)NCC3N(Cc4ccccc4)CCN(C3)C
0.284615	O=C(Nc1ccccc1)c2ccc(cc2)C(=O)NCC3N(Cc4ccccc4)CCN(C3)C
0.284615	O=C(Nc1ccccc1)c2ccc(cc2)C(=O)NCC3N(Cc4ccccc4)CCN(C3)C
0.284615	O=C(Nc1ccccc1)c2ccc(cc2)C(=O)NCC3N(Cc4ccccc4)CCN(C3)C
0.284615	O=C(Nc1ccccc1)c2ccc(cc2)C(=O)NCC3N(Cc4ccccc4)CCN(C3)C
0.284173	S(=O)(=O)(N1CCN(Cc2ccccc2)CC1)c3cc(ccc3)C(=O)Nc4cncc(c4)C(F)(F)F
0.283525	O=C(Nc1cc2c(cc1)CCC2)C(=O)NCc3cc(ccc3)CN4CCN(CC4)C
0.283525	O=C(Nc1cc2c(cc1)CCC2)C(=O)NCc3cc(ccc3)CN4CCN(CC4)C
0.283525	O=C(Nc1cc2c(cc1)CCC2)C(=O)NCc3cc(ccc3)CN4CCN(CC4)C
0.282958	Fc1c(ccc(F)c1)CN2N=NC(C(=O)Nc3nc(c4ccncc4)ccn3)=C2C
0.282759	Brc1cc(c(NC(=O)CN(c2ncc(cc2)C(=O)Nc3cc(Cl)ccc3)C)cc1)C
0.282759	Brc1cc(c(NC(=O)CN(c2ncc(cc2)C(=O)Nc3cc(Cl)ccc3)C)cc1)C
0.282759	Brc1cc(c(NC(=O)CN(c2ncc(cc2)C(=O)Nc3cc(Cl)ccc3)C)cc1)C
0.282759	Brc1cc(c(NC(=O)CN(c2ncc(cc2)C(=O)Nc3cc(Cl)ccc3)C)cc1)C
0.282759	Brc1cc(c(NC(=O)CN(c2ncc(cc2)C(=O)Nc3cc(Cl)ccc3)C)cc1)C
0.282258	O=C(Nc1cc(nc(c1)C)C)c2ccc(Nc3c(cccc3)C(C)(C)C)cc2
0.282258	O=C(Nc1cc(nc(c1)C)C)c2ccc(Nc3c(cccc3)C(C)(C)C)cc2
0.282258	O=C(Nc1cc(nc(c1)C)C)c2ccc(Nc3c(cccc3)C(C)(C)C)cc2
0.282258	O=C(Nc1cc(nc(c1)C)C)c2ccc(Nc3c(cccc3)C(C)(C)C)cc2
0.282258	O=C(Nc1cc(nc(c1)C)C)c2ccc(Nc3c(cccc3)C(C)(C)C)cc2
0.282258	O=C(Nc1cc(nc(c1)C)C)c2ccc(Nc3c(cccc3)C(C)(C)C)cc2
0.282258	O=C(Nc1cc(nc(c1)C)C)c2ccc(Nc3c(cccc3)C(C)(C)C)cc2
0.282258	O=C(Nc1cc(nc(c1)C)C)c2ccc(Nc3c(cccc3)C(C)(C)C)cc2
0.282258	O=C(Nc1cc(nc(c1)C)C)c2ccc(Nc3c(cccc3)C(C)(C)C)cc2
0.282258	O=C(Nc1cc(nc(c1)C)C)c2ccc(Nc3c(cccc3)C(C)(C)C)cc2
0.282143	Ic1cc(S(=O)(=O)Nc2c(ccc(c2)C(=O)Nc3cc(ccc3)C(F)(F)F)C)ccc1
0.281633	Ic1ccc(cc1)CNC(=O)c2cc(ccc2)CNc3nc(ccn3)C
0.281633	Ic1ccc(cc1)CNC(=O)c2cc(ccc2)CNc3nc(ccn3)C
0.281633	Ic1ccc(cc1)CNC(=O)c2cc(ccc2)CNc3nc(ccn3)C
0.281633	Ic1ccc(cc1)CNC(=O)c2cc(ccc2)CNc3nc(ccn3)C
0.281633	Ic1ccc(cc1)CNC(=O)c2cc(ccc2)CNc3nc(ccn3)C
0.281633	Ic1ccc(cc1)CNC(=O)c2cc(ccc2)CNc3nc(ccn3)C
0.281633	Ic1ccc(cc1)CNC(=O)c2cc(ccc2)CNc3nc(ccn3)C
0.281633	Ic1ccc(cc1)CNC(=O)c2cc(ccc2)CNc3nc(ccn3)C
0.281633	Ic1ccc(cc1)CNC(=O)c2cc(ccc2)CNc3nc(ccn3)C
0.281633	Ic1ccc(cc1)CNC(=O)c2cc(ccc2)CNc3nc(ccn3)C
0.280851	O=C(Nc1c(ccc(c1)C2=NNC(=N2)C)C)C
0.280443	FC(F)(F)CCc1ccc(cc1)C(=O)Nc2c(OC(F)F)cc(N3CCN(CC3)C)cc2
0.280443	FC(F)(F)CCc1ccc(cc1)C(=O)Nc2c(OC(F)F)cc(N3CCN(CC3)C)cc2
0.280443	FC(F)(F)CCc1ccc(cc1)C(=O)Nc2c(OC(F)F)cc(N3CCN(CC3)C)cc2
0.280443	FC(F)(F)CCc1ccc(cc1)C(=O)Nc2c(OC(F)F)cc(N3CCN(CC3)C)cc2
0.280443	FC(F)(F)CCc1ccc(cc1)C(=O)Nc2c(OC(F)F)cc(N3CCN(CC3)C)cc2
0.280443	FC(F)(F)CCc1ccc(cc1)C(=O)Nc2c(OC(F)F)cc(N3CCN(CC3)C)cc2
0.280443	FC(F)(F)CCc1ccc(cc1)C(=O)Nc2c(OC(F)F)cc(N3CCN(CC3)C)cc2
0.280443	FC(F)(F)CCc1ccc(cc1)C(=O)Nc2c(OC(F)F)cc(N3CCN(CC3)C)cc2
0.280443	FC(F)(F)CCc1ccc(cc1)C(=O)Nc2c(OC(F)F)cc(N3CCN(CC3)C)cc2
0.280443	FC(F)(F)CCc1ccc(cc1)C(=O)Nc2c(OC(F)F)cc(N3CCN(CC3)C)cc2
0.280142	O=C(Nc1cc(ccc1)C2=NN=NN2C)c3ccc(Nc4c(cccc4)C(C)(C)C)cc3
0.279851	S1C(=NC(c2cc(ccc2)C(=O)NCCc3ccc(N4CCN(CC4)C)cc3)=C1)C
0.279851	S1C(=NC(c2cc(ccc2)C(=O)NCCc3ccc(N4CCN(CC4)C)cc3)=C1)C
0.279851	S1C(=NC(c2cc(ccc2)C(=O)NCCc3ccc(N4CCN(CC4)C)cc3)=C1)C
0.279851	S1C(=NC(c2cc(ccc2)C(=O)NCCc3ccc(N4CCN(CC4)C)cc3)=C1)C
0.279851	S1C(=NC(c2cc(ccc2)C(=O)NCCc3ccc(N4CCN(CC4)C)cc3)=C1)C
0.279851	S1C(=NC(c2cc(ccc2)C(=O)NCCc3ccc(N4CCN(CC4)C)cc3)=C1)C
0.279851	S1C(=NC(c2cc(ccc2)C(=O)NCCc3ccc(N4CCN(CC4)C)cc3)=C1)C
0.279851	S1C(=NC(c2cc(ccc2)C(=O)NCCc3ccc(N4CCN(CC4)C)cc3)=C1)C
0.279851	S1C(=NC(c2cc(ccc2)C(=O)NCCc3ccc(N4CCN(CC4)C)cc3)=C1)C
0.279851	S1C(=NC(c2cc(ccc2)C(=O)NCCc3ccc(N4CCN(CC4)C)cc3)=C1)C
0.279851	O=C(Nc1c(N2CCN(CC2)CCc3ccncc3)cccc1)c4ccc(OCOC)cc4
0.279851	O=C(Nc1c(N2CCN(CC2)CCc3ccncc3)cccc1)c4ccc(OCOC)cc4
0.279851	O=C(Nc1c(N2CCN(CC2)CCc3ccncc3)cccc1)c4ccc(OCOC)cc4
0.279851	O=C(Nc1c(N2CCN(CC2)CCc3ccncc3)cccc1)c4ccc(OCOC)cc4
0.279851	O=C(Nc1c(N2CCN(CC2)CCc3ccncc3)cccc1)c4ccc(OCOC)cc4
0.279851	O=C(Nc1c(N2CCN(CC2)CCc3ccncc3)cccc1)c4ccc(OCOC)cc4
0.279851	O=C(Nc1c(N2CCN(CC2)CCc3ccncc3)cccc1)c4ccc(OCOC)cc4
0.279851	O=C(Nc1c(N2CCN(CC2)CCc3ccncc3)cccc1)c4ccc(OCOC)cc4
0.279851	O=C(Nc1c(N2CCN(CC2)CCc3ccncc3)cccc1)c4ccc(OCOC)cc4
0.279851	O=C(Nc1c(N2CCN(CC2)CCc3ccncc3)cccc1)c4ccc(OCOC)cc4
0.279152	Clc1c(c(NC(=O)CNc2c(ccc(c2)C(=O)Nc3cc(ccc3)C(F)(F)F)C)ccc1)C
0.279152	Clc1c(c(NC(=O)CNc2c(ccc(c2)C(=O)Nc3cc(ccc3)C(F)(F)F)C)ccc1)C
0.279152	Clc1c(c(NC(=O)CNc2c(ccc(c2)C(=O)Nc3cc(ccc3)C(F)(F)F)C)ccc1)C
0.279152	Clc1c(c(NC(=O)CNc2c(ccc(c2)C(=O)Nc3cc(ccc3)C(F)(F)F)C)ccc1)C
0.279152	Clc1c(c(NC(=O)CNc2c(ccc(c2)C(=O)Nc3cc(ccc3)C(F)(F)F)C)ccc1)C
0.279152	Clc1c(c(NC(=O)CNc2c(ccc(c2)C(=O)Nc3cc(ccc3)C(F)(F)F)C)ccc1)C
0.279152	Clc1c(c(NC(=O)CNc2c(ccc(c2)C(=O)Nc3cc(ccc3)C(F)(F)F)C)ccc1)C
0.279152	Clc1c(c(NC(=O)CNc2c(ccc(c2)C(=O)Nc3cc(ccc3)C(F)(F)F)C)ccc1)C
0.279152	Clc1c(c(NC(=O)CNc2c(ccc(c2)C(=O)Nc3cc(ccc3)C(F)(F)F)C)ccc1)C
0.279152	Clc1c(c(NC(=O)CNc2c(ccc(c2)C(=O)Nc3cc(ccc3)C(F)(F)F)C)ccc1)C
0.27897	O=C(Nc1ccccc1)c2ccc(cc2)C(=O)NCCc3ccc(N4CCN(CC4)C)cc3
0.27897	O=C(Nc1ccccc1)c2ccc(cc2)C(=O)NCCc3ccc(N4CCN(CC4)C)cc3
0.27897	O=C(Nc1ccccc1)c2ccc(cc2)C(=O)NCCc3ccc(N4CCN(CC4)C)cc3
0.27897	O=C(Nc1ccccc1)c2ccc(cc2)C(=O)NCCc3ccc(N4CCN(CC4)C)cc3
0.27897	O=C(Nc1ccccc1)c2ccc(cc2)C(=O)NCCc3ccc(N4CCN(CC4)C)cc3
0.27897	O=C(Nc1ccccc1)c2ccc(cc2)C(=O)NCCc3ccc(N4CCN(CC4)C)cc3
0.27897	O=C(Nc1ccccc1)c2ccc(cc2)C(=O)NCCc3ccc(N4CCN(CC4)C)cc3
0.27897	O=C(Nc1ccccc1)c2ccc(cc2)C(=O)NCCc3ccc(N4CCN(CC4)C)cc3
0.27897	O=C(Nc1ccccc1)c2ccc(cc2)C(=O)NCCc3ccc(N4CCN(CC4)C)cc3
0.27897	O=C(Nc1ccccc1)c2ccc(cc2)C(=O)NCCc3ccc(N4CCN(CC4)C)cc3
0.278571	O=C(Nc1c(ccc(c2nccnc2)c1)C)C(=O)NCC(O)(C(C)(C)C)C(C)(C)C
0.278571	O=C(Nc1c(ccc(c2nccnc2)c1)C)C(=O)NCC(O)(C(C)(C)C)C(C)(C)C
0.278571	O=C(Nc1c(ccc(c2nccnc2)c1)C)C(=O)NCC(O)(C(C)(C)C)C(C)(C)C
0.278571	O=C(Nc1c(ccc(c2nccnc2)c1)C)C(=O)NCC(O)(C(C)(C)C)C(C)(C)C
0.278571	O=C(Nc1c(ccc(c2nccnc2)c1)C)C(=O)NCC(O)(C(C)(C)C)C(C)(C)C
0.278571	O=C(Nc1c(ccc(c2nccnc2)c1)C)C(=O)NCC(O)(C(C)(C)C)C(C)(C)C
0.278571	O=C(Nc1c(ccc(c2nccnc2)c1)C)C(=O)NCC(O)(C(C)(C)C)C(C)(C)C
0.278571	O=C(Nc1c(ccc(c2nccnc2)c1)C)C(=O)NCC(O)(C(C)(C)C)C(C)(C)C
0.278571	O=C(Nc1c(ccc(c2nccnc2)c1)C)C(=O)NCC(O)(C(C)(C)C)C(C)(C)C
0.278571	O=C(Nc1c(ccc(c2nccnc2)c1)C)C(=O)NCC(O)(C(C)(C)C)C(C)(C)C
0.278523	O=C(Nc1cc2NC(COc2cc1)CO)c3ccc(cc3)CN4CC(=O)NCC4
0.278523	O=C(Nc1cc2NC(COc2cc1)CO)c3ccc(cc3)CN4CC(=O)NCC4
0.278523	O=C(Nc1cc2NC(COc2cc1)CO)c3ccc(cc3)CN4CC(=O)NCC4
0.278523	O=C(Nc1cc2NC(COc2cc1)CO)c3ccc(cc3)CN4CC(=O)NCC4
0.278523	O=C(Nc1cc2NC(COc2cc1)CO)c3ccc(cc3)CN4CC(=O)NCC4
0.278523	O=C(Nc1cc2NC(COc2cc1)CO)c3ccc(cc3)CN4CC(=O)NCC4
0.278523	O=C(Nc1cc2NC(COc2cc1)CO)c3ccc(cc3)CN4CC(=O)NCC4
0.278523	O=C(Nc1cc2NC(COc2cc1)CO)c3ccc(cc3)CN4CC(=O)NCC4
0.278523	O=C(Nc1cc2NC(COc2cc1)CO)c3ccc(cc3)CN4CC(=O)NCC4
0.278146	Brc1cc(c2nc(c(cc2)C(=O)N3CCN(CC(=O)Nc4ncccc4)CC3)C)ccc1
0.278146	Brc1cc(c2nc(c(cc2)C(=O)N3CCN(CC(=O)Nc4ncccc4)CC3)C)ccc1
0.278146	Brc1cc(c2nc(c(cc2)C(=O)N3CCN(CC(=O)Nc4ncccc4)CC3)C)ccc1
0.278146	Brc1cc(c2nc(c(cc2)C(=O)N3CCN(CC(=O)Nc4ncccc4)CC3)C)ccc1
0.278146	Brc1cc(c2nc(c(cc2)C(=O)N3CCN(CC(=O)Nc4ncccc4)CC3)C)ccc1
0.278146	Brc1cc(c2nc(c(cc2)C(=O)N3CCN(CC(=O)Nc4ncccc4)CC3)C)ccc1
0.278146	Brc1cc(c2nc(c(cc2)C(=O)N3CCN(CC(=O)Nc4ncccc4)CC3)C)ccc1
0.278146	Brc1cc(c2nc(c(cc2)C(=O)N3CCN(CC(=O)Nc4ncccc4)CC3)C)ccc1
0.278146	Brc1cc(c2nc(c(cc2)C(=O)N3CCN(CC(=O)Nc4ncccc4)CC3)C)ccc1
0.278146	Brc1cc(c2nc(c(cc2)C(=O)N3CCN(CC(=O)Nc4ncccc4)CC3)C)ccc1
0.277056	O=C(Nc1cc(nc(c1)C)C)c2ccc(cc2)C3=NNC(=N3)C
0.277056	O=C(Nc1cc(nc(c1)C)C)c2ccc(cc2)C3=NNC(=N3)C
0.277056	O=C(Nc1cc(nc(c1)C)C)c2ccc(cc2)C3=NNC(=N3)C
0.277056	O=C(Nc1cc(nc(c1)C)C)c2ccc(cc2)C3=NNC(=N3)C
0.277056	O=C(Nc1cc(nc(c1)C)C)c2ccc(cc2)C3=NNC(=N3)C
0.277056	O=C(Nc1cc(nc(c1)C)C)c2ccc(cc2)C3=NNC(=N3)C
0.277056	O=C(Nc1cc(nc(c1)C)C)c2ccc(cc2)C3=NNC(=N3)C
0.277056	O=C(Nc1cc(nc(c1)C)C)c2ccc(cc2)C3=NNC(=N3)C
0.277056	O=C(Nc1cc(nc(c1)C)C)c2ccc(cc2)C3=NNC(=N3)C
0.277056	O=C(Nc1cc(nc(c1)C)C)c2ccc(cc2)C3=NNC(=N3)C
0.27686	O=C(NC1CC1)c2cc(NC(=O)C(=O)N)c(cc2)C
0.27686	O=C(NC1CC1)c2cc(NC(=O)C(=O)N)c(cc2)C
0.27686	O=C(NC1CC1)c2cc(NC(=O)C(=O)N)c(cc2)C
0.27686	O=C(NC1CC1)c2cc(NC(=O)C(=O)N)c(cc2)C
0.27686	O=C(NC1CC1)c2cc(NC(=O)C(=O)N)c(cc2)C
0.27686	O=C(NC1CC1)c2cc(NC(=O)C(=O)N)c(cc2)C
0.27686	O=C(NC1CC1)c2cc(NC(=O)C(=O)N)c(cc2)C
0.27686	O=C(NC1CC1)c2cc(NC(=O)C(=O)N)c(cc2)C
0.27686	O=C(NC1CC1)c2cc(NC(=O)C(=O)N)c(cc2)C
0.276423	Brc1cc(ccc1)C(=O)Nc2ccc(cc2)C=3ON=C(N3)c4ccc(cc4)C
0.276423	Brc1cc(ccc1)C(=O)Nc2ccc(cc2)C=3ON=C(N3)c4ccc(cc4)C
0.276423	Brc1cc(ccc1)C(=O)Nc2ccc(cc2)C=3ON=C(N3)c4ccc(cc4)C
0.276423	Brc1cc(ccc1)C(=O)Nc2ccc(cc2)C=3ON=C(N3)c4ccc(cc4)C
0.276423	Brc1cc(ccc1)C(=O)Nc2ccc(cc2)C=3ON=C(N3)c4ccc(cc4)C
0.276423	Brc1cc(ccc1)C(=O)Nc2ccc(cc2)C=3ON=C(N3)c4ccc(cc4)C
0.276423	Brc1cc(ccc1)C(=O)Nc2ccc(cc2)C=3ON=C(N3)c4ccc(cc4)C
0.276423	Brc1cc(ccc1)C(=O)Nc2ccc(cc2)C=3ON=C(N3)c4ccc(cc4)C
0.276423	Brc1cc(ccc1)C(=O)Nc2ccc(cc2)C=3ON=C(N3)c4ccc(cc4)C
0.276423	Brc1cc(ccc1)C(=O)Nc2ccc(cc2)C=3ON=C(N3)c4ccc(cc4)C
0.276364	Brc1ccc(cc1)C=2SC(=CN2)CN3CCC(c4nc(c5cncnc5)ccn4)CC3
0.276364	Brc1ccc(cc1)C=2SC(=CN2)CN3CCC(c4nc(c5cncnc5)ccn4)CC3
0.276364	Brc1ccc(cc1)C=2SC(=CN2)CN3CCC(c4nc(c5cncnc5)ccn4)CC3
0.276364	Brc1ccc(cc1)C=2SC(=CN2)CN3CCC(c4nc(c5cncnc5)ccn4)CC3
0.276364	Brc1ccc(cc1)C=2SC(=CN2)CN3CCC(c4nc(c5cncnc5)ccn4)CC3
0.276364	Brc1ccc(cc1)C=2SC(=CN2)CN3CCC(c4nc(c5cncnc5)ccn4)CC3
0.276364	Brc1ccc(cc1)C=2SC(=CN2)CN3CCC(c4nc(c5cncnc5)ccn4)CC3
0.276364	Brc1ccc(cc1)C=2SC(=CN2)CN3CCC(c4nc(c5cncnc5)ccn4)CC3
0.276364	Brc1ccc(cc1)C=2SC(=CN2)CN3CCC(c4nc(c5cncnc5)ccn4)CC3
0.276364	Brc1ccc(cc1)C=2SC(=CN2)CN3CCC(c4nc(c5cncnc5)ccn4)CC3
0.276265	Clc1c(ncc(c1)C(=O)Nc2cc(ccc2)C(=O)C)Nc3ccc(Cl)cc3
0.276265	Clc1c(ncc(c1)C(=O)Nc2cc(ccc2)C(=O)C)Nc3ccc(Cl)cc3
0.276265	Clc1c(ncc(c1)C(=O)Nc2cc(ccc2)C(=O)C)Nc3ccc(Cl)cc3
0.276265	Clc1c(ncc(c1)C(=O)Nc2cc(ccc2)C(=O)C)Nc3ccc(Cl)cc3
0.276265	Clc1c(ncc(c1)C(=O)Nc2cc(ccc2)C(=O)C)Nc3ccc(Cl)cc3
0.276265	Clc1c(ncc(c1)C(=O)Nc2cc(ccc2)C(=O)C)Nc3ccc(Cl)cc3
0.276265	Clc1c(ncc(c1)C(=O)Nc2cc(ccc2)C(=O)C)Nc3ccc(Cl)cc3
0.276265	Clc1c(ncc(c1)C(=O)Nc2cc(ccc2)C(=O)C)Nc3ccc(Cl)cc3
0.276265	Clc1c(ncc(c1)C(=O)Nc2cc(ccc2)C(=O)C)Nc3ccc(Cl)cc3
0.276265	Clc1c(ncc(c1)C(=O)Nc2cc(ccc2)C(=O)C)Nc3ccc(Cl)cc3
0.276265	O=C(OCC)c1ccc(cc1)C(=O)Nc2c(OCCN3CCN(CC3)C)cccc2
0.276265	O=C(OCC)c1ccc(cc1)C(=O)Nc2c(OCCN3CCN(CC3)C)cccc2
0.276265	Ic1cc(ccc1)C(=O)Nc2c(OCCN3CCN(CC3)C)cccc2
0.276265	Ic1cc(ccc1)C(=O)Nc2c(OCCN3CCN(CC3)C)cccc2
0.276265	Ic1cc(ccc1)C(=O)Nc2c(OCCN3CCN(CC3)C)cccc2
0.276265	Ic1cc(ccc1)C(=O)Nc2c(OCCN3CCN(CC3)C)cccc2
0.276265	Ic1cc(ccc1)C(=O)Nc2c(OCCN3CCN(CC3)C)cccc2
0.276265	Ic1cc(ccc1)C(=O)Nc2c(OCCN3CCN(CC3)C)cccc2
0.276094	S1C(=NC(C(=O)Nc2cc(NC(=O)c3cc4OCOc4cc3)ccc2)=C1)c5c(cccc5)C
0.276094	S1C(=NC(C(=O)Nc2cc(NC(=O)c3cc4OCOc4cc3)ccc2)=C1)c5c(cccc5)C
0.276094	S1C(=NC(C(=O)Nc2cc(NC(=O)c3cc4OCOc4cc3)ccc2)=C1)c5c(cccc5)C
0.276094	S1C(=NC(C(=O)Nc2cc(NC(=O)c3cc4OCOc4cc3)ccc2)=C1)c5c(cccc5)C
0.275986	Fc1c(N2CCOCC2)ccc(NC(=O)c3ccc(Nc4c(cccc4)C(C)(C)C)cc3)c1
0.275986	Fc1c(N2CCOCC2)ccc(NC(=O)c3ccc(Nc4c(cccc4)C(C)(C)C)cc3)c1
0.275986	Fc1c(N2CCOCC2)ccc(NC(=O)c3ccc(Nc4c(cccc4)C(C)(C)C)cc3)c1
0.275986	Fc1c(N2CCOCC2)ccc(NC(=O)c3ccc(Nc4c(cccc4)C(C)(C)C)cc3)c1
0.275986	Fc1c(N2CCOCC2)ccc(NC(=O)c3ccc(Nc4c(cccc4)C(C)(C)C)cc3)c1
0.275986	Fc1c(N2CCOCC2)ccc(NC(=O)c3ccc(Nc4c(cccc4)C(C)(C)C)cc3)c1
0.275986	Fc1c(N2CCOCC2)ccc(NC(=O)c3ccc(Nc4c(cccc4)C(C)(C)C)cc3)c1
0.275986	Fc1c(N2CCOCC2)ccc(NC(=O)c3ccc(Nc4c(cccc4)C(C)(C)C)cc3)c1
0.275748	Brc1ccc(S(=O)(=O)Nc2cc(ccc2)C(=O)Nc3c(N4CCN(CC4)CCc5ccncc5)cccc3)cc1
0.275748	Brc1ccc(S(=O)(=O)Nc2cc(ccc2)C(=O)Nc3c(N4CCN(CC4)CCc5ccncc5)cccc3)cc1
0.275748	Brc1ccc(S(=O)(=O)Nc2cc(ccc2)C(=O)Nc3c(N4CCN(CC4)CCc5ccncc5)cccc3)cc1
0.275748	Brc1ccc(S(=O)(=O)Nc2cc(ccc2)C(=O)Nc3c(N4CCN(CC4)CCc5ccncc5)cccc3)cc1
0.275618	Clc1cc(NC(=O)c2cnc(N3CC45C(C3)(CN(Cc6ccccc6)C4)CCC5)cc2)ccc1
0.275618	Clc1cc(NC(=O)c2cnc(N3CC45C(C3)(CN(Cc6ccccc6)C4)CCC5)cc2)ccc1
0.275618	Clc1cc(NC(=O)c2cnc(N3CC45C(C3)(CN(Cc6ccccc6)C4)CCC5)cc2)ccc1
0.275618	Clc1cc(NC(=O)c2cnc(N3CC45C(C3)(CN(Cc6ccccc6)C4)CCC5)cc2)ccc1
0.275618	Clc1cc(NC(=O)c2cnc(N3CC45C(C3)(CN(Cc6ccccc6)C4)CCC5)cc2)ccc1
0.275618	Clc1cc(NC(=O)c2cnc(N3CC45C(C3)(CN(Cc6ccccc6)C4)CCC5)cc2)ccc1
0.275618	Clc1cc(NC(=O)c2cnc(N3CC45C(C3)(CN(Cc6ccccc6)C4)CCC5)cc2)ccc1
0.275618	Clc1cc(NC(=O)c2cnc(N3CC45C(C3)(CN(Cc6ccccc6)C4)CCC5)cc2)ccc1
0.275618	Clc1cc(NC(=O)c2cnc(N3CC45C(C3)(CN(Cc6ccccc6)C4)CCC5)cc2)ccc1
0.275618	Clc1cc(NC(=O)c2cnc(N3CC45C(C3)(CN(Cc6ccccc6)C4)CCC5)cc2)ccc1
0.275556	O=C(Nc1cc(NC(=O)C(=O)N)ccc1)c2cnccc2
0.275556	O=C(Nc1cc(NC(=O)C(=O)N)ccc1)c2cnccc2
0.275556	O=C(Nc1cc(NC(=O)C(=O)N)ccc1)c2cnccc2
0.275556	O=C(Nc1cc(NC(=O)C(=O)N)ccc1)c2cnccc2
0.275556	O=C(Nc1cc(NC(=O)C(=O)N)ccc1)c2cnccc2
0.275556	O=C(Nc1cc(NC(=O)C(=O)N)ccc1)c2cnccc2
0.275556	O=C(Nc1cc(NC(=O)C(=O)N)ccc1)c2cnccc2
0.275556	O=C(Nc1cc(NC(=O)C(=O)N)ccc1)c2cnccc2
0.275556	O=C(Nc1cc(NC(=O)C(=O)N)ccc1)c2cnccc2
0.275556	O=C(Nc1cc(NC(=O)C(=O)N)ccc1)c2cnccc2
0.275316	FC(F)(F)c1cc(ccc1)C(=O)Nc2cc(c3ncc(nc3)CN(CC4CCNCC4)C)c(cc2)C
0.275316	FC(F)(F)c1cc(ccc1)C(=O)Nc2cc(c3ncc(nc3)CN(CC4CCNCC4)C)c(cc2)C
0.275316	FC(F)(F)c1cc(ccc1)C(=O)Nc2cc(c3ncc(nc3)CN(CC4CCNCC4)C)c(cc2)C
0.275316	FC(F)(F)c1cc(ccc1)C(=O)Nc2cc(c3ncc(nc3)CN(CC4CCNCC4)C)c(cc2)C
0.275316	FC(F)(F)c1cc(ccc1)C(=O)Nc2cc(c3ncc(nc3)CN(CC4CCNCC4)C)c(cc2)C
0.275316	FC(F)(F)c1cc(ccc1)C(=O)Nc2cc(c3ncc(nc3)CN(CC4CCNCC4)C)c(cc2)C
0.275316	FC(F)(F)c1cc(ccc1)C(=O)Nc2cc(c3ncc(nc3)CN(CC4CCNCC4)C)c(cc2)C
0.275316	FC(F)(F)c1cc(ccc1)C(=O)Nc2cc(c3ncc(nc3)CN(CC4CCNCC4)C)c(cc2)C
0.275316	FC(F)(F)c1cc(ccc1)C(=O)Nc2cc(c3ncc(nc3)CN(CC4CCNCC4)C)c(cc2)C
0.275316	FC(F)(F)c1cc(ccc1)C(=O)Nc2cc(c3ncc(nc3)CN(CC4CCNCC4)C)c(cc2)C
0.2749	O=C(Nc1cc(NC(=O)c2cc(ncc2)N)ccc1)c3cc4OCOc4cc3
0.2749	O=C(Nc1cc(NC(=O)c2cc(ncc2)N)ccc1)c3cc4OCOc4cc3
0.2749	O=C(Nc1cc(NC(=O)c2cc(ncc2)N)ccc1)c3cc4OCOc4cc3
0.2749	O=C(Nc1cc(NC(=O)c2cc(ncc2)N)ccc1)c3cc4OCOc4cc3
0.274648	[O-][N+](=O)c1c(ccc(c1)C(=O)NCC(=O)Nc2ccc(cc2)CCN3CCC(O)CC3)C
0.274648	[O-][N+](=O)c1c(ccc(c1)C(=O)NCC(=O)Nc2ccc(cc2)CCN3CCC(O)CC3)C
0.274648	[O-][N+](=O)c1c(ccc(c1)C(=O)NCC(=O)Nc2ccc(cc2)CCN3CCC(O)CC3)C
0.274648	[O-][N+](=O)c1c(ccc(c1)C(=O)NCC(=O)Nc2ccc(cc2)CCN3CCC(O)CC3)C
0.274648	[O-][N+](=O)c1c(ccc(c1)C(=O)NCC(=O)Nc2ccc(cc2)CCN3CCC(O)CC3)C
0.274648	[O-][N+](=O)c1c(ccc(c1)C(=O)NCC(=O)Nc2ccc(cc2)CCN3CCC(O)CC3)C
0.274648	[O-][N+](=O)c1c(ccc(c1)C(=O)NCC(=O)Nc2ccc(cc2)CCN3CCC(O)CC3)C
0.274648	[O-][N+](=O)c1c(ccc(c1)C(=O)NCC(=O)Nc2ccc(cc2)CCN3CCC(O)CC3)C
0.274648	[O-][N+](=O)c1c(ccc(c1)C(=O)NCC(=O)Nc2ccc(cc2)CCN3CCC(O)CC3)C
0.274648	[O-][N+](=O)c1c(ccc(c1)C(=O)NCC(=O)Nc2ccc(cc2)CCN3CCC(O)CC3)C
0.274436	O=C(Nc1cncc(OC)c1)c2c(nccc2)Nc3ccc(OCC)cc3
0.274436	O=C(Nc1cncc(OC)c1)c2c(nccc2)Nc3ccc(OCC)cc3
0.274436	O=C(Nc1cncc(OC)c1)c2c(nccc2)Nc3ccc(OCC)cc3
0.274436	Brc1cc(NC(=O)c2ccc(OC)cc2)c(cc1)C(=O)Nc3c(F)cc(c4ccccc4)cc3
0.274436	Brc1cc(NC(=O)c2ccc(OC)cc2)c(cc1)C(=O)Nc3c(F)cc(c4ccccc4)cc3
0.274436	Brc1cc(NC(=O)c2ccc(OC)cc2)c(cc1)C(=O)Nc3c(F)cc(c4ccccc4)cc3
0.274436	Brc1cc(NC(=O)c2ccc(OC)cc2)c(cc1)C(=O)Nc3c(F)cc(c4ccccc4)cc3
0.274436	Brc1cc(NC(=O)c2ccc(OC)cc2)c(cc1)C(=O)Nc3c(F)cc(c4ccccc4)cc3
0.274436	Brc1cc(NC(=O)c2ccc(OC)cc2)c(cc1)C(=O)Nc3c(F)cc(c4ccccc4)cc3
0.274436	Brc1cc(NC(=O)c2ccc(OC)cc2)c(cc1)C(=O)Nc3c(F)cc(c4ccccc4)cc3
0.274436	Brc1cc(NC(=O)c2ccc(OC)cc2)c(cc1)C(=O)Nc3c(F)cc(c4ccccc4)cc3
0.274436	Brc1cc(NC(=O)c2ccc(OC)cc2)c(cc1)C(=O)Nc3c(F)cc(c4ccccc4)cc3
0.274436	Brc1cc(NC(=O)c2ccc(OC)cc2)c(cc1)C(=O)Nc3c(F)cc(c4ccccc4)cc3
0.273408	S(=O)(=O)(Nc1c(ccc(c1)C(=O)Nc2c(O)c(F)ccc2)C)C
0.273381	S1C(=NC=C1C(=O)Nc2cc(NC(=O)c3cc4OCOc4cc3)ccc2)c5ccccc5
0.273381	S1C(=NC=C1C(=O)Nc2cc(NC(=O)c3cc4OCOc4cc3)ccc2)c5ccccc5
0.273381	S1C(=NC=C1C(=O)Nc2cc(NC(=O)c3cc4OCOc4cc3)ccc2)c5ccccc5
0.273381	S1C(=NC=C1C(=O)Nc2cc(NC(=O)c3cc4OCOc4cc3)ccc2)c5ccccc5
0.273381	S1C(=NC=C1C(=O)Nc2cc(NC(=O)c3cc4OCOc4cc3)ccc2)c5ccccc5
0.273381	S1C(=NC=C1C(=O)Nc2cc(NC(=O)c3cc4OCOc4cc3)ccc2)c5ccccc5
0.273381	S1C(=NC=C1C(=O)Nc2cc(NC(=O)c3cc4OCOc4cc3)ccc2)c5ccccc5
0.273381	S1C(=NC=C1C(=O)Nc2cc(NC(=O)c3cc4OCOc4cc3)ccc2)c5ccccc5
0.273381	S1C(=NC=C1C(=O)Nc2cc(NC(=O)c3cc4OCOc4cc3)ccc2)c5ccccc5
0.273381	S1C(=NC=C1C(=O)Nc2cc(NC(=O)c3cc4OCOc4cc3)ccc2)c5ccccc5
0.273077	S1C(=NC(c2ncccc2)=C1)CCNC(=O)c3ccc(cc3)C(=O)Nc4ccccc4
0.273077	S1C(=NC(c2ncccc2)=C1)CCNC(=O)c3ccc(cc3)C(=O)Nc4ccccc4
0.273077	S1C(=NC(c2ncccc2)=C1)CCNC(=O)c3ccc(cc3)C(=O)Nc4ccccc4
0.273077	S1C(=NC(c2ncccc2)=C1)CCNC(=O)c3ccc(cc3)C(=O)Nc4ccccc4
0.273077	S1C(=NC(c2ncccc2)=C1)CCNC(=O)c3ccc(cc3)C(=O)Nc4ccccc4
0.273077	S1C(=NC(c2ncccc2)=C1)CCNC(=O)c3ccc(cc3)C(=O)Nc4ccccc4
0.273077	S1C(=NC(c2ncccc2)=C1)CCNC(=O)c3ccc(cc3)C(=O)Nc4ccccc4
0.273077	S1C(=NC(c2ncccc2)=C1)CCNC(=O)c3ccc(cc3)C(=O)Nc4ccccc4
0.273077	S1C(=NC(c2ncccc2)=C1)CCNC(=O)c3ccc(cc3)C(=O)Nc4ccccc4
0.273077	S1C(=NC(c2ncccc2)=C1)CCNC(=O)c3ccc(cc3)C(=O)Nc4ccccc4
0.272414	FC(F)(F)c1cc(NC(=O)c2cc(NCC(=O)NC(c3cc(c(cc3)C)C)C)c(cc2)C)ccc1
0.272414	FC(F)(F)c1cc(NC(=O)c2cc(NCC(=O)NC(c3cc(c(cc3)C)C)C)c(cc2)C)ccc1
0.272414	FC(F)(F)c1cc(NC(=O)c2cc(NCC(=O)NC(c3cc(c(cc3)C)C)C)c(cc2)C)ccc1
0.272414	FC(F)(F)c1cc(NC(=O)c2cc(NCC(=O)NC(c3cc(c(cc3)C)C)C)c(cc2)C)ccc1
0.272414	FC(F)(F)c1cc(NC(=O)c2cc(NCC(=O)NC(c3cc(c(cc3)C)C)C)c(cc2)C)ccc1
0.272414	FC(F)(F)c1cc(NC(=O)c2cc(NCC(=O)NC(c3cc(c(cc3)C)C)C)c(cc2)C)ccc1
0.272414	FC(F)(F)c1cc(NC(=O)c2cc(NCC(=O)NC(c3cc(c(cc3)C)C)C)c(cc2)C)ccc1
0.272414	FC(F)(F)c1cc(NC(=O)c2cc(NCC(=O)NC(c3cc(c(cc3)C)C)C)c(cc2)C)ccc1
0.272414	FC(F)(F)c1cc(NC(=O)c2cc(NCC(=O)NC(c3cc(c(cc3)C)C)C)c(cc2)C)ccc1
0.272414	FC(F)(F)c1cc(NC(=O)c2cc(NCC(=O)NC(c3cc(c(cc3)C)C)C)c(cc2)C)ccc1
0.272388	Clc1cc(c(NC(=O)C(Nc2c(cc(NC(=O)c3cc(Cl)ccc3)cc2)C)C)cc1)C
0.272388	Clc1cc(c(NC(=O)C(Nc2c(cc(NC(=O)c3cc(Cl)ccc3)cc2)C)C)cc1)C
0.272388	Clc1cc(c(NC(=O)C(Nc2c(cc(NC(=O)c3cc(Cl)ccc3)cc2)C)C)cc1)C
0.272388	Clc1cc(c(NC(=O)C(Nc2c(cc(NC(=O)c3cc(Cl)ccc3)cc2)C)C)cc1)C
0.272388	Clc1cc(c(NC(=O)C(Nc2c(cc(NC(=O)c3cc(Cl)ccc3)cc2)C)C)cc1)C
0.272388	Clc1cc(c(NC(=O)C(Nc2c(cc(NC(=O)c3cc(Cl)ccc3)cc2)C)C)cc1)C
0.272388	Clc1cc(c(NC(=O)C(Nc2c(cc(NC(=O)c3cc(Cl)ccc3)cc2)C)C)cc1)C
0.272388	Clc1cc(c(NC(=O)C(Nc2c(cc(NC(=O)c3cc(Cl)ccc3)cc2)C)C)cc1)C
0.272388	Clc1cc(c(NC(=O)C(Nc2c(cc(NC(=O)c3cc(Cl)ccc3)cc2)C)C)cc1)C
0.272388	Clc1cc(c(NC(=O)C(Nc2c(cc(NC(=O)c3cc(Cl)ccc3)cc2)C)C)cc1)C
0.271967	Clc1c(ccc(N)c1)C(=O)Nc2cnccc2
0.271967	Clc1c(ccc(N)c1)C(=O)Nc2cnccc2
0.271967	Clc1c(ccc(N)c1)C(=O)Nc2cnccc2
0.271967	Clc1c(ccc(N)c1)C(=O)Nc2cnccc2
0.271967	Clc1c(ccc(N)c1)C(=O)Nc2cnccc2
0.271967	Clc1c(ccc(N)c1)C(=O)Nc2cnccc2
0.271967	Clc1c(ccc(N)c1)C(=O)Nc2cnccc2
0.271875	FC(F)(F)c1cc(NC(=O)c2cc(NCc3cc4c(N(C(=O)CC4)C)cc3)c(cc2)C)ccc1
0.271875	FC(F)(F)c1cc(NC(=O)c2cc(NCc3cc4c(N(C(=O)CC4)C)cc3)c(cc2)C)ccc1
0.271875	FC(F)(F)c1cc(NC(=O)c2cc(NCc3cc4c(N(C(=O)CC4)C)cc3)c(cc2)C)ccc1
0.271875	FC(F)(F)c1cc(NC(=O)c2cc(NCc3cc4c(N(C(=O)CC4)C)cc3)c(cc2)C)ccc1
0.271875	FC(F)(F)c1cc(NC(=O)c2cc(NCc3cc4c(N(C(=O)CC4)C)cc3)c(cc2)C)ccc1
0.271875	FC(F)(F)c1cc(NC(=O)c2cc(NCc3cc4c(N(C(=O)CC4)C)cc3)c(cc2)C)ccc1
0.271875	FC(F)(F)c1cc(NC(=O)c2cc(NCc3cc4c(N(C(=O)CC4)C)cc3)c(cc2)C)ccc1
0.271875	FC(F)(F)c1cc(NC(=O)c2cc(NCc3cc4c(N(C(=O)CC4)C)cc3)c(cc2)C)ccc1
0.271875	FC(F)(F)c1cc(NC(=O)c2cc(NCc3cc4c(N(C(=O)CC4)C)cc3)c(cc2)C)ccc1
0.271875	FC(F)(F)c1cc(NC(=O)c2cc(NCc3cc4c(N(C(=O)CC4)C)cc3)c(cc2)C)ccc1
0.271777	Clc1c(F)ccc(c1)C=2N=C(SC2)C(NC(=O)c3ccc(cc3)C(=O)Nc4ccccc4)C
0.271777	Clc1c(F)ccc(c1)C=2N=C(SC2)C(NC(=O)c3ccc(cc3)C(=O)Nc4ccccc4)C
0.271777	Clc1c(F)ccc(c1)C=2N=C(SC2)C(NC(=O)c3ccc(cc3)C(=O)Nc4ccccc4)C
0.271777	Clc1c(F)ccc(c1)C=2N=C(SC2)C(NC(=O)c3ccc(cc3)C(=O)Nc4ccccc4)C
0.271777	Clc1c(F)ccc(c1)C=2N=C(SC2)C(NC(=O)c3ccc(cc3)C(=O)Nc4ccccc4)C
0.271777	Clc1c(F)ccc(c1)C=2N=C(SC2)C(NC(=O)c3ccc(cc3)C(=O)Nc4ccccc4)C
0.271777	Clc1c(F)ccc(c1)C=2N=C(SC2)C(NC(=O)c3ccc(cc3)C(=O)Nc4ccccc4)C
0.271777	Clc1c(F)ccc(c1)C=2N=C(SC2)C(NC(=O)c3ccc(cc3)C(=O)Nc4ccccc4)C
0.271777	Clc1c(F)ccc(c1)C=2N=C(SC2)C(NC(=O)c3ccc(cc3)C(=O)Nc4ccccc4)C
0.271777	Clc1c(F)ccc(c1)C=2N=C(SC2)C(NC(=O)c3ccc(cc3)C(=O)Nc4ccccc4)C
0.270968	Clc1c(cc(NC(=O)C(=O)NCCC=2SC=C(N2)c3ncccc3)cc1)CN4CCOCC4
0.270968	Clc1c(cc(NC(=O)C(=O)NCCC=2SC=C(N2)c3ncccc3)cc1)CN4CCOCC4
0.270968	Clc1c(cc(NC(=O)C(=O)NCCC=2SC=C(N2)c3ncccc3)cc1)CN4CCOCC4
0.270968	Clc1c(cc(NC(=O)C(=O)NCCC=2SC=C(N2)c3ncccc3)cc1)CN4CCOCC4
0.270968	Clc1c(cc(NC(=O)C(=O)NCCC=2SC=C(N2)c3ncccc3)cc1)CN4CCOCC4
0.270968	Clc1c(cc(NC(=O)C(=O)NCCC=2SC=C(N2)c3ncccc3)cc1)CN4CCOCC4
0.270968	Clc1c(cc(NC(=O)C(=O)NCCC=2SC=C(N2)c3ncccc3)cc1)CN4CCOCC4
0.270968	Clc1c(cc(NC(=O)C(=O)NCCC=2SC=C(N2)c3ncccc3)cc1)CN4CCOCC4
0.270968	Clc1c(cc(NC(=O)C(=O)NCCC=2SC=C(N2)c3ncccc3)cc1)CN4CCOCC4
0.270968	Clc1c(cc(NC(=O)C(=O)NCCC=2SC=C(N2)c3ncccc3)cc1)CN4CCOCC4
0.270833	O=C(Nc1ccncc1)c2ccc(cc2)CNC(=O)c3cc(c(cc3)CC)CC
0.270833	O=C(Nc1ccncc1)c2ccc(cc2)CNC(=O)c3cc(c(cc3)CC)CC
0.270833	O=C(Nc1ccncc1)c2ccc(cc2)CNC(=O)c3cc(c(cc3)CC)CC
0.270833	O=C(Nc1ccncc1)c2ccc(cc2)CNC(=O)c3cc(c(cc3)CC)CC
0.270833	O=C(Nc1ccncc1)c2ccc(cc2)CNC(=O)c3cc(c(cc3)CC)CC
0.270833	O=C(Nc1ccncc1)c2ccc(cc2)CNC(=O)c3cc(c(cc3)CC)CC
0.270833	O=C(Nc1ccncc1)c2ccc(cc2)CNC(=O)c3cc(c(cc3)CC)CC
0.270833	O=C(Nc1ccncc1)c2ccc(cc2)CNC(=O)c3cc(c(cc3)CC)CC
0.270833	O=C(Nc1ccncc1)c2ccc(cc2)CNC(=O)c3cc(c(cc3)CC)CC
0.270833	O=C(Nc1ccncc1)c2ccc(cc2)CNC(=O)c3cc(c(cc3)CC)CC
0.270701	Clc1c(F)ccc(S(=O)(=O)Nc2ccc(cc2)C(=O)Nc3c(N4CCN(CC4)CCc5ccncc5)cccc3)c1
0.270701	Clc1c(F)ccc(S(=O)(=O)Nc2ccc(cc2)C(=O)Nc3c(N4CCN(CC4)CCc5ccncc5)cccc3)c1
0.270701	Clc1c(F)ccc(S(=O)(=O)Nc2ccc(cc2)C(=O)Nc3c(N4CCN(CC4)CCc5ccncc5)cccc3)c1
0.270701	Clc1c(F)ccc(S(=O)(=O)Nc2ccc(cc2)C(=O)Nc3c(N4CCN(CC4)CCc5ccncc5)cccc3)c1
0.270701	Clc1c(F)ccc(S(=O)(=O)Nc2ccc(cc2)C(=O)Nc3c(N4CCN(CC4)CCc5ccncc5)cccc3)c1
0.270701	Clc1c(F)ccc(S(=O)(=O)Nc2ccc(cc2)C(=O)Nc3c(N4CCN(CC4)CCc5ccncc5)cccc3)c1
0.270701	Clc1c(F)ccc(S(=O)(=O)Nc2ccc(cc2)C(=O)Nc3c(N4CCN(CC4)CCc5ccncc5)cccc3)c1
0.270701	Clc1c(F)ccc(S(=O)(=O)Nc2ccc(cc2)C(=O)Nc3c(N4CCN(CC4)CCc5ccncc5)cccc3)c1
0.270701	Clc1c(F)ccc(S(=O)(=O)Nc2ccc(cc2)C(=O)Nc3c(N4CCN(CC4)CCc5ccncc5)cccc3)c1
0.270701	Clc1c(F)ccc(S(=O)(=O)Nc2ccc(cc2)C(=O)Nc3c(N4CCN(CC4)CCc5ccncc5)cccc3)c1
0.270588	O=C(NCCc1cnccc1)c2ccc(Nc3c(cccc3)C(C)(C)C)cc2
0.270588	O=C(NCCc1cnccc1)c2ccc(Nc3c(cccc3)C(C)(C)C)cc2
0.270588	O=C(NCCc1cnccc1)c2ccc(Nc3c(cccc3)C(C)(C)C)cc2
0.270588	O=C(NCCc1cnccc1)c2ccc(Nc3c(cccc3)C(C)(C)C)cc2
0.270588	O=C(NCCc1cnccc1)c2ccc(Nc3c(cccc3)C(C)(C)C)cc2
0.270588	O=C(NCCc1cnccc1)c2ccc(Nc3c(cccc3)C(C)(C)C)cc2
0.270588	O=C(NCCc1cnccc1)c2ccc(Nc3c(cccc3)C(C)(C)C)cc2
0.270588	O=C(NCCc1cnccc1)c2ccc(Nc3c(cccc3)C(C)(C)C)cc2
0.270588	O=C(NCCc1cnccc1)c2ccc(Nc3c(cccc3)C(C)(C)C)cc2
0.270588	O=C(NCCc1cnccc1)c2ccc(Nc3c(cccc3)C(C)(C)C)cc2
0.270042	O=C(Nc1cc(ccc1)C(=O)C)c2cc(c(cc2)CC)CC
0.270042	O=C(Nc1cc(ccc1)C(=O)C)c2cc(c(cc2)CC)CC
0.270042	O=C(Nc1cc(ccc1)C(=O)C)c2cc(c(cc2)CC)CC
0.270042	O=C(Nc1cc(ccc1)C(=O)C)c2cc(c(cc2)CC)CC
0.270042	O=C(Nc1cc(ccc1)C(=O)C)c2cc(c(cc2)CC)CC
0.270042	O=C(Nc1cc(ccc1)C(=O)C)c2cc(c(cc2)CC)CC
0.270042	O=C(Nc1cc(ccc1)C(=O)C)c2cc(c(cc2)CC)CC
0.270042	O=C(Nc1cc(ccc1)C(=O)C)c2cc(c(cc2)CC)CC
0.270042	O=C(Nc1cc(ccc1)C(=O)C)c2cc(c(cc2)CC)CC
0.270042	O=C(Nc1cc(ccc1)C(=O)C)c2cc(c(cc2)CC)CC
0.269962	Brc1cc(c2nc(c(cc2)C(=O)NC3=NC(=C(N3)C)C)C)ccc1
0.269962	O=C(Nc1nc(ccc1)CC#N)c2ccc(Nc3c(cccc3)C(C)(C)C)cc2
0.269962	O=C(Nc1nc(ccc1)CC#N)c2ccc(Nc3c(cccc3)C(C)(C)C)cc2
0.269962	O=C(Nc1nc(ccc1)CC#N)c2ccc(Nc3c(cccc3)C(C)(C)C)cc2
0.269962	O=C(Nc1nc(ccc1)CC#N)c2ccc(Nc3c(cccc3)C(C)(C)C)cc2
0.269962	O=C(Nc1nc(ccc1)CC#N)c2ccc(Nc3c(cccc3)C(C)(C)C)cc2
0.26936	S(=O)(=O)(Nc1c(ccc(c1)C(=O)NCCC=2SC(=C(N2)c3ccccc3)C)C)C
0.26936	S(=O)(=O)(Nc1c(ccc(c1)C(=O)NCCC=2SC(=C(N2)c3ccccc3)C)C)C
0.26936	S(=O)(=O)(Nc1c(ccc(c1)C(=O)NCCC=2SC(=C(N2)c3ccccc3)C)C)C
0.26936	S(=O)(=O)(Nc1c(ccc(c1)C(=O)NCCC=2SC(=C(N2)c3ccccc3)C)C)C
0.26936	S(=O)(=O)(Nc1c(ccc(c1)C(=O)NCCC=2SC(=C(N2)c3ccccc3)C)C)C
0.26936	S(=O)(=O)(Nc1c(ccc(c1)C(=O)NCCC=2SC(=C(N2)c3ccccc3)C)C)C
0.26936	S(=O)(=O)(Nc1c(ccc(c1)C(=O)NCCC=2SC(=C(N2)c3ccccc3)C)C)C
0.26936	S(=O)(=O)(Nc1c(ccc(c1)C(=O)NCCC=2SC(=C(N2)c3ccccc3)C)C)C
0.26936	S(=O)(=O)(Nc1c(ccc(c1)C(=O)NCCC=2SC(=C(N2)c3ccccc3)C)C)C
0.26936	S(=O)(=O)(Nc1c(ccc(c1)C(=O)NCCC=2SC(=C(N2)c3ccccc3)C)C)C
0.269231	S1C(=NC(=C1)C)c2ccc(cc2)C(=O)Nc3cc(NC(=O)C(OC)C)ccc3
0.269231	S1C(=NC(=C1)C)c2ccc(cc2)C(=O)Nc3cc(NC(=O)C(OC)C)ccc3
0.269231	S1C(=NC(=C1)C)c2ccc(cc2)C(=O)Nc3cc(NC(=O)C(OC)C)ccc3
0.269091	S(c1c(cncc1)C)CC(=O)Nc2c(ccc(c2)C3=NNC(=N3)C)C
0.269091	S(c1c(cncc1)C)CC(=O)Nc2c(ccc(c2)C3=NNC(=N3)C)C
0.269091	S(c1c(cncc1)C)CC(=O)Nc2c(ccc(c2)C3=NNC(=N3)C)C
0.269091	S(c1c(cncc1)C)CC(=O)Nc2c(ccc(c2)C3=NNC(=N3)C)C
0.269091	S(c1c(cncc1)C)CC(=O)Nc2c(ccc(c2)C3=NNC(=N3)C)C
0.269091	S(c1c(cncc1)C)CC(=O)Nc2c(ccc(c2)C3=NNC(=N3)C)C
0.269091	S(c1c(cncc1)C)CC(=O)Nc2c(ccc(c2)C3=NNC(=N3)C)C
0.269091	S(c1c(cncc1)C)CC(=O)Nc2c(ccc(c2)C3=NNC(=N3)C)C
0.269091	S(c1c(cncc1)C)CC(=O)Nc2c(ccc(c2)C3=NNC(=N3)C)C
0.269091	S(c1c(cncc1)C)CC(=O)Nc2c(ccc(c2)C3=NNC(=N3)C)C
0.268852	Brc1c(S(=O)(=O)N)cc(cc1)C(=O)Nc2c(N3CCN(CC3)CCc4ccncc4)cccc2
0.268852	Brc1c(S(=O)(=O)N)cc(cc1)C(=O)Nc2c(N3CCN(CC3)CCc4ccncc4)cccc2
0.268707	S1C(=NC=C1C(=O)Nc2c(N3CCN(CC3)CCc4ccncc4)cccc2)c5ccccc5
0.268707	S1C(=NC=C1C(=O)Nc2c(N3CCN(CC3)CCc4ccncc4)cccc2)c5ccccc5
0.268707	S1C(=NC=C1C(=O)Nc2c(N3CCN(CC3)CCc4ccncc4)cccc2)c5ccccc5
0.268707	S1C(=NC=C1C(=O)Nc2c(N3CCN(CC3)CCc4ccncc4)cccc2)c5ccccc5
0.268707	S1C(=NC=C1C(=O)Nc2c(N3CCN(CC3)CCc4ccncc4)cccc2)c5ccccc5
0.268707	S1C(=NC=C1C(=O)Nc2c(N3CCN(CC3)CCc4ccncc4)cccc2)c5ccccc5
0.268707	S1C(=NC=C1C(=O)Nc2c(N3CCN(CC3)CCc4ccncc4)cccc2)c5ccccc5
0.268707	S1C(=NC=C1C(=O)Nc2c(N3CCN(CC3)CCc4ccncc4)cccc2)c5ccccc5
0.268707	S1C(=NC=C1C(=O)Nc2c(N3CCN(CC3)CCc4ccncc4)cccc2)c5ccccc5
0.268707	S1C(=NC=C1C(=O)Nc2c(N3CCN(CC3)CCc4ccncc4)cccc2)c5ccccc5
0.268608	Brc1cc(c2nc(c(cc2)C(=O)N3CCN(CC(=O)Nc4c(Cl)cccc4)CC3)C)ccc1
0.268608	Brc1cc(c2nc(c(cc2)C(=O)N3CCN(CC(=O)Nc4c(Cl)cccc4)CC3)C)ccc1
0.268608	Brc1cc(c2nc(c(cc2)C(=O)N3CCN(CC(=O)Nc4c(Cl)cccc4)CC3)C)ccc1
0.268551	O=C(Nc1nc(c2ccncc2)ccn1)C(c3cc(OCC)c(OCC)cc3)(C)C
0.268551	O=C(Nc1nc(c2ccncc2)ccn1)C(c3cc(OCC)c(OCC)cc3)(C)C
0.268551	O=C(Nc1nc(c2ccncc2)ccn1)C(c3cc(OCC)c(OCC)cc3)(C)C
0.268551	O=C(Nc1nc(c2ccncc2)ccn1)C(c3cc(OCC)c(OCC)cc3)(C)C
0.268551	O=C(Nc1nc(c2ccncc2)ccn1)C(c3cc(OCC)c(OCC)cc3)(C)C
0.268551	O=C(Nc1nc(c2ccncc2)ccn1)C(c3cc(OCC)c(OCC)cc3)(C)C
0.268551	O=C(Nc1nc(c2ccncc2)ccn1)C(c3cc(OCC)c(OCC)cc3)(C)C
0.268551	O=C(Nc1nc(c2ccncc2)ccn1)C(c3cc(OCC)c(OCC)cc3)(C)C
0.268551	O=C(Nc1nc(c2ccncc2)ccn1)C(c3cc(OCC)c(OCC)cc3)(C)C
0.268551	O=C(Nc1nc(c2ccncc2)ccn1)C(c3cc(OCC)c(OCC)cc3)(C)C
0.266917	S(=O)(=O)(Nc1c(ccc(c1)C(=O)Nc2c(cc(OCC)c(c2)C)C)C)C
0.266917	S(=O)(=O)(Nc1c(ccc(c1)C(=O)Nc2c(cc(OCC)c(c2)C)C)C)C
0.266917	S(=O)(=O)(Nc1c(ccc(c1)C(=O)Nc2c(cc(OCC)c(c2)C)C)C)C
0.266917	S(=O)(=O)(Nc1c(ccc(c1)C(=O)Nc2c(cc(OCC)c(c2)C)C)C)C
0.266917	S(=O)(=O)(Nc1c(ccc(c1)C(=O)Nc2c(cc(OCC)c(c2)C)C)C)C
0.266423	S(=O)(=O)(Nc1c(ccc(c1)C(=O)NC=2SC=C(N2)C(C)C)C)C
0.266423	S(=O)(=O)(Nc1c(ccc(c1)C(=O)NC=2SC=C(N2)C(C)C)C)C
0.266423	S(=O)(=O)(Nc1c(ccc(c1)C(=O)NC=2SC=C(N2)C(C)C)C)C
0.266423	S(=O)(=O)(Nc1c(ccc(c1)C(=O)NC=2SC=C(N2)C(C)C)C)C
0.266423	S(=O)(=O)(Nc1c(ccc(c1)C(=O)NC=2SC=C(N2)C(C)C)C)C
0.266423	S(=O)(=O)(Nc1c(ccc(c1)C(=O)NC=2SC=C(N2)C(C)C)C)C
0.266423	S(=O)(=O)(Nc1c(ccc(c1)C(=O)NC=2SC=C(N2)C(C)C)C)C
0.266423	S(=O)(=O)(Nc1c(ccc(c1)C(=O)NC=2SC=C(N2)C(C)C)C)C
0.266423	S(=O)(=O)(Nc1c(ccc(c1)C(=O)NC=2SC=C(N2)C(C)C)C)C
0.266423	S(=O)(=O)(Nc1c(ccc(c1)C(=O)NC=2SC=C(N2)C(C)C)C)C
0.266423	Brc1cc(ccc1)C(=O)Nc2ccc(cc2)C=3ON=C(N3)c4cc(OC)c(OC)cc4
0.266212	O=C(NCc1c(OCCC(C)C)cc(cc1)C)c2cc(ccc2)CNc3nc(ccn3)C
0.266212	O=C(NCc1c(OCCC(C)C)cc(cc1)C)c2cc(ccc2)CNc3nc(ccn3)C
0.266212	O=C(NCc1c(OCCC(C)C)cc(cc1)C)c2cc(ccc2)CNc3nc(ccn3)C
0.266212	O=C(NCc1c(OCCC(C)C)cc(cc1)C)c2cc(ccc2)CNc3nc(ccn3)C
0.266212	O=C(NCc1c(OCCC(C)C)cc(cc1)C)c2cc(ccc2)CNc3nc(ccn3)C
0.266212	O=C(NCc1c(OCCC(C)C)cc(cc1)C)c2cc(ccc2)CNc3nc(ccn3)C
0.266212	O=C(NCc1c(OCCC(C)C)cc(cc1)C)c2cc(ccc2)CNc3nc(ccn3)C
0.266212	O=C(NCc1c(OCCC(C)C)cc(cc1)C)c2cc(ccc2)CNc3nc(ccn3)C
0.266212	O=C(NCc1c(OCCC(C)C)cc(cc1)C)c2cc(ccc2)CNc3nc(ccn3)C
0.266187	O=C(NC1CC1)c2cc(NC(=O)C=3N(N=CC3)CCOC)c(cc2)C
0.266187	O=C(NC1CC1)c2cc(NC(=O)C=3N(N=CC3)CCOC)c(cc2)C
0.266187	O=C(NC1CC1)c2cc(NC(=O)C=3N(N=CC3)CCOC)c(cc2)C
0.266187	O=C(NC1CC1)c2cc(NC(=O)C=3N(N=CC3)CCOC)c(cc2)C
0.266187	O=C(NC1CC1)c2cc(NC(=O)C=3N(N=CC3)CCOC)c(cc2)C
0.266187	O=C(NC1CC1)c2cc(NC(=O)C=3N(N=CC3)CCOC)c(cc2)C
0.266187	O=C(NC1CC1)c2cc(NC(=O)C=3N(N=CC3)CCOC)c(cc2)C
0.265625	O=C(Nc1cc(ccc1)CNC(=O)c2cc(c(cc2)CC)CC)NCc3ccncc3
0.265625	O=C(Nc1cc(ccc1)CNC(=O)c2cc(c(cc2)CC)CC)NCc3ccncc3
0.265625	O=C(Nc1cc(ccc1)CNC(=O)c2cc(c(cc2)CC)CC)NCc3ccncc3
0.265625	O=C(Nc1cc(ccc1)CNC(=O)c2cc(c(cc2)CC)CC)NCc3ccncc3
0.265625	O=C(Nc1cc(ccc1)CNC(=O)c2cc(c(cc2)CC)CC)NCc3ccncc3
0.265625	O=C(Nc1cc(ccc1)CNC(=O)c2cc(c(cc2)CC)CC)NCc3ccncc3
0.265625	O=C(Nc1cc(ccc1)CNC(=O)c2cc(c(cc2)CC)CC)NCc3ccncc3
0.265625	O=C(Nc1cc(ccc1)CNC(=O)c2cc(c(cc2)CC)CC)NCc3ccncc3
0.265625	O=C(Nc1cc(ccc1)CNC(=O)c2cc(c(cc2)CC)CC)NCc3ccncc3
0.265625	O=C(Nc1cc(ccc1)CNC(=O)c2cc(c(cc2)CC)CC)NCc3ccncc3
0.26506	O=C(Nc1c(ccc(c1)C2=NNC(=N2)C)C)C(=O)N
0.26506	O=C(Nc1c(ccc(c1)C2=NNC(=N2)C)C)C(=O)N
0.26506	O=C(Nc1c(ccc(c1)C2=NNC(=N2)C)C)C(=O)N
0.26506	O=C(Nc1c(ccc(c1)C2=NNC(=N2)C)C)C(=O)N
0.26506	O=C(Nc1c(ccc(c1)C2=NNC(=N2)C)C)C(=O)N
0.26506	O=C(Nc1c(ccc(c1)C2=NNC(=N2)C)C)C(=O)N
0.26506	O=C(Nc1c(ccc(c1)C2=NNC(=N2)C)C)C(=O)N
0.26506	O=C(Nc1c(ccc(c1)C2=NNC(=N2)C)C)C(=O)N
0.26506	O=C(Nc1c(ccc(c1)C2=NNC(=N2)C)C)C(=O)N
0.26506	O=C(Nc1c(ccc(c1)C2=NNC(=N2)C)C)C(=O)N
0.264984	Clc1c(F)ccc(c1)C=2SC=C(N2)C(=O)NNC(=O)c3ccc(S(=O)(=O)N4CCN(Cc5ccccc5)CC4)cc3
0.264984	Clc1c(F)ccc(c1)C=2SC=C(N2)C(=O)NNC(=O)c3ccc(S(=O)(=O)N4CCN(Cc5ccccc5)CC4)cc3
0.264984	Clc1c(F)ccc(c1)C=2SC=C(N2)C(=O)NNC(=O)c3ccc(S(=O)(=O)N4CCN(Cc5ccccc5)CC4)cc3
0.264984	Clc1c(F)ccc(c1)C=2SC=C(N2)C(=O)NNC(=O)c3ccc(S(=O)(=O)N4CCN(Cc5ccccc5)CC4)cc3
0.264984	Clc1c(F)ccc(c1)C=2SC=C(N2)C(=O)NNC(=O)c3ccc(S(=O)(=O)N4CCN(Cc5ccccc5)CC4)cc3
0.264984	Clc1c(F)ccc(c1)C=2SC=C(N2)C(=O)NNC(=O)c3ccc(S(=O)(=O)N4CCN(Cc5ccccc5)CC4)cc3
0.264984	Clc1c(F)ccc(c1)C=2SC=C(N2)C(=O)NNC(=O)c3ccc(S(=O)(=O)N4CCN(Cc5ccccc5)CC4)cc3
0.264984	Clc1c(F)ccc(c1)C=2SC=C(N2)C(=O)NNC(=O)c3ccc(S(=O)(=O)N4CCN(Cc5ccccc5)CC4)cc3
0.264984	Clc1c(F)ccc(c1)C=2SC=C(N2)C(=O)NNC(=O)c3ccc(S(=O)(=O)N4CCN(Cc5ccccc5)CC4)cc3
0.264984	Clc1c(F)ccc(c1)C=2SC=C(N2)C(=O)NNC(=O)c3ccc(S(=O)(=O)N4CCN(Cc5ccccc5)CC4)cc3
0.264808	O=C(NCCc1ccc(cc1)C=2ON=C(N2)CC)c3cc(Oc4ccncc4)c(cc3)C
0.264484	S(=O)(=O)(N(C)C)c1cc(NC(=O)CSc2ncccc2C(=O)NC=3SC(c4c(F)cncc4)=C(N3)c5cnccc5)c(cc1)C
0.264484	S(=O)(=O)(N(C)C)c1cc(NC(=O)CSc2ncccc2C(=O)NC=3SC(c4c(F)cncc4)=C(N3)c5cnccc5)c(cc1)C
0.264484	S(=O)(=O)(N(C)C)c1cc(NC(=O)CSc2ncccc2C(=O)NC=3SC(c4c(F)cncc4)=C(N3)c5cnccc5)c(cc1)C
0.264484	S(=O)(=O)(N(C)C)c1cc(NC(=O)CSc2ncccc2C(=O)NC=3SC(c4c(F)cncc4)=C(N3)c5cnccc5)c(cc1)C
0.264484	S(=O)(=O)(N(C)C)c1cc(NC(=O)CSc2ncccc2C(=O)NC=3SC(c4c(F)cncc4)=C(N3)c5cnccc5)c(cc1)C
0.264484	S(=O)(=O)(N(C)C)c1cc(NC(=O)CSc2ncccc2C(=O)NC=3SC(c4c(F)cncc4)=C(N3)c5cnccc5)c(cc1)C
0.264484	S(=O)(=O)(N(C)C)c1cc(NC(=O)CSc2ncccc2C(=O)NC=3SC(c4c(F)cncc4)=C(N3)c5cnccc5)c(cc1)C
0.264484	S(=O)(=O)(N(C)C)c1cc(NC(=O)CSc2ncccc2C(=O)NC=3SC(c4c(F)cncc4)=C(N3)c5cnccc5)c(cc1)C
0.264484	S(=O)(=O)(N(C)C)c1cc(NC(=O)CSc2ncccc2C(=O)NC=3SC(c4c(F)cncc4)=C(N3)c5cnccc5)c(cc1)C
0.264484	S(=O)(=O)(N(C)C)c1cc(NC(=O)CSc2ncccc2C(=O)NC=3SC(c4c(F)cncc4)=C(N3)c5cnccc5)c(cc1)C
0.264026	S(=O)(=O)(N(CC)CC)c1ccc(cc1)C=2N=C(SC2)NC(=O)c3cc(F)c(NC(=O)C)cc3
0.264026	S(=O)(=O)(N(CC)CC)c1ccc(cc1)C=2N=C(SC2)NC(=O)c3cc(F)c(NC(=O)C)cc3
0.264026	S(=O)(=O)(N(CC)CC)c1ccc(cc1)C=2N=C(SC2)NC(=O)c3cc(F)c(NC(=O)C)cc3
0.264026	S(=O)(=O)(N(CC)CC)c1ccc(cc1)C=2N=C(SC2)NC(=O)c3cc(F)c(NC(=O)C)cc3
0.26378	Clc1ncc(cc1)C(=O)Nc2cc(N3CCN(C(C)C)CC3)ccc2
0.26378	Clc1ncc(cc1)C(=O)Nc2cc(N3CCN(C(C)C)CC3)ccc2
0.26378	Clc1ncc(cc1)C(=O)Nc2cc(N3CCN(C(C)C)CC3)ccc2
0.26378	Clc1ncc(cc1)C(=O)Nc2cc(N3CCN(C(C)C)CC3)ccc2
0.26378	Clc1ncc(cc1)C(=O)Nc2cc(N3CCN(C(C)C)CC3)ccc2
0.26378	Clc1ncc(cc1)C(=O)Nc2cc(N3CCN(C(C)C)CC3)ccc2
0.26378	Clc1ncc(cc1)C(=O)Nc2cc(N3CCN(C(C)C)CC3)ccc2
0.26378	Clc1ncc(cc1)C(=O)Nc2cc(N3CCN(C(C)C)CC3)ccc2
0.26378	Clc1ncc(cc1)C(=O)Nc2cc(N3CCN(C(C)C)CC3)ccc2
0.26378	Clc1ncc(cc1)C(=O)Nc2cc(N3CCN(C(C)C)CC3)ccc2
0.26378	O=C(OCc1ccc(NC(=O)C)cc1)c2c(ccc(c3ccccc3)c2)C
0.26378	O=C(OCc1ccc(NC(=O)C)cc1)c2c(ccc(c3ccccc3)c2)C
0.26378	O=C(OCc1ccc(NC(=O)C)cc1)c2c(ccc(c3ccccc3)c2)C
0.26378	O=C(OCc1ccc(NC(=O)C)cc1)c2c(ccc(c3ccccc3)c2)C
0.26378	O=C(OCc1ccc(NC(=O)C)cc1)c2c(ccc(c3ccccc3)c2)C
0.26378	O=C(OCc1ccc(NC(=O)C)cc1)c2c(ccc(c3ccccc3)c2)C
0.26378	O=C(OCc1ccc(NC(=O)C)cc1)c2c(ccc(c3ccccc3)c2)C
0.263158	ClCC(=O)Nc1c(ccc(c1)C(=O)O)C
0.263158	ClCC(=O)Nc1c(ccc(c1)C(=O)O)C
0.263158	ClCC(=O)Nc1c(ccc(c1)C(=O)O)C
0.263158	ClCC(=O)Nc1c(ccc(c1)C(=O)O)C
0.263158	ClCC(=O)Nc1c(ccc(c1)C(=O)O)C
0.263158	ClCC(=O)Nc1c(ccc(c1)C(=O)O)C
0.263158	ClCC(=O)Nc1c(ccc(c1)C(=O)O)C
0.263158	ClCC(=O)Nc1c(ccc(c1)C(=O)O)C
0.263158	ClCC(=O)Nc1c(ccc(c1)C(=O)O)C
0.263158	ClCC(=O)Nc1c(ccc(c1)C(=O)O)C
0.263158	O=C(OC)c1cc(NC(=O)N)c(cc1)C
0.263158	O=C(OC)c1cc(NC(=O)N)c(cc1)C
0.263158	O=C(OC)c1cc(NC(=O)N)c(cc1)C
0.263158	O=C(OC)c1cc(NC(=O)N)c(cc1)C
0.263158	O=C(OC)c1cc(NC(=O)N)c(cc1)C
0.263158	O=C(OC)c1cc(NC(=O)N)c(cc1)C
0.263158	O=C(OC)c1cc(NC(=O)N)c(cc1)C
0.263158	O=C(OC)c1cc(NC(=O)N)c(cc1)C
0.263158	O=C(OC)c1cc(NC(=O)N)c(cc1)C
0.263158	O=C(OC)c1cc(NC(=O)N)c(cc1)C
0.262948	O=C(Nc1c(ccc(c1)C=2ON=C(N2)C)C)C=O
0.262948	O=C(Nc1c(ccc(c1)C=2ON=C(N2)C)C)C=O
0.262948	O=C(Nc1c(ccc(c1)C=2ON=C(N2)C)C)C=O
0.262948	O=C(Nc1c(ccc(c1)C=2ON=C(N2)C)C)C=O
0.262948	O=C(Nc1c(ccc(c1)C=2ON=C(N2)C)C)C=O
0.262948	O=C(Nc1c(ccc(c1)C=2ON=C(N2)C)C)C=O
0.262948	O=C(Nc1c(ccc(c1)C=2ON=C(N2)C)C)C=O
0.262948	O=C(Nc1c(ccc(c1)C=2ON=C(N2)C)C)C=O
0.262948	FC(F)(F)CCc1ccc(cc1)C(=O)Nc2cc(N3CCN(C(C)C)CC3)ccc2
0.262948	FC(F)(F)CCc1ccc(cc1)C(=O)Nc2cc(N3CCN(C(C)C)CC3)ccc2
0.262948	FC(F)(F)CCc1ccc(cc1)C(=O)Nc2cc(N3CCN(C(C)C)CC3)ccc2
0.262948	FC(F)(F)CCc1ccc(cc1)C(=O)Nc2cc(N3CCN(C(C)C)CC3)ccc2
0.262948	FC(F)(F)CCc1ccc(cc1)C(=O)Nc2cc(N3CCN(C(C)C)CC3)ccc2
0.262948	FC(F)(F)CCc1ccc(cc1)C(=O)Nc2cc(N3CCN(C(C)C)CC3)ccc2
0.262948	FC(F)(F)CCc1ccc(cc1)C(=O)Nc2cc(N3CCN(C(C)C)CC3)ccc2
0.262948	FC(F)(F)CCc1ccc(cc1)C(=O)Nc2cc(N3CCN(C(C)C)CC3)ccc2
0.262948	FC(F)(F)CCc1ccc(cc1)C(=O)Nc2cc(N3CCN(C(C)C)CC3)ccc2
0.262948	FC(F)(F)CCc1ccc(cc1)C(=O)Nc2cc(N3CCN(C(C)C)CC3)ccc2
0.262069	O=C(NCC1N(Cc2ccccc2)CCN(C1)C)c3ccc(cc3)C=4ON=C(N4)C
0.262069	O=C(NCC1N(Cc2ccccc2)CCN(C1)C)c3ccc(cc3)C=4ON=C(N4)C
0.262069	O=C(NCC1N(Cc2ccccc2)CCN(C1)C)c3ccc(cc3)C=4ON=C(N4)C
0.262069	O=C(NCC1N(Cc2ccccc2)CCN(C1)C)c3ccc(cc3)C=4ON=C(N4)C
0.262069	O=C(NCC1N(Cc2ccccc2)CCN(C1)C)c3ccc(cc3)C=4ON=C(N4)C
0.262069	O=C(NCC1N(Cc2ccccc2)CCN(C1)C)c3ccc(cc3)C=4ON=C(N4)C
0.262069	O=C(NCC1N(Cc2ccccc2)CCN(C1)C)c3ccc(cc3)C=4ON=C(N4)C
0.262069	O=C(NCC1N(Cc2ccccc2)CCN(C1)C)c3ccc(cc3)C=4ON=C(N4)C
0.262069	O=C(NCC1N(Cc2ccccc2)CCN(C1)C)c3ccc(cc3)C=4ON=C(N4)C
0.262069	O=C(NCC1N(Cc2ccccc2)CCN(C1)C)c3ccc(cc3)C=4ON=C(N4)C
0.261484	S1C(=NC(C(=O)Nc2cc(NC(=O)c3cc4OCOc4cc3)ccc2)=C1)C5=NC=CN5
0.261484	S1C(=NC(C(=O)Nc2cc(NC(=O)c3cc4OCOc4cc3)ccc2)=C1)C5=NC=CN5
0.261484	S1C(=NC(C(=O)Nc2cc(NC(=O)c3cc4OCOc4cc3)ccc2)=C1)C5=NC=CN5
0.261484	S1C(=NC(C(=O)Nc2cc(NC(=O)c3cc4OCOc4cc3)ccc2)=C1)C5=NC=CN5
0.261438	S(=O)(=O)(N1CCC(Nc2cc(NC(=O)C=3N=C(OC3)CS(=O)(=O)C)c(cc2)C)CC1)C
0.261438	S(=O)(=O)(N1CCC(Nc2cc(NC(=O)C=3N=C(OC3)CS(=O)(=O)C)c(cc2)C)CC1)C
0.261438	S(=O)(=O)(N1CCC(Nc2cc(NC(=O)C=3N=C(OC3)CS(=O)(=O)C)c(cc2)C)CC1)C
0.261438	S(=O)(=O)(N1CCC(Nc2cc(NC(=O)C=3N=C(OC3)CS(=O)(=O)C)c(cc2)C)CC1)C
0.261438	S(=O)(=O)(N1CCC(Nc2cc(NC(=O)C=3N=C(OC3)CS(=O)(=O)C)c(cc2)C)CC1)C
0.261438	S(=O)(=O)(N1CCC(Nc2cc(NC(=O)C=3N=C(OC3)CS(=O)(=O)C)c(cc2)C)CC1)C
0.261438	S(=O)(=O)(N1CCC(Nc2cc(NC(=O)C=3N=C(OC3)CS(=O)(=O)C)c(cc2)C)CC1)C
0.261438	S(=O)(=O)(N1CCC(Nc2cc(NC(=O)C=3N=C(OC3)CS(=O)(=O)C)c(cc2)C)CC1)C
0.261438	S(=O)(=O)(N1CCC(Nc2cc(NC(=O)C=3N=C(OC3)CS(=O)(=O)C)c(cc2)C)CC1)C
0.261438	S(=O)(=O)(N1CCC(Nc2cc(NC(=O)C=3N=C(OC3)CS(=O)(=O)C)c(cc2)C)CC1)C
0.261324	O=C(Nc1c(OCc2ccccc2)c(ccc1)C)c3nc(ncc3)N4CCCC4
0.261324	O=C(Nc1c(OCc2ccccc2)c(ccc1)C)c3nc(ncc3)N4CCCC4
0.261324	O=C(Nc1c(OCc2ccccc2)c(ccc1)C)c3nc(ncc3)N4CCCC4
0.261324	O=C(Nc1c(OCc2ccccc2)c(ccc1)C)c3nc(ncc3)N4CCCC4
0.261324	O=C(Nc1c(OCc2ccccc2)c(ccc1)C)c3nc(ncc3)N4CCCC4
0.261324	O=C(Nc1c(OCc2ccccc2)c(ccc1)C)c3nc(ncc3)N4CCCC4
0.261324	O=C(Nc1c(OCc2ccccc2)c(ccc1)C)c3nc(ncc3)N4CCCC4
0.261324	O=C(Nc1c(OCc2ccccc2)c(ccc1)C)c3nc(ncc3)N4CCCC4
0.261324	O=C(Nc1c(OCc2ccccc2)c(ccc1)C)c3nc(ncc3)N4CCCC4
0.261324	O=C(Nc1c(OCc2ccccc2)c(ccc1)C)c3nc(ncc3)N4CCCC4
0.261168	O=C(Nc1c(ccc(c1)C=2ON=C(N2)CC(=O)Nc3c(OC)cccc3)C)Nc4ccccc4
0.261168	O=C(Nc1c(ccc(c1)C=2ON=C(N2)CC(=O)Nc3c(OC)cccc3)C)Nc4ccccc4
0.261168	O=C(Nc1c(ccc(c1)C=2ON=C(N2)CC(=O)Nc3c(OC)cccc3)C)Nc4ccccc4
0.261168	O=C(Nc1c(ccc(c1)C=2ON=C(N2)CC(=O)Nc3c(OC)cccc3)C)Nc4ccccc4
0.261168	O=C(Nc1c(ccc(c1)C=2ON=C(N2)CC(=O)Nc3c(OC)cccc3)C)Nc4ccccc4
0.261168	O=C(Nc1c(ccc(c1)C=2ON=C(N2)CC(=O)Nc3c(OC)cccc3)C)Nc4ccccc4
0.261168	O=C(Nc1c(ccc(c1)C=2ON=C(N2)CC(=O)Nc3c(OC)cccc3)C)Nc4ccccc4
0.261017	Clc1c(NC(=O)COC(=O)c2cc(c3nc(nnc3)N)ccc2)ccc(F)c1
0.261017	Clc1c(NC(=O)COC(=O)c2cc(c3nc(nnc3)N)ccc2)ccc(F)c1
0.261017	Clc1c(NC(=O)COC(=O)c2cc(c3nc(nnc3)N)ccc2)ccc(F)c1
0.261017	Clc1c(NC(=O)COC(=O)c2cc(c3nc(nnc3)N)ccc2)ccc(F)c1
0.261017	Clc1c(NC(=O)COC(=O)c2cc(c3nc(nnc3)N)ccc2)ccc(F)c1
0.261017	Clc1c(NC(=O)COC(=O)c2cc(c3nc(nnc3)N)ccc2)ccc(F)c1
0.261017	Clc1c(NC(=O)COC(=O)c2cc(c3nc(nnc3)N)ccc2)ccc(F)c1
0.260586	n1nccc(N2N=C(N=C2c3ncc(c4cnccc4)cc3)CCN5CCN(Cc6ccccc6)CC5)c1
0.260586	n1nccc(N2N=C(N=C2c3ncc(c4cnccc4)cc3)CCN5CCN(Cc6ccccc6)CC5)c1
0.260317	Brc1cc(S(=O)(=O)Nc2ccc(cc2)C(=O)NCc3nc(ncc3)c4ccccc4)c(OCC)cc1
0.260317	Brc1cc(S(=O)(=O)Nc2ccc(cc2)C(=O)NCc3nc(ncc3)c4ccccc4)c(OCC)cc1
0.260317	Brc1cc(S(=O)(=O)Nc2ccc(cc2)C(=O)NCc3nc(ncc3)c4ccccc4)c(OCC)cc1
0.260317	Brc1cc(S(=O)(=O)Nc2ccc(cc2)C(=O)NCc3nc(ncc3)c4ccccc4)c(OCC)cc1
0.260317	Brc1cc(S(=O)(=O)Nc2ccc(cc2)C(=O)NCc3nc(ncc3)c4ccccc4)c(OCC)cc1
0.260317	Brc1cc(S(=O)(=O)Nc2ccc(cc2)C(=O)NCc3nc(ncc3)c4ccccc4)c(OCC)cc1
0.260317	Brc1cc(S(=O)(=O)Nc2ccc(cc2)C(=O)NCc3nc(ncc3)c4ccccc4)c(OCC)cc1
0.260317	Brc1cc(S(=O)(=O)Nc2ccc(cc2)C(=O)NCc3nc(ncc3)c4ccccc4)c(OCC)cc1
0.260317	Brc1cc(S(=O)(=O)Nc2ccc(cc2)C(=O)NCc3nc(ncc3)c4ccccc4)c(OCC)cc1
0.260317	Brc1cc(S(=O)(=O)Nc2ccc(cc2)C(=O)NCc3nc(ncc3)c4ccccc4)c(OCC)cc1
0.260135	O=C(Nc1cc(c(O)cc1)C=2ON=C(N2)c3cc(OC)ncc3)c4cc(OC)cc(OC)c4
0.260135	O=C(Nc1cc(c(O)cc1)C=2ON=C(N2)c3cc(OC)ncc3)c4cc(OC)cc(OC)c4
0.260135	O=C(Nc1cc(c(O)cc1)C=2ON=C(N2)c3cc(OC)ncc3)c4cc(OC)cc(OC)c4
0.260135	O=C(Nc1cc(c(O)cc1)C=2ON=C(N2)c3cc(OC)ncc3)c4cc(OC)cc(OC)c4
0.260135	O=C(Nc1cc(c(O)cc1)C=2ON=C(N2)c3cc(OC)ncc3)c4cc(OC)cc(OC)c4
0.259928	FC(F)(F)c1cncc(NC(=O)C=2N(N=C(c3cnccc3)C2)C)c1
0.259928	FC(F)(F)c1cncc(NC(=O)C=2N(N=C(c3cnccc3)C2)C)c1
0.259928	FC(F)(F)c1cncc(NC(=O)C=2N(N=C(c3cnccc3)C2)C)c1
0.259928	FC(F)(F)c1cncc(NC(=O)C=2N(N=C(c3cnccc3)C2)C)c1
0.259928	FC(F)(F)c1cncc(NC(=O)C=2N(N=C(c3cnccc3)C2)C)c1
0.259928	FC(F)(F)c1cncc(NC(=O)C=2N(N=C(c3cnccc3)C2)C)c1
0.259928	FC(F)(F)c1cncc(NC(=O)C=2N(N=C(c3cnccc3)C2)C)c1
0.259928	FC(F)(F)c1cncc(NC(=O)C=2N(N=C(c3cnccc3)C2)C)c1
0.259928	FC(F)(F)c1cncc(NC(=O)C=2N(N=C(c3cnccc3)C2)C)c1
0.259928	FC(F)(F)c1cncc(NC(=O)C=2N(N=C(c3cnccc3)C2)C)c1
0.259912	O=C(Nc1c(ccc(c1)C=O)C)Nc2ccccc2
0.259912	O=C(Nc1c(ccc(c1)C=O)C)Nc2ccccc2
0.259912	O=C(Nc1c(ccc(c1)C=O)C)Nc2ccccc2
0.259912	O=C(Nc1c(ccc(c1)C=O)C)Nc2ccccc2
0.259912	O=C(Nc1c(ccc(c1)C=O)C)Nc2ccccc2
0.259912	O=C(Nc1c(ccc(c1)C=O)C)Nc2ccccc2
0.259912	O=C(Nc1c(ccc(c1)C=O)C)Nc2ccccc2
0.259912	O=C(Nc1c(ccc(c1)C=O)C)Nc2ccccc2
0.259912	O=C(Nc1c(ccc(c1)C=O)C)Nc2ccccc2
0.259912	O=C(Nc1c(ccc(c1)C=O)C)Nc2ccccc2
0.259804	O=C(Nc1ccncc1)c2ccc(cc2)CN
0.259804	O=C(Nc1ccncc1)c2ccc(cc2)CN
0.259804	O=C(Nc1ccncc1)c2ccc(cc2)CN
0.259804	O=C(Nc1ccncc1)c2ccc(cc2)CN
0.259804	O=C(Nc1ccncc1)c2ccc(cc2)CN
0.259804	O=C(Nc1ccncc1)c2ccc(cc2)CN
0.259804	O=C(Nc1ccncc1)c2ccc(cc2)CN
0.259804	O=C(Nc1ccncc1)c2ccc(cc2)CN
0.259804	O=C(Nc1ccncc1)c2ccc(cc2)CN
0.259804	O=C(Nc1ccncc1)c2ccc(cc2)CN
0.259786	O=C(Nc1c(N2CCN(CC2)CCc3ccncc3)cccc1)c4nnc(N)cc4
0.259786	O=C(Nc1c(N2CCN(CC2)CCc3ccncc3)cccc1)c4nnc(N)cc4
0.259786	O=C(Nc1c(N2CCN(CC2)CCc3ccncc3)cccc1)c4nnc(N)cc4
0.259786	O=C(Nc1c(N2CCN(CC2)CCc3ccncc3)cccc1)c4nnc(N)cc4
0.259786	O=C(Nc1c(N2CCN(CC2)CCc3ccncc3)cccc1)c4nnc(N)cc4
0.259786	O=C(Nc1c(N2CCN(CC2)CCc3ccncc3)cccc1)c4nnc(N)cc4
0.259786	O=C(Nc1c(N2CCN(CC2)CCc3ccncc3)cccc1)c4nnc(N)cc4
0.259786	O=C(Nc1c(N2CCN(CC2)CCc3ccncc3)cccc1)c4nnc(N)cc4
0.259786	O=C(Nc1c(N2CCN(CC2)CCc3ccncc3)cccc1)c4nnc(N)cc4
0.259786	[O-][N+](=O)c1c(ccc(c1)C(=O)NCC(=O)Nc2ncc(cc2)CC)C
0.259786	[O-][N+](=O)c1c(ccc(c1)C(=O)NCC(=O)Nc2ncc(cc2)CC)C
0.259786	[O-][N+](=O)c1c(ccc(c1)C(=O)NCC(=O)Nc2ncc(cc2)CC)C
0.259786	[O-][N+](=O)c1c(ccc(c1)C(=O)NCC(=O)Nc2ncc(cc2)CC)C
0.259516	Brc1c(OCc2ccccc2)ccc(NC(=O)C=3NN=C(c4ccc(OC(F)(F)F)cc4)C3)c1
0.259516	Brc1c(OCc2ccccc2)ccc(NC(=O)C=3NN=C(c4ccc(OC(F)(F)F)cc4)C3)c1
0.259516	Brc1c(OCc2ccccc2)ccc(NC(=O)C=3NN=C(c4ccc(OC(F)(F)F)cc4)C3)c1
0.259516	Brc1c(OCc2ccccc2)ccc(NC(=O)C=3NN=C(c4ccc(OC(F)(F)F)cc4)C3)c1
0.259516	Brc1c(OCc2ccccc2)ccc(NC(=O)C=3NN=C(c4ccc(OC(F)(F)F)cc4)C3)c1
0.259516	Brc1c(OCc2ccccc2)ccc(NC(=O)C=3NN=C(c4ccc(OC(F)(F)F)cc4)C3)c1
0.259516	Brc1c(OCc2ccccc2)ccc(NC(=O)C=3NN=C(c4ccc(OC(F)(F)F)cc4)C3)c1
0.259516	Brc1c(OCc2ccccc2)ccc(NC(=O)C=3NN=C(c4ccc(OC(F)(F)F)cc4)C3)c1
0.259516	Brc1c(OCc2ccccc2)ccc(NC(=O)C=3NN=C(c4ccc(OC(F)(F)F)cc4)C3)c1
0.259516	Brc1c(OCc2ccccc2)ccc(NC(=O)C=3NN=C(c4ccc(OC(F)(F)F)cc4)C3)c1
0.259124	Clc1c(NC(=O)C=2SC(=CC2)CC)ccc(NC(=O)c3cc(ccc3)CSC)c1
0.259124	Clc1c(NC(=O)C=2SC(=CC2)CC)ccc(NC(=O)c3cc(ccc3)CSC)c1
0.259124	Clc1c(NC(=O)C=2SC(=CC2)CC)ccc(NC(=O)c3cc(ccc3)CSC)c1
0.259124	Clc1c(NC(=O)C=2SC(=CC2)CC)ccc(NC(=O)c3cc(ccc3)CSC)c1
0.259124	Clc1c(NC(=O)C=2SC(=CC2)CC)ccc(NC(=O)c3cc(ccc3)CSC)c1
0.259124	Clc1c(NC(=O)C=2SC(=CC2)CC)ccc(NC(=O)c3cc(ccc3)CSC)c1
0.259124	Clc1c(NC(=O)C=2SC(=CC2)CC)ccc(NC(=O)c3cc(ccc3)CSC)c1
0.259124	Clc1c(NC(=O)C=2SC(=CC2)CC)ccc(NC(=O)c3cc(ccc3)CSC)c1
0.259124	Clc1c(NC(=O)C=2SC(=CC2)CC)ccc(NC(=O)c3cc(ccc3)CSC)c1
0.259124	Clc1c(NC(=O)C=2SC(=CC2)CC)ccc(NC(=O)c3cc(ccc3)CSC)c1
0.258567	Brc1cc(c2nc(c(cc2)C(=O)NC3C(CN(Cc4ccccc4)CC3)(C)C)C)ccc1
0.258567	Brc1cc(c2nc(c(cc2)C(=O)NC3C(CN(Cc4ccccc4)CC3)(C)C)C)ccc1
0.258567	Brc1cc(c2nc(c(cc2)C(=O)NC3C(CN(Cc4ccccc4)CC3)(C)C)C)ccc1
0.258567	Brc1cc(c2nc(c(cc2)C(=O)NC3C(CN(Cc4ccccc4)CC3)(C)C)C)ccc1
0.258567	Brc1cc(c2nc(c(cc2)C(=O)NC3C(CN(Cc4ccccc4)CC3)(C)C)C)ccc1
0.258567	Brc1cc(c2nc(c(cc2)C(=O)NC3C(CN(Cc4ccccc4)CC3)(C)C)C)ccc1
0.258567	Brc1cc(c2nc(c(cc2)C(=O)NC3C(CN(Cc4ccccc4)CC3)(C)C)C)ccc1
0.258567	Brc1cc(c2nc(c(cc2)C(=O)NC3C(CN(Cc4ccccc4)CC3)(C)C)C)ccc1
0.258567	Brc1cc(c2nc(c(cc2)C(=O)NC3C(CN(Cc4ccccc4)CC3)(C)C)C)ccc1
0.258475	Brc1cc(NC=O)c(cc1)CN2CCN(Cc3ccccc3)CC2
0.258475	Brc1cc(NC=O)c(cc1)CN2CCN(Cc3ccccc3)CC2
0.258475	Brc1cc(NC=O)c(cc1)CN2CCN(Cc3ccccc3)CC2
0.258475	Brc1cc(NC=O)c(cc1)CN2CCN(Cc3ccccc3)CC2
0.258475	Brc1cc(NC=O)c(cc1)CN2CCN(Cc3ccccc3)CC2
0.258475	Brc1cc(NC=O)c(cc1)CN2CCN(Cc3ccccc3)CC2
0.258475	Brc1cc(NC=O)c(cc1)CN2CCN(Cc3ccccc3)CC2
0.258475	Brc1cc(NC=O)c(cc1)CN2CCN(Cc3ccccc3)CC2
0.258475	Brc1cc(NC=O)c(cc1)CN2CCN(Cc3ccccc3)CC2
0.258475	Brc1cc(NC=O)c(cc1)CN2CCN(Cc3ccccc3)CC2
0.258389	S1C(c2cc(F)ccc2)=CC=C1C(=O)Nc3cc(NC(=O)C4=C(OC=C4)C)c(F)cc3
0.258389	S1C(c2cc(F)ccc2)=CC=C1C(=O)Nc3cc(NC(=O)C4=C(OC=C4)C)c(F)cc3
0.258389	S1C(c2cc(F)ccc2)=CC=C1C(=O)Nc3cc(NC(=O)C4=C(OC=C4)C)c(F)cc3
0.258389	S1C(c2cc(F)ccc2)=CC=C1C(=O)Nc3cc(NC(=O)C4=C(OC=C4)C)c(F)cc3
0.258389	S1C(c2cc(F)ccc2)=CC=C1C(=O)Nc3cc(NC(=O)C4=C(OC=C4)C)c(F)cc3
0.258389	S1C(c2cc(F)ccc2)=CC=C1C(=O)Nc3cc(NC(=O)C4=C(OC=C4)C)c(F)cc3
0.258389	S1C(c2cc(F)ccc2)=CC=C1C(=O)Nc3cc(NC(=O)C4=C(OC=C4)C)c(F)cc3
0.258389	S1C(c2cc(F)ccc2)=CC=C1C(=O)Nc3cc(NC(=O)C4=C(OC=C4)C)c(F)cc3
0.258389	S1C(c2cc(F)ccc2)=CC=C1C(=O)Nc3cc(NC(=O)C4=C(OC=C4)C)c(F)cc3
0.258389	S1C(c2cc(F)ccc2)=CC=C1C(=O)Nc3cc(NC(=O)C4=C(OC=C4)C)c(F)cc3
0.258303	O=C(Nc1c(OCCN2CCN(CC2)C)cccc1)c3cncc(c3)C4CC4
0.258303	O=C(Nc1c(OCCN2CCN(CC2)C)cccc1)c3cncc(c3)C4CC4
0.258303	O=C(Nc1c(OCCN2CCN(CC2)C)cccc1)c3cncc(c3)C4CC4
0.257951	O=C(OC(C)(C)C)Nc1cc(ccc1)COC(=O)c2cc(c3nc(nnc3)N)ccc2
0.257951	O=C(OC(C)(C)C)Nc1cc(ccc1)COC(=O)c2cc(c3nc(nnc3)N)ccc2
0.257951	O=C(OC(C)(C)C)Nc1cc(ccc1)COC(=O)c2cc(c3nc(nnc3)N)ccc2
0.257951	O=C(OC(C)(C)C)Nc1cc(ccc1)COC(=O)c2cc(c3nc(nnc3)N)ccc2
0.257692	O=C(NC1CC1)c2cc(NC(=O)C3(N)CCC3)c(cc2)C
0.257261	O=C(Nc1c(ccc(c1)C)C)c2c(O)ccc(c2)C
0.257261	O=C(Nc1c(ccc(c1)C)C)c2c(O)ccc(c2)C
0.257261	O=C(Nc1c(ccc(c1)C)C)c2c(O)ccc(c2)C
0.257261	O=C(Nc1c(ccc(c1)C)C)c2c(O)ccc(c2)C
0.257261	O=C(Nc1c(ccc(c1)C)C)c2c(O)ccc(c2)C
0.257261	O=C(Nc1c(ccc(c1)C)C)c2c(O)ccc(c2)C
0.257261	O=C(Nc1c(ccc(c1)C)C)c2c(O)ccc(c2)C
0.257261	O=C(Nc1c(ccc(c1)C)C)c2c(O)ccc(c2)C
0.257261	O=C(Nc1c(ccc(c1)C)C)c2c(O)ccc(c2)C
0.257261	O=C(Nc1c(ccc(c1)C)C)c2c(O)ccc(c2)C
0.256705	O=C(OCC(=O)Nc1ccc(cc1)CC)c2c(ccc(c3ccccc3)c2)C
0.256705	O=C(OCC(=O)Nc1ccc(cc1)CC)c2c(ccc(c3ccccc3)c2)C
0.256705	O=C(OCC(=O)Nc1ccc(cc1)CC)c2c(ccc(c3ccccc3)c2)C
0.256705	O=C(OCC(=O)Nc1ccc(cc1)CC)c2c(ccc(c3ccccc3)c2)C
0.256705	O=C(OCC(=O)Nc1ccc(cc1)CC)c2c(ccc(c3ccccc3)c2)C
0.256705	O=C(OCC(=O)Nc1ccc(cc1)CC)c2c(ccc(c3ccccc3)c2)C
0.256705	O=C(OCC(=O)Nc1ccc(cc1)CC)c2c(ccc(c3ccccc3)c2)C
0.256705	O=C(OCC(=O)Nc1ccc(cc1)CC)c2c(ccc(c3ccccc3)c2)C
0.256705	O=C(OCC(=O)Nc1ccc(cc1)CC)c2c(ccc(c3ccccc3)c2)C
0.256705	O=C(OCC(=O)Nc1ccc(cc1)CC)c2c(ccc(c3ccccc3)c2)C
0.256579	Ic1c(NC(=O)c2cc(NC(=O)OCC3c4c(c5c3cccc5)cccc4)c(cc2)C)cc(Cl)cc1
0.256579	Ic1c(NC(=O)c2cc(NC(=O)OCC3c4c(c5c3cccc5)cccc4)c(cc2)C)cc(Cl)cc1
0.256579	Ic1c(NC(=O)c2cc(NC(=O)OCC3c4c(c5c3cccc5)cccc4)c(cc2)C)cc(Cl)cc1
0.256579	Ic1c(NC(=O)c2cc(NC(=O)OCC3c4c(c5c3cccc5)cccc4)c(cc2)C)cc(Cl)cc1
0.256579	Ic1c(NC(=O)c2cc(NC(=O)OCC3c4c(c5c3cccc5)cccc4)c(cc2)C)cc(Cl)cc1
0.256579	Ic1c(NC(=O)c2cc(NC(=O)OCC3c4c(c5c3cccc5)cccc4)c(cc2)C)cc(Cl)cc1
0.256579	Ic1c(NC(=O)c2cc(NC(=O)OCC3c4c(c5c3cccc5)cccc4)c(cc2)C)cc(Cl)cc1
0.256579	Ic1c(NC(=O)c2cc(NC(=O)OCC3c4c(c5c3cccc5)cccc4)c(cc2)C)cc(Cl)cc1
0.256579	Ic1c(NC(=O)c2cc(NC(=O)OCC3c4c(c5c3cccc5)cccc4)c(cc2)C)cc(Cl)cc1
0.256579	Ic1c(NC(=O)c2cc(NC(=O)OCC3c4c(c5c3cccc5)cccc4)c(cc2)C)cc(Cl)cc1
0.256506	S1C(c2ccncc2)=CC=C1C(=O)Nc3cc(N4CCN(C(C)C)CC4)ccc3
0.256506	S1C(c2ccncc2)=CC=C1C(=O)Nc3cc(N4CCN(C(C)C)CC4)ccc3
0.256506	S1C(c2ccncc2)=CC=C1C(=O)Nc3cc(N4CCN(C(C)C)CC4)ccc3
0.256506	S1C(c2ccncc2)=CC=C1C(=O)Nc3cc(N4CCN(C(C)C)CC4)ccc3
0.256506	S1C(c2ccncc2)=CC=C1C(=O)Nc3cc(N4CCN(C(C)C)CC4)ccc3
0.256506	S1C(c2ccncc2)=CC=C1C(=O)Nc3cc(N4CCN(C(C)C)CC4)ccc3
0.256506	S1C(c2ccncc2)=CC=C1C(=O)Nc3cc(N4CCN(C(C)C)CC4)ccc3
0.256506	S1C(c2ccncc2)=CC=C1C(=O)Nc3cc(N4CCN(C(C)C)CC4)ccc3
0.256506	S1C(c2ccncc2)=CC=C1C(=O)Nc3cc(N4CCN(C(C)C)CC4)ccc3
0.256506	S1C(c2ccncc2)=CC=C1C(=O)Nc3cc(N4CCN(C(C)C)CC4)ccc3
0.256494	Clc1ccc(S(=O)(=O)N(Cc2ccc(cc2)C(=O)Nc3cc(NC(=O)C4=C(OC=C4)C)c(F)cc3)Cc5ccccc5)cc1
0.256494	Clc1ccc(S(=O)(=O)N(Cc2ccc(cc2)C(=O)Nc3cc(NC(=O)C4=C(OC=C4)C)c(F)cc3)Cc5ccccc5)cc1
0.256494	Clc1ccc(S(=O)(=O)N(Cc2ccc(cc2)C(=O)Nc3cc(NC(=O)C4=C(OC=C4)C)c(F)cc3)Cc5ccccc5)cc1
0.256494	Clc1ccc(S(=O)(=O)N(Cc2ccc(cc2)C(=O)Nc3cc(NC(=O)C4=C(OC=C4)C)c(F)cc3)Cc5ccccc5)cc1
0.256494	Clc1ccc(S(=O)(=O)N(Cc2ccc(cc2)C(=O)Nc3cc(NC(=O)C4=C(OC=C4)C)c(F)cc3)Cc5ccccc5)cc1
0.256494	Clc1ccc(S(=O)(=O)N(Cc2ccc(cc2)C(=O)Nc3cc(NC(=O)C4=C(OC=C4)C)c(F)cc3)Cc5ccccc5)cc1
0.256494	Clc1ccc(S(=O)(=O)N(Cc2ccc(cc2)C(=O)Nc3cc(NC(=O)C4=C(OC=C4)C)c(F)cc3)Cc5ccccc5)cc1
0.256494	Clc1ccc(S(=O)(=O)N(Cc2ccc(cc2)C(=O)Nc3cc(NC(=O)C4=C(OC=C4)C)c(F)cc3)Cc5ccccc5)cc1
0.256494	Clc1ccc(S(=O)(=O)N(Cc2ccc(cc2)C(=O)Nc3cc(NC(=O)C4=C(OC=C4)C)c(F)cc3)Cc5ccccc5)cc1
0.256494	Clc1ccc(S(=O)(=O)N(Cc2ccc(cc2)C(=O)Nc3cc(NC(=O)C4=C(OC=C4)C)c(F)cc3)Cc5ccccc5)cc1
0.256303	O=C(Nc1c(ccc(c1)C=O)C)Cc2ccncc2
0.256303	O=C(Nc1c(ccc(c1)C=O)C)Cc2ccncc2
0.256198	O=C(Nc1cc(ccc1)CN2CCN(CC2)C)C3C(C4CC4)C3
0.256198	O=C(Nc1cc(ccc1)CN2CCN(CC2)C)C3C(C4CC4)C3
0.256198	O=C(Nc1cc(ccc1)CN2CCN(CC2)C)C3C(C4CC4)C3
0.256198	O=C(Nc1cc(ccc1)CN2CCN(CC2)C)C3C(C4CC4)C3
0.256198	O=C(Nc1cc(ccc1)CN2CCN(CC2)C)C3C(C4CC4)C3
0.256198	O=C(Nc1cc(ccc1)CN2CCN(CC2)C)C3C(C4CC4)C3
0.256198	O=C(Nc1cc(ccc1)CN2CCN(CC2)C)C3C(C4CC4)C3
0.256055	Brc1c(Oc2ncccc2C(=O)Nc3cc(c(cc3)C)CC)cccc1
0.256055	Brc1c(Oc2ncccc2C(=O)Nc3cc(c(cc3)C)CC)cccc1
0.256055	Brc1c(Oc2ncccc2C(=O)Nc3cc(c(cc3)C)CC)cccc1
0.256055	Brc1c(Oc2ncccc2C(=O)Nc3cc(c(cc3)C)CC)cccc1
0.256055	Brc1c(Oc2ncccc2C(=O)Nc3cc(c(cc3)C)CC)cccc1
0.256055	Brc1c(Oc2ncccc2C(=O)Nc3cc(c(cc3)C)CC)cccc1
0.256055	Brc1c(Oc2ncccc2C(=O)Nc3cc(c(cc3)C)CC)cccc1
0.256	FC(F)(F)c1cncc(NC(=O)c2cc(c(cc2)CC)CC)c1
0.256	FC(F)(F)c1cncc(NC(=O)c2cc(c(cc2)CC)CC)c1
0.255663	Brc1c(S(=O)(=O)Nc2ccc(cc2)C(=O)NC=3SC=C(N3)c4cc(Cl)ccc4)cc(Br)cc1
0.255663	Brc1c(S(=O)(=O)Nc2ccc(cc2)C(=O)NC=3SC=C(N3)c4cc(Cl)ccc4)cc(Br)cc1
0.255663	Brc1c(S(=O)(=O)Nc2ccc(cc2)C(=O)NC=3SC=C(N3)c4cc(Cl)ccc4)cc(Br)cc1
0.255663	Brc1c(S(=O)(=O)Nc2ccc(cc2)C(=O)NC=3SC=C(N3)c4cc(Cl)ccc4)cc(Br)cc1
0.255663	Brc1c(S(=O)(=O)Nc2ccc(cc2)C(=O)NC=3SC=C(N3)c4cc(Cl)ccc4)cc(Br)cc1
0.255663	Brc1c(S(=O)(=O)Nc2ccc(cc2)C(=O)NC=3SC=C(N3)c4cc(Cl)ccc4)cc(Br)cc1
0.255663	Brc1c(S(=O)(=O)Nc2ccc(cc2)C(=O)NC=3SC=C(N3)c4cc(Cl)ccc4)cc(Br)cc1
0.255663	Brc1c(S(=O)(=O)Nc2ccc(cc2)C(=O)NC=3SC=C(N3)c4cc(Cl)ccc4)cc(Br)cc1
0.255663	Brc1c(S(=O)(=O)Nc2ccc(cc2)C(=O)NC=3SC=C(N3)c4cc(Cl)ccc4)cc(Br)cc1
0.255663	Brc1c(S(=O)(=O)Nc2ccc(cc2)C(=O)NC=3SC=C(N3)c4cc(Cl)ccc4)cc(Br)cc1
0.254826	O=C(Nc1cnc(OC(C)C)nc1)c2ccc(Nc3c(cccc3)C(C)(C)C)cc2
0.254826	O=C(Nc1cnc(OC(C)C)nc1)c2ccc(Nc3c(cccc3)C(C)(C)C)cc2
0.254826	O=C(Nc1cnc(OC(C)C)nc1)c2ccc(Nc3c(cccc3)C(C)(C)C)cc2
0.254826	O=C(Nc1cnc(OC(C)C)nc1)c2ccc(Nc3c(cccc3)C(C)(C)C)cc2
0.254826	O=C(Nc1cnc(OC(C)C)nc1)c2ccc(Nc3c(cccc3)C(C)(C)C)cc2
0.254826	O=C(Nc1cnc(OC(C)C)nc1)c2ccc(Nc3c(cccc3)C(C)(C)C)cc2
0.254826	O=C(Nc1cnc(OC(C)C)nc1)c2ccc(Nc3c(cccc3)C(C)(C)C)cc2
0.254826	O=C(Nc1cnc(OC(C)C)nc1)c2ccc(Nc3c(cccc3)C(C)(C)C)cc2
0.254826	O=C(Nc1cnc(OC(C)C)nc1)c2ccc(Nc3c(cccc3)C(C)(C)C)cc2
0.254826	O=C(Nc1cnc(OC(C)C)nc1)c2ccc(Nc3c(cccc3)C(C)(C)C)cc2
0.254682	O=C(Nc1c(cccc1)C=2N=NNN2)c3ncc(cc3)COC
0.254545	Clc1c(c(NC(=O)CNc2c(ccc(c2)C(=O)NC3CC3)C)ccc1)C
0.254545	Clc1c(c(NC(=O)CNc2c(ccc(c2)C(=O)NC3CC3)C)ccc1)C
0.254545	Clc1c(c(NC(=O)CNc2c(ccc(c2)C(=O)NC3CC3)C)ccc1)C
0.254545	Clc1c(c(NC(=O)CNc2c(ccc(c2)C(=O)NC3CC3)C)ccc1)C
0.254545	Clc1c(c(NC(=O)CNc2c(ccc(c2)C(=O)NC3CC3)C)ccc1)C
0.254545	Clc1c(c(NC(=O)CNc2c(ccc(c2)C(=O)NC3CC3)C)ccc1)C
0.254545	Clc1c(c(NC(=O)CNc2c(ccc(c2)C(=O)NC3CC3)C)ccc1)C
0.254545	Clc1c(c(NC(=O)CNc2c(ccc(c2)C(=O)NC3CC3)C)ccc1)C
0.254417	FC(F)(F)c1ccc(cc1)C(N2CCCC2)CNC(=O)c3cc(NC(=O)C)c(cc3)C
0.254417	FC(F)(F)c1ccc(cc1)C(N2CCCC2)CNC(=O)c3cc(NC(=O)C)c(cc3)C
0.254417	FC(F)(F)c1ccc(cc1)C(N2CCCC2)CNC(=O)c3cc(NC(=O)C)c(cc3)C
0.254417	FC(F)(F)c1ccc(cc1)C(N2CCCC2)CNC(=O)c3cc(NC(=O)C)c(cc3)C
0.254417	FC(F)(F)c1ccc(cc1)C(N2CCCC2)CNC(=O)c3cc(NC(=O)C)c(cc3)C
0.254417	FC(F)(F)c1ccc(cc1)C(N2CCCC2)CNC(=O)c3cc(NC(=O)C)c(cc3)C
0.254417	FC(F)(F)c1ccc(cc1)C(N2CCCC2)CNC(=O)c3cc(NC(=O)C)c(cc3)C
0.254417	FC(F)(F)c1ccc(cc1)C(N2CCCC2)CNC(=O)c3cc(NC(=O)C)c(cc3)C
0.254417	FC(F)(F)c1ccc(cc1)C(N2CCCC2)CNC(=O)c3cc(NC(=O)C)c(cc3)C
0.254417	FC(F)(F)c1ccc(cc1)C(N2CCCC2)CNC(=O)c3cc(NC(=O)C)c(cc3)C
0.253968	O=C(Nc1ccncc1)c2ccc(cc2)CNC(=O)c3cc(Oc4ccccc4)ncc3
0.253968	O=C(Nc1ccncc1)c2ccc(cc2)CNC(=O)c3cc(Oc4ccccc4)ncc3
0.253968	O=C(Nc1ccncc1)c2ccc(cc2)CNC(=O)c3cc(Oc4ccccc4)ncc3
0.253968	O=C(Nc1ccncc1)c2ccc(cc2)CNC(=O)c3cc(Oc4ccccc4)ncc3
0.253968	O=C(Nc1ccncc1)c2ccc(cc2)CNC(=O)c3cc(Oc4ccccc4)ncc3
0.253968	O=C(Nc1ccncc1)c2ccc(cc2)CNC(=O)c3cc(Oc4ccccc4)ncc3
0.253968	O=C(Nc1ccncc1)c2ccc(cc2)CNC(=O)c3cc(Oc4ccccc4)ncc3
0.253968	O=C(Nc1ccncc1)c2ccc(cc2)CNC(=O)c3cc(Oc4ccccc4)ncc3
0.253968	O=C(Nc1ccncc1)c2ccc(cc2)CNC(=O)c3cc(Oc4ccccc4)ncc3
0.253968	O=C(Nc1ccncc1)c2ccc(cc2)CNC(=O)c3cc(Oc4ccccc4)ncc3
0.253968	Brc1cc(c2nc(c(cc2)C(=O)N3CCC(C(=O)Nc4ncc(cc4)C)CC3)C)ccc1
0.253968	Brc1cc(c2nc(c(cc2)C(=O)N3CCC(C(=O)Nc4ncc(cc4)C)CC3)C)ccc1
0.253968	Brc1cc(c2nc(c(cc2)C(=O)N3CCC(C(=O)Nc4ncc(cc4)C)CC3)C)ccc1
0.253968	Brc1cc(c2nc(c(cc2)C(=O)N3CCC(C(=O)Nc4ncc(cc4)C)CC3)C)ccc1
0.253968	Brc1cc(c2nc(c(cc2)C(=O)N3CCC(C(=O)Nc4ncc(cc4)C)CC3)C)ccc1
0.253968	Brc1cc(c2nc(c(cc2)C(=O)N3CCC(C(=O)Nc4ncc(cc4)C)CC3)C)ccc1
0.253968	Brc1cc(c2nc(c(cc2)C(=O)N3CCC(C(=O)Nc4ncc(cc4)C)CC3)C)ccc1
0.253968	Brc1cc(c2nc(c(cc2)C(=O)N3CCC(C(=O)Nc4ncc(cc4)C)CC3)C)ccc1
0.253968	Brc1cc(c2nc(c(cc2)C(=O)N3CCC(C(=O)Nc4ncc(cc4)C)CC3)C)ccc1
0.253968	Brc1cc(c2nc(c(cc2)C(=O)N3CCC(C(=O)Nc4ncc(cc4)C)CC3)C)ccc1
0.253394	FC(F)(F)c1cc(NC(=O)c2ccc(cc2)C)ccc1
0.252964	O=C(Nc1cc(nc(c1)C)C)c2c(NC(=O)c3ccc(OC)cc3)cccc2
0.252964	O=C(Nc1cc(nc(c1)C)C)c2c(NC(=O)c3ccc(OC)cc3)cccc2
0.252964	O=C(Nc1cc(nc(c1)C)C)c2c(NC(=O)c3ccc(OC)cc3)cccc2
0.252964	O=C(Nc1cc(nc(c1)C)C)c2c(NC(=O)c3ccc(OC)cc3)cccc2
0.252964	O=C(Nc1cc(nc(c1)C)C)c2c(NC(=O)c3ccc(OC)cc3)cccc2
0.252964	O=C(Nc1cc(nc(c1)C)C)c2c(NC(=O)c3ccc(OC)cc3)cccc2
0.252964	O=C(Nc1cc(nc(c1)C)C)c2c(NC(=O)c3ccc(OC)cc3)cccc2
0.252964	O=C(Nc1cc(nc(c1)C)C)c2c(NC(=O)c3ccc(OC)cc3)cccc2
0.252964	O=C(Nc1cc(nc(c1)C)C)c2c(NC(=O)c3ccc(OC)cc3)cccc2
0.252964	O=C(Nc1cc(nc(c1)C)C)c2c(NC(=O)c3ccc(OC)cc3)cccc2
0.252874	Fc1c(NC(=O)C)cc(NC(=O)c2nccc(C#C)c2)cc1
0.252874	Fc1c(NC(=O)C)cc(NC(=O)c2nccc(C#C)c2)cc1
0.252874	Fc1c(NC(=O)C)cc(NC(=O)c2nccc(C#C)c2)cc1
0.252874	Fc1c(NC(=O)C)cc(NC(=O)c2nccc(C#C)c2)cc1
0.252874	Fc1c(NC(=O)C)cc(NC(=O)c2nccc(C#C)c2)cc1
0.252874	Fc1c(NC(=O)C)cc(NC(=O)c2nccc(C#C)c2)cc1
0.252874	Fc1c(NC(=O)C)cc(NC(=O)c2nccc(C#C)c2)cc1
0.252874	Fc1c(NC(=O)C)cc(NC(=O)c2nccc(C#C)c2)cc1
0.252874	Fc1c(NC(=O)C)cc(NC(=O)c2nccc(C#C)c2)cc1
0.252874	Fc1c(NC(=O)C)cc(NC(=O)c2nccc(C#C)c2)cc1
0.25283	Clc1cc(ccc1)C=2N=C(SC2)NC(=O)c3cc(F)ncc3
0.25283	Clc1cc(ccc1)C=2N=C(SC2)NC(=O)c3cc(F)ncc3
0.25283	Clc1cc(ccc1)C=2N=C(SC2)NC(=O)c3cc(F)ncc3
0.25283	Clc1cc(ccc1)C=2N=C(SC2)NC(=O)c3cc(F)ncc3
0.25283	Clc1cc(ccc1)C=2N=C(SC2)NC(=O)c3cc(F)ncc3
0.25283	Clc1cc(ccc1)C=2N=C(SC2)NC(=O)c3cc(F)ncc3
0.25283	Clc1cc(ccc1)C=2N=C(SC2)NC(=O)c3cc(F)ncc3
0.25283	Clc1cc(ccc1)C=2N=C(SC2)NC(=O)c3cc(F)ncc3
0.25283	Clc1cc(ccc1)C=2N=C(SC2)NC(=O)c3cc(F)ncc3
0.25283	Clc1cc(ccc1)C=2N=C(SC2)NC(=O)c3cc(F)ncc3
0.25283	O=C(Nc1cnc(OCCCC)cc1)c2ccc(cc2)C=3ON=C(N3)C
0.25283	O=C(Nc1cnc(OCCCC)cc1)c2ccc(cc2)C=3ON=C(N3)C
0.25283	O=C(Nc1cnc(OCCCC)cc1)c2ccc(cc2)C=3ON=C(N3)C
0.25283	O=C(Nc1cnc(OCCCC)cc1)c2ccc(cc2)C=3ON=C(N3)C
0.25283	O=C(Nc1cnc(OCCCC)cc1)c2ccc(cc2)C=3ON=C(N3)C
0.25283	O=C(Nc1cnc(OCCCC)cc1)c2ccc(cc2)C=3ON=C(N3)C
0.25283	O=C(Nc1cnc(OCCCC)cc1)c2ccc(cc2)C=3ON=C(N3)C
0.25283	O=C(Nc1cnc(OCCCC)cc1)c2ccc(cc2)C=3ON=C(N3)C
0.25283	O=C(Nc1cnc(OCCCC)cc1)c2ccc(cc2)C=3ON=C(N3)C
0.25283	O=C(Nc1cnc(OCCCC)cc1)c2ccc(cc2)C=3ON=C(N3)C
0.252788	FC(F)Oc1cc(ccc1)CCC(=O)Nc2c(ccc(NC(=O)C3CC3)c2)C
0.252788	FC(F)Oc1cc(ccc1)CCC(=O)Nc2c(ccc(NC(=O)C3CC3)c2)C
0.252788	FC(F)Oc1cc(ccc1)CCC(=O)Nc2c(ccc(NC(=O)C3CC3)c2)C
0.252788	FC(F)Oc1cc(ccc1)CCC(=O)Nc2c(ccc(NC(=O)C3CC3)c2)C
0.252788	FC(F)Oc1cc(ccc1)CCC(=O)Nc2c(ccc(NC(=O)C3CC3)c2)C
0.252669	Brc1c(OCC(=O)Nc2c(OC)ccc(c2)CN3CCN(CC3)C)ccc(c1)C=O
0.252669	Brc1c(OCC(=O)Nc2c(OC)ccc(c2)CN3CCN(CC3)C)ccc(c1)C=O
0.252669	Brc1c(OCC(=O)Nc2c(OC)ccc(c2)CN3CCN(CC3)C)ccc(c1)C=O
0.252669	Brc1c(OCC(=O)Nc2c(OC)ccc(c2)CN3CCN(CC3)C)ccc(c1)C=O
0.252669	Brc1c(OCC(=O)Nc2c(OC)ccc(c2)CN3CCN(CC3)C)ccc(c1)C=O
0.252669	Brc1c(OCC(=O)Nc2c(OC)ccc(c2)CN3CCN(CC3)C)ccc(c1)C=O
0.252669	Brc1c(OCC(=O)Nc2c(OC)ccc(c2)CN3CCN(CC3)C)ccc(c1)C=O
0.252669	Brc1c(OCC(=O)Nc2c(OC)ccc(c2)CN3CCN(CC3)C)ccc(c1)C=O
0.252669	Brc1c(OCC(=O)Nc2c(OC)ccc(c2)CN3CCN(CC3)C)ccc(c1)C=O
0.252669	Brc1c(OCC(=O)Nc2c(OC)ccc(c2)CN3CCN(CC3)C)ccc(c1)C=O
0.252595	S(=O)(=O)(Nc1ccc(cc1)C(=O)Nc2cc(NC(=O)c3cc4OCOc4cc3)ccc2)c5c(ccc(c5)C)C
0.252595	S(=O)(=O)(Nc1ccc(cc1)C(=O)Nc2cc(NC(=O)c3cc4OCOc4cc3)ccc2)c5c(ccc(c5)C)C
0.252595	S(=O)(=O)(Nc1ccc(cc1)C(=O)Nc2cc(NC(=O)c3cc4OCOc4cc3)ccc2)c5c(ccc(c5)C)C
0.252595	S(=O)(=O)(Nc1ccc(cc1)C(=O)Nc2cc(NC(=O)c3cc4OCOc4cc3)ccc2)c5c(ccc(c5)C)C
0.252595	S(=O)(=O)(Nc1ccc(cc1)C(=O)Nc2cc(NC(=O)c3cc4OCOc4cc3)ccc2)c5c(ccc(c5)C)C
0.252595	S(=O)(=O)(Nc1ccc(cc1)C(=O)Nc2cc(NC(=O)c3cc4OCOc4cc3)ccc2)c5c(ccc(c5)C)C
0.25256	Fc1c(NC(=O)c2cc3c(cc2)CCN(C(=O)OC(C)(C)C)CC3)ccc(c4ccccc4)c1
0.25256	Fc1c(NC(=O)c2cc3c(cc2)CCN(C(=O)OC(C)(C)C)CC3)ccc(c4ccccc4)c1
0.25256	Fc1c(NC(=O)c2cc3c(cc2)CCN(C(=O)OC(C)(C)C)CC3)ccc(c4ccccc4)c1
0.25256	Fc1c(NC(=O)c2cc3c(cc2)CCN(C(=O)OC(C)(C)C)CC3)ccc(c4ccccc4)c1
0.25256	Fc1c(NC(=O)c2cc3c(cc2)CCN(C(=O)OC(C)(C)C)CC3)ccc(c4ccccc4)c1
0.252525	Fc1c(O)c(O)ccc1c2c(ccc(c2)C(=O)Nc3cc(ccc3)C(F)(F)F)C
0.252525	Fc1c(O)c(O)ccc1c2c(ccc(c2)C(=O)Nc3cc(ccc3)C(F)(F)F)C
0.252525	Fc1c(O)c(O)ccc1c2c(ccc(c2)C(=O)Nc3cc(ccc3)C(F)(F)F)C
0.252525	Fc1c(O)c(O)ccc1c2c(ccc(c2)C(=O)Nc3cc(ccc3)C(F)(F)F)C
0.252525	Fc1c(O)c(O)ccc1c2c(ccc(c2)C(=O)Nc3cc(ccc3)C(F)(F)F)C
0.252525	Fc1c(O)c(O)ccc1c2c(ccc(c2)C(=O)Nc3cc(ccc3)C(F)(F)F)C
0.252525	Fc1c(O)c(O)ccc1c2c(ccc(c2)C(=O)Nc3cc(ccc3)C(F)(F)F)C
0.252525	Fc1c(O)c(O)ccc1c2c(ccc(c2)C(=O)Nc3cc(ccc3)C(F)(F)F)C
0.252525	Fc1c(O)c(O)ccc1c2c(ccc(c2)C(=O)Nc3cc(ccc3)C(F)(F)F)C
0.252525	Fc1c(O)c(O)ccc1c2c(ccc(c2)C(=O)Nc3cc(ccc3)C(F)(F)F)C
0.252366	O=C(Nc1cc(c(cc1)C)C(=O)c2ccccc2)C3=NN(c4cc(ccc4)C)C(c5ccc(c6ccccc6)cc5)=C3
0.252336	Clc1ccc(N2C(SCC(=O)Nc3c(cccc3)CN4CCOCC4)=NN=C2c5cnccc5)cc1
0.252226	Clc1ccc(N2C(SCC(=O)NNC(=O)c3ccc(S(=O)(=O)N4CCN(Cc5ccccc5)CC4)cc3)=NN=C2c6cnccc6)cc1
0.252033	Brc1cc(OC)c(NC(=O)c2ccc(cc2)CSCC)cc1
0.252033	Brc1cc(OC)c(NC(=O)c2ccc(cc2)CSCC)cc1
0.252033	Brc1cc(OC)c(NC(=O)c2ccc(cc2)CSCC)cc1
0.252033	Brc1cc(OC)c(NC(=O)c2ccc(cc2)CSCC)cc1
0.252033	Brc1cc(OC)c(NC(=O)c2ccc(cc2)CSCC)cc1
0.252033	Brc1cc(OC)c(NC(=O)c2ccc(cc2)CSCC)cc1
0.252033	Brc1cc(OC)c(NC(=O)c2ccc(cc2)CSCC)cc1
0.252033	O=C(N1CCN(Cc2ccncc2)CC1)Nc3cnc(OC)cc3
0.252033	O=C(N1CCN(Cc2ccncc2)CC1)Nc3cnc(OC)cc3
0.252033	O=C(N1CCN(Cc2ccncc2)CC1)Nc3cnc(OC)cc3
0.252033	O=C(N1CCN(Cc2ccncc2)CC1)Nc3cnc(OC)cc3
0.251969	Fc1cc(NC(=O)c2ccc(cc2)CCC(F)(F)F)c(N(C)C)cc1
0.251969	Fc1cc(NC(=O)c2ccc(cc2)CCC(F)(F)F)c(N(C)C)cc1
0.251969	Fc1cc(NC(=O)c2ccc(cc2)CCC(F)(F)F)c(N(C)C)cc1
0.251969	Fc1cc(NC(=O)c2ccc(cc2)CCC(F)(F)F)c(N(C)C)cc1
0.251969	Fc1cc(NC(=O)c2ccc(cc2)CCC(F)(F)F)c(N(C)C)cc1
0.251969	Fc1cc(NC(=O)c2ccc(cc2)CCC(F)(F)F)c(N(C)C)cc1
0.251969	Fc1cc(NC(=O)c2ccc(cc2)CCC(F)(F)F)c(N(C)C)cc1
0.251969	Fc1cc(NC(=O)c2ccc(cc2)CCC(F)(F)F)c(N(C)C)cc1
0.251969	Fc1cc(NC(=O)c2ccc(cc2)CCC(F)(F)F)c(N(C)C)cc1
0.251969	Fc1cc(NC(=O)c2ccc(cc2)CCC(F)(F)F)c(N(C)C)cc1
0.251852	Brc1cc(OC)c(NC(=O)C=2NN=C(c3ccccc3)C2)cc1
0.251701	O=C(OC(C)C)NCc1ccc(NC(=O)C(=O)Nc2c(OC)ccc(c2)C(=O)N3CCN(CC3)C)cc1
0.251701	O=C(OC(C)C)NCc1ccc(NC(=O)C(=O)Nc2c(OC)ccc(c2)C(=O)N3CCN(CC3)C)cc1
0.251701	O=C(OC(C)C)NCc1ccc(NC(=O)C(=O)Nc2c(OC)ccc(c2)C(=O)N3CCN(CC3)C)cc1
0.251701	O=C(OC(C)C)NCc1ccc(NC(=O)C(=O)Nc2c(OC)ccc(c2)C(=O)N3CCN(CC3)C)cc1
0.251701	O=C(OC(C)C)NCc1ccc(NC(=O)C(=O)Nc2c(OC)ccc(c2)C(=O)N3CCN(CC3)C)cc1
0.251701	O=C(OC(C)C)NCc1ccc(NC(=O)C(=O)Nc2c(OC)ccc(c2)C(=O)N3CCN(CC3)C)cc1
0.251701	O=C(OC(C)C)NCc1ccc(NC(=O)C(=O)Nc2c(OC)ccc(c2)C(=O)N3CCN(CC3)C)cc1
0.251701	O=C(OC(C)C)NCc1ccc(NC(=O)C(=O)Nc2c(OC)ccc(c2)C(=O)N3CCN(CC3)C)cc1
0.251701	O=C(OC(C)C)NCc1ccc(NC(=O)C(=O)Nc2c(OC)ccc(c2)C(=O)N3CCN(CC3)C)cc1
0.251701	O=C(OC(C)C)NCc1ccc(NC(=O)C(=O)Nc2c(OC)ccc(c2)C(=O)N3CCN(CC3)C)cc1
0.251012	O=C(Nc1cnc(nc1)c2ccccc2)C=3NC(=CC3)CCC
0.251012	O=C(Nc1cnc(nc1)c2ccccc2)C=3NC(=CC3)CCC
0.250996	O=C(Nc1nccc(c1)C2COCC2)c3ccc(cc3)C(=O)Nc4ccccc4
0.250996	O=C(Nc1nccc(c1)C2COCC2)c3ccc(cc3)C(=O)Nc4ccccc4
0.250996	O=C(Nc1nccc(c1)C2COCC2)c3ccc(cc3)C(=O)Nc4ccccc4
0.250996	O=C(Nc1nccc(c1)C2COCC2)c3ccc(cc3)C(=O)Nc4ccccc4
0.250996	O=C(Nc1nccc(c1)C2COCC2)c3ccc(cc3)C(=O)Nc4ccccc4
0.250996	O=C(Nc1nccc(c1)C2COCC2)c3ccc(cc3)C(=O)Nc4ccccc4
0.250996	O=C(Nc1nccc(c1)C2COCC2)c3ccc(cc3)C(=O)Nc4ccccc4
0.250996	O=C(Nc1nccc(c1)C2COCC2)c3ccc(cc3)C(=O)Nc4ccccc4
0.250996	O=C(Nc1nccc(c1)C2COCC2)c3ccc(cc3)C(=O)Nc4ccccc4
0.250996	O=C(Nc1nccc(c1)C2COCC2)c3ccc(cc3)C(=O)Nc4ccccc4
0.250965	Ic1c(NC(=O)c2cc(NC(=O)NCC(C)(C)C)ccc2)cc(Cl)cc1
0.250965	Ic1c(NC(=O)c2cc(NC(=O)NCC(C)(C)C)ccc2)cc(Cl)cc1
0.250965	Ic1c(NC(=O)c2cc(NC(=O)NCC(C)(C)C)ccc2)cc(Cl)cc1
0.250965	Ic1c(NC(=O)c2cc(NC(=O)NCC(C)(C)C)ccc2)cc(Cl)cc1
0.250965	Ic1c(NC(=O)c2cc(NC(=O)NCC(C)(C)C)ccc2)cc(Cl)cc1
0.250965	Ic1c(NC(=O)c2cc(NC(=O)NCC(C)(C)C)ccc2)cc(Cl)cc1
0.250965	Ic1c(NC(=O)c2cc(NC(=O)NCC(C)(C)C)ccc2)cc(Cl)cc1
0.250965	Ic1c(NC(=O)c2cc(NC(=O)NCC(C)(C)C)ccc2)cc(Cl)cc1
0.25	S(=O)(=O)(Nc1c(ccc(c1)C(=O)NC(c2ccncc2)(C)C)C)C
0.25	S(=O)(=O)(Nc1c(ccc(c1)C(=O)NC(c2ccncc2)(C)C)C)C
0.25	S(=O)(=O)(Nc1c(ccc(c1)C(=O)NC(c2ccncc2)(C)C)C)C
0.25	P(=O)(c1ncccc1NC(=O)c2cc(OC)c(OCc3cnccc3)cc2)(C)C
0.25	P(=O)(c1ncccc1NC(=O)c2cc(OC)c(OCc3cnccc3)cc2)(C)C
0.25	P(=O)(c1ncccc1NC(=O)c2cc(OC)c(OCc3cnccc3)cc2)(C)C
0.25	P(=O)(c1ncccc1NC(=O)c2cc(OC)c(OCc3cnccc3)cc2)(C)C
0.25	P(=O)(c1ncccc1NC(=O)c2cc(OC)c(OCc3cnccc3)cc2)(C)C
0.25	O=C(Nc1c(N2CCN(CC2)CCc3ccncc3)cccc1)c4nccc(N(C)C)c4
0.25	O=C(Nc1c(N2CCN(CC2)CCc3ccncc3)cccc1)c4nccc(N(C)C)c4
0.25	O=C(Nc1c(N2CCN(CC2)CCc3ccncc3)cccc1)c4nccc(N(C)C)c4
0.25	O=C(Nc1c(N2CCN(CC2)CCc3ccncc3)cccc1)c4nccc(N(C)C)c4
0.25	O=C(Nc1c(N2CCN(CC2)CCc3ccncc3)cccc1)c4nccc(N(C)C)c4
0.25	Brc1cc(ccc1)C(=O)Nc2ccc(cc2)C=3ON=CN3
0.25	S(=O)(=O)(Nc1c(ccc(c1)C(=O)NC(c2ccncc2)(C)C)C)C
0.25	S(=O)(=O)(Nc1c(ccc(c1)C(=O)NC(c2ccncc2)(C)C)C)C
0.25	S(=O)(=O)(Nc1c(ccc(c1)C(=O)NC(c2ccncc2)(C)C)C)C
0.249123	S(=O)(=O)(Nc1ccc(F)cc1)c2c(ccc(c2)C(=O)Nc3cnc(OC(C)C)nc3)C
0.249123	S(=O)(=O)(Nc1ccc(F)cc1)c2c(ccc(c2)C(=O)Nc3cnc(OC(C)C)nc3)C
0.249123	S(=O)(=O)(Nc1ccc(F)cc1)c2c(ccc(c2)C(=O)Nc3cnc(OC(C)C)nc3)C
0.249123	S(=O)(=O)(Nc1ccc(F)cc1)c2c(ccc(c2)C(=O)Nc3cnc(OC(C)C)nc3)C
0.249123	S(=O)(=O)(Nc1ccc(F)cc1)c2c(ccc(c2)C(=O)Nc3cnc(OC(C)C)nc3)C
0.249123	S(=O)(=O)(Nc1ccc(F)cc1)c2c(ccc(c2)C(=O)Nc3cnc(OC(C)C)nc3)C
0.249123	S(=O)(=O)(Nc1ccc(F)cc1)c2c(ccc(c2)C(=O)Nc3cnc(OC(C)C)nc3)C
0.249123	S(=O)(=O)(Nc1ccc(F)cc1)c2c(ccc(c2)C(=O)Nc3cnc(OC(C)C)nc3)C
0.249123	S(=O)(=O)(Nc1ccc(F)cc1)c2c(ccc(c2)C(=O)Nc3cnc(OC(C)C)nc3)C
0.249123	S(=O)(=O)(Nc1ccc(F)cc1)c2c(ccc(c2)C(=O)Nc3cnc(OC(C)C)nc3)C
0.249097	O=C(Nc1cc(ccc1)C2=NOC(=N2)C3=NOC(c4cnccc4)=C3)C5CC5
0.249097	O=C(Nc1cc(ccc1)C2=NOC(=N2)C3=NOC(c4cnccc4)=C3)C5CC5
0.249097	O=C(Nc1cc(ccc1)C2=NOC(=N2)C3=NOC(c4cnccc4)=C3)C5CC5
0.249097	O=C(Nc1cc(ccc1)C2=NOC(=N2)C3=NOC(c4cnccc4)=C3)C5CC5
0.249097	O=C(Nc1cc(ccc1)C2=NOC(=N2)C3=NOC(c4cnccc4)=C3)C5CC5
0.249097	O=C(Nc1cc(ccc1)C2=NOC(=N2)C3=NOC(c4cnccc4)=C3)C5CC5
0.249097	O=C(Nc1cc(ccc1)C2=NOC(=N2)C3=NOC(c4cnccc4)=C3)C5CC5
0.249097	O=C(Nc1cc(ccc1)C2=NOC(=N2)C3=NOC(c4cnccc4)=C3)C5CC5
0.249097	O=C(Nc1cc(ccc1)C2=NOC(=N2)C3=NOC(c4cnccc4)=C3)C5CC5
0.249097	O=C(Nc1cc(ccc1)C2=NOC(=N2)C3=NOC(c4cnccc4)=C3)C5CC5
0.249097	S1C(C(=O)Nc2cc(ccc2)C=3ON=C(N3)c4cc(F)ncc4)=CC=C1
0.249097	S1C(C(=O)Nc2cc(ccc2)C=3ON=C(N3)c4cc(F)ncc4)=CC=C1
0.249097	S1C(C(=O)Nc2cc(ccc2)C=3ON=C(N3)c4cc(F)ncc4)=CC=C1
0.249097	S1C(C(=O)Nc2cc(ccc2)C=3ON=C(N3)c4cc(F)ncc4)=CC=C1
0.249097	S1C(C(=O)Nc2cc(ccc2)C=3ON=C(N3)c4cc(F)ncc4)=CC=C1
0.249097	S1C(C(=O)Nc2cc(ccc2)C=3ON=C(N3)c4cc(F)ncc4)=CC=C1
0.249097	S1C(C(=O)Nc2cc(ccc2)C=3ON=C(N3)c4cc(F)ncc4)=CC=C1
0.249097	S1C(C(=O)Nc2cc(ccc2)C=3ON=C(N3)c4cc(F)ncc4)=CC=C1
0.249097	S1C(C(=O)Nc2cc(ccc2)C=3ON=C(N3)c4cc(F)ncc4)=CC=C1
0.249097	S1C(C(=O)Nc2cc(ccc2)C=3ON=C(N3)c4cc(F)ncc4)=CC=C1
0.249027	O=C(Nc1ncc(cc1)C2=Nc3c(N2)cccc3)c4ccc(N)cc4
0.249027	Clc1cc(ccc1)C(=O)Nc2c(F)cc(NC(=O)CCOC)cc2
0.24898	ClCC(=O)Nc1cc(NC(=O)c2cc3OCOc3cc2)ccc1
0.24898	ClCC(=O)Nc1cc(NC(=O)c2cc3OCOc3cc2)ccc1
0.24898	ClCC(=O)Nc1cc(NC(=O)c2cc3OCOc3cc2)ccc1
0.24898	ClCC(=O)Nc1cc(NC(=O)c2cc3OCOc3cc2)ccc1
0.24898	ClCC(=O)Nc1cc(NC(=O)c2cc3OCOc3cc2)ccc1
0.24898	ClCC(=O)Nc1cc(NC(=O)c2cc3OCOc3cc2)ccc1
0.248963	O=C(Nc1c(ccc(c1)C)C)NCCCCCN2CCCC2
0.248963	O=C(Nc1c(ccc(c1)C)C)NCCCCCN2CCCC2
0.248963	O=C(Nc1c(ccc(c1)C)C)NCCCCCN2CCCC2
0.248963	O=C(Nc1c(ccc(c1)C)C)NCCCCCN2CCCC2
0.248963	O=C(Nc1c(ccc(c1)C)C)NCCCCCN2CCCC2
0.248963	O=C(Nc1c(ccc(c1)C)C)NCCCCCN2CCCC2
0.248963	O=C(Nc1c(ccc(c1)C)C)NCCCCCN2CCCC2
0.248963	O=C(Nc1c(ccc(c1)C)C)NCCCCCN2CCCC2
0.248963	O=C(Nc1c(ccc(c1)C)C)NCCCCCN2CCCC2
0.248963	O=C(Nc1c(ccc(c1)C)C)NCCCCCN2CCCC2
0.248447	O=C(Nc1ccc(cc1)CN2CCN(C(=O)C)CC2)c3cc4N=CN(c4cc3)c5cc(ccc5)C
0.248447	O=C(Nc1ccc(cc1)CN2CCN(C(=O)C)CC2)c3cc4N=CN(c4cc3)c5cc(ccc5)C
0.248447	O=C(Nc1ccc(cc1)CN2CCN(C(=O)C)CC2)c3cc4N=CN(c4cc3)c5cc(ccc5)C
0.248447	O=C(Nc1ccc(cc1)CN2CCN(C(=O)C)CC2)c3cc4N=CN(c4cc3)c5cc(ccc5)C
0.248447	O=C(Nc1ccc(cc1)CN2CCN(C(=O)C)CC2)c3cc4N=CN(c4cc3)c5cc(ccc5)C
0.248447	O=C(Nc1ccc(cc1)CN2CCN(C(=O)C)CC2)c3cc4N=CN(c4cc3)c5cc(ccc5)C
0.248447	O=C(Nc1ccc(cc1)CN2CCN(C(=O)C)CC2)c3cc4N=CN(c4cc3)c5cc(ccc5)C
0.248447	O=C(Nc1ccc(cc1)CN2CCN(C(=O)C)CC2)c3cc4N=CN(c4cc3)c5cc(ccc5)C
0.248447	O=C(Nc1ccc(cc1)CN2CCN(C(=O)C)CC2)c3cc4N=CN(c4cc3)c5cc(ccc5)C
0.248447	O=C(Nc1ccc(cc1)CN2CCN(C(=O)C)CC2)c3cc4N=CN(c4cc3)c5cc(ccc5)C
0.248408	O=C(Nc1cc(NC(=O)C=2C(=NN(c3ccccc3)C2)c4ccncc4)ccc1)c5cc6OCOc6cc5
0.248366	O=C(Nc1c(N2CCN(CC2)CCc3ccncc3)cccc1)c4cc(ccc4)C5(OC)COC5
0.248366	O=C(Nc1c(N2CCN(CC2)CCc3ccncc3)cccc1)c4cc(ccc4)C5(OC)COC5
0.248366	O=C(Nc1c(N2CCN(CC2)CCc3ccncc3)cccc1)c4cc(ccc4)C5(OC)COC5
0.248366	O=C(Nc1c(N2CCN(CC2)CCc3ccncc3)cccc1)c4cc(ccc4)C5(OC)COC5
0.248366	O=C(Nc1c(N2CCN(CC2)CCc3ccncc3)cccc1)c4cc(ccc4)C5(OC)COC5
0.248366	O=C(Nc1c(N2CCN(CC2)CCc3ccncc3)cccc1)c4cc(ccc4)C5(OC)COC5
0.248366	O=C(Nc1c(N2CCN(CC2)CCc3ccncc3)cccc1)c4cc(ccc4)C5(OC)COC5
0.248366	O=C(Nc1c(N2CCN(CC2)CCc3ccncc3)cccc1)c4cc(ccc4)C5(OC)COC5
0.248366	O=C(Nc1c(N2CCN(CC2)CCc3ccncc3)cccc1)c4cc(ccc4)C5(OC)COC5
0.248366	O=C(Nc1c(N2CCN(CC2)CCc3ccncc3)cccc1)c4cc(ccc4)C5(OC)COC5
0.248175	Clc1c(ccc(NC(=O)OCC)c1)C(=O)Nc2nc(ccc2)COC
0.248175	Clc1c(ccc(NC(=O)OCC)c1)C(=O)Nc2nc(ccc2)COC
0.248175	Clc1c(ccc(NC(=O)OCC)c1)C(=O)Nc2nc(ccc2)COC
0.248175	S1C(C(=O)Nc2cc(ccc2)C=3ON=C(N3)c4ccc(cc4)C(=O)OC)=CC=C1
0.24812	O=C(NC1=NC(=C(N1)C)C)c2c(nccc2)Nc3ccc(OCC)cc3
0.24812	O=C(NC1=NC(=C(N1)C)C)c2c(nccc2)Nc3ccc(OCC)cc3
0.24812	O=C(NC1=NC(=C(N1)C)C)c2c(nccc2)Nc3ccc(OCC)cc3
0.24812	O=C(NC1=NC(=C(N1)C)C)c2c(nccc2)Nc3ccc(OCC)cc3
0.24812	O=C(NC1=NC(=C(N1)C)C)c2c(nccc2)Nc3ccc(OCC)cc3
0.24812	O=C(NC1=NC(=C(N1)C)C)c2c(nccc2)Nc3ccc(OCC)cc3
0.24812	O=C(NC1=NC(=C(N1)C)C)c2c(nccc2)Nc3ccc(OCC)cc3
0.24812	O=C(NC1=NC(=C(N1)C)C)c2c(nccc2)Nc3ccc(OCC)cc3
0.24812	O=C(NC1=NC(=C(N1)C)C)c2c(nccc2)Nc3ccc(OCC)cc3
0.24812	O=C(NC1=NC(=C(N1)C)C)c2c(nccc2)Nc3ccc(OCC)cc3
0.247934	O=C(Nc1cc(N)ccc1)c2cc3OCOc3cc2
0.247649	S(=O)(=O)(Nc1c(ccc(c1)C(=O)NC=2SC=C(N2)C3CCN(C(=O)OC(C)(C)C)CC3)C)C
0.247649	S(=O)(=O)(Nc1c(ccc(c1)C(=O)NC=2SC=C(N2)C3CCN(C(=O)OC(C)(C)C)CC3)C)C
0.247649	S(=O)(=O)(Nc1c(ccc(c1)C(=O)NC=2SC=C(N2)C3CCN(C(=O)OC(C)(C)C)CC3)C)C
0.247649	S(=O)(=O)(Nc1c(ccc(c1)C(=O)NC=2SC=C(N2)C3CCN(C(=O)OC(C)(C)C)CC3)C)C
0.247649	S(=O)(=O)(Nc1c(ccc(c1)C(=O)NC=2SC=C(N2)C3CCN(C(=O)OC(C)(C)C)CC3)C)C
0.247557	Brc1cc(ccc1)C(=O)Nc2ccc(cc2)C=3ON=C(N3)c4nc5c(NCCC5)cc4
0.247557	Brc1cc(ccc1)C(=O)Nc2ccc(cc2)C=3ON=C(N3)c4nc5c(NCCC5)cc4
0.247557	Brc1cc(ccc1)C(=O)Nc2ccc(cc2)C=3ON=C(N3)c4nc5c(NCCC5)cc4
0.247557	Brc1cc(ccc1)C(=O)Nc2ccc(cc2)C=3ON=C(N3)c4nc5c(NCCC5)cc4
0.247557	Brc1cc(ccc1)C(=O)Nc2ccc(cc2)C=3ON=C(N3)c4nc5c(NCCC5)cc4
0.247557	Brc1cc(ccc1)C(=O)Nc2ccc(cc2)C=3ON=C(N3)c4nc5c(NCCC5)cc4
0.247557	Brc1cc(ccc1)C(=O)Nc2ccc(cc2)C=3ON=C(N3)c4nc5c(NCCC5)cc4
0.247557	Brc1cc(ccc1)C(=O)Nc2ccc(cc2)C=3ON=C(N3)c4nc5c(NCCC5)cc4
0.247557	Brc1cc(ccc1)C(=O)Nc2ccc(cc2)C=3ON=C(N3)c4nc5c(NCCC5)cc4
0.247557	Brc1cc(ccc1)C(=O)Nc2ccc(cc2)C=3ON=C(N3)c4nc5c(NCCC5)cc4
0.247273	Brc1cc(ccc1)C(=O)Nc2c(ccc(F)c2)C=3ON=CN3
0.247273	Brc1cc(ccc1)C(=O)Nc2c(ccc(F)c2)C=3ON=CN3
0.247273	Brc1cc(ccc1)C(=O)Nc2c(ccc(F)c2)C=3ON=CN3
0.247273	O=C(OCC(=O)Nc1ccc(C#C)cc1)c2cc(c3nc(nnc3)N)ccc2
0.247273	O=C(OCC(=O)Nc1ccc(C#C)cc1)c2cc(c3nc(nnc3)N)ccc2
0.247273	O=C(OCC(=O)Nc1ccc(C#C)cc1)c2cc(c3nc(nnc3)N)ccc2
0.247273	O=C(OCC(=O)Nc1ccc(C#C)cc1)c2cc(c3nc(nnc3)N)ccc2
0.247273	O=C(OCC(=O)Nc1ccc(C#C)cc1)c2cc(c3nc(nnc3)N)ccc2
0.247273	O=C(OCC(=O)Nc1ccc(C#C)cc1)c2cc(c3nc(nnc3)N)ccc2
0.247273	O=C(OCC(=O)Nc1ccc(C#C)cc1)c2cc(c3nc(nnc3)N)ccc2
0.247273	O=C(OCC(=O)Nc1ccc(C#C)cc1)c2cc(c3nc(nnc3)N)ccc2
0.247273	O=C(OCC(=O)Nc1ccc(C#C)cc1)c2cc(c3nc(nnc3)N)ccc2
0.247273	O=C(OCC(=O)Nc1ccc(C#C)cc1)c2cc(c3nc(nnc3)N)ccc2
0.247232	FCc1cc(NC(=O)c2cc3c(cc2)COC3=O)ccc1
0.247232	FCc1cc(NC(=O)c2cc3c(cc2)COC3=O)ccc1
0.247232	FCc1cc(NC(=O)c2cc3c(cc2)COC3=O)ccc1
0.247232	FCc1cc(NC(=O)c2cc3c(cc2)COC3=O)ccc1
0.247232	FCc1cc(NC(=O)c2cc3c(cc2)COC3=O)ccc1
0.247232	FCc1cc(NC(=O)c2cc3c(cc2)COC3=O)ccc1
0.247232	FCc1cc(NC(=O)c2cc3c(cc2)COC3=O)ccc1
0.247232	FCc1cc(NC(=O)c2cc3c(cc2)COC3=O)ccc1
0.247232	FCc1cc(NC(=O)c2cc3c(cc2)COC3=O)ccc1
0.247232	FCc1cc(NC(=O)c2cc3c(cc2)COC3=O)ccc1
0.247232	S1C(=NC(=C1)C)c2cc(NC(=O)C(=O)NCCCN3CCN(CC3)C)ccc2
0.247232	S1C(=NC(=C1)C)c2cc(NC(=O)C(=O)NCCCN3CCN(CC3)C)ccc2
0.247232	S1C(=NC(=C1)C)c2cc(NC(=O)C(=O)NCCCN3CCN(CC3)C)ccc2
0.247232	S1C(=NC(=C1)C)c2cc(NC(=O)C(=O)NCCCN3CCN(CC3)C)ccc2
0.247232	S1C(=NC(=C1)C)c2cc(NC(=O)C(=O)NCCCN3CCN(CC3)C)ccc2
0.247232	S1C(=NC(=C1)C)c2cc(NC(=O)C(=O)NCCCN3CCN(CC3)C)ccc2
0.247232	S1C(=NC(=C1)C)c2cc(NC(=O)C(=O)NCCCN3CCN(CC3)C)ccc2
0.247232	S1C(=NC(=C1)C)c2cc(NC(=O)C(=O)NCCCN3CCN(CC3)C)ccc2
0.247232	S1C(=NC(=C1)C)c2cc(NC(=O)C(=O)NCCCN3CCN(CC3)C)ccc2
0.247232	S1C(=NC(=C1)C)c2cc(NC(=O)C(=O)NCCCN3CCN(CC3)C)ccc2
0.247148	O=C(OCC)Nc1ccc(cc1)C(=O)NCC2CN(Cc3ccccc3)CCC2
0.247148	O=C(OCC)Nc1ccc(cc1)C(=O)NCC2CN(Cc3ccccc3)CCC2
0.247148	O=C(OCC)Nc1ccc(cc1)C(=O)NCC2CN(Cc3ccccc3)CCC2
0.247148	O=C(OCC)Nc1ccc(cc1)C(=O)NCC2CN(Cc3ccccc3)CCC2
0.247148	O=C(OCC)Nc1ccc(cc1)C(=O)NCC2CN(Cc3ccccc3)CCC2
0.247148	O=C(OCC)Nc1ccc(cc1)C(=O)NCC2CN(Cc3ccccc3)CCC2
0.247148	O=C(OCC)Nc1ccc(cc1)C(=O)NCC2CN(Cc3ccccc3)CCC2
0.247148	O=C(OCC)Nc1ccc(cc1)C(=O)NCC2CN(Cc3ccccc3)CCC2
0.247012	O=C(OCC)c1ccc(cc1)C(=O)Nc2cc(NC(=O)c3cc4OCOc4cc3)ccc2
0.247012	O=C(OCC)c1ccc(cc1)C(=O)Nc2cc(NC(=O)c3cc4OCOc4cc3)ccc2
0.246753	S1C(=NC(C(=O)Nc2cc(OC3COCC3)c(cc2)C)=C1)c4cc(F)c(F)cc4
0.246753	S1C(=NC(C(=O)Nc2cc(OC3COCC3)c(cc2)C)=C1)c4cc(F)c(F)cc4
0.246753	S1C(=NC(C(=O)Nc2cc(OC3COCC3)c(cc2)C)=C1)c4cc(F)c(F)cc4
0.246753	S1C(=NC(C(=O)Nc2cc(OC3COCC3)c(cc2)C)=C1)c4cc(F)c(F)cc4
0.246753	S1C(=NC(C(=O)Nc2cc(OC3COCC3)c(cc2)C)=C1)c4cc(F)c(F)cc4
0.246212	Fc1nc(ccc1C)C(=O)Nc2cc(N3N=CC=N3)ccc2
0.246212	Fc1nc(ccc1C)C(=O)Nc2cc(N3N=CC=N3)ccc2
0.246154	O=C(NCCc1ccc(N2CCN(CC2)C)cc1)c3ccc(cc3)C=4ON=C(N4)C
0.246154	O=C(NCCc1ccc(N2CCN(CC2)C)cc1)c3ccc(cc3)C=4ON=C(N4)C
0.246154	O=C(NCCc1ccc(N2CCN(CC2)C)cc1)c3ccc(cc3)C=4ON=C(N4)C
0.246154	O=C(NCCc1ccc(N2CCN(CC2)C)cc1)c3ccc(cc3)C=4ON=C(N4)C
0.245847	S(=O)(=O)(Nc1c(ccc(c1)C(=O)NC(C=2ON=C(N2)Cc3ccccc3)C)C)C
0.245847	S(=O)(=O)(Nc1c(ccc(c1)C(=O)NC(C=2ON=C(N2)Cc3ccccc3)C)C)C
0.245614	O=C(OCCOC1(C#N)CCOCC1)c2cc(NC(=O)Nc3ccccc3)c(cc2)C
0.245614	O=C(OCCOC1(C#N)CCOCC1)c2cc(NC(=O)Nc3ccccc3)c(cc2)C
0.245614	O=C(OCCOC1(C#N)CCOCC1)c2cc(NC(=O)Nc3ccccc3)c(cc2)C
0.245614	O=C(OCCOC1(C#N)CCOCC1)c2cc(NC(=O)Nc3ccccc3)c(cc2)C
0.245614	O=C(OCCOC1(C#N)CCOCC1)c2cc(NC(=O)Nc3ccccc3)c(cc2)C
0.245614	O=C(OCCOC1(C#N)CCOCC1)c2cc(NC(=O)Nc3ccccc3)c(cc2)C
0.245614	O=C(OCCOC1(C#N)CCOCC1)c2cc(NC(=O)Nc3ccccc3)c(cc2)C
0.245614	O=C(OCCOC1(C#N)CCOCC1)c2cc(NC(=O)Nc3ccccc3)c(cc2)C
0.245614	O=C(OCCOC1(C#N)CCOCC1)c2cc(NC(=O)Nc3ccccc3)c(cc2)C
0.245614	O=C(OCCOC1(C#N)CCOCC1)c2cc(NC(=O)Nc3ccccc3)c(cc2)C
0.245421	Clc1c(Oc2ccncc2)ccc(c1)C(=O)NCc3cc(NC(=O)NCc4ccncc4)ccc3
0.245421	Clc1c(Oc2ccncc2)ccc(c1)C(=O)NCc3cc(NC(=O)NCc4ccncc4)ccc3
0.245421	Clc1c(Oc2ccncc2)ccc(c1)C(=O)NCc3cc(NC(=O)NCc4ccncc4)ccc3
0.245421	O=C(Nc1nc(ccn1)C(C)C)C=2ON=C(c3ccc(OC)cc3)C2
0.245421	O=C(Nc1nc(ccn1)C(C)C)C=2ON=C(c3ccc(OC)cc3)C2
0.245421	O=C(Nc1nc(ccn1)C(C)C)C=2ON=C(c3ccc(OC)cc3)C2
0.245421	O=C(Nc1nc(ccn1)C(C)C)C=2ON=C(c3ccc(OC)cc3)C2
0.245421	O=C(Nc1nc(ccn1)C(C)C)C=2ON=C(c3ccc(OC)cc3)C2
0.245421	O=C(Nc1nc(ccn1)C(C)C)C=2ON=C(c3ccc(OC)cc3)C2
0.245421	O=C(Nc1nc(ccn1)C(C)C)C=2ON=C(c3ccc(OC)cc3)C2
0.245421	O=C(Nc1nc(ccn1)C(C)C)C=2ON=C(c3ccc(OC)cc3)C2
0.245421	O=C(Nc1nc(ccn1)C(C)C)C=2ON=C(c3ccc(OC)cc3)C2
0.245421	O=C(Nc1nc(ccn1)C(C)C)C=2ON=C(c3ccc(OC)cc3)C2
0.245421	O=C(OC)c1ccc(cc1)CCC(=O)Nc2c(OCCN3CCN(CC3)C)cccc2
0.245421	O=C(OC)c1ccc(cc1)CCC(=O)Nc2c(OCCN3CCN(CC3)C)cccc2
0.245399	S(=O)(=O)(Nc1ccc(cc1)C(=O)Nc2cc(ccc2)C3=NN=C4N3CCC4)c5cc(c(F)cc5)C
0.245399	S(=O)(=O)(Nc1ccc(cc1)C(=O)Nc2cc(ccc2)C3=NN=C4N3CCC4)c5cc(c(F)cc5)C
0.245399	S(=O)(=O)(Nc1ccc(cc1)C(=O)Nc2cc(ccc2)C3=NN=C4N3CCC4)c5cc(c(F)cc5)C
0.245399	S(=O)(=O)(Nc1ccc(cc1)C(=O)Nc2cc(ccc2)C3=NN=C4N3CCC4)c5cc(c(F)cc5)C
0.245399	S(=O)(=O)(Nc1ccc(cc1)C(=O)Nc2cc(ccc2)C3=NN=C4N3CCC4)c5cc(c(F)cc5)C
0.245399	S(=O)(=O)(Nc1ccc(cc1)C(=O)Nc2cc(ccc2)C3=NN=C4N3CCC4)c5cc(c(F)cc5)C
0.245399	S(=O)(=O)(Nc1ccc(cc1)C(=O)Nc2cc(ccc2)C3=NN=C4N3CCC4)c5cc(c(F)cc5)C
0.245399	S(=O)(=O)(Nc1ccc(cc1)C(=O)Nc2cc(ccc2)C3=NN=C4N3CCC4)c5cc(c(F)cc5)C
0.245223	Clc1c(S(=O)(=O)N(CC)CC)cc(cc1)C(=O)Nc2c(OCCN3CCN(CC3)C)cccc2
0.245161	FC(F)(F)c1cc(NC(=O)c2cc(c3c4c(c(ccc4)C)ccc3)c(cc2)C)ccc1
0.245161	FC(F)(F)c1cc(NC(=O)c2cc(c3c4c(c(ccc4)C)ccc3)c(cc2)C)ccc1
0.245161	FC(F)(F)c1cc(NC(=O)c2cc(c3c4c(c(ccc4)C)ccc3)c(cc2)C)ccc1
0.245161	FC(F)(F)c1cc(NC(=O)c2cc(c3c4c(c(ccc4)C)ccc3)c(cc2)C)ccc1
0.245161	FC(F)(F)c1cc(NC(=O)c2cc(c3c4c(c(ccc4)C)ccc3)c(cc2)C)ccc1
0.245161	FC(F)(F)c1cc(NC(=O)c2cc(c3c4c(c(ccc4)C)ccc3)c(cc2)C)ccc1
0.245161	FC(F)(F)c1cc(NC(=O)c2cc(c3c4c(c(ccc4)C)ccc3)c(cc2)C)ccc1
0.245161	FC(F)(F)c1cc(NC(=O)c2cc(c3c4c(c(ccc4)C)ccc3)c(cc2)C)ccc1
0.245161	FC(F)(F)c1cc(NC(=O)c2cc(c3c4c(c(ccc4)C)ccc3)c(cc2)C)ccc1
0.245161	FC(F)(F)c1cc(NC(=O)c2cc(c3c4c(c(ccc4)C)ccc3)c(cc2)C)ccc1
0.244828	O=C(Nc1cnc(N2CC(=O)NCC2)cc1)c3cc(c(cc3)CC)CC
0.244828	O=C(Nc1cnc(N2CC(=O)NCC2)cc1)c3cc(c(cc3)CC)CC
0.244828	O=C(Nc1cnc(N2CC(=O)NCC2)cc1)c3cc(c(cc3)CC)CC
0.244828	O=C(Nc1cnc(N2CC(=O)NCC2)cc1)c3cc(c(cc3)CC)CC
0.244828	O=C(Nc1cnc(N2CC(=O)NCC2)cc1)c3cc(c(cc3)CC)CC
0.244828	O=C(Nc1cnc(N2CC(=O)NCC2)cc1)c3cc(c(cc3)CC)CC
0.244828	O=C(Nc1cnc(N2CC(=O)NCC2)cc1)c3cc(c(cc3)CC)CC
0.244828	O=C(Nc1cnc(N2CC(=O)NCC2)cc1)c3cc(c(cc3)CC)CC
0.244828	S1C(=NC(C(=O)Nc2c(OCCN3CCN(CC3)C)cccc2)=C1)C4=NC=CN4
0.244526	Clc1nc(cc(c1)C)CNC(=O)c2cc(NS(=O)(=O)C)c(cc2)C
0.244526	Clc1nc(cc(c1)C)CNC(=O)c2cc(NS(=O)(=O)C)c(cc2)C
0.244526	Clc1nc(cc(c1)C)CNC(=O)c2cc(NS(=O)(=O)C)c(cc2)C
0.244526	Clc1nc(cc(c1)C)CNC(=O)c2cc(NS(=O)(=O)C)c(cc2)C
0.244526	Clc1nc(cc(c1)C)CNC(=O)c2cc(NS(=O)(=O)C)c(cc2)C
0.244526	Clc1nc(cc(c1)C)CNC(=O)c2cc(NS(=O)(=O)C)c(cc2)C
0.244526	Clc1nc(cc(c1)C)CNC(=O)c2cc(NS(=O)(=O)C)c(cc2)C
0.244526	Clc1nc(cc(c1)C)CNC(=O)c2cc(NS(=O)(=O)C)c(cc2)C
0.244186	FC(C(=O)Nc1nc(c2ccncc2)ccn1)C3COCC3
0.244186	FC(C(=O)Nc1nc(c2ccncc2)ccn1)C3COCC3
0.244186	FC(C(=O)Nc1nc(c2ccncc2)ccn1)C3COCC3
0.244186	FC(C(=O)Nc1nc(c2ccncc2)ccn1)C3COCC3
0.244186	FC(C(=O)Nc1nc(c2ccncc2)ccn1)C3COCC3
0.244186	FC(C(=O)Nc1nc(c2ccncc2)ccn1)C3COCC3
0.244186	FC(C(=O)Nc1nc(c2ccncc2)ccn1)C3COCC3
0.244186	FC(C(=O)Nc1nc(c2ccncc2)ccn1)C3COCC3
0.244186	FC(C(=O)Nc1nc(c2ccncc2)ccn1)C3COCC3
0.244186	FC(C(=O)Nc1nc(c2ccncc2)ccn1)C3COCC3
0.244186	S1C(=NC(=C1)CC(=O)Nc2c(N3CCN(CC3)CCc4ccncc4)cccc2)NC(=O)c5c(O)ccc(c5)C
0.243986	O=C(NCc1c(OCCCCCC)cc(cc1)C)c2cncc(c2)C3=NNC=C3
0.243986	O=C(NCc1c(OCCCCCC)cc(cc1)C)c2cncc(c2)C3=NNC=C3
0.243986	O=C(NCc1c(OCCCCCC)cc(cc1)C)c2cncc(c2)C3=NNC=C3
0.243986	O=C(NCc1c(OCCCCCC)cc(cc1)C)c2cncc(c2)C3=NNC=C3
0.243986	O=C(NCc1c(OCCCCCC)cc(cc1)C)c2cncc(c2)C3=NNC=C3
0.243986	O=C(NCc1c(OCCCCCC)cc(cc1)C)c2cncc(c2)C3=NNC=C3
0.243986	O=C(NCc1c(OCCCCCC)cc(cc1)C)c2cncc(c2)C3=NNC=C3
0.243986	O=C(NCc1c(OCCCCCC)cc(cc1)C)c2cncc(c2)C3=NNC=C3
0.243986	O=C(NCc1c(OCCCCCC)cc(cc1)C)c2cncc(c2)C3=NNC=C3
0.243986	O=C(NCc1c(OCCCCCC)cc(cc1)C)c2cncc(c2)C3=NNC=C3
0.243902	O=C(N(C)C)c1cc(NC(=O)C(=O)N)c(cc1)C
0.243827	S(=O)(=O)(Nc1c(ccc(c1)C(=O)Nc2cc3N=CN(c3cc2)c4ccccc4)C)C
0.243827	S(=O)(=O)(Nc1c(ccc(c1)C(=O)Nc2cc3N=CN(c3cc2)c4ccccc4)C)C
0.243827	S(=O)(=O)(Nc1c(ccc(c1)C(=O)Nc2cc3N=CN(c3cc2)c4ccccc4)C)C
0.243827	S(=O)(=O)(Nc1c(ccc(c1)C(=O)Nc2cc3N=CN(c3cc2)c4ccccc4)C)C
0.243827	S(=O)(=O)(Nc1c(ccc(c1)C(=O)Nc2cc3N=CN(c3cc2)c4ccccc4)C)C
0.243827	S(=O)(=O)(Nc1c(ccc(c1)C(=O)Nc2cc3N=CN(c3cc2)c4ccccc4)C)C
0.243827	S(=O)(=O)(Nc1c(ccc(c1)C(=O)Nc2cc3N=CN(c3cc2)c4ccccc4)C)C
0.243827	S(=O)(=O)(Nc1c(ccc(c1)C(=O)Nc2cc3N=CN(c3cc2)c4ccccc4)C)C
0.24359	Fc1c(F)ccc(c1)C2CN(C(=O)c3cc(NC(=O)Cc4ccncc4)c(cc3)C)CCC2
0.24359	Fc1c(F)ccc(c1)C2CN(C(=O)c3cc(NC(=O)Cc4ccncc4)c(cc3)C)CCC2
0.24359	Fc1c(F)ccc(c1)C2CN(C(=O)c3cc(NC(=O)Cc4ccncc4)c(cc3)C)CCC2
0.24359	Fc1c(F)ccc(c1)C2CN(C(=O)c3cc(NC(=O)Cc4ccncc4)c(cc3)C)CCC2
0.243243	Clc1c(ccc(F)c1)C2=NOC(=N2)c3cc(NC(=O)C=4SC=CC4)ccc3
0.243028	O=C(OCc1cnc(N)cc1)c2cc(ccc2)C(=O)Nc3ccccc3
0.243028	O=C(OCc1cnc(N)cc1)c2cc(ccc2)C(=O)Nc3ccccc3
0.243028	O=C(OCc1cnc(N)cc1)c2cc(ccc2)C(=O)Nc3ccccc3
0.243028	O=C(OCc1cnc(N)cc1)c2cc(ccc2)C(=O)Nc3ccccc3
0.243028	O=C(OCc1cnc(N)cc1)c2cc(ccc2)C(=O)Nc3ccccc3
0.243028	O=C(OCc1cnc(N)cc1)c2cc(ccc2)C(=O)Nc3ccccc3
0.243028	O=C(OCc1cnc(N)cc1)c2cc(ccc2)C(=O)Nc3ccccc3
0.243028	O=C(OCc1cnc(N)cc1)c2cc(ccc2)C(=O)Nc3ccccc3
0.243028	O=C(OCc1cnc(N)cc1)c2cc(ccc2)C(=O)Nc3ccccc3
0.243028	O=C(OCc1cnc(N)cc1)c2cc(ccc2)C(=O)Nc3ccccc3
0.242915	O=C(OC)Nc1cc(ccc1)C(=O)Nc2nc(ccc2)COC
0.242915	O=C(OC)Nc1cc(ccc1)C(=O)Nc2nc(ccc2)COC
0.242915	O=C(OC)Nc1cc(ccc1)C(=O)Nc2nc(ccc2)COC
0.242915	O=C(OC)Nc1cc(ccc1)C(=O)Nc2nc(ccc2)COC
0.242915	O=C(OC)Nc1cc(ccc1)C(=O)Nc2nc(ccc2)COC
0.242754	Brc1c(cc(cc1)C2=NN(C=N2)C3CCN(Cc4ccccc4)CC3)C
0.242718	O=C(Nc1c(OC(C)C)cc(O)cc1)c2cc3NC(c4ccccc4)=Cc3cc2
0.242647	O=C(NCC1CN(Cc2ccccc2)CCC1)c3cc(c(cc3)CC)CC
0.242647	O=C(NCC1CN(Cc2ccccc2)CCC1)c3cc(c(cc3)CC)CC
0.242647	O=C(NCC1CN(Cc2ccccc2)CCC1)c3cc(c(cc3)CC)CC
0.242647	O=C(NCC1CN(Cc2ccccc2)CCC1)c3cc(c(cc3)CC)CC
0.242647	O=C(NCC1CN(Cc2ccccc2)CCC1)c3cc(c(cc3)CC)CC
0.242647	O=C(NCC1CN(Cc2ccccc2)CCC1)c3cc(c(cc3)CC)CC
0.242647	O=C(NCC1CN(Cc2ccccc2)CCC1)c3cc(c(cc3)CC)CC
0.242647	O=C(NCC1CN(Cc2ccccc2)CCC1)c3cc(c(cc3)CC)CC
0.242647	O=C(NCC1CN(Cc2ccccc2)CCC1)c3cc(c(cc3)CC)CC
0.242647	O=C(NCC1CN(Cc2ccccc2)CCC1)c3cc(c(cc3)CC)CC
0.242321	S1C(=NC(=C1)C)c2cc(NC(=O)C(=O)NCC3CN(Cc4ccccc4)CC3)ccc2
0.242321	S1C(=NC(=C1)C)c2cc(NC(=O)C(=O)NCC3CN(Cc4ccccc4)CC3)ccc2
0.242321	S1C(=NC(=C1)C)c2cc(NC(=O)C(=O)NCC3CN(Cc4ccccc4)CC3)ccc2
0.242321	S1C(=NC(=C1)C)c2cc(NC(=O)C(=O)NCC3CN(Cc4ccccc4)CC3)ccc2
0.242321	S1C(=NC(=C1)C)c2cc(NC(=O)C(=O)NCC3CN(Cc4ccccc4)CC3)ccc2
0.242321	S1C(=NC(=C1)C)c2cc(NC(=O)C(=O)NCC3CN(Cc4ccccc4)CC3)ccc2
0.242321	S1C(=NC(=C1)C)c2cc(NC(=O)C(=O)NCC3CN(Cc4ccccc4)CC3)ccc2
0.242321	S1C(=NC(=C1)C)c2cc(NC(=O)C(=O)NCC3CN(Cc4ccccc4)CC3)ccc2
0.242321	S1C(=NC(=C1)C)c2cc(NC(=O)C(=O)NCC3CN(Cc4ccccc4)CC3)ccc2
0.242321	S1C(=NC(=C1)C)c2cc(NC(=O)C(=O)NCC3CN(Cc4ccccc4)CC3)ccc2
0.242215	[O-][N+](=O)c1c(ccc(c1)C(=O)NCC(=O)Nc2nc(ccc2)COC)C
0.242215	[O-][N+](=O)c1c(ccc(c1)C(=O)NCC(=O)Nc2nc(ccc2)COC)C
0.242215	[O-][N+](=O)c1c(ccc(c1)C(=O)NCC(=O)Nc2nc(ccc2)COC)C
0.242215	[O-][N+](=O)c1c(ccc(c1)C(=O)NCC(=O)Nc2nc(ccc2)COC)C
0.242215	[O-][N+](=O)c1c(ccc(c1)C(=O)NCC(=O)Nc2nc(ccc2)COC)C
0.242215	[O-][N+](=O)c1c(ccc(c1)C(=O)NCC(=O)Nc2nc(ccc2)COC)C
0.242215	[O-][N+](=O)c1c(ccc(c1)C(=O)NCC(=O)Nc2nc(ccc2)COC)C
0.242215	[O-][N+](=O)c1c(ccc(c1)C(=O)NCC(=O)Nc2nc(ccc2)COC)C
0.242215	[O-][N+](=O)c1c(ccc(c1)C(=O)NCC(=O)Nc2nc(ccc2)COC)C
0.242215	[O-][N+](=O)c1c(ccc(c1)C(=O)NCC(=O)Nc2nc(ccc2)COC)C
0.242063	Clc1cc(Cl)cc(c1)C(=O)Nc2cc(O)c(cc2)C(=O)Nc3cc(F)ccc3
0.241993	Brc1ccc(Sc2ccc(NC(=O)COC(=O)c3cc(c4nc(nnc4)N)ccc3)cc2)cc1
0.241993	Brc1ccc(Sc2ccc(NC(=O)COC(=O)c3cc(c4nc(nnc4)N)ccc3)cc2)cc1
0.241993	Brc1ccc(Sc2ccc(NC(=O)COC(=O)c3cc(c4nc(nnc4)N)ccc3)cc2)cc1
0.241993	Brc1ccc(Sc2ccc(NC(=O)COC(=O)c3cc(c4nc(nnc4)N)ccc3)cc2)cc1
0.241993	Brc1ccc(Sc2ccc(NC(=O)COC(=O)c3cc(c4nc(nnc4)N)ccc3)cc2)cc1
0.241993	Brc1ccc(Sc2ccc(NC(=O)COC(=O)c3cc(c4nc(nnc4)N)ccc3)cc2)cc1
0.241993	Brc1ccc(Sc2ccc(NC(=O)COC(=O)c3cc(c4nc(nnc4)N)ccc3)cc2)cc1
0.241993	Brc1ccc(Sc2ccc(NC(=O)COC(=O)c3cc(c4nc(nnc4)N)ccc3)cc2)cc1
0.241877	Brc1c(OCc2ccccc2)ccc(NC(=O)C(=O)NCCCCN3CCN(CC3)C)c1
0.241877	Brc1c(OCc2ccccc2)ccc(NC(=O)C(=O)NCCCCN3CCN(CC3)C)c1
0.241722	Brc1cc(ccc1)C(=O)Nc2c(ccc(F)c2)C=3ON=C(N3)CC(NC)C
0.241722	Brc1cc(ccc1)C(=O)Nc2c(ccc(F)c2)C=3ON=C(N3)CC(NC)C
0.241722	Brc1cc(ccc1)C(=O)Nc2c(ccc(F)c2)C=3ON=C(N3)CC(NC)C
0.241722	Brc1cc(ccc1)C(=O)Nc2c(ccc(F)c2)C=3ON=C(N3)CC(NC)C
0.241722	Brc1cc(ccc1)C(=O)Nc2c(ccc(F)c2)C=3ON=C(N3)CC(NC)C
0.241722	Brc1cc(ccc1)C(=O)Nc2c(ccc(F)c2)C=3ON=C(N3)CC(NC)C
0.241722	Brc1cc(ccc1)C(=O)Nc2c(ccc(F)c2)C=3ON=C(N3)CC(NC)C
0.241722	Brc1cc(ccc1)C(=O)Nc2c(ccc(F)c2)C=3ON=C(N3)CC(NC)C
0.241722	Brc1cc(ccc1)C(=O)Nc2c(ccc(F)c2)C=3ON=C(N3)CC(NC)C
0.241722	Brc1cc(ccc1)C(=O)Nc2c(ccc(F)c2)C=3ON=C(N3)CC(NC)C
0.241497	O=C(Nc1cc(N2C(=O)COCC2)ccc1)c3ccc(Nc4c(cccc4)C(C)(C)C)cc3
0.241497	O=C(Nc1cc(N2C(=O)COCC2)ccc1)c3ccc(Nc4c(cccc4)C(C)(C)C)cc3
0.241497	O=C(Nc1cc(N2C(=O)COCC2)ccc1)c3ccc(Nc4c(cccc4)C(C)(C)C)cc3
0.241497	O=C(Nc1cc(N2C(=O)COCC2)ccc1)c3ccc(Nc4c(cccc4)C(C)(C)C)cc3
0.241497	O=C(Nc1cc(N2C(=O)COCC2)ccc1)c3ccc(Nc4c(cccc4)C(C)(C)C)cc3
0.241497	O=C(Nc1cc(N2C(=O)COCC2)ccc1)c3ccc(Nc4c(cccc4)C(C)(C)C)cc3
0.241497	O=C(Nc1cc(N2C(=O)COCC2)ccc1)c3ccc(Nc4c(cccc4)C(C)(C)C)cc3
0.241497	O=C(Nc1cc(N2C(=O)COCC2)ccc1)c3ccc(Nc4c(cccc4)C(C)(C)C)cc3
0.241497	O=C(Nc1cc(N2C(=O)COCC2)ccc1)c3ccc(Nc4c(cccc4)C(C)(C)C)cc3
0.241497	O=C(Nc1cc(N2C(=O)COCC2)ccc1)c3ccc(Nc4c(cccc4)C(C)(C)C)cc3
0.241379	O=C(Nc1cc2NC(COc2cc1)CO)c3cc(c4ccc(OC)cc4)ccc3
0.241259	Ic1c(NC(=O)C=2N=C(SC2)c3cc(F)c(F)cc3)ccnc1
0.241259	Ic1c(NC(=O)C=2N=C(SC2)c3cc(F)c(F)cc3)ccnc1
0.241259	Ic1c(NC(=O)C=2N=C(SC2)c3cc(F)c(F)cc3)ccnc1
0.241259	Ic1c(NC(=O)C=2N=C(SC2)c3cc(F)c(F)cc3)ccnc1
0.241259	Ic1c(NC(=O)C=2N=C(SC2)c3cc(F)c(F)cc3)ccnc1
0.241158	Clc1c(cc(NC(=O)C(=O)NCC2N(Cc3ccccc3)CCN(C2)C)cc1)CN4CCOCC4
0.241158	Clc1c(cc(NC(=O)C(=O)NCC2N(Cc3ccccc3)CCN(C2)C)cc1)CN4CCOCC4
0.241158	Clc1c(cc(NC(=O)C(=O)NCC2N(Cc3ccccc3)CCN(C2)C)cc1)CN4CCOCC4
0.241158	Clc1c(cc(NC(=O)C(=O)NCC2N(Cc3ccccc3)CCN(C2)C)cc1)CN4CCOCC4
0.241158	Clc1c(cc(NC(=O)C(=O)NCC2N(Cc3ccccc3)CCN(C2)C)cc1)CN4CCOCC4
0.241158	Clc1c(cc(NC(=O)C(=O)NCC2N(Cc3ccccc3)CCN(C2)C)cc1)CN4CCOCC4
0.241158	Clc1c(cc(NC(=O)C(=O)NCC2N(Cc3ccccc3)CCN(C2)C)cc1)CN4CCOCC4
0.241158	Clc1c(cc(NC(=O)C(=O)NCC2N(Cc3ccccc3)CCN(C2)C)cc1)CN4CCOCC4
0.241158	Clc1c(cc(NC(=O)C(=O)NCC2N(Cc3ccccc3)CCN(C2)C)cc1)CN4CCOCC4
0.241158	Clc1c(cc(NC(=O)C(=O)NCC2N(Cc3ccccc3)CCN(C2)C)cc1)CN4CCOCC4
0.241042	Clc1cc(ccc1)C=2N=C(SC2)NC(=O)c3cc4c(cc3)C(=O)CCCC4
0.241042	Clc1cc(ccc1)C=2N=C(SC2)NC(=O)c3cc4c(cc3)C(=O)CCCC4
0.241042	Clc1cc(ccc1)C=2N=C(SC2)NC(=O)c3cc4c(cc3)C(=O)CCCC4
0.241042	Clc1cc(ccc1)C=2N=C(SC2)NC(=O)c3cc4c(cc3)C(=O)CCCC4
0.240876	Clc1c(cc(NC(=O)NC)cc1)C(=O)Nc2c(OC)cc(NC(=O)c3ccccc3)c(OC)c2
0.240876	Clc1c(cc(NC(=O)NC)cc1)C(=O)Nc2c(OC)cc(NC(=O)c3ccccc3)c(OC)c2
0.240876	Clc1c(cc(NC(=O)NC)cc1)C(=O)Nc2c(OC)cc(NC(=O)c3ccccc3)c(OC)c2
0.240876	Clc1c(cc(NC(=O)NC)cc1)C(=O)Nc2c(OC)cc(NC(=O)c3ccccc3)c(OC)c2
0.240876	Clc1c(cc(NC(=O)NC)cc1)C(=O)Nc2c(OC)cc(NC(=O)c3ccccc3)c(OC)c2
0.240876	Clc1c(cc(NC(=O)NC)cc1)C(=O)Nc2c(OC)cc(NC(=O)c3ccccc3)c(OC)c2
0.240876	Clc1c(cc(NC(=O)NC)cc1)C(=O)Nc2c(OC)cc(NC(=O)c3ccccc3)c(OC)c2
0.240876	Clc1c(cc(NC(=O)NC)cc1)C(=O)Nc2c(OC)cc(NC(=O)c3ccccc3)c(OC)c2
0.240876	Clc1c(cc(NC(=O)NC)cc1)C(=O)Nc2c(OC)cc(NC(=O)c3ccccc3)c(OC)c2
0.240876	Clc1c(cc(NC(=O)NC)cc1)C(=O)Nc2c(OC)cc(NC(=O)c3ccccc3)c(OC)c2
0.240602	O=C(Nc1cc(NC(=O)Cc2cc(OC)cc(OC)c2)ccc1)c3cc4OCOc4cc3
0.240602	O=C(Nc1cc(NC(=O)Cc2cc(OC)cc(OC)c2)ccc1)c3cc4OCOc4cc3
0.240602	O=C(Nc1cc(NC(=O)Cc2cc(OC)cc(OC)c2)ccc1)c3cc4OCOc4cc3
0.240602	O=C(Nc1cc(NC(=O)Cc2cc(OC)cc(OC)c2)ccc1)c3cc4OCOc4cc3
0.240602	O=C(Nc1cc(NC(=O)Cc2cc(OC)cc(OC)c2)ccc1)c3cc4OCOc4cc3
0.240602	O=C(Nc1cc(NC(=O)Cc2cc(OC)cc(OC)c2)ccc1)c3cc4OCOc4cc3
0.240602	O=C(Nc1cc(NC(=O)Cc2cc(OC)cc(OC)c2)ccc1)c3cc4OCOc4cc3
0.240602	O=C(Nc1cc(NC(=O)Cc2cc(OC)cc(OC)c2)ccc1)c3cc4OCOc4cc3
0.240602	O=C(Nc1cc(NC(=O)Cc2cc(OC)cc(OC)c2)ccc1)c3cc4OCOc4cc3
0.240602	O=C(Nc1cc(NC(=O)Cc2cc(OC)cc(OC)c2)ccc1)c3cc4OCOc4cc3
0.240602	S1C(c2cc(F)ccc2)=CC=C1C(=O)Nc3c(F)cc(c4ccccc4)cc3
0.240602	S1C(c2cc(F)ccc2)=CC=C1C(=O)Nc3c(F)cc(c4ccccc4)cc3
0.240602	S1C(c2cc(F)ccc2)=CC=C1C(=O)Nc3c(F)cc(c4ccccc4)cc3
0.240602	S1C(c2cc(F)ccc2)=CC=C1C(=O)Nc3c(F)cc(c4ccccc4)cc3
0.240602	S1C(c2cc(F)ccc2)=CC=C1C(=O)Nc3c(F)cc(c4ccccc4)cc3
0.240602	S1C(c2cc(F)ccc2)=CC=C1C(=O)Nc3c(F)cc(c4ccccc4)cc3
0.240602	S1C(c2cc(F)ccc2)=CC=C1C(=O)Nc3c(F)cc(c4ccccc4)cc3
0.240602	S1C(c2cc(F)ccc2)=CC=C1C(=O)Nc3c(F)cc(c4ccccc4)cc3
0.240602	S1C(c2cc(F)ccc2)=CC=C1C(=O)Nc3c(F)cc(c4ccccc4)cc3
0.240602	S1C(c2cc(F)ccc2)=CC=C1C(=O)Nc3c(F)cc(c4ccccc4)cc3
0.240157	O=C(Nc1cc(NC(=O)CCOC)ccc1)c2cc3OCOc3cc2
0.240157	O=C(Nc1cc(NC(=O)CCOC)ccc1)c2cc3OCOc3cc2
0.24	Brc1c(NC(=O)N2CCC(c3nc(ccn3)C(F)(F)F)CC2)cc(cc1)C(=O)C
0.24	Brc1c(NC(=O)N2CCC(c3nc(ccn3)C(F)(F)F)CC2)cc(cc1)C(=O)C
0.24	Brc1c(NC(=O)N2CCC(c3nc(ccn3)C(F)(F)F)CC2)cc(cc1)C(=O)C
0.24	Brc1c(NC(=O)N2CCC(c3nc(ccn3)C(F)(F)F)CC2)cc(cc1)C(=O)C
0.24	Brc1c(NC(=O)N2CCC(c3nc(ccn3)C(F)(F)F)CC2)cc(cc1)C(=O)C
0.24	Brc1c(NC(=O)N2CCC(c3nc(ccn3)C(F)(F)F)CC2)cc(cc1)C(=O)C
0.24	Brc1c(NC(=O)N2CCC(c3nc(ccn3)C(F)(F)F)CC2)cc(cc1)C(=O)C
0.24	Brc1c(NC(=O)N2CCC(c3nc(ccn3)C(F)(F)F)CC2)cc(cc1)C(=O)C
0.24	Brc1c(NC(=O)N2CCC(c3nc(ccn3)C(F)(F)F)CC2)cc(cc1)C(=O)C
0.24	Brc1c(NC(=O)N2CCC(c3nc(ccn3)C(F)(F)F)CC2)cc(cc1)C(=O)C
0.24	Clc1c(OC)cc(NNC(=O)C(=O)Nc2c(ccc(c2)C=3ON=C(N3)C)C)cc1
0.24	Clc1c(OC)cc(NNC(=O)C(=O)Nc2c(ccc(c2)C=3ON=C(N3)C)C)cc1
0.24	Clc1c(OC)cc(NNC(=O)C(=O)Nc2c(ccc(c2)C=3ON=C(N3)C)C)cc1
0.24	Clc1c(OC)cc(NNC(=O)C(=O)Nc2c(ccc(c2)C=3ON=C(N3)C)C)cc1
0.24	Clc1c(OC)cc(NNC(=O)C(=O)Nc2c(ccc(c2)C=3ON=C(N3)C)C)cc1
0.24	Clc1c(OC)cc(NNC(=O)C(=O)Nc2c(ccc(c2)C=3ON=C(N3)C)C)cc1
0.24	Clc1c(OC)cc(NNC(=O)C(=O)Nc2c(ccc(c2)C=3ON=C(N3)C)C)cc1
0.24	Clc1c(OC)cc(NNC(=O)C(=O)Nc2c(ccc(c2)C=3ON=C(N3)C)C)cc1
0.24	Brc1c(OC)cc(cc1)C(=O)Nc2c(cc(OC)c(c2)C(F)(F)F)C
0.24	FC(F)(F)c1cc(Nc2ncccc2C(=O)Nc3cc4NC(COc4cc3)CO)ccc1
0.24	FC(F)(F)c1cc(Nc2ncccc2C(=O)Nc3cc4NC(COc4cc3)CO)ccc1
0.24	FC(F)(F)c1cc(Nc2ncccc2C(=O)Nc3cc4NC(COc4cc3)CO)ccc1
0.24	FC(F)(F)c1cc(Nc2ncccc2C(=O)Nc3cc4NC(COc4cc3)CO)ccc1
0.24	FC(F)(F)c1cc(Nc2ncccc2C(=O)Nc3cc4NC(COc4cc3)CO)ccc1
0.24	FC(F)(F)c1cc(Nc2ncccc2C(=O)Nc3cc4NC(COc4cc3)CO)ccc1
0.24	FC(F)(F)c1cc(Nc2ncccc2C(=O)Nc3cc4NC(COc4cc3)CO)ccc1
0.24	FC(F)(F)c1cc(Nc2ncccc2C(=O)Nc3cc4NC(COc4cc3)CO)ccc1
0.24	FC(F)(F)c1cc(Nc2ncccc2C(=O)Nc3cc4NC(COc4cc3)CO)ccc1
0.24	FC(F)(F)c1cc(Nc2ncccc2C(=O)Nc3cc4NC(COc4cc3)CO)ccc1
0.239583	O=C(N(OCc1ccccc1)C)Nc2c(cc(cc2)C(=O)NCC=3OC=CC3)C
0.239382	Fc1c(cc(NC(=O)c2cc(c(cc2)CC)CC)cc1)C(=O)C
0.239382	Fc1c(cc(NC(=O)c2cc(c(cc2)CC)CC)cc1)C(=O)C
0.239382	Fc1c(cc(NC(=O)c2cc(c(cc2)CC)CC)cc1)C(=O)C
0.239382	Fc1c(cc(NC(=O)c2cc(c(cc2)CC)CC)cc1)C(=O)C
0.239382	Fc1c(cc(NC(=O)c2cc(c(cc2)CC)CC)cc1)C(=O)C
0.239382	Fc1c(cc(NC(=O)c2cc(c(cc2)CC)CC)cc1)C(=O)C
0.239382	Fc1c(cc(NC(=O)c2cc(c(cc2)CC)CC)cc1)C(=O)C
0.239382	Fc1c(cc(NC(=O)c2cc(c(cc2)CC)CC)cc1)C(=O)C
0.239382	Fc1c(cc(NC(=O)c2cc(c(cc2)CC)CC)cc1)C(=O)C
0.239382	Fc1c(cc(NC(=O)c2cc(c(cc2)CC)CC)cc1)C(=O)C
0.239044	O=C(Nc1cc(N2CCN(C(C)C)CC2)ccc1)c3ccc(OCOC)cc3
0.239044	O=C(Nc1cc(N2CCN(C(C)C)CC2)ccc1)c3ccc(OCOC)cc3
0.239044	O=C(Nc1cc(N2CCN(C(C)C)CC2)ccc1)c3ccc(OCOC)cc3
0.239044	O=C(Nc1cc(N2CCN(C(C)C)CC2)ccc1)c3ccc(OCOC)cc3
0.239044	O=C(Nc1cc(N2CCN(C(C)C)CC2)ccc1)c3ccc(OCOC)cc3
0.239044	O=C(Nc1cc(N2CCN(C(C)C)CC2)ccc1)c3ccc(OCOC)cc3
0.239044	O=C(Nc1cc(N2CCN(C(C)C)CC2)ccc1)c3ccc(OCOC)cc3
0.239044	O=C(Nc1cc(N2CCN(C(C)C)CC2)ccc1)c3ccc(OCOC)cc3
0.239044	O=C(Nc1cc(N2CCN(C(C)C)CC2)ccc1)c3ccc(OCOC)cc3
0.239044	O=C(Nc1cc(N2CCN(C(C)C)CC2)ccc1)c3ccc(OCOC)cc3
0.238754	Brc1cc(NC(=O)N2CC3N(C(C2)CC3)C4CCNCC4)c(cc1)CN5CCN(Cc6ccccc6)CC5
0.238754	Brc1cc(NC(=O)N2CC3N(C(C2)CC3)C4CCNCC4)c(cc1)CN5CCN(Cc6ccccc6)CC5
0.238754	Brc1cc(NC(=O)N2CC3N(C(C2)CC3)C4CCNCC4)c(cc1)CN5CCN(Cc6ccccc6)CC5
0.238754	Brc1cc(NC(=O)N2CC3N(C(C2)CC3)C4CCNCC4)c(cc1)CN5CCN(Cc6ccccc6)CC5
0.238754	Brc1cc(NC(=O)N2CC3N(C(C2)CC3)C4CCNCC4)c(cc1)CN5CCN(Cc6ccccc6)CC5
0.238754	Brc1cc(NC(=O)N2CC3N(C(C2)CC3)C4CCNCC4)c(cc1)CN5CCN(Cc6ccccc6)CC5
0.238754	Brc1cc(NC(=O)N2CC3N(C(C2)CC3)C4CCNCC4)c(cc1)CN5CCN(Cc6ccccc6)CC5
0.238754	Brc1cc(NC(=O)N2CC3N(C(C2)CC3)C4CCNCC4)c(cc1)CN5CCN(Cc6ccccc6)CC5
0.238754	Brc1cc(NC(=O)N2CC3N(C(C2)CC3)C4CCNCC4)c(cc1)CN5CCN(Cc6ccccc6)CC5
0.238754	Brc1cc(NC(=O)N2CC3N(C(C2)CC3)C4CCNCC4)c(cc1)CN5CCN(Cc6ccccc6)CC5
0.238739	O=C(Nc1ccc(N2CCN(Cc3ccccc3)CC2)cc1)C
0.238739	O=C(Nc1ccc(N2CCN(Cc3ccccc3)CC2)cc1)C
0.238739	O=C(Nc1ccc(N2CCN(Cc3ccccc3)CC2)cc1)C
0.238683	Brc1cc(NC(=O)c2ccc(OC)cc2)c(cc1)C=O
0.238683	Brc1cc(NC(=O)c2ccc(OC)cc2)c(cc1)C=O
0.238411	S1C(=NC(C(=O)NCC2CN(Cc3ccccc3)CC2)=C1)c4cc(F)c(F)cc4
0.238411	S1C(=NC(C(=O)NCC2CN(Cc3ccccc3)CC2)=C1)c4cc(F)c(F)cc4
0.238411	S1C(=NC(C(=O)NCC2CN(Cc3ccccc3)CC2)=C1)c4cc(F)c(F)cc4
0.238411	S1C(=NC(C(=O)NCC2CN(Cc3ccccc3)CC2)=C1)c4cc(F)c(F)cc4
0.238281	O=C(Nc1cc(ccc1)C(=O)Nc2cc(NC(=O)c3cc4OCOc4cc3)ccc2)NC(C)(C)C
0.238281	O=C(Nc1cc(ccc1)C(=O)Nc2cc(NC(=O)c3cc4OCOc4cc3)ccc2)NC(C)(C)C
0.238281	O=C(Nc1cc(ccc1)C(=O)Nc2cc(NC(=O)c3cc4OCOc4cc3)ccc2)NC(C)(C)C
0.238281	O=C(Nc1cc(ccc1)C(=O)Nc2cc(NC(=O)c3cc4OCOc4cc3)ccc2)NC(C)(C)C
0.238267	S1C(=NC(c2ncccc2)=C1)CCNC(=O)c3cc(c4ccc(cc4)CN)ccc3
0.238267	S1C(=NC(c2ncccc2)=C1)CCNC(=O)c3cc(c4ccc(cc4)CN)ccc3
0.238267	S1C(=NC(c2ncccc2)=C1)CCNC(=O)c3cc(c4ccc(cc4)CN)ccc3
0.238267	S1C(=NC(c2ncccc2)=C1)CCNC(=O)c3cc(c4ccc(cc4)CN)ccc3
0.238267	S1C(=NC(c2ncccc2)=C1)CCNC(=O)c3cc(c4ccc(cc4)CN)ccc3
0.238095	O=C(O)c1cnc(NN=C2c3c(cc(c4cnccc4)cc3)CC2)cc1
0.238095	O=C(O)c1cnc(NN=C2c3c(cc(c4cnccc4)cc3)CC2)cc1
0.238095	O=C(O)c1cnc(NN=C2c3c(cc(c4cnccc4)cc3)CC2)cc1
0.238095	O=C(O)c1cnc(NN=C2c3c(cc(c4cnccc4)cc3)CC2)cc1
0.237918	Ic1cc(NC(=O)COC(=O)c2c(ccc(c3ccccc3)c2)C)ccc1
0.237918	Ic1cc(NC(=O)COC(=O)c2c(ccc(c3ccccc3)c2)C)ccc1
0.237918	Ic1cc(NC(=O)COC(=O)c2c(ccc(c3ccccc3)c2)C)ccc1
0.237918	Ic1cc(NC(=O)COC(=O)c2c(ccc(c3ccccc3)c2)C)ccc1
0.237785	S1C(=NC(=C1)C2CCCCCC2)NC(=O)c3cc(OC)c(OCc4cnccc4)cc3
0.237785	S1C(=NC(=C1)C2CCCCCC2)NC(=O)c3cc(OC)c(OCc4cnccc4)cc3
0.237785	S1C(=NC(=C1)C2CCCCCC2)NC(=O)c3cc(OC)c(OCc4cnccc4)cc3
0.237785	S1C(=NC(=C1)C2CCCCCC2)NC(=O)c3cc(OC)c(OCc4cnccc4)cc3
0.237785	S1C(=NC(=C1)C2CCCCCC2)NC(=O)c3cc(OC)c(OCc4cnccc4)cc3
0.237785	S1C(=NC(=C1)C2CCCCCC2)NC(=O)c3cc(OC)c(OCc4cnccc4)cc3
0.237785	S1C(=NC(=C1)C2CCCCCC2)NC(=O)c3cc(OC)c(OCc4cnccc4)cc3
0.237785	S1C(=NC(=C1)C2CCCCCC2)NC(=O)c3cc(OC)c(OCc4cnccc4)cc3
0.237785	S1C(=NC(=C1)C2CCCCCC2)NC(=O)c3cc(OC)c(OCc4cnccc4)cc3
0.237785	S1C(=NC(=C1)C2CCCCCC2)NC(=O)c3cc(OC)c(OCc4cnccc4)cc3
0.237624	Clc1c(N2C=NC=C2)ccc(NC(=O)c3ccc(cc3)CN(S(=O)(=O)c4ccc(Cl)cc4)Cc5ccccc5)c1
0.237624	Clc1c(N2C=NC=C2)ccc(NC(=O)c3ccc(cc3)CN(S(=O)(=O)c4ccc(Cl)cc4)Cc5ccccc5)c1
0.237624	Clc1c(N2C=NC=C2)ccc(NC(=O)c3ccc(cc3)CN(S(=O)(=O)c4ccc(Cl)cc4)Cc5ccccc5)c1
0.237624	Clc1c(N2C=NC=C2)ccc(NC(=O)c3ccc(cc3)CN(S(=O)(=O)c4ccc(Cl)cc4)Cc5ccccc5)c1
0.237624	Clc1c(N2C=NC=C2)ccc(NC(=O)c3ccc(cc3)CN(S(=O)(=O)c4ccc(Cl)cc4)Cc5ccccc5)c1
0.237624	Clc1c(N2C=NC=C2)ccc(NC(=O)c3ccc(cc3)CN(S(=O)(=O)c4ccc(Cl)cc4)Cc5ccccc5)c1
0.237624	Clc1c(N2C=NC=C2)ccc(NC(=O)c3ccc(cc3)CN(S(=O)(=O)c4ccc(Cl)cc4)Cc5ccccc5)c1
0.237624	Clc1c(N2C=NC=C2)ccc(NC(=O)c3ccc(cc3)CN(S(=O)(=O)c4ccc(Cl)cc4)Cc5ccccc5)c1
0.237548	Fc1c(NC(=O)C2=C(OC=C2)C)cc(NC=O)cc1
0.2375	Clc1cc(ccc1)C(=O)Nc2cc(c(NC(=O)C=3NC(=C(C(=O)OC)C3CCC)C)cc2)C
0.237443	Brc1ccc(cc1)C(=O)Nc2cc(ccc2)C(=O)N
0.237443	Brc1ccc(cc1)C(=O)Nc2cc(ccc2)C(=O)N
0.237443	Brc1ccc(cc1)C(=O)Nc2cc(ccc2)C(=O)N
0.237443	Brc1ccc(cc1)C(=O)Nc2cc(ccc2)C(=O)N
0.237443	Brc1ccc(cc1)C(=O)Nc2cc(ccc2)C(=O)N
0.237443	Brc1ccc(cc1)C(=O)Nc2cc(ccc2)C(=O)N
0.237443	Brc1ccc(cc1)C(=O)Nc2cc(ccc2)C(=O)N
0.237443	Brc1ccc(cc1)C(=O)Nc2cc(ccc2)C(=O)N
0.237443	Brc1ccc(cc1)C(=O)Nc2cc(ccc2)C(=O)N
0.237443	Brc1ccc(cc1)C(=O)Nc2cc(ccc2)C(=O)N
0.237443	O=C(Nc1cc(N)c(cc1)C)Nc2ccccc2
0.237443	O=C(Nc1cc(N)c(cc1)C)Nc2ccccc2
0.237443	O=C(Nc1cc(N)c(cc1)C)Nc2ccccc2
0.237443	O=C(Nc1cc(N)c(cc1)C)Nc2ccccc2
0.237443	O=C(Nc1cc(N)c(cc1)C)Nc2ccccc2
0.237443	O=C(Nc1cc(N)c(cc1)C)Nc2ccccc2
0.237443	O=C(Nc1cc(N)c(cc1)C)Nc2ccccc2
0.237443	O=C(Nc1cc(N)c(cc1)C)Nc2ccccc2
0.237443	O=C(Nc1cc(N)c(cc1)C)Nc2ccccc2
0.237443	O=C(Nc1cc(N)c(cc1)C)Nc2ccccc2
0.237226	Fc1c(c(F)ccc1)c2cc(ccc2)C(=O)Nc3cc(N4CCN(C(C)C)CC4)ccc3
0.237226	Fc1c(c(F)ccc1)c2cc(ccc2)C(=O)Nc3cc(N4CCN(C(C)C)CC4)ccc3
0.237226	Fc1c(c(F)ccc1)c2cc(ccc2)C(=O)Nc3cc(N4CCN(C(C)C)CC4)ccc3
0.237226	Fc1c(c(F)ccc1)c2cc(ccc2)C(=O)Nc3cc(N4CCN(C(C)C)CC4)ccc3
0.237226	Fc1c(c(F)ccc1)c2cc(ccc2)C(=O)Nc3cc(N4CCN(C(C)C)CC4)ccc3
0.237226	Fc1c(c(F)ccc1)c2cc(ccc2)C(=O)Nc3cc(N4CCN(C(C)C)CC4)ccc3
0.237226	Fc1c(c(F)ccc1)c2cc(ccc2)C(=O)Nc3cc(N4CCN(C(C)C)CC4)ccc3
[truncated: 8,001 more rows]
