# Supplementary material for: Galileo: Three-dimensional searching in large combinatorial fragment spaces on the example of pharmacophores
Source: J Comput Aided Mol Des. 2022 Nov 24;37(1):1–16. doi: 10.1007/s10822-022-00485-y (PMC10032335; doi:10.1007/s10822-022-00485-y)
Supplement: Supplementary file 4 — Supplementary file 3a [file 10822_2022_485_MOESM3_ESMa.zip › Imatinib_Galileo/10/out_7.csv]

Score	SMILES
0.404	S1C=C(c2nc(c(cc2)C(=O)Nc3ccc(cc3)CN4CCN(Cc5ccccc5)CC4)C)C=C1
0.371681	O=C(Nc1c(ccc(NC(=O)C(=O)N)c1)C)c2ccncc2
0.371681	O=C(Nc1c(ccc(NC(=O)C(=O)N)c1)C)c2ccncc2
0.371681	O=C(Nc1c(ccc(NC(=O)C(=O)N)c1)C)c2ccncc2
0.371681	O=C(Nc1c(ccc(NC(=O)C(=O)N)c1)C)c2ccncc2
0.371681	O=C(Nc1c(ccc(NC(=O)C(=O)N)c1)C)c2ccncc2
0.371681	O=C(Nc1c(ccc(NC(=O)C(=O)N)c1)C)c2ccncc2
0.371681	O=C(Nc1c(ccc(NC(=O)C(=O)N)c1)C)c2ccncc2
0.371681	O=C(Nc1c(ccc(NC(=O)C(=O)N)c1)C)c2ccncc2
0.371681	O=C(Nc1c(ccc(NC(=O)C(=O)N)c1)C)c2ccncc2
0.371681	O=C(Nc1c(ccc(NC(=O)C(=O)N)c1)C)c2ccncc2
0.352313	O=C(Nc1cc(ccc1)CN2CCN(c3ncccc3)CC2)c4cc(ccc4)C5=NNC(=O)C=C5
0.352313	O=C(Nc1cc(ccc1)CN2CCN(c3ncccc3)CC2)c4cc(ccc4)C5=NNC(=O)C=C5
0.352313	O=C(Nc1cc(ccc1)CN2CCN(c3ncccc3)CC2)c4cc(ccc4)C5=NNC(=O)C=C5
0.352313	O=C(Nc1cc(ccc1)CN2CCN(c3ncccc3)CC2)c4cc(ccc4)C5=NNC(=O)C=C5
0.352313	O=C(Nc1cc(ccc1)CN2CCN(c3ncccc3)CC2)c4cc(ccc4)C5=NNC(=O)C=C5
0.352313	O=C(Nc1cc(ccc1)CN2CCN(c3ncccc3)CC2)c4cc(ccc4)C5=NNC(=O)C=C5
0.351613	S1C=C(c2nc(c(cc2)C(=O)Nc3c(F)cc(cc3)CN4CC(=O)N(CC4)C)C)C=C1
0.351613	S1C=C(c2nc(c(cc2)C(=O)Nc3c(F)cc(cc3)CN4CC(=O)N(CC4)C)C)C=C1
0.351613	S1C=C(c2nc(c(cc2)C(=O)Nc3c(F)cc(cc3)CN4CC(=O)N(CC4)C)C)C=C1
0.351613	S1C=C(c2nc(c(cc2)C(=O)Nc3c(F)cc(cc3)CN4CC(=O)N(CC4)C)C)C=C1
0.351613	S1C=C(c2nc(c(cc2)C(=O)Nc3c(F)cc(cc3)CN4CC(=O)N(CC4)C)C)C=C1
0.351613	S1C=C(c2nc(c(cc2)C(=O)Nc3c(F)cc(cc3)CN4CC(=O)N(CC4)C)C)C=C1
0.351613	S1C=C(c2nc(c(cc2)C(=O)Nc3c(F)cc(cc3)CN4CC(=O)N(CC4)C)C)C=C1
0.351613	S1C=C(c2nc(c(cc2)C(=O)Nc3c(F)cc(cc3)CN4CC(=O)N(CC4)C)C)C=C1
0.351613	S1C=C(c2nc(c(cc2)C(=O)Nc3c(F)cc(cc3)CN4CC(=O)N(CC4)C)C)C=C1
0.351613	S1C=C(c2nc(c(cc2)C(=O)Nc3c(F)cc(cc3)CN4CC(=O)N(CC4)C)C)C=C1
0.348936	FC(F)Oc1ncc(cc1)C(=O)Nc2ccc(cc2)CN3CCN(Cc4ccccc4)CC3
0.348936	FC(F)Oc1ncc(cc1)C(=O)Nc2ccc(cc2)CN3CCN(Cc4ccccc4)CC3
0.348936	FC(F)Oc1ncc(cc1)C(=O)Nc2ccc(cc2)CN3CCN(Cc4ccccc4)CC3
0.348936	FC(F)Oc1ncc(cc1)C(=O)Nc2ccc(cc2)CN3CCN(Cc4ccccc4)CC3
0.348936	FC(F)Oc1ncc(cc1)C(=O)Nc2ccc(cc2)CN3CCN(Cc4ccccc4)CC3
0.348936	FC(F)Oc1ncc(cc1)C(=O)Nc2ccc(cc2)CN3CCN(Cc4ccccc4)CC3
0.348936	FC(F)Oc1ncc(cc1)C(=O)Nc2ccc(cc2)CN3CCN(Cc4ccccc4)CC3
0.348936	FC(F)Oc1ncc(cc1)C(=O)Nc2ccc(cc2)CN3CCN(Cc4ccccc4)CC3
0.348936	FC(F)Oc1ncc(cc1)C(=O)Nc2ccc(cc2)CN3CCN(Cc4ccccc4)CC3
0.348936	FC(F)Oc1ncc(cc1)C(=O)Nc2ccc(cc2)CN3CCN(Cc4ccccc4)CC3
0.342205	O=C(Nc1cc(ccc1)CN2CCN(c3ncccc3)CC2)c4ccc(NN5C=NC=C5)cc4
0.342205	O=C(Nc1cc(ccc1)CN2CCN(c3ncccc3)CC2)c4ccc(NN5C=NC=C5)cc4
0.339056	S1CCN(Cc2ccc(NC(=O)CNC(=O)c3cnccc3)cc2)CC1
0.339056	S1CCN(Cc2ccc(NC(=O)CNC(=O)c3cnccc3)cc2)CC1
0.339056	S1CCN(Cc2ccc(NC(=O)CNC(=O)c3cnccc3)cc2)CC1
0.339056	S1CCN(Cc2ccc(NC(=O)CNC(=O)c3cnccc3)cc2)CC1
0.339056	S1CCN(Cc2ccc(NC(=O)CNC(=O)c3cnccc3)cc2)CC1
0.339056	S1CCN(Cc2ccc(NC(=O)CNC(=O)c3cnccc3)cc2)CC1
0.339056	S1CCN(Cc2ccc(NC(=O)CNC(=O)c3cnccc3)cc2)CC1
0.339056	S1CCN(Cc2ccc(NC(=O)CNC(=O)c3cnccc3)cc2)CC1
0.339056	S1CCN(Cc2ccc(NC(=O)CNC(=O)c3cnccc3)cc2)CC1
0.339056	S1CCN(Cc2ccc(NC(=O)CNC(=O)c3cnccc3)cc2)CC1
0.338583	S(=O)(=O)(c1c(F)ccc(c1)C(=O)Nc2ccc(cc2)CN3CCN(Cc4ccccc4)CC3)C
0.338583	S(=O)(=O)(c1c(F)ccc(c1)C(=O)Nc2ccc(cc2)CN3CCN(Cc4ccccc4)CC3)C
0.338583	S(=O)(=O)(c1c(F)ccc(c1)C(=O)Nc2ccc(cc2)CN3CCN(Cc4ccccc4)CC3)C
0.338583	S(=O)(=O)(c1c(F)ccc(c1)C(=O)Nc2ccc(cc2)CN3CCN(Cc4ccccc4)CC3)C
0.334783	Clc1nc(cc(c1)C(=O)Nc2ccc(cc2)CN3CCN(Cc4ccccc4)CC3)C
0.334783	Clc1nc(cc(c1)C(=O)Nc2ccc(cc2)CN3CCN(Cc4ccccc4)CC3)C
0.334783	Clc1nc(cc(c1)C(=O)Nc2ccc(cc2)CN3CCN(Cc4ccccc4)CC3)C
0.334783	Clc1nc(cc(c1)C(=O)Nc2ccc(cc2)CN3CCN(Cc4ccccc4)CC3)C
0.334783	Clc1nc(cc(c1)C(=O)Nc2ccc(cc2)CN3CCN(Cc4ccccc4)CC3)C
0.334783	Clc1nc(cc(c1)C(=O)Nc2ccc(cc2)CN3CCN(Cc4ccccc4)CC3)C
0.334783	Clc1nc(cc(c1)C(=O)Nc2ccc(cc2)CN3CCN(Cc4ccccc4)CC3)C
0.334783	Clc1nc(cc(c1)C(=O)Nc2ccc(cc2)CN3CCN(Cc4ccccc4)CC3)C
0.334783	Clc1nc(cc(c1)C(=O)Nc2ccc(cc2)CN3CCN(Cc4ccccc4)CC3)C
0.334783	Clc1nc(cc(c1)C(=O)Nc2ccc(cc2)CN3CCN(Cc4ccccc4)CC3)C
0.333333	O=C(Nc1ccc(cc1)CN2CCN(Cc3ccccc3)CC2)c4c(OC)ccc(c4)C
0.333333	O=C(Nc1ccc(cc1)CN2CCN(Cc3ccccc3)CC2)c4c(OC)ccc(c4)C
0.333333	O=C(Nc1ccc(cc1)CN2CCN(Cc3ccccc3)CC2)c4c(OC)ccc(c4)C
0.333333	O=C(Nc1ccc(cc1)CN2CCN(Cc3ccccc3)CC2)c4c(OC)ccc(c4)C
0.333333	O=C(Nc1ccc(cc1)CN2CCN(Cc3ccccc3)CC2)c4c(OC)ccc(c4)C
0.333333	O=C(Nc1ccc(cc1)CN2CCN(Cc3ccccc3)CC2)c4c(OC)ccc(c4)C
0.333333	O=C(Nc1ccc(cc1)CN2CCN(Cc3ccccc3)CC2)c4c(OC)ccc(c4)C
0.333333	O=C(Nc1ccc(cc1)CN2CCN(Cc3ccccc3)CC2)c4c(OC)ccc(c4)C
0.333333	O=C(Nc1ccc(cc1)CN2CCN(Cc3ccccc3)CC2)c4c(OC)ccc(c4)C
0.333333	O=C(Nc1ccc(cc1)CN2CCN(Cc3ccccc3)CC2)c4c(OC)ccc(c4)C
0.332	FC(F)(F)c1c(ccc(c1)C(=O)Nc2cnc(Nc3ccccc3)cc2)C
0.332	FC(F)(F)c1c(ccc(c1)C(=O)Nc2cnc(Nc3ccccc3)cc2)C
0.332	FC(F)(F)c1c(ccc(c1)C(=O)Nc2cnc(Nc3ccccc3)cc2)C
0.332	FC(F)(F)c1c(ccc(c1)C(=O)Nc2cnc(Nc3ccccc3)cc2)C
0.332	FC(F)(F)c1c(ccc(c1)C(=O)Nc2cnc(Nc3ccccc3)cc2)C
0.332	FC(F)(F)c1c(ccc(c1)C(=O)Nc2cnc(Nc3ccccc3)cc2)C
0.332	FC(F)(F)c1c(ccc(c1)C(=O)Nc2cnc(Nc3ccccc3)cc2)C
0.332	FC(F)(F)c1c(ccc(c1)C(=O)Nc2cnc(Nc3ccccc3)cc2)C
0.332	FC(F)(F)c1c(ccc(c1)C(=O)Nc2cnc(Nc3ccccc3)cc2)C
0.332	FC(F)(F)c1c(ccc(c1)C(=O)Nc2cnc(Nc3ccccc3)cc2)C
0.329897	S1C=C(c2nc(c(cc2)C(=O)Nc3cc(NC(=O)c4cc(F)ccc4)c(OC)cc3)C)C=C1
0.329897	S1C=C(c2nc(c(cc2)C(=O)Nc3cc(NC(=O)c4cc(F)ccc4)c(OC)cc3)C)C=C1
0.329897	S1C=C(c2nc(c(cc2)C(=O)Nc3cc(NC(=O)c4cc(F)ccc4)c(OC)cc3)C)C=C1
0.329897	S1C=C(c2nc(c(cc2)C(=O)Nc3cc(NC(=O)c4cc(F)ccc4)c(OC)cc3)C)C=C1
0.329897	S1C=C(c2nc(c(cc2)C(=O)Nc3cc(NC(=O)c4cc(F)ccc4)c(OC)cc3)C)C=C1
0.329897	S1C=C(c2nc(c(cc2)C(=O)Nc3cc(NC(=O)c4cc(F)ccc4)c(OC)cc3)C)C=C1
0.329897	S1C=C(c2nc(c(cc2)C(=O)Nc3cc(NC(=O)c4cc(F)ccc4)c(OC)cc3)C)C=C1
0.329897	S1C=C(c2nc(c(cc2)C(=O)Nc3cc(NC(=O)c4cc(F)ccc4)c(OC)cc3)C)C=C1
0.329897	S1C=C(c2nc(c(cc2)C(=O)Nc3cc(NC(=O)c4cc(F)ccc4)c(OC)cc3)C)C=C1
0.329897	S1C=C(c2nc(c(cc2)C(=O)Nc3cc(NC(=O)c4cc(F)ccc4)c(OC)cc3)C)C=C1
0.328889	O=C(OC)c1cc(NC(=O)c2ccccc2)c(cc1)C
0.328889	O=C(OC)c1cc(NC(=O)c2ccccc2)c(cc1)C
0.328889	O=C(OC)c1cc(NC(=O)c2ccccc2)c(cc1)C
0.328889	O=C(OC)c1cc(NC(=O)c2ccccc2)c(cc1)C
0.328889	O=C(OC)c1cc(NC(=O)c2ccccc2)c(cc1)C
0.328889	O=C(OC)c1cc(NC(=O)c2ccccc2)c(cc1)C
0.328889	O=C(OC)c1cc(NC(=O)c2ccccc2)c(cc1)C
0.328889	O=C(OC)c1cc(NC(=O)c2ccccc2)c(cc1)C
0.328889	O=C(OC)c1cc(NC(=O)c2ccccc2)c(cc1)C
0.328889	O=C(OC)c1cc(NC(=O)c2ccccc2)c(cc1)C
0.32	Fc1cc(NC(=O)c2ccc(c3nnc(cc3)C)cc2)c(OC)cc1
0.32	Fc1cc(NC(=O)c2ccc(c3nnc(cc3)C)cc2)c(OC)cc1
0.32	Fc1cc(NC(=O)c2ccc(c3nnc(cc3)C)cc2)c(OC)cc1
0.32	Fc1cc(NC(=O)c2ccc(c3nnc(cc3)C)cc2)c(OC)cc1
0.32	Fc1cc(NC(=O)c2ccc(c3nnc(cc3)C)cc2)c(OC)cc1
0.32	Fc1cc(NC(=O)c2ccc(c3nnc(cc3)C)cc2)c(OC)cc1
0.32	Fc1cc(NC(=O)c2ccc(c3nnc(cc3)C)cc2)c(OC)cc1
0.32	Fc1cc(NC(=O)c2ccc(c3nnc(cc3)C)cc2)c(OC)cc1
0.32	Fc1cc(NC(=O)c2ccc(c3nnc(cc3)C)cc2)c(OC)cc1
0.32	Fc1cc(NC(=O)c2ccc(c3nnc(cc3)C)cc2)c(OC)cc1
0.32	S(=O)(=O)(Nc1ccc(cc1)CCCC)c2cc(c(cc2)C)C(=O)Nc3ccc(cc3)CN4CCN(Cc5ccccc5)CC4
0.32	S(=O)(=O)(Nc1ccc(cc1)CCCC)c2cc(c(cc2)C)C(=O)Nc3ccc(cc3)CN4CCN(Cc5ccccc5)CC4
0.32	S(=O)(=O)(Nc1ccc(cc1)CCCC)c2cc(c(cc2)C)C(=O)Nc3ccc(cc3)CN4CCN(Cc5ccccc5)CC4
0.32	S(=O)(=O)(Nc1ccc(cc1)CCCC)c2cc(c(cc2)C)C(=O)Nc3ccc(cc3)CN4CCN(Cc5ccccc5)CC4
0.32	S(=O)(=O)(Nc1ccc(cc1)CCCC)c2cc(c(cc2)C)C(=O)Nc3ccc(cc3)CN4CCN(Cc5ccccc5)CC4
0.32	S(=O)(=O)(Nc1ccc(cc1)CCCC)c2cc(c(cc2)C)C(=O)Nc3ccc(cc3)CN4CCN(Cc5ccccc5)CC4
0.32	S(=O)(=O)(Nc1ccc(cc1)CCCC)c2cc(c(cc2)C)C(=O)Nc3ccc(cc3)CN4CCN(Cc5ccccc5)CC4
0.32	S(=O)(=O)(Nc1ccc(cc1)CCCC)c2cc(c(cc2)C)C(=O)Nc3ccc(cc3)CN4CCN(Cc5ccccc5)CC4
0.32	S(=O)(=O)(Nc1ccc(cc1)CCCC)c2cc(c(cc2)C)C(=O)Nc3ccc(cc3)CN4CCN(Cc5ccccc5)CC4
0.32	S(=O)(=O)(Nc1ccc(cc1)CCCC)c2cc(c(cc2)C)C(=O)Nc3ccc(cc3)CN4CCN(Cc5ccccc5)CC4
0.32	S1C=NC(c2cc(ccc2)C(=O)NCc3cc(NC(=O)c4ccc(cc4)C)ccc3)=C1
0.32	S1C=NC(c2cc(ccc2)C(=O)NCc3cc(NC(=O)c4ccc(cc4)C)ccc3)=C1
0.32	S1C=NC(c2cc(ccc2)C(=O)NCc3cc(NC(=O)c4ccc(cc4)C)ccc3)=C1
0.32	S1C=NC(c2cc(ccc2)C(=O)NCc3cc(NC(=O)c4ccc(cc4)C)ccc3)=C1
0.32	S1C=NC(c2cc(ccc2)C(=O)NCc3cc(NC(=O)c4ccc(cc4)C)ccc3)=C1
0.32	S1C=NC(c2cc(ccc2)C(=O)NCc3cc(NC(=O)c4ccc(cc4)C)ccc3)=C1
0.32	S1C=NC(c2cc(ccc2)C(=O)NCc3cc(NC(=O)c4ccc(cc4)C)ccc3)=C1
0.32	S1C=NC(c2cc(ccc2)C(=O)NCc3cc(NC(=O)c4ccc(cc4)C)ccc3)=C1
0.32	S1C=NC(c2cc(ccc2)C(=O)NCc3cc(NC(=O)c4ccc(cc4)C)ccc3)=C1
0.32	S1C=NC(c2cc(ccc2)C(=O)NCc3cc(NC(=O)c4ccc(cc4)C)ccc3)=C1
0.318644	Fc1c(NC(=O)c2cnc(OC(F)F)cc2)ccc(c1)CN3CC(=O)N(CC3)C
0.318644	Fc1c(NC(=O)c2cnc(OC(F)F)cc2)ccc(c1)CN3CC(=O)N(CC3)C
0.318644	Fc1c(NC(=O)c2cnc(OC(F)F)cc2)ccc(c1)CN3CC(=O)N(CC3)C
0.318644	Fc1c(NC(=O)c2cnc(OC(F)F)cc2)ccc(c1)CN3CC(=O)N(CC3)C
0.318644	Fc1c(NC(=O)c2cnc(OC(F)F)cc2)ccc(c1)CN3CC(=O)N(CC3)C
0.318644	Fc1c(NC(=O)c2cnc(OC(F)F)cc2)ccc(c1)CN3CC(=O)N(CC3)C
0.318644	Fc1c(NC(=O)c2cnc(OC(F)F)cc2)ccc(c1)CN3CC(=O)N(CC3)C
0.318644	Fc1c(NC(=O)c2cnc(OC(F)F)cc2)ccc(c1)CN3CC(=O)N(CC3)C
0.318644	Fc1c(NC(=O)c2cnc(OC(F)F)cc2)ccc(c1)CN3CC(=O)N(CC3)C
0.318644	Fc1c(NC(=O)c2cnc(OC(F)F)cc2)ccc(c1)CN3CC(=O)N(CC3)C
0.317343	BrC=1SC(=CC1)COc2c(OC)cc(cc2)C(=O)Nc3ccc(cc3)CN4CCN(Cc5ccccc5)CC4
0.317343	BrC=1SC(=CC1)COc2c(OC)cc(cc2)C(=O)Nc3ccc(cc3)CN4CCN(Cc5ccccc5)CC4
0.317343	BrC=1SC(=CC1)COc2c(OC)cc(cc2)C(=O)Nc3ccc(cc3)CN4CCN(Cc5ccccc5)CC4
0.317343	BrC=1SC(=CC1)COc2c(OC)cc(cc2)C(=O)Nc3ccc(cc3)CN4CCN(Cc5ccccc5)CC4
0.317343	BrC=1SC(=CC1)COc2c(OC)cc(cc2)C(=O)Nc3ccc(cc3)CN4CCN(Cc5ccccc5)CC4
0.317343	BrC=1SC(=CC1)COc2c(OC)cc(cc2)C(=O)Nc3ccc(cc3)CN4CCN(Cc5ccccc5)CC4
0.317343	BrC=1SC(=CC1)COc2c(OC)cc(cc2)C(=O)Nc3ccc(cc3)CN4CCN(Cc5ccccc5)CC4
0.317343	BrC=1SC(=CC1)COc2c(OC)cc(cc2)C(=O)Nc3ccc(cc3)CN4CCN(Cc5ccccc5)CC4
0.317343	BrC=1SC(=CC1)COc2c(OC)cc(cc2)C(=O)Nc3ccc(cc3)CN4CCN(Cc5ccccc5)CC4
0.317343	BrC=1SC(=CC1)COc2c(OC)cc(cc2)C(=O)Nc3ccc(cc3)CN4CCN(Cc5ccccc5)CC4
0.316667	O=C(Nc1ccc(cc1)CN2CCN(Cc3ccccc3)CC2)c4cc(OC5CCCC5)ccc4
0.316667	O=C(Nc1ccc(cc1)CN2CCN(Cc3ccccc3)CC2)c4cc(OC5CCCC5)ccc4
0.316667	O=C(Nc1ccc(cc1)CN2CCN(Cc3ccccc3)CC2)c4cc(OC5CCCC5)ccc4
0.316667	O=C(Nc1ccc(cc1)CN2CCN(Cc3ccccc3)CC2)c4cc(OC5CCCC5)ccc4
0.316667	O=C(Nc1ccc(cc1)CN2CCN(Cc3ccccc3)CC2)c4cc(OC5CCCC5)ccc4
0.316667	O=C(Nc1ccc(cc1)CN2CCN(Cc3ccccc3)CC2)c4cc(OC5CCCC5)ccc4
0.316667	O=C(Nc1ccc(cc1)CN2CCN(Cc3ccccc3)CC2)c4cc(OC5CCCC5)ccc4
0.316667	O=C(Nc1ccc(cc1)CN2CCN(Cc3ccccc3)CC2)c4cc(OC5CCCC5)ccc4
0.316667	O=C(Nc1ccc(cc1)CN2CCN(Cc3ccccc3)CC2)c4cc(OC5CCCC5)ccc4
0.316667	O=C(Nc1ccc(cc1)CN2CCN(Cc3ccccc3)CC2)c4cc(OC5CCCC5)ccc4
0.315589	[O-][N+](=O)c1c(Nc2ccccc2)ccc(c1)C(=O)Nc3c(ccc(c3)C(=O)NCC)C
0.315385	O=C(Nc1cnccc1)c2ccc(cc2)CN3c4c(cccc4)CC3
0.315385	O=C(Nc1cnccc1)c2ccc(cc2)CN3c4c(cccc4)CC3
0.315385	O=C(Nc1cnccc1)c2ccc(cc2)CN3c4c(cccc4)CC3
0.315385	O=C(Nc1cnccc1)c2ccc(cc2)CN3c4c(cccc4)CC3
0.315385	O=C(Nc1cnccc1)c2ccc(cc2)CN3c4c(cccc4)CC3
0.315385	O=C(Nc1cnccc1)c2ccc(cc2)CN3c4c(cccc4)CC3
0.315385	O=C(Nc1cnccc1)c2ccc(cc2)CN3c4c(cccc4)CC3
0.315385	O=C(Nc1cnccc1)c2ccc(cc2)CN3c4c(cccc4)CC3
0.315385	O=C(Nc1cnccc1)c2ccc(cc2)CN3c4c(cccc4)CC3
0.315385	O=C(Nc1cnccc1)c2ccc(cc2)CN3c4c(cccc4)CC3
0.315018	Brc1cc(NC(=O)OC(C)(C)C)c(cc1)C(=O)NCc2ccc(NC(=O)c3cnccc3)cc2
0.315018	Brc1cc(NC(=O)OC(C)(C)C)c(cc1)C(=O)NCc2ccc(NC(=O)c3cnccc3)cc2
0.315018	Brc1cc(NC(=O)OC(C)(C)C)c(cc1)C(=O)NCc2ccc(NC(=O)c3cnccc3)cc2
0.315018	Brc1cc(NC(=O)OC(C)(C)C)c(cc1)C(=O)NCc2ccc(NC(=O)c3cnccc3)cc2
0.315018	Brc1cc(NC(=O)OC(C)(C)C)c(cc1)C(=O)NCc2ccc(NC(=O)c3cnccc3)cc2
0.315018	Brc1cc(NC(=O)OC(C)(C)C)c(cc1)C(=O)NCc2ccc(NC(=O)c3cnccc3)cc2
0.315018	Brc1cc(NC(=O)OC(C)(C)C)c(cc1)C(=O)NCc2ccc(NC(=O)c3cnccc3)cc2
0.315018	Brc1cc(NC(=O)OC(C)(C)C)c(cc1)C(=O)NCc2ccc(NC(=O)c3cnccc3)cc2
0.315018	Brc1cc(NC(=O)OC(C)(C)C)c(cc1)C(=O)NCc2ccc(NC(=O)c3cnccc3)cc2
0.315018	Brc1cc(NC(=O)OC(C)(C)C)c(cc1)C(=O)NCc2ccc(NC(=O)c3cnccc3)cc2
0.314516	S1C=NC(c2cc(ccc2)C(=O)Nc3cnc(Nc4ccccc4)cc3)=C1
0.314516	S1C=NC(c2cc(ccc2)C(=O)Nc3cnc(Nc4ccccc4)cc3)=C1
0.314516	S1C=NC(c2cc(ccc2)C(=O)Nc3cnc(Nc4ccccc4)cc3)=C1
0.314516	S1C=NC(c2cc(ccc2)C(=O)Nc3cnc(Nc4ccccc4)cc3)=C1
0.314516	S1C=NC(c2cc(ccc2)C(=O)Nc3cnc(Nc4ccccc4)cc3)=C1
0.314516	S1C=NC(c2cc(ccc2)C(=O)Nc3cnc(Nc4ccccc4)cc3)=C1
0.314516	S1C=NC(c2cc(ccc2)C(=O)Nc3cnc(Nc4ccccc4)cc3)=C1
0.314516	S1C=NC(c2cc(ccc2)C(=O)Nc3cnc(Nc4ccccc4)cc3)=C1
0.314488	S(=O)(=O)(c1c(F)ccc(c1)C(=O)Nc2ncc(cc2)CN3CCN(C4CC4)CC3)C
0.314488	S(=O)(=O)(c1c(F)ccc(c1)C(=O)Nc2ncc(cc2)CN3CCN(C4CC4)CC3)C
0.314488	S(=O)(=O)(c1c(F)ccc(c1)C(=O)Nc2ncc(cc2)CN3CCN(C4CC4)CC3)C
0.314488	S(=O)(=O)(c1c(F)ccc(c1)C(=O)Nc2ncc(cc2)CN3CCN(C4CC4)CC3)C
0.313531	Clc1c(S(=O)(=O)N(C)C)cc(cc1)C(=O)Nc2cc(ccc2)CN3CCN(c4ncccc4)CC3
0.313531	Clc1c(S(=O)(=O)N(C)C)cc(cc1)C(=O)Nc2cc(ccc2)CN3CCN(c4ncccc4)CC3
0.313531	Clc1c(S(=O)(=O)N(C)C)cc(cc1)C(=O)Nc2cc(ccc2)CN3CCN(c4ncccc4)CC3
0.313531	Clc1c(S(=O)(=O)N(C)C)cc(cc1)C(=O)Nc2cc(ccc2)CN3CCN(c4ncccc4)CC3
0.313531	Clc1c(S(=O)(=O)N(C)C)cc(cc1)C(=O)Nc2cc(ccc2)CN3CCN(c4ncccc4)CC3
0.313531	Clc1c(S(=O)(=O)N(C)C)cc(cc1)C(=O)Nc2cc(ccc2)CN3CCN(c4ncccc4)CC3
0.312977	O=C(Nc1ncc(cc1)CN2CCCCC2)c3cc(ccc3)CN4C=NC=C4
0.312977	O=C(Nc1ncc(cc1)CN2CCCCC2)c3cc(ccc3)CN4C=NC=C4
0.312977	O=C(Nc1ncc(cc1)CN2CCCCC2)c3cc(ccc3)CN4C=NC=C4
0.312977	O=C(Nc1ncc(cc1)CN2CCCCC2)c3cc(ccc3)CN4C=NC=C4
0.312977	O=C(Nc1ncc(cc1)CN2CCCCC2)c3cc(ccc3)CN4C=NC=C4
0.312057	Brc1ccc(c2nc(SCC(=O)Nc3cc(S(=O)(=O)NC)c(cc3)C)ncc2)cc1
0.312057	Brc1ccc(c2nc(SCC(=O)Nc3cc(S(=O)(=O)NC)c(cc3)C)ncc2)cc1
0.312057	Brc1ccc(c2nc(SCC(=O)Nc3cc(S(=O)(=O)NC)c(cc3)C)ncc2)cc1
0.312057	Brc1ccc(c2nc(SCC(=O)Nc3cc(S(=O)(=O)NC)c(cc3)C)ncc2)cc1
0.312057	Brc1ccc(c2nc(SCC(=O)Nc3cc(S(=O)(=O)NC)c(cc3)C)ncc2)cc1
0.312057	Brc1ccc(c2nc(SCC(=O)Nc3cc(S(=O)(=O)NC)c(cc3)C)ncc2)cc1
0.312057	Brc1ccc(c2nc(SCC(=O)Nc3cc(S(=O)(=O)NC)c(cc3)C)ncc2)cc1
0.312057	Brc1ccc(c2nc(SCC(=O)Nc3cc(S(=O)(=O)NC)c(cc3)C)ncc2)cc1
0.312057	Brc1ccc(c2nc(SCC(=O)Nc3cc(S(=O)(=O)NC)c(cc3)C)ncc2)cc1
0.312057	Brc1ccc(c2nc(SCC(=O)Nc3cc(S(=O)(=O)NC)c(cc3)C)ncc2)cc1
0.311787	Clc1c(cc(cc1)C(=O)Nc2nccc(c2)C=3C=NN(C3)C)C
0.311787	Clc1c(cc(cc1)C(=O)Nc2nccc(c2)C=3C=NN(C3)C)C
0.311787	Clc1c(cc(cc1)C(=O)Nc2nccc(c2)C=3C=NN(C3)C)C
0.311787	Clc1c(cc(cc1)C(=O)Nc2nccc(c2)C=3C=NN(C3)C)C
0.311787	Clc1c(cc(cc1)C(=O)Nc2nccc(c2)C=3C=NN(C3)C)C
0.311787	Clc1c(cc(cc1)C(=O)Nc2nccc(c2)C=3C=NN(C3)C)C
0.311787	Clc1c(cc(cc1)C(=O)Nc2nccc(c2)C=3C=NN(C3)C)C
0.311787	Clc1c(cc(cc1)C(=O)Nc2nccc(c2)C=3C=NN(C3)C)C
0.311787	Clc1c(cc(cc1)C(=O)Nc2nccc(c2)C=3C=NN(C3)C)C
0.311787	Clc1c(cc(cc1)C(=O)Nc2nccc(c2)C=3C=NN(C3)C)C
0.31068	O=C(Nc1ccc(cc1)CN)c2cnccc2
0.31068	O=C(Nc1ccc(cc1)CN)c2cnccc2
0.31068	O=C(Nc1ccc(cc1)CN)c2cnccc2
0.310469	O=C(Nc1cc(ccc1)CN2CCN(c3ncccc3)CC2)c4c(nncc4)C
0.310469	O=C(Nc1cc(ccc1)CN2CCN(c3ncccc3)CC2)c4c(nncc4)C
0.310469	O=C(Nc1cc(ccc1)CN2CCN(c3ncccc3)CC2)c4c(nncc4)C
0.310469	O=C(Nc1cc(ccc1)CN2CCN(c3ncccc3)CC2)c4c(nncc4)C
0.310469	O=C(Nc1cc(ccc1)CN2CCN(c3ncccc3)CC2)c4c(nncc4)C
0.310469	O=C(Nc1cc(ccc1)CN2CCN(c3ncccc3)CC2)c4c(nncc4)C
0.310469	O=C(Nc1cc(ccc1)CN2CCN(c3ncccc3)CC2)c4c(nncc4)C
0.310469	O=C(Nc1cc(ccc1)CN2CCN(c3ncccc3)CC2)c4c(nncc4)C
0.310469	O=C(Nc1cc(ccc1)CN2CCN(c3ncccc3)CC2)c4c(nncc4)C
0.310469	O=C(Nc1cc(ccc1)CN2CCN(c3ncccc3)CC2)c4c(nncc4)C
0.308	Clc1cc(NC(=O)c2ccc(OCC=3N=CSC3)cc2)c(cc1)C
0.308	Clc1cc(NC(=O)c2ccc(OCC=3N=CSC3)cc2)c(cc1)C
0.308	Clc1cc(NC(=O)c2ccc(OCC=3N=CSC3)cc2)c(cc1)C
0.308	Clc1cc(NC(=O)c2ccc(OCC=3N=CSC3)cc2)c(cc1)C
0.308	Clc1cc(NC(=O)c2ccc(OCC=3N=CSC3)cc2)c(cc1)C
0.308	Clc1cc(NC(=O)c2ccc(OCC=3N=CSC3)cc2)c(cc1)C
0.308	Clc1cc(NC(=O)c2ccc(OCC=3N=CSC3)cc2)c(cc1)C
0.308	Clc1cc(NC(=O)c2ccc(OCC=3N=CSC3)cc2)c(cc1)C
0.308	Clc1cc(NC(=O)c2ccc(OCC=3N=CSC3)cc2)c(cc1)C
0.308	Clc1cc(NC(=O)c2ccc(OCC=3N=CSC3)cc2)c(cc1)C
0.306452	Fc1c(C#N)cc(NC(=O)c2cncc(c3ccc(cc3)C)c2)cc1
0.306452	Fc1c(C#N)cc(NC(=O)c2cncc(c3ccc(cc3)C)c2)cc1
0.306452	Fc1c(C#N)cc(NC(=O)c2cncc(c3ccc(cc3)C)c2)cc1
0.306452	Fc1c(C#N)cc(NC(=O)c2cncc(c3ccc(cc3)C)c2)cc1
0.30597	FC(F)(F)COc1c(cc(NC(=O)C=2N=C(NC2)c3ccccc3)cc1)C
0.30597	FC(F)(F)COc1c(cc(NC(=O)C=2N=C(NC2)c3ccccc3)cc1)C
0.30597	FC(F)(F)COc1c(cc(NC(=O)C=2N=C(NC2)c3ccccc3)cc1)C
0.30597	FC(F)(F)COc1c(cc(NC(=O)C=2N=C(NC2)c3ccccc3)cc1)C
0.30597	FC(F)(F)COc1c(cc(NC(=O)C=2N=C(NC2)c3ccccc3)cc1)C
0.30597	FC(F)(F)COc1c(cc(NC(=O)C=2N=C(NC2)c3ccccc3)cc1)C
0.30597	FC(F)(F)COc1c(cc(NC(=O)C=2N=C(NC2)c3ccccc3)cc1)C
0.30597	FC(F)(F)COc1c(cc(NC(=O)C=2N=C(NC2)c3ccccc3)cc1)C
0.30597	FC(F)(F)COc1c(cc(NC(=O)C=2N=C(NC2)c3ccccc3)cc1)C
0.30597	FC(F)(F)COc1c(cc(NC(=O)C=2N=C(NC2)c3ccccc3)cc1)C
0.30597	O=C(Nc1ncc(cc1)CN2CCN(C3CC3)CC2)c4cc(OC5CCCC5)ccc4
0.30597	O=C(Nc1ncc(cc1)CN2CCN(C3CC3)CC2)c4cc(OC5CCCC5)ccc4
0.30597	O=C(Nc1ncc(cc1)CN2CCN(C3CC3)CC2)c4cc(OC5CCCC5)ccc4
0.30597	O=C(Nc1ncc(cc1)CN2CCN(C3CC3)CC2)c4cc(OC5CCCC5)ccc4
0.30597	O=C(Nc1ncc(cc1)CN2CCN(C3CC3)CC2)c4cc(OC5CCCC5)ccc4
0.30597	O=C(Nc1ncc(cc1)CN2CCN(C3CC3)CC2)c4cc(OC5CCCC5)ccc4
0.30597	O=C(Nc1ncc(cc1)CN2CCN(C3CC3)CC2)c4cc(OC5CCCC5)ccc4
0.30597	O=C(Nc1ncc(cc1)CN2CCN(C3CC3)CC2)c4cc(OC5CCCC5)ccc4
0.30597	O=C(Nc1ncc(cc1)CN2CCN(C3CC3)CC2)c4cc(OC5CCCC5)ccc4
0.30597	O=C(Nc1ncc(cc1)CN2CCN(C3CC3)CC2)c4cc(OC5CCCC5)ccc4
0.304659	Clc1ncc(cc1F)C(=O)Nc2cc(ccc2)CN3CCN(c4ncccc4)CC3
0.304659	Clc1ncc(cc1F)C(=O)Nc2cc(ccc2)CN3CCN(c4ncccc4)CC3
0.304659	Clc1ncc(cc1F)C(=O)Nc2cc(ccc2)CN3CCN(c4ncccc4)CC3
0.304659	Clc1ncc(cc1F)C(=O)Nc2cc(ccc2)CN3CCN(c4ncccc4)CC3
0.304659	Clc1ncc(cc1F)C(=O)Nc2cc(ccc2)CN3CCN(c4ncccc4)CC3
0.304659	Clc1ncc(cc1F)C(=O)Nc2cc(ccc2)CN3CCN(c4ncccc4)CC3
0.304659	Clc1ncc(cc1F)C(=O)Nc2cc(ccc2)CN3CCN(c4ncccc4)CC3
0.304659	Clc1ncc(cc1F)C(=O)Nc2cc(ccc2)CN3CCN(c4ncccc4)CC3
0.304659	Clc1ncc(cc1F)C(=O)Nc2cc(ccc2)CN3CCN(c4ncccc4)CC3
0.304659	Clc1ncc(cc1F)C(=O)Nc2cc(ccc2)CN3CCN(c4ncccc4)CC3
0.302158	Fc1c(NC(=O)CN2N=CN=C2)cc(NC(=O)c3cncc(c4ccc(cc4)C)c3)cc1
0.302158	Fc1c(NC(=O)CN2N=CN=C2)cc(NC(=O)c3cncc(c4ccc(cc4)C)c3)cc1
0.302158	Fc1c(NC(=O)CN2N=CN=C2)cc(NC(=O)c3cncc(c4ccc(cc4)C)c3)cc1
0.302158	Fc1c(NC(=O)CN2N=CN=C2)cc(NC(=O)c3cncc(c4ccc(cc4)C)c3)cc1
0.302158	Fc1c(NC(=O)CN2N=CN=C2)cc(NC(=O)c3cncc(c4ccc(cc4)C)c3)cc1
0.302158	Fc1c(NC(=O)CN2N=CN=C2)cc(NC(=O)c3cncc(c4ccc(cc4)C)c3)cc1
0.302158	Fc1c(NC(=O)CN2N=CN=C2)cc(NC(=O)c3cncc(c4ccc(cc4)C)c3)cc1
0.302158	Fc1c(NC(=O)CN2N=CN=C2)cc(NC(=O)c3cncc(c4ccc(cc4)C)c3)cc1
0.302158	Fc1c(NC(=O)CN2N=CN=C2)cc(NC(=O)c3cncc(c4ccc(cc4)C)c3)cc1
0.302158	Fc1c(NC(=O)CN2N=CN=C2)cc(NC(=O)c3cncc(c4ccc(cc4)C)c3)cc1
0.302128	Brc1cc(OC(C)(C)C)cc(c1)C(=O)Nc2ccc(cc2)CN3CCN(Cc4ccccc4)CC3
0.302128	Brc1cc(OC(C)(C)C)cc(c1)C(=O)Nc2ccc(cc2)CN3CCN(Cc4ccccc4)CC3
0.302128	Brc1cc(OC(C)(C)C)cc(c1)C(=O)Nc2ccc(cc2)CN3CCN(Cc4ccccc4)CC3
0.302128	Brc1cc(OC(C)(C)C)cc(c1)C(=O)Nc2ccc(cc2)CN3CCN(Cc4ccccc4)CC3
0.302128	Brc1cc(OC(C)(C)C)cc(c1)C(=O)Nc2ccc(cc2)CN3CCN(Cc4ccccc4)CC3
0.302128	Brc1cc(OC(C)(C)C)cc(c1)C(=O)Nc2ccc(cc2)CN3CCN(Cc4ccccc4)CC3
0.302128	Brc1cc(OC(C)(C)C)cc(c1)C(=O)Nc2ccc(cc2)CN3CCN(Cc4ccccc4)CC3
0.302128	Brc1cc(OC(C)(C)C)cc(c1)C(=O)Nc2ccc(cc2)CN3CCN(Cc4ccccc4)CC3
0.302128	Brc1cc(OC(C)(C)C)cc(c1)C(=O)Nc2ccc(cc2)CN3CCN(Cc4ccccc4)CC3
0.302128	Brc1cc(OC(C)(C)C)cc(c1)C(=O)Nc2ccc(cc2)CN3CCN(Cc4ccccc4)CC3
0.300395	FC(F)(F)c1c(ccc(c1)C(=O)NCc2cc(NC(=O)c3ccc(cc3)C)ccc2)C
0.300395	FC(F)(F)c1c(ccc(c1)C(=O)NCc2cc(NC(=O)c3ccc(cc3)C)ccc2)C
0.300395	FC(F)(F)c1c(ccc(c1)C(=O)NCc2cc(NC(=O)c3ccc(cc3)C)ccc2)C
0.300395	FC(F)(F)c1c(ccc(c1)C(=O)NCc2cc(NC(=O)c3ccc(cc3)C)ccc2)C
0.300395	FC(F)(F)c1c(ccc(c1)C(=O)NCc2cc(NC(=O)c3ccc(cc3)C)ccc2)C
0.300395	FC(F)(F)c1c(ccc(c1)C(=O)NCc2cc(NC(=O)c3ccc(cc3)C)ccc2)C
0.300395	FC(F)(F)c1c(ccc(c1)C(=O)NCc2cc(NC(=O)c3ccc(cc3)C)ccc2)C
0.300395	FC(F)(F)c1c(ccc(c1)C(=O)NCc2cc(NC(=O)c3ccc(cc3)C)ccc2)C
0.300395	FC(F)(F)c1c(ccc(c1)C(=O)NCc2cc(NC(=O)c3ccc(cc3)C)ccc2)C
0.300395	FC(F)(F)c1c(ccc(c1)C(=O)NCc2cc(NC(=O)c3ccc(cc3)C)ccc2)C
0.296992	Brc1ccc(c2nc(SCc3cc(c(cc3)C(=O)OC)C)ncc2)cc1
0.296992	Brc1ccc(c2nc(SCc3cc(c(cc3)C(=O)OC)C)ncc2)cc1
0.296992	Brc1ccc(c2nc(SCc3cc(c(cc3)C(=O)OC)C)ncc2)cc1
0.296992	Brc1ccc(c2nc(SCc3cc(c(cc3)C(=O)OC)C)ncc2)cc1
0.296992	Brc1ccc(c2nc(SCc3cc(c(cc3)C(=O)OC)C)ncc2)cc1
0.296992	Brc1ccc(c2nc(SCc3cc(c(cc3)C(=O)OC)C)ncc2)cc1
0.296992	Brc1ccc(c2nc(SCc3cc(c(cc3)C(=O)OC)C)ncc2)cc1
0.296992	Brc1ccc(c2nc(SCc3cc(c(cc3)C(=O)OC)C)ncc2)cc1
0.296992	Brc1ccc(c2nc(SCc3cc(c(cc3)C(=O)OC)C)ncc2)cc1
0.296992	Brc1ccc(c2nc(SCc3cc(c(cc3)C(=O)OC)C)ncc2)cc1
0.296443	FC(F)(F)c1c(ccc(c1)C(=O)Nc2cc(ccc2)CN(CC)CC)C
0.296443	FC(F)(F)c1c(ccc(c1)C(=O)Nc2cc(ccc2)CN(CC)CC)C
0.296443	FC(F)(F)c1c(ccc(c1)C(=O)Nc2cc(ccc2)CN(CC)CC)C
0.296443	FC(F)(F)c1c(ccc(c1)C(=O)Nc2cc(ccc2)CN(CC)CC)C
0.296443	FC(F)(F)c1c(ccc(c1)C(=O)Nc2cc(ccc2)CN(CC)CC)C
0.296443	FC(F)(F)c1c(ccc(c1)C(=O)Nc2cc(ccc2)CN(CC)CC)C
0.296443	FC(F)(F)c1c(ccc(c1)C(=O)Nc2cc(ccc2)CN(CC)CC)C
0.296443	FC(F)(F)c1c(ccc(c1)C(=O)Nc2cc(ccc2)CN(CC)CC)C
0.296443	FC(F)(F)c1c(ccc(c1)C(=O)Nc2cc(ccc2)CN(CC)CC)C
0.296443	FC(F)(F)c1c(ccc(c1)C(=O)Nc2cc(ccc2)CN(CC)CC)C
0.29588	Fc1cc(ccc1)C(=O)Nc2c(OC)ccc(NC(=O)c3cc(c(cc3)C)C(=O)C)c2
0.29588	Fc1cc(ccc1)C(=O)Nc2c(OC)ccc(NC(=O)c3cc(c(cc3)C)C(=O)C)c2
0.29588	Fc1cc(ccc1)C(=O)Nc2c(OC)ccc(NC(=O)c3cc(c(cc3)C)C(=O)C)c2
0.29588	Fc1cc(ccc1)C(=O)Nc2c(OC)ccc(NC(=O)c3cc(c(cc3)C)C(=O)C)c2
0.29588	Fc1cc(ccc1)C(=O)Nc2c(OC)ccc(NC(=O)c3cc(c(cc3)C)C(=O)C)c2
0.29588	Fc1cc(ccc1)C(=O)Nc2c(OC)ccc(NC(=O)c3cc(c(cc3)C)C(=O)C)c2
0.29588	Fc1cc(ccc1)C(=O)Nc2c(OC)ccc(NC(=O)c3cc(c(cc3)C)C(=O)C)c2
0.294545	Clc1ccc(cc1)CNc2ncc(NC(=O)c3cc(NC(=O)C)c(F)cc3)cc2C
0.294545	Clc1ccc(cc1)CNc2ncc(NC(=O)c3cc(NC(=O)C)c(F)cc3)cc2C
0.294545	Clc1ccc(cc1)CNc2ncc(NC(=O)c3cc(NC(=O)C)c(F)cc3)cc2C
0.294545	Clc1ccc(cc1)CNc2ncc(NC(=O)c3cc(NC(=O)C)c(F)cc3)cc2C
0.294545	Clc1ccc(cc1)CNc2ncc(NC(=O)c3cc(NC(=O)C)c(F)cc3)cc2C
0.294545	Clc1ccc(cc1)CNc2ncc(NC(=O)c3cc(NC(=O)C)c(F)cc3)cc2C
0.294545	Clc1ccc(cc1)CNc2ncc(NC(=O)c3cc(NC(=O)C)c(F)cc3)cc2C
0.294545	Clc1ccc(cc1)CNc2ncc(NC(=O)c3cc(NC(=O)C)c(F)cc3)cc2C
0.294545	Clc1ccc(cc1)CNc2ncc(NC(=O)c3cc(NC(=O)C)c(F)cc3)cc2C
0.294545	Clc1ccc(cc1)CNc2ncc(NC(=O)c3cc(NC(=O)C)c(F)cc3)cc2C
0.293515	S1C=C(c2nc(c(cc2)C(=O)NC3=NN(C=N3)Cc4cnccc4)C)C=C1
0.293515	S1C=C(c2nc(c(cc2)C(=O)NC3=NN(C=N3)Cc4cnccc4)C)C=C1
0.293515	S1C=C(c2nc(c(cc2)C(=O)NC3=NN(C=N3)Cc4cnccc4)C)C=C1
0.293515	S1C=C(c2nc(c(cc2)C(=O)NC3=NN(C=N3)Cc4cnccc4)C)C=C1
0.293515	S1C=C(c2nc(c(cc2)C(=O)NC3=NN(C=N3)Cc4cnccc4)C)C=C1
0.293515	S1C=C(c2nc(c(cc2)C(=O)NC3=NN(C=N3)Cc4cnccc4)C)C=C1
0.293515	S1C=C(c2nc(c(cc2)C(=O)NC3=NN(C=N3)Cc4cnccc4)C)C=C1
0.293515	S1C=C(c2nc(c(cc2)C(=O)NC3=NN(C=N3)Cc4cnccc4)C)C=C1
0.293515	S1C=C(c2nc(c(cc2)C(=O)NC3=NN(C=N3)Cc4cnccc4)C)C=C1
0.293515	S1C=C(c2nc(c(cc2)C(=O)NC3=NN(C=N3)Cc4cnccc4)C)C=C1
0.293478	Fc1cc(ccc1)C(=O)Nc2c(OC)ccc(NC(=O)c3cnc(N4CCC4)cc3)c2
0.293478	Fc1cc(ccc1)C(=O)Nc2c(OC)ccc(NC(=O)c3cnc(N4CCC4)cc3)c2
0.293478	Fc1cc(ccc1)C(=O)Nc2c(OC)ccc(NC(=O)c3cnc(N4CCC4)cc3)c2
0.293478	Fc1cc(ccc1)C(=O)Nc2c(OC)ccc(NC(=O)c3cnc(N4CCC4)cc3)c2
0.293478	Fc1cc(ccc1)C(=O)Nc2c(OC)ccc(NC(=O)c3cnc(N4CCC4)cc3)c2
0.293478	Fc1cc(ccc1)C(=O)Nc2c(OC)ccc(NC(=O)c3cnc(N4CCC4)cc3)c2
0.293478	Fc1cc(ccc1)C(=O)Nc2c(OC)ccc(NC(=O)c3cnc(N4CCC4)cc3)c2
0.291803	S(=O)(=O)(Nc1ccc(OC)cc1)c2ccc(cc2)C(=O)Nc3c(F)cc(cc3)CN4CC(=O)N(CC4)C
0.291803	S(=O)(=O)(Nc1ccc(OC)cc1)c2ccc(cc2)C(=O)Nc3c(F)cc(cc3)CN4CC(=O)N(CC4)C
0.291803	S(=O)(=O)(Nc1ccc(OC)cc1)c2ccc(cc2)C(=O)Nc3c(F)cc(cc3)CN4CC(=O)N(CC4)C
0.29148	O=C(Nc1c(ccc(c2ccncc2)c1)C)C=O
0.29148	O=C(Nc1c(ccc(c2ccncc2)c1)C)C=O
0.29148	O=C(Nc1c(ccc(c2ccncc2)c1)C)C=O
0.29148	O=C(Nc1c(ccc(c2ccncc2)c1)C)C=O
0.29148	O=C(Nc1c(ccc(c2ccncc2)c1)C)C=O
0.29148	O=C(Nc1c(ccc(c2ccncc2)c1)C)C=O
0.29148	O=C(Nc1c(ccc(c2ccncc2)c1)C)C=O
0.29148	O=C(Nc1c(ccc(c2ccncc2)c1)C)C=O
0.29148	O=C(Nc1c(ccc(c2ccncc2)c1)C)C=O
0.29148	O=C(Nc1c(ccc(c2ccncc2)c1)C)C=O
0.291096	O=C(NCC1C(NCC1)(C)C)c2c(ccc(Nc3nc(ccn3)C)c2)C
0.291096	O=C(NCC1C(NCC1)(C)C)c2c(ccc(Nc3nc(ccn3)C)c2)C
0.291096	O=C(NCC1C(NCC1)(C)C)c2c(ccc(Nc3nc(ccn3)C)c2)C
0.291096	O=C(NCC1C(NCC1)(C)C)c2c(ccc(Nc3nc(ccn3)C)c2)C
0.291096	O=C(NCC1C(NCC1)(C)C)c2c(ccc(Nc3nc(ccn3)C)c2)C
0.291096	O=C(NCC1C(NCC1)(C)C)c2c(ccc(Nc3nc(ccn3)C)c2)C
0.291096	O=C(NCC1C(NCC1)(C)C)c2c(ccc(Nc3nc(ccn3)C)c2)C
0.291096	O=C(NCC1C(NCC1)(C)C)c2c(ccc(Nc3nc(ccn3)C)c2)C
0.291096	O=C(NCC1C(NCC1)(C)C)c2c(ccc(Nc3nc(ccn3)C)c2)C
0.291096	O=C(NCC1C(NCC1)(C)C)c2c(ccc(Nc3nc(ccn3)C)c2)C
0.290566	Fc1ccc(cc1)C2=NOC(=N2)c3cc(NC(=O)Cc4ccncc4)c(cc3)C
0.290566	Fc1ccc(cc1)C2=NOC(=N2)c3cc(NC(=O)Cc4ccncc4)c(cc3)C
0.290566	Fc1ccc(cc1)C2=NOC(=N2)c3cc(NC(=O)Cc4ccncc4)c(cc3)C
0.290566	Fc1ccc(cc1)C2=NOC(=N2)c3cc(NC(=O)Cc4ccncc4)c(cc3)C
0.290566	Fc1ccc(cc1)C2=NOC(=N2)c3cc(NC(=O)Cc4ccncc4)c(cc3)C
0.290566	Fc1ccc(cc1)C2=NOC(=N2)c3cc(NC(=O)Cc4ccncc4)c(cc3)C
0.290566	Fc1ccc(cc1)C2=NOC(=N2)c3cc(NC(=O)Cc4ccncc4)c(cc3)C
0.290566	Fc1ccc(cc1)C2=NOC(=N2)c3cc(NC(=O)Cc4ccncc4)c(cc3)C
0.290566	Fc1ccc(cc1)C2=NOC(=N2)c3cc(NC(=O)Cc4ccncc4)c(cc3)C
0.290566	Fc1ccc(cc1)C2=NOC(=N2)c3cc(NC(=O)Cc4ccncc4)c(cc3)C
0.290076	O=C(Nc1c2c(ncc1)CCCC2)c3ccc(cc3)CN4CCCCC4
0.290076	O=C(Nc1c2c(ncc1)CCCC2)c3ccc(cc3)CN4CCCCC4
0.290076	O=C(Nc1c2c(ncc1)CCCC2)c3ccc(cc3)CN4CCCCC4
0.290076	O=C(Nc1c2c(ncc1)CCCC2)c3ccc(cc3)CN4CCCCC4
0.290076	O=C(Nc1c2c(ncc1)CCCC2)c3ccc(cc3)CN4CCCCC4
0.290076	O=C(Nc1c2c(ncc1)CCCC2)c3ccc(cc3)CN4CCCCC4
0.290076	O=C(Nc1c2c(ncc1)CCCC2)c3ccc(cc3)CN4CCCCC4
0.290076	O=C(Nc1c2c(ncc1)CCCC2)c3ccc(cc3)CN4CCCCC4
0.290076	O=C(Nc1c2c(ncc1)CCCC2)c3ccc(cc3)CN4CCCCC4
0.290076	O=C(Nc1c2c(ncc1)CCCC2)c3ccc(cc3)CN4CCCCC4
0.2891	O=C(Nc1cc(ccc1)CN)c2ccc(cc2)C
0.2891	O=C(Nc1cc(ccc1)CN)c2ccc(cc2)C
0.2891	O=C(Nc1cc(ccc1)CN)c2ccc(cc2)C
0.2891	O=C(Nc1cc(ccc1)CN)c2ccc(cc2)C
0.2891	O=C(Nc1cc(ccc1)CN)c2ccc(cc2)C
0.2891	O=C(Nc1cc(ccc1)CN)c2ccc(cc2)C
0.2891	O=C(Nc1cc(ccc1)CN)c2ccc(cc2)C
0.2891	O=C(Nc1cc(ccc1)CN)c2ccc(cc2)C
0.2891	O=C(Nc1cc(ccc1)CN)c2ccc(cc2)C
0.2891	O=C(Nc1cc(ccc1)CN)c2ccc(cc2)C
0.28866	O=C(N1CCC(N)(CC(=O)N)CC1)c2c(ccc(Nc3nc(ccn3)C)c2)C
0.28866	O=C(N1CCC(N)(CC(=O)N)CC1)c2c(ccc(Nc3nc(ccn3)C)c2)C
0.28866	O=C(N1CCC(N)(CC(=O)N)CC1)c2c(ccc(Nc3nc(ccn3)C)c2)C
0.28866	Brc1cc(c(NC(=O)c2ccc(Oc3cnccc3)cc2)cc1)C=4ON=C(N4)C5CC5
0.28866	Brc1cc(c(NC(=O)c2ccc(Oc3cnccc3)cc2)cc1)C=4ON=C(N4)C5CC5
0.28866	Brc1cc(c(NC(=O)c2ccc(Oc3cnccc3)cc2)cc1)C=4ON=C(N4)C5CC5
0.28866	Brc1cc(c(NC(=O)c2ccc(Oc3cnccc3)cc2)cc1)C=4ON=C(N4)C5CC5
0.28866	Brc1cc(c(NC(=O)c2ccc(Oc3cnccc3)cc2)cc1)C=4ON=C(N4)C5CC5
0.28866	Brc1cc(c(NC(=O)c2ccc(Oc3cnccc3)cc2)cc1)C=4ON=C(N4)C5CC5
0.28866	Brc1cc(c(NC(=O)c2ccc(Oc3cnccc3)cc2)cc1)C=4ON=C(N4)C5CC5
0.286624	S(=O)(=O)(Nc1c(OC)ccc([N+]([O-])=O)c1)c2ccc(cc2)C(=O)Nc3cc(ccc3)CN4CC(O)CC4
0.286624	S(=O)(=O)(Nc1c(OC)ccc([N+]([O-])=O)c1)c2ccc(cc2)C(=O)Nc3cc(ccc3)CN4CC(O)CC4
0.286624	S(=O)(=O)(Nc1c(OC)ccc([N+]([O-])=O)c1)c2ccc(cc2)C(=O)Nc3cc(ccc3)CN4CC(O)CC4
0.28626	O=C(NCCNC(=O)C)c1c(nccc1)Nc2c(cc(cc2)C)C
0.285714	Brc1c(ccc(c1)CNc2c(cccc2)C(=O)Nc3cc(Cl)ccc3)C
0.285714	Brc1c(ccc(c1)CNc2c(cccc2)C(=O)Nc3cc(Cl)ccc3)C
0.285714	Brc1c(ccc(c1)CNc2c(cccc2)C(=O)Nc3cc(Cl)ccc3)C
0.285714	Brc1c(ccc(c1)CNc2c(cccc2)C(=O)Nc3cc(Cl)ccc3)C
0.285714	Brc1c(ccc(c1)CNc2c(cccc2)C(=O)Nc3cc(Cl)ccc3)C
0.285714	Brc1c(ccc(c1)CNc2c(cccc2)C(=O)Nc3cc(Cl)ccc3)C
0.285714	Brc1c(ccc(c1)CNc2c(cccc2)C(=O)Nc3cc(Cl)ccc3)C
0.285714	Brc1c(ccc(c1)CNc2c(cccc2)C(=O)Nc3cc(Cl)ccc3)C
0.285714	Brc1c(ccc(c1)CNc2c(cccc2)C(=O)Nc3cc(Cl)ccc3)C
0.285714	Brc1c(ccc(c1)CNc2c(cccc2)C(=O)Nc3cc(Cl)ccc3)C
0.285714	O=C(NCC)c1cc(NC(=O)C=C)c(cc1)C
0.285714	O=C(NCC)c1cc(NC(=O)C=C)c(cc1)C
0.285714	O=C(NCC)c1cc(NC(=O)C=C)c(cc1)C
0.285714	O=C(NCC)c1cc(NC(=O)C=C)c(cc1)C
0.285714	O=C(NCC)c1cc(NC(=O)C=C)c(cc1)C
0.285714	O=C(NCC)c1cc(NC(=O)C=C)c(cc1)C
0.285714	O=C(NCC)c1cc(NC(=O)C=C)c(cc1)C
0.285714	O=C(NCC)c1cc(NC(=O)C=C)c(cc1)C
0.285714	O=C(NCC)c1cc(NC(=O)C=C)c(cc1)C
0.285714	O=C(NCC)c1cc(NC(=O)C=C)c(cc1)C
0.285199	O=C(Nc1cc(c(OC)cc1)COC)c2nc(ncc2)N3CCCC3
0.285199	O=C(Nc1cc(c(OC)cc1)COC)c2nc(ncc2)N3CCCC3
0.285199	O=C(Nc1cc(c(OC)cc1)COC)c2nc(ncc2)N3CCCC3
0.285199	O=C(Nc1cc(c(OC)cc1)COC)c2nc(ncc2)N3CCCC3
0.285199	O=C(Nc1cc(c(OC)cc1)COC)c2nc(ncc2)N3CCCC3
0.285199	O=C(Nc1cc(c(OC)cc1)COC)c2nc(ncc2)N3CCCC3
0.285199	O=C(Nc1cc(c(OC)cc1)COC)c2nc(ncc2)N3CCCC3
0.285199	O=C(Nc1cc(c(OC)cc1)COC)c2nc(ncc2)N3CCCC3
0.285199	O=C(Nc1cc(c(OC)cc1)COC)c2nc(ncc2)N3CCCC3
0.285199	O=C(Nc1cc(c(OC)cc1)COC)c2nc(ncc2)N3CCCC3
0.284345	Clc1c(Cl)ccc(c1)C=2N=C(SC2)NC(=O)CC3=NOC(=N3)c4cc(NC(=O)Cc5ccncc5)c(cc4)C
0.284345	Clc1c(Cl)ccc(c1)C=2N=C(SC2)NC(=O)CC3=NOC(=N3)c4cc(NC(=O)Cc5ccncc5)c(cc4)C
0.284345	Clc1c(Cl)ccc(c1)C=2N=C(SC2)NC(=O)CC3=NOC(=N3)c4cc(NC(=O)Cc5ccncc5)c(cc4)C
0.284345	Clc1c(Cl)ccc(c1)C=2N=C(SC2)NC(=O)CC3=NOC(=N3)c4cc(NC(=O)Cc5ccncc5)c(cc4)C
0.284345	Clc1c(Cl)ccc(c1)C=2N=C(SC2)NC(=O)CC3=NOC(=N3)c4cc(NC(=O)Cc5ccncc5)c(cc4)C
0.284345	Clc1c(Cl)ccc(c1)C=2N=C(SC2)NC(=O)CC3=NOC(=N3)c4cc(NC(=O)Cc5ccncc5)c(cc4)C
0.284345	Clc1c(Cl)ccc(c1)C=2N=C(SC2)NC(=O)CC3=NOC(=N3)c4cc(NC(=O)Cc5ccncc5)c(cc4)C
0.284345	Clc1c(Cl)ccc(c1)C=2N=C(SC2)NC(=O)CC3=NOC(=N3)c4cc(NC(=O)Cc5ccncc5)c(cc4)C
0.284345	Clc1c(Cl)ccc(c1)C=2N=C(SC2)NC(=O)CC3=NOC(=N3)c4cc(NC(=O)Cc5ccncc5)c(cc4)C
0.284345	Clc1c(Cl)ccc(c1)C=2N=C(SC2)NC(=O)CC3=NOC(=N3)c4cc(NC(=O)Cc5ccncc5)c(cc4)C
0.284091	S1CCN(Cc2ccc(NC(=O)c3ccc(cc3)CN4c5c(cccc5)CC4)cc2)CC1
0.284091	S1CCN(Cc2ccc(NC(=O)c3ccc(cc3)CN4c5c(cccc5)CC4)cc2)CC1
0.284091	S1CCN(Cc2ccc(NC(=O)c3ccc(cc3)CN4c5c(cccc5)CC4)cc2)CC1
0.284091	S1CCN(Cc2ccc(NC(=O)c3ccc(cc3)CN4c5c(cccc5)CC4)cc2)CC1
0.284091	S1CCN(Cc2ccc(NC(=O)c3ccc(cc3)CN4c5c(cccc5)CC4)cc2)CC1
0.284091	S1CCN(Cc2ccc(NC(=O)c3ccc(cc3)CN4c5c(cccc5)CC4)cc2)CC1
0.284091	S1CCN(Cc2ccc(NC(=O)c3ccc(cc3)CN4c5c(cccc5)CC4)cc2)CC1
0.284091	S1CCN(Cc2ccc(NC(=O)c3ccc(cc3)CN4c5c(cccc5)CC4)cc2)CC1
0.284091	S1CCN(Cc2ccc(NC(=O)c3ccc(cc3)CN4c5c(cccc5)CC4)cc2)CC1
0.284091	S1CCN(Cc2ccc(NC(=O)c3ccc(cc3)CN4c5c(cccc5)CC4)cc2)CC1
0.283871	S(=O)(=O)(NCc1cc(ccc1)C(=O)Nc2cc(ccc2)CN3CCN(c4ncccc4)CC3)c5c(F)cccc5
0.283582	Fc1c(c(F)ccc1)c2cc(NC(=O)c3cc(OC(F)F)c(cc3)C)ccc2
0.283582	Fc1c(c(F)ccc1)c2cc(NC(=O)c3cc(OC(F)F)c(cc3)C)ccc2
0.283582	Fc1c(c(F)ccc1)c2cc(NC(=O)c3cc(OC(F)F)c(cc3)C)ccc2
0.283582	Fc1c(c(F)ccc1)c2cc(NC(=O)c3cc(OC(F)F)c(cc3)C)ccc2
0.283582	Fc1c(c(F)ccc1)c2cc(NC(=O)c3cc(OC(F)F)c(cc3)C)ccc2
0.283582	Fc1c(c(F)ccc1)c2cc(NC(=O)c3cc(OC(F)F)c(cc3)C)ccc2
0.283582	Fc1c(c(F)ccc1)c2cc(NC(=O)c3cc(OC(F)F)c(cc3)C)ccc2
0.283582	Fc1c(c(F)ccc1)c2cc(NC(=O)c3cc(OC(F)F)c(cc3)C)ccc2
0.283582	Fc1c(c(F)ccc1)c2cc(NC(=O)c3cc(OC(F)F)c(cc3)C)ccc2
0.283582	Fc1c(c(F)ccc1)c2cc(NC(=O)c3cc(OC(F)F)c(cc3)C)ccc2
0.283276	S(=O)(=O)(c1ccccc1)Cc2cc(NC(=O)c3c(nc(cc3)C4=CSC=C4)C)ccc2
0.283077	O=C(OC(C)(C)C)NC1Cc2c(cc(NC(=O)c3c(nccc3)Nc4c(cc(cc4)C)C)cc2)CC1
0.283077	O=C(OC(C)(C)C)NC1Cc2c(cc(NC(=O)c3c(nccc3)Nc4c(cc(cc4)C)C)cc2)CC1
0.283077	O=C(OC(C)(C)C)NC1Cc2c(cc(NC(=O)c3c(nccc3)Nc4c(cc(cc4)C)C)cc2)CC1
0.283077	O=C(OC(C)(C)C)NC1Cc2c(cc(NC(=O)c3c(nccc3)Nc4c(cc(cc4)C)C)cc2)CC1
0.283077	O=C(OC(C)(C)C)NC1Cc2c(cc(NC(=O)c3c(nccc3)Nc4c(cc(cc4)C)C)cc2)CC1
0.283077	O=C(OC(C)(C)C)NC1Cc2c(cc(NC(=O)c3c(nccc3)Nc4c(cc(cc4)C)C)cc2)CC1
0.283077	O=C(OC(C)(C)C)NC1Cc2c(cc(NC(=O)c3c(nccc3)Nc4c(cc(cc4)C)C)cc2)CC1
0.283077	O=C(OC(C)(C)C)NC1Cc2c(cc(NC(=O)c3c(nccc3)Nc4c(cc(cc4)C)C)cc2)CC1
0.283077	O=C(OC(C)(C)C)NC1Cc2c(cc(NC(=O)c3c(nccc3)Nc4c(cc(cc4)C)C)cc2)CC1
0.283077	O=C(OC(C)(C)C)NC1Cc2c(cc(NC(=O)c3c(nccc3)Nc4c(cc(cc4)C)C)cc2)CC1
0.282609	Brc1ccc(c2nc(SC(C(=O)Nc3cc(Cl)c(Cl)cc3)C(C)C)ncc2)cc1
0.282609	Brc1ccc(c2nc(SC(C(=O)Nc3cc(Cl)c(Cl)cc3)C(C)C)ncc2)cc1
0.282609	Brc1ccc(c2nc(SC(C(=O)Nc3cc(Cl)c(Cl)cc3)C(C)C)ncc2)cc1
0.282609	Brc1ccc(c2nc(SC(C(=O)Nc3cc(Cl)c(Cl)cc3)C(C)C)ncc2)cc1
0.282609	O=C(Nc1ccc(cc1)CCC(=O)N)c2ccc(Oc3cnccc3)cc2
0.282609	O=C(Nc1ccc(cc1)CCC(=O)N)c2ccc(Oc3cnccc3)cc2
0.282609	O=C(Nc1ccc(cc1)CCC(=O)N)c2ccc(Oc3cnccc3)cc2
0.282609	O=C(Nc1ccc(cc1)CCC(=O)N)c2ccc(Oc3cnccc3)cc2
0.282609	O=C(Nc1ccc(cc1)CCC(=O)N)c2ccc(Oc3cnccc3)cc2
0.282609	O=C(Nc1ccc(cc1)CCC(=O)N)c2ccc(Oc3cnccc3)cc2
0.282609	O=C(Nc1ccc(cc1)CCC(=O)N)c2ccc(Oc3cnccc3)cc2
0.282609	O=C(Nc1ccc(cc1)CCC(=O)N)c2ccc(Oc3cnccc3)cc2
0.282158	Fc1c(NC(=O)c2ccc(Oc3cnccc3)cc2)cc(NC(=O)C)c(F)c1
0.281481	Clc1ccc(cc1)CNc2ncc(NC(=O)c3ccc(NN4C=NC=C4)cc3)cc2C
0.281481	Clc1ccc(cc1)CNc2ncc(NC(=O)c3ccc(NN4C=NC=C4)cc3)cc2C
0.281481	Clc1ccc(cc1)CNc2ncc(NC(=O)c3ccc(NN4C=NC=C4)cc3)cc2C
0.281481	Clc1ccc(cc1)CNc2ncc(NC(=O)c3ccc(NN4C=NC=C4)cc3)cc2C
0.281481	Clc1ccc(cc1)CNc2ncc(NC(=O)c3ccc(NN4C=NC=C4)cc3)cc2C
0.281481	Clc1ccc(cc1)CNc2ncc(NC(=O)c3ccc(NN4C=NC=C4)cc3)cc2C
0.281481	Clc1ccc(cc1)CNc2ncc(NC(=O)c3ccc(NN4C=NC=C4)cc3)cc2C
0.281481	Clc1ccc(cc1)CNc2ncc(NC(=O)c3ccc(NN4C=NC=C4)cc3)cc2C
0.281481	Clc1ccc(cc1)CNc2ncc(NC(=O)c3ccc(NN4C=NC=C4)cc3)cc2C
0.281481	Clc1ccc(cc1)CNc2ncc(NC(=O)c3ccc(NN4C=NC=C4)cc3)cc2C
0.281481	S1(=O)(=O)N(c2cc(ccc2)C(=O)Nc3ccc(cc3)CN4CCN(Cc5ccccc5)CC4)CCC1
0.281481	S1(=O)(=O)N(c2cc(ccc2)C(=O)Nc3ccc(cc3)CN4CCN(Cc5ccccc5)CC4)CCC1
0.281481	S1(=O)(=O)N(c2cc(ccc2)C(=O)Nc3ccc(cc3)CN4CCN(Cc5ccccc5)CC4)CCC1
0.281481	S1(=O)(=O)N(c2cc(ccc2)C(=O)Nc3ccc(cc3)CN4CCN(Cc5ccccc5)CC4)CCC1
0.281481	S1(=O)(=O)N(c2cc(ccc2)C(=O)Nc3ccc(cc3)CN4CCN(Cc5ccccc5)CC4)CCC1
0.281481	S1(=O)(=O)N(c2cc(ccc2)C(=O)Nc3ccc(cc3)CN4CCN(Cc5ccccc5)CC4)CCC1
0.281481	S1(=O)(=O)N(c2cc(ccc2)C(=O)Nc3ccc(cc3)CN4CCN(Cc5ccccc5)CC4)CCC1
0.281481	S1(=O)(=O)N(c2cc(ccc2)C(=O)Nc3ccc(cc3)CN4CCN(Cc5ccccc5)CC4)CCC1
0.281481	S1(=O)(=O)N(c2cc(ccc2)C(=O)Nc3ccc(cc3)CN4CCN(Cc5ccccc5)CC4)CCC1
0.281481	S1(=O)(=O)N(c2cc(ccc2)C(=O)Nc3ccc(cc3)CN4CCN(Cc5ccccc5)CC4)CCC1
0.280702	O=C(OC)c1c(O)cc(NC(=O)c2cc(ccc2)C3=NNC(=O)C=C3)cc1
0.280702	O=C(OC)c1c(O)cc(NC(=O)c2cc(ccc2)C3=NNC(=O)C=C3)cc1
0.280702	O=C(OC)c1c(O)cc(NC(=O)c2cc(ccc2)C3=NNC(=O)C=C3)cc1
0.280702	O=C(OC)c1c(O)cc(NC(=O)c2cc(ccc2)C3=NNC(=O)C=C3)cc1
0.280702	O=C(OC)c1c(O)cc(NC(=O)c2cc(ccc2)C3=NNC(=O)C=C3)cc1
0.280702	O=C(OC)c1c(O)cc(NC(=O)c2cc(ccc2)C3=NNC(=O)C=C3)cc1
0.280702	O=C(OC)c1c(O)cc(NC(=O)c2cc(ccc2)C3=NNC(=O)C=C3)cc1
0.280702	O=C(OC)c1c(O)cc(NC(=O)c2cc(ccc2)C3=NNC(=O)C=C3)cc1
0.280702	O=C(OC)c1c(O)cc(NC(=O)c2cc(ccc2)C3=NNC(=O)C=C3)cc1
0.280702	O=C(OC)c1c(O)cc(NC(=O)c2cc(ccc2)C3=NNC(=O)C=C3)cc1
0.280142	Fc1cc(ccc1)C(=O)Nc2c(OC)ccc(NC(=O)COCc3ncccc3)c2
0.280142	Fc1cc(ccc1)C(=O)Nc2c(OC)ccc(NC(=O)COCc3ncccc3)c2
0.280142	Fc1cc(ccc1)C(=O)Nc2c(OC)ccc(NC(=O)COCc3ncccc3)c2
0.280142	Fc1cc(ccc1)C(=O)Nc2c(OC)ccc(NC(=O)COCc3ncccc3)c2
0.280142	O=C(Nc1ccc(cc1)CNC(=O)c2ccc(N3N=C(C=C3c4ccccc4)C)cc2)c5cnccc5
0.280142	O=C(Nc1ccc(cc1)CNC(=O)c2ccc(N3N=C(C=C3c4ccccc4)C)cc2)c5cnccc5
0.280142	O=C(Nc1ccc(cc1)CNC(=O)c2ccc(N3N=C(C=C3c4ccccc4)C)cc2)c5cnccc5
0.280142	O=C(Nc1ccc(cc1)CNC(=O)c2ccc(N3N=C(C=C3c4ccccc4)C)cc2)c5cnccc5
0.280142	O=C(Nc1ccc(cc1)CNC(=O)c2ccc(N3N=C(C=C3c4ccccc4)C)cc2)c5cnccc5
0.280142	O=C(Nc1ccc(cc1)CNC(=O)c2ccc(N3N=C(C=C3c4ccccc4)C)cc2)c5cnccc5
0.280142	O=C(Nc1ccc(cc1)CNC(=O)c2ccc(N3N=C(C=C3c4ccccc4)C)cc2)c5cnccc5
0.280142	O=C(Nc1ccc(cc1)CNC(=O)c2ccc(N3N=C(C=C3c4ccccc4)C)cc2)c5cnccc5
0.280142	O=C(Nc1ccc(cc1)CNC(=O)c2ccc(N3N=C(C=C3c4ccccc4)C)cc2)c5cnccc5
0.280142	O=C(Nc1ccc(cc1)CNC(=O)c2ccc(N3N=C(C=C3c4ccccc4)C)cc2)c5cnccc5
0.279874	S(C1=NN=C(N1CC=2OC=CC2)c3cnccc3)CC(=O)NCc4cc(NC(=O)c5ccc(cc5)C)ccc4
0.279874	S(C1=NN=C(N1CC=2OC=CC2)c3cnccc3)CC(=O)NCc4cc(NC(=O)c5ccc(cc5)C)ccc4
0.279874	S(C1=NN=C(N1CC=2OC=CC2)c3cnccc3)CC(=O)NCc4cc(NC(=O)c5ccc(cc5)C)ccc4
0.279874	S(C1=NN=C(N1CC=2OC=CC2)c3cnccc3)CC(=O)NCc4cc(NC(=O)c5ccc(cc5)C)ccc4
0.279874	S(C1=NN=C(N1CC=2OC=CC2)c3cnccc3)CC(=O)NCc4cc(NC(=O)c5ccc(cc5)C)ccc4
0.279874	S(C1=NN=C(N1CC=2OC=CC2)c3cnccc3)CC(=O)NCc4cc(NC(=O)c5ccc(cc5)C)ccc4
0.279874	S(C1=NN=C(N1CC=2OC=CC2)c3cnccc3)CC(=O)NCc4cc(NC(=O)c5ccc(cc5)C)ccc4
0.279874	S(C1=NN=C(N1CC=2OC=CC2)c3cnccc3)CC(=O)NCc4cc(NC(=O)c5ccc(cc5)C)ccc4
0.279874	S(C1=NN=C(N1CC=2OC=CC2)c3cnccc3)CC(=O)NCc4cc(NC(=O)c5ccc(cc5)C)ccc4
0.279874	S(C1=NN=C(N1CC=2OC=CC2)c3cnccc3)CC(=O)NCc4cc(NC(=O)c5ccc(cc5)C)ccc4
0.279693	FC(F)(F)c1ncccc1NCc2cc(NC(=O)c3ccc(cc3)C)ccc2
0.279693	FC(F)(F)c1ncccc1NCc2cc(NC(=O)c3ccc(cc3)C)ccc2
0.279693	FC(F)(F)c1ncccc1NCc2cc(NC(=O)c3ccc(cc3)C)ccc2
0.27957	O=C(Nc1cc2c(OCCNC2=O)cc1)c3ccc(Oc4cnccc4)cc3
0.27957	O=C(Nc1cc2c(OCCNC2=O)cc1)c3ccc(Oc4cnccc4)cc3
0.27957	O=C(Nc1cc2c(OCCNC2=O)cc1)c3ccc(Oc4cnccc4)cc3
0.27957	O=C(Nc1cc2c(OCCNC2=O)cc1)c3ccc(Oc4cnccc4)cc3
0.27957	O=C(Nc1cc2c(OCCNC2=O)cc1)c3ccc(Oc4cnccc4)cc3
0.27957	O=C(Nc1cc2c(OCCNC2=O)cc1)c3ccc(Oc4cnccc4)cc3
0.27957	O=C(Nc1cc2c(OCCNC2=O)cc1)c3ccc(Oc4cnccc4)cc3
0.27931	O=C(OCC)c1cc(NC(C)C)c(NC(=O)c2cc(ccc2)C3=NNC(=O)C=C3)cc1
0.27931	O=C(OCC)c1cc(NC(C)C)c(NC(=O)c2cc(ccc2)C3=NNC(=O)C=C3)cc1
0.27931	O=C(OCC)c1cc(NC(C)C)c(NC(=O)c2cc(ccc2)C3=NNC(=O)C=C3)cc1
0.27931	O=C(OCC)c1cc(NC(C)C)c(NC(=O)c2cc(ccc2)C3=NNC(=O)C=C3)cc1
0.27931	O=C(OCC)c1cc(NC(C)C)c(NC(=O)c2cc(ccc2)C3=NNC(=O)C=C3)cc1
0.27931	O=C(OCC)c1cc(NC(C)C)c(NC(=O)c2cc(ccc2)C3=NNC(=O)C=C3)cc1
0.27931	O=C(OCC)c1cc(NC(C)C)c(NC(=O)c2cc(ccc2)C3=NNC(=O)C=C3)cc1
0.27931	O=C(OCC)c1cc(NC(C)C)c(NC(=O)c2cc(ccc2)C3=NNC(=O)C=C3)cc1
0.27931	O=C(OCC)c1cc(NC(C)C)c(NC(=O)c2cc(ccc2)C3=NNC(=O)C=C3)cc1
0.27931	O=C(OCC)c1cc(NC(C)C)c(NC(=O)c2cc(ccc2)C3=NNC(=O)C=C3)cc1
0.278169	Clc1ncc(NC(=O)c2cc(NC(=O)OC(C)(C)C)c(cc2)C)cc1C(=O)OC
0.278169	Clc1ncc(NC(=O)c2cc(NC(=O)OC(C)(C)C)c(cc2)C)cc1C(=O)OC
0.278169	Clc1ncc(NC(=O)c2cc(NC(=O)OC(C)(C)C)c(cc2)C)cc1C(=O)OC
0.278169	Clc1ncc(NC(=O)c2cc(NC(=O)OC(C)(C)C)c(cc2)C)cc1C(=O)OC
0.278169	Clc1ncc(NC(=O)c2cc(NC(=O)OC(C)(C)C)c(cc2)C)cc1C(=O)OC
0.278169	Clc1ncc(NC(=O)c2cc(NC(=O)OC(C)(C)C)c(cc2)C)cc1C(=O)OC
0.278169	Clc1ncc(NC(=O)c2cc(NC(=O)OC(C)(C)C)c(cc2)C)cc1C(=O)OC
0.278169	Clc1ncc(NC(=O)c2cc(NC(=O)OC(C)(C)C)c(cc2)C)cc1C(=O)OC
0.278169	Clc1ncc(NC(=O)c2cc(NC(=O)OC(C)(C)C)c(cc2)C)cc1C(=O)OC
0.278169	Clc1ncc(NC(=O)c2cc(NC(=O)OC(C)(C)C)c(cc2)C)cc1C(=O)OC
0.277992	O=C(NC(C)(C)C)c1cc(NC(=O)C(=O)NCc2ccc(cc2)CN3CCNCC3)ccc1
0.277992	O=C(NC(C)(C)C)c1cc(NC(=O)C(=O)NCc2ccc(cc2)CN3CCNCC3)ccc1
0.277992	O=C(NC(C)(C)C)c1cc(NC(=O)C(=O)NCc2ccc(cc2)CN3CCNCC3)ccc1
0.277992	O=C(NC(C)(C)C)c1cc(NC(=O)C(=O)NCc2ccc(cc2)CN3CCNCC3)ccc1
0.277992	O=C(NC(C)(C)C)c1cc(NC(=O)C(=O)NCc2ccc(cc2)CN3CCNCC3)ccc1
0.277992	O=C(NC(C)(C)C)c1cc(NC(=O)C(=O)NCc2ccc(cc2)CN3CCNCC3)ccc1
0.277992	O=C(NC(C)(C)C)c1cc(NC(=O)C(=O)NCc2ccc(cc2)CN3CCNCC3)ccc1
0.277992	O=C(NC(C)(C)C)c1cc(NC(=O)C(=O)NCc2ccc(cc2)CN3CCNCC3)ccc1
0.277992	O=C(NC(C)(C)C)c1cc(NC(=O)C(=O)NCc2ccc(cc2)CN3CCNCC3)ccc1
0.277992	O=C(NC(C)(C)C)c1cc(NC(=O)C(=O)NCc2ccc(cc2)CN3CCNCC3)ccc1
0.277778	O=C(NC=1OC=C(N1)c2ccccc2)c3cc(NC=4C=NN(C4)C)ccc3
0.277778	O=C(NC=1OC=C(N1)c2ccccc2)c3cc(NC=4C=NN(C4)C)ccc3
0.277778	O=C(NC=1OC=C(N1)c2ccccc2)c3cc(NC=4C=NN(C4)C)ccc3
0.277778	O=C(NC=1OC=C(N1)c2ccccc2)c3cc(NC=4C=NN(C4)C)ccc3
0.277778	O=C(NC=1OC=C(N1)c2ccccc2)c3cc(NC=4C=NN(C4)C)ccc3
0.277778	O=C(NC=1OC=C(N1)c2ccccc2)c3cc(NC=4C=NN(C4)C)ccc3
0.277778	O=C(NC=1OC=C(N1)c2ccccc2)c3cc(NC=4C=NN(C4)C)ccc3
0.277778	O=C(NC=1OC=C(N1)c2ccccc2)c3cc(NC=4C=NN(C4)C)ccc3
0.277778	O=C(NC=1OC=C(N1)c2ccccc2)c3cc(NC=4C=NN(C4)C)ccc3
0.277778	O=C(NC=1OC=C(N1)c2ccccc2)c3cc(NC=4C=NN(C4)C)ccc3
0.276995	O=C(Nc1cc(ccc1)CN)c2ccncc2
0.276995	O=C(Nc1cc(ccc1)CN)c2ccncc2
0.276995	O=C(Nc1cc(ccc1)CN)c2ccncc2
0.276995	O=C(Nc1cc(ccc1)CN)c2ccncc2
0.276995	O=C(Nc1cc(ccc1)CN)c2ccncc2
0.276995	O=C(Nc1cc(ccc1)CN)c2ccncc2
0.276995	O=C(Nc1cc(ccc1)CN)c2ccncc2
0.276995	O=C(Nc1cc(ccc1)CN)c2ccncc2
0.276995	O=C(Nc1cc(ccc1)CN)c2ccncc2
0.276995	O=C(Nc1cc(ccc1)CN)c2ccncc2
0.276923	S(=O)(=O)(Nc1ccc(SC(F)F)cc1)c2c(ccc(NC(=O)c3ccc(cc3)CN4c5c(cccc5)CC4)c2)C
0.276923	S(=O)(=O)(Nc1ccc(SC(F)F)cc1)c2c(ccc(NC(=O)c3ccc(cc3)CN4c5c(cccc5)CC4)c2)C
0.276923	S(=O)(=O)(Nc1ccc(SC(F)F)cc1)c2c(ccc(NC(=O)c3ccc(cc3)CN4c5c(cccc5)CC4)c2)C
0.276923	S(=O)(=O)(Nc1ccc(SC(F)F)cc1)c2c(ccc(NC(=O)c3ccc(cc3)CN4c5c(cccc5)CC4)c2)C
0.276923	S(=O)(=O)(Nc1ccc(SC(F)F)cc1)c2c(ccc(NC(=O)c3ccc(cc3)CN4c5c(cccc5)CC4)c2)C
0.276923	S(=O)(=O)(Nc1ccc(SC(F)F)cc1)c2c(ccc(NC(=O)c3ccc(cc3)CN4c5c(cccc5)CC4)c2)C
0.276923	S(=O)(=O)(Nc1ccc(SC(F)F)cc1)c2c(ccc(NC(=O)c3ccc(cc3)CN4c5c(cccc5)CC4)c2)C
0.276923	S(=O)(=O)(Nc1ccc(SC(F)F)cc1)c2c(ccc(NC(=O)c3ccc(cc3)CN4c5c(cccc5)CC4)c2)C
0.276923	S(=O)(=O)(Nc1ccc(SC(F)F)cc1)c2c(ccc(NC(=O)c3ccc(cc3)CN4c5c(cccc5)CC4)c2)C
0.276923	S(=O)(=O)(Nc1ccc(SC(F)F)cc1)c2c(ccc(NC(=O)c3ccc(cc3)CN4c5c(cccc5)CC4)c2)C
0.27668	Clc1ncc(cc1N)C(=O)Nc2c(ccc(Cl)c2)C
0.27668	Clc1ncc(cc1N)C(=O)Nc2c(ccc(Cl)c2)C
0.27668	Clc1ncc(cc1N)C(=O)Nc2c(ccc(Cl)c2)C
0.27668	Clc1ncc(cc1N)C(=O)Nc2c(ccc(Cl)c2)C
0.27668	Clc1ncc(cc1N)C(=O)Nc2c(ccc(Cl)c2)C
0.27668	Clc1ncc(cc1N)C(=O)Nc2c(ccc(Cl)c2)C
0.27668	Clc1ncc(cc1N)C(=O)Nc2c(ccc(Cl)c2)C
0.27668	Clc1ncc(cc1N)C(=O)Nc2c(ccc(Cl)c2)C
0.27668	Clc1ncc(cc1N)C(=O)Nc2c(ccc(Cl)c2)C
0.27668	Clc1ncc(cc1N)C(=O)Nc2c(ccc(Cl)c2)C
0.276515	O=C(Nc1ccc(N2CCCCCC2)cc1)c3cc(ccc3)C4=NNC(=O)C=C4
0.276515	O=C(Nc1ccc(N2CCCCCC2)cc1)c3cc(ccc3)C4=NNC(=O)C=C4
0.276515	O=C(Nc1ccc(N2CCCCCC2)cc1)c3cc(ccc3)C4=NNC(=O)C=C4
0.276515	O=C(Nc1ccc(N2CCCCCC2)cc1)c3cc(ccc3)C4=NNC(=O)C=C4
0.276515	O=C(Nc1ccc(N2CCCCCC2)cc1)c3cc(ccc3)C4=NNC(=O)C=C4
0.276515	O=C(Nc1ccc(N2CCCCCC2)cc1)c3cc(ccc3)C4=NNC(=O)C=C4
0.276515	O=C(Nc1ccc(N2CCCCCC2)cc1)c3cc(ccc3)C4=NNC(=O)C=C4
0.276515	O=C(Nc1ccc(N2CCCCCC2)cc1)c3cc(ccc3)C4=NNC(=O)C=C4
0.276515	O=C(Nc1ccc(N2CCCCCC2)cc1)c3cc(ccc3)C4=NNC(=O)C=C4
0.276515	O=C(Nc1ccc(N2CCCCCC2)cc1)c3cc(ccc3)C4=NNC(=O)C=C4
0.276515	Clc1cc(ccc1)COc2c(NC(=O)c3ccc(Oc4cnccc4)cc3)cccc2
0.276515	Clc1cc(ccc1)COc2c(NC(=O)c3ccc(Oc4cnccc4)cc3)cccc2
0.276515	Clc1cc(ccc1)COc2c(NC(=O)c3ccc(Oc4cnccc4)cc3)cccc2
0.276515	Clc1cc(ccc1)COc2c(NC(=O)c3ccc(Oc4cnccc4)cc3)cccc2
0.276515	Clc1cc(ccc1)COc2c(NC(=O)c3ccc(Oc4cnccc4)cc3)cccc2
0.276119	Fc1cc(ccc1)C(=O)Nc2c(OC)ccc(NC(=O)CCCc3ccccc3)c2
0.276119	Fc1cc(ccc1)C(=O)Nc2c(OC)ccc(NC(=O)CCCc3ccccc3)c2
0.275986	S(=O)(=O)(c1cc(NC(=O)c2c(nc(cc2)C3=CSC=C3)C)ccc1)C
0.275986	S(=O)(=O)(c1cc(NC(=O)c2c(nc(cc2)C3=CSC=C3)C)ccc1)C
0.275986	S(=O)(=O)(c1cc(NC(=O)c2c(nc(cc2)C3=CSC=C3)C)ccc1)C
0.275986	S(=O)(=O)(c1cc(NC(=O)c2c(nc(cc2)C3=CSC=C3)C)ccc1)C
0.275986	S(=O)(=O)(c1cc(NC(=O)c2c(nc(cc2)C3=CSC=C3)C)ccc1)C
0.275986	S(=O)(=O)(c1cc(NC(=O)c2c(nc(cc2)C3=CSC=C3)C)ccc1)C
0.275986	S(=O)(=O)(c1cc(NC(=O)c2c(nc(cc2)C3=CSC=C3)C)ccc1)C
0.275986	S(=O)(=O)(c1cc(NC(=O)c2c(nc(cc2)C3=CSC=C3)C)ccc1)C
0.275986	S(=O)(=O)(c1cc(NC(=O)c2c(nc(cc2)C3=CSC=C3)C)ccc1)C
0.275986	S(=O)(=O)(c1cc(NC(=O)c2c(nc(cc2)C3=CSC=C3)C)ccc1)C
0.275862	S(Cc1cc(NC(=O)c2cc(ccc2)C3=NNC(=O)C=C3)ccc1)CC
0.275862	S(Cc1cc(NC(=O)c2cc(ccc2)C3=NNC(=O)C=C3)ccc1)CC
0.275862	S(Cc1cc(NC(=O)c2cc(ccc2)C3=NNC(=O)C=C3)ccc1)CC
0.275862	S(Cc1cc(NC(=O)c2cc(ccc2)C3=NNC(=O)C=C3)ccc1)CC
0.275862	S(Cc1cc(NC(=O)c2cc(ccc2)C3=NNC(=O)C=C3)ccc1)CC
0.275862	S(Cc1cc(NC(=O)c2cc(ccc2)C3=NNC(=O)C=C3)ccc1)CC
0.275862	S(Cc1cc(NC(=O)c2cc(ccc2)C3=NNC(=O)C=C3)ccc1)CC
0.275862	S(Cc1cc(NC(=O)c2cc(ccc2)C3=NNC(=O)C=C3)ccc1)CC
0.275862	S(Cc1cc(NC(=O)c2cc(ccc2)C3=NNC(=O)C=C3)ccc1)CC
0.275862	S(Cc1cc(NC(=O)c2cc(ccc2)C3=NNC(=O)C=C3)ccc1)CC
0.274775	O=C(NCC(N)(C)C)c1ccc(cc1)CN2CCN(CC2)C
0.274775	O=C(NCC(N)(C)C)c1ccc(cc1)CN2CCN(CC2)C
0.274775	O=C(NCC(N)(C)C)c1ccc(cc1)CN2CCN(CC2)C
0.274247	S1(=O)(=O)N(c2cc(ccc2)C(=O)Nc3ncc(cc3)CN4CCN(C5CC5)CC4)CCC1
0.274247	S1(=O)(=O)N(c2cc(ccc2)C(=O)Nc3ncc(cc3)CN4CCN(C5CC5)CC4)CCC1
0.274247	S1(=O)(=O)N(c2cc(ccc2)C(=O)Nc3ncc(cc3)CN4CCN(C5CC5)CC4)CCC1
0.274247	S1(=O)(=O)N(c2cc(ccc2)C(=O)Nc3ncc(cc3)CN4CCN(C5CC5)CC4)CCC1
0.274247	S1(=O)(=O)N(c2cc(ccc2)C(=O)Nc3ncc(cc3)CN4CCN(C5CC5)CC4)CCC1
0.274247	S1(=O)(=O)N(c2cc(ccc2)C(=O)Nc3ncc(cc3)CN4CCN(C5CC5)CC4)CCC1
0.274247	S1(=O)(=O)N(c2cc(ccc2)C(=O)Nc3ncc(cc3)CN4CCN(C5CC5)CC4)CCC1
0.274247	S1(=O)(=O)N(c2cc(ccc2)C(=O)Nc3ncc(cc3)CN4CCN(C5CC5)CC4)CCC1
0.274247	S1(=O)(=O)N(c2cc(ccc2)C(=O)Nc3ncc(cc3)CN4CCN(C5CC5)CC4)CCC1
0.274247	S1(=O)(=O)N(c2cc(ccc2)C(=O)Nc3ncc(cc3)CN4CCN(C5CC5)CC4)CCC1
0.274194	Clc1c(OC)cc(OC)c(NS(=O)(=O)c2cc(c(Cl)cc2)C(=O)Nc3ccc(cc3)CN4CCN(Cc5ccccc5)CC4)c1
0.274194	Clc1c(OC)cc(OC)c(NS(=O)(=O)c2cc(c(Cl)cc2)C(=O)Nc3ccc(cc3)CN4CCN(Cc5ccccc5)CC4)c1
0.274194	Clc1c(OC)cc(OC)c(NS(=O)(=O)c2cc(c(Cl)cc2)C(=O)Nc3ccc(cc3)CN4CCN(Cc5ccccc5)CC4)c1
0.274194	Clc1c(OC)cc(OC)c(NS(=O)(=O)c2cc(c(Cl)cc2)C(=O)Nc3ccc(cc3)CN4CCN(Cc5ccccc5)CC4)c1
0.274194	Clc1c(OC)cc(OC)c(NS(=O)(=O)c2cc(c(Cl)cc2)C(=O)Nc3ccc(cc3)CN4CCN(Cc5ccccc5)CC4)c1
0.274194	Clc1c(OC)cc(OC)c(NS(=O)(=O)c2cc(c(Cl)cc2)C(=O)Nc3ccc(cc3)CN4CCN(Cc5ccccc5)CC4)c1
0.274194	Clc1c(OC)cc(OC)c(NS(=O)(=O)c2cc(c(Cl)cc2)C(=O)Nc3ccc(cc3)CN4CCN(Cc5ccccc5)CC4)c1
0.274194	Clc1c(OC)cc(OC)c(NS(=O)(=O)c2cc(c(Cl)cc2)C(=O)Nc3ccc(cc3)CN4CCN(Cc5ccccc5)CC4)c1
0.274194	Clc1c(OC)cc(OC)c(NS(=O)(=O)c2cc(c(Cl)cc2)C(=O)Nc3ccc(cc3)CN4CCN(Cc5ccccc5)CC4)c1
0.274194	Clc1c(OC)cc(OC)c(NS(=O)(=O)c2cc(c(Cl)cc2)C(=O)Nc3ccc(cc3)CN4CCN(Cc5ccccc5)CC4)c1
0.273408	S(=O)(Cc1cc(NC(=O)c2cc(ccc2)C3=NNC(=O)C=C3)ccc1)Cc4ccccc4
0.273408	S(=O)(Cc1cc(NC(=O)c2cc(ccc2)C3=NNC(=O)C=C3)ccc1)Cc4ccccc4
0.273408	S(=O)(Cc1cc(NC(=O)c2cc(ccc2)C3=NNC(=O)C=C3)ccc1)Cc4ccccc4
0.273408	S(=O)(Cc1cc(NC(=O)c2cc(ccc2)C3=NNC(=O)C=C3)ccc1)Cc4ccccc4
0.273408	S(=O)(Cc1cc(NC(=O)c2cc(ccc2)C3=NNC(=O)C=C3)ccc1)Cc4ccccc4
0.273408	S(=O)(Cc1cc(NC(=O)c2cc(ccc2)C3=NNC(=O)C=C3)ccc1)Cc4ccccc4
0.273408	S(=O)(Cc1cc(NC(=O)c2cc(ccc2)C3=NNC(=O)C=C3)ccc1)Cc4ccccc4
0.273408	S(=O)(Cc1cc(NC(=O)c2cc(ccc2)C3=NNC(=O)C=C3)ccc1)Cc4ccccc4
0.273408	S(=O)(Cc1cc(NC(=O)c2cc(ccc2)C3=NNC(=O)C=C3)ccc1)Cc4ccccc4
0.273408	S(=O)(Cc1cc(NC(=O)c2cc(ccc2)C3=NNC(=O)C=C3)ccc1)Cc4ccccc4
0.273063	S1C(=NC(C(=O)Nc2cc(ccc2)C(CC)C)=C1)c3cnccc3
0.273063	S1C(=NC(C(=O)Nc2cc(ccc2)C(CC)C)=C1)c3cnccc3
0.273063	S1C(=NC(C(=O)Nc2cc(ccc2)C(CC)C)=C1)c3cnccc3
0.273063	S1C(=NC(C(=O)Nc2cc(ccc2)C(CC)C)=C1)c3cnccc3
0.273063	S1C(=NC(C(=O)Nc2cc(ccc2)C(CC)C)=C1)c3cnccc3
0.273063	S1C(=NC(C(=O)Nc2cc(ccc2)C(CC)C)=C1)c3cnccc3
0.273063	S1C(=NC(C(=O)Nc2cc(ccc2)C(CC)C)=C1)c3cnccc3
0.273063	S1C(=NC(C(=O)Nc2cc(ccc2)C(CC)C)=C1)c3cnccc3
0.273063	S1C(=NC(C(=O)Nc2cc(ccc2)C(CC)C)=C1)c3cnccc3
0.273063	S1C(=NC(C(=O)Nc2cc(ccc2)C(CC)C)=C1)c3cnccc3
0.272436	S(=O)(=O)(Nc1ccc(cc1)CCCC)c2cc(c(cc2)C)C(=O)Nc3cc(NC(=O)c4cc(F)ccc4)c(OC)cc3
0.272436	S(=O)(=O)(Nc1ccc(cc1)CCCC)c2cc(c(cc2)C)C(=O)Nc3cc(NC(=O)c4cc(F)ccc4)c(OC)cc3
0.272436	S(=O)(=O)(Nc1ccc(cc1)CCCC)c2cc(c(cc2)C)C(=O)Nc3cc(NC(=O)c4cc(F)ccc4)c(OC)cc3
0.272436	S(=O)(=O)(Nc1ccc(cc1)CCCC)c2cc(c(cc2)C)C(=O)Nc3cc(NC(=O)c4cc(F)ccc4)c(OC)cc3
0.272436	S(=O)(=O)(Nc1ccc(cc1)CCCC)c2cc(c(cc2)C)C(=O)Nc3cc(NC(=O)c4cc(F)ccc4)c(OC)cc3
0.272436	S(=O)(=O)(Nc1ccc(cc1)CCCC)c2cc(c(cc2)C)C(=O)Nc3cc(NC(=O)c4cc(F)ccc4)c(OC)cc3
0.272436	S(=O)(=O)(Nc1ccc(cc1)CCCC)c2cc(c(cc2)C)C(=O)Nc3cc(NC(=O)c4cc(F)ccc4)c(OC)cc3
0.272436	S(=O)(=O)(Nc1ccc(cc1)CCCC)c2cc(c(cc2)C)C(=O)Nc3cc(NC(=O)c4cc(F)ccc4)c(OC)cc3
0.272436	S(=O)(=O)(Nc1ccc(cc1)CCCC)c2cc(c(cc2)C)C(=O)Nc3cc(NC(=O)c4cc(F)ccc4)c(OC)cc3
0.272436	S(=O)(=O)(Nc1ccc(cc1)CCCC)c2cc(c(cc2)C)C(=O)Nc3cc(NC(=O)c4cc(F)ccc4)c(OC)cc3
0.272414	FC(F)(F)c1c(ccc(c1)C(=O)NC=2C(=NNC2)c3nccnc3)C
0.272414	FC(F)(F)c1c(ccc(c1)C(=O)NC=2C(=NNC2)c3nccnc3)C
0.272414	FC(F)(F)c1c(ccc(c1)C(=O)NC=2C(=NNC2)c3nccnc3)C
0.272414	FC(F)(F)c1c(ccc(c1)C(=O)NC=2C(=NNC2)c3nccnc3)C
0.272414	FC(F)(F)c1c(ccc(c1)C(=O)NC=2C(=NNC2)c3nccnc3)C
0.272414	FC(F)(F)c1c(ccc(c1)C(=O)NC=2C(=NNC2)c3nccnc3)C
0.272414	FC(F)(F)c1c(ccc(c1)C(=O)NC=2C(=NNC2)c3nccnc3)C
0.272059	Brc1ccc(c2nc(SCC=3SC(=NN3)C(=O)Nc4ccc(cc4)C)ncc2)cc1
0.272059	Brc1ccc(c2nc(SCC=3SC(=NN3)C(=O)Nc4ccc(cc4)C)ncc2)cc1
0.272059	Brc1ccc(c2nc(SCC=3SC(=NN3)C(=O)Nc4ccc(cc4)C)ncc2)cc1
0.271967	Clc1c(ccc(N)c1)C(=O)Nc2cnccc2
0.271967	Clc1c(ccc(N)c1)C(=O)Nc2cnccc2
0.271967	Clc1c(ccc(N)c1)C(=O)Nc2cnccc2
0.271967	Clc1c(ccc(N)c1)C(=O)Nc2cnccc2
0.271967	Clc1c(ccc(N)c1)C(=O)Nc2cnccc2
0.271967	Clc1c(ccc(N)c1)C(=O)Nc2cnccc2
0.271967	Clc1c(ccc(N)c1)C(=O)Nc2cnccc2
0.271777	O=C(Nc1cc(ccc1)CNC(=O)c2cc3NC(c4ccccc4)=Cc3cc2)c5ccc(cc5)C
0.271777	O=C(Nc1cc(ccc1)CNC(=O)c2cc3NC(c4ccccc4)=Cc3cc2)c5ccc(cc5)C
0.271777	O=C(Nc1cc(ccc1)CNC(=O)c2cc3NC(c4ccccc4)=Cc3cc2)c5ccc(cc5)C
0.271777	O=C(Nc1cc(ccc1)CNC(=O)c2cc3NC(c4ccccc4)=Cc3cc2)c5ccc(cc5)C
0.271777	O=C(Nc1cc(ccc1)CNC(=O)c2cc3NC(c4ccccc4)=Cc3cc2)c5ccc(cc5)C
0.271642	S(=O)(=O)(Nc1ccc(cc1)CCCC)c2cc(c(cc2)C)C(=O)Nc3c(F)cc(cc3)CN4CC(=O)N(CC4)C
0.271642	S(=O)(=O)(Nc1ccc(cc1)CCCC)c2cc(c(cc2)C)C(=O)Nc3c(F)cc(cc3)CN4CC(=O)N(CC4)C
0.271642	S(=O)(=O)(Nc1ccc(cc1)CCCC)c2cc(c(cc2)C)C(=O)Nc3c(F)cc(cc3)CN4CC(=O)N(CC4)C
0.271642	S(=O)(=O)(Nc1ccc(cc1)CCCC)c2cc(c(cc2)C)C(=O)Nc3c(F)cc(cc3)CN4CC(=O)N(CC4)C
0.271642	S(=O)(=O)(Nc1ccc(cc1)CCCC)c2cc(c(cc2)C)C(=O)Nc3c(F)cc(cc3)CN4CC(=O)N(CC4)C
0.271642	S(=O)(=O)(Nc1ccc(cc1)CCCC)c2cc(c(cc2)C)C(=O)Nc3c(F)cc(cc3)CN4CC(=O)N(CC4)C
0.271642	S(=O)(=O)(Nc1ccc(cc1)CCCC)c2cc(c(cc2)C)C(=O)Nc3c(F)cc(cc3)CN4CC(=O)N(CC4)C
0.271642	S(=O)(=O)(Nc1ccc(cc1)CCCC)c2cc(c(cc2)C)C(=O)Nc3c(F)cc(cc3)CN4CC(=O)N(CC4)C
0.271642	S(=O)(=O)(Nc1ccc(cc1)CCCC)c2cc(c(cc2)C)C(=O)Nc3c(F)cc(cc3)CN4CC(=O)N(CC4)C
0.271642	S(=O)(=O)(Nc1ccc(cc1)CCCC)c2cc(c(cc2)C)C(=O)Nc3c(F)cc(cc3)CN4CC(=O)N(CC4)C
0.271605	Fc1cc(ccc1)C(=O)CCC(=O)Nc2ccc(cc2)CN3CCN(Cc4ccccc4)CC3
0.269912	O=C(NCC1(CN)CC1)c2ccc(cc2)CN3CCN(CC3)C
0.269912	O=C(NCC1(CN)CC1)c2ccc(cc2)CN3CCN(CC3)C
0.269912	O=C(NCC1(CN)CC1)c2ccc(cc2)CN3CCN(CC3)C
0.269912	O=C(NCC1(CN)CC1)c2ccc(cc2)CN3CCN(CC3)C
0.269912	O=C(NCC1(CN)CC1)c2ccc(cc2)CN3CCN(CC3)C
0.269912	O=C(NCC1(CN)CC1)c2ccc(cc2)CN3CCN(CC3)C
0.269912	O=C(NCC1(CN)CC1)c2ccc(cc2)CN3CCN(CC3)C
0.269912	O=C(NCC1(CN)CC1)c2ccc(cc2)CN3CCN(CC3)C
0.269912	O=C(NCC1(CN)CC1)c2ccc(cc2)CN3CCN(CC3)C
0.269231	S(=O)(=O)(c1cc(NC(=O)c2cc(c(cc2)C)C(=O)C)ccc1)C
0.269231	S(=O)(=O)(c1cc(NC(=O)c2cc(c(cc2)C)C(=O)C)ccc1)C
0.269231	S(=O)(=O)(c1cc(NC(=O)c2cc(c(cc2)C)C(=O)C)ccc1)C
0.269231	S(=O)(=O)(c1cc(NC(=O)c2cc(c(cc2)C)C(=O)C)ccc1)C
0.269231	S(=O)(=O)(c1cc(NC(=O)c2cc(c(cc2)C)C(=O)C)ccc1)C
0.269231	S(=O)(=O)(c1cc(NC(=O)c2cc(c(cc2)C)C(=O)C)ccc1)C
0.269231	S(=O)(=O)(c1cc(NC(=O)c2cc(c(cc2)C)C(=O)C)ccc1)C
0.269091	S1CCN(C(=O)c2cc(NC(=O)C(=O)N3CCN(CCOC)CC3)c(cc2)C)CC1
0.269091	S1CCN(C(=O)c2cc(NC(=O)C(=O)N3CCN(CCOC)CC3)c(cc2)C)CC1
0.269091	S1CCN(C(=O)c2cc(NC(=O)C(=O)N3CCN(CCOC)CC3)c(cc2)C)CC1
0.269091	S1CCN(C(=O)c2cc(NC(=O)C(=O)N3CCN(CCOC)CC3)c(cc2)C)CC1
0.269091	S1CCN(C(=O)c2cc(NC(=O)C(=O)N3CCN(CCOC)CC3)c(cc2)C)CC1
0.269091	S1CCN(C(=O)c2cc(NC(=O)C(=O)N3CCN(CCOC)CC3)c(cc2)C)CC1
0.269091	S1CCN(C(=O)c2cc(NC(=O)C(=O)N3CCN(CCOC)CC3)c(cc2)C)CC1
0.269091	S1CCN(C(=O)c2cc(NC(=O)C(=O)N3CCN(CCOC)CC3)c(cc2)C)CC1
0.269091	S1CCN(C(=O)c2cc(NC(=O)C(=O)N3CCN(CCOC)CC3)c(cc2)C)CC1
0.269091	S1CCN(C(=O)c2cc(NC(=O)C(=O)N3CCN(CCOC)CC3)c(cc2)C)CC1
0.269091	Brc1nc(c(NC(=O)c2cc(ccc2)C=3N=CSC3)cc1Cl)C
0.269091	Brc1nc(c(NC(=O)c2cc(ccc2)C=3N=CSC3)cc1Cl)C
0.269091	Brc1nc(c(NC(=O)c2cc(ccc2)C=3N=CSC3)cc1Cl)C
0.269091	Brc1nc(c(NC(=O)c2cc(ccc2)C=3N=CSC3)cc1Cl)C
0.269091	Brc1nc(c(NC(=O)c2cc(ccc2)C=3N=CSC3)cc1Cl)C
0.269091	Brc1nc(c(NC(=O)c2cc(ccc2)C=3N=CSC3)cc1Cl)C
0.269091	Brc1nc(c(NC(=O)c2cc(ccc2)C=3N=CSC3)cc1Cl)C
0.269091	Brc1nc(c(NC(=O)c2cc(ccc2)C=3N=CSC3)cc1Cl)C
0.269091	Brc1nc(c(NC(=O)c2cc(ccc2)C=3N=CSC3)cc1Cl)C
0.269091	Brc1nc(c(NC(=O)c2cc(ccc2)C=3N=CSC3)cc1Cl)C
0.269058	Fc1cncc(c2cc(NC)c(cc2)C)c1
0.269058	Fc1cncc(c2cc(NC)c(cc2)C)c1
0.269058	Fc1cncc(c2cc(NC)c(cc2)C)c1
0.269058	Fc1cncc(c2cc(NC)c(cc2)C)c1
0.269058	Fc1cncc(c2cc(NC)c(cc2)C)c1
0.269058	Fc1cncc(c2cc(NC)c(cc2)C)c1
0.269058	Fc1cncc(c2cc(NC)c(cc2)C)c1
0.269058	Fc1cncc(c2cc(NC)c(cc2)C)c1
0.269058	Fc1cncc(c2cc(NC)c(cc2)C)c1
0.269058	Fc1cncc(c2cc(NC)c(cc2)C)c1
0.268966	Clc1c(Cl)ccc(c1)C(=O)Nc2cc(O)c(cc2)C=3ON=C(N3)c4cc(O)ccc4
0.268966	Clc1c(Cl)ccc(c1)C(=O)Nc2cc(O)c(cc2)C=3ON=C(N3)c4cc(O)ccc4
0.268966	Clc1c(Cl)ccc(c1)C(=O)Nc2cc(O)c(cc2)C=3ON=C(N3)c4cc(O)ccc4
0.268966	Clc1c(Cl)ccc(c1)C(=O)Nc2cc(O)c(cc2)C=3ON=C(N3)c4cc(O)ccc4
0.268966	Clc1c(Cl)ccc(c1)C(=O)Nc2cc(O)c(cc2)C=3ON=C(N3)c4cc(O)ccc4
0.268966	Clc1c(Cl)ccc(c1)C(=O)Nc2cc(O)c(cc2)C=3ON=C(N3)c4cc(O)ccc4
0.268966	Clc1c(Cl)ccc(c1)C(=O)Nc2cc(O)c(cc2)C=3ON=C(N3)c4cc(O)ccc4
0.268966	Clc1c(Cl)ccc(c1)C(=O)Nc2cc(O)c(cc2)C=3ON=C(N3)c4cc(O)ccc4
0.268966	Clc1c(Cl)ccc(c1)C(=O)Nc2cc(O)c(cc2)C=3ON=C(N3)c4cc(O)ccc4
0.268966	Clc1c(Cl)ccc(c1)C(=O)Nc2cc(O)c(cc2)C=3ON=C(N3)c4cc(O)ccc4
0.268293	S(c1cc(NC(=O)c2cc(NC(=O)C)c(F)cc2)ccc1)C
0.268293	S(c1cc(NC(=O)c2cc(NC(=O)C)c(F)cc2)ccc1)C
0.268293	S(c1cc(NC(=O)c2cc(NC(=O)C)c(F)cc2)ccc1)C
0.268293	S(c1cc(NC(=O)c2cc(NC(=O)C)c(F)cc2)ccc1)C
0.268293	S(c1cc(NC(=O)c2cc(NC(=O)C)c(F)cc2)ccc1)C
0.268293	S(c1cc(NC(=O)c2cc(NC(=O)C)c(F)cc2)ccc1)C
0.268293	S(c1cc(NC(=O)c2cc(NC(=O)C)c(F)cc2)ccc1)C
0.268293	S(c1cc(NC(=O)c2cc(NC(=O)C)c(F)cc2)ccc1)C
0.268293	S(c1cc(NC(=O)c2cc(NC(=O)C)c(F)cc2)ccc1)C
0.268293	S(c1cc(NC(=O)c2cc(NC(=O)C)c(F)cc2)ccc1)C
0.267782	FC(F)(F)c1nc(ncc1)Nc2cc(ccc2)C(=O)O
0.267782	FC(F)(F)c1nc(ncc1)Nc2cc(ccc2)C(=O)O
0.267782	FC(F)(F)c1nc(ncc1)Nc2cc(ccc2)C(=O)O
0.267782	FC(F)(F)c1nc(ncc1)Nc2cc(ccc2)C(=O)O
0.267782	FC(F)(F)c1nc(ncc1)Nc2cc(ccc2)C(=O)O
0.267782	FC(F)(F)c1nc(ncc1)Nc2cc(ccc2)C(=O)O
0.267782	FC(F)(F)c1nc(ncc1)Nc2cc(ccc2)C(=O)O
0.267782	FC(F)(F)c1nc(ncc1)Nc2cc(ccc2)C(=O)O
0.267782	FC(F)(F)c1nc(ncc1)Nc2cc(ccc2)C(=O)O
0.267782	FC(F)(F)c1nc(ncc1)Nc2cc(ccc2)C(=O)O
0.267544	S(c1ncc(cc1)C(=O)Nc2cnccc2)C
0.267361	O=C(NC)c1nccc(NC(=O)C(=O)NC2CCN(Cc3c(cccc3)C)CC2)c1
0.267361	O=C(NC)c1nccc(NC(=O)C(=O)NC2CCN(Cc3c(cccc3)C)CC2)c1
0.267361	O=C(NC)c1nccc(NC(=O)C(=O)NC2CCN(Cc3c(cccc3)C)CC2)c1
0.267361	O=C(NC)c1nccc(NC(=O)C(=O)NC2CCN(Cc3c(cccc3)C)CC2)c1
0.267361	O=C(NC)c1nccc(NC(=O)C(=O)NC2CCN(Cc3c(cccc3)C)CC2)c1
0.267361	O=C(NC)c1nccc(NC(=O)C(=O)NC2CCN(Cc3c(cccc3)C)CC2)c1
0.267361	O=C(NC)c1nccc(NC(=O)C(=O)NC2CCN(Cc3c(cccc3)C)CC2)c1
0.267361	O=C(NC)c1nccc(NC(=O)C(=O)NC2CCN(Cc3c(cccc3)C)CC2)c1
0.267361	O=C(NC)c1nccc(NC(=O)C(=O)NC2CCN(Cc3c(cccc3)C)CC2)c1
0.267361	O=C(NC)c1nccc(NC(=O)C(=O)NC2CCN(Cc3c(cccc3)C)CC2)c1
0.267123	Clc1c(cc(S(=O)(=O)N2CCN(c3ccccc3)CC2)cc1)C(=O)Nc4ccc(cc4)CN5CCN(Cc6ccccc6)CC5
0.267123	Clc1c(cc(S(=O)(=O)N2CCN(c3ccccc3)CC2)cc1)C(=O)Nc4ccc(cc4)CN5CCN(Cc6ccccc6)CC5
0.267123	Clc1c(cc(S(=O)(=O)N2CCN(c3ccccc3)CC2)cc1)C(=O)Nc4ccc(cc4)CN5CCN(Cc6ccccc6)CC5
0.267123	Clc1c(cc(S(=O)(=O)N2CCN(c3ccccc3)CC2)cc1)C(=O)Nc4ccc(cc4)CN5CCN(Cc6ccccc6)CC5
0.267123	Clc1c(cc(S(=O)(=O)N2CCN(c3ccccc3)CC2)cc1)C(=O)Nc4ccc(cc4)CN5CCN(Cc6ccccc6)CC5
0.267123	Clc1c(cc(S(=O)(=O)N2CCN(c3ccccc3)CC2)cc1)C(=O)Nc4ccc(cc4)CN5CCN(Cc6ccccc6)CC5
0.267123	Clc1c(cc(S(=O)(=O)N2CCN(c3ccccc3)CC2)cc1)C(=O)Nc4ccc(cc4)CN5CCN(Cc6ccccc6)CC5
0.267123	Clc1c(cc(S(=O)(=O)N2CCN(c3ccccc3)CC2)cc1)C(=O)Nc4ccc(cc4)CN5CCN(Cc6ccccc6)CC5
0.267123	Clc1c(cc(S(=O)(=O)N2CCN(c3ccccc3)CC2)cc1)C(=O)Nc4ccc(cc4)CN5CCN(Cc6ccccc6)CC5
0.267123	Clc1c(cc(S(=O)(=O)N2CCN(c3ccccc3)CC2)cc1)C(=O)Nc4ccc(cc4)CN5CCN(Cc6ccccc6)CC5
0.266904	O=C(Nc1cnc(Nc2ccccc2)cc1)c3cc4NC(c5ccccc5)=Cc4cc3
0.266904	O=C(Nc1cnc(Nc2ccccc2)cc1)c3cc4NC(c5ccccc5)=Cc4cc3
0.266904	O=C(Nc1cnc(Nc2ccccc2)cc1)c3cc4NC(c5ccccc5)=Cc4cc3
0.266904	O=C(Nc1cnc(Nc2ccccc2)cc1)c3cc4NC(c5ccccc5)=Cc4cc3
0.265873	S1N=CC=C1c2ccc(NC(=O)c3c(F)cc(cc3)C)cc2
0.265873	S1N=CC=C1c2ccc(NC(=O)c3c(F)cc(cc3)C)cc2
0.265873	S1N=CC=C1c2ccc(NC(=O)c3c(F)cc(cc3)C)cc2
0.265873	S1N=CC=C1c2ccc(NC(=O)c3c(F)cc(cc3)C)cc2
0.265873	S1N=CC=C1c2ccc(NC(=O)c3c(F)cc(cc3)C)cc2
0.265873	S1N=CC=C1c2ccc(NC(=O)c3c(F)cc(cc3)C)cc2
0.265873	S1N=CC=C1c2ccc(NC(=O)c3c(F)cc(cc3)C)cc2
0.265873	S1N=CC=C1c2ccc(NC(=O)c3c(F)cc(cc3)C)cc2
0.265683	O=C(NC(C(=O)Nc1c(ccc(c1)C(=O)NCC)C)C(C)C)c2ccncc2
0.265683	O=C(NC(C(=O)Nc1c(ccc(c1)C(=O)NCC)C)C(C)C)c2ccncc2
0.265683	O=C(NC(C(=O)Nc1c(ccc(c1)C(=O)NCC)C)C(C)C)c2ccncc2
0.265306	Clc1ccc(cc1)CNc2ncc(NC(=O)c3ccc(OCC(=O)Nc4cc(ccc4)C(F)(F)F)cc3)cc2C
0.265306	Clc1ccc(cc1)CNc2ncc(NC(=O)c3ccc(OCC(=O)Nc4cc(ccc4)C(F)(F)F)cc3)cc2C
0.265306	Clc1ccc(cc1)CNc2ncc(NC(=O)c3ccc(OCC(=O)Nc4cc(ccc4)C(F)(F)F)cc3)cc2C
0.265306	Clc1ccc(cc1)CNc2ncc(NC(=O)c3ccc(OCC(=O)Nc4cc(ccc4)C(F)(F)F)cc3)cc2C
0.265306	Clc1ccc(cc1)CNc2ncc(NC(=O)c3ccc(OCC(=O)Nc4cc(ccc4)C(F)(F)F)cc3)cc2C
0.265306	Clc1ccc(cc1)CNc2ncc(NC(=O)c3ccc(OCC(=O)Nc4cc(ccc4)C(F)(F)F)cc3)cc2C
0.265306	Clc1ccc(cc1)CNc2ncc(NC(=O)c3ccc(OCC(=O)Nc4cc(ccc4)C(F)(F)F)cc3)cc2C
0.265306	Clc1ccc(cc1)CNc2ncc(NC(=O)c3ccc(OCC(=O)Nc4cc(ccc4)C(F)(F)F)cc3)cc2C
0.265152	Clc1c(NC(=O)c2ccc(OCC(=O)Nc3cc(OC)ccc3)cc2)cc(c(c1)C)C
0.265152	Clc1c(NC(=O)c2ccc(OCC(=O)Nc3cc(OC)ccc3)cc2)cc(c(c1)C)C
0.265152	Clc1c(NC(=O)c2ccc(OCC(=O)Nc3cc(OC)ccc3)cc2)cc(c(c1)C)C
0.265152	Clc1c(NC(=O)c2ccc(OCC(=O)Nc3cc(OC)ccc3)cc2)cc(c(c1)C)C
0.265152	Clc1c(NC(=O)c2ccc(OCC(=O)Nc3cc(OC)ccc3)cc2)cc(c(c1)C)C
0.265152	Clc1c(NC(=O)c2ccc(OCC(=O)Nc3cc(OC)ccc3)cc2)cc(c(c1)C)C
0.265152	Clc1c(NC(=O)c2ccc(OCC(=O)Nc3cc(OC)ccc3)cc2)cc(c(c1)C)C
0.265152	Clc1c(NC(=O)c2ccc(OCC(=O)Nc3cc(OC)ccc3)cc2)cc(c(c1)C)C
0.265152	Clc1c(NC(=O)c2ccc(OCC(=O)Nc3cc(OC)ccc3)cc2)cc(c(c1)C)C
0.265152	Clc1c(NC(=O)c2ccc(OCC(=O)Nc3cc(OC)ccc3)cc2)cc(c(c1)C)C
0.26506	S1CCN(C(=O)c2cc(NC(=O)C=O)c(cc2)C)CC1
0.264901	Brc1cc([N+]([O-])=O)c(NC(C(=O)NCc2ccc(NC(=O)c3cnccc3)cc2)(C)C)cc1
0.264901	Brc1cc([N+]([O-])=O)c(NC(C(=O)NCc2ccc(NC(=O)c3cnccc3)cc2)(C)C)cc1
0.264901	Brc1cc([N+]([O-])=O)c(NC(C(=O)NCc2ccc(NC(=O)c3cnccc3)cc2)(C)C)cc1
0.264901	Brc1cc([N+]([O-])=O)c(NC(C(=O)NCc2ccc(NC(=O)c3cnccc3)cc2)(C)C)cc1
0.264901	Brc1cc([N+]([O-])=O)c(NC(C(=O)NCc2ccc(NC(=O)c3cnccc3)cc2)(C)C)cc1
0.264901	Brc1cc([N+]([O-])=O)c(NC(C(=O)NCc2ccc(NC(=O)c3cnccc3)cc2)(C)C)cc1
0.264901	Brc1cc([N+]([O-])=O)c(NC(C(=O)NCc2ccc(NC(=O)c3cnccc3)cc2)(C)C)cc1
0.264901	Brc1cc([N+]([O-])=O)c(NC(C(=O)NCc2ccc(NC(=O)c3cnccc3)cc2)(C)C)cc1
0.264901	Brc1cc([N+]([O-])=O)c(NC(C(=O)NCc2ccc(NC(=O)c3cnccc3)cc2)(C)C)cc1
0.264901	Brc1cc([N+]([O-])=O)c(NC(C(=O)NCc2ccc(NC(=O)c3cnccc3)cc2)(C)C)cc1
0.264822	O=C(Nc1cc(ccc1)C(=O)C)c2cc(ccc2)C3=NNC(=O)C=C3
0.264822	O=C(Nc1cc(ccc1)C(=O)C)c2cc(ccc2)C3=NNC(=O)C=C3
0.264822	O=C(Nc1cc(ccc1)C(=O)C)c2cc(ccc2)C3=NNC(=O)C=C3
0.264822	O=C(Nc1cc(ccc1)C(=O)C)c2cc(ccc2)C3=NNC(=O)C=C3
0.264822	O=C(Nc1cc(ccc1)C(=O)C)c2cc(ccc2)C3=NNC(=O)C=C3
0.264822	O=C(Nc1cc(ccc1)C(=O)C)c2cc(ccc2)C3=NNC(=O)C=C3
0.264822	O=C(Nc1cc(ccc1)C(=O)C)c2cc(ccc2)C3=NNC(=O)C=C3
0.264822	O=C(Nc1cc(ccc1)C(=O)C)c2cc(ccc2)C3=NNC(=O)C=C3
0.264822	O=C(Nc1cc(ccc1)C(=O)C)c2cc(ccc2)C3=NNC(=O)C=C3
0.264822	O=C(Nc1cc(ccc1)C(=O)C)c2cc(ccc2)C3=NNC(=O)C=C3
0.264706	Clc1ncc2ncc(cc2c1)C(=O)Nc3cc(ccc3)CN4CCN(c5ncccc5)CC4
0.264706	Clc1ncc2ncc(cc2c1)C(=O)Nc3cc(ccc3)CN4CCN(c5ncccc5)CC4
0.264706	Clc1ncc2ncc(cc2c1)C(=O)Nc3cc(ccc3)CN4CCN(c5ncccc5)CC4
0.264706	Clc1ncc2ncc(cc2c1)C(=O)Nc3cc(ccc3)CN4CCN(c5ncccc5)CC4
0.264706	Clc1ncc2ncc(cc2c1)C(=O)Nc3cc(ccc3)CN4CCN(c5ncccc5)CC4
0.264706	Clc1ncc2ncc(cc2c1)C(=O)Nc3cc(ccc3)CN4CCN(c5ncccc5)CC4
0.264706	Clc1ncc2ncc(cc2c1)C(=O)Nc3cc(ccc3)CN4CCN(c5ncccc5)CC4
0.264706	Clc1ncc2ncc(cc2c1)C(=O)Nc3cc(ccc3)CN4CCN(c5ncccc5)CC4
0.264706	Clc1ncc2ncc(cc2c1)C(=O)Nc3cc(ccc3)CN4CCN(c5ncccc5)CC4
0.264706	Clc1ncc2ncc(cc2c1)C(=O)Nc3cc(ccc3)CN4CCN(c5ncccc5)CC4
0.264574	O=C(N)c1ccc(Nc2nc(OC)ccn2)cc1
0.264574	O=C(N)c1ccc(Nc2nc(OC)ccn2)cc1
0.264574	O=C(N)c1ccc(Nc2nc(OC)ccn2)cc1
0.264574	O=C(N)c1ccc(Nc2nc(OC)ccn2)cc1
0.264574	O=C(N)c1ccc(Nc2nc(OC)ccn2)cc1
0.264574	O=C(N)c1ccc(Nc2nc(OC)ccn2)cc1
0.264574	O=C(N)c1ccc(Nc2nc(OC)ccn2)cc1
0.264574	O=C(N)c1ccc(Nc2nc(OC)ccn2)cc1
0.264574	O=C(N)c1ccc(Nc2nc(OC)ccn2)cc1
0.264574	O=C(N)c1ccc(Nc2nc(OC)ccn2)cc1
0.264463	O=C(Nc1cc(NC(=O)C(=O)Nc2ccc(NC(=O)CN3CCOCC3)cc2)ccc1)c4ccccc4
0.264463	O=C(Nc1cc(NC(=O)C(=O)Nc2ccc(NC(=O)CN3CCOCC3)cc2)ccc1)c4ccccc4
0.264463	O=C(Nc1cc(NC(=O)C(=O)Nc2ccc(NC(=O)CN3CCOCC3)cc2)ccc1)c4ccccc4
0.264463	O=C(Nc1cc(NC(=O)C(=O)Nc2ccc(NC(=O)CN3CCOCC3)cc2)ccc1)c4ccccc4
0.264463	O=C(Nc1cc(NC(=O)C(=O)Nc2ccc(NC(=O)CN3CCOCC3)cc2)ccc1)c4ccccc4
0.264463	O=C(Nc1cc(NC(=O)C(=O)Nc2ccc(NC(=O)CN3CCOCC3)cc2)ccc1)c4ccccc4
0.264463	O=C(Nc1cc(NC(=O)C(=O)Nc2ccc(NC(=O)CN3CCOCC3)cc2)ccc1)c4ccccc4
0.264463	O=C(Nc1cc(NC(=O)C(=O)Nc2ccc(NC(=O)CN3CCOCC3)cc2)ccc1)c4ccccc4
0.264463	O=C(Nc1cc(NC(=O)C(=O)Nc2ccc(NC(=O)CN3CCOCC3)cc2)ccc1)c4ccccc4
0.264463	O=C(Nc1cc(NC(=O)C(=O)Nc2ccc(NC(=O)CN3CCOCC3)cc2)ccc1)c4ccccc4
0.264286	[O-][N+](=O)c1ccc(Oc2cc(ncc2)C(=O)Nc3ncc(cc3)CN4CCCCC4)cc1
0.264	Fc1c(NC)cc(NC(=O)c2cc3OCOc3cc2)cc1
0.264	Fc1c(NC)cc(NC(=O)c2cc3OCOc3cc2)cc1
0.264	Fc1c(NC)cc(NC(=O)c2cc3OCOc3cc2)cc1
0.264	Fc1c(NC)cc(NC(=O)c2cc3OCOc3cc2)cc1
0.264	Fc1c(NC)cc(NC(=O)c2cc3OCOc3cc2)cc1
0.264	Fc1c(NC)cc(NC(=O)c2cc3OCOc3cc2)cc1
0.264	Fc1c(NC)cc(NC(=O)c2cc3OCOc3cc2)cc1
0.264	Fc1c(NC)cc(NC(=O)c2cc3OCOc3cc2)cc1
0.264	Fc1c(NC)cc(NC(=O)c2cc3OCOc3cc2)cc1
0.263941	Brc1ccc(c2nc(SCC(=O)NCc3ccc(cc3)C(=O)N4CCCC4)ncc2)cc1
0.263941	Brc1ccc(c2nc(SCC(=O)NCc3ccc(cc3)C(=O)N4CCCC4)ncc2)cc1
0.263941	Brc1ccc(c2nc(SCC(=O)NCc3ccc(cc3)C(=O)N4CCCC4)ncc2)cc1
0.263941	Brc1ccc(c2nc(SCC(=O)NCc3ccc(cc3)C(=O)N4CCCC4)ncc2)cc1
0.263941	Brc1ccc(c2nc(SCC(=O)NCc3ccc(cc3)C(=O)N4CCCC4)ncc2)cc1
0.263941	Brc1ccc(c2nc(SCC(=O)NCc3ccc(cc3)C(=O)N4CCCC4)ncc2)cc1
0.263941	Brc1ccc(c2nc(SCC(=O)NCc3ccc(cc3)C(=O)N4CCCC4)ncc2)cc1
0.263941	Brc1ccc(c2nc(SCC(=O)NCc3ccc(cc3)C(=O)N4CCCC4)ncc2)cc1
0.263941	Brc1ccc(c2nc(SCC(=O)NCc3ccc(cc3)C(=O)N4CCCC4)ncc2)cc1
0.263941	Brc1ccc(c2nc(SCC(=O)NCc3ccc(cc3)C(=O)N4CCCC4)ncc2)cc1
0.26383	Clc1c(ccc(NC(=O)c2ccc(NC(=O)c3ccccc3)cc2)c1)C(=O)C
0.26383	Clc1c(ccc(NC(=O)c2ccc(NC(=O)c3ccccc3)cc2)c1)C(=O)C
0.26383	Clc1c(ccc(NC(=O)c2ccc(NC(=O)c3ccccc3)cc2)c1)C(=O)C
0.26383	Clc1c(ccc(NC(=O)c2ccc(NC(=O)c3ccccc3)cc2)c1)C(=O)C
0.26383	Clc1c(ccc(NC(=O)c2ccc(NC(=O)c3ccccc3)cc2)c1)C(=O)C
0.26383	Clc1c(ccc(NC(=O)c2ccc(NC(=O)c3ccccc3)cc2)c1)C(=O)C
0.26383	Clc1c(ccc(NC(=O)c2ccc(NC(=O)c3ccccc3)cc2)c1)C(=O)C
0.26383	Clc1c(ccc(NC(=O)c2ccc(NC(=O)c3ccccc3)cc2)c1)C(=O)C
0.26383	Clc1c(ccc(NC(=O)c2ccc(NC(=O)c3ccccc3)cc2)c1)C(=O)C
0.26383	Clc1c(ccc(NC(=O)c2ccc(NC(=O)c3ccccc3)cc2)c1)C(=O)C
0.263804	S1C(=NC(c2ccc(cc2)C)=C1CC(=O)Nc3cc(NC(=O)CN4N=CN=C4)c(F)cc3)c5cnccc5
0.263804	S1C(=NC(c2ccc(cc2)C)=C1CC(=O)Nc3cc(NC(=O)CN4N=CN=C4)c(F)cc3)c5cnccc5
0.263804	S1C(=NC(c2ccc(cc2)C)=C1CC(=O)Nc3cc(NC(=O)CN4N=CN=C4)c(F)cc3)c5cnccc5
0.263804	S1C(=NC(c2ccc(cc2)C)=C1CC(=O)Nc3cc(NC(=O)CN4N=CN=C4)c(F)cc3)c5cnccc5
0.263804	S1C(=NC(c2ccc(cc2)C)=C1CC(=O)Nc3cc(NC(=O)CN4N=CN=C4)c(F)cc3)c5cnccc5
0.263804	S1C(=NC(c2ccc(cc2)C)=C1CC(=O)Nc3cc(NC(=O)CN4N=CN=C4)c(F)cc3)c5cnccc5
0.263804	S1C(=NC(c2ccc(cc2)C)=C1CC(=O)Nc3cc(NC(=O)CN4N=CN=C4)c(F)cc3)c5cnccc5
0.263804	S1C(=NC(c2ccc(cc2)C)=C1CC(=O)Nc3cc(NC(=O)CN4N=CN=C4)c(F)cc3)c5cnccc5
0.263804	S1C(=NC(c2ccc(cc2)C)=C1CC(=O)Nc3cc(NC(=O)CN4N=CN=C4)c(F)cc3)c5cnccc5
0.263804	S1C(=NC(c2ccc(cc2)C)=C1CC(=O)Nc3cc(NC(=O)CN4N=CN=C4)c(F)cc3)c5cnccc5
0.26361	Clc1c(ccc(NC(=O)c2c3c(ON=C3CCC)nc(c4cnccc4)c2)c1)C(=O)C
0.263359	Clc1c(NS(=O)(=O)C)cc(cc1)C(=O)Nc2ccc(N3CCCCCC3)cc2
0.263359	Clc1c(NS(=O)(=O)C)cc(cc1)C(=O)Nc2ccc(N3CCCCCC3)cc2
0.263359	Clc1c(NS(=O)(=O)C)cc(cc1)C(=O)Nc2ccc(N3CCCCCC3)cc2
0.263359	Clc1c(NS(=O)(=O)C)cc(cc1)C(=O)Nc2ccc(N3CCCCCC3)cc2
0.263359	Clc1c(NS(=O)(=O)C)cc(cc1)C(=O)Nc2ccc(N3CCCCCC3)cc2
0.263359	Clc1c(NS(=O)(=O)C)cc(cc1)C(=O)Nc2ccc(N3CCCCCC3)cc2
0.263359	Clc1c(NS(=O)(=O)C)cc(cc1)C(=O)Nc2ccc(N3CCCCCC3)cc2
0.263359	Clc1c(NS(=O)(=O)C)cc(cc1)C(=O)Nc2ccc(N3CCCCCC3)cc2
0.263359	Clc1c(NS(=O)(=O)C)cc(cc1)C(=O)Nc2ccc(N3CCCCCC3)cc2
0.263359	Clc1c(NS(=O)(=O)C)cc(cc1)C(=O)Nc2ccc(N3CCCCCC3)cc2
0.263158	O=C(OC)c1cc(NC(=O)C)c(cc1)C
0.263158	Brc1ccc(c2nc(SCC(=O)c3cc(OC)c(OC)cc3)ncc2)cc1
0.263158	Brc1ccc(c2nc(SCC(=O)c3cc(OC)c(OC)cc3)ncc2)cc1
0.262976	[O-][N+](=O)C1=NN(c2nccc(c2)C(=O)Nc3cc(c(cc3)C)C)C=C1
0.262976	[O-][N+](=O)C1=NN(c2nccc(c2)C(=O)Nc3cc(c(cc3)C)C)C=C1
0.262976	[O-][N+](=O)C1=NN(c2nccc(c2)C(=O)Nc3cc(c(cc3)C)C)C=C1
0.262976	[O-][N+](=O)C1=NN(c2nccc(c2)C(=O)Nc3cc(c(cc3)C)C)C=C1
0.262976	[O-][N+](=O)C1=NN(c2nccc(c2)C(=O)Nc3cc(c(cc3)C)C)C=C1
0.262976	[O-][N+](=O)C1=NN(c2nccc(c2)C(=O)Nc3cc(c(cc3)C)C)C=C1
0.262976	[O-][N+](=O)C1=NN(c2nccc(c2)C(=O)Nc3cc(c(cc3)C)C)C=C1
0.262976	[O-][N+](=O)C1=NN(c2nccc(c2)C(=O)Nc3cc(c(cc3)C)C)C=C1
0.262976	[O-][N+](=O)C1=NN(c2nccc(c2)C(=O)Nc3cc(c(cc3)C)C)C=C1
0.262976	[O-][N+](=O)C1=NN(c2nccc(c2)C(=O)Nc3cc(c(cc3)C)C)C=C1
0.262458	Fc1c(cccc1)C(=O)Nc2c(cccc2C)C(=O)Nc3cc(c(F)cc3)C=4N=NNC4
0.262458	Fc1c(cccc1)C(=O)Nc2c(cccc2C)C(=O)Nc3cc(c(F)cc3)C=4N=NNC4
0.262458	Fc1c(cccc1)C(=O)Nc2c(cccc2C)C(=O)Nc3cc(c(F)cc3)C=4N=NNC4
0.262458	Fc1c(cccc1)C(=O)Nc2c(cccc2C)C(=O)Nc3cc(c(F)cc3)C=4N=NNC4
0.262458	Fc1c(cccc1)C(=O)Nc2c(cccc2C)C(=O)Nc3cc(c(F)cc3)C=4N=NNC4
0.262458	Fc1c(cccc1)C(=O)Nc2c(cccc2C)C(=O)Nc3cc(c(F)cc3)C=4N=NNC4
0.262458	Fc1c(cccc1)C(=O)Nc2c(cccc2C)C(=O)Nc3cc(c(F)cc3)C=4N=NNC4
0.262458	Fc1c(cccc1)C(=O)Nc2c(cccc2C)C(=O)Nc3cc(c(F)cc3)C=4N=NNC4
0.262458	Fc1c(cccc1)C(=O)Nc2c(cccc2C)C(=O)Nc3cc(c(F)cc3)C=4N=NNC4
0.262458	Fc1c(cccc1)C(=O)Nc2c(cccc2C)C(=O)Nc3cc(c(F)cc3)C=4N=NNC4
0.262411	O=C(OC)c1c(OC)nc(NCc2cc(NC(=O)c3ccc(cc3)C)ccc2)cc1
0.262411	O=C(OC)c1c(OC)nc(NCc2cc(NC(=O)c3ccc(cc3)C)ccc2)cc1
0.262411	O=C(OC)c1c(OC)nc(NCc2cc(NC(=O)c3ccc(cc3)C)ccc2)cc1
0.262411	O=C(OC)c1c(OC)nc(NCc2cc(NC(=O)c3ccc(cc3)C)ccc2)cc1
0.262357	FC(F)(F)c1c(ccc(c1)C(=O)N2CCN(Cc3ccc(cc3)C(C)C)CC2)C
0.262357	FC(F)(F)c1c(ccc(c1)C(=O)N2CCN(Cc3ccc(cc3)C(C)C)CC2)C
0.262357	FC(F)(F)c1c(ccc(c1)C(=O)N2CCN(Cc3ccc(cc3)C(C)C)CC2)C
0.262357	FC(F)(F)c1c(ccc(c1)C(=O)N2CCN(Cc3ccc(cc3)C(C)C)CC2)C
0.262357	FC(F)(F)c1c(ccc(c1)C(=O)N2CCN(Cc3ccc(cc3)C(C)C)CC2)C
0.262357	FC(F)(F)c1c(ccc(c1)C(=O)N2CCN(Cc3ccc(cc3)C(C)C)CC2)C
0.262357	FC(F)(F)c1c(ccc(c1)C(=O)N2CCN(Cc3ccc(cc3)C(C)C)CC2)C
0.262357	FC(F)(F)c1c(ccc(c1)C(=O)N2CCN(Cc3ccc(cc3)C(C)C)CC2)C
0.262357	FC(F)(F)c1c(ccc(c1)C(=O)N2CCN(Cc3ccc(cc3)C(C)C)CC2)C
0.262357	FC(F)(F)c1c(ccc(c1)C(=O)N2CCN(Cc3ccc(cc3)C(C)C)CC2)C
0.262238	Clc1cc(c(NC(=O)C(=O)NCCNC(=O)c2cnccc2)cc1)c3ccc(cc3)C(F)(F)F
0.262238	Clc1cc(c(NC(=O)C(=O)NCCNC(=O)c2cnccc2)cc1)c3ccc(cc3)C(F)(F)F
0.262238	Clc1cc(c(NC(=O)C(=O)NCCNC(=O)c2cnccc2)cc1)c3ccc(cc3)C(F)(F)F
0.262238	Clc1cc(c(NC(=O)C(=O)NCCNC(=O)c2cnccc2)cc1)c3ccc(cc3)C(F)(F)F
0.262238	Clc1cc(c(NC(=O)C(=O)NCCNC(=O)c2cnccc2)cc1)c3ccc(cc3)C(F)(F)F
0.262238	Clc1cc(c(NC(=O)C(=O)NCCNC(=O)c2cnccc2)cc1)c3ccc(cc3)C(F)(F)F
0.262238	Clc1cc(c(NC(=O)C(=O)NCCNC(=O)c2cnccc2)cc1)c3ccc(cc3)C(F)(F)F
0.262238	Clc1cc(c(NC(=O)C(=O)NCCNC(=O)c2cnccc2)cc1)c3ccc(cc3)C(F)(F)F
0.262238	Clc1cc(c(NC(=O)C(=O)NCCNC(=O)c2cnccc2)cc1)c3ccc(cc3)C(F)(F)F
0.262238	Clc1cc(c(NC(=O)C(=O)NCCNC(=O)c2cnccc2)cc1)c3ccc(cc3)C(F)(F)F
0.262069	S1C(=NC(c2ccc(F)cc2)=C1)CC(=O)Nc3c(ccc(c3)C=4ON=C(N4)C)C
0.261818	S(=O)(=O)(NC(=O)c1cnc(c2ccccc2)cc1)c3cc(c(F)cc3)C
0.261818	S(=O)(=O)(NC(=O)c1cnc(c2ccccc2)cc1)c3cc(c(F)cc3)C
0.261818	S(=O)(=O)(NC(=O)c1cnc(c2ccccc2)cc1)c3cc(c(F)cc3)C
0.261818	S(=O)(=O)(NC(=O)c1cnc(c2ccccc2)cc1)c3cc(c(F)cc3)C
0.261818	S(=O)(=O)(NC(=O)c1cnc(c2ccccc2)cc1)c3cc(c(F)cc3)C
0.261818	S(=O)(=O)(NC(=O)c1cnc(c2ccccc2)cc1)c3cc(c(F)cc3)C
0.261818	S(=O)(=O)(NC(=O)c1cnc(c2ccccc2)cc1)c3cc(c(F)cc3)C
0.261745	O=C(Nc1c(ccc(c1)C=2ON=C(N2)Cc3cc(OC)c(OC)cc3)C)Cc4ccncc4
0.261745	O=C(Nc1c(ccc(c1)C=2ON=C(N2)Cc3cc(OC)c(OC)cc3)C)Cc4ccncc4
0.261745	O=C(Nc1c(ccc(c1)C=2ON=C(N2)Cc3cc(OC)c(OC)cc3)C)Cc4ccncc4
0.261745	O=C(Nc1c(ccc(c1)C=2ON=C(N2)Cc3cc(OC)c(OC)cc3)C)Cc4ccncc4
0.261745	O=C(Nc1c(ccc(c1)C=2ON=C(N2)Cc3cc(OC)c(OC)cc3)C)Cc4ccncc4
0.261745	O=C(Nc1c(ccc(c1)C=2ON=C(N2)Cc3cc(OC)c(OC)cc3)C)Cc4ccncc4
0.261745	O=C(Nc1c(ccc(c1)C=2ON=C(N2)Cc3cc(OC)c(OC)cc3)C)Cc4ccncc4
0.261745	O=C(Nc1c(ccc(c1)C=2ON=C(N2)Cc3cc(OC)c(OC)cc3)C)Cc4ccncc4
0.261745	O=C(Nc1c(ccc(c1)C=2ON=C(N2)Cc3cc(OC)c(OC)cc3)C)Cc4ccncc4
0.261745	O=C(Nc1c(ccc(c1)C=2ON=C(N2)Cc3cc(OC)c(OC)cc3)C)Cc4ccncc4
0.261682	O=C(OC(C)(C)C)N1Cc2c(ccc(NC(=O)c3cc(ccc3)C4=NNC(=O)C=C4)c2)CC1
0.261682	O=C(OC(C)(C)C)N1Cc2c(ccc(NC(=O)c3cc(ccc3)C4=NNC(=O)C=C4)c2)CC1
0.261682	O=C(OC(C)(C)C)N1Cc2c(ccc(NC(=O)c3cc(ccc3)C4=NNC(=O)C=C4)c2)CC1
0.261682	O=C(OC(C)(C)C)N1Cc2c(ccc(NC(=O)c3cc(ccc3)C4=NNC(=O)C=C4)c2)CC1
0.261682	O=C(OC(C)(C)C)N1Cc2c(ccc(NC(=O)c3cc(ccc3)C4=NNC(=O)C=C4)c2)CC1
0.261682	O=C(OC(C)(C)C)N1Cc2c(ccc(NC(=O)c3cc(ccc3)C4=NNC(=O)C=C4)c2)CC1
0.261682	O=C(OC(C)(C)C)N1Cc2c(ccc(NC(=O)c3cc(ccc3)C4=NNC(=O)C=C4)c2)CC1
0.261682	O=C(OC(C)(C)C)N1Cc2c(ccc(NC(=O)c3cc(ccc3)C4=NNC(=O)C=C4)c2)CC1
0.261682	O=C(OC(C)(C)C)N1Cc2c(ccc(NC(=O)c3cc(ccc3)C4=NNC(=O)C=C4)c2)CC1
0.261589	Clc1ccc(N2C(SCC(=O)Nc3c(NC(=O)c4ccccc4)cccc3)=NN=C2c5cnccc5)cc1
0.261538	Clc1ccc(cc1)C2=NC(C(=O)Nc3cnccc3)=CC(=O)N2
0.261538	Clc1ccc(cc1)C2=NC(C(=O)Nc3cnccc3)=CC(=O)N2
0.261538	Clc1ccc(cc1)C2=NC(C(=O)Nc3cnccc3)=CC(=O)N2
0.261538	Clc1ccc(cc1)C2=NC(C(=O)Nc3cnccc3)=CC(=O)N2
0.261324	Clc1ccc(cc1)CNc2ncc(NC(=O)c3ccc(NCC4=NC=CN4C)cc3)cc2C
0.261324	Clc1ccc(cc1)CNc2ncc(NC(=O)c3ccc(NCC4=NC=CN4C)cc3)cc2C
0.261324	Clc1ccc(cc1)CNc2ncc(NC(=O)c3ccc(NCC4=NC=CN4C)cc3)cc2C
0.261324	Clc1ccc(cc1)CNc2ncc(NC(=O)c3ccc(NCC4=NC=CN4C)cc3)cc2C
0.261324	Clc1ccc(cc1)CNc2ncc(NC(=O)c3ccc(NCC4=NC=CN4C)cc3)cc2C
0.261324	Clc1ccc(cc1)CNc2ncc(NC(=O)c3ccc(NCC4=NC=CN4C)cc3)cc2C
0.261324	Clc1ccc(cc1)CNc2ncc(NC(=O)c3ccc(NCC4=NC=CN4C)cc3)cc2C
0.261044	BrC=1NN=C(C1C(=O)Nc2ccc(cc2)CN3CCN(Cc4ccccc4)CC3)C
0.261044	BrC=1NN=C(C1C(=O)Nc2ccc(cc2)CN3CCN(Cc4ccccc4)CC3)C
0.261044	BrC=1NN=C(C1C(=O)Nc2ccc(cc2)CN3CCN(Cc4ccccc4)CC3)C
0.261044	BrC=1NN=C(C1C(=O)Nc2ccc(cc2)CN3CCN(Cc4ccccc4)CC3)C
0.261044	BrC=1NN=C(C1C(=O)Nc2ccc(cc2)CN3CCN(Cc4ccccc4)CC3)C
0.261044	BrC=1NN=C(C1C(=O)Nc2ccc(cc2)CN3CCN(Cc4ccccc4)CC3)C
0.261044	BrC=1NN=C(C1C(=O)Nc2ccc(cc2)CN3CCN(Cc4ccccc4)CC3)C
0.261044	BrC=1NN=C(C1C(=O)Nc2ccc(cc2)CN3CCN(Cc4ccccc4)CC3)C
0.261044	BrC=1NN=C(C1C(=O)Nc2ccc(cc2)CN3CCN(Cc4ccccc4)CC3)C
0.261044	BrC=1NN=C(C1C(=O)Nc2ccc(cc2)CN3CCN(Cc4ccccc4)CC3)C
0.261029	Fc1c(cc(F)cc1)CN2CCN(C(=O)c3cc(NC(=O)N)ccc3)CCC2
0.261029	Fc1c(cc(F)cc1)CN2CCN(C(=O)c3cc(NC(=O)N)ccc3)CCC2
0.261029	Fc1c(cc(F)cc1)CN2CCN(C(=O)c3cc(NC(=O)N)ccc3)CCC2
0.261029	Fc1c(cc(F)cc1)CN2CCN(C(=O)c3cc(NC(=O)N)ccc3)CCC2
0.261017	Clc1cc(c(NC(=O)C(=O)Nc2cc(ccc2)CN3CC(O)CC3)cc1)c4ccc(cc4)C(F)(F)F
0.261017	Clc1cc(c(NC(=O)C(=O)Nc2cc(ccc2)CN3CC(O)CC3)cc1)c4ccc(cc4)C(F)(F)F
0.261017	Clc1cc(c(NC(=O)C(=O)Nc2cc(ccc2)CN3CC(O)CC3)cc1)c4ccc(cc4)C(F)(F)F
0.261017	Clc1cc(c(NC(=O)C(=O)Nc2cc(ccc2)CN3CC(O)CC3)cc1)c4ccc(cc4)C(F)(F)F
0.261017	Clc1cc(c(NC(=O)C(=O)Nc2cc(ccc2)CN3CC(O)CC3)cc1)c4ccc(cc4)C(F)(F)F
0.261017	Clc1cc(c(NC(=O)C(=O)Nc2cc(ccc2)CN3CC(O)CC3)cc1)c4ccc(cc4)C(F)(F)F
0.261017	Clc1cc(c(NC(=O)C(=O)Nc2cc(ccc2)CN3CC(O)CC3)cc1)c4ccc(cc4)C(F)(F)F
0.261017	Clc1cc(c(NC(=O)C(=O)Nc2cc(ccc2)CN3CC(O)CC3)cc1)c4ccc(cc4)C(F)(F)F
0.261017	Clc1cc(c(NC(=O)C(=O)Nc2cc(ccc2)CN3CC(O)CC3)cc1)c4ccc(cc4)C(F)(F)F
0.261017	Clc1cc(c(NC(=O)C(=O)Nc2cc(ccc2)CN3CC(O)CC3)cc1)c4ccc(cc4)C(F)(F)F
0.26087	Fc1c(NC(=O)CCC(=O)c2cc(F)ccc2)ccc(c1)CN3CC(=O)N(CC3)C
0.26087	Fc1c(NC(=O)CCC(=O)c2cc(F)ccc2)ccc(c1)CN3CC(=O)N(CC3)C
0.26087	Fc1c(NC(=O)CCC(=O)c2cc(F)ccc2)ccc(c1)CN3CC(=O)N(CC3)C
0.26045	S(=O)(=O)(NCCCN(C)C)c1cc(c(cc1)C)C(=O)Nc2cc(ccc2)CC(=O)N3CCN(CC3)C
0.26045	S(=O)(=O)(NCCCN(C)C)c1cc(c(cc1)C)C(=O)Nc2cc(ccc2)CC(=O)N3CCN(CC3)C
0.26045	S(=O)(=O)(NCCCN(C)C)c1cc(c(cc1)C)C(=O)Nc2cc(ccc2)CC(=O)N3CCN(CC3)C
0.26045	S(=O)(=O)(NCCCN(C)C)c1cc(c(cc1)C)C(=O)Nc2cc(ccc2)CC(=O)N3CCN(CC3)C
0.26045	S(=O)(=O)(NCCCN(C)C)c1cc(c(cc1)C)C(=O)Nc2cc(ccc2)CC(=O)N3CCN(CC3)C
0.26045	S(=O)(=O)(NCCCN(C)C)c1cc(c(cc1)C)C(=O)Nc2cc(ccc2)CC(=O)N3CCN(CC3)C
0.26045	S(=O)(=O)(NCCCN(C)C)c1cc(c(cc1)C)C(=O)Nc2cc(ccc2)CC(=O)N3CCN(CC3)C
0.26045	S(=O)(=O)(NCCCN(C)C)c1cc(c(cc1)C)C(=O)Nc2cc(ccc2)CC(=O)N3CCN(CC3)C
0.26045	S(=O)(=O)(NCCCN(C)C)c1cc(c(cc1)C)C(=O)Nc2cc(ccc2)CC(=O)N3CCN(CC3)C
0.26045	S(=O)(=O)(NCCCN(C)C)c1cc(c(cc1)C)C(=O)Nc2cc(ccc2)CC(=O)N3CCN(CC3)C
0.260377	Fc1c(NC(=O)C#CC2(COC2)C)ccc(c1)CN3CCN(CC3)C
0.260163	O=C(Nc1ccccc1)c2cc(ccc2)C3=NNC(=O)C=C3
0.260163	O=C(Nc1ccccc1)c2cc(ccc2)C3=NNC(=O)C=C3
0.260073	Fc1ncc(c2cnc(c3c(O)cc(cc3)C(=O)N4CCN(CC4)C)cc2)cn1
0.260073	Fc1ncc(c2cnc(c3c(O)cc(cc3)C(=O)N4CCN(CC4)C)cc2)cn1
0.260073	Fc1ncc(c2cnc(c3c(O)cc(cc3)C(=O)N4CCN(CC4)C)cc2)cn1
0.260073	Fc1ncc(c2cnc(c3c(O)cc(cc3)C(=O)N4CCN(CC4)C)cc2)cn1
0.260073	Fc1ncc(c2cnc(c3c(O)cc(cc3)C(=O)N4CCN(CC4)C)cc2)cn1
0.260073	Fc1ncc(c2cnc(c3c(O)cc(cc3)C(=O)N4CCN(CC4)C)cc2)cn1
0.260073	Fc1ncc(c2cnc(c3c(O)cc(cc3)C(=O)N4CCN(CC4)C)cc2)cn1
0.260073	Fc1ncc(c2cnc(c3c(O)cc(cc3)C(=O)N4CCN(CC4)C)cc2)cn1
0.260073	Fc1ncc(c2cnc(c3c(O)cc(cc3)C(=O)N4CCN(CC4)C)cc2)cn1
0.260073	Fc1ncc(c2cnc(c3c(O)cc(cc3)C(=O)N4CCN(CC4)C)cc2)cn1
0.259819	BrC=1SC(=CC1)COc2c(OC)cc(cc2)C(=O)Nc3c(F)cc(cc3)CN4CC(=O)N(CC4)C
0.259819	BrC=1SC(=CC1)COc2c(OC)cc(cc2)C(=O)Nc3c(F)cc(cc3)CN4CC(=O)N(CC4)C
0.259819	BrC=1SC(=CC1)COc2c(OC)cc(cc2)C(=O)Nc3c(F)cc(cc3)CN4CC(=O)N(CC4)C
0.259819	BrC=1SC(=CC1)COc2c(OC)cc(cc2)C(=O)Nc3c(F)cc(cc3)CN4CC(=O)N(CC4)C
0.259819	BrC=1SC(=CC1)COc2c(OC)cc(cc2)C(=O)Nc3c(F)cc(cc3)CN4CC(=O)N(CC4)C
0.259819	BrC=1SC(=CC1)COc2c(OC)cc(cc2)C(=O)Nc3c(F)cc(cc3)CN4CC(=O)N(CC4)C
0.259819	BrC=1SC(=CC1)COc2c(OC)cc(cc2)C(=O)Nc3c(F)cc(cc3)CN4CC(=O)N(CC4)C
0.259819	BrC=1SC(=CC1)COc2c(OC)cc(cc2)C(=O)Nc3c(F)cc(cc3)CN4CC(=O)N(CC4)C
0.259819	BrC=1SC(=CC1)COc2c(OC)cc(cc2)C(=O)Nc3c(F)cc(cc3)CN4CC(=O)N(CC4)C
0.259819	BrC=1SC(=CC1)COc2c(OC)cc(cc2)C(=O)Nc3c(F)cc(cc3)CN4CC(=O)N(CC4)C
0.259786	Ic1c(F)cc(NC(=O)c2ccc(cc2)CN3c4c(cccc4)CC3)cc1F
0.259786	Ic1c(F)cc(NC(=O)c2ccc(cc2)CN3c4c(cccc4)CC3)cc1F
0.259786	Ic1c(F)cc(NC(=O)c2ccc(cc2)CN3c4c(cccc4)CC3)cc1F
0.259786	Ic1c(F)cc(NC(=O)c2ccc(cc2)CN3c4c(cccc4)CC3)cc1F
0.259786	Ic1c(F)cc(NC(=O)c2ccc(cc2)CN3c4c(cccc4)CC3)cc1F
0.259786	Ic1c(F)cc(NC(=O)c2ccc(cc2)CN3c4c(cccc4)CC3)cc1F
0.259786	Ic1c(F)cc(NC(=O)c2ccc(cc2)CN3c4c(cccc4)CC3)cc1F
0.259786	Ic1c(F)cc(NC(=O)c2ccc(cc2)CN3c4c(cccc4)CC3)cc1F
0.259786	Ic1c(F)cc(NC(=O)c2ccc(cc2)CN3c4c(cccc4)CC3)cc1F
0.259786	Ic1c(F)cc(NC(=O)c2ccc(cc2)CN3c4c(cccc4)CC3)cc1F
0.25974	O=C(Nc1ccc(cc1)CN2CCN(Cc3ccccc3)CC2)c4cc5N=CN(c5cc4)c6cc(ccc6)C
0.25974	O=C(Nc1ccc(cc1)CN2CCN(Cc3ccccc3)CC2)c4cc5N=CN(c5cc4)c6cc(ccc6)C
0.25974	O=C(Nc1ccc(cc1)CN2CCN(Cc3ccccc3)CC2)c4cc5N=CN(c5cc4)c6cc(ccc6)C
0.25974	O=C(Nc1ccc(cc1)CN2CCN(Cc3ccccc3)CC2)c4cc5N=CN(c5cc4)c6cc(ccc6)C
0.25974	O=C(Nc1ccc(cc1)CN2CCN(Cc3ccccc3)CC2)c4cc5N=CN(c5cc4)c6cc(ccc6)C
0.25974	O=C(Nc1ccc(cc1)CN2CCN(Cc3ccccc3)CC2)c4cc5N=CN(c5cc4)c6cc(ccc6)C
0.25974	O=C(Nc1ccc(cc1)CN2CCN(Cc3ccccc3)CC2)c4cc5N=CN(c5cc4)c6cc(ccc6)C
0.25974	O=C(Nc1ccc(cc1)CN2CCN(Cc3ccccc3)CC2)c4cc5N=CN(c5cc4)c6cc(ccc6)C
0.25974	O=C(Nc1ccc(cc1)CN2CCN(Cc3ccccc3)CC2)c4cc5N=CN(c5cc4)c6cc(ccc6)C
0.25974	O=C(Nc1ccc(cc1)CN2CCN(Cc3ccccc3)CC2)c4cc5N=CN(c5cc4)c6cc(ccc6)C
0.259587	Clc1c(OC)cc(OC)c(NS(=O)(=O)c2cc(c(Cl)cc2)C(=O)Nc3ncc(cc3)CN4CCN(C5CC5)CC4)c1
0.259587	Clc1c(OC)cc(OC)c(NS(=O)(=O)c2cc(c(Cl)cc2)C(=O)Nc3ncc(cc3)CN4CCN(C5CC5)CC4)c1
0.259587	Clc1c(OC)cc(OC)c(NS(=O)(=O)c2cc(c(Cl)cc2)C(=O)Nc3ncc(cc3)CN4CCN(C5CC5)CC4)c1
0.259587	Clc1c(OC)cc(OC)c(NS(=O)(=O)c2cc(c(Cl)cc2)C(=O)Nc3ncc(cc3)CN4CCN(C5CC5)CC4)c1
0.259587	Clc1c(OC)cc(OC)c(NS(=O)(=O)c2cc(c(Cl)cc2)C(=O)Nc3ncc(cc3)CN4CCN(C5CC5)CC4)c1
0.259587	Clc1c(OC)cc(OC)c(NS(=O)(=O)c2cc(c(Cl)cc2)C(=O)Nc3ncc(cc3)CN4CCN(C5CC5)CC4)c1
0.259587	Clc1c(OC)cc(OC)c(NS(=O)(=O)c2cc(c(Cl)cc2)C(=O)Nc3ncc(cc3)CN4CCN(C5CC5)CC4)c1
0.259587	Clc1c(OC)cc(OC)c(NS(=O)(=O)c2cc(c(Cl)cc2)C(=O)Nc3ncc(cc3)CN4CCN(C5CC5)CC4)c1
0.259587	Clc1c(OC)cc(OC)c(NS(=O)(=O)c2cc(c(Cl)cc2)C(=O)Nc3ncc(cc3)CN4CCN(C5CC5)CC4)c1
0.259587	Clc1c(OC)cc(OC)c(NS(=O)(=O)c2cc(c(Cl)cc2)C(=O)Nc3ncc(cc3)CN4CCN(C5CC5)CC4)c1
0.259516	S1C(=NC(c2cc(NC(=O)N3CCN(CC=4N=COC4C)CC3)ccc2)=C1)C
0.259516	S1C(=NC(c2cc(NC(=O)N3CCN(CC=4N=COC4C)CC3)ccc2)=C1)C
0.259516	S1C(=NC(c2cc(NC(=O)N3CCN(CC=4N=COC4C)CC3)ccc2)=C1)C
0.259516	S1C(=NC(c2cc(NC(=O)N3CCN(CC=4N=COC4C)CC3)ccc2)=C1)C
0.259516	S1C(=NC(c2cc(NC(=O)N3CCN(CC=4N=COC4C)CC3)ccc2)=C1)C
0.259516	S1C(=NC(c2cc(NC(=O)N3CCN(CC=4N=COC4C)CC3)ccc2)=C1)C
0.259516	S1C(=NC(c2cc(NC(=O)N3CCN(CC=4N=COC4C)CC3)ccc2)=C1)C
0.259516	S1C(=NC(c2cc(NC(=O)N3CCN(CC=4N=COC4C)CC3)ccc2)=C1)C
0.259516	S1C(=NC(c2cc(NC(=O)N3CCN(CC=4N=COC4C)CC3)ccc2)=C1)C
0.259516	S1C(=NC(c2cc(NC(=O)N3CCN(CC=4N=COC4C)CC3)ccc2)=C1)C
0.259398	Clc1c(F)ccc(S(=O)(=O)Nc2ccc(cc2)C(=O)Nc3cc(c(cc3)C)C)c1
0.259398	Clc1c(F)ccc(S(=O)(=O)Nc2ccc(cc2)C(=O)Nc3cc(c(cc3)C)C)c1
0.259398	Clc1c(F)ccc(S(=O)(=O)Nc2ccc(cc2)C(=O)Nc3cc(c(cc3)C)C)c1
0.259398	Clc1c(F)ccc(S(=O)(=O)Nc2ccc(cc2)C(=O)Nc3cc(c(cc3)C)C)c1
0.259398	Clc1c(F)ccc(S(=O)(=O)Nc2ccc(cc2)C(=O)Nc3cc(c(cc3)C)C)c1
0.259398	Clc1c(F)ccc(S(=O)(=O)Nc2ccc(cc2)C(=O)Nc3cc(c(cc3)C)C)c1
0.259398	Clc1c(F)ccc(S(=O)(=O)Nc2ccc(cc2)C(=O)Nc3cc(c(cc3)C)C)c1
0.259398	Clc1c(F)ccc(S(=O)(=O)Nc2ccc(cc2)C(=O)Nc3cc(c(cc3)C)C)c1
0.259398	Clc1c(F)ccc(S(=O)(=O)Nc2ccc(cc2)C(=O)Nc3cc(c(cc3)C)C)c1
0.259398	Clc1c(F)ccc(S(=O)(=O)Nc2ccc(cc2)C(=O)Nc3cc(c(cc3)C)C)c1
0.258964	FCC(O)c1ccc(cc1)C(=O)Nc2cc(c(OCC)cc2)C
0.258964	FCC(O)c1ccc(cc1)C(=O)Nc2cc(c(OCC)cc2)C
0.258964	FCC(O)c1ccc(cc1)C(=O)Nc2cc(c(OCC)cc2)C
0.258964	FCC(O)c1ccc(cc1)C(=O)Nc2cc(c(OCC)cc2)C
0.258964	FCC(O)c1ccc(cc1)C(=O)Nc2cc(c(OCC)cc2)C
0.258964	FCC(O)c1ccc(cc1)C(=O)Nc2cc(c(OCC)cc2)C
0.258964	FCC(O)c1ccc(cc1)C(=O)Nc2cc(c(OCC)cc2)C
0.258964	FCC(O)c1ccc(cc1)C(=O)Nc2cc(c(OCC)cc2)C
0.258964	FCC(O)c1ccc(cc1)C(=O)Nc2cc(c(OCC)cc2)C
0.258964	FCC(O)c1ccc(cc1)C(=O)Nc2cc(c(OCC)cc2)C
0.258964	FC(F)(F)c1c(ccc(c1)C(=O)Nc2ccc(cc2)C(F)(F)CF)C
0.258964	FC(F)(F)c1c(ccc(c1)C(=O)Nc2ccc(cc2)C(F)(F)CF)C
0.258964	FC(F)(F)c1c(ccc(c1)C(=O)Nc2ccc(cc2)C(F)(F)CF)C
0.258964	FC(F)(F)c1c(ccc(c1)C(=O)Nc2ccc(cc2)C(F)(F)CF)C
0.258964	FC(F)(F)c1c(ccc(c1)C(=O)Nc2ccc(cc2)C(F)(F)CF)C
0.2589	S(=O)(=O)(Nc1ccc(cc1)CCCC)c2cc(c(cc2)C)C(=O)NC=3NN=C(c4ccc(OC)cc4)C3
0.2589	S(=O)(=O)(Nc1ccc(cc1)CCCC)c2cc(c(cc2)C)C(=O)NC=3NN=C(c4ccc(OC)cc4)C3
0.2589	S(=O)(=O)(Nc1ccc(cc1)CCCC)c2cc(c(cc2)C)C(=O)NC=3NN=C(c4ccc(OC)cc4)C3
0.2589	S(=O)(=O)(Nc1ccc(cc1)CCCC)c2cc(c(cc2)C)C(=O)NC=3NN=C(c4ccc(OC)cc4)C3
0.2589	S(=O)(=O)(Nc1ccc(cc1)CCCC)c2cc(c(cc2)C)C(=O)NC=3NN=C(c4ccc(OC)cc4)C3
0.2589	S(=O)(=O)(Nc1ccc(cc1)CCCC)c2cc(c(cc2)C)C(=O)NC=3NN=C(c4ccc(OC)cc4)C3
0.2589	S(=O)(=O)(Nc1ccc(cc1)CCCC)c2cc(c(cc2)C)C(=O)NC=3NN=C(c4ccc(OC)cc4)C3
0.2589	S(=O)(=O)(Nc1ccc(cc1)CCCC)c2cc(c(cc2)C)C(=O)NC=3NN=C(c4ccc(OC)cc4)C3
0.2589	S(=O)(=O)(Nc1ccc(cc1)CCCC)c2cc(c(cc2)C)C(=O)NC=3NN=C(c4ccc(OC)cc4)C3
0.2589	S(=O)(=O)(Nc1ccc(cc1)CCCC)c2cc(c(cc2)C)C(=O)NC=3NN=C(c4ccc(OC)cc4)C3
0.258675	S(=O)(=O)(Nc1ccc(cc1)CCCC)c2cc(c(cc2)C)C(=O)NCc3cc(F)c(c4cnccc4)cc3
0.258675	S(=O)(=O)(Nc1ccc(cc1)CCCC)c2cc(c(cc2)C)C(=O)NCc3cc(F)c(c4cnccc4)cc3
0.258675	S(=O)(=O)(Nc1ccc(cc1)CCCC)c2cc(c(cc2)C)C(=O)NCc3cc(F)c(c4cnccc4)cc3
0.258675	S(=O)(=O)(Nc1ccc(cc1)CCCC)c2cc(c(cc2)C)C(=O)NCc3cc(F)c(c4cnccc4)cc3
0.258675	S(=O)(=O)(Nc1ccc(cc1)CCCC)c2cc(c(cc2)C)C(=O)NCc3cc(F)c(c4cnccc4)cc3
0.258675	S(=O)(=O)(Nc1ccc(cc1)CCCC)c2cc(c(cc2)C)C(=O)NCc3cc(F)c(c4cnccc4)cc3
0.258675	S(=O)(=O)(Nc1ccc(cc1)CCCC)c2cc(c(cc2)C)C(=O)NCc3cc(F)c(c4cnccc4)cc3
0.258675	S(=O)(=O)(Nc1ccc(cc1)CCCC)c2cc(c(cc2)C)C(=O)NCc3cc(F)c(c4cnccc4)cc3
0.258675	S(=O)(=O)(Nc1ccc(cc1)CCCC)c2cc(c(cc2)C)C(=O)NCc3cc(F)c(c4cnccc4)cc3
0.258675	S(=O)(=O)(Nc1ccc(cc1)CCCC)c2cc(c(cc2)C)C(=O)NCc3cc(F)c(c4cnccc4)cc3
0.258427	Clc1c(S(=O)(=O)N(C)C)cc(cc1)C(=O)Nc2cnccc2
0.258427	Clc1c(S(=O)(=O)N(C)C)cc(cc1)C(=O)Nc2cnccc2
0.258427	Clc1c(S(=O)(=O)N(C)C)cc(cc1)C(=O)Nc2cnccc2
0.258427	Clc1c(S(=O)(=O)N(C)C)cc(cc1)C(=O)Nc2cnccc2
0.258427	Clc1c(S(=O)(=O)N(C)C)cc(cc1)C(=O)Nc2cnccc2
0.258427	Clc1c(S(=O)(=O)N(C)C)cc(cc1)C(=O)Nc2cnccc2
0.258427	Clc1c(S(=O)(=O)N(C)C)cc(cc1)C(=O)Nc2cnccc2
0.258427	Clc1c(S(=O)(=O)N(C)C)cc(cc1)C(=O)Nc2cnccc2
0.258427	Clc1c(S(=O)(=O)N(C)C)cc(cc1)C(=O)Nc2cnccc2
0.258427	Clc1c(S(=O)(=O)N(C)C)cc(cc1)C(=O)Nc2cnccc2
0.258303	FC(F)(F)c1c(ccc(c1)C(=O)Nc2cc(c(OCC)cc2)CO)C
0.258303	FC(F)(F)c1c(ccc(c1)C(=O)Nc2cc(c(OCC)cc2)CO)C
0.258303	FC(F)(F)c1c(ccc(c1)C(=O)Nc2cc(c(OCC)cc2)CO)C
0.258278	O=C(Nc1c(ccc(c1)C=2ON=C(N2)c3cc4OCCc4cc3)C)Cc5ccncc5
0.258278	O=C(Nc1c(ccc(c1)C=2ON=C(N2)c3cc4OCCc4cc3)C)Cc5ccncc5
0.258278	O=C(Nc1c(ccc(c1)C=2ON=C(N2)c3cc4OCCc4cc3)C)Cc5ccncc5
0.258278	O=C(Nc1c(ccc(c1)C=2ON=C(N2)c3cc4OCCc4cc3)C)Cc5ccncc5
0.258278	O=C(Nc1c(ccc(c1)C=2ON=C(N2)c3cc4OCCc4cc3)C)Cc5ccncc5
0.258278	O=C(Nc1c(ccc(c1)C=2ON=C(N2)c3cc4OCCc4cc3)C)Cc5ccncc5
0.258278	O=C(Nc1c(ccc(c1)C=2ON=C(N2)c3cc4OCCc4cc3)C)Cc5ccncc5
0.258278	O=C(Nc1c(ccc(c1)C=2ON=C(N2)c3cc4OCCc4cc3)C)Cc5ccncc5
0.258278	O=C(Nc1c(ccc(c1)C=2ON=C(N2)c3cc4OCCc4cc3)C)Cc5ccncc5
0.25817	Fc1cc(ccc1)C(=O)Nc2c(OC)ccc(NC(=O)C3CCN(CCNC(=O)OC(C)(C)C)CC3)c2
0.25817	Fc1cc(ccc1)C(=O)Nc2c(OC)ccc(NC(=O)C3CCN(CCNC(=O)OC(C)(C)C)CC3)c2
0.257813	Brc1ccc(cc1)C=2N=C(NC2)C3CCN(Cc4cnc(Cl)cc4)CC3
0.257778	FCC(O)c1ccc(cc1)C(=O)Nc2cnccc2
0.257778	FCC(O)c1ccc(cc1)C(=O)Nc2cnccc2
0.257778	FCC(O)c1ccc(cc1)C(=O)Nc2cnccc2
0.257778	FCC(O)c1ccc(cc1)C(=O)Nc2cnccc2
0.257778	FCC(O)c1ccc(cc1)C(=O)Nc2cnccc2
0.257778	FCC(O)c1ccc(cc1)C(=O)Nc2cnccc2
0.257778	FCC(O)c1ccc(cc1)C(=O)Nc2cnccc2
0.257778	FCC(O)c1ccc(cc1)C(=O)Nc2cnccc2
0.257778	FCC(O)c1ccc(cc1)C(=O)Nc2cnccc2
0.257778	FCC(O)c1ccc(cc1)C(=O)Nc2cnccc2
0.257732	O=C(Nc1cnc(Oc2c(c(ccc2)C)C)cc1)c3cc(OCc4ccccc4)ncc3
0.257732	O=C(Nc1cnc(Oc2c(c(ccc2)C)C)cc1)c3cc(OCc4ccccc4)ncc3
0.257732	O=C(Nc1cnc(Oc2c(c(ccc2)C)C)cc1)c3cc(OCc4ccccc4)ncc3
0.257732	O=C(Nc1cnc(Oc2c(c(ccc2)C)C)cc1)c3cc(OCc4ccccc4)ncc3
0.257732	O=C(Nc1cnc(Oc2c(c(ccc2)C)C)cc1)c3cc(OCc4ccccc4)ncc3
0.257732	O=C(Nc1cnc(Oc2c(c(ccc2)C)C)cc1)c3cc(OCc4ccccc4)ncc3
0.257353	Brc1c(OCCC(=O)NCc2cc(NC(=O)c3ccc(cc3)C)ccc2)ccc(c1)C
0.257353	Brc1c(OCCC(=O)NCc2cc(NC(=O)c3ccc(cc3)C)ccc2)ccc(c1)C
0.257353	Brc1c(OCCC(=O)NCc2cc(NC(=O)c3ccc(cc3)C)ccc2)ccc(c1)C
0.257353	Brc1c(OCCC(=O)NCc2cc(NC(=O)c3ccc(cc3)C)ccc2)ccc(c1)C
0.257353	Brc1c(OCCC(=O)NCc2cc(NC(=O)c3ccc(cc3)C)ccc2)ccc(c1)C
0.257353	Brc1c(OCCC(=O)NCc2cc(NC(=O)c3ccc(cc3)C)ccc2)ccc(c1)C
0.257353	Brc1c(OCCC(=O)NCc2cc(NC(=O)c3ccc(cc3)C)ccc2)ccc(c1)C
0.257353	Brc1c(OCCC(=O)NCc2cc(NC(=O)c3ccc(cc3)C)ccc2)ccc(c1)C
0.257353	Brc1c(OCCC(=O)NCc2cc(NC(=O)c3ccc(cc3)C)ccc2)ccc(c1)C
0.257353	Brc1c(OCCC(=O)NCc2cc(NC(=O)c3ccc(cc3)C)ccc2)ccc(c1)C
0.257143	S1C(=NC(=C1)CC(=O)Nc2c(NC(=O)c3ccccc3)cccc2)c4ncccc4
0.257143	S1C(=NC(=C1)CC(=O)Nc2c(NC(=O)c3ccccc3)cccc2)c4ncccc4
0.257143	S1C(=NC(=C1)CC(=O)Nc2c(NC(=O)c3ccccc3)cccc2)c4ncccc4
0.257143	S1C(=NC(=C1)CC(=O)Nc2c(NC(=O)c3ccccc3)cccc2)c4ncccc4
0.257143	S1C(=NC(=C1)CC(=O)Nc2c(NC(=O)c3ccccc3)cccc2)c4ncccc4
0.257143	S1C(=NC(=C1)CC(=O)Nc2c(NC(=O)c3ccccc3)cccc2)c4ncccc4
0.257143	S1C(=NC(=C1)CC(=O)Nc2c(NC(=O)c3ccccc3)cccc2)c4ncccc4
0.257143	S1C(=NC(=C1)CC(=O)Nc2c(NC(=O)c3ccccc3)cccc2)c4ncccc4
0.257143	S1C(=NC(=C1)CC(=O)Nc2c(NC(=O)c3ccccc3)cccc2)c4ncccc4
0.257143	S1C(=NC(=C1)CC(=O)Nc2c(NC(=O)c3ccccc3)cccc2)c4ncccc4
0.256809	FC(F)(F)c1c(ccc(c1)C(=O)Nc2ccc(NC(=O)NC3CCCC3)cc2)C
0.256809	FC(F)(F)c1c(ccc(c1)C(=O)Nc2ccc(NC(=O)NC3CCCC3)cc2)C
0.256809	FC(F)(F)c1c(ccc(c1)C(=O)Nc2ccc(NC(=O)NC3CCCC3)cc2)C
0.25641	FC(F)(F)COc1c(cc(NC(=O)C(=O)NCc2ccc(cc2)CN3CCNCC3)cc1)C
0.25641	FC(F)(F)COc1c(cc(NC(=O)C(=O)NCc2ccc(cc2)CN3CCNCC3)cc1)C
0.25641	FC(F)(F)COc1c(cc(NC(=O)C(=O)NCc2ccc(cc2)CN3CCNCC3)cc1)C
0.25641	FC(F)(F)COc1c(cc(NC(=O)C(=O)NCc2ccc(cc2)CN3CCNCC3)cc1)C
0.25641	FC(F)(F)COc1c(cc(NC(=O)C(=O)NCc2ccc(cc2)CN3CCNCC3)cc1)C
0.25641	FC(F)(F)COc1c(cc(NC(=O)C(=O)NCc2ccc(cc2)CN3CCNCC3)cc1)C
0.25641	FC(F)(F)COc1c(cc(NC(=O)C(=O)NCc2ccc(cc2)CN3CCNCC3)cc1)C
0.25641	FC(F)(F)COc1c(cc(NC(=O)C(=O)NCc2ccc(cc2)CN3CCNCC3)cc1)C
0.25641	FC(F)(F)COc1c(cc(NC(=O)C(=O)NCc2ccc(cc2)CN3CCNCC3)cc1)C
0.25641	S(=O)(=O)(Nc1cc(ncc1)C(=O)Nc2ncc(c3cc(ccc3)C)cc2)C
0.256	Brc1c(ccc(c1)CNCc2cc(F)c(c3cnccc3)cc2)C
0.255814	O=C(Nc1cc(NC(=O)C=C)ccc1)c2ccncc2
0.255034	S(=O)(=O)(NCCCN(C)C)c1cc(c(cc1)C)C(=O)Nc2ccc(cc2)C(=O)NCCN3CCOCC3
0.255034	S(=O)(=O)(NCCCN(C)C)c1cc(c(cc1)C)C(=O)Nc2ccc(cc2)C(=O)NCCN3CCOCC3
0.255034	S(=O)(=O)(NCCCN(C)C)c1cc(c(cc1)C)C(=O)Nc2ccc(cc2)C(=O)NCCN3CCOCC3
0.255034	S(=O)(=O)(NCCCN(C)C)c1cc(c(cc1)C)C(=O)Nc2ccc(cc2)C(=O)NCCN3CCOCC3
0.255034	S(=O)(=O)(NCCCN(C)C)c1cc(c(cc1)C)C(=O)Nc2ccc(cc2)C(=O)NCCN3CCOCC3
0.255034	S(=O)(=O)(NCCCN(C)C)c1cc(c(cc1)C)C(=O)Nc2ccc(cc2)C(=O)NCCN3CCOCC3
0.255034	S(=O)(=O)(NCCCN(C)C)c1cc(c(cc1)C)C(=O)Nc2ccc(cc2)C(=O)NCCN3CCOCC3
0.255034	S(=O)(=O)(NCCCN(C)C)c1cc(c(cc1)C)C(=O)Nc2ccc(cc2)C(=O)NCCN3CCOCC3
0.255034	S(=O)(=O)(NCCCN(C)C)c1cc(c(cc1)C)C(=O)Nc2ccc(cc2)C(=O)NCCN3CCOCC3
0.255034	S(=O)(=O)(NCCCN(C)C)c1cc(c(cc1)C)C(=O)Nc2ccc(cc2)C(=O)NCCN3CCOCC3
0.255034	Fc1cc(ccc1)C(=O)Nc2c(OC)ccc(NC(=O)C(N)c3c(cccc3)C)c2
0.255034	Fc1cc(ccc1)C(=O)Nc2c(OC)ccc(NC(=O)C(N)c3c(cccc3)C)c2
0.254682	Fc1cc(ccc1)C(=O)Nc2c(OC)ccc(NC(=O)CCC(=O)c3cc(F)ccc3)c2
0.254682	Fc1cc(ccc1)C(=O)Nc2c(OC)ccc(NC(=O)CCC(=O)c3cc(F)ccc3)c2
0.254682	Fc1cc(ccc1)C(=O)Nc2c(OC)ccc(NC(=O)CCC(=O)c3cc(F)ccc3)c2
0.254682	Fc1cc(ccc1)C(=O)Nc2c(OC)ccc(NC(=O)CCC(=O)c3cc(F)ccc3)c2
0.254682	Fc1cc(ccc1)C(=O)Nc2c(OC)ccc(NC(=O)CCC(=O)c3cc(F)ccc3)c2
0.254682	Fc1cc(ccc1)C(=O)Nc2c(OC)ccc(NC(=O)CCC(=O)c3cc(F)ccc3)c2
0.254682	Fc1cc(ccc1)C(=O)Nc2c(OC)ccc(NC(=O)CCC(=O)c3cc(F)ccc3)c2
0.254682	Fc1cc(ccc1)C(=O)Nc2c(OC)ccc(NC(=O)CCC(=O)c3cc(F)ccc3)c2
0.254682	Fc1cc(ccc1)C(=O)Nc2c(OC)ccc(NC(=O)CCC(=O)c3cc(F)ccc3)c2
0.254682	Fc1cc(ccc1)C(=O)Nc2c(OC)ccc(NC(=O)CCC(=O)c3cc(F)ccc3)c2
0.254438	O=C(N1CCC(NC(=O)CC(C(C)(C)C)C)(CC(=O)N)CC1)c2c(ccc(Nc3nc(ccn3)C)c2)C
0.254438	O=C(N1CCC(NC(=O)CC(C(C)(C)C)C)(CC(=O)N)CC1)c2c(ccc(Nc3nc(ccn3)C)c2)C
0.254296	O=C(Nc1cc(ccc1)C=2ON=C(N2)C3CC3)c4c(OC)ccc(c4)C
0.254296	O=C(Nc1cc(ccc1)C=2ON=C(N2)C3CC3)c4c(OC)ccc(c4)C
0.254296	O=C(Nc1cc(ccc1)C=2ON=C(N2)C3CC3)c4c(OC)ccc(c4)C
0.254296	O=C(Nc1cc(ccc1)C=2ON=C(N2)C3CC3)c4c(OC)ccc(c4)C
0.254296	O=C(Nc1cc(ccc1)C=2ON=C(N2)C3CC3)c4c(OC)ccc(c4)C
0.254296	O=C(Nc1cc(ccc1)C=2ON=C(N2)C3CC3)c4c(OC)ccc(c4)C
0.254296	O=C(Nc1cc(ccc1)C=2ON=C(N2)C3CC3)c4c(OC)ccc(c4)C
0.254296	O=C(Nc1cc(ccc1)C=2ON=C(N2)C3CC3)c4c(OC)ccc(c4)C
0.254296	O=C(Nc1cc(ccc1)C=2ON=C(N2)C3CC3)c4c(OC)ccc(c4)C
0.254296	O=C(Nc1cc(ccc1)C=2ON=C(N2)C3CC3)c4c(OC)ccc(c4)C
0.253731	Brc1cc(OC(C)(C)C)cc(c1)C(=O)Nc2cc(NC(=O)c3cc(F)ccc3)c(OC)cc2
0.253731	Brc1cc(OC(C)(C)C)cc(c1)C(=O)Nc2cc(NC(=O)c3cc(F)ccc3)c(OC)cc2
0.253731	Brc1cc(OC(C)(C)C)cc(c1)C(=O)Nc2cc(NC(=O)c3cc(F)ccc3)c(OC)cc2
0.253731	Brc1cc(OC(C)(C)C)cc(c1)C(=O)Nc2cc(NC(=O)c3cc(F)ccc3)c(OC)cc2
0.253731	Brc1cc(OC(C)(C)C)cc(c1)C(=O)Nc2cc(NC(=O)c3cc(F)ccc3)c(OC)cc2
0.253731	Brc1cc(OC(C)(C)C)cc(c1)C(=O)Nc2cc(NC(=O)c3cc(F)ccc3)c(OC)cc2
0.253731	Brc1cc(OC(C)(C)C)cc(c1)C(=O)Nc2cc(NC(=O)c3cc(F)ccc3)c(OC)cc2
0.253731	Brc1cc(OC(C)(C)C)cc(c1)C(=O)Nc2cc(NC(=O)c3cc(F)ccc3)c(OC)cc2
0.253731	Brc1cc(OC(C)(C)C)cc(c1)C(=O)Nc2cc(NC(=O)c3cc(F)ccc3)c(OC)cc2
0.253731	Brc1cc(OC(C)(C)C)cc(c1)C(=O)Nc2cc(NC(=O)c3cc(F)ccc3)c(OC)cc2
0.253623	Clc1c(ccc(NC(=O)C=2ON=C(c3ccc(F)cc3)C2)c1)C(=O)C
0.253289	S(=O)(=O)(c1cc(NC(=O)c2c(nccc2)Nc3cc(ccc3)C(F)(F)F)c(O)cc1)C
0.253289	S(=O)(=O)(c1cc(NC(=O)c2c(nccc2)Nc3cc(ccc3)C(F)(F)F)c(O)cc1)C
0.253289	S(=O)(=O)(c1cc(NC(=O)c2c(nccc2)Nc3cc(ccc3)C(F)(F)F)c(O)cc1)C
0.253289	S(=O)(=O)(c1cc(NC(=O)c2c(nccc2)Nc3cc(ccc3)C(F)(F)F)c(O)cc1)C
0.253289	S(=O)(=O)(c1cc(NC(=O)c2c(nccc2)Nc3cc(ccc3)C(F)(F)F)c(O)cc1)C
0.253049	S(=O)(=O)(Nc1c(OC)ccc([N+]([O-])=O)c1)c2ccc(cc2)C(=O)NC3=NN(C=N3)Cc4cnccc4
0.253049	S(=O)(=O)(Nc1c(OC)ccc([N+]([O-])=O)c1)c2ccc(cc2)C(=O)NC3=NN(C=N3)Cc4cnccc4
0.253049	S(=O)(=O)(Nc1c(OC)ccc([N+]([O-])=O)c1)c2ccc(cc2)C(=O)NC3=NN(C=N3)Cc4cnccc4
0.253049	S(=O)(=O)(Nc1c(OC)ccc([N+]([O-])=O)c1)c2ccc(cc2)C(=O)NC3=NN(C=N3)Cc4cnccc4
0.253049	S(=O)(=O)(Nc1c(OC)ccc([N+]([O-])=O)c1)c2ccc(cc2)C(=O)NC3=NN(C=N3)Cc4cnccc4
0.253049	S(=O)(=O)(Nc1c(OC)ccc([N+]([O-])=O)c1)c2ccc(cc2)C(=O)NC3=NN(C=N3)Cc4cnccc4
0.253049	S(=O)(=O)(Nc1c(OC)ccc([N+]([O-])=O)c1)c2ccc(cc2)C(=O)NC3=NN(C=N3)Cc4cnccc4
0.253049	S(=O)(=O)(Nc1c(OC)ccc([N+]([O-])=O)c1)c2ccc(cc2)C(=O)NC3=NN(C=N3)Cc4cnccc4
0.253049	S(=O)(=O)(Nc1c(OC)ccc([N+]([O-])=O)c1)c2ccc(cc2)C(=O)NC3=NN(C=N3)Cc4cnccc4
0.253049	S(=O)(=O)(Nc1c(OC)ccc([N+]([O-])=O)c1)c2ccc(cc2)C(=O)NC3=NN(C=N3)Cc4cnccc4
0.252964	Brc1c(ccc(c1)CNCc2c(c3cnccc3)cccc2)C
0.252964	Brc1c(ccc(c1)CNCc2c(c3cnccc3)cccc2)C
0.252964	Brc1c(ccc(c1)CNCc2c(c3cnccc3)cccc2)C
0.252964	Brc1c(ccc(c1)CNCc2c(c3cnccc3)cccc2)C
0.252964	Brc1c(ccc(c1)CNCc2c(c3cnccc3)cccc2)C
0.252964	Brc1c(ccc(c1)CNCc2c(c3cnccc3)cccc2)C
0.252964	Brc1c(ccc(c1)CNCc2c(c3cnccc3)cccc2)C
0.252964	Brc1c(ccc(c1)CNCc2c(c3cnccc3)cccc2)C
0.252964	Brc1c(ccc(c1)CNCc2c(c3cnccc3)cccc2)C
0.252964	Brc1c(ccc(c1)CNCc2c(c3cnccc3)cccc2)C
0.252788	O=C(Nc1cnc(Oc2cnccc2)cc1)C(=O)NCc3ccc(cc3)CN4CCNCC4
0.252788	O=C(Nc1cnc(Oc2cnccc2)cc1)C(=O)NCc3ccc(cc3)CN4CCNCC4
0.252788	O=C(Nc1cnc(Oc2cnccc2)cc1)C(=O)NCc3ccc(cc3)CN4CCNCC4
0.252788	O=C(Nc1cnc(Oc2cnccc2)cc1)C(=O)NCc3ccc(cc3)CN4CCNCC4
0.252788	O=C(Nc1cnc(Oc2cnccc2)cc1)C(=O)NCc3ccc(cc3)CN4CCNCC4
0.252788	O=C(Nc1cnc(Oc2cnccc2)cc1)C(=O)NCc3ccc(cc3)CN4CCNCC4
0.252788	O=C(Nc1cnc(Oc2cnccc2)cc1)C(=O)NCc3ccc(cc3)CN4CCNCC4
0.252788	O=C(Nc1cnc(Oc2cnccc2)cc1)C(=O)NCc3ccc(cc3)CN4CCNCC4
0.252788	O=C(Nc1cnc(Oc2cnccc2)cc1)C(=O)NCc3ccc(cc3)CN4CCNCC4
0.252788	O=C(Nc1cnc(Oc2cnccc2)cc1)C(=O)NCc3ccc(cc3)CN4CCNCC4
0.252669	Clc1c(ccc(NC(=O)c2cc([N+]([O-])=O)c(Nc3ccccc3)cc2)c1)C(=O)C
0.251852	O=C(Nc1cc(ccc1)C=2C=NN(C2)C)c3c(nncc3)C
0.251852	O=C(Nc1cc(ccc1)C=2C=NN(C2)C)c3c(nncc3)C
0.251852	O=C(Nc1cc(ccc1)C=2C=NN(C2)C)c3c(nncc3)C
0.251852	O=C(Nc1cc(ccc1)C=2C=NN(C2)C)c3c(nncc3)C
0.251852	O=C(Nc1cc(ccc1)C=2C=NN(C2)C)c3c(nncc3)C
0.251852	O=C(Nc1cc(ccc1)C=2C=NN(C2)C)c3c(nncc3)C
0.251852	O=C(Nc1cc(ccc1)C=2C=NN(C2)C)c3c(nncc3)C
0.251852	O=C(Nc1cc(ccc1)C=2C=NN(C2)C)c3c(nncc3)C
0.251852	O=C(Nc1cc(ccc1)C=2C=NN(C2)C)c3c(nncc3)C
0.251852	O=C(Nc1cc(ccc1)C=2C=NN(C2)C)c3c(nncc3)C
0.251825	Fc1cc(c2cnc(OCCCCC)cc2)c(cc1)CN3CCN(CC3)C
0.251799	S1C=C(c2nc(c(cc2)C(=O)Nc3ccc(cc3)C=4OC(=NN4)C)C)C=C1
0.251799	S1C=C(c2nc(c(cc2)C(=O)Nc3ccc(cc3)C=4OC(=NN4)C)C)C=C1
0.251799	S1C=C(c2nc(c(cc2)C(=O)Nc3ccc(cc3)C=4OC(=NN4)C)C)C=C1
0.251773	Fc1c(NC(=O)CN2N=CN=C2)cc(NC(=O)CCC(=O)c3cnccc3)cc1
0.251773	Fc1c(NC(=O)CN2N=CN=C2)cc(NC(=O)CCC(=O)c3cnccc3)cc1
0.251773	Fc1c(NC(=O)CN2N=CN=C2)cc(NC(=O)CCC(=O)c3cnccc3)cc1
0.251773	Fc1c(NC(=O)CN2N=CN=C2)cc(NC(=O)CCC(=O)c3cnccc3)cc1
0.251773	Fc1c(NC(=O)CN2N=CN=C2)cc(NC(=O)CCC(=O)c3cnccc3)cc1
0.251773	Fc1c(NC(=O)CN2N=CN=C2)cc(NC(=O)CCC(=O)c3cnccc3)cc1
0.251773	Fc1c(NC(=O)CN2N=CN=C2)cc(NC(=O)CCC(=O)c3cnccc3)cc1
0.251773	Fc1c(NC(=O)CN2N=CN=C2)cc(NC(=O)CCC(=O)c3cnccc3)cc1
0.251773	Fc1c(NC(=O)CN2N=CN=C2)cc(NC(=O)CCC(=O)c3cnccc3)cc1
0.251064	O=C(Nc1c(ccc(NC(=O)CC)c1)C)C(=O)N
0.251064	O=C(Nc1c(ccc(NC(=O)CC)c1)C)C(=O)N
0.251064	O=C(Nc1c(ccc(NC(=O)CC)c1)C)C(=O)N
0.251064	O=C(Nc1c(ccc(NC(=O)CC)c1)C)C(=O)N
0.251029	O=Cc1c(nccc1)Nc2c(cc(cc2)C)C
0.25098	FC(F)(F)C(=O)Nc1cc(ccc1)CN2CCN(c3ncccc3)CC2
0.250896	FC(F)(F)c1c(ccc(c1)C(=O)NC=2C=NN(C2)Cc3ccc(C#N)cc3)C
0.250896	FC(F)(F)c1c(ccc(c1)C(=O)NC=2C=NN(C2)Cc3ccc(C#N)cc3)C
0.250896	FC(F)(F)c1c(ccc(c1)C(=O)NC=2C=NN(C2)Cc3ccc(C#N)cc3)C
0.250896	FC(F)(F)c1c(ccc(c1)C(=O)NC=2C=NN(C2)Cc3ccc(C#N)cc3)C
0.250896	FC(F)(F)c1c(ccc(c1)C(=O)NC=2C=NN(C2)Cc3ccc(C#N)cc3)C
0.25	O=C(Nc1cc(ccc1)CNC(=O)COc2ncccc2)c3ccncc3
0.25	O=C(Nc1cc(ccc1)CNC(=O)COc2ncccc2)c3ccncc3
0.25	O=C(Nc1cc(ccc1)CNC(=O)COc2ncccc2)c3ccncc3
0.25	O=C(Nc1cc(ccc1)CNC(=O)COc2ncccc2)c3ccncc3
0.25	O=C(Nc1cc(ccc1)CNC(=O)COc2ncccc2)c3ccncc3
0.25	O=C(Nc1cc(ccc1)CNC(=O)COc2ncccc2)c3ccncc3
0.25	O=C(Nc1cc(ccc1)CNC(=O)COc2ncccc2)c3ccncc3
0.25	O=C(Nc1cc(ccc1)CNC(=O)COc2ncccc2)c3ccncc3
0.25	O=C(Nc1cc(ccc1)CNC(=O)COc2ncccc2)c3ccncc3
0.25	O=C(Nc1cc(ccc1)CNC(=O)COc2ncccc2)c3ccncc3
0.25	Clc1c(ccc(NC(=O)C=2SN=C(O)C2Cl)c1)C(=O)Nc3cnccc3
0.25	Clc1c(ccc(NC(=O)C=2SN=C(O)C2Cl)c1)C(=O)Nc3cnccc3
0.25	Clc1c(ccc(NC(=O)C=2SN=C(O)C2Cl)c1)C(=O)Nc3cnccc3
0.25	Clc1c(ccc(NC(=O)C=2SN=C(O)C2Cl)c1)C(=O)Nc3cnccc3
0.25	Clc1c(ccc(NC(=O)C=2SN=C(O)C2Cl)c1)C(=O)Nc3cnccc3
0.25	Clc1c(ccc(NC(=O)C=2SN=C(O)C2Cl)c1)C(=O)Nc3cnccc3
0.25	Clc1c(ccc(NC(=O)C=2SN=C(O)C2Cl)c1)C(=O)Nc3cnccc3
0.25	Clc1c(ccc(NC(=O)C=2SN=C(O)C2Cl)c1)C(=O)Nc3cnccc3
0.25	Clc1c(ccc(NC(=O)C=2SN=C(O)C2Cl)c1)C(=O)Nc3cnccc3
0.25	Clc1c(ccc(NC(=O)C=2SN=C(O)C2Cl)c1)C(=O)Nc3cnccc3
0.25	Fc1c(NC(=O)C2=C(OC=C2)C)cc(NC(=O)C(=O)N(C(c3cnccc3)c4ccc(F)cc4)C)cc1
0.25	Fc1c(NC(=O)C2=C(OC=C2)C)cc(NC(=O)C(=O)N(C(c3cnccc3)c4ccc(F)cc4)C)cc1
0.25	Fc1c(NC(=O)C2=C(OC=C2)C)cc(NC(=O)C(=O)N(C(c3cnccc3)c4ccc(F)cc4)C)cc1
0.25	Fc1c(NC(=O)C2=C(OC=C2)C)cc(NC(=O)C(=O)N(C(c3cnccc3)c4ccc(F)cc4)C)cc1
0.25	Fc1c(NC(=O)C2=C(OC=C2)C)cc(NC(=O)C(=O)N(C(c3cnccc3)c4ccc(F)cc4)C)cc1
0.25	Fc1c(NC(=O)C2=C(OC=C2)C)cc(NC(=O)C(=O)N(C(c3cnccc3)c4ccc(F)cc4)C)cc1
0.25	Fc1c(NC(=O)C2=C(OC=C2)C)cc(NC(=O)C(=O)N(C(c3cnccc3)c4ccc(F)cc4)C)cc1
0.25	Fc1c(NC(=O)C2=C(OC=C2)C)cc(NC(=O)C(=O)N(C(c3cnccc3)c4ccc(F)cc4)C)cc1
0.25	Fc1c(NC(=O)C2=C(OC=C2)C)cc(NC(=O)C(=O)N(C(c3cnccc3)c4ccc(F)cc4)C)cc1
0.25	Fc1c(NC(=O)C2=C(OC=C2)C)cc(NC(=O)C(=O)N(C(c3cnccc3)c4ccc(F)cc4)C)cc1
0.25	S(=O)(=O)(N(C)C)c1ccc(cc1)C(=O)NC=2SC=C(N2)c3ccc(NC(=O)C)cc3
0.25	S(=O)(=O)(N(C)C)c1ccc(cc1)C(=O)NC=2SC=C(N2)c3ccc(NC(=O)C)cc3
0.25	S(=O)(=O)(N(C)C)c1ccc(cc1)C(=O)NC=2SC=C(N2)c3ccc(NC(=O)C)cc3
0.25	S(=O)(=O)(N(C)C)c1ccc(cc1)C(=O)NC=2SC=C(N2)c3ccc(NC(=O)C)cc3
0.25	S(=O)(=O)(N(C)C)c1ccc(cc1)C(=O)NC=2SC=C(N2)c3ccc(NC(=O)C)cc3
0.249135	Clc1c(ccc(NC(=O)C2OCCN(Cc3ccccc3)C2)c1)C(=O)C
0.249135	Clc1c(ccc(NC(=O)C2OCCN(Cc3ccccc3)C2)c1)C(=O)C
0.249057	S(=O)(=O)(Nc1cc(ccc1)C(=O)NC=2NN=C(c3ccc(OC)cc3)C2)C
0.249057	S(=O)(=O)(Nc1cc(ccc1)C(=O)NC=2NN=C(c3ccc(OC)cc3)C2)C
0.249057	S(=O)(=O)(Nc1cc(ccc1)C(=O)NC=2NN=C(c3ccc(OC)cc3)C2)C
0.249057	S(=O)(=O)(Nc1cc(ccc1)C(=O)NC=2NN=C(c3ccc(OC)cc3)C2)C
0.24898	FC(F)(c1ncc(cc1)C(=O)Nc2cnccc2)C
0.248201	Clc1cc(c(NC(=O)c2c(nncc2)C)cc1)c3cc(Cl)ccc3
0.248201	Clc1cc(c(NC(=O)c2c(nncc2)C)cc1)c3cc(Cl)ccc3
0.248201	Clc1cc(c(NC(=O)c2c(nncc2)C)cc1)c3cc(Cl)ccc3
0.248201	Clc1cc(c(NC(=O)c2c(nncc2)C)cc1)c3cc(Cl)ccc3
0.248	O=C(O)c1cc(NC(C)C)c(NC(=O)c2cc(O)ccc2)cc1
0.248	O=C(O)c1cc(NC(C)C)c(NC(=O)c2cc(O)ccc2)cc1
0.247826	Clc1c(ccc(NC(=O)Cc2ccccc2)c1)C
0.247826	Clc1c(ccc(NC(=O)Cc2ccccc2)c1)C
0.247826	Clc1c(ccc(NC(=O)Cc2ccccc2)c1)C
0.246951	Fc1cc(ccc1)C(=O)Nc2c(OC)ccc(NC(=O)C3=C(N(c4ccccc4)C(c5ccc(OC)cc5)=C3)C)c2
0.246429	O=C(Nc1cc(ccc1)C=2OC=CN2)C(=O)NCCC3CCN(Cc4ccccc4)CC3
0.246429	O=C(Nc1cc(ccc1)C=2OC=CN2)C(=O)NCCC3CCN(Cc4ccccc4)CC3
0.246429	O=C(Nc1cc(ccc1)C=2OC=CN2)C(=O)NCCC3CCN(Cc4ccccc4)CC3
0.246377	Brc1nc(c(NC(=O)c2cc(c(cc2)C)C(F)(F)F)cc1Cl)C
0.246377	Brc1nc(c(NC(=O)c2cc(c(cc2)C)C(F)(F)F)cc1Cl)C
0.246377	Brc1nc(c(NC(=O)c2cc(c(cc2)C)C(F)(F)F)cc1Cl)C
0.246377	Brc1nc(c(NC(=O)c2cc(c(cc2)C)C(F)(F)F)cc1Cl)C
0.246377	Brc1nc(c(NC(=O)c2cc(c(cc2)C)C(F)(F)F)cc1Cl)C
0.246377	Brc1nc(c(NC(=O)c2cc(c(cc2)C)C(F)(F)F)cc1Cl)C
0.246377	Brc1nc(c(NC(=O)c2cc(c(cc2)C)C(F)(F)F)cc1Cl)C
0.246377	Brc1nc(c(NC(=O)c2cc(c(cc2)C)C(F)(F)F)cc1Cl)C
0.246377	Brc1nc(c(NC(=O)c2cc(c(cc2)C)C(F)(F)F)cc1Cl)C
0.246377	Brc1nc(c(NC(=O)c2cc(c(cc2)C)C(F)(F)F)cc1Cl)C
0.246377	Clc1cc(NS(=O)(=O)c2ccccc2)c(cc1)C(=O)Nc3ccc(cc3)CCN
0.246377	Clc1cc(NS(=O)(=O)c2ccccc2)c(cc1)C(=O)Nc3ccc(cc3)CCN
0.246377	Clc1cc(NS(=O)(=O)c2ccccc2)c(cc1)C(=O)Nc3ccc(cc3)CCN
0.246377	Clc1cc(NS(=O)(=O)c2ccccc2)c(cc1)C(=O)Nc3ccc(cc3)CCN
0.246377	Clc1cc(NS(=O)(=O)c2ccccc2)c(cc1)C(=O)Nc3ccc(cc3)CCN
0.246377	Clc1cc(NS(=O)(=O)c2ccccc2)c(cc1)C(=O)Nc3ccc(cc3)CCN
0.246377	Clc1cc(NS(=O)(=O)c2ccccc2)c(cc1)C(=O)Nc3ccc(cc3)CCN
0.246377	Clc1cc(NS(=O)(=O)c2ccccc2)c(cc1)C(=O)Nc3ccc(cc3)CCN
0.246377	Clc1cc(NS(=O)(=O)c2ccccc2)c(cc1)C(=O)Nc3ccc(cc3)CCN
0.246377	Clc1cc(NS(=O)(=O)c2ccccc2)c(cc1)C(=O)Nc3ccc(cc3)CCN
0.246269	Ic1c(cccc1)C(=O)Nc2c(cccc2)C(=O)Nc3ccc(cc3)C(=O)NCCN4CCOCC4
0.246269	Ic1c(cccc1)C(=O)Nc2c(cccc2)C(=O)Nc3ccc(cc3)C(=O)NCCN4CCOCC4
0.245955	BrC=1NN=C(C1C(=O)Nc2c(F)cc(cc2)CN3CC(=O)N(CC3)C)C
0.245734	S(=O)(=O)(c1c(ccc(NC(=O)C(=O)NCC2CCN(CC3=CSC=C3)CC2)c1)C)C
0.245734	S(=O)(=O)(c1c(ccc(NC(=O)C(=O)NCC2CCN(CC3=CSC=C3)CC2)c1)C)C
0.245734	S(=O)(=O)(c1c(ccc(NC(=O)C(=O)NCC2CCN(CC3=CSC=C3)CC2)c1)C)C
0.245734	S(=O)(=O)(c1c(ccc(NC(=O)C(=O)NCC2CCN(CC3=CSC=C3)CC2)c1)C)C
0.245734	S(=O)(=O)(c1c(ccc(NC(=O)C(=O)NCC2CCN(CC3=CSC=C3)CC2)c1)C)C
0.245734	S(=O)(=O)(c1c(ccc(NC(=O)C(=O)NCC2CCN(CC3=CSC=C3)CC2)c1)C)C
0.245734	S(=O)(=O)(c1c(ccc(NC(=O)C(=O)NCC2CCN(CC3=CSC=C3)CC2)c1)C)C
0.245734	S(=O)(=O)(c1c(ccc(NC(=O)C(=O)NCC2CCN(CC3=CSC=C3)CC2)c1)C)C
0.245734	S(=O)(=O)(c1c(ccc(NC(=O)C(=O)NCC2CCN(CC3=CSC=C3)CC2)c1)C)C
0.245734	S(=O)(=O)(c1c(ccc(NC(=O)C(=O)NCC2CCN(CC3=CSC=C3)CC2)c1)C)C
0.245552	S(=O)(=O)(c1ccc(cc1)C)CCCNc2c(cc(NC(=O)c3ccccc3)cc2)C(F)(F)F
0.245552	S(=O)(=O)(c1ccc(cc1)C)CCCNc2c(cc(NC(=O)c3ccccc3)cc2)C(F)(F)F
0.245487	O=C(Nc1c(ccc(c2ccncc2)c1)C)C(=O)NC(C(N)c3ccccc3)C
0.245487	O=C(Nc1c(ccc(c2ccncc2)c1)C)C(=O)NC(C(N)c3ccccc3)C
0.245487	O=C(Nc1c(ccc(c2ccncc2)c1)C)C(=O)NC(C(N)c3ccccc3)C
0.245487	O=C(Nc1c(ccc(c2ccncc2)c1)C)C(=O)NC(C(N)c3ccccc3)C
0.245487	O=C(Nc1c(ccc(c2ccncc2)c1)C)C(=O)NC(C(N)c3ccccc3)C
0.245487	O=C(Nc1c(ccc(c2ccncc2)c1)C)C(=O)NC(C(N)c3ccccc3)C
0.245487	O=C(Nc1c(ccc(c2ccncc2)c1)C)C(=O)NC(C(N)c3ccccc3)C
0.245487	O=C(Nc1c(ccc(c2ccncc2)c1)C)C(=O)NC(C(N)c3ccccc3)C
0.245487	O=C(Nc1c(ccc(c2ccncc2)c1)C)C(=O)NC(C(N)c3ccccc3)C
0.245487	O=C(Nc1c(ccc(c2ccncc2)c1)C)C(=O)NC(C(N)c3ccccc3)C
0.24537	O=C(Nc1cc(ccc1)C(=O)C)c2ccc(NC(=O)c3ccccc3)cc2
0.24537	O=C(Nc1cc(ccc1)C(=O)C)c2ccc(NC(=O)c3ccccc3)cc2
0.24537	O=C(Nc1cc(ccc1)C(=O)C)c2ccc(NC(=O)c3ccccc3)cc2
0.24537	O=C(Nc1cc(ccc1)C(=O)C)c2ccc(NC(=O)c3ccccc3)cc2
0.24537	O=C(Nc1cc(ccc1)C(=O)C)c2ccc(NC(=O)c3ccccc3)cc2
0.24537	O=C(Nc1cc(ccc1)C(=O)C)c2ccc(NC(=O)c3ccccc3)cc2
0.24537	O=C(Nc1cc(ccc1)C(=O)C)c2ccc(NC(=O)c3ccccc3)cc2
0.24537	O=C(Nc1cc(ccc1)C(=O)C)c2ccc(NC(=O)c3ccccc3)cc2
0.24537	O=C(Nc1cc(ccc1)C(=O)C)c2ccc(NC(=O)c3ccccc3)cc2
0.24537	O=C(Nc1cc(ccc1)C(=O)C)c2ccc(NC(=O)c3ccccc3)cc2
0.245353	Clc1cc(NC(=O)CC(Nc2c(ccc(c2)C(=O)NCC)C)C)c(cc1)C
0.245353	Clc1cc(NC(=O)CC(Nc2c(ccc(c2)C(=O)NCC)C)C)c(cc1)C
0.245353	Clc1cc(NC(=O)CC(Nc2c(ccc(c2)C(=O)NCC)C)C)c(cc1)C
0.245033	O=C(NCC(=O)NC1CCN(CC1)C)c2c(O)cc(NC(=O)Cc3c(cccc3)C)cc2
0.245033	O=C(NCC(=O)NC1CCN(CC1)C)c2c(O)cc(NC(=O)Cc3c(cccc3)C)cc2
0.244966	O=C(Nc1c2c(nc(c3ccccc3)c1)cccc2)c4ccc(Oc5cnccc5)cc4
0.244966	O=C(Nc1c2c(nc(c3ccccc3)c1)cccc2)c4ccc(Oc5cnccc5)cc4
0.244898	O=C(NCC)c1cc(c(NC(=O)C(=O)N)cc1)C
0.244898	S(=O)(=O)(Nc1c(OC)ccc([N+]([O-])=O)c1)c2ccc(cc2)C(=O)Nc3ccc(cc3)COCc4ccccc4
0.244828	BrC=1NN=C(C1C(=O)Nc2cc(NC(=O)c3cc(F)ccc3)c(OC)cc2)C
0.244828	BrC=1NN=C(C1C(=O)Nc2cc(NC(=O)c3cc(F)ccc3)c(OC)cc2)C
0.244828	BrC=1NN=C(C1C(=O)Nc2cc(NC(=O)c3cc(F)ccc3)c(OC)cc2)C
0.244828	BrC=1NN=C(C1C(=O)Nc2cc(NC(=O)c3cc(F)ccc3)c(OC)cc2)C
0.244828	BrC=1NN=C(C1C(=O)Nc2cc(NC(=O)c3cc(F)ccc3)c(OC)cc2)C
0.244828	BrC=1NN=C(C1C(=O)Nc2cc(NC(=O)c3cc(F)ccc3)c(OC)cc2)C
0.244828	BrC=1NN=C(C1C(=O)Nc2cc(NC(=O)c3cc(F)ccc3)c(OC)cc2)C
0.244828	BrC=1NN=C(C1C(=O)Nc2cc(NC(=O)c3cc(F)ccc3)c(OC)cc2)C
0.244828	BrC=1NN=C(C1C(=O)Nc2cc(NC(=O)c3cc(F)ccc3)c(OC)cc2)C
0.244828	BrC=1NN=C(C1C(=O)Nc2cc(NC(=O)c3cc(F)ccc3)c(OC)cc2)C
0.244382	O=C(NCC1C(N(C(=O)CC(C(C)(C)C)C)CC1)(C)C)c2c(ccc(Nc3nc(ccn3)C)c2)C
0.244382	O=C(NCC1C(N(C(=O)CC(C(C)(C)C)C)CC1)(C)C)c2c(ccc(Nc3nc(ccn3)C)c2)C
0.244382	O=C(NCC1C(N(C(=O)CC(C(C)(C)C)C)CC1)(C)C)c2c(ccc(Nc3nc(ccn3)C)c2)C
0.244382	O=C(NCC1C(N(C(=O)CC(C(C)(C)C)C)CC1)(C)C)c2c(ccc(Nc3nc(ccn3)C)c2)C
0.244382	O=C(NCC1C(N(C(=O)CC(C(C)(C)C)C)CC1)(C)C)c2c(ccc(Nc3nc(ccn3)C)c2)C
0.244382	O=C(NCC1C(N(C(=O)CC(C(C)(C)C)C)CC1)(C)C)c2c(ccc(Nc3nc(ccn3)C)c2)C
0.244382	O=C(NCC1C(N(C(=O)CC(C(C)(C)C)C)CC1)(C)C)c2c(ccc(Nc3nc(ccn3)C)c2)C
0.244382	O=C(NCC1C(N(C(=O)CC(C(C)(C)C)C)CC1)(C)C)c2c(ccc(Nc3nc(ccn3)C)c2)C
0.244382	O=C(NCC1C(N(C(=O)CC(C(C)(C)C)C)CC1)(C)C)c2c(ccc(Nc3nc(ccn3)C)c2)C
0.244382	O=C(NCC1C(N(C(=O)CC(C(C)(C)C)C)CC1)(C)C)c2c(ccc(Nc3nc(ccn3)C)c2)C
0.244275	S1C(=NC(=C1CNC(=O)c2ccc(NC(=O)c3ccccc3)cc2)C)c4ccccc4
0.244275	S1C(=NC(=C1CNC(=O)c2ccc(NC(=O)c3ccccc3)cc2)C)c4ccccc4
0.244275	S1C(=NC(=C1CNC(=O)c2ccc(NC(=O)c3ccccc3)cc2)C)c4ccccc4
0.244275	S1C(=NC(=C1CNC(=O)c2ccc(NC(=O)c3ccccc3)cc2)C)c4ccccc4
0.244275	S1C(=NC(=C1CNC(=O)c2ccc(NC(=O)c3ccccc3)cc2)C)c4ccccc4
0.244275	S1C(=NC(=C1CNC(=O)c2ccc(NC(=O)c3ccccc3)cc2)C)c4ccccc4
0.244275	S1C(=NC(=C1CNC(=O)c2ccc(NC(=O)c3ccccc3)cc2)C)c4ccccc4
0.244275	S1C(=NC(=C1CNC(=O)c2ccc(NC(=O)c3ccccc3)cc2)C)c4ccccc4
0.244275	S1C(=NC(=C1CNC(=O)c2ccc(NC(=O)c3ccccc3)cc2)C)c4ccccc4
0.244275	S1C(=NC(=C1CNC(=O)c2ccc(NC(=O)c3ccccc3)cc2)C)c4ccccc4
0.244186	Brc1c(NC(=O)CCNC(=O)c2ccc(F)cc2)cc(NC(=O)NC)cc1
0.244147	Clc1c(ccc(NC(=O)C=2C=NC=3N(N=CC3)C2)c1)C(=O)Nc4cnccc4
0.244147	Clc1c(ccc(NC(=O)C=2C=NC=3N(N=CC3)C2)c1)C(=O)Nc4cnccc4
0.244147	Clc1c(ccc(NC(=O)C=2C=NC=3N(N=CC3)C2)c1)C(=O)Nc4cnccc4
0.244147	Clc1c(ccc(NC(=O)C=2C=NC=3N(N=CC3)C2)c1)C(=O)Nc4cnccc4
0.244147	Clc1c(ccc(NC(=O)C=2C=NC=3N(N=CC3)C2)c1)C(=O)Nc4cnccc4
0.244147	Clc1c(ccc(NC(=O)C=2C=NC=3N(N=CC3)C2)c1)C(=O)Nc4cnccc4
0.244147	Clc1c(ccc(NC(=O)C=2C=NC=3N(N=CC3)C2)c1)C(=O)Nc4cnccc4
0.244147	Clc1c(ccc(NC(=O)C=2C=NC=3N(N=CC3)C2)c1)C(=O)Nc4cnccc4
0.244147	Clc1c(ccc(NC(=O)C=2C=NC=3N(N=CC3)C2)c1)C(=O)Nc4cnccc4
0.243816	O=C(Nc1cc2c(cc1)CCC2=O)c3cnc(cc3)C(C)(C)C
0.243816	O=C(Nc1cc2c(cc1)CCC2=O)c3cnc(cc3)C(C)(C)C
0.243816	O=C(Nc1cc2c(cc1)CCC2=O)c3cnc(cc3)C(C)(C)C
0.243816	O=C(Nc1cc2c(cc1)CCC2=O)c3cnc(cc3)C(C)(C)C
0.243816	O=C(Nc1cc2c(cc1)CCC2=O)c3cnc(cc3)C(C)(C)C
0.243816	O=C(Nc1cc2c(cc1)CCC2=O)c3cnc(cc3)C(C)(C)C
0.243816	O=C(Nc1cc2c(cc1)CCC2=O)c3cnc(cc3)C(C)(C)C
0.243802	Clc1c(ccc(NC(=O)c2ccc(NC(=O)c3cc(Cl)cc(Cl)c3)cc2)c1)C(=O)C
0.243781	O=C(Nc1ccc(cc1)C)c2ccccc2
0.243781	O=C(Nc1ccc(cc1)C)c2ccccc2
0.243781	O=C(Nc1ccc(cc1)C)c2ccccc2
0.243781	O=C(Nc1ccc(cc1)C)c2ccccc2
0.243781	O=C(Nc1ccc(cc1)C)c2ccccc2
0.243781	O=C(Nc1ccc(cc1)C)c2ccccc2
0.243781	O=C(Nc1ccc(cc1)C)c2ccccc2
0.243781	O=C(Nc1ccc(cc1)C)c2ccccc2
0.243781	O=C(Nc1ccc(cc1)C)c2ccccc2
0.243781	O=C(Nc1ccc(cc1)C)c2ccccc2
0.243636	O=C(Nc1cc(ccc1)CNC(=O)C=2C(=NNC2)C3CC3)c4ccc(cc4)C
0.243636	O=C(Nc1cc(ccc1)CNC(=O)C=2C(=NNC2)C3CC3)c4ccc(cc4)C
0.243542	Clc1c(ccc(NC(=O)c2cnc(N(CC)CC)cc2)c1)C(=O)C
0.243542	Clc1c(ccc(NC(=O)c2cnc(N(CC)CC)cc2)c1)C(=O)C
0.243542	Clc1c(ccc(NC(=O)c2cnc(N(CC)CC)cc2)c1)C(=O)C
0.243542	Clc1c(ccc(NC(=O)c2cnc(N(CC)CC)cc2)c1)C(=O)C
0.243542	Clc1c(ccc(NC(=O)c2cnc(N(CC)CC)cc2)c1)C(=O)C
0.243542	Clc1c(ccc(NC(=O)c2cnc(N(CC)CC)cc2)c1)C(=O)C
0.243542	Clc1c(ccc(NC(=O)c2cnc(N(CC)CC)cc2)c1)C(=O)C
0.243542	Clc1c(ccc(NC(=O)c2cnc(N(CC)CC)cc2)c1)C(=O)C
0.243542	Clc1c(ccc(NC(=O)c2cnc(N(CC)CC)cc2)c1)C(=O)C
0.243542	Clc1c(ccc(NC(=O)c2cnc(N(CC)CC)cc2)c1)C(=O)C
0.243446	O=C(Nc1cc(ccc1)CNC(=O)Cc2ccc(N3N=CC=C3)cc2)c4ccc(cc4)C
0.243446	O=C(Nc1cc(ccc1)CNC(=O)Cc2ccc(N3N=CC=C3)cc2)c4ccc(cc4)C
0.243446	O=C(Nc1cc(ccc1)CNC(=O)Cc2ccc(N3N=CC=C3)cc2)c4ccc(cc4)C
0.243446	O=C(Nc1cc(ccc1)CNC(=O)Cc2ccc(N3N=CC=C3)cc2)c4ccc(cc4)C
0.243446	O=C(Nc1cc(ccc1)CNC(=O)Cc2ccc(N3N=CC=C3)cc2)c4ccc(cc4)C
0.243446	O=C(Nc1cc(ccc1)CNC(=O)Cc2ccc(N3N=CC=C3)cc2)c4ccc(cc4)C
0.243446	O=C(Nc1cc(ccc1)CNC(=O)Cc2ccc(N3N=CC=C3)cc2)c4ccc(cc4)C
0.243446	O=C(Nc1cc(ccc1)CNC(=O)Cc2ccc(N3N=CC=C3)cc2)c4ccc(cc4)C
0.243446	O=C(Nc1cc(ccc1)CNC(=O)Cc2ccc(N3N=CC=C3)cc2)c4ccc(cc4)C
0.243446	O=C(Nc1cc(ccc1)CNC(=O)Cc2ccc(N3N=CC=C3)cc2)c4ccc(cc4)C
0.243333	O=C(Nc1ncnc(OCC(C)C)c1)c2cc(c(OC)cc2)c3ncccc3
0.243333	O=C(Nc1ncnc(OCC(C)C)c1)c2cc(c(OC)cc2)c3ncccc3
0.243333	O=C(Nc1ncnc(OCC(C)C)c1)c2cc(c(OC)cc2)c3ncccc3
0.243333	Brc1c(cccc1)CN(C(=O)CN2CCC(c3nc(c4cncnc4)ccn3)CC2)C
0.243243	O=C(Nc1ccc(cc1)C(=O)C2=NC=CN2C)c3cc(ccc3)C4=NNC(=O)C=C4
0.243243	O=C(Nc1ccc(cc1)C(=O)C2=NC=CN2C)c3cc(ccc3)C4=NNC(=O)C=C4
0.243243	O=C(Nc1ccc(cc1)C(=O)C2=NC=CN2C)c3cc(ccc3)C4=NNC(=O)C=C4
0.243243	O=C(Nc1ccc(cc1)C(=O)C2=NC=CN2C)c3cc(ccc3)C4=NNC(=O)C=C4
0.243028	FC1(F)CC(C(=O)NCc2cc(NC(=O)c3ccc(cc3)C)ccc2)C1
0.243028	FC1(F)CC(C(=O)NCc2cc(NC(=O)c3ccc(cc3)C)ccc2)C1
0.243028	FC1(F)CC(C(=O)NCc2cc(NC(=O)c3ccc(cc3)C)ccc2)C1
0.242857	Clc1cc(c(O)cc1)C(=O)Nc2cnc(NCc3ccc(Cl)cc3)c(c2)C
0.242857	Clc1cc(c(O)cc1)C(=O)Nc2cnc(NCc3ccc(Cl)cc3)c(c2)C
0.242857	Clc1cc(c(O)cc1)C(=O)Nc2cnc(NCc3ccc(Cl)cc3)c(c2)C
0.242857	Clc1cc(c(O)cc1)C(=O)Nc2cnc(NCc3ccc(Cl)cc3)c(c2)C
0.242857	Clc1cc(c(O)cc1)C(=O)Nc2cnc(NCc3ccc(Cl)cc3)c(c2)C
0.242857	Clc1cc(c(O)cc1)C(=O)Nc2cnc(NCc3ccc(Cl)cc3)c(c2)C
0.242857	Clc1cc(c(O)cc1)C(=O)Nc2cnc(NCc3ccc(Cl)cc3)c(c2)C
0.242525	O=C(OC(C)(C)C)NCc1c2c(ccc(c2)C(=O)Nc3ccc(cc3)CN4CCN(Cc5ccccc5)CC4)ccc1
0.242525	O=C(OC(C)(C)C)NCc1c2c(ccc(c2)C(=O)Nc3ccc(cc3)CN4CCN(Cc5ccccc5)CC4)ccc1
0.242525	O=C(OC(C)(C)C)NCc1c2c(ccc(c2)C(=O)Nc3ccc(cc3)CN4CCN(Cc5ccccc5)CC4)ccc1
0.242525	O=C(OC(C)(C)C)NCc1c2c(ccc(c2)C(=O)Nc3ccc(cc3)CN4CCN(Cc5ccccc5)CC4)ccc1
0.242525	O=C(OC(C)(C)C)NCc1c2c(ccc(c2)C(=O)Nc3ccc(cc3)CN4CCN(Cc5ccccc5)CC4)ccc1
0.242525	O=C(OC(C)(C)C)NCc1c2c(ccc(c2)C(=O)Nc3ccc(cc3)CN4CCN(Cc5ccccc5)CC4)ccc1
0.242525	O=C(OC(C)(C)C)NCc1c2c(ccc(c2)C(=O)Nc3ccc(cc3)CN4CCN(Cc5ccccc5)CC4)ccc1
0.242525	O=C(OC(C)(C)C)NCc1c2c(ccc(c2)C(=O)Nc3ccc(cc3)CN4CCN(Cc5ccccc5)CC4)ccc1
0.242525	O=C(OC(C)(C)C)NCc1c2c(ccc(c2)C(=O)Nc3ccc(cc3)CN4CCN(Cc5ccccc5)CC4)ccc1
0.242525	O=C(OC(C)(C)C)NCc1c2c(ccc(c2)C(=O)Nc3ccc(cc3)CN4CCN(Cc5ccccc5)CC4)ccc1
0.242424	Fc1c(NC(=O)C)cc(cc1)C(=O)Nc2c(cc(N3C(CCCC3)C)cc2)C
0.242424	Fc1c(NC(=O)C)cc(cc1)C(=O)Nc2c(cc(N3C(CCCC3)C)cc2)C
0.242424	Fc1c(NC(=O)C)cc(cc1)C(=O)Nc2c(cc(N3C(CCCC3)C)cc2)C
0.242424	Fc1c(NC(=O)C)cc(cc1)C(=O)Nc2c(cc(N3C(CCCC3)C)cc2)C
0.242424	Fc1c(NC(=O)C)cc(cc1)C(=O)Nc2c(cc(N3C(CCCC3)C)cc2)C
0.242424	Fc1c(NC(=O)C)cc(cc1)C(=O)Nc2c(cc(N3C(CCCC3)C)cc2)C
0.242424	Fc1c(NC(=O)C)cc(cc1)C(=O)Nc2c(cc(N3C(CCCC3)C)cc2)C
0.242424	Fc1c(NC(=O)C)cc(cc1)C(=O)Nc2c(cc(N3C(CCCC3)C)cc2)C
0.242424	Fc1c(NC(=O)C)cc(cc1)C(=O)Nc2c(cc(N3C(CCCC3)C)cc2)C
0.242424	Fc1c(NC(=O)C)cc(cc1)C(=O)Nc2c(cc(N3C(CCCC3)C)cc2)C
0.242424	Fc1c(NC(=O)C2=C(OC=C2)C)cc(NC(=O)C=O)cc1
0.242424	Fc1c(NC(=O)C2=C(OC=C2)C)cc(NC(=O)C=O)cc1
0.242424	Fc1c(NC(=O)C2=C(OC=C2)C)cc(NC(=O)C=O)cc1
0.242424	Fc1c(NC(=O)C2=C(OC=C2)C)cc(NC(=O)C=O)cc1
0.242424	Fc1c(NC(=O)C2=C(OC=C2)C)cc(NC(=O)C=O)cc1
0.24234	O=C(NCC1C(N(C(=O)C=CC2=NNC=C2)CC1)(C)C)c3c(ccc(Nc4nc(ccn4)C)c3)C
0.242063	O=C(Nc1cc(ccc1)CNC(=O)C(C(C)(C)C)C)c2ccc(cc2)C
0.241848	S(=O)(=O)(Nc1cc(F)c(NC(=O)C(=O)N2C(C3=NC(c4cnccc4)=CN3)CC(OC)C2)cc1)CCC
0.241803	O=C(Nc1ccc(cc1)CN2CCN(Cc3ccccc3)CC2)CCc4c(N)cccc4
0.241803	O=C(Nc1ccc(cc1)CN2CCN(Cc3ccccc3)CC2)CCc4c(N)cccc4
0.241803	O=C(Nc1ccc(cc1)CN2CCN(Cc3ccccc3)CC2)CCc4c(N)cccc4
0.241803	O=C(Nc1ccc(cc1)CN2CCN(Cc3ccccc3)CC2)CCc4c(N)cccc4
0.241803	O=C(Nc1ccc(cc1)CN2CCN(Cc3ccccc3)CC2)CCc4c(N)cccc4
0.241803	O=C(Nc1ccc(cc1)CN2CCN(Cc3ccccc3)CC2)CCc4c(N)cccc4
0.241803	O=C(Nc1ccc(cc1)CN2CCN(Cc3ccccc3)CC2)CCc4c(N)cccc4
0.241803	O=C(Nc1ccc(cc1)CN2CCN(Cc3ccccc3)CC2)CCc4c(N)cccc4
0.241758	O=C(Nc1cc(OC)c(N(C)C)cc1)c2cc(OC3CC3)ncc2
0.24127	S(=O)(=O)(Nc1cc(ccc1)C)c2cc(c(cc2)C)C(=O)NNC=3ON=C(N3)c4ccncc4
0.24127	S(=O)(=O)(Nc1cc(ccc1)C)c2cc(c(cc2)C)C(=O)NNC=3ON=C(N3)c4ccncc4
0.24127	S(=O)(=O)(Nc1cc(ccc1)C)c2cc(c(cc2)C)C(=O)NNC=3ON=C(N3)c4ccncc4
0.24127	S(=O)(=O)(Nc1cc(ccc1)C)c2cc(c(cc2)C)C(=O)NNC=3ON=C(N3)c4ccncc4
0.24127	S(=O)(=O)(Nc1cc(ccc1)C)c2cc(c(cc2)C)C(=O)NNC=3ON=C(N3)c4ccncc4
0.24127	S(=O)(=O)(Nc1cc(ccc1)C)c2cc(c(cc2)C)C(=O)NNC=3ON=C(N3)c4ccncc4
0.24127	S(=O)(=O)(Nc1cc(ccc1)C)c2cc(c(cc2)C)C(=O)NNC=3ON=C(N3)c4ccncc4
0.24127	S(=O)(=O)(Nc1cc(ccc1)C)c2cc(c(cc2)C)C(=O)NNC=3ON=C(N3)c4ccncc4
0.24127	S(=O)(=O)(Nc1cc(ccc1)C)c2cc(c(cc2)C)C(=O)NNC=3ON=C(N3)c4ccncc4
0.241135	[O-][N+](=O)c1c(N)ccc(c1)C(=O)NC=2NN=C(c3ccc(OC)cc3)C2
0.241135	[O-][N+](=O)c1c(N)ccc(c1)C(=O)NC=2NN=C(c3ccc(OC)cc3)C2
0.241135	[O-][N+](=O)c1c(N)ccc(c1)C(=O)NC=2NN=C(c3ccc(OC)cc3)C2
0.241135	[O-][N+](=O)c1c(N)ccc(c1)C(=O)NC=2NN=C(c3ccc(OC)cc3)C2
0.241135	[O-][N+](=O)c1c(N)ccc(c1)C(=O)NC=2NN=C(c3ccc(OC)cc3)C2
0.241135	[O-][N+](=O)c1c(N)ccc(c1)C(=O)NC=2NN=C(c3ccc(OC)cc3)C2
0.241135	Clc1c(cc(cc1)C(=O)Nc2cc(Oc3c(cccc3)C)ccc2)C(=O)OC
0.241135	Clc1c(cc(cc1)C(=O)Nc2cc(Oc3c(cccc3)C)ccc2)C(=O)OC
0.241107	ClCC(C(=O)NCc1cc(NC(=O)c2ccc(cc2)C)ccc1)(C)C
0.241107	ClCC(C(=O)NCc1cc(NC(=O)c2ccc(cc2)C)ccc1)(C)C
0.241007	O=C(NC1=NN(C=N1)Cc2cnccc2)c3cnc(N4CCC4)cc3
0.241007	O=C(NC1=NN(C=N1)Cc2cnccc2)c3cnc(N4CCC4)cc3
0.241007	O=C(NC1=NN(C=N1)Cc2cnccc2)c3cnc(N4CCC4)cc3
0.241007	O=C(NC1=NN(C=N1)Cc2cnccc2)c3cnc(N4CCC4)cc3
0.241007	O=C(NC1=NN(C=N1)Cc2cnccc2)c3cnc(N4CCC4)cc3
0.241007	O=C(NC1=NN(C=N1)Cc2cnccc2)c3cnc(N4CCC4)cc3
0.241007	O=C(NC1=NN(C=N1)Cc2cnccc2)c3cnc(N4CCC4)cc3
0.241007	O=C(NC1=NN(C=N1)Cc2cnccc2)c3cnc(N4CCC4)cc3
0.241007	O=C(NC1=NN(C=N1)Cc2cnccc2)c3cnc(N4CCC4)cc3
0.241007	O=C(NC1=NN(C=N1)Cc2cnccc2)c3cnc(N4CCC4)cc3
0.240964	O=C(Nc1cc(NC(=O)C(=O)NNc2cc(ncc2)C)ccc1)c3ccccc3
0.240964	O=C(Nc1cc(NC(=O)C(=O)NNc2cc(ncc2)C)ccc1)c3ccccc3
0.240964	O=C(Nc1cc(NC(=O)C(=O)NNc2cc(ncc2)C)ccc1)c3ccccc3
0.240964	O=C(Nc1cc(NC(=O)C(=O)NNc2cc(ncc2)C)ccc1)c3ccccc3
0.240964	O=C(Nc1cc(NC(=O)C(=O)NNc2cc(ncc2)C)ccc1)c3ccccc3
0.240964	O=C(Nc1cc(NC(=O)C(=O)NNc2cc(ncc2)C)ccc1)c3ccccc3
0.240964	O=C(Nc1cc(NC(=O)C(=O)NNc2cc(ncc2)C)ccc1)c3ccccc3
0.240964	O=C(Nc1cc(NC(=O)C(=O)NNc2cc(ncc2)C)ccc1)c3ccccc3
0.240964	O=C(Nc1cc(NC(=O)C(=O)NNc2cc(ncc2)C)ccc1)c3ccccc3
0.240964	O=C(Nc1cc(NC(=O)C(=O)NNc2cc(ncc2)C)ccc1)c3ccccc3
0.240678	S(c1ccc(cc1)CCNC(=O)C(=O)Nc2cc(NC(=O)C3=C(OC=C3)C)c(F)cc2)C
0.240678	S(c1ccc(cc1)CCNC(=O)C(=O)Nc2cc(NC(=O)C3=C(OC=C3)C)c(F)cc2)C
0.240678	S(c1ccc(cc1)CCNC(=O)C(=O)Nc2cc(NC(=O)C3=C(OC=C3)C)c(F)cc2)C
0.240678	S(c1ccc(cc1)CCNC(=O)C(=O)Nc2cc(NC(=O)C3=C(OC=C3)C)c(F)cc2)C
0.240678	S(c1ccc(cc1)CCNC(=O)C(=O)Nc2cc(NC(=O)C3=C(OC=C3)C)c(F)cc2)C
0.240678	S(c1ccc(cc1)CCNC(=O)C(=O)Nc2cc(NC(=O)C3=C(OC=C3)C)c(F)cc2)C
0.240678	S(c1ccc(cc1)CCNC(=O)C(=O)Nc2cc(NC(=O)C3=C(OC=C3)C)c(F)cc2)C
0.240678	S(c1ccc(cc1)CCNC(=O)C(=O)Nc2cc(NC(=O)C3=C(OC=C3)C)c(F)cc2)C
0.240678	S(c1ccc(cc1)CCNC(=O)C(=O)Nc2cc(NC(=O)C3=C(OC=C3)C)c(F)cc2)C
0.240678	S(c1ccc(cc1)CCNC(=O)C(=O)Nc2cc(NC(=O)C3=C(OC=C3)C)c(F)cc2)C
0.240664	O=C(Nc1cnccc1)c2c(nncc2)C
0.240664	O=C(Nc1cnccc1)c2c(nncc2)C
0.240664	O=C(Nc1cnccc1)c2c(nncc2)C
0.240664	O=C(Nc1cnccc1)c2c(nncc2)C
0.240664	O=C(Nc1cnccc1)c2c(nncc2)C
0.240664	O=C(Nc1cnccc1)c2c(nncc2)C
0.240664	O=C(Nc1cnccc1)c2c(nncc2)C
0.240664	O=C(Nc1cnccc1)c2c(nncc2)C
0.240664	O=C(Nc1cnccc1)c2c(nncc2)C
0.240664	O=C(Nc1cnccc1)c2c(nncc2)C
0.240602	Brc1cc(ccc1)COc2c(Cl)cc(cc2)C(=O)Nc3ccc(cc3)CCN
0.240458	O=C(Nc1c(OC)ccc(c2ncccc2)c1)C(=O)N
0.240458	O=C(Nc1c(OC)ccc(c2ncccc2)c1)C(=O)N
0.240458	O=C(Nc1c(OC)ccc(c2ncccc2)c1)C(=O)N
0.240458	O=C(Nc1c(OC)ccc(c2ncccc2)c1)C(=O)N
0.240458	O=C(Nc1c(OC)ccc(c2ncccc2)c1)C(=O)N
0.240458	O=C(Nc1c(OC)ccc(c2ncccc2)c1)C(=O)N
0.240458	O=C(Nc1c(OC)ccc(c2ncccc2)c1)C(=O)N
0.240458	O=C(Nc1c(OC)ccc(c2ncccc2)c1)C(=O)N
0.240458	O=C(Nc1c(OC)ccc(c2ncccc2)c1)C(=O)N
0.240458	O=C(Nc1c(OC)ccc(c2ncccc2)c1)C(=O)N
0.240143	Clc1ncc(cc1F)C(=O)Nc2c(c3cc(Cl)ccc3)cc(Cl)cc2
0.240143	Clc1ncc(cc1F)C(=O)Nc2c(c3cc(Cl)ccc3)cc(Cl)cc2
0.240143	Clc1ncc(cc1F)C(=O)Nc2c(c3cc(Cl)ccc3)cc(Cl)cc2
0.240143	Clc1ncc(cc1F)C(=O)Nc2c(c3cc(Cl)ccc3)cc(Cl)cc2
0.240143	Clc1ncc(cc1F)C(=O)Nc2c(c3cc(Cl)ccc3)cc(Cl)cc2
0.240143	Clc1ncc(cc1F)C(=O)Nc2c(c3cc(Cl)ccc3)cc(Cl)cc2
0.240143	Clc1ncc(cc1F)C(=O)Nc2c(c3cc(Cl)ccc3)cc(Cl)cc2
0.240143	Clc1ncc(cc1F)C(=O)Nc2c(c3cc(Cl)ccc3)cc(Cl)cc2
0.239837	S(=O)(=O)(Nc1c(ccc(NC(=O)C=C)c1)C)CCC
0.239837	S(=O)(=O)(Nc1c(ccc(NC(=O)C=C)c1)C)CCC
0.239837	S(=O)(=O)(Nc1c(ccc(NC(=O)C=C)c1)C)CCC
0.239837	S(=O)(=O)(Nc1c(ccc(NC(=O)C=C)c1)C)CCC
0.239837	S(=O)(=O)(Nc1c(ccc(NC(=O)C=C)c1)C)CCC
0.239837	S(=O)(=O)(Nc1c(ccc(NC(=O)C=C)c1)C)CCC
0.2397	O=C(Nc1ccc(cc1)C=2N=CNC2)C=3OC(=CC3C)CN
0.2397	O=C(Nc1ccc(cc1)C=2N=CNC2)C=3OC(=CC3C)CN
0.2397	O=C(Nc1ccc(cc1)C=2N=CNC2)C=3OC(=CC3C)CN
0.2397	O=C(Nc1ccc(cc1)C=2N=CNC2)C=3OC(=CC3C)CN
0.2397	O=C(Nc1ccc(cc1)C=2N=CNC2)C=3OC(=CC3C)CN
0.2397	O=C(Nc1ccc(cc1)C=2N=CNC2)C=3OC(=CC3C)CN
0.2397	O=C(Nc1ccc(cc1)C=2N=CNC2)C=3OC(=CC3C)CN
0.2397	O=C(Nc1ccc(cc1)C=2N=CNC2)C=3OC(=CC3C)CN
0.2397	O=C(Nc1ccc(cc1)C=2N=CNC2)C=3OC(=CC3C)CN
0.2397	O=C(Nc1ccc(cc1)C=2N=CNC2)C=3OC(=CC3C)CN
0.2397	Fc1nc(ccc1N)C(=O)Nc2ccc(cc2)C(=O)NCCN3CCOCC3
0.2397	Fc1nc(ccc1N)C(=O)Nc2ccc(cc2)C(=O)NCCN3CCOCC3
0.2397	Fc1nc(ccc1N)C(=O)Nc2ccc(cc2)C(=O)NCCN3CCOCC3
0.239496	O=C(O)c1cc(ccc1)CNc2nc(ccn2)C
0.239496	O=C(O)c1cc(ccc1)CNc2nc(ccn2)C
0.239496	O=C(O)c1cc(ccc1)CNc2nc(ccn2)C
0.239496	O=C(O)c1cc(ccc1)CNc2nc(ccn2)C
0.239496	O=C(O)c1cc(ccc1)CNc2nc(ccn2)C
0.239496	O=C(O)c1cc(ccc1)CNc2nc(ccn2)C
0.239496	O=C(O)c1cc(ccc1)CNc2nc(ccn2)C
0.239496	O=C(O)c1cc(ccc1)CNc2nc(ccn2)C
0.239496	O=C(O)c1cc(ccc1)CNc2nc(ccn2)C
0.239496	O=C(O)c1cc(ccc1)CNc2nc(ccn2)C
0.239344	S(=O)(=O)(Nc1ccc(cc1)CCCC)c2cc(c(cc2)C)C(=O)Nc3ccc(cc3)C=4OC(=NN4)C
0.239344	S(=O)(=O)(Nc1ccc(cc1)CCCC)c2cc(c(cc2)C)C(=O)Nc3ccc(cc3)C=4OC(=NN4)C
0.239344	S(=O)(=O)(Nc1ccc(cc1)CCCC)c2cc(c(cc2)C)C(=O)Nc3ccc(cc3)C=4OC(=NN4)C
0.239344	S(=O)(=O)(Nc1ccc(cc1)CCCC)c2cc(c(cc2)C)C(=O)Nc3ccc(cc3)C=4OC(=NN4)C
0.239344	S(=O)(=O)(Nc1ccc(cc1)CCCC)c2cc(c(cc2)C)C(=O)Nc3ccc(cc3)C=4OC(=NN4)C
0.238971	FC(F)(F)CNc1c(cccc1)C(=O)NCc2cc(ccc2)C(=O)Nc3ccncc3
0.238971	FC(F)(F)CNc1c(cccc1)C(=O)NCc2cc(ccc2)C(=O)Nc3ccncc3
0.238971	FC(F)(F)CNc1c(cccc1)C(=O)NCc2cc(ccc2)C(=O)Nc3ccncc3
0.238971	FC(F)(F)CNc1c(cccc1)C(=O)NCc2cc(ccc2)C(=O)Nc3ccncc3
0.238971	FC(F)(F)CNc1c(cccc1)C(=O)NCc2cc(ccc2)C(=O)Nc3ccncc3
0.238971	FC(F)(F)CNc1c(cccc1)C(=O)NCc2cc(ccc2)C(=O)Nc3ccncc3
0.238971	FC(F)(F)CNc1c(cccc1)C(=O)NCc2cc(ccc2)C(=O)Nc3ccncc3
0.238971	FC(F)(F)CNc1c(cccc1)C(=O)NCc2cc(ccc2)C(=O)Nc3ccncc3
0.238971	FC(F)(F)CNc1c(cccc1)C(=O)NCc2cc(ccc2)C(=O)Nc3ccncc3
0.238971	FC(F)(F)CNc1c(cccc1)C(=O)NCc2cc(ccc2)C(=O)Nc3ccncc3
0.238866	O=C(Nc1cc(ccc1)C(CC)C)c2ccc(cc2)CC3CCC3
0.238866	O=C(Nc1cc(ccc1)C(CC)C)c2ccc(cc2)CC3CCC3
0.238866	O=C(Nc1cc(ccc1)C(CC)C)c2ccc(cc2)CC3CCC3
0.238866	O=C(Nc1cc(ccc1)C(CC)C)c2ccc(cc2)CC3CCC3
0.238866	O=C(Nc1cc(ccc1)C(CC)C)c2ccc(cc2)CC3CCC3
0.238866	O=C(Nc1cc(ccc1)C(CC)C)c2ccc(cc2)CC3CCC3
0.238866	O=C(Nc1cc(ccc1)C(CC)C)c2ccc(cc2)CC3CCC3
0.238866	O=C(Nc1cc(ccc1)C(CC)C)c2ccc(cc2)CC3CCC3
0.238866	O=C(Nc1cc(ccc1)C(CC)C)c2ccc(cc2)CC3CCC3
0.238866	O=C(Nc1cc(ccc1)C(CC)C)c2ccc(cc2)CC3CCC3
0.238806	Brc1c(ccc(c1)CNc2nccc(c2)C=3C=NN(C3)C)C
0.238806	Brc1c(ccc(c1)CNc2nccc(c2)C=3C=NN(C3)C)C
0.238806	Brc1c(ccc(c1)CNc2nccc(c2)C=3C=NN(C3)C)C
0.238806	Brc1c(ccc(c1)CNc2nccc(c2)C=3C=NN(C3)C)C
0.238806	Brc1c(ccc(c1)CNc2nccc(c2)C=3C=NN(C3)C)C
0.238806	Brc1c(ccc(c1)CNc2nccc(c2)C=3C=NN(C3)C)C
0.238806	Brc1c(ccc(c1)CNc2nccc(c2)C=3C=NN(C3)C)C
0.238806	Brc1c(ccc(c1)CNc2nccc(c2)C=3C=NN(C3)C)C
0.238683	Clc1ncc(cc1F)C(=O)Nc2cnccc2
0.238683	Clc1ncc(cc1F)C(=O)Nc2cnccc2
0.238683	Clc1ncc(cc1F)C(=O)Nc2cnccc2
0.238683	Clc1ncc(cc1F)C(=O)Nc2cnccc2
0.238683	Clc1ncc(cc1F)C(=O)Nc2cnccc2
0.238683	Clc1ncc(cc1F)C(=O)Nc2cnccc2
0.238683	Clc1ncc(cc1F)C(=O)Nc2cnccc2
0.238683	Clc1ncc(cc1F)C(=O)Nc2cnccc2
0.238683	Clc1ncc(cc1F)C(=O)Nc2cnccc2
0.238462	Clc1c(ccc(NC(=O)c2cc(NC(=O)C(C)(C)C)ccc2)c1)C(=O)C
0.238434	Clc1ccc(S(=O)CC(=O)Nc2cc(ccc2)CN3CCN(c4ncccc4)CC3)cc1
0.238411	Ic1cc([N+]([O-])=O)c(cc1)C(=O)Nc2cnc(NCc3ccc(Cl)cc3)c(c2)C
0.238411	Ic1cc([N+]([O-])=O)c(cc1)C(=O)Nc2cnc(NCc3ccc(Cl)cc3)c(c2)C
0.238411	Ic1cc([N+]([O-])=O)c(cc1)C(=O)Nc2cnc(NCc3ccc(Cl)cc3)c(c2)C
0.238411	Ic1cc([N+]([O-])=O)c(cc1)C(=O)Nc2cnc(NCc3ccc(Cl)cc3)c(c2)C
0.238411	Ic1cc([N+]([O-])=O)c(cc1)C(=O)Nc2cnc(NCc3ccc(Cl)cc3)c(c2)C
0.238411	Ic1cc([N+]([O-])=O)c(cc1)C(=O)Nc2cnc(NCc3ccc(Cl)cc3)c(c2)C
0.238411	Ic1cc([N+]([O-])=O)c(cc1)C(=O)Nc2cnc(NCc3ccc(Cl)cc3)c(c2)C
0.238411	Ic1cc([N+]([O-])=O)c(cc1)C(=O)Nc2cnc(NCc3ccc(Cl)cc3)c(c2)C
0.238411	Ic1cc([N+]([O-])=O)c(cc1)C(=O)Nc2cnc(NCc3ccc(Cl)cc3)c(c2)C
0.238411	Ic1cc([N+]([O-])=O)c(cc1)C(=O)Nc2cnc(NCc3ccc(Cl)cc3)c(c2)C
0.238281	O=C(Nc1cc(ccc1)C(=O)Nc2cc(OC)c(N(C)C)cc2)N
0.238281	O=C(Nc1cc(ccc1)C(=O)Nc2cc(OC)c(N(C)C)cc2)N
0.238281	O=C(Nc1cc(ccc1)C(=O)Nc2cc(OC)c(N(C)C)cc2)N
0.238281	O=C(Nc1cc(ccc1)C(=O)Nc2cc(OC)c(N(C)C)cc2)N
0.238281	O=C(Nc1cc(ccc1)C(=O)Nc2cc(OC)c(N(C)C)cc2)N
0.238281	O=C(Nc1cc(ccc1)C(=O)Nc2cc(OC)c(N(C)C)cc2)N
0.238281	O=C(Nc1cc(ccc1)C(=O)Nc2cc(OC)c(N(C)C)cc2)N
0.238281	O=C(Nc1cc(ccc1)C(=O)Nc2cc(OC)c(N(C)C)cc2)N
0.238281	O=C(Nc1cc(ccc1)C(=O)Nc2cc(OC)c(N(C)C)cc2)N
0.238281	O=C(Nc1cc(ccc1)C(=O)Nc2cc(OC)c(N(C)C)cc2)N
0.238281	Clc1c(ccc(NC(=O)c2ccc(NC(=O)C=3SC=CC3)cc2)c1)C(=O)C
0.238267	O=C(NC1C(N)CCC1)c2cc(ccc2)CNc3nc(ccn3)C
0.238267	O=C(NC1C(N)CCC1)c2cc(ccc2)CNc3nc(ccn3)C
0.238267	O=C(NC1C(N)CCC1)c2cc(ccc2)CNc3nc(ccn3)C
0.238267	O=C(NC1C(N)CCC1)c2cc(ccc2)CNc3nc(ccn3)C
0.238267	S(=O)(=O)(c1ccccc1)Cc2cc(NC(=O)c3c(F)cc(cc3)C)ccc2
0.238267	S(=O)(=O)(c1ccccc1)Cc2cc(NC(=O)c3c(F)cc(cc3)C)ccc2
0.238267	S(=O)(=O)(c1ccccc1)Cc2cc(NC(=O)c3c(F)cc(cc3)C)ccc2
0.238267	S(=O)(=O)(c1ccccc1)Cc2cc(NC(=O)c3c(F)cc(cc3)C)ccc2
0.238267	S(=O)(=O)(c1ccccc1)Cc2cc(NC(=O)c3c(F)cc(cc3)C)ccc2
0.238267	S(=O)(=O)(c1ccccc1)Cc2cc(NC(=O)c3c(F)cc(cc3)C)ccc2
0.238267	S(=O)(=O)(c1ccccc1)Cc2cc(NC(=O)c3c(F)cc(cc3)C)ccc2
0.238267	S(=O)(=O)(c1ccccc1)Cc2cc(NC(=O)c3c(F)cc(cc3)C)ccc2
0.238267	Fc1c(c2cnccc2)ccc(c1)CNC(=O)CCC(=O)c3cc(F)ccc3
0.238267	Fc1c(c2cnccc2)ccc(c1)CNC(=O)CCC(=O)c3cc(F)ccc3
0.238267	Fc1c(c2cnccc2)ccc(c1)CNC(=O)CCC(=O)c3cc(F)ccc3
0.238267	Fc1c(c2cnccc2)ccc(c1)CNC(=O)CCC(=O)c3cc(F)ccc3
0.238267	Fc1c(c2cnccc2)ccc(c1)CNC(=O)CCC(=O)c3cc(F)ccc3
0.238267	Fc1c(c2cnccc2)ccc(c1)CNC(=O)CCC(=O)c3cc(F)ccc3
0.238267	Fc1c(c2cnccc2)ccc(c1)CNC(=O)CCC(=O)c3cc(F)ccc3
0.238267	Fc1c(c2cnccc2)ccc(c1)CNC(=O)CCC(=O)c3cc(F)ccc3
0.238267	Fc1c(c2cnccc2)ccc(c1)CNC(=O)CCC(=O)c3cc(F)ccc3
0.238267	Fc1c(c2cnccc2)ccc(c1)CNC(=O)CCC(=O)c3cc(F)ccc3
0.238095	n1c(nccc1N2CCC3(CNCC3)CC2)c4cnccc4
0.238095	n1c(nccc1N2CCC3(CNCC3)CC2)c4cnccc4
0.238095	n1c(nccc1N2CCC3(CNCC3)CC2)c4cnccc4
0.238095	n1c(nccc1N2CCC3(CNCC3)CC2)c4cnccc4
0.237942	Fc1cc(ccc1)C(=O)Nc2c(OC)ccc(NC(=O)CN3N=C(C=CC3=O)C)c2
0.237942	Fc1cc(ccc1)C(=O)Nc2c(OC)ccc(NC(=O)CN3N=C(C=CC3=O)C)c2
0.237942	Fc1cc(ccc1)C(=O)Nc2c(OC)ccc(NC(=O)CN3N=C(C=CC3=O)C)c2
0.237942	Fc1cc(ccc1)C(=O)Nc2c(OC)ccc(NC(=O)CN3N=C(C=CC3=O)C)c2
0.237942	Fc1cc(ccc1)C(=O)Nc2c(OC)ccc(NC(=O)CN3N=C(C=CC3=O)C)c2
0.237942	Fc1cc(ccc1)C(=O)Nc2c(OC)ccc(NC(=O)CN3N=C(C=CC3=O)C)c2
0.237942	Fc1cc(ccc1)C(=O)Nc2c(OC)ccc(NC(=O)CN3N=C(C=CC3=O)C)c2
0.237942	Fc1cc(ccc1)C(=O)Nc2c(OC)ccc(NC(=O)CN3N=C(C=CC3=O)C)c2
0.237942	Fc1cc(ccc1)C(=O)Nc2c(OC)ccc(NC(=O)CN3N=C(C=CC3=O)C)c2
0.237942	Fc1cc(ccc1)C(=O)Nc2c(OC)ccc(NC(=O)CN3N=C(C=CC3=O)C)c2
0.237931	O=C(NCCCCCCCN1CCCC1)c2cc(c(NC(c3c(ccc(c3)C)C)C)cc2)C
0.237931	O=C(NCCCCCCCN1CCCC1)c2cc(c(NC(c3c(ccc(c3)C)C)C)cc2)C
0.237931	S(=O)(=O)(Nc1c(OC)ccc([N+]([O-])=O)c1)c2ccc(cc2)C(=O)Nc3ccc(cc3)CCC
0.237931	S(=O)(=O)(Nc1c(OC)ccc([N+]([O-])=O)c1)c2ccc(cc2)C(=O)Nc3ccc(cc3)CCC
0.237918	Clc1c(ccc(Cl)c1)C(=O)Nc2cc(ccc2)CN(Cc3ccc(cc3)C4CC4)C
0.237785	Clc1ccc(c2nc(cc(n2)C)C(=O)OCC(=O)Nc3c(OCC)cc(NC(=O)c4ccccc4)c(OCC)c3)cc1
0.237785	Clc1ccc(c2nc(cc(n2)C)C(=O)OCC(=O)Nc3c(OCC)cc(NC(=O)c4ccccc4)c(OCC)c3)cc1
0.237785	Clc1ccc(c2nc(cc(n2)C)C(=O)OCC(=O)Nc3c(OCC)cc(NC(=O)c4ccccc4)c(OCC)c3)cc1
0.237785	Clc1ccc(c2nc(cc(n2)C)C(=O)OCC(=O)Nc3c(OCC)cc(NC(=O)c4ccccc4)c(OCC)c3)cc1
0.237785	Clc1ccc(c2nc(cc(n2)C)C(=O)OCC(=O)Nc3c(OCC)cc(NC(=O)c4ccccc4)c(OCC)c3)cc1
0.237785	Clc1ccc(c2nc(cc(n2)C)C(=O)OCC(=O)Nc3c(OCC)cc(NC(=O)c4ccccc4)c(OCC)c3)cc1
0.237785	Clc1ccc(c2nc(cc(n2)C)C(=O)OCC(=O)Nc3c(OCC)cc(NC(=O)c4ccccc4)c(OCC)c3)cc1
0.237785	Clc1ccc(c2nc(cc(n2)C)C(=O)OCC(=O)Nc3c(OCC)cc(NC(=O)c4ccccc4)c(OCC)c3)cc1
0.237785	Clc1ccc(c2nc(cc(n2)C)C(=O)OCC(=O)Nc3c(OCC)cc(NC(=O)c4ccccc4)c(OCC)c3)cc1
0.237785	Clc1ccc(c2nc(cc(n2)C)C(=O)OCC(=O)Nc3c(OCC)cc(NC(=O)c4ccccc4)c(OCC)c3)cc1
0.237785	Clc1c(N2N=NN=C2)cc(OC)c(c1)C(=O)Nc3ccc(cc3)CN4CCN(Cc5ccccc5)CC4
0.237785	Clc1c(N2N=NN=C2)cc(OC)c(c1)C(=O)Nc3ccc(cc3)CN4CCN(Cc5ccccc5)CC4
0.237785	Clc1c(N2N=NN=C2)cc(OC)c(c1)C(=O)Nc3ccc(cc3)CN4CCN(Cc5ccccc5)CC4
0.237785	Clc1c(N2N=NN=C2)cc(OC)c(c1)C(=O)Nc3ccc(cc3)CN4CCN(Cc5ccccc5)CC4
0.237785	Clc1c(N2N=NN=C2)cc(OC)c(c1)C(=O)Nc3ccc(cc3)CN4CCN(Cc5ccccc5)CC4
0.237785	Clc1c(N2N=NN=C2)cc(OC)c(c1)C(=O)Nc3ccc(cc3)CN4CCN(Cc5ccccc5)CC4
0.237785	Clc1c(N2N=NN=C2)cc(OC)c(c1)C(=O)Nc3ccc(cc3)CN4CCN(Cc5ccccc5)CC4
0.237785	Clc1c(N2N=NN=C2)cc(OC)c(c1)C(=O)Nc3ccc(cc3)CN4CCN(Cc5ccccc5)CC4
0.237624	O=C(OC(C)(C)C)N1CCN(c2nccc(c2)C(=O)NC=3NN=C(c4ccc(OC)cc4)C3)CC1
0.237589	S(=O)(=O)(NCc1cc(ccc1)C(=O)Nc2cnccc2)c3c(F)cccc3
0.237354	Brc1c(ccc(c1)CSC=2SC=C(N2)c3ccccc3)C
0.237354	Brc1c(ccc(c1)CSC=2SC=C(N2)c3ccccc3)C
0.237354	Brc1c(ccc(c1)CSC=2SC=C(N2)c3ccccc3)C
0.237237	BrC=1SC(C=2N=C(SC2)NC(=O)c3c(ccc(S(=O)(=O)Nc4ccc(cc4)CCCC)c3)C)=CC1
0.237237	BrC=1SC(C=2N=C(SC2)NC(=O)c3c(ccc(S(=O)(=O)Nc4ccc(cc4)CCCC)c3)C)=CC1
0.237237	BrC=1SC(C=2N=C(SC2)NC(=O)c3c(ccc(S(=O)(=O)Nc4ccc(cc4)CCCC)c3)C)=CC1
0.237237	BrC=1SC(C=2N=C(SC2)NC(=O)c3c(ccc(S(=O)(=O)Nc4ccc(cc4)CCCC)c3)C)=CC1
0.237237	BrC=1SC(C=2N=C(SC2)NC(=O)c3c(ccc(S(=O)(=O)Nc4ccc(cc4)CCCC)c3)C)=CC1
0.237237	BrC=1SC(C=2N=C(SC2)NC(=O)c3c(ccc(S(=O)(=O)Nc4ccc(cc4)CCCC)c3)C)=CC1
0.237237	BrC=1SC(C=2N=C(SC2)NC(=O)c3c(ccc(S(=O)(=O)Nc4ccc(cc4)CCCC)c3)C)=CC1
0.237237	BrC=1SC(C=2N=C(SC2)NC(=O)c3c(ccc(S(=O)(=O)Nc4ccc(cc4)CCCC)c3)C)=CC1
0.237237	BrC=1SC(C=2N=C(SC2)NC(=O)c3c(ccc(S(=O)(=O)Nc4ccc(cc4)CCCC)c3)C)=CC1
0.237237	BrC=1SC(C=2N=C(SC2)NC(=O)c3c(ccc(S(=O)(=O)Nc4ccc(cc4)CCCC)c3)C)=CC1
0.237069	O=C(Nc1cc(NC(=O)CC(CN)C)ccc1)c2ccncc2
0.236934	Clc1cc(c(OCCOC)cc1)C(=O)Nc2cc(NC(=O)c3cc(F)ccc3)c(OC)cc2
0.236934	Clc1cc(c(OCCOC)cc1)C(=O)Nc2cc(NC(=O)c3cc(F)ccc3)c(OC)cc2
0.236934	Clc1cc(c(OCCOC)cc1)C(=O)Nc2cc(NC(=O)c3cc(F)ccc3)c(OC)cc2
0.236934	Clc1cc(c(OCCOC)cc1)C(=O)Nc2cc(NC(=O)c3cc(F)ccc3)c(OC)cc2
0.236934	Clc1cc(c(OCCOC)cc1)C(=O)Nc2cc(NC(=O)c3cc(F)ccc3)c(OC)cc2
0.236934	Clc1cc(c(OCCOC)cc1)C(=O)Nc2cc(NC(=O)c3cc(F)ccc3)c(OC)cc2
0.236934	Clc1cc(c(OCCOC)cc1)C(=O)Nc2cc(NC(=O)c3cc(F)ccc3)c(OC)cc2
0.236934	Clc1cc(c(OCCOC)cc1)C(=O)Nc2cc(NC(=O)c3cc(F)ccc3)c(OC)cc2
0.236934	Clc1cc(c(OCCOC)cc1)C(=O)Nc2cc(NC(=O)c3cc(F)ccc3)c(OC)cc2
0.236934	Clc1cc(c(OCCOC)cc1)C(=O)Nc2cc(NC(=O)c3cc(F)ccc3)c(OC)cc2
0.236749	S(=O)(=O)(Nc1c(cccc1)C)c2ccc(cc2)C(=O)Nc3ccc(OCC4COCC4)cc3
0.236749	S(=O)(=O)(Nc1c(cccc1)C)c2ccc(cc2)C(=O)Nc3ccc(OCC4COCC4)cc3
0.236515	S(c1cc(NC(=O)c2ccc(NN3C=NC=C3)cc2)ccc1)C
0.236515	S(c1cc(NC(=O)c2ccc(NN3C=NC=C3)cc2)ccc1)C
0.236467	Clc1c(cc(S(=O)(=O)N2CCN(c3ccccc3)CC2)cc1)C(=O)Nc4c(F)cc(cc4)CN5CC(=O)N(CC5)C
0.236467	Clc1c(cc(S(=O)(=O)N2CCN(c3ccccc3)CC2)cc1)C(=O)Nc4c(F)cc(cc4)CN5CC(=O)N(CC5)C
0.236467	Clc1c(cc(S(=O)(=O)N2CCN(c3ccccc3)CC2)cc1)C(=O)Nc4c(F)cc(cc4)CN5CC(=O)N(CC5)C
0.236467	Clc1c(cc(S(=O)(=O)N2CCN(c3ccccc3)CC2)cc1)C(=O)Nc4c(F)cc(cc4)CN5CC(=O)N(CC5)C
0.236467	Clc1c(cc(S(=O)(=O)N2CCN(c3ccccc3)CC2)cc1)C(=O)Nc4c(F)cc(cc4)CN5CC(=O)N(CC5)C
0.236467	Clc1c(cc(S(=O)(=O)N2CCN(c3ccccc3)CC2)cc1)C(=O)Nc4c(F)cc(cc4)CN5CC(=O)N(CC5)C
0.236467	Clc1c(cc(S(=O)(=O)N2CCN(c3ccccc3)CC2)cc1)C(=O)Nc4c(F)cc(cc4)CN5CC(=O)N(CC5)C
0.236467	Clc1c(cc(S(=O)(=O)N2CCN(c3ccccc3)CC2)cc1)C(=O)Nc4c(F)cc(cc4)CN5CC(=O)N(CC5)C
0.236467	Clc1c(cc(S(=O)(=O)N2CCN(c3ccccc3)CC2)cc1)C(=O)Nc4c(F)cc(cc4)CN5CC(=O)N(CC5)C
0.236467	Clc1c(cc(S(=O)(=O)N2CCN(c3ccccc3)CC2)cc1)C(=O)Nc4c(F)cc(cc4)CN5CC(=O)N(CC5)C
0.236434	FC(F)(C(F)F)CC(=O)NCc1cc(NC(=O)c2ccc(cc2)C)ccc1
0.236434	FC(F)(C(F)F)CC(=O)NCc1cc(NC(=O)c2ccc(cc2)C)ccc1
0.236434	FC(F)(C(F)F)CC(=O)NCc1cc(NC(=O)c2ccc(cc2)C)ccc1
0.236434	FC(F)(C(F)F)CC(=O)NCc1cc(NC(=O)c2ccc(cc2)C)ccc1
0.236434	FC(F)(C(F)F)CC(=O)NCc1cc(NC(=O)c2ccc(cc2)C)ccc1
0.236434	FC(F)(C(F)F)CC(=O)NCc1cc(NC(=O)c2ccc(cc2)C)ccc1
0.236434	FC(F)(C(F)F)CC(=O)NCc1cc(NC(=O)c2ccc(cc2)C)ccc1
0.236434	FC(F)(C(F)F)CC(=O)NCc1cc(NC(=O)c2ccc(cc2)C)ccc1
0.236434	FC(F)(C(F)F)CC(=O)NCc1cc(NC(=O)c2ccc(cc2)C)ccc1
0.236434	FC(F)(C(F)F)CC(=O)NCc1cc(NC(=O)c2ccc(cc2)C)ccc1
0.236364	S(c1cc(NC(=O)c2c(N)c(ncc2)c3ccccc3)ccc1)C
0.23622	O=C(OC1CC(OC(C)C)C1)c2cc(NC(=O)C)c(cc2)C
0.23622	O=C(OC1CC(OC(C)C)C1)c2cc(NC(=O)C)c(cc2)C
0.23622	O=C(OC1CC(OC(C)C)C1)c2cc(NC(=O)C)c(cc2)C
0.23622	O=C(OC1CC(OC(C)C)C1)c2cc(NC(=O)C)c(cc2)C
0.236162	Brc1c(F)c(NC(=O)c2cc(c(cc2)C)C(F)(F)F)cc(c1)C
0.236162	Brc1c(F)c(NC(=O)c2cc(c(cc2)C)C(F)(F)F)cc(c1)C
0.236162	S(c1cc(NC(=O)c2ccc(N3N=CC=C3c4ccc(F)cc4)cc2)ccc1)C
0.236162	S(c1cc(NC(=O)c2ccc(N3N=CC=C3c4ccc(F)cc4)cc2)ccc1)C
0.236	Fc1cc(ccc1)C(=O)Nc2c(OC)ccc(N)c2
0.236	Fc1cc(ccc1)C(=O)Nc2c(OC)ccc(N)c2
0.236	Fc1cc(ccc1)C(=O)Nc2c(OC)ccc(N)c2
0.236	Fc1cc(ccc1)C(=O)Nc2c(OC)ccc(N)c2
0.236	Fc1cc(ccc1)C(=O)Nc2c(OC)ccc(N)c2
0.236	Fc1cc(ccc1)C(=O)Nc2c(OC)ccc(N)c2
0.236	Fc1cc(ccc1)C(=O)Nc2c(OC)ccc(N)c2
0.236	Fc1cc(ccc1)C(=O)Nc2c(OC)ccc(N)c2
0.236	Fc1cc(ccc1)C(=O)Nc2c(OC)ccc(N)c2
0.236	Fc1cc(ccc1)C(=O)Nc2c(OC)ccc(N)c2
0.235772	O=C(Nc1cc(ccc1)C(=O)NCc2ccc(N3CCCC3)cc2)N
0.235772	O=C(Nc1cc(ccc1)C(=O)NCc2ccc(N3CCCC3)cc2)N
0.235772	O=C(Nc1cc(ccc1)C(=O)NCc2ccc(N3CCCC3)cc2)N
0.235714	Clc1c(ccc(NC(=O)c2ccc(SCC=3N=C(SC3)C)cc2)c1)C(=O)C
0.235714	Clc1c(ccc(NC(=O)c2ccc(SCC=3N=C(SC3)C)cc2)c1)C(=O)C
0.235714	Clc1c(ccc(NC(=O)c2ccc(SCC=3N=C(SC3)C)cc2)c1)C(=O)C
0.235714	Clc1c(ccc(NC(=O)c2ccc(SCC=3N=C(SC3)C)cc2)c1)C(=O)C
0.235714	Clc1c(ccc(NC(=O)c2ccc(SCC=3N=C(SC3)C)cc2)c1)C(=O)C
0.235714	Clc1c(ccc(NC(=O)c2ccc(SCC=3N=C(SC3)C)cc2)c1)C(=O)C
0.235714	Clc1c(ccc(NC(=O)c2ccc(SCC=3N=C(SC3)C)cc2)c1)C(=O)C
0.235669	O=C(OC)c1c2c(c(ccc2)C(=O)Nc3cc(OCc4cnccc4)c(OC)cc3)ccc1
0.235669	O=C(OC)c1c2c(c(ccc2)C(=O)Nc3cc(OCc4cnccc4)c(OC)cc3)ccc1
0.235669	O=C(OC)c1c2c(c(ccc2)C(=O)Nc3cc(OCc4cnccc4)c(OC)cc3)ccc1
0.235669	Clc1c(F)ccc(S(=O)(=O)Nc2ccc(cc2)C(=O)Nc3cc(ccc3)C4=NN=C(N4C)C)c1
[truncated: 8,001 more rows]
