# Supplementary material for: Galileo: Three-dimensional searching in large combinatorial fragment spaces on the example of pharmacophores
Source: J Comput Aided Mol Des. 2022 Nov 24;37(1):1–16. doi: 10.1007/s10822-022-00485-y (PMC10032335; doi:10.1007/s10822-022-00485-y)
Supplement: Supplementary file 4 — Supplementary file 3a [file 10822_2022_485_MOESM3_ESMa.zip › Imatinib_Galileo/10/out_8.csv]

Score	SMILES
0.621622	Clc1c(F)ccc(S(=O)(=O)Nc2ccc(cc2)C(=O)Nc3cc(Nc4nc(c5cnccc5)ccn4)c(cc3)C)c1
0.606195	O=C(OC)c1nc(ncc1)Nc2cc(Nc3nc(c4cnccc4)ccn3)c(cc2)C
0.606195	O=C(OC)c1nc(ncc1)Nc2cc(Nc3nc(c4cnccc4)ccn3)c(cc2)C
0.606195	O=C(OC)c1nc(ncc1)Nc2cc(Nc3nc(c4cnccc4)ccn3)c(cc2)C
0.6	n1c(nccc1c2cnccc2)Nc3c(ccc(N)c3)C
0.6	n1c(nccc1c2cnccc2)Nc3c(ccc(N)c3)C
0.6	n1c(nccc1c2cnccc2)Nc3c(ccc(N)c3)C
0.6	n1c(nccc1c2cnccc2)Nc3c(ccc(N)c3)C
0.6	n1c(nccc1c2cnccc2)Nc3c(ccc(N)c3)C
0.6	n1c(nccc1c2cnccc2)Nc3c(ccc(N)c3)C
0.6	n1c(nccc1c2cnccc2)Nc3c(ccc(N)c3)C
0.6	n1c(nccc1c2cnccc2)Nc3c(ccc(N)c3)C
0.6	n1c(nccc1c2cnccc2)Nc3c(ccc(N)c3)C
0.6	n1c(nccc1c2cnccc2)Nc3c(ccc(N)c3)C
0.596154	FC(F)(F)c1c(OC)ncc(c1)C(=O)Nc2cc(Nc3nc(c4cnccc4)ccn3)c(cc2)C
0.596154	FC(F)(F)c1c(OC)ncc(c1)C(=O)Nc2cc(Nc3nc(c4cnccc4)ccn3)c(cc2)C
0.596154	FC(F)(F)c1c(OC)ncc(c1)C(=O)Nc2cc(Nc3nc(c4cnccc4)ccn3)c(cc2)C
0.526882	S(=O)(=O)(N(C)C)c1c(nccc1)C(=O)Nc2cc(Nc3nc(c4cnccc4)ccn3)c(cc2)C
0.526882	S(=O)(=O)(N(C)C)c1c(nccc1)C(=O)Nc2cc(Nc3nc(c4cnccc4)ccn3)c(cc2)C
0.526882	S(=O)(=O)(N(C)C)c1c(nccc1)C(=O)Nc2cc(Nc3nc(c4cnccc4)ccn3)c(cc2)C
0.526882	S(=O)(=O)(N(C)C)c1c(nccc1)C(=O)Nc2cc(Nc3nc(c4cnccc4)ccn3)c(cc2)C
0.526882	S(=O)(=O)(N(C)C)c1c(nccc1)C(=O)Nc2cc(Nc3nc(c4cnccc4)ccn3)c(cc2)C
0.526882	S(=O)(=O)(N(C)C)c1c(nccc1)C(=O)Nc2cc(Nc3nc(c4cnccc4)ccn3)c(cc2)C
0.526882	S(=O)(=O)(N(C)C)c1c(nccc1)C(=O)Nc2cc(Nc3nc(c4cnccc4)ccn3)c(cc2)C
0.526882	S(=O)(=O)(N(C)C)c1c(nccc1)C(=O)Nc2cc(Nc3nc(c4cnccc4)ccn3)c(cc2)C
0.526882	S(=O)(=O)(N(C)C)c1c(nccc1)C(=O)Nc2cc(Nc3nc(c4cnccc4)ccn3)c(cc2)C
0.526882	S(=O)(=O)(N(C)C)c1c(nccc1)C(=O)Nc2cc(Nc3nc(c4cnccc4)ccn3)c(cc2)C
0.4	O=C(Nc1c(OC)cc(cc1)C(=O)NC)c2nc(ncc2)c3cnccc3
0.4	O=C(Nc1c(OC)cc(cc1)C(=O)NC)c2nc(ncc2)c3cnccc3
0.4	O=C(Nc1c(OC)cc(cc1)C(=O)NC)c2nc(ncc2)c3cnccc3
0.4	O=C(Nc1c(OC)cc(cc1)C(=O)NC)c2nc(ncc2)c3cnccc3
0.4	O=C(Nc1c(OC)cc(cc1)C(=O)NC)c2nc(ncc2)c3cnccc3
0.4	O=C(Nc1c(OC)cc(cc1)C(=O)NC)c2nc(ncc2)c3cnccc3
0.4	O=C(Nc1c(OC)cc(cc1)C(=O)NC)c2nc(ncc2)c3cnccc3
0.4	O=C(Nc1c(OC)cc(cc1)C(=O)NC)c2nc(ncc2)c3cnccc3
0.4	O=C(Nc1c(OC)cc(cc1)C(=O)NC)c2nc(ncc2)c3cnccc3
0.4	O=C(Nc1c(OC)cc(cc1)C(=O)NC)c2nc(ncc2)c3cnccc3
0.385827	O=C(Nc1c(cc(N2CCN(CC2)C)cc1)C)C3=CNC(c4ccccc4)=C3
0.385827	O=C(Nc1c(cc(N2CCN(CC2)C)cc1)C)C3=CNC(c4ccccc4)=C3
0.385827	O=C(Nc1c(cc(N2CCN(CC2)C)cc1)C)C3=CNC(c4ccccc4)=C3
0.385827	O=C(Nc1c(cc(N2CCN(CC2)C)cc1)C)C3=CNC(c4ccccc4)=C3
0.385827	O=C(Nc1c(cc(N2CCN(CC2)C)cc1)C)C3=CNC(c4ccccc4)=C3
0.385827	O=C(Nc1c(cc(N2CCN(CC2)C)cc1)C)C3=CNC(c4ccccc4)=C3
0.385827	O=C(Nc1c(cc(N2CCN(CC2)C)cc1)C)C3=CNC(c4ccccc4)=C3
0.385827	O=C(Nc1c(cc(N2CCN(CC2)C)cc1)C)C3=CNC(c4ccccc4)=C3
0.385827	O=C(Nc1c(cc(N2CCN(CC2)C)cc1)C)C3=CNC(c4ccccc4)=C3
0.385827	O=C(Nc1c(cc(N2CCN(CC2)C)cc1)C)C3=CNC(c4ccccc4)=C3
0.376518	O=C(Nc1c(ccc(c1)C=2ON=C(N2)C)C)c3ccc(cc3)CON
0.376518	O=C(Nc1c(ccc(c1)C=2ON=C(N2)C)C)c3ccc(cc3)CON
0.37218	O=C(Nc1ccc(c2nc(ccn2)C)cc1)c3cncc(c4c(cc(OC)cc4)C)c3
0.37218	O=C(Nc1ccc(c2nc(ccn2)C)cc1)c3cncc(c4c(cc(OC)cc4)C)c3
0.37218	O=C(Nc1ccc(c2nc(ccn2)C)cc1)c3cncc(c4c(cc(OC)cc4)C)c3
0.37218	O=C(Nc1ccc(c2nc(ccn2)C)cc1)c3cncc(c4c(cc(OC)cc4)C)c3
0.37218	O=C(Nc1ccc(c2nc(ccn2)C)cc1)c3cncc(c4c(cc(OC)cc4)C)c3
0.37218	O=C(Nc1ccc(c2nc(ccn2)C)cc1)c3cncc(c4c(cc(OC)cc4)C)c3
0.37218	O=C(Nc1ccc(c2nc(ccn2)C)cc1)c3cncc(c4c(cc(OC)cc4)C)c3
0.37218	O=C(Nc1ccc(c2nc(ccn2)C)cc1)c3cncc(c4c(cc(OC)cc4)C)c3
0.37218	O=C(Nc1ccc(c2nc(ccn2)C)cc1)c3cncc(c4c(cc(OC)cc4)C)c3
0.37218	O=C(Nc1ccc(c2nc(ccn2)C)cc1)c3cncc(c4c(cc(OC)cc4)C)c3
0.358974	O=C(Nc1cc(c2cncnc2)ccc1)c3cnc(c4ncccc4)cc3
0.358974	O=C(Nc1cc(c2cncnc2)ccc1)c3cnc(c4ncccc4)cc3
0.358974	O=C(Nc1cc(c2cncnc2)ccc1)c3cnc(c4ncccc4)cc3
0.358974	O=C(Nc1cc(c2cncnc2)ccc1)c3cnc(c4ncccc4)cc3
0.358974	O=C(Nc1cc(c2cncnc2)ccc1)c3cnc(c4ncccc4)cc3
0.358974	O=C(Nc1cc(c2cncnc2)ccc1)c3cnc(c4ncccc4)cc3
0.358974	O=C(Nc1cc(c2cncnc2)ccc1)c3cnc(c4ncccc4)cc3
0.358974	O=C(Nc1cc(c2cncnc2)ccc1)c3cnc(c4ncccc4)cc3
0.358974	O=C(Nc1cc(c2cncnc2)ccc1)c3cnc(c4ncccc4)cc3
0.358974	O=C(Nc1cc(c2cncnc2)ccc1)c3cnc(c4ncccc4)cc3
0.357143	O=C(Nc1c(ccc(c1)C=2ON=CN2)C)c3ccccc3
0.357143	O=C(Nc1c(ccc(c1)C=2ON=CN2)C)c3ccccc3
0.357143	O=C(Nc1c(ccc(c1)C=2ON=CN2)C)c3ccccc3
0.357143	O=C(Nc1c(ccc(c1)C=2ON=CN2)C)c3ccccc3
0.357143	O=C(Nc1c(ccc(c1)C=2ON=CN2)C)c3ccccc3
0.357143	O=C(Nc1c(ccc(c1)C=2ON=CN2)C)c3ccccc3
0.357143	O=C(Nc1c(ccc(c1)C=2ON=CN2)C)c3ccccc3
0.357143	O=C(Nc1c(ccc(c1)C=2ON=CN2)C)c3ccccc3
0.357143	O=C(Nc1c(ccc(c1)C=2ON=CN2)C)c3ccccc3
0.357143	O=C(Nc1c(ccc(c1)C=2ON=CN2)C)c3ccccc3
0.350365	S1C(=NC=C1c2cnccc2)NC(=O)c3cc(c(NC(=O)CC(C)C)cc3)C
0.349823	S1C(=NC(C(=O)Nc2c(OC)ccc(c2)CN3CCN(CC3)C)=C1)c4ccc(cc4)C(C)C
0.349823	S1C(=NC(C(=O)Nc2c(OC)ccc(c2)CN3CCN(CC3)C)=C1)c4ccc(cc4)C(C)C
0.349823	S1C(=NC(C(=O)Nc2c(OC)ccc(c2)CN3CCN(CC3)C)=C1)c4ccc(cc4)C(C)C
0.349823	S1C(=NC(C(=O)Nc2c(OC)ccc(c2)CN3CCN(CC3)C)=C1)c4ccc(cc4)C(C)C
0.349823	S1C(=NC(C(=O)Nc2c(OC)ccc(c2)CN3CCN(CC3)C)=C1)c4ccc(cc4)C(C)C
0.349823	S1C(=NC(C(=O)Nc2c(OC)ccc(c2)CN3CCN(CC3)C)=C1)c4ccc(cc4)C(C)C
0.349823	S1C(=NC(C(=O)Nc2c(OC)ccc(c2)CN3CCN(CC3)C)=C1)c4ccc(cc4)C(C)C
0.349823	S1C(=NC(C(=O)Nc2c(OC)ccc(c2)CN3CCN(CC3)C)=C1)c4ccc(cc4)C(C)C
0.349823	S1C(=NC(C(=O)Nc2c(OC)ccc(c2)CN3CCN(CC3)C)=C1)c4ccc(cc4)C(C)C
0.349823	S1C(=NC(C(=O)Nc2c(OC)ccc(c2)CN3CCN(CC3)C)=C1)c4ccc(cc4)C(C)C
0.346457	Ic1c(cccc1)C(=O)Nc2c(ccc(NC(=O)c3ccc(cc3)CN4C=CC=C4)c2)C
0.346457	Ic1c(cccc1)C(=O)Nc2c(ccc(NC(=O)c3ccc(cc3)CN4C=CC=C4)c2)C
0.346457	Ic1c(cccc1)C(=O)Nc2c(ccc(NC(=O)c3ccc(cc3)CN4C=CC=C4)c2)C
0.346457	Ic1c(cccc1)C(=O)Nc2c(ccc(NC(=O)c3ccc(cc3)CN4C=CC=C4)c2)C
0.346457	Ic1c(cccc1)C(=O)Nc2c(ccc(NC(=O)c3ccc(cc3)CN4C=CC=C4)c2)C
0.346457	Ic1c(cccc1)C(=O)Nc2c(ccc(NC(=O)c3ccc(cc3)CN4C=CC=C4)c2)C
0.346457	Ic1c(cccc1)C(=O)Nc2c(ccc(NC(=O)c3ccc(cc3)CN4C=CC=C4)c2)C
0.346457	Ic1c(cccc1)C(=O)Nc2c(ccc(NC(=O)c3ccc(cc3)CN4C=CC=C4)c2)C
0.346457	Ic1c(cccc1)C(=O)Nc2c(ccc(NC(=O)c3ccc(cc3)CN4C=CC=C4)c2)C
0.346457	Ic1c(cccc1)C(=O)Nc2c(ccc(NC(=O)c3ccc(cc3)CN4C=CC=C4)c2)C
0.345291	O=C(Nc1cc(NC)ccc1)c2cnc(c3ccccc3)cc2
0.345291	O=C(Nc1cc(NC)ccc1)c2cnc(c3ccccc3)cc2
0.345291	O=C(Nc1cc(NC)ccc1)c2cnc(c3ccccc3)cc2
0.344398	O=C(Nc1nc(ccc1)C(=O)NC)c2nc(ncc2)c3cnccc3
0.344398	O=C(Nc1nc(ccc1)C(=O)NC)c2nc(ncc2)c3cnccc3
0.344398	O=C(Nc1nc(ccc1)C(=O)NC)c2nc(ncc2)c3cnccc3
0.344398	O=C(Nc1nc(ccc1)C(=O)NC)c2nc(ncc2)c3cnccc3
0.34413	O=C(Nc1cc(ccc1)C=2OC=CN2)c3cc(N)c(cc3)C
0.34413	O=C(Nc1cc(ccc1)C=2OC=CN2)c3cc(N)c(cc3)C
0.34413	O=C(Nc1cc(ccc1)C=2OC=CN2)c3cc(N)c(cc3)C
0.34413	O=C(Nc1cc(ccc1)C=2OC=CN2)c3cc(N)c(cc3)C
0.34413	O=C(Nc1cc(ccc1)C=2OC=CN2)c3cc(N)c(cc3)C
0.34413	O=C(Nc1cc(ccc1)C=2OC=CN2)c3cc(N)c(cc3)C
0.34413	O=C(Nc1cc(ccc1)C=2OC=CN2)c3cc(N)c(cc3)C
0.34413	O=C(Nc1cc(ccc1)C=2OC=CN2)c3cc(N)c(cc3)C
0.34413	O=C(Nc1cc(ccc1)C=2OC=CN2)c3cc(N)c(cc3)C
0.34413	O=C(Nc1cc(ccc1)C=2OC=CN2)c3cc(N)c(cc3)C
0.342857	O=C(Nc1cc(ccc1)CN2N=C(N=C2C)C)c3nc(ncc3)c4cnccc4
0.342857	O=C(Nc1cc(ccc1)CN2N=C(N=C2C)C)c3nc(ncc3)c4cnccc4
0.342857	O=C(Nc1cc(ccc1)CN2N=C(N=C2C)C)c3nc(ncc3)c4cnccc4
0.342857	O=C(Nc1cc(ccc1)CN2N=C(N=C2C)C)c3nc(ncc3)c4cnccc4
0.342857	O=C(Nc1cc(ccc1)CN2N=C(N=C2C)C)c3nc(ncc3)c4cnccc4
0.342857	O=C(Nc1cc(ccc1)CN2N=C(N=C2C)C)c3nc(ncc3)c4cnccc4
0.342857	O=C(Nc1cc(ccc1)CN2N=C(N=C2C)C)c3nc(ncc3)c4cnccc4
0.342857	O=C(Nc1cc(ccc1)CN2N=C(N=C2C)C)c3nc(ncc3)c4cnccc4
0.342857	O=C(Nc1cc(ccc1)CN2N=C(N=C2C)C)c3nc(ncc3)c4cnccc4
0.342857	O=C(Nc1cc(ccc1)CN2N=C(N=C2C)C)c3nc(ncc3)c4cnccc4
0.342412	FC(F)(F)c1nc(ncc1)Nc2cc(ccc2)C(=O)Nc3ncc(NC(=O)C)cc3
0.342412	FC(F)(F)c1nc(ncc1)Nc2cc(ccc2)C(=O)Nc3ncc(NC(=O)C)cc3
0.342412	FC(F)(F)c1nc(ncc1)Nc2cc(ccc2)C(=O)Nc3ncc(NC(=O)C)cc3
0.342412	FC(F)(F)c1nc(ncc1)Nc2cc(ccc2)C(=O)Nc3ncc(NC(=O)C)cc3
0.342412	FC(F)(F)c1nc(ncc1)Nc2cc(ccc2)C(=O)Nc3ncc(NC(=O)C)cc3
0.342412	FC(F)(F)c1nc(ncc1)Nc2cc(ccc2)C(=O)Nc3ncc(NC(=O)C)cc3
0.342412	FC(F)(F)c1nc(ncc1)Nc2cc(ccc2)C(=O)Nc3ncc(NC(=O)C)cc3
0.342412	FC(F)(F)c1nc(ncc1)Nc2cc(ccc2)C(=O)Nc3ncc(NC(=O)C)cc3
0.342412	FC(F)(F)c1nc(ncc1)Nc2cc(ccc2)C(=O)Nc3ncc(NC(=O)C)cc3
0.342412	FC(F)(F)c1nc(ncc1)Nc2cc(ccc2)C(=O)Nc3ncc(NC(=O)C)cc3
0.338776	O=C(Nc1c(ccc(c1)C=2OC(=NN2)C)C)c3ccccc3
0.338776	O=C(Nc1c(ccc(c1)C=2OC(=NN2)C)C)c3ccccc3
0.338776	O=C(Nc1c(ccc(c1)C=2OC(=NN2)C)C)c3ccccc3
0.338776	O=C(Nc1c(ccc(c1)C=2OC(=NN2)C)C)c3ccccc3
0.338776	O=C(Nc1c(ccc(c1)C=2OC(=NN2)C)C)c3ccccc3
0.338776	O=C(Nc1c(ccc(c1)C=2OC(=NN2)C)C)c3ccccc3
0.338776	O=C(Nc1c(ccc(c1)C=2OC(=NN2)C)C)c3ccccc3
0.338776	O=C(Nc1c(ccc(c1)C=2OC(=NN2)C)C)c3ccccc3
0.338776	O=C(Nc1c(ccc(c1)C=2OC(=NN2)C)C)c3ccccc3
0.338776	O=C(Nc1c(ccc(c1)C=2OC(=NN2)C)C)c3ccccc3
0.336957	O=C1OCCN1c2cc(NC(=O)c3nc(ncc3)c4cnccc4)ccc2
0.336957	O=C1OCCN1c2cc(NC(=O)c3nc(ncc3)c4cnccc4)ccc2
0.336957	O=C1OCCN1c2cc(NC(=O)c3nc(ncc3)c4cnccc4)ccc2
0.332168	O=C(NC(C(=O)Nc1c(cc(N2CCN(CC2)C)cc1)C)Cc3cnccc3)c4ccccc4
0.332168	O=C(NC(C(=O)Nc1c(cc(N2CCN(CC2)C)cc1)C)Cc3cnccc3)c4ccccc4
0.332168	O=C(NC(C(=O)Nc1c(cc(N2CCN(CC2)C)cc1)C)Cc3cnccc3)c4ccccc4
0.332168	O=C(NC(C(=O)Nc1c(cc(N2CCN(CC2)C)cc1)C)Cc3cnccc3)c4ccccc4
0.332168	O=C(NC(C(=O)Nc1c(cc(N2CCN(CC2)C)cc1)C)Cc3cnccc3)c4ccccc4
0.332168	O=C(NC(C(=O)Nc1c(cc(N2CCN(CC2)C)cc1)C)Cc3cnccc3)c4ccccc4
0.332168	O=C(NC(C(=O)Nc1c(cc(N2CCN(CC2)C)cc1)C)Cc3cnccc3)c4ccccc4
0.332168	O=C(NC(C(=O)Nc1c(cc(N2CCN(CC2)C)cc1)C)Cc3cnccc3)c4ccccc4
0.332168	O=C(NC(C(=O)Nc1c(cc(N2CCN(CC2)C)cc1)C)Cc3cnccc3)c4ccccc4
0.332168	O=C(NC(C(=O)Nc1c(cc(N2CCN(CC2)C)cc1)C)Cc3cnccc3)c4ccccc4
0.331776	O=CNc1c(ccc(c2cnccc2)c1)C
0.331776	O=CNc1c(ccc(c2cnccc2)c1)C
0.331776	O=CNc1c(ccc(c2cnccc2)c1)C
0.331776	O=CNc1c(ccc(c2cnccc2)c1)C
0.331776	O=CNc1c(ccc(c2cnccc2)c1)C
0.331776	O=CNc1c(ccc(c2cnccc2)c1)C
0.331776	O=CNc1c(ccc(c2cnccc2)c1)C
0.331776	O=CNc1c(ccc(c2cnccc2)c1)C
0.331776	O=CNc1c(ccc(c2cnccc2)c1)C
0.331776	O=CNc1c(ccc(c2cnccc2)c1)C
0.328622	O=C(Nc1cc(N2CC(N(C)C)CC2)c(cc1)C)C3=CNC(c4ccccc4)=C3
0.328622	O=C(Nc1cc(N2CC(N(C)C)CC2)c(cc1)C)C3=CNC(c4ccccc4)=C3
0.328622	O=C(Nc1cc(N2CC(N(C)C)CC2)c(cc1)C)C3=CNC(c4ccccc4)=C3
0.328622	O=C(Nc1cc(N2CC(N(C)C)CC2)c(cc1)C)C3=CNC(c4ccccc4)=C3
0.328622	O=C(Nc1cc(N2CC(N(C)C)CC2)c(cc1)C)C3=CNC(c4ccccc4)=C3
0.328622	O=C(Nc1cc(N2CC(N(C)C)CC2)c(cc1)C)C3=CNC(c4ccccc4)=C3
0.328622	O=C(Nc1cc(N2CC(N(C)C)CC2)c(cc1)C)C3=CNC(c4ccccc4)=C3
0.328622	O=C(Nc1cc(N2CC(N(C)C)CC2)c(cc1)C)C3=CNC(c4ccccc4)=C3
0.328622	O=C(Nc1cc(N2CC(N(C)C)CC2)c(cc1)C)C3=CNC(c4ccccc4)=C3
0.328622	O=C(Nc1cc(N2CC(N(C)C)CC2)c(cc1)C)C3=CNC(c4ccccc4)=C3
0.32549	S1CCN(C(=O)c2cc(NC(=O)c3ccc(NC(=O)NC4CC4)cc3)c(cc2)C)CC1
0.32549	S1CCN(C(=O)c2cc(NC(=O)c3ccc(NC(=O)NC4CC4)cc3)c(cc2)C)CC1
0.32549	S1CCN(C(=O)c2cc(NC(=O)c3ccc(NC(=O)NC4CC4)cc3)c(cc2)C)CC1
0.32549	S1CCN(C(=O)c2cc(NC(=O)c3ccc(NC(=O)NC4CC4)cc3)c(cc2)C)CC1
0.32549	S1CCN(C(=O)c2cc(NC(=O)c3ccc(NC(=O)NC4CC4)cc3)c(cc2)C)CC1
0.32549	S1CCN(C(=O)c2cc(NC(=O)c3ccc(NC(=O)NC4CC4)cc3)c(cc2)C)CC1
0.32549	S1CCN(C(=O)c2cc(NC(=O)c3ccc(NC(=O)NC4CC4)cc3)c(cc2)C)CC1
0.323529	S1CCN(C(=O)c2cc(NC(=O)c3ccc(cc3)C)c(cc2)C)CC1
0.323529	S1CCN(C(=O)c2cc(NC(=O)c3ccc(cc3)C)c(cc2)C)CC1
0.323529	S1CCN(C(=O)c2cc(NC(=O)c3ccc(cc3)C)c(cc2)C)CC1
0.323529	S1CCN(C(=O)c2cc(NC(=O)c3ccc(cc3)C)c(cc2)C)CC1
0.323529	S1CCN(C(=O)c2cc(NC(=O)c3ccc(cc3)C)c(cc2)C)CC1
0.323529	S1CCN(C(=O)c2cc(NC(=O)c3ccc(cc3)C)c(cc2)C)CC1
0.323529	S1CCN(C(=O)c2cc(NC(=O)c3ccc(cc3)C)c(cc2)C)CC1
0.323529	S1CCN(C(=O)c2cc(NC(=O)c3ccc(cc3)C)c(cc2)C)CC1
0.323529	S1CCN(C(=O)c2cc(NC(=O)c3ccc(cc3)C)c(cc2)C)CC1
0.323529	S1CCN(C(=O)c2cc(NC(=O)c3ccc(cc3)C)c(cc2)C)CC1
0.323194	O=C(Nc1cc(c(OC)cc1)COC)c2cnc(c3ncccc3)cc2
0.323194	O=C(Nc1cc(c(OC)cc1)COC)c2cnc(c3ncccc3)cc2
0.323194	O=C(Nc1cc(c(OC)cc1)COC)c2cnc(c3ncccc3)cc2
0.323194	O=C(Nc1cc(c(OC)cc1)COC)c2cnc(c3ncccc3)cc2
0.323194	O=C(Nc1cc(c(OC)cc1)COC)c2cnc(c3ncccc3)cc2
0.323194	O=C(Nc1cc(c(OC)cc1)COC)c2cnc(c3ncccc3)cc2
0.323194	O=C(Nc1cc(c(OC)cc1)COC)c2cnc(c3ncccc3)cc2
0.322581	O=C(Nc1c(cc(N2CCN(CC2)C)cc1)C)c3cncc(c4c(cc(OC)cc4)C)c3
0.322581	O=C(Nc1c(cc(N2CCN(CC2)C)cc1)C)c3cncc(c4c(cc(OC)cc4)C)c3
0.322581	O=C(Nc1c(cc(N2CCN(CC2)C)cc1)C)c3cncc(c4c(cc(OC)cc4)C)c3
0.322581	O=C(Nc1c(cc(N2CCN(CC2)C)cc1)C)c3cncc(c4c(cc(OC)cc4)C)c3
0.322581	O=C(Nc1c(cc(N2CCN(CC2)C)cc1)C)c3cncc(c4c(cc(OC)cc4)C)c3
0.322581	O=C(Nc1c(cc(N2CCN(CC2)C)cc1)C)c3cncc(c4c(cc(OC)cc4)C)c3
0.322581	O=C(Nc1c(cc(N2CCN(CC2)C)cc1)C)c3cncc(c4c(cc(OC)cc4)C)c3
0.322581	O=C(Nc1c(cc(N2CCN(CC2)C)cc1)C)c3cncc(c4c(cc(OC)cc4)C)c3
0.322581	O=C(Nc1c(cc(N2CCN(CC2)C)cc1)C)c3cncc(c4c(cc(OC)cc4)C)c3
0.322581	O=C(Nc1c(cc(N2CCN(CC2)C)cc1)C)c3cncc(c4c(cc(OC)cc4)C)c3
0.321678	Clc1cc(Cl)cc(c1)C(=O)Nc2cc(O)c(cc2)C(=O)NCc3cc(F)c(c4cnccc4)cc3
0.321678	Clc1cc(Cl)cc(c1)C(=O)Nc2cc(O)c(cc2)C(=O)NCc3cc(F)c(c4cnccc4)cc3
0.321678	Clc1cc(Cl)cc(c1)C(=O)Nc2cc(O)c(cc2)C(=O)NCc3cc(F)c(c4cnccc4)cc3
0.321678	Clc1cc(Cl)cc(c1)C(=O)Nc2cc(O)c(cc2)C(=O)NCc3cc(F)c(c4cnccc4)cc3
0.321678	Clc1cc(Cl)cc(c1)C(=O)Nc2cc(O)c(cc2)C(=O)NCc3cc(F)c(c4cnccc4)cc3
0.321678	Clc1cc(Cl)cc(c1)C(=O)Nc2cc(O)c(cc2)C(=O)NCc3cc(F)c(c4cnccc4)cc3
0.321678	Clc1cc(Cl)cc(c1)C(=O)Nc2cc(O)c(cc2)C(=O)NCc3cc(F)c(c4cnccc4)cc3
0.320423	O=C(NC=1N(N=CC1)C2CCN(CC2)CC)c3nc(ncc3)c4cnccc4
0.320423	O=C(NC=1N(N=CC1)C2CCN(CC2)CC)c3nc(ncc3)c4cnccc4
0.320423	O=C(NC=1N(N=CC1)C2CCN(CC2)CC)c3nc(ncc3)c4cnccc4
0.320285	Brc1cc(ccc1)C2=NOC(C(=O)Nc3c(cc(N4CCN(CC4)C)cc3)C)=C2
0.320285	Brc1cc(ccc1)C2=NOC(C(=O)Nc3c(cc(N4CCN(CC4)C)cc3)C)=C2
0.319444	S1CCN(C(=O)c2cc(NC(=O)c3cncc(c4c(cc(OC)cc4)C)c3)c(cc2)C)CC1
0.319444	S1CCN(C(=O)c2cc(NC(=O)c3cncc(c4c(cc(OC)cc4)C)c3)c(cc2)C)CC1
0.319444	S1CCN(C(=O)c2cc(NC(=O)c3cncc(c4c(cc(OC)cc4)C)c3)c(cc2)C)CC1
0.319444	S1CCN(C(=O)c2cc(NC(=O)c3cncc(c4c(cc(OC)cc4)C)c3)c(cc2)C)CC1
0.319444	S1CCN(C(=O)c2cc(NC(=O)c3cncc(c4c(cc(OC)cc4)C)c3)c(cc2)C)CC1
0.319444	S1CCN(C(=O)c2cc(NC(=O)c3cncc(c4c(cc(OC)cc4)C)c3)c(cc2)C)CC1
0.319444	S1CCN(C(=O)c2cc(NC(=O)c3cncc(c4c(cc(OC)cc4)C)c3)c(cc2)C)CC1
0.319444	S1CCN(C(=O)c2cc(NC(=O)c3cncc(c4c(cc(OC)cc4)C)c3)c(cc2)C)CC1
0.319444	S1CCN(C(=O)c2cc(NC(=O)c3cncc(c4c(cc(OC)cc4)C)c3)c(cc2)C)CC1
0.319444	S1CCN(C(=O)c2cc(NC(=O)c3cncc(c4c(cc(OC)cc4)C)c3)c(cc2)C)CC1
0.319249	S1CCN(Cc2ccc(NC(=O)c3ccc(cc3)CON)cc2)CC1
0.319249	S1CCN(Cc2ccc(NC(=O)c3ccc(cc3)CON)cc2)CC1
0.319249	S1CCN(Cc2ccc(NC(=O)c3ccc(cc3)CON)cc2)CC1
0.319249	S1CCN(Cc2ccc(NC(=O)c3ccc(cc3)CON)cc2)CC1
0.319249	S1CCN(Cc2ccc(NC(=O)c3ccc(cc3)CON)cc2)CC1
0.319249	S1CCN(Cc2ccc(NC(=O)c3ccc(cc3)CON)cc2)CC1
0.319249	S1CCN(Cc2ccc(NC(=O)c3ccc(cc3)CON)cc2)CC1
0.319249	S1CCN(Cc2ccc(NC(=O)c3ccc(cc3)CON)cc2)CC1
0.319249	S1CCN(Cc2ccc(NC(=O)c3ccc(cc3)CON)cc2)CC1
0.319249	S1CCN(Cc2ccc(NC(=O)c3ccc(cc3)CON)cc2)CC1
0.317164	O=C(O)C1(CCN(C(=O)Nc2c(ccc(c3cnccc3)c2)C)CC1)C
0.317164	O=C(O)C1(CCN(C(=O)Nc2c(ccc(c3cnccc3)c2)C)CC1)C
0.317164	O=C(O)C1(CCN(C(=O)Nc2c(ccc(c3cnccc3)c2)C)CC1)C
0.317164	O=C(O)C1(CCN(C(=O)Nc2c(ccc(c3cnccc3)c2)C)CC1)C
0.317164	O=C(O)C1(CCN(C(=O)Nc2c(ccc(c3cnccc3)c2)C)CC1)C
0.317164	O=C(O)C1(CCN(C(=O)Nc2c(ccc(c3cnccc3)c2)C)CC1)C
0.317164	O=C(O)C1(CCN(C(=O)Nc2c(ccc(c3cnccc3)c2)C)CC1)C
0.317164	O=C(O)C1(CCN(C(=O)Nc2c(ccc(c3cnccc3)c2)C)CC1)C
0.317164	O=C(O)C1(CCN(C(=O)Nc2c(ccc(c3cnccc3)c2)C)CC1)C
0.317164	O=C(O)C1(CCN(C(=O)Nc2c(ccc(c3cnccc3)c2)C)CC1)C
0.314685	O=C(Nc1c(cc(OCc2ncccc2)cc1)C)C(=O)Nc3cc(c4nc(ccn4)C)ccc3
0.313208	O=C(Nc1cc(OC)c(cc1)C(C)C)c2cnc(c3ncccc3)cc2
0.313208	O=C(Nc1cc(OC)c(cc1)C(C)C)c2cnc(c3ncccc3)cc2
0.313208	O=C(Nc1cc(OC)c(cc1)C(C)C)c2cnc(c3ncccc3)cc2
0.313208	S1CCN(C(=O)c2cc(NC(=O)c3c(cncc3)C)c(cc2)C)CC1
0.313208	S1CCN(C(=O)c2cc(NC(=O)c3c(cncc3)C)c(cc2)C)CC1
0.313208	S1CCN(C(=O)c2cc(NC(=O)c3c(cncc3)C)c(cc2)C)CC1
0.313208	S1CCN(C(=O)c2cc(NC(=O)c3c(cncc3)C)c(cc2)C)CC1
0.313208	S1CCN(C(=O)c2cc(NC(=O)c3c(cncc3)C)c(cc2)C)CC1
0.313208	S1CCN(C(=O)c2cc(NC(=O)c3c(cncc3)C)c(cc2)C)CC1
0.313208	S1CCN(C(=O)c2cc(NC(=O)c3c(cncc3)C)c(cc2)C)CC1
0.313208	S1CCN(C(=O)c2cc(NC(=O)c3c(cncc3)C)c(cc2)C)CC1
0.313208	S1CCN(C(=O)c2cc(NC(=O)c3c(cncc3)C)c(cc2)C)CC1
0.313208	S1CCN(C(=O)c2cc(NC(=O)c3c(cncc3)C)c(cc2)C)CC1
0.312727	Clc1c(ccc(NC(=O)c2cnc(c3ccccc3)cc2)c1)C(=O)NCC(=O)N(C)C
0.312727	Clc1c(ccc(NC(=O)c2cnc(c3ccccc3)cc2)c1)C(=O)NCC(=O)N(C)C
0.312727	Clc1c(ccc(NC(=O)c2cnc(c3ccccc3)cc2)c1)C(=O)NCC(=O)N(C)C
0.312727	Clc1c(ccc(NC(=O)c2cnc(c3ccccc3)cc2)c1)C(=O)NCC(=O)N(C)C
0.312727	Clc1c(ccc(NC(=O)c2cnc(c3ccccc3)cc2)c1)C(=O)NCC(=O)N(C)C
0.312727	Clc1c(ccc(NC(=O)c2cnc(c3ccccc3)cc2)c1)C(=O)NCC(=O)N(C)C
0.312727	Clc1c(ccc(NC(=O)c2cnc(c3ccccc3)cc2)c1)C(=O)NCC(=O)N(C)C
0.312727	Clc1c(ccc(NC(=O)c2cnc(c3ccccc3)cc2)c1)C(=O)NCC(=O)N(C)C
0.312727	Clc1c(ccc(NC(=O)c2cnc(c3ccccc3)cc2)c1)C(=O)NCC(=O)N(C)C
0.312727	Clc1c(ccc(NC(=O)c2cnc(c3ccccc3)cc2)c1)C(=O)NCC(=O)N(C)C
0.3125	Fc1ccc(N2C(c3ccccc3)=CC(C(=O)Nc4c(OC)ccc(c4)CN5CCN(CC5)C)=C2C)cc1
0.3125	Fc1ccc(N2C(c3ccccc3)=CC(C(=O)Nc4c(OC)ccc(c4)CN5CCN(CC5)C)=C2C)cc1
0.3125	Fc1ccc(N2C(c3ccccc3)=CC(C(=O)Nc4c(OC)ccc(c4)CN5CCN(CC5)C)=C2C)cc1
0.3125	Fc1ccc(N2C(c3ccccc3)=CC(C(=O)Nc4c(OC)ccc(c4)CN5CCN(CC5)C)=C2C)cc1
0.3125	Fc1ccc(N2C(c3ccccc3)=CC(C(=O)Nc4c(OC)ccc(c4)CN5CCN(CC5)C)=C2C)cc1
0.3125	Fc1ccc(N2C(c3ccccc3)=CC(C(=O)Nc4c(OC)ccc(c4)CN5CCN(CC5)C)=C2C)cc1
0.3125	Fc1ccc(N2C(c3ccccc3)=CC(C(=O)Nc4c(OC)ccc(c4)CN5CCN(CC5)C)=C2C)cc1
0.3125	Fc1ccc(N2C(c3ccccc3)=CC(C(=O)Nc4c(OC)ccc(c4)CN5CCN(CC5)C)=C2C)cc1
0.3125	Fc1ccc(N2C(c3ccccc3)=CC(C(=O)Nc4c(OC)ccc(c4)CN5CCN(CC5)C)=C2C)cc1
0.3125	Fc1ccc(N2C(c3ccccc3)=CC(C(=O)Nc4c(OC)ccc(c4)CN5CCN(CC5)C)=C2C)cc1
0.312	S1CCN(C(=O)c2cc(NCc3ccc(c4ccccc4)cc3)c(cc2)C)CC1
0.312	S1CCN(C(=O)c2cc(NCc3ccc(c4ccccc4)cc3)c(cc2)C)CC1
0.312	S1CCN(C(=O)c2cc(NCc3ccc(c4ccccc4)cc3)c(cc2)C)CC1
0.312	S1CCN(C(=O)c2cc(NCc3ccc(c4ccccc4)cc3)c(cc2)C)CC1
0.312	S1CCN(C(=O)c2cc(NCc3ccc(c4ccccc4)cc3)c(cc2)C)CC1
0.312	S1CCN(C(=O)c2cc(NCc3ccc(c4ccccc4)cc3)c(cc2)C)CC1
0.312	S1CCN(C(=O)c2cc(NCc3ccc(c4ccccc4)cc3)c(cc2)C)CC1
0.312	S1CCN(C(=O)c2cc(NCc3ccc(c4ccccc4)cc3)c(cc2)C)CC1
0.312	S1CCN(C(=O)c2cc(NCc3ccc(c4ccccc4)cc3)c(cc2)C)CC1
0.312	S1CCN(C(=O)c2cc(NCc3ccc(c4ccccc4)cc3)c(cc2)C)CC1
0.311644	S1c2c(N=C1)cc(cc2)C(=O)Nc3c(OC)ccc(c3)CN4CCN(CC4)C
0.311644	S1c2c(N=C1)cc(cc2)C(=O)Nc3c(OC)ccc(c3)CN4CCN(CC4)C
0.311644	S1c2c(N=C1)cc(cc2)C(=O)Nc3c(OC)ccc(c3)CN4CCN(CC4)C
0.311644	S1c2c(N=C1)cc(cc2)C(=O)Nc3c(OC)ccc(c3)CN4CCN(CC4)C
0.311644	S1c2c(N=C1)cc(cc2)C(=O)Nc3c(OC)ccc(c3)CN4CCN(CC4)C
0.311644	S1c2c(N=C1)cc(cc2)C(=O)Nc3c(OC)ccc(c3)CN4CCN(CC4)C
0.311644	S1c2c(N=C1)cc(cc2)C(=O)Nc3c(OC)ccc(c3)CN4CCN(CC4)C
0.311644	S1c2c(N=C1)cc(cc2)C(=O)Nc3c(OC)ccc(c3)CN4CCN(CC4)C
0.311644	S1c2c(N=C1)cc(cc2)C(=O)Nc3c(OC)ccc(c3)CN4CCN(CC4)C
0.311644	S1c2c(N=C1)cc(cc2)C(=O)Nc3c(OC)ccc(c3)CN4CCN(CC4)C
0.309804	Brc1nc(Br)cc(c1)C(=O)Nc2c(ccc(c2)C(=O)N3CCSCC3)C
0.309804	Brc1nc(Br)cc(c1)C(=O)Nc2c(ccc(c2)C(=O)N3CCSCC3)C
0.309804	Brc1nc(Br)cc(c1)C(=O)Nc2c(ccc(c2)C(=O)N3CCSCC3)C
0.309804	Brc1nc(Br)cc(c1)C(=O)Nc2c(ccc(c2)C(=O)N3CCSCC3)C
0.309804	Brc1nc(Br)cc(c1)C(=O)Nc2c(ccc(c2)C(=O)N3CCSCC3)C
0.309804	Brc1nc(Br)cc(c1)C(=O)Nc2c(ccc(c2)C(=O)N3CCSCC3)C
0.309804	Brc1nc(Br)cc(c1)C(=O)Nc2c(ccc(c2)C(=O)N3CCSCC3)C
0.309804	Brc1nc(Br)cc(c1)C(=O)Nc2c(ccc(c2)C(=O)N3CCSCC3)C
0.309804	Brc1nc(Br)cc(c1)C(=O)Nc2c(ccc(c2)C(=O)N3CCSCC3)C
0.309804	Brc1nc(Br)cc(c1)C(=O)Nc2c(ccc(c2)C(=O)N3CCSCC3)C
0.309524	S(=O)(=O)(N(C)C)CCCNc1c(ccc(c1)C(=O)Nc2ccccc2)C
0.309524	S(=O)(=O)(N(C)C)CCCNc1c(ccc(c1)C(=O)Nc2ccccc2)C
0.309524	S(=O)(=O)(N(C)C)CCCNc1c(ccc(c1)C(=O)Nc2ccccc2)C
0.309524	S(=O)(=O)(N(C)C)CCCNc1c(ccc(c1)C(=O)Nc2ccccc2)C
0.309524	S(=O)(=O)(N(C)C)CCCNc1c(ccc(c1)C(=O)Nc2ccccc2)C
0.309524	S(=O)(=O)(N(C)C)CCCNc1c(ccc(c1)C(=O)Nc2ccccc2)C
0.309524	S(=O)(=O)(N(C)C)CCCNc1c(ccc(c1)C(=O)Nc2ccccc2)C
0.309524	S(=O)(=O)(N(C)C)CCCNc1c(ccc(c1)C(=O)Nc2ccccc2)C
0.309524	S(=O)(=O)(N(C)C)CCCNc1c(ccc(c1)C(=O)Nc2ccccc2)C
0.309524	S(=O)(=O)(N(C)C)CCCNc1c(ccc(c1)C(=O)Nc2ccccc2)C
0.309353	S1CCN(C(=O)c2cc(NC(=O)c3ccc(Oc4ncccc4C)cc3)c(cc2)C)CC1
0.309353	S1CCN(C(=O)c2cc(NC(=O)c3ccc(Oc4ncccc4C)cc3)c(cc2)C)CC1
0.309353	S1CCN(C(=O)c2cc(NC(=O)c3ccc(Oc4ncccc4C)cc3)c(cc2)C)CC1
0.309353	S1CCN(C(=O)c2cc(NC(=O)c3ccc(Oc4ncccc4C)cc3)c(cc2)C)CC1
0.309353	S1CCN(C(=O)c2cc(NC(=O)c3ccc(Oc4ncccc4C)cc3)c(cc2)C)CC1
0.309353	S1CCN(C(=O)c2cc(NC(=O)c3ccc(Oc4ncccc4C)cc3)c(cc2)C)CC1
0.309353	S1CCN(C(=O)c2cc(NC(=O)c3ccc(Oc4ncccc4C)cc3)c(cc2)C)CC1
0.309353	S1CCN(C(=O)c2cc(NC(=O)c3ccc(Oc4ncccc4C)cc3)c(cc2)C)CC1
0.309353	S1CCN(C(=O)c2cc(NC(=O)c3ccc(Oc4ncccc4C)cc3)c(cc2)C)CC1
0.309353	S1CCN(C(=O)c2cc(NC(=O)c3ccc(Oc4ncccc4C)cc3)c(cc2)C)CC1
0.308772	O=C(NC1CCCC1)c2cc(c(NC(=O)C(=O)NNc3nc(OC)ccn3)cc2)C
0.308772	O=C(NC1CCCC1)c2cc(c(NC(=O)C(=O)NNc3nc(OC)ccn3)cc2)C
0.308772	O=C(NC1CCCC1)c2cc(c(NC(=O)C(=O)NNc3nc(OC)ccn3)cc2)C
0.308772	O=C(NC1CCCC1)c2cc(c(NC(=O)C(=O)NNc3nc(OC)ccn3)cc2)C
0.308772	O=C(NC1CCCC1)c2cc(c(NC(=O)C(=O)NNc3nc(OC)ccn3)cc2)C
0.308772	O=C(NC1CCCC1)c2cc(c(NC(=O)C(=O)NNc3nc(OC)ccn3)cc2)C
0.308772	O=C(NC1CCCC1)c2cc(c(NC(=O)C(=O)NNc3nc(OC)ccn3)cc2)C
0.308772	O=C(NC1CCCC1)c2cc(c(NC(=O)C(=O)NNc3nc(OC)ccn3)cc2)C
0.308772	O=C(NC1CCCC1)c2cc(c(NC(=O)C(=O)NNc3nc(OC)ccn3)cc2)C
0.308772	O=C(NC1CCCC1)c2cc(c(NC(=O)C(=O)NNc3nc(OC)ccn3)cc2)C
0.308219	S1C(=NC(C(=O)Nc2c(ccc(c2)C(=O)N3CCSCC3)C)=C1)c4ccc(cc4)C(C)C
0.308219	S1C(=NC(C(=O)Nc2c(ccc(c2)C(=O)N3CCSCC3)C)=C1)c4ccc(cc4)C(C)C
0.308219	S1C(=NC(C(=O)Nc2c(ccc(c2)C(=O)N3CCSCC3)C)=C1)c4ccc(cc4)C(C)C
0.308219	S1C(=NC(C(=O)Nc2c(ccc(c2)C(=O)N3CCSCC3)C)=C1)c4ccc(cc4)C(C)C
0.308219	S1C(=NC(C(=O)Nc2c(ccc(c2)C(=O)N3CCSCC3)C)=C1)c4ccc(cc4)C(C)C
0.308219	S1C(=NC(C(=O)Nc2c(ccc(c2)C(=O)N3CCSCC3)C)=C1)c4ccc(cc4)C(C)C
0.308219	S1C(=NC(C(=O)Nc2c(ccc(c2)C(=O)N3CCSCC3)C)=C1)c4ccc(cc4)C(C)C
0.308219	S1C(=NC(C(=O)Nc2c(ccc(c2)C(=O)N3CCSCC3)C)=C1)c4ccc(cc4)C(C)C
0.308219	S1C(=NC(C(=O)Nc2c(ccc(c2)C(=O)N3CCSCC3)C)=C1)c4ccc(cc4)C(C)C
0.308219	S1C(=NC(C(=O)Nc2c(ccc(c2)C(=O)N3CCSCC3)C)=C1)c4ccc(cc4)C(C)C
0.307339	O=C(Nc1ccccc1)c2cc(N)c(cc2)C
0.307339	O=C(Nc1ccccc1)c2cc(N)c(cc2)C
0.307339	O=C(Nc1ccccc1)c2cc(N)c(cc2)C
0.307167	O=C(OCC)c1c(NC(=O)C2=NOC(=C2)CN3CCN(CC3)C)ccc(c4ccccc4)c1
0.307167	O=C(OCC)c1c(NC(=O)C2=NOC(=C2)CN3CCN(CC3)C)ccc(c4ccccc4)c1
0.307167	O=C(OCC)c1c(NC(=O)C2=NOC(=C2)CN3CCN(CC3)C)ccc(c4ccccc4)c1
0.307167	O=C(OCC)c1c(NC(=O)C2=NOC(=C2)CN3CCN(CC3)C)ccc(c4ccccc4)c1
0.307167	O=C(OCC)c1c(NC(=O)C2=NOC(=C2)CN3CCN(CC3)C)ccc(c4ccccc4)c1
0.307167	O=C(OCC)c1c(NC(=O)C2=NOC(=C2)CN3CCN(CC3)C)ccc(c4ccccc4)c1
0.307167	O=C(OCC)c1c(NC(=O)C2=NOC(=C2)CN3CCN(CC3)C)ccc(c4ccccc4)c1
0.307167	O=C(OCC)c1c(NC(=O)C2=NOC(=C2)CN3CCN(CC3)C)ccc(c4ccccc4)c1
0.307167	O=C(OCC)c1c(NC(=O)C2=NOC(=C2)CN3CCN(CC3)C)ccc(c4ccccc4)c1
0.307167	O=C(OCC)c1c(NC(=O)C2=NOC(=C2)CN3CCN(CC3)C)ccc(c4ccccc4)c1
0.305755	S1CCN(C(=O)c2cc(NC(=O)c3ccc(Oc4ncc(C#N)cc4)cc3)c(cc2)C)CC1
0.305755	S1CCN(C(=O)c2cc(NC(=O)c3ccc(Oc4ncc(C#N)cc4)cc3)c(cc2)C)CC1
0.305755	S1CCN(C(=O)c2cc(NC(=O)c3ccc(Oc4ncc(C#N)cc4)cc3)c(cc2)C)CC1
0.305755	S1CCN(C(=O)c2cc(NC(=O)c3ccc(Oc4ncc(C#N)cc4)cc3)c(cc2)C)CC1
0.305755	S1CCN(C(=O)c2cc(NC(=O)c3ccc(Oc4ncc(C#N)cc4)cc3)c(cc2)C)CC1
0.305755	S1CCN(C(=O)c2cc(NC(=O)c3ccc(Oc4ncc(C#N)cc4)cc3)c(cc2)C)CC1
0.305755	S1CCN(C(=O)c2cc(NC(=O)c3ccc(Oc4ncc(C#N)cc4)cc3)c(cc2)C)CC1
0.305755	S1CCN(C(=O)c2cc(NC(=O)c3ccc(Oc4ncc(C#N)cc4)cc3)c(cc2)C)CC1
0.305755	S1CCN(C(=O)c2cc(NC(=O)c3ccc(Oc4ncc(C#N)cc4)cc3)c(cc2)C)CC1
0.305755	S1CCN(C(=O)c2cc(NC(=O)c3ccc(Oc4ncc(C#N)cc4)cc3)c(cc2)C)CC1
0.305439	Clc1cc(ccc1)C(=O)Nc2cc(c(NC(=O)C=O)cc2)C
0.305439	Clc1cc(ccc1)C(=O)Nc2cc(c(NC(=O)C=O)cc2)C
0.305019	S(=O)(=O)(Oc1ccc(cc1)C(=O)Nc2ccccc2)c3cc(NC(=O)C)c(cc3)C
0.305019	S(=O)(=O)(Oc1ccc(cc1)C(=O)Nc2ccccc2)c3cc(NC(=O)C)c(cc3)C
0.305019	S(=O)(=O)(Oc1ccc(cc1)C(=O)Nc2ccccc2)c3cc(NC(=O)C)c(cc3)C
0.305019	S(=O)(=O)(Oc1ccc(cc1)C(=O)Nc2ccccc2)c3cc(NC(=O)C)c(cc3)C
0.305019	S(=O)(=O)(Oc1ccc(cc1)C(=O)Nc2ccccc2)c3cc(NC(=O)C)c(cc3)C
0.305019	S(=O)(=O)(Oc1ccc(cc1)C(=O)Nc2ccccc2)c3cc(NC(=O)C)c(cc3)C
0.305019	S(=O)(=O)(Oc1ccc(cc1)C(=O)Nc2ccccc2)c3cc(NC(=O)C)c(cc3)C
0.305019	S(=O)(=O)(Oc1ccc(cc1)C(=O)Nc2ccccc2)c3cc(NC(=O)C)c(cc3)C
0.305019	S(=O)(=O)(Oc1ccc(cc1)C(=O)Nc2ccccc2)c3cc(NC(=O)C)c(cc3)C
0.305019	S(=O)(=O)(Oc1ccc(cc1)C(=O)Nc2ccccc2)c3cc(NC(=O)C)c(cc3)C
0.304688	O=C(Nc1c(cc(N2CCN(CC2)C)cc1)C)c3cc(c(NC(=O)CC(C)C)cc3)C
0.304688	O=C(Nc1c(cc(N2CCN(CC2)C)cc1)C)c3cc(c(NC(=O)CC(C)C)cc3)C
0.304688	O=C(Nc1c(cc(N2CCN(CC2)C)cc1)C)c3cc(c(NC(=O)CC(C)C)cc3)C
0.304688	O=C(Nc1c(cc(N2CCN(CC2)C)cc1)C)c3cc(c(NC(=O)CC(C)C)cc3)C
0.304688	O=C(Nc1c(cc(N2CCN(CC2)C)cc1)C)c3cc(c(NC(=O)CC(C)C)cc3)C
0.304688	O=C(Nc1c(cc(N2CCN(CC2)C)cc1)C)c3cc(c(NC(=O)CC(C)C)cc3)C
0.304688	O=C(Nc1c(cc(N2CCN(CC2)C)cc1)C)c3cc(c(NC(=O)CC(C)C)cc3)C
0.304688	O=C(Nc1c(cc(N2CCN(CC2)C)cc1)C)c3cc(c(NC(=O)CC(C)C)cc3)C
0.304688	O=C(Nc1c(cc(N2CCN(CC2)C)cc1)C)c3cc(c(NC(=O)CC(C)C)cc3)C
0.304688	O=C(Nc1c(cc(N2CCN(CC2)C)cc1)C)c3cc(c(NC(=O)CC(C)C)cc3)C
0.302817	S1C(=NC(C(=O)Nc2c(cc(N3CCN(CC3)C)cc2)C)=C1)c4ccc(cc4)C(C)C
0.302817	S1C(=NC(C(=O)Nc2c(cc(N3CCN(CC3)C)cc2)C)=C1)c4ccc(cc4)C(C)C
0.302817	S1C(=NC(C(=O)Nc2c(cc(N3CCN(CC3)C)cc2)C)=C1)c4ccc(cc4)C(C)C
0.302817	S1C(=NC(C(=O)Nc2c(cc(N3CCN(CC3)C)cc2)C)=C1)c4ccc(cc4)C(C)C
0.302817	S1C(=NC(C(=O)Nc2c(cc(N3CCN(CC3)C)cc2)C)=C1)c4ccc(cc4)C(C)C
0.302817	S1C(=NC(C(=O)Nc2c(cc(N3CCN(CC3)C)cc2)C)=C1)c4ccc(cc4)C(C)C
0.302817	S1C(=NC(C(=O)Nc2c(cc(N3CCN(CC3)C)cc2)C)=C1)c4ccc(cc4)C(C)C
0.302817	S1C(=NC(C(=O)Nc2c(cc(N3CCN(CC3)C)cc2)C)=C1)c4ccc(cc4)C(C)C
0.302817	S1C(=NC(C(=O)Nc2c(cc(N3CCN(CC3)C)cc2)C)=C1)c4ccc(cc4)C(C)C
0.302817	S1C(=NC(C(=O)Nc2c(cc(N3CCN(CC3)C)cc2)C)=C1)c4ccc(cc4)C(C)C
0.3	O=C(Nc1cc(NC(=O)C(=O)N2CC3C(CC2)CCNC3)c(cc1)C)c4ccccc4
0.3	O=C(Nc1cc(NC(=O)C(=O)N2CC3C(CC2)CCNC3)c(cc1)C)c4ccccc4
0.3	O=C(Nc1cc(NC(=O)C(=O)N2CC3C(CC2)CCNC3)c(cc1)C)c4ccccc4
0.3	O=C(Nc1cc(NC(=O)C(=O)N2CC3C(CC2)CCNC3)c(cc1)C)c4ccccc4
0.3	O=C(Nc1cc(NC(=O)C(=O)N2CC3C(CC2)CCNC3)c(cc1)C)c4ccccc4
0.3	O=C(Nc1cc(NC(=O)C(=O)N2CC3C(CC2)CCNC3)c(cc1)C)c4ccccc4
0.3	O=C(Nc1cc(NC(=O)C(=O)N2CC3C(CC2)CCNC3)c(cc1)C)c4ccccc4
0.3	O=C(Nc1cc(NC(=O)C(=O)N2CC3C(CC2)CCNC3)c(cc1)C)c4ccccc4
0.3	O=C(Nc1cc(NC(=O)C(=O)N2CC3C(CC2)CCNC3)c(cc1)C)c4ccccc4
0.3	O=C(Nc1cc(NC(=O)C(=O)N2CC3C(CC2)CCNC3)c(cc1)C)c4ccccc4
0.298932	S1C(=NC(c2ccc(NC(=O)C(=O)NCc3cc(F)c(c4cnccc4)cc3)cc2)=C1)C
0.298932	S1C(=NC(c2ccc(NC(=O)C(=O)NCc3cc(F)c(c4cnccc4)cc3)cc2)=C1)C
0.298932	S1C(=NC(c2ccc(NC(=O)C(=O)NCc3cc(F)c(c4cnccc4)cc3)cc2)=C1)C
0.298932	S1C(=NC(c2ccc(NC(=O)C(=O)NCc3cc(F)c(c4cnccc4)cc3)cc2)=C1)C
0.298932	S1C(=NC(c2ccc(NC(=O)C(=O)NCc3cc(F)c(c4cnccc4)cc3)cc2)=C1)C
0.298932	S1C(=NC(c2ccc(NC(=O)C(=O)NCc3cc(F)c(c4cnccc4)cc3)cc2)=C1)C
0.298932	S1C(=NC(c2ccc(NC(=O)C(=O)NCc3cc(F)c(c4cnccc4)cc3)cc2)=C1)C
0.298932	FC(F)Oc1c(OC)cc(cc1)C(=O)NCC(=O)Nc2ccc(c3nc(ccn3)C)cc2
0.298932	FC(F)Oc1c(OC)cc(cc1)C(=O)NCC(=O)Nc2ccc(c3nc(ccn3)C)cc2
0.298932	FC(F)Oc1c(OC)cc(cc1)C(=O)NCC(=O)Nc2ccc(c3nc(ccn3)C)cc2
0.298932	FC(F)Oc1c(OC)cc(cc1)C(=O)NCC(=O)Nc2ccc(c3nc(ccn3)C)cc2
0.298932	FC(F)Oc1c(OC)cc(cc1)C(=O)NCC(=O)Nc2ccc(c3nc(ccn3)C)cc2
0.298932	FC(F)Oc1c(OC)cc(cc1)C(=O)NCC(=O)Nc2ccc(c3nc(ccn3)C)cc2
0.298932	FC(F)Oc1c(OC)cc(cc1)C(=O)NCC(=O)Nc2ccc(c3nc(ccn3)C)cc2
0.298932	FC(F)Oc1c(OC)cc(cc1)C(=O)NCC(=O)Nc2ccc(c3nc(ccn3)C)cc2
0.298932	FC(F)Oc1c(OC)cc(cc1)C(=O)NCC(=O)Nc2ccc(c3nc(ccn3)C)cc2
0.298932	FC(F)Oc1c(OC)cc(cc1)C(=O)NCC(=O)Nc2ccc(c3nc(ccn3)C)cc2
0.298932	S1C(=NC(c2ccc(NC(=O)C(=O)NCc3cc(F)c(c4cnccc4)cc3)cc2)=C1)C
0.298932	S1C(=NC(c2ccc(NC(=O)C(=O)NCc3cc(F)c(c4cnccc4)cc3)cc2)=C1)C
0.298932	S1C(=NC(c2ccc(NC(=O)C(=O)NCc3cc(F)c(c4cnccc4)cc3)cc2)=C1)C
0.297794	Brc1cc(c(NC(=O)CN2CCN(CC=3ON=C(N3)c4ccc(cc4)C)CC2)cc1)C
0.297794	Brc1cc(c(NC(=O)CN2CCN(CC=3ON=C(N3)c4ccc(cc4)C)CC2)cc1)C
0.297794	Brc1cc(c(NC(=O)CN2CCN(CC=3ON=C(N3)c4ccc(cc4)C)CC2)cc1)C
0.297794	Brc1cc(c(NC(=O)CN2CCN(CC=3ON=C(N3)c4ccc(cc4)C)CC2)cc1)C
0.297794	Brc1cc(c(NC(=O)CN2CCN(CC=3ON=C(N3)c4ccc(cc4)C)CC2)cc1)C
0.297794	Brc1cc(c(NC(=O)CN2CCN(CC=3ON=C(N3)c4ccc(cc4)C)CC2)cc1)C
0.297794	Brc1cc(c(NC(=O)CN2CCN(CC=3ON=C(N3)c4ccc(cc4)C)CC2)cc1)C
0.297794	Brc1cc(c(NC(=O)CN2CCN(CC=3ON=C(N3)c4ccc(cc4)C)CC2)cc1)C
0.297794	Brc1cc(c(NC(=O)CN2CCN(CC=3ON=C(N3)c4ccc(cc4)C)CC2)cc1)C
0.297794	Brc1cc(c(NC(=O)CN2CCN(CC=3ON=C(N3)c4ccc(cc4)C)CC2)cc1)C
0.297778	O=C(Nc1cc(c(cc1)C=O)C)c2ccccc2
0.297659	FC(F)(F)c1nc(ncc1)Nc2cc(ccc2)C(=O)N(CC3(CCN(Cc4ccccc4)CC3)C)C
0.297659	FC(F)(F)c1nc(ncc1)Nc2cc(ccc2)C(=O)N(CC3(CCN(Cc4ccccc4)CC3)C)C
0.297659	FC(F)(F)c1nc(ncc1)Nc2cc(ccc2)C(=O)N(CC3(CCN(Cc4ccccc4)CC3)C)C
0.297659	FC(F)(F)c1nc(ncc1)Nc2cc(ccc2)C(=O)N(CC3(CCN(Cc4ccccc4)CC3)C)C
0.297659	FC(F)(F)c1nc(ncc1)Nc2cc(ccc2)C(=O)N(CC3(CCN(Cc4ccccc4)CC3)C)C
0.297659	FC(F)(F)c1nc(ncc1)Nc2cc(ccc2)C(=O)N(CC3(CCN(Cc4ccccc4)CC3)C)C
0.297659	FC(F)(F)c1nc(ncc1)Nc2cc(ccc2)C(=O)N(CC3(CCN(Cc4ccccc4)CC3)C)C
0.297659	FC(F)(F)c1nc(ncc1)Nc2cc(ccc2)C(=O)N(CC3(CCN(Cc4ccccc4)CC3)C)C
0.297659	FC(F)(F)c1nc(ncc1)Nc2cc(ccc2)C(=O)N(CC3(CCN(Cc4ccccc4)CC3)C)C
0.297659	FC(F)(F)c1nc(ncc1)Nc2cc(ccc2)C(=O)N(CC3(CCN(Cc4ccccc4)CC3)C)C
0.296443	S1CCN(C(=O)c2cc(NC(=O)c3cc(F)cc(c3)C)c(cc2)C)CC1
0.296443	S1CCN(C(=O)c2cc(NC(=O)c3cc(F)cc(c3)C)c(cc2)C)CC1
0.296443	S1CCN(C(=O)c2cc(NC(=O)c3cc(F)cc(c3)C)c(cc2)C)CC1
0.296443	S1CCN(C(=O)c2cc(NC(=O)c3cc(F)cc(c3)C)c(cc2)C)CC1
0.296443	S1CCN(C(=O)c2cc(NC(=O)c3cc(F)cc(c3)C)c(cc2)C)CC1
0.296443	S1CCN(C(=O)c2cc(NC(=O)c3cc(F)cc(c3)C)c(cc2)C)CC1
0.296443	S1CCN(C(=O)c2cc(NC(=O)c3cc(F)cc(c3)C)c(cc2)C)CC1
0.296443	S1CCN(C(=O)c2cc(NC(=O)c3cc(F)cc(c3)C)c(cc2)C)CC1
0.296443	S1CCN(C(=O)c2cc(NC(=O)c3cc(F)cc(c3)C)c(cc2)C)CC1
0.296443	S1CCN(C(=O)c2cc(NC(=O)c3cc(F)cc(c3)C)c(cc2)C)CC1
0.296443	Clc1ccc(Nc2c(NC(=O)c3cc(c(NC(=O)CC(C)C)cc3)C)cccc2)cc1
0.296443	Clc1ccc(Nc2c(NC(=O)c3cc(c(NC(=O)CC(C)C)cc3)C)cccc2)cc1
0.296443	Clc1ccc(Nc2c(NC(=O)c3cc(c(NC(=O)CC(C)C)cc3)C)cccc2)cc1
0.296443	Clc1ccc(Nc2c(NC(=O)c3cc(c(NC(=O)CC(C)C)cc3)C)cccc2)cc1
0.295681	Brc1cc(c2nc(NC(=O)c3c(cccc3)C=4OC(c5ccc(cc5)C)=CN4)ccn2)ccc1
0.295681	Brc1cc(c2nc(NC(=O)c3c(cccc3)C=4OC(c5ccc(cc5)C)=CN4)ccn2)ccc1
0.295681	Brc1cc(c2nc(NC(=O)c3c(cccc3)C=4OC(c5ccc(cc5)C)=CN4)ccn2)ccc1
0.295681	Brc1cc(c2nc(NC(=O)c3c(cccc3)C=4OC(c5ccc(cc5)C)=CN4)ccn2)ccc1
0.295681	Brc1cc(c2nc(NC(=O)c3c(cccc3)C=4OC(c5ccc(cc5)C)=CN4)ccn2)ccc1
0.295681	Brc1cc(c2nc(NC(=O)c3c(cccc3)C=4OC(c5ccc(cc5)C)=CN4)ccn2)ccc1
0.295681	Brc1cc(c2nc(NC(=O)c3c(cccc3)C=4OC(c5ccc(cc5)C)=CN4)ccn2)ccc1
0.295681	Brc1cc(c2nc(NC(=O)c3c(cccc3)C=4OC(c5ccc(cc5)C)=CN4)ccn2)ccc1
0.295681	Brc1cc(c2nc(NC(=O)c3c(cccc3)C=4OC(c5ccc(cc5)C)=CN4)ccn2)ccc1
0.295681	Brc1cc(c2nc(NC(=O)c3c(cccc3)C=4OC(c5ccc(cc5)C)=CN4)ccn2)ccc1
0.295547	O=C(Nc1ccc(Oc2cc(ccc2)C(=O)N)cc1)c3cnc(c4ccccc4)cc3
0.295547	O=C(Nc1ccc(Oc2cc(ccc2)C(=O)N)cc1)c3cnc(c4ccccc4)cc3
0.295547	O=C(Nc1ccc(Oc2cc(ccc2)C(=O)N)cc1)c3cnc(c4ccccc4)cc3
0.295547	O=C(Nc1ccc(Oc2cc(ccc2)C(=O)N)cc1)c3cnc(c4ccccc4)cc3
0.295547	O=C(Nc1ccc(Oc2cc(ccc2)C(=O)N)cc1)c3cnc(c4ccccc4)cc3
0.294574	S=C(NNC(=O)c1c(NC(=O)c2ccccc2)cccc1)Nc3cc(c(cc3)C)C
0.294574	S=C(NNC(=O)c1c(NC(=O)c2ccccc2)cccc1)Nc3cc(c(cc3)C)C
0.294574	S=C(NNC(=O)c1c(NC(=O)c2ccccc2)cccc1)Nc3cc(c(cc3)C)C
0.294574	S=C(NNC(=O)c1c(NC(=O)c2ccccc2)cccc1)Nc3cc(c(cc3)C)C
0.294574	S=C(NNC(=O)c1c(NC(=O)c2ccccc2)cccc1)Nc3cc(c(cc3)C)C
0.294574	S=C(NNC(=O)c1c(NC(=O)c2ccccc2)cccc1)Nc3cc(c(cc3)C)C
0.294574	S=C(NNC(=O)c1c(NC(=O)c2ccccc2)cccc1)Nc3cc(c(cc3)C)C
0.294574	S=C(NNC(=O)c1c(NC(=O)c2ccccc2)cccc1)Nc3cc(c(cc3)C)C
0.294574	S=C(NNC(=O)c1c(NC(=O)c2ccccc2)cccc1)Nc3cc(c(cc3)C)C
0.294574	S=C(NNC(=O)c1c(NC(=O)c2ccccc2)cccc1)Nc3cc(c(cc3)C)C
0.29434	Brc1c(SC)cc(cc1)C(=O)Nc2c(cc(N3CCN(CC3)C)cc2)C
0.29434	Brc1c(SC)cc(cc1)C(=O)Nc2c(cc(N3CCN(CC3)C)cc2)C
0.29434	Brc1c(SC)cc(cc1)C(=O)Nc2c(cc(N3CCN(CC3)C)cc2)C
0.29434	Brc1c(SC)cc(cc1)C(=O)Nc2c(cc(N3CCN(CC3)C)cc2)C
0.29434	Brc1c(SC)cc(cc1)C(=O)Nc2c(cc(N3CCN(CC3)C)cc2)C
0.29434	Brc1c(SC)cc(cc1)C(=O)Nc2c(cc(N3CCN(CC3)C)cc2)C
0.294118	FC(F)(F)c1cc(NC(=O)c2cc(O)c(cc2)C)ccc1
0.294118	FC(F)(F)c1cc(NC(=O)c2cc(O)c(cc2)C)ccc1
0.294118	FC(F)(F)c1cc(NC(=O)c2cc(O)c(cc2)C)ccc1
0.294118	FC(F)(F)c1cc(NC(=O)c2cc(O)c(cc2)C)ccc1
0.294118	FC(F)(F)c1cc(NC(=O)c2cc(O)c(cc2)C)ccc1
0.294118	FC(F)(F)c1cc(NC(=O)c2cc(O)c(cc2)C)ccc1
0.294118	FC(F)(F)c1cc(NC(=O)c2cc(O)c(cc2)C)ccc1
0.294118	FC(F)(F)c1cc(NC(=O)c2cc(O)c(cc2)C)ccc1
0.294118	FC(F)(F)c1cc(NC(=O)c2cc(O)c(cc2)C)ccc1
0.294118	FC(F)(F)c1cc(NC(=O)c2cc(O)c(cc2)C)ccc1
0.293919	FC(F)(F)c1c(ccc(NC(=O)c2c(NC(=O)c3ccccc3)cc(OC)c(OC)c2)c1)CN4CCCC4
0.293919	FC(F)(F)c1c(ccc(NC(=O)c2c(NC(=O)c3ccccc3)cc(OC)c(OC)c2)c1)CN4CCCC4
0.293919	FC(F)(F)c1c(ccc(NC(=O)c2c(NC(=O)c3ccccc3)cc(OC)c(OC)c2)c1)CN4CCCC4
0.293919	FC(F)(F)c1c(ccc(NC(=O)c2c(NC(=O)c3ccccc3)cc(OC)c(OC)c2)c1)CN4CCCC4
0.293919	FC(F)(F)c1c(ccc(NC(=O)c2c(NC(=O)c3ccccc3)cc(OC)c(OC)c2)c1)CN4CCCC4
0.293919	FC(F)(F)c1c(ccc(NC(=O)c2c(NC(=O)c3ccccc3)cc(OC)c(OC)c2)c1)CN4CCCC4
0.293919	FC(F)(F)c1c(ccc(NC(=O)c2c(NC(=O)c3ccccc3)cc(OC)c(OC)c2)c1)CN4CCCC4
0.293919	FC(F)(F)c1c(ccc(NC(=O)c2c(NC(=O)c3ccccc3)cc(OC)c(OC)c2)c1)CN4CCCC4
0.293919	FC(F)(F)c1c(ccc(NC(=O)c2c(NC(=O)c3ccccc3)cc(OC)c(OC)c2)c1)CN4CCCC4
0.293919	FC(F)(F)c1c(ccc(NC(=O)c2c(NC(=O)c3ccccc3)cc(OC)c(OC)c2)c1)CN4CCCC4
0.293286	O=C(Nc1cc(NC(=O)C(=O)NCC2OCC3(NC2)CC3)c(cc1)C)c4ccccc4
0.293286	O=C(Nc1cc(NC(=O)C(=O)NCC2OCC3(NC2)CC3)c(cc1)C)c4ccccc4
0.293286	O=C(Nc1cc(NC(=O)C(=O)NCC2OCC3(NC2)CC3)c(cc1)C)c4ccccc4
0.293173	FC(F)Oc1ccc(cc1)C(=O)Nc2cnc(Oc3cc(c(cc3)C)C)cc2
0.293173	FC(F)Oc1ccc(cc1)C(=O)Nc2cnc(Oc3cc(c(cc3)C)C)cc2
0.293173	FC(F)Oc1ccc(cc1)C(=O)Nc2cnc(Oc3cc(c(cc3)C)C)cc2
0.293173	FC(F)Oc1ccc(cc1)C(=O)Nc2cnc(Oc3cc(c(cc3)C)C)cc2
0.293173	FC(F)Oc1ccc(cc1)C(=O)Nc2cnc(Oc3cc(c(cc3)C)C)cc2
0.293173	FC(F)Oc1ccc(cc1)C(=O)Nc2cnc(Oc3cc(c(cc3)C)C)cc2
0.293173	FC(F)Oc1ccc(cc1)C(=O)Nc2cnc(Oc3cc(c(cc3)C)C)cc2
0.293173	FC(F)Oc1ccc(cc1)C(=O)Nc2cnc(Oc3cc(c(cc3)C)C)cc2
0.293173	FC(F)Oc1ccc(cc1)C(=O)Nc2cnc(Oc3cc(c(cc3)C)C)cc2
0.293173	FC(F)Oc1ccc(cc1)C(=O)Nc2cnc(Oc3cc(c(cc3)C)C)cc2
0.291667	S(=O)(=O)(Nc1ccc(F)cc1)c2cc(ccc2)C(=O)Nc3c(ccc(c3)C(=O)N4CCSCC4)C
0.291667	S(=O)(=O)(Nc1ccc(F)cc1)c2cc(ccc2)C(=O)Nc3c(ccc(c3)C(=O)N4CCSCC4)C
0.291667	S(=O)(=O)(Nc1ccc(F)cc1)c2cc(ccc2)C(=O)Nc3c(ccc(c3)C(=O)N4CCSCC4)C
0.291667	S(=O)(=O)(Nc1ccc(F)cc1)c2cc(ccc2)C(=O)Nc3c(ccc(c3)C(=O)N4CCSCC4)C
0.290441	O=C(Nc1cnc(Oc2cc(c(cc2)C)C)cc1)c3cc(c(NC(=O)CC(C)C)cc3)C
0.290441	O=C(Nc1cnc(Oc2cc(c(cc2)C)C)cc1)c3cc(c(NC(=O)CC(C)C)cc3)C
0.290441	O=C(Nc1cnc(Oc2cc(c(cc2)C)C)cc1)c3cc(c(NC(=O)CC(C)C)cc3)C
0.290441	O=C(Nc1cnc(Oc2cc(c(cc2)C)C)cc1)c3cc(c(NC(=O)CC(C)C)cc3)C
0.290441	O=C(Nc1cnc(Oc2cc(c(cc2)C)C)cc1)c3cc(c(NC(=O)CC(C)C)cc3)C
0.290441	O=C(Nc1cnc(Oc2cc(c(cc2)C)C)cc1)c3cc(c(NC(=O)CC(C)C)cc3)C
0.290441	O=C(Nc1cnc(Oc2cc(c(cc2)C)C)cc1)c3cc(c(NC(=O)CC(C)C)cc3)C
0.290441	O=C(Nc1cnc(Oc2cc(c(cc2)C)C)cc1)c3cc(c(NC(=O)CC(C)C)cc3)C
0.290441	O=C(Nc1cnc(Oc2cc(c(cc2)C)C)cc1)c3cc(c(NC(=O)CC(C)C)cc3)C
0.290441	O=C(Nc1cnc(Oc2cc(c(cc2)C)C)cc1)c3cc(c(NC(=O)CC(C)C)cc3)C
0.287356	S1CCN(Cc2ccc(NC(=O)c3nc(N4C=NC=C4)ccc3)cc2)CC1
0.287356	S1CCN(Cc2ccc(NC(=O)c3nc(N4C=NC=C4)ccc3)cc2)CC1
0.287356	S1CCN(Cc2ccc(NC(=O)c3nc(N4C=NC=C4)ccc3)cc2)CC1
0.287356	S1CCN(Cc2ccc(NC(=O)c3nc(N4C=NC=C4)ccc3)cc2)CC1
0.287356	S1CCN(Cc2ccc(NC(=O)c3nc(N4C=NC=C4)ccc3)cc2)CC1
0.287356	S1CCN(Cc2ccc(NC(=O)c3nc(N4C=NC=C4)ccc3)cc2)CC1
0.287356	S1CCN(Cc2ccc(NC(=O)c3nc(N4C=NC=C4)ccc3)cc2)CC1
0.287356	S1CCN(Cc2ccc(NC(=O)c3nc(N4C=NC=C4)ccc3)cc2)CC1
0.287356	S1CCN(Cc2ccc(NC(=O)c3nc(N4C=NC=C4)ccc3)cc2)CC1
0.287356	S1CCN(Cc2ccc(NC(=O)c3nc(N4C=NC=C4)ccc3)cc2)CC1
0.287313	S1CCN(C(=O)c2cc(NC(=O)c3ccc(Oc4cc(F)c(F)cc4)cc3)c(cc2)C)CC1
0.287313	S1CCN(C(=O)c2cc(NC(=O)c3ccc(Oc4cc(F)c(F)cc4)cc3)c(cc2)C)CC1
0.287313	S1CCN(C(=O)c2cc(NC(=O)c3ccc(Oc4cc(F)c(F)cc4)cc3)c(cc2)C)CC1
0.287313	S1CCN(C(=O)c2cc(NC(=O)c3ccc(Oc4cc(F)c(F)cc4)cc3)c(cc2)C)CC1
0.287313	S1CCN(C(=O)c2cc(NC(=O)c3ccc(Oc4cc(F)c(F)cc4)cc3)c(cc2)C)CC1
0.287313	S1CCN(C(=O)c2cc(NC(=O)c3ccc(Oc4cc(F)c(F)cc4)cc3)c(cc2)C)CC1
0.287313	S1CCN(C(=O)c2cc(NC(=O)c3ccc(Oc4cc(F)c(F)cc4)cc3)c(cc2)C)CC1
0.287313	S1CCN(C(=O)c2cc(NC(=O)c3ccc(Oc4cc(F)c(F)cc4)cc3)c(cc2)C)CC1
0.287313	S1CCN(C(=O)c2cc(NC(=O)c3ccc(Oc4cc(F)c(F)cc4)cc3)c(cc2)C)CC1
0.287313	S1CCN(C(=O)c2cc(NC(=O)c3ccc(Oc4cc(F)c(F)cc4)cc3)c(cc2)C)CC1
0.286822	O=C(Nc1cc(OC(C)C)ccc1)c2cc(c(NC(=O)CC(C)C)cc2)C
0.286822	O=C(Nc1cc(OC(C)C)ccc1)c2cc(c(NC(=O)CC(C)C)cc2)C
0.286822	O=C(Nc1cc(OC(C)C)ccc1)c2cc(c(NC(=O)CC(C)C)cc2)C
0.286822	O=C(Nc1cc(OC(C)C)ccc1)c2cc(c(NC(=O)CC(C)C)cc2)C
0.286822	O=C(Nc1cc(OC(C)C)ccc1)c2cc(c(NC(=O)CC(C)C)cc2)C
0.286822	O=C(Nc1cc(OC(C)C)ccc1)c2cc(c(NC(=O)CC(C)C)cc2)C
0.286822	O=C(Nc1cc(OC(C)C)ccc1)c2cc(c(NC(=O)CC(C)C)cc2)C
0.286822	O=C(Nc1cc(OC(C)C)ccc1)c2cc(c(NC(=O)CC(C)C)cc2)C
0.286822	O=C(Nc1cc(OC(C)C)ccc1)c2cc(c(NC(=O)CC(C)C)cc2)C
0.286822	O=C(Nc1cc(OC(C)C)ccc1)c2cc(c(NC(=O)CC(C)C)cc2)C
0.286765	Brc1cc(c(F)cc1)C2=NOC(=N2)c3cc(NC(=O)c4ccc(F)cc4)ccc3
0.286765	Brc1cc(c(F)cc1)C2=NOC(=N2)c3cc(NC(=O)c4ccc(F)cc4)ccc3
0.286765	Brc1cc(c(F)cc1)C2=NOC(=N2)c3cc(NC(=O)c4ccc(F)cc4)ccc3
0.286765	Brc1cc(c(F)cc1)C2=NOC(=N2)c3cc(NC(=O)c4ccc(F)cc4)ccc3
0.286765	Brc1cc(c(F)cc1)C2=NOC(=N2)c3cc(NC(=O)c4ccc(F)cc4)ccc3
0.286765	Brc1cc(c(F)cc1)C2=NOC(=N2)c3cc(NC(=O)c4ccc(F)cc4)ccc3
0.286765	Brc1cc(c(F)cc1)C2=NOC(=N2)c3cc(NC(=O)c4ccc(F)cc4)ccc3
0.286765	Brc1cc(c(F)cc1)C2=NOC(=N2)c3cc(NC(=O)c4ccc(F)cc4)ccc3
0.286765	Brc1cc(c(F)cc1)C2=NOC(=N2)c3cc(NC(=O)c4ccc(F)cc4)ccc3
0.286765	Brc1cc(c(F)cc1)C2=NOC(=N2)c3cc(NC(=O)c4ccc(F)cc4)ccc3
0.286713	S=C(NNC(=O)c1c(nccc1)Nc2cc(ccc2)C(F)(F)F)Nc3cc(c(cc3)C)C
0.286713	S=C(NNC(=O)c1c(nccc1)Nc2cc(ccc2)C(F)(F)F)Nc3cc(c(cc3)C)C
0.286713	S=C(NNC(=O)c1c(nccc1)Nc2cc(ccc2)C(F)(F)F)Nc3cc(c(cc3)C)C
0.28626	S1C(=CC(C(=O)Nc2c(ccc(c2)C(=O)N3CCSCC3)C)=C1)C
0.28626	S1C(=CC(C(=O)Nc2c(ccc(c2)C(=O)N3CCSCC3)C)=C1)C
0.28626	S1C(=CC(C(=O)Nc2c(ccc(c2)C(=O)N3CCSCC3)C)=C1)C
0.28626	S1C(=CC(C(=O)Nc2c(ccc(c2)C(=O)N3CCSCC3)C)=C1)C
0.28626	S1C(=CC(C(=O)Nc2c(ccc(c2)C(=O)N3CCSCC3)C)=C1)C
0.28626	S1C(=CC(C(=O)Nc2c(ccc(c2)C(=O)N3CCSCC3)C)=C1)C
0.28626	S1C(=CC(C(=O)Nc2c(ccc(c2)C(=O)N3CCSCC3)C)=C1)C
0.28626	S1C(=CC(C(=O)Nc2c(ccc(c2)C(=O)N3CCSCC3)C)=C1)C
0.28626	S1C(=CC(C(=O)Nc2c(ccc(c2)C(=O)N3CCSCC3)C)=C1)C
0.28626	S1C(=CC(C(=O)Nc2c(ccc(c2)C(=O)N3CCSCC3)C)=C1)C
0.286232	O=C(Nc1ncc(NC(=O)C)cc1)c2cncc(c3c(cc(OC)cc3)C)c2
0.286232	O=C(Nc1ncc(NC(=O)C)cc1)c2cncc(c3c(cc(OC)cc3)C)c2
0.286232	O=C(Nc1ncc(NC(=O)C)cc1)c2cncc(c3c(cc(OC)cc3)C)c2
0.286232	O=C(Nc1ncc(NC(=O)C)cc1)c2cncc(c3c(cc(OC)cc3)C)c2
0.286232	O=C(Nc1ncc(NC(=O)C)cc1)c2cncc(c3c(cc(OC)cc3)C)c2
0.286232	O=C(Nc1ncc(NC(=O)C)cc1)c2cncc(c3c(cc(OC)cc3)C)c2
0.286232	O=C(Nc1ncc(NC(=O)C)cc1)c2cncc(c3c(cc(OC)cc3)C)c2
0.286232	O=C(Nc1ncc(NC(=O)C)cc1)c2cncc(c3c(cc(OC)cc3)C)c2
0.285714	O=C(Nc1c(cccc1)C)c2ccccc2
0.285714	O=C(Nc1c(cccc1)C)c2ccccc2
0.285714	O=C(Nc1c(cccc1)C)c2ccccc2
0.285714	O=C(Nc1c(cccc1)C)c2ccccc2
0.285714	O=C(Nc1c(cccc1)C)c2ccccc2
0.285714	O=C(Nc1c(cccc1)C)c2ccccc2
0.285714	O=C(Nc1c(cccc1)C)c2ccccc2
0.285714	O=C(Nc1c(cccc1)C)c2ccccc2
0.285714	O=C(Nc1c(cccc1)C)c2ccccc2
0.285714	O=C(Nc1c(cccc1)C)c2ccccc2
0.285714	S=C(N)c1ccc(cc1)C(=O)Nc2c(N3CCN(CC3)C)ccc(F)c2
0.285714	S=C(N)c1ccc(cc1)C(=O)Nc2c(N3CCN(CC3)C)ccc(F)c2
0.285714	S=C(N)c1ccc(cc1)C(=O)Nc2c(N3CCN(CC3)C)ccc(F)c2
0.285714	S=C(N)c1ccc(cc1)C(=O)Nc2c(N3CCN(CC3)C)ccc(F)c2
0.285714	S=C(N)c1ccc(cc1)C(=O)Nc2c(N3CCN(CC3)C)ccc(F)c2
0.285714	S=C(N)c1ccc(cc1)C(=O)Nc2c(N3CCN(CC3)C)ccc(F)c2
0.285714	S=C(N)c1ccc(cc1)C(=O)Nc2c(N3CCN(CC3)C)ccc(F)c2
0.285714	S=C(N)c1ccc(cc1)C(=O)Nc2c(N3CCN(CC3)C)ccc(F)c2
0.285714	S=C(N)c1ccc(cc1)C(=O)Nc2c(N3CCN(CC3)C)ccc(F)c2
0.285714	S=C(N)c1ccc(cc1)C(=O)Nc2c(N3CCN(CC3)C)ccc(F)c2
0.285171	Clc1cc(NC(=O)NCCC=2NN=C(c3ccncc3)C2)c(cc1)C
0.285171	Clc1cc(NC(=O)NCCC=2NN=C(c3ccncc3)C2)c(cc1)C
0.285171	Clc1cc(NC(=O)NCCC=2NN=C(c3ccncc3)C2)c(cc1)C
0.285171	Clc1cc(NC(=O)NCCC=2NN=C(c3ccncc3)C2)c(cc1)C
0.285171	Clc1cc(NC(=O)NCCC=2NN=C(c3ccncc3)C2)c(cc1)C
0.285171	Clc1cc(NC(=O)NCCC=2NN=C(c3ccncc3)C2)c(cc1)C
0.285171	Clc1cc(NC(=O)NCCC=2NN=C(c3ccncc3)C2)c(cc1)C
0.285171	Clc1cc(NC(=O)NCCC=2NN=C(c3ccncc3)C2)c(cc1)C
0.285171	Clc1cc(NC(=O)NCCC=2NN=C(c3ccncc3)C2)c(cc1)C
0.285171	Clc1cc(NC(=O)NCCC=2NN=C(c3ccncc3)C2)c(cc1)C
0.284722	S1CCN(C(=O)c2cc(NC(=O)c3ccc(OCC4=NOC(=N4)CC)cc3)c(cc2)C)CC1
0.284722	S1CCN(C(=O)c2cc(NC(=O)c3ccc(OCC4=NOC(=N4)CC)cc3)c(cc2)C)CC1
0.284722	S1CCN(C(=O)c2cc(NC(=O)c3ccc(OCC4=NOC(=N4)CC)cc3)c(cc2)C)CC1
0.284615	Fc1c(c2cnccc2)ccc(c1)CNC(=O)CNC(=O)c3ccc(c4ccccc4)cc3
0.284615	Fc1c(c2cnccc2)ccc(c1)CNC(=O)CNC(=O)c3ccc(c4ccccc4)cc3
0.284615	Fc1c(c2cnccc2)ccc(c1)CNC(=O)CNC(=O)c3ccc(c4ccccc4)cc3
0.284615	Fc1c(c2cnccc2)ccc(c1)CNC(=O)CNC(=O)c3ccc(c4ccccc4)cc3
0.284615	Fc1c(c2cnccc2)ccc(c1)CNC(=O)CNC(=O)c3ccc(c4ccccc4)cc3
0.284615	Fc1c(c2cnccc2)ccc(c1)CNC(=O)CNC(=O)c3ccc(c4ccccc4)cc3
0.284615	Fc1c(c2cnccc2)ccc(c1)CNC(=O)CNC(=O)c3ccc(c4ccccc4)cc3
0.284615	Fc1c(c2cnccc2)ccc(c1)CNC(=O)CNC(=O)c3ccc(c4ccccc4)cc3
0.284615	Fc1c(c2cnccc2)ccc(c1)CNC(=O)CNC(=O)c3ccc(c4ccccc4)cc3
0.284615	Fc1c(c2cnccc2)ccc(c1)CNC(=O)CNC(=O)c3ccc(c4ccccc4)cc3
0.284345	O=C(OC(C)(C)C)N1c2c(ccc(NC(=O)c3cnc(c4ccccc4)cc3)c2)CCC1
0.284345	O=C(OC(C)(C)C)N1c2c(ccc(NC(=O)c3cnc(c4ccccc4)cc3)c2)CCC1
0.284345	O=C(OC(C)(C)C)N1c2c(ccc(NC(=O)c3cnc(c4ccccc4)cc3)c2)CCC1
0.284345	O=C(OC(C)(C)C)N1c2c(ccc(NC(=O)c3cnc(c4ccccc4)cc3)c2)CCC1
0.284345	O=C(OC(C)(C)C)N1c2c(ccc(NC(=O)c3cnc(c4ccccc4)cc3)c2)CCC1
0.284345	O=C(OC(C)(C)C)N1c2c(ccc(NC(=O)c3cnc(c4ccccc4)cc3)c2)CCC1
0.284345	O=C(OC(C)(C)C)N1c2c(ccc(NC(=O)c3cnc(c4ccccc4)cc3)c2)CCC1
0.284345	O=C(OC(C)(C)C)N1c2c(ccc(NC(=O)c3cnc(c4ccccc4)cc3)c2)CCC1
0.284345	O=C(OC(C)(C)C)N1c2c(ccc(NC(=O)c3cnc(c4ccccc4)cc3)c2)CCC1
0.284345	O=C(OC(C)(C)C)N1c2c(ccc(NC(=O)c3cnc(c4ccccc4)cc3)c2)CCC1
0.283688	Clc1cc(Cl)cc(c1)C(=O)Nc2cc(O)c(cc2)C(=O)NCc3c(cccc3)CN4CCCCC4
0.283688	Clc1cc(Cl)cc(c1)C(=O)Nc2cc(O)c(cc2)C(=O)NCc3c(cccc3)CN4CCCCC4
0.283688	Clc1cc(Cl)cc(c1)C(=O)Nc2cc(O)c(cc2)C(=O)NCc3c(cccc3)CN4CCCCC4
0.283688	Clc1cc(Cl)cc(c1)C(=O)Nc2cc(O)c(cc2)C(=O)NCc3c(cccc3)CN4CCCCC4
0.283688	Clc1cc(Cl)cc(c1)C(=O)Nc2cc(O)c(cc2)C(=O)NCc3c(cccc3)CN4CCCCC4
0.283688	Clc1cc(Cl)cc(c1)C(=O)Nc2cc(O)c(cc2)C(=O)NCc3c(cccc3)CN4CCCCC4
0.283688	Clc1cc(Cl)cc(c1)C(=O)Nc2cc(O)c(cc2)C(=O)NCc3c(cccc3)CN4CCCCC4
0.283688	Clc1cc(Cl)cc(c1)C(=O)Nc2cc(O)c(cc2)C(=O)NCc3c(cccc3)CN4CCCCC4
0.283688	Clc1cc(Cl)cc(c1)C(=O)Nc2cc(O)c(cc2)C(=O)NCc3c(cccc3)CN4CCCCC4
0.283688	Clc1cc(Cl)cc(c1)C(=O)Nc2cc(O)c(cc2)C(=O)NCc3c(cccc3)CN4CCCCC4
0.282528	Brc1c(SC)cc(cc1)C(=O)Nc2c(ccc(c2)C(=O)N3CCSCC3)C
0.282528	Brc1c(SC)cc(cc1)C(=O)Nc2c(ccc(c2)C(=O)N3CCSCC3)C
0.282528	Brc1c(SC)cc(cc1)C(=O)Nc2c(ccc(c2)C(=O)N3CCSCC3)C
0.282528	Brc1c(SC)cc(cc1)C(=O)Nc2c(ccc(c2)C(=O)N3CCSCC3)C
0.282528	Brc1c(SC)cc(cc1)C(=O)Nc2c(ccc(c2)C(=O)N3CCSCC3)C
0.282528	Brc1c(SC)cc(cc1)C(=O)Nc2c(ccc(c2)C(=O)N3CCSCC3)C
0.282528	Brc1c(SC)cc(cc1)C(=O)Nc2c(ccc(c2)C(=O)N3CCSCC3)C
0.282528	Brc1c(SC)cc(cc1)C(=O)Nc2c(ccc(c2)C(=O)N3CCSCC3)C
0.282528	Brc1c(SC)cc(cc1)C(=O)Nc2c(ccc(c2)C(=O)N3CCSCC3)C
0.282528	Brc1c(SC)cc(cc1)C(=O)Nc2c(ccc(c2)C(=O)N3CCSCC3)C
0.282051	S1CCN(C(=O)c2cc(NC(=O)C=3C(=O)NC(=C(c4ccccc4)C3)C)c(cc2)C)CC1
0.282051	S1CCN(C(=O)c2cc(NC(=O)C=3C(=O)NC(=C(c4ccccc4)C3)C)c(cc2)C)CC1
0.282051	S1CCN(C(=O)c2cc(NC(=O)C=3C(=O)NC(=C(c4ccccc4)C3)C)c(cc2)C)CC1
0.282051	S1CCN(C(=O)c2cc(NC(=O)C=3C(=O)NC(=C(c4ccccc4)C3)C)c(cc2)C)CC1
0.282051	S1CCN(C(=O)c2cc(NC(=O)C=3C(=O)NC(=C(c4ccccc4)C3)C)c(cc2)C)CC1
0.282051	S1CCN(C(=O)c2cc(NC(=O)C=3C(=O)NC(=C(c4ccccc4)C3)C)c(cc2)C)CC1
0.282051	S1CCN(C(=O)c2cc(NC(=O)C=3C(=O)NC(=C(c4ccccc4)C3)C)c(cc2)C)CC1
0.282051	S1CCN(C(=O)c2cc(NC(=O)C=3C(=O)NC(=C(c4ccccc4)C3)C)c(cc2)C)CC1
0.282051	S1CCN(C(=O)c2cc(NC(=O)C=3C(=O)NC(=C(c4ccccc4)C3)C)c(cc2)C)CC1
0.282051	S1CCN(C(=O)c2cc(NC(=O)C=3C(=O)NC(=C(c4ccccc4)C3)C)c(cc2)C)CC1
0.281955	O=C(Nc1c(ccc(c1)C(=O)NCC)C)c2c(NC(=O)c3ccccc3)cc(OC)c(OC)c2
0.281955	O=C(Nc1c(ccc(c1)C(=O)NCC)C)c2c(NC(=O)c3ccccc3)cc(OC)c(OC)c2
0.281955	O=C(Nc1c(ccc(c1)C(=O)NCC)C)c2c(NC(=O)c3ccccc3)cc(OC)c(OC)c2
0.281955	O=C(Nc1c(ccc(c1)C(=O)NCC)C)c2c(NC(=O)c3ccccc3)cc(OC)c(OC)c2
0.281955	O=C(Nc1c(ccc(c1)C(=O)NCC)C)c2c(NC(=O)c3ccccc3)cc(OC)c(OC)c2
0.281955	O=C(Nc1c(ccc(c1)C(=O)NCC)C)c2c(NC(=O)c3ccccc3)cc(OC)c(OC)c2
0.281955	O=C(Nc1c(ccc(c1)C(=O)NCC)C)c2c(NC(=O)c3ccccc3)cc(OC)c(OC)c2
0.281955	O=C(Nc1c(ccc(c1)C(=O)NCC)C)c2c(NC(=O)c3ccccc3)cc(OC)c(OC)c2
0.281955	O=C(Nc1c(ccc(c1)C(=O)NCC)C)c2c(NC(=O)c3ccccc3)cc(OC)c(OC)c2
0.281955	O=C(Nc1c(ccc(c1)C(=O)NCC)C)c2c(NC(=O)c3ccccc3)cc(OC)c(OC)c2
0.281853	Brc1ccc(cc1)CC(=O)Nc2c(ccc(c2)C(=O)N3CCSCC3)C
0.281853	Brc1ccc(cc1)CC(=O)Nc2c(ccc(c2)C(=O)N3CCSCC3)C
0.281853	Brc1ccc(cc1)CC(=O)Nc2c(ccc(c2)C(=O)N3CCSCC3)C
0.281853	Brc1ccc(cc1)CC(=O)Nc2c(ccc(c2)C(=O)N3CCSCC3)C
0.281853	Brc1ccc(cc1)CC(=O)Nc2c(ccc(c2)C(=O)N3CCSCC3)C
0.281853	Brc1ccc(cc1)CC(=O)Nc2c(ccc(c2)C(=O)N3CCSCC3)C
0.281853	Brc1ccc(cc1)CC(=O)Nc2c(ccc(c2)C(=O)N3CCSCC3)C
0.281853	Brc1ccc(cc1)CC(=O)Nc2c(ccc(c2)C(=O)N3CCSCC3)C
0.281853	Brc1ccc(cc1)CC(=O)Nc2c(ccc(c2)C(=O)N3CCSCC3)C
0.281853	Brc1ccc(cc1)CC(=O)Nc2c(ccc(c2)C(=O)N3CCSCC3)C
0.28169	S1C=NC(=C1)CN2CCN(C(=O)c3cc(c(NC(=O)CC(C)C)cc3)C)CCC2
0.280851	O=C(Nc1c(ccc(c1)C2=NNC(=N2)C)C)C
0.280851	O=C(Nc1c(ccc(c1)C2=NNC(=N2)C)C)C
0.280851	O=C(Nc1c(ccc(c1)C2=NNC(=N2)C)C)C
0.280851	O=C(Nc1c(ccc(c1)C2=NNC(=N2)C)C)C
0.280851	O=C(Nc1c(ccc(c1)C2=NNC(=N2)C)C)C
0.280851	O=C(Nc1c(ccc(c1)C2=NNC(=N2)C)C)C
0.280851	O=C(Nc1c(ccc(c1)C2=NNC(=N2)C)C)C
0.280851	O=C(Nc1c(ccc(c1)C2=NNC(=N2)C)C)C
0.280851	O=C(Nc1c(ccc(c1)C2=NNC(=N2)C)C)C
0.280851	O=C(Nc1c(ccc(c1)C2=NNC(=N2)C)C)C
0.280443	S1CCN(C(=O)c2cc(NC(=O)c3cc(c(cc3)C)C(=O)OC)c(cc2)C)CC1
0.280443	S1CCN(C(=O)c2cc(NC(=O)c3cc(c(cc3)C)C(=O)OC)c(cc2)C)CC1
0.280443	S1CCN(C(=O)c2cc(NC(=O)c3cc(c(cc3)C)C(=O)OC)c(cc2)C)CC1
0.280443	S1CCN(C(=O)c2cc(NC(=O)c3cc(c(cc3)C)C(=O)OC)c(cc2)C)CC1
0.280443	S1CCN(C(=O)c2cc(NC(=O)c3cc(c(cc3)C)C(=O)OC)c(cc2)C)CC1
0.280443	S1CCN(C(=O)c2cc(NC(=O)c3cc(c(cc3)C)C(=O)OC)c(cc2)C)CC1
0.280443	S1CCN(C(=O)c2cc(NC(=O)c3cc(c(cc3)C)C(=O)OC)c(cc2)C)CC1
0.280443	S1CCN(C(=O)c2cc(NC(=O)c3cc(c(cc3)C)C(=O)OC)c(cc2)C)CC1
0.280443	S1CCN(C(=O)c2cc(NC(=O)c3cc(c(cc3)C)C(=O)OC)c(cc2)C)CC1
0.280443	S1CCN(C(=O)c2cc(NC(=O)c3cc(c(cc3)C)C(=O)OC)c(cc2)C)CC1
0.28	S(c1c(F)ccc(c1)C(=O)Nc2c(ccc(c2)C(=O)NCC)C)C
0.28	S(c1c(F)ccc(c1)C(=O)Nc2c(ccc(c2)C(=O)NCC)C)C
0.28	S(c1c(F)ccc(c1)C(=O)Nc2c(ccc(c2)C(=O)NCC)C)C
0.28	S(c1c(F)ccc(c1)C(=O)Nc2c(ccc(c2)C(=O)NCC)C)C
0.28	S(c1c(F)ccc(c1)C(=O)Nc2c(ccc(c2)C(=O)NCC)C)C
0.28	S(c1c(F)ccc(c1)C(=O)Nc2c(ccc(c2)C(=O)NCC)C)C
0.28	S(c1c(F)ccc(c1)C(=O)Nc2c(ccc(c2)C(=O)NCC)C)C
0.28	S(c1c(F)ccc(c1)C(=O)Nc2c(ccc(c2)C(=O)NCC)C)C
0.28	S(c1c(F)ccc(c1)C(=O)Nc2c(ccc(c2)C(=O)NCC)C)C
0.28	S(c1c(F)ccc(c1)C(=O)Nc2c(ccc(c2)C(=O)NCC)C)C
0.279693	O=C(NCC(=O)Nc1c(cc(OCCCC)cc1)C)c2ccc(c3ccccc3)cc2
0.279693	O=C(NCC(=O)Nc1c(cc(OCCCC)cc1)C)c2ccc(c3ccccc3)cc2
0.279693	O=C(NCC(=O)Nc1c(cc(OCCCC)cc1)C)c2ccc(c3ccccc3)cc2
0.279693	O=C(NCC(=O)Nc1c(cc(OCCCC)cc1)C)c2ccc(c3ccccc3)cc2
0.279693	O=C(NCC(=O)Nc1c(cc(OCCCC)cc1)C)c2ccc(c3ccccc3)cc2
0.279693	O=C(NCC(=O)Nc1c(cc(OCCCC)cc1)C)c2ccc(c3ccccc3)cc2
0.279693	O=C(NCC(=O)Nc1c(cc(OCCCC)cc1)C)c2ccc(c3ccccc3)cc2
0.279693	O=C(NCC(=O)Nc1c(cc(OCCCC)cc1)C)c2ccc(c3ccccc3)cc2
0.279693	O=C(NCC(=O)Nc1c(cc(OCCCC)cc1)C)c2ccc(c3ccccc3)cc2
0.279693	O=C(NCC(=O)Nc1c(cc(OCCCC)cc1)C)c2ccc(c3ccccc3)cc2
0.279152	S1C(=NC(c2ccc(NC(=O)c3ccccc3)cc2)=C1)NC(=O)Cc4cc(OC)c(O)c(OC)c4
0.279152	S1C(=NC(c2ccc(NC(=O)c3ccccc3)cc2)=C1)NC(=O)Cc4cc(OC)c(O)c(OC)c4
0.279152	S1C(=NC(c2ccc(NC(=O)c3ccccc3)cc2)=C1)NC(=O)Cc4cc(OC)c(O)c(OC)c4
0.279152	S1C(=NC(c2ccc(NC(=O)c3ccccc3)cc2)=C1)NC(=O)Cc4cc(OC)c(O)c(OC)c4
0.279152	S1C(=NC(c2ccc(NC(=O)c3ccccc3)cc2)=C1)NC(=O)Cc4cc(OC)c(O)c(OC)c4
0.279152	S1C(=NC(c2ccc(NC(=O)c3ccccc3)cc2)=C1)NC(=O)Cc4cc(OC)c(O)c(OC)c4
0.279152	S1C(=NC(c2ccc(NC(=O)c3ccccc3)cc2)=C1)NC(=O)Cc4cc(OC)c(O)c(OC)c4
0.279152	S1C(=NC(c2ccc(NC(=O)c3ccccc3)cc2)=C1)NC(=O)Cc4cc(OC)c(O)c(OC)c4
0.279152	S1C(=NC(c2ccc(NC(=O)c3ccccc3)cc2)=C1)NC(=O)Cc4cc(OC)c(O)c(OC)c4
0.279152	S1C(=NC(c2ccc(NC(=O)c3ccccc3)cc2)=C1)NC(=O)Cc4cc(OC)c(O)c(OC)c4
0.27907	O=C(Nc1c(c(Nc2cc(ccc2)C)ccc1)C)c3c(cncc3)C
0.27907	O=C(Nc1c(c(Nc2cc(ccc2)C)ccc1)C)c3c(cncc3)C
0.27907	O=C(Nc1c(c(Nc2cc(ccc2)C)ccc1)C)c3c(cncc3)C
0.278351	S1CCN(C(=O)c2cc(NC(=O)c3c(nc(cc3)C)C4CC4)c(cc2)C)CC1
0.278351	S1CCN(C(=O)c2cc(NC(=O)c3c(nc(cc3)C)C4CC4)c(cc2)C)CC1
0.278351	S1CCN(C(=O)c2cc(NC(=O)c3c(nc(cc3)C)C4CC4)c(cc2)C)CC1
0.278351	S1CCN(C(=O)c2cc(NC(=O)c3c(nc(cc3)C)C4CC4)c(cc2)C)CC1
0.278351	S1CCN(C(=O)c2cc(NC(=O)c3c(nc(cc3)C)C4CC4)c(cc2)C)CC1
0.278351	S1CCN(C(=O)c2cc(NC(=O)c3c(nc(cc3)C)C4CC4)c(cc2)C)CC1
0.278351	S1CCN(C(=O)c2cc(NC(=O)c3c(nc(cc3)C)C4CC4)c(cc2)C)CC1
0.278351	S1CCN(C(=O)c2cc(NC(=O)c3c(nc(cc3)C)C4CC4)c(cc2)C)CC1
0.278351	S1CCN(C(=O)c2cc(NC(=O)c3c(nc(cc3)C)C4CC4)c(cc2)C)CC1
0.278351	S1CCN(C(=O)c2cc(NC(=O)c3c(nc(cc3)C)C4CC4)c(cc2)C)CC1
0.278027	O=C(NC1CC1)c2cc(NC)c(cc2)C
0.278027	O=C(NC1CC1)c2cc(NC)c(cc2)C
0.278027	O=C(NC1CC1)c2cc(NC)c(cc2)C
0.278027	O=C(NC1CC1)c2cc(NC)c(cc2)C
0.278027	O=C(NC1CC1)c2cc(NC)c(cc2)C
0.278027	O=C(NC1CC1)c2cc(NC)c(cc2)C
0.278027	O=C(NC1CC1)c2cc(NC)c(cc2)C
0.277978	O=C(NCC(=O)Nc1c(OC)ccc(c1)C)C2=CNC(c3ccccc3)=C2
0.277978	O=C(NCC(=O)Nc1c(OC)ccc(c1)C)C2=CNC(c3ccccc3)=C2
0.277978	O=C(NCC(=O)Nc1c(OC)ccc(c1)C)C2=CNC(c3ccccc3)=C2
0.277978	O=C(NCC(=O)Nc1c(OC)ccc(c1)C)C2=CNC(c3ccccc3)=C2
0.277955	O=C(Nc1c(ccc(c1)C=2ON=C(N2)C)C)C=Cc3cc(OCC)c(OCc4cnccc4)cc3
0.277955	O=C(Nc1c(ccc(c1)C=2ON=C(N2)C)C)C=Cc3cc(OCC)c(OCc4cnccc4)cc3
0.277955	O=C(Nc1c(ccc(c1)C=2ON=C(N2)C)C)C=Cc3cc(OCC)c(OCc4cnccc4)cc3
0.277955	O=C(Nc1c(ccc(c1)C=2ON=C(N2)C)C)C=Cc3cc(OCC)c(OCc4cnccc4)cc3
0.277955	O=C(Nc1c(ccc(c1)C=2ON=C(N2)C)C)C=Cc3cc(OCC)c(OCc4cnccc4)cc3
0.277955	O=C(Nc1c(ccc(c1)C=2ON=C(N2)C)C)C=Cc3cc(OCC)c(OCc4cnccc4)cc3
0.277955	O=C(Nc1c(ccc(c1)C=2ON=C(N2)C)C)C=Cc3cc(OCC)c(OCc4cnccc4)cc3
0.277955	O=C(Nc1c(ccc(c1)C=2ON=C(N2)C)C)C=Cc3cc(OCC)c(OCc4cnccc4)cc3
0.277955	O=C(Nc1c(ccc(c1)C=2ON=C(N2)C)C)C=Cc3cc(OCC)c(OCc4cnccc4)cc3
0.277955	O=C(Nc1c(ccc(c1)C=2ON=C(N2)C)C)C=Cc3cc(OCC)c(OCc4cnccc4)cc3
0.277154	O=C(Nc1ccc(NC(=O)C2CC2)cc1)c3cncc(c4c(cc(OC)cc4)C)c3
0.277154	O=C(Nc1ccc(NC(=O)C2CC2)cc1)c3cncc(c4c(cc(OC)cc4)C)c3
0.277154	O=C(Nc1ccc(NC(=O)C2CC2)cc1)c3cncc(c4c(cc(OC)cc4)C)c3
0.277154	O=C(Nc1ccc(NC(=O)C2CC2)cc1)c3cncc(c4c(cc(OC)cc4)C)c3
0.277154	O=C(Nc1ccc(NC(=O)C2CC2)cc1)c3cncc(c4c(cc(OC)cc4)C)c3
0.277154	O=C(Nc1ccc(NC(=O)C2CC2)cc1)c3cncc(c4c(cc(OC)cc4)C)c3
0.277154	O=C(Nc1ccc(NC(=O)C2CC2)cc1)c3cncc(c4c(cc(OC)cc4)C)c3
0.277154	O=C(Nc1ccc(NC(=O)C2CC2)cc1)c3cncc(c4c(cc(OC)cc4)C)c3
0.277154	O=C(Nc1ccc(NC(=O)C2CC2)cc1)c3cncc(c4c(cc(OC)cc4)C)c3
0.277154	O=C(Nc1ccc(NC(=O)C2CC2)cc1)c3cncc(c4c(cc(OC)cc4)C)c3
0.276923	Clc1c(Cl)ccc(c1)CCC(=O)Nc2c(ccc(c2)C(=O)NCC)C
0.276923	Clc1c(Cl)ccc(c1)CCC(=O)Nc2c(ccc(c2)C(=O)NCC)C
0.276923	Clc1c(Cl)ccc(c1)CCC(=O)Nc2c(ccc(c2)C(=O)NCC)C
0.276923	Clc1c(Cl)ccc(c1)CCC(=O)Nc2c(ccc(c2)C(=O)NCC)C
0.276923	Clc1c(Cl)ccc(c1)CCC(=O)Nc2c(ccc(c2)C(=O)NCC)C
0.276923	Clc1c(Cl)ccc(c1)CCC(=O)Nc2c(ccc(c2)C(=O)NCC)C
0.276753	Brc1c(SC)cc(cc1)C(=O)Nc2c(cc(OCc3ccncc3)cc2)C
0.276753	Brc1c(SC)cc(cc1)C(=O)Nc2c(cc(OCc3ccncc3)cc2)C
0.276753	Brc1c(SC)cc(cc1)C(=O)Nc2c(cc(OCc3ccncc3)cc2)C
0.276753	Brc1c(SC)cc(cc1)C(=O)Nc2c(cc(OCc3ccncc3)cc2)C
0.276753	Brc1c(SC)cc(cc1)C(=O)Nc2c(cc(OCc3ccncc3)cc2)C
0.276753	Brc1c(SC)cc(cc1)C(=O)Nc2c(cc(OCc3ccncc3)cc2)C
0.276753	Brc1c(SC)cc(cc1)C(=O)Nc2c(cc(OCc3ccncc3)cc2)C
0.276753	Brc1c(SC)cc(cc1)C(=O)Nc2c(cc(OCc3ccncc3)cc2)C
0.276753	Brc1c(SC)cc(cc1)C(=O)Nc2c(cc(OCc3ccncc3)cc2)C
0.276753	Brc1c(SC)cc(cc1)C(=O)Nc2c(cc(OCc3ccncc3)cc2)C
0.27668	ClC1=CSC(C(=O)Nc2c(ccc(c2)C(=O)NCC)C)=C1
0.27668	ClC1=CSC(C(=O)Nc2c(ccc(c2)C(=O)NCC)C)=C1
0.27668	ClC1=CSC(C(=O)Nc2c(ccc(c2)C(=O)NCC)C)=C1
0.27668	ClC1=CSC(C(=O)Nc2c(ccc(c2)C(=O)NCC)C)=C1
0.27668	ClC1=CSC(C(=O)Nc2c(ccc(c2)C(=O)NCC)C)=C1
0.276527	Fc1c(c2cnccc2)ccc(c1)CNC(=O)C(=O)Nc3c(N4CCN(CC4)C)ccc(c3)C(F)(F)F
0.276527	Fc1c(c2cnccc2)ccc(c1)CNC(=O)C(=O)Nc3c(N4CCN(CC4)C)ccc(c3)C(F)(F)F
0.276527	Fc1c(c2cnccc2)ccc(c1)CNC(=O)C(=O)Nc3c(N4CCN(CC4)C)ccc(c3)C(F)(F)F
0.276527	Fc1c(c2cnccc2)ccc(c1)CNC(=O)C(=O)Nc3c(N4CCN(CC4)C)ccc(c3)C(F)(F)F
0.276527	Fc1c(c2cnccc2)ccc(c1)CNC(=O)C(=O)Nc3c(N4CCN(CC4)C)ccc(c3)C(F)(F)F
0.276527	Fc1c(c2cnccc2)ccc(c1)CNC(=O)C(=O)Nc3c(N4CCN(CC4)C)ccc(c3)C(F)(F)F
0.276527	Fc1c(c2cnccc2)ccc(c1)CNC(=O)C(=O)Nc3c(N4CCN(CC4)C)ccc(c3)C(F)(F)F
0.276527	Fc1c(c2cnccc2)ccc(c1)CNC(=O)C(=O)Nc3c(N4CCN(CC4)C)ccc(c3)C(F)(F)F
0.276527	Fc1c(c2cnccc2)ccc(c1)CNC(=O)C(=O)Nc3c(N4CCN(CC4)C)ccc(c3)C(F)(F)F
0.276527	Fc1c(c2cnccc2)ccc(c1)CNC(=O)C(=O)Nc3c(N4CCN(CC4)C)ccc(c3)C(F)(F)F
0.276224	O=C(NCC(=O)Nc1cc(ccc1)CC)c2cncc(c3c(cc(OC)cc3)C)c2
0.27572	S=C(NNC(=O)c1cc(NC(=O)C)ccc1)Nc2cc(c(cc2)C)C
0.27572	S=C(NNC(=O)c1cc(NC(=O)C)ccc1)Nc2cc(c(cc2)C)C
0.27572	S=C(NNC(=O)c1cc(NC(=O)C)ccc1)Nc2cc(c(cc2)C)C
0.27572	S=C(NNC(=O)c1cc(NC(=O)C)ccc1)Nc2cc(c(cc2)C)C
0.27572	S=C(NNC(=O)c1cc(NC(=O)C)ccc1)Nc2cc(c(cc2)C)C
0.275168	Clc1cc(c(OC)cc1)C(=O)NNC(=O)C(=O)Nc2cc(c3nc(ccn3)C)ccc2
0.275081	S1CCN(C(=O)c2cc(NC(=O)C=3N=C(OC3C)c4ccc(OC)cc4)c(cc2)C)CC1
0.275081	S1CCN(C(=O)c2cc(NC(=O)C=3N=C(OC3C)c4ccc(OC)cc4)c(cc2)C)CC1
0.275081	S1CCN(C(=O)c2cc(NC(=O)C=3N=C(OC3C)c4ccc(OC)cc4)c(cc2)C)CC1
0.275081	S1CCN(C(=O)c2cc(NC(=O)C=3N=C(OC3C)c4ccc(OC)cc4)c(cc2)C)CC1
0.275081	S1CCN(C(=O)c2cc(NC(=O)C=3N=C(OC3C)c4ccc(OC)cc4)c(cc2)C)CC1
0.275081	S1CCN(C(=O)c2cc(NC(=O)C=3N=C(OC3C)c4ccc(OC)cc4)c(cc2)C)CC1
0.275081	S1CCN(C(=O)c2cc(NC(=O)C=3N=C(OC3C)c4ccc(OC)cc4)c(cc2)C)CC1
0.2749	O=C(Nc1ccc(NC(=O)C2CC2)cc1)c3cc(c(NC(=O)CC(C)C)cc3)C
0.2749	O=C(Nc1ccc(NC(=O)C2CC2)cc1)c3cc(c(NC(=O)CC(C)C)cc3)C
0.2749	O=C(Nc1ccc(NC(=O)C2CC2)cc1)c3cc(c(NC(=O)CC(C)C)cc3)C
0.2749	O=C(Nc1ccc(NC(=O)C2CC2)cc1)c3cc(c(NC(=O)CC(C)C)cc3)C
0.2749	O=C(Nc1ccc(NC(=O)C2CC2)cc1)c3cc(c(NC(=O)CC(C)C)cc3)C
0.2749	O=C(Nc1ccc(NC(=O)C2CC2)cc1)c3cc(c(NC(=O)CC(C)C)cc3)C
0.2749	O=C(Nc1ccc(NC(=O)C2CC2)cc1)c3cc(c(NC(=O)CC(C)C)cc3)C
0.2749	O=C(Nc1ccc(NC(=O)C2CC2)cc1)c3cc(c(NC(=O)CC(C)C)cc3)C
0.2749	O=C(Nc1ccc(NC(=O)C2CC2)cc1)c3cc(c(NC(=O)CC(C)C)cc3)C
0.2749	O=C(Nc1ccc(NC(=O)C2CC2)cc1)c3cc(c(NC(=O)CC(C)C)cc3)C
0.274194	Fc1ccc(N2N=C(c3cc(ccc3)C)C(C(=O)Nc4cc(ccc4)CCN5CCN(CC5)C)=C2)cc1
0.274194	Fc1ccc(N2N=C(c3cc(ccc3)C)C(C(=O)Nc4cc(ccc4)CCN5CCN(CC5)C)=C2)cc1
0.274194	Brc1cc(ccc1)C2=NOC(C(=O)Nc3cc(N4CC(N(C)C)CC4)c(cc3)C)=C2
0.274194	Brc1cc(ccc1)C2=NOC(C(=O)Nc3cc(N4CC(N(C)C)CC4)c(cc3)C)=C2
0.274194	Brc1cc(ccc1)C2=NOC(C(=O)Nc3cc(N4CC(N(C)C)CC4)c(cc3)C)=C2
0.274194	Brc1cc(ccc1)C2=NOC(C(=O)Nc3cc(N4CC(N(C)C)CC4)c(cc3)C)=C2
0.274194	Brc1cc(ccc1)C2=NOC(C(=O)Nc3cc(N4CC(N(C)C)CC4)c(cc3)C)=C2
0.274194	Brc1cc(ccc1)C2=NOC(C(=O)Nc3cc(N4CC(N(C)C)CC4)c(cc3)C)=C2
0.274194	Brc1cc(ccc1)C2=NOC(C(=O)Nc3cc(N4CC(N(C)C)CC4)c(cc3)C)=C2
0.274194	Brc1cc(ccc1)C2=NOC(C(=O)Nc3cc(N4CC(N(C)C)CC4)c(cc3)C)=C2
0.274194	Brc1cc(ccc1)C2=NOC(C(=O)Nc3cc(N4CC(N(C)C)CC4)c(cc3)C)=C2
0.274194	Brc1cc(ccc1)C2=NOC(C(=O)Nc3cc(N4CC(N(C)C)CC4)c(cc3)C)=C2
0.273649	O=C(NCC)c1cc(NCC=2C(=NN(C2)Cc3ccccc3)c4ccccc4)c(cc1)C
0.273649	O=C(NCC)c1cc(NCC=2C(=NN(C2)Cc3ccccc3)c4ccccc4)c(cc1)C
0.273649	O=C(NCC)c1cc(NCC=2C(=NN(C2)Cc3ccccc3)c4ccccc4)c(cc1)C
0.273649	O=C(NCC)c1cc(NCC=2C(=NN(C2)Cc3ccccc3)c4ccccc4)c(cc1)C
0.273649	O=C(NCC)c1cc(NCC=2C(=NN(C2)Cc3ccccc3)c4ccccc4)c(cc1)C
0.273649	O=C(NCC)c1cc(NCC=2C(=NN(C2)Cc3ccccc3)c4ccccc4)c(cc1)C
0.273649	O=C(NCC)c1cc(NCC=2C(=NN(C2)Cc3ccccc3)c4ccccc4)c(cc1)C
0.273649	O=C(NCC)c1cc(NCC=2C(=NN(C2)Cc3ccccc3)c4ccccc4)c(cc1)C
0.273649	O=C(NCC)c1cc(NCC=2C(=NN(C2)Cc3ccccc3)c4ccccc4)c(cc1)C
0.273649	O=C(NCC)c1cc(NCC=2C(=NN(C2)Cc3ccccc3)c4ccccc4)c(cc1)C
0.273616	O=C(N1CC(C(=O)O)(COC)CCC1)Nc2c(ccc(c3cnccc3)c2)C
0.273616	O=C(N1CC(C(=O)O)(COC)CCC1)Nc2c(ccc(c3cnccc3)c2)C
0.273616	O=C(N1CC(C(=O)O)(COC)CCC1)Nc2c(ccc(c3cnccc3)c2)C
0.273556	S1CCN(C(=O)c2cc(NC(=O)c3c(ccc(NC(=O)OCC4c5c(c6c4cccc6)cccc5)c3)C)c(cc2)C)CC1
0.273556	S1CCN(C(=O)c2cc(NC(=O)c3c(ccc(NC(=O)OCC4c5c(c6c4cccc6)cccc5)c3)C)c(cc2)C)CC1
0.273556	S1CCN(C(=O)c2cc(NC(=O)c3c(ccc(NC(=O)OCC4c5c(c6c4cccc6)cccc5)c3)C)c(cc2)C)CC1
0.273273	Brc1c2c(nc(c3ccccc3)cc2C(=O)Nc4c(cc(N5CCN(CC5)C)cc4)C)ccc1
0.273273	Brc1c2c(nc(c3ccccc3)cc2C(=O)Nc4c(cc(N5CCN(CC5)C)cc4)C)ccc1
0.273273	Brc1c2c(nc(c3ccccc3)cc2C(=O)Nc4c(cc(N5CCN(CC5)C)cc4)C)ccc1
0.273273	Brc1c2c(nc(c3ccccc3)cc2C(=O)Nc4c(cc(N5CCN(CC5)C)cc4)C)ccc1
0.273273	Brc1c2c(nc(c3ccccc3)cc2C(=O)Nc4c(cc(N5CCN(CC5)C)cc4)C)ccc1
0.273109	O=C(Nc1ccc(NC(=O)C2CC2)cc1)C3=CNC(c4ccccc4)=C3
0.273109	O=C(Nc1ccc(NC(=O)C2CC2)cc1)C3=CNC(c4ccccc4)=C3
0.273109	O=C(Nc1ccc(NC(=O)C2CC2)cc1)C3=CNC(c4ccccc4)=C3
0.273109	O=C(Nc1ccc(NC(=O)C2CC2)cc1)C3=CNC(c4ccccc4)=C3
0.273109	O=C(Nc1ccc(NC(=O)C2CC2)cc1)C3=CNC(c4ccccc4)=C3
0.273109	O=C(Nc1ccc(NC(=O)C2CC2)cc1)C3=CNC(c4ccccc4)=C3
0.273109	O=C(Nc1ccc(NC(=O)C2CC2)cc1)C3=CNC(c4ccccc4)=C3
0.273109	O=C(Nc1ccc(NC(=O)C2CC2)cc1)C3=CNC(c4ccccc4)=C3
0.273109	O=C(Nc1ccc(NC(=O)C2CC2)cc1)C3=CNC(c4ccccc4)=C3
0.273109	O=C(Nc1ccc(NC(=O)C2CC2)cc1)C3=CNC(c4ccccc4)=C3
0.272727	S1CCN(C(=O)c2cc(NC(=O)c3c(F)cc(cc3)C(=O)C)c(cc2)C)CC1
0.272727	S1CCN(C(=O)c2cc(NC(=O)c3c(F)cc(cc3)C(=O)C)c(cc2)C)CC1
0.272401	S1CCN(Cc2ccc(NC(=O)C=Cc3cc(OCC)c(OCc4cnccc4)cc3)cc2)CC1
0.272401	S1CCN(Cc2ccc(NC(=O)C=Cc3cc(OCC)c(OCc4cnccc4)cc3)cc2)CC1
0.272401	S1CCN(Cc2ccc(NC(=O)C=Cc3cc(OCC)c(OCc4cnccc4)cc3)cc2)CC1
0.272401	S1CCN(Cc2ccc(NC(=O)C=Cc3cc(OCC)c(OCc4cnccc4)cc3)cc2)CC1
0.272401	S1CCN(Cc2ccc(NC(=O)C=Cc3cc(OCC)c(OCc4cnccc4)cc3)cc2)CC1
0.272401	S1CCN(Cc2ccc(NC(=O)C=Cc3cc(OCC)c(OCc4cnccc4)cc3)cc2)CC1
0.272401	S1CCN(Cc2ccc(NC(=O)C=Cc3cc(OCC)c(OCc4cnccc4)cc3)cc2)CC1
0.272401	S1CCN(Cc2ccc(NC(=O)C=Cc3cc(OCC)c(OCc4cnccc4)cc3)cc2)CC1
0.272401	S1CCN(Cc2ccc(NC(=O)C=Cc3cc(OCC)c(OCc4cnccc4)cc3)cc2)CC1
0.272401	S1CCN(Cc2ccc(NC(=O)C=Cc3cc(OCC)c(OCc4cnccc4)cc3)cc2)CC1
0.272085	O=C(N)c1cc(c(cc1)C)C=2ON=C(N2)c3cc(NC(=O)C(C)C)ccc3
0.272085	O=C(N)c1cc(c(cc1)C)C=2ON=C(N2)c3cc(NC(=O)C(C)C)ccc3
0.272085	O=C(N)c1cc(c(cc1)C)C=2ON=C(N2)c3cc(NC(=O)C(C)C)ccc3
0.272085	O=C(N)c1cc(c(cc1)C)C=2ON=C(N2)c3cc(NC(=O)C(C)C)ccc3
0.272085	O=C(N)c1cc(c(cc1)C)C=2ON=C(N2)c3cc(NC(=O)C(C)C)ccc3
0.272085	O=C(N)c1cc(c(cc1)C)C=2ON=C(N2)c3cc(NC(=O)C(C)C)ccc3
0.272085	O=C(N)c1cc(c(cc1)C)C=2ON=C(N2)c3cc(NC(=O)C(C)C)ccc3
0.272085	O=C(N)c1cc(c(cc1)C)C=2ON=C(N2)c3cc(NC(=O)C(C)C)ccc3
0.272085	O=C(N)c1cc(c(cc1)C)C=2ON=C(N2)c3cc(NC(=O)C(C)C)ccc3
0.271552	O=C(Nc1cc(c2nc(ccn2)C)ccc1)C=O
0.271478	O=C(NNC(=O)C=1NN=C(c2ccc(OC)cc2)C1)C(=O)Nc3cc(c4nc(ccn4)C)ccc3
0.271478	O=C(NNC(=O)C=1NN=C(c2ccc(OC)cc2)C1)C(=O)Nc3cc(c4nc(ccn4)C)ccc3
0.270758	O=C(Nc1ccccc1)c2c(ccc(c2)C=3N=NN(C3)CCC=O)C
0.270758	O=C(Nc1ccccc1)c2c(ccc(c2)C=3N=NN(C3)CCC=O)C
0.270758	O=C(Nc1ccccc1)c2c(ccc(c2)C=3N=NN(C3)CCC=O)C
0.270758	O=C(Nc1ccccc1)c2c(ccc(c2)C=3N=NN(C3)CCC=O)C
0.270758	O=C(Nc1ccccc1)c2c(ccc(c2)C=3N=NN(C3)CCC=O)C
0.270758	O=C(Nc1ccccc1)c2c(ccc(c2)C=3N=NN(C3)CCC=O)C
0.270758	O=C(Nc1ccccc1)c2c(ccc(c2)C=3N=NN(C3)CCC=O)C
0.270758	O=C(Nc1ccccc1)c2c(ccc(c2)C=3N=NN(C3)CCC=O)C
0.270758	O=C(Nc1ccccc1)c2c(ccc(c2)C=3N=NN(C3)CCC=O)C
0.270758	O=C(Nc1ccccc1)c2c(ccc(c2)C=3N=NN(C3)CCC=O)C
0.27027	O=C(Nc1cc(N2CC(N(C)C)CC2)c(cc1)C)c3cc(c(NC(=O)CC(C)C)cc3)C
0.27027	O=C(Nc1cc(N2CC(N(C)C)CC2)c(cc1)C)c3cc(c(NC(=O)CC(C)C)cc3)C
0.27027	O=C(Nc1cc(N2CC(N(C)C)CC2)c(cc1)C)c3cc(c(NC(=O)CC(C)C)cc3)C
0.27027	O=C(Nc1cc(N2CC(N(C)C)CC2)c(cc1)C)c3cc(c(NC(=O)CC(C)C)cc3)C
0.27027	O=C(Nc1cc(N2CC(N(C)C)CC2)c(cc1)C)c3cc(c(NC(=O)CC(C)C)cc3)C
0.27027	O=C(Nc1cc(N2CC(N(C)C)CC2)c(cc1)C)c3cc(c(NC(=O)CC(C)C)cc3)C
0.27027	O=C(Nc1cc(N2CC(N(C)C)CC2)c(cc1)C)c3cc(c(NC(=O)CC(C)C)cc3)C
0.27027	O=C(Nc1cc(N2CC(N(C)C)CC2)c(cc1)C)c3cc(c(NC(=O)CC(C)C)cc3)C
0.27027	O=C(Nc1cc(N2CC(N(C)C)CC2)c(cc1)C)c3cc(c(NC(=O)CC(C)C)cc3)C
0.27027	O=C(Nc1cc(N2CC(N(C)C)CC2)c(cc1)C)c3cc(c(NC(=O)CC(C)C)cc3)C
0.27	Clc1c(F)ccc(S(=O)(=O)Nc2ccc(cc2)C(=O)Nc3c(ccc(c3)C(=O)N4CCSCC4)C)c1
0.269737	Fc1c(F)cccc1C2=NNC(NC(=O)c3cc(c(NC(=O)CC(C)C)cc3)C)=C2
0.269737	Fc1c(F)cccc1C2=NNC(NC(=O)c3cc(c(NC(=O)CC(C)C)cc3)C)=C2
0.269737	Fc1c(F)cccc1C2=NNC(NC(=O)c3cc(c(NC(=O)CC(C)C)cc3)C)=C2
0.269737	Fc1c(F)cccc1C2=NNC(NC(=O)c3cc(c(NC(=O)CC(C)C)cc3)C)=C2
0.269737	Fc1c(F)cccc1C2=NNC(NC(=O)c3cc(c(NC(=O)CC(C)C)cc3)C)=C2
0.269737	Fc1c(F)cccc1C2=NNC(NC(=O)c3cc(c(NC(=O)CC(C)C)cc3)C)=C2
0.269737	Fc1c(F)cccc1C2=NNC(NC(=O)c3cc(c(NC(=O)CC(C)C)cc3)C)=C2
0.269737	Fc1c(F)cccc1C2=NNC(NC(=O)c3cc(c(NC(=O)CC(C)C)cc3)C)=C2
0.269737	Fc1c(F)cccc1C2=NNC(NC(=O)c3cc(c(NC(=O)CC(C)C)cc3)C)=C2
0.269737	Fc1c(F)cccc1C2=NNC(NC(=O)c3cc(c(NC(=O)CC(C)C)cc3)C)=C2
0.269231	O=C(Nc1c(cc(N2CCN(CC2)C)cc1)C)c3ccc(OCC=4N=C5N(C4)C=CC=C5)cc3
0.269231	O=C(Nc1c(cc(N2CCN(CC2)C)cc1)C)c3ccc(OCC=4N=C5N(C4)C=CC=C5)cc3
0.269231	O=C(Nc1c(cc(N2CCN(CC2)C)cc1)C)c3ccc(OCC=4N=C5N(C4)C=CC=C5)cc3
0.269231	O=C(Nc1c(cc(N2CCN(CC2)C)cc1)C)c3ccc(OCC=4N=C5N(C4)C=CC=C5)cc3
0.268966	S1C(=NC=C1c2cnccc2)NC(=O)c3cncc(c4c(cc(OC)cc4)C)c3
0.268966	S1C(=NC=C1c2cnccc2)NC(=O)c3cncc(c4c(cc(OC)cc4)C)c3
0.268966	S1C(=NC=C1c2cnccc2)NC(=O)c3cncc(c4c(cc(OC)cc4)C)c3
0.268966	S1C(=NC=C1c2cnccc2)NC(=O)c3cncc(c4c(cc(OC)cc4)C)c3
0.268966	S1C(=NC=C1c2cnccc2)NC(=O)c3cncc(c4c(cc(OC)cc4)C)c3
0.268966	S1C(=NC=C1c2cnccc2)NC(=O)c3cncc(c4c(cc(OC)cc4)C)c3
0.268966	S1C(=NC=C1c2cnccc2)NC(=O)c3cncc(c4c(cc(OC)cc4)C)c3
0.268966	S1C(=NC=C1c2cnccc2)NC(=O)c3cncc(c4c(cc(OC)cc4)C)c3
0.268966	S1C(=NC=C1c2cnccc2)NC(=O)c3cncc(c4c(cc(OC)cc4)C)c3
0.268966	S1C(=NC=C1c2cnccc2)NC(=O)c3cncc(c4c(cc(OC)cc4)C)c3
0.268116	O=C(Nc1ccc(c2nc(ccn2)C)cc1)C(Cc3cc(OC)c(OC)cc3)C
0.268116	O=C(Nc1ccc(c2nc(ccn2)C)cc1)C(Cc3cc(OC)c(OC)cc3)C
0.268116	O=C(Nc1ccc(c2nc(ccn2)C)cc1)C(Cc3cc(OC)c(OC)cc3)C
0.268116	O=C(Nc1ccc(c2nc(ccn2)C)cc1)C(Cc3cc(OC)c(OC)cc3)C
0.268116	O=C(Nc1ccc(c2nc(ccn2)C)cc1)C(Cc3cc(OC)c(OC)cc3)C
0.268116	O=C(Nc1ccc(c2nc(ccn2)C)cc1)C(Cc3cc(OC)c(OC)cc3)C
0.268116	O=C(Nc1ccc(c2nc(ccn2)C)cc1)C(Cc3cc(OC)c(OC)cc3)C
0.268116	O=C(Nc1ccc(c2nc(ccn2)C)cc1)C(Cc3cc(OC)c(OC)cc3)C
0.268116	O=C(Nc1ccc(c2nc(ccn2)C)cc1)C(Cc3cc(OC)c(OC)cc3)C
0.268116	O=C(Nc1ccc(c2nc(ccn2)C)cc1)C(Cc3cc(OC)c(OC)cc3)C
0.267442	Fc1c(Oc2ccc(NC(=O)C3=CNC(c4ccccc4)=C3)cc2)cccc1
0.267442	Fc1c(Oc2ccc(NC(=O)C3=CNC(c4ccccc4)=C3)cc2)cccc1
0.267442	Fc1c(Oc2ccc(NC(=O)C3=CNC(c4ccccc4)=C3)cc2)cccc1
0.267442	Fc1c(Oc2ccc(NC(=O)C3=CNC(c4ccccc4)=C3)cc2)cccc1
0.267442	Fc1c(Oc2ccc(NC(=O)C3=CNC(c4ccccc4)=C3)cc2)cccc1
0.267442	Fc1c(Oc2ccc(NC(=O)C3=CNC(c4ccccc4)=C3)cc2)cccc1
0.267442	Fc1c(Oc2ccc(NC(=O)C3=CNC(c4ccccc4)=C3)cc2)cccc1
0.267361	O=C(OC)C1(NC(=O)c2cnc(c3ncccc3)cc2)CCN(Cc4ccccc4)CC1
0.267361	O=C(OC)C1(NC(=O)c2cnc(c3ncccc3)cc2)CCN(Cc4ccccc4)CC1
0.267327	Brc1cc(N2N=C(C(=O)Nc3c(ccc(c3)C(=O)N4CCSCC4)C)C=C2)ccc1
0.267123	BrC1=CN(C(C(=O)Nc2c(ccc(c2)C=3ON=C(N3)C)C)=C1)C
0.267123	BrC1=CN(C(C(=O)Nc2c(ccc(c2)C=3ON=C(N3)C)C)=C1)C
0.267123	BrC1=CN(C(C(=O)Nc2c(ccc(c2)C=3ON=C(N3)C)C)=C1)C
0.267123	BrC1=CN(C(C(=O)Nc2c(ccc(c2)C=3ON=C(N3)C)C)=C1)C
0.267123	BrC1=CN(C(C(=O)Nc2c(ccc(c2)C=3ON=C(N3)C)C)=C1)C
0.267123	BrC1=CN(C(C(=O)Nc2c(ccc(c2)C=3ON=C(N3)C)C)=C1)C
0.267123	BrC1=CN(C(C(=O)Nc2c(ccc(c2)C=3ON=C(N3)C)C)=C1)C
0.267123	BrC1=CN(C(C(=O)Nc2c(ccc(c2)C=3ON=C(N3)C)C)=C1)C
0.267123	BrC1=CN(C(C(=O)Nc2c(ccc(c2)C=3ON=C(N3)C)C)=C1)C
0.267123	BrC1=CN(C(C(=O)Nc2c(ccc(c2)C=3ON=C(N3)C)C)=C1)C
0.266904	S1CCN(C(=O)c2cc(NC(=O)c3cc(c(O)c(c3)C)C=O)c(cc2)C)CC1
0.266904	S1CCN(C(=O)c2cc(NC(=O)c3cc(c(O)c(c3)C)C=O)c(cc2)C)CC1
0.266904	S1CCN(C(=O)c2cc(NC(=O)c3cc(c(O)c(c3)C)C=O)c(cc2)C)CC1
0.266667	O=C(NCC(=O)N1CCN(CC=2ON=C(N2)c3ccc(cc3)C)CC1)c4ccc(c5ccccc5)cc4
0.266667	O=C(NCC(=O)N1CCN(CC=2ON=C(N2)c3ccc(cc3)C)CC1)c4ccc(c5ccccc5)cc4
0.266667	O=C(NCC(=O)N1CCN(CC=2ON=C(N2)c3ccc(cc3)C)CC1)c4ccc(c5ccccc5)cc4
0.266667	O=C(NCC(=O)N1CCN(CC=2ON=C(N2)c3ccc(cc3)C)CC1)c4ccc(c5ccccc5)cc4
0.266667	O=C(NCC(=O)N1CCN(CC=2ON=C(N2)c3ccc(cc3)C)CC1)c4ccc(c5ccccc5)cc4
0.266667	O=C(NCC(=O)N1CCN(CC=2ON=C(N2)c3ccc(cc3)C)CC1)c4ccc(c5ccccc5)cc4
0.266667	O=C(NCC(=O)N1CCN(CC=2ON=C(N2)c3ccc(cc3)C)CC1)c4ccc(c5ccccc5)cc4
0.266667	O=C(NCC(=O)N1CCN(CC=2ON=C(N2)c3ccc(cc3)C)CC1)c4ccc(c5ccccc5)cc4
0.266667	O=C(NCC(=O)N1CCN(CC=2ON=C(N2)c3ccc(cc3)C)CC1)c4ccc(c5ccccc5)cc4
0.266667	O=C(NCC(=O)N1CCN(CC=2ON=C(N2)c3ccc(cc3)C)CC1)c4ccc(c5ccccc5)cc4
0.266423	S1CCN(C(=O)c2cc(NC(=O)Cc3ccc(OCCOC)cc3)c(cc2)C)CC1
0.266423	S1CCN(C(=O)c2cc(NC(=O)Cc3ccc(OCCOC)cc3)c(cc2)C)CC1
0.266423	S1CCN(C(=O)c2cc(NC(=O)Cc3ccc(OCCOC)cc3)c(cc2)C)CC1
0.266423	S1CCN(C(=O)c2cc(NC(=O)Cc3ccc(OCCOC)cc3)c(cc2)C)CC1
0.266423	S1CCN(C(=O)c2cc(NC(=O)Cc3ccc(OCCOC)cc3)c(cc2)C)CC1
0.266423	S1CCN(C(=O)c2cc(NC(=O)Cc3ccc(OCCOC)cc3)c(cc2)C)CC1
0.266423	S1CCN(C(=O)c2cc(NC(=O)Cc3ccc(OCCOC)cc3)c(cc2)C)CC1
0.266423	S1CCN(C(=O)c2cc(NC(=O)Cc3ccc(OCCOC)cc3)c(cc2)C)CC1
0.266423	S1CCN(C(=O)c2cc(NC(=O)Cc3ccc(OCCOC)cc3)c(cc2)C)CC1
0.266423	S1CCN(C(=O)c2cc(NC(=O)Cc3ccc(OCCOC)cc3)c(cc2)C)CC1
0.266409	Clc1c(NC(=O)c2cnc(c3ncccc3)cc2)c(cnc1)C
0.266409	Clc1c(NC(=O)c2cnc(c3ncccc3)cc2)c(cnc1)C
0.266409	Clc1c(NC(=O)c2cnc(c3ncccc3)cc2)c(cnc1)C
0.266409	Clc1c(NC(=O)c2cnc(c3ncccc3)cc2)c(cnc1)C
0.266212	S1c2c(N=C1)cc(cc2)C(=O)Nc3c(cc(N4CCN(CC4)C)cc3)C
0.266212	S1c2c(N=C1)cc(cc2)C(=O)Nc3c(cc(N4CCN(CC4)C)cc3)C
0.266212	S1c2c(N=C1)cc(cc2)C(=O)Nc3c(cc(N4CCN(CC4)C)cc3)C
0.266212	S1c2c(N=C1)cc(cc2)C(=O)Nc3c(cc(N4CCN(CC4)C)cc3)C
0.266212	S1c2c(N=C1)cc(cc2)C(=O)Nc3c(cc(N4CCN(CC4)C)cc3)C
0.266212	S1c2c(N=C1)cc(cc2)C(=O)Nc3c(cc(N4CCN(CC4)C)cc3)C
0.266212	S1c2c(N=C1)cc(cc2)C(=O)Nc3c(cc(N4CCN(CC4)C)cc3)C
0.266212	S1c2c(N=C1)cc(cc2)C(=O)Nc3c(cc(N4CCN(CC4)C)cc3)C
0.266212	S1c2c(N=C1)cc(cc2)C(=O)Nc3c(cc(N4CCN(CC4)C)cc3)C
0.266212	S1c2c(N=C1)cc(cc2)C(=O)Nc3c(cc(N4CCN(CC4)C)cc3)C
0.26616	S(=O)(=O)(NCC=1SC=CC1)c2ccc(cc2)C(=O)Nc3ccc(cc3)CN4CCSCC4
0.266055	S1CCN(C(=O)c2cc(NC(=O)C3=C(N(c4ccc(F)cc4)C(c5ccccc5)=C3)C)c(cc2)C)CC1
0.266055	S1CCN(C(=O)c2cc(NC(=O)C3=C(N(c4ccc(F)cc4)C(c5ccccc5)=C3)C)c(cc2)C)CC1
0.266055	S1CCN(C(=O)c2cc(NC(=O)C3=C(N(c4ccc(F)cc4)C(c5ccccc5)=C3)C)c(cc2)C)CC1
0.266055	S1CCN(C(=O)c2cc(NC(=O)C3=C(N(c4ccc(F)cc4)C(c5ccccc5)=C3)C)c(cc2)C)CC1
0.266055	S1CCN(C(=O)c2cc(NC(=O)C3=C(N(c4ccc(F)cc4)C(c5ccccc5)=C3)C)c(cc2)C)CC1
0.266055	S1CCN(C(=O)c2cc(NC(=O)C3=C(N(c4ccc(F)cc4)C(c5ccccc5)=C3)C)c(cc2)C)CC1
0.266055	S1CCN(C(=O)c2cc(NC(=O)C3=C(N(c4ccc(F)cc4)C(c5ccccc5)=C3)C)c(cc2)C)CC1
0.266055	S1CCN(C(=O)c2cc(NC(=O)C3=C(N(c4ccc(F)cc4)C(c5ccccc5)=C3)C)c(cc2)C)CC1
0.266055	S1CCN(C(=O)c2cc(NC(=O)C3=C(N(c4ccc(F)cc4)C(c5ccccc5)=C3)C)c(cc2)C)CC1
0.266055	S1CCN(C(=O)c2cc(NC(=O)C3=C(N(c4ccc(F)cc4)C(c5ccccc5)=C3)C)c(cc2)C)CC1
0.265918	O=C(NNc1nc(OC)ccn1)C(=O)Nc2cc(c3nc(ccn3)C)ccc2
0.265918	O=C(NNc1nc(OC)ccn1)C(=O)Nc2cc(c3nc(ccn3)C)ccc2
0.265918	O=C(NNc1nc(OC)ccn1)C(=O)Nc2cc(c3nc(ccn3)C)ccc2
0.265918	O=C(NNc1nc(OC)ccn1)C(=O)Nc2cc(c3nc(ccn3)C)ccc2
0.265861	Brc1cc(ccc1)C2=NN(C=C2C(=O)Nc3c(ccc(c3)C(=O)N4CCSCC4)C)CCC#N
0.265861	Brc1cc(ccc1)C2=NN(C=C2C(=O)Nc3c(ccc(c3)C(=O)N4CCSCC4)C)CCC#N
0.265861	Brc1cc(ccc1)C2=NN(C=C2C(=O)Nc3c(ccc(c3)C(=O)N4CCSCC4)C)CCC#N
0.265385	O=C(N1CCN(C(=O)c2ccc(cc2)CC)CC1)c3cc(c(NC(=O)CC(C)C)cc3)C
0.265385	O=C(N1CCN(C(=O)c2ccc(cc2)CC)CC1)c3cc(c(NC(=O)CC(C)C)cc3)C
0.265385	O=C(N1CCN(C(=O)c2ccc(cc2)CC)CC1)c3cc(c(NC(=O)CC(C)C)cc3)C
0.265385	O=C(N1CCN(C(=O)c2ccc(cc2)CC)CC1)c3cc(c(NC(=O)CC(C)C)cc3)C
0.265385	O=C(N1CCN(C(=O)c2ccc(cc2)CC)CC1)c3cc(c(NC(=O)CC(C)C)cc3)C
0.265385	O=C(N1CCN(C(=O)c2ccc(cc2)CC)CC1)c3cc(c(NC(=O)CC(C)C)cc3)C
0.265385	O=C(N1CCN(C(=O)c2ccc(cc2)CC)CC1)c3cc(c(NC(=O)CC(C)C)cc3)C
0.265385	O=C(N1CCN(C(=O)c2ccc(cc2)CC)CC1)c3cc(c(NC(=O)CC(C)C)cc3)C
0.265385	O=C(N1CCN(C(=O)c2ccc(cc2)CC)CC1)c3cc(c(NC(=O)CC(C)C)cc3)C
0.265385	O=C(N1CCN(C(=O)c2ccc(cc2)CC)CC1)c3cc(c(NC(=O)CC(C)C)cc3)C
0.265101	O=C(N1CCCC1)C=2NC=C(NC(=O)c3cncc(c4c(cc(OC)cc4)C)c3)C2
0.264808	O=C(NCc1c(cccc1)CN2CCCCC2)c3c(O)ccc(NC(=O)c4cc(OC)cc(OC)c4)c3
0.264808	O=C(NCc1c(cccc1)CN2CCCCC2)c3c(O)ccc(NC(=O)c4cc(OC)cc(OC)c4)c3
0.264808	O=C(NCc1c(cccc1)CN2CCCCC2)c3c(O)ccc(NC(=O)c4cc(OC)cc(OC)c4)c3
0.264808	O=C(NCc1c(cccc1)CN2CCCCC2)c3c(O)ccc(NC(=O)c4cc(OC)cc(OC)c4)c3
0.264808	O=C(NCc1c(cccc1)CN2CCCCC2)c3c(O)ccc(NC(=O)c4cc(OC)cc(OC)c4)c3
0.264808	O=C(NCc1c(cccc1)CN2CCCCC2)c3c(O)ccc(NC(=O)c4cc(OC)cc(OC)c4)c3
0.264808	O=C(NCc1c(cccc1)CN2CCCCC2)c3c(O)ccc(NC(=O)c4cc(OC)cc(OC)c4)c3
0.264808	O=C(NCc1c(cccc1)CN2CCCCC2)c3c(O)ccc(NC(=O)c4cc(OC)cc(OC)c4)c3
0.264808	O=C(NCc1c(cccc1)CN2CCCCC2)c3c(O)ccc(NC(=O)c4cc(OC)cc(OC)c4)c3
0.264808	O=C(NCc1c(cccc1)CN2CCCCC2)c3c(O)ccc(NC(=O)c4cc(OC)cc(OC)c4)c3
0.264605	O=C1OCCN1c2cc(NC(=O)c3cc(c(NC(=O)CC(C)C)cc3)C)ccc2
0.264605	O=C1OCCN1c2cc(NC(=O)c3cc(c(NC(=O)CC(C)C)cc3)C)ccc2
0.264605	O=C1OCCN1c2cc(NC(=O)c3cc(c(NC(=O)CC(C)C)cc3)C)ccc2
0.264286	O=C(O)C(=O)N1CCN(C(=O)Nc2c(ccc(c2)C=3ON=C(N3)C)C)CC1
0.264286	O=C(O)C(=O)N1CCN(C(=O)Nc2c(ccc(c2)C=3ON=C(N3)C)C)CC1
0.264286	O=C(O)C(=O)N1CCN(C(=O)Nc2c(ccc(c2)C=3ON=C(N3)C)C)CC1
0.264286	O=C(O)C(=O)N1CCN(C(=O)Nc2c(ccc(c2)C=3ON=C(N3)C)C)CC1
0.264286	O=C(O)C(=O)N1CCN(C(=O)Nc2c(ccc(c2)C=3ON=C(N3)C)C)CC1
0.264286	O=C(O)C(=O)N1CCN(C(=O)Nc2c(ccc(c2)C=3ON=C(N3)C)C)CC1
0.264286	O=C(O)C(=O)N1CCN(C(=O)Nc2c(ccc(c2)C=3ON=C(N3)C)C)CC1
0.264286	O=C(O)C(=O)N1CCN(C(=O)Nc2c(ccc(c2)C=3ON=C(N3)C)C)CC1
0.264286	O=C(O)C(=O)N1CCN(C(=O)Nc2c(ccc(c2)C=3ON=C(N3)C)C)CC1
0.264286	O=C(O)C(=O)N1CCN(C(=O)Nc2c(ccc(c2)C=3ON=C(N3)C)C)CC1
0.264286	Fc1c(c2cnccc2)ccc(c1)CNC(=O)C=3NN=C(c4ccc(O)cc4)C3
0.264286	Fc1c(c2cnccc2)ccc(c1)CNC(=O)C=3NN=C(c4ccc(O)cc4)C3
0.264286	Fc1c(c2cnccc2)ccc(c1)CNC(=O)C=3NN=C(c4ccc(O)cc4)C3
0.264286	Fc1c(c2cnccc2)ccc(c1)CNC(=O)C=3NN=C(c4ccc(O)cc4)C3
0.264286	Fc1c(c2cnccc2)ccc(c1)CNC(=O)C=3NN=C(c4ccc(O)cc4)C3
0.264286	Fc1c(c2cnccc2)ccc(c1)CNC(=O)C=3NN=C(c4ccc(O)cc4)C3
0.264286	Fc1c(c2cnccc2)ccc(c1)CNC(=O)C=3NN=C(c4ccc(O)cc4)C3
0.264286	Fc1c(c2cnccc2)ccc(c1)CNC(=O)C=3NN=C(c4ccc(O)cc4)C3
0.264085	S1CCN(C(=O)c2cc(NC(=O)c3c(F)cc(cc3)C(C)C)c(cc2)C)CC1
0.264085	S1CCN(C(=O)c2cc(NC(=O)c3c(F)cc(cc3)C(C)C)c(cc2)C)CC1
0.264085	S1CCN(C(=O)c2cc(NC(=O)c3c(F)cc(cc3)C(C)C)c(cc2)C)CC1
0.264085	S1CCN(C(=O)c2cc(NC(=O)c3c(F)cc(cc3)C(C)C)c(cc2)C)CC1
0.264085	S1CCN(C(=O)c2cc(NC(=O)c3c(F)cc(cc3)C(C)C)c(cc2)C)CC1
0.264085	S1CCN(C(=O)c2cc(NC(=O)c3c(F)cc(cc3)C(C)C)c(cc2)C)CC1
0.264085	S1CCN(C(=O)c2cc(NC(=O)c3c(F)cc(cc3)C(C)C)c(cc2)C)CC1
0.264085	S1CCN(C(=O)c2cc(NC(=O)c3c(F)cc(cc3)C(C)C)c(cc2)C)CC1
0.263941	Fc1c(cccc1)C(=O)Nc2c(ccc(c2)C(=O)OCC(=O)O)C
0.263941	Fc1c(cccc1)C(=O)Nc2c(ccc(c2)C(=O)OCC(=O)O)C
0.263941	Fc1c(cccc1)C(=O)Nc2c(ccc(c2)C(=O)OCC(=O)O)C
0.263941	Fc1c(cccc1)C(=O)Nc2c(ccc(c2)C(=O)OCC(=O)O)C
0.263941	Fc1c(cccc1)C(=O)Nc2c(ccc(c2)C(=O)OCC(=O)O)C
0.263941	Fc1c(cccc1)C(=O)Nc2c(ccc(c2)C(=O)OCC(=O)O)C
0.263941	Fc1c(cccc1)C(=O)Nc2c(ccc(c2)C(=O)OCC(=O)O)C
0.263941	Fc1c(cccc1)C(=O)Nc2c(ccc(c2)C(=O)OCC(=O)O)C
0.263941	Fc1c(cccc1)C(=O)Nc2c(ccc(c2)C(=O)OCC(=O)O)C
0.263941	Fc1c(cccc1)C(=O)Nc2c(ccc(c2)C(=O)OCC(=O)O)C
0.263393	O=C(Nc1cc(NC=O)c(cc1)C)NCC
0.263393	O=C(Nc1cc(NC=O)c(cc1)C)NCC
0.263158	S1C(c2c(F)ccc(c2)CNc3c(ccc(c3)C(=O)NCC)C)=CC=C1
0.263158	S1C(c2c(F)ccc(c2)CNc3c(ccc(c3)C(=O)NCC)C)=CC=C1
0.263158	S1C(c2c(F)ccc(c2)CNc3c(ccc(c3)C(=O)NCC)C)=CC=C1
0.263158	S1C(c2c(F)ccc(c2)CNc3c(ccc(c3)C(=O)NCC)C)=CC=C1
0.263158	S1C(c2c(F)ccc(c2)CNc3c(ccc(c3)C(=O)NCC)C)=CC=C1
0.263158	S1C(c2c(F)ccc(c2)CNc3c(ccc(c3)C(=O)NCC)C)=CC=C1
0.263158	S1C(c2c(F)ccc(c2)CNc3c(ccc(c3)C(=O)NCC)C)=CC=C1
0.263158	S1C(c2c(F)ccc(c2)CNc3c(ccc(c3)C(=O)NCC)C)=CC=C1
0.263158	S1C(c2c(F)ccc(c2)CNc3c(ccc(c3)C(=O)NCC)C)=CC=C1
0.263158	S1C(c2c(F)ccc(c2)CNc3c(ccc(c3)C(=O)NCC)C)=CC=C1
0.262948	O=C(OC)c1c(ccc(c1)C(=O)Nc2ccc(NC(=O)C3CC3)cc2)C
0.262948	O=C(OC)c1c(ccc(c1)C(=O)Nc2ccc(NC(=O)C3CC3)cc2)C
0.262948	O=C(OC)c1c(ccc(c1)C(=O)Nc2ccc(NC(=O)C3CC3)cc2)C
0.262948	O=C(OC)c1c(ccc(c1)C(=O)Nc2ccc(NC(=O)C3CC3)cc2)C
0.262948	O=C(OC)c1c(ccc(c1)C(=O)Nc2ccc(NC(=O)C3CC3)cc2)C
0.262948	O=C(OC)c1c(ccc(c1)C(=O)Nc2ccc(NC(=O)C3CC3)cc2)C
0.262948	O=C(OC)c1c(ccc(c1)C(=O)Nc2ccc(NC(=O)C3CC3)cc2)C
0.262948	O=C(OC)c1c(ccc(c1)C(=O)Nc2ccc(NC(=O)C3CC3)cc2)C
0.262948	O=C(OC)c1c(ccc(c1)C(=O)Nc2ccc(NC(=O)C3CC3)cc2)C
0.262948	O=C(OC)c1c(ccc(c1)C(=O)Nc2ccc(NC(=O)C3CC3)cc2)C
0.262774	Brc1cc(ccc1)C2=NOC(C(=O)Nc3c(cc(Cl)c(c3)C)C)=C2
0.262774	Brc1cc(ccc1)C2=NOC(C(=O)Nc3c(cc(Cl)c(c3)C)C)=C2
0.262774	Brc1cc(ccc1)C2=NOC(C(=O)Nc3c(cc(Cl)c(c3)C)C)=C2
0.262774	Brc1cc(ccc1)C2=NOC(C(=O)Nc3c(cc(Cl)c(c3)C)C)=C2
0.262774	Brc1cc(ccc1)C2=NOC(C(=O)Nc3c(cc(Cl)c(c3)C)C)=C2
0.262774	Brc1cc(ccc1)C2=NOC(C(=O)Nc3c(cc(Cl)c(c3)C)C)=C2
0.262774	Brc1cc(ccc1)C2=NOC(C(=O)Nc3c(cc(Cl)c(c3)C)C)=C2
0.26259	Fc1c(NC(=O)NC)cc(NC(=O)c2ncc(N3C=NC=C3)cc2)cc1
0.26259	Fc1c(NC(=O)NC)cc(NC(=O)c2ncc(N3C=NC=C3)cc2)cc1
0.26259	Fc1c(NC(=O)NC)cc(NC(=O)c2ncc(N3C=NC=C3)cc2)cc1
0.26259	Fc1c(NC(=O)NC)cc(NC(=O)c2ncc(N3C=NC=C3)cc2)cc1
0.26259	Fc1c(NC(=O)NC)cc(NC(=O)c2ncc(N3C=NC=C3)cc2)cc1
0.26259	Fc1c(NC(=O)NC)cc(NC(=O)c2ncc(N3C=NC=C3)cc2)cc1
0.26259	Fc1c(NC(=O)NC)cc(NC(=O)c2ncc(N3C=NC=C3)cc2)cc1
0.26259	Fc1c(NC(=O)NC)cc(NC(=O)c2ncc(N3C=NC=C3)cc2)cc1
0.26259	Fc1c(NC(=O)NC)cc(NC(=O)c2ncc(N3C=NC=C3)cc2)cc1
0.26259	Fc1c(NC(=O)NC)cc(NC(=O)c2ncc(N3C=NC=C3)cc2)cc1
0.262458	Fc1c(ccc(c2ccccc2)c1)CNC(=O)c3c(nccc3)Nc4cc(ccc4)C(F)(F)F
0.262458	Fc1c(ccc(c2ccccc2)c1)CNC(=O)c3c(nccc3)Nc4cc(ccc4)C(F)(F)F
0.262458	Fc1c(ccc(c2ccccc2)c1)CNC(=O)c3c(nccc3)Nc4cc(ccc4)C(F)(F)F
0.262458	Fc1c(ccc(c2ccccc2)c1)CNC(=O)c3c(nccc3)Nc4cc(ccc4)C(F)(F)F
0.261818	S(=O)(=O)(NC(=O)c1cnc(c2ccccc2)cc1)c3cc(c(F)cc3)C
0.261818	S(=O)(=O)(NC(=O)c1cnc(c2ccccc2)cc1)c3cc(c(F)cc3)C
0.261818	S(=O)(=O)(NC(=O)c1cnc(c2ccccc2)cc1)c3cc(c(F)cc3)C
0.261818	S(=O)(=O)(NC(=O)c1cnc(c2ccccc2)cc1)c3cc(c(F)cc3)C
0.261682	Fc1ccc(N2C(c3ccccc3)=CC(C(=O)Nc4c(cc(N5CCN(CC5)C)cc4)C)=C2C)cc1
0.261682	Fc1ccc(N2C(c3ccccc3)=CC(C(=O)Nc4c(cc(N5CCN(CC5)C)cc4)C)=C2C)cc1
0.261682	Fc1ccc(N2C(c3ccccc3)=CC(C(=O)Nc4c(cc(N5CCN(CC5)C)cc4)C)=C2C)cc1
0.261682	Fc1ccc(N2C(c3ccccc3)=CC(C(=O)Nc4c(cc(N5CCN(CC5)C)cc4)C)=C2C)cc1
0.261682	Fc1ccc(N2C(c3ccccc3)=CC(C(=O)Nc4c(cc(N5CCN(CC5)C)cc4)C)=C2C)cc1
0.261682	Fc1ccc(N2C(c3ccccc3)=CC(C(=O)Nc4c(cc(N5CCN(CC5)C)cc4)C)=C2C)cc1
0.261682	Fc1ccc(N2C(c3ccccc3)=CC(C(=O)Nc4c(cc(N5CCN(CC5)C)cc4)C)=C2C)cc1
0.261682	Fc1ccc(N2C(c3ccccc3)=CC(C(=O)Nc4c(cc(N5CCN(CC5)C)cc4)C)=C2C)cc1
0.261682	Fc1ccc(N2C(c3ccccc3)=CC(C(=O)Nc4c(cc(N5CCN(CC5)C)cc4)C)=C2C)cc1
0.261682	Fc1ccc(N2C(c3ccccc3)=CC(C(=O)Nc4c(cc(N5CCN(CC5)C)cc4)C)=C2C)cc1
0.261484	S(=O)(=O)(N1CCN(CC1)C)c2cc(ccc2)C(=O)Nc3cc4c(cc3)CC(O)C4
0.261484	S(=O)(=O)(N1CCN(CC1)C)c2cc(ccc2)C(=O)Nc3cc4c(cc3)CC(O)C4
0.261484	S(=O)(=O)(N1CCN(CC1)C)c2cc(ccc2)C(=O)Nc3cc4c(cc3)CC(O)C4
0.261484	S(=O)(=O)(N1CCN(CC1)C)c2cc(ccc2)C(=O)Nc3cc4c(cc3)CC(O)C4
0.261484	S(=O)(=O)(N1CCN(CC1)C)c2cc(ccc2)C(=O)Nc3cc4c(cc3)CC(O)C4
0.261484	S(=O)(=O)(N1CCN(CC1)C)c2cc(ccc2)C(=O)Nc3cc4c(cc3)CC(O)C4
0.261484	S(=O)(=O)(N1CCN(CC1)C)c2cc(ccc2)C(=O)Nc3cc4c(cc3)CC(O)C4
0.261484	S(=O)(=O)(N1CCN(CC1)C)c2cc(ccc2)C(=O)Nc3cc4c(cc3)CC(O)C4
0.261484	S(=O)(=O)(N1CCN(CC1)C)c2cc(ccc2)C(=O)Nc3cc4c(cc3)CC(O)C4
0.261484	S(=O)(=O)(N1CCN(CC1)C)c2cc(ccc2)C(=O)Nc3cc4c(cc3)CC(O)C4
0.261468	Brc1cc(ccc1)C(=O)Nc2cnccc2
0.261468	Brc1cc(ccc1)C(=O)Nc2cnccc2
0.261468	Brc1cc(ccc1)C(=O)Nc2cnccc2
0.261468	Brc1cc(ccc1)C(=O)Nc2cnccc2
0.261468	Brc1cc(ccc1)C(=O)Nc2cnccc2
0.261468	Brc1cc(ccc1)C(=O)Nc2cnccc2
0.261468	Brc1cc(ccc1)C(=O)Nc2cnccc2
0.261468	Brc1cc(ccc1)C(=O)Nc2cnccc2
0.261468	Brc1cc(ccc1)C(=O)Nc2cnccc2
0.261468	Brc1cc(ccc1)C(=O)Nc2cnccc2
0.260536	O=C(NCC)c1cc(NCc2ccc(OCC(=O)OCC)cc2)c(cc1)C
0.259912	O=C(Nc1c(ccc(NC(=O)CC)c1)C)C=O
0.259912	O=C(Nc1c(ccc(NC(=O)CC)c1)C)C=O
0.259912	O=C(Nc1c(ccc(NC(=O)CC)c1)C)C=O
0.259912	O=C(Nc1c(ccc(NC(=O)CC)c1)C)C=O
0.259912	O=C(Nc1c(ccc(NC(=O)CC)c1)C)C=O
0.259912	O=C(Nc1c(ccc(NC(=O)CC)c1)C)C=O
0.259912	O=C(Nc1c(ccc(NC(=O)CC)c1)C)C=O
0.259868	S(=O)(=O)(Nc1ccc(F)cc1)c2cc(c(cc2)C)C(=O)Nc3c(ccc(c3)C(=O)N4CCSCC4)C
0.259124	Fc1c(NC(=O)C2=C(OC=C2)C)cc(NC(=O)C(=O)Nc3ccc(cc3)CCN)cc1
0.259124	Fc1c(NC(=O)C2=C(OC=C2)C)cc(NC(=O)C(=O)Nc3ccc(cc3)CCN)cc1
0.258929	O=C(N1C(C2=NC(c3cnccc3)=CN2)CC(OC)C1)C(=O)Nc4cc(c5nc(ccn5)C)ccc4
0.258929	O=C(N1C(C2=NC(c3cnccc3)=CN2)CC(OC)C1)C(=O)Nc4cc(c5nc(ccn5)C)ccc4
0.258929	O=C(N1C(C2=NC(c3cnccc3)=CN2)CC(OC)C1)C(=O)Nc4cc(c5nc(ccn5)C)ccc4
0.258929	O=C(N1C(C2=NC(c3cnccc3)=CN2)CC(OC)C1)C(=O)Nc4cc(c5nc(ccn5)C)ccc4
0.258929	O=C(N1C(C2=NC(c3cnccc3)=CN2)CC(OC)C1)C(=O)Nc4cc(c5nc(ccn5)C)ccc4
0.258929	O=C(N1C(C2=NC(c3cnccc3)=CN2)CC(OC)C1)C(=O)Nc4cc(c5nc(ccn5)C)ccc4
0.258929	O=C(N1C(C2=NC(c3cnccc3)=CN2)CC(OC)C1)C(=O)Nc4cc(c5nc(ccn5)C)ccc4
0.258929	O=C(N1C(C2=NC(c3cnccc3)=CN2)CC(OC)C1)C(=O)Nc4cc(c5nc(ccn5)C)ccc4
0.258929	O=C(N1C(C2=NC(c3cnccc3)=CN2)CC(OC)C1)C(=O)Nc4cc(c5nc(ccn5)C)ccc4
0.258929	O=C(N1C(C2=NC(c3cnccc3)=CN2)CC(OC)C1)C(=O)Nc4cc(c5nc(ccn5)C)ccc4
0.258824	Fc1c(NC(=O)CNC(=O)c2ccc(c3ccccc3)cc2)cc(cc1)C(=O)N
0.258824	Fc1c(NC(=O)CNC(=O)c2ccc(c3ccccc3)cc2)cc(cc1)C(=O)N
0.258824	Fc1c(NC(=O)CNC(=O)c2ccc(c3ccccc3)cc2)cc(cc1)C(=O)N
0.258824	Fc1c(NC(=O)CNC(=O)c2ccc(c3ccccc3)cc2)cc(cc1)C(=O)N
0.258824	Fc1c(NC(=O)CNC(=O)c2ccc(c3ccccc3)cc2)cc(cc1)C(=O)N
0.258824	Fc1c(NC(=O)CNC(=O)c2ccc(c3ccccc3)cc2)cc(cc1)C(=O)N
0.258824	Fc1c(NC(=O)CNC(=O)c2ccc(c3ccccc3)cc2)cc(cc1)C(=O)N
0.258824	Fc1c(NC(=O)CNC(=O)c2ccc(c3ccccc3)cc2)cc(cc1)C(=O)N
0.258824	Fc1c(NC(=O)CNC(=O)c2ccc(c3ccccc3)cc2)cc(cc1)C(=O)N
0.258824	Fc1c(NC(=O)CNC(=O)c2ccc(c3ccccc3)cc2)cc(cc1)C(=O)N
0.258503	[O-][N+](=O)c1c(OC)ccc(NC(=O)c2cncc(c3c(cc(OC)cc3)C)c2)c1
0.258303	O=C(NCC(C)C)c1cc(c(NCC(=O)Nc2ccc(N3CCCCC3)cc2)cc1)C
0.258303	O=C(NCC(C)C)c1cc(c(NCC(=O)Nc2ccc(N3CCCCC3)cc2)cc1)C
0.258303	O=C(NCC(C)C)c1cc(c(NCC(=O)Nc2ccc(N3CCCCC3)cc2)cc1)C
0.258303	O=C(NCC(C)C)c1cc(c(NCC(=O)Nc2ccc(N3CCCCC3)cc2)cc1)C
0.258303	O=C(NCC(C)C)c1cc(c(NCC(=O)Nc2ccc(N3CCCCC3)cc2)cc1)C
0.258303	O=C(NCC(C)C)c1cc(c(NCC(=O)Nc2ccc(N3CCCCC3)cc2)cc1)C
0.258303	O=C(NCC(C)C)c1cc(c(NCC(=O)Nc2ccc(N3CCCCC3)cc2)cc1)C
0.258303	O=C(NCC(C)C)c1cc(c(NCC(=O)Nc2ccc(N3CCCCC3)cc2)cc1)C
0.258303	O=C(NCC(C)C)c1cc(c(NCC(=O)Nc2ccc(N3CCCCC3)cc2)cc1)C
0.258303	O=C(NCC(C)C)c1cc(c(NCC(=O)Nc2ccc(N3CCCCC3)cc2)cc1)C
0.25817	O=C(N1CCN(C=2NN=C(c3ccc(C#N)cc3)C2)CC1)c4cc(c(NC(=O)CC(C)C)cc4)C
0.25817	O=C(N1CCN(C=2NN=C(c3ccc(C#N)cc3)C2)CC1)c4cc(c(NC(=O)CC(C)C)cc4)C
0.25817	O=C(N1CCN(C=2NN=C(c3ccc(C#N)cc3)C2)CC1)c4cc(c(NC(=O)CC(C)C)cc4)C
0.25817	O=C(N1CCN(C=2NN=C(c3ccc(C#N)cc3)C2)CC1)c4cc(c(NC(=O)CC(C)C)cc4)C
0.25817	O=C(N1CCN(C=2NN=C(c3ccc(C#N)cc3)C2)CC1)c4cc(c(NC(=O)CC(C)C)cc4)C
0.25817	O=C(N1CCN(C=2NN=C(c3ccc(C#N)cc3)C2)CC1)c4cc(c(NC(=O)CC(C)C)cc4)C
0.25817	O=C(N1CCN(C=2NN=C(c3ccc(C#N)cc3)C2)CC1)c4cc(c(NC(=O)CC(C)C)cc4)C
0.25817	O=C(N1CCN(C=2NN=C(c3ccc(C#N)cc3)C2)CC1)c4cc(c(NC(=O)CC(C)C)cc4)C
0.25817	O=C(N1CCN(C=2NN=C(c3ccc(C#N)cc3)C2)CC1)c4cc(c(NC(=O)CC(C)C)cc4)C
0.25817	O=C(N1CCN(C=2NN=C(c3ccc(C#N)cc3)C2)CC1)c4cc(c(NC(=O)CC(C)C)cc4)C
0.257862	S1CCN(C(=O)c2cc(NC(=O)C=3C(=NOC3C)c4ccc(cc4)C(F)(F)F)c(cc2)C)CC1
0.257246	S(c1c([N+]([O-])=O)cc(cc1)C(=O)Nc2c(ccc(c2)C(=O)NCC)C)c3ccc(cc3)C
0.257246	S(c1c([N+]([O-])=O)cc(cc1)C(=O)Nc2c(ccc(c2)C(=O)NCC)C)c3ccc(cc3)C
0.257246	S(c1c([N+]([O-])=O)cc(cc1)C(=O)Nc2c(ccc(c2)C(=O)NCC)C)c3ccc(cc3)C
0.257246	S(c1c([N+]([O-])=O)cc(cc1)C(=O)Nc2c(ccc(c2)C(=O)NCC)C)c3ccc(cc3)C
0.257246	S(c1c([N+]([O-])=O)cc(cc1)C(=O)Nc2c(ccc(c2)C(=O)NCC)C)c3ccc(cc3)C
0.257246	S(c1c([N+]([O-])=O)cc(cc1)C(=O)Nc2c(ccc(c2)C(=O)NCC)C)c3ccc(cc3)C
0.257246	S(c1c([N+]([O-])=O)cc(cc1)C(=O)Nc2c(ccc(c2)C(=O)NCC)C)c3ccc(cc3)C
0.257246	S(c1c([N+]([O-])=O)cc(cc1)C(=O)Nc2c(ccc(c2)C(=O)NCC)C)c3ccc(cc3)C
0.257246	S(c1c([N+]([O-])=O)cc(cc1)C(=O)Nc2c(ccc(c2)C(=O)NCC)C)c3ccc(cc3)C
0.257246	S(c1c([N+]([O-])=O)cc(cc1)C(=O)Nc2c(ccc(c2)C(=O)NCC)C)c3ccc(cc3)C
0.257143	Clc1c(NC(=O)C(=O)N2CCN(CC=3ON=C(N3)c4ccc(cc4)C)CC2)ccc(NC(=O)N(CC)CC)c1
0.257143	Clc1c(NC(=O)C(=O)N2CCN(CC=3ON=C(N3)c4ccc(cc4)C)CC2)ccc(NC(=O)N(CC)CC)c1
0.257143	Clc1c(NC(=O)C(=O)N2CCN(CC=3ON=C(N3)c4ccc(cc4)C)CC2)ccc(NC(=O)N(CC)CC)c1
0.257143	Clc1c(NC(=O)C(=O)N2CCN(CC=3ON=C(N3)c4ccc(cc4)C)CC2)ccc(NC(=O)N(CC)CC)c1
0.257143	Clc1c(NC(=O)C(=O)N2CCN(CC=3ON=C(N3)c4ccc(cc4)C)CC2)ccc(NC(=O)N(CC)CC)c1
0.257143	Clc1c(NC(=O)C(=O)N2CCN(CC=3ON=C(N3)c4ccc(cc4)C)CC2)ccc(NC(=O)N(CC)CC)c1
0.257143	Clc1c(NC(=O)C(=O)N2CCN(CC=3ON=C(N3)c4ccc(cc4)C)CC2)ccc(NC(=O)N(CC)CC)c1
0.257143	Clc1c(NC(=O)C(=O)N2CCN(CC=3ON=C(N3)c4ccc(cc4)C)CC2)ccc(NC(=O)N(CC)CC)c1
0.257143	Clc1c(NC(=O)C(=O)N2CCN(CC=3ON=C(N3)c4ccc(cc4)C)CC2)ccc(NC(=O)N(CC)CC)c1
0.257143	Clc1c(NC(=O)C(=O)N2CCN(CC=3ON=C(N3)c4ccc(cc4)C)CC2)ccc(NC(=O)N(CC)CC)c1
0.256522	O=C(Nc1cc(NC(=O)C=O)c(cc1)C)NCC
0.25641	Fc1c(Oc2ccc(NC(=O)c3cc(c(NC(=O)CC(C)C)cc3)C)cc2)cccc1
0.25641	Fc1c(Oc2ccc(NC(=O)c3cc(c(NC(=O)CC(C)C)cc3)C)cc2)cccc1
0.25641	Fc1c(Oc2ccc(NC(=O)c3cc(c(NC(=O)CC(C)C)cc3)C)cc2)cccc1
0.25641	Fc1c(Oc2ccc(NC(=O)c3cc(c(NC(=O)CC(C)C)cc3)C)cc2)cccc1
0.25641	Fc1c(Oc2ccc(NC(=O)c3cc(c(NC(=O)CC(C)C)cc3)C)cc2)cccc1
0.25641	Fc1c(Oc2ccc(NC(=O)c3cc(c(NC(=O)CC(C)C)cc3)C)cc2)cccc1
0.25641	Fc1c(Oc2ccc(NC(=O)c3cc(c(NC(=O)CC(C)C)cc3)C)cc2)cccc1
0.25641	Fc1c(Oc2ccc(NC(=O)c3cc(c(NC(=O)CC(C)C)cc3)C)cc2)cccc1
0.25641	Fc1c(Oc2ccc(NC(=O)c3cc(c(NC(=O)CC(C)C)cc3)C)cc2)cccc1
0.25641	Fc1c(Oc2ccc(NC(=O)c3cc(c(NC(=O)CC(C)C)cc3)C)cc2)cccc1
0.256228	Clc1c(cc(NC(=O)c2c(cncc2)C)cc1)C(=O)NCC=3SC=CC3
0.255973	Clc1ccc(cc1)C(O)C(NC(=O)c2cc(Nc3nc(ccn3)C(F)(F)F)ccc2)C(C)C
0.255973	Clc1ccc(cc1)C(O)C(NC(=O)c2cc(Nc3nc(ccn3)C(F)(F)F)ccc2)C(C)C
0.255973	Clc1ccc(cc1)C(O)C(NC(=O)c2cc(Nc3nc(ccn3)C(F)(F)F)ccc2)C(C)C
0.255973	Clc1ccc(cc1)C(O)C(NC(=O)c2cc(Nc3nc(ccn3)C(F)(F)F)ccc2)C(C)C
0.255973	Clc1ccc(cc1)C(O)C(NC(=O)c2cc(Nc3nc(ccn3)C(F)(F)F)ccc2)C(C)C
0.255973	Clc1ccc(cc1)C(O)C(NC(=O)c2cc(Nc3nc(ccn3)C(F)(F)F)ccc2)C(C)C
0.255973	Clc1ccc(cc1)C(O)C(NC(=O)c2cc(Nc3nc(ccn3)C(F)(F)F)ccc2)C(C)C
0.255973	Clc1ccc(cc1)C(O)C(NC(=O)c2cc(Nc3nc(ccn3)C(F)(F)F)ccc2)C(C)C
0.255973	Clc1ccc(cc1)C(O)C(NC(=O)c2cc(Nc3nc(ccn3)C(F)(F)F)ccc2)C(C)C
0.255973	Clc1ccc(cc1)C(O)C(NC(=O)c2cc(Nc3nc(ccn3)C(F)(F)F)ccc2)C(C)C
0.255892	S(=O)(=O)(Nc1c(cc(NC(=O)C(=O)NC2=NN(C=C2)Cc3cnccc3)cc1)C)CC
0.255892	S(=O)(=O)(Nc1c(cc(NC(=O)C(=O)NC2=NN(C=C2)Cc3cnccc3)cc1)C)CC
0.255892	S(=O)(=O)(Nc1c(cc(NC(=O)C(=O)NC2=NN(C=C2)Cc3cnccc3)cc1)C)CC
0.255892	S(=O)(=O)(Nc1c(cc(NC(=O)C(=O)NC2=NN(C=C2)Cc3cnccc3)cc1)C)CC
0.255892	S(=O)(=O)(Nc1c(cc(NC(=O)C(=O)NC2=NN(C=C2)Cc3cnccc3)cc1)C)CC
0.255892	S(=O)(=O)(Nc1c(cc(NC(=O)C(=O)NC2=NN(C=C2)Cc3cnccc3)cc1)C)CC
0.255892	S(=O)(=O)(Nc1c(cc(NC(=O)C(=O)NC2=NN(C=C2)Cc3cnccc3)cc1)C)CC
0.255892	S(=O)(=O)(Nc1c(cc(NC(=O)C(=O)NC2=NN(C=C2)Cc3cnccc3)cc1)C)CC
0.255892	S(=O)(=O)(Nc1c(cc(NC(=O)C(=O)NC2=NN(C=C2)Cc3cnccc3)cc1)C)CC
0.255892	S(=O)(=O)(Nc1c(cc(NC(=O)C(=O)NC2=NN(C=C2)Cc3cnccc3)cc1)C)CC
0.255892	O=C(Nc1ccc(N2C(=O)CCC2)cc1)c3cncc(c4c(cc(OC)cc4)C)c3
0.255892	O=C(Nc1ccc(N2C(=O)CCC2)cc1)c3cncc(c4c(cc(OC)cc4)C)c3
0.255892	O=C(Nc1ccc(N2C(=O)CCC2)cc1)c3cncc(c4c(cc(OC)cc4)C)c3
0.255892	O=C(Nc1ccc(N2C(=O)CCC2)cc1)c3cncc(c4c(cc(OC)cc4)C)c3
0.255892	O=C(Nc1ccc(N2C(=O)CCC2)cc1)c3cncc(c4c(cc(OC)cc4)C)c3
0.255892	O=C(Nc1ccc(N2C(=O)CCC2)cc1)c3cncc(c4c(cc(OC)cc4)C)c3
0.255892	O=C(Nc1ccc(N2C(=O)CCC2)cc1)c3cncc(c4c(cc(OC)cc4)C)c3
0.255892	O=C(Nc1ccc(N2C(=O)CCC2)cc1)c3cncc(c4c(cc(OC)cc4)C)c3
0.255892	O=C(Nc1ccc(N2C(=O)CCC2)cc1)c3cncc(c4c(cc(OC)cc4)C)c3
0.255892	O=C(Nc1ccc(N2C(=O)CCC2)cc1)c3cncc(c4c(cc(OC)cc4)C)c3
0.255474	Clc1cc(c(NCC)cc1)C(=O)Nc2c(cc(N3CCN(CC3)C)cc2)C
0.255474	Clc1cc(c(NCC)cc1)C(=O)Nc2c(cc(N3CCN(CC3)C)cc2)C
0.254902	O=C(NCC(=O)NCc1c(cccc1)CN2CCCCC2)c3ccc(c4ccccc4)cc3
0.254902	O=C(NCC(=O)NCc1c(cccc1)CN2CCCCC2)c3ccc(c4ccccc4)cc3
0.254902	O=C(NCC(=O)NCc1c(cccc1)CN2CCCCC2)c3ccc(c4ccccc4)cc3
0.254717	S(=O)(=O)(NCc1ccccc1)c2cc(c(cc2)C)C(=O)Nc3cc(ccc3)CN4C(=O)CCCC4
0.254717	S(=O)(=O)(NCc1ccccc1)c2cc(c(cc2)C)C(=O)Nc3cc(ccc3)CN4C(=O)CCCC4
0.254717	S(=O)(=O)(NCc1ccccc1)c2cc(c(cc2)C)C(=O)Nc3cc(ccc3)CN4C(=O)CCCC4
0.254717	S(=O)(=O)(NCc1ccccc1)c2cc(c(cc2)C)C(=O)Nc3cc(ccc3)CN4C(=O)CCCC4
0.254717	S(=O)(=O)(NCc1ccccc1)c2cc(c(cc2)C)C(=O)Nc3cc(ccc3)CN4C(=O)CCCC4
0.254717	S(=O)(=O)(NCc1ccccc1)c2cc(c(cc2)C)C(=O)Nc3cc(ccc3)CN4C(=O)CCCC4
0.254717	S(=O)(=O)(NCc1ccccc1)c2cc(c(cc2)C)C(=O)Nc3cc(ccc3)CN4C(=O)CCCC4
0.254417	Clc1c(Cl)ccc(c1)CCCCC(=O)Nc2c(ccc(c2)C(=O)N3CCSCC3)C
0.254417	Clc1c(Cl)ccc(c1)CCCCC(=O)Nc2c(ccc(c2)C(=O)N3CCSCC3)C
0.254417	Clc1c(Cl)ccc(c1)CCCCC(=O)Nc2c(ccc(c2)C(=O)N3CCSCC3)C
0.254417	Clc1c(Cl)ccc(c1)CCCCC(=O)Nc2c(ccc(c2)C(=O)N3CCSCC3)C
0.254417	Clc1c(Cl)ccc(c1)CCCCC(=O)Nc2c(ccc(c2)C(=O)N3CCSCC3)C
0.254417	Clc1c(Cl)ccc(c1)CCCCC(=O)Nc2c(ccc(c2)C(=O)N3CCSCC3)C
0.254417	Clc1c(Cl)ccc(c1)CCCCC(=O)Nc2c(ccc(c2)C(=O)N3CCSCC3)C
0.254417	Clc1c(Cl)ccc(c1)CCCCC(=O)Nc2c(ccc(c2)C(=O)N3CCSCC3)C
0.254417	Clc1c(Cl)ccc(c1)CCCCC(=O)Nc2c(ccc(c2)C(=O)N3CCSCC3)C
0.254417	Clc1c(Cl)ccc(c1)CCCCC(=O)Nc2c(ccc(c2)C(=O)N3CCSCC3)C
0.254386	Fc1c(F)ccc(c2nc(ncc2)N)c1
0.254386	Fc1c(F)ccc(c2nc(ncc2)N)c1
0.254386	Fc1c(F)ccc(c2nc(ncc2)N)c1
0.254386	Fc1c(F)ccc(c2nc(ncc2)N)c1
0.254386	Fc1c(F)ccc(c2nc(ncc2)N)c1
0.254386	Fc1c(F)ccc(c2nc(ncc2)N)c1
0.254386	Fc1c(F)ccc(c2nc(ncc2)N)c1
0.254072	FC1(F)c2c(NC1=O)ccc(NC(=O)c3cc(ccc3)C4=NNC(=N4)C)c2
0.254072	FC1(F)c2c(NC1=O)ccc(NC(=O)c3cc(ccc3)C4=NNC(=N4)C)c2
0.254072	FC1(F)c2c(NC1=O)ccc(NC(=O)c3cc(ccc3)C4=NNC(=N4)C)c2
0.254072	FC1(F)c2c(NC1=O)ccc(NC(=O)c3cc(ccc3)C4=NNC(=N4)C)c2
0.254072	FC1(F)c2c(NC1=O)ccc(NC(=O)c3cc(ccc3)C4=NNC(=N4)C)c2
0.254072	FC1(F)c2c(NC1=O)ccc(NC(=O)c3cc(ccc3)C4=NNC(=N4)C)c2
0.254072	FC1(F)c2c(NC1=O)ccc(NC(=O)c3cc(ccc3)C4=NNC(=N4)C)c2
0.254072	FC1(F)c2c(NC1=O)ccc(NC(=O)c3cc(ccc3)C4=NNC(=N4)C)c2
0.254072	FC1(F)c2c(NC1=O)ccc(NC(=O)c3cc(ccc3)C4=NNC(=N4)C)c2
0.253968	Brc1c(N2CCOCC2)cc(nc1)NC(=O)c3cncc(c4c(cc(OC)cc4)C)c3
0.253205	Fc1c(F)cccc1C2=NNC(NC(=O)c3cncc(c4c(cc(OC)cc4)C)c3)=C2
0.252747	Fc1c(ccc(c2ccccc2)c1)CNC(=O)C(=O)Nc3c(ccnc3)C
0.252747	Fc1c(ccc(c2ccccc2)c1)CNC(=O)C(=O)Nc3c(ccnc3)C
0.252747	Fc1c(ccc(c2ccccc2)c1)CNC(=O)C(=O)Nc3c(ccnc3)C
0.252747	Fc1c(ccc(c2ccccc2)c1)CNC(=O)C(=O)Nc3c(ccnc3)C
0.252747	Fc1c(ccc(c2ccccc2)c1)CNC(=O)C(=O)Nc3c(ccnc3)C
0.252747	Fc1c(ccc(c2ccccc2)c1)CNC(=O)C(=O)Nc3c(ccnc3)C
0.252747	Fc1c(ccc(c2ccccc2)c1)CNC(=O)C(=O)Nc3c(ccnc3)C
0.252747	Fc1c(ccc(c2ccccc2)c1)CNC(=O)C(=O)Nc3c(ccnc3)C
0.252747	Fc1c(ccc(c2ccccc2)c1)CNC(=O)C(=O)Nc3c(ccnc3)C
0.252669	S1C(=NC=C1CCO)NC(=O)c2cc(c(NC(=O)CC(C)C)cc2)C
0.252669	S1C(=NC=C1CCO)NC(=O)c2cc(c(NC(=O)CC(C)C)cc2)C
0.252669	O=C(Nc1c(cc(OCCCC)cc1)C)c2c(NC(=O)c3ccccc3)cc(OC)c(OC)c2
0.252212	O=C(Nc1ccccc1)c2ccc(cc2)C=3ON=CN3
0.251724	O=C(OC)C(O)c1ccc(NC(=O)c2cncc(c3c(cc(OC)cc3)C)c2)cc1
0.251701	Clc1cc(ccc1)C(=O)Nc2cc(c(NC(=O)C(=O)NCC3C(N)CCCC3)cc2)C
0.251701	Clc1cc(ccc1)C(=O)Nc2cc(c(NC(=O)C(=O)NCC3C(N)CCCC3)cc2)C
0.251701	Clc1cc(ccc1)C(=O)Nc2cc(c(NC(=O)C(=O)NCC3C(N)CCCC3)cc2)C
0.251701	Clc1cc(ccc1)C(=O)Nc2cc(c(NC(=O)C(=O)NCC3C(N)CCCC3)cc2)C
0.251701	Clc1cc(ccc1)C(=O)Nc2cc(c(NC(=O)C(=O)NCC3C(N)CCCC3)cc2)C
0.251701	Clc1cc(ccc1)C(=O)Nc2cc(c(NC(=O)C(=O)NCC3C(N)CCCC3)cc2)C
0.251701	Clc1cc(ccc1)C(=O)Nc2cc(c(NC(=O)C(=O)NCC3C(N)CCCC3)cc2)C
0.251701	Clc1cc(ccc1)C(=O)Nc2cc(c(NC(=O)C(=O)NCC3C(N)CCCC3)cc2)C
0.251701	Clc1cc(ccc1)C(=O)Nc2cc(c(NC(=O)C(=O)NCC3C(N)CCCC3)cc2)C
0.251701	Clc1cc(ccc1)C(=O)Nc2cc(c(NC(=O)C(=O)NCC3C(N)CCCC3)cc2)C
0.251678	O=C(Nc1ccccc1)c2c(ccc(c2)C=3N=NN(c4cc(ccc4)C=O)C3)C
0.251678	O=C(Nc1ccccc1)c2c(ccc(c2)C=3N=NN(c4cc(ccc4)C=O)C3)C
0.251678	O=C(Nc1ccccc1)c2c(ccc(c2)C=3N=NN(c4cc(ccc4)C=O)C3)C
0.251678	O=C(Nc1ccccc1)c2c(ccc(c2)C=3N=NN(c4cc(ccc4)C=O)C3)C
0.250936	O=C(NCc1ccc(OCC=C)cc1)c2cc(c(NC(=O)CC(C)C)cc2)C
0.250936	O=C(NCc1ccc(OCC=C)cc1)c2cc(c(NC(=O)CC(C)C)cc2)C
0.250936	O=C(NCc1ccc(OCC=C)cc1)c2cc(c(NC(=O)CC(C)C)cc2)C
0.250936	O=C(NCc1ccc(OCC=C)cc1)c2cc(c(NC(=O)CC(C)C)cc2)C
0.250936	O=C(NCc1ccc(OCC=C)cc1)c2cc(c(NC(=O)CC(C)C)cc2)C
0.250936	O=C(NCc1ccc(OCC=C)cc1)c2cc(c(NC(=O)CC(C)C)cc2)C
0.250936	O=C(NCc1ccc(OCC=C)cc1)c2cc(c(NC(=O)CC(C)C)cc2)C
0.250936	O=C(NCc1ccc(OCC=C)cc1)c2cc(c(NC(=O)CC(C)C)cc2)C
0.250936	O=C(NCc1ccc(OCC=C)cc1)c2cc(c(NC(=O)CC(C)C)cc2)C
0.250936	FC(F)(F)c1cc(NN=Cc2cnc(c3ncccc3)cc2)c(cc1)C
0.250936	FC(F)(F)c1cc(NN=Cc2cnc(c3ncccc3)cc2)c(cc1)C
0.250936	FC(F)(F)c1cc(NN=Cc2cnc(c3ncccc3)cc2)c(cc1)C
0.250936	O=C(NCc1ccc(OCC=C)cc1)c2cc(c(NC(=O)CC(C)C)cc2)C
0.250923	S(c1c(NC(=O)c2c(cncc2)C)cc(cc1)C)CC(F)(F)F
0.250923	S(c1c(NC(=O)c2c(cncc2)C)cc(cc1)C)CC(F)(F)F
0.250923	S(c1c(NC(=O)c2c(cncc2)C)cc(cc1)C)CC(F)(F)F
0.250896	FC(F)(F)CNC(=O)c1cc(NC(=O)C(=O)NCc2c(cccc2)CN3CCCCC3)ccc1
0.250896	FC(F)(F)CNC(=O)c1cc(NC(=O)C(=O)NCc2c(cccc2)CN3CCCCC3)ccc1
0.250896	FC(F)(F)CNC(=O)c1cc(NC(=O)C(=O)NCc2c(cccc2)CN3CCCCC3)ccc1
0.250896	FC(F)(F)CNC(=O)c1cc(NC(=O)C(=O)NCc2c(cccc2)CN3CCCCC3)ccc1
0.250896	FC(F)(F)CNC(=O)c1cc(NC(=O)C(=O)NCc2c(cccc2)CN3CCCCC3)ccc1
0.250794	FC(F)(F)c1ccc(cc1)CN2C(=O)CN(C(=O)c3cc(c(NC(=O)CC(C)C)cc3)C)CC2
0.250794	FC(F)(F)c1ccc(cc1)CN2C(=O)CN(C(=O)c3cc(c(NC(=O)CC(C)C)cc3)C)CC2
0.250794	FC(F)(F)c1ccc(cc1)CN2C(=O)CN(C(=O)c3cc(c(NC(=O)CC(C)C)cc3)C)CC2
0.25	Brc1cc(ccc1)COc2c(Cl)cc(cc2)C(=O)Nc3cc(NC)ccc3
0.25	FC(F)(F)c1nc(ncc1)Nc2cc(ccc2)C=3ON=CN3
0.25	FC(F)(F)c1nc(ncc1)Nc2cc(ccc2)C=3ON=CN3
0.25	FC(F)(F)c1nc(ncc1)Nc2cc(ccc2)C=3ON=CN3
0.25	FC(F)(F)c1nc(ncc1)Nc2cc(ccc2)C=3ON=CN3
0.25	Brc1cc(ccc1)COc2c(Cl)cc(cc2)C(=O)Nc3cc(NC)ccc3
0.25	Brc1cc(ccc1)COc2c(Cl)cc(cc2)C(=O)Nc3cc(NC)ccc3
0.25	Brc1cc(ccc1)COc2c(Cl)cc(cc2)C(=O)Nc3cc(NC)ccc3
0.25	Brc1cc(ccc1)COc2c(Cl)cc(cc2)C(=O)Nc3cc(NC)ccc3
0.25	Brc1cc(ccc1)COc2c(Cl)cc(cc2)C(=O)Nc3cc(NC)ccc3
0.25	Brc1cc(ccc1)COc2c(Cl)cc(cc2)C(=O)Nc3cc(NC)ccc3
0.25	S(c1ncccc1)CCCNC(=O)c2cc(c(NC(=O)CC(C)C)cc2)C
0.25	S(c1ncccc1)CCCNC(=O)c2cc(c(NC(=O)CC(C)C)cc2)C
0.25	S(c1ncccc1)CCCNC(=O)c2cc(c(NC(=O)CC(C)C)cc2)C
0.25	O=C(N1CC2(C1)CNCCC2)c3cnc(c4ccc(cc4)CN5CCNCC5)cc3
0.25	O=C(N1CC2(C1)CNCCC2)c3cnc(c4ccc(cc4)CN5CCNCC5)cc3
0.25	O=C(N1CC2(C1)CNCCC2)c3cnc(c4ccc(cc4)CN5CCNCC5)cc3
0.25	O=C(N1CC2(C1)CNCCC2)c3cnc(c4ccc(cc4)CN5CCNCC5)cc3
0.25	O=C(N1CC2(C1)CNCCC2)c3cnc(c4ccc(cc4)CN5CCNCC5)cc3
0.25	O=C(N1CC2(C1)CNCCC2)c3cnc(c4ccc(cc4)CN5CCNCC5)cc3
0.25	O=C(N1CC2(C1)CNCCC2)c3cnc(c4ccc(cc4)CN5CCNCC5)cc3
0.25	O=C(N1CC2(C1)CNCCC2)c3cnc(c4ccc(cc4)CN5CCNCC5)cc3
0.25	O=C(N1CC2(C1)CNCCC2)c3cnc(c4ccc(cc4)CN5CCNCC5)cc3
0.25	O=C(N1CC2(C1)CNCCC2)c3cnc(c4ccc(cc4)CN5CCNCC5)cc3
0.25	S1(=O)(=O)CCN(c2cc(OC)c(NC(=O)c3ccc(cc3)CON)cc2)CC1
0.25	S1(=O)(=O)CCN(c2cc(OC)c(NC(=O)c3ccc(cc3)CON)cc2)CC1
0.25	S(c1ncccc1)CCCNC(=O)c2cc(c(NC(=O)CC(C)C)cc2)C
0.24911	S1CCN(C(=O)c2cc(NC(=O)CCCC(=O)Nc3c(C#N)cccc3)c(cc2)C)CC1
0.24911	S1CCN(C(=O)c2cc(NC(=O)CCCC(=O)Nc3c(C#N)cccc3)c(cc2)C)CC1
0.24911	S1CCN(C(=O)c2cc(NC(=O)CCCC(=O)Nc3c(C#N)cccc3)c(cc2)C)CC1
0.24911	S1CCN(C(=O)c2cc(NC(=O)CCCC(=O)Nc3c(C#N)cccc3)c(cc2)C)CC1
0.24911	S1CCN(C(=O)c2cc(NC(=O)CCCC(=O)Nc3c(C#N)cccc3)c(cc2)C)CC1
0.24911	S1CCN(C(=O)c2cc(NC(=O)CCCC(=O)Nc3c(C#N)cccc3)c(cc2)C)CC1
0.24911	S1CCN(C(=O)c2cc(NC(=O)CCCC(=O)Nc3c(C#N)cccc3)c(cc2)C)CC1
0.24911	S1CCN(C(=O)c2cc(NC(=O)CCCC(=O)Nc3c(C#N)cccc3)c(cc2)C)CC1
0.24911	S1CCN(C(=O)c2cc(NC(=O)CCCC(=O)Nc3c(C#N)cccc3)c(cc2)C)CC1
0.24911	S1CCN(C(=O)c2cc(NC(=O)CCCC(=O)Nc3c(C#N)cccc3)c(cc2)C)CC1
0.24911	S(=O)(=O)(Cc1ccc(NC(=O)C(=O)NCc2cc(F)c(c3cnccc3)cc2)cc1)CC
0.24911	S(=O)(=O)(Cc1ccc(NC(=O)C(=O)NCc2cc(F)c(c3cnccc3)cc2)cc1)CC
0.24911	S(=O)(=O)(Cc1ccc(NC(=O)C(=O)NCc2cc(F)c(c3cnccc3)cc2)cc1)CC
0.24911	S(=O)(=O)(Cc1ccc(NC(=O)C(=O)NCc2cc(F)c(c3cnccc3)cc2)cc1)CC
0.24911	S(=O)(=O)(Cc1ccc(NC(=O)C(=O)NCc2cc(F)c(c3cnccc3)cc2)cc1)CC
0.24911	S(=O)(=O)(Cc1ccc(NC(=O)C(=O)NCc2cc(F)c(c3cnccc3)cc2)cc1)CC
0.24911	S(=O)(=O)(Cc1ccc(NC(=O)C(=O)NCc2cc(F)c(c3cnccc3)cc2)cc1)CC
0.24911	S(=O)(=O)(Cc1ccc(NC(=O)C(=O)NCc2cc(F)c(c3cnccc3)cc2)cc1)CC
0.24911	S(=O)(=O)(Cc1ccc(NC(=O)C(=O)NCc2cc(F)c(c3cnccc3)cc2)cc1)CC
0.249071	Clc1cc(c(F)cc1)C(=O)Nc2c(c3ccncc3)cncc2
0.249071	Clc1cc(c(F)cc1)C(=O)Nc2c(c3ccncc3)cncc2
0.249071	Clc1cc(c(F)cc1)C(=O)Nc2c(c3ccncc3)cncc2
0.249071	Clc1cc(c(F)cc1)C(=O)Nc2c(c3ccncc3)cncc2
0.249071	Clc1cc(c(F)cc1)C(=O)Nc2c(c3ccncc3)cncc2
0.249071	Clc1cc(c(F)cc1)C(=O)Nc2c(c3ccncc3)cncc2
0.249071	Clc1cc(c(F)cc1)C(=O)Nc2c(c3ccncc3)cncc2
0.249071	Clc1cc(c(F)cc1)C(=O)Nc2c(c3ccncc3)cncc2
0.248848	O=C(O)c1cc(ccc1)CN2CCN(CC2)C
0.248848	O=C(O)c1cc(ccc1)CN2CCN(CC2)C
0.248848	O=C(O)c1cc(ccc1)CN2CCN(CC2)C
0.248848	O=C(O)c1cc(ccc1)CN2CCN(CC2)C
0.248848	O=C(O)c1cc(ccc1)CN2CCN(CC2)C
0.248848	O=C(O)c1cc(ccc1)CN2CCN(CC2)C
0.248848	O=C(O)c1cc(ccc1)CN2CCN(CC2)C
0.248848	O=C(O)c1cc(ccc1)CN2CCN(CC2)C
0.248848	O=C(O)c1cc(ccc1)CN2CCN(CC2)C
0.248848	O=C(O)c1cc(ccc1)CN2CCN(CC2)C
0.248299	O=C(NCCC)c1cc(NC(=O)C=Cc2cc(OCC)c(OCc3cnccc3)cc2)ccc1
0.248299	O=C(NCCC)c1cc(NC(=O)C=Cc2cc(OCC)c(OCc3cnccc3)cc2)ccc1
0.248299	O=C(NCCC)c1cc(NC(=O)C=Cc2cc(OCC)c(OCc3cnccc3)cc2)ccc1
0.248299	O=C(NCCC)c1cc(NC(=O)C=Cc2cc(OCC)c(OCc3cnccc3)cc2)ccc1
0.248299	O=C(NCCC)c1cc(NC(=O)C=Cc2cc(OCC)c(OCc3cnccc3)cc2)ccc1
0.248299	O=C(NCCC)c1cc(NC(=O)C=Cc2cc(OCC)c(OCc3cnccc3)cc2)ccc1
0.248299	O=C(NCCC)c1cc(NC(=O)C=Cc2cc(OCC)c(OCc3cnccc3)cc2)ccc1
0.248299	O=C(NCCC)c1cc(NC(=O)C=Cc2cc(OCC)c(OCc3cnccc3)cc2)ccc1
0.248299	O=C(NCCC)c1cc(NC(=O)C=Cc2cc(OCC)c(OCc3cnccc3)cc2)ccc1
0.248299	O=C(NCCC)c1cc(NC(=O)C=Cc2cc(OCC)c(OCc3cnccc3)cc2)ccc1
0.248227	Brc1c(nccc1)CNC(=O)c2cc(c(NC(=O)CC(C)C)cc2)C
0.248227	Brc1c(nccc1)CNC(=O)c2cc(c(NC(=O)CC(C)C)cc2)C
0.24812	O(c1cc(ccc1)CNc2c(OC)ccc(c2)CN3CCN(CC3)C)CC4CC4
0.24812	O(c1cc(ccc1)CNc2c(OC)ccc(c2)CN3CCN(CC3)C)CC4CC4
0.24812	O(c1cc(ccc1)CNc2c(OC)ccc(c2)CN3CCN(CC3)C)CC4CC4
0.24812	O(c1cc(ccc1)CNc2c(OC)ccc(c2)CN3CCN(CC3)C)CC4CC4
0.24812	O(c1cc(ccc1)CNc2c(OC)ccc(c2)CN3CCN(CC3)C)CC4CC4
0.24812	O(c1cc(ccc1)CNc2c(OC)ccc(c2)CN3CCN(CC3)C)CC4CC4
0.24812	O(c1cc(ccc1)CNc2c(OC)ccc(c2)CN3CCN(CC3)C)CC4CC4
0.24812	O(c1cc(ccc1)CNc2c(OC)ccc(c2)CN3CCN(CC3)C)CC4CC4
0.24812	O(c1cc(ccc1)CNc2c(OC)ccc(c2)CN3CCN(CC3)C)CC4CC4
0.24812	Clc1c(ccc(NC(=O)NC)c1)C(=O)OCCc2cnccc2
0.24812	Clc1c(ccc(NC(=O)NC)c1)C(=O)OCCc2cnccc2
0.248062	Brc1c(SC)cc(cc1)C(=O)Nc2ncc(NC(=O)C)cc2
0.248062	Brc1c(SC)cc(cc1)C(=O)Nc2ncc(NC(=O)C)cc2
0.248062	Brc1c(SC)cc(cc1)C(=O)Nc2ncc(NC(=O)C)cc2
0.248062	Brc1c(SC)cc(cc1)C(=O)Nc2ncc(NC(=O)C)cc2
0.248062	Brc1c(SC)cc(cc1)C(=O)Nc2ncc(NC(=O)C)cc2
0.248062	Brc1c(SC)cc(cc1)C(=O)Nc2ncc(NC(=O)C)cc2
0.248062	Brc1c(SC)cc(cc1)C(=O)Nc2ncc(NC(=O)C)cc2
0.248031	O(c1nc(ncc1)c2ccc(cc2)CN3CCNCC3)CCCNC4CC4
0.248031	O(c1nc(ncc1)c2ccc(cc2)CN3CCNCC3)CCCNC4CC4
0.248031	O(c1nc(ncc1)c2ccc(cc2)CN3CCNCC3)CCCNC4CC4
0.248031	O(c1nc(ncc1)c2ccc(cc2)CN3CCNCC3)CCCNC4CC4
0.248031	O(c1nc(ncc1)c2ccc(cc2)CN3CCNCC3)CCCNC4CC4
0.248031	O(c1nc(ncc1)c2ccc(cc2)CN3CCNCC3)CCCNC4CC4
0.248031	O(c1nc(ncc1)c2ccc(cc2)CN3CCNCC3)CCCNC4CC4
0.248031	O(c1nc(ncc1)c2ccc(cc2)CN3CCNCC3)CCCNC4CC4
0.248031	O(c1nc(ncc1)c2ccc(cc2)CN3CCNCC3)CCCNC4CC4
0.248031	O(c1nc(ncc1)c2ccc(cc2)CN3CCNCC3)CCCNC4CC4
0.247967	O=C(Nc1ccccc1)c2ccc(cc2)C=3ON=C(N3)C(N)C
0.247967	O=C(Nc1ccccc1)c2ccc(cc2)C=3ON=C(N3)C(N)C
0.247967	O=C(Nc1ccccc1)c2ccc(cc2)C=3ON=C(N3)C(N)C
0.247967	O=C(Nc1ccccc1)c2ccc(cc2)C=3ON=C(N3)C(N)C
0.247967	O=C(Nc1ccccc1)c2ccc(cc2)C=3ON=C(N3)C(N)C
0.247967	O=C(Nc1ccccc1)c2ccc(cc2)C=3ON=C(N3)C(N)C
0.247967	O=C(Nc1ccccc1)c2ccc(cc2)C=3ON=C(N3)C(N)C
0.247967	O=C(Nc1ccccc1)c2ccc(cc2)C=3ON=C(N3)C(N)C
0.247967	O=C(Nc1ccccc1)c2ccc(cc2)C=3ON=C(N3)C(N)C
0.247588	O=C(NCC)c1cc(NC(=O)CN2N=C(c3ccc(OC)cc3)C(C=O)=C2)c(cc1)C
0.247588	O=C(NCC)c1cc(NC(=O)CN2N=C(c3ccc(OC)cc3)C(C=O)=C2)c(cc1)C
0.247588	O=C(NCC)c1cc(NC(=O)CN2N=C(c3ccc(OC)cc3)C(C=O)=C2)c(cc1)C
0.247492	Fc1c(NC(=O)CCN2CCOCC2)cc(NC(=O)C(=O)NCc3c(F)cc(c4ccccc4)cc3)cc1
0.247492	Fc1c(NC(=O)CCN2CCOCC2)cc(NC(=O)C(=O)NCc3c(F)cc(c4ccccc4)cc3)cc1
0.247492	Fc1c(NC(=O)CCN2CCOCC2)cc(NC(=O)C(=O)NCc3c(F)cc(c4ccccc4)cc3)cc1
0.247492	Fc1c(NC(=O)CCN2CCOCC2)cc(NC(=O)C(=O)NCc3c(F)cc(c4ccccc4)cc3)cc1
0.247232	[O-][N+](=O)c1ccc(cc1)CCNC(=O)c2cc(c(NC(=O)CC(C)C)cc2)C
0.247232	[O-][N+](=O)c1ccc(cc1)CCNC(=O)c2cc(c(NC(=O)CC(C)C)cc2)C
0.247232	[O-][N+](=O)c1ccc(cc1)CCNC(=O)c2cc(c(NC(=O)CC(C)C)cc2)C
0.247232	[O-][N+](=O)c1ccc(cc1)CCNC(=O)c2cc(c(NC(=O)CC(C)C)cc2)C
0.247232	[O-][N+](=O)c1ccc(cc1)CCNC(=O)c2cc(c(NC(=O)CC(C)C)cc2)C
0.247232	[O-][N+](=O)c1ccc(cc1)CCNC(=O)c2cc(c(NC(=O)CC(C)C)cc2)C
0.247232	[O-][N+](=O)c1ccc(cc1)CCNC(=O)c2cc(c(NC(=O)CC(C)C)cc2)C
0.247232	[O-][N+](=O)c1ccc(cc1)CCNC(=O)c2cc(c(NC(=O)CC(C)C)cc2)C
0.247232	[O-][N+](=O)c1ccc(cc1)CCNC(=O)c2cc(c(NC(=O)CC(C)C)cc2)C
0.247024	S1C(=NC(=C1c2nc(ncc2)N(C(=O)c3cc(c(NC(=O)CC(C)C)cc3)C)C)C)C
0.247024	S1C(=NC(=C1c2nc(ncc2)N(C(=O)c3cc(c(NC(=O)CC(C)C)cc3)C)C)C)C
0.247024	S1C(=NC(=C1c2nc(ncc2)N(C(=O)c3cc(c(NC(=O)CC(C)C)cc3)C)C)C)C
0.247024	S1C(=NC(=C1c2nc(ncc2)N(C(=O)c3cc(c(NC(=O)CC(C)C)cc3)C)C)C)C
0.247024	S1C(=NC(=C1c2nc(ncc2)N(C(=O)c3cc(c(NC(=O)CC(C)C)cc3)C)C)C)C
0.247024	S1C(=NC(=C1c2nc(ncc2)N(C(=O)c3cc(c(NC(=O)CC(C)C)cc3)C)C)C)C
0.247024	S1C(=NC(=C1c2nc(ncc2)N(C(=O)c3cc(c(NC(=O)CC(C)C)cc3)C)C)C)C
0.247024	S1C(=NC(=C1c2nc(ncc2)N(C(=O)c3cc(c(NC(=O)CC(C)C)cc3)C)C)C)C
0.247024	S1C(=NC(=C1c2nc(ncc2)N(C(=O)c3cc(c(NC(=O)CC(C)C)cc3)C)C)C)C
0.247024	S1C(=NC(=C1c2nc(ncc2)N(C(=O)c3cc(c(NC(=O)CC(C)C)cc3)C)C)C)C
0.246964	O=C(NC1CCCCC1)c2cc(c(NC(=O)C)cc2)C
0.246711	S(=O)(=O)(N(CC)CC)c1cc(NC(=O)c2cc(OCc3ccccc3)ncc2)c(NC)cc1
0.246711	S(=O)(=O)(N(CC)CC)c1cc(NC(=O)c2cc(OCc3ccccc3)ncc2)c(NC)cc1
0.246711	S(=O)(=O)(N(CC)CC)c1cc(NC(=O)c2cc(OCc3ccccc3)ncc2)c(NC)cc1
0.246711	S(=O)(=O)(N(CC)CC)c1cc(NC(=O)c2cc(OCc3ccccc3)ncc2)c(NC)cc1
0.246711	S(=O)(=O)(N(CC)CC)c1cc(NC(=O)c2cc(OCc3ccccc3)ncc2)c(NC)cc1
0.246711	S(=O)(=O)(N(CC)CC)c1cc(NC(=O)c2cc(OCc3ccccc3)ncc2)c(NC)cc1
0.246711	Clc1ccc(cc1)C=2N=C(SC2C)CNC(=O)c3cc(c(NC(=O)CC(C)C)cc3)C
0.246711	Clc1ccc(cc1)C=2N=C(SC2C)CNC(=O)c3cc(c(NC(=O)CC(C)C)cc3)C
0.246711	Clc1ccc(cc1)C=2N=C(SC2C)CNC(=O)c3cc(c(NC(=O)CC(C)C)cc3)C
0.246575	O=C(N1CCN(CCOc2c(cccc2)C)CC1)c3cc(c(NC(=O)CC(C)C)cc3)C
0.246575	O=C(N1CCN(CCOc2c(cccc2)C)CC1)c3cc(c(NC(=O)CC(C)C)cc3)C
0.246575	O=C(N1CCN(CCOc2c(cccc2)C)CC1)c3cc(c(NC(=O)CC(C)C)cc3)C
0.246575	O=C(N1CCN(CCOc2c(cccc2)C)CC1)c3cc(c(NC(=O)CC(C)C)cc3)C
0.246575	O=C(N1CCN(CCOc2c(cccc2)C)CC1)c3cc(c(NC(=O)CC(C)C)cc3)C
0.246575	O=C(N1CCN(CCOc2c(cccc2)C)CC1)c3cc(c(NC(=O)CC(C)C)cc3)C
0.246575	O=C(N1CCN(CCOc2c(cccc2)C)CC1)c3cc(c(NC(=O)CC(C)C)cc3)C
0.246575	O=C(N1CCN(CCOc2c(cccc2)C)CC1)c3cc(c(NC(=O)CC(C)C)cc3)C
0.246057	O=C(Nc1nc(c2ccc(cc2)C)ccc1)c3cc4N=CN(c4cc3)c5cc(ccc5)C
0.246057	O=C(Nc1nc(c2ccc(cc2)C)ccc1)c3cc4N=CN(c4cc3)c5cc(ccc5)C
0.246057	O=C(Nc1nc(c2ccc(cc2)C)ccc1)c3cc4N=CN(c4cc3)c5cc(ccc5)C
0.246057	O=C(Nc1nc(c2ccc(cc2)C)ccc1)c3cc4N=CN(c4cc3)c5cc(ccc5)C
0.246057	S1CCN(C(=O)c2cc(NC(=O)c3c4c(nc(c3)C)CCCC4)c(cc2)C)CC1
0.246057	S1CCN(C(=O)c2cc(NC(=O)c3c4c(nc(c3)C)CCCC4)c(cc2)C)CC1
0.246057	S1CCN(C(=O)c2cc(NC(=O)c3c4c(nc(c3)C)CCCC4)c(cc2)C)CC1
0.246057	S1CCN(C(=O)c2cc(NC(=O)c3c4c(nc(c3)C)CCCC4)c(cc2)C)CC1
0.246057	S1CCN(C(=O)c2cc(NC(=O)c3c4c(nc(c3)C)CCCC4)c(cc2)C)CC1
0.246057	S1CCN(C(=O)c2cc(NC(=O)c3c4c(nc(c3)C)CCCC4)c(cc2)C)CC1
0.246057	S1CCN(C(=O)c2cc(NC(=O)c3c4c(nc(c3)C)CCCC4)c(cc2)C)CC1
0.246057	S1CCN(C(=O)c2cc(NC(=O)c3c4c(nc(c3)C)CCCC4)c(cc2)C)CC1
0.246057	S1CCN(C(=O)c2cc(NC(=O)c3c4c(nc(c3)C)CCCC4)c(cc2)C)CC1
0.246057	S1CCN(C(=O)c2cc(NC(=O)c3c4c(nc(c3)C)CCCC4)c(cc2)C)CC1
0.246006	S1CCN(Cc2ccc(NC(=O)c3cc4N=CN(c4cc3)c5cc(ccc5)C)cc2)CC1
0.246006	S1CCN(Cc2ccc(NC(=O)c3cc4N=CN(c4cc3)c5cc(ccc5)C)cc2)CC1
0.246006	S1CCN(Cc2ccc(NC(=O)c3cc4N=CN(c4cc3)c5cc(ccc5)C)cc2)CC1
0.246006	S1CCN(Cc2ccc(NC(=O)c3cc4N=CN(c4cc3)c5cc(ccc5)C)cc2)CC1
0.246006	S1CCN(Cc2ccc(NC(=O)c3cc4N=CN(c4cc3)c5cc(ccc5)C)cc2)CC1
0.246006	S1CCN(Cc2ccc(NC(=O)c3cc4N=CN(c4cc3)c5cc(ccc5)C)cc2)CC1
0.245833	O=C(Nc1ccc(N2CCCCCC2)cc1)c3cc(ncc3)N
0.245791	Clc1c(OC)c(OC)cc(c1)C(=O)Nc2c(ccc(c2)C=3SC(C#N)=CC3)C
0.245791	Clc1c(OC)c(OC)cc(c1)C(=O)Nc2c(ccc(c2)C=3SC(C#N)=CC3)C
0.245791	Clc1c(OC)c(OC)cc(c1)C(=O)Nc2c(ccc(c2)C=3SC(C#N)=CC3)C
0.245487	FC(F)(F)c1nc(ncc1)Nc2cc(ccc2)C=3ON=C(N3)CCC(C)C
0.245487	FC(F)(F)c1nc(ncc1)Nc2cc(ccc2)C=3ON=C(N3)CCC(C)C
0.245487	FC(F)(F)c1nc(ncc1)Nc2cc(ccc2)C=3ON=C(N3)CCC(C)C
0.245487	FC(F)(F)c1nc(ncc1)Nc2cc(ccc2)C=3ON=C(N3)CCC(C)C
0.245487	FC(F)(F)c1nc(ncc1)Nc2cc(ccc2)C=3ON=C(N3)CCC(C)C
0.245487	FC(F)(F)c1nc(ncc1)Nc2cc(ccc2)C=3ON=C(N3)CCC(C)C
0.245487	FC(F)(F)c1nc(ncc1)Nc2cc(ccc2)C=3ON=C(N3)CCC(C)C
0.245487	FC(F)(F)c1nc(ncc1)Nc2cc(ccc2)C=3ON=C(N3)CCC(C)C
0.245487	FC(F)(F)c1nc(ncc1)Nc2cc(ccc2)C=3ON=C(N3)CCC(C)C
0.245487	FC(F)(F)c1nc(ncc1)Nc2cc(ccc2)C=3ON=C(N3)CCC(C)C
0.245353	O=C(Nc1cc(N2C(=O)CC2)ccc1)c3c(cncc3)C
0.245353	O=C(Nc1cc(N2C(=O)CC2)ccc1)c3c(cncc3)C
0.245353	O=C(Nc1cc(N2C(=O)CC2)ccc1)c3c(cncc3)C
0.245353	O=C(Nc1cc(N2C(=O)CC2)ccc1)c3c(cncc3)C
0.245353	O=C(Nc1cc(N2C(=O)CC2)ccc1)c3c(cncc3)C
0.244681	S(c1ccccc1)CCC(NC(=O)c2nc(ncc2)c3cnccc3)C(=O)O
0.244648	Fc1ccc(N2C(c3ccccc3)=CC(C(=O)Nc4c(cc(OCc5ccncc5)cc4)C)=C2C)cc1
0.244648	Fc1ccc(N2C(c3ccccc3)=CC(C(=O)Nc4c(cc(OCc5ccncc5)cc4)C)=C2C)cc1
0.244648	Fc1ccc(N2C(c3ccccc3)=CC(C(=O)Nc4c(cc(OCc5ccncc5)cc4)C)=C2C)cc1
0.244648	Fc1ccc(N2C(c3ccccc3)=CC(C(=O)Nc4c(cc(OCc5ccncc5)cc4)C)=C2C)cc1
0.244648	Fc1ccc(N2C(c3ccccc3)=CC(C(=O)Nc4c(cc(OCc5ccncc5)cc4)C)=C2C)cc1
0.244648	Fc1ccc(N2C(c3ccccc3)=CC(C(=O)Nc4c(cc(OCc5ccncc5)cc4)C)=C2C)cc1
0.244648	Fc1ccc(N2C(c3ccccc3)=CC(C(=O)Nc4c(cc(OCc5ccncc5)cc4)C)=C2C)cc1
0.244648	Fc1ccc(N2C(c3ccccc3)=CC(C(=O)Nc4c(cc(OCc5ccncc5)cc4)C)=C2C)cc1
0.244648	Fc1ccc(N2C(c3ccccc3)=CC(C(=O)Nc4c(cc(OCc5ccncc5)cc4)C)=C2C)cc1
0.244648	Fc1ccc(N2C(c3ccccc3)=CC(C(=O)Nc4c(cc(OCc5ccncc5)cc4)C)=C2C)cc1
0.244344	O=Cc1nc(ncc1)c2cnccc2
0.244344	O=Cc1nc(ncc1)c2cnccc2
0.244344	O=Cc1nc(ncc1)c2cnccc2
0.244344	O=Cc1nc(ncc1)c2cnccc2
0.244344	O=Cc1nc(ncc1)c2cnccc2
0.244344	O=Cc1nc(ncc1)c2cnccc2
0.244344	O=Cc1nc(ncc1)c2cnccc2
0.244344	O=Cc1nc(ncc1)c2cnccc2
0.244318	FC(F)(F)c1c(ccc(NC(=O)c2cc3N=CN(c3cc2)c4cc(ccc4)C)c1)CN5CCOCC5
0.244318	FC(F)(F)c1c(ccc(NC(=O)c2cc3N=CN(c3cc2)c4cc(ccc4)C)c1)CN5CCOCC5
0.244	O=C(NC1CCCC1)c2cc(c(NC(=O)C=O)cc2)C
0.244	O=C(NC1CCCC1)c2cc(c(NC(=O)C=O)cc2)C
0.244	O=C(NC1CCCC1)c2cc(c(NC(=O)C=O)cc2)C
0.244	O=C(NC1CCCC1)c2cc(c(NC(=O)C=O)cc2)C
0.244	O=C(NC1CCCC1)c2cc(c(NC(=O)C=O)cc2)C
0.244	O=C(NC1CCCC1)c2cc(c(NC(=O)C=O)cc2)C
0.244	O=C(NC1CCCC1)c2cc(c(NC(=O)C=O)cc2)C
0.244	O=C(NC1CCCC1)c2cc(c(NC(=O)C=O)cc2)C
0.244	O=C(NC1CCCC1)c2cc(c(NC(=O)C=O)cc2)C
0.244	O=C(NC1CCCC1)c2cc(c(NC(=O)C=O)cc2)C
0.243816	Fc1c(ccc(c2ccccc2)c1)CNC(=O)C(=O)Nc3cc(ccc3)C(=O)NCC(F)(F)F
0.243816	Fc1c(ccc(c2ccccc2)c1)CNC(=O)C(=O)Nc3cc(ccc3)C(=O)NCC(F)(F)F
0.243816	Fc1c(ccc(c2ccccc2)c1)CNC(=O)C(=O)Nc3cc(ccc3)C(=O)NCC(F)(F)F
0.243816	Fc1c(ccc(c2ccccc2)c1)CNC(=O)C(=O)Nc3cc(ccc3)C(=O)NCC(F)(F)F
0.243816	Fc1c(ccc(c2ccccc2)c1)CNC(=O)C(=O)Nc3cc(ccc3)C(=O)NCC(F)(F)F
0.243816	Fc1c(ccc(c2ccccc2)c1)CNC(=O)C(=O)Nc3cc(ccc3)C(=O)NCC(F)(F)F
0.243816	Fc1c(ccc(c2ccccc2)c1)CNC(=O)C(=O)Nc3cc(ccc3)C(=O)NCC(F)(F)F
0.243816	Fc1c(ccc(c2ccccc2)c1)CNC(=O)C(=O)Nc3cc(ccc3)C(=O)NCC(F)(F)F
0.243816	Fc1c(ccc(c2ccccc2)c1)CNC(=O)C(=O)Nc3cc(ccc3)C(=O)NCC(F)(F)F
0.243816	Fc1c(ccc(c2ccccc2)c1)CNC(=O)C(=O)Nc3cc(ccc3)C(=O)NCC(F)(F)F
0.243636	Brc1ccc(cc1)COc2c(OC)cc(cc2)C(=O)Nc3cc(ccc3)COCCOc4ccccc4
0.243636	Brc1ccc(cc1)COc2c(OC)cc(cc2)C(=O)Nc3cc(ccc3)COCCOc4ccccc4
0.243636	Brc1ccc(cc1)COc2c(OC)cc(cc2)C(=O)Nc3cc(ccc3)COCCOc4ccccc4
0.243421	Clc1cc(ccc1)C(=O)Nc2cc(c(NC(=O)C(=O)NCC3OCC4(NC3)CC4)cc2)C
0.243421	Clc1cc(ccc1)C(=O)Nc2cc(c(NC(=O)C(=O)NCC3OCC4(NC3)CC4)cc2)C
0.243421	Clc1cc(ccc1)C(=O)Nc2cc(c(NC(=O)C(=O)NCC3OCC4(NC3)CC4)cc2)C
0.243421	Clc1cc(ccc1)C(=O)Nc2cc(c(NC(=O)C(=O)NCC3OCC4(NC3)CC4)cc2)C
0.243421	Clc1cc(ccc1)C(=O)Nc2cc(c(NC(=O)C(=O)NCC3OCC4(NC3)CC4)cc2)C
0.243421	Clc1cc(ccc1)C(=O)Nc2cc(c(NC(=O)C(=O)NCC3OCC4(NC3)CC4)cc2)C
0.243421	Clc1cc(ccc1)C(=O)Nc2cc(c(NC(=O)C(=O)NCC3OCC4(NC3)CC4)cc2)C
0.243421	Clc1cc(ccc1)C(=O)Nc2cc(c(NC(=O)C(=O)NCC3OCC4(NC3)CC4)cc2)C
0.243421	Clc1cc(ccc1)C(=O)Nc2cc(c(NC(=O)C(=O)NCC3OCC4(NC3)CC4)cc2)C
0.243137	Fc1cc(NC(=O)CN2CCN(C(=O)c3ccc(cc3)CON)CC2)ccc1
0.243137	Ic1c(Cl)ccc(c1)C(=O)NNC(=S)Nc2cc(c(cc2)C)C
0.243137	Ic1c(Cl)ccc(c1)C(=O)NNC(=S)Nc2cc(c(cc2)C)C
0.242623	O=C(Nc1c(ccc(c1)C(=O)NCC)C)c2c3c(nccc3)c(cc2)C
0.242308	Clc1cc(c(F)cc1)C(=O)Nc2ccc(cc2)C(=O)NCCc3ccccc3
0.242308	Clc1cc(c(F)cc1)C(=O)Nc2ccc(cc2)C(=O)NCCc3ccccc3
0.242308	Clc1cc(c(F)cc1)C(=O)Nc2ccc(cc2)C(=O)NCCc3ccccc3
0.242308	Clc1cc(c(F)cc1)C(=O)Nc2ccc(cc2)C(=O)NCCc3ccccc3
0.242308	Clc1cc(c(F)cc1)C(=O)Nc2ccc(cc2)C(=O)NCCc3ccccc3
0.242308	Clc1cc(c(F)cc1)C(=O)Nc2ccc(cc2)C(=O)NCCc3ccccc3
0.242308	Clc1cc(c(F)cc1)C(=O)Nc2ccc(cc2)C(=O)NCCc3ccccc3
0.242308	Clc1cc(c(F)cc1)C(=O)Nc2ccc(cc2)C(=O)NCCc3ccccc3
0.242308	Clc1cc(c(F)cc1)C(=O)Nc2ccc(cc2)C(=O)NCCc3ccccc3
0.242308	Clc1cc(c(F)cc1)C(=O)Nc2ccc(cc2)C(=O)NCCc3ccccc3
0.242038	S1CCN(C(=O)c2cc(NC(=O)C3=NN(C(=C3)C)C4CCOCC4)c(cc2)C)CC1
0.241993	O=C(NNC(=O)C=1NN=C(c2ccc(OC)cc2)C1)c3c(NC(=O)c4ccccc4)cccc3
0.241993	O=C(NNC(=O)C=1NN=C(c2ccc(OC)cc2)C1)c3c(NC(=O)c4ccccc4)cccc3
0.241993	O=C(NNC(=O)C=1NN=C(c2ccc(OC)cc2)C1)c3c(NC(=O)c4ccccc4)cccc3
0.241993	O=C(NNC(=O)C=1NN=C(c2ccc(OC)cc2)C1)c3c(NC(=O)c4ccccc4)cccc3
0.241993	O=C(NNC(=O)C=1NN=C(c2ccc(OC)cc2)C1)c3c(NC(=O)c4ccccc4)cccc3
0.241993	O=C(NNC(=O)C=1NN=C(c2ccc(OC)cc2)C1)c3c(NC(=O)c4ccccc4)cccc3
0.241993	O=C(NNC(=O)C=1NN=C(c2ccc(OC)cc2)C1)c3c(NC(=O)c4ccccc4)cccc3
0.241993	O=C(NNC(=O)C=1NN=C(c2ccc(OC)cc2)C1)c3c(NC(=O)c4ccccc4)cccc3
0.241993	O=C(NNC(=O)C=1NN=C(c2ccc(OC)cc2)C1)c3c(NC(=O)c4ccccc4)cccc3
0.241993	O=C(NNC(=O)C=1NN=C(c2ccc(OC)cc2)C1)c3c(NC(=O)c4ccccc4)cccc3
0.241877	O=C(NCC(=O)Nc1c(OC)ccc(c1)C)c2cc(c(NC(=O)CC(C)C)cc2)C
0.241877	O=C(NCC(=O)Nc1c(OC)ccc(c1)C)c2cc(c(NC(=O)CC(C)C)cc2)C
0.241758	Fc1ccc(cc1)C(=O)Nc2cc(ccc2)C(=O)NCC3(c4c(cccc4)C)CC3
0.241692	S1CCN(C(=O)c2cc(NC(=O)C(NC(=O)OC(C)(C)C)Cc3cnc(OC)cc3)c(cc2)C)CC1
0.241692	S1CCN(C(=O)c2cc(NC(=O)C(NC(=O)OC(C)(C)C)Cc3cnc(OC)cc3)c(cc2)C)CC1
0.241692	S1CCN(C(=O)c2cc(NC(=O)C(NC(=O)OC(C)(C)C)Cc3cnc(OC)cc3)c(cc2)C)CC1
0.241692	S1CCN(C(=O)c2cc(NC(=O)C(NC(=O)OC(C)(C)C)Cc3cnc(OC)cc3)c(cc2)C)CC1
0.241611	S1C=C(C=C1)C(N2CCN(C(=O)c3cc(Nc4nc(ccn4)C(F)(F)F)ccc3)CC2)C
0.241611	S1C=C(C=C1)C(N2CCN(C(=O)c3cc(Nc4nc(ccn4)C(F)(F)F)ccc3)CC2)C
0.241611	S1C=C(C=C1)C(N2CCN(C(=O)c3cc(Nc4nc(ccn4)C(F)(F)F)ccc3)CC2)C
0.241611	S1C=C(C=C1)C(N2CCN(C(=O)c3cc(Nc4nc(ccn4)C(F)(F)F)ccc3)CC2)C
0.241611	S1C=C(C=C1)C(N2CCN(C(=O)c3cc(Nc4nc(ccn4)C(F)(F)F)ccc3)CC2)C
0.241379	O=C(NC(CN1CCN(CC1)CC)(C)C)c2cncc(c3c(cc(OC)cc3)C)c2
0.241379	O=C(NC(CN1CCN(CC1)CC)(C)C)c2cncc(c3c(cc(OC)cc3)C)c2
0.241379	O=C(NC(CN1CCN(CC1)CC)(C)C)c2cncc(c3c(cc(OC)cc3)C)c2
0.241379	O=C(NC(CN1CCN(CC1)CC)(C)C)c2cncc(c3c(cc(OC)cc3)C)c2
0.241379	O=C(NC(CN1CCN(CC1)CC)(C)C)c2cncc(c3c(cc(OC)cc3)C)c2
0.241379	O=C(NC(CN1CCN(CC1)CC)(C)C)c2cncc(c3c(cc(OC)cc3)C)c2
0.241379	O=C(NC(CN1CCN(CC1)CC)(C)C)c2cncc(c3c(cc(OC)cc3)C)c2
0.241379	O=C(NC(CN1CCN(CC1)CC)(C)C)c2cncc(c3c(cc(OC)cc3)C)c2
0.241379	O=C(NC(CN1CCN(CC1)CC)(C)C)c2cncc(c3c(cc(OC)cc3)C)c2
0.241379	O=C(NC(CN1CCN(CC1)CC)(C)C)c2cncc(c3c(cc(OC)cc3)C)c2
0.241042	Fc1c(c2cnccc2)ccc(c1)CNC(=O)C(=O)Nc3c(OCCN(C)C)cc(cc3)C
0.240924	Clc1cc(Oc2cc(c(F)cc2)C)c(cc1)CNC(=O)c3cnc(c4ncccc4)cc3
0.240924	Clc1cc(Oc2cc(c(F)cc2)C)c(cc1)CNC(=O)c3cnc(c4ncccc4)cc3
0.240876	O1N=C(N=C1CNc2c(ccc(OCc3ccccc3)c2)C)c4ccc(OCC)cc4
0.240876	O1N=C(N=C1CNc2c(ccc(OCc3ccccc3)c2)C)c4ccc(OCC)cc4
0.240876	O1N=C(N=C1CNc2c(ccc(OCc3ccccc3)c2)C)c4ccc(OCC)cc4
0.240876	O1N=C(N=C1CNc2c(ccc(OCc3ccccc3)c2)C)c4ccc(OCC)cc4
0.240876	O1N=C(N=C1CNc2c(ccc(OCc3ccccc3)c2)C)c4ccc(OCC)cc4
0.240876	O1N=C(N=C1CNc2c(ccc(OCc3ccccc3)c2)C)c4ccc(OCC)cc4
0.240876	O1N=C(N=C1CNc2c(ccc(OCc3ccccc3)c2)C)c4ccc(OCC)cc4
0.240876	O1N=C(N=C1CNc2c(ccc(OCc3ccccc3)c2)C)c4ccc(OCC)cc4
0.240876	O1N=C(N=C1CNc2c(ccc(OCc3ccccc3)c2)C)c4ccc(OCC)cc4
0.240876	O1N=C(N=C1CNc2c(ccc(OCc3ccccc3)c2)C)c4ccc(OCC)cc4
0.240741	Brc1ccc(cc1)C(=O)NNC(=O)c2c(nccc2)Nc3cc(ccc3)C(F)(F)F
0.240664	Brc1c(cccc1)CNC(=O)c2ccc(cc2)CN3CCCC3
0.240664	Brc1c(cccc1)CNC(=O)c2ccc(cc2)CN3CCCC3
0.240664	Brc1c(cccc1)CNC(=O)c2ccc(cc2)CN3CCCC3
0.240664	Brc1c(cccc1)CNC(=O)c2ccc(cc2)CN3CCCC3
0.240664	Brc1c(cccc1)CNC(=O)c2ccc(cc2)CN3CCCC3
0.240664	Brc1c(cccc1)CNC(=O)c2ccc(cc2)CN3CCCC3
0.240664	Brc1c(cccc1)CNC(=O)c2ccc(cc2)CN3CCCC3
0.240664	O=C(Nc1ccc(NC(=O)C2CC2)cc1)c3c(cncc3)C
0.240664	O=C(Nc1ccc(NC(=O)C2CC2)cc1)c3c(cncc3)C
0.240664	O=C(Nc1ccc(NC(=O)C2CC2)cc1)c3c(cncc3)C
0.240664	O=C(Nc1ccc(NC(=O)C2CC2)cc1)c3c(cncc3)C
0.240664	O=C(Nc1ccc(NC(=O)C2CC2)cc1)c3c(cncc3)C
0.240664	O=C(Nc1ccc(NC(=O)C2CC2)cc1)c3c(cncc3)C
0.240664	O=C(Nc1ccc(NC(=O)C2CC2)cc1)c3c(cncc3)C
0.240664	O=C(Nc1ccc(NC(=O)C2CC2)cc1)c3c(cncc3)C
0.240664	O=C(Nc1ccc(NC(=O)C2CC2)cc1)c3c(cncc3)C
0.240664	O=C(Nc1ccc(NC(=O)C2CC2)cc1)c3c(cncc3)C
0.24055	Fc1c(ccc(c2ccccc2)c1)CNC(=O)c3c(O)ccc(NC(=O)c4cc(OC)cc(OC)c4)c3
0.24055	Fc1c(ccc(c2ccccc2)c1)CNC(=O)c3c(O)ccc(NC(=O)c4cc(OC)cc(OC)c4)c3
0.24055	Fc1c(ccc(c2ccccc2)c1)CNC(=O)c3c(O)ccc(NC(=O)c4cc(OC)cc(OC)c4)c3
0.24055	Fc1c(ccc(c2ccccc2)c1)CNC(=O)c3c(O)ccc(NC(=O)c4cc(OC)cc(OC)c4)c3
0.24055	Fc1c(ccc(c2ccccc2)c1)CNC(=O)c3c(O)ccc(NC(=O)c4cc(OC)cc(OC)c4)c3
0.24055	Fc1c(ccc(c2ccccc2)c1)CNC(=O)c3c(O)ccc(NC(=O)c4cc(OC)cc(OC)c4)c3
0.24055	Fc1c(ccc(c2ccccc2)c1)CNC(=O)c3c(O)ccc(NC(=O)c4cc(OC)cc(OC)c4)c3
0.24055	Fc1c(ccc(c2ccccc2)c1)CNC(=O)c3c(O)ccc(NC(=O)c4cc(OC)cc(OC)c4)c3
0.240418	O=C(Nc1cc(c(cc1)C(=O)NCC2C3(CNC2)CCC3)C)c4ccccc4
0.240385	O=C(N1CCN(c2nc(ccn2)C(C)C)CC1)c3cncc(c4c(cc(OC)cc4)C)c3
0.240385	O=C(N1CCN(c2nc(ccn2)C(C)C)CC1)c3cncc(c4c(cc(OC)cc4)C)c3
0.240385	O=C(N1CCN(c2nc(ccn2)C(C)C)CC1)c3cncc(c4c(cc(OC)cc4)C)c3
0.240385	O=C(N1CCN(c2nc(ccn2)C(C)C)CC1)c3cncc(c4c(cc(OC)cc4)C)c3
0.240385	O=C(N1CCN(c2nc(ccn2)C(C)C)CC1)c3cncc(c4c(cc(OC)cc4)C)c3
0.240385	O=C(N1CCN(c2nc(ccn2)C(C)C)CC1)c3cncc(c4c(cc(OC)cc4)C)c3
0.240385	O=C(N1CCN(c2nc(ccn2)C(C)C)CC1)c3cncc(c4c(cc(OC)cc4)C)c3
0.240385	O=C(N1CCN(c2nc(ccn2)C(C)C)CC1)c3cncc(c4c(cc(OC)cc4)C)c3
0.240385	O=C(N1CCN(c2nc(ccn2)C(C)C)CC1)c3cncc(c4c(cc(OC)cc4)C)c3
0.240385	O=C(N1CCN(c2nc(ccn2)C(C)C)CC1)c3cncc(c4c(cc(OC)cc4)C)c3
0.240385	O=C1N(c2c(ccc(NC(=O)C=3N=C(NC3C)c4cc(OC)ccc4)c2)C)C(=O)CC1
0.240143	S1CCC(C2CN(C(=O)c3cc(Nc4nc(ccn4)C(F)(F)F)ccc3)C2)CC1
0.240143	S1CCC(C2CN(C(=O)c3cc(Nc4nc(ccn4)C(F)(F)F)ccc3)C2)CC1
0.240143	S1CCC(C2CN(C(=O)c3cc(Nc4nc(ccn4)C(F)(F)F)ccc3)C2)CC1
0.240143	S1CCC(C2CN(C(=O)c3cc(Nc4nc(ccn4)C(F)(F)F)ccc3)C2)CC1
0.240143	S1CCC(C2CN(C(=O)c3cc(Nc4nc(ccn4)C(F)(F)F)ccc3)C2)CC1
0.240143	S1CCC(C2CN(C(=O)c3cc(Nc4nc(ccn4)C(F)(F)F)ccc3)C2)CC1
0.240143	S1CCC(C2CN(C(=O)c3cc(Nc4nc(ccn4)C(F)(F)F)ccc3)C2)CC1
0.240143	S1CCC(C2CN(C(=O)c3cc(Nc4nc(ccn4)C(F)(F)F)ccc3)C2)CC1
0.240143	S1CCC(C2CN(C(=O)c3cc(Nc4nc(ccn4)C(F)(F)F)ccc3)C2)CC1
0.240143	S1CCC(C2CN(C(=O)c3cc(Nc4nc(ccn4)C(F)(F)F)ccc3)C2)CC1
0.24	S1CCN(C(=O)c2cc(NC(=O)C(Cc3cc(OC)c(OC)cc3)C)c(cc2)C)CC1
0.24	S1CCN(C(=O)c2cc(NC(=O)C(Cc3cc(OC)c(OC)cc3)C)c(cc2)C)CC1
0.2397	S(c1c(NC(=O)c2cc(c(NC(=O)CC(C)C)cc2)C)ccc(F)c1)C
0.2397	S(c1c(NC(=O)c2cc(c(NC(=O)CC(C)C)cc2)C)ccc(F)c1)C
0.239669	O=C(Nc1cc(OC(C)C)ccc1)c2ccc(cc2)CC(=O)OC
0.239544	O=C(Nc1cc(ccc1)C(C)C)CNc2cc(c(c3ccncc3)cc2)C
0.239544	O=C(Nc1cc(ccc1)C(C)C)CNc2cc(c(c3ccncc3)cc2)C
0.239544	O=C(Nc1cc(ccc1)C(C)C)CNc2cc(c(c3ccncc3)cc2)C
0.239544	O=C(Nc1cc(ccc1)C(C)C)CNc2cc(c(c3ccncc3)cc2)C
0.239544	O=C(Nc1cc(ccc1)C(C)C)CNc2cc(c(c3ccncc3)cc2)C
0.239544	O=C(Nc1cc(ccc1)C(C)C)CNc2cc(c(c3ccncc3)cc2)C
0.239544	O=C(Nc1cc(ccc1)C(C)C)CNc2cc(c(c3ccncc3)cc2)C
0.239544	O=C(Nc1cc(ccc1)C(C)C)CNc2cc(c(c3ccncc3)cc2)C
0.239544	O=C(Nc1cc(ccc1)C(C)C)CNc2cc(c(c3ccncc3)cc2)C
0.239544	O=C(Nc1cc(ccc1)C(C)C)CNc2cc(c(c3ccncc3)cc2)C
0.239437	Clc1cc(Cl)cc(c1)C(=O)Nc2cc(O)c(cc2)C(=O)NCC(=O)NC3CCN(CC3)C
0.239437	Clc1c(F)ccc(S(=O)(=O)NCc2ccc(cc2)C(=O)NC=3C(=CSC3)C)c1
0.239437	Clc1c(F)ccc(S(=O)(=O)NCc2ccc(cc2)C(=O)NC=3C(=CSC3)C)c1
0.239437	Clc1c(F)ccc(S(=O)(=O)NCc2ccc(cc2)C(=O)NC=3C(=CSC3)C)c1
0.239437	S1C(=NC=C1c2cnccc2)NC(=O)c3cc(c(O)c(c3)C)C=O
0.239437	S1C(=NC=C1c2cnccc2)NC(=O)c3cc(c(O)c(c3)C)C=O
0.239394	O=C(NC=1N(N=C(C2=C(OC=C2)C)C1)CCO)c3ccc(Nc4c(OC)cc(OC)cc4)cc3
0.239394	O=C1N(C=CC(C(=O)NC2(C(=O)Nc3cc(c4nc(ccn4)C)ccc3)CCCCCC2)=C1)C
0.239394	O=C1N(C=CC(C(=O)NC2(C(=O)Nc3cc(c4nc(ccn4)C)ccc3)CCCCCC2)=C1)C
0.239394	O=C1N(C=CC(C(=O)NC2(C(=O)Nc3cc(c4nc(ccn4)C)ccc3)CCCCCC2)=C1)C
0.239382	O=C(Nc1ncc(NC(=O)C=2OC(=CC2)C)cc1)c3cc(O)ccc3
0.239382	O=C(Nc1ncc(NC(=O)C=2OC(=CC2)C)cc1)c3cc(O)ccc3
0.239382	O=C(Nc1ncc(NC(=O)C=2OC(=CC2)C)cc1)c3cc(O)ccc3
0.239382	O=C(Nc1ncc(NC(=O)C=2OC(=CC2)C)cc1)c3cc(O)ccc3
0.239382	O=C(Nc1ncc(NC(=O)C=2OC(=CC2)C)cc1)c3cc(O)ccc3
0.239344	S(=O)(=O)(Nc1c(cccc1)C(=O)Nc2c(ccc(c2)C(=O)NCC)C)c3cc(F)c(F)cc3
0.239344	S(=O)(=O)(Nc1c(cccc1)C(=O)Nc2c(ccc(c2)C(=O)NCC)C)c3cc(F)c(F)cc3
0.239344	S(=O)(=O)(Nc1c(cccc1)C(=O)Nc2c(ccc(c2)C(=O)NCC)C)c3cc(F)c(F)cc3
0.239344	S(=O)(=O)(Nc1c(cccc1)C(=O)Nc2c(ccc(c2)C(=O)NCC)C)c3cc(F)c(F)cc3
0.239344	S(=O)(=O)(Nc1c(cccc1)C(=O)Nc2c(ccc(c2)C(=O)NCC)C)c3cc(F)c(F)cc3
0.239344	S(=O)(=O)(Nc1c(cccc1)C(=O)Nc2c(ccc(c2)C(=O)NCC)C)c3cc(F)c(F)cc3
0.239344	S(=O)(=O)(Nc1c(cccc1)C(=O)Nc2c(ccc(c2)C(=O)NCC)C)c3cc(F)c(F)cc3
0.239344	S(=O)(=O)(Nc1c(cccc1)C(=O)Nc2c(ccc(c2)C(=O)NCC)C)c3cc(F)c(F)cc3
0.239344	S(=O)(=O)(Nc1c(cccc1)C(=O)Nc2c(ccc(c2)C(=O)NCC)C)c3cc(F)c(F)cc3
0.239344	S(=O)(=O)(Nc1c(cccc1)C(=O)Nc2c(ccc(c2)C(=O)NCC)C)c3cc(F)c(F)cc3
0.239057	S1CCN(C(=O)c2cc(NC(=O)CCc3c(OCC)cccc3)c(cc2)C)CC1
0.239057	S1CCN(C(=O)c2cc(NC(=O)CCc3c(OCC)cccc3)c(cc2)C)CC1
0.239057	S1CCN(C(=O)c2cc(NC(=O)CCc3c(OCC)cccc3)c(cc2)C)CC1
0.239057	S1CCN(C(=O)c2cc(NC(=O)CCc3c(OCC)cccc3)c(cc2)C)CC1
0.239057	S1CCN(C(=O)c2cc(NC(=O)CCc3c(OCC)cccc3)c(cc2)C)CC1
0.239057	S1CCN(C(=O)c2cc(NC(=O)CCc3c(OCC)cccc3)c(cc2)C)CC1
0.239057	S1CCN(C(=O)c2cc(NC(=O)CCc3c(OCC)cccc3)c(cc2)C)CC1
0.239057	S1CCN(C(=O)c2cc(NC(=O)CCc3c(OCC)cccc3)c(cc2)C)CC1
0.239057	S1CCN(C(=O)c2cc(NC(=O)CCc3c(OCC)cccc3)c(cc2)C)CC1
0.239057	S1CCN(C(=O)c2cc(NC(=O)CCc3c(OCC)cccc3)c(cc2)C)CC1
0.239044	O=C(Nc1ccc(cc1)C(=O)Nc2ccc(OC)cc2)c3cc(ncc3)N4CCNCC4
0.239044	O=C(Nc1ccc(cc1)C(=O)Nc2ccc(OC)cc2)c3cc(ncc3)N4CCNCC4
0.239044	O=C(Nc1ccc(cc1)C(=O)Nc2ccc(OC)cc2)c3cc(ncc3)N4CCNCC4
0.239044	O=C(Nc1ccc(cc1)C(=O)Nc2ccc(OC)cc2)c3cc(ncc3)N4CCNCC4
0.239044	O=C(Nc1ccc(cc1)C(=O)Nc2ccc(OC)cc2)c3cc(ncc3)N4CCNCC4
0.239044	O=C(Nc1ccc(cc1)C(=O)Nc2ccc(OC)cc2)c3cc(ncc3)N4CCNCC4
0.239044	O=C(Nc1ccc(cc1)C(=O)Nc2ccc(OC)cc2)c3cc(ncc3)N4CCNCC4
0.239044	O=C(Nc1ccc(cc1)C(=O)Nc2ccc(OC)cc2)c3cc(ncc3)N4CCNCC4
0.239044	O=C(Nc1ccc(cc1)C(=O)Nc2ccc(OC)cc2)c3cc(ncc3)N4CCNCC4
0.239044	O=C(Nc1ccc(cc1)C(=O)Nc2ccc(OC)cc2)c3cc(ncc3)N4CCNCC4
0.23871	O=C(N1CCCC1)c2cc(NC(=O)C(=O)N3CC4(C3)CN(Cc5ccccc5)CC4)c(OC)cc2
0.23871	O=C(N1CCCC1)c2cc(NC(=O)C(=O)N3CC4(C3)CN(Cc5ccccc5)CC4)c(OC)cc2
0.23871	O=C(N1CCCC1)c2cc(NC(=O)C(=O)N3CC4(C3)CN(Cc5ccccc5)CC4)c(OC)cc2
0.238411	S(=O)(=O)(Nc1nc(ccn1)C)c2ccc(NC(=O)c3c(cc4nccnc4c3)C)cc2
0.238411	S(=O)(=O)(Nc1nc(ccn1)C)c2ccc(NC(=O)c3c(cc4nccnc4c3)C)cc2
0.238411	S(=O)(=O)(Nc1nc(ccn1)C)c2ccc(NC(=O)c3c(cc4nccnc4c3)C)cc2
0.238411	S(=O)(=O)(Nc1nc(ccn1)C)c2ccc(NC(=O)c3c(cc4nccnc4c3)C)cc2
0.238411	S(=O)(=O)(Nc1nc(ccn1)C)c2ccc(NC(=O)c3c(cc4nccnc4c3)C)cc2
0.238411	S(=O)(=O)(Nc1nc(ccn1)C)c2ccc(NC(=O)c3c(cc4nccnc4c3)C)cc2
0.238411	S(=O)(=O)(Nc1nc(ccn1)C)c2ccc(NC(=O)c3c(cc4nccnc4c3)C)cc2
0.238411	S(=O)(=O)(Nc1nc(ccn1)C)c2ccc(NC(=O)c3c(cc4nccnc4c3)C)cc2
0.238411	S(=O)(=O)(Nc1nc(ccn1)C)c2ccc(NC(=O)c3c(cc4nccnc4c3)C)cc2
0.238411	S(=O)(=O)(Nc1nc(ccn1)C)c2ccc(NC(=O)c3c(cc4nccnc4c3)C)cc2
0.238281	Brc1cc(ccc1)C(=O)Nc2cc(O)c(cc2)C(=O)OC
0.238281	Brc1cc(ccc1)C(=O)Nc2cc(O)c(cc2)C(=O)OC
0.238281	Brc1cc(ccc1)C(=O)Nc2cc(O)c(cc2)C(=O)OC
0.238281	Brc1cc(ccc1)C(=O)Nc2cc(O)c(cc2)C(=O)OC
0.238281	Brc1cc(ccc1)C(=O)Nc2cc(O)c(cc2)C(=O)OC
0.238281	Brc1cc(ccc1)C(=O)Nc2cc(O)c(cc2)C(=O)OC
0.238281	Brc1cc(ccc1)C(=O)Nc2cc(O)c(cc2)C(=O)OC
0.238281	Brc1cc(ccc1)C(=O)Nc2cc(O)c(cc2)C(=O)OC
0.238281	Brc1cc(ccc1)C(=O)Nc2cc(O)c(cc2)C(=O)OC
0.238281	Brc1cc(ccc1)C(=O)Nc2cc(O)c(cc2)C(=O)OC
0.238095	Clc1ncc(cc1)CN2Cc3c(OCC2)ccc(NC(=O)OC(C)(C)C)c3
0.238095	S1CCN(C(=O)c2cc(NC(=O)CCC(=O)NC(C(=O)c3ccccc3)C)c(cc2)C)CC1
0.238095	S1CCN(C(=O)c2cc(NC(=O)CCC(=O)NC(C(=O)c3ccccc3)C)c(cc2)C)CC1
0.238095	S1CCN(C(=O)c2cc(NC(=O)CCC(=O)NC(C(=O)c3ccccc3)C)c(cc2)C)CC1
0.238095	S1CCN(C(=O)c2cc(NC(=O)CCC(=O)NC(C(=O)c3ccccc3)C)c(cc2)C)CC1
0.238095	S1CCN(C(=O)c2cc(NC(=O)CCC(=O)NC(C(=O)c3ccccc3)C)c(cc2)C)CC1
0.238095	S1CCN(C(=O)c2cc(NC(=O)CCC(=O)NC(C(=O)c3ccccc3)C)c(cc2)C)CC1
0.238095	S1CCN(C(=O)c2cc(NC(=O)CCC(=O)NC(C(=O)c3ccccc3)C)c(cc2)C)CC1
0.238095	S1CCN(C(=O)c2cc(NC(=O)CCC(=O)NC(C(=O)c3ccccc3)C)c(cc2)C)CC1
0.238095	S1CCN(C(=O)c2cc(NC(=O)CCC(=O)NC(C(=O)c3ccccc3)C)c(cc2)C)CC1
0.238095	S1CCN(C(=O)c2cc(NC(=O)CCC(=O)NC(C(=O)c3ccccc3)C)c(cc2)C)CC1
0.237864	Fc1ccc(cc1)C(=O)Nc2ccc(cc2)CN
0.237864	Fc1ccc(cc1)C(=O)Nc2ccc(cc2)CN
0.237864	Fc1ccc(cc1)C(=O)Nc2ccc(cc2)CN
0.237864	Fc1ccc(cc1)C(=O)Nc2ccc(cc2)CN
0.237864	Fc1ccc(cc1)C(=O)Nc2ccc(cc2)CN
0.237864	Fc1ccc(cc1)C(=O)Nc2ccc(cc2)CN
0.237864	Fc1ccc(cc1)C(=O)Nc2ccc(cc2)CN
0.237864	Fc1ccc(cc1)C(=O)Nc2ccc(cc2)CN
0.237443	O=C(Nc1cc(N)c(cc1)C)Nc2ccccc2
0.237443	O=C(Nc1cc(N)c(cc1)C)Nc2ccccc2
0.237443	O=C(Nc1cc(N)c(cc1)C)Nc2ccccc2
0.237443	O=C(Nc1cc(N)c(cc1)C)Nc2ccccc2
0.237443	O=C(Nc1cc(N)c(cc1)C)Nc2ccccc2
0.237443	O=C(Nc1cc(N)c(cc1)C)Nc2ccccc2
0.237443	O=C(Nc1cc(N)c(cc1)C)Nc2ccccc2
0.237443	O=C(Nc1cc(N)c(cc1)C)Nc2ccccc2
0.237443	O=C(Nc1cc(N)c(cc1)C)Nc2ccccc2
0.237443	O=C(Nc1cc(N)c(cc1)C)Nc2ccccc2
0.237342	Fc1c(N2N=CC(NC(=O)C3=CNC(c4ccccc4)=C3)=C2C)ccc(F)c1
0.237226	Clc1c(OCc2cc(Cl)ccc2)ccc(c1)C(=O)Nc3cc(OC(C)C)ccc3
0.237113	Clc1cc(c(F)cc1)C(=O)Nc2c(cc(OCc3ncccc3)cc2)C
0.237113	Clc1cc(c(F)cc1)C(=O)Nc2c(cc(OCc3ncccc3)cc2)C
0.237113	Clc1cc(c(F)cc1)C(=O)Nc2c(cc(OCc3ncccc3)cc2)C
0.237113	Clc1cc(c(F)cc1)C(=O)Nc2c(cc(OCc3ncccc3)cc2)C
0.237113	Clc1cc(c(F)cc1)C(=O)Nc2c(cc(OCc3ncccc3)cc2)C
0.237113	Clc1cc(c(F)cc1)C(=O)Nc2c(cc(OCc3ncccc3)cc2)C
0.237113	Clc1cc(c(F)cc1)C(=O)Nc2c(cc(OCc3ncccc3)cc2)C
0.237013	O=C(NC=1C(=O)N(C=CC1)Cc2ccccc2)c3cc(c(NC(=O)CC(C)C)cc3)C
0.237013	O=C(NC=1C(=O)N(C=CC1)Cc2ccccc2)c3cc(c(NC(=O)CC(C)C)cc3)C
0.236948	Ic1cc(NCC(=O)Nc2cc(SC)ccc2)c(cc1)C
0.236948	Ic1cc(NCC(=O)Nc2cc(SC)ccc2)c(cc1)C
0.236934	O=C(OCC1c2c(c3c1cccc3)cccc2)Nc4c(ccc(c4)C(=O)N)C
0.236934	O=C(OCC1c2c(c3c1cccc3)cccc2)Nc4c(ccc(c4)C(=O)N)C
0.236934	O=C(OCC1c2c(c3c1cccc3)cccc2)Nc4c(ccc(c4)C(=O)N)C
0.236934	O=C(OCC1c2c(c3c1cccc3)cccc2)Nc4c(ccc(c4)C(=O)N)C
0.236934	O=C(OCC1c2c(c3c1cccc3)cccc2)Nc4c(ccc(c4)C(=O)N)C
0.236934	O=C(OCC1c2c(c3c1cccc3)cccc2)Nc4c(ccc(c4)C(=O)N)C
0.236934	O=C(OCC1c2c(c3c1cccc3)cccc2)Nc4c(ccc(c4)C(=O)N)C
0.236934	O=C(OCC1c2c(c3c1cccc3)cccc2)Nc4c(ccc(c4)C(=O)N)C
0.236934	O=C(OCC1c2c(c3c1cccc3)cccc2)Nc4c(ccc(c4)C(=O)N)C
0.236934	O=C(OCC1c2c(c3c1cccc3)cccc2)Nc4c(ccc(c4)C(=O)N)C
0.236735	Brc1cc(c(cc1)C(=O)Nc2ccc(NC(=O)C3CC3)cc2)C
0.236735	Brc1cc(c(cc1)C(=O)Nc2ccc(NC(=O)C3CC3)cc2)C
0.236735	Brc1cc(c(cc1)C(=O)Nc2ccc(NC(=O)C3CC3)cc2)C
0.236735	Brc1cc(c(cc1)C(=O)Nc2ccc(NC(=O)C3CC3)cc2)C
0.236735	Brc1cc(c(cc1)C(=O)Nc2ccc(NC(=O)C3CC3)cc2)C
0.236735	Brc1cc(c(cc1)C(=O)Nc2ccc(NC(=O)C3CC3)cc2)C
0.236735	Brc1cc(c(cc1)C(=O)Nc2ccc(NC(=O)C3CC3)cc2)C
0.236735	Brc1cc(c(cc1)C(=O)Nc2ccc(NC(=O)C3CC3)cc2)C
0.236735	Brc1cc(c(cc1)C(=O)Nc2ccc(NC(=O)C3CC3)cc2)C
0.236735	Brc1cc(c(cc1)C(=O)Nc2ccc(NC(=O)C3CC3)cc2)C
0.236735	O=CNc1c(ccc(c1)C=2ON=C(N2)C)C
0.236735	O=CNc1c(ccc(c1)C=2ON=C(N2)C)C
0.236735	O=CNc1c(ccc(c1)C=2ON=C(N2)C)C
0.236515	O=C(Nc1ncc(cc1)CN2CCN(C3CC3)CC2)C=C
0.236515	O=C(Nc1ncc(cc1)CN2CCN(C3CC3)CC2)C=C
0.236515	O=C(Nc1ncc(cc1)CN2CCN(C3CC3)CC2)C=C
0.236515	O=C(Nc1ncc(cc1)CN2CCN(C3CC3)CC2)C=C
0.236515	O=C(Nc1ncc(cc1)CN2CCN(C3CC3)CC2)C=C
0.236515	O=C(Nc1ncc(cc1)CN2CCN(C3CC3)CC2)C=C
0.236515	O=C(Nc1ncc(cc1)CN2CCN(C3CC3)CC2)C=C
0.236515	O=C(Nc1ncc(cc1)CN2CCN(C3CC3)CC2)C=C
0.236515	O=C(Nc1ncc(cc1)CN2CCN(C3CC3)CC2)C=C
0.236515	O=C(Nc1ncc(cc1)CN2CCN(C3CC3)CC2)C=C
0.236467	FC(F)(F)c1cc(ccc1)CN2c3c(N=C2NC(=O)c4nc(ncc4)c5cnccc5)cccc3
0.236467	FC(F)(F)c1cc(ccc1)CN2c3c(N=C2NC(=O)c4nc(ncc4)c5cnccc5)cccc3
0.236467	FC(F)(F)c1cc(ccc1)CN2c3c(N=C2NC(=O)c4nc(ncc4)c5cnccc5)cccc3
0.236422	Clc1cc(NS(=O)(=O)c2c(ccc(c2)C(=O)Nc3ccc(N4C(=O)CCC4)cc3)C)ccc1
0.236422	Clc1cc(NS(=O)(=O)c2c(ccc(c2)C(=O)Nc3ccc(N4C(=O)CCC4)cc3)C)ccc1
0.236422	Clc1cc(NS(=O)(=O)c2c(ccc(c2)C(=O)Nc3ccc(N4C(=O)CCC4)cc3)C)ccc1
0.236422	O=C(NCC1Cc2c(cccc2)C(CC1)C)c3nc(ncc3)c4cnccc4
0.236422	O=C(NCC1Cc2c(cccc2)C(CC1)C)c3nc(ncc3)c4cnccc4
0.236422	O=C(NCC1Cc2c(cccc2)C(CC1)C)c3nc(ncc3)c4cnccc4
0.236364	Clc1ccc(cc1)C(=O)Nc2cc(ccc2)C=C
0.236364	Clc1ccc(cc1)C(=O)Nc2cc(ccc2)C=C
0.236246	O=C(NC(C=1ON=C(N1)c2cnc(N3CCN(CCC3)C)cc2)C)c4cc(ccc4)C
0.236246	O=C(NC(C=1ON=C(N1)c2cnc(N3CCN(CCC3)C)cc2)C)c4cc(ccc4)C
0.236246	O=C(NC(C=1ON=C(N1)c2cnc(N3CCN(CCC3)C)cc2)C)c4cc(ccc4)C
0.236246	O=C(NC(C=1ON=C(N1)c2cnc(N3CCN(CCC3)C)cc2)C)c4cc(ccc4)C
0.23622	Brc1cc(ccc1)C(=O)Nc2c(ccc(F)c2)C(=O)N
0.236162	FC(F)(F)c1cc(c(NC(=O)c2nccc(N(C)C)c2)cc1)C
0.235955	O=C(NC(c1ccc(cc1)C)C)c2cc(c(NC(=O)CC(C)C)cc2)C
0.235955	O=C(NC(c1ccc(cc1)C)C)c2cc(c(NC(=O)CC(C)C)cc2)C
0.235955	O=C(NC(c1ccc(cc1)C)C)c2cc(c(NC(=O)CC(C)C)cc2)C
0.235955	O=C(NC(c1ccc(cc1)C)C)c2cc(c(NC(=O)CC(C)C)cc2)C
0.235915	Fc1cc(c(cc1)C2=NC(=NN2C)c3ccc(cc3)CN4CCOCC4)C
0.235915	Fc1cc(c(cc1)C2=NC(=NN2C)c3ccc(cc3)CN4CCOCC4)C
0.235915	Fc1cc(c(cc1)C2=NC(=NN2C)c3ccc(cc3)CN4CCOCC4)C
0.235915	Fc1cc(c(cc1)C2=NC(=NN2C)c3ccc(cc3)CN4CCOCC4)C
0.235915	Fc1cc(c(cc1)C2=NC(=NN2C)c3ccc(cc3)CN4CCOCC4)C
0.235915	Fc1cc(c(cc1)C2=NC(=NN2C)c3ccc(cc3)CN4CCOCC4)C
0.235915	Fc1cc(c(cc1)C2=NC(=NN2C)c3ccc(cc3)CN4CCOCC4)C
0.235915	Fc1cc(c(cc1)C2=NC(=NN2C)c3ccc(cc3)CN4CCOCC4)C
0.235915	Fc1cc(c(cc1)C2=NC(=NN2C)c3ccc(cc3)CN4CCOCC4)C
0.235915	Fc1cc(c(cc1)C2=NC(=NN2C)c3ccc(cc3)CN4CCOCC4)C
0.235915	Clc1c(Oc2ncc(Cl)cn2)ccc(NC(=O)c3ccc(S(=O)(=O)NC4CC4)cc3)c1
0.235915	Clc1c(Oc2ncc(Cl)cn2)ccc(NC(=O)c3ccc(S(=O)(=O)NC4CC4)cc3)c1
0.235915	Clc1c(Oc2ncc(Cl)cn2)ccc(NC(=O)c3ccc(S(=O)(=O)NC4CC4)cc3)c1
0.23588	FC(F)(F)c1cc([N+]([O-])=O)c(NCCNC(=O)c2cnc(c3ncccc3)cc2)cc1
0.235632	S(C1=NN=C(N1CC=2OC=CC2)c3cnccc3)CC(=O)Nc4c(nc(N5CCN(CC5)C)cc4)C
0.235495	O=C(NCc1cc(Oc2ccc(OC)cc2)ncc1)c3cncc(c4c(cc(OC)cc4)C)c3
0.235495	O=C(NCc1cc(Oc2ccc(OC)cc2)ncc1)c3cncc(c4c(cc(OC)cc4)C)c3
0.235495	O=C(NCc1cc(Oc2ccc(OC)cc2)ncc1)c3cncc(c4c(cc(OC)cc4)C)c3
0.235495	O=C(NCc1cc(Oc2ccc(OC)cc2)ncc1)c3cncc(c4c(cc(OC)cc4)C)c3
0.235495	O=C(NCc1cc(Oc2ccc(OC)cc2)ncc1)c3cncc(c4c(cc(OC)cc4)C)c3
0.235495	O=C(NCc1cc(Oc2ccc(OC)cc2)ncc1)c3cncc(c4c(cc(OC)cc4)C)c3
0.235495	O=C(NCc1cc(Oc2ccc(OC)cc2)ncc1)c3cncc(c4c(cc(OC)cc4)C)c3
0.235495	O=C(NCc1cc(Oc2ccc(OC)cc2)ncc1)c3cncc(c4c(cc(OC)cc4)C)c3
0.235495	O=C(NCc1cc(Oc2ccc(OC)cc2)ncc1)c3cncc(c4c(cc(OC)cc4)C)c3
0.235495	O=C(NCc1cc(Oc2ccc(OC)cc2)ncc1)c3cncc(c4c(cc(OC)cc4)C)c3
0.235495	S1C(=NC(c2ccc(NC(=O)C(=O)N3CCN(CC=4ON=C(N4)c5ccc(cc5)C)CC3)cc2)=C1)C
0.235495	S1C(=NC(c2ccc(NC(=O)C(=O)N3CCN(CC=4ON=C(N4)c5ccc(cc5)C)CC3)cc2)=C1)C
0.235495	S1C(=NC(c2ccc(NC(=O)C(=O)N3CCN(CC=4ON=C(N4)c5ccc(cc5)C)CC3)cc2)=C1)C
0.235495	S1C(=NC(c2ccc(NC(=O)C(=O)N3CCN(CC=4ON=C(N4)c5ccc(cc5)C)CC3)cc2)=C1)C
0.235495	S1C(=NC(c2ccc(NC(=O)C(=O)N3CCN(CC=4ON=C(N4)c5ccc(cc5)C)CC3)cc2)=C1)C
0.235495	S1C(=NC(c2ccc(NC(=O)C(=O)N3CCN(CC=4ON=C(N4)c5ccc(cc5)C)CC3)cc2)=C1)C
0.235495	S1C(=NC(c2ccc(NC(=O)C(=O)N3CCN(CC=4ON=C(N4)c5ccc(cc5)C)CC3)cc2)=C1)C
0.235495	S1C(=NC(c2ccc(NC(=O)C(=O)N3CCN(CC=4ON=C(N4)c5ccc(cc5)C)CC3)cc2)=C1)C
0.235495	S1C(=NC(c2ccc(NC(=O)C(=O)N3CCN(CC=4ON=C(N4)c5ccc(cc5)C)CC3)cc2)=C1)C
0.235294	Clc1cc(c(F)cc1)C(=O)Nc2c(cc(cc2)C(=O)N3CCC(CC3)C)C
0.235294	Clc1cc(c(F)cc1)C(=O)Nc2c(cc(cc2)C(=O)N3CCC(CC3)C)C
0.235294	Clc1cc(c(F)cc1)C(=O)Nc2c(cc(cc2)C(=O)N3CCC(CC3)C)C
0.235294	Clc1cc(c(F)cc1)C(=O)Nc2c(cc(cc2)C(=O)N3CCC(CC3)C)C
0.235294	Clc1cc(c(F)cc1)C(=O)Nc2c(cc(cc2)C(=O)N3CCC(CC3)C)C
0.235294	Clc1cc(c(F)cc1)C(=O)Nc2c(cc(cc2)C(=O)N3CCC(CC3)C)C
0.235294	Clc1cc(c(F)cc1)C(=O)Nc2c(cc(cc2)C(=O)N3CCC(CC3)C)C
0.235294	Clc1cc(c(F)cc1)C(=O)Nc2c(cc(cc2)C(=O)N3CCC(CC3)C)C
0.235294	Clc1cc(c(F)cc1)C(=O)Nc2c(cc(cc2)C(=O)N3CCC(CC3)C)C
0.235294	Clc1cc(c(F)cc1)C(=O)Nc2c(cc(cc2)C(=O)N3CCC(CC3)C)C
0.23506	O=CNc1c(ccc(c1)C=2ON=C(N2)CC)C
0.23506	O=CNc1c(ccc(c1)C=2ON=C(N2)CC)C
0.23506	O=CNc1c(ccc(c1)C=2ON=C(N2)CC)C
0.23506	O=CNc1c(ccc(c1)C=2ON=C(N2)CC)C
0.23506	O=CNc1c(ccc(c1)C=2ON=C(N2)CC)C
0.23506	O=CNc1c(ccc(c1)C=2ON=C(N2)CC)C
[truncated: 8,001 more rows]
