# Supplementary material for: Galileo: Three-dimensional searching in large combinatorial fragment spaces on the example of pharmacophores
Source: J Comput Aided Mol Des. 2022 Nov 24;37(1):1–16. doi: 10.1007/s10822-022-00485-y (PMC10032335; doi:10.1007/s10822-022-00485-y)
Supplement: Supplementary file 4 — Supplementary file 3a [file 10822_2022_485_MOESM3_ESMa.zip › Imatinib_Galileo/10/out_9.csv]

Score	SMILES
0.405622	S1C=C(C(=O)Nc2c(F)ccc(NC(=O)c3ccc(Nc4nc(OC)ccn4)cc3)c2)C=C1
0.405622	S1C=C(C(=O)Nc2c(F)ccc(NC(=O)c3ccc(Nc4nc(OC)ccn4)cc3)c2)C=C1
0.405622	S1C=C(C(=O)Nc2c(F)ccc(NC(=O)c3ccc(Nc4nc(OC)ccn4)cc3)c2)C=C1
0.405622	S1C=C(C(=O)Nc2c(F)ccc(NC(=O)c3ccc(Nc4nc(OC)ccn4)cc3)c2)C=C1
0.405622	S1C=C(C(=O)Nc2c(F)ccc(NC(=O)c3ccc(Nc4nc(OC)ccn4)cc3)c2)C=C1
0.405622	S1C=C(C(=O)Nc2c(F)ccc(NC(=O)c3ccc(Nc4nc(OC)ccn4)cc3)c2)C=C1
0.405622	S1C=C(C(=O)Nc2c(F)ccc(NC(=O)c3ccc(Nc4nc(OC)ccn4)cc3)c2)C=C1
0.405622	S1C=C(C(=O)Nc2c(F)ccc(NC(=O)c3ccc(Nc4nc(OC)ccn4)cc3)c2)C=C1
0.405622	S1C=C(C(=O)Nc2c(F)ccc(NC(=O)c3ccc(Nc4nc(OC)ccn4)cc3)c2)C=C1
0.405622	S1C=C(C(=O)Nc2c(F)ccc(NC(=O)c3ccc(Nc4nc(OC)ccn4)cc3)c2)C=C1
0.402299	O=C(Nc1c(cc(N2CCN(CC2)CC)cc1)C)c3cc(Nc4nccnc4)ccc3
0.402299	O=C(Nc1c(cc(N2CCN(CC2)CC)cc1)C)c3cc(Nc4nccnc4)ccc3
0.402299	O=C(Nc1c(cc(N2CCN(CC2)CC)cc1)C)c3cc(Nc4nccnc4)ccc3
0.402299	O=C(Nc1c(cc(N2CCN(CC2)CC)cc1)C)c3cc(Nc4nccnc4)ccc3
0.402299	O=C(Nc1c(cc(N2CCN(CC2)CC)cc1)C)c3cc(Nc4nccnc4)ccc3
0.402299	O=C(Nc1c(cc(N2CCN(CC2)CC)cc1)C)c3cc(Nc4nccnc4)ccc3
0.402299	O=C(Nc1c(cc(N2CCN(CC2)CC)cc1)C)c3cc(Nc4nccnc4)ccc3
0.402299	O=C(Nc1c(cc(N2CCN(CC2)CC)cc1)C)c3cc(Nc4nccnc4)ccc3
0.402299	O=C(Nc1c(cc(N2CCN(CC2)CC)cc1)C)c3cc(Nc4nccnc4)ccc3
0.396296	FC(F)(F)c1nc(ncc1)Nc2cc(ccc2)C(=O)Nc3c(cc(cc3)C(=O)NC(CC)C)C
0.396296	FC(F)(F)c1nc(ncc1)Nc2cc(ccc2)C(=O)Nc3c(cc(cc3)C(=O)NC(CC)C)C
0.396296	FC(F)(F)c1nc(ncc1)Nc2cc(ccc2)C(=O)Nc3c(cc(cc3)C(=O)NC(CC)C)C
0.396296	FC(F)(F)c1nc(ncc1)Nc2cc(ccc2)C(=O)Nc3c(cc(cc3)C(=O)NC(CC)C)C
0.396296	FC(F)(F)c1nc(ncc1)Nc2cc(ccc2)C(=O)Nc3c(cc(cc3)C(=O)NC(CC)C)C
0.396296	FC(F)(F)c1nc(ncc1)Nc2cc(ccc2)C(=O)Nc3c(cc(cc3)C(=O)NC(CC)C)C
0.396296	FC(F)(F)c1nc(ncc1)Nc2cc(ccc2)C(=O)Nc3c(cc(cc3)C(=O)NC(CC)C)C
0.396296	FC(F)(F)c1nc(ncc1)Nc2cc(ccc2)C(=O)Nc3c(cc(cc3)C(=O)NC(CC)C)C
0.396296	FC(F)(F)c1nc(ncc1)Nc2cc(ccc2)C(=O)Nc3c(cc(cc3)C(=O)NC(CC)C)C
0.396296	FC(F)(F)c1nc(ncc1)Nc2cc(ccc2)C(=O)Nc3c(cc(cc3)C(=O)NC(CC)C)C
0.370536	O=C(Nc1ccc(cc1)CCO)c2ccc(Nc3nc(OC)ccn3)cc2
0.370536	O=C(Nc1ccc(cc1)CCO)c2ccc(Nc3nc(OC)ccn3)cc2
0.370536	O=C(Nc1ccc(cc1)CCO)c2ccc(Nc3nc(OC)ccn3)cc2
0.370536	O=C(Nc1ccc(cc1)CCO)c2ccc(Nc3nc(OC)ccn3)cc2
0.370536	O=C(Nc1ccc(cc1)CCO)c2ccc(Nc3nc(OC)ccn3)cc2
0.370536	O=C(Nc1ccc(cc1)CCO)c2ccc(Nc3nc(OC)ccn3)cc2
0.370536	O=C(Nc1ccc(cc1)CCO)c2ccc(Nc3nc(OC)ccn3)cc2
0.370536	O=C(Nc1ccc(cc1)CCO)c2ccc(Nc3nc(OC)ccn3)cc2
0.370536	O=C(Nc1ccc(cc1)CCO)c2ccc(Nc3nc(OC)ccn3)cc2
0.370536	O=C(Nc1ccc(cc1)CCO)c2ccc(Nc3nc(OC)ccn3)cc2
0.364372	O=C(Nc1c(cc(cc1)C(=O)NC(CC)C)C)c2ccc(cc2)CN3CCOCC3
0.364372	O=C(Nc1c(cc(cc1)C(=O)NC(CC)C)C)c2ccc(cc2)CN3CCOCC3
0.364372	O=C(Nc1c(cc(cc1)C(=O)NC(CC)C)C)c2ccc(cc2)CN3CCOCC3
0.364372	O=C(Nc1c(cc(cc1)C(=O)NC(CC)C)C)c2ccc(cc2)CN3CCOCC3
0.364372	O=C(Nc1c(cc(cc1)C(=O)NC(CC)C)C)c2ccc(cc2)CN3CCOCC3
0.364372	O=C(Nc1c(cc(cc1)C(=O)NC(CC)C)C)c2ccc(cc2)CN3CCOCC3
0.364372	O=C(Nc1c(cc(cc1)C(=O)NC(CC)C)C)c2ccc(cc2)CN3CCOCC3
0.364372	O=C(Nc1c(cc(cc1)C(=O)NC(CC)C)C)c2ccc(cc2)CN3CCOCC3
0.364372	O=C(Nc1c(cc(cc1)C(=O)NC(CC)C)C)c2ccc(cc2)CN3CCOCC3
0.364372	O=C(Nc1c(cc(cc1)C(=O)NC(CC)C)C)c2ccc(cc2)CN3CCOCC3
0.363971	Fc1c(cc(c(NC(=O)c2ccc(Nc3nc(OC)ccn3)cc2)c1)C)C(=O)OC
0.363971	Fc1c(cc(c(NC(=O)c2ccc(Nc3nc(OC)ccn3)cc2)c1)C)C(=O)OC
0.363971	Fc1c(cc(c(NC(=O)c2ccc(Nc3nc(OC)ccn3)cc2)c1)C)C(=O)OC
0.363971	Fc1c(cc(c(NC(=O)c2ccc(Nc3nc(OC)ccn3)cc2)c1)C)C(=O)OC
0.363971	Fc1c(cc(c(NC(=O)c2ccc(Nc3nc(OC)ccn3)cc2)c1)C)C(=O)OC
0.363971	Fc1c(cc(c(NC(=O)c2ccc(Nc3nc(OC)ccn3)cc2)c1)C)C(=O)OC
0.363971	Fc1c(cc(c(NC(=O)c2ccc(Nc3nc(OC)ccn3)cc2)c1)C)C(=O)OC
0.363971	Fc1c(cc(c(NC(=O)c2ccc(Nc3nc(OC)ccn3)cc2)c1)C)C(=O)OC
0.363971	Fc1c(cc(c(NC(=O)c2ccc(Nc3nc(OC)ccn3)cc2)c1)C)C(=O)OC
0.363971	Fc1c(cc(c(NC(=O)c2ccc(Nc3nc(OC)ccn3)cc2)c1)C)C(=O)OC
0.353414	Clc1c(NC(=O)c2cc(Nc3nccnc3)ccc2)cc(NC(=O)C)cc1
0.353414	Clc1c(NC(=O)c2cc(Nc3nccnc3)ccc2)cc(NC(=O)C)cc1
0.353414	Clc1c(NC(=O)c2cc(Nc3nccnc3)ccc2)cc(NC(=O)C)cc1
0.353414	Clc1c(NC(=O)c2cc(Nc3nccnc3)ccc2)cc(NC(=O)C)cc1
0.353414	Clc1c(NC(=O)c2cc(Nc3nccnc3)ccc2)cc(NC(=O)C)cc1
0.353414	Clc1c(NC(=O)c2cc(Nc3nccnc3)ccc2)cc(NC(=O)C)cc1
0.353414	Clc1c(NC(=O)c2cc(Nc3nccnc3)ccc2)cc(NC(=O)C)cc1
0.353414	Clc1c(NC(=O)c2cc(Nc3nccnc3)ccc2)cc(NC(=O)C)cc1
0.353414	Clc1c(NC(=O)c2cc(Nc3nccnc3)ccc2)cc(NC(=O)C)cc1
0.353414	Clc1c(NC(=O)c2cc(Nc3nccnc3)ccc2)cc(NC(=O)C)cc1
0.352459	O=C(Nc1c(NC(=O)CC)ccc(OC)c1)c2ccc(cc2)CN3CCOCC3
0.352459	O=C(Nc1c(NC(=O)CC)ccc(OC)c1)c2ccc(cc2)CN3CCOCC3
0.352459	O=C(Nc1c(NC(=O)CC)ccc(OC)c1)c2ccc(cc2)CN3CCOCC3
0.352459	O=C(Nc1c(NC(=O)CC)ccc(OC)c1)c2ccc(cc2)CN3CCOCC3
0.352459	O=C(Nc1c(NC(=O)CC)ccc(OC)c1)c2ccc(cc2)CN3CCOCC3
0.352459	O=C(Nc1c(NC(=O)CC)ccc(OC)c1)c2ccc(cc2)CN3CCOCC3
0.352459	O=C(Nc1c(NC(=O)CC)ccc(OC)c1)c2ccc(cc2)CN3CCOCC3
0.352459	O=C(Nc1c(NC(=O)CC)ccc(OC)c1)c2ccc(cc2)CN3CCOCC3
0.352459	O=C(Nc1c(NC(=O)CC)ccc(OC)c1)c2ccc(cc2)CN3CCOCC3
0.352459	O=C(Nc1c(NC(=O)CC)ccc(OC)c1)c2ccc(cc2)CN3CCOCC3
0.352273	O=C(Nc1nc(c2cnccc2)ccc1)c3cc(ncc3)N(CC4CC4)C
0.352273	O=C(Nc1nc(c2cnccc2)ccc1)c3cc(ncc3)N(CC4CC4)C
0.352273	O=C(Nc1nc(c2cnccc2)ccc1)c3cc(ncc3)N(CC4CC4)C
0.352273	O=C(Nc1nc(c2cnccc2)ccc1)c3cc(ncc3)N(CC4CC4)C
0.352273	O=C(Nc1nc(c2cnccc2)ccc1)c3cc(ncc3)N(CC4CC4)C
0.352273	O=C(Nc1nc(c2cnccc2)ccc1)c3cc(ncc3)N(CC4CC4)C
0.352273	O=C(Nc1nc(c2cnccc2)ccc1)c3cc(ncc3)N(CC4CC4)C
0.352273	O=C(Nc1nc(c2cnccc2)ccc1)c3cc(ncc3)N(CC4CC4)C
0.352273	O=C(Nc1nc(c2cnccc2)ccc1)c3cc(ncc3)N(CC4CC4)C
0.352273	O=C(Nc1nc(c2cnccc2)ccc1)c3cc(ncc3)N(CC4CC4)C
0.350694	S(=O)(=O)(N1CCCCCC1)c2c(OC)ccc(c2)C(=O)Nc3nc(c4ccncc4)ccn3
0.350694	S(=O)(=O)(N1CCCCCC1)c2c(OC)ccc(c2)C(=O)Nc3nc(c4ccncc4)ccn3
0.350694	S(=O)(=O)(N1CCCCCC1)c2c(OC)ccc(c2)C(=O)Nc3nc(c4ccncc4)ccn3
0.350694	S(=O)(=O)(N1CCCCCC1)c2c(OC)ccc(c2)C(=O)Nc3nc(c4ccncc4)ccn3
0.350694	S(=O)(=O)(N1CCCCCC1)c2c(OC)ccc(c2)C(=O)Nc3nc(c4ccncc4)ccn3
0.350694	S(=O)(=O)(N1CCCCCC1)c2c(OC)ccc(c2)C(=O)Nc3nc(c4ccncc4)ccn3
0.350694	S(=O)(=O)(N1CCCCCC1)c2c(OC)ccc(c2)C(=O)Nc3nc(c4ccncc4)ccn3
0.350694	S(=O)(=O)(N1CCCCCC1)c2c(OC)ccc(c2)C(=O)Nc3nc(c4ccncc4)ccn3
0.350694	S(=O)(=O)(N1CCCCCC1)c2c(OC)ccc(c2)C(=O)Nc3nc(c4ccncc4)ccn3
0.350694	S(=O)(=O)(N1CCCCCC1)c2c(OC)ccc(c2)C(=O)Nc3nc(c4ccncc4)ccn3
0.34749	O=C(Nc1cc2c(cc1)CCCC2)c3cc(NC(=O)Cc4ccncc4)c(cc3)C
0.34749	O=C(Nc1cc2c(cc1)CCCC2)c3cc(NC(=O)Cc4ccncc4)c(cc3)C
0.34749	Fc1c(cc(NC(=O)c2cnc(c3ccncc3)cc2)cc1)C(=O)c4ccccc4
0.34749	Fc1c(cc(NC(=O)c2cnc(c3ccncc3)cc2)cc1)C(=O)c4ccccc4
0.345679	O=C(O)c1c(O)ccc(NC(=O)c2ccc(cc2)CN3CCOCC3)c1
0.345679	O=C(O)c1c(O)ccc(NC(=O)c2ccc(cc2)CN3CCOCC3)c1
0.345679	O=C(O)c1c(O)ccc(NC(=O)c2ccc(cc2)CN3CCOCC3)c1
0.345679	O=C(O)c1c(O)ccc(NC(=O)c2ccc(cc2)CN3CCOCC3)c1
0.345679	O=C(O)c1c(O)ccc(NC(=O)c2ccc(cc2)CN3CCOCC3)c1
0.345679	O=C(O)c1c(O)ccc(NC(=O)c2ccc(cc2)CN3CCOCC3)c1
0.345679	O=C(O)c1c(O)ccc(NC(=O)c2ccc(cc2)CN3CCOCC3)c1
0.345679	O=C(O)c1c(O)ccc(NC(=O)c2ccc(cc2)CN3CCOCC3)c1
0.345679	O=C(O)c1c(O)ccc(NC(=O)c2ccc(cc2)CN3CCOCC3)c1
0.345679	O=C(O)c1c(O)ccc(NC(=O)c2ccc(cc2)CN3CCOCC3)c1
0.343972	Brc1c(cc(cc1)CC=2SC(=NC2)NC(=O)c3ccc(Nc4nc(OC)ccn4)cc3)C
0.342857	FC(F)Oc1c(OC)ccc(NC(=O)c2ccc(cc2)CN3CCOCC3)c1
0.342857	FC(F)Oc1c(OC)ccc(NC(=O)c2ccc(cc2)CN3CCOCC3)c1
0.342857	FC(F)Oc1c(OC)ccc(NC(=O)c2ccc(cc2)CN3CCOCC3)c1
0.342857	FC(F)Oc1c(OC)ccc(NC(=O)c2ccc(cc2)CN3CCOCC3)c1
0.342857	FC(F)Oc1c(OC)ccc(NC(=O)c2ccc(cc2)CN3CCOCC3)c1
0.342857	FC(F)Oc1c(OC)ccc(NC(=O)c2ccc(cc2)CN3CCOCC3)c1
0.342857	FC(F)Oc1c(OC)ccc(NC(=O)c2ccc(cc2)CN3CCOCC3)c1
0.342857	FC(F)Oc1c(OC)ccc(NC(=O)c2ccc(cc2)CN3CCOCC3)c1
0.342857	FC(F)Oc1c(OC)ccc(NC(=O)c2ccc(cc2)CN3CCOCC3)c1
0.342857	FC(F)Oc1c(OC)ccc(NC(=O)c2ccc(cc2)CN3CCOCC3)c1
0.340741	Clc1cc(F)c(cc1)C(=O)Nc2c(OC)ccc(NC(=O)c3ccc(cc3)CN4CCOCC4)c2
0.340741	Clc1cc(F)c(cc1)C(=O)Nc2c(OC)ccc(NC(=O)c3ccc(cc3)CN4CCOCC4)c2
0.340741	Clc1cc(F)c(cc1)C(=O)Nc2c(OC)ccc(NC(=O)c3ccc(cc3)CN4CCOCC4)c2
0.340741	Clc1cc(F)c(cc1)C(=O)Nc2c(OC)ccc(NC(=O)c3ccc(cc3)CN4CCOCC4)c2
0.340741	Clc1cc(F)c(cc1)C(=O)Nc2c(OC)ccc(NC(=O)c3ccc(cc3)CN4CCOCC4)c2
0.340741	Clc1cc(F)c(cc1)C(=O)Nc2c(OC)ccc(NC(=O)c3ccc(cc3)CN4CCOCC4)c2
0.340741	Clc1cc(F)c(cc1)C(=O)Nc2c(OC)ccc(NC(=O)c3ccc(cc3)CN4CCOCC4)c2
0.340741	Clc1cc(F)c(cc1)C(=O)Nc2c(OC)ccc(NC(=O)c3ccc(cc3)CN4CCOCC4)c2
0.340741	Clc1cc(F)c(cc1)C(=O)Nc2c(OC)ccc(NC(=O)c3ccc(cc3)CN4CCOCC4)c2
0.340741	Clc1cc(F)c(cc1)C(=O)Nc2c(OC)ccc(NC(=O)c3ccc(cc3)CN4CCOCC4)c2
0.339286	Fc1ccc(cc1)C=2C(=NNC2)NC(=O)c3cc(Nc4nc(ccn4)C(F)(F)F)ccc3
0.339286	Fc1ccc(cc1)C=2C(=NNC2)NC(=O)c3cc(Nc4nc(ccn4)C(F)(F)F)ccc3
0.339286	Fc1ccc(cc1)C=2C(=NNC2)NC(=O)c3cc(Nc4nc(ccn4)C(F)(F)F)ccc3
0.339286	Fc1ccc(cc1)C=2C(=NNC2)NC(=O)c3cc(Nc4nc(ccn4)C(F)(F)F)ccc3
0.339286	Fc1ccc(cc1)C=2C(=NNC2)NC(=O)c3cc(Nc4nc(ccn4)C(F)(F)F)ccc3
0.339286	Fc1ccc(cc1)C=2C(=NNC2)NC(=O)c3cc(Nc4nc(ccn4)C(F)(F)F)ccc3
0.339286	Fc1ccc(cc1)C=2C(=NNC2)NC(=O)c3cc(Nc4nc(ccn4)C(F)(F)F)ccc3
0.339286	Fc1ccc(cc1)C=2C(=NNC2)NC(=O)c3cc(Nc4nc(ccn4)C(F)(F)F)ccc3
0.339286	Fc1ccc(cc1)C=2C(=NNC2)NC(=O)c3cc(Nc4nc(ccn4)C(F)(F)F)ccc3
0.339286	Fc1ccc(cc1)C=2C(=NNC2)NC(=O)c3cc(Nc4nc(ccn4)C(F)(F)F)ccc3
0.337255	O=C(NNc1nc(N(CC)CC)ccn1)c2cc(NC(=O)c3cnccc3)ccc2
0.337255	O=C(NNc1nc(N(CC)CC)ccn1)c2cc(NC(=O)c3cnccc3)ccc2
0.337255	O=C(NNc1nc(N(CC)CC)ccn1)c2cc(NC(=O)c3cnccc3)ccc2
0.337255	O=C(NNc1nc(N(CC)CC)ccn1)c2cc(NC(=O)c3cnccc3)ccc2
0.337255	O=C(NNc1nc(N(CC)CC)ccn1)c2cc(NC(=O)c3cnccc3)ccc2
0.337255	O=C(NNc1nc(N(CC)CC)ccn1)c2cc(NC(=O)c3cnccc3)ccc2
0.337255	O=C(NNc1nc(N(CC)CC)ccn1)c2cc(NC(=O)c3cnccc3)ccc2
0.337255	O=C(NNc1nc(N(CC)CC)ccn1)c2cc(NC(=O)c3cnccc3)ccc2
0.337255	O=C(NNc1nc(N(CC)CC)ccn1)c2cc(NC(=O)c3cnccc3)ccc2
0.337255	O=C(NNc1nc(N(CC)CC)ccn1)c2cc(NC(=O)c3cnccc3)ccc2
0.335938	O=C(Nc1c(NC(=O)CC)ccc(OC)c1)c2cc(ccc2)CN3CCCCC3
0.334694	O=C(Nc1cc(ccc1)C2=NC(=CN2)C)c3ccc(N4CCCCC4)cc3
0.334694	O=C(Nc1cc(ccc1)C2=NC(=CN2)C)c3ccc(N4CCCCC4)cc3
0.334694	O=C(Nc1cc(ccc1)C2=NC(=CN2)C)c3ccc(N4CCCCC4)cc3
0.334694	O=C(Nc1cc(ccc1)C2=NC(=CN2)C)c3ccc(N4CCCCC4)cc3
0.334694	O=C(Nc1cc(ccc1)C2=NC(=CN2)C)c3ccc(N4CCCCC4)cc3
0.334694	O=C(Nc1cc(ccc1)C2=NC(=CN2)C)c3ccc(N4CCCCC4)cc3
0.334694	O=C(Nc1cc(ccc1)C2=NC(=CN2)C)c3ccc(N4CCCCC4)cc3
0.334694	O=C(Nc1cc(ccc1)C2=NC(=CN2)C)c3ccc(N4CCCCC4)cc3
0.334694	O=C(Nc1cc(ccc1)C2=NC(=CN2)C)c3ccc(N4CCCCC4)cc3
0.334694	O=C(Nc1cc(ccc1)C2=NC(=CN2)C)c3ccc(N4CCCCC4)cc3
0.334586	O=C(NC(C(=O)Nc1cc(c(c2cnccc2)cc1)C)CO)c3ccccc3
0.334586	O=C(NC(C(=O)Nc1cc(c(c2cnccc2)cc1)C)CO)c3ccccc3
0.334586	O=C(NC(C(=O)Nc1cc(c(c2cnccc2)cc1)C)CO)c3ccccc3
0.334586	O=C(NC(C(=O)Nc1cc(c(c2cnccc2)cc1)C)CO)c3ccccc3
0.334586	O=C(NC(C(=O)Nc1cc(c(c2cnccc2)cc1)C)CO)c3ccccc3
0.334586	O=C(NC(C(=O)Nc1cc(c(c2cnccc2)cc1)C)CO)c3ccccc3
0.334586	O=C(NC(C(=O)Nc1cc(c(c2cnccc2)cc1)C)CO)c3ccccc3
0.334586	O=C(NC(C(=O)Nc1cc(c(c2cnccc2)cc1)C)CO)c3ccccc3
0.334586	O=C(NC(C(=O)Nc1cc(c(c2cnccc2)cc1)C)CO)c3ccccc3
0.334586	O=C(NC(C(=O)Nc1cc(c(c2cnccc2)cc1)C)CO)c3ccccc3
0.334545	O=C(NC(CC)C)c1cc(c(NC(=O)CCC=2NC(c3ccccc3)=CC2)cc1)C
0.334545	O=C(NC(CC)C)c1cc(c(NC(=O)CCC=2NC(c3ccccc3)=CC2)cc1)C
0.334545	O=C(NC(CC)C)c1cc(c(NC(=O)CCC=2NC(c3ccccc3)=CC2)cc1)C
0.334545	O=C(NC(CC)C)c1cc(c(NC(=O)CCC=2NC(c3ccccc3)=CC2)cc1)C
0.334545	O=C(NC(CC)C)c1cc(c(NC(=O)CCC=2NC(c3ccccc3)=CC2)cc1)C
0.334545	O=C(NC(CC)C)c1cc(c(NC(=O)CCC=2NC(c3ccccc3)=CC2)cc1)C
0.334545	O=C(NC(CC)C)c1cc(c(NC(=O)CCC=2NC(c3ccccc3)=CC2)cc1)C
0.334545	O=C(NC(CC)C)c1cc(c(NC(=O)CCC=2NC(c3ccccc3)=CC2)cc1)C
0.334545	O=C(NC(CC)C)c1cc(c(NC(=O)CCC=2NC(c3ccccc3)=CC2)cc1)C
0.334545	O=C(NC(CC)C)c1cc(c(NC(=O)CCC=2NC(c3ccccc3)=CC2)cc1)C
0.333333	Clc1ccc(c2nc(ccn2)C(=O)Nc3ccc(cc3)C(=O)NCCN4CCCC4)cc1
0.333333	Clc1ccc(c2nc(ccn2)C(=O)Nc3ccc(cc3)C(=O)NCCN4CCCC4)cc1
0.333333	Clc1ccc(c2nc(ccn2)C(=O)Nc3ccc(cc3)C(=O)NCCN4CCCC4)cc1
0.333333	Clc1ccc(c2nc(ccn2)C(=O)Nc3ccc(cc3)C(=O)NCCN4CCCC4)cc1
0.333333	Clc1ccc(c2nc(ccn2)C(=O)Nc3ccc(cc3)C(=O)NCCN4CCCC4)cc1
0.333333	Clc1ccc(c2nc(ccn2)C(=O)Nc3ccc(cc3)C(=O)NCCN4CCCC4)cc1
0.333333	Clc1ccc(c2nc(ccn2)C(=O)Nc3ccc(cc3)C(=O)NCCN4CCCC4)cc1
0.333333	Clc1ccc(c2nc(ccn2)C(=O)Nc3ccc(cc3)C(=O)NCCN4CCCC4)cc1
0.333333	Clc1ccc(c2nc(ccn2)C(=O)Nc3ccc(cc3)C(=O)NCCN4CCCC4)cc1
0.333333	Clc1ccc(c2nc(ccn2)C(=O)Nc3ccc(cc3)C(=O)NCCN4CCCC4)cc1
0.333333	Clc1ccc(Oc2cc(c(NC(=O)c3ccc(Nc4nc(OC)ccn4)cc3)cc2)C(=O)OC)cc1
0.333333	Clc1ccc(Oc2cc(c(NC(=O)c3ccc(Nc4nc(OC)ccn4)cc3)cc2)C(=O)OC)cc1
0.331034	O=C(Nc1cc(c(N2C(=O)COCC2)cc1)C)c3cnc(c4ccncc4)cc3
0.331034	O=C(Nc1cc(c(N2C(=O)COCC2)cc1)C)c3cnc(c4ccncc4)cc3
0.331034	O=C(Nc1cc(c(N2C(=O)COCC2)cc1)C)c3cnc(c4ccncc4)cc3
0.331034	O=C(Nc1cc(c(N2C(=O)COCC2)cc1)C)c3cnc(c4ccncc4)cc3
0.331034	O=C(Nc1cc(c(N2C(=O)COCC2)cc1)C)c3cnc(c4ccncc4)cc3
0.331034	O=C(Nc1cc(c(N2C(=O)COCC2)cc1)C)c3cnc(c4ccncc4)cc3
0.331034	O=C(Nc1cc(c(N2C(=O)COCC2)cc1)C)c3cnc(c4ccncc4)cc3
0.331034	O=C(Nc1cc(c(N2C(=O)COCC2)cc1)C)c3cnc(c4ccncc4)cc3
0.331034	O=C(Nc1cc(c(N2C(=O)COCC2)cc1)C)c3cnc(c4ccncc4)cc3
0.331034	O=C(Nc1cc(c(N2C(=O)COCC2)cc1)C)c3cnc(c4ccncc4)cc3
0.330882	FC(F)(F)C(F)(c1cc(c(NC(=O)c2ccc(cc2)CN3CCC(OC)CC3)cc1)C)C(F)(F)F
0.330882	FC(F)(F)C(F)(c1cc(c(NC(=O)c2ccc(cc2)CN3CCC(OC)CC3)cc1)C)C(F)(F)F
0.330882	FC(F)(F)C(F)(c1cc(c(NC(=O)c2ccc(cc2)CN3CCC(OC)CC3)cc1)C)C(F)(F)F
0.330882	FC(F)(F)C(F)(c1cc(c(NC(=O)c2ccc(cc2)CN3CCC(OC)CC3)cc1)C)C(F)(F)F
0.330882	FC(F)(F)C(F)(c1cc(c(NC(=O)c2ccc(cc2)CN3CCC(OC)CC3)cc1)C)C(F)(F)F
0.330798	Clc1c(OC)c(Cl)cc(NC(=O)c2cc(Nc3nc(ccn3)C(F)(F)F)ccc2)c1
0.330798	Clc1c(OC)c(Cl)cc(NC(=O)c2cc(Nc3nc(ccn3)C(F)(F)F)ccc2)c1
0.330798	Clc1c(OC)c(Cl)cc(NC(=O)c2cc(Nc3nc(ccn3)C(F)(F)F)ccc2)c1
0.330798	Clc1c(OC)c(Cl)cc(NC(=O)c2cc(Nc3nc(ccn3)C(F)(F)F)ccc2)c1
0.330798	Clc1c(OC)c(Cl)cc(NC(=O)c2cc(Nc3nc(ccn3)C(F)(F)F)ccc2)c1
0.330798	Clc1c(OC)c(Cl)cc(NC(=O)c2cc(Nc3nc(ccn3)C(F)(F)F)ccc2)c1
0.330798	Clc1c(OC)c(Cl)cc(NC(=O)c2cc(Nc3nc(ccn3)C(F)(F)F)ccc2)c1
0.330798	Clc1c(OC)c(Cl)cc(NC(=O)c2cc(Nc3nc(ccn3)C(F)(F)F)ccc2)c1
0.330798	Clc1c(OC)c(Cl)cc(NC(=O)c2cc(Nc3nc(ccn3)C(F)(F)F)ccc2)c1
0.330798	Clc1c(OC)c(Cl)cc(NC(=O)c2cc(Nc3nc(ccn3)C(F)(F)F)ccc2)c1
0.330472	O=C(Nc1ccc(cc1)CC(=O)NC)c2cnc(c3ccncc3)cc2
0.330472	O=C(Nc1ccc(cc1)CC(=O)NC)c2cnc(c3ccncc3)cc2
0.330472	O=C(Nc1ccc(cc1)CC(=O)NC)c2cnc(c3ccncc3)cc2
0.330472	O=C(Nc1ccc(cc1)CC(=O)NC)c2cnc(c3ccncc3)cc2
0.330472	O=C(Nc1ccc(cc1)CC(=O)NC)c2cnc(c3ccncc3)cc2
0.330472	O=C(Nc1ccc(cc1)CC(=O)NC)c2cnc(c3ccncc3)cc2
0.330472	O=C(Nc1ccc(cc1)CC(=O)NC)c2cnc(c3ccncc3)cc2
0.330472	O=C(Nc1ccc(cc1)CC(=O)NC)c2cnc(c3ccncc3)cc2
0.327935	Ic1c(Br)ccc(NC(=O)c2cc(Nc3nccnc3)ccc2)c1
0.327935	Ic1c(Br)ccc(NC(=O)c2cc(Nc3nccnc3)ccc2)c1
0.327935	Ic1c(Br)ccc(NC(=O)c2cc(Nc3nccnc3)ccc2)c1
0.327935	Ic1c(Br)ccc(NC(=O)c2cc(Nc3nccnc3)ccc2)c1
0.327935	Ic1c(Br)ccc(NC(=O)c2cc(Nc3nccnc3)ccc2)c1
0.327935	Ic1c(Br)ccc(NC(=O)c2cc(Nc3nccnc3)ccc2)c1
0.327206	Fc1c(cccc1)C(=O)Nc2c(ccc(c2)C(=O)Nc3c(cc(N4CCN(CC4)CC)cc3)C)C
0.327206	Fc1c(cccc1)C(=O)Nc2c(ccc(c2)C(=O)Nc3c(cc(N4CCN(CC4)CC)cc3)C)C
0.327206	Fc1c(cccc1)C(=O)Nc2c(ccc(c2)C(=O)Nc3c(cc(N4CCN(CC4)CC)cc3)C)C
0.327206	Fc1c(cccc1)C(=O)Nc2c(ccc(c2)C(=O)Nc3c(cc(N4CCN(CC4)CC)cc3)C)C
0.327206	Fc1c(cccc1)C(=O)Nc2c(ccc(c2)C(=O)Nc3c(cc(N4CCN(CC4)CC)cc3)C)C
0.327206	Fc1c(cccc1)C(=O)Nc2c(ccc(c2)C(=O)Nc3c(cc(N4CCN(CC4)CC)cc3)C)C
0.327206	Fc1c(cccc1)C(=O)Nc2c(ccc(c2)C(=O)Nc3c(cc(N4CCN(CC4)CC)cc3)C)C
0.327206	Fc1c(cccc1)C(=O)Nc2c(ccc(c2)C(=O)Nc3c(cc(N4CCN(CC4)CC)cc3)C)C
0.327206	Fc1c(cccc1)C(=O)Nc2c(ccc(c2)C(=O)Nc3c(cc(N4CCN(CC4)CC)cc3)C)C
0.327206	Fc1c(cccc1)C(=O)Nc2c(ccc(c2)C(=O)Nc3c(cc(N4CCN(CC4)CC)cc3)C)C
0.326271	O=C(Nc1c(cccc1)Cc2ccccc2)c3ccc(cc3)CN4CCOCC4
0.326271	O=C(Nc1c(cccc1)Cc2ccccc2)c3ccc(cc3)CN4CCOCC4
0.326271	O=C(Nc1c(cccc1)Cc2ccccc2)c3ccc(cc3)CN4CCOCC4
0.326271	O=C(Nc1c(cccc1)Cc2ccccc2)c3ccc(cc3)CN4CCOCC4
0.326271	O=C(Nc1c(cccc1)Cc2ccccc2)c3ccc(cc3)CN4CCOCC4
0.326271	O=C(Nc1c(cccc1)Cc2ccccc2)c3ccc(cc3)CN4CCOCC4
0.326271	O=C(Nc1c(cccc1)Cc2ccccc2)c3ccc(cc3)CN4CCOCC4
0.326271	O=C(Nc1c(cccc1)Cc2ccccc2)c3ccc(cc3)CN4CCOCC4
0.326271	O=C(Nc1c(cccc1)Cc2ccccc2)c3ccc(cc3)CN4CCOCC4
0.326271	O=C(Nc1c(cccc1)Cc2ccccc2)c3ccc(cc3)CN4CCOCC4
0.325203	Clc1c(NC(=O)c2cncc(c3ccc(F)cc3)c2)cc(NC(=O)C)cc1
0.325203	Clc1c(NC(=O)c2cncc(c3ccc(F)cc3)c2)cc(NC(=O)C)cc1
0.325203	Clc1c(NC(=O)c2cncc(c3ccc(F)cc3)c2)cc(NC(=O)C)cc1
0.325203	Clc1c(NC(=O)c2cncc(c3ccc(F)cc3)c2)cc(NC(=O)C)cc1
0.325203	Clc1c(NC(=O)c2cncc(c3ccc(F)cc3)c2)cc(NC(=O)C)cc1
0.325203	Clc1c(NC(=O)c2cncc(c3ccc(F)cc3)c2)cc(NC(=O)C)cc1
0.325203	Clc1c(NC(=O)c2cncc(c3ccc(F)cc3)c2)cc(NC(=O)C)cc1
0.325203	Clc1c(NC(=O)c2cncc(c3ccc(F)cc3)c2)cc(NC(=O)C)cc1
0.325203	Clc1c(NC(=O)c2cncc(c3ccc(F)cc3)c2)cc(NC(=O)C)cc1
0.325203	Clc1c(NC(=O)c2cncc(c3ccc(F)cc3)c2)cc(NC(=O)C)cc1
0.321739	O=C(NCc1ccc(cc1)C2=NNC=C2)c3ccc(cc3)CN4CCOCC4
0.321739	O=C(NCc1ccc(cc1)C2=NNC=C2)c3ccc(cc3)CN4CCOCC4
0.321739	O=C(NCc1ccc(cc1)C2=NNC=C2)c3ccc(cc3)CN4CCOCC4
0.321739	O=C(NCc1ccc(cc1)C2=NNC=C2)c3ccc(cc3)CN4CCOCC4
0.321739	O=C(NCc1ccc(cc1)C2=NNC=C2)c3ccc(cc3)CN4CCOCC4
0.321739	O=C(NCc1ccc(cc1)C2=NNC=C2)c3ccc(cc3)CN4CCOCC4
0.321739	O=C(NCc1ccc(cc1)C2=NNC=C2)c3ccc(cc3)CN4CCOCC4
0.321739	O=C(NCc1ccc(cc1)C2=NNC=C2)c3ccc(cc3)CN4CCOCC4
0.321739	O=C(NCc1ccc(cc1)C2=NNC=C2)c3ccc(cc3)CN4CCOCC4
0.321739	O=C(NCc1ccc(cc1)C2=NNC=C2)c3ccc(cc3)CN4CCOCC4
0.3213	Clc1c(O)c(N)c(cc1)C(=O)Nc2cc(c(c3cnccc3)cc2)C
0.3213	Clc1c(O)c(N)c(cc1)C(=O)Nc2cc(c(c3cnccc3)cc2)C
0.3213	Clc1c(O)c(N)c(cc1)C(=O)Nc2cc(c(c3cnccc3)cc2)C
0.3213	Clc1c(O)c(N)c(cc1)C(=O)Nc2cc(c(c3cnccc3)cc2)C
0.3213	Clc1c(O)c(N)c(cc1)C(=O)Nc2cc(c(c3cnccc3)cc2)C
0.3213	Clc1c(O)c(N)c(cc1)C(=O)Nc2cc(c(c3cnccc3)cc2)C
0.3213	Clc1c(O)c(N)c(cc1)C(=O)Nc2cc(c(c3cnccc3)cc2)C
0.3213	Clc1c(O)c(N)c(cc1)C(=O)Nc2cc(c(c3cnccc3)cc2)C
0.3213	Clc1c(O)c(N)c(cc1)C(=O)Nc2cc(c(c3cnccc3)cc2)C
0.3213	Clc1c(O)c(N)c(cc1)C(=O)Nc2cc(c(c3cnccc3)cc2)C
0.320755	O=C(Nc1c(NC2CC2)ccc(C#N)c1)c3cc(Nc4nccnc4)ccc3
0.320755	O=C(Nc1c(NC2CC2)ccc(C#N)c1)c3cc(Nc4nccnc4)ccc3
0.320755	O=C(Nc1c(NC2CC2)ccc(C#N)c1)c3cc(Nc4nccnc4)ccc3
0.319838	Clc1cc(NC(=O)N2CCN(Cc3ccc(cc3)C(F)(F)F)CC2)c(cc1)C
0.319838	Clc1cc(NC(=O)N2CCN(Cc3ccc(cc3)C(F)(F)F)CC2)c(cc1)C
0.319838	Clc1cc(NC(=O)N2CCN(Cc3ccc(cc3)C(F)(F)F)CC2)c(cc1)C
0.319838	Clc1cc(NC(=O)N2CCN(Cc3ccc(cc3)C(F)(F)F)CC2)c(cc1)C
0.319838	Clc1cc(NC(=O)N2CCN(Cc3ccc(cc3)C(F)(F)F)CC2)c(cc1)C
0.319838	Clc1cc(NC(=O)N2CCN(Cc3ccc(cc3)C(F)(F)F)CC2)c(cc1)C
0.319838	Clc1cc(NC(=O)N2CCN(Cc3ccc(cc3)C(F)(F)F)CC2)c(cc1)C
0.319838	Clc1cc(NC(=O)N2CCN(Cc3ccc(cc3)C(F)(F)F)CC2)c(cc1)C
0.319838	Clc1cc(NC(=O)N2CCN(Cc3ccc(cc3)C(F)(F)F)CC2)c(cc1)C
0.319838	Clc1cc(NC(=O)N2CCN(Cc3ccc(cc3)C(F)(F)F)CC2)c(cc1)C
0.319392	O=C(Nc1cc(ccc1)C2=NOC(=N2)CC)c3cc(Nc4nccnc4)ccc3
0.318182	Fc1c(cccc1)C(=O)Nc2c(ccc(c2)C(=O)NCC=3ON=C(N3)c4ccccc4)C
0.318182	Fc1c(cccc1)C(=O)Nc2c(ccc(c2)C(=O)NCC=3ON=C(N3)c4ccccc4)C
0.317343	O=C(Nc1cc2c(c3c(cccc3)C2)cc1)c4cncc(c4)C5=NNC=C5
0.317343	O=C(Nc1cc2c(c3c(cccc3)C2)cc1)c4cncc(c4)C5=NNC=C5
0.317269	O=C(Nc1ccc(cc1)C(=O)NCCN2CCCC2)c3c(ccc(NC(=O)C)c3)C
0.317269	O=C(Nc1ccc(cc1)C(=O)NCCN2CCCC2)c3c(ccc(NC(=O)C)c3)C
0.317269	O=C(Nc1ccc(cc1)C(=O)NCCN2CCCC2)c3c(ccc(NC(=O)C)c3)C
0.317269	O=C(Nc1ccc(cc1)C(=O)NCCN2CCCC2)c3c(ccc(NC(=O)C)c3)C
0.317269	O=C(Nc1ccc(cc1)C(=O)NCCN2CCCC2)c3c(ccc(NC(=O)C)c3)C
0.317269	O=C(Nc1ccc(cc1)C(=O)NCCN2CCCC2)c3c(ccc(NC(=O)C)c3)C
0.317269	O=C(Nc1ccc(cc1)C(=O)NCCN2CCCC2)c3c(ccc(NC(=O)C)c3)C
0.317269	O=C(Nc1ccc(cc1)C(=O)NCCN2CCCC2)c3c(ccc(NC(=O)C)c3)C
0.317269	O=C(Nc1ccc(cc1)C(=O)NCCN2CCCC2)c3c(ccc(NC(=O)C)c3)C
0.316406	S1C(=NC(c2cc(ccc2)CNC(=O)c3ccc(cc3)CN4CCOCC4)=C1)C
0.316406	S1C(=NC(c2cc(ccc2)CNC(=O)c3ccc(cc3)CN4CCOCC4)=C1)C
0.316406	S1C(=NC(c2cc(ccc2)CNC(=O)c3ccc(cc3)CN4CCOCC4)=C1)C
0.316406	S1C(=NC(c2cc(ccc2)CNC(=O)c3ccc(cc3)CN4CCOCC4)=C1)C
0.316406	S1C(=NC(c2cc(ccc2)CNC(=O)c3ccc(cc3)CN4CCOCC4)=C1)C
0.316406	S1C(=NC(c2cc(ccc2)CNC(=O)c3ccc(cc3)CN4CCOCC4)=C1)C
0.316406	S1C(=NC(c2cc(ccc2)CNC(=O)c3ccc(cc3)CN4CCOCC4)=C1)C
0.316406	S1C(=NC(c2cc(ccc2)CNC(=O)c3ccc(cc3)CN4CCOCC4)=C1)C
0.316406	S1C(=NC(c2cc(ccc2)CNC(=O)c3ccc(cc3)CN4CCOCC4)=C1)C
0.316406	S1C(=NC(c2cc(ccc2)CNC(=O)c3ccc(cc3)CN4CCOCC4)=C1)C
0.316294	Clc1c(NS(=O)(=O)c2cc(ccc2)C(=O)NC=3SC=C(N3)c4cnccc4)cc(cc1)C(F)(F)F
0.316294	Clc1c(NS(=O)(=O)c2cc(ccc2)C(=O)NC=3SC=C(N3)c4cnccc4)cc(cc1)C(F)(F)F
0.316294	Clc1c(NS(=O)(=O)c2cc(ccc2)C(=O)NC=3SC=C(N3)c4cnccc4)cc(cc1)C(F)(F)F
0.315985	O=C(O)c1c(O)cc(NC(=O)c2cc(c3c(cncc3)C)ccc2)cc1
0.315985	O=C(O)c1c(O)cc(NC(=O)c2cc(c3c(cncc3)C)ccc2)cc1
0.315985	O=C(O)c1c(O)cc(NC(=O)c2cc(c3c(cncc3)C)ccc2)cc1
0.315985	O=C(O)c1c(O)cc(NC(=O)c2cc(c3c(cncc3)C)ccc2)cc1
0.315985	O=C(O)c1c(O)cc(NC(=O)c2cc(c3c(cncc3)C)ccc2)cc1
0.315985	O=C(O)c1c(O)cc(NC(=O)c2cc(c3c(cncc3)C)ccc2)cc1
0.315985	O=C(O)c1c(O)cc(NC(=O)c2cc(c3c(cncc3)C)ccc2)cc1
0.315589	O=C(Nc1cc(ccc1)C=2OC(=NN2)CC)c3cc(ccc3)CN4CCCCC4
0.315589	O=C(Nc1cc(ccc1)C=2OC(=NN2)CC)c3cc(ccc3)CN4CCCCC4
0.315589	O=C(Nc1cc(ccc1)C=2OC(=NN2)CC)c3cc(ccc3)CN4CCCCC4
0.315589	O=C(Nc1cc(ccc1)C=2OC(=NN2)CC)c3cc(ccc3)CN4CCCCC4
0.315589	O=C(Nc1cc(ccc1)C=2OC(=NN2)CC)c3cc(ccc3)CN4CCCCC4
0.315589	O=C(Nc1cc(ccc1)C=2OC(=NN2)CC)c3cc(ccc3)CN4CCCCC4
0.315589	O=C(Nc1cc(ccc1)C=2OC(=NN2)CC)c3cc(ccc3)CN4CCCCC4
0.315589	O=C(Nc1cc(ccc1)C=2OC(=NN2)CC)c3cc(ccc3)CN4CCCCC4
0.315589	O=C(Nc1cc(ccc1)C=2OC(=NN2)CC)c3cc(ccc3)CN4CCCCC4
0.315589	O=C(Nc1cc(ccc1)C=2OC(=NN2)CC)c3cc(ccc3)CN4CCCCC4
0.315556	O=C(Nc1ccc(OC)cc1)c2cnc(c3ccncc3)cc2
0.315556	O=C(Nc1ccc(OC)cc1)c2cnc(c3ccncc3)cc2
0.314879	Fc1c(OCCCN2CCOCC2)ccc(NC(=O)c3cc(NC(=O)c4c(F)cccc4)c(cc3)C)c1
0.314879	Fc1c(OCCCN2CCOCC2)ccc(NC(=O)c3cc(NC(=O)c4c(F)cccc4)c(cc3)C)c1
0.314879	Fc1c(OCCCN2CCOCC2)ccc(NC(=O)c3cc(NC(=O)c4c(F)cccc4)c(cc3)C)c1
0.314879	Fc1c(OCCCN2CCOCC2)ccc(NC(=O)c3cc(NC(=O)c4c(F)cccc4)c(cc3)C)c1
0.314879	Fc1c(OCCCN2CCOCC2)ccc(NC(=O)c3cc(NC(=O)c4c(F)cccc4)c(cc3)C)c1
0.314879	Fc1c(OCCCN2CCOCC2)ccc(NC(=O)c3cc(NC(=O)c4c(F)cccc4)c(cc3)C)c1
0.314879	Fc1c(OCCCN2CCOCC2)ccc(NC(=O)c3cc(NC(=O)c4c(F)cccc4)c(cc3)C)c1
0.314879	Fc1c(OCCCN2CCOCC2)ccc(NC(=O)c3cc(NC(=O)c4c(F)cccc4)c(cc3)C)c1
0.314879	Fc1c(OCCCN2CCOCC2)ccc(NC(=O)c3cc(NC(=O)c4c(F)cccc4)c(cc3)C)c1
0.314879	Fc1c(OCCCN2CCOCC2)ccc(NC(=O)c3cc(NC(=O)c4c(F)cccc4)c(cc3)C)c1
0.314815	S(=O)(=O)(c1cc(NC(=O)c2ccc(cc2)CN3CCOCC3)c(NCC)cc1)C(F)(F)F
0.314815	S(=O)(=O)(c1cc(NC(=O)c2ccc(cc2)CN3CCOCC3)c(NCC)cc1)C(F)(F)F
0.314815	S(=O)(=O)(c1cc(NC(=O)c2ccc(cc2)CN3CCOCC3)c(NCC)cc1)C(F)(F)F
0.314815	S(=O)(=O)(c1cc(NC(=O)c2ccc(cc2)CN3CCOCC3)c(NCC)cc1)C(F)(F)F
0.314815	S(=O)(=O)(c1cc(NC(=O)c2ccc(cc2)CN3CCOCC3)c(NCC)cc1)C(F)(F)F
0.314815	S(=O)(=O)(c1cc(NC(=O)c2ccc(cc2)CN3CCOCC3)c(NCC)cc1)C(F)(F)F
0.314815	S(=O)(=O)(c1cc(NC(=O)c2ccc(cc2)CN3CCOCC3)c(NCC)cc1)C(F)(F)F
0.314815	S(=O)(=O)(c1cc(NC(=O)c2ccc(cc2)CN3CCOCC3)c(NCC)cc1)C(F)(F)F
0.314815	S(=O)(=O)(c1cc(NC(=O)c2ccc(cc2)CN3CCOCC3)c(NCC)cc1)C(F)(F)F
0.314815	S(=O)(=O)(c1cc(NC(=O)c2ccc(cc2)CN3CCOCC3)c(NCC)cc1)C(F)(F)F
0.31441	O=C(Nc1ccc(cc1)C(=O)NC)c2cc(Nc3nccnc3)ccc2
0.31441	O=C(Nc1ccc(cc1)C(=O)NC)c2cc(Nc3nccnc3)ccc2
0.31441	O=C(Nc1ccc(cc1)C(=O)NC)c2cc(Nc3nccnc3)ccc2
0.31441	O=C(Nc1ccc(cc1)C(=O)NC)c2cc(Nc3nccnc3)ccc2
0.31441	O=C(Nc1ccc(cc1)C(=O)NC)c2cc(Nc3nccnc3)ccc2
0.31441	O=C(Nc1ccc(cc1)C(=O)NC)c2cc(Nc3nccnc3)ccc2
0.31441	O=C(Nc1ccc(cc1)C(=O)NC)c2cc(Nc3nccnc3)ccc2
0.31441	O=C(Nc1ccc(cc1)C(=O)NC)c2cc(Nc3nccnc3)ccc2
0.31441	O=C(Nc1ccc(cc1)C(=O)NC)c2cc(Nc3nccnc3)ccc2
0.31441	O=C(Nc1ccc(cc1)C(=O)NC)c2cc(Nc3nccnc3)ccc2
0.313253	O=C(Nc1cc(N2CCC2)ccc1)c3cncc(c3)C4=NNC=C4
0.311037	O=C(Nc1c(cc(N2CCN(CC2)CC)cc1)C)c3ccc(N4N=C(C=C4c5ccccc5)C)cc3
0.311037	O=C(Nc1c(cc(N2CCN(CC2)CC)cc1)C)c3ccc(N4N=C(C=C4c5ccccc5)C)cc3
0.311037	O=C(Nc1c(cc(N2CCN(CC2)CC)cc1)C)c3ccc(N4N=C(C=C4c5ccccc5)C)cc3
0.311037	O=C(Nc1c(cc(N2CCN(CC2)CC)cc1)C)c3ccc(N4N=C(C=C4c5ccccc5)C)cc3
0.311037	O=C(Nc1c(cc(N2CCN(CC2)CC)cc1)C)c3ccc(N4N=C(C=C4c5ccccc5)C)cc3
0.311037	O=C(Nc1c(cc(N2CCN(CC2)CC)cc1)C)c3ccc(N4N=C(C=C4c5ccccc5)C)cc3
0.311037	O=C(Nc1c(cc(N2CCN(CC2)CC)cc1)C)c3ccc(N4N=C(C=C4c5ccccc5)C)cc3
0.311037	O=C(Nc1c(cc(N2CCN(CC2)CC)cc1)C)c3ccc(N4N=C(C=C4c5ccccc5)C)cc3
0.311037	O=C(Nc1c(cc(N2CCN(CC2)CC)cc1)C)c3ccc(N4N=C(C=C4c5ccccc5)C)cc3
0.311037	O=C(Nc1c(cc(N2CCN(CC2)CC)cc1)C)c3ccc(N4N=C(C=C4c5ccccc5)C)cc3
0.310757	Fc1ccc(c2cncc(c2)C(=O)Nc3cc(c(OCC)cc3)C)cc1
0.310757	Fc1ccc(c2cncc(c2)C(=O)Nc3cc(c(OCC)cc3)C)cc1
0.310757	Fc1ccc(c2cncc(c2)C(=O)Nc3cc(c(OCC)cc3)C)cc1
0.310757	Fc1ccc(c2cncc(c2)C(=O)Nc3cc(c(OCC)cc3)C)cc1
0.310757	Fc1ccc(c2cncc(c2)C(=O)Nc3cc(c(OCC)cc3)C)cc1
0.310757	Fc1ccc(c2cncc(c2)C(=O)Nc3cc(c(OCC)cc3)C)cc1
0.310757	Fc1ccc(c2cncc(c2)C(=O)Nc3cc(c(OCC)cc3)C)cc1
0.310757	Fc1ccc(c2cncc(c2)C(=O)Nc3cc(c(OCC)cc3)C)cc1
0.310638	O=C(Nc1ccc(cc1)C(=O)NCCN2CCCC2)c3cc(ccc3)CN4CCCCC4
0.310638	O=C(Nc1ccc(cc1)C(=O)NCCN2CCCC2)c3cc(ccc3)CN4CCCCC4
0.310638	O=C(Nc1ccc(cc1)C(=O)NCCN2CCCC2)c3cc(ccc3)CN4CCCCC4
0.310638	O=C(Nc1ccc(cc1)C(=O)NCCN2CCCC2)c3cc(ccc3)CN4CCCCC4
0.310638	O=C(Nc1ccc(cc1)C(=O)NCCN2CCCC2)c3cc(ccc3)CN4CCCCC4
0.310638	O=C(Nc1ccc(cc1)C(=O)NCCN2CCCC2)c3cc(ccc3)CN4CCCCC4
0.310638	O=C(Nc1ccc(cc1)C(=O)NCCN2CCCC2)c3cc(ccc3)CN4CCCCC4
0.310638	O=C(Nc1ccc(cc1)C(=O)NCCN2CCCC2)c3cc(ccc3)CN4CCCCC4
0.310638	O=C(Nc1ccc(cc1)C(=O)NCCN2CCCC2)c3cc(ccc3)CN4CCCCC4
0.310638	O=C(Nc1ccc(cc1)C(=O)NCCN2CCCC2)c3cc(ccc3)CN4CCCCC4
0.310345	Clc1ccc(c2nc(ccn2)C(=O)Oc3cc(NC(=O)c4ccccc4)ccc3)cc1
0.310345	Clc1ccc(c2nc(ccn2)C(=O)Oc3cc(NC(=O)c4ccccc4)ccc3)cc1
0.310345	Clc1ccc(c2nc(ccn2)C(=O)Oc3cc(NC(=O)c4ccccc4)ccc3)cc1
0.310345	Clc1ccc(c2nc(ccn2)C(=O)Oc3cc(NC(=O)c4ccccc4)ccc3)cc1
0.310345	Clc1ccc(c2nc(ccn2)C(=O)Oc3cc(NC(=O)c4ccccc4)ccc3)cc1
0.310345	Clc1ccc(c2nc(ccn2)C(=O)Oc3cc(NC(=O)c4ccccc4)ccc3)cc1
0.310345	Clc1ccc(c2nc(ccn2)C(=O)Oc3cc(NC(=O)c4ccccc4)ccc3)cc1
0.310345	O=C(NNc1nc(N(CC)CC)ccn1)c2cc(ccc2)CN3CCCCC3
0.310345	O=C(NNc1nc(N(CC)CC)ccn1)c2cc(ccc2)CN3CCCCC3
0.310345	O=C(NNc1nc(N(CC)CC)ccn1)c2cc(ccc2)CN3CCCCC3
0.310345	O=C(NNc1nc(N(CC)CC)ccn1)c2cc(ccc2)CN3CCCCC3
0.310345	O=C(NNc1nc(N(CC)CC)ccn1)c2cc(ccc2)CN3CCCCC3
0.310345	O=C(NNc1nc(N(CC)CC)ccn1)c2cc(ccc2)CN3CCCCC3
0.310345	O=C(NNc1nc(N(CC)CC)ccn1)c2cc(ccc2)CN3CCCCC3
0.310345	O=C(NNc1nc(N(CC)CC)ccn1)c2cc(ccc2)CN3CCCCC3
0.310345	O=C(NNc1nc(N(CC)CC)ccn1)c2cc(ccc2)CN3CCCCC3
0.310345	O=C(NNc1nc(N(CC)CC)ccn1)c2cc(ccc2)CN3CCCCC3
0.308642	Clc1ccc(cc1)CN2CCN(C(=S)Nc3c(ccc(c3)C)C)CCC2
0.308594	O=C(Nc1c(cccc1)C(=O)NCC)c2cnc(c3ccncc3)cc2
0.308594	O=C(Nc1c(cccc1)C(=O)NCC)c2cnc(c3ccncc3)cc2
0.308511	S1C(=NC=C1Cc2ccc(F)cc2)NC(=O)c3cc(Nc4nc(ccn4)C(F)(F)F)ccc3
0.308511	S1C(=NC=C1Cc2ccc(F)cc2)NC(=O)c3cc(Nc4nc(ccn4)C(F)(F)F)ccc3
0.308511	S1C(=NC=C1Cc2ccc(F)cc2)NC(=O)c3cc(Nc4nc(ccn4)C(F)(F)F)ccc3
0.308511	S1C(=NC=C1Cc2ccc(F)cc2)NC(=O)c3cc(Nc4nc(ccn4)C(F)(F)F)ccc3
0.308511	S1C(=NC=C1Cc2ccc(F)cc2)NC(=O)c3cc(Nc4nc(ccn4)C(F)(F)F)ccc3
0.308511	S1C(=NC=C1Cc2ccc(F)cc2)NC(=O)c3cc(Nc4nc(ccn4)C(F)(F)F)ccc3
0.308511	S1C(=NC=C1Cc2ccc(F)cc2)NC(=O)c3cc(Nc4nc(ccn4)C(F)(F)F)ccc3
0.308511	S1C(=NC=C1Cc2ccc(F)cc2)NC(=O)c3cc(Nc4nc(ccn4)C(F)(F)F)ccc3
0.308511	S1C(=NC=C1Cc2ccc(F)cc2)NC(=O)c3cc(Nc4nc(ccn4)C(F)(F)F)ccc3
0.308511	S1C(=NC=C1Cc2ccc(F)cc2)NC(=O)c3cc(Nc4nc(ccn4)C(F)(F)F)ccc3
0.308442	O=C(Nc1c(ccc(c1)C=2ON=C(N2)c3cc(OC(C)C)ncc3)C)c4cc5OCCOc5cc4
0.308442	O=C(Nc1c(ccc(c1)C=2ON=C(N2)c3cc(OC(C)C)ncc3)C)c4cc5OCCOc5cc4
0.308442	O=C(Nc1c(ccc(c1)C=2ON=C(N2)c3cc(OC(C)C)ncc3)C)c4cc5OCCOc5cc4
0.308442	O=C(Nc1c(ccc(c1)C=2ON=C(N2)c3cc(OC(C)C)ncc3)C)c4cc5OCCOc5cc4
0.308442	O=C(Nc1c(ccc(c1)C=2ON=C(N2)c3cc(OC(C)C)ncc3)C)c4cc5OCCOc5cc4
0.308442	O=C(Nc1c(ccc(c1)C=2ON=C(N2)c3cc(OC(C)C)ncc3)C)c4cc5OCCOc5cc4
0.308442	O=C(Nc1c(ccc(c1)C=2ON=C(N2)c3cc(OC(C)C)ncc3)C)c4cc5OCCOc5cc4
0.308442	O=C(Nc1c(ccc(c1)C=2ON=C(N2)c3cc(OC(C)C)ncc3)C)c4cc5OCCOc5cc4
0.308442	O=C(Nc1c(ccc(c1)C=2ON=C(N2)c3cc(OC(C)C)ncc3)C)c4cc5OCCOc5cc4
0.308442	O=C(Nc1c(ccc(c1)C=2ON=C(N2)c3cc(OC(C)C)ncc3)C)c4cc5OCCOc5cc4
0.308	Fc1c(NC(=O)C)cc(cc1)C(=O)Nc2ncc(NC(=O)c3ccccc3)cc2
0.308	Fc1c(NC(=O)C)cc(cc1)C(=O)Nc2ncc(NC(=O)c3ccccc3)cc2
0.308	Fc1c(NC(=O)C)cc(cc1)C(=O)Nc2ncc(NC(=O)c3ccccc3)cc2
0.308	Fc1c(NC(=O)C)cc(cc1)C(=O)Nc2ncc(NC(=O)c3ccccc3)cc2
0.308	Fc1c(NC(=O)C)cc(cc1)C(=O)Nc2ncc(NC(=O)c3ccccc3)cc2
0.308	Fc1c(NC(=O)C)cc(cc1)C(=O)Nc2ncc(NC(=O)c3ccccc3)cc2
0.308	Fc1c(NC(=O)C)cc(cc1)C(=O)Nc2ncc(NC(=O)c3ccccc3)cc2
0.308	Fc1c(NC(=O)C)cc(cc1)C(=O)Nc2ncc(NC(=O)c3ccccc3)cc2
0.308	Fc1c(NC(=O)C)cc(cc1)C(=O)Nc2ncc(NC(=O)c3ccccc3)cc2
0.308	Fc1c(NC(=O)C)cc(cc1)C(=O)Nc2ncc(NC(=O)c3ccccc3)cc2
0.308	S1C(=NC(c2cnccc2)=C1)NC(=O)c3cncc(c4ccc(F)cc4)c3
0.308	S1C(=NC(c2cnccc2)=C1)NC(=O)c3cncc(c4ccc(F)cc4)c3
0.308	S1C(=NC(c2cnccc2)=C1)NC(=O)c3cncc(c4ccc(F)cc4)c3
0.307985	FC(F)(F)c1cc(ccc1)C2=NNC(=N2)NC(=O)c3cc(ccc3)CN4CCCCC4
0.307985	FC(F)(F)c1cc(ccc1)C2=NNC(=N2)NC(=O)c3cc(ccc3)CN4CCCCC4
0.307985	FC(F)(F)c1cc(ccc1)C2=NNC(=N2)NC(=O)c3cc(ccc3)CN4CCCCC4
0.307116	O=C(N(C(CC)C)CCO)Nc1c(ccc(NC(=O)c2ccccc2)c1)C
0.307116	O=C(N(C(CC)C)CCO)Nc1c(ccc(NC(=O)c2ccccc2)c1)C
0.307116	O=C(N(C(CC)C)CCO)Nc1c(ccc(NC(=O)c2ccccc2)c1)C
0.307116	O=C(N(C(CC)C)CCO)Nc1c(ccc(NC(=O)c2ccccc2)c1)C
0.307116	O=C(N(C(CC)C)CCO)Nc1c(ccc(NC(=O)c2ccccc2)c1)C
0.306818	O=C(Nc1nccc(c1)C=2C=NN(C2)C)c3cc(Nc4nccnc4)ccc3
0.306818	O=C(Nc1nccc(c1)C=2C=NN(C2)C)c3cc(Nc4nccnc4)ccc3
0.306818	O=C(Nc1nccc(c1)C=2C=NN(C2)C)c3cc(Nc4nccnc4)ccc3
0.306818	O=C(Nc1nccc(c1)C=2C=NN(C2)C)c3cc(Nc4nccnc4)ccc3
0.306818	O=C(Nc1nccc(c1)C=2C=NN(C2)C)c3cc(Nc4nccnc4)ccc3
0.306818	O=C(Nc1nccc(c1)C=2C=NN(C2)C)c3cc(Nc4nccnc4)ccc3
0.306818	O=C(Nc1nccc(c1)C=2C=NN(C2)C)c3cc(Nc4nccnc4)ccc3
0.306818	O=C(Nc1nccc(c1)C=2C=NN(C2)C)c3cc(Nc4nccnc4)ccc3
0.306818	O=C(Nc1nccc(c1)C=2C=NN(C2)C)c3cc(Nc4nccnc4)ccc3
0.306818	O=C(Nc1nccc(c1)C=2C=NN(C2)C)c3cc(Nc4nccnc4)ccc3
0.306273	O=C(Nc1c(ccc(c1)C=2ON=CN2)C)c3cc4OCCOc4cc3
0.306273	O=C(Nc1c(ccc(c1)C=2ON=CN2)C)c3cc4OCCOc4cc3
0.306273	O=C(Nc1c(ccc(c1)C=2ON=CN2)C)c3cc4OCCOc4cc3
0.306273	O=C(Nc1c(ccc(c1)C=2ON=CN2)C)c3cc4OCCOc4cc3
0.306273	O=C(Nc1c(ccc(c1)C=2ON=CN2)C)c3cc4OCCOc4cc3
0.306273	O=C(Nc1c(ccc(c1)C=2ON=CN2)C)c3cc4OCCOc4cc3
0.306273	O=C(Nc1c(ccc(c1)C=2ON=CN2)C)c3cc4OCCOc4cc3
0.305882	O=C(O)CN1CCC(NC(=O)c2ccc(Nc3nc(OC)ccn3)cc2)CC1
0.305882	O=C(O)CN1CCC(NC(=O)c2ccc(Nc3nc(OC)ccn3)cc2)CC1
0.305882	O=C(O)CN1CCC(NC(=O)c2ccc(Nc3nc(OC)ccn3)cc2)CC1
0.305882	O=C(O)CN1CCC(NC(=O)c2ccc(Nc3nc(OC)ccn3)cc2)CC1
0.305882	O=C(O)CN1CCC(NC(=O)c2ccc(Nc3nc(OC)ccn3)cc2)CC1
0.305882	O=C(O)CN1CCC(NC(=O)c2ccc(Nc3nc(OC)ccn3)cc2)CC1
0.305882	O=C(O)CN1CCC(NC(=O)c2ccc(Nc3nc(OC)ccn3)cc2)CC1
0.305882	O=C(O)CN1CCC(NC(=O)c2ccc(Nc3nc(OC)ccn3)cc2)CC1
0.305882	O=C(O)CN1CCC(NC(=O)c2ccc(Nc3nc(OC)ccn3)cc2)CC1
0.305882	O=C(O)CN1CCC(NC(=O)c2ccc(Nc3nc(OC)ccn3)cc2)CC1
0.305147	Clc1c(cc(NC(=O)c2cncc(c2)C3=NNC=C3)cc1)C(=O)N(C)C
0.305147	Clc1c(cc(NC(=O)c2cncc(c2)C3=NNC=C3)cc1)C(=O)N(C)C
0.305147	Clc1c(cc(NC(=O)c2cncc(c2)C3=NNC=C3)cc1)C(=O)N(C)C
0.305147	Clc1c(cc(NC(=O)c2cncc(c2)C3=NNC=C3)cc1)C(=O)N(C)C
0.305147	Clc1c(cc(NC(=O)c2cncc(c2)C3=NNC=C3)cc1)C(=O)N(C)C
0.305147	Clc1c(cc(NC(=O)c2cncc(c2)C3=NNC=C3)cc1)C(=O)N(C)C
0.305147	Clc1c(cc(NC(=O)c2cncc(c2)C3=NNC=C3)cc1)C(=O)N(C)C
0.305147	Clc1c(cc(NC(=O)c2cncc(c2)C3=NNC=C3)cc1)C(=O)N(C)C
0.305147	Clc1c(cc(NC(=O)c2cncc(c2)C3=NNC=C3)cc1)C(=O)N(C)C
0.305147	Clc1c(cc(NC(=O)c2cncc(c2)C3=NNC=C3)cc1)C(=O)N(C)C
0.301587	Fc1ccc(c2cncc(c2)C(=O)Nc3cc(ccc3)C4CCN(CC4)C)cc1
0.301587	Fc1ccc(c2cncc(c2)C(=O)Nc3cc(ccc3)C4CCN(CC4)C)cc1
0.301587	Fc1ccc(c2cncc(c2)C(=O)Nc3cc(ccc3)C4CCN(CC4)C)cc1
0.301587	Fc1ccc(c2cncc(c2)C(=O)Nc3cc(ccc3)C4CCN(CC4)C)cc1
0.301587	Fc1ccc(c2cncc(c2)C(=O)Nc3cc(ccc3)C4CCN(CC4)C)cc1
0.301587	Fc1ccc(c2cncc(c2)C(=O)Nc3cc(ccc3)C4CCN(CC4)C)cc1
0.301587	Fc1ccc(c2cncc(c2)C(=O)Nc3cc(ccc3)C4CCN(CC4)C)cc1
0.301587	Fc1ccc(c2cncc(c2)C(=O)Nc3cc(ccc3)C4CCN(CC4)C)cc1
0.301587	Fc1ccc(c2cncc(c2)C(=O)Nc3cc(ccc3)C4CCN(CC4)C)cc1
0.301587	Fc1ccc(c2cncc(c2)C(=O)Nc3cc(ccc3)C4CCN(CC4)C)cc1
0.300847	O=C(Nc1ccncc1)c2cc(c(O)cc2)c3ccccc3
0.300847	O=C(Nc1ccncc1)c2cc(c(O)cc2)c3ccccc3
0.300847	O=C(Nc1ccncc1)c2cc(c(O)cc2)c3ccccc3
0.300847	O=C(Nc1ccncc1)c2cc(c(O)cc2)c3ccccc3
0.300847	O=C(Nc1ccncc1)c2cc(c(O)cc2)c3ccccc3
0.300847	O=C(Nc1ccncc1)c2cc(c(O)cc2)c3ccccc3
0.300847	O=C(Nc1ccncc1)c2cc(c(O)cc2)c3ccccc3
0.300847	O=C(Nc1ccncc1)c2cc(c(O)cc2)c3ccccc3
0.300847	O=C(Nc1ccncc1)c2cc(c(O)cc2)c3ccccc3
0.300847	O=C(Nc1ccncc1)c2cc(c(O)cc2)c3ccccc3
0.300448	O=C(O)c1cc(Nc2nc(ccn2)C)ccc1
0.300448	O=C(O)c1cc(Nc2nc(ccn2)C)ccc1
0.300448	O=C(O)c1cc(Nc2nc(ccn2)C)ccc1
0.300448	O=C(O)c1cc(Nc2nc(ccn2)C)ccc1
0.300448	O=C(O)c1cc(Nc2nc(ccn2)C)ccc1
0.300448	O=C(O)c1cc(Nc2nc(ccn2)C)ccc1
0.300448	O=C(O)c1cc(Nc2nc(ccn2)C)ccc1
0.300448	O=C(O)c1cc(Nc2nc(ccn2)C)ccc1
0.300448	O=C(O)c1cc(Nc2nc(ccn2)C)ccc1
0.300448	O=C(O)c1cc(Nc2nc(ccn2)C)ccc1
0.3	S1C(=NC(C(=O)Nc2c(ccc(c2)C(=O)NCC)C)=C1)Cc3ccc(NC(=O)OC(C)(C)C)cc3
0.3	S1C(=NC(C(=O)Nc2c(ccc(c2)C(=O)NCC)C)=C1)Cc3ccc(NC(=O)OC(C)(C)C)cc3
0.3	S1C(=NC(C(=O)Nc2c(ccc(c2)C(=O)NCC)C)=C1)Cc3ccc(NC(=O)OC(C)(C)C)cc3
0.3	S1C(=NC(C(=O)Nc2c(ccc(c2)C(=O)NCC)C)=C1)Cc3ccc(NC(=O)OC(C)(C)C)cc3
0.3	S1C(=NC(C(=O)Nc2c(ccc(c2)C(=O)NCC)C)=C1)Cc3ccc(NC(=O)OC(C)(C)C)cc3
0.3	S1C(=NC(C(=O)Nc2c(ccc(c2)C(=O)NCC)C)=C1)Cc3ccc(NC(=O)OC(C)(C)C)cc3
0.3	S1C(=NC(C(=O)Nc2c(ccc(c2)C(=O)NCC)C)=C1)Cc3ccc(NC(=O)OC(C)(C)C)cc3
0.3	S1C(=NC(C(=O)Nc2c(ccc(c2)C(=O)NCC)C)=C1)Cc3ccc(NC(=O)OC(C)(C)C)cc3
0.3	S1C(=NC(C(=O)Nc2c(ccc(c2)C(=O)NCC)C)=C1)Cc3ccc(NC(=O)OC(C)(C)C)cc3
0.3	S1C(=NC(C(=O)Nc2c(ccc(c2)C(=O)NCC)C)=C1)Cc3ccc(NC(=O)OC(C)(C)C)cc3
0.299639	O=C(Nc1c(ccc(c1)C(=O)NCC)C)c2cc(OCc3ncccc3)c(OC)cc2
0.299639	O=C(Nc1c(ccc(c1)C(=O)NCC)C)c2cc(OCc3ncccc3)c(OC)cc2
0.299639	O=C(Nc1c(ccc(c1)C(=O)NCC)C)c2cc(OCc3ncccc3)c(OC)cc2
0.299639	O=C(Nc1c(ccc(c1)C(=O)NCC)C)c2cc(OCc3ncccc3)c(OC)cc2
0.299639	O=C(Nc1c(ccc(c1)C(=O)NCC)C)c2cc(OCc3ncccc3)c(OC)cc2
0.299639	O=C(Nc1c(ccc(c1)C(=O)NCC)C)c2cc(OCc3ncccc3)c(OC)cc2
0.299639	O=C(Nc1c(ccc(c1)C(=O)NCC)C)c2cc(OCc3ncccc3)c(OC)cc2
0.299639	O=C(Nc1c(ccc(c1)C(=O)NCC)C)c2cc(OCc3ncccc3)c(OC)cc2
0.299639	O=C(Nc1c(ccc(c1)C(=O)NCC)C)c2cc(OCc3ncccc3)c(OC)cc2
0.299639	O=C(Nc1c(ccc(c1)C(=O)NCC)C)c2cc(OCc3ncccc3)c(OC)cc2
0.299363	O=C(Nc1c(ccc(c1)C=2ON=C(N2)c3cc(ccc3)C(=O)NCC=4OC=CC4)C)c5cc6OCCOc6cc5
0.299363	O=C(Nc1c(ccc(c1)C=2ON=C(N2)c3cc(ccc3)C(=O)NCC=4OC=CC4)C)c5cc6OCCOc6cc5
0.299363	O=C(Nc1c(ccc(c1)C=2ON=C(N2)c3cc(ccc3)C(=O)NCC=4OC=CC4)C)c5cc6OCCOc6cc5
0.299363	O=C(Nc1c(ccc(c1)C=2ON=C(N2)c3cc(ccc3)C(=O)NCC=4OC=CC4)C)c5cc6OCCOc6cc5
0.299363	O=C(Nc1c(ccc(c1)C=2ON=C(N2)c3cc(ccc3)C(=O)NCC=4OC=CC4)C)c5cc6OCCOc6cc5
0.299363	O=C(Nc1c(ccc(c1)C=2ON=C(N2)c3cc(ccc3)C(=O)NCC=4OC=CC4)C)c5cc6OCCOc6cc5
0.299363	O=C(Nc1c(ccc(c1)C=2ON=C(N2)c3cc(ccc3)C(=O)NCC=4OC=CC4)C)c5cc6OCCOc6cc5
0.299363	O=C(Nc1c(ccc(c1)C=2ON=C(N2)c3cc(ccc3)C(=O)NCC=4OC=CC4)C)c5cc6OCCOc6cc5
0.299363	O=C(Nc1c(ccc(c1)C=2ON=C(N2)c3cc(ccc3)C(=O)NCC=4OC=CC4)C)c5cc6OCCOc6cc5
0.299363	O=C(Nc1c(ccc(c1)C=2ON=C(N2)c3cc(ccc3)C(=O)NCC=4OC=CC4)C)c5cc6OCCOc6cc5
0.297297	Fc1ccc(c2cncc(c2)C(=O)Nc3cc(ccc3)C4=NOC(=N4)CC)cc1
0.297297	Fc1ccc(c2cncc(c2)C(=O)Nc3cc(ccc3)C4=NOC(=N4)CC)cc1
0.297297	Fc1ccc(c2cncc(c2)C(=O)Nc3cc(ccc3)C4=NOC(=N4)CC)cc1
0.297297	Fc1ccc(c2cncc(c2)C(=O)Nc3cc(ccc3)C4=NOC(=N4)CC)cc1
0.297297	Fc1ccc(c2cncc(c2)C(=O)Nc3cc(ccc3)C4=NOC(=N4)CC)cc1
0.297297	Fc1ccc(c2cncc(c2)C(=O)Nc3cc(ccc3)C4=NOC(=N4)CC)cc1
0.297297	Fc1ccc(c2cncc(c2)C(=O)Nc3cc(ccc3)C4=NOC(=N4)CC)cc1
0.297297	Fc1ccc(c2cncc(c2)C(=O)Nc3cc(ccc3)C4=NOC(=N4)CC)cc1
0.297297	Fc1ccc(c2cncc(c2)C(=O)Nc3cc(ccc3)C4=NOC(=N4)CC)cc1
0.297297	Fc1ccc(c2cncc(c2)C(=O)Nc3cc(ccc3)C4=NOC(=N4)CC)cc1
0.296875	Clc1c(NC(=O)c2nc(c(cc2)C)C)cc(NC(=O)C)cc1
0.296875	Clc1c(NC(=O)c2nc(c(cc2)C)C)cc(NC(=O)C)cc1
0.296875	Clc1c(NC(=O)c2nc(c(cc2)C)C)cc(NC(=O)C)cc1
0.296875	Clc1c(NC(=O)c2nc(c(cc2)C)C)cc(NC(=O)C)cc1
0.296875	Clc1c(NC(=O)c2nc(c(cc2)C)C)cc(NC(=O)C)cc1
0.296875	Clc1c(NC(=O)c2nc(c(cc2)C)C)cc(NC(=O)C)cc1
0.296875	Clc1c(NC(=O)c2nc(c(cc2)C)C)cc(NC(=O)C)cc1
0.296875	Clc1c(NC(=O)c2nc(c(cc2)C)C)cc(NC(=O)C)cc1
0.296875	Clc1c(NC(=O)c2nc(c(cc2)C)C)cc(NC(=O)C)cc1
0.296875	Clc1c(NC(=O)c2nc(c(cc2)C)C)cc(NC(=O)C)cc1
0.296429	S(=O)(=O)(N)c1cc(NC(=O)c2cc(Nc3nccnc3)ccc2)c(OC)cc1
0.296429	S(=O)(=O)(N)c1cc(NC(=O)c2cc(Nc3nccnc3)ccc2)c(OC)cc1
0.296429	S(=O)(=O)(N)c1cc(NC(=O)c2cc(Nc3nccnc3)ccc2)c(OC)cc1
0.296429	S(=O)(=O)(N)c1cc(NC(=O)c2cc(Nc3nccnc3)ccc2)c(OC)cc1
0.296429	S(=O)(=O)(N)c1cc(NC(=O)c2cc(Nc3nccnc3)ccc2)c(OC)cc1
0.296429	S(=O)(=O)(N)c1cc(NC(=O)c2cc(Nc3nccnc3)ccc2)c(OC)cc1
0.296429	S(=O)(=O)(N)c1cc(NC(=O)c2cc(Nc3nccnc3)ccc2)c(OC)cc1
0.296429	S(=O)(=O)(N)c1cc(NC(=O)c2cc(Nc3nccnc3)ccc2)c(OC)cc1
0.296429	S(=O)(=O)(N)c1cc(NC(=O)c2cc(Nc3nccnc3)ccc2)c(OC)cc1
0.296429	S(=O)(=O)(N)c1cc(NC(=O)c2cc(Nc3nccnc3)ccc2)c(OC)cc1
0.296429	FC(F)(F)c1nc(ncc1)Nc2cc(ccc2)C(=O)N(Cc3ccc(cc3)C(=O)NC4CC4)C
0.296429	FC(F)(F)c1nc(ncc1)Nc2cc(ccc2)C(=O)N(Cc3ccc(cc3)C(=O)NC4CC4)C
0.296429	FC(F)(F)c1nc(ncc1)Nc2cc(ccc2)C(=O)N(Cc3ccc(cc3)C(=O)NC4CC4)C
0.296429	FC(F)(F)c1nc(ncc1)Nc2cc(ccc2)C(=O)N(Cc3ccc(cc3)C(=O)NC4CC4)C
0.296429	FC(F)(F)c1nc(ncc1)Nc2cc(ccc2)C(=O)N(Cc3ccc(cc3)C(=O)NC4CC4)C
0.296429	FC(F)(F)c1nc(ncc1)Nc2cc(ccc2)C(=O)N(Cc3ccc(cc3)C(=O)NC4CC4)C
0.296429	FC(F)(F)c1nc(ncc1)Nc2cc(ccc2)C(=O)N(Cc3ccc(cc3)C(=O)NC4CC4)C
0.296429	FC(F)(F)c1nc(ncc1)Nc2cc(ccc2)C(=O)N(Cc3ccc(cc3)C(=O)NC4CC4)C
0.296429	FC(F)(F)c1nc(ncc1)Nc2cc(ccc2)C(=O)N(Cc3ccc(cc3)C(=O)NC4CC4)C
0.296429	FC(F)(F)c1nc(ncc1)Nc2cc(ccc2)C(=O)N(Cc3ccc(cc3)C(=O)NC4CC4)C
0.29572	O=C(Nc1ccc(Oc2ncc(cc2)C)cc1)c3cncc(c3)C4=NNC=C4
0.29572	O=C(Nc1ccc(Oc2ncc(cc2)C)cc1)c3cncc(c3)C4=NNC=C4
0.29572	O=C(Nc1ccc(Oc2ncc(cc2)C)cc1)c3cncc(c3)C4=NNC=C4
0.29572	O=C(Nc1ccc(Oc2ncc(cc2)C)cc1)c3cncc(c3)C4=NNC=C4
0.29572	O=C(Nc1ccc(Oc2ncc(cc2)C)cc1)c3cncc(c3)C4=NNC=C4
0.29572	O=C(Nc1ccc(Oc2ncc(cc2)C)cc1)c3cncc(c3)C4=NNC=C4
0.29572	O=C(Nc1ccc(Oc2ncc(cc2)C)cc1)c3cncc(c3)C4=NNC=C4
0.29572	O=C(Nc1ccc(Oc2ncc(cc2)C)cc1)c3cncc(c3)C4=NNC=C4
0.29572	O=C(Nc1ccc(Oc2ncc(cc2)C)cc1)c3cncc(c3)C4=NNC=C4
0.295455	O=C(Nc1c(ccc(c1)C(=O)NCC)C)c2cc3c(c4c(cccc4)C3)cc2
0.295455	O=C(Nc1c(ccc(c1)C(=O)NCC)C)c2cc3c(c4c(cccc4)C3)cc2
0.295455	O=C(Nc1c(ccc(c1)C(=O)NCC)C)c2cc3c(c4c(cccc4)C3)cc2
0.295455	O=C(Nc1c(ccc(c1)C(=O)NCC)C)c2cc3c(c4c(cccc4)C3)cc2
0.295455	Brc1c(OC)ccc(c1)CCNC(=O)c2cc(NC(=O)c3cnccc3)ccc2
0.295455	Brc1c(OC)ccc(c1)CCNC(=O)c2cc(NC(=O)c3cnccc3)ccc2
0.295455	Brc1c(OC)ccc(c1)CCNC(=O)c2cc(NC(=O)c3cnccc3)ccc2
0.295455	Brc1c(OC)ccc(c1)CCNC(=O)c2cc(NC(=O)c3cnccc3)ccc2
0.295455	Brc1c(OC)ccc(c1)CCNC(=O)c2cc(NC(=O)c3cnccc3)ccc2
0.295455	Brc1c(OC)ccc(c1)CCNC(=O)c2cc(NC(=O)c3cnccc3)ccc2
0.295203	Ic1cc(Cl)c(NC(=O)CNc2c(ccc(c3nccnc3)c2)C)cc1
0.295203	Ic1cc(Cl)c(NC(=O)CNc2c(ccc(c3nccnc3)c2)C)cc1
0.295203	Ic1cc(Cl)c(NC(=O)CNc2c(ccc(c3nccnc3)c2)C)cc1
0.295203	Ic1cc(Cl)c(NC(=O)CNc2c(ccc(c3nccnc3)c2)C)cc1
0.295203	Ic1cc(Cl)c(NC(=O)CNc2c(ccc(c3nccnc3)c2)C)cc1
0.295203	Ic1cc(Cl)c(NC(=O)CNc2c(ccc(c3nccnc3)c2)C)cc1
0.295203	Ic1cc(Cl)c(NC(=O)CNc2c(ccc(c3nccnc3)c2)C)cc1
0.295203	Ic1cc(Cl)c(NC(=O)CNc2c(ccc(c3nccnc3)c2)C)cc1
0.295203	Ic1cc(Cl)c(NC(=O)CNc2c(ccc(c3nccnc3)c2)C)cc1
0.295203	Ic1cc(Cl)c(NC(=O)CNc2c(ccc(c3nccnc3)c2)C)cc1
0.294498	S(=O)(=O)(Nc1c(OC)ccc([N+]([O-])=O)c1)c2ccc(cc2)C(=O)Nc3cc(ccc3)C4=NC(=CN4)C
0.294498	S(=O)(=O)(Nc1c(OC)ccc([N+]([O-])=O)c1)c2ccc(cc2)C(=O)Nc3cc(ccc3)C4=NC(=CN4)C
0.294498	S(=O)(=O)(Nc1c(OC)ccc([N+]([O-])=O)c1)c2ccc(cc2)C(=O)Nc3cc(ccc3)C4=NC(=CN4)C
0.294498	S(=O)(=O)(Nc1c(OC)ccc([N+]([O-])=O)c1)c2ccc(cc2)C(=O)Nc3cc(ccc3)C4=NC(=CN4)C
0.294498	S(=O)(=O)(Nc1c(OC)ccc([N+]([O-])=O)c1)c2ccc(cc2)C(=O)Nc3cc(ccc3)C4=NC(=CN4)C
0.294498	S(=O)(=O)(Nc1c(OC)ccc([N+]([O-])=O)c1)c2ccc(cc2)C(=O)Nc3cc(ccc3)C4=NC(=CN4)C
0.294498	S(=O)(=O)(Nc1c(OC)ccc([N+]([O-])=O)c1)c2ccc(cc2)C(=O)Nc3cc(ccc3)C4=NC(=CN4)C
0.294498	S(=O)(=O)(Nc1c(OC)ccc([N+]([O-])=O)c1)c2ccc(cc2)C(=O)Nc3cc(ccc3)C4=NC(=CN4)C
0.294498	S(=O)(=O)(Nc1c(OC)ccc([N+]([O-])=O)c1)c2ccc(cc2)C(=O)Nc3cc(ccc3)C4=NC(=CN4)C
0.294498	S(=O)(=O)(Nc1c(OC)ccc([N+]([O-])=O)c1)c2ccc(cc2)C(=O)Nc3cc(ccc3)C4=NC(=CN4)C
0.294118	FC(F)(F)c1cc(NC(=O)c2cc(N)c(cc2)C)ccc1
0.293893	P1(=O)(c2cc(NC(=O)c3ccc(cc3)CN4CCC(OC)CC4)ccc2)CCCC1
0.293893	P1(=O)(c2cc(NC(=O)c3ccc(cc3)CN4CCC(OC)CC4)ccc2)CCCC1
0.293893	P1(=O)(c2cc(NC(=O)c3ccc(cc3)CN4CCC(OC)CC4)ccc2)CCCC1
0.293893	P1(=O)(c2cc(NC(=O)c3ccc(cc3)CN4CCC(OC)CC4)ccc2)CCCC1
0.293893	P1(=O)(c2cc(NC(=O)c3ccc(cc3)CN4CCC(OC)CC4)ccc2)CCCC1
0.293893	P1(=O)(c2cc(NC(=O)c3ccc(cc3)CN4CCC(OC)CC4)ccc2)CCCC1
0.293893	P1(=O)(c2cc(NC(=O)c3ccc(cc3)CN4CCC(OC)CC4)ccc2)CCCC1
0.293893	P1(=O)(c2cc(NC(=O)c3ccc(cc3)CN4CCC(OC)CC4)ccc2)CCCC1
0.293893	P1(=O)(c2cc(NC(=O)c3ccc(cc3)CN4CCC(OC)CC4)ccc2)CCCC1
0.293893	P1(=O)(c2cc(NC(=O)c3ccc(cc3)CN4CCC(OC)CC4)ccc2)CCCC1
0.293436	Clc1c(NC(=O)c2cc(ncc2)NC(=O)C(C)C)cc(NC(=O)C)cc1
0.293436	Clc1c(NC(=O)c2cc(ncc2)NC(=O)C(C)C)cc(NC(=O)C)cc1
0.293436	Clc1c(NC(=O)c2cc(ncc2)NC(=O)C(C)C)cc(NC(=O)C)cc1
0.293436	Clc1c(NC(=O)c2cc(ncc2)NC(=O)C(C)C)cc(NC(=O)C)cc1
0.293436	Clc1c(NC(=O)c2cc(ncc2)NC(=O)C(C)C)cc(NC(=O)C)cc1
0.293436	Clc1c(NC(=O)c2cc(ncc2)NC(=O)C(C)C)cc(NC(=O)C)cc1
0.293436	Clc1c(NC(=O)c2cc(ncc2)NC(=O)C(C)C)cc(NC(=O)C)cc1
0.293436	Clc1c(NC(=O)c2cc(ncc2)NC(=O)C(C)C)cc(NC(=O)C)cc1
0.293436	Clc1c(NC(=O)c2cc(ncc2)NC(=O)C(C)C)cc(NC(=O)C)cc1
0.293436	Clc1c(NC(=O)c2cc(ncc2)NC(=O)C(C)C)cc(NC(=O)C)cc1
0.293233	O=C(Nc1c(ccc(c2nccnc2)c1)C)NC(CC=C)(CC=C)C
0.293233	O=C(Nc1c(ccc(c2nccnc2)c1)C)NC(CC=C)(CC=C)C
0.293233	O=C(Nc1c(ccc(c2nccnc2)c1)C)NC(CC=C)(CC=C)C
0.293233	O=C(Nc1c(ccc(c2nccnc2)c1)C)NC(CC=C)(CC=C)C
0.293233	O=C(Nc1c(ccc(c2nccnc2)c1)C)NC(CC=C)(CC=C)C
0.293233	O=C(Nc1c(ccc(c2nccnc2)c1)C)NC(CC=C)(CC=C)C
0.292683	Clc1c(cccc1)C(=O)NC(C(=O)Nc2cc(c(c3cnccc3)cc2)C)C
0.292683	Clc1c(cccc1)C(=O)NC(C(=O)Nc2cc(c(c3cnccc3)cc2)C)C
0.292683	Clc1c(cccc1)C(=O)NC(C(=O)Nc2cc(c(c3cnccc3)cc2)C)C
0.292683	Clc1c(cccc1)C(=O)NC(C(=O)Nc2cc(c(c3cnccc3)cc2)C)C
0.292683	Clc1c(cccc1)C(=O)NC(C(=O)Nc2cc(c(c3cnccc3)cc2)C)C
0.292683	Clc1c(cccc1)C(=O)NC(C(=O)Nc2cc(c(c3cnccc3)cc2)C)C
0.292683	Clc1c(cccc1)C(=O)NC(C(=O)Nc2cc(c(c3cnccc3)cc2)C)C
0.292683	Clc1c(cccc1)C(=O)NC(C(=O)Nc2cc(c(c3cnccc3)cc2)C)C
0.292683	Clc1c(cccc1)C(=O)NC(C(=O)Nc2cc(c(c3cnccc3)cc2)C)C
0.292683	Clc1c(cccc1)C(=O)NC(C(=O)Nc2cc(c(c3cnccc3)cc2)C)C
0.292683	S(=O)(=O)(N(C)C)c1cc(NC(=O)CSc2ncccc2C(=O)Nc3ccc(cc3)C(=O)NCCN4CCCC4)c(cc1)C
0.292683	S(=O)(=O)(N(C)C)c1cc(NC(=O)CSc2ncccc2C(=O)Nc3ccc(cc3)C(=O)NCCN4CCCC4)c(cc1)C
0.292683	S(=O)(=O)(N(C)C)c1cc(NC(=O)CSc2ncccc2C(=O)Nc3ccc(cc3)C(=O)NCCN4CCCC4)c(cc1)C
0.292683	O=C(NCc1ccc(NC(=O)C)cc1)c2cncc(c2)C3=NNC=C3
0.292683	O=C(NCc1ccc(NC(=O)C)cc1)c2cncc(c2)C3=NNC=C3
0.292683	O=C(NCc1ccc(NC(=O)C)cc1)c2cncc(c2)C3=NNC=C3
0.292683	O=C(NCc1ccc(NC(=O)C)cc1)c2cncc(c2)C3=NNC=C3
0.292683	O=C(NCc1ccc(NC(=O)C)cc1)c2cncc(c2)C3=NNC=C3
0.292683	O=C(NCc1ccc(NC(=O)C)cc1)c2cncc(c2)C3=NNC=C3
0.292683	O=C(NCc1ccc(NC(=O)C)cc1)c2cncc(c2)C3=NNC=C3
0.292683	O=C(NCc1ccc(NC(=O)C)cc1)c2cncc(c2)C3=NNC=C3
0.292683	O=C(NCc1ccc(NC(=O)C)cc1)c2cncc(c2)C3=NNC=C3
0.291946	FC(F)(F)c1nc(ncc1)Nc2cc(ccc2)C(=O)NC3CN(C(=O)C3)Cc4ccccc4
0.291946	FC(F)(F)c1nc(ncc1)Nc2cc(ccc2)C(=O)NC3CN(C(=O)C3)Cc4ccccc4
0.290625	O=C(N1c2c(cc(NC(=O)C(=O)Nc3c(ccc(c3)C(=O)NC4CC4)C)cc2)CC1)c5cnccc5
0.290625	O=C(N1c2c(cc(NC(=O)C(=O)Nc3c(ccc(c3)C(=O)NC4CC4)C)cc2)CC1)c5cnccc5
0.290625	O=C(N1c2c(cc(NC(=O)C(=O)Nc3c(ccc(c3)C(=O)NC4CC4)C)cc2)CC1)c5cnccc5
0.290625	O=C(N1c2c(cc(NC(=O)C(=O)Nc3c(ccc(c3)C(=O)NC4CC4)C)cc2)CC1)c5cnccc5
0.290076	O=C(Nc1c(cc(OC)c(OC)c1)C(=O)C)c2ccc(cc2)CN3CCOCC3
0.290076	O=C(Nc1c(cc(OC)c(OC)c1)C(=O)C)c2ccc(cc2)CN3CCOCC3
0.290076	O=C(Nc1c(cc(OC)c(OC)c1)C(=O)C)c2ccc(cc2)CN3CCOCC3
0.290076	O=C(Nc1c(cc(OC)c(OC)c1)C(=O)C)c2ccc(cc2)CN3CCOCC3
0.290076	O=C(Nc1c(cc(OC)c(OC)c1)C(=O)C)c2ccc(cc2)CN3CCOCC3
0.290076	O=C(Nc1c(cc(OC)c(OC)c1)C(=O)C)c2ccc(cc2)CN3CCOCC3
0.290076	O=C(Nc1c(cc(OC)c(OC)c1)C(=O)C)c2ccc(cc2)CN3CCOCC3
0.290076	O=C(Nc1c(cc(OC)c(OC)c1)C(=O)C)c2ccc(cc2)CN3CCOCC3
0.290076	O=C(Nc1c(cc(OC)c(OC)c1)C(=O)C)c2ccc(cc2)CN3CCOCC3
0.290076	O=C(Nc1c(cc(OC)c(OC)c1)C(=O)C)c2ccc(cc2)CN3CCOCC3
0.289963	Fc1c(cccc1)C(=O)Nc2c(ccc(c2)C=3OC=NN3)C
0.289963	Fc1c(cccc1)C(=O)Nc2c(ccc(c2)C=3OC=NN3)C
0.289963	Fc1c(cccc1)C(=O)Nc2c(ccc(c2)C=3OC=NN3)C
0.289963	Fc1c(cccc1)C(=O)Nc2c(ccc(c2)C=3OC=NN3)C
0.289963	Fc1c(cccc1)C(=O)Nc2c(ccc(c2)C=3OC=NN3)C
0.289963	Fc1c(cccc1)C(=O)Nc2c(ccc(c2)C=3OC=NN3)C
0.289963	Fc1c(cccc1)C(=O)Nc2c(ccc(c2)C=3OC=NN3)C
0.289963	Fc1c(cccc1)C(=O)Nc2c(ccc(c2)C=3OC=NN3)C
0.289963	Fc1c(cccc1)C(=O)Nc2c(ccc(c2)C=3OC=NN3)C
0.289963	Fc1c(cccc1)C(=O)Nc2c(ccc(c2)C=3OC=NN3)C
0.289575	O=C(O)c1cc(ccc1)CNC(=O)Nc2c(ccc(c2)C(=O)NC3CC3)C
0.289575	O=C(O)c1cc(ccc1)CNC(=O)Nc2c(ccc(c2)C(=O)NC3CC3)C
0.289575	O=C(O)c1cc(ccc1)CNC(=O)Nc2c(ccc(c2)C(=O)NC3CC3)C
0.289575	O=C(O)c1cc(ccc1)CNC(=O)Nc2c(ccc(c2)C(=O)NC3CC3)C
0.289575	O=C(O)c1cc(ccc1)CNC(=O)Nc2c(ccc(c2)C(=O)NC3CC3)C
0.289575	O=C(O)c1cc(ccc1)CNC(=O)Nc2c(ccc(c2)C(=O)NC3CC3)C
0.289575	O=C(O)c1cc(ccc1)CNC(=O)Nc2c(ccc(c2)C(=O)NC3CC3)C
0.289575	O=C(O)c1cc(ccc1)CNC(=O)Nc2c(ccc(c2)C(=O)NC3CC3)C
0.289575	O=C(O)c1cc(ccc1)CNC(=O)Nc2c(ccc(c2)C(=O)NC3CC3)C
0.289575	O=C(O)c1cc(ccc1)CNC(=O)Nc2c(ccc(c2)C(=O)NC3CC3)C
0.289575	Clc1c(NC(=O)c2c(F)cc(c3ccccc3)cc2)cc(NC(=O)C)cc1
0.289575	Clc1c(NC(=O)c2c(F)cc(c3ccccc3)cc2)cc(NC(=O)C)cc1
0.289575	Clc1c(NC(=O)c2c(F)cc(c3ccccc3)cc2)cc(NC(=O)C)cc1
0.289474	O=C(Nc1cnc(NC(=O)CCOc2c(ccc(c2)C)C)cc1)c3ccccc3
0.289474	O=C(Nc1cnc(NC(=O)CCOc2c(ccc(c2)C)C)cc1)c3ccccc3
0.289308	O=C(Nc1c(cc(cc1)C2=NN=C3N2C=CC=C3)C)c4cncc(c4)C5=NNC=C5
0.289286	Clc1ccc(cc1)C2=NOC(C(=O)Nc3c(cc(cc3)C(=O)NC(CC)C)C)=C2
0.289286	Clc1ccc(cc1)C2=NOC(C(=O)Nc3c(cc(cc3)C(=O)NC(CC)C)C)=C2
0.289286	Clc1ccc(cc1)C2=NOC(C(=O)Nc3c(cc(cc3)C(=O)NC(CC)C)C)=C2
0.289286	Clc1ccc(cc1)C2=NOC(C(=O)Nc3c(cc(cc3)C(=O)NC(CC)C)C)=C2
0.289286	Clc1ccc(cc1)C2=NOC(C(=O)Nc3c(cc(cc3)C(=O)NC(CC)C)C)=C2
0.289286	Clc1ccc(cc1)C2=NOC(C(=O)Nc3c(cc(cc3)C(=O)NC(CC)C)C)=C2
0.289286	Clc1ccc(cc1)C2=NOC(C(=O)Nc3c(cc(cc3)C(=O)NC(CC)C)C)=C2
0.289286	Clc1ccc(cc1)C2=NOC(C(=O)Nc3c(cc(cc3)C(=O)NC(CC)C)C)=C2
0.289286	Clc1ccc(cc1)C2=NOC(C(=O)Nc3c(cc(cc3)C(=O)NC(CC)C)C)=C2
0.289286	Clc1ccc(cc1)C2=NOC(C(=O)Nc3c(cc(cc3)C(=O)NC(CC)C)C)=C2
0.288732	Clc1cc(c(OCc2nc(ncc2)c3ccc(F)cc3)cc1)C(=O)Nc4ccccc4
0.288732	Clc1cc(c(OCc2nc(ncc2)c3ccc(F)cc3)cc1)C(=O)Nc4ccccc4
0.288732	Clc1cc(c(OCc2nc(ncc2)c3ccc(F)cc3)cc1)C(=O)Nc4ccccc4
0.288732	Clc1cc(c(OCc2nc(ncc2)c3ccc(F)cc3)cc1)C(=O)Nc4ccccc4
0.288703	Fc1ccc(NC(=O)c2ccc(cc2)CNC(=O)c3nc(ncc3)C)cc1
0.288703	Fc1ccc(NC(=O)c2ccc(cc2)CNC(=O)c3nc(ncc3)C)cc1
0.288703	Fc1ccc(NC(=O)c2ccc(cc2)CNC(=O)c3nc(ncc3)C)cc1
0.288703	Fc1ccc(NC(=O)c2ccc(cc2)CNC(=O)c3nc(ncc3)C)cc1
0.288703	Fc1ccc(NC(=O)c2ccc(cc2)CNC(=O)c3nc(ncc3)C)cc1
0.288703	Fc1ccc(NC(=O)c2ccc(cc2)CNC(=O)c3nc(ncc3)C)cc1
0.288703	Fc1ccc(NC(=O)c2ccc(cc2)CNC(=O)c3nc(ncc3)C)cc1
0.288703	Fc1ccc(NC(=O)c2ccc(cc2)CNC(=O)c3nc(ncc3)C)cc1
0.288703	Fc1ccc(NC(=O)c2ccc(cc2)CNC(=O)c3nc(ncc3)C)cc1
0.288703	Fc1ccc(NC(=O)c2ccc(cc2)CNC(=O)c3nc(ncc3)C)cc1
0.28839	Clc1c(NC(=O)C=2SC=CC2)cc(cc1)C(=O)Nc3ncc(NC(=O)c4ccccc4)cc3
0.28839	Clc1c(NC(=O)C=2SC=CC2)cc(cc1)C(=O)Nc3ncc(NC(=O)c4ccccc4)cc3
0.288194	Clc1c(NC(=O)c2ccc(N3N=C(C=C3c4ccccc4)C)cc2)cc(NC(=O)C)cc1
0.288194	Clc1c(NC(=O)c2ccc(N3N=C(C=C3c4ccccc4)C)cc2)cc(NC(=O)C)cc1
0.288194	Clc1c(NC(=O)c2ccc(N3N=C(C=C3c4ccccc4)C)cc2)cc(NC(=O)C)cc1
0.288194	Clc1c(NC(=O)c2ccc(N3N=C(C=C3c4ccccc4)C)cc2)cc(NC(=O)C)cc1
0.288194	Clc1c(NC(=O)c2ccc(N3N=C(C=C3c4ccccc4)C)cc2)cc(NC(=O)C)cc1
0.288194	Clc1c(NC(=O)c2ccc(N3N=C(C=C3c4ccccc4)C)cc2)cc(NC(=O)C)cc1
0.288194	Clc1c(NC(=O)c2ccc(N3N=C(C=C3c4ccccc4)C)cc2)cc(NC(=O)C)cc1
0.288194	Clc1c(NC(=O)c2ccc(N3N=C(C=C3c4ccccc4)C)cc2)cc(NC(=O)C)cc1
0.288194	Clc1c(NC(=O)c2ccc(N3N=C(C=C3c4ccccc4)C)cc2)cc(NC(=O)C)cc1
0.288194	Clc1c(NC(=O)c2ccc(N3N=C(C=C3c4ccccc4)C)cc2)cc(NC(=O)C)cc1
0.287823	Fc1c(NC(=O)C(=O)Nc2c(ccc(c3nccnc3)c2)C)c(F)cc(C#C)c1
0.287823	Fc1c(NC(=O)C(=O)Nc2c(ccc(c3nccnc3)c2)C)c(F)cc(C#C)c1
0.287823	Fc1c(NC(=O)C(=O)Nc2c(ccc(c3nccnc3)c2)C)c(F)cc(C#C)c1
0.287823	Fc1c(NC(=O)C(=O)Nc2c(ccc(c3nccnc3)c2)C)c(F)cc(C#C)c1
0.287823	Fc1c(NC(=O)C(=O)Nc2c(ccc(c3nccnc3)c2)C)c(F)cc(C#C)c1
0.287823	Fc1c(NC(=O)C(=O)Nc2c(ccc(c3nccnc3)c2)C)c(F)cc(C#C)c1
0.287823	Fc1c(NC(=O)C(=O)Nc2c(ccc(c3nccnc3)c2)C)c(F)cc(C#C)c1
0.287823	Fc1c(NC(=O)C(=O)Nc2c(ccc(c3nccnc3)c2)C)c(F)cc(C#C)c1
0.287823	Fc1c(NC(=O)C(=O)Nc2c(ccc(c3nccnc3)c2)C)c(F)cc(C#C)c1
0.287823	Fc1c(NC(=O)C(=O)Nc2c(ccc(c3nccnc3)c2)C)c(F)cc(C#C)c1
0.287671	O=C(Nc1cc(OC)c(N2C(=O)CCCC2)cc1)c3ccc(cc3)CN4CCOCC4
0.287671	O=C(Nc1cc(OC)c(N2C(=O)CCCC2)cc1)c3ccc(cc3)CN4CCOCC4
0.287671	O=C(Nc1cc(OC)c(N2C(=O)CCCC2)cc1)c3ccc(cc3)CN4CCOCC4
0.287671	O=C(Nc1cc(OC)c(N2C(=O)CCCC2)cc1)c3ccc(cc3)CN4CCOCC4
0.287671	O=C(Nc1cc(OC)c(N2C(=O)CCCC2)cc1)c3ccc(cc3)CN4CCOCC4
0.287671	O=C(Nc1cc(OC)c(N2C(=O)CCCC2)cc1)c3ccc(cc3)CN4CCOCC4
0.287671	O=C(Nc1cc(OC)c(N2C(=O)CCCC2)cc1)c3ccc(cc3)CN4CCOCC4
0.287671	O=C(Nc1cc(OC)c(N2C(=O)CCCC2)cc1)c3ccc(cc3)CN4CCOCC4
0.287671	O=C(Nc1cc(OC)c(N2C(=O)CCCC2)cc1)c3ccc(cc3)CN4CCOCC4
0.287671	O=C(Nc1cc(OC)c(N2C(=O)CCCC2)cc1)c3ccc(cc3)CN4CCOCC4
0.287273	Clc1ccc(c2nc(ccn2)C(=O)Nc3cc(ccc3)C=4OC(=NN4)CC)cc1
0.287273	Clc1ccc(c2nc(ccn2)C(=O)Nc3cc(ccc3)C=4OC(=NN4)CC)cc1
0.287273	Clc1ccc(c2nc(ccn2)C(=O)Nc3cc(ccc3)C=4OC(=NN4)CC)cc1
0.287273	Clc1ccc(c2nc(ccn2)C(=O)Nc3cc(ccc3)C=4OC(=NN4)CC)cc1
0.287273	Clc1ccc(c2nc(ccn2)C(=O)Nc3cc(ccc3)C=4OC(=NN4)CC)cc1
0.287273	Clc1ccc(c2nc(ccn2)C(=O)Nc3cc(ccc3)C=4OC(=NN4)CC)cc1
0.287273	Clc1ccc(c2nc(ccn2)C(=O)Nc3cc(ccc3)C=4OC(=NN4)CC)cc1
0.287273	Clc1ccc(c2nc(ccn2)C(=O)Nc3cc(ccc3)C=4OC(=NN4)CC)cc1
0.287273	Clc1ccc(c2nc(ccn2)C(=O)Nc3cc(ccc3)C=4OC(=NN4)CC)cc1
0.287273	Clc1ccc(c2nc(ccn2)C(=O)Nc3cc(ccc3)C=4OC(=NN4)CC)cc1
0.286822	O=C(NC1=NC(=NN1)N2CCOCC2)c3cnc(c4ccncc4)cc3
0.286822	O=C(NC1=NC(=NN1)N2CCOCC2)c3cnc(c4ccncc4)cc3
0.286822	O=C(NC1=NC(=NN1)N2CCOCC2)c3cnc(c4ccncc4)cc3
0.286822	O=C(NC1=NC(=NN1)N2CCOCC2)c3cnc(c4ccncc4)cc3
0.286822	O=C(NC1=NC(=NN1)N2CCOCC2)c3cnc(c4ccncc4)cc3
0.286822	O=C(NC1=NC(=NN1)N2CCOCC2)c3cnc(c4ccncc4)cc3
0.286822	O=C(NC1=NC(=NN1)N2CCOCC2)c3cnc(c4ccncc4)cc3
0.286822	O=C(NC1=NC(=NN1)N2CCOCC2)c3cnc(c4ccncc4)cc3
0.286822	O=C(NC1=NC(=NN1)N2CCOCC2)c3cnc(c4ccncc4)cc3
0.286822	O=C(NC1=NC(=NN1)N2CCOCC2)c3cnc(c4ccncc4)cc3
0.286232	O=C(Nc1cnc(NC(=O)CCC=2OC(=NN2)c3cnccc3)cc1)c4ccccc4
0.286232	O=C(Nc1cnc(NC(=O)CCC=2OC(=NN2)c3cnccc3)cc1)c4ccccc4
0.285714	O=C(N(C1CN(CCC1)C)C)c2ccc(NC(=O)c3cc(Nc4nccnc4)ccc3)cc2
0.285714	O=C(N(C1CN(CCC1)C)C)c2ccc(NC(=O)c3cc(Nc4nccnc4)ccc3)cc2
0.285047	Clc1cc(NC(=O)c2cnccc2)ccc1
0.285047	Clc1cc(NC(=O)c2cnccc2)ccc1
0.285047	Clc1cc(NC(=O)c2cnccc2)ccc1
0.285047	Clc1cc(NC(=O)c2cnccc2)ccc1
0.285047	Clc1cc(NC(=O)c2cnccc2)ccc1
0.285047	Clc1cc(NC(=O)c2cnccc2)ccc1
0.285047	Clc1cc(NC(=O)c2cnccc2)ccc1
0.285047	Clc1cc(NC(=O)c2cnccc2)ccc1
0.285047	Clc1cc(NC(=O)c2cnccc2)ccc1
0.285047	Clc1cc(NC(=O)c2cnccc2)ccc1
0.284133	O=C(Nc1cc(ccc1)CN2N=C(N=C2C)C)c3cc(ccc3)CN4CCCCC4
0.284133	O=C(Nc1cc(ccc1)CN2N=C(N=C2C)C)c3cc(ccc3)CN4CCCCC4
0.284133	O=C(Nc1cc(ccc1)CN2N=C(N=C2C)C)c3cc(ccc3)CN4CCCCC4
0.284133	O=C(Nc1cc(ccc1)CN2N=C(N=C2C)C)c3cc(ccc3)CN4CCCCC4
0.284133	O=C(Nc1cc(ccc1)CN2N=C(N=C2C)C)c3cc(ccc3)CN4CCCCC4
0.284133	O=C(Nc1cc(ccc1)CN2N=C(N=C2C)C)c3cc(ccc3)CN4CCCCC4
0.284133	O=C(Nc1cc(ccc1)CN2N=C(N=C2C)C)c3cc(ccc3)CN4CCCCC4
0.284133	O=C(Nc1cc(ccc1)CN2N=C(N=C2C)C)c3cc(ccc3)CN4CCCCC4
0.284133	O=C(Nc1cc(ccc1)CN2N=C(N=C2C)C)c3cc(ccc3)CN4CCCCC4
0.284133	O=C(Nc1cc(ccc1)CN2N=C(N=C2C)C)c3cc(ccc3)CN4CCCCC4
0.283871	O=C(N1CCC(N2c3c(cccc3)CC2C)CC1)Nc4c(ccc(NC(=O)c5ccccc5)c4)C
0.283871	O=C(N1CCC(N2c3c(cccc3)CC2C)CC1)Nc4c(ccc(NC(=O)c5ccccc5)c4)C
0.283871	O=C(N1CCC(N2c3c(cccc3)CC2C)CC1)Nc4c(ccc(NC(=O)c5ccccc5)c4)C
0.283871	O=C(N1CCC(N2c3c(cccc3)CC2C)CC1)Nc4c(ccc(NC(=O)c5ccccc5)c4)C
0.283871	O=C(N1CCC(N2c3c(cccc3)CC2C)CC1)Nc4c(ccc(NC(=O)c5ccccc5)c4)C
0.283871	O=C(N1CCC(N2c3c(cccc3)CC2C)CC1)Nc4c(ccc(NC(=O)c5ccccc5)c4)C
0.283871	O=C(N1CCC(N2c3c(cccc3)CC2C)CC1)Nc4c(ccc(NC(=O)c5ccccc5)c4)C
0.283871	O=C(N1CCC(N2c3c(cccc3)CC2C)CC1)Nc4c(ccc(NC(=O)c5ccccc5)c4)C
0.283871	O=C(N1CCC(N2c3c(cccc3)CC2C)CC1)Nc4c(ccc(NC(=O)c5ccccc5)c4)C
0.283871	O=C(N1CCC(N2c3c(cccc3)CC2C)CC1)Nc4c(ccc(NC(=O)c5ccccc5)c4)C
0.283333	Clc1ccc(c2nc(ccn2)C(=O)Nc3cc(S(=O)(=O)NC4CC4)c(OC)cc3)cc1
0.283333	Clc1ccc(c2nc(ccn2)C(=O)Nc3cc(S(=O)(=O)NC4CC4)c(OC)cc3)cc1
0.283333	Clc1ccc(c2nc(ccn2)C(=O)Nc3cc(S(=O)(=O)NC4CC4)c(OC)cc3)cc1
0.283333	Clc1ccc(c2nc(ccn2)C(=O)Nc3cc(S(=O)(=O)NC4CC4)c(OC)cc3)cc1
0.283333	Clc1ccc(c2nc(ccn2)C(=O)Nc3cc(S(=O)(=O)NC4CC4)c(OC)cc3)cc1
0.283333	Clc1ccc(c2nc(ccn2)C(=O)Nc3cc(S(=O)(=O)NC4CC4)c(OC)cc3)cc1
0.283333	Clc1ccc(c2nc(ccn2)C(=O)Nc3cc(S(=O)(=O)NC4CC4)c(OC)cc3)cc1
0.283333	Clc1ccc(c2nc(ccn2)C(=O)Nc3cc(S(=O)(=O)NC4CC4)c(OC)cc3)cc1
0.283333	Clc1ccc(c2nc(ccn2)C(=O)Nc3cc(S(=O)(=O)NC4CC4)c(OC)cc3)cc1
0.283333	Clc1ccc(c2nc(ccn2)C(=O)Nc3cc(S(=O)(=O)NC4CC4)c(OC)cc3)cc1
0.283154	Brc1cc(NC(=O)CCNC(=O)c2ccc(NC(=O)C3=C(ON=C3)C)cc2)c(cc1)C
0.283154	Brc1cc(NC(=O)CCNC(=O)c2ccc(NC(=O)C3=C(ON=C3)C)cc2)c(cc1)C
0.283154	Brc1cc(NC(=O)CCNC(=O)c2ccc(NC(=O)C3=C(ON=C3)C)cc2)c(cc1)C
0.283154	Brc1cc(NC(=O)CCNC(=O)c2ccc(NC(=O)C3=C(ON=C3)C)cc2)c(cc1)C
0.283154	Brc1cc(NC(=O)CCNC(=O)c2ccc(NC(=O)C3=C(ON=C3)C)cc2)c(cc1)C
0.283154	Brc1cc(NC(=O)CCNC(=O)c2ccc(NC(=O)C3=C(ON=C3)C)cc2)c(cc1)C
0.283154	Brc1cc(NC(=O)CCNC(=O)c2ccc(NC(=O)C3=C(ON=C3)C)cc2)c(cc1)C
0.283154	Brc1cc(NC(=O)CCNC(=O)c2ccc(NC(=O)C3=C(ON=C3)C)cc2)c(cc1)C
0.283154	Brc1cc(NC(=O)CCNC(=O)c2ccc(NC(=O)C3=C(ON=C3)C)cc2)c(cc1)C
0.283154	Brc1cc(NC(=O)CCNC(=O)c2ccc(NC(=O)C3=C(ON=C3)C)cc2)c(cc1)C
0.282609	Fc1c(cccc1)C(=O)Nc2c(ccc(c2)C=3OC(=NN3)c4ccc(C#N)cc4)C
0.282609	Fc1c(cccc1)C(=O)Nc2c(ccc(c2)C=3OC(=NN3)c4ccc(C#N)cc4)C
0.282609	Fc1c(cccc1)C(=O)Nc2c(ccc(c2)C=3OC(=NN3)c4ccc(C#N)cc4)C
0.282609	Fc1c(cccc1)C(=O)Nc2c(ccc(c2)C=3OC(=NN3)c4ccc(C#N)cc4)C
0.282609	Fc1c(cccc1)C(=O)Nc2c(ccc(c2)C=3OC(=NN3)c4ccc(C#N)cc4)C
0.282609	Fc1c(cccc1)C(=O)Nc2c(ccc(c2)C=3OC(=NN3)c4ccc(C#N)cc4)C
0.282609	Fc1c(cccc1)C(=O)Nc2c(ccc(c2)C=3OC(=NN3)c4ccc(C#N)cc4)C
0.282609	Fc1c(cccc1)C(=O)Nc2c(ccc(c2)C=3OC(=NN3)c4ccc(C#N)cc4)C
0.282609	Fc1c(cccc1)C(=O)Nc2c(ccc(c2)C=3OC(=NN3)c4ccc(C#N)cc4)C
0.282609	Fc1c(cccc1)C(=O)Nc2c(ccc(c2)C=3OC(=NN3)c4ccc(C#N)cc4)C
0.282609	O=C(Nc1ccc(cc1)CN2c3c(cccc3)CC2)c4cc(ccc4)CN5CCCCC5
0.282609	O=C(Nc1ccc(cc1)CN2c3c(cccc3)CC2)c4cc(ccc4)CN5CCCCC5
0.282609	O=C(Nc1ccc(cc1)CN2c3c(cccc3)CC2)c4cc(ccc4)CN5CCCCC5
0.282609	O=C(Nc1ccc(cc1)CN2c3c(cccc3)CC2)c4cc(ccc4)CN5CCCCC5
0.282609	O=C(Nc1ccc(cc1)CN2c3c(cccc3)CC2)c4cc(ccc4)CN5CCCCC5
0.282609	O=C(Nc1ccc(cc1)CN2c3c(cccc3)CC2)c4cc(ccc4)CN5CCCCC5
0.282609	O=C(Nc1ccc(cc1)CN2c3c(cccc3)CC2)c4cc(ccc4)CN5CCCCC5
0.282353	FC(F)(F)c1nc(ncc1)Nc2cc(ccc2)C(=O)NCCC(C)(C)C
0.282353	FC(F)(F)c1nc(ncc1)Nc2cc(ccc2)C(=O)NCCC(C)(C)C
0.282353	FC(F)(F)c1nc(ncc1)Nc2cc(ccc2)C(=O)NCCC(C)(C)C
0.282353	FC(F)(F)c1nc(ncc1)Nc2cc(ccc2)C(=O)NCCC(C)(C)C
0.282353	Clc1cc(Cl)cc(c1)C(=O)Nc2ccc(cc2)C(=O)NNc3nc(N(CC)CC)ccn3
0.282353	Clc1cc(Cl)cc(c1)C(=O)Nc2ccc(cc2)C(=O)NNc3nc(N(CC)CC)ccn3
0.282353	Clc1cc(Cl)cc(c1)C(=O)Nc2ccc(cc2)C(=O)NNc3nc(N(CC)CC)ccn3
0.281853	O=C(NC1=NC(=NN1)c2ccc(cc2)C)c3cc(ccc3)C=4C=NN(C4)C
0.281853	O=C(NC1=NC(=NN1)c2ccc(cc2)C)c3cc(ccc3)C=4C=NN(C4)C
0.281853	O=C(NC1=NC(=NN1)c2ccc(cc2)C)c3cc(ccc3)C=4C=NN(C4)C
0.281853	O=C(NC1=NC(=NN1)c2ccc(cc2)C)c3cc(ccc3)C=4C=NN(C4)C
0.281787	O=C(Nc1cc2NC(CCc2cc1)(C)C)c3cc(Nc4nccnc4)ccc3
0.281787	O=C(Nc1cc2NC(CCc2cc1)(C)C)c3cc(Nc4nccnc4)ccc3
0.281369	O=C(OC(C)(C)C)Nc1c(cc(cc1)C(=O)Nc2cc(OCCC)ccc2)C
0.280822	O=C(Nc1cc(c(C#N)cc1)c2ccncc2)c3cc(ccc3)C=4OC(=NN4)COC
0.280303	O=C(Nc1c(cc(N2CCN(CC2)CC)cc1)C)COc3cnccc3
0.280303	O=C(Nc1c(cc(N2CCN(CC2)CC)cc1)C)COc3cnccc3
0.280156	FC(F)(F)c1nc(ncc1)Nc2cc(ccc2)C(=O)NCC(F)CO
0.279661	O=C(NCC)c1cc(NC(=O)C=CC)c(cc1)C
0.279661	O=C(NCC)c1cc(NC(=O)C=CC)c(cc1)C
0.279661	O=C(NCC)c1cc(NC(=O)C=CC)c(cc1)C
0.279661	O=C(NCC)c1cc(NC(=O)C=CC)c(cc1)C
0.279503	Fc1c(cccc1)C(=O)Nc2c(ccc(c2)C(=O)N3CC(Oc4ncc(cc4)CC)CC3)C
0.279503	Fc1c(cccc1)C(=O)Nc2c(ccc(c2)C(=O)N3CC(Oc4ncc(cc4)CC)CC3)C
0.279503	Fc1c(cccc1)C(=O)Nc2c(ccc(c2)C(=O)N3CC(Oc4ncc(cc4)CC)CC3)C
0.279503	Fc1c(cccc1)C(=O)Nc2c(ccc(c2)C(=O)N3CC(Oc4ncc(cc4)CC)CC3)C
0.279503	Fc1c(cccc1)C(=O)Nc2c(ccc(c2)C(=O)N3CC(Oc4ncc(cc4)CC)CC3)C
0.279503	Fc1c(cccc1)C(=O)Nc2c(ccc(c2)C(=O)N3CC(Oc4ncc(cc4)CC)CC3)C
0.279503	Fc1c(cccc1)C(=O)Nc2c(ccc(c2)C(=O)N3CC(Oc4ncc(cc4)CC)CC3)C
0.279503	Fc1c(cccc1)C(=O)Nc2c(ccc(c2)C(=O)N3CC(Oc4ncc(cc4)CC)CC3)C
0.279503	Fc1c(cccc1)C(=O)Nc2c(ccc(c2)C(=O)N3CC(Oc4ncc(cc4)CC)CC3)C
0.279503	Fc1c(cccc1)C(=O)Nc2c(ccc(c2)C(=O)N3CC(Oc4ncc(cc4)CC)CC3)C
0.279412	Clc1c(ccc([N+]([O-])=O)c1)CNC(=O)c2cc(NC(=O)c3cnccc3)ccc2
0.279412	Clc1c(ccc([N+]([O-])=O)c1)CNC(=O)c2cc(NC(=O)c3cnccc3)ccc2
0.279412	Clc1c(ccc([N+]([O-])=O)c1)CNC(=O)c2cc(NC(=O)c3cnccc3)ccc2
0.279412	Clc1c(ccc([N+]([O-])=O)c1)CNC(=O)c2cc(NC(=O)c3cnccc3)ccc2
0.279412	Clc1c(ccc([N+]([O-])=O)c1)CNC(=O)c2cc(NC(=O)c3cnccc3)ccc2
0.279412	Clc1c(ccc([N+]([O-])=O)c1)CNC(=O)c2cc(NC(=O)c3cnccc3)ccc2
0.279412	Clc1c(ccc([N+]([O-])=O)c1)CNC(=O)c2cc(NC(=O)c3cnccc3)ccc2
0.279412	Clc1c(ccc([N+]([O-])=O)c1)CNC(=O)c2cc(NC(=O)c3cnccc3)ccc2
0.279412	Clc1c(ccc([N+]([O-])=O)c1)CNC(=O)c2cc(NC(=O)c3cnccc3)ccc2
0.279412	Clc1c(ccc([N+]([O-])=O)c1)CNC(=O)c2cc(NC(=O)c3cnccc3)ccc2
0.279167	Clc1c(NC(=O)c2ccc(NC(=O)NC(C)C)cc2)cc(NC(=O)C)cc1
0.279167	Clc1c(NC(=O)c2ccc(NC(=O)NC(C)C)cc2)cc(NC(=O)C)cc1
0.279167	Clc1c(NC(=O)c2ccc(NC(=O)NC(C)C)cc2)cc(NC(=O)C)cc1
0.279167	Clc1c(NC(=O)c2ccc(NC(=O)NC(C)C)cc2)cc(NC(=O)C)cc1
0.279167	Clc1c(NC(=O)c2ccc(NC(=O)NC(C)C)cc2)cc(NC(=O)C)cc1
0.279152	Fc1c(cccc1)C(=O)Nc2c(ccc(c2)C(=O)NC(Cc3ccc(N(C)C)cc3)C)C
0.279152	Fc1c(cccc1)C(=O)Nc2c(ccc(c2)C(=O)NC(Cc3ccc(N(C)C)cc3)C)C
0.279152	Fc1c(cccc1)C(=O)Nc2c(ccc(c2)C(=O)NC(Cc3ccc(N(C)C)cc3)C)C
0.279152	Fc1c(cccc1)C(=O)Nc2c(ccc(c2)C(=O)NC(Cc3ccc(N(C)C)cc3)C)C
0.279152	Fc1c(cccc1)C(=O)Nc2c(ccc(c2)C(=O)NC(Cc3ccc(N(C)C)cc3)C)C
0.279152	Fc1c(cccc1)C(=O)Nc2c(ccc(c2)C(=O)NC(Cc3ccc(N(C)C)cc3)C)C
0.279152	Fc1c(cccc1)C(=O)Nc2c(ccc(c2)C(=O)NC(Cc3ccc(N(C)C)cc3)C)C
0.279152	Fc1c(cccc1)C(=O)Nc2c(ccc(c2)C(=O)NC(Cc3ccc(N(C)C)cc3)C)C
0.279152	Fc1c(cccc1)C(=O)Nc2c(ccc(c2)C(=O)NC(Cc3ccc(N(C)C)cc3)C)C
0.279152	Fc1c(cccc1)C(=O)Nc2c(ccc(c2)C(=O)NC(Cc3ccc(N(C)C)cc3)C)C
0.278761	Fc1ccc(c2cncc(c2)C(=O)Nc3ccc(cc3)C(=O)NC)cc1
0.278761	Fc1ccc(c2cncc(c2)C(=O)Nc3ccc(cc3)C(=O)NC)cc1
0.278761	Fc1ccc(c2cncc(c2)C(=O)Nc3ccc(cc3)C(=O)NC)cc1
0.278689	Fc1ncc(NNC(=O)c2cc(NC(=O)c3cnccc3)ccc2)cc1
0.278689	Fc1ncc(NNC(=O)c2cc(NC(=O)c3cnccc3)ccc2)cc1
0.278689	Fc1ncc(NNC(=O)c2cc(NC(=O)c3cnccc3)ccc2)cc1
0.278431	S(c1cc(ncc1)NC(=O)c2cncc(c2)C3=NNC=C3)C
0.278431	S(c1cc(ncc1)NC(=O)c2cncc(c2)C3=NNC=C3)C
0.278431	S(c1cc(ncc1)NC(=O)c2cncc(c2)C3=NNC=C3)C
0.278431	S(c1cc(ncc1)NC(=O)c2cncc(c2)C3=NNC=C3)C
0.278431	S(c1cc(ncc1)NC(=O)c2cncc(c2)C3=NNC=C3)C
0.278431	S(c1cc(ncc1)NC(=O)c2cncc(c2)C3=NNC=C3)C
0.278431	S(c1cc(ncc1)NC(=O)c2cncc(c2)C3=NNC=C3)C
0.278431	S(c1cc(ncc1)NC(=O)c2cncc(c2)C3=NNC=C3)C
0.278431	S(c1cc(ncc1)NC(=O)c2cncc(c2)C3=NNC=C3)C
0.278431	S(c1cc(ncc1)NC(=O)c2cncc(c2)C3=NNC=C3)C
0.277992	FC(F)(F)c1nc(ncc1)Nc2cc(ccc2)C(=O)NCCCC(=O)N
0.277992	FC(F)(F)c1nc(ncc1)Nc2cc(ccc2)C(=O)NCCCC(=O)N
0.277992	FC(F)(F)c1nc(ncc1)Nc2cc(ccc2)C(=O)NCCCC(=O)N
0.277992	FC(F)(F)c1nc(ncc1)Nc2cc(ccc2)C(=O)NCCCC(=O)N
0.277992	FC(F)(F)c1nc(ncc1)Nc2cc(ccc2)C(=O)NCCCC(=O)N
0.277992	FC(F)(F)c1nc(ncc1)Nc2cc(ccc2)C(=O)NCCCC(=O)N
0.277992	FC(F)(F)c1nc(ncc1)Nc2cc(ccc2)C(=O)NCCCC(=O)N
0.277992	FC(F)(F)c1nc(ncc1)Nc2cc(ccc2)C(=O)NCCCC(=O)N
0.277992	FC(F)(F)c1nc(ncc1)Nc2cc(ccc2)C(=O)NCCCC(=O)N
0.277992	FC(F)(F)c1nc(ncc1)Nc2cc(ccc2)C(=O)NCCCC(=O)N
0.277778	S(=O)(=O)(c1ccc(cc1)CCNC(=O)c2cc(NC(=O)c3cnccc3)ccc2)C
0.277273	O=C(Nc1cc(ccc1)C=O)c2cnccc2
0.277108	Brc1cc(F)c(NC(=O)c2cncc(c3ccc(F)cc3)c2)cc1
0.276667	BrC=1SC(C2=NOC(=N2)c3cc(NC(=O)c4c(F)cccc4)c(cc3)C)=CC1
0.276667	BrC=1SC(C2=NOC(=N2)c3cc(NC(=O)c4c(F)cccc4)c(cc3)C)=CC1
0.276451	Clc1c(Cl)ccc(S(=O)(=O)Nc2c(OC)ccc(NC(=O)c3cc(NC(=O)c4cnccc4)ccc3)c2)c1
0.276451	Clc1c(Cl)ccc(S(=O)(=O)Nc2c(OC)ccc(NC(=O)c3cc(NC(=O)c4cnccc4)ccc3)c2)c1
0.276451	Clc1c(Cl)ccc(S(=O)(=O)Nc2c(OC)ccc(NC(=O)c3cc(NC(=O)c4cnccc4)ccc3)c2)c1
0.276451	Clc1c(Cl)ccc(S(=O)(=O)Nc2c(OC)ccc(NC(=O)c3cc(NC(=O)c4cnccc4)ccc3)c2)c1
0.276451	Clc1c(Cl)ccc(S(=O)(=O)Nc2c(OC)ccc(NC(=O)c3cc(NC(=O)c4cnccc4)ccc3)c2)c1
0.276451	Clc1c(Cl)ccc(S(=O)(=O)Nc2c(OC)ccc(NC(=O)c3cc(NC(=O)c4cnccc4)ccc3)c2)c1
0.276451	Clc1c(Cl)ccc(S(=O)(=O)Nc2c(OC)ccc(NC(=O)c3cc(NC(=O)c4cnccc4)ccc3)c2)c1
0.276451	Clc1c(Cl)ccc(S(=O)(=O)Nc2c(OC)ccc(NC(=O)c3cc(NC(=O)c4cnccc4)ccc3)c2)c1
0.275618	Fc1cc(ccc1)C=2OC=NC2C(=O)Nc3nc(c4cnccc4)ccc3
0.275618	Fc1cc(ccc1)C=2OC=NC2C(=O)Nc3nc(c4cnccc4)ccc3
0.275618	Fc1cc(ccc1)C=2OC=NC2C(=O)Nc3nc(c4cnccc4)ccc3
0.275618	Fc1cc(ccc1)C=2OC=NC2C(=O)Nc3nc(c4cnccc4)ccc3
0.275618	Fc1cc(ccc1)C=2OC=NC2C(=O)Nc3nc(c4cnccc4)ccc3
0.275618	Fc1cc(ccc1)C=2OC=NC2C(=O)Nc3nc(c4cnccc4)ccc3
0.275618	Fc1cc(ccc1)C=2OC=NC2C(=O)Nc3nc(c4cnccc4)ccc3
0.275618	Fc1cc(ccc1)C=2OC=NC2C(=O)Nc3nc(c4cnccc4)ccc3
0.275618	Fc1cc(ccc1)C=2OC=NC2C(=O)Nc3nc(c4cnccc4)ccc3
0.275618	Fc1cc(ccc1)C=2OC=NC2C(=O)Nc3nc(c4cnccc4)ccc3
0.274809	Clc1c(NC(=O)CCC2=CON=C2)cc(cc1)C(=O)Nc3ccccc3
0.274809	Clc1c(NC(=O)CCC2=CON=C2)cc(cc1)C(=O)Nc3ccccc3
0.274809	Clc1c(NC(=O)CCC2=CON=C2)cc(cc1)C(=O)Nc3ccccc3
0.274809	Clc1c(NC(=O)CCC2=CON=C2)cc(cc1)C(=O)Nc3ccccc3
0.274809	Clc1c(NC(=O)CCC2=CON=C2)cc(cc1)C(=O)Nc3ccccc3
0.274809	Clc1c(NC(=O)CCC2=CON=C2)cc(cc1)C(=O)Nc3ccccc3
0.274809	Clc1c(NC(=O)CCC2=CON=C2)cc(cc1)C(=O)Nc3ccccc3
0.274809	Clc1c(NC(=O)CCC2=CON=C2)cc(cc1)C(=O)Nc3ccccc3
0.274809	Clc1c(NC(=O)CCC2=CON=C2)cc(cc1)C(=O)Nc3ccccc3
0.274809	Clc1c(NC(=O)CCC2=CON=C2)cc(cc1)C(=O)Nc3ccccc3
0.274809	FC(F)(F)c1nc(ncc1)Nc2cc(ccc2)C(=O)NCC(O)CCC
0.274648	Fc1c(cccc1)C(=O)Nc2c(ccc(c2)C(=O)NCCc3cc(C#N)c(cc3)C)C
0.274648	Fc1c(cccc1)C(=O)Nc2c(ccc(c2)C(=O)NCCc3cc(C#N)c(cc3)C)C
0.274648	Fc1c(cccc1)C(=O)Nc2c(ccc(c2)C(=O)NCCc3cc(C#N)c(cc3)C)C
0.274648	Fc1c(cccc1)C(=O)Nc2c(ccc(c2)C(=O)NCCc3cc(C#N)c(cc3)C)C
0.273859	Fc1ccc(c2cncc(c2)C(=O)Nc3c(NC(=O)C)cccc3)cc1
0.273859	Fc1ccc(c2cncc(c2)C(=O)Nc3c(NC(=O)C)cccc3)cc1
0.273859	Fc1ccc(c2cncc(c2)C(=O)Nc3c(NC(=O)C)cccc3)cc1
0.273859	Fc1ccc(c2cncc(c2)C(=O)Nc3c(NC(=O)C)cccc3)cc1
0.273859	Fc1ccc(c2cncc(c2)C(=O)Nc3c(NC(=O)C)cccc3)cc1
0.273859	Fc1ccc(c2cncc(c2)C(=O)Nc3c(NC(=O)C)cccc3)cc1
0.27381	O=C(NCCC(=O)Nc1cnccc1)c2cc(Nc3nccnc3)ccc2
0.27381	O=C(NCCC(=O)Nc1cnccc1)c2cc(Nc3nccnc3)ccc2
0.27381	O=C(NCCC(=O)Nc1cnccc1)c2cc(Nc3nccnc3)ccc2
0.27381	O=C(NCCC(=O)Nc1cnccc1)c2cc(Nc3nccnc3)ccc2
0.27381	O=C(NCCC(=O)Nc1cnccc1)c2cc(Nc3nccnc3)ccc2
0.27381	O=C(NCCC(=O)Nc1cnccc1)c2cc(Nc3nccnc3)ccc2
0.27381	O=C(NCCC(=O)Nc1cnccc1)c2cc(Nc3nccnc3)ccc2
0.27381	O=C(NCCC(=O)Nc1cnccc1)c2cc(Nc3nccnc3)ccc2
0.27381	O=C(NCCC(=O)Nc1cnccc1)c2cc(Nc3nccnc3)ccc2
0.27381	O=C(NCCC(=O)Nc1cnccc1)c2cc(Nc3nccnc3)ccc2
0.273764	FC(F)(F)c1nc(ncc1)CNC(=O)c2cc(ccc2)CN3CCCCC3
0.273764	FC(F)(F)c1nc(ncc1)CNC(=O)c2cc(ccc2)CN3CCCCC3
0.273764	FC(F)(F)c1nc(ncc1)CNC(=O)c2cc(ccc2)CN3CCCCC3
0.273764	FC(F)(F)c1nc(ncc1)CNC(=O)c2cc(ccc2)CN3CCCCC3
0.273764	FC(F)(F)c1nc(ncc1)CNC(=O)c2cc(ccc2)CN3CCCCC3
0.273764	FC(F)(F)c1nc(ncc1)CNC(=O)c2cc(ccc2)CN3CCCCC3
0.273764	FC(F)(F)c1nc(ncc1)CNC(=O)c2cc(ccc2)CN3CCCCC3
0.272727	Brc1cc(c2cc(NC(=O)C(=O)N3CCN(Cc4ccc(cc4)CC)CC3)ccc2)ccc1
0.272727	Brc1cc(c2cc(NC(=O)C(=O)N3CCN(Cc4ccc(cc4)CC)CC3)ccc2)ccc1
0.272727	Brc1cc(c2cc(NC(=O)C(=O)N3CCN(Cc4ccc(cc4)CC)CC3)ccc2)ccc1
0.272727	Brc1cc(c2cc(NC(=O)C(=O)N3CCN(Cc4ccc(cc4)CC)CC3)ccc2)ccc1
0.272727	Brc1cc(c2cc(NC(=O)C(=O)N3CCN(Cc4ccc(cc4)CC)CC3)ccc2)ccc1
0.272358	S1C=NC(c2ncc(cc2)C(=O)Nc3ncc(NC(=O)c4ccccc4)cc3)=C1
0.272358	S1C=NC(c2ncc(cc2)C(=O)Nc3ncc(NC(=O)c4ccccc4)cc3)=C1
0.272358	S1C=NC(c2ncc(cc2)C(=O)Nc3ncc(NC(=O)c4ccccc4)cc3)=C1
0.272358	S1C=NC(c2ncc(cc2)C(=O)Nc3ncc(NC(=O)c4ccccc4)cc3)=C1
0.272358	S1C=NC(c2ncc(cc2)C(=O)Nc3ncc(NC(=O)c4ccccc4)cc3)=C1
0.272358	S1C=NC(c2ncc(cc2)C(=O)Nc3ncc(NC(=O)c4ccccc4)cc3)=C1
0.272358	S1C=NC(c2ncc(cc2)C(=O)Nc3ncc(NC(=O)c4ccccc4)cc3)=C1
0.272358	S1C=NC(c2ncc(cc2)C(=O)Nc3ncc(NC(=O)c4ccccc4)cc3)=C1
0.272358	S1C=NC(c2ncc(cc2)C(=O)Nc3ncc(NC(=O)c4ccccc4)cc3)=C1
0.272358	S1C=NC(c2ncc(cc2)C(=O)Nc3ncc(NC(=O)c4ccccc4)cc3)=C1
0.272	Brc1nccc(NNC(=O)c2cc(ccc2)CN3CCCCC3)c1
0.272	Brc1nccc(NNC(=O)c2cc(ccc2)CN3CCCCC3)c1
0.272	Brc1nccc(NNC(=O)c2cc(ccc2)CN3CCCCC3)c1
0.272	Brc1nccc(NNC(=O)c2cc(ccc2)CN3CCCCC3)c1
0.272	Brc1nccc(NNC(=O)c2cc(ccc2)CN3CCCCC3)c1
0.272	[O-][N+](=O)c1ccc(cc1)C=2N=C(NC(=O)c3cnc(nc3)C4CC4)NC2
0.272	[O-][N+](=O)c1ccc(cc1)C=2N=C(NC(=O)c3cnc(nc3)C4CC4)NC2
0.271255	O=C(Nc1ccc(cc1)C(=O)NC)c2cc(ncc2)C=3OC=CC3
0.271255	O=C(Nc1ccc(cc1)C(=O)NC)c2cc(ncc2)C=3OC=CC3
0.271127	S1C(=NC(c2ncccc2)=C1)CCNC(=O)c3cc(Nc4nccnc4)ccc3
0.271127	S1C(=NC(c2ncccc2)=C1)CCNC(=O)c3cc(Nc4nccnc4)ccc3
0.271127	S1C(=NC(c2ncccc2)=C1)CCNC(=O)c3cc(Nc4nccnc4)ccc3
0.271127	S1C(=NC(c2ncccc2)=C1)CCNC(=O)c3cc(Nc4nccnc4)ccc3
0.271127	S1C(=NC(c2ncccc2)=C1)CCNC(=O)c3cc(Nc4nccnc4)ccc3
0.271127	S1C(=NC(c2ncccc2)=C1)CCNC(=O)c3cc(Nc4nccnc4)ccc3
0.271127	S1C(=NC(c2ncccc2)=C1)CCNC(=O)c3cc(Nc4nccnc4)ccc3
0.271127	S1C(=NC(c2ncccc2)=C1)CCNC(=O)c3cc(Nc4nccnc4)ccc3
0.271127	S1C(=NC(c2ncccc2)=C1)CCNC(=O)c3cc(Nc4nccnc4)ccc3
0.271127	S1C(=NC(c2ncccc2)=C1)CCNC(=O)c3cc(Nc4nccnc4)ccc3
0.270463	O=C(Nc1cc(ccc1)C2=NOC(=N2)CC)c3cc(ncc3)C=4OC=CC4
0.270463	O=C(Nc1cc(ccc1)C2=NOC(=N2)CC)c3cc(ncc3)C=4OC=CC4
0.27044	Clc1cc(F)c(cc1)C=2ON=C(N2)CNC(=O)c3cc(NC(=O)c4c(F)cccc4)c(cc3)C
0.27044	Clc1cc(F)c(cc1)C=2ON=C(N2)CNC(=O)c3cc(NC(=O)c4c(F)cccc4)c(cc3)C
0.27044	Clc1cc(F)c(cc1)C=2ON=C(N2)CNC(=O)c3cc(NC(=O)c4c(F)cccc4)c(cc3)C
0.27044	Clc1cc(F)c(cc1)C=2ON=C(N2)CNC(=O)c3cc(NC(=O)c4c(F)cccc4)c(cc3)C
0.27044	Clc1cc(F)c(cc1)C=2ON=C(N2)CNC(=O)c3cc(NC(=O)c4c(F)cccc4)c(cc3)C
0.27044	Clc1cc(F)c(cc1)C=2ON=C(N2)CNC(=O)c3cc(NC(=O)c4c(F)cccc4)c(cc3)C
0.27044	Clc1cc(F)c(cc1)C=2ON=C(N2)CNC(=O)c3cc(NC(=O)c4c(F)cccc4)c(cc3)C
0.27044	Clc1cc(F)c(cc1)C=2ON=C(N2)CNC(=O)c3cc(NC(=O)c4c(F)cccc4)c(cc3)C
0.27044	Clc1cc(F)c(cc1)C=2ON=C(N2)CNC(=O)c3cc(NC(=O)c4c(F)cccc4)c(cc3)C
0.27044	Clc1cc(F)c(cc1)C=2ON=C(N2)CNC(=O)c3cc(NC(=O)c4c(F)cccc4)c(cc3)C
0.27044	Fc1c(OCCCN2CCOCC2)ccc(NC(=O)c3ccc(N4N=C(C=C4c5ccccc5)C)cc3)c1
0.27044	Fc1c(OCCCN2CCOCC2)ccc(NC(=O)c3ccc(N4N=C(C=C4c5ccccc5)C)cc3)c1
0.27044	Fc1c(OCCCN2CCOCC2)ccc(NC(=O)c3ccc(N4N=C(C=C4c5ccccc5)C)cc3)c1
0.27044	Fc1c(OCCCN2CCOCC2)ccc(NC(=O)c3ccc(N4N=C(C=C4c5ccccc5)C)cc3)c1
0.27044	Fc1c(OCCCN2CCOCC2)ccc(NC(=O)c3ccc(N4N=C(C=C4c5ccccc5)C)cc3)c1
0.27037	Clc1c(NC(=O)c2ccc(SCC=3ON=C(N3)C)cc2)cc(NC(=O)C)cc1
0.27037	Clc1c(NC(=O)c2ccc(SCC=3ON=C(N3)C)cc2)cc(NC(=O)C)cc1
0.27037	Clc1c(NC(=O)c2ccc(SCC=3ON=C(N3)C)cc2)cc(NC(=O)C)cc1
0.27037	Clc1c(NC(=O)c2ccc(SCC=3ON=C(N3)C)cc2)cc(NC(=O)C)cc1
0.27037	Clc1c(NC(=O)c2ccc(SCC=3ON=C(N3)C)cc2)cc(NC(=O)C)cc1
0.27037	Clc1c(NC(=O)c2ccc(SCC=3ON=C(N3)C)cc2)cc(NC(=O)C)cc1
0.27037	Clc1c(NC(=O)c2ccc(SCC=3ON=C(N3)C)cc2)cc(NC(=O)C)cc1
0.27037	Clc1c(NC(=O)c2ccc(SCC=3ON=C(N3)C)cc2)cc(NC(=O)C)cc1
0.27037	Clc1c(NC(=O)c2ccc(SCC=3ON=C(N3)C)cc2)cc(NC(=O)C)cc1
0.27037	Clc1c(NC(=O)c2ccc(SCC=3ON=C(N3)C)cc2)cc(NC(=O)C)cc1
0.27027	Clc1c(Cl)cccc1Oc2nnc(cc2)C(=O)Nc3cc(NC(=O)NCC)c(cc3)C
0.27027	Clc1c(Cl)cccc1Oc2nnc(cc2)C(=O)Nc3cc(NC(=O)NCC)c(cc3)C
0.27027	Clc1c(Cl)cccc1Oc2nnc(cc2)C(=O)Nc3cc(NC(=O)NCC)c(cc3)C
0.27027	Clc1c(Cl)cccc1Oc2nnc(cc2)C(=O)Nc3cc(NC(=O)NCC)c(cc3)C
0.27027	Clc1c(Cl)cccc1Oc2nnc(cc2)C(=O)Nc3cc(NC(=O)NCC)c(cc3)C
0.27027	Clc1c(Cl)cccc1Oc2nnc(cc2)C(=O)Nc3cc(NC(=O)NCC)c(cc3)C
0.27027	Clc1c(Cl)cccc1Oc2nnc(cc2)C(=O)Nc3cc(NC(=O)NCC)c(cc3)C
0.27027	Clc1c(Cl)cccc1Oc2nnc(cc2)C(=O)Nc3cc(NC(=O)NCC)c(cc3)C
0.27027	Clc1c(Cl)cccc1Oc2nnc(cc2)C(=O)Nc3cc(NC(=O)NCC)c(cc3)C
0.27027	Clc1c(Cl)cccc1Oc2nnc(cc2)C(=O)Nc3cc(NC(=O)NCC)c(cc3)C
0.270073	Fc1c(F)ccc(c1)CC(CO)CNC(=O)c2cc(Nc3nccnc3)ccc2
0.270073	Fc1c(F)ccc(c1)CC(CO)CNC(=O)c2cc(Nc3nccnc3)ccc2
0.270073	Fc1c(F)ccc(c1)CC(CO)CNC(=O)c2cc(Nc3nccnc3)ccc2
0.270073	Fc1c(F)ccc(c1)CC(CO)CNC(=O)c2cc(Nc3nccnc3)ccc2
0.270073	Fc1c(F)ccc(c1)CC(CO)CNC(=O)c2cc(Nc3nccnc3)ccc2
0.270073	Fc1c(F)ccc(c1)CC(CO)CNC(=O)c2cc(Nc3nccnc3)ccc2
0.270073	Fc1c(F)ccc(c1)CC(CO)CNC(=O)c2cc(Nc3nccnc3)ccc2
0.270073	Fc1c(F)ccc(c1)CC(CO)CNC(=O)c2cc(Nc3nccnc3)ccc2
0.270073	Fc1c(F)ccc(c1)CC(CO)CNC(=O)c2cc(Nc3nccnc3)ccc2
0.270073	Fc1c(F)ccc(c1)CC(CO)CNC(=O)c2cc(Nc3nccnc3)ccc2
0.269625	O=C(Nc1cc(c(N2C(=O)COCC2)cc1)C)c3ccc(cc3)CN4C(=O)CCC4=O
0.269625	O=C(Nc1cc(c(N2C(=O)COCC2)cc1)C)c3ccc(cc3)CN4C(=O)CCC4=O
0.269625	O=C(Nc1cc(c(N2C(=O)COCC2)cc1)C)c3ccc(cc3)CN4C(=O)CCC4=O
0.269625	O=C(Nc1cc(c(N2C(=O)COCC2)cc1)C)c3ccc(cc3)CN4C(=O)CCC4=O
0.269625	O=C(Nc1cc(c(N2C(=O)COCC2)cc1)C)c3ccc(cc3)CN4C(=O)CCC4=O
0.269625	O=C(Nc1cc(c(N2C(=O)COCC2)cc1)C)c3ccc(cc3)CN4C(=O)CCC4=O
0.269625	O=C(Nc1cc(c(N2C(=O)COCC2)cc1)C)c3ccc(cc3)CN4C(=O)CCC4=O
0.269625	O=C(Nc1cc(c(N2C(=O)COCC2)cc1)C)c3ccc(cc3)CN4C(=O)CCC4=O
0.269625	O=C(Nc1cc(c(N2C(=O)COCC2)cc1)C)c3ccc(cc3)CN4C(=O)CCC4=O
0.269625	O=C(Nc1cc(c(N2C(=O)COCC2)cc1)C)c3ccc(cc3)CN4C(=O)CCC4=O
0.26936	Clc1c(F)ccc(NC(=O)C2CCN(C(=O)c3cncc(c3)C4=NNC=C4)CC2)c1
0.26936	Clc1c(F)ccc(NC(=O)C2CCN(C(=O)c3cncc(c3)C4=NNC=C4)CC2)c1
0.26936	Clc1c(F)ccc(NC(=O)C2CCN(C(=O)c3cncc(c3)C4=NNC=C4)CC2)c1
0.26936	Clc1c(F)ccc(NC(=O)C2CCN(C(=O)c3cncc(c3)C4=NNC=C4)CC2)c1
0.269076	S1C(=NC(c2ccc(cc2)C(C)(C)C)=C1)NC(=O)c3ccc(NC(=O)C)cc3
0.268908	O=C(Nc1ccc(cc1)C(=O)NC)c2ccc(Nc3c(OC)cc(OC)cc3)cc2
0.268908	O=C(Nc1ccc(cc1)C(=O)NC)c2ccc(Nc3c(OC)cc(OC)cc3)cc2
0.268908	O=C(Nc1ccc(cc1)C(=O)NC)c2ccc(Nc3c(OC)cc(OC)cc3)cc2
0.268817	O=C(Nc1ccc(cc1)C=2ON=C(N2)c3cc(OC)c(OC)cc3)c4ncccc4
0.268817	O=C(Nc1ccc(cc1)C=2ON=C(N2)c3cc(OC)c(OC)cc3)c4ncccc4
0.268817	O=C(Nc1ccc(cc1)C=2ON=C(N2)c3cc(OC)c(OC)cc3)c4ncccc4
0.268817	O=C(Nc1ccc(cc1)C=2ON=C(N2)c3cc(OC)c(OC)cc3)c4ncccc4
0.268817	O=C(Nc1ccc(cc1)C=2ON=C(N2)c3cc(OC)c(OC)cc3)c4ncccc4
0.268817	O=C(Nc1ccc(cc1)C=2ON=C(N2)c3cc(OC)c(OC)cc3)c4ncccc4
0.268817	O=C(Nc1ccc(cc1)C=2ON=C(N2)c3cc(OC)c(OC)cc3)c4ncccc4
0.268817	O=C(Nc1ccc(cc1)C=2ON=C(N2)c3cc(OC)c(OC)cc3)c4ncccc4
0.268608	O=C(NC=1N(N=C(c2c(cc(c(c2)C)C)C)C1)c3ccccc3)c4cnc(c5ccncc5)cc4
0.268608	O=C(NC=1N(N=C(c2c(cc(c(c2)C)C)C)C1)c3ccccc3)c4cnc(c5ccncc5)cc4
0.268382	S(=O)(=O)(Nc1c(F)ccc(c1)C(=O)NCCC(=O)Nc2cnccc2)C
0.268382	S(=O)(=O)(Nc1c(F)ccc(c1)C(=O)NCCC(=O)Nc2cnccc2)C
0.268382	S(=O)(=O)(Nc1c(F)ccc(c1)C(=O)NCCC(=O)Nc2cnccc2)C
0.268382	S(=O)(=O)(Nc1c(F)ccc(c1)C(=O)NCCC(=O)Nc2cnccc2)C
0.268	Fc1c(cccc1)C(=O)Nc2c(ccc(c2)C=O)C
0.268	Fc1c(cccc1)C(=O)Nc2c(ccc(c2)C=O)C
0.268	Fc1c(cccc1)C(=O)Nc2c(ccc(c2)C=O)C
0.268	Fc1c(cccc1)C(=O)Nc2c(ccc(c2)C=O)C
0.268	Fc1c(cccc1)C(=O)Nc2c(ccc(c2)C=O)C
0.268	Fc1c(cccc1)C(=O)Nc2c(ccc(c2)C=O)C
0.268	Fc1c(cccc1)C(=O)Nc2c(ccc(c2)C=O)C
0.268	Fc1c(cccc1)C(=O)Nc2c(ccc(c2)C=O)C
0.268	Fc1c(cccc1)C(=O)Nc2c(ccc(c2)C=O)C
0.268	Clc1c(NC(=O)COCc2cnccc2)cc(NC(=O)C)cc1
0.268	Fc1c(cccc1)C(=O)Nc2c(ccc(c2)C=O)C
0.267925	O=C(NC(CCN1CCN(CC1)C)C)c2cc(c(O)cc2)c3ccccc3
0.267925	O=C(NC(CCN1CCN(CC1)C)C)c2cc(c(O)cc2)c3ccccc3
0.267925	O=C(NC(CCN1CCN(CC1)C)C)c2cc(c(O)cc2)c3ccccc3
0.267925	O=C(NC(CCN1CCN(CC1)C)C)c2cc(c(O)cc2)c3ccccc3
0.267925	O=C(NC(CCN1CCN(CC1)C)C)c2cc(c(O)cc2)c3ccccc3
0.267606	Brc1ccc(cc1)C=2N=C(SC2)NC(=O)c3cc(F)c(N4CCOCC4)cc3
0.267606	Brc1ccc(cc1)C=2N=C(SC2)NC(=O)c3cc(F)c(N4CCOCC4)cc3
0.267606	Brc1ccc(cc1)C=2N=C(SC2)NC(=O)c3cc(F)c(N4CCOCC4)cc3
0.267606	Brc1ccc(cc1)C=2N=C(SC2)NC(=O)c3cc(F)c(N4CCOCC4)cc3
0.267606	Brc1ccc(cc1)C=2N=C(SC2)NC(=O)c3cc(F)c(N4CCOCC4)cc3
0.267606	Brc1ccc(cc1)C=2N=C(SC2)NC(=O)c3cc(F)c(N4CCOCC4)cc3
0.267606	Brc1ccc(cc1)C=2N=C(SC2)NC(=O)c3cc(F)c(N4CCOCC4)cc3
0.267606	Brc1ccc(cc1)C=2N=C(SC2)NC(=O)c3cc(F)c(N4CCOCC4)cc3
0.267606	Brc1ccc(cc1)C=2N=C(SC2)NC(=O)c3cc(F)c(N4CCOCC4)cc3
0.267606	Brc1ccc(cc1)C=2N=C(SC2)NC(=O)c3cc(F)c(N4CCOCC4)cc3
0.267361	Fc1c(cc(c(NC(=O)c2ncc(cc2)C=3N=NNN3)c1)C)C(=O)OC
0.267361	Fc1c(cc(c(NC(=O)c2ncc(cc2)C=3N=NNN3)c1)C)C(=O)OC
0.267361	Fc1c(cc(c(NC(=O)c2ncc(cc2)C=3N=NNN3)c1)C)C(=O)OC
0.267361	Fc1c(cc(c(NC(=O)c2ncc(cc2)C=3N=NNN3)c1)C)C(=O)OC
0.267361	Fc1c(cc(c(NC(=O)c2ncc(cc2)C=3N=NNN3)c1)C)C(=O)OC
0.267361	Fc1c(cc(c(NC(=O)c2ncc(cc2)C=3N=NNN3)c1)C)C(=O)OC
0.267361	Fc1c(cc(c(NC(=O)c2ncc(cc2)C=3N=NNN3)c1)C)C(=O)OC
0.267361	Fc1c(cc(c(NC(=O)c2ncc(cc2)C=3N=NNN3)c1)C)C(=O)OC
0.267361	Fc1c(cc(c(NC(=O)c2ncc(cc2)C=3N=NNN3)c1)C)C(=O)OC
0.267361	Fc1c(cc(c(NC(=O)c2ncc(cc2)C=3N=NNN3)c1)C)C(=O)OC
0.267361	Fc1c(cccc1)C(=O)Nc2c(ccc(c2)C(=O)N3CCC([N+]([O-])=O)CC3)C
0.267361	Fc1c(cccc1)C(=O)Nc2c(ccc(c2)C(=O)N3CCC([N+]([O-])=O)CC3)C
0.267361	Fc1c(cccc1)C(=O)Nc2c(ccc(c2)C(=O)N3CCC([N+]([O-])=O)CC3)C
0.267361	Fc1c(cccc1)C(=O)Nc2c(ccc(c2)C(=O)N3CCC([N+]([O-])=O)CC3)C
0.267361	Fc1c(cccc1)C(=O)Nc2c(ccc(c2)C(=O)N3CCC([N+]([O-])=O)CC3)C
0.267361	Fc1c(cccc1)C(=O)Nc2c(ccc(c2)C(=O)N3CCC([N+]([O-])=O)CC3)C
0.267361	Fc1c(cccc1)C(=O)Nc2c(ccc(c2)C(=O)N3CCC([N+]([O-])=O)CC3)C
0.267361	Fc1c(cccc1)C(=O)Nc2c(ccc(c2)C(=O)N3CCC([N+]([O-])=O)CC3)C
0.267361	Fc1c(cccc1)C(=O)Nc2c(ccc(c2)C(=O)N3CCC([N+]([O-])=O)CC3)C
0.267361	Fc1c(cccc1)C(=O)Nc2c(ccc(c2)C(=O)N3CCC([N+]([O-])=O)CC3)C
0.267101	O=C(Nc1ncccc1)C2CN(c3nc(Nc4c(cc(cc4)C)C)cc(n3)C)CCC2
0.267101	O=C(Nc1ncccc1)C2CN(c3nc(Nc4c(cc(cc4)C)C)cc(n3)C)CCC2
0.267101	O=C(Nc1ncccc1)C2CN(c3nc(Nc4c(cc(cc4)C)C)cc(n3)C)CCC2
0.267101	O=C(Nc1ncccc1)C2CN(c3nc(Nc4c(cc(cc4)C)C)cc(n3)C)CCC2
0.267101	O=C(Nc1ncccc1)C2CN(c3nc(Nc4c(cc(cc4)C)C)cc(n3)C)CCC2
0.267101	O=C(Nc1ncccc1)C2CN(c3nc(Nc4c(cc(cc4)C)C)cc(n3)C)CCC2
0.267101	O=C(Nc1ncccc1)C2CN(c3nc(Nc4c(cc(cc4)C)C)cc(n3)C)CCC2
0.267101	O=C(Nc1ncccc1)C2CN(c3nc(Nc4c(cc(cc4)C)C)cc(n3)C)CCC2
0.267101	O=C(Nc1ncccc1)C2CN(c3nc(Nc4c(cc(cc4)C)C)cc(n3)C)CCC2
0.267101	O=C(Nc1ncccc1)C2CN(c3nc(Nc4c(cc(cc4)C)C)cc(n3)C)CCC2
0.266968	O=C(Nc1cc(NC=O)c(cc1)C)CC
0.266968	O=C(Nc1cc(NC=O)c(cc1)C)CC
0.266968	O=C(Nc1cc(NC=O)c(cc1)C)CC
0.266968	O=C(Nc1cc(NC=O)c(cc1)C)CC
0.266968	O=C(Nc1cc(NC=O)c(cc1)C)CC
0.266968	O=C(Nc1cc(NC=O)c(cc1)C)CC
0.266234	FC(F)(F)c1cc(ccc1)C(=O)Nc2cc(NC(=O)C(=O)NCC3OCC4(NC3)CC4)c(cc2)C
0.266187	S1C(C=2N=C(SC2)NC(=O)c3cnc(c4ccncc4)cc3)=CC=C1CC
0.266187	S1C(C=2N=C(SC2)NC(=O)c3cnc(c4ccncc4)cc3)=CC=C1CC
0.266187	S1C(C=2N=C(SC2)NC(=O)c3cnc(c4ccncc4)cc3)=CC=C1CC
0.266187	S1C(C=2N=C(SC2)NC(=O)c3cnc(c4ccncc4)cc3)=CC=C1CC
0.266187	S1C(C=2N=C(SC2)NC(=O)c3cnc(c4ccncc4)cc3)=CC=C1CC
0.266187	S1C(C=2N=C(SC2)NC(=O)c3cnc(c4ccncc4)cc3)=CC=C1CC
0.266187	S1C(C=2N=C(SC2)NC(=O)c3cnc(c4ccncc4)cc3)=CC=C1CC
0.266187	S1C(C=2N=C(SC2)NC(=O)c3cnc(c4ccncc4)cc3)=CC=C1CC
0.266187	S1C(C=2N=C(SC2)NC(=O)c3cnc(c4ccncc4)cc3)=CC=C1CC
0.266187	S1C(C=2N=C(SC2)NC(=O)c3cnc(c4ccncc4)cc3)=CC=C1CC
0.266187	O=C(Nc1c(cc(N2CCN(CC2)CC)cc1)C)C3=NNC(=C3)COC
0.266187	O=C(Nc1c(cc(N2CCN(CC2)CC)cc1)C)C3=NNC(=C3)COC
0.266187	O=C(Nc1c(cc(N2CCN(CC2)CC)cc1)C)C3=NNC(=C3)COC
0.266187	O=C(Nc1c(cc(N2CCN(CC2)CC)cc1)C)C3=NNC(=C3)COC
0.266187	O=C(Nc1c(cc(N2CCN(CC2)CC)cc1)C)C3=NNC(=C3)COC
0.266187	O=C(Nc1c(cc(N2CCN(CC2)CC)cc1)C)C3=NNC(=C3)COC
0.266187	O=C(Nc1c(cc(N2CCN(CC2)CC)cc1)C)C3=NNC(=C3)COC
0.266187	O=C(Nc1c(cc(N2CCN(CC2)CC)cc1)C)C3=NNC(=C3)COC
0.266187	O=C(Nc1c(cc(N2CCN(CC2)CC)cc1)C)C3=NNC(=C3)COC
0.266129	O=C(Nc1cnc(nc1)C2CC2)c3cncc(c3)C4=NNC=C4
0.266129	O=C(Nc1cnc(nc1)C2CC2)c3cncc(c3)C4=NNC=C4
0.266129	O=C(Nc1cnc(nc1)C2CC2)c3cncc(c3)C4=NNC=C4
0.266129	O=C(Nc1cnc(nc1)C2CC2)c3cncc(c3)C4=NNC=C4
0.266129	O=C(Nc1cnc(nc1)C2CC2)c3cncc(c3)C4=NNC=C4
0.266129	O=C(Nc1cnc(nc1)C2CC2)c3cncc(c3)C4=NNC=C4
0.266129	O=C(Nc1cnc(nc1)C2CC2)c3cncc(c3)C4=NNC=C4
0.266129	O=C(Nc1cnc(nc1)C2CC2)c3cncc(c3)C4=NNC=C4
0.266129	O=C(Nc1cnc(nc1)C2CC2)c3cncc(c3)C4=NNC=C4
0.266129	O=C(Nc1cnc(nc1)C2CC2)c3cncc(c3)C4=NNC=C4
0.265993	Fc1c(ccc(OC)c1)CC2=NOC(=N2)c3ccc(NC(=O)c4ncccc4)cc3
0.265993	Fc1c(ccc(OC)c1)CC2=NOC(=N2)c3ccc(NC(=O)c4ncccc4)cc3
0.265993	Fc1c(ccc(OC)c1)CC2=NOC(=N2)c3ccc(NC(=O)c4ncccc4)cc3
0.265993	Fc1c(ccc(OC)c1)CC2=NOC(=N2)c3ccc(NC(=O)c4ncccc4)cc3
0.265993	Fc1c(ccc(OC)c1)CC2=NOC(=N2)c3ccc(NC(=O)c4ncccc4)cc3
0.265993	Fc1c(ccc(OC)c1)CC2=NOC(=N2)c3ccc(NC(=O)c4ncccc4)cc3
0.265993	Fc1c(ccc(OC)c1)CC2=NOC(=N2)c3ccc(NC(=O)c4ncccc4)cc3
0.265993	Fc1c(ccc(OC)c1)CC2=NOC(=N2)c3ccc(NC(=O)c4ncccc4)cc3
0.265993	Fc1c(ccc(OC)c1)CC2=NOC(=N2)c3ccc(NC(=O)c4ncccc4)cc3
0.265993	Fc1c(ccc(OC)c1)CC2=NOC(=N2)c3ccc(NC(=O)c4ncccc4)cc3
0.265823	O=C(OC)CN1CCN(c2ccc(NC(=O)c3ccc(cc3)CN)cc2)CC1
0.265823	O=C(OC)CN1CCN(c2ccc(NC(=O)c3ccc(cc3)CN)cc2)CC1
0.265823	O=C(OC)CN1CCN(c2ccc(NC(=O)c3ccc(cc3)CN)cc2)CC1
0.265823	O=C(OC)CN1CCN(c2ccc(NC(=O)c3ccc(cc3)CN)cc2)CC1
0.265823	O=C(OC)CN1CCN(c2ccc(NC(=O)c3ccc(cc3)CN)cc2)CC1
0.265823	O=C(OC)CN1CCN(c2ccc(NC(=O)c3ccc(cc3)CN)cc2)CC1
0.265823	O=C(OC)CN1CCN(c2ccc(NC(=O)c3ccc(cc3)CN)cc2)CC1
0.265823	O=C(OC)CN1CCN(c2ccc(NC(=O)c3ccc(cc3)CN)cc2)CC1
0.265823	O=C(OC)CN1CCN(c2ccc(NC(=O)c3ccc(cc3)CN)cc2)CC1
0.265625	Clc1ccc(c2nc(ccn2)C(=O)NC=3OC=C(N3)c4ccc(Cl)cc4)cc1
0.265625	Clc1ccc(c2nc(ccn2)C(=O)NC=3OC=C(N3)c4ccc(Cl)cc4)cc1
0.265625	Clc1ccc(c2nc(ccn2)C(=O)NC=3OC=C(N3)c4ccc(Cl)cc4)cc1
0.265625	Clc1ccc(c2nc(ccn2)C(=O)NC=3OC=C(N3)c4ccc(Cl)cc4)cc1
0.265625	Clc1ccc(c2nc(ccn2)C(=O)NC=3OC=C(N3)c4ccc(Cl)cc4)cc1
0.265625	Clc1ccc(c2nc(ccn2)C(=O)NC=3OC=C(N3)c4ccc(Cl)cc4)cc1
0.265625	Clc1ccc(c2nc(ccn2)C(=O)NC=3OC=C(N3)c4ccc(Cl)cc4)cc1
0.265625	Clc1ccc(c2nc(ccn2)C(=O)NC=3OC=C(N3)c4ccc(Cl)cc4)cc1
0.265625	Clc1ccc(c2nc(ccn2)C(=O)NC=3OC=C(N3)c4ccc(Cl)cc4)cc1
0.265625	Clc1ccc(c2nc(ccn2)C(=O)NC=3OC=C(N3)c4ccc(Cl)cc4)cc1
0.265574	S1(=O)(=O)CC(NC(=O)C(=O)Nc2c(ccc(NC(=O)c3cc(ccc3)C(F)(F)F)c2)C)C(N)C1
0.265574	S1(=O)(=O)CC(NC(=O)C(=O)Nc2c(ccc(NC(=O)c3cc(ccc3)C(F)(F)F)c2)C)C(N)C1
0.265574	S1(=O)(=O)CC(NC(=O)C(=O)Nc2c(ccc(NC(=O)c3cc(ccc3)C(F)(F)F)c2)C)C(N)C1
0.265574	S1(=O)(=O)CC(NC(=O)C(=O)Nc2c(ccc(NC(=O)c3cc(ccc3)C(F)(F)F)c2)C)C(N)C1
0.265574	S1(=O)(=O)CC(NC(=O)C(=O)Nc2c(ccc(NC(=O)c3cc(ccc3)C(F)(F)F)c2)C)C(N)C1
0.265574	S1(=O)(=O)CC(NC(=O)C(=O)Nc2c(ccc(NC(=O)c3cc(ccc3)C(F)(F)F)c2)C)C(N)C1
0.265574	S1(=O)(=O)CC(NC(=O)C(=O)Nc2c(ccc(NC(=O)c3cc(ccc3)C(F)(F)F)c2)C)C(N)C1
0.265574	S1(=O)(=O)CC(NC(=O)C(=O)Nc2c(ccc(NC(=O)c3cc(ccc3)C(F)(F)F)c2)C)C(N)C1
0.265574	S1(=O)(=O)CC(NC(=O)C(=O)Nc2c(ccc(NC(=O)c3cc(ccc3)C(F)(F)F)c2)C)C(N)C1
0.265574	S1(=O)(=O)CC(NC(=O)C(=O)Nc2c(ccc(NC(=O)c3cc(ccc3)C(F)(F)F)c2)C)C(N)C1
0.265574	Fc1c(ccc(F)c1)C2CCN(C(=O)c3cc(Nc4nc(ccn4)C(F)(F)F)ccc3)CC2
0.265574	Fc1c(ccc(F)c1)C2CCN(C(=O)c3cc(Nc4nc(ccn4)C(F)(F)F)ccc3)CC2
0.265574	Fc1c(ccc(F)c1)C2CCN(C(=O)c3cc(Nc4nc(ccn4)C(F)(F)F)ccc3)CC2
0.265574	Fc1c(ccc(F)c1)C2CCN(C(=O)c3cc(Nc4nc(ccn4)C(F)(F)F)ccc3)CC2
0.265574	Fc1c(ccc(F)c1)C2CCN(C(=O)c3cc(Nc4nc(ccn4)C(F)(F)F)ccc3)CC2
0.265574	Fc1c(ccc(F)c1)C2CCN(C(=O)c3cc(Nc4nc(ccn4)C(F)(F)F)ccc3)CC2
0.265574	Fc1c(ccc(F)c1)C2CCN(C(=O)c3cc(Nc4nc(ccn4)C(F)(F)F)ccc3)CC2
0.265385	O=C(OC)CN1CCN(c2ccc(NC(=O)c3cc(ncc3)CN)cc2)CC1
0.265385	O=C(OC)CN1CCN(c2ccc(NC(=O)c3cc(ncc3)CN)cc2)CC1
0.265385	O=C(OC)CN1CCN(c2ccc(NC(=O)c3cc(ncc3)CN)cc2)CC1
0.265385	O=C(OC)CN1CCN(c2ccc(NC(=O)c3cc(ncc3)CN)cc2)CC1
0.265385	O=C(OC)CN1CCN(c2ccc(NC(=O)c3cc(ncc3)CN)cc2)CC1
0.265385	O=C(OC)CN1CCN(c2ccc(NC(=O)c3cc(ncc3)CN)cc2)CC1
0.265385	O=C(OC)CN1CCN(c2ccc(NC(=O)c3cc(ncc3)CN)cc2)CC1
0.265385	O=C(OC)CN1CCN(c2ccc(NC(=O)c3cc(ncc3)CN)cc2)CC1
0.265385	O=C(OC)CN1CCN(c2ccc(NC(=O)c3cc(ncc3)CN)cc2)CC1
0.265385	O=C(OC)CN1CCN(c2ccc(NC(=O)c3cc(ncc3)CN)cc2)CC1
0.265306	Fc1c(cc(c(NC(=O)c2ccc(cc2)C=3ON=C(N3)C4CC4)c1)C)C(=O)OC
0.265306	Fc1c(cc(c(NC(=O)c2ccc(cc2)C=3ON=C(N3)C4CC4)c1)C)C(=O)OC
0.265306	Fc1c(cc(c(NC(=O)c2ccc(cc2)C=3ON=C(N3)C4CC4)c1)C)C(=O)OC
0.265306	Fc1c(cc(c(NC(=O)c2ccc(cc2)C=3ON=C(N3)C4CC4)c1)C)C(=O)OC
0.265306	Fc1c(cc(c(NC(=O)c2ccc(cc2)C=3ON=C(N3)C4CC4)c1)C)C(=O)OC
0.265306	Fc1c(cc(c(NC(=O)c2ccc(cc2)C=3ON=C(N3)C4CC4)c1)C)C(=O)OC
0.265306	Fc1c(cc(c(NC(=O)c2ccc(cc2)C=3ON=C(N3)C4CC4)c1)C)C(=O)OC
0.265306	Fc1c(cc(c(NC(=O)c2ccc(cc2)C=3ON=C(N3)C4CC4)c1)C)C(=O)OC
0.265306	Fc1c(cc(c(NC(=O)c2ccc(cc2)C=3ON=C(N3)C4CC4)c1)C)C(=O)OC
0.265306	Fc1c(cc(c(NC(=O)c2ccc(cc2)C=3ON=C(N3)C4CC4)c1)C)C(=O)OC
0.265244	S1C=NC(c2ncc(cc2)C(=O)Nc3c(cc(cc3)C4=NN=C5N4C=CC=C5)C)=C1
0.265244	S1C=NC(c2ncc(cc2)C(=O)Nc3c(cc(cc3)C4=NN=C5N4C=CC=C5)C)=C1
0.265152	O=C(OCC)c1cc(c2cc(ccc2)C(=O)Nc3cc(O)c(cc3)C(=O)O)ccc1
0.265152	O=C(OCC)c1cc(c2cc(ccc2)C(=O)Nc3cc(O)c(cc3)C(=O)O)ccc1
0.265152	O=C(OCC)c1cc(c2cc(ccc2)C(=O)Nc3cc(O)c(cc3)C(=O)O)ccc1
0.265152	O=C(OCC)c1cc(c2cc(ccc2)C(=O)Nc3cc(O)c(cc3)C(=O)O)ccc1
0.265152	O=C(OCC)c1cc(c2cc(ccc2)C(=O)Nc3cc(O)c(cc3)C(=O)O)ccc1
0.265152	O=C(OCC)c1cc(c2cc(ccc2)C(=O)Nc3cc(O)c(cc3)C(=O)O)ccc1
0.265152	O=C(OCC)c1cc(c2cc(ccc2)C(=O)Nc3cc(O)c(cc3)C(=O)O)ccc1
0.265152	O=C(OCC)c1cc(c2cc(ccc2)C(=O)Nc3cc(O)c(cc3)C(=O)O)ccc1
0.265152	O=C(OCC)c1cc(c2cc(ccc2)C(=O)Nc3cc(O)c(cc3)C(=O)O)ccc1
0.265152	O=C(OCC)c1cc(c2cc(ccc2)C(=O)Nc3cc(O)c(cc3)C(=O)O)ccc1
0.264822	Fc1ccc(c2cncc(c2)C(=O)Nc3cc(NC(=O)C4CCCCC4)ccc3)cc1
0.264214	Clc1c(NS(=O)(=O)c2cc(c(O)cc2)C(=O)Nc3ccc(cc3)CN4CCCCCC4)cccc1
0.264214	Clc1c(NS(=O)(=O)c2cc(c(O)cc2)C(=O)Nc3ccc(cc3)CN4CCCCCC4)cccc1
0.264214	Clc1c(NS(=O)(=O)c2cc(c(O)cc2)C(=O)Nc3ccc(cc3)CN4CCCCCC4)cccc1
0.264214	Clc1c(NS(=O)(=O)c2cc(c(O)cc2)C(=O)Nc3ccc(cc3)CN4CCCCCC4)cccc1
0.264214	Clc1c(NS(=O)(=O)c2cc(c(O)cc2)C(=O)Nc3ccc(cc3)CN4CCCCCC4)cccc1
0.264214	Clc1c(NS(=O)(=O)c2cc(c(O)cc2)C(=O)Nc3ccc(cc3)CN4CCCCCC4)cccc1
0.264214	Clc1c(NS(=O)(=O)c2cc(c(O)cc2)C(=O)Nc3ccc(cc3)CN4CCCCCC4)cccc1
0.264214	Clc1c(NS(=O)(=O)c2cc(c(O)cc2)C(=O)Nc3ccc(cc3)CN4CCCCCC4)cccc1
0.264214	Clc1c(NS(=O)(=O)c2cc(c(O)cc2)C(=O)Nc3ccc(cc3)CN4CCCCCC4)cccc1
0.264214	Clc1c(NS(=O)(=O)c2cc(c(O)cc2)C(=O)Nc3ccc(cc3)CN4CCCCCC4)cccc1
0.263941	Fc1c(OCC)ccc(NC(=O)c2cc(c(O)cc2)c3ccccc3)c1
0.263941	Fc1c(OCC)ccc(NC(=O)c2cc(c(O)cc2)c3ccccc3)c1
0.263941	Fc1c(OCC)ccc(NC(=O)c2cc(c(O)cc2)c3ccccc3)c1
0.263889	O=C(Nc1c(OC)ccc(c2cnccc2)c1)C3(N)CN(CC3)C
0.263889	O=C(Nc1c(OC)ccc(c2cnccc2)c1)C3(N)CN(CC3)C
0.263889	O=C(Nc1c(OC)ccc(c2cnccc2)c1)C3(N)CN(CC3)C
0.263889	O=C(Nc1c(OC)ccc(c2cnccc2)c1)C3(N)CN(CC3)C
0.263889	O=C(Nc1c(OC)ccc(c2cnccc2)c1)C3(N)CN(CC3)C
0.263889	O=C(Nc1c(OC)ccc(c2cnccc2)c1)C3(N)CN(CC3)C
0.263889	O=C(Nc1c(OC)ccc(c2cnccc2)c1)C3(N)CN(CC3)C
0.263889	O=C(Nc1c(OC)ccc(c2cnccc2)c1)C3(N)CN(CC3)C
0.26383	O=C(O)c1c(O)cc(NC(=O)c2ccccc2)cc1
0.263538	O=C(Nc1cnc(NC(=O)CCCCc2cc3OCOc3cc2)cc1)c4ccccc4
0.263393	O=C(Nc1cc(NC=O)c(cc1)C)NCC
0.263393	O=C(Nc1cc(NC=O)c(cc1)C)NCC
0.263393	O=C(Nc1cc(NC=O)c(cc1)C)NCC
0.263393	O=C(Nc1cc(NC=O)c(cc1)C)NCC
0.263393	O=C(Nc1cc(NC=O)c(cc1)C)NCC
0.263158	Ic1c(Cl)cc(cc1)C(=O)Nc2ccc(cc2)C(=O)NCCN3CCCC3
0.263158	Ic1c(Cl)cc(cc1)C(=O)Nc2ccc(cc2)C(=O)NCCN3CCCC3
0.263158	Ic1c(Cl)cc(cc1)C(=O)Nc2ccc(cc2)C(=O)NCCN3CCCC3
0.263158	Ic1c(Cl)cc(cc1)C(=O)Nc2ccc(cc2)C(=O)NCCN3CCCC3
0.262997	O=C(NC1C(=O)N(Cc2nc(ncc2)C)CCC1)c3cc(c(O)cc3)c4ccccc4
0.262821	S(=O)(=O)(N1CCOCC1)c2cc(NC(=O)c3ncc(cc3)C=4N=NNN4)c(NCC(C)C)cc2
0.262799	O=C1NC(=O)C(N1)(c2cc(NC(=O)c3ccc(cc3)CN4CCOCC4)ccc2)C
0.262799	O=C1NC(=O)C(N1)(c2cc(NC(=O)c3ccc(cc3)CN4CCOCC4)ccc2)C
0.262799	O=C1NC(=O)C(N1)(c2cc(NC(=O)c3ccc(cc3)CN4CCOCC4)ccc2)C
0.262799	O=C1NC(=O)C(N1)(c2cc(NC(=O)c3ccc(cc3)CN4CCOCC4)ccc2)C
0.262799	FC(F)(F)c1cc(NC(=O)c2cc(ncc2)C=3OC=CC3)c(cc1)C(C)C
0.262799	FC(F)(F)c1cc(NC(=O)c2cc(ncc2)C=3OC=CC3)c(cc1)C(C)C
0.262799	FC(F)(F)c1cc(NC(=O)c2cc(ncc2)C=3OC=CC3)c(cc1)C(C)C
0.262799	FC(F)(F)c1cc(NC(=O)c2cc(ncc2)C=3OC=CC3)c(cc1)C(C)C
0.262799	FC(F)(F)c1cc(NC(=O)c2cc(ncc2)C=3OC=CC3)c(cc1)C(C)C
0.262799	FC(F)(F)c1cc(NC(=O)c2cc(ncc2)C=3OC=CC3)c(cc1)C(C)C
0.262799	FC(F)(F)c1cc(NC(=O)c2cc(ncc2)C=3OC=CC3)c(cc1)C(C)C
0.262799	FC(F)(F)c1cc(NC(=O)c2cc(ncc2)C=3OC=CC3)c(cc1)C(C)C
0.262799	FC(F)(F)c1cc(NC(=O)c2cc(ncc2)C=3OC=CC3)c(cc1)C(C)C
0.262799	FC(F)(F)c1cc(NC(=O)c2cc(ncc2)C=3OC=CC3)c(cc1)C(C)C
0.262774	O=C(NCc1c(cccc1)CN2CCOCC2)c3cc(c(O)cc3)c4ccccc4
0.262658	Clc1c(S(=O)(=O)N2CCOCC2)cc(cc1)C(=O)Nc3cc(ccc3)C4=NOC(=N4)CC
0.262548	S1C=C(C(=O)Nc2c(F)ccc(NC(=O)c3cc(c(F)cc3)CSC)c2)C=C1
0.262548	S1C=C(C(=O)Nc2c(F)ccc(NC(=O)c3cc(c(F)cc3)CSC)c2)C=C1
0.262548	S1C=C(C(=O)Nc2c(F)ccc(NC(=O)c3cc(c(F)cc3)CSC)c2)C=C1
0.262548	S1C=C(C(=O)Nc2c(F)ccc(NC(=O)c3cc(c(F)cc3)CSC)c2)C=C1
0.262548	S1C=C(C(=O)Nc2c(F)ccc(NC(=O)c3cc(c(F)cc3)CSC)c2)C=C1
0.262548	S1C=C(C(=O)Nc2c(F)ccc(NC(=O)c3cc(c(F)cc3)CSC)c2)C=C1
0.262548	S1C=C(C(=O)Nc2c(F)ccc(NC(=O)c3cc(c(F)cc3)CSC)c2)C=C1
0.262548	S1C=C(C(=O)Nc2c(F)ccc(NC(=O)c3cc(c(F)cc3)CSC)c2)C=C1
0.262548	S1C=C(C(=O)Nc2c(F)ccc(NC(=O)c3cc(c(F)cc3)CSC)c2)C=C1
0.262548	S1C=C(C(=O)Nc2c(F)ccc(NC(=O)c3cc(c(F)cc3)CSC)c2)C=C1
0.262238	Clc1ccc(cc1)C(N2CCN(C(=O)c3cc(Nc4nc(ccn4)C(F)(F)F)ccc3)CC2)c5ccc(Cl)cc5
0.262238	Clc1ccc(cc1)C(N2CCN(C(=O)c3cc(Nc4nc(ccn4)C(F)(F)F)ccc3)CC2)c5ccc(Cl)cc5
0.262238	Clc1ccc(cc1)C(N2CCN(C(=O)c3cc(Nc4nc(ccn4)C(F)(F)F)ccc3)CC2)c5ccc(Cl)cc5
0.262238	Clc1ccc(cc1)C(N2CCN(C(=O)c3cc(Nc4nc(ccn4)C(F)(F)F)ccc3)CC2)c5ccc(Cl)cc5
0.261818	S(c1ccc(NC(=O)c2cncc(c2)C3=NNC=C3)cc1)C4=NC=CN4C
0.261818	S(c1ccc(NC(=O)c2cncc(c2)C3=NNC=C3)cc1)C4=NC=CN4C
0.261818	S(c1ccc(NC(=O)c2cncc(c2)C3=NNC=C3)cc1)C4=NC=CN4C
0.261818	S(c1ccc(NC(=O)c2cncc(c2)C3=NNC=C3)cc1)C4=NC=CN4C
0.261818	S(c1ccc(NC(=O)c2cncc(c2)C3=NNC=C3)cc1)C4=NC=CN4C
0.261818	S(c1ccc(NC(=O)c2cncc(c2)C3=NNC=C3)cc1)C4=NC=CN4C
0.261818	S(c1ccc(NC(=O)c2cncc(c2)C3=NNC=C3)cc1)C4=NC=CN4C
0.261818	S(c1ccc(NC(=O)c2cncc(c2)C3=NNC=C3)cc1)C4=NC=CN4C
0.261818	S(c1ccc(NC(=O)c2cncc(c2)C3=NNC=C3)cc1)C4=NC=CN4C
0.261818	S(c1ccc(NC(=O)c2cncc(c2)C3=NNC=C3)cc1)C4=NC=CN4C
0.261538	O=C(O)C1CCC(CNC(=O)c2ccc(Nc3nc(OC)ccn3)cc2)CC1
0.261484	S(=O)(=O)(N1CCCC1)c2ccc(cc2)CNc3nc(Nc4c(cc(cc4)C)C)cc(n3)C
0.261484	S(=O)(=O)(N1CCCC1)c2ccc(cc2)CNc3nc(Nc4c(cc(cc4)C)C)cc(n3)C
0.261484	S(=O)(=O)(N1CCCC1)c2ccc(cc2)CNc3nc(Nc4c(cc(cc4)C)C)cc(n3)C
0.261484	S(=O)(=O)(N1CCCC1)c2ccc(cc2)CNc3nc(Nc4c(cc(cc4)C)C)cc(n3)C
0.261484	S(=O)(=O)(N1CCCC1)c2ccc(cc2)CNc3nc(Nc4c(cc(cc4)C)C)cc(n3)C
0.261484	S(=O)(=O)(N1CCCC1)c2ccc(cc2)CNc3nc(Nc4c(cc(cc4)C)C)cc(n3)C
0.261484	S(=O)(=O)(N1CCCC1)c2ccc(cc2)CNc3nc(Nc4c(cc(cc4)C)C)cc(n3)C
0.261044	Clc1c(Cl)ccc(c1)C(=O)NCCC(=O)Nc2cnccc2
0.261044	Clc1c(Cl)ccc(c1)C(=O)NCCC(=O)Nc2cnccc2
0.261029	Fc1ccc(c2cncc(c2)C(=O)Nc3c(ccc(c3)C(F)(F)F)C(C)C)cc1
0.261029	Fc1ccc(c2cncc(c2)C(=O)Nc3c(ccc(c3)C(F)(F)F)C(C)C)cc1
0.261029	Fc1ccc(c2cncc(c2)C(=O)Nc3c(ccc(c3)C(F)(F)F)C(C)C)cc1
0.261029	Fc1ccc(c2cncc(c2)C(=O)Nc3c(ccc(c3)C(F)(F)F)C(C)C)cc1
0.261029	Fc1ccc(c2cncc(c2)C(=O)Nc3c(ccc(c3)C(F)(F)F)C(C)C)cc1
0.261029	Fc1ccc(c2cncc(c2)C(=O)Nc3c(ccc(c3)C(F)(F)F)C(C)C)cc1
0.261029	Fc1ccc(c2cncc(c2)C(=O)Nc3c(ccc(c3)C(F)(F)F)C(C)C)cc1
0.261029	Fc1ccc(c2cncc(c2)C(=O)Nc3c(ccc(c3)C(F)(F)F)C(C)C)cc1
0.261029	Fc1ccc(c2cncc(c2)C(=O)Nc3c(ccc(c3)C(F)(F)F)C(C)C)cc1
0.261029	Fc1ccc(c2cncc(c2)C(=O)Nc3c(ccc(c3)C(F)(F)F)C(C)C)cc1
0.261029	Clc1ccc(c2nc(ccn2)C(=O)NC3=NC(=NN3)c4cc(ccc4)C(F)(F)F)cc1
0.261029	Clc1ccc(c2nc(ccn2)C(=O)NC3=NC(=NN3)c4cc(ccc4)C(F)(F)F)cc1
0.26087	S1C=C(c2ncc(cc2)CNC(=O)c3cc(c(O)cc3)c4ccccc4)C=C1
0.26087	O=C(O)c1c(O)cc(NC(=O)c2cc(c3ccc(cc3)C4(CO)CC4)ccc2)cc1
0.26087	O=C(O)c1c(O)cc(NC(=O)c2cc(c3ccc(cc3)C4(CO)CC4)ccc2)cc1
0.26087	O=C(O)c1c(O)cc(NC(=O)c2cc(c3ccc(cc3)C4(CO)CC4)ccc2)cc1
0.26087	O=C(O)c1c(O)cc(NC(=O)c2cc(c3ccc(cc3)C4(CO)CC4)ccc2)cc1
0.26087	O=C(O)c1c(O)cc(NC(=O)c2cc(c3ccc(cc3)C4(CO)CC4)ccc2)cc1
0.26087	O=C(O)c1c(O)cc(NC(=O)c2cc(c3ccc(cc3)C4(CO)CC4)ccc2)cc1
0.26087	O=C(O)c1c(O)cc(NC(=O)c2cc(c3ccc(cc3)C4(CO)CC4)ccc2)cc1
0.26087	O=C(O)c1c(O)cc(NC(=O)c2cc(c3ccc(cc3)C4(CO)CC4)ccc2)cc1
0.26087	O=C(O)c1c(O)cc(NC(=O)c2cc(c3ccc(cc3)C4(CO)CC4)ccc2)cc1
0.260736	Fc1c(NC(=O)C=2C(=NN(c3ccccc3)C2)c4cnccc4)ccc(c1)C(=O)OC(C)(C)C
0.260736	Fc1c(NC(=O)C=2C(=NN(c3ccccc3)C2)c4cnccc4)ccc(c1)C(=O)OC(C)(C)C
0.260736	Fc1c(NC(=O)C=2C(=NN(c3ccccc3)C2)c4cnccc4)ccc(c1)C(=O)OC(C)(C)C
0.260736	Fc1c(NC(=O)C=2C(=NN(c3ccccc3)C2)c4cnccc4)ccc(c1)C(=O)OC(C)(C)C
0.260736	Fc1c(NC(=O)C=2C(=NN(c3ccccc3)C2)c4cnccc4)ccc(c1)C(=O)OC(C)(C)C
0.260736	Fc1c(NC(=O)C=2C(=NN(c3ccccc3)C2)c4cnccc4)ccc(c1)C(=O)OC(C)(C)C
0.260736	Fc1c(NC(=O)C=2C(=NN(c3ccccc3)C2)c4cnccc4)ccc(c1)C(=O)OC(C)(C)C
0.260736	Fc1c(NC(=O)C=2C(=NN(c3ccccc3)C2)c4cnccc4)ccc(c1)C(=O)OC(C)(C)C
0.260736	Fc1c(NC(=O)C=2C(=NN(c3ccccc3)C2)c4cnccc4)ccc(c1)C(=O)OC(C)(C)C
0.260736	Fc1c(NC(=O)C=2C(=NN(c3ccccc3)C2)c4cnccc4)ccc(c1)C(=O)OC(C)(C)C
0.2607	Clc1c(cc(NC(=O)c2ccc(c3ccc(cc3)C=O)cc2)cc1)C(=O)N(C)C
0.260223	O=C(Nc1cc(NC(=O)C2CCCCC2)ccc1)c3ccc(cc3)C=4ON=C(N4)C5CC5
0.260223	O=C(Nc1cc(NC(=O)C2CCCCC2)ccc1)c3ccc(cc3)C=4ON=C(N4)C5CC5
0.260223	O=C(Nc1cc(NC(=O)C2CCCCC2)ccc1)c3ccc(cc3)C=4ON=C(N4)C5CC5
0.260223	O=C(Nc1cc(NC(=O)C2CCCCC2)ccc1)c3ccc(cc3)C=4ON=C(N4)C5CC5
0.260223	O=C(Nc1cc(NC(=O)C2CCCCC2)ccc1)c3ccc(cc3)C=4ON=C(N4)C5CC5
0.260223	O=C(Nc1cc(NC(=O)C2CCCCC2)ccc1)c3ccc(cc3)C=4ON=C(N4)C5CC5
0.260223	O=C(Nc1cc(NC(=O)C2CCCCC2)ccc1)c3ccc(cc3)C=4ON=C(N4)C5CC5
0.260223	O=C(Nc1cc(NC(=O)C2CCCCC2)ccc1)c3ccc(cc3)C=4ON=C(N4)C5CC5
0.260223	O=C(Nc1cc(NC(=O)C2CCCCC2)ccc1)c3ccc(cc3)C=4ON=C(N4)C5CC5
0.260223	O=C(Nc1cc(NC(=O)C2CCCCC2)ccc1)c3ccc(cc3)C=4ON=C(N4)C5CC5
0.26	O=C(O)C1(NC(=O)c2cc(NC(=O)Cc3ccncc3)c(cc2)C)CC4CC(C1)CC4
0.26	O=C(O)C1(NC(=O)c2cc(NC(=O)Cc3ccncc3)c(cc2)C)CC4CC(C1)CC4
0.26	O=C(O)C1(NC(=O)c2cc(NC(=O)Cc3ccncc3)c(cc2)C)CC4CC(C1)CC4
0.26	O=C(O)C1(NC(=O)c2cc(NC(=O)Cc3ccncc3)c(cc2)C)CC4CC(C1)CC4
0.26	O=C(O)C1(NC(=O)c2cc(NC(=O)Cc3ccncc3)c(cc2)C)CC4CC(C1)CC4
0.26	O=C(O)C1(NC(=O)c2cc(NC(=O)Cc3ccncc3)c(cc2)C)CC4CC(C1)CC4
0.26	O=C(O)C1(NC(=O)c2cc(NC(=O)Cc3ccncc3)c(cc2)C)CC4CC(C1)CC4
0.26	O=C(O)C1(NC(=O)c2cc(NC(=O)Cc3ccncc3)c(cc2)C)CC4CC(C1)CC4
0.26	O=C(O)C1(NC(=O)c2cc(NC(=O)Cc3ccncc3)c(cc2)C)CC4CC(C1)CC4
0.26	O=C(O)C1(NC(=O)c2cc(NC(=O)Cc3ccncc3)c(cc2)C)CC4CC(C1)CC4
0.259928	Fc1c(cccc1)C(=O)Nc2c(ccc(c2)C(=O)NCC(CC(C)C)CCO)C
0.259928	Fc1c(cccc1)C(=O)Nc2c(ccc(c2)C(=O)NCC(CC(C)C)CCO)C
0.259928	Fc1c(cccc1)C(=O)Nc2c(ccc(c2)C(=O)NCC(CC(C)C)CCO)C
0.259928	Fc1c(cccc1)C(=O)Nc2c(ccc(c2)C(=O)NCC(CC(C)C)CCO)C
0.259928	Fc1c(cccc1)C(=O)Nc2c(ccc(c2)C(=O)NCC(CC(C)C)CCO)C
0.259928	Fc1c(cccc1)C(=O)Nc2c(ccc(c2)C(=O)NCC(CC(C)C)CCO)C
0.259928	Fc1c(cccc1)C(=O)Nc2c(ccc(c2)C(=O)NCC(CC(C)C)CCO)C
0.259928	Fc1c(cccc1)C(=O)Nc2c(ccc(c2)C(=O)NCC(CC(C)C)CCO)C
0.259928	Fc1c(cccc1)C(=O)Nc2c(ccc(c2)C(=O)NCC(CC(C)C)CCO)C
0.259928	Fc1c(cccc1)C(=O)Nc2c(ccc(c2)C(=O)NCC(CC(C)C)CCO)C
0.259912	O=C(Nc1c(ccc(NC(=O)CC)c1)C)C=O
0.259912	O=C(Nc1c(ccc(NC(=O)CC)c1)C)C=O
0.259912	O=C(Nc1c(ccc(NC(=O)CC)c1)C)C=O
0.259912	O=C(Nc1c(ccc(NC(=O)CC)c1)C)C=O
0.259912	O=C(Nc1c(ccc(NC(=O)CC)c1)C)C=O
0.259912	O=C(Nc1c(ccc(NC(=O)CC)c1)C)C=O
0.25974	O=C(Nc1ccc(cc1)CN2CCN(Cc3ccccc3)CC2)c4cc5N=CN(c5cc4)c6cc(ccc6)C
0.25974	O=C(Nc1ccc(cc1)CN2CCN(Cc3ccccc3)CC2)c4cc5N=CN(c5cc4)c6cc(ccc6)C
0.25974	O=C(Nc1ccc(cc1)CN2CCN(Cc3ccccc3)CC2)c4cc5N=CN(c5cc4)c6cc(ccc6)C
0.25974	O=C(Nc1ccc(cc1)CN2CCN(Cc3ccccc3)CC2)c4cc5N=CN(c5cc4)c6cc(ccc6)C
0.25974	O=C(Nc1ccc(cc1)CN2CCN(Cc3ccccc3)CC2)c4cc5N=CN(c5cc4)c6cc(ccc6)C
0.25974	O=C(Nc1ccc(cc1)CN2CCN(Cc3ccccc3)CC2)c4cc5N=CN(c5cc4)c6cc(ccc6)C
0.25974	O=C(Nc1ccc(cc1)CN2CCN(Cc3ccccc3)CC2)c4cc5N=CN(c5cc4)c6cc(ccc6)C
0.25974	O=C(Nc1ccc(cc1)CN2CCN(Cc3ccccc3)CC2)c4cc5N=CN(c5cc4)c6cc(ccc6)C
0.25974	O=C(Nc1ccc(cc1)CN2CCN(Cc3ccccc3)CC2)c4cc5N=CN(c5cc4)c6cc(ccc6)C
0.25974	O=C(Nc1ccc(cc1)CN2CCN(Cc3ccccc3)CC2)c4cc5N=CN(c5cc4)c6cc(ccc6)C
0.259542	Fc1cc(c2ncccc2)cc(c1)C(=O)NCCc3ccc(N4CCN(CC4)C)cc3
0.259386	S1C=C(c2ncc(cc2)CNC(=O)c3c(NC(=O)N(C)C)ccc(c3)C)C=C1
0.259386	S1C=C(c2ncc(cc2)CNC(=O)c3c(NC(=O)N(C)C)ccc(c3)C)C=C1
0.259386	S1C=C(c2ncc(cc2)CNC(=O)c3c(NC(=O)N(C)C)ccc(c3)C)C=C1
0.259386	S1C=C(c2ncc(cc2)CNC(=O)c3c(NC(=O)N(C)C)ccc(c3)C)C=C1
0.259386	S1C=C(c2ncc(cc2)CNC(=O)c3c(NC(=O)N(C)C)ccc(c3)C)C=C1
0.259386	S1C=C(c2ncc(cc2)CNC(=O)c3c(NC(=O)N(C)C)ccc(c3)C)C=C1
0.259386	S1C=C(c2ncc(cc2)CNC(=O)c3c(NC(=O)N(C)C)ccc(c3)C)C=C1
0.259386	S1C=C(c2ncc(cc2)CNC(=O)c3c(NC(=O)N(C)C)ccc(c3)C)C=C1
0.259386	S1C=C(c2ncc(cc2)CNC(=O)c3c(NC(=O)N(C)C)ccc(c3)C)C=C1
0.259386	S1C=C(c2ncc(cc2)CNC(=O)c3c(NC(=O)N(C)C)ccc(c3)C)C=C1
0.259259	BrC=1SC(C=2OC(=NN2)c3cc(NC(=O)c4c(F)cccc4)c(cc3)C)=CC1
0.259259	BrC=1SC(C=2OC(=NN2)c3cc(NC(=O)c4c(F)cccc4)c(cc3)C)=CC1
0.259259	BrC=1SC(C=2OC(=NN2)c3cc(NC(=O)c4c(F)cccc4)c(cc3)C)=CC1
0.259259	BrC=1SC(C=2OC(=NN2)c3cc(NC(=O)c4c(F)cccc4)c(cc3)C)=CC1
0.259259	BrC=1SC(C=2OC(=NN2)c3cc(NC(=O)c4c(F)cccc4)c(cc3)C)=CC1
0.259259	BrC=1SC(C=2OC(=NN2)c3cc(NC(=O)c4c(F)cccc4)c(cc3)C)=CC1
0.259259	BrC=1SC(C=2OC(=NN2)c3cc(NC(=O)c4c(F)cccc4)c(cc3)C)=CC1
0.259259	BrC=1SC(C=2OC(=NN2)c3cc(NC(=O)c4c(F)cccc4)c(cc3)C)=CC1
0.259259	BrC=1SC(C=2OC(=NN2)c3cc(NC(=O)c4c(F)cccc4)c(cc3)C)=CC1
0.259259	BrC=1SC(C=2OC(=NN2)c3cc(NC(=O)c4c(F)cccc4)c(cc3)C)=CC1
0.258993	O=C(Nc1nccc(c1)C=2C=NN(C2)C)c3cc(ncc3)C=4OC=CC4
0.258993	O=C(Nc1nccc(c1)C=2C=NN(C2)C)c3cc(ncc3)C=4OC=CC4
0.258993	O=C(Nc1nccc(c1)C=2C=NN(C2)C)c3cc(ncc3)C=4OC=CC4
0.258993	O=C(Nc1nccc(c1)C=2C=NN(C2)C)c3cc(ncc3)C=4OC=CC4
0.258993	O=C(Nc1nccc(c1)C=2C=NN(C2)C)c3cc(ncc3)C=4OC=CC4
0.258993	O=C(Nc1nccc(c1)C=2C=NN(C2)C)c3cc(ncc3)C=4OC=CC4
0.258993	O=C(Nc1nccc(c1)C=2C=NN(C2)C)c3cc(ncc3)C=4OC=CC4
0.258993	O=C(Nc1nccc(c1)C=2C=NN(C2)C)c3cc(ncc3)C=4OC=CC4
0.258964	O=C(NCC(=O)NCC(=O)Nc1ccc(cc1)CN2CCN(Cc3ccccc3)CC2)C=4OC=CC4
0.258964	O=C(NCC(=O)NCC(=O)Nc1ccc(cc1)CN2CCN(Cc3ccccc3)CC2)C=4OC=CC4
0.258964	O=C(NCC(=O)NCC(=O)Nc1ccc(cc1)CN2CCN(Cc3ccccc3)CC2)C=4OC=CC4
0.258964	O=C(NCC(=O)NCC(=O)Nc1ccc(cc1)CN2CCN(Cc3ccccc3)CC2)C=4OC=CC4
0.258964	O=C(NCC(=O)NCC(=O)Nc1ccc(cc1)CN2CCN(Cc3ccccc3)CC2)C=4OC=CC4
0.258964	O=C(NCC(=O)NCC(=O)Nc1ccc(cc1)CN2CCN(Cc3ccccc3)CC2)C=4OC=CC4
0.258964	O=C(NCC(=O)NCC(=O)Nc1ccc(cc1)CN2CCN(Cc3ccccc3)CC2)C=4OC=CC4
0.258964	O=C(NCC(=O)NCC(=O)Nc1ccc(cc1)CN2CCN(Cc3ccccc3)CC2)C=4OC=CC4
0.258964	O=C(NCC(=O)NCC(=O)Nc1ccc(cc1)CN2CCN(Cc3ccccc3)CC2)C=4OC=CC4
0.258964	O=C(NCC(=O)NCC(=O)Nc1ccc(cc1)CN2CCN(Cc3ccccc3)CC2)C=4OC=CC4
0.258865	O=C(Nc1c(ccc(c1)C=2OC=C(N2)C)C)C(=O)NCc3cc(ccc3)CC
0.258865	O=C(Nc1c(ccc(c1)C=2OC=C(N2)C)C)C(=O)NCc3cc(ccc3)CC
0.258865	O=C(Nc1c(ccc(c1)C=2OC=C(N2)C)C)C(=O)NCc3cc(ccc3)CC
0.258865	O=C(Nc1c(ccc(c1)C=2OC=C(N2)C)C)C(=O)NCc3cc(ccc3)CC
0.258865	O=C(Nc1c(ccc(c1)C=2OC=C(N2)C)C)C(=O)NCc3cc(ccc3)CC
0.258865	O=C(Nc1c(ccc(c1)C=2OC=C(N2)C)C)C(=O)NCc3cc(ccc3)CC
0.258865	O=C(Nc1c(ccc(c1)C=2OC=C(N2)C)C)C(=O)NCc3cc(ccc3)CC
0.258865	O=C(Nc1c(ccc(c1)C=2OC=C(N2)C)C)C(=O)NCc3cc(ccc3)CC
0.258865	O=C(Nc1c(ccc(c1)C=2OC=C(N2)C)C)C(=O)NCc3cc(ccc3)CC
0.258865	O=C(Nc1c(ccc(c1)C=2OC=C(N2)C)C)C(=O)NCc3cc(ccc3)CC
0.258824	S1C(C(=O)N(C1=O)CCNC(=O)c2cc(NC(=O)c3c(F)cccc3)c(cc2)C)=Cc4cnccc4
0.258824	S1C(C(=O)N(C1=O)CCNC(=O)c2cc(NC(=O)c3c(F)cccc3)c(cc2)C)=Cc4cnccc4
0.258824	S1C(C(=O)N(C1=O)CCNC(=O)c2cc(NC(=O)c3c(F)cccc3)c(cc2)C)=Cc4cnccc4
0.258824	S1C(C(=O)N(C1=O)CCNC(=O)c2cc(NC(=O)c3c(F)cccc3)c(cc2)C)=Cc4cnccc4
0.258824	S1C(C(=O)N(C1=O)CCNC(=O)c2cc(NC(=O)c3c(F)cccc3)c(cc2)C)=Cc4cnccc4
0.258824	S1C(C(=O)N(C1=O)CCNC(=O)c2cc(NC(=O)c3c(F)cccc3)c(cc2)C)=Cc4cnccc4
0.258824	S1C(C(=O)N(C1=O)CCNC(=O)c2cc(NC(=O)c3c(F)cccc3)c(cc2)C)=Cc4cnccc4
0.258824	S1C(C(=O)N(C1=O)CCNC(=O)c2cc(NC(=O)c3c(F)cccc3)c(cc2)C)=Cc4cnccc4
0.258824	S1C(C(=O)N(C1=O)CCNC(=O)c2cc(NC(=O)c3c(F)cccc3)c(cc2)C)=Cc4cnccc4
0.258824	S1C(C(=O)N(C1=O)CCNC(=O)c2cc(NC(=O)c3c(F)cccc3)c(cc2)C)=Cc4cnccc4
0.258741	O=C(Nc1cc(ccc1)CN2CC(O)CC2)c3nccc(N4C=NC=C4)c3
0.258741	O=C(Nc1cc(ccc1)CN2CC(O)CC2)c3nccc(N4C=NC=C4)c3
0.258741	O=C(Nc1cc(ccc1)CN2CC(O)CC2)c3nccc(N4C=NC=C4)c3
0.258741	O=C(Nc1cc(ccc1)CN2CC(O)CC2)c3nccc(N4C=NC=C4)c3
0.258741	O=C(Nc1cc(ccc1)CN2CC(O)CC2)c3nccc(N4C=NC=C4)c3
0.258741	O=C(Nc1cc(ccc1)CN2CC(O)CC2)c3nccc(N4C=NC=C4)c3
0.258741	O=C(Nc1cc(ccc1)CN2CC(O)CC2)c3nccc(N4C=NC=C4)c3
0.258741	O=C(Nc1cc(ccc1)CN2CC(O)CC2)c3nccc(N4C=NC=C4)c3
0.258741	O=C(Nc1cc(ccc1)CN2CC(O)CC2)c3nccc(N4C=NC=C4)c3
0.258475	O=C(NOCC(N)C)c1cc(NC(=O)c2cnccc2)ccc1
0.258475	O=C(NOCC(N)C)c1cc(NC(=O)c2cnccc2)ccc1
0.258475	O=C(Nc1ccc(cc1)C(=O)NC)c2nc(c(cc2)C)C
0.258475	O=C(Nc1ccc(cc1)C(=O)NC)c2nc(c(cc2)C)C
0.258475	O=C(Nc1ccc(cc1)C(=O)NC)c2nc(c(cc2)C)C
0.258475	O=C(Nc1ccc(cc1)C(=O)NC)c2nc(c(cc2)C)C
0.258475	O=C(Nc1ccc(cc1)C(=O)NC)c2nc(c(cc2)C)C
0.258475	O=C(Nc1ccc(cc1)C(=O)NC)c2nc(c(cc2)C)C
0.258475	O=C(Nc1ccc(cc1)C(=O)NC)c2nc(c(cc2)C)C
0.258475	O=C(Nc1ccc(cc1)C(=O)NC)c2nc(c(cc2)C)C
0.258475	O=C(Nc1ccc(cc1)C(=O)NC)c2nc(c(cc2)C)C
0.258475	O=C(Nc1ccc(cc1)C(=O)NC)c2nc(c(cc2)C)C
0.258475	O=C(NOCC(N)C)c1cc(NC(=O)c2cnccc2)ccc1
0.258475	O=C(NOCC(N)C)c1cc(NC(=O)c2cnccc2)ccc1
0.258475	O=C(Nc1cc(ccc1)C(=O)NCC(N)CC)c2cnccc2
0.258475	O=C(O)c1ccc(cc1)CNC(=O)c2cnc(c3ccncc3)cc2
0.258475	O=C(O)c1ccc(cc1)CNC(=O)c2cnc(c3ccncc3)cc2
0.258475	O=C(O)c1ccc(cc1)CNC(=O)c2cnc(c3ccncc3)cc2
0.258475	O=C(O)c1ccc(cc1)CNC(=O)c2cnc(c3ccncc3)cc2
0.258475	O=C(O)c1ccc(cc1)CNC(=O)c2cnc(c3ccncc3)cc2
0.258182	O=C(OCc1nc(nc(n1)N)Nc2c(cccc2)C)c3ccc(cc3)C4=CCCC4
0.257937	O=C(Nc1c(ccc(c1)C=2OC=C(N2)C)C)C=O
0.257937	O=C(Nc1c(ccc(c1)C=2OC=C(N2)C)C)C=O
0.257937	O=C(Nc1c(ccc(c1)C=2OC=C(N2)C)C)C=O
0.257937	O=C(Nc1c(ccc(c1)C=2OC=C(N2)C)C)C=O
0.257937	O=C(Nc1c(ccc(c1)C=2OC=C(N2)C)C)C=O
0.257937	O=C(Nc1c(ccc(c1)C=2OC=C(N2)C)C)C=O
0.25784	Fc1c(ccc(OC(F)(F)F)c1)C(=O)Nc2c(cc(N3CCN(CC3)CC)cc2)C
0.25784	Fc1c(ccc(OC(F)(F)F)c1)C(=O)Nc2c(cc(N3CCN(CC3)CC)cc2)C
0.25784	Fc1c(ccc(OC(F)(F)F)c1)C(=O)Nc2c(cc(N3CCN(CC3)CC)cc2)C
0.25784	Fc1c(ccc(OC(F)(F)F)c1)C(=O)Nc2c(cc(N3CCN(CC3)CC)cc2)C
0.25784	Fc1c(ccc(OC(F)(F)F)c1)C(=O)Nc2c(cc(N3CCN(CC3)CC)cc2)C
0.25784	Fc1c(ccc(OC(F)(F)F)c1)C(=O)Nc2c(cc(N3CCN(CC3)CC)cc2)C
0.25784	Fc1c(ccc(OC(F)(F)F)c1)C(=O)Nc2c(cc(N3CCN(CC3)CC)cc2)C
0.25784	Fc1c(ccc(OC(F)(F)F)c1)C(=O)Nc2c(cc(N3CCN(CC3)CC)cc2)C
0.25784	Fc1c(ccc(OC(F)(F)F)c1)C(=O)Nc2c(cc(N3CCN(CC3)CC)cc2)C
0.25784	Fc1c(ccc(OC(F)(F)F)c1)C(=O)Nc2c(cc(N3CCN(CC3)CC)cc2)C
0.25784	O=C(OCc1cnccc1)c2c(O)cc(NC(=O)Cc3c(cccc3)C)cc2
0.257463	[O-][N+](=O)c1c(ccc(c1)C(=O)NCCc2ccc(N3CCN(CC3)C)cc2)C
0.257426	Clc1c(NC(=O)c2cc(S(=O)(=O)C)ccc2)ccc(NC(=O)C(=O)N3CCN(CCOC)CC3)c1
0.257426	Clc1c(NC(=O)c2cc(S(=O)(=O)C)ccc2)ccc(NC(=O)C(=O)N3CCN(CCOC)CC3)c1
0.257426	Clc1c(NC(=O)c2cc(S(=O)(=O)C)ccc2)ccc(NC(=O)C(=O)N3CCN(CCOC)CC3)c1
0.257426	Clc1c(NC(=O)c2cc(S(=O)(=O)C)ccc2)ccc(NC(=O)C(=O)N3CCN(CCOC)CC3)c1
0.257426	Clc1c(NC(=O)c2cc(S(=O)(=O)C)ccc2)ccc(NC(=O)C(=O)N3CCN(CCOC)CC3)c1
0.257426	Clc1c(NC(=O)c2cc(S(=O)(=O)C)ccc2)ccc(NC(=O)C(=O)N3CCN(CCOC)CC3)c1
0.257246	Clc1c(ccc(Cl)c1)CC(Nc2ncc(NC(=O)c3ccccc3)cc2)CC
0.256329	O=C(Nc1cc(ccc1)CN2CCN(c3ncccc3)CC2)c4c5N=C(Nc5ncc4)CC
0.256329	O=C(Nc1cc(ccc1)CN2CCN(c3ncccc3)CC2)c4c5N=C(Nc5ncc4)CC
0.256329	O=C(Nc1cc(ccc1)CN2CCN(c3ncccc3)CC2)c4c5N=C(Nc5ncc4)CC
0.256329	O=C(Nc1cc(ccc1)CN2CCN(c3ncccc3)CC2)c4c5N=C(Nc5ncc4)CC
0.256329	O=C(Nc1cc(ccc1)CN2CCN(c3ncccc3)CC2)c4c5N=C(Nc5ncc4)CC
0.256329	O=C(Nc1cc(ccc1)CN2CCN(c3ncccc3)CC2)c4c5N=C(Nc5ncc4)CC
0.256329	O=C(Nc1cc(ccc1)CN2CCN(c3ncccc3)CC2)c4c5N=C(Nc5ncc4)CC
0.256329	O=C(Nc1cc(ccc1)CN2CCN(c3ncccc3)CC2)c4c5N=C(Nc5ncc4)CC
0.256329	O=C(Nc1cc(ccc1)CN2CCN(c3ncccc3)CC2)c4c5N=C(Nc5ncc4)CC
0.256329	O=C(Nc1cc(ccc1)CN2CCN(c3ncccc3)CC2)c4c5N=C(Nc5ncc4)CC
0.256303	O=C(Nc1c(ccc(c1)C=O)C)Cc2ccncc2
0.256303	O=C(Nc1c(ccc(c1)C=O)C)Cc2ccncc2
0.256303	O=C(Nc1c(ccc(c1)C=O)C)Cc2ccncc2
0.256303	O=C(Nc1c(ccc(c1)C=O)C)Cc2ccncc2
0.256303	O=C(Nc1c(ccc(c1)C=O)C)Cc2ccncc2
0.256303	O=C(Nc1c(ccc(c1)C=O)C)Cc2ccncc2
0.256303	O=C(Nc1c(ccc(c1)C=O)C)Cc2ccncc2
0.256303	O=C(Nc1c(ccc(c1)C=O)C)Cc2ccncc2
0.256303	O=C(Nc1c(ccc(c1)C=O)C)Cc2ccncc2
0.255973	O=C(NC(C(=O)Nc1c(cc(N2CCN(CC2)CC)cc1)C)C(C)C)c3ccc(OC)cc3
0.255725	Fc1ccc(c2cncc(c2)C(=O)Nc3nccc(c3)C=4C=NN(C4)C)cc1
0.255725	Fc1ccc(c2cncc(c2)C(=O)Nc3nccc(c3)C=4C=NN(C4)C)cc1
0.255319	O=C(NCC(c1c(cc(cc1)C)C)(C)C)c2cc(ccc2)CN3CCCCC3
0.255319	O=C(NCC(c1c(cc(cc1)C)C)(C)C)c2cc(ccc2)CN3CCCCC3
0.255319	O=C(NCC(c1c(cc(cc1)C)C)(C)C)c2cc(ccc2)CN3CCCCC3
0.255319	O=C(NCC(c1c(cc(cc1)C)C)(C)C)c2cc(ccc2)CN3CCCCC3
0.255319	O=C(NCC(c1c(cc(cc1)C)C)(C)C)c2cc(ccc2)CN3CCCCC3
0.255319	O=C(NCC(c1c(cc(cc1)C)C)(C)C)c2cc(ccc2)CN3CCCCC3
0.255319	O=C(NCC(c1c(cc(cc1)C)C)(C)C)c2cc(ccc2)CN3CCCCC3
0.255319	O=C(NCC(c1c(cc(cc1)C)C)(C)C)c2cc(ccc2)CN3CCCCC3
0.255319	O=C(NCC(c1c(cc(cc1)C)C)(C)C)c2cc(ccc2)CN3CCCCC3
0.255319	O=C(NCC(c1c(cc(cc1)C)C)(C)C)c2cc(ccc2)CN3CCCCC3
0.255319	O=C(Nc1cnc(NC(=O)C=2NN=C(c3c(O)cccc3)C2)cc1)c4ccccc4
0.255319	O=C(Nc1cnc(NC(=O)C=2NN=C(c3c(O)cccc3)C2)cc1)c4ccccc4
0.255319	O=C(Nc1cnc(NC(=O)C=2NN=C(c3c(O)cccc3)C2)cc1)c4ccccc4
0.255319	O=C(Nc1cnc(NC(=O)C=2NN=C(c3c(O)cccc3)C2)cc1)c4ccccc4
0.255319	O=C(Nc1cnc(NC(=O)C=2NN=C(c3c(O)cccc3)C2)cc1)c4ccccc4
0.255319	O=C(Nc1cnc(NC(=O)C=2NN=C(c3c(O)cccc3)C2)cc1)c4ccccc4
0.255319	O=C(Nc1cnc(NC(=O)C=2NN=C(c3c(O)cccc3)C2)cc1)c4ccccc4
0.255319	O=C(Nc1cnc(NC(=O)C=2NN=C(c3c(O)cccc3)C2)cc1)c4ccccc4
0.255319	O=C(Nc1cnc(NC(=O)C=2NN=C(c3c(O)cccc3)C2)cc1)c4ccccc4
0.255319	O=C(Nc1cnc(NC(=O)C=2NN=C(c3c(O)cccc3)C2)cc1)c4ccccc4
0.254839	Clc1c(ccc(NC(=O)C(=O)NCc2cnc(cc2)C3=CSC=C3)c1)C(=O)NCCCN(CC)CC
0.254839	Clc1c(ccc(NC(=O)C(=O)NCc2cnc(cc2)C3=CSC=C3)c1)C(=O)NCCCN(CC)CC
0.254839	Clc1c(ccc(NC(=O)C(=O)NCc2cnc(cc2)C3=CSC=C3)c1)C(=O)NCCCN(CC)CC
0.254839	Clc1c(ccc(NC(=O)C(=O)NCc2cnc(cc2)C3=CSC=C3)c1)C(=O)NCCCN(CC)CC
0.254839	Clc1c(ccc(NC(=O)C(=O)NCc2cnc(cc2)C3=CSC=C3)c1)C(=O)NCCCN(CC)CC
0.254839	Clc1c(ccc(NC(=O)C(=O)NCc2cnc(cc2)C3=CSC=C3)c1)C(=O)NCCCN(CC)CC
0.254839	Clc1c(ccc(NC(=O)C(=O)NCc2cnc(cc2)C3=CSC=C3)c1)C(=O)NCCCN(CC)CC
0.254839	Clc1c(ccc(NC(=O)C(=O)NCc2cnc(cc2)C3=CSC=C3)c1)C(=O)NCCCN(CC)CC
0.254839	Clc1c(ccc(NC(=O)C(=O)NCc2cnc(cc2)C3=CSC=C3)c1)C(=O)NCCCN(CC)CC
0.254839	Clc1c(ccc(NC(=O)C(=O)NCc2cnc(cc2)C3=CSC=C3)c1)C(=O)NCCCN(CC)CC
0.254753	S1C(=NC(=C1)CCNC(=O)c2ccc(cc2)CN3CCOCC3)c4ccc(F)cc4
0.254753	S1C(=NC(=C1)CCNC(=O)c2ccc(cc2)CN3CCOCC3)c4ccc(F)cc4
0.254753	S1C(=NC(=C1)CCNC(=O)c2ccc(cc2)CN3CCOCC3)c4ccc(F)cc4
0.254753	S1C(=NC(=C1)CCNC(=O)c2ccc(cc2)CN3CCOCC3)c4ccc(F)cc4
0.254753	S1C(=NC(=C1)CCNC(=O)c2ccc(cc2)CN3CCOCC3)c4ccc(F)cc4
0.254753	S1C(=NC(=C1)CCNC(=O)c2ccc(cc2)CN3CCOCC3)c4ccc(F)cc4
0.254753	S1C(=NC(=C1)CCNC(=O)c2ccc(cc2)CN3CCOCC3)c4ccc(F)cc4
0.254753	S1C(=NC(=C1)CCNC(=O)c2ccc(cc2)CN3CCOCC3)c4ccc(F)cc4
0.254753	S1C(=NC(=C1)CCNC(=O)c2ccc(cc2)CN3CCOCC3)c4ccc(F)cc4
0.254753	S1C(=NC(=C1)CCNC(=O)c2ccc(cc2)CN3CCOCC3)c4ccc(F)cc4
0.254682	O=C(Nc1ncc(NC(=O)c2ccccc2)cc1)c3cc(c(OC)cc3)C(C)C
0.25448	O=C(NNc1nc(N(CC)CC)ccn1)c2cc(ccc2)C=3C=NN(C3)C
0.25448	O=C(NNc1nc(N(CC)CC)ccn1)c2cc(ccc2)C=3C=NN(C3)C
0.25448	O=C(NNc1nc(N(CC)CC)ccn1)c2cc(ccc2)C=3C=NN(C3)C
0.25448	O=C(NNc1nc(N(CC)CC)ccn1)c2cc(ccc2)C=3C=NN(C3)C
0.25448	O=C(NNc1nc(N(CC)CC)ccn1)c2cc(ccc2)C=3C=NN(C3)C
0.25448	O=C(NNc1nc(N(CC)CC)ccn1)c2cc(ccc2)C=3C=NN(C3)C
0.25448	O=C(NNc1nc(N(CC)CC)ccn1)c2cc(ccc2)C=3C=NN(C3)C
0.25448	O=C(NNc1nc(N(CC)CC)ccn1)c2cc(ccc2)C=3C=NN(C3)C
0.25448	O=C(NNc1nc(N(CC)CC)ccn1)c2cc(ccc2)C=3C=NN(C3)C
0.25448	O=C(NNc1nc(N(CC)CC)ccn1)c2cc(ccc2)C=3C=NN(C3)C
0.254386	O=C(Nc1ccc(cc1)C(=O)NC)c2cc(ccc2)C3=COC=C3
0.254386	O=C(Nc1ccc(cc1)C(=O)NC)c2cc(ccc2)C3=COC=C3
0.253968	O=C(OCc1ccccc1)N2CC(C(=O)Nc3c(ccc(c3)C(=O)NCC)C)(CC2)C
0.253968	O=C(OCc1ccccc1)N2CC(C(=O)Nc3c(ccc(c3)C(=O)NCC)C)(CC2)C
0.253968	O=C(OCc1ccccc1)N2CC(C(=O)Nc3c(ccc(c3)C(=O)NCC)C)(CC2)C
0.253968	O=C(OCc1ccccc1)N2CC(C(=O)Nc3c(ccc(c3)C(=O)NCC)C)(CC2)C
0.253968	O=C(OCc1ccccc1)N2CC(C(=O)Nc3c(ccc(c3)C(=O)NCC)C)(CC2)C
0.253968	O=C(OCc1ccccc1)N2CC(C(=O)Nc3c(ccc(c3)C(=O)NCC)C)(CC2)C
0.253968	O=C(OCc1ccccc1)N2CC(C(=O)Nc3c(ccc(c3)C(=O)NCC)C)(CC2)C
0.253968	O=C(OCc1ccccc1)N2CC(C(=O)Nc3c(ccc(c3)C(=O)NCC)C)(CC2)C
0.253968	O=C(OCc1ccccc1)N2CC(C(=O)Nc3c(ccc(c3)C(=O)NCC)C)(CC2)C
0.253968	O=C(OCc1ccccc1)N2CC(C(=O)Nc3c(ccc(c3)C(=O)NCC)C)(CC2)C
0.253687	S(=O)(=O)(N(C)C)c1cc(NC(=O)CSc2ncccc2C(=O)Oc3cc(NC(=O)c4ccccc4)ccc3)c(cc1)C
0.253687	S(=O)(=O)(N(C)C)c1cc(NC(=O)CSc2ncccc2C(=O)Oc3cc(NC(=O)c4ccccc4)ccc3)c(cc1)C
0.253687	S(=O)(=O)(N(C)C)c1cc(NC(=O)CSc2ncccc2C(=O)Oc3cc(NC(=O)c4ccccc4)ccc3)c(cc1)C
0.253687	S(=O)(=O)(N(C)C)c1cc(NC(=O)CSc2ncccc2C(=O)Oc3cc(NC(=O)c4ccccc4)ccc3)c(cc1)C
0.253687	S(=O)(=O)(N(C)C)c1cc(NC(=O)CSc2ncccc2C(=O)Oc3cc(NC(=O)c4ccccc4)ccc3)c(cc1)C
0.253687	S(=O)(=O)(N(C)C)c1cc(NC(=O)CSc2ncccc2C(=O)Oc3cc(NC(=O)c4ccccc4)ccc3)c(cc1)C
0.253687	S(=O)(=O)(N(C)C)c1cc(NC(=O)CSc2ncccc2C(=O)Oc3cc(NC(=O)c4ccccc4)ccc3)c(cc1)C
0.253571	Fc1c(N2N=CC(NC(=O)c3cc(ccc3)CN4CCCCC4)=C2)c(F)ccc1
0.253571	Fc1c(N2N=CC(NC(=O)c3cc(ccc3)CN4CCCCC4)=C2)c(F)ccc1
0.253571	Fc1c(N2N=CC(NC(=O)c3cc(ccc3)CN4CCCCC4)=C2)c(F)ccc1
0.253571	Fc1c(N2N=CC(NC(=O)c3cc(ccc3)CN4CCCCC4)=C2)c(F)ccc1
0.253571	Fc1c(N2N=CC(NC(=O)c3cc(ccc3)CN4CCCCC4)=C2)c(F)ccc1
0.253571	Fc1c(N2N=CC(NC(=O)c3cc(ccc3)CN4CCCCC4)=C2)c(F)ccc1
0.253571	Fc1c(N2N=CC(NC(=O)c3cc(ccc3)CN4CCCCC4)=C2)c(F)ccc1
0.253571	Fc1c(N2N=CC(NC(=O)c3cc(ccc3)CN4CCCCC4)=C2)c(F)ccc1
0.253571	Fc1c(N2N=CC(NC(=O)c3cc(ccc3)CN4CCCCC4)=C2)c(F)ccc1
0.253571	Fc1c(N2N=CC(NC(=O)c3cc(ccc3)CN4CCCCC4)=C2)c(F)ccc1
0.253425	S(=O)(=O)(N1CCN(c2nc(Nc3c(cc(cc3)C)C)cc(n2)C)CC1)c4ccc(cc4)CCC
0.253425	S(=O)(=O)(N1CCN(c2nc(Nc3c(cc(cc3)C)C)cc(n2)C)CC1)c4ccc(cc4)CCC
0.253425	S(=O)(=O)(N1CCN(c2nc(Nc3c(cc(cc3)C)C)cc(n2)C)CC1)c4ccc(cc4)CCC
0.253333	S1C(=NC=C1)N2CCC(C(=O)Nc3c(ccc(c3)C=4ON=C(N4)C)C)CC2
0.253333	S1C(=NC=C1)N2CCC(C(=O)Nc3c(ccc(c3)C=4ON=C(N4)C)C)CC2
0.253333	S1C(=NC=C1)N2CCC(C(=O)Nc3c(ccc(c3)C=4ON=C(N4)C)C)CC2
0.253333	S1C(=NC=C1)N2CCC(C(=O)Nc3c(ccc(c3)C=4ON=C(N4)C)C)CC2
0.253333	S1C(=NC=C1)N2CCC(C(=O)Nc3c(ccc(c3)C=4ON=C(N4)C)C)CC2
0.253333	S1C(=NC=C1)N2CCC(C(=O)Nc3c(ccc(c3)C=4ON=C(N4)C)C)CC2
0.253333	S1C(=NC=C1)N2CCC(C(=O)Nc3c(ccc(c3)C=4ON=C(N4)C)C)CC2
0.253333	S1C(=NC=C1)N2CCC(C(=O)Nc3c(ccc(c3)C=4ON=C(N4)C)C)CC2
0.253275	Ic1cc(I)cc(NC(=O)c2cncc(c3ccc(F)cc3)c2)c1
0.252964	O=C(Nc1c(ccc(c1)C=2OC=CN2)C)C(=O)N
0.252964	O=C(Nc1c(ccc(c1)C=2OC=CN2)C)C(=O)N
0.252964	O=C(Nc1c(ccc(c1)C=2OC=CN2)C)C(=O)N
0.252964	O=C(Nc1c(ccc(c1)C=2OC=CN2)C)C(=O)N
0.252964	O=C(Nc1c(ccc(c1)C=2OC=CN2)C)C(=O)N
0.252964	O=C(Nc1c(ccc(c1)C=2OC=CN2)C)C(=O)N
0.252964	O=C(Nc1c(ccc(c1)C=2OC=CN2)C)C(=O)N
0.252964	O=C(Nc1c(ccc(c1)C=2OC=CN2)C)C(=O)N
0.252964	O=C(Nc1c(ccc(c1)C=2OC=CN2)C)C(=O)N
0.252964	O=C(Nc1c(ccc(c1)C=2OC=CN2)C)C(=O)N
0.252874	n1c(nc(cc1Nc2c(cc(cc2)C)C)C)NCc3c(cccc3C)C
0.252874	O=C(O)C(Cc1ccc(NC(=O)c2ncc(cc2)C=3N=NNN3)cc1)C
0.252788	O=C(N1CCC2(CC1)CCN(CC2)C)NCc3cc(NC(=O)c4ncccc4)ccc3
0.252788	O=C(N1CCC2(CC1)CCN(CC2)C)NCc3cc(NC(=O)c4ncccc4)ccc3
0.252632	Fc1c(cccc1)C(=O)Nc2c(ccc(c2)C(=O)NNc3c(OC)ccc(c3)C)C
0.252632	Fc1c(cccc1)C(=O)Nc2c(ccc(c2)C(=O)NNc3c(OC)ccc(c3)C)C
0.252632	Fc1c(cccc1)C(=O)Nc2c(ccc(c2)C(=O)NNc3c(OC)ccc(c3)C)C
0.252632	Fc1c(cccc1)C(=O)Nc2c(ccc(c2)C(=O)NNc3c(OC)ccc(c3)C)C
0.252632	Fc1c(cccc1)C(=O)Nc2c(ccc(c2)C(=O)NNc3c(OC)ccc(c3)C)C
0.252595	S(c1ccc(cc1)C(=O)Nc2nccc(c2)C=3C=NN(C3)C)CC=4ON=C(N4)C
0.252595	S(c1ccc(cc1)C(=O)Nc2nccc(c2)C=3C=NN(C3)C)CC=4ON=C(N4)C
0.252595	S(c1ccc(cc1)C(=O)Nc2nccc(c2)C=3C=NN(C3)C)CC=4ON=C(N4)C
0.252595	S(c1ccc(cc1)C(=O)Nc2nccc(c2)C=3C=NN(C3)C)CC=4ON=C(N4)C
0.252595	S(c1ccc(cc1)C(=O)Nc2nccc(c2)C=3C=NN(C3)C)CC=4ON=C(N4)C
0.252595	S(c1ccc(cc1)C(=O)Nc2nccc(c2)C=3C=NN(C3)C)CC=4ON=C(N4)C
0.252595	S(c1ccc(cc1)C(=O)Nc2nccc(c2)C=3C=NN(C3)C)CC=4ON=C(N4)C
0.252101	O=C(NCCc1ccc(N2CCN(CC2)C)cc1)c3ccc(cc3)CN4CCOCC4
0.252101	O=C(NCCc1ccc(N2CCN(CC2)C)cc1)c3ccc(cc3)CN4CCOCC4
0.252101	O=C(NCCc1ccc(N2CCN(CC2)C)cc1)c3ccc(cc3)CN4CCOCC4
0.252101	O=C(NCCc1ccc(N2CCN(CC2)C)cc1)c3ccc(cc3)CN4CCOCC4
0.252101	O=C(NCCc1ccc(N2CCN(CC2)C)cc1)c3ccc(cc3)CN4CCOCC4
0.252101	O=C(NCCc1ccc(N2CCN(CC2)C)cc1)c3ccc(cc3)CN4CCOCC4
0.252101	O=C(NCCc1ccc(N2CCN(CC2)C)cc1)c3ccc(cc3)CN4CCOCC4
0.252101	O=C(NCCc1ccc(N2CCN(CC2)C)cc1)c3ccc(cc3)CN4CCOCC4
0.252101	O=C(NCCc1ccc(N2CCN(CC2)C)cc1)c3ccc(cc3)CN4CCOCC4
0.252101	O=C(NCCc1ccc(N2CCN(CC2)C)cc1)c3ccc(cc3)CN4CCOCC4
0.252033	S(CCNc1nc(Nc2c(cc(cc2)C)C)cc(n1)C)C
0.252033	S(CCNc1nc(Nc2c(cc(cc2)C)C)cc(n1)C)C
0.252033	S(CCNc1nc(Nc2c(cc(cc2)C)C)cc(n1)C)C
0.252033	S(CCNc1nc(Nc2c(cc(cc2)C)C)cc(n1)C)C
0.251748	FC(F)(F)c1nc(ncc1)Nc2cc(ccc2)C(=O)N3CCN(C(CC(C)(C)C)(C)C)CC3
0.251748	FC(F)(F)c1nc(ncc1)Nc2cc(ccc2)C(=O)N3CCN(C(CC(C)(C)C)(C)C)CC3
0.251748	FC(F)(F)c1nc(ncc1)Nc2cc(ccc2)C(=O)N3CCN(C(CC(C)(C)C)(C)C)CC3
0.251748	FC(F)(F)c1nc(ncc1)Nc2cc(ccc2)C(=O)N3CCN(C(CC(C)(C)C)(C)C)CC3
0.251748	FC(F)(F)c1nc(ncc1)Nc2cc(ccc2)C(=O)N3CCN(C(CC(C)(C)C)(C)C)CC3
0.251748	FC(F)(F)c1nc(ncc1)Nc2cc(ccc2)C(=O)N3CCN(C(CC(C)(C)C)(C)C)CC3
0.251748	FC(F)(F)c1nc(ncc1)Nc2cc(ccc2)C(=O)N3CCN(C(CC(C)(C)C)(C)C)CC3
0.251748	FC(F)(F)c1nc(ncc1)Nc2cc(ccc2)C(=O)N3CCN(C(CC(C)(C)C)(C)C)CC3
0.251748	FC(F)(F)c1nc(ncc1)Nc2cc(ccc2)C(=O)N3CCN(C(CC(C)(C)C)(C)C)CC3
0.251748	FC(F)(F)c1nc(ncc1)Nc2cc(ccc2)C(=O)N3CCN(C(CC(C)(C)C)(C)C)CC3
0.251724	O=C(Nc1c(cc(cc1)C(=O)NC(CC)C)C)c2cc(ncc2)N(CC3CC3)C
0.251724	O=C(Nc1c(cc(cc1)C(=O)NC(CC)C)C)c2cc(ncc2)N(CC3CC3)C
0.251724	O=C(Nc1c(cc(cc1)C(=O)NC(CC)C)C)c2cc(ncc2)N(CC3CC3)C
0.251724	O=C(Nc1c(cc(cc1)C(=O)NC(CC)C)C)c2cc(ncc2)N(CC3CC3)C
0.251724	O=C(Nc1c(cc(cc1)C(=O)NC(CC)C)C)c2cc(ncc2)N(CC3CC3)C
0.251724	O=C(Nc1c(cc(cc1)C(=O)NC(CC)C)C)c2cc(ncc2)N(CC3CC3)C
0.251724	O=C(Nc1c(cc(cc1)C(=O)NC(CC)C)C)c2cc(ncc2)N(CC3CC3)C
0.251724	O=C(Nc1c(cc(cc1)C(=O)NC(CC)C)C)c2cc(ncc2)N(CC3CC3)C
0.251724	O=C(Nc1c(cc(cc1)C(=O)NC(CC)C)C)c2cc(ncc2)N(CC3CC3)C
0.251724	O=C(Nc1c(cc(cc1)C(=O)NC(CC)C)C)c2cc(ncc2)N(CC3CC3)C
0.251656	O=C(Nc1c(OC)ccc(c1)C2=Nc3c(N2)cccc3)c4cc(c(O)cc4)c5ccccc5
0.251656	O=C(Nc1c(OC)ccc(c1)C2=Nc3c(N2)cccc3)c4cc(c(O)cc4)c5ccccc5
0.251656	O=C(Nc1c(OC)ccc(c1)C2=Nc3c(N2)cccc3)c4cc(c(O)cc4)c5ccccc5
0.251656	O=C(Nc1c(OC)ccc(c1)C2=Nc3c(N2)cccc3)c4cc(c(O)cc4)c5ccccc5
0.251656	O=C(Nc1c(OC)ccc(c1)C2=Nc3c(N2)cccc3)c4cc(c(O)cc4)c5ccccc5
0.251656	O=C(Nc1c(OC)ccc(c1)C2=Nc3c(N2)cccc3)c4cc(c(O)cc4)c5ccccc5
0.251656	O=C(Nc1c(OC)ccc(c1)C2=Nc3c(N2)cccc3)c4cc(c(O)cc4)c5ccccc5
0.251656	O=C(Nc1c(OC)ccc(c1)C2=Nc3c(N2)cccc3)c4cc(c(O)cc4)c5ccccc5
0.251656	O=C(Nc1c(OC)ccc(c1)C2=Nc3c(N2)cccc3)c4cc(c(O)cc4)c5ccccc5
0.251656	O=C(Nc1c(OC)ccc(c1)C2=Nc3c(N2)cccc3)c4cc(c(O)cc4)c5ccccc5
0.251029	O=C(NCc1ccc(cc1)C2=NNC=C2)c3ccc(N4CCCCC4)cc3
0.251029	O=C(NCc1ccc(cc1)C2=NNC=C2)c3ccc(N4CCCCC4)cc3
0.251029	O=C(NCc1ccc(cc1)C2=NNC=C2)c3ccc(N4CCCCC4)cc3
0.251029	O=C(NCc1ccc(cc1)C2=NNC=C2)c3ccc(N4CCCCC4)cc3
0.251029	O=C(NCc1ccc(cc1)C2=NNC=C2)c3ccc(N4CCCCC4)cc3
0.251029	O=C(NCc1ccc(cc1)C2=NNC=C2)c3ccc(N4CCCCC4)cc3
0.251029	O=C(NCc1ccc(cc1)C2=NNC=C2)c3ccc(N4CCCCC4)cc3
0.251029	O=C(NCc1ccc(cc1)C2=NNC=C2)c3ccc(N4CCCCC4)cc3
0.251029	O=C(NCc1ccc(cc1)C2=NNC=C2)c3ccc(N4CCCCC4)cc3
0.251029	O=C(NCc1ccc(cc1)C2=NNC=C2)c3ccc(N4CCCCC4)cc3
0.250896	O=C(NC=1N(N=CC1)C2CN(Cc3ccccc3)CC2)c4ccc(cc4)CN5CCOCC5
0.250896	O=C(NC=1N(N=CC1)C2CN(Cc3ccccc3)CC2)c4ccc(cc4)CN5CCOCC5
0.250896	O=C(NC=1N(N=CC1)C2CN(Cc3ccccc3)CC2)c4ccc(cc4)CN5CCOCC5
0.250896	O=C(NC=1N(N=CC1)C2CN(Cc3ccccc3)CC2)c4ccc(cc4)CN5CCOCC5
0.250896	O=C(NC=1N(N=CC1)C2CN(Cc3ccccc3)CC2)c4ccc(cc4)CN5CCOCC5
0.250896	O=C(NC=1N(N=CC1)C2CN(Cc3ccccc3)CC2)c4ccc(cc4)CN5CCOCC5
0.250896	O=C(NC=1N(N=CC1)C2CN(Cc3ccccc3)CC2)c4ccc(cc4)CN5CCOCC5
0.250896	O=C(NC=1N(N=CC1)C2CN(Cc3ccccc3)CC2)c4ccc(cc4)CN5CCOCC5
0.250896	O=C(NC=1N(N=CC1)C2CN(Cc3ccccc3)CC2)c4ccc(cc4)CN5CCOCC5
0.250896	O=C(NC=1N(N=CC1)C2CN(Cc3ccccc3)CC2)c4ccc(cc4)CN5CCOCC5
0.250794	Fc1c(cccc1)C(=O)Nc2c(ccc(c2)C(=O)N3CCC(NC(=O)Nc4c(OC)cccc4)CC3)C
0.250794	Fc1c(cccc1)C(=O)Nc2c(ccc(c2)C(=O)N3CCC(NC(=O)Nc4c(OC)cccc4)CC3)C
0.250794	Fc1c(cccc1)C(=O)Nc2c(ccc(c2)C(=O)N3CCC(NC(=O)Nc4c(OC)cccc4)CC3)C
0.250794	Fc1c(cccc1)C(=O)Nc2c(ccc(c2)C(=O)N3CCC(NC(=O)Nc4c(OC)cccc4)CC3)C
0.250794	Fc1c(cccc1)C(=O)Nc2c(ccc(c2)C(=O)N3CCC(NC(=O)Nc4c(OC)cccc4)CC3)C
0.250794	Fc1c(cccc1)C(=O)Nc2c(ccc(c2)C(=O)N3CCC(NC(=O)Nc4c(OC)cccc4)CC3)C
0.250794	Fc1c(cccc1)C(=O)Nc2c(ccc(c2)C(=O)N3CCC(NC(=O)Nc4c(OC)cccc4)CC3)C
0.250794	Fc1c(cccc1)C(=O)Nc2c(ccc(c2)C(=O)N3CCC(NC(=O)Nc4c(OC)cccc4)CC3)C
0.250794	Fc1c(cccc1)C(=O)Nc2c(ccc(c2)C(=O)N3CCC(NC(=O)Nc4c(OC)cccc4)CC3)C
0.250794	Fc1c(cccc1)C(=O)Nc2c(ccc(c2)C(=O)N3CCC(NC(=O)Nc4c(OC)cccc4)CC3)C
0.250784	Fc1c(N2N=CC(C(=O)Nc3c(OC)ccc(c4ncccc4)c3)=C2)ccc(F)c1
0.250784	Fc1c(N2N=CC(C(=O)Nc3c(OC)ccc(c4ncccc4)c3)=C2)ccc(F)c1
0.250784	Fc1c(N2N=CC(C(=O)Nc3c(OC)ccc(c4ncccc4)c3)=C2)ccc(F)c1
0.250784	Fc1c(N2N=CC(C(=O)Nc3c(OC)ccc(c4ncccc4)c3)=C2)ccc(F)c1
0.250784	Fc1c(N2N=CC(C(=O)Nc3c(OC)ccc(c4ncccc4)c3)=C2)ccc(F)c1
0.250784	Fc1c(N2N=CC(C(=O)Nc3c(OC)ccc(c4ncccc4)c3)=C2)ccc(F)c1
0.250784	Fc1c(N2N=CC(C(=O)Nc3c(OC)ccc(c4ncccc4)c3)=C2)ccc(F)c1
0.250784	Fc1c(N2N=CC(C(=O)Nc3c(OC)ccc(c4ncccc4)c3)=C2)ccc(F)c1
0.250784	Fc1c(N2N=CC(C(=O)Nc3c(OC)ccc(c4ncccc4)c3)=C2)ccc(F)c1
0.250784	Fc1c(N2N=CC(C(=O)Nc3c(OC)ccc(c4ncccc4)c3)=C2)ccc(F)c1
0.25	Clc1c(N)cc(cc1)C(=O)Nc2ccccc2
0.25	Clc1c(N)cc(cc1)C(=O)Nc2ccccc2
0.25	Clc1c(N)cc(cc1)C(=O)Nc2ccccc2
0.25	Clc1c(N)cc(cc1)C(=O)Nc2ccccc2
0.25	Clc1c(N)cc(cc1)C(=O)Nc2ccccc2
0.25	Clc1c(N)cc(cc1)C(=O)Nc2ccccc2
0.25	Clc1c(N)cc(cc1)C(=O)Nc2ccccc2
0.25	Clc1c(N)cc(cc1)C(=O)Nc2ccccc2
0.25	Clc1c(N)cc(cc1)C(=O)Nc2ccccc2
0.25	Clc1c(N)cc(cc1)C(=O)Nc2ccccc2
0.25	O=C(Nc1ccc(OCc2ccccc2)cc1)c3cnc(N4CCCC4)cc3
0.25	O=C(Nc1ccc(OCc2ccccc2)cc1)c3cnc(N4CCCC4)cc3
0.25	O=C(Nc1ccc(OCc2ccccc2)cc1)c3cnc(N4CCCC4)cc3
0.25	O=C(Nc1ccc(OCc2ccccc2)cc1)c3cnc(N4CCCC4)cc3
0.25	O=C(Nc1ccc(OCc2ccccc2)cc1)c3cnc(N4CCCC4)cc3
0.25	O=C(Nc1ccc(OCc2ccccc2)cc1)c3cnc(N4CCCC4)cc3
0.25	O=C(Nc1ccc(OCc2ccccc2)cc1)c3cnc(N4CCCC4)cc3
0.25	O=C(Nc1ccc(OCc2ccccc2)cc1)c3cnc(N4CCCC4)cc3
0.25	O=C(Nc1ccc(OCc2ccccc2)cc1)c3cnc(N4CCCC4)cc3
0.25	O=C(Nc1ccc(OCc2ccccc2)cc1)c3cnc(N4CCCC4)cc3
0.25	n1c(c2cc(N)c(cc2)C)cncc1
0.25	n1c(c2cc(N)c(cc2)C)cncc1
0.25	n1c(c2cc(N)c(cc2)C)cncc1
0.25	n1c(c2cc(N)c(cc2)C)cncc1
0.25	n1c(c2cc(N)c(cc2)C)cncc1
0.25	S1C=C(c2ncc(cc2)CNC(=O)C(=O)Nc3cc(c([N+]([O-])=O)cc3)C)C=C1
0.25	S1C=C(c2ncc(cc2)CNC(=O)C(=O)Nc3cc(c([N+]([O-])=O)cc3)C)C=C1
0.25	S1C=C(c2ncc(cc2)CNC(=O)C(=O)Nc3cc(c([N+]([O-])=O)cc3)C)C=C1
0.25	S1C=C(c2ncc(cc2)CNC(=O)C(=O)Nc3cc(c([N+]([O-])=O)cc3)C)C=C1
0.25	S1C=C(c2ncc(cc2)CNC(=O)C(=O)Nc3cc(c([N+]([O-])=O)cc3)C)C=C1
0.25	S1C=C(c2ncc(cc2)CNC(=O)C(=O)Nc3cc(c([N+]([O-])=O)cc3)C)C=C1
0.25	S1C=C(c2ncc(cc2)CNC(=O)C(=O)Nc3cc(c([N+]([O-])=O)cc3)C)C=C1
0.25	S1C=C(c2ncc(cc2)CNC(=O)C(=O)Nc3cc(c([N+]([O-])=O)cc3)C)C=C1
0.25	S(c1c(NC(=O)c2cnc(cc2)C=3N=CSC3)cc4OCCOc4c1)c5ccccc5
0.25	O=C(Nc1cc(ccc1)C(=O)NC2CCNCCCC2)c3cnccc3
0.249135	Clc1c(S(=O)(=O)N2CCOCC2)cc(cc1)C(=O)Nc3c(Cl)ccc(NC(=O)C)c3
0.249135	Clc1c(S(=O)(=O)N2CCOCC2)cc(cc1)C(=O)Nc3c(Cl)ccc(NC(=O)C)c3
0.249135	Clc1c(S(=O)(=O)N2CCOCC2)cc(cc1)C(=O)Nc3c(Cl)ccc(NC(=O)C)c3
0.249135	Clc1c(S(=O)(=O)N2CCOCC2)cc(cc1)C(=O)Nc3c(Cl)ccc(NC(=O)C)c3
0.249135	Clc1c(S(=O)(=O)N2CCOCC2)cc(cc1)C(=O)Nc3c(Cl)ccc(NC(=O)C)c3
0.249135	Clc1c(S(=O)(=O)N2CCOCC2)cc(cc1)C(=O)Nc3c(Cl)ccc(NC(=O)C)c3
0.249135	Clc1c(S(=O)(=O)N2CCOCC2)cc(cc1)C(=O)Nc3c(Cl)ccc(NC(=O)C)c3
0.249135	Clc1c(S(=O)(=O)N2CCOCC2)cc(cc1)C(=O)Nc3c(Cl)ccc(NC(=O)C)c3
0.249135	Clc1c(S(=O)(=O)N2CCOCC2)cc(cc1)C(=O)Nc3c(Cl)ccc(NC(=O)C)c3
0.249135	Clc1c(S(=O)(=O)N2CCOCC2)cc(cc1)C(=O)Nc3c(Cl)ccc(NC(=O)C)c3
0.248963	O=C(N1CCN(Cc2ncccc2)CC1)c3cnccc3
0.248889	O=C(Nc1ncc(NC(=O)c2ccccc2)cc1)c3ccc(NC(=O)C)cc3
0.248148	S(=O)(=O)(N1CCC(C(=O)Nc2ccc(cc2)CN3CCN(Cc4ccccc4)CC3)CC1)c5cnccc5
0.248148	S(=O)(=O)(N1CCC(C(=O)Nc2ccc(cc2)CN3CCN(Cc4ccccc4)CC3)CC1)c5cnccc5
0.248148	S(=O)(=O)(N1CCC(C(=O)Nc2ccc(cc2)CN3CCN(Cc4ccccc4)CC3)CC1)c5cnccc5
0.248148	S(=O)(=O)(N1CCC(C(=O)Nc2ccc(cc2)CN3CCN(Cc4ccccc4)CC3)CC1)c5cnccc5
0.248148	S(=O)(=O)(N1CCC(C(=O)Nc2ccc(cc2)CN3CCN(Cc4ccccc4)CC3)CC1)c5cnccc5
0.248148	S(=O)(=O)(N1CCC(C(=O)Nc2ccc(cc2)CN3CCN(Cc4ccccc4)CC3)CC1)c5cnccc5
0.248148	S(=O)(=O)(N1CCC(C(=O)Nc2ccc(cc2)CN3CCN(Cc4ccccc4)CC3)CC1)c5cnccc5
0.248148	S(=O)(=O)(N1CCC(C(=O)Nc2ccc(cc2)CN3CCN(Cc4ccccc4)CC3)CC1)c5cnccc5
0.248148	S(=O)(=O)(N1CCC(C(=O)Nc2ccc(cc2)CN3CCN(Cc4ccccc4)CC3)CC1)c5cnccc5
0.248148	S(=O)(=O)(N1CCC(C(=O)Nc2ccc(cc2)CN3CCN(Cc4ccccc4)CC3)CC1)c5cnccc5
0.247863	Brc1c(ccc(c1)CNCc2ccc(cc2)C3=NNC=C3)C
0.247863	Brc1c(ccc(c1)CNCc2ccc(cc2)C3=NNC=C3)C
0.247863	Brc1c(ccc(c1)CNCc2ccc(cc2)C3=NNC=C3)C
0.247863	Brc1c(ccc(c1)CNCc2ccc(cc2)C3=NNC=C3)C
0.247863	Brc1c(ccc(c1)CNCc2ccc(cc2)C3=NNC=C3)C
0.247863	Brc1c(ccc(c1)CNCc2ccc(cc2)C3=NNC=C3)C
0.247863	Brc1c(ccc(c1)CNCc2ccc(cc2)C3=NNC=C3)C
0.247863	Brc1c(ccc(c1)CNCc2ccc(cc2)C3=NNC=C3)C
0.247863	Brc1c(ccc(c1)CNCc2ccc(cc2)C3=NNC=C3)C
0.247863	Brc1c(ccc(c1)CNCc2ccc(cc2)C3=NNC=C3)C
0.247525	S1C(=NC(=C1C(=O)Nc2ccc(cc2)CC(=O)N3CCN(CC3)C)C)c4ncccc4
0.247525	S1C(=NC(=C1C(=O)Nc2ccc(cc2)CC(=O)N3CCN(CC3)C)C)c4ncccc4
0.247525	S1C(=NC(=C1C(=O)Nc2ccc(cc2)CC(=O)N3CCN(CC3)C)C)c4ncccc4
0.247525	S1C(=NC(=C1C(=O)Nc2ccc(cc2)CC(=O)N3CCN(CC3)C)C)c4ncccc4
0.247525	S1C(=NC(=C1C(=O)Nc2ccc(cc2)CC(=O)N3CCN(CC3)C)C)c4ncccc4
0.247525	S1C(=NC(=C1C(=O)Nc2ccc(cc2)CC(=O)N3CCN(CC3)C)C)c4ncccc4
0.247525	S1C(=NC(=C1C(=O)Nc2ccc(cc2)CC(=O)N3CCN(CC3)C)C)c4ncccc4
0.247525	S1C(=NC(=C1C(=O)Nc2ccc(cc2)CC(=O)N3CCN(CC3)C)C)c4ncccc4
0.247525	S1C(=NC(=C1C(=O)Nc2ccc(cc2)CC(=O)N3CCN(CC3)C)C)c4ncccc4
0.247525	S1C(=NC(=C1C(=O)Nc2ccc(cc2)CC(=O)N3CCN(CC3)C)C)c4ncccc4
0.247423	Brc1c(Oc2ncc(cc2)C(=O)Nc3c(cccc3)Cc4ccccc4)ccc(F)c1
0.247387	S1C(=NC=C1C(=O)N)CNc2nc(Nc3c(cc(cc3)C)C)cc(n2)C
0.247387	S1C(=NC=C1C(=O)N)CNc2nc(Nc3c(cc(cc3)C)C)cc(n2)C
0.247387	S1C(=NC=C1C(=O)N)CNc2nc(Nc3c(cc(cc3)C)C)cc(n2)C
0.247387	S1C(=NC=C1C(=O)N)CNc2nc(Nc3c(cc(cc3)C)C)cc(n2)C
0.247387	S1C(=NC=C1C(=O)N)CNc2nc(Nc3c(cc(cc3)C)C)cc(n2)C
0.24735	Fc1cc(cc(c1)C2(CNC(=O)c3ccc(Nc4nc(OC)ccn4)cc3)CC2)C(F)(F)F
0.24735	Fc1cc(cc(c1)C2(CNC(=O)c3ccc(Nc4nc(OC)ccn4)cc3)CC2)C(F)(F)F
0.247232	Fc1cc(N2CCOCC2)cc(NC(=O)c3ccc(cc3)C=4ON=C(N4)C5CC5)c1
0.247232	Fc1cc(N2CCOCC2)cc(NC(=O)c3ccc(cc3)C=4ON=C(N4)C5CC5)c1
0.247232	Fc1cc(N2CCOCC2)cc(NC(=O)c3ccc(cc3)C=4ON=C(N4)C5CC5)c1
0.247232	Fc1cc(N2CCOCC2)cc(NC(=O)c3ccc(cc3)C=4ON=C(N4)C5CC5)c1
0.247232	Fc1cc(N2CCOCC2)cc(NC(=O)c3ccc(cc3)C=4ON=C(N4)C5CC5)c1
0.247232	Fc1cc(N2CCOCC2)cc(NC(=O)c3ccc(cc3)C=4ON=C(N4)C5CC5)c1
0.247232	Fc1cc(N2CCOCC2)cc(NC(=O)c3ccc(cc3)C=4ON=C(N4)C5CC5)c1
0.247232	Fc1cc(N2CCOCC2)cc(NC(=O)c3ccc(cc3)C=4ON=C(N4)C5CC5)c1
0.247232	Fc1cc(N2CCOCC2)cc(NC(=O)c3ccc(cc3)C=4ON=C(N4)C5CC5)c1
0.247232	Fc1cc(N2CCOCC2)cc(NC(=O)c3ccc(cc3)C=4ON=C(N4)C5CC5)c1
0.247159	Fc1c(cccc1)C(=O)Nc2c(ccc(c2)C=3ON=C(N3)C4CN(C(=O)CC4)CC5CCCC5)C
0.247159	Fc1c(cccc1)C(=O)Nc2c(ccc(c2)C=3ON=C(N3)C4CN(C(=O)CC4)CC5CCCC5)C
0.247159	Fc1c(cccc1)C(=O)Nc2c(ccc(c2)C=3ON=C(N3)C4CN(C(=O)CC4)CC5CCCC5)C
0.247159	Fc1c(cccc1)C(=O)Nc2c(ccc(c2)C=3ON=C(N3)C4CN(C(=O)CC4)CC5CCCC5)C
0.247159	Fc1c(cccc1)C(=O)Nc2c(ccc(c2)C=3ON=C(N3)C4CN(C(=O)CC4)CC5CCCC5)C
0.247159	Fc1c(cccc1)C(=O)Nc2c(ccc(c2)C=3ON=C(N3)C4CN(C(=O)CC4)CC5CCCC5)C
0.247059	FC(F)(F)c1c(ccc(NC(=O)c2cncnc2)c1)CN(C)C
0.247059	FC(F)(F)c1c(ccc(NC(=O)c2cncnc2)c1)CN(C)C
0.247059	FC(F)(F)c1c(ccc(NC(=O)c2cncnc2)c1)CN(C)C
0.247059	Brc1nc(NNC(=O)c2cc(Nc3nccnc3)ccc2)ccc1
0.246875	Fc1c(cccc1)C(=O)Nc2c(ccc(c2)C(=O)NCC=3N4C(=NC3)CCC4)C
0.246875	Fc1c(cccc1)C(=O)Nc2c(ccc(c2)C(=O)NCC=3N4C(=NC3)CCC4)C
0.246875	Fc1c(cccc1)C(=O)Nc2c(ccc(c2)C(=O)NCC=3N4C(=NC3)CCC4)C
0.246875	Fc1c(cccc1)C(=O)Nc2c(ccc(c2)C(=O)NCC=3N4C(=NC3)CCC4)C
0.246875	Fc1c(cccc1)C(=O)Nc2c(ccc(c2)C(=O)NCC=3N4C(=NC3)CCC4)C
0.246875	Fc1c(cccc1)C(=O)Nc2c(ccc(c2)C(=O)NCC=3N4C(=NC3)CCC4)C
0.246875	Fc1c(cccc1)C(=O)Nc2c(ccc(c2)C(=O)NCC=3N4C(=NC3)CCC4)C
0.246875	Fc1c(cccc1)C(=O)Nc2c(ccc(c2)C(=O)NCC=3N4C(=NC3)CCC4)C
0.246875	Fc1c(cccc1)C(=O)Nc2c(ccc(c2)C(=O)NCC=3N4C(=NC3)CCC4)C
0.246875	Fc1c(cccc1)C(=O)Nc2c(ccc(c2)C(=O)NCC=3N4C(=NC3)CCC4)C
0.246835	Ic1c(cccc1)C(=O)Nc2ccc(cc2)CC(=O)Nc3c(OC)ccc(c3)C4=Nc5c(N4)cccc5
0.246835	Ic1c(cccc1)C(=O)Nc2ccc(cc2)CC(=O)Nc3c(OC)ccc(c3)C4=Nc5c(N4)cccc5
0.246835	Ic1c(cccc1)C(=O)Nc2ccc(cc2)CC(=O)Nc3c(OC)ccc(c3)C4=Nc5c(N4)cccc5
0.246835	Ic1c(cccc1)C(=O)Nc2ccc(cc2)CC(=O)Nc3c(OC)ccc(c3)C4=Nc5c(N4)cccc5
0.246835	Ic1c(cccc1)C(=O)Nc2ccc(cc2)CC(=O)Nc3c(OC)ccc(c3)C4=Nc5c(N4)cccc5
0.246835	Ic1c(cccc1)C(=O)Nc2ccc(cc2)CC(=O)Nc3c(OC)ccc(c3)C4=Nc5c(N4)cccc5
0.246835	Ic1c(cccc1)C(=O)Nc2ccc(cc2)CC(=O)Nc3c(OC)ccc(c3)C4=Nc5c(N4)cccc5
0.246835	Ic1c(cccc1)C(=O)Nc2ccc(cc2)CC(=O)Nc3c(OC)ccc(c3)C4=Nc5c(N4)cccc5
0.246835	Ic1c(cccc1)C(=O)Nc2ccc(cc2)CC(=O)Nc3c(OC)ccc(c3)C4=Nc5c(N4)cccc5
0.246835	Ic1c(cccc1)C(=O)Nc2ccc(cc2)CC(=O)Nc3c(OC)ccc(c3)C4=Nc5c(N4)cccc5
0.246753	S(=O)(=O)(NC1CC1)c2c(OC)ccc(NC(=O)c3cc(ccc3)C=4C=NN(C4)C)c2
0.246753	S(=O)(=O)(NC1CC1)c2c(OC)ccc(NC(=O)c3cc(ccc3)C=4C=NN(C4)C)c2
0.246753	S(=O)(=O)(NC1CC1)c2c(OC)ccc(NC(=O)c3cc(ccc3)C=4C=NN(C4)C)c2
0.246753	S(=O)(=O)(NC1CC1)c2c(OC)ccc(NC(=O)c3cc(ccc3)C=4C=NN(C4)C)c2
0.246753	S(=O)(=O)(NC1CC1)c2c(OC)ccc(NC(=O)c3cc(ccc3)C=4C=NN(C4)C)c2
0.246753	S(=O)(=O)(NC1CC1)c2c(OC)ccc(NC(=O)c3cc(ccc3)C=4C=NN(C4)C)c2
0.246753	S(=O)(=O)(NC1CC1)c2c(OC)ccc(NC(=O)c3cc(ccc3)C=4C=NN(C4)C)c2
0.246711	O=C(Nc1c(ccc(c1)C=2OC=C(N2)C)C)C(=O)NCC3OCCN(C3)C
0.246711	O=C(Nc1c(ccc(c1)C=2OC=C(N2)C)C)C(=O)NCC3OCCN(C3)C
0.246711	O=C(Nc1c(ccc(c1)C=2OC=C(N2)C)C)C(=O)NCC3OCCN(C3)C
0.246711	O=C(Nc1c(ccc(c1)C=2OC=C(N2)C)C)C(=O)NCC3OCCN(C3)C
0.246711	O=C(Nc1c(ccc(c1)C=2OC=C(N2)C)C)C(=O)NCC3OCCN(C3)C
0.246711	O=C(Nc1c(ccc(c1)C=2OC=C(N2)C)C)C(=O)NCC3OCCN(C3)C
0.246711	O=C(Nc1c(ccc(c1)C=2OC=C(N2)C)C)C(=O)NCC3OCCN(C3)C
0.246711	O=C(Nc1c(ccc(c1)C=2OC=C(N2)C)C)C(=O)NCC3OCCN(C3)C
0.246711	O=C(Nc1c(ccc(c1)C=2OC=C(N2)C)C)C(=O)NCC3OCCN(C3)C
0.246711	O=C(Nc1c(ccc(c1)C=2OC=C(N2)C)C)C(=O)NCC3OCCN(C3)C
0.246711	O=C(Nc1cc(ccc1)C2=NOC(=N2)CC)c3ccc(N4N=C(C=C4c5ccccc5)C)cc3
0.246711	O=C(Nc1cc(ccc1)C2=NOC(=N2)CC)c3ccc(N4N=C(C=C4c5ccccc5)C)cc3
0.246711	Clc1cc(F)c(cc1)C(=O)Nc2c(OC)ccc(NC(=O)Cc3cc(ncc3)CN)c2
0.246711	Clc1cc(F)c(cc1)C(=O)Nc2c(OC)ccc(NC(=O)Cc3cc(ncc3)CN)c2
0.246711	O=C(Nc1cc(ccc1)C2=NOC(=N2)CC)c3ccc(N4N=C(C=C4c5ccccc5)C)cc3
0.246711	Clc1cc(F)c(cc1)C(=O)Nc2c(OC)ccc(NC(=O)Cc3cc(ncc3)CN)c2
0.246711	Clc1cc(F)c(cc1)C(=O)Nc2c(OC)ccc(NC(=O)Cc3cc(ncc3)CN)c2
0.246711	Clc1cc(F)c(cc1)C(=O)Nc2c(OC)ccc(NC(=O)Cc3cc(ncc3)CN)c2
0.246711	O=C(Nc1cc(ccc1)C2=NOC(=N2)CC)c3ccc(N4N=C(C=C4c5ccccc5)C)cc3
0.246667	Clc1ccc(cc1)C=2C=NN(c3ccc(cc3)C(=O)Nc4cc(C#N)c(OC5CCCC5)cc4)C2
0.246667	Clc1ccc(cc1)C=2C=NN(c3ccc(cc3)C(=O)Nc4cc(C#N)c(OC5CCCC5)cc4)C2
0.246667	Clc1ccc(cc1)C=2C=NN(c3ccc(cc3)C(=O)Nc4cc(C#N)c(OC5CCCC5)cc4)C2
0.246667	Clc1ccc(cc1)C=2C=NN(c3ccc(cc3)C(=O)Nc4cc(C#N)c(OC5CCCC5)cc4)C2
0.246667	Clc1ccc(cc1)C=2C=NN(c3ccc(cc3)C(=O)Nc4cc(C#N)c(OC5CCCC5)cc4)C2
0.246667	Clc1ccc(cc1)C=2C=NN(c3ccc(cc3)C(=O)Nc4cc(C#N)c(OC5CCCC5)cc4)C2
0.246667	Clc1ccc(cc1)C=2C=NN(c3ccc(cc3)C(=O)Nc4cc(C#N)c(OC5CCCC5)cc4)C2
0.246667	Clc1ccc(cc1)C=2C=NN(c3ccc(cc3)C(=O)Nc4cc(C#N)c(OC5CCCC5)cc4)C2
0.246667	Clc1ccc(cc1)C=2C=NN(c3ccc(cc3)C(=O)Nc4cc(C#N)c(OC5CCCC5)cc4)C2
0.246667	Clc1ccc(cc1)C=2C=NN(c3ccc(cc3)C(=O)Nc4cc(C#N)c(OC5CCCC5)cc4)C2
0.246575	Clc1ccc(c2nc(ccn2)C(=O)NCC(c3c(cc(cc3)C)C)(C)C)cc1
0.246575	Clc1ccc(c2nc(ccn2)C(=O)NCC(c3c(cc(cc3)C)C)(C)C)cc1
0.246575	Clc1ccc(c2nc(ccn2)C(=O)NCC(c3c(cc(cc3)C)C)(C)C)cc1
0.246575	S(=O)(=O)(N)c1cc(NC(=O)c2cc(NC(=O)c3c(F)cccc3)c(cc2)C)c(OC)cc1
0.246575	S(=O)(=O)(N)c1cc(NC(=O)c2cc(NC(=O)c3c(F)cccc3)c(cc2)C)c(OC)cc1
0.246575	S(=O)(=O)(N)c1cc(NC(=O)c2cc(NC(=O)c3c(F)cccc3)c(cc2)C)c(OC)cc1
0.246575	S(=O)(=O)(N)c1cc(NC(=O)c2cc(NC(=O)c3c(F)cccc3)c(cc2)C)c(OC)cc1
0.246429	O=C(NC(CC)C)c1cc(c(NC(=O)CN(CCc2ccccc2)C)cc1)C
0.246429	O=C(NC(CC)C)c1cc(c(NC(=O)CN(CCc2ccccc2)C)cc1)C
0.246429	O=C(NC(CC)C)c1cc(c(NC(=O)CN(CCc2ccccc2)C)cc1)C
0.246429	O=C(NC(CC)C)c1cc(c(NC(=O)CN(CCc2ccccc2)C)cc1)C
0.246429	O=C(NC(CC)C)c1cc(c(NC(=O)CN(CCc2ccccc2)C)cc1)C
0.246324	S(C1=NC(c2ccccc2)=CN1)CC(=O)Nc3c(Oc4ccc(cc4)C)cccc3
0.246324	S(C1=NC(c2ccccc2)=CN1)CC(=O)Nc3c(Oc4ccc(cc4)C)cccc3
0.246324	S(C1=NC(c2ccccc2)=CN1)CC(=O)Nc3c(Oc4ccc(cc4)C)cccc3
0.246269	Fc1c(ccc(c1)C(=O)Nc2ccc(cc2)CC(=O)N3CCCC3)C(=O)C
0.246269	Fc1c(ccc(c1)C(=O)Nc2ccc(cc2)CC(=O)N3CCCC3)C(=O)C
0.246269	Fc1c(ccc(c1)C(=O)Nc2ccc(cc2)CC(=O)N3CCCC3)C(=O)C
0.246269	Fc1c(ccc(c1)C(=O)Nc2ccc(cc2)CC(=O)N3CCCC3)C(=O)C
0.246269	Fc1c(ccc(c1)C(=O)Nc2ccc(cc2)CC(=O)N3CCCC3)C(=O)C
0.246269	Fc1c(ccc(c1)C(=O)Nc2ccc(cc2)CC(=O)N3CCCC3)C(=O)C
0.246269	Fc1c(ccc(c1)C(=O)Nc2ccc(cc2)CC(=O)N3CCCC3)C(=O)C
0.246269	Fc1c(ccc(c1)C(=O)Nc2ccc(cc2)CC(=O)N3CCCC3)C(=O)C
0.246269	Fc1c(ccc(c1)C(=O)Nc2ccc(cc2)CC(=O)N3CCCC3)C(=O)C
0.246269	Fc1c(ccc(c1)C(=O)Nc2ccc(cc2)CC(=O)N3CCCC3)C(=O)C
0.246057	O=C(NNC(=O)C=1NN=C(c2ccccc2)C1)C(=O)Nc3c(cc(OCc4cc(C#N)ccc4)cc3)C
0.246057	O=C(NNC(=O)C=1NN=C(c2ccccc2)C1)C(=O)Nc3c(cc(OCc4cc(C#N)ccc4)cc3)C
0.246057	O=C(NNC(=O)C=1NN=C(c2ccccc2)C1)C(=O)Nc3c(cc(OCc4cc(C#N)ccc4)cc3)C
0.246057	O=C(NNC(=O)C=1NN=C(c2ccccc2)C1)C(=O)Nc3c(cc(OCc4cc(C#N)ccc4)cc3)C
0.246057	O=C(NNC(=O)C=1NN=C(c2ccccc2)C1)C(=O)Nc3c(cc(OCc4cc(C#N)ccc4)cc3)C
[truncated: 8,001 more rows]
