# Supplementary material for: Galileo: Three-dimensional searching in large combinatorial fragment spaces on the example of pharmacophores
Source: J Comput Aided Mol Des. 2022 Nov 24;37(1):1–16. doi: 10.1007/s10822-022-00485-y (PMC10032335; doi:10.1007/s10822-022-00485-y)
Supplement: Supplementary file 4 — Supplementary file 3a [file 10822_2022_485_MOESM3_ESMa.zip › Imatinib_Galileo/11/out_1.csv]

Score	SMILES
0.419492	S1CCN(Cc2cc(NC(=O)c3ccc(N4CCN(CC4)CC)cc3)c(cc2)C)CC1
0.419492	S1CCN(Cc2cc(NC(=O)c3ccc(N4CCN(CC4)CC)cc3)c(cc2)C)CC1
0.419492	S1CCN(Cc2cc(NC(=O)c3ccc(N4CCN(CC4)CC)cc3)c(cc2)C)CC1
0.419492	S1CCN(Cc2cc(NC(=O)c3ccc(N4CCN(CC4)CC)cc3)c(cc2)C)CC1
0.419492	S1CCN(Cc2cc(NC(=O)c3ccc(N4CCN(CC4)CC)cc3)c(cc2)C)CC1
0.419492	S1CCN(Cc2cc(NC(=O)c3ccc(N4CCN(CC4)CC)cc3)c(cc2)C)CC1
0.419492	S1CCN(Cc2cc(NC(=O)c3ccc(N4CCN(CC4)CC)cc3)c(cc2)C)CC1
0.419492	S1CCN(Cc2cc(NC(=O)c3ccc(N4CCN(CC4)CC)cc3)c(cc2)C)CC1
0.419492	S1CCN(Cc2cc(NC(=O)c3ccc(N4CCN(CC4)CC)cc3)c(cc2)C)CC1
0.419492	S1CCN(Cc2cc(NC(=O)c3ccc(N4CCN(CC4)CC)cc3)c(cc2)C)CC1
0.39759	S1CCN(Cc2cc(NC(=O)c3ccc(Oc4cc(OC(F)(F)F)ccc4)cc3)c(cc2)C)CC1
0.39759	S1CCN(Cc2cc(NC(=O)c3ccc(Oc4cc(OC(F)(F)F)ccc4)cc3)c(cc2)C)CC1
0.39759	S1CCN(Cc2cc(NC(=O)c3ccc(Oc4cc(OC(F)(F)F)ccc4)cc3)c(cc2)C)CC1
0.39759	S1CCN(Cc2cc(NC(=O)c3ccc(Oc4cc(OC(F)(F)F)ccc4)cc3)c(cc2)C)CC1
0.39759	S1CCN(Cc2cc(NC(=O)c3ccc(Oc4cc(OC(F)(F)F)ccc4)cc3)c(cc2)C)CC1
0.39759	S1CCN(Cc2cc(NC(=O)c3ccc(Oc4cc(OC(F)(F)F)ccc4)cc3)c(cc2)C)CC1
0.39759	S1CCN(Cc2cc(NC(=O)c3ccc(Oc4cc(OC(F)(F)F)ccc4)cc3)c(cc2)C)CC1
0.39759	S1CCN(Cc2cc(NC(=O)c3ccc(Oc4cc(OC(F)(F)F)ccc4)cc3)c(cc2)C)CC1
0.39759	S1CCN(Cc2cc(NC(=O)c3ccc(Oc4cc(OC(F)(F)F)ccc4)cc3)c(cc2)C)CC1
0.39759	S1CCN(Cc2cc(NC(=O)c3ccc(Oc4cc(OC(F)(F)F)ccc4)cc3)c(cc2)C)CC1
0.389344	Clc1c(F)ccc(c1)C(=O)Nc2c(ccc(c2)CN3CCSCC3)C
0.389344	Clc1c(F)ccc(c1)C(=O)Nc2c(ccc(c2)CN3CCSCC3)C
0.389344	Clc1c(F)ccc(c1)C(=O)Nc2c(ccc(c2)CN3CCSCC3)C
0.389344	Clc1c(F)ccc(c1)C(=O)Nc2c(ccc(c2)CN3CCSCC3)C
0.389344	Clc1c(F)ccc(c1)C(=O)Nc2c(ccc(c2)CN3CCSCC3)C
0.389344	Clc1c(F)ccc(c1)C(=O)Nc2c(ccc(c2)CN3CCSCC3)C
0.389344	Clc1c(F)ccc(c1)C(=O)Nc2c(ccc(c2)CN3CCSCC3)C
0.389344	Clc1c(F)ccc(c1)C(=O)Nc2c(ccc(c2)CN3CCSCC3)C
0.389344	Clc1c(F)ccc(c1)C(=O)Nc2c(ccc(c2)CN3CCSCC3)C
0.389344	Clc1c(F)ccc(c1)C(=O)Nc2c(ccc(c2)CN3CCSCC3)C
0.379464	O=C(Nc1cc(c(c2ccncc2)cc1)C)c3ccc(c4ccc(cc4)CN)cc3
0.379464	O=C(Nc1cc(c(c2ccncc2)cc1)C)c3ccc(c4ccc(cc4)CN)cc3
0.379464	O=C(Nc1cc(c(c2ccncc2)cc1)C)c3ccc(c4ccc(cc4)CN)cc3
0.379464	O=C(Nc1cc(c(c2ccncc2)cc1)C)c3ccc(c4ccc(cc4)CN)cc3
0.379464	O=C(Nc1cc(c(c2ccncc2)cc1)C)c3ccc(c4ccc(cc4)CN)cc3
0.379464	O=C(Nc1cc(c(c2ccncc2)cc1)C)c3ccc(c4ccc(cc4)CN)cc3
0.379464	O=C(Nc1cc(c(c2ccncc2)cc1)C)c3ccc(c4ccc(cc4)CN)cc3
0.379464	O=C(Nc1cc(c(c2ccncc2)cc1)C)c3ccc(c4ccc(cc4)CN)cc3
0.379464	O=C(Nc1cc(c(c2ccncc2)cc1)C)c3ccc(c4ccc(cc4)CN)cc3
0.379464	O=C(Nc1cc(c(c2ccncc2)cc1)C)c3ccc(c4ccc(cc4)CN)cc3
0.365854	O=C(Nc1c(OC)ccc(c2ncccc2)c1)c3ccc(c4ccc(cc4)CN)cc3
0.365854	O=C(Nc1c(OC)ccc(c2ncccc2)c1)c3ccc(c4ccc(cc4)CN)cc3
0.365854	O=C(Nc1c(OC)ccc(c2ncccc2)c1)c3ccc(c4ccc(cc4)CN)cc3
0.365854	O=C(Nc1c(OC)ccc(c2ncccc2)c1)c3ccc(c4ccc(cc4)CN)cc3
0.365854	O=C(Nc1c(OC)ccc(c2ncccc2)c1)c3ccc(c4ccc(cc4)CN)cc3
0.365854	O=C(Nc1c(OC)ccc(c2ncccc2)c1)c3ccc(c4ccc(cc4)CN)cc3
0.365854	O=C(Nc1c(OC)ccc(c2ncccc2)c1)c3ccc(c4ccc(cc4)CN)cc3
0.365854	O=C(Nc1c(OC)ccc(c2ncccc2)c1)c3ccc(c4ccc(cc4)CN)cc3
0.365854	O=C(Nc1c(OC)ccc(c2ncccc2)c1)c3ccc(c4ccc(cc4)CN)cc3
0.365854	O=C(Nc1c(OC)ccc(c2ncccc2)c1)c3ccc(c4ccc(cc4)CN)cc3
0.364	O=C(Nc1c(ccc(NC(=O)CCC=2NC(c3ccccc3)=CC2)c1)C)CCN(C)C
0.364	O=C(Nc1c(ccc(NC(=O)CCC=2NC(c3ccccc3)=CC2)c1)C)CCN(C)C
0.364	O=C(Nc1c(ccc(NC(=O)CCC=2NC(c3ccccc3)=CC2)c1)C)CCN(C)C
0.364	O=C(Nc1c(ccc(NC(=O)CCC=2NC(c3ccccc3)=CC2)c1)C)CCN(C)C
0.364	O=C(Nc1c(ccc(NC(=O)CCC=2NC(c3ccccc3)=CC2)c1)C)CCN(C)C
0.364	O=C(Nc1c(ccc(NC(=O)CCC=2NC(c3ccccc3)=CC2)c1)C)CCN(C)C
0.364	O=C(Nc1c(ccc(NC(=O)CCC=2NC(c3ccccc3)=CC2)c1)C)CCN(C)C
0.364	O=C(Nc1c(ccc(NC(=O)CCC=2NC(c3ccccc3)=CC2)c1)C)CCN(C)C
0.364	O=C(Nc1c(ccc(NC(=O)CCC=2NC(c3ccccc3)=CC2)c1)C)CCN(C)C
0.364	O=C(Nc1c(ccc(NC(=O)CCC=2NC(c3ccccc3)=CC2)c1)C)CCN(C)C
0.36194	FC(F)(F)c1nc(ncc1)Nc2cc(c(cc2)C)C(=O)Nc3nccc(NC(=O)C)c3
0.36194	FC(F)(F)c1nc(ncc1)Nc2cc(c(cc2)C)C(=O)Nc3nccc(NC(=O)C)c3
0.36194	FC(F)(F)c1nc(ncc1)Nc2cc(c(cc2)C)C(=O)Nc3nccc(NC(=O)C)c3
0.36194	FC(F)(F)c1nc(ncc1)Nc2cc(c(cc2)C)C(=O)Nc3nccc(NC(=O)C)c3
0.36194	FC(F)(F)c1nc(ncc1)Nc2cc(c(cc2)C)C(=O)Nc3nccc(NC(=O)C)c3
0.36194	FC(F)(F)c1nc(ncc1)Nc2cc(c(cc2)C)C(=O)Nc3nccc(NC(=O)C)c3
0.36194	FC(F)(F)c1nc(ncc1)Nc2cc(c(cc2)C)C(=O)Nc3nccc(NC(=O)C)c3
0.36194	FC(F)(F)c1nc(ncc1)Nc2cc(c(cc2)C)C(=O)Nc3nccc(NC(=O)C)c3
0.36194	FC(F)(F)c1nc(ncc1)Nc2cc(c(cc2)C)C(=O)Nc3nccc(NC(=O)C)c3
0.36194	FC(F)(F)c1nc(ncc1)Nc2cc(c(cc2)C)C(=O)Nc3nccc(NC(=O)C)c3
0.357143	S1CCN(Cc2cc(NC(=O)c3cc(OC)c(cc3)C(F)(F)F)c(cc2)C)CC1
0.357143	S1CCN(Cc2cc(NC(=O)c3cc(OC)c(cc3)C(F)(F)F)c(cc2)C)CC1
0.357143	S1CCN(Cc2cc(NC(=O)c3cc(OC)c(cc3)C(F)(F)F)c(cc2)C)CC1
0.357143	S1CCN(Cc2cc(NC(=O)c3cc(OC)c(cc3)C(F)(F)F)c(cc2)C)CC1
0.357143	S1CCN(Cc2cc(NC(=O)c3cc(OC)c(cc3)C(F)(F)F)c(cc2)C)CC1
0.357143	S1CCN(Cc2cc(NC(=O)c3cc(OC)c(cc3)C(F)(F)F)c(cc2)C)CC1
0.357143	S1CCN(Cc2cc(NC(=O)c3cc(OC)c(cc3)C(F)(F)F)c(cc2)C)CC1
0.357143	S1CCN(Cc2cc(NC(=O)c3cc(OC)c(cc3)C(F)(F)F)c(cc2)C)CC1
0.357143	S1CCN(Cc2cc(NC(=O)c3cc(OC)c(cc3)C(F)(F)F)c(cc2)C)CC1
0.357143	S1CCN(Cc2cc(NC(=O)c3cc(OC)c(cc3)C(F)(F)F)c(cc2)C)CC1
0.356863	O=C(Nc1c(OC)ccc(NC(=O)c2cnc(c3ncccc3)cc2)c1)N
0.356863	O=C(Nc1c(OC)ccc(NC(=O)c2cnc(c3ncccc3)cc2)c1)N
0.356863	O=C(Nc1c(OC)ccc(NC(=O)c2cnc(c3ncccc3)cc2)c1)N
0.356863	O=C(Nc1c(OC)ccc(NC(=O)c2cnc(c3ncccc3)cc2)c1)N
0.356863	O=C(Nc1c(OC)ccc(NC(=O)c2cnc(c3ncccc3)cc2)c1)N
0.356863	O=C(Nc1c(OC)ccc(NC(=O)c2cnc(c3ncccc3)cc2)c1)N
0.356863	O=C(Nc1c(OC)ccc(NC(=O)c2cnc(c3ncccc3)cc2)c1)N
0.356863	O=C(Nc1c(OC)ccc(NC(=O)c2cnc(c3ncccc3)cc2)c1)N
0.356863	O=C(Nc1c(OC)ccc(NC(=O)c2cnc(c3ncccc3)cc2)c1)N
0.356863	O=C(Nc1c(OC)ccc(NC(=O)c2cnc(c3ncccc3)cc2)c1)N
0.355311	S1CCN(Cc2cc(NC(=O)c3cc(OCC4OCCC4)ccc3)c(cc2)C)CC1
0.355311	S1CCN(Cc2cc(NC(=O)c3cc(OCC4OCCC4)ccc3)c(cc2)C)CC1
0.355311	S1CCN(Cc2cc(NC(=O)c3cc(OCC4OCCC4)ccc3)c(cc2)C)CC1
0.355311	S1CCN(Cc2cc(NC(=O)c3cc(OCC4OCCC4)ccc3)c(cc2)C)CC1
0.355311	S1CCN(Cc2cc(NC(=O)c3cc(OCC4OCCC4)ccc3)c(cc2)C)CC1
0.355311	S1CCN(Cc2cc(NC(=O)c3cc(OCC4OCCC4)ccc3)c(cc2)C)CC1
0.355311	S1CCN(Cc2cc(NC(=O)c3cc(OCC4OCCC4)ccc3)c(cc2)C)CC1
0.355311	S1CCN(Cc2cc(NC(=O)c3cc(OCC4OCCC4)ccc3)c(cc2)C)CC1
0.355311	S1CCN(Cc2cc(NC(=O)c3cc(OCC4OCCC4)ccc3)c(cc2)C)CC1
0.355311	S1CCN(Cc2cc(NC(=O)c3cc(OCC4OCCC4)ccc3)c(cc2)C)CC1
0.354244	S1CCN(Cc2cc(NC(=O)c3cnc4ncccc4c3)c(cc2)C)CC1
0.354244	S1CCN(Cc2cc(NC(=O)c3cnc4ncccc4c3)c(cc2)C)CC1
0.354244	S1CCN(Cc2cc(NC(=O)c3cnc4ncccc4c3)c(cc2)C)CC1
0.354244	S1CCN(Cc2cc(NC(=O)c3cnc4ncccc4c3)c(cc2)C)CC1
0.354244	S1CCN(Cc2cc(NC(=O)c3cnc4ncccc4c3)c(cc2)C)CC1
0.354244	S1CCN(Cc2cc(NC(=O)c3cnc4ncccc4c3)c(cc2)C)CC1
0.354244	S1CCN(Cc2cc(NC(=O)c3cnc4ncccc4c3)c(cc2)C)CC1
0.354244	S1CCN(Cc2cc(NC(=O)c3cnc4ncccc4c3)c(cc2)C)CC1
0.354244	S1CCN(Cc2cc(NC(=O)c3cnc4ncccc4c3)c(cc2)C)CC1
0.354244	S1CCN(Cc2cc(NC(=O)c3cnc4ncccc4c3)c(cc2)C)CC1
0.352113	S(=O)(=O)(Nc1ccc(cc1)CCCC)c2c(ccc(c2)C(=O)Nc3c(ccc(c3)CN4CCSCC4)C)C
0.352113	S(=O)(=O)(Nc1ccc(cc1)CCCC)c2c(ccc(c2)C(=O)Nc3c(ccc(c3)CN4CCSCC4)C)C
0.352113	S(=O)(=O)(Nc1ccc(cc1)CCCC)c2c(ccc(c2)C(=O)Nc3c(ccc(c3)CN4CCSCC4)C)C
0.352113	S(=O)(=O)(Nc1ccc(cc1)CCCC)c2c(ccc(c2)C(=O)Nc3c(ccc(c3)CN4CCSCC4)C)C
0.352113	S(=O)(=O)(Nc1ccc(cc1)CCCC)c2c(ccc(c2)C(=O)Nc3c(ccc(c3)CN4CCSCC4)C)C
0.352113	S(=O)(=O)(Nc1ccc(cc1)CCCC)c2c(ccc(c2)C(=O)Nc3c(ccc(c3)CN4CCSCC4)C)C
0.352113	S(=O)(=O)(Nc1ccc(cc1)CCCC)c2c(ccc(c2)C(=O)Nc3c(ccc(c3)CN4CCSCC4)C)C
0.352113	S(=O)(=O)(Nc1ccc(cc1)CCCC)c2c(ccc(c2)C(=O)Nc3c(ccc(c3)CN4CCSCC4)C)C
0.352113	S(=O)(=O)(Nc1ccc(cc1)CCCC)c2c(ccc(c2)C(=O)Nc3c(ccc(c3)CN4CCSCC4)C)C
0.352113	S(=O)(=O)(Nc1ccc(cc1)CCCC)c2c(ccc(c2)C(=O)Nc3c(ccc(c3)CN4CCSCC4)C)C
0.351449	FC(F)(F)c1nc(ncc1)Nc2cc(c(cc2)C)C(=O)Nc3cnc(N(C)C)cc3
0.351449	FC(F)(F)c1nc(ncc1)Nc2cc(c(cc2)C)C(=O)Nc3cnc(N(C)C)cc3
0.351449	FC(F)(F)c1nc(ncc1)Nc2cc(c(cc2)C)C(=O)Nc3cnc(N(C)C)cc3
0.351449	FC(F)(F)c1nc(ncc1)Nc2cc(c(cc2)C)C(=O)Nc3cnc(N(C)C)cc3
0.351449	FC(F)(F)c1nc(ncc1)Nc2cc(c(cc2)C)C(=O)Nc3cnc(N(C)C)cc3
0.351449	FC(F)(F)c1nc(ncc1)Nc2cc(c(cc2)C)C(=O)Nc3cnc(N(C)C)cc3
0.351449	FC(F)(F)c1nc(ncc1)Nc2cc(c(cc2)C)C(=O)Nc3cnc(N(C)C)cc3
0.351449	FC(F)(F)c1nc(ncc1)Nc2cc(c(cc2)C)C(=O)Nc3cnc(N(C)C)cc3
0.351449	FC(F)(F)c1nc(ncc1)Nc2cc(c(cc2)C)C(=O)Nc3cnc(N(C)C)cc3
0.351449	FC(F)(F)c1nc(ncc1)Nc2cc(c(cc2)C)C(=O)Nc3cnc(N(C)C)cc3
0.349624	S(=O)(=O)(N1CCN(CC(=O)Nc2c(ccc(c2)C(=O)Nc3ccccc3)C)CC1)c4ccccc4
0.349624	S(=O)(=O)(N1CCN(CC(=O)Nc2c(ccc(c2)C(=O)Nc3ccccc3)C)CC1)c4ccccc4
0.349624	S(=O)(=O)(N1CCN(CC(=O)Nc2c(ccc(c2)C(=O)Nc3ccccc3)C)CC1)c4ccccc4
0.349624	S(=O)(=O)(N1CCN(CC(=O)Nc2c(ccc(c2)C(=O)Nc3ccccc3)C)CC1)c4ccccc4
0.349624	S(=O)(=O)(N1CCN(CC(=O)Nc2c(ccc(c2)C(=O)Nc3ccccc3)C)CC1)c4ccccc4
0.349265	O=C(Nc1cc(ccc1)CNC(=O)C(=O)Nc2c(ccc(N3CCOCC3)c2)C)c4ccncc4
0.349265	O=C(Nc1cc(ccc1)CNC(=O)C(=O)Nc2c(ccc(N3CCOCC3)c2)C)c4ccncc4
0.349265	O=C(Nc1cc(ccc1)CNC(=O)C(=O)Nc2c(ccc(N3CCOCC3)c2)C)c4ccncc4
0.349265	O=C(Nc1cc(ccc1)CNC(=O)C(=O)Nc2c(ccc(N3CCOCC3)c2)C)c4ccncc4
0.349265	O=C(Nc1cc(ccc1)CNC(=O)C(=O)Nc2c(ccc(N3CCOCC3)c2)C)c4ccncc4
0.349265	O=C(Nc1cc(ccc1)CNC(=O)C(=O)Nc2c(ccc(N3CCOCC3)c2)C)c4ccncc4
0.349265	O=C(Nc1cc(ccc1)CNC(=O)C(=O)Nc2c(ccc(N3CCOCC3)c2)C)c4ccncc4
0.349265	O=C(Nc1cc(ccc1)CNC(=O)C(=O)Nc2c(ccc(N3CCOCC3)c2)C)c4ccncc4
0.349265	O=C(Nc1cc(ccc1)CNC(=O)C(=O)Nc2c(ccc(N3CCOCC3)c2)C)c4ccncc4
0.349265	O=C(Nc1cc(ccc1)CNC(=O)C(=O)Nc2c(ccc(N3CCOCC3)c2)C)c4ccncc4
0.34296	S1CCN(Cc2cc(NC(=O)c3cc(c(cc3)C(=O)OC)C(F)(F)F)c(cc2)C)CC1
0.34296	S1CCN(Cc2cc(NC(=O)c3cc(c(cc3)C(=O)OC)C(F)(F)F)c(cc2)C)CC1
0.34296	S1CCN(Cc2cc(NC(=O)c3cc(c(cc3)C(=O)OC)C(F)(F)F)c(cc2)C)CC1
0.34296	S1CCN(Cc2cc(NC(=O)c3cc(c(cc3)C(=O)OC)C(F)(F)F)c(cc2)C)CC1
0.34296	S1CCN(Cc2cc(NC(=O)c3cc(c(cc3)C(=O)OC)C(F)(F)F)c(cc2)C)CC1
0.34296	S1CCN(Cc2cc(NC(=O)c3cc(c(cc3)C(=O)OC)C(F)(F)F)c(cc2)C)CC1
0.34296	S1CCN(Cc2cc(NC(=O)c3cc(c(cc3)C(=O)OC)C(F)(F)F)c(cc2)C)CC1
0.34296	S1CCN(Cc2cc(NC(=O)c3cc(c(cc3)C(=O)OC)C(F)(F)F)c(cc2)C)CC1
0.34296	S1CCN(Cc2cc(NC(=O)c3cc(c(cc3)C(=O)OC)C(F)(F)F)c(cc2)C)CC1
0.34296	S1CCN(Cc2cc(NC(=O)c3cc(c(cc3)C(=O)OC)C(F)(F)F)c(cc2)C)CC1
0.342466	S(=O)(=O)(Nc1ccccc1)c2cc(NC(=O)c3c(ccc(Nc4nc(ccn4)C(F)(F)F)c3)C)ccc2
0.342466	S(=O)(=O)(Nc1ccccc1)c2cc(NC(=O)c3c(ccc(Nc4nc(ccn4)C(F)(F)F)c3)C)ccc2
0.342466	S(=O)(=O)(Nc1ccccc1)c2cc(NC(=O)c3c(ccc(Nc4nc(ccn4)C(F)(F)F)c3)C)ccc2
0.342466	S(=O)(=O)(Nc1ccccc1)c2cc(NC(=O)c3c(ccc(Nc4nc(ccn4)C(F)(F)F)c3)C)ccc2
0.342466	S(=O)(=O)(Nc1ccccc1)c2cc(NC(=O)c3c(ccc(Nc4nc(ccn4)C(F)(F)F)c3)C)ccc2
0.342466	S(=O)(=O)(Nc1ccccc1)c2cc(NC(=O)c3c(ccc(Nc4nc(ccn4)C(F)(F)F)c3)C)ccc2
0.342466	S(=O)(=O)(Nc1ccccc1)c2cc(NC(=O)c3c(ccc(Nc4nc(ccn4)C(F)(F)F)c3)C)ccc2
0.342466	S(=O)(=O)(Nc1ccccc1)c2cc(NC(=O)c3c(ccc(Nc4nc(ccn4)C(F)(F)F)c3)C)ccc2
0.342466	S(=O)(=O)(Nc1ccccc1)c2cc(NC(=O)c3c(ccc(Nc4nc(ccn4)C(F)(F)F)c3)C)ccc2
0.342466	S(=O)(=O)(Nc1ccccc1)c2cc(NC(=O)c3c(ccc(Nc4nc(ccn4)C(F)(F)F)c3)C)ccc2
0.340909	S1C(=NC=C1C(=O)Nc2c(ccc(NC(=O)C(C)C)c2)C)c3ccncc3
0.340909	S1C(=NC=C1C(=O)Nc2c(ccc(NC(=O)C(C)C)c2)C)c3ccncc3
0.340909	S1C(=NC=C1C(=O)Nc2c(ccc(NC(=O)C(C)C)c2)C)c3ccncc3
0.340502	S(c1c(ccc(c1)C)C)c2ccc(NC(=O)c3c(ccc(Nc4nc(ccn4)C(F)(F)F)c3)C)cc2
0.340502	S(c1c(ccc(c1)C)C)c2ccc(NC(=O)c3c(ccc(Nc4nc(ccn4)C(F)(F)F)c3)C)cc2
0.340502	S(c1c(ccc(c1)C)C)c2ccc(NC(=O)c3c(ccc(Nc4nc(ccn4)C(F)(F)F)c3)C)cc2
0.340502	S(c1c(ccc(c1)C)C)c2ccc(NC(=O)c3c(ccc(Nc4nc(ccn4)C(F)(F)F)c3)C)cc2
0.340502	S(c1c(ccc(c1)C)C)c2ccc(NC(=O)c3c(ccc(Nc4nc(ccn4)C(F)(F)F)c3)C)cc2
0.340502	S(c1c(ccc(c1)C)C)c2ccc(NC(=O)c3c(ccc(Nc4nc(ccn4)C(F)(F)F)c3)C)cc2
0.340502	S(c1c(ccc(c1)C)C)c2ccc(NC(=O)c3c(ccc(Nc4nc(ccn4)C(F)(F)F)c3)C)cc2
0.340502	S(c1c(ccc(c1)C)C)c2ccc(NC(=O)c3c(ccc(Nc4nc(ccn4)C(F)(F)F)c3)C)cc2
0.340502	S(c1c(ccc(c1)C)C)c2ccc(NC(=O)c3c(ccc(Nc4nc(ccn4)C(F)(F)F)c3)C)cc2
0.340502	S(c1c(ccc(c1)C)C)c2ccc(NC(=O)c3c(ccc(Nc4nc(ccn4)C(F)(F)F)c3)C)cc2
0.334728	Brc1ccc(cc1)C(=O)Nc2c(ccc(c2)C(=O)Nc3cc(NC(=O)CCN(C)C)c(cc3)C)C
0.334728	Brc1ccc(cc1)C(=O)Nc2c(ccc(c2)C(=O)Nc3cc(NC(=O)CCN(C)C)c(cc3)C)C
0.334728	Brc1ccc(cc1)C(=O)Nc2c(ccc(c2)C(=O)Nc3cc(NC(=O)CCN(C)C)c(cc3)C)C
0.334728	Brc1ccc(cc1)C(=O)Nc2c(ccc(c2)C(=O)Nc3cc(NC(=O)CCN(C)C)c(cc3)C)C
0.334728	Brc1ccc(cc1)C(=O)Nc2c(ccc(c2)C(=O)Nc3cc(NC(=O)CCN(C)C)c(cc3)C)C
0.334728	Brc1ccc(cc1)C(=O)Nc2c(ccc(c2)C(=O)Nc3cc(NC(=O)CCN(C)C)c(cc3)C)C
0.334728	Brc1ccc(cc1)C(=O)Nc2c(ccc(c2)C(=O)Nc3cc(NC(=O)CCN(C)C)c(cc3)C)C
0.334728	Brc1ccc(cc1)C(=O)Nc2c(ccc(c2)C(=O)Nc3cc(NC(=O)CCN(C)C)c(cc3)C)C
0.334728	Brc1ccc(cc1)C(=O)Nc2c(ccc(c2)C(=O)Nc3cc(NC(=O)CCN(C)C)c(cc3)C)C
0.334728	Brc1ccc(cc1)C(=O)Nc2c(ccc(c2)C(=O)Nc3cc(NC(=O)CCN(C)C)c(cc3)C)C
0.332215	S1C(=NN=C1c2ccc(OC)cc2)NC(=O)c3c(ccc(Nc4nc(ccn4)C(F)(F)F)c3)C
0.332215	S1C(=NN=C1c2ccc(OC)cc2)NC(=O)c3c(ccc(Nc4nc(ccn4)C(F)(F)F)c3)C
0.332215	S1C(=NN=C1c2ccc(OC)cc2)NC(=O)c3c(ccc(Nc4nc(ccn4)C(F)(F)F)c3)C
0.332215	S1C(=NN=C1c2ccc(OC)cc2)NC(=O)c3c(ccc(Nc4nc(ccn4)C(F)(F)F)c3)C
0.332215	S1C(=NN=C1c2ccc(OC)cc2)NC(=O)c3c(ccc(Nc4nc(ccn4)C(F)(F)F)c3)C
0.332215	S1C(=NN=C1c2ccc(OC)cc2)NC(=O)c3c(ccc(Nc4nc(ccn4)C(F)(F)F)c3)C
0.332215	S1C(=NN=C1c2ccc(OC)cc2)NC(=O)c3c(ccc(Nc4nc(ccn4)C(F)(F)F)c3)C
0.332215	S1C(=NN=C1c2ccc(OC)cc2)NC(=O)c3c(ccc(Nc4nc(ccn4)C(F)(F)F)c3)C
0.332215	S1C(=NN=C1c2ccc(OC)cc2)NC(=O)c3c(ccc(Nc4nc(ccn4)C(F)(F)F)c3)C
0.332215	S1C(=NN=C1c2ccc(OC)cc2)NC(=O)c3c(ccc(Nc4nc(ccn4)C(F)(F)F)c3)C
0.332103	O=C(Nc1c(ccc(N2CCOCC2)c1)C)C(=O)NCc3cc(c4cnccc4)ccc3
0.332103	O=C(Nc1c(ccc(N2CCOCC2)c1)C)C(=O)NCc3cc(c4cnccc4)ccc3
0.332103	O=C(Nc1c(ccc(N2CCOCC2)c1)C)C(=O)NCc3cc(c4cnccc4)ccc3
0.332103	O=C(Nc1c(ccc(N2CCOCC2)c1)C)C(=O)NCc3cc(c4cnccc4)ccc3
0.332103	O=C(Nc1c(ccc(N2CCOCC2)c1)C)C(=O)NCc3cc(c4cnccc4)ccc3
0.332103	O=C(Nc1c(ccc(N2CCOCC2)c1)C)C(=O)NCc3cc(c4cnccc4)ccc3
0.324895	Ic1ccc(cc1)CCNC(=O)c2cc(NC(=O)c3ccc(Br)cc3)c(cc2)C
0.324895	Ic1ccc(cc1)CCNC(=O)c2cc(NC(=O)c3ccc(Br)cc3)c(cc2)C
0.324895	Ic1ccc(cc1)CCNC(=O)c2cc(NC(=O)c3ccc(Br)cc3)c(cc2)C
0.324895	Ic1ccc(cc1)CCNC(=O)c2cc(NC(=O)c3ccc(Br)cc3)c(cc2)C
0.324895	Ic1ccc(cc1)CCNC(=O)c2cc(NC(=O)c3ccc(Br)cc3)c(cc2)C
0.324895	Ic1ccc(cc1)CCNC(=O)c2cc(NC(=O)c3ccc(Br)cc3)c(cc2)C
0.324895	Ic1ccc(cc1)CCNC(=O)c2cc(NC(=O)c3ccc(Br)cc3)c(cc2)C
0.324895	Ic1ccc(cc1)CCNC(=O)c2cc(NC(=O)c3ccc(Br)cc3)c(cc2)C
0.324895	Ic1ccc(cc1)CCNC(=O)c2cc(NC(=O)c3ccc(Br)cc3)c(cc2)C
0.324895	Ic1ccc(cc1)CCNC(=O)c2cc(NC(=O)c3ccc(Br)cc3)c(cc2)C
0.321285	Fc1c(NC(=O)c2cnc(c3ncccc3)cc2)ccc(F)c1
0.321285	Fc1c(NC(=O)c2cnc(c3ncccc3)cc2)ccc(F)c1
0.321285	Fc1c(NC(=O)c2cnc(c3ncccc3)cc2)ccc(F)c1
0.321285	Fc1c(NC(=O)c2cnc(c3ncccc3)cc2)ccc(F)c1
0.318386	Brc1ccc(cc1)C(=O)Nc2c(ccc(c2)C=O)C
0.318386	Brc1ccc(cc1)C(=O)Nc2c(ccc(c2)C=O)C
0.318386	Brc1ccc(cc1)C(=O)Nc2c(ccc(c2)C=O)C
0.318386	Brc1ccc(cc1)C(=O)Nc2c(ccc(c2)C=O)C
0.318386	Brc1ccc(cc1)C(=O)Nc2c(ccc(c2)C=O)C
0.318386	Brc1ccc(cc1)C(=O)Nc2c(ccc(c2)C=O)C
0.318386	Brc1ccc(cc1)C(=O)Nc2c(ccc(c2)C=O)C
0.318386	Brc1ccc(cc1)C(=O)Nc2c(ccc(c2)C=O)C
0.318386	Brc1ccc(cc1)C(=O)Nc2c(ccc(c2)C=O)C
0.318386	Brc1ccc(cc1)C(=O)Nc2c(ccc(c2)C=O)C
0.317164	O=C(Nc1c(ccc(NC(=O)C(C)C)c1)C)c2cc(NC(=O)CCN3C=NC=C3)ccc2
0.317164	O=C(Nc1c(ccc(NC(=O)C(C)C)c1)C)c2cc(NC(=O)CCN3C=NC=C3)ccc2
0.317164	O=C(Nc1c(ccc(NC(=O)C(C)C)c1)C)c2cc(NC(=O)CCN3C=NC=C3)ccc2
0.317164	O=C(Nc1c(ccc(NC(=O)C(C)C)c1)C)c2cc(NC(=O)CCN3C=NC=C3)ccc2
0.317164	O=C(Nc1c(ccc(NC(=O)C(C)C)c1)C)c2cc(NC(=O)CCN3C=NC=C3)ccc2
0.317164	O=C(Nc1c(ccc(NC(=O)C(C)C)c1)C)c2cc(NC(=O)CCN3C=NC=C3)ccc2
0.317164	O=C(Nc1c(ccc(NC(=O)C(C)C)c1)C)c2cc(NC(=O)CCN3C=NC=C3)ccc2
0.317164	O=C(Nc1c(ccc(NC(=O)C(C)C)c1)C)c2cc(NC(=O)CCN3C=NC=C3)ccc2
0.317164	O=C(Nc1c(ccc(NC(=O)C(C)C)c1)C)c2cc(NC(=O)CCN3C=NC=C3)ccc2
0.317164	O=C(Nc1c(ccc(NC(=O)C(C)C)c1)C)c2cc(NC(=O)CCN3C=NC=C3)ccc2
0.315254	O=C(Nc1c(ccc(NC(=O)CN2NC(=O)C=CC2=O)c1)C)c3cncc(c4ccc(cc4)C)c3
0.315254	O=C(Nc1c(ccc(NC(=O)CN2NC(=O)C=CC2=O)c1)C)c3cncc(c4ccc(cc4)C)c3
0.315254	O=C(Nc1c(ccc(NC(=O)CN2NC(=O)C=CC2=O)c1)C)c3cncc(c4ccc(cc4)C)c3
0.315254	O=C(Nc1c(ccc(NC(=O)CN2NC(=O)C=CC2=O)c1)C)c3cncc(c4ccc(cc4)C)c3
0.315254	O=C(Nc1c(ccc(NC(=O)CN2NC(=O)C=CC2=O)c1)C)c3cncc(c4ccc(cc4)C)c3
0.315254	O=C(Nc1c(ccc(NC(=O)CN2NC(=O)C=CC2=O)c1)C)c3cncc(c4ccc(cc4)C)c3
0.315254	O=C(Nc1c(ccc(NC(=O)CN2NC(=O)C=CC2=O)c1)C)c3cncc(c4ccc(cc4)C)c3
0.315254	O=C(Nc1c(ccc(NC(=O)CN2NC(=O)C=CC2=O)c1)C)c3cncc(c4ccc(cc4)C)c3
0.315254	O=C(Nc1c(ccc(NC(=O)CN2NC(=O)C=CC2=O)c1)C)c3cncc(c4ccc(cc4)C)c3
0.315254	O=C(Nc1c(ccc(NC(=O)CN2NC(=O)C=CC2=O)c1)C)c3cncc(c4ccc(cc4)C)c3
0.315018	S1CCN(Cc2cc(NC(=O)COc3cc(Oc4ncccc4)ccc3)c(cc2)C)CC1
0.315018	S1CCN(Cc2cc(NC(=O)COc3cc(Oc4ncccc4)ccc3)c(cc2)C)CC1
0.315018	S1CCN(Cc2cc(NC(=O)COc3cc(Oc4ncccc4)ccc3)c(cc2)C)CC1
0.315018	S1CCN(Cc2cc(NC(=O)COc3cc(Oc4ncccc4)ccc3)c(cc2)C)CC1
0.315018	S1CCN(Cc2cc(NC(=O)COc3cc(Oc4ncccc4)ccc3)c(cc2)C)CC1
0.315018	S1CCN(Cc2cc(NC(=O)COc3cc(Oc4ncccc4)ccc3)c(cc2)C)CC1
0.315018	S1CCN(Cc2cc(NC(=O)COc3cc(Oc4ncccc4)ccc3)c(cc2)C)CC1
0.315018	S1CCN(Cc2cc(NC(=O)COc3cc(Oc4ncccc4)ccc3)c(cc2)C)CC1
0.315018	S1CCN(Cc2cc(NC(=O)COc3cc(Oc4ncccc4)ccc3)c(cc2)C)CC1
0.315018	S1CCN(Cc2cc(NC(=O)COc3cc(Oc4ncccc4)ccc3)c(cc2)C)CC1
0.31405	O=C(NCc1ccc(cc1)CN2CCN(CC2)C)c3cncc(c4ccc(N(C)C)cc4)c3
0.31405	O=C(NCc1ccc(cc1)CN2CCN(CC2)C)c3cncc(c4ccc(N(C)C)cc4)c3
0.31405	O=C(NCc1ccc(cc1)CN2CCN(CC2)C)c3cncc(c4ccc(N(C)C)cc4)c3
0.31405	O=C(NCc1ccc(cc1)CN2CCN(CC2)C)c3cncc(c4ccc(N(C)C)cc4)c3
0.31405	O=C(NCc1ccc(cc1)CN2CCN(CC2)C)c3cncc(c4ccc(N(C)C)cc4)c3
0.31405	O=C(NCc1ccc(cc1)CN2CCN(CC2)C)c3cncc(c4ccc(N(C)C)cc4)c3
0.31405	O=C(NCc1ccc(cc1)CN2CCN(CC2)C)c3cncc(c4ccc(N(C)C)cc4)c3
0.31405	O=C(NCc1ccc(cc1)CN2CCN(CC2)C)c3cncc(c4ccc(N(C)C)cc4)c3
0.31405	O=C(NCc1ccc(cc1)CN2CCN(CC2)C)c3cncc(c4ccc(N(C)C)cc4)c3
0.31405	O=C(NCc1ccc(cc1)CN2CCN(CC2)C)c3cncc(c4ccc(N(C)C)cc4)c3
0.313492	FC(F)(F)c1cc(NC(=O)c2cc(NC(=O)C(=O)N)c(cc2)C)ccc1
0.313492	FC(F)(F)c1cc(NC(=O)c2cc(NC(=O)C(=O)N)c(cc2)C)ccc1
0.313492	FC(F)(F)c1cc(NC(=O)c2cc(NC(=O)C(=O)N)c(cc2)C)ccc1
0.313492	FC(F)(F)c1cc(NC(=O)c2cc(NC(=O)C(=O)N)c(cc2)C)ccc1
0.313492	FC(F)(F)c1cc(NC(=O)c2cc(NC(=O)C(=O)N)c(cc2)C)ccc1
0.313492	FC(F)(F)c1cc(NC(=O)c2cc(NC(=O)C(=O)N)c(cc2)C)ccc1
0.313492	FC(F)(F)c1cc(NC(=O)c2cc(NC(=O)C(=O)N)c(cc2)C)ccc1
0.313492	FC(F)(F)c1cc(NC(=O)c2cc(NC(=O)C(=O)N)c(cc2)C)ccc1
0.313492	FC(F)(F)c1cc(NC(=O)c2cc(NC(=O)C(=O)N)c(cc2)C)ccc1
0.313492	FC(F)(F)c1cc(NC(=O)c2cc(NC(=O)C(=O)N)c(cc2)C)ccc1
0.312727	Clc1ncc(nc1)NNC(=O)Nc2c(ccc(c2)C(=O)Nc3cc(ccc3)C(F)(F)F)C
0.312727	Clc1ncc(nc1)NNC(=O)Nc2c(ccc(c2)C(=O)Nc3cc(ccc3)C(F)(F)F)C
0.312727	Clc1ncc(nc1)NNC(=O)Nc2c(ccc(c2)C(=O)Nc3cc(ccc3)C(F)(F)F)C
0.309917	O=C(NCc1ccc(cc1)CN2CCN(CC2)C)c3c(ccc(N)c3)C
0.309917	O=C(NCc1ccc(cc1)CN2CCN(CC2)C)c3c(ccc(N)c3)C
0.309917	O=C(NCc1ccc(cc1)CN2CCN(CC2)C)c3c(ccc(N)c3)C
0.309917	O=C(NCc1ccc(cc1)CN2CCN(CC2)C)c3c(ccc(N)c3)C
0.309917	O=C(NCc1ccc(cc1)CN2CCN(CC2)C)c3c(ccc(N)c3)C
0.309917	O=C(NCc1ccc(cc1)CN2CCN(CC2)C)c3c(ccc(N)c3)C
0.309917	O=C(NCc1ccc(cc1)CN2CCN(CC2)C)c3c(ccc(N)c3)C
0.309917	O=C(NCc1ccc(cc1)CN2CCN(CC2)C)c3c(ccc(N)c3)C
0.309917	O=C(NCc1ccc(cc1)CN2CCN(CC2)C)c3c(ccc(N)c3)C
0.309917	O=C(NCc1ccc(cc1)CN2CCN(CC2)C)c3c(ccc(N)c3)C
0.309859	FC(F)(F)c1nc(ncc1)Nc2cc(c(cc2)C)C(=O)Oc3ccc(NC(=O)C4CC4)cc3
0.309859	FC(F)(F)c1nc(ncc1)Nc2cc(c(cc2)C)C(=O)Oc3ccc(NC(=O)C4CC4)cc3
0.309859	FC(F)(F)c1nc(ncc1)Nc2cc(c(cc2)C)C(=O)Oc3ccc(NC(=O)C4CC4)cc3
0.309859	FC(F)(F)c1nc(ncc1)Nc2cc(c(cc2)C)C(=O)Oc3ccc(NC(=O)C4CC4)cc3
0.309859	FC(F)(F)c1nc(ncc1)Nc2cc(c(cc2)C)C(=O)Oc3ccc(NC(=O)C4CC4)cc3
0.309859	FC(F)(F)c1nc(ncc1)Nc2cc(c(cc2)C)C(=O)Oc3ccc(NC(=O)C4CC4)cc3
0.309859	FC(F)(F)c1nc(ncc1)Nc2cc(c(cc2)C)C(=O)Oc3ccc(NC(=O)C4CC4)cc3
0.309859	FC(F)(F)c1nc(ncc1)Nc2cc(c(cc2)C)C(=O)Oc3ccc(NC(=O)C4CC4)cc3
0.309859	FC(F)(F)c1nc(ncc1)Nc2cc(c(cc2)C)C(=O)Oc3ccc(NC(=O)C4CC4)cc3
0.309859	FC(F)(F)c1nc(ncc1)Nc2cc(c(cc2)C)C(=O)Oc3ccc(NC(=O)C4CC4)cc3
0.309623	O=C(O)Cc1cc(NC(=O)c2cncc(c3ccc(cc3)C)c2)ccc1
0.309623	O=C(O)Cc1cc(NC(=O)c2cncc(c3ccc(cc3)C)c2)ccc1
0.309623	O=C(O)Cc1cc(NC(=O)c2cncc(c3ccc(cc3)C)c2)ccc1
0.309623	O=C(O)Cc1cc(NC(=O)c2cncc(c3ccc(cc3)C)c2)ccc1
0.309623	O=C(O)Cc1cc(NC(=O)c2cncc(c3ccc(cc3)C)c2)ccc1
0.309623	O=C(O)Cc1cc(NC(=O)c2cncc(c3ccc(cc3)C)c2)ccc1
0.309623	O=C(O)Cc1cc(NC(=O)c2cncc(c3ccc(cc3)C)c2)ccc1
0.309623	O=C(O)Cc1cc(NC(=O)c2cncc(c3ccc(cc3)C)c2)ccc1
0.309623	O=C(O)Cc1cc(NC(=O)c2cncc(c3ccc(cc3)C)c2)ccc1
0.309623	O=C(O)Cc1cc(NC(=O)c2cncc(c3ccc(cc3)C)c2)ccc1
0.309446	O=C(Nc1c(OC)ccc(NC(=O)C=2C(=NN(C2)Cc3ccccc3)c4cnccc4)c1)N
0.309446	O=C(Nc1c(OC)ccc(NC(=O)C=2C(=NN(C2)Cc3ccccc3)c4cnccc4)c1)N
0.309446	O=C(Nc1c(OC)ccc(NC(=O)C=2C(=NN(C2)Cc3ccccc3)c4cnccc4)c1)N
0.309446	O=C(Nc1c(OC)ccc(NC(=O)C=2C(=NN(C2)Cc3ccccc3)c4cnccc4)c1)N
0.309446	O=C(Nc1c(OC)ccc(NC(=O)C=2C(=NN(C2)Cc3ccccc3)c4cnccc4)c1)N
0.307971	FC(F)(F)c1nc(ncc1)Nc2cc(c(cc2)C)C(=O)OCc3ccc(C#C)cc3
0.307971	FC(F)(F)c1nc(ncc1)Nc2cc(c(cc2)C)C(=O)OCc3ccc(C#C)cc3
0.307971	FC(F)(F)c1nc(ncc1)Nc2cc(c(cc2)C)C(=O)OCc3ccc(C#C)cc3
0.307971	FC(F)(F)c1nc(ncc1)Nc2cc(c(cc2)C)C(=O)OCc3ccc(C#C)cc3
0.307971	FC(F)(F)c1nc(ncc1)Nc2cc(c(cc2)C)C(=O)OCc3ccc(C#C)cc3
0.307971	FC(F)(F)c1nc(ncc1)Nc2cc(c(cc2)C)C(=O)OCc3ccc(C#C)cc3
0.307971	FC(F)(F)c1nc(ncc1)Nc2cc(c(cc2)C)C(=O)OCc3ccc(C#C)cc3
0.307971	FC(F)(F)c1nc(ncc1)Nc2cc(c(cc2)C)C(=O)OCc3ccc(C#C)cc3
0.307971	FC(F)(F)c1nc(ncc1)Nc2cc(c(cc2)C)C(=O)OCc3ccc(C#C)cc3
0.307971	FC(F)(F)c1nc(ncc1)Nc2cc(c(cc2)C)C(=O)OCc3ccc(C#C)cc3
0.306773	O=C(Nc1ccc(cc1)C(=O)Nc2cnccc2)c3c(OC)ccc(c3)CN
0.306773	O=C(Nc1ccc(cc1)C(=O)Nc2cnccc2)c3c(OC)ccc(c3)CN
0.306773	O=C(Nc1ccc(cc1)C(=O)Nc2cnccc2)c3c(OC)ccc(c3)CN
0.306773	O=C(Nc1ccc(cc1)C(=O)Nc2cnccc2)c3c(OC)ccc(c3)CN
0.306773	O=C(Nc1ccc(cc1)C(=O)Nc2cnccc2)c3c(OC)ccc(c3)CN
0.306773	O=C(Nc1ccc(cc1)C(=O)Nc2cnccc2)c3c(OC)ccc(c3)CN
0.306773	O=C(Nc1ccc(cc1)C(=O)Nc2cnccc2)c3c(OC)ccc(c3)CN
0.306773	O=C(Nc1ccc(cc1)C(=O)Nc2cnccc2)c3c(OC)ccc(c3)CN
0.306773	O=C(Nc1ccc(cc1)C(=O)Nc2cnccc2)c3c(OC)ccc(c3)CN
0.306773	O=C(Nc1ccc(cc1)C(=O)Nc2cnccc2)c3c(OC)ccc(c3)CN
0.306569	FC(F)(F)c1nc(ncc1)Nc2cc(c(cc2)C)C(=O)NCCCN(CC)CC
0.306569	FC(F)(F)c1nc(ncc1)Nc2cc(c(cc2)C)C(=O)NCCCN(CC)CC
0.306569	FC(F)(F)c1nc(ncc1)Nc2cc(c(cc2)C)C(=O)NCCCN(CC)CC
0.306569	FC(F)(F)c1nc(ncc1)Nc2cc(c(cc2)C)C(=O)NCCCN(CC)CC
0.306569	FC(F)(F)c1nc(ncc1)Nc2cc(c(cc2)C)C(=O)NCCCN(CC)CC
0.306569	FC(F)(F)c1nc(ncc1)Nc2cc(c(cc2)C)C(=O)NCCCN(CC)CC
0.306569	FC(F)(F)c1nc(ncc1)Nc2cc(c(cc2)C)C(=O)NCCCN(CC)CC
0.306569	FC(F)(F)c1nc(ncc1)Nc2cc(c(cc2)C)C(=O)NCCCN(CC)CC
0.306569	FC(F)(F)c1nc(ncc1)Nc2cc(c(cc2)C)C(=O)NCCCN(CC)CC
0.306569	FC(F)(F)c1nc(ncc1)Nc2cc(c(cc2)C)C(=O)NCCCN(CC)CC
0.306569	O=C(Nc1c(OCC)cc(N2CCN(CC2)C)cc1)c3nc(ncc3)C
0.306569	O=C(Nc1c(OCC)cc(N2CCN(CC2)C)cc1)c3nc(ncc3)C
0.306569	O=C(Nc1c(OCC)cc(N2CCN(CC2)C)cc1)c3nc(ncc3)C
0.306569	O=C(Nc1c(OCC)cc(N2CCN(CC2)C)cc1)c3nc(ncc3)C
0.306569	O=C(Nc1c(OCC)cc(N2CCN(CC2)C)cc1)c3nc(ncc3)C
0.306569	O=C(Nc1c(OCC)cc(N2CCN(CC2)C)cc1)c3nc(ncc3)C
0.306569	O=C(Nc1c(OCC)cc(N2CCN(CC2)C)cc1)c3nc(ncc3)C
0.306569	O=C(Nc1c(OCC)cc(N2CCN(CC2)C)cc1)c3nc(ncc3)C
0.306569	O=C(Nc1c(OCC)cc(N2CCN(CC2)C)cc1)c3nc(ncc3)C
0.306569	O=C(Nc1c(OCC)cc(N2CCN(CC2)C)cc1)c3nc(ncc3)C
0.304511	S(=O)(=O)(Nc1c(OC)ccc(NC(=O)c2nc(ncc2)C)c1)C
0.304511	S(=O)(=O)(Nc1c(OC)ccc(NC(=O)c2nc(ncc2)C)c1)C
0.304511	S(=O)(=O)(Nc1c(OC)ccc(NC(=O)c2nc(ncc2)C)c1)C
0.304511	S(=O)(=O)(Nc1c(OC)ccc(NC(=O)c2nc(ncc2)C)c1)C
0.304511	S(=O)(=O)(Nc1c(OC)ccc(NC(=O)c2nc(ncc2)C)c1)C
0.304511	S(=O)(=O)(Nc1c(OC)ccc(NC(=O)c2nc(ncc2)C)c1)C
0.304511	S(=O)(=O)(Nc1c(OC)ccc(NC(=O)c2nc(ncc2)C)c1)C
0.304511	S(=O)(=O)(Nc1c(OC)ccc(NC(=O)c2nc(ncc2)C)c1)C
0.304511	S(=O)(=O)(Nc1c(OC)ccc(NC(=O)c2nc(ncc2)C)c1)C
0.304511	S(=O)(=O)(Nc1c(OC)ccc(NC(=O)c2nc(ncc2)C)c1)C
0.301205	Brc1c(cc(NC(=O)c2nc(ncc2)C)cc1)CO
0.301205	Brc1c(cc(NC(=O)c2nc(ncc2)C)cc1)CO
0.301205	Brc1c(cc(NC(=O)c2nc(ncc2)C)cc1)CO
0.301205	Brc1c(cc(NC(=O)c2nc(ncc2)C)cc1)CO
0.301205	Brc1c(cc(NC(=O)c2nc(ncc2)C)cc1)CO
0.301205	Brc1c(cc(NC(=O)c2nc(ncc2)C)cc1)CO
0.301205	Brc1c(cc(NC(=O)c2nc(ncc2)C)cc1)CO
0.301205	Brc1c(cc(NC(=O)c2nc(ncc2)C)cc1)CO
0.301205	Brc1c(cc(NC(=O)c2nc(ncc2)C)cc1)CO
0.301205	Brc1c(cc(NC(=O)c2nc(ncc2)C)cc1)CO
0.300412	FC(F)(F)c1nc(ncc1)Nc2cc(c(cc2)C)C=O
0.300412	FC(F)(F)c1nc(ncc1)Nc2cc(c(cc2)C)C=O
0.300412	FC(F)(F)c1nc(ncc1)Nc2cc(c(cc2)C)C=O
0.300412	FC(F)(F)c1nc(ncc1)Nc2cc(c(cc2)C)C=O
0.300412	FC(F)(F)c1nc(ncc1)Nc2cc(c(cc2)C)C=O
0.300412	FC(F)(F)c1nc(ncc1)Nc2cc(c(cc2)C)C=O
0.300412	FC(F)(F)c1nc(ncc1)Nc2cc(c(cc2)C)C=O
0.300412	FC(F)(F)c1nc(ncc1)Nc2cc(c(cc2)C)C=O
0.300412	FC(F)(F)c1nc(ncc1)Nc2cc(c(cc2)C)C=O
0.300412	FC(F)(F)c1nc(ncc1)Nc2cc(c(cc2)C)C=O
0.299625	S(=O)(=O)(Nc1c(F)ccc(NC(=O)c2cncc(c3ccc(N(C)C)cc3)c2)c1)C
0.299625	S(=O)(=O)(Nc1c(F)ccc(NC(=O)c2cncc(c3ccc(N(C)C)cc3)c2)c1)C
0.299625	S(=O)(=O)(Nc1c(F)ccc(NC(=O)c2cncc(c3ccc(N(C)C)cc3)c2)c1)C
0.299625	S(=O)(=O)(Nc1c(F)ccc(NC(=O)c2cncc(c3ccc(N(C)C)cc3)c2)c1)C
0.299625	S(=O)(=O)(Nc1c(F)ccc(NC(=O)c2cncc(c3ccc(N(C)C)cc3)c2)c1)C
0.299625	S(=O)(=O)(Nc1c(F)ccc(NC(=O)c2cncc(c3ccc(N(C)C)cc3)c2)c1)C
0.299625	S(=O)(=O)(Nc1c(F)ccc(NC(=O)c2cncc(c3ccc(N(C)C)cc3)c2)c1)C
0.299625	S(=O)(=O)(Nc1c(F)ccc(NC(=O)c2cncc(c3ccc(N(C)C)cc3)c2)c1)C
0.299625	S(=O)(=O)(Nc1c(F)ccc(NC(=O)c2cncc(c3ccc(N(C)C)cc3)c2)c1)C
0.299625	S(=O)(=O)(Nc1c(F)ccc(NC(=O)c2cncc(c3ccc(N(C)C)cc3)c2)c1)C
0.299296	FC(F)(F)c1nc(ncc1)Nc2cc(c(cc2)C)C(=O)OCc3ccc([N+]([O-])=O)cc3
0.299296	FC(F)(F)c1nc(ncc1)Nc2cc(c(cc2)C)C(=O)OCc3ccc([N+]([O-])=O)cc3
0.299296	FC(F)(F)c1nc(ncc1)Nc2cc(c(cc2)C)C(=O)OCc3ccc([N+]([O-])=O)cc3
0.299296	FC(F)(F)c1nc(ncc1)Nc2cc(c(cc2)C)C(=O)OCc3ccc([N+]([O-])=O)cc3
0.299296	FC(F)(F)c1nc(ncc1)Nc2cc(c(cc2)C)C(=O)OCc3ccc([N+]([O-])=O)cc3
0.299296	FC(F)(F)c1nc(ncc1)Nc2cc(c(cc2)C)C(=O)OCc3ccc([N+]([O-])=O)cc3
0.299296	FC(F)(F)c1nc(ncc1)Nc2cc(c(cc2)C)C(=O)OCc3ccc([N+]([O-])=O)cc3
0.299296	FC(F)(F)c1nc(ncc1)Nc2cc(c(cc2)C)C(=O)OCc3ccc([N+]([O-])=O)cc3
0.299296	FC(F)(F)c1nc(ncc1)Nc2cc(c(cc2)C)C(=O)OCc3ccc([N+]([O-])=O)cc3
0.299296	FC(F)(F)c1nc(ncc1)Nc2cc(c(cc2)C)C(=O)OCc3ccc([N+]([O-])=O)cc3
0.298932	Ic1c(cccc1)C(=O)Nc2c(ccc(NC(=O)C=Cc3cnc(F)cc3)c2)C
0.298932	Ic1c(cccc1)C(=O)Nc2c(ccc(NC(=O)C=Cc3cnc(F)cc3)c2)C
0.298932	Ic1c(cccc1)C(=O)Nc2c(ccc(NC(=O)C=Cc3cnc(F)cc3)c2)C
0.298932	Ic1c(cccc1)C(=O)Nc2c(ccc(NC(=O)C=Cc3cnc(F)cc3)c2)C
0.298932	Ic1c(cccc1)C(=O)Nc2c(ccc(NC(=O)C=Cc3cnc(F)cc3)c2)C
0.298932	Ic1c(cccc1)C(=O)Nc2c(ccc(NC(=O)C=Cc3cnc(F)cc3)c2)C
0.298932	Ic1c(cccc1)C(=O)Nc2c(ccc(NC(=O)C=Cc3cnc(F)cc3)c2)C
0.298932	Ic1c(cccc1)C(=O)Nc2c(ccc(NC(=O)C=Cc3cnc(F)cc3)c2)C
0.298932	Ic1c(cccc1)C(=O)Nc2c(ccc(NC(=O)C=Cc3cnc(F)cc3)c2)C
0.298932	Ic1c(cccc1)C(=O)Nc2c(ccc(NC(=O)C=Cc3cnc(F)cc3)c2)C
0.296703	Fc1c(NC(=O)c2cncc(c2)C3=NNC=C3)ccc(OCC4CC4)c1
0.294118	S1CCN(Cc2cc(NC(=O)C3CCOCCC3)c(cc2)C)CC1
0.294118	S1CCN(Cc2cc(NC(=O)C3CCOCCC3)c(cc2)C)CC1
0.294118	S1CCN(Cc2cc(NC(=O)C3CCOCCC3)c(cc2)C)CC1
0.294118	S1CCN(Cc2cc(NC(=O)C3CCOCCC3)c(cc2)C)CC1
0.294118	S1CCN(Cc2cc(NC(=O)C3CCOCCC3)c(cc2)C)CC1
0.293436	FCCc1ccc(cc1)C(=O)Nc2c(OCC)cc(N3CCN(CC3)C)cc2
0.293436	FCCc1ccc(cc1)C(=O)Nc2c(OCC)cc(N3CCN(CC3)C)cc2
0.293436	FCCc1ccc(cc1)C(=O)Nc2c(OCC)cc(N3CCN(CC3)C)cc2
0.293436	FCCc1ccc(cc1)C(=O)Nc2c(OCC)cc(N3CCN(CC3)C)cc2
0.293436	FCCc1ccc(cc1)C(=O)Nc2c(OCC)cc(N3CCN(CC3)C)cc2
0.293436	FCCc1ccc(cc1)C(=O)Nc2c(OCC)cc(N3CCN(CC3)C)cc2
0.293436	FCCc1ccc(cc1)C(=O)Nc2c(OCC)cc(N3CCN(CC3)C)cc2
0.293436	FCCc1ccc(cc1)C(=O)Nc2c(OCC)cc(N3CCN(CC3)C)cc2
0.293436	FCCc1ccc(cc1)C(=O)Nc2c(OCC)cc(N3CCN(CC3)C)cc2
0.293436	FCCc1ccc(cc1)C(=O)Nc2c(OCC)cc(N3CCN(CC3)C)cc2
0.291971	O=C(Nc1c(ccc(NC(=O)C(C)C)c1)C)c2cc3c(cc2)CCC=C3
0.291971	O=C(Nc1c(ccc(NC(=O)C(C)C)c1)C)c2cc3c(cc2)CCC=C3
0.291971	O=C(Nc1c(ccc(NC(=O)C(C)C)c1)C)c2cc3c(cc2)CCC=C3
0.291971	O=C(Nc1c(ccc(NC(=O)C(C)C)c1)C)c2cc3c(cc2)CCC=C3
0.291971	O=C(Nc1c(ccc(NC(=O)C(C)C)c1)C)c2cc3c(cc2)CCC=C3
0.291971	O=C(Nc1c(ccc(NC(=O)C(C)C)c1)C)c2cc3c(cc2)CCC=C3
0.291971	O=C(Nc1c(ccc(NC(=O)C(C)C)c1)C)c2cc3c(cc2)CCC=C3
0.291971	O=C(Nc1c(ccc(NC(=O)C(C)C)c1)C)c2cc3c(cc2)CCC=C3
0.291667	S(Cc1cc(NC(=O)c2nc(ncc2)C)ccc1)Cc3ccccc3
0.291667	S(Cc1cc(NC(=O)c2nc(ncc2)C)ccc1)Cc3ccccc3
0.291667	S(Cc1cc(NC(=O)c2nc(ncc2)C)ccc1)Cc3ccccc3
0.291667	S(Cc1cc(NC(=O)c2nc(ncc2)C)ccc1)Cc3ccccc3
0.291667	S(Cc1cc(NC(=O)c2nc(ncc2)C)ccc1)Cc3ccccc3
0.291667	S(Cc1cc(NC(=O)c2nc(ncc2)C)ccc1)Cc3ccccc3
0.291667	S(Cc1cc(NC(=O)c2nc(ncc2)C)ccc1)Cc3ccccc3
0.291667	S(Cc1cc(NC(=O)c2nc(ncc2)C)ccc1)Cc3ccccc3
0.291667	S(Cc1cc(NC(=O)c2nc(ncc2)C)ccc1)Cc3ccccc3
0.291667	S(Cc1cc(NC(=O)c2nc(ncc2)C)ccc1)Cc3ccccc3
0.291667	O=C(NNC(=O)C(=O)Nc1cc(ccc1)C2=NNC=C2)c3ccc(cc3)COc4ccccc4
0.291667	O=C(NNC(=O)C(=O)Nc1cc(ccc1)C2=NNC=C2)c3ccc(cc3)COc4ccccc4
0.291339	O=C(Nc1c(OCC)cc(N2CCN(CC2)C)cc1)c3ccncc3
0.291339	O=C(Nc1c(OCC)cc(N2CCN(CC2)C)cc1)c3ccncc3
0.291339	O=C(Nc1c(OCC)cc(N2CCN(CC2)C)cc1)c3ccncc3
0.291339	O=C(Nc1c(OCC)cc(N2CCN(CC2)C)cc1)c3ccncc3
0.291339	O=C(Nc1c(OCC)cc(N2CCN(CC2)C)cc1)c3ccncc3
0.291339	O=C(Nc1c(OCC)cc(N2CCN(CC2)C)cc1)c3ccncc3
0.291339	O=C(Nc1c(OCC)cc(N2CCN(CC2)C)cc1)c3ccncc3
0.291339	O=C(Nc1c(OCC)cc(N2CCN(CC2)C)cc1)c3ccncc3
0.291339	O=C(Nc1c(OCC)cc(N2CCN(CC2)C)cc1)c3ccncc3
0.291339	O=C(Nc1c(OCC)cc(N2CCN(CC2)C)cc1)c3ccncc3
0.29085	O=C(Nc1cc(NC(=O)CCN(C)C)c(cc1)C)C=2C(=NN(c3ccccc3)C2)c4ccc(c5ccccc5)cc4
0.29085	O=C(Nc1cc(NC(=O)CCN(C)C)c(cc1)C)C=2C(=NN(c3ccccc3)C2)c4ccc(c5ccccc5)cc4
0.29085	O=C(Nc1cc(NC(=O)CCN(C)C)c(cc1)C)C=2C(=NN(c3ccccc3)C2)c4ccc(c5ccccc5)cc4
0.29085	O=C(Nc1cc(NC(=O)CCN(C)C)c(cc1)C)C=2C(=NN(c3ccccc3)C2)c4ccc(c5ccccc5)cc4
0.29085	O=C(Nc1cc(NC(=O)CCN(C)C)c(cc1)C)C=2C(=NN(c3ccccc3)C2)c4ccc(c5ccccc5)cc4
0.29085	O=C(Nc1cc(NC(=O)CCN(C)C)c(cc1)C)C=2C(=NN(c3ccccc3)C2)c4ccc(c5ccccc5)cc4
0.29085	O=C(Nc1cc(NC(=O)CCN(C)C)c(cc1)C)C=2C(=NN(c3ccccc3)C2)c4ccc(c5ccccc5)cc4
0.290837	S(=O)(=O)(Nc1c(OC)ccc(NC(=O)c2ccc(cc2)CCF)c1)C
0.290837	S(=O)(=O)(Nc1c(OC)ccc(NC(=O)c2ccc(cc2)CCF)c1)C
0.290837	S(=O)(=O)(Nc1c(OC)ccc(NC(=O)c2ccc(cc2)CCF)c1)C
0.290837	S(=O)(=O)(Nc1c(OC)ccc(NC(=O)c2ccc(cc2)CCF)c1)C
0.290837	S(=O)(=O)(Nc1c(OC)ccc(NC(=O)c2ccc(cc2)CCF)c1)C
0.290837	S(=O)(=O)(Nc1c(OC)ccc(NC(=O)c2ccc(cc2)CCF)c1)C
0.290837	S(=O)(=O)(Nc1c(OC)ccc(NC(=O)c2ccc(cc2)CCF)c1)C
0.290837	S(=O)(=O)(Nc1c(OC)ccc(NC(=O)c2ccc(cc2)CCF)c1)C
0.290837	S(=O)(=O)(Nc1c(OC)ccc(NC(=O)c2ccc(cc2)CCF)c1)C
0.290837	S(=O)(=O)(Nc1c(OC)ccc(NC(=O)c2ccc(cc2)CCF)c1)C
0.2891	O=C(Nc1cc(ccc1)CN)c2ccc(cc2)C
0.2891	O=C(Nc1cc(ccc1)CN)c2ccc(cc2)C
0.2891	O=C(Nc1cc(ccc1)CN)c2ccc(cc2)C
0.2891	O=C(Nc1cc(ccc1)CN)c2ccc(cc2)C
0.2891	O=C(Nc1cc(ccc1)CN)c2ccc(cc2)C
0.2891	O=C(Nc1cc(ccc1)CN)c2ccc(cc2)C
0.287938	S1C(=NC(c2ccc(cc2)C3CCCCC3)=C1)NC(=O)c4ccc(NC(=O)c5ccncc5)cc4
0.287938	S1C(=NC(c2ccc(cc2)C3CCCCC3)=C1)NC(=O)c4ccc(NC(=O)c5ccncc5)cc4
0.287938	S1C(=NC(c2ccc(cc2)C3CCCCC3)=C1)NC(=O)c4ccc(NC(=O)c5ccncc5)cc4
0.287938	S1C(=NC(c2ccc(cc2)C3CCCCC3)=C1)NC(=O)c4ccc(NC(=O)c5ccncc5)cc4
0.287938	S1C(=NC(c2ccc(cc2)C3CCCCC3)=C1)NC(=O)c4ccc(NC(=O)c5ccncc5)cc4
0.287938	S1C(=NC(c2ccc(cc2)C3CCCCC3)=C1)NC(=O)c4ccc(NC(=O)c5ccncc5)cc4
0.287938	S1C(=NC(c2ccc(cc2)C3CCCCC3)=C1)NC(=O)c4ccc(NC(=O)c5ccncc5)cc4
0.287938	S1C(=NC(c2ccc(cc2)C3CCCCC3)=C1)NC(=O)c4ccc(NC(=O)c5ccncc5)cc4
0.287938	S1C(=NC(c2ccc(cc2)C3CCCCC3)=C1)NC(=O)c4ccc(NC(=O)c5ccncc5)cc4
0.287938	S1C(=NC(c2ccc(cc2)C3CCCCC3)=C1)NC(=O)c4ccc(NC(=O)c5ccncc5)cc4
0.287938	Clc1c(ccc(NC(=O)C=2OC(=CC2)C)c1)C(=O)Nc3cnccc3
0.287938	Clc1c(ccc(NC(=O)C=2OC(=CC2)C)c1)C(=O)Nc3cnccc3
0.287938	Clc1c(ccc(NC(=O)C=2OC(=CC2)C)c1)C(=O)Nc3cnccc3
0.287356	Clc1c(ccc(NC(=O)c2c(c3ccncc3)cccc2)c1)CO
0.287313	Brc1ccc(cc1)C(=O)Nc2c(ccc(c2)C(=O)Nc3c(OCC)ccc(c3)C(=O)N4CCCCC4)C
0.287313	Brc1ccc(cc1)C(=O)Nc2c(ccc(c2)C(=O)Nc3c(OCC)ccc(c3)C(=O)N4CCCCC4)C
0.287313	Brc1ccc(cc1)C(=O)Nc2c(ccc(c2)C(=O)Nc3c(OCC)ccc(c3)C(=O)N4CCCCC4)C
0.287313	Brc1ccc(cc1)C(=O)Nc2c(ccc(c2)C(=O)Nc3c(OCC)ccc(c3)C(=O)N4CCCCC4)C
0.287313	Brc1ccc(cc1)C(=O)Nc2c(ccc(c2)C(=O)Nc3c(OCC)ccc(c3)C(=O)N4CCCCC4)C
0.286792	O=C(Nc1ccc(cc1)CN2CCCCCC2)c3cnc(cc3)C4(CN)CCC4
0.286713	O=C(NCC)c1cc(NC(=O)C(N2N=NC(=N2)c3ccccc3)C)c(cc1)C
0.286713	O=C(NCC)c1cc(NC(=O)C(N2N=NC(=N2)c3ccccc3)C)c(cc1)C
0.286713	O=C(NCC)c1cc(NC(=O)C(N2N=NC(=N2)c3ccccc3)C)c(cc1)C
0.286713	O=C(NCC)c1cc(NC(=O)C(N2N=NC(=N2)c3ccccc3)C)c(cc1)C
0.286713	O=C(NCC)c1cc(NC(=O)C(N2N=NC(=N2)c3ccccc3)C)c(cc1)C
0.286713	O=C(NCC)c1cc(NC(=O)C(N2N=NC(=N2)c3ccccc3)C)c(cc1)C
0.286713	O=C(NCC)c1cc(NC(=O)C(N2N=NC(=N2)c3ccccc3)C)c(cc1)C
0.286713	O=C(NCC)c1cc(NC(=O)C(N2N=NC(=N2)c3ccccc3)C)c(cc1)C
0.286713	O=C(NCC)c1cc(NC(=O)C(N2N=NC(=N2)c3ccccc3)C)c(cc1)C
0.286713	O=C(NCC)c1cc(NC(=O)C(N2N=NC(=N2)c3ccccc3)C)c(cc1)C
0.286207	FC(F)(F)c1nc(ncc1)Nc2cc(c(cc2)C)C(=O)OCCc3nc(ccc3)C
0.286207	FC(F)(F)c1nc(ncc1)Nc2cc(c(cc2)C)C(=O)OCCc3nc(ccc3)C
0.286207	FC(F)(F)c1nc(ncc1)Nc2cc(c(cc2)C)C(=O)OCCc3nc(ccc3)C
0.286207	FC(F)(F)c1nc(ncc1)Nc2cc(c(cc2)C)C(=O)OCCc3nc(ccc3)C
0.286207	FC(F)(F)c1nc(ncc1)Nc2cc(c(cc2)C)C(=O)OCCc3nc(ccc3)C
0.286207	FC(F)(F)c1nc(ncc1)Nc2cc(c(cc2)C)C(=O)OCCc3nc(ccc3)C
0.286207	FC(F)(F)c1nc(ncc1)Nc2cc(c(cc2)C)C(=O)OCCc3nc(ccc3)C
0.286207	FC(F)(F)c1nc(ncc1)Nc2cc(c(cc2)C)C(=O)OCCc3nc(ccc3)C
0.286207	FC(F)(F)c1nc(ncc1)Nc2cc(c(cc2)C)C(=O)OCCc3nc(ccc3)C
0.286207	FC(F)(F)c1nc(ncc1)Nc2cc(c(cc2)C)C(=O)OCCc3nc(ccc3)C
0.284698	S1C(=NC(c2ccc(cc2)C(=O)OC(C(=O)Nc3cc(F)c(cc3)C)C)=C1)N
0.284698	S1C(=NC(c2ccc(cc2)C(=O)OC(C(=O)Nc3cc(F)c(cc3)C)C)=C1)N
0.284698	S1C(=NC(c2ccc(cc2)C(=O)OC(C(=O)Nc3cc(F)c(cc3)C)C)=C1)N
0.284698	S1C(=NC(c2ccc(cc2)C(=O)OC(C(=O)Nc3cc(F)c(cc3)C)C)=C1)N
0.284698	S1C(=NC(c2ccc(cc2)C(=O)OC(C(=O)Nc3cc(F)c(cc3)C)C)=C1)N
0.284698	S1C(=NC(c2ccc(cc2)C(=O)OC(C(=O)Nc3cc(F)c(cc3)C)C)=C1)N
0.284698	S1C(=NC(c2ccc(cc2)C(=O)OC(C(=O)Nc3cc(F)c(cc3)C)C)=C1)N
0.284698	S1C(=NC(c2ccc(cc2)C(=O)OC(C(=O)Nc3cc(F)c(cc3)C)C)=C1)N
0.284698	S1C(=NC(c2ccc(cc2)C(=O)OC(C(=O)Nc3cc(F)c(cc3)C)C)=C1)N
0.284698	S1C(=NC(c2ccc(cc2)C(=O)OC(C(=O)Nc3cc(F)c(cc3)C)C)=C1)N
0.284615	O=C(Nc1cc(NC(=O)C2CC2)ccc1)c3c(NCc4cnccc4)cccc3
0.284615	O=C(Nc1cc(NC(=O)C2CC2)ccc1)c3c(NCc4cnccc4)cccc3
0.284615	O=C(Nc1cc(NC(=O)C2CC2)ccc1)c3c(NCc4cnccc4)cccc3
0.284615	O=C(Nc1cc(NC(=O)C2CC2)ccc1)c3c(NCc4cnccc4)cccc3
0.284615	O=C(Nc1cc(NC(=O)C2CC2)ccc1)c3c(NCc4cnccc4)cccc3
0.284615	O=C(Nc1cc(NC(=O)C2CC2)ccc1)c3c(NCc4cnccc4)cccc3
0.284615	O=C(Nc1cc(NC(=O)C2CC2)ccc1)c3c(NCc4cnccc4)cccc3
0.284615	O=C(Nc1cc(NC(=O)C2CC2)ccc1)c3c(NCc4cnccc4)cccc3
0.284615	O=C(Nc1cc(NC(=O)C2CC2)ccc1)c3c(NCc4cnccc4)cccc3
0.284615	O=C(Nc1cc(NC(=O)C2CC2)ccc1)c3c(NCc4cnccc4)cccc3
0.284	Brc1cc(c(NNC(=O)c2cncc(c3ccc(cc3)C)c2)cc1)C
0.284	Brc1cc(c(NNC(=O)c2cncc(c3ccc(cc3)C)c2)cc1)C
0.284	Brc1cc(c(NNC(=O)c2cncc(c3ccc(cc3)C)c2)cc1)C
0.284	Brc1cc(c(NNC(=O)c2cncc(c3ccc(cc3)C)c2)cc1)C
0.284	Brc1cc(c(NNC(=O)c2cncc(c3ccc(cc3)C)c2)cc1)C
0.284	Brc1cc(c(NNC(=O)c2cncc(c3ccc(cc3)C)c2)cc1)C
0.284	Brc1cc(c(NNC(=O)c2cncc(c3ccc(cc3)C)c2)cc1)C
0.284	Brc1cc(c(NNC(=O)c2cncc(c3ccc(cc3)C)c2)cc1)C
0.284	Brc1cc(c(NNC(=O)c2cncc(c3ccc(cc3)C)c2)cc1)C
0.284	Brc1cc(c(NNC(=O)c2cncc(c3ccc(cc3)C)c2)cc1)C
0.282946	O=C(Nc1c(N=Nc2ccc(cc2)C)cc(cc1)C)c3cncc(c4ccc(cc4)C)c3
0.282946	O=C(Nc1c(N=Nc2ccc(cc2)C)cc(cc1)C)c3cncc(c4ccc(cc4)C)c3
0.282946	O=C(Nc1c(N=Nc2ccc(cc2)C)cc(cc1)C)c3cncc(c4ccc(cc4)C)c3
0.282946	O=C(Nc1c(N=Nc2ccc(cc2)C)cc(cc1)C)c3cncc(c4ccc(cc4)C)c3
0.282946	O=C(Nc1c(N=Nc2ccc(cc2)C)cc(cc1)C)c3cncc(c4ccc(cc4)C)c3
0.282946	O=C(Nc1c(N=Nc2ccc(cc2)C)cc(cc1)C)c3cncc(c4ccc(cc4)C)c3
0.282946	O=C(Nc1c(N=Nc2ccc(cc2)C)cc(cc1)C)c3cncc(c4ccc(cc4)C)c3
0.282946	O=C(Nc1c(N=Nc2ccc(cc2)C)cc(cc1)C)c3cncc(c4ccc(cc4)C)c3
0.282946	O=C(Nc1c(N=Nc2ccc(cc2)C)cc(cc1)C)c3cncc(c4ccc(cc4)C)c3
0.282946	O=C(Nc1c(N=Nc2ccc(cc2)C)cc(cc1)C)c3cncc(c4ccc(cc4)C)c3
0.281853	S(=O)(=O)(c1cc(ccc1)C(=O)Nc2c(cc(NC(=O)C=O)cc2)C)C
0.281853	S(=O)(=O)(c1cc(ccc1)C(=O)Nc2c(cc(NC(=O)C=O)cc2)C)C
0.281853	S(=O)(=O)(c1cc(ccc1)C(=O)Nc2c(cc(NC(=O)C=O)cc2)C)C
0.281853	S(=O)(=O)(c1cc(ccc1)C(=O)Nc2c(cc(NC(=O)C=O)cc2)C)C
0.281853	S(=O)(=O)(c1cc(ccc1)C(=O)Nc2c(cc(NC(=O)C=O)cc2)C)C
0.281853	S(=O)(=O)(c1cc(ccc1)C(=O)Nc2c(cc(NC(=O)C=O)cc2)C)C
0.281853	S(=O)(=O)(c1cc(ccc1)C(=O)Nc2c(cc(NC(=O)C=O)cc2)C)C
0.281853	S(=O)(=O)(c1cc(ccc1)C(=O)Nc2c(cc(NC(=O)C=O)cc2)C)C
0.281853	S(=O)(=O)(c1cc(ccc1)C(=O)Nc2c(cc(NC(=O)C=O)cc2)C)C
0.281853	S(=O)(=O)(c1cc(ccc1)C(=O)Nc2c(cc(NC(=O)C=O)cc2)C)C
0.281553	O=C(Nc1cnccc1)c2ccc(N)cc2
0.281553	O=C(Nc1cnccc1)c2ccc(N)cc2
0.281553	O=C(Nc1cnccc1)c2ccc(N)cc2
0.281553	O=C(Nc1cnccc1)c2ccc(N)cc2
0.281553	O=C(Nc1cnccc1)c2ccc(N)cc2
0.281553	O=C(Nc1cnccc1)c2ccc(N)cc2
0.281356	[O-][N+](=O)c1c(Nc2ccccc2)ccc(c1)C(=O)Nc3cc(ccc3)C4=NN=CN4C
0.28125	O=C(Nc1cc(NC(=O)C=O)c(cc1)C)Nc2ccccc2
0.28125	O=C(Nc1cc(NC(=O)C=O)c(cc1)C)Nc2ccccc2
0.28125	O=C(Nc1cc(NC(=O)C=O)c(cc1)C)Nc2ccccc2
0.28125	O=C(Nc1cc(NC(=O)C=O)c(cc1)C)Nc2ccccc2
0.28125	O=C(Nc1cc(c(c2ccncc2)cc1)C)c3cnc(nc3)N(C4CNCCCC4)C
0.280899	S1CCN(Cc2cc(NC(=O)CC3(COC)CCCC3)c(cc2)C)CC1
0.280899	S1CCN(Cc2cc(NC(=O)CC3(COC)CCCC3)c(cc2)C)CC1
0.280899	S1CCN(Cc2cc(NC(=O)CC3(COC)CCCC3)c(cc2)C)CC1
0.280899	S1CCN(Cc2cc(NC(=O)CC3(COC)CCCC3)c(cc2)C)CC1
0.280899	S1CCN(Cc2cc(NC(=O)CC3(COC)CCCC3)c(cc2)C)CC1
0.280899	S1CCN(Cc2cc(NC(=O)CC3(COC)CCCC3)c(cc2)C)CC1
0.280899	S1CCN(Cc2cc(NC(=O)CC3(COC)CCCC3)c(cc2)C)CC1
0.280899	S1CCN(Cc2cc(NC(=O)CC3(COC)CCCC3)c(cc2)C)CC1
0.280899	S1CCN(Cc2cc(NC(=O)CC3(COC)CCCC3)c(cc2)C)CC1
0.280899	S1CCN(Cc2cc(NC(=O)CC3(COC)CCCC3)c(cc2)C)CC1
0.280528	Clc1c(N2CCN(Cc3ccccc3)CC2)ccc(NC(=S)Nc4c(ccc(S(=O)(=O)N(CC)CC)c4)C)c1
0.280528	Clc1c(N2CCN(Cc3ccccc3)CC2)ccc(NC(=S)Nc4c(ccc(S(=O)(=O)N(CC)CC)c4)C)c1
0.280528	Clc1c(N2CCN(Cc3ccccc3)CC2)ccc(NC(=S)Nc4c(ccc(S(=O)(=O)N(CC)CC)c4)C)c1
0.280405	Brc1cc(NC(=O)C=2N=NN(C2)C3CCCCC3)c(cc1)CN4CCN(Cc5ccccc5)CC4
0.28	S(=O)(=O)(NCc1cnccc1)c2c(OC)ccc(c2)C(=O)Nc3cc(ccc3)CN4C(=O)OCC4
0.28	S(=O)(=O)(NCc1cnccc1)c2c(OC)ccc(c2)C(=O)Nc3cc(ccc3)CN4C(=O)OCC4
0.28	S(=O)(=O)(NCc1cnccc1)c2c(OC)ccc(c2)C(=O)Nc3cc(ccc3)CN4C(=O)OCC4
0.28	S(=O)(=O)(NCc1cnccc1)c2c(OC)ccc(c2)C(=O)Nc3cc(ccc3)CN4C(=O)OCC4
0.28	S(=O)(=O)(NCc1cnccc1)c2c(OC)ccc(c2)C(=O)Nc3cc(ccc3)CN4C(=O)OCC4
0.28	S(=O)(=O)(NCc1cnccc1)c2c(OC)ccc(c2)C(=O)Nc3cc(ccc3)CN4C(=O)OCC4
0.28	S(=O)(=O)(NCc1cnccc1)c2c(OC)ccc(c2)C(=O)Nc3cc(ccc3)CN4C(=O)OCC4
0.28	S(=O)(=O)(NCc1cnccc1)c2c(OC)ccc(c2)C(=O)Nc3cc(ccc3)CN4C(=O)OCC4
0.28	S(=O)(=O)(NCc1cnccc1)c2c(OC)ccc(c2)C(=O)Nc3cc(ccc3)CN4C(=O)OCC4
0.28	S(=O)(=O)(NCc1cnccc1)c2c(OC)ccc(c2)C(=O)Nc3cc(ccc3)CN4C(=O)OCC4
0.277778	Brc1c(cc(NC(=O)c2ccc(cc2)CCF)cc1)CO
0.277778	Brc1c(cc(NC(=O)c2ccc(cc2)CCF)cc1)CO
0.277778	Brc1c(cc(NC(=O)c2ccc(cc2)CCF)cc1)CO
0.277778	Brc1c(cc(NC(=O)c2ccc(cc2)CCF)cc1)CO
0.277778	Brc1c(cc(NC(=O)c2ccc(cc2)CCF)cc1)CO
0.277778	Brc1c(cc(NC(=O)c2ccc(cc2)CCF)cc1)CO
0.277778	Brc1c(cc(NC(=O)c2ccc(cc2)CCF)cc1)CO
0.277778	Brc1c(cc(NC(=O)c2ccc(cc2)CCF)cc1)CO
0.277778	Brc1c(cc(NC(=O)c2ccc(cc2)CCF)cc1)CO
0.277778	Brc1c(cc(NC(=O)c2ccc(cc2)CCF)cc1)CO
0.276596	S1C(=NC=C1C(=O)Nc2cc(OCC(F)F)c(cc2)C)N3CCN(CC3)C
0.276596	S1C(=NC=C1C(=O)Nc2cc(OCC(F)F)c(cc2)C)N3CCN(CC3)C
0.276596	S1C(=NC=C1C(=O)Nc2cc(OCC(F)F)c(cc2)C)N3CCN(CC3)C
0.276596	S1C(=NC=C1C(=O)Nc2cc(OCC(F)F)c(cc2)C)N3CCN(CC3)C
0.276596	S1C(=NC=C1C(=O)Nc2cc(OCC(F)F)c(cc2)C)N3CCN(CC3)C
0.276596	S1C(=NC=C1C(=O)Nc2cc(OCC(F)F)c(cc2)C)N3CCN(CC3)C
0.275591	O=C(NCC(=O)Nc1c(ccc(NC(=O)C(C)C)c1)C)c2cc(cc(c2)C)C
0.275591	O=C(NCC(=O)Nc1c(ccc(NC(=O)C(C)C)c1)C)c2cc(cc(c2)C)C
0.275362	O=C(Nc1c(OCC)cc(N2CCN(CC2)C)cc1)c3cc(OC)ncc3
0.275362	O=C(Nc1c(OCC)cc(N2CCN(CC2)C)cc1)c3cc(OC)ncc3
0.275362	O=C(Nc1c(OCC)cc(N2CCN(CC2)C)cc1)c3cc(OC)ncc3
0.275362	O=C(Nc1c(OCC)cc(N2CCN(CC2)C)cc1)c3cc(OC)ncc3
0.275362	O=C(Nc1c(OCC)cc(N2CCN(CC2)C)cc1)c3cc(OC)ncc3
0.275362	O=C(Nc1c(OCC)cc(N2CCN(CC2)C)cc1)c3cc(OC)ncc3
0.275362	O=C(Nc1c(OCC)cc(N2CCN(CC2)C)cc1)c3cc(OC)ncc3
0.275362	O=C(Nc1c(OCC)cc(N2CCN(CC2)C)cc1)c3cc(OC)ncc3
0.275362	O=C(Nc1c(OCC)cc(N2CCN(CC2)C)cc1)c3cc(OC)ncc3
0.275362	O=C(Nc1c(OCC)cc(N2CCN(CC2)C)cc1)c3cc(OC)ncc3
0.2749	Clc1c(N2CCN(Cc3ccccc3)CC2)ccc(NC(=O)C=C)c1
0.2749	Clc1c(N2CCN(Cc3ccccc3)CC2)ccc(NC(=O)C=C)c1
0.2749	Clc1c(N2CCN(Cc3ccccc3)CC2)ccc(NC(=O)C=C)c1
0.27459	Ic1c(cccc1)C(=O)Nc2c(ccc(N)c2)C
0.27459	Ic1c(cccc1)C(=O)Nc2c(ccc(N)c2)C
0.27459	Ic1c(cccc1)C(=O)Nc2c(ccc(N)c2)C
0.27459	Ic1c(cccc1)C(=O)Nc2c(ccc(N)c2)C
0.27459	Ic1c(cccc1)C(=O)Nc2c(ccc(N)c2)C
0.273408	O=C(O)c1ccc(cc1)CNC(=O)C(=O)Nc2c(ccc(N3CCOCC3)c2)C
0.273408	O=C(O)c1ccc(cc1)CNC(=O)C(=O)Nc2c(ccc(N3CCOCC3)c2)C
0.273063	O=C(Nc1c(ccc(c1)C=2OC=CN2)C)Cc3ccc(OCc4ccccc4)cc3
0.273063	O=C(Nc1c(ccc(c1)C=2OC=CN2)C)Cc3ccc(OCc4ccccc4)cc3
0.273063	O=C(Nc1c(ccc(c1)C=2OC=CN2)C)Cc3ccc(OCc4ccccc4)cc3
0.273063	O=C(Nc1c(ccc(c1)C=2OC=CN2)C)Cc3ccc(OCc4ccccc4)cc3
0.273063	O=C(Nc1c(ccc(c1)C=2OC=CN2)C)Cc3ccc(OCc4ccccc4)cc3
0.273063	O=C(Nc1c(ccc(c1)C=2OC=CN2)C)Cc3ccc(OCc4ccccc4)cc3
0.273063	O=C(Nc1c(ccc(c1)C=2OC=CN2)C)Cc3ccc(OCc4ccccc4)cc3
0.273063	O=C(Nc1c(ccc(c1)C=2OC=CN2)C)Cc3ccc(OCc4ccccc4)cc3
0.273063	O=C(Nc1c(ccc(c1)C=2OC=CN2)C)Cc3ccc(OCc4ccccc4)cc3
0.273063	O=C(Nc1c(ccc(c1)C=2OC=CN2)C)Cc3ccc(OCc4ccccc4)cc3
0.27305	O=C(Nc1c(OCC)cc(N2CCN(CC2)C)cc1)c3cnc(N(C)C)cc3
0.27305	O=C(Nc1c(OCC)cc(N2CCN(CC2)C)cc1)c3cnc(N(C)C)cc3
0.27305	O=C(Nc1c(OCC)cc(N2CCN(CC2)C)cc1)c3cnc(N(C)C)cc3
0.272414	FC(F)(F)c1nc(ncc1)Nc2cc(c(cc2)C)C(=O)OCC3CCC(CC3)CCCC
0.272414	FC(F)(F)c1nc(ncc1)Nc2cc(c(cc2)C)C(=O)OCC3CCC(CC3)CCCC
0.272414	FC(F)(F)c1nc(ncc1)Nc2cc(c(cc2)C)C(=O)OCC3CCC(CC3)CCCC
0.272388	S(=O)(=O)(NCCCN1CCCC1)c2ccc(cc2)C(=O)Nc3cc(c(cc3)CC)CC
0.272388	S(=O)(=O)(NCCCN1CCCC1)c2ccc(cc2)C(=O)Nc3cc(c(cc3)CC)CC
0.272388	S(=O)(=O)(NCCCN1CCCC1)c2ccc(cc2)C(=O)Nc3cc(c(cc3)CC)CC
0.272388	S(=O)(=O)(NCCCN1CCCC1)c2ccc(cc2)C(=O)Nc3cc(c(cc3)CC)CC
0.272388	S(=O)(=O)(NCCCN1CCCC1)c2ccc(cc2)C(=O)Nc3cc(c(cc3)CC)CC
0.272388	S(=O)(=O)(NCCCN1CCCC1)c2ccc(cc2)C(=O)Nc3cc(c(cc3)CC)CC
0.272388	S(=O)(=O)(NCCCN1CCCC1)c2ccc(cc2)C(=O)Nc3cc(c(cc3)CC)CC
0.272388	S(=O)(=O)(NCCCN1CCCC1)c2ccc(cc2)C(=O)Nc3cc(c(cc3)CC)CC
0.272388	S(=O)(=O)(NCCCN1CCCC1)c2ccc(cc2)C(=O)Nc3cc(c(cc3)CC)CC
0.272388	S(=O)(=O)(NCCCN1CCCC1)c2ccc(cc2)C(=O)Nc3cc(c(cc3)CC)CC
0.272374	Fc1cncc(N2CCN(CC(=O)Nc3c(ccc(c3)C)C)CC2)c1
0.272374	Fc1cncc(N2CCN(CC(=O)Nc3c(ccc(c3)C)C)CC2)c1
0.272374	Fc1cncc(N2CCN(CC(=O)Nc3c(ccc(c3)C)C)CC2)c1
0.272374	Fc1cncc(N2CCN(CC(=O)Nc3c(ccc(c3)C)C)CC2)c1
0.272374	Fc1cncc(N2CCN(CC(=O)Nc3c(ccc(c3)C)C)CC2)c1
0.272374	Fc1cncc(N2CCN(CC(=O)Nc3c(ccc(c3)C)C)CC2)c1
0.272374	Fc1cncc(N2CCN(CC(=O)Nc3c(ccc(c3)C)C)CC2)c1
0.272374	Fc1cncc(N2CCN(CC(=O)Nc3c(ccc(c3)C)C)CC2)c1
0.272374	Fc1cncc(N2CCN(CC(=O)Nc3c(ccc(c3)C)C)CC2)c1
0.272374	Fc1cncc(N2CCN(CC(=O)Nc3c(ccc(c3)C)C)CC2)c1
0.272358	O=C(NCCc1ccc(cc1)CN2CCOCC2)c3nc(ncc3)C
0.272358	O=C(NCCc1ccc(cc1)CN2CCOCC2)c3nc(ncc3)C
0.272358	O=C(NCCc1ccc(cc1)CN2CCOCC2)c3nc(ncc3)C
0.272358	O=C(NCCc1ccc(cc1)CN2CCOCC2)c3nc(ncc3)C
0.272358	O=C(NCCc1ccc(cc1)CN2CCOCC2)c3nc(ncc3)C
0.272358	O=C(NCCc1ccc(cc1)CN2CCOCC2)c3nc(ncc3)C
0.272358	O=C(NCCc1ccc(cc1)CN2CCOCC2)c3nc(ncc3)C
0.272358	O=C(NCCc1ccc(cc1)CN2CCOCC2)c3nc(ncc3)C
0.272358	O=C(NCCc1ccc(cc1)CN2CCOCC2)c3nc(ncc3)C
0.272358	O=C(NCCc1ccc(cc1)CN2CCOCC2)c3nc(ncc3)C
0.271698	S=C(Nc1c(c(cc(c1)C(=O)OC)C)C)Nc2ccc(c3ncccc3)cc2
0.271698	S=C(Nc1c(c(cc(c1)C(=O)OC)C)C)Nc2ccc(c3ncccc3)cc2
0.271698	S=C(Nc1c(c(cc(c1)C(=O)OC)C)C)Nc2ccc(c3ncccc3)cc2
0.271698	S=C(Nc1c(c(cc(c1)C(=O)OC)C)C)Nc2ccc(c3ncccc3)cc2
0.271698	S=C(Nc1c(c(cc(c1)C(=O)OC)C)C)Nc2ccc(c3ncccc3)cc2
0.271698	S=C(Nc1c(c(cc(c1)C(=O)OC)C)C)Nc2ccc(c3ncccc3)cc2
0.271698	S=C(Nc1c(c(cc(c1)C(=O)OC)C)C)Nc2ccc(c3ncccc3)cc2
0.271698	S=C(Nc1c(c(cc(c1)C(=O)OC)C)C)Nc2ccc(c3ncccc3)cc2
0.271698	S=C(Nc1c(c(cc(c1)C(=O)OC)C)C)Nc2ccc(c3ncccc3)cc2
0.271605	Clc1c(N2CCN(Cc3ccccc3)CC2)ccc(NC(=O)c4cc5c(N(C=C5)CCCN)cc4)c1
0.271605	Clc1c(N2CCN(Cc3ccccc3)CC2)ccc(NC(=O)c4cc5c(N(C=C5)CCCN)cc4)c1
0.271605	Clc1c(N2CCN(Cc3ccccc3)CC2)ccc(NC(=O)c4cc5c(N(C=C5)CCCN)cc4)c1
0.271605	Clc1c(N2CCN(Cc3ccccc3)CC2)ccc(NC(=O)c4cc5c(N(C=C5)CCCN)cc4)c1
0.271605	Clc1c(N2CCN(Cc3ccccc3)CC2)ccc(NC(=O)c4cc5c(N(C=C5)CCCN)cc4)c1
0.271605	Clc1c(N2CCN(Cc3ccccc3)CC2)ccc(NC(=O)c4cc5c(N(C=C5)CCCN)cc4)c1
0.271605	Clc1c(N2CCN(Cc3ccccc3)CC2)ccc(NC(=O)c4cc5c(N(C=C5)CCCN)cc4)c1
0.271605	Clc1c(N2CCN(Cc3ccccc3)CC2)ccc(NC(=O)c4cc5c(N(C=C5)CCCN)cc4)c1
0.271605	Clc1c(N2CCN(Cc3ccccc3)CC2)ccc(NC(=O)c4cc5c(N(C=C5)CCCN)cc4)c1
0.271605	Clc1c(N2CCN(Cc3ccccc3)CC2)ccc(NC(=O)c4cc5c(N(C=C5)CCCN)cc4)c1
0.271429	S(=O)(=O)(Nc1c(c(ccc1)C)C)c2ccc(cc2)C(=O)Nc3cc(c(cc3)CC)CC
0.271429	S(=O)(=O)(Nc1c(c(ccc1)C)C)c2ccc(cc2)C(=O)Nc3cc(c(cc3)CC)CC
0.271429	S(=O)(=O)(Nc1c(c(ccc1)C)C)c2ccc(cc2)C(=O)Nc3cc(c(cc3)CC)CC
0.271429	S(=O)(=O)(Nc1c(c(ccc1)C)C)c2ccc(cc2)C(=O)Nc3cc(c(cc3)CC)CC
0.271429	S(=O)(=O)(Nc1c(c(ccc1)C)C)c2ccc(cc2)C(=O)Nc3cc(c(cc3)CC)CC
0.271429	S(=O)(=O)(Nc1c(c(ccc1)C)C)c2ccc(cc2)C(=O)Nc3cc(c(cc3)CC)CC
0.271429	S(=O)(=O)(Nc1c(c(ccc1)C)C)c2ccc(cc2)C(=O)Nc3cc(c(cc3)CC)CC
0.271429	S(=O)(=O)(Nc1c(c(ccc1)C)C)c2ccc(cc2)C(=O)Nc3cc(c(cc3)CC)CC
0.271429	S(=O)(=O)(Nc1c(c(ccc1)C)C)c2ccc(cc2)C(=O)Nc3cc(c(cc3)CC)CC
0.271255	O=C(Nc1cnc(N(C)C)cc1)c2cncc(c3ccc(cc3)C)c2
0.271255	O=C(Nc1cnc(N(C)C)cc1)c2cncc(c3ccc(cc3)C)c2
0.271255	O=C(Nc1cnc(N(C)C)cc1)c2cncc(c3ccc(cc3)C)c2
0.271255	O=C(Nc1cnc(N(C)C)cc1)c2cncc(c3ccc(cc3)C)c2
0.271255	O=C(Nc1cnc(N(C)C)cc1)c2cncc(c3ccc(cc3)C)c2
0.271255	O=C(Nc1cnc(N(C)C)cc1)c2cncc(c3ccc(cc3)C)c2
0.271255	O=C(Nc1cnc(N(C)C)cc1)c2cncc(c3ccc(cc3)C)c2
0.271255	O=C(Nc1cnc(N(C)C)cc1)c2cncc(c3ccc(cc3)C)c2
0.271255	O=C(Nc1cnc(N(C)C)cc1)c2cncc(c3ccc(cc3)C)c2
0.271255	O=C(Nc1cnc(N(C)C)cc1)c2cncc(c3ccc(cc3)C)c2
0.270588	Fc1c(ccc(c2ncc(nc2)CN3CCC(N)CC3)c1)C
0.270588	Fc1c(ccc(c2ncc(nc2)CN3CCC(N)CC3)c1)C
0.270588	Fc1c(ccc(c2ncc(nc2)CN3CCC(N)CC3)c1)C
0.270588	Fc1c(ccc(c2ncc(nc2)CN3CCC(N)CC3)c1)C
0.270588	Fc1c(ccc(c2ncc(nc2)CN3CCC(N)CC3)c1)C
0.270588	Fc1c(ccc(c2ncc(nc2)CN3CCC(N)CC3)c1)C
0.270588	Fc1c(ccc(c2ncc(nc2)CN3CCC(N)CC3)c1)C
0.270588	Fc1c(ccc(c2ncc(nc2)CN3CCC(N)CC3)c1)C
0.270588	Fc1c(ccc(c2ncc(nc2)CN3CCC(N)CC3)c1)C
0.270588	Fc1c(ccc(c2ncc(nc2)CN3CCC(N)CC3)c1)C
0.270073	Clc1c(cc(c2ccccc2)cc1)C(=O)Nc3cc(c(N4CCCC4)cc3)C
0.270073	Clc1c(cc(c2ccccc2)cc1)C(=O)Nc3cc(c(N4CCCC4)cc3)C
0.270073	Clc1c(cc(c2ccccc2)cc1)C(=O)Nc3cc(c(N4CCCC4)cc3)C
0.270073	Clc1c(cc(c2ccccc2)cc1)C(=O)Nc3cc(c(N4CCCC4)cc3)C
0.270073	Clc1c(cc(c2ccccc2)cc1)C(=O)Nc3cc(c(N4CCCC4)cc3)C
0.270073	Clc1c(cc(c2ccccc2)cc1)C(=O)Nc3cc(c(N4CCCC4)cc3)C
0.270073	Clc1c(cc(c2ccccc2)cc1)C(=O)Nc3cc(c(N4CCCC4)cc3)C
0.270073	Clc1c(cc(c2ccccc2)cc1)C(=O)Nc3cc(c(N4CCCC4)cc3)C
0.270073	Clc1c(cc(c2ccccc2)cc1)C(=O)Nc3cc(c(N4CCCC4)cc3)C
0.270073	Clc1c(cc(c2ccccc2)cc1)C(=O)Nc3cc(c(N4CCCC4)cc3)C
0.270073	S(=O)(=O)(Nc1c(OC)ccc(NC(=O)c2cnc(N(C)C)cc2)c1)C
0.270073	S(=O)(=O)(Nc1c(OC)ccc(NC(=O)c2cnc(N(C)C)cc2)c1)C
0.270073	S(=O)(=O)(Nc1c(OC)ccc(NC(=O)c2cnc(N(C)C)cc2)c1)C
0.27	O=C(NC)c1cc(NC(=O)C(=O)N(C2CCN(Cc3ccccc3)CC2)C)c(OC)cc1
0.27	O=C(NC)c1cc(NC(=O)C(=O)N(C2CCN(Cc3ccccc3)CC2)C)c(OC)cc1
0.27	O=C(NC)c1cc(NC(=O)C(=O)N(C2CCN(Cc3ccccc3)CC2)C)c(OC)cc1
0.269388	O=C(Nc1ccc(OC)cc1)CNc2c(ccc(c2)C(=O)C)C
0.269388	O=C(Nc1ccc(OC)cc1)CNc2c(ccc(c2)C(=O)C)C
0.269388	O=C(Nc1ccc(OC)cc1)CNc2c(ccc(c2)C(=O)C)C
0.269388	O=C(Nc1ccc(OC)cc1)CNc2c(ccc(c2)C(=O)C)C
0.269388	O=C(Nc1ccc(OC)cc1)CNc2c(ccc(c2)C(=O)C)C
0.269388	O=C(Nc1ccc(OC)cc1)CNc2c(ccc(c2)C(=O)C)C
0.268966	FC(F)(F)c1nc(ncc1)Nc2cc(c(cc2)C)C(=O)OCC(CC(F)F)(C)C
0.268966	FC(F)(F)c1nc(ncc1)Nc2cc(c(cc2)C)C(=O)OCCC3C(F)(F)C3
0.268966	FC(F)(F)c1nc(ncc1)Nc2cc(c(cc2)C)C(=O)OCCC3C(F)(F)C3
0.268966	FC(F)(F)c1nc(ncc1)Nc2cc(c(cc2)C)C(=O)OCCC3C(F)(F)C3
0.268966	FC(F)(F)c1nc(ncc1)Nc2cc(c(cc2)C)C(=O)OCCC3C(F)(F)C3
0.268966	FC(F)(F)c1nc(ncc1)Nc2cc(c(cc2)C)C(=O)OCCC3C(F)(F)C3
0.268966	FC(F)(F)c1nc(ncc1)Nc2cc(c(cc2)C)C(=O)OCCC3C(F)(F)C3
0.268966	FC(F)(F)c1nc(ncc1)Nc2cc(c(cc2)C)C(=O)OCCC3C(F)(F)C3
0.268966	FC(F)(F)c1nc(ncc1)Nc2cc(c(cc2)C)C(=O)OCCC3C(F)(F)C3
0.268966	FC(F)(F)c1nc(ncc1)Nc2cc(c(cc2)C)C(=O)OCCC3C(F)(F)C3
0.268966	FC(F)(F)c1nc(ncc1)Nc2cc(c(cc2)C)C(=O)OCCC3C(F)(F)C3
0.268966	FC(F)(F)c1nc(ncc1)Nc2cc(c(cc2)C)C(=O)OCC(CC(F)F)(C)C
0.268657	Brc1ccc(cc1)C(=O)Nc2c(ccc(c2)C(=O)NCC3C(CCCC3)CCC)C
0.268657	Brc1ccc(cc1)C(=O)Nc2c(ccc(c2)C(=O)NCC3C(CCCC3)CCC)C
0.268657	Brc1ccc(cc1)C(=O)Nc2c(ccc(c2)C(=O)NCC3C(CCCC3)CCC)C
0.268657	Brc1ccc(cc1)C(=O)Nc2c(ccc(c2)C(=O)NCC3C(CCCC3)CCC)C
0.268657	Brc1ccc(cc1)C(=O)Nc2c(ccc(c2)C(=O)NCC3C(CCCC3)CCC)C
0.268657	Brc1ccc(cc1)C(=O)Nc2c(ccc(c2)C(=O)NCC3C(CCCC3)CCC)C
0.268657	Brc1ccc(cc1)C(=O)Nc2c(ccc(c2)C(=O)NCC3C(CCCC3)CCC)C
0.268657	Brc1ccc(cc1)C(=O)Nc2c(ccc(c2)C(=O)NCC3C(CCCC3)CCC)C
0.268456	O=C(N1CCCCC1)c2cc(NC(=O)c3c(c4ccncc4)cccc3)c(OCC)cc2
0.268456	O=C(N1CCCCC1)c2cc(NC(=O)c3c(c4ccncc4)cccc3)c(OCC)cc2
0.268382	O=C(Nc1cc2c(cc1)C(CC2(C)C)(C)C)c3nc(ncc3)C
0.268382	O=C(Nc1cc2c(cc1)C(CC2(C)C)(C)C)c3nc(ncc3)C
0.268382	O=C(Nc1cc2c(cc1)C(CC2(C)C)(C)C)c3nc(ncc3)C
0.268382	O=C(Nc1cc2c(cc1)C(CC2(C)C)(C)C)c3nc(ncc3)C
0.268382	O=C(Nc1cc2c(cc1)C(CC2(C)C)(C)C)c3nc(ncc3)C
0.268382	O=C(Nc1cc2c(cc1)C(CC2(C)C)(C)C)c3nc(ncc3)C
0.268382	O=C(Nc1cc2c(cc1)C(CC2(C)C)(C)C)c3nc(ncc3)C
0.268382	O=C(Nc1cc2c(cc1)C(CC2(C)C)(C)C)c3nc(ncc3)C
0.268382	O=C(Nc1cc2c(cc1)C(CC2(C)C)(C)C)c3nc(ncc3)C
0.268382	O=C(Nc1cc2c(cc1)C(CC2(C)C)(C)C)c3nc(ncc3)C
0.268293	Clc1c(Cl)ccc(NC(=O)C2CCN(CC=3C(=NN(C3)CC(=O)OCC)c4cnccc4)CC2)c1
0.268293	Clc1c(Cl)ccc(NC(=O)C2CCN(CC=3C(=NN(C3)CC(=O)OCC)c4cnccc4)CC2)c1
0.268199	S(c1ccc(cc1)C(=O)Nc2c(OCC)cc(N3CCN(CC3)C)cc2)C
0.268199	S(c1ccc(cc1)C(=O)Nc2c(OCC)cc(N3CCN(CC3)C)cc2)C
0.268199	S(c1ccc(cc1)C(=O)Nc2c(OCC)cc(N3CCN(CC3)C)cc2)C
0.268199	S(c1ccc(cc1)C(=O)Nc2c(OCC)cc(N3CCN(CC3)C)cc2)C
0.268199	S(c1ccc(cc1)C(=O)Nc2c(OCC)cc(N3CCN(CC3)C)cc2)C
0.268199	S(c1ccc(cc1)C(=O)Nc2c(OCC)cc(N3CCN(CC3)C)cc2)C
0.268199	S(c1ccc(cc1)C(=O)Nc2c(OCC)cc(N3CCN(CC3)C)cc2)C
0.268199	S(c1ccc(cc1)C(=O)Nc2c(OCC)cc(N3CCN(CC3)C)cc2)C
0.268199	S(c1ccc(cc1)C(=O)Nc2c(OCC)cc(N3CCN(CC3)C)cc2)C
0.268199	S(c1ccc(cc1)C(=O)Nc2c(OCC)cc(N3CCN(CC3)C)cc2)C
0.268199	Clc1c(Cl)ccc(Nc2c(cccc2)C(=O)Nc3cc(NC(=O)C4CC4)ccc3)c1
0.268199	Clc1c(Cl)ccc(Nc2c(cccc2)C(=O)Nc3cc(NC(=O)C4CC4)ccc3)c1
0.268199	Clc1c(Cl)ccc(Nc2c(cccc2)C(=O)Nc3cc(NC(=O)C4CC4)ccc3)c1
0.268199	Clc1c(Cl)ccc(Nc2c(cccc2)C(=O)Nc3cc(NC(=O)C4CC4)ccc3)c1
0.268199	Clc1c(Cl)ccc(Nc2c(cccc2)C(=O)Nc3cc(NC(=O)C4CC4)ccc3)c1
0.268199	Clc1c(Cl)ccc(Nc2c(cccc2)C(=O)Nc3cc(NC(=O)C4CC4)ccc3)c1
0.268199	Clc1c(Cl)ccc(Nc2c(cccc2)C(=O)Nc3cc(NC(=O)C4CC4)ccc3)c1
0.268199	Clc1c(Cl)ccc(Nc2c(cccc2)C(=O)Nc3cc(NC(=O)C4CC4)ccc3)c1
0.268199	Clc1c(Cl)ccc(Nc2c(cccc2)C(=O)Nc3cc(NC(=O)C4CC4)ccc3)c1
0.268199	Clc1c(Cl)ccc(Nc2c(cccc2)C(=O)Nc3cc(NC(=O)C4CC4)ccc3)c1
0.268041	Clc1c(OCc2cnccc2)ccc(NC(=O)c3cc(ccc3)C(=O)N(CC(C)(C)C)C)c1
0.268041	Clc1c(OCc2cnccc2)ccc(NC(=O)c3cc(ccc3)C(=O)N(CC(C)(C)C)C)c1
0.268041	Clc1c(OCc2cnccc2)ccc(NC(=O)c3cc(ccc3)C(=O)N(CC(C)(C)C)C)c1
0.268041	Clc1c(OCc2cnccc2)ccc(NC(=O)c3cc(ccc3)C(=O)N(CC(C)(C)C)C)c1
0.268041	Clc1c(OCc2cnccc2)ccc(NC(=O)c3cc(ccc3)C(=O)N(CC(C)(C)C)C)c1
0.268041	Clc1c(OCc2cnccc2)ccc(NC(=O)c3cc(ccc3)C(=O)N(CC(C)(C)C)C)c1
0.268041	Clc1c(OCc2cnccc2)ccc(NC(=O)c3cc(ccc3)C(=O)N(CC(C)(C)C)C)c1
0.268041	Clc1c(OCc2cnccc2)ccc(NC(=O)c3cc(ccc3)C(=O)N(CC(C)(C)C)C)c1
0.268041	Clc1c(OCc2cnccc2)ccc(NC(=O)c3cc(ccc3)C(=O)N(CC(C)(C)C)C)c1
0.268041	Clc1c(OCc2cnccc2)ccc(NC(=O)c3cc(ccc3)C(=O)N(CC(C)(C)C)C)c1
0.267797	FC(F)(F)c1nc(ncc1)Nc2cc(c(cc2)C)C(=O)OCC3(CCCCC3)C
0.267797	FC(F)(F)c1nc(ncc1)Nc2cc(c(cc2)C)C(=O)OCC3(CCCCC3)C
0.267797	FC(F)(F)c1nc(ncc1)Nc2cc(c(cc2)C)C(=O)OCC3(CCCCC3)C
0.267797	FC(F)(F)c1nc(ncc1)Nc2cc(c(cc2)C)C(=O)OCC3(CCCCC3)C
0.267797	FC(F)(F)c1nc(ncc1)Nc2cc(c(cc2)C)C(=O)OCC3(CCCCC3)C
0.267797	FC(F)(F)c1nc(ncc1)Nc2cc(c(cc2)C)C(=O)OCC3(CCCCC3)C
0.267797	FC(F)(F)c1nc(ncc1)Nc2cc(c(cc2)C)C(=O)OCC3(CCCCC3)C
0.267797	FC(F)(F)c1nc(ncc1)Nc2cc(c(cc2)C)C(=O)OCC3(CCCCC3)C
0.267797	FC(F)(F)c1nc(ncc1)Nc2cc(c(cc2)C)C(=O)OCC3(CCCCC3)C
0.267797	FC(F)(F)c1nc(ncc1)Nc2cc(c(cc2)C)C(=O)OCC3(CCCCC3)C
0.267399	O=C(N)c1cc(c2ncc(nc2)CN3CCC(N)CC3)c(cc1)C
0.267399	O=C(N)c1cc(c2ncc(nc2)CN3CCC(N)CC3)c(cc1)C
0.267399	O=C(N)c1cc(c2ncc(nc2)CN3CCC(N)CC3)c(cc1)C
0.267399	O=C(N)c1cc(c2ncc(nc2)CN3CCC(N)CC3)c(cc1)C
0.267296	Clc1cnc(NC(=O)c2cc(NC(=O)N(C3C(CN(Cc4ccccc4)CC3)C)C)ccc2)cc1
0.267296	Clc1cnc(NC(=O)c2cc(NC(=O)N(C3C(CN(Cc4ccccc4)CC3)C)C)ccc2)cc1
0.267296	Clc1cnc(NC(=O)c2cc(NC(=O)N(C3C(CN(Cc4ccccc4)CC3)C)C)ccc2)cc1
0.267296	Clc1cnc(NC(=O)c2cc(NC(=O)N(C3C(CN(Cc4ccccc4)CC3)C)C)ccc2)cc1
0.267296	Clc1cnc(NC(=O)c2cc(NC(=O)N(C3C(CN(Cc4ccccc4)CC3)C)C)ccc2)cc1
0.267296	Clc1cnc(NC(=O)c2cc(NC(=O)N(C3C(CN(Cc4ccccc4)CC3)C)C)ccc2)cc1
0.267296	Clc1cnc(NC(=O)c2cc(NC(=O)N(C3C(CN(Cc4ccccc4)CC3)C)C)ccc2)cc1
0.267296	Clc1cnc(NC(=O)c2cc(NC(=O)N(C3C(CN(Cc4ccccc4)CC3)C)C)ccc2)cc1
0.267296	Clc1cnc(NC(=O)c2cc(NC(=O)N(C3C(CN(Cc4ccccc4)CC3)C)C)ccc2)cc1
0.267296	Clc1cnc(NC(=O)c2cc(NC(=O)N(C3C(CN(Cc4ccccc4)CC3)C)C)ccc2)cc1
0.266892	FC(F)(F)c1nc(ncc1)Nc2cc(c(cc2)C)C(=O)OCc3nccnc3C
0.266892	FC(F)(F)c1nc(ncc1)Nc2cc(c(cc2)C)C(=O)OCc3nccnc3C
0.266892	FC(F)(F)c1nc(ncc1)Nc2cc(c(cc2)C)C(=O)OCc3nccnc3C
0.26616	Fc1cc(OCC)c(NC(=O)c2nc(ncc2)C)cc1
0.26616	Fc1cc(OCC)c(NC(=O)c2nc(ncc2)C)cc1
0.26616	Fc1cc(OCC)c(NC(=O)c2nc(ncc2)C)cc1
0.26616	Fc1cc(OCC)c(NC(=O)c2nc(ncc2)C)cc1
0.26616	Fc1cc(OCC)c(NC(=O)c2nc(ncc2)C)cc1
0.265734	Brc1ccc(cc1)C(=O)Nc2c(ccc(c2)C(=O)N(c3ccc(cc3)C)CC=4OC=CC4)C
0.265734	Brc1ccc(cc1)C(=O)Nc2c(ccc(c2)C(=O)N(c3ccc(cc3)C)CC=4OC=CC4)C
0.265734	Brc1ccc(cc1)C(=O)Nc2c(ccc(c2)C(=O)N(c3ccc(cc3)C)CC=4OC=CC4)C
0.265734	Brc1ccc(cc1)C(=O)Nc2c(ccc(c2)C(=O)N(c3ccc(cc3)C)CC=4OC=CC4)C
0.265734	Brc1ccc(cc1)C(=O)Nc2c(ccc(c2)C(=O)N(c3ccc(cc3)C)CC=4OC=CC4)C
0.265734	Brc1ccc(cc1)C(=O)Nc2c(ccc(c2)C(=O)N(c3ccc(cc3)C)CC=4OC=CC4)C
0.265734	Brc1ccc(cc1)C(=O)Nc2c(ccc(c2)C(=O)N(c3ccc(cc3)C)CC=4OC=CC4)C
0.265734	Brc1ccc(cc1)C(=O)Nc2c(ccc(c2)C(=O)N(c3ccc(cc3)C)CC=4OC=CC4)C
0.265734	Brc1ccc(cc1)C(=O)Nc2c(ccc(c2)C(=O)N(c3ccc(cc3)C)CC=4OC=CC4)C
0.265734	Brc1ccc(cc1)C(=O)Nc2c(ccc(c2)C(=O)N(c3ccc(cc3)C)CC=4OC=CC4)C
0.265455	[O-][N+](=O)c1cc(c(NCc2ccc(cc2)CN3CCN(CC3)C)cc1)C(=O)NC4CC4
0.265455	[O-][N+](=O)c1cc(c(NCc2ccc(cc2)CN3CCN(CC3)C)cc1)C(=O)NC4CC4
0.265455	[O-][N+](=O)c1cc(c(NCc2ccc(cc2)CN3CCN(CC3)C)cc1)C(=O)NC4CC4
0.265455	[O-][N+](=O)c1cc(c(NCc2ccc(cc2)CN3CCN(CC3)C)cc1)C(=O)NC4CC4
0.265455	[O-][N+](=O)c1cc(c(NCc2ccc(cc2)CN3CCN(CC3)C)cc1)C(=O)NC4CC4
0.265233	O=C(N1C(CN2CCCCCC2)CCC1)Nc3ccc(c4nc(ncc4)C)cc3
0.265233	O=C(N1C(CN2CCCCCC2)CCC1)Nc3ccc(c4nc(ncc4)C)cc3
0.265233	O=C(N1C(CN2CCCCCC2)CCC1)Nc3ccc(c4nc(ncc4)C)cc3
0.265233	O=C(N1C(CN2CCCCCC2)CCC1)Nc3ccc(c4nc(ncc4)C)cc3
0.265233	O=C(N1C(CN2CCCCCC2)CCC1)Nc3ccc(c4nc(ncc4)C)cc3
0.265233	O=C(N1C(CN2CCCCCC2)CCC1)Nc3ccc(c4nc(ncc4)C)cc3
0.265233	O=C(N1C(CN2CCCCCC2)CCC1)Nc3ccc(c4nc(ncc4)C)cc3
0.265233	O=C(N1C(CN2CCCCCC2)CCC1)Nc3ccc(c4nc(ncc4)C)cc3
0.265233	O=C(N1C(CN2CCCCCC2)CCC1)Nc3ccc(c4nc(ncc4)C)cc3
0.265233	O=C(N1C(CN2CCCCCC2)CCC1)Nc3ccc(c4nc(ncc4)C)cc3
0.265217	O=C(Nc1ccc(NC(=O)c2ccc(cc2)C3=NOC=C3)cc1)NC(C)C
0.265217	O=C(Nc1ccc(NC(=O)c2ccc(cc2)C3=NOC=C3)cc1)NC(C)C
0.265217	O=C(Nc1ccc(NC(=O)c2ccc(cc2)C3=NOC=C3)cc1)NC(C)C
0.265217	O=C(Nc1ccc(NC(=O)c2ccc(cc2)C3=NOC=C3)cc1)NC(C)C
0.265217	O=C(Nc1ccc(NC(=O)c2ccc(cc2)C3=NOC=C3)cc1)NC(C)C
0.265217	O=C(Nc1ccc(NC(=O)c2ccc(cc2)C3=NOC=C3)cc1)NC(C)C
0.265217	O=C(Nc1ccc(NC(=O)c2ccc(cc2)C3=NOC=C3)cc1)NC(C)C
0.265217	O=C(Nc1ccc(NC(=O)c2ccc(cc2)C3=NOC=C3)cc1)NC(C)C
0.265217	O=C(Nc1ccc(NC(=O)c2ccc(cc2)C3=NOC=C3)cc1)NC(C)C
0.26506	S1CCN(C(=O)c2cc(NC(=O)C=O)c(cc2)C)CC1
0.26506	S1CCN(C(=O)c2cc(NC(=O)C=O)c(cc2)C)CC1
0.26506	S1CCN(C(=O)c2cc(NC(=O)C=O)c(cc2)C)CC1
0.26506	S1CCN(C(=O)c2cc(NC(=O)C=O)c(cc2)C)CC1
0.26506	S1CCN(C(=O)c2cc(NC(=O)C=O)c(cc2)C)CC1
0.26506	S1CCN(C(=O)c2cc(NC(=O)C=O)c(cc2)C)CC1
0.26506	S1CCN(C(=O)c2cc(NC(=O)C=O)c(cc2)C)CC1
0.26506	S1CCN(C(=O)c2cc(NC(=O)C=O)c(cc2)C)CC1
0.26506	S1CCN(C(=O)c2cc(NC(=O)C=O)c(cc2)C)CC1
0.264407	FC(F)(F)c1nc(ncc1)Nc2cc(c(cc2)C)C(=O)OC3CC(CC(=O)OC)C3
0.264407	FC(F)(F)c1nc(ncc1)Nc2cc(c(cc2)C)C(=O)OC3CC(CC(=O)OC)C3
0.264407	FC(F)(F)c1nc(ncc1)Nc2cc(c(cc2)C)C(=O)OC3CC(CC(=O)OC)C3
0.264407	FC(F)(F)c1nc(ncc1)Nc2cc(c(cc2)C)C(=O)OC3CC(CC(=O)OC)C3
0.264407	FC(F)(F)c1nc(ncc1)Nc2cc(c(cc2)C)C(=O)OC3CC(CC(=O)OC)C3
0.264407	FC(F)(F)c1nc(ncc1)Nc2cc(c(cc2)C)C(=O)OC3CC(CC(=O)OC)C3
0.264407	FC(F)(F)c1nc(ncc1)Nc2cc(c(cc2)C)C(=O)OC3CC(CC(=O)OC)C3
0.264407	FC(F)(F)c1nc(ncc1)Nc2cc(c(cc2)C)C(=O)OC3CC(CC(=O)OC)C3
0.264407	FC(F)(F)c1nc(ncc1)Nc2cc(c(cc2)C)C(=O)OC3CC(CC(=O)OC)C3
0.264407	FC(F)(F)c1nc(ncc1)Nc2cc(c(cc2)C)C(=O)OC3CC(CC(=O)OC)C3
0.264368	O=C(NCCc1ccc(N2CCN(CC2)C)cc1)c3cc(OCC)c(cc3)C
0.264368	O=C(NCCc1ccc(N2CCN(CC2)C)cc1)c3cc(OCC)c(cc3)C
0.264368	O=C(NCCc1ccc(N2CCN(CC2)C)cc1)c3cc(OCC)c(cc3)C
0.264368	O=C(NCCc1ccc(N2CCN(CC2)C)cc1)c3cc(OCC)c(cc3)C
0.264368	O=C(NCCc1ccc(N2CCN(CC2)C)cc1)c3cc(OCC)c(cc3)C
0.264286	Fc1c(cc(cc1)C=2ON=C(N2)c3cc(NC(=O)CN4CCOCC4)ccc3)C
0.264286	Fc1c(cc(cc1)C=2ON=C(N2)c3cc(NC(=O)CN4CCOCC4)ccc3)C
0.264286	Fc1c(cc(cc1)C=2ON=C(N2)c3cc(NC(=O)CN4CCOCC4)ccc3)C
0.264286	Fc1c(cc(cc1)C=2ON=C(N2)c3cc(NC(=O)CN4CCOCC4)ccc3)C
0.264286	Fc1c(cc(cc1)C=2ON=C(N2)c3cc(NC(=O)CN4CCOCC4)ccc3)C
0.264286	Fc1c(cc(cc1)C=2ON=C(N2)c3cc(NC(=O)CN4CCOCC4)ccc3)C
0.264286	Fc1c(cc(cc1)C=2ON=C(N2)c3cc(NC(=O)CN4CCOCC4)ccc3)C
0.264286	Fc1c(cc(cc1)C=2ON=C(N2)c3cc(NC(=O)CN4CCOCC4)ccc3)C
0.264286	Fc1c(cc(cc1)C=2ON=C(N2)c3cc(NC(=O)CN4CCOCC4)ccc3)C
0.264286	Fc1c(cc(cc1)C=2ON=C(N2)c3cc(NC(=O)CN4CCOCC4)ccc3)C
0.264085	Clc1c(OCc2cnccc2)ccc(NC(=O)C=3OC(=CC3)C(F)(F)F)c1
0.264085	Clc1c(OCc2cnccc2)ccc(NC(=O)C=3OC(=CC3)C(F)(F)F)c1
0.264085	Clc1c(OCc2cnccc2)ccc(NC(=O)C=3OC(=CC3)C(F)(F)F)c1
0.264085	Clc1c(OCc2cnccc2)ccc(NC(=O)C=3OC(=CC3)C(F)(F)F)c1
0.264085	Clc1c(OCc2cnccc2)ccc(NC(=O)C=3OC(=CC3)C(F)(F)F)c1
0.264085	Clc1c(OCc2cnccc2)ccc(NC(=O)C=3OC(=CC3)C(F)(F)F)c1
0.264085	Clc1c(OCc2cnccc2)ccc(NC(=O)C=3OC(=CC3)C(F)(F)F)c1
0.264085	Clc1c(OCc2cnccc2)ccc(NC(=O)C=3OC(=CC3)C(F)(F)F)c1
0.264085	Clc1c(OCc2cnccc2)ccc(NC(=O)C=3OC(=CC3)C(F)(F)F)c1
0.264085	Clc1c(OCc2cnccc2)ccc(NC(=O)C=3OC(=CC3)C(F)(F)F)c1
0.264085	O=C(Nc1c(cc(cc1)C=2ON=C(N2)C)C)C(=O)Nc3cc(NC(=O)CCN(C)C)c(cc3)C
0.264085	O=C(Nc1c(cc(cc1)C=2ON=C(N2)C)C)C(=O)Nc3cc(NC(=O)CCN(C)C)c(cc3)C
0.264085	O=C(Nc1c(cc(cc1)C=2ON=C(N2)C)C)C(=O)Nc3cc(NC(=O)CCN(C)C)c(cc3)C
0.264085	O=C(Nc1c(cc(cc1)C=2ON=C(N2)C)C)C(=O)Nc3cc(NC(=O)CCN(C)C)c(cc3)C
0.264085	O=C(Nc1c(cc(cc1)C=2ON=C(N2)C)C)C(=O)Nc3cc(NC(=O)CCN(C)C)c(cc3)C
0.264085	O=C(Nc1c(cc(cc1)C=2ON=C(N2)C)C)C(=O)Nc3cc(NC(=O)CCN(C)C)c(cc3)C
0.264085	O=C(Nc1c(cc(cc1)C=2ON=C(N2)C)C)C(=O)Nc3cc(NC(=O)CCN(C)C)c(cc3)C
0.264085	O=C(Nc1c(cc(cc1)C=2ON=C(N2)C)C)C(=O)Nc3cc(NC(=O)CCN(C)C)c(cc3)C
0.264085	O=C(Nc1c(cc(cc1)C=2ON=C(N2)C)C)C(=O)Nc3cc(NC(=O)CCN(C)C)c(cc3)C
0.264085	O=C(Nc1c(cc(cc1)C=2ON=C(N2)C)C)C(=O)Nc3cc(NC(=O)CCN(C)C)c(cc3)C
0.263941	S1CCN(Cc2cc(NCc3cc(OCC)c(OCc4ccccc4)cc3)c(cc2)C)CC1
0.263941	S1CCN(Cc2cc(NCc3cc(OCC)c(OCc4ccccc4)cc3)c(cc2)C)CC1
0.263941	S1CCN(Cc2cc(NCc3cc(OCC)c(OCc4ccccc4)cc3)c(cc2)C)CC1
0.263941	S1CCN(Cc2cc(NCc3cc(OCC)c(OCc4ccccc4)cc3)c(cc2)C)CC1
0.263941	S1CCN(Cc2cc(NCc3cc(OCC)c(OCc4ccccc4)cc3)c(cc2)C)CC1
0.26383	O=C(O)c1c(O)cc(NC(=O)c2ccccc2)cc1
0.26383	O=C(O)c1c(O)cc(NC(=O)c2ccccc2)cc1
0.263158	O=C(OC)c1cc(NC(=O)C)c(cc1)C
0.263158	O=C(OC)c1cc(NC(=O)C)c(cc1)C
0.263158	O=C(OC)c1cc(NC(=O)C)c(cc1)C
0.263158	O=C(OC)c1cc(NC(=O)C)c(cc1)C
0.263158	O=C(OC)c1cc(NC(=O)C)c(cc1)C
0.263158	O=C(OC)c1cc(NC(=O)C)c(cc1)C
0.263158	O=C(OC)c1cc(NC(=O)C)c(cc1)C
0.263158	O=C(OC)c1cc(NC(=O)C)c(cc1)C
0.263158	O=C(OC)c1cc(NC(=O)C)c(cc1)C
0.263158	O=C(OC)c1cc(NC(=O)C)c(cc1)C
0.262774	FC(F)(F)c1cc(NC(=O)c2ccc(OCCCCC)cc2)c(N3CCN(CC3)C)cc1
0.262745	O=C(Oc1ccc(NC(=O)c2ccc(cc2)C(C)(C)C)cc1)c3cncc(c4ccc(cc4)C)c3
0.262745	O=C(Oc1ccc(NC(=O)c2ccc(cc2)C(C)(C)C)cc1)c3cncc(c4ccc(cc4)C)c3
0.262745	O=C(Oc1ccc(NC(=O)c2ccc(cc2)C(C)(C)C)cc1)c3cncc(c4ccc(cc4)C)c3
0.262745	O=C(Oc1ccc(NC(=O)c2ccc(cc2)C(C)(C)C)cc1)c3cncc(c4ccc(cc4)C)c3
0.262745	O=C(Oc1ccc(NC(=O)c2ccc(cc2)C(C)(C)C)cc1)c3cncc(c4ccc(cc4)C)c3
0.262745	O=C(Oc1ccc(NC(=O)c2ccc(cc2)C(C)(C)C)cc1)c3cncc(c4ccc(cc4)C)c3
0.262745	O=C(Oc1ccc(NC(=O)c2ccc(cc2)C(C)(C)C)cc1)c3cncc(c4ccc(cc4)C)c3
0.262745	O=C(Oc1ccc(NC(=O)c2ccc(cc2)C(C)(C)C)cc1)c3cncc(c4ccc(cc4)C)c3
0.262745	O=C(Oc1ccc(NC(=O)c2ccc(cc2)C(C)(C)C)cc1)c3cncc(c4ccc(cc4)C)c3
0.262745	O=C(Oc1ccc(NC(=O)c2ccc(cc2)C(C)(C)C)cc1)c3cncc(c4ccc(cc4)C)c3
0.262238	O=C(Nc1c(ccc(NC(=O)C(C)C)c1)C)c2cc3OCCOc3c(OC)c2
0.262238	O=C(Nc1c(ccc(NC(=O)C(C)C)c1)C)c2cc3OCCOc3c(OC)c2
0.262238	O=C(Nc1c(ccc(NC(=O)C(C)C)c1)C)c2cc3OCCOc3c(OC)c2
0.262238	O=C(Nc1c(ccc(NC(=O)C(C)C)c1)C)c2cc3OCCOc3c(OC)c2
0.261364	Fc1ccc(cc1)C2=NNC=C2CNc3cc(ccc3)CN4CCN(CC4)C
0.261364	Fc1ccc(cc1)C2=NNC=C2CNc3cc(ccc3)CN4CCN(CC4)C
0.261364	Fc1ccc(cc1)C2=NNC=C2CNc3cc(ccc3)CN4CCN(CC4)C
0.261364	Fc1ccc(cc1)C2=NNC=C2CNc3cc(ccc3)CN4CCN(CC4)C
0.261194	Brc1ccc(c2nc(ccn2)COC(=O)c3cncc(c4cc(ccc4)C)c3)cc1
0.261194	Brc1ccc(c2nc(ccn2)COC(=O)c3cncc(c4cc(ccc4)C)c3)cc1
0.261194	Brc1ccc(c2nc(ccn2)COC(=O)c3cncc(c4cc(ccc4)C)c3)cc1
0.261194	Brc1ccc(c2nc(ccn2)COC(=O)c3cncc(c4cc(ccc4)C)c3)cc1
0.261194	Brc1ccc(c2nc(ccn2)COC(=O)c3cncc(c4cc(ccc4)C)c3)cc1
0.261194	Brc1ccc(c2nc(ccn2)COC(=O)c3cncc(c4cc(ccc4)C)c3)cc1
0.261194	Brc1ccc(c2nc(ccn2)COC(=O)c3cncc(c4cc(ccc4)C)c3)cc1
0.261194	Brc1ccc(c2nc(ccn2)COC(=O)c3cncc(c4cc(ccc4)C)c3)cc1
0.261194	Brc1ccc(c2nc(ccn2)COC(=O)c3cncc(c4cc(ccc4)C)c3)cc1
0.261194	Brc1ccc(c2nc(ccn2)COC(=O)c3cncc(c4cc(ccc4)C)c3)cc1
0.261194	O=C(Nc1c(OCC)cc(N2CCN(CC2)C)cc1)c3ccc(OCCCCC)cc3
0.261194	O=C(Nc1c(OCC)cc(N2CCN(CC2)C)cc1)c3ccc(OCCCCC)cc3
0.261194	O=C(Nc1c(OCC)cc(N2CCN(CC2)C)cc1)c3ccc(OCCCCC)cc3
0.261194	O=C(Nc1c(OCC)cc(N2CCN(CC2)C)cc1)c3ccc(OCCCCC)cc3
0.261194	O=C(Nc1c(OCC)cc(N2CCN(CC2)C)cc1)c3ccc(OCCCCC)cc3
0.261194	O=C(Nc1c(OCC)cc(N2CCN(CC2)C)cc1)c3ccc(OCCCCC)cc3
0.261194	O=C(Nc1c(OCC)cc(N2CCN(CC2)C)cc1)c3ccc(OCCCCC)cc3
0.261194	O=C(Nc1c(OCC)cc(N2CCN(CC2)C)cc1)c3ccc(OCCCCC)cc3
0.261194	O=C(Nc1c(OCC)cc(N2CCN(CC2)C)cc1)c3ccc(OCCCCC)cc3
0.261194	O=C(Nc1c(OCC)cc(N2CCN(CC2)C)cc1)c3ccc(OCCCCC)cc3
0.260563	O=C(OC)c1cc(NC(=O)c2cc(NC(=O)CCN3C=NC=C3)ccc2)c(cc1)CC
0.260563	O=C(OC)c1cc(NC(=O)c2cc(NC(=O)CCN3C=NC=C3)ccc2)c(cc1)CC
0.260563	O=C(OC)c1cc(NC(=O)c2cc(NC(=O)CCN3C=NC=C3)ccc2)c(cc1)CC
0.260563	O=C(OC)c1cc(NC(=O)c2cc(NC(=O)CCN3C=NC=C3)ccc2)c(cc1)CC
0.260563	O=C(OC)c1cc(NC(=O)c2cc(NC(=O)CCN3C=NC=C3)ccc2)c(cc1)CC
0.260563	O=C(OC)c1cc(NC(=O)c2cc(NC(=O)CCN3C=NC=C3)ccc2)c(cc1)CC
0.260563	O=C(OC)c1cc(NC(=O)c2cc(NC(=O)CCN3C=NC=C3)ccc2)c(cc1)CC
0.260563	O=C(OC)c1cc(NC(=O)c2cc(NC(=O)CCN3C=NC=C3)ccc2)c(cc1)CC
0.260563	O=C(OC)c1cc(NC(=O)c2cc(NC(=O)CCN3C=NC=C3)ccc2)c(cc1)CC
0.260563	O=C(OC)c1cc(NC(=O)c2cc(NC(=O)CCN3C=NC=C3)ccc2)c(cc1)CC
0.260377	FC(F)(F)c1c(c(NC(=O)c2cncc(c3ccc(cc3)C)c2)ccc1)C
0.260377	FC(F)(F)c1c(c(NC(=O)c2cncc(c3ccc(cc3)C)c2)ccc1)C
0.260377	FC(F)(F)c1c(c(NC(=O)c2cncc(c3ccc(cc3)C)c2)ccc1)C
0.260377	FC(F)(F)c1c(c(NC(=O)c2cncc(c3ccc(cc3)C)c2)ccc1)C
0.260377	FC(F)(F)c1c(c(NC(=O)c2cncc(c3ccc(cc3)C)c2)ccc1)C
0.260377	FC(F)(F)c1c(c(NC(=O)c2cncc(c3ccc(cc3)C)c2)ccc1)C
0.260377	FC(F)(F)c1c(c(NC(=O)c2cncc(c3ccc(cc3)C)c2)ccc1)C
0.260377	FC(F)(F)c1c(c(NC(=O)c2cncc(c3ccc(cc3)C)c2)ccc1)C
0.260377	FC(F)(F)c1c(c(NC(=O)c2cncc(c3ccc(cc3)C)c2)ccc1)C
0.260377	FC(F)(F)c1c(c(NC(=O)c2cncc(c3ccc(cc3)C)c2)ccc1)C
0.260223	O=C(Nc1ccc(NC(=O)c2cc3OCOc3cc2)cc1)c4cncc(c4)C=5C=NN(C5)C
0.260223	O=C(Nc1ccc(NC(=O)c2cc3OCOc3cc2)cc1)c4cncc(c4)C=5C=NN(C5)C
0.260223	O=C(Nc1ccc(NC(=O)c2cc3OCOc3cc2)cc1)c4cncc(c4)C=5C=NN(C5)C
0.260223	O=C(Nc1ccc(NC(=O)c2cc3OCOc3cc2)cc1)c4cncc(c4)C=5C=NN(C5)C
0.260223	O=C(Nc1ccc(NC(=O)c2cc3OCOc3cc2)cc1)c4cncc(c4)C=5C=NN(C5)C
0.260223	O=C(Nc1ccc(NC(=O)c2cc3OCOc3cc2)cc1)c4cncc(c4)C=5C=NN(C5)C
0.260223	O=C(Nc1ccc(NC(=O)c2cc3OCOc3cc2)cc1)c4cncc(c4)C=5C=NN(C5)C
0.260223	O=C(Nc1ccc(NC(=O)c2cc3OCOc3cc2)cc1)c4cncc(c4)C=5C=NN(C5)C
0.260223	O=C(Nc1ccc(NC(=O)c2cc3OCOc3cc2)cc1)c4cncc(c4)C=5C=NN(C5)C
0.260223	O=C(Nc1ccc(NC(=O)c2cc3OCOc3cc2)cc1)c4cncc(c4)C=5C=NN(C5)C
0.259928	Fc1c(NC(=O)OC)cc(NC(=O)c2cc(NC(=O)CCN3C=NC=C3)ccc2)cc1
0.259928	Fc1c(NC(=O)OC)cc(NC(=O)c2cc(NC(=O)CCN3C=NC=C3)ccc2)cc1
0.259928	Fc1c(NC(=O)OC)cc(NC(=O)c2cc(NC(=O)CCN3C=NC=C3)ccc2)cc1
0.259928	Fc1c(NC(=O)OC)cc(NC(=O)c2cc(NC(=O)CCN3C=NC=C3)ccc2)cc1
0.259843	Fc1c(cccc1)CN2CCC(NC(=O)c3ccc(c4ccc(cc4)CN)cc3)CC2
0.259843	Fc1c(cccc1)CN2CCC(NC(=O)c3ccc(c4ccc(cc4)CN)cc3)CC2
0.259843	Fc1c(cccc1)CN2CCC(NC(=O)c3ccc(c4ccc(cc4)CN)cc3)CC2
0.259843	Fc1c(cccc1)CN2CCC(NC(=O)c3ccc(c4ccc(cc4)CN)cc3)CC2
0.259843	Fc1c(cccc1)CN2CCC(NC(=O)c3ccc(c4ccc(cc4)CN)cc3)CC2
0.259843	Fc1c(cccc1)CN2CCC(NC(=O)c3ccc(c4ccc(cc4)CN)cc3)CC2
0.259843	Fc1c(cccc1)CN2CCC(NC(=O)c3ccc(c4ccc(cc4)CN)cc3)CC2
0.259542	O=C(Nc1cc(NCc2cc(OCC3CC3)ccc2)c(cc1)C)C(C)C
0.259542	O=C(Nc1cc(NCc2cc(OCC3CC3)ccc2)c(cc1)C)C(C)C
0.259542	O=C(Nc1cc(NCc2cc(OCC3CC3)ccc2)c(cc1)C)C(C)C
0.259542	O=C(Nc1cc(NCc2cc(OCC3CC3)ccc2)c(cc1)C)C(C)C
0.259542	O=C(Nc1cc(NCc2cc(OCC3CC3)ccc2)c(cc1)C)C(C)C
0.259542	O=C(Nc1cc(NCc2cc(OCC3CC3)ccc2)c(cc1)C)C(C)C
0.259542	O=C(Nc1cc(NCc2cc(OCC3CC3)ccc2)c(cc1)C)C(C)C
0.259542	O=C(Nc1cc(NCc2cc(OCC3CC3)ccc2)c(cc1)C)C(C)C
0.259542	O=C(Nc1cc(NCc2cc(OCC3CC3)ccc2)c(cc1)C)C(C)C
0.259542	O=C(Nc1cc(NCc2cc(OCC3CC3)ccc2)c(cc1)C)C(C)C
0.259259	O=C(Nc1c(OCC)cc(N2CCN(CC2)C)cc1)c3ccc(OCC(=O)N)cc3
0.259259	O=C(Nc1c(OCC)cc(N2CCN(CC2)C)cc1)c3ccc(OCC(=O)N)cc3
0.259259	O=C(Nc1c(OCC)cc(N2CCN(CC2)C)cc1)c3ccc(OCC(=O)N)cc3
0.259259	O=C(Nc1c(OCC)cc(N2CCN(CC2)C)cc1)c3ccc(OCC(=O)N)cc3
0.259259	O=C(Nc1c(OCC)cc(N2CCN(CC2)C)cc1)c3ccc(OCC(=O)N)cc3
0.259259	O=C(Nc1c(OCC)cc(N2CCN(CC2)C)cc1)c3ccc(OCC(=O)N)cc3
0.259259	O=C(Nc1c(OCC)cc(N2CCN(CC2)C)cc1)c3ccc(OCC(=O)N)cc3
0.259259	O=C(Nc1c(OCC)cc(N2CCN(CC2)C)cc1)c3ccc(OCC(=O)N)cc3
0.259259	O=C(Nc1c(OCC)cc(N2CCN(CC2)C)cc1)c3ccc(OCC(=O)N)cc3
0.259259	O=C(Nc1c(OCC)cc(N2CCN(CC2)C)cc1)c3ccc(OCC(=O)N)cc3
0.259136	O=C(Nc1c(OCC)cc(N2CCN(CC2)C)cc1)C=3N(C(c4ccccc4)=CC3)C
0.259136	O=C(Nc1c(OCC)cc(N2CCN(CC2)C)cc1)C=3N(C(c4ccccc4)=CC3)C
0.259136	O=C(Nc1c(OCC)cc(N2CCN(CC2)C)cc1)C=3N(C(c4ccccc4)=CC3)C
0.258993	FC(F)COc1c(ccc(NC(=O)c2c(OCCOC)nccc2)c1)C
0.258964	O=C(N1CCN(Cc2ccccc2)CC1)c3c(ccc(N)c3)C
0.258964	O=C(N1CCN(Cc2ccccc2)CC1)c3c(ccc(N)c3)C
0.258964	O=C(N1CCN(Cc2ccccc2)CC1)c3c(ccc(N)c3)C
0.258964	O=C(N1CCN(Cc2ccccc2)CC1)c3c(ccc(N)c3)C
0.258964	O=C(N1CCN(Cc2ccccc2)CC1)c3c(ccc(N)c3)C
0.258964	O=C(N1CCN(Cc2ccccc2)CC1)c3c(ccc(N)c3)C
0.258964	O=C(N1CCN(Cc2ccccc2)CC1)c3c(ccc(N)c3)C
0.258964	O=C(N1CCN(Cc2ccccc2)CC1)c3c(ccc(N)c3)C
0.258964	O=C(N1CCN(Cc2ccccc2)CC1)c3c(ccc(N)c3)C
0.258964	O=C(N1CCN(Cc2ccccc2)CC1)c3c(ccc(N)c3)C
0.258065	Fc1cncc(N2CCN(CC(=O)Nc3c(cccc3)C(=O)Nc4ccc(F)cc4)CC2)c1
0.258065	Fc1cncc(N2CCN(CC(=O)Nc3c(cccc3)C(=O)Nc4ccc(F)cc4)CC2)c1
0.258065	Fc1cncc(N2CCN(CC(=O)Nc3c(cccc3)C(=O)Nc4ccc(F)cc4)CC2)c1
0.258065	O=C(Nc1cc(NC(=O)C2CC2)ccc1)c3c(ccc(N)c3)C
0.258065	O=C(Nc1cc(NC(=O)C2CC2)ccc1)c3c(ccc(N)c3)C
0.258065	O=C(Nc1cc(NC(=O)C2CC2)ccc1)c3c(ccc(N)c3)C
0.258065	O=C(Nc1cc(NC(=O)C2CC2)ccc1)c3c(ccc(N)c3)C
0.258065	O=C(Nc1cc(NC(=O)C2CC2)ccc1)c3c(ccc(N)c3)C
0.258065	O=C(Nc1cc(NC(=O)C2CC2)ccc1)c3c(ccc(N)c3)C
0.258065	O=C(Nc1cc(NC(=O)C2CC2)ccc1)c3c(ccc(N)c3)C
0.258065	O=C(Nc1cc(NC(=O)C2CC2)ccc1)c3c(ccc(N)c3)C
0.257937	O=C(Nc1c(ccc(c1)C=2OC=C(N2)C)C)C=O
0.257937	O=C(Nc1c(ccc(c1)C=2OC=C(N2)C)C)C=O
0.257937	Fc1c(ccc(NC(=O)c2nc(N)ccc2)c1)CN
0.257937	Fc1c(ccc(NC(=O)c2nc(N)ccc2)c1)CN
0.257937	Fc1c(ccc(NC(=O)c2nc(N)ccc2)c1)CN
0.257692	Clc1nnc(cc1)C(=O)Nc2cc(OCC(F)F)c(cc2)C
0.257692	Clc1nnc(cc1)C(=O)Nc2cc(OCC(F)F)c(cc2)C
0.257692	Clc1nnc(cc1)C(=O)Nc2cc(OCC(F)F)c(cc2)C
0.257692	Clc1nnc(cc1)C(=O)Nc2cc(OCC(F)F)c(cc2)C
0.257692	Clc1nnc(cc1)C(=O)Nc2cc(OCC(F)F)c(cc2)C
0.257246	S(=O)(=O)(NC)c1c(F)ccc(c1)CNCc2cc(NC(=O)c3ccncc3)ccc2
0.257246	S(=O)(=O)(NC)c1c(F)ccc(c1)CNCc2cc(NC(=O)c3ccncc3)ccc2
0.257246	S(=O)(=O)(NC)c1c(F)ccc(c1)CNCc2cc(NC(=O)c3ccncc3)ccc2
0.257246	S(=O)(=O)(NC)c1c(F)ccc(c1)CNCc2cc(NC(=O)c3ccncc3)ccc2
0.257246	S(=O)(=O)(NC)c1c(F)ccc(c1)CNCc2cc(NC(=O)c3ccncc3)ccc2
0.257246	S(=O)(=O)(NC)c1c(F)ccc(c1)CNCc2cc(NC(=O)c3ccncc3)ccc2
0.257246	S(=O)(=O)(NC)c1c(F)ccc(c1)CNCc2cc(NC(=O)c3ccncc3)ccc2
0.257246	S(=O)(=O)(NC)c1c(F)ccc(c1)CNCc2cc(NC(=O)c3ccncc3)ccc2
0.257246	S(=O)(=O)(NC)c1c(F)ccc(c1)CNCc2cc(NC(=O)c3ccncc3)ccc2
0.257246	S(=O)(=O)(NC)c1c(F)ccc(c1)CNCc2cc(NC(=O)c3ccncc3)ccc2
0.256667	Clc1cc(NC(=O)N(C2C(CN(Cc3ccccc3)CC2)C)C)c(cc1)C
0.256667	Clc1cc(NC(=O)N(C2C(CN(Cc3ccccc3)CC2)C)C)c(cc1)C
0.256667	Clc1cc(NC(=O)N(C2C(CN(Cc3ccccc3)CC2)C)C)c(cc1)C
0.256667	Clc1cc(NC(=O)N(C2C(CN(Cc3ccccc3)CC2)C)C)c(cc1)C
0.256667	Clc1cc(NC(=O)N(C2C(CN(Cc3ccccc3)CC2)C)C)c(cc1)C
0.256667	Clc1cc(NC(=O)N(C2C(CN(Cc3ccccc3)CC2)C)C)c(cc1)C
0.256667	Clc1cc(NC(=O)N(C2C(CN(Cc3ccccc3)CC2)C)C)c(cc1)C
0.256667	Clc1cc(NC(=O)N(C2C(CN(Cc3ccccc3)CC2)C)C)c(cc1)C
0.256667	Clc1cc(NC(=O)N(C2C(CN(Cc3ccccc3)CC2)C)C)c(cc1)C
0.256667	Clc1cc(NC(=O)N(C2C(CN(Cc3ccccc3)CC2)C)C)c(cc1)C
0.25641	O=C(OC)c1cc(NC(=O)C=O)c(cc1)C
0.25641	O=C(OC)c1cc(NC(=O)C=O)c(cc1)C
0.25641	O=C(OC)c1cc(NC(=O)C=O)c(cc1)C
0.25641	O=C(OC)c1cc(NC(=O)C=O)c(cc1)C
0.25641	O=C(OC)c1cc(NC(=O)C=O)c(cc1)C
0.25641	O=C(OC)c1cc(NC(=O)C=O)c(cc1)C
0.25641	O=C(OC)c1cc(NC(=O)C=O)c(cc1)C
0.255973	Clc1c(NC(=O)c2cc(ccc2)C=3OC(=NN3)CS(=O)(=O)C)cc(c4ccccc4)cc1
0.255973	Clc1c(NC(=O)c2cc(ccc2)C=3OC(=NN3)CS(=O)(=O)C)cc(c4ccccc4)cc1
0.255973	Clc1c(NC(=O)c2cc(ccc2)C=3OC(=NN3)CS(=O)(=O)C)cc(c4ccccc4)cc1
0.255973	Clc1c(NC(=O)c2cc(ccc2)C=3OC(=NN3)CS(=O)(=O)C)cc(c4ccccc4)cc1
0.255973	Clc1c(NC(=O)c2cc(ccc2)C=3OC(=NN3)CS(=O)(=O)C)cc(c4ccccc4)cc1
0.255973	Clc1c(NC(=O)c2cc(ccc2)C=3OC(=NN3)CS(=O)(=O)C)cc(c4ccccc4)cc1
0.255973	Clc1c(NC(=O)c2cc(ccc2)C=3OC(=NN3)CS(=O)(=O)C)cc(c4ccccc4)cc1
0.255973	Clc1c(NC(=O)c2cc(ccc2)C=3OC(=NN3)CS(=O)(=O)C)cc(c4ccccc4)cc1
0.255973	Clc1c(NC(=O)c2cc(ccc2)C=3OC(=NN3)CS(=O)(=O)C)cc(c4ccccc4)cc1
0.255973	Clc1c(NC(=O)c2cc(ccc2)C=3OC(=NN3)CS(=O)(=O)C)cc(c4ccccc4)cc1
0.255892	O=C(OC(C)(C)C)Nc1cnc(cc1)C(=O)Nc2c(OCC)cc(N3CCN(CC3)C)cc2
0.255892	O=C(OC(C)(C)C)Nc1cnc(cc1)C(=O)Nc2c(OCC)cc(N3CCN(CC3)C)cc2
0.255892	O=C(OC(C)(C)C)Nc1cnc(cc1)C(=O)Nc2c(OCC)cc(N3CCN(CC3)C)cc2
0.255725	O=C(Nc1c(cc(O)c(c1)C(C)C)C)c2ccc(cc2)CC(=O)NC
0.255725	O=C(Nc1c(cc(O)c(c1)C(C)C)C)c2ccc(cc2)CC(=O)NC
0.255725	O=C(Nc1c(cc(O)c(c1)C(C)C)C)c2ccc(cc2)CC(=O)NC
0.255725	O=C(Nc1c(cc(O)c(c1)C(C)C)C)c2ccc(cc2)CC(=O)NC
0.254967	Brc1ccc(S(=O)(=O)Nc2cc(ccc2)C(=O)Nc3c(OCC)cc(N4CCN(CC4)C)cc3)cc1
0.254967	Brc1ccc(S(=O)(=O)Nc2cc(ccc2)C(=O)Nc3c(OCC)cc(N4CCN(CC4)C)cc3)cc1
0.254967	Brc1ccc(S(=O)(=O)Nc2cc(ccc2)C(=O)Nc3c(OCC)cc(N4CCN(CC4)C)cc3)cc1
0.254967	Brc1ccc(S(=O)(=O)Nc2cc(ccc2)C(=O)Nc3c(OCC)cc(N4CCN(CC4)C)cc3)cc1
0.254967	Brc1ccc(S(=O)(=O)Nc2cc(ccc2)C(=O)Nc3c(OCC)cc(N4CCN(CC4)C)cc3)cc1
0.254967	Brc1ccc(S(=O)(=O)Nc2cc(ccc2)C(=O)Nc3c(OCC)cc(N4CCN(CC4)C)cc3)cc1
0.254902	O=C(Nc1cc(N(C(C)C)C)ccc1)c2cncc(c3ccc(N(C)C)cc3)c2
0.254682	S(=O)(=O)(Nc1c(F)ccc(NC(=O)c2c(ccc(N)c2)C)c1)C
0.254682	S(=O)(=O)(Nc1c(F)ccc(NC(=O)c2c(ccc(N)c2)C)c1)C
0.254682	S(=O)(=O)(Nc1c(F)ccc(NC(=O)c2c(ccc(N)c2)C)c1)C
0.254682	S(=O)(=O)(Nc1c(F)ccc(NC(=O)c2c(ccc(N)c2)C)c1)C
0.254682	S(=O)(=O)(Nc1c(F)ccc(NC(=O)c2c(ccc(N)c2)C)c1)C
0.254682	S(=O)(=O)(Nc1c(F)ccc(NC(=O)c2c(ccc(N)c2)C)c1)C
0.254682	S(=O)(=O)(Nc1c(F)ccc(NC(=O)c2c(ccc(N)c2)C)c1)C
0.254682	S(=O)(=O)(Nc1c(F)ccc(NC(=O)c2c(ccc(N)c2)C)c1)C
0.254682	S(=O)(=O)(Nc1c(F)ccc(NC(=O)c2c(ccc(N)c2)C)c1)C
0.254682	S(=O)(=O)(Nc1c(F)ccc(NC(=O)c2c(ccc(N)c2)C)c1)C
0.254601	O=C(OCC)C1=NOC(=N1)c2cc(ccc2)CNC(=O)C(=O)Nc3c(ccc(N4CCOCC4)c3)C
0.253788	Clc1c(cc(cc1)CC(=O)Oc2ccc(NC(=O)c3ccc(cc3)C(C)(C)C)cc2)C
0.253788	Clc1c(cc(cc1)CC(=O)Oc2ccc(NC(=O)c3ccc(cc3)C(C)(C)C)cc2)C
0.253788	Clc1c(cc(cc1)CC(=O)Oc2ccc(NC(=O)c3ccc(cc3)C(C)(C)C)cc2)C
0.253788	Clc1c(cc(cc1)CC(=O)Oc2ccc(NC(=O)c3ccc(cc3)C(C)(C)C)cc2)C
0.253788	Clc1c(cc(cc1)CC(=O)Oc2ccc(NC(=O)c3ccc(cc3)C(C)(C)C)cc2)C
0.253788	Clc1c(cc(cc1)CC(=O)Oc2ccc(NC(=O)c3ccc(cc3)C(C)(C)C)cc2)C
0.253788	Clc1c(cc(cc1)CC(=O)Oc2ccc(NC(=O)c3ccc(cc3)C(C)(C)C)cc2)C
0.253788	Clc1c(cc(cc1)CC(=O)Oc2ccc(NC(=O)c3ccc(cc3)C(C)(C)C)cc2)C
0.253788	Clc1c(cc(cc1)CC(=O)Oc2ccc(NC(=O)c3ccc(cc3)C(C)(C)C)cc2)C
0.253788	Clc1c(cc(cc1)CC(=O)Oc2ccc(NC(=O)c3ccc(cc3)C(C)(C)C)cc2)C
0.253247	S(C1=NC=CN1C)CC(=O)Nc2ccc(cc2)C(=O)Nc3c(OCC)cc(N4CCN(CC4)C)cc3
0.253247	S(C1=NC=CN1C)CC(=O)Nc2ccc(cc2)C(=O)Nc3c(OCC)cc(N4CCN(CC4)C)cc3
0.253247	S(C1=NC=CN1C)CC(=O)Nc2ccc(cc2)C(=O)Nc3c(OCC)cc(N4CCN(CC4)C)cc3
0.253247	S(C1=NC=CN1C)CC(=O)Nc2ccc(cc2)C(=O)Nc3c(OCC)cc(N4CCN(CC4)C)cc3
0.253247	S(C1=NC=CN1C)CC(=O)Nc2ccc(cc2)C(=O)Nc3c(OCC)cc(N4CCN(CC4)C)cc3
0.252918	FCCc1ccc(cc1)C(=O)Nc2cc3c(cc2)C(CC3(C)C)(C)C
0.252918	FCCc1ccc(cc1)C(=O)Nc2cc3c(cc2)C(CC3(C)C)(C)C
0.252918	FCCc1ccc(cc1)C(=O)Nc2cc3c(cc2)C(CC3(C)C)(C)C
0.252918	FCCc1ccc(cc1)C(=O)Nc2cc3c(cc2)C(CC3(C)C)(C)C
0.252918	FCCc1ccc(cc1)C(=O)Nc2cc3c(cc2)C(CC3(C)C)(C)C
0.252918	FCCc1ccc(cc1)C(=O)Nc2cc3c(cc2)C(CC3(C)C)(C)C
0.252918	FCCc1ccc(cc1)C(=O)Nc2cc3c(cc2)C(CC3(C)C)(C)C
0.252918	FCCc1ccc(cc1)C(=O)Nc2cc3c(cc2)C(CC3(C)C)(C)C
0.252918	FCCc1ccc(cc1)C(=O)Nc2cc3c(cc2)C(CC3(C)C)(C)C
0.252918	FCCc1ccc(cc1)C(=O)Nc2cc3c(cc2)C(CC3(C)C)(C)C
0.25283	S(Cc1cc(NC(=O)c2cc(c(OC)cc2)C3CC3)ccc1)Cc4ccccc4
0.25283	S(Cc1cc(NC(=O)c2cc(c(OC)cc2)C3CC3)ccc1)Cc4ccccc4
0.25283	S(Cc1cc(NC(=O)c2cc(c(OC)cc2)C3CC3)ccc1)Cc4ccccc4
0.25283	S(Cc1cc(NC(=O)c2cc(c(OC)cc2)C3CC3)ccc1)Cc4ccccc4
0.25283	S(Cc1cc(NC(=O)c2cc(c(OC)cc2)C3CC3)ccc1)Cc4ccccc4
0.25283	S(Cc1cc(NC(=O)c2cc(c(OC)cc2)C3CC3)ccc1)Cc4ccccc4
0.25283	S(Cc1cc(NC(=O)c2cc(c(OC)cc2)C3CC3)ccc1)Cc4ccccc4
0.25283	S(Cc1cc(NC(=O)c2cc(c(OC)cc2)C3CC3)ccc1)Cc4ccccc4
0.25283	S(Cc1cc(NC(=O)c2cc(c(OC)cc2)C3CC3)ccc1)Cc4ccccc4
0.25283	S(Cc1cc(NC(=O)c2cc(c(OC)cc2)C3CC3)ccc1)Cc4ccccc4
0.252708	Clc1c(NC(=O)c2cc(OC)c(OCCC(C)C)cc2)cc(c3ccccc3)cc1
0.252708	Clc1c(NC(=O)c2cc(OC)c(OCCC(C)C)cc2)cc(c3ccccc3)cc1
0.252708	Clc1c(NC(=O)c2cc(OC)c(OCCC(C)C)cc2)cc(c3ccccc3)cc1
0.252632	O=C1OCCN1c2c(ccc(NC(=O)c3ccc(OCCCCC)cc3)c2)C
0.252595	Clc1ncc(cc1C)C(=O)Nc2c(OCC)cc(N3CCN(CC3)C)cc2
0.252595	Clc1ncc(cc1C)C(=O)Nc2c(OCC)cc(N3CCN(CC3)C)cc2
0.252595	S1C(=NC(C(=O)Nc2cc(ccc2)CSCc3ccccc3)=C1)c4cc(OC)c(OC)cc4
0.252595	S1C(=NC(C(=O)Nc2cc(ccc2)CSCc3ccccc3)=C1)c4cc(OC)c(OC)cc4
0.252595	S1C(=NC(C(=O)Nc2cc(ccc2)CSCc3ccccc3)=C1)c4cc(OC)c(OC)cc4
0.252595	S1C(=NC(C(=O)Nc2cc(ccc2)CSCc3ccccc3)=C1)c4cc(OC)c(OC)cc4
0.252595	S1C(=NC(C(=O)Nc2cc(ccc2)CSCc3ccccc3)=C1)c4cc(OC)c(OC)cc4
0.252595	S1C(=NC(C(=O)Nc2cc(ccc2)CSCc3ccccc3)=C1)c4cc(OC)c(OC)cc4
0.252595	S1C(=NC(C(=O)Nc2cc(ccc2)CSCc3ccccc3)=C1)c4cc(OC)c(OC)cc4
0.252595	S1C(=NC(C(=O)Nc2cc(ccc2)CSCc3ccccc3)=C1)c4cc(OC)c(OC)cc4
0.252595	S1C(=NC(C(=O)Nc2cc(ccc2)CSCc3ccccc3)=C1)c4cc(OC)c(OC)cc4
0.252595	S1C(=NC(C(=O)Nc2cc(ccc2)CSCc3ccccc3)=C1)c4cc(OC)c(OC)cc4
0.252033	S(Cc1cc(NC(=O)c2cc(OC)ncc2)ccc1)Cc3ccccc3
0.252033	S(Cc1cc(NC(=O)c2cc(OC)ncc2)ccc1)Cc3ccccc3
0.252033	S(Cc1cc(NC(=O)c2cc(OC)ncc2)ccc1)Cc3ccccc3
0.252033	S(Cc1cc(NC(=O)c2cc(OC)ncc2)ccc1)Cc3ccccc3
0.252033	S(Cc1cc(NC(=O)c2cc(OC)ncc2)ccc1)Cc3ccccc3
0.252033	S(Cc1cc(NC(=O)c2cc(OC)ncc2)ccc1)Cc3ccccc3
0.252033	S(Cc1cc(NC(=O)c2cc(OC)ncc2)ccc1)Cc3ccccc3
0.252033	S(Cc1cc(NC(=O)c2cc(OC)ncc2)ccc1)Cc3ccccc3
0.252033	S(Cc1cc(NC(=O)c2cc(OC)ncc2)ccc1)Cc3ccccc3
0.252033	S(Cc1cc(NC(=O)c2cc(OC)ncc2)ccc1)Cc3ccccc3
0.251678	S(=O)(=O)(N(C)C)c1c(ccc(c1)C(=O)Nc2ccc(OCCN3CC(CC3)C)cc2)C
0.251678	S(=O)(=O)(N(C)C)c1c(ccc(c1)C(=O)Nc2ccc(OCCN3CC(CC3)C)cc2)C
0.251678	S(=O)(=O)(N(C)C)c1c(ccc(c1)C(=O)Nc2ccc(OCCN3CC(CC3)C)cc2)C
0.251678	S(=O)(=O)(N(C)C)c1c(ccc(c1)C(=O)Nc2ccc(OCCN3CC(CC3)C)cc2)C
0.251592	S1C(Nc2c(cccc2)C)=C(N=C1)C(=O)Nc3c(OCC)cc(N4CCN(CC4)C)cc3
0.251592	S1C(Nc2c(cccc2)C)=C(N=C1)C(=O)Nc3c(OCC)cc(N4CCN(CC4)C)cc3
0.251592	S1C(Nc2c(cccc2)C)=C(N=C1)C(=O)Nc3c(OCC)cc(N4CCN(CC4)C)cc3
0.251592	S1C(Nc2c(cccc2)C)=C(N=C1)C(=O)Nc3c(OCC)cc(N4CCN(CC4)C)cc3
0.251592	S1C(Nc2c(cccc2)C)=C(N=C1)C(=O)Nc3c(OCC)cc(N4CCN(CC4)C)cc3
0.251592	S1C(Nc2c(cccc2)C)=C(N=C1)C(=O)Nc3c(OCC)cc(N4CCN(CC4)C)cc3
0.251592	S1C(Nc2c(cccc2)C)=C(N=C1)C(=O)Nc3c(OCC)cc(N4CCN(CC4)C)cc3
0.251592	S1C(Nc2c(cccc2)C)=C(N=C1)C(=O)Nc3c(OCC)cc(N4CCN(CC4)C)cc3
0.251592	S1C(Nc2c(cccc2)C)=C(N=C1)C(=O)Nc3c(OCC)cc(N4CCN(CC4)C)cc3
0.251592	S1C(Nc2c(cccc2)C)=C(N=C1)C(=O)Nc3c(OCC)cc(N4CCN(CC4)C)cc3
0.250923	Ic1c(ccc(NC(=O)c2cc(c(cc2)C(=O)OC)C(F)(F)F)c1)C
0.250923	Ic1c(ccc(NC(=O)c2cc(c(cc2)C(=O)OC)C(F)(F)F)c1)C
0.250923	Ic1c(ccc(NC(=O)c2cc(c(cc2)C(=O)OC)C(F)(F)F)c1)C
0.250923	Ic1c(ccc(NC(=O)c2cc(c(cc2)C(=O)OC)C(F)(F)F)c1)C
0.250923	Ic1c(ccc(NC(=O)c2cc(c(cc2)C(=O)OC)C(F)(F)F)c1)C
0.250923	Ic1c(ccc(NC(=O)c2cc(c(cc2)C(=O)OC)C(F)(F)F)c1)C
0.250923	Ic1c(ccc(NC(=O)c2cc(c(cc2)C(=O)OC)C(F)(F)F)c1)C
0.250923	Ic1c(ccc(NC(=O)c2cc(c(cc2)C(=O)OC)C(F)(F)F)c1)C
0.250923	Ic1c(ccc(NC(=O)c2cc(c(cc2)C(=O)OC)C(F)(F)F)c1)C
0.250923	Ic1c(ccc(NC(=O)c2cc(c(cc2)C(=O)OC)C(F)(F)F)c1)C
0.250909	O=C(NC1=NN(C=N1)Cc2cnccc2)c3ccc(cc3)CN4C(=O)CCC4=O
0.250909	O=C(NC1=NN(C=N1)Cc2cnccc2)c3ccc(cc3)CN4C(=O)CCC4=O
0.250909	O=C(NC1=NN(C=N1)Cc2cnccc2)c3ccc(cc3)CN4C(=O)CCC4=O
0.250909	O=C(NC1=NN(C=N1)Cc2cnccc2)c3ccc(cc3)CN4C(=O)CCC4=O
0.250909	O=C(NC1=NN(C=N1)Cc2cnccc2)c3ccc(cc3)CN4C(=O)CCC4=O
0.250909	O=C(NC1=NN(C=N1)Cc2cnccc2)c3ccc(cc3)CN4C(=O)CCC4=O
0.250909	O=C(NC1=NN(C=N1)Cc2cnccc2)c3ccc(cc3)CN4C(=O)CCC4=O
0.250909	O=C(NC1=NN(C=N1)Cc2cnccc2)c3ccc(cc3)CN4C(=O)CCC4=O
0.250909	O=C(NC1=NN(C=N1)Cc2cnccc2)c3ccc(cc3)CN4C(=O)CCC4=O
0.250909	O=C(NC1=NN(C=N1)Cc2cnccc2)c3ccc(cc3)CN4C(=O)CCC4=O
0.250896	O=C(N1CCCCC1)c2cc(NC(=O)c3ccc(cc3)CC(=O)NC)c(OCC)cc2
0.250896	O=C(N1CCCCC1)c2cc(NC(=O)c3ccc(cc3)CC(=O)NC)c(OCC)cc2
0.250896	O=C(N1CCCCC1)c2cc(NC(=O)c3ccc(cc3)CC(=O)NC)c(OCC)cc2
0.250896	O=C(N1CCCCC1)c2cc(NC(=O)c3ccc(cc3)CC(=O)NC)c(OCC)cc2
0.250847	S(c1c(ccc(c1)C)C(=O)NC2=NN(C=N2)Cc3cnccc3)c4ccccc4
0.250847	S(c1c(ccc(c1)C)C(=O)NC2=NN(C=N2)Cc3cnccc3)c4ccccc4
0.250847	S(c1c(ccc(c1)C)C(=O)NC2=NN(C=N2)Cc3cnccc3)c4ccccc4
0.250847	S(c1c(ccc(c1)C)C(=O)NC2=NN(C=N2)Cc3cnccc3)c4ccccc4
0.250847	S(c1c(ccc(c1)C)C(=O)NC2=NN(C=N2)Cc3cnccc3)c4ccccc4
0.250847	S(c1c(ccc(c1)C)C(=O)NC2=NN(C=N2)Cc3cnccc3)c4ccccc4
0.250847	S(c1c(ccc(c1)C)C(=O)NC2=NN(C=N2)Cc3cnccc3)c4ccccc4
0.250847	S(c1c(ccc(c1)C)C(=O)NC2=NN(C=N2)Cc3cnccc3)c4ccccc4
0.250847	S(c1c(ccc(c1)C)C(=O)NC2=NN(C=N2)Cc3cnccc3)c4ccccc4
0.250847	S(c1c(ccc(c1)C)C(=O)NC2=NN(C=N2)Cc3cnccc3)c4ccccc4
0.250794	S1C(=NC(C(=O)NC2=NN(C=N2)Cc3cnccc3)=C1)c4cc(OC)c(OC)cc4
0.250794	S1C(=NC(C(=O)NC2=NN(C=N2)Cc3cnccc3)=C1)c4cc(OC)c(OC)cc4
0.250794	S1C(=NC(C(=O)NC2=NN(C=N2)Cc3cnccc3)=C1)c4cc(OC)c(OC)cc4
0.250794	S1C(=NC(C(=O)NC2=NN(C=N2)Cc3cnccc3)=C1)c4cc(OC)c(OC)cc4
0.250794	S1C(=NC(C(=O)NC2=NN(C=N2)Cc3cnccc3)=C1)c4cc(OC)c(OC)cc4
0.250794	S1C(=NC(C(=O)NC2=NN(C=N2)Cc3cnccc3)=C1)c4cc(OC)c(OC)cc4
0.250794	S1C(=NC(C(=O)NC2=NN(C=N2)Cc3cnccc3)=C1)c4cc(OC)c(OC)cc4
0.250794	S1C(=NC(C(=O)NC2=NN(C=N2)Cc3cnccc3)=C1)c4cc(OC)c(OC)cc4
0.250794	S1C(=NC(C(=O)NC2=NN(C=N2)Cc3cnccc3)=C1)c4cc(OC)c(OC)cc4
0.250794	S1C(=NC(C(=O)NC2=NN(C=N2)Cc3cnccc3)=C1)c4cc(OC)c(OC)cc4
0.250784	Brc1cc(ccc1)COc2c(Cl)cc(cc2)C(=O)Nc3nc(ccn3)C4NCCCC4
0.250784	S1CCN(C(=O)c2cc(NC(=O)C(=O)NNC(=O)c3ccc(cc3)COc4cc5c(cc4)cccc5)c(cc2)C)CC1
0.250784	S1CCN(C(=O)c2cc(NC(=O)C(=O)NNC(=O)c3ccc(cc3)COc4cc5c(cc4)cccc5)c(cc2)C)CC1
0.250784	S1CCN(C(=O)c2cc(NC(=O)C(=O)NNC(=O)c3ccc(cc3)COc4cc5c(cc4)cccc5)c(cc2)C)CC1
0.250784	S1CCN(C(=O)c2cc(NC(=O)C(=O)NNC(=O)c3ccc(cc3)COc4cc5c(cc4)cccc5)c(cc2)C)CC1
0.250784	S1CCN(C(=O)c2cc(NC(=O)C(=O)NNC(=O)c3ccc(cc3)COc4cc5c(cc4)cccc5)c(cc2)C)CC1
0.250784	S1CCN(C(=O)c2cc(NC(=O)C(=O)NNC(=O)c3ccc(cc3)COc4cc5c(cc4)cccc5)c(cc2)C)CC1
0.250784	S1CCN(C(=O)c2cc(NC(=O)C(=O)NNC(=O)c3ccc(cc3)COc4cc5c(cc4)cccc5)c(cc2)C)CC1
0.250784	S1CCN(C(=O)c2cc(NC(=O)C(=O)NNC(=O)c3ccc(cc3)COc4cc5c(cc4)cccc5)c(cc2)C)CC1
0.250784	S1CCN(C(=O)c2cc(NC(=O)C(=O)NNC(=O)c3ccc(cc3)COc4cc5c(cc4)cccc5)c(cc2)C)CC1
0.250784	S1CCN(C(=O)c2cc(NC(=O)C(=O)NNC(=O)c3ccc(cc3)COc4cc5c(cc4)cccc5)c(cc2)C)CC1
0.250755	O=C(Nc1c(ccc(NC(=O)CN2NC(=O)C=CC2=O)c1)C)c3c(OCCOC)nccc3
0.250755	O=C(Nc1c(ccc(NC(=O)CN2NC(=O)C=CC2=O)c1)C)c3c(OCCOC)nccc3
0.250755	O=C(Nc1c(ccc(NC(=O)CN2NC(=O)C=CC2=O)c1)C)c3c(OCCOC)nccc3
0.250755	O=C(Nc1c(ccc(NC(=O)CN2NC(=O)C=CC2=O)c1)C)c3c(OCCOC)nccc3
0.250755	O=C(Nc1c(ccc(NC(=O)CN2NC(=O)C=CC2=O)c1)C)c3c(OCCOC)nccc3
0.250755	O=C(Nc1c(ccc(NC(=O)CN2NC(=O)C=CC2=O)c1)C)c3c(OCCOC)nccc3
0.250755	O=C(Nc1c(ccc(NC(=O)CN2NC(=O)C=CC2=O)c1)C)c3c(OCCOC)nccc3
0.250755	O=C(Nc1c(ccc(NC(=O)CN2NC(=O)C=CC2=O)c1)C)c3c(OCCOC)nccc3
0.250755	O=C(Nc1c(ccc(NC(=O)CN2NC(=O)C=CC2=O)c1)C)c3c(OCCOC)nccc3
0.250755	O=C(Nc1c(ccc(NC(=O)CN2NC(=O)C=CC2=O)c1)C)c3c(OCCOC)nccc3
0.25	Brc1c(OCC2CCCCC2)cc(NC(=O)c3ccc(cc3)CN(C)C)cc1
0.25	Brc1c(OCC2CCCCC2)cc(NC(=O)c3ccc(cc3)CN(C)C)cc1
0.25	Brc1c(OCC2CCCCC2)cc(NC(=O)c3ccc(cc3)CN(C)C)cc1
0.25	Brc1c(OCC2CCCCC2)cc(NC(=O)c3ccc(cc3)CN(C)C)cc1
0.25	Brc1c(OCC2CCCCC2)cc(NC(=O)c3ccc(cc3)CN(C)C)cc1
0.25	Brc1c(OCC2CCCCC2)cc(NC(=O)c3ccc(cc3)CN(C)C)cc1
0.25	Brc1c(OCC2CCCCC2)cc(NC(=O)c3ccc(cc3)CN(C)C)cc1
0.25	Brc1c(OCC2CCCCC2)cc(NC(=O)c3ccc(cc3)CN(C)C)cc1
0.25	Brc1c(OCC2CCCCC2)cc(NC(=O)c3ccc(cc3)CN(C)C)cc1
0.25	Brc1c(OCC2CCCCC2)cc(NC(=O)c3ccc(cc3)CN(C)C)cc1
0.25	O=C(Nc1c(OC)ccc(c2ncccc2)c1)C(=O)Nc3cc4N(CCc4cc3)C
0.25	O=C(Nc1c(OC)ccc(c2ncccc2)c1)C(=O)Nc3cc4N(CCc4cc3)C
0.25	O=C(Nc1c(OC)ccc(c2ncccc2)c1)C(=O)Nc3cc4N(CCc4cc3)C
0.25	O=C(Nc1c(OC)ccc(c2ncccc2)c1)C(=O)Nc3cc4N(CCc4cc3)C
0.25	O=C(Nc1c(OC)ccc(c2ncccc2)c1)C(=O)Nc3cc4N(CCc4cc3)C
0.25	O=C(Nc1c(OC)ccc(c2ncccc2)c1)C(=O)Nc3cc4N(CCc4cc3)C
0.25	O=C(Nc1c(OC)ccc(c2ncccc2)c1)C(=O)Nc3cc4N(CCc4cc3)C
0.25	O=C(Nc1c(OC)ccc(c2ncccc2)c1)C(=O)Nc3cc4N(CCc4cc3)C
0.25	O=C(Nc1c(OC)ccc(c2ncccc2)c1)C(=O)Nc3cc4N(CCc4cc3)C
0.25	O=C(Nc1c(OC)ccc(c2ncccc2)c1)C(=O)Nc3cc4N(CCc4cc3)C
0.25	O=C(Nc1cc(NC(=O)CCN(C)C)c(cc1)C)Cc2c(OC)ccc(c2)C(=O)C
0.25	O=C(Nc1cc(NC(=O)CCN(C)C)c(cc1)C)Cc2c(OC)ccc(c2)C(=O)C
0.25	O=C(Nc1cc(NC(=O)CCN(C)C)c(cc1)C)Cc2c(OC)ccc(c2)C(=O)C
0.25	O=C(Nc1cc(NC(=O)CCN(C)C)c(cc1)C)Cc2c(OC)ccc(c2)C(=O)C
0.25	O=C(Nc1cc(NC(=O)CCN(C)C)c(cc1)C)Cc2c(OC)ccc(c2)C(=O)C
0.25	O=C(Nc1cc(NC(=O)CCN(C)C)c(cc1)C)Cc2c(OC)ccc(c2)C(=O)C
0.25	O=C(Nc1cc(NC(=O)CCN(C)C)c(cc1)C)Cc2c(OC)ccc(c2)C(=O)C
0.25	Fc1cc(OCC)c(NC(=O)c2ccc(cc2)CCF)cc1
0.25	Fc1cc(OCC)c(NC(=O)c2ccc(cc2)CCF)cc1
0.25	Fc1cc(OCC)c(NC(=O)c2ccc(cc2)CCF)cc1
0.25	Fc1cc(OCC)c(NC(=O)c2ccc(cc2)CCF)cc1
0.25	Fc1cc(OCC)c(NC(=O)c2ccc(cc2)CCF)cc1
0.25	Fc1cc(OCC)c(NC(=O)c2ccc(cc2)CCF)cc1
0.25	Clc1c(ccc(Cl)c1)C(N(C(=O)Nc2cc(ccc2)C(=O)Nc3ncc(Cl)cc3)C)c4cnccc4
0.25	Clc1c(ccc(Cl)c1)C(N(C(=O)Nc2cc(ccc2)C(=O)Nc3ncc(Cl)cc3)C)c4cnccc4
0.25	Clc1c(ccc(Cl)c1)C(N(C(=O)Nc2cc(ccc2)C(=O)Nc3ncc(Cl)cc3)C)c4cnccc4
0.25	Clc1c(ccc(Cl)c1)C(N(C(=O)Nc2cc(ccc2)C(=O)Nc3ncc(Cl)cc3)C)c4cnccc4
0.25	Clc1c(ccc(Cl)c1)C(N(C(=O)Nc2cc(ccc2)C(=O)Nc3ncc(Cl)cc3)C)c4cnccc4
0.25	Clc1c(ccc(Cl)c1)C(N(C(=O)Nc2cc(ccc2)C(=O)Nc3ncc(Cl)cc3)C)c4cnccc4
0.25	Clc1c(ccc(Cl)c1)C(N(C(=O)Nc2cc(ccc2)C(=O)Nc3ncc(Cl)cc3)C)c4cnccc4
0.25	Clc1c(ccc(Cl)c1)C(N(C(=O)Nc2cc(ccc2)C(=O)Nc3ncc(Cl)cc3)C)c4cnccc4
0.25	Clc1c(ccc(Cl)c1)C(N(C(=O)Nc2cc(ccc2)C(=O)Nc3ncc(Cl)cc3)C)c4cnccc4
0.25	Clc1c(ccc(Cl)c1)C(N(C(=O)Nc2cc(ccc2)C(=O)Nc3ncc(Cl)cc3)C)c4cnccc4
0.25	Fc1cc(OCC)c(NC(=O)c2ccc(cc2)CCF)cc1
0.25	Fc1cc(OCC)c(NC(=O)c2ccc(cc2)CCF)cc1
0.25	Fc1cc(OCC)c(NC(=O)c2ccc(cc2)CCF)cc1
0.25	Fc1cc(OCC)c(NC(=O)c2ccc(cc2)CCF)cc1
0.249211	FC(F)(F)c1nc(ncc1)Nc2cc(c(cc2)C)C(=O)OCC3CC4(OCC3)CCC4
0.249211	FC(F)(F)c1nc(ncc1)Nc2cc(c(cc2)C)C(=O)OCC3CC4(OCC3)CCC4
0.24911	S(=O)(=O)(Nc1c(cc(NC(=O)c2cnc3NC=Cc3c2)cc1)C)C
0.24911	S(=O)(=O)(Nc1c(cc(NC(=O)c2cnc3NC=Cc3c2)cc1)C)C
0.24911	S(=O)(=O)(Nc1c(cc(NC(=O)c2cnc3NC=Cc3c2)cc1)C)C
0.24911	S(=O)(=O)(Nc1c(cc(NC(=O)c2cnc3NC=Cc3c2)cc1)C)C
0.24911	S(=O)(=O)(Nc1c(cc(NC(=O)c2cnc3NC=Cc3c2)cc1)C)C
0.24911	S(=O)(=O)(Nc1c(cc(NC(=O)c2cnc3NC=Cc3c2)cc1)C)C
0.24911	S(=O)(=O)(Nc1c(cc(NC(=O)c2cnc3NC=Cc3c2)cc1)C)C
0.24911	S(=O)(=O)(Nc1c(cc(NC(=O)c2cnc3NC=Cc3c2)cc1)C)C
0.24911	S(=O)(=O)(Nc1c(cc(NC(=O)c2cnc3NC=Cc3c2)cc1)C)C
0.24911	S(=O)(=O)(Nc1c(cc(NC(=O)c2cnc3NC=Cc3c2)cc1)C)C
0.24911	S(=O)(=O)(Nc1ncccn1)c2cc(NC(=O)c3c(O)ccc(c3)C)ccc2
0.24911	S(=O)(=O)(Nc1ncccn1)c2cc(NC(=O)c3c(O)ccc(c3)C)ccc2
0.24911	S(=O)(=O)(Nc1ncccn1)c2cc(NC(=O)c3c(O)ccc(c3)C)ccc2
0.24911	S(=O)(=O)(Nc1ncccn1)c2cc(NC(=O)c3c(O)ccc(c3)C)ccc2
0.24911	S(=O)(=O)(Nc1ncccn1)c2cc(NC(=O)c3c(O)ccc(c3)C)ccc2
0.24911	S(=O)(=O)(Nc1ncccn1)c2cc(NC(=O)c3c(O)ccc(c3)C)ccc2
0.249084	O=C(NCc1c(c2ccc(cc2)CN3CCCC3)cccc1)c4nc(N)ccc4
0.249084	O=C(NCc1c(c2ccc(cc2)CN3CCCC3)cccc1)c4nc(N)ccc4
0.249084	O=C(NCc1c(c2ccc(cc2)CN3CCCC3)cccc1)c4nc(N)ccc4
0.249084	O=C(NCc1c(c2ccc(cc2)CN3CCCC3)cccc1)c4nc(N)ccc4
0.249084	O=C(NCc1c(c2ccc(cc2)CN3CCCC3)cccc1)c4nc(N)ccc4
0.249084	O=C(NCc1c(c2ccc(cc2)CN3CCCC3)cccc1)c4nc(N)ccc4
0.249084	O=C(NCc1c(c2ccc(cc2)CN3CCCC3)cccc1)c4nc(N)ccc4
0.249084	O=C(NCc1c(c2ccc(cc2)CN3CCCC3)cccc1)c4nc(N)ccc4
0.249027	FC(F)(F)c1cc(NC(=O)c2ccc(cc2)CCF)c(OCC)cc1
0.249027	FC(F)(F)c1cc(NC(=O)c2ccc(cc2)CCF)c(OCC)cc1
0.249027	FC(F)(F)c1cc(NC(=O)c2ccc(cc2)CCF)c(OCC)cc1
0.249027	FC(F)(F)c1cc(NC(=O)c2ccc(cc2)CCF)c(OCC)cc1
0.249027	FC(F)(F)c1cc(NC(=O)c2ccc(cc2)CCF)c(OCC)cc1
0.249027	FC(F)(F)c1cc(NC(=O)c2ccc(cc2)CCF)c(OCC)cc1
0.249027	FC(F)(F)c1cc(NC(=O)c2ccc(cc2)CCF)c(OCC)cc1
0.249027	FC(F)(F)c1cc(NC(=O)c2ccc(cc2)CCF)c(OCC)cc1
0.249027	FC(F)(F)c1cc(NC(=O)c2ccc(cc2)CCF)c(OCC)cc1
0.249027	FC(F)(F)c1cc(NC(=O)c2ccc(cc2)CCF)c(OCC)cc1
0.248276	FC(F)(F)COc1c(C#N)cc(NC(=O)C(=O)NCc2cc(c3cnccc3)ccc2)cc1
0.248276	FC(F)(F)COc1c(C#N)cc(NC(=O)C(=O)NCc2cc(c3cnccc3)ccc2)cc1
0.248276	FC(F)(F)COc1c(C#N)cc(NC(=O)C(=O)NCc2cc(c3cnccc3)ccc2)cc1
0.248276	FC(F)(F)COc1c(C#N)cc(NC(=O)C(=O)NCc2cc(c3cnccc3)ccc2)cc1
0.248276	FC(F)(F)COc1c(C#N)cc(NC(=O)C(=O)NCc2cc(c3cnccc3)ccc2)cc1
0.248276	FC(F)(F)COc1c(C#N)cc(NC(=O)C(=O)NCc2cc(c3cnccc3)ccc2)cc1
0.248276	FC(F)(F)COc1c(C#N)cc(NC(=O)C(=O)NCc2cc(c3cnccc3)ccc2)cc1
0.248276	FC(F)(F)COc1c(C#N)cc(NC(=O)C(=O)NCc2cc(c3cnccc3)ccc2)cc1
0.248276	FC(F)(F)COc1c(C#N)cc(NC(=O)C(=O)NCc2cc(c3cnccc3)ccc2)cc1
0.248276	FC(F)(F)COc1c(C#N)cc(NC(=O)C(=O)NCc2cc(c3cnccc3)ccc2)cc1
0.248252	S(c1c(ccc(c1)C)C(=O)NC=2NN=C(c3ccc(OC)cc3)C2)c4ccccc4
0.248252	S(c1c(ccc(c1)C)C(=O)NC=2NN=C(c3ccc(OC)cc3)C2)c4ccccc4
0.248252	S(c1c(ccc(c1)C)C(=O)NC=2NN=C(c3ccc(OC)cc3)C2)c4ccccc4
0.248252	S(c1c(ccc(c1)C)C(=O)NC=2NN=C(c3ccc(OC)cc3)C2)c4ccccc4
0.248252	S(c1c(ccc(c1)C)C(=O)NC=2NN=C(c3ccc(OC)cc3)C2)c4ccccc4
0.248252	S(c1c(ccc(c1)C)C(=O)NC=2NN=C(c3ccc(OC)cc3)C2)c4ccccc4
0.248252	S(c1c(ccc(c1)C)C(=O)NC=2NN=C(c3ccc(OC)cc3)C2)c4ccccc4
0.248252	S(c1c(ccc(c1)C)C(=O)NC=2NN=C(c3ccc(OC)cc3)C2)c4ccccc4
0.248252	S(c1c(ccc(c1)C)C(=O)NC=2NN=C(c3ccc(OC)cc3)C2)c4ccccc4
0.248252	S(c1c(ccc(c1)C)C(=O)NC=2NN=C(c3ccc(OC)cc3)C2)c4ccccc4
0.248252	O=C(Nc1c(OCC)cc(N2CCN(CC2)C)cc1)c3c(cc(OC)cc3)C
0.248252	O=C(Nc1c(OCC)cc(N2CCN(CC2)C)cc1)c3c(cc(OC)cc3)C
0.248252	O=C(Nc1c(OCC)cc(N2CCN(CC2)C)cc1)c3c(cc(OC)cc3)C
0.248252	O=C(Nc1c(OCC)cc(N2CCN(CC2)C)cc1)c3c(cc(OC)cc3)C
0.248175	O=C(Nc1c(OCC)cc(N2CCN(CC2)C)cc1)C=3N=CNC3
0.248175	O=C(Nc1c(OCC)cc(N2CCN(CC2)C)cc1)C=3N=CNC3
0.248175	O=C(Nc1c(OCC)cc(N2CCN(CC2)C)cc1)C=3N=CNC3
0.248175	O=C(Nc1c(OCC)cc(N2CCN(CC2)C)cc1)C=3N=CNC3
0.248175	O=C(Nc1c(OCC)cc(N2CCN(CC2)C)cc1)C=3N=CNC3
0.248175	O=C(Nc1c(OCC)cc(N2CCN(CC2)C)cc1)C=3N=CNC3
0.248175	O=C(Nc1c(OCC)cc(N2CCN(CC2)C)cc1)C=3N=CNC3
0.248175	O=C(Nc1c(OCC)cc(N2CCN(CC2)C)cc1)C=3N=CNC3
0.248175	O=C(Nc1c(OCC)cc(N2CCN(CC2)C)cc1)C=3N=CNC3
0.248175	O=C(Nc1c(OCC)cc(N2CCN(CC2)C)cc1)C=3N=CNC3
0.24812	Clc1c(NC(=O)c2c(cccc2)C3CC3)cc(c4ccccc4)cc1
0.24812	Clc1c(NC(=O)c2c(cccc2)C3CC3)cc(c4ccccc4)cc1
0.24812	Clc1c(NC(=O)c2c(cccc2)C3CC3)cc(c4ccccc4)cc1
0.24812	Clc1c(NC(=O)c2c(cccc2)C3CC3)cc(c4ccccc4)cc1
0.24812	Clc1c(NC(=O)c2c(cccc2)C3CC3)cc(c4ccccc4)cc1
0.24812	Clc1c(NC(=O)c2c(cccc2)C3CC3)cc(c4ccccc4)cc1
0.24812	Clc1c(NC(=O)c2c(cccc2)C3CC3)cc(c4ccccc4)cc1
0.24812	Clc1c(NC(=O)c2c(cccc2)C3CC3)cc(c4ccccc4)cc1
0.24812	Clc1c(NC(=O)c2c(cccc2)C3CC3)cc(c4ccccc4)cc1
0.24812	Clc1c(NC(=O)c2c(cccc2)C3CC3)cc(c4ccccc4)cc1
0.247899	O=C(O)Cc1cc(ncc1)c2ccc(cc2)CN3CCCCC3
0.247899	O=C(O)Cc1cc(ncc1)c2ccc(cc2)CN3CCCCC3
0.247899	O=C(O)Cc1cc(ncc1)c2ccc(cc2)CN3CCCCC3
0.247899	O=C(O)Cc1cc(ncc1)c2ccc(cc2)CN3CCCCC3
0.247899	O=C(O)Cc1cc(ncc1)c2ccc(cc2)CN3CCCCC3
0.247899	O=C(O)Cc1cc(ncc1)c2ccc(cc2)CN3CCCCC3
0.247649	S1C(=NC(c2cc3c(NC(=O)C3C)cc2)=C1)NC(=O)c4cncc(c5ccc(cc5)C)c4
0.247649	S1C(=NC(c2cc3c(NC(=O)C3C)cc2)=C1)NC(=O)c4cncc(c5ccc(cc5)C)c4
0.247557	O=C(Nc1c(ccc(N2CCOCC2)c1)C)C(=O)Nc3cc(ccc3)C4=NN=NN4C(C)C
0.247557	O=C(Nc1c(ccc(N2CCOCC2)c1)C)C(=O)Nc3cc(ccc3)C4=NN=NN4C(C)C
0.247557	O=C(Nc1c(ccc(N2CCOCC2)c1)C)C(=O)Nc3cc(ccc3)C4=NN=NN4C(C)C
0.247557	O=C(Nc1c(ccc(N2CCOCC2)c1)C)C(=O)Nc3cc(ccc3)C4=NN=NN4C(C)C
0.247557	O=C(Nc1c(ccc(N2CCOCC2)c1)C)C(=O)Nc3cc(ccc3)C4=NN=NN4C(C)C
0.247557	O=C(Nc1c(ccc(N2CCOCC2)c1)C)C(=O)Nc3cc(ccc3)C4=NN=NN4C(C)C
0.247557	O=C(Nc1c(ccc(N2CCOCC2)c1)C)C(=O)Nc3cc(ccc3)C4=NN=NN4C(C)C
0.247557	O=C(Nc1c(ccc(N2CCOCC2)c1)C)C(=O)Nc3cc(ccc3)C4=NN=NN4C(C)C
0.247557	O=C(Nc1c(ccc(N2CCOCC2)c1)C)C(=O)Nc3cc(ccc3)C4=NN=NN4C(C)C
0.247557	O=C(Nc1c(ccc(N2CCOCC2)c1)C)C(=O)Nc3cc(ccc3)C4=NN=NN4C(C)C
0.247492	Clc1cc(NC(=O)c2cc(S(=O)(=O)Nc3cc(Cl)ccc3)c(cc2)C)c(N(C)C)cc1
0.247492	Clc1cc(NC(=O)c2cc(S(=O)(=O)Nc3cc(Cl)ccc3)c(cc2)C)c(N(C)C)cc1
0.247492	Clc1cc(NC(=O)c2cc(S(=O)(=O)Nc3cc(Cl)ccc3)c(cc2)C)c(N(C)C)cc1
0.247492	Clc1cc(NC(=O)c2cc(S(=O)(=O)Nc3cc(Cl)ccc3)c(cc2)C)c(N(C)C)cc1
0.247492	Clc1cc(NC(=O)c2cc(S(=O)(=O)Nc3cc(Cl)ccc3)c(cc2)C)c(N(C)C)cc1
0.247492	Clc1cc(NC(=O)c2cc(S(=O)(=O)Nc3cc(Cl)ccc3)c(cc2)C)c(N(C)C)cc1
0.247492	Clc1cc(NC(=O)c2cc(S(=O)(=O)Nc3cc(Cl)ccc3)c(cc2)C)c(N(C)C)cc1
0.247387	O=C(OC)c1cc(NC(=O)C(=O)N(CCCCN2CCCCC2)C)c(cc1)C
0.247387	O=C(OC)c1cc(NC(=O)C(=O)N(CCCCN2CCCCC2)C)c(cc1)C
0.247387	O=C(OC)c1cc(NC(=O)C(=O)N(CCCCN2CCCCC2)C)c(cc1)C
0.247387	O=C(OC)c1cc(NC(=O)C(=O)N(CCCCN2CCCCC2)C)c(cc1)C
0.247387	O=C(OC)c1cc(NC(=O)C(=O)N(CCCCN2CCCCC2)C)c(cc1)C
0.247387	O=C(OC)c1cc(NC(=O)C(=O)N(CCCCN2CCCCC2)C)c(cc1)C
0.247387	O=C(OC)c1cc(NC(=O)C(=O)N(CCCCN2CCCCC2)C)c(cc1)C
0.247387	O=C(OC)c1cc(NC(=O)C(=O)N(CCCCN2CCCCC2)C)c(cc1)C
0.247387	O=C(OC)c1cc(NC(=O)C(=O)N(CCCCN2CCCCC2)C)c(cc1)C
0.247387	O=C(OC)c1cc(NC(=O)C(=O)N(CCCCN2CCCCC2)C)c(cc1)C
0.247232	P(=O)(c1cc(NC(=O)Nc2c(ccc(c2)C=3OC(=CC3)C)C)ccc1)(C)C
0.247148	O=C(Nc1c(OCc2ncccc2)cccc1)c3ccc(Oc4ccncc4)cc3
0.246862	Clc1cnc(NC(=O)c2cc(NC=O)ccc2)cc1
0.246862	Clc1cnc(NC(=O)c2cc(NC=O)ccc2)cc1
0.246862	Clc1cnc(NC(=O)c2cc(NC=O)ccc2)cc1
0.246862	Clc1cnc(NC(=O)c2cc(NC=O)ccc2)cc1
0.246862	Clc1cnc(NC(=O)c2cc(NC=O)ccc2)cc1
0.246862	Clc1cnc(NC(=O)c2cc(NC=O)ccc2)cc1
0.246862	Clc1cnc(NC(=O)c2cc(NC=O)ccc2)cc1
0.246862	Clc1cnc(NC(=O)c2cc(NC=O)ccc2)cc1
0.246862	Clc1cnc(NC(=O)c2cc(NC=O)ccc2)cc1
0.246862	Clc1cnc(NC(=O)c2cc(NC=O)ccc2)cc1
0.246835	S1C(=NC(=C1C(=O)Nc2c(OCC)cc(N3CCN(CC3)C)cc2)C)c4ccc(cc4)CC
0.246835	S1C(=NC(=C1C(=O)Nc2c(OCC)cc(N3CCN(CC3)C)cc2)C)c4ccc(cc4)CC
0.246835	S1C(=NC(=C1C(=O)Nc2c(OCC)cc(N3CCN(CC3)C)cc2)C)c4ccc(cc4)CC
0.246835	S1C(=NC(=C1C(=O)Nc2c(OCC)cc(N3CCN(CC3)C)cc2)C)c4ccc(cc4)CC
0.246835	S1C(=NC(=C1C(=O)Nc2c(OCC)cc(N3CCN(CC3)C)cc2)C)c4ccc(cc4)CC
0.246835	S1C(=NC(=C1C(=O)Nc2c(OCC)cc(N3CCN(CC3)C)cc2)C)c4ccc(cc4)CC
0.246835	S1C(=NC(=C1C(=O)Nc2c(OCC)cc(N3CCN(CC3)C)cc2)C)c4ccc(cc4)CC
0.246835	S1C(=NC(=C1C(=O)Nc2c(OCC)cc(N3CCN(CC3)C)cc2)C)c4ccc(cc4)CC
0.246835	S1C(=NC(=C1C(=O)Nc2c(OCC)cc(N3CCN(CC3)C)cc2)C)c4ccc(cc4)CC
0.246835	S1C(=NC(=C1C(=O)Nc2c(OCC)cc(N3CCN(CC3)C)cc2)C)c4ccc(cc4)CC
0.246753	O=C(Nc1cc2OCCCOc2cc1)NC(=O)CN(CC=3ON=C(N3)c4cnccc4)C
0.246753	O=C(Nc1cc2OCCCOc2cc1)NC(=O)CN(CC=3ON=C(N3)c4cnccc4)C
0.246753	O=C(Nc1cc2OCCCOc2cc1)NC(=O)CN(CC=3ON=C(N3)c4cnccc4)C
0.246753	O=C(Nc1cc2OCCCOc2cc1)NC(=O)CN(CC=3ON=C(N3)c4cnccc4)C
0.246753	O=C(Nc1cc2OCCCOc2cc1)NC(=O)CN(CC=3ON=C(N3)c4cnccc4)C
0.246753	O=C(Nc1cc2OCCCOc2cc1)NC(=O)CN(CC=3ON=C(N3)c4cnccc4)C
0.246753	O=C(Nc1cc2OCCCOc2cc1)NC(=O)CN(CC=3ON=C(N3)c4cnccc4)C
0.246753	O=C(Nc1cc2OCCCOc2cc1)NC(=O)CN(CC=3ON=C(N3)c4cnccc4)C
0.246753	O=C(Nc1cc2OCCCOc2cc1)NC(=O)CN(CC=3ON=C(N3)c4cnccc4)C
0.246753	O=C(Nc1cc2OCCCOc2cc1)NC(=O)CN(CC=3ON=C(N3)c4cnccc4)C
0.246377	Clc1nc(ccc1CC(=O)Oc2cc(NC(=O)c3ccccc3)ccc2)C
0.246377	Clc1nc(ccc1CC(=O)Oc2cc(NC(=O)c3ccccc3)ccc2)C
0.246377	Clc1nc(ccc1CC(=O)Oc2cc(NC(=O)c3ccccc3)ccc2)C
0.246377	Clc1nc(ccc1CC(=O)Oc2cc(NC(=O)c3ccccc3)ccc2)C
0.246377	Clc1nc(ccc1CC(=O)Oc2cc(NC(=O)c3ccccc3)ccc2)C
0.246377	Clc1nc(ccc1CC(=O)Oc2cc(NC(=O)c3ccccc3)ccc2)C
0.246377	Clc1nc(ccc1CC(=O)Oc2cc(NC(=O)c3ccccc3)ccc2)C
0.246377	Clc1nc(ccc1CC(=O)Oc2cc(NC(=O)c3ccccc3)ccc2)C
0.246377	Clc1nc(ccc1CC(=O)Oc2cc(NC(=O)c3ccccc3)ccc2)C
0.246377	Clc1nc(ccc1CC(=O)Oc2cc(NC(=O)c3ccccc3)ccc2)C
0.246377	S1c2c(cc(cc2)C(=O)Nc3ncccc3C)CCC1
0.246377	S1c2c(cc(cc2)C(=O)Nc3ncccc3C)CCC1
0.246377	S1c2c(cc(cc2)C(=O)Nc3ncccc3C)CCC1
0.246094	ClC=1C=NN(C1)Cc2ccc(cc2)C(=O)Nc3cc(NC(=O)C4CC4)ccc3
0.246094	ClC=1C=NN(C1)Cc2ccc(cc2)C(=O)Nc3cc(NC(=O)C4CC4)ccc3
0.246094	ClC=1C=NN(C1)Cc2ccc(cc2)C(=O)Nc3cc(NC(=O)C4CC4)ccc3
0.246094	ClC=1C=NN(C1)Cc2ccc(cc2)C(=O)Nc3cc(NC(=O)C4CC4)ccc3
0.246094	ClC=1C=NN(C1)Cc2ccc(cc2)C(=O)Nc3cc(NC(=O)C4CC4)ccc3
0.246094	ClC=1C=NN(C1)Cc2ccc(cc2)C(=O)Nc3cc(NC(=O)C4CC4)ccc3
0.246094	ClC=1C=NN(C1)Cc2ccc(cc2)C(=O)Nc3cc(NC(=O)C4CC4)ccc3
0.246094	ClC=1C=NN(C1)Cc2ccc(cc2)C(=O)Nc3cc(NC(=O)C4CC4)ccc3
0.246094	ClC=1C=NN(C1)Cc2ccc(cc2)C(=O)Nc3cc(NC(=O)C4CC4)ccc3
0.246094	ClC=1C=NN(C1)Cc2ccc(cc2)C(=O)Nc3cc(NC(=O)C4CC4)ccc3
0.245763	O=C(N1C(C2CN(Cc3ccccc3)CCC2)CCC1)C(=O)Nc4c(cc(cc4)C=5ON=C(N5)C)C
0.245763	O=C(N1C(C2CN(Cc3ccccc3)CCC2)CCC1)C(=O)Nc4c(cc(cc4)C=5ON=C(N5)C)C
0.245763	O=C(N1C(C2CN(Cc3ccccc3)CCC2)CCC1)C(=O)Nc4c(cc(cc4)C=5ON=C(N5)C)C
0.245763	O=C(N1C(C2CN(Cc3ccccc3)CCC2)CCC1)C(=O)Nc4c(cc(cc4)C=5ON=C(N5)C)C
0.245675	O=C(OC(C)(C)C)N1CCN(C2CCN(C(=O)C(=O)Nc3ccc(c4nc(ncc4)C)cc3)CC2)CC1
0.245675	O=C(OC(C)(C)C)N1CCN(C2CCN(C(=O)C(=O)Nc3ccc(c4nc(ncc4)C)cc3)CC2)CC1
0.245675	O=C(OC(C)(C)C)N1CCN(C2CCN(C(=O)C(=O)Nc3ccc(c4nc(ncc4)C)cc3)CC2)CC1
0.245675	O=C(OC(C)(C)C)N1CCN(C2CCN(C(=O)C(=O)Nc3ccc(c4nc(ncc4)C)cc3)CC2)CC1
0.245552	Fc1c(NC(=O)c2c(c3ccncc3)cccc2)ccc(OCC4CC4)c1
0.245552	Fc1c(NC(=O)c2c(c3ccncc3)cccc2)ccc(OCC4CC4)c1
0.245552	Fc1c(NC(=O)c2c(c3ccncc3)cccc2)ccc(OCC4CC4)c1
0.245552	Fc1c(NC(=O)c2c(c3ccncc3)cccc2)ccc(OCC4CC4)c1
0.245552	Fc1c(NC(=O)c2c(c3ccncc3)cccc2)ccc(OCC4CC4)c1
0.245552	Fc1c(NC(=O)c2c(c3ccncc3)cccc2)ccc(OCC4CC4)c1
0.245421	S(=O)(=O)(Nc1c(F)ccc(NC(=O)c2cncc(c2)C(=O)OC(C)(C)C)c1)C
0.245421	S(=O)(=O)(Nc1c(F)ccc(NC(=O)c2cncc(c2)C(=O)OC(C)(C)C)c1)C
0.245421	S(=O)(=O)(Nc1c(F)ccc(NC(=O)c2cncc(c2)C(=O)OC(C)(C)C)c1)C
0.245283	Clc1c(N2CCN(Cc3ccccc3)CC2)ccc(NC(=S)NCCCC)c1
0.245283	Clc1c(N2CCN(Cc3ccccc3)CC2)ccc(NC(=S)NCCCC)c1
0.245283	Clc1c(N2CCN(Cc3ccccc3)CC2)ccc(NC(=S)NCCCC)c1
0.245223	O=C1N(C=C(C(=O)Nc2c(OCC)cc(N3CCN(CC3)C)cc2)C=C1)Cc4ccccc4
0.245223	O=C1N(C=C(C(=O)Nc2c(OCC)cc(N3CCN(CC3)C)cc2)C=C1)Cc4ccccc4
0.245223	O=C1N(C=C(C(=O)Nc2c(OCC)cc(N3CCN(CC3)C)cc2)C=C1)Cc4ccccc4
0.245223	O=C1N(C=C(C(=O)Nc2c(OCC)cc(N3CCN(CC3)C)cc2)C=C1)Cc4ccccc4
0.245223	O=C1N(C=C(C(=O)Nc2c(OCC)cc(N3CCN(CC3)C)cc2)C=C1)Cc4ccccc4
0.245223	O=C1N(C=C(C(=O)Nc2c(OCC)cc(N3CCN(CC3)C)cc2)C=C1)Cc4ccccc4
0.245223	O=C1N(C=C(C(=O)Nc2c(OCC)cc(N3CCN(CC3)C)cc2)C=C1)Cc4ccccc4
0.245223	O=C1N(C=C(C(=O)Nc2c(OCC)cc(N3CCN(CC3)C)cc2)C=C1)Cc4ccccc4
0.245223	O=C1N(C=C(C(=O)Nc2c(OCC)cc(N3CCN(CC3)C)cc2)C=C1)Cc4ccccc4
0.245223	O=C1N(C=C(C(=O)Nc2c(OCC)cc(N3CCN(CC3)C)cc2)C=C1)Cc4ccccc4
0.245211	O=C(Nc1c(c2ccccc2)cccc1)c3c(O)ccc(c3)C
0.244755	Clc1c(ccc(NC(=O)C(=O)NCc2ccc(c3ccccc3)cc2)c1)C(=O)N4CCOCC4
0.244755	Clc1c(ccc(NC(=O)C(=O)NCc2ccc(c3ccccc3)cc2)c1)C(=O)N4CCOCC4
0.244755	Clc1c(ccc(NC(=O)C(=O)NCc2ccc(c3ccccc3)cc2)c1)C(=O)N4CCOCC4
0.244755	Clc1c(ccc(NC(=O)C(=O)NCc2ccc(c3ccccc3)cc2)c1)C(=O)N4CCOCC4
0.244755	Clc1c(ccc(NC(=O)C(=O)NCc2ccc(c3ccccc3)cc2)c1)C(=O)N4CCOCC4
0.244755	Clc1c(ccc(NC(=O)C(=O)NCc2ccc(c3ccccc3)cc2)c1)C(=O)N4CCOCC4
0.244755	Clc1c(ccc(NC(=O)C(=O)NCc2ccc(c3ccccc3)cc2)c1)C(=O)N4CCOCC4
0.244755	Clc1c(ccc(NC(=O)C(=O)NCc2ccc(c3ccccc3)cc2)c1)C(=O)N4CCOCC4
0.244755	Clc1c(ccc(NC(=O)C(=O)NCc2ccc(c3ccccc3)cc2)c1)C(=O)N4CCOCC4
0.244755	Clc1c(ccc(NC(=O)C(=O)NCc2ccc(c3ccccc3)cc2)c1)C(=O)N4CCOCC4
0.244444	Fc1ccc(cc1)C=2N=C(NC2)CNC(=O)c3c(O)ccc(c3)C
0.244373	S(=O)(=O)(N(Cc1ccc(cc1)C(=O)NNC(=O)C(=O)Nc2cc(N3CCCC3)c(cc2)C)C)c4ccc(cc4)C
0.244373	S(=O)(=O)(N(Cc1ccc(cc1)C(=O)NNC(=O)C(=O)Nc2cc(N3CCCC3)c(cc2)C)C)c4ccc(cc4)C
0.244373	S(=O)(=O)(N(Cc1ccc(cc1)C(=O)NNC(=O)C(=O)Nc2cc(N3CCCC3)c(cc2)C)C)c4ccc(cc4)C
0.244373	S(=O)(=O)(N(Cc1ccc(cc1)C(=O)NNC(=O)C(=O)Nc2cc(N3CCCC3)c(cc2)C)C)c4ccc(cc4)C
0.244373	S(=O)(=O)(N(Cc1ccc(cc1)C(=O)NNC(=O)C(=O)Nc2cc(N3CCCC3)c(cc2)C)C)c4ccc(cc4)C
0.244373	S(=O)(=O)(N(Cc1ccc(cc1)C(=O)NNC(=O)C(=O)Nc2cc(N3CCCC3)c(cc2)C)C)c4ccc(cc4)C
0.244373	S(=O)(=O)(N(Cc1ccc(cc1)C(=O)NNC(=O)C(=O)Nc2cc(N3CCCC3)c(cc2)C)C)c4ccc(cc4)C
0.244373	S(=O)(=O)(N(Cc1ccc(cc1)C(=O)NNC(=O)C(=O)Nc2cc(N3CCCC3)c(cc2)C)C)c4ccc(cc4)C
0.244373	S(=O)(=O)(N(Cc1ccc(cc1)C(=O)NNC(=O)C(=O)Nc2cc(N3CCCC3)c(cc2)C)C)c4ccc(cc4)C
0.244373	S(=O)(=O)(N(Cc1ccc(cc1)C(=O)NNC(=O)C(=O)Nc2cc(N3CCCC3)c(cc2)C)C)c4ccc(cc4)C
0.244361	S(=O)(=O)(Nc1c(OC)ccc(NC(=O)C=2N=CNC2)c1)C
0.244361	S(=O)(=O)(Nc1c(OC)ccc(NC(=O)C=2N=CNC2)c1)C
0.244361	S(=O)(=O)(Nc1c(OC)ccc(NC(=O)C=2N=CNC2)c1)C
0.244361	S(=O)(=O)(Nc1c(OC)ccc(NC(=O)C=2N=CNC2)c1)C
0.244361	S(=O)(=O)(Nc1c(OC)ccc(NC(=O)C=2N=CNC2)c1)C
0.244361	S(=O)(=O)(Nc1c(OC)ccc(NC(=O)C=2N=CNC2)c1)C
0.244361	S(=O)(=O)(Nc1c(OC)ccc(NC(=O)C=2N=CNC2)c1)C
0.244361	S(=O)(=O)(Nc1c(OC)ccc(NC(=O)C=2N=CNC2)c1)C
0.244361	S(=O)(=O)(Nc1c(OC)ccc(NC(=O)C=2N=CNC2)c1)C
0.244361	S(=O)(=O)(Nc1c(OC)ccc(NC(=O)C=2N=CNC2)c1)C
0.244	O=C(NC1=NC(=NN1)c2cc(C#N)ccc2)c3ccc(cc3)C(=O)c4ccccc4
0.244	O=C(NC1=NC(=NN1)c2cc(C#N)ccc2)c3ccc(cc3)C(=O)c4ccccc4
0.244	O=C(NC1=NC(=NN1)c2cc(C#N)ccc2)c3ccc(cc3)C(=O)c4ccccc4
0.244	O=C(NC1=NC(=NN1)c2cc(C#N)ccc2)c3ccc(cc3)C(=O)c4ccccc4
0.244	O=C(NC1=NC(=NN1)c2cc(C#N)ccc2)c3ccc(cc3)C(=O)c4ccccc4
0.244	O=C(NC1=NC(=NN1)c2cc(C#N)ccc2)c3ccc(cc3)C(=O)c4ccccc4
0.244	O=C(NC1=NC(=NN1)c2cc(C#N)ccc2)c3ccc(cc3)C(=O)c4ccccc4
0.244	O=C(NC1=NC(=NN1)c2cc(C#N)ccc2)c3ccc(cc3)C(=O)c4ccccc4
0.244	O=C(NC1=NC(=NN1)c2cc(C#N)ccc2)c3ccc(cc3)C(=O)c4ccccc4
0.244	O=C(NC1=NC(=NN1)c2cc(C#N)ccc2)c3ccc(cc3)C(=O)c4ccccc4
0.243902	Clc1c(NC(=O)c2c(nc(cc2)C(F)(F)F)C(F)(F)F)ccc(c3ccccc3)c1
0.243902	Clc1c(NC(=O)c2c(nc(cc2)C(F)(F)F)C(F)(F)F)ccc(c3ccccc3)c1
0.243902	Clc1c(NC(=O)c2c(nc(cc2)C(F)(F)F)C(F)(F)F)ccc(c3ccccc3)c1
0.243902	Clc1c(NC(=O)c2c(nc(cc2)C(F)(F)F)C(F)(F)F)ccc(c3ccccc3)c1
0.243902	Clc1c(NC(=O)c2c(nc(cc2)C(F)(F)F)C(F)(F)F)ccc(c3ccccc3)c1
0.243902	Clc1c(NC(=O)c2c(nc(cc2)C(F)(F)F)C(F)(F)F)ccc(c3ccccc3)c1
0.243902	Clc1c(NC(=O)c2c(nc(cc2)C(F)(F)F)C(F)(F)F)ccc(c3ccccc3)c1
0.243902	Clc1c(NC(=O)c2c(nc(cc2)C(F)(F)F)C(F)(F)F)ccc(c3ccccc3)c1
0.243902	Clc1c(NC(=O)c2c(nc(cc2)C(F)(F)F)C(F)(F)F)ccc(c3ccccc3)c1
0.243902	Clc1c(NC(=O)c2c(nc(cc2)C(F)(F)F)C(F)(F)F)ccc(c3ccccc3)c1
0.243728	Clc1cc(NC(=O)N(C2CC2)Cc3cc(ccc3)C(=O)N)c(cc1)C
0.243728	Clc1cc(NC(=O)N(C2CC2)Cc3cc(ccc3)C(=O)N)c(cc1)C
0.243728	Clc1cc(NC(=O)N(C2CC2)Cc3cc(ccc3)C(=O)N)c(cc1)C
0.243728	Clc1cc(NC(=O)N(C2CC2)Cc3cc(ccc3)C(=O)N)c(cc1)C
0.243728	Clc1cc(NC(=O)N(C2CC2)Cc3cc(ccc3)C(=O)N)c(cc1)C
0.243728	Clc1cc(NC(=O)N(C2CC2)Cc3cc(ccc3)C(=O)N)c(cc1)C
0.243728	Clc1cc(NC(=O)N(C2CC2)Cc3cc(ccc3)C(=O)N)c(cc1)C
0.243728	Clc1cc(NC(=O)N(C2CC2)Cc3cc(ccc3)C(=O)N)c(cc1)C
0.243728	Clc1cc(NC(=O)N(C2CC2)Cc3cc(ccc3)C(=O)N)c(cc1)C
0.243728	Clc1cc(NC(=O)N(C2CC2)Cc3cc(ccc3)C(=O)N)c(cc1)C
0.243728	Brc1nccc(c1N)C(=O)Nc2c(cccc2)CN3CCCC3
0.243671	S1C(C=2C(C(=O)Nc3c(OCC)cc(N4CCN(CC4)C)cc3)=CNC2)=CC=C1C
0.243671	S1C(C=2C(C(=O)Nc3c(OCC)cc(N4CCN(CC4)C)cc3)=CNC2)=CC=C1C
0.243671	S1C(C=2C(C(=O)Nc3c(OCC)cc(N4CCN(CC4)C)cc3)=CNC2)=CC=C1C
0.243671	S1C(C=2C(C(=O)Nc3c(OCC)cc(N4CCN(CC4)C)cc3)=CNC2)=CC=C1C
0.243671	S1C(C=2C(C(=O)Nc3c(OCC)cc(N4CCN(CC4)C)cc3)=CNC2)=CC=C1C
0.243671	S1C(C=2C(C(=O)Nc3c(OCC)cc(N4CCN(CC4)C)cc3)=CNC2)=CC=C1C
0.243671	S1C(C=2C(C(=O)Nc3c(OCC)cc(N4CCN(CC4)C)cc3)=CNC2)=CC=C1C
0.243671	S1C(C=2C(C(=O)Nc3c(OCC)cc(N4CCN(CC4)C)cc3)=CNC2)=CC=C1C
0.243671	S1C(C=2C(C(=O)Nc3c(OCC)cc(N4CCN(CC4)C)cc3)=CNC2)=CC=C1C
0.243671	S1C(C=2C(C(=O)Nc3c(OCC)cc(N4CCN(CC4)C)cc3)=CNC2)=CC=C1C
0.24359	S1C(=NC=C1)c2ccc(NC(=O)c3ccc(cc3)C(C)C)cc2
0.243542	S(=O)(=O)(Nc1ccc(cc1)C(=O)NC2=NC(=NN2)c3cc(C#N)ccc3)C(C)C
0.243542	S(=O)(=O)(Nc1ccc(cc1)C(=O)NC2=NC(=NN2)c3cc(C#N)ccc3)C(C)C
0.243542	S(=O)(=O)(Nc1ccc(cc1)C(=O)NC2=NC(=NN2)c3cc(C#N)ccc3)C(C)C
0.243542	S(=O)(=O)(Nc1ccc(cc1)C(=O)NC2=NC(=NN2)c3cc(C#N)ccc3)C(C)C
0.243542	S(=O)(=O)(Nc1ccc(cc1)C(=O)NC2=NC(=NN2)c3cc(C#N)ccc3)C(C)C
0.243542	S(=O)(=O)(Nc1ccc(cc1)C(=O)NC2=NC(=NN2)c3cc(C#N)ccc3)C(C)C
0.243542	S(=O)(=O)(Nc1ccc(cc1)C(=O)NC2=NC(=NN2)c3cc(C#N)ccc3)C(C)C
0.243542	S(=O)(=O)(Nc1ccc(cc1)C(=O)NC2=NC(=NN2)c3cc(C#N)ccc3)C(C)C
0.243542	S(=O)(=O)(Nc1ccc(cc1)C(=O)NC2=NC(=NN2)c3cc(C#N)ccc3)C(C)C
0.243542	S(=O)(=O)(Nc1ccc(cc1)C(=O)NC2=NC(=NN2)c3cc(C#N)ccc3)C(C)C
0.243542	S(Cc1cc(NC(=O)c2c(nc(cc2)C3CC3)C)ccc1)Cc4ccccc4
0.243542	S(Cc1cc(NC(=O)c2c(nc(cc2)C3CC3)C)ccc1)Cc4ccccc4
0.243542	S(Cc1cc(NC(=O)c2c(nc(cc2)C3CC3)C)ccc1)Cc4ccccc4
0.243542	S(Cc1cc(NC(=O)c2c(nc(cc2)C3CC3)C)ccc1)Cc4ccccc4
0.243542	S(Cc1cc(NC(=O)c2c(nc(cc2)C3CC3)C)ccc1)Cc4ccccc4
0.243542	S(Cc1cc(NC(=O)c2c(nc(cc2)C3CC3)C)ccc1)Cc4ccccc4
0.243542	S(Cc1cc(NC(=O)c2c(nc(cc2)C3CC3)C)ccc1)Cc4ccccc4
0.243542	S(Cc1cc(NC(=O)c2c(nc(cc2)C3CC3)C)ccc1)Cc4ccccc4
0.243542	S(Cc1cc(NC(=O)c2c(nc(cc2)C3CC3)C)ccc1)Cc4ccccc4
0.243542	S(Cc1cc(NC(=O)c2c(nc(cc2)C3CC3)C)ccc1)Cc4ccccc4
0.243542	Clc1c(S(=O)(=O)C)cc(cc1)C(=O)Nc2cc(ccc2)CSCc3ccccc3
0.243542	Clc1c(S(=O)(=O)C)cc(cc1)C(=O)Nc2cc(ccc2)CSCc3ccccc3
0.243542	Clc1c(S(=O)(=O)C)cc(cc1)C(=O)Nc2cc(ccc2)CSCc3ccccc3
0.243542	Clc1c(S(=O)(=O)C)cc(cc1)C(=O)Nc2cc(ccc2)CSCc3ccccc3
0.243542	Clc1c(S(=O)(=O)C)cc(cc1)C(=O)Nc2cc(ccc2)CSCc3ccccc3
0.243542	Clc1c(S(=O)(=O)C)cc(cc1)C(=O)Nc2cc(ccc2)CSCc3ccccc3
0.243333	O=C(OC)C1=NN(C(C(=O)Nc2cc(NC(=O)CCN(C)C)c(cc2)C)=C1)C
0.243333	O=C(OC)C1=NN(C(C(=O)Nc2cc(NC(=O)CCN(C)C)c(cc2)C)=C1)C
0.243333	O=C(OC)C1=NN(C(C(=O)Nc2cc(NC(=O)CCN(C)C)c(cc2)C)=C1)C
0.243333	O=C(OC)C1=NN(C(C(=O)Nc2cc(NC(=O)CCN(C)C)c(cc2)C)=C1)C
0.243333	O=C(OC)C1=NN(C(C(=O)Nc2cc(NC(=O)CCN(C)C)c(cc2)C)=C1)C
0.243333	O=C(OC)C1=NN(C(C(=O)Nc2cc(NC(=O)CCN(C)C)c(cc2)C)=C1)C
0.243333	O=C(OC)C1=NN(C(C(=O)Nc2cc(NC(=O)CCN(C)C)c(cc2)C)=C1)C
0.243333	O=C(OC)C1=NN(C(C(=O)Nc2cc(NC(=O)CCN(C)C)c(cc2)C)=C1)C
0.243333	O=C(OC)C1=NN(C(C(=O)Nc2cc(NC(=O)CCN(C)C)c(cc2)C)=C1)C
0.243333	O=C(OC)C1=NN(C(C(=O)Nc2cc(NC(=O)CCN(C)C)c(cc2)C)=C1)C
0.243243	S1CCN(Cc2cc(N)c(cc2)C)CC1
0.243243	S1CCN(Cc2cc(N)c(cc2)C)CC1
0.243243	S1CCN(Cc2cc(N)c(cc2)C)CC1
0.243243	S1CCN(Cc2cc(N)c(cc2)C)CC1
0.243243	S1CCN(Cc2cc(N)c(cc2)C)CC1
0.243243	S1CCN(Cc2cc(N)c(cc2)C)CC1
0.243243	S1CCN(Cc2cc(N)c(cc2)C)CC1
0.243028	Ic1cc(ccc1)C(=O)Nc2cc(SCc3ccccc3)ncc2
0.243028	Ic1cc(ccc1)C(=O)Nc2cc(SCc3ccccc3)ncc2
0.243028	Ic1cc(ccc1)C(=O)Nc2cc(SCc3ccccc3)ncc2
0.243028	Ic1cc(ccc1)C(=O)Nc2cc(SCc3ccccc3)ncc2
0.243028	Ic1cc(ccc1)C(=O)Nc2cc(SCc3ccccc3)ncc2
0.243028	Ic1cc(ccc1)C(=O)Nc2cc(SCc3ccccc3)ncc2
0.243028	Ic1cc(ccc1)C(=O)Nc2cc(SCc3ccccc3)ncc2
0.243028	Ic1cc(ccc1)C(=O)Nc2cc(SCc3ccccc3)ncc2
0.243028	Ic1cc(ccc1)C(=O)Nc2cc(SCc3ccccc3)ncc2
0.243028	Ic1cc(ccc1)C(=O)Nc2cc(SCc3ccccc3)ncc2
0.242812	S1C(=NC(C(=O)Nc2c(OCC)cc(N3CCN(CC3)C)cc2)=C1)c4cc(OC)c(OC)cc4
0.242754	S(=O)(=O)(NC(=O)c1ccc(Nc2nc(OC)ccn2)cc1)CC3C4CC5CC3CC(C4)C5
0.242678	Brc1c(ccc(NCC(=O)Nc2ccc(cc2)C(=O)N)c1)C
0.242623	O=C(Nc1c(OCC)cc(N2CCN(CC2)C)cc1)c3c(nc(cc3)C4CC4)C
0.242623	O=C(Nc1c(OCC)cc(N2CCN(CC2)C)cc1)c3c(nc(cc3)C4CC4)C
0.242623	O=C(Nc1c(OCC)cc(N2CCN(CC2)C)cc1)c3c(nc(cc3)C4CC4)C
0.242623	O=C(Nc1c(OCC)cc(N2CCN(CC2)C)cc1)c3c(nc(cc3)C4CC4)C
0.242623	O=C(Nc1c(OCC)cc(N2CCN(CC2)C)cc1)c3c(nc(cc3)C4CC4)C
0.242623	O=C(Nc1c(OCC)cc(N2CCN(CC2)C)cc1)c3c(nc(cc3)C4CC4)C
0.242623	O=C(Nc1c(OCC)cc(N2CCN(CC2)C)cc1)c3c(nc(cc3)C4CC4)C
0.242623	O=C(Nc1c(OCC)cc(N2CCN(CC2)C)cc1)c3c(nc(cc3)C4CC4)C
0.242623	O=C(Nc1c(OCC)cc(N2CCN(CC2)C)cc1)c3c(nc(cc3)C4CC4)C
0.242623	O=C(Nc1c(OCC)cc(N2CCN(CC2)C)cc1)c3c(nc(cc3)C4CC4)C
0.242321	O=C(N1CCCCC1)c2cc(NC(=O)c3cc(OCCOC)ncc3)c(OCC)cc2
0.242321	O=C(N1CCCCC1)c2cc(NC(=O)c3cc(OCCOC)ncc3)c(OCC)cc2
0.242063	O=C(OCC)CCCCCCCCCCCNC(=O)c1cc(NC(=O)c2cnccc2)ccc1
0.241877	FC(F)(F)c1cc(Oc2ccc(cc2)C(=O)Nc3c(N4CCCCCC4)ccc(c3)C(F)(F)F)ccc1
0.241877	FC(F)(F)c1cc(Oc2ccc(cc2)C(=O)Nc3c(N4CCCCCC4)ccc(c3)C(F)(F)F)ccc1
0.241877	FC(F)(F)c1cc(Oc2ccc(cc2)C(=O)Nc3c(N4CCCCCC4)ccc(c3)C(F)(F)F)ccc1
0.241877	FC(F)(F)c1cc(Oc2ccc(cc2)C(=O)Nc3c(N4CCCCCC4)ccc(c3)C(F)(F)F)ccc1
0.241877	FC(F)(F)c1cc(Oc2ccc(cc2)C(=O)Nc3c(N4CCCCCC4)ccc(c3)C(F)(F)F)ccc1
0.241877	FC(F)(F)c1cc(Oc2ccc(cc2)C(=O)Nc3c(N4CCCCCC4)ccc(c3)C(F)(F)F)ccc1
0.241877	FC(F)(F)c1cc(Oc2ccc(cc2)C(=O)Nc3c(N4CCCCCC4)ccc(c3)C(F)(F)F)ccc1
0.241877	FC(F)(F)c1cc(Oc2ccc(cc2)C(=O)Nc3c(N4CCCCCC4)ccc(c3)C(F)(F)F)ccc1
0.241722	S(=O)(=O)(N(CC)CC)c1cc(NC(=O)C(=O)NNC(=O)c2ccc(cc2)CN(S(=O)(=O)c3ccc(cc3)C)C)c(cc1)C
0.241722	S(=O)(=O)(N(CC)CC)c1cc(NC(=O)C(=O)NNC(=O)c2ccc(cc2)CN(S(=O)(=O)c3ccc(cc3)C)C)c(cc1)C
0.241722	S(=O)(=O)(N(CC)CC)c1cc(NC(=O)C(=O)NNC(=O)c2ccc(cc2)CN(S(=O)(=O)c3ccc(cc3)C)C)c(cc1)C
0.241722	S(=O)(=O)(N(CC)CC)c1cc(NC(=O)C(=O)NNC(=O)c2ccc(cc2)CN(S(=O)(=O)c3ccc(cc3)C)C)c(cc1)C
0.241722	S(=O)(=O)(N(CC)CC)c1cc(NC(=O)C(=O)NNC(=O)c2ccc(cc2)CN(S(=O)(=O)c3ccc(cc3)C)C)c(cc1)C
0.241722	S(=O)(=O)(N(CC)CC)c1cc(NC(=O)C(=O)NNC(=O)c2ccc(cc2)CN(S(=O)(=O)c3ccc(cc3)C)C)c(cc1)C
0.241611	S(=O)(=O)(Nc1cc(ncc1)C(=O)Nc2c(cc(c3ccccc3)cc2)C(=O)OCC)C
0.241611	S(=O)(=O)(Nc1cc(ncc1)C(=O)Nc2c(cc(c3ccccc3)cc2)C(=O)OCC)C
0.241509	Clc1c(ccc(c1)C)CNc2cc(NC(=O)C=3SC=CC3)ccc2
0.241509	Clc1cc(NC(=O)N2CCN(CC2)CCCC(=O)N3CCOCC3)c(cc1)C
0.241509	Clc1cc(NC(=O)N2CCN(CC2)CCCC(=O)N3CCOCC3)c(cc1)C
0.241509	Clc1cc(NC(=O)N2CCN(CC2)CCCC(=O)N3CCOCC3)c(cc1)C
0.241509	Clc1cc(NC(=O)N2CCN(CC2)CCCC(=O)N3CCOCC3)c(cc1)C
0.241135	Clc1c(Cl)ccc(S(=O)(=O)NC(=O)c2nc(ncc2)c3ccccc3)c1
0.240964	S(C1=NN=C(N1CC=2OC=CC2)c3cnccc3)CC(=O)Nc4cc(NC(=O)N)c(OC)cc4
0.240924	S(c1c(ccc(c1)C)C(=O)Nc2c(OCC)cc(N3CCN(CC3)C)cc2)c4ccccc4
0.240924	S(c1c(ccc(c1)C)C(=O)Nc2c(OCC)cc(N3CCN(CC3)C)cc2)c4ccccc4
0.240924	S(c1c(ccc(c1)C)C(=O)Nc2c(OCC)cc(N3CCN(CC3)C)cc2)c4ccccc4
0.240924	S(c1c(ccc(c1)C)C(=O)Nc2c(OCC)cc(N3CCN(CC3)C)cc2)c4ccccc4
0.240924	S(c1c(ccc(c1)C)C(=O)Nc2c(OCC)cc(N3CCN(CC3)C)cc2)c4ccccc4
0.240924	S(c1c(ccc(c1)C)C(=O)Nc2c(OCC)cc(N3CCN(CC3)C)cc2)c4ccccc4
0.240924	S(c1c(ccc(c1)C)C(=O)Nc2c(OCC)cc(N3CCN(CC3)C)cc2)c4ccccc4
0.240924	S(c1c(ccc(c1)C)C(=O)Nc2c(OCC)cc(N3CCN(CC3)C)cc2)c4ccccc4
0.240924	S(c1c(ccc(c1)C)C(=O)Nc2c(OCC)cc(N3CCN(CC3)C)cc2)c4ccccc4
0.240924	S(c1c(ccc(c1)C)C(=O)Nc2c(OCC)cc(N3CCN(CC3)C)cc2)c4ccccc4
0.240741	O=C(Nc1c(ccc(N2CCOCC2)c1)C)C(=O)Nc3cc(NC(=O)CCN(C)C)c(cc3)C
0.240741	O=C(Nc1c(ccc(N2CCOCC2)c1)C)C(=O)Nc3cc(NC(=O)CCN(C)C)c(cc3)C
0.240741	O=C(Nc1c(ccc(N2CCOCC2)c1)C)C(=O)Nc3cc(NC(=O)CCN(C)C)c(cc3)C
0.240625	O=C(Nc1c(NCC)ccc(C#N)c1)C2CN(CC=3N=C(OC3)c4ccccc4)CCC2
0.240625	O=C(Nc1c(NCC)ccc(C#N)c1)C2CN(CC=3N=C(OC3)c4ccccc4)CCC2
0.240625	O=C(Nc1c(NCC)ccc(C#N)c1)C2CN(CC=3N=C(OC3)c4ccccc4)CCC2
0.240458	Fc1c(NC(=O)c2ccc(cc2)CC(=O)NC)ccc(OCC3CC3)c1
0.240458	Fc1c(NC(=O)c2ccc(cc2)CC(=O)NC)ccc(OCC3CC3)c1
0.240458	Fc1c(NC(=O)c2ccc(cc2)CC(=O)NC)ccc(OCC3CC3)c1
0.240143	Brc1cc(ccc1)COc2c(Cl)cc(cc2)C(=O)Nc3nc(N)ccc3
0.240143	Brc1cc(ccc1)COc2c(Cl)cc(cc2)C(=O)Nc3nc(N)ccc3
0.240143	Brc1cc(ccc1)COc2c(Cl)cc(cc2)C(=O)Nc3nc(N)ccc3
0.240143	Brc1cc(ccc1)COc2c(Cl)cc(cc2)C(=O)Nc3nc(N)ccc3
0.240143	Brc1cc(ccc1)COc2c(Cl)cc(cc2)C(=O)Nc3nc(N)ccc3
0.240143	Brc1cc(ccc1)COc2c(Cl)cc(cc2)C(=O)Nc3nc(N)ccc3
0.240143	Brc1cc(ccc1)COc2c(Cl)cc(cc2)C(=O)Nc3nc(N)ccc3
0.240143	Brc1cc(ccc1)COc2c(Cl)cc(cc2)C(=O)Nc3nc(N)ccc3
0.240143	Brc1cc(ccc1)COc2c(Cl)cc(cc2)C(=O)Nc3nc(N)ccc3
0.240143	Brc1cc(ccc1)COc2c(Cl)cc(cc2)C(=O)Nc3nc(N)ccc3
0.240143	[O-][N+](=O)c1c(ccc(c1)C(=O)Nc2c(OC(C)C)ccc(c2)C(=O)O)C
0.239852	Clc1c(Cl)cccc1CC(=O)Nc2c(ccc(c2)C(=O)C)C
0.239852	Clc1c(Cl)cccc1CC(=O)Nc2c(ccc(c2)C(=O)C)C
0.239852	Clc1c(Cl)cccc1CC(=O)Nc2c(ccc(c2)C(=O)C)C
0.239852	Clc1c(Cl)cccc1CC(=O)Nc2c(ccc(c2)C(=O)C)C
0.239852	Clc1c(Cl)cccc1CC(=O)Nc2c(ccc(c2)C(=O)C)C
0.239852	Clc1c(Cl)cccc1CC(=O)Nc2c(ccc(c2)C(=O)C)C
0.239852	Clc1c(Cl)cccc1CC(=O)Nc2c(ccc(c2)C(=O)C)C
0.239852	Clc1c(Cl)cccc1CC(=O)Nc2c(ccc(c2)C(=O)C)C
0.239852	Clc1c(Cl)cccc1CC(=O)Nc2c(ccc(c2)C(=O)C)C
0.239852	Clc1c(Cl)cccc1CC(=O)Nc2c(ccc(c2)C(=O)C)C
0.239617	Fc1c(ccc(O)c1)C(=O)Nc2c(ccc(NC(=O)CN3NC(=O)C=CC3=O)c2)C
0.239617	Fc1c(ccc(O)c1)C(=O)Nc2c(ccc(NC(=O)CN3NC(=O)C=CC3=O)c2)C
0.239617	Fc1c(ccc(O)c1)C(=O)Nc2c(ccc(NC(=O)CN3NC(=O)C=CC3=O)c2)C
0.239617	Fc1c(ccc(O)c1)C(=O)Nc2c(ccc(NC(=O)CN3NC(=O)C=CC3=O)c2)C
0.239617	Fc1c(ccc(O)c1)C(=O)Nc2c(ccc(NC(=O)CN3NC(=O)C=CC3=O)c2)C
0.239617	Fc1c(ccc(O)c1)C(=O)Nc2c(ccc(NC(=O)CN3NC(=O)C=CC3=O)c2)C
0.239617	Fc1c(ccc(O)c1)C(=O)Nc2c(ccc(NC(=O)CN3NC(=O)C=CC3=O)c2)C
0.239617	Fc1c(ccc(O)c1)C(=O)Nc2c(ccc(NC(=O)CN3NC(=O)C=CC3=O)c2)C
0.239617	Fc1c(ccc(O)c1)C(=O)Nc2c(ccc(NC(=O)CN3NC(=O)C=CC3=O)c2)C
0.239617	Fc1c(ccc(O)c1)C(=O)Nc2c(ccc(NC(=O)CN3NC(=O)C=CC3=O)c2)C
0.239583	O=C(Nc1cc2N(CCCc2cc1)C)c3c(N4CCN(CC4)C)cccc3
0.239583	O=C(Nc1cc2N(CCCc2cc1)C)c3c(N4CCN(CC4)C)cccc3
0.239583	O=C(Nc1cc2N(CCCc2cc1)C)c3c(N4CCN(CC4)C)cccc3
0.239583	O=C(Nc1cc2N(CCCc2cc1)C)c3c(N4CCN(CC4)C)cccc3
0.239583	O=C(Nc1cc2N(CCCc2cc1)C)c3c(N4CCN(CC4)C)cccc3
0.239583	O=C(Nc1cc2N(CCCc2cc1)C)c3c(N4CCN(CC4)C)cccc3
0.239583	O=C(Nc1cc2N(CCCc2cc1)C)c3c(N4CCN(CC4)C)cccc3
0.239583	O=C(Nc1cc2N(CCCc2cc1)C)c3c(N4CCN(CC4)C)cccc3
0.239583	O=C(Nc1cc2N(CCCc2cc1)C)c3c(N4CCN(CC4)C)cccc3
0.239583	O=C(Nc1cc2N(CCCc2cc1)C)c3c(N4CCN(CC4)C)cccc3
0.239286	Clc1nc(SC)c(cc1)C(=O)Nc2cc(c(cc2)C3CC3)C
0.239286	Clc1nc(SC)c(cc1)C(=O)Nc2cc(c(cc2)C3CC3)C
0.239286	Clc1nc(SC)c(cc1)C(=O)Nc2cc(c(cc2)C3CC3)C
0.239286	Clc1nc(SC)c(cc1)C(=O)Nc2cc(c(cc2)C3CC3)C
0.239286	Clc1nc(SC)c(cc1)C(=O)Nc2cc(c(cc2)C3CC3)C
0.239286	Clc1nc(SC)c(cc1)C(=O)Nc2cc(c(cc2)C3CC3)C
0.239286	Clc1nc(SC)c(cc1)C(=O)Nc2cc(c(cc2)C3CC3)C
0.239286	Clc1nc(SC)c(cc1)C(=O)Nc2cc(c(cc2)C3CC3)C
0.239286	Clc1nc(SC)c(cc1)C(=O)Nc2cc(c(cc2)C3CC3)C
0.239286	Clc1nc(SC)c(cc1)C(=O)Nc2cc(c(cc2)C3CC3)C
0.239264	O=C(Nc1c(OCC)cc(N2CCN(CC2)C)cc1)c3cc(c(OC)cc3)C=4N(N=CC4)C
0.239057	S(c1c(NC(=O)c2cnc(N3CCOCC3)cc2)cc(cc1)C(F)(F)F)CC(F)(F)F
0.239057	S(c1c(NC(=O)c2cnc(N3CCOCC3)cc2)cc(cc1)C(F)(F)F)CC(F)(F)F
0.239057	S(c1c(NC(=O)c2cnc(N3CCOCC3)cc2)cc(cc1)C(F)(F)F)CC(F)(F)F
0.239057	S(c1c(NC(=O)c2cnc(N3CCOCC3)cc2)cc(cc1)C(F)(F)F)CC(F)(F)F
0.239057	S(c1c(NC(=O)c2cnc(N3CCOCC3)cc2)cc(cc1)C(F)(F)F)CC(F)(F)F
0.239057	S(c1c(NC(=O)c2cnc(N3CCOCC3)cc2)cc(cc1)C(F)(F)F)CC(F)(F)F
0.239057	S(c1c(NC(=O)c2cnc(N3CCOCC3)cc2)cc(cc1)C(F)(F)F)CC(F)(F)F
0.239057	S(c1c(NC(=O)c2cnc(N3CCOCC3)cc2)cc(cc1)C(F)(F)F)CC(F)(F)F
0.238971	Brc1cc(ccc1)COc2c(Cl)cc(cc2)C(=O)Nc3cc(ccc3)CNCC
0.238971	Brc1cc(ccc1)COc2c(Cl)cc(cc2)C(=O)Nc3cc(ccc3)CNCC
0.238971	Brc1cc(ccc1)COc2c(Cl)cc(cc2)C(=O)Nc3cc(ccc3)CNCC
0.238971	Brc1cc(ccc1)COc2c(Cl)cc(cc2)C(=O)Nc3cc(ccc3)CNCC
0.238971	Brc1cc(ccc1)COc2c(Cl)cc(cc2)C(=O)Nc3cc(ccc3)CNCC
0.238971	Brc1cc(ccc1)COc2c(Cl)cc(cc2)C(=O)Nc3cc(ccc3)CNCC
0.238971	Brc1cc(ccc1)COc2c(Cl)cc(cc2)C(=O)Nc3cc(ccc3)CNCC
0.238971	Brc1cc(ccc1)COc2c(Cl)cc(cc2)C(=O)Nc3cc(ccc3)CNCC
0.238971	Brc1cc(ccc1)COc2c(Cl)cc(cc2)C(=O)Nc3cc(ccc3)CNCC
0.238971	Brc1cc(ccc1)COc2c(Cl)cc(cc2)C(=O)Nc3cc(ccc3)CNCC
0.238908	S1C(C=2C(C(=O)Nc3c(cc(OCC)cc3)C)=CNC2)=CC=C1C
0.238908	S1C(C=2C(C(=O)Nc3c(cc(OCC)cc3)C)=CNC2)=CC=C1C
0.238908	S1C(C=2C(C(=O)Nc3c(cc(OCC)cc3)C)=CNC2)=CC=C1C
0.238908	S1C(C=2C(C(=O)Nc3c(cc(OCC)cc3)C)=CNC2)=CC=C1C
0.238908	S1C(C=2C(C(=O)Nc3c(cc(OCC)cc3)C)=CNC2)=CC=C1C
0.238908	S1C(C=2C(C(=O)Nc3c(cc(OCC)cc3)C)=CNC2)=CC=C1C
0.238908	S1C(C=2C(C(=O)Nc3c(cc(OCC)cc3)C)=CNC2)=CC=C1C
0.238908	S1C(C=2C(C(=O)Nc3c(cc(OCC)cc3)C)=CNC2)=CC=C1C
0.238908	S1C(C=2C(C(=O)Nc3c(cc(OCC)cc3)C)=CNC2)=CC=C1C
0.238908	S1C(C=2C(C(=O)Nc3c(cc(OCC)cc3)C)=CNC2)=CC=C1C
0.238754	O=C(N1CCC(NC(=O)c2c(cccc2)C)CC1)c3cnc(c4ncccc4)cc3
0.238754	O=C(N1CCC(NC(=O)c2c(cccc2)C)CC1)c3cnc(c4ncccc4)cc3
0.238754	O=C(N1CCC(NC(=O)c2c(cccc2)C)CC1)c3cnc(c4ncccc4)cc3
0.238754	O=C(N1CCC(NC(=O)c2c(cccc2)C)CC1)c3cnc(c4ncccc4)cc3
0.238754	O=C(N1CCC(NC(=O)c2c(cccc2)C)CC1)c3cnc(c4ncccc4)cc3
0.238754	O=C(N1CCC(NC(=O)c2c(cccc2)C)CC1)c3cnc(c4ncccc4)cc3
0.238754	O=C(N1CCC(NC(=O)c2c(cccc2)C)CC1)c3cnc(c4ncccc4)cc3
0.238754	O=C(N1CCC(NC(=O)c2c(cccc2)C)CC1)c3cnc(c4ncccc4)cc3
0.238754	O=C(N1CCC(NC(=O)c2c(cccc2)C)CC1)c3cnc(c4ncccc4)cc3
0.238754	O=C(N1CCC(NC(=O)c2c(cccc2)C)CC1)c3cnc(c4ncccc4)cc3
0.238411	O=C(N1CCCCC1)c2cc(NC(=O)c3cnc(Oc4ccc(cc4)C(C)C)cc3)c(OCC)cc2
0.238372	S(=O)(=O)(c1cc(ccc1)C(=O)Nc2c(cc(NC(=O)C(=O)NCC3=NC(=CC(=O)N3)CNC(=O)OC(C)(C)C)cc2)C)C
0.238372	S(=O)(=O)(c1cc(ccc1)C(=O)Nc2c(cc(NC(=O)C(=O)NCC3=NC(=CC(=O)N3)CNC(=O)OC(C)(C)C)cc2)C)C
0.238372	S(=O)(=O)(c1cc(ccc1)C(=O)Nc2c(cc(NC(=O)C(=O)NCC3=NC(=CC(=O)N3)CNC(=O)OC(C)(C)C)cc2)C)C
0.238372	S(=O)(=O)(c1cc(ccc1)C(=O)Nc2c(cc(NC(=O)C(=O)NCC3=NC(=CC(=O)N3)CNC(=O)OC(C)(C)C)cc2)C)C
0.238372	S(=O)(=O)(c1cc(ccc1)C(=O)Nc2c(cc(NC(=O)C(=O)NCC3=NC(=CC(=O)N3)CNC(=O)OC(C)(C)C)cc2)C)C
0.238372	S(=O)(=O)(c1cc(ccc1)C(=O)Nc2c(cc(NC(=O)C(=O)NCC3=NC(=CC(=O)N3)CNC(=O)OC(C)(C)C)cc2)C)C
0.238372	S(=O)(=O)(c1cc(ccc1)C(=O)Nc2c(cc(NC(=O)C(=O)NCC3=NC(=CC(=O)N3)CNC(=O)OC(C)(C)C)cc2)C)C
0.238372	S(=O)(=O)(c1cc(ccc1)C(=O)Nc2c(cc(NC(=O)C(=O)NCC3=NC(=CC(=O)N3)CNC(=O)OC(C)(C)C)cc2)C)C
0.238372	S(=O)(=O)(c1cc(ccc1)C(=O)Nc2c(cc(NC(=O)C(=O)NCC3=NC(=CC(=O)N3)CNC(=O)OC(C)(C)C)cc2)C)C
0.238372	S(=O)(=O)(c1cc(ccc1)C(=O)Nc2c(cc(NC(=O)C(=O)NCC3=NC(=CC(=O)N3)CNC(=O)OC(C)(C)C)cc2)C)C
0.237931	S=C(NN=C1NC(=NC(=C1C)C)c2cnccc2)Nc3ccc(cc3)C(=O)N
0.237931	S=C(NN=C1NC(=NC(=C1C)C)c2cnccc2)Nc3ccc(cc3)C(=O)N
0.237931	S=C(NN=C1NC(=NC(=C1C)C)c2cnccc2)Nc3ccc(cc3)C(=O)N
0.237931	S=C(NN=C1NC(=NC(=C1C)C)c2cnccc2)Nc3ccc(cc3)C(=O)N
0.237931	S=C(NN=C1NC(=NC(=C1C)C)c2cnccc2)Nc3ccc(cc3)C(=O)N
0.237931	S=C(NN=C1NC(=NC(=C1C)C)c2cnccc2)Nc3ccc(cc3)C(=O)N
0.237931	S=C(NN=C1NC(=NC(=C1C)C)c2cnccc2)Nc3ccc(cc3)C(=O)N
0.237931	S=C(NN=C1NC(=NC(=C1C)C)c2cnccc2)Nc3ccc(cc3)C(=O)N
0.237931	S=C(NN=C1NC(=NC(=C1C)C)c2cnccc2)Nc3ccc(cc3)C(=O)N
0.237931	S=C(NN=C1NC(=NC(=C1C)C)c2cnccc2)Nc3ccc(cc3)C(=O)N
0.237918	S(=O)(=O)(Nc1c(ccc(c1)C(=O)NC(c2cc(ccc2)C)c3cc(ccc3)C)C)C
0.237918	S(=O)(=O)(Nc1c(ccc(c1)C(=O)NC(c2cc(ccc2)C)c3cc(ccc3)C)C)C
0.237918	S(=O)(=O)(Nc1c(ccc(c1)C(=O)NC(c2cc(ccc2)C)c3cc(ccc3)C)C)C
0.237918	S(=O)(=O)(Nc1c(ccc(c1)C(=O)NC(c2cc(ccc2)C)c3cc(ccc3)C)C)C
0.237918	S(=O)(=O)(Nc1c(ccc(c1)C(=O)NC(c2cc(ccc2)C)c3cc(ccc3)C)C)C
0.237918	S(=O)(=O)(Nc1c(ccc(c1)C(=O)NC(c2cc(ccc2)C)c3cc(ccc3)C)C)C
0.237918	S(=O)(=O)(Nc1c(ccc(c1)C(=O)NC(c2cc(ccc2)C)c3cc(ccc3)C)C)C
0.237918	S(=O)(=O)(Nc1c(ccc(c1)C(=O)NC(c2cc(ccc2)C)c3cc(ccc3)C)C)C
0.237918	S(=O)(=O)(Nc1c(ccc(c1)C(=O)NC(c2cc(ccc2)C)c3cc(ccc3)C)C)C
0.237918	S(=O)(=O)(Nc1c(ccc(c1)C(=O)NC(c2cc(ccc2)C)c3cc(ccc3)C)C)C
0.237903	Clc1c(F)cc(NC(=S)NNC(=O)c2ccc(cc2)CC)cc1
0.237903	Clc1c(F)cc(NC(=S)NNC(=O)c2ccc(cc2)CC)cc1
0.237903	Clc1c(F)cc(NC(=S)NNC(=O)c2ccc(cc2)CC)cc1
0.237903	Clc1c(F)cc(NC(=S)NNC(=O)c2ccc(cc2)CC)cc1
0.237903	Clc1c(F)cc(NC(=S)NNC(=O)c2ccc(cc2)CC)cc1
0.237903	Clc1c(F)cc(NC(=S)NNC(=O)c2ccc(cc2)CC)cc1
0.237903	Clc1c(F)cc(NC(=S)NNC(=O)c2ccc(cc2)CC)cc1
0.237903	Clc1c(F)cc(NC(=S)NNC(=O)c2ccc(cc2)CC)cc1
0.237903	Clc1c(F)cc(NC(=S)NNC(=O)c2ccc(cc2)CC)cc1
0.237903	Clc1c(F)cc(NC(=S)NNC(=O)c2ccc(cc2)CC)cc1
0.237762	O=C(Nc1cc(NC(=O)C(=O)N2CC3(CNCC3)CCC2)c(cc1)C)Nc4ccccc4
0.237762	O=C(Nc1cc(NC(=O)C(=O)N2CC3(CNCC3)CCC2)c(cc1)C)Nc4ccccc4
0.237762	O=C(Nc1cc(NC(=O)C(=O)N2CC3(CNCC3)CCC2)c(cc1)C)Nc4ccccc4
0.237762	O=C(Nc1cc(NC(=O)C(=O)N2CC3(CNCC3)CCC2)c(cc1)C)Nc4ccccc4
0.237762	O=C(Nc1cc(NC(=O)C(=O)N2CC3(CNCC3)CCC2)c(cc1)C)Nc4ccccc4
0.237762	O=C(Nc1cc(NC(=O)C(=O)N2CC3(CNCC3)CCC2)c(cc1)C)Nc4ccccc4
0.237762	O=C(Nc1cc(NC(=O)C(=O)N2CC3(CNCC3)CCC2)c(cc1)C)Nc4ccccc4
0.237762	O=C(Nc1cc(NC(=O)C(=O)N2CC3(CNCC3)CCC2)c(cc1)C)Nc4ccccc4
0.237762	O=C(Nc1cc(NC(=O)C(=O)N2CC3(CNCC3)CCC2)c(cc1)C)Nc4ccccc4
0.237762	O=C(Nc1cc(NC(=O)C(=O)N2CC3(CNCC3)CCC2)c(cc1)C)Nc4ccccc4
0.237762	O=C(N(CC(C)(C)C)C)c1cc(ccc1)C(=O)Nc2ccc(N(C(=O)CN3CCN(CC3)C)C)cc2
0.237762	O=C(N(CC(C)(C)C)C)c1cc(ccc1)C(=O)Nc2ccc(N(C(=O)CN3CCN(CC3)C)C)cc2
0.237762	O=C(N(CC(C)(C)C)C)c1cc(ccc1)C(=O)Nc2ccc(N(C(=O)CN3CCN(CC3)C)C)cc2
0.237762	O=C(N(CC(C)(C)C)C)c1cc(ccc1)C(=O)Nc2ccc(N(C(=O)CN3CCN(CC3)C)C)cc2
0.237624	Clc1c(ccc(NC(=O)C=2C(=NN(c3ccccc3)C2)c4ccc(c5ccccc5)cc4)c1)CO
0.237589	Clc1c(F)cc(NC(=S)NNC(=O)C=2NN=C(c3ccc(cc3)CC)C2)cc1
0.237589	Clc1c(F)cc(NC(=S)NNC(=O)C=2NN=C(c3ccc(cc3)CC)C2)cc1
0.237589	Clc1c(F)cc(NC(=S)NNC(=O)C=2NN=C(c3ccc(cc3)CC)C2)cc1
0.237589	Clc1c(F)cc(NC(=S)NNC(=O)C=2NN=C(c3ccc(cc3)CC)C2)cc1
0.237589	Clc1c(F)cc(NC(=S)NNC(=O)C=2NN=C(c3ccc(cc3)CC)C2)cc1
0.237589	Clc1c(F)cc(NC(=S)NNC(=O)C=2NN=C(c3ccc(cc3)CC)C2)cc1
0.237589	Clc1c(F)cc(NC(=S)NNC(=O)C=2NN=C(c3ccc(cc3)CC)C2)cc1
0.237589	Clc1c(F)cc(NC(=S)NNC(=O)C=2NN=C(c3ccc(cc3)CC)C2)cc1
0.237589	Clc1c(F)cc(NC(=S)NNC(=O)C=2NN=C(c3ccc(cc3)CC)C2)cc1
0.237589	Clc1c(F)cc(NC(=S)NNC(=O)C=2NN=C(c3ccc(cc3)CC)C2)cc1
0.237589	Clc1c(Cl)ccc(NC(=O)Nc2cc(ccc2)C=3ON=C(N3)c4cc(OC)ncc4)c1
0.237589	Clc1c(Cl)ccc(NC(=O)Nc2cc(ccc2)C=3ON=C(N3)c4cc(OC)ncc4)c1
0.237589	Clc1c(Cl)ccc(NC(=O)Nc2cc(ccc2)C=3ON=C(N3)c4cc(OC)ncc4)c1
0.237589	S1C(C=2C(C(=O)Nc3cc(ccc3)CSCc4ccccc4)=CNC2)=CC=C1C
0.237589	S1C(C=2C(C(=O)Nc3cc(ccc3)CSCc4ccccc4)=CNC2)=CC=C1C
0.237589	S1C(C=2C(C(=O)Nc3cc(ccc3)CSCc4ccccc4)=CNC2)=CC=C1C
0.237589	S1C(C=2C(C(=O)Nc3cc(ccc3)CSCc4ccccc4)=CNC2)=CC=C1C
0.237589	S1C(C=2C(C(=O)Nc3cc(ccc3)CSCc4ccccc4)=CNC2)=CC=C1C
0.237589	S1C(C=2C(C(=O)Nc3cc(ccc3)CSCc4ccccc4)=CNC2)=CC=C1C
0.237589	S1C(C=2C(C(=O)Nc3cc(ccc3)CSCc4ccccc4)=CNC2)=CC=C1C
0.237589	S1C(C=2C(C(=O)Nc3cc(ccc3)CSCc4ccccc4)=CNC2)=CC=C1C
0.237589	S1C(C=2C(C(=O)Nc3cc(ccc3)CSCc4ccccc4)=CNC2)=CC=C1C
0.237589	S1C(C=2C(C(=O)Nc3cc(ccc3)CSCc4ccccc4)=CNC2)=CC=C1C
0.237458	Clc1c(ncc(c1)C(=O)Nc2c(OCC)cc(N3CCN(CC3)C)cc2)NCC
0.237458	Clc1c(ncc(c1)C(=O)Nc2c(OCC)cc(N3CCN(CC3)C)cc2)NCC
0.237458	Clc1c(ncc(c1)C(=O)Nc2c(OCC)cc(N3CCN(CC3)C)cc2)NCC
0.237458	Clc1c(ncc(c1)C(=O)Nc2c(OCC)cc(N3CCN(CC3)C)cc2)NCC
0.237458	Clc1c(ncc(c1)C(=O)Nc2c(OCC)cc(N3CCN(CC3)C)cc2)NCC
0.237342	O=C(Nc1c(OC)ccc(c2ncccc2)c1)C=3Nc4c(cc(N)cc4)C3
0.237342	O=C(Nc1c(OC)ccc(c2ncccc2)c1)C=3Nc4c(cc(N)cc4)C3
0.237342	O=C(Nc1c(OC)ccc(c2ncccc2)c1)C=3Nc4c(cc(N)cc4)C3
0.237342	O=C(Nc1c(OC)ccc(c2ncccc2)c1)C=3Nc4c(cc(N)cc4)C3
0.237342	O=C(Nc1c(OC)ccc(c2ncccc2)c1)C=3Nc4c(cc(N)cc4)C3
0.237113	Fc1ncc(cc1F)C(=O)Nc2c(OCC)cc(N3CCN(CC3)C)cc2
0.237113	Fc1ncc(cc1F)C(=O)Nc2c(OCC)cc(N3CCN(CC3)C)cc2
0.237113	Fc1ncc(cc1F)C(=O)Nc2c(OCC)cc(N3CCN(CC3)C)cc2
0.237113	Fc1ncc(cc1F)C(=O)Nc2c(OCC)cc(N3CCN(CC3)C)cc2
0.237113	Fc1ncc(cc1F)C(=O)Nc2c(OCC)cc(N3CCN(CC3)C)cc2
0.237113	Fc1ncc(cc1F)C(=O)Nc2c(OCC)cc(N3CCN(CC3)C)cc2
0.237113	Fc1ncc(cc1F)C(=O)Nc2c(OCC)cc(N3CCN(CC3)C)cc2
0.237113	Fc1ncc(cc1F)C(=O)Nc2c(OCC)cc(N3CCN(CC3)C)cc2
0.237113	Fc1ncc(cc1F)C(=O)Nc2c(OCC)cc(N3CCN(CC3)C)cc2
0.237113	Fc1ncc(cc1F)C(=O)Nc2c(OCC)cc(N3CCN(CC3)C)cc2
0.237037	Brc1nccc(c1N)C(=O)Nc2cc(c(cc2)CC)CC
0.237037	Brc1nccc(c1N)C(=O)Nc2cc(c(cc2)CC)CC
0.237037	Brc1nccc(c1N)C(=O)Nc2cc(c(cc2)CC)CC
0.237037	Brc1nccc(c1N)C(=O)Nc2cc(c(cc2)CC)CC
0.237037	Brc1nccc(c1N)C(=O)Nc2cc(c(cc2)CC)CC
0.237037	Brc1nccc(c1N)C(=O)Nc2cc(c(cc2)CC)CC
0.237037	Brc1nccc(c1N)C(=O)Nc2cc(c(cc2)CC)CC
0.237037	Brc1nccc(c1N)C(=O)Nc2cc(c(cc2)CC)CC
0.237037	Brc1nccc(c1N)C(=O)Nc2cc(c(cc2)CC)CC
0.237037	Brc1nccc(c1N)C(=O)Nc2cc(c(cc2)CC)CC
0.237013	Brc1c(NC(=O)C(=O)NNC(=O)c2ccc(cc2)CN(S(=O)(=O)c3ccc(cc3)C)C)cc(NC(=O)NC)cc1
0.237013	Brc1c(NC(=O)C(=O)NNC(=O)c2ccc(cc2)CN(S(=O)(=O)c3ccc(cc3)C)C)cc(NC(=O)NC)cc1
0.237013	Brc1c(NC(=O)C(=O)NNC(=O)c2ccc(cc2)CN(S(=O)(=O)c3ccc(cc3)C)C)cc(NC(=O)NC)cc1
0.237013	Brc1c(NC(=O)C(=O)NNC(=O)c2ccc(cc2)CN(S(=O)(=O)c3ccc(cc3)C)C)cc(NC(=O)NC)cc1
0.237013	Brc1c(NC(=O)C(=O)NNC(=O)c2ccc(cc2)CN(S(=O)(=O)c3ccc(cc3)C)C)cc(NC(=O)NC)cc1
0.237013	S1C(C=2N=C(SC2)NC(=O)C(=O)Nc3cc(OCC(F)F)c(cc3)C)=CC=C1CC
0.237013	S1C(C=2N=C(SC2)NC(=O)C(=O)Nc3cc(OCC(F)F)c(cc3)C)=CC=C1CC
0.237013	S1C(C=2N=C(SC2)NC(=O)C(=O)Nc3cc(OCC(F)F)c(cc3)C)=CC=C1CC
0.237013	S1C(C=2N=C(SC2)NC(=O)C(=O)Nc3cc(OCC(F)F)c(cc3)C)=CC=C1CC
0.236948	Brc1c(cc(NC(=O)C=2N=CNC2)cc1)CO
0.236948	Brc1c(cc(NC(=O)C=2N=CNC2)cc1)CO
0.236948	Brc1c(cc(NC(=O)C=2N=CNC2)cc1)CO
0.236948	Brc1c(cc(NC(=O)C=2N=CNC2)cc1)CO
0.236948	Brc1c(cc(NC(=O)C=2N=CNC2)cc1)CO
0.236948	Brc1c(cc(NC(=O)C=2N=CNC2)cc1)CO
0.236948	Brc1c(cc(NC(=O)C=2N=CNC2)cc1)CO
0.236948	Brc1c(cc(NC(=O)C=2N=CNC2)cc1)CO
0.236948	Brc1c(cc(NC(=O)C=2N=CNC2)cc1)CO
0.236948	Brc1c(cc(NC(=O)C=2N=CNC2)cc1)CO
0.236934	Clc1c(C#N)ccc(NC(=O)C2=CSC(C=3N=C(SC3)C)=C2)c1
0.236934	Clc1c(C#N)ccc(NC(=O)C2=CSC(C=3N=C(SC3)C)=C2)c1
0.236934	Clc1c(C#N)ccc(NC(=O)C2=CSC(C=3N=C(SC3)C)=C2)c1
0.236934	Clc1c(C#N)ccc(NC(=O)C2=CSC(C=3N=C(SC3)C)=C2)c1
0.236934	Clc1c(C#N)ccc(NC(=O)C2=CSC(C=3N=C(SC3)C)=C2)c1
0.236934	Clc1c(C#N)ccc(NC(=O)C2=CSC(C=3N=C(SC3)C)=C2)c1
0.236934	Clc1c(C#N)ccc(NC(=O)C2=CSC(C=3N=C(SC3)C)=C2)c1
0.236934	Clc1c(C#N)ccc(NC(=O)C2=CSC(C=3N=C(SC3)C)=C2)c1
0.236934	Clc1c(C#N)ccc(NC(=O)C2=CSC(C=3N=C(SC3)C)=C2)c1
0.236934	Clc1c(C#N)ccc(NC(=O)C2=CSC(C=3N=C(SC3)C)=C2)c1
0.23676	Clc1cc(ccc1)COc2c(ccc(NC(=C(C#N)C=3SC=C(N3)c4ccccc4)C)c2)C
0.236749	Ic1ccc(cc1)CCNC(=O)C(=O)Nc2c(cc(cc2)C=3ON=C(N3)C)C
0.236749	Ic1ccc(cc1)CCNC(=O)C(=O)Nc2c(cc(cc2)C=3ON=C(N3)C)C
0.236749	Ic1ccc(cc1)CCNC(=O)C(=O)Nc2c(cc(cc2)C=3ON=C(N3)C)C
0.236749	Ic1ccc(cc1)CCNC(=O)C(=O)Nc2c(cc(cc2)C=3ON=C(N3)C)C
0.236749	Ic1ccc(cc1)CCNC(=O)C(=O)Nc2c(cc(cc2)C=3ON=C(N3)C)C
0.236749	Ic1ccc(cc1)CCNC(=O)C(=O)Nc2c(cc(cc2)C=3ON=C(N3)C)C
0.236749	Ic1ccc(cc1)CCNC(=O)C(=O)Nc2c(cc(cc2)C=3ON=C(N3)C)C
0.236749	Ic1ccc(cc1)CCNC(=O)C(=O)Nc2c(cc(cc2)C=3ON=C(N3)C)C
0.236749	Ic1ccc(cc1)CCNC(=O)C(=O)Nc2c(cc(cc2)C=3ON=C(N3)C)C
0.236749	Ic1ccc(cc1)CCNC(=O)C(=O)Nc2c(cc(cc2)C=3ON=C(N3)C)C
0.236515	FC(F)(c1cncc(NC(=O)c2ccc(cc2)CCF)c1)C
0.236515	FC(F)(c1cncc(NC(=O)c2ccc(cc2)CCF)c1)C
0.236515	FC(F)(c1cncc(NC(=O)c2ccc(cc2)CCF)c1)C
0.236364	O=C(Nc1c(ccc(c1)C(=O)C)C)NC2=NNC=C2C3CCC3
0.236364	O=C(Nc1c(ccc(c1)C(=O)C)C)NC2=NNC=C2C3CCC3
0.23622	O=C(NCc1ccc(cc1)C2=NOC(=N2)C)c3ccc(c4nnc(cc4)C)cc3
0.23622	O=C(NCc1ccc(cc1)C2=NOC(=N2)C)c3ccc(c4nnc(cc4)C)cc3
0.23622	O=C(NCc1ccc(cc1)C2=NOC(=N2)C)c3ccc(c4nnc(cc4)C)cc3
0.236196	S1C(=NC(C2=CN(C(C(=O)Nc3c(cc(N4N=CC=C4)cc3)C)=C2)C)=C1)C
0.236196	S1C(=NC(C2=CN(C(C(=O)Nc3c(cc(N4N=CC=C4)cc3)C)=C2)C)=C1)C
0.236	O=C(Nc1ccc(OC2CCCCC2)cc1)c3nc(ncc3)C
0.236	O=C(Nc1ccc(OC2CCCCC2)cc1)c3nc(ncc3)C
0.236	O=C(Nc1ccc(OC2CCCCC2)cc1)c3nc(ncc3)C
0.236	O=C(Nc1ccc(OC2CCCCC2)cc1)c3nc(ncc3)C
0.236	O=C(Nc1ccc(OC2CCCCC2)cc1)c3nc(ncc3)C
0.236	O=C(Nc1ccc(OC2CCCCC2)cc1)c3nc(ncc3)C
0.236	O=C(Nc1ccc(OC2CCCCC2)cc1)c3nc(ncc3)C
0.236	O=C(Nc1ccc(OC2CCCCC2)cc1)c3nc(ncc3)C
0.236	O=C(Nc1ccc(OC2CCCCC2)cc1)c3nc(ncc3)C
0.236	O=C(Nc1ccc(OC2CCCCC2)cc1)c3nc(ncc3)C
0.236	Brc1c(ccc(c1)CNc2cc(c(c3ccncc3)cc2)C)C
0.236	Brc1c(ccc(c1)CNc2cc(c(c3ccncc3)cc2)C)C
0.236	Brc1c(ccc(c1)CNc2cc(c(c3ccncc3)cc2)C)C
0.236	Brc1c(ccc(c1)CNc2cc(c(c3ccncc3)cc2)C)C
0.235955	O=C(N(C(CC)C)CCO)Nc1ccc(c2nc(ncc2)C)cc1
[truncated: 8,001 more rows]
