# Supplementary material for: Galileo: Three-dimensional searching in large combinatorial fragment spaces on the example of pharmacophores
Source: J Comput Aided Mol Des. 2022 Nov 24;37(1):1–16. doi: 10.1007/s10822-022-00485-y (PMC10032335; doi:10.1007/s10822-022-00485-y)
Supplement: Supplementary file 4 — Supplementary file 3a [file 10822_2022_485_MOESM3_ESMa.zip › Imatinib_Galileo/11/out_10.csv]

Score	SMILES
0.393443	S1CCN(Cc2cc(NC(=O)c3ccc(cc3)CNC(=O)NC(C)C)c(cc2)C)CC1
0.393443	S1CCN(Cc2cc(NC(=O)c3ccc(cc3)CNC(=O)NC(C)C)c(cc2)C)CC1
0.393443	S1CCN(Cc2cc(NC(=O)c3ccc(cc3)CNC(=O)NC(C)C)c(cc2)C)CC1
0.393443	S1CCN(Cc2cc(NC(=O)c3ccc(cc3)CNC(=O)NC(C)C)c(cc2)C)CC1
0.393443	S1CCN(Cc2cc(NC(=O)c3ccc(cc3)CNC(=O)NC(C)C)c(cc2)C)CC1
0.393443	S1CCN(Cc2cc(NC(=O)c3ccc(cc3)CNC(=O)NC(C)C)c(cc2)C)CC1
0.391667	n1c(nccc1c2cc(ccc2)CN3CCN(CC3)C)NC4CNCC4
0.391667	n1c(nccc1c2cc(ccc2)CN3CCN(CC3)C)NC4CNCC4
0.391667	n1c(nccc1c2cc(ccc2)CN3CCN(CC3)C)NC4CNCC4
0.391667	n1c(nccc1c2cc(ccc2)CN3CCN(CC3)C)NC4CNCC4
0.391667	n1c(nccc1c2cc(ccc2)CN3CCN(CC3)C)NC4CNCC4
0.391667	n1c(nccc1c2cc(ccc2)CN3CCN(CC3)C)NC4CNCC4
0.391667	n1c(nccc1c2cc(ccc2)CN3CCN(CC3)C)NC4CNCC4
0.391667	n1c(nccc1c2cc(ccc2)CN3CCN(CC3)C)NC4CNCC4
0.391667	n1c(nccc1c2cc(ccc2)CN3CCN(CC3)C)NC4CNCC4
0.391667	n1c(nccc1c2cc(ccc2)CN3CCN(CC3)C)NC4CNCC4
0.382716	Ic1c(ccc(NC(=O)c2ccc(cc2)CN3CC(OCC3)C)c1)C
0.382716	Ic1c(ccc(NC(=O)c2ccc(cc2)CN3CC(OCC3)C)c1)C
0.382716	Ic1c(ccc(NC(=O)c2ccc(cc2)CN3CC(OCC3)C)c1)C
0.382716	Ic1c(ccc(NC(=O)c2ccc(cc2)CN3CC(OCC3)C)c1)C
0.382716	Ic1c(ccc(NC(=O)c2ccc(cc2)CN3CC(OCC3)C)c1)C
0.382716	Ic1c(ccc(NC(=O)c2ccc(cc2)CN3CC(OCC3)C)c1)C
0.382716	Ic1c(ccc(NC(=O)c2ccc(cc2)CN3CC(OCC3)C)c1)C
0.382716	Ic1c(ccc(NC(=O)c2ccc(cc2)CN3CC(OCC3)C)c1)C
0.382716	Ic1c(ccc(NC(=O)c2ccc(cc2)CN3CC(OCC3)C)c1)C
0.382716	Ic1c(ccc(NC(=O)c2ccc(cc2)CN3CC(OCC3)C)c1)C
0.379447	O=C(Nc1cc(NC(=O)C(=O)N2CCN(CCOC)CC2)c(cc1)C)c3ccccc3
0.376147	O=C(Nc1cc(NC(=O)C=O)c(cc1)C)c2ccccc2
0.376147	O=C(Nc1cc(NC(=O)C=O)c(cc1)C)c2ccccc2
0.376147	O=C(Nc1cc(NC(=O)C=O)c(cc1)C)c2ccccc2
0.376147	O=C(Nc1cc(NC(=O)C=O)c(cc1)C)c2ccccc2
0.376147	O=C(Nc1cc(NC(=O)C=O)c(cc1)C)c2ccccc2
0.376147	O=C(Nc1cc(NC(=O)C=O)c(cc1)C)c2ccccc2
0.376147	O=C(Nc1cc(NC(=O)C=O)c(cc1)C)c2ccccc2
0.376147	O=C(Nc1cc(NC(=O)C=O)c(cc1)C)c2ccccc2
0.376147	O=C(Nc1cc(NC(=O)C=O)c(cc1)C)c2ccccc2
0.376147	O=C(Nc1cc(NC(=O)C=O)c(cc1)C)c2ccccc2
0.366379	O=C(Nc1c(cc(N2CCN(CC2)C)cc1)C)c3ccc(NC(=O)c4ccccc4)cc3
0.366379	O=C(Nc1c(cc(N2CCN(CC2)C)cc1)C)c3ccc(NC(=O)c4ccccc4)cc3
0.366379	O=C(Nc1c(cc(N2CCN(CC2)C)cc1)C)c3ccc(NC(=O)c4ccccc4)cc3
0.366379	O=C(Nc1c(cc(N2CCN(CC2)C)cc1)C)c3ccc(NC(=O)c4ccccc4)cc3
0.366379	O=C(Nc1c(cc(N2CCN(CC2)C)cc1)C)c3ccc(NC(=O)c4ccccc4)cc3
0.366379	O=C(Nc1c(cc(N2CCN(CC2)C)cc1)C)c3ccc(NC(=O)c4ccccc4)cc3
0.366379	O=C(Nc1c(cc(N2CCN(CC2)C)cc1)C)c3ccc(NC(=O)c4ccccc4)cc3
0.366379	O=C(Nc1c(cc(N2CCN(CC2)C)cc1)C)c3ccc(NC(=O)c4ccccc4)cc3
0.366379	O=C(Nc1c(cc(N2CCN(CC2)C)cc1)C)c3ccc(NC(=O)c4ccccc4)cc3
0.366379	O=C(Nc1c(cc(N2CCN(CC2)C)cc1)C)c3ccc(NC(=O)c4ccccc4)cc3
0.3625	S(c1ccc(cc1)C(=O)Nc2cc(c(cc2)CC)C)Cc3cnccc3
0.3625	S(c1ccc(cc1)C(=O)Nc2cc(c(cc2)CC)C)Cc3cnccc3
0.3625	S(c1ccc(cc1)C(=O)Nc2cc(c(cc2)CC)C)Cc3cnccc3
0.3625	S(c1ccc(cc1)C(=O)Nc2cc(c(cc2)CC)C)Cc3cnccc3
0.3625	S(c1ccc(cc1)C(=O)Nc2cc(c(cc2)CC)C)Cc3cnccc3
0.3625	S(c1ccc(cc1)C(=O)Nc2cc(c(cc2)CC)C)Cc3cnccc3
0.3625	S(c1ccc(cc1)C(=O)Nc2cc(c(cc2)CC)C)Cc3cnccc3
0.3625	S(c1ccc(cc1)C(=O)Nc2cc(c(cc2)CC)C)Cc3cnccc3
0.3625	S(c1ccc(cc1)C(=O)Nc2cc(c(cc2)CC)C)Cc3cnccc3
0.3625	S(c1ccc(cc1)C(=O)Nc2cc(c(cc2)CC)C)Cc3cnccc3
0.36087	O=C(Nc1cc(NC(=O)CCN(C)C)c(cc1)C)c2ccc(NC(=O)c3ccccc3)cc2
0.36087	O=C(Nc1cc(NC(=O)CCN(C)C)c(cc1)C)c2ccc(NC(=O)c3ccccc3)cc2
0.36087	O=C(Nc1cc(NC(=O)CCN(C)C)c(cc1)C)c2ccc(NC(=O)c3ccccc3)cc2
0.36087	O=C(Nc1cc(NC(=O)CCN(C)C)c(cc1)C)c2ccc(NC(=O)c3ccccc3)cc2
0.36087	O=C(Nc1cc(NC(=O)CCN(C)C)c(cc1)C)c2ccc(NC(=O)c3ccccc3)cc2
0.36087	O=C(Nc1cc(NC(=O)CCN(C)C)c(cc1)C)c2ccc(NC(=O)c3ccccc3)cc2
0.36087	O=C(Nc1cc(NC(=O)CCN(C)C)c(cc1)C)c2ccc(NC(=O)c3ccccc3)cc2
0.36087	O=C(Nc1cc(NC(=O)CCN(C)C)c(cc1)C)c2ccc(NC(=O)c3ccccc3)cc2
0.36087	O=C(Nc1cc(NC(=O)CCN(C)C)c(cc1)C)c2ccc(NC(=O)c3ccccc3)cc2
0.36087	O=C(Nc1cc(NC(=O)CCN(C)C)c(cc1)C)c2ccc(NC(=O)c3ccccc3)cc2
0.360656	O=C(Nc1nc(c2ccccc2)ccn1)c3cnc(N(CC)CC)cc3
0.360656	O=C(Nc1nc(c2ccccc2)ccn1)c3cnc(N(CC)CC)cc3
0.360656	O=C(Nc1nc(c2ccccc2)ccn1)c3cnc(N(CC)CC)cc3
0.360656	O=C(Nc1nc(c2ccccc2)ccn1)c3cnc(N(CC)CC)cc3
0.360656	O=C(Nc1nc(c2ccccc2)ccn1)c3cnc(N(CC)CC)cc3
0.360656	O=C(Nc1nc(c2ccccc2)ccn1)c3cnc(N(CC)CC)cc3
0.360656	O=C(Nc1nc(c2ccccc2)ccn1)c3cnc(N(CC)CC)cc3
0.360656	O=C(Nc1nc(c2ccccc2)ccn1)c3cnc(N(CC)CC)cc3
0.360656	O=C(Nc1nc(c2ccccc2)ccn1)c3cnc(N(CC)CC)cc3
0.360656	O=C(Nc1nc(c2ccccc2)ccn1)c3cnc(N(CC)CC)cc3
0.360324	Clc1c(cc(NC(=O)c2ccc(cc2)CN3CC(OCC3)C)cc1)C
0.360324	Clc1c(cc(NC(=O)c2ccc(cc2)CN3CC(OCC3)C)cc1)C
0.360324	Clc1c(cc(NC(=O)c2ccc(cc2)CN3CC(OCC3)C)cc1)C
0.360324	Clc1c(cc(NC(=O)c2ccc(cc2)CN3CC(OCC3)C)cc1)C
0.360324	Clc1c(cc(NC(=O)c2ccc(cc2)CN3CC(OCC3)C)cc1)C
0.360324	Clc1c(cc(NC(=O)c2ccc(cc2)CN3CC(OCC3)C)cc1)C
0.360324	Clc1c(cc(NC(=O)c2ccc(cc2)CN3CC(OCC3)C)cc1)C
0.360324	Clc1c(cc(NC(=O)c2ccc(cc2)CN3CC(OCC3)C)cc1)C
0.360324	Clc1c(cc(NC(=O)c2ccc(cc2)CN3CC(OCC3)C)cc1)C
0.360324	Clc1c(cc(NC(=O)c2ccc(cc2)CN3CC(OCC3)C)cc1)C
0.359477	O=C(Nc1c(ccc(c1)C=2ON=C(N2)c3cnc(N4CCN(CC4)C)cc3)C)c5cc6OCCOc6cc5
0.359477	O=C(Nc1c(ccc(c1)C=2ON=C(N2)c3cnc(N4CCN(CC4)C)cc3)C)c5cc6OCCOc6cc5
0.359477	O=C(Nc1c(ccc(c1)C=2ON=C(N2)c3cnc(N4CCN(CC4)C)cc3)C)c5cc6OCCOc6cc5
0.359477	O=C(Nc1c(ccc(c1)C=2ON=C(N2)c3cnc(N4CCN(CC4)C)cc3)C)c5cc6OCCOc6cc5
0.359477	O=C(Nc1c(ccc(c1)C=2ON=C(N2)c3cnc(N4CCN(CC4)C)cc3)C)c5cc6OCCOc6cc5
0.359477	O=C(Nc1c(ccc(c1)C=2ON=C(N2)c3cnc(N4CCN(CC4)C)cc3)C)c5cc6OCCOc6cc5
0.359477	O=C(Nc1c(ccc(c1)C=2ON=C(N2)c3cnc(N4CCN(CC4)C)cc3)C)c5cc6OCCOc6cc5
0.359477	O=C(Nc1c(ccc(c1)C=2ON=C(N2)c3cnc(N4CCN(CC4)C)cc3)C)c5cc6OCCOc6cc5
0.359477	O=C(Nc1c(ccc(c1)C=2ON=C(N2)c3cnc(N4CCN(CC4)C)cc3)C)c5cc6OCCOc6cc5
0.359477	O=C(Nc1c(ccc(c1)C=2ON=C(N2)c3cnc(N4CCN(CC4)C)cc3)C)c5cc6OCCOc6cc5
0.352941	S1C(c2cnc(cc2)C(=O)Nc3c(cc(N4CCN(CC4)C)cc3)C)=CC=C1
0.352941	S1C(c2cnc(cc2)C(=O)Nc3c(cc(N4CCN(CC4)C)cc3)C)=CC=C1
0.352941	S1C(c2cnc(cc2)C(=O)Nc3c(cc(N4CCN(CC4)C)cc3)C)=CC=C1
0.350598	S(c1ncc(cc1)C(=O)Nc2c(ccc(NC(=O)C3CC3)c2)C)CC
0.350598	S(c1ncc(cc1)C(=O)Nc2c(ccc(NC(=O)C3CC3)c2)C)CC
0.350598	S(c1ncc(cc1)C(=O)Nc2c(ccc(NC(=O)C3CC3)c2)C)CC
0.350598	S(c1ncc(cc1)C(=O)Nc2c(ccc(NC(=O)C3CC3)c2)C)CC
0.350598	S(c1ncc(cc1)C(=O)Nc2c(ccc(NC(=O)C3CC3)c2)C)CC
0.350598	S(c1ncc(cc1)C(=O)Nc2c(ccc(NC(=O)C3CC3)c2)C)CC
0.350598	S(c1ncc(cc1)C(=O)Nc2c(ccc(NC(=O)C3CC3)c2)C)CC
0.350598	S(c1ncc(cc1)C(=O)Nc2c(ccc(NC(=O)C3CC3)c2)C)CC
0.350598	S(c1ncc(cc1)C(=O)Nc2c(ccc(NC(=O)C3CC3)c2)C)CC
0.347826	Clc1c(cccc1)CN2CCN(CC3=NNC(=N3)Nc4c(ccc(c4)C)C)CC2
0.347826	Clc1c(cccc1)CN2CCN(CC3=NNC(=N3)Nc4c(ccc(c4)C)C)CC2
0.347826	Clc1c(cccc1)CN2CCN(CC3=NNC(=N3)Nc4c(ccc(c4)C)C)CC2
0.347826	Clc1c(cccc1)CN2CCN(CC3=NNC(=N3)Nc4c(ccc(c4)C)C)CC2
0.347826	Clc1c(cccc1)CN2CCN(CC3=NNC(=N3)Nc4c(ccc(c4)C)C)CC2
0.347826	Clc1c(cccc1)CN2CCN(CC3=NNC(=N3)Nc4c(ccc(c4)C)C)CC2
0.347826	Clc1c(cccc1)CN2CCN(CC3=NNC(=N3)Nc4c(ccc(c4)C)C)CC2
0.347826	Clc1c(cccc1)CN2CCN(CC3=NNC(=N3)Nc4c(ccc(c4)C)C)CC2
0.347826	Clc1c(cccc1)CN2CCN(CC3=NNC(=N3)Nc4c(ccc(c4)C)C)CC2
0.347826	Clc1c(cccc1)CN2CCN(CC3=NNC(=N3)Nc4c(ccc(c4)C)C)CC2
0.346278	S(=O)(=O)(Nc1cc(ccc1)C(=O)Nc2c(ccc(c3cncc(F)c3)c2)C)c4c(ccc(c4)C=5N=C(SC5)C)C
0.346278	S(=O)(=O)(Nc1cc(ccc1)C(=O)Nc2c(ccc(c3cncc(F)c3)c2)C)c4c(ccc(c4)C=5N=C(SC5)C)C
0.346278	S(=O)(=O)(Nc1cc(ccc1)C(=O)Nc2c(ccc(c3cncc(F)c3)c2)C)c4c(ccc(c4)C=5N=C(SC5)C)C
0.346278	S(=O)(=O)(Nc1cc(ccc1)C(=O)Nc2c(ccc(c3cncc(F)c3)c2)C)c4c(ccc(c4)C=5N=C(SC5)C)C
0.346278	S(=O)(=O)(Nc1cc(ccc1)C(=O)Nc2c(ccc(c3cncc(F)c3)c2)C)c4c(ccc(c4)C=5N=C(SC5)C)C
0.346278	S(=O)(=O)(Nc1cc(ccc1)C(=O)Nc2c(ccc(c3cncc(F)c3)c2)C)c4c(ccc(c4)C=5N=C(SC5)C)C
0.346278	S(=O)(=O)(Nc1cc(ccc1)C(=O)Nc2c(ccc(c3cncc(F)c3)c2)C)c4c(ccc(c4)C=5N=C(SC5)C)C
0.346278	S(=O)(=O)(Nc1cc(ccc1)C(=O)Nc2c(ccc(c3cncc(F)c3)c2)C)c4c(ccc(c4)C=5N=C(SC5)C)C
0.346278	S(=O)(=O)(Nc1cc(ccc1)C(=O)Nc2c(ccc(c3cncc(F)c3)c2)C)c4c(ccc(c4)C=5N=C(SC5)C)C
0.346278	S(=O)(=O)(Nc1cc(ccc1)C(=O)Nc2c(ccc(c3cncc(F)c3)c2)C)c4c(ccc(c4)C=5N=C(SC5)C)C
0.34471	S1C(=NC(c2cnccc2)=C1)CCCCNC(=O)c3cc(F)c(NCCN4CCOCC4)cc3
0.34471	S1C(=NC(c2cnccc2)=C1)CCCCNC(=O)c3cc(F)c(NCCN4CCOCC4)cc3
0.34471	S1C(=NC(c2cnccc2)=C1)CCCCNC(=O)c3cc(F)c(NCCN4CCOCC4)cc3
0.34471	S1C(=NC(c2cnccc2)=C1)CCCCNC(=O)c3cc(F)c(NCCN4CCOCC4)cc3
0.34471	S1C(=NC(c2cnccc2)=C1)CCCCNC(=O)c3cc(F)c(NCCN4CCOCC4)cc3
0.34471	S1C(=NC(c2cnccc2)=C1)CCCCNC(=O)c3cc(F)c(NCCN4CCOCC4)cc3
0.34471	S1C(=NC(c2cnccc2)=C1)CCCCNC(=O)c3cc(F)c(NCCN4CCOCC4)cc3
0.34471	S1C(=NC(c2cnccc2)=C1)CCCCNC(=O)c3cc(F)c(NCCN4CCOCC4)cc3
0.34471	S1C(=NC(c2cnccc2)=C1)CCCCNC(=O)c3cc(F)c(NCCN4CCOCC4)cc3
0.34471	S1C(=NC(c2cnccc2)=C1)CCCCNC(=O)c3cc(F)c(NCCN4CCOCC4)cc3
0.338521	O=C(Nc1c(cc(N2CCCCCC2)cc1)C)c3cc(NC=4N=NNN4)ccc3
0.338521	O=C(Nc1c(cc(N2CCCCCC2)cc1)C)c3cc(NC=4N=NNN4)ccc3
0.338521	O=C(Nc1c(cc(N2CCCCCC2)cc1)C)c3cc(NC=4N=NNN4)ccc3
0.338521	O=C(Nc1c(cc(N2CCCCCC2)cc1)C)c3cc(NC=4N=NNN4)ccc3
0.338521	O=C(Nc1c(cc(N2CCCCCC2)cc1)C)c3cc(NC=4N=NNN4)ccc3
0.338521	O=C(Nc1c(cc(N2CCCCCC2)cc1)C)c3cc(NC=4N=NNN4)ccc3
0.338521	O=C(Nc1c(cc(N2CCCCCC2)cc1)C)c3cc(NC=4N=NNN4)ccc3
0.338521	O=C(Nc1c(cc(N2CCCCCC2)cc1)C)c3cc(NC=4N=NNN4)ccc3
0.338521	O=C(Nc1c(cc(N2CCCCCC2)cc1)C)c3cc(NC=4N=NNN4)ccc3
0.338521	O=C(Nc1c(cc(N2CCCCCC2)cc1)C)c3cc(NC=4N=NNN4)ccc3
0.3375	O=C(Nc1cc(c(cc1)CC)C)c2cc(NC=3N=NNN3)ccc2
0.3375	O=C(Nc1cc(c(cc1)CC)C)c2cc(NC=3N=NNN3)ccc2
0.3375	O=C(Nc1cc(c(cc1)CC)C)c2cc(NC=3N=NNN3)ccc2
0.3375	O=C(Nc1cc(c(cc1)CC)C)c2cc(NC=3N=NNN3)ccc2
0.3375	O=C(Nc1cc(c(cc1)CC)C)c2cc(NC=3N=NNN3)ccc2
0.3375	O=C(Nc1cc(c(cc1)CC)C)c2cc(NC=3N=NNN3)ccc2
0.3375	O=C(Nc1cc(c(cc1)CC)C)c2cc(NC=3N=NNN3)ccc2
0.3375	O=C(Nc1cc(c(cc1)CC)C)c2cc(NC=3N=NNN3)ccc2
0.3375	O=C(Nc1cc(c(cc1)CC)C)c2cc(NC=3N=NNN3)ccc2
0.3375	O=C(Nc1cc(c(cc1)CC)C)c2cc(NC=3N=NNN3)ccc2
0.333333	O=C(O)c1c(ccc(Nc2nc(ccn2)C)c1)C
0.333333	O=C(O)c1c(ccc(Nc2nc(ccn2)C)c1)C
0.333333	O=C(O)c1c(ccc(Nc2nc(ccn2)C)c1)C
0.333333	O=C(O)c1c(ccc(Nc2nc(ccn2)C)c1)C
0.333333	O=C(O)c1c(ccc(Nc2nc(ccn2)C)c1)C
0.333333	O=C(O)c1c(ccc(Nc2nc(ccn2)C)c1)C
0.333333	O=C(O)c1c(ccc(Nc2nc(ccn2)C)c1)C
0.333333	O=C(O)c1c(ccc(Nc2nc(ccn2)C)c1)C
0.333333	O=C(O)c1c(ccc(Nc2nc(ccn2)C)c1)C
0.333333	O=C(O)c1c(ccc(Nc2nc(ccn2)C)c1)C
0.333333	S1C(=NC(C(=O)Nc2nc(ccc2)CN3CCN(C(=O)C)CC3)=C1)c4cnccc4
0.333333	S1C(=NC(C(=O)Nc2nc(ccc2)CN3CCN(C(=O)C)CC3)=C1)c4cnccc4
0.333333	S1C(=NC(C(=O)Nc2nc(ccc2)CN3CCN(C(=O)C)CC3)=C1)c4cnccc4
0.333333	S1C(=NC(C(=O)Nc2nc(ccc2)CN3CCN(C(=O)C)CC3)=C1)c4cnccc4
0.333333	S1C(=NC(C(=O)Nc2nc(ccc2)CN3CCN(C(=O)C)CC3)=C1)c4cnccc4
0.333333	S1C(=NC(C(=O)Nc2nc(ccc2)CN3CCN(C(=O)C)CC3)=C1)c4cnccc4
0.333333	S1C(=NC(C(=O)Nc2nc(ccc2)CN3CCN(C(=O)C)CC3)=C1)c4cnccc4
0.333333	S1C(=NC(C(=O)Nc2nc(ccc2)CN3CCN(C(=O)C)CC3)=C1)c4cnccc4
0.333333	S1C(=NC(C(=O)Nc2nc(ccc2)CN3CCN(C(=O)C)CC3)=C1)c4cnccc4
0.333333	S1C(=NC(C(=O)Nc2nc(ccc2)CN3CCN(C(=O)C)CC3)=C1)c4cnccc4
0.329167	S(c1ccc(cc1)C(=O)NNc2cc(c(cc2)C)C)Cc3cnccc3
0.329167	S(c1ccc(cc1)C(=O)NNc2cc(c(cc2)C)C)Cc3cnccc3
0.329167	S(c1ccc(cc1)C(=O)NNc2cc(c(cc2)C)C)Cc3cnccc3
0.329167	S(c1ccc(cc1)C(=O)NNc2cc(c(cc2)C)C)Cc3cnccc3
0.329167	S(c1ccc(cc1)C(=O)NNc2cc(c(cc2)C)C)Cc3cnccc3
0.329167	S(c1ccc(cc1)C(=O)NNc2cc(c(cc2)C)C)Cc3cnccc3
0.329167	S(c1ccc(cc1)C(=O)NNc2cc(c(cc2)C)C)Cc3cnccc3
0.329167	S(c1ccc(cc1)C(=O)NNc2cc(c(cc2)C)C)Cc3cnccc3
0.329167	S(c1ccc(cc1)C(=O)NNc2cc(c(cc2)C)C)Cc3cnccc3
0.329167	S(c1ccc(cc1)C(=O)NNc2cc(c(cc2)C)C)Cc3cnccc3
0.329114	O=C(N1CCN(Cc2ncccc2)CC1)c3ccc(NC(=O)c4ccccc4)cc3
0.329114	O=C(N1CCN(Cc2ncccc2)CC1)c3ccc(NC(=O)c4ccccc4)cc3
0.329114	O=C(N1CCN(Cc2ncccc2)CC1)c3ccc(NC(=O)c4ccccc4)cc3
0.329114	O=C(N1CCN(Cc2ncccc2)CC1)c3ccc(NC(=O)c4ccccc4)cc3
0.329114	O=C(N1CCN(Cc2ncccc2)CC1)c3ccc(NC(=O)c4ccccc4)cc3
0.329114	O=C(N1CCN(Cc2ncccc2)CC1)c3ccc(NC(=O)c4ccccc4)cc3
0.329114	O=C(N1CCN(Cc2ncccc2)CC1)c3ccc(NC(=O)c4ccccc4)cc3
0.329114	O=C(N1CCN(Cc2ncccc2)CC1)c3ccc(NC(=O)c4ccccc4)cc3
0.329114	O=C(N1CCN(Cc2ncccc2)CC1)c3ccc(NC(=O)c4ccccc4)cc3
0.329114	O=C(N1CCN(Cc2ncccc2)CC1)c3ccc(NC(=O)c4ccccc4)cc3
0.32342	O=C(Nc1c(cc(N2CCCCCC2)cc1)C)c3ncc(cc3)C=4N=NNN4
0.32342	O=C(Nc1c(cc(N2CCCCCC2)cc1)C)c3ncc(cc3)C=4N=NNN4
0.32342	O=C(Nc1c(cc(N2CCCCCC2)cc1)C)c3ncc(cc3)C=4N=NNN4
0.32342	O=C(Nc1c(cc(N2CCCCCC2)cc1)C)c3ncc(cc3)C=4N=NNN4
0.32342	O=C(Nc1c(cc(N2CCCCCC2)cc1)C)c3ncc(cc3)C=4N=NNN4
0.32342	O=C(Nc1c(cc(N2CCCCCC2)cc1)C)c3ncc(cc3)C=4N=NNN4
0.32342	O=C(Nc1c(cc(N2CCCCCC2)cc1)C)c3ncc(cc3)C=4N=NNN4
0.32342	O=C(Nc1c(cc(N2CCCCCC2)cc1)C)c3ncc(cc3)C=4N=NNN4
0.32342	O=C(Nc1c(cc(N2CCCCCC2)cc1)C)c3ncc(cc3)C=4N=NNN4
0.32342	O=C(Nc1c(cc(N2CCCCCC2)cc1)C)c3ncc(cc3)C=4N=NNN4
0.323144	Brc1c(ccc(c1)CNc2ccc(cc2)C(=O)Nc3ccccc3)C
0.322917	Clc1cc(NC(=O)C)c(cc1)C(=O)NCCCCC=2SC=C(N2)c3cnccc3
0.322917	Clc1cc(NC(=O)C)c(cc1)C(=O)NCCCCC=2SC=C(N2)c3cnccc3
0.322917	Clc1cc(NC(=O)C)c(cc1)C(=O)NCCCCC=2SC=C(N2)c3cnccc3
0.322917	Clc1cc(NC(=O)C)c(cc1)C(=O)NCCCCC=2SC=C(N2)c3cnccc3
0.322917	Clc1cc(NC(=O)C)c(cc1)C(=O)NCCCCC=2SC=C(N2)c3cnccc3
0.322917	Clc1cc(NC(=O)C)c(cc1)C(=O)NCCCCC=2SC=C(N2)c3cnccc3
0.322917	Clc1cc(NC(=O)C)c(cc1)C(=O)NCCCCC=2SC=C(N2)c3cnccc3
0.322917	Clc1cc(NC(=O)C)c(cc1)C(=O)NCCCCC=2SC=C(N2)c3cnccc3
0.322917	Clc1cc(NC(=O)C)c(cc1)C(=O)NCCCCC=2SC=C(N2)c3cnccc3
0.322917	Clc1cc(NC(=O)C)c(cc1)C(=O)NCCCCC=2SC=C(N2)c3cnccc3
0.321839	Ic1c(ccc(NC(=O)c2cc(S(=O)(=O)N3CCN(CC3)C)ccc2)c1)C
0.321839	Ic1c(ccc(NC(=O)c2cc(S(=O)(=O)N3CCN(CC3)C)ccc2)c1)C
0.321839	Ic1c(ccc(NC(=O)c2cc(S(=O)(=O)N3CCN(CC3)C)ccc2)c1)C
0.321839	Ic1c(ccc(NC(=O)c2cc(S(=O)(=O)N3CCN(CC3)C)ccc2)c1)C
0.321839	Ic1c(ccc(NC(=O)c2cc(S(=O)(=O)N3CCN(CC3)C)ccc2)c1)C
0.319298	Brc1c(ccc(S(=O)(=O)N(C)C)c1)C(=O)Nc2c(ccc(c2)CN3CCSCC3)C
0.319298	Brc1c(ccc(S(=O)(=O)N(C)C)c1)C(=O)Nc2c(ccc(c2)CN3CCSCC3)C
0.319298	Brc1c(ccc(S(=O)(=O)N(C)C)c1)C(=O)Nc2c(ccc(c2)CN3CCSCC3)C
0.319298	Brc1c(ccc(S(=O)(=O)N(C)C)c1)C(=O)Nc2c(ccc(c2)CN3CCSCC3)C
0.319298	Brc1c(ccc(S(=O)(=O)N(C)C)c1)C(=O)Nc2c(ccc(c2)CN3CCSCC3)C
0.319298	Brc1c(ccc(S(=O)(=O)N(C)C)c1)C(=O)Nc2c(ccc(c2)CN3CCSCC3)C
0.319298	Brc1c(ccc(S(=O)(=O)N(C)C)c1)C(=O)Nc2c(ccc(c2)CN3CCSCC3)C
0.319298	Brc1c(ccc(S(=O)(=O)N(C)C)c1)C(=O)Nc2c(ccc(c2)CN3CCSCC3)C
0.319298	Brc1c(ccc(S(=O)(=O)N(C)C)c1)C(=O)Nc2c(ccc(c2)CN3CCSCC3)C
0.319298	Brc1c(ccc(S(=O)(=O)N(C)C)c1)C(=O)Nc2c(ccc(c2)CN3CCSCC3)C
0.318386	Brc1ccc(cc1)C(=O)Nc2c(ccc(c2)C=O)C
0.318386	Brc1ccc(cc1)C(=O)Nc2c(ccc(c2)C=O)C
0.318386	Brc1ccc(cc1)C(=O)Nc2c(ccc(c2)C=O)C
0.318386	Brc1ccc(cc1)C(=O)Nc2c(ccc(c2)C=O)C
0.318386	Brc1ccc(cc1)C(=O)Nc2c(ccc(c2)C=O)C
0.318386	Brc1ccc(cc1)C(=O)Nc2c(ccc(c2)C=O)C
0.318386	Brc1ccc(cc1)C(=O)Nc2c(ccc(c2)C=O)C
0.318386	Brc1ccc(cc1)C(=O)Nc2c(ccc(c2)C=O)C
0.318386	Brc1ccc(cc1)C(=O)Nc2c(ccc(c2)C=O)C
0.318386	Brc1ccc(cc1)C(=O)Nc2c(ccc(c2)C=O)C
0.316206	O=C(N1CCC(Cc2cc(c(cc2)C)C)CC1)c3ccc(NC(=O)c4ccccc4)cc3
0.316206	O=C(N1CCC(Cc2cc(c(cc2)C)C)CC1)c3ccc(NC(=O)c4ccccc4)cc3
0.316206	O=C(N1CCC(Cc2cc(c(cc2)C)C)CC1)c3ccc(NC(=O)c4ccccc4)cc3
0.316206	O=C(N1CCC(Cc2cc(c(cc2)C)C)CC1)c3ccc(NC(=O)c4ccccc4)cc3
0.316206	O=C(N1CCC(Cc2cc(c(cc2)C)C)CC1)c3ccc(NC(=O)c4ccccc4)cc3
0.316206	O=C(N1CCC(Cc2cc(c(cc2)C)C)CC1)c3ccc(NC(=O)c4ccccc4)cc3
0.316206	O=C(N1CCC(Cc2cc(c(cc2)C)C)CC1)c3ccc(NC(=O)c4ccccc4)cc3
0.316206	O=C(N1CCC(Cc2cc(c(cc2)C)C)CC1)c3ccc(NC(=O)c4ccccc4)cc3
0.316206	O=C(N1CCC(Cc2cc(c(cc2)C)C)CC1)c3ccc(NC(=O)c4ccccc4)cc3
0.316206	O=C(N1CCC(Cc2cc(c(cc2)C)C)CC1)c3ccc(NC(=O)c4ccccc4)cc3
0.314741	S1N=CC=C1c2ccc(NC(=O)c3ccc(cc3)CN4CC(OCC4)C)cc2
0.314741	S1N=CC=C1c2ccc(NC(=O)c3ccc(cc3)CN4CC(OCC4)C)cc2
0.314741	S1N=CC=C1c2ccc(NC(=O)c3ccc(cc3)CN4CC(OCC4)C)cc2
0.314741	S1N=CC=C1c2ccc(NC(=O)c3ccc(cc3)CN4CC(OCC4)C)cc2
0.314741	S1N=CC=C1c2ccc(NC(=O)c3ccc(cc3)CN4CC(OCC4)C)cc2
0.314741	S1N=CC=C1c2ccc(NC(=O)c3ccc(cc3)CN4CC(OCC4)C)cc2
0.314741	S1N=CC=C1c2ccc(NC(=O)c3ccc(cc3)CN4CC(OCC4)C)cc2
0.314741	S1N=CC=C1c2ccc(NC(=O)c3ccc(cc3)CN4CC(OCC4)C)cc2
0.314741	S1N=CC=C1c2ccc(NC(=O)c3ccc(cc3)CN4CC(OCC4)C)cc2
0.314741	S1N=CC=C1c2ccc(NC(=O)c3ccc(cc3)CN4CC(OCC4)C)cc2
0.314286	O=C(Nc1cc(NC(=O)C(=O)N2CCC(OC)(CCC2)C)c(cc1)C)c3ccccc3
0.314286	O=C(Nc1cc(NC(=O)C(=O)N2CCC(OC)(CCC2)C)c(cc1)C)c3ccccc3
0.314286	O=C(Nc1cc(NC(=O)C(=O)N2CCC(OC)(CCC2)C)c(cc1)C)c3ccccc3
0.314286	O=C(Nc1cc(NC(=O)C(=O)N2CCC(OC)(CCC2)C)c(cc1)C)c3ccccc3
0.314286	O=C(Nc1cc(NC(=O)C(=O)N2CCC(OC)(CCC2)C)c(cc1)C)c3ccccc3
0.314286	O=C(Nc1cc(NC(=O)C(=O)N2CCC(OC)(CCC2)C)c(cc1)C)c3ccccc3
0.314286	O=C(Nc1cc(NC(=O)C(=O)N2CCC(OC)(CCC2)C)c(cc1)C)c3ccccc3
0.314176	O=C(Nc1cc(c(cc1)C)C(=O)NC(C)C)NCc2ccc(cc2)CN3CCOCC3
0.314176	O=C(Nc1cc(c(cc1)C)C(=O)NC(C)C)NCc2ccc(cc2)CN3CCOCC3
0.314176	O=C(Nc1cc(c(cc1)C)C(=O)NC(C)C)NCc2ccc(cc2)CN3CCOCC3
0.314176	O=C(Nc1cc(c(cc1)C)C(=O)NC(C)C)NCc2ccc(cc2)CN3CCOCC3
0.314176	O=C(Nc1cc(c(cc1)C)C(=O)NC(C)C)NCc2ccc(cc2)CN3CCOCC3
0.314176	O=C(Nc1cc(c(cc1)C)C(=O)NC(C)C)NCc2ccc(cc2)CN3CCOCC3
0.314176	O=C(Nc1cc(c(cc1)C)C(=O)NC(C)C)NCc2ccc(cc2)CN3CCOCC3
0.314176	O=C(Nc1cc(c(cc1)C)C(=O)NC(C)C)NCc2ccc(cc2)CN3CCOCC3
0.314176	O=C(Nc1cc(c(cc1)C)C(=O)NC(C)C)NCc2ccc(cc2)CN3CCOCC3
0.314176	O=C(Nc1cc(c(cc1)C)C(=O)NC(C)C)NCc2ccc(cc2)CN3CCOCC3
0.31338	FC(F)(F)c1cc(NC(=O)c2cc(NC(=O)c3cc(ncc3)CNC(=O)OC(C)(C)C)c(cc2)C)ccc1
0.31338	FC(F)(F)c1cc(NC(=O)c2cc(NC(=O)c3cc(ncc3)CNC(=O)OC(C)(C)C)c(cc2)C)ccc1
0.31338	FC(F)(F)c1cc(NC(=O)c2cc(NC(=O)c3cc(ncc3)CNC(=O)OC(C)(C)C)c(cc2)C)ccc1
0.31338	FC(F)(F)c1cc(NC(=O)c2cc(NC(=O)c3cc(ncc3)CNC(=O)OC(C)(C)C)c(cc2)C)ccc1
0.31338	FC(F)(F)c1cc(NC(=O)c2cc(NC(=O)c3cc(ncc3)CNC(=O)OC(C)(C)C)c(cc2)C)ccc1
0.31338	FC(F)(F)c1cc(NC(=O)c2cc(NC(=O)c3cc(ncc3)CNC(=O)OC(C)(C)C)c(cc2)C)ccc1
0.31338	FC(F)(F)c1cc(NC(=O)c2cc(NC(=O)c3cc(ncc3)CNC(=O)OC(C)(C)C)c(cc2)C)ccc1
0.31338	FC(F)(F)c1cc(NC(=O)c2cc(NC(=O)c3cc(ncc3)CNC(=O)OC(C)(C)C)c(cc2)C)ccc1
0.31338	FC(F)(F)c1cc(NC(=O)c2cc(NC(=O)c3cc(ncc3)CNC(=O)OC(C)(C)C)c(cc2)C)ccc1
0.313305	Clc1cc(ccc1)C(=O)Nc2cc(c(NC=O)cc2)C
0.313305	Clc1cc(ccc1)C(=O)Nc2cc(c(NC=O)cc2)C
0.313305	Clc1cc(ccc1)C(=O)Nc2cc(c(NC=O)cc2)C
0.313305	Clc1cc(ccc1)C(=O)Nc2cc(c(NC=O)cc2)C
0.313305	Clc1cc(ccc1)C(=O)Nc2cc(c(NC=O)cc2)C
0.313305	Clc1cc(ccc1)C(=O)Nc2cc(c(NC=O)cc2)C
0.313305	Clc1cc(ccc1)C(=O)Nc2cc(c(NC=O)cc2)C
0.313305	Clc1cc(ccc1)C(=O)Nc2cc(c(NC=O)cc2)C
0.313305	Clc1cc(ccc1)C(=O)Nc2cc(c(NC=O)cc2)C
0.313305	Clc1cc(ccc1)C(=O)Nc2cc(c(NC=O)cc2)C
0.313008	O=C(N1CCOCC1)c2cc(c(NC(=O)c3ccc(NC(=O)c4ccccc4)cc3)cc2)C
0.313008	O=C(N1CCOCC1)c2cc(c(NC(=O)c3ccc(NC(=O)c4ccccc4)cc3)cc2)C
0.313008	O=C(N1CCOCC1)c2cc(c(NC(=O)c3ccc(NC(=O)c4ccccc4)cc3)cc2)C
0.313008	O=C(N1CCOCC1)c2cc(c(NC(=O)c3ccc(NC(=O)c4ccccc4)cc3)cc2)C
0.313008	O=C(N1CCOCC1)c2cc(c(NC(=O)c3ccc(NC(=O)c4ccccc4)cc3)cc2)C
0.313008	O=C(N1CCOCC1)c2cc(c(NC(=O)c3ccc(NC(=O)c4ccccc4)cc3)cc2)C
0.313008	O=C(N1CCOCC1)c2cc(c(NC(=O)c3ccc(NC(=O)c4ccccc4)cc3)cc2)C
0.313008	O=C(N1CCOCC1)c2cc(c(NC(=O)c3ccc(NC(=O)c4ccccc4)cc3)cc2)C
0.313008	O=C(N1CCOCC1)c2cc(c(NC(=O)c3ccc(NC(=O)c4ccccc4)cc3)cc2)C
0.313008	O=C(N1CCOCC1)c2cc(c(NC(=O)c3ccc(NC(=O)c4ccccc4)cc3)cc2)C
0.311966	Brc1c(OC)cc(NC(=O)c2ccc(cc2)C=3C=NNC3)cc1
0.311966	Brc1c(OC)cc(NC(=O)c2ccc(cc2)C=3C=NNC3)cc1
0.311966	Brc1c(OC)cc(NC(=O)c2ccc(cc2)C=3C=NNC3)cc1
0.309859	O=C(Nc1cc(c(cc1)CC)C)c2cc3NC(c4ccccc4)=Cc3cc2
0.309859	O=C(Nc1cc(c(cc1)CC)C)c2cc3NC(c4ccccc4)=Cc3cc2
0.309859	O=C(Nc1cc(c(cc1)CC)C)c2cc3NC(c4ccccc4)=Cc3cc2
0.309859	O=C(Nc1cc(c(cc1)CC)C)c2cc3NC(c4ccccc4)=Cc3cc2
0.309859	O=C(Nc1cc(c(cc1)CC)C)c2cc3NC(c4ccccc4)=Cc3cc2
0.309859	O=C(Nc1cc(c(cc1)CC)C)c2cc3NC(c4ccccc4)=Cc3cc2
0.309859	O=C(Nc1cc(c(cc1)CC)C)c2cc3NC(c4ccccc4)=Cc3cc2
0.309859	O=C(Nc1cc(c(cc1)CC)C)c2cc3NC(c4ccccc4)=Cc3cc2
0.309859	O=C(Nc1cc(c(cc1)CC)C)c2cc3NC(c4ccccc4)=Cc3cc2
0.309859	O=C(Nc1cc(c(cc1)CC)C)c2cc3NC(c4ccccc4)=Cc3cc2
0.309353	S(c1c(cc(cc1)C)C)Cc2cc(ccc2)C(=O)Nc3cc(NC(=O)CCN(C)C)c(cc3)C
0.309353	S(c1c(cc(cc1)C)C)Cc2cc(ccc2)C(=O)Nc3cc(NC(=O)CCN(C)C)c(cc3)C
0.309353	S(c1c(cc(cc1)C)C)Cc2cc(ccc2)C(=O)Nc3cc(NC(=O)CCN(C)C)c(cc3)C
0.309353	S(c1c(cc(cc1)C)C)Cc2cc(ccc2)C(=O)Nc3cc(NC(=O)CCN(C)C)c(cc3)C
0.309353	S(c1c(cc(cc1)C)C)Cc2cc(ccc2)C(=O)Nc3cc(NC(=O)CCN(C)C)c(cc3)C
0.309353	S(c1c(cc(cc1)C)C)Cc2cc(ccc2)C(=O)Nc3cc(NC(=O)CCN(C)C)c(cc3)C
0.309353	S(c1c(cc(cc1)C)C)Cc2cc(ccc2)C(=O)Nc3cc(NC(=O)CCN(C)C)c(cc3)C
0.309353	S(c1c(cc(cc1)C)C)Cc2cc(ccc2)C(=O)Nc3cc(NC(=O)CCN(C)C)c(cc3)C
0.309353	S(c1c(cc(cc1)C)C)Cc2cc(ccc2)C(=O)Nc3cc(NC(=O)CCN(C)C)c(cc3)C
0.308594	Clc1c(NC(=O)c2ccc(SCc3cnccc3)cc2)cc(cc1)C(F)F
0.308594	Clc1c(NC(=O)c2ccc(SCc3cnccc3)cc2)cc(cc1)C(F)F
0.308594	Clc1c(NC(=O)c2ccc(SCc3cnccc3)cc2)cc(cc1)C(F)F
0.308594	Clc1c(NC(=O)c2ccc(SCc3cnccc3)cc2)cc(cc1)C(F)F
0.308594	Clc1c(NC(=O)c2ccc(SCc3cnccc3)cc2)cc(cc1)C(F)F
0.308594	Clc1c(NC(=O)c2ccc(SCc3cnccc3)cc2)cc(cc1)C(F)F
0.308594	Clc1c(NC(=O)c2ccc(SCc3cnccc3)cc2)cc(cc1)C(F)F
0.308594	Clc1c(NC(=O)c2ccc(SCc3cnccc3)cc2)cc(cc1)C(F)F
0.308594	Clc1c(NC(=O)c2ccc(SCc3cnccc3)cc2)cc(cc1)C(F)F
0.308594	Clc1c(NC(=O)c2ccc(SCc3cnccc3)cc2)cc(cc1)C(F)F
0.308442	O=C(Nc1c(ccc(c1)C=2ON=C(N2)c3cc(OC(C)C)ncc3)C)c4cc5OCCOc5cc4
0.308271	Brc1ccc(cc1)C=2N=C(SC2)NC(=O)c3ccc(cc3)CN4CC(OCC4)C
0.308271	Brc1ccc(cc1)C=2N=C(SC2)NC(=O)c3ccc(cc3)CN4CC(OCC4)C
0.308271	Brc1ccc(cc1)C=2N=C(SC2)NC(=O)c3ccc(cc3)CN4CC(OCC4)C
0.308271	Brc1ccc(cc1)C=2N=C(SC2)NC(=O)c3ccc(cc3)CN4CC(OCC4)C
0.308271	Brc1ccc(cc1)C=2N=C(SC2)NC(=O)c3ccc(cc3)CN4CC(OCC4)C
0.308271	Brc1ccc(cc1)C=2N=C(SC2)NC(=O)c3ccc(cc3)CN4CC(OCC4)C
0.308271	Brc1ccc(cc1)C=2N=C(SC2)NC(=O)c3ccc(cc3)CN4CC(OCC4)C
0.308271	Brc1ccc(cc1)C=2N=C(SC2)NC(=O)c3ccc(cc3)CN4CC(OCC4)C
0.308271	Brc1ccc(cc1)C=2N=C(SC2)NC(=O)c3ccc(cc3)CN4CC(OCC4)C
0.308271	Brc1ccc(cc1)C=2N=C(SC2)NC(=O)c3ccc(cc3)CN4CC(OCC4)C
0.307018	O=C(Nc1cnccc1)c2cc(c3ccc(cc3)C4CC4)ccc2
0.307018	O=C(Nc1cnccc1)c2cc(c3ccc(cc3)C4CC4)ccc2
0.307018	O=C(Nc1cnccc1)c2cc(c3ccc(cc3)C4CC4)ccc2
0.306273	O=C(Nc1c(ccc(c1)C=2ON=CN2)C)c3cc4OCCOc4cc3
0.306273	O=C(Nc1c(ccc(c1)C=2ON=CN2)C)c3cc4OCCOc4cc3
0.306273	O=C(Nc1c(ccc(c1)C=2ON=CN2)C)c3cc4OCCOc4cc3
0.306273	O=C(Nc1c(ccc(c1)C=2ON=CN2)C)c3cc4OCCOc4cc3
0.306273	O=C(Nc1c(ccc(c1)C=2ON=CN2)C)c3cc4OCCOc4cc3
0.306273	O=C(Nc1c(ccc(c1)C=2ON=CN2)C)c3cc4OCCOc4cc3
0.306273	O=C(Nc1c(ccc(c1)C=2ON=CN2)C)c3cc4OCCOc4cc3
0.306273	O=C(Nc1c(ccc(c1)C=2ON=CN2)C)c3cc4OCCOc4cc3
0.304965	Brc1c(NS(=O)(=O)c2cc(ccc2)C(=O)Nc3cc(ccc3)C4=NC=CN4)cc(cc1)C
0.303136	O=C(Nc1ccc(cc1)C=2N=C3N=CC=CN3C2)c4ccc(cc4)CN5CC(OCC5)C
0.303136	O=C(Nc1ccc(cc1)C=2N=C3N=CC=CN3C2)c4ccc(cc4)CN5CC(OCC5)C
0.303136	O=C(Nc1ccc(cc1)C=2N=C3N=CC=CN3C2)c4ccc(cc4)CN5CC(OCC5)C
0.303136	O=C(Nc1ccc(cc1)C=2N=C3N=CC=CN3C2)c4ccc(cc4)CN5CC(OCC5)C
0.303136	O=C(Nc1ccc(cc1)C=2N=C3N=CC=CN3C2)c4ccc(cc4)CN5CC(OCC5)C
0.303136	O=C(Nc1ccc(cc1)C=2N=C3N=CC=CN3C2)c4ccc(cc4)CN5CC(OCC5)C
0.303136	O=C(Nc1ccc(cc1)C=2N=C3N=CC=CN3C2)c4ccc(cc4)CN5CC(OCC5)C
0.303136	O=C(Nc1ccc(cc1)C=2N=C3N=CC=CN3C2)c4ccc(cc4)CN5CC(OCC5)C
0.303136	O=C(Nc1ccc(cc1)C=2N=C3N=CC=CN3C2)c4ccc(cc4)CN5CC(OCC5)C
0.303136	O=C(Nc1ccc(cc1)C=2N=C3N=CC=CN3C2)c4ccc(cc4)CN5CC(OCC5)C
0.302239	O=C(OC(C)(C)C)Nc1cc(ccc1)C(=O)Nc2nc(ccc2)CN3CCN(C(=O)C)CC3
0.302239	O=C(OC(C)(C)C)Nc1cc(ccc1)C(=O)Nc2nc(ccc2)CN3CCN(C(=O)C)CC3
0.302239	O=C(OC(C)(C)C)Nc1cc(ccc1)C(=O)Nc2nc(ccc2)CN3CCN(C(=O)C)CC3
0.302239	O=C(OC(C)(C)C)Nc1cc(ccc1)C(=O)Nc2nc(ccc2)CN3CCN(C(=O)C)CC3
0.302239	O=C(OC(C)(C)C)Nc1cc(ccc1)C(=O)Nc2nc(ccc2)CN3CCN(C(=O)C)CC3
0.302239	O=C(OC(C)(C)C)Nc1cc(ccc1)C(=O)Nc2nc(ccc2)CN3CCN(C(=O)C)CC3
0.302239	O=C(OC(C)(C)C)Nc1cc(ccc1)C(=O)Nc2nc(ccc2)CN3CCN(C(=O)C)CC3
0.302239	O=C(OC(C)(C)C)Nc1cc(ccc1)C(=O)Nc2nc(ccc2)CN3CCN(C(=O)C)CC3
0.302239	O=C(OC(C)(C)C)Nc1cc(ccc1)C(=O)Nc2nc(ccc2)CN3CCN(C(=O)C)CC3
0.302239	O=C(OC(C)(C)C)Nc1cc(ccc1)C(=O)Nc2nc(ccc2)CN3CCN(C(=O)C)CC3
0.301818	Clc1c(ccc(NC(=O)c2ccc(cc2)CN3CC(OCC3)C)c1)CS(=O)(=O)C
0.301818	Clc1c(ccc(NC(=O)c2ccc(cc2)CN3CC(OCC3)C)c1)CS(=O)(=O)C
0.301818	Clc1c(ccc(NC(=O)c2ccc(cc2)CN3CC(OCC3)C)c1)CS(=O)(=O)C
0.301818	Clc1c(ccc(NC(=O)c2ccc(cc2)CN3CC(OCC3)C)c1)CS(=O)(=O)C
0.301818	Clc1c(ccc(NC(=O)c2ccc(cc2)CN3CC(OCC3)C)c1)CS(=O)(=O)C
0.301818	Clc1c(ccc(NC(=O)c2ccc(cc2)CN3CC(OCC3)C)c1)CS(=O)(=O)C
0.301818	Clc1c(ccc(NC(=O)c2ccc(cc2)CN3CC(OCC3)C)c1)CS(=O)(=O)C
0.301818	Clc1c(ccc(NC(=O)c2ccc(cc2)CN3CC(OCC3)C)c1)CS(=O)(=O)C
0.301818	Clc1c(ccc(NC(=O)c2ccc(cc2)CN3CC(OCC3)C)c1)CS(=O)(=O)C
0.301818	Clc1c(ccc(NC(=O)c2ccc(cc2)CN3CC(OCC3)C)c1)CS(=O)(=O)C
0.301418	S(=O)(=O)(N)c1cncc(c1)C2=NOC(=N2)c3cc(NC(=O)Nc4ccccc4)c(cc3)C
0.301418	S(=O)(=O)(N)c1cncc(c1)C2=NOC(=N2)c3cc(NC(=O)Nc4ccccc4)c(cc3)C
0.301418	S(=O)(=O)(N)c1cncc(c1)C2=NOC(=N2)c3cc(NC(=O)Nc4ccccc4)c(cc3)C
0.301418	S(=O)(=O)(N)c1cncc(c1)C2=NOC(=N2)c3cc(NC(=O)Nc4ccccc4)c(cc3)C
0.301418	S(=O)(=O)(N)c1cncc(c1)C2=NOC(=N2)c3cc(NC(=O)Nc4ccccc4)c(cc3)C
0.301418	S(=O)(=O)(N)c1cncc(c1)C2=NOC(=N2)c3cc(NC(=O)Nc4ccccc4)c(cc3)C
0.301418	S(=O)(=O)(N)c1cncc(c1)C2=NOC(=N2)c3cc(NC(=O)Nc4ccccc4)c(cc3)C
0.301418	S(=O)(=O)(N)c1cncc(c1)C2=NOC(=N2)c3cc(NC(=O)Nc4ccccc4)c(cc3)C
0.301418	S(=O)(=O)(N)c1cncc(c1)C2=NOC(=N2)c3cc(NC(=O)Nc4ccccc4)c(cc3)C
0.301418	S(=O)(=O)(N)c1cncc(c1)C2=NOC(=N2)c3cc(NC(=O)Nc4ccccc4)c(cc3)C
0.301205	S(c1ccc(cc1)C(=O)Nc2cc(c(OCCN3CCCC3)cc2)C)C
0.301205	S(c1ccc(cc1)C(=O)Nc2cc(c(OCCN3CCCC3)cc2)C)C
0.301205	S(c1ccc(cc1)C(=O)Nc2cc(c(OCCN3CCCC3)cc2)C)C
0.301205	S(c1ccc(cc1)C(=O)Nc2cc(c(OCCN3CCCC3)cc2)C)C
0.301205	S(c1ccc(cc1)C(=O)Nc2cc(c(OCCN3CCCC3)cc2)C)C
0.301205	S(c1ccc(cc1)C(=O)Nc2cc(c(OCCN3CCCC3)cc2)C)C
0.301205	S(c1ccc(cc1)C(=O)Nc2cc(c(OCCN3CCCC3)cc2)C)C
0.301205	S(c1ccc(cc1)C(=O)Nc2cc(c(OCCN3CCCC3)cc2)C)C
0.301205	S(c1ccc(cc1)C(=O)Nc2cc(c(OCCN3CCCC3)cc2)C)C
0.301075	O=C(Nc1c(ccc(c1)C=2ON=C(N2)c3ncc(Oc4ccccc4)cc3)C)Nc5ccccc5
0.301075	O=C(Nc1c(ccc(c1)C=2ON=C(N2)c3ncc(Oc4ccccc4)cc3)C)Nc5ccccc5
0.301075	O=C(Nc1c(ccc(c1)C=2ON=C(N2)c3ncc(Oc4ccccc4)cc3)C)Nc5ccccc5
0.301075	O=C(Nc1c(ccc(c1)C=2ON=C(N2)c3ncc(Oc4ccccc4)cc3)C)Nc5ccccc5
0.301075	O=C(Nc1c(ccc(c1)C=2ON=C(N2)c3ncc(Oc4ccccc4)cc3)C)Nc5ccccc5
0.301075	O=C(Nc1c(ccc(c1)C=2ON=C(N2)c3ncc(Oc4ccccc4)cc3)C)Nc5ccccc5
0.301038	Fc1c(NCCN2CCOCC2)ccc(c1)C(=O)NCc3nc(ncc3)N4CCN(CC4)C
0.301038	Fc1c(NCCN2CCOCC2)ccc(c1)C(=O)NCc3nc(ncc3)N4CCN(CC4)C
0.301038	Fc1c(NCCN2CCOCC2)ccc(c1)C(=O)NCc3nc(ncc3)N4CCN(CC4)C
0.301038	Fc1c(NCCN2CCOCC2)ccc(c1)C(=O)NCc3nc(ncc3)N4CCN(CC4)C
0.301038	Fc1c(NCCN2CCOCC2)ccc(c1)C(=O)NCc3nc(ncc3)N4CCN(CC4)C
0.300971	O=C(Nc1c(ccc(c1)C=2ON=C(N2)CCc3cc(c(O)cc3)C)C)c4cc5OCCOc5cc4
0.300971	O=C(Nc1c(ccc(c1)C=2ON=C(N2)CCc3cc(c(O)cc3)C)C)c4cc5OCCOc5cc4
0.300971	O=C(Nc1c(ccc(c1)C=2ON=C(N2)CCc3cc(c(O)cc3)C)C)c4cc5OCCOc5cc4
0.300676	O=C(Nc1cc(NC(=O)CCN(C)C)c(cc1)C)c2cnc(N3C(=NC=C3)C)cc2
0.300676	O=C(Nc1cc(NC(=O)CCN(C)C)c(cc1)C)c2cnc(N3C(=NC=C3)C)cc2
0.300676	O=C(Nc1cc(NC(=O)CCN(C)C)c(cc1)C)c2cnc(N3C(=NC=C3)C)cc2
0.300676	O=C(Nc1cc(NC(=O)CCN(C)C)c(cc1)C)c2cnc(N3C(=NC=C3)C)cc2
0.300676	O=C(Nc1cc(NC(=O)CCN(C)C)c(cc1)C)c2cnc(N3C(=NC=C3)C)cc2
0.300676	O=C(Nc1cc(NC(=O)CCN(C)C)c(cc1)C)c2cnc(N3C(=NC=C3)C)cc2
0.300676	O=C(Nc1cc(NC(=O)CCN(C)C)c(cc1)C)c2cnc(N3C(=NC=C3)C)cc2
0.300676	O=C(Nc1cc(NC(=O)CCN(C)C)c(cc1)C)c2cnc(N3C(=NC=C3)C)cc2
0.300676	O=C(Nc1cc(NC(=O)CCN(C)C)c(cc1)C)c2cnc(N3C(=NC=C3)C)cc2
0.300676	O=C(Nc1cc(NC(=O)CCN(C)C)c(cc1)C)c2cnc(N3C(=NC=C3)C)cc2
0.300429	O=C(c1ccc(OCC(=O)Nc2ccc(cc2)CN3CCN(CC3)C)cc1)c4ccccc4
0.300429	O=C(c1ccc(OCC(=O)Nc2ccc(cc2)CN3CCN(CC3)C)cc1)c4ccccc4
0.30038	S(c1ccc(cc1)C(=O)Nc2c(Oc3ccccc3)ccc(F)c2)Cc4cnccc4
0.30038	S(c1ccc(cc1)C(=O)Nc2c(Oc3ccccc3)ccc(F)c2)Cc4cnccc4
0.30038	S(c1ccc(cc1)C(=O)Nc2c(Oc3ccccc3)ccc(F)c2)Cc4cnccc4
0.30038	S(c1ccc(cc1)C(=O)Nc2c(Oc3ccccc3)ccc(F)c2)Cc4cnccc4
0.30038	S(c1ccc(cc1)C(=O)Nc2c(Oc3ccccc3)ccc(F)c2)Cc4cnccc4
0.30038	S(c1ccc(cc1)C(=O)Nc2c(Oc3ccccc3)ccc(F)c2)Cc4cnccc4
0.30038	S(c1ccc(cc1)C(=O)Nc2c(Oc3ccccc3)ccc(F)c2)Cc4cnccc4
0.30038	S(c1ccc(cc1)C(=O)Nc2c(Oc3ccccc3)ccc(F)c2)Cc4cnccc4
0.30038	S(c1ccc(cc1)C(=O)Nc2c(Oc3ccccc3)ccc(F)c2)Cc4cnccc4
0.30038	S(c1ccc(cc1)C(=O)Nc2c(Oc3ccccc3)ccc(F)c2)Cc4cnccc4
0.299611	FC(F)(F)C=1NC(C(=O)Nc2c(ccc(c2)CN(C)C)C)=CC1
0.299611	FC(F)(F)C=1NC(C(=O)Nc2c(ccc(c2)CN(C)C)C)=CC1
0.299611	FC(F)(F)C=1NC(C(=O)Nc2c(ccc(c2)CN(C)C)C)=CC1
0.299611	FC(F)(F)C=1NC(C(=O)Nc2c(ccc(c2)CN(C)C)C)=CC1
0.299611	FC(F)(F)C=1NC(C(=O)Nc2c(ccc(c2)CN(C)C)C)=CC1
0.299611	FC(F)(F)C=1NC(C(=O)Nc2c(ccc(c2)CN(C)C)C)=CC1
0.299611	FC(F)(F)C=1NC(C(=O)Nc2c(ccc(c2)CN(C)C)C)=CC1
0.299611	FC(F)(F)C=1NC(C(=O)Nc2c(ccc(c2)CN(C)C)C)=CC1
0.299611	FC(F)(F)C=1NC(C(=O)Nc2c(ccc(c2)CN(C)C)C)=CC1
0.299611	FC(F)(F)C=1NC(C(=O)Nc2c(ccc(c2)CN(C)C)C)=CC1
0.299242	O=C(Nc1c(cc(N2CCN(CC2)C)cc1)C)C3=CNC(C(=O)N)=C3
0.299242	O=C(Nc1c(cc(N2CCN(CC2)C)cc1)C)C3=CNC(C(=O)N)=C3
0.299242	O=C(Nc1c(cc(N2CCN(CC2)C)cc1)C)C3=CNC(C(=O)N)=C3
0.299213	Clc1ccc(cc1)C=2N=C(NC2)CNC(=O)c3ccc(SCc4cnccc4)cc3
0.299213	Clc1ccc(cc1)C=2N=C(NC2)CNC(=O)c3ccc(SCc4cnccc4)cc3
0.299213	Clc1ccc(cc1)C=2N=C(NC2)CNC(=O)c3ccc(SCc4cnccc4)cc3
0.299213	Clc1ccc(cc1)C=2N=C(NC2)CNC(=O)c3ccc(SCc4cnccc4)cc3
0.299213	Clc1ccc(cc1)C=2N=C(NC2)CNC(=O)c3ccc(SCc4cnccc4)cc3
0.299213	Clc1ccc(cc1)C=2N=C(NC2)CNC(=O)c3ccc(SCc4cnccc4)cc3
0.299213	Clc1ccc(cc1)C=2N=C(NC2)CNC(=O)c3ccc(SCc4cnccc4)cc3
0.299213	Clc1ccc(cc1)C=2N=C(NC2)CNC(=O)c3ccc(SCc4cnccc4)cc3
0.299213	Clc1ccc(cc1)C=2N=C(NC2)CNC(=O)c3ccc(SCc4cnccc4)cc3
0.299213	Clc1ccc(cc1)C=2N=C(NC2)CNC(=O)c3ccc(SCc4cnccc4)cc3
0.299003	O=C(Nc1c(cc(N2CCCCCC2)cc1)C)c3cc4NC(c5ccccc5)=Cc4cc3
0.299003	O=C(Nc1c(cc(N2CCCCCC2)cc1)C)c3cc4NC(c5ccccc5)=Cc4cc3
0.299003	O=C(Nc1c(cc(N2CCCCCC2)cc1)C)c3cc4NC(c5ccccc5)=Cc4cc3
0.299003	O=C(Nc1c(cc(N2CCCCCC2)cc1)C)c3cc4NC(c5ccccc5)=Cc4cc3
0.299003	O=C(Nc1c(cc(N2CCCCCC2)cc1)C)c3cc4NC(c5ccccc5)=Cc4cc3
0.299003	O=C(Nc1c(cc(N2CCCCCC2)cc1)C)c3cc4NC(c5ccccc5)=Cc4cc3
0.299003	O=C(Nc1c(cc(N2CCCCCC2)cc1)C)c3cc4NC(c5ccccc5)=Cc4cc3
0.299003	O=C(Nc1c(cc(N2CCCCCC2)cc1)C)c3cc4NC(c5ccccc5)=Cc4cc3
0.299003	O=C(Nc1c(cc(N2CCCCCC2)cc1)C)c3cc4NC(c5ccccc5)=Cc4cc3
0.299003	O=C(Nc1c(cc(N2CCCCCC2)cc1)C)c3cc4NC(c5ccccc5)=Cc4cc3
0.295082	Ic1c(ccc(NC(=O)c2ncc(C#N)cc2)c1)C
0.295082	Ic1c(ccc(NC(=O)c2ncc(C#N)cc2)c1)C
0.295082	Ic1c(ccc(NC(=O)c2ncc(C#N)cc2)c1)C
0.295082	Ic1c(ccc(NC(=O)c2ncc(C#N)cc2)c1)C
0.295082	Ic1c(ccc(NC(=O)c2ncc(C#N)cc2)c1)C
0.295082	Ic1c(ccc(NC(=O)c2ncc(C#N)cc2)c1)C
0.295019	Brc1ccc(c2nc(c(cc2)C(=O)N3CCN(Cc4ccccc4)CC3)C)cc1
0.295019	Brc1ccc(c2nc(c(cc2)C(=O)N3CCN(Cc4ccccc4)CC3)C)cc1
0.295019	Brc1ccc(c2nc(c(cc2)C(=O)N3CCN(Cc4ccccc4)CC3)C)cc1
0.294118	FC(F)(F)c1cc(NC(=O)c2cc(N)c(cc2)C)ccc1
0.294118	FC(F)(F)c1cc(NC(=O)c2cc(N)c(cc2)C)ccc1
0.294118	FC(F)(F)c1cc(NC(=O)c2cc(N)c(cc2)C)ccc1
0.294118	FC(F)(F)c1cc(NC(=O)c2cc(N)c(cc2)C)ccc1
0.294118	FC(F)(F)c1cc(NC(=O)c2cc(N)c(cc2)C)ccc1
0.294118	FC(F)(F)c1cc(NC(=O)c2cc(N)c(cc2)C)ccc1
0.294118	FC(F)(F)c1cc(NC(=O)c2cc(N)c(cc2)C)ccc1
0.294118	FC(F)(F)c1cc(NC(=O)c2cc(N)c(cc2)C)ccc1
0.294118	FC(F)(F)c1cc(NC(=O)c2cc(N)c(cc2)C)ccc1
0.294118	FC(F)(F)c1cc(NC(=O)c2cc(N)c(cc2)C)ccc1
0.293286	O=C(N1CCC(C(=O)Nc2c(cc(N3CCN(CC3)C)cc2)C)CC1)c4cnccc4
0.293023	N=1NC=NC1Nc2c(ccc(c2)C)C
0.293023	N=1NC=NC1Nc2c(ccc(c2)C)C
0.293023	N=1NC=NC1Nc2c(ccc(c2)C)C
0.292776	O=C(NC(C)C)NCc1ccc(cc1)C(=O)Nc2c(cc(N3CCCCCC3)cc2)C
0.292776	O=C(NC(C)C)NCc1ccc(cc1)C(=O)Nc2c(cc(N3CCCCCC3)cc2)C
0.292776	O=C(NC(C)C)NCc1ccc(cc1)C(=O)Nc2c(cc(N3CCCCCC3)cc2)C
0.292776	O=C(NC(C)C)NCc1ccc(cc1)C(=O)Nc2c(cc(N3CCCCCC3)cc2)C
0.292776	O=C(NC(C)C)NCc1ccc(cc1)C(=O)Nc2c(cc(N3CCCCCC3)cc2)C
0.292776	O=C(NC(C)C)NCc1ccc(cc1)C(=O)Nc2c(cc(N3CCCCCC3)cc2)C
0.292776	O=C(NC(C)C)NCc1ccc(cc1)C(=O)Nc2c(cc(N3CCCCCC3)cc2)C
0.292776	O=C(NC(C)C)NCc1ccc(cc1)C(=O)Nc2c(cc(N3CCCCCC3)cc2)C
0.292776	O=C(NC(C)C)NCc1ccc(cc1)C(=O)Nc2c(cc(N3CCCCCC3)cc2)C
0.292776	O=C(NC(C)C)NCc1ccc(cc1)C(=O)Nc2c(cc(N3CCCCCC3)cc2)C
0.292776	O=C(OC)c1c(cc(c(NC(=O)c2cc(NC=3N=NNN3)ccc2)c1)C)C
0.292776	O=C(OC)c1c(cc(c(NC(=O)c2cc(NC=3N=NNN3)ccc2)c1)C)C
0.292776	O=C(OC)c1c(cc(c(NC(=O)c2cc(NC=3N=NNN3)ccc2)c1)C)C
0.292776	O=C(OC)c1c(cc(c(NC(=O)c2cc(NC=3N=NNN3)ccc2)c1)C)C
0.292776	O=C(OC)c1c(cc(c(NC(=O)c2cc(NC=3N=NNN3)ccc2)c1)C)C
0.292776	O=C(OC)c1c(cc(c(NC(=O)c2cc(NC=3N=NNN3)ccc2)c1)C)C
0.292776	O=C(OC)c1c(cc(c(NC(=O)c2cc(NC=3N=NNN3)ccc2)c1)C)C
0.292776	O=C(OC)c1c(cc(c(NC(=O)c2cc(NC=3N=NNN3)ccc2)c1)C)C
0.292776	O=C(OC)c1c(cc(c(NC(=O)c2cc(NC=3N=NNN3)ccc2)c1)C)C
0.292776	O=C(OC)c1c(cc(c(NC(=O)c2cc(NC=3N=NNN3)ccc2)c1)C)C
0.292063	O=C(OCC)CN1N=C(c2cnccc2)C(=C1)CNc3c(ccc(NC(=O)C(C)(C)C)c3)C
0.292063	O=C(OCC)CN1N=C(c2cnccc2)C(=C1)CNc3c(ccc(NC(=O)C(C)(C)C)c3)C
0.292063	O=C(OCC)CN1N=C(c2cnccc2)C(=C1)CNc3c(ccc(NC(=O)C(C)(C)C)c3)C
0.292063	O=C(OCC)CN1N=C(c2cnccc2)C(=C1)CNc3c(ccc(NC(=O)C(C)(C)C)c3)C
0.292063	O=C(OCC)CN1N=C(c2cnccc2)C(=C1)CNc3c(ccc(NC(=O)C(C)(C)C)c3)C
0.292063	O=C(OCC)CN1N=C(c2cnccc2)C(=C1)CNc3c(ccc(NC(=O)C(C)(C)C)c3)C
0.292063	O=C(OCC)CN1N=C(c2cnccc2)C(=C1)CNc3c(ccc(NC(=O)C(C)(C)C)c3)C
0.292063	O=C(OCC)CN1N=C(c2cnccc2)C(=C1)CNc3c(ccc(NC(=O)C(C)(C)C)c3)C
0.292063	O=C(OCC)CN1N=C(c2cnccc2)C(=C1)CNc3c(ccc(NC(=O)C(C)(C)C)c3)C
0.291667	O=C(Nc1c(OC)cc(N)cc1)c2cnccc2
0.291667	O=C(Nc1c(OC)cc(N)cc1)c2cnccc2
0.291667	O=C(Nc1c(OC)cc(N)cc1)c2cnccc2
0.291667	O=C(Nc1c(OC)cc(N)cc1)c2cnccc2
0.291667	O=C(Nc1c(OC)cc(N)cc1)c2cnccc2
0.291667	O=C(Nc1c(OC)cc(N)cc1)c2cnccc2
0.291667	O=C(Nc1c(OC)cc(N)cc1)c2cnccc2
0.291667	O=C(Nc1c(OC)cc(N)cc1)c2cnccc2
0.291667	O=C(Nc1c(OC)cc(N)cc1)c2cnccc2
0.291667	O=C(Nc1c(OC)cc(N)cc1)c2cnccc2
0.291667	S(=O)(=O)(CCC1=NOC(=N1)c2cc(NC(=O)C=3OC=CC3)c(cc2)C)C
0.291513	Clc1c(ccc(NC(=O)C)c1)C(=O)N2CCN(Cc3ncccc3)CC2
0.291513	Clc1c(ccc(NC(=O)C)c1)C(=O)N2CCN(Cc3ncccc3)CC2
0.290984	O=C(Nc1c(ccc(c1)C=2ON=CN2)C)Nc3ccccc3
0.290984	O=C(Nc1c(ccc(c1)C=2ON=CN2)C)Nc3ccccc3
0.290984	O=C(Nc1c(ccc(c1)C=2ON=CN2)C)Nc3ccccc3
0.289474	P(=O)(c1ccc(cc1)C(=O)Nc2cc(Oc3nccc(c3)C)c(cc2)C)(C)C
0.289474	P(=O)(c1ccc(cc1)C(=O)Nc2cc(Oc3nccc(c3)C)c(cc2)C)(C)C
0.289474	P(=O)(c1ccc(cc1)C(=O)Nc2cc(Oc3nccc(c3)C)c(cc2)C)(C)C
0.289474	P(=O)(c1ccc(cc1)C(=O)Nc2cc(Oc3nccc(c3)C)c(cc2)C)(C)C
0.289474	P(=O)(c1ccc(cc1)C(=O)Nc2cc(Oc3nccc(c3)C)c(cc2)C)(C)C
0.289474	P(=O)(c1ccc(cc1)C(=O)Nc2cc(Oc3nccc(c3)C)c(cc2)C)(C)C
0.289474	P(=O)(c1ccc(cc1)C(=O)Nc2cc(Oc3nccc(c3)C)c(cc2)C)(C)C
0.289474	P(=O)(c1ccc(cc1)C(=O)Nc2cc(Oc3nccc(c3)C)c(cc2)C)(C)C
0.289474	P(=O)(c1ccc(cc1)C(=O)Nc2cc(Oc3nccc(c3)C)c(cc2)C)(C)C
0.289474	P(=O)(c1ccc(cc1)C(=O)Nc2cc(Oc3nccc(c3)C)c(cc2)C)(C)C
0.289377	S1CCN(Cc2cc(NC(=O)C(OC(C)(C)C)c3ccccc3)c(cc2)C)CC1
0.289377	S1CCN(Cc2cc(NC(=O)C(OC(C)(C)C)c3ccccc3)c(cc2)C)CC1
0.289377	S1CCN(Cc2cc(NC(=O)C(OC(C)(C)C)c3ccccc3)c(cc2)C)CC1
0.289377	S1CCN(Cc2cc(NC(=O)C(OC(C)(C)C)c3ccccc3)c(cc2)C)CC1
0.289377	S1CCN(Cc2cc(NC(=O)C(OC(C)(C)C)c3ccccc3)c(cc2)C)CC1
0.289377	S1CCN(Cc2cc(NC(=O)C(OC(C)(C)C)c3ccccc3)c(cc2)C)CC1
0.289377	S1CCN(Cc2cc(NC(=O)C(OC(C)(C)C)c3ccccc3)c(cc2)C)CC1
0.289377	S1CCN(Cc2cc(NC(=O)C(OC(C)(C)C)c3ccccc3)c(cc2)C)CC1
0.289377	S1CCN(Cc2cc(NC(=O)C(OC(C)(C)C)c3ccccc3)c(cc2)C)CC1
0.289377	S1CCN(Cc2cc(NC(=O)C(OC(C)(C)C)c3ccccc3)c(cc2)C)CC1
0.289377	S1C(=NC(C(=O)Nc2cc(ccc2)C(=O)N(CC)CC)=C1)c3cnccc3
0.289377	S1C(=NC(C(=O)Nc2cc(ccc2)C(=O)N(CC)CC)=C1)c3cnccc3
0.289377	S1C(=NC(C(=O)Nc2cc(ccc2)C(=O)N(CC)CC)=C1)c3cnccc3
0.289377	S1C(=NC(C(=O)Nc2cc(ccc2)C(=O)N(CC)CC)=C1)c3cnccc3
0.289377	S1C(=NC(C(=O)Nc2cc(ccc2)C(=O)N(CC)CC)=C1)c3cnccc3
0.289377	S1C(=NC(C(=O)Nc2cc(ccc2)C(=O)N(CC)CC)=C1)c3cnccc3
0.289377	S1C(=NC(C(=O)Nc2cc(ccc2)C(=O)N(CC)CC)=C1)c3cnccc3
0.289377	S1C(=NC(C(=O)Nc2cc(ccc2)C(=O)N(CC)CC)=C1)c3cnccc3
0.289377	S1C(=NC(C(=O)Nc2cc(ccc2)C(=O)N(CC)CC)=C1)c3cnccc3
0.289377	S1C(=NC(C(=O)Nc2cc(ccc2)C(=O)N(CC)CC)=C1)c3cnccc3
0.289157	S(=O)(=O)(Nc1cc(ccc1)C(=O)Nc2c(NCC)ccc(c2)C(=O)OCC)c3c(ccc(c3)C=4N=C(SC4)C)C
0.289157	S(=O)(=O)(Nc1cc(ccc1)C(=O)Nc2c(NCC)ccc(c2)C(=O)OCC)c3c(ccc(c3)C=4N=C(SC4)C)C
0.289157	S(=O)(=O)(Nc1cc(ccc1)C(=O)Nc2c(NCC)ccc(c2)C(=O)OCC)c3c(ccc(c3)C=4N=C(SC4)C)C
0.289157	S(=O)(=O)(Nc1cc(ccc1)C(=O)Nc2c(NCC)ccc(c2)C(=O)OCC)c3c(ccc(c3)C=4N=C(SC4)C)C
0.289157	S(=O)(=O)(Nc1cc(ccc1)C(=O)Nc2c(NCC)ccc(c2)C(=O)OCC)c3c(ccc(c3)C=4N=C(SC4)C)C
0.289157	S(=O)(=O)(Nc1cc(ccc1)C(=O)Nc2c(NCC)ccc(c2)C(=O)OCC)c3c(ccc(c3)C=4N=C(SC4)C)C
0.289157	S(=O)(=O)(Nc1cc(ccc1)C(=O)Nc2c(NCC)ccc(c2)C(=O)OCC)c3c(ccc(c3)C=4N=C(SC4)C)C
0.289157	S(=O)(=O)(Nc1cc(ccc1)C(=O)Nc2c(NCC)ccc(c2)C(=O)OCC)c3c(ccc(c3)C=4N=C(SC4)C)C
0.289157	S(=O)(=O)(Nc1cc(ccc1)C(=O)Nc2c(NCC)ccc(c2)C(=O)OCC)c3c(ccc(c3)C=4N=C(SC4)C)C
0.289157	S(=O)(=O)(Nc1cc(ccc1)C(=O)Nc2c(NCC)ccc(c2)C(=O)OCC)c3c(ccc(c3)C=4N=C(SC4)C)C
0.28882	S(=O)(=O)(N1c2c(cccc2)CCC1)c3cc(ccc3)C(=O)Nc4nc(c5ccccc5)ccn4
0.28882	S(=O)(=O)(N1c2c(cccc2)CCC1)c3cc(ccc3)C(=O)Nc4nc(c5ccccc5)ccn4
0.28882	S(=O)(=O)(N1c2c(cccc2)CCC1)c3cc(ccc3)C(=O)Nc4nc(c5ccccc5)ccn4
0.28882	S(=O)(=O)(N1c2c(cccc2)CCC1)c3cc(ccc3)C(=O)Nc4nc(c5ccccc5)ccn4
0.28882	S(=O)(=O)(N1c2c(cccc2)CCC1)c3cc(ccc3)C(=O)Nc4nc(c5ccccc5)ccn4
0.28882	S(=O)(=O)(N1c2c(cccc2)CCC1)c3cc(ccc3)C(=O)Nc4nc(c5ccccc5)ccn4
0.28882	S(=O)(=O)(N1c2c(cccc2)CCC1)c3cc(ccc3)C(=O)Nc4nc(c5ccccc5)ccn4
0.28882	S(=O)(=O)(N1c2c(cccc2)CCC1)c3cc(ccc3)C(=O)Nc4nc(c5ccccc5)ccn4
0.28882	S(=O)(=O)(N1c2c(cccc2)CCC1)c3cc(ccc3)C(=O)Nc4nc(c5ccccc5)ccn4
0.28882	S(=O)(=O)(N1c2c(cccc2)CCC1)c3cc(ccc3)C(=O)Nc4nc(c5ccccc5)ccn4
0.288618	O=C(NC(C)C)NCc1ccc(cc1)C(=O)Nc2cc(c(cc2)CC)C
0.288618	O=C(NC(C)C)NCc1ccc(cc1)C(=O)Nc2cc(c(cc2)CC)C
0.288618	O=C(NC(C)C)NCc1ccc(cc1)C(=O)Nc2cc(c(cc2)CC)C
0.288618	O=C(NC(C)C)NCc1ccc(cc1)C(=O)Nc2cc(c(cc2)CC)C
0.288618	O=C(NC(C)C)NCc1ccc(cc1)C(=O)Nc2cc(c(cc2)CC)C
0.288618	O=C(NC(C)C)NCc1ccc(cc1)C(=O)Nc2cc(c(cc2)CC)C
0.288618	O=C(NC(C)C)NCc1ccc(cc1)C(=O)Nc2cc(c(cc2)CC)C
0.288618	O=C(NC(C)C)NCc1ccc(cc1)C(=O)Nc2cc(c(cc2)CC)C
0.288618	O=C(NC(C)C)NCc1ccc(cc1)C(=O)Nc2cc(c(cc2)CC)C
0.288618	O=C(NC(C)C)NCc1ccc(cc1)C(=O)Nc2cc(c(cc2)CC)C
0.288321	O=C(NCc1nc(ncc1)N2CCN(CC2)C)c3ccc(cc3)CN4CC(OCC4)C
0.288321	O=C(NCc1nc(ncc1)N2CCN(CC2)C)c3ccc(cc3)CN4CC(OCC4)C
0.288321	O=C(NCc1nc(ncc1)N2CCN(CC2)C)c3ccc(cc3)CN4CC(OCC4)C
0.288321	O=C(NCc1nc(ncc1)N2CCN(CC2)C)c3ccc(cc3)CN4CC(OCC4)C
0.288321	O=C(NCc1nc(ncc1)N2CCN(CC2)C)c3ccc(cc3)CN4CC(OCC4)C
0.288321	O=C(NCc1nc(ncc1)N2CCN(CC2)C)c3ccc(cc3)CN4CC(OCC4)C
0.288321	O=C(NCc1nc(ncc1)N2CCN(CC2)C)c3ccc(cc3)CN4CC(OCC4)C
0.288321	O=C(NCc1nc(ncc1)N2CCN(CC2)C)c3ccc(cc3)CN4CC(OCC4)C
0.288321	O=C(NCc1nc(ncc1)N2CCN(CC2)C)c3ccc(cc3)CN4CC(OCC4)C
0.288321	O=C(NCc1nc(ncc1)N2CCN(CC2)C)c3ccc(cc3)CN4CC(OCC4)C
0.287879	Fc1c(NCCN2CCOCC2)ccc(c1)C(=O)Nc3cc(C#C)ccc3
0.287879	Fc1c(NCCN2CCOCC2)ccc(c1)C(=O)Nc3cc(C#C)ccc3
0.287879	Fc1c(NCCN2CCOCC2)ccc(c1)C(=O)Nc3cc(C#C)ccc3
0.287879	Fc1c(NCCN2CCOCC2)ccc(c1)C(=O)Nc3cc(C#C)ccc3
0.287879	Fc1c(NCCN2CCOCC2)ccc(c1)C(=O)Nc3cc(C#C)ccc3
0.287879	Fc1c(NCCN2CCOCC2)ccc(c1)C(=O)Nc3cc(C#C)ccc3
0.287879	Fc1c(NCCN2CCOCC2)ccc(c1)C(=O)Nc3cc(C#C)ccc3
0.287879	Fc1c(NCCN2CCOCC2)ccc(c1)C(=O)Nc3cc(C#C)ccc3
0.287879	Fc1c(NCCN2CCOCC2)ccc(c1)C(=O)Nc3cc(C#C)ccc3
0.287879	Fc1c(NCCN2CCOCC2)ccc(c1)C(=O)Nc3cc(C#C)ccc3
0.286154	S(=O)(=O)(Nc1cc(ccc1)C(=O)NCCN2CCN(C(=O)C)CC2)c3c(ccc(c3)C=4N=C(SC4)C)C
0.286154	S(=O)(=O)(Nc1cc(ccc1)C(=O)NCCN2CCN(C(=O)C)CC2)c3c(ccc(c3)C=4N=C(SC4)C)C
0.286154	S(=O)(=O)(Nc1cc(ccc1)C(=O)NCCN2CCN(C(=O)C)CC2)c3c(ccc(c3)C=4N=C(SC4)C)C
0.286154	S(=O)(=O)(Nc1cc(ccc1)C(=O)NCCN2CCN(C(=O)C)CC2)c3c(ccc(c3)C=4N=C(SC4)C)C
0.286154	S(=O)(=O)(Nc1cc(ccc1)C(=O)NCCN2CCN(C(=O)C)CC2)c3c(ccc(c3)C=4N=C(SC4)C)C
0.286154	S(=O)(=O)(Nc1cc(ccc1)C(=O)NCCN2CCN(C(=O)C)CC2)c3c(ccc(c3)C=4N=C(SC4)C)C
0.286154	S(=O)(=O)(Nc1cc(ccc1)C(=O)NCCN2CCN(C(=O)C)CC2)c3c(ccc(c3)C=4N=C(SC4)C)C
0.286154	S(=O)(=O)(Nc1cc(ccc1)C(=O)NCCN2CCN(C(=O)C)CC2)c3c(ccc(c3)C=4N=C(SC4)C)C
0.286154	S(=O)(=O)(Nc1cc(ccc1)C(=O)NCCN2CCN(C(=O)C)CC2)c3c(ccc(c3)C=4N=C(SC4)C)C
0.286154	S(=O)(=O)(Nc1cc(ccc1)C(=O)NCCN2CCN(C(=O)C)CC2)c3c(ccc(c3)C=4N=C(SC4)C)C
0.285171	Clc1c(ccc(NC(=O)C)c1)C(=O)Nc2cc(NC(=O)CCN(C)C)c(cc2)C
0.285171	Clc1c(ccc(NC(=O)C)c1)C(=O)Nc2cc(NC(=O)CCN(C)C)c(cc2)C
0.28483	S(=O)(=O)(NCc1ncccc1)c2c(OC)ccc(c2)C(=O)Nc3cc(NC(=O)CCN(C)C)c(cc3)C
0.28483	S(=O)(=O)(NCc1ncccc1)c2c(OC)ccc(c2)C(=O)Nc3cc(NC(=O)CCN(C)C)c(cc3)C
0.28483	S(=O)(=O)(NCc1ncccc1)c2c(OC)ccc(c2)C(=O)Nc3cc(NC(=O)CCN(C)C)c(cc3)C
0.28483	S(=O)(=O)(NCc1ncccc1)c2c(OC)ccc(c2)C(=O)Nc3cc(NC(=O)CCN(C)C)c(cc3)C
0.28483	S(=O)(=O)(NCc1ncccc1)c2c(OC)ccc(c2)C(=O)Nc3cc(NC(=O)CCN(C)C)c(cc3)C
0.28483	S(=O)(=O)(NCc1ncccc1)c2c(OC)ccc(c2)C(=O)Nc3cc(NC(=O)CCN(C)C)c(cc3)C
0.28483	S(=O)(=O)(NCc1ncccc1)c2c(OC)ccc(c2)C(=O)Nc3cc(NC(=O)CCN(C)C)c(cc3)C
0.28483	S(=O)(=O)(NCc1ncccc1)c2c(OC)ccc(c2)C(=O)Nc3cc(NC(=O)CCN(C)C)c(cc3)C
0.28483	S(=O)(=O)(NCc1ncccc1)c2c(OC)ccc(c2)C(=O)Nc3cc(NC(=O)CCN(C)C)c(cc3)C
0.28483	S(=O)(=O)(NCc1ncccc1)c2c(OC)ccc(c2)C(=O)Nc3cc(NC(=O)CCN(C)C)c(cc3)C
0.28481	S(=O)(=O)(Nc1cc(ccc1)C(=O)Nc2cc(OCCCC)ccc2)c3c(ccc(c3)C=4N=C(SC4)C)C
0.28481	S(=O)(=O)(Nc1cc(ccc1)C(=O)Nc2cc(OCCCC)ccc2)c3c(ccc(c3)C=4N=C(SC4)C)C
0.28481	S(=O)(=O)(Nc1cc(ccc1)C(=O)Nc2cc(OCCCC)ccc2)c3c(ccc(c3)C=4N=C(SC4)C)C
0.28481	S(=O)(=O)(Nc1cc(ccc1)C(=O)Nc2cc(OCCCC)ccc2)c3c(ccc(c3)C=4N=C(SC4)C)C
0.28481	S(=O)(=O)(Nc1cc(ccc1)C(=O)Nc2cc(OCCCC)ccc2)c3c(ccc(c3)C=4N=C(SC4)C)C
0.28481	S(=O)(=O)(Nc1cc(ccc1)C(=O)Nc2cc(OCCCC)ccc2)c3c(ccc(c3)C=4N=C(SC4)C)C
0.28481	S(=O)(=O)(Nc1cc(ccc1)C(=O)Nc2cc(OCCCC)ccc2)c3c(ccc(c3)C=4N=C(SC4)C)C
0.28481	S(=O)(=O)(Nc1cc(ccc1)C(=O)Nc2cc(OCCCC)ccc2)c3c(ccc(c3)C=4N=C(SC4)C)C
0.28481	S(=O)(=O)(Nc1cc(ccc1)C(=O)Nc2cc(OCCCC)ccc2)c3c(ccc(c3)C=4N=C(SC4)C)C
0.28481	S(=O)(=O)(Nc1cc(ccc1)C(=O)Nc2cc(OCCCC)ccc2)c3c(ccc(c3)C=4N=C(SC4)C)C
0.283784	Fc1c(NCCN2CCOCC2)ccc(c1)C(=O)Nc3ccc(cc3)C4=NC=CN4C(F)F
0.283784	Fc1c(NCCN2CCOCC2)ccc(c1)C(=O)Nc3ccc(cc3)C4=NC=CN4C(F)F
0.283784	Fc1c(NCCN2CCOCC2)ccc(c1)C(=O)Nc3ccc(cc3)C4=NC=CN4C(F)F
0.283784	Fc1c(NCCN2CCOCC2)ccc(c1)C(=O)Nc3ccc(cc3)C4=NC=CN4C(F)F
0.283784	Fc1c(NCCN2CCOCC2)ccc(c1)C(=O)Nc3ccc(cc3)C4=NC=CN4C(F)F
0.283784	Fc1c(NCCN2CCOCC2)ccc(c1)C(=O)Nc3ccc(cc3)C4=NC=CN4C(F)F
0.283784	Fc1c(NCCN2CCOCC2)ccc(c1)C(=O)Nc3ccc(cc3)C4=NC=CN4C(F)F
0.283784	Fc1c(NCCN2CCOCC2)ccc(c1)C(=O)Nc3ccc(cc3)C4=NC=CN4C(F)F
0.283784	Fc1c(NCCN2CCOCC2)ccc(c1)C(=O)Nc3ccc(cc3)C4=NC=CN4C(F)F
0.283784	Fc1c(NCCN2CCOCC2)ccc(c1)C(=O)Nc3ccc(cc3)C4=NC=CN4C(F)F
0.283636	Clc1cc(NC(=O)c2ccc(F)cc2)c(cc1)C(=O)NCc3ccc(cc3)C=4SC=CN4
0.283636	Clc1cc(NC(=O)c2ccc(F)cc2)c(cc1)C(=O)NCc3ccc(cc3)C=4SC=CN4
0.283636	Clc1cc(NC(=O)c2ccc(F)cc2)c(cc1)C(=O)NCc3ccc(cc3)C=4SC=CN4
0.283636	Clc1cc(NC(=O)c2ccc(F)cc2)c(cc1)C(=O)NCc3ccc(cc3)C=4SC=CN4
0.283636	Clc1cc(NC(=O)c2ccc(F)cc2)c(cc1)C(=O)NCc3ccc(cc3)C=4SC=CN4
0.283262	O=C(Nc1ccc(cc1)C(=O)NCCc2ccc(N3CCN(CC3)C)cc2)c4ccccc4
0.283262	O=C(Nc1ccc(cc1)C(=O)NCCc2ccc(N3CCN(CC3)C)cc2)c4ccccc4
0.282313	FC(F)(F)c1ccc(c2c(cccc2)C(=O)Nc3cc(Oc4nccc(c4)C)c(cc3)C)cc1
0.282313	FC(F)(F)c1ccc(c2c(cccc2)C(=O)Nc3cc(Oc4nccc(c4)C)c(cc3)C)cc1
0.282313	FC(F)(F)c1ccc(c2c(cccc2)C(=O)Nc3cc(Oc4nccc(c4)C)c(cc3)C)cc1
0.282313	FC(F)(F)c1ccc(c2c(cccc2)C(=O)Nc3cc(Oc4nccc(c4)C)c(cc3)C)cc1
0.282313	FC(F)(F)c1ccc(c2c(cccc2)C(=O)Nc3cc(Oc4nccc(c4)C)c(cc3)C)cc1
0.282313	FC(F)(F)c1ccc(c2c(cccc2)C(=O)Nc3cc(Oc4nccc(c4)C)c(cc3)C)cc1
0.282313	FC(F)(F)c1ccc(c2c(cccc2)C(=O)Nc3cc(Oc4nccc(c4)C)c(cc3)C)cc1
0.282313	FC(F)(F)c1ccc(c2c(cccc2)C(=O)Nc3cc(Oc4nccc(c4)C)c(cc3)C)cc1
0.282313	FC(F)(F)c1ccc(c2c(cccc2)C(=O)Nc3cc(Oc4nccc(c4)C)c(cc3)C)cc1
0.282313	FC(F)(F)c1ccc(c2c(cccc2)C(=O)Nc3cc(Oc4nccc(c4)C)c(cc3)C)cc1
0.282143	Brc1ccc(cc1)C(=O)Nc2c(ccc(c2)C(=O)N3CC(NC(=O)c4ccccc4)CCC3)C
0.282143	Brc1ccc(cc1)C(=O)Nc2c(ccc(c2)C(=O)N3CC(NC(=O)c4ccccc4)CCC3)C
0.282143	Brc1ccc(cc1)C(=O)Nc2c(ccc(c2)C(=O)N3CC(NC(=O)c4ccccc4)CCC3)C
0.282143	Brc1ccc(cc1)C(=O)Nc2c(ccc(c2)C(=O)N3CC(NC(=O)c4ccccc4)CCC3)C
0.282143	Brc1ccc(cc1)C(=O)Nc2c(ccc(c2)C(=O)N3CC(NC(=O)c4ccccc4)CCC3)C
0.282143	Brc1ccc(cc1)C(=O)Nc2c(ccc(c2)C(=O)N3CC(NC(=O)c4ccccc4)CCC3)C
0.282143	Brc1ccc(cc1)C(=O)Nc2c(ccc(c2)C(=O)N3CC(NC(=O)c4ccccc4)CCC3)C
0.282143	Brc1ccc(cc1)C(=O)Nc2c(ccc(c2)C(=O)N3CC(NC(=O)c4ccccc4)CCC3)C
0.282143	Brc1ccc(cc1)C(=O)Nc2c(ccc(c2)C(=O)N3CC(NC(=O)c4ccccc4)CCC3)C
0.282143	Brc1ccc(cc1)C(=O)Nc2c(ccc(c2)C(=O)N3CC(NC(=O)c4ccccc4)CCC3)C
0.282051	Clc1c(ccc(NC(=O)c2c(ccc(c3ccccc3)c2)C)c1)CS(=O)(=O)C
0.282051	Clc1c(ccc(NC(=O)c2c(ccc(c3ccccc3)c2)C)c1)CS(=O)(=O)C
0.282051	Clc1c(ccc(NC(=O)c2c(ccc(c3ccccc3)c2)C)c1)CS(=O)(=O)C
0.282051	Clc1c(ccc(NC(=O)c2c(ccc(c3ccccc3)c2)C)c1)CS(=O)(=O)C
0.282051	Clc1c(ccc(NC(=O)c2c(ccc(c3ccccc3)c2)C)c1)CS(=O)(=O)C
0.282051	Clc1c(ccc(NC(=O)c2c(ccc(c3ccccc3)c2)C)c1)CS(=O)(=O)C
0.282051	Clc1c(ccc(NC(=O)c2c(ccc(c3ccccc3)c2)C)c1)CS(=O)(=O)C
0.282051	Clc1c(ccc(NC(=O)c2c(ccc(c3ccccc3)c2)C)c1)CS(=O)(=O)C
0.282051	Clc1c(ccc(NC(=O)c2c(ccc(c3ccccc3)c2)C)c1)CS(=O)(=O)C
0.282051	Clc1c(ccc(NC(=O)c2c(ccc(c3ccccc3)c2)C)c1)CS(=O)(=O)C
0.281955	O=C(Nc1c(ccc(c1)C=2ON=C(N2)C3=NC(=C(N3)C)C)C)Nc4ccccc4
0.281955	S1CCN(Cc2cc(NCc3c(cncc3)C(F)F)c(cc2)C)CC1
0.281955	S1CCN(Cc2cc(NCc3c(cncc3)C(F)F)c(cc2)C)CC1
0.281955	S1CCN(Cc2cc(NCc3c(cncc3)C(F)F)c(cc2)C)CC1
0.281955	S1CCN(Cc2cc(NCc3c(cncc3)C(F)F)c(cc2)C)CC1
0.281955	S1CCN(Cc2cc(NCc3c(cncc3)C(F)F)c(cc2)C)CC1
0.281955	S1CCN(Cc2cc(NCc3c(cncc3)C(F)F)c(cc2)C)CC1
0.281955	S1CCN(Cc2cc(NCc3c(cncc3)C(F)F)c(cc2)C)CC1
0.281955	S1CCN(Cc2cc(NCc3c(cncc3)C(F)F)c(cc2)C)CC1
0.281955	S1CCN(Cc2cc(NCc3c(cncc3)C(F)F)c(cc2)C)CC1
0.281955	S1CCN(Cc2cc(NCc3c(cncc3)C(F)F)c(cc2)C)CC1
0.281139	Clc1cc(ccc1)C(=O)Nc2cc(c(NC(=O)NC(Cc3ccccc3)CCC(=O)O)cc2)C
0.281139	Clc1cc(ccc1)C(=O)Nc2cc(c(NC(=O)NC(Cc3ccccc3)CCC(=O)O)cc2)C
0.281139	Clc1cc(ccc1)C(=O)Nc2cc(c(NC(=O)NC(Cc3ccccc3)CCC(=O)O)cc2)C
0.281139	Clc1cc(ccc1)C(=O)Nc2cc(c(NC(=O)NC(Cc3ccccc3)CCC(=O)O)cc2)C
0.281139	Clc1cc(ccc1)C(=O)Nc2cc(c(NC(=O)NC(Cc3ccccc3)CCC(=O)O)cc2)C
0.281139	Clc1cc(ccc1)C(=O)Nc2cc(c(NC(=O)NC(Cc3ccccc3)CCC(=O)O)cc2)C
0.281139	Clc1cc(ccc1)C(=O)Nc2cc(c(NC(=O)NC(Cc3ccccc3)CCC(=O)O)cc2)C
0.281139	Clc1cc(ccc1)C(=O)Nc2cc(c(NC(=O)NC(Cc3ccccc3)CCC(=O)O)cc2)C
0.281139	Clc1cc(ccc1)C(=O)Nc2cc(c(NC(=O)NC(Cc3ccccc3)CCC(=O)O)cc2)C
0.281139	Clc1cc(ccc1)C(=O)Nc2cc(c(NC(=O)NC(Cc3ccccc3)CCC(=O)O)cc2)C
0.281046	Clc1ccc(N2C(SCC(=O)Nc3c(ccc(c3)C4=NC=CN4)C)=NN=C2c5cnccc5)cc1
0.281046	Clc1ccc(N2C(SCC(=O)Nc3c(ccc(c3)C4=NC=CN4)C)=NN=C2c5cnccc5)cc1
0.281046	Clc1ccc(N2C(SCC(=O)Nc3c(ccc(c3)C4=NC=CN4)C)=NN=C2c5cnccc5)cc1
0.280822	O=C(OCC)CN1N=C(c2cnccc2)C(=C1)CNc3ccc(cc3)CN4CCN(CC4)C
0.280822	O=C(OCC)CN1N=C(c2cnccc2)C(=C1)CNc3ccc(cc3)CN4CCN(CC4)C
0.280822	O=C(OCC)CN1N=C(c2cnccc2)C(=C1)CNc3ccc(cc3)CN4CCN(CC4)C
0.280822	O=C(OCC)CN1N=C(c2cnccc2)C(=C1)CNc3ccc(cc3)CN4CCN(CC4)C
0.280822	O=C(OCC)CN1N=C(c2cnccc2)C(=C1)CNc3ccc(cc3)CN4CCN(CC4)C
0.280822	O=C(OCC)CN1N=C(c2cnccc2)C(=C1)CNc3ccc(cc3)CN4CCN(CC4)C
0.280822	O=C(OCC)CN1N=C(c2cnccc2)C(=C1)CNc3ccc(cc3)CN4CCN(CC4)C
0.280822	O=C(OCC)CN1N=C(c2cnccc2)C(=C1)CNc3ccc(cc3)CN4CCN(CC4)C
0.280822	O=C(OCC)CN1N=C(c2cnccc2)C(=C1)CNc3ccc(cc3)CN4CCN(CC4)C
0.280822	O=C(OCC)CN1N=C(c2cnccc2)C(=C1)CNc3ccc(cc3)CN4CCN(CC4)C
0.280769	S1C(C(=O)Nc2nc(c3ccccc3)ccn2)=C(SC)C=C1
0.280769	S1C(C(=O)Nc2nc(c3ccccc3)ccn2)=C(SC)C=C1
0.280769	S1C(C(=O)Nc2nc(c3ccccc3)ccn2)=C(SC)C=C1
0.280769	S1C(C(=O)Nc2nc(c3ccccc3)ccn2)=C(SC)C=C1
0.280769	S1C(C(=O)Nc2nc(c3ccccc3)ccn2)=C(SC)C=C1
0.280769	S1C(C(=O)Nc2nc(c3ccccc3)ccn2)=C(SC)C=C1
0.280769	S1C(C(=O)Nc2nc(c3ccccc3)ccn2)=C(SC)C=C1
0.280769	S1C(C(=O)Nc2nc(c3ccccc3)ccn2)=C(SC)C=C1
0.28	S(=O)(=O)(Nc1c(F)ccc(NC(=O)c2cc(F)c(NCCN3CCOCC3)cc2)c1)C
0.28	S(=O)(=O)(Nc1c(F)ccc(NC(=O)c2cc(F)c(NCCN3CCOCC3)cc2)c1)C
0.28	S(=O)(=O)(Nc1c(F)ccc(NC(=O)c2cc(F)c(NCCN3CCOCC3)cc2)c1)C
0.28	S(=O)(=O)(Nc1c(F)ccc(NC(=O)c2cc(F)c(NCCN3CCOCC3)cc2)c1)C
0.28	S(=O)(=O)(Nc1c(F)ccc(NC(=O)c2cc(F)c(NCCN3CCOCC3)cc2)c1)C
0.28	S(=O)(=O)(Nc1c(F)ccc(NC(=O)c2cc(F)c(NCCN3CCOCC3)cc2)c1)C
0.28	S(=O)(=O)(Nc1c(F)ccc(NC(=O)c2cc(F)c(NCCN3CCOCC3)cc2)c1)C
0.28	S(=O)(=O)(Nc1c(F)ccc(NC(=O)c2cc(F)c(NCCN3CCOCC3)cc2)c1)C
0.28	S(=O)(=O)(Nc1c(F)ccc(NC(=O)c2cc(F)c(NCCN3CCOCC3)cc2)c1)C
0.28	S(=O)(=O)(Nc1c(F)ccc(NC(=O)c2cc(F)c(NCCN3CCOCC3)cc2)c1)C
0.279245	Brc1ccc(cc1)C(=O)Nc2c(ccc(c2)C(=O)NCC(c3cc(Cl)ccc3)C)C
0.278912	Clc1c(NC(=O)NCc2cc(NC(=O)c3cc(F)c(NCCN4CCOCC4)cc3)ccc2)cccc1
0.278912	Clc1c(NC(=O)NCc2cc(NC(=O)c3cc(F)c(NCCN4CCOCC4)cc3)ccc2)cccc1
0.278912	Clc1c(NC(=O)NCc2cc(NC(=O)c3cc(F)c(NCCN4CCOCC4)cc3)ccc2)cccc1
0.278912	Clc1c(NC(=O)NCc2cc(NC(=O)c3cc(F)c(NCCN4CCOCC4)cc3)ccc2)cccc1
0.278912	Clc1c(NC(=O)NCc2cc(NC(=O)c3cc(F)c(NCCN4CCOCC4)cc3)ccc2)cccc1
0.278912	Clc1c(NC(=O)NCc2cc(NC(=O)c3cc(F)c(NCCN4CCOCC4)cc3)ccc2)cccc1
0.278912	Clc1c(NC(=O)NCc2cc(NC(=O)c3cc(F)c(NCCN4CCOCC4)cc3)ccc2)cccc1
0.278912	Clc1c(NC(=O)NCc2cc(NC(=O)c3cc(F)c(NCCN4CCOCC4)cc3)ccc2)cccc1
0.278912	Clc1c(NC(=O)NCc2cc(NC(=O)c3cc(F)c(NCCN4CCOCC4)cc3)ccc2)cccc1
0.278912	Clc1c(NC(=O)NCc2cc(NC(=O)c3cc(F)c(NCCN4CCOCC4)cc3)ccc2)cccc1
0.278388	Brc1cc(ccc1)C=2N=C(NC2)CN3CCC(NC(=O)C=4NC=CC4)CC3
0.278388	Brc1cc(ccc1)C=2N=C(NC2)CN3CCC(NC(=O)C=4NC=CC4)CC3
0.278388	Brc1cc(ccc1)C=2N=C(NC2)CN3CCC(NC(=O)C=4NC=CC4)CC3
0.278388	Brc1cc(ccc1)C=2N=C(NC2)CN3CCC(NC(=O)C=4NC=CC4)CC3
0.278388	Brc1cc(ccc1)C=2N=C(NC2)CN3CCC(NC(=O)C=4NC=CC4)CC3
0.278388	Brc1cc(ccc1)C=2N=C(NC2)CN3CCC(NC(=O)C=4NC=CC4)CC3
0.278388	Brc1cc(ccc1)C=2N=C(NC2)CN3CCC(NC(=O)C=4NC=CC4)CC3
0.278388	Brc1cc(ccc1)C=2N=C(NC2)CN3CCC(NC(=O)C=4NC=CC4)CC3
0.278388	Brc1cc(ccc1)C=2N=C(NC2)CN3CCC(NC(=O)C=4NC=CC4)CC3
0.278388	Brc1cc(ccc1)C=2N=C(NC2)CN3CCC(NC(=O)C=4NC=CC4)CC3
0.278388	FC(F)(F)Oc1c(cc(cc1)C(=O)Nc2cc(Oc3nccc(c3)C)c(cc2)C)C
0.278388	FC(F)(F)Oc1c(cc(cc1)C(=O)Nc2cc(Oc3nccc(c3)C)c(cc2)C)C
0.278388	FC(F)(F)Oc1c(cc(cc1)C(=O)Nc2cc(Oc3nccc(c3)C)c(cc2)C)C
0.278388	FC(F)(F)Oc1c(cc(cc1)C(=O)Nc2cc(Oc3nccc(c3)C)c(cc2)C)C
0.278388	FC(F)(F)Oc1c(cc(cc1)C(=O)Nc2cc(Oc3nccc(c3)C)c(cc2)C)C
0.278388	FC(F)(F)Oc1c(cc(cc1)C(=O)Nc2cc(Oc3nccc(c3)C)c(cc2)C)C
0.278388	FC(F)(F)Oc1c(cc(cc1)C(=O)Nc2cc(Oc3nccc(c3)C)c(cc2)C)C
0.278388	FC(F)(F)Oc1c(cc(cc1)C(=O)Nc2cc(Oc3nccc(c3)C)c(cc2)C)C
0.278388	FC(F)(F)Oc1c(cc(cc1)C(=O)Nc2cc(Oc3nccc(c3)C)c(cc2)C)C
0.278388	FC(F)(F)Oc1c(cc(cc1)C(=O)Nc2cc(Oc3nccc(c3)C)c(cc2)C)C
0.27758	[O-][N+](=O)c1c(NC)ccc(c1)C(=O)NCc2cc(ncc2)c3ccccc3
0.27758	[O-][N+](=O)c1c(NC)ccc(c1)C(=O)NCc2cc(ncc2)c3ccccc3
0.27758	[O-][N+](=O)c1c(NC)ccc(c1)C(=O)NCc2cc(ncc2)c3ccccc3
0.27758	[O-][N+](=O)c1c(NC)ccc(c1)C(=O)NCc2cc(ncc2)c3ccccc3
0.27758	[O-][N+](=O)c1c(NC)ccc(c1)C(=O)NCc2cc(ncc2)c3ccccc3
0.27758	[O-][N+](=O)c1c(NC)ccc(c1)C(=O)NCc2cc(ncc2)c3ccccc3
0.27758	[O-][N+](=O)c1c(NC)ccc(c1)C(=O)NCc2cc(ncc2)c3ccccc3
0.27758	[O-][N+](=O)c1c(NC)ccc(c1)C(=O)NCc2cc(ncc2)c3ccccc3
0.27758	[O-][N+](=O)c1c(NC)ccc(c1)C(=O)NCc2cc(ncc2)c3ccccc3
0.27758	[O-][N+](=O)c1c(NC)ccc(c1)C(=O)NCc2cc(ncc2)c3ccccc3
0.27758	O=C(Nc1nc(c2ccccc2)ccn1)c3c4c(ncc3)cccc4
0.27758	O=C(Nc1nc(c2ccccc2)ccn1)c3c4c(ncc3)cccc4
0.27758	O=C(Nc1nc(c2ccccc2)ccn1)c3c4c(ncc3)cccc4
0.27758	O=C(Nc1nc(c2ccccc2)ccn1)c3c4c(ncc3)cccc4
0.27758	O=C(Nc1nc(c2ccccc2)ccn1)c3c4c(ncc3)cccc4
0.27758	O=C(Nc1nc(c2ccccc2)ccn1)c3c4c(ncc3)cccc4
0.27758	O=C(Nc1nc(c2ccccc2)ccn1)c3c4c(ncc3)cccc4
0.27758	O=C(Nc1nc(c2ccccc2)ccn1)c3c4c(ncc3)cccc4
0.27758	O=C(Nc1nc(c2ccccc2)ccn1)c3c4c(ncc3)cccc4
0.27758	O=C(Nc1nc(c2ccccc2)ccn1)c3c4c(ncc3)cccc4
0.277372	O=C(Nc1c(ccc(c1)C=2ON=C(N2)c3cnc(OCC)cc3)C)C
0.277372	O=C(Nc1c(ccc(c1)C=2ON=C(N2)c3cnc(OCC)cc3)C)C
0.277372	O=C(Nc1c(ccc(c1)C=2ON=C(N2)c3cnc(OCC)cc3)C)C
0.277372	O=C(Nc1c(ccc(c1)C=2ON=C(N2)c3cnc(OCC)cc3)C)C
0.277372	O=C(Nc1c(ccc(c1)C=2ON=C(N2)c3cnc(OCC)cc3)C)C
0.277372	O=C(Nc1c(ccc(c1)C=2ON=C(N2)c3cnc(OCC)cc3)C)C
0.277372	O=C(Nc1c(ccc(c1)C=2ON=C(N2)c3cnc(OCC)cc3)C)C
0.277372	O=C(Nc1c(ccc(c1)C=2ON=C(N2)c3cnc(OCC)cc3)C)C
0.277372	O=C(Nc1c(ccc(c1)C=2ON=C(N2)c3cnc(OCC)cc3)C)C
0.277372	O=C(Nc1c(ccc(c1)C=2ON=C(N2)c3cnc(OCC)cc3)C)C
0.277273	O=C(NCC)c1cc(NC)c(cc1)C
0.276978	O=C(OC)c1c(cc(c(NC(=O)c2ncc(cc2)C=3N=NNN3)c1)C)C
0.276978	O=C(OC)c1c(cc(c(NC(=O)c2ncc(cc2)C=3N=NNN3)c1)C)C
0.276978	O=C(OC)c1c(cc(c(NC(=O)c2ncc(cc2)C=3N=NNN3)c1)C)C
0.276978	O=C(OC)c1c(cc(c(NC(=O)c2ncc(cc2)C=3N=NNN3)c1)C)C
0.276978	O=C(OC)c1c(cc(c(NC(=O)c2ncc(cc2)C=3N=NNN3)c1)C)C
0.276978	O=C(OC)c1c(cc(c(NC(=O)c2ncc(cc2)C=3N=NNN3)c1)C)C
0.276978	O=C(OC)c1c(cc(c(NC(=O)c2ncc(cc2)C=3N=NNN3)c1)C)C
0.276978	O=C(OC)c1c(cc(c(NC(=O)c2ncc(cc2)C=3N=NNN3)c1)C)C
0.276978	O=C(OC)c1c(cc(c(NC(=O)c2ncc(cc2)C=3N=NNN3)c1)C)C
0.276978	O=C(OC)c1c(cc(c(NC(=O)c2ncc(cc2)C=3N=NNN3)c1)C)C
0.276364	O=C(Nc1cc(N2C(=O)COCC2=O)ccc1)c3ccc(cc3)CN4CC(OCC4)C
0.276364	O=C(Nc1cc(N2C(=O)COCC2=O)ccc1)c3ccc(cc3)CN4CC(OCC4)C
0.276364	O=C(Nc1cc(N2C(=O)COCC2=O)ccc1)c3ccc(cc3)CN4CC(OCC4)C
0.276364	O=C(Nc1cc(N2C(=O)COCC2=O)ccc1)c3ccc(cc3)CN4CC(OCC4)C
0.276364	O=C(Nc1cc(N2C(=O)COCC2=O)ccc1)c3ccc(cc3)CN4CC(OCC4)C
0.276364	O=C(Nc1cc(N2C(=O)COCC2=O)ccc1)c3ccc(cc3)CN4CC(OCC4)C
0.276364	O=C(Nc1cc(N2C(=O)COCC2=O)ccc1)c3ccc(cc3)CN4CC(OCC4)C
0.276364	O=C(Nc1cc(N2C(=O)COCC2=O)ccc1)c3ccc(cc3)CN4CC(OCC4)C
0.276364	O=C(Nc1cc(N2C(=O)COCC2=O)ccc1)c3ccc(cc3)CN4CC(OCC4)C
0.276364	O=C(Nc1cc(N2C(=O)COCC2=O)ccc1)c3ccc(cc3)CN4CC(OCC4)C
0.276119	O=C(Nc1cc(c(Oc2cnccc2)cc1)C)C=3OC(=NC3)C
0.27572	S(=O)(=O)(Cc1ccc(NC(=O)c2cc(NC=3N=NNN3)ccc2)cc1)CC
0.27572	S(=O)(=O)(Cc1ccc(NC(=O)c2cc(NC=3N=NNN3)ccc2)cc1)CC
0.27572	S(=O)(=O)(Cc1ccc(NC(=O)c2cc(NC=3N=NNN3)ccc2)cc1)CC
0.27572	S(=O)(=O)(Cc1ccc(NC(=O)c2cc(NC=3N=NNN3)ccc2)cc1)CC
0.27572	S(=O)(=O)(Cc1ccc(NC(=O)c2cc(NC=3N=NNN3)ccc2)cc1)CC
0.27572	S(=O)(=O)(Cc1ccc(NC(=O)c2cc(NC=3N=NNN3)ccc2)cc1)CC
0.27572	S(=O)(=O)(Cc1ccc(NC(=O)c2cc(NC=3N=NNN3)ccc2)cc1)CC
0.27572	S(=O)(=O)(Cc1ccc(NC(=O)c2cc(NC=3N=NNN3)ccc2)cc1)CC
0.27572	S(=O)(=O)(Cc1ccc(NC(=O)c2cc(NC=3N=NNN3)ccc2)cc1)CC
0.27572	S(=O)(=O)(Cc1ccc(NC(=O)c2cc(NC=3N=NNN3)ccc2)cc1)CC
0.275362	S(=O)(=O)(N1CCN(c2ncc(NC(=O)c3ccc(SCc4cnccc4)cc3)cc2)CC1)C
0.275362	S(=O)(=O)(N1CCN(c2ncc(NC(=O)c3ccc(SCc4cnccc4)cc3)cc2)CC1)C
0.275362	S(=O)(=O)(N1CCN(c2ncc(NC(=O)c3ccc(SCc4cnccc4)cc3)cc2)CC1)C
0.275362	S(=O)(=O)(N1CCN(c2ncc(NC(=O)c3ccc(SCc4cnccc4)cc3)cc2)CC1)C
0.275362	S(=O)(=O)(N1CCN(c2ncc(NC(=O)c3ccc(SCc4cnccc4)cc3)cc2)CC1)C
0.275362	S(=O)(=O)(N1CCN(c2ncc(NC(=O)c3ccc(SCc4cnccc4)cc3)cc2)CC1)C
0.275362	S(=O)(=O)(N1CCN(c2ncc(NC(=O)c3ccc(SCc4cnccc4)cc3)cc2)CC1)C
0.274914	[O-][N+](=O)c1c(NC)ccc(c1)C(=O)Nc2cc(Oc3nccc(c3)C)c(cc2)C
0.274914	[O-][N+](=O)c1c(NC)ccc(c1)C(=O)Nc2cc(Oc3nccc(c3)C)c(cc2)C
0.274914	[O-][N+](=O)c1c(NC)ccc(c1)C(=O)Nc2cc(Oc3nccc(c3)C)c(cc2)C
0.274914	[O-][N+](=O)c1c(NC)ccc(c1)C(=O)Nc2cc(Oc3nccc(c3)C)c(cc2)C
0.274914	[O-][N+](=O)c1c(NC)ccc(c1)C(=O)Nc2cc(Oc3nccc(c3)C)c(cc2)C
0.274914	[O-][N+](=O)c1c(NC)ccc(c1)C(=O)Nc2cc(Oc3nccc(c3)C)c(cc2)C
0.274914	[O-][N+](=O)c1c(NC)ccc(c1)C(=O)Nc2cc(Oc3nccc(c3)C)c(cc2)C
0.274914	[O-][N+](=O)c1c(NC)ccc(c1)C(=O)Nc2cc(Oc3nccc(c3)C)c(cc2)C
0.274914	[O-][N+](=O)c1c(NC)ccc(c1)C(=O)Nc2cc(Oc3nccc(c3)C)c(cc2)C
0.274914	[O-][N+](=O)c1c(NC)ccc(c1)C(=O)Nc2cc(Oc3nccc(c3)C)c(cc2)C
0.2749	Clc1c(N2CCN(Cc3ccccc3)CC2)ccc(NC(=O)C=O)c1
0.274678	S(c1ccc(cc1)C(=O)Nc2ccc(cc2)C(=O)NCCC)Cc3cnccc3
0.274678	S(c1ccc(cc1)C(=O)Nc2ccc(cc2)C(=O)NCCC)Cc3cnccc3
0.274678	S(c1ccc(cc1)C(=O)Nc2ccc(cc2)C(=O)NCCC)Cc3cnccc3
0.274678	S(c1ccc(cc1)C(=O)Nc2ccc(cc2)C(=O)NCCC)Cc3cnccc3
0.274678	S(c1ccc(cc1)C(=O)Nc2ccc(cc2)C(=O)NCCC)Cc3cnccc3
0.274678	S(c1ccc(cc1)C(=O)Nc2ccc(cc2)C(=O)NCCC)Cc3cnccc3
0.274678	S(c1ccc(cc1)C(=O)Nc2ccc(cc2)C(=O)NCCC)Cc3cnccc3
0.274678	S(c1ccc(cc1)C(=O)Nc2ccc(cc2)C(=O)NCCC)Cc3cnccc3
0.274678	S(c1ccc(cc1)C(=O)Nc2ccc(cc2)C(=O)NCCC)Cc3cnccc3
0.274678	S(c1ccc(cc1)C(=O)Nc2ccc(cc2)C(=O)NCCC)Cc3cnccc3
0.274648	Fc1cc(c(NC(=O)c2c(nc(nc2)c3ccccc3)C)cc1)c4ccc(F)cc4
0.274648	Fc1cc(c(NC(=O)c2c(nc(nc2)c3ccccc3)C)cc1)c4ccc(F)cc4
0.274648	Fc1cc(c(NC(=O)c2c(nc(nc2)c3ccccc3)C)cc1)c4ccc(F)cc4
0.274648	Fc1cc(c(NC(=O)c2c(nc(nc2)c3ccccc3)C)cc1)c4ccc(F)cc4
0.274648	Fc1cc(c(NC(=O)c2c(nc(nc2)c3ccccc3)C)cc1)c4ccc(F)cc4
0.274648	Fc1cc(c(NC(=O)c2c(nc(nc2)c3ccccc3)C)cc1)c4ccc(F)cc4
0.274648	Fc1cc(c(NC(=O)c2c(nc(nc2)c3ccccc3)C)cc1)c4ccc(F)cc4
0.274648	Fc1cc(c(NC(=O)c2c(nc(nc2)c3ccccc3)C)cc1)c4ccc(F)cc4
0.274648	Fc1cc(c(NC(=O)c2c(nc(nc2)c3ccccc3)C)cc1)c4ccc(F)cc4
0.274648	Fc1cc(c(NC(=O)c2c(nc(nc2)c3ccccc3)C)cc1)c4ccc(F)cc4
0.27439	O=C(Nc1c(ccc(c1)C=2ON=C(N2)c3c(OCC(=C)C)cccc3)C)c4cc5OCCOc5cc4
0.274194	O=C(O)c1c(nccc1)Nc2c(cc(cc2)C)C
0.273273	Clc1cc(ccc1)C2=NOC(C(=O)Nc3cc4c(N(C(=O)c5cnccc5)CC4)cc3)=C2
0.273273	Clc1cc(ccc1)C2=NOC(C(=O)Nc3cc4c(N(C(=O)c5cnccc5)CC4)cc3)=C2
0.273273	Clc1cc(ccc1)C2=NOC(C(=O)Nc3cc4c(N(C(=O)c5cnccc5)CC4)cc3)=C2
0.273273	Clc1cc(ccc1)C2=NOC(C(=O)Nc3cc4c(N(C(=O)c5cnccc5)CC4)cc3)=C2
0.273273	Clc1cc(ccc1)C2=NOC(C(=O)Nc3cc4c(N(C(=O)c5cnccc5)CC4)cc3)=C2
0.273273	Clc1cc(ccc1)C2=NOC(C(=O)Nc3cc4c(N(C(=O)c5cnccc5)CC4)cc3)=C2
0.273273	Clc1cc(ccc1)C2=NOC(C(=O)Nc3cc4c(N(C(=O)c5cnccc5)CC4)cc3)=C2
0.273273	Clc1cc(ccc1)C2=NOC(C(=O)Nc3cc4c(N(C(=O)c5cnccc5)CC4)cc3)=C2
0.273273	Clc1cc(ccc1)C2=NOC(C(=O)Nc3cc4c(N(C(=O)c5cnccc5)CC4)cc3)=C2
0.273273	Clc1cc(ccc1)C2=NOC(C(=O)Nc3cc4c(N(C(=O)c5cnccc5)CC4)cc3)=C2
0.272374	S1N=CC=C1c2ccc(NC(=O)C(=O)Nc3c(cc(cc3)C(=O)N)C)cc2
0.272374	S1N=CC=C1c2ccc(NC(=O)C(=O)Nc3c(cc(cc3)C(=O)N)C)cc2
0.272374	S1N=CC=C1c2ccc(NC(=O)C(=O)Nc3c(cc(cc3)C(=O)N)C)cc2
0.272374	S1N=CC=C1c2ccc(NC(=O)C(=O)Nc3c(cc(cc3)C(=O)N)C)cc2
0.272374	S1N=CC=C1c2ccc(NC(=O)C(=O)Nc3c(cc(cc3)C(=O)N)C)cc2
0.272374	S1N=CC=C1c2ccc(NC(=O)C(=O)Nc3c(cc(cc3)C(=O)N)C)cc2
0.272374	S1N=CC=C1c2ccc(NC(=O)C(=O)Nc3c(cc(cc3)C(=O)N)C)cc2
0.272374	S1N=CC=C1c2ccc(NC(=O)C(=O)Nc3c(cc(cc3)C(=O)N)C)cc2
0.272374	S1N=CC=C1c2ccc(NC(=O)C(=O)Nc3c(cc(cc3)C(=O)N)C)cc2
0.272374	S1N=CC=C1c2ccc(NC(=O)C(=O)Nc3c(cc(cc3)C(=O)N)C)cc2
0.272031	Clc1nc(ncc1)CNC(=O)c2cc(Cl)c(NC(=O)C)cc2
0.272	O=C(Nc1c(c2c(cc(cc2C)C)C)cccc1)c3ccc(NC(=O)c4ccccc4)cc3
0.272	O=C(Nc1c(c2c(cc(cc2C)C)C)cccc1)c3ccc(NC(=O)c4ccccc4)cc3
0.272	O=C(Nc1c(c2c(cc(cc2C)C)C)cccc1)c3ccc(NC(=O)c4ccccc4)cc3
0.272	O=C(Nc1c(c2c(cc(cc2C)C)C)cccc1)c3ccc(NC(=O)c4ccccc4)cc3
0.272	O=C(Nc1c(c2c(cc(cc2C)C)C)cccc1)c3ccc(NC(=O)c4ccccc4)cc3
0.272	O=C(Nc1c(c2c(cc(cc2C)C)C)cccc1)c3ccc(NC(=O)c4ccccc4)cc3
0.272	O=C(Nc1c(c2c(cc(cc2C)C)C)cccc1)c3ccc(NC(=O)c4ccccc4)cc3
0.272	O=C(Nc1c(c2c(cc(cc2C)C)C)cccc1)c3ccc(NC(=O)c4ccccc4)cc3
0.272	O=C(Nc1c(c2c(cc(cc2C)C)C)cccc1)c3ccc(NC(=O)c4ccccc4)cc3
0.272	O=C(Nc1c(c2c(cc(cc2C)C)C)cccc1)c3ccc(NC(=O)c4ccccc4)cc3
0.270968	O=C(OC(C)(C)C)N1CC(NC(=O)C(=O)Nc2c(ccc(NC(=O)c3ccccc3)c2)C)C(C1)CC
0.270968	O=C(OC(C)(C)C)N1CC(NC(=O)C(=O)Nc2c(ccc(NC(=O)c3ccccc3)c2)C)C(C1)CC
0.270968	O=C(OC(C)(C)C)N1CC(NC(=O)C(=O)Nc2c(ccc(NC(=O)c3ccccc3)c2)C)C(C1)CC
0.270968	O=C(OC(C)(C)C)N1CC(NC(=O)C(=O)Nc2c(ccc(NC(=O)c3ccccc3)c2)C)C(C1)CC
0.270968	O=C(OC(C)(C)C)N1CC(NC(=O)C(=O)Nc2c(ccc(NC(=O)c3ccccc3)c2)C)C(C1)CC
0.270968	O=C(OC(C)(C)C)N1CC(NC(=O)C(=O)Nc2c(ccc(NC(=O)c3ccccc3)c2)C)C(C1)CC
0.270968	O=C(OC(C)(C)C)N1CC(NC(=O)C(=O)Nc2c(ccc(NC(=O)c3ccccc3)c2)C)C(C1)CC
0.270968	O=C(OC(C)(C)C)N1CC(NC(=O)C(=O)Nc2c(ccc(NC(=O)c3ccccc3)c2)C)C(C1)CC
0.270968	O=C(OC(C)(C)C)N1CC(NC(=O)C(=O)Nc2c(ccc(NC(=O)c3ccccc3)c2)C)C(C1)CC
0.270968	O=C(OC(C)(C)C)N1CC(NC(=O)C(=O)Nc2c(ccc(NC(=O)c3ccccc3)c2)C)C(C1)CC
0.270916	O=C(Nc1ccc(N2CCCCCC2)cc1)c3ccc(cc3)CN4CC(OCC4)C
0.270916	O=C(Nc1ccc(N2CCCCCC2)cc1)c3ccc(cc3)CN4CC(OCC4)C
0.270916	O=C(Nc1ccc(N2CCCCCC2)cc1)c3ccc(cc3)CN4CC(OCC4)C
0.270916	O=C(Nc1ccc(N2CCCCCC2)cc1)c3ccc(cc3)CN4CC(OCC4)C
0.270916	O=C(Nc1ccc(N2CCCCCC2)cc1)c3ccc(cc3)CN4CC(OCC4)C
0.270916	O=C(Nc1ccc(N2CCCCCC2)cc1)c3ccc(cc3)CN4CC(OCC4)C
0.270916	O=C(Nc1ccc(N2CCCCCC2)cc1)c3ccc(cc3)CN4CC(OCC4)C
0.270916	O=C(Nc1ccc(N2CCCCCC2)cc1)c3ccc(cc3)CN4CC(OCC4)C
0.270903	S1C=C(c2nc(c(cc2)C(=O)Nc3cc(OCCN(CC)CC)c(OC)cc3)C)C=C1
0.270463	O=C(Nc1nccnc1c2ccc(OC)cc2)c3ccc(cc3)CN4CC(OCC4)C
0.270463	O=C(Nc1nccnc1c2ccc(OC)cc2)c3ccc(cc3)CN4CC(OCC4)C
0.270463	O=C(Nc1nccnc1c2ccc(OC)cc2)c3ccc(cc3)CN4CC(OCC4)C
0.270463	O=C(Nc1nccnc1c2ccc(OC)cc2)c3ccc(cc3)CN4CC(OCC4)C
0.270463	O=C(Nc1nccnc1c2ccc(OC)cc2)c3ccc(cc3)CN4CC(OCC4)C
0.270463	O=C(Nc1nccnc1c2ccc(OC)cc2)c3ccc(cc3)CN4CC(OCC4)C
0.270463	O=C(Nc1nccnc1c2ccc(OC)cc2)c3ccc(cc3)CN4CC(OCC4)C
0.270463	O=C(Nc1nccnc1c2ccc(OC)cc2)c3ccc(cc3)CN4CC(OCC4)C
0.270463	O=C(Nc1nccnc1c2ccc(OC)cc2)c3ccc(cc3)CN4CC(OCC4)C
0.270463	O=C(Nc1nccnc1c2ccc(OC)cc2)c3ccc(cc3)CN4CC(OCC4)C
0.270463	Clc1ncc(NC(=O)c2ccc(cc2)CN3CC(OCC3)C)c(C#N)c1
0.270463	Clc1ncc(NC(=O)c2ccc(cc2)CN3CC(OCC3)C)c(C#N)c1
0.270463	Clc1ncc(NC(=O)c2ccc(cc2)CN3CC(OCC3)C)c(C#N)c1
0.270463	Clc1ncc(NC(=O)c2ccc(cc2)CN3CC(OCC3)C)c(C#N)c1
0.270463	Clc1ncc(NC(=O)c2ccc(cc2)CN3CC(OCC3)C)c(C#N)c1
0.270463	Clc1ncc(NC(=O)c2ccc(cc2)CN3CC(OCC3)C)c(C#N)c1
0.27027	O=C(N)c1cc(NC(=O)C)c(cc1)C
0.27027	O=C(N)c1cc(NC(=O)C)c(cc1)C
0.27027	O=C(N)c1cc(NC(=O)C)c(cc1)C
0.27027	O=C(N)c1cc(NC(=O)C)c(cc1)C
0.27027	O=C(N)c1cc(NC(=O)C)c(cc1)C
0.27027	O=C(N)c1cc(NC(=O)C)c(cc1)C
0.27027	O=C(N)c1cc(NC(=O)C)c(cc1)C
0.27027	O=C(N)c1cc(NC(=O)C)c(cc1)C
0.27027	O=C(N)c1cc(NC(=O)C)c(cc1)C
0.27027	O=C(N)c1cc(NC(=O)C)c(cc1)C
0.270042	S(c1ccc(cc1)C(=O)Nc2ccc(OCCF)cc2)Cc3cnccc3
0.270042	S(c1ccc(cc1)C(=O)Nc2ccc(OCCF)cc2)Cc3cnccc3
0.270042	S(c1ccc(cc1)C(=O)Nc2ccc(OCCF)cc2)Cc3cnccc3
0.270042	S(c1ccc(cc1)C(=O)Nc2ccc(OCCF)cc2)Cc3cnccc3
0.270042	S(c1ccc(cc1)C(=O)Nc2ccc(OCCF)cc2)Cc3cnccc3
0.270042	S(c1ccc(cc1)C(=O)Nc2ccc(OCCF)cc2)Cc3cnccc3
0.270042	S(c1ccc(cc1)C(=O)Nc2ccc(OCCF)cc2)Cc3cnccc3
0.270042	S(c1ccc(cc1)C(=O)Nc2ccc(OCCF)cc2)Cc3cnccc3
0.270042	S(c1ccc(cc1)C(=O)Nc2ccc(OCCF)cc2)Cc3cnccc3
0.270042	S(c1ccc(cc1)C(=O)Nc2ccc(OCCF)cc2)Cc3cnccc3
0.27	S(=O)(=O)(N1CCN(CC1)C)c2cc(ccc2)C(=O)NC3=NC(=NN3)c4cc(OC)c(OC)cc4
0.27	S(=O)(=O)(N1CCN(CC1)C)c2cc(ccc2)C(=O)NC3=NC(=NN3)c4cc(OC)c(OC)cc4
0.27	S(=O)(=O)(N1CCN(CC1)C)c2cc(ccc2)C(=O)NC3=NC(=NN3)c4cc(OC)c(OC)cc4
0.27	S(=O)(=O)(N1CCN(CC1)C)c2cc(ccc2)C(=O)NC3=NC(=NN3)c4cc(OC)c(OC)cc4
0.27	S(=O)(=O)(N1CCN(CC1)C)c2cc(ccc2)C(=O)NC3=NC(=NN3)c4cc(OC)c(OC)cc4
0.27	S(=O)(=O)(N1CCN(CC1)C)c2cc(ccc2)C(=O)NC3=NC(=NN3)c4cc(OC)c(OC)cc4
0.269896	S(=O)(=O)(N1CCN(CC1)C)c2cc(ccc2)C(=O)Nc3c(ccc(c3)C(=O)N)CN(C)C
0.269896	S(=O)(=O)(N1CCN(CC1)C)c2cc(ccc2)C(=O)Nc3c(ccc(c3)C(=O)N)CN(C)C
0.269896	S(=O)(=O)(N1CCN(CC1)C)c2cc(ccc2)C(=O)Nc3c(ccc(c3)C(=O)N)CN(C)C
0.269896	S(=O)(=O)(N1CCN(CC1)C)c2cc(ccc2)C(=O)Nc3c(ccc(c3)C(=O)N)CN(C)C
0.269896	S(=O)(=O)(N1CCN(CC1)C)c2cc(ccc2)C(=O)Nc3c(ccc(c3)C(=O)N)CN(C)C
0.269896	S(=O)(=O)(N1CCN(CC1)C)c2cc(ccc2)C(=O)Nc3c(ccc(c3)C(=O)N)CN(C)C
0.269737	O=C(N1c2c(cc(NC(=O)c3cnc(N4CCC4)cc3)cc2)CC1)c5cnccc5
0.269737	O=C(N1c2c(cc(NC(=O)c3cnc(N4CCC4)cc3)cc2)CC1)c5cnccc5
0.269737	O=C(N1c2c(cc(NC(=O)c3cnc(N4CCC4)cc3)cc2)CC1)c5cnccc5
0.269737	O=C(N1c2c(cc(NC(=O)c3cnc(N4CCC4)cc3)cc2)CC1)c5cnccc5
0.269737	O=C(N1c2c(cc(NC(=O)c3cnc(N4CCC4)cc3)cc2)CC1)c5cnccc5
0.269737	O=C(N1c2c(cc(NC(=O)c3cnc(N4CCC4)cc3)cc2)CC1)c5cnccc5
0.269737	O=C(N1c2c(cc(NC(=O)c3cnc(N4CCC4)cc3)cc2)CC1)c5cnccc5
0.269737	O=C(N1c2c(cc(NC(=O)c3cnc(N4CCC4)cc3)cc2)CC1)c5cnccc5
0.269737	O=C(N1c2c(cc(NC(=O)c3cnc(N4CCC4)cc3)cc2)CC1)c5cnccc5
0.269737	O=C(N1c2c(cc(NC(=O)c3cnc(N4CCC4)cc3)cc2)CC1)c5cnccc5
0.269504	Clc1c(NS(=O)(=O)c2ccc(F)cc2)cc(cc1)C(=O)Nc3cc(c(cc3)CC)C
0.269504	Clc1c(NS(=O)(=O)c2ccc(F)cc2)cc(cc1)C(=O)Nc3cc(c(cc3)CC)C
0.269504	Clc1c(NS(=O)(=O)c2ccc(F)cc2)cc(cc1)C(=O)Nc3cc(c(cc3)CC)C
0.269504	Clc1c(NS(=O)(=O)c2ccc(F)cc2)cc(cc1)C(=O)Nc3cc(c(cc3)CC)C
0.269504	Clc1c(NS(=O)(=O)c2ccc(F)cc2)cc(cc1)C(=O)Nc3cc(c(cc3)CC)C
0.269504	Clc1c(NS(=O)(=O)c2ccc(F)cc2)cc(cc1)C(=O)Nc3cc(c(cc3)CC)C
0.269504	Clc1c(NS(=O)(=O)c2ccc(F)cc2)cc(cc1)C(=O)Nc3cc(c(cc3)CC)C
0.269504	Clc1c(NS(=O)(=O)c2ccc(F)cc2)cc(cc1)C(=O)Nc3cc(c(cc3)CC)C
0.269504	Clc1c(NS(=O)(=O)c2ccc(F)cc2)cc(cc1)C(=O)Nc3cc(c(cc3)CC)C
0.269504	Clc1c(NS(=O)(=O)c2ccc(F)cc2)cc(cc1)C(=O)Nc3cc(c(cc3)CC)C
0.269504	FC(F)(F)C(=O)N(Cc1cc(NC(=O)c2ccc(cc2)CN3CC(OCC3)C)ccc1)C
0.269504	FC(F)(F)C(=O)N(Cc1cc(NC(=O)c2ccc(cc2)CN3CC(OCC3)C)ccc1)C
0.269504	FC(F)(F)C(=O)N(Cc1cc(NC(=O)c2ccc(cc2)CN3CC(OCC3)C)ccc1)C
0.269504	FC(F)(F)C(=O)N(Cc1cc(NC(=O)c2ccc(cc2)CN3CC(OCC3)C)ccc1)C
0.269504	FC(F)(F)C(=O)N(Cc1cc(NC(=O)c2ccc(cc2)CN3CC(OCC3)C)ccc1)C
0.269504	FC(F)(F)C(=O)N(Cc1cc(NC(=O)c2ccc(cc2)CN3CC(OCC3)C)ccc1)C
0.269504	FC(F)(F)C(=O)N(Cc1cc(NC(=O)c2ccc(cc2)CN3CC(OCC3)C)ccc1)C
0.269504	FC(F)(F)C(=O)N(Cc1cc(NC(=O)c2ccc(cc2)CN3CC(OCC3)C)ccc1)C
0.269504	FC(F)(F)C(=O)N(Cc1cc(NC(=O)c2ccc(cc2)CN3CC(OCC3)C)ccc1)C
0.269504	FC(F)(F)C(=O)N(Cc1cc(NC(=O)c2ccc(cc2)CN3CC(OCC3)C)ccc1)C
0.269504	Clc1c(ccc(NC(=O)c2cnc(N3CCCCCC3)cc2)c1)CS(=O)(=O)C
0.269504	Clc1c(ccc(NC(=O)c2cnc(N3CCCCCC3)cc2)c1)CS(=O)(=O)C
0.269504	Clc1c(ccc(NC(=O)c2cnc(N3CCCCCC3)cc2)c1)CS(=O)(=O)C
0.269504	Clc1c(ccc(NC(=O)c2cnc(N3CCCCCC3)cc2)c1)CS(=O)(=O)C
0.269504	Clc1c(ccc(NC(=O)c2cnc(N3CCCCCC3)cc2)c1)CS(=O)(=O)C
0.269504	Clc1c(ccc(NC(=O)c2cnc(N3CCCCCC3)cc2)c1)CS(=O)(=O)C
0.269504	Clc1c(ccc(NC(=O)c2cnc(N3CCCCCC3)cc2)c1)CS(=O)(=O)C
0.269504	Clc1c(ccc(NC(=O)c2cnc(N3CCCCCC3)cc2)c1)CS(=O)(=O)C
0.269231	Clc1cc(NC(=O)c2ccc(F)cc2)c(cc1)C(=O)Nc3ccc(N4CCOCC4)cc3
0.269231	Clc1cc(NC(=O)c2ccc(F)cc2)c(cc1)C(=O)Nc3ccc(N4CCOCC4)cc3
0.269231	Clc1cc(NC(=O)c2ccc(F)cc2)c(cc1)C(=O)Nc3ccc(N4CCOCC4)cc3
0.269231	Clc1cc(NC(=O)c2ccc(F)cc2)c(cc1)C(=O)Nc3ccc(N4CCOCC4)cc3
0.269231	Clc1cc(NC(=O)c2ccc(F)cc2)c(cc1)C(=O)Nc3ccc(N4CCOCC4)cc3
0.269231	Clc1cc(NC(=O)c2ccc(F)cc2)c(cc1)C(=O)Nc3ccc(N4CCOCC4)cc3
0.269231	Clc1cc(NC(=O)c2ccc(F)cc2)c(cc1)C(=O)Nc3ccc(N4CCOCC4)cc3
0.269231	Clc1cc(NC(=O)c2ccc(F)cc2)c(cc1)C(=O)Nc3ccc(N4CCOCC4)cc3
0.269231	Clc1cc(NC(=O)c2ccc(F)cc2)c(cc1)C(=O)Nc3ccc(N4CCOCC4)cc3
0.269231	Clc1cc(NC(=O)c2ccc(F)cc2)c(cc1)C(=O)Nc3ccc(N4CCOCC4)cc3
0.269091	O=C(Nc1cnc(NCc2cc3c(cc2)COCC3)cc1)c4ccccc4
0.269091	O=C(Nc1cnc(NCc2cc3c(cc2)COCC3)cc1)c4ccccc4
0.269091	O=C(Nc1cnc(NCc2cc3c(cc2)COCC3)cc1)c4ccccc4
0.269091	O=C(Nc1cnc(NCc2cc3c(cc2)COCC3)cc1)c4ccccc4
0.268293	Fc1cncc(c2cc(NCC(=O)Nc3ccc(N4C(=O)CCC4)cc3)c(cc2)C)c1
0.268293	Fc1cncc(c2cc(NCC(=O)Nc3ccc(N4C(=O)CCC4)cc3)c(cc2)C)c1
0.268293	Fc1cncc(c2cc(NCC(=O)Nc3ccc(N4C(=O)CCC4)cc3)c(cc2)C)c1
0.268293	Fc1cncc(c2cc(NCC(=O)Nc3ccc(N4C(=O)CCC4)cc3)c(cc2)C)c1
0.268293	Fc1cncc(c2cc(NCC(=O)Nc3ccc(N4C(=O)CCC4)cc3)c(cc2)C)c1
0.268293	Fc1cncc(c2cc(NCC(=O)Nc3ccc(N4C(=O)CCC4)cc3)c(cc2)C)c1
0.268293	Fc1cncc(c2cc(NCC(=O)Nc3ccc(N4C(=O)CCC4)cc3)c(cc2)C)c1
0.268293	Fc1cncc(c2cc(NCC(=O)Nc3ccc(N4C(=O)CCC4)cc3)c(cc2)C)c1
0.268293	Fc1cncc(c2cc(NCC(=O)Nc3ccc(N4C(=O)CCC4)cc3)c(cc2)C)c1
0.268293	Fc1cncc(c2cc(NCC(=O)Nc3ccc(N4C(=O)CCC4)cc3)c(cc2)C)c1
0.268199	O=C(Nc1cc(c(cc1)CC)C)c2cc(OCC(=O)OC)ccc2
0.268041	S(c1ccc(cc1)C(=O)Nc2cc3c(N(C(=O)c4cnccc4)CC3)cc2)C
0.268041	S(c1ccc(cc1)C(=O)Nc2cc3c(N(C(=O)c4cnccc4)CC3)cc2)C
0.268041	S(c1ccc(cc1)C(=O)Nc2cc3c(N(C(=O)c4cnccc4)CC3)cc2)C
0.268041	S(c1ccc(cc1)C(=O)Nc2cc3c(N(C(=O)c4cnccc4)CC3)cc2)C
0.268041	S(c1ccc(cc1)C(=O)Nc2cc3c(N(C(=O)c4cnccc4)CC3)cc2)C
0.268041	S(c1ccc(cc1)C(=O)Nc2cc3c(N(C(=O)c4cnccc4)CC3)cc2)C
0.268041	S(c1ccc(cc1)C(=O)Nc2cc3c(N(C(=O)c4cnccc4)CC3)cc2)C
0.268041	S(c1ccc(cc1)C(=O)Nc2cc3c(N(C(=O)c4cnccc4)CC3)cc2)C
0.268041	S(c1ccc(cc1)C(=O)Nc2cc3c(N(C(=O)c4cnccc4)CC3)cc2)C
0.268041	S(c1ccc(cc1)C(=O)Nc2cc3c(N(C(=O)c4cnccc4)CC3)cc2)C
0.26749	O=C(Nc1nc(c2ccccc2)ccn1)CC3COCC3
0.26749	O=C(Nc1nc(c2ccccc2)ccn1)CC3COCC3
0.26749	O=C(Nc1nc(c2ccccc2)ccn1)CC3COCC3
0.26749	O=C(Nc1nc(c2ccccc2)ccn1)CC3COCC3
0.26749	O=C(Nc1nc(c2ccccc2)ccn1)CC3COCC3
0.26749	O=C(Nc1nc(c2ccccc2)ccn1)CC3COCC3
0.26749	O=C(Nc1nc(c2ccccc2)ccn1)CC3COCC3
0.26749	O=C(Nc1nc(c2ccccc2)ccn1)CC3COCC3
0.26749	O=C(Nc1nc(c2ccccc2)ccn1)CC3COCC3
0.26749	O=C(Nc1nc(c2ccccc2)ccn1)CC3COCC3
0.267148	O=C(NC(c1cc(c(cc1)C)C)Cc2ccccc2)c3cc(NC=4N=NNN4)ccc3
0.267148	O=C(NC(c1cc(c(cc1)C)C)Cc2ccccc2)c3cc(NC=4N=NNN4)ccc3
0.267148	O=C(NC(c1cc(c(cc1)C)C)Cc2ccccc2)c3cc(NC=4N=NNN4)ccc3
0.267148	O=C(NC(c1cc(c(cc1)C)C)Cc2ccccc2)c3cc(NC=4N=NNN4)ccc3
0.267148	O=C(NC(c1cc(c(cc1)C)C)Cc2ccccc2)c3cc(NC=4N=NNN4)ccc3
0.267148	O=C(NC(c1cc(c(cc1)C)C)Cc2ccccc2)c3cc(NC=4N=NNN4)ccc3
0.267148	O=C(NC(c1cc(c(cc1)C)C)Cc2ccccc2)c3cc(NC=4N=NNN4)ccc3
0.267148	O=C(NC(c1cc(c(cc1)C)C)Cc2ccccc2)c3cc(NC=4N=NNN4)ccc3
0.267148	O=C(NC(c1cc(c(cc1)C)C)Cc2ccccc2)c3cc(NC=4N=NNN4)ccc3
0.267148	O=C(NC(c1cc(c(cc1)C)C)Cc2ccccc2)c3cc(NC=4N=NNN4)ccc3
0.267148	Ic1c(ccc(NC(=O)c2ccc(N3c4c(cccc4)CCC3)cc2)c1)C
0.267148	Ic1c(ccc(NC(=O)c2ccc(N3c4c(cccc4)CCC3)cc2)c1)C
0.267148	Ic1c(ccc(NC(=O)c2ccc(N3c4c(cccc4)CCC3)cc2)c1)C
0.267148	Ic1c(ccc(NC(=O)c2ccc(N3c4c(cccc4)CCC3)cc2)c1)C
0.266968	O=C(Nc1c(ccc(NC(=O)C)c1)C)C=O
0.266968	O=C(Nc1c(ccc(NC(=O)C)c1)C)C=O
0.266423	O=C(Nc1ccc(cc1)C=2ON=C(N2)C)c3cc4c(cc3)CCOC4
0.266423	O=C(Nc1ccc(cc1)C=2ON=C(N2)C)c3cc4c(cc3)CCOC4
0.266423	O=C(Nc1ccc(cc1)C=2ON=C(N2)C)c3cc4c(cc3)CCOC4
0.266423	O=C(Nc1ccc(cc1)C=2ON=C(N2)C)c3cc4c(cc3)CCOC4
0.266423	O=C(Nc1ccc(cc1)C=2ON=C(N2)C)c3cc4c(cc3)CCOC4
0.266423	O=C(Nc1ccc(cc1)C=2ON=C(N2)C)c3cc4c(cc3)CCOC4
0.266423	O=C(Nc1ccc(cc1)C=2ON=C(N2)C)c3cc4c(cc3)CCOC4
0.266423	O=C(Nc1ccc(cc1)C=2ON=C(N2)C)c3cc4c(cc3)CCOC4
0.266423	O=C(Nc1ccc(cc1)C=2ON=C(N2)C)c3cc4c(cc3)CCOC4
0.266423	O=C(Nc1ccc(cc1)C=2ON=C(N2)C)c3cc4c(cc3)CCOC4
0.266094	O=C(Nc1ccc(cc1)C(=O)NCCC)c2cc(NC=3N=NNN3)ccc2
0.266094	O=C(Nc1ccc(cc1)C(=O)NCCC)c2cc(NC=3N=NNN3)ccc2
0.266094	O=C(Nc1ccc(cc1)C(=O)NCCC)c2cc(NC=3N=NNN3)ccc2
0.266094	O=C(Nc1ccc(cc1)C(=O)NCCC)c2cc(NC=3N=NNN3)ccc2
0.266094	O=C(Nc1ccc(cc1)C(=O)NCCC)c2cc(NC=3N=NNN3)ccc2
0.266094	O=C(Nc1ccc(cc1)C(=O)NCCC)c2cc(NC=3N=NNN3)ccc2
0.266094	O=C(Nc1ccc(cc1)C(=O)NCCC)c2cc(NC=3N=NNN3)ccc2
0.266094	O=C(Nc1ccc(cc1)C(=O)NCCC)c2cc(NC=3N=NNN3)ccc2
0.266094	O=C(Nc1ccc(cc1)C(=O)NCCC)c2cc(NC=3N=NNN3)ccc2
0.265823	Ic1c(ccc(NC(=O)c2cc(cc(c2)C)C(F)F)c1)C
0.265823	Ic1c(ccc(NC(=O)c2cc(cc(c2)C)C(F)F)c1)C
0.265823	Ic1c(ccc(NC(=O)c2cc(cc(c2)C)C(F)F)c1)C
0.265823	Ic1c(ccc(NC(=O)c2cc(cc(c2)C)C(F)F)c1)C
0.265823	Ic1c(ccc(NC(=O)c2cc(cc(c2)C)C(F)F)c1)C
0.265823	Ic1c(ccc(NC(=O)c2cc(cc(c2)C)C(F)F)c1)C
0.265823	Ic1c(ccc(NC(=O)c2cc(cc(c2)C)C(F)F)c1)C
0.265823	Ic1c(ccc(NC(=O)c2cc(cc(c2)C)C(F)F)c1)C
0.265823	Ic1c(ccc(NC(=O)c2cc(cc(c2)C)C(F)F)c1)C
0.265823	Ic1c(ccc(NC(=O)c2cc(cc(c2)C)C(F)F)c1)C
0.265574	S(=O)(=O)(N1CCN(CC1)C)c2cc(ccc2)C(=O)Nc3ccc(cc3)C=4N=C5N=CC=CN5C4
0.265574	S(=O)(=O)(N1CCN(CC1)C)c2cc(ccc2)C(=O)Nc3ccc(cc3)C=4N=C5N=CC=CN5C4
0.265574	S(=O)(=O)(N1CCN(CC1)C)c2cc(ccc2)C(=O)Nc3ccc(cc3)C=4N=C5N=CC=CN5C4
0.265574	S(=O)(=O)(N1CCN(CC1)C)c2cc(ccc2)C(=O)Nc3ccc(cc3)C=4N=C5N=CC=CN5C4
0.265574	S(=O)(=O)(N1CCN(CC1)C)c2cc(ccc2)C(=O)Nc3ccc(cc3)C=4N=C5N=CC=CN5C4
0.265574	S(=O)(=O)(N1CCN(CC1)C)c2cc(ccc2)C(=O)Nc3ccc(cc3)C=4N=C5N=CC=CN5C4
0.265574	S(=O)(=O)(N1CCN(CC1)C)c2cc(ccc2)C(=O)Nc3ccc(cc3)C=4N=C5N=CC=CN5C4
0.265574	S(=O)(=O)(N1CCN(CC1)C)c2cc(ccc2)C(=O)Nc3ccc(cc3)C=4N=C5N=CC=CN5C4
0.265574	S(=O)(=O)(N1CCN(CC1)C)c2cc(ccc2)C(=O)Nc3ccc(cc3)C=4N=C5N=CC=CN5C4
0.265574	S(=O)(=O)(N1CCN(CC1)C)c2cc(ccc2)C(=O)Nc3ccc(cc3)C=4N=C5N=CC=CN5C4
0.265517	FC(F)(F)c1nc(ncc1C(=O)Nc2c(ccc(c2)CN(C)C)C)CN
0.265517	FC(F)(F)c1nc(ncc1C(=O)Nc2c(ccc(c2)CN(C)C)C)CN
0.265517	FC(F)(F)c1nc(ncc1C(=O)Nc2c(ccc(c2)CN(C)C)C)CN
0.265517	FC(F)(F)c1nc(ncc1C(=O)Nc2c(ccc(c2)CN(C)C)C)CN
0.265517	FC(F)(F)c1nc(ncc1C(=O)Nc2c(ccc(c2)CN(C)C)C)CN
0.265517	FC(F)(F)c1nc(ncc1C(=O)Nc2c(ccc(c2)CN(C)C)C)CN
0.265517	FC(F)(F)c1nc(ncc1C(=O)Nc2c(ccc(c2)CN(C)C)C)CN
0.265517	FC(F)(F)c1nc(ncc1C(=O)Nc2c(ccc(c2)CN(C)C)C)CN
0.265517	FC(F)(F)c1nc(ncc1C(=O)Nc2c(ccc(c2)CN(C)C)C)CN
0.265517	FC(F)(F)c1nc(ncc1C(=O)Nc2c(ccc(c2)CN(C)C)C)CN
0.265455	Fc1c(OC)cc(cc1)CCC(=O)Nc2ncc(NC(=O)c3ccccc3)cc2
0.265455	Fc1c(OC)cc(cc1)CCC(=O)Nc2ncc(NC(=O)c3ccccc3)cc2
0.265455	Fc1c(OC)cc(cc1)CCC(=O)Nc2ncc(NC(=O)c3ccccc3)cc2
0.265455	Fc1c(OC)cc(cc1)CCC(=O)Nc2ncc(NC(=O)c3ccccc3)cc2
0.265455	Fc1c(OC)cc(cc1)CCC(=O)Nc2ncc(NC(=O)c3ccccc3)cc2
0.265455	Fc1c(OC)cc(cc1)CCC(=O)Nc2ncc(NC(=O)c3ccccc3)cc2
0.265455	Fc1c(OC)cc(cc1)CCC(=O)Nc2ncc(NC(=O)c3ccccc3)cc2
0.265455	Fc1c(OC)cc(cc1)CCC(=O)Nc2ncc(NC(=O)c3ccccc3)cc2
0.265455	Fc1c(OC)cc(cc1)CCC(=O)Nc2ncc(NC(=O)c3ccccc3)cc2
0.265455	Fc1c(OC)cc(cc1)CCC(=O)Nc2ncc(NC(=O)c3ccccc3)cc2
0.265306	S(=O)(=O)(Nc1cc(OC)c(NC(=O)c2cnccc2)cc1)c3c(cccc3CC)CC
0.265306	S(=O)(=O)(Nc1cc(OC)c(NC(=O)c2cnccc2)cc1)c3c(cccc3CC)CC
0.265193	S=C1N(C(=O)c2c(N1)cc(cc2)C(=O)Nc3c(ccc(c3)CN4CCSCC4)C)CC=5OC=CC5
0.265193	S=C1N(C(=O)c2c(N1)cc(cc2)C(=O)Nc3c(ccc(c3)CN4CCSCC4)C)CC=5OC=CC5
0.265193	S=C1N(C(=O)c2c(N1)cc(cc2)C(=O)Nc3c(ccc(c3)CN4CCSCC4)C)CC=5OC=CC5
0.264331	Ic1c(cccc1)C(=O)Nc2cc(NC(=O)N3CCC(C(=O)Nc4nccnc4)CC3)c(F)cc2
0.264331	Ic1c(cccc1)C(=O)Nc2cc(NC(=O)N3CCC(C(=O)Nc4nccnc4)CC3)c(F)cc2
0.264331	Ic1c(cccc1)C(=O)Nc2cc(NC(=O)N3CCC(C(=O)Nc4nccnc4)CC3)c(F)cc2
0.264331	Ic1c(cccc1)C(=O)Nc2cc(NC(=O)N3CCC(C(=O)Nc4nccnc4)CC3)c(F)cc2
0.264331	Ic1c(cccc1)C(=O)Nc2cc(NC(=O)N3CCC(C(=O)Nc4nccnc4)CC3)c(F)cc2
0.264331	Ic1c(cccc1)C(=O)Nc2cc(NC(=O)N3CCC(C(=O)Nc4nccnc4)CC3)c(F)cc2
0.264331	Ic1c(cccc1)C(=O)Nc2cc(NC(=O)N3CCC(C(=O)Nc4nccnc4)CC3)c(F)cc2
0.264331	Ic1c(cccc1)C(=O)Nc2cc(NC(=O)N3CCC(C(=O)Nc4nccnc4)CC3)c(F)cc2
0.264331	Ic1c(cccc1)C(=O)Nc2cc(NC(=O)N3CCC(C(=O)Nc4nccnc4)CC3)c(F)cc2
0.264331	Ic1c(cccc1)C(=O)Nc2cc(NC(=O)N3CCC(C(=O)Nc4nccnc4)CC3)c(F)cc2
0.264264	S(=O)(=O)(Nc1cc(ccc1)C(=O)NC=2SC=C(N2)c3cc4OCOc4cc3)c5c(ccc(c5)C=6N=C(SC6)C)C
0.264264	S(=O)(=O)(Nc1cc(ccc1)C(=O)NC=2SC=C(N2)c3cc4OCOc4cc3)c5c(ccc(c5)C=6N=C(SC6)C)C
0.263359	S1C(=NC(c2ccc(cc2)CCC)=C1)NC(=O)c3cc(ccc3)B(O)O
0.263359	S1C(=NC(c2ccc(cc2)CCC)=C1)NC(=O)c3cc(ccc3)B(O)O
0.263359	S1C(=NC(c2ccc(cc2)CCC)=C1)NC(=O)c3cc(ccc3)B(O)O
0.263359	S1C(=NC(c2ccc(cc2)CCC)=C1)NC(=O)c3cc(ccc3)B(O)O
0.263359	S1C(=NC(c2ccc(cc2)CCC)=C1)NC(=O)c3cc(ccc3)B(O)O
0.263359	S1C(=NC(c2ccc(cc2)CCC)=C1)NC(=O)c3cc(ccc3)B(O)O
0.263359	S1C(=NC(c2ccc(cc2)CCC)=C1)NC(=O)c3cc(ccc3)B(O)O
0.263359	S1C(=NC(c2ccc(cc2)CCC)=C1)NC(=O)c3cc(ccc3)B(O)O
0.263359	S1C(=NC(c2ccc(cc2)CCC)=C1)NC(=O)c3cc(ccc3)B(O)O
0.263359	S1C(=NC(c2ccc(cc2)CCC)=C1)NC(=O)c3cc(ccc3)B(O)O
0.263345	S(=O)(=O)(N(Cc1ccccc1)C)c2ccc(NC(=O)c3c(ccc(c4ccccc4)c3)C)cc2
0.263345	S(=O)(=O)(N(Cc1ccccc1)C)c2ccc(NC(=O)c3c(ccc(c4ccccc4)c3)C)cc2
0.263345	S(=O)(=O)(N(Cc1ccccc1)C)c2ccc(NC(=O)c3c(ccc(c4ccccc4)c3)C)cc2
0.263345	S(=O)(=O)(N(Cc1ccccc1)C)c2ccc(NC(=O)c3c(ccc(c4ccccc4)c3)C)cc2
0.263345	S(=O)(=O)(N(Cc1ccccc1)C)c2ccc(NC(=O)c3c(ccc(c4ccccc4)c3)C)cc2
0.263345	S(=O)(=O)(N(Cc1ccccc1)C)c2ccc(NC(=O)c3c(ccc(c4ccccc4)c3)C)cc2
0.263345	S(=O)(=O)(N(Cc1ccccc1)C)c2ccc(NC(=O)c3c(ccc(c4ccccc4)c3)C)cc2
0.263345	S(=O)(=O)(N(Cc1ccccc1)C)c2ccc(NC(=O)c3c(ccc(c4ccccc4)c3)C)cc2
0.263345	S(=O)(=O)(N(Cc1ccccc1)C)c2ccc(NC(=O)c3c(ccc(c4ccccc4)c3)C)cc2
0.263345	S(=O)(=O)(N(Cc1ccccc1)C)c2ccc(NC(=O)c3c(ccc(c4ccccc4)c3)C)cc2
0.262948	Ic1c(cccc1)C(=O)Nc2c(cc(NC=O)cc2)C
0.262948	Ic1c(cccc1)C(=O)Nc2c(cc(NC=O)cc2)C
0.262948	Ic1c(cccc1)C(=O)Nc2c(cc(NC=O)cc2)C
0.262948	Ic1c(cccc1)C(=O)Nc2c(cc(NC=O)cc2)C
0.262948	Ic1c(cccc1)C(=O)Nc2c(cc(NC=O)cc2)C
0.262948	Ic1c(cccc1)C(=O)Nc2c(cc(NC=O)cc2)C
0.262948	Ic1c(cccc1)C(=O)Nc2c(cc(NC=O)cc2)C
0.262948	Ic1c(cccc1)C(=O)Nc2c(cc(NC=O)cc2)C
0.262948	Ic1c(cccc1)C(=O)Nc2c(cc(NC=O)cc2)C
0.262948	Ic1c(cccc1)C(=O)Nc2c(cc(NC=O)cc2)C
0.262238	O=C(Nc1c(N2CCN(CC2)C)ccnc1)c3cc4c(cc3)CCOC4
0.262238	O=C(Nc1c(N2CCN(CC2)C)ccnc1)c3cc4c(cc3)CCOC4
0.262238	O=C(Nc1c(N2CCN(CC2)C)ccnc1)c3cc4c(cc3)CCOC4
0.262238	O=C(Nc1c(N2CCN(CC2)C)ccnc1)c3cc4c(cc3)CCOC4
0.262238	O=C(Nc1c(N2CCN(CC2)C)ccnc1)c3cc4c(cc3)CCOC4
0.262238	O=C(Nc1c(N2CCN(CC2)C)ccnc1)c3cc4c(cc3)CCOC4
0.262238	O=C(Nc1c(N2CCN(CC2)C)ccnc1)c3cc4c(cc3)CCOC4
0.262238	O=C(Nc1c(N2CCN(CC2)C)ccnc1)c3cc4c(cc3)CCOC4
0.262238	O=C(Nc1c(N2CCN(CC2)C)ccnc1)c3cc4c(cc3)CCOC4
0.262238	O=C(Nc1c(N2CCN(CC2)C)ccnc1)c3cc4c(cc3)CCOC4
0.261905	O=C(Nc1c(OC(C)C)ccc(OC)c1)c2c(nc(nc2)c3ccccc3)C
0.261905	O=C(Nc1c(OC(C)C)ccc(OC)c1)c2c(nc(nc2)c3ccccc3)C
0.261905	O=C(Nc1c(OC(C)C)ccc(OC)c1)c2c(nc(nc2)c3ccccc3)C
0.261905	O=C(Nc1c(OC(C)C)ccc(OC)c1)c2c(nc(nc2)c3ccccc3)C
0.261905	O=C(Nc1c(OC(C)C)ccc(OC)c1)c2c(nc(nc2)c3ccccc3)C
0.261905	O=C(Nc1c(OC(C)C)ccc(OC)c1)c2c(nc(nc2)c3ccccc3)C
0.261905	O=C(Nc1c(OC(C)C)ccc(OC)c1)c2c(nc(nc2)c3ccccc3)C
0.261905	O=C(Nc1c(OC(C)C)ccc(OC)c1)c2c(nc(nc2)c3ccccc3)C
0.261905	O=C(Nc1c(OC(C)C)ccc(OC)c1)c2c(nc(nc2)c3ccccc3)C
0.261905	O=C(Nc1c(OC(C)C)ccc(OC)c1)c2c(nc(nc2)c3ccccc3)C
0.261818	Brc1cnc(OC(C)C)c(NC(=O)c2ccc(SCc3cnccc3)cc2)c1
0.261818	Brc1cnc(OC(C)C)c(NC(=O)c2ccc(SCc3cnccc3)cc2)c1
0.261818	Brc1cnc(OC(C)C)c(NC(=O)c2ccc(SCc3cnccc3)cc2)c1
0.261649	O=C(NC(CC)C)c1cc(c(NCc2ccc(OCCN3CCOCC3)cc2)cc1)C
0.26129	O=C(Nc1cc(c(OCCN2CCCC2)cc1)C)C=3C(=NN(C3)CC)c4ccccc4
0.26129	O=C(Nc1cc(c(OCCN2CCCC2)cc1)C)C=3C(=NN(C3)CC)c4ccccc4
0.26129	O=C(Nc1cc(c(OCCN2CCCC2)cc1)C)C=3C(=NN(C3)CC)c4ccccc4
0.26129	O=C(Nc1cc(c(OCCN2CCCC2)cc1)C)C=3C(=NN(C3)CC)c4ccccc4
0.26129	O=C(Nc1cc(c(OCCN2CCCC2)cc1)C)C=3C(=NN(C3)CC)c4ccccc4
0.26129	O=C(Nc1cc(c(OCCN2CCCC2)cc1)C)C=3C(=NN(C3)CC)c4ccccc4
0.26129	O=C(Nc1cc(c(OCCN2CCCC2)cc1)C)C=3C(=NN(C3)CC)c4ccccc4
0.26129	O=C(Nc1cc(c(OCCN2CCCC2)cc1)C)C=3C(=NN(C3)CC)c4ccccc4
0.260714	S(c1c(NC(=O)c2ccc(SCc3cnccc3)cc2)cc4OCCOc4c1)c5ccccc5
0.260714	S(c1c(NC(=O)c2ccc(SCc3cnccc3)cc2)cc4OCCOc4c1)c5ccccc5
0.260714	S1C=C(c2ncc(cc2)CNC(=O)c3cc(c(OC(F)(F)F)cc3)C)C=C1
0.260714	S1C=C(c2ncc(cc2)CNC(=O)c3cc(c(OC(F)(F)F)cc3)C)C=C1
0.260714	S1C=C(c2ncc(cc2)CNC(=O)c3cc(c(OC(F)(F)F)cc3)C)C=C1
0.260714	S1C=C(c2ncc(cc2)CNC(=O)c3cc(c(OC(F)(F)F)cc3)C)C=C1
0.260714	S1C=C(c2ncc(cc2)CNC(=O)c3cc(c(OC(F)(F)F)cc3)C)C=C1
0.260714	S1C=C(c2ncc(cc2)CNC(=O)c3cc(c(OC(F)(F)F)cc3)C)C=C1
0.260714	S1C=C(c2ncc(cc2)CNC(=O)c3cc(c(OC(F)(F)F)cc3)C)C=C1
0.260714	S1C=C(c2ncc(cc2)CNC(=O)c3cc(c(OC(F)(F)F)cc3)C)C=C1
0.260714	S1C=C(c2ncc(cc2)CNC(=O)c3cc(c(OC(F)(F)F)cc3)C)C=C1
0.260714	S1C=C(c2ncc(cc2)CNC(=O)c3cc(c(OC(F)(F)F)cc3)C)C=C1
0.260417	S1C=C(c2ncc(cc2)CNC(=O)c3cc([N+]([O-])=O)c(NC)cc3)C=C1
0.260417	S1C=C(c2ncc(cc2)CNC(=O)c3cc([N+]([O-])=O)c(NC)cc3)C=C1
0.260417	S1C=C(c2ncc(cc2)CNC(=O)c3cc([N+]([O-])=O)c(NC)cc3)C=C1
0.260417	S1C=C(c2ncc(cc2)CNC(=O)c3cc([N+]([O-])=O)c(NC)cc3)C=C1
0.260417	S1C=C(c2ncc(cc2)CNC(=O)c3cc([N+]([O-])=O)c(NC)cc3)C=C1
0.260417	S1C=C(c2ncc(cc2)CNC(=O)c3cc([N+]([O-])=O)c(NC)cc3)C=C1
0.260417	S1C=C(c2ncc(cc2)CNC(=O)c3cc([N+]([O-])=O)c(NC)cc3)C=C1
0.260417	S1C=C(c2ncc(cc2)CNC(=O)c3cc([N+]([O-])=O)c(NC)cc3)C=C1
0.260417	S1C=C(c2ncc(cc2)CNC(=O)c3cc([N+]([O-])=O)c(NC)cc3)C=C1
0.260417	S1C=C(c2ncc(cc2)CNC(=O)c3cc([N+]([O-])=O)c(NC)cc3)C=C1
0.260377	O=C(Nc1cc(c(cc1)CC)C)c2cc3c(cc2)CCOC3
0.260377	O=C(Nc1cc(c(cc1)CC)C)c2cc3c(cc2)CCOC3
0.260331	O=C(Nc1cnc(NCc2ncc(cc2)C)cc1)c3ccccc3
0.260331	O=C(Nc1cnc(NCc2ncc(cc2)C)cc1)c3ccccc3
0.260331	O=C(Nc1cnc(NCc2ncc(cc2)C)cc1)c3ccccc3
0.260331	O=C(Nc1cnc(NCc2ncc(cc2)C)cc1)c3ccccc3
0.260274	Brc1cc(c(NC(=O)CNC(=O)c2cc(S(=O)(=O)N3CCN(CC3)C)ccc2)cc1)C
0.260274	Brc1cc(c(NC(=O)CNC(=O)c2cc(S(=O)(=O)N3CCN(CC3)C)ccc2)cc1)C
0.260274	Brc1cc(c(NC(=O)CNC(=O)c2cc(S(=O)(=O)N3CCN(CC3)C)ccc2)cc1)C
0.260274	Brc1cc(c(NC(=O)CNC(=O)c2cc(S(=O)(=O)N3CCN(CC3)C)ccc2)cc1)C
0.260274	Brc1cc(c(NC(=O)CNC(=O)c2cc(S(=O)(=O)N3CCN(CC3)C)ccc2)cc1)C
0.260274	Brc1cc(c(NC(=O)CNC(=O)c2cc(S(=O)(=O)N3CCN(CC3)C)ccc2)cc1)C
0.260274	Brc1cc(c(NC(=O)CNC(=O)c2cc(S(=O)(=O)N3CCN(CC3)C)ccc2)cc1)C
0.260274	Brc1cc(c(NC(=O)CNC(=O)c2cc(S(=O)(=O)N3CCN(CC3)C)ccc2)cc1)C
0.260274	Brc1cc(c(NC(=O)CNC(=O)c2cc(S(=O)(=O)N3CCN(CC3)C)ccc2)cc1)C
0.260274	Brc1cc(c(NC(=O)CNC(=O)c2cc(S(=O)(=O)N3CCN(CC3)C)ccc2)cc1)C
0.260223	S(c1c(F)ccc(c1)C(=O)NCc2cc(ncc2)c3ccccc3)C
0.259843	O=C(Nc1cc(NC(=O)CCN(C)C)c(cc1)C)Cc2ccc(OC(C)C)cc2
0.2589	O=C(OCC)c1cc(NC(=O)c2cc3NC(c4ccccc4)=Cc3cc2)c(NCC)cc1
0.2589	O=C(OCC)c1cc(NC(=O)c2cc3NC(c4ccccc4)=Cc3cc2)c(NCC)cc1
0.2589	O=C(OCC)c1cc(NC(=O)c2cc3NC(c4ccccc4)=Cc3cc2)c(NCC)cc1
0.2589	O=C(OCC)c1cc(NC(=O)c2cc3NC(c4ccccc4)=Cc3cc2)c(NCC)cc1
0.2589	O=C(OCC)c1cc(NC(=O)c2cc3NC(c4ccccc4)=Cc3cc2)c(NCC)cc1
0.2589	O=C(OCC)c1cc(NC(=O)c2cc3NC(c4ccccc4)=Cc3cc2)c(NCC)cc1
0.2589	O=C(OCC)c1cc(NC(=O)c2cc3NC(c4ccccc4)=Cc3cc2)c(NCC)cc1
0.2589	O=C(OCC)c1cc(NC(=O)c2cc3NC(c4ccccc4)=Cc3cc2)c(NCC)cc1
0.2589	O=C(OCC)c1cc(NC(=O)c2cc3NC(c4ccccc4)=Cc3cc2)c(NCC)cc1
0.2589	O=C(OCC)c1cc(NC(=O)c2cc3NC(c4ccccc4)=Cc3cc2)c(NCC)cc1
0.258865	Clc1ccc(cc1)CNC(=O)CNc2c(F)ccc(NC(=O)c3cc4OCOc4cc3)c2
0.258865	Clc1ccc(cc1)CNC(=O)CNc2c(F)ccc(NC(=O)c3cc4OCOc4cc3)c2
0.258865	Clc1ccc(cc1)CNC(=O)CNc2c(F)ccc(NC(=O)c3cc4OCOc4cc3)c2
0.258865	Clc1ccc(cc1)CNC(=O)CNc2c(F)ccc(NC(=O)c3cc4OCOc4cc3)c2
0.258865	Clc1ccc(cc1)CNC(=O)CNc2c(F)ccc(NC(=O)c3cc4OCOc4cc3)c2
0.258865	Clc1ccc(cc1)CNC(=O)CNc2c(F)ccc(NC(=O)c3cc4OCOc4cc3)c2
0.258865	Clc1ccc(cc1)CNC(=O)CNc2c(F)ccc(NC(=O)c3cc4OCOc4cc3)c2
0.258865	Clc1ccc(cc1)CNC(=O)CNc2c(F)ccc(NC(=O)c3cc4OCOc4cc3)c2
0.258865	Clc1ccc(cc1)CNC(=O)CNc2c(F)ccc(NC(=O)c3cc4OCOc4cc3)c2
0.258865	Clc1ccc(cc1)CNC(=O)CNc2c(F)ccc(NC(=O)c3cc4OCOc4cc3)c2
0.258824	S(=O)(=O)(Cc1ccc(NC(=O)c2ncc(cc2)C=3N=NNN3)cc1)CC
0.258824	S(=O)(=O)(Cc1ccc(NC(=O)c2ncc(cc2)C=3N=NNN3)cc1)CC
0.258824	S(=O)(=O)(Cc1ccc(NC(=O)c2ncc(cc2)C=3N=NNN3)cc1)CC
0.258824	S(=O)(=O)(Cc1ccc(NC(=O)c2ncc(cc2)C=3N=NNN3)cc1)CC
0.258824	S(=O)(=O)(Cc1ccc(NC(=O)c2ncc(cc2)C=3N=NNN3)cc1)CC
0.258824	S(=O)(=O)(Cc1ccc(NC(=O)c2ncc(cc2)C=3N=NNN3)cc1)CC
0.258824	S(=O)(=O)(Cc1ccc(NC(=O)c2ncc(cc2)C=3N=NNN3)cc1)CC
0.258824	S(=O)(=O)(Cc1ccc(NC(=O)c2ncc(cc2)C=3N=NNN3)cc1)CC
0.258824	S(=O)(=O)(Cc1ccc(NC(=O)c2ncc(cc2)C=3N=NNN3)cc1)CC
0.258824	S(=O)(=O)(Cc1ccc(NC(=O)c2ncc(cc2)C=3N=NNN3)cc1)CC
0.258303	O=C(Nc1c(cc(N2CCN(CC2)C)cc1)C)c3nccnc3C
0.258303	O=C(Nc1c(cc(N2CCN(CC2)C)cc1)C)c3nccnc3C
0.258303	O=C(Nc1c(cc(N2CCN(CC2)C)cc1)C)c3nccnc3C
0.258303	O=C(Nc1c(cc(N2CCN(CC2)C)cc1)C)c3nccnc3C
0.258303	O=C(Nc1c(cc(N2CCN(CC2)C)cc1)C)c3nccnc3C
0.258303	O=C(Nc1c(cc(N2CCN(CC2)C)cc1)C)c3nccnc3C
0.258303	O=C(Nc1c(cc(N2CCN(CC2)C)cc1)C)c3nccnc3C
0.258303	O=C(Nc1c(cc(N2CCN(CC2)C)cc1)C)c3nccnc3C
0.258303	O=C(Nc1c(cc(N2CCN(CC2)C)cc1)C)c3nccnc3C
0.258303	O=C(Nc1c(cc(N2CCN(CC2)C)cc1)C)c3nccnc3C
0.257951	O=C(N(CC)CC)c1cc(NC(=O)c2c(nc(nc2)c3ccccc3)C)ccc1
0.257951	O=C(N(CC)CC)c1cc(NC(=O)c2c(nc(nc2)c3ccccc3)C)ccc1
0.257951	O=C(N(CC)CC)c1cc(NC(=O)c2c(nc(nc2)c3ccccc3)C)ccc1
0.257951	O=C(N(CC)CC)c1cc(NC(=O)c2c(nc(nc2)c3ccccc3)C)ccc1
0.257951	O=C(N(CC)CC)c1cc(NC(=O)c2c(nc(nc2)c3ccccc3)C)ccc1
0.257951	O=C(N(CC)CC)c1cc(NC(=O)c2c(nc(nc2)c3ccccc3)C)ccc1
0.257951	O=C(N(CC)CC)c1cc(NC(=O)c2c(nc(nc2)c3ccccc3)C)ccc1
0.257951	O=C(N(CC)CC)c1cc(NC(=O)c2c(nc(nc2)c3ccccc3)C)ccc1
0.257951	O=C(N(CC)CC)c1cc(NC(=O)c2c(nc(nc2)c3ccccc3)C)ccc1
0.257951	O=C(N(CC)CC)c1cc(NC(=O)c2c(nc(nc2)c3ccccc3)C)ccc1
0.257669	S1C(=NC(=C1)C)c2ccc(NC(=O)C(=O)Nc3cc4c(N(C(=O)c5cnccc5)CC4)cc3)cc2
0.257669	S1C(=NC(=C1)C)c2ccc(NC(=O)C(=O)Nc3cc4c(N(C(=O)c5cnccc5)CC4)cc3)cc2
0.257669	S1C(=NC(=C1)C)c2ccc(NC(=O)C(=O)Nc3cc4c(N(C(=O)c5cnccc5)CC4)cc3)cc2
0.257669	S1C(=NC(=C1)C)c2ccc(NC(=O)C(=O)Nc3cc4c(N(C(=O)c5cnccc5)CC4)cc3)cc2
0.257669	S1C(=NC(=C1)C)c2ccc(NC(=O)C(=O)Nc3cc4c(N(C(=O)c5cnccc5)CC4)cc3)cc2
0.257669	S1C(=NC(=C1)C)c2ccc(NC(=O)C(=O)Nc3cc4c(N(C(=O)c5cnccc5)CC4)cc3)cc2
0.257669	S1C(=NC(=C1)C)c2ccc(NC(=O)C(=O)Nc3cc4c(N(C(=O)c5cnccc5)CC4)cc3)cc2
0.257669	S1C(=NC(=C1)C)c2ccc(NC(=O)C(=O)Nc3cc4c(N(C(=O)c5cnccc5)CC4)cc3)cc2
0.257669	S1C(=NC(=C1)C)c2ccc(NC(=O)C(=O)Nc3cc4c(N(C(=O)c5cnccc5)CC4)cc3)cc2
0.257669	S1C(=NC(=C1)C)c2ccc(NC(=O)C(=O)Nc3cc4c(N(C(=O)c5cnccc5)CC4)cc3)cc2
0.257396	S(=O)(=O)(Nc1cc(ccc1)C(=O)NC=2SC(=NN2)CC3CC3)c4c(ccc(c4)C=5N=C(SC5)C)C
0.257396	S(=O)(=O)(Nc1cc(ccc1)C(=O)NC=2SC(=NN2)CC3CC3)c4c(ccc(c4)C=5N=C(SC5)C)C
0.257396	S(=O)(=O)(Nc1cc(ccc1)C(=O)NC=2SC(=NN2)CC3CC3)c4c(ccc(c4)C=5N=C(SC5)C)C
0.257396	S(=O)(=O)(Nc1cc(ccc1)C(=O)NC=2SC(=NN2)CC3CC3)c4c(ccc(c4)C=5N=C(SC5)C)C
0.257396	S(=O)(=O)(Nc1cc(ccc1)C(=O)NC=2SC(=NN2)CC3CC3)c4c(ccc(c4)C=5N=C(SC5)C)C
0.257396	S(=O)(=O)(Nc1cc(ccc1)C(=O)NC=2SC(=NN2)CC3CC3)c4c(ccc(c4)C=5N=C(SC5)C)C
0.257396	S(=O)(=O)(Nc1cc(ccc1)C(=O)NC=2SC(=NN2)CC3CC3)c4c(ccc(c4)C=5N=C(SC5)C)C
0.257396	S(=O)(=O)(Nc1cc(ccc1)C(=O)NC=2SC(=NN2)CC3CC3)c4c(ccc(c4)C=5N=C(SC5)C)C
0.257396	S(=O)(=O)(Nc1cc(ccc1)C(=O)NC=2SC(=NN2)CC3CC3)c4c(ccc(c4)C=5N=C(SC5)C)C
0.257396	S(=O)(=O)(Nc1cc(ccc1)C(=O)NC=2SC(=NN2)CC3CC3)c4c(ccc(c4)C=5N=C(SC5)C)C
0.257384	FCCOc1ccc(NC(=O)c2cc(NC=3N=NNN3)ccc2)cc1
0.257384	FCCOc1ccc(NC(=O)c2cc(NC=3N=NNN3)ccc2)cc1
0.257384	FCCOc1ccc(NC(=O)c2cc(NC=3N=NNN3)ccc2)cc1
0.257384	FCCOc1ccc(NC(=O)c2cc(NC=3N=NNN3)ccc2)cc1
0.257384	FCCOc1ccc(NC(=O)c2cc(NC=3N=NNN3)ccc2)cc1
0.257384	FCCOc1ccc(NC(=O)c2cc(NC=3N=NNN3)ccc2)cc1
0.257384	FCCOc1ccc(NC(=O)c2cc(NC=3N=NNN3)ccc2)cc1
0.257384	FCCOc1ccc(NC(=O)c2cc(NC=3N=NNN3)ccc2)cc1
0.257384	FCCOc1ccc(NC(=O)c2cc(NC=3N=NNN3)ccc2)cc1
0.257384	FCCOc1ccc(NC(=O)c2cc(NC=3N=NNN3)ccc2)cc1
0.257261	O=C(Nc1c(ccc(c1)C=2ON=CN2)C)C
0.257261	O=C(Nc1c(ccc(c1)C=2ON=CN2)C)C
0.257028	S=C(Nc1ccc(cc1)C(=O)C)NCc2cc(ncc2)c3ccccc3
0.257028	S=C(Nc1ccc(cc1)C(=O)C)NCc2cc(ncc2)c3ccccc3
0.257028	S=C(Nc1ccc(cc1)C(=O)C)NCc2cc(ncc2)c3ccccc3
0.257028	S=C(Nc1ccc(cc1)C(=O)C)NCc2cc(ncc2)c3ccccc3
0.257028	S=C(Nc1ccc(cc1)C(=O)C)NCc2cc(ncc2)c3ccccc3
0.257028	S=C(Nc1ccc(cc1)C(=O)C)NCc2cc(ncc2)c3ccccc3
0.257028	S=C(Nc1ccc(cc1)C(=O)C)NCc2cc(ncc2)c3ccccc3
0.257028	S=C(Nc1ccc(cc1)C(=O)C)NCc2cc(ncc2)c3ccccc3
0.257028	S=C(Nc1ccc(cc1)C(=O)C)NCc2cc(ncc2)c3ccccc3
0.257028	S=C(Nc1ccc(cc1)C(=O)C)NCc2cc(ncc2)c3ccccc3
0.256966	S(=O)(=O)(Nc1cc(ccc1)C(=O)NCC2=NOC=C2)c3c(ccc(c3)C=4N=C(SC4)C)C
0.256303	O=C(Nc1c(ccc(c1)C=O)C)Cc2ccncc2
0.256303	O=C(Nc1c(ccc(c1)C=O)C)Cc2ccncc2
0.256303	O=C(Nc1c(ccc(c1)C=O)C)Cc2ccncc2
0.256303	O=C(Nc1c(ccc(c1)C=O)C)Cc2ccncc2
0.256303	O=C(Nc1c(ccc(c1)C=O)C)Cc2ccncc2
0.256303	O=C(Nc1c(ccc(c1)C=O)C)Cc2ccncc2
0.256303	O=C(Nc1c(ccc(c1)C=O)C)Cc2ccncc2
0.256303	O=C(Nc1c(ccc(c1)C=O)C)Cc2ccncc2
0.25614	Clc1nnc(Oc2ccc(NC(=O)c3cc(ccc3)CSc4c(cc(cc4)C)C)cc2)cc1
0.25614	Clc1nnc(Oc2ccc(NC(=O)c3cc(ccc3)CSc4c(cc(cc4)C)C)cc2)cc1
0.25614	Clc1nnc(Oc2ccc(NC(=O)c3cc(ccc3)CSc4c(cc(cc4)C)C)cc2)cc1
0.25614	Clc1nnc(Oc2ccc(NC(=O)c3cc(ccc3)CSc4c(cc(cc4)C)C)cc2)cc1
0.25614	Clc1nnc(Oc2ccc(NC(=O)c3cc(ccc3)CSc4c(cc(cc4)C)C)cc2)cc1
0.25614	Clc1nnc(Oc2ccc(NC(=O)c3cc(ccc3)CSc4c(cc(cc4)C)C)cc2)cc1
0.25614	Clc1nnc(Oc2ccc(NC(=O)c3cc(ccc3)CSc4c(cc(cc4)C)C)cc2)cc1
0.25614	Clc1nnc(Oc2ccc(NC(=O)c3cc(ccc3)CSc4c(cc(cc4)C)C)cc2)cc1
0.25614	Clc1nnc(Oc2ccc(NC(=O)c3cc(ccc3)CSc4c(cc(cc4)C)C)cc2)cc1
0.25614	Clc1nnc(Oc2ccc(NC(=O)c3cc(ccc3)CSc4c(cc(cc4)C)C)cc2)cc1
0.256	O=C(Nc1ccc(cc1)C(=O)Nc2ccccc2)c3c(OC)ccc(c3)CN
0.256	O=C(Nc1ccc(cc1)C(=O)Nc2ccccc2)c3c(OC)ccc(c3)CN
0.255639	O=C(Nc1c(ccc(c1)CN(C)C)C)c2c(OC)ccc(c2)CN
0.255639	O=C(Nc1c(ccc(c1)CN(C)C)C)c2c(OC)ccc(c2)CN
0.255639	O=C(Nc1c(ccc(c1)CN(C)C)C)c2c(OC)ccc(c2)CN
0.255639	O=C(Nc1c(ccc(c1)CN(C)C)C)c2c(OC)ccc(c2)CN
0.255639	O=C(Nc1c(ccc(c1)CN(C)C)C)c2c(OC)ccc(c2)CN
0.255639	O=C(Nc1c(ccc(c1)CN(C)C)C)c2c(OC)ccc(c2)CN
0.255639	O=C(Nc1c(ccc(c1)CN(C)C)C)c2c(OC)ccc(c2)CN
0.255639	O=C(Nc1c(ccc(c1)CN(C)C)C)c2c(OC)ccc(c2)CN
0.255639	O=C(Nc1c(ccc(c1)CN(C)C)C)c2c(OC)ccc(c2)CN
0.255639	O=C(Nc1c(ccc(c1)CN(C)C)C)c2c(OC)ccc(c2)CN
0.255102	Brc1cc(C#N)c(N2CC(C(=O)Nc3c(ccc(c3)CN4CCSCC4)C)C2)cc1
0.255102	Brc1cc(C#N)c(N2CC(C(=O)Nc3c(ccc(c3)CN4CCSCC4)C)C2)cc1
0.255102	Brc1cc(C#N)c(N2CC(C(=O)Nc3c(ccc(c3)CN4CCSCC4)C)C2)cc1
0.255102	Brc1cc(C#N)c(N2CC(C(=O)Nc3c(ccc(c3)CN4CCSCC4)C)C2)cc1
0.255102	Brc1cc(C#N)c(N2CC(C(=O)Nc3c(ccc(c3)CN4CCSCC4)C)C2)cc1
0.255102	Brc1cc(C#N)c(N2CC(C(=O)Nc3c(ccc(c3)CN4CCSCC4)C)C2)cc1
0.255102	Brc1cc(C#N)c(N2CC(C(=O)Nc3c(ccc(c3)CN4CCSCC4)C)C2)cc1
0.255102	Brc1cc(C#N)c(N2CC(C(=O)Nc3c(ccc(c3)CN4CCSCC4)C)C2)cc1
0.255102	Brc1cc(C#N)c(N2CC(C(=O)Nc3c(ccc(c3)CN4CCSCC4)C)C2)cc1
0.255102	Brc1cc(C#N)c(N2CC(C(=O)Nc3c(ccc(c3)CN4CCSCC4)C)C2)cc1
0.255034	S(=O)(=O)(N1CCN(CC1)C)c2cc(ccc2)C(=O)Nc3ccc(cc3)C4=NC=CN4C(F)F
0.255034	S(=O)(=O)(N1CCN(CC1)C)c2cc(ccc2)C(=O)Nc3ccc(cc3)C4=NC=CN4C(F)F
0.255034	S(=O)(=O)(N1CCN(CC1)C)c2cc(ccc2)C(=O)Nc3ccc(cc3)C4=NC=CN4C(F)F
0.255034	S(=O)(=O)(N1CCN(CC1)C)c2cc(ccc2)C(=O)Nc3ccc(cc3)C4=NC=CN4C(F)F
0.255034	S(=O)(=O)(N1CCN(CC1)C)c2cc(ccc2)C(=O)Nc3ccc(cc3)C4=NC=CN4C(F)F
0.255034	S(=O)(=O)(N1CCN(CC1)C)c2cc(ccc2)C(=O)Nc3ccc(cc3)C4=NC=CN4C(F)F
0.255034	S(=O)(=O)(N1CCN(CC1)C)c2cc(ccc2)C(=O)Nc3ccc(cc3)C4=NC=CN4C(F)F
0.255034	S(=O)(=O)(N1CCN(CC1)C)c2cc(ccc2)C(=O)Nc3ccc(cc3)C4=NC=CN4C(F)F
0.255034	S(=O)(=O)(N1CCN(CC1)C)c2cc(ccc2)C(=O)Nc3ccc(cc3)C4=NC=CN4C(F)F
0.255034	S(=O)(=O)(N1CCN(CC1)C)c2cc(ccc2)C(=O)Nc3ccc(cc3)C4=NC=CN4C(F)F
0.255014	S(=O)(=O)(Nc1cc(ccc1)C(=O)NC(CN2CC(CCC2)C)C)c3c(ccc(c3)C=4N=C(SC4)C)C
0.255014	S(=O)(=O)(Nc1cc(ccc1)C(=O)NC(CN2CC(CCC2)C)C)c3c(ccc(c3)C=4N=C(SC4)C)C
0.255014	S(=O)(=O)(Nc1cc(ccc1)C(=O)NC(CN2CC(CCC2)C)C)c3c(ccc(c3)C=4N=C(SC4)C)C
0.255014	S(=O)(=O)(Nc1cc(ccc1)C(=O)NC(CN2CC(CCC2)C)C)c3c(ccc(c3)C=4N=C(SC4)C)C
0.255014	S(=O)(=O)(Nc1cc(ccc1)C(=O)NC(CN2CC(CCC2)C)C)c3c(ccc(c3)C=4N=C(SC4)C)C
0.255014	S(=O)(=O)(Nc1cc(ccc1)C(=O)NC(CN2CC(CCC2)C)C)c3c(ccc(c3)C=4N=C(SC4)C)C
0.255014	S(=O)(=O)(Nc1cc(ccc1)C(=O)NC(CN2CC(CCC2)C)C)c3c(ccc(c3)C=4N=C(SC4)C)C
0.255014	S(=O)(=O)(Nc1cc(ccc1)C(=O)NC(CN2CC(CCC2)C)C)c3c(ccc(c3)C=4N=C(SC4)C)C
0.255014	S(=O)(=O)(Nc1cc(ccc1)C(=O)NC(CN2CC(CCC2)C)C)c3c(ccc(c3)C=4N=C(SC4)C)C
0.255014	S(=O)(=O)(Nc1cc(ccc1)C(=O)NC(CN2CC(CCC2)C)C)c3c(ccc(c3)C=4N=C(SC4)C)C
0.254967	O=C(Nc1cc(NC(=O)CCN(C)C)c(cc1)C)C(=O)NC2=NN(c3cnccc3)C=C2C
0.254902	Fc1c(ccc(NC(=O)C=2C(=NN(C2)CC)c3ccccc3)c1)C(=O)Nc4cc(ncc4)C
0.254902	Fc1c(ccc(NC(=O)C=2C(=NN(C2)CC)c3ccccc3)c1)C(=O)Nc4cc(ncc4)C
0.254902	Fc1c(ccc(NC(=O)C=2C(=NN(C2)CC)c3ccccc3)c1)C(=O)Nc4cc(ncc4)C
0.254902	Fc1c(ccc(NC(=O)C=2C(=NN(C2)CC)c3ccccc3)c1)C(=O)Nc4cc(ncc4)C
0.254902	Fc1c(ccc(NC(=O)C=2C(=NN(C2)CC)c3ccccc3)c1)C(=O)Nc4cc(ncc4)C
0.254902	Fc1c(ccc(NC(=O)C=2C(=NN(C2)CC)c3ccccc3)c1)C(=O)Nc4cc(ncc4)C
0.254902	Fc1c(ccc(NC(=O)C=2C(=NN(C2)CC)c3ccccc3)c1)C(=O)Nc4cc(ncc4)C
0.254902	Fc1c(ccc(NC(=O)C=2C(=NN(C2)CC)c3ccccc3)c1)C(=O)Nc4cc(ncc4)C
0.254902	Fc1c(ccc(NC(=O)C=2C(=NN(C2)CC)c3ccccc3)c1)C(=O)Nc4cc(ncc4)C
0.254902	Fc1c(ccc(NC(=O)C=2C(=NN(C2)CC)c3ccccc3)c1)C(=O)Nc4cc(ncc4)C
0.254545	S(=O)(=O)(NCc1ncccc1)c2c(OC)ccc(c2)C(=O)Nc3ccc(cc3)CN4C(=O)OCC4
0.254545	S(=O)(=O)(NCc1ncccc1)c2c(OC)ccc(c2)C(=O)Nc3ccc(cc3)CN4C(=O)OCC4
0.254545	S(=O)(=O)(NCc1ncccc1)c2c(OC)ccc(c2)C(=O)Nc3ccc(cc3)CN4C(=O)OCC4
0.254545	S(=O)(=O)(NCc1ncccc1)c2c(OC)ccc(c2)C(=O)Nc3ccc(cc3)CN4C(=O)OCC4
0.254545	S(=O)(=O)(NCc1ncccc1)c2c(OC)ccc(c2)C(=O)Nc3ccc(cc3)CN4C(=O)OCC4
0.254545	S(=O)(=O)(NCc1ncccc1)c2c(OC)ccc(c2)C(=O)Nc3ccc(cc3)CN4C(=O)OCC4
0.254545	S(=O)(=O)(NCc1ncccc1)c2c(OC)ccc(c2)C(=O)Nc3ccc(cc3)CN4C(=O)OCC4
0.254355	FC(F)(c1nc(ccc1)C(=O)Nc2c(cc(N3CCCCCC3)cc2)C)C
0.254355	FC(F)(c1nc(ccc1)C(=O)Nc2c(cc(N3CCCCCC3)cc2)C)C
0.254355	FC(F)(c1nc(ccc1)C(=O)Nc2c(cc(N3CCCCCC3)cc2)C)C
0.254355	FC(F)(c1nc(ccc1)C(=O)Nc2c(cc(N3CCCCCC3)cc2)C)C
0.254355	FC(F)(c1nc(ccc1)C(=O)Nc2c(cc(N3CCCCCC3)cc2)C)C
0.254355	FC(F)(c1nc(ccc1)C(=O)Nc2c(cc(N3CCCCCC3)cc2)C)C
0.254355	FC(F)(c1nc(ccc1)C(=O)Nc2c(cc(N3CCCCCC3)cc2)C)C
0.254355	FC(F)(c1nc(ccc1)C(=O)Nc2c(cc(N3CCCCCC3)cc2)C)C
0.254355	FC(F)(c1nc(ccc1)C(=O)Nc2c(cc(N3CCCCCC3)cc2)C)C
0.254355	FC(F)(c1nc(ccc1)C(=O)Nc2c(cc(N3CCCCCC3)cc2)C)C
0.254355	S(=O)(=O)(Nc1c(ccc(c1)C(=O)NC2CCN(CC(=O)O)CC2)C)c3ccc(F)cc3
0.254355	S(=O)(=O)(Nc1c(ccc(c1)C(=O)NC2CCN(CC(=O)O)CC2)C)c3ccc(F)cc3
0.254355	S(=O)(=O)(Nc1c(ccc(c1)C(=O)NC2CCN(CC(=O)O)CC2)C)c3ccc(F)cc3
0.254355	S(=O)(=O)(Nc1c(ccc(c1)C(=O)NC2CCN(CC(=O)O)CC2)C)c3ccc(F)cc3
0.254355	S(=O)(=O)(Nc1c(ccc(c1)C(=O)NC2CCN(CC(=O)O)CC2)C)c3ccc(F)cc3
0.254355	S(=O)(=O)(Nc1c(ccc(c1)C(=O)NC2CCN(CC(=O)O)CC2)C)c3ccc(F)cc3
0.253918	FC(F)(F)C=1NC(C(=O)Nc2cc3c(N(C(=O)c4cnccc4)CC3)cc2)=CC1
0.253918	FC(F)(F)C=1NC(C(=O)Nc2cc3c(N(C(=O)c4cnccc4)CC3)cc2)=CC1
0.253918	FC(F)(F)C=1NC(C(=O)Nc2cc3c(N(C(=O)c4cnccc4)CC3)cc2)=CC1
0.253918	FC(F)(F)C=1NC(C(=O)Nc2cc3c(N(C(=O)c4cnccc4)CC3)cc2)=CC1
0.253918	FC(F)(F)C=1NC(C(=O)Nc2cc3c(N(C(=O)c4cnccc4)CC3)cc2)=CC1
0.253918	FC(F)(F)C=1NC(C(=O)Nc2cc3c(N(C(=O)c4cnccc4)CC3)cc2)=CC1
0.253918	FC(F)(F)C=1NC(C(=O)Nc2cc3c(N(C(=O)c4cnccc4)CC3)cc2)=CC1
0.253918	FC(F)(F)C=1NC(C(=O)Nc2cc3c(N(C(=O)c4cnccc4)CC3)cc2)=CC1
0.253918	FC(F)(F)C=1NC(C(=O)Nc2cc3c(N(C(=O)c4cnccc4)CC3)cc2)=CC1
0.253918	FC(F)(F)C=1NC(C(=O)Nc2cc3c(N(C(=O)c4cnccc4)CC3)cc2)=CC1
0.253788	Clc1cc(ccc1)C2=NNC(=N2)NC(=O)c3ccc(cc3)CNC(=O)CC(C)C
0.253788	Clc1cc(ccc1)C2=NNC(=N2)NC(=O)c3ccc(cc3)CNC(=O)CC(C)C
0.253788	Clc1cc(ccc1)C2=NNC(=N2)NC(=O)c3ccc(cc3)CNC(=O)CC(C)C
0.253788	Clc1cc(ccc1)C2=NNC(=N2)NC(=O)c3ccc(cc3)CNC(=O)CC(C)C
0.253788	Clc1cc(ccc1)C2=NNC(=N2)NC(=O)c3ccc(cc3)CNC(=O)CC(C)C
0.253788	Clc1cc(ccc1)C2=NNC(=N2)NC(=O)c3ccc(cc3)CNC(=O)CC(C)C
0.253788	Clc1cc(ccc1)C2=NNC(=N2)NC(=O)c3ccc(cc3)CNC(=O)CC(C)C
0.253788	Clc1cc(ccc1)C2=NNC(=N2)NC(=O)c3ccc(cc3)CNC(=O)CC(C)C
0.253788	Clc1cc(ccc1)C2=NNC(=N2)NC(=O)c3ccc(cc3)CNC(=O)CC(C)C
0.253788	Clc1cc(ccc1)C2=NNC(=N2)NC(=O)c3ccc(cc3)CNC(=O)CC(C)C
0.253425	S1C(=NC(C(=O)NCc2c(N(C)C)cc(cc2)C)=C1)c3cnccc3
0.253425	S1C(=NC(C(=O)NCc2c(N(C)C)cc(cc2)C)=C1)c3cnccc3
0.253425	S1C(=NC(C(=O)NCc2c(N(C)C)cc(cc2)C)=C1)c3cnccc3
0.253333	S(=O)(=O)(Nc1ccc(cc1)C(=O)NCC(=O)NC2=NC(=NN2)c3ccc(cc3)C)c4c(cc(cc4)C)C
0.253333	S(=O)(=O)(Nc1ccc(cc1)C(=O)NCC(=O)NC2=NC(=NN2)c3ccc(cc3)C)c4c(cc(cc4)C)C
0.253333	S(=O)(=O)(Nc1ccc(cc1)C(=O)NCC(=O)NC2=NC(=NN2)c3ccc(cc3)C)c4c(cc(cc4)C)C
0.253333	S(=O)(=O)(Nc1ccc(cc1)C(=O)NCC(=O)NC2=NC(=NN2)c3ccc(cc3)C)c4c(cc(cc4)C)C
0.253333	S(=O)(=O)(Nc1ccc(cc1)C(=O)NCC(=O)NC2=NC(=NN2)c3ccc(cc3)C)c4c(cc(cc4)C)C
0.253333	S(=O)(=O)(Nc1ccc(cc1)C(=O)NCC(=O)NC2=NC(=NN2)c3ccc(cc3)C)c4c(cc(cc4)C)C
0.253333	S(=O)(=O)(Nc1ccc(cc1)C(=O)NCC(=O)NC2=NC(=NN2)c3ccc(cc3)C)c4c(cc(cc4)C)C
0.253333	S(=O)(=O)(Nc1ccc(cc1)C(=O)NCC(=O)NC2=NC(=NN2)c3ccc(cc3)C)c4c(cc(cc4)C)C
0.253333	S(=O)(=O)(Nc1ccc(cc1)C(=O)NCC(=O)NC2=NC(=NN2)c3ccc(cc3)C)c4c(cc(cc4)C)C
0.253333	S(=O)(=O)(Nc1ccc(cc1)C(=O)NCC(=O)NC2=NC(=NN2)c3ccc(cc3)C)c4c(cc(cc4)C)C
0.253289	Fc1cc(NC(=O)c2cc3NC(c4ccccc4)=Cc3cc2)c(Oc5ccccc5)cc1
0.253289	Fc1cc(NC(=O)c2cc3NC(c4ccccc4)=Cc3cc2)c(Oc5ccccc5)cc1
0.253289	Fc1cc(NC(=O)c2cc3NC(c4ccccc4)=Cc3cc2)c(Oc5ccccc5)cc1
0.252788	S(=O)(=O)(Nc1c(ccc(c1)C(=O)NCc2ccc(cc2)C(=O)O)C)c3ccc(F)cc3
0.252788	S(=O)(=O)(Nc1c(ccc(c1)C(=O)NCc2ccc(cc2)C(=O)O)C)c3ccc(F)cc3
0.252788	S(=O)(=O)(Nc1c(ccc(c1)C(=O)NCc2ccc(cc2)C(=O)O)C)c3ccc(F)cc3
0.252788	S(=O)(=O)(Nc1c(ccc(c1)C(=O)NCc2ccc(cc2)C(=O)O)C)c3ccc(F)cc3
0.252788	S(=O)(=O)(Nc1c(ccc(c1)C(=O)NCc2ccc(cc2)C(=O)O)C)c3ccc(F)cc3
0.252788	S(=O)(=O)(Nc1c(ccc(c1)C(=O)NCc2ccc(cc2)C(=O)O)C)c3ccc(F)cc3
0.252788	S(=O)(=O)(Nc1c(ccc(c1)C(=O)NCc2ccc(cc2)C(=O)O)C)c3ccc(F)cc3
0.252669	O1N=C(N=C1NN=C(c2cc(c(OC)cc2)C)C)c3cnccc3
0.252669	O1N=C(N=C1NN=C(c2cc(c(OC)cc2)C)C)c3cnccc3
0.252669	O1N=C(N=C1NN=C(c2cc(c(OC)cc2)C)C)c3cnccc3
0.252669	O1N=C(N=C1NN=C(c2cc(c(OC)cc2)C)C)c3cnccc3
0.252669	O1N=C(N=C1NN=C(c2cc(c(OC)cc2)C)C)c3cnccc3
0.252669	O1N=C(N=C1NN=C(c2cc(c(OC)cc2)C)C)c3cnccc3
0.252669	O1N=C(N=C1NN=C(c2cc(c(OC)cc2)C)C)c3cnccc3
0.252669	O1N=C(N=C1NN=C(c2cc(c(OC)cc2)C)C)c3cnccc3
0.252669	O1N=C(N=C1NN=C(c2cc(c(OC)cc2)C)C)c3cnccc3
0.252669	O1N=C(N=C1NN=C(c2cc(c(OC)cc2)C)C)c3cnccc3
0.251938	O=C(Nc1ccccc1)c2ccc(NCc3cc4c(cc3)COCC4)cc2
0.251938	O=C(Nc1ccccc1)c2ccc(NCc3cc4c(cc3)COCC4)cc2
0.251938	O=C(Nc1ccccc1)c2ccc(NCc3cc4c(cc3)COCC4)cc2
0.251938	O=C(Nc1ccccc1)c2ccc(NCc3cc4c(cc3)COCC4)cc2
0.251938	O=C(Nc1ccccc1)c2ccc(NCc3cc4c(cc3)COCC4)cc2
0.251938	O=C(Nc1ccccc1)c2ccc(NCc3cc4c(cc3)COCC4)cc2
0.251938	O=C(Nc1ccccc1)c2ccc(NCc3cc4c(cc3)COCC4)cc2
0.251938	O=C(Nc1ccccc1)c2ccc(NCc3cc4c(cc3)COCC4)cc2
0.251938	O=C(Nc1ccccc1)c2ccc(NCc3cc4c(cc3)COCC4)cc2
0.251938	O=C(Nc1ccccc1)c2ccc(NCc3cc4c(cc3)COCC4)cc2
0.251701	S(c1ccc(cc1)C(=O)N2CC(C3=NC(c4ccccc4)=CN3)CCC2)Cc5cnccc5
0.251678	S(=O)(=O)(Nc1cc(OC)c(NC(=O)c2cnccc2)cc1)c3cc(ccc3)C(=O)N(C)C
0.251678	S(=O)(=O)(Nc1cc(OC)c(NC(=O)c2cnccc2)cc1)c3cc(ccc3)C(=O)N(C)C
0.251678	S(=O)(=O)(Nc1cc(OC)c(NC(=O)c2cnccc2)cc1)c3cc(ccc3)C(=O)N(C)C
0.251678	S(=O)(=O)(Nc1cc(OC)c(NC(=O)c2cnccc2)cc1)c3cc(ccc3)C(=O)N(C)C
0.251678	S(=O)(=O)(Nc1cc(OC)c(NC(=O)c2cnccc2)cc1)c3cc(ccc3)C(=O)N(C)C
0.251678	S(=O)(=O)(Nc1cc(OC)c(NC(=O)c2cnccc2)cc1)c3cc(ccc3)C(=O)N(C)C
0.251678	S(=O)(=O)(Nc1cc(OC)c(NC(=O)c2cnccc2)cc1)c3cc(ccc3)C(=O)N(C)C
0.251553	S(c1c(NC(=O)C)ccc(c1)C(=O)Nc2cc3c(N(C(=O)c4cnccc4)CC3)cc2)C
0.251553	S(c1c(NC(=O)C)ccc(c1)C(=O)Nc2cc3c(N(C(=O)c4cnccc4)CC3)cc2)C
0.251553	S(c1c(NC(=O)C)ccc(c1)C(=O)Nc2cc3c(N(C(=O)c4cnccc4)CC3)cc2)C
0.251553	S(c1c(NC(=O)C)ccc(c1)C(=O)Nc2cc3c(N(C(=O)c4cnccc4)CC3)cc2)C
0.251553	S(c1c(NC(=O)C)ccc(c1)C(=O)Nc2cc3c(N(C(=O)c4cnccc4)CC3)cc2)C
0.251553	S(c1c(NC(=O)C)ccc(c1)C(=O)Nc2cc3c(N(C(=O)c4cnccc4)CC3)cc2)C
0.251553	S(c1c(NC(=O)C)ccc(c1)C(=O)Nc2cc3c(N(C(=O)c4cnccc4)CC3)cc2)C
0.251553	S(c1c(NC(=O)C)ccc(c1)C(=O)Nc2cc3c(N(C(=O)c4cnccc4)CC3)cc2)C
0.251553	S(c1c(NC(=O)C)ccc(c1)C(=O)Nc2cc3c(N(C(=O)c4cnccc4)CC3)cc2)C
0.251553	S(c1c(NC(=O)C)ccc(c1)C(=O)Nc2cc3c(N(C(=O)c4cnccc4)CC3)cc2)C
0.25098	Clc1cc(NC(=O)c2ccc(F)cc2)c(cc1)C(=O)Nc3ccc(OCCF)cc3
0.25098	Clc1cc(NC(=O)c2ccc(F)cc2)c(cc1)C(=O)Nc3ccc(OCCF)cc3
0.25098	Clc1cc(NC(=O)c2ccc(F)cc2)c(cc1)C(=O)Nc3ccc(OCCF)cc3
0.25098	Clc1cc(NC(=O)c2ccc(F)cc2)c(cc1)C(=O)Nc3ccc(OCCF)cc3
0.25098	Clc1cc(NC(=O)c2ccc(F)cc2)c(cc1)C(=O)Nc3ccc(OCCF)cc3
0.25098	Clc1cc(NC(=O)c2ccc(F)cc2)c(cc1)C(=O)Nc3ccc(OCCF)cc3
0.25098	Clc1cc(NC(=O)c2ccc(F)cc2)c(cc1)C(=O)Nc3ccc(OCCF)cc3
0.25098	Clc1cc(NC(=O)c2ccc(F)cc2)c(cc1)C(=O)Nc3ccc(OCCF)cc3
0.25098	Clc1cc(NC(=O)c2ccc(F)cc2)c(cc1)C(=O)Nc3ccc(OCCF)cc3
0.25098	Clc1cc(NC(=O)c2ccc(F)cc2)c(cc1)C(=O)Nc3ccc(OCCF)cc3
0.250825	S(=O)(=O)(Nc1cc(OC)c(NC(=O)c2cnccc2)cc1)CC(OC)C3CCCCC3
0.25	O=C(NC)c1cc(c(NC(=O)C(=O)N)cc1)C
0.25	O=C(NC)c1cc(c(NC(=O)C(=O)N)cc1)C
0.25	O=C(NC)c1cc(c(NC(=O)C(=O)N)cc1)C
0.25	O=C(NC)c1cc(c(NC(=O)C(=O)N)cc1)C
0.25	O=C(NC)c1cc(c(NC(=O)C(=O)N)cc1)C
0.25	O=C(NC)c1cc(c(NC(=O)C(=O)N)cc1)C
0.25	O=C(NC)c1cc(c(NC(=O)C(=O)N)cc1)C
0.25	O=C(NC)c1cc(c(NC(=O)C(=O)N)cc1)C
0.25	O=C(NC)c1cc(c(NC(=O)C(=O)N)cc1)C
0.25	O=C(NC)c1cc(c(NC(=O)C(=O)N)cc1)C
0.25	Fc1c(cc(OC)c(OC)c1)C(NC(=O)c2cc(NC(=O)Cc3ccncc3)c(cc2)C)C
0.25	Fc1c(cc(OC)c(OC)c1)C(NC(=O)c2cc(NC(=O)Cc3ccncc3)c(cc2)C)C
0.25	Fc1c(cc(OC)c(OC)c1)C(NC(=O)c2cc(NC(=O)Cc3ccncc3)c(cc2)C)C
0.25	Fc1c(cc(OC)c(OC)c1)C(NC(=O)c2cc(NC(=O)Cc3ccncc3)c(cc2)C)C
0.25	Fc1c(cc(OC)c(OC)c1)C(NC(=O)c2cc(NC(=O)Cc3ccncc3)c(cc2)C)C
0.25	Fc1c(cc(OC)c(OC)c1)C(NC(=O)c2cc(NC(=O)Cc3ccncc3)c(cc2)C)C
0.25	Fc1c(cc(OC)c(OC)c1)C(NC(=O)c2cc(NC(=O)Cc3ccncc3)c(cc2)C)C
0.25	Fc1c(cc(OC)c(OC)c1)C(NC(=O)c2cc(NC(=O)Cc3ccncc3)c(cc2)C)C
0.25	Fc1c(cc(OC)c(OC)c1)C(NC(=O)c2cc(NC(=O)Cc3ccncc3)c(cc2)C)C
0.25	Fc1c(cc(OC)c(OC)c1)C(NC(=O)c2cc(NC(=O)Cc3ccncc3)c(cc2)C)C
0.25	FC(F)Oc1c(OC)ccc(c1)C(=O)Nc2c(cc(N3CCCCCC3)cc2)C
0.25	FC(F)Oc1c(OC)ccc(c1)C(=O)Nc2c(cc(N3CCCCCC3)cc2)C
0.25	FC(F)Oc1c(OC)ccc(c1)C(=O)Nc2c(cc(N3CCCCCC3)cc2)C
0.25	FC(F)Oc1c(OC)ccc(c1)C(=O)Nc2c(cc(N3CCCCCC3)cc2)C
0.25	FC(F)Oc1c(OC)ccc(c1)C(=O)Nc2c(cc(N3CCCCCC3)cc2)C
0.25	FC(F)Oc1c(OC)ccc(c1)C(=O)Nc2c(cc(N3CCCCCC3)cc2)C
0.25	FC(F)Oc1c(OC)ccc(c1)C(=O)Nc2c(cc(N3CCCCCC3)cc2)C
0.25	FC(F)Oc1c(OC)ccc(c1)C(=O)Nc2c(cc(N3CCCCCC3)cc2)C
0.25	FC(F)Oc1c(OC)ccc(c1)C(=O)Nc2c(cc(N3CCCCCC3)cc2)C
0.25	FC(F)Oc1c(OC)ccc(c1)C(=O)Nc2c(cc(N3CCCCCC3)cc2)C
0.25	Clc1cc(ccc1)C(=O)Nc2cc(c(NC(=O)N3CCC(N(C(=O)C)CC(=O)O)CCC3)cc2)C
0.25	Clc1cc(ccc1)C(=O)Nc2cc(c(NC(=O)N3CCC(N(C(=O)C)CC(=O)O)CCC3)cc2)C
0.25	Clc1cc(ccc1)C(=O)Nc2cc(c(NC(=O)N3CCC(N(C(=O)C)CC(=O)O)CCC3)cc2)C
0.25	Clc1cc(ccc1)C(=O)Nc2cc(c(NC(=O)N3CCC(N(C(=O)C)CC(=O)O)CCC3)cc2)C
0.25	Clc1cc(ccc1)C(=O)Nc2cc(c(NC(=O)N3CCC(N(C(=O)C)CC(=O)O)CCC3)cc2)C
0.25	Clc1cc(ccc1)C(=O)Nc2cc(c(NC(=O)N3CCC(N(C(=O)C)CC(=O)O)CCC3)cc2)C
0.25	Clc1cc(ccc1)C(=O)Nc2cc(c(NC(=O)N3CCC(N(C(=O)C)CC(=O)O)CCC3)cc2)C
0.25	Clc1cc(ccc1)C(=O)Nc2cc(c(NC(=O)N3CCC(N(C(=O)C)CC(=O)O)CCC3)cc2)C
0.25	Clc1cc(ccc1)C(=O)Nc2cc(c(NC(=O)N3CCC(N(C(=O)C)CC(=O)O)CCC3)cc2)C
0.25	Clc1cc(ccc1)C(=O)Nc2cc(c(NC(=O)N3CCC(N(C(=O)C)CC(=O)O)CCC3)cc2)C
0.25	Ic1c(ccc(NC(=O)c2c(c(Cl)cnc2)C)c1)C
0.25	Ic1c(ccc(NC(=O)c2c(c(Cl)cnc2)C)c1)C
0.25	Ic1c(ccc(NC(=O)c2c(c(Cl)cnc2)C)c1)C
0.25	Ic1c(ccc(NC(=O)c2c(c(Cl)cnc2)C)c1)C
0.25	Ic1c(ccc(NC(=O)c2c(c(Cl)cnc2)C)c1)C
0.25	Ic1c(ccc(NC(=O)c2c(c(Cl)cnc2)C)c1)C
0.25	Ic1c(ccc(NC(=O)c2c(c(Cl)cnc2)C)c1)C
0.25	Ic1c(ccc(NC(=O)c2c(c(Cl)cnc2)C)c1)C
0.25	Ic1c(ccc(NC(=O)c2c(c(Cl)cnc2)C)c1)C
0.25	Ic1c(ccc(NC(=O)c2c(c(Cl)cnc2)C)c1)C
0.25	O=C(N1CCOCC1)c2c(NC(=O)c3cc(Nc4ccc(C#N)cc4)ccc3)cccc2
0.25	O=C(N1CCOCC1)c2c(NC(=O)c3cc(Nc4ccc(C#N)cc4)ccc3)cccc2
0.25	Fc1ccc(cc1)COc2c(cccc2)C(=O)Nc3cc(c(cc3)CC)C
0.24924	O=C(Nc1c(cc(N2CCN(CC2)C)cc1)C)C3=C(N(N=C3)c4ncccc4)CC
0.249123	Brc1cc(c(NC(=O)CN(C(=O)c2cc(NC=3N=NNN3)ccc2)C)cc1)C
0.249123	Brc1cc(c(NC(=O)CN(C(=O)c2cc(NC=3N=NNN3)ccc2)C)cc1)C
0.249123	Brc1cc(c(NC(=O)CN(C(=O)c2cc(NC=3N=NNN3)ccc2)C)cc1)C
0.249123	Brc1cc(c(NC(=O)CN(C(=O)c2cc(NC=3N=NNN3)ccc2)C)cc1)C
0.249123	Brc1cc(c(NC(=O)CN(C(=O)c2cc(NC=3N=NNN3)ccc2)C)cc1)C
0.249123	Brc1cc(c(NC(=O)CN(C(=O)c2cc(NC=3N=NNN3)ccc2)C)cc1)C
0.249123	Brc1cc(c(NC(=O)CN(C(=O)c2cc(NC=3N=NNN3)ccc2)C)cc1)C
0.249123	Brc1cc(c(NC(=O)CN(C(=O)c2cc(NC=3N=NNN3)ccc2)C)cc1)C
0.249123	Brc1cc(c(NC(=O)CN(C(=O)c2cc(NC=3N=NNN3)ccc2)C)cc1)C
0.249123	Brc1cc(c(NC(=O)CN(C(=O)c2cc(NC=3N=NNN3)ccc2)C)cc1)C
0.24911	Ic1c(NC(=O)C=2ON=C(c3cnccc3)C2)c(F)cc(c1)C
0.24911	Ic1c(NC(=O)C=2ON=C(c3cnccc3)C2)c(F)cc(c1)C
0.249097	Clc1c(O)c(NC(=O)C=2N=C(SC2)c3cnccc3)ccc1
0.249097	Clc1c(O)c(NC(=O)C=2N=C(SC2)c3cnccc3)ccc1
0.249097	Clc1c(O)c(NC(=O)C=2N=C(SC2)c3cnccc3)ccc1
0.249097	Clc1c(O)c(NC(=O)C=2N=C(SC2)c3cnccc3)ccc1
0.249097	Clc1c(O)c(NC(=O)C=2N=C(SC2)c3cnccc3)ccc1
0.249097	Clc1c(O)c(NC(=O)C=2N=C(SC2)c3cnccc3)ccc1
0.249097	Clc1c(O)c(NC(=O)C=2N=C(SC2)c3cnccc3)ccc1
0.249097	Clc1c(O)c(NC(=O)C=2N=C(SC2)c3cnccc3)ccc1
0.249097	Clc1c(O)c(NC(=O)C=2N=C(SC2)c3cnccc3)ccc1
0.249097	Clc1c(O)c(NC(=O)C=2N=C(SC2)c3cnccc3)ccc1
0.248485	FC(F)(F)Oc1cc(ccc1)C=2OC(=NC2)COC(=O)c3c(nccc3)Nc4c(cc(cc4)C)C
0.248485	FC(F)(F)Oc1cc(ccc1)C=2OC(=NC2)COC(=O)c3c(nccc3)Nc4c(cc(cc4)C)C
0.248485	FC(F)(F)Oc1cc(ccc1)C=2OC(=NC2)COC(=O)c3c(nccc3)Nc4c(cc(cc4)C)C
0.248485	FC(F)(F)Oc1cc(ccc1)C=2OC(=NC2)COC(=O)c3c(nccc3)Nc4c(cc(cc4)C)C
0.248485	FC(F)(F)Oc1cc(ccc1)C=2OC(=NC2)COC(=O)c3c(nccc3)Nc4c(cc(cc4)C)C
0.248485	FC(F)(F)Oc1cc(ccc1)C=2OC(=NC2)COC(=O)c3c(nccc3)Nc4c(cc(cc4)C)C
0.248485	FC(F)(F)Oc1cc(ccc1)C=2OC(=NC2)COC(=O)c3c(nccc3)Nc4c(cc(cc4)C)C
0.248485	FC(F)(F)Oc1cc(ccc1)C=2OC(=NC2)COC(=O)c3c(nccc3)Nc4c(cc(cc4)C)C
0.248485	FC(F)(F)Oc1cc(ccc1)C=2OC(=NC2)COC(=O)c3c(nccc3)Nc4c(cc(cc4)C)C
0.248485	FC(F)(F)Oc1cc(ccc1)C=2OC(=NC2)COC(=O)c3c(nccc3)Nc4c(cc(cc4)C)C
0.248408	O=C(OC(C)(C)C)N(C1(C(=O)Nc2cc(OC)c(NC(=O)c3cnccc3)cc2)CC1)C
0.248408	O=C(OC(C)(C)C)N(C1(C(=O)Nc2cc(OC)c(NC(=O)c3cnccc3)cc2)CC1)C
0.248408	O=C(OC(C)(C)C)N(C1(C(=O)Nc2cc(OC)c(NC(=O)c3cnccc3)cc2)CC1)C
0.248227	[O-][N+](=O)c1c(nc(cc1)C(=O)Nc2cc(c(cc2)CC)C)N
0.248227	[O-][N+](=O)c1c(nc(cc1)C(=O)Nc2cc(c(cc2)CC)C)N
0.248227	[O-][N+](=O)c1c(nc(cc1)C(=O)Nc2cc(c(cc2)CC)C)N
0.248227	[O-][N+](=O)c1c(nc(cc1)C(=O)Nc2cc(c(cc2)CC)C)N
0.248227	[O-][N+](=O)c1c(nc(cc1)C(=O)Nc2cc(c(cc2)CC)C)N
0.248227	[O-][N+](=O)c1c(nc(cc1)C(=O)Nc2cc(c(cc2)CC)C)N
0.248092	S1C(=NC(c2cnccc2)=C1)CCCCNC(=O)c3cc(cc(c3)C(=O)O)C(=O)O
0.248092	S1C(=NC(c2cnccc2)=C1)CCCCNC(=O)c3cc(cc(c3)C(=O)O)C(=O)O
0.248092	S1C(=NC(c2cnccc2)=C1)CCCCNC(=O)c3cc(cc(c3)C(=O)O)C(=O)O
0.248092	S1C(=NC(c2cnccc2)=C1)CCCCNC(=O)c3cc(cc(c3)C(=O)O)C(=O)O
0.248092	S1C(=NC(c2cnccc2)=C1)CCCCNC(=O)c3cc(cc(c3)C(=O)O)C(=O)O
0.248092	S1C(=NC(c2cnccc2)=C1)CCCCNC(=O)c3cc(cc(c3)C(=O)O)C(=O)O
0.248092	S1C(=NC(c2cnccc2)=C1)CCCCNC(=O)c3cc(cc(c3)C(=O)O)C(=O)O
0.248092	S1C(=NC(c2cnccc2)=C1)CCCCNC(=O)c3cc(cc(c3)C(=O)O)C(=O)O
0.248092	S1C(=NC(c2cnccc2)=C1)CCCCNC(=O)c3cc(cc(c3)C(=O)O)C(=O)O
0.248092	S1C(=NC(c2cnccc2)=C1)CCCCNC(=O)c3cc(cc(c3)C(=O)O)C(=O)O
0.248031	Ic1c(cccc1)C(=O)Nc2cc(NC=O)c(F)cc2
0.248031	Ic1c(cccc1)C(=O)Nc2cc(NC=O)c(F)cc2
0.248031	Ic1c(cccc1)C(=O)Nc2cc(NC=O)c(F)cc2
0.248031	Ic1c(cccc1)C(=O)Nc2cc(NC=O)c(F)cc2
0.248031	Ic1c(cccc1)C(=O)Nc2cc(NC=O)c(F)cc2
0.248031	Ic1c(cccc1)C(=O)Nc2cc(NC=O)c(F)cc2
0.248031	Ic1c(cccc1)C(=O)Nc2cc(NC=O)c(F)cc2
0.248031	Ic1c(cccc1)C(=O)Nc2cc(NC=O)c(F)cc2
0.248031	Ic1c(cccc1)C(=O)Nc2cc(NC=O)c(F)cc2
0.248031	Ic1c(cccc1)C(=O)Nc2cc(NC=O)c(F)cc2
0.247649	FC(F)(F)c1cc(NC(=O)c2cc(NC(=O)C(CNC(=O)OC(C)(C)C)(CC(C)C)C)c(cc2)C)ccc1
0.247649	FC(F)(F)c1cc(NC(=O)c2cc(NC(=O)C(CNC(=O)OC(C)(C)C)(CC(C)C)C)c(cc2)C)ccc1
0.247649	FC(F)(F)c1cc(NC(=O)c2cc(NC(=O)C(CNC(=O)OC(C)(C)C)(CC(C)C)C)c(cc2)C)ccc1
0.247649	FC(F)(F)c1cc(NC(=O)c2cc(NC(=O)C(CNC(=O)OC(C)(C)C)(CC(C)C)C)c(cc2)C)ccc1
0.247649	FC(F)(F)c1cc(NC(=O)c2cc(NC(=O)C(CNC(=O)OC(C)(C)C)(CC(C)C)C)c(cc2)C)ccc1
0.247649	FC(F)(F)c1cc(NC(=O)c2cc(NC(=O)C(CNC(=O)OC(C)(C)C)(CC(C)C)C)c(cc2)C)ccc1
0.247649	FC(F)(F)c1cc(NC(=O)c2cc(NC(=O)C(CNC(=O)OC(C)(C)C)(CC(C)C)C)c(cc2)C)ccc1
0.247649	FC(F)(F)c1cc(NC(=O)c2cc(NC(=O)C(CNC(=O)OC(C)(C)C)(CC(C)C)C)c(cc2)C)ccc1
0.247649	FC(F)(F)c1cc(NC(=O)c2cc(NC(=O)C(CNC(=O)OC(C)(C)C)(CC(C)C)C)c(cc2)C)ccc1
0.247649	FC(F)(F)c1cc(NC(=O)c2cc(NC(=O)C(CNC(=O)OC(C)(C)C)(CC(C)C)C)c(cc2)C)ccc1
0.247619	O=C(OCC1NCCC1)c2cc(NC(=O)C=3NN=C(c4c(cc(cc4)C)C)C3)ccc2
0.247619	O=C(OCC1NCCC1)c2cc(NC(=O)C=3NN=C(c4c(cc(cc4)C)C)C3)ccc2
0.247619	O=C(OCC1NCCC1)c2cc(NC(=O)C=3NN=C(c4c(cc(cc4)C)C)C3)ccc2
0.247191	Brc1ccc(cc1)C(=O)Nc2ccc(cc2)CC(=O)NCC=3OC(=NC3)c4ccccc4
0.247191	Brc1ccc(cc1)C(=O)Nc2ccc(cc2)CC(=O)NCC=3OC(=NC3)c4ccccc4
0.247191	Brc1ccc(cc1)C(=O)Nc2ccc(cc2)CC(=O)NCC=3OC(=NC3)c4ccccc4
0.247191	Brc1ccc(cc1)C(=O)Nc2ccc(cc2)CC(=O)NCC=3OC(=NC3)c4ccccc4
0.247191	Brc1ccc(cc1)C(=O)Nc2ccc(cc2)CC(=O)NCC=3OC(=NC3)c4ccccc4
0.247191	Brc1ccc(cc1)C(=O)Nc2ccc(cc2)CC(=O)NCC=3OC(=NC3)c4ccccc4
0.247191	Brc1ccc(cc1)C(=O)Nc2ccc(cc2)CC(=O)NCC=3OC(=NC3)c4ccccc4
0.247191	Brc1ccc(cc1)C(=O)Nc2ccc(cc2)CC(=O)NCC=3OC(=NC3)c4ccccc4
0.247191	Brc1ccc(cc1)C(=O)Nc2ccc(cc2)CC(=O)NCC=3OC(=NC3)c4ccccc4
0.247191	Brc1ccc(cc1)C(=O)Nc2ccc(cc2)CC(=O)NCC=3OC(=NC3)c4ccccc4
0.247191	Clc1nc(ncc1)CNC(=O)c2c(Cl)ccc(NC(=O)C)c2
0.247148	S(c1ccc(cc1)C(=O)Nc2c(cc(cc2)C(F)(C(F)(F)F)C(F)(F)F)C)C
0.247148	S(c1ccc(cc1)C(=O)Nc2c(cc(cc2)C(F)(C(F)(F)F)C(F)(F)F)C)C
0.247148	S(c1ccc(cc1)C(=O)Nc2c(cc(cc2)C(F)(C(F)(F)F)C(F)(F)F)C)C
0.247148	S(c1ccc(cc1)C(=O)Nc2c(cc(cc2)C(F)(C(F)(F)F)C(F)(F)F)C)C
0.247148	S(c1ccc(cc1)C(=O)Nc2c(cc(cc2)C(F)(C(F)(F)F)C(F)(F)F)C)C
0.247148	S(c1ccc(cc1)C(=O)Nc2c(cc(cc2)C(F)(C(F)(F)F)C(F)(F)F)C)C
0.247148	S(c1ccc(cc1)C(=O)Nc2c(cc(cc2)C(F)(C(F)(F)F)C(F)(F)F)C)C
0.247148	S(c1ccc(cc1)C(=O)Nc2c(cc(cc2)C(F)(C(F)(F)F)C(F)(F)F)C)C
0.247148	S(c1ccc(cc1)C(=O)Nc2c(cc(cc2)C(F)(C(F)(F)F)C(F)(F)F)C)C
0.246988	S(=O)(=O)(Nc1cc(OC)c(NC(=O)c2cnccc2)cc1)c3c(F)cc(c([N+]([O-])=O)c3)C
0.246988	S(=O)(=O)(Nc1cc(OC)c(NC(=O)c2cnccc2)cc1)c3c(F)cc(c([N+]([O-])=O)c3)C
0.246988	S(=O)(=O)(Nc1cc(OC)c(NC(=O)c2cnccc2)cc1)c3c(F)cc(c([N+]([O-])=O)c3)C
0.246988	S(=O)(=O)(Nc1cc(OC)c(NC(=O)c2cnccc2)cc1)c3c(F)cc(c([N+]([O-])=O)c3)C
0.246988	S(=O)(=O)(Nc1cc(OC)c(NC(=O)c2cnccc2)cc1)c3c(F)cc(c([N+]([O-])=O)c3)C
0.246988	S(=O)(=O)(Nc1cc(OC)c(NC(=O)c2cnccc2)cc1)c3c(F)cc(c([N+]([O-])=O)c3)C
0.246988	S(=O)(=O)(Nc1cc(OC)c(NC(=O)c2cnccc2)cc1)c3c(F)cc(c([N+]([O-])=O)c3)C
0.246988	S(=O)(=O)(Nc1cc(OC)c(NC(=O)c2cnccc2)cc1)c3c(F)cc(c([N+]([O-])=O)c3)C
0.246988	S(=O)(=O)(Nc1cc(OC)c(NC(=O)c2cnccc2)cc1)c3c(F)cc(c([N+]([O-])=O)c3)C
0.246988	S(=O)(=O)(Nc1cc(OC)c(NC(=O)c2cnccc2)cc1)c3c(F)cc(c([N+]([O-])=O)c3)C
0.246809	Brc1cnc(cc1)CNc2ccc(cc2)C(=O)Nc3ccccc3
0.246711	S(c1ncccc1C(=O)NCc2cc(ncc2)c3ccccc3)c4c(cc(cc4)C)C
0.246711	S(c1ncccc1C(=O)NCc2cc(ncc2)c3ccccc3)c4c(cc(cc4)C)C
0.246711	S(c1ncccc1C(=O)NCc2cc(ncc2)c3ccccc3)c4c(cc(cc4)C)C
0.246711	S(c1ncccc1C(=O)NCc2cc(ncc2)c3ccccc3)c4c(cc(cc4)C)C
0.246711	S(c1ncccc1C(=O)NCc2cc(ncc2)c3ccccc3)c4c(cc(cc4)C)C
0.246711	S(c1ncccc1C(=O)NCc2cc(ncc2)c3ccccc3)c4c(cc(cc4)C)C
0.246711	S(c1ncccc1C(=O)NCc2cc(ncc2)c3ccccc3)c4c(cc(cc4)C)C
0.246711	S(c1ncccc1C(=O)NCc2cc(ncc2)c3ccccc3)c4c(cc(cc4)C)C
0.246711	S(c1ncccc1C(=O)NCc2cc(ncc2)c3ccccc3)c4c(cc(cc4)C)C
0.246711	S(c1ncccc1C(=O)NCc2cc(ncc2)c3ccccc3)c4c(cc(cc4)C)C
0.246575	S1C(=NC(=C1)C)c2cc(NC(=O)C(=O)Nc3c(c(ccc3)C(=O)Nc4ccccc4)C)ccc2
0.246575	S1C(=NC(=C1)C)c2cc(NC(=O)C(=O)Nc3c(c(ccc3)C(=O)Nc4ccccc4)C)ccc2
0.246575	S1C(=NC(=C1)C)c2cc(NC(=O)C(=O)Nc3c(c(ccc3)C(=O)Nc4ccccc4)C)ccc2
0.246575	S1C(=NC(=C1)C)c2cc(NC(=O)C(=O)Nc3c(c(ccc3)C(=O)Nc4ccccc4)C)ccc2
0.246575	S1C(=NC(=C1)C)c2cc(NC(=O)C(=O)Nc3c(c(ccc3)C(=O)Nc4ccccc4)C)ccc2
0.246575	S1C(=NC(=C1)C)c2cc(NC(=O)C(=O)Nc3c(c(ccc3)C(=O)Nc4ccccc4)C)ccc2
0.246575	S1C(=NC(=C1)C)c2cc(NC(=O)C(=O)Nc3c(c(ccc3)C(=O)Nc4ccccc4)C)ccc2
0.246575	S1C(=NC(=C1)C)c2cc(NC(=O)C(=O)Nc3c(c(ccc3)C(=O)Nc4ccccc4)C)ccc2
0.246575	S1C(=NC(=C1)C)c2cc(NC(=O)C(=O)Nc3c(c(ccc3)C(=O)Nc4ccccc4)C)ccc2
0.246575	S1C(=NC(=C1)C)c2cc(NC(=O)C(=O)Nc3c(c(ccc3)C(=O)Nc4ccccc4)C)ccc2
0.246324	Clc1ccc(cc1)CN2CCN(C(=O)c3cc(F)c(NCCN4CCOCC4)cc3)CC2
0.246324	Clc1ccc(cc1)CN2CCN(C(=O)c3cc(F)c(NCCN4CCOCC4)cc3)CC2
0.246324	Clc1ccc(cc1)CN2CCN(C(=O)c3cc(F)c(NCCN4CCOCC4)cc3)CC2
0.246324	Clc1ccc(cc1)CN2CCN(C(=O)c3cc(F)c(NCCN4CCOCC4)cc3)CC2
0.246324	Clc1ccc(cc1)CN2CCN(C(=O)c3cc(F)c(NCCN4CCOCC4)cc3)CC2
0.246324	Clc1ccc(cc1)CN2CCN(C(=O)c3cc(F)c(NCCN4CCOCC4)cc3)CC2
0.246324	Clc1ccc(cc1)CN2CCN(C(=O)c3cc(F)c(NCCN4CCOCC4)cc3)CC2
0.246324	Clc1ccc(cc1)CN2CCN(C(=O)c3cc(F)c(NCCN4CCOCC4)cc3)CC2
0.246324	Clc1ccc(cc1)CN2CCN(C(=O)c3cc(F)c(NCCN4CCOCC4)cc3)CC2
0.246324	Clc1ccc(cc1)CN2CCN(C(=O)c3cc(F)c(NCCN4CCOCC4)cc3)CC2
0.246269	O=C(Nc1cc(NC(=O)CCN(C)C)c(cc1)C)Cc2cc3c(cc2)CCC3
0.246057	Clc1c([N+]([O-])=O)cc(cc1)C(=O)NC(C(=O)Nc2cc(OC)c(NC(=O)c3cnccc3)cc2)C
0.245902	ClC(C(=O)Nc1c(ccc(c1)C(=O)OC)C)C
0.245902	ClC(C(=O)Nc1c(ccc(c1)C(=O)OC)C)C
0.245902	ClC(C(=O)Nc1c(ccc(c1)C(=O)OC)C)C
0.245902	ClC(C(=O)Nc1c(ccc(c1)C(=O)OC)C)C
0.245902	ClC(C(=O)Nc1c(ccc(c1)C(=O)OC)C)C
0.245902	ClC(C(=O)Nc1c(ccc(c1)C(=O)OC)C)C
0.245902	ClC(C(=O)Nc1c(ccc(c1)C(=O)OC)C)C
0.245902	ClC(C(=O)Nc1c(ccc(c1)C(=O)OC)C)C
0.245902	ClC(C(=O)Nc1c(ccc(c1)C(=O)OC)C)C
0.245902	ClC(C(=O)Nc1c(ccc(c1)C(=O)OC)C)C
0.245734	Fc1c(c2cnccc2)ccc(c1)CNC(=O)c3c(nccc3C)N
0.245552	Clc1c(F)ccc(S(=O)(=O)Nc2ccc(cc2)C(=O)Nc3cc(c(cc3)CC)C)c1
0.245552	Clc1c(F)ccc(S(=O)(=O)Nc2ccc(cc2)C(=O)Nc3cc(c(cc3)CC)C)c1
0.245552	Clc1c(F)ccc(S(=O)(=O)Nc2ccc(cc2)C(=O)Nc3cc(c(cc3)CC)C)c1
0.245421	O=C(Nc1cc(ccc1)COc2ccccc2)c3cc4c(cc3)CCOC4
0.245421	O=C(Nc1cc(ccc1)COc2ccccc2)c3cc4c(cc3)CCOC4
0.245283	O=C(Nc1cc(N2C(=O)CCCC2)c(OC)cc1)c3ncc(cc3)C=4N=NNN4
0.245283	O=C(Nc1cc(N2C(=O)CCCC2)c(OC)cc1)c3ncc(cc3)C=4N=NNN4
0.245283	O=C(Nc1cc(N2C(=O)CCCC2)c(OC)cc1)c3ncc(cc3)C=4N=NNN4
0.245283	O=C(Nc1cc(N2C(=O)CCCC2)c(OC)cc1)c3ncc(cc3)C=4N=NNN4
0.245283	O=C(Nc1cc(N2C(=O)CCCC2)c(OC)cc1)c3ncc(cc3)C=4N=NNN4
0.245283	O=C(Nc1cc(N2C(=O)CCCC2)c(OC)cc1)c3ncc(cc3)C=4N=NNN4
0.245283	O=C(Nc1cc(N2C(=O)CCCC2)c(OC)cc1)c3ncc(cc3)C=4N=NNN4
0.245283	O=C(Nc1cc(N2C(=O)CCCC2)c(OC)cc1)c3ncc(cc3)C=4N=NNN4
0.245098	O=C(Nc1ccc(cc1)CCCC)CC2=NOC(=N2)c3cc(c(cc3)C)C=4C=NN(C4)C
0.244828	Clc1ccc(cc1)CN2CCN(C(=O)C(=O)Nc3cc(c(F)cc3)C(=O)CCCC)CC2
0.244828	Clc1ccc(cc1)CN2CCN(C(=O)C(=O)Nc3cc(c(F)cc3)C(=O)CCCC)CC2
0.244828	Clc1ccc(cc1)CN2CCN(C(=O)C(=O)Nc3cc(c(F)cc3)C(=O)CCCC)CC2
0.244828	Clc1ccc(cc1)CN2CCN(C(=O)C(=O)Nc3cc(c(F)cc3)C(=O)CCCC)CC2
0.244828	Clc1ccc(cc1)CN2CCN(C(=O)C(=O)Nc3cc(c(F)cc3)C(=O)CCCC)CC2
0.244828	Clc1ccc(cc1)CN2CCN(C(=O)C(=O)Nc3cc(c(F)cc3)C(=O)CCCC)CC2
0.244828	Clc1ccc(cc1)CN2CCN(C(=O)C(=O)Nc3cc(c(F)cc3)C(=O)CCCC)CC2
0.244828	Clc1ccc(cc1)CN2CCN(C(=O)C(=O)Nc3cc(c(F)cc3)C(=O)CCCC)CC2
0.244828	Clc1ccc(cc1)CN2CCN(C(=O)C(=O)Nc3cc(c(F)cc3)C(=O)CCCC)CC2
0.244828	Clc1ccc(cc1)CN2CCN(C(=O)C(=O)Nc3cc(c(F)cc3)C(=O)CCCC)CC2
0.244828	O=C(Nc1c(OCc2ccccc2)cccc1C)C(=O)Nc3ccc(cc3)CN4CCN(c5cc(ccc5)C)CC4
0.244776	O=C(Nc1c(cc(N2CCN(CC2)C)cc1)C)c3cc4N=CN(c4cc3)c5cc(ccc5)C
0.244776	O=C(Nc1c(cc(N2CCN(CC2)C)cc1)C)c3cc4N=CN(c4cc3)c5cc(ccc5)C
0.244776	O=C(Nc1c(cc(N2CCN(CC2)C)cc1)C)c3cc4N=CN(c4cc3)c5cc(ccc5)C
0.244776	O=C(Nc1c(cc(N2CCN(CC2)C)cc1)C)c3cc4N=CN(c4cc3)c5cc(ccc5)C
0.244776	O=C(Nc1c(cc(N2CCN(CC2)C)cc1)C)c3cc4N=CN(c4cc3)c5cc(ccc5)C
0.244776	O=C(Nc1c(cc(N2CCN(CC2)C)cc1)C)c3cc4N=CN(c4cc3)c5cc(ccc5)C
0.244776	O=C(Nc1c(cc(N2CCN(CC2)C)cc1)C)c3cc4N=CN(c4cc3)c5cc(ccc5)C
0.244776	O=C(Nc1c(cc(N2CCN(CC2)C)cc1)C)c3cc4N=CN(c4cc3)c5cc(ccc5)C
0.244776	O=C(Nc1c(cc(N2CCN(CC2)C)cc1)C)c3cc4N=CN(c4cc3)c5cc(ccc5)C
0.244776	O=C(Nc1c(cc(N2CCN(CC2)C)cc1)C)c3cc4N=CN(c4cc3)c5cc(ccc5)C
0.244776	Brc1ccc(cc1)C(=O)Nc2c(ccc(c2)C(=O)Nc3cc(F)c(Oc4c5c(ncc4)cc(Cl)cc5)cc3)C
0.244776	Brc1ccc(cc1)C(=O)Nc2c(ccc(c2)C(=O)Nc3cc(F)c(Oc4c5c(ncc4)cc(Cl)cc5)cc3)C
0.244776	Brc1ccc(cc1)C(=O)Nc2c(ccc(c2)C(=O)Nc3cc(F)c(Oc4c5c(ncc4)cc(Cl)cc5)cc3)C
0.244776	Brc1ccc(cc1)C(=O)Nc2c(ccc(c2)C(=O)Nc3cc(F)c(Oc4c5c(ncc4)cc(Cl)cc5)cc3)C
0.244776	Brc1ccc(cc1)C(=O)Nc2c(ccc(c2)C(=O)Nc3cc(F)c(Oc4c5c(ncc4)cc(Cl)cc5)cc3)C
0.244776	Brc1ccc(cc1)C(=O)Nc2c(ccc(c2)C(=O)Nc3cc(F)c(Oc4c5c(ncc4)cc(Cl)cc5)cc3)C
0.244776	Brc1ccc(cc1)C(=O)Nc2c(ccc(c2)C(=O)Nc3cc(F)c(Oc4c5c(ncc4)cc(Cl)cc5)cc3)C
0.244776	Brc1ccc(cc1)C(=O)Nc2c(ccc(c2)C(=O)Nc3cc(F)c(Oc4c5c(ncc4)cc(Cl)cc5)cc3)C
0.244776	Brc1ccc(cc1)C(=O)Nc2c(ccc(c2)C(=O)Nc3cc(F)c(Oc4c5c(ncc4)cc(Cl)cc5)cc3)C
0.244776	Brc1ccc(cc1)C(=O)Nc2c(ccc(c2)C(=O)Nc3cc(F)c(Oc4c5c(ncc4)cc(Cl)cc5)cc3)C
0.244681	S(=O)(=O)(Nc1c(ccc(c1)C(=O)NCc2cc(OCC(=O)NC)ccc2)C)C
0.244681	S(=O)(=O)(Nc1c(ccc(c1)C(=O)NCc2cc(OCC(=O)NC)ccc2)C)C
0.244681	S(=O)(=O)(Nc1c(ccc(c1)C(=O)NCc2cc(OCC(=O)NC)ccc2)C)C
0.244681	S(=O)(=O)(Nc1c(ccc(c1)C(=O)NCc2cc(OCC(=O)NC)ccc2)C)C
0.244681	S(=O)(=O)(Nc1c(ccc(c1)C(=O)NCc2cc(OCC(=O)NC)ccc2)C)C
0.244681	S(=O)(=O)(Nc1c(ccc(c1)C(=O)NCc2cc(OCC(=O)NC)ccc2)C)C
0.244681	S(=O)(=O)(Nc1c(ccc(c1)C(=O)NCc2cc(OCC(=O)NC)ccc2)C)C
0.244681	S(=O)(=O)(Nc1c(ccc(c1)C(=O)NCc2cc(OCC(=O)NC)ccc2)C)C
0.244681	S(=O)(=O)(Nc1c(ccc(c1)C(=O)NCc2cc(OCC(=O)NC)ccc2)C)C
0.244681	S(=O)(=O)(Nc1c(ccc(c1)C(=O)NCc2cc(OCC(=O)NC)ccc2)C)C
0.244681	Clc1c(F)ccc(c1)C=2SC=C(N2)C(=O)Nc3ccc(cc3)C=4SN=CC4
0.244681	Clc1c(F)ccc(c1)C=2SC=C(N2)C(=O)Nc3ccc(cc3)C=4SN=CC4
0.244681	Clc1c(F)ccc(c1)C=2SC=C(N2)C(=O)Nc3ccc(cc3)C=4SN=CC4
0.244681	Clc1c(F)ccc(c1)C=2SC=C(N2)C(=O)Nc3ccc(cc3)C=4SN=CC4
0.244681	Clc1c(F)ccc(c1)C=2SC=C(N2)C(=O)Nc3ccc(cc3)C=4SN=CC4
0.244681	Clc1c(F)ccc(c1)C=2SC=C(N2)C(=O)Nc3ccc(cc3)C=4SN=CC4
0.244681	Clc1c(F)ccc(c1)C=2SC=C(N2)C(=O)Nc3ccc(cc3)C=4SN=CC4
0.244681	Clc1c(F)ccc(c1)C=2SC=C(N2)C(=O)Nc3ccc(cc3)C=4SN=CC4
0.244681	Clc1c(F)ccc(c1)C=2SC=C(N2)C(=O)Nc3ccc(cc3)C=4SN=CC4
0.244681	Clc1c(F)ccc(c1)C=2SC=C(N2)C(=O)Nc3ccc(cc3)C=4SN=CC4
0.244681	FC(F)C=1OC(=NN1)c2ccc(cc2)C(=O)Nc3nccc(N4CCCCC4)c3
0.244604	O=C(Nc1c(ccc(c1)C=2OC=NN2)C)C(=O)Nc3ccc(cc3)C(c4ccc(O)cc4)(C)C
0.244604	O=C(Nc1c(ccc(c1)C=2OC=NN2)C)C(=O)Nc3ccc(cc3)C(c4ccc(O)cc4)(C)C
0.244604	O=C(Nc1c(ccc(c1)C=2OC=NN2)C)C(=O)Nc3ccc(cc3)C(c4ccc(O)cc4)(C)C
0.244604	O=C(Nc1c(ccc(c1)C=2OC=NN2)C)C(=O)Nc3ccc(cc3)C(c4ccc(O)cc4)(C)C
0.244604	O=C(Nc1c(ccc(c1)C=2OC=NN2)C)C(=O)Nc3ccc(cc3)C(c4ccc(O)cc4)(C)C
0.244604	O=C(Nc1c(ccc(c1)C=2OC=NN2)C)C(=O)Nc3ccc(cc3)C(c4ccc(O)cc4)(C)C
0.244604	O=C(Nc1c(ccc(c1)C=2OC=NN2)C)C(=O)Nc3ccc(cc3)C(c4ccc(O)cc4)(C)C
0.244604	O=C(Nc1c(ccc(c1)C=2OC=NN2)C)C(=O)Nc3ccc(cc3)C(c4ccc(O)cc4)(C)C
0.244604	O=C(Nc1c(ccc(c1)C=2OC=NN2)C)C(=O)Nc3ccc(cc3)C(c4ccc(O)cc4)(C)C
0.244604	O=C(Nc1c(ccc(c1)C=2OC=NN2)C)C(=O)Nc3ccc(cc3)C(c4ccc(O)cc4)(C)C
0.244604	Brc1c(OC)cc(NC(=O)c2ccc(cc2)CSC3=Nc4c(N3)cccc4)cc1
0.244444	O=C(OCC)c1cc(NC(=O)c2ccc(cc2)CNC(=O)NC(C)C)c(NCC)cc1
0.244444	O=C(OCC)c1cc(NC(=O)c2ccc(cc2)CNC(=O)NC(C)C)c(NCC)cc1
0.244444	O=C(OCC)c1cc(NC(=O)c2ccc(cc2)CNC(=O)NC(C)C)c(NCC)cc1
0.244444	O=C(OCC)c1cc(NC(=O)c2ccc(cc2)CNC(=O)NC(C)C)c(NCC)cc1
0.244444	O=C(OCC)c1cc(NC(=O)c2ccc(cc2)CNC(=O)NC(C)C)c(NCC)cc1
0.244373	S(c1ncccc1C(=O)NCc2cnc(cc2)C3=CSC=C3)c4c(cc(cc4)C)C
0.244186	S(c1ccc(cc1)C(=O)N2CCN(Cc3cc(OC)cc(OC)c3)CC2)Cc4cnccc4
0.244186	S(c1ccc(cc1)C(=O)N2CCN(Cc3cc(OC)cc(OC)c3)CC2)Cc4cnccc4
0.244186	S(c1ccc(cc1)C(=O)N2CCN(Cc3cc(OC)cc(OC)c3)CC2)Cc4cnccc4
0.244186	S(c1ccc(cc1)C(=O)N2CCN(Cc3cc(OC)cc(OC)c3)CC2)Cc4cnccc4
0.244186	S(c1ccc(cc1)C(=O)N2CCN(Cc3cc(OC)cc(OC)c3)CC2)Cc4cnccc4
0.244186	S(c1ccc(cc1)C(=O)N2CCN(Cc3cc(OC)cc(OC)c3)CC2)Cc4cnccc4
0.244186	S(c1ccc(cc1)C(=O)N2CCN(Cc3cc(OC)cc(OC)c3)CC2)Cc4cnccc4
0.244186	S(c1ccc(cc1)C(=O)N2CCN(Cc3cc(OC)cc(OC)c3)CC2)Cc4cnccc4
0.244186	S(c1ccc(cc1)C(=O)N2CCN(Cc3cc(OC)cc(OC)c3)CC2)Cc4cnccc4
0.244186	S(c1ccc(cc1)C(=O)N2CCN(Cc3cc(OC)cc(OC)c3)CC2)Cc4cnccc4
0.243986	FC(F)(F)C(N1CCN(C(=O)C(=O)Nc2c(ccc(NC(=O)C)c2)C)CC1)c3ccccc3
0.243986	FC(F)(F)C(N1CCN(C(=O)C(=O)Nc2c(ccc(NC(=O)C)c2)C)CC1)c3ccccc3
0.243986	FC(F)(F)C(N1CCN(C(=O)C(=O)Nc2c(ccc(NC(=O)C)c2)C)CC1)c3ccccc3
0.243986	FC(F)(F)C(N1CCN(C(=O)C(=O)Nc2c(ccc(NC(=O)C)c2)C)CC1)c3ccccc3
0.243986	FC(F)(F)C(N1CCN(C(=O)C(=O)Nc2c(ccc(NC(=O)C)c2)C)CC1)c3ccccc3
0.243986	FC(F)(F)C(N1CCN(C(=O)C(=O)Nc2c(ccc(NC(=O)C)c2)C)CC1)c3ccccc3
0.243986	FC(F)(F)C(N1CCN(C(=O)C(=O)Nc2c(ccc(NC(=O)C)c2)C)CC1)c3ccccc3
0.243986	FC(F)(F)C(N1CCN(C(=O)C(=O)Nc2c(ccc(NC(=O)C)c2)C)CC1)c3ccccc3
0.243986	FC(F)(F)C(N1CCN(C(=O)C(=O)Nc2c(ccc(NC(=O)C)c2)C)CC1)c3ccccc3
0.243986	FC(F)(F)C(N1CCN(C(=O)C(=O)Nc2c(ccc(NC(=O)C)c2)C)CC1)c3ccccc3
0.243986	Fc1ccc(cc1)C(=O)Nc2cc(c(NC(=O)C(=O)N3CCN(C(=O)CCO)CC3)cc2)C(F)(F)F
0.243986	Fc1ccc(cc1)C(=O)Nc2cc(c(NC(=O)C(=O)N3CCN(C(=O)CCO)CC3)cc2)C(F)(F)F
0.243986	Fc1ccc(cc1)C(=O)Nc2cc(c(NC(=O)C(=O)N3CCN(C(=O)CCO)CC3)cc2)C(F)(F)F
0.243986	Fc1ccc(cc1)C(=O)Nc2cc(c(NC(=O)C(=O)N3CCN(C(=O)CCO)CC3)cc2)C(F)(F)F
0.243986	Fc1ccc(cc1)C(=O)Nc2cc(c(NC(=O)C(=O)N3CCN(C(=O)CCO)CC3)cc2)C(F)(F)F
0.243986	Fc1ccc(cc1)C(=O)Nc2cc(c(NC(=O)C(=O)N3CCN(C(=O)CCO)CC3)cc2)C(F)(F)F
0.243986	Fc1ccc(cc1)C(=O)Nc2cc(c(NC(=O)C(=O)N3CCN(C(=O)CCO)CC3)cc2)C(F)(F)F
0.243986	Fc1ccc(cc1)C(=O)Nc2cc(c(NC(=O)C(=O)N3CCN(C(=O)CCO)CC3)cc2)C(F)(F)F
0.243986	Fc1ccc(cc1)C(=O)Nc2cc(c(NC(=O)C(=O)N3CCN(C(=O)CCO)CC3)cc2)C(F)(F)F
0.243986	Fc1ccc(cc1)C(=O)Nc2cc(c(NC(=O)C(=O)N3CCN(C(=O)CCO)CC3)cc2)C(F)(F)F
0.243902	O=C(Nc1nc(ccc1)CN2CCN(C(=O)C)CC2)c3c(c(C#N)ccc3)C
0.243902	O=C(Nc1nc(ccc1)CN2CCN(C(=O)C)CC2)c3c(c(C#N)ccc3)C
0.243902	O=C(Nc1nc(ccc1)CN2CCN(C(=O)C)CC2)c3c(c(C#N)ccc3)C
0.243902	O=C(Nc1nc(ccc1)CN2CCN(C(=O)C)CC2)c3c(c(C#N)ccc3)C
0.243902	O=C(Nc1nc(ccc1)CN2CCN(C(=O)C)CC2)c3c(c(C#N)ccc3)C
0.243902	O=C(Nc1nc(ccc1)CN2CCN(C(=O)C)CC2)c3c(c(C#N)ccc3)C
0.243902	O=C(Nc1nc(ccc1)CN2CCN(C(=O)C)CC2)c3c(c(C#N)ccc3)C
0.243902	O=C(Nc1nc(ccc1)CN2CCN(C(=O)C)CC2)c3c(c(C#N)ccc3)C
0.243902	O=C(Nc1nc(ccc1)CN2CCN(C(=O)C)CC2)c3c(c(C#N)ccc3)C
0.243902	O=C(Nc1nc(ccc1)CN2CCN(C(=O)C)CC2)c3c(c(C#N)ccc3)C
0.243728	Clc1c(cc(NC(=O)C)cc1)C(=O)N(Cc2ccc(cc2)CN3CCOCC3)C
0.243346	Clc1cc(ccc1)C2=NNC(=N2)NC(=O)c3cc(ncc3)C#N
0.243346	Clc1cc(ccc1)C2=NNC(=N2)NC(=O)c3cc(ncc3)C#N
0.243346	Clc1cc(ccc1)C2=NNC(=N2)NC(=O)c3cc(ncc3)C#N
0.243346	Clc1cc(ccc1)C2=NNC(=N2)NC(=O)c3cc(ncc3)C#N
0.243346	Clc1cc(ccc1)C2=NNC(=N2)NC(=O)c3cc(ncc3)C#N
0.243346	Clc1cc(ccc1)C2=NNC(=N2)NC(=O)c3cc(ncc3)C#N
0.243346	Clc1cc(ccc1)C2=NNC(=N2)NC(=O)c3cc(ncc3)C#N
0.243346	Clc1cc(ccc1)C2=NNC(=N2)NC(=O)c3cc(ncc3)C#N
0.243346	Clc1cc(ccc1)C2=NNC(=N2)NC(=O)c3cc(ncc3)C#N
0.243346	Clc1cc(ccc1)C2=NNC(=N2)NC(=O)c3cc(ncc3)C#N
0.243243	S1CCN(Cc2cc(N)c(cc2)C)CC1
0.243243	S1CCN(Cc2cc(N)c(cc2)C)CC1
0.243243	S1CCN(Cc2cc(N)c(cc2)C)CC1
0.243243	S1CCN(Cc2cc(N)c(cc2)C)CC1
0.243243	S1CCN(Cc2cc(N)c(cc2)C)CC1
0.243243	S1CCN(Cc2cc(N)c(cc2)C)CC1
0.243243	S1CCN(Cc2cc(N)c(cc2)C)CC1
0.243243	S1CCN(Cc2cc(N)c(cc2)C)CC1
0.243243	S1CCN(Cc2cc(N)c(cc2)C)CC1
0.243243	S1CCN(Cc2cc(N)c(cc2)C)CC1
0.243056	O=C(O)c1cc(OC)c(cc1)C=NNC=2ON=C(N2)c3cnccc3
0.243056	O=C(O)c1cc(OC)c(cc1)C=NNC=2ON=C(N2)c3cnccc3
0.243056	O=C(O)c1cc(OC)c(cc1)C=NNC=2ON=C(N2)c3cnccc3
0.243056	O=C(O)c1cc(OC)c(cc1)C=NNC=2ON=C(N2)c3cnccc3
0.243056	O=C(O)c1cc(OC)c(cc1)C=NNC=2ON=C(N2)c3cnccc3
0.243056	O=C(O)c1cc(OC)c(cc1)C=NNC=2ON=C(N2)c3cnccc3
0.242915	Fc1cc(ccc1)CN2CCN(Cc3cc([N+]([O-])=O)c(cc3)C)CC2
0.242915	Fc1cc(ccc1)CN2CCN(Cc3cc([N+]([O-])=O)c(cc3)C)CC2
0.242915	Fc1cc(ccc1)CN2CCN(Cc3cc([N+]([O-])=O)c(cc3)C)CC2
0.242915	Fc1cc(ccc1)CN2CCN(Cc3cc([N+]([O-])=O)c(cc3)C)CC2
0.242915	Fc1cc(ccc1)CN2CCN(Cc3cc([N+]([O-])=O)c(cc3)C)CC2
0.242915	Fc1cc(ccc1)CN2CCN(Cc3cc([N+]([O-])=O)c(cc3)C)CC2
0.242915	Fc1cc(ccc1)CN2CCN(Cc3cc([N+]([O-])=O)c(cc3)C)CC2
0.242915	Fc1cc(ccc1)CN2CCN(Cc3cc([N+]([O-])=O)c(cc3)C)CC2
0.242915	Fc1cc(ccc1)CN2CCN(Cc3cc([N+]([O-])=O)c(cc3)C)CC2
0.242915	Fc1cc(ccc1)CN2CCN(Cc3cc([N+]([O-])=O)c(cc3)C)CC2
0.242754	O=C(Nc1c(cccc1)C(=O)NCCN)c2ncc(cc2)C=3N=NNN3
0.242754	O=C(Nc1c(cccc1)C(=O)NCCN)c2ncc(cc2)C=3N=NNN3
0.242754	O=C(Nc1c(cccc1)C(=O)NCCN)c2ncc(cc2)C=3N=NNN3
0.242754	O=C(Nc1c(cccc1)C(=O)NCCN)c2ncc(cc2)C=3N=NNN3
0.242754	O=C(Nc1c(cccc1)C(=O)NCCN)c2ncc(cc2)C=3N=NNN3
0.242754	O=C(Nc1c(cccc1)C(=O)NCCN)c2ncc(cc2)C=3N=NNN3
0.242754	O=C(Nc1c(cccc1)C(=O)NCCN)c2ncc(cc2)C=3N=NNN3
0.242754	O=C(Nc1c(cccc1)C(=O)NCCN)c2ncc(cc2)C=3N=NNN3
0.242754	O=C(Nc1c(cccc1)C(=O)NCCN)c2ncc(cc2)C=3N=NNN3
0.242754	O=C(Nc1c(cccc1)C(=O)NCCN)c2ncc(cc2)C=3N=NNN3
0.242647	O=C(NNc1c(nccc1)C)C(=O)Nc2c(ccc(c2)CN(C)C)C
0.242647	O=C(NNc1c(nccc1)C)C(=O)Nc2c(ccc(c2)CN(C)C)C
0.242647	O=C(NNc1c(nccc1)C)C(=O)Nc2c(ccc(c2)CN(C)C)C
0.242647	O=C(NNc1c(nccc1)C)C(=O)Nc2c(ccc(c2)CN(C)C)C
0.242647	O=C(NNc1c(nccc1)C)C(=O)Nc2c(ccc(c2)CN(C)C)C
0.242647	O=C(NNc1c(nccc1)C)C(=O)Nc2c(ccc(c2)CN(C)C)C
0.242647	O=C(NNc1c(nccc1)C)C(=O)Nc2c(ccc(c2)CN(C)C)C
0.242647	O=C(NNc1c(nccc1)C)C(=O)Nc2c(ccc(c2)CN(C)C)C
0.242647	O=C(NNc1c(nccc1)C)C(=O)Nc2c(ccc(c2)CN(C)C)C
0.242647	O=C(NNc1c(nccc1)C)C(=O)Nc2c(ccc(c2)CN(C)C)C
0.242537	S(c1c(NC(=O)C)ccc(c1)C(=O)Nc2cc(OCCCOC)ccc2)C
0.242537	S(c1c(NC(=O)C)ccc(c1)C(=O)Nc2cc(OCCCOC)ccc2)C
0.242537	S(c1c(NC(=O)C)ccc(c1)C(=O)Nc2cc(OCCCOC)ccc2)C
0.242537	S(c1c(NC(=O)C)ccc(c1)C(=O)Nc2cc(OCCCOC)ccc2)C
0.242537	S(c1c(NC(=O)C)ccc(c1)C(=O)Nc2cc(OCCCOC)ccc2)C
0.242424	O=C(Nc1cc(ccc1)C2=NC=CN2)c3c(nccc3C)N
0.242308	Clc1ccc(cc1)CN2CCN(CC=3N=C(OC3)c4cc(F)c(F)cc4)CC2
0.242308	Clc1ccc(cc1)CN2CCN(CC=3N=C(OC3)c4cc(F)c(F)cc4)CC2
0.242308	Clc1ccc(cc1)CN2CCN(CC=3N=C(OC3)c4cc(F)c(F)cc4)CC2
0.242308	Clc1ccc(cc1)CN2CCN(CC=3N=C(OC3)c4cc(F)c(F)cc4)CC2
0.242308	Clc1ccc(cc1)CN2CCN(CC=3N=C(OC3)c4cc(F)c(F)cc4)CC2
0.242308	Clc1ccc(cc1)CN2CCN(CC=3N=C(OC3)c4cc(F)c(F)cc4)CC2
0.242308	Clc1ccc(cc1)CN2CCN(CC=3N=C(OC3)c4cc(F)c(F)cc4)CC2
0.242308	Clc1ccc(cc1)CN2CCN(CC=3N=C(OC3)c4cc(F)c(F)cc4)CC2
0.242308	Clc1ccc(cc1)CN2CCN(CC=3N=C(OC3)c4cc(F)c(F)cc4)CC2
0.242308	Clc1ccc(cc1)CN2CCN(CC=3N=C(OC3)c4cc(F)c(F)cc4)CC2
0.242308	Clc1c(NC(=O)c2c(NC)cccc2)cc(NC(=O)CC)cc1
0.242215	Clc1c(N2CCN(Cc3ccccc3)CC2)ccc(NC(=O)C(=O)NNc4cc(F)cc(OC)c4)c1
0.242138	S(=O)(=O)(Nc1cc(OC)cc(OC)c1)c2c(OC)ccc(c2)C(=O)Nc3cc(Oc4nccc(c4)C)c(cc3)C
0.242138	S(=O)(=O)(Nc1cc(OC)cc(OC)c1)c2c(OC)ccc(c2)C(=O)Nc3cc(Oc4nccc(c4)C)c(cc3)C
0.242138	S(=O)(=O)(Nc1cc(OC)cc(OC)c1)c2c(OC)ccc(c2)C(=O)Nc3cc(Oc4nccc(c4)C)c(cc3)C
0.242138	S(=O)(=O)(Nc1cc(OC)cc(OC)c1)c2c(OC)ccc(c2)C(=O)Nc3cc(Oc4nccc(c4)C)c(cc3)C
0.242138	S(=O)(=O)(Nc1cc(OC)cc(OC)c1)c2c(OC)ccc(c2)C(=O)Nc3cc(Oc4nccc(c4)C)c(cc3)C
0.242138	S(=O)(=O)(Nc1cc(OC)cc(OC)c1)c2c(OC)ccc(c2)C(=O)Nc3cc(Oc4nccc(c4)C)c(cc3)C
0.242138	S(=O)(=O)(Nc1cc(OC)cc(OC)c1)c2c(OC)ccc(c2)C(=O)Nc3cc(Oc4nccc(c4)C)c(cc3)C
0.242138	S(=O)(=O)(Nc1cc(OC)cc(OC)c1)c2c(OC)ccc(c2)C(=O)Nc3cc(Oc4nccc(c4)C)c(cc3)C
0.242138	S(=O)(=O)(Nc1cc(OC)cc(OC)c1)c2c(OC)ccc(c2)C(=O)Nc3cc(Oc4nccc(c4)C)c(cc3)C
0.242138	S(=O)(=O)(Nc1cc(OC)cc(OC)c1)c2c(OC)ccc(c2)C(=O)Nc3cc(Oc4nccc(c4)C)c(cc3)C
0.242009	O=C(Nc1cnc(N)cc1)c2ccccc2
0.241993	O=C(NCCc1ccc(N2CCN(CC2)C)cc1)c3c(nc(nc3)c4ccccc4)C
0.241993	O=C(NCCc1ccc(N2CCN(CC2)C)cc1)c3c(nc(nc3)c4ccccc4)C
0.241993	O=C(NCCc1ccc(N2CCN(CC2)C)cc1)c3c(nc(nc3)c4ccccc4)C
0.241993	O=C(NCCc1ccc(N2CCN(CC2)C)cc1)c3c(nc(nc3)c4ccccc4)C
0.24183	Clc1c(Cl)ccc(Nc2ncccc2C(=O)OC3CCN(c4cc(c(cc4)C)C)CC3)c1
0.24183	Clc1c(Cl)ccc(Nc2ncccc2C(=O)OC3CCN(c4cc(c(cc4)C)C)CC3)c1
0.24183	Clc1c(Cl)ccc(Nc2ncccc2C(=O)OC3CCN(c4cc(c(cc4)C)C)CC3)c1
0.24183	Clc1c(Cl)ccc(Nc2ncccc2C(=O)OC3CCN(c4cc(c(cc4)C)C)CC3)c1
0.24183	Clc1c(Cl)ccc(Nc2ncccc2C(=O)OC3CCN(c4cc(c(cc4)C)C)CC3)c1
0.24183	Clc1c(Cl)ccc(Nc2ncccc2C(=O)OC3CCN(c4cc(c(cc4)C)C)CC3)c1
0.24183	Clc1c(Cl)ccc(Nc2ncccc2C(=O)OC3CCN(c4cc(c(cc4)C)C)CC3)c1
0.24183	Clc1c(Cl)ccc(Nc2ncccc2C(=O)OC3CCN(c4cc(c(cc4)C)C)CC3)c1
0.24183	Clc1c(Cl)ccc(Nc2ncccc2C(=O)OC3CCN(c4cc(c(cc4)C)C)CC3)c1
0.24183	Clc1c(Cl)ccc(Nc2ncccc2C(=O)OC3CCN(c4cc(c(cc4)C)C)CC3)c1
0.24183	Clc1cc(ccc1)C(=O)Nc2cc(c(NC(=O)NCC3(C(=O)O)COCC3)cc2)C
0.24183	Clc1cc(ccc1)C(=O)Nc2cc(c(NC(=O)NCC3(C(=O)O)COCC3)cc2)C
0.24183	O=C(Nc1cc(N2C(=O)CCCC2)c(OC)cc1)c3cc(NC=4N=NNN4)ccc3
0.241758	Clc1c(Oc2ccncc2)ccc(c1)C(=O)Nc3cc(ccc3)C(=O)N(CC)CC
0.241758	Clc1c(Oc2ccncc2)ccc(c1)C(=O)Nc3cc(ccc3)C(=O)N(CC)CC
0.241135	S(c1ccc(cc1)C(=O)Nc2cc(c(N3C(=O)COCC3)cc2)C)C
0.241042	FC(F)(F)C(=O)N(Cc1cc(NC(=O)c2cc(c(OC)cc2)c3ccc(cc3)C(C)(C)C)ccc1)C
0.241042	FC(F)(F)C(=O)N(Cc1cc(NC(=O)c2cc(c(OC)cc2)c3ccc(cc3)C(C)(C)C)ccc1)C
0.241042	FC(F)(F)C(=O)N(Cc1cc(NC(=O)c2cc(c(OC)cc2)c3ccc(cc3)C(C)(C)C)ccc1)C
0.241042	FC(F)(F)C(=O)N(Cc1cc(NC(=O)c2cc(c(OC)cc2)c3ccc(cc3)C(C)(C)C)ccc1)C
0.241042	FC(F)(F)C(=O)N(Cc1cc(NC(=O)c2cc(c(OC)cc2)c3ccc(cc3)C(C)(C)C)ccc1)C
0.241042	FC(F)(F)C(=O)N(Cc1cc(NC(=O)c2cc(c(OC)cc2)c3ccc(cc3)C(C)(C)C)ccc1)C
0.241042	FC(F)(F)C(=O)N(Cc1cc(NC(=O)c2cc(c(OC)cc2)c3ccc(cc3)C(C)(C)C)ccc1)C
0.241042	FC(F)(F)C(=O)N(Cc1cc(NC(=O)c2cc(c(OC)cc2)c3ccc(cc3)C(C)(C)C)ccc1)C
0.241007	Brc1cnc2c(c1)CC(C(=O)Nc3ccc(cc3)C(=O)Nc4cnccc4)C2
0.241007	S(c1ncccc1C(=O)Nc2ccc(Oc3ccc(cc3)C)cc2)c4c(cc(cc4)C)C
0.241007	S(c1ncccc1C(=O)Nc2ccc(Oc3ccc(cc3)C)cc2)c4c(cc(cc4)C)C
0.241007	S(c1ncccc1C(=O)Nc2ccc(Oc3ccc(cc3)C)cc2)c4c(cc(cc4)C)C
0.241007	S(c1ncccc1C(=O)Nc2ccc(Oc3ccc(cc3)C)cc2)c4c(cc(cc4)C)C
0.241007	S(c1ncccc1C(=O)Nc2ccc(Oc3ccc(cc3)C)cc2)c4c(cc(cc4)C)C
0.241007	S(c1ncccc1C(=O)Nc2ccc(Oc3ccc(cc3)C)cc2)c4c(cc(cc4)C)C
0.241007	S(c1ncccc1C(=O)Nc2ccc(Oc3ccc(cc3)C)cc2)c4c(cc(cc4)C)C
0.241007	S(c1ncccc1C(=O)Nc2ccc(Oc3ccc(cc3)C)cc2)c4c(cc(cc4)C)C
0.241007	S(c1ncccc1C(=O)Nc2ccc(Oc3ccc(cc3)C)cc2)c4c(cc(cc4)C)C
[truncated: 8,001 more rows]
