# Supplementary material for: Galileo: Three-dimensional searching in large combinatorial fragment spaces on the example of pharmacophores
Source: J Comput Aided Mol Des. 2022 Nov 24;37(1):1–16. doi: 10.1007/s10822-022-00485-y (PMC10032335; doi:10.1007/s10822-022-00485-y)
Supplement: Supplementary file 4 — Supplementary file 3a [file 10822_2022_485_MOESM3_ESMa.zip › Imatinib_Galileo/11/out_2.csv]

Score	SMILES
0.407725	O=C(NCc1ccc(c2ccncc2)cc1)c3cc(Nc4nc(ccn4)C)ccc3
0.407725	O=C(NCc1ccc(c2ccncc2)cc1)c3cc(Nc4nc(ccn4)C)ccc3
0.407725	O=C(NCc1ccc(c2ccncc2)cc1)c3cc(Nc4nc(ccn4)C)ccc3
0.407725	O=C(NCc1ccc(c2ccncc2)cc1)c3cc(Nc4nc(ccn4)C)ccc3
0.407725	O=C(NCc1ccc(c2ccncc2)cc1)c3cc(Nc4nc(ccn4)C)ccc3
0.407725	O=C(NCc1ccc(c2ccncc2)cc1)c3cc(Nc4nc(ccn4)C)ccc3
0.407725	O=C(NCc1ccc(c2ccncc2)cc1)c3cc(Nc4nc(ccn4)C)ccc3
0.407725	O=C(NCc1ccc(c2ccncc2)cc1)c3cc(Nc4nc(ccn4)C)ccc3
0.407725	O=C(NCc1ccc(c2ccncc2)cc1)c3cc(Nc4nc(ccn4)C)ccc3
0.407725	O=C(NCc1ccc(c2ccncc2)cc1)c3cc(Nc4nc(ccn4)C)ccc3
0.393701	O=C(NCC(=O)Nc1c(OC)ccc(c1)CN2CCN(CC2)C)c3ccc(c4ccccc4)cc3
0.393701	O=C(NCC(=O)Nc1c(OC)ccc(c1)CN2CCN(CC2)C)c3ccc(c4ccccc4)cc3
0.393701	O=C(NCC(=O)Nc1c(OC)ccc(c1)CN2CCN(CC2)C)c3ccc(c4ccccc4)cc3
0.393701	O=C(NCC(=O)Nc1c(OC)ccc(c1)CN2CCN(CC2)C)c3ccc(c4ccccc4)cc3
0.393701	O=C(NCC(=O)Nc1c(OC)ccc(c1)CN2CCN(CC2)C)c3ccc(c4ccccc4)cc3
0.393701	O=C(NCC(=O)Nc1c(OC)ccc(c1)CN2CCN(CC2)C)c3ccc(c4ccccc4)cc3
0.393701	O=C(NCC(=O)Nc1c(OC)ccc(c1)CN2CCN(CC2)C)c3ccc(c4ccccc4)cc3
0.393701	O=C(NCC(=O)Nc1c(OC)ccc(c1)CN2CCN(CC2)C)c3ccc(c4ccccc4)cc3
0.393701	O=C(NCC(=O)Nc1c(OC)ccc(c1)CN2CCN(CC2)C)c3ccc(c4ccccc4)cc3
0.393701	O=C(NCC(=O)Nc1c(OC)ccc(c1)CN2CCN(CC2)C)c3ccc(c4ccccc4)cc3
0.392308	O=C(N1CCN(Cc2cnccc2)CC1)C(=O)Nc3cc(NC(=O)C(C)(C)C)c(cc3)C
0.392308	O=C(N1CCN(Cc2cnccc2)CC1)C(=O)Nc3cc(NC(=O)C(C)(C)C)c(cc3)C
0.392308	O=C(N1CCN(Cc2cnccc2)CC1)C(=O)Nc3cc(NC(=O)C(C)(C)C)c(cc3)C
0.392308	O=C(N1CCN(Cc2cnccc2)CC1)C(=O)Nc3cc(NC(=O)C(C)(C)C)c(cc3)C
0.392308	O=C(N1CCN(Cc2cnccc2)CC1)C(=O)Nc3cc(NC(=O)C(C)(C)C)c(cc3)C
0.392308	O=C(N1CCN(Cc2cnccc2)CC1)C(=O)Nc3cc(NC(=O)C(C)(C)C)c(cc3)C
0.392308	O=C(N1CCN(Cc2cnccc2)CC1)C(=O)Nc3cc(NC(=O)C(C)(C)C)c(cc3)C
0.392308	O=C(N1CCN(Cc2cnccc2)CC1)C(=O)Nc3cc(NC(=O)C(C)(C)C)c(cc3)C
0.392308	O=C(N1CCN(Cc2cnccc2)CC1)C(=O)Nc3cc(NC(=O)C(C)(C)C)c(cc3)C
0.392308	O=C(N1CCN(Cc2cnccc2)CC1)C(=O)Nc3cc(NC(=O)C(C)(C)C)c(cc3)C
0.373585	O=C(Nc1c(cc(cc1)C(=O)NC(CC)C)C)c2nc(ncc2)c3ccccc3
0.373585	O=C(Nc1c(cc(cc1)C(=O)NC(CC)C)C)c2nc(ncc2)c3ccccc3
0.373585	O=C(Nc1c(cc(cc1)C(=O)NC(CC)C)C)c2nc(ncc2)c3ccccc3
0.373585	O=C(Nc1c(cc(cc1)C(=O)NC(CC)C)C)c2nc(ncc2)c3ccccc3
0.373585	O=C(Nc1c(cc(cc1)C(=O)NC(CC)C)C)c2nc(ncc2)c3ccccc3
0.373585	O=C(Nc1c(cc(cc1)C(=O)NC(CC)C)C)c2nc(ncc2)c3ccccc3
0.373585	O=C(Nc1c(cc(cc1)C(=O)NC(CC)C)C)c2nc(ncc2)c3ccccc3
0.373585	O=C(Nc1c(cc(cc1)C(=O)NC(CC)C)C)c2nc(ncc2)c3ccccc3
0.373585	O=C(Nc1c(cc(cc1)C(=O)NC(CC)C)C)c2nc(ncc2)c3ccccc3
0.373585	O=C(Nc1c(cc(cc1)C(=O)NC(CC)C)C)c2nc(ncc2)c3ccccc3
0.368421	Fc1c(NC(=O)c2nc(ncc2)c3ccccc3)cc(cc1)C
0.368421	Fc1c(NC(=O)c2nc(ncc2)c3ccccc3)cc(cc1)C
0.368421	Fc1c(NC(=O)c2nc(ncc2)c3ccccc3)cc(cc1)C
0.368421	Fc1c(NC(=O)c2nc(ncc2)c3ccccc3)cc(cc1)C
0.368421	Fc1c(NC(=O)c2nc(ncc2)c3ccccc3)cc(cc1)C
0.368421	Fc1c(NC(=O)c2nc(ncc2)c3ccccc3)cc(cc1)C
0.368421	Fc1c(NC(=O)c2nc(ncc2)c3ccccc3)cc(cc1)C
0.368421	Fc1c(NC(=O)c2nc(ncc2)c3ccccc3)cc(cc1)C
0.368421	Fc1c(NC(=O)c2nc(ncc2)c3ccccc3)cc(cc1)C
0.368421	Fc1c(NC(=O)c2nc(ncc2)c3ccccc3)cc(cc1)C
0.365462	O=C(Nc1c(OC)ccc(c2ncccc2)c1)Nc3ccc(cc3)C(=O)Nc4ccccc4
0.365462	O=C(Nc1c(OC)ccc(c2ncccc2)c1)Nc3ccc(cc3)C(=O)Nc4ccccc4
0.365462	O=C(Nc1c(OC)ccc(c2ncccc2)c1)Nc3ccc(cc3)C(=O)Nc4ccccc4
0.365462	O=C(Nc1c(OC)ccc(c2ncccc2)c1)Nc3ccc(cc3)C(=O)Nc4ccccc4
0.365462	O=C(Nc1c(OC)ccc(c2ncccc2)c1)Nc3ccc(cc3)C(=O)Nc4ccccc4
0.365462	O=C(Nc1c(OC)ccc(c2ncccc2)c1)Nc3ccc(cc3)C(=O)Nc4ccccc4
0.365462	O=C(Nc1c(OC)ccc(c2ncccc2)c1)Nc3ccc(cc3)C(=O)Nc4ccccc4
0.365462	O=C(Nc1c(OC)ccc(c2ncccc2)c1)Nc3ccc(cc3)C(=O)Nc4ccccc4
0.365462	O=C(Nc1c(OC)ccc(c2ncccc2)c1)Nc3ccc(cc3)C(=O)Nc4ccccc4
0.365462	O=C(Nc1c(OC)ccc(c2ncccc2)c1)Nc3ccc(cc3)C(=O)Nc4ccccc4
0.360294	S1N=C(N=C1C(=O)Nc2c(OC)ccc(c2)CN3CCN(CC3)C)c4ccccc4
0.360294	S1N=C(N=C1C(=O)Nc2c(OC)ccc(c2)CN3CCN(CC3)C)c4ccccc4
0.360294	S1N=C(N=C1C(=O)Nc2c(OC)ccc(c2)CN3CCN(CC3)C)c4ccccc4
0.360294	S1N=C(N=C1C(=O)Nc2c(OC)ccc(c2)CN3CCN(CC3)C)c4ccccc4
0.360294	S1N=C(N=C1C(=O)Nc2c(OC)ccc(c2)CN3CCN(CC3)C)c4ccccc4
0.360294	S1N=C(N=C1C(=O)Nc2c(OC)ccc(c2)CN3CCN(CC3)C)c4ccccc4
0.360294	S1N=C(N=C1C(=O)Nc2c(OC)ccc(c2)CN3CCN(CC3)C)c4ccccc4
0.360294	S1N=C(N=C1C(=O)Nc2c(OC)ccc(c2)CN3CCN(CC3)C)c4ccccc4
0.360294	S1N=C(N=C1C(=O)Nc2c(OC)ccc(c2)CN3CCN(CC3)C)c4ccccc4
0.360294	S1N=C(N=C1C(=O)Nc2c(OC)ccc(c2)CN3CCN(CC3)C)c4ccccc4
0.359684	O=C(Nc1cc(NCc2cc(c3ncccc3)ccc2)c(cc1)C)C(C)C
0.359684	O=C(Nc1cc(NCc2cc(c3ncccc3)ccc2)c(cc1)C)C(C)C
0.359684	O=C(Nc1cc(NCc2cc(c3ncccc3)ccc2)c(cc1)C)C(C)C
0.359684	O=C(Nc1cc(NCc2cc(c3ncccc3)ccc2)c(cc1)C)C(C)C
0.359684	O=C(Nc1cc(NCc2cc(c3ncccc3)ccc2)c(cc1)C)C(C)C
0.359684	O=C(Nc1cc(NCc2cc(c3ncccc3)ccc2)c(cc1)C)C(C)C
0.359684	O=C(Nc1cc(NCc2cc(c3ncccc3)ccc2)c(cc1)C)C(C)C
0.359684	O=C(Nc1cc(NCc2cc(c3ncccc3)ccc2)c(cc1)C)C(C)C
0.359684	O=C(Nc1cc(NCc2cc(c3ncccc3)ccc2)c(cc1)C)C(C)C
0.359684	O=C(Nc1cc(NCc2cc(c3ncccc3)ccc2)c(cc1)C)C(C)C
0.359184	O=C(NCC(=O)Nc1c(ccc(NC(=O)C(C)C)c1)C)c2ccc(c3ccccc3)cc2
0.359184	O=C(NCC(=O)Nc1c(ccc(NC(=O)C(C)C)c1)C)c2ccc(c3ccccc3)cc2
0.359184	O=C(NCC(=O)Nc1c(ccc(NC(=O)C(C)C)c1)C)c2ccc(c3ccccc3)cc2
0.359184	O=C(NCC(=O)Nc1c(ccc(NC(=O)C(C)C)c1)C)c2ccc(c3ccccc3)cc2
0.359184	O=C(NCC(=O)Nc1c(ccc(NC(=O)C(C)C)c1)C)c2ccc(c3ccccc3)cc2
0.359184	O=C(NCC(=O)Nc1c(ccc(NC(=O)C(C)C)c1)C)c2ccc(c3ccccc3)cc2
0.359184	O=C(NCC(=O)Nc1c(ccc(NC(=O)C(C)C)c1)C)c2ccc(c3ccccc3)cc2
0.359184	O=C(NCC(=O)Nc1c(ccc(NC(=O)C(C)C)c1)C)c2ccc(c3ccccc3)cc2
0.359184	O=C(NCC(=O)Nc1c(ccc(NC(=O)C(C)C)c1)C)c2ccc(c3ccccc3)cc2
0.359184	O=C(NCC(=O)Nc1c(ccc(NC(=O)C(C)C)c1)C)c2ccc(c3ccccc3)cc2
0.356863	S(=O)(=O)(NC(=O)c1cc(Nc2nc(ccn2)C)ccc1)Cc3cnccc3
0.356863	S(=O)(=O)(NC(=O)c1cc(Nc2nc(ccn2)C)ccc1)Cc3cnccc3
0.356863	S(=O)(=O)(NC(=O)c1cc(Nc2nc(ccn2)C)ccc1)Cc3cnccc3
0.356863	S(=O)(=O)(NC(=O)c1cc(Nc2nc(ccn2)C)ccc1)Cc3cnccc3
0.356863	S(=O)(=O)(NC(=O)c1cc(Nc2nc(ccn2)C)ccc1)Cc3cnccc3
0.356863	S(=O)(=O)(NC(=O)c1cc(Nc2nc(ccn2)C)ccc1)Cc3cnccc3
0.356863	S(=O)(=O)(NC(=O)c1cc(Nc2nc(ccn2)C)ccc1)Cc3cnccc3
0.356863	S(=O)(=O)(NC(=O)c1cc(Nc2nc(ccn2)C)ccc1)Cc3cnccc3
0.356863	S(=O)(=O)(NC(=O)c1cc(Nc2nc(ccn2)C)ccc1)Cc3cnccc3
0.356863	S(=O)(=O)(NC(=O)c1cc(Nc2nc(ccn2)C)ccc1)Cc3cnccc3
0.356846	O=C(Nc1c(ccc(NC(=O)C(C)C)c1)C)c2cc(ccc2)CC#N
0.356846	O=C(Nc1c(ccc(NC(=O)C(C)C)c1)C)c2cc(ccc2)CC#N
0.356846	O=C(Nc1c(ccc(NC(=O)C(C)C)c1)C)c2cc(ccc2)CC#N
0.356846	O=C(Nc1c(ccc(NC(=O)C(C)C)c1)C)c2cc(ccc2)CC#N
0.356846	O=C(Nc1c(ccc(NC(=O)C(C)C)c1)C)c2cc(ccc2)CC#N
0.356846	O=C(Nc1c(ccc(NC(=O)C(C)C)c1)C)c2cc(ccc2)CC#N
0.356846	O=C(Nc1c(ccc(NC(=O)C(C)C)c1)C)c2cc(ccc2)CC#N
0.356846	O=C(Nc1c(ccc(NC(=O)C(C)C)c1)C)c2cc(ccc2)CC#N
0.356846	O=C(Nc1c(ccc(NC(=O)C(C)C)c1)C)c2cc(ccc2)CC#N
0.356846	O=C(Nc1c(ccc(NC(=O)C(C)C)c1)C)c2cc(ccc2)CC#N
0.350806	O=C(Nc1c(ccc(c1)CO)C)c2cc(ncc2)NC3CCC3
0.350806	O=C(Nc1c(ccc(c1)CO)C)c2cc(ncc2)NC3CCC3
0.350806	O=C(Nc1c(ccc(c1)CO)C)c2cc(ncc2)NC3CCC3
0.350806	O=C(Nc1c(ccc(c1)CO)C)c2cc(ncc2)NC3CCC3
0.350806	O=C(Nc1c(ccc(c1)CO)C)c2cc(ncc2)NC3CCC3
0.350806	O=C(Nc1c(ccc(c1)CO)C)c2cc(ncc2)NC3CCC3
0.350806	O=C(Nc1c(ccc(c1)CO)C)c2cc(ncc2)NC3CCC3
0.350806	O=C(Nc1c(ccc(c1)CO)C)c2cc(ncc2)NC3CCC3
0.350806	O=C(Nc1c(ccc(c1)CO)C)c2cc(ncc2)NC3CCC3
0.350806	O=C(Nc1c(ccc(c1)CO)C)c2cc(ncc2)NC3CCC3
0.349138	FC(F)(F)c1cc(ccc1)C(=O)Nc2cc(NC)c(cc2)C
0.349138	FC(F)(F)c1cc(ccc1)C(=O)Nc2cc(NC)c(cc2)C
0.349138	FC(F)(F)c1cc(ccc1)C(=O)Nc2cc(NC)c(cc2)C
0.349138	FC(F)(F)c1cc(ccc1)C(=O)Nc2cc(NC)c(cc2)C
0.349138	FC(F)(F)c1cc(ccc1)C(=O)Nc2cc(NC)c(cc2)C
0.349138	FC(F)(F)c1cc(ccc1)C(=O)Nc2cc(NC)c(cc2)C
0.349138	FC(F)(F)c1cc(ccc1)C(=O)Nc2cc(NC)c(cc2)C
0.349138	FC(F)(F)c1cc(ccc1)C(=O)Nc2cc(NC)c(cc2)C
0.349138	FC(F)(F)c1cc(ccc1)C(=O)Nc2cc(NC)c(cc2)C
0.349138	FC(F)(F)c1cc(ccc1)C(=O)Nc2cc(NC)c(cc2)C
0.347826	Brc1cc(ccc1)C(=O)Nc2ccc(cc2)CC(=O)Nc3c(ccc(NC(=O)C(C)C)c3)C
0.347826	Brc1cc(ccc1)C(=O)Nc2ccc(cc2)CC(=O)Nc3c(ccc(NC(=O)C(C)C)c3)C
0.347826	Brc1cc(ccc1)C(=O)Nc2ccc(cc2)CC(=O)Nc3c(ccc(NC(=O)C(C)C)c3)C
0.347826	Brc1cc(ccc1)C(=O)Nc2ccc(cc2)CC(=O)Nc3c(ccc(NC(=O)C(C)C)c3)C
0.347826	Brc1cc(ccc1)C(=O)Nc2ccc(cc2)CC(=O)Nc3c(ccc(NC(=O)C(C)C)c3)C
0.347826	Brc1cc(ccc1)C(=O)Nc2ccc(cc2)CC(=O)Nc3c(ccc(NC(=O)C(C)C)c3)C
0.347826	Brc1cc(ccc1)C(=O)Nc2ccc(cc2)CC(=O)Nc3c(ccc(NC(=O)C(C)C)c3)C
0.347826	Brc1cc(ccc1)C(=O)Nc2ccc(cc2)CC(=O)Nc3c(ccc(NC(=O)C(C)C)c3)C
0.347826	Brc1cc(ccc1)C(=O)Nc2ccc(cc2)CC(=O)Nc3c(ccc(NC(=O)C(C)C)c3)C
0.347826	Brc1cc(ccc1)C(=O)Nc2ccc(cc2)CC(=O)Nc3c(ccc(NC(=O)C(C)C)c3)C
0.347656	Clc1c(ccc(NC(=O)CNC(=O)c2ccc(c3ccccc3)cc2)c1)CN4CCOCC4
0.347656	Clc1c(ccc(NC(=O)CNC(=O)c2ccc(c3ccccc3)cc2)c1)CN4CCOCC4
0.347656	Clc1c(ccc(NC(=O)CNC(=O)c2ccc(c3ccccc3)cc2)c1)CN4CCOCC4
0.347656	Clc1c(ccc(NC(=O)CNC(=O)c2ccc(c3ccccc3)cc2)c1)CN4CCOCC4
0.347656	Clc1c(ccc(NC(=O)CNC(=O)c2ccc(c3ccccc3)cc2)c1)CN4CCOCC4
0.347656	Clc1c(ccc(NC(=O)CNC(=O)c2ccc(c3ccccc3)cc2)c1)CN4CCOCC4
0.347656	Clc1c(ccc(NC(=O)CNC(=O)c2ccc(c3ccccc3)cc2)c1)CN4CCOCC4
0.347656	Clc1c(ccc(NC(=O)CNC(=O)c2ccc(c3ccccc3)cc2)c1)CN4CCOCC4
0.347656	Clc1c(ccc(NC(=O)CNC(=O)c2ccc(c3ccccc3)cc2)c1)CN4CCOCC4
0.347656	Clc1c(ccc(NC(=O)CNC(=O)c2ccc(c3ccccc3)cc2)c1)CN4CCOCC4
0.345794	O=C(O)Cc1ccc(cc1)C(=O)Nc2ccc(cc2)CN3CCN(Cc4ccccc4)CC3
0.345794	O=C(O)Cc1ccc(cc1)C(=O)Nc2ccc(cc2)CN3CCN(Cc4ccccc4)CC3
0.345794	O=C(O)Cc1ccc(cc1)C(=O)Nc2ccc(cc2)CN3CCN(Cc4ccccc4)CC3
0.345794	O=C(O)Cc1ccc(cc1)C(=O)Nc2ccc(cc2)CN3CCN(Cc4ccccc4)CC3
0.345794	O=C(O)Cc1ccc(cc1)C(=O)Nc2ccc(cc2)CN3CCN(Cc4ccccc4)CC3
0.345794	O=C(O)Cc1ccc(cc1)C(=O)Nc2ccc(cc2)CN3CCN(Cc4ccccc4)CC3
0.345794	O=C(O)Cc1ccc(cc1)C(=O)Nc2ccc(cc2)CN3CCN(Cc4ccccc4)CC3
0.345794	O=C(O)Cc1ccc(cc1)C(=O)Nc2ccc(cc2)CN3CCN(Cc4ccccc4)CC3
0.345794	O=C(O)Cc1ccc(cc1)C(=O)Nc2ccc(cc2)CN3CCN(Cc4ccccc4)CC3
0.345794	O=C(O)Cc1ccc(cc1)C(=O)Nc2ccc(cc2)CN3CCN(Cc4ccccc4)CC3
0.345679	Fc1c(NC(=O)C)ccc(c1)C(=O)Nc2nc(ccn2)C
0.345679	Fc1c(NC(=O)C)ccc(c1)C(=O)Nc2nc(ccn2)C
0.345679	Fc1c(NC(=O)C)ccc(c1)C(=O)Nc2nc(ccn2)C
0.345679	Fc1c(NC(=O)C)ccc(c1)C(=O)Nc2nc(ccn2)C
0.345679	Fc1c(NC(=O)C)ccc(c1)C(=O)Nc2nc(ccn2)C
0.345679	Fc1c(NC(=O)C)ccc(c1)C(=O)Nc2nc(ccn2)C
0.345679	Fc1c(NC(=O)C)ccc(c1)C(=O)Nc2nc(ccn2)C
0.345679	Fc1c(NC(=O)C)ccc(c1)C(=O)Nc2nc(ccn2)C
0.345679	Fc1c(NC(=O)C)ccc(c1)C(=O)Nc2nc(ccn2)C
0.345679	Fc1c(NC(=O)C)ccc(c1)C(=O)Nc2nc(ccn2)C
0.344086	S(=O)(=O)(N1CCC(Nc2cc(NC(=O)c3ccc(NC=4SC=C(N4)C)cc3)c(cc2)C)CC1)C
0.344086	S(=O)(=O)(N1CCC(Nc2cc(NC(=O)c3ccc(NC=4SC=C(N4)C)cc3)c(cc2)C)CC1)C
0.344086	S(=O)(=O)(N1CCC(Nc2cc(NC(=O)c3ccc(NC=4SC=C(N4)C)cc3)c(cc2)C)CC1)C
0.344086	S(=O)(=O)(N1CCC(Nc2cc(NC(=O)c3ccc(NC=4SC=C(N4)C)cc3)c(cc2)C)CC1)C
0.344086	S(=O)(=O)(N1CCC(Nc2cc(NC(=O)c3ccc(NC=4SC=C(N4)C)cc3)c(cc2)C)CC1)C
0.344086	S(=O)(=O)(N1CCC(Nc2cc(NC(=O)c3ccc(NC=4SC=C(N4)C)cc3)c(cc2)C)CC1)C
0.344086	S(=O)(=O)(N1CCC(Nc2cc(NC(=O)c3ccc(NC=4SC=C(N4)C)cc3)c(cc2)C)CC1)C
0.344086	S(=O)(=O)(N1CCC(Nc2cc(NC(=O)c3ccc(NC=4SC=C(N4)C)cc3)c(cc2)C)CC1)C
0.344086	S(=O)(=O)(N1CCC(Nc2cc(NC(=O)c3ccc(NC=4SC=C(N4)C)cc3)c(cc2)C)CC1)C
0.344086	S(=O)(=O)(N1CCC(Nc2cc(NC(=O)c3ccc(NC=4SC=C(N4)C)cc3)c(cc2)C)CC1)C
0.343348	O=C(Nc1c(ccc(NC(=O)C(C)C)c1)C)c2ccc(OCC)cc2
0.343348	O=C(Nc1c(ccc(NC(=O)C(C)C)c1)C)c2ccc(OCC)cc2
0.343348	O=C(Nc1c(ccc(NC(=O)C(C)C)c1)C)c2ccc(OCC)cc2
0.343348	O=C(Nc1c(ccc(NC(=O)C(C)C)c1)C)c2ccc(OCC)cc2
0.343348	O=C(Nc1c(ccc(NC(=O)C(C)C)c1)C)c2ccc(OCC)cc2
0.343348	O=C(Nc1c(ccc(NC(=O)C(C)C)c1)C)c2ccc(OCC)cc2
0.343348	O=C(Nc1c(ccc(NC(=O)C(C)C)c1)C)c2ccc(OCC)cc2
0.343348	O=C(Nc1c(ccc(NC(=O)C(C)C)c1)C)c2ccc(OCC)cc2
0.343348	O=C(Nc1c(ccc(NC(=O)C(C)C)c1)C)c2ccc(OCC)cc2
0.343348	O=C(Nc1c(ccc(NC(=O)C(C)C)c1)C)c2ccc(OCC)cc2
0.341772	Clc1c(ccc(NC(=O)c2ccc(cc2)C(=O)O)c1)CN3CCOCC3
0.341772	Clc1c(ccc(NC(=O)c2ccc(cc2)C(=O)O)c1)CN3CCOCC3
0.341772	Clc1c(ccc(NC(=O)c2ccc(cc2)C(=O)O)c1)CN3CCOCC3
0.341772	Clc1c(ccc(NC(=O)c2ccc(cc2)C(=O)O)c1)CN3CCOCC3
0.341772	Clc1c(ccc(NC(=O)c2ccc(cc2)C(=O)O)c1)CN3CCOCC3
0.341772	Clc1c(ccc(NC(=O)c2ccc(cc2)C(=O)O)c1)CN3CCOCC3
0.341772	Clc1c(ccc(NC(=O)c2ccc(cc2)C(=O)O)c1)CN3CCOCC3
0.341772	Clc1c(ccc(NC(=O)c2ccc(cc2)C(=O)O)c1)CN3CCOCC3
0.341772	Clc1c(ccc(NC(=O)c2ccc(cc2)C(=O)O)c1)CN3CCOCC3
0.341772	Clc1c(ccc(NC(=O)c2ccc(cc2)C(=O)O)c1)CN3CCOCC3
0.340426	Fc1ccc(Oc2ccc(cc2)C(=O)Nc3c(ccc(NC(=O)C(C)C)c3)C)cc1
0.340426	Fc1ccc(Oc2ccc(cc2)C(=O)Nc3c(ccc(NC(=O)C(C)C)c3)C)cc1
0.340426	Fc1ccc(Oc2ccc(cc2)C(=O)Nc3c(ccc(NC(=O)C(C)C)c3)C)cc1
0.340426	Fc1ccc(Oc2ccc(cc2)C(=O)Nc3c(ccc(NC(=O)C(C)C)c3)C)cc1
0.340426	Fc1ccc(Oc2ccc(cc2)C(=O)Nc3c(ccc(NC(=O)C(C)C)c3)C)cc1
0.340426	Fc1ccc(Oc2ccc(cc2)C(=O)Nc3c(ccc(NC(=O)C(C)C)c3)C)cc1
0.340426	Fc1ccc(Oc2ccc(cc2)C(=O)Nc3c(ccc(NC(=O)C(C)C)c3)C)cc1
0.340426	Fc1ccc(Oc2ccc(cc2)C(=O)Nc3c(ccc(NC(=O)C(C)C)c3)C)cc1
0.340426	Fc1ccc(Oc2ccc(cc2)C(=O)Nc3c(ccc(NC(=O)C(C)C)c3)C)cc1
0.340426	Fc1ccc(Oc2ccc(cc2)C(=O)Nc3c(ccc(NC(=O)C(C)C)c3)C)cc1
0.340164	Clc1c(ccc(NC(=O)c2ccc(cc2)CC(=O)O)c1)CN3CCOCC3
0.340164	Clc1c(ccc(NC(=O)c2ccc(cc2)CC(=O)O)c1)CN3CCOCC3
0.340164	Clc1c(ccc(NC(=O)c2ccc(cc2)CC(=O)O)c1)CN3CCOCC3
0.340164	Clc1c(ccc(NC(=O)c2ccc(cc2)CC(=O)O)c1)CN3CCOCC3
0.340164	Clc1c(ccc(NC(=O)c2ccc(cc2)CC(=O)O)c1)CN3CCOCC3
0.340164	Clc1c(ccc(NC(=O)c2ccc(cc2)CC(=O)O)c1)CN3CCOCC3
0.340164	Clc1c(ccc(NC(=O)c2ccc(cc2)CC(=O)O)c1)CN3CCOCC3
0.340164	Clc1c(ccc(NC(=O)c2ccc(cc2)CC(=O)O)c1)CN3CCOCC3
0.340164	Clc1c(ccc(NC(=O)c2ccc(cc2)CC(=O)O)c1)CN3CCOCC3
0.340164	Clc1c(ccc(NC(=O)c2ccc(cc2)CC(=O)O)c1)CN3CCOCC3
0.339768	S1C(=NC(=C1)CNc2c(ccc(NC(=O)c3ccccc3)c2)C)CCCC
0.339768	S1C(=NC(=C1)CNc2c(ccc(NC(=O)c3ccccc3)c2)C)CCCC
0.339768	S1C(=NC(=C1)CNc2c(ccc(NC(=O)c3ccccc3)c2)C)CCCC
0.339768	S1C(=NC(=C1)CNc2c(ccc(NC(=O)c3ccccc3)c2)C)CCCC
0.339768	S1C(=NC(=C1)CNc2c(ccc(NC(=O)c3ccccc3)c2)C)CCCC
0.339768	S1C(=NC(=C1)CNc2c(ccc(NC(=O)c3ccccc3)c2)C)CCCC
0.339768	S1C(=NC(=C1)CNc2c(ccc(NC(=O)c3ccccc3)c2)C)CCCC
0.339768	S1C(=NC(=C1)CNc2c(ccc(NC(=O)c3ccccc3)c2)C)CCCC
0.339768	S1C(=NC(=C1)CNc2c(ccc(NC(=O)c3ccccc3)c2)C)CCCC
0.339768	S1C(=NC(=C1)CNc2c(ccc(NC(=O)c3ccccc3)c2)C)CCCC
0.338983	S1C(=NC(c2cnccc2)=C1)NC(=O)c3ccc(cc3)C=C
0.338983	S1C(=NC(c2cnccc2)=C1)NC(=O)c3ccc(cc3)C=C
0.338983	S1C(=NC(c2cnccc2)=C1)NC(=O)c3ccc(cc3)C=C
0.338983	S1C(=NC(c2cnccc2)=C1)NC(=O)c3ccc(cc3)C=C
0.338983	S1C(=NC(c2cnccc2)=C1)NC(=O)c3ccc(cc3)C=C
0.338983	S1C(=NC(c2cnccc2)=C1)NC(=O)c3ccc(cc3)C=C
0.338983	S1C(=NC(c2cnccc2)=C1)NC(=O)c3ccc(cc3)C=C
0.338983	S1C(=NC(c2cnccc2)=C1)NC(=O)c3ccc(cc3)C=C
0.338983	S1C(=NC(c2cnccc2)=C1)NC(=O)c3ccc(cc3)C=C
0.338983	S1C(=NC(c2cnccc2)=C1)NC(=O)c3ccc(cc3)C=C
0.337398	FC(F)(F)c1c(OC)cc(NC(=O)c2ccc(cc2)CN3CCCC3)cc1
0.335793	Brc1cc(ccc1)C2=NOC(C(=O)Nc3c(ccc(NC(=O)C(C)C)c3)C)=C2
0.335793	Brc1cc(ccc1)C2=NOC(C(=O)Nc3c(ccc(NC(=O)C(C)C)c3)C)=C2
0.335793	Brc1cc(ccc1)C2=NOC(C(=O)Nc3c(ccc(NC(=O)C(C)C)c3)C)=C2
0.335793	Brc1cc(ccc1)C2=NOC(C(=O)Nc3c(ccc(NC(=O)C(C)C)c3)C)=C2
0.335793	Brc1cc(ccc1)C2=NOC(C(=O)Nc3c(ccc(NC(=O)C(C)C)c3)C)=C2
0.335793	Brc1cc(ccc1)C2=NOC(C(=O)Nc3c(ccc(NC(=O)C(C)C)c3)C)=C2
0.335793	Brc1cc(ccc1)C2=NOC(C(=O)Nc3c(ccc(NC(=O)C(C)C)c3)C)=C2
0.335793	Brc1cc(ccc1)C2=NOC(C(=O)Nc3c(ccc(NC(=O)C(C)C)c3)C)=C2
0.335793	Brc1cc(ccc1)C2=NOC(C(=O)Nc3c(ccc(NC(=O)C(C)C)c3)C)=C2
0.335793	Brc1cc(ccc1)C2=NOC(C(=O)Nc3c(ccc(NC(=O)C(C)C)c3)C)=C2
0.334601	Clc1ccc(cc1)C2=NOC(C(=O)Nc3c(ccc(NC(=O)C(C)C)c3)C)=C2
0.334601	Clc1ccc(cc1)C2=NOC(C(=O)Nc3c(ccc(NC(=O)C(C)C)c3)C)=C2
0.334601	Clc1ccc(cc1)C2=NOC(C(=O)Nc3c(ccc(NC(=O)C(C)C)c3)C)=C2
0.334601	Clc1ccc(cc1)C2=NOC(C(=O)Nc3c(ccc(NC(=O)C(C)C)c3)C)=C2
0.334601	Clc1ccc(cc1)C2=NOC(C(=O)Nc3c(ccc(NC(=O)C(C)C)c3)C)=C2
0.334601	Clc1ccc(cc1)C2=NOC(C(=O)Nc3c(ccc(NC(=O)C(C)C)c3)C)=C2
0.334601	Clc1ccc(cc1)C2=NOC(C(=O)Nc3c(ccc(NC(=O)C(C)C)c3)C)=C2
0.334601	Clc1ccc(cc1)C2=NOC(C(=O)Nc3c(ccc(NC(=O)C(C)C)c3)C)=C2
0.334601	Clc1ccc(cc1)C2=NOC(C(=O)Nc3c(ccc(NC(=O)C(C)C)c3)C)=C2
0.334601	Clc1ccc(cc1)C2=NOC(C(=O)Nc3c(ccc(NC(=O)C(C)C)c3)C)=C2
0.333333	O=C(Nc1cc(N)c(cc1)C)c2ccccc2
0.333333	O=C(Nc1cc(N)c(cc1)C)c2ccccc2
0.333333	O=C(Nc1cc(N)c(cc1)C)c2ccccc2
0.333333	O=C(Nc1cc(N)c(cc1)C)c2ccccc2
0.333333	O=C(Nc1cc(N)c(cc1)C)c2ccccc2
0.333333	O=C(Nc1cc(N)c(cc1)C)c2ccccc2
0.333333	O=C(Nc1cc(N)c(cc1)C)c2ccccc2
0.333333	O=C(Nc1cc(N)c(cc1)C)c2ccccc2
0.333333	O=C(Nc1cc(N)c(cc1)C)c2ccccc2
0.333333	O=C(Nc1cc(N)c(cc1)C)c2ccccc2
0.333333	Fc1c(ccc(c2cc(c(cc2)C)C)c1)C(=O)Nc3nc(c4ccccc4)cc(c5ccc(cc5)C)c3
0.333333	Fc1c(ccc(c2cc(c(cc2)C)C)c1)C(=O)Nc3nc(c4ccccc4)cc(c5ccc(cc5)C)c3
0.333333	Fc1c(ccc(c2cc(c(cc2)C)C)c1)C(=O)Nc3nc(c4ccccc4)cc(c5ccc(cc5)C)c3
0.333333	Fc1c(ccc(c2cc(c(cc2)C)C)c1)C(=O)Nc3nc(c4ccccc4)cc(c5ccc(cc5)C)c3
0.333333	Fc1c(ccc(c2cc(c(cc2)C)C)c1)C(=O)Nc3nc(c4ccccc4)cc(c5ccc(cc5)C)c3
0.333333	Fc1c(ccc(c2cc(c(cc2)C)C)c1)C(=O)Nc3nc(c4ccccc4)cc(c5ccc(cc5)C)c3
0.333333	Fc1c(ccc(c2cc(c(cc2)C)C)c1)C(=O)Nc3nc(c4ccccc4)cc(c5ccc(cc5)C)c3
0.333333	Fc1c(ccc(c2cc(c(cc2)C)C)c1)C(=O)Nc3nc(c4ccccc4)cc(c5ccc(cc5)C)c3
0.333333	Fc1c(ccc(c2cc(c(cc2)C)C)c1)C(=O)Nc3nc(c4ccccc4)cc(c5ccc(cc5)C)c3
0.333333	Fc1c(ccc(c2cc(c(cc2)C)C)c1)C(=O)Nc3nc(c4ccccc4)cc(c5ccc(cc5)C)c3
0.332061	O=C(Nc1c(ccc(NC(=O)C(C)C)c1)C)c2cc(ncc2)N3C=CC=C3
0.332061	O=C(Nc1c(ccc(NC(=O)C(C)C)c1)C)c2cc(ncc2)N3C=CC=C3
0.332061	O=C(Nc1c(ccc(NC(=O)C(C)C)c1)C)c2cc(ncc2)N3C=CC=C3
0.332061	O=C(Nc1c(ccc(NC(=O)C(C)C)c1)C)c2cc(ncc2)N3C=CC=C3
0.332061	O=C(Nc1c(ccc(NC(=O)C(C)C)c1)C)c2cc(ncc2)N3C=CC=C3
0.332061	O=C(Nc1c(ccc(NC(=O)C(C)C)c1)C)c2cc(ncc2)N3C=CC=C3
0.332061	O=C(Nc1c(ccc(NC(=O)C(C)C)c1)C)c2cc(ncc2)N3C=CC=C3
0.332061	O=C(Nc1c(ccc(NC(=O)C(C)C)c1)C)c2cc(ncc2)N3C=CC=C3
0.332061	O=C(Nc1c(ccc(NC(=O)C(C)C)c1)C)c2cc(ncc2)N3C=CC=C3
0.332061	O=C(Nc1c(ccc(NC(=O)C(C)C)c1)C)c2cc(ncc2)N3C=CC=C3
0.330935	Brc1c(F)cc(cc1)CS(=O)(=O)NC(=O)c2cc(Nc3nc(ccn3)C)ccc2
0.330935	Brc1c(F)cc(cc1)CS(=O)(=O)NC(=O)c2cc(Nc3nc(ccn3)C)ccc2
0.330935	Brc1c(F)cc(cc1)CS(=O)(=O)NC(=O)c2cc(Nc3nc(ccn3)C)ccc2
0.330935	Brc1c(F)cc(cc1)CS(=O)(=O)NC(=O)c2cc(Nc3nc(ccn3)C)ccc2
0.330935	Brc1c(F)cc(cc1)CS(=O)(=O)NC(=O)c2cc(Nc3nc(ccn3)C)ccc2
0.330935	Brc1c(F)cc(cc1)CS(=O)(=O)NC(=O)c2cc(Nc3nc(ccn3)C)ccc2
0.330935	Brc1c(F)cc(cc1)CS(=O)(=O)NC(=O)c2cc(Nc3nc(ccn3)C)ccc2
0.330935	Brc1c(F)cc(cc1)CS(=O)(=O)NC(=O)c2cc(Nc3nc(ccn3)C)ccc2
0.330935	Brc1c(F)cc(cc1)CS(=O)(=O)NC(=O)c2cc(Nc3nc(ccn3)C)ccc2
0.330935	Brc1c(F)cc(cc1)CS(=O)(=O)NC(=O)c2cc(Nc3nc(ccn3)C)ccc2
0.330739	O=C(OC(C)(C)C)Nc1cc(c(cc1)C)C(=O)Nc2c(ccc(c3ccncc3)c2)C
0.330739	O=C(OC(C)(C)C)Nc1cc(c(cc1)C)C(=O)Nc2c(ccc(c3ccncc3)c2)C
0.330739	O=C(OC(C)(C)C)Nc1cc(c(cc1)C)C(=O)Nc2c(ccc(c3ccncc3)c2)C
0.330739	O=C(OC(C)(C)C)Nc1cc(c(cc1)C)C(=O)Nc2c(ccc(c3ccncc3)c2)C
0.330739	O=C(OC(C)(C)C)Nc1cc(c(cc1)C)C(=O)Nc2c(ccc(c3ccncc3)c2)C
0.330739	O=C(OC(C)(C)C)Nc1cc(c(cc1)C)C(=O)Nc2c(ccc(c3ccncc3)c2)C
0.330739	O=C(OC(C)(C)C)Nc1cc(c(cc1)C)C(=O)Nc2c(ccc(c3ccncc3)c2)C
0.330739	O=C(OC(C)(C)C)Nc1cc(c(cc1)C)C(=O)Nc2c(ccc(c3ccncc3)c2)C
0.330739	O=C(OC(C)(C)C)Nc1cc(c(cc1)C)C(=O)Nc2c(ccc(c3ccncc3)c2)C
0.330739	O=C(OC(C)(C)C)Nc1cc(c(cc1)C)C(=O)Nc2c(ccc(c3ccncc3)c2)C
0.329317	O=C(Nc1c(ccc(c2ccncc2)c1)C)C=C(c3cnccc3)C
0.328	Clc1c(OCCNc2c(ccc(NC(=O)c3ccccc3)c2)C)c(Cl)ccc1
0.328	Clc1c(OCCNc2c(ccc(NC(=O)c3ccccc3)c2)C)c(Cl)ccc1
0.328	Clc1c(OCCNc2c(ccc(NC(=O)c3ccccc3)c2)C)c(Cl)ccc1
0.328	Clc1c(OCCNc2c(ccc(NC(=O)c3ccccc3)c2)C)c(Cl)ccc1
0.328	Clc1c(OCCNc2c(ccc(NC(=O)c3ccccc3)c2)C)c(Cl)ccc1
0.328	Clc1c(OCCNc2c(ccc(NC(=O)c3ccccc3)c2)C)c(Cl)ccc1
0.328	Clc1c(OCCNc2c(ccc(NC(=O)c3ccccc3)c2)C)c(Cl)ccc1
0.328	Clc1c(OCCNc2c(ccc(NC(=O)c3ccccc3)c2)C)c(Cl)ccc1
0.328	Clc1c(OCCNc2c(ccc(NC(=O)c3ccccc3)c2)C)c(Cl)ccc1
0.328	Clc1c(OCCNc2c(ccc(NC(=O)c3ccccc3)c2)C)c(Cl)ccc1
0.327801	O=C(Nc1nccc(OC(C)(C)C)c1)c2ccc(cc2)CN3CCCCC3
0.327801	O=C(Nc1nccc(OC(C)(C)C)c1)c2ccc(cc2)CN3CCCCC3
0.327801	O=C(Nc1nccc(OC(C)(C)C)c1)c2ccc(cc2)CN3CCCCC3
0.327801	O=C(Nc1nccc(OC(C)(C)C)c1)c2ccc(cc2)CN3CCCCC3
0.327801	O=C(Nc1nccc(OC(C)(C)C)c1)c2ccc(cc2)CN3CCCCC3
0.327801	O=C(Nc1nccc(OC(C)(C)C)c1)c2ccc(cc2)CN3CCCCC3
0.327801	O=C(Nc1nccc(OC(C)(C)C)c1)c2ccc(cc2)CN3CCCCC3
0.327801	O=C(Nc1nccc(OC(C)(C)C)c1)c2ccc(cc2)CN3CCCCC3
0.327801	O=C(Nc1nccc(OC(C)(C)C)c1)c2ccc(cc2)CN3CCCCC3
0.327801	O=C(Nc1nccc(OC(C)(C)C)c1)c2ccc(cc2)CN3CCCCC3
0.327338	O=C(NCc1c(OCc2ccccc2)cncc1)c3cc(Nc4nc(ccn4)C)ccc3
0.327338	O=C(NCc1c(OCc2ccccc2)cncc1)c3cc(Nc4nc(ccn4)C)ccc3
0.327338	O=C(NCc1c(OCc2ccccc2)cncc1)c3cc(Nc4nc(ccn4)C)ccc3
0.327338	O=C(NCc1c(OCc2ccccc2)cncc1)c3cc(Nc4nc(ccn4)C)ccc3
0.327338	O=C(NCc1c(OCc2ccccc2)cncc1)c3cc(Nc4nc(ccn4)C)ccc3
0.324427	O=C(Nc1c(cc(cc1)C(=O)NC(CC)C)C)NCc2ccc(cc2)CN3CCCC3
0.324427	O=C(Nc1c(cc(cc1)C(=O)NC(CC)C)C)NCc2ccc(cc2)CN3CCCC3
0.324427	O=C(Nc1c(cc(cc1)C(=O)NC(CC)C)C)NCc2ccc(cc2)CN3CCCC3
0.324427	O=C(Nc1c(cc(cc1)C(=O)NC(CC)C)C)NCc2ccc(cc2)CN3CCCC3
0.324427	O=C(Nc1c(cc(cc1)C(=O)NC(CC)C)C)NCc2ccc(cc2)CN3CCCC3
0.324427	O=C(Nc1c(cc(cc1)C(=O)NC(CC)C)C)NCc2ccc(cc2)CN3CCCC3
0.324427	O=C(Nc1c(cc(cc1)C(=O)NC(CC)C)C)NCc2ccc(cc2)CN3CCCC3
0.324427	O=C(Nc1c(cc(cc1)C(=O)NC(CC)C)C)NCc2ccc(cc2)CN3CCCC3
0.324427	O=C(Nc1c(cc(cc1)C(=O)NC(CC)C)C)NCc2ccc(cc2)CN3CCCC3
0.324427	O=C(Nc1c(cc(cc1)C(=O)NC(CC)C)C)NCc2ccc(cc2)CN3CCCC3
0.324219	Fc1ncccc1C(=O)Nc2c(ccc(NC(=O)C(C)C)c2)C
0.324219	Fc1ncccc1C(=O)Nc2c(ccc(NC(=O)C(C)C)c2)C
0.324219	Fc1ncccc1C(=O)Nc2c(ccc(NC(=O)C(C)C)c2)C
0.324219	Fc1ncccc1C(=O)Nc2c(ccc(NC(=O)C(C)C)c2)C
0.324219	Fc1ncccc1C(=O)Nc2c(ccc(NC(=O)C(C)C)c2)C
0.324219	Fc1ncccc1C(=O)Nc2c(ccc(NC(=O)C(C)C)c2)C
0.324219	Fc1ncccc1C(=O)Nc2c(ccc(NC(=O)C(C)C)c2)C
0.324219	Fc1ncccc1C(=O)Nc2c(ccc(NC(=O)C(C)C)c2)C
0.324219	Fc1ncccc1C(=O)Nc2c(ccc(NC(=O)C(C)C)c2)C
0.324219	Fc1ncccc1C(=O)Nc2c(ccc(NC(=O)C(C)C)c2)C
0.323308	O=C(Nc1c(cc(cc1)C(=O)NC(CC)C)C)NCc2ccc(cc2)CN3CCOCC3
0.323308	O=C(Nc1c(cc(cc1)C(=O)NC(CC)C)C)NCc2ccc(cc2)CN3CCOCC3
0.323308	O=C(Nc1c(cc(cc1)C(=O)NC(CC)C)C)NCc2ccc(cc2)CN3CCOCC3
0.323308	O=C(Nc1c(cc(cc1)C(=O)NC(CC)C)C)NCc2ccc(cc2)CN3CCOCC3
0.323194	Fc1c(C#N)cccc1CNc2c(ccc(NC(=O)c3ccccc3)c2)C
0.323194	Fc1c(C#N)cccc1CNc2c(ccc(NC(=O)c3ccccc3)c2)C
0.323194	Fc1c(C#N)cccc1CNc2c(ccc(NC(=O)c3ccccc3)c2)C
0.323194	Fc1c(C#N)cccc1CNc2c(ccc(NC(=O)c3ccccc3)c2)C
0.323194	Fc1c(C#N)cccc1CNc2c(ccc(NC(=O)c3ccccc3)c2)C
0.323194	Fc1c(C#N)cccc1CNc2c(ccc(NC(=O)c3ccccc3)c2)C
0.323194	Fc1c(C#N)cccc1CNc2c(ccc(NC(=O)c3ccccc3)c2)C
0.323194	Fc1c(C#N)cccc1CNc2c(ccc(NC(=O)c3ccccc3)c2)C
0.323194	Fc1c(C#N)cccc1CNc2c(ccc(NC(=O)c3ccccc3)c2)C
0.323194	Fc1c(C#N)cccc1CNc2c(ccc(NC(=O)c3ccccc3)c2)C
0.320158	O=C(Nc1c(ccc(NC(=O)C(C)C)c1)C)c2ccc(OCC3CCCCC3)cc2
0.320158	O=C(Nc1c(ccc(NC(=O)C(C)C)c1)C)c2ccc(OCC3CCCCC3)cc2
0.320158	O=C(Nc1c(ccc(NC(=O)C(C)C)c1)C)c2ccc(OCC3CCCCC3)cc2
0.320158	O=C(Nc1c(ccc(NC(=O)C(C)C)c1)C)c2ccc(OCC3CCCCC3)cc2
0.320158	O=C(Nc1c(ccc(NC(=O)C(C)C)c1)C)c2ccc(OCC3CCCCC3)cc2
0.320158	O=C(Nc1c(ccc(NC(=O)C(C)C)c1)C)c2ccc(OCC3CCCCC3)cc2
0.320158	O=C(Nc1c(ccc(NC(=O)C(C)C)c1)C)c2ccc(OCC3CCCCC3)cc2
0.320158	O=C(Nc1c(ccc(NC(=O)C(C)C)c1)C)c2ccc(OCC3CCCCC3)cc2
0.320158	O=C(Nc1c(ccc(NC(=O)C(C)C)c1)C)c2ccc(OCC3CCCCC3)cc2
0.320158	O=C(Nc1c(ccc(NC(=O)C(C)C)c1)C)c2ccc(OCC3CCCCC3)cc2
0.319218	FC(F)(F)c1c(cccc1)C2=NNC(C(=O)Nc3c(OC)ccc(c3)CN4CCN(CC4)C)=C2
0.318386	Brc1ccc(cc1)C(=O)Nc2c(ccc(c2)C=O)C
0.318386	Brc1ccc(cc1)C(=O)Nc2c(ccc(c2)C=O)C
0.318386	Brc1ccc(cc1)C(=O)Nc2c(ccc(c2)C=O)C
0.318386	Brc1ccc(cc1)C(=O)Nc2c(ccc(c2)C=O)C
0.318386	Brc1ccc(cc1)C(=O)Nc2c(ccc(c2)C=O)C
0.318386	Brc1ccc(cc1)C(=O)Nc2c(ccc(c2)C=O)C
0.318386	Brc1ccc(cc1)C(=O)Nc2c(ccc(c2)C=O)C
0.318182	Clc1c(ccc(NC(=O)c2ncc(cc2)C=O)c1)CN3CCOCC3
0.318182	Clc1c(ccc(NC(=O)c2ncc(cc2)C=O)c1)CN3CCOCC3
0.318182	Clc1c(ccc(NC(=O)c2ncc(cc2)C=O)c1)CN3CCOCC3
0.318182	Clc1c(ccc(NC(=O)c2ncc(cc2)C=O)c1)CN3CCOCC3
0.318182	Clc1c(ccc(NC(=O)c2ncc(cc2)C=O)c1)CN3CCOCC3
0.318182	Clc1c(ccc(NC(=O)c2ncc(cc2)C=O)c1)CN3CCOCC3
0.318182	Clc1c(ccc(NC(=O)c2ncc(cc2)C=O)c1)CN3CCOCC3
0.318182	Clc1c(ccc(NC(=O)c2ncc(cc2)C=O)c1)CN3CCOCC3
0.318182	Clc1c(ccc(NC(=O)c2ncc(cc2)C=O)c1)CN3CCOCC3
0.318182	Clc1c(ccc(NC(=O)c2ncc(cc2)C=O)c1)CN3CCOCC3
0.318182	S(c1c(NC(=O)c2ccc(cc2)CN3CC(=O)NCC3)ccc(c1)C)C
0.318182	S(c1c(NC(=O)c2ccc(cc2)CN3CC(=O)NCC3)ccc(c1)C)C
0.318182	S(c1c(NC(=O)c2ccc(cc2)CN3CC(=O)NCC3)ccc(c1)C)C
0.318182	S(c1c(NC(=O)c2ccc(cc2)CN3CC(=O)NCC3)ccc(c1)C)C
0.318182	S(c1c(NC(=O)c2ccc(cc2)CN3CC(=O)NCC3)ccc(c1)C)C
0.318182	S(c1c(NC(=O)c2ccc(cc2)CN3CC(=O)NCC3)ccc(c1)C)C
0.317518	O=C(Nc1c(ccc(NC(=O)C(C)C)c1)C)c2cnc(N(C(C)C)CC)cc2
0.317518	O=C(Nc1c(ccc(NC(=O)C(C)C)c1)C)c2cnc(N(C(C)C)CC)cc2
0.317518	O=C(Nc1c(ccc(NC(=O)C(C)C)c1)C)c2cnc(N(C(C)C)CC)cc2
0.317518	O=C(Nc1c(ccc(NC(=O)C(C)C)c1)C)c2cnc(N(C(C)C)CC)cc2
0.317518	O=C(Nc1c(ccc(NC(=O)C(C)C)c1)C)c2cnc(N(C(C)C)CC)cc2
0.317518	O=C(Nc1c(ccc(NC(=O)C(C)C)c1)C)c2cnc(N(C(C)C)CC)cc2
0.317518	O=C(Nc1c(ccc(NC(=O)C(C)C)c1)C)c2cnc(N(C(C)C)CC)cc2
0.317518	O=C(Nc1c(ccc(NC(=O)C(C)C)c1)C)c2cnc(N(C(C)C)CC)cc2
0.317518	O=C(Nc1c(ccc(NC(=O)C(C)C)c1)C)c2cnc(N(C(C)C)CC)cc2
0.317518	O=C(Nc1c(ccc(NC(=O)C(C)C)c1)C)c2cnc(N(C(C)C)CC)cc2
0.313208	O=C(Nc1c(ccc(NC(=O)C(C)C)c1)C)C=2OC(C=3OC=CC3)=CC2
0.313208	O=C(Nc1c(ccc(NC(=O)C(C)C)c1)C)C=2OC(C=3OC=CC3)=CC2
0.313208	O=C(Nc1c(ccc(NC(=O)C(C)C)c1)C)C=2OC(C=3OC=CC3)=CC2
0.313208	O=C(Nc1c(ccc(NC(=O)C(C)C)c1)C)C=2OC(C=3OC=CC3)=CC2
0.313208	O=C(Nc1c(ccc(NC(=O)C(C)C)c1)C)C=2OC(C=3OC=CC3)=CC2
0.313208	O=C(Nc1c(ccc(NC(=O)C(C)C)c1)C)C=2OC(C=3OC=CC3)=CC2
0.313208	O=C(Nc1c(ccc(NC(=O)C(C)C)c1)C)C=2OC(C=3OC=CC3)=CC2
0.313208	O=C(Nc1c(ccc(NC(=O)C(C)C)c1)C)C=2OC(C=3OC=CC3)=CC2
0.313208	O=C(Nc1c(ccc(NC(=O)C(C)C)c1)C)C=2OC(C=3OC=CC3)=CC2
0.313208	O=C(Nc1c(ccc(NC(=O)C(C)C)c1)C)C=2OC(C=3OC=CC3)=CC2
0.312775	O=C(Nc1ccc(cc1)C(=O)Nc2ccccc2)NCc3ccc(cc3)CN4CCNCC4
0.312775	O=C(Nc1ccc(cc1)C(=O)Nc2ccccc2)NCc3ccc(cc3)CN4CCNCC4
0.312775	O=C(Nc1ccc(cc1)C(=O)Nc2ccccc2)NCc3ccc(cc3)CN4CCNCC4
0.312775	O=C(Nc1ccc(cc1)C(=O)Nc2ccccc2)NCc3ccc(cc3)CN4CCNCC4
0.312775	O=C(Nc1ccc(cc1)C(=O)Nc2ccccc2)NCc3ccc(cc3)CN4CCNCC4
0.312775	O=C(Nc1ccc(cc1)C(=O)Nc2ccccc2)NCc3ccc(cc3)CN4CCNCC4
0.312775	O=C(Nc1ccc(cc1)C(=O)Nc2ccccc2)NCc3ccc(cc3)CN4CCNCC4
0.312775	O=C(Nc1ccc(cc1)C(=O)Nc2ccccc2)NCc3ccc(cc3)CN4CCNCC4
0.312775	O=C(Nc1ccc(cc1)C(=O)Nc2ccccc2)NCc3ccc(cc3)CN4CCNCC4
0.312775	O=C(Nc1ccc(cc1)C(=O)Nc2ccccc2)NCc3ccc(cc3)CN4CCNCC4
0.312715	[O-][N+](=O)c1c(N2CCN(CC2)C)ccc(c1)C(=O)Nc3c(OC)ccc(c3)CN4CCN(CC4)C
0.312715	[O-][N+](=O)c1c(N2CCN(CC2)C)ccc(c1)C(=O)Nc3c(OC)ccc(c3)CN4CCN(CC4)C
0.312715	[O-][N+](=O)c1c(N2CCN(CC2)C)ccc(c1)C(=O)Nc3c(OC)ccc(c3)CN4CCN(CC4)C
0.312715	[O-][N+](=O)c1c(N2CCN(CC2)C)ccc(c1)C(=O)Nc3c(OC)ccc(c3)CN4CCN(CC4)C
0.312715	[O-][N+](=O)c1c(N2CCN(CC2)C)ccc(c1)C(=O)Nc3c(OC)ccc(c3)CN4CCN(CC4)C
0.312715	[O-][N+](=O)c1c(N2CCN(CC2)C)ccc(c1)C(=O)Nc3c(OC)ccc(c3)CN4CCN(CC4)C
0.312715	[O-][N+](=O)c1c(N2CCN(CC2)C)ccc(c1)C(=O)Nc3c(OC)ccc(c3)CN4CCN(CC4)C
0.312715	[O-][N+](=O)c1c(N2CCN(CC2)C)ccc(c1)C(=O)Nc3c(OC)ccc(c3)CN4CCN(CC4)C
0.312715	[O-][N+](=O)c1c(N2CCN(CC2)C)ccc(c1)C(=O)Nc3c(OC)ccc(c3)CN4CCN(CC4)C
0.312715	[O-][N+](=O)c1c(N2CCN(CC2)C)ccc(c1)C(=O)Nc3c(OC)ccc(c3)CN4CCN(CC4)C
0.312195	n1c(nccc1c2cnccc2)N
0.312195	n1c(nccc1c2cnccc2)N
0.312195	n1c(nccc1c2cnccc2)N
0.312195	n1c(nccc1c2cnccc2)N
0.312195	n1c(nccc1c2cnccc2)N
0.312195	n1c(nccc1c2cnccc2)N
0.312195	n1c(nccc1c2cnccc2)N
0.312195	n1c(nccc1c2cnccc2)N
0.312195	n1c(nccc1c2cnccc2)N
0.312195	n1c(nccc1c2cnccc2)N
0.309917	O=C(Nc1c(ccc(c1)CO)C)c2nnc(N)cc2
0.309917	O=C(Nc1c(ccc(c1)CO)C)c2nnc(N)cc2
0.309917	O=C(Nc1c(ccc(c1)CO)C)c2nnc(N)cc2
0.309917	O=C(Nc1c(ccc(c1)CO)C)c2nnc(N)cc2
0.309917	O=C(Nc1c(ccc(c1)CO)C)c2nnc(N)cc2
0.309917	O=C(Nc1c(ccc(c1)CO)C)c2nnc(N)cc2
0.309917	O=C(Nc1c(ccc(c1)CO)C)c2nnc(N)cc2
0.309917	O=C(Nc1c(ccc(c1)CO)C)c2nnc(N)cc2
0.309917	O=C(Nc1c(ccc(c1)CO)C)c2nnc(N)cc2
0.309917	O=C(Nc1c(ccc(c1)CO)C)c2nnc(N)cc2
0.309609	O=C(N1CCN(Cc2cnccc2)CC1)C(=O)Nc3c(cc(OCC(=O)NC)cc3)C
0.309609	O=C(N1CCN(Cc2cnccc2)CC1)C(=O)Nc3c(cc(OCC(=O)NC)cc3)C
0.309609	O=C(N1CCN(Cc2cnccc2)CC1)C(=O)Nc3c(cc(OCC(=O)NC)cc3)C
0.309609	O=C(N1CCN(Cc2cnccc2)CC1)C(=O)Nc3c(cc(OCC(=O)NC)cc3)C
0.309609	O=C(N1CCN(Cc2cnccc2)CC1)C(=O)Nc3c(cc(OCC(=O)NC)cc3)C
0.309609	O=C(N1CCN(Cc2cnccc2)CC1)C(=O)Nc3c(cc(OCC(=O)NC)cc3)C
0.309609	O=C(N1CCN(Cc2cnccc2)CC1)C(=O)Nc3c(cc(OCC(=O)NC)cc3)C
0.309609	O=C(N1CCN(Cc2cnccc2)CC1)C(=O)Nc3c(cc(OCC(=O)NC)cc3)C
0.309609	O=C(N1CCN(Cc2cnccc2)CC1)C(=O)Nc3c(cc(OCC(=O)NC)cc3)C
0.309609	O=C(N1CCN(Cc2cnccc2)CC1)C(=O)Nc3c(cc(OCC(=O)NC)cc3)C
0.309434	O=C(Nc1c(ccc(NC(=O)C(C)C)c1)C)C2=NNC(=C2)Cc3ccccc3
0.309434	O=C(Nc1c(ccc(NC(=O)C(C)C)c1)C)C2=NNC(=C2)Cc3ccccc3
0.309434	O=C(Nc1c(ccc(NC(=O)C(C)C)c1)C)C2=NNC(=C2)Cc3ccccc3
0.309434	O=C(Nc1c(ccc(NC(=O)C(C)C)c1)C)C2=NNC(=C2)Cc3ccccc3
0.309434	O=C(Nc1c(ccc(NC(=O)C(C)C)c1)C)C2=NNC(=C2)Cc3ccccc3
0.309434	O=C(Nc1c(ccc(NC(=O)C(C)C)c1)C)C2=NNC(=C2)Cc3ccccc3
0.309434	O=C(Nc1c(ccc(NC(=O)C(C)C)c1)C)C2=NNC(=C2)Cc3ccccc3
0.309434	O=C(Nc1c(ccc(NC(=O)C(C)C)c1)C)C2=NNC(=C2)Cc3ccccc3
0.309434	O=C(Nc1c(ccc(NC(=O)C(C)C)c1)C)C2=NNC(=C2)Cc3ccccc3
0.309434	O=C(Nc1c(ccc(NC(=O)C(C)C)c1)C)C2=NNC(=C2)Cc3ccccc3
0.309091	O=C(Nc1cc(NC(=O)C(C)(C)C)c(cc1)C)C(=O)NCC2CCN(Cc3ccc(OC)cc3)CC2
0.309091	O=C(Nc1cc(NC(=O)C(C)(C)C)c(cc1)C)C(=O)NCC2CCN(Cc3ccc(OC)cc3)CC2
0.309091	O=C(Nc1cc(NC(=O)C(C)(C)C)c(cc1)C)C(=O)NCC2CCN(Cc3ccc(OC)cc3)CC2
0.309091	O=C(Nc1cc(NC(=O)C(C)(C)C)c(cc1)C)C(=O)NCC2CCN(Cc3ccc(OC)cc3)CC2
0.309091	O=C(Nc1cc(NC(=O)C(C)(C)C)c(cc1)C)C(=O)NCC2CCN(Cc3ccc(OC)cc3)CC2
0.309091	O=C(Nc1cc(NC(=O)C(C)(C)C)c(cc1)C)C(=O)NCC2CCN(Cc3ccc(OC)cc3)CC2
0.309091	O=C(Nc1cc(NC(=O)C(C)(C)C)c(cc1)C)C(=O)NCC2CCN(Cc3ccc(OC)cc3)CC2
0.309091	O=C(Nc1cc(NC(=O)C(C)(C)C)c(cc1)C)C(=O)NCC2CCN(Cc3ccc(OC)cc3)CC2
0.309091	O=C(Nc1cc(NC(=O)C(C)(C)C)c(cc1)C)C(=O)NCC2CCN(Cc3ccc(OC)cc3)CC2
0.309091	O=C(Nc1cc(NC(=O)C(C)(C)C)c(cc1)C)C(=O)NCC2CCN(Cc3ccc(OC)cc3)CC2
0.308219	O=C(Nc1c(OCC2OCCC2)cc(cc1)C)c3nc(ncc3)c4ccccc4
0.308219	O=C(Nc1c(OCC2OCCC2)cc(cc1)C)c3nc(ncc3)c4ccccc4
0.308219	O=C(Nc1c(OCC2OCCC2)cc(cc1)C)c3nc(ncc3)c4ccccc4
0.308219	O=C(Nc1c(OCC2OCCC2)cc(cc1)C)c3nc(ncc3)c4ccccc4
0.308219	O=C(Nc1c(OCC2OCCC2)cc(cc1)C)c3nc(ncc3)c4ccccc4
0.308219	O=C(Nc1c(OCC2OCCC2)cc(cc1)C)c3nc(ncc3)c4ccccc4
0.308219	O=C(Nc1c(OCC2OCCC2)cc(cc1)C)c3nc(ncc3)c4ccccc4
0.308219	O=C(Nc1c(OCC2OCCC2)cc(cc1)C)c3nc(ncc3)c4ccccc4
0.308219	O=C(Nc1c(OCC2OCCC2)cc(cc1)C)c3nc(ncc3)c4ccccc4
0.308219	O=C(Nc1c(OCC2OCCC2)cc(cc1)C)c3nc(ncc3)c4ccccc4
0.307692	O=C(Nc1cc(NC(=O)C(C)(C)C)c(cc1)C)C(=O)NCc2ccc(cc2)CN3CC(O)CC3
0.306818	O=C(NCc1cc(ccc1)C2OCCO2)c3cc(Nc4nc(ccn4)C)ccc3
0.306818	O=C(NCc1cc(ccc1)C2OCCO2)c3cc(Nc4nc(ccn4)C)ccc3
0.306818	O=C(NCc1cc(ccc1)C2OCCO2)c3cc(Nc4nc(ccn4)C)ccc3
0.306818	O=C(NCc1cc(ccc1)C2OCCO2)c3cc(Nc4nc(ccn4)C)ccc3
0.306818	O=C(NCc1cc(ccc1)C2OCCO2)c3cc(Nc4nc(ccn4)C)ccc3
0.306818	O=C(Nc1nc(c2ccccc2)cc(c3ccc(cc3)C)c1)c4c(OC)cc(cc4)C
0.306818	O=C(Nc1nc(c2ccccc2)cc(c3ccc(cc3)C)c1)c4cc(ncc4)N5C=CC=C5
0.306818	O=C(Nc1nc(c2ccccc2)cc(c3ccc(cc3)C)c1)c4cc(ncc4)N5C=CC=C5
0.306818	O=C(Nc1nc(c2ccccc2)cc(c3ccc(cc3)C)c1)c4cc(ncc4)N5C=CC=C5
0.306818	O=C(Nc1nc(c2ccccc2)cc(c3ccc(cc3)C)c1)c4cc(ncc4)N5C=CC=C5
0.306818	O=C(Nc1nc(c2ccccc2)cc(c3ccc(cc3)C)c1)c4cc(ncc4)N5C=CC=C5
0.306818	O=C(Nc1nc(c2ccccc2)cc(c3ccc(cc3)C)c1)c4cc(ncc4)N5C=CC=C5
0.306818	O=C(Nc1nc(c2ccccc2)cc(c3ccc(cc3)C)c1)c4cc(ncc4)N5C=CC=C5
0.306818	O=C(Nc1nc(c2ccccc2)cc(c3ccc(cc3)C)c1)c4cc(ncc4)N5C=CC=C5
0.306818	O=C(Nc1nc(c2ccccc2)cc(c3ccc(cc3)C)c1)c4cc(ncc4)N5C=CC=C5
0.306818	O=C(Nc1nc(c2ccccc2)cc(c3ccc(cc3)C)c1)c4cc(ncc4)N5C=CC=C5
0.306034	Clc1cc(c(NC(=O)c2ccc(cc2)CC(=O)O)cc1)C
0.306034	Clc1cc(c(NC(=O)c2ccc(cc2)CC(=O)O)cc1)C
0.306034	Clc1cc(c(NC(=O)c2ccc(cc2)CC(=O)O)cc1)C
0.306034	Clc1cc(c(NC(=O)c2ccc(cc2)CC(=O)O)cc1)C
0.306034	Clc1cc(c(NC(=O)c2ccc(cc2)CC(=O)O)cc1)C
0.306034	Clc1cc(c(NC(=O)c2ccc(cc2)CC(=O)O)cc1)C
0.306034	Clc1cc(c(NC(=O)c2ccc(cc2)CC(=O)O)cc1)C
0.306034	Clc1cc(c(NC(=O)c2ccc(cc2)CC(=O)O)cc1)C
0.306034	Clc1cc(c(NC(=O)c2ccc(cc2)CC(=O)O)cc1)C
0.306034	Clc1cc(c(NC(=O)c2ccc(cc2)CC(=O)O)cc1)C
0.30566	S1C(=NC(=C1)CNc2c(ccc(NC(=O)C(C)C)c2)C)c3ccccc3
0.30566	S1C(=NC(=C1)CNc2c(ccc(NC(=O)C(C)C)c2)C)c3ccccc3
0.30566	S1C(=NC(=C1)CNc2c(ccc(NC(=O)C(C)C)c2)C)c3ccccc3
0.30566	S1C(=NC(=C1)CNc2c(ccc(NC(=O)C(C)C)c2)C)c3ccccc3
0.30566	S1C(=NC(=C1)CNc2c(ccc(NC(=O)C(C)C)c2)C)c3ccccc3
0.30566	S1C(=NC(=C1)CNc2c(ccc(NC(=O)C(C)C)c2)C)c3ccccc3
0.30566	S1C(=NC(=C1)CNc2c(ccc(NC(=O)C(C)C)c2)C)c3ccccc3
0.30566	S1C(=NC(=C1)CNc2c(ccc(NC(=O)C(C)C)c2)C)c3ccccc3
0.30566	S1C(=NC(=C1)CNc2c(ccc(NC(=O)C(C)C)c2)C)c3ccccc3
0.30566	S1C(=NC(=C1)CNc2c(ccc(NC(=O)C(C)C)c2)C)c3ccccc3
0.303371	Brc1ccc(c2nc(c(cc2)C(=O)Nc3ccc(NC(=O)NC4CCN(CC4)C)cc3)C)cc1
0.303371	Brc1ccc(c2nc(c(cc2)C(=O)Nc3ccc(NC(=O)NC4CCN(CC4)C)cc3)C)cc1
0.303371	Brc1ccc(c2nc(c(cc2)C(=O)Nc3ccc(NC(=O)NC4CCN(CC4)C)cc3)C)cc1
0.303371	Brc1ccc(c2nc(c(cc2)C(=O)Nc3ccc(NC(=O)NC4CCN(CC4)C)cc3)C)cc1
0.303371	Brc1ccc(c2nc(c(cc2)C(=O)Nc3ccc(NC(=O)NC4CCN(CC4)C)cc3)C)cc1
0.303371	Brc1ccc(c2nc(c(cc2)C(=O)Nc3ccc(NC(=O)NC4CCN(CC4)C)cc3)C)cc1
0.303371	Brc1ccc(c2nc(c(cc2)C(=O)Nc3ccc(NC(=O)NC4CCN(CC4)C)cc3)C)cc1
0.303371	Brc1ccc(c2nc(c(cc2)C(=O)Nc3ccc(NC(=O)NC4CCN(CC4)C)cc3)C)cc1
0.303371	Brc1ccc(c2nc(c(cc2)C(=O)Nc3ccc(NC(=O)NC4CCN(CC4)C)cc3)C)cc1
0.303371	Brc1ccc(c2nc(c(cc2)C(=O)Nc3ccc(NC(=O)NC4CCN(CC4)C)cc3)C)cc1
0.303371	S(c1c(F)cc(NC(=O)C(=O)N2CCN(Cc3cnccc3)CC2)cc1)C
0.303371	S(c1c(F)cc(NC(=O)C(=O)N2CCN(Cc3cnccc3)CC2)cc1)C
0.303371	S(c1c(F)cc(NC(=O)C(=O)N2CCN(Cc3cnccc3)CC2)cc1)C
0.303371	S(c1c(F)cc(NC(=O)C(=O)N2CCN(Cc3cnccc3)CC2)cc1)C
0.303371	S(c1c(F)cc(NC(=O)C(=O)N2CCN(Cc3cnccc3)CC2)cc1)C
0.303371	S(c1c(F)cc(NC(=O)C(=O)N2CCN(Cc3cnccc3)CC2)cc1)C
0.303279	Clc1ccc(c2nc(ccn2)C3=NC(=NN3)c4cc(ccc4)CN5CCCCC5)cc1
0.303279	Clc1ccc(c2nc(ccn2)C3=NC(=NN3)c4cc(ccc4)CN5CCCCC5)cc1
0.303279	Clc1ccc(c2nc(ccn2)C3=NC(=NN3)c4cc(ccc4)CN5CCCCC5)cc1
0.301724	O=C(Nc1cc(NCc2ccncc2)c(cc1)C)C(C)C
0.301724	O=C(Nc1cc(NCc2ccncc2)c(cc1)C)C(C)C
0.301724	O=C(Nc1cc(NCc2ccncc2)c(cc1)C)C(C)C
0.301724	O=C(Nc1cc(NCc2ccncc2)c(cc1)C)C(C)C
0.301724	O=C(Nc1cc(NCc2ccncc2)c(cc1)C)C(C)C
0.301724	O=C(Nc1cc(NCc2ccncc2)c(cc1)C)C(C)C
0.301724	O=C(Nc1cc(NCc2ccncc2)c(cc1)C)C(C)C
0.301724	O=C(Nc1cc(NCc2ccncc2)c(cc1)C)C(C)C
0.301724	O=C(Nc1cc(NCc2ccncc2)c(cc1)C)C(C)C
0.301724	O=C(Nc1cc(NCc2ccncc2)c(cc1)C)C(C)C
0.301587	S1C(=NC=C1C(=O)Nc2ccc(cc2)CN3CCN(Cc4ccccc4)CC3)N5CCN(CC5)C
0.301587	S1C(=NC=C1C(=O)Nc2ccc(cc2)CN3CCN(Cc4ccccc4)CC3)N5CCN(CC5)C
0.301587	S1C(=NC=C1C(=O)Nc2ccc(cc2)CN3CCN(Cc4ccccc4)CC3)N5CCN(CC5)C
0.301587	S1C(=NC=C1C(=O)Nc2ccc(cc2)CN3CCN(Cc4ccccc4)CC3)N5CCN(CC5)C
0.301587	S1C(=NC=C1C(=O)Nc2ccc(cc2)CN3CCN(Cc4ccccc4)CC3)N5CCN(CC5)C
0.301587	S1C(=NC=C1C(=O)Nc2ccc(cc2)CN3CCN(Cc4ccccc4)CC3)N5CCN(CC5)C
0.301587	S1C(=NC=C1C(=O)Nc2ccc(cc2)CN3CCN(Cc4ccccc4)CC3)N5CCN(CC5)C
0.301587	S1C(=NC=C1C(=O)Nc2ccc(cc2)CN3CCN(Cc4ccccc4)CC3)N5CCN(CC5)C
0.301587	S1C(=NC=C1C(=O)Nc2ccc(cc2)CN3CCN(Cc4ccccc4)CC3)N5CCN(CC5)C
0.301587	S1C(=NC=C1C(=O)Nc2ccc(cc2)CN3CCN(Cc4ccccc4)CC3)N5CCN(CC5)C
0.301587	FC(F)(C(=O)c1ccc(NC(=O)c2nc(ncc2)c3ccccc3)cc1)C
0.301587	FC(F)(C(=O)c1ccc(NC(=O)c2nc(ncc2)c3ccccc3)cc1)C
0.301587	FC(F)(C(=O)c1ccc(NC(=O)c2nc(ncc2)c3ccccc3)cc1)C
0.301587	FC(F)(C(=O)c1ccc(NC(=O)c2nc(ncc2)c3ccccc3)cc1)C
0.301587	FC(F)(C(=O)c1ccc(NC(=O)c2nc(ncc2)c3ccccc3)cc1)C
0.301587	FC(F)(C(=O)c1ccc(NC(=O)c2nc(ncc2)c3ccccc3)cc1)C
0.301587	FC(F)(C(=O)c1ccc(NC(=O)c2nc(ncc2)c3ccccc3)cc1)C
0.301587	FC(F)(C(=O)c1ccc(NC(=O)c2nc(ncc2)c3ccccc3)cc1)C
0.301587	FC(F)(C(=O)c1ccc(NC(=O)c2nc(ncc2)c3ccccc3)cc1)C
0.301587	FC(F)(C(=O)c1ccc(NC(=O)c2nc(ncc2)c3ccccc3)cc1)C
0.3	Clc1cc(ccc1)C(=O)Nc2cc(c(NC(=O)C3=C(OC(c4ccccc4)=C3)C)cc2)C
0.3	Clc1cc(ccc1)C(=O)Nc2cc(c(NC(=O)C3=C(OC(c4ccccc4)=C3)C)cc2)C
0.3	Clc1cc(ccc1)C(=O)Nc2cc(c(NC(=O)C3=C(OC(c4ccccc4)=C3)C)cc2)C
0.3	Clc1cc(ccc1)C(=O)Nc2cc(c(NC(=O)C3=C(OC(c4ccccc4)=C3)C)cc2)C
0.3	Clc1cc(ccc1)C(=O)Nc2cc(c(NC(=O)C3=C(OC(c4ccccc4)=C3)C)cc2)C
0.3	Clc1cc(ccc1)C(=O)Nc2cc(c(NC(=O)C3=C(OC(c4ccccc4)=C3)C)cc2)C
0.3	Clc1cc(ccc1)C(=O)Nc2cc(c(NC(=O)C3=C(OC(c4ccccc4)=C3)C)cc2)C
0.3	Clc1cc(ccc1)C(=O)Nc2cc(c(NC(=O)C3=C(OC(c4ccccc4)=C3)C)cc2)C
0.3	Clc1cc(ccc1)C(=O)Nc2cc(c(NC(=O)C3=C(OC(c4ccccc4)=C3)C)cc2)C
0.3	Clc1cc(ccc1)C(=O)Nc2cc(c(NC(=O)C3=C(OC(c4ccccc4)=C3)C)cc2)C
0.298969	O=C(Nc1cc(ccc1)C=2ON=C(N2)C3CC3)c4c(cccc4)C(=O)c5cc(c(cc5)C)C
0.298969	O=C(Nc1cc(ccc1)C=2ON=C(N2)C3CC3)c4c(cccc4)C(=O)c5cc(c(cc5)C)C
0.298969	O=C(Nc1cc(ccc1)C=2ON=C(N2)C3CC3)c4c(cccc4)C(=O)c5cc(c(cc5)C)C
0.298969	O=C(Nc1cc(ccc1)C=2ON=C(N2)C3CC3)c4c(cccc4)C(=O)c5cc(c(cc5)C)C
0.298969	O=C(Nc1cc(ccc1)C=2ON=C(N2)C3CC3)c4c(cccc4)C(=O)c5cc(c(cc5)C)C
0.298969	O=C(Nc1cc(ccc1)C=2ON=C(N2)C3CC3)c4c(cccc4)C(=O)c5cc(c(cc5)C)C
0.298969	O=C(Nc1cc(ccc1)C=2ON=C(N2)C3CC3)c4c(cccc4)C(=O)c5cc(c(cc5)C)C
0.298969	O=C(Nc1cc(ccc1)C=2ON=C(N2)C3CC3)c4c(cccc4)C(=O)c5cc(c(cc5)C)C
0.298969	O=C(Nc1cc(ccc1)C=2ON=C(N2)C3CC3)c4c(cccc4)C(=O)c5cc(c(cc5)C)C
0.298969	O=C(Nc1cc(ccc1)C=2ON=C(N2)C3CC3)c4c(cccc4)C(=O)c5cc(c(cc5)C)C
0.297872	Clc1c(ccc(NC(=O)C=2SC(=NC2)N3CCN(CC3)C)c1)CN4CCOCC4
0.297872	Clc1c(ccc(NC(=O)C=2SC(=NC2)N3CCN(CC3)C)c1)CN4CCOCC4
0.297872	Clc1c(ccc(NC(=O)C=2SC(=NC2)N3CCN(CC3)C)c1)CN4CCOCC4
0.297872	Clc1c(ccc(NC(=O)C=2SC(=NC2)N3CCN(CC3)C)c1)CN4CCOCC4
0.297872	Clc1c(ccc(NC(=O)C=2SC(=NC2)N3CCN(CC3)C)c1)CN4CCOCC4
0.297872	Clc1c(ccc(NC(=O)C=2SC(=NC2)N3CCN(CC3)C)c1)CN4CCOCC4
0.297872	Clc1c(ccc(NC(=O)C=2SC(=NC2)N3CCN(CC3)C)c1)CN4CCOCC4
0.297872	Clc1c(ccc(NC(=O)C=2SC(=NC2)N3CCN(CC3)C)c1)CN4CCOCC4
0.297872	Clc1c(ccc(NC(=O)C=2SC(=NC2)N3CCN(CC3)C)c1)CN4CCOCC4
0.297872	Clc1c(ccc(NC(=O)C=2SC(=NC2)N3CCN(CC3)C)c1)CN4CCOCC4
0.296992	Fc1c(ccc(c1)C(=O)Nc2c(ccc(NC(=O)C(C)C)c2)C)C(=O)OC
0.296992	Fc1c(ccc(c1)C(=O)Nc2c(ccc(NC(=O)C(C)C)c2)C)C(=O)OC
0.296992	Fc1c(ccc(c1)C(=O)Nc2c(ccc(NC(=O)C(C)C)c2)C)C(=O)OC
0.296992	Fc1c(ccc(c1)C(=O)Nc2c(ccc(NC(=O)C(C)C)c2)C)C(=O)OC
0.296992	Fc1c(ccc(c1)C(=O)Nc2c(ccc(NC(=O)C(C)C)c2)C)C(=O)OC
0.296992	Fc1c(ccc(c1)C(=O)Nc2c(ccc(NC(=O)C(C)C)c2)C)C(=O)OC
0.296992	Fc1c(ccc(c1)C(=O)Nc2c(ccc(NC(=O)C(C)C)c2)C)C(=O)OC
0.296992	Fc1c(ccc(c1)C(=O)Nc2c(ccc(NC(=O)C(C)C)c2)C)C(=O)OC
0.296992	Fc1c(ccc(c1)C(=O)Nc2c(ccc(NC(=O)C(C)C)c2)C)C(=O)OC
0.296992	Fc1c(ccc(c1)C(=O)Nc2c(ccc(NC(=O)C(C)C)c2)C)C(=O)OC
0.296875	Clc1cc(NC(=O)c2ccc(cc2)C=3N=CSC3)c(SCC)cc1
0.296875	Clc1cc(NC(=O)c2ccc(cc2)C=3N=CSC3)c(SCC)cc1
0.296875	Clc1cc(NC(=O)c2ccc(cc2)C=3N=CSC3)c(SCC)cc1
0.296875	Clc1cc(NC(=O)c2ccc(cc2)C=3N=CSC3)c(SCC)cc1
0.296875	Clc1cc(NC(=O)c2ccc(cc2)C=3N=CSC3)c(SCC)cc1
0.296875	Clc1cc(NC(=O)c2ccc(cc2)C=3N=CSC3)c(SCC)cc1
0.296875	Clc1cc(NC(=O)c2ccc(cc2)C=3N=CSC3)c(SCC)cc1
0.296875	Clc1cc(NC(=O)c2ccc(cc2)C=3N=CSC3)c(SCC)cc1
0.296875	Clc1cc(NC(=O)c2ccc(cc2)C=3N=CSC3)c(SCC)cc1
0.296875	Clc1cc(NC(=O)c2ccc(cc2)C=3N=CSC3)c(SCC)cc1
0.296443	O=C(NCc1ccc(NC(=O)C2CC2)cc1)c3nc(ncc3)c4ccccc4
0.296443	O=C(NCc1ccc(NC(=O)C2CC2)cc1)c3nc(ncc3)c4ccccc4
0.296443	O=C(NCc1ccc(NC(=O)C2CC2)cc1)c3nc(ncc3)c4ccccc4
0.296443	O=C(NCc1ccc(NC(=O)C2CC2)cc1)c3nc(ncc3)c4ccccc4
0.296443	O=C(NCc1ccc(NC(=O)C2CC2)cc1)c3nc(ncc3)c4ccccc4
0.296443	O=C(NCc1ccc(NC(=O)C2CC2)cc1)c3nc(ncc3)c4ccccc4
0.296443	O=C(NCc1ccc(NC(=O)C2CC2)cc1)c3nc(ncc3)c4ccccc4
0.296443	O=C(NCc1ccc(NC(=O)C2CC2)cc1)c3nc(ncc3)c4ccccc4
0.296443	O=C(NCc1ccc(NC(=O)C2CC2)cc1)c3nc(ncc3)c4ccccc4
0.296443	O=C(NCc1ccc(NC(=O)C2CC2)cc1)c3nc(ncc3)c4ccccc4
0.295833	O=C(Nc1c(OC)ccc(c1)CN2CCN(CC2)C)C=C
0.295833	O=C(Nc1c(OC)ccc(c1)CN2CCN(CC2)C)C=C
0.295833	O=C(Nc1c(OC)ccc(c1)CN2CCN(CC2)C)C=C
0.295833	O=C(Nc1c(OC)ccc(c1)CN2CCN(CC2)C)C=C
0.295833	O=C(Nc1c(OC)ccc(c1)CN2CCN(CC2)C)C=C
0.295833	O=C(Nc1c(OC)ccc(c1)CN2CCN(CC2)C)C=C
0.295833	O=C(Nc1c(OC)ccc(c1)CN2CCN(CC2)C)C=C
0.295833	O=C(Nc1c(OC)ccc(c1)CN2CCN(CC2)C)C=C
0.295833	O=C(Nc1c(OC)ccc(c1)CN2CCN(CC2)C)C=C
0.295833	O=C(Nc1c(OC)ccc(c1)CN2CCN(CC2)C)C=C
0.295374	O=C(Nc1cc(c(OCCN2CCCC2)cc1)C)c3cnc(N4CCOCC4)cc3
0.295374	O=C(Nc1cc(c(OCCN2CCCC2)cc1)C)c3cnc(N4CCOCC4)cc3
0.295374	O=C(Nc1cc(c(OCCN2CCCC2)cc1)C)c3cnc(N4CCOCC4)cc3
0.295374	O=C(Nc1cc(c(OCCN2CCCC2)cc1)C)c3cnc(N4CCOCC4)cc3
0.295374	O=C(Nc1cc(c(OCCN2CCCC2)cc1)C)c3cnc(N4CCOCC4)cc3
0.295374	O=C(Nc1cc(c(OCCN2CCCC2)cc1)C)c3cnc(N4CCOCC4)cc3
0.295203	Clc1cc(NC(=O)c2ccc(cc2)C3=NNC(=N3)CC)c(N4CCCC4)cc1
0.295203	Clc1cc(NC(=O)c2ccc(cc2)C3=NNC(=N3)CC)c(N4CCCC4)cc1
0.295203	Clc1cc(NC(=O)c2ccc(cc2)C3=NNC(=N3)CC)c(N4CCCC4)cc1
0.295203	Clc1cc(NC(=O)c2ccc(cc2)C3=NNC(=N3)CC)c(N4CCCC4)cc1
0.295203	Clc1cc(NC(=O)c2ccc(cc2)C3=NNC(=N3)CC)c(N4CCCC4)cc1
0.295203	Clc1cc(NC(=O)c2ccc(cc2)C3=NNC(=N3)CC)c(N4CCCC4)cc1
0.295203	Clc1cc(NC(=O)c2ccc(cc2)C3=NNC(=N3)CC)c(N4CCCC4)cc1
0.295203	Clc1cc(NC(=O)c2ccc(cc2)C3=NNC(=N3)CC)c(N4CCCC4)cc1
0.295203	Clc1cc(NC(=O)c2ccc(cc2)C3=NNC(=N3)CC)c(N4CCCC4)cc1
0.295203	Clc1cc(NC(=O)c2ccc(cc2)C3=NNC(=N3)CC)c(N4CCCC4)cc1
0.294574	O=C(Nc1nc(c2ccccc2)cc(c3ccc(cc3)C)c1)c4ccc(OCC5CCCCC5)cc4
0.294574	O=C(Nc1nc(c2ccccc2)cc(c3ccc(cc3)C)c1)c4ccc(OCC5CCCCC5)cc4
0.294574	O=C(Nc1nc(c2ccccc2)cc(c3ccc(cc3)C)c1)c4ccc(OCC5CCCCC5)cc4
0.294498	Clc1ccc(N2C(SCC(=O)Nc3c(ccc(NC(=O)C(C)C)c3)C)=NN=C2c4cnccc4)cc1
0.294498	Clc1ccc(N2C(SCC(=O)Nc3c(ccc(NC(=O)C(C)C)c3)C)=NN=C2c4cnccc4)cc1
0.294498	Clc1ccc(N2C(SCC(=O)Nc3c(ccc(NC(=O)C(C)C)c3)C)=NN=C2c4cnccc4)cc1
0.294498	Clc1ccc(N2C(SCC(=O)Nc3c(ccc(NC(=O)C(C)C)c3)C)=NN=C2c4cnccc4)cc1
0.294498	Clc1ccc(N2C(SCC(=O)Nc3c(ccc(NC(=O)C(C)C)c3)C)=NN=C2c4cnccc4)cc1
0.294498	Clc1ccc(N2C(SCC(=O)Nc3c(ccc(NC(=O)C(C)C)c3)C)=NN=C2c4cnccc4)cc1
0.294498	Clc1ccc(N2C(SCC(=O)Nc3c(ccc(NC(=O)C(C)C)c3)C)=NN=C2c4cnccc4)cc1
0.294498	Clc1ccc(N2C(SCC(=O)Nc3c(ccc(NC(=O)C(C)C)c3)C)=NN=C2c4cnccc4)cc1
0.294498	Clc1ccc(N2C(SCC(=O)Nc3c(ccc(NC(=O)C(C)C)c3)C)=NN=C2c4cnccc4)cc1
0.294498	Clc1ccc(N2C(SCC(=O)Nc3c(ccc(NC(=O)C(C)C)c3)C)=NN=C2c4cnccc4)cc1
0.293907	O=C(Nc1c(OC)ccc(c2ncccc2)c1)Nc3c(ccc(c3)C=4ON=C(N4)C)C
0.293907	O=C(Nc1c(OC)ccc(c2ncccc2)c1)Nc3c(ccc(c3)C=4ON=C(N4)C)C
0.293907	O=C(Nc1c(OC)ccc(c2ncccc2)c1)Nc3c(ccc(c3)C=4ON=C(N4)C)C
0.293907	O=C(Nc1c(OC)ccc(c2ncccc2)c1)Nc3c(ccc(c3)C=4ON=C(N4)C)C
0.293907	O=C(Nc1c(OC)ccc(c2ncccc2)c1)Nc3c(ccc(c3)C=4ON=C(N4)C)C
0.293907	O=C(Nc1c(OC)ccc(c2ncccc2)c1)Nc3c(ccc(c3)C=4ON=C(N4)C)C
0.293907	O=C(Nc1c(OC)ccc(c2ncccc2)c1)Nc3c(ccc(c3)C=4ON=C(N4)C)C
0.293907	O=C(Nc1c(OC)ccc(c2ncccc2)c1)Nc3c(ccc(c3)C=4ON=C(N4)C)C
0.293907	O=C(Nc1c(OC)ccc(c2ncccc2)c1)Nc3c(ccc(c3)C=4ON=C(N4)C)C
0.293907	O=C(Nc1c(OC)ccc(c2ncccc2)c1)Nc3c(ccc(c3)C=4ON=C(N4)C)C
0.293436	S(Cc1ccc(NC(=O)Nc2c(OC)ccc(c3ncccc3)c2)cc1)CC
0.293436	S(Cc1ccc(NC(=O)Nc2c(OC)ccc(c3ncccc3)c2)cc1)CC
0.293436	S(Cc1ccc(NC(=O)Nc2c(OC)ccc(c3ncccc3)c2)cc1)CC
0.293436	S(Cc1ccc(NC(=O)Nc2c(OC)ccc(c3ncccc3)c2)cc1)CC
0.293436	S(Cc1ccc(NC(=O)Nc2c(OC)ccc(c3ncccc3)c2)cc1)CC
0.293436	S(Cc1ccc(NC(=O)Nc2c(OC)ccc(c3ncccc3)c2)cc1)CC
0.293436	S(Cc1ccc(NC(=O)Nc2c(OC)ccc(c3ncccc3)c2)cc1)CC
0.293436	S(Cc1ccc(NC(=O)Nc2c(OC)ccc(c3ncccc3)c2)cc1)CC
0.293436	S(Cc1ccc(NC(=O)Nc2c(OC)ccc(c3ncccc3)c2)cc1)CC
0.293436	S(Cc1ccc(NC(=O)Nc2c(OC)ccc(c3ncccc3)c2)cc1)CC
0.292254	Fc1c(N2N=CC=C2)ccc(c1)C(=O)Nc3c(ccc(NC(=O)C(C)C)c3)C
0.292254	Fc1c(N2N=CC=C2)ccc(c1)C(=O)Nc3c(ccc(NC(=O)C(C)C)c3)C
0.292254	Fc1c(N2N=CC=C2)ccc(c1)C(=O)Nc3c(ccc(NC(=O)C(C)C)c3)C
0.292254	Fc1c(N2N=CC=C2)ccc(c1)C(=O)Nc3c(ccc(NC(=O)C(C)C)c3)C
0.292254	Fc1c(N2N=CC=C2)ccc(c1)C(=O)Nc3c(ccc(NC(=O)C(C)C)c3)C
0.292254	Fc1c(N2N=CC=C2)ccc(c1)C(=O)Nc3c(ccc(NC(=O)C(C)C)c3)C
0.292254	Fc1c(N2N=CC=C2)ccc(c1)C(=O)Nc3c(ccc(NC(=O)C(C)C)c3)C
0.292254	Fc1c(N2N=CC=C2)ccc(c1)C(=O)Nc3c(ccc(NC(=O)C(C)C)c3)C
0.292254	Fc1c(N2N=CC=C2)ccc(c1)C(=O)Nc3c(ccc(NC(=O)C(C)C)c3)C
0.292254	Fc1c(N2N=CC=C2)ccc(c1)C(=O)Nc3c(ccc(NC(=O)C(C)C)c3)C
0.292135	O=C(Nc1nc(c2ccccc2)ccn1)NCC3(N4CCN(CC4)C)CCCCCC3
0.292135	O=C(Nc1nc(c2ccccc2)ccn1)NCC3(N4CCN(CC4)C)CCCCCC3
0.292135	O=C(Nc1nc(c2ccccc2)ccn1)NCC3(N4CCN(CC4)C)CCCCCC3
0.292135	O=C(Nc1nc(c2ccccc2)ccn1)NCC3(N4CCN(CC4)C)CCCCCC3
0.29148	O=C(Nc1c(ccc(c2ccncc2)c1)C)C=C
0.29148	O=C(Nc1c(ccc(c2ccncc2)c1)C)C=C
0.290441	Ic1c(cccc1)C(=O)Nc2c(F)ccc(NC(=O)CNC(=O)c3ccc(c4ccccc4)cc3)c2
0.290441	Ic1c(cccc1)C(=O)Nc2c(F)ccc(NC(=O)CNC(=O)c3ccc(c4ccccc4)cc3)c2
0.290323	Brc1nc(c(cc1)C(=O)Nc2c(ccc(NC(=O)C(C)C)c2)C)C(F)(F)F
0.290323	Brc1nc(c(cc1)C(=O)Nc2c(ccc(NC(=O)C(C)C)c2)C)C(F)(F)F
0.290323	Brc1nc(c(cc1)C(=O)Nc2c(ccc(NC(=O)C(C)C)c2)C)C(F)(F)F
0.290323	Brc1nc(c(cc1)C(=O)Nc2c(ccc(NC(=O)C(C)C)c2)C)C(F)(F)F
0.290323	Brc1nc(c(cc1)C(=O)Nc2c(ccc(NC(=O)C(C)C)c2)C)C(F)(F)F
0.290323	Brc1nc(c(cc1)C(=O)Nc2c(ccc(NC(=O)C(C)C)c2)C)C(F)(F)F
0.290323	Brc1nc(c(cc1)C(=O)Nc2c(ccc(NC(=O)C(C)C)c2)C)C(F)(F)F
0.290323	Brc1nc(c(cc1)C(=O)Nc2c(ccc(NC(=O)C(C)C)c2)C)C(F)(F)F
0.290323	Brc1nc(c(cc1)C(=O)Nc2c(ccc(NC(=O)C(C)C)c2)C)C(F)(F)F
0.290323	Brc1nc(c(cc1)C(=O)Nc2c(ccc(NC(=O)C(C)C)c2)C)C(F)(F)F
0.290076	Brc1cc(O)cc(c1)CC(=O)Nc2c(cc(NC(=O)c3cc(Cl)ccc3)cc2)C
0.290076	Brc1cc(O)cc(c1)CC(=O)Nc2c(cc(NC(=O)c3cc(Cl)ccc3)cc2)C
0.290076	Brc1cc(O)cc(c1)CC(=O)Nc2c(cc(NC(=O)c3cc(Cl)ccc3)cc2)C
0.290076	Brc1cc(O)cc(c1)CC(=O)Nc2c(cc(NC(=O)c3cc(Cl)ccc3)cc2)C
0.290076	Brc1cc(O)cc(c1)CC(=O)Nc2c(cc(NC(=O)c3cc(Cl)ccc3)cc2)C
0.290076	Brc1cc(O)cc(c1)CC(=O)Nc2c(cc(NC(=O)c3cc(Cl)ccc3)cc2)C
0.290076	Brc1cc(O)cc(c1)CC(=O)Nc2c(cc(NC(=O)c3cc(Cl)ccc3)cc2)C
0.290076	Brc1cc(O)cc(c1)CC(=O)Nc2c(cc(NC(=O)c3cc(Cl)ccc3)cc2)C
0.290076	Brc1cc(O)cc(c1)CC(=O)Nc2c(cc(NC(=O)c3cc(Cl)ccc3)cc2)C
0.290076	Brc1cc(O)cc(c1)CC(=O)Nc2c(cc(NC(=O)c3cc(Cl)ccc3)cc2)C
0.289796	O=C(Nc1c(OC)ccc(c1)CN2CCN(CC2)C)C=CC
0.289796	O=C(Nc1c(OC)ccc(c1)CN2CCN(CC2)C)C=CC
0.289796	O=C(Nc1c(OC)ccc(c1)CN2CCN(CC2)C)C=CC
0.289796	O=C(Nc1c(OC)ccc(c1)CN2CCN(CC2)C)C=CC
0.289796	O=C(Nc1c(OC)ccc(c1)CN2CCN(CC2)C)C=CC
0.289575	O=C(NC1C(C(N)C1(C)C)(C)C)c2cc(Nc3nc(ccn3)C)ccc2
0.289575	O=C(NC1C(C(N)C1(C)C)(C)C)c2cc(Nc3nc(ccn3)C)ccc2
0.289575	O=C(NC1C(C(N)C1(C)C)(C)C)c2cc(Nc3nc(ccn3)C)ccc2
0.289575	O=C(NC1C(C(N)C1(C)C)(C)C)c2cc(Nc3nc(ccn3)C)ccc2
0.289575	O=C(NC1C(C(N)C1(C)C)(C)C)c2cc(Nc3nc(ccn3)C)ccc2
0.289575	O=C(NC1C(C(N)C1(C)C)(C)C)c2cc(Nc3nc(ccn3)C)ccc2
0.288538	O=C(O)Cc1ccc(cc1)C(=O)Nc2nc(c(c3ccccc3)cc2)C
0.288538	O=C(O)Cc1ccc(cc1)C(=O)Nc2nc(c(c3ccccc3)cc2)C
0.288538	O=C(O)Cc1ccc(cc1)C(=O)Nc2nc(c(c3ccccc3)cc2)C
0.288538	O=C(O)Cc1ccc(cc1)C(=O)Nc2nc(c(c3ccccc3)cc2)C
0.288538	O=C(O)Cc1ccc(cc1)C(=O)Nc2nc(c(c3ccccc3)cc2)C
0.288538	O=C(O)Cc1ccc(cc1)C(=O)Nc2nc(c(c3ccccc3)cc2)C
0.288538	O=C(O)Cc1ccc(cc1)C(=O)Nc2nc(c(c3ccccc3)cc2)C
0.288538	O=C(O)Cc1ccc(cc1)C(=O)Nc2nc(c(c3ccccc3)cc2)C
0.288538	O=C(O)Cc1ccc(cc1)C(=O)Nc2nc(c(c3ccccc3)cc2)C
0.288538	O=C(O)Cc1ccc(cc1)C(=O)Nc2nc(c(c3ccccc3)cc2)C
0.288321	S(=O)(=Nc1cc(ncc1)C(=O)Nc2c(ccc(NC(=O)C(C)C)c2)C)(C)C
0.288321	S(=O)(=Nc1cc(ncc1)C(=O)Nc2c(ccc(NC(=O)C(C)C)c2)C)(C)C
0.288321	S(=O)(=Nc1cc(ncc1)C(=O)Nc2c(ccc(NC(=O)C(C)C)c2)C)(C)C
0.288321	S(=O)(=Nc1cc(ncc1)C(=O)Nc2c(ccc(NC(=O)C(C)C)c2)C)(C)C
0.288321	S(=O)(=Nc1cc(ncc1)C(=O)Nc2c(ccc(NC(=O)C(C)C)c2)C)(C)C
0.288321	S(=O)(=Nc1cc(ncc1)C(=O)Nc2c(ccc(NC(=O)C(C)C)c2)C)(C)C
0.288321	S(=O)(=Nc1cc(ncc1)C(=O)Nc2c(ccc(NC(=O)C(C)C)c2)C)(C)C
0.288321	S(=O)(=Nc1cc(ncc1)C(=O)Nc2c(ccc(NC(=O)C(C)C)c2)C)(C)C
0.288321	S(=O)(=Nc1cc(ncc1)C(=O)Nc2c(ccc(NC(=O)C(C)C)c2)C)(C)C
0.288321	S(=O)(=Nc1cc(ncc1)C(=O)Nc2c(ccc(NC(=O)C(C)C)c2)C)(C)C
0.287162	S(=O)(=O)(Nc1cc(ccc1)CC)C2=CNC(C(=O)Nc3c(ccc(NC(=O)C(C)C)c3)C)=C2
0.287162	S(=O)(=O)(Nc1cc(ccc1)CC)C2=CNC(C(=O)Nc3c(ccc(NC(=O)C(C)C)c3)C)=C2
0.287162	S(=O)(=O)(Nc1cc(ccc1)CC)C2=CNC(C(=O)Nc3c(ccc(NC(=O)C(C)C)c3)C)=C2
0.287162	S(=O)(=O)(Nc1cc(ccc1)CC)C2=CNC(C(=O)Nc3c(ccc(NC(=O)C(C)C)c3)C)=C2
0.287162	S(=O)(=O)(Nc1cc(ccc1)CC)C2=CNC(C(=O)Nc3c(ccc(NC(=O)C(C)C)c3)C)=C2
0.287162	S(=O)(=O)(Nc1cc(ccc1)CC)C2=CNC(C(=O)Nc3c(ccc(NC(=O)C(C)C)c3)C)=C2
0.287162	S(=O)(=O)(Nc1cc(ccc1)CC)C2=CNC(C(=O)Nc3c(ccc(NC(=O)C(C)C)c3)C)=C2
0.287162	S(=O)(=O)(Nc1cc(ccc1)CC)C2=CNC(C(=O)Nc3c(ccc(NC(=O)C(C)C)c3)C)=C2
0.287162	S(=O)(=O)(Nc1cc(ccc1)CC)C2=CNC(C(=O)Nc3c(ccc(NC(=O)C(C)C)c3)C)=C2
0.287162	S(=O)(=O)(Nc1cc(ccc1)CC)C2=CNC(C(=O)Nc3c(ccc(NC(=O)C(C)C)c3)C)=C2
0.286245	O=C(OC(C)(C)C)Nc1cc(c(cc1)C)C(=O)NCc2cc(NC(=O)c3ccccc3)ccc2
0.286245	O=C(OC(C)(C)C)Nc1cc(c(cc1)C)C(=O)NCc2cc(NC(=O)c3ccccc3)ccc2
0.286245	O=C(OC(C)(C)C)Nc1cc(c(cc1)C)C(=O)NCc2cc(NC(=O)c3ccccc3)ccc2
0.286245	O=C(OC(C)(C)C)Nc1cc(c(cc1)C)C(=O)NCc2cc(NC(=O)c3ccccc3)ccc2
0.286245	O=C(OC(C)(C)C)Nc1cc(c(cc1)C)C(=O)NCc2cc(NC(=O)c3ccccc3)ccc2
0.286245	O=C(OC(C)(C)C)Nc1cc(c(cc1)C)C(=O)NCc2cc(NC(=O)c3ccccc3)ccc2
0.286245	O=C(OC(C)(C)C)Nc1cc(c(cc1)C)C(=O)NCc2cc(NC(=O)c3ccccc3)ccc2
0.286245	O=C(OC(C)(C)C)Nc1cc(c(cc1)C)C(=O)NCc2cc(NC(=O)c3ccccc3)ccc2
0.286245	O=C(OC(C)(C)C)Nc1cc(c(cc1)C)C(=O)NCc2cc(NC(=O)c3ccccc3)ccc2
0.286245	O=C(OC(C)(C)C)Nc1cc(c(cc1)C)C(=O)NCc2cc(NC(=O)c3ccccc3)ccc2
0.285714	Clc1cc(ccc1)C(=O)Nc2cc(c(N)cc2)C
0.285714	Clc1cc(ccc1)C(=O)Nc2cc(c(N)cc2)C
0.285714	Clc1cc(ccc1)C(=O)Nc2cc(c(N)cc2)C
0.285714	Clc1cc(ccc1)C(=O)Nc2cc(c(N)cc2)C
0.285714	Clc1cc(ccc1)C(=O)Nc2cc(c(N)cc2)C
0.285714	Clc1cc(ccc1)C(=O)Nc2cc(c(N)cc2)C
0.285714	Clc1cc(ccc1)C(=O)Nc2cc(c(N)cc2)C
0.285714	Clc1cc(ccc1)C(=O)Nc2cc(c(N)cc2)C
0.285714	Clc1cc(ccc1)C(=O)Nc2cc(c(N)cc2)C
0.285714	Clc1cc(ccc1)C(=O)Nc2cc(c(N)cc2)C
0.285235	S(=O)(=O)(N(CC)CC)c1c(F)ccc(c1)C(=O)Nc2nc(c3ccccc3)cc(c4ccc(cc4)C)c2
0.285235	S(=O)(=O)(N(CC)CC)c1c(F)ccc(c1)C(=O)Nc2nc(c3ccccc3)cc(c4ccc(cc4)C)c2
0.285235	S(=O)(=O)(N(CC)CC)c1c(F)ccc(c1)C(=O)Nc2nc(c3ccccc3)cc(c4ccc(cc4)C)c2
0.285235	S(=O)(=O)(N(CC)CC)c1c(F)ccc(c1)C(=O)Nc2nc(c3ccccc3)cc(c4ccc(cc4)C)c2
0.285235	S(=O)(=O)(N(CC)CC)c1c(F)ccc(c1)C(=O)Nc2nc(c3ccccc3)cc(c4ccc(cc4)C)c2
0.285235	S(=O)(=O)(N(CC)CC)c1c(F)ccc(c1)C(=O)Nc2nc(c3ccccc3)cc(c4ccc(cc4)C)c2
0.285235	S(=O)(=O)(N(CC)CC)c1c(F)ccc(c1)C(=O)Nc2nc(c3ccccc3)cc(c4ccc(cc4)C)c2
0.285235	S(=O)(=O)(N(CC)CC)c1c(F)ccc(c1)C(=O)Nc2nc(c3ccccc3)cc(c4ccc(cc4)C)c2
0.285235	S(=O)(=O)(N(CC)CC)c1c(F)ccc(c1)C(=O)Nc2nc(c3ccccc3)cc(c4ccc(cc4)C)c2
0.285211	O=C(Nc1cc(NC(=O)C(C)(C)C)c(cc1)C)C(=O)NCCCc2nc(ncc2)C(C)(C)C
0.285088	O=C(Nc1c(ccc(c2ccncc2)c1)C)C=CC
0.283582	O=C(N)c1c(cccc1)CC(=O)Nc2c(ccc(c3ccncc3)c2)C
0.283582	O=C(N)c1c(cccc1)CC(=O)Nc2c(ccc(c3ccncc3)c2)C
0.283262	Fc1ccc(Oc2ccc(cc2)C(=O)Nc3ccc(cc3)C4=NC(=CN4)C)cc1
0.283262	Fc1ccc(Oc2ccc(cc2)C(=O)Nc3ccc(cc3)C4=NC(=CN4)C)cc1
0.283262	Fc1ccc(Oc2ccc(cc2)C(=O)Nc3ccc(cc3)C4=NC(=CN4)C)cc1
0.283262	Fc1ccc(Oc2ccc(cc2)C(=O)Nc3ccc(cc3)C4=NC(=CN4)C)cc1
0.283262	Fc1ccc(Oc2ccc(cc2)C(=O)Nc3ccc(cc3)C4=NC(=CN4)C)cc1
0.283262	Fc1ccc(Oc2ccc(cc2)C(=O)Nc3ccc(cc3)C4=NC(=CN4)C)cc1
0.283262	Fc1ccc(Oc2ccc(cc2)C(=O)Nc3ccc(cc3)C4=NC(=CN4)C)cc1
0.283262	Fc1ccc(Oc2ccc(cc2)C(=O)Nc3ccc(cc3)C4=NC(=CN4)C)cc1
0.283262	Fc1ccc(Oc2ccc(cc2)C(=O)Nc3ccc(cc3)C4=NC(=CN4)C)cc1
0.282353	Clc1cc(c(NC(=O)c2c(F)cc(c3cc(c(cc3)C)C)cc2)cc1)C
0.282353	Clc1cc(c(NC(=O)c2c(F)cc(c3cc(c(cc3)C)C)cc2)cc1)C
0.282353	Clc1cc(c(NC(=O)c2c(F)cc(c3cc(c(cc3)C)C)cc2)cc1)C
0.282353	Clc1cc(c(NC(=O)c2c(F)cc(c3cc(c(cc3)C)C)cc2)cc1)C
0.282353	Clc1cc(c(NC(=O)c2c(F)cc(c3cc(c(cc3)C)C)cc2)cc1)C
0.282353	Clc1cc(c(NC(=O)c2c(F)cc(c3cc(c(cc3)C)C)cc2)cc1)C
0.282353	Clc1cc(c(NC(=O)c2c(F)cc(c3cc(c(cc3)C)C)cc2)cc1)C
0.282353	Clc1cc(c(NC(=O)c2c(F)cc(c3cc(c(cc3)C)C)cc2)cc1)C
0.282353	Clc1cc(c(NC(=O)c2c(F)cc(c3cc(c(cc3)C)C)cc2)cc1)C
0.282353	Clc1cc(c(NC(=O)c2c(F)cc(c3cc(c(cc3)C)C)cc2)cc1)C
0.282258	Brc1c(ccc(c1)C(=O)Nc2c(ccc(c2)C)C)C(=O)O
0.281853	S(=O)(=O)(c1cc(ccc1)C(=O)Nc2c(cc(NC(=O)C=O)cc2)C)C
0.281853	S(=O)(=O)(c1cc(ccc1)C(=O)Nc2c(cc(NC(=O)C=O)cc2)C)C
0.281853	S(=O)(=O)(c1cc(ccc1)C(=O)Nc2c(cc(NC(=O)C=O)cc2)C)C
0.281853	S(=O)(=O)(c1cc(ccc1)C(=O)Nc2c(cc(NC(=O)C=O)cc2)C)C
0.281853	S(=O)(=O)(c1cc(ccc1)C(=O)Nc2c(cc(NC(=O)C=O)cc2)C)C
0.281853	S(=O)(=O)(c1cc(ccc1)C(=O)Nc2c(cc(NC(=O)C=O)cc2)C)C
0.281853	S(=O)(=O)(c1cc(ccc1)C(=O)Nc2c(cc(NC(=O)C=O)cc2)C)C
0.281853	S(=O)(=O)(c1cc(ccc1)C(=O)Nc2c(cc(NC(=O)C=O)cc2)C)C
0.281853	S(=O)(=O)(c1cc(ccc1)C(=O)Nc2c(cc(NC(=O)C=O)cc2)C)C
0.280528	O=C(Nc1cc(NC(=O)C(C)(C)C)c(cc1)C)C(=O)NCc2cc(ccc2)CN3CC(C(=O)N)CCC3
0.280528	O=C(Nc1cc(NC(=O)C(C)(C)C)c(cc1)C)C(=O)NCc2cc(ccc2)CN3CC(C(=O)N)CCC3
0.280528	O=C(Nc1cc(NC(=O)C(C)(C)C)c(cc1)C)C(=O)NCc2cc(ccc2)CN3CC(C(=O)N)CCC3
0.280528	O=C(Nc1cc(NC(=O)C(C)(C)C)c(cc1)C)C(=O)NCc2cc(ccc2)CN3CC(C(=O)N)CCC3
0.280528	O=C(Nc1cc(NC(=O)C(C)(C)C)c(cc1)C)C(=O)NCc2cc(ccc2)CN3CC(C(=O)N)CCC3
0.280528	O=C(Nc1cc(NC(=O)C(C)(C)C)c(cc1)C)C(=O)NCc2cc(ccc2)CN3CC(C(=O)N)CCC3
0.280528	O=C(Nc1cc(NC(=O)C(C)(C)C)c(cc1)C)C(=O)NCc2cc(ccc2)CN3CC(C(=O)N)CCC3
0.280528	O=C(Nc1cc(NC(=O)C(C)(C)C)c(cc1)C)C(=O)NCc2cc(ccc2)CN3CC(C(=O)N)CCC3
0.280528	O=C(Nc1cc(NC(=O)C(C)(C)C)c(cc1)C)C(=O)NCc2cc(ccc2)CN3CC(C(=O)N)CCC3
0.280528	O=C(Nc1cc(NC(=O)C(C)(C)C)c(cc1)C)C(=O)NCc2cc(ccc2)CN3CC(C(=O)N)CCC3
0.27972	Brc1ccc(cc1)C(=O)Nc2c(ccc(c2)C(=O)OC(c3c(F)nccc3)C)C
0.27972	Brc1ccc(cc1)C(=O)Nc2c(ccc(c2)C(=O)OC(c3c(F)nccc3)C)C
0.27972	Brc1ccc(cc1)C(=O)Nc2c(ccc(c2)C(=O)OC(c3c(F)nccc3)C)C
0.27972	Brc1ccc(cc1)C(=O)Nc2c(ccc(c2)C(=O)OC(c3c(F)nccc3)C)C
0.27972	Brc1ccc(cc1)C(=O)Nc2c(ccc(c2)C(=O)OC(c3c(F)nccc3)C)C
0.27972	Brc1ccc(cc1)C(=O)Nc2c(ccc(c2)C(=O)OC(c3c(F)nccc3)C)C
0.27972	Brc1ccc(cc1)C(=O)Nc2c(ccc(c2)C(=O)OC(c3c(F)nccc3)C)C
0.27972	Brc1ccc(cc1)C(=O)Nc2c(ccc(c2)C(=O)OC(c3c(F)nccc3)C)C
0.27972	Brc1ccc(cc1)C(=O)Nc2c(ccc(c2)C(=O)OC(c3c(F)nccc3)C)C
0.27972	Brc1ccc(cc1)C(=O)Nc2c(ccc(c2)C(=O)OC(c3c(F)nccc3)C)C
0.279605	S1c2c(NC(=O)C1C)cc(cc2)C(=O)Nc3nc(c4ccccc4)cc(c5ccc(cc5)C)c3
0.278388	S1C(=NC(C(=O)Nc2c(ccc(NC(=O)C(C)C)c2)C)=C1)CC(F)(F)F
0.278388	S1C(=NC(C(=O)Nc2c(ccc(NC(=O)C(C)C)c2)C)=C1)CC(F)(F)F
0.278388	S1C(=NC(C(=O)Nc2c(ccc(NC(=O)C(C)C)c2)C)=C1)CC(F)(F)F
0.278388	S1C(=NC(C(=O)Nc2c(ccc(NC(=O)C(C)C)c2)C)=C1)CC(F)(F)F
0.278388	S1C(=NC(C(=O)Nc2c(ccc(NC(=O)C(C)C)c2)C)=C1)CC(F)(F)F
0.278388	S1C(=NC(C(=O)Nc2c(ccc(NC(=O)C(C)C)c2)C)=C1)CC(F)(F)F
0.278388	S1C(=NC(C(=O)Nc2c(ccc(NC(=O)C(C)C)c2)C)=C1)CC(F)(F)F
0.278388	S1C(=NC(C(=O)Nc2c(ccc(NC(=O)C(C)C)c2)C)=C1)CC(F)(F)F
0.278388	S1C(=NC(C(=O)Nc2c(ccc(NC(=O)C(C)C)c2)C)=C1)CC(F)(F)F
0.278388	S1C(=NC(C(=O)Nc2c(ccc(NC(=O)C(C)C)c2)C)=C1)CC(F)(F)F
0.27758	Clc1c(NC(=O)C(=O)N2CCN(Cc3cnccc3)CC2)ccc([N+]([O-])=O)c1
0.27758	Clc1c(NC(=O)C(=O)N2CCN(Cc3cnccc3)CC2)ccc([N+]([O-])=O)c1
0.27758	Clc1c(NC(=O)C(=O)N2CCN(Cc3cnccc3)CC2)ccc([N+]([O-])=O)c1
0.27758	Clc1c(NC(=O)C(=O)N2CCN(Cc3cnccc3)CC2)ccc([N+]([O-])=O)c1
0.27758	Clc1c(NC(=O)C(=O)N2CCN(Cc3cnccc3)CC2)ccc([N+]([O-])=O)c1
0.27758	Clc1c(NC(=O)C(=O)N2CCN(Cc3cnccc3)CC2)ccc([N+]([O-])=O)c1
0.27758	Clc1c(NC(=O)C(=O)N2CCN(Cc3cnccc3)CC2)ccc([N+]([O-])=O)c1
0.27758	Clc1c(NC(=O)C(=O)N2CCN(Cc3cnccc3)CC2)ccc([N+]([O-])=O)c1
0.27758	Clc1c(NC(=O)C(=O)N2CCN(Cc3cnccc3)CC2)ccc([N+]([O-])=O)c1
0.27758	Clc1c(NC(=O)C(=O)N2CCN(Cc3cnccc3)CC2)ccc([N+]([O-])=O)c1
0.277027	Brc1c(Oc2c(ccc(NC(=O)Nc3c(OC)ccc(c4ncccc4)c3)c2)C)nccc1
0.277027	Brc1c(Oc2c(ccc(NC(=O)Nc3c(OC)ccc(c4ncccc4)c3)c2)C)nccc1
0.277027	Brc1c(Oc2c(ccc(NC(=O)Nc3c(OC)ccc(c4ncccc4)c3)c2)C)nccc1
0.277027	Brc1c(Oc2c(ccc(NC(=O)Nc3c(OC)ccc(c4ncccc4)c3)c2)C)nccc1
0.277027	Brc1c(Oc2c(ccc(NC(=O)Nc3c(OC)ccc(c4ncccc4)c3)c2)C)nccc1
0.277027	Brc1c(Oc2c(ccc(NC(=O)Nc3c(OC)ccc(c4ncccc4)c3)c2)C)nccc1
0.277027	Brc1c(Oc2c(ccc(NC(=O)Nc3c(OC)ccc(c4ncccc4)c3)c2)C)nccc1
0.277027	Brc1c(Oc2c(ccc(NC(=O)Nc3c(OC)ccc(c4ncccc4)c3)c2)C)nccc1
0.277027	Brc1c(Oc2c(ccc(NC(=O)Nc3c(OC)ccc(c4ncccc4)c3)c2)C)nccc1
0.277027	Brc1c(Oc2c(ccc(NC(=O)Nc3c(OC)ccc(c4ncccc4)c3)c2)C)nccc1
0.276817	S1C(=CC=C1)CC(=O)Nc2c(cc(OC)c(OC)c2)C(=O)Nc3ccc(cc3)CN4CCN(Cc5ccccc5)CC4
0.276817	S1C(=CC=C1)CC(=O)Nc2c(cc(OC)c(OC)c2)C(=O)Nc3ccc(cc3)CN4CCN(Cc5ccccc5)CC4
0.276817	S1C(=CC=C1)CC(=O)Nc2c(cc(OC)c(OC)c2)C(=O)Nc3ccc(cc3)CN4CCN(Cc5ccccc5)CC4
0.276817	S1C(=CC=C1)CC(=O)Nc2c(cc(OC)c(OC)c2)C(=O)Nc3ccc(cc3)CN4CCN(Cc5ccccc5)CC4
0.276817	S1C(=CC=C1)CC(=O)Nc2c(cc(OC)c(OC)c2)C(=O)Nc3ccc(cc3)CN4CCN(Cc5ccccc5)CC4
0.276817	S1C(=CC=C1)CC(=O)Nc2c(cc(OC)c(OC)c2)C(=O)Nc3ccc(cc3)CN4CCN(Cc5ccccc5)CC4
0.276817	S1C(=CC=C1)CC(=O)Nc2c(cc(OC)c(OC)c2)C(=O)Nc3ccc(cc3)CN4CCN(Cc5ccccc5)CC4
0.276817	S1C(=CC=C1)CC(=O)Nc2c(cc(OC)c(OC)c2)C(=O)Nc3ccc(cc3)CN4CCN(Cc5ccccc5)CC4
0.276817	S1C(=CC=C1)CC(=O)Nc2c(cc(OC)c(OC)c2)C(=O)Nc3ccc(cc3)CN4CCN(Cc5ccccc5)CC4
0.276817	S1C(=CC=C1)CC(=O)Nc2c(cc(OC)c(OC)c2)C(=O)Nc3ccc(cc3)CN4CCN(Cc5ccccc5)CC4
0.276817	O=C(NCc1cc(ccc1)C=2ON=C(N2)c3ccncc3)c4ccc(cc4)CN5CC(=O)NCC5
0.276817	O=C(NCc1cc(ccc1)C=2ON=C(N2)c3ccncc3)c4ccc(cc4)CN5CC(=O)NCC5
0.276817	O=C(NCc1cc(ccc1)C=2ON=C(N2)c3ccncc3)c4ccc(cc4)CN5CC(=O)NCC5
0.276817	O=C(NCc1cc(ccc1)C=2ON=C(N2)c3ccncc3)c4ccc(cc4)CN5CC(=O)NCC5
0.276817	O=C(NCc1cc(ccc1)C=2ON=C(N2)c3ccncc3)c4ccc(cc4)CN5CC(=O)NCC5
0.276817	O=C(NCc1cc(ccc1)C=2ON=C(N2)c3ccncc3)c4ccc(cc4)CN5CC(=O)NCC5
0.276817	O=C(NCc1cc(ccc1)C=2ON=C(N2)c3ccncc3)c4ccc(cc4)CN5CC(=O)NCC5
0.276817	O=C(NCc1cc(ccc1)C=2ON=C(N2)c3ccncc3)c4ccc(cc4)CN5CC(=O)NCC5
0.276596	O=C(N1CCOCC1)c2cc(NC(=O)c3c(Nc4c(c(ccc4)C)C)cccc3)ccc2
0.276596	O=C(N1CCOCC1)c2cc(NC(=O)c3c(Nc4c(c(ccc4)C)C)cccc3)ccc2
0.276596	O=C(N1CCOCC1)c2cc(NC(=O)c3c(Nc4c(c(ccc4)C)C)cccc3)ccc2
0.276596	O=C(N1CCOCC1)c2cc(NC(=O)c3c(Nc4c(c(ccc4)C)C)cccc3)ccc2
0.275362	[O-][N+](=O)c1c(OC(C)C)cc(cc1)C(=O)Nc2c(ccc(c2)CO)C
0.275362	[O-][N+](=O)c1c(OC(C)C)cc(cc1)C(=O)Nc2c(ccc(c2)CO)C
0.275194	O=C(Nc1cc(NCc2ncc(C#N)cc2)c(cc1)C)C(C)C
0.275194	O=C(Nc1cc(NCc2ncc(C#N)cc2)c(cc1)C)C(C)C
0.275194	O=C(Nc1cc(NCc2ncc(C#N)cc2)c(cc1)C)C(C)C
0.275194	O=C(Nc1cc(NCc2ncc(C#N)cc2)c(cc1)C)C(C)C
0.275194	O=C(Nc1cc(NCc2ncc(C#N)cc2)c(cc1)C)C(C)C
0.275194	O=C(Nc1cc(NCc2ncc(C#N)cc2)c(cc1)C)C(C)C
0.275194	O=C(Nc1cc(NCc2ncc(C#N)cc2)c(cc1)C)C(C)C
0.275194	O=C(Nc1cc(NCc2ncc(C#N)cc2)c(cc1)C)C(C)C
0.275194	O=C(Nc1cc(NCc2ncc(C#N)cc2)c(cc1)C)C(C)C
0.275194	O=C(Nc1cc(NCc2ncc(C#N)cc2)c(cc1)C)C(C)C
0.274809	Fc1c(NC(=O)NCc2ccc(cc2)CN3CCCC3)cc(cc1)C(=O)N(C)C
0.274809	Fc1c(NC(=O)NCc2ccc(cc2)CN3CCCC3)cc(cc1)C(=O)N(C)C
0.274809	Fc1c(NC(=O)NCc2ccc(cc2)CN3CCCC3)cc(cc1)C(=O)N(C)C
0.274809	Fc1c(NC(=O)NCc2ccc(cc2)CN3CCCC3)cc(cc1)C(=O)N(C)C
0.274809	Fc1c(NC(=O)NCc2ccc(cc2)CN3CCCC3)cc(cc1)C(=O)N(C)C
0.274809	Fc1c(NC(=O)NCc2ccc(cc2)CN3CCCC3)cc(cc1)C(=O)N(C)C
0.274809	Fc1c(NC(=O)NCc2ccc(cc2)CN3CCCC3)cc(cc1)C(=O)N(C)C
0.274809	Fc1c(NC(=O)NCc2ccc(cc2)CN3CCCC3)cc(cc1)C(=O)N(C)C
0.274725	S(=O)(=O)(c1ccc(cc1)C(=O)Nc2cc(c(OCCN3CCCC3)cc2)C)CCC
0.274725	S(=O)(=O)(c1ccc(cc1)C(=O)Nc2cc(c(OCCN3CCCC3)cc2)C)CCC
0.274725	S(=O)(=O)(c1ccc(cc1)C(=O)Nc2cc(c(OCCN3CCCC3)cc2)C)CCC
0.274725	S(=O)(=O)(c1ccc(cc1)C(=O)Nc2cc(c(OCCN3CCCC3)cc2)C)CCC
0.274725	S(=O)(=O)(c1ccc(cc1)C(=O)Nc2cc(c(OCCN3CCCC3)cc2)C)CCC
0.274725	S(=O)(=O)(c1ccc(cc1)C(=O)Nc2cc(c(OCCN3CCCC3)cc2)C)CCC
0.274648	O=C(Nc1cc(ccc1)CNC(=O)C(=O)Nc2cc(OCC3CCCCC3)c(cc2)C)c4ccccc4
0.274648	O=C(Nc1cc(ccc1)CNC(=O)C(=O)Nc2cc(OCC3CCCCC3)c(cc2)C)c4ccccc4
0.274648	O=C(Nc1cc(ccc1)CNC(=O)C(=O)Nc2cc(OCC3CCCCC3)c(cc2)C)c4ccccc4
0.274648	O=C(Nc1cc(ccc1)CNC(=O)C(=O)Nc2cc(OCC3CCCCC3)c(cc2)C)c4ccccc4
0.274648	O=C(Nc1cc(ccc1)CNC(=O)C(=O)Nc2cc(OCC3CCCCC3)c(cc2)C)c4ccccc4
0.274648	O=C(Nc1cc(ccc1)CNC(=O)C(=O)Nc2cc(OCC3CCCCC3)c(cc2)C)c4ccccc4
0.274648	O=C(Nc1cc(ccc1)CNC(=O)C(=O)Nc2cc(OCC3CCCCC3)c(cc2)C)c4ccccc4
0.274648	O=C(Nc1cc(ccc1)CNC(=O)C(=O)Nc2cc(OCC3CCCCC3)c(cc2)C)c4ccccc4
0.274648	O=C(Nc1cc(ccc1)CNC(=O)C(=O)Nc2cc(OCC3CCCCC3)c(cc2)C)c4ccccc4
0.274648	O=C(Nc1cc(ccc1)CNC(=O)C(=O)Nc2cc(OCC3CCCCC3)c(cc2)C)c4ccccc4
0.273764	Fc1c(ccc(NC(=O)CCN2CCN(c3ncncc3)CC2)c1)C
0.273764	Fc1c(ccc(NC(=O)CCN2CCN(c3ncncc3)CC2)c1)C
0.273764	Fc1c(ccc(NC(=O)CCN2CCN(c3ncncc3)CC2)c1)C
0.273438	Brc1c(F)cc(NC(=O)c2cc(ncc2)NC3CCC3)cc1
0.273438	Brc1c(F)cc(NC(=O)c2cc(ncc2)NC3CCC3)cc1
0.273438	Brc1c(F)cc(NC(=O)c2cc(ncc2)NC3CCC3)cc1
0.273438	Brc1c(F)cc(NC(=O)c2cc(ncc2)NC3CCC3)cc1
0.273438	Brc1c(F)cc(NC(=O)c2cc(ncc2)NC3CCC3)cc1
0.273438	Brc1c(F)cc(NC(=O)c2cc(ncc2)NC3CCC3)cc1
0.273438	Brc1c(F)cc(NC(=O)c2cc(ncc2)NC3CCC3)cc1
0.273408	O=C(Nc1c(cc(N2CCCC2)cc1)C)c3ncc(cc3)C=O
0.273408	O=C(Nc1c(cc(N2CCCC2)cc1)C)c3ncc(cc3)C=O
0.273408	O=C(Nc1c(cc(N2CCCC2)cc1)C)c3ncc(cc3)C=O
0.273408	O=C(Nc1c(cc(N2CCCC2)cc1)C)c3ncc(cc3)C=O
0.273408	O=C(Nc1c(cc(N2CCCC2)cc1)C)c3ncc(cc3)C=O
0.273408	O=C(Nc1c(cc(N2CCCC2)cc1)C)c3ncc(cc3)C=O
0.273408	O=C(Nc1c(cc(N2CCCC2)cc1)C)c3ncc(cc3)C=O
0.273408	O=C(Nc1c(cc(N2CCCC2)cc1)C)c3ncc(cc3)C=O
0.273408	O=C(Nc1c(cc(N2CCCC2)cc1)C)c3ncc(cc3)C=O
0.273408	O=C(Nc1c(cc(N2CCCC2)cc1)C)c3ncc(cc3)C=O
0.272727	O=C(Nc1ccc(cc1)C2=NOC=N2)c3ccc(cc3)CC(=O)O
0.272727	O=C(Nc1ccc(cc1)C2=NOC=N2)c3ccc(cc3)CC(=O)O
0.272727	O=C(Nc1ccc(cc1)C2=NOC=N2)c3ccc(cc3)CC(=O)O
0.272727	O=C(Nc1ccc(cc1)C2=NOC=N2)c3ccc(cc3)CC(=O)O
0.272727	O=C(Nc1ccc(cc1)C2=NOC=N2)c3ccc(cc3)CC(=O)O
0.272727	O=C(Nc1ccc(cc1)C2=NOC=N2)c3ccc(cc3)CC(=O)O
0.272727	O=C(Nc1ccc(cc1)C2=NOC=N2)c3ccc(cc3)CC(=O)O
0.272727	O=C(Nc1ccc(cc1)C2=NOC=N2)c3ccc(cc3)CC(=O)O
0.272727	O=C(Nc1ccc(cc1)C2=NOC=N2)c3ccc(cc3)CC(=O)O
0.272727	O=C(Nc1ccc(cc1)C2=NOC=N2)c3ccc(cc3)CC(=O)O
0.272727	S1C=2N(C=C1)C=CC2C(=O)Nc3cc(c4nc(ccn4)C)ccc3
0.272727	S1C=2N(C=C1)C=CC2C(=O)Nc3cc(c4nc(ccn4)C)ccc3
0.272727	S1C=2N(C=C1)C=CC2C(=O)Nc3cc(c4nc(ccn4)C)ccc3
0.272727	S1C=2N(C=C1)C=CC2C(=O)Nc3cc(c4nc(ccn4)C)ccc3
0.272727	S1C=2N(C=C1)C=CC2C(=O)Nc3cc(c4nc(ccn4)C)ccc3
0.272727	S1C=2N(C=C1)C=CC2C(=O)Nc3cc(c4nc(ccn4)C)ccc3
0.272727	S1C=2N(C=C1)C=CC2C(=O)Nc3cc(c4nc(ccn4)C)ccc3
0.272727	S1C=2N(C=C1)C=CC2C(=O)Nc3cc(c4nc(ccn4)C)ccc3
0.272727	S1C=2N(C=C1)C=CC2C(=O)Nc3cc(c4nc(ccn4)C)ccc3
0.272727	S1C=2N(C=C1)C=CC2C(=O)Nc3cc(c4nc(ccn4)C)ccc3
0.272727	O=C(Nc1cc(NC(=O)Cc2ccc(NC(=O)C)cc2)c(cc1)C)C(C)C
0.272727	O=C(Nc1cc(NC(=O)Cc2ccc(NC(=O)C)cc2)c(cc1)C)C(C)C
0.272727	O=C(Nc1cc(NC(=O)Cc2ccc(NC(=O)C)cc2)c(cc1)C)C(C)C
0.272727	O=C(Nc1cc(NC(=O)Cc2ccc(NC(=O)C)cc2)c(cc1)C)C(C)C
0.272727	O=C(Nc1cc(NC(=O)Cc2ccc(NC(=O)C)cc2)c(cc1)C)C(C)C
0.272727	O=C(Nc1cc(NC(=O)Cc2ccc(NC(=O)C)cc2)c(cc1)C)C(C)C
0.272727	O=C(Nc1cc(NC(=O)Cc2ccc(NC(=O)C)cc2)c(cc1)C)C(C)C
0.272727	O=C(Nc1cc(NC(=O)Cc2ccc(NC(=O)C)cc2)c(cc1)C)C(C)C
0.272727	O=C(Nc1cc(NC(=O)Cc2ccc(NC(=O)C)cc2)c(cc1)C)C(C)C
0.272727	O=C(Nc1cc(NC(=O)Cc2ccc(NC(=O)C)cc2)c(cc1)C)C(C)C
0.272425	O=C(NC(C)C)c1c(cc(NCC=2C(=NN(C2)C)c3cnccc3)cc1)C
0.272374	S(c1c(ccc(c1)C)C)c2ccc(NC(=O)NCc3ccc(cc3)CN4CCOCC4)cc2
0.272374	S(c1c(ccc(c1)C)C)c2ccc(NC(=O)NCc3ccc(cc3)CN4CCOCC4)cc2
0.272374	S(c1c(ccc(c1)C)C)c2ccc(NC(=O)NCc3ccc(cc3)CN4CCOCC4)cc2
0.272374	S(c1c(ccc(c1)C)C)c2ccc(NC(=O)NCc3ccc(cc3)CN4CCOCC4)cc2
0.272374	S(c1c(ccc(c1)C)C)c2ccc(NC(=O)NCc3ccc(cc3)CN4CCOCC4)cc2
0.272	O=C(Nc1ccc(OCCN2CC(CC2)C)cc1)c3ccc(cc3)CN4CCOCC4
0.272	O=C(Nc1ccc(OCCN2CC(CC2)C)cc1)c3ccc(cc3)CN4CCOCC4
0.272	O=C(Nc1ccc(OCCN2CC(CC2)C)cc1)c3ccc(cc3)CN4CCOCC4
0.272	O=C(Nc1ccc(OCCN2CC(CC2)C)cc1)c3ccc(cc3)CN4CCOCC4
0.272	O=C(Nc1ccc(OCCN2CC(CC2)C)cc1)c3ccc(cc3)CN4CCOCC4
0.272	O=C(Nc1ccc(OCCN2CC(CC2)C)cc1)c3ccc(cc3)CN4CCOCC4
0.272	O=C(Nc1ccc(OCCN2CC(CC2)C)cc1)c3ccc(cc3)CN4CCOCC4
0.271777	O1N=C(N=C1c2c(nccc2)Nc3c(cc(cc3)C)C)c4cc(N)ccc4
0.271777	O1N=C(N=C1c2c(nccc2)Nc3c(cc(cc3)C)C)c4cc(N)ccc4
0.271777	O1N=C(N=C1c2c(nccc2)Nc3c(cc(cc3)C)C)c4cc(N)ccc4
0.271777	O1N=C(N=C1c2c(nccc2)Nc3c(cc(cc3)C)C)c4cc(N)ccc4
0.271777	O1N=C(N=C1c2c(nccc2)Nc3c(cc(cc3)C)C)c4cc(N)ccc4
0.271777	O1N=C(N=C1c2c(nccc2)Nc3c(cc(cc3)C)C)c4cc(N)ccc4
0.271777	O1N=C(N=C1c2c(nccc2)Nc3c(cc(cc3)C)C)c4cc(N)ccc4
0.271777	O1N=C(N=C1c2c(nccc2)Nc3c(cc(cc3)C)C)c4cc(N)ccc4
0.271777	O1N=C(N=C1c2c(nccc2)Nc3c(cc(cc3)C)C)c4cc(N)ccc4
0.271777	O1N=C(N=C1c2c(nccc2)Nc3c(cc(cc3)C)C)c4cc(N)ccc4
0.271127	Brc1nc(c(cc1)C(=O)Nc2nc(c3ccccc3)cc(c4ccc(cc4)C)c2)C(F)(F)F
0.270833	O=C(N1CCC(CNC(=O)C(=O)Nc2cc(NC(=O)C(C)(C)C)c(cc2)C)CC1)c3ccccc3
0.270833	O=C(N1CCC(CNC(=O)C(=O)Nc2cc(NC(=O)C(C)(C)C)c(cc2)C)CC1)c3ccccc3
0.270833	O=C(N1CCC(CNC(=O)C(=O)Nc2cc(NC(=O)C(C)(C)C)c(cc2)C)CC1)c3ccccc3
0.270833	O=C(N1CCC(CNC(=O)C(=O)Nc2cc(NC(=O)C(C)(C)C)c(cc2)C)CC1)c3ccccc3
0.270833	O=C(N1CCC(CNC(=O)C(=O)Nc2cc(NC(=O)C(C)(C)C)c(cc2)C)CC1)c3ccccc3
0.270833	O=C(N1CCC(CNC(=O)C(=O)Nc2cc(NC(=O)C(C)(C)C)c(cc2)C)CC1)c3ccccc3
0.270833	O=C(N1CCC(CNC(=O)C(=O)Nc2cc(NC(=O)C(C)(C)C)c(cc2)C)CC1)c3ccccc3
0.270833	O=C(N1CCC(CNC(=O)C(=O)Nc2cc(NC(=O)C(C)(C)C)c(cc2)C)CC1)c3ccccc3
0.270833	O=C(N1CCC(CNC(=O)C(=O)Nc2cc(NC(=O)C(C)(C)C)c(cc2)C)CC1)c3ccccc3
0.270833	O=C(N1CCC(CNC(=O)C(=O)Nc2cc(NC(=O)C(C)(C)C)c(cc2)C)CC1)c3ccccc3
0.270677	O=C(Nc1nc(c2ccccc2)cc(c3ccc(cc3)C)c1)C4=NNC(=C4)Cc5ccccc5
0.270677	O=C(Nc1nc(c2ccccc2)cc(c3ccc(cc3)C)c1)C4=NNC(=C4)Cc5ccccc5
0.270677	O=C(Nc1nc(c2ccccc2)cc(c3ccc(cc3)C)c1)C4=NNC(=C4)Cc5ccccc5
0.270677	O=C(Nc1nc(c2ccccc2)cc(c3ccc(cc3)C)c1)C4=NNC(=C4)Cc5ccccc5
0.270677	O=C(Nc1nc(c2ccccc2)cc(c3ccc(cc3)C)c1)C4=NNC(=C4)Cc5ccccc5
0.270677	O=C(Nc1nc(c2ccccc2)cc(c3ccc(cc3)C)c1)C4=NNC(=C4)Cc5ccccc5
0.270677	O=C(Nc1nc(c2ccccc2)cc(c3ccc(cc3)C)c1)C4=NNC(=C4)Cc5ccccc5
0.270677	O=C(Nc1nc(c2ccccc2)cc(c3ccc(cc3)C)c1)C4=NNC(=C4)Cc5ccccc5
0.270677	O=C(Nc1nc(c2ccccc2)cc(c3ccc(cc3)C)c1)C4=NNC(=C4)Cc5ccccc5
0.270677	O=C(Nc1nc(c2ccccc2)cc(c3ccc(cc3)C)c1)C4=NNC(=C4)Cc5ccccc5
0.270463	S1C(=NC(c2ccc(cc2)C(C)C)=C1)NC(=O)c3c(F)cc(c4cc(c(cc4)C)C)cc3
0.270463	S1C(=NC(c2ccc(cc2)C(C)C)=C1)NC(=O)c3c(F)cc(c4cc(c(cc4)C)C)cc3
0.270096	O=C1N(C(=O)c2c1cc(cc2)C(=O)Nc3c(ccc(NC(=O)C(C)C)c3)C)CC4OCCC4
0.270096	O=C1N(C(=O)c2c1cc(cc2)C(=O)Nc3c(ccc(NC(=O)C(C)C)c3)C)CC4OCCC4
0.270096	O=C1N(C(=O)c2c1cc(cc2)C(=O)Nc3c(ccc(NC(=O)C(C)C)c3)C)CC4OCCC4
0.270096	O=C1N(C(=O)c2c1cc(cc2)C(=O)Nc3c(ccc(NC(=O)C(C)C)c3)C)CC4OCCC4
0.270096	O=C1N(C(=O)c2c1cc(cc2)C(=O)Nc3c(ccc(NC(=O)C(C)C)c3)C)CC4OCCC4
0.270096	O=C1N(C(=O)c2c1cc(cc2)C(=O)Nc3c(ccc(NC(=O)C(C)C)c3)C)CC4OCCC4
0.270096	O=C1N(C(=O)c2c1cc(cc2)C(=O)Nc3c(ccc(NC(=O)C(C)C)c3)C)CC4OCCC4
0.270096	O=C1N(C(=O)c2c1cc(cc2)C(=O)Nc3c(ccc(NC(=O)C(C)C)c3)C)CC4OCCC4
0.270096	O=C1N(C(=O)c2c1cc(cc2)C(=O)Nc3c(ccc(NC(=O)C(C)C)c3)C)CC4OCCC4
0.270096	O=C1N(C(=O)c2c1cc(cc2)C(=O)Nc3c(ccc(NC(=O)C(C)C)c3)C)CC4OCCC4
0.27	Ic1c(cccc1)C(=O)Nc2c(F)ccc(NC(=O)C=3SC(=NC3)N4CCN(CC4)C)c2
0.27	Ic1c(cccc1)C(=O)Nc2c(F)ccc(NC(=O)C=3SC(=NC3)N4CCN(CC4)C)c2
0.27	Ic1c(cccc1)C(=O)Nc2c(F)ccc(NC(=O)C=3SC(=NC3)N4CCN(CC4)C)c2
0.27	Ic1c(cccc1)C(=O)Nc2c(F)ccc(NC(=O)C=3SC(=NC3)N4CCN(CC4)C)c2
0.27	Ic1c(cccc1)C(=O)Nc2c(F)ccc(NC(=O)C=3SC(=NC3)N4CCN(CC4)C)c2
0.27	Ic1c(cccc1)C(=O)Nc2c(F)ccc(NC(=O)C=3SC(=NC3)N4CCN(CC4)C)c2
0.27	Ic1c(cccc1)C(=O)Nc2c(F)ccc(NC(=O)C=3SC(=NC3)N4CCN(CC4)C)c2
0.27	Ic1c(cccc1)C(=O)Nc2c(F)ccc(NC(=O)C=3SC(=NC3)N4CCN(CC4)C)c2
0.27	Ic1c(cccc1)C(=O)Nc2c(F)ccc(NC(=O)C=3SC(=NC3)N4CCN(CC4)C)c2
0.27	Ic1c(cccc1)C(=O)Nc2c(F)ccc(NC(=O)C=3SC(=NC3)N4CCN(CC4)C)c2
0.269784	O=C(Nc1cc(NC(=O)CCCN2N=NC(=N2)c3ccccc3)c(cc1)C)C(C)C
0.269784	O=C(Nc1cc(NC(=O)CCCN2N=NC(=N2)c3ccccc3)c(cc1)C)C(C)C
0.269784	O=C(Nc1cc(NC(=O)CCCN2N=NC(=N2)c3ccccc3)c(cc1)C)C(C)C
0.269784	O=C(Nc1cc(NC(=O)CCCN2N=NC(=N2)c3ccccc3)c(cc1)C)C(C)C
0.269784	O=C(Nc1cc(NC(=O)CCCN2N=NC(=N2)c3ccccc3)c(cc1)C)C(C)C
0.269784	O=C(Nc1cc(NC(=O)CCCN2N=NC(=N2)c3ccccc3)c(cc1)C)C(C)C
0.269784	O=C(Nc1cc(NC(=O)CCCN2N=NC(=N2)c3ccccc3)c(cc1)C)C(C)C
0.269784	O=C(Nc1cc(NC(=O)CCCN2N=NC(=N2)c3ccccc3)c(cc1)C)C(C)C
0.269784	O=C(Nc1cc(NC(=O)CCCN2N=NC(=N2)c3ccccc3)c(cc1)C)C(C)C
0.269784	O=C(Nc1cc(NC(=O)CCCN2N=NC(=N2)c3ccccc3)c(cc1)C)C(C)C
0.269784	O=C(OC)c1cc(NC(=O)NCc2ccc(cc2)CN3CCCC3)c(OCc4ccccc4)cc1
0.269784	O=C(OC)c1cc(NC(=O)NCc2ccc(cc2)CN3CCCC3)c(OCc4ccccc4)cc1
0.269784	O=C(OC)c1cc(NC(=O)NCc2ccc(cc2)CN3CCCC3)c(OCc4ccccc4)cc1
0.269663	S(c1c(NC(=O)c2cc(ncc2)NC3CCC3)ccc(c1)C)C
0.269663	S(c1c(NC(=O)c2cc(ncc2)NC3CCC3)ccc(c1)C)C
0.269663	S(c1c(NC(=O)c2cc(ncc2)NC3CCC3)ccc(c1)C)C
0.269663	S(c1c(NC(=O)c2cc(ncc2)NC3CCC3)ccc(c1)C)C
0.269663	S(c1c(NC(=O)c2cc(ncc2)NC3CCC3)ccc(c1)C)C
0.269663	S(c1c(NC(=O)c2cc(ncc2)NC3CCC3)ccc(c1)C)C
0.269663	S(c1c(NC(=O)c2cc(ncc2)NC3CCC3)ccc(c1)C)C
0.269663	S(c1c(NC(=O)c2cc(ncc2)NC3CCC3)ccc(c1)C)C
0.269663	S(c1c(NC(=O)c2cc(ncc2)NC3CCC3)ccc(c1)C)C
0.269663	S(c1c(NC(=O)c2cc(ncc2)NC3CCC3)ccc(c1)C)C
0.269625	S(=O)(=O)(N(CC)CC)c1c(F)ccc(c1)C(=O)Nc2c(ccc(NC(=O)C(C)C)c2)C
0.269625	S(=O)(=O)(N(CC)CC)c1c(F)ccc(c1)C(=O)Nc2c(ccc(NC(=O)C(C)C)c2)C
0.269625	S(=O)(=O)(N(CC)CC)c1c(F)ccc(c1)C(=O)Nc2c(ccc(NC(=O)C(C)C)c2)C
0.269625	S(=O)(=O)(N(CC)CC)c1c(F)ccc(c1)C(=O)Nc2c(ccc(NC(=O)C(C)C)c2)C
0.269625	S(=O)(=O)(N(CC)CC)c1c(F)ccc(c1)C(=O)Nc2c(ccc(NC(=O)C(C)C)c2)C
0.269625	S(=O)(=O)(N(CC)CC)c1c(F)ccc(c1)C(=O)Nc2c(ccc(NC(=O)C(C)C)c2)C
0.269625	S(=O)(=O)(N(CC)CC)c1c(F)ccc(c1)C(=O)Nc2c(ccc(NC(=O)C(C)C)c2)C
0.269625	S(=O)(=O)(N(CC)CC)c1c(F)ccc(c1)C(=O)Nc2c(ccc(NC(=O)C(C)C)c2)C
0.269625	S(=O)(=O)(N(CC)CC)c1c(F)ccc(c1)C(=O)Nc2c(ccc(NC(=O)C(C)C)c2)C
0.269625	S(=O)(=O)(N(CC)CC)c1c(F)ccc(c1)C(=O)Nc2c(ccc(NC(=O)C(C)C)c2)C
0.268707	Clc1c(ccc(NC(=O)C2=NOC(=C2CN3CCN(CC3)C)C)c1)CN4CCOCC4
0.268707	Clc1c(ccc(NC(=O)C2=NOC(=C2CN3CCN(CC3)C)C)c1)CN4CCOCC4
0.268707	Clc1c(ccc(NC(=O)C2=NOC(=C2CN3CCN(CC3)C)C)c1)CN4CCOCC4
0.268707	Clc1c(ccc(NC(=O)C2=NOC(=C2CN3CCN(CC3)C)C)c1)CN4CCOCC4
0.268707	Clc1c(ccc(NC(=O)C2=NOC(=C2CN3CCN(CC3)C)C)c1)CN4CCOCC4
0.268707	Clc1c(ccc(NC(=O)C2=NOC(=C2CN3CCN(CC3)C)C)c1)CN4CCOCC4
0.268707	Clc1c(ccc(NC(=O)C2=NOC(=C2CN3CCN(CC3)C)C)c1)CN4CCOCC4
0.268707	Clc1c(ccc(NC(=O)C2=NOC(=C2CN3CCN(CC3)C)C)c1)CN4CCOCC4
0.268707	Clc1c(ccc(NC(=O)C2=NOC(=C2CN3CCN(CC3)C)C)c1)CN4CCOCC4
0.268707	Clc1c(ccc(NC(=O)C2=NOC(=C2CN3CCN(CC3)C)C)c1)CN4CCOCC4
0.268456	O=C1N(C(=O)c2c1cccc2)Cc3ccc(cc3)C(=O)Nc4cc(Oc5ncc(C#N)cc5)ccc4
0.268456	O=C1N(C(=O)c2c1cccc2)Cc3ccc(cc3)C(=O)Nc4cc(Oc5ncc(C#N)cc5)ccc4
0.267717	O=C(Nc1c(ccc(N)c1)C)C=2C=NN(C2)CCN
0.267717	O=C(Nc1c(ccc(N)c1)C)C=2C=NN(C2)CCN
0.267717	O=C(Nc1c(ccc(N)c1)C)C=2C=NN(C2)CCN
0.267442	Clc1c(cncc1)CNc2c(ccc(NC(=O)C(C)C)c2)C
0.267442	Clc1c(cncc1)CNc2c(ccc(NC(=O)C(C)C)c2)C
0.267442	Clc1c(cncc1)CNc2c(ccc(NC(=O)C(C)C)c2)C
0.267442	Clc1c(cncc1)CNc2c(ccc(NC(=O)C(C)C)c2)C
0.267442	Clc1c(cncc1)CNc2c(ccc(NC(=O)C(C)C)c2)C
0.267442	Clc1c(cncc1)CNc2c(ccc(NC(=O)C(C)C)c2)C
0.267442	Clc1c(cncc1)CNc2c(ccc(NC(=O)C(C)C)c2)C
0.267442	Clc1c(cncc1)CNc2c(ccc(NC(=O)C(C)C)c2)C
0.267442	Clc1c(cncc1)CNc2c(ccc(NC(=O)C(C)C)c2)C
0.267442	Clc1c(cncc1)CNc2c(ccc(NC(=O)C(C)C)c2)C
0.266949	O=C(O)Cc1ccc(cc1)C(=O)N2CCN(Cc3cnccc3)CC2
0.266949	O=C(O)Cc1ccc(cc1)C(=O)N2CCN(Cc3cnccc3)CC2
0.266949	O=C(O)Cc1ccc(cc1)C(=O)N2CCN(Cc3cnccc3)CC2
0.266949	O=C(O)Cc1ccc(cc1)C(=O)N2CCN(Cc3cnccc3)CC2
0.266949	O=C(O)Cc1ccc(cc1)C(=O)N2CCN(Cc3cnccc3)CC2
0.266949	O=C(O)Cc1ccc(cc1)C(=O)N2CCN(Cc3cnccc3)CC2
0.266949	O=C(O)Cc1ccc(cc1)C(=O)N2CCN(Cc3cnccc3)CC2
0.266949	O=C(O)Cc1ccc(cc1)C(=O)N2CCN(Cc3cnccc3)CC2
0.266949	O=C(O)Cc1ccc(cc1)C(=O)N2CCN(Cc3cnccc3)CC2
0.266949	O=C(O)Cc1ccc(cc1)C(=O)N2CCN(Cc3cnccc3)CC2
0.266932	O=C(Nc1cc(NCc2cc(C#N)ccc2)c(cc1)C)C(C)C
0.266932	O=C(Nc1cc(NCc2cc(C#N)ccc2)c(cc1)C)C(C)C
0.266932	O=C(Nc1cc(NCc2cc(C#N)ccc2)c(cc1)C)C(C)C
0.266932	O=C(Nc1cc(NCc2cc(C#N)ccc2)c(cc1)C)C(C)C
0.266932	O=C(Nc1cc(NCc2cc(C#N)ccc2)c(cc1)C)C(C)C
0.266932	O=C(Nc1cc(NCc2cc(C#N)ccc2)c(cc1)C)C(C)C
0.266932	O=C(Nc1cc(NCc2cc(C#N)ccc2)c(cc1)C)C(C)C
0.266932	O=C(Nc1cc(NCc2cc(C#N)ccc2)c(cc1)C)C(C)C
0.266932	O=C(Nc1cc(NCc2cc(C#N)ccc2)c(cc1)C)C(C)C
0.266932	O=C(Nc1cc(NCc2cc(C#N)ccc2)c(cc1)C)C(C)C
0.266932	Clc1c([N+]([O-])=O)cc(cc1)C(=O)Nc2cc(NC(=O)c3ccncc3)ccc2
0.266932	Clc1c([N+]([O-])=O)cc(cc1)C(=O)Nc2cc(NC(=O)c3ccncc3)ccc2
0.266932	Clc1c([N+]([O-])=O)cc(cc1)C(=O)Nc2cc(NC(=O)c3ccncc3)ccc2
0.266932	Clc1c([N+]([O-])=O)cc(cc1)C(=O)Nc2cc(NC(=O)c3ccncc3)ccc2
0.266932	Clc1c([N+]([O-])=O)cc(cc1)C(=O)Nc2cc(NC(=O)c3ccncc3)ccc2
0.266904	S(c1ncccc1)Cc2cc(NC(=O)Nc3c(OC)ccc(c4ncccc4)c3)ccc2
0.266904	S(c1ncccc1)Cc2cc(NC(=O)Nc3c(OC)ccc(c4ncccc4)c3)ccc2
0.266904	S(c1ncccc1)Cc2cc(NC(=O)Nc3c(OC)ccc(c4ncccc4)c3)ccc2
0.266904	S(c1ncccc1)Cc2cc(NC(=O)Nc3c(OC)ccc(c4ncccc4)c3)ccc2
0.266904	S(c1ncccc1)Cc2cc(NC(=O)Nc3c(OC)ccc(c4ncccc4)c3)ccc2
0.266904	S(c1ncccc1)Cc2cc(NC(=O)Nc3c(OC)ccc(c4ncccc4)c3)ccc2
0.266904	S(c1ncccc1)Cc2cc(NC(=O)Nc3c(OC)ccc(c4ncccc4)c3)ccc2
0.266904	S(c1ncccc1)Cc2cc(NC(=O)Nc3c(OC)ccc(c4ncccc4)c3)ccc2
0.266409	Clc1c(NC(=O)C=2SC=CC2)cc(cc1)C(=O)Nc3cnc(nc3)C
0.26616	O=C(NC(CC(=O)Nc1nc(c2ccccc2)cc(c3ccc(cc3)C)c1)C)c4ccccc4
0.26616	O=C(NC(CC(=O)Nc1nc(c2ccccc2)cc(c3ccc(cc3)C)c1)C)c4ccccc4
0.266055	O=C(Nc1cc2c(NC(=O)C2)cc1)C=3C(=NN(C3)Cc4ccccc4)c5cnccc5
0.266055	O=C(Nc1cc2c(NC(=O)C2)cc1)C=3C(=NN(C3)Cc4ccccc4)c5cnccc5
0.266055	O=C(Nc1cc2c(NC(=O)C2)cc1)C=3C(=NN(C3)Cc4ccccc4)c5cnccc5
0.266055	O=C(Nc1cc2c(NC(=O)C2)cc1)C=3C(=NN(C3)Cc4ccccc4)c5cnccc5
0.266055	O=C(Nc1cc2c(NC(=O)C2)cc1)C=3C(=NN(C3)Cc4ccccc4)c5cnccc5
0.266055	O=C(Nc1cc2c(NC(=O)C2)cc1)C=3C(=NN(C3)Cc4ccccc4)c5cnccc5
0.266055	O=C(Nc1cc2c(NC(=O)C2)cc1)C=3C(=NN(C3)Cc4ccccc4)c5cnccc5
0.266055	O=C(Nc1cc2c(NC(=O)C2)cc1)C=3C(=NN(C3)Cc4ccccc4)c5cnccc5
0.266055	O=C(Nc1cc2c(NC(=O)C2)cc1)C=3C(=NN(C3)Cc4ccccc4)c5cnccc5
0.266055	O=C(Nc1cc2c(NC(=O)C2)cc1)C=3C(=NN(C3)Cc4ccccc4)c5cnccc5
0.265993	O=C(Nc1cc(NCC=2C(=NN(C2)Cc3ccccc3)c4ccccc4)c(cc1)C)C(C)C
0.265993	O=C(Nc1cc(NCC=2C(=NN(C2)Cc3ccccc3)c4ccccc4)c(cc1)C)C(C)C
0.265993	O=C(Nc1cc(NCC=2C(=NN(C2)Cc3ccccc3)c4ccccc4)c(cc1)C)C(C)C
0.265993	O=C(Nc1cc(NCC=2C(=NN(C2)Cc3ccccc3)c4ccccc4)c(cc1)C)C(C)C
0.265993	O=C(Nc1cc(NCC=2C(=NN(C2)Cc3ccccc3)c4ccccc4)c(cc1)C)C(C)C
0.265993	O=C(Nc1cc(NCC=2C(=NN(C2)Cc3ccccc3)c4ccccc4)c(cc1)C)C(C)C
0.265993	O=C(Nc1cc(NCC=2C(=NN(C2)Cc3ccccc3)c4ccccc4)c(cc1)C)C(C)C
0.265993	O=C(Nc1cc(NCC=2C(=NN(C2)Cc3ccccc3)c4ccccc4)c(cc1)C)C(C)C
0.265993	O=C(Nc1cc(NCC=2C(=NN(C2)Cc3ccccc3)c4ccccc4)c(cc1)C)C(C)C
0.265993	O=C(Nc1cc(NCC=2C(=NN(C2)Cc3ccccc3)c4ccccc4)c(cc1)C)C(C)C
0.265734	S(=O)(=O)(N)c1c([N+]([O-])=O)cc(cc1)C(=O)Nc2c(ccc(c2)CO)C
0.265734	S(=O)(=O)(N)c1c([N+]([O-])=O)cc(cc1)C(=O)Nc2c(ccc(c2)CO)C
0.265734	S(=O)(=O)(N)c1c([N+]([O-])=O)cc(cc1)C(=O)Nc2c(ccc(c2)CO)C
0.265734	S(=O)(=O)(N)c1c([N+]([O-])=O)cc(cc1)C(=O)Nc2c(ccc(c2)CO)C
0.265734	S(=O)(=O)(N)c1c([N+]([O-])=O)cc(cc1)C(=O)Nc2c(ccc(c2)CO)C
0.265734	S(=O)(=O)(N)c1c([N+]([O-])=O)cc(cc1)C(=O)Nc2c(ccc(c2)CO)C
0.265734	S(=O)(=O)(N)c1c([N+]([O-])=O)cc(cc1)C(=O)Nc2c(ccc(c2)CO)C
0.265734	S(=O)(=O)(N)c1c([N+]([O-])=O)cc(cc1)C(=O)Nc2c(ccc(c2)CO)C
0.265734	S(=O)(=O)(N)c1c([N+]([O-])=O)cc(cc1)C(=O)Nc2c(ccc(c2)CO)C
0.265734	S(=O)(=O)(N)c1c([N+]([O-])=O)cc(cc1)C(=O)Nc2c(ccc(c2)CO)C
0.265385	O=C(Nc1c(N)cc(c(c1)C)C)c2cc(ncc2)NC3CCC3
0.265385	O=C(Nc1c(N)cc(c(c1)C)C)c2cc(ncc2)NC3CCC3
0.265385	O=C(Nc1c(N)cc(c(c1)C)C)c2cc(ncc2)NC3CCC3
0.265385	O=C(Nc1c(N)cc(c(c1)C)C)c2cc(ncc2)NC3CCC3
0.265385	O=C(Nc1c(N)cc(c(c1)C)C)c2cc(ncc2)NC3CCC3
0.265385	O=C(Nc1c(N)cc(c(c1)C)C)c2cc(ncc2)NC3CCC3
0.265385	O=C(Nc1c(N)cc(c(c1)C)C)c2cc(ncc2)NC3CCC3
0.265385	O=C(Nc1c(N)cc(c(c1)C)C)c2cc(ncc2)NC3CCC3
0.265385	O=C(Nc1c(N)cc(c(c1)C)C)c2cc(ncc2)NC3CCC3
0.265385	O=C(Nc1c(N)cc(c(c1)C)C)c2cc(ncc2)NC3CCC3
0.265385	O=C(Nc1c(ccc(NC(=O)C(C)C)c1)C)C=2N=CNC2C
0.265385	O=C(Nc1c(ccc(NC(=O)C(C)C)c1)C)C=2N=CNC2C
0.265385	O=C(Nc1c(ccc(NC(=O)C(C)C)c1)C)C=2N=CNC2C
0.265385	O=C(Nc1c(ccc(NC(=O)C(C)C)c1)C)C=2N=CNC2C
0.265385	O=C(Nc1c(ccc(NC(=O)C(C)C)c1)C)C=2N=CNC2C
0.265385	O=C(Nc1c(ccc(NC(=O)C(C)C)c1)C)C=2N=CNC2C
0.265385	O=C(Nc1c(ccc(NC(=O)C(C)C)c1)C)C=2N=CNC2C
0.265385	O=C(Nc1c(ccc(NC(=O)C(C)C)c1)C)C=2N=CNC2C
0.265385	O=C(Nc1c(ccc(NC(=O)C(C)C)c1)C)C=2N=CNC2C
0.265385	O=C(Nc1c(ccc(NC(=O)C(C)C)c1)C)C=2N=CNC2C
0.265306	O=C(Nc1ccccc1)c2ccc(NCc3cc(c(cc3)C4CC4)C5CC5)cc2
0.265306	O=C(Nc1ccccc1)c2ccc(NCc3cc(c(cc3)C4CC4)C5CC5)cc2
0.265306	O=C(Nc1ccccc1)c2ccc(NCc3cc(c(cc3)C4CC4)C5CC5)cc2
0.264957	Clc1c(S(=O)(=O)N(c2c(Cl)cccc2)CC=C)cc(cc1)C(=O)Nc3c(OC)ccc(c3)CN4CCN(CC4)C
0.264957	Clc1c(S(=O)(=O)N(c2c(Cl)cccc2)CC=C)cc(cc1)C(=O)Nc3c(OC)ccc(c3)CN4CCN(CC4)C
0.264957	Clc1c(S(=O)(=O)N(c2c(Cl)cccc2)CC=C)cc(cc1)C(=O)Nc3c(OC)ccc(c3)CN4CCN(CC4)C
0.264957	Clc1c(S(=O)(=O)N(c2c(Cl)cccc2)CC=C)cc(cc1)C(=O)Nc3c(OC)ccc(c3)CN4CCN(CC4)C
0.264407	FC(F)(F)C(F)(c1cc(c(NC(=O)c2cnc(N3CCOCC3)cc2)cc1)C)C(F)(F)F
0.264286	O=C(NCc1cc(c2nc(nc(N)c2)N)ccc1)c3cc(ncc3)NC4CCC4
0.264286	O=C(NCc1cc(c2nc(nc(N)c2)N)ccc1)c3cc(ncc3)NC4CCC4
0.264286	O=C(NCc1cc(c2nc(nc(N)c2)N)ccc1)c3cc(ncc3)NC4CCC4
0.264286	O=C(NCc1cc(c2nc(nc(N)c2)N)ccc1)c3cc(ncc3)NC4CCC4
0.264286	O=C(NCc1cc(c2nc(nc(N)c2)N)ccc1)c3cc(ncc3)NC4CCC4
0.264286	O=C(NCc1cc(c2nc(nc(N)c2)N)ccc1)c3cc(ncc3)NC4CCC4
0.264286	O=C(NCc1cc(c2nc(nc(N)c2)N)ccc1)c3cc(ncc3)NC4CCC4
0.264286	O=C(NCc1cc(c2nc(nc(N)c2)N)ccc1)c3cc(ncc3)NC4CCC4
0.264286	O=C(NCc1cc(c2nc(nc(N)c2)N)ccc1)c3cc(ncc3)NC4CCC4
0.264286	O=C(NCc1cc(c2nc(nc(N)c2)N)ccc1)c3cc(ncc3)NC4CCC4
0.264286	S1C(=NC=C1C(=O)Nc2c(cc(N3CCCC3)cc2)C)N4CCN(CC4)C
0.264286	S1C(=NC=C1C(=O)Nc2c(cc(N3CCCC3)cc2)C)N4CCN(CC4)C
0.264286	S1C(=NC=C1C(=O)Nc2c(cc(N3CCCC3)cc2)C)N4CCN(CC4)C
0.264286	S1C(=NC=C1C(=O)Nc2c(cc(N3CCCC3)cc2)C)N4CCN(CC4)C
0.264286	S1C(=NC=C1C(=O)Nc2c(cc(N3CCCC3)cc2)C)N4CCN(CC4)C
0.264286	S1C(=NC=C1C(=O)Nc2c(cc(N3CCCC3)cc2)C)N4CCN(CC4)C
0.264286	S1C(=NC=C1C(=O)Nc2c(cc(N3CCCC3)cc2)C)N4CCN(CC4)C
0.264286	S1C(=NC=C1C(=O)Nc2c(cc(N3CCCC3)cc2)C)N4CCN(CC4)C
0.264286	S1C(=NC=C1C(=O)Nc2c(cc(N3CCCC3)cc2)C)N4CCN(CC4)C
0.264286	S1C(=NC=C1C(=O)Nc2c(cc(N3CCCC3)cc2)C)N4CCN(CC4)C
0.264214	S1c2c(NC(=O)C1C)cc(cc2)C(=O)Nc3c(ccc(NC(=O)C(C)C)c3)C
0.264214	S1c2c(NC(=O)C1C)cc(cc2)C(=O)Nc3c(ccc(NC(=O)C(C)C)c3)C
0.264214	S1c2c(NC(=O)C1C)cc(cc2)C(=O)Nc3c(ccc(NC(=O)C(C)C)c3)C
0.264214	S1c2c(NC(=O)C1C)cc(cc2)C(=O)Nc3c(ccc(NC(=O)C(C)C)c3)C
0.264214	S1c2c(NC(=O)C1C)cc(cc2)C(=O)Nc3c(ccc(NC(=O)C(C)C)c3)C
0.264214	S1c2c(NC(=O)C1C)cc(cc2)C(=O)Nc3c(ccc(NC(=O)C(C)C)c3)C
0.264214	S1c2c(NC(=O)C1C)cc(cc2)C(=O)Nc3c(ccc(NC(=O)C(C)C)c3)C
0.264214	S1c2c(NC(=O)C1C)cc(cc2)C(=O)Nc3c(ccc(NC(=O)C(C)C)c3)C
0.264214	S1c2c(NC(=O)C1C)cc(cc2)C(=O)Nc3c(ccc(NC(=O)C(C)C)c3)C
0.264214	S1c2c(NC(=O)C1C)cc(cc2)C(=O)Nc3c(ccc(NC(=O)C(C)C)c3)C
0.264	Clc1cc(Cl)cc(c1)C(=O)Nc2ccc(cc2)C(=O)NS(=O)(=O)Cc3cnccc3
0.264	Clc1cc(Cl)cc(c1)C(=O)Nc2ccc(cc2)C(=O)NS(=O)(=O)Cc3cnccc3
0.264	Clc1cc(Cl)cc(c1)C(=O)Nc2ccc(cc2)C(=O)NS(=O)(=O)Cc3cnccc3
0.264	Clc1cc(Cl)cc(c1)C(=O)Nc2ccc(cc2)C(=O)NS(=O)(=O)Cc3cnccc3
0.264	Clc1cc(Cl)cc(c1)C(=O)Nc2ccc(cc2)C(=O)NS(=O)(=O)Cc3cnccc3
0.264	Clc1cc(Cl)cc(c1)C(=O)Nc2ccc(cc2)C(=O)NS(=O)(=O)Cc3cnccc3
0.264	Clc1cc(Cl)cc(c1)C(=O)Nc2ccc(cc2)C(=O)NS(=O)(=O)Cc3cnccc3
0.264	Clc1cc(Cl)cc(c1)C(=O)Nc2ccc(cc2)C(=O)NS(=O)(=O)Cc3cnccc3
0.264	Clc1cc(Cl)cc(c1)C(=O)Nc2ccc(cc2)C(=O)NS(=O)(=O)Cc3cnccc3
0.264	Clc1cc(Cl)cc(c1)C(=O)Nc2ccc(cc2)C(=O)NS(=O)(=O)Cc3cnccc3
0.263889	S(=O)(=O)(NC(=O)c1cc(Nc2nc(ccn2)C)ccc1)C=3SC(OC)=CC3
0.263889	S(=O)(=O)(NC(=O)c1cc(Nc2nc(ccn2)C)ccc1)C=3SC(OC)=CC3
0.263889	S(=O)(=O)(NC(=O)c1cc(Nc2nc(ccn2)C)ccc1)C=3SC(OC)=CC3
0.263889	S(=O)(=O)(NC(=O)c1cc(Nc2nc(ccn2)C)ccc1)C=3SC(OC)=CC3
0.263889	S(=O)(=O)(NC(=O)c1cc(Nc2nc(ccn2)C)ccc1)C=3SC(OC)=CC3
0.263889	S(=O)(=O)(NC(=O)c1cc(Nc2nc(ccn2)C)ccc1)C=3SC(OC)=CC3
0.263889	S(=O)(=O)(NC(=O)c1cc(Nc2nc(ccn2)C)ccc1)C=3SC(OC)=CC3
0.263889	S(=O)(=O)(NC(=O)c1cc(Nc2nc(ccn2)C)ccc1)C=3SC(OC)=CC3
0.263889	S(=O)(=O)(NC(=O)c1cc(Nc2nc(ccn2)C)ccc1)C=3SC(OC)=CC3
0.263889	S(=O)(=O)(NC(=O)c1cc(Nc2nc(ccn2)C)ccc1)C=3SC(OC)=CC3
0.263889	Fc1c2c(c(cc1)C(=O)Nc3c(ccc(NC(=O)C(C)C)c3)C)cccc2
0.263889	Fc1c2c(c(cc1)C(=O)Nc3c(ccc(NC(=O)C(C)C)c3)C)cccc2
0.263889	Fc1c2c(c(cc1)C(=O)Nc3c(ccc(NC(=O)C(C)C)c3)C)cccc2
0.263889	Fc1c2c(c(cc1)C(=O)Nc3c(ccc(NC(=O)C(C)C)c3)C)cccc2
0.263889	Fc1c2c(c(cc1)C(=O)Nc3c(ccc(NC(=O)C(C)C)c3)C)cccc2
0.263889	Fc1c2c(c(cc1)C(=O)Nc3c(ccc(NC(=O)C(C)C)c3)C)cccc2
0.263889	Fc1c2c(c(cc1)C(=O)Nc3c(ccc(NC(=O)C(C)C)c3)C)cccc2
0.263889	Fc1c2c(c(cc1)C(=O)Nc3c(ccc(NC(=O)C(C)C)c3)C)cccc2
0.263889	Fc1c2c(c(cc1)C(=O)Nc3c(ccc(NC(=O)C(C)C)c3)C)cccc2
0.263889	Fc1c2c(c(cc1)C(=O)Nc3c(ccc(NC(=O)C(C)C)c3)C)cccc2
0.263736	FC(F)(F)c1cc(c2cc(ncc2)C(=O)NCc3cc(NC(=O)c4ccccc4)ccc3)ccc1
0.263736	FC(F)(F)c1cc(c2cc(ncc2)C(=O)NCc3cc(NC(=O)c4ccccc4)ccc3)ccc1
0.263736	FC(F)(F)c1cc(c2cc(ncc2)C(=O)NCc3cc(NC(=O)c4ccccc4)ccc3)ccc1
0.263736	FC(F)(F)c1cc(c2cc(ncc2)C(=O)NCc3cc(NC(=O)c4ccccc4)ccc3)ccc1
0.263736	FC(F)(F)c1cc(c2cc(ncc2)C(=O)NCc3cc(NC(=O)c4ccccc4)ccc3)ccc1
0.263736	FC(F)(F)c1cc(c2cc(ncc2)C(=O)NCc3cc(NC(=O)c4ccccc4)ccc3)ccc1
0.263736	FC(F)(F)c1cc(c2cc(ncc2)C(=O)NCc3cc(NC(=O)c4ccccc4)ccc3)ccc1
0.263736	FC(F)(F)c1cc(c2cc(ncc2)C(=O)NCc3cc(NC(=O)c4ccccc4)ccc3)ccc1
0.263736	FC(F)(F)c1cc(c2cc(ncc2)C(=O)NCc3cc(NC(=O)c4ccccc4)ccc3)ccc1
0.263736	FC(F)(F)c1cc(c2cc(ncc2)C(=O)NCc3cc(NC(=O)c4ccccc4)ccc3)ccc1
0.263636	O=C(N1c2c(cc(NC(=O)C(=O)NCCc3nc(ccn3)C)cc2)CC1)c4cnccc4
0.263636	O=C(N1c2c(cc(NC(=O)C(=O)NCCc3nc(ccn3)C)cc2)CC1)c4cnccc4
0.263636	O=C(N1c2c(cc(NC(=O)C(=O)NCCc3nc(ccn3)C)cc2)CC1)c4cnccc4
0.263636	O=C(N1c2c(cc(NC(=O)C(=O)NCCc3nc(ccn3)C)cc2)CC1)c4cnccc4
0.263636	O=C(N1c2c(cc(NC(=O)C(=O)NCCc3nc(ccn3)C)cc2)CC1)c4cnccc4
0.263636	O=C(N1c2c(cc(NC(=O)C(=O)NCCc3nc(ccn3)C)cc2)CC1)c4cnccc4
0.263636	O=C(N1c2c(cc(NC(=O)C(=O)NCCc3nc(ccn3)C)cc2)CC1)c4cnccc4
0.263636	O=C(N1c2c(cc(NC(=O)C(=O)NCCc3nc(ccn3)C)cc2)CC1)c4cnccc4
0.263636	O=C(N1c2c(cc(NC(=O)C(=O)NCCc3nc(ccn3)C)cc2)CC1)c4cnccc4
0.263636	O=C(N1c2c(cc(NC(=O)C(=O)NCCc3nc(ccn3)C)cc2)CC1)c4cnccc4
0.263538	O=C(Nc1c(ccc(c1)CO)C)C=2N3C(=CC=C3)C=CC2
0.263538	O=C(Nc1c(ccc(c1)CO)C)C=2N3C(=CC=C3)C=CC2
0.263538	O=C(Nc1c(ccc(c1)CO)C)C=2N3C(=CC=C3)C=CC2
0.263538	O=C(Nc1c(ccc(c1)CO)C)C=2N3C(=CC=C3)C=CC2
0.263538	O=C(Nc1c(ccc(c1)CO)C)C=2N3C(=CC=C3)C=CC2
0.263538	O=C(Nc1c(ccc(c1)CO)C)C=2N3C(=CC=C3)C=CC2
0.263538	O=C(Nc1c(ccc(c1)CO)C)C=2N3C(=CC=C3)C=CC2
0.263538	O=C(Nc1c(ccc(c1)CO)C)C=2N3C(=CC=C3)C=CC2
0.263538	O=C(Nc1c(ccc(c1)CO)C)C=2N3C(=CC=C3)C=CC2
0.263538	O=C(Nc1c(ccc(c1)CO)C)C=2N3C(=CC=C3)C=CC2
0.263359	Fc1c(nccc1)CNc2c(ccc(NC(=O)C(C)C)c2)C
0.263359	Fc1c(nccc1)CNc2c(ccc(NC(=O)C(C)C)c2)C
0.263359	Fc1c(nccc1)CNc2c(ccc(NC(=O)C(C)C)c2)C
0.263359	Fc1c(nccc1)CNc2c(ccc(NC(=O)C(C)C)c2)C
0.263359	Fc1c(nccc1)CNc2c(ccc(NC(=O)C(C)C)c2)C
0.263359	Fc1c(nccc1)CNc2c(ccc(NC(=O)C(C)C)c2)C
0.263359	Fc1c(nccc1)CNc2c(ccc(NC(=O)C(C)C)c2)C
0.263359	Fc1c(nccc1)CNc2c(ccc(NC(=O)C(C)C)c2)C
0.263359	Fc1c(nccc1)CNc2c(ccc(NC(=O)C(C)C)c2)C
0.263359	Fc1c(nccc1)CNc2c(ccc(NC(=O)C(C)C)c2)C
0.263333	O=C(NCc1cc(NC(=O)C)c(OC)cc1)c2c(nc(nc2)c3ccccc3)C
0.263333	O=C(NCc1cc(NC(=O)C)c(OC)cc1)c2c(nc(nc2)c3ccccc3)C
0.263333	O=C(NCc1cc(NC(=O)C)c(OC)cc1)c2c(nc(nc2)c3ccccc3)C
0.263158	Ic1cc(c(N2CCCCC2)cc1)C(=O)Nc3ccc(cc3)C=4N=C(SC4)C
0.262821	S1C(NC(=O)CNc2c(ccc(NC(=O)c3ccccc3)c2)C)=C(C(=O)OC)C(=C1C(=O)OC)C
0.262821	S1C(NC(=O)CNc2c(ccc(NC(=O)c3ccccc3)c2)C)=C(C(=O)OC)C(=C1C(=O)OC)C
0.262799	Fc1c(c(F)cc(F)c1)C2=NOC(C(=O)Nc3c(ccc(NC(=O)C(C)C)c3)C)=C2
0.262799	Fc1c(c(F)cc(F)c1)C2=NOC(C(=O)Nc3c(ccc(NC(=O)C(C)C)c3)C)=C2
0.262799	Fc1c(c(F)cc(F)c1)C2=NOC(C(=O)Nc3c(ccc(NC(=O)C(C)C)c3)C)=C2
0.262799	Fc1c(c(F)cc(F)c1)C2=NOC(C(=O)Nc3c(ccc(NC(=O)C(C)C)c3)C)=C2
0.262799	Fc1c(c(F)cc(F)c1)C2=NOC(C(=O)Nc3c(ccc(NC(=O)C(C)C)c3)C)=C2
0.262799	Fc1c(c(F)cc(F)c1)C2=NOC(C(=O)Nc3c(ccc(NC(=O)C(C)C)c3)C)=C2
0.262799	Fc1c(c(F)cc(F)c1)C2=NOC(C(=O)Nc3c(ccc(NC(=O)C(C)C)c3)C)=C2
0.262799	Fc1c(c(F)cc(F)c1)C2=NOC(C(=O)Nc3c(ccc(NC(=O)C(C)C)c3)C)=C2
0.262799	Fc1c(c(F)cc(F)c1)C2=NOC(C(=O)Nc3c(ccc(NC(=O)C(C)C)c3)C)=C2
0.262799	Fc1c(c(F)cc(F)c1)C2=NOC(C(=O)Nc3c(ccc(NC(=O)C(C)C)c3)C)=C2
0.262658	IC=1C(=O)C(NC(=O)c2cc(S(=O)(=O)N3CCN(Cc4ccccc4)CC3)c(F)cc2)=CNC1
0.262658	IC=1C(=O)C(NC(=O)c2cc(S(=O)(=O)N3CCN(Cc4ccccc4)CC3)c(F)cc2)=CNC1
0.262069	S(c1cc(c(NC(=O)Nc2c(OC)ccc(c3ncccc3)c2)cc1)C)C4CCCCC4
0.261603	Brc1cnc(NC(=O)c2cc(NC(=O)c3cc(NC(=O)C)cc(NC(=O)C)c3)ccc2)cc1
0.261603	Brc1cnc(NC(=O)c2cc(NC(=O)c3cc(NC(=O)C)cc(NC(=O)C)c3)ccc2)cc1
0.261603	Brc1cnc(NC(=O)c2cc(NC(=O)c3cc(NC(=O)C)cc(NC(=O)C)c3)ccc2)cc1
0.261603	Brc1cnc(NC(=O)c2cc(NC(=O)c3cc(NC(=O)C)cc(NC(=O)C)c3)ccc2)cc1
0.261603	Brc1cnc(NC(=O)c2cc(NC(=O)c3cc(NC(=O)C)cc(NC(=O)C)c3)ccc2)cc1
0.261603	Brc1cnc(NC(=O)c2cc(NC(=O)c3cc(NC(=O)C)cc(NC(=O)C)c3)ccc2)cc1
0.261603	Brc1cnc(NC(=O)c2cc(NC(=O)c3cc(NC(=O)C)cc(NC(=O)C)c3)ccc2)cc1
0.261603	Brc1cnc(NC(=O)c2cc(NC(=O)c3cc(NC(=O)C)cc(NC(=O)C)c3)ccc2)cc1
0.261603	Brc1cnc(NC(=O)c2cc(NC(=O)c3cc(NC(=O)C)cc(NC(=O)C)c3)ccc2)cc1
0.261603	Brc1cnc(NC(=O)c2cc(NC(=O)c3cc(NC(=O)C)cc(NC(=O)C)c3)ccc2)cc1
0.261484	O=C(Nc1ccc(Oc2nc(ncc2)C)cc1)C3=C(OC(c4ccccc4)=C3)C
0.261484	O=C(Nc1ccc(Oc2nc(ncc2)C)cc1)C3=C(OC(c4ccccc4)=C3)C
0.261484	O=C(Nc1ccc(Oc2nc(ncc2)C)cc1)C3=C(OC(c4ccccc4)=C3)C
0.260745	FC(F)(F)c1cc(c2nc3ON=C(c3c(c2)C(=O)Nc4c(ccc(NC(=O)C(C)C)c4)C)C)ccc1
0.260745	FC(F)(F)c1cc(c2nc3ON=C(c3c(c2)C(=O)Nc4c(ccc(NC(=O)C(C)C)c4)C)C)ccc1
0.260745	FC(F)(F)c1cc(c2nc3ON=C(c3c(c2)C(=O)Nc4c(ccc(NC(=O)C(C)C)c4)C)C)ccc1
0.260745	FC(F)(F)c1cc(c2nc3ON=C(c3c(c2)C(=O)Nc4c(ccc(NC(=O)C(C)C)c4)C)C)ccc1
0.260745	FC(F)(F)c1cc(c2nc3ON=C(c3c(c2)C(=O)Nc4c(ccc(NC(=O)C(C)C)c4)C)C)ccc1
0.260745	FC(F)(F)c1cc(c2nc3ON=C(c3c(c2)C(=O)Nc4c(ccc(NC(=O)C(C)C)c4)C)C)ccc1
0.260745	FC(F)(F)c1cc(c2nc3ON=C(c3c(c2)C(=O)Nc4c(ccc(NC(=O)C(C)C)c4)C)C)ccc1
0.260745	FC(F)(F)c1cc(c2nc3ON=C(c3c(c2)C(=O)Nc4c(ccc(NC(=O)C(C)C)c4)C)C)ccc1
0.260745	FC(F)(F)c1cc(c2nc3ON=C(c3c(c2)C(=O)Nc4c(ccc(NC(=O)C(C)C)c4)C)C)ccc1
0.260745	FC(F)(F)c1cc(c2nc3ON=C(c3c(c2)C(=O)Nc4c(ccc(NC(=O)C(C)C)c4)C)C)ccc1
0.260664	Clc1ccc(cc1)C(=O)Nc2cc(ccc2)C
0.260664	Clc1ccc(cc1)C(=O)Nc2cc(ccc2)C
0.260073	S(c1c(NC(=O)C)ccc(c1)C(=O)Nc2cc(ccc2)C(=O)N3CCOCC3)C
0.260073	S(c1c(NC(=O)C)ccc(c1)C(=O)Nc2cc(ccc2)C(=O)N3CCOCC3)C
0.260073	S(c1c(NC(=O)C)ccc(c1)C(=O)Nc2cc(ccc2)C(=O)N3CCOCC3)C
0.260073	S(c1c(NC(=O)C)ccc(c1)C(=O)Nc2cc(ccc2)C(=O)N3CCOCC3)C
0.260073	S(c1c(NC(=O)C)ccc(c1)C(=O)Nc2cc(ccc2)C(=O)N3CCOCC3)C
0.260073	S(c1c(NC(=O)C)ccc(c1)C(=O)Nc2cc(ccc2)C(=O)N3CCOCC3)C
0.260073	S(c1c(NC(=O)C)ccc(c1)C(=O)Nc2cc(ccc2)C(=O)N3CCOCC3)C
0.260073	S(c1c(NC(=O)C)ccc(c1)C(=O)Nc2cc(ccc2)C(=O)N3CCOCC3)C
0.260073	S(c1c(NC(=O)C)ccc(c1)C(=O)Nc2cc(ccc2)C(=O)N3CCOCC3)C
0.260073	S(c1c(NC(=O)C)ccc(c1)C(=O)Nc2cc(ccc2)C(=O)N3CCOCC3)C
0.26	S1N=C(N=C1C(=O)Nc2c(N3CCN(CC3)CC)ccc(c2)C(F)(F)F)c4ccccc4
0.26	S1N=C(N=C1C(=O)Nc2c(N3CCN(CC3)CC)ccc(c2)C(F)(F)F)c4ccccc4
0.26	S1N=C(N=C1C(=O)Nc2c(N3CCN(CC3)CC)ccc(c2)C(F)(F)F)c4ccccc4
0.26	S1N=C(N=C1C(=O)Nc2c(N3CCN(CC3)CC)ccc(c2)C(F)(F)F)c4ccccc4
0.26	S1N=C(N=C1C(=O)Nc2c(N3CCN(CC3)CC)ccc(c2)C(F)(F)F)c4ccccc4
0.26	S1N=C(N=C1C(=O)Nc2c(N3CCN(CC3)CC)ccc(c2)C(F)(F)F)c4ccccc4
0.26	S1N=C(N=C1C(=O)Nc2c(N3CCN(CC3)CC)ccc(c2)C(F)(F)F)c4ccccc4
0.26	S1N=C(N=C1C(=O)Nc2c(N3CCN(CC3)CC)ccc(c2)C(F)(F)F)c4ccccc4
0.26	S1N=C(N=C1C(=O)Nc2c(N3CCN(CC3)CC)ccc(c2)C(F)(F)F)c4ccccc4
0.26	S1N=C(N=C1C(=O)Nc2c(N3CCN(CC3)CC)ccc(c2)C(F)(F)F)c4ccccc4
0.259804	O=C(Nc1ccc(cc1)CN)c2ccncc2
0.259804	O=C(Nc1ccc(cc1)CN)c2ccncc2
0.259786	Fc1cc(c(NNC(=O)c2ccc(cc2)CN3C(=O)c4c(cccc4)C3=O)cc1)C
0.259786	Fc1cc(c(NNC(=O)c2ccc(cc2)CN3C(=O)c4c(cccc4)C3=O)cc1)C
0.259786	Fc1cc(c(NNC(=O)c2ccc(cc2)CN3C(=O)c4c(cccc4)C3=O)cc1)C
0.259259	Fc1cc(NC(=O)C2=COC=C2)c(cc1)C(=O)Nc3c(ccnc3)C=4C=NN(C4)C
0.259259	Fc1cc(NC(=O)C2=COC=C2)c(cc1)C(=O)Nc3c(ccnc3)C=4C=NN(C4)C
0.259259	Fc1cc(NC(=O)C2=COC=C2)c(cc1)C(=O)Nc3c(ccnc3)C=4C=NN(C4)C
0.259259	Fc1cc(NC(=O)C2=COC=C2)c(cc1)C(=O)Nc3c(ccnc3)C=4C=NN(C4)C
0.259259	Fc1cc(NC(=O)C2=COC=C2)c(cc1)C(=O)Nc3c(ccnc3)C=4C=NN(C4)C
0.259259	Fc1cc(NC(=O)C2=COC=C2)c(cc1)C(=O)Nc3c(ccnc3)C=4C=NN(C4)C
0.259259	Fc1cc(NC(=O)C2=COC=C2)c(cc1)C(=O)Nc3c(ccnc3)C=4C=NN(C4)C
0.259259	Fc1cc(NC(=O)C2=COC=C2)c(cc1)C(=O)Nc3c(ccnc3)C=4C=NN(C4)C
0.259259	Fc1cc(NC(=O)C2=COC=C2)c(cc1)C(=O)Nc3c(ccnc3)C=4C=NN(C4)C
0.259259	Fc1cc(NC(=O)C2=COC=C2)c(cc1)C(=O)Nc3c(ccnc3)C=4C=NN(C4)C
0.258824	Clc1cc(c(NC(=O)c2cc(S(=O)(=O)N)ccc2)cc1)C
0.258824	Clc1cc(c(NC(=O)c2cc(S(=O)(=O)N)ccc2)cc1)C
0.258824	Clc1cc(c(NC(=O)c2cc(S(=O)(=O)N)ccc2)cc1)C
0.258824	Clc1cc(c(NC(=O)c2cc(S(=O)(=O)N)ccc2)cc1)C
0.258824	Clc1cc(c(NC(=O)c2cc(S(=O)(=O)N)ccc2)cc1)C
0.258824	Clc1cc(c(NC(=O)c2cc(S(=O)(=O)N)ccc2)cc1)C
0.258824	Clc1cc(c(NC(=O)c2cc(S(=O)(=O)N)ccc2)cc1)C
0.258824	Clc1cc(c(NC(=O)c2cc(S(=O)(=O)N)ccc2)cc1)C
0.258824	Clc1cc(c(NC(=O)c2cc(S(=O)(=O)N)ccc2)cc1)C
0.258824	Clc1cc(c(NC(=O)c2cc(S(=O)(=O)N)ccc2)cc1)C
0.258772	O=C(Nc1c(ccc(c1)C)C)Cc2ccccc2
0.258772	O=C(Nc1c(ccc(c1)C)C)Cc2ccccc2
0.258772	O=C(Nc1c(ccc(c1)C)C)Cc2ccccc2
0.258772	O=C(Nc1c(ccc(c1)C)C)Cc2ccccc2
0.258772	O=C(Nc1c(ccc(c1)C)C)Cc2ccccc2
0.258555	Clc1c(cc(c(F)c1)C)C(=O)Nc2c(ccc(c2)CO)C
0.258555	Clc1c(cc(c(F)c1)C)C(=O)Nc2c(ccc(c2)CO)C
0.258555	Clc1c(cc(c(F)c1)C)C(=O)Nc2c(ccc(c2)CO)C
0.258555	Clc1c(cc(c(F)c1)C)C(=O)Nc2c(ccc(c2)CO)C
0.258065	S(=O)(=O)(Nc1cc(ccc1)CC)C2=CNC(C(=O)Nc3c(cc(N4CCCC4)cc3)C)=C2
0.258065	S(=O)(=O)(Nc1cc(ccc1)CC)C2=CNC(C(=O)Nc3c(cc(N4CCCC4)cc3)C)=C2
0.258065	S(=O)(=O)(Nc1cc(ccc1)CC)C2=CNC(C(=O)Nc3c(cc(N4CCCC4)cc3)C)=C2
0.258065	S(=O)(=O)(Nc1cc(ccc1)CC)C2=CNC(C(=O)Nc3c(cc(N4CCCC4)cc3)C)=C2
0.258065	S(=O)(=O)(Nc1cc(ccc1)CC)C2=CNC(C(=O)Nc3c(cc(N4CCCC4)cc3)C)=C2
0.258065	S(=O)(=O)(Nc1cc(ccc1)CC)C2=CNC(C(=O)Nc3c(cc(N4CCCC4)cc3)C)=C2
0.258065	S(=O)(=O)(Nc1cc(ccc1)CC)C2=CNC(C(=O)Nc3c(cc(N4CCCC4)cc3)C)=C2
0.258065	S(=O)(=O)(Nc1cc(ccc1)CC)C2=CNC(C(=O)Nc3c(cc(N4CCCC4)cc3)C)=C2
0.258065	S(=O)(=O)(Nc1cc(ccc1)CC)C2=CNC(C(=O)Nc3c(cc(N4CCCC4)cc3)C)=C2
0.258065	S(=O)(=O)(Nc1cc(ccc1)CC)C2=CNC(C(=O)Nc3c(cc(N4CCCC4)cc3)C)=C2
0.257732	S1C(=NC=C1C(=O)Nc2nc(c(c3ccccc3)cc2)C)N4CCN(CC4)C
0.257732	S1C(=NC=C1C(=O)Nc2nc(c(c3ccccc3)cc2)C)N4CCN(CC4)C
0.257732	S1C(=NC=C1C(=O)Nc2nc(c(c3ccccc3)cc2)C)N4CCN(CC4)C
0.257732	S1C(=NC=C1C(=O)Nc2nc(c(c3ccccc3)cc2)C)N4CCN(CC4)C
0.257732	S1C(=NC=C1C(=O)Nc2nc(c(c3ccccc3)cc2)C)N4CCN(CC4)C
0.257732	S1C(=NC=C1C(=O)Nc2nc(c(c3ccccc3)cc2)C)N4CCN(CC4)C
0.257732	S1C(=NC=C1C(=O)Nc2nc(c(c3ccccc3)cc2)C)N4CCN(CC4)C
0.257732	S1C(=NC=C1C(=O)Nc2nc(c(c3ccccc3)cc2)C)N4CCN(CC4)C
0.257732	S1C(=NC=C1C(=O)Nc2nc(c(c3ccccc3)cc2)C)N4CCN(CC4)C
0.257732	S1C(=NC=C1C(=O)Nc2nc(c(c3ccccc3)cc2)C)N4CCN(CC4)C
0.257143	FC(F)(F)c1c(ccc(NC(=O)c2cc(N3N=C(C=C3)C)ccc2)c1)C(=O)N4CCN(CC4)C
0.257143	FC(F)(F)c1c(ccc(NC(=O)c2cc(N3N=C(C=C3)C)ccc2)c1)C(=O)N4CCN(CC4)C
0.257143	FC(F)(F)c1c(ccc(NC(=O)c2cc(N3N=C(C=C3)C)ccc2)c1)C(=O)N4CCN(CC4)C
0.257143	FC(F)(F)c1c(ccc(NC(=O)c2cc(N3N=C(C=C3)C)ccc2)c1)C(=O)N4CCN(CC4)C
0.257143	FC(F)(F)c1c(ccc(NC(=O)c2cc(N3N=C(C=C3)C)ccc2)c1)C(=O)N4CCN(CC4)C
0.257143	FC(F)(F)c1c(ccc(NC(=O)c2cc(N3N=C(C=C3)C)ccc2)c1)C(=O)N4CCN(CC4)C
0.257143	FC(F)(F)c1c(ccc(NC(=O)c2cc(N3N=C(C=C3)C)ccc2)c1)C(=O)N4CCN(CC4)C
0.257143	FC(F)(F)c1c(ccc(NC(=O)c2cc(N3N=C(C=C3)C)ccc2)c1)C(=O)N4CCN(CC4)C
0.257143	FC(F)(F)c1c(ccc(NC(=O)c2cc(N3N=C(C=C3)C)ccc2)c1)C(=O)N4CCN(CC4)C
0.257143	FC(F)(F)c1c(ccc(NC(=O)c2cc(N3N=C(C=C3)C)ccc2)c1)C(=O)N4CCN(CC4)C
0.256944	O=C(N1CCCC1)c2cc(NC(=O)C(=O)Nc3cc(NC(=O)C(C)(C)C)c(cc3)C)c(OC)cc2
0.256944	O=C(N1CCCC1)c2cc(NC(=O)C(=O)Nc3cc(NC(=O)C(C)(C)C)c(cc3)C)c(OC)cc2
0.256944	O=C(N1CCCC1)c2cc(NC(=O)C(=O)Nc3cc(NC(=O)C(C)(C)C)c(cc3)C)c(OC)cc2
0.256944	O=C(N1CCCC1)c2cc(NC(=O)C(=O)Nc3cc(NC(=O)C(C)(C)C)c(cc3)C)c(OC)cc2
0.256944	O=C(N1CCCC1)c2cc(NC(=O)C(=O)Nc3cc(NC(=O)C(C)(C)C)c(cc3)C)c(OC)cc2
0.256944	O=C(N1CCCC1)c2cc(NC(=O)C(=O)Nc3cc(NC(=O)C(C)(C)C)c(cc3)C)c(OC)cc2
0.256944	O=C(N1CCCC1)c2cc(NC(=O)C(=O)Nc3cc(NC(=O)C(C)(C)C)c(cc3)C)c(OC)cc2
0.256944	O=C(N1CCCC1)c2cc(NC(=O)C(=O)Nc3cc(NC(=O)C(C)(C)C)c(cc3)C)c(OC)cc2
0.256944	O=C(N1CCCC1)c2cc(NC(=O)C(=O)Nc3cc(NC(=O)C(C)(C)C)c(cc3)C)c(OC)cc2
0.256944	O=C(N1CCCC1)c2cc(NC(=O)C(=O)Nc3cc(NC(=O)C(C)(C)C)c(cc3)C)c(OC)cc2
0.256944	[O-][N+](=O)c1ccc(cc1)C=2N=C(NC(=O)CCC(=O)c3cc(OCC)c(OCC)cc3)NC2
0.256798	O=C(Nc1cc(NCC(=O)N2C(c3c(OC)cc(OC)cc3)CCC2)c(cc1)C)c4ccccc4
0.256798	O=C(Nc1cc(NCC(=O)N2C(c3c(OC)cc(OC)cc3)CCC2)c(cc1)C)c4ccccc4
0.256798	O=C(Nc1cc(NCC(=O)N2C(c3c(OC)cc(OC)cc3)CCC2)c(cc1)C)c4ccccc4
0.256798	O=C(Nc1cc(NCC(=O)N2C(c3c(OC)cc(OC)cc3)CCC2)c(cc1)C)c4ccccc4
0.256798	O=C(Nc1cc(NCC(=O)N2C(c3c(OC)cc(OC)cc3)CCC2)c(cc1)C)c4ccccc4
0.256798	O=C(Nc1cc(NCC(=O)N2C(c3c(OC)cc(OC)cc3)CCC2)c(cc1)C)c4ccccc4
0.256798	O=C(Nc1cc(NCC(=O)N2C(c3c(OC)cc(OC)cc3)CCC2)c(cc1)C)c4ccccc4
0.256798	O=C(Nc1cc(NCC(=O)N2C(c3c(OC)cc(OC)cc3)CCC2)c(cc1)C)c4ccccc4
0.256798	O=C(Nc1cc(NCC(=O)N2C(c3c(OC)cc(OC)cc3)CCC2)c(cc1)C)c4ccccc4
0.256798	O=C(Nc1cc(NCC(=O)N2C(c3c(OC)cc(OC)cc3)CCC2)c(cc1)C)c4ccccc4
0.256667	Ic1c(cccc1)C(=O)Nc2cc(NC(=O)C(=O)N3CCN(CC3)CCC(C)(C)C)c(F)cc2
0.256667	Ic1c(cccc1)C(=O)Nc2cc(NC(=O)C(=O)N3CCN(CC3)CCC(C)(C)C)c(F)cc2
0.256667	Ic1c(cccc1)C(=O)Nc2cc(NC(=O)C(=O)N3CCN(CC3)CCC(C)(C)C)c(F)cc2
0.256667	Ic1c(cccc1)C(=O)Nc2cc(NC(=O)C(=O)N3CCN(CC3)CCC(C)(C)C)c(F)cc2
0.256667	Ic1c(cccc1)C(=O)Nc2cc(NC(=O)C(=O)N3CCN(CC3)CCC(C)(C)C)c(F)cc2
0.256667	Ic1c(cccc1)C(=O)Nc2cc(NC(=O)C(=O)N3CCN(CC3)CCC(C)(C)C)c(F)cc2
0.256667	Ic1c(cccc1)C(=O)Nc2cc(NC(=O)C(=O)N3CCN(CC3)CCC(C)(C)C)c(F)cc2
0.256667	Ic1c(cccc1)C(=O)Nc2cc(NC(=O)C(=O)N3CCN(CC3)CCC(C)(C)C)c(F)cc2
0.256667	Ic1c(cccc1)C(=O)Nc2cc(NC(=O)C(=O)N3CCN(CC3)CCC(C)(C)C)c(F)cc2
0.256667	Ic1c(cccc1)C(=O)Nc2cc(NC(=O)C(=O)N3CCN(CC3)CCC(C)(C)C)c(F)cc2
0.256667	O=C(Nc1c(cc(N2CCCC2)cc1)C)C3=NOC(=C3CN4CCN(CC4)C)C
0.256667	O=C(Nc1c(cc(N2CCCC2)cc1)C)C3=NOC(=C3CN4CCN(CC4)C)C
0.256667	O=C(Nc1c(cc(N2CCCC2)cc1)C)C3=NOC(=C3CN4CCN(CC4)C)C
0.256667	O=C(Nc1c(cc(N2CCCC2)cc1)C)C3=NOC(=C3CN4CCN(CC4)C)C
0.256667	O=C(Nc1c(cc(N2CCCC2)cc1)C)C3=NOC(=C3CN4CCN(CC4)C)C
0.256667	O=C(Nc1c(cc(N2CCCC2)cc1)C)C3=NOC(=C3CN4CCN(CC4)C)C
0.256667	O=C(Nc1c(cc(N2CCCC2)cc1)C)C3=NOC(=C3CN4CCN(CC4)C)C
0.256667	O=C(Nc1c(cc(N2CCCC2)cc1)C)C3=NOC(=C3CN4CCN(CC4)C)C
0.256667	O=C(Nc1c(cc(N2CCCC2)cc1)C)C3=NOC(=C3CN4CCN(CC4)C)C
0.255973	O=C1N(C(=O)c2c1cc(cc2)C(=O)Nc3cc(OC)c(N)cc3)Cc4ccccc4
0.255725	O=C(NNC(=O)C1=COC=C1)C(=O)Nc2cncc(c2)C3=NNC=C3
0.255725	O=C(NNC(=O)C1=COC=C1)C(=O)Nc2cncc(c2)C3=NNC=C3
0.255725	O=C(NNC(=O)C1=COC=C1)C(=O)Nc2cncc(c2)C3=NNC=C3
0.255725	O=C(NNC(=O)C1=COC=C1)C(=O)Nc2cncc(c2)C3=NNC=C3
0.255725	O=C(NNC(=O)C1=COC=C1)C(=O)Nc2cncc(c2)C3=NNC=C3
0.255725	O=C(NNC(=O)C1=COC=C1)C(=O)Nc2cncc(c2)C3=NNC=C3
0.255663	Ic1c(cccc1)C(=O)Nc2c(F)ccc(NC(=O)c3cc(OCc4ncccc4)c(OC)cc3)c2
0.255663	Ic1c(cccc1)C(=O)Nc2c(F)ccc(NC(=O)c3cc(OCc4ncccc4)c(OC)cc3)c2
0.255474	Fc1cc(c(OC)cc1)C(=O)C(=O)Nc2ccc(cc2)CN3CCN(Cc4ccccc4)CC3
0.255474	Fc1cc(c(OC)cc1)C(=O)C(=O)Nc2ccc(cc2)CN3CCN(Cc4ccccc4)CC3
0.255474	Fc1cc(c(OC)cc1)C(=O)C(=O)Nc2ccc(cc2)CN3CCN(Cc4ccccc4)CC3
0.255474	Fc1cc(c(OC)cc1)C(=O)C(=O)Nc2ccc(cc2)CN3CCN(Cc4ccccc4)CC3
0.255474	Fc1cc(c(OC)cc1)C(=O)C(=O)Nc2ccc(cc2)CN3CCN(Cc4ccccc4)CC3
0.255319	Ic1c(cccc1)C(=O)Nc2c(F)ccc(NC(=O)c3ncc(cc3)C=O)c2
0.255319	Ic1c(cccc1)C(=O)Nc2c(F)ccc(NC(=O)c3ncc(cc3)C=O)c2
0.255319	Ic1c(cccc1)C(=O)Nc2c(F)ccc(NC(=O)c3ncc(cc3)C=O)c2
0.255319	Ic1c(cccc1)C(=O)Nc2c(F)ccc(NC(=O)c3ncc(cc3)C=O)c2
0.255319	Ic1c(cccc1)C(=O)Nc2c(F)ccc(NC(=O)c3ncc(cc3)C=O)c2
0.255319	Ic1c(cccc1)C(=O)Nc2c(F)ccc(NC(=O)c3ncc(cc3)C=O)c2
0.255319	Ic1c(cccc1)C(=O)Nc2c(F)ccc(NC(=O)c3ncc(cc3)C=O)c2
0.255319	Ic1c(cccc1)C(=O)Nc2c(F)ccc(NC(=O)c3ncc(cc3)C=O)c2
0.255319	Ic1c(cccc1)C(=O)Nc2c(F)ccc(NC(=O)c3ncc(cc3)C=O)c2
0.255319	Ic1c(cccc1)C(=O)Nc2c(F)ccc(NC(=O)c3ncc(cc3)C=O)c2
0.254753	Clc1ccc(cc1)C2=NOC(C(=O)Nc3nc(c4ccccc4)cc(c5ccc(cc5)C)c3)=C2
0.254753	Clc1ccc(cc1)C2=NOC(C(=O)Nc3nc(c4ccccc4)cc(c5ccc(cc5)C)c3)=C2
0.254753	Clc1ccc(cc1)C2=NOC(C(=O)Nc3nc(c4ccccc4)cc(c5ccc(cc5)C)c3)=C2
0.254753	Clc1ccc(cc1)C2=NOC(C(=O)Nc3nc(c4ccccc4)cc(c5ccc(cc5)C)c3)=C2
0.254753	Clc1ccc(cc1)C2=NOC(C(=O)Nc3nc(c4ccccc4)cc(c5ccc(cc5)C)c3)=C2
0.254753	Clc1ccc(cc1)C2=NOC(C(=O)Nc3nc(c4ccccc4)cc(c5ccc(cc5)C)c3)=C2
0.254753	Clc1ccc(cc1)C2=NOC(C(=O)Nc3nc(c4ccccc4)cc(c5ccc(cc5)C)c3)=C2
0.254753	Clc1ccc(cc1)C2=NOC(C(=O)Nc3nc(c4ccccc4)cc(c5ccc(cc5)C)c3)=C2
0.254753	Clc1ccc(cc1)C2=NOC(C(=O)Nc3nc(c4ccccc4)cc(c5ccc(cc5)C)c3)=C2
0.254753	Clc1ccc(cc1)C2=NOC(C(=O)Nc3nc(c4ccccc4)cc(c5ccc(cc5)C)c3)=C2
0.254464	O=Cc1cc(Nc2nc(ccn2)C)ccc1
0.254464	O=Cc1cc(Nc2nc(ccn2)C)ccc1
0.254464	O=Cc1cc(Nc2nc(ccn2)C)ccc1
0.254464	O=Cc1cc(Nc2nc(ccn2)C)ccc1
0.254098	O=C(Nc1cc(NC(=O)C(C)(C)C)c(cc1)C)C(=O)Nc2cc(NC(=O)C)ccc2
0.254098	O=C(Nc1cc(NC(=O)C(C)(C)C)c(cc1)C)C(=O)Nc2cc(NC(=O)C)ccc2
0.254098	O=C(Nc1cc(NC(=O)C(C)(C)C)c(cc1)C)C(=O)Nc2cc(NC(=O)C)ccc2
0.254098	O=C(Nc1cc(NC(=O)C(C)(C)C)c(cc1)C)C(=O)Nc2cc(NC(=O)C)ccc2
0.254098	O=C(Nc1cc(NC(=O)C(C)(C)C)c(cc1)C)C(=O)Nc2cc(NC(=O)C)ccc2
0.253906	Clc1c(OCC(F)(F)F)ccc(NC(=O)c2ccc(cc2)CC(=O)O)c1
0.253788	Clc1c(cc(OCc2ccc(cc2)C(=O)NN=Cc3ccc(OCc4cnccc4)cc3)cc1)C
0.253623	Clc1c(ccc(NC(=O)C)c1)C(=O)Nc2c(Sc3ncccn3)cccc2
0.253521	O=C(Nc1cc(ccc1)CN)c2ccccc2
0.253521	O=C(Nc1cc(ccc1)CN)c2ccccc2
0.253521	O=C(Nc1cc(ccc1)CN)c2ccccc2
0.253521	O=C(Nc1cc(ccc1)CN)c2ccccc2
0.253521	O=C(Nc1cc(ccc1)CN)c2ccccc2
0.253521	O=C(Nc1cc(ccc1)CN)c2ccccc2
0.253521	O=C(Nc1cc(ccc1)CN)c2ccccc2
0.253521	O=C(Nc1cc(ccc1)CN)c2ccccc2
0.253521	O=C(Nc1cc(ccc1)CN)c2ccccc2
0.253521	O=C(Nc1cc(ccc1)CN)c2ccccc2
0.253219	O=C(Nc1cc(NC(=O)C(C)(C)C)c(cc1)C)C=O
0.253219	O=C(Nc1cc(NC(=O)C(C)(C)C)c(cc1)C)C=O
0.253219	O=C(Nc1cc(NC(=O)C(C)(C)C)c(cc1)C)C=O
0.253219	O=C(Nc1cc(NC(=O)C(C)(C)C)c(cc1)C)C=O
0.253219	O=C(Nc1cc(NC(=O)C(C)(C)C)c(cc1)C)C=O
0.253219	O=C(Nc1cc(NC(=O)C(C)(C)C)c(cc1)C)C=O
0.253219	O=C(Nc1cc(NC(=O)C(C)(C)C)c(cc1)C)C=O
0.253219	O=C(Nc1cc(NC(=O)C(C)(C)C)c(cc1)C)C=O
0.253219	O=C(Nc1cc(NC(=O)C(C)(C)C)c(cc1)C)C=O
0.253219	O=C(Nc1cc(NC(=O)C(C)(C)C)c(cc1)C)C=O
0.253165	O=C(Nc1ccc(cc1)CN2CCN(c3cc(ccc3)C)CC2)C=O
0.253165	O=C(Nc1ccc(cc1)CN2CCN(c3cc(ccc3)C)CC2)C=O
0.253165	O=C(Nc1ccc(cc1)CN2CCN(c3cc(ccc3)C)CC2)C=O
0.253165	O=C(Nc1ccc(cc1)CN2CCN(c3cc(ccc3)C)CC2)C=O
0.253165	O=C(Nc1ccc(cc1)CN2CCN(c3cc(ccc3)C)CC2)C=O
0.253165	O=C(Nc1ccc(cc1)CN2CCN(c3cc(ccc3)C)CC2)C=O
0.25283	O=C(Nc1cc(NCc2ccc(OC3COCC3)cc2)c(cc1)C)C(C)C
0.25283	O=C(Nc1cc(NCc2ccc(OC3COCC3)cc2)c(cc1)C)C(C)C
0.25283	O=C(Nc1cc(NCc2ccc(OC3COCC3)cc2)c(cc1)C)C(C)C
0.25283	O=C(Nc1cc(NCc2ccc(OC3COCC3)cc2)c(cc1)C)C(C)C
0.25283	O=C(Nc1cc(NCc2ccc(OC3COCC3)cc2)c(cc1)C)C(C)C
0.25283	O=C(Nc1cc(NCc2ccc(OC3COCC3)cc2)c(cc1)C)C(C)C
0.25283	O=C(Nc1cc(NCc2ccc(OC3COCC3)cc2)c(cc1)C)C(C)C
0.25283	O=C(Nc1cc(NCc2ccc(OC3COCC3)cc2)c(cc1)C)C(C)C
0.25283	O=C(Nc1cc(NCc2ccc(OC3COCC3)cc2)c(cc1)C)C(C)C
0.25283	O=C(Nc1cc(NCc2ccc(OC3COCC3)cc2)c(cc1)C)C(C)C
0.252788	Brc1ccc(cc1)C=2N=C(NC2)C3CCN(Cc4cc(OC(F)(F)F)ccc4)CC3
0.252788	Brc1ccc(cc1)C=2N=C(NC2)C3CCN(Cc4cc(OC(F)(F)F)ccc4)CC3
0.252788	Brc1ccc(cc1)C=2N=C(NC2)C3CCN(Cc4cc(OC(F)(F)F)ccc4)CC3
0.252788	Brc1ccc(cc1)C=2N=C(NC2)C3CCN(Cc4cc(OC(F)(F)F)ccc4)CC3
0.252788	Brc1ccc(cc1)C=2N=C(NC2)C3CCN(Cc4cc(OC(F)(F)F)ccc4)CC3
0.252788	Brc1ccc(cc1)C=2N=C(NC2)C3CCN(Cc4cc(OC(F)(F)F)ccc4)CC3
0.252788	Brc1ccc(cc1)C=2N=C(NC2)C3CCN(Cc4cc(OC(F)(F)F)ccc4)CC3
0.252788	Brc1ccc(cc1)C=2N=C(NC2)C3CCN(Cc4cc(OC(F)(F)F)ccc4)CC3
0.252788	Brc1ccc(cc1)C=2N=C(NC2)C3CCN(Cc4cc(OC(F)(F)F)ccc4)CC3
0.252788	Brc1ccc(cc1)C=2N=C(NC2)C3CCN(Cc4cc(OC(F)(F)F)ccc4)CC3
0.252747	FC(F)(F)Oc1cc(Nc2cnc(NC(=O)NCc3ccc(cc3)CN4CCOCC4)cc2)ccc1
0.252525	Fc1ccc(c2nc(c(cc2)C(=O)NCc3cc(ccc3)C=4ON=C(N4)c5ccncc5)C)cc1
0.252525	Fc1ccc(c2nc(c(cc2)C(=O)NCc3cc(ccc3)C=4ON=C(N4)c5ccncc5)C)cc1
0.252525	Fc1ccc(c2nc(c(cc2)C(=O)NCc3cc(ccc3)C=4ON=C(N4)c5ccncc5)C)cc1
0.252525	Fc1ccc(c2nc(c(cc2)C(=O)NCc3cc(ccc3)C=4ON=C(N4)c5ccncc5)C)cc1
0.252525	Fc1ccc(c2nc(c(cc2)C(=O)NCc3cc(ccc3)C=4ON=C(N4)c5ccncc5)C)cc1
0.252525	Fc1ccc(c2nc(c(cc2)C(=O)NCc3cc(ccc3)C=4ON=C(N4)c5ccncc5)C)cc1
0.252525	Fc1ccc(c2nc(c(cc2)C(=O)NCc3cc(ccc3)C=4ON=C(N4)c5ccncc5)C)cc1
0.252525	Fc1ccc(c2nc(c(cc2)C(=O)NCc3cc(ccc3)C=4ON=C(N4)c5ccncc5)C)cc1
0.252525	Fc1ccc(c2nc(c(cc2)C(=O)NCc3cc(ccc3)C=4ON=C(N4)c5ccncc5)C)cc1
0.252525	Fc1ccc(c2nc(c(cc2)C(=O)NCc3cc(ccc3)C=4ON=C(N4)c5ccncc5)C)cc1
0.252336	O=CNc1ccc(c2nc(ncc2)C)cc1
0.251938	FC(F)c1cncc(c1)C(=O)Nc2ccc(Oc3nc(ncc3)C)cc2
0.251938	FC(F)c1cncc(c1)C(=O)Nc2ccc(Oc3nc(ncc3)C)cc2
0.251852	O=C(Nc1c(cc(cc1)C(=O)NC(C)C)C)NCc2cc(ccc2)CC(=O)O
0.251852	O=C(Nc1c(cc(cc1)C(=O)NC(C)C)C)NCc2cc(ccc2)CC(=O)O
0.251852	O=C(Nc1c(cc(cc1)C(=O)NC(C)C)C)NCc2cc(ccc2)CC(=O)O
0.251852	O=C(Nc1c(cc(cc1)C(=O)NC(C)C)C)NCc2cc(ccc2)CC(=O)O
0.251852	O=C(Nc1c(cc(cc1)C(=O)NC(C)C)C)NCc2cc(ccc2)CC(=O)O
0.251852	O=C(Nc1c(cc(cc1)C(=O)NC(C)C)C)NCc2cc(ccc2)CC(=O)O
0.251852	O=C(Nc1c(cc(cc1)C(=O)NC(C)C)C)NCc2cc(ccc2)CC(=O)O
0.251852	O=C(Nc1c(cc(cc1)C(=O)NC(C)C)C)NCc2cc(ccc2)CC(=O)O
0.251852	O=C(Nc1c(cc(cc1)C(=O)NC(C)C)C)NCc2cc(ccc2)CC(=O)O
0.251852	O=C(Nc1c(cc(cc1)C(=O)NC(C)C)C)NCc2cc(ccc2)CC(=O)O
0.251773	O=C(Nc1c(OC)ccc(c1)CN2CCN(CC2)C)C(=O)C=Cc3cc(OC)c(OC)cc3
0.251773	O=C(Nc1c(OC)ccc(c1)CN2CCN(CC2)C)C(=O)C=Cc3cc(OC)c(OC)cc3
0.251773	O=C(Nc1c(OC)ccc(c1)CN2CCN(CC2)C)C(=O)C=Cc3cc(OC)c(OC)cc3
0.251773	O=C(Nc1c(OC)ccc(c1)CN2CCN(CC2)C)C(=O)C=Cc3cc(OC)c(OC)cc3
0.251773	O=C(Nc1c(OC)ccc(c1)CN2CCN(CC2)C)C(=O)C=Cc3cc(OC)c(OC)cc3
0.251773	O=C(Nc1c(OC)ccc(c1)CN2CCN(CC2)C)C(=O)C=Cc3cc(OC)c(OC)cc3
0.251773	O=C(Nc1c(OC)ccc(c1)CN2CCN(CC2)C)C(=O)C=Cc3cc(OC)c(OC)cc3
0.251773	O=C(Nc1c(OC)ccc(c1)CN2CCN(CC2)C)C(=O)C=Cc3cc(OC)c(OC)cc3
0.251773	O=C(Nc1c(OC)ccc(c1)CN2CCN(CC2)C)C(=O)C=Cc3cc(OC)c(OC)cc3
0.251773	O=C(Nc1c(OC)ccc(c1)CN2CCN(CC2)C)C(=O)C=Cc3cc(OC)c(OC)cc3
0.251656	O=C(OC(C)(C)C)N1CCC(C2=NNC(C(=O)Nc3c(ccc(c3)CO)C)=C2)CC1
0.251592	O=C(Nc1c(OC)ccc(c2ncccc2)c1)C3=C4N(C=C3)CCC4
0.251592	O=C(Nc1c(OC)ccc(c2ncccc2)c1)C3=C4N(C=C3)CCC4
0.251592	O=C(Nc1c(OC)ccc(c2ncccc2)c1)C3=C4N(C=C3)CCC4
0.251592	O=C(Nc1c(OC)ccc(c2ncccc2)c1)C3=C4N(C=C3)CCC4
0.251592	O=C(Nc1c(OC)ccc(c2ncccc2)c1)C3=C4N(C=C3)CCC4
0.251592	O=C(Nc1c(OC)ccc(c2ncccc2)c1)C3=C4N(C=C3)CCC4
0.251592	O=C(Nc1c(OC)ccc(c2ncccc2)c1)C3=C4N(C=C3)CCC4
0.251592	O=C(Nc1c(OC)ccc(c2ncccc2)c1)C3=C4N(C=C3)CCC4
0.251592	O=C(Nc1c(OC)ccc(c2ncccc2)c1)C3=C4N(C=C3)CCC4
0.251592	O=C(Nc1c(OC)ccc(c2ncccc2)c1)C3=C4N(C=C3)CCC4
0.251412	S1C(=Nc2c(c3ccccc3)cccc2)N(C(=O)C1CC(=O)Nc4c(cccc4)C)Cc5cc(NC(=O)c6ccccc6)ccc5
0.251412	S1C(=Nc2c(c3ccccc3)cccc2)N(C(=O)C1CC(=O)Nc4c(cccc4)C)Cc5cc(NC(=O)c6ccccc6)ccc5
0.250936	Fc1cnc(OCC(=O)Nc2c(ccc(NC(=O)C(C)C)c2)C)cc1
0.250936	Fc1cnc(OCC(=O)Nc2c(ccc(NC(=O)C(C)C)c2)C)cc1
0.250936	Fc1cnc(OCC(=O)Nc2c(ccc(NC(=O)C(C)C)c2)C)cc1
0.250936	Fc1cnc(OCC(=O)Nc2c(ccc(NC(=O)C(C)C)c2)C)cc1
0.250936	Fc1cnc(OCC(=O)Nc2c(ccc(NC(=O)C(C)C)c2)C)cc1
0.250936	Fc1cnc(OCC(=O)Nc2c(ccc(NC(=O)C(C)C)c2)C)cc1
0.250936	Fc1cnc(OCC(=O)Nc2c(ccc(NC(=O)C(C)C)c2)C)cc1
0.250936	Fc1cnc(OCC(=O)Nc2c(ccc(NC(=O)C(C)C)c2)C)cc1
0.250936	Fc1cnc(OCC(=O)Nc2c(ccc(NC(=O)C(C)C)c2)C)cc1
0.250936	Fc1cnc(OCC(=O)Nc2c(ccc(NC(=O)C(C)C)c2)C)cc1
0.250883	O=C(Nc1nc(c(c2ccccc2)cc1)C)c3c(O)cc(cc3)C=O
0.250883	O=C(Nc1nc(c(c2ccccc2)cc1)C)c3c(O)cc(cc3)C=O
0.250883	O=C(Nc1nc(c(c2ccccc2)cc1)C)c3c(O)cc(cc3)C=O
0.250883	O=C(Nc1nc(c(c2ccccc2)cc1)C)c3c(O)cc(cc3)C=O
0.250883	O=C(Nc1nc(c(c2ccccc2)cc1)C)c3c(O)cc(cc3)C=O
0.250883	O=C(Nc1nc(c(c2ccccc2)cc1)C)c3c(O)cc(cc3)C=O
0.250883	O=C(Nc1nc(c(c2ccccc2)cc1)C)c3c(O)cc(cc3)C=O
0.250883	O=C(Nc1nc(c(c2ccccc2)cc1)C)c3c(O)cc(cc3)C=O
0.250883	O=C(Nc1nc(c(c2ccccc2)cc1)C)c3c(O)cc(cc3)C=O
0.250883	O=C(Nc1nc(c(c2ccccc2)cc1)C)c3c(O)cc(cc3)C=O
0.250847	S1C(C=2NC(=O)C(C(=O)Nc3c(F)ccc(c3)C)=CC2)=CC=C1
0.250847	S1C(C=2NC(=O)C(C(=O)Nc3c(F)ccc(c3)C)=CC2)=CC=C1
0.250847	S1C(C=2NC(=O)C(C(=O)Nc3c(F)ccc(c3)C)=CC2)=CC=C1
0.250847	S1C(C=2NC(=O)C(C(=O)Nc3c(F)ccc(c3)C)=CC2)=CC=C1
0.250847	S1C(C=2NC(=O)C(C(=O)Nc3c(F)ccc(c3)C)=CC2)=CC=C1
0.250847	S1C(C=2NC(=O)C(C(=O)Nc3c(F)ccc(c3)C)=CC2)=CC=C1
0.250847	S1C(C=2NC(=O)C(C(=O)Nc3c(F)ccc(c3)C)=CC2)=CC=C1
0.250847	S1C(C=2NC(=O)C(C(=O)Nc3c(F)ccc(c3)C)=CC2)=CC=C1
0.250847	S1C(C=2NC(=O)C(C(=O)Nc3c(F)ccc(c3)C)=CC2)=CC=C1
0.250847	S1C(C=2NC(=O)C(C(=O)Nc3c(F)ccc(c3)C)=CC2)=CC=C1
0.25	O=C(Nc1nc(c(c2ccccc2)cc1)C)c3ncc(cc3)C=O
0.25	O=C(Nc1nc(c(c2ccccc2)cc1)C)c3ncc(cc3)C=O
0.25	O=C(Nc1nc(c(c2ccccc2)cc1)C)c3ncc(cc3)C=O
0.25	O=C(Nc1nc(c(c2ccccc2)cc1)C)c3ncc(cc3)C=O
0.25	O=C(Nc1nc(c(c2ccccc2)cc1)C)c3ncc(cc3)C=O
0.25	O=C(Nc1nc(c(c2ccccc2)cc1)C)c3ncc(cc3)C=O
0.25	O=C(Nc1nc(c(c2ccccc2)cc1)C)c3ncc(cc3)C=O
0.25	O=C(Nc1nc(c(c2ccccc2)cc1)C)c3ncc(cc3)C=O
0.25	O=C(Nc1nc(c(c2ccccc2)cc1)C)c3ncc(cc3)C=O
0.25	O=C(Nc1nc(c(c2ccccc2)cc1)C)c3ncc(cc3)C=O
0.25	Fc1c(F)cc(NNC(=O)C(=O)Nc2ccc(cc2)CN3CCN(Cc4ccccc4)CC3)cc1F
0.25	Fc1c(F)cc(NNC(=O)C(=O)Nc2ccc(cc2)CN3CCN(Cc4ccccc4)CC3)cc1F
0.25	Fc1c(F)cc(NNC(=O)C(=O)Nc2ccc(cc2)CN3CCN(Cc4ccccc4)CC3)cc1F
0.25	Fc1c(F)cc(NNC(=O)C(=O)Nc2ccc(cc2)CN3CCN(Cc4ccccc4)CC3)cc1F
0.25	O=C(Nc1cc(c2nc(ccn2)C)ccc1)C3(C=C)CC3
0.25	O=C(Nc1cc(c2nc(ccn2)C)ccc1)C3(C=C)CC3
0.25	O=C(Nc1cc(c2nc(ccn2)C)ccc1)C3(C=C)CC3
0.25	Clc1c(ccc(NC(=O)C)c1)C(=O)NCCOc2cnccc2
0.249201	Brc1ccc(cc1)CSc2ncccc2C(=O)Nc3cc(NC(=O)C4CCCCC4)c(OC)cc3
0.249201	Brc1ccc(cc1)CSc2ncccc2C(=O)Nc3cc(NC(=O)C4CCCCC4)c(OC)cc3
0.249201	Brc1ccc(cc1)CSc2ncccc2C(=O)Nc3cc(NC(=O)C4CCCCC4)c(OC)cc3
0.249201	Brc1ccc(cc1)CSc2ncccc2C(=O)Nc3cc(NC(=O)C4CCCCC4)c(OC)cc3
0.249201	Brc1ccc(cc1)CSc2ncccc2C(=O)Nc3cc(NC(=O)C4CCCCC4)c(OC)cc3
0.249201	Brc1ccc(cc1)CSc2ncccc2C(=O)Nc3cc(NC(=O)C4CCCCC4)c(OC)cc3
0.249201	Brc1ccc(cc1)CSc2ncccc2C(=O)Nc3cc(NC(=O)C4CCCCC4)c(OC)cc3
0.249201	Brc1ccc(cc1)CSc2ncccc2C(=O)Nc3cc(NC(=O)C4CCCCC4)c(OC)cc3
0.249201	Brc1ccc(cc1)CSc2ncccc2C(=O)Nc3cc(NC(=O)C4CCCCC4)c(OC)cc3
0.249201	Brc1ccc(cc1)CSc2ncccc2C(=O)Nc3cc(NC(=O)C4CCCCC4)c(OC)cc3
0.249057	O=C(Nc1nc(c2ccccc2)cc(c3ccc(cc3)C)c1)C=4N=CNC4C
0.249057	O=C(Nc1nc(c2ccccc2)cc(c3ccc(cc3)C)c1)C=4N=CNC4C
0.249057	O=C(Nc1nc(c2ccccc2)cc(c3ccc(cc3)C)c1)C=4N=CNC4C
0.249057	O=C(Nc1nc(c2ccccc2)cc(c3ccc(cc3)C)c1)C=4N=CNC4C
0.249057	O=C(Nc1nc(c2ccccc2)cc(c3ccc(cc3)C)c1)C=4N=CNC4C
0.249057	O=C(Nc1nc(c2ccccc2)cc(c3ccc(cc3)C)c1)C=4N=CNC4C
0.249057	O=C(Nc1nc(c2ccccc2)cc(c3ccc(cc3)C)c1)C=4N=CNC4C
0.249057	O=C(Nc1nc(c2ccccc2)cc(c3ccc(cc3)C)c1)C=4N=CNC4C
0.249057	O=C(Nc1nc(c2ccccc2)cc(c3ccc(cc3)C)c1)C=4N=CNC4C
0.249057	O=C(Nc1nc(c2ccccc2)cc(c3ccc(cc3)C)c1)C=4N=CNC4C
0.249042	O=C(Nc1ccc(cc1)C2=NOC=N2)c3c(O)cc(cc3)C=O
0.249042	O=C(Nc1ccc(cc1)C2=NOC=N2)c3c(O)cc(cc3)C=O
0.249042	O=C(Nc1ccc(cc1)C2=NOC=N2)c3c(O)cc(cc3)C=O
0.249042	O=C(Nc1ccc(cc1)C2=NOC=N2)c3c(O)cc(cc3)C=O
0.249042	O=C(Nc1ccc(cc1)C2=NOC=N2)c3c(O)cc(cc3)C=O
0.249042	O=C(Nc1ccc(cc1)C2=NOC=N2)c3c(O)cc(cc3)C=O
0.249042	O=C(Nc1ccc(cc1)C2=NOC=N2)c3c(O)cc(cc3)C=O
0.249042	O=C(Nc1ccc(cc1)C2=NOC=N2)c3c(O)cc(cc3)C=O
0.249042	O=C(Nc1ccc(cc1)C2=NOC=N2)c3c(O)cc(cc3)C=O
0.249042	O=C(Nc1ccc(cc1)C2=NOC=N2)c3c(O)cc(cc3)C=O
0.248408	S1C(C=2N=C(SC2)NC(=O)c3c(F)cc(c4cc(c(cc4)C)C)cc3)=CC=C1CNC(=O)C
0.248408	S1C(C=2N=C(SC2)NC(=O)c3c(F)cc(c4cc(c(cc4)C)C)cc3)=CC=C1CNC(=O)C
0.248408	S1C(C=2N=C(SC2)NC(=O)c3c(F)cc(c4cc(c(cc4)C)C)cc3)=CC=C1CNC(=O)C
0.248408	S1C(C=2N=C(SC2)NC(=O)c3c(F)cc(c4cc(c(cc4)C)C)cc3)=CC=C1CNC(=O)C
0.248408	S1C(C=2N=C(SC2)NC(=O)c3c(F)cc(c4cc(c(cc4)C)C)cc3)=CC=C1CNC(=O)C
0.248408	S1C(C=2N=C(SC2)NC(=O)c3c(F)cc(c4cc(c(cc4)C)C)cc3)=CC=C1CNC(=O)C
0.248408	S1C(C=2N=C(SC2)NC(=O)c3c(F)cc(c4cc(c(cc4)C)C)cc3)=CC=C1CNC(=O)C
0.248408	S1C(C=2N=C(SC2)NC(=O)c3c(F)cc(c4cc(c(cc4)C)C)cc3)=CC=C1CNC(=O)C
0.248408	S1C(C=2N=C(SC2)NC(=O)c3c(F)cc(c4cc(c(cc4)C)C)cc3)=CC=C1CNC(=O)C
0.248408	S1C(C=2N=C(SC2)NC(=O)c3c(F)cc(c4cc(c(cc4)C)C)cc3)=CC=C1CNC(=O)C
0.248366	O=C(Nc1cc(NC(=O)C(C)(C)C)c(cc1)C)C(=O)NC2CC(OCC2)c3cnccc3
0.248366	O=C(Nc1cc(NC(=O)C(C)(C)C)c(cc1)C)C(=O)NC2CC(OCC2)c3cnccc3
0.248366	O=C(Nc1cc(NC(=O)C(C)(C)C)c(cc1)C)C(=O)NC2CC(OCC2)c3cnccc3
0.248366	O=C(Nc1cc(NC(=O)C(C)(C)C)c(cc1)C)C(=O)NC2CC(OCC2)c3cnccc3
0.248366	O=C(Nc1cc(NC(=O)C(C)(C)C)c(cc1)C)C(=O)NC2CC(OCC2)c3cnccc3
0.248366	O=C(Nc1cc(NC(=O)C(C)(C)C)c(cc1)C)C(=O)NC2CC(OCC2)c3cnccc3
0.248366	O=C(Nc1cc(NC(=O)C(C)(C)C)c(cc1)C)C(=O)NC2CC(OCC2)c3cnccc3
0.248366	O=C(Nc1cc(NC(=O)C(C)(C)C)c(cc1)C)C(=O)NC2CC(OCC2)c3cnccc3
0.248366	S1C(=NC=C1C(=O)Nc2cc(NC(=O)C3CCCCC3)c(OC)cc2)N4CCN(CC4)C
0.248366	S1C(=NC=C1C(=O)Nc2cc(NC(=O)C3CCCCC3)c(OC)cc2)N4CCN(CC4)C
0.248366	S1C(=NC=C1C(=O)Nc2cc(NC(=O)C3CCCCC3)c(OC)cc2)N4CCN(CC4)C
0.248366	S1C(=NC=C1C(=O)Nc2cc(NC(=O)C3CCCCC3)c(OC)cc2)N4CCN(CC4)C
0.248366	S1C(=NC=C1C(=O)Nc2cc(NC(=O)C3CCCCC3)c(OC)cc2)N4CCN(CC4)C
0.248366	S1C(=NC=C1C(=O)Nc2cc(NC(=O)C3CCCCC3)c(OC)cc2)N4CCN(CC4)C
0.248366	S1C(=NC=C1C(=O)Nc2cc(NC(=O)C3CCCCC3)c(OC)cc2)N4CCN(CC4)C
0.248366	S1C(=NC=C1C(=O)Nc2cc(NC(=O)C3CCCCC3)c(OC)cc2)N4CCN(CC4)C
0.248366	S1C(=NC=C1C(=O)Nc2cc(NC(=O)C3CCCCC3)c(OC)cc2)N4CCN(CC4)C
0.248366	S1C(=NC=C1C(=O)Nc2cc(NC(=O)C3CCCCC3)c(OC)cc2)N4CCN(CC4)C
0.248366	O=C(Nc1cc(NC(=O)C(C)(C)C)c(cc1)C)C(=O)NC2CC(OCC2)c3cnccc3
0.248322	O=C(OC(C)(C)C)NC1=NN(C(C(=O)Nc2c(ccc(NC(=O)C(C)C)c2)C)=C1)C
0.248322	O=C(OC(C)(C)C)NC1=NN(C(C(=O)Nc2c(ccc(NC(=O)C(C)C)c2)C)=C1)C
0.248322	O=C(OC(C)(C)C)NC1=NN(C(C(=O)Nc2c(ccc(NC(=O)C(C)C)c2)C)=C1)C
0.248322	O=C(OC(C)(C)C)NC1=NN(C(C(=O)Nc2c(ccc(NC(=O)C(C)C)c2)C)=C1)C
0.248322	O=C(OC(C)(C)C)NC1=NN(C(C(=O)Nc2c(ccc(NC(=O)C(C)C)c2)C)=C1)C
0.248322	O=C(OC(C)(C)C)NC1=NN(C(C(=O)Nc2c(ccc(NC(=O)C(C)C)c2)C)=C1)C
0.248322	O=C(OC(C)(C)C)NC1=NN(C(C(=O)Nc2c(ccc(NC(=O)C(C)C)c2)C)=C1)C
0.248322	O=C(OC(C)(C)C)NC1=NN(C(C(=O)Nc2c(ccc(NC(=O)C(C)C)c2)C)=C1)C
0.248322	O=C(OC(C)(C)C)NC1=NN(C(C(=O)Nc2c(ccc(NC(=O)C(C)C)c2)C)=C1)C
0.248322	O=C(OC(C)(C)C)NC1=NN(C(C(=O)Nc2c(ccc(NC(=O)C(C)C)c2)C)=C1)C
0.248299	S(=O)(=O)(NCC=1OC(=C(C(=O)Nc2c(ccc(NC(=O)C(C)C)c2)C)C1)C)C
0.248299	S(=O)(=O)(NCC=1OC(=C(C(=O)Nc2c(ccc(NC(=O)C(C)C)c2)C)C1)C)C
0.248299	S(=O)(=O)(NCC=1OC(=C(C(=O)Nc2c(ccc(NC(=O)C(C)C)c2)C)C1)C)C
0.248299	S(=O)(=O)(NCC=1OC(=C(C(=O)Nc2c(ccc(NC(=O)C(C)C)c2)C)C1)C)C
0.248299	S(=O)(=O)(NCC=1OC(=C(C(=O)Nc2c(ccc(NC(=O)C(C)C)c2)C)C1)C)C
0.248299	S(=O)(=O)(NCC=1OC(=C(C(=O)Nc2c(ccc(NC(=O)C(C)C)c2)C)C1)C)C
0.248299	S(=O)(=O)(NCC=1OC(=C(C(=O)Nc2c(ccc(NC(=O)C(C)C)c2)C)C1)C)C
0.248299	S(=O)(=O)(NCC=1OC(=C(C(=O)Nc2c(ccc(NC(=O)C(C)C)c2)C)C1)C)C
0.248299	S(=O)(=O)(NCC=1OC(=C(C(=O)Nc2c(ccc(NC(=O)C(C)C)c2)C)C1)C)C
0.248299	S(=O)(=O)(NCC=1OC(=C(C(=O)Nc2c(ccc(NC(=O)C(C)C)c2)C)C1)C)C
0.248201	O=C(Nc1c(nccc1)c2ccccc2)NCc3cc(ccc3)CN4CCC(CC4)C
0.248201	O=C(Nc1c(nccc1)c2ccccc2)NCc3cc(ccc3)CN4CCC(CC4)C
0.248201	O=C(Nc1c(nccc1)c2ccccc2)NCc3cc(ccc3)CN4CCC(CC4)C
0.24812	S1C(C(=O)Nc2c(ccc(NC(=O)C(C)C)c2)C)=C(F)C=C1
0.24812	S1C(C(=O)Nc2c(ccc(NC(=O)C(C)C)c2)C)=C(F)C=C1
0.24812	S1C(C(=O)Nc2c(ccc(NC(=O)C(C)C)c2)C)=C(F)C=C1
0.24812	S1C(C(=O)Nc2c(ccc(NC(=O)C(C)C)c2)C)=C(F)C=C1
0.24812	S1C(C(=O)Nc2c(ccc(NC(=O)C(C)C)c2)C)=C(F)C=C1
0.24812	S1C(C(=O)Nc2c(ccc(NC(=O)C(C)C)c2)C)=C(F)C=C1
0.24812	S1C(C(=O)Nc2c(ccc(NC(=O)C(C)C)c2)C)=C(F)C=C1
0.24812	S1C(C(=O)Nc2c(ccc(NC(=O)C(C)C)c2)C)=C(F)C=C1
0.24812	S1C(C(=O)Nc2c(ccc(NC(=O)C(C)C)c2)C)=C(F)C=C1
0.24812	S1C(C(=O)Nc2c(ccc(NC(=O)C(C)C)c2)C)=C(F)C=C1
0.248092	O=C(O)CN1CCC(NC(=O)c2nc(ncc2)c3ccccc3)CC1
0.248092	O=C(O)CN1CCC(NC(=O)c2nc(ncc2)c3ccccc3)CC1
0.248092	O=C(O)CN1CCC(NC(=O)c2nc(ncc2)c3ccccc3)CC1
0.248092	O=C(O)CN1CCC(NC(=O)c2nc(ncc2)c3ccccc3)CC1
0.248092	O=C(O)CN1CCC(NC(=O)c2nc(ncc2)c3ccccc3)CC1
0.248092	O=C(O)CN1CCC(NC(=O)c2nc(ncc2)c3ccccc3)CC1
0.248092	O=C(O)CN1CCC(NC(=O)c2nc(ncc2)c3ccccc3)CC1
0.248092	O=C(O)CN1CCC(NC(=O)c2nc(ncc2)c3ccccc3)CC1
0.248092	O=C(O)CN1CCC(NC(=O)c2nc(ncc2)c3ccccc3)CC1
0.248092	O=C(O)CN1CCC(NC(=O)c2nc(ncc2)c3ccccc3)CC1
0.247826	O=C(Nc1c(ccc(NC=O)c1)C)C(C)(C)C
0.247826	O=C(Nc1c(ccc(NC=O)c1)C)C(C)(C)C
0.247826	O=C(Nc1c(ccc(NC=O)c1)C)C(C)(C)C
0.247826	O=C(Nc1c(ccc(NC=O)c1)C)C(C)(C)C
0.247826	O=C(Nc1c(ccc(NC=O)c1)C)C(C)(C)C
0.247826	O=C(Nc1c(ccc(NC=O)c1)C)C(C)(C)C
0.247826	O=C(Nc1c(ccc(NC=O)c1)C)C(C)(C)C
0.247826	O=C(Nc1c(ccc(NC=O)c1)C)C(C)(C)C
0.247826	O=C(Nc1c(ccc(NC=O)c1)C)C(C)(C)C
0.247826	O=C(Nc1c(ccc(NC=O)c1)C)C(C)(C)C
0.247706	Clc1c(N2N=Cc3c2cccc3)ccc(c1)C(=O)Nc4c(ccc(NC(=O)C(C)C)c4)C
0.247706	Clc1c(N2N=Cc3c2cccc3)ccc(c1)C(=O)Nc4c(ccc(NC(=O)C(C)C)c4)C
0.247706	Clc1c(N2N=Cc3c2cccc3)ccc(c1)C(=O)Nc4c(ccc(NC(=O)C(C)C)c4)C
0.247706	Clc1c(N2N=Cc3c2cccc3)ccc(c1)C(=O)Nc4c(ccc(NC(=O)C(C)C)c4)C
0.247706	Clc1c(N2N=Cc3c2cccc3)ccc(c1)C(=O)Nc4c(ccc(NC(=O)C(C)C)c4)C
0.247706	Clc1c(N2N=Cc3c2cccc3)ccc(c1)C(=O)Nc4c(ccc(NC(=O)C(C)C)c4)C
0.247706	Clc1c(N2N=Cc3c2cccc3)ccc(c1)C(=O)Nc4c(ccc(NC(=O)C(C)C)c4)C
0.247706	Clc1c(N2N=Cc3c2cccc3)ccc(c1)C(=O)Nc4c(ccc(NC(=O)C(C)C)c4)C
0.247706	Clc1c(N2N=Cc3c2cccc3)ccc(c1)C(=O)Nc4c(ccc(NC(=O)C(C)C)c4)C
0.247706	Clc1c(N2N=Cc3c2cccc3)ccc(c1)C(=O)Nc4c(ccc(NC(=O)C(C)C)c4)C
0.247588	S(=O)(=O)(N1CCOCC1)c2cc(c(OC)cc2)C(=O)Nc3c(ccc(NC(=O)C(C)C)c3)C
0.247588	S(=O)(=O)(N1CCOCC1)c2cc(c(OC)cc2)C(=O)Nc3c(ccc(NC(=O)C(C)C)c3)C
0.247588	S(=O)(=O)(N1CCOCC1)c2cc(c(OC)cc2)C(=O)Nc3c(ccc(NC(=O)C(C)C)c3)C
0.247588	S(=O)(=O)(N1CCOCC1)c2cc(c(OC)cc2)C(=O)Nc3c(ccc(NC(=O)C(C)C)c3)C
0.247588	S(=O)(=O)(N1CCOCC1)c2cc(c(OC)cc2)C(=O)Nc3c(ccc(NC(=O)C(C)C)c3)C
0.247588	S(=O)(=O)(N1CCOCC1)c2cc(c(OC)cc2)C(=O)Nc3c(ccc(NC(=O)C(C)C)c3)C
0.247588	S(=O)(=O)(N1CCOCC1)c2cc(c(OC)cc2)C(=O)Nc3c(ccc(NC(=O)C(C)C)c3)C
0.247588	S(=O)(=O)(N1CCOCC1)c2cc(c(OC)cc2)C(=O)Nc3c(ccc(NC(=O)C(C)C)c3)C
0.247588	S(=O)(=O)(N1CCOCC1)c2cc(c(OC)cc2)C(=O)Nc3c(ccc(NC(=O)C(C)C)c3)C
0.247588	S(=O)(=O)(N1CCOCC1)c2cc(c(OC)cc2)C(=O)Nc3c(ccc(NC(=O)C(C)C)c3)C
0.247458	S(=O)(=O)(c1ccc(cc1)C(=O)Nc2cc(c(cc2)C(=O)N3CCN(CC3)C)C(F)(F)F)CCC
0.247458	S(=O)(=O)(c1ccc(cc1)C(=O)Nc2cc(c(cc2)C(=O)N3CCN(CC3)C)C(F)(F)F)CCC
0.247458	S(=O)(=O)(c1ccc(cc1)C(=O)Nc2cc(c(cc2)C(=O)N3CCN(CC3)C)C(F)(F)F)CCC
0.247232	O=C(Nc1cc(NC(=O)C(C)(C)C)c(cc1)C)C(=O)NCc2ccc(C#CC3CC3)cc2
0.247232	O=C(Nc1cc(NC(=O)C(C)(C)C)c(cc1)C)C(=O)NCc2ccc(C#CC3CC3)cc2
0.247232	O=C(Nc1cc(NC(=O)C(C)(C)C)c(cc1)C)C(=O)NCc2ccc(C#CC3CC3)cc2
0.247232	O=C(Nc1cc(NC(=O)C(C)(C)C)c(cc1)C)C(=O)NCc2ccc(C#CC3CC3)cc2
0.247232	O=C(Nc1cc(NC(=O)C(C)(C)C)c(cc1)C)C(=O)NCc2ccc(C#CC3CC3)cc2
0.247232	O=C(Nc1cc(NC(=O)C(C)(C)C)c(cc1)C)C(=O)NCc2ccc(C#CC3CC3)cc2
0.247232	O=C(Nc1cc(NC(=O)C(C)(C)C)c(cc1)C)C(=O)NCc2ccc(C#CC3CC3)cc2
0.247232	O=C(Nc1cc(NC(=O)C(C)(C)C)c(cc1)C)C(=O)NCc2ccc(C#CC3CC3)cc2
0.247232	O=C(Nc1cc(NC(=O)C(C)(C)C)c(cc1)C)C(=O)NCc2ccc(C#CC3CC3)cc2
0.247232	O=C(Nc1cc(NC(=O)C(C)(C)C)c(cc1)C)C(=O)NCc2ccc(C#CC3CC3)cc2
0.246875	Clc1c(ccc(NC(=O)c2c(NC(=O)CC=3SC=CC3)cc(OC)c(OC)c2)c1)CN4CCOCC4
0.246875	Clc1c(ccc(NC(=O)c2c(NC(=O)CC=3SC=CC3)cc(OC)c(OC)c2)c1)CN4CCOCC4
0.246875	Clc1c(ccc(NC(=O)c2c(NC(=O)CC=3SC=CC3)cc(OC)c(OC)c2)c1)CN4CCOCC4
0.246875	Clc1c(ccc(NC(=O)c2c(NC(=O)CC=3SC=CC3)cc(OC)c(OC)c2)c1)CN4CCOCC4
0.246875	Clc1c(ccc(NC(=O)c2c(NC(=O)CC=3SC=CC3)cc(OC)c(OC)c2)c1)CN4CCOCC4
0.246875	Clc1c(ccc(NC(=O)c2c(NC(=O)CC=3SC=CC3)cc(OC)c(OC)c2)c1)CN4CCOCC4
0.246875	Clc1c(ccc(NC(=O)c2c(NC(=O)CC=3SC=CC3)cc(OC)c(OC)c2)c1)CN4CCOCC4
0.246875	Clc1c(ccc(NC(=O)c2c(NC(=O)CC=3SC=CC3)cc(OC)c(OC)c2)c1)CN4CCOCC4
0.246875	Clc1c(ccc(NC(=O)c2c(NC(=O)CC=3SC=CC3)cc(OC)c(OC)c2)c1)CN4CCOCC4
0.246875	Clc1c(ccc(NC(=O)c2c(NC(=O)CC=3SC=CC3)cc(OC)c(OC)c2)c1)CN4CCOCC4
0.246711	O=C(NCCC(=O)Nc1c(ccc(NC(=O)C(C)C)c1)C)c2cc3c(NN=C3)cc2
0.246711	O=C(NCCC(=O)Nc1c(ccc(NC(=O)C(C)C)c1)C)c2cc3c(NN=C3)cc2
0.246711	O=C(NCCC(=O)Nc1c(ccc(NC(=O)C(C)C)c1)C)c2cc3c(NN=C3)cc2
0.246711	O=C(NCCC(=O)Nc1c(ccc(NC(=O)C(C)C)c1)C)c2cc3c(NN=C3)cc2
0.246711	O=C(NCCC(=O)Nc1c(ccc(NC(=O)C(C)C)c1)C)c2cc3c(NN=C3)cc2
0.246711	O=C(NCCC(=O)Nc1c(ccc(NC(=O)C(C)C)c1)C)c2cc3c(NN=C3)cc2
0.246711	O=C(NCCC(=O)Nc1c(ccc(NC(=O)C(C)C)c1)C)c2cc3c(NN=C3)cc2
0.246711	O=C(NCCC(=O)Nc1c(ccc(NC(=O)C(C)C)c1)C)c2cc3c(NN=C3)cc2
0.246711	O=C(NCCC(=O)Nc1c(ccc(NC(=O)C(C)C)c1)C)c2cc3c(NN=C3)cc2
0.246711	O=C(NCCC(=O)Nc1c(ccc(NC(=O)C(C)C)c1)C)c2cc3c(NN=C3)cc2
0.246667	O=C(N1CC(c2ccccc2)=CCC1)C(=O)Nc3cc(NC(=O)C(C)(C)C)c(cc3)C
0.246667	O=C(N1CC(c2ccccc2)=CCC1)C(=O)Nc3cc(NC(=O)C(C)(C)C)c(cc3)C
0.246667	O=C(N1CC(c2ccccc2)=CCC1)C(=O)Nc3cc(NC(=O)C(C)(C)C)c(cc3)C
0.246667	O=C(N1CC(c2ccccc2)=CCC1)C(=O)Nc3cc(NC(=O)C(C)(C)C)c(cc3)C
0.246667	O=C(N1CC(c2ccccc2)=CCC1)C(=O)Nc3cc(NC(=O)C(C)(C)C)c(cc3)C
0.246667	O=C(N1CC(c2ccccc2)=CCC1)C(=O)Nc3cc(NC(=O)C(C)(C)C)c(cc3)C
0.246667	O=C(N1CC(c2ccccc2)=CCC1)C(=O)Nc3cc(NC(=O)C(C)(C)C)c(cc3)C
0.246667	O=C(N1CC(c2ccccc2)=CCC1)C(=O)Nc3cc(NC(=O)C(C)(C)C)c(cc3)C
0.246667	O=C(N1CC(c2ccccc2)=CCC1)C(=O)Nc3cc(NC(=O)C(C)(C)C)c(cc3)C
0.246667	O=C(N1CC(c2ccccc2)=CCC1)C(=O)Nc3cc(NC(=O)C(C)(C)C)c(cc3)C
0.246575	[O-][N+](=O)c1c(N2CCCCCC2)ccc(c1)C(=O)NCc3cc(NC(=O)c4ccccc4)ccc3
0.246575	[O-][N+](=O)c1c(N2CCCCCC2)ccc(c1)C(=O)NCc3cc(NC(=O)c4ccccc4)ccc3
0.246528	O=C(Nc1cc(NC(=O)C2CCCCC2)c(OC)cc1)c3ncc(cc3)C=O
0.246528	O=C(Nc1cc(NC(=O)C2CCCCC2)c(OC)cc1)c3ncc(cc3)C=O
0.246528	O=C(Nc1cc(NC(=O)C2CCCCC2)c(OC)cc1)c3ncc(cc3)C=O
0.246528	O=C(Nc1cc(NC(=O)C2CCCCC2)c(OC)cc1)c3ncc(cc3)C=O
0.246528	O=C(Nc1cc(NC(=O)C2CCCCC2)c(OC)cc1)c3ncc(cc3)C=O
0.246528	O=C(Nc1cc(NC(=O)C2CCCCC2)c(OC)cc1)c3ncc(cc3)C=O
0.246528	O=C(Nc1cc(NC(=O)C2CCCCC2)c(OC)cc1)c3ncc(cc3)C=O
0.246528	O=C(Nc1cc(NC(=O)C2CCCCC2)c(OC)cc1)c3ncc(cc3)C=O
0.246528	O=C(Nc1cc(NC(=O)C2CCCCC2)c(OC)cc1)c3ncc(cc3)C=O
0.246528	O=C(Nc1cc(NC(=O)C2CCCCC2)c(OC)cc1)c3ncc(cc3)C=O
0.246377	S(=O)(=O)(N)c1cc(ccc1)C(=O)Nc2nc(c(c3ccccc3)cc2)C
0.246377	S(=O)(=O)(N)c1cc(ccc1)C(=O)Nc2nc(c(c3ccccc3)cc2)C
0.246377	S(=O)(=O)(N)c1cc(ccc1)C(=O)Nc2nc(c(c3ccccc3)cc2)C
0.246377	S(=O)(=O)(N)c1cc(ccc1)C(=O)Nc2nc(c(c3ccccc3)cc2)C
0.246377	S(=O)(=O)(N)c1cc(ccc1)C(=O)Nc2nc(c(c3ccccc3)cc2)C
0.246377	S(=O)(=O)(N)c1cc(ccc1)C(=O)Nc2nc(c(c3ccccc3)cc2)C
0.246377	S(=O)(=O)(N)c1cc(ccc1)C(=O)Nc2nc(c(c3ccccc3)cc2)C
0.246377	S(=O)(=O)(N)c1cc(ccc1)C(=O)Nc2nc(c(c3ccccc3)cc2)C
0.246377	S(=O)(=O)(N)c1cc(ccc1)C(=O)Nc2nc(c(c3ccccc3)cc2)C
0.246377	S(=O)(=O)(N)c1cc(ccc1)C(=O)Nc2nc(c(c3ccccc3)cc2)C
0.246324	FC=1C(=NNC1C)C(=O)Nc2c(ccc(NC(=O)C(C)C)c2)C
0.246324	FC=1C(=NNC1C)C(=O)Nc2c(ccc(NC(=O)C(C)C)c2)C
0.246324	FC=1C(=NNC1C)C(=O)Nc2c(ccc(NC(=O)C(C)C)c2)C
0.246324	FC=1C(=NNC1C)C(=O)Nc2c(ccc(NC(=O)C(C)C)c2)C
0.246324	FC=1C(=NNC1C)C(=O)Nc2c(ccc(NC(=O)C(C)C)c2)C
0.246324	FC=1C(=NNC1C)C(=O)Nc2c(ccc(NC(=O)C(C)C)c2)C
0.246324	FC=1C(=NNC1C)C(=O)Nc2c(ccc(NC(=O)C(C)C)c2)C
0.246324	FC=1C(=NNC1C)C(=O)Nc2c(ccc(NC(=O)C(C)C)c2)C
0.246324	FC=1C(=NNC1C)C(=O)Nc2c(ccc(NC(=O)C(C)C)c2)C
0.246324	FC=1C(=NNC1C)C(=O)Nc2c(ccc(NC(=O)C(C)C)c2)C
0.246269	O=C(Nc1cc(NC(=O)C(C)(C)C)c(cc1)C)C(=O)NCc2ccc(OCCO)cc2
0.246269	O=C(Nc1cc(NC(=O)C(C)(C)C)c(cc1)C)C(=O)NCc2ccc(OCCO)cc2
0.246269	O=C(Nc1cc(NC(=O)C(C)(C)C)c(cc1)C)C(=O)NCc2ccc(OCCO)cc2
0.246269	O=C(Nc1cc(NC(=O)C(C)(C)C)c(cc1)C)C(=O)NCc2ccc(OCCO)cc2
0.246269	O=C(Nc1cc(NC(=O)C(C)(C)C)c(cc1)C)C(=O)NCc2ccc(OCCO)cc2
0.246269	O=C(Nc1cc(NC(=O)C(C)(C)C)c(cc1)C)C(=O)NCc2ccc(OCCO)cc2
0.246269	O=C(Nc1cc(NC(=O)C(C)(C)C)c(cc1)C)C(=O)NCc2ccc(OCCO)cc2
0.246269	O=C(Nc1cc(NC(=O)C(C)(C)C)c(cc1)C)C(=O)NCc2ccc(OCCO)cc2
0.246269	O=C(Nc1cc(NC(=O)C(C)(C)C)c(cc1)C)C(=O)NCc2ccc(OCCO)cc2
0.246269	O=C(Nc1cc(NC(=O)C(C)(C)C)c(cc1)C)C(=O)NCc2ccc(OCCO)cc2
0.246212	Fc1c(C#N)ccc(c1)CNc2c(ccc(NC(=O)C(C)C)c2)C
0.246212	Fc1c(C#N)ccc(c1)CNc2c(ccc(NC(=O)C(C)C)c2)C
0.246212	Fc1c(C#N)ccc(c1)CNc2c(ccc(NC(=O)C(C)C)c2)C
0.246212	Fc1c(C#N)ccc(c1)CNc2c(ccc(NC(=O)C(C)C)c2)C
0.246212	Fc1c(C#N)ccc(c1)CNc2c(ccc(NC(=O)C(C)C)c2)C
0.246212	Fc1c(C#N)ccc(c1)CNc2c(ccc(NC(=O)C(C)C)c2)C
0.246212	Fc1c(C#N)ccc(c1)CNc2c(ccc(NC(=O)C(C)C)c2)C
0.246212	Fc1c(C#N)ccc(c1)CNc2c(ccc(NC(=O)C(C)C)c2)C
0.246212	Fc1c(C#N)ccc(c1)CNc2c(ccc(NC(=O)C(C)C)c2)C
0.246201	Clc1cc(ccc1)C=2N=C(SC2)NC(=O)C=3C(=NN(C3)Cc4ccccc4)c5cc(c(cc5)C)C
0.246201	Clc1cc(ccc1)C=2N=C(SC2)NC(=O)C=3C(=NN(C3)Cc4ccccc4)c5cc(c(cc5)C)C
0.246201	Clc1cc(ccc1)C=2N=C(SC2)NC(=O)C=3C(=NN(C3)Cc4ccccc4)c5cc(c(cc5)C)C
0.246201	Clc1cc(ccc1)C=2N=C(SC2)NC(=O)C=3C(=NN(C3)Cc4ccccc4)c5cc(c(cc5)C)C
0.245714	Fc1cc2nc(cc(c2cc1)C(=O)Nc3c(ccc(NC(=O)C(C)C)c3)C)C=4OC=CC4
0.245714	Fc1cc2nc(cc(c2cc1)C(=O)Nc3c(ccc(NC(=O)C(C)C)c3)C)C=4OC=CC4
0.245714	Fc1cc2nc(cc(c2cc1)C(=O)Nc3c(ccc(NC(=O)C(C)C)c3)C)C=4OC=CC4
0.245714	Fc1cc2nc(cc(c2cc1)C(=O)Nc3c(ccc(NC(=O)C(C)C)c3)C)C=4OC=CC4
0.245714	Fc1cc2nc(cc(c2cc1)C(=O)Nc3c(ccc(NC(=O)C(C)C)c3)C)C=4OC=CC4
0.245714	Fc1cc2nc(cc(c2cc1)C(=O)Nc3c(ccc(NC(=O)C(C)C)c3)C)C=4OC=CC4
0.245714	Fc1cc2nc(cc(c2cc1)C(=O)Nc3c(ccc(NC(=O)C(C)C)c3)C)C=4OC=CC4
0.245714	Fc1cc2nc(cc(c2cc1)C(=O)Nc3c(ccc(NC(=O)C(C)C)c3)C)C=4OC=CC4
0.245714	Fc1cc2nc(cc(c2cc1)C(=O)Nc3c(ccc(NC(=O)C(C)C)c3)C)C=4OC=CC4
0.245714	Fc1cc2nc(cc(c2cc1)C(=O)Nc3c(ccc(NC(=O)C(C)C)c3)C)C=4OC=CC4
0.245614	O=C(Nc1cc(NCc2nc3OCCOc3cc2)c(cc1)C)C(C)C
0.245614	O=C(Nc1cc(NCc2nc3OCCOc3cc2)c(cc1)C)C(C)C
0.245614	O=C(Nc1cc(NCc2nc3OCCOc3cc2)c(cc1)C)C(C)C
0.245614	O=C(Nc1cc(NCc2nc3OCCOc3cc2)c(cc1)C)C(C)C
0.245614	O=C(Nc1cc(NCc2nc3OCCOc3cc2)c(cc1)C)C(C)C
0.244966	O=C(NCc1cc(ccc1)C=2ON=C(N2)c3ccncc3)c4cnc(N5CCOCC5)cc4
0.244966	O=C(NCc1cc(ccc1)C=2ON=C(N2)c3ccncc3)c4cnc(N5CCOCC5)cc4
0.244966	O=C(NCc1cc(ccc1)C=2ON=C(N2)c3ccncc3)c4cnc(N5CCOCC5)cc4
0.244966	O=C(NCc1cc(ccc1)C=2ON=C(N2)c3ccncc3)c4cnc(N5CCOCC5)cc4
0.244966	O=C(NCc1cc(ccc1)C=2ON=C(N2)c3ccncc3)c4cnc(N5CCOCC5)cc4
0.244966	O=C(NCc1cc(ccc1)C=2ON=C(N2)c3ccncc3)c4cnc(N5CCOCC5)cc4
0.244966	O=C(NCc1cc(ccc1)C=2ON=C(N2)c3ccncc3)c4cnc(N5CCOCC5)cc4
0.244966	O=C(NCc1cc(ccc1)C=2ON=C(N2)c3ccncc3)c4cnc(N5CCOCC5)cc4
0.244966	O=C(NCc1cc(ccc1)C=2ON=C(N2)c3ccncc3)c4cnc(N5CCOCC5)cc4
0.244966	O=C(NCc1cc(ccc1)C=2ON=C(N2)c3ccncc3)c4cnc(N5CCOCC5)cc4
0.244898	O=C(Nc1cc(NC(=O)C(C)(C)C)c(cc1)C)Nc2ccc(cc2)C(N)C
0.244186	O=C(NCCc1ccc(N2CCN(CC2)C)cc1)c3ccc(cc3)C4=NOC(=N4)C
0.244094	S(=O)(=O)(N)c1cc(ccc1)C(=O)Nc2ccc(cc2)C3=NOC=N3
0.244094	S(=O)(=O)(N)c1cc(ccc1)C(=O)Nc2ccc(cc2)C3=NOC=N3
0.244094	S(=O)(=O)(N)c1cc(ccc1)C(=O)Nc2ccc(cc2)C3=NOC=N3
0.244094	S(=O)(=O)(N)c1cc(ccc1)C(=O)Nc2ccc(cc2)C3=NOC=N3
0.244094	S(=O)(=O)(N)c1cc(ccc1)C(=O)Nc2ccc(cc2)C3=NOC=N3
0.244094	S(=O)(=O)(N)c1cc(ccc1)C(=O)Nc2ccc(cc2)C3=NOC=N3
0.244094	S(=O)(=O)(N)c1cc(ccc1)C(=O)Nc2ccc(cc2)C3=NOC=N3
0.244094	S(=O)(=O)(N)c1cc(ccc1)C(=O)Nc2ccc(cc2)C3=NOC=N3
0.244094	S(=O)(=O)(N)c1cc(ccc1)C(=O)Nc2ccc(cc2)C3=NOC=N3
0.244094	S(=O)(=O)(N)c1cc(ccc1)C(=O)Nc2ccc(cc2)C3=NOC=N3
0.244068	Clc1c(ccc(NC(=O)C=2C(=NOC2)C3CCNCC3)c1)C(=O)Nc4cnccc4
0.243902	Clc1ncc(S(=O)(=O)NCc2cc(NC(=O)c3ccccc3)ccc2)c(c1)C
0.243902	Clc1ncc(S(=O)(=O)NCc2cc(NC(=O)c3ccccc3)ccc2)c(c1)C
0.243902	Clc1ncc(S(=O)(=O)NCc2cc(NC(=O)c3ccccc3)ccc2)c(c1)C
0.243902	Clc1ncc(S(=O)(=O)NCc2cc(NC(=O)c3ccccc3)ccc2)c(c1)C
0.243542	Fc1ccc(cc1)CC(=O)NCCNC(=O)C(=O)Nc2cc(NC(=O)C(C)(C)C)c(cc2)C
0.243542	Fc1ccc(cc1)CC(=O)NCCNC(=O)C(=O)Nc2cc(NC(=O)C(C)(C)C)c(cc2)C
0.243542	Fc1ccc(cc1)CC(=O)NCCNC(=O)C(=O)Nc2cc(NC(=O)C(C)(C)C)c(cc2)C
0.243542	Fc1ccc(cc1)CC(=O)NCCNC(=O)C(=O)Nc2cc(NC(=O)C(C)(C)C)c(cc2)C
0.243506	Fc1c(ccc(NC(=O)c2cnc(OC3CCCC3)cc2)c1)C=4N(N=CC4)C
0.243446	O=C(Nc1c(cc(Oc2nccnc2)cc1)C)C(=O)Nc3ccc(cc3)CCC
0.243446	O=C(Nc1c(cc(Oc2nccnc2)cc1)C)C(=O)Nc3ccc(cc3)CCC
0.243446	O=C(Nc1c(cc(Oc2nccnc2)cc1)C)C(=O)Nc3ccc(cc3)CCC
0.243446	O=C(Nc1c(cc(Oc2nccnc2)cc1)C)C(=O)Nc3ccc(cc3)CCC
0.243446	O=C(Nc1c(cc(Oc2nccnc2)cc1)C)C(=O)Nc3ccc(cc3)CCC
0.243446	O=C(Nc1c(cc(Oc2nccnc2)cc1)C)C(=O)Nc3ccc(cc3)CCC
0.243243	Brc1cc(ccc1)C(=O)Nc2ccc(cc2)CC=O
0.243243	O=C(Nc1c(OC)ccc(c2ncccc2)c1)C=CC
0.243243	O=C(Nc1c(OC)ccc(c2ncccc2)c1)C=CC
0.243243	Fc1c(F)ccc(Oc2ccc(cc2)C(=O)Nc3nccc(OC(C)(C)C)c3)c1
0.243137	Brc1c(NC(=O)c2cc(ccc2)CC#N)ccc(OC)c1
0.243137	Brc1c(NC(=O)c2cc(ccc2)CC#N)ccc(OC)c1
0.243137	O=C(N1CCN(Cc2cnccc2)CC1)c3ncc(cc3)C=O
0.243137	O=C(N1CCN(Cc2cnccc2)CC1)c3ncc(cc3)C=O
0.243137	O=C(N1CCN(Cc2cnccc2)CC1)c3ncc(cc3)C=O
0.243137	O=C(N1CCN(Cc2cnccc2)CC1)c3ncc(cc3)C=O
0.243137	O=C(N1CCN(Cc2cnccc2)CC1)c3ncc(cc3)C=O
0.243137	O=C(N1CCN(Cc2cnccc2)CC1)c3ncc(cc3)C=O
0.243137	O=C(N1CCN(Cc2cnccc2)CC1)c3ncc(cc3)C=O
0.243137	O=C(N1CCN(Cc2cnccc2)CC1)c3ncc(cc3)C=O
0.243137	O=C(N1CCN(Cc2cnccc2)CC1)c3ncc(cc3)C=O
0.243137	O=C(N1CCN(Cc2cnccc2)CC1)c3ncc(cc3)C=O
0.243028	Ic1ccc(NC(=O)CNC(=O)c2cc(C#N)c(cc2)C)cc1
0.243028	Ic1ccc(NC(=O)CNC(=O)c2cc(C#N)c(cc2)C)cc1
0.242798	Brc1ccc(NC(=O)c2cc(SC)c(NC(=O)C)cc2)cc1
0.242798	Brc1ccc(NC(=O)c2cc(SC)c(NC(=O)C)cc2)cc1
0.242798	Brc1ccc(NC(=O)c2cc(SC)c(NC(=O)C)cc2)cc1
0.242798	Brc1ccc(NC(=O)c2cc(SC)c(NC(=O)C)cc2)cc1
0.242798	Brc1ccc(NC(=O)c2cc(SC)c(NC(=O)C)cc2)cc1
0.242798	Brc1ccc(NC(=O)c2cc(SC)c(NC(=O)C)cc2)cc1
0.242798	Brc1ccc(NC(=O)c2cc(SC)c(NC(=O)C)cc2)cc1
0.242798	Brc1ccc(NC(=O)c2cc(SC)c(NC(=O)C)cc2)cc1
0.242798	Brc1ccc(NC(=O)c2cc(SC)c(NC(=O)C)cc2)cc1
0.242798	Brc1ccc(NC(=O)c2cc(SC)c(NC(=O)C)cc2)cc1
0.242718	Brc1cc(OCC=2OC(C(=O)Nc3c(nc(N4CCN(CC4)C)cc3)C)=CC2)ccc1
0.242718	S1C(=CC=C1)CC(=O)Nc2c(cc(OC)c(OC)c2)C(=O)N3CCN(Cc4cnccc4)CC3
0.242718	S1C(=CC=C1)CC(=O)Nc2c(cc(OC)c(OC)c2)C(=O)N3CCN(Cc4cnccc4)CC3
0.242321	Brc1nc(c(cc1)C(=O)Nc2c(cc(N3CCCC3)cc2)C)C(F)(F)F
0.242321	Brc1nc(c(cc1)C(=O)Nc2c(cc(N3CCCC3)cc2)C)C(F)(F)F
[truncated: 8,001 more rows]
