# Supplementary material for: Galileo: Three-dimensional searching in large combinatorial fragment spaces on the example of pharmacophores
Source: J Comput Aided Mol Des. 2022 Nov 24;37(1):1–16. doi: 10.1007/s10822-022-00485-y (PMC10032335; doi:10.1007/s10822-022-00485-y)
Supplement: Supplementary file 4 — Supplementary file 3a [file 10822_2022_485_MOESM3_ESMa.zip › Imatinib_Galileo/11/out_3.csv]

Score	SMILES
0.409692	O=C(Nc1ccc(cc1)CN2CCN(CC2)C)c3ccc(cc3)C4=NC(=NN4)C5CC5
0.409692	O=C(Nc1ccc(cc1)CN2CCN(CC2)C)c3ccc(cc3)C4=NC(=NN4)C5CC5
0.409692	O=C(Nc1ccc(cc1)CN2CCN(CC2)C)c3ccc(cc3)C4=NC(=NN4)C5CC5
0.409692	O=C(Nc1ccc(cc1)CN2CCN(CC2)C)c3ccc(cc3)C4=NC(=NN4)C5CC5
0.409692	O=C(Nc1ccc(cc1)CN2CCN(CC2)C)c3ccc(cc3)C4=NC(=NN4)C5CC5
0.409692	O=C(Nc1ccc(cc1)CN2CCN(CC2)C)c3ccc(cc3)C4=NC(=NN4)C5CC5
0.409692	O=C(Nc1ccc(cc1)CN2CCN(CC2)C)c3ccc(cc3)C4=NC(=NN4)C5CC5
0.409692	O=C(Nc1ccc(cc1)CN2CCN(CC2)C)c3ccc(cc3)C4=NC(=NN4)C5CC5
0.409692	O=C(Nc1ccc(cc1)CN2CCN(CC2)C)c3ccc(cc3)C4=NC(=NN4)C5CC5
0.409692	O=C(Nc1ccc(cc1)CN2CCN(CC2)C)c3ccc(cc3)C4=NC(=NN4)C5CC5
0.404959	S1C(=NC=C1C)c2cc(ccc2)C(=O)Nc3ccc(cc3)CN4CCN(CC4)C
0.404959	S1C(=NC=C1C)c2cc(ccc2)C(=O)Nc3ccc(cc3)CN4CCN(CC4)C
0.404959	S1C(=NC=C1C)c2cc(ccc2)C(=O)Nc3ccc(cc3)CN4CCN(CC4)C
0.404959	S1C(=NC=C1C)c2cc(ccc2)C(=O)Nc3ccc(cc3)CN4CCN(CC4)C
0.404959	S1C(=NC=C1C)c2cc(ccc2)C(=O)Nc3ccc(cc3)CN4CCN(CC4)C
0.404959	S1C(=NC=C1C)c2cc(ccc2)C(=O)Nc3ccc(cc3)CN4CCN(CC4)C
0.404959	S1C(=NC=C1C)c2cc(ccc2)C(=O)Nc3ccc(cc3)CN4CCN(CC4)C
0.404959	S1C(=NC=C1C)c2cc(ccc2)C(=O)Nc3ccc(cc3)CN4CCN(CC4)C
0.404959	S1C(=NC=C1C)c2cc(ccc2)C(=O)Nc3ccc(cc3)CN4CCN(CC4)C
0.404959	S1C(=NC=C1C)c2cc(ccc2)C(=O)Nc3ccc(cc3)CN4CCN(CC4)C
0.392617	S(=O)(=O)(N1CCN(Cc2ccccc2)CC1)c3c(F)ccc(c3)C(=O)Nc4ncc(c5nccnc5)cc4
0.392617	S(=O)(=O)(N1CCN(Cc2ccccc2)CC1)c3c(F)ccc(c3)C(=O)Nc4ncc(c5nccnc5)cc4
0.392617	S(=O)(=O)(N1CCN(Cc2ccccc2)CC1)c3c(F)ccc(c3)C(=O)Nc4ncc(c5nccnc5)cc4
0.392617	S(=O)(=O)(N1CCN(Cc2ccccc2)CC1)c3c(F)ccc(c3)C(=O)Nc4ncc(c5nccnc5)cc4
0.392617	S(=O)(=O)(N1CCN(Cc2ccccc2)CC1)c3c(F)ccc(c3)C(=O)Nc4ncc(c5nccnc5)cc4
0.392617	S(=O)(=O)(N1CCN(Cc2ccccc2)CC1)c3c(F)ccc(c3)C(=O)Nc4ncc(c5nccnc5)cc4
0.392617	S(=O)(=O)(N1CCN(Cc2ccccc2)CC1)c3c(F)ccc(c3)C(=O)Nc4ncc(c5nccnc5)cc4
0.392617	S(=O)(=O)(N1CCN(Cc2ccccc2)CC1)c3c(F)ccc(c3)C(=O)Nc4ncc(c5nccnc5)cc4
0.392617	S(=O)(=O)(N1CCN(Cc2ccccc2)CC1)c3c(F)ccc(c3)C(=O)Nc4ncc(c5nccnc5)cc4
0.392617	S(=O)(=O)(N1CCN(Cc2ccccc2)CC1)c3c(F)ccc(c3)C(=O)Nc4ncc(c5nccnc5)cc4
0.390977	Fc1c(cccc1)C(=O)Nc2c(ccc(c2)C(=O)NCc3cc(c4cnccc4)ccc3)C
0.390977	Fc1c(cccc1)C(=O)Nc2c(ccc(c2)C(=O)NCc3cc(c4cnccc4)ccc3)C
0.390977	Fc1c(cccc1)C(=O)Nc2c(ccc(c2)C(=O)NCc3cc(c4cnccc4)ccc3)C
0.390977	Fc1c(cccc1)C(=O)Nc2c(ccc(c2)C(=O)NCc3cc(c4cnccc4)ccc3)C
0.390977	Fc1c(cccc1)C(=O)Nc2c(ccc(c2)C(=O)NCc3cc(c4cnccc4)ccc3)C
0.390977	Fc1c(cccc1)C(=O)Nc2c(ccc(c2)C(=O)NCc3cc(c4cnccc4)ccc3)C
0.390977	Fc1c(cccc1)C(=O)Nc2c(ccc(c2)C(=O)NCc3cc(c4cnccc4)ccc3)C
0.390977	Fc1c(cccc1)C(=O)Nc2c(ccc(c2)C(=O)NCc3cc(c4cnccc4)ccc3)C
0.390977	Fc1c(cccc1)C(=O)Nc2c(ccc(c2)C(=O)NCc3cc(c4cnccc4)ccc3)C
0.390977	Fc1c(cccc1)C(=O)Nc2c(ccc(c2)C(=O)NCc3cc(c4cnccc4)ccc3)C
0.390511	Clc1c(S(=O)(=O)Nc2c(cccc2)C)cc(cc1)C(=O)Nc3ccc(cc3)CN4CCN(CC4)C
0.390511	Clc1c(S(=O)(=O)Nc2c(cccc2)C)cc(cc1)C(=O)Nc3ccc(cc3)CN4CCN(CC4)C
0.390511	Clc1c(S(=O)(=O)Nc2c(cccc2)C)cc(cc1)C(=O)Nc3ccc(cc3)CN4CCN(CC4)C
0.390511	Clc1c(S(=O)(=O)Nc2c(cccc2)C)cc(cc1)C(=O)Nc3ccc(cc3)CN4CCN(CC4)C
0.390511	Clc1c(S(=O)(=O)Nc2c(cccc2)C)cc(cc1)C(=O)Nc3ccc(cc3)CN4CCN(CC4)C
0.390511	Clc1c(S(=O)(=O)Nc2c(cccc2)C)cc(cc1)C(=O)Nc3ccc(cc3)CN4CCN(CC4)C
0.390511	Clc1c(S(=O)(=O)Nc2c(cccc2)C)cc(cc1)C(=O)Nc3ccc(cc3)CN4CCN(CC4)C
0.390511	Clc1c(S(=O)(=O)Nc2c(cccc2)C)cc(cc1)C(=O)Nc3ccc(cc3)CN4CCN(CC4)C
0.390511	Clc1c(S(=O)(=O)Nc2c(cccc2)C)cc(cc1)C(=O)Nc3ccc(cc3)CN4CCN(CC4)C
0.390511	Clc1c(S(=O)(=O)Nc2c(cccc2)C)cc(cc1)C(=O)Nc3ccc(cc3)CN4CCN(CC4)C
0.386667	O=C(Nc1ccc(cc1)CN2CCN(CC2)C)c3cnc(NC4CC4)cc3
0.386667	O=C(Nc1ccc(cc1)CN2CCN(CC2)C)c3cnc(NC4CC4)cc3
0.386667	O=C(Nc1ccc(cc1)CN2CCN(CC2)C)c3cnc(NC4CC4)cc3
0.386667	O=C(Nc1ccc(cc1)CN2CCN(CC2)C)c3cnc(NC4CC4)cc3
0.386667	O=C(Nc1ccc(cc1)CN2CCN(CC2)C)c3cnc(NC4CC4)cc3
0.386667	O=C(Nc1ccc(cc1)CN2CCN(CC2)C)c3cnc(NC4CC4)cc3
0.386667	O=C(Nc1ccc(cc1)CN2CCN(CC2)C)c3cnc(NC4CC4)cc3
0.386667	O=C(Nc1ccc(cc1)CN2CCN(CC2)C)c3cnc(NC4CC4)cc3
0.386667	O=C(Nc1ccc(cc1)CN2CCN(CC2)C)c3cnc(NC4CC4)cc3
0.386667	O=C(Nc1ccc(cc1)CN2CCN(CC2)C)c3cnc(NC4CC4)cc3
0.384615	S1CCN(Cc2cc(c(NC(=O)c3cc(NC(=O)c4c(F)cccc4)c(cc3)C)cc2)C)CC1
0.384615	S1CCN(Cc2cc(c(NC(=O)c3cc(NC(=O)c4c(F)cccc4)c(cc3)C)cc2)C)CC1
0.384615	S1CCN(Cc2cc(c(NC(=O)c3cc(NC(=O)c4c(F)cccc4)c(cc3)C)cc2)C)CC1
0.384615	S1CCN(Cc2cc(c(NC(=O)c3cc(NC(=O)c4c(F)cccc4)c(cc3)C)cc2)C)CC1
0.384615	S1CCN(Cc2cc(c(NC(=O)c3cc(NC(=O)c4c(F)cccc4)c(cc3)C)cc2)C)CC1
0.384615	S1CCN(Cc2cc(c(NC(=O)c3cc(NC(=O)c4c(F)cccc4)c(cc3)C)cc2)C)CC1
0.384615	S1CCN(Cc2cc(c(NC(=O)c3cc(NC(=O)c4c(F)cccc4)c(cc3)C)cc2)C)CC1
0.384615	S1CCN(Cc2cc(c(NC(=O)c3cc(NC(=O)c4c(F)cccc4)c(cc3)C)cc2)C)CC1
0.384615	S1CCN(Cc2cc(c(NC(=O)c3cc(NC(=O)c4c(F)cccc4)c(cc3)C)cc2)C)CC1
0.384615	S1CCN(Cc2cc(c(NC(=O)c3cc(NC(=O)c4c(F)cccc4)c(cc3)C)cc2)C)CC1
0.38189	O=C(Nc1ccc(cc1)CN2CCN(CC2)C)c3cc(c(OC)cc3)c4ccc(cc4)C(C)(C)C
0.38189	O=C(Nc1ccc(cc1)CN2CCN(CC2)C)c3cc(c(OC)cc3)c4ccc(cc4)C(C)(C)C
0.38189	O=C(Nc1ccc(cc1)CN2CCN(CC2)C)c3cc(c(OC)cc3)c4ccc(cc4)C(C)(C)C
0.38189	O=C(Nc1ccc(cc1)CN2CCN(CC2)C)c3cc(c(OC)cc3)c4ccc(cc4)C(C)(C)C
0.38189	O=C(Nc1ccc(cc1)CN2CCN(CC2)C)c3cc(c(OC)cc3)c4ccc(cc4)C(C)(C)C
0.38189	O=C(Nc1ccc(cc1)CN2CCN(CC2)C)c3cc(c(OC)cc3)c4ccc(cc4)C(C)(C)C
0.38189	O=C(Nc1ccc(cc1)CN2CCN(CC2)C)c3cc(c(OC)cc3)c4ccc(cc4)C(C)(C)C
0.38189	O=C(Nc1ccc(cc1)CN2CCN(CC2)C)c3cc(c(OC)cc3)c4ccc(cc4)C(C)(C)C
0.38189	O=C(Nc1ccc(cc1)CN2CCN(CC2)C)c3cc(c(OC)cc3)c4ccc(cc4)C(C)(C)C
0.38189	O=C(Nc1ccc(cc1)CN2CCN(CC2)C)c3cc(c(OC)cc3)c4ccc(cc4)C(C)(C)C
0.379032	Brc1cc(c2nc(ncc2)NC(=O)c3cnc(NC4CC4)cc3)ccc1
0.379032	Brc1cc(c2nc(ncc2)NC(=O)c3cnc(NC4CC4)cc3)ccc1
0.379032	Brc1cc(c2nc(ncc2)NC(=O)c3cnc(NC4CC4)cc3)ccc1
0.379032	Brc1cc(c2nc(ncc2)NC(=O)c3cnc(NC4CC4)cc3)ccc1
0.379032	Brc1cc(c2nc(ncc2)NC(=O)c3cnc(NC4CC4)cc3)ccc1
0.379032	Brc1cc(c2nc(ncc2)NC(=O)c3cnc(NC4CC4)cc3)ccc1
0.379032	Brc1cc(c2nc(ncc2)NC(=O)c3cnc(NC4CC4)cc3)ccc1
0.379032	Brc1cc(c2nc(ncc2)NC(=O)c3cnc(NC4CC4)cc3)ccc1
0.379032	Brc1cc(c2nc(ncc2)NC(=O)c3cnc(NC4CC4)cc3)ccc1
0.379032	Brc1cc(c2nc(ncc2)NC(=O)c3cnc(NC4CC4)cc3)ccc1
0.369478	O=C(Nc1c(cc(OCc2ccccc2)cc1)C)c3cc(NC(=O)c4cnccc4)ccc3
0.369478	O=C(Nc1c(cc(OCc2ccccc2)cc1)C)c3cc(NC(=O)c4cnccc4)ccc3
0.369478	O=C(Nc1c(cc(OCc2ccccc2)cc1)C)c3cc(NC(=O)c4cnccc4)ccc3
0.369478	O=C(Nc1c(cc(OCc2ccccc2)cc1)C)c3cc(NC(=O)c4cnccc4)ccc3
0.369478	O=C(Nc1c(cc(OCc2ccccc2)cc1)C)c3cc(NC(=O)c4cnccc4)ccc3
0.369478	O=C(Nc1c(cc(OCc2ccccc2)cc1)C)c3cc(NC(=O)c4cnccc4)ccc3
0.369478	O=C(Nc1c(cc(OCc2ccccc2)cc1)C)c3cc(NC(=O)c4cnccc4)ccc3
0.369478	O=C(Nc1c(cc(OCc2ccccc2)cc1)C)c3cc(NC(=O)c4cnccc4)ccc3
0.369478	O=C(Nc1c(cc(OCc2ccccc2)cc1)C)c3cc(NC(=O)c4cnccc4)ccc3
0.369478	O=C(Nc1c(cc(OCc2ccccc2)cc1)C)c3cc(NC(=O)c4cnccc4)ccc3
0.367965	Clc1cnc(Oc2ccc(cc2)C(=O)Nc3ccc(cc3)CN4CCN(CC4)C)cc1
0.367965	Clc1cnc(Oc2ccc(cc2)C(=O)Nc3ccc(cc3)CN4CCN(CC4)C)cc1
0.367965	Clc1cnc(Oc2ccc(cc2)C(=O)Nc3ccc(cc3)CN4CCN(CC4)C)cc1
0.367965	Clc1cnc(Oc2ccc(cc2)C(=O)Nc3ccc(cc3)CN4CCN(CC4)C)cc1
0.367965	Clc1cnc(Oc2ccc(cc2)C(=O)Nc3ccc(cc3)CN4CCN(CC4)C)cc1
0.367965	Clc1cnc(Oc2ccc(cc2)C(=O)Nc3ccc(cc3)CN4CCN(CC4)C)cc1
0.367347	S1CCN(Cc2cc(c(NC(=O)c3ccc(OCC(F)(F)F)cc3)cc2)C)CC1
0.367347	S1CCN(Cc2cc(c(NC(=O)c3ccc(OCC(F)(F)F)cc3)cc2)C)CC1
0.367347	S1CCN(Cc2cc(c(NC(=O)c3ccc(OCC(F)(F)F)cc3)cc2)C)CC1
0.367347	S1CCN(Cc2cc(c(NC(=O)c3ccc(OCC(F)(F)F)cc3)cc2)C)CC1
0.367347	S1CCN(Cc2cc(c(NC(=O)c3ccc(OCC(F)(F)F)cc3)cc2)C)CC1
0.367347	S1CCN(Cc2cc(c(NC(=O)c3ccc(OCC(F)(F)F)cc3)cc2)C)CC1
0.367347	S1CCN(Cc2cc(c(NC(=O)c3ccc(OCC(F)(F)F)cc3)cc2)C)CC1
0.367347	S1CCN(Cc2cc(c(NC(=O)c3ccc(OCC(F)(F)F)cc3)cc2)C)CC1
0.367347	S1CCN(Cc2cc(c(NC(=O)c3ccc(OCC(F)(F)F)cc3)cc2)C)CC1
0.367347	S1CCN(Cc2cc(c(NC(=O)c3ccc(OCC(F)(F)F)cc3)cc2)C)CC1
0.361404	S(=O)(=O)(N1CCN(Cc2ccccc2)CC1)c3c(F)ccc(c3)C(=O)Nc4ccc(cc4)C5=NOC=C5
0.361404	S(=O)(=O)(N1CCN(Cc2ccccc2)CC1)c3c(F)ccc(c3)C(=O)Nc4ccc(cc4)C5=NOC=C5
0.361404	S(=O)(=O)(N1CCN(Cc2ccccc2)CC1)c3c(F)ccc(c3)C(=O)Nc4ccc(cc4)C5=NOC=C5
0.361404	S(=O)(=O)(N1CCN(Cc2ccccc2)CC1)c3c(F)ccc(c3)C(=O)Nc4ccc(cc4)C5=NOC=C5
0.361404	S(=O)(=O)(N1CCN(Cc2ccccc2)CC1)c3c(F)ccc(c3)C(=O)Nc4ccc(cc4)C5=NOC=C5
0.361404	S(=O)(=O)(N1CCN(Cc2ccccc2)CC1)c3c(F)ccc(c3)C(=O)Nc4ccc(cc4)C5=NOC=C5
0.361404	S(=O)(=O)(N1CCN(Cc2ccccc2)CC1)c3c(F)ccc(c3)C(=O)Nc4ccc(cc4)C5=NOC=C5
0.361404	S(=O)(=O)(N1CCN(Cc2ccccc2)CC1)c3c(F)ccc(c3)C(=O)Nc4ccc(cc4)C5=NOC=C5
0.361404	S(=O)(=O)(N1CCN(Cc2ccccc2)CC1)c3c(F)ccc(c3)C(=O)Nc4ccc(cc4)C5=NOC=C5
0.361404	S(=O)(=O)(N1CCN(Cc2ccccc2)CC1)c3c(F)ccc(c3)C(=O)Nc4ccc(cc4)C5=NOC=C5
0.357143	O=C(Nc1c(ccc(c1)C=2ON=CN2)C)c3ccccc3
0.357143	O=C(Nc1c(ccc(c1)C=2ON=CN2)C)c3ccccc3
0.357143	O=C(Nc1c(ccc(c1)C=2ON=CN2)C)c3ccccc3
0.357143	O=C(Nc1c(ccc(c1)C=2ON=CN2)C)c3ccccc3
0.357143	O=C(Nc1c(ccc(c1)C=2ON=CN2)C)c3ccccc3
0.357143	O=C(Nc1c(ccc(c1)C=2ON=CN2)C)c3ccccc3
0.357143	O=C(Nc1c(ccc(c1)C=2ON=CN2)C)c3ccccc3
0.357143	O=C(Nc1c(ccc(c1)C=2ON=CN2)C)c3ccccc3
0.357143	O=C(Nc1c(ccc(c1)C=2ON=CN2)C)c3ccccc3
0.357143	O=C(Nc1c(ccc(c1)C=2ON=CN2)C)c3ccccc3
0.356401	S(=O)(=O)(Nc1c(F)ccc(NC(=O)c2ccc(Nc3nc(OC)ccn3)cc2)c1)C=4SC=CC4
0.356401	S(=O)(=O)(Nc1c(F)ccc(NC(=O)c2ccc(Nc3nc(OC)ccn3)cc2)c1)C=4SC=CC4
0.356401	S(=O)(=O)(Nc1c(F)ccc(NC(=O)c2ccc(Nc3nc(OC)ccn3)cc2)c1)C=4SC=CC4
0.356401	S(=O)(=O)(Nc1c(F)ccc(NC(=O)c2ccc(Nc3nc(OC)ccn3)cc2)c1)C=4SC=CC4
0.356401	S(=O)(=O)(Nc1c(F)ccc(NC(=O)c2ccc(Nc3nc(OC)ccn3)cc2)c1)C=4SC=CC4
0.356401	S(=O)(=O)(Nc1c(F)ccc(NC(=O)c2ccc(Nc3nc(OC)ccn3)cc2)c1)C=4SC=CC4
0.356401	S(=O)(=O)(Nc1c(F)ccc(NC(=O)c2ccc(Nc3nc(OC)ccn3)cc2)c1)C=4SC=CC4
0.356401	S(=O)(=O)(Nc1c(F)ccc(NC(=O)c2ccc(Nc3nc(OC)ccn3)cc2)c1)C=4SC=CC4
0.356401	S(=O)(=O)(Nc1c(F)ccc(NC(=O)c2ccc(Nc3nc(OC)ccn3)cc2)c1)C=4SC=CC4
0.356401	S(=O)(=O)(Nc1c(F)ccc(NC(=O)c2ccc(Nc3nc(OC)ccn3)cc2)c1)C=4SC=CC4
0.346774	Fc1c(F)ccc(Oc2ccc(cc2)C(=O)Nc3cc(ccc3)CCN4CCN(CC4)C)c1
0.346774	Fc1c(F)ccc(Oc2ccc(cc2)C(=O)Nc3cc(ccc3)CCN4CCN(CC4)C)c1
0.346774	Fc1c(F)ccc(Oc2ccc(cc2)C(=O)Nc3cc(ccc3)CCN4CCN(CC4)C)c1
0.346774	Fc1c(F)ccc(Oc2ccc(cc2)C(=O)Nc3cc(ccc3)CCN4CCN(CC4)C)c1
0.346774	Fc1c(F)ccc(Oc2ccc(cc2)C(=O)Nc3cc(ccc3)CCN4CCN(CC4)C)c1
0.346774	Fc1c(F)ccc(Oc2ccc(cc2)C(=O)Nc3cc(ccc3)CCN4CCN(CC4)C)c1
0.346774	Fc1c(F)ccc(Oc2ccc(cc2)C(=O)Nc3cc(ccc3)CCN4CCN(CC4)C)c1
0.346774	Fc1c(F)ccc(Oc2ccc(cc2)C(=O)Nc3cc(ccc3)CCN4CCN(CC4)C)c1
0.346774	Fc1c(F)ccc(Oc2ccc(cc2)C(=O)Nc3cc(ccc3)CCN4CCN(CC4)C)c1
0.346774	Fc1c(F)ccc(Oc2ccc(cc2)C(=O)Nc3cc(ccc3)CCN4CCN(CC4)C)c1
0.344961	O=C(Nc1c(ccc(c1)C=2ON=C(N2)C(N)C)C)c3ccccc3
0.342975	Clc1nc(F)c(cc1)C(=O)Nc2ccc(cc2)CN3CCN(CC3)C
0.342975	Clc1nc(F)c(cc1)C(=O)Nc2ccc(cc2)CN3CCN(CC3)C
0.342975	Clc1nc(F)c(cc1)C(=O)Nc2ccc(cc2)CN3CCN(CC3)C
0.342975	Clc1nc(F)c(cc1)C(=O)Nc2ccc(cc2)CN3CCN(CC3)C
0.342007	S(=O)(=O)(N1CCN(Cc2ccccc2)CC1)c3c(F)ccc(c3)C(=O)Nc4ccc(cc4)CN5CCN(CC5)C
0.342007	S(=O)(=O)(N1CCN(Cc2ccccc2)CC1)c3c(F)ccc(c3)C(=O)Nc4ccc(cc4)CN5CCN(CC5)C
0.342007	S(=O)(=O)(N1CCN(Cc2ccccc2)CC1)c3c(F)ccc(c3)C(=O)Nc4ccc(cc4)CN5CCN(CC5)C
0.342007	S(=O)(=O)(N1CCN(Cc2ccccc2)CC1)c3c(F)ccc(c3)C(=O)Nc4ccc(cc4)CN5CCN(CC5)C
0.342007	S(=O)(=O)(N1CCN(Cc2ccccc2)CC1)c3c(F)ccc(c3)C(=O)Nc4ccc(cc4)CN5CCN(CC5)C
0.342007	S(=O)(=O)(N1CCN(Cc2ccccc2)CC1)c3c(F)ccc(c3)C(=O)Nc4ccc(cc4)CN5CCN(CC5)C
0.342007	S(=O)(=O)(N1CCN(Cc2ccccc2)CC1)c3c(F)ccc(c3)C(=O)Nc4ccc(cc4)CN5CCN(CC5)C
0.342007	S(=O)(=O)(N1CCN(Cc2ccccc2)CC1)c3c(F)ccc(c3)C(=O)Nc4ccc(cc4)CN5CCN(CC5)C
0.342007	S(=O)(=O)(N1CCN(Cc2ccccc2)CC1)c3c(F)ccc(c3)C(=O)Nc4ccc(cc4)CN5CCN(CC5)C
0.342007	S(=O)(=O)(N1CCN(Cc2ccccc2)CC1)c3c(F)ccc(c3)C(=O)Nc4ccc(cc4)CN5CCN(CC5)C
0.341991	Clc1ccc(cc1)C(=O)Nc2cc(ccc2)CN3CCN(CC(F)(C)C)CC3
0.341991	Clc1ccc(cc1)C(=O)Nc2cc(ccc2)CN3CCN(CC(F)(C)C)CC3
0.341991	Clc1ccc(cc1)C(=O)Nc2cc(ccc2)CN3CCN(CC(F)(C)C)CC3
0.341991	Clc1ccc(cc1)C(=O)Nc2cc(ccc2)CN3CCN(CC(F)(C)C)CC3
0.341991	Clc1ccc(cc1)C(=O)Nc2cc(ccc2)CN3CCN(CC(F)(C)C)CC3
0.341991	Clc1ccc(cc1)C(=O)Nc2cc(ccc2)CN3CCN(CC(F)(C)C)CC3
0.341991	Clc1ccc(cc1)C(=O)Nc2cc(ccc2)CN3CCN(CC(F)(C)C)CC3
0.341991	Clc1ccc(cc1)C(=O)Nc2cc(ccc2)CN3CCN(CC(F)(C)C)CC3
0.341991	Clc1ccc(cc1)C(=O)Nc2cc(ccc2)CN3CCN(CC(F)(C)C)CC3
0.341991	Clc1ccc(cc1)C(=O)Nc2cc(ccc2)CN3CCN(CC(F)(C)C)CC3
0.338403	O=C(Nc1c(ccc(c1)C=2ON=C(N2)C3CC(N)C3)C)c4ccccc4
0.338403	O=C(Nc1c(ccc(c1)C=2ON=C(N2)C3CC(N)C3)C)c4ccccc4
0.338403	O=C(Nc1c(ccc(c1)C=2ON=C(N2)C3CC(N)C3)C)c4ccccc4
0.338403	O=C(Nc1c(ccc(c1)C=2ON=C(N2)C3CC(N)C3)C)c4ccccc4
0.338403	O=C(Nc1c(ccc(c1)C=2ON=C(N2)C3CC(N)C3)C)c4ccccc4
0.338403	O=C(Nc1c(ccc(c1)C=2ON=C(N2)C3CC(N)C3)C)c4ccccc4
0.338403	O=C(Nc1c(ccc(c1)C=2ON=C(N2)C3CC(N)C3)C)c4ccccc4
0.338403	O=C(Nc1c(ccc(c1)C=2ON=C(N2)C3CC(N)C3)C)c4ccccc4
0.338078	S1CCN(Cc2cc(c(NC(=O)c3ncc(Oc4c(OC)cccc4)cc3)cc2)C)CC1
0.338078	S1CCN(Cc2cc(c(NC(=O)c3ncc(Oc4c(OC)cccc4)cc3)cc2)C)CC1
0.338078	S1CCN(Cc2cc(c(NC(=O)c3ncc(Oc4c(OC)cccc4)cc3)cc2)C)CC1
0.338078	S1CCN(Cc2cc(c(NC(=O)c3ncc(Oc4c(OC)cccc4)cc3)cc2)C)CC1
0.338078	S1CCN(Cc2cc(c(NC(=O)c3ncc(Oc4c(OC)cccc4)cc3)cc2)C)CC1
0.338078	S1CCN(Cc2cc(c(NC(=O)c3ncc(Oc4c(OC)cccc4)cc3)cc2)C)CC1
0.338078	S1CCN(Cc2cc(c(NC(=O)c3ncc(Oc4c(OC)cccc4)cc3)cc2)C)CC1
0.338078	S1CCN(Cc2cc(c(NC(=O)c3ncc(Oc4c(OC)cccc4)cc3)cc2)C)CC1
0.338078	S1CCN(Cc2cc(c(NC(=O)c3ncc(Oc4c(OC)cccc4)cc3)cc2)C)CC1
0.338078	S1CCN(Cc2cc(c(NC(=O)c3ncc(Oc4c(OC)cccc4)cc3)cc2)C)CC1
0.337607	Clc1ccc(cc1)C(=O)Nc2cc(ccc2)CN3CCN(C(=O)CC)CC3
0.337607	Clc1ccc(cc1)C(=O)Nc2cc(ccc2)CN3CCN(C(=O)CC)CC3
0.337607	Clc1ccc(cc1)C(=O)Nc2cc(ccc2)CN3CCN(C(=O)CC)CC3
0.337607	Clc1ccc(cc1)C(=O)Nc2cc(ccc2)CN3CCN(C(=O)CC)CC3
0.337607	Clc1ccc(cc1)C(=O)Nc2cc(ccc2)CN3CCN(C(=O)CC)CC3
0.337607	Clc1ccc(cc1)C(=O)Nc2cc(ccc2)CN3CCN(C(=O)CC)CC3
0.337607	Clc1ccc(cc1)C(=O)Nc2cc(ccc2)CN3CCN(C(=O)CC)CC3
0.337607	Clc1ccc(cc1)C(=O)Nc2cc(ccc2)CN3CCN(C(=O)CC)CC3
0.337607	Clc1ccc(cc1)C(=O)Nc2cc(ccc2)CN3CCN(C(=O)CC)CC3
0.337607	Clc1ccc(cc1)C(=O)Nc2cc(ccc2)CN3CCN(C(=O)CC)CC3
0.337553	O=C(Nc1cc(ccc1)CCN2CCN(CC2)C)c3cc(Nc4ccc(C#N)cc4)ccc3
0.337553	O=C(Nc1cc(ccc1)CCN2CCN(CC2)C)c3cc(Nc4ccc(C#N)cc4)ccc3
0.337553	O=C(Nc1cc(ccc1)CCN2CCN(CC2)C)c3cc(Nc4ccc(C#N)cc4)ccc3
0.337553	O=C(Nc1cc(ccc1)CCN2CCN(CC2)C)c3cc(Nc4ccc(C#N)cc4)ccc3
0.337553	O=C(Nc1cc(ccc1)CCN2CCN(CC2)C)c3cc(Nc4ccc(C#N)cc4)ccc3
0.337553	O=C(Nc1cc(ccc1)CCN2CCN(CC2)C)c3cc(Nc4ccc(C#N)cc4)ccc3
0.337553	O=C(Nc1cc(ccc1)CCN2CCN(CC2)C)c3cc(Nc4ccc(C#N)cc4)ccc3
0.337553	O=C(Nc1cc(ccc1)CCN2CCN(CC2)C)c3cc(Nc4ccc(C#N)cc4)ccc3
0.337553	O=C(Nc1cc(ccc1)CCN2CCN(CC2)C)c3cc(Nc4ccc(C#N)cc4)ccc3
0.337553	O=C(Nc1cc(ccc1)CCN2CCN(CC2)C)c3cc(Nc4ccc(C#N)cc4)ccc3
0.335714	Fc1c(cccc1)C(=O)Nc2c(ccc(c2)C(=O)NCc3nc(OC)ncc3)C
0.335714	Fc1c(cccc1)C(=O)Nc2c(ccc(c2)C(=O)NCc3nc(OC)ncc3)C
0.335714	Fc1c(cccc1)C(=O)Nc2c(ccc(c2)C(=O)NCc3nc(OC)ncc3)C
0.335714	Fc1c(cccc1)C(=O)Nc2c(ccc(c2)C(=O)NCc3nc(OC)ncc3)C
0.335714	Fc1c(cccc1)C(=O)Nc2c(ccc(c2)C(=O)NCc3nc(OC)ncc3)C
0.335714	Fc1c(cccc1)C(=O)Nc2c(ccc(c2)C(=O)NCc3nc(OC)ncc3)C
0.335714	Fc1c(cccc1)C(=O)Nc2c(ccc(c2)C(=O)NCc3nc(OC)ncc3)C
0.335714	Fc1c(cccc1)C(=O)Nc2c(ccc(c2)C(=O)NCc3nc(OC)ncc3)C
0.335714	Fc1c(cccc1)C(=O)Nc2c(ccc(c2)C(=O)NCc3nc(OC)ncc3)C
0.335714	Fc1c(cccc1)C(=O)Nc2c(ccc(c2)C(=O)NCc3nc(OC)ncc3)C
0.333333	O=C(Nc1c(nccc1)c2cnccc2)C(=O)Nc3cc(ccc3)CCN4CCN(CC4)C
0.332031	O=C(Nc1cc(ccc1)CCN2CCN(CC2)C)c3cc(ccc3)C=4OC=NN4
0.332031	O=C(Nc1cc(ccc1)CCN2CCN(CC2)C)c3cc(ccc3)C=4OC=NN4
0.332031	O=C(Nc1cc(ccc1)CCN2CCN(CC2)C)c3cc(ccc3)C=4OC=NN4
0.332031	O=C(Nc1cc(ccc1)CCN2CCN(CC2)C)c3cc(ccc3)C=4OC=NN4
0.332031	O=C(Nc1cc(ccc1)CCN2CCN(CC2)C)c3cc(ccc3)C=4OC=NN4
0.332031	O=C(Nc1cc(ccc1)CCN2CCN(CC2)C)c3cc(ccc3)C=4OC=NN4
0.331933	Clc1ccc(cc1)C(=O)Nc2cc(ccc2)CN3CCN(C(=O)C(C)C)CC3
0.331933	Clc1ccc(cc1)C(=O)Nc2cc(ccc2)CN3CCN(C(=O)C(C)C)CC3
0.331933	Clc1ccc(cc1)C(=O)Nc2cc(ccc2)CN3CCN(C(=O)C(C)C)CC3
0.331933	Clc1ccc(cc1)C(=O)Nc2cc(ccc2)CN3CCN(C(=O)C(C)C)CC3
0.331933	Clc1ccc(cc1)C(=O)Nc2cc(ccc2)CN3CCN(C(=O)C(C)C)CC3
0.331933	Clc1ccc(cc1)C(=O)Nc2cc(ccc2)CN3CCN(C(=O)C(C)C)CC3
0.331933	Clc1ccc(cc1)C(=O)Nc2cc(ccc2)CN3CCN(C(=O)C(C)C)CC3
0.331933	Clc1ccc(cc1)C(=O)Nc2cc(ccc2)CN3CCN(C(=O)C(C)C)CC3
0.331933	Clc1ccc(cc1)C(=O)Nc2cc(ccc2)CN3CCN(C(=O)C(C)C)CC3
0.331933	Clc1ccc(cc1)C(=O)Nc2cc(ccc2)CN3CCN(C(=O)C(C)C)CC3
0.331858	O=C(Nc1cc(ccc1)C2=NNC=C2)c3ccc(C#C)cc3
0.331858	O=C(Nc1cc(ccc1)C2=NNC=C2)c3ccc(C#C)cc3
0.331858	O=C(Nc1cc(ccc1)C2=NNC=C2)c3ccc(C#C)cc3
0.331858	O=C(Nc1cc(ccc1)C2=NNC=C2)c3ccc(C#C)cc3
0.331858	O=C(Nc1cc(ccc1)C2=NNC=C2)c3ccc(C#C)cc3
0.331858	O=C(Nc1cc(ccc1)C2=NNC=C2)c3ccc(C#C)cc3
0.331858	O=C(Nc1cc(ccc1)C2=NNC=C2)c3ccc(C#C)cc3
0.331858	O=C(Nc1cc(ccc1)C2=NNC=C2)c3ccc(C#C)cc3
0.331858	O=C(Nc1cc(ccc1)C2=NNC=C2)c3ccc(C#C)cc3
0.331858	O=C(Nc1cc(ccc1)C2=NNC=C2)c3ccc(C#C)cc3
0.330882	O=C(Nc1c(ccc(c1)C=2ON=C(N2)C3(N)CCC3)C)c4ccccc4
0.330882	O=C(Nc1c(ccc(c1)C=2ON=C(N2)C3(N)CCC3)C)c4ccccc4
0.330882	O=C(Nc1c(ccc(c1)C=2ON=C(N2)C3(N)CCC3)C)c4ccccc4
0.330882	O=C(Nc1c(ccc(c1)C=2ON=C(N2)C3(N)CCC3)C)c4ccccc4
0.330882	O=C(Nc1c(ccc(c1)C=2ON=C(N2)C3(N)CCC3)C)c4ccccc4
0.330882	O=C(Nc1c(ccc(c1)C=2ON=C(N2)C3(N)CCC3)C)c4ccccc4
0.330882	O=C(Nc1c(ccc(c1)C=2ON=C(N2)C3(N)CCC3)C)c4ccccc4
0.330882	O=C(Nc1c(ccc(c1)C=2ON=C(N2)C3(N)CCC3)C)c4ccccc4
0.330882	O=C(Nc1c(ccc(c1)C=2ON=C(N2)C3(N)CCC3)C)c4ccccc4
0.330882	O=C(Nc1c(ccc(c1)C=2ON=C(N2)C3(N)CCC3)C)c4ccccc4
0.330508	O=C(Nc1cc(ccc1)C2=NNC=C2)c3cc(Nc4ccc(C#N)cc4)ccc3
0.330508	O=C(Nc1cc(ccc1)C2=NNC=C2)c3cc(Nc4ccc(C#N)cc4)ccc3
0.330508	O=C(Nc1cc(ccc1)C2=NNC=C2)c3cc(Nc4ccc(C#N)cc4)ccc3
0.330508	O=C(Nc1cc(ccc1)C2=NNC=C2)c3cc(Nc4ccc(C#N)cc4)ccc3
0.330508	O=C(Nc1cc(ccc1)C2=NNC=C2)c3cc(Nc4ccc(C#N)cc4)ccc3
0.330508	O=C(Nc1cc(ccc1)C2=NNC=C2)c3cc(Nc4ccc(C#N)cc4)ccc3
0.330508	O=C(Nc1cc(ccc1)C2=NNC=C2)c3cc(Nc4ccc(C#N)cc4)ccc3
0.330508	O=C(Nc1cc(ccc1)C2=NNC=C2)c3cc(Nc4ccc(C#N)cc4)ccc3
0.330508	O=C(Nc1cc(ccc1)C2=NNC=C2)c3cc(Nc4ccc(C#N)cc4)ccc3
0.330508	O=C(Nc1cc(ccc1)C2=NNC=C2)c3cc(Nc4ccc(C#N)cc4)ccc3
0.329457	Clc1cc(NC(=O)N2CCN(C(=O)Nc3c(ccc(c4cncc(F)c4)c3)C)CCC2)ccc1
0.329457	Clc1cc(NC(=O)N2CCN(C(=O)Nc3c(ccc(c4cncc(F)c4)c3)C)CCC2)ccc1
0.329457	Clc1cc(NC(=O)N2CCN(C(=O)Nc3c(ccc(c4cncc(F)c4)c3)C)CCC2)ccc1
0.326848	O=C(Nc1cc(ccc1)CCN2CCN(CC2)C)c3cc(ncc3)NC4CCCC4
0.326848	O=C(Nc1cc(ccc1)CCN2CCN(CC2)C)c3cc(ncc3)NC4CCCC4
0.326848	O=C(Nc1cc(ccc1)CCN2CCN(CC2)C)c3cc(ncc3)NC4CCCC4
0.326848	O=C(Nc1cc(ccc1)CCN2CCN(CC2)C)c3cc(ncc3)NC4CCCC4
0.326848	O=C(Nc1cc(ccc1)CCN2CCN(CC2)C)c3cc(ncc3)NC4CCCC4
0.326848	O=C(Nc1cc(ccc1)CCN2CCN(CC2)C)c3cc(ncc3)NC4CCCC4
0.326848	O=C(Nc1cc(ccc1)CCN2CCN(CC2)C)c3cc(ncc3)NC4CCCC4
0.326848	O=C(Nc1cc(ccc1)CCN2CCN(CC2)C)c3cc(ncc3)NC4CCCC4
0.326848	O=C(Nc1cc(ccc1)CCN2CCN(CC2)C)c3cc(ncc3)NC4CCCC4
0.326848	O=C(Nc1cc(ccc1)CCN2CCN(CC2)C)c3cc(ncc3)NC4CCCC4
0.326446	Clc1ccc(cc1)C(=O)Nc2cc(ccc2)CN3CCN(CC(F)(F)C(F)F)CC3
0.326446	Clc1ccc(cc1)C(=O)Nc2cc(ccc2)CN3CCN(CC(F)(F)C(F)F)CC3
0.326446	Clc1ccc(cc1)C(=O)Nc2cc(ccc2)CN3CCN(CC(F)(F)C(F)F)CC3
0.326446	Clc1ccc(cc1)C(=O)Nc2cc(ccc2)CN3CCN(CC(F)(F)C(F)F)CC3
0.326446	Clc1ccc(cc1)C(=O)Nc2cc(ccc2)CN3CCN(CC(F)(F)C(F)F)CC3
0.326446	Clc1ccc(cc1)C(=O)Nc2cc(ccc2)CN3CCN(CC(F)(F)C(F)F)CC3
0.326446	Clc1ccc(cc1)C(=O)Nc2cc(ccc2)CN3CCN(CC(F)(F)C(F)F)CC3
0.326446	Clc1ccc(cc1)C(=O)Nc2cc(ccc2)CN3CCN(CC(F)(F)C(F)F)CC3
0.326446	Clc1ccc(cc1)C(=O)Nc2cc(ccc2)CN3CCN(CC(F)(F)C(F)F)CC3
0.326446	Clc1ccc(cc1)C(=O)Nc2cc(ccc2)CN3CCN(CC(F)(F)C(F)F)CC3
0.326271	Brc1ccc(S(=O)(=O)Nc2ccc(cc2)C(=O)Nc3ccc(cc3)CN4CCN(CC4)C)cc1
0.326271	Brc1ccc(S(=O)(=O)Nc2ccc(cc2)C(=O)Nc3ccc(cc3)CN4CCN(CC4)C)cc1
0.326271	Brc1ccc(S(=O)(=O)Nc2ccc(cc2)C(=O)Nc3ccc(cc3)CN4CCN(CC4)C)cc1
0.326271	Brc1ccc(S(=O)(=O)Nc2ccc(cc2)C(=O)Nc3ccc(cc3)CN4CCN(CC4)C)cc1
0.326271	Brc1ccc(S(=O)(=O)Nc2ccc(cc2)C(=O)Nc3ccc(cc3)CN4CCN(CC4)C)cc1
0.325581	Clc1ccc(cc1)C(=O)Nc2cc(ccc2)CN3CCN(C4=NC=CN4C)CC3
0.325581	Clc1ccc(cc1)C(=O)Nc2cc(ccc2)CN3CCN(C4=NC=CN4C)CC3
0.325581	Clc1ccc(cc1)C(=O)Nc2cc(ccc2)CN3CCN(C4=NC=CN4C)CC3
0.325581	Clc1ccc(cc1)C(=O)Nc2cc(ccc2)CN3CCN(C4=NC=CN4C)CC3
0.325581	Clc1ccc(cc1)C(=O)Nc2cc(ccc2)CN3CCN(C4=NC=CN4C)CC3
0.325581	Clc1ccc(cc1)C(=O)Nc2cc(ccc2)CN3CCN(C4=NC=CN4C)CC3
0.325581	Clc1ccc(cc1)C(=O)Nc2cc(ccc2)CN3CCN(C4=NC=CN4C)CC3
0.325581	Clc1ccc(cc1)C(=O)Nc2cc(ccc2)CN3CCN(C4=NC=CN4C)CC3
0.325581	Clc1ccc(cc1)C(=O)Nc2cc(ccc2)CN3CCN(C4=NC=CN4C)CC3
0.325581	Clc1ccc(cc1)C(=O)Nc2cc(ccc2)CN3CCN(C4=NC=CN4C)CC3
0.32491	O=C(Nc1c(ccc(c1)C=2ON=C(N2)C3(N)CCCC3)C)c4ccccc4
0.32491	O=C(Nc1c(ccc(c1)C=2ON=C(N2)C3(N)CCCC3)C)c4ccccc4
0.32491	O=C(Nc1c(ccc(c1)C=2ON=C(N2)C3(N)CCCC3)C)c4ccccc4
0.32491	O=C(Nc1c(ccc(c1)C=2ON=C(N2)C3(N)CCCC3)C)c4ccccc4
0.32491	O=C(Nc1c(ccc(c1)C=2ON=C(N2)C3(N)CCCC3)C)c4ccccc4
0.32491	O=C(Nc1c(ccc(c1)C=2ON=C(N2)C3(N)CCCC3)C)c4ccccc4
0.32491	O=C(Nc1c(ccc(c1)C=2ON=C(N2)C3(N)CCCC3)C)c4ccccc4
0.32491	O=C(Nc1c(ccc(c1)C=2ON=C(N2)C3(N)CCCC3)C)c4ccccc4
0.32491	O=C(Nc1c(ccc(c1)C=2ON=C(N2)C3(N)CCCC3)C)c4ccccc4
0.32491	O=C(Nc1c(ccc(c1)C=2ON=C(N2)C3(N)CCCC3)C)c4ccccc4
0.324415	Fc1c(cccc1)C(=O)Nc2c(ccc(c2)C(=O)NCC3(O)CN(Cc4ccccc4)CC3)C
0.324415	Fc1c(cccc1)C(=O)Nc2c(ccc(c2)C(=O)NCC3(O)CN(Cc4ccccc4)CC3)C
0.324415	Fc1c(cccc1)C(=O)Nc2c(ccc(c2)C(=O)NCC3(O)CN(Cc4ccccc4)CC3)C
0.324415	Fc1c(cccc1)C(=O)Nc2c(ccc(c2)C(=O)NCC3(O)CN(Cc4ccccc4)CC3)C
0.324415	Fc1c(cccc1)C(=O)Nc2c(ccc(c2)C(=O)NCC3(O)CN(Cc4ccccc4)CC3)C
0.324415	Fc1c(cccc1)C(=O)Nc2c(ccc(c2)C(=O)NCC3(O)CN(Cc4ccccc4)CC3)C
0.324415	Fc1c(cccc1)C(=O)Nc2c(ccc(c2)C(=O)NCC3(O)CN(Cc4ccccc4)CC3)C
0.324415	Fc1c(cccc1)C(=O)Nc2c(ccc(c2)C(=O)NCC3(O)CN(Cc4ccccc4)CC3)C
0.324415	Fc1c(cccc1)C(=O)Nc2c(ccc(c2)C(=O)NCC3(O)CN(Cc4ccccc4)CC3)C
0.324415	Fc1c(cccc1)C(=O)Nc2c(ccc(c2)C(=O)NCC3(O)CN(Cc4ccccc4)CC3)C
0.321839	O=C(N1CCN(CCOC)CC1)C(=O)Nc2cc(c3nc(ncc3)C)ccc2
0.321429	O=C(Nc1ccc(cc1)CN2CCN(CC2)C)C3=C(NC=C3)C4CCCC4
0.321429	O=C(Nc1ccc(cc1)CN2CCN(CC2)C)C3=C(NC=C3)C4CCCC4
0.321429	O=C(Nc1ccc(cc1)CN2CCN(CC2)C)C3=C(NC=C3)C4CCCC4
0.3213	[O-][N+](=O)c1c(ccc(c1)C(=O)NCC(=O)Nc2cc(ccc2)C3=NNC=C3)C
0.3213	[O-][N+](=O)c1c(ccc(c1)C(=O)NCC(=O)Nc2cc(ccc2)C3=NNC=C3)C
0.3213	[O-][N+](=O)c1c(ccc(c1)C(=O)NCC(=O)Nc2cc(ccc2)C3=NNC=C3)C
0.3213	[O-][N+](=O)c1c(ccc(c1)C(=O)NCC(=O)Nc2cc(ccc2)C3=NNC=C3)C
0.3213	[O-][N+](=O)c1c(ccc(c1)C(=O)NCC(=O)Nc2cc(ccc2)C3=NNC=C3)C
0.319588	Fc1cc(Nc2c(ccnc2)C(=O)NCc3c(c4ccc(cc4)CN5CCCC5)cccc3)ccc1
0.319588	Fc1cc(Nc2c(ccnc2)C(=O)NCc3c(c4ccc(cc4)CN5CCCC5)cccc3)ccc1
0.319588	Fc1cc(Nc2c(ccnc2)C(=O)NCc3c(c4ccc(cc4)CN5CCCC5)cccc3)ccc1
0.319588	Fc1cc(Nc2c(ccnc2)C(=O)NCc3c(c4ccc(cc4)CN5CCCC5)cccc3)ccc1
0.319588	Fc1cc(Nc2c(ccnc2)C(=O)NCc3c(c4ccc(cc4)CN5CCCC5)cccc3)ccc1
0.319588	Fc1cc(Nc2c(ccnc2)C(=O)NCc3c(c4ccc(cc4)CN5CCCC5)cccc3)ccc1
0.319588	Fc1cc(Nc2c(ccnc2)C(=O)NCc3c(c4ccc(cc4)CN5CCCC5)cccc3)ccc1
0.319588	Fc1cc(Nc2c(ccnc2)C(=O)NCc3c(c4ccc(cc4)CN5CCCC5)cccc3)ccc1
0.319588	Fc1cc(Nc2c(ccnc2)C(=O)NCc3c(c4ccc(cc4)CN5CCCC5)cccc3)ccc1
0.319588	Fc1cc(Nc2c(ccnc2)C(=O)NCc3c(c4ccc(cc4)CN5CCCC5)cccc3)ccc1
0.313953	O=C(Nc1ccc(c2ncccc2)cc1)c3cc(OC)c(OCCCC)cc3
0.313953	O=C(Nc1ccc(c2ncccc2)cc1)c3cc(OC)c(OCCCC)cc3
0.313953	O=C(Nc1ccc(c2ncccc2)cc1)c3cc(OC)c(OCCCC)cc3
0.313953	O=C(Nc1ccc(c2ncccc2)cc1)c3cc(OC)c(OCCCC)cc3
0.313953	O=C(Nc1ccc(c2ncccc2)cc1)c3cc(OC)c(OCCCC)cc3
0.313953	O=C(Nc1ccc(c2ncccc2)cc1)c3cc(OC)c(OCCCC)cc3
0.313953	O=C(Nc1ccc(c2ncccc2)cc1)c3cc(OC)c(OCCCC)cc3
0.312977	S(c1cc(c(cc1)C)C)CC(NC(=O)c2cc(NC(=O)c3cnccc3)ccc2)CC
0.312977	S(c1cc(c(cc1)C)C)CC(NC(=O)c2cc(NC(=O)c3cnccc3)ccc2)CC
0.312977	S(c1cc(c(cc1)C)C)CC(NC(=O)c2cc(NC(=O)c3cnccc3)ccc2)CC
0.311741	S1C(=NC(c2cc(ccc2)C(=O)Nc3cc(ccc3)C4=NNC=C4)=C1)C
0.311741	S1C(=NC(c2cc(ccc2)C(=O)Nc3cc(ccc3)C4=NNC=C4)=C1)C
0.311741	S1C(=NC(c2cc(ccc2)C(=O)Nc3cc(ccc3)C4=NNC=C4)=C1)C
0.311741	S1C(=NC(c2cc(ccc2)C(=O)Nc3cc(ccc3)C4=NNC=C4)=C1)C
0.311741	S1C(=NC(c2cc(ccc2)C(=O)Nc3cc(ccc3)C4=NNC=C4)=C1)C
0.311741	S1C(=NC(c2cc(ccc2)C(=O)Nc3cc(ccc3)C4=NNC=C4)=C1)C
0.311741	S1C(=NC(c2cc(ccc2)C(=O)Nc3cc(ccc3)C4=NNC=C4)=C1)C
0.311741	S1C(=NC(c2cc(ccc2)C(=O)Nc3cc(ccc3)C4=NNC=C4)=C1)C
0.311741	S1C(=NC(c2cc(ccc2)C(=O)Nc3cc(ccc3)C4=NNC=C4)=C1)C
0.311741	S1C(=NC(c2cc(ccc2)C(=O)Nc3cc(ccc3)C4=NNC=C4)=C1)C
0.311355	S1C(SCc2c(cccc2)C(=O)Nc3ccc(cc3)CN4CCN(CC4)C)=NC(=C1)C
0.311355	S1C(SCc2c(cccc2)C(=O)Nc3ccc(cc3)CN4CCN(CC4)C)=NC(=C1)C
0.311355	S1C(SCc2c(cccc2)C(=O)Nc3ccc(cc3)CN4CCN(CC4)C)=NC(=C1)C
0.311355	S1C(SCc2c(cccc2)C(=O)Nc3ccc(cc3)CN4CCN(CC4)C)=NC(=C1)C
0.311355	S1C(SCc2c(cccc2)C(=O)Nc3ccc(cc3)CN4CCN(CC4)C)=NC(=C1)C
0.311355	S1C(SCc2c(cccc2)C(=O)Nc3ccc(cc3)CN4CCN(CC4)C)=NC(=C1)C
0.311355	S1C(SCc2c(cccc2)C(=O)Nc3ccc(cc3)CN4CCN(CC4)C)=NC(=C1)C
0.311355	S1C(SCc2c(cccc2)C(=O)Nc3ccc(cc3)CN4CCN(CC4)C)=NC(=C1)C
0.311355	S1C(SCc2c(cccc2)C(=O)Nc3ccc(cc3)CN4CCN(CC4)C)=NC(=C1)C
0.311355	S1C(SCc2c(cccc2)C(=O)Nc3ccc(cc3)CN4CCN(CC4)C)=NC(=C1)C
0.310861	O=C(Nc1cc(ccc1)CCN2CCN(CC2)C)c3cc(ncc3)N4C=NC=C4
0.310861	O=C(Nc1cc(ccc1)CCN2CCN(CC2)C)c3cc(ncc3)N4C=NC=C4
0.310861	O=C(Nc1cc(ccc1)CCN2CCN(CC2)C)c3cc(ncc3)N4C=NC=C4
0.310861	O=C(Nc1cc(ccc1)CCN2CCN(CC2)C)c3cc(ncc3)N4C=NC=C4
0.310606	O=C(Nc1cc(ccc1)CCN2CCN(CC2)C)C=3NN=C(C4=COC=C4)C3
0.310606	O=C(Nc1cc(ccc1)CCN2CCN(CC2)C)C=3NN=C(C4=COC=C4)C3
0.310606	O=C(Nc1cc(ccc1)CCN2CCN(CC2)C)C=3NN=C(C4=COC=C4)C3
0.310606	O=C(Nc1cc(ccc1)CCN2CCN(CC2)C)C=3NN=C(C4=COC=C4)C3
0.310606	O=C(Nc1cc(ccc1)CCN2CCN(CC2)C)C=3NN=C(C4=COC=C4)C3
0.310606	O=C(Nc1cc(ccc1)CCN2CCN(CC2)C)C=3NN=C(C4=COC=C4)C3
0.310606	O=C(Nc1cc(ccc1)CCN2CCN(CC2)C)C=3NN=C(C4=COC=C4)C3
0.310606	O=C(Nc1cc(ccc1)CCN2CCN(CC2)C)C=3NN=C(C4=COC=C4)C3
0.310606	O=C(Nc1cc(ccc1)CCN2CCN(CC2)C)C=3NN=C(C4=COC=C4)C3
0.310606	O=C(Nc1cc(ccc1)CCN2CCN(CC2)C)C=3NN=C(C4=COC=C4)C3
0.310219	Fc1nccc(c1)CNC(=O)c2cc(NC(=O)c3c(F)cccc3)c(cc2)C
0.310219	Fc1nccc(c1)CNC(=O)c2cc(NC(=O)c3c(F)cccc3)c(cc2)C
0.310219	Fc1nccc(c1)CNC(=O)c2cc(NC(=O)c3c(F)cccc3)c(cc2)C
0.310219	Fc1nccc(c1)CNC(=O)c2cc(NC(=O)c3c(F)cccc3)c(cc2)C
0.310219	Fc1nccc(c1)CNC(=O)c2cc(NC(=O)c3c(F)cccc3)c(cc2)C
0.310219	Fc1nccc(c1)CNC(=O)c2cc(NC(=O)c3c(F)cccc3)c(cc2)C
0.310219	Fc1nccc(c1)CNC(=O)c2cc(NC(=O)c3c(F)cccc3)c(cc2)C
0.310219	Fc1nccc(c1)CNC(=O)c2cc(NC(=O)c3c(F)cccc3)c(cc2)C
0.310219	Fc1nccc(c1)CNC(=O)c2cc(NC(=O)c3c(F)cccc3)c(cc2)C
0.310219	Fc1nccc(c1)CNC(=O)c2cc(NC(=O)c3c(F)cccc3)c(cc2)C
0.309735	O=C(Nc1cc(c2nc(ncc2)C)ccc1)C=O
0.309735	O=C(Nc1cc(c2nc(ncc2)C)ccc1)C=O
0.309735	O=C(Nc1cc(c2nc(ncc2)C)ccc1)C=O
0.309735	O=C(Nc1cc(c2nc(ncc2)C)ccc1)C=O
0.309735	O=C(Nc1cc(c2nc(ncc2)C)ccc1)C=O
0.309735	O=C(Nc1cc(c2nc(ncc2)C)ccc1)C=O
0.309735	O=C(Nc1cc(c2nc(ncc2)C)ccc1)C=O
0.309735	O=C(Nc1cc(c2nc(ncc2)C)ccc1)C=O
0.309735	O=C(Nc1cc(c2nc(ncc2)C)ccc1)C=O
0.309735	O=C(Nc1cc(c2nc(ncc2)C)ccc1)C=O
0.309623	Brc1cc(NC(=O)c2cnc(cc2)C3=CSC=C3)ccc1
0.309623	Brc1cc(NC(=O)c2cnc(cc2)C3=CSC=C3)ccc1
0.309434	FC(F)(F)c1c(ccnc1)C(=O)Nc2cc(ccc2)CCN3CCN(CC3)C
0.309434	FC(F)(F)c1c(ccnc1)C(=O)Nc2cc(ccc2)CCN3CCN(CC3)C
0.309434	FC(F)(F)c1c(ccnc1)C(=O)Nc2cc(ccc2)CCN3CCN(CC3)C
0.309434	FC(F)(F)c1c(ccnc1)C(=O)Nc2cc(ccc2)CCN3CCN(CC3)C
0.309434	FC(F)(F)c1c(ccnc1)C(=O)Nc2cc(ccc2)CCN3CCN(CC3)C
0.309434	FC(F)(F)c1c(ccnc1)C(=O)Nc2cc(ccc2)CCN3CCN(CC3)C
0.309434	FC(F)(F)c1c(ccnc1)C(=O)Nc2cc(ccc2)CCN3CCN(CC3)C
0.309434	FC(F)(F)c1c(ccnc1)C(=O)Nc2cc(ccc2)CCN3CCN(CC3)C
0.308642	O=C(Nc1cc(ccc1)CCN2CCN(CC2)C)C=3OC(=CC3)C
0.308642	O=C(Nc1cc(ccc1)CCN2CCN(CC2)C)C=3OC(=CC3)C
0.308642	O=C(Nc1cc(ccc1)CCN2CCN(CC2)C)C=3OC(=CC3)C
0.308642	O=C(Nc1cc(ccc1)CCN2CCN(CC2)C)C=3OC(=CC3)C
0.308642	O=C(Nc1cc(ccc1)CCN2CCN(CC2)C)C=3OC(=CC3)C
0.308642	O=C(Nc1cc(ccc1)CCN2CCN(CC2)C)C=3OC(=CC3)C
0.308642	O=C(Nc1cc(ccc1)CCN2CCN(CC2)C)C=3OC(=CC3)C
0.307971	Clc1ccc(cc1)C(=O)Nc2cc(ccc2)CN3CCC(Oc4c(F)cc(C#N)cc4)CC3
0.307971	Clc1ccc(cc1)C(=O)Nc2cc(ccc2)CN3CCC(Oc4c(F)cc(C#N)cc4)CC3
0.307971	Clc1ccc(cc1)C(=O)Nc2cc(ccc2)CN3CCC(Oc4c(F)cc(C#N)cc4)CC3
0.307971	Clc1ccc(cc1)C(=O)Nc2cc(ccc2)CN3CCC(Oc4c(F)cc(C#N)cc4)CC3
0.307971	Clc1ccc(cc1)C(=O)Nc2cc(ccc2)CN3CCC(Oc4c(F)cc(C#N)cc4)CC3
0.307971	Clc1ccc(cc1)C(=O)Nc2cc(ccc2)CN3CCC(Oc4c(F)cc(C#N)cc4)CC3
0.307971	Clc1ccc(cc1)C(=O)Nc2cc(ccc2)CN3CCC(Oc4c(F)cc(C#N)cc4)CC3
0.307971	Clc1ccc(cc1)C(=O)Nc2cc(ccc2)CN3CCC(Oc4c(F)cc(C#N)cc4)CC3
0.307971	Clc1ccc(cc1)C(=O)Nc2cc(ccc2)CN3CCC(Oc4c(F)cc(C#N)cc4)CC3
0.307971	Clc1ccc(cc1)C(=O)Nc2cc(ccc2)CN3CCC(Oc4c(F)cc(C#N)cc4)CC3
0.307692	Brc1ccc(c2ccc(cc2)C(=O)Nc3cc(F)c(OCc4ncccc4)cc3)cc1
0.307692	Brc1ccc(c2ccc(cc2)C(=O)Nc3cc(F)c(OCc4ncccc4)cc3)cc1
0.307692	Brc1ccc(c2ccc(cc2)C(=O)Nc3cc(F)c(OCc4ncccc4)cc3)cc1
0.307692	Brc1ccc(c2ccc(cc2)C(=O)Nc3cc(F)c(OCc4ncccc4)cc3)cc1
0.307692	Brc1ccc(c2ccc(cc2)C(=O)Nc3cc(F)c(OCc4ncccc4)cc3)cc1
0.307692	Brc1ccc(c2ccc(cc2)C(=O)Nc3cc(F)c(OCc4ncccc4)cc3)cc1
0.307692	Brc1ccc(c2ccc(cc2)C(=O)Nc3cc(F)c(OCc4ncccc4)cc3)cc1
0.307087	O=C(Nc1cc(ccc1)CCN2CCN(CC2)C)c3ccc(cc3)CNC(=O)Cc4ccc(OC)cc4
0.307087	O=C(Nc1cc(ccc1)CCN2CCN(CC2)C)c3ccc(cc3)CNC(=O)Cc4ccc(OC)cc4
0.307087	O=C(Nc1cc(ccc1)CCN2CCN(CC2)C)c3ccc(cc3)CNC(=O)Cc4ccc(OC)cc4
0.307087	O=C(Nc1cc(ccc1)CCN2CCN(CC2)C)c3ccc(cc3)CNC(=O)Cc4ccc(OC)cc4
0.307087	O=C(Nc1cc(ccc1)CCN2CCN(CC2)C)c3ccc(cc3)CNC(=O)Cc4ccc(OC)cc4
0.307087	O=C(Nc1cc(ccc1)CCN2CCN(CC2)C)c3ccc(cc3)CNC(=O)Cc4ccc(OC)cc4
0.307087	O=C(Nc1cc(ccc1)CCN2CCN(CC2)C)c3ccc(cc3)CNC(=O)Cc4ccc(OC)cc4
0.307087	O=C(Nc1cc(ccc1)CCN2CCN(CC2)C)c3ccc(cc3)CNC(=O)Cc4ccc(OC)cc4
0.307087	O=C(Nc1cc(ccc1)CCN2CCN(CC2)C)c3ccc(cc3)CNC(=O)Cc4ccc(OC)cc4
0.307087	O=C(Nc1cc(ccc1)CCN2CCN(CC2)C)c3ccc(cc3)CNC(=O)Cc4ccc(OC)cc4
0.306859	Brc1cc(c2nc(ncc2)NC(=O)c3c(Oc4c(OCC)cccc4)cccc3)ccc1
0.306859	Brc1cc(c2nc(ncc2)NC(=O)c3c(Oc4c(OCC)cccc4)cccc3)ccc1
0.306859	Brc1cc(c2nc(ncc2)NC(=O)c3c(Oc4c(OCC)cccc4)cccc3)ccc1
0.306859	Brc1cc(c2nc(ncc2)NC(=O)c3c(Oc4c(OCC)cccc4)cccc3)ccc1
0.306859	Brc1cc(c2nc(ncc2)NC(=O)c3c(Oc4c(OCC)cccc4)cccc3)ccc1
0.306859	Brc1cc(c2nc(ncc2)NC(=O)c3c(Oc4c(OCC)cccc4)cccc3)ccc1
0.306859	Brc1cc(c2nc(ncc2)NC(=O)c3c(Oc4c(OCC)cccc4)cccc3)ccc1
0.306859	Brc1cc(c2nc(ncc2)NC(=O)c3c(Oc4c(OCC)cccc4)cccc3)ccc1
0.306859	Brc1cc(c2nc(ncc2)NC(=O)c3c(Oc4c(OCC)cccc4)cccc3)ccc1
0.306859	Brc1cc(c2nc(ncc2)NC(=O)c3c(Oc4c(OCC)cccc4)cccc3)ccc1
0.306397	S(=O)(=O)(Nc1c(cccc1)C(=O)Nc2ccc(cc2)CN3CCN(CC3)C)c4cc5OCCOc5cc4
0.306397	S(=O)(=O)(Nc1c(cccc1)C(=O)Nc2ccc(cc2)CN3CCN(CC3)C)c4cc5OCCOc5cc4
0.306397	S(=O)(=O)(Nc1c(cccc1)C(=O)Nc2ccc(cc2)CN3CCN(CC3)C)c4cc5OCCOc5cc4
0.306397	S(=O)(=O)(Nc1c(cccc1)C(=O)Nc2ccc(cc2)CN3CCN(CC3)C)c4cc5OCCOc5cc4
0.306397	S(=O)(=O)(Nc1c(cccc1)C(=O)Nc2ccc(cc2)CN3CCN(CC3)C)c4cc5OCCOc5cc4
0.306397	S(=O)(=O)(Nc1c(cccc1)C(=O)Nc2ccc(cc2)CN3CCN(CC3)C)c4cc5OCCOc5cc4
0.306397	S(=O)(=O)(Nc1c(cccc1)C(=O)Nc2ccc(cc2)CN3CCN(CC3)C)c4cc5OCCOc5cc4
0.306397	S(=O)(=O)(Nc1c(cccc1)C(=O)Nc2ccc(cc2)CN3CCN(CC3)C)c4cc5OCCOc5cc4
0.306397	S(=O)(=O)(Nc1c(cccc1)C(=O)Nc2ccc(cc2)CN3CCN(CC3)C)c4cc5OCCOc5cc4
0.306397	S(=O)(=O)(Nc1c(cccc1)C(=O)Nc2ccc(cc2)CN3CCN(CC3)C)c4cc5OCCOc5cc4
0.30597	O=C(NCc1c(c2ccc(cc2)CN3CCCC3)cccc1)c4cc(Nc5ccc(C#N)cc5)ccc4
0.30597	O=C(NCc1c(c2ccc(cc2)CN3CCCC3)cccc1)c4cc(Nc5ccc(C#N)cc5)ccc4
0.30597	O=C(NCc1c(c2ccc(cc2)CN3CCCC3)cccc1)c4cc(Nc5ccc(C#N)cc5)ccc4
0.30597	O=C(NCc1c(c2ccc(cc2)CN3CCCC3)cccc1)c4cc(Nc5ccc(C#N)cc5)ccc4
0.30597	O=C(NCc1c(c2ccc(cc2)CN3CCCC3)cccc1)c4cc(Nc5ccc(C#N)cc5)ccc4
0.30597	O=C(NCc1c(c2ccc(cc2)CN3CCCC3)cccc1)c4cc(Nc5ccc(C#N)cc5)ccc4
0.30597	O=C(NCc1c(c2ccc(cc2)CN3CCCC3)cccc1)c4cc(Nc5ccc(C#N)cc5)ccc4
0.30597	O=C(NCc1c(c2ccc(cc2)CN3CCCC3)cccc1)c4cc(Nc5ccc(C#N)cc5)ccc4
0.30597	O=C(NCc1c(c2ccc(cc2)CN3CCCC3)cccc1)c4cc(Nc5ccc(C#N)cc5)ccc4
0.30597	O=C(NCc1c(c2ccc(cc2)CN3CCCC3)cccc1)c4cc(Nc5ccc(C#N)cc5)ccc4
0.305344	Fc1c(cccc1)C(=O)Nc2c(ccc(c2)C(=O)Nc3cc(ccc3)C4CC4)C
0.305344	Fc1c(cccc1)C(=O)Nc2c(ccc(c2)C(=O)Nc3cc(ccc3)C4CC4)C
0.305344	Fc1c(cccc1)C(=O)Nc2c(ccc(c2)C(=O)Nc3cc(ccc3)C4CC4)C
0.305344	Fc1c(cccc1)C(=O)Nc2c(ccc(c2)C(=O)Nc3cc(ccc3)C4CC4)C
0.303965	Brc1c(ccc(NC(=O)C)c1)CN2CCN(CC2)C
0.303965	Brc1c(ccc(NC(=O)C)c1)CN2CCN(CC2)C
0.303965	Brc1c(ccc(NC(=O)C)c1)CN2CCN(CC2)C
0.303965	Brc1c(ccc(NC(=O)C)c1)CN2CCN(CC2)C
0.303965	Brc1c(ccc(NC(=O)C)c1)CN2CCN(CC2)C
0.303965	Brc1c(ccc(NC(=O)C)c1)CN2CCN(CC2)C
0.303965	Brc1c(ccc(NC(=O)C)c1)CN2CCN(CC2)C
0.303965	Brc1c(ccc(NC(=O)C)c1)CN2CCN(CC2)C
0.303965	Brc1c(ccc(NC(=O)C)c1)CN2CCN(CC2)C
0.303965	Brc1c(ccc(NC(=O)C)c1)CN2CCN(CC2)C
0.303922	S(=O)(=O)(N1CCN(Cc2ccccc2)CC1)c3c(F)ccc(c3)C(=O)Nc4cc(OC)c(NC(=O)C)cc4
0.303922	S(=O)(=O)(N1CCN(Cc2ccccc2)CC1)c3c(F)ccc(c3)C(=O)Nc4cc(OC)c(NC(=O)C)cc4
0.303922	S(=O)(=O)(N1CCN(Cc2ccccc2)CC1)c3c(F)ccc(c3)C(=O)Nc4cc(OC)c(NC(=O)C)cc4
0.303922	S(=O)(=O)(N1CCN(Cc2ccccc2)CC1)c3c(F)ccc(c3)C(=O)Nc4cc(OC)c(NC(=O)C)cc4
0.303922	S(=O)(=O)(N1CCN(Cc2ccccc2)CC1)c3c(F)ccc(c3)C(=O)Nc4cc(OC)c(NC(=O)C)cc4
0.303922	S(=O)(=O)(N1CCN(Cc2ccccc2)CC1)c3c(F)ccc(c3)C(=O)Nc4cc(OC)c(NC(=O)C)cc4
0.303922	S(=O)(=O)(N1CCN(Cc2ccccc2)CC1)c3c(F)ccc(c3)C(=O)Nc4cc(OC)c(NC(=O)C)cc4
0.303922	S(=O)(=O)(N1CCN(Cc2ccccc2)CC1)c3c(F)ccc(c3)C(=O)Nc4cc(OC)c(NC(=O)C)cc4
0.303922	S(=O)(=O)(N1CCN(Cc2ccccc2)CC1)c3c(F)ccc(c3)C(=O)Nc4cc(OC)c(NC(=O)C)cc4
0.303922	S(=O)(=O)(N1CCN(Cc2ccccc2)CC1)c3c(F)ccc(c3)C(=O)Nc4cc(OC)c(NC(=O)C)cc4
0.303797	Ic1cncc(c1)C(=O)Nc2cc(ccc2)C3=NNC=C3
0.303797	Ic1cncc(c1)C(=O)Nc2cc(ccc2)C3=NNC=C3
0.303797	Ic1cncc(c1)C(=O)Nc2cc(ccc2)C3=NNC=C3
0.303797	Ic1cncc(c1)C(=O)Nc2cc(ccc2)C3=NNC=C3
0.303797	Ic1cncc(c1)C(=O)Nc2cc(ccc2)C3=NNC=C3
0.303797	Ic1cncc(c1)C(=O)Nc2cc(ccc2)C3=NNC=C3
0.303797	Ic1cncc(c1)C(=O)Nc2cc(ccc2)C3=NNC=C3
0.303797	Ic1cncc(c1)C(=O)Nc2cc(ccc2)C3=NNC=C3
0.303797	Ic1cncc(c1)C(=O)Nc2cc(ccc2)C3=NNC=C3
0.303797	Ic1cncc(c1)C(=O)Nc2cc(ccc2)C3=NNC=C3
0.303502	FC(F)(F)c1nc(ncc1)Nc2cc(c(cc2)C)C(=O)OC
0.303502	FC(F)(F)c1nc(ncc1)Nc2cc(c(cc2)C)C(=O)OC
0.303502	FC(F)(F)c1nc(ncc1)Nc2cc(c(cc2)C)C(=O)OC
0.303502	FC(F)(F)c1nc(ncc1)Nc2cc(c(cc2)C)C(=O)OC
0.303502	FC(F)(F)c1nc(ncc1)Nc2cc(c(cc2)C)C(=O)OC
0.303502	FC(F)(F)c1nc(ncc1)Nc2cc(c(cc2)C)C(=O)OC
0.303502	FC(F)(F)c1nc(ncc1)Nc2cc(c(cc2)C)C(=O)OC
0.303502	FC(F)(F)c1nc(ncc1)Nc2cc(c(cc2)C)C(=O)OC
0.303502	FC(F)(F)c1nc(ncc1)Nc2cc(c(cc2)C)C(=O)OC
0.303448	S(=O)(=O)(N1CCN(CCC1)C)c2cc(NC(=O)c3c(F)cc(c4cc(c(cc4)C)C)cc3)ccc2
0.303448	S(=O)(=O)(N1CCN(CCC1)C)c2cc(NC(=O)c3c(F)cc(c4cc(c(cc4)C)C)cc3)ccc2
0.303448	S(=O)(=O)(N1CCN(CCC1)C)c2cc(NC(=O)c3c(F)cc(c4cc(c(cc4)C)C)cc3)ccc2
0.303448	S(=O)(=O)(N1CCN(CCC1)C)c2cc(NC(=O)c3c(F)cc(c4cc(c(cc4)C)C)cc3)ccc2
0.303448	S(=O)(=O)(N1CCN(CCC1)C)c2cc(NC(=O)c3c(F)cc(c4cc(c(cc4)C)C)cc3)ccc2
0.302583	Fc1c(cccc1)C(=O)Nc2c(ccc(c2)C(=O)Nc3c(cc(OCc4ccccc4)cc3)C)C
0.302583	Fc1c(cccc1)C(=O)Nc2c(ccc(c2)C(=O)Nc3c(cc(OCc4ccccc4)cc3)C)C
0.302583	Fc1c(cccc1)C(=O)Nc2c(ccc(c2)C(=O)Nc3c(cc(OCc4ccccc4)cc3)C)C
0.302583	Fc1c(cccc1)C(=O)Nc2c(ccc(c2)C(=O)Nc3c(cc(OCc4ccccc4)cc3)C)C
0.302583	Fc1c(cccc1)C(=O)Nc2c(ccc(c2)C(=O)Nc3c(cc(OCc4ccccc4)cc3)C)C
0.302583	Fc1c(cccc1)C(=O)Nc2c(ccc(c2)C(=O)Nc3c(cc(OCc4ccccc4)cc3)C)C
0.302583	Fc1c(cccc1)C(=O)Nc2c(ccc(c2)C(=O)Nc3c(cc(OCc4ccccc4)cc3)C)C
0.302583	Fc1c(cccc1)C(=O)Nc2c(ccc(c2)C(=O)Nc3c(cc(OCc4ccccc4)cc3)C)C
0.302583	Fc1c(cccc1)C(=O)Nc2c(ccc(c2)C(=O)Nc3c(cc(OCc4ccccc4)cc3)C)C
0.302583	Fc1c(cccc1)C(=O)Nc2c(ccc(c2)C(=O)Nc3c(cc(OCc4ccccc4)cc3)C)C
0.301961	S1C(=NC(c2cc(ccc2)C(=O)Nc3ccc(cc3)CNC(=O)NCC)=C1)C
0.301961	S1C(=NC(c2cc(ccc2)C(=O)Nc3ccc(cc3)CNC(=O)NCC)=C1)C
0.301961	S1C(=NC(c2cc(ccc2)C(=O)Nc3ccc(cc3)CNC(=O)NCC)=C1)C
0.301961	S1C(=NC(c2cc(ccc2)C(=O)Nc3ccc(cc3)CNC(=O)NCC)=C1)C
0.301961	S1C(=NC(c2cc(ccc2)C(=O)Nc3ccc(cc3)CNC(=O)NCC)=C1)C
0.301961	S1C(=NC(c2cc(ccc2)C(=O)Nc3ccc(cc3)CNC(=O)NCC)=C1)C
0.301961	S1C(=NC(c2cc(ccc2)C(=O)Nc3ccc(cc3)CNC(=O)NCC)=C1)C
0.301961	S1C(=NC(c2cc(ccc2)C(=O)Nc3ccc(cc3)CNC(=O)NCC)=C1)C
0.301961	S1C(=NC(c2cc(ccc2)C(=O)Nc3ccc(cc3)CNC(=O)NCC)=C1)C
0.301961	S1C(=NC(c2cc(ccc2)C(=O)Nc3ccc(cc3)CNC(=O)NCC)=C1)C
0.301158	Ic1ncc(cc1O)C(=O)Nc2cc(ccc2)CCN3CCN(CC3)C
0.301158	Ic1ncc(cc1O)C(=O)Nc2cc(ccc2)CCN3CCN(CC3)C
0.301158	Ic1ncc(cc1O)C(=O)Nc2cc(ccc2)CCN3CCN(CC3)C
0.301158	Ic1ncc(cc1O)C(=O)Nc2cc(ccc2)CCN3CCN(CC3)C
0.3	O=C(N1CCN(CCOCCOC)CC1)c2cc(NC(=O)c3cnccc3)ccc2
0.3	O=C(N1CCN(CCOCCOC)CC1)c2cc(NC(=O)c3cnccc3)ccc2
0.3	O=C(N1CCN(CCOCCOC)CC1)c2cc(NC(=O)c3cnccc3)ccc2
0.3	O=C(N1CCN(CCOCCOC)CC1)c2cc(NC(=O)c3cnccc3)ccc2
0.3	O=C(N1CCN(CCOCCOC)CC1)c2cc(NC(=O)c3cnccc3)ccc2
0.3	O=C(N1CCN(CCOCCOC)CC1)c2cc(NC(=O)c3cnccc3)ccc2
0.3	O=C(N1CCN(CCOCCOC)CC1)c2cc(NC(=O)c3cnccc3)ccc2
0.3	O=C(N1CCN(CCOCCOC)CC1)c2cc(NC(=O)c3cnccc3)ccc2
0.3	O=C(N1CCN(CCOCCOC)CC1)c2cc(NC(=O)c3cnccc3)ccc2
0.3	O=C(N1CCN(CCOCCOC)CC1)c2cc(NC(=O)c3cnccc3)ccc2
0.299652	O=C(Nc1ccc(cc1)CN2CCN(CC2)C)c3cc(N4N=C(C(=C4C)CC)C)ccc3
0.299652	O=C(Nc1ccc(cc1)CN2CCN(CC2)C)c3cc(N4N=C(C(=C4C)CC)C)ccc3
0.299652	O=C(Nc1ccc(cc1)CN2CCN(CC2)C)c3cc(N4N=C(C(=C4C)CC)C)ccc3
0.299652	O=C(Nc1ccc(cc1)CN2CCN(CC2)C)c3cc(N4N=C(C(=C4C)CC)C)ccc3
0.299652	O=C(Nc1ccc(cc1)CN2CCN(CC2)C)c3cc(N4N=C(C(=C4C)CC)C)ccc3
0.299652	O=C(Nc1ccc(cc1)CN2CCN(CC2)C)c3cc(N4N=C(C(=C4C)CC)C)ccc3
0.299652	O=C(Nc1ccc(cc1)CN2CCN(CC2)C)c3cc(N4N=C(C(=C4C)CC)C)ccc3
0.299652	O=C(Nc1ccc(cc1)CN2CCN(CC2)C)c3cc(N4N=C(C(=C4C)CC)C)ccc3
0.299652	O=C(Nc1ccc(cc1)CN2CCN(CC2)C)c3cc(N4N=C(C(=C4C)CC)C)ccc3
0.299652	O=C(Nc1ccc(cc1)CN2CCN(CC2)C)c3cc(N4N=C(C(=C4C)CC)C)ccc3
0.297872	O=C(Nc1cnc(OC)cc1)c2cc(NC(=O)C(=O)NCc3cc(OC)c(cc3)C)ccc2
0.297872	O=C(Nc1cnc(OC)cc1)c2cc(NC(=O)C(=O)NCc3cc(OC)c(cc3)C)ccc2
0.297872	O=C(Nc1cnc(OC)cc1)c2cc(NC(=O)C(=O)NCc3cc(OC)c(cc3)C)ccc2
0.297872	O=C(Nc1cnc(OC)cc1)c2cc(NC(=O)C(=O)NCc3cc(OC)c(cc3)C)ccc2
0.297872	O=C(Nc1cnc(OC)cc1)c2cc(NC(=O)C(=O)NCc3cc(OC)c(cc3)C)ccc2
0.297872	O=C(Nc1cnc(OC)cc1)c2cc(NC(=O)C(=O)NCc3cc(OC)c(cc3)C)ccc2
0.297872	O=C(Nc1cnc(OC)cc1)c2cc(NC(=O)C(=O)NCc3cc(OC)c(cc3)C)ccc2
0.297872	O=C(Nc1cnc(OC)cc1)c2cc(NC(=O)C(=O)NCc3cc(OC)c(cc3)C)ccc2
0.297872	O=C(Nc1cnc(OC)cc1)c2cc(NC(=O)C(=O)NCc3cc(OC)c(cc3)C)ccc2
0.297872	O=C(Nc1cnc(OC)cc1)c2cc(NC(=O)C(=O)NCc3cc(OC)c(cc3)C)ccc2
0.29682	O=C(Nc1nc(c2ccncc2)ccn1)c3c(cccc3)C=4ON=C(N4)C(C)C
0.29682	O=C(Nc1nc(c2ccncc2)ccn1)c3c(cccc3)C=4ON=C(N4)C(C)C
0.29682	O=C(Nc1nc(c2ccncc2)ccn1)c3c(cccc3)C=4ON=C(N4)C(C)C
0.29682	O=C(Nc1nc(c2ccncc2)ccn1)c3c(cccc3)C=4ON=C(N4)C(C)C
0.296167	Fc1cncc(c2cc(NC(=O)N(Cc3ccncc3)CCc4ncccc4)c(cc2)C)c1
0.296167	Fc1cncc(c2cc(NC(=O)N(Cc3ccncc3)CCc4ncccc4)c(cc2)C)c1
0.296137	Brc1c(ccc(NC(=O)CC)c1)CN2CCN(CC2)C
0.296137	Brc1c(ccc(NC(=O)CC)c1)CN2CCN(CC2)C
0.296137	Brc1c(ccc(NC(=O)CC)c1)CN2CCN(CC2)C
0.296137	Brc1c(ccc(NC(=O)CC)c1)CN2CCN(CC2)C
0.296137	Brc1c(ccc(NC(=O)CC)c1)CN2CCN(CC2)C
0.296137	Brc1c(ccc(NC(=O)CC)c1)CN2CCN(CC2)C
0.296137	Brc1c(ccc(NC(=O)CC)c1)CN2CCN(CC2)C
0.296137	Brc1c(ccc(NC(=O)CC)c1)CN2CCN(CC2)C
0.296137	Brc1c(ccc(NC(=O)CC)c1)CN2CCN(CC2)C
0.296137	Brc1c(ccc(NC(=O)CC)c1)CN2CCN(CC2)C
0.295775	Fc1c(cccc1)C(=O)Nc2c(ccc(c2)C(=O)Nc3cnc(NC(=O)c4cc(O)ccc4)c(c3)C)C
0.295775	Fc1c(cccc1)C(=O)Nc2c(ccc(c2)C(=O)Nc3cnc(NC(=O)c4cc(O)ccc4)c(c3)C)C
0.295775	Fc1c(cccc1)C(=O)Nc2c(ccc(c2)C(=O)Nc3cnc(NC(=O)c4cc(O)ccc4)c(c3)C)C
0.295775	Fc1c(cccc1)C(=O)Nc2c(ccc(c2)C(=O)Nc3cnc(NC(=O)c4cc(O)ccc4)c(c3)C)C
0.295775	Fc1c(cccc1)C(=O)Nc2c(ccc(c2)C(=O)Nc3cnc(NC(=O)c4cc(O)ccc4)c(c3)C)C
0.295775	Fc1c(cccc1)C(=O)Nc2c(ccc(c2)C(=O)Nc3cnc(NC(=O)c4cc(O)ccc4)c(c3)C)C
0.295775	Fc1c(cccc1)C(=O)Nc2c(ccc(c2)C(=O)Nc3cnc(NC(=O)c4cc(O)ccc4)c(c3)C)C
0.295775	Fc1c(cccc1)C(=O)Nc2c(ccc(c2)C(=O)Nc3cnc(NC(=O)c4cc(O)ccc4)c(c3)C)C
0.295775	Fc1c(cccc1)C(=O)Nc2c(ccc(c2)C(=O)Nc3cnc(NC(=O)c4cc(O)ccc4)c(c3)C)C
0.295775	Fc1c(cccc1)C(=O)Nc2c(ccc(c2)C(=O)Nc3cnc(NC(=O)c4cc(O)ccc4)c(c3)C)C
0.295374	O=C(Nc1cc(c(OCCN2CCCC2)cc1)C)c3cnc(N4CCOCC4)cc3
0.295374	O=C(Nc1cc(c(OCCN2CCCC2)cc1)C)c3cnc(N4CCOCC4)cc3
0.295374	O=C(Nc1cc(c(OCCN2CCCC2)cc1)C)c3cnc(N4CCOCC4)cc3
0.295374	O=C(Nc1cc(c(OCCN2CCCC2)cc1)C)c3cnc(N4CCOCC4)cc3
0.295302	S(C1=NN=C(N1CC=2OC=CC2)c3cnccc3)CC(=O)Nc4ccc(cc4)CN5CCN(CC5)C
0.295302	S(C1=NN=C(N1CC=2OC=CC2)c3cnccc3)CC(=O)Nc4ccc(cc4)CN5CCN(CC5)C
0.295302	S(C1=NN=C(N1CC=2OC=CC2)c3cnccc3)CC(=O)Nc4ccc(cc4)CN5CCN(CC5)C
0.295302	S(C1=NN=C(N1CC=2OC=CC2)c3cnccc3)CC(=O)Nc4ccc(cc4)CN5CCN(CC5)C
0.295302	S(C1=NN=C(N1CC=2OC=CC2)c3cnccc3)CC(=O)Nc4ccc(cc4)CN5CCN(CC5)C
0.295302	S(C1=NN=C(N1CC=2OC=CC2)c3cnccc3)CC(=O)Nc4ccc(cc4)CN5CCN(CC5)C
0.295302	S(C1=NN=C(N1CC=2OC=CC2)c3cnccc3)CC(=O)Nc4ccc(cc4)CN5CCN(CC5)C
0.295302	S(C1=NN=C(N1CC=2OC=CC2)c3cnccc3)CC(=O)Nc4ccc(cc4)CN5CCN(CC5)C
0.295302	S(C1=NN=C(N1CC=2OC=CC2)c3cnccc3)CC(=O)Nc4ccc(cc4)CN5CCN(CC5)C
0.295302	S(C1=NN=C(N1CC=2OC=CC2)c3cnccc3)CC(=O)Nc4ccc(cc4)CN5CCN(CC5)C
0.294606	O=C(NCCN1CCN(Cc2ccccc2)CC1)c3cc(Nc4ccc(C#N)cc4)ccc3
0.294606	O=C(NCCN1CCN(Cc2ccccc2)CC1)c3cc(Nc4ccc(C#N)cc4)ccc3
0.294118	Clc1c(SC)cc(NC(=O)c2cc(NC(=O)c3c(F)cccc3)c(cc2)C)cc1
0.294118	Clc1c(SC)cc(NC(=O)c2cc(NC(=O)c3c(F)cccc3)c(cc2)C)cc1
0.294118	Clc1c(SC)cc(NC(=O)c2cc(NC(=O)c3c(F)cccc3)c(cc2)C)cc1
0.294118	Clc1c(SC)cc(NC(=O)c2cc(NC(=O)c3c(F)cccc3)c(cc2)C)cc1
0.294118	Clc1c(SC)cc(NC(=O)c2cc(NC(=O)c3c(F)cccc3)c(cc2)C)cc1
0.294118	Clc1c(SC)cc(NC(=O)c2cc(NC(=O)c3c(F)cccc3)c(cc2)C)cc1
0.294118	Clc1c(SC)cc(NC(=O)c2cc(NC(=O)c3c(F)cccc3)c(cc2)C)cc1
0.294118	Clc1c(SC)cc(NC(=O)c2cc(NC(=O)c3c(F)cccc3)c(cc2)C)cc1
0.294118	Clc1c(SC)cc(NC(=O)c2cc(NC(=O)c3c(F)cccc3)c(cc2)C)cc1
0.294118	Clc1c(SC)cc(NC(=O)c2cc(NC(=O)c3c(F)cccc3)c(cc2)C)cc1
0.294118	S(=O)(C1CCCCC1)Cc2cc(NC(=O)c3cc(NC(=O)c4c(F)cccc4)c(cc3)C)ccc2
0.294118	S(=O)(C1CCCCC1)Cc2cc(NC(=O)c3cc(NC(=O)c4c(F)cccc4)c(cc3)C)ccc2
0.294118	S(=O)(C1CCCCC1)Cc2cc(NC(=O)c3cc(NC(=O)c4c(F)cccc4)c(cc3)C)ccc2
0.294118	S(=O)(C1CCCCC1)Cc2cc(NC(=O)c3cc(NC(=O)c4c(F)cccc4)c(cc3)C)ccc2
0.294118	S(=O)(C1CCCCC1)Cc2cc(NC(=O)c3cc(NC(=O)c4c(F)cccc4)c(cc3)C)ccc2
0.294118	S(=O)(C1CCCCC1)Cc2cc(NC(=O)c3cc(NC(=O)c4c(F)cccc4)c(cc3)C)ccc2
0.294118	S(=O)(C1CCCCC1)Cc2cc(NC(=O)c3cc(NC(=O)c4c(F)cccc4)c(cc3)C)ccc2
0.294118	S(=O)(C1CCCCC1)Cc2cc(NC(=O)c3cc(NC(=O)c4c(F)cccc4)c(cc3)C)ccc2
0.294118	S(=O)(C1CCCCC1)Cc2cc(NC(=O)c3cc(NC(=O)c4c(F)cccc4)c(cc3)C)ccc2
0.294118	S(=O)(C1CCCCC1)Cc2cc(NC(=O)c3cc(NC(=O)c4c(F)cccc4)c(cc3)C)ccc2
0.294118	Clc1cc(ccc1)C(=O)Nc2cc(c(NCc3ccc(Oc4c(OC)cccc4)cc3)cc2)C
0.294118	Clc1cc(ccc1)C(=O)Nc2cc(c(NCc3ccc(Oc4c(OC)cccc4)cc3)cc2)C
0.294118	Clc1cc(ccc1)C(=O)Nc2cc(c(NCc3ccc(Oc4c(OC)cccc4)cc3)cc2)C
0.294118	Clc1cc(ccc1)C(=O)Nc2cc(c(NCc3ccc(Oc4c(OC)cccc4)cc3)cc2)C
0.294118	Clc1cc(ccc1)C(=O)Nc2cc(c(NCc3ccc(Oc4c(OC)cccc4)cc3)cc2)C
0.293729	Clc1c(S(=O)(=O)N(c2ccc(F)cc2)CC=C)cc(cc1)C(=O)Nc3ccc(cc3)CN4CCN(CC4)C
0.293729	Clc1c(S(=O)(=O)N(c2ccc(F)cc2)CC=C)cc(cc1)C(=O)Nc3ccc(cc3)CN4CCN(CC4)C
0.293729	Clc1c(S(=O)(=O)N(c2ccc(F)cc2)CC=C)cc(cc1)C(=O)Nc3ccc(cc3)CN4CCN(CC4)C
0.293729	Clc1c(S(=O)(=O)N(c2ccc(F)cc2)CC=C)cc(cc1)C(=O)Nc3ccc(cc3)CN4CCN(CC4)C
0.293729	Clc1c(S(=O)(=O)N(c2ccc(F)cc2)CC=C)cc(cc1)C(=O)Nc3ccc(cc3)CN4CCN(CC4)C
0.293729	Clc1c(S(=O)(=O)N(c2ccc(F)cc2)CC=C)cc(cc1)C(=O)Nc3ccc(cc3)CN4CCN(CC4)C
0.293729	Clc1c(S(=O)(=O)N(c2ccc(F)cc2)CC=C)cc(cc1)C(=O)Nc3ccc(cc3)CN4CCN(CC4)C
0.293729	Clc1c(S(=O)(=O)N(c2ccc(F)cc2)CC=C)cc(cc1)C(=O)Nc3ccc(cc3)CN4CCN(CC4)C
0.293729	Clc1c(S(=O)(=O)N(c2ccc(F)cc2)CC=C)cc(cc1)C(=O)Nc3ccc(cc3)CN4CCN(CC4)C
0.293729	Clc1c(S(=O)(=O)N(c2ccc(F)cc2)CC=C)cc(cc1)C(=O)Nc3ccc(cc3)CN4CCN(CC4)C
0.293233	O=C(Nc1ccc(c2ncccc2)cc1)c3cc(ccc3)C4=NOC(=N4)CC(C)(C)C
0.293233	O=C(Nc1ccc(c2ncccc2)cc1)c3cc(ccc3)C4=NOC(=N4)CC(C)(C)C
0.293233	O=C(Nc1ccc(c2ncccc2)cc1)c3cc(ccc3)C4=NOC(=N4)CC(C)(C)C
0.293233	O=C(Nc1ccc(c2ncccc2)cc1)c3cc(ccc3)C4=NOC(=N4)CC(C)(C)C
0.293233	O=C(Nc1ccc(c2ncccc2)cc1)c3cc(ccc3)C4=NOC(=N4)CC(C)(C)C
0.293233	O=C(Nc1ccc(c2ncccc2)cc1)c3cc(ccc3)C4=NOC(=N4)CC(C)(C)C
0.293233	O=C(Nc1ccc(c2ncccc2)cc1)c3cc(ccc3)C4=NOC(=N4)CC(C)(C)C
0.293233	O=C(Nc1ccc(c2ncccc2)cc1)c3cc(ccc3)C4=NOC(=N4)CC(C)(C)C
0.293233	O=C(Nc1ccc(c2ncccc2)cc1)c3cc(ccc3)C4=NOC(=N4)CC(C)(C)C
0.293233	O=C(Nc1ccc(c2ncccc2)cc1)c3cc(ccc3)C4=NOC(=N4)CC(C)(C)C
0.293103	Fc1c(cccc1)C(=O)Nc2c(ccc(c2)C(=O)Nc3cc4c(cc3)CN(C4)CCCOCC)C
0.293103	Fc1c(cccc1)C(=O)Nc2c(ccc(c2)C(=O)Nc3cc4c(cc3)CN(C4)CCCOCC)C
0.293103	Fc1c(cccc1)C(=O)Nc2c(ccc(c2)C(=O)Nc3cc4c(cc3)CN(C4)CCCOCC)C
0.293103	Fc1c(cccc1)C(=O)Nc2c(ccc(c2)C(=O)Nc3cc4c(cc3)CN(C4)CCCOCC)C
0.293103	Fc1c(cccc1)C(=O)Nc2c(ccc(c2)C(=O)Nc3cc4c(cc3)CN(C4)CCCOCC)C
0.293103	Fc1c(cccc1)C(=O)Nc2c(ccc(c2)C(=O)Nc3cc4c(cc3)CN(C4)CCCOCC)C
0.293103	Fc1c(cccc1)C(=O)Nc2c(ccc(c2)C(=O)Nc3cc4c(cc3)CN(C4)CCCOCC)C
0.293103	Fc1c(cccc1)C(=O)Nc2c(ccc(c2)C(=O)Nc3cc4c(cc3)CN(C4)CCCOCC)C
0.293103	Fc1c(cccc1)C(=O)Nc2c(ccc(c2)C(=O)Nc3cc4c(cc3)CN(C4)CCCOCC)C
0.293103	Fc1c(cccc1)C(=O)Nc2c(ccc(c2)C(=O)Nc3cc4c(cc3)CN(C4)CCCOCC)C
0.292776	Fc1cc(Nc2c(ccnc2)C(=O)Nc3ccc(cc3)CNC(=O)NCC)ccc1
0.292776	Fc1cc(Nc2c(ccnc2)C(=O)Nc3ccc(cc3)CNC(=O)NCC)ccc1
0.292776	Fc1cc(Nc2c(ccnc2)C(=O)Nc3ccc(cc3)CNC(=O)NCC)ccc1
0.292776	Fc1cc(Nc2c(ccnc2)C(=O)Nc3ccc(cc3)CNC(=O)NCC)ccc1
0.292776	Fc1cc(Nc2c(ccnc2)C(=O)Nc3ccc(cc3)CNC(=O)NCC)ccc1
0.292776	Fc1cc(Nc2c(ccnc2)C(=O)Nc3ccc(cc3)CNC(=O)NCC)ccc1
0.292776	Fc1cc(Nc2c(ccnc2)C(=O)Nc3ccc(cc3)CNC(=O)NCC)ccc1
0.292776	Fc1cc(Nc2c(ccnc2)C(=O)Nc3ccc(cc3)CNC(=O)NCC)ccc1
0.292776	Fc1cc(Nc2c(ccnc2)C(=O)Nc3ccc(cc3)CNC(=O)NCC)ccc1
0.292776	Fc1cc(Nc2c(ccnc2)C(=O)Nc3ccc(cc3)CNC(=O)NCC)ccc1
0.292593	Clc1cc(c(NC(=O)C(=O)Nc2cc(ccc2)CCN3CCN(CC3)C)cc1)c4cc(Cl)ccc4
0.292593	Clc1cc(c(NC(=O)C(=O)Nc2cc(ccc2)CCN3CCN(CC3)C)cc1)c4cc(Cl)ccc4
0.292593	Clc1cc(c(NC(=O)C(=O)Nc2cc(ccc2)CCN3CCN(CC3)C)cc1)c4cc(Cl)ccc4
0.292593	Clc1cc(c(NC(=O)C(=O)Nc2cc(ccc2)CCN3CCN(CC3)C)cc1)c4cc(Cl)ccc4
0.292593	Clc1cc(c(NC(=O)C(=O)Nc2cc(ccc2)CCN3CCN(CC3)C)cc1)c4cc(Cl)ccc4
0.292593	Clc1cc(c(NC(=O)C(=O)Nc2cc(ccc2)CCN3CCN(CC3)C)cc1)c4cc(Cl)ccc4
0.291803	S(=O)(=O)(N1CCN(Cc2ccccc2)CC1)c3c(F)ccc(c3)C(=O)Nc4cc5c(cc4)CC(O)C5
0.291803	S(=O)(=O)(N1CCN(Cc2ccccc2)CC1)c3c(F)ccc(c3)C(=O)Nc4cc5c(cc4)CC(O)C5
0.291803	S(=O)(=O)(N1CCN(Cc2ccccc2)CC1)c3c(F)ccc(c3)C(=O)Nc4cc5c(cc4)CC(O)C5
0.291803	S(=O)(=O)(N1CCN(Cc2ccccc2)CC1)c3c(F)ccc(c3)C(=O)Nc4cc5c(cc4)CC(O)C5
0.291803	S(=O)(=O)(N1CCN(Cc2ccccc2)CC1)c3c(F)ccc(c3)C(=O)Nc4cc5c(cc4)CC(O)C5
0.291803	S(=O)(=O)(N1CCN(Cc2ccccc2)CC1)c3c(F)ccc(c3)C(=O)Nc4cc5c(cc4)CC(O)C5
0.291803	S(=O)(=O)(N1CCN(Cc2ccccc2)CC1)c3c(F)ccc(c3)C(=O)Nc4cc5c(cc4)CC(O)C5
0.290984	O=C(Nc1c(ccc(c1)C=2ON=CN2)C)Nc3ccccc3
0.290984	O=C(Nc1c(ccc(c1)C=2ON=CN2)C)Nc3ccccc3
0.288889	Fc1c(cccc1)C(=O)Nc2c(ccc(c2)C(=O)OCc3ccc(cc3)C(=O)N)C
0.288889	Fc1c(cccc1)C(=O)Nc2c(ccc(c2)C(=O)OCc3ccc(cc3)C(=O)N)C
0.288889	Fc1c(cccc1)C(=O)Nc2c(ccc(c2)C(=O)OCc3ccc(cc3)C(=O)N)C
0.288889	Fc1c(cccc1)C(=O)Nc2c(ccc(c2)C(=O)OCc3ccc(cc3)C(=O)N)C
0.288889	Fc1c(cccc1)C(=O)Nc2c(ccc(c2)C(=O)OCc3ccc(cc3)C(=O)N)C
0.288889	Fc1c(cccc1)C(=O)Nc2c(ccc(c2)C(=O)OCc3ccc(cc3)C(=O)N)C
0.288889	Fc1c(cccc1)C(=O)Nc2c(ccc(c2)C(=O)OCc3ccc(cc3)C(=O)N)C
0.288889	Fc1c(cccc1)C(=O)Nc2c(ccc(c2)C(=O)OCc3ccc(cc3)C(=O)N)C
0.288889	Fc1c(cccc1)C(=O)Nc2c(ccc(c2)C(=O)OCc3ccc(cc3)C(=O)N)C
0.288889	Fc1c(cccc1)C(=O)Nc2c(ccc(c2)C(=O)OCc3ccc(cc3)C(=O)N)C
0.288321	Fc1c(cccc1)C(=O)Nc2c(ccc(c2)C(=O)Nc3cc(OCCCC#N)ccc3)C
0.288321	Fc1c(cccc1)C(=O)Nc2c(ccc(c2)C(=O)Nc3cc(OCCCC#N)ccc3)C
0.288321	Fc1c(cccc1)C(=O)Nc2c(ccc(c2)C(=O)Nc3cc(OCCCC#N)ccc3)C
0.288321	Fc1c(cccc1)C(=O)Nc2c(ccc(c2)C(=O)Nc3cc(OCCCC#N)ccc3)C
0.288321	Fc1c(cccc1)C(=O)Nc2c(ccc(c2)C(=O)Nc3cc(OCCCC#N)ccc3)C
0.288321	Fc1c(cccc1)C(=O)Nc2c(ccc(c2)C(=O)Nc3cc(OCCCC#N)ccc3)C
0.288321	Fc1c(cccc1)C(=O)Nc2c(ccc(c2)C(=O)Nc3cc(OCCCC#N)ccc3)C
0.288321	Fc1c(cccc1)C(=O)Nc2c(ccc(c2)C(=O)Nc3cc(OCCCC#N)ccc3)C
0.288321	Fc1c(cccc1)C(=O)Nc2c(ccc(c2)C(=O)Nc3cc(OCCCC#N)ccc3)C
0.288321	Fc1c(cccc1)C(=O)Nc2c(ccc(c2)C(=O)Nc3cc(OCCCC#N)ccc3)C
0.288194	O=C(Nc1cnc(OC)cc1)c2cc(NC(=O)C(=O)Nc3cc(OC)c(N4CCN(CC4)C)cc3)ccc2
0.288194	O=C(Nc1cnc(OC)cc1)c2cc(NC(=O)C(=O)Nc3cc(OC)c(N4CCN(CC4)C)cc3)ccc2
0.288194	O=C(Nc1cnc(OC)cc1)c2cc(NC(=O)C(=O)Nc3cc(OC)c(N4CCN(CC4)C)cc3)ccc2
0.288194	O=C(Nc1cnc(OC)cc1)c2cc(NC(=O)C(=O)Nc3cc(OC)c(N4CCN(CC4)C)cc3)ccc2
0.288194	O=C(Nc1cnc(OC)cc1)c2cc(NC(=O)C(=O)Nc3cc(OC)c(N4CCN(CC4)C)cc3)ccc2
0.288194	O=C(Nc1cnc(OC)cc1)c2cc(NC(=O)C(=O)Nc3cc(OC)c(N4CCN(CC4)C)cc3)ccc2
0.288194	O=C(Nc1cnc(OC)cc1)c2cc(NC(=O)C(=O)Nc3cc(OC)c(N4CCN(CC4)C)cc3)ccc2
0.288194	O=C(Nc1cnc(OC)cc1)c2cc(NC(=O)C(=O)Nc3cc(OC)c(N4CCN(CC4)C)cc3)ccc2
0.288194	O=C(Nc1cnc(OC)cc1)c2cc(NC(=O)C(=O)Nc3cc(OC)c(N4CCN(CC4)C)cc3)ccc2
0.288194	O=C(Nc1cnc(OC)cc1)c2cc(NC(=O)C(=O)Nc3cc(OC)c(N4CCN(CC4)C)cc3)ccc2
0.288136	O=C(Nc1cc(OC)c(NC(=O)C)cc1)C=2C(=NN(C2)C)c3cnccc3
0.288136	O=C(Nc1cc(OC)c(NC(=O)C)cc1)C=2C(=NN(C2)C)c3cnccc3
0.288136	O=C(Nc1cc(OC)c(NC(=O)C)cc1)C=2C(=NN(C2)C)c3cnccc3
0.288136	O=C(Nc1cc(OC)c(NC(=O)C)cc1)C=2C(=NN(C2)C)c3cnccc3
0.288136	O=C(Nc1cc(OC)c(NC(=O)C)cc1)C=2C(=NN(C2)C)c3cnccc3
0.288136	O=C(Nc1cc(OC)c(NC(=O)C)cc1)C=2C(=NN(C2)C)c3cnccc3
0.288136	O=C(Nc1cc(OC)c(NC(=O)C)cc1)C=2C(=NN(C2)C)c3cnccc3
0.288136	O=C(Nc1cc(OC)c(NC(=O)C)cc1)C=2C(=NN(C2)C)c3cnccc3
0.288136	O=C(Nc1cc(OC)c(NC(=O)C)cc1)C=2C(=NN(C2)C)c3cnccc3
0.288136	O=C(Nc1cc(OC)c(NC(=O)C)cc1)C=2C(=NN(C2)C)c3cnccc3
0.288136	S(=O)(=O)(N1CCN(Cc2ccccc2)CC1)c3c(F)ccc(c3)C(=O)Nc4ccc(N=S(=O)(C)C)cc4
0.288136	S(=O)(=O)(N1CCN(Cc2ccccc2)CC1)c3c(F)ccc(c3)C(=O)Nc4ccc(N=S(=O)(C)C)cc4
0.288136	S(=O)(=O)(N1CCN(Cc2ccccc2)CC1)c3c(F)ccc(c3)C(=O)Nc4ccc(N=S(=O)(C)C)cc4
0.288136	S(=O)(=O)(N1CCN(Cc2ccccc2)CC1)c3c(F)ccc(c3)C(=O)Nc4ccc(N=S(=O)(C)C)cc4
0.288136	S(=O)(=O)(N1CCN(Cc2ccccc2)CC1)c3c(F)ccc(c3)C(=O)Nc4ccc(N=S(=O)(C)C)cc4
0.288136	S(=O)(=O)(N1CCN(Cc2ccccc2)CC1)c3c(F)ccc(c3)C(=O)Nc4ccc(N=S(=O)(C)C)cc4
0.288136	S(=O)(=O)(N1CCN(Cc2ccccc2)CC1)c3c(F)ccc(c3)C(=O)Nc4ccc(N=S(=O)(C)C)cc4
0.288136	S(=O)(=O)(N1CCN(Cc2ccccc2)CC1)c3c(F)ccc(c3)C(=O)Nc4ccc(N=S(=O)(C)C)cc4
0.288136	S(=O)(=O)(N1CCN(Cc2ccccc2)CC1)c3c(F)ccc(c3)C(=O)Nc4ccc(N=S(=O)(C)C)cc4
0.288136	S(=O)(=O)(N1CCN(Cc2ccccc2)CC1)c3c(F)ccc(c3)C(=O)Nc4ccc(N=S(=O)(C)C)cc4
0.287938	O=C(Nc1cc(NC(=O)c2cc(N)c(N3C=NN=C3)cc2)ccc1)c4cnccc4
0.287671	Clc1c(cc(NC(=O)c2cc(OCC=3N=C(SC3)C)ccc2)cc1)CN4CCCCC4
0.287671	Clc1c(cc(NC(=O)c2cc(OCC=3N=C(SC3)C)ccc2)cc1)CN4CCCCC4
0.287671	Clc1c(cc(NC(=O)c2cc(OCC=3N=C(SC3)C)ccc2)cc1)CN4CCCCC4
0.287671	Clc1c(cc(NC(=O)c2cc(OCC=3N=C(SC3)C)ccc2)cc1)CN4CCCCC4
0.287671	Clc1c(cc(NC(=O)c2cc(OCC=3N=C(SC3)C)ccc2)cc1)CN4CCCCC4
0.287671	Clc1c(cc(NC(=O)c2cc(OCC=3N=C(SC3)C)ccc2)cc1)CN4CCCCC4
0.287671	Clc1c(cc(NC(=O)c2cc(OCC=3N=C(SC3)C)ccc2)cc1)CN4CCCCC4
0.287671	Clc1c(cc(NC(=O)c2cc(OCC=3N=C(SC3)C)ccc2)cc1)CN4CCCCC4
0.287671	Clc1c(cc(NC(=O)c2cc(OCC=3N=C(SC3)C)ccc2)cc1)CN4CCCCC4
0.287671	Clc1c(cc(NC(=O)c2cc(OCC=3N=C(SC3)C)ccc2)cc1)CN4CCCCC4
0.286792	Fc1c(ccc(c2cc(c(cc2)C)C)c1)C(=O)Nc3c(cc(cc3)C(=O)NC(C)C)C
0.286792	Fc1c(ccc(c2cc(c(cc2)C)C)c1)C(=O)Nc3c(cc(cc3)C(=O)NC(C)C)C
0.286792	Fc1c(ccc(c2cc(c(cc2)C)C)c1)C(=O)Nc3c(cc(cc3)C(=O)NC(C)C)C
0.286275	O=C(O)COc1ccc(cc1)CCNC(=O)c2ccc(Nc3nc(OC)ccn3)cc2
0.286275	O=C(O)COc1ccc(cc1)CCNC(=O)c2ccc(Nc3nc(OC)ccn3)cc2
0.286275	O=C(O)COc1ccc(cc1)CCNC(=O)c2ccc(Nc3nc(OC)ccn3)cc2
0.286275	O=C(O)COc1ccc(cc1)CCNC(=O)c2ccc(Nc3nc(OC)ccn3)cc2
0.286275	O=C(O)COc1ccc(cc1)CCNC(=O)c2ccc(Nc3nc(OC)ccn3)cc2
0.286275	O=C(O)COc1ccc(cc1)CCNC(=O)c2ccc(Nc3nc(OC)ccn3)cc2
0.286275	O=C(O)COc1ccc(cc1)CCNC(=O)c2ccc(Nc3nc(OC)ccn3)cc2
0.286275	O=C(O)COc1ccc(cc1)CCNC(=O)c2ccc(Nc3nc(OC)ccn3)cc2
0.286275	O=C(O)COc1ccc(cc1)CCNC(=O)c2ccc(Nc3nc(OC)ccn3)cc2
0.286275	O=C(O)COc1ccc(cc1)CCNC(=O)c2ccc(Nc3nc(OC)ccn3)cc2
0.285714	O=C(Nc1c(cccc1)C)c2ccccc2
0.285714	O=C(Nc1c(cccc1)C)c2ccccc2
0.285714	O=C(Nc1c(cccc1)C)c2ccccc2
0.285714	O=C(Nc1c(cccc1)C)c2ccccc2
0.285714	O=C(Nc1c(cccc1)C)c2ccccc2
0.285714	O=C(Nc1c(cccc1)C)c2ccccc2
0.285714	O=C(Nc1c(cccc1)C)c2ccccc2
0.285714	O=C(Nc1c(cccc1)C)c2ccccc2
0.285714	O=C(Nc1c(cccc1)C)c2ccccc2
0.285714	O=C(Nc1c(cccc1)C)c2ccccc2
0.285714	O=C(Nc1cc(ccc1)CN2CCN(CC2)C)C=O
0.285714	O=C(Nc1cc(ccc1)CN2CCN(CC2)C)C=O
0.285714	O=C(Nc1cc(ccc1)CN2CCN(CC2)C)C=O
0.285714	O=C(Nc1cc(ccc1)CN2CCN(CC2)C)C=O
0.285714	O=C(Nc1cc(ccc1)CN2CCN(CC2)C)C=O
0.285714	O=C(Nc1cc(ccc1)CN2CCN(CC2)C)C=O
0.285714	O=C(Nc1cc(ccc1)CN2CCN(CC2)C)C=O
0.285714	O=C(Nc1cc(ccc1)CN2CCN(CC2)C)C=O
0.285714	O=C(Nc1cc(ccc1)CN2CCN(CC2)C)C=O
0.285714	O=C(Nc1cc(ccc1)CN2CCN(CC2)C)C=O
0.285714	Ic1c(cccc1)C(=O)Nc2ccc(NC(=O)c3cc(ccc3)C=4N=C(SC4)C)cc2
0.285714	Ic1c(cccc1)C(=O)Nc2ccc(NC(=O)c3cc(ccc3)C=4N=C(SC4)C)cc2
0.285714	Ic1c(cccc1)C(=O)Nc2ccc(NC(=O)c3cc(ccc3)C=4N=C(SC4)C)cc2
0.285714	Ic1c(cccc1)C(=O)Nc2ccc(NC(=O)c3cc(ccc3)C=4N=C(SC4)C)cc2
0.285714	Ic1c(cccc1)C(=O)Nc2ccc(NC(=O)c3cc(ccc3)C=4N=C(SC4)C)cc2
0.285714	Ic1c(cccc1)C(=O)Nc2ccc(NC(=O)c3cc(ccc3)C=4N=C(SC4)C)cc2
0.285714	Ic1c(cccc1)C(=O)Nc2ccc(NC(=O)c3cc(ccc3)C=4N=C(SC4)C)cc2
0.285714	Ic1c(cccc1)C(=O)Nc2ccc(NC(=O)c3cc(ccc3)C=4N=C(SC4)C)cc2
0.285714	Ic1c(cccc1)C(=O)Nc2ccc(NC(=O)c3cc(ccc3)C=4N=C(SC4)C)cc2
0.285714	Ic1c(cccc1)C(=O)Nc2ccc(NC(=O)c3cc(ccc3)C=4N=C(SC4)C)cc2
0.285714	Clc1c(NC(=O)c2cc(S(=O)(=O)N3CCN(Cc4ccccc4)CC3)c(F)cc2)cc(OCC)cc1
0.285714	Clc1c(NC(=O)c2cc(S(=O)(=O)N3CCN(Cc4ccccc4)CC3)c(F)cc2)cc(OCC)cc1
0.285714	Clc1c(NC(=O)c2cc(S(=O)(=O)N3CCN(Cc4ccccc4)CC3)c(F)cc2)cc(OCC)cc1
0.285714	Clc1c(NC(=O)c2cc(S(=O)(=O)N3CCN(Cc4ccccc4)CC3)c(F)cc2)cc(OCC)cc1
0.285714	Clc1c(NC(=O)c2cc(S(=O)(=O)N3CCN(Cc4ccccc4)CC3)c(F)cc2)cc(OCC)cc1
0.285714	Clc1c(NC(=O)c2cc(S(=O)(=O)N3CCN(Cc4ccccc4)CC3)c(F)cc2)cc(OCC)cc1
0.285714	Clc1c(NC(=O)c2cc(S(=O)(=O)N3CCN(Cc4ccccc4)CC3)c(F)cc2)cc(OCC)cc1
0.285714	Clc1c(NC(=O)c2cc(S(=O)(=O)N3CCN(Cc4ccccc4)CC3)c(F)cc2)cc(OCC)cc1
0.285714	Clc1c(NC(=O)c2cc(S(=O)(=O)N3CCN(Cc4ccccc4)CC3)c(F)cc2)cc(OCC)cc1
0.285714	Clc1c(NC(=O)c2cc(S(=O)(=O)N3CCN(Cc4ccccc4)CC3)c(F)cc2)cc(OCC)cc1
0.285714	FC(F)(F)c1cc(Nc2ncccc2C(=O)NCC3OCCN(Cc4ccc(cc4)C)C3)ccc1
0.285714	FC(F)(F)c1cc(Nc2ncccc2C(=O)NCC3OCCN(Cc4ccc(cc4)C)C3)ccc1
0.285211	S(=O)(=O)(Nc1c(F)ccc(NC(=O)c2cc(NC(=O)c3cnccc3)ccc2)c1)C=4SC=CC4
0.285211	S(=O)(=O)(Nc1c(F)ccc(NC(=O)c2cc(NC(=O)c3cnccc3)ccc2)c1)C=4SC=CC4
0.285211	S(=O)(=O)(Nc1c(F)ccc(NC(=O)c2cc(NC(=O)c3cnccc3)ccc2)c1)C=4SC=CC4
0.285211	S(=O)(=O)(Nc1c(F)ccc(NC(=O)c2cc(NC(=O)c3cnccc3)ccc2)c1)C=4SC=CC4
0.285211	S(=O)(=O)(Nc1c(F)ccc(NC(=O)c2cc(NC(=O)c3cnccc3)ccc2)c1)C=4SC=CC4
0.285211	S(=O)(=O)(Nc1c(F)ccc(NC(=O)c2cc(NC(=O)c3cnccc3)ccc2)c1)C=4SC=CC4
0.285211	S(=O)(=O)(Nc1c(F)ccc(NC(=O)c2cc(NC(=O)c3cnccc3)ccc2)c1)C=4SC=CC4
0.285211	S(=O)(=O)(Nc1c(F)ccc(NC(=O)c2cc(NC(=O)c3cnccc3)ccc2)c1)C=4SC=CC4
0.285211	S(=O)(=O)(Nc1c(F)ccc(NC(=O)c2cc(NC(=O)c3cnccc3)ccc2)c1)C=4SC=CC4
0.285211	S(=O)(=O)(Nc1c(F)ccc(NC(=O)c2cc(NC(=O)c3cnccc3)ccc2)c1)C=4SC=CC4
0.285124	O=C(Nc1cc(O)c(O)cc1)c2cnc(NC3CC3)cc2
0.285124	O=C(Nc1cc(O)c(O)cc1)c2cnc(NC3CC3)cc2
0.285124	O=C(Nc1cc(O)c(O)cc1)c2cnc(NC3CC3)cc2
0.285124	O=C(Nc1cc(O)c(O)cc1)c2cnc(NC3CC3)cc2
0.285124	O=C(Nc1cc(O)c(O)cc1)c2cnc(NC3CC3)cc2
0.285124	O=C(Nc1cc(O)c(O)cc1)c2cnc(NC3CC3)cc2
0.285124	O=C(Nc1cc(O)c(O)cc1)c2cnc(NC3CC3)cc2
0.285124	O=C(Nc1cc(O)c(O)cc1)c2cnc(NC3CC3)cc2
0.285124	O=C(Nc1cc(O)c(O)cc1)c2cnc(NC3CC3)cc2
0.285124	O=C(Nc1cc(O)c(O)cc1)c2cnc(NC3CC3)cc2
0.284722	Fc1cncc(c2cc(NC(=O)Nc3cc(C#N)c(N4CCC(O)CC4)cc3)c(cc2)C)c1
0.284722	Fc1cncc(c2cc(NC(=O)Nc3cc(C#N)c(N4CCC(O)CC4)cc3)c(cc2)C)c1
0.284722	Fc1cncc(c2cc(NC(=O)Nc3cc(C#N)c(N4CCC(O)CC4)cc3)c(cc2)C)c1
0.284722	Fc1cncc(c2cc(NC(=O)Nc3cc(C#N)c(N4CCC(O)CC4)cc3)c(cc2)C)c1
0.284722	Fc1cncc(c2cc(NC(=O)Nc3cc(C#N)c(N4CCC(O)CC4)cc3)c(cc2)C)c1
0.284722	Fc1cncc(c2cc(NC(=O)Nc3cc(C#N)c(N4CCC(O)CC4)cc3)c(cc2)C)c1
0.284722	Fc1cncc(c2cc(NC(=O)Nc3cc(C#N)c(N4CCC(O)CC4)cc3)c(cc2)C)c1
0.284722	Fc1cncc(c2cc(NC(=O)Nc3cc(C#N)c(N4CCC(O)CC4)cc3)c(cc2)C)c1
0.284722	Fc1cncc(c2cc(NC(=O)Nc3cc(C#N)c(N4CCC(O)CC4)cc3)c(cc2)C)c1
0.284722	Fc1cncc(c2cc(NC(=O)Nc3cc(C#N)c(N4CCC(O)CC4)cc3)c(cc2)C)c1
0.284047	O=C(Nc1cc(ccc1)C2=NNC=C2)C=3NC=C(C(=O)c4ccccc4)C3
0.284047	O=C(Nc1cc(ccc1)C2=NNC=C2)C=3NC=C(C(=O)c4ccccc4)C3
0.284047	O=C(Nc1cc(ccc1)C2=NNC=C2)C=3NC=C(C(=O)c4ccccc4)C3
0.284047	O=C(Nc1cc(ccc1)C2=NNC=C2)C=3NC=C(C(=O)c4ccccc4)C3
0.284047	O=C(Nc1cc(ccc1)C2=NNC=C2)C=3NC=C(C(=O)c4ccccc4)C3
0.284047	O=C(Nc1cc(ccc1)C2=NNC=C2)C=3NC=C(C(=O)c4ccccc4)C3
0.284047	O=C(Nc1cc(ccc1)C2=NNC=C2)C=3NC=C(C(=O)c4ccccc4)C3
0.284047	O=C(Nc1cc(ccc1)C2=NNC=C2)C=3NC=C(C(=O)c4ccccc4)C3
0.284047	O=C(Nc1cc(ccc1)C2=NNC=C2)C=3NC=C(C(=O)c4ccccc4)C3
0.284047	O=C(Nc1cc(ccc1)C2=NNC=C2)C=3NC=C(C(=O)c4ccccc4)C3
0.283912	S(=O)(=O)(N1CCN(Cc2ccccc2)CC1)c3c(F)ccc(c3)C(=O)Nc4cc(c(cc4)CN5CCOCC5)C(F)(F)F
0.283912	S(=O)(=O)(N1CCN(Cc2ccccc2)CC1)c3c(F)ccc(c3)C(=O)Nc4cc(c(cc4)CN5CCOCC5)C(F)(F)F
0.283912	S(=O)(=O)(N1CCN(Cc2ccccc2)CC1)c3c(F)ccc(c3)C(=O)Nc4cc(c(cc4)CN5CCOCC5)C(F)(F)F
0.283912	S(=O)(=O)(N1CCN(Cc2ccccc2)CC1)c3c(F)ccc(c3)C(=O)Nc4cc(c(cc4)CN5CCOCC5)C(F)(F)F
0.283912	S(=O)(=O)(N1CCN(Cc2ccccc2)CC1)c3c(F)ccc(c3)C(=O)Nc4cc(c(cc4)CN5CCOCC5)C(F)(F)F
0.283912	S(=O)(=O)(N1CCN(Cc2ccccc2)CC1)c3c(F)ccc(c3)C(=O)Nc4cc(c(cc4)CN5CCOCC5)C(F)(F)F
0.283912	S(=O)(=O)(N1CCN(Cc2ccccc2)CC1)c3c(F)ccc(c3)C(=O)Nc4cc(c(cc4)CN5CCOCC5)C(F)(F)F
0.283912	S(=O)(=O)(N1CCN(Cc2ccccc2)CC1)c3c(F)ccc(c3)C(=O)Nc4cc(c(cc4)CN5CCOCC5)C(F)(F)F
0.283912	S(=O)(=O)(N1CCN(Cc2ccccc2)CC1)c3c(F)ccc(c3)C(=O)Nc4cc(c(cc4)CN5CCOCC5)C(F)(F)F
0.283912	S(=O)(=O)(N1CCN(Cc2ccccc2)CC1)c3c(F)ccc(c3)C(=O)Nc4cc(c(cc4)CN5CCOCC5)C(F)(F)F
0.281967	Brc1cc2c(cc1)CN(C(=O)C(=O)Nc3cc(c4nc(ncc4)C)ccc3)CCC2
0.281967	Brc1cc2c(cc1)CN(C(=O)C(=O)Nc3cc(c4nc(ncc4)C)ccc3)CCC2
0.281853	Fc1c(ccc(c2cc(c(cc2)C)C)c1)C(=O)Nc3ccc(cc3)C(=O)NCCN(C)C
0.281853	Fc1c(ccc(c2cc(c(cc2)C)C)c1)C(=O)Nc3ccc(cc3)C(=O)NCCN(C)C
0.281853	Fc1c(ccc(c2cc(c(cc2)C)C)c1)C(=O)Nc3ccc(cc3)C(=O)NCCN(C)C
0.281787	Clc1c(ccnc1)COC(=O)c2cc(NC(=O)c3c(F)cccc3)c(cc2)C
0.281787	Clc1c(ccnc1)COC(=O)c2cc(NC(=O)c3c(F)cccc3)c(cc2)C
0.281787	Clc1c(ccnc1)COC(=O)c2cc(NC(=O)c3c(F)cccc3)c(cc2)C
0.281787	Clc1c(ccnc1)COC(=O)c2cc(NC(=O)c3c(F)cccc3)c(cc2)C
0.281787	Clc1c(ccnc1)COC(=O)c2cc(NC(=O)c3c(F)cccc3)c(cc2)C
0.281787	Clc1c(ccnc1)COC(=O)c2cc(NC(=O)c3c(F)cccc3)c(cc2)C
0.281787	Clc1c(ccnc1)COC(=O)c2cc(NC(=O)c3c(F)cccc3)c(cc2)C
0.281787	Clc1c(ccnc1)COC(=O)c2cc(NC(=O)c3c(F)cccc3)c(cc2)C
0.281787	Clc1c(ccnc1)COC(=O)c2cc(NC(=O)c3c(F)cccc3)c(cc2)C
0.281787	Clc1c(ccnc1)COC(=O)c2cc(NC(=O)c3c(F)cccc3)c(cc2)C
0.281356	Brc1ccc(N2N=C(C(C(=O)Nc3c(cc(cc3)CN4CCSCC4)C)=C2)C)cc1
0.281356	Brc1ccc(N2N=C(C(C(=O)Nc3c(cc(cc3)CN4CCSCC4)C)=C2)C)cc1
0.281356	Brc1ccc(N2N=C(C(C(=O)Nc3c(cc(cc3)CN4CCSCC4)C)=C2)C)cc1
0.281356	Brc1ccc(N2N=C(C(C(=O)Nc3c(cc(cc3)CN4CCSCC4)C)=C2)C)cc1
0.28125	Fc1c(cccc1)C(=O)Nc2c(ccc(c2)C(=O)Nc3c(cc(NC(=O)C4CC4)cc3)C(F)(F)F)C
0.28125	Fc1c(cccc1)C(=O)Nc2c(ccc(c2)C(=O)Nc3c(cc(NC(=O)C4CC4)cc3)C(F)(F)F)C
0.28125	Fc1c(cccc1)C(=O)Nc2c(ccc(c2)C(=O)Nc3c(cc(NC(=O)C4CC4)cc3)C(F)(F)F)C
0.28125	Fc1c(cccc1)C(=O)Nc2c(ccc(c2)C(=O)Nc3c(cc(NC(=O)C4CC4)cc3)C(F)(F)F)C
0.28125	Fc1c(cccc1)C(=O)Nc2c(ccc(c2)C(=O)Nc3c(cc(NC(=O)C4CC4)cc3)C(F)(F)F)C
0.28125	Fc1c(cccc1)C(=O)Nc2c(ccc(c2)C(=O)Nc3c(cc(NC(=O)C4CC4)cc3)C(F)(F)F)C
0.28125	Fc1c(cccc1)C(=O)Nc2c(ccc(c2)C(=O)Nc3c(cc(NC(=O)C4CC4)cc3)C(F)(F)F)C
0.28125	Fc1c(cccc1)C(=O)Nc2c(ccc(c2)C(=O)Nc3c(cc(NC(=O)C4CC4)cc3)C(F)(F)F)C
0.28125	Fc1c(cccc1)C(=O)Nc2c(ccc(c2)C(=O)Nc3c(cc(NC(=O)C4CC4)cc3)C(F)(F)F)C
0.28125	Fc1c(cccc1)C(=O)Nc2c(ccc(c2)C(=O)Nc3c(cc(NC(=O)C4CC4)cc3)C(F)(F)F)C
0.280488	Brc1c(ccc(c1)CNc2cc(ccc2)C3=NNC=C3)C
0.280488	Brc1c(ccc(c1)CNc2cc(ccc2)C3=NNC=C3)C
0.280142	O=C(NCc1c(c2ccc(cc2)CN3CCCC3)cccc1)c4ncnc(Nc5ccccc5)c4
0.280142	O=C(NCc1c(c2ccc(cc2)CN3CCCC3)cccc1)c4ncnc(Nc5ccccc5)c4
0.280142	O=C(NCc1c(c2ccc(cc2)CN3CCCC3)cccc1)c4ncnc(Nc5ccccc5)c4
0.280142	O=C(NCc1c(c2ccc(cc2)CN3CCCC3)cccc1)c4ncnc(Nc5ccccc5)c4
0.280142	O=C(NCc1c(c2ccc(cc2)CN3CCCC3)cccc1)c4ncnc(Nc5ccccc5)c4
0.280142	O=C(NCc1c(c2ccc(cc2)CN3CCCC3)cccc1)c4ncnc(Nc5ccccc5)c4
0.280142	O=C(NCc1c(c2ccc(cc2)CN3CCCC3)cccc1)c4ncnc(Nc5ccccc5)c4
0.280142	O=C(NCc1c(c2ccc(cc2)CN3CCCC3)cccc1)c4ncnc(Nc5ccccc5)c4
0.279863	Fc1c(cccc1)C(=O)Nc2c(ccc(c2)C(=O)Nc3cc(OCCN4N=CC=C4)ccc3)C
0.279863	Fc1c(cccc1)C(=O)Nc2c(ccc(c2)C(=O)Nc3cc(OCCN4N=CC=C4)ccc3)C
0.279863	Fc1c(cccc1)C(=O)Nc2c(ccc(c2)C(=O)Nc3cc(OCCN4N=CC=C4)ccc3)C
0.279863	Fc1c(cccc1)C(=O)Nc2c(ccc(c2)C(=O)Nc3cc(OCCN4N=CC=C4)ccc3)C
0.279863	Fc1c(cccc1)C(=O)Nc2c(ccc(c2)C(=O)Nc3cc(OCCN4N=CC=C4)ccc3)C
0.279863	Fc1c(cccc1)C(=O)Nc2c(ccc(c2)C(=O)Nc3cc(OCCN4N=CC=C4)ccc3)C
0.279863	Fc1c(cccc1)C(=O)Nc2c(ccc(c2)C(=O)Nc3cc(OCCN4N=CC=C4)ccc3)C
0.279863	Fc1c(cccc1)C(=O)Nc2c(ccc(c2)C(=O)Nc3cc(OCCN4N=CC=C4)ccc3)C
0.279863	Fc1c(cccc1)C(=O)Nc2c(ccc(c2)C(=O)Nc3cc(OCCN4N=CC=C4)ccc3)C
0.279863	Fc1c(cccc1)C(=O)Nc2c(ccc(c2)C(=O)Nc3cc(OCCN4N=CC=C4)ccc3)C
0.279851	S1C(=NC(c2cc(ccc2)C(=O)NCCc3ccc(N4CCN(CC4)C)cc3)=C1)C
0.279851	S1C(=NC(c2cc(ccc2)C(=O)NCCc3ccc(N4CCN(CC4)C)cc3)=C1)C
0.279851	S1C(=NC(c2cc(ccc2)C(=O)NCCc3ccc(N4CCN(CC4)C)cc3)=C1)C
0.279851	S1C(=NC(c2cc(ccc2)C(=O)NCCc3ccc(N4CCN(CC4)C)cc3)=C1)C
0.279851	S1C(=NC(c2cc(ccc2)C(=O)NCCc3ccc(N4CCN(CC4)C)cc3)=C1)C
0.279851	S1C(=NC(c2cc(ccc2)C(=O)NCCc3ccc(N4CCN(CC4)C)cc3)=C1)C
0.279851	S1C(=NC(c2cc(ccc2)C(=O)NCCc3ccc(N4CCN(CC4)C)cc3)=C1)C
0.279851	S1C(=NC(c2cc(ccc2)C(=O)NCCc3ccc(N4CCN(CC4)C)cc3)=C1)C
0.279851	S1C(=NC(c2cc(ccc2)C(=O)NCCc3ccc(N4CCN(CC4)C)cc3)=C1)C
0.279851	S1C(=NC(c2cc(ccc2)C(=O)NCCc3ccc(N4CCN(CC4)C)cc3)=C1)C
0.279245	O=C(N1CCC(C(=O)N2CCN(CC2)C)CC1)Nc3c(ccc(c3)C(=O)C)C
0.279245	O=C(N1CCC(C(=O)N2CCN(CC2)C)CC1)Nc3c(ccc(c3)C(=O)C)C
0.279245	O=C(N1CCC(C(=O)N2CCN(CC2)C)CC1)Nc3c(ccc(c3)C(=O)C)C
0.279245	O=C(N1CCC(C(=O)N2CCN(CC2)C)CC1)Nc3c(ccc(c3)C(=O)C)C
0.279245	O=C(N1CCC(C(=O)N2CCN(CC2)C)CC1)Nc3c(ccc(c3)C(=O)C)C
0.279245	O=C(N1CCC(C(=O)N2CCN(CC2)C)CC1)Nc3c(ccc(c3)C(=O)C)C
0.279245	O=C(N1CCC(C(=O)N2CCN(CC2)C)CC1)Nc3c(ccc(c3)C(=O)C)C
0.279245	O=C(N1CCC(C(=O)N2CCN(CC2)C)CC1)Nc3c(ccc(c3)C(=O)C)C
0.279245	O=C(N1CCC(C(=O)N2CCN(CC2)C)CC1)Nc3c(ccc(c3)C(=O)C)C
0.279245	O=C(N1CCC(C(=O)N2CCN(CC2)C)CC1)Nc3c(ccc(c3)C(=O)C)C
0.279245	Clc1c(ccc(NC(=O)c2nc(ncc2)C3CC3)c1)C(=O)N
0.279245	Clc1c(ccc(NC(=O)c2nc(ncc2)C3CC3)c1)C(=O)N
0.278986	Fc1cncc(c2cc(NC(=O)Nc3cc(ccc3)C(C(=O)OC)C)c(cc2)C)c1
0.278986	Fc1cncc(c2cc(NC(=O)Nc3cc(ccc3)C(C(=O)OC)C)c(cc2)C)c1
0.278986	Fc1cncc(c2cc(NC(=O)Nc3cc(ccc3)C(C(=O)OC)C)c(cc2)C)c1
0.278986	Fc1cncc(c2cc(NC(=O)Nc3cc(ccc3)C(C(=O)OC)C)c(cc2)C)c1
0.278986	Fc1cncc(c2cc(NC(=O)Nc3cc(ccc3)C(C(=O)OC)C)c(cc2)C)c1
0.278986	Fc1cncc(c2cc(NC(=O)Nc3cc(ccc3)C(C(=O)OC)C)c(cc2)C)c1
0.278986	Fc1cncc(c2cc(NC(=O)Nc3cc(ccc3)C(C(=O)OC)C)c(cc2)C)c1
0.278986	Fc1cncc(c2cc(NC(=O)Nc3cc(ccc3)C(C(=O)OC)C)c(cc2)C)c1
0.278986	Fc1cncc(c2cc(NC(=O)Nc3cc(ccc3)C(C(=O)OC)C)c(cc2)C)c1
0.278986	Fc1cncc(c2cc(NC(=O)Nc3cc(ccc3)C(C(=O)OC)C)c(cc2)C)c1
0.278523	O=C(Nc1cc(OCCN2N=CC=C2)ccc1)C=3C(=O)NC(c4cnccc4)=CC3
0.277966	Fc1c(cccc1)C(=O)Nc2c(ccc(c2)C(=O)N(CCc3ncccc3)CCC)C
0.277567	Brc1cc(NC(=O)c2c(F)cc(c3cc(c(cc3)C)C)cc2)cc(c1)C=4N=NNN4
0.277273	O=C(Nc1cc(ccc1)C=O)c2cnccc2
0.277273	O=C(Nc1cc(ccc1)C=O)c2cnccc2
0.277273	O=C(Nc1cc(ccc1)C=O)c2cnccc2
0.277273	O=C(Nc1cc(ccc1)C=O)c2cnccc2
0.277154	O=C(Nc1c(O)c(ccc1)C(=O)C)c2cnc(c3ccncc3)cc2
0.277154	O=C(Nc1c(O)c(ccc1)C(=O)C)c2cnc(c3ccncc3)cc2
0.277154	O=C(Nc1c(O)c(ccc1)C(=O)C)c2cnc(c3ccncc3)cc2
0.277154	O=C(Nc1c(O)c(ccc1)C(=O)C)c2cnc(c3ccncc3)cc2
0.277154	O=C(Nc1c(O)c(ccc1)C(=O)C)c2cnc(c3ccncc3)cc2
0.277154	O=C(Nc1c(O)c(ccc1)C(=O)C)c2cnc(c3ccncc3)cc2
0.277154	O=C(Nc1c(O)c(ccc1)C(=O)C)c2cnc(c3ccncc3)cc2
0.277154	O=C(Nc1c(O)c(ccc1)C(=O)C)c2cnc(c3ccncc3)cc2
0.277154	O=C(Nc1c(O)c(ccc1)C(=O)C)c2cnc(c3ccncc3)cc2
0.277154	O=C(Nc1c(O)c(ccc1)C(=O)C)c2cnc(c3ccncc3)cc2
0.27686	O=C(NC1CC1)c2cc(NC(=O)C(=O)N)c(cc2)C
0.27686	O=C(NC1CC1)c2cc(NC(=O)C(=O)N)c(cc2)C
0.27686	O=C(NC1CC1)c2cc(NC(=O)C(=O)N)c(cc2)C
0.27686	O=C(NC1CC1)c2cc(NC(=O)C(=O)N)c(cc2)C
0.276265	S(=O)(=O)(N)Cc1cc(ccc1)C(=O)Nc2cc(ccc2)C3=NNC(=N3)C
0.276265	S(=O)(=O)(N)Cc1cc(ccc1)C(=O)Nc2cc(ccc2)C3=NNC(=N3)C
0.276265	S(=O)(=O)(N)Cc1cc(ccc1)C(=O)Nc2cc(ccc2)C3=NNC(=N3)C
0.276265	S(=O)(=O)(N)Cc1cc(ccc1)C(=O)Nc2cc(ccc2)C3=NNC(=N3)C
0.276265	S(=O)(=O)(N)Cc1cc(ccc1)C(=O)Nc2cc(ccc2)C3=NNC(=N3)C
0.276265	S(=O)(=O)(N)Cc1cc(ccc1)C(=O)Nc2cc(ccc2)C3=NNC(=N3)C
0.276265	S(=O)(=O)(N)Cc1cc(ccc1)C(=O)Nc2cc(ccc2)C3=NNC(=N3)C
0.276265	S(=O)(=O)(N)Cc1cc(ccc1)C(=O)Nc2cc(ccc2)C3=NNC(=N3)C
0.276265	S(=O)(=O)(N)Cc1cc(ccc1)C(=O)Nc2cc(ccc2)C3=NNC(=N3)C
0.276265	S(=O)(=O)(N)Cc1cc(ccc1)C(=O)Nc2cc(ccc2)C3=NNC(=N3)C
0.276119	Fc1c(cccc1)C(=O)Nc2c(ccc(c2)C(=O)Nc3c(cccc3)C(C)C)C
0.276119	Fc1c(cccc1)C(=O)Nc2c(ccc(c2)C(=O)Nc3c(cccc3)C(C)C)C
0.276119	Fc1c(cccc1)C(=O)Nc2c(ccc(c2)C(=O)Nc3c(cccc3)C(C)C)C
0.276119	Fc1c(cccc1)C(=O)Nc2c(ccc(c2)C(=O)Nc3c(cccc3)C(C)C)C
0.276119	Fc1c(cccc1)C(=O)Nc2c(ccc(c2)C(=O)Nc3c(cccc3)C(C)C)C
0.276119	Fc1c(cccc1)C(=O)Nc2c(ccc(c2)C(=O)Nc3c(cccc3)C(C)C)C
0.276119	Fc1c(cccc1)C(=O)Nc2c(ccc(c2)C(=O)Nc3c(cccc3)C(C)C)C
0.276119	Fc1c(cccc1)C(=O)Nc2c(ccc(c2)C(=O)Nc3c(cccc3)C(C)C)C
0.276119	Fc1c(cccc1)C(=O)Nc2c(ccc(c2)C(=O)Nc3c(cccc3)C(C)C)C
0.276119	Fc1c(cccc1)C(=O)Nc2c(ccc(c2)C(=O)Nc3c(cccc3)C(C)C)C
0.276	Brc1cc(F)cc(NC(=O)c2nc(ncc2)c3ncccc3)c1
0.275735	Brc1ccc(S(=O)(=O)Nc2cc(ccc2)C(=O)Nc3cc(ccc3)C4=NC(=CN4)C)cc1
0.275735	Brc1ccc(S(=O)(=O)Nc2cc(ccc2)C(=O)Nc3cc(ccc3)C4=NC(=CN4)C)cc1
0.275735	Brc1ccc(S(=O)(=O)Nc2cc(ccc2)C(=O)Nc3cc(ccc3)C4=NC(=CN4)C)cc1
0.275735	Brc1ccc(S(=O)(=O)Nc2cc(ccc2)C(=O)Nc3cc(ccc3)C4=NC(=CN4)C)cc1
0.275735	Brc1ccc(S(=O)(=O)Nc2cc(ccc2)C(=O)Nc3cc(ccc3)C4=NC(=CN4)C)cc1
0.275735	Brc1ccc(S(=O)(=O)Nc2cc(ccc2)C(=O)Nc3cc(ccc3)C4=NC(=CN4)C)cc1
0.275735	Brc1ccc(S(=O)(=O)Nc2cc(ccc2)C(=O)Nc3cc(ccc3)C4=NC(=CN4)C)cc1
0.275735	Brc1ccc(S(=O)(=O)Nc2cc(ccc2)C(=O)Nc3cc(ccc3)C4=NC(=CN4)C)cc1
0.275735	Brc1ccc(S(=O)(=O)Nc2cc(ccc2)C(=O)Nc3cc(ccc3)C4=NC(=CN4)C)cc1
0.275735	Brc1ccc(S(=O)(=O)Nc2cc(ccc2)C(=O)Nc3cc(ccc3)C4=NC(=CN4)C)cc1
0.275542	Fc1c(cccc1)C(=O)Nc2c(ccc(c2)C(=O)NC(C=3ON=C(N3)c4cc(OC)ccc4)C)C
0.275542	Fc1c(cccc1)C(=O)Nc2c(ccc(c2)C(=O)NC(C=3ON=C(N3)c4cc(OC)ccc4)C)C
0.275542	Fc1c(cccc1)C(=O)Nc2c(ccc(c2)C(=O)NC(C=3ON=C(N3)c4cc(OC)ccc4)C)C
0.275542	Fc1c(cccc1)C(=O)Nc2c(ccc(c2)C(=O)NC(C=3ON=C(N3)c4cc(OC)ccc4)C)C
0.275542	Fc1c(cccc1)C(=O)Nc2c(ccc(c2)C(=O)NC(C=3ON=C(N3)c4cc(OC)ccc4)C)C
0.275542	Fc1c(cccc1)C(=O)Nc2c(ccc(c2)C(=O)NC(C=3ON=C(N3)c4cc(OC)ccc4)C)C
0.275542	Fc1c(cccc1)C(=O)Nc2c(ccc(c2)C(=O)NC(C=3ON=C(N3)c4cc(OC)ccc4)C)C
0.275542	Fc1c(cccc1)C(=O)Nc2c(ccc(c2)C(=O)NC(C=3ON=C(N3)c4cc(OC)ccc4)C)C
0.275542	Fc1c(cccc1)C(=O)Nc2c(ccc(c2)C(=O)NC(C=3ON=C(N3)c4cc(OC)ccc4)C)C
0.275542	Fc1c(cccc1)C(=O)Nc2c(ccc(c2)C(=O)NC(C=3ON=C(N3)c4cc(OC)ccc4)C)C
0.275472	Fc1c(cccc1)C(=O)Nc2c(ccc(c2)C(=O)NC=3C(=NNC3C)C)C
0.275472	Fc1c(cccc1)C(=O)Nc2c(ccc(c2)C(=O)NC=3C(=NNC3C)C)C
0.275472	Fc1c(cccc1)C(=O)Nc2c(ccc(c2)C(=O)NC=3C(=NNC3C)C)C
0.275472	Fc1c(cccc1)C(=O)Nc2c(ccc(c2)C(=O)NC=3C(=NNC3C)C)C
0.275472	Fc1c(cccc1)C(=O)Nc2c(ccc(c2)C(=O)NC=3C(=NNC3C)C)C
0.275472	Fc1c(cccc1)C(=O)Nc2c(ccc(c2)C(=O)NC=3C(=NNC3C)C)C
0.275472	Fc1c(cccc1)C(=O)Nc2c(ccc(c2)C(=O)NC=3C(=NNC3C)C)C
0.275472	Fc1c(cccc1)C(=O)Nc2c(ccc(c2)C(=O)NC=3C(=NNC3C)C)C
0.275472	Fc1c(cccc1)C(=O)Nc2c(ccc(c2)C(=O)NC=3C(=NNC3C)C)C
0.275472	Fc1c(cccc1)C(=O)Nc2c(ccc(c2)C(=O)NC=3C(=NNC3C)C)C
0.275472	O=C(Nc1cc(OC)c(cc1)C)C=2C=NN(C2)Cc3ccc(OC)cc3
0.275472	O=C(Nc1cc(OC)c(cc1)C)C=2C=NN(C2)Cc3ccc(OC)cc3
0.275472	O=C(Nc1cc(OC)c(cc1)C)C=2C=NN(C2)Cc3ccc(OC)cc3
0.275472	O=C(Nc1cc(OC)c(cc1)C)C=2C=NN(C2)Cc3ccc(OC)cc3
0.275472	O=C(Nc1cc(OC)c(cc1)C)C=2C=NN(C2)Cc3ccc(OC)cc3
0.275472	O=C(Nc1cc(OC)c(cc1)C)C=2C=NN(C2)Cc3ccc(OC)cc3
0.275472	O=C(Nc1cc(OC)c(cc1)C)C=2C=NN(C2)Cc3ccc(OC)cc3
0.275472	O=C(Nc1cc(OC)c(cc1)C)C=2C=NN(C2)Cc3ccc(OC)cc3
0.275472	O=C(Nc1cc(OC)c(cc1)C)C=2C=NN(C2)Cc3ccc(OC)cc3
0.275472	O=C(Nc1cc(OC)c(cc1)C)C=2C=NN(C2)Cc3ccc(OC)cc3
0.274368	O=C(Nc1c(ccc(c1)C=2ON=C(N2)C3COCC3)C)Nc4ccccc4
0.274368	O=C(Nc1c(ccc(c1)C=2ON=C(N2)C3COCC3)C)Nc4ccccc4
0.274368	O=C(Nc1c(ccc(c1)C=2ON=C(N2)C3COCC3)C)Nc4ccccc4
0.274368	O=C(Nc1c(ccc(c1)C=2ON=C(N2)C3COCC3)C)Nc4ccccc4
0.274368	O=C(Nc1c(ccc(c1)C=2ON=C(N2)C3COCC3)C)Nc4ccccc4
0.274368	O=C(Nc1c(ccc(c1)C=2ON=C(N2)C3COCC3)C)Nc4ccccc4
0.274368	O=C(Nc1c(ccc(c1)C=2ON=C(N2)C3COCC3)C)Nc4ccccc4
0.274368	O=C(Nc1c(ccc(c1)C=2ON=C(N2)C3COCC3)C)Nc4ccccc4
0.274368	O=C(Nc1c(ccc(c1)C=2ON=C(N2)C3COCC3)C)Nc4ccccc4
0.274368	O=C(Nc1c(ccc(c1)C=2ON=C(N2)C3COCC3)C)Nc4ccccc4
0.274247	FC(F)(F)c1c(NC(=O)c2cc(ccc2)CN3C(=O)CCC3)ccc(NC(=O)C4CC4)c1
0.274247	FC(F)(F)c1c(NC(=O)c2cc(ccc2)CN3C(=O)CCC3)ccc(NC(=O)C4CC4)c1
0.274247	FC(F)(F)c1c(NC(=O)c2cc(ccc2)CN3C(=O)CCC3)ccc(NC(=O)C4CC4)c1
0.274247	FC(F)(F)c1c(NC(=O)c2cc(ccc2)CN3C(=O)CCC3)ccc(NC(=O)C4CC4)c1
0.274247	FC(F)(F)c1c(NC(=O)c2cc(ccc2)CN3C(=O)CCC3)ccc(NC(=O)C4CC4)c1
0.274247	FC(F)(F)c1c(NC(=O)c2cc(ccc2)CN3C(=O)CCC3)ccc(NC(=O)C4CC4)c1
0.274247	FC(F)(F)c1c(NC(=O)c2cc(ccc2)CN3C(=O)CCC3)ccc(NC(=O)C4CC4)c1
0.274247	FC(F)(F)c1c(NC(=O)c2cc(ccc2)CN3C(=O)CCC3)ccc(NC(=O)C4CC4)c1
0.274247	FC(F)(F)c1c(NC(=O)c2cc(ccc2)CN3C(=O)CCC3)ccc(NC(=O)C4CC4)c1
0.274247	FC(F)(F)c1c(NC(=O)c2cc(ccc2)CN3C(=O)CCC3)ccc(NC(=O)C4CC4)c1
0.274143	Brc1c2nc(c3cnccc3)cc(c2ccc1)C(=O)Nc4cc(O)c(O)cc4
0.274143	Brc1c2nc(c3cnccc3)cc(c2ccc1)C(=O)Nc4cc(O)c(O)cc4
0.274143	Brc1c2nc(c3cnccc3)cc(c2ccc1)C(=O)Nc4cc(O)c(O)cc4
0.273684	O=C1NC(c2cnccc2)=CC=C1C(=O)NCc3nc(OC)ncc3
0.273684	O=C1NC(c2cnccc2)=CC=C1C(=O)NCc3nc(OC)ncc3
0.273684	O=C1NC(c2cnccc2)=CC=C1C(=O)NCc3nc(OC)ncc3
0.273684	O=C1NC(c2cnccc2)=CC=C1C(=O)NCc3nc(OC)ncc3
0.273684	O=C1NC(c2cnccc2)=CC=C1C(=O)NCc3nc(OC)ncc3
0.273684	O=C1NC(c2cnccc2)=CC=C1C(=O)NCc3nc(OC)ncc3
0.273684	O=C1NC(c2cnccc2)=CC=C1C(=O)NCc3nc(OC)ncc3
0.273684	O=C1NC(c2cnccc2)=CC=C1C(=O)NCc3nc(OC)ncc3
0.273684	O=C1NC(c2cnccc2)=CC=C1C(=O)NCc3nc(OC)ncc3
0.273684	O=C1NC(c2cnccc2)=CC=C1C(=O)NCc3nc(OC)ncc3
0.273649	Brc1cc(ccc1)C(=O)Nc2cc(O)c(cc2)C=3ON=C(N3)COc4ncccn4
0.273649	Brc1cc(ccc1)C(=O)Nc2cc(O)c(cc2)C=3ON=C(N3)COc4ncccn4
0.273649	Brc1cc(ccc1)C(=O)Nc2cc(O)c(cc2)C=3ON=C(N3)COc4ncccn4
0.273408	Fc1c(cccc1)C(=O)Nc2c(ccc(c2)C(=O)NCC3(CC3)C)C
0.273408	Fc1c(cccc1)C(=O)Nc2c(ccc(c2)C(=O)NCC3(CC3)C)C
0.273109	BrC=1SC(=NN1)C(=O)Nc2ccc(cc2)CN3CCN(CC3)C
0.273109	BrC=1SC(=NN1)C(=O)Nc2ccc(cc2)CN3CCN(CC3)C
0.273109	BrC=1SC(=NN1)C(=O)Nc2ccc(cc2)CN3CCN(CC3)C
0.273092	O=C(NNc1c(cc(cc1C)C)C)C(=O)Nc2ccc(cc2)CN3CCN(Cc4ccccc4)CC3
0.273092	O=C(NNc1c(cc(cc1C)C)C)C(=O)Nc2ccc(cc2)CN3CCN(Cc4ccccc4)CC3
0.273092	O=C(NNc1c(cc(cc1C)C)C)C(=O)Nc2ccc(cc2)CN3CCN(Cc4ccccc4)CC3
0.273092	O=C(NNc1c(cc(cc1C)C)C)C(=O)Nc2ccc(cc2)CN3CCN(Cc4ccccc4)CC3
0.273092	O=C(NNc1c(cc(cc1C)C)C)C(=O)Nc2ccc(cc2)CN3CCN(Cc4ccccc4)CC3
0.273092	O=C(NNc1c(cc(cc1C)C)C)C(=O)Nc2ccc(cc2)CN3CCN(Cc4ccccc4)CC3
0.273092	O=C(NNc1c(cc(cc1C)C)C)C(=O)Nc2ccc(cc2)CN3CCN(Cc4ccccc4)CC3
0.273092	O=C(NNc1c(cc(cc1C)C)C)C(=O)Nc2ccc(cc2)CN3CCN(Cc4ccccc4)CC3
0.273092	O=C(NNc1c(cc(cc1C)C)C)C(=O)Nc2ccc(cc2)CN3CCN(Cc4ccccc4)CC3
0.27305	O=C(Nc1c(nccc1)c2cnccc2)C(=O)NCCc3ccc(N4CCN(CC4)C)cc3
0.273038	S1C(=NC(=C1C(=O)Nc2cc(ccc2)CCN3CCN(CC3)C)C)c4ccc(OCC)cc4
0.273038	S1C(=NC(=C1C(=O)Nc2cc(ccc2)CCN3CCN(CC3)C)C)c4ccc(OCC)cc4
0.272414	Fc1c(cccc1)C(=O)Nc2c(ccc(c2)C(=O)N(C3CC3)Cc4ccc(F)cc4)C
0.272414	Fc1c(cccc1)C(=O)Nc2c(ccc(c2)C(=O)N(C3CC3)Cc4ccc(F)cc4)C
0.272059	Fc1c(cccc1)C(=O)Nc2c(ccc(c2)C(=O)Nc3c(O)ccc(Oc4ccccc4)c3)C
0.272059	Fc1c(cccc1)C(=O)Nc2c(ccc(c2)C(=O)Nc3c(O)ccc(Oc4ccccc4)c3)C
0.272059	Fc1c(cccc1)C(=O)Nc2c(ccc(c2)C(=O)Nc3c(O)ccc(Oc4ccccc4)c3)C
0.272059	Fc1c(cccc1)C(=O)Nc2c(ccc(c2)C(=O)Nc3c(O)ccc(Oc4ccccc4)c3)C
0.272059	Fc1c(cccc1)C(=O)Nc2c(ccc(c2)C(=O)Nc3c(O)ccc(Oc4ccccc4)c3)C
0.272059	Fc1c(cccc1)C(=O)Nc2c(ccc(c2)C(=O)Nc3c(O)ccc(Oc4ccccc4)c3)C
0.272059	Fc1c(cccc1)C(=O)Nc2c(ccc(c2)C(=O)Nc3c(O)ccc(Oc4ccccc4)c3)C
0.272059	Fc1c(cccc1)C(=O)Nc2c(ccc(c2)C(=O)Nc3c(O)ccc(Oc4ccccc4)c3)C
0.272059	Fc1c(cccc1)C(=O)Nc2c(ccc(c2)C(=O)Nc3c(O)ccc(Oc4ccccc4)c3)C
0.272059	Fc1c(cccc1)C(=O)Nc2c(ccc(c2)C(=O)Nc3c(O)ccc(Oc4ccccc4)c3)C
0.271739	O=C(Nc1cc(ccc1)C2=NC(=CN2)C)C3=C(NC=C3)C4CCC4
0.271739	O=C(Nc1cc(ccc1)C2=NC(=CN2)C)C3=C(NC=C3)C4CCC4
0.271739	O=C(Nc1cc(ccc1)C2=NC(=CN2)C)C3=C(NC=C3)C4CCC4
0.271739	O=C(Nc1cc(ccc1)C2=NC(=CN2)C)C3=C(NC=C3)C4CCC4
0.271739	O=C(Nc1cc(ccc1)C2=NC(=CN2)C)C3=C(NC=C3)C4CCC4
0.271739	O=C(Nc1cc(ccc1)C2=NC(=CN2)C)C3=C(NC=C3)C4CCC4
0.271739	O=C(Nc1cc(ccc1)C2=NC(=CN2)C)C3=C(NC=C3)C4CCC4
0.271739	O=C(Nc1cc(ccc1)C2=NC(=CN2)C)C3=C(NC=C3)C4CCC4
0.271739	O=C(Nc1cc(ccc1)C2=NC(=CN2)C)C3=C(NC=C3)C4CCC4
0.271739	O=C(Nc1cc(ccc1)C2=NC(=CN2)C)C3=C(NC=C3)C4CCC4
0.271739	Clc1ccc(cc1)C(=O)Nc2cc(ccc2)CN3CC(C(=O)O)C4(CC3)CCC4
0.271739	Clc1ccc(cc1)C(=O)Nc2cc(ccc2)CN3CC(C(=O)O)C4(CC3)CCC4
0.271739	Clc1ccc(cc1)C(=O)Nc2cc(ccc2)CN3CC(C(=O)O)C4(CC3)CCC4
0.271739	Clc1ccc(cc1)C(=O)Nc2cc(ccc2)CN3CC(C(=O)O)C4(CC3)CCC4
0.271739	Clc1ccc(cc1)C(=O)Nc2cc(ccc2)CN3CC(C(=O)O)C4(CC3)CCC4
0.271739	Clc1ccc(cc1)C(=O)Nc2cc(ccc2)CN3CC(C(=O)O)C4(CC3)CCC4
0.271739	Clc1ccc(cc1)C(=O)Nc2cc(ccc2)CN3CC(C(=O)O)C4(CC3)CCC4
0.271739	Clc1ccc(cc1)C(=O)Nc2cc(ccc2)CN3CC(C(=O)O)C4(CC3)CCC4
0.271739	Clc1ccc(cc1)C(=O)Nc2cc(ccc2)CN3CC(C(=O)O)C4(CC3)CCC4
0.271739	Clc1ccc(cc1)C(=O)Nc2cc(ccc2)CN3CC(C(=O)O)C4(CC3)CCC4
0.271429	O=C(Nc1cnc(OC)cc1)c2cc(NC(=O)C(=O)NCc3nc(OC)ncc3)ccc2
0.271429	O=C(Nc1cnc(OC)cc1)c2cc(NC(=O)C(=O)NCc3nc(OC)ncc3)ccc2
0.271429	O=C(Nc1cnc(OC)cc1)c2cc(NC(=O)C(=O)NCc3nc(OC)ncc3)ccc2
0.271375	Clc1c(ccc(SC)c1)C(=O)Nc2cc(c(Cl)cc2)CN3CCCCC3
0.271375	Clc1c(ccc(SC)c1)C(=O)Nc2cc(c(Cl)cc2)CN3CCCCC3
0.271375	Clc1c(ccc(SC)c1)C(=O)Nc2cc(c(Cl)cc2)CN3CCCCC3
0.271375	Clc1c(ccc(SC)c1)C(=O)Nc2cc(c(Cl)cc2)CN3CCCCC3
0.271375	Clc1c(ccc(SC)c1)C(=O)Nc2cc(c(Cl)cc2)CN3CCCCC3
0.271375	Clc1c(ccc(SC)c1)C(=O)Nc2cc(c(Cl)cc2)CN3CCCCC3
0.271375	Clc1c(ccc(SC)c1)C(=O)Nc2cc(c(Cl)cc2)CN3CCCCC3
0.271375	Clc1c(ccc(SC)c1)C(=O)Nc2cc(c(Cl)cc2)CN3CCCCC3
0.271375	Clc1c(ccc(SC)c1)C(=O)Nc2cc(c(Cl)cc2)CN3CCCCC3
0.271375	Clc1c(ccc(SC)c1)C(=O)Nc2cc(c(Cl)cc2)CN3CCCCC3
0.271127	O=C(Nc1ccc(NC(=O)C(=O)NCc2nc(OC)ncc2)cc1)c3cc4OCOc4cc3
0.271127	O=C(Nc1ccc(NC(=O)C(=O)NCc2nc(OC)ncc2)cc1)c3cc4OCOc4cc3
0.271127	O=C(Nc1ccc(NC(=O)C(=O)NCc2nc(OC)ncc2)cc1)c3cc4OCOc4cc3
0.271127	O=C(Nc1ccc(NC(=O)C(=O)NCc2nc(OC)ncc2)cc1)c3cc4OCOc4cc3
0.271127	O=C(Nc1ccc(NC(=O)C(=O)NCc2nc(OC)ncc2)cc1)c3cc4OCOc4cc3
0.271127	O=C(Nc1ccc(NC(=O)C(=O)NCc2nc(OC)ncc2)cc1)c3cc4OCOc4cc3
0.271127	O=C(Nc1ccc(NC(=O)C(=O)NCc2nc(OC)ncc2)cc1)c3cc4OCOc4cc3
0.271127	O=C(Nc1ccc(NC(=O)C(=O)NCc2nc(OC)ncc2)cc1)c3cc4OCOc4cc3
0.271127	O=C(Nc1ccc(NC(=O)C(=O)NCc2nc(OC)ncc2)cc1)c3cc4OCOc4cc3
0.271127	O=C(Nc1ccc(NC(=O)C(=O)NCc2nc(OC)ncc2)cc1)c3cc4OCOc4cc3
0.270992	O=C(N1CCN(C(=O)C(=O)N2CCN(Cc3ccccc3)CC2)CC1)c4cc(OC)c(cc4)C
0.270992	O=C(N1CCN(C(=O)C(=O)N2CCN(Cc3ccccc3)CC2)CC1)c4cc(OC)c(cc4)C
0.270992	O=C(N1CCN(C(=O)C(=O)N2CCN(Cc3ccccc3)CC2)CC1)c4cc(OC)c(cc4)C
0.270992	O=C(N1CCN(C(=O)C(=O)N2CCN(Cc3ccccc3)CC2)CC1)c4cc(OC)c(cc4)C
0.270992	O=C(N1CCN(C(=O)C(=O)N2CCN(Cc3ccccc3)CC2)CC1)c4cc(OC)c(cc4)C
0.270992	O=C(N1CCN(C(=O)C(=O)N2CCN(Cc3ccccc3)CC2)CC1)c4cc(OC)c(cc4)C
0.270992	O=C(N1CCN(C(=O)C(=O)N2CCN(Cc3ccccc3)CC2)CC1)c4cc(OC)c(cc4)C
0.270992	O=C(N1CCN(C(=O)C(=O)N2CCN(Cc3ccccc3)CC2)CC1)c4cc(OC)c(cc4)C
0.270548	Fc1c(cccc1)C(=O)Nc2c(ccc(c2)C(=O)NCc3ccc(cc3)CC(C(=O)O)(C)C)C
0.270548	Fc1c(cccc1)C(=O)Nc2c(ccc(c2)C(=O)NCc3ccc(cc3)CC(C(=O)O)(C)C)C
0.270548	Fc1c(cccc1)C(=O)Nc2c(ccc(c2)C(=O)NCc3ccc(cc3)CC(C(=O)O)(C)C)C
0.270548	Fc1c(cccc1)C(=O)Nc2c(ccc(c2)C(=O)NCc3ccc(cc3)CC(C(=O)O)(C)C)C
0.270548	Fc1c(cccc1)C(=O)Nc2c(ccc(c2)C(=O)NCc3ccc(cc3)CC(C(=O)O)(C)C)C
0.270548	Fc1c(cccc1)C(=O)Nc2c(ccc(c2)C(=O)NCc3ccc(cc3)CC(C(=O)O)(C)C)C
0.270548	Fc1c(cccc1)C(=O)Nc2c(ccc(c2)C(=O)NCc3ccc(cc3)CC(C(=O)O)(C)C)C
0.270548	Fc1c(cccc1)C(=O)Nc2c(ccc(c2)C(=O)NCc3ccc(cc3)CC(C(=O)O)(C)C)C
0.270548	Fc1c(cccc1)C(=O)Nc2c(ccc(c2)C(=O)NCc3ccc(cc3)CC(C(=O)O)(C)C)C
0.270548	Fc1c(cccc1)C(=O)Nc2c(ccc(c2)C(=O)NCc3ccc(cc3)CC(C(=O)O)(C)C)C
0.27037	Clc1cc(c2c(NC(=O)C(=O)Nc3cc(ccc3)CCN4CCN(CC4)C)cccc2)ccc1
0.27037	Clc1cc(c2c(NC(=O)C(=O)Nc3cc(ccc3)CCN4CCN(CC4)C)cccc2)ccc1
0.27037	Clc1cc(c2c(NC(=O)C(=O)Nc3cc(ccc3)CCN4CCN(CC4)C)cccc2)ccc1
0.27037	Clc1cc(c2c(NC(=O)C(=O)Nc3cc(ccc3)CCN4CCN(CC4)C)cccc2)ccc1
0.27037	Clc1cc(c2c(NC(=O)C(=O)Nc3cc(ccc3)CCN4CCN(CC4)C)cccc2)ccc1
0.27037	Clc1cc(c2c(NC(=O)C(=O)Nc3cc(ccc3)CCN4CCN(CC4)C)cccc2)ccc1
0.27037	Clc1cc(c2c(NC(=O)C(=O)Nc3cc(ccc3)CCN4CCN(CC4)C)cccc2)ccc1
0.27037	Clc1cc(c2c(NC(=O)C(=O)Nc3cc(ccc3)CCN4CCN(CC4)C)cccc2)ccc1
0.27037	Clc1cc(c2c(NC(=O)C(=O)Nc3cc(ccc3)CCN4CCN(CC4)C)cccc2)ccc1
0.27037	Clc1cc(c2c(NC(=O)C(=O)Nc3cc(ccc3)CCN4CCN(CC4)C)cccc2)ccc1
0.270161	Clc1cnc(Oc2ccc(cc2)C(=O)Nc3cc(O)c(O)cc3)cc1
0.270161	Clc1cnc(Oc2ccc(cc2)C(=O)Nc3cc(O)c(O)cc3)cc1
0.270161	Clc1cnc(Oc2ccc(cc2)C(=O)Nc3cc(O)c(O)cc3)cc1
0.270161	Clc1cnc(Oc2ccc(cc2)C(=O)Nc3cc(O)c(O)cc3)cc1
0.270161	Clc1cnc(Oc2ccc(cc2)C(=O)Nc3cc(O)c(O)cc3)cc1
0.270161	Clc1cnc(Oc2ccc(cc2)C(=O)Nc3cc(O)c(O)cc3)cc1
0.270161	Clc1cnc(Oc2ccc(cc2)C(=O)Nc3cc(O)c(O)cc3)cc1
0.270161	Clc1cnc(Oc2ccc(cc2)C(=O)Nc3cc(O)c(O)cc3)cc1
0.270161	Clc1cnc(Oc2ccc(cc2)C(=O)Nc3cc(O)c(O)cc3)cc1
0.270161	Clc1cnc(Oc2ccc(cc2)C(=O)Nc3cc(O)c(O)cc3)cc1
0.26971	S1CCN(CC1)CCc2ccc(NC(=O)c3cc(ccc3)CCN(C)C)cc2
0.26971	S1CCN(CC1)CCc2ccc(NC(=O)c3cc(ccc3)CCN(C)C)cc2
0.26971	S1CCN(CC1)CCc2ccc(NC(=O)c3cc(ccc3)CCN(C)C)cc2
0.26971	S1CCN(CC1)CCc2ccc(NC(=O)c3cc(ccc3)CCN(C)C)cc2
0.26971	S1CCN(CC1)CCc2ccc(NC(=O)c3cc(ccc3)CCN(C)C)cc2
0.26971	S1CCN(CC1)CCc2ccc(NC(=O)c3cc(ccc3)CCN(C)C)cc2
0.26971	S1CCN(CC1)CCc2ccc(NC(=O)c3cc(ccc3)CCN(C)C)cc2
0.26971	S1CCN(CC1)CCc2ccc(NC(=O)c3cc(ccc3)CCN(C)C)cc2
0.26971	S1CCN(CC1)CCc2ccc(NC(=O)c3cc(ccc3)CCN(C)C)cc2
0.26971	S1CCN(CC1)CCc2ccc(NC(=O)c3cc(ccc3)CCN(C)C)cc2
0.269697	S(=O)(=O)(N1CCN(Cc2ccccc2)CC1)c3c(F)ccc(c3)C(=O)Nc4cc5N(CCc5cc4)CC
0.269697	S(=O)(=O)(N1CCN(Cc2ccccc2)CC1)c3c(F)ccc(c3)C(=O)Nc4cc5N(CCc5cc4)CC
0.269697	S(=O)(=O)(N1CCN(Cc2ccccc2)CC1)c3c(F)ccc(c3)C(=O)Nc4cc5N(CCc5cc4)CC
0.269697	S(=O)(=O)(N1CCN(Cc2ccccc2)CC1)c3c(F)ccc(c3)C(=O)Nc4cc5N(CCc5cc4)CC
0.269697	S(=O)(=O)(N1CCN(Cc2ccccc2)CC1)c3c(F)ccc(c3)C(=O)Nc4cc5N(CCc5cc4)CC
0.269697	S(=O)(=O)(N1CCN(Cc2ccccc2)CC1)c3c(F)ccc(c3)C(=O)Nc4cc5N(CCc5cc4)CC
0.269697	S(=O)(=O)(N1CCN(Cc2ccccc2)CC1)c3c(F)ccc(c3)C(=O)Nc4cc5N(CCc5cc4)CC
0.269697	S(=O)(=O)(N1CCN(Cc2ccccc2)CC1)c3c(F)ccc(c3)C(=O)Nc4cc5N(CCc5cc4)CC
0.269697	S(=O)(=O)(N1CCN(Cc2ccccc2)CC1)c3c(F)ccc(c3)C(=O)Nc4cc5N(CCc5cc4)CC
0.269697	S(=O)(=O)(N1CCN(Cc2ccccc2)CC1)c3c(F)ccc(c3)C(=O)Nc4cc5N(CCc5cc4)CC
0.269481	O=C(Nc1cnc(OC)cc1)c2cc(NC(=O)C(=O)NCC3(O)CN(Cc4ccccc4)CC3)ccc2
0.269481	O=C(Nc1cnc(OC)cc1)c2cc(NC(=O)C(=O)NCC3(O)CN(Cc4ccccc4)CC3)ccc2
0.269481	O=C(Nc1cnc(OC)cc1)c2cc(NC(=O)C(=O)NCC3(O)CN(Cc4ccccc4)CC3)ccc2
0.269481	O=C(Nc1cnc(OC)cc1)c2cc(NC(=O)C(=O)NCC3(O)CN(Cc4ccccc4)CC3)ccc2
0.269481	O=C(Nc1cnc(OC)cc1)c2cc(NC(=O)C(=O)NCC3(O)CN(Cc4ccccc4)CC3)ccc2
0.269481	O=C(Nc1cnc(OC)cc1)c2cc(NC(=O)C(=O)NCC3(O)CN(Cc4ccccc4)CC3)ccc2
0.269481	O=C(Nc1cnc(OC)cc1)c2cc(NC(=O)C(=O)NCC3(O)CN(Cc4ccccc4)CC3)ccc2
0.269231	O=C(Nc1c(cc(OCc2ccccc2)cc1)C)c3ncc(Oc4c(OC)cccc4)cc3
0.269231	O=C(Nc1c(cc(OCc2ccccc2)cc1)C)c3ncc(Oc4c(OC)cccc4)cc3
0.269231	O=C(Nc1c(cc(OCc2ccccc2)cc1)C)c3ncc(Oc4c(OC)cccc4)cc3
0.269231	O=C(Nc1c(cc(OCc2ccccc2)cc1)C)c3ncc(Oc4c(OC)cccc4)cc3
0.269231	O=C(Nc1c(cc(OCc2ccccc2)cc1)C)c3ncc(Oc4c(OC)cccc4)cc3
0.269231	O=C(Nc1c(cc(OCc2ccccc2)cc1)C)c3ncc(Oc4c(OC)cccc4)cc3
0.269231	O=C(Nc1c(cc(OCc2ccccc2)cc1)C)c3ncc(Oc4c(OC)cccc4)cc3
0.269231	O=C(Nc1c(cc(OCc2ccccc2)cc1)C)c3ncc(Oc4c(OC)cccc4)cc3
0.269231	O=C(Nc1c(cc(OCc2ccccc2)cc1)C)c3ncc(Oc4c(OC)cccc4)cc3
0.269231	O=C(Nc1c(cc(OCc2ccccc2)cc1)C)c3ncc(Oc4c(OC)cccc4)cc3
0.269231	S1C=C(c2ncc(cc2)C(=O)NCCc3ccc(N4CCN(CC4)C)cc3)C=C1
0.269091	Clc1c(cc(cc1)C(=O)Nc2ccc(cc2)CN3C(=O)CCC3)C(F)(F)F
0.269091	Clc1c(cc(cc1)C(=O)Nc2ccc(cc2)CN3C(=O)CCC3)C(F)(F)F
0.268852	S(=O)(=O)(Nc1c(F)ccc(NC(=O)c2c(F)cc(c3cc(c(cc3)C)C)cc2)c1)C=4SC=CC4
0.268852	S(=O)(=O)(Nc1c(F)ccc(NC(=O)c2c(F)cc(c3cc(c(cc3)C)C)cc2)c1)C=4SC=CC4
0.268852	S(=O)(=O)(Nc1c(F)ccc(NC(=O)c2c(F)cc(c3cc(c(cc3)C)C)cc2)c1)C=4SC=CC4
0.268852	S(=O)(=O)(Nc1c(F)ccc(NC(=O)c2c(F)cc(c3cc(c(cc3)C)C)cc2)c1)C=4SC=CC4
0.268852	S(=O)(=O)(Nc1c(F)ccc(NC(=O)c2c(F)cc(c3cc(c(cc3)C)C)cc2)c1)C=4SC=CC4
0.268852	S(=O)(=O)(Nc1c(F)ccc(NC(=O)c2c(F)cc(c3cc(c(cc3)C)C)cc2)c1)C=4SC=CC4
0.268852	S(=O)(=O)(Nc1c(F)ccc(NC(=O)c2c(F)cc(c3cc(c(cc3)C)C)cc2)c1)C=4SC=CC4
0.268852	S(=O)(=O)(Nc1c(F)ccc(NC(=O)c2c(F)cc(c3cc(c(cc3)C)C)cc2)c1)C=4SC=CC4
0.268852	S(=O)(=O)(Nc1c(F)ccc(NC(=O)c2c(F)cc(c3cc(c(cc3)C)C)cc2)c1)C=4SC=CC4
0.268852	S(=O)(=O)(Nc1c(F)ccc(NC(=O)c2c(F)cc(c3cc(c(cc3)C)C)cc2)c1)C=4SC=CC4
0.268551	O=C(N1CCC2(OCCC2)CCC1)C(=O)Nc3cc(c4nc(ncc4)C)ccc3
0.268293	O=C(Nc1cc(O)c(O)cc1)C2=NC(=NN2)c3ccccc3
0.268293	O=C(Nc1cc(O)c(O)cc1)C2=NC(=NN2)c3ccccc3
0.268293	Fc1c(ccc(c2cc(c(cc2)C)C)c1)C(=O)Nc3cc4c(cc3)CN(C4)CCCOCC
0.268293	Fc1c(ccc(c2cc(c(cc2)C)C)c1)C(=O)Nc3cc4c(cc3)CN(C4)CCCOCC
0.268293	Fc1c(ccc(c2cc(c(cc2)C)C)c1)C(=O)Nc3cc4c(cc3)CN(C4)CCCOCC
0.268293	O=C(O)Cc1cc(ccc1)CNC(=O)c2cc(NC(=O)c3cnccc3)ccc2
0.268	Fc1c(cccc1)C(=O)Nc2c(ccc(c2)C=O)C
0.268	Fc1c(cccc1)C(=O)Nc2c(ccc(c2)C=O)C
0.268	Fc1c(cccc1)C(=O)Nc2c(ccc(c2)C=O)C
0.268	Fc1c(cccc1)C(=O)Nc2c(ccc(c2)C=O)C
0.268	Fc1c(cccc1)C(=O)Nc2c(ccc(c2)C=O)C
0.268	Fc1c(cccc1)C(=O)Nc2c(ccc(c2)C=O)C
0.268	Fc1c(cccc1)C(=O)Nc2c(ccc(c2)C=O)C
0.268	Fc1c(cccc1)C(=O)Nc2c(ccc(c2)C=O)C
0.268	Fc1c(cccc1)C(=O)Nc2c(ccc(c2)C=O)C
0.268	Fc1c(cccc1)C(=O)Nc2c(ccc(c2)C=O)C
0.268	Brc1ccc(cc1)C(=O)NCc2c(c3ccc(cc3)CN4CCCC4)cccc2
0.268	Brc1ccc(cc1)C(=O)NCc2c(c3ccc(cc3)CN4CCCC4)cccc2
0.268	Brc1ccc(cc1)C(=O)NCc2c(c3ccc(cc3)CN4CCCC4)cccc2
0.268	Brc1ccc(cc1)C(=O)NCc2c(c3ccc(cc3)CN4CCCC4)cccc2
0.268	Brc1ccc(cc1)C(=O)NCc2c(c3ccc(cc3)CN4CCCC4)cccc2
0.267857	Fc1c(cccc1)C(=O)Nc2c(ccc(c2)C(=O)Nc3c(OCCC)cc(F)cc3)C
0.267857	Fc1c(cccc1)C(=O)Nc2c(ccc(c2)C(=O)Nc3c(OCCC)cc(F)cc3)C
0.267857	Fc1c(cccc1)C(=O)Nc2c(ccc(c2)C(=O)Nc3c(OCCC)cc(F)cc3)C
0.267782	FC(F)(F)c1nc(ncc1)Nc2cc(ccc2)C(=O)N
0.267782	FC(F)(F)c1nc(ncc1)Nc2cc(ccc2)C(=O)N
0.267782	FC(F)(F)c1nc(ncc1)Nc2cc(ccc2)C(=O)N
0.267782	FC(F)(F)c1nc(ncc1)Nc2cc(ccc2)C(=O)N
0.267782	FC(F)(F)c1nc(ncc1)Nc2cc(ccc2)C(=O)N
0.267782	FC(F)(F)c1nc(ncc1)Nc2cc(ccc2)C(=O)N
0.267782	FC(F)(F)c1nc(ncc1)Nc2cc(ccc2)C(=O)N
0.267782	FC(F)(F)c1nc(ncc1)Nc2cc(ccc2)C(=O)N
0.267782	FC(F)(F)c1nc(ncc1)Nc2cc(ccc2)C(=O)N
0.267782	FC(F)(F)c1nc(ncc1)Nc2cc(ccc2)C(=O)N
0.267559	[O-][N+](=O)c1cc(NC(=O)COC(=O)C2=C(NC(c3ccccc3)=C2)C)c(cc1)C
0.267559	[O-][N+](=O)c1cc(NC(=O)COC(=O)C2=C(NC(c3ccccc3)=C2)C)c(cc1)C
0.267559	[O-][N+](=O)c1cc(NC(=O)COC(=O)C2=C(NC(c3ccccc3)=C2)C)c(cc1)C
0.267559	[O-][N+](=O)c1cc(NC(=O)COC(=O)C2=C(NC(c3ccccc3)=C2)C)c(cc1)C
0.267559	[O-][N+](=O)c1cc(NC(=O)COC(=O)C2=C(NC(c3ccccc3)=C2)C)c(cc1)C
0.267559	[O-][N+](=O)c1cc(NC(=O)COC(=O)C2=C(NC(c3ccccc3)=C2)C)c(cc1)C
0.267559	[O-][N+](=O)c1cc(NC(=O)COC(=O)C2=C(NC(c3ccccc3)=C2)C)c(cc1)C
0.267559	[O-][N+](=O)c1cc(NC(=O)COC(=O)C2=C(NC(c3ccccc3)=C2)C)c(cc1)C
0.267559	[O-][N+](=O)c1cc(NC(=O)COC(=O)C2=C(NC(c3ccccc3)=C2)C)c(cc1)C
0.267559	[O-][N+](=O)c1cc(NC(=O)COC(=O)C2=C(NC(c3ccccc3)=C2)C)c(cc1)C
0.267399	Clc1c(NC(=O)c2ccc(OC)cc2)cc(cc1)C(=O)OCc3cc(ncc3)C
0.267399	Clc1c(NC(=O)c2ccc(OC)cc2)cc(cc1)C(=O)OCc3cc(ncc3)C
0.267399	Clc1c(NC(=O)c2ccc(OC)cc2)cc(cc1)C(=O)OCc3cc(ncc3)C
0.267399	Clc1c(NC(=O)c2ccc(OC)cc2)cc(cc1)C(=O)OCc3cc(ncc3)C
0.267399	Clc1c(NC(=O)c2ccc(OC)cc2)cc(cc1)C(=O)OCc3cc(ncc3)C
0.267399	Clc1c(NC(=O)c2ccc(OC)cc2)cc(cc1)C(=O)OCc3cc(ncc3)C
0.267399	Clc1c(NC(=O)c2ccc(OC)cc2)cc(cc1)C(=O)OCc3cc(ncc3)C
0.267399	Clc1c(NC(=O)c2ccc(OC)cc2)cc(cc1)C(=O)OCc3cc(ncc3)C
0.267399	Clc1c(NC(=O)c2ccc(OC)cc2)cc(cc1)C(=O)OCc3cc(ncc3)C
0.267399	Clc1c(NC(=O)c2ccc(OC)cc2)cc(cc1)C(=O)OCc3cc(ncc3)C
0.267361	FC(F)(F)c1c(cc([N+]([O-])=O)cc1)C(=O)Nc2cc(ccc2)CCN3CCN(CC3)C
0.267361	FC(F)(F)c1c(cc([N+]([O-])=O)cc1)C(=O)Nc2cc(ccc2)CCN3CCN(CC3)C
0.267361	FC(F)(F)c1c(cc([N+]([O-])=O)cc1)C(=O)Nc2cc(ccc2)CCN3CCN(CC3)C
0.267361	FC(F)(F)c1c(cc([N+]([O-])=O)cc1)C(=O)Nc2cc(ccc2)CCN3CCN(CC3)C
0.267361	FC(F)(F)c1c(cc([N+]([O-])=O)cc1)C(=O)Nc2cc(ccc2)CCN3CCN(CC3)C
0.267361	FC(F)(F)c1c(cc([N+]([O-])=O)cc1)C(=O)Nc2cc(ccc2)CCN3CCN(CC3)C
0.267361	FC(F)(F)c1c(cc([N+]([O-])=O)cc1)C(=O)Nc2cc(ccc2)CCN3CCN(CC3)C
0.267361	FC(F)(F)c1c(cc([N+]([O-])=O)cc1)C(=O)Nc2cc(ccc2)CCN3CCN(CC3)C
0.267361	FC(F)(F)c1c(cc([N+]([O-])=O)cc1)C(=O)Nc2cc(ccc2)CCN3CCN(CC3)C
0.267361	FC(F)(F)c1c(cc([N+]([O-])=O)cc1)C(=O)Nc2cc(ccc2)CCN3CCN(CC3)C
0.267045	O=C(N1C(C(CC)C)CN(Cc2cnc(cc2)C)CC1)C(=O)Nc3ccc(NC(=O)c4cc5OCOc5cc4)cc3
0.267045	O=C(N1C(C(CC)C)CN(Cc2cnc(cc2)C)CC1)C(=O)Nc3ccc(NC(=O)c4cc5OCOc5cc4)cc3
0.267045	O=C(N1C(C(CC)C)CN(Cc2cnc(cc2)C)CC1)C(=O)Nc3ccc(NC(=O)c4cc5OCOc5cc4)cc3
0.267045	O=C(N1C(C(CC)C)CN(Cc2cnc(cc2)C)CC1)C(=O)Nc3ccc(NC(=O)c4cc5OCOc5cc4)cc3
0.267045	O=C(N1C(C(CC)C)CN(Cc2cnc(cc2)C)CC1)C(=O)Nc3ccc(NC(=O)c4cc5OCOc5cc4)cc3
0.267045	O=C(N1C(C(CC)C)CN(Cc2cnc(cc2)C)CC1)C(=O)Nc3ccc(NC(=O)c4cc5OCOc5cc4)cc3
0.267045	O=C(N1C(C(CC)C)CN(Cc2cnc(cc2)C)CC1)C(=O)Nc3ccc(NC(=O)c4cc5OCOc5cc4)cc3
0.267045	O=C(N1C(C(CC)C)CN(Cc2cnc(cc2)C)CC1)C(=O)Nc3ccc(NC(=O)c4cc5OCOc5cc4)cc3
0.267045	O=C(N1C(C(CC)C)CN(Cc2cnc(cc2)C)CC1)C(=O)Nc3ccc(NC(=O)c4cc5OCOc5cc4)cc3
0.267045	O=C(N1C(C(CC)C)CN(Cc2cnc(cc2)C)CC1)C(=O)Nc3ccc(NC(=O)c4cc5OCOc5cc4)cc3
0.266968	O=C(Nc1c(ccc(NC(=O)C)c1)C)C=O
0.266968	O=C(Nc1c(ccc(NC(=O)C)c1)C)C=O
0.266187	S1C(=NC(c2ccc(cc2)C)=C1)NC(=O)c3cc(OC)c(OCCCC)cc3
0.266187	S1C(=NC(c2ccc(cc2)C)=C1)NC(=O)c3cc(OC)c(OCCCC)cc3
0.266187	S1C(=NC(c2ccc(cc2)C)=C1)NC(=O)c3cc(OC)c(OCCCC)cc3
0.266187	S1C(=NC(c2ccc(cc2)C)=C1)NC(=O)c3cc(OC)c(OCCCC)cc3
0.266187	S1C(=NC(c2ccc(cc2)C)=C1)NC(=O)c3cc(OC)c(OCCCC)cc3
0.266187	S1C(=NC(c2ccc(cc2)C)=C1)NC(=O)c3cc(OC)c(OCCCC)cc3
0.266187	S1C(=NC(c2ccc(cc2)C)=C1)NC(=O)c3cc(OC)c(OCCCC)cc3
0.266187	S1C(=NC(c2ccc(cc2)C)=C1)NC(=O)c3cc(OC)c(OCCCC)cc3
0.266187	S1C(=NC(c2ccc(cc2)C)=C1)NC(=O)c3cc(OC)c(OCCCC)cc3
0.266187	S1C(=NC(c2ccc(cc2)C)=C1)NC(=O)c3cc(OC)c(OCCCC)cc3
0.265683	Fc1c(cccc1)C(=O)Nc2c(ccc(c2)C(=O)NCCC(F)(F)C)C
0.265683	Fc1c(cccc1)C(=O)Nc2c(ccc(c2)C(=O)NCCC(F)(F)C)C
0.265683	Fc1c(cccc1)C(=O)Nc2c(ccc(c2)C(=O)NCCC(F)(F)C)C
0.265683	Fc1c(cccc1)C(=O)Nc2c(ccc(c2)C(=O)NCCC(F)(F)C)C
0.265683	Fc1c(cccc1)C(=O)Nc2c(ccc(c2)C(=O)NCCC(F)(F)C)C
0.265683	Fc1c(cccc1)C(=O)Nc2c(ccc(c2)C(=O)NCCC(F)(F)C)C
0.265683	Fc1c(cccc1)C(=O)Nc2c(ccc(c2)C(=O)NCCC(F)(F)C)C
0.265683	Fc1c(cccc1)C(=O)Nc2c(ccc(c2)C(=O)NCCC(F)(F)C)C
0.265683	Fc1c(cccc1)C(=O)Nc2c(ccc(c2)C(=O)NCCC(F)(F)C)C
0.265683	Fc1c(cccc1)C(=O)Nc2c(ccc(c2)C(=O)NCCC(F)(F)C)C
0.265683	S(c1cc(ccc1)C(=O)NC=2SC=C(N2)c3ccc(NC(=O)C(C)C)cc3)CC
0.265683	S(c1cc(ccc1)C(=O)NC=2SC=C(N2)c3ccc(NC(=O)C(C)C)cc3)CC
0.265683	S(c1cc(ccc1)C(=O)NC=2SC=C(N2)c3ccc(NC(=O)C(C)C)cc3)CC
0.265683	S(c1cc(ccc1)C(=O)NC=2SC=C(N2)c3ccc(NC(=O)C(C)C)cc3)CC
0.265625	S(=O)(=O)(N1CCN(Cc2ccccc2)CC1)c3c(F)ccc(c3)C(=O)NNC(=O)C=4NN=C(c5ccc(OC)cc5)C4
0.265625	S(=O)(=O)(N1CCN(Cc2ccccc2)CC1)c3c(F)ccc(c3)C(=O)NNC(=O)C=4NN=C(c5ccc(OC)cc5)C4
0.265625	S(=O)(=O)(N1CCN(Cc2ccccc2)CC1)c3c(F)ccc(c3)C(=O)NNC(=O)C=4NN=C(c5ccc(OC)cc5)C4
0.265625	S(=O)(=O)(N1CCN(Cc2ccccc2)CC1)c3c(F)ccc(c3)C(=O)NNC(=O)C=4NN=C(c5ccc(OC)cc5)C4
0.265625	S(=O)(=O)(N1CCN(Cc2ccccc2)CC1)c3c(F)ccc(c3)C(=O)NNC(=O)C=4NN=C(c5ccc(OC)cc5)C4
0.265625	S(=O)(=O)(N1CCN(Cc2ccccc2)CC1)c3c(F)ccc(c3)C(=O)NNC(=O)C=4NN=C(c5ccc(OC)cc5)C4
0.265625	S(=O)(=O)(N1CCN(Cc2ccccc2)CC1)c3c(F)ccc(c3)C(=O)NNC(=O)C=4NN=C(c5ccc(OC)cc5)C4
0.265625	S(=O)(=O)(N1CCN(Cc2ccccc2)CC1)c3c(F)ccc(c3)C(=O)NNC(=O)C=4NN=C(c5ccc(OC)cc5)C4
0.265625	S(=O)(=O)(N1CCN(Cc2ccccc2)CC1)c3c(F)ccc(c3)C(=O)NNC(=O)C=4NN=C(c5ccc(OC)cc5)C4
0.265625	S(=O)(=O)(N1CCN(Cc2ccccc2)CC1)c3c(F)ccc(c3)C(=O)NNC(=O)C=4NN=C(c5ccc(OC)cc5)C4
0.265517	Fc1c(ccc(c2cc(c(cc2)C)C)c1)C(=O)Nc3c(cc(NC(=O)C4CC4)cc3)C(F)(F)F
0.265517	Fc1c(ccc(c2cc(c(cc2)C)C)c1)C(=O)Nc3c(cc(NC(=O)C4CC4)cc3)C(F)(F)F
0.265517	Fc1c(ccc(c2cc(c(cc2)C)C)c1)C(=O)Nc3c(cc(NC(=O)C4CC4)cc3)C(F)(F)F
0.265233	S(=O)(=O)(Cc1cc(NC(=O)c2ncc(Oc3c(cccc3)C)cc2)ccc1)Cc4ccccc4
0.265233	S(=O)(=O)(Cc1cc(NC(=O)c2ncc(Oc3c(cccc3)C)cc2)ccc1)Cc4ccccc4
0.265233	S(=O)(=O)(Cc1cc(NC(=O)c2ncc(Oc3c(cccc3)C)cc2)ccc1)Cc4ccccc4
0.265233	S(=O)(=O)(Cc1cc(NC(=O)c2ncc(Oc3c(cccc3)C)cc2)ccc1)Cc4ccccc4
0.265233	S(=O)(=O)(Cc1cc(NC(=O)c2ncc(Oc3c(cccc3)C)cc2)ccc1)Cc4ccccc4
0.265233	S(=O)(=O)(Cc1cc(NC(=O)c2ncc(Oc3c(cccc3)C)cc2)ccc1)Cc4ccccc4
0.265233	S(=O)(=O)(Cc1cc(NC(=O)c2ncc(Oc3c(cccc3)C)cc2)ccc1)Cc4ccccc4
0.265233	S(=O)(=O)(Cc1cc(NC(=O)c2ncc(Oc3c(cccc3)C)cc2)ccc1)Cc4ccccc4
0.265233	S(=O)(=O)(Cc1cc(NC(=O)c2ncc(Oc3c(cccc3)C)cc2)ccc1)Cc4ccccc4
0.265233	S(=O)(=O)(Cc1cc(NC(=O)c2ncc(Oc3c(cccc3)C)cc2)ccc1)Cc4ccccc4
0.265018	O=C(Nc1ccc(cc1)CN2CCN(CC2)C)C=3N4N=CN=C4N=C(C3)C
0.265018	O=C(Nc1ccc(cc1)CN2CCN(CC2)C)C=3N4N=CN=C4N=C(C3)C
0.264925	O=C(Nc1cc(ccc1)CCN2CCN(CC2)C)C3=NN(N=C3)c4ccccc4
0.264925	O=C(Nc1cc(ccc1)CCN2CCN(CC2)C)C3=NN(N=C3)c4ccccc4
0.264925	O=C(Nc1cc(ccc1)CCN2CCN(CC2)C)C3=NN(N=C3)c4ccccc4
0.264925	O=C(Nc1cc(ccc1)CCN2CCN(CC2)C)C3=NN(N=C3)c4ccccc4
0.264925	O=C(Nc1cc(ccc1)CCN2CCN(CC2)C)C3=NN(N=C3)c4ccccc4
0.264925	O=C(Nc1cc(ccc1)CCN2CCN(CC2)C)C3=NN(N=C3)c4ccccc4
0.264925	O=C(Nc1cc(ccc1)CCN2CCN(CC2)C)C3=NN(N=C3)c4ccccc4
0.264925	O=C(Nc1cc(ccc1)CCN2CCN(CC2)C)C3=NN(N=C3)c4ccccc4
0.264925	O=C(Nc1cc(ccc1)CCN2CCN(CC2)C)C3=NN(N=C3)c4ccccc4
0.264925	O=C(Nc1cc(ccc1)CCN2CCN(CC2)C)C3=NN(N=C3)c4ccccc4
0.264881	Clc1c(ccc(Cl)c1)C=2N=C(SC2)C(NC(=O)c3cc(NC(=O)c4c(F)cccc4)c(cc3)C)C
0.264881	Clc1c(ccc(Cl)c1)C=2N=C(SC2)C(NC(=O)c3cc(NC(=O)c4c(F)cccc4)c(cc3)C)C
0.264881	Clc1c(ccc(Cl)c1)C=2N=C(SC2)C(NC(=O)c3cc(NC(=O)c4c(F)cccc4)c(cc3)C)C
0.264881	Clc1c(ccc(Cl)c1)C=2N=C(SC2)C(NC(=O)c3cc(NC(=O)c4c(F)cccc4)c(cc3)C)C
0.264881	Clc1c(ccc(Cl)c1)C=2N=C(SC2)C(NC(=O)c3cc(NC(=O)c4c(F)cccc4)c(cc3)C)C
0.264881	Clc1c(ccc(Cl)c1)C=2N=C(SC2)C(NC(=O)c3cc(NC(=O)c4c(F)cccc4)c(cc3)C)C
0.264881	Clc1c(ccc(Cl)c1)C=2N=C(SC2)C(NC(=O)c3cc(NC(=O)c4c(F)cccc4)c(cc3)C)C
0.264881	Clc1c(ccc(Cl)c1)C=2N=C(SC2)C(NC(=O)c3cc(NC(=O)c4c(F)cccc4)c(cc3)C)C
0.264881	Clc1c(ccc(Cl)c1)C=2N=C(SC2)C(NC(=O)c3cc(NC(=O)c4c(F)cccc4)c(cc3)C)C
0.264881	Clc1c(ccc(Cl)c1)C=2N=C(SC2)C(NC(=O)c3cc(NC(=O)c4c(F)cccc4)c(cc3)C)C
0.264706	S(=O)(=O)(Nc1c(F)ccc(NC(=O)c2cc(NC(=O)c3c(F)cccc3)c(cc2)C)c1)C=4SC=CC4
0.264706	S(=O)(=O)(Nc1c(F)ccc(NC(=O)c2cc(NC(=O)c3c(F)cccc3)c(cc2)C)c1)C=4SC=CC4
0.264706	S(=O)(=O)(Nc1c(F)ccc(NC(=O)c2cc(NC(=O)c3c(F)cccc3)c(cc2)C)c1)C=4SC=CC4
0.264706	S(=O)(=O)(Nc1c(F)ccc(NC(=O)c2cc(NC(=O)c3c(F)cccc3)c(cc2)C)c1)C=4SC=CC4
0.264706	S(=O)(=O)(Nc1c(F)ccc(NC(=O)c2cc(NC(=O)c3c(F)cccc3)c(cc2)C)c1)C=4SC=CC4
0.264706	S(=O)(=O)(Nc1c(F)ccc(NC(=O)c2cc(NC(=O)c3c(F)cccc3)c(cc2)C)c1)C=4SC=CC4
0.264706	S(=O)(=O)(Nc1c(F)ccc(NC(=O)c2cc(NC(=O)c3c(F)cccc3)c(cc2)C)c1)C=4SC=CC4
0.264706	S(=O)(=O)(Nc1c(F)ccc(NC(=O)c2cc(NC(=O)c3c(F)cccc3)c(cc2)C)c1)C=4SC=CC4
0.264706	S(=O)(=O)(Nc1c(F)ccc(NC(=O)c2cc(NC(=O)c3c(F)cccc3)c(cc2)C)c1)C=4SC=CC4
0.264706	S(=O)(=O)(Nc1c(F)ccc(NC(=O)c2cc(NC(=O)c3c(F)cccc3)c(cc2)C)c1)C=4SC=CC4
0.264605	Brc1c(cc(F)cc1)C(=O)NCCC(=O)Nc2c(cc(cc2)CN3CCSCC3)C
0.264605	Brc1c(cc(F)cc1)C(=O)NCCC(=O)Nc2c(cc(cc2)CN3CCSCC3)C
0.264591	O=C(Nc1nc(N(C)C)ccc1)c2ccc(cc2)CN3CC(OC(C3)C)C
0.264591	O=C(Nc1nc(N(C)C)ccc1)c2ccc(cc2)CN3CC(OC(C3)C)C
0.264407	FC(F)(F)C(F)(c1cc(c(NC(=O)c2cnc(N3CCOCC3)cc2)cc1)C)C(F)(F)F
0.264407	FC(F)(F)C(F)(c1cc(c(NC(=O)c2cnc(N3CCOCC3)cc2)cc1)C)C(F)(F)F
0.264407	FC(F)(F)C(F)(c1cc(c(NC(=O)c2cnc(N3CCOCC3)cc2)cc1)C)C(F)(F)F
0.264407	FC(F)(F)C(F)(c1cc(c(NC(=O)c2cnc(N3CCOCC3)cc2)cc1)C)C(F)(F)F
0.264407	FC(F)(F)C(F)(c1cc(c(NC(=O)c2cnc(N3CCOCC3)cc2)cc1)C)C(F)(F)F
0.264407	FC(F)(F)C(F)(c1cc(c(NC(=O)c2cnc(N3CCOCC3)cc2)cc1)C)C(F)(F)F
0.264407	FC(F)(F)C(F)(c1cc(c(NC(=O)c2cnc(N3CCOCC3)cc2)cc1)C)C(F)(F)F
0.264407	FC(F)(F)C(F)(c1cc(c(NC(=O)c2cnc(N3CCOCC3)cc2)cc1)C)C(F)(F)F
0.264407	FC(F)(F)C(F)(c1cc(c(NC(=O)c2cnc(N3CCOCC3)cc2)cc1)C)C(F)(F)F
0.264407	FC(F)(F)C(F)(c1cc(c(NC(=O)c2cnc(N3CCOCC3)cc2)cc1)C)C(F)(F)F
0.264286	S(=O)(c1ccccc1)Cc2cc(NC(=O)c3c(Nc4cc(F)ccc4)cncc3)ccc2
0.264286	S(=O)(c1ccccc1)Cc2cc(NC(=O)c3c(Nc4cc(F)ccc4)cncc3)ccc2
0.264286	S(=O)(c1ccccc1)Cc2cc(NC(=O)c3c(Nc4cc(F)ccc4)cncc3)ccc2
0.264286	S(=O)(c1ccccc1)Cc2cc(NC(=O)c3c(Nc4cc(F)ccc4)cncc3)ccc2
0.264286	S(=O)(c1ccccc1)Cc2cc(NC(=O)c3c(Nc4cc(F)ccc4)cncc3)ccc2
0.264286	S(=O)(c1ccccc1)Cc2cc(NC(=O)c3c(Nc4cc(F)ccc4)cncc3)ccc2
0.264286	S(=O)(c1ccccc1)Cc2cc(NC(=O)c3c(Nc4cc(F)ccc4)cncc3)ccc2
0.264286	S(=O)(c1ccccc1)Cc2cc(NC(=O)c3c(Nc4cc(F)ccc4)cncc3)ccc2
0.264286	S(=O)(c1ccccc1)Cc2cc(NC(=O)c3c(Nc4cc(F)ccc4)cncc3)ccc2
0.264286	S(=O)(c1ccccc1)Cc2cc(NC(=O)c3c(Nc4cc(F)ccc4)cncc3)ccc2
0.264286	Fc1ccc(cc1)CN2C(C(=O)Nc3cc(ccc3)C4=NNC=C4)CCC2
0.264286	Fc1ccc(cc1)CN2C(C(=O)Nc3cc(ccc3)C4=NNC=C4)CCC2
0.264286	Fc1ccc(cc1)CN2C(C(=O)Nc3cc(ccc3)C4=NNC=C4)CCC2
0.264286	Fc1ccc(cc1)CN2C(C(=O)Nc3cc(ccc3)C4=NNC=C4)CCC2
0.264286	Fc1ccc(cc1)CN2C(C(=O)Nc3cc(ccc3)C4=NNC=C4)CCC2
0.264286	Fc1ccc(cc1)CN2C(C(=O)Nc3cc(ccc3)C4=NNC=C4)CCC2
0.264286	Fc1ccc(cc1)CN2C(C(=O)Nc3cc(ccc3)C4=NNC=C4)CCC2
0.264286	Fc1ccc(cc1)CN2C(C(=O)Nc3cc(ccc3)C4=NNC=C4)CCC2
0.264286	Fc1ccc(cc1)CN2C(C(=O)Nc3cc(ccc3)C4=NNC=C4)CCC2
0.264286	Fc1ccc(cc1)CN2C(C(=O)Nc3cc(ccc3)C4=NNC=C4)CCC2
0.264	Clc1cc(Cl)cc(c1)C(=O)Nc2ccc(cc2)C(=O)NS(=O)(=O)Cc3cnccc3
0.264	Clc1cc(Cl)cc(c1)C(=O)Nc2ccc(cc2)C(=O)NS(=O)(=O)Cc3cnccc3
0.263889	O=C(N1CCC(OC)(CCC1)C)C(=O)Nc2cc(c3nc(ncc3)C)ccc2
0.263889	O=C(N1CCC(OC)(CCC1)C)C(=O)Nc2cc(c3nc(ncc3)C)ccc2
0.263889	O=C(N1CCC(OC)(CCC1)C)C(=O)Nc2cc(c3nc(ncc3)C)ccc2
0.263889	O=C(N1CCC(OC)(CCC1)C)C(=O)Nc2cc(c3nc(ncc3)C)ccc2
0.263889	O=C(N1CCC(OC)(CCC1)C)C(=O)Nc2cc(c3nc(ncc3)C)ccc2
0.263666	Fc1c(cccc1)C(=O)Nc2c(ccc(c2)C(=O)N3CC(c4cncc(F)c4)CC3)C
0.263666	Fc1c(cccc1)C(=O)Nc2c(ccc(c2)C(=O)N3CC(c4cncc(F)c4)CC3)C
0.263666	Fc1c(cccc1)C(=O)Nc2c(ccc(c2)C(=O)N3CC(c4cncc(F)c4)CC3)C
0.263666	Fc1c(cccc1)C(=O)Nc2c(ccc(c2)C(=O)N3CC(c4cncc(F)c4)CC3)C
0.263666	Fc1c(cccc1)C(=O)Nc2c(ccc(c2)C(=O)N3CC(c4cncc(F)c4)CC3)C
0.263666	Fc1c(cccc1)C(=O)Nc2c(ccc(c2)C(=O)N3CC(c4cncc(F)c4)CC3)C
0.263666	Fc1c(cccc1)C(=O)Nc2c(ccc(c2)C(=O)N3CC(c4cncc(F)c4)CC3)C
0.263666	Fc1c(cccc1)C(=O)Nc2c(ccc(c2)C(=O)N3CC(c4cncc(F)c4)CC3)C
0.263666	Fc1c(cccc1)C(=O)Nc2c(ccc(c2)C(=O)N3CC(c4cncc(F)c4)CC3)C
0.263666	Fc1c(cccc1)C(=O)Nc2c(ccc(c2)C(=O)N3CC(c4cncc(F)c4)CC3)C
0.263598	S1C=C(C(=O)Nc2c(F)ccc(NC=O)c2)C=C1
0.263598	S1C=C(C(=O)Nc2c(F)ccc(NC=O)c2)C=C1
0.263598	S1C=C(C(=O)Nc2c(F)ccc(NC=O)c2)C=C1
0.263598	S1C=C(C(=O)Nc2c(F)ccc(NC=O)c2)C=C1
0.263598	S1C=C(C(=O)Nc2c(F)ccc(NC=O)c2)C=C1
0.263598	S1C=C(C(=O)Nc2c(F)ccc(NC=O)c2)C=C1
0.263598	S1C=C(C(=O)Nc2c(F)ccc(NC=O)c2)C=C1
0.263598	S1C=C(C(=O)Nc2c(F)ccc(NC=O)c2)C=C1
0.263598	S1C=C(C(=O)Nc2c(F)ccc(NC=O)c2)C=C1
0.263598	S1C=C(C(=O)Nc2c(F)ccc(NC=O)c2)C=C1
0.263345	S(=O)(=O)(Nc1c(ccc(c1)C(=O)Nc2c(O)c(ccc2)C)C)c3ccc(F)cc3
0.263345	S(=O)(=O)(Nc1c(ccc(c1)C(=O)Nc2c(O)c(ccc2)C)C)c3ccc(F)cc3
0.263345	S(=O)(=O)(Nc1c(ccc(c1)C(=O)Nc2c(O)c(ccc2)C)C)c3ccc(F)cc3
0.263345	S(=O)(=O)(Nc1c(ccc(c1)C(=O)Nc2c(O)c(ccc2)C)C)c3ccc(F)cc3
0.263345	S(=O)(=O)(Nc1c(ccc(c1)C(=O)Nc2c(O)c(ccc2)C)C)c3ccc(F)cc3
0.263345	S(=O)(=O)(Nc1c(ccc(c1)C(=O)Nc2c(O)c(ccc2)C)C)c3ccc(F)cc3
0.263345	S(=O)(=O)(Nc1c(ccc(c1)C(=O)Nc2c(O)c(ccc2)C)C)c3ccc(F)cc3
0.263345	S(=O)(=O)(Nc1c(ccc(c1)C(=O)Nc2c(O)c(ccc2)C)C)c3ccc(F)cc3
0.263345	S(=O)(=O)(Nc1c(ccc(c1)C(=O)Nc2c(O)c(ccc2)C)C)c3ccc(F)cc3
0.263345	S(=O)(=O)(Nc1c(ccc(c1)C(=O)Nc2c(O)c(ccc2)C)C)c3ccc(F)cc3
0.263158	O=C(OC)c1cc(NC(=O)C)c(cc1)C
0.263158	O=C(OC)c1cc(NC(=O)C)c(cc1)C
0.263158	O=C(OC)c1cc(NC(=O)C)c(cc1)C
0.263158	O=C(OC)c1cc(NC(=O)C)c(cc1)C
0.263158	O=C(OC)c1cc(NC(=O)C)c(cc1)C
0.263158	O=C(OC)c1cc(NC(=O)C)c(cc1)C
0.263158	O=C(OC)c1cc(NC(=O)C)c(cc1)C
0.263158	O=C(OC)c1cc(NC(=O)C)c(cc1)C
0.263158	O=C(OC)c1cc(NC(=O)C)c(cc1)C
0.263158	O=C(OC)c1cc(NC(=O)C)c(cc1)C
0.263158	Fc1cncc(c2cc(NC=O)c(cc2)C)c1
0.262948	O=C(Nc1c(ccc(c1)Cc2ncccc2)C)C(=O)N
0.262948	O=C(Nc1c(ccc(c1)Cc2ncccc2)C)C(=O)N
0.262948	O=C(Nc1c(ccc(c1)Cc2ncccc2)C)C(=O)N
0.262948	O=C(Nc1c(ccc(c1)Cc2ncccc2)C)C(=O)N
0.262948	O=C(Nc1c(ccc(c1)Cc2ncccc2)C)C(=O)N
0.262948	O=C(Nc1c(ccc(c1)Cc2ncccc2)C)C(=O)N
0.262821	O=C(Nc1cnc(OC)cc1)c2cc(NC(=O)C(=O)NNC(=O)C=3NN=C(c4cc(OC)c(OC)cc4)C3)ccc2
0.262821	O=C(Nc1cnc(OC)cc1)c2cc(NC(=O)C(=O)NNC(=O)C=3NN=C(c4cc(OC)c(OC)cc4)C3)ccc2
0.262821	O=C(Nc1cnc(OC)cc1)c2cc(NC(=O)C(=O)NNC(=O)C=3NN=C(c4cc(OC)c(OC)cc4)C3)ccc2
0.262799	O=C(Nc1cc(c(NC(=O)C=2OC=CC2)cc1)C)c3ncc(Oc4c(OC)cccc4)cc3
0.262799	O=C(Nc1cc(c(NC(=O)C=2OC=CC2)cc1)C)c3ncc(Oc4c(OC)cccc4)cc3
0.262799	O=C(Nc1cc(c(NC(=O)C=2OC=CC2)cc1)C)c3ncc(Oc4c(OC)cccc4)cc3
0.262799	O=C(Nc1cc(c(NC(=O)C=2OC=CC2)cc1)C)c3ncc(Oc4c(OC)cccc4)cc3
0.262799	O=C(Nc1cc(c(NC(=O)C=2OC=CC2)cc1)C)c3ncc(Oc4c(OC)cccc4)cc3
0.262799	O=C(Nc1cc(c(NC(=O)C=2OC=CC2)cc1)C)c3ncc(Oc4c(OC)cccc4)cc3
0.262799	O=C(Nc1cc(c(NC(=O)C=2OC=CC2)cc1)C)c3ncc(Oc4c(OC)cccc4)cc3
0.262799	O=C(Nc1cc(c(NC(=O)C=2OC=CC2)cc1)C)c3ncc(Oc4c(OC)cccc4)cc3
0.262799	O=C(Nc1cc(c(NC(=O)C=2OC=CC2)cc1)C)c3ncc(Oc4c(OC)cccc4)cc3
0.262799	O=C(Nc1cc(c(NC(=O)C=2OC=CC2)cc1)C)c3ncc(Oc4c(OC)cccc4)cc3
0.262774	Brc1c(ccc(c1)CNc2c(NC(=O)C=3OC=CC3)cc(Cl)cc2)C
0.262774	Brc1c(ccc(c1)CNc2c(NC(=O)C=3OC=CC3)cc(Cl)cc2)C
0.262774	Brc1c(ccc(c1)CNc2c(NC(=O)C=3OC=CC3)cc(Cl)cc2)C
0.262774	Brc1c(ccc(c1)CNc2c(NC(=O)C=3OC=CC3)cc(Cl)cc2)C
0.262774	Brc1c(ccc(c1)CNc2c(NC(=O)C=3OC=CC3)cc(Cl)cc2)C
0.262774	Brc1c(ccc(c1)CNc2c(NC(=O)C=3OC=CC3)cc(Cl)cc2)C
0.262774	Brc1c(ccc(c1)CNc2c(NC(=O)C=3OC=CC3)cc(Cl)cc2)C
0.262774	Brc1c(ccc(c1)CNc2c(NC(=O)C=3OC=CC3)cc(Cl)cc2)C
0.262774	Brc1c(ccc(c1)CNc2c(NC(=O)C=3OC=CC3)cc(Cl)cc2)C
0.262774	Brc1c(ccc(c1)CNc2c(NC(=O)C=3OC=CC3)cc(Cl)cc2)C
0.262712	Brc1c2nc(c3cnccc3)cc(c2ccc1)C(=O)Nc4cc5c(cc4)CN(C5)CCCOCC
0.262712	Brc1c2nc(c3cnccc3)cc(c2ccc1)C(=O)Nc4cc5c(cc4)CN(C5)CCCOCC
0.262712	Brc1c2nc(c3cnccc3)cc(c2ccc1)C(=O)Nc4cc5c(cc4)CN(C5)CCCOCC
0.262712	Brc1c2nc(c3cnccc3)cc(c2ccc1)C(=O)Nc4cc5c(cc4)CN(C5)CCCOCC
0.262712	Brc1c2nc(c3cnccc3)cc(c2ccc1)C(=O)Nc4cc5c(cc4)CN(C5)CCCOCC
0.262712	Brc1c2nc(c3cnccc3)cc(c2ccc1)C(=O)Nc4cc5c(cc4)CN(C5)CCCOCC
0.262712	Brc1c2nc(c3cnccc3)cc(c2ccc1)C(=O)Nc4cc5c(cc4)CN(C5)CCCOCC
0.262172	Ic1cncc(c1)C(=O)NCc2c(c3ccc(cc3)CN4CCCC4)cccc2
0.262172	Ic1cncc(c1)C(=O)NCc2c(c3ccc(cc3)CN4CCCC4)cccc2
0.262172	Ic1cncc(c1)C(=O)NCc2c(c3ccc(cc3)CN4CCCC4)cccc2
0.262172	Ic1cncc(c1)C(=O)NCc2c(c3ccc(cc3)CN4CCCC4)cccc2
0.262172	Ic1cncc(c1)C(=O)NCc2c(c3ccc(cc3)CN4CCCC4)cccc2
0.262172	Ic1cncc(c1)C(=O)NCc2c(c3ccc(cc3)CN4CCCC4)cccc2
0.262172	Ic1cncc(c1)C(=O)NCc2c(c3ccc(cc3)CN4CCCC4)cccc2
0.262172	Ic1cncc(c1)C(=O)NCc2c(c3ccc(cc3)CN4CCCC4)cccc2
0.262172	Ic1cncc(c1)C(=O)NCc2c(c3ccc(cc3)CN4CCCC4)cccc2
0.262172	Ic1cncc(c1)C(=O)NCc2c(c3ccc(cc3)CN4CCCC4)cccc2
0.261905	O=C(Nc1cnc(OC)cc1)c2cc(NC(=O)C(=O)Nc3ccc(cc3)CCN4N=NC(=N4)c5ccccc5)ccc2
0.261905	O=C(Nc1cnc(OC)cc1)c2cc(NC(=O)C(=O)Nc3ccc(cc3)CCN4N=NC(=N4)c5ccccc5)ccc2
0.261905	O=C(Nc1cnc(OC)cc1)c2cc(NC(=O)C(=O)Nc3ccc(cc3)CCN4N=NC(=N4)c5ccccc5)ccc2
0.261905	O=C(Nc1cnc(OC)cc1)c2cc(NC(=O)C(=O)Nc3ccc(cc3)CCN4N=NC(=N4)c5ccccc5)ccc2
0.261905	O=C(Nc1cnc(OC)cc1)c2cc(NC(=O)C(=O)Nc3ccc(cc3)CCN4N=NC(=N4)c5ccccc5)ccc2
0.261905	O=C(Nc1cnc(OC)cc1)c2cc(NC(=O)C(=O)Nc3ccc(cc3)CCN4N=NC(=N4)c5ccccc5)ccc2
0.261905	O=C(Nc1cnc(OC)cc1)c2cc(NC(=O)C(=O)Nc3ccc(cc3)CCN4N=NC(=N4)c5ccccc5)ccc2
0.261905	O=C(Nc1cnc(OC)cc1)c2cc(NC(=O)C(=O)Nc3ccc(cc3)CCN4N=NC(=N4)c5ccccc5)ccc2
0.261905	O=C(Nc1cnc(OC)cc1)c2cc(NC(=O)C(=O)Nc3ccc(cc3)CCN4N=NC(=N4)c5ccccc5)ccc2
0.261905	O=C(Nc1cnc(OC)cc1)c2cc(NC(=O)C(=O)Nc3ccc(cc3)CCN4N=NC(=N4)c5ccccc5)ccc2
0.261719	[O-][N+](=O)c1cc(cc(c1)C(=O)Nc2cc(ccc2)C3=NNC=C3)C(=O)OC
0.261719	[O-][N+](=O)c1cc(cc(c1)C(=O)Nc2cc(ccc2)C3=NNC=C3)C(=O)OC
0.261719	[O-][N+](=O)c1cc(cc(c1)C(=O)Nc2cc(ccc2)C3=NNC=C3)C(=O)OC
0.261719	[O-][N+](=O)c1cc(cc(c1)C(=O)Nc2cc(ccc2)C3=NNC=C3)C(=O)OC
0.261719	[O-][N+](=O)c1cc(cc(c1)C(=O)Nc2cc(ccc2)C3=NNC=C3)C(=O)OC
0.261719	[O-][N+](=O)c1cc(cc(c1)C(=O)Nc2cc(ccc2)C3=NNC=C3)C(=O)OC
0.261719	[O-][N+](=O)c1cc(cc(c1)C(=O)Nc2cc(ccc2)C3=NNC=C3)C(=O)OC
0.261719	[O-][N+](=O)c1cc(cc(c1)C(=O)Nc2cc(ccc2)C3=NNC=C3)C(=O)OC
0.261719	[O-][N+](=O)c1cc(cc(c1)C(=O)Nc2cc(ccc2)C3=NNC=C3)C(=O)OC
0.261719	[O-][N+](=O)c1cc(cc(c1)C(=O)Nc2cc(ccc2)C3=NNC=C3)C(=O)OC
0.261719	O=C(Nc1cc(ccc1)CCN2CCN(CC2)C)CCC(=O)c3ccc(OCC)cc3
0.261364	O=C(Nc1cc(ccc1)CCN2CCN(CC2)C)C(=O)Nc3ccc(cc3)C=4OC(=NN4)C
0.261194	Brc1cnc(Oc2ccc(cc2)C(=O)Nc3ccc(cc3)CN4C(=O)CCC4)cc1
0.261168	O=C(Nc1ccc(cc1)C=2N=C(OC2)C)c3cc(ccc3)CN4N=C(N)C=C4C
0.261168	O=C(Nc1ccc(cc1)C=2N=C(OC2)C)c3cc(ccc3)CN4N=C(N)C=C4C
0.261168	O=C(Nc1ccc(cc1)C=2N=C(OC2)C)c3cc(ccc3)CN4N=C(N)C=C4C
0.261084	O=C(O)c1ccc(cc1)CN2CCN(CC2)C
0.261084	O=C(O)c1ccc(cc1)CN2CCN(CC2)C
0.261084	O=C(O)c1ccc(cc1)CN2CCN(CC2)C
0.261084	O=C(O)c1ccc(cc1)CN2CCN(CC2)C
0.261084	O=C(O)c1ccc(cc1)CN2CCN(CC2)C
0.261084	O=C(O)c1ccc(cc1)CN2CCN(CC2)C
0.261084	O=C(O)c1ccc(cc1)CN2CCN(CC2)C
0.261084	O=C(O)c1ccc(cc1)CN2CCN(CC2)C
0.261084	O=C(O)c1ccc(cc1)CN2CCN(CC2)C
0.261084	O=C(O)c1ccc(cc1)CN2CCN(CC2)C
0.26087	[O-][N+](=O)c1cc(NC(=O)C(=O)NCc2ccc(cc2)CN3CCN(CC3)C)c(OC)cc1
0.26087	[O-][N+](=O)c1cc(NC(=O)C(=O)NCc2ccc(cc2)CN3CCN(CC3)C)c(OC)cc1
0.26087	[O-][N+](=O)c1cc(NC(=O)C(=O)NCc2ccc(cc2)CN3CCN(CC3)C)c(OC)cc1
0.26087	[O-][N+](=O)c1cc(NC(=O)C(=O)NCc2ccc(cc2)CN3CCN(CC3)C)c(OC)cc1
0.26087	[O-][N+](=O)c1cc(NC(=O)C(=O)NCc2ccc(cc2)CN3CCN(CC3)C)c(OC)cc1
0.26087	[O-][N+](=O)c1cc(NC(=O)C(=O)NCc2ccc(cc2)CN3CCN(CC3)C)c(OC)cc1
0.26087	[O-][N+](=O)c1cc(NC(=O)C(=O)NCc2ccc(cc2)CN3CCN(CC3)C)c(OC)cc1
0.26087	[O-][N+](=O)c1cc(NC(=O)C(=O)NCc2ccc(cc2)CN3CCN(CC3)C)c(OC)cc1
0.26087	[O-][N+](=O)c1cc(NC(=O)C(=O)NCc2ccc(cc2)CN3CCN(CC3)C)c(OC)cc1
0.26087	[O-][N+](=O)c1cc(NC(=O)C(=O)NCc2ccc(cc2)CN3CCN(CC3)C)c(OC)cc1
0.26087	O=C(Nc1cc2N=C(Nc2cc1)C)C=3C(=O)NC(c4cnccc4)=CC3
0.26087	O=C(Nc1cc2N=C(Nc2cc1)C)C=3C(=O)NC(c4cnccc4)=CC3
0.26087	O=C(Nc1cc2N=C(Nc2cc1)C)C=3C(=O)NC(c4cnccc4)=CC3
0.26087	O=C(Nc1cc2N=C(Nc2cc1)C)C=3C(=O)NC(c4cnccc4)=CC3
0.26087	O=C(Nc1cc2N=C(Nc2cc1)C)C=3C(=O)NC(c4cnccc4)=CC3
0.26087	O=C(Nc1cc2N=C(Nc2cc1)C)C=3C(=O)NC(c4cnccc4)=CC3
0.26087	O=C(Nc1cc2N=C(Nc2cc1)C)C=3C(=O)NC(c4cnccc4)=CC3
0.26087	O=C(Nc1cc2N=C(Nc2cc1)C)C=3C(=O)NC(c4cnccc4)=CC3
0.26087	O=C(Nc1cc2N=C(Nc2cc1)C)C=3C(=O)NC(c4cnccc4)=CC3
0.26087	O=C(Nc1cc2N=C(Nc2cc1)C)C=3C(=O)NC(c4cnccc4)=CC3
0.260664	Clc1ccc(cc1)C(=O)Nc2cc(ccc2)C
0.260664	Clc1ccc(cc1)C(=O)Nc2cc(ccc2)C
0.260664	Clc1ccc(cc1)C(=O)Nc2cc(ccc2)C
0.260664	Clc1ccc(cc1)C(=O)Nc2cc(ccc2)C
0.260664	Clc1ccc(cc1)C(=O)Nc2cc(ccc2)C
0.260664	Clc1ccc(cc1)C(=O)Nc2cc(ccc2)C
0.260664	Clc1ccc(cc1)C(=O)Nc2cc(ccc2)C
0.260664	Clc1ccc(cc1)C(=O)Nc2cc(ccc2)C
0.260664	Clc1ccc(cc1)C(=O)Nc2cc(ccc2)C
0.260664	Clc1ccc(cc1)C(=O)Nc2cc(ccc2)C
0.260073	Brc1ccc(NC(=O)COc2c(OC)cc(cc2)C(=O)Nc3ccc(cc3)CCN4CCCC4)cc1
0.260073	Brc1ccc(NC(=O)COc2c(OC)cc(cc2)C(=O)Nc3ccc(cc3)CCN4CCCC4)cc1
0.260073	Brc1ccc(NC(=O)COc2c(OC)cc(cc2)C(=O)Nc3ccc(cc3)CCN4CCCC4)cc1
0.260073	Brc1ccc(NC(=O)COc2c(OC)cc(cc2)C(=O)Nc3ccc(cc3)CCN4CCCC4)cc1
0.260073	Brc1ccc(NC(=O)COc2c(OC)cc(cc2)C(=O)Nc3ccc(cc3)CCN4CCCC4)cc1
0.260073	Brc1ccc(NC(=O)COc2c(OC)cc(cc2)C(=O)Nc3ccc(cc3)CCN4CCCC4)cc1
0.260073	Brc1ccc(NC(=O)COc2c(OC)cc(cc2)C(=O)Nc3ccc(cc3)CCN4CCCC4)cc1
0.260073	Brc1ccc(NC(=O)COc2c(OC)cc(cc2)C(=O)Nc3ccc(cc3)CCN4CCCC4)cc1
0.260073	Brc1ccc(NC(=O)COc2c(OC)cc(cc2)C(=O)Nc3ccc(cc3)CCN4CCCC4)cc1
0.260073	Brc1ccc(NC(=O)COc2c(OC)cc(cc2)C(=O)Nc3ccc(cc3)CCN4CCCC4)cc1
0.259843	O=C(NCCN1CCN(Cc2ccccc2)CC1)c3ncnc(Nc4ccccc4)c3
0.259843	O=C(NCCN1CCN(Cc2ccccc2)CC1)c3ncnc(Nc4ccccc4)c3
0.259398	Clc1c(NC(=O)c2ccc(OC)cc2)cc(cc1)C(=O)OCCN3CCOCC3
0.259398	Clc1c(NC(=O)c2ccc(OC)cc2)cc(cc1)C(=O)OCCN3CCOCC3
0.259398	Clc1c(NC(=O)c2ccc(OC)cc2)cc(cc1)C(=O)OCCN3CCOCC3
0.259146	S1C(=NC(c2cc(ccc2)C(=O)Nc3cc4c(N(C(=O)CC4)CCCC#N)cc3)=C1)C
0.259146	S1C(=NC(c2cc(ccc2)C(=O)Nc3cc4c(N(C(=O)CC4)CCCC#N)cc3)=C1)C
0.259146	S1C(=NC(c2cc(ccc2)C(=O)Nc3cc4c(N(C(=O)CC4)CCCC#N)cc3)=C1)C
0.259146	S1C(=NC(c2cc(ccc2)C(=O)Nc3cc4c(N(C(=O)CC4)CCCC#N)cc3)=C1)C
0.259146	S1C(=NC(c2cc(ccc2)C(=O)Nc3cc4c(N(C(=O)CC4)CCCC#N)cc3)=C1)C
0.259146	S1C(=NC(c2cc(ccc2)C(=O)Nc3cc4c(N(C(=O)CC4)CCCC#N)cc3)=C1)C
0.259146	S1C(=NC(c2cc(ccc2)C(=O)Nc3cc4c(N(C(=O)CC4)CCCC#N)cc3)=C1)C
0.259146	S1C(=NC(c2cc(ccc2)C(=O)Nc3cc4c(N(C(=O)CC4)CCCC#N)cc3)=C1)C
0.259146	S1C(=NC(c2cc(ccc2)C(=O)Nc3cc4c(N(C(=O)CC4)CCCC#N)cc3)=C1)C
0.259146	S1C(=NC(c2cc(ccc2)C(=O)Nc3cc4c(N(C(=O)CC4)CCCC#N)cc3)=C1)C
0.258865	Clc1c(Cl)cc(c(NC(=O)c2cc(NC(=O)c3c(F)cccc3)c(cc2)C)c1)C(=O)OC
0.258865	Clc1c(Cl)cc(c(NC(=O)c2cc(NC(=O)c3c(F)cccc3)c(cc2)C)c1)C(=O)OC
0.258865	Clc1c(Cl)cc(c(NC(=O)c2cc(NC(=O)c3c(F)cccc3)c(cc2)C)c1)C(=O)OC
0.258741	O=C(Nc1cc2N(CCc2cc1)CC)c3cnc(NC4CC4)cc3
0.258741	O=C(Nc1cc2N(CCc2cc1)CC)c3cnc(NC4CC4)cc3
0.258741	O=C(Nc1cc2N(CCc2cc1)CC)c3cnc(NC4CC4)cc3
0.258741	O=C(Nc1cc2N(CCc2cc1)CC)c3cnc(NC4CC4)cc3
0.258741	O=C(Nc1cc2N(CCc2cc1)CC)c3cnc(NC4CC4)cc3
0.258741	O=C(Nc1cc2N(CCc2cc1)CC)c3cnc(NC4CC4)cc3
0.258741	O=C(Nc1cc2N(CCc2cc1)CC)c3cnc(NC4CC4)cc3
0.258741	O=C(Nc1cc2N(CCc2cc1)CC)c3cnc(NC4CC4)cc3
0.258741	O=C(Nc1cc2N(CCc2cc1)CC)c3cnc(NC4CC4)cc3
0.258741	O=C(Nc1cc2N(CCc2cc1)CC)c3cnc(NC4CC4)cc3
0.258475	Brc1c(ccc(c1)CNCCN2CCN(Cc3ccccc3)CC2)C
0.258475	Brc1c(ccc(c1)CNCCN2CCN(Cc3ccccc3)CC2)C
0.258475	Brc1c(ccc(c1)CNCCN2CCN(Cc3ccccc3)CC2)C
0.258475	Brc1c(ccc(c1)CNCCN2CCN(Cc3ccccc3)CC2)C
0.258475	Brc1c(ccc(c1)CNCCN2CCN(Cc3ccccc3)CC2)C
0.258475	Brc1c(ccc(c1)CNCCN2CCN(Cc3ccccc3)CC2)C
0.258475	Brc1c(ccc(c1)CNCCN2CCN(Cc3ccccc3)CC2)C
0.258475	Brc1c(ccc(c1)CNCCN2CCN(Cc3ccccc3)CC2)C
0.258475	Brc1c(ccc(c1)CNCCN2CCN(Cc3ccccc3)CC2)C
0.258475	Brc1c(ccc(c1)CNCCN2CCN(Cc3ccccc3)CC2)C
0.258427	Clc1ccc(cc1)C(=O)Nc2cc(ccc2)CN3CC(C4=NOC(C4)C)C3
0.258427	Clc1ccc(cc1)C(=O)Nc2cc(ccc2)CN3CC(C4=NOC(C4)C)C3
0.258427	Clc1ccc(cc1)C(=O)Nc2cc(ccc2)CN3CC(C4=NOC(C4)C)C3
0.258303	S(=O)(=O)(Nc1cc(ccc1)C(=O)Nc2cc(ccc2)C(=O)c3ccccc3)c4cc(F)c(cc4)C
0.258303	S(=O)(=O)(Nc1cc(ccc1)C(=O)Nc2cc(ccc2)C(=O)c3ccccc3)c4cc(F)c(cc4)C
0.258303	S(=O)(=O)(Nc1cc(ccc1)C(=O)Nc2cc(ccc2)C(=O)c3ccccc3)c4cc(F)c(cc4)C
0.258303	S(=O)(=O)(Nc1cc(ccc1)C(=O)Nc2cc(ccc2)C(=O)c3ccccc3)c4cc(F)c(cc4)C
0.258303	S(=O)(=O)(Nc1cc(ccc1)C(=O)Nc2cc(ccc2)C(=O)c3ccccc3)c4cc(F)c(cc4)C
0.258303	S(=O)(=O)(Nc1cc(ccc1)C(=O)Nc2cc(ccc2)C(=O)c3ccccc3)c4cc(F)c(cc4)C
0.258303	S(=O)(=O)(Nc1cc(ccc1)C(=O)Nc2cc(ccc2)C(=O)c3ccccc3)c4cc(F)c(cc4)C
0.258303	S(=O)(=O)(Nc1cc(ccc1)C(=O)Nc2cc(ccc2)C(=O)c3ccccc3)c4cc(F)c(cc4)C
0.258303	S(=O)(=O)(Nc1cc(ccc1)C(=O)Nc2cc(ccc2)C(=O)c3ccccc3)c4cc(F)c(cc4)C
0.258303	S(=O)(=O)(Nc1cc(ccc1)C(=O)Nc2cc(ccc2)C(=O)c3ccccc3)c4cc(F)c(cc4)C
0.257951	O=C(Nc1cc(c(NC(=O)C=2OC=CC2)cc1)C)c3cc(OC)c(OCCCC)cc3
0.257951	O=C(Nc1cc(c(NC(=O)C=2OC=CC2)cc1)C)c3cc(OC)c(OCCCC)cc3
0.257951	O=C(Nc1cc(c(NC(=O)C=2OC=CC2)cc1)C)c3cc(OC)c(OCCCC)cc3
0.257951	O=C(Nc1cc(c(NC(=O)C=2OC=CC2)cc1)C)c3cc(OC)c(OCCCC)cc3
0.257951	O=C(Nc1cc(c(NC(=O)C=2OC=CC2)cc1)C)c3cc(OC)c(OCCCC)cc3
0.257951	O=C(Nc1cc(c(NC(=O)C=2OC=CC2)cc1)C)c3cc(OC)c(OCCCC)cc3
0.257951	O=C(Nc1cc(c(NC(=O)C=2OC=CC2)cc1)C)c3cc(OC)c(OCCCC)cc3
0.257951	O=C(Nc1cc(c(NC(=O)C=2OC=CC2)cc1)C)c3cc(OC)c(OCCCC)cc3
0.257951	O=C(Nc1cc(c(NC(=O)C=2OC=CC2)cc1)C)c3cc(OC)c(OCCCC)cc3
0.257951	O=C(Nc1cc(c(NC(=O)C=2OC=CC2)cc1)C)c3cc(OC)c(OCCCC)cc3
0.25784	S1C(=NC(=C1C)C)N2CCN(C(=O)c3cc(NC(=O)c4cnccc4)ccc3)CC2
0.25784	S1C(=NC(=C1C)C)N2CCN(C(=O)c3cc(NC(=O)c4cnccc4)ccc3)CC2
0.25784	S1C(=NC(=C1C)C)N2CCN(C(=O)c3cc(NC(=O)c4cnccc4)ccc3)CC2
0.25784	S1C(=NC(=C1C)C)N2CCN(C(=O)c3cc(NC(=O)c4cnccc4)ccc3)CC2
0.25784	S1C(=NC(=C1C)C)N2CCN(C(=O)c3cc(NC(=O)c4cnccc4)ccc3)CC2
0.25784	S1C(=NC(=C1C)C)N2CCN(C(=O)c3cc(NC(=O)c4cnccc4)ccc3)CC2
0.257732	Clc1c(NNC(=O)C=2C(=O)NC(c3cnccc3)=CC2)cccc1C
0.257732	Clc1c(NNC(=O)C=2C(=O)NC(c3cnccc3)=CC2)cccc1C
0.257732	Clc1c(NNC(=O)C=2C(=O)NC(c3cnccc3)=CC2)cccc1C
0.257732	Clc1c(NNC(=O)C=2C(=O)NC(c3cnccc3)=CC2)cccc1C
0.257732	Clc1c(NNC(=O)C=2C(=O)NC(c3cnccc3)=CC2)cccc1C
0.257732	Clc1c(NNC(=O)C=2C(=O)NC(c3cnccc3)=CC2)cccc1C
0.257732	Clc1c(NNC(=O)C=2C(=O)NC(c3cnccc3)=CC2)cccc1C
0.257732	Clc1c(NNC(=O)C=2C(=O)NC(c3cnccc3)=CC2)cccc1C
0.257732	Clc1c(NNC(=O)C=2C(=O)NC(c3cnccc3)=CC2)cccc1C
0.257732	Clc1c(NNC(=O)C=2C(=O)NC(c3cnccc3)=CC2)cccc1C
0.257576	S(=O)(=O)(Nc1ccc(OCC)cc1)c2cc(ccc2)C(=O)Nc3ccc(Nc4ncccn4)cc3
0.257576	S(=O)(=O)(Nc1ccc(OCC)cc1)c2cc(ccc2)C(=O)Nc3ccc(Nc4ncccn4)cc3
0.257576	S(=O)(=O)(Nc1ccc(OCC)cc1)c2cc(ccc2)C(=O)Nc3ccc(Nc4ncccn4)cc3
0.257576	S(=O)(=O)(Nc1ccc(OCC)cc1)c2cc(ccc2)C(=O)Nc3ccc(Nc4ncccn4)cc3
0.257576	S(=O)(=O)(Nc1ccc(OCC)cc1)c2cc(ccc2)C(=O)Nc3ccc(Nc4ncccn4)cc3
0.257576	S(=O)(=O)(Nc1ccc(OCC)cc1)c2cc(ccc2)C(=O)Nc3ccc(Nc4ncccn4)cc3
0.257576	S(=O)(=O)(Nc1ccc(OCC)cc1)c2cc(ccc2)C(=O)Nc3ccc(Nc4ncccn4)cc3
0.257576	S(=O)(=O)(Nc1ccc(OCC)cc1)c2cc(ccc2)C(=O)Nc3ccc(Nc4ncccn4)cc3
0.257576	S(=O)(=O)(Nc1ccc(OCC)cc1)c2cc(ccc2)C(=O)Nc3ccc(Nc4ncccn4)cc3
0.257576	S(=O)(=O)(Nc1ccc(OCC)cc1)c2cc(ccc2)C(=O)Nc3ccc(Nc4ncccn4)cc3
0.257525	Clc1c(cc(S(=O)(=O)N2CCCCC2)cc1)C(=O)Nc3cc(ccc3)CCN4CCN(CC4)C
0.257525	Clc1c(cc(S(=O)(=O)N2CCCCC2)cc1)C(=O)Nc3cc(ccc3)CCN4CCN(CC4)C
0.257525	Clc1c(cc(S(=O)(=O)N2CCCCC2)cc1)C(=O)Nc3cc(ccc3)CCN4CCN(CC4)C
0.257525	Clc1c(cc(S(=O)(=O)N2CCCCC2)cc1)C(=O)Nc3cc(ccc3)CCN4CCN(CC4)C
0.257525	Clc1c(cc(S(=O)(=O)N2CCCCC2)cc1)C(=O)Nc3cc(ccc3)CCN4CCN(CC4)C
0.257525	Clc1c(cc(S(=O)(=O)N2CCCCC2)cc1)C(=O)Nc3cc(ccc3)CCN4CCN(CC4)C
0.257525	Clc1c(cc(S(=O)(=O)N2CCCCC2)cc1)C(=O)Nc3cc(ccc3)CCN4CCN(CC4)C
0.256667	O=C(OC(C)(C)C)N1CCN(c2nccc(c2)C(=O)Nc3ccc(cc3)CN4C(=O)CCC4)CC1
0.256667	O=C(OC(C)(C)C)N1CCN(c2nccc(c2)C(=O)Nc3ccc(cc3)CN4C(=O)CCC4)CC1
0.256667	O=C(OC(C)(C)C)N1CCN(c2nccc(c2)C(=O)Nc3ccc(cc3)CN4C(=O)CCC4)CC1
0.256667	O=C(OC(C)(C)C)N1CCN(c2nccc(c2)C(=O)Nc3ccc(cc3)CN4C(=O)CCC4)CC1
0.256667	O=C(OC(C)(C)C)N1CCN(c2nccc(c2)C(=O)Nc3ccc(cc3)CN4C(=O)CCC4)CC1
0.256667	O=C(OC(C)(C)C)N1CCN(c2nccc(c2)C(=O)Nc3ccc(cc3)CN4C(=O)CCC4)CC1
0.256667	O=C(OC(C)(C)C)N1CCN(c2nccc(c2)C(=O)Nc3ccc(cc3)CN4C(=O)CCC4)CC1
0.256667	O=C(OC(C)(C)C)N1CCN(c2nccc(c2)C(=O)Nc3ccc(cc3)CN4C(=O)CCC4)CC1
0.256667	O=C(OC(C)(C)C)N1CCN(c2nccc(c2)C(=O)Nc3ccc(cc3)CN4C(=O)CCC4)CC1
0.256667	O=C(OC(C)(C)C)N1CCN(c2nccc(c2)C(=O)Nc3ccc(cc3)CN4C(=O)CCC4)CC1
0.256303	O=C(NOCCOCC#C)c1cc(NC(=O)c2cnccc2)ccc1
0.256303	O=C(NOCCOCC#C)c1cc(NC(=O)c2cnccc2)ccc1
0.256303	O=C(NOCCOCC#C)c1cc(NC(=O)c2cnccc2)ccc1
0.256303	O=C(NOCCOCC#C)c1cc(NC(=O)c2cnccc2)ccc1
0.256303	O=C(NOCCOCC#C)c1cc(NC(=O)c2cnccc2)ccc1
0.256303	O=C(NOCCOCC#C)c1cc(NC(=O)c2cnccc2)ccc1
0.256303	O=C(NOCCOCC#C)c1cc(NC(=O)c2cnccc2)ccc1
0.256303	O=C(NOCCOCC#C)c1cc(NC(=O)c2cnccc2)ccc1
0.256303	O=C(NOCCOCC#C)c1cc(NC(=O)c2cnccc2)ccc1
0.256303	O=C(NOCCOCC#C)c1cc(NC(=O)c2cnccc2)ccc1
0.25614	Clc1cnc(Oc2ccc(cc2)C(=O)Nc3c(cc(S(=O)(=O)CCO)cc3)C)cc1
0.25614	Clc1cnc(Oc2ccc(cc2)C(=O)Nc3c(cc(S(=O)(=O)CCO)cc3)C)cc1
0.256098	O=C(Nc1cc(ccc1)C(=O)NCC)c2cnc(NC3CC3)cc2
0.256098	O=C(Nc1cc(ccc1)C(=O)NCC)c2cnc(NC3CC3)cc2
0.256098	O=C(Nc1cc(ccc1)C(=O)NCC)c2cnc(NC3CC3)cc2
0.256098	O=C(Nc1cc(ccc1)C(=O)NCC)c2cnc(NC3CC3)cc2
0.256098	O=C(Nc1cc(ccc1)C(=O)NCC)c2cnc(NC3CC3)cc2
0.256098	O=C(Nc1cc(ccc1)C(=O)NCC)c2cnc(NC3CC3)cc2
0.256098	O=C(Nc1cc(ccc1)C(=O)NCC)c2cnc(NC3CC3)cc2
0.256098	O=C(Nc1cc(ccc1)C(=O)NCC)c2cnc(NC3CC3)cc2
0.256098	O=C(Nc1cc(ccc1)C(=O)NCC)c2cnc(NC3CC3)cc2
0.256098	O=C(Nc1cc(ccc1)C(=O)NCC)c2cnc(NC3CC3)cc2
0.255973	Clc1c(N2CCSCC2)ccc(NC(=O)C(=O)Nc3cc(ccc3)C(=O)Nc4cnc(OC)cc4)c1
0.255973	Clc1c(N2CCSCC2)ccc(NC(=O)C(=O)Nc3cc(ccc3)C(=O)Nc4cnc(OC)cc4)c1
0.255906	S(=O)(=O)(c1ccc(cc1)C(=O)Nc2c(cc(cc2)C(=O)NC)C)C(F)F
0.255906	S(=O)(=O)(c1ccc(cc1)C(=O)Nc2c(cc(cc2)C(=O)NC)C)C(F)F
0.255906	S(=O)(=O)(c1ccc(cc1)C(=O)Nc2c(cc(cc2)C(=O)NC)C)C(F)F
0.255906	S(=O)(=O)(c1ccc(cc1)C(=O)Nc2c(cc(cc2)C(=O)NC)C)C(F)F
0.255906	S(=O)(=O)(c1ccc(cc1)C(=O)Nc2c(cc(cc2)C(=O)NC)C)C(F)F
0.255906	S(=O)(=O)(c1ccc(cc1)C(=O)Nc2c(cc(cc2)C(=O)NC)C)C(F)F
0.255906	S(=O)(=O)(c1ccc(cc1)C(=O)Nc2c(cc(cc2)C(=O)NC)C)C(F)F
0.255906	S(=O)(=O)(c1ccc(cc1)C(=O)Nc2c(cc(cc2)C(=O)NC)C)C(F)F
0.255906	S(=O)(=O)(c1ccc(cc1)C(=O)Nc2c(cc(cc2)C(=O)NC)C)C(F)F
0.255906	S(=O)(=O)(c1ccc(cc1)C(=O)Nc2c(cc(cc2)C(=O)NC)C)C(F)F
0.255814	Clc1c(S(=O)(=O)Nc2c(cccc2)C)cc(cc1)C(=O)Nc3cc(S(=O)(=O)Nc4ccc(Cl)cc4)c(OC)cc3
0.255814	Clc1c(S(=O)(=O)Nc2c(cccc2)C)cc(cc1)C(=O)Nc3cc(S(=O)(=O)Nc4ccc(Cl)cc4)c(OC)cc3
0.255725	S(=O)(=O)(c1cc(c(NC(=O)c2cc(ccc2)C)cc1)C)CCO
0.255725	S(=O)(=O)(c1cc(c(NC(=O)c2cc(ccc2)C)cc1)C)CCO
0.255725	S(=O)(=O)(c1cc(c(NC(=O)c2cc(ccc2)C)cc1)C)CCO
0.255725	S(=O)(=O)(c1cc(c(NC(=O)c2cc(ccc2)C)cc1)C)CCO
0.255725	S(=O)(=O)(c1cc(c(NC(=O)c2cc(ccc2)C)cc1)C)CCO
0.255725	S(=O)(=O)(c1cc(c(NC(=O)c2cc(ccc2)C)cc1)C)CCO
0.255725	S(=O)(=O)(c1cc(c(NC(=O)c2cc(ccc2)C)cc1)C)CCO
0.255725	S(=O)(=O)(c1cc(c(NC(=O)c2cc(ccc2)C)cc1)C)CCO
0.255725	S(=O)(=O)(c1cc(c(NC(=O)c2cc(ccc2)C)cc1)C)CCO
0.255725	S(=O)(=O)(c1cc(c(NC(=O)c2cc(ccc2)C)cc1)C)CCO
0.255639	S(=O)(=O)(c1cc(c(NC(=O)c2ccc(NC(=O)C(C)C)cc2)cc1)C)CCO
0.255639	S(=O)(=O)(c1cc(c(NC(=O)c2ccc(NC(=O)C(C)C)cc2)cc1)C)CCO
0.255639	S(=O)(=O)(c1cc(c(NC(=O)c2ccc(NC(=O)C(C)C)cc2)cc1)C)CCO
0.255639	S(=O)(=O)(c1cc(c(NC(=O)c2ccc(NC(=O)C(C)C)cc2)cc1)C)CCO
0.255639	S(=O)(=O)(c1cc(c(NC(=O)c2ccc(NC(=O)C(C)C)cc2)cc1)C)CCO
0.255639	S(=O)(=O)(c1cc(c(NC(=O)c2ccc(NC(=O)C(C)C)cc2)cc1)C)CCO
0.255639	S(=O)(=O)(c1cc(c(NC(=O)c2ccc(NC(=O)C(C)C)cc2)cc1)C)CCO
0.255639	S(=O)(=O)(c1cc(c(NC(=O)c2ccc(NC(=O)C(C)C)cc2)cc1)C)CCO
0.255639	S(=O)(=O)(c1cc(c(NC(=O)c2ccc(NC(=O)C(C)C)cc2)cc1)C)CCO
0.255639	S(=O)(=O)(c1cc(c(NC(=O)c2ccc(NC(=O)C(C)C)cc2)cc1)C)CCO
0.255411	O=C(Nc1c(ccc(c2ccc(C#N)cc2)c1)C)C=O
0.255411	O=C(Nc1c(ccc(c2ccc(C#N)cc2)c1)C)C=O
0.255411	O=C(Nc1c(ccc(c2ccc(C#N)cc2)c1)C)C=O
0.255411	O=C(Nc1c(ccc(c2ccc(C#N)cc2)c1)C)C=O
0.255411	O=C(Nc1c(ccc(c2ccc(C#N)cc2)c1)C)C=O
0.255411	O=C(Nc1c(ccc(c2ccc(C#N)cc2)c1)C)C=O
0.255411	O=C(Nc1c(ccc(c2ccc(C#N)cc2)c1)C)C=O
0.255411	O=C(Nc1c(ccc(c2ccc(C#N)cc2)c1)C)C=O
0.255411	O=C(Nc1c(ccc(c2ccc(C#N)cc2)c1)C)C=O
0.255411	O=C(Nc1c(ccc(c2ccc(C#N)cc2)c1)C)C=O
0.254967	Fc1c(cccc1)C(=O)Nc2c(ccc(c2)C(=O)N3CCC(C(=O)O)(CC3)C)C
0.254967	Fc1c(cccc1)C(=O)Nc2c(ccc(c2)C(=O)N3CCC(C(=O)O)(CC3)C)C
0.254967	Fc1c(cccc1)C(=O)Nc2c(ccc(c2)C(=O)N3CCC(C(=O)O)(CC3)C)C
0.254967	Fc1c(cccc1)C(=O)Nc2c(ccc(c2)C(=O)N3CCC(C(=O)O)(CC3)C)C
0.254967	Fc1c(cccc1)C(=O)Nc2c(ccc(c2)C(=O)N3CCC(C(=O)O)(CC3)C)C
0.254417	S1C(=NC(c2cc(ccc2)C(=O)NC3=NN(c4ccncc4)C=C3)=C1)C
0.254417	S1C(=NC(c2cc(ccc2)C(=O)NC3=NN(c4ccncc4)C=C3)=C1)C
0.254417	S1C(=NC(c2cc(ccc2)C(=O)NC3=NN(c4ccncc4)C=C3)=C1)C
0.254417	S1C(=NC(c2cc(ccc2)C(=O)NC3=NN(c4ccncc4)C=C3)=C1)C
0.254417	S1C(=NC(c2cc(ccc2)C(=O)NC3=NN(c4ccncc4)C=C3)=C1)C
0.254417	S1C(=NC(c2cc(ccc2)C(=O)NC3=NN(c4ccncc4)C=C3)=C1)C
0.254417	S1C(=NC(c2cc(ccc2)C(=O)NC3=NN(c4ccncc4)C=C3)=C1)C
0.254417	S1C(=NC(c2cc(ccc2)C(=O)NC3=NN(c4ccncc4)C=C3)=C1)C
0.254417	S1C(=NC(c2cc(ccc2)C(=O)NC3=NN(c4ccncc4)C=C3)=C1)C
0.254417	S1C(=NC(c2cc(ccc2)C(=O)NC3=NN(c4ccncc4)C=C3)=C1)C
0.254355	O=C(Nc1c(nc(OC)cc1)CC)c2cc(c(O)cc2)c3ccccc3
0.254355	O=C(Nc1c(nc(OC)cc1)CC)c2cc(c(O)cc2)c3ccccc3
0.254237	FC(F)(F)C=1N=C2N(C1)C=C(C(=O)Nc3cc(ccc3)CCN4CCN(CC4)C)C=C2
0.254237	FC(F)(F)C=1N=C2N(C1)C=C(C(=O)Nc3cc(ccc3)CCN4CCN(CC4)C)C=C2
0.254125	O=C(OC(C)(C)C)N1CCN(c2nccc(c2)C(=O)Nc3cc(OC)c(NC(=O)C)cc3)CC1
0.254125	O=C(OC(C)(C)C)N1CCN(c2nccc(c2)C(=O)Nc3cc(OC)c(NC(=O)C)cc3)CC1
0.254125	O=C(OC(C)(C)C)N1CCN(c2nccc(c2)C(=O)Nc3cc(OC)c(NC(=O)C)cc3)CC1
0.254125	O=C(OC(C)(C)C)N1CCN(c2nccc(c2)C(=O)Nc3cc(OC)c(NC(=O)C)cc3)CC1
0.254125	O=C(OC(C)(C)C)N1CCN(c2nccc(c2)C(=O)Nc3cc(OC)c(NC(=O)C)cc3)CC1
0.254125	O=C(OC(C)(C)C)N1CCN(c2nccc(c2)C(=O)Nc3cc(OC)c(NC(=O)C)cc3)CC1
0.254125	O=C(OC(C)(C)C)N1CCN(c2nccc(c2)C(=O)Nc3cc(OC)c(NC(=O)C)cc3)CC1
0.254125	O=C(OC(C)(C)C)N1CCN(c2nccc(c2)C(=O)Nc3cc(OC)c(NC(=O)C)cc3)CC1
0.254125	O=C(OC(C)(C)C)N1CCN(c2nccc(c2)C(=O)Nc3cc(OC)c(NC(=O)C)cc3)CC1
0.254125	O=C(OC(C)(C)C)N1CCN(c2nccc(c2)C(=O)Nc3cc(OC)c(NC(=O)C)cc3)CC1
0.253968	S(=O)(=O)(N1CCN(C(=O)c2cc(NC(=O)c3c(F)cccc3)c(cc2)C)CC1)c4ccc(cc4)C(F)(F)F
0.253968	S(=O)(=O)(N1CCN(C(=O)c2cc(NC(=O)c3c(F)cccc3)c(cc2)C)CC1)c4ccc(cc4)C(F)(F)F
0.253968	S(=O)(=O)(N1CCN(C(=O)c2cc(NC(=O)c3c(F)cccc3)c(cc2)C)CC1)c4ccc(cc4)C(F)(F)F
0.253968	S(=O)(=O)(N1CCN(C(=O)c2cc(NC(=O)c3c(F)cccc3)c(cc2)C)CC1)c4ccc(cc4)C(F)(F)F
0.253968	S(=O)(=O)(N1CCN(C(=O)c2cc(NC(=O)c3c(F)cccc3)c(cc2)C)CC1)c4ccc(cc4)C(F)(F)F
0.253968	S(=O)(=O)(N1CCN(C(=O)c2cc(NC(=O)c3c(F)cccc3)c(cc2)C)CC1)c4ccc(cc4)C(F)(F)F
0.253968	S(=O)(=O)(N1CCN(C(=O)c2cc(NC(=O)c3c(F)cccc3)c(cc2)C)CC1)c4ccc(cc4)C(F)(F)F
0.253968	S(=O)(=O)(N1CCN(C(=O)c2cc(NC(=O)c3c(F)cccc3)c(cc2)C)CC1)c4ccc(cc4)C(F)(F)F
0.253968	S(=O)(=O)(N1CCN(C(=O)c2cc(NC(=O)c3c(F)cccc3)c(cc2)C)CC1)c4ccc(cc4)C(F)(F)F
0.253968	S(=O)(=O)(N1CCN(C(=O)c2cc(NC(=O)c3c(F)cccc3)c(cc2)C)CC1)c4ccc(cc4)C(F)(F)F
0.253968	O=C(Nc1ccc(cc1)C(=O)Nc2cc3c(cc2)CN(C3)CCCOCC)N
0.253968	Brc1c2nc(c3cnccc3)cc(c2ccc1)C(=O)Nc4cc(NS(=O)(=O)C=5SC=CC5)c(F)cc4
0.253968	Brc1c2nc(c3cnccc3)cc(c2ccc1)C(=O)Nc4cc(NS(=O)(=O)C=5SC=CC5)c(F)cc4
0.253968	Brc1c2nc(c3cnccc3)cc(c2ccc1)C(=O)Nc4cc(NS(=O)(=O)C=5SC=CC5)c(F)cc4
0.253968	Brc1c2nc(c3cnccc3)cc(c2ccc1)C(=O)Nc4cc(NS(=O)(=O)C=5SC=CC5)c(F)cc4
0.253968	Brc1c2nc(c3cnccc3)cc(c2ccc1)C(=O)Nc4cc(NS(=O)(=O)C=5SC=CC5)c(F)cc4
0.253968	Brc1c2nc(c3cnccc3)cc(c2ccc1)C(=O)Nc4cc(NS(=O)(=O)C=5SC=CC5)c(F)cc4
0.253968	Brc1c2nc(c3cnccc3)cc(c2ccc1)C(=O)Nc4cc(NS(=O)(=O)C=5SC=CC5)c(F)cc4
0.253968	Brc1c2nc(c3cnccc3)cc(c2ccc1)C(=O)Nc4cc(NS(=O)(=O)C=5SC=CC5)c(F)cc4
0.253968	Brc1c2nc(c3cnccc3)cc(c2ccc1)C(=O)Nc4cc(NS(=O)(=O)C=5SC=CC5)c(F)cc4
0.253968	Brc1c2nc(c3cnccc3)cc(c2ccc1)C(=O)Nc4cc(NS(=O)(=O)C=5SC=CC5)c(F)cc4
0.253906	O=C(Nc1cc(ccc1)C2=NNC=C2)CCC(=O)c3ccc(OCC)cc3
0.253906	O=C(Nc1cc(ccc1)C2=NNC=C2)CCC(=O)c3ccc(OCC)cc3
0.253906	O=C(Nc1cc(ccc1)C2=NNC=C2)CCC(=O)c3ccc(OCC)cc3
0.253906	O=C(Nc1cc(ccc1)C2=NNC=C2)CCC(=O)c3ccc(OCC)cc3
0.253906	O=C(Nc1cc(ccc1)C2=NNC=C2)CCC(=O)c3ccc(OCC)cc3
0.253906	O=C(Nc1cc(ccc1)C2=NNC=C2)CCC(=O)c3ccc(OCC)cc3
0.253906	O=C(Nc1cc(ccc1)C2=NNC=C2)CCC(=O)c3ccc(OCC)cc3
0.253906	O=C(Nc1cc(ccc1)C2=NNC=C2)CCC(=O)c3ccc(OCC)cc3
0.253906	O=C(Nc1cc(ccc1)C2=NNC=C2)CCC(=O)c3ccc(OCC)cc3
0.253906	O=C(Nc1cc(ccc1)C2=NNC=C2)CCC(=O)c3ccc(OCC)cc3
0.253333	S=C(NN=C1C(CN(Cc2ncccc2)CC1)C)Nc3c(ccc(c3)C)C
0.253333	S=C(NN=C1C(CN(Cc2ncccc2)CC1)C)Nc3c(ccc(c3)C)C
0.253333	S=C(NN=C1C(CN(Cc2ncccc2)CC1)C)Nc3c(ccc(c3)C)C
0.253333	S=C(NN=C1C(CN(Cc2ncccc2)CC1)C)Nc3c(ccc(c3)C)C
0.253219	Fc1ccc(c2ccc(cc2)C(=O)Nc3cnc(cc3)C(C)C)cc1
0.253219	Fc1ccc(c2ccc(cc2)C(=O)Nc3cnc(cc3)C(C)C)cc1
0.253219	Fc1ccc(c2ccc(cc2)C(=O)Nc3cnc(cc3)C(C)C)cc1
0.253219	Fc1ccc(c2ccc(cc2)C(=O)Nc3cnc(cc3)C(C)C)cc1
0.253219	Fc1ccc(c2ccc(cc2)C(=O)Nc3cnc(cc3)C(C)C)cc1
0.253219	Fc1ccc(c2ccc(cc2)C(=O)Nc3cnc(cc3)C(C)C)cc1
0.253219	Fc1ccc(c2ccc(cc2)C(=O)Nc3cnc(cc3)C(C)C)cc1
0.253219	Fc1ccc(c2ccc(cc2)C(=O)Nc3cnc(cc3)C(C)C)cc1
0.253219	Fc1ccc(c2ccc(cc2)C(=O)Nc3cnc(cc3)C(C)C)cc1
0.253219	Fc1ccc(c2ccc(cc2)C(=O)Nc3cnc(cc3)C(C)C)cc1
0.253012	O=C(Nc1cc(OC)c(NC(=O)C)cc1)c2ccc(NC(=O)C(C)C)cc2
0.253012	O=C(Nc1cc(OC)c(NC(=O)C)cc1)c2ccc(NC(=O)C(C)C)cc2
0.253012	O=C(Nc1cc(OC)c(NC(=O)C)cc1)c2ccc(NC(=O)C(C)C)cc2
0.253012	O=C(Nc1cc(OC)c(NC(=O)C)cc1)c2ccc(NC(=O)C(C)C)cc2
0.253012	O=C(Nc1cc(OC)c(NC(=O)C)cc1)c2ccc(NC(=O)C(C)C)cc2
0.253012	O=C(Nc1cc(OC)c(NC(=O)C)cc1)c2ccc(NC(=O)C(C)C)cc2
0.253012	O=C(Nc1cc(OC)c(NC(=O)C)cc1)c2ccc(NC(=O)C(C)C)cc2
0.253012	O=C(Nc1cc(OC)c(NC(=O)C)cc1)c2ccc(NC(=O)C(C)C)cc2
0.253012	O=C(Nc1cc(OC)c(NC(=O)C)cc1)c2ccc(NC(=O)C(C)C)cc2
0.253012	O=C(Nc1cc(OC)c(NC(=O)C)cc1)c2ccc(NC(=O)C(C)C)cc2
0.252964	O=C(NCCc1ccc(N2CCN(CC2)C)cc1)c3cc(Nc4ccc(C#N)cc4)ccc3
0.252964	O=C(NCCc1ccc(N2CCN(CC2)C)cc1)c3cc(Nc4ccc(C#N)cc4)ccc3
0.252964	O=C(NCCc1ccc(N2CCN(CC2)C)cc1)c3cc(Nc4ccc(C#N)cc4)ccc3
0.252964	O=C(NCCc1ccc(N2CCN(CC2)C)cc1)c3cc(Nc4ccc(C#N)cc4)ccc3
0.252964	O=C(NCCc1ccc(N2CCN(CC2)C)cc1)c3cc(Nc4ccc(C#N)cc4)ccc3
0.252964	O=C(NCCc1ccc(N2CCN(CC2)C)cc1)c3cc(Nc4ccc(C#N)cc4)ccc3
0.252964	O=C(NCCc1ccc(N2CCN(CC2)C)cc1)c3cc(Nc4ccc(C#N)cc4)ccc3
0.252964	O=C(NCCc1ccc(N2CCN(CC2)C)cc1)c3cc(Nc4ccc(C#N)cc4)ccc3
0.252964	O=C(NCCc1ccc(N2CCN(CC2)C)cc1)c3cc(Nc4ccc(C#N)cc4)ccc3
0.252874	Fc1c(ccc(NC(=O)C(=O)NC=2NN=C(c3ccc(OC)cc3)C2)c1)C
0.252874	Fc1c(ccc(NC(=O)C(=O)NC=2NN=C(c3ccc(OC)cc3)C2)c1)C
0.252874	Fc1c(ccc(NC(=O)C(=O)NC=2NN=C(c3ccc(OC)cc3)C2)c1)C
0.252874	Fc1c(ccc(NC(=O)C(=O)NC=2NN=C(c3ccc(OC)cc3)C2)c1)C
0.252874	Fc1c(ccc(NC(=O)C(=O)NC=2NN=C(c3ccc(OC)cc3)C2)c1)C
0.252874	Fc1c(ccc(NC(=O)C(=O)NC=2NN=C(c3ccc(OC)cc3)C2)c1)C
0.252874	Fc1c(ccc(NC(=O)C(=O)NC=2NN=C(c3ccc(OC)cc3)C2)c1)C
0.252874	Fc1c(ccc(NC(=O)C(=O)NC=2NN=C(c3ccc(OC)cc3)C2)c1)C
0.252788	S=C(NNC(=O)c1c(F)cc(c2cc(c(cc2)C)C)cc1)Nc3cc(ccc3)C
0.252788	S=C(NNC(=O)c1c(F)cc(c2cc(c(cc2)C)C)cc1)Nc3cc(ccc3)C
0.252747	Clc1cc(c2c(NC(=O)C(=O)NCCN3CCN(Cc4ccccc4)CC3)cccc2)ccc1
0.252747	Clc1cc(c2c(NC(=O)C(=O)NCCN3CCN(Cc4ccccc4)CC3)cccc2)ccc1
0.252669	O=C(Nc1cc(c2nc(ncc2)C)ccc1)C(=O)NC3C(OCC3)C
0.252669	O=C(Nc1cc(c2nc(ncc2)C)ccc1)C(=O)NC3C(OCC3)C
0.252669	O=C(Nc1cc(c2nc(ncc2)C)ccc1)C(=O)NC3C(OCC3)C
0.252669	O=C(Nc1cc(c2nc(ncc2)C)ccc1)C(=O)NC3C(OCC3)C
0.252669	O=C(Nc1cc(c2nc(ncc2)C)ccc1)C(=O)NC3C(OCC3)C
0.252669	O=C(Nc1cc(c2nc(ncc2)C)ccc1)C(=O)NC3C(OCC3)C
0.252669	O=C(Nc1cc(c2nc(ncc2)C)ccc1)C(=O)NC3C(OCC3)C
0.252669	O=C(Nc1cc(c2nc(ncc2)C)ccc1)C(=O)NC3C(OCC3)C
0.252669	O=C(Nc1cc(c2nc(ncc2)C)ccc1)C(=O)NC3C(OCC3)C
0.252669	O=C(Nc1cc(c2nc(ncc2)C)ccc1)C(=O)NC3C(OCC3)C
0.252669	O=C(Nc1c(c(Nc2cc(ccc2)C)ccc1)C)c3c(OC)ccc(c3)CN
0.252669	O=C(Nc1c(c(Nc2cc(ccc2)C)ccc1)C)c3c(OC)ccc(c3)CN
0.252525	FC1(F)C(C(=O)Nc2cc(OC)c(cc2)C)CN(Cc3ccccc3)CC1
0.252525	FC1(F)C(C(=O)Nc2cc(OC)c(cc2)C)CN(Cc3ccccc3)CC1
0.252525	FC1(F)C(C(=O)Nc2cc(OC)c(cc2)C)CN(Cc3ccccc3)CC1
0.252525	FC1(F)C(C(=O)Nc2cc(OC)c(cc2)C)CN(Cc3ccccc3)CC1
0.252525	FC1(F)C(C(=O)Nc2cc(OC)c(cc2)C)CN(Cc3ccccc3)CC1
0.252525	FC1(F)C(C(=O)Nc2cc(OC)c(cc2)C)CN(Cc3ccccc3)CC1
0.252525	FC1(F)C(C(=O)Nc2cc(OC)c(cc2)C)CN(Cc3ccccc3)CC1
0.252525	FC1(F)C(C(=O)Nc2cc(OC)c(cc2)C)CN(Cc3ccccc3)CC1
0.252525	FC1(F)C(C(=O)Nc2cc(OC)c(cc2)C)CN(Cc3ccccc3)CC1
0.252525	FC1(F)C(C(=O)Nc2cc(OC)c(cc2)C)CN(Cc3ccccc3)CC1
0.252066	O=C(Nc1c(cc(N)cc1)C)C=2OC=CC2
0.252066	O=C(Nc1c(cc(N)cc1)C)C=2OC=CC2
0.252066	O=C(Nc1c(cc(N)cc1)C)C=2OC=CC2
0.252066	O=C(Nc1c(cc(N)cc1)C)C=2OC=CC2
0.252066	O=C(Nc1c(cc(N)cc1)C)C=2OC=CC2
0.252	O=C(Nc1cc(OC)c(NC(=O)C)cc1)c2ccc(cc2)C=NOC
0.251969	n1cc(c(cc1)C)CNCc2c(c3ccc(cc3)CN4CCCC4)cccc2
0.251969	n1cc(c(cc1)C)CNCc2c(c3ccc(cc3)CN4CCCC4)cccc2
0.251969	n1cc(c(cc1)C)CNCc2c(c3ccc(cc3)CN4CCCC4)cccc2
0.251969	n1cc(c(cc1)C)CNCc2c(c3ccc(cc3)CN4CCCC4)cccc2
0.251969	n1cc(c(cc1)C)CNCc2c(c3ccc(cc3)CN4CCCC4)cccc2
0.251969	n1cc(c(cc1)C)CNCc2c(c3ccc(cc3)CN4CCCC4)cccc2
0.251969	n1cc(c(cc1)C)CNCc2c(c3ccc(cc3)CN4CCCC4)cccc2
0.251969	n1cc(c(cc1)C)CNCc2c(c3ccc(cc3)CN4CCCC4)cccc2
0.251969	n1cc(c(cc1)C)CNCc2c(c3ccc(cc3)CN4CCCC4)cccc2
0.251969	n1cc(c(cc1)C)CNCc2c(c3ccc(cc3)CN4CCCC4)cccc2
0.251938	Brc1c(ccc(c1)CNCc2c(c3ccc(cc3)CN4CCCC4)cccc2)C
0.251938	Brc1c(ccc(c1)CNCc2c(c3ccc(cc3)CN4CCCC4)cccc2)C
0.251938	Brc1c(ccc(c1)CNCc2c(c3ccc(cc3)CN4CCCC4)cccc2)C
0.251938	Brc1c(ccc(c1)CNCc2c(c3ccc(cc3)CN4CCCC4)cccc2)C
0.251938	Brc1c(ccc(c1)CNCc2c(c3ccc(cc3)CN4CCCC4)cccc2)C
0.251938	Brc1c(ccc(c1)CNCc2c(c3ccc(cc3)CN4CCCC4)cccc2)C
0.251938	Brc1c(ccc(c1)CNCc2c(c3ccc(cc3)CN4CCCC4)cccc2)C
0.251938	Brc1c(ccc(c1)CNCc2c(c3ccc(cc3)CN4CCCC4)cccc2)C
0.251938	Brc1c(ccc(c1)CNCc2c(c3ccc(cc3)CN4CCCC4)cccc2)C
0.251938	Brc1c(ccc(c1)CNCc2c(c3ccc(cc3)CN4CCCC4)cccc2)C
0.251908	Clc1c(C#N)ccc(c1)C(=O)Nc2ccc(NC(=O)NC3CCN(CC3)C)cc2
0.251445	S(=O)(=O)(Nc1c(OC)cccc1)c2c(ccc(NC(=O)c3cc(ncc3)N4CC(CCC4)C)c2)C
0.251445	S(=O)(=O)(Nc1c(OC)cccc1)c2c(ccc(NC(=O)c3cc(ncc3)N4CC(CCC4)C)c2)C
0.251445	S(=O)(=O)(Nc1c(OC)cccc1)c2c(ccc(NC(=O)c3cc(ncc3)N4CC(CCC4)C)c2)C
0.251445	S(=O)(=O)(Nc1c(OC)cccc1)c2c(ccc(NC(=O)c3cc(ncc3)N4CC(CCC4)C)c2)C
0.250965	O=C(Nc1cc(OC)c(NC(=O)C)cc1)c2nnc(cc2)C
0.250965	O=C(Nc1cc(OC)c(NC(=O)C)cc1)c2nnc(cc2)C
0.250936	O=C(N1CCN(C(=O)CO)CC1)C(=O)Nc2c(ccc(c3ccc(C#N)cc3)c2)C
0.250936	O=C(N1CCN(C(=O)CO)CC1)C(=O)Nc2c(ccc(c3ccc(C#N)cc3)c2)C
0.250936	O=C(N1CCN(C(=O)CO)CC1)C(=O)Nc2c(ccc(c3ccc(C#N)cc3)c2)C
0.250936	O=C(N1CCN(C(=O)CO)CC1)C(=O)Nc2c(ccc(c3ccc(C#N)cc3)c2)C
0.250936	O=C(N1CCN(C(=O)CO)CC1)C(=O)Nc2c(ccc(c3ccc(C#N)cc3)c2)C
0.250936	O=C(N1CCN(C(=O)CO)CC1)C(=O)Nc2c(ccc(c3ccc(C#N)cc3)c2)C
0.250936	O=C(N1CCN(C(=O)CO)CC1)C(=O)Nc2c(ccc(c3ccc(C#N)cc3)c2)C
0.250936	O=C(N1CCN(C(=O)CO)CC1)C(=O)Nc2c(ccc(c3ccc(C#N)cc3)c2)C
0.250936	O=C(N1CCN(C(=O)CO)CC1)C(=O)Nc2c(ccc(c3ccc(C#N)cc3)c2)C
0.250936	O=C(N1CCN(C(=O)CO)CC1)C(=O)Nc2c(ccc(c3ccc(C#N)cc3)c2)C
0.250936	Brc1cnc(Oc2ccc(cc2)C(=O)Nc3cc4c(cc3)CC(O)C4)cc1
0.250936	Brc1cnc(Oc2ccc(cc2)C(=O)Nc3cc4c(cc3)CC(O)C4)cc1
0.250936	Brc1cnc(Oc2ccc(cc2)C(=O)Nc3cc4c(cc3)CC(O)C4)cc1
0.250936	Brc1cnc(Oc2ccc(cc2)C(=O)Nc3cc4c(cc3)CC(O)C4)cc1
0.250936	Brc1cnc(Oc2ccc(cc2)C(=O)Nc3cc4c(cc3)CC(O)C4)cc1
0.250936	Brc1cnc(Oc2ccc(cc2)C(=O)Nc3cc4c(cc3)CC(O)C4)cc1
0.25	Clc1c(N)cc(cc1)C(=O)Nc2ccccc2
0.25	Clc1c(N)cc(cc1)C(=O)Nc2ccccc2
0.25	Clc1c(N)cc(cc1)C(=O)Nc2ccccc2
0.25	Clc1c(N)cc(cc1)C(=O)Nc2ccccc2
0.25	Clc1c(N)cc(cc1)C(=O)Nc2ccccc2
0.25	Clc1c(N)cc(cc1)C(=O)Nc2ccccc2
0.25	Clc1c(N)cc(cc1)C(=O)Nc2ccccc2
0.25	Clc1c(N)cc(cc1)C(=O)Nc2ccccc2
0.25	Clc1c(N)cc(cc1)C(=O)Nc2ccccc2
0.25	Clc1c(N)cc(cc1)C(=O)Nc2ccccc2
0.25	O=C(Nc1ccc(cc1)C2=NOC=C2)c3c(C#N)cccc3
0.25	O=C(Nc1ccc(cc1)C2=NOC=C2)c3c(C#N)cccc3
0.25	O=C(Nc1ccc(cc1)C2=NOC=C2)c3c(C#N)cccc3
0.25	O=C(Nc1ccc(cc1)C2=NOC=C2)c3c(C#N)cccc3
0.25	O=C(Nc1ccc(cc1)C2=NOC=C2)c3c(C#N)cccc3
0.25	O=C(Nc1ccc(cc1)C2=NOC=C2)c3c(C#N)cccc3
0.25	O=C(Nc1ccc(cc1)C2=NOC=C2)c3c(C#N)cccc3
0.25	O=C(Nc1ccc(cc1)C2=NOC=C2)c3c(C#N)cccc3
0.25	O=C(Nc1ccc(cc1)C2=NOC=C2)c3c(C#N)cccc3
0.25	O=C(Nc1ccc(cc1)C2=NOC=C2)c3c(C#N)cccc3
0.25	Brc1ccc(cc1)CN2N=CC=C2NC(=O)C(=O)Nc3c(ccc(NC(=O)C)c3)C
0.25	Brc1ccc(cc1)CN2N=CC=C2NC(=O)C(=O)Nc3c(ccc(NC(=O)C)c3)C
0.25	Brc1ccc(cc1)CN2N=CC=C2NC(=O)C(=O)Nc3c(ccc(NC(=O)C)c3)C
0.25	Brc1ccc(cc1)CN2N=CC=C2NC(=O)C(=O)Nc3c(ccc(NC(=O)C)c3)C
0.25	Brc1ccc(cc1)CN2N=CC=C2NC(=O)C(=O)Nc3c(ccc(NC(=O)C)c3)C
0.25	Brc1ccc(cc1)CN2N=CC=C2NC(=O)C(=O)Nc3c(ccc(NC(=O)C)c3)C
0.25	Brc1ccc(cc1)CN2N=CC=C2NC(=O)C(=O)Nc3c(ccc(NC(=O)C)c3)C
0.25	Brc1ccc(cc1)CN2N=CC=C2NC(=O)C(=O)Nc3c(ccc(NC(=O)C)c3)C
0.25	Brc1ccc(cc1)CN2N=CC=C2NC(=O)C(=O)Nc3c(ccc(NC(=O)C)c3)C
0.25	Brc1ccc(cc1)CN2N=CC=C2NC(=O)C(=O)Nc3c(ccc(NC(=O)C)c3)C
0.25	Clc1cnc(Oc2ccc(cc2)C(=O)Nc3cc4N(CCc4cc3)CC)cc1
0.25	Clc1cnc(Oc2ccc(cc2)C(=O)Nc3cc4N(CCc4cc3)CC)cc1
0.25	Clc1cnc(Oc2ccc(cc2)C(=O)Nc3cc4N(CCc4cc3)CC)cc1
0.25	Clc1cnc(Oc2ccc(cc2)C(=O)Nc3cc4N(CCc4cc3)CC)cc1
0.25	Clc1cnc(Oc2ccc(cc2)C(=O)Nc3cc4N(CCc4cc3)CC)cc1
0.25	Clc1cnc(Oc2ccc(cc2)C(=O)Nc3cc4N(CCc4cc3)CC)cc1
0.25	Clc1cnc(Oc2ccc(cc2)C(=O)Nc3cc4N(CCc4cc3)CC)cc1
0.25	Clc1cnc(Oc2ccc(cc2)C(=O)Nc3cc4N(CCc4cc3)CC)cc1
0.25	Clc1cnc(Oc2ccc(cc2)C(=O)Nc3cc4N(CCc4cc3)CC)cc1
0.25	Clc1cnc(Oc2ccc(cc2)C(=O)Nc3cc4N(CCc4cc3)CC)cc1
0.25	O=C(Nc1cc(OC)c(NC(=O)C)cc1)c2cnc(nc2)C(C)C
0.25	O=C(Nc1cc(OC)c(NC(=O)C)cc1)c2cnc(nc2)C(C)C
0.25	O=C(Nc1cc(OC)c(NC(=O)C)cc1)c2cnc(nc2)C(C)C
0.25	O=C(Nc1cc(OC)c(NC(=O)C)cc1)c2cnc(nc2)C(C)C
0.25	O=C(Nc1cc(OC)c(NC(=O)C)cc1)c2cnc(nc2)C(C)C
0.25	O=C(Nc1cc(OC)c(NC(=O)C)cc1)c2cnc(nc2)C(C)C
0.25	O=C(Nc1cc(OC)c(NC(=O)C)cc1)c2cnc(nc2)C(C)C
0.25	O=C(Nc1cc(OC)c(NC(=O)C)cc1)c2cnc(nc2)C(C)C
0.25	O=C(Nc1cc(OC)c(NC(=O)C)cc1)c2cnc(nc2)C(C)C
0.25	O=C(Nc1cc(OC)c(NC(=O)C)cc1)c2cnc(nc2)C(C)C
0.25	S(=O)(=O)(Nc1c(F)ccc(NC(=O)c2ccc(NC(=O)N)cc2)c1)C=3SC=CC3
0.25	S(=O)(=O)(Nc1c(F)ccc(NC(=O)c2ccc(NC(=O)N)cc2)c1)C=3SC=CC3
0.25	S(=O)(=O)(Nc1c(F)ccc(NC(=O)c2ccc(NC(=O)N)cc2)c1)C=3SC=CC3
[truncated: 8,001 more rows]
