# Supplementary material for: Galileo: Three-dimensional searching in large combinatorial fragment spaces on the example of pharmacophores
Source: J Comput Aided Mol Des. 2022 Nov 24;37(1):1–16. doi: 10.1007/s10822-022-00485-y (PMC10032335; doi:10.1007/s10822-022-00485-y)
Supplement: Supplementary file 4 — Supplementary file 3a [file 10822_2022_485_MOESM3_ESMa.zip › Imatinib_Galileo/11/out_4.csv]

Score	SMILES
0.615385	Clc1nc(cc(c1)C(F)(F)F)C(=O)Nc2cc(Nc3nc(c4cnccc4)ccn3)c(cc2)C
0.6	Fc1cc(c(cc1)CC(=O)Nc2cc(Nc3nc(c4cnccc4)ccn3)c(cc2)C)C
0.6	n1c(nccc1c2cnccc2)Nc3c(ccc(N)c3)C
0.6	n1c(nccc1c2cnccc2)Nc3c(ccc(N)c3)C
0.6	n1c(nccc1c2cnccc2)Nc3c(ccc(N)c3)C
0.6	n1c(nccc1c2cnccc2)Nc3c(ccc(N)c3)C
0.6	n1c(nccc1c2cnccc2)Nc3c(ccc(N)c3)C
0.6	n1c(nccc1c2cnccc2)Nc3c(ccc(N)c3)C
0.6	n1c(nccc1c2cnccc2)Nc3c(ccc(N)c3)C
0.6	n1c(nccc1c2cnccc2)Nc3c(ccc(N)c3)C
0.6	n1c(nccc1c2cnccc2)Nc3c(ccc(N)c3)C
0.6	n1c(nccc1c2cnccc2)Nc3c(ccc(N)c3)C
0.542308	O=C(Nc1cc(Nc2nc(c3cnccc3)ccn2)c(cc1)C)CC4(O)COCCC4
0.542308	O=C(Nc1cc(Nc2nc(c3cnccc3)ccn2)c(cc1)C)CC4(O)COCCC4
0.542308	O=C(Nc1cc(Nc2nc(c3cnccc3)ccn2)c(cc1)C)CC4(O)COCCC4
0.542308	O=C(Nc1cc(Nc2nc(c3cnccc3)ccn2)c(cc1)C)CC4(O)COCCC4
0.542308	O=C(Nc1cc(Nc2nc(c3cnccc3)ccn2)c(cc1)C)CC4(O)COCCC4
0.542308	O=C(Nc1cc(Nc2nc(c3cnccc3)ccn2)c(cc1)C)CC4(O)COCCC4
0.542308	O=C(Nc1cc(Nc2nc(c3cnccc3)ccn2)c(cc1)C)CC4(O)COCCC4
0.542308	O=C(Nc1cc(Nc2nc(c3cnccc3)ccn2)c(cc1)C)CC4(O)COCCC4
0.542308	O=C(Nc1cc(Nc2nc(c3cnccc3)ccn2)c(cc1)C)CC4(O)COCCC4
0.542308	O=C(Nc1cc(Nc2nc(c3cnccc3)ccn2)c(cc1)C)CC4(O)COCCC4
0.52349	S1c2c(N=C1C=3SC(C(=O)Nc4cc(Nc5nc(c6cnccc6)ccn5)c(cc4)C)=CC3)cccc2
0.52349	S1c2c(N=C1C=3SC(C(=O)Nc4cc(Nc5nc(c6cnccc6)ccn5)c(cc4)C)=CC3)cccc2
0.52349	S1c2c(N=C1C=3SC(C(=O)Nc4cc(Nc5nc(c6cnccc6)ccn5)c(cc4)C)=CC3)cccc2
0.52349	S1c2c(N=C1C=3SC(C(=O)Nc4cc(Nc5nc(c6cnccc6)ccn5)c(cc4)C)=CC3)cccc2
0.52349	S1c2c(N=C1C=3SC(C(=O)Nc4cc(Nc5nc(c6cnccc6)ccn5)c(cc4)C)=CC3)cccc2
0.52349	S1c2c(N=C1C=3SC(C(=O)Nc4cc(Nc5nc(c6cnccc6)ccn5)c(cc4)C)=CC3)cccc2
0.52349	S1c2c(N=C1C=3SC(C(=O)Nc4cc(Nc5nc(c6cnccc6)ccn5)c(cc4)C)=CC3)cccc2
0.52349	S1c2c(N=C1C=3SC(C(=O)Nc4cc(Nc5nc(c6cnccc6)ccn5)c(cc4)C)=CC3)cccc2
0.52349	S1c2c(N=C1C=3SC(C(=O)Nc4cc(Nc5nc(c6cnccc6)ccn5)c(cc4)C)=CC3)cccc2
0.52349	S1c2c(N=C1C=3SC(C(=O)Nc4cc(Nc5nc(c6cnccc6)ccn5)c(cc4)C)=CC3)cccc2
0.522222	O=C(Nc1cc(Nc2nc(c3cnccc3)ccn2)c(cc1)C)C45OCCC(C4)(C5)C
0.522222	O=C(Nc1cc(Nc2nc(c3cnccc3)ccn2)c(cc1)C)C45OCCC(C4)(C5)C
0.522222	O=C(Nc1cc(Nc2nc(c3cnccc3)ccn2)c(cc1)C)C45OCCC(C4)(C5)C
0.522222	O=C(Nc1cc(Nc2nc(c3cnccc3)ccn2)c(cc1)C)C45OCCC(C4)(C5)C
0.522222	O=C(Nc1cc(Nc2nc(c3cnccc3)ccn2)c(cc1)C)C45OCCC(C4)(C5)C
0.522222	O=C(Nc1cc(Nc2nc(c3cnccc3)ccn2)c(cc1)C)C45OCCC(C4)(C5)C
0.522222	O=C(Nc1cc(Nc2nc(c3cnccc3)ccn2)c(cc1)C)C45OCCC(C4)(C5)C
0.522222	O=C(Nc1cc(Nc2nc(c3cnccc3)ccn2)c(cc1)C)C45OCCC(C4)(C5)C
0.522222	O=C(Nc1cc(Nc2nc(c3cnccc3)ccn2)c(cc1)C)C45OCCC(C4)(C5)C
0.522222	O=C(Nc1cc(Nc2nc(c3cnccc3)ccn2)c(cc1)C)C45OCCC(C4)(C5)C
0.50165	FC(F)(F)C=1N(N=CC1C(=O)Nc2cc(Nc3nc(c4cnccc4)ccn3)c(cc2)C)c5ncccc5
0.481818	S=C1N(C(=O)c2c(N1)cc(cc2)C(=O)Nc3cc(Nc4nc(c5cnccc5)ccn4)c(cc3)C)CCCOC
0.481818	S=C1N(C(=O)c2c(N1)cc(cc2)C(=O)Nc3cc(Nc4nc(c5cnccc5)ccn4)c(cc3)C)CCCOC
0.481818	S=C1N(C(=O)c2c(N1)cc(cc2)C(=O)Nc3cc(Nc4nc(c5cnccc5)ccn4)c(cc3)C)CCCOC
0.481818	S=C1N(C(=O)c2c(N1)cc(cc2)C(=O)Nc3cc(Nc4nc(c5cnccc5)ccn4)c(cc3)C)CCCOC
0.481818	S=C1N(C(=O)c2c(N1)cc(cc2)C(=O)Nc3cc(Nc4nc(c5cnccc5)ccn4)c(cc3)C)CCCOC
0.481818	S=C1N(C(=O)c2c(N1)cc(cc2)C(=O)Nc3cc(Nc4nc(c5cnccc5)ccn4)c(cc3)C)CCCOC
0.481818	S=C1N(C(=O)c2c(N1)cc(cc2)C(=O)Nc3cc(Nc4nc(c5cnccc5)ccn4)c(cc3)C)CCCOC
0.481818	S=C1N(C(=O)c2c(N1)cc(cc2)C(=O)Nc3cc(Nc4nc(c5cnccc5)ccn4)c(cc3)C)CCCOC
0.481818	S=C1N(C(=O)c2c(N1)cc(cc2)C(=O)Nc3cc(Nc4nc(c5cnccc5)ccn4)c(cc3)C)CCCOC
0.481818	S=C1N(C(=O)c2c(N1)cc(cc2)C(=O)Nc3cc(Nc4nc(c5cnccc5)ccn4)c(cc3)C)CCCOC
0.379032	O=C(Nc1cc(ccc1)CN2CCCCC2)c3cc(ccc3)CNc4nc(ncc4)C
0.379032	O=C(Nc1cc(ccc1)CN2CCCCC2)c3cc(ccc3)CNc4nc(ncc4)C
0.379032	O=C(Nc1cc(ccc1)CN2CCCCC2)c3cc(ccc3)CNc4nc(ncc4)C
0.379032	O=C(Nc1cc(ccc1)CN2CCCCC2)c3cc(ccc3)CNc4nc(ncc4)C
0.379032	O=C(Nc1cc(ccc1)CN2CCCCC2)c3cc(ccc3)CNc4nc(ncc4)C
0.379032	O=C(Nc1cc(ccc1)CN2CCCCC2)c3cc(ccc3)CNc4nc(ncc4)C
0.379032	O=C(Nc1cc(ccc1)CN2CCCCC2)c3cc(ccc3)CNc4nc(ncc4)C
0.379032	O=C(Nc1cc(ccc1)CN2CCCCC2)c3cc(ccc3)CNc4nc(ncc4)C
0.379032	O=C(Nc1cc(ccc1)CN2CCCCC2)c3cc(ccc3)CNc4nc(ncc4)C
0.379032	O=C(Nc1cc(ccc1)CN2CCCCC2)c3cc(ccc3)CNc4nc(ncc4)C
0.373494	O=C(Nc1cc(c2cncnc2)ccc1)c3cc(ccc3)CNc4nc(ncc4)C
0.373494	O=C(Nc1cc(c2cncnc2)ccc1)c3cc(ccc3)CNc4nc(ncc4)C
0.373494	O=C(Nc1cc(c2cncnc2)ccc1)c3cc(ccc3)CNc4nc(ncc4)C
0.373494	O=C(Nc1cc(c2cncnc2)ccc1)c3cc(ccc3)CNc4nc(ncc4)C
0.373494	O=C(Nc1cc(c2cncnc2)ccc1)c3cc(ccc3)CNc4nc(ncc4)C
0.373494	O=C(Nc1cc(c2cncnc2)ccc1)c3cc(ccc3)CNc4nc(ncc4)C
0.373494	O=C(Nc1cc(c2cncnc2)ccc1)c3cc(ccc3)CNc4nc(ncc4)C
0.373494	O=C(Nc1cc(c2cncnc2)ccc1)c3cc(ccc3)CNc4nc(ncc4)C
0.373494	O=C(Nc1cc(c2cncnc2)ccc1)c3cc(ccc3)CNc4nc(ncc4)C
0.373494	O=C(Nc1cc(c2cncnc2)ccc1)c3cc(ccc3)CNc4nc(ncc4)C
0.372951	Fc1cc(c2cnccc2)cc(c1)CNc3c(ccc(NC(=O)NCC)c3)C
0.372951	Fc1cc(c2cnccc2)cc(c1)CNc3c(ccc(NC(=O)NCC)c3)C
0.372951	Fc1cc(c2cnccc2)cc(c1)CNc3c(ccc(NC(=O)NCC)c3)C
0.372951	Fc1cc(c2cnccc2)cc(c1)CNc3c(ccc(NC(=O)NCC)c3)C
0.372951	Fc1cc(c2cnccc2)cc(c1)CNc3c(ccc(NC(=O)NCC)c3)C
0.372951	Fc1cc(c2cnccc2)cc(c1)CNc3c(ccc(NC(=O)NCC)c3)C
0.372951	Fc1cc(c2cnccc2)cc(c1)CNc3c(ccc(NC(=O)NCC)c3)C
0.372951	Fc1cc(c2cnccc2)cc(c1)CNc3c(ccc(NC(=O)NCC)c3)C
0.372951	Fc1cc(c2cnccc2)cc(c1)CNc3c(ccc(NC(=O)NCC)c3)C
0.372951	Fc1cc(c2cnccc2)cc(c1)CNc3c(ccc(NC(=O)NCC)c3)C
0.357143	S1C=NC(c2ncc(cc2)C(=O)Nc3cc(ccc3)C4CCN(Cc5ccccc5)CC4)=C1
0.357143	S1C=NC(c2ncc(cc2)C(=O)Nc3cc(ccc3)C4CCN(Cc5ccccc5)CC4)=C1
0.357143	S1C=NC(c2ncc(cc2)C(=O)Nc3cc(ccc3)C4CCN(Cc5ccccc5)CC4)=C1
0.357143	S1C=NC(c2ncc(cc2)C(=O)Nc3cc(ccc3)C4CCN(Cc5ccccc5)CC4)=C1
0.357143	S1C=NC(c2ncc(cc2)C(=O)Nc3cc(ccc3)C4CCN(Cc5ccccc5)CC4)=C1
0.357143	S1C=NC(c2ncc(cc2)C(=O)Nc3cc(ccc3)C4CCN(Cc5ccccc5)CC4)=C1
0.357143	S1C=NC(c2ncc(cc2)C(=O)Nc3cc(ccc3)C4CCN(Cc5ccccc5)CC4)=C1
0.357143	S1C=NC(c2ncc(cc2)C(=O)Nc3cc(ccc3)C4CCN(Cc5ccccc5)CC4)=C1
0.357143	S1C=NC(c2ncc(cc2)C(=O)Nc3cc(ccc3)C4CCN(Cc5ccccc5)CC4)=C1
0.357143	S1C=NC(c2ncc(cc2)C(=O)Nc3cc(ccc3)C4CCN(Cc5ccccc5)CC4)=C1
0.345992	Fc1ccc(NC(=O)c2ccc(cc2)CNC(=O)c3ncc(c4cnccc4)cc3)cc1
0.345992	Fc1ccc(NC(=O)c2ccc(cc2)CNC(=O)c3ncc(c4cnccc4)cc3)cc1
0.345992	Fc1ccc(NC(=O)c2ccc(cc2)CNC(=O)c3ncc(c4cnccc4)cc3)cc1
0.345992	Fc1ccc(NC(=O)c2ccc(cc2)CNC(=O)c3ncc(c4cnccc4)cc3)cc1
0.345992	Fc1ccc(NC(=O)c2ccc(cc2)CNC(=O)c3ncc(c4cnccc4)cc3)cc1
0.345992	Fc1ccc(NC(=O)c2ccc(cc2)CNC(=O)c3ncc(c4cnccc4)cc3)cc1
0.345992	Fc1ccc(NC(=O)c2ccc(cc2)CNC(=O)c3ncc(c4cnccc4)cc3)cc1
0.345992	Fc1ccc(NC(=O)c2ccc(cc2)CNC(=O)c3ncc(c4cnccc4)cc3)cc1
0.345992	Fc1ccc(NC(=O)c2ccc(cc2)CNC(=O)c3ncc(c4cnccc4)cc3)cc1
0.345992	Fc1ccc(NC(=O)c2ccc(cc2)CNC(=O)c3ncc(c4cnccc4)cc3)cc1
0.342205	Clc1cc(ccc1)C(=O)Nc2c(F)cc(NC(=O)NCc3ccc(cc3)CN4CCNCC4)cc2
0.342205	Clc1cc(ccc1)C(=O)Nc2c(F)cc(NC(=O)NCc3ccc(cc3)CN4CCNCC4)cc2
0.342205	Clc1cc(ccc1)C(=O)Nc2c(F)cc(NC(=O)NCc3ccc(cc3)CN4CCNCC4)cc2
0.342205	Clc1cc(ccc1)C(=O)Nc2c(F)cc(NC(=O)NCc3ccc(cc3)CN4CCNCC4)cc2
0.342205	Clc1cc(ccc1)C(=O)Nc2c(F)cc(NC(=O)NCc3ccc(cc3)CN4CCNCC4)cc2
0.342205	Clc1cc(ccc1)C(=O)Nc2c(F)cc(NC(=O)NCc3ccc(cc3)CN4CCNCC4)cc2
0.342205	Clc1cc(ccc1)C(=O)Nc2c(F)cc(NC(=O)NCc3ccc(cc3)CN4CCNCC4)cc2
0.342205	Clc1cc(ccc1)C(=O)Nc2c(F)cc(NC(=O)NCc3ccc(cc3)CN4CCNCC4)cc2
0.342205	Clc1cc(ccc1)C(=O)Nc2c(F)cc(NC(=O)NCc3ccc(cc3)CN4CCNCC4)cc2
0.342205	Clc1cc(ccc1)C(=O)Nc2c(F)cc(NC(=O)NCc3ccc(cc3)CN4CCNCC4)cc2
0.334545	O=C(Nc1c(cc(Oc2cc(OC)ccc2)cc1)C)c3cc(ccc3)CNc4nc(ncc4)C
0.334545	O=C(Nc1c(cc(Oc2cc(OC)ccc2)cc1)C)c3cc(ccc3)CNc4nc(ncc4)C
0.328889	O=C(OC)c1cc(NC(=O)c2ccccc2)c(cc1)C
0.328889	O=C(OC)c1cc(NC(=O)c2ccccc2)c(cc1)C
0.328889	O=C(OC)c1cc(NC(=O)c2ccccc2)c(cc1)C
0.328889	O=C(OC)c1cc(NC(=O)c2ccccc2)c(cc1)C
0.328889	O=C(OC)c1cc(NC(=O)c2ccccc2)c(cc1)C
0.328889	O=C(OC)c1cc(NC(=O)c2ccccc2)c(cc1)C
0.328889	O=C(OC)c1cc(NC(=O)c2ccccc2)c(cc1)C
0.328889	O=C(OC)c1cc(NC(=O)c2ccccc2)c(cc1)C
0.328889	O=C(OC)c1cc(NC(=O)c2ccccc2)c(cc1)C
0.328889	O=C(OC)c1cc(NC(=O)c2ccccc2)c(cc1)C
0.326848	S1C(=NC=C1C(=O)Nc2cc(ccc2)CN3CCCCC3)c4ccncc4
0.326848	S1C(=NC=C1C(=O)Nc2cc(ccc2)CN3CCCCC3)c4ccncc4
0.326848	S1C(=NC=C1C(=O)Nc2cc(ccc2)CN3CCCCC3)c4ccncc4
0.326848	S1C(=NC=C1C(=O)Nc2cc(ccc2)CN3CCCCC3)c4ccncc4
0.326848	S1C(=NC=C1C(=O)Nc2cc(ccc2)CN3CCCCC3)c4ccncc4
0.326848	S1C(=NC=C1C(=O)Nc2cc(ccc2)CN3CCCCC3)c4ccncc4
0.326848	S1C(=NC=C1C(=O)Nc2cc(ccc2)CN3CCCCC3)c4ccncc4
0.326848	S1C(=NC=C1C(=O)Nc2cc(ccc2)CN3CCCCC3)c4ccncc4
0.326848	S1C(=NC=C1C(=O)Nc2cc(ccc2)CN3CCCCC3)c4ccncc4
0.326848	S1C(=NC=C1C(=O)Nc2cc(ccc2)CN3CCCCC3)c4ccncc4
0.325	S1C=NC(c2ncc(cc2)C(=O)Nc3c(cc(OCc4ncccc4)cc3)C)=C1
0.325	S1C=NC(c2ncc(cc2)C(=O)Nc3c(cc(OCc4ncccc4)cc3)C)=C1
0.325	S1C=NC(c2ncc(cc2)C(=O)Nc3c(cc(OCc4ncccc4)cc3)C)=C1
0.325	S1C=NC(c2ncc(cc2)C(=O)Nc3c(cc(OCc4ncccc4)cc3)C)=C1
0.325	S1C=NC(c2ncc(cc2)C(=O)Nc3c(cc(OCc4ncccc4)cc3)C)=C1
0.325	S1C=NC(c2ncc(cc2)C(=O)Nc3c(cc(OCc4ncccc4)cc3)C)=C1
0.325	S1C=NC(c2ncc(cc2)C(=O)Nc3c(cc(OCc4ncccc4)cc3)C)=C1
0.325	S1C=NC(c2ncc(cc2)C(=O)Nc3c(cc(OCc4ncccc4)cc3)C)=C1
0.325	S1C=NC(c2ncc(cc2)C(=O)Nc3c(cc(OCc4ncccc4)cc3)C)=C1
0.325	S1C=NC(c2ncc(cc2)C(=O)Nc3c(cc(OCc4ncccc4)cc3)C)=C1
0.323194	Fc1c(NC(=O)Cc2ccccc2)cc(NC(=O)c3cc(ncc3)NCC)cc1
0.323194	Fc1c(NC(=O)Cc2ccccc2)cc(NC(=O)c3cc(ncc3)NCC)cc1
0.323194	Fc1c(NC(=O)Cc2ccccc2)cc(NC(=O)c3cc(ncc3)NCC)cc1
0.323194	Fc1c(NC(=O)Cc2ccccc2)cc(NC(=O)c3cc(ncc3)NCC)cc1
0.323194	Fc1c(NC(=O)Cc2ccccc2)cc(NC(=O)c3cc(ncc3)NCC)cc1
0.323194	Fc1c(NC(=O)Cc2ccccc2)cc(NC(=O)c3cc(ncc3)NCC)cc1
0.323194	Fc1c(NC(=O)Cc2ccccc2)cc(NC(=O)c3cc(ncc3)NCC)cc1
0.323194	Fc1c(NC(=O)Cc2ccccc2)cc(NC(=O)c3cc(ncc3)NCC)cc1
0.323194	Fc1c(NC(=O)Cc2ccccc2)cc(NC(=O)c3cc(ncc3)NCC)cc1
0.323194	Fc1c(NC(=O)Cc2ccccc2)cc(NC(=O)c3cc(ncc3)NCC)cc1
0.318584	S1C=C(C(=O)Nc2cc(ccc2)CN3CCCCC3)C=C1
0.318584	S1C=C(C(=O)Nc2cc(ccc2)CN3CCCCC3)C=C1
0.318584	S1C=C(C(=O)Nc2cc(ccc2)CN3CCCCC3)C=C1
0.318584	S1C=C(C(=O)Nc2cc(ccc2)CN3CCCCC3)C=C1
0.318584	S1C=C(C(=O)Nc2cc(ccc2)CN3CCCCC3)C=C1
0.318584	S1C=C(C(=O)Nc2cc(ccc2)CN3CCCCC3)C=C1
0.318584	S1C=C(C(=O)Nc2cc(ccc2)CN3CCCCC3)C=C1
0.318584	S1C=C(C(=O)Nc2cc(ccc2)CN3CCCCC3)C=C1
0.318584	S1C=C(C(=O)Nc2cc(ccc2)CN3CCCCC3)C=C1
0.318584	S1C=C(C(=O)Nc2cc(ccc2)CN3CCCCC3)C=C1
0.314516	Fc1c(c(F)cc(NC(=O)c2cncc(c3ncccc3)c2)c1)C
0.314516	Fc1c(c(F)cc(NC(=O)c2cncc(c3ncccc3)c2)c1)C
0.314516	Fc1c(c(F)cc(NC(=O)c2cncc(c3ncccc3)c2)c1)C
0.314516	Fc1c(c(F)cc(NC(=O)c2cncc(c3ncccc3)c2)c1)C
0.314516	Fc1c(c(F)cc(NC(=O)c2cncc(c3ncccc3)c2)c1)C
0.314516	Fc1c(c(F)cc(NC(=O)c2cncc(c3ncccc3)c2)c1)C
0.314516	Fc1c(c(F)cc(NC(=O)c2cncc(c3ncccc3)c2)c1)C
0.314516	Fc1c(c(F)cc(NC(=O)c2cncc(c3ncccc3)c2)c1)C
0.314516	Fc1c(c(F)cc(NC(=O)c2cncc(c3ncccc3)c2)c1)C
0.314516	Fc1c(c(F)cc(NC(=O)c2cncc(c3ncccc3)c2)c1)C
0.309278	Clc1cc(ccc1)C(=O)Nc2cc(c(NC(C=3ON=C(c4ccc(F)cc4)C3)C)cc2)C
0.309278	Clc1cc(ccc1)C(=O)Nc2cc(c(NC(C=3ON=C(c4ccc(F)cc4)C3)C)cc2)C
0.309278	Clc1cc(ccc1)C(=O)Nc2cc(c(NC(C=3ON=C(c4ccc(F)cc4)C3)C)cc2)C
0.309278	Clc1cc(ccc1)C(=O)Nc2cc(c(NC(C=3ON=C(c4ccc(F)cc4)C3)C)cc2)C
0.309278	Clc1cc(ccc1)C(=O)Nc2cc(c(NC(C=3ON=C(c4ccc(F)cc4)C3)C)cc2)C
0.309278	Clc1cc(ccc1)C(=O)Nc2cc(c(NC(C=3ON=C(c4ccc(F)cc4)C3)C)cc2)C
0.309278	Clc1cc(ccc1)C(=O)Nc2cc(c(NC(C=3ON=C(c4ccc(F)cc4)C3)C)cc2)C
0.309278	Clc1cc(ccc1)C(=O)Nc2cc(c(NC(C=3ON=C(c4ccc(F)cc4)C3)C)cc2)C
0.309278	Clc1cc(ccc1)C(=O)Nc2cc(c(NC(C=3ON=C(c4ccc(F)cc4)C3)C)cc2)C
0.309278	Clc1cc(ccc1)C(=O)Nc2cc(c(NC(C=3ON=C(c4ccc(F)cc4)C3)C)cc2)C
0.309013	O=C(Nc1cc(ccc1)CN2CCCCC2)c3cc(C#C)ccc3
0.309013	O=C(Nc1cc(ccc1)CN2CCCCC2)c3cc(C#C)ccc3
0.309013	O=C(Nc1cc(ccc1)CN2CCCCC2)c3cc(C#C)ccc3
0.309013	O=C(Nc1cc(ccc1)CN2CCCCC2)c3cc(C#C)ccc3
0.309013	O=C(Nc1cc(ccc1)CN2CCCCC2)c3cc(C#C)ccc3
0.309013	O=C(Nc1cc(ccc1)CN2CCCCC2)c3cc(C#C)ccc3
0.309013	O=C(Nc1cc(ccc1)CN2CCCCC2)c3cc(C#C)ccc3
0.309013	O=C(Nc1cc(ccc1)CN2CCCCC2)c3cc(C#C)ccc3
0.309013	O=C(Nc1cc(ccc1)CN2CCCCC2)c3cc(C#C)ccc3
0.309013	O=C(Nc1cc(ccc1)CN2CCCCC2)c3cc(C#C)ccc3
0.30855	Brc1c(NC(=O)C2=CNC(c3ccccc3)=C2)cc(N4CCOCC4)cc1
0.30855	Brc1c(NC(=O)C2=CNC(c3ccccc3)=C2)cc(N4CCOCC4)cc1
0.30855	Brc1c(NC(=O)C2=CNC(c3ccccc3)=C2)cc(N4CCOCC4)cc1
0.30855	Brc1c(NC(=O)C2=CNC(c3ccccc3)=C2)cc(N4CCOCC4)cc1
0.30855	Brc1c(NC(=O)C2=CNC(c3ccccc3)=C2)cc(N4CCOCC4)cc1
0.30855	Brc1c(NC(=O)C2=CNC(c3ccccc3)=C2)cc(N4CCOCC4)cc1
0.30855	Brc1c(NC(=O)C2=CNC(c3ccccc3)=C2)cc(N4CCOCC4)cc1
0.30855	Brc1c(NC(=O)C2=CNC(c3ccccc3)=C2)cc(N4CCOCC4)cc1
0.30855	Brc1c(NC(=O)C2=CNC(c3ccccc3)=C2)cc(N4CCOCC4)cc1
0.30855	Brc1c(NC(=O)C2=CNC(c3ccccc3)=C2)cc(N4CCOCC4)cc1
0.307692	Ic1c(cccc1)C(=O)Nc2c(ccc(NC(=O)C=O)c2)C
0.307692	Ic1c(cccc1)C(=O)Nc2c(ccc(NC(=O)C=O)c2)C
0.307692	Ic1c(cccc1)C(=O)Nc2c(ccc(NC(=O)C=O)c2)C
0.307692	Ic1c(cccc1)C(=O)Nc2c(ccc(NC(=O)C=O)c2)C
0.307692	Ic1c(cccc1)C(=O)Nc2c(ccc(NC(=O)C=O)c2)C
0.307087	O=C(NCCCC(=O)Nc1cc(NC(=O)C(C)(C)C)c(cc1)C)c2ccccc2
0.306977	O=C(Nc1cc(ccc1)CN)c2cnccc2
0.306977	O=C(Nc1cc(ccc1)CN)c2cnccc2
0.306977	O=C(Nc1cc(ccc1)CN)c2cnccc2
0.306977	O=C(Nc1cc(ccc1)CN)c2cnccc2
0.306977	O=C(Nc1cc(ccc1)CN)c2cnccc2
0.305419	O=C(Nc1ccc(cc1)C)c2cnccc2
0.305419	O=C(Nc1ccc(cc1)C)c2cnccc2
0.305419	O=C(Nc1ccc(cc1)C)c2cnccc2
0.305419	O=C(Nc1ccc(cc1)C)c2cnccc2
0.305419	O=C(Nc1ccc(cc1)C)c2cnccc2
0.305419	O=C(Nc1ccc(cc1)C)c2cnccc2
0.305419	O=C(Nc1ccc(cc1)C)c2cnccc2
0.304	FC(F)(F)C(F)(c1ccc(cc1)C(=O)Nc2cc(ccc2)CN3CCCCC3)C(F)(F)F
0.304	FC(F)(F)C(F)(c1ccc(cc1)C(=O)Nc2cc(ccc2)CN3CCCCC3)C(F)(F)F
0.304	FC(F)(F)C(F)(c1ccc(cc1)C(=O)Nc2cc(ccc2)CN3CCCCC3)C(F)(F)F
0.304	FC(F)(F)C(F)(c1ccc(cc1)C(=O)Nc2cc(ccc2)CN3CCCCC3)C(F)(F)F
0.304	FC(F)(F)C(F)(c1ccc(cc1)C(=O)Nc2cc(ccc2)CN3CCCCC3)C(F)(F)F
0.304	FC(F)(F)C(F)(c1ccc(cc1)C(=O)Nc2cc(ccc2)CN3CCCCC3)C(F)(F)F
0.304	FC(F)(F)C(F)(c1ccc(cc1)C(=O)Nc2cc(ccc2)CN3CCCCC3)C(F)(F)F
0.304	FC(F)(F)C(F)(c1ccc(cc1)C(=O)Nc2cc(ccc2)CN3CCCCC3)C(F)(F)F
0.304	FC(F)(F)C(F)(c1ccc(cc1)C(=O)Nc2cc(ccc2)CN3CCCCC3)C(F)(F)F
0.304	FC(F)(F)C(F)(c1ccc(cc1)C(=O)Nc2cc(ccc2)CN3CCCCC3)C(F)(F)F
0.30315	O=C1N(Cc2ccc(NC(=O)c3cnccc3)cc2)CCC(=O)N1
0.300448	S1C=C(C(=O)Nc2cc(c3cncnc3)ccc2)C=C1
0.300448	S1C=C(C(=O)Nc2cc(c3cncnc3)ccc2)C=C1
0.300448	S1C=C(C(=O)Nc2cc(c3cncnc3)ccc2)C=C1
0.300448	S1C=C(C(=O)Nc2cc(c3cncnc3)ccc2)C=C1
0.300448	S1C=C(C(=O)Nc2cc(c3cncnc3)ccc2)C=C1
0.300448	S1C=C(C(=O)Nc2cc(c3cncnc3)ccc2)C=C1
0.300448	S1C=C(C(=O)Nc2cc(c3cncnc3)ccc2)C=C1
0.300448	S1C=C(C(=O)Nc2cc(c3cncnc3)ccc2)C=C1
0.300448	S1C=C(C(=O)Nc2cc(c3cncnc3)ccc2)C=C1
0.300448	S1C=C(C(=O)Nc2cc(c3cncnc3)ccc2)C=C1
0.299639	Clc1c(Cl)ccc(Oc2nc(ccc2)C(=O)Nc3ccc(cc3)CN4CCC(CO)CC4)c1
0.294118	FC(F)(F)c1cc(ccc1)C(=O)Nc2cc(N)c(cc2)C
0.294118	FC(F)(F)c1cc(ccc1)C(=O)Nc2cc(N)c(cc2)C
0.294118	FC(F)(F)c1cc(ccc1)C(=O)Nc2cc(N)c(cc2)C
0.294118	FC(F)(F)c1cc(ccc1)C(=O)Nc2cc(N)c(cc2)C
0.294118	FC(F)(F)c1cc(ccc1)C(=O)Nc2cc(N)c(cc2)C
0.294118	FC(F)(F)c1cc(ccc1)C(=O)Nc2cc(N)c(cc2)C
0.294118	FC(F)(F)c1cc(ccc1)C(=O)Nc2cc(N)c(cc2)C
0.294118	FC(F)(F)c1cc(ccc1)C(=O)Nc2cc(N)c(cc2)C
0.294118	FC(F)(F)c1cc(ccc1)C(=O)Nc2cc(N)c(cc2)C
0.294118	FC(F)(F)c1cc(ccc1)C(=O)Nc2cc(N)c(cc2)C
0.292857	[O-][N+](=O)c1cc(c(NCc2ccccc2)cc1)C(=O)Nc3cc(ccc3)CN4CCCCC4
0.292857	[O-][N+](=O)c1cc(c(NCc2ccccc2)cc1)C(=O)Nc3cc(ccc3)CN4CCCCC4
0.292857	[O-][N+](=O)c1cc(c(NCc2ccccc2)cc1)C(=O)Nc3cc(ccc3)CN4CCCCC4
0.292857	[O-][N+](=O)c1cc(c(NCc2ccccc2)cc1)C(=O)Nc3cc(ccc3)CN4CCCCC4
0.292857	[O-][N+](=O)c1cc(c(NCc2ccccc2)cc1)C(=O)Nc3cc(ccc3)CN4CCCCC4
0.292857	[O-][N+](=O)c1cc(c(NCc2ccccc2)cc1)C(=O)Nc3cc(ccc3)CN4CCCCC4
0.292857	[O-][N+](=O)c1cc(c(NCc2ccccc2)cc1)C(=O)Nc3cc(ccc3)CN4CCCCC4
0.292857	[O-][N+](=O)c1cc(c(NCc2ccccc2)cc1)C(=O)Nc3cc(ccc3)CN4CCCCC4
0.292857	[O-][N+](=O)c1cc(c(NCc2ccccc2)cc1)C(=O)Nc3cc(ccc3)CN4CCCCC4
0.292857	[O-][N+](=O)c1cc(c(NCc2ccccc2)cc1)C(=O)Nc3cc(ccc3)CN4CCCCC4
0.292593	O=C(Nc1cc(ccc1)CN2CCCCC2)c3c(nc(nc3)C(C)C)C
0.292593	O=C(Nc1cc(ccc1)CN2CCCCC2)c3c(nc(nc3)C(C)C)C
0.292593	O=C(Nc1cc(ccc1)CN2CCCCC2)c3c(nc(nc3)C(C)C)C
0.292593	O=C(Nc1cc(ccc1)CN2CCCCC2)c3c(nc(nc3)C(C)C)C
0.292593	O=C(Nc1cc(ccc1)CN2CCCCC2)c3c(nc(nc3)C(C)C)C
0.292593	O=C(Nc1cc(ccc1)CN2CCCCC2)c3c(nc(nc3)C(C)C)C
0.292593	O=C(Nc1cc(ccc1)CN2CCCCC2)c3c(nc(nc3)C(C)C)C
0.292593	O=C(Nc1cc(ccc1)CN2CCCCC2)c3c(nc(nc3)C(C)C)C
0.292593	O=C(Nc1cc(ccc1)CN2CCCCC2)c3c(nc(nc3)C(C)C)C
0.292593	O=C(Nc1cc(ccc1)CN2CCCCC2)c3c(nc(nc3)C(C)C)C
0.290566	O=C(Nc1cc2c(cc1)C3NC2CC3)c4cc(c5ccncc5)ccc4
0.290566	O=C(Nc1cc2c(cc1)C3NC2CC3)c4cc(c5ccncc5)ccc4
0.29021	S1C=NC(c2ncc(cc2)C(=O)Nc3cc(N4CCCCC4)c(cc3)C(=O)N)=C1
0.29021	S1C=NC(c2ncc(cc2)C(=O)Nc3cc(N4CCCCC4)c(cc3)C(=O)N)=C1
0.290102	S1C(=NC(c2cc3OCCOc3cc2)=C1)NC(=O)c4ccc(NC(=O)C5=CNC(=O)C=C5)cc4
0.290102	S1C(=NC(c2cc3OCCOc3cc2)=C1)NC(=O)c4ccc(NC(=O)C5=CNC(=O)C=C5)cc4
0.290102	S1C(=NC(c2cc3OCCOc3cc2)=C1)NC(=O)c4ccc(NC(=O)C5=CNC(=O)C=C5)cc4
0.290102	S1C(=NC(c2cc3OCCOc3cc2)=C1)NC(=O)c4ccc(NC(=O)C5=CNC(=O)C=C5)cc4
0.290102	S1C(=NC(c2cc3OCCOc3cc2)=C1)NC(=O)c4ccc(NC(=O)C5=CNC(=O)C=C5)cc4
0.290102	S1C(=NC(c2cc3OCCOc3cc2)=C1)NC(=O)c4ccc(NC(=O)C5=CNC(=O)C=C5)cc4
0.290102	S1C(=NC(c2cc3OCCOc3cc2)=C1)NC(=O)c4ccc(NC(=O)C5=CNC(=O)C=C5)cc4
0.290102	S1C(=NC(c2cc3OCCOc3cc2)=C1)NC(=O)c4ccc(NC(=O)C5=CNC(=O)C=C5)cc4
0.290102	S1C(=NC(c2cc3OCCOc3cc2)=C1)NC(=O)c4ccc(NC(=O)C5=CNC(=O)C=C5)cc4
0.290102	S1C(=NC(c2cc3OCCOc3cc2)=C1)NC(=O)c4ccc(NC(=O)C5=CNC(=O)C=C5)cc4
0.290076	S(c1ccc(F)cc1)Cc2ccc(NC(=O)c3cc(ccc3)CNc4nc(ncc4)C)cc2
0.290076	S(c1ccc(F)cc1)Cc2ccc(NC(=O)c3cc(ccc3)CNc4nc(ncc4)C)cc2
0.290076	S(c1ccc(F)cc1)Cc2ccc(NC(=O)c3cc(ccc3)CNc4nc(ncc4)C)cc2
0.290076	S(c1ccc(F)cc1)Cc2ccc(NC(=O)c3cc(ccc3)CNc4nc(ncc4)C)cc2
0.290076	S(c1ccc(F)cc1)Cc2ccc(NC(=O)c3cc(ccc3)CNc4nc(ncc4)C)cc2
0.290076	S(c1ccc(F)cc1)Cc2ccc(NC(=O)c3cc(ccc3)CNc4nc(ncc4)C)cc2
0.290076	S(c1ccc(F)cc1)Cc2ccc(NC(=O)c3cc(ccc3)CNc4nc(ncc4)C)cc2
0.290076	S(c1ccc(F)cc1)Cc2ccc(NC(=O)c3cc(ccc3)CNc4nc(ncc4)C)cc2
0.290076	S(c1ccc(F)cc1)Cc2ccc(NC(=O)c3cc(ccc3)CNc4nc(ncc4)C)cc2
0.290076	S(c1ccc(F)cc1)Cc2ccc(NC(=O)c3cc(ccc3)CNc4nc(ncc4)C)cc2
0.287938	Clc1c(cc(cc1)C(=O)Nc2cc(C#Cc3ncccc3)ccc2)C
0.287938	Clc1c(cc(cc1)C(=O)Nc2cc(C#Cc3ncccc3)ccc2)C
0.287938	Clc1c(cc(cc1)C(=O)Nc2cc(C#Cc3ncccc3)ccc2)C
0.287938	Clc1c(cc(cc1)C(=O)Nc2cc(C#Cc3ncccc3)ccc2)C
0.287938	Clc1c(cc(cc1)C(=O)Nc2cc(C#Cc3ncccc3)ccc2)C
0.287402	S1C=NC(c2ncc(cc2)C(=O)NCc3cc(c(cc3)C)C)=C1
0.287402	S1C=NC(c2ncc(cc2)C(=O)NCc3cc(c(cc3)C)C)=C1
0.287402	S1C=NC(c2ncc(cc2)C(=O)NCc3cc(c(cc3)C)C)=C1
0.287273	O=C(NCC1OCCCN(Cc2ccccc2)C1)c3ncc(c4cnccc4)cc3
0.287273	O=C(NCC1OCCCN(Cc2ccccc2)C1)c3ncc(c4cnccc4)cc3
0.286765	BrC=1SC=C(C(=O)Nc2c(OC)ccc(c3ncccc3)c2)C1
0.286765	BrC=1SC=C(C(=O)Nc2c(OC)ccc(c3ncccc3)c2)C1
0.286765	BrC=1SC=C(C(=O)Nc2c(OC)ccc(c3ncccc3)c2)C1
0.286765	BrC=1SC=C(C(=O)Nc2c(OC)ccc(c3ncccc3)c2)C1
0.286765	BrC=1SC=C(C(=O)Nc2c(OC)ccc(c3ncccc3)c2)C1
0.286765	BrC=1SC=C(C(=O)Nc2c(OC)ccc(c3ncccc3)c2)C1
0.286765	BrC=1SC=C(C(=O)Nc2c(OC)ccc(c3ncccc3)c2)C1
0.286765	BrC=1SC=C(C(=O)Nc2c(OC)ccc(c3ncccc3)c2)C1
0.286765	BrC=1SC=C(C(=O)Nc2c(OC)ccc(c3ncccc3)c2)C1
0.286765	BrC=1SC=C(C(=O)Nc2c(OC)ccc(c3ncccc3)c2)C1
0.286245	Clc1c(OC(F)F)cc(NC(=O)c2cnc(cc2)C=3N=CSC3)cc1
0.286232	O=C(NCc1ccc(cc1)C2=NNC(=N2)C)c3c(NC(=O)c4cc(ccc4)C)cccc3
0.285714	Clc1cc(ccc1)C(=O)Nc2cc(c(N)cc2)C
0.285714	Clc1cc(ccc1)C(=O)Nc2cc(c(N)cc2)C
0.285714	Clc1cc(ccc1)C(=O)Nc2cc(c(N)cc2)C
0.285714	Clc1cc(ccc1)C(=O)Nc2cc(c(N)cc2)C
0.285714	Clc1cc(ccc1)C(=O)Nc2cc(c(N)cc2)C
0.285714	Clc1cc(ccc1)C(=O)Nc2cc(c(N)cc2)C
0.285714	Clc1cc(ccc1)C(=O)Nc2cc(c(N)cc2)C
0.285714	Clc1cc(ccc1)C(=O)Nc2cc(c(N)cc2)C
0.285714	Clc1cc(ccc1)C(=O)Nc2cc(c(N)cc2)C
0.285714	Clc1cc(ccc1)C(=O)Nc2cc(c(N)cc2)C
0.285199	O=C(Nc1c(cc(OCc2ncccc2)cc1)C)c3ncc(NC(=O)C)cc3
0.285124	O=C(NCCC(=O)Nc1cc(ccc1)CN2CCCCC2)c3ccccc3
0.285124	O=C(NCCC(=O)Nc1cc(ccc1)CN2CCCCC2)c3ccccc3
0.285124	O=C(NCCC(=O)Nc1cc(ccc1)CN2CCCCC2)c3ccccc3
0.285124	O=C(NCCC(=O)Nc1cc(ccc1)CN2CCCCC2)c3ccccc3
0.285124	O=C(NCCC(=O)Nc1cc(ccc1)CN2CCCCC2)c3ccccc3
0.285124	O=C(NCCC(=O)Nc1cc(ccc1)CN2CCCCC2)c3ccccc3
0.285124	O=C(NCCC(=O)Nc1cc(ccc1)CN2CCCCC2)c3ccccc3
0.285124	O=C(NCCC(=O)Nc1cc(ccc1)CN2CCCCC2)c3ccccc3
0.285124	O=C(NCCC(=O)Nc1cc(ccc1)CN2CCCCC2)c3ccccc3
0.285124	O=C(NCCC(=O)Nc1cc(ccc1)CN2CCCCC2)c3ccccc3
0.284698	O=C(Nc1cc(ccc1)CN2CCCCC2)c3nc4c(NCCC4)cc3
0.284698	O=C(Nc1cc(ccc1)CN2CCCCC2)c3nc4c(NCCC4)cc3
0.284698	O=C(Nc1cc(ccc1)CN2CCCCC2)c3nc4c(NCCC4)cc3
0.284698	O=C(Nc1cc(ccc1)CN2CCCCC2)c3nc4c(NCCC4)cc3
0.284698	O=C(Nc1cc(ccc1)CN2CCCCC2)c3nc4c(NCCC4)cc3
0.284698	O=C(Nc1cc(ccc1)CN2CCCCC2)c3nc4c(NCCC4)cc3
0.284698	O=C(Nc1cc(ccc1)CN2CCCCC2)c3nc4c(NCCC4)cc3
0.284698	O=C(Nc1cc(ccc1)CN2CCCCC2)c3nc4c(NCCC4)cc3
0.284698	O=C(Nc1cc(ccc1)CN2CCCCC2)c3nc4c(NCCC4)cc3
0.284698	O=C(Nc1cc(ccc1)CN2CCCCC2)c3nc4c(NCCC4)cc3
0.284173	[O-][N+](=O)c1c(N2CC(C2)CN3CCN(CC3)C)ccc(c1)C(=O)Nc4ccc(cc4)C
0.284173	[O-][N+](=O)c1c(N2CC(C2)CN3CCN(CC3)C)ccc(c1)C(=O)Nc4ccc(cc4)C
0.284173	[O-][N+](=O)c1c(N2CC(C2)CN3CCN(CC3)C)ccc(c1)C(=O)Nc4ccc(cc4)C
0.284173	[O-][N+](=O)c1c(N2CC(C2)CN3CCN(CC3)C)ccc(c1)C(=O)Nc4ccc(cc4)C
0.284173	[O-][N+](=O)c1c(N2CC(C2)CN3CCN(CC3)C)ccc(c1)C(=O)Nc4ccc(cc4)C
0.284173	Fc1cc(ccc1)C2=NOC(C(=O)Nc3cc(c(cc3)C(=O)N)C)=C2
0.284133	Brc1cncc(c1)C(=O)Nc2c(cc(OCc3ncccc3)cc2)C
0.284133	Brc1cncc(c1)C(=O)Nc2c(cc(OCc3ncccc3)cc2)C
0.284133	Brc1cncc(c1)C(=O)Nc2c(cc(OCc3ncccc3)cc2)C
0.284133	Brc1cncc(c1)C(=O)Nc2c(cc(OCc3ncccc3)cc2)C
0.284133	Brc1cncc(c1)C(=O)Nc2c(cc(OCc3ncccc3)cc2)C
0.284133	Brc1cncc(c1)C(=O)Nc2c(cc(OCc3ncccc3)cc2)C
0.284133	Brc1cncc(c1)C(=O)Nc2c(cc(OCc3ncccc3)cc2)C
0.284133	Brc1cncc(c1)C(=O)Nc2c(cc(OCc3ncccc3)cc2)C
0.284133	Brc1cncc(c1)C(=O)Nc2c(cc(OCc3ncccc3)cc2)C
0.284133	Brc1cncc(c1)C(=O)Nc2c(cc(OCc3ncccc3)cc2)C
0.283088	O=C(Nc1c(cc(OCc2ncccc2)cc1)C)c3cc(C#N)ccc3
0.283088	O=C(Nc1c(cc(OCc2ncccc2)cc1)C)c3cc(C#N)ccc3
0.283088	S(c1cnc(NC(=O)c2c(Nc3cc(F)ccc3)cncc2)cc1)C
0.283088	O=C(Nc1c(cc(OCc2ncccc2)cc1)C)c3cc(C#N)ccc3
0.282958	S1C(=NC(c2ccncc2)=C1)C3CCN(C(=O)c4c(NC(=O)c5cc(ccc5)C)cccc4)CC3
0.282958	S1C(=NC(c2ccncc2)=C1)C3CCN(C(=O)c4c(NC(=O)c5cc(ccc5)C)cccc4)CC3
0.282958	S1C(=NC(c2ccncc2)=C1)C3CCN(C(=O)c4c(NC(=O)c5cc(ccc5)C)cccc4)CC3
0.282869	O=C(Nc1cc(c(cc1)C(=O)N)C)c2ncc(cc2)C(=O)N
0.282528	S1C(=NC(c2ccc(NC(=O)CC)cc2)=C1)NC(=O)c3cnc(nc3)c4ncccc4
0.282528	S1C(=NC(c2ccc(NC(=O)CC)cc2)=C1)NC(=O)c3cnc(nc3)c4ncccc4
0.282528	S1C(=NC(c2ccc(NC(=O)CC)cc2)=C1)NC(=O)c3cnc(nc3)c4ncccc4
0.282528	S1C(=NC(c2ccc(NC(=O)CC)cc2)=C1)NC(=O)c3cnc(nc3)c4ncccc4
0.282528	S1C(=NC(c2ccc(NC(=O)CC)cc2)=C1)NC(=O)c3cnc(nc3)c4ncccc4
0.282528	S1C(=NC(c2ccc(NC(=O)CC)cc2)=C1)NC(=O)c3cnc(nc3)c4ncccc4
0.282528	S1C(=NC(c2ccc(NC(=O)CC)cc2)=C1)NC(=O)c3cnc(nc3)c4ncccc4
0.282528	S1C(=NC(c2ccc(NC(=O)CC)cc2)=C1)NC(=O)c3cnc(nc3)c4ncccc4
0.282528	S1C(=NC(c2ccc(NC(=O)CC)cc2)=C1)NC(=O)c3cnc(nc3)c4ncccc4
0.282528	S1C(=NC(c2ccc(NC(=O)CC)cc2)=C1)NC(=O)c3cnc(nc3)c4ncccc4
0.281746	O=C(Nc1c(O)c(OC)ccc1)c2ccc(cc2)CN3CCOCC3
0.281746	O=C(Nc1c(O)c(OC)ccc1)c2ccc(cc2)CN3CCOCC3
0.281746	O=C(Nc1c(O)c(OC)ccc1)c2ccc(cc2)CN3CCOCC3
0.281553	O=C(Nc1cnccc1)c2ccc(O)cc2
0.281553	O=C(Nc1cnccc1)c2ccc(O)cc2
0.281553	O=C(Nc1cnccc1)c2ccc(O)cc2
0.281553	O=C(Nc1cnccc1)c2ccc(O)cc2
0.281553	O=C(Nc1cnccc1)c2ccc(O)cc2
0.281553	O=C(Nc1cnccc1)c2ccc(O)cc2
0.281553	O=C(Nc1cnccc1)c2ccc(O)cc2
0.281553	O=C(Nc1cnccc1)c2ccc(O)cc2
0.281553	O=C(Nc1cnccc1)c2ccc(O)cc2
0.281553	O=C(Nc1cnccc1)c2ccc(O)cc2
0.281481	O=C(Nc1cc(ccc1)C2COCC2)c3ccc(cc3)CN4CC(=O)NCC4
0.281481	O=C(Nc1cc(ccc1)C2COCC2)c3ccc(cc3)CN4CC(=O)NCC4
0.281481	O=C(Nc1cc(ccc1)C2COCC2)c3ccc(cc3)CN4CC(=O)NCC4
0.281481	O=C(Nc1cc(ccc1)C2COCC2)c3ccc(cc3)CN4CC(=O)NCC4
0.281481	O=C(Nc1cc(ccc1)C2COCC2)c3ccc(cc3)CN4CC(=O)NCC4
0.280156	O=C(Nc1cc(ccc1)C2COCC2)C=3NC(c4ccccc4)=CC3
0.280156	O=C(Nc1cc(ccc1)C2COCC2)C=3NC(c4ccccc4)=CC3
0.280156	O=C(Nc1cc(ccc1)C2COCC2)C=3NC(c4ccccc4)=CC3
0.280156	O=C(Nc1cc(ccc1)C2COCC2)C=3NC(c4ccccc4)=CC3
0.279874	S(=O)(=O)(Nc1ccc(cc1)C(=O)NC=2SC=C(N2)c3cc(F)ccc3)c4c(ccc([N+]([O-])=O)c4)C
0.279874	S(=O)(=O)(Nc1ccc(cc1)C(=O)NC=2SC=C(N2)c3cc(F)ccc3)c4c(ccc([N+]([O-])=O)c4)C
0.279874	S(=O)(=O)(Nc1ccc(cc1)C(=O)NC=2SC=C(N2)c3cc(F)ccc3)c4c(ccc([N+]([O-])=O)c4)C
0.279874	S(=O)(=O)(Nc1ccc(cc1)C(=O)NC=2SC=C(N2)c3cc(F)ccc3)c4c(ccc([N+]([O-])=O)c4)C
0.279874	S(=O)(=O)(Nc1ccc(cc1)C(=O)NC=2SC=C(N2)c3cc(F)ccc3)c4c(ccc([N+]([O-])=O)c4)C
0.279874	S(=O)(=O)(Nc1ccc(cc1)C(=O)NC=2SC=C(N2)c3cc(F)ccc3)c4c(ccc([N+]([O-])=O)c4)C
0.279874	S(=O)(=O)(Nc1ccc(cc1)C(=O)NC=2SC=C(N2)c3cc(F)ccc3)c4c(ccc([N+]([O-])=O)c4)C
0.279874	S(=O)(=O)(Nc1ccc(cc1)C(=O)NC=2SC=C(N2)c3cc(F)ccc3)c4c(ccc([N+]([O-])=O)c4)C
0.279874	S(=O)(=O)(Nc1ccc(cc1)C(=O)NC=2SC=C(N2)c3cc(F)ccc3)c4c(ccc([N+]([O-])=O)c4)C
0.279874	S(=O)(=O)(Nc1ccc(cc1)C(=O)NC=2SC=C(N2)c3cc(F)ccc3)c4c(ccc([N+]([O-])=O)c4)C
0.279817	O=C(O)c1cc(NC(=O)c2cnccc2)ccc1
0.279817	O=C(O)c1cc(NC(=O)c2cnccc2)ccc1
0.279817	O=C(O)c1cc(NC(=O)c2cnccc2)ccc1
0.279817	O=C(O)c1cc(NC(=O)c2cnccc2)ccc1
0.279817	O=C(O)c1cc(NC(=O)c2cnccc2)ccc1
0.279817	O=C(O)c1cc(NC(=O)c2cnccc2)ccc1
0.279817	O=C(O)c1cc(NC(=O)c2cnccc2)ccc1
0.279817	O=C(O)c1cc(NC(=O)c2cnccc2)ccc1
0.279817	O=C(O)c1cc(NC(=O)c2cnccc2)ccc1
0.279817	O=C(O)c1cc(NC(=O)c2cnccc2)ccc1
0.279528	S1C(=NC=C1C(=O)Nc2cc(c3cncnc3)ccc2)c4ccncc4
0.279528	S1C(=NC=C1C(=O)Nc2cc(c3cncnc3)ccc2)c4ccncc4
0.279528	S1C(=NC=C1C(=O)Nc2cc(c3cncnc3)ccc2)c4ccncc4
0.279528	S1C(=NC=C1C(=O)Nc2cc(c3cncnc3)ccc2)c4ccncc4
0.279528	S1C(=NC=C1C(=O)Nc2cc(c3cncnc3)ccc2)c4ccncc4
0.279528	S1C(=NC=C1C(=O)Nc2cc(c3cncnc3)ccc2)c4ccncc4
0.279528	S1C(=NC=C1C(=O)Nc2cc(c3cncnc3)ccc2)c4ccncc4
0.279528	S1C(=NC=C1C(=O)Nc2cc(c3cncnc3)ccc2)c4ccncc4
0.279528	S1C(=NC=C1C(=O)Nc2cc(c3cncnc3)ccc2)c4ccncc4
0.279528	S1C(=NC=C1C(=O)Nc2cc(c3cncnc3)ccc2)c4ccncc4
0.27931	O=C(Nc1c(cc(OCc2ncccc2)cc1)C)C=3NN=C(c4ncccc4)C3
0.27931	O=C(Nc1c(cc(OCc2ncccc2)cc1)C)C=3NN=C(c4ncccc4)C3
0.27931	O=C(Nc1c(cc(OCc2ncccc2)cc1)C)C=3NN=C(c4ncccc4)C3
0.27931	O=C(Nc1c(cc(OCc2ncccc2)cc1)C)C=3NN=C(c4ncccc4)C3
0.279152	O=C(Nc1c(cc(OCc2ncccc2)cc1)C)c3c(NC(=O)c4cc(ccc4)C)cccc3
0.279152	O=C(Nc1c(cc(OCc2ncccc2)cc1)C)c3c(NC(=O)c4cc(ccc4)C)cccc3
0.279152	O=C(Nc1c(cc(OCc2ncccc2)cc1)C)c3c(NC(=O)c4cc(ccc4)C)cccc3
0.279152	O=C(Nc1c(cc(OCc2ncccc2)cc1)C)c3c(NC(=O)c4cc(ccc4)C)cccc3
0.27907	O=C(NCCc1ccc(OCC(=O)Nc2cc(ccc2)C)cc1)c3cc(c(cc3)C)C=4C=NN(C4)C
0.278689	S1C(=NC(c2ccc(NC(=O)CC(C)C)cc2)=C1)NC(=O)c3c(N4CCN(CC4)C)ccc(F)c3
0.278146	Clc1ccc(N2C(SCC(=O)Nc3c(NC(=O)c4ccc(cc4)C)cccc3)=NN=C2c5cnccc5)cc1
0.277567	O=C(Nc1c(cccc1)C(=O)NCc2cc(c(cc2)C)C)c3cc(ccc3)C
0.277567	O=C(Nc1c(cccc1)C(=O)NCc2cc(c(cc2)C)C)c3cc(ccc3)C
0.277567	O=C(Nc1c(cccc1)C(=O)NCc2cc(c(cc2)C)C)c3cc(ccc3)C
0.277567	O=C(Nc1c(cccc1)C(=O)NCc2cc(c(cc2)C)C)c3cc(ccc3)C
0.277567	O=C(Nc1c(cccc1)C(=O)NCc2cc(c(cc2)C)C)c3cc(ccc3)C
0.277567	O=C(Nc1c(cccc1)C(=O)NCc2cc(c(cc2)C)C)c3cc(ccc3)C
0.277567	O=C(Nc1c(cccc1)C(=O)NCc2cc(c(cc2)C)C)c3cc(ccc3)C
0.277567	O=C(Nc1c(cccc1)C(=O)NCc2cc(c(cc2)C)C)c3cc(ccc3)C
0.277567	O=C(Nc1c(cccc1)C(=O)NCc2cc(c(cc2)C)C)c3cc(ccc3)C
0.277567	O=C(Nc1c(cccc1)C(=O)NCc2cc(c(cc2)C)C)c3cc(ccc3)C
0.277372	S1C(=NC(c2cc(NC(=O)C(=O)NCc3cc(ccc3)CN4CCOCC4)ccc2)=C1)C
0.277372	S1C(=NC(c2cc(NC(=O)C(=O)NCc3cc(ccc3)CN4CCOCC4)ccc2)=C1)C
0.277372	S1C(=NC(c2cc(NC(=O)C(=O)NCc3cc(ccc3)CN4CCOCC4)ccc2)=C1)C
0.277372	S1C(=NC(c2cc(NC(=O)C(=O)NCc3cc(ccc3)CN4CCOCC4)ccc2)=C1)C
0.277372	S1C(=NC(c2cc(NC(=O)C(=O)NCc3cc(ccc3)CN4CCOCC4)ccc2)=C1)C
0.277372	S1C(=NC(c2cc(NC(=O)C(=O)NCc3cc(ccc3)CN4CCOCC4)ccc2)=C1)C
0.277154	O=C(N1CCOCC1)c2c(ccc(NC(=O)c3cc(c(O)cc3)C)c2)C
0.277154	O=C(N1CCOCC1)c2c(ccc(NC(=O)c3cc(c(O)cc3)C)c2)C
0.277154	O=C(N1CCOCC1)c2c(ccc(NC(=O)c3cc(c(O)cc3)C)c2)C
0.277154	O=C(N1CCOCC1)c2c(ccc(NC(=O)c3cc(c(O)cc3)C)c2)C
0.277154	O=C(N1CCOCC1)c2c(ccc(NC(=O)c3cc(c(O)cc3)C)c2)C
0.277154	O=C(N1CCOCC1)c2c(ccc(NC(=O)c3cc(c(O)cc3)C)c2)C
0.277154	O=C(N1CCOCC1)c2c(ccc(NC(=O)c3cc(c(O)cc3)C)c2)C
0.277154	O=C(N1CCOCC1)c2c(ccc(NC(=O)c3cc(c(O)cc3)C)c2)C
0.277154	O=C(N1CCOCC1)c2c(ccc(NC(=O)c3cc(c(O)cc3)C)c2)C
0.277154	O=C(N1CCOCC1)c2c(ccc(NC(=O)c3cc(c(O)cc3)C)c2)C
0.277027	S1C(=NC=C1)c2cncc(NC(=O)c3cc(OCc4ncccc4)c(OC)cc3)c2
0.277027	S1C(=NC=C1)c2cncc(NC(=O)c3cc(OCc4ncccc4)c(OC)cc3)c2
0.277027	S1C(=NC=C1)c2cncc(NC(=O)c3cc(OCc4ncccc4)c(OC)cc3)c2
0.277027	S1C(=NC=C1)c2cncc(NC(=O)c3cc(OCc4ncccc4)c(OC)cc3)c2
0.277027	S1C(=NC=C1)c2cncc(NC(=O)c3cc(OCc4ncccc4)c(OC)cc3)c2
0.277027	S1C(=NC=C1)c2cncc(NC(=O)c3cc(OCc4ncccc4)c(OC)cc3)c2
0.277027	S1C(=NC=C1)c2cncc(NC(=O)c3cc(OCc4ncccc4)c(OC)cc3)c2
0.277027	S1C(=NC=C1)c2cncc(NC(=O)c3cc(OCc4ncccc4)c(OC)cc3)c2
0.277027	S1C(=NC=C1)c2cncc(NC(=O)c3cc(OCc4ncccc4)c(OC)cc3)c2
0.277027	S1C(=NC=C1)c2cncc(NC(=O)c3cc(OCc4ncccc4)c(OC)cc3)c2
0.277027	Fc1c(N2CCCC2)ccc(c1)C(=O)Nc3c(cc(OCc4ncccc4)cc3)C
0.277027	Fc1c(N2CCCC2)ccc(c1)C(=O)Nc3c(cc(OCc4ncccc4)cc3)C
0.276978	O=C(N(Cc1cnccc1)CCCO)Nc2c(ccc(c2)Cc3ncccc3)C
0.276978	O=C(N(Cc1cnccc1)CCCO)Nc2c(ccc(c2)Cc3ncccc3)C
0.276978	O=C(N(Cc1cnccc1)CCCO)Nc2c(ccc(c2)Cc3ncccc3)C
0.276596	FC(F)(F)C(Oc1cc(ncc1)NC(=O)c2ccc(cc2)CN3CC(=O)NCC3)C
0.276596	FC(F)(F)C(Oc1cc(ncc1)NC(=O)c2ccc(cc2)CN3CC(=O)NCC3)C
0.276596	FC(F)(F)C(Oc1cc(ncc1)NC(=O)c2ccc(cc2)CN3CC(=O)NCC3)C
0.276596	FC(F)(F)C(Oc1cc(ncc1)NC(=O)c2ccc(cc2)CN3CC(=O)NCC3)C
0.276596	FC(F)(F)C(Oc1cc(ncc1)NC(=O)c2ccc(cc2)CN3CC(=O)NCC3)C
0.276596	FC(F)(F)C(Oc1cc(ncc1)NC(=O)c2ccc(cc2)CN3CC(=O)NCC3)C
0.276151	O=C(NCC)c1cc(NC(=O)C(=O)N)c(cc1)C
0.276151	O=C(NCC)c1cc(NC(=O)C(=O)N)c(cc1)C
0.276151	O=C(NCC)c1cc(NC(=O)C(=O)N)c(cc1)C
0.276151	O=C(NCC)c1cc(NC(=O)C(=O)N)c(cc1)C
0.276151	O=C(NCC)c1cc(NC(=O)C(=O)N)c(cc1)C
0.276151	O=C(NCC)c1cc(NC(=O)C(=O)N)c(cc1)C
0.276151	O=C(NCC)c1cc(NC(=O)C(=O)N)c(cc1)C
0.276151	O=C(NCC)c1cc(NC(=O)C(=O)N)c(cc1)C
0.276151	O=C(NCC)c1cc(NC(=O)C(=O)N)c(cc1)C
0.276151	O=C(NCC)c1cc(NC(=O)C(=O)N)c(cc1)C
0.275591	S1C(C(=O)Nc2cc(ccc2)CSCC)=CC=C1CN3CCCCC3
0.275591	S1C(C(=O)Nc2cc(ccc2)CSCC)=CC=C1CN3CCCCC3
0.275591	S1C(C(=O)Nc2cc(ccc2)CSCC)=CC=C1CN3CCCCC3
0.275591	S1C(C(=O)Nc2cc(ccc2)CSCC)=CC=C1CN3CCCCC3
0.275591	S1C(C(=O)Nc2cc(ccc2)CSCC)=CC=C1CN3CCCCC3
0.275591	S1C(C(=O)Nc2cc(ccc2)CSCC)=CC=C1CN3CCCCC3
0.275591	S1C(C(=O)Nc2cc(ccc2)CSCC)=CC=C1CN3CCCCC3
0.275591	S1C(C(=O)Nc2cc(ccc2)CSCC)=CC=C1CN3CCCCC3
0.275591	S1C(C(=O)Nc2cc(ccc2)CSCC)=CC=C1CN3CCCCC3
0.275591	S1C(C(=O)Nc2cc(ccc2)CSCC)=CC=C1CN3CCCCC3
0.275472	S1C=NC(c2ncc(cc2)C(=O)NCCc3cc(O)c(cc3)C)=C1
0.275472	S1C=NC(c2ncc(cc2)C(=O)NCCc3cc(O)c(cc3)C)=C1
0.275472	S1C=NC(c2ncc(cc2)C(=O)NCCc3cc(O)c(cc3)C)=C1
0.275472	S1C=NC(c2ncc(cc2)C(=O)NCCc3cc(O)c(cc3)C)=C1
0.275362	O=C(Nc1c(OCC(=O)Nc2cnccc2)cccc1)c3cnc(nc3)c4ncccc4
0.275362	O=C(Nc1c(OCC(=O)Nc2cnccc2)cccc1)c3cnc(nc3)c4ncccc4
0.275362	O=C(Nc1c(OCC(=O)Nc2cnccc2)cccc1)c3cnc(nc3)c4ncccc4
0.275362	O=C(Nc1c(OCC(=O)Nc2cnccc2)cccc1)c3cnc(nc3)c4ncccc4
0.275362	O=C(Nc1c(OCC(=O)Nc2cnccc2)cccc1)c3cnc(nc3)c4ncccc4
0.275362	O=C(Nc1c(OCC(=O)Nc2cnccc2)cccc1)c3cnc(nc3)c4ncccc4
0.275362	O=C(Nc1c(OCC(=O)Nc2cnccc2)cccc1)c3cnc(nc3)c4ncccc4
0.275362	O=C(Nc1c(OCC(=O)Nc2cnccc2)cccc1)c3cnc(nc3)c4ncccc4
0.275362	O=C(Nc1c(OCC(=O)Nc2cnccc2)cccc1)c3cnc(nc3)c4ncccc4
0.275362	O=C(Nc1c(OCC(=O)Nc2cnccc2)cccc1)c3cnc(nc3)c4ncccc4
0.275093	FC(F)(F)C(Oc1cc(ncc1)NC(=O)C=2NC(c3ccccc3)=CC2)C
0.275093	FC(F)(F)C(Oc1cc(ncc1)NC(=O)C=2NC(c3ccccc3)=CC2)C
0.275093	FC(F)(F)C(Oc1cc(ncc1)NC(=O)C=2NC(c3ccccc3)=CC2)C
0.275093	FC(F)(F)C(Oc1cc(ncc1)NC(=O)C=2NC(c3ccccc3)=CC2)C
0.275093	FC(F)(F)C(Oc1cc(ncc1)NC(=O)C=2NC(c3ccccc3)=CC2)C
0.275093	FC(F)(F)C(Oc1cc(ncc1)NC(=O)C=2NC(c3ccccc3)=CC2)C
0.275093	FC(F)(F)C(Oc1cc(ncc1)NC(=O)C=2NC(c3ccccc3)=CC2)C
0.274834	Clc1ccc(cc1)C(=O)NC(C(=O)Nc2c(ccc(NC(=O)c3cc(ccc3)C(F)(F)F)c2)C)CCS(=O)(=O)C
0.274834	Clc1ccc(cc1)C(=O)NC(C(=O)Nc2c(ccc(NC(=O)c3cc(ccc3)C(F)(F)F)c2)C)CCS(=O)(=O)C
0.274834	Clc1ccc(cc1)C(=O)NC(C(=O)Nc2c(ccc(NC(=O)c3cc(ccc3)C(F)(F)F)c2)C)CCS(=O)(=O)C
0.274834	Clc1ccc(cc1)C(=O)NC(C(=O)Nc2c(ccc(NC(=O)c3cc(ccc3)C(F)(F)F)c2)C)CCS(=O)(=O)C
0.274834	Clc1ccc(cc1)C(=O)NC(C(=O)Nc2c(ccc(NC(=O)c3cc(ccc3)C(F)(F)F)c2)C)CCS(=O)(=O)C
0.274834	Clc1ccc(cc1)C(=O)NC(C(=O)Nc2c(ccc(NC(=O)c3cc(ccc3)C(F)(F)F)c2)C)CCS(=O)(=O)C
0.274834	Clc1ccc(cc1)C(=O)NC(C(=O)Nc2c(ccc(NC(=O)c3cc(ccc3)C(F)(F)F)c2)C)CCS(=O)(=O)C
0.274834	Clc1ccc(cc1)C(=O)NC(C(=O)Nc2c(ccc(NC(=O)c3cc(ccc3)C(F)(F)F)c2)C)CCS(=O)(=O)C
0.274834	Clc1ccc(cc1)C(=O)NC(C(=O)Nc2c(ccc(NC(=O)c3cc(ccc3)C(F)(F)F)c2)C)CCS(=O)(=O)C
0.274834	Clc1ccc(cc1)C(=O)NC(C(=O)Nc2c(ccc(NC(=O)c3cc(ccc3)C(F)(F)F)c2)C)CCS(=O)(=O)C
0.274834	[O-][N+](=O)c1c(cc(cc1)C(=O)NC2CCN(CC=3N=C(OC3)c4ccccc4)CC2)C
0.274834	[O-][N+](=O)c1c(cc(cc1)C(=O)NC2CCN(CC=3N=C(OC3)c4ccccc4)CC2)C
0.274834	[O-][N+](=O)c1c(cc(cc1)C(=O)NC2CCN(CC=3N=C(OC3)c4ccccc4)CC2)C
0.274834	[O-][N+](=O)c1c(cc(cc1)C(=O)NC2CCN(CC=3N=C(OC3)c4ccccc4)CC2)C
0.274834	[O-][N+](=O)c1c(cc(cc1)C(=O)NC2CCN(CC=3N=C(OC3)c4ccccc4)CC2)C
0.274834	[O-][N+](=O)c1c(cc(cc1)C(=O)NC2CCN(CC=3N=C(OC3)c4ccccc4)CC2)C
0.274834	[O-][N+](=O)c1c(cc(cc1)C(=O)NC2CCN(CC=3N=C(OC3)c4ccccc4)CC2)C
0.274834	[O-][N+](=O)c1c(cc(cc1)C(=O)NC2CCN(CC=3N=C(OC3)c4ccccc4)CC2)C
0.274834	[O-][N+](=O)c1c(cc(cc1)C(=O)NC2CCN(CC=3N=C(OC3)c4ccccc4)CC2)C
0.274834	[O-][N+](=O)c1c(cc(cc1)C(=O)NC2CCN(CC=3N=C(OC3)c4ccccc4)CC2)C
0.274368	Ic1c(cccc1)C(=O)Nc2c(ccc(NC(=O)C(=O)NCC(NC)C)c2)C
0.274368	Ic1c(cccc1)C(=O)Nc2c(ccc(NC(=O)C(=O)NCC(NC)C)c2)C
0.274368	Ic1c(cccc1)C(=O)Nc2c(ccc(NC(=O)C(=O)NCC(NC)C)c2)C
0.274368	Ic1c(cccc1)C(=O)Nc2c(ccc(NC(=O)C(=O)NCC(NC)C)c2)C
0.274368	Ic1c(cccc1)C(=O)Nc2c(ccc(NC(=O)C(=O)NCC(NC)C)c2)C
0.274368	Ic1c(cccc1)C(=O)Nc2c(ccc(NC(=O)C(=O)NCC(NC)C)c2)C
0.274368	Ic1c(cccc1)C(=O)Nc2c(ccc(NC(=O)C(=O)NCC(NC)C)c2)C
0.274368	Ic1c(cccc1)C(=O)Nc2c(ccc(NC(=O)C(=O)NCC(NC)C)c2)C
0.274368	Ic1c(cccc1)C(=O)Nc2c(ccc(NC(=O)C(=O)NCC(NC)C)c2)C
0.274368	Ic1c(cccc1)C(=O)Nc2c(ccc(NC(=O)C(=O)NCC(NC)C)c2)C
0.273764	S1C(=NC(c2ccc(NC(=O)C(C)C)cc2)=C1)NC(=O)c3cc(ccc3)C(=O)c4ccccc4
0.273764	S1C(=NC(c2ccc(NC(=O)C(C)C)cc2)=C1)NC(=O)c3cc(ccc3)C(=O)c4ccccc4
0.273764	S1C(=NC(c2ccc(NC(=O)C(C)C)cc2)=C1)NC(=O)c3cc(ccc3)C(=O)c4ccccc4
0.273764	S1C(=NC(c2ccc(NC(=O)C(C)C)cc2)=C1)NC(=O)c3cc(ccc3)C(=O)c4ccccc4
0.273764	S1C(=NC(c2ccc(NC(=O)C(C)C)cc2)=C1)NC(=O)c3cc(ccc3)C(=O)c4ccccc4
0.273764	S1C(=NC(c2ccc(NC(=O)C(C)C)cc2)=C1)NC(=O)c3cc(ccc3)C(=O)c4ccccc4
0.273684	Clc1c(ncc(C#N)c1)C(=O)Nc2c(cc(NC(=O)c3cc(Cl)ccc3)cc2)C
0.273684	Clc1c(ncc(C#N)c1)C(=O)Nc2c(cc(NC(=O)c3cc(Cl)ccc3)cc2)C
0.273684	Clc1c(ncc(C#N)c1)C(=O)Nc2c(cc(NC(=O)c3cc(Cl)ccc3)cc2)C
0.273684	Clc1c(ncc(C#N)c1)C(=O)Nc2c(cc(NC(=O)c3cc(Cl)ccc3)cc2)C
0.273684	Clc1c(ncc(C#N)c1)C(=O)Nc2c(cc(NC(=O)c3cc(Cl)ccc3)cc2)C
0.273684	Clc1c(ncc(C#N)c1)C(=O)Nc2c(cc(NC(=O)c3cc(Cl)ccc3)cc2)C
0.273684	Clc1c(ncc(C#N)c1)C(=O)Nc2c(cc(NC(=O)c3cc(Cl)ccc3)cc2)C
0.273684	Clc1c(ncc(C#N)c1)C(=O)Nc2c(cc(NC(=O)c3cc(Cl)ccc3)cc2)C
0.273684	Clc1c(ncc(C#N)c1)C(=O)Nc2c(cc(NC(=O)c3cc(Cl)ccc3)cc2)C
0.273684	Clc1c(ncc(C#N)c1)C(=O)Nc2c(cc(NC(=O)c3cc(Cl)ccc3)cc2)C
0.273649	Brc1c(ccc(NC(=O)C=2C(=NN(C2)C)c3cnccc3)c1)C(F)(F)F
0.273649	Brc1c(ccc(NC(=O)C=2C(=NN(C2)C)c3cnccc3)c1)C(F)(F)F
0.273649	Brc1c(ccc(NC(=O)C=2C(=NN(C2)C)c3cnccc3)c1)C(F)(F)F
0.273649	Brc1c(ccc(NC(=O)C=2C(=NN(C2)C)c3cnccc3)c1)C(F)(F)F
0.273649	Brc1c(ccc(NC(=O)C=2C(=NN(C2)C)c3cnccc3)c1)C(F)(F)F
0.273649	Brc1c(ccc(NC(=O)C=2C(=NN(C2)C)c3cnccc3)c1)C(F)(F)F
0.273649	Brc1c(ccc(NC(=O)C=2C(=NN(C2)C)c3cnccc3)c1)C(F)(F)F
0.273649	Brc1c(ccc(NC(=O)C=2C(=NN(C2)C)c3cnccc3)c1)C(F)(F)F
0.273438	Clc1c(cc(cc1)C(=O)Nc2c(cc(cc2)C(=O)N3CCOCC3)C)C
0.273438	Clc1c(cc(cc1)C(=O)Nc2c(cc(cc2)C(=O)N3CCOCC3)C)C
0.273438	Clc1c(cc(cc1)C(=O)Nc2c(cc(cc2)C(=O)N3CCOCC3)C)C
0.273438	Clc1c(cc(cc1)C(=O)Nc2c(cc(cc2)C(=O)N3CCOCC3)C)C
0.273438	Clc1c(cc(cc1)C(=O)Nc2c(cc(cc2)C(=O)N3CCOCC3)C)C
0.273438	Clc1c(cc(cc1)C(=O)Nc2c(cc(cc2)C(=O)N3CCOCC3)C)C
0.273438	Clc1c(cc(cc1)C(=O)Nc2c(cc(cc2)C(=O)N3CCOCC3)C)C
0.273438	Clc1c(cc(cc1)C(=O)Nc2c(cc(cc2)C(=O)N3CCOCC3)C)C
0.273438	Clc1c(cc(cc1)C(=O)Nc2c(cc(cc2)C(=O)N3CCOCC3)C)C
0.273438	Clc1c(cc(cc1)C(=O)Nc2c(cc(cc2)C(=O)N3CCOCC3)C)C
0.273381	S(=O)(C1CCCCC1)Cc2cc(NC(=O)c3cnc(cc3)C=4N=CSC4)ccc2
0.273381	S(=O)(C1CCCCC1)Cc2cc(NC(=O)c3cnc(cc3)C=4N=CSC4)ccc2
0.273381	S(=O)(C1CCCCC1)Cc2cc(NC(=O)c3cnc(cc3)C=4N=CSC4)ccc2
0.273381	S(=O)(C1CCCCC1)Cc2cc(NC(=O)c3cnc(cc3)C=4N=CSC4)ccc2
0.273381	S(=O)(C1CCCCC1)Cc2cc(NC(=O)c3cnc(cc3)C=4N=CSC4)ccc2
0.273381	S(=O)(C1CCCCC1)Cc2cc(NC(=O)c3cnc(cc3)C=4N=CSC4)ccc2
0.273381	S(=O)(C1CCCCC1)Cc2cc(NC(=O)c3cnc(cc3)C=4N=CSC4)ccc2
0.273381	S(=O)(C1CCCCC1)Cc2cc(NC(=O)c3cnc(cc3)C=4N=CSC4)ccc2
0.272727	O=C(Nc1cnc(N2CCN(CC2)C)cc1)c3cc(C#N)ccc3
0.272727	O=C(Nc1cnc(N2CCN(CC2)C)cc1)c3cc(C#N)ccc3
0.272727	O=C(Nc1cnc(N2CCN(CC2)C)cc1)c3cc(C#N)ccc3
0.272727	O=C(Nc1cnc(N2CCN(CC2)C)cc1)c3cc(C#N)ccc3
0.272727	O=C(Nc1cnc(N2CCN(CC2)C)cc1)c3cc(C#N)ccc3
0.272727	O=C(Nc1cnc(N2CCN(CC2)C)cc1)c3cc(C#N)ccc3
0.272727	O=C(Nc1cnc(N2CCN(CC2)C)cc1)c3cc(C#N)ccc3
0.272727	O=C(Nc1cnc(N2CCN(CC2)C)cc1)c3cc(C#N)ccc3
0.272727	O=C(Nc1cnc(N2CCN(CC2)C)cc1)c3cc(C#N)ccc3
0.272727	O=C(Nc1cnc(N2CCN(CC2)C)cc1)c3cc(C#N)ccc3
0.272425	Clc1cc(ccc1)C(=O)Nc2cc(c(NS(=O)(=O)C=3C=NN(C3)Cc4ccccc4)cc2)C
0.272425	Clc1cc(ccc1)C(=O)Nc2cc(c(NS(=O)(=O)C=3C=NN(C3)Cc4ccccc4)cc2)C
0.272425	Clc1cc(ccc1)C(=O)Nc2cc(c(NS(=O)(=O)C=3C=NN(C3)Cc4ccccc4)cc2)C
0.272425	Clc1cc(ccc1)C(=O)Nc2cc(c(NS(=O)(=O)C=3C=NN(C3)Cc4ccccc4)cc2)C
0.272425	Clc1cc(ccc1)C(=O)Nc2cc(c(NS(=O)(=O)C=3C=NN(C3)Cc4ccccc4)cc2)C
0.272425	Clc1cc(ccc1)C(=O)Nc2cc(c(NS(=O)(=O)C=3C=NN(C3)Cc4ccccc4)cc2)C
0.272425	Clc1cc(ccc1)C(=O)Nc2cc(c(NS(=O)(=O)C=3C=NN(C3)Cc4ccccc4)cc2)C
0.272425	Clc1cc(ccc1)C(=O)Nc2cc(c(NS(=O)(=O)C=3C=NN(C3)Cc4ccccc4)cc2)C
0.272425	Clc1cc(ccc1)C(=O)Nc2cc(c(NS(=O)(=O)C=3C=NN(C3)Cc4ccccc4)cc2)C
0.272425	Clc1cc(ccc1)C(=O)Nc2cc(c(NS(=O)(=O)C=3C=NN(C3)Cc4ccccc4)cc2)C
0.271375	Brc1ncc(c(c1)C)C(=O)Oc2ccc(cc2)C(=O)Nc3cnccc3
0.271375	Brc1ncc(c(c1)C)C(=O)Oc2ccc(cc2)C(=O)Nc3cnccc3
0.271375	Fc1c(ccc(c1)C(=O)OC)CNc2c(ccc(NC(=O)NCC)c2)C
0.271375	Fc1c(ccc(c1)C(=O)OC)CNc2c(ccc(NC(=O)NCC)c2)C
0.270492	FC(F)Oc1ccc(cc1)CNc2c(ccc(NC(=O)NCC)c2)C
0.270492	FC(F)Oc1ccc(cc1)CNc2c(ccc(NC(=O)NCC)c2)C
0.270492	FC(F)Oc1ccc(cc1)CNc2c(ccc(NC(=O)NCC)c2)C
0.270492	FC(F)Oc1ccc(cc1)CNc2c(ccc(NC(=O)NCC)c2)C
0.270492	FC(F)Oc1ccc(cc1)CNc2c(ccc(NC(=O)NCC)c2)C
0.270492	FC(F)Oc1ccc(cc1)CNc2c(ccc(NC(=O)NCC)c2)C
0.270492	FC(F)Oc1ccc(cc1)CNc2c(ccc(NC(=O)NCC)c2)C
0.270492	FC(F)Oc1ccc(cc1)CNc2c(ccc(NC(=O)NCC)c2)C
0.270492	FC(F)Oc1ccc(cc1)CNc2c(ccc(NC(=O)NCC)c2)C
0.270492	FC(F)Oc1ccc(cc1)CNc2c(ccc(NC(=O)NCC)c2)C
0.27027	S(=O)(=O)(NCc1ccc(cc1)C(=O)Nc2ccc(F)cc2)c3cc(NC(=O)c4ncccc4)c(OC)cc3
0.27027	S(=O)(=O)(NCc1ccc(cc1)C(=O)Nc2ccc(F)cc2)c3cc(NC(=O)c4ncccc4)c(OC)cc3
0.27027	S(=O)(=O)(NCc1ccc(cc1)C(=O)Nc2ccc(F)cc2)c3cc(NC(=O)c4ncccc4)c(OC)cc3
0.27027	S(=O)(=O)(NCc1ccc(cc1)C(=O)Nc2ccc(F)cc2)c3cc(NC(=O)c4ncccc4)c(OC)cc3
0.27027	S(=O)(=O)(NCc1ccc(cc1)C(=O)Nc2ccc(F)cc2)c3cc(NC(=O)c4ncccc4)c(OC)cc3
0.27027	S(=O)(=O)(NCc1ccc(cc1)C(=O)Nc2ccc(F)cc2)c3cc(NC(=O)c4ncccc4)c(OC)cc3
0.27027	S(=O)(=O)(NCc1ccc(cc1)C(=O)Nc2ccc(F)cc2)c3cc(NC(=O)c4ncccc4)c(OC)cc3
0.27027	S(=O)(=O)(NCc1ccc(cc1)C(=O)Nc2ccc(F)cc2)c3cc(NC(=O)c4ncccc4)c(OC)cc3
0.27027	S(=O)(=O)(NCc1ccc(cc1)C(=O)Nc2ccc(F)cc2)c3cc(NC(=O)c4ncccc4)c(OC)cc3
0.27027	S(=O)(=O)(NCc1ccc(cc1)C(=O)Nc2ccc(F)cc2)c3cc(NC(=O)c4ncccc4)c(OC)cc3
0.270175	O=C(OC(C)(C)C)Nc1c(O)cc(cc1)C(=O)NCc2c(cccc2)CN3CCN(CC3)CC
0.270175	O=C(OC(C)(C)C)Nc1c(O)cc(cc1)C(=O)NCc2c(cccc2)CN3CCN(CC3)CC
0.269962	Clc1cc(c(NC(=O)c2cncc(NC(=O)CC)c2)cc1)c3ccc(Cl)cc3
0.269784	S1CCN(Cc2ccc(cc2)C(=O)Nc3ncc(N4C(=O)CNCC4)cc3)CC1
0.269784	S1CCN(Cc2ccc(cc2)C(=O)Nc3ncc(N4C(=O)CNCC4)cc3)CC1
0.269784	S1CCN(Cc2ccc(cc2)C(=O)Nc3ncc(N4C(=O)CNCC4)cc3)CC1
0.269784	S1CCN(Cc2ccc(cc2)C(=O)Nc3ncc(N4C(=O)CNCC4)cc3)CC1
0.269784	S1CCN(Cc2ccc(cc2)C(=O)Nc3ncc(N4C(=O)CNCC4)cc3)CC1
0.269784	S1CCN(Cc2ccc(cc2)C(=O)Nc3ncc(N4C(=O)CNCC4)cc3)CC1
0.26971	BrC=1SC=C(C(=O)Nc2ccc(cc2)CN3CCC(O)CC3)C1
0.26971	BrC=1SC=C(C(=O)Nc2ccc(cc2)CN3CCC(O)CC3)C1
0.26971	BrC=1SC=C(C(=O)Nc2ccc(cc2)CN3CCC(O)CC3)C1
0.26971	BrC=1SC=C(C(=O)Nc2ccc(cc2)CN3CCC(O)CC3)C1
0.26971	BrC=1SC=C(C(=O)Nc2ccc(cc2)CN3CCC(O)CC3)C1
0.26971	BrC=1SC=C(C(=O)Nc2ccc(cc2)CN3CCC(O)CC3)C1
0.26971	BrC=1SC=C(C(=O)Nc2ccc(cc2)CN3CCC(O)CC3)C1
0.26971	BrC=1SC=C(C(=O)Nc2ccc(cc2)CN3CCC(O)CC3)C1
0.26971	BrC=1SC=C(C(=O)Nc2ccc(cc2)CN3CCC(O)CC3)C1
0.26971	BrC=1SC=C(C(=O)Nc2ccc(cc2)CN3CCC(O)CC3)C1
0.268817	O=C(Nc1cnc(N2CCN(CC2)C)cc1)c3cnc(nc3)c4c(OC)cccc4
0.266667	Clc1c(cc(cc1)C(=O)Nc2cc(OC)c(NC(=O)C)cc2)C
0.266667	Clc1c(cc(cc1)C(=O)Nc2cc(OC)c(NC(=O)C)cc2)C
0.266667	Clc1c(cc(cc1)C(=O)Nc2cc(OC)c(NC(=O)C)cc2)C
0.266667	Clc1c(cc(cc1)C(=O)Nc2cc(OC)c(NC(=O)C)cc2)C
0.266667	S1C=NC(c2ncc(cc2)C(=O)Nc3c(cccc3)CCC(C)C)=C1
0.266667	S1C=NC(c2ncc(cc2)C(=O)Nc3c(cccc3)CCC(C)C)=C1
0.266667	S1C=NC(c2ncc(cc2)C(=O)Nc3c(cccc3)CCC(C)C)=C1
0.265734	S1C=NC(c2ncc(cc2)C(=O)Nc3cc(ccc3)COCC4OCCCC4)=C1
0.265734	S1C=NC(c2ncc(cc2)C(=O)Nc3cc(ccc3)COCC4OCCCC4)=C1
0.265734	S1C=NC(c2ncc(cc2)C(=O)Nc3cc(ccc3)COCC4OCCCC4)=C1
0.265734	S1C=NC(c2ncc(cc2)C(=O)Nc3cc(ccc3)COCC4OCCCC4)=C1
0.264151	Fc1c(NC(=O)c2ncc(NC(=O)C)cc2)cc(cc1)C(=O)CC
0.264151	Brc1ccc(cc1)C(=O)Nc2ccc(cc2)CC(=O)Nc3c(OC(F)(F)F)ccc(Cl)c3
0.264151	Brc1ccc(cc1)C(=O)Nc2ccc(cc2)CC(=O)Nc3c(OC(F)(F)F)ccc(Cl)c3
0.264151	Brc1ccc(cc1)C(=O)Nc2ccc(cc2)CC(=O)Nc3c(OC(F)(F)F)ccc(Cl)c3
0.264151	Brc1ccc(cc1)C(=O)Nc2ccc(cc2)CC(=O)Nc3c(OC(F)(F)F)ccc(Cl)c3
0.264151	Brc1ccc(cc1)C(=O)Nc2ccc(cc2)CC(=O)Nc3c(OC(F)(F)F)ccc(Cl)c3
0.264151	Brc1ccc(cc1)C(=O)Nc2ccc(cc2)CC(=O)Nc3c(OC(F)(F)F)ccc(Cl)c3
0.264151	Brc1ccc(cc1)C(=O)Nc2ccc(cc2)CC(=O)Nc3c(OC(F)(F)F)ccc(Cl)c3
0.264151	Brc1ccc(cc1)C(=O)Nc2ccc(cc2)CC(=O)Nc3c(OC(F)(F)F)ccc(Cl)c3
0.264151	Brc1ccc(cc1)C(=O)Nc2ccc(cc2)CC(=O)Nc3c(OC(F)(F)F)ccc(Cl)c3
0.264151	Brc1ccc(cc1)C(=O)Nc2ccc(cc2)CC(=O)Nc3c(OC(F)(F)F)ccc(Cl)c3
0.263345	Clc1c(N2CCN(CC2)CCC)ccc(NC(=O)c3cc(ccc3)C(F)(F)C)c1
0.263345	Clc1c(N2CCN(CC2)CCC)ccc(NC(=O)c3cc(ccc3)C(F)(F)C)c1
0.263345	Clc1c(N2CCN(CC2)CCC)ccc(NC(=O)c3cc(ccc3)C(F)(F)C)c1
0.263345	Clc1c(N2CCN(CC2)CCC)ccc(NC(=O)c3cc(ccc3)C(F)(F)C)c1
0.263345	Clc1c(N2CCN(CC2)CCC)ccc(NC(=O)c3cc(ccc3)C(F)(F)C)c1
0.263345	Clc1c(N2CCN(CC2)CCC)ccc(NC(=O)c3cc(ccc3)C(F)(F)C)c1
0.263345	Clc1c(N2CCN(CC2)CCC)ccc(NC(=O)c3cc(ccc3)C(F)(F)C)c1
0.263345	Clc1c(N2CCN(CC2)CCC)ccc(NC(=O)c3cc(ccc3)C(F)(F)C)c1
0.263345	Clc1c(N2CCN(CC2)CCC)ccc(NC(=O)c3cc(ccc3)C(F)(F)C)c1
0.263345	Clc1c(N2CCN(CC2)CCC)ccc(NC(=O)c3cc(ccc3)C(F)(F)C)c1
0.262987	O=C(Nc1c(OCC)cc(N2CCN(CC2)C)cc1)CCC=3OC(=NN3)c4cnccc4
0.262987	O=C(Nc1c(OCC)cc(N2CCN(CC2)C)cc1)CCC=3OC(=NN3)c4cnccc4
0.262987	O=C(Nc1c(OCC)cc(N2CCN(CC2)C)cc1)CCC=3OC(=NN3)c4cnccc4
0.262987	O=C(Nc1c(OCC)cc(N2CCN(CC2)C)cc1)CCC=3OC(=NN3)c4cnccc4
0.262987	O=C(Nc1c(OCC)cc(N2CCN(CC2)C)cc1)CCC=3OC(=NN3)c4cnccc4
0.262948	Brc1ccc(Oc2ncc(cc2)C(=O)Nc3cc(Cl)cc(c4ccncc4)c3)cc1
0.262948	Brc1ccc(Oc2ncc(cc2)C(=O)Nc3cc(Cl)cc(c4ccncc4)c3)cc1
0.262948	Brc1ccc(Oc2ncc(cc2)C(=O)Nc3cc(Cl)cc(c4ccncc4)c3)cc1
0.262948	Brc1ccc(Oc2ncc(cc2)C(=O)Nc3cc(Cl)cc(c4ccncc4)c3)cc1
0.262948	Brc1ccc(Oc2ncc(cc2)C(=O)Nc3cc(Cl)cc(c4ccncc4)c3)cc1
0.262948	Brc1ccc(Oc2ncc(cc2)C(=O)Nc3cc(Cl)cc(c4ccncc4)c3)cc1
0.262948	Brc1ccc(Oc2ncc(cc2)C(=O)Nc3cc(Cl)cc(c4ccncc4)c3)cc1
0.262948	Brc1ccc(Oc2ncc(cc2)C(=O)Nc3cc(Cl)cc(c4ccncc4)c3)cc1
0.262948	Brc1ccc(Oc2ncc(cc2)C(=O)Nc3cc(Cl)cc(c4ccncc4)c3)cc1
0.262948	Brc1ccc(Oc2ncc(cc2)C(=O)Nc3cc(Cl)cc(c4ccncc4)c3)cc1
0.262712	O=C(Nc1ccc(Oc2ccc(cc2)C)cc1)c3cc(ncc3)NCC
0.262712	O=C(Nc1ccc(Oc2ccc(cc2)C)cc1)c3cc(ncc3)NCC
0.262712	O=C(Nc1ccc(Oc2ccc(cc2)C)cc1)c3cc(ncc3)NCC
0.262712	O=C(Nc1ccc(Oc2ccc(cc2)C)cc1)c3cc(ncc3)NCC
0.262712	O=C(Nc1ccc(Oc2ccc(cc2)C)cc1)c3cc(ncc3)NCC
0.262712	O=C(Nc1ccc(Oc2ccc(cc2)C)cc1)c3cc(ncc3)NCC
0.262712	O=C(Nc1ccc(Oc2ccc(cc2)C)cc1)c3cc(ncc3)NCC
0.262712	O=C(Nc1ccc(Oc2ccc(cc2)C)cc1)c3cc(ncc3)NCC
0.262658	Clc1ccc(N2C(SCC(=O)Nc3cc(c(cc3)C(=O)N)C)=NN=C2c4cnccc4)cc1
0.262658	Clc1ccc(N2C(SCC(=O)Nc3cc(c(cc3)C(=O)N)C)=NN=C2c4cnccc4)cc1
0.262658	Clc1ccc(N2C(SCC(=O)Nc3cc(c(cc3)C(=O)N)C)=NN=C2c4cnccc4)cc1
0.262658	Clc1ccc(N2C(SCC(=O)Nc3cc(c(cc3)C(=O)N)C)=NN=C2c4cnccc4)cc1
0.262658	Clc1ccc(N2C(SCC(=O)Nc3cc(c(cc3)C(=O)N)C)=NN=C2c4cnccc4)cc1
0.262658	Clc1ccc(N2C(SCC(=O)Nc3cc(c(cc3)C(=O)N)C)=NN=C2c4cnccc4)cc1
0.262658	Clc1ccc(N2C(SCC(=O)Nc3cc(c(cc3)C(=O)N)C)=NN=C2c4cnccc4)cc1
0.262658	Clc1ccc(N2C(SCC(=O)Nc3cc(c(cc3)C(=O)N)C)=NN=C2c4cnccc4)cc1
0.262658	Clc1ccc(N2C(SCC(=O)Nc3cc(c(cc3)C(=O)N)C)=NN=C2c4cnccc4)cc1
0.262658	Clc1ccc(N2C(SCC(=O)Nc3cc(c(cc3)C(=O)N)C)=NN=C2c4cnccc4)cc1
0.262097	FC(F)(F)c1c(NC(=O)C=O)ccc(NC(=O)c2ccccc2)c1
0.262097	FC(F)(F)c1c(NC(=O)C=O)ccc(NC(=O)c2ccccc2)c1
0.262097	FC(F)(F)c1c(NC(=O)C=O)ccc(NC(=O)c2ccccc2)c1
0.262097	FC(F)(F)c1c(NC(=O)C=O)ccc(NC(=O)c2ccccc2)c1
0.261411	Fc1c(ccc(c2nc(ccc2)C(=O)O)c1)C
0.261411	Fc1c(ccc(c2nc(ccc2)C(=O)O)c1)C
0.261411	Fc1c(ccc(c2nc(ccc2)C(=O)O)c1)C
0.261411	Fc1c(ccc(c2nc(ccc2)C(=O)O)c1)C
0.261411	Fc1c(ccc(c2nc(ccc2)C(=O)O)c1)C
0.261411	Fc1c(ccc(c2nc(ccc2)C(=O)O)c1)C
0.261411	Fc1c(ccc(c2nc(ccc2)C(=O)O)c1)C
0.261411	Fc1c(ccc(c2nc(ccc2)C(=O)O)c1)C
0.261411	Fc1c(ccc(c2nc(ccc2)C(=O)O)c1)C
0.261411	Fc1c(ccc(c2nc(ccc2)C(=O)O)c1)C
0.261224	Fc1cncc(c2nc(ncc2)NC3CNCC3)c1
0.261224	Fc1cncc(c2nc(ncc2)NC3CNCC3)c1
0.261224	Fc1cncc(c2nc(ncc2)NC3CNCC3)c1
0.260745	Clc1ccc(N2C(SCC(=O)Nc3c(cccc3)C(=O)Nc4cc5OCCOc5cc4)=NN=C2c6cnccc6)cc1
0.260745	Clc1ccc(N2C(SCC(=O)Nc3c(cccc3)C(=O)Nc4cc5OCCOc5cc4)=NN=C2c6cnccc6)cc1
0.260745	Clc1ccc(N2C(SCC(=O)Nc3c(cccc3)C(=O)Nc4cc5OCCOc5cc4)=NN=C2c6cnccc6)cc1
0.260745	Clc1ccc(N2C(SCC(=O)Nc3c(cccc3)C(=O)Nc4cc5OCCOc5cc4)=NN=C2c6cnccc6)cc1
0.260745	Clc1ccc(N2C(SCC(=O)Nc3c(cccc3)C(=O)Nc4cc5OCCOc5cc4)=NN=C2c6cnccc6)cc1
0.260745	Clc1ccc(N2C(SCC(=O)Nc3c(cccc3)C(=O)Nc4cc5OCCOc5cc4)=NN=C2c6cnccc6)cc1
0.260745	Clc1ccc(N2C(SCC(=O)Nc3c(cccc3)C(=O)Nc4cc5OCCOc5cc4)=NN=C2c6cnccc6)cc1
0.260745	Clc1ccc(N2C(SCC(=O)Nc3c(cccc3)C(=O)Nc4cc5OCCOc5cc4)=NN=C2c6cnccc6)cc1
0.260745	Clc1ccc(N2C(SCC(=O)Nc3c(cccc3)C(=O)Nc4cc5OCCOc5cc4)=NN=C2c6cnccc6)cc1
0.260745	Clc1ccc(N2C(SCC(=O)Nc3c(cccc3)C(=O)Nc4cc5OCCOc5cc4)=NN=C2c6cnccc6)cc1
0.259136	O=C(Nc1cc(ccc1)C=2N=NN(C2)Cc3ccccc3)c4cnc(nc4)c5c(OC)cccc5
0.259136	O=C(Nc1cc(ccc1)C=2N=NN(C2)Cc3ccccc3)c4cnc(nc4)c5c(OC)cccc5
0.258824	O=C(Nc1cc(ccc1)CN2CCCCC2)CC(c3cnccc3)C
0.258824	O=C(Nc1cc(ccc1)CN2CCCCC2)CC(c3cnccc3)C
0.258824	O=C(Nc1cc(ccc1)CN2CCCCC2)CC(c3cnccc3)C
0.258824	O=C(Nc1cc(ccc1)CN2CCCCC2)CC(c3cnccc3)C
0.258824	O=C(Nc1cc(ccc1)CN2CCCCC2)CC(c3cnccc3)C
0.258824	O=C(Nc1cc(ccc1)CN2CCCCC2)CC(c3cnccc3)C
0.258824	O=C(Nc1cc(ccc1)CN2CCCCC2)CC(c3cnccc3)C
0.258824	O=C(Nc1cc(ccc1)CN2CCCCC2)CC(c3cnccc3)C
0.258824	O=C(Nc1cc(ccc1)CN2CCCCC2)CC(c3cnccc3)C
0.258824	O=C(Nc1cc(ccc1)CN2CCCCC2)CC(c3cnccc3)C
0.258687	O=C(NCCc1ccc(N2CCN(CC2)C)cc1)c3ccc(NC(=O)C4=CNC(=O)C=C4)cc3
0.258687	O=C(NCCc1ccc(N2CCN(CC2)C)cc1)c3ccc(NC(=O)C4=CNC(=O)C=C4)cc3
0.258687	O=C(NCCc1ccc(N2CCN(CC2)C)cc1)c3ccc(NC(=O)C4=CNC(=O)C=C4)cc3
0.258687	O=C(NCCc1ccc(N2CCN(CC2)C)cc1)c3ccc(NC(=O)C4=CNC(=O)C=C4)cc3
0.258687	O=C(NCCc1ccc(N2CCN(CC2)C)cc1)c3ccc(NC(=O)C4=CNC(=O)C=C4)cc3
0.258687	O=C(NCCc1ccc(N2CCN(CC2)C)cc1)c3ccc(NC(=O)C4=CNC(=O)C=C4)cc3
0.258687	O=C(NCCc1ccc(N2CCN(CC2)C)cc1)c3ccc(NC(=O)C4=CNC(=O)C=C4)cc3
0.258687	O=C(NCCc1ccc(N2CCN(CC2)C)cc1)c3ccc(NC(=O)C4=CNC(=O)C=C4)cc3
0.258687	O=C(NCCc1ccc(N2CCN(CC2)C)cc1)c3ccc(NC(=O)C4=CNC(=O)C=C4)cc3
0.258621	Fc1cc(F)cc(c1)C(=O)Nc2cc(O)c(cc2)C(=O)Nc3c(OC)nccc3C
0.258621	Fc1cc(F)cc(c1)C(=O)Nc2cc(O)c(cc2)C(=O)Nc3c(OC)nccc3C
0.258621	Fc1cc(F)cc(c1)C(=O)Nc2cc(O)c(cc2)C(=O)Nc3c(OC)nccc3C
0.258621	Fc1cc(F)cc(c1)C(=O)Nc2cc(O)c(cc2)C(=O)Nc3c(OC)nccc3C
0.258621	Fc1cc(F)cc(c1)C(=O)Nc2cc(O)c(cc2)C(=O)Nc3c(OC)nccc3C
0.258621	Fc1cc(F)cc(c1)C(=O)Nc2cc(O)c(cc2)C(=O)Nc3c(OC)nccc3C
0.258621	Fc1cc(F)cc(c1)C(=O)Nc2cc(O)c(cc2)C(=O)Nc3c(OC)nccc3C
0.258621	Fc1cc(F)cc(c1)C(=O)Nc2cc(O)c(cc2)C(=O)Nc3c(OC)nccc3C
0.258621	Fc1cc(F)cc(c1)C(=O)Nc2cc(O)c(cc2)C(=O)Nc3c(OC)nccc3C
0.258621	Fc1cc(F)cc(c1)C(=O)Nc2cc(O)c(cc2)C(=O)Nc3c(OC)nccc3C
0.258503	Brc1cncc(c2nc(Cl)nc(N(CC(=O)Nc3c(cc(Br)cc3)C)C)c2)c1
0.258503	Brc1cncc(c2nc(Cl)nc(N(CC(=O)Nc3c(cc(Br)cc3)C)C)c2)c1
0.258503	Brc1cncc(c2nc(Cl)nc(N(CC(=O)Nc3c(cc(Br)cc3)C)C)c2)c1
0.258427	Ic1cc(F)c(NC(=O)c2cnc(N3CCCCCC3)cc2)cc1
0.257937	Clc1c(cc(cc1)C(=O)NCCc2ccc(N3CCN(CC3)C)cc2)C
0.257937	Clc1c(cc(cc1)C(=O)NCCc2ccc(N3CCN(CC3)C)cc2)C
0.257732	O=C(NCCC(=O)Nc1c(N2CCN(CC2)CCc3ccncc3)cccc1)c4cc(ccc4)C
0.257732	O=C(NCCC(=O)Nc1c(N2CCN(CC2)CCc3ccncc3)cccc1)c4cc(ccc4)C
0.25731	S(=O)(=O)(Nc1c(OC)cccc1)c2c(N(CC)CC)ccc(NC(=O)C=3SC(c4cnccc4)=CC3)c2
0.25731	S(=O)(=O)(Nc1c(OC)cccc1)c2c(N(CC)CC)ccc(NC(=O)C=3SC(c4cnccc4)=CC3)c2
0.25731	S(=O)(=O)(Nc1c(OC)cccc1)c2c(N(CC)CC)ccc(NC(=O)C=3SC(c4cnccc4)=CC3)c2
0.25731	S(=O)(=O)(Nc1c(OC)cccc1)c2c(N(CC)CC)ccc(NC(=O)C=3SC(c4cnccc4)=CC3)c2
0.25731	S(=O)(=O)(Nc1c(OC)cccc1)c2c(N(CC)CC)ccc(NC(=O)C=3SC(c4cnccc4)=CC3)c2
0.25731	S(=O)(=O)(Nc1c(OC)cccc1)c2c(N(CC)CC)ccc(NC(=O)C=3SC(c4cnccc4)=CC3)c2
0.25731	S(=O)(=O)(Nc1c(OC)cccc1)c2c(N(CC)CC)ccc(NC(=O)C=3SC(c4cnccc4)=CC3)c2
0.25731	S(=O)(=O)(Nc1c(OC)cccc1)c2c(N(CC)CC)ccc(NC(=O)C=3SC(c4cnccc4)=CC3)c2
0.25731	S(=O)(=O)(Nc1c(OC)cccc1)c2c(N(CC)CC)ccc(NC(=O)C=3SC(c4cnccc4)=CC3)c2
0.25731	S(=O)(=O)(Nc1c(OC)cccc1)c2c(N(CC)CC)ccc(NC(=O)C=3SC(c4cnccc4)=CC3)c2
0.256917	FC(F)(F)c1c(cccc1)C(=O)Nc2cc(c3ccc(cc3)C)ccc2
0.256917	FC(F)(F)c1c(cccc1)C(=O)Nc2cc(c3ccc(cc3)C)ccc2
0.256917	FC(F)(F)c1c(cccc1)C(=O)Nc2cc(c3ccc(cc3)C)ccc2
0.256917	FC(F)(F)c1c(cccc1)C(=O)Nc2cc(c3ccc(cc3)C)ccc2
0.256917	FC(F)(F)c1c(cccc1)C(=O)Nc2cc(c3ccc(cc3)C)ccc2
0.256917	FC(F)(F)c1c(cccc1)C(=O)Nc2cc(c3ccc(cc3)C)ccc2
0.256917	FC(F)(F)c1c(cccc1)C(=O)Nc2cc(c3ccc(cc3)C)ccc2
0.256917	FC(F)(F)c1c(cccc1)C(=O)Nc2cc(c3ccc(cc3)C)ccc2
0.256917	FC(F)(F)c1c(cccc1)C(=O)Nc2cc(c3ccc(cc3)C)ccc2
0.256917	FC(F)(F)c1c(cccc1)C(=O)Nc2cc(c3ccc(cc3)C)ccc2
0.256522	O=C(Nc1cc(NC(=O)C=C)c(cc1)C)NCC
0.256522	O=C(Nc1cc(NC(=O)C=C)c(cc1)C)NCC
0.256522	O=C(Nc1cc(NC(=O)C=C)c(cc1)C)NCC
0.256522	O=C(Nc1cc(NC(=O)C=C)c(cc1)C)NCC
0.256522	O=C(Nc1cc(NC(=O)C=C)c(cc1)C)NCC
0.256522	O=C(Nc1cc(NC(=O)C=C)c(cc1)C)NCC
0.256522	O=C(Nc1cc(NC(=O)C=C)c(cc1)C)NCC
0.256522	O=C(Nc1cc(NC(=O)C=C)c(cc1)C)NCC
0.256522	O=C(Nc1cc(NC(=O)C=C)c(cc1)C)NCC
0.256522	O=C(Nc1cc(NC(=O)C=C)c(cc1)C)NCC
0.256055	Brc1c(NC(=O)C=2SC(=NC2)c3ccncc3)cc(N4CCOCC4)cc1
0.256055	Brc1c(NC(=O)C=2SC(=NC2)c3ccncc3)cc(N4CCOCC4)cc1
0.256055	Brc1c(NC(=O)C=2SC(=NC2)c3ccncc3)cc(N4CCOCC4)cc1
0.256055	Brc1c(NC(=O)C=2SC(=NC2)c3ccncc3)cc(N4CCOCC4)cc1
0.256055	Brc1c(NC(=O)C=2SC(=NC2)c3ccncc3)cc(N4CCOCC4)cc1
0.256055	Brc1c(NC(=O)C=2SC(=NC2)c3ccncc3)cc(N4CCOCC4)cc1
0.256055	Brc1c(NC(=O)C=2SC(=NC2)c3ccncc3)cc(N4CCOCC4)cc1
0.256055	Brc1c(NC(=O)C=2SC(=NC2)c3ccncc3)cc(N4CCOCC4)cc1
0.256055	Brc1c(NC(=O)C=2SC(=NC2)c3ccncc3)cc(N4CCOCC4)cc1
0.256055	Brc1c(NC(=O)C=2SC(=NC2)c3ccncc3)cc(N4CCOCC4)cc1
0.255556	S1C(=C(C=C1C)CC(=O)Oc2ccc(cc2)C(=O)Nc3cnccc3)C
0.255556	S1C(=C(C=C1C)CC(=O)Oc2ccc(cc2)C(=O)Nc3cnccc3)C
0.255556	S1C(=C(C=C1C)CC(=O)Oc2ccc(cc2)C(=O)Nc3cnccc3)C
0.255507	Brc1c(ccc(c1)CNCc2ccc(cc2)CN3CCN(CC3)CC)C
0.25498	O=C(Nc1c(cc(cc1)C(C)C)C(C)C)c2ccc(cc2)C(=O)C3=CNC=C3
0.25498	O=C(Nc1c(cc(cc1)C(C)C)C(C)C)c2ccc(cc2)C(=O)C3=CNC=C3
0.25498	O=C(Nc1c(cc(cc1)C(C)C)C(C)C)c2ccc(cc2)C(=O)C3=CNC=C3
0.25498	O=C(Nc1c(cc(cc1)C(C)C)C(C)C)c2ccc(cc2)C(=O)C3=CNC=C3
0.25498	O=C(Nc1c(cc(cc1)C(C)C)C(C)C)c2ccc(cc2)C(=O)C3=CNC=C3
0.25498	O=C(Nc1c(cc(cc1)C(C)C)C(C)C)c2ccc(cc2)C(=O)C3=CNC=C3
0.25498	O=C(Nc1c(cc(cc1)C(C)C)C(C)C)c2ccc(cc2)C(=O)C3=CNC=C3
0.25498	O=C(Nc1c(cc(cc1)C(C)C)C(C)C)c2ccc(cc2)C(=O)C3=CNC=C3
0.254753	O=C(NCc1cc(c(NC2CC2)cc1)C)c3ccc(cc3)CN4C=NC=C4
0.254753	O=C(NCc1cc(c(NC2CC2)cc1)C)c3ccc(cc3)CN4C=NC=C4
0.254753	O=C(NCc1cc(c(NC2CC2)cc1)C)c3ccc(cc3)CN4C=NC=C4
0.254753	O=C(NCc1cc(c(NC2CC2)cc1)C)c3ccc(cc3)CN4C=NC=C4
0.254753	O=C(NCc1cc(c(NC2CC2)cc1)C)c3ccc(cc3)CN4C=NC=C4
0.254753	O=C(NCc1cc(c(NC2CC2)cc1)C)c3ccc(cc3)CN4C=NC=C4
0.254753	O=C(NCc1cc(c(NC2CC2)cc1)C)c3ccc(cc3)CN4C=NC=C4
0.254753	O=C(NCc1cc(c(NC2CC2)cc1)C)c3ccc(cc3)CN4C=NC=C4
0.254753	O=C(NCc1cc(c(NC2CC2)cc1)C)c3ccc(cc3)CN4C=NC=C4
0.254753	O=C(NCc1cc(c(NC2CC2)cc1)C)c3ccc(cc3)CN4C=NC=C4
0.254682	O=C(NNC(=O)C(=O)Nc1cc(ccc1)C=2OC=C(N2)C)c3ccncc3
0.254682	O=C(NNC(=O)C(=O)Nc1cc(ccc1)C=2OC=C(N2)C)c3ccncc3
0.25431	O=C(Nc1cc(c(c2ccncc2)cc1)C)C=O
0.25431	O=C(Nc1cc(c(c2ccncc2)cc1)C)C=O
0.25431	O=C(Nc1cc(c(c2ccncc2)cc1)C)C=O
0.25431	O=C(Nc1cc(c(c2ccncc2)cc1)C)C=O
0.25431	O=C(Nc1cc(c(c2ccncc2)cc1)C)C=O
0.25431	O=C(Nc1cc(c(c2ccncc2)cc1)C)C=O
0.25431	O=C(Nc1cc(c(c2ccncc2)cc1)C)C=O
0.25431	O=C(Nc1cc(c(c2ccncc2)cc1)C)C=O
0.25431	O=C(Nc1cc(c(c2ccncc2)cc1)C)C=O
0.25431	O=C(Nc1cc(c(c2ccncc2)cc1)C)C=O
0.254125	S(=O)(=O)(N(CC)CC)c1cc(NC(=O)c2cnc(nc2)c3ncccc3)c(NCCCC)cc1
0.254125	S(=O)(=O)(N(CC)CC)c1cc(NC(=O)c2cnc(nc2)c3ncccc3)c(NCCCC)cc1
0.254125	S(=O)(=O)(N(CC)CC)c1cc(NC(=O)c2cnc(nc2)c3ncccc3)c(NCCCC)cc1
0.253906	O=C(Nc1cc(NCc2cc(OC)c(OC)cc2)c(cc1)C)NCC
0.253906	O=C(Nc1cc(NCc2cc(OC)c(OC)cc2)c(cc1)C)NCC
0.253906	O=C(Nc1cc(NCc2cc(OC)c(OC)cc2)c(cc1)C)NCC
0.253906	O=C(Nc1cc(NCc2cc(OC)c(OC)cc2)c(cc1)C)NCC
0.253906	O=C(Nc1cc(NCc2cc(OC)c(OC)cc2)c(cc1)C)NCC
0.253906	O=C(Nc1cc(NCc2cc(OC)c(OC)cc2)c(cc1)C)NCC
0.253906	O=C(Nc1cc(NCc2cc(OC)c(OC)cc2)c(cc1)C)NCC
0.253906	O=C(Nc1cc(NCc2cc(OC)c(OC)cc2)c(cc1)C)NCC
0.253906	O=C(Nc1cc(NCc2cc(OC)c(OC)cc2)c(cc1)C)NCC
0.253906	O=C(Nc1cc(NCc2cc(OC)c(OC)cc2)c(cc1)C)NCC
0.253731	Ic1cc(F)c(NC(=O)C=2SC=C(N2)c3ccccc3)cc1
0.253731	Ic1cc(F)c(NC(=O)C=2SC=C(N2)c3ccccc3)cc1
0.253731	Ic1cc(F)c(NC(=O)C=2SC=C(N2)c3ccccc3)cc1
0.253731	Ic1cc(F)c(NC(=O)C=2SC=C(N2)c3ccccc3)cc1
0.253731	Ic1cc(F)c(NC(=O)C=2SC=C(N2)c3ccccc3)cc1
0.253731	Ic1cc(F)c(NC(=O)C=2SC=C(N2)c3ccccc3)cc1
0.253731	Ic1cc(F)c(NC(=O)C=2SC=C(N2)c3ccccc3)cc1
0.253731	Ic1cc(F)c(NC(=O)C=2SC=C(N2)c3ccccc3)cc1
0.253731	Ic1cc(F)c(NC(=O)C=2SC=C(N2)c3ccccc3)cc1
0.253731	Ic1cc(F)c(NC(=O)C=2SC=C(N2)c3ccccc3)cc1
0.253472	O=C(Nc1ncc(N2C(=O)CNCC2)cc1)c3cc(c4ccc(cc4)CN)ccc3
0.253472	O=C(Nc1ncc(N2C(=O)CNCC2)cc1)c3cc(c4ccc(cc4)CN)ccc3
0.253472	O=C(Nc1ncc(N2C(=O)CNCC2)cc1)c3cc(c4ccc(cc4)CN)ccc3
0.253472	O=C(Nc1ncc(N2C(=O)CNCC2)cc1)c3cc(c4ccc(cc4)CN)ccc3
0.253472	O=C(Nc1ncc(N2C(=O)CNCC2)cc1)c3cc(c4ccc(cc4)CN)ccc3
0.253472	O=C(Nc1ncc(N2C(=O)CNCC2)cc1)c3cc(c4ccc(cc4)CN)ccc3
0.253472	O=C(Nc1ncc(N2C(=O)CNCC2)cc1)c3cc(c4ccc(cc4)CN)ccc3
0.253472	O=C(Nc1ncc(N2C(=O)CNCC2)cc1)c3cc(c4ccc(cc4)CN)ccc3
0.253472	O=C(Nc1ncc(N2C(=O)CNCC2)cc1)c3cc(c4ccc(cc4)CN)ccc3
0.253472	O=C(Nc1ncc(N2C(=O)CNCC2)cc1)c3cc(c4ccc(cc4)CN)ccc3
0.253333	S(=O)(=O)(Nc1cc(ccc1)C(=O)Nc2nc(ccc2)C(C)(C)C)c3c(ccc(c3)C(C)(C)C)C
0.253333	S(=O)(=O)(Nc1cc(ccc1)C(=O)Nc2nc(ccc2)C(C)(C)C)c3c(ccc(c3)C(C)(C)C)C
0.253333	S(=O)(=O)(Nc1cc(ccc1)C(=O)Nc2nc(ccc2)C(C)(C)C)c3c(ccc(c3)C(C)(C)C)C
0.253289	Brc1c(Oc2c(ccc(NC(=O)c3nc(Oc4cc(Cl)c(Cl)cc4)ccc3)c2)C)nccc1
0.253061	Clc1cc(ccc1)C(=O)Nc2c(F)cc(NC=O)cc2
0.252747	Clc1cc(c(NC(=O)c2c(cncc2)CC)cc1)c3ccc(Cl)cc3
0.252747	Clc1cc(c(NC(=O)c2c(cncc2)CC)cc1)c3ccc(Cl)cc3
0.252747	Clc1cc(c(NC(=O)c2c(cncc2)CC)cc1)c3ccc(Cl)cc3
0.252747	Clc1cc(c(NC(=O)c2c(cncc2)CC)cc1)c3ccc(Cl)cc3
0.252747	Clc1cc(c(NC(=O)c2c(cncc2)CC)cc1)c3ccc(Cl)cc3
0.252747	Clc1cc(c(NC(=O)c2c(cncc2)CC)cc1)c3ccc(Cl)cc3
0.252747	Clc1cc(c(NC(=O)c2c(cncc2)CC)cc1)c3ccc(Cl)cc3
0.25256	Fc1cc(c(N)cc1)C(=O)Nc2nc(ncc2C)c3ncccc3
0.25256	Fc1cc(c(N)cc1)C(=O)Nc2nc(ncc2C)c3ncccc3
0.25256	Fc1cc(c(N)cc1)C(=O)Nc2nc(ncc2C)c3ncccc3
0.25256	Fc1cc(c(N)cc1)C(=O)Nc2nc(ncc2C)c3ncccc3
0.25256	Fc1cc(c(N)cc1)C(=O)Nc2nc(ncc2C)c3ncccc3
0.25256	Fc1cc(c(N)cc1)C(=O)Nc2nc(ncc2C)c3ncccc3
0.25256	Fc1cc(c(N)cc1)C(=O)Nc2nc(ncc2C)c3ncccc3
0.25256	Fc1cc(c(N)cc1)C(=O)Nc2nc(ncc2C)c3ncccc3
0.25256	Fc1cc(c(N)cc1)C(=O)Nc2nc(ncc2C)c3ncccc3
0.25256	Fc1cc(c(N)cc1)C(=O)Nc2nc(ncc2C)c3ncccc3
0.252396	Fc1c(F)cc2NC(=Nc2c1)c3ccc(NC(=O)c4cnc(Oc5cc(c(cc5)C(C)C)C)cc4)cc3
0.252396	Fc1c(F)cc2NC(=Nc2c1)c3ccc(NC(=O)c4cnc(Oc5cc(c(cc5)C(C)C)C)cc4)cc3
0.252396	Fc1c(F)cc2NC(=Nc2c1)c3ccc(NC(=O)c4cnc(Oc5cc(c(cc5)C(C)C)C)cc4)cc3
0.252101	O=C(OC(C)(C)C)Nc1c(ccc(c1)C(=O)N)C
0.252101	O=C(OC(C)(C)C)Nc1c(ccc(c1)C(=O)N)C
0.252101	O=C(OC(C)(C)C)Nc1c(ccc(c1)C(=O)N)C
0.252101	O=C(OC(C)(C)C)Nc1c(ccc(c1)C(=O)N)C
0.252101	O=C(OC(C)(C)C)Nc1c(ccc(c1)C(=O)N)C
0.252101	O=C(OC(C)(C)C)Nc1c(ccc(c1)C(=O)N)C
0.252101	O=C(OC(C)(C)C)Nc1c(ccc(c1)C(=O)N)C
0.252101	O=C(OC(C)(C)C)Nc1c(ccc(c1)C(=O)N)C
0.252101	O=C(OC(C)(C)C)Nc1c(ccc(c1)C(=O)N)C
0.252101	O=C(OC(C)(C)C)Nc1c(ccc(c1)C(=O)N)C
0.251908	O(c1c(OC)ccc(c1)CNc2ccc(cc2)CN3CCCC3)Cc4cnccc4
0.251908	O(c1c(OC)ccc(c1)CNc2ccc(cc2)CN3CCCC3)Cc4cnccc4
0.251908	O(c1c(OC)ccc(c1)CNc2ccc(cc2)CN3CCCC3)Cc4cnccc4
0.251908	O(c1c(OC)ccc(c1)CNc2ccc(cc2)CN3CCCC3)Cc4cnccc4
0.251908	O(c1c(OC)ccc(c1)CNc2ccc(cc2)CN3CCCC3)Cc4cnccc4
0.251908	O(c1c(OC)ccc(c1)CNc2ccc(cc2)CN3CCCC3)Cc4cnccc4
0.251908	O(c1c(OC)ccc(c1)CNc2ccc(cc2)CN3CCCC3)Cc4cnccc4
0.251908	O(c1c(OC)ccc(c1)CNc2ccc(cc2)CN3CCCC3)Cc4cnccc4
0.251908	O(c1c(OC)ccc(c1)CNc2ccc(cc2)CN3CCCC3)Cc4cnccc4
0.251908	O(c1c(OC)ccc(c1)CNc2ccc(cc2)CN3CCCC3)Cc4cnccc4
0.251908	O=C(Nc1cncc(OC)c1)c2c(NC(=O)c3cc(ccc3)C)cccc2
0.251908	O=C(Nc1cncc(OC)c1)c2c(NC(=O)c3cc(ccc3)C)cccc2
0.251908	O=C(Nc1cncc(OC)c1)c2c(NC(=O)c3cc(ccc3)C)cccc2
0.251908	O=C(Nc1cncc(OC)c1)c2c(NC(=O)c3cc(ccc3)C)cccc2
0.251908	O=C(Nc1cncc(OC)c1)c2c(NC(=O)c3cc(ccc3)C)cccc2
0.251908	O=C(Nc1cncc(OC)c1)c2c(NC(=O)c3cc(ccc3)C)cccc2
0.251908	O=C(Nc1cncc(OC)c1)c2c(NC(=O)c3cc(ccc3)C)cccc2
0.251908	O=C(Nc1cncc(OC)c1)c2c(NC(=O)c3cc(ccc3)C)cccc2
0.251908	O=C(Nc1cncc(OC)c1)c2c(NC(=O)c3cc(ccc3)C)cccc2
0.251908	O=C(Nc1cncc(OC)c1)c2c(NC(=O)c3cc(ccc3)C)cccc2
0.251908	Brc1cc(Cl)c(cc1)C2=NNC(=N2)c3cc(ccc3)CN4CCN(CC4)CC
0.251852	O=C(NCc1cc(c(cc1)C)C)C=2NN=C(c3ncccc3)C2
0.251852	O=C(NCc1cc(c(cc1)C)C)C=2NN=C(c3ncccc3)C2
0.251082	S1C(=NC(c2cnccc2)=C1)NC(=O)N
0.251082	S1C(=NC(c2cnccc2)=C1)NC(=O)N
0.251082	S1C(=NC(c2cnccc2)=C1)NC(=O)N
0.250951	O=C(NCCC(=O)Nc1cc(c(cc1)C)C(=O)N)c2cc(ccc2)C
0.250951	O=C(NCCC(=O)Nc1cc(c(cc1)C)C(=O)N)c2cc(ccc2)C
0.250951	O=C(NCCC(=O)Nc1cc(c(cc1)C)C(=O)N)c2cc(ccc2)C
0.250951	O=C(NCCC(=O)Nc1cc(c(cc1)C)C(=O)N)c2cc(ccc2)C
0.250951	O=C(NCCC(=O)Nc1cc(c(cc1)C)C(=O)N)c2cc(ccc2)C
0.250951	O=C(NCCC(=O)Nc1cc(c(cc1)C)C(=O)N)c2cc(ccc2)C
0.250951	O=C(NCCC(=O)Nc1cc(c(cc1)C)C(=O)N)c2cc(ccc2)C
0.250951	O=C(NCCC(=O)Nc1cc(c(cc1)C)C(=O)N)c2cc(ccc2)C
0.250951	O=C(NCCC(=O)Nc1cc(c(cc1)C)C(=O)N)c2cc(ccc2)C
0.250951	O=C(NCCC(=O)Nc1cc(c(cc1)C)C(=O)N)c2cc(ccc2)C
0.250883	O=C(Nc1ncc(NC(=O)C2CCC2)cc1)c3c(NC(=O)c4cc(ccc4)C)cccc3
0.250883	O=C(Nc1ncc(NC(=O)C2CCC2)cc1)c3c(NC(=O)c4cc(ccc4)C)cccc3
0.250883	O=C(Nc1ncc(NC(=O)C2CCC2)cc1)c3c(NC(=O)c4cc(ccc4)C)cccc3
0.250883	O=C(Nc1ncc(NC(=O)C2CCC2)cc1)c3c(NC(=O)c4cc(ccc4)C)cccc3
0.250883	O=C(Nc1ncc(NC(=O)C2CCC2)cc1)c3c(NC(=O)c4cc(ccc4)C)cccc3
0.250883	O=C(Nc1ncc(NC(=O)C2CCC2)cc1)c3c(NC(=O)c4cc(ccc4)C)cccc3
0.250883	O=C(Nc1ncc(NC(=O)C2CCC2)cc1)c3c(NC(=O)c4cc(ccc4)C)cccc3
0.250883	O=C(Nc1ncc(NC(=O)C2CCC2)cc1)c3c(NC(=O)c4cc(ccc4)C)cccc3
0.250883	O=C(Nc1ncc(NC(=O)C2CCC2)cc1)c3c(NC(=O)c4cc(ccc4)C)cccc3
0.250883	O=C(Nc1ncc(NC(=O)C2CCC2)cc1)c3c(NC(=O)c4cc(ccc4)C)cccc3
0.250814	Brc1ccc(S(=O)(=O)Nc2ccc(cc2)C(=O)NCC(=O)Nc3cc(c(cc3)CN4CCOCC4)C(F)(F)F)cc1
0.250814	Brc1ccc(S(=O)(=O)Nc2ccc(cc2)C(=O)NCC(=O)Nc3cc(c(cc3)CN4CCOCC4)C(F)(F)F)cc1
0.250814	Brc1ccc(S(=O)(=O)Nc2ccc(cc2)C(=O)NCC(=O)Nc3cc(c(cc3)CN4CCOCC4)C(F)(F)F)cc1
0.250814	Brc1ccc(S(=O)(=O)Nc2ccc(cc2)C(=O)NCC(=O)Nc3cc(c(cc3)CN4CCOCC4)C(F)(F)F)cc1
0.250814	Brc1ccc(S(=O)(=O)Nc2ccc(cc2)C(=O)NCC(=O)Nc3cc(c(cc3)CN4CCOCC4)C(F)(F)F)cc1
0.250814	Brc1ccc(S(=O)(=O)Nc2ccc(cc2)C(=O)NCC(=O)Nc3cc(c(cc3)CN4CCOCC4)C(F)(F)F)cc1
0.250814	Brc1ccc(S(=O)(=O)Nc2ccc(cc2)C(=O)NCC(=O)Nc3cc(c(cc3)CN4CCOCC4)C(F)(F)F)cc1
0.250814	Brc1ccc(S(=O)(=O)Nc2ccc(cc2)C(=O)NCC(=O)Nc3cc(c(cc3)CN4CCOCC4)C(F)(F)F)cc1
0.250814	Brc1ccc(S(=O)(=O)Nc2ccc(cc2)C(=O)NCC(=O)Nc3cc(c(cc3)CN4CCOCC4)C(F)(F)F)cc1
0.250814	Brc1ccc(S(=O)(=O)Nc2ccc(cc2)C(=O)NCC(=O)Nc3cc(c(cc3)CN4CCOCC4)C(F)(F)F)cc1
0.250755	Clc1ccc(N2C(SCC(=O)Nc3c(ccc(c3)C(=O)N)CN(C)C)=NN=C2c4cnccc4)cc1
0.250755	Clc1ccc(N2C(SCC(=O)Nc3c(ccc(c3)C(=O)N)CN(C)C)=NN=C2c4cnccc4)cc1
0.250755	Clc1ccc(N2C(SCC(=O)Nc3c(ccc(c3)C(=O)N)CN(C)C)=NN=C2c4cnccc4)cc1
0.25	Clc1c(ccc(N2CCN(c3nc(ccc3)C(=O)Nc4ccc(F)cc4)CC2)c1)CC
0.25	Clc1c(ccc(N2CCN(c3nc(ccc3)C(=O)Nc4ccc(F)cc4)CC2)c1)CC
0.25	Clc1c(ccc(N2CCN(c3nc(ccc3)C(=O)Nc4ccc(F)cc4)CC2)c1)CC
0.25	Clc1c(ccc(N2CCN(c3nc(ccc3)C(=O)Nc4ccc(F)cc4)CC2)c1)CC
0.25	Clc1c(ccc(N2CCN(c3nc(ccc3)C(=O)Nc4ccc(F)cc4)CC2)c1)CC
0.25	Clc1c(ccc(N2CCN(c3nc(ccc3)C(=O)Nc4ccc(F)cc4)CC2)c1)CC
0.25	Clc1c(ccc(N2CCN(c3nc(ccc3)C(=O)Nc4ccc(F)cc4)CC2)c1)CC
0.25	Clc1c(ccc(N2CCN(c3nc(ccc3)C(=O)Nc4ccc(F)cc4)CC2)c1)CC
0.25	Clc1c(ccc(N2CCN(c3nc(ccc3)C(=O)Nc4ccc(F)cc4)CC2)c1)CC
0.25	Clc1c(ccc(N2CCN(c3nc(ccc3)C(=O)Nc4ccc(F)cc4)CC2)c1)CC
0.25	S1C(=NC=C1)c2cncc(NC(=O)c3c(NC(=O)C(F)(F)F)ccc(F)c3)c2
0.25	S1C(=NC=C1)c2cncc(NC(=O)c3c(NC(=O)C(F)(F)F)ccc(F)c3)c2
0.25	S1C(=NC=C1)c2cncc(NC(=O)c3c(NC(=O)C(F)(F)F)ccc(F)c3)c2
0.25	S1C(=NC=C1)c2cncc(NC(=O)c3c(NC(=O)C(F)(F)F)ccc(F)c3)c2
0.25	S1C(=NC=C1)c2cncc(NC(=O)c3c(NC(=O)C(F)(F)F)ccc(F)c3)c2
0.25	S1C(=NC=C1)c2cncc(NC(=O)c3c(NC(=O)C(F)(F)F)ccc(F)c3)c2
0.25	S1C(=NC=C1)c2cncc(NC(=O)c3c(NC(=O)C(F)(F)F)ccc(F)c3)c2
0.25	S1C(=NC=C1)c2cncc(NC(=O)c3c(NC(=O)C(F)(F)F)ccc(F)c3)c2
0.25	S1C(=NC=C1)c2cncc(NC(=O)c3c(NC(=O)C(F)(F)F)ccc(F)c3)c2
0.25	S1C(=NC=C1)c2cncc(NC(=O)c3c(NC(=O)C(F)(F)F)ccc(F)c3)c2
0.25	Clc1c(NC(=O)C(N2N=C(C=C2C)C)C)ccc(NC(=O)c3cnc(cc3)C=4N=CSC4)c1
0.25	Clc1c(NC(=O)C(N2N=C(C=C2C)C)C)ccc(NC(=O)c3cnc(cc3)C=4N=CSC4)c1
0.25	Clc1c(NC(=O)C(N2N=C(C=C2C)C)C)ccc(NC(=O)c3cnc(cc3)C=4N=CSC4)c1
0.25	Clc1c(NC(=O)C(N2N=C(C=C2C)C)C)ccc(NC(=O)c3cnc(cc3)C=4N=CSC4)c1
0.25	Clc1c(NC(=O)C(N2N=C(C=C2C)C)C)ccc(NC(=O)c3cnc(cc3)C=4N=CSC4)c1
0.25	Clc1c(NC(=O)C(N2N=C(C=C2C)C)C)ccc(NC(=O)c3cnc(cc3)C=4N=CSC4)c1
0.25	Clc1c(NC(=O)C(N2N=C(C=C2C)C)C)ccc(NC(=O)c3cnc(cc3)C=4N=CSC4)c1
0.25	Clc1c(NC(=O)C(N2N=C(C=C2C)C)C)ccc(NC(=O)c3cnc(cc3)C=4N=CSC4)c1
0.25	Clc1c(NC(=O)C(N2N=C(C=C2C)C)C)ccc(NC(=O)c3cnc(cc3)C=4N=CSC4)c1
0.25	Clc1c(NC(=O)C(N2N=C(C=C2C)C)C)ccc(NC(=O)c3cnc(cc3)C=4N=CSC4)c1
0.248908	O=C(Nc1c(cc(c2ccccc2)cc1)C)C=O
0.248869	O=C(Nc1c(N)cccc1)c2ccc(cc2)C
0.248869	O=C(Nc1c(N)cccc1)c2ccc(cc2)C
0.248485	FC(F)(F)C1=NN(C=C1)CC=2ON=C(C(=O)Nc3c(ccc(c3)C=4ON=C(N4)C)C)C2
0.248485	FC(F)(F)C1=NN(C=C1)CC=2ON=C(C(=O)Nc3c(ccc(c3)C=4ON=C(N4)C)C)C2
0.248408	FC(F)(F)c1c(ccc(NC(=O)c2ccc(N3N=C(N=C3C)C)cc2)c1)C(=O)N4CCN(CC4)C
0.248408	FC(F)(F)c1c(ccc(NC(=O)c2ccc(N3N=C(N=C3C)C)cc2)c1)C(=O)N4CCN(CC4)C
0.248408	FC(F)(F)c1c(ccc(NC(=O)c2ccc(N3N=C(N=C3C)C)cc2)c1)C(=O)N4CCN(CC4)C
0.248408	FC(F)(F)c1c(ccc(NC(=O)c2ccc(N3N=C(N=C3C)C)cc2)c1)C(=O)N4CCN(CC4)C
0.248408	FC(F)(F)c1c(ccc(NC(=O)c2ccc(N3N=C(N=C3C)C)cc2)c1)C(=O)N4CCN(CC4)C
0.248408	FC(F)(F)c1c(ccc(NC(=O)c2ccc(N3N=C(N=C3C)C)cc2)c1)C(=O)N4CCN(CC4)C
0.248408	FC(F)(F)c1c(ccc(NC(=O)c2ccc(N3N=C(N=C3C)C)cc2)c1)C(=O)N4CCN(CC4)C
0.248408	FC(F)(F)c1c(ccc(NC(=O)c2ccc(N3N=C(N=C3C)C)cc2)c1)C(=O)N4CCN(CC4)C
0.248408	FC(F)(F)c1c(ccc(NC(=O)c2ccc(N3N=C(N=C3C)C)cc2)c1)C(=O)N4CCN(CC4)C
0.248408	FC(F)(F)c1c(ccc(NC(=O)c2ccc(N3N=C(N=C3C)C)cc2)c1)C(=O)N4CCN(CC4)C
0.248299	O=C(N1CCN(CCOc2c(cccc2)C)CC1)c3c(NC(=O)c4cc(ccc4)C)cccc3
0.248299	O=C(N1CCN(CCOc2c(cccc2)C)CC1)c3c(NC(=O)c4cc(ccc4)C)cccc3
0.248299	O=C(N1CCN(CCOc2c(cccc2)C)CC1)c3c(NC(=O)c4cc(ccc4)C)cccc3
0.248227	O=C1N(C(=O)C(N1C)C)Cc2ccc(NC(=O)c3cnccc3)cc2
0.248227	O=C1N(C(=O)C(N1C)C)Cc2ccc(NC(=O)c3cnccc3)cc2
0.248227	O=C1N(C(=O)C(N1C)C)Cc2ccc(NC(=O)c3cnccc3)cc2
0.248227	O=C1N(C(=O)C(N1C)C)Cc2ccc(NC(=O)c3cnccc3)cc2
0.248227	O=C1N(C(=O)C(N1C)C)Cc2ccc(NC(=O)c3cnccc3)cc2
0.248227	O=C1N(C(=O)C(N1C)C)Cc2ccc(NC(=O)c3cnccc3)cc2
0.248227	O=C1N(C(=O)C(N1C)C)Cc2ccc(NC(=O)c3cnccc3)cc2
0.248227	O=C1N(C(=O)C(N1C)C)Cc2ccc(NC(=O)c3cnccc3)cc2
0.248227	O=C1N(C(=O)C(N1C)C)Cc2ccc(NC(=O)c3cnccc3)cc2
0.248227	O=C1N(C(=O)C(N1C)C)Cc2ccc(NC(=O)c3cnccc3)cc2
0.248227	O=C(N1CCC(CC1)CCc2c(cccc2)C)c3ncc(c4cnccc4)cc3
0.248227	O=C(N1CCC(CC1)CCc2c(cccc2)C)c3ncc(c4cnccc4)cc3
0.248148	S(c1cnc(NC(=O)c2c(NC(=O)c3cc(ccc3)C)cccc2)cc1)C
0.248148	S(c1cnc(NC(=O)c2c(NC(=O)c3cc(ccc3)C)cccc2)cc1)C
0.248148	S(c1cnc(NC(=O)c2c(NC(=O)c3cc(ccc3)C)cccc2)cc1)C
0.248148	S(c1cnc(NC(=O)c2c(NC(=O)c3cc(ccc3)C)cccc2)cc1)C
0.248148	S(c1cnc(NC(=O)c2c(NC(=O)c3cc(ccc3)C)cccc2)cc1)C
0.248148	S(c1cnc(NC(=O)c2c(NC(=O)c3cc(ccc3)C)cccc2)cc1)C
0.248148	S(c1cnc(NC(=O)c2c(NC(=O)c3cc(ccc3)C)cccc2)cc1)C
0.248148	S(c1cnc(NC(=O)c2c(NC(=O)c3cc(ccc3)C)cccc2)cc1)C
0.248148	S(c1cnc(NC(=O)c2c(NC(=O)c3cc(ccc3)C)cccc2)cc1)C
0.248148	S(c1cnc(NC(=O)c2c(NC(=O)c3cc(ccc3)C)cccc2)cc1)C
0.247104	S1C(=NC(c2ccc(NC(=O)CC)cc2)=C1)NC(=O)c3cc(OC)cc(OC)c3
0.247104	S1C(=NC(c2ccc(NC(=O)CC)cc2)=C1)NC(=O)c3cc(OC)cc(OC)c3
0.247104	S1C(=NC(c2ccc(NC(=O)CC)cc2)=C1)NC(=O)c3cc(OC)cc(OC)c3
0.247104	S1C(=NC(c2ccc(NC(=O)CC)cc2)=C1)NC(=O)c3cc(OC)cc(OC)c3
0.247104	S1C(=NC(c2ccc(NC(=O)CC)cc2)=C1)NC(=O)c3cc(OC)cc(OC)c3
0.247104	S1C(=NC(c2ccc(NC(=O)CC)cc2)=C1)NC(=O)c3cc(OC)cc(OC)c3
0.247104	S1C(=NC(c2ccc(NC(=O)CC)cc2)=C1)NC(=O)c3cc(OC)cc(OC)c3
0.247104	S1C(=NC(c2ccc(NC(=O)CC)cc2)=C1)NC(=O)c3cc(OC)cc(OC)c3
0.247104	S1C(=NC(c2ccc(NC(=O)CC)cc2)=C1)NC(=O)c3cc(OC)cc(OC)c3
0.247104	S1C(=NC(c2ccc(NC(=O)CC)cc2)=C1)NC(=O)c3cc(OC)cc(OC)c3
0.246875	S(=O)(=O)(NC1CCN(CC=2N=C(OC2)c3ccccc3)CC1)c4c(ccc(c4)C(=O)OC)C
0.246875	S(=O)(=O)(NC1CCN(CC=2N=C(OC2)c3ccccc3)CC1)c4c(ccc(c4)C(=O)OC)C
0.246875	S(=O)(=O)(NC1CCN(CC=2N=C(OC2)c3ccccc3)CC1)c4c(ccc(c4)C(=O)OC)C
0.246875	S(=O)(=O)(NC1CCN(CC=2N=C(OC2)c3ccccc3)CC1)c4c(ccc(c4)C(=O)OC)C
0.246875	S(=O)(=O)(NC1CCN(CC=2N=C(OC2)c3ccccc3)CC1)c4c(ccc(c4)C(=O)OC)C
0.246875	S(=O)(=O)(NC1CCN(CC=2N=C(OC2)c3ccccc3)CC1)c4c(ccc(c4)C(=O)OC)C
0.246875	S(=O)(=O)(NC1CCN(CC=2N=C(OC2)c3ccccc3)CC1)c4c(ccc(c4)C(=O)OC)C
0.246795	Ic1c(cccc1)C(=O)Nc2c(ccc(NC(=O)C(=O)NCC3OCC4(NC3)CC4)c2)C
0.246795	Ic1c(cccc1)C(=O)Nc2c(ccc(NC(=O)C(=O)NCC3OCC4(NC3)CC4)c2)C
0.246795	Ic1c(cccc1)C(=O)Nc2c(ccc(NC(=O)C(=O)NCC3OCC4(NC3)CC4)c2)C
0.246795	O=C(Nc1c(cc(OCc2ncccc2)cc1)C)c3cc4c(OCC4C)cc3
0.246795	O=C(Nc1c(cc(OCc2ncccc2)cc1)C)c3cc4c(OCC4C)cc3
0.246479	Clc1c(Oc2cc(OC)ccc2)ccc(NC(=O)c3cnc(nc3)c4c(OC)cccc4)c1
0.246479	Clc1c(Oc2cc(OC)ccc2)ccc(NC(=O)c3cnc(nc3)c4c(OC)cccc4)c1
0.246479	Clc1c(Oc2cc(OC)ccc2)ccc(NC(=O)c3cnc(nc3)c4c(OC)cccc4)c1
0.246032	O=C(NCc1cc(c(cc1)C)C)c2cnc(cc2)CN(C)C
0.245955	Clc1c(N2C(=O)NCC2)cc(NC(=O)C=3OC(=CC3)CN4CCCCC4)cc1
0.245955	Clc1c(N2C(=O)NCC2)cc(NC(=O)C=3OC(=CC3)CN4CCCCC4)cc1
0.245955	Clc1c(N2C(=O)NCC2)cc(NC(=O)C=3OC(=CC3)CN4CCCCC4)cc1
0.245955	Clc1c(N2C(=O)NCC2)cc(NC(=O)C=3OC(=CC3)CN4CCCCC4)cc1
0.245955	Clc1c(N2C(=O)NCC2)cc(NC(=O)C=3OC(=CC3)CN4CCCCC4)cc1
0.245955	Clc1c(N2C(=O)NCC2)cc(NC(=O)C=3OC(=CC3)CN4CCCCC4)cc1
0.245955	Clc1c(N2C(=O)NCC2)cc(NC(=O)C=3OC(=CC3)CN4CCCCC4)cc1
0.245955	Clc1c(N2C(=O)NCC2)cc(NC(=O)C=3OC(=CC3)CN4CCCCC4)cc1
0.245955	Clc1c(N2C(=O)NCC2)cc(NC(=O)C=3OC(=CC3)CN4CCCCC4)cc1
0.245955	Clc1c(N2C(=O)NCC2)cc(NC(=O)C=3OC(=CC3)CN4CCCCC4)cc1
0.245675	[O-][N+](=O)c1c(NCCCCCC(=O)OCc2ccccc2)ccc(c1)C(=O)Nc3ccc(cc3)C
0.245675	[O-][N+](=O)c1c(NCCCCCC(=O)OCc2ccccc2)ccc(c1)C(=O)Nc3ccc(cc3)C
0.245614	Clc1cc(ccc1)C(=O)Nc2c(F)cc(NC(=O)C(=O)NC(c3ccncc3)C)cc2
0.245614	Clc1cc(ccc1)C(=O)Nc2c(F)cc(NC(=O)C(=O)NC(c3ccncc3)C)cc2
0.245614	Clc1cc(ccc1)C(=O)Nc2c(F)cc(NC(=O)C(=O)NC(c3ccncc3)C)cc2
0.245614	Clc1cc(ccc1)C(=O)Nc2c(F)cc(NC(=O)C(=O)NC(c3ccncc3)C)cc2
0.245614	Clc1cc(ccc1)C(=O)Nc2c(F)cc(NC(=O)C(=O)NC(c3ccncc3)C)cc2
0.245614	Clc1cc(ccc1)C(=O)Nc2c(F)cc(NC(=O)C(=O)NC(c3ccncc3)C)cc2
0.245614	Brc1c(C#N)cc(NC(=O)CCC=2OC(=NN2)c3cnccc3)cc1
0.245161	Fc1cc(c(N2CCN(CCC2)C)cc1)CNC(=O)c3c(NC(=O)c4cc(ccc4)C)cccc3
0.245161	Fc1cc(c(N2CCN(CCC2)C)cc1)CNC(=O)c3c(NC(=O)c4cc(ccc4)C)cccc3
0.245161	Fc1cc(c(N2CCN(CCC2)C)cc1)CNC(=O)c3c(NC(=O)c4cc(ccc4)C)cccc3
0.245161	Fc1cc(c(N2CCN(CCC2)C)cc1)CNC(=O)c3c(NC(=O)c4cc(ccc4)C)cccc3
0.245161	Fc1cc(c(N2CCN(CCC2)C)cc1)CNC(=O)c3c(NC(=O)c4cc(ccc4)C)cccc3
0.245161	Fc1cc(c(N2CCN(CCC2)C)cc1)CNC(=O)c3c(NC(=O)c4cc(ccc4)C)cccc3
0.245161	Fc1cc(c(N2CCN(CCC2)C)cc1)CNC(=O)c3c(NC(=O)c4cc(ccc4)C)cccc3
0.245161	Fc1cc(c(N2CCN(CCC2)C)cc1)CNC(=O)c3c(NC(=O)c4cc(ccc4)C)cccc3
0.245161	Fc1cc(c(N2CCN(CCC2)C)cc1)CNC(=O)c3c(NC(=O)c4cc(ccc4)C)cccc3
0.245161	Fc1cc(c(N2CCN(CCC2)C)cc1)CNC(=O)c3c(NC(=O)c4cc(ccc4)C)cccc3
0.244966	Fc1c(NC(=O)Cc2ccccc2)cc(NC(=O)C=3N(N=CC3)CCOCCOC)cc1
0.244966	Fc1c(NC(=O)Cc2ccccc2)cc(NC(=O)C=3N(N=CC3)CCOCCOC)cc1
0.244966	Fc1c(NC(=O)Cc2ccccc2)cc(NC(=O)C=3N(N=CC3)CCOCCOC)cc1
0.244966	Fc1c(NC(=O)Cc2ccccc2)cc(NC(=O)C=3N(N=CC3)CCOCCOC)cc1
0.244966	Fc1c(NC(=O)Cc2ccccc2)cc(NC(=O)C=3N(N=CC3)CCOCCOC)cc1
0.244966	Fc1c(NC(=O)Cc2ccccc2)cc(NC(=O)C=3N(N=CC3)CCOCCOC)cc1
0.244966	Fc1c(NC(=O)Cc2ccccc2)cc(NC(=O)C=3N(N=CC3)CCOCCOC)cc1
0.244966	Fc1c(NC(=O)Cc2ccccc2)cc(NC(=O)C=3N(N=CC3)CCOCCOC)cc1
0.244966	Fc1c(NC(=O)Cc2ccccc2)cc(NC(=O)C=3N(N=CC3)CCOCCOC)cc1
0.244966	Fc1c(NC(=O)Cc2ccccc2)cc(NC(=O)C=3N(N=CC3)CCOCCOC)cc1
0.244514	S(=O)(=O)(Nc1cc(ccc1)C(=O)Nc2cnc(Oc3ccc(cc3)C(F)(F)F)cc2)c4c(ccc(c4)C(C)(C)C)C
0.244444	O=C(Nc1c(cc(OCc2ncccc2)cc1)C)C3ON=C(c4cnccc4)C3
0.244	S(Cc1cc(NC(=O)c2cc(OCC)ncc2)ccc1)CC
0.244	S(Cc1cc(NC(=O)c2cc(OCC)ncc2)ccc1)CC
0.244	S(Cc1cc(NC(=O)c2cc(OCC)ncc2)ccc1)CC
0.244	S(Cc1cc(NC(=O)c2cc(OCC)ncc2)ccc1)CC
0.244	S(Cc1cc(NC(=O)c2cc(OCC)ncc2)ccc1)CC
0.243986	Brc1cc(c(NC(=O)CN(c2nc(ccc2)C(=O)Nc3ccc(F)cc3)C)cc1)C
0.243986	Brc1cc(c(NC(=O)CN(c2nc(ccc2)C(=O)Nc3ccc(F)cc3)C)cc1)C
0.243986	Brc1cc(c(NC(=O)CN(c2nc(ccc2)C(=O)Nc3ccc(F)cc3)C)cc1)C
0.243986	Brc1cc(c(NC(=O)CN(c2nc(ccc2)C(=O)Nc3ccc(F)cc3)C)cc1)C
0.243986	Brc1cc(c(NC(=O)CN(c2nc(ccc2)C(=O)Nc3ccc(F)cc3)C)cc1)C
0.243902	Clc1cc(Cl)cc(c1)C(=O)Nc2ccc(cc2)C(=O)OCC(=O)Nc3cnccc3
0.243902	Clc1cc(Cl)cc(c1)C(=O)Nc2ccc(cc2)C(=O)OCC(=O)Nc3cnccc3
0.243902	Clc1cc(Cl)cc(c1)C(=O)Nc2ccc(cc2)C(=O)OCC(=O)Nc3cnccc3
0.243902	Clc1cc(Cl)cc(c1)C(=O)Nc2ccc(cc2)C(=O)OCC(=O)Nc3cnccc3
0.243902	Clc1cc(Cl)cc(c1)C(=O)Nc2ccc(cc2)C(=O)OCC(=O)Nc3cnccc3
0.243816	S1C=NC(c2ncc(cc2)C(=O)N3CCC(Nc4c(cccc4)C)CC3)=C1
0.243816	S1C=NC(c2ncc(cc2)C(=O)N3CCC(Nc4c(cccc4)C)CC3)=C1
0.243542	Fc1c(cccc1)C(=O)Nc2cc(ccc2)C3=NOC(=N3)CN
0.243542	Fc1c(cccc1)C(=O)Nc2cc(ccc2)C3=NOC(=N3)CN
0.243542	Fc1c(cccc1)C(=O)Nc2cc(ccc2)C3=NOC(=N3)CN
0.243542	Fc1c(cccc1)C(=O)Nc2cc(ccc2)C3=NOC(=N3)CN
0.243542	Fc1c(cccc1)C(=O)Nc2cc(ccc2)C3=NOC(=N3)CN
0.243542	Fc1c(cccc1)C(=O)Nc2cc(ccc2)C3=NOC(=N3)CN
0.243542	Fc1c(cccc1)C(=O)Nc2cc(ccc2)C3=NOC(=N3)CN
0.243542	Fc1c(cccc1)C(=O)Nc2cc(ccc2)C3=NOC(=N3)CN
0.243542	Fc1c(cccc1)C(=O)Nc2cc(ccc2)C3=NOC(=N3)CN
0.243542	Fc1c(cccc1)C(=O)Nc2cc(ccc2)C3=NOC(=N3)CN
0.243151	Brc1c(Oc2c(ccc(NC(=O)C(=O)Nc3ccc(cc3)C=4C=NN(C4)C)c2)C)nccc1
0.243151	Brc1c(Oc2c(ccc(NC(=O)C(=O)Nc3ccc(cc3)C=4C=NN(C4)C)c2)C)nccc1
0.243151	Brc1c(Oc2c(ccc(NC(=O)C(=O)Nc3ccc(cc3)C=4C=NN(C4)C)c2)C)nccc1
0.243151	Brc1c(Oc2c(ccc(NC(=O)C(=O)Nc3ccc(cc3)C=4C=NN(C4)C)c2)C)nccc1
0.243151	Brc1c(Oc2c(ccc(NC(=O)C(=O)Nc3ccc(cc3)C=4C=NN(C4)C)c2)C)nccc1
0.243151	Brc1c(Oc2c(ccc(NC(=O)C(=O)Nc3ccc(cc3)C=4C=NN(C4)C)c2)C)nccc1
0.243151	Brc1c(Oc2c(ccc(NC(=O)C(=O)Nc3ccc(cc3)C=4C=NN(C4)C)c2)C)nccc1
0.243151	Brc1c(Oc2c(ccc(NC(=O)C(=O)Nc3ccc(cc3)C=4C=NN(C4)C)c2)C)nccc1
0.243151	Brc1c(Oc2c(ccc(NC(=O)C(=O)Nc3ccc(cc3)C=4C=NN(C4)C)c2)C)nccc1
0.242902	FC(F)(F)c1c(ccc(NC(=O)CNC(=O)c2cc(OCc3ccccc3)ccc2)c1)C(=O)N4CCN(CC4)C
0.242902	FC(F)(F)c1c(ccc(NC(=O)CNC(=O)c2cc(OCc3ccccc3)ccc2)c1)C(=O)N4CCN(CC4)C
0.242902	FC(F)(F)c1c(ccc(NC(=O)CNC(=O)c2cc(OCc3ccccc3)ccc2)c1)C(=O)N4CCN(CC4)C
0.242902	FC(F)(F)c1c(ccc(NC(=O)CNC(=O)c2cc(OCc3ccccc3)ccc2)c1)C(=O)N4CCN(CC4)C
0.242902	FC(F)(F)c1c(ccc(NC(=O)CNC(=O)c2cc(OCc3ccccc3)ccc2)c1)C(=O)N4CCN(CC4)C
0.242902	FC(F)(F)c1c(ccc(NC(=O)CNC(=O)c2cc(OCc3ccccc3)ccc2)c1)C(=O)N4CCN(CC4)C
0.242902	FC(F)(F)c1c(ccc(NC(=O)CNC(=O)c2cc(OCc3ccccc3)ccc2)c1)C(=O)N4CCN(CC4)C
0.242902	FC(F)(F)c1c(ccc(NC(=O)CNC(=O)c2cc(OCc3ccccc3)ccc2)c1)C(=O)N4CCN(CC4)C
0.242902	FC(F)(F)c1c(ccc(NC(=O)CNC(=O)c2cc(OCc3ccccc3)ccc2)c1)C(=O)N4CCN(CC4)C
0.242902	FC(F)(F)c1c(ccc(NC(=O)CNC(=O)c2cc(OCc3ccccc3)ccc2)c1)C(=O)N4CCN(CC4)C
0.242857	S(=O)(=O)(Nc1c(cccc1)C(=O)Nc2cc(c(cc2)C(=O)N3CCN(CC3)C)C(F)(F)F)c4c(ccc(c4)C(C)(C)C)C
0.242857	S(=O)(=O)(Nc1c(cccc1)C(=O)Nc2cc(c(cc2)C(=O)N3CCN(CC3)C)C(F)(F)F)c4c(ccc(c4)C(C)(C)C)C
0.242857	S(=O)(=O)(Nc1c(cccc1)C(=O)Nc2cc(c(cc2)C(=O)N3CCN(CC3)C)C(F)(F)F)c4c(ccc(c4)C(C)(C)C)C
0.242857	S(=O)(=O)(Nc1c(cccc1)C(=O)Nc2cc(c(cc2)C(=O)N3CCN(CC3)C)C(F)(F)F)c4c(ccc(c4)C(C)(C)C)C
0.242857	S(=O)(=O)(Nc1c(cccc1)C(=O)Nc2cc(c(cc2)C(=O)N3CCN(CC3)C)C(F)(F)F)c4c(ccc(c4)C(C)(C)C)C
0.242857	S(=O)(=O)(Nc1c(cccc1)C(=O)Nc2cc(c(cc2)C(=O)N3CCN(CC3)C)C(F)(F)F)c4c(ccc(c4)C(C)(C)C)C
0.242857	S(=O)(=O)(Nc1c(cccc1)C(=O)Nc2cc(c(cc2)C(=O)N3CCN(CC3)C)C(F)(F)F)c4c(ccc(c4)C(C)(C)C)C
0.242857	S(=O)(=O)(Nc1c(cccc1)C(=O)Nc2cc(c(cc2)C(=O)N3CCN(CC3)C)C(F)(F)F)c4c(ccc(c4)C(C)(C)C)C
0.242857	S(=O)(=O)(Nc1c(cccc1)C(=O)Nc2cc(c(cc2)C(=O)N3CCN(CC3)C)C(F)(F)F)c4c(ccc(c4)C(C)(C)C)C
0.242857	S(=O)(=O)(Nc1c(cccc1)C(=O)Nc2cc(c(cc2)C(=O)N3CCN(CC3)C)C(F)(F)F)c4c(ccc(c4)C(C)(C)C)C
0.242857	Clc1c(OC(F)F)cc(NC(=O)c2c(NC(=O)c3cc(ccc3)C)cccc2)cc1
0.242678	Clc1c(NC(=O)c2ccc(OC)cc2)cc(cc1)C(=O)O
0.242678	Clc1c(NC(=O)c2ccc(OC)cc2)cc(cc1)C(=O)O
0.242678	Clc1c(NC(=O)c2ccc(OC)cc2)cc(cc1)C(=O)O
0.242678	Clc1c(NC(=O)c2ccc(OC)cc2)cc(cc1)C(=O)O
0.242678	Clc1c(NC(=O)c2ccc(OC)cc2)cc(cc1)C(=O)O
0.242678	Clc1c(NC(=O)c2ccc(OC)cc2)cc(cc1)C(=O)O
0.242678	Clc1c(NC(=O)c2ccc(OC)cc2)cc(cc1)C(=O)O
0.242678	Clc1c(NC(=O)c2ccc(OC)cc2)cc(cc1)C(=O)O
0.242678	Clc1c(NC(=O)c2ccc(OC)cc2)cc(cc1)C(=O)O
0.242678	Clc1c(NC(=O)c2ccc(OC)cc2)cc(cc1)C(=O)O
0.242424	Ic1cc(F)c(NC(=O)c2cnc(Oc3ccc(Br)cc3)cc2)cc1
0.242424	Ic1cc(F)c(NC(=O)c2cnc(Oc3ccc(Br)cc3)cc2)cc1
0.242424	Ic1cc(F)c(NC(=O)c2cnc(Oc3ccc(Br)cc3)cc2)cc1
0.242424	Ic1cc(F)c(NC(=O)c2cnc(Oc3ccc(Br)cc3)cc2)cc1
0.242424	Ic1cc(F)c(NC(=O)c2cnc(Oc3ccc(Br)cc3)cc2)cc1
0.242424	Ic1cc(F)c(NC(=O)c2cnc(Oc3ccc(Br)cc3)cc2)cc1
0.242424	Ic1cc(F)c(NC(=O)c2cnc(Oc3ccc(Br)cc3)cc2)cc1
0.242424	Ic1cc(F)c(NC(=O)c2cnc(Oc3ccc(Br)cc3)cc2)cc1
0.242424	Ic1cc(F)c(NC(=O)c2cnc(Oc3ccc(Br)cc3)cc2)cc1
0.242424	Ic1cc(F)c(NC(=O)c2cnc(Oc3ccc(Br)cc3)cc2)cc1
0.241486	Brc1cc(NC(=O)c2ncc(Oc3ccccc3)cc2)c(N4C(CN(CC4)C)C)cc1
0.241486	Brc1cc(NC(=O)c2ncc(Oc3ccccc3)cc2)c(N4C(CN(CC4)C)C)cc1
0.241486	Brc1cc(NC(=O)c2ncc(Oc3ccccc3)cc2)c(N4C(CN(CC4)C)C)cc1
0.241486	Brc1cc(NC(=O)c2ncc(Oc3ccccc3)cc2)c(N4C(CN(CC4)C)C)cc1
0.241486	Brc1cc(NC(=O)c2ncc(Oc3ccccc3)cc2)c(N4C(CN(CC4)C)C)cc1
0.241486	Brc1cc(NC(=O)c2ncc(Oc3ccccc3)cc2)c(N4C(CN(CC4)C)C)cc1
0.241486	Brc1cc(NC(=O)c2ncc(Oc3ccccc3)cc2)c(N4C(CN(CC4)C)C)cc1
0.241486	Brc1cc(NC(=O)c2ncc(Oc3ccccc3)cc2)c(N4C(CN(CC4)C)C)cc1
0.241486	Brc1cc(NC(=O)c2ncc(Oc3ccccc3)cc2)c(N4C(CN(CC4)C)C)cc1
0.241486	Brc1cc(NC(=O)c2ncc(Oc3ccccc3)cc2)c(N4C(CN(CC4)C)C)cc1
0.24127	S(=O)(=O)(Nc1c(cccc1)C(=O)Nc2cc(ccc2)COCc3ccccc3)c4c(ccc(c4)C(C)(C)C)C
0.24127	S(=O)(=O)(Nc1c(cccc1)C(=O)Nc2cc(ccc2)COCc3ccccc3)c4c(ccc(c4)C(C)(C)C)C
0.24127	S(=O)(=O)(Nc1c(cccc1)C(=O)Nc2cc(ccc2)COCc3ccccc3)c4c(ccc(c4)C(C)(C)C)C
0.24127	S(=O)(=O)(Nc1c(cccc1)C(=O)Nc2cc(ccc2)COCc3ccccc3)c4c(ccc(c4)C(C)(C)C)C
0.24127	S(=O)(=O)(Nc1c(cccc1)C(=O)Nc2cc(ccc2)COCc3ccccc3)c4c(ccc(c4)C(C)(C)C)C
0.24127	S(=O)(=O)(Nc1c(cccc1)C(=O)Nc2cc(ccc2)COCc3ccccc3)c4c(ccc(c4)C(C)(C)C)C
0.24127	S(=O)(=O)(Nc1c(cccc1)C(=O)Nc2cc(ccc2)COCc3ccccc3)c4c(ccc(c4)C(C)(C)C)C
0.24127	S(=O)(=O)(Nc1c(cccc1)C(=O)Nc2cc(ccc2)COCc3ccccc3)c4c(ccc(c4)C(C)(C)C)C
0.24127	S(=O)(=O)(Nc1c(cccc1)C(=O)Nc2cc(ccc2)COCc3ccccc3)c4c(ccc(c4)C(C)(C)C)C
0.24127	S(=O)(=O)(Nc1c(cccc1)C(=O)Nc2cc(ccc2)COCc3ccccc3)c4c(ccc(c4)C(C)(C)C)C
0.241259	Fc1c(N2CCC(N(C)C)CC2)ccc(NC(=O)c3ccc(NC(=O)C4=CNC(=O)C=C4)cc3)c1
0.241259	Fc1c(N2CCC(N(C)C)CC2)ccc(NC(=O)c3ccc(NC(=O)C4=CNC(=O)C=C4)cc3)c1
0.241259	Fc1c(N2CCC(N(C)C)CC2)ccc(NC(=O)c3ccc(NC(=O)C4=CNC(=O)C=C4)cc3)c1
0.241259	Fc1c(N2CCC(N(C)C)CC2)ccc(NC(=O)c3ccc(NC(=O)C4=CNC(=O)C=C4)cc3)c1
0.241259	Fc1c(N2CCC(N(C)C)CC2)ccc(NC(=O)c3ccc(NC(=O)C4=CNC(=O)C=C4)cc3)c1
0.241259	Fc1c(N2CCC(N(C)C)CC2)ccc(NC(=O)c3ccc(NC(=O)C4=CNC(=O)C=C4)cc3)c1
0.241259	Fc1c(N2CCC(N(C)C)CC2)ccc(NC(=O)c3ccc(NC(=O)C4=CNC(=O)C=C4)cc3)c1
0.241259	Fc1c(N2CCC(N(C)C)CC2)ccc(NC(=O)c3ccc(NC(=O)C4=CNC(=O)C=C4)cc3)c1
0.241259	Fc1c(N2CCC(N(C)C)CC2)ccc(NC(=O)c3ccc(NC(=O)C4=CNC(=O)C=C4)cc3)c1
0.241259	Fc1c(N2CCC(N(C)C)CC2)ccc(NC(=O)c3ccc(NC(=O)C4=CNC(=O)C=C4)cc3)c1
0.241259	[O-][N+](=O)c1cc(cc(c1)C(=O)Nc2c(cc(cc2)C(=O)N3CCOCC3)C)C(=O)OCC
0.241259	[O-][N+](=O)c1cc(cc(c1)C(=O)Nc2c(cc(cc2)C(=O)N3CCOCC3)C)C(=O)OCC
0.241259	[O-][N+](=O)c1cc(cc(c1)C(=O)Nc2c(cc(cc2)C(=O)N3CCOCC3)C)C(=O)OCC
0.241259	[O-][N+](=O)c1cc(cc(c1)C(=O)Nc2c(cc(cc2)C(=O)N3CCOCC3)C)C(=O)OCC
0.241259	[O-][N+](=O)c1cc(cc(c1)C(=O)Nc2c(cc(cc2)C(=O)N3CCOCC3)C)C(=O)OCC
0.241259	[O-][N+](=O)c1cc(cc(c1)C(=O)Nc2c(cc(cc2)C(=O)N3CCOCC3)C)C(=O)OCC
0.241259	[O-][N+](=O)c1cc(cc(c1)C(=O)Nc2c(cc(cc2)C(=O)N3CCOCC3)C)C(=O)OCC
0.241259	[O-][N+](=O)c1cc(cc(c1)C(=O)Nc2c(cc(cc2)C(=O)N3CCOCC3)C)C(=O)OCC
0.241259	[O-][N+](=O)c1cc(cc(c1)C(=O)Nc2c(cc(cc2)C(=O)N3CCOCC3)C)C(=O)OCC
0.241259	[O-][N+](=O)c1cc(cc(c1)C(=O)Nc2c(cc(cc2)C(=O)N3CCOCC3)C)C(=O)OCC
0.241228	O=C(Nc1cc(ccc1)C)c2ncccc2
0.241228	O=C(Nc1cc(ccc1)C)c2ncccc2
0.241228	O=C(Nc1cc(ccc1)C)c2ncccc2
0.241228	O=C(Nc1cc(ccc1)C)c2ncccc2
0.241228	n1c(nccc1C)NC=2C(=NNC2)C
0.241228	n1c(nccc1C)NC=2C(=NNC2)C
0.241228	n1c(nccc1C)NC=2C(=NNC2)C
0.241228	n1c(nccc1C)NC=2C(=NNC2)C
0.241228	n1c(nccc1C)NC=2C(=NNC2)C
0.241228	n1c(nccc1C)NC=2C(=NNC2)C
0.241228	n1c(nccc1C)NC=2C(=NNC2)C
0.241228	n1c(nccc1C)NC=2C(=NNC2)C
0.241228	n1c(nccc1C)NC=2C(=NNC2)C
0.241228	n1c(nccc1C)NC=2C(=NNC2)C
0.241158	O=C(Nc1ccccc1)c2c(ccc(c2)C=3N=NN(C3)C4C(CNC4)C)C
0.241158	O=C(Nc1ccccc1)c2c(ccc(c2)C=3N=NN(C3)C4C(CNC4)C)C
0.241158	O=C(Nc1ccccc1)c2c(ccc(c2)C=3N=NN(C3)C4C(CNC4)C)C
0.241158	O=C(Nc1ccccc1)c2c(ccc(c2)C=3N=NN(C3)C4C(CNC4)C)C
0.241107	FC(F)(F)c1c(NC(=O)C)ccc(NC(=O)C2=COC=C2)c1
0.241107	FC(F)(F)c1c(NC(=O)C)ccc(NC(=O)C2=COC=C2)c1
0.241107	FC(F)(F)c1c(NC(=O)C)ccc(NC(=O)C2=COC=C2)c1
0.241107	FC(F)(F)c1c(NC(=O)C)ccc(NC(=O)C2=COC=C2)c1
0.241107	FC(F)(F)c1c(NC(=O)C)ccc(NC(=O)C2=COC=C2)c1
0.241107	FC(F)(F)c1c(NC(=O)C)ccc(NC(=O)C2=COC=C2)c1
0.241107	FC(F)(F)c1c(NC(=O)C)ccc(NC(=O)C2=COC=C2)c1
0.241107	FC(F)(F)c1c(NC(=O)C)ccc(NC(=O)C2=COC=C2)c1
0.241107	FC(F)(F)c1c(NC(=O)C)ccc(NC(=O)C2=COC=C2)c1
0.241107	FC(F)(F)c1c(NC(=O)C)ccc(NC(=O)C2=COC=C2)c1
0.240741	FC(F)(F)c1c(ccc(NC(=O)c2nc3c(cc(OC)cc3)cc2)c1)CN4CCOCC4
0.240741	FC(F)(F)c1c(ccc(NC(=O)c2nc3c(cc(OC)cc3)cc2)c1)CN4CCOCC4
0.240741	FC(F)(F)c1c(ccc(NC(=O)c2nc3c(cc(OC)cc3)cc2)c1)CN4CCOCC4
0.240741	FC(F)(F)c1c(ccc(NC(=O)c2nc3c(cc(OC)cc3)cc2)c1)CN4CCOCC4
0.240741	FC(F)(F)c1c(ccc(NC(=O)c2nc3c(cc(OC)cc3)cc2)c1)CN4CCOCC4
0.240741	FC(F)(F)c1c(ccc(NC(=O)c2nc3c(cc(OC)cc3)cc2)c1)CN4CCOCC4
0.240741	FC(F)(F)c1c(ccc(NC(=O)c2nc3c(cc(OC)cc3)cc2)c1)CN4CCOCC4
0.240741	FC(F)(F)c1c(ccc(NC(=O)c2nc3c(cc(OC)cc3)cc2)c1)CN4CCOCC4
0.240741	FC(F)(F)c1c(ccc(NC(=O)c2nc3c(cc(OC)cc3)cc2)c1)CN4CCOCC4
0.240741	FC(F)(F)c1c(ccc(NC(=O)c2nc3c(cc(OC)cc3)cc2)c1)CN4CCOCC4
0.24055	O=C1N(C(=O)C(N1C)CC)Cc2ccc(NC(=O)c3cnccc3)cc2
0.24055	O=C1N(C(=O)C(N1C)CC)Cc2ccc(NC(=O)c3cnccc3)cc2
0.24055	O=C1N(C(=O)C(N1C)CC)Cc2ccc(NC(=O)c3cnccc3)cc2
0.24055	O=C1N(C(=O)C(N1C)CC)Cc2ccc(NC(=O)c3cnccc3)cc2
0.24055	O=C1N(C(=O)C(N1C)CC)Cc2ccc(NC(=O)c3cnccc3)cc2
0.24055	O=C1N(C(=O)C(N1C)CC)Cc2ccc(NC(=O)c3cnccc3)cc2
0.24055	O=C1N(C(=O)C(N1C)CC)Cc2ccc(NC(=O)c3cnccc3)cc2
0.24055	O=C1N(C(=O)C(N1C)CC)Cc2ccc(NC(=O)c3cnccc3)cc2
0.24055	O=C1N(C(=O)C(N1C)CC)Cc2ccc(NC(=O)c3cnccc3)cc2
0.24055	O=C1N(C(=O)C(N1C)CC)Cc2ccc(NC(=O)c3cnccc3)cc2
0.240418	O=C(Nc1c(cc(cc1)C(C)C)C(C)C)C=2NN=C(c3ncccc3)C2
0.240418	O=C(Nc1c(cc(cc1)C(C)C)C(C)C)C=2NN=C(c3ncccc3)C2
0.240418	O=C(Nc1c(cc(cc1)C(C)C)C(C)C)C=2NN=C(c3ncccc3)C2
0.240418	O=C(Nc1c(cc(cc1)C(C)C)C(C)C)C=2NN=C(c3ncccc3)C2
0.240283	Ic1cc(F)c(NC(=O)C=2N(N=C(c3ccccc3)C2)C)cc1
0.240283	Ic1cc(F)c(NC(=O)C=2N(N=C(c3ccccc3)C2)C)cc1
0.240283	Ic1cc(F)c(NC(=O)C=2N(N=C(c3ccccc3)C2)C)cc1
0.240283	Ic1cc(F)c(NC(=O)C=2N(N=C(c3ccccc3)C2)C)cc1
0.240283	Ic1cc(F)c(NC(=O)C=2N(N=C(c3ccccc3)C2)C)cc1
0.240283	Ic1cc(F)c(NC(=O)C=2N(N=C(c3ccccc3)C2)C)cc1
0.240283	Ic1cc(F)c(NC(=O)C=2N(N=C(c3ccccc3)C2)C)cc1
0.240283	Ic1cc(F)c(NC(=O)C=2N(N=C(c3ccccc3)C2)C)cc1
0.240283	Ic1cc(F)c(NC(=O)C=2N(N=C(c3ccccc3)C2)C)cc1
0.240283	Ic1cc(F)c(NC(=O)C=2N(N=C(c3ccccc3)C2)C)cc1
0.24024	Fc1cc(F)cc(c1)C(=O)Nc2cc(O)c(cc2)C(=O)N3C4C(N(Cc5ccccc5)CC3)CCCC4
0.24024	Fc1cc(F)cc(c1)C(=O)Nc2cc(O)c(cc2)C(=O)N3C4C(N(Cc5ccccc5)CC3)CCCC4
0.24024	Fc1cc(F)cc(c1)C(=O)Nc2cc(O)c(cc2)C(=O)N3C4C(N(Cc5ccccc5)CC3)CCCC4
0.24024	Fc1cc(F)cc(c1)C(=O)Nc2cc(O)c(cc2)C(=O)N3C4C(N(Cc5ccccc5)CC3)CCCC4
0.240143	O=C(OC(C)(C)C)N1CC(c2ccc(cc2)C(=O)Nc3cc(c(OCC)cc3)C)C1
0.240143	O=C(OC(C)(C)C)N1CC(c2ccc(cc2)C(=O)Nc3cc(c(OCC)cc3)C)C1
0.240143	O=C(OC(C)(C)C)N1CC(c2ccc(cc2)C(=O)Nc3cc(c(OCC)cc3)C)C1
0.240143	O=C(OC(C)(C)C)N1CC(c2ccc(cc2)C(=O)Nc3cc(c(OCC)cc3)C)C1
0.240143	O=C(OC(C)(C)C)N1CC(c2ccc(cc2)C(=O)Nc3cc(c(OCC)cc3)C)C1
0.240143	O=C(OC(C)(C)C)N1CC(c2ccc(cc2)C(=O)Nc3cc(c(OCC)cc3)C)C1
0.240143	O=C(OC(C)(C)C)N1CC(c2ccc(cc2)C(=O)Nc3cc(c(OCC)cc3)C)C1
0.240143	O=C(OC(C)(C)C)N1CC(c2ccc(cc2)C(=O)Nc3cc(c(OCC)cc3)C)C1
0.240143	O=C(OC(C)(C)C)N1CC(c2ccc(cc2)C(=O)Nc3cc(c(OCC)cc3)C)C1
0.240143	O=C(OC(C)(C)C)N1CC(c2ccc(cc2)C(=O)Nc3cc(c(OCC)cc3)C)C1
0.240122	S(=O)(=O)(N1CCC(c2nc(c3cnccc3)ccn2)CC1)c4c(F)c(F)c(F)c(c4)C(=O)O
0.24	S1C(C(=O)Nc2c(cc(cc2)C=3ON=C(N3)C4(NC(=O)C)CCCCC4)C)=CC=C1
0.24	S1C(C(=O)Nc2c(cc(cc2)C=3ON=C(N3)C4(NC(=O)C)CCCCC4)C)=CC=C1
0.24	S1C(C(=O)Nc2c(cc(cc2)C=3ON=C(N3)C4(NC(=O)C)CCCCC4)C)=CC=C1
0.24	S1C(C(=O)Nc2c(cc(cc2)C=3ON=C(N3)C4(NC(=O)C)CCCCC4)C)=CC=C1
0.24	S1C(C(=O)Nc2c(cc(cc2)C=3ON=C(N3)C4(NC(=O)C)CCCCC4)C)=CC=C1
0.24	S1C(C(=O)Nc2c(cc(cc2)C=3ON=C(N3)C4(NC(=O)C)CCCCC4)C)=CC=C1
0.24	S1C(C(=O)Nc2c(cc(cc2)C=3ON=C(N3)C4(NC(=O)C)CCCCC4)C)=CC=C1
0.24	S1C(C(=O)Nc2c(cc(cc2)C=3ON=C(N3)C4(NC(=O)C)CCCCC4)C)=CC=C1
0.239865	Fc1c(ccc(c1)C(=O)NC=2N(N=C(c3ccccc3)C2)CC)C(F)(F)F
0.239583	O=C(OC(C)(C)C)Nc1c(O)cc(cc1)C(=O)Nc2ncc(NC(=O)C3CCC3)cc2
0.239583	O=C(OC(C)(C)C)Nc1c(O)cc(cc1)C(=O)Nc2ncc(NC(=O)C3CCC3)cc2
0.239583	O=C(OC(C)(C)C)Nc1c(O)cc(cc1)C(=O)Nc2ncc(NC(=O)C3CCC3)cc2
0.239583	O=C(OC(C)(C)C)Nc1c(O)cc(cc1)C(=O)Nc2ncc(NC(=O)C3CCC3)cc2
0.239583	O=C(OC(C)(C)C)Nc1c(O)cc(cc1)C(=O)Nc2ncc(NC(=O)C3CCC3)cc2
0.239583	O=C(OC(C)(C)C)Nc1c(O)cc(cc1)C(=O)Nc2ncc(NC(=O)C3CCC3)cc2
0.239583	O=C(OC(C)(C)C)Nc1c(O)cc(cc1)C(=O)Nc2ncc(NC(=O)C3CCC3)cc2
0.239583	O=C(OC(C)(C)C)Nc1c(O)cc(cc1)C(=O)Nc2ncc(NC(=O)C3CCC3)cc2
0.239482	Brc1c(Br)cc2c(c1)C(Nc3c(cc(NC(=O)c4cc(Cl)ccc4)cc3)C)CC2
0.239482	Brc1c(Br)cc2c(c1)C(Nc3c(cc(NC(=O)c4cc(Cl)ccc4)cc3)C)CC2
0.239437	S(c1c(NC(=O)C)ccc(c1)C(=O)Nc2cc(c(cc2)C(=O)OC(C)(C)C)C)C
0.239437	S(c1c(NC(=O)C)ccc(c1)C(=O)Nc2cc(c(cc2)C(=O)OC(C)(C)C)C)C
0.239437	S(c1c(NC(=O)C)ccc(c1)C(=O)Nc2cc(c(cc2)C(=O)OC(C)(C)C)C)C
0.239437	S(c1c(NC(=O)C)ccc(c1)C(=O)Nc2cc(c(cc2)C(=O)OC(C)(C)C)C)C
0.239437	S(c1c(NC(=O)C)ccc(c1)C(=O)Nc2cc(c(cc2)C(=O)OC(C)(C)C)C)C
0.239437	S(c1c(NC(=O)C)ccc(c1)C(=O)Nc2cc(c(cc2)C(=O)OC(C)(C)C)C)C
0.239437	S(c1c(NC(=O)C)ccc(c1)C(=O)Nc2cc(c(cc2)C(=O)OC(C)(C)C)C)C
0.239437	S(c1c(NC(=O)C)ccc(c1)C(=O)Nc2cc(c(cc2)C(=O)OC(C)(C)C)C)C
0.239437	S(c1c(NC(=O)C)ccc(c1)C(=O)Nc2cc(c(cc2)C(=O)OC(C)(C)C)C)C
0.239437	S(c1c(NC(=O)C)ccc(c1)C(=O)Nc2cc(c(cc2)C(=O)OC(C)(C)C)C)C
0.239067	O=C(OC(C)(C)C)N1Cc2c(NCC1)ccc(c2)C(=O)Nc3c(cc(OCc4ncccc4)cc3)C
0.239057	Clc1ccc(NC(=O)COc2ccc(cc2)CNC(=O)C(=O)Nc3c(cc(NC(=O)c4ccccc4)cc3)C(F)(F)F)cc1
0.238971	O=C(NCc1cc(c(cc1)C)C)c2cnc(nc2)c3c(OC)cccc3
0.238971	O=C(NCc1cc(c(cc1)C)C)c2cnc(nc2)c3c(OC)cccc3
0.238971	O=C(NCc1cc(c(cc1)C)C)c2cnc(nc2)c3c(OC)cccc3
0.238971	O=C(NCc1cc(c(cc1)C)C)c2cnc(nc2)c3c(OC)cccc3
0.238971	O=C(NCc1cc(c(cc1)C)C)c2cnc(nc2)c3c(OC)cccc3
0.238971	O=C(NCc1cc(c(cc1)C)C)c2cnc(nc2)c3c(OC)cccc3
0.238754	S(=O)(=O)(Cc1ccc(cc1)C(=O)NC(C=2ON=C(N2)c3cnccc3)C(C)C)C
0.238754	S(=O)(=O)(Cc1ccc(cc1)C(=O)NC(C=2ON=C(N2)c3cnccc3)C(C)C)C
0.238754	S(=O)(=O)(Cc1ccc(cc1)C(=O)NC(C=2ON=C(N2)c3cnccc3)C(C)C)C
0.238754	S(=O)(=O)(Cc1ccc(cc1)C(=O)NC(C=2ON=C(N2)c3cnccc3)C(C)C)C
0.238754	S(=O)(=O)(Cc1ccc(cc1)C(=O)NC(C=2ON=C(N2)c3cnccc3)C(C)C)C
0.238754	S(=O)(=O)(Cc1ccc(cc1)C(=O)NC(C=2ON=C(N2)c3cnccc3)C(C)C)C
0.238754	S(=O)(=O)(Cc1ccc(cc1)C(=O)NC(C=2ON=C(N2)c3cnccc3)C(C)C)C
0.238754	S(=O)(=O)(Cc1ccc(cc1)C(=O)NC(C=2ON=C(N2)c3cnccc3)C(C)C)C
0.238754	S(=O)(=O)(Cc1ccc(cc1)C(=O)NC(C=2ON=C(N2)c3cnccc3)C(C)C)C
0.238754	S(=O)(=O)(Cc1ccc(cc1)C(=O)NC(C=2ON=C(N2)c3cnccc3)C(C)C)C
0.238683	O=C(Nc1ccccc1)c2c(NC(=O)c3cnc(nc3)N)cccc2
0.238683	O=C(Nc1ccccc1)c2c(NC(=O)c3cnc(nc3)N)cccc2
0.238683	O=C(Nc1ccccc1)c2c(NC(=O)c3cnc(nc3)N)cccc2
0.238683	O=C(Nc1ccccc1)c2c(NC(=O)c3cnc(nc3)N)cccc2
0.238683	O=C(Nc1ccccc1)c2c(NC(=O)c3cnc(nc3)N)cccc2
0.238683	O=C(Nc1ccccc1)c2c(NC(=O)c3cnc(nc3)N)cccc2
0.238683	O=C(Nc1ccccc1)c2c(NC(=O)c3cnc(nc3)N)cccc2
0.238683	O=C(Nc1ccccc1)c2c(NC(=O)c3cnc(nc3)N)cccc2
0.238683	O=C(Nc1ccccc1)c2c(NC(=O)c3cnc(nc3)N)cccc2
0.238683	O=C(Nc1ccccc1)c2c(NC(=O)c3cnc(nc3)N)cccc2
0.238683	S(=O)(=O)(Cc1ccc(cc1)C(=O)Nc2cc(ccc2)COC(C)(C)C)C
0.238683	S(=O)(=O)(Cc1ccc(cc1)C(=O)Nc2cc(ccc2)COC(C)(C)C)C
0.238683	S(=O)(=O)(Cc1ccc(cc1)C(=O)Nc2cc(ccc2)COC(C)(C)C)C
0.238683	S(=O)(=O)(Cc1ccc(cc1)C(=O)Nc2cc(ccc2)COC(C)(C)C)C
0.238683	S(=O)(=O)(Cc1ccc(cc1)C(=O)Nc2cc(ccc2)COC(C)(C)C)C
0.238683	S(=O)(=O)(Cc1ccc(cc1)C(=O)Nc2cc(ccc2)COC(C)(C)C)C
0.238462	Fc1c(F)cc(NN=C(c2nc(c3ccccc3)ccn2)C)cc1F
0.238462	Fc1c(F)cc(NN=C(c2nc(c3ccccc3)ccn2)C)cc1F
0.238267	Clc1cc(Cl)cc(c1)C(=O)Nc2ccc(cc2)C(=O)OCc3c(ccc(S(=O)(=O)N)c3)C
0.238267	Clc1cc(Cl)cc(c1)C(=O)Nc2ccc(cc2)C(=O)OCc3c(ccc(S(=O)(=O)N)c3)C
0.238267	Clc1cc(Cl)cc(c1)C(=O)Nc2ccc(cc2)C(=O)OCc3c(ccc(S(=O)(=O)N)c3)C
0.238267	Clc1cc(Cl)cc(c1)C(=O)Nc2ccc(cc2)C(=O)OCc3c(ccc(S(=O)(=O)N)c3)C
0.238267	Clc1cc(Cl)cc(c1)C(=O)Nc2ccc(cc2)C(=O)OCc3c(ccc(S(=O)(=O)N)c3)C
0.238267	Clc1cc(Cl)cc(c1)C(=O)Nc2ccc(cc2)C(=O)OCc3c(ccc(S(=O)(=O)N)c3)C
0.238267	Clc1cc(Cl)cc(c1)C(=O)Nc2ccc(cc2)C(=O)OCc3c(ccc(S(=O)(=O)N)c3)C
0.238267	Clc1cc(Cl)cc(c1)C(=O)Nc2ccc(cc2)C(=O)OCc3c(ccc(S(=O)(=O)N)c3)C
0.238267	Clc1cc(Cl)cc(c1)C(=O)Nc2ccc(cc2)C(=O)OCc3c(ccc(S(=O)(=O)N)c3)C
0.238267	Clc1cc(Cl)cc(c1)C(=O)Nc2ccc(cc2)C(=O)OCc3c(ccc(S(=O)(=O)N)c3)C
0.238245	S(=O)(=O)(Nc1c(cc(cc1)C)C)c2c(ccc(NC(=O)c3cc4OCCNc4cc3)c2)C
0.238245	S(=O)(=O)(Nc1c(cccc1)C(=O)Nc2cc(Oc3ccncc3)ccc2)c4c(ccc(c4)C(C)(C)C)C
0.238245	S(=O)(=O)(Nc1c(cccc1)C(=O)Nc2cc(Oc3ccncc3)ccc2)c4c(ccc(c4)C(C)(C)C)C
0.238245	S(=O)(=O)(Nc1c(cccc1)C(=O)Nc2cc(Oc3ccncc3)ccc2)c4c(ccc(c4)C(C)(C)C)C
0.238245	S(=O)(=O)(Nc1c(cccc1)C(=O)Nc2cc(Oc3ccncc3)ccc2)c4c(ccc(c4)C(C)(C)C)C
0.238245	S(=O)(=O)(Nc1c(cccc1)C(=O)Nc2cc(Oc3ccncc3)ccc2)c4c(ccc(c4)C(C)(C)C)C
0.238245	S(=O)(=O)(Nc1c(cccc1)C(=O)Nc2cc(Oc3ccncc3)ccc2)c4c(ccc(c4)C(C)(C)C)C
0.238245	S(=O)(=O)(Nc1c(cccc1)C(=O)Nc2cc(Oc3ccncc3)ccc2)c4c(ccc(c4)C(C)(C)C)C
0.238245	S(=O)(=O)(Nc1c(cccc1)C(=O)Nc2cc(Oc3ccncc3)ccc2)c4c(ccc(c4)C(C)(C)C)C
0.238245	S(=O)(=O)(Nc1c(cccc1)C(=O)Nc2cc(Oc3ccncc3)ccc2)c4c(ccc(c4)C(C)(C)C)C
0.238245	S(=O)(=O)(Nc1c(cccc1)C(=O)Nc2cc(Oc3ccncc3)ccc2)c4c(ccc(c4)C(C)(C)C)C
0.238095	Clc1c(OCc2nc(OC)ccc2)ccc(NC(=O)c3ncc(NC(=O)C)cc3)c1
0.238095	Clc1c(ccc(Cl)c1)C=2N=C(SC2)C(Nc3c([N+]([O-])=O)cc(cc3)C(=O)Nc4ccc(cc4)C)C
0.238095	Clc1c(ccc(Cl)c1)C=2N=C(SC2)C(Nc3c([N+]([O-])=O)cc(cc3)C(=O)Nc4ccc(cc4)C)C
0.238095	Clc1c(ccc(Cl)c1)C=2N=C(SC2)C(Nc3c([N+]([O-])=O)cc(cc3)C(=O)Nc4ccc(cc4)C)C
0.238095	Clc1c(ccc(Cl)c1)C=2N=C(SC2)C(Nc3c([N+]([O-])=O)cc(cc3)C(=O)Nc4ccc(cc4)C)C
0.238095	Clc1c(ccc(Cl)c1)C=2N=C(SC2)C(Nc3c([N+]([O-])=O)cc(cc3)C(=O)Nc4ccc(cc4)C)C
0.237952	S(=O)(=O)(N1CCC(CC1)CCc2c(cccc2)C)c3cc(NC(=O)c4ncccc4)c(OC)cc3
0.237864	Fc1ccc(NC(=O)c2ccc(cc2)CN)cc1
0.237864	Fc1ccc(NC(=O)c2ccc(cc2)CN)cc1
0.237624	Fc1ccc(cc1)C=2N=C(NC2)CNC(=O)c3c(cccc3)C(=O)c4cc5OCCOc5cc4
0.237624	Fc1ccc(cc1)C=2N=C(NC2)CNC(=O)c3c(cccc3)C(=O)c4cc5OCCOc5cc4
0.237589	[O-][N+](=O)c1c(N2CCCC2)ccc(c1)C(=O)NCc3ccc(cc3)CN4CCN(CC4)CC
0.237589	[O-][N+](=O)c1c(N2CCCC2)ccc(c1)C(=O)NCc3ccc(cc3)CN4CCN(CC4)CC
0.237589	[O-][N+](=O)c1c(N2CCCC2)ccc(c1)C(=O)NCc3ccc(cc3)CN4CCN(CC4)CC
0.237589	[O-][N+](=O)c1c(N2CCCC2)ccc(c1)C(=O)NCc3ccc(cc3)CN4CCN(CC4)CC
0.237589	[O-][N+](=O)c1c(N2CCCC2)ccc(c1)C(=O)NCc3ccc(cc3)CN4CCN(CC4)CC
0.237589	[O-][N+](=O)c1c(N2CCCC2)ccc(c1)C(=O)NCc3ccc(cc3)CN4CCN(CC4)CC
0.237589	[O-][N+](=O)c1c(N2CCCC2)ccc(c1)C(=O)NCc3ccc(cc3)CN4CCN(CC4)CC
0.237589	[O-][N+](=O)c1c(N2CCCC2)ccc(c1)C(=O)NCc3ccc(cc3)CN4CCN(CC4)CC
0.237589	[O-][N+](=O)c1c(N2CCCC2)ccc(c1)C(=O)NCc3ccc(cc3)CN4CCN(CC4)CC
0.237589	[O-][N+](=O)c1c(N2CCCC2)ccc(c1)C(=O)NCc3ccc(cc3)CN4CCN(CC4)CC
0.237548	Ic1cc(F)c(NC(=O)c2cc(ccc2)CS(=O)(=O)N)cc1
0.237548	Ic1cc(F)c(NC(=O)c2cc(ccc2)CS(=O)(=O)N)cc1
0.237226	Fc1c(cc(cc1)C(=O)Nc2nc(OC)ccc2C)C=O
0.237226	Fc1c(cc(cc1)C(=O)Nc2nc(OC)ccc2C)C=O
0.237226	Fc1c(cc(cc1)C(=O)Nc2nc(OC)ccc2C)C=O
0.237226	Fc1c(cc(cc1)C(=O)Nc2nc(OC)ccc2C)C=O
0.237226	Fc1c(cc(cc1)C(=O)Nc2nc(OC)ccc2C)C=O
0.237226	Fc1c(cc(cc1)C(=O)Nc2nc(OC)ccc2C)C=O
0.237226	Fc1c(cc(cc1)C(=O)Nc2nc(OC)ccc2C)C=O
0.237226	Fc1c(cc(cc1)C(=O)Nc2nc(OC)ccc2C)C=O
0.237226	Fc1c(cc(cc1)C(=O)Nc2nc(OC)ccc2C)C=O
0.237226	Fc1c(cc(cc1)C(=O)Nc2nc(OC)ccc2C)C=O
0.236948	O=C(N1CCC2(CC1)CCN(CC2)C)c3ncc(c4cnccc4)cc3
0.236948	O=C(N1CCC2(CC1)CCN(CC2)C)c3ncc(c4cnccc4)cc3
0.236948	O=C(N1CCC2(CC1)CCN(CC2)C)c3ncc(c4cnccc4)cc3
0.236948	O=C(N1CCC2(CC1)CCN(CC2)C)c3ncc(c4cnccc4)cc3
0.236948	O=C(N1CCC2(CC1)CCN(CC2)C)c3ncc(c4cnccc4)cc3
0.236948	O=C(N1CCC2(CC1)CCN(CC2)C)c3ncc(c4cnccc4)cc3
0.236948	O=C(N1CCC2(CC1)CCN(CC2)C)c3ncc(c4cnccc4)cc3
0.236948	O=C(N1CCC2(CC1)CCN(CC2)C)c3ncc(c4cnccc4)cc3
0.236934	Clc1c(Cl)ccc(Oc2nc(ccc2)C(=O)Nc3cc(c(cc3)C(=O)N)C)c1
0.236934	Clc1c(Cl)ccc(Oc2nc(ccc2)C(=O)Nc3cc(c(cc3)C(=O)N)C)c1
0.236934	Clc1c(Cl)ccc(Oc2nc(ccc2)C(=O)Nc3cc(c(cc3)C(=O)N)C)c1
0.236934	Clc1c(Cl)ccc(Oc2nc(ccc2)C(=O)Nc3cc(c(cc3)C(=O)N)C)c1
0.236934	Clc1c(Cl)ccc(Oc2nc(ccc2)C(=O)Nc3cc(c(cc3)C(=O)N)C)c1
0.236934	O=C(N1CCC(Nc2c(cccc2)C)CC1)c3c(NC(=O)c4cc(ccc4)C)cccc3
0.236934	Clc1c(Cl)ccc(Oc2nc(ccc2)C(=O)Nc3cc(c(cc3)C(=O)N)C)c1
0.236934	Clc1c(Cl)ccc(Oc2nc(ccc2)C(=O)Nc3cc(c(cc3)C(=O)N)C)c1
0.236934	Clc1c(Cl)ccc(Oc2nc(ccc2)C(=O)Nc3cc(c(cc3)C(=O)N)C)c1
0.236842	O=C(Oc1ccc(cc1)C(=O)Nc2cnccc2)c3nc(ncc3OCc4ccccc4)C(C)C
0.236842	O=C(Oc1ccc(cc1)C(=O)Nc2cnccc2)c3nc(ncc3OCc4ccccc4)C(C)C
0.236842	O=C(Oc1ccc(cc1)C(=O)Nc2cnccc2)c3nc(ncc3OCc4ccccc4)C(C)C
0.236842	O=C(Oc1ccc(cc1)C(=O)Nc2cnccc2)c3nc(ncc3OCc4ccccc4)C(C)C
0.236842	O=C(Oc1ccc(cc1)C(=O)Nc2cnccc2)c3nc(ncc3OCc4ccccc4)C(C)C
0.236842	O=C(Oc1ccc(cc1)C(=O)Nc2cnccc2)c3nc(ncc3OCc4ccccc4)C(C)C
0.236842	O=C(Oc1ccc(cc1)C(=O)Nc2cnccc2)c3nc(ncc3OCc4ccccc4)C(C)C
0.236842	O=C(Oc1ccc(cc1)C(=O)Nc2cnccc2)c3nc(ncc3OCc4ccccc4)C(C)C
0.236842	O=C(Oc1ccc(cc1)C(=O)Nc2cnccc2)c3nc(ncc3OCc4ccccc4)C(C)C
0.236842	O=C(Oc1ccc(cc1)C(=O)Nc2cnccc2)c3nc(ncc3OCc4ccccc4)C(C)C
0.23676	Clc1c(Cl)ccc(Oc2nc(ccc2)C(=O)Nc3cc(c(cc3)C(=O)N4CCN(CC4)C)C(F)(F)F)c1
0.23676	Clc1c(Cl)ccc(Oc2nc(ccc2)C(=O)Nc3cc(c(cc3)C(=O)N4CCN(CC4)C)C(F)(F)F)c1
0.23676	Clc1c(Cl)ccc(Oc2nc(ccc2)C(=O)Nc3cc(c(cc3)C(=O)N4CCN(CC4)C)C(F)(F)F)c1
0.23676	Clc1c(Cl)ccc(Oc2nc(ccc2)C(=O)Nc3cc(c(cc3)C(=O)N4CCN(CC4)C)C(F)(F)F)c1
0.23676	Clc1c(Cl)ccc(Oc2nc(ccc2)C(=O)Nc3cc(c(cc3)C(=O)N4CCN(CC4)C)C(F)(F)F)c1
0.23676	Clc1c(Cl)ccc(Oc2nc(ccc2)C(=O)Nc3cc(c(cc3)C(=O)N4CCN(CC4)C)C(F)(F)F)c1
0.23676	Clc1c(Cl)ccc(Oc2nc(ccc2)C(=O)Nc3cc(c(cc3)C(=O)N4CCN(CC4)C)C(F)(F)F)c1
0.23676	Clc1c(Cl)ccc(Oc2nc(ccc2)C(=O)Nc3cc(c(cc3)C(=O)N4CCN(CC4)C)C(F)(F)F)c1
0.23676	Clc1c(Cl)ccc(Oc2nc(ccc2)C(=O)Nc3cc(c(cc3)C(=O)N4CCN(CC4)C)C(F)(F)F)c1
0.23676	Clc1c(Cl)ccc(Oc2nc(ccc2)C(=O)Nc3cc(c(cc3)C(=O)N4CCN(CC4)C)C(F)(F)F)c1
0.236749	Clc1c(NC2CCN(Cc3cc(Cl)c(cc3)C(=O)OC)CC2)ccnc1
0.236749	Clc1c(NC2CCN(Cc3cc(Cl)c(cc3)C(=O)OC)CC2)ccnc1
0.236749	Clc1c(NC2CCN(Cc3cc(Cl)c(cc3)C(=O)OC)CC2)ccnc1
0.236515	O1C(=NC(=C1)C)c2cc(NC)c(cc2)C
0.236515	O1C(=NC(=C1)C)c2cc(NC)c(cc2)C
0.236515	O1C(=NC(=C1)C)c2cc(NC)c(cc2)C
0.236515	O1C(=NC(=C1)C)c2cc(NC)c(cc2)C
0.236515	O1C(=NC(=C1)C)c2cc(NC)c(cc2)C
0.236515	O1C(=NC(=C1)C)c2cc(NC)c(cc2)C
0.236515	O1C(=NC(=C1)C)c2cc(NC)c(cc2)C
0.236515	O1C(=NC(=C1)C)c2cc(NC)c(cc2)C
0.236515	O1C(=NC(=C1)C)c2cc(NC)c(cc2)C
0.236515	O1C(=NC(=C1)C)c2cc(NC)c(cc2)C
0.23622	Brc1cc(ccc1)C(=O)Nc2c(ccc(F)c2)C(=O)O
0.23622	Brc1cc(ccc1)C(=O)Nc2c(ccc(F)c2)C(=O)O
0.23622	Brc1cc(ccc1)C(=O)Nc2c(ccc(F)c2)C(=O)O
0.23622	Brc1cc(ccc1)C(=O)Nc2c(ccc(F)c2)C(=O)O
0.23622	Brc1cc(ccc1)C(=O)Nc2c(ccc(F)c2)C(=O)O
0.23622	Brc1cc(ccc1)C(=O)Nc2c(ccc(F)c2)C(=O)O
0.23622	Brc1cc(ccc1)C(=O)Nc2c(ccc(F)c2)C(=O)O
0.23622	Brc1cc(ccc1)C(=O)Nc2c(ccc(F)c2)C(=O)O
0.23622	Brc1cc(ccc1)C(=O)Nc2c(ccc(F)c2)C(=O)O
0.23622	Brc1cc(ccc1)C(=O)Nc2c(ccc(F)c2)C(=O)O
0.235988	O=C(N(CC1(O)CN(Cc2ccccc2)CC1)C)C(=O)Nc3c(ccc(N4N=CC=C4)c3)C
0.235988	O=C(N(CC1(O)CN(Cc2ccccc2)CC1)C)C(=O)Nc3c(ccc(N4N=CC=C4)c3)C
0.235988	O=C(N(CC1(O)CN(Cc2ccccc2)CC1)C)C(=O)Nc3c(ccc(N4N=CC=C4)c3)C
0.235988	O=C(N(CC1(O)CN(Cc2ccccc2)CC1)C)C(=O)Nc3c(ccc(N4N=CC=C4)c3)C
0.235988	O=C(N(CC1(O)CN(Cc2ccccc2)CC1)C)C(=O)Nc3c(ccc(N4N=CC=C4)c3)C
0.235988	O=C(N(CC1(O)CN(Cc2ccccc2)CC1)C)C(=O)Nc3c(ccc(N4N=CC=C4)c3)C
0.235915	O=C(N(Cc1c(cncc1)C)C)c2ccc(NC(=O)C3=CNC(=O)C=C3)cc2
0.235915	O=C(N(Cc1c(cncc1)C)C)c2ccc(NC(=O)C3=CNC(=O)C=C3)cc2
0.235915	O=C(N(Cc1c(cncc1)C)C)c2ccc(NC(=O)C3=CNC(=O)C=C3)cc2
0.235915	Ic1cc(F)c(NC(=O)CCC=2OC(=NN2)c3cnccc3)cc1
0.235915	Ic1cc(F)c(NC(=O)CCC=2OC(=NN2)c3cnccc3)cc1
0.235915	Ic1cc(F)c(NC(=O)CCC=2OC(=NN2)c3cnccc3)cc1
0.235915	Ic1cc(F)c(NC(=O)CCC=2OC(=NN2)c3cnccc3)cc1
0.235915	Ic1cc(F)c(NC(=O)CCC=2OC(=NN2)c3cnccc3)cc1
0.235915	Ic1cc(F)c(NC(=O)CCC=2OC(=NN2)c3cnccc3)cc1
0.235915	Ic1cc(F)c(NC(=O)CCC=2OC(=NN2)c3cnccc3)cc1
0.235915	Ic1cc(F)c(NC(=O)CCC=2OC(=NN2)c3cnccc3)cc1
0.235915	Ic1cc(F)c(NC(=O)CCC=2OC(=NN2)c3cnccc3)cc1
0.235915	Ic1cc(F)c(NC(=O)CCC=2OC(=NN2)c3cnccc3)cc1
0.235915	O=C(N(Cc1c(cncc1)C)C)c2ccc(NC(=O)C3=CNC(=O)C=C3)cc2
0.235915	O=C(N(Cc1c(cncc1)C)C)c2ccc(NC(=O)C3=CNC(=O)C=C3)cc2
0.235915	O=C(N(Cc1c(cncc1)C)C)c2ccc(NC(=O)C3=CNC(=O)C=C3)cc2
0.235915	O=C(N(Cc1c(cncc1)C)C)c2ccc(NC(=O)C3=CNC(=O)C=C3)cc2
0.235795	FC1(F)c2c(N(C1=O)CC(=O)OCC)ccc(NC(=O)c3ccc(cc3)CN4CC(=O)NCC4)c2
0.235741	O=C(Nc1c(O)ccc(c1)C)c2nccc(c2)C3CC3
0.235741	O=C(Nc1c(O)ccc(c1)C)c2nccc(c2)C3CC3
0.235741	O=C(Nc1c(O)ccc(c1)C)c2nccc(c2)C3CC3
0.235741	O=C(Nc1c(O)ccc(c1)C)c2nccc(c2)C3CC3
0.235741	O=C(Nc1c(O)ccc(c1)C)c2nccc(c2)C3CC3
0.235741	O=C(Nc1c(O)ccc(c1)C)c2nccc(c2)C3CC3
0.235741	O=C(Nc1c(O)ccc(c1)C)c2nccc(c2)C3CC3
0.235741	O=C(Nc1c(O)ccc(c1)C)c2nccc(c2)C3CC3
0.235741	O=C(Nc1c(O)ccc(c1)C)c2nccc(c2)C3CC3
0.235741	O=C(Nc1c(O)ccc(c1)C)c2nccc(c2)C3CC3
0.235521	FC(F)(F)c1c(NC(=O)CC)ccc(NC(=O)C2=COC=C2)c1
0.235521	FC(F)(F)c1c(NC(=O)CC)ccc(NC(=O)C2=COC=C2)c1
0.235521	FC(F)(F)c1c(NC(=O)CC)ccc(NC(=O)C2=COC=C2)c1
0.235521	FC(F)(F)c1c(NC(=O)CC)ccc(NC(=O)C2=COC=C2)c1
0.235521	FC(F)(F)c1c(NC(=O)CC)ccc(NC(=O)C2=COC=C2)c1
0.235521	FC(F)(F)c1c(NC(=O)CC)ccc(NC(=O)C2=COC=C2)c1
0.235521	FC(F)(F)c1c(NC(=O)CC)ccc(NC(=O)C2=COC=C2)c1
0.235521	FC(F)(F)c1c(NC(=O)CC)ccc(NC(=O)C2=COC=C2)c1
0.235521	FC(F)(F)c1c(NC(=O)CC)ccc(NC(=O)C2=COC=C2)c1
0.235521	FC(F)(F)c1c(NC(=O)CC)ccc(NC(=O)C2=COC=C2)c1
0.23506	Fc1c(ccc(c1)C(=O)NCCNC(=Nc2ccc(cc2)C)N)C
0.234604	S(=O)(=O)(Nc1c(cccc1)C(=O)Nc2cc3c(cc2)CCN(C3)C)c4c(ccc(c4)C(C)(C)C)C
0.234604	S(=O)(=O)(Nc1c(cccc1)C(=O)Nc2cc3c(cc2)CCN(C3)C)c4c(ccc(c4)C(C)(C)C)C
0.234604	S(=O)(=O)(Nc1c(cccc1)C(=O)Nc2cc3c(cc2)CCN(C3)C)c4c(ccc(c4)C(C)(C)C)C
0.234604	S(=O)(=O)(Nc1c(cccc1)C(=O)Nc2cc3c(cc2)CCN(C3)C)c4c(ccc(c4)C(C)(C)C)C
0.234604	S(=O)(=O)(Nc1c(cccc1)C(=O)Nc2cc3c(cc2)CCN(C3)C)c4c(ccc(c4)C(C)(C)C)C
0.234432	Brc1cc(NC(=O)c2ccc(OCCN(C)C)cc2)c(N3CCOCC3)cc1
0.234266	S(=O)(C1CCCCC1)Cc2cc(NC(=O)c3c(NC(=O)c4cc(ccc4)C)cccc3)ccc2
0.234266	S(=O)(C1CCCCC1)Cc2cc(NC(=O)c3c(NC(=O)c4cc(ccc4)C)cccc3)ccc2
0.234266	S(=O)(C1CCCCC1)Cc2cc(NC(=O)c3c(NC(=O)c4cc(ccc4)C)cccc3)ccc2
0.234266	S(=O)(C1CCCCC1)Cc2cc(NC(=O)c3c(NC(=O)c4cc(ccc4)C)cccc3)ccc2
0.234266	S(=O)(C1CCCCC1)Cc2cc(NC(=O)c3c(NC(=O)c4cc(ccc4)C)cccc3)ccc2
0.234266	S(=O)(C1CCCCC1)Cc2cc(NC(=O)c3c(NC(=O)c4cc(ccc4)C)cccc3)ccc2
0.234266	S(=O)(C1CCCCC1)Cc2cc(NC(=O)c3c(NC(=O)c4cc(ccc4)C)cccc3)ccc2
0.23416	FC(F)(F)c1c(NC(=O)C(=O)N2C(c3cnccc3)CN(C(=O)OC(C)(C)C)CC2)ccc(NC(=O)c4ccccc4)c1
0.23416	FC(F)(F)c1c(NC(=O)C(=O)N2C(c3cnccc3)CN(C(=O)OC(C)(C)C)CC2)ccc(NC(=O)c4ccccc4)c1
0.23416	FC(F)(F)c1c(NC(=O)C(=O)N2C(c3cnccc3)CN(C(=O)OC(C)(C)C)CC2)ccc(NC(=O)c4ccccc4)c1
0.23416	FC(F)(F)c1c(NC(=O)C(=O)N2C(c3cnccc3)CN(C(=O)OC(C)(C)C)CC2)ccc(NC(=O)c4ccccc4)c1
0.23416	FC(F)(F)c1c(NC(=O)C(=O)N2C(c3cnccc3)CN(C(=O)OC(C)(C)C)CC2)ccc(NC(=O)c4ccccc4)c1
0.23416	FC(F)(F)c1c(NC(=O)C(=O)N2C(c3cnccc3)CN(C(=O)OC(C)(C)C)CC2)ccc(NC(=O)c4ccccc4)c1
0.23416	FC(F)(F)c1c(NC(=O)C(=O)N2C(c3cnccc3)CN(C(=O)OC(C)(C)C)CC2)ccc(NC(=O)c4ccccc4)c1
0.23416	FC(F)(F)c1c(NC(=O)C(=O)N2C(c3cnccc3)CN(C(=O)OC(C)(C)C)CC2)ccc(NC(=O)c4ccccc4)c1
0.23416	FC(F)(F)c1c(NC(=O)C(=O)N2C(c3cnccc3)CN(C(=O)OC(C)(C)C)CC2)ccc(NC(=O)c4ccccc4)c1
0.23416	FC(F)(F)c1c(NC(=O)C(=O)N2C(c3cnccc3)CN(C(=O)OC(C)(C)C)CC2)ccc(NC(=O)c4ccccc4)c1
0.234127	Fc1cnc(NC(=O)c2cc(N3CCCC3)ccc2)cc1
0.234127	Fc1cnc(NC(=O)c2cc(N3CCCC3)ccc2)cc1
0.234127	Fc1cnc(NC(=O)c2cc(N3CCCC3)ccc2)cc1
0.234127	Fc1cnc(NC(=O)c2cc(N3CCCC3)ccc2)cc1
0.234127	Fc1cnc(NC(=O)c2cc(N3CCCC3)ccc2)cc1
0.234127	Fc1cnc(NC(=O)c2cc(N3CCCC3)ccc2)cc1
0.234127	Fc1cnc(NC(=O)c2cc(N3CCCC3)ccc2)cc1
0.234127	Fc1cnc(NC(=O)c2cc(N3CCCC3)ccc2)cc1
0.234127	Fc1cnc(NC(=O)c2cc(N3CCCC3)ccc2)cc1
0.234127	Fc1cnc(NC(=O)c2cc(N3CCCC3)ccc2)cc1
0.234043	O=C(Nc1ccc(N)cc1)c2cc3OCOc3cc2
0.234043	O=C(Nc1ccc(N)cc1)c2cc3OCOc3cc2
0.234043	O=C(Nc1ccc(N)cc1)c2cc3OCOc3cc2
0.234043	O=C(Nc1ccc(N)cc1)c2cc3OCOc3cc2
0.234043	O=C(Nc1ccc(N)cc1)c2cc3OCOc3cc2
0.233962	Clc1c(Cl)ccc(Oc2nc(ccc2)C(=O)Nc3ccc(cc3)C(=O)N)c1
0.233962	Clc1c(Cl)ccc(Oc2nc(ccc2)C(=O)Nc3ccc(cc3)C(=O)N)c1
0.233962	Clc1c(Cl)ccc(Oc2nc(ccc2)C(=O)Nc3ccc(cc3)C(=O)N)c1
0.233962	Clc1c(Cl)ccc(Oc2nc(ccc2)C(=O)Nc3ccc(cc3)C(=O)N)c1
0.233813	Clc1cc(ccc1)C2=NOC(=N2)NCc3cc(c(NC4CC4)cc3)C
0.233813	Clc1cc(ccc1)C2=NOC(=N2)NCc3cc(c(NC4CC4)cc3)C
0.233813	Clc1cc(ccc1)C2=NOC(=N2)NCc3cc(c(NC4CC4)cc3)C
0.233813	Clc1cc(ccc1)C2=NOC(=N2)NCc3cc(c(NC4CC4)cc3)C
0.233813	Clc1cc(ccc1)C2=NOC(=N2)NCc3cc(c(NC4CC4)cc3)C
0.233813	Clc1cc(ccc1)C2=NOC(=N2)NCc3cc(c(NC4CC4)cc3)C
0.233813	Clc1cc(ccc1)C2=NOC(=N2)NCc3cc(c(NC4CC4)cc3)C
0.233813	Clc1cc(ccc1)C2=NOC(=N2)NCc3cc(c(NC4CC4)cc3)C
0.233813	Clc1cc(ccc1)C2=NOC(=N2)NCc3cc(c(NC4CC4)cc3)C
0.233813	Clc1cc(ccc1)C2=NOC(=N2)NCc3cc(c(NC4CC4)cc3)C
0.233813	S(=O)(=O)(Nc1c(F)cccc1)c2ccc(cc2)C(=O)NCc3cc(c(cc3)C)C
0.233803	Brc1cc(ccc1)COc2c(cc(NC(=O)C(=O)NC(C=3ON=C(N3)c4cnccc4)C(C)C)cc2)C(=O)N
0.233803	Brc1cc(ccc1)COc2c(cc(NC(=O)C(=O)NC(C=3ON=C(N3)c4cnccc4)C(C)C)cc2)C(=O)N
0.233803	Brc1cc(ccc1)COc2c(cc(NC(=O)C(=O)NC(C=3ON=C(N3)c4cnccc4)C(C)C)cc2)C(=O)N
0.233803	Brc1cc(ccc1)COc2c(cc(NC(=O)C(=O)NC(C=3ON=C(N3)c4cnccc4)C(C)C)cc2)C(=O)N
0.233803	Brc1cc(ccc1)COc2c(cc(NC(=O)C(=O)NC(C=3ON=C(N3)c4cnccc4)C(C)C)cc2)C(=O)N
0.233803	Brc1cc(ccc1)COc2c(cc(NC(=O)C(=O)NC(C=3ON=C(N3)c4cnccc4)C(C)C)cc2)C(=O)N
0.233803	Brc1cc(ccc1)COc2c(cc(NC(=O)C(=O)NC(C=3ON=C(N3)c4cnccc4)C(C)C)cc2)C(=O)N
0.233803	Brc1cc(ccc1)COc2c(cc(NC(=O)C(=O)NC(C=3ON=C(N3)c4cnccc4)C(C)C)cc2)C(=O)N
0.233803	Brc1cc(ccc1)COc2c(cc(NC(=O)C(=O)NC(C=3ON=C(N3)c4cnccc4)C(C)C)cc2)C(=O)N
0.233803	Brc1cc(ccc1)COc2c(cc(NC(=O)C(=O)NC(C=3ON=C(N3)c4cnccc4)C(C)C)cc2)C(=O)N
0.233577	Clc1c(OC(F)F)ccc(c1)C(=O)Nc2c(c3ccc(Cl)cc3)cc(Cl)cc2
0.233577	Clc1c(OC(F)F)ccc(c1)C(=O)Nc2c(c3ccc(Cl)cc3)cc(Cl)cc2
0.233577	Clc1c(OC(F)F)ccc(c1)C(=O)Nc2c(c3ccc(Cl)cc3)cc(Cl)cc2
0.233577	Clc1c(OC(F)F)ccc(c1)C(=O)Nc2c(c3ccc(Cl)cc3)cc(Cl)cc2
0.233577	Clc1c(OC(F)F)ccc(c1)C(=O)Nc2c(c3ccc(Cl)cc3)cc(Cl)cc2
0.233577	Clc1c(OC(F)F)ccc(c1)C(=O)Nc2c(c3ccc(Cl)cc3)cc(Cl)cc2
0.233577	Clc1c(OC(F)F)ccc(c1)C(=O)Nc2c(c3ccc(Cl)cc3)cc(Cl)cc2
0.233577	Clc1c(OC(F)F)ccc(c1)C(=O)Nc2c(c3ccc(Cl)cc3)cc(Cl)cc2
0.233577	Clc1c(OC(F)F)ccc(c1)C(=O)Nc2c(c3ccc(Cl)cc3)cc(Cl)cc2
0.233577	Clc1c(OC(F)F)ccc(c1)C(=O)Nc2c(c3ccc(Cl)cc3)cc(Cl)cc2
0.233533	S(=O)(=O)(Nc1c(cc(cc1)C)C)c2c(ccc(NC(=O)c3nc4c(NCCC4)cc3)c2)C
0.233533	S(=O)(=O)(Nc1c(cc(cc1)C)C)c2c(ccc(NC(=O)c3nc4c(NCCC4)cc3)c2)C
0.233533	S(=O)(=O)(Nc1c(cc(cc1)C)C)c2c(ccc(NC(=O)c3nc4c(NCCC4)cc3)c2)C
0.233533	S(=O)(=O)(Nc1c(cc(cc1)C)C)c2c(ccc(NC(=O)c3nc4c(NCCC4)cc3)c2)C
0.233533	S(=O)(=O)(Nc1c(cc(cc1)C)C)c2c(ccc(NC(=O)c3nc4c(NCCC4)cc3)c2)C
0.233333	Brc1ccc(cc1)C(=O)Nc2ccc(cc2)CC=O
0.233333	Brc1ccc(cc1)C(=O)Nc2ccc(cc2)CC=O
0.233333	Brc1ccc(cc1)C(=O)Nc2ccc(cc2)CC=O
0.233333	Brc1ccc(cc1)C(=O)Nc2ccc(cc2)CC=O
0.233333	Brc1ccc(cc1)C(=O)Nc2ccc(cc2)CC=O
0.233333	Brc1ccc(cc1)C(=O)Nc2ccc(cc2)CC=O
0.233236	O=C(OC)COc1c(OCC)cc(cc1)C(=O)Nc2c3ncccc3c(c4cnccc4)cc2
0.233236	O=C(OC)COc1c(OCC)cc(cc1)C(=O)Nc2c3ncccc3c(c4cnccc4)cc2
0.233236	O=C(OC)COc1c(OCC)cc(cc1)C(=O)Nc2c3ncccc3c(c4cnccc4)cc2
0.233236	O=C(OC)COc1c(OCC)cc(cc1)C(=O)Nc2c3ncccc3c(c4cnccc4)cc2
0.233236	O=C(OC)COc1c(OCC)cc(cc1)C(=O)Nc2c3ncccc3c(c4cnccc4)cc2
0.233236	O=C(OC)COc1c(OCC)cc(cc1)C(=O)Nc2c3ncccc3c(c4cnccc4)cc2
0.233236	O=C(OC)COc1c(OCC)cc(cc1)C(=O)Nc2c3ncccc3c(c4cnccc4)cc2
0.233236	O=C(OC)COc1c(OCC)cc(cc1)C(=O)Nc2c3ncccc3c(c4cnccc4)cc2
0.233236	O=C(OC)COc1c(OCC)cc(cc1)C(=O)Nc2c3ncccc3c(c4cnccc4)cc2
0.233236	O=C(OC)COc1c(OCC)cc(cc1)C(=O)Nc2c3ncccc3c(c4cnccc4)cc2
0.233216	O=C(Nc1nccc(OC(c2ccccc2)C)c1)c3ccc(NC4=NN(C=C4)C)cc3
0.233108	S(=O)(C1CCCCC1)Cc2cc(NC(=O)c3cnc(nc3)c4c(OC)cccc4)ccc2
0.233108	S(=O)(C1CCCCC1)Cc2cc(NC(=O)c3cnc(nc3)c4c(OC)cccc4)ccc2
0.233108	S(=O)(C1CCCCC1)Cc2cc(NC(=O)c3cnc(nc3)c4c(OC)cccc4)ccc2
0.233108	S(=O)(C1CCCCC1)Cc2cc(NC(=O)c3cnc(nc3)c4c(OC)cccc4)ccc2
0.233108	S(=O)(C1CCCCC1)Cc2cc(NC(=O)c3cnc(nc3)c4c(OC)cccc4)ccc2
0.233108	S(=O)(C1CCCCC1)Cc2cc(NC(=O)c3cnc(nc3)c4c(OC)cccc4)ccc2
0.233108	Clc1c(OC=2SN=C(N2)C(C)(C)C)ccc(NC(=O)c3ccc(cc3)CS(=O)(=O)C)c1
0.233108	Clc1c(OC=2SN=C(N2)C(C)(C)C)ccc(NC(=O)c3ccc(cc3)CS(=O)(=O)C)c1
0.23301	S(c1c(cc(cc1)C)C)c2ccc(N3CCN(C(=O)Nc4c(c(ccc4)C(=O)Nc5ccccc5)C)CC3)cc2
0.232975	O=C(NC1CCN(CC=2N=C(OC2)c3ccccc3)CC1)Cc4ccc(NC(=O)C)cc4
0.232975	O=C(NC1CCN(CC=2N=C(OC2)c3ccccc3)CC1)Cc4ccc(NC(=O)C)cc4
0.232975	O=C(NC1CCN(CC=2N=C(OC2)c3ccccc3)CC1)Cc4ccc(NC(=O)C)cc4
0.232975	O=C(NC1CCN(CC=2N=C(OC2)c3ccccc3)CC1)Cc4ccc(NC(=O)C)cc4
0.232975	O=C(NC1CCN(CC=2N=C(OC2)c3ccccc3)CC1)Cc4ccc(NC(=O)C)cc4
0.232975	O=C(NC1CCN(CC=2N=C(OC2)c3ccccc3)CC1)Cc4ccc(NC(=O)C)cc4
0.232975	O=C(NC1CCN(CC=2N=C(OC2)c3ccccc3)CC1)Cc4ccc(NC(=O)C)cc4
0.232975	O=C(NC1CCN(CC=2N=C(OC2)c3ccccc3)CC1)Cc4ccc(NC(=O)C)cc4
0.232975	O=C(NC1CCN(CC=2N=C(OC2)c3ccccc3)CC1)Cc4ccc(NC(=O)C)cc4
0.232975	O=C(Nc1cc(NCc2cc(OCCCC#N)c(OC)cc2)c(cc1)C)NCC
0.232975	O=C(NC1CCN(CC=2N=C(OC2)c3ccccc3)CC1)Cc4ccc(NC(=O)C)cc4
0.232877	Brc1c(OCc2ccc(cc2)C(=O)Nc3cc4c(cc3)C5NC4CC5)c(Br)cc(c1)C
0.232877	Brc1c(OCc2ccc(cc2)C(=O)Nc3cc4c(cc3)C5NC4CC5)c(Br)cc(c1)C
0.232877	Brc1c(OCc2ccc(cc2)C(=O)Nc3cc4c(cc3)C5NC4CC5)c(Br)cc(c1)C
0.232877	Brc1c(OCc2ccc(cc2)C(=O)Nc3cc4c(cc3)C5NC4CC5)c(Br)cc(c1)C
0.232877	Brc1c(OCc2ccc(cc2)C(=O)Nc3cc4c(cc3)C5NC4CC5)c(Br)cc(c1)C
0.232877	Brc1c(OCc2ccc(cc2)C(=O)Nc3cc4c(cc3)C5NC4CC5)c(Br)cc(c1)C
0.232824	O=C(N1CCN(CC1)C)c2cc(NC(=O)C=O)c(OC)cc2
0.232824	O=C(N1CCN(CC1)C)c2cc(NC(=O)C=O)c(OC)cc2
0.232824	O=C(NCCC(=O)Nc1ccc(cc1)CN2CCC(O)CC2)C=3OC=CC3
0.232824	O=C(NCCC(=O)Nc1ccc(cc1)CN2CCC(O)CC2)C=3OC=CC3
0.232824	O=C(NCCC(=O)Nc1ccc(cc1)CN2CCC(O)CC2)C=3OC=CC3
0.232824	O=C(NCCC(=O)Nc1ccc(cc1)CN2CCC(O)CC2)C=3OC=CC3
0.232824	O=C(NCCC(=O)Nc1ccc(cc1)CN2CCC(O)CC2)C=3OC=CC3
0.232824	O=C(NCCC(=O)Nc1ccc(cc1)CN2CCC(O)CC2)C=3OC=CC3
0.232824	O=C(NCCC(=O)Nc1ccc(cc1)CN2CCC(O)CC2)C=3OC=CC3
0.232787	Fc1ccc(cc1)C=2OC=C(N2)CC(=O)Nc3c(cc(OCc4ncccc4)cc3)C
0.232787	Fc1ccc(cc1)C=2OC=C(N2)CC(=O)Nc3c(cc(OCc4ncccc4)cc3)C
0.232787	Fc1ccc(cc1)C=2OC=C(N2)CC(=O)Nc3c(cc(OCc4ncccc4)cc3)C
0.232787	Fc1ccc(cc1)C=2OC=C(N2)CC(=O)Nc3c(cc(OCc4ncccc4)cc3)C
0.232787	Fc1ccc(cc1)C=2OC=C(N2)CC(=O)Nc3c(cc(OCc4ncccc4)cc3)C
0.232787	S(=O)(=O)(Nc1c(cccc1)C(=O)Nc2ccc(cc2)C(=O)N)c3c(ccc(c3)C(C)(C)C)C
0.232787	Fc1ccc(cc1)C=2OC=C(N2)CC(=O)Nc3c(cc(OCc4ncccc4)cc3)C
0.232787	Fc1ccc(cc1)C=2OC=C(N2)CC(=O)Nc3c(cc(OCc4ncccc4)cc3)C
0.232787	Fc1ccc(cc1)C=2OC=C(N2)CC(=O)Nc3c(cc(OCc4ncccc4)cc3)C
0.232787	Fc1ccc(cc1)C=2OC=C(N2)CC(=O)Nc3c(cc(OCc4ncccc4)cc3)C
0.232787	Fc1ccc(cc1)C=2OC=C(N2)CC(=O)Nc3c(cc(OCc4ncccc4)cc3)C
0.232639	Clc1ccc(cc1)C=2OC(=NC2)CCC(=O)Nc3cc(c(cc3)C(=O)N)C
0.232639	Clc1ccc(cc1)C=2OC(=NC2)CCC(=O)Nc3cc(c(cc3)C(=O)N)C
0.232639	Clc1ccc(cc1)C=2OC(=NC2)CCC(=O)Nc3cc(c(cc3)C(=O)N)C
0.232558	O=C(Nc1cc(c(c2ccncc2)cc1)C)C3(N)CCC3
0.232558	O=C(Nc1cc(c(c2ccncc2)cc1)C)C3(N)CCC3
0.232558	O=C(Nc1cc(c(c2ccncc2)cc1)C)C3(N)CCC3
0.232558	O=C(Nc1cc(c(c2ccncc2)cc1)C)C3(N)CCC3
0.232558	O=C(Nc1cc(c(c2ccncc2)cc1)C)C3(N)CCC3
0.232558	O=C(Nc1cc(c(c2ccncc2)cc1)C)C3(N)CCC3
0.232558	O=C(Nc1cc(c(c2ccncc2)cc1)C)C3(N)CCC3
0.232558	O=C(Nc1cc(c(c2ccncc2)cc1)C)C3(N)CCC3
0.232558	O=C(Nc1cc(c(c2ccncc2)cc1)C)C3(N)CCC3
0.232558	O=C(Nc1cc(c(c2ccncc2)cc1)C)C3(N)CCC3
0.232558	O=C(NCCc1ccccc1)CNc2cc(c(c3ccncc3)cc2)C
0.23221	Brc1c(O)cc(NC(=O)c2c(O)cc(NC(=O)c3cc(F)cc(F)c3)cc2)c(Br)c1
0.23221	Brc1c(O)cc(NC(=O)c2c(O)cc(NC(=O)c3cc(F)cc(F)c3)cc2)c(Br)c1
0.23221	Brc1c(O)cc(NC(=O)c2c(O)cc(NC(=O)c3cc(F)cc(F)c3)cc2)c(Br)c1
0.23221	Brc1c(O)cc(NC(=O)c2c(O)cc(NC(=O)c3cc(F)cc(F)c3)cc2)c(Br)c1
0.23221	Brc1c(O)cc(NC(=O)c2c(O)cc(NC(=O)c3cc(F)cc(F)c3)cc2)c(Br)c1
0.23221	Brc1c(O)cc(NC(=O)c2c(O)cc(NC(=O)c3cc(F)cc(F)c3)cc2)c(Br)c1
0.23221	Brc1c(O)cc(NC(=O)c2c(O)cc(NC(=O)c3cc(F)cc(F)c3)cc2)c(Br)c1
0.23221	Brc1c(O)cc(NC(=O)c2c(O)cc(NC(=O)c3cc(F)cc(F)c3)cc2)c(Br)c1
0.23221	Brc1c(O)cc(NC(=O)c2c(O)cc(NC(=O)c3cc(F)cc(F)c3)cc2)c(Br)c1
0.23221	Brc1c(O)cc(NC(=O)c2c(O)cc(NC(=O)c3cc(F)cc(F)c3)cc2)c(Br)c1
0.231959	S(=O)(=O)(Nc1c(cccc1)C(=O)Nc2c3ncccc3c(c4cnccc4)cc2)c5c(ccc(c5)C(C)(C)C)C
0.231959	S(=O)(=O)(Nc1c(cccc1)C(=O)Nc2c3ncccc3c(c4cnccc4)cc2)c5c(ccc(c5)C(C)(C)C)C
0.231959	S(=O)(=O)(Nc1c(cccc1)C(=O)Nc2c3ncccc3c(c4cnccc4)cc2)c5c(ccc(c5)C(C)(C)C)C
0.231959	S(=O)(=O)(Nc1c(cccc1)C(=O)Nc2c3ncccc3c(c4cnccc4)cc2)c5c(ccc(c5)C(C)(C)C)C
0.231959	S(=O)(=O)(Nc1c(cccc1)C(=O)Nc2c3ncccc3c(c4cnccc4)cc2)c5c(ccc(c5)C(C)(C)C)C
0.231959	S(=O)(=O)(Nc1c(cccc1)C(=O)Nc2c3ncccc3c(c4cnccc4)cc2)c5c(ccc(c5)C(C)(C)C)C
0.231959	S(=O)(=O)(Nc1c(cccc1)C(=O)Nc2c3ncccc3c(c4cnccc4)cc2)c5c(ccc(c5)C(C)(C)C)C
0.231959	S(=O)(=O)(Nc1c(cccc1)C(=O)Nc2c3ncccc3c(c4cnccc4)cc2)c5c(ccc(c5)C(C)(C)C)C
0.231959	S(=O)(=O)(Nc1c(cccc1)C(=O)Nc2c3ncccc3c(c4cnccc4)cc2)c5c(ccc(c5)C(C)(C)C)C
0.231959	S(=O)(=O)(Nc1c(cccc1)C(=O)Nc2c3ncccc3c(c4cnccc4)cc2)c5c(ccc(c5)C(C)(C)C)C
0.231939	FC(F)(F)c1c(NC(=O)C(C)C)ccc(NC(=O)C2=COC=C2)c1
0.231939	FC(F)(F)c1c(NC(=O)C(C)C)ccc(NC(=O)C2=COC=C2)c1
0.231939	FC(F)(F)c1c(NC(=O)C(C)C)ccc(NC(=O)C2=COC=C2)c1
0.231939	FC(F)(F)c1c(NC(=O)C(C)C)ccc(NC(=O)C2=COC=C2)c1
0.231939	FC(F)(F)c1c(NC(=O)C(C)C)ccc(NC(=O)C2=COC=C2)c1
0.231939	FC(F)(F)c1c(NC(=O)C(C)C)ccc(NC(=O)C2=COC=C2)c1
0.231939	FC(F)(F)c1c(NC(=O)C(C)C)ccc(NC(=O)C2=COC=C2)c1
0.231939	FC(F)(F)c1c(NC(=O)C(C)C)ccc(NC(=O)C2=COC=C2)c1
0.231939	FC(F)(F)c1c(NC(=O)C(C)C)ccc(NC(=O)C2=COC=C2)c1
0.231939	FC(F)(F)c1c(NC(=O)C(C)C)ccc(NC(=O)C2=COC=C2)c1
0.231884	S(=O)(=O)(Nc1cc(ccc1)C(=O)NC(C=2ON=C(N2)c3ccc(cc3)CC)C)c4c(ccc(c4)C(C)(C)C)C
0.231884	Clc1cc(ccc1)C(=O)Nc2c(F)cc(NC(=O)NC(CCN)(C)C)cc2
0.231788	Clc1nc(ccc1C(=O)NC2CCN(CC=3N=C(OC3)c4ccccc4)CC2)C
0.231788	Clc1nc(ccc1C(=O)NC2CCN(CC=3N=C(OC3)c4ccccc4)CC2)C
0.231788	Clc1nc(ccc1C(=O)NC2CCN(CC=3N=C(OC3)c4ccccc4)CC2)C
0.231707	S1C(=NC(c2ccc(cc2)CCCCCC)=C1)NC(=O)C(OC(=O)c3ccc(NC(=O)C=4OC=CC4)cc3)c5ccccc5
0.231707	S1C(=NC(c2ccc(cc2)CCCCCC)=C1)NC(=O)C(OC(=O)c3ccc(NC(=O)C=4OC=CC4)cc3)c5ccccc5
0.231707	S1C(=NC(c2ccc(cc2)CCCCCC)=C1)NC(=O)C(OC(=O)c3ccc(NC(=O)C=4OC=CC4)cc3)c5ccccc5
0.231707	S1C(=NC(c2ccc(cc2)CCCCCC)=C1)NC(=O)C(OC(=O)c3ccc(NC(=O)C=4OC=CC4)cc3)c5ccccc5
0.231707	S1C(=NC(c2ccc(cc2)CCCCCC)=C1)NC(=O)C(OC(=O)c3ccc(NC(=O)C=4OC=CC4)cc3)c5ccccc5
0.231707	S1C(=NC(c2ccc(cc2)CCCCCC)=C1)NC(=O)C(OC(=O)c3ccc(NC(=O)C=4OC=CC4)cc3)c5ccccc5
0.231707	S1C(=NC(c2ccc(cc2)CCCCCC)=C1)NC(=O)C(OC(=O)c3ccc(NC(=O)C=4OC=CC4)cc3)c5ccccc5
0.231707	S1C(=NC(c2ccc(cc2)CCCCCC)=C1)NC(=O)C(OC(=O)c3ccc(NC(=O)C=4OC=CC4)cc3)c5ccccc5
0.231707	S1C(=NC(c2ccc(cc2)CCCCCC)=C1)NC(=O)C(OC(=O)c3ccc(NC(=O)C=4OC=CC4)cc3)c5ccccc5
0.231707	S1C(=NC(c2ccc(cc2)CCCCCC)=C1)NC(=O)C(OC(=O)c3ccc(NC(=O)C=4OC=CC4)cc3)c5ccccc5
0.231618	O=C(NC(CCC=1OC(=CC1)C)C)c2ncc(c3cnccc3)cc2
0.231579	O=C(Nc1ccc(OC)cc1)c2ccc(NC(=O)CN3CCN(CC=4ON=C(N4)C(OCC)C)CC3)cc2
0.231579	O=C(Nc1ccc(OC)cc1)c2ccc(NC(=O)CN3CCN(CC=4ON=C(N4)C(OCC)C)CC3)cc2
0.231579	O=C(Nc1ccc(OC)cc1)c2ccc(NC(=O)CN3CCN(CC=4ON=C(N4)C(OCC)C)CC3)cc2
0.231579	O=C(Nc1ccc(OC)cc1)c2ccc(NC(=O)CN3CCN(CC=4ON=C(N4)C(OCC)C)CC3)cc2
0.231579	O=C(Nc1ccc(OC)cc1)c2ccc(NC(=O)CN3CCN(CC=4ON=C(N4)C(OCC)C)CC3)cc2
0.231579	O=C(Nc1ccc(OC)cc1)c2ccc(NC(=O)CN3CCN(CC=4ON=C(N4)C(OCC)C)CC3)cc2
0.231579	O=C(Nc1ccc(OC)cc1)c2ccc(NC(=O)CN3CCN(CC=4ON=C(N4)C(OCC)C)CC3)cc2
0.231579	O=C(Nc1ccc(OC)cc1)c2ccc(NC(=O)CN3CCN(CC=4ON=C(N4)C(OCC)C)CC3)cc2
0.231579	O=C(Nc1ccc(OC)cc1)c2ccc(NC(=O)CN3CCN(CC=4ON=C(N4)C(OCC)C)CC3)cc2
0.231579	O=C(Nc1ccc(OC)cc1)c2ccc(NC(=O)CN3CCN(CC=4ON=C(N4)C(OCC)C)CC3)cc2
0.231579	Fc1c(N2CCC(N(C)C)CC2)ccc(NC(=O)c3cnc(nc3)N4CCOCC4)c1
0.231579	Fc1c(N2CCC(N(C)C)CC2)ccc(NC(=O)c3cnc(nc3)N4CCOCC4)c1
0.231579	Fc1c(N2CCC(N(C)C)CC2)ccc(NC(=O)c3cnc(nc3)N4CCOCC4)c1
0.231579	Fc1c(N2CCC(N(C)C)CC2)ccc(NC(=O)c3cnc(nc3)N4CCOCC4)c1
0.231579	Fc1c(N2CCC(N(C)C)CC2)ccc(NC(=O)c3cnc(nc3)N4CCOCC4)c1
0.231579	Fc1c(N2CCC(N(C)C)CC2)ccc(NC(=O)c3cnc(nc3)N4CCOCC4)c1
0.231579	Fc1c(N2CCC(N(C)C)CC2)ccc(NC(=O)c3cnc(nc3)N4CCOCC4)c1
0.231579	Fc1c(N2CCC(N(C)C)CC2)ccc(NC(=O)c3cnc(nc3)N4CCOCC4)c1
0.231579	Fc1c(N2CCC(N(C)C)CC2)ccc(NC(=O)c3cnc(nc3)N4CCOCC4)c1
0.231579	Fc1c(N2CCC(N(C)C)CC2)ccc(NC(=O)c3cnc(nc3)N4CCOCC4)c1
0.231454	FC(F)(F)c1c(ccc(NC(=O)C=2C(=NN(C2)C)c3ccc([N+]([O-])=O)cc3)c1)C(=O)N4CCN(CC4)C
0.231454	FC(F)(F)c1c(ccc(NC(=O)C=2C(=NN(C2)C)c3ccc([N+]([O-])=O)cc3)c1)C(=O)N4CCN(CC4)C
0.231454	FC(F)(F)c1c(ccc(NC(=O)C=2C(=NN(C2)C)c3ccc([N+]([O-])=O)cc3)c1)C(=O)N4CCN(CC4)C
0.231454	FC(F)(F)c1c(ccc(NC(=O)C=2C(=NN(C2)C)c3ccc([N+]([O-])=O)cc3)c1)C(=O)N4CCN(CC4)C
0.231454	FC(F)(F)c1c(ccc(NC(=O)C=2C(=NN(C2)C)c3ccc([N+]([O-])=O)cc3)c1)C(=O)N4CCN(CC4)C
0.231454	FC(F)(F)c1c(ccc(NC(=O)C=2C(=NN(C2)C)c3ccc([N+]([O-])=O)cc3)c1)C(=O)N4CCN(CC4)C
0.231454	FC(F)(F)c1c(ccc(NC(=O)C=2C(=NN(C2)C)c3ccc([N+]([O-])=O)cc3)c1)C(=O)N4CCN(CC4)C
0.231454	FC(F)(F)c1c(ccc(NC(=O)C=2C(=NN(C2)C)c3ccc([N+]([O-])=O)cc3)c1)C(=O)N4CCN(CC4)C
0.231454	FC(F)(F)c1c(ccc(NC(=O)C=2C(=NN(C2)C)c3ccc([N+]([O-])=O)cc3)c1)C(=O)N4CCN(CC4)C
0.231454	FC(F)(F)c1c(ccc(NC(=O)C=2C(=NN(C2)C)c3ccc([N+]([O-])=O)cc3)c1)C(=O)N4CCN(CC4)C
0.231454	Brc1cc(NC(=O)c2cnc(S(=O)(=O)NC)cc2)c(N3C(CN(CC3)C)C)cc1
0.231454	Brc1cc(NC(=O)c2cnc(S(=O)(=O)NC)cc2)c(N3C(CN(CC3)C)C)cc1
0.231454	Brc1cc(NC(=O)c2cnc(S(=O)(=O)NC)cc2)c(N3C(CN(CC3)C)C)cc1
0.231454	Brc1cc(NC(=O)c2cnc(S(=O)(=O)NC)cc2)c(N3C(CN(CC3)C)C)cc1
0.231454	Brc1cc(NC(=O)c2cnc(S(=O)(=O)NC)cc2)c(N3C(CN(CC3)C)C)cc1
0.231454	Brc1cc(NC(=O)c2cnc(S(=O)(=O)NC)cc2)c(N3C(CN(CC3)C)C)cc1
0.231454	Brc1cc(NC(=O)c2cnc(S(=O)(=O)NC)cc2)c(N3C(CN(CC3)C)C)cc1
0.231454	Brc1cc(NC(=O)c2cnc(S(=O)(=O)NC)cc2)c(N3C(CN(CC3)C)C)cc1
0.231454	Brc1cc(NC(=O)c2cnc(S(=O)(=O)NC)cc2)c(N3C(CN(CC3)C)C)cc1
0.231454	Brc1cc(NC(=O)c2cnc(S(=O)(=O)NC)cc2)c(N3C(CN(CC3)C)C)cc1
0.231343	O=C(Nc1c(cc(cc1)C(C)C)C(C)C)c2ncc(NC(=O)C)cc2
0.231343	O=C(Nc1c(cc(cc1)C(C)C)C(C)C)c2ncc(NC(=O)C)cc2
0.231343	O=C(Nc1c(cc(cc1)C(C)C)C(C)C)c2ncc(NC(=O)C)cc2
0.231343	O=C(Nc1c(cc(cc1)C(C)C)C(C)C)c2ncc(NC(=O)C)cc2
0.231343	O=C(Nc1c(cc(cc1)C(C)C)C(C)C)c2ncc(NC(=O)C)cc2
0.231343	O=C(Nc1c(cc(cc1)C(C)C)C(C)C)c2ncc(NC(=O)C)cc2
0.231343	O=C(Nc1c(cc(cc1)C(C)C)C(C)C)c2ncc(NC(=O)C)cc2
0.231343	O=C(Nc1c(cc(cc1)C(C)C)C(C)C)c2ncc(NC(=O)C)cc2
0.231343	O=C(Nc1c(cc(cc1)C(C)C)C(C)C)c2ncc(NC(=O)C)cc2
0.231343	O=C(Nc1c(cc(cc1)C(C)C)C(C)C)c2ncc(NC(=O)C)cc2
0.23125	Brc1c2c(c(Cl)cc1)CCC2Nc3c(cc(NC(=O)c4cc(Cl)ccc4)cc3)C
0.231013	O=C(Nc1cc(ccc1)C2COCC2)C=3C(=NN(c4ccccc4)C3)c5cnccc5
0.231013	O=C(Nc1cc(ccc1)C2COCC2)C=3C(=NN(c4ccccc4)C3)c5cnccc5
0.231013	O=C(Nc1cc(ccc1)C2COCC2)C=3C(=NN(c4ccccc4)C3)c5cnccc5
0.231013	O=C(Nc1cc(ccc1)C2COCC2)C=3C(=NN(c4ccccc4)C3)c5cnccc5
0.231013	O=C(Nc1cc(ccc1)C2COCC2)C=3C(=NN(c4ccccc4)C3)c5cnccc5
0.231013	O=C(Nc1cc(ccc1)C2COCC2)C=3C(=NN(c4ccccc4)C3)c5cnccc5
0.231013	O=C(Nc1cc(ccc1)C2COCC2)C=3C(=NN(c4ccccc4)C3)c5cnccc5
0.231013	O=C(Nc1cc(ccc1)C2COCC2)C=3C(=NN(c4ccccc4)C3)c5cnccc5
0.231013	O=C(Nc1cc(ccc1)C2COCC2)C=3C(=NN(c4ccccc4)C3)c5cnccc5
0.231013	O=C(Nc1cc(ccc1)C2COCC2)C=3C(=NN(c4ccccc4)C3)c5cnccc5
0.230769	Brc1ccc(cc1)C=2SC=C(N2)NC(=O)C(=O)Nc3c(OC)ccc(c3)C(=O)N4CCOCC4
0.230769	Brc1ccc(cc1)C=2SC=C(N2)NC(=O)C(=O)Nc3c(OC)ccc(c3)C(=O)N4CCOCC4
0.230769	Brc1ccc(cc1)C=2SC=C(N2)NC(=O)C(=O)Nc3c(OC)ccc(c3)C(=O)N4CCOCC4
0.230769	Brc1ccc(cc1)C=2SC=C(N2)NC(=O)C(=O)Nc3c(OC)ccc(c3)C(=O)N4CCOCC4
0.230769	Brc1ccc(cc1)C=2SC=C(N2)NC(=O)C(=O)Nc3c(OC)ccc(c3)C(=O)N4CCOCC4
0.230769	Brc1ccc(cc1)C=2SC=C(N2)NC(=O)C(=O)Nc3c(OC)ccc(c3)C(=O)N4CCOCC4
0.230769	BrC=1SC=C(C(=O)Nc2c(OCc3ccccc3)cc(cc2)C)C1
0.230769	BrC=1SC=C(C(=O)Nc2c(OCc3ccccc3)cc(cc2)C)C1
0.230769	S(=O)(=O)(Nc1ccc(OC)cc1)c2c(ccc(NC(=O)c3cc4c(cc3)CC(N)C4)c2)C
0.230769	S(=O)(=O)(c1ccc(cc1)C(=O)Nc2cc(OC)c(cc2)CNC(=O)OC(C)(C)C)c3ccccc3
0.230769	S(=O)(=O)(c1ccc(cc1)C(=O)Nc2cc(OC)c(cc2)CNC(=O)OC(C)(C)C)c3ccccc3
0.230483	O=C(Nc1cc2c(cc1)C3NC2CC3)c4cc(ccc4)C(=O)c5ccccc5
0.230483	O=C(Nc1cc2c(cc1)C3NC2CC3)c4cc(ccc4)C(=O)c5ccccc5
0.230469	O=C(Nc1c(OCC)cccc1)c2ccc(Oc3ncccc3)cc2
0.230469	O=C(Nc1c(OCC)cccc1)c2ccc(Oc3ncccc3)cc2
0.230469	O=C(Nc1c(OCC)cccc1)c2ccc(Oc3ncccc3)cc2
0.230469	O=C(Nc1c(OCC)cccc1)c2ccc(Oc3ncccc3)cc2
0.230469	O=C(Nc1c(OCC)cccc1)c2ccc(Oc3ncccc3)cc2
0.230469	O=C(Nc1c(OCC)cccc1)c2ccc(Oc3ncccc3)cc2
0.230469	O=C(Nc1c(OCC)cccc1)c2ccc(Oc3ncccc3)cc2
0.230469	O=C(Nc1c(OCC)cccc1)c2ccc(Oc3ncccc3)cc2
0.230469	O=C(Nc1c(OCC)cccc1)c2ccc(Oc3ncccc3)cc2
0.230469	O=C(Nc1c(OCC)cccc1)c2ccc(Oc3ncccc3)cc2
0.230469	O=C(OC)C1=COC(C(=O)Nc2cc(c3ccc(cc3)C)ccc2)=C1
0.230469	O=C(OC)C1=COC(C(=O)Nc2cc(c3ccc(cc3)C)ccc2)=C1
0.230469	O=C(OC)C1=COC(C(=O)Nc2cc(c3ccc(cc3)C)ccc2)=C1
0.230469	O=C(OC)C1=COC(C(=O)Nc2cc(c3ccc(cc3)C)ccc2)=C1
0.230469	O=C(OC)C1=COC(C(=O)Nc2cc(c3ccc(cc3)C)ccc2)=C1
0.230469	O=C(OC)C1=COC(C(=O)Nc2cc(c3ccc(cc3)C)ccc2)=C1
0.230469	O=C(OC)C1=COC(C(=O)Nc2cc(c3ccc(cc3)C)ccc2)=C1
0.230469	O=C(OC)C1=COC(C(=O)Nc2cc(c3ccc(cc3)C)ccc2)=C1
0.230469	O=C(OC)C1=COC(C(=O)Nc2cc(c3ccc(cc3)C)ccc2)=C1
0.230469	O=C(OC)C1=COC(C(=O)Nc2cc(c3ccc(cc3)C)ccc2)=C1
0.230241	S1N=C(N=C1NC(=O)NCc2cc(c(cc2)C(=O)OC)C)c3ccccc3
0.230241	S1N=C(N=C1NC(=O)NCc2cc(c(cc2)C(=O)OC)C)c3ccccc3
0.230241	S1N=C(N=C1NC(=O)NCc2cc(c(cc2)C(=O)OC)C)c3ccccc3
0.230241	S1N=C(N=C1NC(=O)NCc2cc(c(cc2)C(=O)OC)C)c3ccccc3
0.230241	S1N=C(N=C1NC(=O)NCc2cc(c(cc2)C(=O)OC)C)c3ccccc3
0.230241	S1N=C(N=C1NC(=O)NCc2cc(c(cc2)C(=O)OC)C)c3ccccc3
0.230241	S1N=C(N=C1NC(=O)NCc2cc(c(cc2)C(=O)OC)C)c3ccccc3
0.230241	S1N=C(N=C1NC(=O)NCc2cc(c(cc2)C(=O)OC)C)c3ccccc3
0.230241	S1N=C(N=C1NC(=O)NCc2cc(c(cc2)C(=O)OC)C)c3ccccc3
0.230241	S1N=C(N=C1NC(=O)NCc2cc(c(cc2)C(=O)OC)C)c3ccccc3
0.230241	Clc1c(Cl)ccc(Oc2nc(ccc2)C(=O)NCC3CCN(Cc4ccc(OC)cc4)CC3)c1
0.230032	Brc1c(Oc2c(ccc(NC(=O)C=3N=C(SC3)C(=O)OCC)c2)C)nccc1
0.230032	Brc1c(Oc2c(ccc(NC(=O)C=3N=C(SC3)C(=O)OCC)c2)C)nccc1
0.230032	Brc1c(Oc2c(ccc(NC(=O)C=3N=C(SC3)C(=O)OCC)c2)C)nccc1
0.230032	Brc1c(Oc2c(ccc(NC(=O)C=3N=C(SC3)C(=O)OCC)c2)C)nccc1
0.230032	Brc1c(Oc2c(ccc(NC(=O)C=3N=C(SC3)C(=O)OCC)c2)C)nccc1
0.230032	Brc1c(Oc2c(ccc(NC(=O)C=3N=C(SC3)C(=O)OCC)c2)C)nccc1
0.230032	Brc1c(Oc2c(ccc(NC(=O)C=3N=C(SC3)C(=O)OCC)c2)C)nccc1
0.230032	Brc1c(Oc2c(ccc(NC(=O)C=3N=C(SC3)C(=O)OCC)c2)C)nccc1
0.230032	Brc1c(Oc2c(ccc(NC(=O)C=3N=C(SC3)C(=O)OCC)c2)C)nccc1
0.229965	Fc1c(ccc(c2nc(ncc2)N(C3CNC3)C)c1)C(=O)OC
0.229965	Fc1c(ccc(c2nc(ncc2)N(C3CNC3)C)c1)C(=O)OC
0.229965	Fc1c(ccc(c2nc(ncc2)N(C3CNC3)C)c1)C(=O)OC
0.229965	Fc1c(ccc(c2nc(ncc2)N(C3CNC3)C)c1)C(=O)OC
0.229965	Fc1c(ccc(c2nc(ncc2)N(C3CNC3)C)c1)C(=O)OC
0.229965	Fc1c(ccc(c2nc(ncc2)N(C3CNC3)C)c1)C(=O)OC
0.229965	Fc1c(ccc(c2nc(ncc2)N(C3CNC3)C)c1)C(=O)OC
0.229965	Fc1c(ccc(c2nc(ncc2)N(C3CNC3)C)c1)C(=O)OC
0.229965	Fc1c(ccc(c2nc(ncc2)N(C3CNC3)C)c1)C(=O)OC
0.229965	Fc1c(ccc(c2nc(ncc2)N(C3CNC3)C)c1)C(=O)OC
0.229839	FC(F)(F)c1c(N)ccc(NC(=O)C2=COC=C2)c1
0.229839	FC(F)(F)c1c(N)ccc(NC(=O)C2=COC=C2)c1
0.22963	S(=O)(O)c1cc(NC(=O)c2ncccc2)c(OC)cc1
0.22963	S(=O)(O)c1cc(NC(=O)c2ncccc2)c(OC)cc1
0.22963	S(=O)(O)c1cc(NC(=O)c2ncccc2)c(OC)cc1
0.22963	S(=O)(O)c1cc(NC(=O)c2ncccc2)c(OC)cc1
0.22963	S(=O)(O)c1cc(NC(=O)c2ncccc2)c(OC)cc1
0.22963	S(=O)(O)c1cc(NC(=O)c2ncccc2)c(OC)cc1
0.22963	S(=O)(O)c1cc(NC(=O)c2ncccc2)c(OC)cc1
0.22963	S(=O)(O)c1cc(NC(=O)c2ncccc2)c(OC)cc1
0.229572	O=C(O)c1ncc(NC(=O)c2cc(ncc2)CCC)cc1
0.229572	O=C(O)c1ncc(NC(=O)c2cc(ncc2)CCC)cc1
0.229572	O=C(O)c1ncc(NC(=O)c2cc(ncc2)CCC)cc1
0.229572	O=C(O)c1ncc(NC(=O)c2cc(ncc2)CCC)cc1
0.229572	O=C(O)c1ncc(NC(=O)c2cc(ncc2)CCC)cc1
0.229572	O=C(O)c1ncc(NC(=O)c2cc(ncc2)CCC)cc1
0.229572	O=C(O)c1ncc(NC(=O)c2cc(ncc2)CCC)cc1
0.229572	O=C(O)c1ncc(NC(=O)c2cc(ncc2)CCC)cc1
0.229572	O=C(O)c1ncc(NC(=O)c2cc(ncc2)CCC)cc1
0.229572	O=C(O)c1ncc(NC(=O)c2cc(ncc2)CCC)cc1
0.22956	O=C(Nc1c(cccc1)C(=O)NC2=NC(=NN2)c3c4c(ccc3)cccc4)c5cc(ccc5)C
0.22956	O=C(Nc1c(cccc1)C(=O)NC2=NC(=NN2)c3c4c(ccc3)cccc4)c5cc(ccc5)C
0.22956	O=C(Nc1c(cccc1)C(=O)NC2=NC(=NN2)c3c4c(ccc3)cccc4)c5cc(ccc5)C
0.22956	O=C(Nc1c(cccc1)C(=O)NC2=NC(=NN2)c3c4c(ccc3)cccc4)c5cc(ccc5)C
0.22956	O=C(Nc1c(cccc1)C(=O)NC2=NC(=NN2)c3c4c(ccc3)cccc4)c5cc(ccc5)C
0.22956	O=C(Nc1c(cccc1)C(=O)NC2=NC(=NN2)c3c4c(ccc3)cccc4)c5cc(ccc5)C
0.22956	O=C(Nc1c(cccc1)C(=O)NC2=NC(=NN2)c3c4c(ccc3)cccc4)c5cc(ccc5)C
0.22956	O=C(Nc1c(cccc1)C(=O)NC2=NC(=NN2)c3c4c(ccc3)cccc4)c5cc(ccc5)C
0.22956	O=C(Nc1c(cccc1)C(=O)NC2=NC(=NN2)c3c4c(ccc3)cccc4)c5cc(ccc5)C
0.22956	O=C(Nc1c(cccc1)C(=O)NC2=NC(=NN2)c3c4c(ccc3)cccc4)c5cc(ccc5)C
0.229508	O=C(N(Cc1cnc(N(C)C)cc1)C)c2c(NC(=O)c3cc(ccc3)C)cccc2
0.229508	O=C(NCc1cc(c(cc1)C)C)c2cc(C#N)ccc2
0.229508	O=C(NCc1cc(c(cc1)C)C)c2cc(C#N)ccc2
0.229391	Brc1c(OC(F)(F)F)cc(cc1)C(=O)Nc2c(c3ccc(Cl)cc3)cc(Cl)cc2
0.229391	Brc1c(OC(F)(F)F)cc(cc1)C(=O)Nc2c(c3ccc(Cl)cc3)cc(Cl)cc2
0.229391	Brc1c(OC(F)(F)F)cc(cc1)C(=O)Nc2c(c3ccc(Cl)cc3)cc(Cl)cc2
0.229391	Brc1c(OC(F)(F)F)cc(cc1)C(=O)Nc2c(c3ccc(Cl)cc3)cc(Cl)cc2
0.229391	Brc1c(OC(F)(F)F)cc(cc1)C(=O)Nc2c(c3ccc(Cl)cc3)cc(Cl)cc2
0.229391	Brc1c(OC(F)(F)F)cc(cc1)C(=O)Nc2c(c3ccc(Cl)cc3)cc(Cl)cc2
0.229102	Brc1c2c(c(F)cc1)CCC2Nc3c(cc(NC(=O)c4cc(Cl)ccc4)cc3)C
0.228782	Fc1c(F)cc2NC(=Nc2c1)c3ccc(NC(=O)c4cc(C#N)ccc4)cc3
0.228782	Fc1c(F)cc2NC(=Nc2c1)c3ccc(NC(=O)c4cc(C#N)ccc4)cc3
0.228782	Fc1c(F)cc2NC(=Nc2c1)c3ccc(NC(=O)c4cc(C#N)ccc4)cc3
0.228782	Fc1c(F)cc2NC(=Nc2c1)c3ccc(NC(=O)c4cc(C#N)ccc4)cc3
0.228782	Fc1c(F)cc2NC(=Nc2c1)c3ccc(NC(=O)c4cc(C#N)ccc4)cc3
0.228782	Fc1c(F)cc2NC(=Nc2c1)c3ccc(NC(=O)c4cc(C#N)ccc4)cc3
0.228782	Fc1c(F)cc2NC(=Nc2c1)c3ccc(NC(=O)c4cc(C#N)ccc4)cc3
0.228782	Fc1c(F)cc2NC(=Nc2c1)c3ccc(NC(=O)c4cc(C#N)ccc4)cc3
0.228782	Fc1c(F)cc2NC(=Nc2c1)c3ccc(NC(=O)c4cc(C#N)ccc4)cc3
0.228782	Fc1c(F)cc2NC(=Nc2c1)c3ccc(NC(=O)c4cc(C#N)ccc4)cc3
0.228571	FC(F)(F)C=1C=NN(c2cc(NC(=O)C=3C(=NN(c4ccccc4)C3)c5cnccc5)ccc2)C1
0.228374	O=C(Nc1c(cc(cc1)C(C)C)C(C)C)c2cnc(nc2)c3c(OC)cccc3
0.228374	O=C(Nc1c(cc(cc1)C(C)C)C(C)C)c2cnc(nc2)c3c(OC)cccc3
0.228374	O=C(Nc1c(cc(cc1)C(C)C)C(C)C)c2cnc(nc2)c3c(OC)cccc3
0.228374	O=C(Nc1c(cc(cc1)C(C)C)C(C)C)c2cnc(nc2)c3c(OC)cccc3
0.228374	O=C(Nc1c(cc(cc1)C(C)C)C(C)C)c2cnc(nc2)c3c(OC)cccc3
0.228374	O=C(Nc1c(cc(cc1)C(C)C)C(C)C)c2cnc(nc2)c3c(OC)cccc3
0.228374	O=C(Nc1c(cc(cc1)C(C)C)C(C)C)c2cnc(nc2)c3c(OC)cccc3
0.228374	O=C(Nc1c(cc(cc1)C(C)C)C(C)C)c2cnc(nc2)c3c(OC)cccc3
0.228374	O=C(Nc1c(cc(cc1)C(C)C)C(C)C)c2cnc(nc2)c3c(OC)cccc3
0.228374	O=C(Nc1c(cc(cc1)C(C)C)C(C)C)c2cnc(nc2)c3c(OC)cccc3
0.228	Ic1c(NC(=O)c2cc(C#C)ccc2)ccc(O)c1
0.228	Ic1c(NC(=O)c2cc(C#C)ccc2)ccc(O)c1
0.228	Ic1c(NC(=O)c2cc(C#C)ccc2)ccc(O)c1
0.228	Ic1c(NC(=O)c2cc(C#C)ccc2)ccc(O)c1
0.228	Ic1c(NC(=O)c2cc(C#C)ccc2)ccc(O)c1
0.228	Ic1c(NC(=O)c2cc(C#C)ccc2)ccc(O)c1
0.228	Ic1c(NC(=O)c2cc(C#C)ccc2)ccc(O)c1
0.228	Ic1c(NC(=O)c2cc(C#C)ccc2)ccc(O)c1
0.228	Ic1c(NC(=O)c2cc(C#C)ccc2)ccc(O)c1
0.228	Ic1c(NC(=O)c2cc(C#C)ccc2)ccc(O)c1
0.227891	O=C(Nc1cc(ccc1)COCC2OCCCC2)c3c(NC(=O)c4cc(ccc4)C)cccc3
0.227758	Clc1cc(Cl)cc(c1)C(=O)Nc2ccc(cc2)C(=O)OCC(=O)Nc3cc4c(cc3)C(=O)c5c(cccc5)C4=O
0.227758	Clc1cc(Cl)cc(c1)C(=O)Nc2ccc(cc2)C(=O)OCC(=O)Nc3cc4c(cc3)C(=O)c5c(cccc5)C4=O
0.227758	Clc1cc(Cl)cc(c1)C(=O)Nc2ccc(cc2)C(=O)OCC(=O)Nc3cc4c(cc3)C(=O)c5c(cccc5)C4=O
0.227758	Clc1cc(Cl)cc(c1)C(=O)Nc2ccc(cc2)C(=O)OCC(=O)Nc3cc4c(cc3)C(=O)c5c(cccc5)C4=O
0.227612	Brc1c(OCc2ccc(cc2)C(=O)Nc3c(Br)cc(Br)c(O)c3)c(Br)cc(c1)C
0.227612	Brc1c(OCc2ccc(cc2)C(=O)Nc3c(Br)cc(Br)c(O)c3)c(Br)cc(c1)C
0.227612	Brc1c(OCc2ccc(cc2)C(=O)Nc3c(Br)cc(Br)c(O)c3)c(Br)cc(c1)C
0.227612	Brc1c(OCc2ccc(cc2)C(=O)Nc3c(Br)cc(Br)c(O)c3)c(Br)cc(c1)C
0.227612	Brc1c(OCc2ccc(cc2)C(=O)Nc3c(Br)cc(Br)c(O)c3)c(Br)cc(c1)C
0.227612	Brc1c(OCc2ccc(cc2)C(=O)Nc3c(Br)cc(Br)c(O)c3)c(Br)cc(c1)C
0.227612	Brc1c(OCc2ccc(cc2)C(=O)Nc3c(Br)cc(Br)c(O)c3)c(Br)cc(c1)C
0.227612	Brc1c(OCc2ccc(cc2)C(=O)Nc3c(Br)cc(Br)c(O)c3)c(Br)cc(c1)C
0.227612	Brc1c(OCc2ccc(cc2)C(=O)Nc3c(Br)cc(Br)c(O)c3)c(Br)cc(c1)C
0.227612	Brc1c(OCc2ccc(cc2)C(=O)Nc3c(Br)cc(Br)c(O)c3)c(Br)cc(c1)C
0.227612	O=C(N)c1c(cc(NC(=O)Cc2cc(OC)c(cc2)C)cc1)C
0.227468	O=C(Nc1ccc(cc1)C(=O)N)c2ccc(Oc3ncccc3)cc2
0.227468	O=C(Nc1ccc(cc1)C(=O)N)c2ccc(Oc3ncccc3)cc2
0.227468	O=C(Nc1ccc(cc1)C(=O)N)c2ccc(Oc3ncccc3)cc2
0.227468	O=C(Nc1ccc(cc1)C(=O)N)c2ccc(Oc3ncccc3)cc2
0.227468	O=C(Nc1ccc(cc1)C(=O)N)c2ccc(Oc3ncccc3)cc2
0.227468	O=C(Nc1ccc(cc1)C(=O)N)c2ccc(Oc3ncccc3)cc2
0.227468	O=C(Nc1ccc(cc1)C(=O)N)c2ccc(Oc3ncccc3)cc2
0.227468	O=C(Nc1ccc(cc1)C(=O)N)c2ccc(Oc3ncccc3)cc2
0.227468	O=C(Nc1ccc(cc1)C(=O)N)c2ccc(Oc3ncccc3)cc2
0.227468	O=C(Nc1ccc(cc1)C(=O)N)c2ccc(Oc3ncccc3)cc2
0.227437	[O-][N+](=O)c1c(NCCCCCC(=O)OC)ccc(c1)C(=O)Nc2ccc(cc2)C
0.227437	[O-][N+](=O)c1c(NCCCCCC(=O)OC)ccc(c1)C(=O)Nc2ccc(cc2)C
0.227106	FC(F)(F)Oc1c(cc(cc1)C(=O)NCc2cc(c(NC3CC3)cc2)C)C
0.227106	FC(F)(F)Oc1c(cc(cc1)C(=O)NCc2cc(c(NC3CC3)cc2)C)C
0.227106	FC(F)(F)Oc1c(cc(cc1)C(=O)NCc2cc(c(NC3CC3)cc2)C)C
0.227106	FC(F)(F)Oc1c(cc(cc1)C(=O)NCc2cc(c(NC3CC3)cc2)C)C
0.227106	FC(F)(F)Oc1c(cc(cc1)C(=O)NCc2cc(c(NC3CC3)cc2)C)C
0.227106	S1C=C(C(=O)NC=2NN=C(c3c(c(ccc3)C)C)C2)C=C1
0.227106	S1C=C(C(=O)NC=2NN=C(c3c(c(ccc3)C)C)C2)C=C1
0.226766	Clc1ccc(NC(=O)CNC(=O)c2c(NC(=O)c3cc(ccc3)C)cccc2)cc1
0.226766	Clc1ccc(NC(=O)CNC(=O)c2c(NC(=O)c3cc(ccc3)C)cccc2)cc1
0.226766	Clc1ccc(NC(=O)CNC(=O)c2c(NC(=O)c3cc(ccc3)C)cccc2)cc1
0.226766	Clc1ccc(NC(=O)CNC(=O)c2c(NC(=O)c3cc(ccc3)C)cccc2)cc1
0.226766	Clc1ccc(NC(=O)CNC(=O)c2c(NC(=O)c3cc(ccc3)C)cccc2)cc1
0.226766	Clc1ccc(NC(=O)CNC(=O)c2c(NC(=O)c3cc(ccc3)C)cccc2)cc1
0.226766	Clc1ccc(NC(=O)CNC(=O)c2c(NC(=O)c3cc(ccc3)C)cccc2)cc1
0.226766	Clc1ccc(NC(=O)CNC(=O)c2c(NC(=O)c3cc(ccc3)C)cccc2)cc1
[truncated: 8,001 more rows]
