# Supplementary material for: Galileo: Three-dimensional searching in large combinatorial fragment spaces on the example of pharmacophores
Source: J Comput Aided Mol Des. 2022 Nov 24;37(1):1–16. doi: 10.1007/s10822-022-00485-y (PMC10032335; doi:10.1007/s10822-022-00485-y)
Supplement: Supplementary file 4 — Supplementary file 3a [file 10822_2022_485_MOESM3_ESMa.zip › Imatinib_Galileo/11/out_5.csv]

Score	SMILES
0.395522	S1C(=NC(c2ccc(cc2)CCC)=C1)NC(=O)c3cc(NC(=O)Cc4ccncc4)c(cc3)C
0.395522	S1C(=NC(c2ccc(cc2)CCC)=C1)NC(=O)c3cc(NC(=O)Cc4ccncc4)c(cc3)C
0.395522	S1C(=NC(c2ccc(cc2)CCC)=C1)NC(=O)c3cc(NC(=O)Cc4ccncc4)c(cc3)C
0.395522	S1C(=NC(c2ccc(cc2)CCC)=C1)NC(=O)c3cc(NC(=O)Cc4ccncc4)c(cc3)C
0.395522	S1C(=NC(c2ccc(cc2)CCC)=C1)NC(=O)c3cc(NC(=O)Cc4ccncc4)c(cc3)C
0.395522	S1C(=NC(c2ccc(cc2)CCC)=C1)NC(=O)c3cc(NC(=O)Cc4ccncc4)c(cc3)C
0.395522	S1C(=NC(c2ccc(cc2)CCC)=C1)NC(=O)c3cc(NC(=O)Cc4ccncc4)c(cc3)C
0.395522	S1C(=NC(c2ccc(cc2)CCC)=C1)NC(=O)c3cc(NC(=O)Cc4ccncc4)c(cc3)C
0.395522	S1C(=NC(c2ccc(cc2)CCC)=C1)NC(=O)c3cc(NC(=O)Cc4ccncc4)c(cc3)C
0.395522	S1C(=NC(c2ccc(cc2)CCC)=C1)NC(=O)c3cc(NC(=O)Cc4ccncc4)c(cc3)C
0.389764	O=C(NC=1NN=C(c2ccncc2)C1)c3cc(NC(=O)Cc4ccncc4)c(cc3)C
0.389764	O=C(NC=1NN=C(c2ccncc2)C1)c3cc(NC(=O)Cc4ccncc4)c(cc3)C
0.389764	O=C(NC=1NN=C(c2ccncc2)C1)c3cc(NC(=O)Cc4ccncc4)c(cc3)C
0.389764	O=C(NC=1NN=C(c2ccncc2)C1)c3cc(NC(=O)Cc4ccncc4)c(cc3)C
0.362385	O=C(Nc1ccccc1)c2cc(NC(=O)C)c(cc2)C
0.362385	O=C(Nc1ccccc1)c2cc(NC(=O)C)c(cc2)C
0.362385	O=C(Nc1ccccc1)c2cc(NC(=O)C)c(cc2)C
0.362385	O=C(Nc1ccccc1)c2cc(NC(=O)C)c(cc2)C
0.362385	O=C(Nc1ccccc1)c2cc(NC(=O)C)c(cc2)C
0.362385	O=C(Nc1ccccc1)c2cc(NC(=O)C)c(cc2)C
0.362385	O=C(Nc1ccccc1)c2cc(NC(=O)C)c(cc2)C
0.362385	O=C(Nc1ccccc1)c2cc(NC(=O)C)c(cc2)C
0.362385	O=C(Nc1ccccc1)c2cc(NC(=O)C)c(cc2)C
0.362385	O=C(Nc1ccccc1)c2cc(NC(=O)C)c(cc2)C
0.349776	O=C(Nc1cc(c2cnccc2)ccc1)c3ccc(OC(C)(C)C)cc3
0.349776	O=C(Nc1cc(c2cnccc2)ccc1)c3ccc(OC(C)(C)C)cc3
0.349776	O=C(Nc1cc(c2cnccc2)ccc1)c3ccc(OC(C)(C)C)cc3
0.349776	O=C(Nc1cc(c2cnccc2)ccc1)c3ccc(OC(C)(C)C)cc3
0.349776	O=C(Nc1cc(c2cnccc2)ccc1)c3ccc(OC(C)(C)C)cc3
0.349776	O=C(Nc1cc(c2cnccc2)ccc1)c3ccc(OC(C)(C)C)cc3
0.349776	O=C(Nc1cc(c2cnccc2)ccc1)c3ccc(OC(C)(C)C)cc3
0.349776	O=C(Nc1cc(c2cnccc2)ccc1)c3ccc(OC(C)(C)C)cc3
0.345098	Clc1c(NS(=O)(=O)C)cc(cc1)C(=O)Nc2ccc(cc2)CN3CCC(O)CC3
0.345098	Clc1c(NS(=O)(=O)C)cc(cc1)C(=O)Nc2ccc(cc2)CN3CCC(O)CC3
0.345098	Clc1c(NS(=O)(=O)C)cc(cc1)C(=O)Nc2ccc(cc2)CN3CCC(O)CC3
0.345098	Clc1c(NS(=O)(=O)C)cc(cc1)C(=O)Nc2ccc(cc2)CN3CCC(O)CC3
0.345098	Clc1c(NS(=O)(=O)C)cc(cc1)C(=O)Nc2ccc(cc2)CN3CCC(O)CC3
0.345098	Clc1c(NS(=O)(=O)C)cc(cc1)C(=O)Nc2ccc(cc2)CN3CCC(O)CC3
0.345098	Clc1c(NS(=O)(=O)C)cc(cc1)C(=O)Nc2ccc(cc2)CN3CCC(O)CC3
0.345098	Clc1c(NS(=O)(=O)C)cc(cc1)C(=O)Nc2ccc(cc2)CN3CCC(O)CC3
0.345098	Clc1c(NS(=O)(=O)C)cc(cc1)C(=O)Nc2ccc(cc2)CN3CCC(O)CC3
0.345098	Clc1c(NS(=O)(=O)C)cc(cc1)C(=O)Nc2ccc(cc2)CN3CCC(O)CC3
0.34472	S1c2nc(nc(N)c2C(=C1C)C)c3ccc(cc3)C(=O)Nc4c(ccc(c4)CN5CCSCC5)C
0.341772	O=C(Nc1cc(c2cnccc2)ccc1)c3cc(ncc3)C4CC4
0.341772	O=C(Nc1cc(c2cnccc2)ccc1)c3cc(ncc3)C4CC4
0.341667	O=C(Nc1cc(c2cnccc2)ccc1)c3ncc(c(c3)C)C
0.341667	O=C(Nc1cc(c2cnccc2)ccc1)c3ncc(c(c3)C)C
0.341667	O=C(Nc1cc(c2cnccc2)ccc1)c3ncc(c(c3)C)C
0.341667	O=C(Nc1cc(c2cnccc2)ccc1)c3ncc(c(c3)C)C
0.341667	O=C(Nc1cc(c2cnccc2)ccc1)c3ncc(c(c3)C)C
0.341667	O=C(Nc1cc(c2cnccc2)ccc1)c3ncc(c(c3)C)C
0.341667	O=C(Nc1cc(c2cnccc2)ccc1)c3ncc(c(c3)C)C
0.341667	O=C(Nc1cc(c2cnccc2)ccc1)c3ncc(c(c3)C)C
0.341667	O=C(Nc1cc(c2cnccc2)ccc1)c3ncc(c(c3)C)C
0.341667	O=C(Nc1cc(c2cnccc2)ccc1)c3ncc(c(c3)C)C
0.339623	O=C(N(CC)C)c1cc(NC(=O)c2cc(NC(=O)Cc3ccncc3)c(cc2)C)ccc1
0.339623	O=C(N(CC)C)c1cc(NC(=O)c2cc(NC(=O)Cc3ccncc3)c(cc2)C)ccc1
0.339623	O=C(N(CC)C)c1cc(NC(=O)c2cc(NC(=O)Cc3ccncc3)c(cc2)C)ccc1
0.339623	O=C(N(CC)C)c1cc(NC(=O)c2cc(NC(=O)Cc3ccncc3)c(cc2)C)ccc1
0.339623	O=C(N(CC)C)c1cc(NC(=O)c2cc(NC(=O)Cc3ccncc3)c(cc2)C)ccc1
0.339623	O=C(N(CC)C)c1cc(NC(=O)c2cc(NC(=O)Cc3ccncc3)c(cc2)C)ccc1
0.339623	O=C(N(CC)C)c1cc(NC(=O)c2cc(NC(=O)Cc3ccncc3)c(cc2)C)ccc1
0.339623	O=C(N(CC)C)c1cc(NC(=O)c2cc(NC(=O)Cc3ccncc3)c(cc2)C)ccc1
0.339623	O=C(N(CC)C)c1cc(NC(=O)c2cc(NC(=O)Cc3ccncc3)c(cc2)C)ccc1
0.339623	O=C(N(CC)C)c1cc(NC(=O)c2cc(NC(=O)Cc3ccncc3)c(cc2)C)ccc1
0.33913	S(=O)(=Nc1ccc(cc1)C(=O)Nc2cc(c3cnccc3)ccc2)(C)C
0.33913	S(=O)(=Nc1ccc(cc1)C(=O)Nc2cc(c3cnccc3)ccc2)(C)C
0.33913	S(=O)(=Nc1ccc(cc1)C(=O)Nc2cc(c3cnccc3)ccc2)(C)C
0.33913	S(=O)(=Nc1ccc(cc1)C(=O)Nc2cc(c3cnccc3)ccc2)(C)C
0.33913	S(=O)(=Nc1ccc(cc1)C(=O)Nc2cc(c3cnccc3)ccc2)(C)C
0.33913	S(=O)(=Nc1ccc(cc1)C(=O)Nc2cc(c3cnccc3)ccc2)(C)C
0.33913	S(=O)(=Nc1ccc(cc1)C(=O)Nc2cc(c3cnccc3)ccc2)(C)C
0.337931	S(=O)(=O)(c1cc(ccc1)C(=O)Nc2c(cc(NC(=O)C(=O)NC3CCN(Cc4ccccc4)CC3)cc2)C)C
0.337931	S(=O)(=O)(c1cc(ccc1)C(=O)Nc2c(cc(NC(=O)C(=O)NC3CCN(Cc4ccccc4)CC3)cc2)C)C
0.337931	S(=O)(=O)(c1cc(ccc1)C(=O)Nc2c(cc(NC(=O)C(=O)NC3CCN(Cc4ccccc4)CC3)cc2)C)C
0.337931	S(=O)(=O)(c1cc(ccc1)C(=O)Nc2c(cc(NC(=O)C(=O)NC3CCN(Cc4ccccc4)CC3)cc2)C)C
0.337931	S(=O)(=O)(c1cc(ccc1)C(=O)Nc2c(cc(NC(=O)C(=O)NC3CCN(Cc4ccccc4)CC3)cc2)C)C
0.337931	S(=O)(=O)(c1cc(ccc1)C(=O)Nc2c(cc(NC(=O)C(=O)NC3CCN(Cc4ccccc4)CC3)cc2)C)C
0.337931	S(=O)(=O)(c1cc(ccc1)C(=O)Nc2c(cc(NC(=O)C(=O)NC3CCN(Cc4ccccc4)CC3)cc2)C)C
0.337931	S(=O)(=O)(c1cc(ccc1)C(=O)Nc2c(cc(NC(=O)C(=O)NC3CCN(Cc4ccccc4)CC3)cc2)C)C
0.337931	S(=O)(=O)(c1cc(ccc1)C(=O)Nc2c(cc(NC(=O)C(=O)NC3CCN(Cc4ccccc4)CC3)cc2)C)C
0.337931	S(=O)(=O)(c1cc(ccc1)C(=O)Nc2c(cc(NC(=O)C(=O)NC3CCN(Cc4ccccc4)CC3)cc2)C)C
0.337255	O=C(Nc1cc(c2cnccc2)ccc1)c3c(nc(nc3)c4ccccc4)C
0.337255	O=C(Nc1cc(c2cnccc2)ccc1)c3c(nc(nc3)c4ccccc4)C
0.337255	O=C(Nc1cc(c2cnccc2)ccc1)c3c(nc(nc3)c4ccccc4)C
0.337255	O=C(Nc1cc(c2cnccc2)ccc1)c3c(nc(nc3)c4ccccc4)C
0.329861	O=C(Nc1nc(c2c(OC)cccc2)ccn1)c3cc(OCc4ncccc4)c(OC)cc3
0.329861	O=C(Nc1nc(c2c(OC)cccc2)ccn1)c3cc(OCc4ncccc4)c(OC)cc3
0.329861	O=C(Nc1nc(c2c(OC)cccc2)ccn1)c3cc(OCc4ncccc4)c(OC)cc3
0.329861	O=C(Nc1nc(c2c(OC)cccc2)ccn1)c3cc(OCc4ncccc4)c(OC)cc3
0.329861	O=C(Nc1nc(c2c(OC)cccc2)ccn1)c3cc(OCc4ncccc4)c(OC)cc3
0.329861	O=C(Nc1nc(c2c(OC)cccc2)ccn1)c3cc(OCc4ncccc4)c(OC)cc3
0.329861	O=C(Nc1nc(c2c(OC)cccc2)ccn1)c3cc(OCc4ncccc4)c(OC)cc3
0.329861	O=C(Nc1nc(c2c(OC)cccc2)ccn1)c3cc(OCc4ncccc4)c(OC)cc3
0.329861	O=C(Nc1nc(c2c(OC)cccc2)ccn1)c3cc(OCc4ncccc4)c(OC)cc3
0.329861	O=C(Nc1nc(c2c(OC)cccc2)ccn1)c3cc(OCc4ncccc4)c(OC)cc3
0.329749	O=C(Nc1nc(c2cc3OCCOc3cc2)ccc1)c4cc(c(cc4)C)C(C)(C)C
0.329749	O=C(Nc1nc(c2cc3OCCOc3cc2)ccc1)c4cc(c(cc4)C)C(C)(C)C
0.329749	O=C(Nc1nc(c2cc3OCCOc3cc2)ccc1)c4cc(c(cc4)C)C(C)(C)C
0.329749	O=C(Nc1nc(c2cc3OCCOc3cc2)ccc1)c4cc(c(cc4)C)C(C)(C)C
0.329749	O=C(Nc1nc(c2cc3OCCOc3cc2)ccc1)c4cc(c(cc4)C)C(C)(C)C
0.329749	O=C(Nc1nc(c2cc3OCCOc3cc2)ccc1)c4cc(c(cc4)C)C(C)(C)C
0.329749	O=C(Nc1nc(c2cc3OCCOc3cc2)ccc1)c4cc(c(cc4)C)C(C)(C)C
0.329749	O=C(Nc1nc(c2cc3OCCOc3cc2)ccc1)c4cc(c(cc4)C)C(C)(C)C
0.329749	O=C(Nc1nc(c2cc3OCCOc3cc2)ccc1)c4cc(c(cc4)C)C(C)(C)C
0.329749	O=C(Nc1nc(c2cc3OCCOc3cc2)ccc1)c4cc(c(cc4)C)C(C)(C)C
0.328	Clc1cc(OC)c(cc1)C(=O)Nc2cc(c3cnccc3)ccc2
0.328	Clc1cc(OC)c(cc1)C(=O)Nc2cc(c3cnccc3)ccc2
0.328	Clc1cc(OC)c(cc1)C(=O)Nc2cc(c3cnccc3)ccc2
0.328	Clc1cc(OC)c(cc1)C(=O)Nc2cc(c3cnccc3)ccc2
0.328	Clc1cc(OC)c(cc1)C(=O)Nc2cc(c3cnccc3)ccc2
0.328	Clc1cc(OC)c(cc1)C(=O)Nc2cc(c3cnccc3)ccc2
0.328	Clc1cc(OC)c(cc1)C(=O)Nc2cc(c3cnccc3)ccc2
0.327935	O=C(Nc1cc(c2cnccc2)ccc1)C(=O)Nc3cc(c(cc3)C(=O)C)C
0.327935	O=C(Nc1cc(c2cnccc2)ccc1)C(=O)Nc3cc(c(cc3)C(=O)C)C
0.327935	O=C(Nc1cc(c2cnccc2)ccc1)C(=O)Nc3cc(c(cc3)C(=O)C)C
0.327935	O=C(Nc1cc(c2cnccc2)ccc1)C(=O)Nc3cc(c(cc3)C(=O)C)C
0.324111	O=C(Nc1c(O)ccc(c1)CC)c2cc(NC(=O)Cc3ccncc3)c(cc2)C
0.324111	O=C(Nc1c(O)ccc(c1)CC)c2cc(NC(=O)Cc3ccncc3)c(cc2)C
0.324111	O=C(Nc1c(O)ccc(c1)CC)c2cc(NC(=O)Cc3ccncc3)c(cc2)C
0.324111	O=C(Nc1c(O)ccc(c1)CC)c2cc(NC(=O)Cc3ccncc3)c(cc2)C
0.324111	O=C(Nc1c(O)ccc(c1)CC)c2cc(NC(=O)Cc3ccncc3)c(cc2)C
0.324111	O=C(Nc1c(O)ccc(c1)CC)c2cc(NC(=O)Cc3ccncc3)c(cc2)C
0.324111	O=C(Nc1c(O)ccc(c1)CC)c2cc(NC(=O)Cc3ccncc3)c(cc2)C
0.324111	O=C(Nc1c(O)ccc(c1)CC)c2cc(NC(=O)Cc3ccncc3)c(cc2)C
0.324111	O=C(Nc1c(O)ccc(c1)CC)c2cc(NC(=O)Cc3ccncc3)c(cc2)C
0.324111	O=C(Nc1c(O)ccc(c1)CC)c2cc(NC(=O)Cc3ccncc3)c(cc2)C
0.320285	FC(F)(F)C(=O)N(Cc1cc(NC(=O)c2cc(NC(=O)Cc3ccncc3)c(cc2)C)ccc1)C
0.320285	FC(F)(F)C(=O)N(Cc1cc(NC(=O)c2cc(NC(=O)Cc3ccncc3)c(cc2)C)ccc1)C
0.320285	FC(F)(F)C(=O)N(Cc1cc(NC(=O)c2cc(NC(=O)Cc3ccncc3)c(cc2)C)ccc1)C
0.320285	FC(F)(F)C(=O)N(Cc1cc(NC(=O)c2cc(NC(=O)Cc3ccncc3)c(cc2)C)ccc1)C
0.320285	FC(F)(F)C(=O)N(Cc1cc(NC(=O)c2cc(NC(=O)Cc3ccncc3)c(cc2)C)ccc1)C
0.319672	O=C(Nc1ccc(cc1)CN2CCC(O)CC2)c3cc(ncc3)N(C)C
0.319672	O=C(Nc1ccc(cc1)CN2CCC(O)CC2)c3cc(ncc3)N(C)C
0.319672	O=C(Nc1ccc(cc1)CN2CCC(O)CC2)c3cc(ncc3)N(C)C
0.319672	O=C(Nc1ccc(cc1)CN2CCC(O)CC2)c3cc(ncc3)N(C)C
0.319066	Ic1c(ccc([N+]([O-])=O)c1)C(=O)Nc2cc(c3cnccc3)ccc2
0.319066	Ic1c(ccc([N+]([O-])=O)c1)C(=O)Nc2cc(c3cnccc3)ccc2
0.319066	Ic1c(ccc([N+]([O-])=O)c1)C(=O)Nc2cc(c3cnccc3)ccc2
0.318841	Fc1c(cccc1)C(=O)Nc2c(ccc(c2)C(=O)NCc3ccc(cc3)C=4OC=CC4)C
0.318841	Fc1c(cccc1)C(=O)Nc2c(ccc(c2)C(=O)NCc3ccc(cc3)C=4OC=CC4)C
0.318841	Fc1c(cccc1)C(=O)Nc2c(ccc(c2)C(=O)NCc3ccc(cc3)C=4OC=CC4)C
0.318841	Fc1c(cccc1)C(=O)Nc2c(ccc(c2)C(=O)NCc3ccc(cc3)C=4OC=CC4)C
0.318841	Fc1c(cccc1)C(=O)Nc2c(ccc(c2)C(=O)NCc3ccc(cc3)C=4OC=CC4)C
0.318841	Fc1c(cccc1)C(=O)Nc2c(ccc(c2)C(=O)NCc3ccc(cc3)C=4OC=CC4)C
0.318841	Fc1c(cccc1)C(=O)Nc2c(ccc(c2)C(=O)NCc3ccc(cc3)C=4OC=CC4)C
0.318841	Fc1c(cccc1)C(=O)Nc2c(ccc(c2)C(=O)NCc3ccc(cc3)C=4OC=CC4)C
0.318841	Fc1c(cccc1)C(=O)Nc2c(ccc(c2)C(=O)NCc3ccc(cc3)C=4OC=CC4)C
0.318841	Fc1c(cccc1)C(=O)Nc2c(ccc(c2)C(=O)NCc3ccc(cc3)C=4OC=CC4)C
0.315789	O=C(Nc1ccc(cc1)CN2CCC(O)CC2)c3ncc(c(c3)C)C
0.315789	O=C(Nc1ccc(cc1)CN2CCC(O)CC2)c3ncc(c(c3)C)C
0.315789	O=C(Nc1ccc(cc1)CN2CCC(O)CC2)c3ncc(c(c3)C)C
0.315789	O=C(Nc1ccc(cc1)CN2CCC(O)CC2)c3ncc(c(c3)C)C
0.315789	O=C(Nc1ccc(cc1)CN2CCC(O)CC2)c3ncc(c(c3)C)C
0.315789	O=C(Nc1ccc(cc1)CN2CCC(O)CC2)c3ncc(c(c3)C)C
0.315789	O=C(Nc1ccc(cc1)CN2CCC(O)CC2)c3ncc(c(c3)C)C
0.315789	O=C(Nc1ccc(cc1)CN2CCC(O)CC2)c3ncc(c(c3)C)C
0.315789	O=C(Nc1ccc(cc1)CN2CCC(O)CC2)c3ncc(c(c3)C)C
0.315789	O=C(Nc1ccc(cc1)CN2CCC(O)CC2)c3ncc(c(c3)C)C
0.312057	O=C(Nc1c(ccc(N2CCCCC2)c1)C)C(=O)NCc3cc(c4ncccc4)ccc3
0.311828	O=C(Nc1ccc(cc1)C(NC(=O)C(=O)Nc2c(ccc(N3CCCCC3)c2)C)C)c4ccncc4
0.311828	O=C(Nc1ccc(cc1)C(NC(=O)C(=O)Nc2c(ccc(N3CCCCC3)c2)C)C)c4ccncc4
0.311828	O=C(Nc1ccc(cc1)C(NC(=O)C(=O)Nc2c(ccc(N3CCCCC3)c2)C)C)c4ccncc4
0.311828	O=C(Nc1ccc(cc1)C(NC(=O)C(=O)Nc2c(ccc(N3CCCCC3)c2)C)C)c4ccncc4
0.311828	O=C(Nc1ccc(cc1)C(NC(=O)C(=O)Nc2c(ccc(N3CCCCC3)c2)C)C)c4ccncc4
0.311828	O=C(Nc1ccc(cc1)C(NC(=O)C(=O)Nc2c(ccc(N3CCCCC3)c2)C)C)c4ccncc4
0.311828	O=C(Nc1ccc(cc1)C(NC(=O)C(=O)Nc2c(ccc(N3CCCCC3)c2)C)C)c4ccncc4
0.311828	O=C(Nc1ccc(cc1)C(NC(=O)C(=O)Nc2c(ccc(N3CCCCC3)c2)C)C)c4ccncc4
0.311828	O=C(Nc1ccc(cc1)C(NC(=O)C(=O)Nc2c(ccc(N3CCCCC3)c2)C)C)c4ccncc4
0.311828	O=C(Nc1ccc(cc1)C(NC(=O)C(=O)Nc2c(ccc(N3CCCCC3)c2)C)C)c4ccncc4
0.311258	S1CCN(Cc2cc(NC(=O)C(c3ccc(c4ccccc4)cc3)=Cc5cc(OC)c(OC)c(OC)c5)c(cc2)C)CC1
0.311258	S1CCN(Cc2cc(NC(=O)C(c3ccc(c4ccccc4)cc3)=Cc5cc(OC)c(OC)c(OC)c5)c(cc2)C)CC1
0.311258	S1CCN(Cc2cc(NC(=O)C(c3ccc(c4ccccc4)cc3)=Cc5cc(OC)c(OC)c(OC)c5)c(cc2)C)CC1
0.311258	S1CCN(Cc2cc(NC(=O)C(c3ccc(c4ccccc4)cc3)=Cc5cc(OC)c(OC)c(OC)c5)c(cc2)C)CC1
0.311258	S1CCN(Cc2cc(NC(=O)C(c3ccc(c4ccccc4)cc3)=Cc5cc(OC)c(OC)c(OC)c5)c(cc2)C)CC1
0.311258	S1CCN(Cc2cc(NC(=O)C(c3ccc(c4ccccc4)cc3)=Cc5cc(OC)c(OC)c(OC)c5)c(cc2)C)CC1
0.311258	S1CCN(Cc2cc(NC(=O)C(c3ccc(c4ccccc4)cc3)=Cc5cc(OC)c(OC)c(OC)c5)c(cc2)C)CC1
0.310714	Clc1cc(NC(=O)c2cnc(c3ccccc3)cc2)c(N4N=CC=C4)cc1
0.310714	Clc1cc(NC(=O)c2cnc(c3ccccc3)cc2)c(N4N=CC=C4)cc1
0.310714	Clc1cc(NC(=O)c2cnc(c3ccccc3)cc2)c(N4N=CC=C4)cc1
0.310714	Clc1cc(NC(=O)c2cnc(c3ccccc3)cc2)c(N4N=CC=C4)cc1
0.309091	O=C(OC(C)(C)C)NCc1nccc(c1)C(=O)Nc2cc(c(c3ccncc3)cc2)C
0.309091	O=C(OC(C)(C)C)NCc1nccc(c1)C(=O)Nc2cc(c(c3ccncc3)cc2)C
0.309091	O=C(OC(C)(C)C)NCc1nccc(c1)C(=O)Nc2cc(c(c3ccncc3)cc2)C
0.309091	O=C(OC(C)(C)C)NCc1nccc(c1)C(=O)Nc2cc(c(c3ccncc3)cc2)C
0.309091	O=C(OC(C)(C)C)NCc1nccc(c1)C(=O)Nc2cc(c(c3ccncc3)cc2)C
0.309091	O=C(OC(C)(C)C)NCc1nccc(c1)C(=O)Nc2cc(c(c3ccncc3)cc2)C
0.309091	O=C(OC(C)(C)C)NCc1nccc(c1)C(=O)Nc2cc(c(c3ccncc3)cc2)C
0.309091	O=C(OC(C)(C)C)NCc1nccc(c1)C(=O)Nc2cc(c(c3ccncc3)cc2)C
0.309091	O=C(OC(C)(C)C)NCc1nccc(c1)C(=O)Nc2cc(c(c3ccncc3)cc2)C
0.309091	O=C(OC(C)(C)C)NCc1nccc(c1)C(=O)Nc2cc(c(c3ccncc3)cc2)C
0.308594	FC(F)COc1c(ccc(NC(=O)c2ccc(cc2)C=3OC(=NN3)c4ccc(cc4)C)c1)C
0.308594	FC(F)COc1c(ccc(NC(=O)c2ccc(cc2)C=3OC(=NN3)c4ccc(cc4)C)c1)C
0.305556	O=C(Nc1ncc(cc1)CC)c2cc(c(cc2)C)C(C)(C)C
0.305556	O=C(Nc1ncc(cc1)CC)c2cc(c(cc2)C)C(C)(C)C
0.305556	O=C(Nc1ncc(cc1)CC)c2cc(c(cc2)C)C(C)(C)C
0.305556	O=C(Nc1ncc(cc1)CC)c2cc(c(cc2)C)C(C)(C)C
0.305556	O=C(Nc1ncc(cc1)CC)c2cc(c(cc2)C)C(C)(C)C
0.305556	O=C(Nc1ncc(cc1)CC)c2cc(c(cc2)C)C(C)(C)C
0.305556	O=C(Nc1ncc(cc1)CC)c2cc(c(cc2)C)C(C)(C)C
0.305556	O=C(Nc1ncc(cc1)CC)c2cc(c(cc2)C)C(C)(C)C
0.305556	O=C(Nc1ncc(cc1)CC)c2cc(c(cc2)C)C(C)(C)C
0.305556	O=C(Nc1ncc(cc1)CC)c2cc(c(cc2)C)C(C)(C)C
0.304833	O=C(Nc1cc(ccc1)CC(=O)N2CCN(CC2)C)c3cc(ccc3)C=4C=NN(C4)C
0.304833	O=C(Nc1cc(ccc1)CC(=O)N2CCN(CC2)C)c3cc(ccc3)C=4C=NN(C4)C
0.304833	O=C(Nc1cc(ccc1)CC(=O)N2CCN(CC2)C)c3cc(ccc3)C=4C=NN(C4)C
0.304833	O=C(Nc1cc(ccc1)CC(=O)N2CCN(CC2)C)c3cc(ccc3)C=4C=NN(C4)C
0.304833	O=C(Nc1cc(ccc1)CC(=O)N2CCN(CC2)C)c3cc(ccc3)C=4C=NN(C4)C
0.304833	O=C(Nc1cc(ccc1)CC(=O)N2CCN(CC2)C)c3cc(ccc3)C=4C=NN(C4)C
0.304833	O=C(Nc1cc(ccc1)CC(=O)N2CCN(CC2)C)c3cc(ccc3)C=4C=NN(C4)C
0.304833	O=C(Nc1cc(ccc1)CC(=O)N2CCN(CC2)C)c3cc(ccc3)C=4C=NN(C4)C
0.304833	O=C(Nc1cc(ccc1)CC(=O)N2CCN(CC2)C)c3cc(ccc3)C=4C=NN(C4)C
0.304833	O=C(Nc1cc(ccc1)CC(=O)N2CCN(CC2)C)c3cc(ccc3)C=4C=NN(C4)C
0.304688	O=C(O)CCc1c(cccc1)C(=O)Nc2cc(c3cnccc3)ccc2
0.304688	O=C(O)CCc1c(cccc1)C(=O)Nc2cc(c3cnccc3)ccc2
0.302817	Fc1c(cccc1)C(=O)Nc2c(ccc(c2)C(=O)NNc3nc(cc(n3)C)CO)C
0.302817	Fc1c(cccc1)C(=O)Nc2c(ccc(c2)C(=O)NNc3nc(cc(n3)C)CO)C
0.302405	Clc1ccc(Sc2c(cc([N+]([O-])=O)cc2)C(=O)Nc3c(ccc(c3)CN4CCSCC4)C)cc1
0.301587	O=C(Nc1ccc(NC(=O)CN2CCCCCC2)cc1)c3cc(c(cc3)C)C(C)(C)C
0.301587	O=C(Nc1ccc(NC(=O)CN2CCCCCC2)cc1)c3cc(c(cc3)C)C(C)(C)C
0.301587	O=C(Nc1ccc(NC(=O)CN2CCCCCC2)cc1)c3cc(c(cc3)C)C(C)(C)C
0.301587	O=C(Nc1ccc(NC(=O)CN2CCCCCC2)cc1)c3cc(c(cc3)C)C(C)(C)C
0.301587	O=C(Nc1ccc(NC(=O)CN2CCCCCC2)cc1)c3cc(c(cc3)C)C(C)(C)C
0.301587	O=C(Nc1ccc(NC(=O)CN2CCCCCC2)cc1)c3cc(c(cc3)C)C(C)(C)C
0.301587	O=C(Nc1ccc(NC(=O)CN2CCCCCC2)cc1)c3cc(c(cc3)C)C(C)(C)C
0.301587	O=C(Nc1ccc(NC(=O)CN2CCCCCC2)cc1)c3cc(c(cc3)C)C(C)(C)C
0.301075	O=C(OC)Nc1c(cccc1)C(=O)Nc2c(ccc(c2)C=3OC=C(N3)C)C
0.301075	O=C(OC)Nc1c(cccc1)C(=O)Nc2c(ccc(c2)C=3OC=C(N3)C)C
0.301075	O=C(OC)Nc1c(cccc1)C(=O)Nc2c(ccc(c2)C=3OC=C(N3)C)C
0.301075	O=C(OC)Nc1c(cccc1)C(=O)Nc2c(ccc(c2)C=3OC=C(N3)C)C
0.301075	O=C(OC)Nc1c(cccc1)C(=O)Nc2c(ccc(c2)C=3OC=C(N3)C)C
0.301075	O=C(OC)Nc1c(cccc1)C(=O)Nc2c(ccc(c2)C=3OC=C(N3)C)C
0.301075	O=C(OC)Nc1c(cccc1)C(=O)Nc2c(ccc(c2)C=3OC=C(N3)C)C
0.301075	O=C(OC)Nc1c(cccc1)C(=O)Nc2c(ccc(c2)C=3OC=C(N3)C)C
0.300752	O=C(Nc1c(cc(cc1)C(=O)N2CCOCC2)C)NCc3ccc(cc3)CN4CCCC4
0.300752	O=C(Nc1c(cc(cc1)C(=O)N2CCOCC2)C)NCc3ccc(cc3)CN4CCCC4
0.300752	O=C(Nc1c(cc(cc1)C(=O)N2CCOCC2)C)NCc3ccc(cc3)CN4CCCC4
0.300752	O=C(Nc1c(cc(cc1)C(=O)N2CCOCC2)C)NCc3ccc(cc3)CN4CCCC4
0.300752	O=C(Nc1c(cc(cc1)C(=O)N2CCOCC2)C)NCc3ccc(cc3)CN4CCCC4
0.300752	O=C(Nc1c(cc(cc1)C(=O)N2CCOCC2)C)NCc3ccc(cc3)CN4CCCC4
0.300752	O=C(Nc1c(cc(cc1)C(=O)N2CCOCC2)C)NCc3ccc(cc3)CN4CCCC4
0.300752	O=C(Nc1c(cc(cc1)C(=O)N2CCOCC2)C)NCc3ccc(cc3)CN4CCCC4
0.300752	O=C(Nc1c(cc(cc1)C(=O)N2CCOCC2)C)NCc3ccc(cc3)CN4CCCC4
0.300752	O=C(Nc1c(cc(cc1)C(=O)N2CCOCC2)C)NCc3ccc(cc3)CN4CCCC4
0.299611	Brc1c(Nc2ncnc(c3ccc(OC)cc3)c2)cc(NC(=O)NC)cc1
0.299611	Brc1c(Nc2ncnc(c3ccc(OC)cc3)c2)cc(NC(=O)NC)cc1
0.299611	Brc1c(Nc2ncnc(c3ccc(OC)cc3)c2)cc(NC(=O)NC)cc1
0.299611	Brc1c(Nc2ncnc(c3ccc(OC)cc3)c2)cc(NC(=O)NC)cc1
0.299611	Brc1c(Nc2ncnc(c3ccc(OC)cc3)c2)cc(NC(=O)NC)cc1
0.299611	Brc1c(Nc2ncnc(c3ccc(OC)cc3)c2)cc(NC(=O)NC)cc1
0.299611	Brc1c(Nc2ncnc(c3ccc(OC)cc3)c2)cc(NC(=O)NC)cc1
0.299611	Brc1c(Nc2ncnc(c3ccc(OC)cc3)c2)cc(NC(=O)NC)cc1
0.299611	Brc1c(Nc2ncnc(c3ccc(OC)cc3)c2)cc(NC(=O)NC)cc1
0.299611	Brc1c(Nc2ncnc(c3ccc(OC)cc3)c2)cc(NC(=O)NC)cc1
0.299145	N(c1cc(c(cc1)C)C)=C(NCc2ccc(cc2)CN3CCCCCC3)N
0.299145	N(c1cc(c(cc1)C)C)=C(NCc2ccc(cc2)CN3CCCCCC3)N
0.299145	N(c1cc(c(cc1)C)C)=C(NCc2ccc(cc2)CN3CCCCCC3)N
0.299145	N(c1cc(c(cc1)C)C)=C(NCc2ccc(cc2)CN3CCCCCC3)N
0.299145	N(c1cc(c(cc1)C)C)=C(NCc2ccc(cc2)CN3CCCCCC3)N
0.299145	N(c1cc(c(cc1)C)C)=C(NCc2ccc(cc2)CN3CCCCCC3)N
0.299145	N(c1cc(c(cc1)C)C)=C(NCc2ccc(cc2)CN3CCCCCC3)N
0.299145	N(c1cc(c(cc1)C)C)=C(NCc2ccc(cc2)CN3CCCCCC3)N
0.299145	N(c1cc(c(cc1)C)C)=C(NCc2ccc(cc2)CN3CCCCCC3)N
0.299145	N(c1cc(c(cc1)C)C)=C(NCc2ccc(cc2)CN3CCCCCC3)N
0.297414	O=C(Nc1ccncc1)c2cc(c(cc2)C)C(C)(C)C
0.293515	Clc1c(Oc2c([N+]([O-])=O)c(F)ccc2)ccc(c1)C(=O)Nc3cc(c4cnccc4)ccc3
0.293515	Clc1c(Oc2c([N+]([O-])=O)c(F)ccc2)ccc(c1)C(=O)Nc3cc(c4cnccc4)ccc3
0.293515	Clc1c(Oc2c([N+]([O-])=O)c(F)ccc2)ccc(c1)C(=O)Nc3cc(c4cnccc4)ccc3
0.293515	Clc1c(Oc2c([N+]([O-])=O)c(F)ccc2)ccc(c1)C(=O)Nc3cc(c4cnccc4)ccc3
0.293515	Clc1c(Oc2c([N+]([O-])=O)c(F)ccc2)ccc(c1)C(=O)Nc3cc(c4cnccc4)ccc3
0.291667	S1CCN(Cc2cc(NC(=O)CCOc3c(OCC)cccc3)c(cc2)C)CC1
0.291667	S1CCN(Cc2cc(NC(=O)CCOc3c(OCC)cccc3)c(cc2)C)CC1
0.291667	S1CCN(Cc2cc(NC(=O)CCOc3c(OCC)cccc3)c(cc2)C)CC1
0.291667	S1CCN(Cc2cc(NC(=O)CCOc3c(OCC)cccc3)c(cc2)C)CC1
0.291667	S1CCN(Cc2cc(NC(=O)CCOc3c(OCC)cccc3)c(cc2)C)CC1
0.291667	S1CCN(Cc2cc(NC(=O)CCOc3c(OCC)cccc3)c(cc2)C)CC1
0.291667	S1CCN(Cc2cc(NC(=O)CCOc3c(OCC)cccc3)c(cc2)C)CC1
0.291667	S1CCN(Cc2cc(NC(=O)CCOc3c(OCC)cccc3)c(cc2)C)CC1
0.291667	S1CCN(Cc2cc(NC(=O)CCOc3c(OCC)cccc3)c(cc2)C)CC1
0.291667	S1CCN(Cc2cc(NC(=O)CCOc3c(OCC)cccc3)c(cc2)C)CC1
0.291667	Ic1c(cc(S(=O)(=O)N2CCOCC2)cc1)C(=O)Nc3cc(c4cnccc4)ccc3
0.291667	Ic1c(cc(S(=O)(=O)N2CCOCC2)cc1)C(=O)Nc3cc(c4cnccc4)ccc3
0.291667	Ic1c(cc(S(=O)(=O)N2CCOCC2)cc1)C(=O)Nc3cc(c4cnccc4)ccc3
0.291667	Ic1c(cc(S(=O)(=O)N2CCOCC2)cc1)C(=O)Nc3cc(c4cnccc4)ccc3
0.291667	Ic1c(cc(S(=O)(=O)N2CCOCC2)cc1)C(=O)Nc3cc(c4cnccc4)ccc3
0.291667	Ic1c(cc(S(=O)(=O)N2CCOCC2)cc1)C(=O)Nc3cc(c4cnccc4)ccc3
0.291667	Ic1c(cc(S(=O)(=O)N2CCOCC2)cc1)C(=O)Nc3cc(c4cnccc4)ccc3
0.291667	Ic1c(cc(S(=O)(=O)N2CCOCC2)cc1)C(=O)Nc3cc(c4cnccc4)ccc3
0.291667	Ic1c(cc(S(=O)(=O)N2CCOCC2)cc1)C(=O)Nc3cc(c4cnccc4)ccc3
0.291139	FC(F)(F)C(=O)c1ccc(NC(=O)C(=O)Nc2cc(c3cnccc3)ccc2)cc1
0.289575	O=C(O)c1cc(ccc1)CNC(=O)Nc2c(ccc(c2)C(=O)NC3CC3)C
0.289575	O=C(O)c1cc(ccc1)CNC(=O)Nc2c(ccc(c2)C(=O)NC3CC3)C
0.289575	O=C(O)c1cc(ccc1)CNC(=O)Nc2c(ccc(c2)C(=O)NC3CC3)C
0.289575	O=C(O)c1cc(ccc1)CNC(=O)Nc2c(ccc(c2)C(=O)NC3CC3)C
0.289575	O=C(O)c1cc(ccc1)CNC(=O)Nc2c(ccc(c2)C(=O)NC3CC3)C
0.289575	O=C(O)c1cc(ccc1)CNC(=O)Nc2c(ccc(c2)C(=O)NC3CC3)C
0.289575	O=C(O)c1cc(ccc1)CNC(=O)Nc2c(ccc(c2)C(=O)NC3CC3)C
0.289575	O=C(O)c1cc(ccc1)CNC(=O)Nc2c(ccc(c2)C(=O)NC3CC3)C
0.289575	O=C(O)c1cc(ccc1)CNC(=O)Nc2c(ccc(c2)C(=O)NC3CC3)C
0.289575	O=C(O)c1cc(ccc1)CNC(=O)Nc2c(ccc(c2)C(=O)NC3CC3)C
0.289286	O=C(NC)c1cc(NC(=O)CN2N=C(c3cnccc3)C=CC2=O)ccc1
0.289286	O=C(NC)c1cc(NC(=O)CN2N=C(c3cnccc3)C=CC2=O)ccc1
0.289286	O=C(NC)c1cc(NC(=O)CN2N=C(c3cnccc3)C=CC2=O)ccc1
0.289286	O=C(NC)c1cc(NC(=O)CN2N=C(c3cnccc3)C=CC2=O)ccc1
0.289286	O=C(NC)c1cc(NC(=O)CN2N=C(c3cnccc3)C=CC2=O)ccc1
0.289286	O=C(NC)c1cc(NC(=O)CN2N=C(c3cnccc3)C=CC2=O)ccc1
0.289286	O=C(NC)c1cc(NC(=O)CN2N=C(c3cnccc3)C=CC2=O)ccc1
0.289286	O=C(NC)c1cc(NC(=O)CN2N=C(c3cnccc3)C=CC2=O)ccc1
0.289286	O=C(NC)c1cc(NC(=O)CN2N=C(c3cnccc3)C=CC2=O)ccc1
0.289286	O=C(NC)c1cc(NC(=O)CN2N=C(c3cnccc3)C=CC2=O)ccc1
0.288732	O=C(Nc1c(c2ccccc2)ccc(c1)C)NCc3cnc(N4CCN(CC4)CC)cc3
0.288732	O=C(Nc1c(c2ccccc2)ccc(c1)C)NCc3cnc(N4CCN(CC4)CC)cc3
0.288732	O=C(Nc1c(c2ccccc2)ccc(c1)C)NCc3cnc(N4CCN(CC4)CC)cc3
0.288732	O=C(Nc1c(c2ccccc2)ccc(c1)C)NCc3cnc(N4CCN(CC4)CC)cc3
0.288732	O=C(Nc1c(c2ccccc2)ccc(c1)C)NCc3cnc(N4CCN(CC4)CC)cc3
0.288732	O=C(Nc1c(c2ccccc2)ccc(c1)C)NCc3cnc(N4CCN(CC4)CC)cc3
0.288732	O=C(Nc1c(c2ccccc2)ccc(c1)C)NCc3cnc(N4CCN(CC4)CC)cc3
0.288732	O=C(Nc1c(c2ccccc2)ccc(c1)C)NCc3cnc(N4CCN(CC4)CC)cc3
0.288732	O=C(Nc1c(c2ccccc2)ccc(c1)C)NCc3cnc(N4CCN(CC4)CC)cc3
0.288732	O=C(Nc1c(c2ccccc2)ccc(c1)C)NCc3cnc(N4CCN(CC4)CC)cc3
0.288462	Fc1c(cccc1)C(=O)Nc2c(ccc(c2)C(=O)Nc3cc(F)cc(OC)c3)C
0.288462	Fc1c(cccc1)C(=O)Nc2c(ccc(c2)C(=O)Nc3cc(F)cc(OC)c3)C
0.288462	Fc1c(cccc1)C(=O)Nc2c(ccc(c2)C(=O)Nc3cc(F)cc(OC)c3)C
0.288462	Fc1c(cccc1)C(=O)Nc2c(ccc(c2)C(=O)Nc3cc(F)cc(OC)c3)C
0.288462	Fc1c(cccc1)C(=O)Nc2c(ccc(c2)C(=O)Nc3cc(F)cc(OC)c3)C
0.288462	Fc1c(cccc1)C(=O)Nc2c(ccc(c2)C(=O)Nc3cc(F)cc(OC)c3)C
0.288462	Fc1c(cccc1)C(=O)Nc2c(ccc(c2)C(=O)Nc3cc(F)cc(OC)c3)C
0.288462	Fc1c(cccc1)C(=O)Nc2c(ccc(c2)C(=O)Nc3cc(F)cc(OC)c3)C
0.288462	Fc1c(cccc1)C(=O)Nc2c(ccc(c2)C(=O)Nc3cc(F)cc(OC)c3)C
0.288462	Fc1c(cccc1)C(=O)Nc2c(ccc(c2)C(=O)Nc3cc(F)cc(OC)c3)C
0.288321	O=C(NCc1cc2c(cc1)CCC2)c3cc(NC(=O)Cc4ccncc4)c(cc3)C
0.288321	O=C(NCc1cc2c(cc1)CCC2)c3cc(NC(=O)Cc4ccncc4)c(cc3)C
0.288321	O=C(NCc1cc2c(cc1)CCC2)c3cc(NC(=O)Cc4ccncc4)c(cc3)C
0.2875	O=C(OC(C)(C)C)N1c2c(cc(NC(=O)c3cc(NC(=O)Cc4ccncc4)c(cc3)C)cc2)CC1
0.2875	O=C(OC(C)(C)C)N1c2c(cc(NC(=O)c3cc(NC(=O)Cc4ccncc4)c(cc3)C)cc2)CC1
0.2875	O=C(OC(C)(C)C)N1c2c(cc(NC(=O)c3cc(NC(=O)Cc4ccncc4)c(cc3)C)cc2)CC1
0.2875	O=C(OC(C)(C)C)N1c2c(cc(NC(=O)c3cc(NC(=O)Cc4ccncc4)c(cc3)C)cc2)CC1
0.2875	O=C(OC(C)(C)C)N1c2c(cc(NC(=O)c3cc(NC(=O)Cc4ccncc4)c(cc3)C)cc2)CC1
0.2875	O=C(OC(C)(C)C)N1c2c(cc(NC(=O)c3cc(NC(=O)Cc4ccncc4)c(cc3)C)cc2)CC1
0.2875	O=C(OC(C)(C)C)N1c2c(cc(NC(=O)c3cc(NC(=O)Cc4ccncc4)c(cc3)C)cc2)CC1
0.286713	O=C(Nc1c(ccc(c1)C=2N(N=CC2)C)C)c3cc(OCC)c(OC)cc3
0.286713	O=C(Nc1c(ccc(c1)C=2N(N=CC2)C)C)c3cc(OCC)c(OC)cc3
0.286713	O=C(Nc1c(ccc(c1)C=2N(N=CC2)C)C)c3cc(OCC)c(OC)cc3
0.286713	O=C(Nc1c(ccc(c1)C=2N(N=CC2)C)C)c3cc(OCC)c(OC)cc3
0.286713	O=C(Nc1c(ccc(c1)C=2N(N=CC2)C)C)c3cc(OCC)c(OC)cc3
0.286713	O=C(Nc1c(ccc(c1)C=2N(N=CC2)C)C)c3cc(OCC)c(OC)cc3
0.286713	O=C(Nc1c(ccc(c1)C=2N(N=CC2)C)C)c3cc(OCC)c(OC)cc3
0.286713	O=C(Nc1c(ccc(c1)C=2N(N=CC2)C)C)c3cc(OCC)c(OC)cc3
0.286713	O=C(Nc1c(ccc(c1)C=2N(N=CC2)C)C)c3cc(OCC)c(OC)cc3
0.286713	O=C(Nc1c(ccc(c1)C=2N(N=CC2)C)C)c3cc(OCC)c(OC)cc3
0.286713	Fc1c(cccc1)CNC(=O)c2ccc(NC(=O)C(=O)Nc3cc(OC)c(NC(=O)c4cnccc4)cc3)cc2
0.286713	Fc1c(cccc1)CNC(=O)c2ccc(NC(=O)C(=O)Nc3cc(OC)c(NC(=O)c4cnccc4)cc3)cc2
0.286713	Fc1c(cccc1)CNC(=O)c2ccc(NC(=O)C(=O)Nc3cc(OC)c(NC(=O)c4cnccc4)cc3)cc2
0.286713	Fc1c(cccc1)CNC(=O)c2ccc(NC(=O)C(=O)Nc3cc(OC)c(NC(=O)c4cnccc4)cc3)cc2
0.286713	Fc1c(cccc1)CNC(=O)c2ccc(NC(=O)C(=O)Nc3cc(OC)c(NC(=O)c4cnccc4)cc3)cc2
0.286713	Fc1c(cccc1)CNC(=O)c2ccc(NC(=O)C(=O)Nc3cc(OC)c(NC(=O)c4cnccc4)cc3)cc2
0.286713	Fc1c(cccc1)CNC(=O)c2ccc(NC(=O)C(=O)Nc3cc(OC)c(NC(=O)c4cnccc4)cc3)cc2
0.286713	Fc1c(cccc1)CNC(=O)c2ccc(NC(=O)C(=O)Nc3cc(OC)c(NC(=O)c4cnccc4)cc3)cc2
0.286713	Fc1c(cccc1)CNC(=O)c2ccc(NC(=O)C(=O)Nc3cc(OC)c(NC(=O)c4cnccc4)cc3)cc2
0.286713	Fc1c(cccc1)CNC(=O)c2ccc(NC(=O)C(=O)Nc3cc(OC)c(NC(=O)c4cnccc4)cc3)cc2
0.285714	[O-][N+](=O)c1c(ccc(c1)C(=O)Nc2ncc(cc2)CN3C=NC=C3)C
0.285714	[O-][N+](=O)c1c(ccc(c1)C(=O)Nc2ncc(cc2)CN3C=NC=C3)C
0.285714	[O-][N+](=O)c1c(ccc(c1)C(=O)Nc2ncc(cc2)CN3C=NC=C3)C
0.285714	[O-][N+](=O)c1c(ccc(c1)C(=O)Nc2ncc(cc2)CN3C=NC=C3)C
0.285714	[O-][N+](=O)c1c(ccc(c1)C(=O)Nc2ncc(cc2)CN3C=NC=C3)C
0.285714	[O-][N+](=O)c1c(ccc(c1)C(=O)Nc2ncc(cc2)CN3C=NC=C3)C
0.285714	[O-][N+](=O)c1c(ccc(c1)C(=O)Nc2ncc(cc2)CN3C=NC=C3)C
0.285714	[O-][N+](=O)c1c(ccc(c1)C(=O)Nc2ncc(cc2)CN3C=NC=C3)C
0.285714	[O-][N+](=O)c1c(ccc(c1)C(=O)Nc2ncc(cc2)CN3C=NC=C3)C
0.285714	[O-][N+](=O)c1c(ccc(c1)C(=O)Nc2ncc(cc2)CN3C=NC=C3)C
0.285714	O=C(Nc1ccc(cc1)C(NC(=O)C(=O)Nc2cc(c3cncnc3)ccc2)C)c4ccncc4
0.285714	O=C(Nc1ccc(cc1)C(NC(=O)C(=O)Nc2cc(c3cncnc3)ccc2)C)c4ccncc4
0.285714	O=C(Nc1ccc(cc1)C(NC(=O)C(=O)Nc2cc(c3cncnc3)ccc2)C)c4ccncc4
0.285714	O=C(Nc1ccc(cc1)C(NC(=O)C(=O)Nc2cc(c3cncnc3)ccc2)C)c4ccncc4
0.285714	O=C(Nc1ccc(cc1)C(NC(=O)C(=O)Nc2cc(c3cncnc3)ccc2)C)c4ccncc4
0.285714	O=C(Nc1ccc(cc1)C(NC(=O)C(=O)Nc2cc(c3cncnc3)ccc2)C)c4ccncc4
0.285714	O=C(Nc1ccc(cc1)C(NC(=O)C(=O)Nc2cc(c3cncnc3)ccc2)C)c4ccncc4
0.285714	O=C(Nc1ccc(cc1)C(NC(=O)C(=O)Nc2cc(c3cncnc3)ccc2)C)c4ccncc4
0.285714	O=C(Nc1ccc(cc1)C(NC(=O)C(=O)Nc2cc(c3cncnc3)ccc2)C)c4ccncc4
0.285714	O=C(Nc1ccc(cc1)C(NC(=O)C(=O)Nc2cc(c3cncnc3)ccc2)C)c4ccncc4
0.285714	Clc1cc(N=S(=O)(C)C)cc(c1)C(=O)Nc2cc(c3cnccc3)ccc2
0.285714	Clc1cc(N=S(=O)(C)C)cc(c1)C(=O)Nc2cc(c3cnccc3)ccc2
0.285285	ClC1=CN2C(=NC(=C2)CN3CCN(C(=O)c4cc(NC(=O)c5c(F)cccc5)c(cc4)C)CC3)C=C1
0.285285	ClC1=CN2C(=NC(=C2)CN3CCN(C(=O)c4cc(NC(=O)c5c(F)cccc5)c(cc4)C)CC3)C=C1
0.285285	ClC1=CN2C(=NC(=C2)CN3CCN(C(=O)c4cc(NC(=O)c5c(F)cccc5)c(cc4)C)CC3)C=C1
0.285285	ClC1=CN2C(=NC(=C2)CN3CCN(C(=O)c4cc(NC(=O)c5c(F)cccc5)c(cc4)C)CC3)C=C1
0.285285	ClC1=CN2C(=NC(=C2)CN3CCN(C(=O)c4cc(NC(=O)c5c(F)cccc5)c(cc4)C)CC3)C=C1
0.285285	ClC1=CN2C(=NC(=C2)CN3CCN(C(=O)c4cc(NC(=O)c5c(F)cccc5)c(cc4)C)CC3)C=C1
0.285285	ClC1=CN2C(=NC(=C2)CN3CCN(C(=O)c4cc(NC(=O)c5c(F)cccc5)c(cc4)C)CC3)C=C1
0.285285	ClC1=CN2C(=NC(=C2)CN3CCN(C(=O)c4cc(NC(=O)c5c(F)cccc5)c(cc4)C)CC3)C=C1
0.285285	ClC1=CN2C(=NC(=C2)CN3CCN(C(=O)c4cc(NC(=O)c5c(F)cccc5)c(cc4)C)CC3)C=C1
0.285285	ClC1=CN2C(=NC(=C2)CN3CCN(C(=O)c4cc(NC(=O)c5c(F)cccc5)c(cc4)C)CC3)C=C1
0.285276	Clc1ccc(N2C(SCC(=O)Nc3c(cc(NC(=O)c4ccccc4)cc3)C(F)(F)F)=NN=C2c5cnccc5)cc1
0.285276	Clc1ccc(N2C(SCC(=O)Nc3c(cc(NC(=O)c4ccccc4)cc3)C(F)(F)F)=NN=C2c5cnccc5)cc1
0.285276	Clc1ccc(N2C(SCC(=O)Nc3c(cc(NC(=O)c4ccccc4)cc3)C(F)(F)F)=NN=C2c5cnccc5)cc1
0.285276	Clc1ccc(N2C(SCC(=O)Nc3c(cc(NC(=O)c4ccccc4)cc3)C(F)(F)F)=NN=C2c5cnccc5)cc1
0.285276	Clc1ccc(N2C(SCC(=O)Nc3c(cc(NC(=O)c4ccccc4)cc3)C(F)(F)F)=NN=C2c5cnccc5)cc1
0.285276	Clc1ccc(N2C(SCC(=O)Nc3c(cc(NC(=O)c4ccccc4)cc3)C(F)(F)F)=NN=C2c5cnccc5)cc1
0.285276	Clc1ccc(N2C(SCC(=O)Nc3c(cc(NC(=O)c4ccccc4)cc3)C(F)(F)F)=NN=C2c5cnccc5)cc1
0.285276	Clc1ccc(N2C(SCC(=O)Nc3c(cc(NC(=O)c4ccccc4)cc3)C(F)(F)F)=NN=C2c5cnccc5)cc1
0.285276	Clc1ccc(N2C(SCC(=O)Nc3c(cc(NC(=O)c4ccccc4)cc3)C(F)(F)F)=NN=C2c5cnccc5)cc1
0.285276	Clc1ccc(N2C(SCC(=O)Nc3c(cc(NC(=O)c4ccccc4)cc3)C(F)(F)F)=NN=C2c5cnccc5)cc1
0.285185	Fc1cc(NC(=O)c2cc(ccc2)C3=NNC(=N3)C)c(N(C)C)cc1
0.285185	Fc1cc(NC(=O)c2cc(ccc2)C3=NNC(=N3)C)c(N(C)C)cc1
0.285185	Fc1cc(NC(=O)c2cc(ccc2)C3=NNC(=N3)C)c(N(C)C)cc1
0.285171	O=C(Nc1cc(c2ccncc2)ccc1)c3c(NC(=O)c4ccccc4)cc(OC)c(OC)c3
0.285171	O=C(Nc1cc(c2ccncc2)ccc1)c3c(NC(=O)c4ccccc4)cc(OC)c(OC)c3
0.285171	O=C(Nc1cc(c2ccncc2)ccc1)c3c(NC(=O)c4ccccc4)cc(OC)c(OC)c3
0.285171	O=C(Nc1cc(c2ccncc2)ccc1)c3c(NC(=O)c4ccccc4)cc(OC)c(OC)c3
0.285171	O=C(Nc1cc(c2ccncc2)ccc1)c3c(NC(=O)c4ccccc4)cc(OC)c(OC)c3
0.285171	O=C(Nc1cc(c2ccncc2)ccc1)c3c(NC(=O)c4ccccc4)cc(OC)c(OC)c3
0.285171	O=C(Nc1cc(c2ccncc2)ccc1)c3c(NC(=O)c4ccccc4)cc(OC)c(OC)c3
0.285171	O=C(Nc1cc(c2ccncc2)ccc1)c3c(NC(=O)c4ccccc4)cc(OC)c(OC)c3
0.285171	O=C(Nc1cc(c2ccncc2)ccc1)c3c(NC(=O)c4ccccc4)cc(OC)c(OC)c3
0.285171	O=C(Nc1cc(c2ccncc2)ccc1)c3c(NC(=O)c4ccccc4)cc(OC)c(OC)c3
0.285156	Brc1ncc(NC(=O)c2cc(N3C=CC=C3)c(cc2)C)cc1
0.285156	Brc1ncc(NC(=O)c2cc(N3C=CC=C3)c(cc2)C)cc1
0.285156	Brc1ncc(NC(=O)c2cc(N3C=CC=C3)c(cc2)C)cc1
0.285156	Brc1ncc(NC(=O)c2cc(N3C=CC=C3)c(cc2)C)cc1
0.285156	Brc1ncc(NC(=O)c2cc(N3C=CC=C3)c(cc2)C)cc1
0.285047	Brc1cc(NC(=O)c2cnccc2)ccc1
0.285047	Brc1cc(NC(=O)c2cnccc2)ccc1
0.285047	Brc1cc(NC(=O)c2cnccc2)ccc1
0.285047	Brc1cc(NC(=O)c2cnccc2)ccc1
0.285047	Brc1cc(NC(=O)c2cnccc2)ccc1
0.285047	Brc1cc(NC(=O)c2cnccc2)ccc1
0.285047	Brc1cc(NC(=O)c2cnccc2)ccc1
0.285047	Brc1cc(NC(=O)c2cnccc2)ccc1
0.285047	Brc1cc(NC(=O)c2cnccc2)ccc1
0.285047	Brc1cc(NC(=O)c2cnccc2)ccc1
0.284483	O=C(Nc1c(cccc1)C)NCc2ccc(cc2)CN3CCCC3
0.284483	O=C(Nc1c(cccc1)C)NCc2ccc(cc2)CN3CCCC3
0.284483	O=C(Nc1c(cccc1)C)NCc2ccc(cc2)CN3CCCC3
0.284483	O=C(Nc1c(cccc1)C)NCc2ccc(cc2)CN3CCCC3
0.284483	O=C(Nc1c(cccc1)C)NCc2ccc(cc2)CN3CCCC3
0.284483	O=C(Nc1c(cccc1)C)NCc2ccc(cc2)CN3CCCC3
0.284483	O=C(Nc1c(cccc1)C)NCc2ccc(cc2)CN3CCCC3
0.284483	O=C(Nc1c(cccc1)C)NCc2ccc(cc2)CN3CCCC3
0.284483	O=C(Nc1c(cccc1)C)NCc2ccc(cc2)CN3CCCC3
0.284483	O=C(Nc1c(cccc1)C)NCc2ccc(cc2)CN3CCCC3
0.284	O=C(Nc1cc(c2ccncc2)ccc1)C(=O)Nc3cc(c(cc3)C(=O)C)C
0.284	O=C(Nc1cc(c2ccncc2)ccc1)C(=O)Nc3cc(c(cc3)C(=O)C)C
0.284	O=C(Nc1cc(c2ccncc2)ccc1)C(=O)Nc3cc(c(cc3)C(=O)C)C
0.284	O=C(Nc1cc(c2ccncc2)ccc1)C(=O)Nc3cc(c(cc3)C(=O)C)C
0.284	O=C(Nc1cc(c2ccncc2)ccc1)C(=O)Nc3cc(c(cc3)C(=O)C)C
0.284	O=C(Nc1cc(c2ccncc2)ccc1)C(=O)Nc3cc(c(cc3)C(=O)C)C
0.284	O=C(Nc1cc(c2ccncc2)ccc1)C(=O)Nc3cc(c(cc3)C(=O)C)C
0.284	O=C(Nc1cc(c2ccncc2)ccc1)C(=O)Nc3cc(c(cc3)C(=O)C)C
0.284	O=C(Nc1cc(c2ccncc2)ccc1)C(=O)Nc3cc(c(cc3)C(=O)C)C
0.284	O=C(Nc1cc(c2ccncc2)ccc1)C(=O)Nc3cc(c(cc3)C(=O)C)C
0.283951	O=C(OCCCC)c1ccc(NC(=O)C(=O)Nc2cc(c3cnccc3)ccc2)cc1
0.283951	O=C(OCCCC)c1ccc(NC(=O)C(=O)Nc2cc(c3cnccc3)ccc2)cc1
0.283019	O=C(Nc1c(cc(OCCC)cc1)C)c2cc(Oc3ccccc3)ncc2
0.282686	Clc1cc(ccc1)C(NC(=O)c2cc(NC(=O)Cc3ccncc3)c(cc2)C)c4cc(F)ccc4
0.282686	Clc1cc(ccc1)C(NC(=O)c2cc(NC(=O)Cc3ccncc3)c(cc2)C)c4cc(F)ccc4
0.282686	Clc1cc(ccc1)C(NC(=O)c2cc(NC(=O)Cc3ccncc3)c(cc2)C)c4cc(F)ccc4
0.282686	Clc1cc(ccc1)C(NC(=O)c2cc(NC(=O)Cc3ccncc3)c(cc2)C)c4cc(F)ccc4
0.282686	Clc1cc(ccc1)C(NC(=O)c2cc(NC(=O)Cc3ccncc3)c(cc2)C)c4cc(F)ccc4
0.282686	Clc1cc(ccc1)C(NC(=O)c2cc(NC(=O)Cc3ccncc3)c(cc2)C)c4cc(F)ccc4
0.282686	Clc1cc(ccc1)C(NC(=O)c2cc(NC(=O)Cc3ccncc3)c(cc2)C)c4cc(F)ccc4
0.282686	Clc1cc(ccc1)C(NC(=O)c2cc(NC(=O)Cc3ccncc3)c(cc2)C)c4cc(F)ccc4
0.282686	Clc1cc(ccc1)C(NC(=O)c2cc(NC(=O)Cc3ccncc3)c(cc2)C)c4cc(F)ccc4
0.282686	Clc1cc(ccc1)C(NC(=O)c2cc(NC(=O)Cc3ccncc3)c(cc2)C)c4cc(F)ccc4
0.282686	Clc1c(cccc1)C=2OC=C(N2)C(=O)Nc3ccc(cc3)CN4CCC(O)CC4
0.282392	O=C(NC1=NN2C(=C1)COCC2)c3cc(NC(=O)Cc4ccncc4)c(cc3)C
0.282313	O=C(OC(C)(C)C)NCc1c(OC)cc(NC(=O)c2ccc(cc2)CN3CC(=O)NCC3)cc1
0.282313	O=C(OC(C)(C)C)NCc1c(OC)cc(NC(=O)c2ccc(cc2)CN3CC(=O)NCC3)cc1
0.282313	O=C(OC(C)(C)C)NCc1c(OC)cc(NC(=O)c2ccc(cc2)CN3CC(=O)NCC3)cc1
0.282313	O=C(OC(C)(C)C)NCc1c(OC)cc(NC(=O)c2ccc(cc2)CN3CC(=O)NCC3)cc1
0.282313	O=C(OC(C)(C)C)NCc1c(OC)cc(NC(=O)c2ccc(cc2)CN3CC(=O)NCC3)cc1
0.282313	O=C(OC(C)(C)C)NCc1c(OC)cc(NC(=O)c2ccc(cc2)CN3CC(=O)NCC3)cc1
0.282313	O=C(OC(C)(C)C)NCc1c(OC)cc(NC(=O)c2ccc(cc2)CN3CC(=O)NCC3)cc1
0.282313	O=C(OC(C)(C)C)NCc1c(OC)cc(NC(=O)c2ccc(cc2)CN3CC(=O)NCC3)cc1
0.282313	O=C(OC(C)(C)C)NCc1c(OC)cc(NC(=O)c2ccc(cc2)CN3CC(=O)NCC3)cc1
0.282313	O=C(OC(C)(C)C)NCc1c(OC)cc(NC(=O)c2ccc(cc2)CN3CC(=O)NCC3)cc1
0.281955	O=C(Nc1cc(c(OC2CCOCC2)cc1)C)C(=O)Nc3cc(c4cnccc4)ccc3
0.281746	O=C(NC(C(=O)Nc1cc(c2cnccc2)ccc1)CO)c3ccccc3
0.281746	O=C(NC(C(=O)Nc1cc(c2cnccc2)ccc1)CO)c3ccccc3
0.281746	O=C(NC(C(=O)Nc1cc(c2cnccc2)ccc1)CO)c3ccccc3
0.281746	O=C(NC(C(=O)Nc1cc(c2cnccc2)ccc1)CO)c3ccccc3
0.281746	O=C(NC(C(=O)Nc1cc(c2cnccc2)ccc1)CO)c3ccccc3
0.281746	O=C(NC(C(=O)Nc1cc(c2cnccc2)ccc1)CO)c3ccccc3
0.281746	O=C(NC(C(=O)Nc1cc(c2cnccc2)ccc1)CO)c3ccccc3
0.281369	Fc1ccc(c2c(NC(=O)c3cc(ccc3)CNC(=O)C)cncc2)cc1
0.281369	Fc1ccc(c2c(NC(=O)c3cc(ccc3)CNC(=O)C)cncc2)cc1
0.281369	Fc1ccc(c2c(NC(=O)c3cc(ccc3)CNC(=O)C)cncc2)cc1
0.281369	Fc1ccc(c2c(NC(=O)c3cc(ccc3)CNC(=O)C)cncc2)cc1
0.281369	Fc1ccc(c2c(NC(=O)c3cc(ccc3)CNC(=O)C)cncc2)cc1
0.281369	Fc1ccc(c2c(NC(=O)c3cc(ccc3)CNC(=O)C)cncc2)cc1
0.280936	S(=O)(=O)(Nc1cc(O)c(cc1)C(=O)Nc2cc(c3cnccc3)ccc2)c4cc([N+]([O-])=O)ccc4
0.280936	S(=O)(=O)(Nc1cc(O)c(cc1)C(=O)Nc2cc(c3cnccc3)ccc2)c4cc([N+]([O-])=O)ccc4
0.280936	S(=O)(=O)(Nc1cc(O)c(cc1)C(=O)Nc2cc(c3cnccc3)ccc2)c4cc([N+]([O-])=O)ccc4
0.280645	O=C(Nc1nc(c2cc3OCCOc3cc2)ccc1)c4cnc(cc4)C5(CN)CCC5
0.280645	O=C(Nc1nc(c2cc3OCCOc3cc2)ccc1)c4cnc(cc4)C5(CN)CCC5
0.280645	O=C(Nc1nc(c2cc3OCCOc3cc2)ccc1)c4cnc(cc4)C5(CN)CCC5
0.280645	O=C(Nc1nc(c2cc3OCCOc3cc2)ccc1)c4cnc(cc4)C5(CN)CCC5
0.280645	O=C(Nc1nc(c2cc3OCCOc3cc2)ccc1)c4cnc(cc4)C5(CN)CCC5
0.280645	O=C(Nc1nc(c2cc3OCCOc3cc2)ccc1)c4cnc(cc4)C5(CN)CCC5
0.280645	O=C(Nc1nc(c2cc3OCCOc3cc2)ccc1)c4cnc(cc4)C5(CN)CCC5
0.280576	Clc1cc(NC(=O)c2cc(ncc2)N(C)C)c(N3CCN(CC3)CC)cc1
0.280576	Clc1cc(NC(=O)c2cc(ncc2)N(C)C)c(N3CCN(CC3)CC)cc1
0.280576	Clc1cc(NC(=O)c2cc(ncc2)N(C)C)c(N3CCN(CC3)CC)cc1
0.280576	Clc1cc(NC(=O)c2cc(ncc2)N(C)C)c(N3CCN(CC3)CC)cc1
0.28	O=C(O)C1CCN(C(=O)c2cc(NC(=O)Cc3ccncc3)c(cc2)C)CC1
0.28	O=C(O)C1CCN(C(=O)c2cc(NC(=O)Cc3ccncc3)c(cc2)C)CC1
0.28	O=C(O)C1CCN(C(=O)c2cc(NC(=O)Cc3ccncc3)c(cc2)C)CC1
0.28	O=C(O)C1CCN(C(=O)c2cc(NC(=O)Cc3ccncc3)c(cc2)C)CC1
0.28	O=C(O)C1CCN(C(=O)c2cc(NC(=O)Cc3ccncc3)c(cc2)C)CC1
0.28	O=C(O)C1CCN(C(=O)c2cc(NC(=O)Cc3ccncc3)c(cc2)C)CC1
0.28	O=C(O)C1CCN(C(=O)c2cc(NC(=O)Cc3ccncc3)c(cc2)C)CC1
0.28	O=C(O)C1CCN(C(=O)c2cc(NC(=O)Cc3ccncc3)c(cc2)C)CC1
0.28	O=C(O)C1CCN(C(=O)c2cc(NC(=O)Cc3ccncc3)c(cc2)C)CC1
0.28	O=C(O)C1CCN(C(=O)c2cc(NC(=O)Cc3ccncc3)c(cc2)C)CC1
0.28	S(c1c(NC(=O)c2cc(Nc3nnc(cc3)C)ccc2)cc(cc1)C)CC(F)(F)F
0.28	S(c1c(NC(=O)c2cc(Nc3nnc(cc3)C)ccc2)cc(cc1)C)CC(F)(F)F
0.28	S(c1c(NC(=O)c2cc(Nc3nnc(cc3)C)ccc2)cc(cc1)C)CC(F)(F)F
0.28	S(c1c(NC(=O)c2cc(Nc3nnc(cc3)C)ccc2)cc(cc1)C)CC(F)(F)F
0.28	S(c1c(NC(=O)c2cc(Nc3nnc(cc3)C)ccc2)cc(cc1)C)CC(F)(F)F
0.28	S(c1c(NC(=O)c2cc(Nc3nnc(cc3)C)ccc2)cc(cc1)C)CC(F)(F)F
0.28	S(c1c(NC(=O)c2cc(Nc3nnc(cc3)C)ccc2)cc(cc1)C)CC(F)(F)F
0.28	S(c1c(NC(=O)c2cc(Nc3nnc(cc3)C)ccc2)cc(cc1)C)CC(F)(F)F
0.28	S(c1c(NC(=O)c2cc(Nc3nnc(cc3)C)ccc2)cc(cc1)C)CC(F)(F)F
0.28	S(c1c(NC(=O)c2cc(Nc3nnc(cc3)C)ccc2)cc(cc1)C)CC(F)(F)F
0.279528	O=C(Nc1nc(ccc1)C(C)(C)C)c2cc(c(cc2)C)C(C)(C)C
0.279528	O=C(Nc1nc(ccc1)C(C)(C)C)c2cc(c(cc2)C)C(C)(C)C
0.279528	O=C(Nc1nc(ccc1)C(C)(C)C)c2cc(c(cc2)C)C(C)(C)C
0.279528	O=C(Nc1nc(ccc1)C(C)(C)C)c2cc(c(cc2)C)C(C)(C)C
0.279528	O=C(Nc1nc(ccc1)C(C)(C)C)c2cc(c(cc2)C)C(C)(C)C
0.279528	O=C(Nc1nc(ccc1)C(C)(C)C)c2cc(c(cc2)C)C(C)(C)C
0.279528	O=C(Nc1nc(ccc1)C(C)(C)C)c2cc(c(cc2)C)C(C)(C)C
0.279528	O=C(Nc1nc(ccc1)C(C)(C)C)c2cc(c(cc2)C)C(C)(C)C
0.279528	O=C(Nc1nc(ccc1)C(C)(C)C)c2cc(c(cc2)C)C(C)(C)C
0.279528	O=C(Nc1nc(ccc1)C(C)(C)C)c2cc(c(cc2)C)C(C)(C)C
0.27907	S(=O)(=Nc1ccc(cc1)C(=O)Nc2c(cc(NC(=O)OC(C)(C)C)cc2)C)(C)C
0.27907	S(=O)(=Nc1ccc(cc1)C(=O)Nc2c(cc(NC(=O)OC(C)(C)C)cc2)C)(C)C
0.27907	S(=O)(=Nc1ccc(cc1)C(=O)Nc2c(cc(NC(=O)OC(C)(C)C)cc2)C)(C)C
0.27907	S(=O)(=Nc1ccc(cc1)C(=O)Nc2c(cc(NC(=O)OC(C)(C)C)cc2)C)(C)C
0.27907	S(=O)(=Nc1ccc(cc1)C(=O)Nc2c(cc(NC(=O)OC(C)(C)C)cc2)C)(C)C
0.27907	S(=O)(=Nc1ccc(cc1)C(=O)Nc2c(cc(NC(=O)OC(C)(C)C)cc2)C)(C)C
0.27907	S(=O)(=Nc1ccc(cc1)C(=O)Nc2c(cc(NC(=O)OC(C)(C)C)cc2)C)(C)C
0.27907	S(=O)(=Nc1ccc(cc1)C(=O)Nc2c(cc(NC(=O)OC(C)(C)C)cc2)C)(C)C
0.27907	S(=O)(=Nc1ccc(cc1)C(=O)Nc2c(cc(NC(=O)OC(C)(C)C)cc2)C)(C)C
0.27907	S(=O)(=Nc1ccc(cc1)C(=O)Nc2c(cc(NC(=O)OC(C)(C)C)cc2)C)(C)C
0.278027	O=C(NC1CC1)c2cc(NC)c(cc2)C
0.278027	O=C(NC1CC1)c2cc(NC)c(cc2)C
0.278027	O=C(NC1CC1)c2cc(NC)c(cc2)C
0.278027	O=C(NC1CC1)c2cc(NC)c(cc2)C
0.278027	O=C(NC1CC1)c2cc(NC)c(cc2)C
0.278027	O=C(NC1CC1)c2cc(NC)c(cc2)C
0.278027	O=C(NC1CC1)c2cc(NC)c(cc2)C
0.278027	O=C(NC1CC1)c2cc(NC)c(cc2)C
0.278027	O=C(NC1CC1)c2cc(NC)c(cc2)C
0.278027	O=C(NC1CC1)c2cc(NC)c(cc2)C
0.277778	S1C=NC(=C1)COc2ccc(cc2)C(=O)Nc3c(cncc3)C
0.277344	O=C(Nc1cc(c(N2CCCC2)cc1)C)c3cc(ccc3)C(=O)NCCC
0.277344	O=C(Nc1cc(c(N2CCCC2)cc1)C)c3cc(ccc3)C(=O)NCCC
0.277344	O=C(Nc1cc(c(N2CCCC2)cc1)C)c3cc(ccc3)C(=O)NCCC
0.277344	O=C(Nc1cc(c(N2CCCC2)cc1)C)c3cc(ccc3)C(=O)NCCC
0.277344	O=C(Nc1cc(c(N2CCCC2)cc1)C)c3cc(ccc3)C(=O)NCCC
0.277344	O=C(Nc1cc(c(N2CCCC2)cc1)C)c3cc(ccc3)C(=O)NCCC
0.277344	O=C(Nc1cc(c(N2CCCC2)cc1)C)c3cc(ccc3)C(=O)NCCC
0.277154	O=C(OCc1ccccc1)N2CCN(CC(=O)Nc3cc(c(NC(=O)CC)cc3)C)CC2
0.277154	O=C(OCc1ccccc1)N2CCN(CC(=O)Nc3cc(c(NC(=O)CC)cc3)C)CC2
0.277108	O=C(Nc1nccc(c1)CC(C)C)C(=O)Nc2cc(c3cnccc3)ccc2
0.276753	S(=O)(=O)(Nc1cc(ccc1)C(=O)Nc2cc(c3ccncc3)ccc2)c4cc(F)c(F)cc4
0.276753	S(=O)(=O)(Nc1cc(ccc1)C(=O)Nc2cc(c3ccncc3)ccc2)c4cc(F)c(F)cc4
0.276753	S(=O)(=O)(Nc1cc(ccc1)C(=O)Nc2cc(c3ccncc3)ccc2)c4cc(F)c(F)cc4
0.276753	S(=O)(=O)(Nc1cc(ccc1)C(=O)Nc2cc(c3ccncc3)ccc2)c4cc(F)c(F)cc4
0.276753	S(=O)(=O)(Nc1cc(ccc1)C(=O)Nc2cc(c3ccncc3)ccc2)c4cc(F)c(F)cc4
0.276423	O=C(Nc1ccc(NC(=O)CN2CCCCCC2)cc1)c3ccc(cc3)C=4OC(=NN4)c5ccc(cc5)C
0.276423	O=C(Nc1ccc(NC(=O)CN2CCCCCC2)cc1)c3ccc(cc3)C=4OC(=NN4)c5ccc(cc5)C
0.276423	O=C(Nc1ccc(NC(=O)CN2CCCCCC2)cc1)c3ccc(cc3)C=4OC(=NN4)c5ccc(cc5)C
0.276423	O=C(Nc1ccc(NC(=O)CN2CCCCCC2)cc1)c3ccc(cc3)C=4OC(=NN4)c5ccc(cc5)C
0.276423	O=C(Nc1ccc(NC(=O)CN2CCCCCC2)cc1)c3ccc(cc3)C=4OC(=NN4)c5ccc(cc5)C
0.276423	O=C(Nc1ccc(NC(=O)CN2CCCCCC2)cc1)c3ccc(cc3)C=4OC(=NN4)c5ccc(cc5)C
0.276119	O=C1N(Cc2ccccc2)CCCN1CCCC(=O)Nc3cc(c4cnccc4)ccc3
0.276119	O=C1N(Cc2ccccc2)CCCN1CCCC(=O)Nc3cc(c4cnccc4)ccc3
0.276119	O=C1N(Cc2ccccc2)CCCN1CCCC(=O)Nc3cc(c4cnccc4)ccc3
0.276119	O=C1N(Cc2ccccc2)CCCN1CCCC(=O)Nc3cc(c4cnccc4)ccc3
0.276119	O=C1N(Cc2ccccc2)CCCN1CCCC(=O)Nc3cc(c4cnccc4)ccc3
0.276119	O=C1N(Cc2ccccc2)CCCN1CCCC(=O)Nc3cc(c4cnccc4)ccc3
0.276119	O=C1N(Cc2ccccc2)CCCN1CCCC(=O)Nc3cc(c4cnccc4)ccc3
0.276119	O=C1N(Cc2ccccc2)CCCN1CCCC(=O)Nc3cc(c4cnccc4)ccc3
0.276119	O=C1N(Cc2ccccc2)CCCN1CCCC(=O)Nc3cc(c4cnccc4)ccc3
0.276119	O=C1N(Cc2ccccc2)CCCN1CCCC(=O)Nc3cc(c4cnccc4)ccc3
0.276	Clc1cc(Cl)cc(c1)C(=O)Nc2ccc(cc2)C(=O)OCC(=O)Nc3ccc(cc3)CN4CCOCC4
0.276	Clc1cc(Cl)cc(c1)C(=O)Nc2ccc(cc2)C(=O)OCC(=O)Nc3ccc(cc3)CN4CCOCC4
0.276	Clc1cc(Cl)cc(c1)C(=O)Nc2ccc(cc2)C(=O)OCC(=O)Nc3ccc(cc3)CN4CCOCC4
0.276	Clc1cc(Cl)cc(c1)C(=O)Nc2ccc(cc2)C(=O)OCC(=O)Nc3ccc(cc3)CN4CCOCC4
0.276	Clc1cc(Cl)cc(c1)C(=O)Nc2ccc(cc2)C(=O)OCC(=O)Nc3ccc(cc3)CN4CCOCC4
0.276	Clc1cc(Cl)cc(c1)C(=O)Nc2ccc(cc2)C(=O)OCC(=O)Nc3ccc(cc3)CN4CCOCC4
0.276	Clc1cc(Cl)cc(c1)C(=O)Nc2ccc(cc2)C(=O)OCC(=O)Nc3ccc(cc3)CN4CCOCC4
0.276	Clc1cc(Cl)cc(c1)C(=O)Nc2ccc(cc2)C(=O)OCC(=O)Nc3ccc(cc3)CN4CCOCC4
0.276	Clc1cc(Cl)cc(c1)C(=O)Nc2ccc(cc2)C(=O)OCC(=O)Nc3ccc(cc3)CN4CCOCC4
0.276	Clc1cc(Cl)cc(c1)C(=O)Nc2ccc(cc2)C(=O)OCC(=O)Nc3ccc(cc3)CN4CCOCC4
0.275974	O=C(NC1CCC(Oc2ncccc2C#N)CC1)c3cc(NC(=O)Cc4ccncc4)c(cc3)C
0.275974	O=C(NC1CCC(Oc2ncccc2C#N)CC1)c3cc(NC(=O)Cc4ccncc4)c(cc3)C
0.275974	O=C(NC1CCC(Oc2ncccc2C#N)CC1)c3cc(NC(=O)Cc4ccncc4)c(cc3)C
0.275974	O=C(NC1CCC(Oc2ncccc2C#N)CC1)c3cc(NC(=O)Cc4ccncc4)c(cc3)C
0.275974	O=C(NC1CCC(Oc2ncccc2C#N)CC1)c3cc(NC(=O)Cc4ccncc4)c(cc3)C
0.275974	O=C(NC1CCC(Oc2ncccc2C#N)CC1)c3cc(NC(=O)Cc4ccncc4)c(cc3)C
0.275974	O=C(NC1CCC(Oc2ncccc2C#N)CC1)c3cc(NC(=O)Cc4ccncc4)c(cc3)C
0.275974	O=C(NC1CCC(Oc2ncccc2C#N)CC1)c3cc(NC(=O)Cc4ccncc4)c(cc3)C
0.275974	O=C(NC1CCC(Oc2ncccc2C#N)CC1)c3cc(NC(=O)Cc4ccncc4)c(cc3)C
0.275974	O=C(NC1CCC(Oc2ncccc2C#N)CC1)c3cc(NC(=O)Cc4ccncc4)c(cc3)C
0.275424	S(c1c(NC(=O)c2ccc(c3ccncc3)cc2)cccc1)CC
0.275424	S(c1c(NC(=O)c2ccc(c3ccncc3)cc2)cccc1)CC
0.275424	S(c1c(NC(=O)c2ccc(c3ccncc3)cc2)cccc1)CC
0.275424	S(c1c(NC(=O)c2ccc(c3ccncc3)cc2)cccc1)CC
0.275424	S(c1c(NC(=O)c2ccc(c3ccncc3)cc2)cccc1)CC
0.275424	S(c1c(NC(=O)c2ccc(c3ccncc3)cc2)cccc1)CC
0.275424	S(c1c(NC(=O)c2ccc(c3ccncc3)cc2)cccc1)CC
0.275424	S(c1c(NC(=O)c2ccc(c3ccncc3)cc2)cccc1)CC
0.275424	S(c1c(NC(=O)c2ccc(c3ccncc3)cc2)cccc1)CC
0.275424	S(c1c(NC(=O)c2ccc(c3ccncc3)cc2)cccc1)CC
0.275093	O=C(Nc1c(ccc(N2CCCCC2)c1)C)C(=O)Nc3ccc(cc3)CCN4CCC(O)CC4
0.275093	O=C(Nc1c(ccc(N2CCCCC2)c1)C)C(=O)Nc3ccc(cc3)CCN4CCC(O)CC4
0.275	Brc1cc(ccc1)C(=O)Nc2ccc(cc2)CC=3ON=C(N3)c4cc(OC)ncc4
0.275	Brc1cc(ccc1)C(=O)Nc2ccc(cc2)CC=3ON=C(N3)c4cc(OC)ncc4
0.275	Brc1cc(ccc1)C(=O)Nc2ccc(cc2)CC=3ON=C(N3)c4cc(OC)ncc4
0.275	Brc1cc(ccc1)C(=O)Nc2ccc(cc2)CC=3ON=C(N3)c4cc(OC)ncc4
0.275	Brc1cc(ccc1)C(=O)Nc2ccc(cc2)CC=3ON=C(N3)c4cc(OC)ncc4
0.275	Brc1cc(ccc1)C(=O)Nc2ccc(cc2)CC=3ON=C(N3)c4cc(OC)ncc4
0.275	Brc1cc(ccc1)C(=O)Nc2ccc(cc2)CC=3ON=C(N3)c4cc(OC)ncc4
0.27476	S(=O)(=O)(Nc1ccc(cc1)C(=O)Nc2c(ccc(c2)C3=NNC(=O)N3)C)c4cc([N+]([O-])=O)c(cc4)C
0.274648	O=C(Nc1c(OCc2ncccc2)cccc1)c3cc(c(cc3)C)C(C)(C)C
0.274648	O=C(Nc1c(OCc2ncccc2)cccc1)c3cc(c(cc3)C)C(C)(C)C
0.274648	O=C(Nc1c(OCc2ncccc2)cccc1)c3cc(c(cc3)C)C(C)(C)C
0.274648	O=C(Nc1c(OCc2ncccc2)cccc1)c3cc(c(cc3)C)C(C)(C)C
0.274648	O=C(Nc1c(OCc2ncccc2)cccc1)c3cc(c(cc3)C)C(C)(C)C
0.274648	O=C(Nc1c(OCc2ncccc2)cccc1)c3cc(c(cc3)C)C(C)(C)C
0.274648	O=C(Nc1c(OCc2ncccc2)cccc1)c3cc(c(cc3)C)C(C)(C)C
0.274648	O=C(Nc1c(OCc2ncccc2)cccc1)c3cc(c(cc3)C)C(C)(C)C
0.274648	O=C(Nc1c(OCc2ncccc2)cccc1)c3cc(c(cc3)C)C(C)(C)C
0.274648	O=C(Nc1c(OCc2ncccc2)cccc1)c3cc(c(cc3)C)C(C)(C)C
0.274648	O=C(NCC1(C(O)C(C)C)CC1)c2cc(NC(=O)Cc3ccncc3)c(cc2)C
0.274648	O=C(NCC1(C(O)C(C)C)CC1)c2cc(NC(=O)Cc3ccncc3)c(cc2)C
0.274648	O=C(NCC1(C(O)C(C)C)CC1)c2cc(NC(=O)Cc3ccncc3)c(cc2)C
0.274648	O=C(NCC1(C(O)C(C)C)CC1)c2cc(NC(=O)Cc3ccncc3)c(cc2)C
0.274648	O=C(NCC1(C(O)C(C)C)CC1)c2cc(NC(=O)Cc3ccncc3)c(cc2)C
0.274648	O=C(NCC1(C(O)C(C)C)CC1)c2cc(NC(=O)Cc3ccncc3)c(cc2)C
0.274648	O=C(NCC1(C(O)C(C)C)CC1)c2cc(NC(=O)Cc3ccncc3)c(cc2)C
0.274648	O=C(NCC1(C(O)C(C)C)CC1)c2cc(NC(=O)Cc3ccncc3)c(cc2)C
0.274648	O=C(NCC1(C(O)C(C)C)CC1)c2cc(NC(=O)Cc3ccncc3)c(cc2)C
0.274648	O=C(NCC1(C(O)C(C)C)CC1)c2cc(NC(=O)Cc3ccncc3)c(cc2)C
0.273764	Fc1cc(NC(=O)c2ccc(cc2)C=3OC(=NN3)c4ccc(cc4)C)c(N(C)C)cc1
0.273764	Fc1cc(NC(=O)c2ccc(cc2)C=3OC(=NN3)c4ccc(cc4)C)c(N(C)C)cc1
0.273764	Fc1cc(NC(=O)c2ccc(cc2)C=3OC(=NN3)c4ccc(cc4)C)c(N(C)C)cc1
0.273764	Fc1cc(NC(=O)c2ccc(cc2)C=3OC(=NN3)c4ccc(cc4)C)c(N(C)C)cc1
0.273764	Fc1cc(NC(=O)c2ccc(cc2)C=3OC(=NN3)c4ccc(cc4)C)c(N(C)C)cc1
0.273764	Fc1cc(NC(=O)c2ccc(cc2)C=3OC(=NN3)c4ccc(cc4)C)c(N(C)C)cc1
0.273764	Fc1cc(NC(=O)c2ccc(cc2)C=3OC(=NN3)c4ccc(cc4)C)c(N(C)C)cc1
0.273764	Fc1cc(NC(=O)c2ccc(cc2)C=3OC(=NN3)c4ccc(cc4)C)c(N(C)C)cc1
0.273764	Fc1cc(NC(=O)c2ccc(cc2)C=3OC(=NN3)c4ccc(cc4)C)c(N(C)C)cc1
0.273764	Fc1cc(NC(=O)c2ccc(cc2)C=3OC(=NN3)c4ccc(cc4)C)c(N(C)C)cc1
0.273723	S(=O)(=O)(Nc1c(cccc1)C(=O)Nc2ccc(cc2)CN3CCC(O)CC3)C(F)(F)F
0.273723	S(=O)(=O)(Nc1c(cccc1)C(=O)Nc2ccc(cc2)CN3CCC(O)CC3)C(F)(F)F
0.273723	S(=O)(=O)(Nc1c(cccc1)C(=O)Nc2ccc(cc2)CN3CCC(O)CC3)C(F)(F)F
0.273723	S(=O)(=O)(Nc1c(cccc1)C(=O)Nc2ccc(cc2)CN3CCC(O)CC3)C(F)(F)F
0.273723	S(=O)(=O)(Nc1c(cccc1)C(=O)Nc2ccc(cc2)CN3CCC(O)CC3)C(F)(F)F
0.273723	S(=O)(=O)(Nc1c(cccc1)C(=O)Nc2ccc(cc2)CN3CCC(O)CC3)C(F)(F)F
0.273723	S(=O)(=O)(Nc1c(cccc1)C(=O)Nc2ccc(cc2)CN3CCC(O)CC3)C(F)(F)F
0.273723	S(=O)(=O)(Nc1c(cccc1)C(=O)Nc2ccc(cc2)CN3CCC(O)CC3)C(F)(F)F
0.273723	S(=O)(=O)(Nc1c(cccc1)C(=O)Nc2ccc(cc2)CN3CCC(O)CC3)C(F)(F)F
0.273723	S(=O)(=O)(Nc1c(cccc1)C(=O)Nc2ccc(cc2)CN3CCC(O)CC3)C(F)(F)F
0.27305	Clc1c(cncc1)CC2=NOC(=N2)c3cc(ccc3)C(=O)Nc4ccccc4
0.27305	Clc1c(cncc1)CC2=NOC(=N2)c3cc(ccc3)C(=O)Nc4ccccc4
0.27305	Clc1c(cncc1)CC2=NOC(=N2)c3cc(ccc3)C(=O)Nc4ccccc4
0.27305	Clc1c(cncc1)CC2=NOC(=N2)c3cc(ccc3)C(=O)Nc4ccccc4
0.27305	Clc1c(cncc1)CC2=NOC(=N2)c3cc(ccc3)C(=O)Nc4ccccc4
0.27305	Clc1c(cncc1)CC2=NOC(=N2)c3cc(ccc3)C(=O)Nc4ccccc4
0.27305	Clc1c(cncc1)CC2=NOC(=N2)c3cc(ccc3)C(=O)Nc4ccccc4
0.27305	Clc1c(cncc1)CC2=NOC(=N2)c3cc(ccc3)C(=O)Nc4ccccc4
0.27305	Clc1c(cncc1)CC2=NOC(=N2)c3cc(ccc3)C(=O)Nc4ccccc4
0.27305	Clc1c(cncc1)CC2=NOC(=N2)c3cc(ccc3)C(=O)Nc4ccccc4
0.272727	Clc1c(NC(=O)C(=O)Nc2cc(c3cnccc3)ccc2)ccc(NC(=O)N(CC)CC)c1
0.272401	O=C(Nc1cc(ccc1)CNC(=O)C(=O)Nc2c(ccc(N3CCCCC3)c2)C)NCc4ccncc4
0.272031	Fc1ccc(cc1)Cc2nc(NC(c3ccc(NC(=O)c4ccncc4)cc3)C)ccn2
0.272031	Fc1ccc(cc1)Cc2nc(NC(c3ccc(NC(=O)c4ccncc4)cc3)C)ccn2
0.272031	Fc1ccc(cc1)Cc2nc(NC(c3ccc(NC(=O)c4ccncc4)cc3)C)ccn2
0.272031	Fc1ccc(cc1)Cc2nc(NC(c3ccc(NC(=O)c4ccncc4)cc3)C)ccn2
0.272031	Fc1ccc(cc1)Cc2nc(NC(c3ccc(NC(=O)c4ccncc4)cc3)C)ccn2
0.272031	Fc1ccc(cc1)Cc2nc(NC(c3ccc(NC(=O)c4ccncc4)cc3)C)ccn2
0.272031	Fc1ccc(cc1)Cc2nc(NC(c3ccc(NC(=O)c4ccncc4)cc3)C)ccn2
0.272031	Fc1ccc(cc1)Cc2nc(NC(c3ccc(NC(=O)c4ccncc4)cc3)C)ccn2
0.272031	Fc1ccc(cc1)Cc2nc(NC(c3ccc(NC(=O)c4ccncc4)cc3)C)ccn2
0.272031	Fc1ccc(cc1)Cc2nc(NC(c3ccc(NC(=O)c4ccncc4)cc3)C)ccn2
0.271698	O=C(Nc1cc2c(cc1)CCCC2)c3cnc(N4CCCCCC4)cc3
0.271698	O=C(Nc1cc2c(cc1)CCCC2)c3cnc(N4CCCCCC4)cc3
0.271698	O=C(Nc1cc2c(cc1)CCCC2)c3cnc(N4CCCCCC4)cc3
0.271698	O=C(Nc1cc2c(cc1)CCCC2)c3cnc(N4CCCCCC4)cc3
0.271698	O=C(Nc1cc2c(cc1)CCCC2)c3cnc(N4CCCCCC4)cc3
0.271698	O=C(Nc1cc2c(cc1)CCCC2)c3cnc(N4CCCCCC4)cc3
0.271698	O=C(Nc1cc2c(cc1)CCCC2)c3cnc(N4CCCCCC4)cc3
0.271698	O=C(Nc1cc2c(cc1)CCCC2)c3cnc(N4CCCCCC4)cc3
0.271698	O=C(Nc1cc2c(cc1)CCCC2)c3cnc(N4CCCCCC4)cc3
0.271698	O=C(Nc1cc2c(cc1)CCCC2)c3cnc(N4CCCCCC4)cc3
0.271654	Brc1cc(ccc1)C(=O)Nc2ccc(cc2)CC=3ON=C(N3)c4ccc(Br)cc4
0.271654	Brc1cc(ccc1)C(=O)Nc2ccc(cc2)CC=3ON=C(N3)c4ccc(Br)cc4
0.271654	Brc1cc(ccc1)C(=O)Nc2ccc(cc2)CC=3ON=C(N3)c4ccc(Br)cc4
0.271654	Brc1cc(ccc1)C(=O)Nc2ccc(cc2)CC=3ON=C(N3)c4ccc(Br)cc4
0.271654	Brc1cc(ccc1)C(=O)Nc2ccc(cc2)CC=3ON=C(N3)c4ccc(Br)cc4
0.271654	Brc1cc(ccc1)C(=O)Nc2ccc(cc2)CC=3ON=C(N3)c4ccc(Br)cc4
0.271654	Brc1cc(ccc1)C(=O)Nc2ccc(cc2)CC=3ON=C(N3)c4ccc(Br)cc4
0.271654	Brc1cc(ccc1)C(=O)Nc2ccc(cc2)CC=3ON=C(N3)c4ccc(Br)cc4
0.271605	S1C(=NC(c2cc(OC)c(OC)cc2)=C1C)NC(=O)c3cc(NC(=O)c4c(F)cccc4)c(cc3)C
0.271605	S1C(=NC(c2cc(OC)c(OC)cc2)=C1C)NC(=O)c3cc(NC(=O)c4c(F)cccc4)c(cc3)C
0.271605	S1C(=NC(c2cc(OC)c(OC)cc2)=C1C)NC(=O)c3cc(NC(=O)c4c(F)cccc4)c(cc3)C
0.271605	S1C(=NC(c2cc(OC)c(OC)cc2)=C1C)NC(=O)c3cc(NC(=O)c4c(F)cccc4)c(cc3)C
0.271605	S1C(=NC(c2cc(OC)c(OC)cc2)=C1C)NC(=O)c3cc(NC(=O)c4c(F)cccc4)c(cc3)C
0.271605	S1C(=NC(c2cc(OC)c(OC)cc2)=C1C)NC(=O)c3cc(NC(=O)c4c(F)cccc4)c(cc3)C
0.271605	S1C(=NC(c2cc(OC)c(OC)cc2)=C1C)NC(=O)c3cc(NC(=O)c4c(F)cccc4)c(cc3)C
0.271605	S1C(=NC(c2cc(OC)c(OC)cc2)=C1C)NC(=O)c3cc(NC(=O)c4c(F)cccc4)c(cc3)C
0.271605	S1C(=NC(c2cc(OC)c(OC)cc2)=C1C)NC(=O)c3cc(NC(=O)c4c(F)cccc4)c(cc3)C
0.271605	S1C(=NC(c2cc(OC)c(OC)cc2)=C1C)NC(=O)c3cc(NC(=O)c4c(F)cccc4)c(cc3)C
0.271565	Fc1cc(NC(=O)NCC2CN(C(=O)c3cc(NC(=O)Cc4ccncc4)c(cc3)C)CCC2)ccc1
0.271565	Fc1cc(NC(=O)NCC2CN(C(=O)c3cc(NC(=O)Cc4ccncc4)c(cc3)C)CCC2)ccc1
0.271565	Fc1cc(NC(=O)NCC2CN(C(=O)c3cc(NC(=O)Cc4ccncc4)c(cc3)C)CCC2)ccc1
0.271565	Fc1cc(NC(=O)NCC2CN(C(=O)c3cc(NC(=O)Cc4ccncc4)c(cc3)C)CCC2)ccc1
0.271565	Fc1cc(NC(=O)NCC2CN(C(=O)c3cc(NC(=O)Cc4ccncc4)c(cc3)C)CCC2)ccc1
0.271565	Fc1cc(NC(=O)NCC2CN(C(=O)c3cc(NC(=O)Cc4ccncc4)c(cc3)C)CCC2)ccc1
0.271565	Fc1cc(NC(=O)NCC2CN(C(=O)c3cc(NC(=O)Cc4ccncc4)c(cc3)C)CCC2)ccc1
0.271565	Fc1cc(NC(=O)NCC2CN(C(=O)c3cc(NC(=O)Cc4ccncc4)c(cc3)C)CCC2)ccc1
0.271565	Fc1cc(NC(=O)NCC2CN(C(=O)c3cc(NC(=O)Cc4ccncc4)c(cc3)C)CCC2)ccc1
0.271565	Fc1cc(NC(=O)NCC2CN(C(=O)c3cc(NC(=O)Cc4ccncc4)c(cc3)C)CCC2)ccc1
0.271127	FC(F)(F)c1ccc(OCC(O)CNC(=O)c2cc(NC(=O)Cc3ccncc3)c(cc2)C)cc1
0.271127	FC(F)(F)c1ccc(OCC(O)CNC(=O)c2cc(NC(=O)Cc3ccncc3)c(cc2)C)cc1
0.271127	FC(F)(F)c1ccc(OCC(O)CNC(=O)c2cc(NC(=O)Cc3ccncc3)c(cc2)C)cc1
0.270992	FC(F)(F)c1cc(ccc1)C(=O)Nc2cc(c3ccc(cc3)C=4ON=C(N4)N)ccc2
0.270992	FC(F)(F)c1cc(ccc1)C(=O)Nc2cc(c3ccc(cc3)C=4ON=C(N4)N)ccc2
0.270992	FC(F)(F)c1cc(ccc1)C(=O)Nc2cc(c3ccc(cc3)C=4ON=C(N4)N)ccc2
0.270992	FC(F)(F)c1cc(ccc1)C(=O)Nc2cc(c3ccc(cc3)C=4ON=C(N4)N)ccc2
0.270992	FC(F)(F)c1cc(ccc1)C(=O)Nc2cc(c3ccc(cc3)C=4ON=C(N4)N)ccc2
0.270992	FC(F)(F)c1cc(ccc1)C(=O)Nc2cc(c3ccc(cc3)C=4ON=C(N4)N)ccc2
0.270992	FC(F)(F)c1cc(ccc1)C(=O)Nc2cc(c3ccc(cc3)C=4ON=C(N4)N)ccc2
0.270992	FC(F)(F)c1cc(ccc1)C(=O)Nc2cc(c3ccc(cc3)C=4ON=C(N4)N)ccc2
0.270992	FC(F)(F)c1cc(ccc1)C(=O)Nc2cc(c3ccc(cc3)C=4ON=C(N4)N)ccc2
0.270992	FC(F)(F)c1cc(ccc1)C(=O)Nc2cc(c3ccc(cc3)C=4ON=C(N4)N)ccc2
0.270758	Clc1c(ccc(NC(=O)NCc2ccc(cc2)CN3CCCC3)c1)C(=O)NCC(=O)N(C)C
0.270758	Clc1c(ccc(NC(=O)NCc2ccc(cc2)CN3CCCC3)c1)C(=O)NCC(=O)N(C)C
0.270758	Clc1c(ccc(NC(=O)NCc2ccc(cc2)CN3CCCC3)c1)C(=O)NCC(=O)N(C)C
0.270758	Clc1c(ccc(NC(=O)NCc2ccc(cc2)CN3CCCC3)c1)C(=O)NCC(=O)N(C)C
0.270758	Clc1c(ccc(NC(=O)NCc2ccc(cc2)CN3CCCC3)c1)C(=O)NCC(=O)N(C)C
0.270758	Clc1c(ccc(NC(=O)NCc2ccc(cc2)CN3CCCC3)c1)C(=O)NCC(=O)N(C)C
0.270758	Clc1c(ccc(NC(=O)NCc2ccc(cc2)CN3CCCC3)c1)C(=O)NCC(=O)N(C)C
0.270758	Clc1c(ccc(NC(=O)NCc2ccc(cc2)CN3CCCC3)c1)C(=O)NCC(=O)N(C)C
0.270758	Clc1c(ccc(NC(=O)NCc2ccc(cc2)CN3CCCC3)c1)C(=O)NCC(=O)N(C)C
0.270677	Brc1cc(ccc1)C(=O)Nc2ccc(cc2)C(=O)OCC=3SC=C(N3)c4ccccc4
0.270677	Brc1cc(ccc1)C(=O)Nc2ccc(cc2)C(=O)OCC=3SC=C(N3)c4ccccc4
0.270677	Brc1cc(ccc1)C(=O)Nc2ccc(cc2)C(=O)OCC=3SC=C(N3)c4ccccc4
0.270677	Brc1cc(ccc1)C(=O)Nc2ccc(cc2)C(=O)OCC=3SC=C(N3)c4ccccc4
0.270677	Brc1cc(ccc1)C(=O)Nc2ccc(cc2)C(=O)OCC=3SC=C(N3)c4ccccc4
0.270677	Brc1cc(ccc1)C(=O)Nc2ccc(cc2)C(=O)OCC=3SC=C(N3)c4ccccc4
0.270677	Brc1cc(ccc1)C(=O)Nc2ccc(cc2)C(=O)OCC=3SC=C(N3)c4ccccc4
0.270677	Brc1cc(ccc1)C(=O)Nc2ccc(cc2)C(=O)OCC=3SC=C(N3)c4ccccc4
0.270677	Brc1cc(ccc1)C(=O)Nc2ccc(cc2)C(=O)OCC=3SC=C(N3)c4ccccc4
0.270677	Brc1cc(ccc1)C(=O)Nc2ccc(cc2)C(=O)OCC=3SC=C(N3)c4ccccc4
0.270588	O=C(N(C)C)c1c(ccc(NC(=O)c2ccc(OC(C)(C)C)cc2)c1)C
0.270588	O=C(N(C)C)c1c(ccc(NC(=O)c2ccc(OC(C)(C)C)cc2)c1)C
0.270588	O=C(N(C)C)c1c(ccc(NC(=O)c2ccc(OC(C)(C)C)cc2)c1)C
0.270588	O=C(N(C)C)c1c(ccc(NC(=O)c2ccc(OC(C)(C)C)cc2)c1)C
0.270588	O=C(N(C)C)c1c(ccc(NC(=O)c2ccc(OC(C)(C)C)cc2)c1)C
0.270588	O=C(N(C)C)c1c(ccc(NC(=O)c2ccc(OC(C)(C)C)cc2)c1)C
0.270588	O=C(N(C)C)c1c(ccc(NC(=O)c2ccc(OC(C)(C)C)cc2)c1)C
0.270588	O=C(N(C)C)c1c(ccc(NC(=O)c2ccc(OC(C)(C)C)cc2)c1)C
0.270588	O=C(N(C)C)c1c(ccc(NC(=O)c2ccc(OC(C)(C)C)cc2)c1)C
0.270588	O=C(N(C)C)c1c(ccc(NC(=O)c2ccc(OC(C)(C)C)cc2)c1)C
0.270463	Clc1cc(c(OCCN(C)C)cc1)C(=O)NCc2ccc(cc2)C(=O)Nc3cnccc3
0.270463	Clc1cc(c(OCCN(C)C)cc1)C(=O)NCc2ccc(cc2)C(=O)Nc3cnccc3
0.270463	Clc1cc(c(OCCN(C)C)cc1)C(=O)NCc2ccc(cc2)C(=O)Nc3cnccc3
0.270463	Clc1cc(c(OCCN(C)C)cc1)C(=O)NCc2ccc(cc2)C(=O)Nc3cnccc3
0.270463	Clc1cc(c(OCCN(C)C)cc1)C(=O)NCc2ccc(cc2)C(=O)Nc3cnccc3
0.270463	Clc1cc(c(OCCN(C)C)cc1)C(=O)NCc2ccc(cc2)C(=O)Nc3cnccc3
0.270463	Clc1cc(c(OCCN(C)C)cc1)C(=O)NCc2ccc(cc2)C(=O)Nc3cnccc3
0.270463	Clc1cc(c(OCCN(C)C)cc1)C(=O)NCc2ccc(cc2)C(=O)Nc3cnccc3
0.270463	Clc1cc(c(OCCN(C)C)cc1)C(=O)NCc2ccc(cc2)C(=O)Nc3cnccc3
0.270463	Clc1cc(c(OCCN(C)C)cc1)C(=O)NCc2ccc(cc2)C(=O)Nc3cnccc3
0.270073	S(=O)(=O)(Nc1ccncc1)c2ccc(cc2)C(=O)Nc3cc(c(cc3)C)C(=O)N(C)C
0.270073	S(=O)(=O)(Nc1ccncc1)c2ccc(cc2)C(=O)Nc3cc(c(cc3)C)C(=O)N(C)C
0.270073	S(=O)(=O)(Nc1ccncc1)c2ccc(cc2)C(=O)Nc3cc(c(cc3)C)C(=O)N(C)C
0.270073	S(=O)(=O)(Nc1ccncc1)c2ccc(cc2)C(=O)Nc3cc(c(cc3)C)C(=O)N(C)C
0.270073	S(=O)(=O)(Nc1ccncc1)c2ccc(cc2)C(=O)Nc3cc(c(cc3)C)C(=O)N(C)C
0.270073	S(=O)(=O)(Nc1ccncc1)c2ccc(cc2)C(=O)Nc3cc(c(cc3)C)C(=O)N(C)C
0.270073	S(=O)(=O)(Nc1ccncc1)c2ccc(cc2)C(=O)Nc3cc(c(cc3)C)C(=O)N(C)C
0.270073	S(=O)(=O)(Nc1ccncc1)c2ccc(cc2)C(=O)Nc3cc(c(cc3)C)C(=O)N(C)C
0.270073	S(=O)(=O)(Nc1ccncc1)c2ccc(cc2)C(=O)Nc3cc(c(cc3)C)C(=O)N(C)C
0.270073	S(=O)(=O)(Nc1ccncc1)c2ccc(cc2)C(=O)Nc3cc(c(cc3)C)C(=O)N(C)C
0.269841	O=C(NC(c1cnccc1)C2CC2)c3ccc(cc3)CN4CCOCC4
0.269841	O=C(NC(c1cnccc1)C2CC2)c3ccc(cc3)CN4CCOCC4
0.269841	O=C(NC(c1cnccc1)C2CC2)c3ccc(cc3)CN4CCOCC4
0.269784	O=C(OC)c1cc(NC(=O)NCc2ccc(cc2)CN3CCCC3)c(OCc4ccccc4)cc1
0.269784	O=C(OC)c1cc(NC(=O)NCc2ccc(cc2)CN3CCCC3)c(OCc4ccccc4)cc1
0.269625	O=C(OC(C)(C)C)NCc1c(OC)cc(NC(=O)c2cnc(cc2)C=3N=NNN3)cc1
0.269625	O=C(OC(C)(C)C)NCc1c(OC)cc(NC(=O)c2cnc(cc2)C=3N=NNN3)cc1
0.269625	O=C(OC(C)(C)C)NCc1c(OC)cc(NC(=O)c2cnc(cc2)C=3N=NNN3)cc1
0.269625	O=C(OC(C)(C)C)NCc1c(OC)cc(NC(=O)c2cnc(cc2)C=3N=NNN3)cc1
0.269625	O=C(OC(C)(C)C)NCc1c(OC)cc(NC(=O)c2cnc(cc2)C=3N=NNN3)cc1
0.269625	O=C(OC(C)(C)C)NCc1c(OC)cc(NC(=O)c2cnc(cc2)C=3N=NNN3)cc1
0.269625	O=C(OC(C)(C)C)NCc1c(OC)cc(NC(=O)c2cnc(cc2)C=3N=NNN3)cc1
0.269592	O=C(Nc1cc2N(C(=O)Cc3ccccc3)CCc2cc1)c4ccc(cc4)CN5CC(OCC5)C
0.269592	O=C(Nc1cc2N(C(=O)Cc3ccccc3)CCc2cc1)c4ccc(cc4)CN5CC(OCC5)C
0.269592	O=C(Nc1cc2N(C(=O)Cc3ccccc3)CCc2cc1)c4ccc(cc4)CN5CC(OCC5)C
0.269592	O=C(Nc1cc2N(C(=O)Cc3ccccc3)CCc2cc1)c4ccc(cc4)CN5CC(OCC5)C
0.269592	O=C(Nc1cc2N(C(=O)Cc3ccccc3)CCc2cc1)c4ccc(cc4)CN5CC(OCC5)C
0.269592	O=C(Nc1cc2N(C(=O)Cc3ccccc3)CCc2cc1)c4ccc(cc4)CN5CC(OCC5)C
0.269592	O=C(Nc1cc2N(C(=O)Cc3ccccc3)CCc2cc1)c4ccc(cc4)CN5CC(OCC5)C
0.269592	O=C(Nc1cc2N(C(=O)Cc3ccccc3)CCc2cc1)c4ccc(cc4)CN5CC(OCC5)C
0.269592	O=C(Nc1cc2N(C(=O)Cc3ccccc3)CCc2cc1)c4ccc(cc4)CN5CC(OCC5)C
0.269592	O=C(Nc1cc2N(C(=O)Cc3ccccc3)CCc2cc1)c4ccc(cc4)CN5CC(OCC5)C
0.269231	S(c1c(cc(cc1)C)C)Cc2cc(ccc2)C(=O)Nc3cnc(N(CC)CC)cc3
0.269231	S(c1c(cc(cc1)C)C)Cc2cc(ccc2)C(=O)Nc3cnc(N(CC)CC)cc3
0.269231	S(c1c(cc(cc1)C)C)Cc2cc(ccc2)C(=O)Nc3cnc(N(CC)CC)cc3
0.269231	S(c1c(cc(cc1)C)C)Cc2cc(ccc2)C(=O)Nc3cnc(N(CC)CC)cc3
0.269231	S(c1c(cc(cc1)C)C)Cc2cc(ccc2)C(=O)Nc3cnc(N(CC)CC)cc3
0.269231	S(c1c(cc(cc1)C)C)Cc2cc(ccc2)C(=O)Nc3cnc(N(CC)CC)cc3
0.269231	S(c1c(cc(cc1)C)C)Cc2cc(ccc2)C(=O)Nc3cnc(N(CC)CC)cc3
0.269231	S(c1c(cc(cc1)C)C)Cc2cc(ccc2)C(=O)Nc3cnc(N(CC)CC)cc3
0.269231	S(c1c(cc(cc1)C)C)Cc2cc(ccc2)C(=O)Nc3cnc(N(CC)CC)cc3
0.269231	S(c1c(cc(cc1)C)C)Cc2cc(ccc2)C(=O)Nc3cnc(N(CC)CC)cc3
0.268293	O=C(OC(C)(C)C)NCc1c(OC)cc(NC(=O)c2ccc(cc2)C=3OC(=NN3)c4ccc(cc4)C)cc1
0.268293	O=C(OC(C)(C)C)NCc1c(OC)cc(NC(=O)c2ccc(cc2)C=3OC(=NN3)c4ccc(cc4)C)cc1
0.268293	O=C(OC(C)(C)C)NCc1c(OC)cc(NC(=O)c2ccc(cc2)C=3OC(=NN3)c4ccc(cc4)C)cc1
0.268293	O=C(OC(C)(C)C)NCc1c(OC)cc(NC(=O)c2ccc(cc2)C=3OC(=NN3)c4ccc(cc4)C)cc1
0.268293	O=C(OC(C)(C)C)NCc1c(OC)cc(NC(=O)c2ccc(cc2)C=3OC(=NN3)c4ccc(cc4)C)cc1
0.268293	O=C(OC(C)(C)C)NCc1c(OC)cc(NC(=O)c2ccc(cc2)C=3OC(=NN3)c4ccc(cc4)C)cc1
0.268293	O=C(OC(C)(C)C)NCc1c(OC)cc(NC(=O)c2ccc(cc2)C=3OC(=NN3)c4ccc(cc4)C)cc1
0.268293	O=C(OC(C)(C)C)NCc1c(OC)cc(NC(=O)c2ccc(cc2)C=3OC(=NN3)c4ccc(cc4)C)cc1
0.268293	O=C(OC(C)(C)C)NCc1c(OC)cc(NC(=O)c2ccc(cc2)C=3OC(=NN3)c4ccc(cc4)C)cc1
0.268293	O=C(OC(C)(C)C)NCc1c(OC)cc(NC(=O)c2ccc(cc2)C=3OC(=NN3)c4ccc(cc4)C)cc1
0.268182	O=C(Nc1cc(NC)c(cc1)C)C(C)C
0.268	Fc1c(cccc1)C(=O)Nc2c(ccc(c2)C=O)C
0.268	Fc1c(cccc1)C(=O)Nc2c(ccc(c2)C=O)C
0.268	Fc1c(cccc1)C(=O)Nc2c(ccc(c2)C=O)C
0.268	Fc1c(cccc1)C(=O)Nc2c(ccc(c2)C=O)C
0.268	Fc1c(cccc1)C(=O)Nc2c(ccc(c2)C=O)C
0.268	Fc1c(cccc1)C(=O)Nc2c(ccc(c2)C=O)C
0.268	Fc1c(cccc1)C(=O)Nc2c(ccc(c2)C=O)C
0.268	Fc1c(cccc1)C(=O)Nc2c(ccc(c2)C=O)C
0.268	Fc1c(cccc1)C(=O)Nc2c(ccc(c2)C=O)C
0.268	Fc1c(cccc1)C(=O)Nc2c(ccc(c2)C=O)C
0.266667	O=C(Nc1ccncc1)c2ccc(cc2)CCc3ccccc3
0.266447	Fc1c(NC(=O)COc2c(cccc2)C(=O)NNC(=O)c3cc(NC(=O)Cc4ccncc4)c(cc3)C)cccc1
0.266436	Clc1cc(NC(=O)c2c(nc(nc2)c3ccccc3)C)c(SCC)cc1
0.266436	Clc1cc(NC(=O)c2c(nc(nc2)c3ccccc3)C)c(SCC)cc1
0.266436	Clc1cc(NC(=O)c2c(nc(nc2)c3ccccc3)C)c(SCC)cc1
0.266436	Clc1cc(NC(=O)c2c(nc(nc2)c3ccccc3)C)c(SCC)cc1
0.266436	Clc1cc(NC(=O)c2c(nc(nc2)c3ccccc3)C)c(SCC)cc1
0.266436	Clc1cc(NC(=O)c2c(nc(nc2)c3ccccc3)C)c(SCC)cc1
0.266436	Clc1cc(NC(=O)c2c(nc(nc2)c3ccccc3)C)c(SCC)cc1
0.266436	Clc1cc(NC(=O)c2c(nc(nc2)c3ccccc3)C)c(SCC)cc1
0.266436	Clc1cc(NC(=O)c2c(nc(nc2)c3ccccc3)C)c(SCC)cc1
0.266436	Clc1cc(NC(=O)c2c(nc(nc2)c3ccccc3)C)c(SCC)cc1
0.266409	O=C(N(CCc1ccccc1)CC)c2cc(NC(=O)C)c(cc2)C
0.266409	O=C(N(CCc1ccccc1)CC)c2cc(NC(=O)C)c(cc2)C
0.266409	O=C(N(CCc1ccccc1)CC)c2cc(NC(=O)C)c(cc2)C
0.266409	O=C(N(CCc1ccccc1)CC)c2cc(NC(=O)C)c(cc2)C
0.266409	O=C(N(CCc1ccccc1)CC)c2cc(NC(=O)C)c(cc2)C
0.266409	O=C(N(CCc1ccccc1)CC)c2cc(NC(=O)C)c(cc2)C
0.266409	O=C(N(CCc1ccccc1)CC)c2cc(NC(=O)C)c(cc2)C
0.266409	O=C(N(CCc1ccccc1)CC)c2cc(NC(=O)C)c(cc2)C
0.266409	O=C(N(CCc1ccccc1)CC)c2cc(NC(=O)C)c(cc2)C
0.266409	O=C(N(CCc1ccccc1)CC)c2cc(NC(=O)C)c(cc2)C
0.266409	O=C(Nc1cc2c(cc1)CCCC2)c3cc(c(cc3)C)C(C)(C)C
0.266409	O=C(Nc1cc2c(cc1)CCCC2)c3cc(c(cc3)C)C(C)(C)C
0.266409	O=C(Nc1cc2c(cc1)CCCC2)c3cc(c(cc3)C)C(C)(C)C
0.266409	O=C(Nc1cc2c(cc1)CCCC2)c3cc(c(cc3)C)C(C)(C)C
0.266409	O=C(Nc1cc2c(cc1)CCCC2)c3cc(c(cc3)C)C(C)(C)C
0.266409	O=C(Nc1cc2c(cc1)CCCC2)c3cc(c(cc3)C)C(C)(C)C
0.266409	O=C(Nc1cc2c(cc1)CCCC2)c3cc(c(cc3)C)C(C)(C)C
0.266409	O=C(Nc1cc2c(cc1)CCCC2)c3cc(c(cc3)C)C(C)(C)C
0.266409	O=C(Nc1cc2c(cc1)CCCC2)c3cc(c(cc3)C)C(C)(C)C
0.266409	O=C(Nc1cc2c(cc1)CCCC2)c3cc(c(cc3)C)C(C)(C)C
0.264151	Brc1c(cc(NC(=O)OC(C)(C)C)cc1)CNc2cc(c3cnccc3)ccc2
0.264151	Brc1c(cc(NC(=O)OC(C)(C)C)cc1)CNc2cc(c3cnccc3)ccc2
0.264151	Brc1c(cc(NC(=O)OC(C)(C)C)cc1)CNc2cc(c3cnccc3)ccc2
0.264151	Brc1c(cc(NC(=O)OC(C)(C)C)cc1)CNc2cc(c3cnccc3)ccc2
0.264151	Brc1c(cc(NC(=O)OC(C)(C)C)cc1)CNc2cc(c3cnccc3)ccc2
0.264151	Brc1c(cc(NC(=O)OC(C)(C)C)cc1)CNc2cc(c3cnccc3)ccc2
0.264151	Brc1c(cc(NC(=O)OC(C)(C)C)cc1)CNc2cc(c3cnccc3)ccc2
0.264151	Brc1c(cc(NC(=O)OC(C)(C)C)cc1)CNc2cc(c3cnccc3)ccc2
0.264151	Brc1c(cc(NC(=O)OC(C)(C)C)cc1)CNc2cc(c3cnccc3)ccc2
0.264151	S(Cc1cc(NC(=O)c2cnc(N3CCCCCC3)cc2)ccc1)CCOC
0.264151	S(Cc1cc(NC(=O)c2cnc(N3CCCCCC3)cc2)ccc1)CCOC
0.264	O=C(NCCc1ccc(N2CCN(CC2)C)cc1)c3cncc(c4ccc(cc4)C)c3
0.264	O=C(NCCc1ccc(N2CCN(CC2)C)cc1)c3cncc(c4ccc(cc4)C)c3
0.264	O=C(NCCc1ccc(N2CCN(CC2)C)cc1)c3cncc(c4ccc(cc4)C)c3
0.264	O=C(NCCc1ccc(N2CCN(CC2)C)cc1)c3cncc(c4ccc(cc4)C)c3
0.264	O=C(NCCc1ccc(N2CCN(CC2)C)cc1)c3cncc(c4ccc(cc4)C)c3
0.264	O=C(NCCc1ccc(N2CCN(CC2)C)cc1)c3cncc(c4ccc(cc4)C)c3
0.264	O=C(NCCc1ccc(N2CCN(CC2)C)cc1)c3cncc(c4ccc(cc4)C)c3
0.264	O=C(NCCc1ccc(N2CCN(CC2)C)cc1)c3cncc(c4ccc(cc4)C)c3
0.264	O=C(NCCc1ccc(N2CCN(CC2)C)cc1)c3cncc(c4ccc(cc4)C)c3
0.264	O=C(NCCc1ccc(N2CCN(CC2)C)cc1)c3cncc(c4ccc(cc4)C)c3
0.263736	Clc1cc(NC(=O)c2ccc(cc2)C=3OC(=NN3)c4ccc(cc4)C)c(OCCOCC)cc1
0.263736	Clc1cc(NC(=O)c2ccc(cc2)C=3OC(=NN3)c4ccc(cc4)C)c(OCCOCC)cc1
0.263736	Clc1cc(NC(=O)c2ccc(cc2)C=3OC(=NN3)c4ccc(cc4)C)c(OCCOCC)cc1
0.263736	Clc1cc(NC(=O)c2ccc(cc2)C=3OC(=NN3)c4ccc(cc4)C)c(OCCOCC)cc1
0.263736	Clc1cc(NC(=O)c2ccc(cc2)C=3OC(=NN3)c4ccc(cc4)C)c(OCCOCC)cc1
0.263736	Clc1cc(NC(=O)c2ccc(cc2)C=3OC(=NN3)c4ccc(cc4)C)c(OCCOCC)cc1
0.263736	Clc1cc(NC(=O)c2ccc(cc2)C=3OC(=NN3)c4ccc(cc4)C)c(OCCOCC)cc1
0.263736	Clc1cc(NC(=O)c2ccc(cc2)C=3OC(=NN3)c4ccc(cc4)C)c(OCCOCC)cc1
0.263736	Clc1cc(NC(=O)c2ccc(cc2)C=3OC(=NN3)c4ccc(cc4)C)c(OCCOCC)cc1
0.263736	Clc1cc(NC(=O)c2ccc(cc2)C=3OC(=NN3)c4ccc(cc4)C)c(OCCOCC)cc1
0.263566	Clc1ccc(SCc2ccc(cc2)C(=O)Nc3c(SCC(F)(F)F)ccc(c3)C)cc1
0.263566	Clc1ccc(SCc2ccc(cc2)C(=O)Nc3c(SCC(F)(F)F)ccc(c3)C)cc1
0.263566	Clc1ccc(SCc2ccc(cc2)C(=O)Nc3c(SCC(F)(F)F)ccc(c3)C)cc1
0.263566	Clc1ccc(SCc2ccc(cc2)C(=O)Nc3c(SCC(F)(F)F)ccc(c3)C)cc1
0.263566	Clc1ccc(SCc2ccc(cc2)C(=O)Nc3c(SCC(F)(F)F)ccc(c3)C)cc1
0.263566	Clc1ccc(SCc2ccc(cc2)C(=O)Nc3c(SCC(F)(F)F)ccc(c3)C)cc1
0.263566	Clc1ccc(SCc2ccc(cc2)C(=O)Nc3c(SCC(F)(F)F)ccc(c3)C)cc1
0.263566	Clc1ccc(SCc2ccc(cc2)C(=O)Nc3c(SCC(F)(F)F)ccc(c3)C)cc1
0.263158	O=C(Nc1c(ccc(c1)C=2N(N=CC2)C)C)c3c(c4c(C#N)cccc4)cccc3
0.263158	O=C(Nc1c(ccc(c1)C=2N(N=CC2)C)C)c3c(c4c(C#N)cccc4)cccc3
0.263158	O=C(Nc1c(ccc(c1)C=2N(N=CC2)C)C)c3c(c4c(C#N)cccc4)cccc3
0.263158	O=C(Nc1c(ccc(c1)C=2N(N=CC2)C)C)c3c(c4c(C#N)cccc4)cccc3
0.263158	O=C(Nc1c(ccc(c1)C=2N(N=CC2)C)C)c3c(c4c(C#N)cccc4)cccc3
0.263158	O=C(Nc1c(ccc(c1)C=2N(N=CC2)C)C)c3c(c4c(C#N)cccc4)cccc3
0.263158	O=C(Nc1c(ccc(c1)C=2N(N=CC2)C)C)c3c(c4c(C#N)cccc4)cccc3
0.263158	O=C(Nc1c(ccc(c1)C=2N(N=CC2)C)C)c3c(c4c(C#N)cccc4)cccc3
0.263158	O=C(Nc1c(ccc(c1)C=2N(N=CC2)C)C)c3c(c4c(C#N)cccc4)cccc3
0.263158	O=C(Nc1c(ccc(c1)C=2N(N=CC2)C)C)c3c(c4c(C#N)cccc4)cccc3
0.263158	S=C(N(C1CCN(Cc2ccccc2)CC1)C)Nc3c(cc(cc3)C)C
0.263158	S=C(N(C1CCN(Cc2ccccc2)CC1)C)Nc3c(cc(cc3)C)C
0.263158	S=C(N(C1CCN(Cc2ccccc2)CC1)C)Nc3c(cc(cc3)C)C
0.263158	S=C(N(C1CCN(Cc2ccccc2)CC1)C)Nc3c(cc(cc3)C)C
0.263158	S=C(N(C1CCN(Cc2ccccc2)CC1)C)Nc3c(cc(cc3)C)C
0.263158	S=C(N(C1CCN(Cc2ccccc2)CC1)C)Nc3c(cc(cc3)C)C
0.263158	S=C(N(C1CCN(Cc2ccccc2)CC1)C)Nc3c(cc(cc3)C)C
0.263158	S=C(N(C1CCN(Cc2ccccc2)CC1)C)Nc3c(cc(cc3)C)C
0.262963	[O-][N+](=O)c1c(ccc(c1)C(=O)Nc2nc(ccc2)C(C)(C)C)C
0.262963	[O-][N+](=O)c1c(ccc(c1)C(=O)Nc2nc(ccc2)C(C)(C)C)C
0.262963	[O-][N+](=O)c1c(ccc(c1)C(=O)Nc2nc(ccc2)C(C)(C)C)C
0.262963	[O-][N+](=O)c1c(ccc(c1)C(=O)Nc2nc(ccc2)C(C)(C)C)C
0.262963	[O-][N+](=O)c1c(ccc(c1)C(=O)Nc2nc(ccc2)C(C)(C)C)C
0.262963	[O-][N+](=O)c1c(ccc(c1)C(=O)Nc2nc(ccc2)C(C)(C)C)C
0.262963	[O-][N+](=O)c1c(ccc(c1)C(=O)Nc2nc(ccc2)C(C)(C)C)C
0.262963	[O-][N+](=O)c1c(ccc(c1)C(=O)Nc2nc(ccc2)C(C)(C)C)C
0.262963	[O-][N+](=O)c1c(ccc(c1)C(=O)Nc2nc(ccc2)C(C)(C)C)C
0.2625	O=C(Nc1cc(ccc1)CN(C)C)c2ccc(N3CCOCC3)cc2
0.2625	O=C(Nc1cc(ccc1)CN(C)C)c2ccc(N3CCOCC3)cc2
0.2625	O=C(Nc1cc(ccc1)CN(C)C)c2ccc(N3CCOCC3)cc2
0.2625	O=C(Nc1cc(ccc1)CN(C)C)c2ccc(N3CCOCC3)cc2
0.2625	O=C(Nc1cc(ccc1)CN(C)C)c2ccc(N3CCOCC3)cc2
0.2625	O=C(Nc1cc(ccc1)CN(C)C)c2ccc(N3CCOCC3)cc2
0.2625	O=C(Nc1cc(ccc1)CN(C)C)c2ccc(N3CCOCC3)cc2
0.262357	O=C(N1CCN(Cc2ccc(cc2)C(C)C)CC1)c3cc(c(cc3)C)C(C)(C)C
0.262357	O=C(N1CCN(Cc2ccc(cc2)C(C)C)CC1)c3cc(c(cc3)C)C(C)(C)C
0.262357	O=C(N1CCN(Cc2ccc(cc2)C(C)C)CC1)c3cc(c(cc3)C)C(C)(C)C
0.262357	O=C(N1CCN(Cc2ccc(cc2)C(C)C)CC1)c3cc(c(cc3)C)C(C)(C)C
0.262357	O=C(N1CCN(Cc2ccc(cc2)C(C)C)CC1)c3cc(c(cc3)C)C(C)(C)C
0.262357	O=C(N1CCN(Cc2ccc(cc2)C(C)C)CC1)c3cc(c(cc3)C)C(C)(C)C
0.262357	O=C(N1CCN(Cc2ccc(cc2)C(C)C)CC1)c3cc(c(cc3)C)C(C)(C)C
0.262357	O=C(N1CCN(Cc2ccc(cc2)C(C)C)CC1)c3cc(c(cc3)C)C(C)(C)C
0.262097	FC(F)(F)c1c(NC(=O)C=O)ccc(NC(=O)c2ccccc2)c1
0.261905	O=C(Nc1cnc(NC(=O)C=CCN2CCOCC2)cc1)c3ccccc3
0.261905	O=C(Nc1cnc(NC(=O)C=CCN2CCOCC2)cc1)c3ccccc3
0.261905	O=C(Nc1cnc(NC(=O)C=CCN2CCOCC2)cc1)c3ccccc3
0.261905	O=C(Nc1cnc(NC(=O)C=CCN2CCOCC2)cc1)c3ccccc3
0.261905	O=C(Nc1cnc(NC(=O)C=CCN2CCOCC2)cc1)c3ccccc3
0.261905	O=C(Nc1cnc(NC(=O)C=CCN2CCOCC2)cc1)c3ccccc3
0.261905	O=C(Nc1cnc(NC(=O)C=CCN2CCOCC2)cc1)c3ccccc3
0.261905	O=C(Nc1cnc(NC(=O)C=CCN2CCOCC2)cc1)c3ccccc3
0.261905	O=C(Nc1cnc(NC(=O)C=CCN2CCOCC2)cc1)c3ccccc3
0.261905	O=C(Nc1cnc(NC(=O)C=CCN2CCOCC2)cc1)c3ccccc3
0.26129	S1CCN(Cc2cc(NC(=O)CC3NC(=O)c4c3cccc4)c(cc2)C)CC1
0.26129	S1CCN(Cc2cc(NC(=O)CC3NC(=O)c4c3cccc4)c(cc2)C)CC1
0.26129	S1CCN(Cc2cc(NC(=O)CC3NC(=O)c4c3cccc4)c(cc2)C)CC1
0.26129	S1CCN(Cc2cc(NC(=O)CC3NC(=O)c4c3cccc4)c(cc2)C)CC1
0.26129	S1CCN(Cc2cc(NC(=O)CC3NC(=O)c4c3cccc4)c(cc2)C)CC1
0.26129	S1CCN(Cc2cc(NC(=O)CC3NC(=O)c4c3cccc4)c(cc2)C)CC1
0.26129	S1CCN(Cc2cc(NC(=O)CC3NC(=O)c4c3cccc4)c(cc2)C)CC1
0.26129	S1CCN(Cc2cc(NC(=O)CC3NC(=O)c4c3cccc4)c(cc2)C)CC1
0.26129	S1CCN(Cc2cc(NC(=O)CC3NC(=O)c4c3cccc4)c(cc2)C)CC1
0.26129	S1CCN(Cc2cc(NC(=O)CC3NC(=O)c4c3cccc4)c(cc2)C)CC1
0.261029	S1C(=NC(c2ccc(cc2)CCC)=C1)NC(=O)c3c(c(ccc3)C)C
0.261029	S1C(=NC(c2ccc(cc2)CCC)=C1)NC(=O)c3c(c(ccc3)C)C
0.261029	S1C(=NC(c2ccc(cc2)CCC)=C1)NC(=O)c3c(c(ccc3)C)C
0.261029	S1C(=NC(c2ccc(cc2)CCC)=C1)NC(=O)c3c(c(ccc3)C)C
0.261029	S1C(=NC(c2ccc(cc2)CCC)=C1)NC(=O)c3c(c(ccc3)C)C
0.261029	S1C(=NC(c2ccc(cc2)CCC)=C1)NC(=O)c3c(c(ccc3)C)C
0.261029	S1C(=NC(c2ccc(cc2)CCC)=C1)NC(=O)c3c(c(ccc3)C)C
0.261029	S1C(=NC(c2ccc(cc2)CCC)=C1)NC(=O)c3c(c(ccc3)C)C
0.261029	S1C(=NC(c2ccc(cc2)CCC)=C1)NC(=O)c3c(c(ccc3)C)C
0.261029	S1C(=NC(c2ccc(cc2)CCC)=C1)NC(=O)c3c(c(ccc3)C)C
0.26087	Brc1c(Cl)ccc(NC(=O)c2cc(ncc2)C3CC3)c1
0.26087	Brc1c(Cl)ccc(NC(=O)c2cc(ncc2)C3CC3)c1
0.26087	Brc1c(Cl)ccc(NC(=O)c2cc(ncc2)C3CC3)c1
0.26087	Brc1c(Cl)ccc(NC(=O)c2cc(ncc2)C3CC3)c1
0.26087	Brc1c(Cl)ccc(NC(=O)c2cc(ncc2)C3CC3)c1
0.26087	Brc1c(Cl)ccc(NC(=O)c2cc(ncc2)C3CC3)c1
0.26087	Brc1c(Cl)ccc(NC(=O)c2cc(ncc2)C3CC3)c1
0.26087	Brc1c(Cl)ccc(NC(=O)c2cc(ncc2)C3CC3)c1
0.26087	Brc1c(Cl)ccc(NC(=O)c2cc(ncc2)C3CC3)c1
0.26087	Brc1c(Cl)ccc(NC(=O)c2cc(ncc2)C3CC3)c1
0.260714	S(=O)(=O)(N1CCC(Cc2ccccc2)CC1)c3cc(ccc3)C(=O)Nc4ccc(cc4)CN5CCC(O)CC5
0.260714	S(=O)(=O)(N1CCC(Cc2ccccc2)CC1)c3cc(ccc3)C(=O)Nc4ccc(cc4)CN5CCC(O)CC5
0.259786	O=C(N(C1CC1)Cc2ccc(O)cc2)c3cc(NC(=O)Cc4ccncc4)c(cc3)C
0.259786	O=C(N(C1CC1)Cc2ccc(O)cc2)c3cc(NC(=O)Cc4ccncc4)c(cc3)C
0.259786	O=C(N(C1CC1)Cc2ccc(O)cc2)c3cc(NC(=O)Cc4ccncc4)c(cc3)C
0.259786	O=C(N(C1CC1)Cc2ccc(O)cc2)c3cc(NC(=O)Cc4ccncc4)c(cc3)C
0.259542	FC(F)COc1c(ccc(NC(=O)c2cc(c(cc2)C)C(C)(C)C)c1)C
0.259542	FC(F)COc1c(ccc(NC(=O)c2cc(c(cc2)C)C(C)(C)C)c1)C
0.259542	FC(F)COc1c(ccc(NC(=O)c2cc(c(cc2)C)C(C)(C)C)c1)C
0.258555	Fc1cc(NC(=O)c2c(nccc2)Nc3cc(F)ccc3)cc(NCC(F)(F)F)c1
0.258555	Fc1cc(NC(=O)c2c(nccc2)Nc3cc(F)ccc3)cc(NCC(F)(F)F)c1
0.258555	Fc1cc(NC(=O)c2c(nccc2)Nc3cc(F)ccc3)cc(NCC(F)(F)F)c1
0.258555	Fc1cc(NC(=O)c2c(nccc2)Nc3cc(F)ccc3)cc(NCC(F)(F)F)c1
0.258555	Fc1cc(NC(=O)c2c(nccc2)Nc3cc(F)ccc3)cc(NCC(F)(F)F)c1
0.258555	Fc1cc(NC(=O)c2c(nccc2)Nc3cc(F)ccc3)cc(NCC(F)(F)F)c1
0.258555	Fc1cc(NC(=O)c2c(nccc2)Nc3cc(F)ccc3)cc(NCC(F)(F)F)c1
0.258555	Fc1cc(NC(=O)c2c(nccc2)Nc3cc(F)ccc3)cc(NCC(F)(F)F)c1
0.258555	Fc1cc(NC(=O)c2c(nccc2)Nc3cc(F)ccc3)cc(NCC(F)(F)F)c1
0.258555	Fc1cc(NC(=O)c2c(nccc2)Nc3cc(F)ccc3)cc(NCC(F)(F)F)c1
0.258389	O=C(Nc1c(OC)cc(NC(=O)CCNC(=O)C=CC=2OC=CC2)cc1)c3cnccc3
0.258389	O=C(Nc1c(OC)cc(NC(=O)CCNC(=O)C=CC=2OC=CC2)cc1)c3cnccc3
0.258389	O=C(Nc1c(OC)cc(NC(=O)CCNC(=O)C=CC=2OC=CC2)cc1)c3cnccc3
0.258389	O=C(Nc1c(OC)cc(NC(=O)CCNC(=O)C=CC=2OC=CC2)cc1)c3cnccc3
0.258389	O=C(Nc1c(OC)cc(NC(=O)CCNC(=O)C=CC=2OC=CC2)cc1)c3cnccc3
0.258389	O=C(Nc1c(OC)cc(NC(=O)CCNC(=O)C=CC=2OC=CC2)cc1)c3cnccc3
0.258389	O=C(Nc1c(OC)cc(NC(=O)CCNC(=O)C=CC=2OC=CC2)cc1)c3cnccc3
0.258389	O=C(Nc1c(OC)cc(NC(=O)CCNC(=O)C=CC=2OC=CC2)cc1)c3cnccc3
0.258389	O=C(Nc1c(OC)cc(NC(=O)CCNC(=O)C=CC=2OC=CC2)cc1)c3cnccc3
0.258389	O=C(Nc1c(OC)cc(NC(=O)CCNC(=O)C=CC=2OC=CC2)cc1)c3cnccc3
0.258182	S(c1c(NC(=O)C2CCN(Cc3ccncc3)CC2)cc(cc1)C)CC(F)(F)F
0.258182	S(c1c(NC(=O)C2CCN(Cc3ccncc3)CC2)cc(cc1)C)CC(F)(F)F
0.258182	S(c1c(NC(=O)C2CCN(Cc3ccncc3)CC2)cc(cc1)C)CC(F)(F)F
0.258182	S(c1c(NC(=O)C2CCN(Cc3ccncc3)CC2)cc(cc1)C)CC(F)(F)F
0.258182	S(c1c(NC(=O)C2CCN(Cc3ccncc3)CC2)cc(cc1)C)CC(F)(F)F
0.258182	S(c1c(NC(=O)C2CCN(Cc3ccncc3)CC2)cc(cc1)C)CC(F)(F)F
0.258182	S(c1c(NC(=O)C2CCN(Cc3ccncc3)CC2)cc(cc1)C)CC(F)(F)F
0.258182	O=C(Nc1c(ccc(N2CCCCC2)c1)C)C(=O)Nc3ccc(N(Cc4ccccc4)C)cc3
0.258065	S(c1c(ccc(c1)C)C)Cc2cc(ccc2)C=3ON=C(N3)c4cc(ccc4)CN5CCCC5
0.258065	S(c1c(ccc(c1)C)C)Cc2cc(ccc2)C=3ON=C(N3)c4cc(ccc4)CN5CCCC5
0.258065	S(c1c(ccc(c1)C)C)Cc2cc(ccc2)C=3ON=C(N3)c4cc(ccc4)CN5CCCC5
0.258065	S(c1c(ccc(c1)C)C)Cc2cc(ccc2)C=3ON=C(N3)c4cc(ccc4)CN5CCCC5
0.258065	S(c1c(ccc(c1)C)C)Cc2cc(ccc2)C=3ON=C(N3)c4cc(ccc4)CN5CCCC5
0.258065	S(c1c(ccc(c1)C)C)Cc2cc(ccc2)C=3ON=C(N3)c4cc(ccc4)CN5CCCC5
0.258065	S(c1c(ccc(c1)C)C)Cc2cc(ccc2)C=3ON=C(N3)c4cc(ccc4)CN5CCCC5
0.258065	S(c1c(ccc(c1)C)C)Cc2cc(ccc2)C=3ON=C(N3)c4cc(ccc4)CN5CCCC5
0.258065	S(c1c(ccc(c1)C)C)Cc2cc(ccc2)C=3ON=C(N3)c4cc(ccc4)CN5CCCC5
0.258065	S(c1c(ccc(c1)C)C)Cc2cc(ccc2)C=3ON=C(N3)c4cc(ccc4)CN5CCCC5
0.257937	O=C(Nc1ccc(cc1)CO)c2cnc(nc2)c3c(OC)cccc3
0.257937	O=C(Nc1ccc(cc1)CO)c2cnc(nc2)c3c(OC)cccc3
0.257937	O=C(Nc1ccc(cc1)CO)c2cnc(nc2)c3c(OC)cccc3
0.257937	O=C(Nc1ccc(cc1)CO)c2cnc(nc2)c3c(OC)cccc3
0.257937	O=C(Nc1ccc(cc1)CO)c2cnc(nc2)c3c(OC)cccc3
0.257937	O=C(Nc1ccc(cc1)CO)c2cnc(nc2)c3c(OC)cccc3
0.257937	O=C(Nc1ccc(cc1)CO)c2cnc(nc2)c3c(OC)cccc3
0.257937	O=C(Nc1ccc(cc1)CO)c2cnc(nc2)c3c(OC)cccc3
0.257937	O=C(Nc1ccc(cc1)CO)c2cnc(nc2)c3c(OC)cccc3
0.257937	O=C(Nc1ccc(cc1)CO)c2cnc(nc2)c3c(OC)cccc3
0.257384	FC(F)(F)c1c(N)ccc(NC(=O)c2ccccc2)c1
0.257384	FC(F)(F)c1c(N)ccc(NC(=O)c2ccccc2)c1
0.257384	FC(F)(F)c1c(N)ccc(NC(=O)c2ccccc2)c1
0.257384	FC(F)(F)c1c(N)ccc(NC(=O)c2ccccc2)c1
0.257384	FC(F)(F)c1c(N)ccc(NC(=O)c2ccccc2)c1
0.257384	FC(F)(F)c1c(N)ccc(NC(=O)c2ccccc2)c1
0.257384	FC(F)(F)c1c(N)ccc(NC(=O)c2ccccc2)c1
0.257384	FC(F)(F)c1c(N)ccc(NC(=O)c2ccccc2)c1
0.257384	FC(F)(F)c1c(N)ccc(NC(=O)c2ccccc2)c1
0.257384	FC(F)(F)c1c(N)ccc(NC(=O)c2ccccc2)c1
0.257329	S(=O)(=O)(N1CCOCC1)c2cc(c(cc2)C)C(=O)Nc3c(c4ccc(F)cc4)ccnc3
0.257329	S(=O)(=O)(N1CCOCC1)c2cc(c(cc2)C)C(=O)Nc3c(c4ccc(F)cc4)ccnc3
0.257329	S(=O)(=O)(N1CCOCC1)c2cc(c(cc2)C)C(=O)Nc3c(c4ccc(F)cc4)ccnc3
0.257143	O=C(Nc1cc(c2cnccc2)ccc1)Cc3c(cccc3)CC
0.256849	O=C(O)c1c(cccc1)CNC(=O)Nc2cc(ccc2)CN3CCN(c4ncccc4)CC3
0.256849	O=C(O)c1c(cccc1)CNC(=O)Nc2cc(ccc2)CN3CCN(c4ncccc4)CC3
0.256849	O=C(O)c1c(cccc1)CNC(=O)Nc2cc(ccc2)CN3CCN(c4ncccc4)CC3
0.256849	O=C(O)c1c(cccc1)CNC(=O)Nc2cc(ccc2)CN3CCN(c4ncccc4)CC3
0.256849	O=C(O)c1c(cccc1)CNC(=O)Nc2cc(ccc2)CN3CCN(c4ncccc4)CC3
0.256849	O=C(O)c1c(cccc1)CNC(=O)Nc2cc(ccc2)CN3CCN(c4ncccc4)CC3
0.256849	O=C(O)c1c(cccc1)CNC(=O)Nc2cc(ccc2)CN3CCN(c4ncccc4)CC3
0.256849	O=C(O)c1c(cccc1)CNC(=O)Nc2cc(ccc2)CN3CCN(c4ncccc4)CC3
0.256849	O=C(O)c1c(cccc1)CNC(=O)Nc2cc(ccc2)CN3CCN(c4ncccc4)CC3
0.256849	O=C(O)c1c(cccc1)CNC(=O)Nc2cc(ccc2)CN3CCN(c4ncccc4)CC3
0.256849	O=C(Nc1nc(c(c2ccccc2)cn1)CC)c3cc(OCC)c(OC)cc3
0.256705	O=C1N(OC(C(=O)Nc2cc(c3cnccc3)ccc2)=C1)C
0.256705	O=C1N(OC(C(=O)Nc2cc(c3cnccc3)ccc2)=C1)C
0.256705	O=C1N(OC(C(=O)Nc2cc(c3cnccc3)ccc2)=C1)C
0.256705	O=C1N(OC(C(=O)Nc2cc(c3cnccc3)ccc2)=C1)C
0.256705	O=C1N(OC(C(=O)Nc2cc(c3cnccc3)ccc2)=C1)C
0.256705	O=C1N(OC(C(=O)Nc2cc(c3cnccc3)ccc2)=C1)C
0.256705	O=C1N(OC(C(=O)Nc2cc(c3cnccc3)ccc2)=C1)C
0.256705	O=C1N(OC(C(=O)Nc2cc(c3cnccc3)ccc2)=C1)C
0.256705	O=C1N(OC(C(=O)Nc2cc(c3cnccc3)ccc2)=C1)C
0.256705	O=C1N(OC(C(=O)Nc2cc(c3cnccc3)ccc2)=C1)C
0.256506	[O-][N+](=O)c1c(ccc(c1)C(=O)N2CCN(Cc3ccc(cc3)C(C)C)CC2)C
0.256506	[O-][N+](=O)c1c(ccc(c1)C(=O)N2CCN(Cc3ccc(cc3)C(C)C)CC2)C
0.256506	[O-][N+](=O)c1c(ccc(c1)C(=O)N2CCN(Cc3ccc(cc3)C(C)C)CC2)C
0.256506	[O-][N+](=O)c1c(ccc(c1)C(=O)N2CCN(Cc3ccc(cc3)C(C)C)CC2)C
0.256506	[O-][N+](=O)c1c(ccc(c1)C(=O)N2CCN(Cc3ccc(cc3)C(C)C)CC2)C
0.256506	[O-][N+](=O)c1c(ccc(c1)C(=O)N2CCN(Cc3ccc(cc3)C(C)C)CC2)C
0.256506	[O-][N+](=O)c1c(ccc(c1)C(=O)N2CCN(Cc3ccc(cc3)C(C)C)CC2)C
0.256506	[O-][N+](=O)c1c(ccc(c1)C(=O)N2CCN(Cc3ccc(cc3)C(C)C)CC2)C
0.256506	[O-][N+](=O)c1c(ccc(c1)C(=O)N2CCN(Cc3ccc(cc3)C(C)C)CC2)C
0.256506	[O-][N+](=O)c1c(ccc(c1)C(=O)N2CCN(Cc3ccc(cc3)C(C)C)CC2)C
0.256506	O=C(Nc1cc(O)c(cc1)CC)c2cc(OCCN(C)C)ncc2
0.256506	O=C(Nc1cc(O)c(cc1)CC)c2cc(OCCN(C)C)ncc2
0.256506	O=C(Nc1cc(O)c(cc1)CC)c2cc(OCCN(C)C)ncc2
0.256506	O=C(Nc1cc(O)c(cc1)CC)c2cc(OCCN(C)C)ncc2
0.256506	O=C(Nc1cc(O)c(cc1)CC)c2cc(OCCN(C)C)ncc2
0.256506	O=C(Nc1cc(O)c(cc1)CC)c2cc(OCCN(C)C)ncc2
0.256506	O=C(Nc1cc(O)c(cc1)CC)c2cc(OCCN(C)C)ncc2
0.256506	O=C(Nc1cc(O)c(cc1)CC)c2cc(OCCN(C)C)ncc2
0.25641	Fc1c(ccc(c2cc(ccc2)C(F)(F)F)c1)C(=O)Nc3cc(ccc3)CN(C)C
0.25641	Fc1c(ccc(c2cc(ccc2)C(F)(F)F)c1)C(=O)Nc3cc(ccc3)CN(C)C
0.25641	Fc1c(ccc(c2cc(ccc2)C(F)(F)F)c1)C(=O)Nc3cc(ccc3)CN(C)C
0.256329	Fc1c(N2CCN(CC2)C)ccc(c1)C(=O)Nc3cc4N(C(=O)Cc5ccccc5)CCc4cc3
0.256329	Fc1c(N2CCN(CC2)C)ccc(c1)C(=O)Nc3cc4N(C(=O)Cc5ccccc5)CCc4cc3
0.256329	Fc1c(N2CCN(CC2)C)ccc(c1)C(=O)Nc3cc4N(C(=O)Cc5ccccc5)CCc4cc3
0.256329	Fc1c(N2CCN(CC2)C)ccc(c1)C(=O)Nc3cc4N(C(=O)Cc5ccccc5)CCc4cc3
0.256329	Fc1c(N2CCN(CC2)C)ccc(c1)C(=O)Nc3cc4N(C(=O)Cc5ccccc5)CCc4cc3
0.256329	Fc1c(N2CCN(CC2)C)ccc(c1)C(=O)Nc3cc4N(C(=O)Cc5ccccc5)CCc4cc3
0.256329	Fc1c(N2CCN(CC2)C)ccc(c1)C(=O)Nc3cc4N(C(=O)Cc5ccccc5)CCc4cc3
0.256329	Fc1c(N2CCN(CC2)C)ccc(c1)C(=O)Nc3cc4N(C(=O)Cc5ccccc5)CCc4cc3
0.256329	Fc1c(N2CCN(CC2)C)ccc(c1)C(=O)Nc3cc4N(C(=O)Cc5ccccc5)CCc4cc3
0.256329	Fc1c(N2CCN(CC2)C)ccc(c1)C(=O)Nc3cc4N(C(=O)Cc5ccccc5)CCc4cc3
0.256303	O=C(Nc1c(ccc(c1)C=O)C)Cc2ccncc2
0.256303	O=C(Nc1c(ccc(c1)C=O)C)Cc2ccncc2
0.256303	O=C(Nc1c(ccc(c1)C=O)C)Cc2ccncc2
0.256303	O=C(Nc1c(ccc(c1)C=O)C)Cc2ccncc2
0.256303	O=C(Nc1c(ccc(c1)C=O)C)Cc2ccncc2
0.256303	O=C(Nc1c(ccc(c1)C=O)C)Cc2ccncc2
0.256303	O=C(Nc1c(ccc(c1)C=O)C)Cc2ccncc2
0.256303	O=C(Nc1c(ccc(c1)C=O)C)Cc2ccncc2
0.256303	O=C(Nc1c(ccc(c1)C=O)C)Cc2ccncc2
0.256303	O=C(Nc1c(ccc(c1)C=O)C)Cc2ccncc2
0.256024	S1C(=NC=C1C)c2cc(ccc2)C(=O)Nc3cc4N(C(=O)Cc5ccccc5)CCc4cc3
0.256024	S1C(=NC=C1C)c2cc(ccc2)C(=O)Nc3cc4N(C(=O)Cc5ccccc5)CCc4cc3
0.256024	S1C(=NC=C1C)c2cc(ccc2)C(=O)Nc3cc4N(C(=O)Cc5ccccc5)CCc4cc3
0.256024	S1C(=NC=C1C)c2cc(ccc2)C(=O)Nc3cc4N(C(=O)Cc5ccccc5)CCc4cc3
0.256024	S1C(=NC=C1C)c2cc(ccc2)C(=O)Nc3cc4N(C(=O)Cc5ccccc5)CCc4cc3
0.256024	S1C(=NC=C1C)c2cc(ccc2)C(=O)Nc3cc4N(C(=O)Cc5ccccc5)CCc4cc3
0.256024	S1C(=NC=C1C)c2cc(ccc2)C(=O)Nc3cc4N(C(=O)Cc5ccccc5)CCc4cc3
0.256024	S1C(=NC=C1C)c2cc(ccc2)C(=O)Nc3cc4N(C(=O)Cc5ccccc5)CCc4cc3
0.256024	S1C(=NC=C1C)c2cc(ccc2)C(=O)Nc3cc4N(C(=O)Cc5ccccc5)CCc4cc3
0.256024	S1C(=NC=C1C)c2cc(ccc2)C(=O)Nc3cc4N(C(=O)Cc5ccccc5)CCc4cc3
0.255892	Clc1ccc(cc1)CN(C(=O)c2cc(NC(=O)Cc3ccncc3)c(cc2)C)CC(=O)Nc4c(F)cccc4
0.255892	Clc1ccc(cc1)CN(C(=O)c2cc(NC(=O)Cc3ccncc3)c(cc2)C)CC(=O)Nc4c(F)cccc4
0.255892	Clc1ccc(cc1)CN(C(=O)c2cc(NC(=O)Cc3ccncc3)c(cc2)C)CC(=O)Nc4c(F)cccc4
0.255892	Clc1ccc(cc1)CN(C(=O)c2cc(NC(=O)Cc3ccncc3)c(cc2)C)CC(=O)Nc4c(F)cccc4
0.255892	Clc1ccc(cc1)CN(C(=O)c2cc(NC(=O)Cc3ccncc3)c(cc2)C)CC(=O)Nc4c(F)cccc4
0.255892	Clc1ccc(cc1)CN(C(=O)c2cc(NC(=O)Cc3ccncc3)c(cc2)C)CC(=O)Nc4c(F)cccc4
0.255892	Clc1ccc(cc1)CN(C(=O)c2cc(NC(=O)Cc3ccncc3)c(cc2)C)CC(=O)Nc4c(F)cccc4
0.255892	Clc1ccc(cc1)CN(C(=O)c2cc(NC(=O)Cc3ccncc3)c(cc2)C)CC(=O)Nc4c(F)cccc4
0.255892	Clc1ccc(cc1)CN(C(=O)c2cc(NC(=O)Cc3ccncc3)c(cc2)C)CC(=O)Nc4c(F)cccc4
0.255892	Clc1ccc(cc1)CN(C(=O)c2cc(NC(=O)Cc3ccncc3)c(cc2)C)CC(=O)Nc4c(F)cccc4
0.255605	Fc1ccc(cc1)C(=O)Nc2cc(ccc2)CNC=O
0.255591	Fc1c(cccc1)C(=O)Nc2c(ccc(c2)C(=O)NC3CCC(N4CCN(C(=O)OC(C)(C)C)CC4)CC3)C
0.255591	Fc1c(cccc1)C(=O)Nc2c(ccc(c2)C(=O)NC3CCC(N4CCN(C(=O)OC(C)(C)C)CC4)CC3)C
0.255396	O=C(Nc1c(cc(OCCC)cc1)C)c2c(NC(=O)c3ccccc3)cc(OC)c(OC)c2
0.255396	O=C(Nc1c(cc(OCCC)cc1)C)c2c(NC(=O)c3ccccc3)cc(OC)c(OC)c2
0.255396	O=C(Nc1c(cc(OCCC)cc1)C)c2c(NC(=O)c3ccccc3)cc(OC)c(OC)c2
0.255396	O=C(Nc1c(cc(OCCC)cc1)C)c2c(NC(=O)c3ccccc3)cc(OC)c(OC)c2
0.255396	O=C(Nc1c(cc(OCCC)cc1)C)c2c(NC(=O)c3ccccc3)cc(OC)c(OC)c2
0.255396	O=C(Nc1c(cc(OCCC)cc1)C)c2c(NC(=O)c3ccccc3)cc(OC)c(OC)c2
0.255396	O=C(Nc1c(cc(OCCC)cc1)C)c2c(NC(=O)c3ccccc3)cc(OC)c(OC)c2
0.255396	O=C(Nc1c(cc(OCCC)cc1)C)c2c(NC(=O)c3ccccc3)cc(OC)c(OC)c2
0.255396	O=C(Nc1c(cc(OCCC)cc1)C)c2c(NC(=O)c3ccccc3)cc(OC)c(OC)c2
0.255396	O=C(Nc1c(cc(OCCC)cc1)C)c2c(NC(=O)c3ccccc3)cc(OC)c(OC)c2
0.254826	O=C(Nc1c(ccc(c1)C=2ON=C(N2)C)C)C(=O)N
0.254753	Fc1cc(NC(=O)c2cc(C#C)c(cc2)C)c(N(C)C)cc1
0.254753	Fc1cc(NC(=O)c2cc(C#C)c(cc2)C)c(N(C)C)cc1
0.254753	Fc1cc(NC(=O)c2cc(C#C)c(cc2)C)c(N(C)C)cc1
0.254753	Fc1cc(NC(=O)c2cc(C#C)c(cc2)C)c(N(C)C)cc1
0.254753	Fc1cc(NC(=O)c2cc(C#C)c(cc2)C)c(N(C)C)cc1
0.254613	S1CCN(c2ncccc2NC(=O)C(=O)Nc3cc(c4cnccc4)ccc3)CC1
0.254613	S1CCN(c2ncccc2NC(=O)C(=O)Nc3cc(c4cnccc4)ccc3)CC1
0.254296	Ic1c(cc(S(=O)(=O)N2CCOCC2)cc1)C(=O)Nc3cc(c4ccncc4)ccc3
0.254296	Ic1c(cc(S(=O)(=O)N2CCOCC2)cc1)C(=O)Nc3cc(c4ccncc4)ccc3
0.254296	Ic1c(cc(S(=O)(=O)N2CCOCC2)cc1)C(=O)Nc3cc(c4ccncc4)ccc3
0.254296	Ic1c(cc(S(=O)(=O)N2CCOCC2)cc1)C(=O)Nc3cc(c4ccncc4)ccc3
0.254296	Ic1c(cc(S(=O)(=O)N2CCOCC2)cc1)C(=O)Nc3cc(c4ccncc4)ccc3
0.254296	Ic1c(cc(S(=O)(=O)N2CCOCC2)cc1)C(=O)Nc3cc(c4ccncc4)ccc3
0.254296	Ic1c(cc(S(=O)(=O)N2CCOCC2)cc1)C(=O)Nc3cc(c4ccncc4)ccc3
0.254296	Ic1c(cc(S(=O)(=O)N2CCOCC2)cc1)C(=O)Nc3cc(c4ccncc4)ccc3
0.254296	Ic1c(cc(S(=O)(=O)N2CCOCC2)cc1)C(=O)Nc3cc(c4ccncc4)ccc3
0.254296	Ic1c(cc(S(=O)(=O)N2CCOCC2)cc1)C(=O)Nc3cc(c4ccncc4)ccc3
0.254098	Clc1c(NC(=O)NCc2ccc(cc2)CN3CCCC3)cc(Cl)cc1
0.254098	Clc1c(NC(=O)NCc2ccc(cc2)CN3CCCC3)cc(Cl)cc1
0.254098	Clc1c(NC(=O)NCc2ccc(cc2)CN3CCCC3)cc(Cl)cc1
0.254098	Clc1c(NC(=O)NCc2ccc(cc2)CN3CCCC3)cc(Cl)cc1
0.254019	O=C(O)c1c(cccc1)C2CCN(C(=O)c3cc(NC(=O)Cc4ccncc4)c(cc3)C)CC2
0.254019	O=C(O)c1c(cccc1)C2CCN(C(=O)c3cc(NC(=O)Cc4ccncc4)c(cc3)C)CC2
0.254019	O=C(O)c1c(cccc1)C2CCN(C(=O)c3cc(NC(=O)Cc4ccncc4)c(cc3)C)CC2
0.254019	O=C(O)c1c(cccc1)C2CCN(C(=O)c3cc(NC(=O)Cc4ccncc4)c(cc3)C)CC2
0.254019	O=C(O)c1c(cccc1)C2CCN(C(=O)c3cc(NC(=O)Cc4ccncc4)c(cc3)C)CC2
0.254019	O=C(O)c1c(cccc1)C2CCN(C(=O)c3cc(NC(=O)Cc4ccncc4)c(cc3)C)CC2
0.254019	O=C(O)c1c(cccc1)C2CCN(C(=O)c3cc(NC(=O)Cc4ccncc4)c(cc3)C)CC2
0.254019	O=C(O)c1c(cccc1)C2CCN(C(=O)c3cc(NC(=O)Cc4ccncc4)c(cc3)C)CC2
0.254019	O=C(O)c1c(cccc1)C2CCN(C(=O)c3cc(NC(=O)Cc4ccncc4)c(cc3)C)CC2
0.253968	O=C(Nc1nc(c2c(OC)cccc2)ccn1)C(c3ccc(c4ccccc4)cc3)=Cc5cc(OC)c(OC)c(OC)c5
0.253968	O=C(Nc1nc(c2c(OC)cccc2)ccn1)C(c3ccc(c4ccccc4)cc3)=Cc5cc(OC)c(OC)c(OC)c5
0.253968	O=C(Nc1nc(c2c(OC)cccc2)ccn1)C(c3ccc(c4ccccc4)cc3)=Cc5cc(OC)c(OC)c(OC)c5
0.253968	O=C(Nc1nc(c2c(OC)cccc2)ccn1)C(c3ccc(c4ccccc4)cc3)=Cc5cc(OC)c(OC)c(OC)c5
0.253968	O=C(Nc1nc(c2c(OC)cccc2)ccn1)C(c3ccc(c4ccccc4)cc3)=Cc5cc(OC)c(OC)c(OC)c5
0.253968	O=C(Nc1nc(c2c(OC)cccc2)ccn1)C(c3ccc(c4ccccc4)cc3)=Cc5cc(OC)c(OC)c(OC)c5
0.253968	O=C(Nc1nc(c2c(OC)cccc2)ccn1)C(c3ccc(c4ccccc4)cc3)=Cc5cc(OC)c(OC)c(OC)c5
0.253968	O=C(Nc1nc(c2c(OC)cccc2)ccn1)C(c3ccc(c4ccccc4)cc3)=Cc5cc(OC)c(OC)c(OC)c5
0.253968	O=C(Nc1nc(c2c(OC)cccc2)ccn1)C(c3ccc(c4ccccc4)cc3)=Cc5cc(OC)c(OC)c(OC)c5
0.253968	Fc1ccc(c2c(NC(=O)c3ccc(OC(C)(C)C)cc3)cncc2)cc1
0.253968	Fc1ccc(c2c(NC(=O)c3ccc(OC(C)(C)C)cc3)cncc2)cc1
0.253968	Fc1ccc(c2c(NC(=O)c3ccc(OC(C)(C)C)cc3)cncc2)cc1
0.253968	Fc1ccc(c2c(NC(=O)c3ccc(OC(C)(C)C)cc3)cncc2)cc1
0.253968	Fc1ccc(c2c(NC(=O)c3ccc(OC(C)(C)C)cc3)cncc2)cc1
0.253968	Fc1ccc(c2c(NC(=O)c3ccc(OC(C)(C)C)cc3)cncc2)cc1
0.253968	Fc1ccc(c2c(NC(=O)c3ccc(OC(C)(C)C)cc3)cncc2)cc1
0.253846	Clc1c(ccc(NC(=O)c2ncc(c(c2)C)C)c1)CO
0.253846	Clc1c(ccc(NC(=O)c2ncc(c(c2)C)C)c1)CO
0.253676	O=C(OCc1ccccc1)C=2NC(C(=O)Nc3cc4c(cc3)CCCC4)=CC2
0.253676	O=C(OCc1ccccc1)C=2NC(C(=O)Nc3cc4c(cc3)CCCC4)=CC2
0.253676	O=C(OCc1ccccc1)C=2NC(C(=O)Nc3cc4c(cc3)CCCC4)=CC2
0.253676	O=C(OCc1ccccc1)C=2NC(C(=O)Nc3cc4c(cc3)CCCC4)=CC2
0.253676	O=C(OCc1ccccc1)C=2NC(C(=O)Nc3cc4c(cc3)CCCC4)=CC2
0.253676	O=C(OCc1ccccc1)C=2NC(C(=O)Nc3cc4c(cc3)CCCC4)=CC2
0.253676	O=C(OCc1ccccc1)C=2NC(C(=O)Nc3cc4c(cc3)CCCC4)=CC2
0.253676	O=C(OCc1ccccc1)C=2NC(C(=O)Nc3cc4c(cc3)CCCC4)=CC2
0.253676	O=C(OCc1ccccc1)C=2NC(C(=O)Nc3cc4c(cc3)CCCC4)=CC2
0.253676	O=C(OCc1ccccc1)C=2NC(C(=O)Nc3cc4c(cc3)CCCC4)=CC2
0.253623	O=C(Nc1ccc(cc1)C(NC(=O)C(=O)Nc2cc(c(cc2)C(=O)N)C)C)c3ccncc3
0.253571	Clc1c([N+]([O-])=O)ccc(c1)C(=O)Nc2c(cc(NC(=O)OC(C)(C)C)cc2)C
0.253571	Clc1c([N+]([O-])=O)ccc(c1)C(=O)Nc2c(cc(NC(=O)OC(C)(C)C)cc2)C
0.253571	Clc1c([N+]([O-])=O)ccc(c1)C(=O)Nc2c(cc(NC(=O)OC(C)(C)C)cc2)C
0.253571	Clc1c([N+]([O-])=O)ccc(c1)C(=O)Nc2c(cc(NC(=O)OC(C)(C)C)cc2)C
0.253571	Clc1c([N+]([O-])=O)ccc(c1)C(=O)Nc2c(cc(NC(=O)OC(C)(C)C)cc2)C
0.253571	Clc1c([N+]([O-])=O)ccc(c1)C(=O)Nc2c(cc(NC(=O)OC(C)(C)C)cc2)C
0.253571	Clc1c([N+]([O-])=O)ccc(c1)C(=O)Nc2c(cc(NC(=O)OC(C)(C)C)cc2)C
0.253571	Clc1c([N+]([O-])=O)ccc(c1)C(=O)Nc2c(cc(NC(=O)OC(C)(C)C)cc2)C
0.253571	Clc1c([N+]([O-])=O)ccc(c1)C(=O)Nc2c(cc(NC(=O)OC(C)(C)C)cc2)C
0.253571	Clc1c([N+]([O-])=O)ccc(c1)C(=O)Nc2c(cc(NC(=O)OC(C)(C)C)cc2)C
0.253394	FC(F)(F)c1cc(NC(=O)c2ccc(cc2)C)ccc1
0.253125	O=C(Nc1cc2N(C(=O)Cc3ccccc3)CCc2cc1)c4cnc(N5CCCCCC5)cc4
0.253125	O=C(Nc1cc2N(C(=O)Cc3ccccc3)CCc2cc1)c4cnc(N5CCCCCC5)cc4
0.253125	O=C(Nc1cc2N(C(=O)Cc3ccccc3)CCc2cc1)c4cnc(N5CCCCCC5)cc4
0.253125	O=C(Nc1cc2N(C(=O)Cc3ccccc3)CCc2cc1)c4cnc(N5CCCCCC5)cc4
0.253125	O=C(Nc1cc2N(C(=O)Cc3ccccc3)CCc2cc1)c4cnc(N5CCCCCC5)cc4
0.253125	O=C(Nc1cc2N(C(=O)Cc3ccccc3)CCc2cc1)c4cnc(N5CCCCCC5)cc4
0.253125	O=C(Nc1cc2N(C(=O)Cc3ccccc3)CCc2cc1)c4cnc(N5CCCCCC5)cc4
0.253125	O=C(Nc1cc2N(C(=O)Cc3ccccc3)CCc2cc1)c4cnc(N5CCCCCC5)cc4
0.253125	O=C(Nc1cc2N(C(=O)Cc3ccccc3)CCc2cc1)c4cnc(N5CCCCCC5)cc4
0.253125	O=C(Nc1cc2N(C(=O)Cc3ccccc3)CCc2cc1)c4cnc(N5CCCCCC5)cc4
0.253061	O=C(Nc1ncc(N2CCCCC2)cc1)c3ccc(cc3)COC
0.253061	O=C(Nc1ncc(N2CCCCC2)cc1)c3ccc(cc3)COC
0.253061	O=C(Nc1ncc(N2CCCCC2)cc1)c3ccc(cc3)COC
0.253061	O=C(Nc1ncc(N2CCCCC2)cc1)c3ccc(cc3)COC
0.253061	O=C(Nc1ncc(N2CCCCC2)cc1)c3ccc(cc3)COC
0.253061	O=C(Nc1ncc(N2CCCCC2)cc1)c3ccc(cc3)COC
0.253061	O=C(Nc1ncc(N2CCCCC2)cc1)c3ccc(cc3)COC
0.253061	O=C(Nc1ncc(N2CCCCC2)cc1)c3ccc(cc3)COC
0.253061	O=C(Nc1ncc(N2CCCCC2)cc1)c3ccc(cc3)COC
0.253061	O=C(Nc1ncc(N2CCCCC2)cc1)c3ccc(cc3)COC
0.252918	O=C(NNc1cc(OC)c(OC)cc1)c2cncc(c3ccc(cc3)C)c2
0.252918	O=C(NNc1cc(OC)c(OC)cc1)c2cncc(c3ccc(cc3)C)c2
0.252918	O=C(NNc1cc(OC)c(OC)cc1)c2cncc(c3ccc(cc3)C)c2
0.252918	O=C(NNc1cc(OC)c(OC)cc1)c2cncc(c3ccc(cc3)C)c2
0.252918	O=C(NNc1cc(OC)c(OC)cc1)c2cncc(c3ccc(cc3)C)c2
0.252918	O=C(NNc1cc(OC)c(OC)cc1)c2cncc(c3ccc(cc3)C)c2
0.252918	O=C(NNc1cc(OC)c(OC)cc1)c2cncc(c3ccc(cc3)C)c2
0.252918	O=C(NNc1cc(OC)c(OC)cc1)c2cncc(c3ccc(cc3)C)c2
0.252918	O=C(NNc1cc(OC)c(OC)cc1)c2cncc(c3ccc(cc3)C)c2
0.252918	O=C(NNc1cc(OC)c(OC)cc1)c2cncc(c3ccc(cc3)C)c2
0.252918	O=C(OCC)c1cc(NC(=O)c2cc(NC(C)C)ccc2)c(NC)cc1
0.252918	O=C(OCC)c1cc(NC(=O)c2cc(NC(C)C)ccc2)c(NC)cc1
0.252918	O=C(OCC)c1cc(NC(=O)c2cc(NC(C)C)ccc2)c(NC)cc1
0.252918	O=C(OCC)c1cc(NC(=O)c2cc(NC(C)C)ccc2)c(NC)cc1
0.252918	O=C(OCC)c1cc(NC(=O)c2cc(NC(C)C)ccc2)c(NC)cc1
0.252918	O=C(OCC)c1cc(NC(=O)c2cc(NC(C)C)ccc2)c(NC)cc1
0.252918	O=C(OCC)c1cc(NC(=O)c2cc(NC(C)C)ccc2)c(NC)cc1
0.252918	O=C(OCC)c1cc(NC(=O)c2cc(NC(C)C)ccc2)c(NC)cc1
0.252918	O=C(OCC)c1cc(NC(=O)c2cc(NC(C)C)ccc2)c(NC)cc1
0.252918	O=C(OCC)c1cc(NC(=O)c2cc(NC(C)C)ccc2)c(NC)cc1
0.252747	[O-][N+](=O)c1c(ccc(c1)C(=O)Nc2c(NC)ccc(c2)C(=O)OCC)C
0.252747	[O-][N+](=O)c1c(ccc(c1)C(=O)Nc2c(NC)ccc(c2)C(=O)OCC)C
0.252747	[O-][N+](=O)c1c(ccc(c1)C(=O)Nc2c(NC)ccc(c2)C(=O)OCC)C
0.252747	[O-][N+](=O)c1c(ccc(c1)C(=O)Nc2c(NC)ccc(c2)C(=O)OCC)C
0.252747	[O-][N+](=O)c1c(ccc(c1)C(=O)Nc2c(NC)ccc(c2)C(=O)OCC)C
0.252747	[O-][N+](=O)c1c(ccc(c1)C(=O)Nc2c(NC)ccc(c2)C(=O)OCC)C
0.252747	[O-][N+](=O)c1c(ccc(c1)C(=O)Nc2c(NC)ccc(c2)C(=O)OCC)C
0.252747	[O-][N+](=O)c1c(ccc(c1)C(=O)Nc2c(NC)ccc(c2)C(=O)OCC)C
0.252747	[O-][N+](=O)c1c(ccc(c1)C(=O)Nc2c(NC)ccc(c2)C(=O)OCC)C
0.252747	[O-][N+](=O)c1c(ccc(c1)C(=O)Nc2c(NC)ccc(c2)C(=O)OCC)C
0.252747	S(c1nc(NC(=O)c2cc(C#C)c(cc2)C)cc(n1)C(F)(F)F)C
0.252747	S(c1nc(NC(=O)c2cc(C#C)c(cc2)C)cc(n1)C(F)(F)F)C
0.252632	O=C(Nc1nc(c(c2ccccc2)cc1)C)c3cnc(nc3)c4c(OC)cccc4
0.252632	O=C(Nc1nc(c(c2ccccc2)cc1)C)c3cnc(nc3)c4c(OC)cccc4
0.252632	O=C(Nc1nc(c(c2ccccc2)cc1)C)c3cnc(nc3)c4c(OC)cccc4
0.252632	O=C(Nc1nc(c(c2ccccc2)cc1)C)c3cnc(nc3)c4c(OC)cccc4
0.252632	O=C(Nc1nc(c(c2ccccc2)cc1)C)c3cnc(nc3)c4c(OC)cccc4
0.252632	O=C(Nc1nc(c(c2ccccc2)cc1)C)c3cnc(nc3)c4c(OC)cccc4
0.252632	O=C(Nc1nc(c(c2ccccc2)cc1)C)c3cnc(nc3)c4c(OC)cccc4
0.252632	O=C(Nc1nc(c(c2ccccc2)cc1)C)c3cnc(nc3)c4c(OC)cccc4
0.252632	O=C(Nc1nc(c(c2ccccc2)cc1)C)c3cnc(nc3)c4c(OC)cccc4
0.252632	O=C(Nc1nc(c(c2ccccc2)cc1)C)c3cnc(nc3)c4c(OC)cccc4
0.252033	O=C(Nc1ccc(cc1)C(=O)NCc2ccncc2)c3cc(ncc3)C4CC4
0.251938	S(=O)(=Nc1ccc(cc1)C(=O)Nc2c(cc(OCCC)cc2)C)(C)C
0.251938	S(=O)(=Nc1ccc(cc1)C(=O)Nc2c(cc(OCCC)cc2)C)(C)C
0.251938	S(=O)(=Nc1ccc(cc1)C(=O)Nc2c(cc(OCCC)cc2)C)(C)C
0.251938	S(=O)(=Nc1ccc(cc1)C(=O)Nc2c(cc(OCCC)cc2)C)(C)C
0.251938	S(=O)(=Nc1ccc(cc1)C(=O)Nc2c(cc(OCCC)cc2)C)(C)C
0.251938	S(=O)(=Nc1ccc(cc1)C(=O)Nc2c(cc(OCCC)cc2)C)(C)C
0.251938	S(=O)(=Nc1ccc(cc1)C(=O)Nc2c(cc(OCCC)cc2)C)(C)C
0.251938	S(=O)(=Nc1ccc(cc1)C(=O)Nc2c(cc(OCCC)cc2)C)(C)C
0.251938	S(=O)(=Nc1ccc(cc1)C(=O)Nc2c(cc(OCCC)cc2)C)(C)C
0.251938	S(=O)(=Nc1ccc(cc1)C(=O)Nc2c(cc(OCCC)cc2)C)(C)C
0.251592	O=C(OC(C)(C)C)Nc1cc(NC(=O)c2cc3c(NC(=C3C)C)cc2)c(cc1)C
0.251592	O=C(OC(C)(C)C)Nc1cc(NC(=O)c2cc3c(NC(=C3C)C)cc2)c(cc1)C
0.251592	O=C(OC(C)(C)C)Nc1cc(NC(=O)c2cc3c(NC(=C3C)C)cc2)c(cc1)C
0.251592	O=C(OC(C)(C)C)Nc1cc(NC(=O)c2cc3c(NC(=C3C)C)cc2)c(cc1)C
0.251592	O=C(OC(C)(C)C)Nc1cc(NC(=O)c2cc3c(NC(=C3C)C)cc2)c(cc1)C
0.251592	O=C(OC(C)(C)C)Nc1cc(NC(=O)c2cc3c(NC(=C3C)C)cc2)c(cc1)C
0.251592	O=C(OC(C)(C)C)Nc1cc(NC(=O)c2cc3c(NC(=C3C)C)cc2)c(cc1)C
0.251592	O=C(OC(C)(C)C)Nc1cc(NC(=O)c2cc3c(NC(=C3C)C)cc2)c(cc1)C
0.251592	O=C(OC(C)(C)C)Nc1cc(NC(=O)c2cc3c(NC(=C3C)C)cc2)c(cc1)C
0.251592	O=C(OC(C)(C)C)Nc1cc(NC(=O)c2cc3c(NC(=C3C)C)cc2)c(cc1)C
0.251046	n1cc(c2cc(NCc3c(cncc3)C)ccc2)ccc1
0.251046	n1cc(c2cc(NCc3c(cncc3)C)ccc2)ccc1
0.251046	n1cc(c2cc(NCc3c(cncc3)C)ccc2)ccc1
0.251046	n1cc(c2cc(NCc3c(cncc3)C)ccc2)ccc1
0.250951	S1C=NC(=C1)COc2ccc(cc2)C(=O)NC=3NN=C(c4ccncc4)C3
0.250951	S1C=NC(=C1)COc2ccc(cc2)C(=O)NC=3NN=C(c4ccncc4)C3
0.250951	S1C=NC(=C1)COc2ccc(cc2)C(=O)NC=3NN=C(c4ccncc4)C3
0.250951	S1C=NC(=C1)COc2ccc(cc2)C(=O)NC=3NN=C(c4ccncc4)C3
0.250951	S1C=NC(=C1)COc2ccc(cc2)C(=O)NC=3NN=C(c4ccncc4)C3
0.250951	S1C=NC(=C1)COc2ccc(cc2)C(=O)NC=3NN=C(c4ccncc4)C3
0.250951	S1C=NC(=C1)COc2ccc(cc2)C(=O)NC=3NN=C(c4ccncc4)C3
0.250951	S1C=NC(=C1)COc2ccc(cc2)C(=O)NC=3NN=C(c4ccncc4)C3
0.250951	S1C=NC(=C1)COc2ccc(cc2)C(=O)NC=3NN=C(c4ccncc4)C3
0.250951	S1C=NC(=C1)COc2ccc(cc2)C(=O)NC=3NN=C(c4ccncc4)C3
0.250936	S(=O)(=O)(Cc1cc(F)c(NC(=O)C(=O)Nc2cc(c3ccncc3)ccc2)cc1)C
0.250936	S(=O)(=O)(Cc1cc(F)c(NC(=O)C(=O)Nc2cc(c3ccncc3)ccc2)cc1)C
0.250936	S(=O)(=O)(Cc1cc(F)c(NC(=O)C(=O)Nc2cc(c3ccncc3)ccc2)cc1)C
0.250936	S(=O)(=O)(Cc1cc(F)c(NC(=O)C(=O)Nc2cc(c3ccncc3)ccc2)cc1)C
0.250909	[O-][N+](=O)c1c(ccc(c1)C(=O)NC(CCCc2cnccc2)C)C
0.250909	[O-][N+](=O)c1c(ccc(c1)C(=O)NC(CCCc2cnccc2)C)C
0.250909	[O-][N+](=O)c1c(ccc(c1)C(=O)NC(CCCc2cnccc2)C)C
0.250909	[O-][N+](=O)c1c(ccc(c1)C(=O)NC(CCCc2cnccc2)C)C
0.250909	[O-][N+](=O)c1c(ccc(c1)C(=O)NC(CCCc2cnccc2)C)C
0.250909	[O-][N+](=O)c1c(ccc(c1)C(=O)NC(CCCc2cnccc2)C)C
0.250909	[O-][N+](=O)c1c(ccc(c1)C(=O)NC(CCCc2cnccc2)C)C
0.250909	[O-][N+](=O)c1c(ccc(c1)C(=O)NC(CCCc2cnccc2)C)C
0.250909	[O-][N+](=O)c1c(ccc(c1)C(=O)NC(CCCc2cnccc2)C)C
0.250909	[O-][N+](=O)c1c(ccc(c1)C(=O)NC(CCCc2cnccc2)C)C
0.250896	O=C(Nc1c(ccc(c2cnc(OC)cc2)c1)C)C(=O)NCC3CCNCC3
0.250896	O=C(Nc1c(ccc(c2cnc(OC)cc2)c1)C)C(=O)NCC3CCNCC3
0.250896	O=C(Nc1c(ccc(c2cnc(OC)cc2)c1)C)C(=O)NCC3CCNCC3
0.250896	O=C(Nc1c(ccc(c2cnc(OC)cc2)c1)C)C(=O)NCC3CCNCC3
0.250896	O=C(Nc1c(ccc(c2cnc(OC)cc2)c1)C)C(=O)NCC3CCNCC3
0.250896	O=C(Nc1c(ccc(c2cnc(OC)cc2)c1)C)C(=O)NCC3CCNCC3
0.250896	O=C(Nc1c(ccc(c2cnc(OC)cc2)c1)C)C(=O)NCC3CCNCC3
0.250883	Fc1ccc(c2c(NC(=O)c3cc(OCC)c(OC(F)F)cc3)cncc2)cc1
0.250883	Fc1ccc(c2c(NC(=O)c3cc(OCC)c(OC(F)F)cc3)cncc2)cc1
0.250883	Fc1ccc(c2c(NC(=O)c3cc(OCC)c(OC(F)F)cc3)cncc2)cc1
0.250883	Fc1ccc(c2c(NC(=O)c3cc(OCC)c(OC(F)F)cc3)cncc2)cc1
0.250883	Fc1ccc(c2c(NC(=O)c3cc(OCC)c(OC(F)F)cc3)cncc2)cc1
0.250883	Fc1ccc(c2c(NC(=O)c3cc(OCC)c(OC(F)F)cc3)cncc2)cc1
0.250883	Fc1ccc(c2c(NC(=O)c3cc(OCC)c(OC(F)F)cc3)cncc2)cc1
0.250883	Fc1ccc(c2c(NC(=O)c3cc(OCC)c(OC(F)F)cc3)cncc2)cc1
0.250883	Fc1ccc(c2c(NC(=O)c3cc(OCC)c(OC(F)F)cc3)cncc2)cc1
0.250883	Fc1ccc(c2c(NC(=O)c3cc(OCC)c(OC(F)F)cc3)cncc2)cc1
0.250765	O=C(OC)C1=CC2=NC=C(N2C=C1)NC(=O)c3cc(NC(=O)Cc4ccncc4)c(cc3)C
0.250765	O=C(OC)C1=CC2=NC=C(N2C=C1)NC(=O)c3cc(NC(=O)Cc4ccncc4)c(cc3)C
0.250765	O=C(OC)C1=CC2=NC=C(N2C=C1)NC(=O)c3cc(NC(=O)Cc4ccncc4)c(cc3)C
0.250765	O=C(OC)C1=CC2=NC=C(N2C=C1)NC(=O)c3cc(NC(=O)Cc4ccncc4)c(cc3)C
0.250765	O=C(OC)C1=CC2=NC=C(N2C=C1)NC(=O)c3cc(NC(=O)Cc4ccncc4)c(cc3)C
0.250765	O=C(OC)C1=CC2=NC=C(N2C=C1)NC(=O)c3cc(NC(=O)Cc4ccncc4)c(cc3)C
0.250765	O=C(OC)C1=CC2=NC=C(N2C=C1)NC(=O)c3cc(NC(=O)Cc4ccncc4)c(cc3)C
0.250765	O=C(OC)C1=CC2=NC=C(N2C=C1)NC(=O)c3cc(NC(=O)Cc4ccncc4)c(cc3)C
0.250765	O=C(OC)C1=CC2=NC=C(N2C=C1)NC(=O)c3cc(NC(=O)Cc4ccncc4)c(cc3)C
0.250765	O=C(OC)C1=CC2=NC=C(N2C=C1)NC(=O)c3cc(NC(=O)Cc4ccncc4)c(cc3)C
0.250712	O=C(Nc1nc(c2c(OC)cccc2)ccn1)c3cc4N=CN(c4cc3)c5cc(ccc5)C
0.250712	O=C(Nc1nc(c2c(OC)cccc2)ccn1)c3cc4N=CN(c4cc3)c5cc(ccc5)C
0.250712	O=C(Nc1nc(c2c(OC)cccc2)ccn1)c3cc4N=CN(c4cc3)c5cc(ccc5)C
0.250712	O=C(Nc1nc(c2c(OC)cccc2)ccn1)c3cc4N=CN(c4cc3)c5cc(ccc5)C
0.250712	O=C(Nc1nc(c2c(OC)cccc2)ccn1)c3cc4N=CN(c4cc3)c5cc(ccc5)C
0.25	Clc1c(ccc(NC(=O)c2c(NS(=O)(=O)C(F)(F)F)cccc2)c1)C=3C=NNC3
0.25	Clc1c(ccc(NC(=O)c2c(NS(=O)(=O)C(F)(F)F)cccc2)c1)C=3C=NNC3
0.25	Clc1c(ccc(NC(=O)c2c(NS(=O)(=O)C(F)(F)F)cccc2)c1)C=3C=NNC3
0.25	Clc1c(ccc(NC(=O)c2c(NS(=O)(=O)C(F)(F)F)cccc2)c1)C=3C=NNC3
0.25	Clc1c(ccc(NC(=O)c2c(NS(=O)(=O)C(F)(F)F)cccc2)c1)C=3C=NNC3
0.25	Clc1c(ccc(NC(=O)c2c(NS(=O)(=O)C(F)(F)F)cccc2)c1)C=3C=NNC3
0.25	Clc1c(ccc(NC(=O)c2c(NS(=O)(=O)C(F)(F)F)cccc2)c1)C=3C=NNC3
0.25	Clc1c(ccc(NC(=O)c2c(NS(=O)(=O)C(F)(F)F)cccc2)c1)C=3C=NNC3
0.25	Clc1c(ccc(NC(=O)c2c(NS(=O)(=O)C(F)(F)F)cccc2)c1)C=3C=NNC3
0.25	Clc1c(ccc(NC(=O)c2c(NS(=O)(=O)C(F)(F)F)cccc2)c1)C=3C=NNC3
0.25	O=C(NCCc1ccc(N2CCN(CC2)C)cc1)c3cc(ccc3)C=4C=NN(C4)C
0.25	O=C(NCCc1ccc(N2CCN(CC2)C)cc1)c3cc(ccc3)C=4C=NN(C4)C
0.25	O=C(NCCc1ccc(N2CCN(CC2)C)cc1)c3cc(ccc3)C=4C=NN(C4)C
0.25	O=C(NCCc1ccc(N2CCN(CC2)C)cc1)c3cc(ccc3)C=4C=NN(C4)C
0.25	O=C(NCCc1ccc(N2CCN(CC2)C)cc1)c3cc(ccc3)C=4C=NN(C4)C
0.25	O=C(NCCc1ccc(N2CCN(CC2)C)cc1)c3cc(ccc3)C=4C=NN(C4)C
0.25	O=C(NCCc1ccc(N2CCN(CC2)C)cc1)c3cc(ccc3)C=4C=NN(C4)C
0.25	O=C(NCCc1ccc(N2CCN(CC2)C)cc1)c3cc(ccc3)C=4C=NN(C4)C
0.25	O=C(NCCc1ccc(N2CCN(CC2)C)cc1)c3cc(ccc3)C=4C=NN(C4)C
0.25	O=C(NCCc1ccc(N2CCN(CC2)C)cc1)c3cc(ccc3)C=4C=NN(C4)C
0.25	O=C(NC=1NN=C(c2ccncc2)C1)c3cnc(nc3)c4c(OC)cccc4
0.25	O=C(NC=1NN=C(c2ccncc2)C1)c3cnc(nc3)c4c(OC)cccc4
0.25	O=C(NC=1NN=C(c2ccncc2)C1)c3cnc(nc3)c4c(OC)cccc4
0.25	O=C(NC=1NN=C(c2ccncc2)C1)c3cnc(nc3)c4c(OC)cccc4
0.25	O=C(NC=1NN=C(c2ccncc2)C1)c3cnc(nc3)c4c(OC)cccc4
0.25	O=C(NC=1NN=C(c2ccncc2)C1)c3cnc(nc3)c4c(OC)cccc4
0.25	O=C(NC=1NN=C(c2ccncc2)C1)c3cnc(nc3)c4c(OC)cccc4
0.25	O=C(NC=1NN=C(c2ccncc2)C1)c3cnc(nc3)c4c(OC)cccc4
0.25	O=C(NC=1NN=C(c2ccncc2)C1)c3cnc(nc3)c4c(OC)cccc4
0.25	O=C(NC=1NN=C(c2ccncc2)C1)c3cnc(nc3)c4c(OC)cccc4
0.25	S1C(=NC(c2ccc(OCCC)cc2)=C1)NC(=O)c3cc(OCC)c(OC)cc3
0.25	S1C(=NC(c2ccc(OCCC)cc2)=C1)NC(=O)c3cc(OCC)c(OC)cc3
0.25	S1C(=NC(c2ccc(OCCC)cc2)=C1)NC(=O)c3cc(OCC)c(OC)cc3
0.25	S1C(=NC(c2ccc(OCCC)cc2)=C1)NC(=O)c3cc(OCC)c(OC)cc3
0.25	S1C(=NC(c2ccc(OCCC)cc2)=C1)NC(=O)c3cc(OCC)c(OC)cc3
0.25	S1C(=NC(c2ccc(OCCC)cc2)=C1)NC(=O)c3cc(OCC)c(OC)cc3
0.25	S1C(=NC(c2ccc(OCCC)cc2)=C1)NC(=O)c3cc(OCC)c(OC)cc3
0.25	S1C(=NC(c2ccc(OCCC)cc2)=C1)NC(=O)c3cc(OCC)c(OC)cc3
0.25	S1C(=NC(c2ccc(OCCC)cc2)=C1)NC(=O)c3cc(OCC)c(OC)cc3
0.25	O=C1N(C(=O)c2c1cc(cc2)C(=O)Nc3c(cccc3)C(=O)Nc4ccc(cc4)CC)C
0.25	S1C(=NC(=C1)CC)N2N=CC(C(=O)Nc3nc(c4cc5OCCOc5cc4)ccc3)=C2
0.25	S1C(=NC(=C1)CC)N2N=CC(C(=O)Nc3nc(c4cc5OCCOc5cc4)ccc3)=C2
0.25	S1C(=NC(=C1)CC)N2N=CC(C(=O)Nc3nc(c4cc5OCCOc5cc4)ccc3)=C2
0.25	S1C(=NC(=C1)CC)N2N=CC(C(=O)Nc3nc(c4cc5OCCOc5cc4)ccc3)=C2
0.25	S1C(=NC(=C1)CC)N2N=CC(C(=O)Nc3nc(c4cc5OCCOc5cc4)ccc3)=C2
0.25	S1C(=NC(=C1)CC)N2N=CC(C(=O)Nc3nc(c4cc5OCCOc5cc4)ccc3)=C2
0.25	S1C(=NC(=C1)CC)N2N=CC(C(=O)Nc3nc(c4cc5OCCOc5cc4)ccc3)=C2
0.25	S1C(=NC(=C1)CC)N2N=CC(C(=O)Nc3nc(c4cc5OCCOc5cc4)ccc3)=C2
0.25	S1C(=NC(=C1)CC)N2N=CC(C(=O)Nc3nc(c4cc5OCCOc5cc4)ccc3)=C2
0.25	S1C(=NC(=C1)CC)N2N=CC(C(=O)Nc3nc(c4cc5OCCOc5cc4)ccc3)=C2
0.25	S1C(=NC(c2cc3c(NC(=O)CC3)cc2)=C1)NC(=O)C(=O)NC(c4ccc(NC(=O)c5ccncc5)cc4)C
0.25	S1C(=NC(c2cc3c(NC(=O)CC3)cc2)=C1)NC(=O)C(=O)NC(c4ccc(NC(=O)c5ccncc5)cc4)C
0.25	Fc1cc(Nc2ncccc2C(=O)NCCCNC(=O)c3ccc(F)cc3)ccc1
0.25	Fc1cc(Nc2ncccc2C(=O)NCCCNC(=O)c3ccc(F)cc3)ccc1
0.25	Fc1cc(Nc2ncccc2C(=O)NCCCNC(=O)c3ccc(F)cc3)ccc1
0.25	Fc1cc(Nc2ncccc2C(=O)NCCCNC(=O)c3ccc(F)cc3)ccc1
0.249211	O=C(Nc1cc(ccc1)CN2CCN(c3ncccc3)CC2)C4=C(N(N=C4)CCCC)CC
0.249211	O=C(Nc1cc(ccc1)CN2CCN(c3ncccc3)CC2)C4=C(N(N=C4)CCCC)CC
0.249211	O=C(Nc1cc(ccc1)CN2CCN(c3ncccc3)CC2)C4=C(N(N=C4)CCCC)CC
0.249211	O=C(Nc1cc(ccc1)CN2CCN(c3ncccc3)CC2)C4=C(N(N=C4)CCCC)CC
0.249211	O=C(Nc1cc(ccc1)CN2CCN(c3ncccc3)CC2)C4=C(N(N=C4)CCCC)CC
0.249211	O=C(Nc1cc(ccc1)CN2CCN(c3ncccc3)CC2)C4=C(N(N=C4)CCCC)CC
0.249211	O=C(Nc1cc(ccc1)CN2CCN(c3ncccc3)CC2)C4=C(N(N=C4)CCCC)CC
0.249211	O=C(Nc1cc(ccc1)CN2CCN(c3ncccc3)CC2)C4=C(N(N=C4)CCCC)CC
0.249211	O=C(Nc1cc(ccc1)CN2CCN(c3ncccc3)CC2)C4=C(N(N=C4)CCCC)CC
0.249211	O=C(Nc1cc(ccc1)CN2CCN(c3ncccc3)CC2)C4=C(N(N=C4)CCCC)CC
0.249097	O=C(Nc1ccc(NC(=O)CN2CCCCCC2)cc1)C=3N=NN(C3)Cc4cnccc4
0.249071	S(c1c(NC(=O)c2cc(C#C)c(cc2)C)cc(cc1)C)CC(F)(F)F
0.249071	S(c1c(NC(=O)c2cc(C#C)c(cc2)C)cc(cc1)C)CC(F)(F)F
0.249071	S(c1c(NC(=O)c2cc(C#C)c(cc2)C)cc(cc1)C)CC(F)(F)F
0.249071	S(c1c(NC(=O)c2cc(C#C)c(cc2)C)cc(cc1)C)CC(F)(F)F
0.249071	S(c1c(NC(=O)c2cc(C#C)c(cc2)C)cc(cc1)C)CC(F)(F)F
0.249071	S(c1c(NC(=O)c2cc(C#C)c(cc2)C)cc(cc1)C)CC(F)(F)F
0.249071	S(c1c(NC(=O)c2cc(C#C)c(cc2)C)cc(cc1)C)CC(F)(F)F
0.249071	S(c1c(NC(=O)c2cc(C#C)c(cc2)C)cc(cc1)C)CC(F)(F)F
0.249071	S(c1c(NC(=O)c2cc(C#C)c(cc2)C)cc(cc1)C)CC(F)(F)F
0.249071	S(c1c(NC(=O)c2cc(C#C)c(cc2)C)cc(cc1)C)CC(F)(F)F
0.249071	Fc1cc(NC(=O)c2cc(c(cc2)C)C(C)(C)C)c(N(C)C)cc1
0.249071	Fc1cc(NC(=O)c2cc(c(cc2)C)C(C)(C)C)c(N(C)C)cc1
0.249071	Fc1cc(NC(=O)c2cc(c(cc2)C)C(C)(C)C)c(N(C)C)cc1
0.249071	Fc1cc(NC(=O)c2cc(c(cc2)C)C(C)(C)C)c(N(C)C)cc1
0.249071	Fc1cc(NC(=O)c2cc(c(cc2)C)C(C)(C)C)c(N(C)C)cc1
0.249071	Fc1cc(NC(=O)c2cc(c(cc2)C)C(C)(C)C)c(N(C)C)cc1
0.249071	Fc1cc(NC(=O)c2cc(c(cc2)C)C(C)(C)C)c(N(C)C)cc1
0.249071	Fc1cc(NC(=O)c2cc(c(cc2)C)C(C)(C)C)c(N(C)C)cc1
0.249071	Fc1cc(NC(=O)c2cc(c(cc2)C)C(C)(C)C)c(N(C)C)cc1
0.249027	O=C(Nc1cnc(OC(C)C)cc1)c2ccc(cc2)C=3OC(=NN3)c4ccc(cc4)C
0.249012	O=C(Nc1cncc(c1)CO)CCC(=O)c2cc(c(cc2)C)C
0.249012	O=C(Nc1cncc(c1)CO)CCC(=O)c2cc(c(cc2)C)C
0.249012	O=C(Nc1cncc(c1)CO)CCC(=O)c2cc(c(cc2)C)C
0.249012	O=C(Nc1cncc(c1)CO)CCC(=O)c2cc(c(cc2)C)C
0.249012	O=C(Nc1cncc(c1)CO)CCC(=O)c2cc(c(cc2)C)C
0.249012	O=C(Nc1cncc(c1)CO)CCC(=O)c2cc(c(cc2)C)C
0.249012	O=C(Nc1cncc(c1)CO)CCC(=O)c2cc(c(cc2)C)C
0.249012	O=C(Nc1cncc(c1)CO)CCC(=O)c2cc(c(cc2)C)C
0.249012	O=C(Nc1cncc(c1)CO)CCC(=O)c2cc(c(cc2)C)C
0.249012	O=C(Nc1cncc(c1)CO)CCC(=O)c2cc(c(cc2)C)C
0.248996	O=C(Nc1cc2c(cc1)CCCC2)c3cc(NC(C)C)ccc3
0.248996	O=C(Nc1cc2c(cc1)CCCC2)c3cc(NC(C)C)ccc3
0.248996	O=C(Nc1cc2c(cc1)CCCC2)c3cc(NC(C)C)ccc3
0.248996	O=C(Nc1cc2c(cc1)CCCC2)c3cc(NC(C)C)ccc3
0.248996	O=C(Nc1cc2c(cc1)CCCC2)c3cc(NC(C)C)ccc3
0.248996	O=C(Nc1cc2c(cc1)CCCC2)c3cc(NC(C)C)ccc3
0.248996	O=C(Nc1cc2c(cc1)CCCC2)c3cc(NC(C)C)ccc3
0.248996	O=C(Nc1cc2c(cc1)CCCC2)c3cc(NC(C)C)ccc3
0.248996	O=C(Nc1cc2c(cc1)CCCC2)c3cc(NC(C)C)ccc3
0.248996	O=C(Nc1cc2c(cc1)CCCC2)c3cc(NC(C)C)ccc3
0.248227	O=C(Nc1cc(ccc1)C2CNC(=O)C2)c3cc(c(cc3)C)C(C)(C)C
0.248227	O=C(Nc1cc(ccc1)C2CNC(=O)C2)c3cc(c(cc3)C)C(C)(C)C
0.248227	O=C(Nc1cc(ccc1)C2CNC(=O)C2)c3cc(c(cc3)C)C(C)(C)C
0.248227	O=C(Nc1cc(ccc1)C2CNC(=O)C2)c3cc(c(cc3)C)C(C)(C)C
0.248227	O=C(Nc1cc(ccc1)C2CNC(=O)C2)c3cc(c(cc3)C)C(C)(C)C
0.248227	O=C(Nc1cc(ccc1)C2CNC(=O)C2)c3cc(c(cc3)C)C(C)(C)C
0.248227	O=C(Nc1cc(ccc1)C2CNC(=O)C2)c3cc(c(cc3)C)C(C)(C)C
0.248227	O=C(Nc1cc(ccc1)C2CNC(=O)C2)c3cc(c(cc3)C)C(C)(C)C
0.248227	O=C(Nc1cc(ccc1)C2CNC(=O)C2)c3cc(c(cc3)C)C(C)(C)C
0.248227	O=C(Nc1cc(ccc1)C2CNC(=O)C2)c3cc(c(cc3)C)C(C)(C)C
0.248092	O=C(Nc1cc(ccc1)CN2CCC(CO)CC2)C(=O)c3cc(ccc3)C
0.248092	O=C(Nc1cc(ccc1)CN2CCC(CO)CC2)C(=O)c3cc(ccc3)C
0.248092	O=C(Nc1cc(ccc1)CN2CCC(CO)CC2)C(=O)c3cc(ccc3)C
0.248092	O=C(Nc1cc(ccc1)CN2CCC(CO)CC2)C(=O)c3cc(ccc3)C
0.248092	O=C(Nc1cc(ccc1)CN2CCC(CO)CC2)C(=O)c3cc(ccc3)C
0.248092	O=C(Nc1cc(ccc1)CN2CCC(CO)CC2)C(=O)c3cc(ccc3)C
0.248092	O=C(Nc1cc(ccc1)CN2CCC(CO)CC2)C(=O)c3cc(ccc3)C
0.248092	O=C(Nc1cc(ccc1)CN2CCC(CO)CC2)C(=O)c3cc(ccc3)C
0.248092	O=C(Nc1cc(ccc1)CN2CCC(CO)CC2)C(=O)c3cc(ccc3)C
0.248092	O=C(Nc1cc(ccc1)CN2CCC(CO)CC2)C(=O)c3cc(ccc3)C
0.248092	S(=O)(=O)(c1cc(ccc1)C(=O)NC=2NN=C(c3ccncc3)C2)C
0.247934	O=C(OC)c1cc(NC(=O)C(=O)N)c(cc1)C
0.247458	[O-][N+](=O)c1c(ccc(c1)C(=O)Nc2c(OCC)ccc(c2)C(=O)N3CCCCC3)C
0.247458	[O-][N+](=O)c1c(ccc(c1)C(=O)Nc2c(OCC)ccc(c2)C(=O)N3CCCCC3)C
0.247458	[O-][N+](=O)c1c(ccc(c1)C(=O)Nc2c(OCC)ccc(c2)C(=O)N3CCCCC3)C
0.247458	[O-][N+](=O)c1c(ccc(c1)C(=O)Nc2c(OCC)ccc(c2)C(=O)N3CCCCC3)C
0.247458	[O-][N+](=O)c1c(ccc(c1)C(=O)Nc2c(OCC)ccc(c2)C(=O)N3CCCCC3)C
0.24735	O=C(Nc1cc(c2ccncc2)ccc1)c3c(Oc4c(cccc4)C(=O)N)nccc3
0.24735	O=C(Nc1cc(c2ccncc2)ccc1)c3c(Oc4c(cccc4)C(=O)N)nccc3
0.24735	O=C(Nc1cc(c2ccncc2)ccc1)c3c(Oc4c(cccc4)C(=O)N)nccc3
0.24735	O=C(Nc1cc(c2ccncc2)ccc1)c3c(Oc4c(cccc4)C(=O)N)nccc3
0.24735	O=C(Nc1cc(c2ccncc2)ccc1)c3c(Oc4c(cccc4)C(=O)N)nccc3
0.24735	O=C(Nc1cc(c2ccncc2)ccc1)c3c(Oc4c(cccc4)C(=O)N)nccc3
0.247191	O=C(Nc1c(c2ccccc2)ccc(c1)C)NCCc3cc(O)c(cc3)C
0.247191	O=C(Nc1c(c2ccccc2)ccc(c1)C)NCCc3cc(O)c(cc3)C
0.247191	O=C(Nc1c(c2ccccc2)ccc(c1)C)NCCc3cc(O)c(cc3)C
0.247191	O=C(Nc1c(c2ccccc2)ccc(c1)C)NCCc3cc(O)c(cc3)C
0.247191	O=C(Nc1c(c2ccccc2)ccc(c1)C)NCCc3cc(O)c(cc3)C
0.247191	O=C(Nc1c(c2ccccc2)ccc(c1)C)NCCc3cc(O)c(cc3)C
0.247191	O=C(Nc1c(c2ccccc2)ccc(c1)C)NCCc3cc(O)c(cc3)C
0.247191	O=C(Nc1c(c2ccccc2)ccc(c1)C)NCCc3cc(O)c(cc3)C
0.247191	O=C(Nc1c(c2ccccc2)ccc(c1)C)NCCc3cc(O)c(cc3)C
0.247191	O=C(Nc1c(c2ccccc2)ccc(c1)C)NCCc3cc(O)c(cc3)C
0.247148	O=C(Nc1cc(OCCC)ccc1)c2cnc(N3CCCCCC3)cc2
0.247148	O=C(Nc1cc(OCCC)ccc1)c2cnc(N3CCCCCC3)cc2
0.247148	O=C(Nc1cc(OCCC)ccc1)c2cnc(N3CCCCCC3)cc2
0.247148	O=C(Nc1cc(OCCC)ccc1)c2cnc(N3CCCCCC3)cc2
0.247059	O=C(NCC(=O)Nc1ccccc1)c2cc(c(cc2)C)C(C)(C)C
0.247059	O=C(NCC(=O)Nc1ccccc1)c2cc(c(cc2)C)C(C)(C)C
0.247059	O=C(NCC(=O)Nc1ccccc1)c2cc(c(cc2)C)C(C)(C)C
0.246637	O=C(Nc1cc(NC(=O)C(=O)N)ccc1)c2ccncc2
0.246637	O=C(Nc1cc(NC(=O)C(=O)N)ccc1)c2ccncc2
0.246637	O=C(Nc1cc(NC(=O)C(=O)N)ccc1)c2ccncc2
0.246637	O=C(Nc1cc(NC(=O)C(=O)N)ccc1)c2ccncc2
0.246637	O=C(Nc1cc(NC(=O)C(=O)N)ccc1)c2ccncc2
0.246637	O=C(Nc1cc(NC(=O)C(=O)N)ccc1)c2ccncc2
0.246622	O=C(OC(C)(C)C)Nc1cc(c(NC(=O)CCCN2C(=O)N(Cc3ccccc3)CCC2)cc1)C
0.246622	O=C(OC(C)(C)C)Nc1cc(c(NC(=O)CCCN2C(=O)N(Cc3ccccc3)CCC2)cc1)C
0.246622	O=C(OC(C)(C)C)Nc1cc(c(NC(=O)CCCN2C(=O)N(Cc3ccccc3)CCC2)cc1)C
0.246622	O=C(OC(C)(C)C)Nc1cc(c(NC(=O)CCCN2C(=O)N(Cc3ccccc3)CCC2)cc1)C
0.246622	O=C(OC(C)(C)C)Nc1cc(c(NC(=O)CCCN2C(=O)N(Cc3ccccc3)CCC2)cc1)C
0.246622	O=C(OC(C)(C)C)Nc1cc(c(NC(=O)CCCN2C(=O)N(Cc3ccccc3)CCC2)cc1)C
0.246622	O=C(Nc1c(OCC(=O)N2CCOCC2)cccc1)c3cc(c(cc3)C)C(C)(C)C
0.246622	O=C(Nc1c(OCC(=O)N2CCOCC2)cccc1)c3cc(c(cc3)C)C(C)(C)C
0.246622	O=C(Nc1c(OCC(=O)N2CCOCC2)cccc1)c3cc(c(cc3)C)C(C)(C)C
0.246324	Fc1c(cccc1)CNC(=O)c2ccc(NC(=O)C(=O)NCc3c(cccc3)CN4CCOCC4)cc2
0.245955	O=C(OC(C)(C)C)NC(c1ccc(c2ccccc2)cc1)C(=O)Nc3cc(ccc3)CN4CCN(c5ncccc5)CC4
0.245955	O=C(OC(C)(C)C)NC(c1ccc(c2ccccc2)cc1)C(=O)Nc3cc(ccc3)CN4CCN(c5ncccc5)CC4
0.245955	O=C(OC(C)(C)C)NC(c1ccc(c2ccccc2)cc1)C(=O)Nc3cc(ccc3)CN4CCN(c5ncccc5)CC4
0.245955	O=C(OC(C)(C)C)NC(c1ccc(c2ccccc2)cc1)C(=O)Nc3cc(ccc3)CN4CCN(c5ncccc5)CC4
0.245955	O=C(OC(C)(C)C)NC(c1ccc(c2ccccc2)cc1)C(=O)Nc3cc(ccc3)CN4CCN(c5ncccc5)CC4
0.245955	O=C(OC(C)(C)C)NC(c1ccc(c2ccccc2)cc1)C(=O)Nc3cc(ccc3)CN4CCN(c5ncccc5)CC4
0.245955	O=C(OC(C)(C)C)NC(c1ccc(c2ccccc2)cc1)C(=O)Nc3cc(ccc3)CN4CCN(c5ncccc5)CC4
0.245955	O=C(OC(C)(C)C)NC(c1ccc(c2ccccc2)cc1)C(=O)Nc3cc(ccc3)CN4CCN(c5ncccc5)CC4
0.245955	O=C(OC(C)(C)C)NC(c1ccc(c2ccccc2)cc1)C(=O)Nc3cc(ccc3)CN4CCN(c5ncccc5)CC4
0.245955	O=C(OC(C)(C)C)NC(c1ccc(c2ccccc2)cc1)C(=O)Nc3cc(ccc3)CN4CCN(c5ncccc5)CC4
0.245847	O=C(N(C(c1ccccc1)C)CCO)c2cc(NC(=O)Cc3ccncc3)c(cc2)C
0.245847	O=C(N(C(c1ccccc1)C)CCO)c2cc(NC(=O)Cc3ccncc3)c(cc2)C
0.245847	O=C(N(C(c1ccccc1)C)CCO)c2cc(NC(=O)Cc3ccncc3)c(cc2)C
0.245847	O=C(N(C(c1ccccc1)C)CCO)c2cc(NC(=O)Cc3ccncc3)c(cc2)C
0.245847	O=C(N(C(c1ccccc1)C)CCO)c2cc(NC(=O)Cc3ccncc3)c(cc2)C
0.24569	O=C(Nc1cc(ccc1)CN)c2ncccc2
0.24569	O=C(Nc1cc(ccc1)CN)c2ncccc2
0.24569	O=C(Nc1cc(ccc1)CN)c2ncccc2
0.245487	Clc1cc(NC(=O)c2cc(Oc3ccccc3)ncc2)c(SCC)cc1
0.245487	Clc1cc(NC(=O)c2cc(Oc3ccccc3)ncc2)c(SCC)cc1
0.245487	Clc1cc(NC(=O)c2cc(Oc3ccccc3)ncc2)c(SCC)cc1
0.245487	Clc1cc(NC(=O)c2cc(Oc3ccccc3)ncc2)c(SCC)cc1
0.245487	Clc1cc(NC(=O)c2cc(Oc3ccccc3)ncc2)c(SCC)cc1
0.245487	Clc1cc(NC(=O)c2cc(Oc3ccccc3)ncc2)c(SCC)cc1
0.245487	Clc1cc(NC(=O)c2cc(Oc3ccccc3)ncc2)c(SCC)cc1
0.245487	Clc1cc(NC(=O)c2cc(Oc3ccccc3)ncc2)c(SCC)cc1
0.245487	Clc1cc(NC(=O)c2cc(Oc3ccccc3)ncc2)c(SCC)cc1
0.245487	Clc1cc(NC(=O)c2cc(Oc3ccccc3)ncc2)c(SCC)cc1
0.245487	O=C(Nc1cc2c(cc1)CCCC2)c3cc(ccc3)COc4ccc(cc4)CCC(=O)C
0.245487	O=C(Nc1cc2c(cc1)CCCC2)c3cc(ccc3)COc4ccc(cc4)CCC(=O)C
0.245487	O=C(Nc1cc2c(cc1)CCCC2)c3cc(ccc3)COc4ccc(cc4)CCC(=O)C
0.245353	Brc1ccc(cc1)C=2N=C(SC2)NC(=O)c3ncc(c(c3)C)C
0.245353	Brc1ccc(cc1)C=2N=C(SC2)NC(=O)c3ncc(c(c3)C)C
0.245353	Brc1ccc(cc1)C=2N=C(SC2)NC(=O)c3ncc(c(c3)C)C
0.245353	Brc1ccc(cc1)C=2N=C(SC2)NC(=O)c3ncc(c(c3)C)C
0.245353	Brc1ccc(cc1)C=2N=C(SC2)NC(=O)c3ncc(c(c3)C)C
0.245353	Brc1ccc(cc1)C=2N=C(SC2)NC(=O)c3ncc(c(c3)C)C
0.245353	Brc1ccc(cc1)C=2N=C(SC2)NC(=O)c3ncc(c(c3)C)C
0.245353	Brc1ccc(cc1)C=2N=C(SC2)NC(=O)c3ncc(c(c3)C)C
0.245353	Brc1ccc(cc1)C=2N=C(SC2)NC(=O)c3ncc(c(c3)C)C
0.245353	Brc1ccc(cc1)C=2N=C(SC2)NC(=O)c3ncc(c(c3)C)C
0.244898	Fc1cc(NC(=O)C=2N=NN(C2)Cc3cnccc3)c(N(C)C)cc1
0.244828	Clc1cc(NC(=O)c2cc(F)c(N3CCN(CC3)C)cc2)c(OCCOCC)cc1
0.244828	Clc1cc(NC(=O)c2cc(F)c(N3CCN(CC3)C)cc2)c(OCCOCC)cc1
0.244828	Clc1cc(NC(=O)c2cc(F)c(N3CCN(CC3)C)cc2)c(OCCOCC)cc1
0.244828	Clc1cc(NC(=O)c2cc(F)c(N3CCN(CC3)C)cc2)c(OCCOCC)cc1
0.244828	Clc1cc(NC(=O)c2cc(F)c(N3CCN(CC3)C)cc2)c(OCCOCC)cc1
0.244828	Clc1cc(NC(=O)c2cc(F)c(N3CCN(CC3)C)cc2)c(OCCOCC)cc1
0.244828	Clc1cc(NC(=O)c2cc(F)c(N3CCN(CC3)C)cc2)c(OCCOCC)cc1
0.244828	Clc1cc(NC(=O)c2cc(F)c(N3CCN(CC3)C)cc2)c(OCCOCC)cc1
0.244828	Clc1cc(NC(=O)c2cc(F)c(N3CCN(CC3)C)cc2)c(OCCOCC)cc1
0.244828	Clc1cc(NC(=O)c2cc(F)c(N3CCN(CC3)C)cc2)c(OCCOCC)cc1
0.244828	O=C(Nc1c(OCC(=O)N2CCOCC2)cccc1)c3ccc(cc3)C=4OC(=NN4)c5ccc(cc5)C
0.244828	O=C(Nc1c(OCC(=O)N2CCOCC2)cccc1)c3ccc(cc3)C=4OC(=NN4)c5ccc(cc5)C
0.244755	FC(F)(F)c1c(NC(=O)C(=O)NC(c2ccc(NC(=O)c3ccncc3)cc2)C)ccc(NC(=O)c4ccccc4)c1
0.244755	FC(F)(F)c1c(NC(=O)C(=O)NC(c2ccc(NC(=O)c3ccncc3)cc2)C)ccc(NC(=O)c4ccccc4)c1
0.244755	FC(F)(F)c1c(NC(=O)C(=O)NC(c2ccc(NC(=O)c3ccncc3)cc2)C)ccc(NC(=O)c4ccccc4)c1
0.244755	FC(F)(F)c1c(NC(=O)C(=O)NC(c2ccc(NC(=O)c3ccncc3)cc2)C)ccc(NC(=O)c4ccccc4)c1
0.244755	FC(F)(F)c1c(NC(=O)C(=O)NC(c2ccc(NC(=O)c3ccncc3)cc2)C)ccc(NC(=O)c4ccccc4)c1
0.244755	FC(F)(F)c1c(NC(=O)C(=O)NC(c2ccc(NC(=O)c3ccncc3)cc2)C)ccc(NC(=O)c4ccccc4)c1
0.244755	FC(F)(F)c1c(NC(=O)C(=O)NC(c2ccc(NC(=O)c3ccncc3)cc2)C)ccc(NC(=O)c4ccccc4)c1
0.244755	FC(F)(F)c1c(NC(=O)C(=O)NC(c2ccc(NC(=O)c3ccncc3)cc2)C)ccc(NC(=O)c4ccccc4)c1
0.244755	FC(F)(F)c1c(NC(=O)C(=O)NC(c2ccc(NC(=O)c3ccncc3)cc2)C)ccc(NC(=O)c4ccccc4)c1
0.244755	FC(F)(F)c1c(NC(=O)C(=O)NC(c2ccc(NC(=O)c3ccncc3)cc2)C)ccc(NC(=O)c4ccccc4)c1
0.244275	O=C(O)CCc1cc(NC(=O)Nc2cc(ccc2)CN3CCN(c4ncccc4)CC3)ccc1
0.244275	O=C(O)CCc1cc(NC(=O)Nc2cc(ccc2)CN3CCN(c4ncccc4)CC3)ccc1
0.244068	Clc1c(cccc1)C(=O)NCC(=O)Nc2cc(c(cc2)CN3CCCC3)C(F)(F)F
0.243902	Brc1cc(NC(=O)OC(C)(C)C)c(cc1)C(=O)NCCc2ccc(N3CCN(CC3)C)cc2
0.243816	Brc1ccc(cc1)C2=NNC(=N2)CNC(=O)C(=O)Nc3cc(c(cc3)C(=O)C)C
0.243816	Brc1ccc(cc1)C2=NNC(=N2)CNC(=O)C(=O)Nc3cc(c(cc3)C(=O)C)C
0.243816	Brc1ccc(cc1)C2=NNC(=N2)CNC(=O)C(=O)Nc3cc(c(cc3)C(=O)C)C
0.243816	Brc1ccc(cc1)C2=NNC(=N2)CNC(=O)C(=O)Nc3cc(c(cc3)C(=O)C)C
0.243816	Brc1ccc(cc1)C2=NNC(=N2)CNC(=O)C(=O)Nc3cc(c(cc3)C(=O)C)C
0.243816	Brc1ccc(cc1)C2=NNC(=N2)CNC(=O)C(=O)Nc3cc(c(cc3)C(=O)C)C
0.243816	Brc1ccc(cc1)C2=NNC(=N2)CNC(=O)C(=O)Nc3cc(c(cc3)C(=O)C)C
0.243816	Brc1ccc(cc1)C2=NNC(=N2)CNC(=O)C(=O)Nc3cc(c(cc3)C(=O)C)C
0.243816	Brc1ccc(cc1)C2=NNC(=N2)CNC(=O)C(=O)Nc3cc(c(cc3)C(=O)C)C
0.243816	Brc1ccc(cc1)C2=NNC(=N2)CNC(=O)C(=O)Nc3cc(c(cc3)C(=O)C)C
0.243781	O=C(Nc1ccccc1)c2ccc(cc2)C
0.243781	O=C(Nc1ccccc1)c2ccc(cc2)C
0.243781	O=C(Nc1ccccc1)c2ccc(cc2)C
0.243781	O=C(Nc1ccccc1)c2ccc(cc2)C
0.243781	O=C(Nc1ccccc1)c2ccc(cc2)C
0.243781	O=C(Nc1ccccc1)c2ccc(cc2)C
0.243781	O=C(Nc1ccccc1)c2ccc(cc2)C
0.243781	O=C(Nc1ccccc1)c2ccc(cc2)C
0.243346	O=C(Nc1c(ccc(N2CCCCC2)c1)C)C(=O)Nc3cc(c(NC(=O)CC)cc3)C
0.243333	S(c1c(cccc1)C(=O)Nc2cc(ccc2)CN3CCC(CO)CC3)C(C(=O)OC)C
0.243333	S(c1c(cccc1)C(=O)Nc2cc(ccc2)CN3CCC(CO)CC3)C(C(=O)OC)C
0.243333	S(c1c(cccc1)C(=O)Nc2cc(ccc2)CN3CCC(CO)CC3)C(C(=O)OC)C
0.243333	S(c1c(cccc1)C(=O)Nc2cc(ccc2)CN3CCC(CO)CC3)C(C(=O)OC)C
0.243333	S(c1c(cccc1)C(=O)Nc2cc(ccc2)CN3CCC(CO)CC3)C(C(=O)OC)C
0.243333	S(c1c(cccc1)C(=O)Nc2cc(ccc2)CN3CCC(CO)CC3)C(C(=O)OC)C
0.243333	S(c1c(cccc1)C(=O)Nc2cc(ccc2)CN3CCC(CO)CC3)C(C(=O)OC)C
0.243333	S(c1c(cccc1)C(=O)Nc2cc(ccc2)CN3CCC(CO)CC3)C(C(=O)OC)C
0.243333	S(c1c(cccc1)C(=O)Nc2cc(ccc2)CN3CCC(CO)CC3)C(C(=O)OC)C
0.243333	S(c1c(cccc1)C(=O)Nc2cc(ccc2)CN3CCC(CO)CC3)C(C(=O)OC)C
0.243243	S1CCN(Cc2cc(N)c(cc2)C)CC1
0.243243	S1CCN(Cc2cc(N)c(cc2)C)CC1
0.243243	S1CCN(Cc2cc(N)c(cc2)C)CC1
0.243243	S1CCN(Cc2cc(N)c(cc2)C)CC1
0.243243	S1CCN(Cc2cc(N)c(cc2)C)CC1
0.243243	S1CCN(Cc2cc(N)c(cc2)C)CC1
0.243243	S1CCN(Cc2cc(N)c(cc2)C)CC1
0.243243	S1CCN(Cc2cc(N)c(cc2)C)CC1
0.243243	S1CCN(Cc2cc(N)c(cc2)C)CC1
0.243243	S1CCN(Cc2cc(N)c(cc2)C)CC1
0.242857	BrC1=NNC=C1C2=NOC(=N2)c3cc(ccc3)C(=O)Nc4ccccc4
0.242857	BrC1=NNC=C1C2=NOC(=N2)c3cc(ccc3)C(=O)Nc4ccccc4
0.242857	BrC1=NNC=C1C2=NOC(=N2)c3cc(ccc3)C(=O)Nc4ccccc4
0.242857	BrC1=NNC=C1C2=NOC(=N2)c3cc(ccc3)C(=O)Nc4ccccc4
0.242857	BrC1=NNC=C1C2=NOC(=N2)c3cc(ccc3)C(=O)Nc4ccccc4
0.242857	BrC1=NNC=C1C2=NOC(=N2)c3cc(ccc3)C(=O)Nc4ccccc4
0.242857	BrC1=NNC=C1C2=NOC(=N2)c3cc(ccc3)C(=O)Nc4ccccc4
0.242857	BrC1=NNC=C1C2=NOC(=N2)c3cc(ccc3)C(=O)Nc4ccccc4
0.242857	BrC1=NNC=C1C2=NOC(=N2)c3cc(ccc3)C(=O)Nc4ccccc4
0.242857	BrC1=NNC=C1C2=NOC(=N2)c3cc(ccc3)C(=O)Nc4ccccc4
0.242754	O=C(NNC(=O)C(=O)Nc1cnc(nc1)c2ccccc2)c3c(O)cc(cc3)C
0.242754	O=C(NNC(=O)C(=O)Nc1cnc(nc1)c2ccccc2)c3c(O)cc(cc3)C
0.242754	O=C(NNC(=O)C(=O)Nc1cnc(nc1)c2ccccc2)c3c(O)cc(cc3)C
0.242754	O=C(NNC(=O)C(=O)Nc1cnc(nc1)c2ccccc2)c3c(O)cc(cc3)C
0.242754	O=C(NNC(=O)C(=O)Nc1cnc(nc1)c2ccccc2)c3c(O)cc(cc3)C
0.242754	O=C(NNC(=O)C(=O)Nc1cnc(nc1)c2ccccc2)c3c(O)cc(cc3)C
0.242754	O=C(NNC(=O)C(=O)Nc1cnc(nc1)c2ccccc2)c3c(O)cc(cc3)C
0.242754	O=C(NNC(=O)C(=O)Nc1cnc(nc1)c2ccccc2)c3c(O)cc(cc3)C
0.242678	O=C(Nc1ccccc1)c2cc(ccc2)C=3ON=CN3
0.242678	O=C(Nc1ccccc1)c2cc(ccc2)C=3ON=CN3
0.242678	O=C(Nc1ccccc1)c2cc(ccc2)C=3ON=CN3
0.242678	O=C(Nc1ccccc1)c2cc(ccc2)C=3ON=CN3
0.242678	O=C(Nc1ccccc1)c2cc(ccc2)C=3ON=CN3
0.242678	O=C(Nc1ccccc1)c2cc(ccc2)C=3ON=CN3
0.242678	O=C(Nc1ccccc1)c2cc(ccc2)C=3ON=CN3
0.242678	O=C(Nc1ccccc1)c2cc(ccc2)C=3ON=CN3
0.242678	O=C(Nc1ccccc1)c2cc(ccc2)C=3ON=CN3
0.242678	O=C(Nc1ccccc1)c2cc(ccc2)C=3ON=CN3
0.242647	Brc1cc(NC(=O)c2cc(c(cc2)C)C(C)(C)C)c(c(c1)C(F)(F)F)C
0.242623	S1(=O)(=O)CC23C(C1)(CN(C(=O)c4cc(NC(=O)Cc5ccncc5)c(cc4)C)C2)CCCC3
0.242623	S1(=O)(=O)CC23C(C1)(CN(C(=O)c4cc(NC(=O)Cc5ccncc5)c(cc4)C)C2)CCCC3
0.242623	S1(=O)(=O)CC23C(C1)(CN(C(=O)c4cc(NC(=O)Cc5ccncc5)c(cc4)C)C2)CCCC3
0.242623	S1(=O)(=O)CC23C(C1)(CN(C(=O)c4cc(NC(=O)Cc5ccncc5)c(cc4)C)C2)CCCC3
0.242623	S1(=O)(=O)CC23C(C1)(CN(C(=O)c4cc(NC(=O)Cc5ccncc5)c(cc4)C)C2)CCCC3
0.242623	Fc1cc(ccc1)C(=O)Nc2c(OC)ccc(NC(=O)C(=O)N3CCC(NCCOC)CC3)c2
0.242623	Fc1cc(ccc1)C(=O)Nc2c(OC)ccc(NC(=O)C(=O)N3CCC(NCCOC)CC3)c2
0.242623	Fc1cc(ccc1)C(=O)Nc2c(OC)ccc(NC(=O)C(=O)N3CCC(NCCOC)CC3)c2
0.242623	Fc1cc(ccc1)C(=O)Nc2c(OC)ccc(NC(=O)C(=O)N3CCC(NCCOC)CC3)c2
0.242537	Brc1c(cc(NC(=O)OC(C)(C)C)cc1)CNCc2cc(ccc2)CN3CCCCCC3
0.242537	Brc1c(cc(NC(=O)OC(C)(C)C)cc1)CNCc2cc(ccc2)CN3CCCCCC3
0.242537	Brc1c(cc(NC(=O)OC(C)(C)C)cc1)CNCc2cc(ccc2)CN3CCCCCC3
0.242537	Brc1c(cc(NC(=O)OC(C)(C)C)cc1)CNCc2cc(ccc2)CN3CCCCCC3
0.242537	Brc1c(cc(NC(=O)OC(C)(C)C)cc1)CNCc2cc(ccc2)CN3CCCCCC3
0.242537	Brc1c(cc(NC(=O)OC(C)(C)C)cc1)CNCc2cc(ccc2)CN3CCCCCC3
0.242537	Brc1c(cc(NC(=O)OC(C)(C)C)cc1)CNCc2cc(ccc2)CN3CCCCCC3
0.242537	Brc1c(cc(NC(=O)OC(C)(C)C)cc1)CNCc2cc(ccc2)CN3CCCCCC3
0.242537	Brc1c(cc(NC(=O)OC(C)(C)C)cc1)CNCc2cc(ccc2)CN3CCCCCC3
0.242537	Brc1c(cc(NC(=O)OC(C)(C)C)cc1)CNCc2cc(ccc2)CN3CCCCCC3
0.242525	Clc1c(Oc2nnccc2)ccc(NC(=O)c3c(NC(=O)c4ccccc4)cc(OC)c(OC)c3)c1
0.242525	Clc1c(Oc2nnccc2)ccc(NC(=O)c3c(NC(=O)c4ccccc4)cc(OC)c(OC)c3)c1
0.242321	FC(F)(F)C=1C(C(=O)Nc2cc(c(c3ccccc3)cc2)C)=CNC(=O)C1
0.242321	FC(F)(F)C=1C(C(=O)Nc2cc(c(c3ccccc3)cc2)C)=CNC(=O)C1
0.242321	FC(F)(F)C=1C(C(=O)Nc2cc(c(c3ccccc3)cc2)C)=CNC(=O)C1
0.242321	FC(F)(F)C=1C(C(=O)Nc2cc(c(c3ccccc3)cc2)C)=CNC(=O)C1
0.242321	FC(F)(F)C=1C(C(=O)Nc2cc(c(c3ccccc3)cc2)C)=CNC(=O)C1
0.242321	FC(F)(F)C=1C(C(=O)Nc2cc(c(c3ccccc3)cc2)C)=CNC(=O)C1
0.242321	FC(F)(F)C=1C(C(=O)Nc2cc(c(c3ccccc3)cc2)C)=CNC(=O)C1
0.242321	FC(F)(F)C=1C(C(=O)Nc2cc(c(c3ccccc3)cc2)C)=CNC(=O)C1
0.242321	FC(F)(F)C=1C(C(=O)Nc2cc(c(c3ccccc3)cc2)C)=CNC(=O)C1
0.242321	FC(F)(F)C=1C(C(=O)Nc2cc(c(c3ccccc3)cc2)C)=CNC(=O)C1
0.242308	Ic1c(F)cc(nc1)Nc2c(Br)ccc(NC(=O)NC)c2
0.242308	Ic1c(F)cc(nc1)Nc2c(Br)ccc(NC(=O)NC)c2
0.242308	Ic1c(F)cc(nc1)Nc2c(Br)ccc(NC(=O)NC)c2
0.242308	Ic1c(F)cc(nc1)Nc2c(Br)ccc(NC(=O)NC)c2
0.242308	Ic1c(F)cc(nc1)Nc2c(Br)ccc(NC(=O)NC)c2
0.242308	Ic1c(F)cc(nc1)Nc2c(Br)ccc(NC(=O)NC)c2
0.242308	Ic1c(F)cc(nc1)Nc2c(Br)ccc(NC(=O)NC)c2
0.242308	Ic1c(F)cc(nc1)Nc2c(Br)ccc(NC(=O)NC)c2
0.242308	Ic1c(F)cc(nc1)Nc2c(Br)ccc(NC(=O)NC)c2
0.242308	Ic1c(F)cc(nc1)Nc2c(Br)ccc(NC(=O)NC)c2
0.242308	Brc1c(NC(=O)c2cc(ncc2)C3CC3)ccc(O)c1
0.242308	Brc1c(NC(=O)c2cc(ncc2)C3CC3)ccc(O)c1
0.242308	Brc1c(NC(=O)c2cc(ncc2)C3CC3)ccc(O)c1
0.242308	Brc1c(NC(=O)c2cc(ncc2)C3CC3)ccc(O)c1
0.242308	Brc1c(NC(=O)c2cc(ncc2)C3CC3)ccc(O)c1
0.242308	Brc1c(NC(=O)c2cc(ncc2)C3CC3)ccc(O)c1
0.242308	Brc1c(NC(=O)c2cc(ncc2)C3CC3)ccc(O)c1
0.242308	Brc1c(NC(=O)c2cc(ncc2)C3CC3)ccc(O)c1
0.242308	Brc1c(NC(=O)c2cc(ncc2)C3CC3)ccc(O)c1
0.242308	S(c1c(NC(=O)c2cc(O)ccc2)cc(cc1)C)CC(F)(F)F
0.242308	S(c1c(NC(=O)c2cc(O)ccc2)cc(cc1)C)CC(F)(F)F
0.242308	S(c1c(NC(=O)c2cc(O)ccc2)cc(cc1)C)CC(F)(F)F
0.242308	S(c1c(NC(=O)c2cc(O)ccc2)cc(cc1)C)CC(F)(F)F
0.242308	S(c1c(NC(=O)c2cc(O)ccc2)cc(cc1)C)CC(F)(F)F
0.242308	S(c1c(NC(=O)c2cc(O)ccc2)cc(cc1)C)CC(F)(F)F
0.242308	S(c1c(NC(=O)c2cc(O)ccc2)cc(cc1)C)CC(F)(F)F
0.242308	S(c1c(NC(=O)c2cc(O)ccc2)cc(cc1)C)CC(F)(F)F
0.242308	S(c1c(NC(=O)c2cc(O)ccc2)cc(cc1)C)CC(F)(F)F
0.242308	S(c1c(NC(=O)c2cc(O)ccc2)cc(cc1)C)CC(F)(F)F
0.242215	S(=O)(=O)(NCCCCN(C)C)c1cc(NC(=O)c2cc(c(cc2)C)C(C)(C)C)ccc1
0.242215	S(=O)(=O)(NCCCCN(C)C)c1cc(NC(=O)c2cc(c(cc2)C)C(C)(C)C)ccc1
0.242215	S(=O)(=O)(NCCCCN(C)C)c1cc(NC(=O)c2cc(c(cc2)C)C(C)(C)C)ccc1
0.242215	S(=O)(=O)(NCCCCN(C)C)c1cc(NC(=O)c2cc(c(cc2)C)C(C)(C)C)ccc1
0.242063	Fc1ccc(Oc2ccc(cc2)C(=O)Nc3c(NC4CC4)ccc(c3)C(=O)N)cc1
0.242009	O=C(Nc1cnc(N)cc1)c2ccccc2
0.241935	O=C(Nc1c(ccc(c1)C(=O)OC)C)NCC(N)C
0.241935	O=C(Nc1c(ccc(c1)C(=O)OC)C)NCC(N)C
0.241935	O=C(Nc1c(ccc(c1)C(=O)OC)C)NCC(N)C
0.241935	O=C(Nc1c(ccc(c1)C(=O)OC)C)NCC(N)C
0.241935	O=C(Nc1c(ccc(c1)C(=O)OC)C)NCC(N)C
0.241935	O=C(Nc1c(ccc(c1)C(=O)OC)C)NCC(N)C
0.241935	O=C(Nc1c(ccc(c1)C(=O)OC)C)NCC(N)C
0.241935	O=C(Nc1c(ccc(c1)C(=O)OC)C)NCC(N)C
0.241935	O=C(Nc1c(ccc(c1)C(=O)OC)C)NCC(N)C
0.241935	O=C(Nc1c(ccc(c1)C(=O)OC)C)NCC(N)C
0.241935	S1CCN(Cc2cc(NC(=O)C3C4CN(C(=O)OC(C)(C)C)CC(C3)C4)c(cc2)C)CC1
0.241935	S1CCN(Cc2cc(NC(=O)C3C4CN(C(=O)OC(C)(C)C)CC(C3)C4)c(cc2)C)CC1
0.241935	S1CCN(Cc2cc(NC(=O)C3C4CN(C(=O)OC(C)(C)C)CC(C3)C4)c(cc2)C)CC1
0.241935	S1CCN(Cc2cc(NC(=O)C3C4CN(C(=O)OC(C)(C)C)CC(C3)C4)c(cc2)C)CC1
0.241935	S1CCN(Cc2cc(NC(=O)C3C4CN(C(=O)OC(C)(C)C)CC(C3)C4)c(cc2)C)CC1
0.241935	S1CCN(Cc2cc(NC(=O)C3C4CN(C(=O)OC(C)(C)C)CC(C3)C4)c(cc2)C)CC1
0.241935	S1CCN(Cc2cc(NC(=O)C3C4CN(C(=O)OC(C)(C)C)CC(C3)C4)c(cc2)C)CC1
0.241935	S1CCN(Cc2cc(NC(=O)C3C4CN(C(=O)OC(C)(C)C)CC(C3)C4)c(cc2)C)CC1
0.241935	S1CCN(Cc2cc(NC(=O)C3C4CN(C(=O)OC(C)(C)C)CC(C3)C4)c(cc2)C)CC1
0.241935	S1CCN(Cc2cc(NC(=O)C3C4CN(C(=O)OC(C)(C)C)CC(C3)C4)c(cc2)C)CC1
0.241667	Fc1ccc(cc1)C2=NNC(C(=O)Nc3ccc(cc3)CO)=C2
0.241667	Fc1ccc(cc1)C2=NNC(C(=O)Nc3ccc(cc3)CO)=C2
0.241667	Fc1ccc(cc1)C2=NNC(C(=O)Nc3ccc(cc3)CO)=C2
0.241667	Fc1ccc(cc1)C2=NNC(C(=O)Nc3ccc(cc3)CO)=C2
0.241667	Fc1ccc(cc1)C2=NNC(C(=O)Nc3ccc(cc3)CO)=C2
0.241667	Fc1ccc(cc1)C2=NNC(C(=O)Nc3ccc(cc3)CO)=C2
0.241667	Fc1ccc(cc1)C2=NNC(C(=O)Nc3ccc(cc3)CO)=C2
0.241667	Fc1ccc(cc1)C2=NNC(C(=O)Nc3ccc(cc3)CO)=C2
0.241667	Fc1ccc(cc1)C2=NNC(C(=O)Nc3ccc(cc3)CO)=C2
0.241667	Fc1ccc(cc1)C2=NNC(C(=O)Nc3ccc(cc3)CO)=C2
0.241497	Fc1c(cccc1)C(=O)Nc2c(ccc(c2)C(=O)N(C(CCC)C)C)C
0.241497	Fc1c(cccc1)C(=O)Nc2c(ccc(c2)C(=O)N(C(CCC)C)C)C
0.241497	Fc1c(cccc1)C(=O)Nc2c(ccc(c2)C(=O)N(C(CCC)C)C)C
0.241497	Fc1c(cccc1)C(=O)Nc2c(ccc(c2)C(=O)N(C(CCC)C)C)C
0.241497	Fc1c(cccc1)C(=O)Nc2c(ccc(c2)C(=O)N(C(CCC)C)C)C
0.241497	Fc1c(cccc1)C(=O)Nc2c(ccc(c2)C(=O)N(C(CCC)C)C)C
0.241497	Fc1c(cccc1)C(=O)Nc2c(ccc(c2)C(=O)N(C(CCC)C)C)C
0.241497	Fc1c(cccc1)C(=O)Nc2c(ccc(c2)C(=O)N(C(CCC)C)C)C
0.241497	Fc1c(cccc1)C(=O)Nc2c(ccc(c2)C(=O)N(C(CCC)C)C)C
0.241497	Fc1c(cccc1)C(=O)Nc2c(ccc(c2)C(=O)N(C(CCC)C)C)C
0.241379	[O-][N+](=O)c1c(ccc(c1)C(=O)NCC(=O)Nc2ccccc2)C
0.241379	[O-][N+](=O)c1c(ccc(c1)C(=O)NCC(=O)Nc2ccccc2)C
0.24127	Brc1c(c2OCOc2cc1)C(=O)Nc3cc(ccc3)CN4CCN(c5ncccc5)CC4
0.24127	Brc1c(c2OCOc2cc1)C(=O)Nc3cc(ccc3)CN4CCN(c5ncccc5)CC4
0.24127	Brc1c(c2OCOc2cc1)C(=O)Nc3cc(ccc3)CN4CCN(c5ncccc5)CC4
0.24127	Brc1c(c2OCOc2cc1)C(=O)Nc3cc(ccc3)CN4CCN(c5ncccc5)CC4
0.24127	Brc1c(c2OCOc2cc1)C(=O)Nc3cc(ccc3)CN4CCN(c5ncccc5)CC4
0.24127	Brc1c(c2OCOc2cc1)C(=O)Nc3cc(ccc3)CN4CCN(c5ncccc5)CC4
0.24127	Brc1c(c2OCOc2cc1)C(=O)Nc3cc(ccc3)CN4CCN(c5ncccc5)CC4
0.24127	Brc1c(c2OCOc2cc1)C(=O)Nc3cc(ccc3)CN4CCN(c5ncccc5)CC4
0.24127	Brc1c(c2OCOc2cc1)C(=O)Nc3cc(ccc3)CN4CCN(c5ncccc5)CC4
0.24127	Brc1c(c2OCOc2cc1)C(=O)Nc3cc(ccc3)CN4CCN(c5ncccc5)CC4
0.24127	O=C(NC1=NN2C(=C1)CN(Cc3ccccc3)CCC2)c4cnc(N5CCCCCC5)cc4
0.24127	O=C(NC1=NN2C(=C1)CN(Cc3ccccc3)CCC2)c4cnc(N5CCCCCC5)cc4
0.24127	O=C(NC1=NN2C(=C1)CN(Cc3ccccc3)CCC2)c4cnc(N5CCCCCC5)cc4
0.24127	O=C(NC1=NN2C(=C1)CN(Cc3ccccc3)CCC2)c4cnc(N5CCCCCC5)cc4
0.241107	Ic1cc(Br)cc(NC(=O)c2c(NC(=O)c3ccc(F)cc3)cc(Cl)cc2)c1
0.241107	Ic1cc(Br)cc(NC(=O)c2c(NC(=O)c3ccc(F)cc3)cc(Cl)cc2)c1
0.241107	Ic1cc(Br)cc(NC(=O)c2c(NC(=O)c3ccc(F)cc3)cc(Cl)cc2)c1
0.241107	Ic1cc(Br)cc(NC(=O)c2c(NC(=O)c3ccc(F)cc3)cc(Cl)cc2)c1
0.241107	Ic1cc(Br)cc(NC(=O)c2c(NC(=O)c3ccc(F)cc3)cc(Cl)cc2)c1
0.241107	Ic1cc(Br)cc(NC(=O)c2c(NC(=O)c3ccc(F)cc3)cc(Cl)cc2)c1
0.241107	Ic1cc(Br)cc(NC(=O)c2c(NC(=O)c3ccc(F)cc3)cc(Cl)cc2)c1
0.241107	Ic1cc(Br)cc(NC(=O)c2c(NC(=O)c3ccc(F)cc3)cc(Cl)cc2)c1
0.241107	Ic1cc(Br)cc(NC(=O)c2c(NC(=O)c3ccc(F)cc3)cc(Cl)cc2)c1
0.241107	Ic1cc(Br)cc(NC(=O)c2c(NC(=O)c3ccc(F)cc3)cc(Cl)cc2)c1
0.241107	O=C(Nc1cc2OCCCOc2cc1)c3cc(ccc3)C(=O)NCCC
0.241107	O=C(Nc1cc2OCCCOc2cc1)c3cc(ccc3)C(=O)NCCC
0.241107	O=C(Nc1cc2OCCCOc2cc1)c3cc(ccc3)C(=O)NCCC
0.241007	Clc1cc(OC)c(cc1)C(=O)Nc2c(cc(NC(=O)OC(C)(C)C)cc2)C
0.241007	Clc1cc(OC)c(cc1)C(=O)Nc2c(cc(NC(=O)OC(C)(C)C)cc2)C
0.241007	Clc1cc(OC)c(cc1)C(=O)Nc2c(cc(NC(=O)OC(C)(C)C)cc2)C
0.241007	Clc1cc(OC)c(cc1)C(=O)Nc2c(cc(NC(=O)OC(C)(C)C)cc2)C
0.241007	Clc1cc(OC)c(cc1)C(=O)Nc2c(cc(NC(=O)OC(C)(C)C)cc2)C
0.241007	Clc1cc(OC)c(cc1)C(=O)Nc2c(cc(NC(=O)OC(C)(C)C)cc2)C
0.241007	Clc1cc(OC)c(cc1)C(=O)Nc2c(cc(NC(=O)OC(C)(C)C)cc2)C
0.241007	Clc1cc(OC)c(cc1)C(=O)Nc2c(cc(NC(=O)OC(C)(C)C)cc2)C
0.241007	Clc1cc(OC)c(cc1)C(=O)Nc2c(cc(NC(=O)OC(C)(C)C)cc2)C
0.241007	Clc1cc(OC)c(cc1)C(=O)Nc2c(cc(NC(=O)OC(C)(C)C)cc2)C
0.240678	FC(F)Oc1c(c2ccc(OC)cc2)cc(NC(=O)c3ccc(N4N=C(CC4)C)cc3)cc1
0.240602	O=C(OCC)Nc1c(C#N)cc(NC(=O)c2cc(ccc2)C(=O)NCCC)cc1
0.240602	O=C(OCC)Nc1c(C#N)cc(NC(=O)c2cc(ccc2)C(=O)NCCC)cc1
0.240602	O=C(OCC)Nc1c(C#N)cc(NC(=O)c2cc(ccc2)C(=O)NCCC)cc1
0.240602	O=C(OCC)Nc1c(C#N)cc(NC(=O)c2cc(ccc2)C(=O)NCCC)cc1
0.240602	O=C(OCC)Nc1c(C#N)cc(NC(=O)c2cc(ccc2)C(=O)NCCC)cc1
0.240602	O=C(OCC)Nc1c(C#N)cc(NC(=O)c2cc(ccc2)C(=O)NCCC)cc1
0.240602	O=C(OCC)Nc1c(C#N)cc(NC(=O)c2cc(ccc2)C(=O)NCCC)cc1
0.240602	O=C(OCC)Nc1c(C#N)cc(NC(=O)c2cc(ccc2)C(=O)NCCC)cc1
0.240602	O=C(OCC)Nc1c(C#N)cc(NC(=O)c2cc(ccc2)C(=O)NCCC)cc1
0.240602	O=C(OCC)Nc1c(C#N)cc(NC(=O)c2cc(ccc2)C(=O)NCCC)cc1
0.240283	S1C(=NC(=C1)CNc2cc(c3cnccc3)ccc2)c4cc5OCOc5cc4
0.240122	O=C(Nc1cc(ccc1)CN2CCN(c3ncccc3)CC2)C4=C(N(N=C4)c5ncccc5)CC
0.24	O=C(O)c1ccc(NC(=O)Cc2cnccc2)cc1
0.24	O=C(O)c1ccc(NC(=O)Cc2cnccc2)cc1
0.24	O=C(O)c1ccc(NC(=O)Cc2cnccc2)cc1
0.24	O=C(O)c1ccc(NC(=O)Cc2cnccc2)cc1
0.24	O=C(O)c1ccc(NC(=O)Cc2cnccc2)cc1
0.24	O=C(O)c1ccc(NC(=O)Cc2cnccc2)cc1
0.24	O=C(O)c1ccc(NC(=O)Cc2cnccc2)cc1
0.24	O=C(O)c1ccc(NC(=O)Cc2cnccc2)cc1
0.24	O=C(O)c1ccc(NC(=O)Cc2cnccc2)cc1
0.24	O=C(O)c1ccc(NC(=O)Cc2cnccc2)cc1
0.24	O=C(Nc1cc(c2cncnc2)ccc1)C(=O)NCc3cc4OCCCOc4cc3
0.24	O=C(Nc1cc(c2cncnc2)ccc1)C(=O)NCc3cc4OCCCOc4cc3
0.24	O=C(Nc1cc(c2cncnc2)ccc1)C(=O)NCc3cc4OCCCOc4cc3
0.24	O=C(Nc1cc(c2cncnc2)ccc1)C(=O)NCc3cc4OCCCOc4cc3
0.24	O=C(Nc1cc(c2cncnc2)ccc1)C(=O)NCc3cc4OCCCOc4cc3
0.24	O=C(Nc1cc(c2cncnc2)ccc1)C(=O)NCc3cc4OCCCOc4cc3
0.24	O=C(Nc1cc(c2cncnc2)ccc1)C(=O)NCc3cc4OCCCOc4cc3
0.24	O=C(Nc1cc(c2cncnc2)ccc1)C(=O)NCc3cc4OCCCOc4cc3
0.24	O=C(Nc1cc(c2cncnc2)ccc1)C(=O)NCc3cc4OCCCOc4cc3
0.24	O=C(Nc1cc(c2cncnc2)ccc1)C(=O)NCc3cc4OCCCOc4cc3
0.24	O=C(Nc1cc(c2cnccc2)ccc1)C(=O)Nc3cc(ccc3)CN4C=NC=C4
0.239884	S1C(=NC(=C1)CN2C(=O)C=CC(C(=O)Nc3nc(c4c(OC)cccc4)ccn3)=C2)C(C)C
0.239884	S1C(=NC(=C1)CN2C(=O)C=CC(C(=O)Nc3nc(c4c(OC)cccc4)ccn3)=C2)C(C)C
0.239884	S1C(=NC(=C1)CN2C(=O)C=CC(C(=O)Nc3nc(c4c(OC)cccc4)ccn3)=C2)C(C)C
0.239884	S1C(=NC(=C1)CN2C(=O)C=CC(C(=O)Nc3nc(c4c(OC)cccc4)ccn3)=C2)C(C)C
0.239884	S1C(=NC(=C1)CN2C(=O)C=CC(C(=O)Nc3nc(c4c(OC)cccc4)ccn3)=C2)C(C)C
0.239884	S1C(=NC(=C1)CN2C(=O)C=CC(C(=O)Nc3nc(c4c(OC)cccc4)ccn3)=C2)C(C)C
0.239884	S1C(=NC(=C1)CN2C(=O)C=CC(C(=O)Nc3nc(c4c(OC)cccc4)ccn3)=C2)C(C)C
0.239884	S1C(=NC(=C1)CN2C(=O)C=CC(C(=O)Nc3nc(c4c(OC)cccc4)ccn3)=C2)C(C)C
0.239884	S1C(=NC(=C1)CN2C(=O)C=CC(C(=O)Nc3nc(c4c(OC)cccc4)ccn3)=C2)C(C)C
0.239884	S1C(=NC(=C1)CN2C(=O)C=CC(C(=O)Nc3nc(c4c(OC)cccc4)ccn3)=C2)C(C)C
0.239852	Clc1cc(NC(=O)c2cc(ncc2)C3CC3)c(SCC)cc1
0.239852	Clc1cc(NC(=O)c2cc(ncc2)C3CC3)c(SCC)cc1
0.239852	Clc1cc(NC(=O)c2cc(ncc2)C3CC3)c(SCC)cc1
0.239852	Clc1cc(NC(=O)c2cc(ncc2)C3CC3)c(SCC)cc1
0.239852	Clc1cc(NC(=O)c2cc(ncc2)C3CC3)c(SCC)cc1
0.239852	Clc1cc(NC(=O)c2cc(ncc2)C3CC3)c(SCC)cc1
0.239852	Clc1cc(NC(=O)c2cc(ncc2)C3CC3)c(SCC)cc1
0.239852	Clc1cc(NC(=O)c2cc(ncc2)C3CC3)c(SCC)cc1
0.239852	Clc1cc(NC(=O)c2cc(ncc2)C3CC3)c(SCC)cc1
0.239852	Clc1cc(NC(=O)c2cc(ncc2)C3CC3)c(SCC)cc1
0.239852	Clc1c(Cl)ccc(c1)C(=O)CCCC(=O)Nc2ccc(cc2)CC(=O)N3CCN(CC3)C
0.239852	Clc1c(Cl)ccc(c1)C(=O)CCCC(=O)Nc2ccc(cc2)CC(=O)N3CCN(CC3)C
0.239437	Fc1c(cccc1)CNC(=O)c2ccc(NC(=O)C(=O)Nc3cc(NC(=O)C)c(OC)cc3)cc2
0.239286	Clc1c(F)ccc(S(=O)(=O)Nc2ccc(cc2)C(=O)Nc3cc(ccc3)CN(C)C)c1
0.238908	O=C(NCC=1OC=CC1)c2c(NC(=O)c3cc(c(cc3)C)C(C)(C)C)cccc2
0.238908	O=C(NCC=1OC=CC1)c2c(NC(=O)c3cc(c(cc3)C)C(C)(C)C)cccc2
0.238908	O=C(NCC=1OC=CC1)c2c(NC(=O)c3cc(c(cc3)C)C(C)(C)C)cccc2
0.238908	O=C(NCC=1OC=CC1)c2c(NC(=O)c3cc(c(cc3)C)C(C)(C)C)cccc2
0.238596	FC(F)(F)C(=O)N(Cc1cc(NC(=O)c2cc(ccc2)C=3C=NN(C3)C)ccc1)C
0.238596	FC(F)(F)C(=O)N(Cc1cc(NC(=O)c2cc(ccc2)C=3C=NN(C3)C)ccc1)C
0.238596	FC(F)(F)C(=O)N(Cc1cc(NC(=O)c2cc(ccc2)C=3C=NN(C3)C)ccc1)C
0.238596	FC(F)(F)C(=O)N(Cc1cc(NC(=O)c2cc(ccc2)C=3C=NN(C3)C)ccc1)C
0.238596	FC(F)(F)C(=O)N(Cc1cc(NC(=O)c2cc(ccc2)C=3C=NN(C3)C)ccc1)C
0.238596	FC(F)(F)C(=O)N(Cc1cc(NC(=O)c2cc(ccc2)C=3C=NN(C3)C)ccc1)C
0.238596	FC(F)(F)C(=O)N(Cc1cc(NC(=O)c2cc(ccc2)C=3C=NN(C3)C)ccc1)C
0.238596	FC(F)(F)C(=O)N(Cc1cc(NC(=O)c2cc(ccc2)C=3C=NN(C3)C)ccc1)C
0.238462	O=C(Nc1cnc(cc1)C(=O)N(C)C)NCc2ccc(cc2)CN3CCCC3
0.238462	O=C(Nc1cnc(cc1)C(=O)N(C)C)NCc2ccc(cc2)CN3CCCC3
0.238462	O=C(Nc1cnc(cc1)C(=O)N(C)C)NCc2ccc(cc2)CN3CCCC3
0.238434	S(c1c(NC(=O)c2cc([N+]([O-])=O)c(cc2)C)cc(cc1)C)CC(F)(F)F
0.238434	S(c1c(NC(=O)c2cc([N+]([O-])=O)c(cc2)C)cc(cc1)C)CC(F)(F)F
0.238434	S(c1c(NC(=O)c2cc([N+]([O-])=O)c(cc2)C)cc(cc1)C)CC(F)(F)F
0.238434	S(c1c(NC(=O)c2cc([N+]([O-])=O)c(cc2)C)cc(cc1)C)CC(F)(F)F
0.238434	S(c1c(NC(=O)c2cc([N+]([O-])=O)c(cc2)C)cc(cc1)C)CC(F)(F)F
0.238434	S(c1c(NC(=O)c2cc([N+]([O-])=O)c(cc2)C)cc(cc1)C)CC(F)(F)F
0.238434	S(c1c(NC(=O)c2cc([N+]([O-])=O)c(cc2)C)cc(cc1)C)CC(F)(F)F
0.238434	S(c1c(NC(=O)c2cc([N+]([O-])=O)c(cc2)C)cc(cc1)C)CC(F)(F)F
0.238434	S(c1c(NC(=O)c2cc([N+]([O-])=O)c(cc2)C)cc(cc1)C)CC(F)(F)F
0.238434	S(c1c(NC(=O)c2cc([N+]([O-])=O)c(cc2)C)cc(cc1)C)CC(F)(F)F
0.238411	O=C(Nc1cc(c2cnccc2)ccc1)c3c(c4c(nc3)NC=C4C=O)C
0.238411	O=C(Nc1cc(c2cnccc2)ccc1)c3c(c4c(nc3)NC=C4C=O)C
0.23839	O=C(N1c2c(cc(NC(=O)c3cc(OCC)c(OC)cc3)cc2)CC1)c4cnccc4
0.23839	O=C(N1c2c(cc(NC(=O)c3cc(OCC)c(OC)cc3)cc2)CC1)c4cnccc4
0.23839	O=C(N1c2c(cc(NC(=O)c3cc(OCC)c(OC)cc3)cc2)CC1)c4cnccc4
0.23839	O=C(N1c2c(cc(NC(=O)c3cc(OCC)c(OC)cc3)cc2)CC1)c4cnccc4
0.23839	O=C(N1c2c(cc(NC(=O)c3cc(OCC)c(OC)cc3)cc2)CC1)c4cnccc4
0.23839	O=C(N1c2c(cc(NC(=O)c3cc(OCC)c(OC)cc3)cc2)CC1)c4cnccc4
0.23839	O=C(N1c2c(cc(NC(=O)c3cc(OCC)c(OC)cc3)cc2)CC1)c4cnccc4
0.23839	O=C(N1c2c(cc(NC(=O)c3cc(OCC)c(OC)cc3)cc2)CC1)c4cnccc4
0.23839	O=C(N1c2c(cc(NC(=O)c3cc(OCC)c(OC)cc3)cc2)CC1)c4cnccc4
0.23839	O=C(N1c2c(cc(NC(=O)c3cc(OCC)c(OC)cc3)cc2)CC1)c4cnccc4
0.238255	Clc1c(ccc(NC(=O)NC)c1)C(=O)OCC(=O)N2CCN(CC=3SC=CC3)CC2
0.238095	[O-][n+]1ccc(cc1)C(=O)Nc2cc(c(OC)cc2)COC
0.238095	[O-][n+]1ccc(cc1)C(=O)Nc2cc(c(OC)cc2)COC
0.238095	[O-][n+]1ccc(cc1)C(=O)Nc2cc(c(OC)cc2)COC
0.238095	[O-][n+]1ccc(cc1)C(=O)Nc2cc(c(OC)cc2)COC
0.238095	[O-][n+]1ccc(cc1)C(=O)Nc2cc(c(OC)cc2)COC
0.238095	[O-][n+]1ccc(cc1)C(=O)Nc2cc(c(OC)cc2)COC
0.238095	[O-][n+]1ccc(cc1)C(=O)Nc2cc(c(OC)cc2)COC
0.238095	[O-][n+]1ccc(cc1)C(=O)Nc2cc(c(OC)cc2)COC
0.238095	[O-][n+]1ccc(cc1)C(=O)Nc2cc(c(OC)cc2)COC
0.238095	[O-][n+]1ccc(cc1)C(=O)Nc2cc(c(OC)cc2)COC
0.237864	Fc1ccc(NC(=O)c2ccc(cc2)CN)cc1
0.237864	Fc1ccc(NC(=O)c2ccc(cc2)CN)cc1
0.237864	Fc1ccc(NC(=O)c2ccc(cc2)CN)cc1
0.237589	Fc1cc(NC(=O)C=2NC(C(=O)OCc3ccccc3)=CC2)c(N(C)C)cc1
0.237589	Fc1cc(NC(=O)C=2NC(C(=O)OCc3ccccc3)=CC2)c(N(C)C)cc1
0.2375	S(=O)(=O)(NCc1ncccc1)c2c(OC)ccc(c2)C(=O)Nc3c(F)cc(c(c3)C)C
0.2375	S(=O)(=O)(NCc1ncccc1)c2c(OC)ccc(c2)C(=O)Nc3c(F)cc(c(c3)C)C
0.237288	O=C(Nc1c(Oc2ccccc2)cccc1)CNc3c(ccc(c3)C=4OC=C(N4)C)C
0.237288	O=C(Nc1c(Oc2ccccc2)cccc1)CNc3c(ccc(c3)C=4OC=C(N4)C)C
0.237288	O=C(Nc1c(Oc2ccccc2)cccc1)CNc3c(ccc(c3)C=4OC=C(N4)C)C
0.237288	O=C(Nc1c(Oc2ccccc2)cccc1)CNc3c(ccc(c3)C=4OC=C(N4)C)C
0.237288	O=C(Nc1c(Oc2ccccc2)cccc1)CNc3c(ccc(c3)C=4OC=C(N4)C)C
0.237288	O=C(Nc1c(Oc2ccccc2)cccc1)CNc3c(ccc(c3)C=4OC=C(N4)C)C
0.237288	O=C(Nc1c(Oc2ccccc2)cccc1)CNc3c(ccc(c3)C=4OC=C(N4)C)C
0.237288	O=C(Nc1c(Oc2ccccc2)cccc1)CNc3c(ccc(c3)C=4OC=C(N4)C)C
0.237288	O=C(Nc1c(Oc2ccccc2)cccc1)CNc3c(ccc(c3)C=4OC=C(N4)C)C
0.237288	O=C(Nc1c(Oc2ccccc2)cccc1)CNc3c(ccc(c3)C=4OC=C(N4)C)C
0.237113	O=C(Nc1c(ccc(c2cnc(OC)cc2)c1)C)C(=O)NCC(N)C(C(C)C)C
0.237113	O=C(Nc1c(ccc(c2cnc(OC)cc2)c1)C)C(=O)NCC(N)C(C(C)C)C
0.237113	O=C(Nc1c(ccc(c2cnc(OC)cc2)c1)C)C(=O)NCC(N)C(C(C)C)C
0.237113	O=C(Nc1c(ccc(c2cnc(OC)cc2)c1)C)C(=O)NCC(N)C(C(C)C)C
0.237113	O=C(Nc1c(ccc(c2cnc(OC)cc2)c1)C)C(=O)NCC(N)C(C(C)C)C
0.237113	O=C(Nc1c(ccc(c2cnc(OC)cc2)c1)C)C(=O)NCC(N)C(C(C)C)C
0.237113	O=C(Nc1c(ccc(c2cnc(OC)cc2)c1)C)C(=O)NCC(N)C(C(C)C)C
0.237113	O=C(Nc1c(ccc(c2cnc(OC)cc2)c1)C)C(=O)NCC(N)C(C(C)C)C
0.237113	O=C(Nc1c(ccc(c2cnc(OC)cc2)c1)C)C(=O)NCC(N)C(C(C)C)C
0.237113	O=C(Nc1c(ccc(c2cnc(OC)cc2)c1)C)C(=O)NCC(N)C(C(C)C)C
0.236934	O=C(Nc1c(ccc(c1)C=2ON=C(N2)C)C)CCOc3c(OCC)cccc3
0.236934	O=C(Nc1c(ccc(c1)C=2ON=C(N2)C)C)CCOc3c(OCC)cccc3
0.236934	O=C(Nc1c(ccc(c1)C=2ON=C(N2)C)C)CCOc3c(OCC)cccc3
0.236934	O=C(Nc1c(ccc(c1)C=2ON=C(N2)C)C)CCOc3c(OCC)cccc3
0.236934	O=C(Nc1c(ccc(c1)C=2ON=C(N2)C)C)CCOc3c(OCC)cccc3
0.236934	O=C(Nc1c(ccc(c1)C=2ON=C(N2)C)C)CCOc3c(OCC)cccc3
0.236934	O=C(Nc1c(ccc(c1)C=2ON=C(N2)C)C)CCOc3c(OCC)cccc3
0.236934	O=C(Nc1c(ccc(c1)C=2ON=C(N2)C)C)CCOc3c(OCC)cccc3
0.236934	O=C(Nc1c(ccc(c1)C=2ON=C(N2)C)C)CCOc3c(OCC)cccc3
0.236934	O=C(Nc1c(ccc(c1)C=2ON=C(N2)C)C)CCOc3c(OCC)cccc3
0.236842	Brc1ccc(cc1)C2=NNC(=N2)CNC(=O)C(=O)Nc3cc(c4cncnc4)ccc3
0.236842	Brc1ccc(cc1)C2=NNC(=N2)CNC(=O)C(=O)Nc3cc(c4cncnc4)ccc3
0.236842	Brc1ccc(cc1)C2=NNC(=N2)CNC(=O)C(=O)Nc3cc(c4cncnc4)ccc3
0.236842	Brc1ccc(cc1)C2=NNC(=N2)CNC(=O)C(=O)Nc3cc(c4cncnc4)ccc3
0.236842	Brc1ccc(cc1)C2=NNC(=N2)CNC(=O)C(=O)Nc3cc(c4cncnc4)ccc3
0.236842	Brc1ccc(cc1)C2=NNC(=N2)CNC(=O)C(=O)Nc3cc(c4cncnc4)ccc3
0.236842	Brc1ccc(cc1)C2=NNC(=N2)CNC(=O)C(=O)Nc3cc(c4cncnc4)ccc3
0.236842	Brc1ccc(cc1)C2=NNC(=N2)CNC(=O)C(=O)Nc3cc(c4cncnc4)ccc3
0.236842	Brc1ccc(cc1)C2=NNC(=N2)CNC(=O)C(=O)Nc3cc(c4cncnc4)ccc3
0.236842	Brc1ccc(cc1)C2=NNC(=N2)CNC(=O)C(=O)Nc3cc(c4cncnc4)ccc3
0.236842	Brc1cc(c(NNC(=O)c2c(F)cc(NC(=O)C)cc2)cc1)C
0.236842	Brc1cc(c(NNC(=O)c2c(F)cc(NC(=O)C)cc2)cc1)C
0.236667	[O-][N+](=O)c1cc(OC)c(OC(=O)c2cc(NC(=O)Cc3ccncc3)c(cc2)C)cc1
0.236667	[O-][N+](=O)c1cc(OC)c(OC(=O)c2cc(NC(=O)Cc3ccncc3)c(cc2)C)cc1
0.236667	[O-][N+](=O)c1cc(OC)c(OC(=O)c2cc(NC(=O)Cc3ccncc3)c(cc2)C)cc1
0.236667	[O-][N+](=O)c1cc(OC)c(OC(=O)c2cc(NC(=O)Cc3ccncc3)c(cc2)C)cc1
0.236667	[O-][N+](=O)c1cc(OC)c(OC(=O)c2cc(NC(=O)Cc3ccncc3)c(cc2)C)cc1
0.236667	[O-][N+](=O)c1cc(OC)c(OC(=O)c2cc(NC(=O)Cc3ccncc3)c(cc2)C)cc1
0.236667	[O-][N+](=O)c1cc(OC)c(OC(=O)c2cc(NC(=O)Cc3ccncc3)c(cc2)C)cc1
0.236667	[O-][N+](=O)c1cc(OC)c(OC(=O)c2cc(NC(=O)Cc3ccncc3)c(cc2)C)cc1
0.236667	[O-][N+](=O)c1cc(OC)c(OC(=O)c2cc(NC(=O)Cc3ccncc3)c(cc2)C)cc1
0.236667	[O-][N+](=O)c1cc(OC)c(OC(=O)c2cc(NC(=O)Cc3ccncc3)c(cc2)C)cc1
0.236486	O=C(Nc1cc(ccc1)C2=NOC(=N2)C(=Cc3cnccc3)C)CN4CCOCC4
0.236486	O=C(Nc1cc(ccc1)C2=NOC(=N2)C(=Cc3cnccc3)C)CN4CCOCC4
0.236486	O=C(Nc1cc(ccc1)C2=NOC(=N2)C(=Cc3cnccc3)C)CN4CCOCC4
0.236486	O=C(Nc1cc(ccc1)C2=NOC(=N2)C(=Cc3cnccc3)C)CN4CCOCC4
0.236486	O=C(Nc1cc(ccc1)C2=NOC(=N2)C(=Cc3cnccc3)C)CN4CCOCC4
0.236486	O=C(Nc1cc(ccc1)C2=NOC(=N2)C(=Cc3cnccc3)C)CN4CCOCC4
[truncated: 8,001 more rows]
