# Supplementary material for: Galileo: Three-dimensional searching in large combinatorial fragment spaces on the example of pharmacophores
Source: J Comput Aided Mol Des. 2022 Nov 24;37(1):1–16. doi: 10.1007/s10822-022-00485-y (PMC10032335; doi:10.1007/s10822-022-00485-y)
Supplement: Supplementary file 4 — Supplementary file 3a [file 10822_2022_485_MOESM3_ESMa.zip › Imatinib_Galileo/11/out_6.csv]

Score	SMILES
0.66087	FC=1NN=C(C(=O)Nc2cc(Nc3nc(c4cnccc4)ccn3)c(cc2)C)C1
0.66087	FC=1NN=C(C(=O)Nc2cc(Nc3nc(c4cnccc4)ccn3)c(cc2)C)C1
0.66087	FC=1NN=C(C(=O)Nc2cc(Nc3nc(c4cnccc4)ccn3)c(cc2)C)C1
0.66087	FC=1NN=C(C(=O)Nc2cc(Nc3nc(c4cnccc4)ccn3)c(cc2)C)C1
0.66087	FC=1NN=C(C(=O)Nc2cc(Nc3nc(c4cnccc4)ccn3)c(cc2)C)C1
0.66087	FC=1NN=C(C(=O)Nc2cc(Nc3nc(c4cnccc4)ccn3)c(cc2)C)C1
0.66087	FC=1NN=C(C(=O)Nc2cc(Nc3nc(c4cnccc4)ccn3)c(cc2)C)C1
0.66087	FC=1NN=C(C(=O)Nc2cc(Nc3nc(c4cnccc4)ccn3)c(cc2)C)C1
0.66087	FC=1NN=C(C(=O)Nc2cc(Nc3nc(c4cnccc4)ccn3)c(cc2)C)C1
0.66087	FC=1NN=C(C(=O)Nc2cc(Nc3nc(c4cnccc4)ccn3)c(cc2)C)C1
0.607547	O=C(OC(C)(C)C)N1CC(Oc2cc(ccc2)C(=O)Nc3cc(Nc4nc(c5cnccc5)ccn4)c(cc3)C)C1
0.6	n1c(nccc1c2cnccc2)Nc3c(ccc(N)c3)C
0.6	n1c(nccc1c2cnccc2)Nc3c(ccc(N)c3)C
0.6	n1c(nccc1c2cnccc2)Nc3c(ccc(N)c3)C
0.6	n1c(nccc1c2cnccc2)Nc3c(ccc(N)c3)C
0.6	n1c(nccc1c2cnccc2)Nc3c(ccc(N)c3)C
0.6	n1c(nccc1c2cnccc2)Nc3c(ccc(N)c3)C
0.6	n1c(nccc1c2cnccc2)Nc3c(ccc(N)c3)C
0.6	n1c(nccc1c2cnccc2)Nc3c(ccc(N)c3)C
0.6	n1c(nccc1c2cnccc2)Nc3c(ccc(N)c3)C
0.6	n1c(nccc1c2cnccc2)Nc3c(ccc(N)c3)C
0.585774	O=C(O)C(C(=O)Nc1cc(Nc2nc(c3cnccc3)ccn2)c(cc1)C)C(C)C
0.585774	O=C(O)C(C(=O)Nc1cc(Nc2nc(c3cnccc3)ccn2)c(cc1)C)C(C)C
0.585774	O=C(O)C(C(=O)Nc1cc(Nc2nc(c3cnccc3)ccn2)c(cc1)C)C(C)C
0.585774	O=C(O)C(C(=O)Nc1cc(Nc2nc(c3cnccc3)ccn2)c(cc1)C)C(C)C
0.585774	O=C(O)C(C(=O)Nc1cc(Nc2nc(c3cnccc3)ccn2)c(cc1)C)C(C)C
0.585774	O=C(O)C(C(=O)Nc1cc(Nc2nc(c3cnccc3)ccn2)c(cc1)C)C(C)C
0.585774	O=C(O)C(C(=O)Nc1cc(Nc2nc(c3cnccc3)ccn2)c(cc1)C)C(C)C
0.585774	O=C(O)C(C(=O)Nc1cc(Nc2nc(c3cnccc3)ccn2)c(cc1)C)C(C)C
0.585774	O=C(O)C(C(=O)Nc1cc(Nc2nc(c3cnccc3)ccn2)c(cc1)C)C(C)C
0.585774	O=C(O)C(C(=O)Nc1cc(Nc2nc(c3cnccc3)ccn2)c(cc1)C)C(C)C
0.583643	S(=O)(=O)(N1CCC(C(=O)Nc2cc(Nc3nc(c4cnccc4)ccn3)c(cc2)C)CC1)c5ccc(cc5)C(=O)O
0.583643	S(=O)(=O)(N1CCC(C(=O)Nc2cc(Nc3nc(c4cnccc4)ccn3)c(cc2)C)CC1)c5ccc(cc5)C(=O)O
0.583643	S(=O)(=O)(N1CCC(C(=O)Nc2cc(Nc3nc(c4cnccc4)ccn3)c(cc2)C)CC1)c5ccc(cc5)C(=O)O
0.583643	S(=O)(=O)(N1CCC(C(=O)Nc2cc(Nc3nc(c4cnccc4)ccn3)c(cc2)C)CC1)c5ccc(cc5)C(=O)O
0.583643	S(=O)(=O)(N1CCC(C(=O)Nc2cc(Nc3nc(c4cnccc4)ccn3)c(cc2)C)CC1)c5ccc(cc5)C(=O)O
0.583643	S(=O)(=O)(N1CCC(C(=O)Nc2cc(Nc3nc(c4cnccc4)ccn3)c(cc2)C)CC1)c5ccc(cc5)C(=O)O
0.583643	S(=O)(=O)(N1CCC(C(=O)Nc2cc(Nc3nc(c4cnccc4)ccn3)c(cc2)C)CC1)c5ccc(cc5)C(=O)O
0.583643	S(=O)(=O)(N1CCC(C(=O)Nc2cc(Nc3nc(c4cnccc4)ccn3)c(cc2)C)CC1)c5ccc(cc5)C(=O)O
0.583643	S(=O)(=O)(N1CCC(C(=O)Nc2cc(Nc3nc(c4cnccc4)ccn3)c(cc2)C)CC1)c5ccc(cc5)C(=O)O
0.583643	S(=O)(=O)(N1CCC(C(=O)Nc2cc(Nc3nc(c4cnccc4)ccn3)c(cc2)C)CC1)c5ccc(cc5)C(=O)O
0.581028	S1C(C(=O)O)=CC(=C1)CC(=O)Nc2cc(Nc3nc(c4cnccc4)ccn3)c(cc2)C
0.581028	S1C(C(=O)O)=CC(=C1)CC(=O)Nc2cc(Nc3nc(c4cnccc4)ccn3)c(cc2)C
0.581028	S1C(C(=O)O)=CC(=C1)CC(=O)Nc2cc(Nc3nc(c4cnccc4)ccn3)c(cc2)C
0.581028	S1C(C(=O)O)=CC(=C1)CC(=O)Nc2cc(Nc3nc(c4cnccc4)ccn3)c(cc2)C
0.581028	S1C(C(=O)O)=CC(=C1)CC(=O)Nc2cc(Nc3nc(c4cnccc4)ccn3)c(cc2)C
0.581028	S1C(C(=O)O)=CC(=C1)CC(=O)Nc2cc(Nc3nc(c4cnccc4)ccn3)c(cc2)C
0.581028	S1C(C(=O)O)=CC(=C1)CC(=O)Nc2cc(Nc3nc(c4cnccc4)ccn3)c(cc2)C
0.581028	S1C(C(=O)O)=CC(=C1)CC(=O)Nc2cc(Nc3nc(c4cnccc4)ccn3)c(cc2)C
0.581028	S1C(C(=O)O)=CC(=C1)CC(=O)Nc2cc(Nc3nc(c4cnccc4)ccn3)c(cc2)C
0.581028	S1C(C(=O)O)=CC(=C1)CC(=O)Nc2cc(Nc3nc(c4cnccc4)ccn3)c(cc2)C
0.45768	O=C(OCc1ccccc1)NCC2=NN=C3N2CC(C(=O)Nc4cc(Nc5nc(c6cnccc6)ccn5)c(cc4)C)C3
0.45768	O=C(OCc1ccccc1)NCC2=NN=C3N2CC(C(=O)Nc4cc(Nc5nc(c6cnccc6)ccn5)c(cc4)C)C3
0.45768	O=C(OCc1ccccc1)NCC2=NN=C3N2CC(C(=O)Nc4cc(Nc5nc(c6cnccc6)ccn5)c(cc4)C)C3
0.45768	O=C(OCc1ccccc1)NCC2=NN=C3N2CC(C(=O)Nc4cc(Nc5nc(c6cnccc6)ccn5)c(cc4)C)C3
0.45768	O=C(OCc1ccccc1)NCC2=NN=C3N2CC(C(=O)Nc4cc(Nc5nc(c6cnccc6)ccn5)c(cc4)C)C3
0.45768	O=C(OCc1ccccc1)NCC2=NN=C3N2CC(C(=O)Nc4cc(Nc5nc(c6cnccc6)ccn5)c(cc4)C)C3
0.45768	O=C(OCc1ccccc1)NCC2=NN=C3N2CC(C(=O)Nc4cc(Nc5nc(c6cnccc6)ccn5)c(cc4)C)C3
0.45768	O=C(OCc1ccccc1)NCC2=NN=C3N2CC(C(=O)Nc4cc(Nc5nc(c6cnccc6)ccn5)c(cc4)C)C3
0.45768	O=C(OCc1ccccc1)NCC2=NN=C3N2CC(C(=O)Nc4cc(Nc5nc(c6cnccc6)ccn5)c(cc4)C)C3
0.45768	O=C(OCc1ccccc1)NCC2=NN=C3N2CC(C(=O)Nc4cc(Nc5nc(c6cnccc6)ccn5)c(cc4)C)C3
0.454167	O=C(NC=1NN=C(c2cnccc2)C1)c3cc(NC(=O)C)c(cc3)C
0.454167	O=C(NC=1NN=C(c2cnccc2)C1)c3cc(NC(=O)C)c(cc3)C
0.454167	O=C(NC=1NN=C(c2cnccc2)C1)c3cc(NC(=O)C)c(cc3)C
0.454167	O=C(NC=1NN=C(c2cnccc2)C1)c3cc(NC(=O)C)c(cc3)C
0.454167	O=C(NC=1NN=C(c2cnccc2)C1)c3cc(NC(=O)C)c(cc3)C
0.454167	O=C(NC=1NN=C(c2cnccc2)C1)c3cc(NC(=O)C)c(cc3)C
0.454167	O=C(NC=1NN=C(c2cnccc2)C1)c3cc(NC(=O)C)c(cc3)C
0.454167	O=C(NC=1NN=C(c2cnccc2)C1)c3cc(NC(=O)C)c(cc3)C
0.454167	O=C(NC=1NN=C(c2cnccc2)C1)c3cc(NC(=O)C)c(cc3)C
0.454167	O=C(NC=1NN=C(c2cnccc2)C1)c3cc(NC(=O)C)c(cc3)C
0.438525	S1C=NC(c2ccc(cc2)C(=O)Nc3c(ccc(NC4CCN(CC4)C)c3)C)=C1
0.438525	S1C=NC(c2ccc(cc2)C(=O)Nc3c(ccc(NC4CCN(CC4)C)c3)C)=C1
0.438525	S1C=NC(c2ccc(cc2)C(=O)Nc3c(ccc(NC4CCN(CC4)C)c3)C)=C1
0.438525	S1C=NC(c2ccc(cc2)C(=O)Nc3c(ccc(NC4CCN(CC4)C)c3)C)=C1
0.438525	S1C=NC(c2ccc(cc2)C(=O)Nc3c(ccc(NC4CCN(CC4)C)c3)C)=C1
0.438525	S1C=NC(c2ccc(cc2)C(=O)Nc3c(ccc(NC4CCN(CC4)C)c3)C)=C1
0.438525	S1C=NC(c2ccc(cc2)C(=O)Nc3c(ccc(NC4CCN(CC4)C)c3)C)=C1
0.438525	S1C=NC(c2ccc(cc2)C(=O)Nc3c(ccc(NC4CCN(CC4)C)c3)C)=C1
0.438525	S1C=NC(c2ccc(cc2)C(=O)Nc3c(ccc(NC4CCN(CC4)C)c3)C)=C1
0.438525	S1C=NC(c2ccc(cc2)C(=O)Nc3c(ccc(NC4CCN(CC4)C)c3)C)=C1
0.415929	S1C(c2ccc(OC)cc2)=CC=3N=CN(C(=O)C13)CC(=O)Nc4cc(Nc5nc(c6cnccc6)ccn5)c(cc4)C
0.415929	S1C(c2ccc(OC)cc2)=CC=3N=CN(C(=O)C13)CC(=O)Nc4cc(Nc5nc(c6cnccc6)ccn5)c(cc4)C
0.415929	S1C(c2ccc(OC)cc2)=CC=3N=CN(C(=O)C13)CC(=O)Nc4cc(Nc5nc(c6cnccc6)ccn5)c(cc4)C
0.415929	S1C(c2ccc(OC)cc2)=CC=3N=CN(C(=O)C13)CC(=O)Nc4cc(Nc5nc(c6cnccc6)ccn5)c(cc4)C
0.415929	S1C(c2ccc(OC)cc2)=CC=3N=CN(C(=O)C13)CC(=O)Nc4cc(Nc5nc(c6cnccc6)ccn5)c(cc4)C
0.415929	S1C(c2ccc(OC)cc2)=CC=3N=CN(C(=O)C13)CC(=O)Nc4cc(Nc5nc(c6cnccc6)ccn5)c(cc4)C
0.415929	S1C(c2ccc(OC)cc2)=CC=3N=CN(C(=O)C13)CC(=O)Nc4cc(Nc5nc(c6cnccc6)ccn5)c(cc4)C
0.415929	S1C(c2ccc(OC)cc2)=CC=3N=CN(C(=O)C13)CC(=O)Nc4cc(Nc5nc(c6cnccc6)ccn5)c(cc4)C
0.415929	S1C(c2ccc(OC)cc2)=CC=3N=CN(C(=O)C13)CC(=O)Nc4cc(Nc5nc(c6cnccc6)ccn5)c(cc4)C
0.415929	S1C(c2ccc(OC)cc2)=CC=3N=CN(C(=O)C13)CC(=O)Nc4cc(Nc5nc(c6cnccc6)ccn5)c(cc4)C
0.396226	S1C(=NC(c2ccc(O)cc2)=C1)NC(=O)c3cc(NC(=O)Cc4ccncc4)c(cc3)C
0.396226	S1C(=NC(c2ccc(O)cc2)=C1)NC(=O)c3cc(NC(=O)Cc4ccncc4)c(cc3)C
0.396226	S1C(=NC(c2ccc(O)cc2)=C1)NC(=O)c3cc(NC(=O)Cc4ccncc4)c(cc3)C
0.396226	S1C(=NC(c2ccc(O)cc2)=C1)NC(=O)c3cc(NC(=O)Cc4ccncc4)c(cc3)C
0.396226	S1C(=NC(c2ccc(O)cc2)=C1)NC(=O)c3cc(NC(=O)Cc4ccncc4)c(cc3)C
0.396226	S1C(=NC(c2ccc(O)cc2)=C1)NC(=O)c3cc(NC(=O)Cc4ccncc4)c(cc3)C
0.396226	S1C(=NC(c2ccc(O)cc2)=C1)NC(=O)c3cc(NC(=O)Cc4ccncc4)c(cc3)C
0.396226	S1C(=NC(c2ccc(O)cc2)=C1)NC(=O)c3cc(NC(=O)Cc4ccncc4)c(cc3)C
0.396226	S1C(=NC(c2ccc(O)cc2)=C1)NC(=O)c3cc(NC(=O)Cc4ccncc4)c(cc3)C
0.396226	S1C(=NC(c2ccc(O)cc2)=C1)NC(=O)c3cc(NC(=O)Cc4ccncc4)c(cc3)C
0.394636	O=C(Nc1cc(ccc1)C=2OC=CN2)c3cc(NC(=O)Cc4ccncc4)c(cc3)C
0.394636	O=C(Nc1cc(ccc1)C=2OC=CN2)c3cc(NC(=O)Cc4ccncc4)c(cc3)C
0.394636	O=C(Nc1cc(ccc1)C=2OC=CN2)c3cc(NC(=O)Cc4ccncc4)c(cc3)C
0.394636	O=C(Nc1cc(ccc1)C=2OC=CN2)c3cc(NC(=O)Cc4ccncc4)c(cc3)C
0.394636	O=C(Nc1cc(ccc1)C=2OC=CN2)c3cc(NC(=O)Cc4ccncc4)c(cc3)C
0.394636	O=C(Nc1cc(ccc1)C=2OC=CN2)c3cc(NC(=O)Cc4ccncc4)c(cc3)C
0.394636	O=C(Nc1cc(ccc1)C=2OC=CN2)c3cc(NC(=O)Cc4ccncc4)c(cc3)C
0.394636	O=C(Nc1cc(ccc1)C=2OC=CN2)c3cc(NC(=O)Cc4ccncc4)c(cc3)C
0.394636	O=C(Nc1cc(ccc1)C=2OC=CN2)c3cc(NC(=O)Cc4ccncc4)c(cc3)C
0.394636	O=C(Nc1cc(ccc1)C=2OC=CN2)c3cc(NC(=O)Cc4ccncc4)c(cc3)C
0.390041	O=C(Nc1c(ccc(NC2CCN(CC2)C)c1)C)c3cc(Nc4ccccc4)ccc3
0.390041	O=C(Nc1c(ccc(NC2CCN(CC2)C)c1)C)c3cc(Nc4ccccc4)ccc3
0.390041	O=C(Nc1c(ccc(NC2CCN(CC2)C)c1)C)c3cc(Nc4ccccc4)ccc3
0.390041	O=C(Nc1c(ccc(NC2CCN(CC2)C)c1)C)c3cc(Nc4ccccc4)ccc3
0.390041	O=C(Nc1c(ccc(NC2CCN(CC2)C)c1)C)c3cc(Nc4ccccc4)ccc3
0.390041	O=C(Nc1c(ccc(NC2CCN(CC2)C)c1)C)c3cc(Nc4ccccc4)ccc3
0.390041	O=C(Nc1c(ccc(NC2CCN(CC2)C)c1)C)c3cc(Nc4ccccc4)ccc3
0.390041	O=C(Nc1c(ccc(NC2CCN(CC2)C)c1)C)c3cc(Nc4ccccc4)ccc3
0.390041	O=C(Nc1c(ccc(NC2CCN(CC2)C)c1)C)c3cc(Nc4ccccc4)ccc3
0.390041	O=C(Nc1c(ccc(NC2CCN(CC2)C)c1)C)c3cc(Nc4ccccc4)ccc3
0.371324	O=C(Nc1c(ccc(NC2CCN(CC2)C)c1)C)c3cc(ccc3)C=4OC(=NN4)C
0.371324	O=C(Nc1c(ccc(NC2CCN(CC2)C)c1)C)c3cc(ccc3)C=4OC(=NN4)C
0.371324	O=C(Nc1c(ccc(NC2CCN(CC2)C)c1)C)c3cc(ccc3)C=4OC(=NN4)C
0.371324	O=C(Nc1c(ccc(NC2CCN(CC2)C)c1)C)c3cc(ccc3)C=4OC(=NN4)C
0.371324	O=C(Nc1c(ccc(NC2CCN(CC2)C)c1)C)c3cc(ccc3)C=4OC(=NN4)C
0.371324	O=C(Nc1c(ccc(NC2CCN(CC2)C)c1)C)c3cc(ccc3)C=4OC(=NN4)C
0.371324	O=C(Nc1c(ccc(NC2CCN(CC2)C)c1)C)c3cc(ccc3)C=4OC(=NN4)C
0.371324	O=C(Nc1c(ccc(NC2CCN(CC2)C)c1)C)c3cc(ccc3)C=4OC(=NN4)C
0.371324	O=C(Nc1c(ccc(NC2CCN(CC2)C)c1)C)c3cc(ccc3)C=4OC(=NN4)C
0.371324	O=C(Nc1c(ccc(NC2CCN(CC2)C)c1)C)c3cc(ccc3)C=4OC(=NN4)C
0.370229	Fc1ccc(cc1)COc2cc(ccc2)C(=O)Nc3c(ccc(NC4CCN(CC4)C)c3)C
0.370229	Fc1ccc(cc1)COc2cc(ccc2)C(=O)Nc3c(ccc(NC4CCN(CC4)C)c3)C
0.370229	Fc1ccc(cc1)COc2cc(ccc2)C(=O)Nc3c(ccc(NC4CCN(CC4)C)c3)C
0.370229	Fc1ccc(cc1)COc2cc(ccc2)C(=O)Nc3c(ccc(NC4CCN(CC4)C)c3)C
0.370229	Fc1ccc(cc1)COc2cc(ccc2)C(=O)Nc3c(ccc(NC4CCN(CC4)C)c3)C
0.370229	Fc1ccc(cc1)COc2cc(ccc2)C(=O)Nc3c(ccc(NC4CCN(CC4)C)c3)C
0.370229	Fc1ccc(cc1)COc2cc(ccc2)C(=O)Nc3c(ccc(NC4CCN(CC4)C)c3)C
0.370229	Fc1ccc(cc1)COc2cc(ccc2)C(=O)Nc3c(ccc(NC4CCN(CC4)C)c3)C
0.370229	Fc1ccc(cc1)COc2cc(ccc2)C(=O)Nc3c(ccc(NC4CCN(CC4)C)c3)C
0.370229	Fc1ccc(cc1)COc2cc(ccc2)C(=O)Nc3c(ccc(NC4CCN(CC4)C)c3)C
0.367857	O=C(Nc1cc(ccc1)CN2C(=O)CCCC2)c3cc(NC(=O)Cc4ccncc4)c(cc3)C
0.367857	O=C(Nc1cc(ccc1)CN2C(=O)CCCC2)c3cc(NC(=O)Cc4ccncc4)c(cc3)C
0.364621	Brc1c(N2CCN(CC2)C)ccc(NC(=O)c3cc(ccc3)CNc4nc(ncc4)C)c1
0.364621	Brc1c(N2CCN(CC2)C)ccc(NC(=O)c3cc(ccc3)CNc4nc(ncc4)C)c1
0.364621	Brc1c(N2CCN(CC2)C)ccc(NC(=O)c3cc(ccc3)CNc4nc(ncc4)C)c1
0.364621	Brc1c(N2CCN(CC2)C)ccc(NC(=O)c3cc(ccc3)CNc4nc(ncc4)C)c1
0.364621	Brc1c(N2CCN(CC2)C)ccc(NC(=O)c3cc(ccc3)CNc4nc(ncc4)C)c1
0.364621	Brc1c(N2CCN(CC2)C)ccc(NC(=O)c3cc(ccc3)CNc4nc(ncc4)C)c1
0.364621	Brc1c(N2CCN(CC2)C)ccc(NC(=O)c3cc(ccc3)CNc4nc(ncc4)C)c1
0.364621	Brc1c(N2CCN(CC2)C)ccc(NC(=O)c3cc(ccc3)CNc4nc(ncc4)C)c1
0.364621	Brc1c(N2CCN(CC2)C)ccc(NC(=O)c3cc(ccc3)CNc4nc(ncc4)C)c1
0.364621	Brc1c(N2CCN(CC2)C)ccc(NC(=O)c3cc(ccc3)CNc4nc(ncc4)C)c1
0.362934	O=C(Nc1c(OC)cc(NC(=O)c2cc(Nc3ncc(cc3)C)ccc2)cc1)c4cnccc4
0.362934	O=C(Nc1c(OC)cc(NC(=O)c2cc(Nc3ncc(cc3)C)ccc2)cc1)c4cnccc4
0.362934	O=C(Nc1c(OC)cc(NC(=O)c2cc(Nc3ncc(cc3)C)ccc2)cc1)c4cnccc4
0.362934	O=C(Nc1c(OC)cc(NC(=O)c2cc(Nc3ncc(cc3)C)ccc2)cc1)c4cnccc4
0.362934	O=C(Nc1c(OC)cc(NC(=O)c2cc(Nc3ncc(cc3)C)ccc2)cc1)c4cnccc4
0.362934	O=C(Nc1c(OC)cc(NC(=O)c2cc(Nc3ncc(cc3)C)ccc2)cc1)c4cnccc4
0.362934	O=C(Nc1c(OC)cc(NC(=O)c2cc(Nc3ncc(cc3)C)ccc2)cc1)c4cnccc4
0.362934	O=C(Nc1c(OC)cc(NC(=O)c2cc(Nc3ncc(cc3)C)ccc2)cc1)c4cnccc4
0.362934	O=C(Nc1c(OC)cc(NC(=O)c2cc(Nc3ncc(cc3)C)ccc2)cc1)c4cnccc4
0.362934	O=C(Nc1c(OC)cc(NC(=O)c2cc(Nc3ncc(cc3)C)ccc2)cc1)c4cnccc4
0.361323	S(C(C(=O)Nc1cc(Nc2nc(c3cnccc3)ccn2)c(cc1)C)C)CC=4C(C#N)=C5N(c6c(N5)cccc6)C(=O)C4
0.361323	S(C(C(=O)Nc1cc(Nc2nc(c3cnccc3)ccn2)c(cc1)C)C)CC=4C(C#N)=C5N(c6c(N5)cccc6)C(=O)C4
0.361323	S(C(C(=O)Nc1cc(Nc2nc(c3cnccc3)ccn2)c(cc1)C)C)CC=4C(C#N)=C5N(c6c(N5)cccc6)C(=O)C4
0.361323	S(C(C(=O)Nc1cc(Nc2nc(c3cnccc3)ccn2)c(cc1)C)C)CC=4C(C#N)=C5N(c6c(N5)cccc6)C(=O)C4
0.361323	S(C(C(=O)Nc1cc(Nc2nc(c3cnccc3)ccn2)c(cc1)C)C)CC=4C(C#N)=C5N(c6c(N5)cccc6)C(=O)C4
0.361323	S(C(C(=O)Nc1cc(Nc2nc(c3cnccc3)ccn2)c(cc1)C)C)CC=4C(C#N)=C5N(c6c(N5)cccc6)C(=O)C4
0.361323	S(C(C(=O)Nc1cc(Nc2nc(c3cnccc3)ccn2)c(cc1)C)C)CC=4C(C#N)=C5N(c6c(N5)cccc6)C(=O)C4
0.361323	S(C(C(=O)Nc1cc(Nc2nc(c3cnccc3)ccn2)c(cc1)C)C)CC=4C(C#N)=C5N(c6c(N5)cccc6)C(=O)C4
0.361323	S(C(C(=O)Nc1cc(Nc2nc(c3cnccc3)ccn2)c(cc1)C)C)CC=4C(C#N)=C5N(c6c(N5)cccc6)C(=O)C4
0.361323	S(C(C(=O)Nc1cc(Nc2nc(c3cnccc3)ccn2)c(cc1)C)C)CC=4C(C#N)=C5N(c6c(N5)cccc6)C(=O)C4
0.361011	O=C(OC(C)(C)C)c1c(cc(NC(=O)c2cc(ccc2)CNc3nc(ccn3)C)cc1)C
0.354962	O=C(NC=1NN=C(c2cnccc2)C1)c3cc(C#N)c(cc3)CC
0.354962	O=C(NC=1NN=C(c2cnccc2)C1)c3cc(C#N)c(cc3)CC
0.354962	O=C(NC=1NN=C(c2cnccc2)C1)c3cc(C#N)c(cc3)CC
0.354962	O=C(NC=1NN=C(c2cnccc2)C1)c3cc(C#N)c(cc3)CC
0.354962	O=C(NC=1NN=C(c2cnccc2)C1)c3cc(C#N)c(cc3)CC
0.354962	O=C(NC=1NN=C(c2cnccc2)C1)c3cc(C#N)c(cc3)CC
0.354962	O=C(NC=1NN=C(c2cnccc2)C1)c3cc(C#N)c(cc3)CC
0.354962	O=C(NC=1NN=C(c2cnccc2)C1)c3cc(C#N)c(cc3)CC
0.354962	O=C(NC=1NN=C(c2cnccc2)C1)c3cc(C#N)c(cc3)CC
0.354962	O=C(NC=1NN=C(c2cnccc2)C1)c3cc(C#N)c(cc3)CC
0.350806	O=C(NCCc1ccc(N2CCN(CC2)C)cc1)c3cc(NC(=O)C)c(cc3)C
0.350806	O=C(NCCc1ccc(N2CCN(CC2)C)cc1)c3cc(NC(=O)C)c(cc3)C
0.350806	O=C(NCCc1ccc(N2CCN(CC2)C)cc1)c3cc(NC(=O)C)c(cc3)C
0.350806	O=C(NCCc1ccc(N2CCN(CC2)C)cc1)c3cc(NC(=O)C)c(cc3)C
0.350806	O=C(NCCc1ccc(N2CCN(CC2)C)cc1)c3cc(NC(=O)C)c(cc3)C
0.350806	O=C(NCCc1ccc(N2CCN(CC2)C)cc1)c3cc(NC(=O)C)c(cc3)C
0.350806	O=C(NCCc1ccc(N2CCN(CC2)C)cc1)c3cc(NC(=O)C)c(cc3)C
0.350806	O=C(NCCc1ccc(N2CCN(CC2)C)cc1)c3cc(NC(=O)C)c(cc3)C
0.350806	O=C(NCCc1ccc(N2CCN(CC2)C)cc1)c3cc(NC(=O)C)c(cc3)C
0.350806	O=C(NCCc1ccc(N2CCN(CC2)C)cc1)c3cc(NC(=O)C)c(cc3)C
0.349442	FC(F)(F)Oc1ccc(cc1)CN2CCN(C(=O)c3cc(NC(=O)Cc4ccncc4)c(cc3)C)CC2
0.349442	FC(F)(F)Oc1ccc(cc1)CN2CCN(C(=O)c3cc(NC(=O)Cc4ccncc4)c(cc3)C)CC2
0.349442	FC(F)(F)Oc1ccc(cc1)CN2CCN(C(=O)c3cc(NC(=O)Cc4ccncc4)c(cc3)C)CC2
0.349442	FC(F)(F)Oc1ccc(cc1)CN2CCN(C(=O)c3cc(NC(=O)Cc4ccncc4)c(cc3)C)CC2
0.349442	FC(F)(F)Oc1ccc(cc1)CN2CCN(C(=O)c3cc(NC(=O)Cc4ccncc4)c(cc3)C)CC2
0.349442	FC(F)(F)Oc1ccc(cc1)CN2CCN(C(=O)c3cc(NC(=O)Cc4ccncc4)c(cc3)C)CC2
0.349442	FC(F)(F)Oc1ccc(cc1)CN2CCN(C(=O)c3cc(NC(=O)Cc4ccncc4)c(cc3)C)CC2
0.349442	FC(F)(F)Oc1ccc(cc1)CN2CCN(C(=O)c3cc(NC(=O)Cc4ccncc4)c(cc3)C)CC2
0.349442	FC(F)(F)Oc1ccc(cc1)CN2CCN(C(=O)c3cc(NC(=O)Cc4ccncc4)c(cc3)C)CC2
0.349442	FC(F)(F)Oc1ccc(cc1)CN2CCN(C(=O)c3cc(NC(=O)Cc4ccncc4)c(cc3)C)CC2
0.348921	Clc1cc(ccc1)C(=O)Nc2cc(c(NC(C3CN(Cc4ccccc4)CC3)C)cc2)C
0.348921	Clc1cc(ccc1)C(=O)Nc2cc(c(NC(C3CN(Cc4ccccc4)CC3)C)cc2)C
0.348921	Clc1cc(ccc1)C(=O)Nc2cc(c(NC(C3CN(Cc4ccccc4)CC3)C)cc2)C
0.348921	Clc1cc(ccc1)C(=O)Nc2cc(c(NC(C3CN(Cc4ccccc4)CC3)C)cc2)C
0.348921	Clc1cc(ccc1)C(=O)Nc2cc(c(NC(C3CN(Cc4ccccc4)CC3)C)cc2)C
0.348921	Clc1cc(ccc1)C(=O)Nc2cc(c(NC(C3CN(Cc4ccccc4)CC3)C)cc2)C
0.348921	Clc1cc(ccc1)C(=O)Nc2cc(c(NC(C3CN(Cc4ccccc4)CC3)C)cc2)C
0.348921	Clc1cc(ccc1)C(=O)Nc2cc(c(NC(C3CN(Cc4ccccc4)CC3)C)cc2)C
0.348921	Clc1cc(ccc1)C(=O)Nc2cc(c(NC(C3CN(Cc4ccccc4)CC3)C)cc2)C
0.348921	Clc1cc(ccc1)C(=O)Nc2cc(c(NC(C3CN(Cc4ccccc4)CC3)C)cc2)C
0.348739	O=C(Nc1cc(ccc1)CC)c2cc(ccc2)CNc3nc(ccn3)C
0.348739	O=C(Nc1cc(ccc1)CC)c2cc(ccc2)CNc3nc(ccn3)C
0.34375	O=C(Nc1c(cc(cc1)CO)CO)c2cc(Nc3ncc(cc3)C)ccc2
0.34375	O=C(Nc1c(cc(cc1)CO)CO)c2cc(Nc3ncc(cc3)C)ccc2
0.34375	O=C(Nc1c(cc(cc1)CO)CO)c2cc(Nc3ncc(cc3)C)ccc2
0.34375	O=C(Nc1c(cc(cc1)CO)CO)c2cc(Nc3ncc(cc3)C)ccc2
0.34375	O=C(Nc1c(cc(cc1)CO)CO)c2cc(Nc3ncc(cc3)C)ccc2
0.34375	O=C(Nc1c(cc(cc1)CO)CO)c2cc(Nc3ncc(cc3)C)ccc2
0.34375	O=C(Nc1c(cc(cc1)CO)CO)c2cc(Nc3ncc(cc3)C)ccc2
0.34375	O=C(Nc1c(cc(cc1)CO)CO)c2cc(Nc3ncc(cc3)C)ccc2
0.34375	O=C(Nc1c(cc(cc1)CO)CO)c2cc(Nc3ncc(cc3)C)ccc2
0.34375	O=C(Nc1c(cc(cc1)CO)CO)c2cc(Nc3ncc(cc3)C)ccc2
0.342657	FC(F)(F)c1cc(Oc2cc(ccc2)C(=O)Nc3c(ccc(NC4CCN(CC4)C)c3)C)ncc1
0.342657	FC(F)(F)c1cc(Oc2cc(ccc2)C(=O)Nc3c(ccc(NC4CCN(CC4)C)c3)C)ncc1
0.342657	FC(F)(F)c1cc(Oc2cc(ccc2)C(=O)Nc3c(ccc(NC4CCN(CC4)C)c3)C)ncc1
0.342657	FC(F)(F)c1cc(Oc2cc(ccc2)C(=O)Nc3c(ccc(NC4CCN(CC4)C)c3)C)ncc1
0.342657	FC(F)(F)c1cc(Oc2cc(ccc2)C(=O)Nc3c(ccc(NC4CCN(CC4)C)c3)C)ncc1
0.342657	FC(F)(F)c1cc(Oc2cc(ccc2)C(=O)Nc3c(ccc(NC4CCN(CC4)C)c3)C)ncc1
0.342657	FC(F)(F)c1cc(Oc2cc(ccc2)C(=O)Nc3c(ccc(NC4CCN(CC4)C)c3)C)ncc1
0.342657	FC(F)(F)c1cc(Oc2cc(ccc2)C(=O)Nc3c(ccc(NC4CCN(CC4)C)c3)C)ncc1
0.342657	FC(F)(F)c1cc(Oc2cc(ccc2)C(=O)Nc3c(ccc(NC4CCN(CC4)C)c3)C)ncc1
0.342657	FC(F)(F)c1cc(Oc2cc(ccc2)C(=O)Nc3c(ccc(NC4CCN(CC4)C)c3)C)ncc1
0.341085	O=C(Nc1c(ccc(NC2CCN(CC2)C)c1)C)c3cc(c(cc3)C)C(C)(C)C
0.341085	O=C(Nc1c(ccc(NC2CCN(CC2)C)c1)C)c3cc(c(cc3)C)C(C)(C)C
0.341085	O=C(Nc1c(ccc(NC2CCN(CC2)C)c1)C)c3cc(c(cc3)C)C(C)(C)C
0.341085	O=C(Nc1c(ccc(NC2CCN(CC2)C)c1)C)c3cc(c(cc3)C)C(C)(C)C
0.341085	O=C(Nc1c(ccc(NC2CCN(CC2)C)c1)C)c3cc(c(cc3)C)C(C)(C)C
0.341085	O=C(Nc1c(ccc(NC2CCN(CC2)C)c1)C)c3cc(c(cc3)C)C(C)(C)C
0.341085	O=C(Nc1c(ccc(NC2CCN(CC2)C)c1)C)c3cc(c(cc3)C)C(C)(C)C
0.341085	O=C(Nc1c(ccc(NC2CCN(CC2)C)c1)C)c3cc(c(cc3)C)C(C)(C)C
0.341085	O=C(Nc1c(ccc(NC2CCN(CC2)C)c1)C)c3cc(c(cc3)C)C(C)(C)C
0.341085	O=C(Nc1c(ccc(NC2CCN(CC2)C)c1)C)c3cc(c(cc3)C)C(C)(C)C
0.340741	O=C(Nc1c(ccc(NC2CCN(CC2)C)c1)C)c3c(cccc3)COCc4ccccc4
0.340741	O=C(Nc1c(ccc(NC2CCN(CC2)C)c1)C)c3c(cccc3)COCc4ccccc4
0.340741	O=C(Nc1c(ccc(NC2CCN(CC2)C)c1)C)c3c(cccc3)COCc4ccccc4
0.340741	O=C(Nc1c(ccc(NC2CCN(CC2)C)c1)C)c3c(cccc3)COCc4ccccc4
0.340741	O=C(Nc1c(ccc(NC2CCN(CC2)C)c1)C)c3c(cccc3)COCc4ccccc4
0.340741	O=C(Nc1c(ccc(NC2CCN(CC2)C)c1)C)c3c(cccc3)COCc4ccccc4
0.340741	O=C(Nc1c(ccc(NC2CCN(CC2)C)c1)C)c3c(cccc3)COCc4ccccc4
0.340741	O=C(Nc1c(ccc(NC2CCN(CC2)C)c1)C)c3c(cccc3)COCc4ccccc4
0.340741	O=C(Nc1c(ccc(NC2CCN(CC2)C)c1)C)c3c(cccc3)COCc4ccccc4
0.340741	O=C(Nc1c(ccc(NC2CCN(CC2)C)c1)C)c3c(cccc3)COCc4ccccc4
0.34058	S(=O)(=O)(NCCCN1CCCC1)c2ccc(cc2)C(=O)Nc3c(ccc(NC4CCN(CC4)C)c3)C
0.34058	S(=O)(=O)(NCCCN1CCCC1)c2ccc(cc2)C(=O)Nc3c(ccc(NC4CCN(CC4)C)c3)C
0.34058	S(=O)(=O)(NCCCN1CCCC1)c2ccc(cc2)C(=O)Nc3c(ccc(NC4CCN(CC4)C)c3)C
0.34058	S(=O)(=O)(NCCCN1CCCC1)c2ccc(cc2)C(=O)Nc3c(ccc(NC4CCN(CC4)C)c3)C
0.34058	S(=O)(=O)(NCCCN1CCCC1)c2ccc(cc2)C(=O)Nc3c(ccc(NC4CCN(CC4)C)c3)C
0.338028	Fc1c(ccc(c2cc(ccc2)C(F)(F)F)c1)C(=O)Nc3c(ccc(NC4CCN(CC4)C)c3)C
0.338028	Fc1c(ccc(c2cc(ccc2)C(F)(F)F)c1)C(=O)Nc3c(ccc(NC4CCN(CC4)C)c3)C
0.338028	Fc1c(ccc(c2cc(ccc2)C(F)(F)F)c1)C(=O)Nc3c(ccc(NC4CCN(CC4)C)c3)C
0.338028	Fc1c(ccc(c2cc(ccc2)C(F)(F)F)c1)C(=O)Nc3c(ccc(NC4CCN(CC4)C)c3)C
0.338028	Fc1c(ccc(c2cc(ccc2)C(F)(F)F)c1)C(=O)Nc3c(ccc(NC4CCN(CC4)C)c3)C
0.338028	Fc1c(ccc(c2cc(ccc2)C(F)(F)F)c1)C(=O)Nc3c(ccc(NC4CCN(CC4)C)c3)C
0.338028	Fc1c(ccc(c2cc(ccc2)C(F)(F)F)c1)C(=O)Nc3c(ccc(NC4CCN(CC4)C)c3)C
0.338028	Fc1c(ccc(c2cc(ccc2)C(F)(F)F)c1)C(=O)Nc3c(ccc(NC4CCN(CC4)C)c3)C
0.338028	Fc1c(ccc(c2cc(ccc2)C(F)(F)F)c1)C(=O)Nc3c(ccc(NC4CCN(CC4)C)c3)C
0.338028	Fc1c(ccc(c2cc(ccc2)C(F)(F)F)c1)C(=O)Nc3c(ccc(NC4CCN(CC4)C)c3)C
0.337255	O=C(NC=1NN=C(c2cnccc2)C1)c3nc(ncc3)C(C)C
0.337255	O=C(NC=1NN=C(c2cnccc2)C1)c3nc(ncc3)C(C)C
0.337255	O=C(NC=1NN=C(c2cnccc2)C1)c3nc(ncc3)C(C)C
0.336245	O=C(Nc1ccc(cc1)C=CC)c2cc(NC(=O)C)c(cc2)C
0.336245	O=C(Nc1ccc(cc1)C=CC)c2cc(NC(=O)C)c(cc2)C
0.335968	O=C(Nc1ccc(cc1)C=2OC(C(=O)O)=CC2)c3cc(NC(=O)C)c(cc3)C
0.335968	O=C(Nc1ccc(cc1)C=2OC(C(=O)O)=CC2)c3cc(NC(=O)C)c(cc3)C
0.335968	O=C(Nc1ccc(cc1)C=2OC(C(=O)O)=CC2)c3cc(NC(=O)C)c(cc3)C
0.335689	O=C(Nc1c(ccc(NC2CCN(CC2)C)c1)C)c3ccc(cc3)CC4C(=O)NC(=O)C4
0.335689	O=C(Nc1c(ccc(NC2CCN(CC2)C)c1)C)c3ccc(cc3)CC4C(=O)NC(=O)C4
0.335689	O=C(Nc1c(ccc(NC2CCN(CC2)C)c1)C)c3ccc(cc3)CC4C(=O)NC(=O)C4
0.335689	O=C(Nc1c(ccc(NC2CCN(CC2)C)c1)C)c3ccc(cc3)CC4C(=O)NC(=O)C4
0.335689	O=C(Nc1c(ccc(NC2CCN(CC2)C)c1)C)c3ccc(cc3)CC4C(=O)NC(=O)C4
0.335689	O=C(Nc1c(ccc(NC2CCN(CC2)C)c1)C)c3ccc(cc3)CC4C(=O)NC(=O)C4
0.335689	O=C(Nc1c(ccc(NC2CCN(CC2)C)c1)C)c3ccc(cc3)CC4C(=O)NC(=O)C4
0.335689	O=C(Nc1c(ccc(NC2CCN(CC2)C)c1)C)c3ccc(cc3)CC4C(=O)NC(=O)C4
0.335689	O=C(Nc1c(ccc(NC2CCN(CC2)C)c1)C)c3ccc(cc3)CC4C(=O)NC(=O)C4
0.335689	O=C(Nc1c(ccc(NC2CCN(CC2)C)c1)C)c3ccc(cc3)CC4C(=O)NC(=O)C4
0.334586	Brc1c(OC(F)F)ccc(c1)C(=O)NC=2NN=C(c3cnccc3)C2
0.334586	Brc1c(OC(F)F)ccc(c1)C(=O)NC=2NN=C(c3cnccc3)C2
0.334586	Brc1c(OC(F)F)ccc(c1)C(=O)NC=2NN=C(c3cnccc3)C2
0.334586	Brc1c(OC(F)F)ccc(c1)C(=O)NC=2NN=C(c3cnccc3)C2
0.334586	Brc1c(OC(F)F)ccc(c1)C(=O)NC=2NN=C(c3cnccc3)C2
0.334586	Brc1c(OC(F)F)ccc(c1)C(=O)NC=2NN=C(c3cnccc3)C2
0.334586	Brc1c(OC(F)F)ccc(c1)C(=O)NC=2NN=C(c3cnccc3)C2
0.334586	Brc1c(OC(F)F)ccc(c1)C(=O)NC=2NN=C(c3cnccc3)C2
0.334586	Brc1c(OC(F)F)ccc(c1)C(=O)NC=2NN=C(c3cnccc3)C2
0.334586	Brc1c(OC(F)F)ccc(c1)C(=O)NC=2NN=C(c3cnccc3)C2
0.334572	O=C(NC=1NN=C(c2cnccc2)C1)c3cc4c(NCC4)cc3
0.334572	O=C(NC=1NN=C(c2cnccc2)C1)c3cc4c(NCC4)cc3
0.334572	O=C(NC=1NN=C(c2cnccc2)C1)c3cc4c(NCC4)cc3
0.334572	O=C(NC=1NN=C(c2cnccc2)C1)c3cc4c(NCC4)cc3
0.334572	O=C(NC=1NN=C(c2cnccc2)C1)c3cc4c(NCC4)cc3
0.334572	O=C(NC=1NN=C(c2cnccc2)C1)c3cc4c(NCC4)cc3
0.334572	O=C(NC=1NN=C(c2cnccc2)C1)c3cc4c(NCC4)cc3
0.333333	O=C(Nc1c(ccc(NC2CCN(CC2)C)c1)C)C=3OC(=CC3)C
0.333333	O=C(Nc1c(ccc(NC2CCN(CC2)C)c1)C)C=3OC(=CC3)C
0.333333	O=C(Nc1c(ccc(NC2CCN(CC2)C)c1)C)C=3OC(=CC3)C
0.333333	O=C(Nc1c(ccc(NC2CCN(CC2)C)c1)C)C=3OC(=CC3)C
0.333333	O=C(Nc1c(ccc(NC2CCN(CC2)C)c1)C)C=3OC(=CC3)C
0.333333	O=C(Nc1c(ccc(NC2CCN(CC2)C)c1)C)C=3OC(=CC3)C
0.333333	O=C(Nc1c(ccc(NC2CCN(CC2)C)c1)C)C=3OC(=CC3)C
0.333333	O=C(Nc1c(ccc(NC2CCN(CC2)C)c1)C)C=3OC(=CC3)C
0.333333	O=C(Nc1c(ccc(NC2CCN(CC2)C)c1)C)C=3OC(=CC3)C
0.333333	O=C(Nc1c(ccc(NC2CCN(CC2)C)c1)C)C=3OC(=CC3)C
0.331818	O=C(Nc1ccc(N2CCN(CC2)C)cc1)c3ccc(cc3)C4=NC=CN4
0.331818	O=C(Nc1ccc(N2CCN(CC2)C)cc1)c3ccc(cc3)C4=NC=CN4
0.331818	O=C(Nc1ccc(N2CCN(CC2)C)cc1)c3ccc(cc3)C4=NC=CN4
0.331818	O=C(Nc1ccc(N2CCN(CC2)C)cc1)c3ccc(cc3)C4=NC=CN4
0.331818	O=C(Nc1ccc(N2CCN(CC2)C)cc1)c3ccc(cc3)C4=NC=CN4
0.331818	O=C(Nc1ccc(N2CCN(CC2)C)cc1)c3ccc(cc3)C4=NC=CN4
0.331818	O=C(Nc1ccc(N2CCN(CC2)C)cc1)c3ccc(cc3)C4=NC=CN4
0.331818	O=C(Nc1ccc(N2CCN(CC2)C)cc1)c3ccc(cc3)C4=NC=CN4
0.331818	O=C(Nc1ccc(N2CCN(CC2)C)cc1)c3ccc(cc3)C4=NC=CN4
0.331818	O=C(Nc1ccc(N2CCN(CC2)C)cc1)c3ccc(cc3)C4=NC=CN4
0.330544	S(c1ccc(cc1)C(=O)NC=2NN=C(c3cnccc3)C2)C(C)C
0.330544	S(c1ccc(cc1)C(=O)NC=2NN=C(c3cnccc3)C2)C(C)C
0.330544	S(c1ccc(cc1)C(=O)NC=2NN=C(c3cnccc3)C2)C(C)C
0.330544	S(c1ccc(cc1)C(=O)NC=2NN=C(c3cnccc3)C2)C(C)C
0.330544	S(c1ccc(cc1)C(=O)NC=2NN=C(c3cnccc3)C2)C(C)C
0.329457	Brc1ccc(cc1)C(=O)NCCC(=O)Nc2c(ccc(NC3CCN(CC3)C)c2)C
0.329457	Brc1ccc(cc1)C(=O)NCCC(=O)Nc2c(ccc(NC3CCN(CC3)C)c2)C
0.329457	Brc1ccc(cc1)C(=O)NCCC(=O)Nc2c(ccc(NC3CCN(CC3)C)c2)C
0.329457	Brc1ccc(cc1)C(=O)NCCC(=O)Nc2c(ccc(NC3CCN(CC3)C)c2)C
0.329457	Brc1ccc(cc1)C(=O)NCCC(=O)Nc2c(ccc(NC3CCN(CC3)C)c2)C
0.329457	Brc1ccc(cc1)C(=O)NCCC(=O)Nc2c(ccc(NC3CCN(CC3)C)c2)C
0.329457	Brc1ccc(cc1)C(=O)NCCC(=O)Nc2c(ccc(NC3CCN(CC3)C)c2)C
0.329457	Brc1ccc(cc1)C(=O)NCCC(=O)Nc2c(ccc(NC3CCN(CC3)C)c2)C
0.329457	Brc1ccc(cc1)C(=O)NCCC(=O)Nc2c(ccc(NC3CCN(CC3)C)c2)C
0.329317	O=C(Nc1cc(ccc1)CN2CCN(CC2)C)c3nccc(c3)C(C)(C)C
0.329317	O=C(Nc1cc(ccc1)CN2CCN(CC2)C)c3nccc(c3)C(C)(C)C
0.329317	O=C(Nc1cc(ccc1)CN2CCN(CC2)C)c3nccc(c3)C(C)(C)C
0.329317	O=C(Nc1cc(ccc1)CN2CCN(CC2)C)c3nccc(c3)C(C)(C)C
0.329317	O=C(Nc1cc(ccc1)CN2CCN(CC2)C)c3nccc(c3)C(C)(C)C
0.329317	O=C(Nc1cc(ccc1)CN2CCN(CC2)C)c3nccc(c3)C(C)(C)C
0.329317	O=C(Nc1cc(ccc1)CN2CCN(CC2)C)c3nccc(c3)C(C)(C)C
0.329317	O=C(Nc1cc(ccc1)CN2CCN(CC2)C)c3nccc(c3)C(C)(C)C
0.329317	O=C(Nc1cc(ccc1)CN2CCN(CC2)C)c3nccc(c3)C(C)(C)C
0.329317	O=C(Nc1cc(ccc1)CN2CCN(CC2)C)c3nccc(c3)C(C)(C)C
0.328571	Clc1c(c2c(NC(=O)c3cc(NC(=O)Cc4ccncc4)c(cc3)C)ccc(Cl)c2)cccc1
0.328571	Clc1c(c2c(NC(=O)c3cc(NC(=O)Cc4ccncc4)c(cc3)C)ccc(Cl)c2)cccc1
0.32852	O=C(Nc1c(N2CCC(O)CC2)cccc1)c3cc(NC(=O)Cc4ccncc4)c(cc3)C
0.32852	O=C(Nc1c(N2CCC(O)CC2)cccc1)c3cc(NC(=O)Cc4ccncc4)c(cc3)C
0.32852	O=C(Nc1c(N2CCC(O)CC2)cccc1)c3cc(NC(=O)Cc4ccncc4)c(cc3)C
0.32852	O=C(Nc1c(N2CCC(O)CC2)cccc1)c3cc(NC(=O)Cc4ccncc4)c(cc3)C
0.32852	O=C(Nc1c(N2CCC(O)CC2)cccc1)c3cc(NC(=O)Cc4ccncc4)c(cc3)C
0.32852	O=C(Nc1c(N2CCC(O)CC2)cccc1)c3cc(NC(=O)Cc4ccncc4)c(cc3)C
0.32852	O=C(Nc1c(N2CCC(O)CC2)cccc1)c3cc(NC(=O)Cc4ccncc4)c(cc3)C
0.328	O=C(Nc1c(cc(O)cc1)C)C=2N=C(NC2)c3ccccc3
0.328	O=C(Nc1c(cc(O)cc1)C)C=2N=C(NC2)c3ccccc3
0.328	O=C(Nc1c(cc(O)cc1)C)C=2N=C(NC2)c3ccccc3
0.326923	Clc1cc(ccc1)C(=O)Nc2cc(c(NC(=O)CSC3=NN=C(N3c4ccc(Cl)cc4)c5cnccc5)cc2)C
0.326923	Clc1cc(ccc1)C(=O)Nc2cc(c(NC(=O)CSC3=NN=C(N3c4ccc(Cl)cc4)c5cnccc5)cc2)C
0.326923	Clc1cc(ccc1)C(=O)Nc2cc(c(NC(=O)CSC3=NN=C(N3c4ccc(Cl)cc4)c5cnccc5)cc2)C
0.326923	Clc1cc(ccc1)C(=O)Nc2cc(c(NC(=O)CSC3=NN=C(N3c4ccc(Cl)cc4)c5cnccc5)cc2)C
0.326923	Clc1cc(ccc1)C(=O)Nc2cc(c(NC(=O)CSC3=NN=C(N3c4ccc(Cl)cc4)c5cnccc5)cc2)C
0.326923	Clc1cc(ccc1)C(=O)Nc2cc(c(NC(=O)CSC3=NN=C(N3c4ccc(Cl)cc4)c5cnccc5)cc2)C
0.326923	Clc1cc(ccc1)C(=O)Nc2cc(c(NC(=O)CSC3=NN=C(N3c4ccc(Cl)cc4)c5cnccc5)cc2)C
0.326923	Clc1cc(ccc1)C(=O)Nc2cc(c(NC(=O)CSC3=NN=C(N3c4ccc(Cl)cc4)c5cnccc5)cc2)C
0.326923	Clc1cc(ccc1)C(=O)Nc2cc(c(NC(=O)CSC3=NN=C(N3c4ccc(Cl)cc4)c5cnccc5)cc2)C
0.326923	Clc1cc(ccc1)C(=O)Nc2cc(c(NC(=O)CSC3=NN=C(N3c4ccc(Cl)cc4)c5cnccc5)cc2)C
0.326848	Ic1c(cc(F)cc1C)C(=O)Nc2ccc(c3nc(ncc3)C)cc2
0.326848	Ic1c(cc(F)cc1C)C(=O)Nc2ccc(c3nc(ncc3)C)cc2
0.326848	Ic1c(cc(F)cc1C)C(=O)Nc2ccc(c3nc(ncc3)C)cc2
0.326848	Ic1c(cc(F)cc1C)C(=O)Nc2ccc(c3nc(ncc3)C)cc2
0.326848	Ic1c(cc(F)cc1C)C(=O)Nc2ccc(c3nc(ncc3)C)cc2
0.326848	Ic1c(cc(F)cc1C)C(=O)Nc2ccc(c3nc(ncc3)C)cc2
0.326848	Ic1c(cc(F)cc1C)C(=O)Nc2ccc(c3nc(ncc3)C)cc2
0.326848	Ic1c(cc(F)cc1C)C(=O)Nc2ccc(c3nc(ncc3)C)cc2
0.326848	Ic1c(cc(F)cc1C)C(=O)Nc2ccc(c3nc(ncc3)C)cc2
0.326848	Ic1c(cc(F)cc1C)C(=O)Nc2ccc(c3nc(ncc3)C)cc2
0.326446	O=C(Nc1c(cc(cc1)CO)CO)c2cc(NC(=O)C)c(cc2)C
0.326446	O=C(Nc1c(cc(cc1)CO)CO)c2cc(NC(=O)C)c(cc2)C
0.326446	O=C(Nc1c(cc(cc1)CO)CO)c2cc(NC(=O)C)c(cc2)C
0.326446	O=C(Nc1c(cc(cc1)CO)CO)c2cc(NC(=O)C)c(cc2)C
0.326446	O=C(Nc1c(cc(cc1)CO)CO)c2cc(NC(=O)C)c(cc2)C
0.326446	O=C(Nc1c(cc(cc1)CO)CO)c2cc(NC(=O)C)c(cc2)C
0.326316	S(=O)(=O)(N1CCCCC1)c2c(ccc(NC(=O)c3cc(Nc4ncc(cc4)C)ccc3)c2)C
0.326316	S(=O)(=O)(N1CCCCC1)c2c(ccc(NC(=O)c3cc(Nc4ncc(cc4)C)ccc3)c2)C
0.326316	S(=O)(=O)(N1CCCCC1)c2c(ccc(NC(=O)c3cc(Nc4ncc(cc4)C)ccc3)c2)C
0.326316	S(=O)(=O)(N1CCCCC1)c2c(ccc(NC(=O)c3cc(Nc4ncc(cc4)C)ccc3)c2)C
0.326316	S(=O)(=O)(N1CCCCC1)c2c(ccc(NC(=O)c3cc(Nc4ncc(cc4)C)ccc3)c2)C
0.326316	S(=O)(=O)(N1CCCCC1)c2c(ccc(NC(=O)c3cc(Nc4ncc(cc4)C)ccc3)c2)C
0.326316	S(=O)(=O)(N1CCCCC1)c2c(ccc(NC(=O)c3cc(Nc4ncc(cc4)C)ccc3)c2)C
0.326316	S(=O)(=O)(N1CCCCC1)c2c(ccc(NC(=O)c3cc(Nc4ncc(cc4)C)ccc3)c2)C
0.326316	S(=O)(=O)(N1CCCCC1)c2c(ccc(NC(=O)c3cc(Nc4ncc(cc4)C)ccc3)c2)C
0.326316	S(=O)(=O)(N1CCCCC1)c2c(ccc(NC(=O)c3cc(Nc4ncc(cc4)C)ccc3)c2)C
0.325581	O=C(Nc1c(cc(OC(C)C)cc1)C)c2cc(NC(=O)Cc3ccncc3)c(cc2)C
0.325581	O=C(Nc1c(cc(OC(C)C)cc1)C)c2cc(NC(=O)Cc3ccncc3)c(cc2)C
0.325581	O=C(Nc1c(cc(OC(C)C)cc1)C)c2cc(NC(=O)Cc3ccncc3)c(cc2)C
0.325175	O=C(OC(C)(C)C)N1CCC(c2ccc(NC(=O)c3cc(NC(=O)Cc4ccncc4)c(cc3)C)cc2)CC1
0.325175	O=C(OC(C)(C)C)N1CCC(c2ccc(NC(=O)c3cc(NC(=O)Cc4ccncc4)c(cc3)C)cc2)CC1
0.325175	O=C(OC(C)(C)C)N1CCC(c2ccc(NC(=O)c3cc(NC(=O)Cc4ccncc4)c(cc3)C)cc2)CC1
0.324627	FC(F)COc1c(ccc(NC(=O)C(=O)Nc2cc(OC)c(NC(=O)c3cnccc3)cc2)c1)C
0.324627	FC(F)COc1c(ccc(NC(=O)C(=O)Nc2cc(OC)c(NC(=O)c3cnccc3)cc2)c1)C
0.324627	FC(F)COc1c(ccc(NC(=O)C(=O)Nc2cc(OC)c(NC(=O)c3cnccc3)cc2)c1)C
0.324627	FC(F)COc1c(ccc(NC(=O)C(=O)Nc2cc(OC)c(NC(=O)c3cnccc3)cc2)c1)C
0.324627	FC(F)COc1c(ccc(NC(=O)C(=O)Nc2cc(OC)c(NC(=O)c3cnccc3)cc2)c1)C
0.324627	FC(F)COc1c(ccc(NC(=O)C(=O)Nc2cc(OC)c(NC(=O)c3cnccc3)cc2)c1)C
0.324627	FC(F)COc1c(ccc(NC(=O)C(=O)Nc2cc(OC)c(NC(=O)c3cnccc3)cc2)c1)C
0.324627	FC(F)COc1c(ccc(NC(=O)C(=O)Nc2cc(OC)c(NC(=O)c3cnccc3)cc2)c1)C
0.324627	FC(F)COc1c(ccc(NC(=O)C(=O)Nc2cc(OC)c(NC(=O)c3cnccc3)cc2)c1)C
0.324627	FC(F)COc1c(ccc(NC(=O)C(=O)Nc2cc(OC)c(NC(=O)c3cnccc3)cc2)c1)C
0.324528	O=C(NC=1NN=C(c2c(cccc2)C)C1)c3cc(NC(=O)C)c(cc3)C
0.324427	Clc1cc(F)c(cc1)CN2CCC(c3nc(c4ccccc4)ccn3)CC2
0.324427	Clc1cc(F)c(cc1)CN2CCC(c3nc(c4ccccc4)ccn3)CC2
0.324427	Clc1cc(F)c(cc1)CN2CCC(c3nc(c4ccccc4)ccn3)CC2
0.324427	Clc1cc(F)c(cc1)CN2CCC(c3nc(c4ccccc4)ccn3)CC2
0.324427	Clc1cc(F)c(cc1)CN2CCC(c3nc(c4ccccc4)ccn3)CC2
0.324427	Clc1cc(F)c(cc1)CN2CCC(c3nc(c4ccccc4)ccn3)CC2
0.324427	Clc1cc(F)c(cc1)CN2CCC(c3nc(c4ccccc4)ccn3)CC2
0.324427	Clc1cc(F)c(cc1)CN2CCC(c3nc(c4ccccc4)ccn3)CC2
0.324427	Clc1cc(F)c(cc1)CN2CCC(c3nc(c4ccccc4)ccn3)CC2
0.324427	Clc1cc(F)c(cc1)CN2CCC(c3nc(c4ccccc4)ccn3)CC2
0.324219	O=C(Nc1cc(ccc1)CN2C=NN=C2)c3cc(ccc3)CNc4nc(ccn4)C
0.323944	Clc1c(ncc(c1)C(=O)Nc2nc(ccc2)CN3CCN(C(=O)C)CC3)Nc4ccc(Cl)cc4
0.323944	Clc1c(ncc(c1)C(=O)Nc2nc(ccc2)CN3CCN(C(=O)C)CC3)Nc4ccc(Cl)cc4
0.323944	Clc1c(ncc(c1)C(=O)Nc2nc(ccc2)CN3CCN(C(=O)C)CC3)Nc4ccc(Cl)cc4
0.323944	Clc1c(ncc(c1)C(=O)Nc2nc(ccc2)CN3CCN(C(=O)C)CC3)Nc4ccc(Cl)cc4
0.323944	Clc1c(ncc(c1)C(=O)Nc2nc(ccc2)CN3CCN(C(=O)C)CC3)Nc4ccc(Cl)cc4
0.323944	Clc1c(ncc(c1)C(=O)Nc2nc(ccc2)CN3CCN(C(=O)C)CC3)Nc4ccc(Cl)cc4
0.323404	O=C(Nc1ccc(Nc2c(OC)cccc2)cc1)c3ccc(cc3)C4=NC=CN4
0.323404	O=C(Nc1ccc(Nc2c(OC)cccc2)cc1)c3ccc(cc3)C4=NC=CN4
0.323404	O=C(Nc1ccc(Nc2c(OC)cccc2)cc1)c3ccc(cc3)C4=NC=CN4
0.323404	O=C(Nc1ccc(Nc2c(OC)cccc2)cc1)c3ccc(cc3)C4=NC=CN4
0.323404	O=C(Nc1ccc(Nc2c(OC)cccc2)cc1)c3ccc(cc3)C4=NC=CN4
0.323404	O=C(Nc1ccc(Nc2c(OC)cccc2)cc1)c3ccc(cc3)C4=NC=CN4
0.323404	O=C(Nc1ccc(Nc2c(OC)cccc2)cc1)c3ccc(cc3)C4=NC=CN4
0.323404	O=C(Nc1ccc(Nc2c(OC)cccc2)cc1)c3ccc(cc3)C4=NC=CN4
0.323404	O=C(Nc1ccc(Nc2c(OC)cccc2)cc1)c3ccc(cc3)C4=NC=CN4
0.323404	O=C(Nc1ccc(Nc2c(OC)cccc2)cc1)c3ccc(cc3)C4=NC=CN4
0.322709	O=C(Nc1nccc(OC(C)C)c1)c2cc(NC(=O)C)c(cc2)C
0.322709	O=C(Nc1nccc(OC(C)C)c1)c2cc(NC(=O)C)c(cc2)C
0.322709	O=C(Nc1nccc(OC(C)C)c1)c2cc(NC(=O)C)c(cc2)C
0.322709	O=C(Nc1nccc(OC(C)C)c1)c2cc(NC(=O)C)c(cc2)C
0.322709	O=C(Nc1nccc(OC(C)C)c1)c2cc(NC(=O)C)c(cc2)C
0.322709	O=C(Nc1nccc(OC(C)C)c1)c2cc(NC(=O)C)c(cc2)C
0.322709	O=C(Nc1nccc(OC(C)C)c1)c2cc(NC(=O)C)c(cc2)C
0.322709	O=C(Nc1nccc(OC(C)C)c1)c2cc(NC(=O)C)c(cc2)C
0.322709	O=C(Nc1nccc(OC(C)C)c1)c2cc(NC(=O)C)c(cc2)C
0.322709	O=C(Nc1nccc(OC(C)C)c1)c2cc(NC(=O)C)c(cc2)C
0.322709	O=C(OC(C)(C)C)c1c(cc(NC(=O)c2ccc(cc2)C3=NC=CN3)cc1)C
0.322709	O=C(OC(C)(C)C)c1c(cc(NC(=O)c2ccc(cc2)C3=NC=CN3)cc1)C
0.322709	O=C(OC(C)(C)C)c1c(cc(NC(=O)c2ccc(cc2)C3=NC=CN3)cc1)C
0.322709	O=C(OC(C)(C)C)c1c(cc(NC(=O)c2ccc(cc2)C3=NC=CN3)cc1)C
0.322709	O=C(OC(C)(C)C)c1c(cc(NC(=O)c2ccc(cc2)C3=NC=CN3)cc1)C
0.322709	O=C(OC(C)(C)C)c1c(cc(NC(=O)c2ccc(cc2)C3=NC=CN3)cc1)C
0.322709	O=C(OC(C)(C)C)c1c(cc(NC(=O)c2ccc(cc2)C3=NC=CN3)cc1)C
0.322368	FC(F)(F)c1cc(ccc1)C(=O)Nc2cc(NC(=O)NC3CCN(C(=O)c4nccnc4)CC3)c(cc2)C
0.322368	FC(F)(F)c1cc(ccc1)C(=O)Nc2cc(NC(=O)NC3CCN(C(=O)c4nccnc4)CC3)c(cc2)C
0.322368	FC(F)(F)c1cc(ccc1)C(=O)Nc2cc(NC(=O)NC3CCN(C(=O)c4nccnc4)CC3)c(cc2)C
0.322368	FC(F)(F)c1cc(ccc1)C(=O)Nc2cc(NC(=O)NC3CCN(C(=O)c4nccnc4)CC3)c(cc2)C
0.322368	FC(F)(F)c1cc(ccc1)C(=O)Nc2cc(NC(=O)NC3CCN(C(=O)c4nccnc4)CC3)c(cc2)C
0.322368	FC(F)(F)c1cc(ccc1)C(=O)Nc2cc(NC(=O)NC3CCN(C(=O)c4nccnc4)CC3)c(cc2)C
0.321555	O=C(Nc1c(OC)cc(NC(=O)C(=O)N2CCN(CCOCCO)CC2)cc1)c3cnccc3
0.321555	O=C(Nc1c(OC)cc(NC(=O)C(=O)N2CCN(CCOCCO)CC2)cc1)c3cnccc3
0.321555	O=C(Nc1c(OC)cc(NC(=O)C(=O)N2CCN(CCOCCO)CC2)cc1)c3cnccc3
0.321555	O=C(Nc1c(OC)cc(NC(=O)C(=O)N2CCN(CCOCCO)CC2)cc1)c3cnccc3
0.321555	O=C(Nc1c(OC)cc(NC(=O)C(=O)N2CCN(CCOCCO)CC2)cc1)c3cnccc3
0.321555	O=C(Nc1c(OC)cc(NC(=O)C(=O)N2CCN(CCOCCO)CC2)cc1)c3cnccc3
0.321555	O=C(Nc1c(OC)cc(NC(=O)C(=O)N2CCN(CCOCCO)CC2)cc1)c3cnccc3
0.321555	O=C(Nc1c(OC)cc(NC(=O)C(=O)N2CCN(CCOCCO)CC2)cc1)c3cnccc3
0.321555	O=C(Nc1c(OC)cc(NC(=O)C(=O)N2CCN(CCOCCO)CC2)cc1)c3cnccc3
0.321555	O=C(Nc1c(OC)cc(NC(=O)C(=O)N2CCN(CCOCCO)CC2)cc1)c3cnccc3
0.320755	O=C(N1CCN(CC(O)C)CC1)c2cc(NC(=O)Cc3ccncc3)c(cc2)C
0.320755	O=C(N1CCN(CC(O)C)CC1)c2cc(NC(=O)Cc3ccncc3)c(cc2)C
0.320557	Clc1c(Cl)ccc(c1)COc2ccc(cc2)CN3CC(C(=O)Nc4c(cc(NC(=O)c5cc(Cl)ccc5)cc4)C)C3
0.320557	Clc1c(Cl)ccc(c1)COc2ccc(cc2)CN3CC(C(=O)Nc4c(cc(NC(=O)c5cc(Cl)ccc5)cc4)C)C3
0.320557	Clc1c(Cl)ccc(c1)COc2ccc(cc2)CN3CC(C(=O)Nc4c(cc(NC(=O)c5cc(Cl)ccc5)cc4)C)C3
0.320557	Clc1c(Cl)ccc(c1)COc2ccc(cc2)CN3CC(C(=O)Nc4c(cc(NC(=O)c5cc(Cl)ccc5)cc4)C)C3
0.320557	Clc1c(Cl)ccc(c1)COc2ccc(cc2)CN3CC(C(=O)Nc4c(cc(NC(=O)c5cc(Cl)ccc5)cc4)C)C3
0.320557	Clc1c(Cl)ccc(c1)COc2ccc(cc2)CN3CC(C(=O)Nc4c(cc(NC(=O)c5cc(Cl)ccc5)cc4)C)C3
0.320557	Clc1c(Cl)ccc(c1)COc2ccc(cc2)CN3CC(C(=O)Nc4c(cc(NC(=O)c5cc(Cl)ccc5)cc4)C)C3
0.320557	Clc1c(Cl)ccc(c1)COc2ccc(cc2)CN3CC(C(=O)Nc4c(cc(NC(=O)c5cc(Cl)ccc5)cc4)C)C3
0.320557	Clc1c(Cl)ccc(c1)COc2ccc(cc2)CN3CC(C(=O)Nc4c(cc(NC(=O)c5cc(Cl)ccc5)cc4)C)C3
0.320557	Clc1c(Cl)ccc(c1)COc2ccc(cc2)CN3CC(C(=O)Nc4c(cc(NC(=O)c5cc(Cl)ccc5)cc4)C)C3
0.320158	Brc1c(NC(=O)c2cc(NC(=O)Cc3ccncc3)c(cc2)C)cc(Cl)cc1
0.320158	Brc1c(NC(=O)c2cc(NC(=O)Cc3ccncc3)c(cc2)C)cc(Cl)cc1
0.320144	S(c1c([N+]([O-])=O)ccc(c1)C(=O)NC=2NN=C(c3cnccc3)C2)C
0.320144	S(c1c([N+]([O-])=O)ccc(c1)C(=O)NC=2NN=C(c3cnccc3)C2)C
0.320144	S(c1c([N+]([O-])=O)ccc(c1)C(=O)NC=2NN=C(c3cnccc3)C2)C
0.320144	S(c1c([N+]([O-])=O)ccc(c1)C(=O)NC=2NN=C(c3cnccc3)C2)C
0.320144	S(c1c([N+]([O-])=O)ccc(c1)C(=O)NC=2NN=C(c3cnccc3)C2)C
0.318339	S(=O)(=O)(NC1CC1)c2cc(c(cc2)C)C(=O)NC=3NN=C(c4cnccc4)C3
0.318339	S(=O)(=O)(NC1CC1)c2cc(c(cc2)C)C(=O)NC=3NN=C(c4cnccc4)C3
0.318339	S(=O)(=O)(NC1CC1)c2cc(c(cc2)C)C(=O)NC=3NN=C(c4cnccc4)C3
0.318339	S(=O)(=O)(NC1CC1)c2cc(c(cc2)C)C(=O)NC=3NN=C(c4cnccc4)C3
0.318339	S(=O)(=O)(NC1CC1)c2cc(c(cc2)C)C(=O)NC=3NN=C(c4cnccc4)C3
0.318339	S(=O)(=O)(NC1CC1)c2cc(c(cc2)C)C(=O)NC=3NN=C(c4cnccc4)C3
0.318339	S(=O)(=O)(NC1CC1)c2cc(c(cc2)C)C(=O)NC=3NN=C(c4cnccc4)C3
0.318339	S(=O)(=O)(NC1CC1)c2cc(c(cc2)C)C(=O)NC=3NN=C(c4cnccc4)C3
0.318339	S(=O)(=O)(NC1CC1)c2cc(c(cc2)C)C(=O)NC=3NN=C(c4cnccc4)C3
0.318339	S(=O)(=O)(NC1CC1)c2cc(c(cc2)C)C(=O)NC=3NN=C(c4cnccc4)C3
0.317269	O=C(Nc1cc(N2CCCC2)c(cc1)C)CN3CCN(Cc4ccccc4)CC3
0.317269	O=C(Nc1cc(N2CCCC2)c(cc1)C)CN3CCN(Cc4ccccc4)CC3
0.317164	O=C(Nc1cnc(OCCOC)cc1)c2cc(ccc2)CNc3nc(ccn3)C
0.317164	O=C(Nc1cnc(OCCOC)cc1)c2cc(ccc2)CNc3nc(ccn3)C
0.317164	O=C(Nc1cnc(OCCOC)cc1)c2cc(ccc2)CNc3nc(ccn3)C
0.317164	O=C(Nc1cnc(OCCOC)cc1)c2cc(ccc2)CNc3nc(ccn3)C
0.316794	O=C(Nc1cc(ccc1)CCC(=O)C(C)C)c2cc(ccc2)CNc3nc(ccn3)C
0.316794	O=C(Nc1cc(ccc1)CCC(=O)C(C)C)c2cc(ccc2)CNc3nc(ccn3)C
0.316794	O=C(Nc1cc(ccc1)CCC(=O)C(C)C)c2cc(ccc2)CNc3nc(ccn3)C
0.316794	O=C(Nc1cc(ccc1)CCC(=O)C(C)C)c2cc(ccc2)CNc3nc(ccn3)C
0.316794	O=C(Nc1cc(ccc1)CCC(=O)C(C)C)c2cc(ccc2)CNc3nc(ccn3)C
0.316456	Clc1ccc(N2C(SCC(=O)Nc3c(ccc(NC4CCN(CC4)C)c3)C)=NN=C2c5cnccc5)cc1
0.316456	Clc1ccc(N2C(SCC(=O)Nc3c(ccc(NC4CCN(CC4)C)c3)C)=NN=C2c5cnccc5)cc1
0.316456	Clc1ccc(N2C(SCC(=O)Nc3c(ccc(NC4CCN(CC4)C)c3)C)=NN=C2c5cnccc5)cc1
0.316456	Clc1ccc(N2C(SCC(=O)Nc3c(ccc(NC4CCN(CC4)C)c3)C)=NN=C2c5cnccc5)cc1
0.316456	Clc1ccc(N2C(SCC(=O)Nc3c(ccc(NC4CCN(CC4)C)c3)C)=NN=C2c5cnccc5)cc1
0.316456	Clc1ccc(N2C(SCC(=O)Nc3c(ccc(NC4CCN(CC4)C)c3)C)=NN=C2c5cnccc5)cc1
0.316456	Clc1ccc(N2C(SCC(=O)Nc3c(ccc(NC4CCN(CC4)C)c3)C)=NN=C2c5cnccc5)cc1
0.316456	Clc1ccc(N2C(SCC(=O)Nc3c(ccc(NC4CCN(CC4)C)c3)C)=NN=C2c5cnccc5)cc1
0.316456	Clc1ccc(N2C(SCC(=O)Nc3c(ccc(NC4CCN(CC4)C)c3)C)=NN=C2c5cnccc5)cc1
0.316456	Clc1ccc(N2C(SCC(=O)Nc3c(ccc(NC4CCN(CC4)C)c3)C)=NN=C2c5cnccc5)cc1
0.315789	S(Cc1cc(NC(=O)C(=O)Nc2cc(OC)c(NC(=O)c3cnccc3)cc2)ccc1)Cc4ccccc4
0.315789	S(Cc1cc(NC(=O)C(=O)Nc2cc(OC)c(NC(=O)c3cnccc3)cc2)ccc1)Cc4ccccc4
0.315789	S(Cc1cc(NC(=O)C(=O)Nc2cc(OC)c(NC(=O)c3cnccc3)cc2)ccc1)Cc4ccccc4
0.315789	S(Cc1cc(NC(=O)C(=O)Nc2cc(OC)c(NC(=O)c3cnccc3)cc2)ccc1)Cc4ccccc4
0.315789	S(Cc1cc(NC(=O)C(=O)Nc2cc(OC)c(NC(=O)c3cnccc3)cc2)ccc1)Cc4ccccc4
0.315789	S(Cc1cc(NC(=O)C(=O)Nc2cc(OC)c(NC(=O)c3cnccc3)cc2)ccc1)Cc4ccccc4
0.315789	S(Cc1cc(NC(=O)C(=O)Nc2cc(OC)c(NC(=O)c3cnccc3)cc2)ccc1)Cc4ccccc4
0.315789	S(Cc1cc(NC(=O)C(=O)Nc2cc(OC)c(NC(=O)c3cnccc3)cc2)ccc1)Cc4ccccc4
0.315789	S(Cc1cc(NC(=O)C(=O)Nc2cc(OC)c(NC(=O)c3cnccc3)cc2)ccc1)Cc4ccccc4
0.315789	S(Cc1cc(NC(=O)C(=O)Nc2cc(OC)c(NC(=O)c3cnccc3)cc2)ccc1)Cc4ccccc4
0.315589	O=C(Nc1nc(ccc1)CN2CCN(C(=O)C)CC2)c3ccc(cc3)C(=O)NCc4cc(ccc4)C
0.315589	O=C(Nc1nc(ccc1)CN2CCN(C(=O)C)CC2)c3ccc(cc3)C(=O)NCc4cc(ccc4)C
0.315589	O=C(Nc1nc(ccc1)CN2CCN(C(=O)C)CC2)c3ccc(cc3)C(=O)NCc4cc(ccc4)C
0.315589	O=C(Nc1nc(ccc1)CN2CCN(C(=O)C)CC2)c3ccc(cc3)C(=O)NCc4cc(ccc4)C
0.315589	O=C(Nc1nc(ccc1)CN2CCN(C(=O)C)CC2)c3ccc(cc3)C(=O)NCc4cc(ccc4)C
0.315589	O=C(Nc1nc(ccc1)CN2CCN(C(=O)C)CC2)c3ccc(cc3)C(=O)NCc4cc(ccc4)C
0.315589	O=C(Nc1nc(ccc1)CN2CCN(C(=O)C)CC2)c3ccc(cc3)C(=O)NCc4cc(ccc4)C
0.315589	O=C(Nc1nc(ccc1)CN2CCN(C(=O)C)CC2)c3ccc(cc3)C(=O)NCc4cc(ccc4)C
0.315589	O=C(Nc1nc(ccc1)CN2CCN(C(=O)C)CC2)c3ccc(cc3)C(=O)NCc4cc(ccc4)C
0.315589	O=C(Nc1nc(ccc1)CN2CCN(C(=O)C)CC2)c3ccc(cc3)C(=O)NCc4cc(ccc4)C
0.315574	O=C(Nc1c(OC)cc(NC(=O)C=O)cc1)c2cnccc2
0.315574	O=C(Nc1c(OC)cc(NC(=O)C=O)cc1)c2cnccc2
0.315574	O=C(Nc1c(OC)cc(NC(=O)C=O)cc1)c2cnccc2
0.315574	O=C(Nc1c(OC)cc(NC(=O)C=O)cc1)c2cnccc2
0.315574	O=C(Nc1c(OC)cc(NC(=O)C=O)cc1)c2cnccc2
0.315574	O=C(Nc1c(OC)cc(NC(=O)C=O)cc1)c2cnccc2
0.315574	O=C(Nc1c(OC)cc(NC(=O)C=O)cc1)c2cnccc2
0.315574	O=C(Nc1c(OC)cc(NC(=O)C=O)cc1)c2cnccc2
0.315574	O=C(Nc1c(OC)cc(NC(=O)C=O)cc1)c2cnccc2
0.315574	O=C(Nc1c(OC)cc(NC(=O)C=O)cc1)c2cnccc2
0.313333	S(=O)(=O)(Nc1cc2OCOc2cc1)c3cc(ccc3)C(=O)NC=4NN=C(c5cnccc5)C4
0.313333	S(=O)(=O)(Nc1cc2OCOc2cc1)c3cc(ccc3)C(=O)NC=4NN=C(c5cnccc5)C4
0.313333	S(=O)(=O)(Nc1cc2OCOc2cc1)c3cc(ccc3)C(=O)NC=4NN=C(c5cnccc5)C4
0.313333	S(=O)(=O)(Nc1cc2OCOc2cc1)c3cc(ccc3)C(=O)NC=4NN=C(c5cnccc5)C4
0.313333	S(=O)(=O)(Nc1cc2OCOc2cc1)c3cc(ccc3)C(=O)NC=4NN=C(c5cnccc5)C4
0.313333	S(=O)(=O)(Nc1cc2OCOc2cc1)c3cc(ccc3)C(=O)NC=4NN=C(c5cnccc5)C4
0.313333	S(=O)(=O)(Nc1cc2OCOc2cc1)c3cc(ccc3)C(=O)NC=4NN=C(c5cnccc5)C4
0.313333	S(=O)(=O)(Nc1cc2OCOc2cc1)c3cc(ccc3)C(=O)NC=4NN=C(c5cnccc5)C4
0.313333	S(=O)(=O)(Nc1cc2OCOc2cc1)c3cc(ccc3)C(=O)NC=4NN=C(c5cnccc5)C4
0.313333	S(=O)(=O)(Nc1cc2OCOc2cc1)c3cc(ccc3)C(=O)NC=4NN=C(c5cnccc5)C4
0.3125	Clc1cc(ccc1)C(=O)Nc2cc(c(NC(=O)CCCC=3ON=C(N3)c4ccc(F)cc4)cc2)C
0.3125	Clc1cc(ccc1)C(=O)Nc2cc(c(NC(=O)CCCC=3ON=C(N3)c4ccc(F)cc4)cc2)C
0.3125	Clc1cc(ccc1)C(=O)Nc2cc(c(NC(=O)CCCC=3ON=C(N3)c4ccc(F)cc4)cc2)C
0.3125	Clc1cc(ccc1)C(=O)Nc2cc(c(NC(=O)CCCC=3ON=C(N3)c4ccc(F)cc4)cc2)C
0.3125	Clc1cc(ccc1)C(=O)Nc2cc(c(NC(=O)CCCC=3ON=C(N3)c4ccc(F)cc4)cc2)C
0.3125	Clc1cc(ccc1)C(=O)Nc2cc(c(NC(=O)CCCC=3ON=C(N3)c4ccc(F)cc4)cc2)C
0.3125	Clc1cc(ccc1)C(=O)Nc2cc(c(NC(=O)CCCC=3ON=C(N3)c4ccc(F)cc4)cc2)C
0.3125	Clc1cc(ccc1)C(=O)Nc2cc(c(NC(=O)CCCC=3ON=C(N3)c4ccc(F)cc4)cc2)C
0.3125	Clc1cc(ccc1)C(=O)Nc2cc(c(NC(=O)CCCC=3ON=C(N3)c4ccc(F)cc4)cc2)C
0.311538	Clc1c(cc(cc1)CC(=O)NC=2NN=C(c3cnccc3)C2)C
0.311538	Clc1c(cc(cc1)CC(=O)NC=2NN=C(c3cnccc3)C2)C
0.311538	Clc1c(cc(cc1)CC(=O)NC=2NN=C(c3cnccc3)C2)C
0.311538	Clc1c(cc(cc1)CC(=O)NC=2NN=C(c3cnccc3)C2)C
0.311538	Clc1c(cc(cc1)CC(=O)NC=2NN=C(c3cnccc3)C2)C
0.310714	O=C(Nc1nc(ccc1)CN2CCN(C(=O)C)CC2)c3c(NC(=O)c4cc(ccc4)C)cccc3
0.310714	O=C(Nc1nc(ccc1)CN2CCN(C(=O)C)CC2)c3c(NC(=O)c4cc(ccc4)C)cccc3
0.310714	O=C(Nc1nc(ccc1)CN2CCN(C(=O)C)CC2)c3c(NC(=O)c4cc(ccc4)C)cccc3
0.309524	O=C(Nc1cc(N2CCCC2)c(cc1)C)C3=C(ON=C3c4cnccc4)C
0.309524	O=C(Nc1cc(N2CCCC2)c(cc1)C)C3=C(ON=C3c4cnccc4)C
0.309524	O=C(Nc1cc(N2CCCC2)c(cc1)C)C3=C(ON=C3c4cnccc4)C
0.309524	O=C(Nc1cc(N2CCCC2)c(cc1)C)C3=C(ON=C3c4cnccc4)C
0.309524	O=C(Nc1cc(N2CCCC2)c(cc1)C)C3=C(ON=C3c4cnccc4)C
0.309524	O=C(Nc1cc(N2CCCC2)c(cc1)C)C3=C(ON=C3c4cnccc4)C
0.309524	O=C(Nc1cc(N2CCCC2)c(cc1)C)C3=C(ON=C3c4cnccc4)C
0.309524	O=C(Nc1cc(N2CCCC2)c(cc1)C)C3=C(ON=C3c4cnccc4)C
0.309524	O=C(Nc1cc(N2CCCC2)c(cc1)C)C3=C(ON=C3c4cnccc4)C
0.309524	O=C(Nc1cc(N2CCCC2)c(cc1)C)C3=C(ON=C3c4cnccc4)C
0.309524	O=C(Nc1cc(ccc1)CNC(=O)c2ccc(cc2)C3=NC(=NN3)C4CC4)c5ccc(cc5)C
0.309524	O=C(Nc1cc(OCCC(C)C)c(cc1)C)c2cc(NC(=O)C)c(cc2)C
0.307087	O=C(NC1=NC(=NN1)C2CCC2)c3cc(NC(=O)C)c(cc3)C
0.307087	O=C(NC1=NC(=NN1)C2CCC2)c3cc(NC(=O)C)c(cc3)C
0.307087	O=C(NC1=NC(=NN1)C2CCC2)c3cc(NC(=O)C)c(cc3)C
0.307087	O=C(NC1=NC(=NN1)C2CCC2)c3cc(NC(=O)C)c(cc3)C
0.307087	O=C(NC1=NC(=NN1)C2CCC2)c3cc(NC(=O)C)c(cc3)C
0.307087	O=C(NC1=NC(=NN1)C2CCC2)c3cc(NC(=O)C)c(cc3)C
0.307087	O=C(NC1=NC(=NN1)C2CCC2)c3cc(NC(=O)C)c(cc3)C
0.307087	O=C(NC1=NC(=NN1)C2CCC2)c3cc(NC(=O)C)c(cc3)C
0.307087	O=C(NC1=NC(=NN1)C2CCC2)c3cc(NC(=O)C)c(cc3)C
0.307087	O=C(NC1=NC(=NN1)C2CCC2)c3cc(NC(=O)C)c(cc3)C
0.306859	Clc1cc(ccc1)C(=O)Nc2cc(c(NC(=O)c3ccc(S(=O)(=O)NCCCN4CCCC4)cc3)cc2)C
0.306859	Clc1cc(ccc1)C(=O)Nc2cc(c(NC(=O)c3ccc(S(=O)(=O)NCCCN4CCCC4)cc3)cc2)C
0.306859	Clc1cc(ccc1)C(=O)Nc2cc(c(NC(=O)c3ccc(S(=O)(=O)NCCCN4CCCC4)cc3)cc2)C
0.306859	Clc1cc(ccc1)C(=O)Nc2cc(c(NC(=O)c3ccc(S(=O)(=O)NCCCN4CCCC4)cc3)cc2)C
0.306859	Clc1cc(ccc1)C(=O)Nc2cc(c(NC(=O)c3ccc(S(=O)(=O)NCCCN4CCCC4)cc3)cc2)C
0.306859	Clc1cc(ccc1)C(=O)Nc2cc(c(NC(=O)c3ccc(S(=O)(=O)NCCCN4CCCC4)cc3)cc2)C
0.306859	Clc1cc(ccc1)C(=O)Nc2cc(c(NC(=O)c3ccc(S(=O)(=O)NCCCN4CCCC4)cc3)cc2)C
0.306859	Clc1cc(ccc1)C(=O)Nc2cc(c(NC(=O)c3ccc(S(=O)(=O)NCCCN4CCCC4)cc3)cc2)C
0.306859	Clc1cc(ccc1)C(=O)Nc2cc(c(NC(=O)c3ccc(S(=O)(=O)NCCCN4CCCC4)cc3)cc2)C
0.306859	Clc1cc(ccc1)C(=O)Nc2cc(c(NC(=O)c3ccc(S(=O)(=O)NCCCN4CCCC4)cc3)cc2)C
0.30597	Clc1nc(N2CCCC2)cc(c1)C(=O)Nc3c(cc(NC(=O)c4cc(Cl)ccc4)cc3)C
0.30597	Clc1nc(N2CCCC2)cc(c1)C(=O)Nc3c(cc(NC(=O)c4cc(Cl)ccc4)cc3)C
0.30597	Clc1nc(N2CCCC2)cc(c1)C(=O)Nc3c(cc(NC(=O)c4cc(Cl)ccc4)cc3)C
0.30597	Clc1nc(N2CCCC2)cc(c1)C(=O)Nc3c(cc(NC(=O)c4cc(Cl)ccc4)cc3)C
0.30597	Clc1nc(N2CCCC2)cc(c1)C(=O)Nc3c(cc(NC(=O)c4cc(Cl)ccc4)cc3)C
0.30597	Clc1nc(N2CCCC2)cc(c1)C(=O)Nc3c(cc(NC(=O)c4cc(Cl)ccc4)cc3)C
0.30597	Clc1nc(N2CCCC2)cc(c1)C(=O)Nc3c(cc(NC(=O)c4cc(Cl)ccc4)cc3)C
0.30597	Clc1nc(N2CCCC2)cc(c1)C(=O)Nc3c(cc(NC(=O)c4cc(Cl)ccc4)cc3)C
0.30597	Clc1nc(N2CCCC2)cc(c1)C(=O)Nc3c(cc(NC(=O)c4cc(Cl)ccc4)cc3)C
0.30597	Clc1nc(N2CCCC2)cc(c1)C(=O)Nc3c(cc(NC(=O)c4cc(Cl)ccc4)cc3)C
0.30597	Brc1cc(OCC)c(NC(=O)c2cc(Nc3ncc(cc3)C)ccc2)cc1
0.30597	Brc1cc(OCC)c(NC(=O)c2cc(Nc3ncc(cc3)C)ccc2)cc1
0.30597	Brc1cc(OCC)c(NC(=O)c2cc(Nc3ncc(cc3)C)ccc2)cc1
0.30597	Brc1cc(OCC)c(NC(=O)c2cc(Nc3ncc(cc3)C)ccc2)cc1
0.30597	Brc1cc(OCC)c(NC(=O)c2cc(Nc3ncc(cc3)C)ccc2)cc1
0.30597	Brc1cc(OCC)c(NC(=O)c2cc(Nc3ncc(cc3)C)ccc2)cc1
0.30597	Brc1cc(OCC)c(NC(=O)c2cc(Nc3ncc(cc3)C)ccc2)cc1
0.30597	Brc1cc(OCC)c(NC(=O)c2cc(Nc3ncc(cc3)C)ccc2)cc1
0.30597	Brc1cc(OCC)c(NC(=O)c2cc(Nc3ncc(cc3)C)ccc2)cc1
0.30597	Brc1cc(OCC)c(NC(=O)c2cc(Nc3ncc(cc3)C)ccc2)cc1
0.305147	O=C(Nc1c(OC)cc(NC(=O)C(=O)Nc2cc(ccc2)COC(C)(C)C)cc1)c3cnccc3
0.305147	O=C(Nc1c(OC)cc(NC(=O)C(=O)Nc2cc(ccc2)COC(C)(C)C)cc1)c3cnccc3
0.305147	O=C(Nc1c(OC)cc(NC(=O)C(=O)Nc2cc(ccc2)COC(C)(C)C)cc1)c3cnccc3
0.305147	O=C(Nc1c(OC)cc(NC(=O)C(=O)Nc2cc(ccc2)COC(C)(C)C)cc1)c3cnccc3
0.305147	O=C(Nc1c(OC)cc(NC(=O)C(=O)Nc2cc(ccc2)COC(C)(C)C)cc1)c3cnccc3
0.305147	O=C(Nc1c(OC)cc(NC(=O)C(=O)Nc2cc(ccc2)COC(C)(C)C)cc1)c3cnccc3
0.305147	O=C(Nc1c(OC)cc(NC(=O)C(=O)Nc2cc(ccc2)COC(C)(C)C)cc1)c3cnccc3
0.305147	O=C(Nc1c(OC)cc(NC(=O)C(=O)Nc2cc(ccc2)COC(C)(C)C)cc1)c3cnccc3
0.305147	O=C(Nc1c(OC)cc(NC(=O)C(=O)Nc2cc(ccc2)COC(C)(C)C)cc1)c3cnccc3
0.305147	O=C(Nc1c(OC)cc(NC(=O)C(=O)Nc2cc(ccc2)COC(C)(C)C)cc1)c3cnccc3
0.304918	S1C(=NC(=C1)CC(=O)Nc2c(ccc(NC3CCN(CC3)C)c2)C)NC(=O)C=4OC=CC4
0.304918	S1C(=NC(=C1)CC(=O)Nc2c(ccc(NC3CCN(CC3)C)c2)C)NC(=O)C=4OC=CC4
0.304918	S1C(=NC(=C1)CC(=O)Nc2c(ccc(NC3CCN(CC3)C)c2)C)NC(=O)C=4OC=CC4
0.304918	S1C(=NC(=C1)CC(=O)Nc2c(ccc(NC3CCN(CC3)C)c2)C)NC(=O)C=4OC=CC4
0.304918	S1C(=NC(=C1)CC(=O)Nc2c(ccc(NC3CCN(CC3)C)c2)C)NC(=O)C=4OC=CC4
0.304918	S1C(=NC(=C1)CC(=O)Nc2c(ccc(NC3CCN(CC3)C)c2)C)NC(=O)C=4OC=CC4
0.304918	S1C(=NC(=C1)CC(=O)Nc2c(ccc(NC3CCN(CC3)C)c2)C)NC(=O)C=4OC=CC4
0.304918	S1C(=NC(=C1)CC(=O)Nc2c(ccc(NC3CCN(CC3)C)c2)C)NC(=O)C=4OC=CC4
0.304918	S1C(=NC(=C1)CC(=O)Nc2c(ccc(NC3CCN(CC3)C)c2)C)NC(=O)C=4OC=CC4
0.304918	S1C(=NC(=C1)CC(=O)Nc2c(ccc(NC3CCN(CC3)C)c2)C)NC(=O)C=4OC=CC4
0.304348	Fc1ccc(OCc2cc(NC(=O)C(=O)Nc3cc(OC)c(NC(=O)c4cnccc4)cc3)ccc2)cc1
0.304196	O=C(Nc1c(cc(cc1)C=2OC=CN2)C)c3cc(ccc3)C4=NOC(=N4)C5CC5
0.304196	O=C(Nc1c(cc(cc1)C=2OC=CN2)C)c3cc(ccc3)C4=NOC(=N4)C5CC5
0.304196	O=C(Nc1c(cc(cc1)C=2OC=CN2)C)c3cc(ccc3)C4=NOC(=N4)C5CC5
0.304183	O=C(Nc1nc(ncc1)Cc2ccccc2)c3cc(OCC)c(OCC)cc3
0.304183	O=C(Nc1nc(ncc1)Cc2ccccc2)c3cc(OCC)c(OCC)cc3
0.304183	O=C(Nc1nc(ncc1)Cc2ccccc2)c3cc(OCC)c(OCC)cc3
0.304183	O=C(Nc1nc(ncc1)Cc2ccccc2)c3cc(OCC)c(OCC)cc3
0.304183	O=C(Nc1nc(ncc1)Cc2ccccc2)c3cc(OCC)c(OCC)cc3
0.304183	O=C(Nc1nc(ncc1)Cc2ccccc2)c3cc(OCC)c(OCC)cc3
0.304183	O=C(Nc1nc(ncc1)Cc2ccccc2)c3cc(OCC)c(OCC)cc3
0.304183	O=C(Nc1nc(ncc1)Cc2ccccc2)c3cc(OCC)c(OCC)cc3
0.304183	O=C(Nc1nc(ncc1)Cc2ccccc2)c3cc(OCC)c(OCC)cc3
0.304183	O=C(Nc1nc(ncc1)Cc2ccccc2)c3cc(OCC)c(OCC)cc3
0.304054	S1C(=NC(=C1)COC(=O)c2cc(c3nc(nnc3)N)ccc2)Nc4c(cccc4)C
0.304054	S1C(=NC(=C1)COC(=O)c2cc(c3nc(nnc3)N)ccc2)Nc4c(cccc4)C
0.304054	S1C(=NC(=C1)COC(=O)c2cc(c3nc(nnc3)N)ccc2)Nc4c(cccc4)C
0.304054	S1C(=NC(=C1)COC(=O)c2cc(c3nc(nnc3)N)ccc2)Nc4c(cccc4)C
0.304054	S1C(=NC(=C1)COC(=O)c2cc(c3nc(nnc3)N)ccc2)Nc4c(cccc4)C
0.304054	S1C(=NC(=C1)COC(=O)c2cc(c3nc(nnc3)N)ccc2)Nc4c(cccc4)C
0.304054	S1C(=NC(=C1)COC(=O)c2cc(c3nc(nnc3)N)ccc2)Nc4c(cccc4)C
0.304054	S1C(=NC(=C1)COC(=O)c2cc(c3nc(nnc3)N)ccc2)Nc4c(cccc4)C
0.304054	S1C(=NC(=C1)COC(=O)c2cc(c3nc(nnc3)N)ccc2)Nc4c(cccc4)C
0.304054	S1C(=NC(=C1)COC(=O)c2cc(c3nc(nnc3)N)ccc2)Nc4c(cccc4)C
0.303846	O=C(Nc1ccccc1)c2cc(NC(=O)CN(CC(OC)C)C)c(cc2)C
0.303571	Brc1c(OCc2ccc(cc2)C(=O)Nc3c(cc(cc3)C=4OC=CN4)C)c(Br)cc(c1)C
0.303571	Brc1c(OCc2ccc(cc2)C(=O)Nc3c(cc(cc3)C=4OC=CN4)C)c(Br)cc(c1)C
0.303571	Brc1c(OCc2ccc(cc2)C(=O)Nc3c(cc(cc3)C=4OC=CN4)C)c(Br)cc(c1)C
0.303571	Brc1c(OCc2ccc(cc2)C(=O)Nc3c(cc(cc3)C=4OC=CN4)C)c(Br)cc(c1)C
0.303571	Brc1c(OCc2ccc(cc2)C(=O)Nc3c(cc(cc3)C=4OC=CN4)C)c(Br)cc(c1)C
0.303571	Brc1c(OCc2ccc(cc2)C(=O)Nc3c(cc(cc3)C=4OC=CN4)C)c(Br)cc(c1)C
0.303448	O=C1Nc2c(cc(cc2)C(=O)Nc3c(ccc(NC4CCN(CC4)C)c3)C)CN1
0.303448	O=C1Nc2c(cc(cc2)C(=O)Nc3c(ccc(NC4CCN(CC4)C)c3)C)CN1
0.303448	O=C1Nc2c(cc(cc2)C(=O)Nc3c(ccc(NC4CCN(CC4)C)c3)C)CN1
0.303448	O=C1Nc2c(cc(cc2)C(=O)Nc3c(ccc(NC4CCN(CC4)C)c3)C)CN1
0.303448	O=C1Nc2c(cc(cc2)C(=O)Nc3c(ccc(NC4CCN(CC4)C)c3)C)CN1
0.303448	O=C1Nc2c(cc(cc2)C(=O)Nc3c(ccc(NC4CCN(CC4)C)c3)C)CN1
0.303448	O=C1Nc2c(cc(cc2)C(=O)Nc3c(ccc(NC4CCN(CC4)C)c3)C)CN1
0.303448	O=C1Nc2c(cc(cc2)C(=O)Nc3c(ccc(NC4CCN(CC4)C)c3)C)CN1
0.303448	O=C1Nc2c(cc(cc2)C(=O)Nc3c(ccc(NC4CCN(CC4)C)c3)C)CN1
0.303448	O=C1Nc2c(cc(cc2)C(=O)Nc3c(ccc(NC4CCN(CC4)C)c3)C)CN1
0.303226	O=C(Nc1c(ccc(NC2CCN(CC2)C)c1)C)C3=C(ON=C3c4ncccc4)C
0.303226	O=C(Nc1c(ccc(NC2CCN(CC2)C)c1)C)C3=C(ON=C3c4ncccc4)C
0.303226	O=C(Nc1c(ccc(NC2CCN(CC2)C)c1)C)C3=C(ON=C3c4ncccc4)C
0.303226	O=C(Nc1c(ccc(NC2CCN(CC2)C)c1)C)C3=C(ON=C3c4ncccc4)C
0.303226	O=C(Nc1c(ccc(NC2CCN(CC2)C)c1)C)C3=C(ON=C3c4ncccc4)C
0.303226	O=C(Nc1c(ccc(NC2CCN(CC2)C)c1)C)C3=C(ON=C3c4ncccc4)C
0.303226	O=C(Nc1c(ccc(NC2CCN(CC2)C)c1)C)C3=C(ON=C3c4ncccc4)C
0.303226	O=C(Nc1c(ccc(NC2CCN(CC2)C)c1)C)C3=C(ON=C3c4ncccc4)C
0.303226	O=C(Nc1c(ccc(NC2CCN(CC2)C)c1)C)C3=C(ON=C3c4ncccc4)C
0.303226	O=C(Nc1c(ccc(NC2CCN(CC2)C)c1)C)C3=C(ON=C3c4ncccc4)C
0.302083	O=C(Nc1c(OC)cc(NC(=O)C(=O)NCCN2CC(CC2)C)cc1)c3cnccc3
0.302083	O=C(Nc1c(OC)cc(NC(=O)C(=O)NCCN2CC(CC2)C)cc1)c3cnccc3
0.302083	O=C(Nc1c(OC)cc(NC(=O)C(=O)NCCN2CC(CC2)C)cc1)c3cnccc3
0.302083	O=C(Nc1c(OC)cc(NC(=O)C(=O)NCCN2CC(CC2)C)cc1)c3cnccc3
0.302083	O=C(Nc1c(OC)cc(NC(=O)C(=O)NCCN2CC(CC2)C)cc1)c3cnccc3
0.302083	O=C(Nc1c(OC)cc(NC(=O)C(=O)NCCN2CC(CC2)C)cc1)c3cnccc3
0.302083	O=C(Nc1c(OC)cc(NC(=O)C(=O)NCCN2CC(CC2)C)cc1)c3cnccc3
0.302083	O=C(Nc1c(OC)cc(NC(=O)C(=O)NCCN2CC(CC2)C)cc1)c3cnccc3
0.302083	O=C(Nc1c(OC)cc(NC(=O)C(=O)NCCN2CC(CC2)C)cc1)c3cnccc3
0.302083	O=C(Nc1c(OC)cc(NC(=O)C(=O)NCCN2CC(CC2)C)cc1)c3cnccc3
0.301961	O=C(N1CCN(C(=O)c2cc(NC(=O)C)c(cc2)C)CC1)Nc3cc(ccc3)C
0.301961	O=C(N1CCN(C(=O)c2cc(NC(=O)C)c(cc2)C)CC1)Nc3cc(ccc3)C
0.301961	O=C(N1CCN(C(=O)c2cc(NC(=O)C)c(cc2)C)CC1)Nc3cc(ccc3)C
0.301961	O=C(N1CCN(C(=O)c2cc(NC(=O)C)c(cc2)C)CC1)Nc3cc(ccc3)C
0.301961	O=C(N1CCN(C(=O)c2cc(NC(=O)C)c(cc2)C)CC1)Nc3cc(ccc3)C
0.301961	O=C(N1CCN(C(=O)c2cc(NC(=O)C)c(cc2)C)CC1)Nc3cc(ccc3)C
0.301961	O=C(N1CCN(C(=O)c2cc(NC(=O)C)c(cc2)C)CC1)Nc3cc(ccc3)C
0.301754	Clc1cc(ccc1)C(=O)Nc2cc(c(NC(=O)Cc3c(c4ccc(cc4)C=O)cccc3)cc2)C
0.301754	Clc1cc(ccc1)C(=O)Nc2cc(c(NC(=O)Cc3c(c4ccc(cc4)C=O)cccc3)cc2)C
0.301754	Clc1cc(ccc1)C(=O)Nc2cc(c(NC(=O)Cc3c(c4ccc(cc4)C=O)cccc3)cc2)C
0.301754	Clc1cc(ccc1)C(=O)Nc2cc(c(NC(=O)Cc3c(c4ccc(cc4)C=O)cccc3)cc2)C
0.301754	Clc1cc(ccc1)C(=O)Nc2cc(c(NC(=O)Cc3c(c4ccc(cc4)C=O)cccc3)cc2)C
0.301754	Clc1cc(ccc1)C(=O)Nc2cc(c(NC(=O)Cc3c(c4ccc(cc4)C=O)cccc3)cc2)C
0.301754	Clc1cc(ccc1)C(=O)Nc2cc(c(NC(=O)Cc3c(c4ccc(cc4)C=O)cccc3)cc2)C
0.301754	Clc1cc(ccc1)C(=O)Nc2cc(c(NC(=O)Cc3c(c4ccc(cc4)C=O)cccc3)cc2)C
0.301754	Clc1cc(ccc1)C(=O)Nc2cc(c(NC(=O)Cc3c(c4ccc(cc4)C=O)cccc3)cc2)C
0.301754	Clc1cc(ccc1)C(=O)Nc2cc(c(NC(=O)Cc3c(c4ccc(cc4)C=O)cccc3)cc2)C
0.301527	O=C(NCC)c1cc(NC(=O)C(Oc2ccc(c3ccccc3)cc2)C)c(cc1)C
0.301527	O=C(NCC)c1cc(NC(=O)C(Oc2ccc(c3ccccc3)cc2)C)c(cc1)C
0.301527	O=C(NCC)c1cc(NC(=O)C(Oc2ccc(c3ccccc3)cc2)C)c(cc1)C
0.301075	Brc1c(ccc([N+]([O-])=O)c1)C(=O)Nc2c(ccc(NC3CCN(CC3)C)c2)C
0.301075	Brc1c(ccc([N+]([O-])=O)c1)C(=O)Nc2c(ccc(NC3CCN(CC3)C)c2)C
0.301075	Brc1c(ccc([N+]([O-])=O)c1)C(=O)Nc2c(ccc(NC3CCN(CC3)C)c2)C
0.301075	Brc1c(ccc([N+]([O-])=O)c1)C(=O)Nc2c(ccc(NC3CCN(CC3)C)c2)C
0.301075	Brc1c(ccc([N+]([O-])=O)c1)C(=O)Nc2c(ccc(NC3CCN(CC3)C)c2)C
0.301075	Brc1c(ccc([N+]([O-])=O)c1)C(=O)Nc2c(ccc(NC3CCN(CC3)C)c2)C
0.301075	Brc1c(ccc([N+]([O-])=O)c1)C(=O)Nc2c(ccc(NC3CCN(CC3)C)c2)C
0.301075	Brc1c(ccc([N+]([O-])=O)c1)C(=O)Nc2c(ccc(NC3CCN(CC3)C)c2)C
0.301075	Brc1c(ccc([N+]([O-])=O)c1)C(=O)Nc2c(ccc(NC3CCN(CC3)C)c2)C
0.301075	Brc1c(ccc([N+]([O-])=O)c1)C(=O)Nc2c(ccc(NC3CCN(CC3)C)c2)C
0.300752	Clc1cc(ccc1)C(=O)Nc2cc(c(NC(=O)Cc3ccc(N4C=CC=C4)cc3)cc2)C
0.300752	Clc1cc(ccc1)C(=O)Nc2cc(c(NC(=O)Cc3ccc(N4C=CC=C4)cc3)cc2)C
0.300752	Clc1cc(ccc1)C(=O)Nc2cc(c(NC(=O)Cc3ccc(N4C=CC=C4)cc3)cc2)C
0.300752	Clc1cc(ccc1)C(=O)Nc2cc(c(NC(=O)Cc3ccc(N4C=CC=C4)cc3)cc2)C
0.300752	Clc1cc(ccc1)C(=O)Nc2cc(c(NC(=O)Cc3ccc(N4C=CC=C4)cc3)cc2)C
0.300752	Clc1cc(ccc1)C(=O)Nc2cc(c(NC(=O)Cc3ccc(N4C=CC=C4)cc3)cc2)C
0.300752	Clc1cc(ccc1)C(=O)Nc2cc(c(NC(=O)Cc3ccc(N4C=CC=C4)cc3)cc2)C
0.300752	Clc1cc(ccc1)C(=O)Nc2cc(c(NC(=O)Cc3ccc(N4C=CC=C4)cc3)cc2)C
0.300752	Clc1cc(ccc1)C(=O)Nc2cc(c(NC(=O)Cc3ccc(N4C=CC=C4)cc3)cc2)C
0.300752	Clc1cc(ccc1)C(=O)Nc2cc(c(NC(=O)Cc3ccc(N4C=CC=C4)cc3)cc2)C
0.300676	O=C(OCC(=O)Nc1ccc(cc1)C(=O)Nc2c(OC)cccc2)c3cc(c4nc(nnc4)N)ccc3
0.300676	O=C(OCC(=O)Nc1ccc(cc1)C(=O)Nc2c(OC)cccc2)c3cc(c4nc(nnc4)N)ccc3
0.300676	O=C(OCC(=O)Nc1ccc(cc1)C(=O)Nc2c(OC)cccc2)c3cc(c4nc(nnc4)N)ccc3
0.300676	O=C(OCC(=O)Nc1ccc(cc1)C(=O)Nc2c(OC)cccc2)c3cc(c4nc(nnc4)N)ccc3
0.300676	O=C(OCC(=O)Nc1ccc(cc1)C(=O)Nc2c(OC)cccc2)c3cc(c4nc(nnc4)N)ccc3
0.300676	O=C(OCC(=O)Nc1ccc(cc1)C(=O)Nc2c(OC)cccc2)c3cc(c4nc(nnc4)N)ccc3
0.300676	O=C(OCC(=O)Nc1ccc(cc1)C(=O)Nc2c(OC)cccc2)c3cc(c4nc(nnc4)N)ccc3
0.300676	O=C(OCC(=O)Nc1ccc(cc1)C(=O)Nc2c(OC)cccc2)c3cc(c4nc(nnc4)N)ccc3
0.300395	O=C(Nc1c(ccc(NC2CCN(CC2)C)c1)C)CCC3=NC=CN3
0.300395	O=C(Nc1c(ccc(NC2CCN(CC2)C)c1)C)CCC3=NC=CN3
0.300395	O=C(Nc1c(ccc(NC2CCN(CC2)C)c1)C)CCC3=NC=CN3
0.300395	O=C(Nc1c(ccc(NC2CCN(CC2)C)c1)C)CCC3=NC=CN3
0.300395	O=C(Nc1c(ccc(NC2CCN(CC2)C)c1)C)CCC3=NC=CN3
0.300395	O=C(Nc1c(ccc(NC2CCN(CC2)C)c1)C)CCC3=NC=CN3
0.300395	O=C(Nc1c(ccc(NC2CCN(CC2)C)c1)C)CCC3=NC=CN3
0.300395	O=C(Nc1c(ccc(NC2CCN(CC2)C)c1)C)CCC3=NC=CN3
0.300395	O=C(Nc1c(ccc(NC2CCN(CC2)C)c1)C)CCC3=NC=CN3
0.300395	O=C(Nc1c(ccc(NC2CCN(CC2)C)c1)C)CCC3=NC=CN3
0.3	S1C(=NC=C1Cc2cc(c(cc2)C)C)NC(=O)c3cc(NC(=O)C)c(cc3)C
0.3	S1C(=NC=C1Cc2cc(c(cc2)C)C)NC(=O)c3cc(NC(=O)C)c(cc3)C
0.3	S1C(=NC=C1Cc2cc(c(cc2)C)C)NC(=O)c3cc(NC(=O)C)c(cc3)C
0.3	S1C(=NC=C1Cc2cc(c(cc2)C)C)NC(=O)c3cc(NC(=O)C)c(cc3)C
0.3	S1C(=NC=C1Cc2cc(c(cc2)C)C)NC(=O)c3cc(NC(=O)C)c(cc3)C
0.3	S1C(=NC=C1Cc2cc(c(cc2)C)C)NC(=O)c3cc(NC(=O)C)c(cc3)C
0.3	S1C(=NC=C1Cc2cc(c(cc2)C)C)NC(=O)c3cc(NC(=O)C)c(cc3)C
0.3	S1C(=NC=C1Cc2cc(c(cc2)C)C)NC(=O)c3cc(NC(=O)C)c(cc3)C
0.3	S1C(=NC=C1Cc2cc(c(cc2)C)C)NC(=O)c3cc(NC(=O)C)c(cc3)C
0.3	S1C(=NC=C1Cc2cc(c(cc2)C)C)NC(=O)c3cc(NC(=O)C)c(cc3)C
0.3	Clc1c(ccc(OC2CCC2)c1)C(=O)Nc3c(ccc(NC4CCN(CC4)C)c3)C
0.3	Clc1c(ccc(OC2CCC2)c1)C(=O)Nc3c(ccc(NC4CCN(CC4)C)c3)C
0.3	Clc1c(ccc(OC2CCC2)c1)C(=O)Nc3c(ccc(NC4CCN(CC4)C)c3)C
0.3	Clc1c(ccc(OC2CCC2)c1)C(=O)Nc3c(ccc(NC4CCN(CC4)C)c3)C
0.3	Clc1c(ccc(OC2CCC2)c1)C(=O)Nc3c(ccc(NC4CCN(CC4)C)c3)C
0.3	Clc1c(ccc(OC2CCC2)c1)C(=O)Nc3c(ccc(NC4CCN(CC4)C)c3)C
0.3	Clc1c(ccc(OC2CCC2)c1)C(=O)Nc3c(ccc(NC4CCN(CC4)C)c3)C
0.3	Clc1c(ccc(OC2CCC2)c1)C(=O)Nc3c(ccc(NC4CCN(CC4)C)c3)C
0.3	Clc1c(ccc(OC2CCC2)c1)C(=O)Nc3c(ccc(NC4CCN(CC4)C)c3)C
0.3	Clc1c(ccc(OC2CCC2)c1)C(=O)Nc3c(ccc(NC4CCN(CC4)C)c3)C
0.299611	O=C(O)CCCCC(=O)Nc1cc(OC)c(NC(=O)c2cnccc2)cc1
0.299611	O=C(O)CCCCC(=O)Nc1cc(OC)c(NC(=O)c2cnccc2)cc1
0.299611	O=C(O)CCCCC(=O)Nc1cc(OC)c(NC(=O)c2cnccc2)cc1
0.299611	O=C(O)CCCCC(=O)Nc1cc(OC)c(NC(=O)c2cnccc2)cc1
0.299611	O=C(O)CCCCC(=O)Nc1cc(OC)c(NC(=O)c2cnccc2)cc1
0.298701	O=C(Nc1c(OC)cc(NC(=O)C(=O)NC2=NN(C=C2)Cc3c(cccc3)C)cc1)c4cnccc4
0.298701	O=C(Nc1c(OC)cc(NC(=O)C(=O)NC2=NN(C=C2)Cc3c(cccc3)C)cc1)c4cnccc4
0.298701	O=C(Nc1c(OC)cc(NC(=O)C(=O)NC2=NN(C=C2)Cc3c(cccc3)C)cc1)c4cnccc4
0.298701	O=C(Nc1c(OC)cc(NC(=O)C(=O)NC2=NN(C=C2)Cc3c(cccc3)C)cc1)c4cnccc4
0.298701	O=C(Nc1c(OC)cc(NC(=O)C(=O)NC2=NN(C=C2)Cc3c(cccc3)C)cc1)c4cnccc4
0.298701	O=C(Nc1c(OC)cc(NC(=O)C(=O)NC2=NN(C=C2)Cc3c(cccc3)C)cc1)c4cnccc4
0.298701	O=C(Nc1c(OC)cc(NC(=O)C(=O)NC2=NN(C=C2)Cc3c(cccc3)C)cc1)c4cnccc4
0.298701	O=C(Nc1c(OC)cc(NC(=O)C(=O)NC2=NN(C=C2)Cc3c(cccc3)C)cc1)c4cnccc4
0.298701	O=C(Nc1c(OC)cc(NC(=O)C(=O)NC2=NN(C=C2)Cc3c(cccc3)C)cc1)c4cnccc4
0.298701	O=C(Nc1c(OC)cc(NC(=O)C(=O)NC2=NN(C=C2)Cc3c(cccc3)C)cc1)c4cnccc4
0.298561	O=C(Nc1c(OC)cc(NC(=O)C(N)Cc2cc(OC)c(OC)cc2)cc1)c3cnccc3
0.298561	O=C(Nc1c(OC)cc(NC(=O)C(N)Cc2cc(OC)c(OC)cc2)cc1)c3cnccc3
0.298561	O=C(Nc1c(OC)cc(NC(=O)C(N)Cc2cc(OC)c(OC)cc2)cc1)c3cnccc3
0.298305	Clc1cc(ccc1)C(=O)Nc2cc(c(NC(=O)C=3SC(=NC3c4ccccc4)c5ccccc5)cc2)C
0.298305	Clc1cc(ccc1)C(=O)Nc2cc(c(NC(=O)C=3SC(=NC3c4ccccc4)c5ccccc5)cc2)C
0.298305	Clc1cc(ccc1)C(=O)Nc2cc(c(NC(=O)C=3SC(=NC3c4ccccc4)c5ccccc5)cc2)C
0.298305	Clc1cc(ccc1)C(=O)Nc2cc(c(NC(=O)C=3SC(=NC3c4ccccc4)c5ccccc5)cc2)C
0.298305	Clc1cc(ccc1)C(=O)Nc2cc(c(NC(=O)C=3SC(=NC3c4ccccc4)c5ccccc5)cc2)C
0.298305	Clc1cc(ccc1)C(=O)Nc2cc(c(NC(=O)C=3SC(=NC3c4ccccc4)c5ccccc5)cc2)C
0.298305	Clc1cc(ccc1)C(=O)Nc2cc(c(NC(=O)C=3SC(=NC3c4ccccc4)c5ccccc5)cc2)C
0.298305	Clc1cc(ccc1)C(=O)Nc2cc(c(NC(=O)C=3SC(=NC3c4ccccc4)c5ccccc5)cc2)C
0.298305	Clc1cc(ccc1)C(=O)Nc2cc(c(NC(=O)C=3SC(=NC3c4ccccc4)c5ccccc5)cc2)C
0.298305	Clc1cc(ccc1)C(=O)Nc2cc(c(NC(=O)C=3SC(=NC3c4ccccc4)c5ccccc5)cc2)C
0.298182	FC(F)(F)c1ncc(cc1)CC(=O)Nc2c(ccc(NC3CCN(CC3)C)c2)C
0.298182	FC(F)(F)c1ncc(cc1)CC(=O)Nc2c(ccc(NC3CCN(CC3)C)c2)C
0.298182	FC(F)(F)c1ncc(cc1)CC(=O)Nc2c(ccc(NC3CCN(CC3)C)c2)C
0.298182	FC(F)(F)c1ncc(cc1)CC(=O)Nc2c(ccc(NC3CCN(CC3)C)c2)C
0.298182	FC(F)(F)c1ncc(cc1)CC(=O)Nc2c(ccc(NC3CCN(CC3)C)c2)C
0.298182	FC(F)(F)c1ncc(cc1)CC(=O)Nc2c(ccc(NC3CCN(CC3)C)c2)C
0.298182	FC(F)(F)c1ncc(cc1)CC(=O)Nc2c(ccc(NC3CCN(CC3)C)c2)C
0.298182	FC(F)(F)c1ncc(cc1)CC(=O)Nc2c(ccc(NC3CCN(CC3)C)c2)C
0.298182	FC(F)(F)c1ncc(cc1)CC(=O)Nc2c(ccc(NC3CCN(CC3)C)c2)C
0.298182	FC(F)(F)c1ncc(cc1)CC(=O)Nc2c(ccc(NC3CCN(CC3)C)c2)C
0.297872	Fc1c(NC(=O)c2cc(NC(=O)C)c(cc2)C)cc(cc1)C
0.297872	Fc1c(NC(=O)c2cc(NC(=O)C)c(cc2)C)cc(cc1)C
0.297872	Fc1c(NC(=O)c2cc(NC(=O)C)c(cc2)C)cc(cc1)C
0.297872	Fc1c(NC(=O)c2cc(NC(=O)C)c(cc2)C)cc(cc1)C
0.295775	S1C(=NC(C(=O)Nc2c(ccc(NC3CCN(CC3)C)c2)C)=C1)N4CCCCC4
0.295775	S1C(=NC(C(=O)Nc2c(ccc(NC3CCN(CC3)C)c2)C)=C1)N4CCCCC4
0.295775	S1C(=NC(C(=O)Nc2c(ccc(NC3CCN(CC3)C)c2)C)=C1)N4CCCCC4
0.295775	S1C(=NC(C(=O)Nc2c(ccc(NC3CCN(CC3)C)c2)C)=C1)N4CCCCC4
0.295775	S1C(=NC(C(=O)Nc2c(ccc(NC3CCN(CC3)C)c2)C)=C1)N4CCCCC4
0.295775	S1C(=NC(C(=O)Nc2c(ccc(NC3CCN(CC3)C)c2)C)=C1)N4CCCCC4
0.295775	S1C(=NC(C(=O)Nc2c(ccc(NC3CCN(CC3)C)c2)C)=C1)N4CCCCC4
0.295775	S1C(=NC(C(=O)Nc2c(ccc(NC3CCN(CC3)C)c2)C)=C1)N4CCCCC4
0.295775	O=C(OC)c1cc(OCC(=O)NC)c(NC(=O)c2cc(NC(=O)Cc3ccncc3)c(cc2)C)cc1
0.295547	Clc1cc(ccc1)C(=O)Nc2cc(c(NC(=O)c3cc(ccc3)C(C)(C)C)cc2)C
0.295547	Clc1cc(ccc1)C(=O)Nc2cc(c(NC(=O)c3cc(ccc3)C(C)(C)C)cc2)C
0.295547	Clc1cc(ccc1)C(=O)Nc2cc(c(NC(=O)c3cc(ccc3)C(C)(C)C)cc2)C
0.295547	Clc1cc(ccc1)C(=O)Nc2cc(c(NC(=O)c3cc(ccc3)C(C)(C)C)cc2)C
0.295547	Clc1cc(ccc1)C(=O)Nc2cc(c(NC(=O)c3cc(ccc3)C(C)(C)C)cc2)C
0.295547	Clc1cc(ccc1)C(=O)Nc2cc(c(NC(=O)c3cc(ccc3)C(C)(C)C)cc2)C
0.295547	Clc1cc(ccc1)C(=O)Nc2cc(c(NC(=O)c3cc(ccc3)C(C)(C)C)cc2)C
0.295082	O=C(Nc1c(ccc(NC2CCN(CC2)C)c1)C)C=3OC(=CC3)COc4c(C#N)cccc4
0.295082	O=C(Nc1c(ccc(NC2CCN(CC2)C)c1)C)C=3OC(=CC3)COc4c(C#N)cccc4
0.295082	O=C(Nc1c(ccc(NC2CCN(CC2)C)c1)C)C=3OC(=CC3)COc4c(C#N)cccc4
0.295082	O=C(Nc1c(ccc(NC2CCN(CC2)C)c1)C)C=3OC(=CC3)COc4c(C#N)cccc4
0.295082	O=C(Nc1c(ccc(NC2CCN(CC2)C)c1)C)C=3OC(=CC3)COc4c(C#N)cccc4
0.295082	O=C(Nc1c(ccc(NC2CCN(CC2)C)c1)C)C=3OC(=CC3)COc4c(C#N)cccc4
0.295082	O=C(Nc1c(ccc(NC2CCN(CC2)C)c1)C)C=3OC(=CC3)COc4c(C#N)cccc4
0.295082	O=C(Nc1c(ccc(NC2CCN(CC2)C)c1)C)C=3OC(=CC3)COc4c(C#N)cccc4
0.295082	O=C(Nc1c(ccc(NC2CCN(CC2)C)c1)C)C=3OC(=CC3)COc4c(C#N)cccc4
0.295082	O=C(Nc1c(ccc(NC2CCN(CC2)C)c1)C)C=3OC(=CC3)COc4c(C#N)cccc4
0.294737	Fc1c(cc(cc1C)CNC(=O)C(=O)Nc2cc(OC)c(NC(=O)c3cnccc3)cc2)C
0.294737	Fc1c(cc(cc1C)CNC(=O)C(=O)Nc2cc(OC)c(NC(=O)c3cnccc3)cc2)C
0.294737	Fc1c(cc(cc1C)CNC(=O)C(=O)Nc2cc(OC)c(NC(=O)c3cnccc3)cc2)C
0.294737	Fc1c(cc(cc1C)CNC(=O)C(=O)Nc2cc(OC)c(NC(=O)c3cnccc3)cc2)C
0.294737	Fc1c(cc(cc1C)CNC(=O)C(=O)Nc2cc(OC)c(NC(=O)c3cnccc3)cc2)C
0.294737	Fc1c(cc(cc1C)CNC(=O)C(=O)Nc2cc(OC)c(NC(=O)c3cnccc3)cc2)C
0.294737	Fc1c(cc(cc1C)CNC(=O)C(=O)Nc2cc(OC)c(NC(=O)c3cnccc3)cc2)C
0.294737	Fc1c(cc(cc1C)CNC(=O)C(=O)Nc2cc(OC)c(NC(=O)c3cnccc3)cc2)C
0.294737	Fc1c(cc(cc1C)CNC(=O)C(=O)Nc2cc(OC)c(NC(=O)c3cnccc3)cc2)C
0.294737	Fc1c(cc(cc1C)CNC(=O)C(=O)Nc2cc(OC)c(NC(=O)c3cnccc3)cc2)C
0.294118	S(=O)(=O)(N1CCOCC1)c2cc(NC(=O)c3cc(Nc4ncc(cc4)C)ccc3)c(NCC(C)C)cc2
0.294118	S(=O)(=O)(N1CCOCC1)c2cc(NC(=O)c3cc(Nc4ncc(cc4)C)ccc3)c(NCC(C)C)cc2
0.294118	S(=O)(=O)(N1CCOCC1)c2cc(NC(=O)c3cc(Nc4ncc(cc4)C)ccc3)c(NCC(C)C)cc2
0.29368	S(=O)(=O)(NC)c1ccc(cc1)C(=O)Nc2c(cc(cc2)C=3OC=CN3)C
0.29368	S(=O)(=O)(NC)c1ccc(cc1)C(=O)Nc2c(cc(cc2)C=3OC=CN3)C
0.29368	S(=O)(=O)(NC)c1ccc(cc1)C(=O)Nc2c(cc(cc2)C=3OC=CN3)C
0.29368	S(=O)(=O)(NC)c1ccc(cc1)C(=O)Nc2c(cc(cc2)C=3OC=CN3)C
0.29368	S(=O)(=O)(NC)c1ccc(cc1)C(=O)Nc2c(cc(cc2)C=3OC=CN3)C
0.29368	S(=O)(=O)(NC)c1ccc(cc1)C(=O)Nc2c(cc(cc2)C=3OC=CN3)C
0.29368	S(=O)(=O)(NC)c1ccc(cc1)C(=O)Nc2c(cc(cc2)C=3OC=CN3)C
0.29368	S(=O)(=O)(NC)c1ccc(cc1)C(=O)Nc2c(cc(cc2)C=3OC=CN3)C
0.29368	S(=O)(=O)(NC)c1ccc(cc1)C(=O)Nc2c(cc(cc2)C=3OC=CN3)C
0.29368	S(=O)(=O)(NC)c1ccc(cc1)C(=O)Nc2c(cc(cc2)C=3OC=CN3)C
0.293436	Clc1cc(cc(c1)CNc2c(cc(NC(=O)c3cc(Cl)ccc3)cc2)C)C(F)(F)F
0.293436	Clc1cc(cc(c1)CNc2c(cc(NC(=O)c3cc(Cl)ccc3)cc2)C)C(F)(F)F
0.293436	Clc1cc(cc(c1)CNc2c(cc(NC(=O)c3cc(Cl)ccc3)cc2)C)C(F)(F)F
0.293436	Clc1cc(cc(c1)CNc2c(cc(NC(=O)c3cc(Cl)ccc3)cc2)C)C(F)(F)F
0.293436	Clc1cc(cc(c1)CNc2c(cc(NC(=O)c3cc(Cl)ccc3)cc2)C)C(F)(F)F
0.293436	Clc1cc(cc(c1)CNc2c(cc(NC(=O)c3cc(Cl)ccc3)cc2)C)C(F)(F)F
0.293436	Clc1cc(cc(c1)CNc2c(cc(NC(=O)c3cc(Cl)ccc3)cc2)C)C(F)(F)F
0.293436	Clc1cc(cc(c1)CNc2c(cc(NC(=O)c3cc(Cl)ccc3)cc2)C)C(F)(F)F
0.293436	Clc1cc(cc(c1)CNc2c(cc(NC(=O)c3cc(Cl)ccc3)cc2)C)C(F)(F)F
0.293436	Clc1cc(cc(c1)CNc2c(cc(NC(=O)c3cc(Cl)ccc3)cc2)C)C(F)(F)F
0.29304	ClC=1SC(C(=O)Nc2c(ccc(NC3CCN(CC3)C)c2)C)=CC1C
0.29304	ClC=1SC(C(=O)Nc2c(ccc(NC3CCN(CC3)C)c2)C)=CC1C
0.29304	ClC=1SC(C(=O)Nc2c(ccc(NC3CCN(CC3)C)c2)C)=CC1C
0.29304	ClC=1SC(C(=O)Nc2c(ccc(NC3CCN(CC3)C)c2)C)=CC1C
0.29304	ClC=1SC(C(=O)Nc2c(ccc(NC3CCN(CC3)C)c2)C)=CC1C
0.29304	ClC=1SC(C(=O)Nc2c(ccc(NC3CCN(CC3)C)c2)C)=CC1C
0.29304	ClC=1SC(C(=O)Nc2c(ccc(NC3CCN(CC3)C)c2)C)=CC1C
0.29304	ClC=1SC(C(=O)Nc2c(ccc(NC3CCN(CC3)C)c2)C)=CC1C
0.29304	ClC=1SC(C(=O)Nc2c(ccc(NC3CCN(CC3)C)c2)C)=CC1C
0.29304	ClC=1SC(C(=O)Nc2c(ccc(NC3CCN(CC3)C)c2)C)=CC1C
0.292754	O=C(Nc1c(ccc(NC2CCN(CC2)C)c1)C)c3c4c(ON=C4C5CC5)nc(c6ccccc6)c3
0.292754	O=C(Nc1c(ccc(NC2CCN(CC2)C)c1)C)c3c4c(ON=C4C5CC5)nc(c6ccccc6)c3
0.292754	O=C(Nc1c(ccc(NC2CCN(CC2)C)c1)C)c3c4c(ON=C4C5CC5)nc(c6ccccc6)c3
0.292754	O=C(Nc1c(ccc(NC2CCN(CC2)C)c1)C)c3c4c(ON=C4C5CC5)nc(c6ccccc6)c3
0.292754	O=C(Nc1c(ccc(NC2CCN(CC2)C)c1)C)c3c4c(ON=C4C5CC5)nc(c6ccccc6)c3
0.292754	O=C(Nc1c(ccc(NC2CCN(CC2)C)c1)C)c3c4c(ON=C4C5CC5)nc(c6ccccc6)c3
0.292754	O=C(Nc1c(ccc(NC2CCN(CC2)C)c1)C)c3c4c(ON=C4C5CC5)nc(c6ccccc6)c3
0.292754	O=C(Nc1c(ccc(NC2CCN(CC2)C)c1)C)c3c4c(ON=C4C5CC5)nc(c6ccccc6)c3
0.292754	O=C(Nc1c(ccc(NC2CCN(CC2)C)c1)C)c3c4c(ON=C4C5CC5)nc(c6ccccc6)c3
0.292754	O=C(Nc1c(ccc(NC2CCN(CC2)C)c1)C)c3c4c(ON=C4C5CC5)nc(c6ccccc6)c3
0.292254	Brc1c(NC(=O)OC(C)(C)C)ccc(c1)C(=O)NCc2cc(c3ncccc3)ccc2
0.292254	Brc1c(NC(=O)OC(C)(C)C)ccc(c1)C(=O)NCc2cc(c3ncccc3)ccc2
0.292254	Brc1c(NC(=O)OC(C)(C)C)ccc(c1)C(=O)NCc2cc(c3ncccc3)ccc2
0.292254	Brc1c(NC(=O)OC(C)(C)C)ccc(c1)C(=O)NCc2cc(c3ncccc3)ccc2
0.292254	Brc1c(NC(=O)OC(C)(C)C)ccc(c1)C(=O)NCc2cc(c3ncccc3)ccc2
0.292254	Brc1c(NC(=O)OC(C)(C)C)ccc(c1)C(=O)NCc2cc(c3ncccc3)ccc2
0.292254	Brc1c(NC(=O)OC(C)(C)C)ccc(c1)C(=O)NCc2cc(c3ncccc3)ccc2
0.292254	Brc1c(NC(=O)OC(C)(C)C)ccc(c1)C(=O)NCc2cc(c3ncccc3)ccc2
0.292254	Brc1c(NC(=O)OC(C)(C)C)ccc(c1)C(=O)NCc2cc(c3ncccc3)ccc2
0.292254	Brc1c(NC(=O)OC(C)(C)C)ccc(c1)C(=O)NCc2cc(c3ncccc3)ccc2
0.292096	O=C(N1CCC(Cc2cnc(N)cc2)CC1)c3cc(NC(=O)Cc4ccncc4)c(cc3)C
0.292096	O=C(N1CCC(Cc2cnc(N)cc2)CC1)c3cc(NC(=O)Cc4ccncc4)c(cc3)C
0.292096	O=C(N1CCC(Cc2cnc(N)cc2)CC1)c3cc(NC(=O)Cc4ccncc4)c(cc3)C
0.291971	O=C(Nc1c(cc(cc1)C=2OC=CN2)C)c3cc(N4C=CC=C4)ccc3
0.291971	O=C(Nc1c(cc(cc1)C=2OC=CN2)C)c3cc(N4C=CC=C4)ccc3
0.291971	O=C(Nc1c(cc(cc1)C=2OC=CN2)C)c3cc(N4C=CC=C4)ccc3
0.291971	O=C(Nc1c(cc(cc1)C=2OC=CN2)C)c3cc(N4C=CC=C4)ccc3
0.291971	O=C(Nc1c(cc(cc1)C=2OC=CN2)C)c3cc(N4C=CC=C4)ccc3
0.291971	O=C(Nc1c(cc(cc1)C=2OC=CN2)C)c3cc(N4C=CC=C4)ccc3
0.291667	O=C(Nc1c(ccc(NC2CCN(CC2)C)c1)C)c3ncccc3OCCC
0.291667	O=C(Nc1c(ccc(NC2CCN(CC2)C)c1)C)c3ncccc3OCCC
0.291667	O=C(Nc1c(ccc(NC2CCN(CC2)C)c1)C)c3ncccc3OCCC
0.291667	O=C(Nc1c(ccc(NC2CCN(CC2)C)c1)C)c3ncccc3OCCC
0.291667	O=C(Nc1c(ccc(NC2CCN(CC2)C)c1)C)c3ncccc3OCCC
0.291667	O=C(Nc1c(ccc(NC2CCN(CC2)C)c1)C)c3ncccc3OCCC
0.291667	O=C(Nc1c(ccc(NC2CCN(CC2)C)c1)C)c3ncccc3OCCC
0.291667	O=C(Nc1c(ccc(NC2CCN(CC2)C)c1)C)c3ncccc3OCCC
0.291667	O=C(Nc1c(ccc(NC2CCN(CC2)C)c1)C)c3ncccc3OCCC
0.291667	O=C(Nc1c(ccc(NC2CCN(CC2)C)c1)C)c3ncccc3OCCC
0.291513	Brc1c(OCc2ccc(cc2)C(=O)Nc3cc(ccc3)C=4OC=CN4)c(Br)cc(c1)C
0.291513	Brc1c(OCc2ccc(cc2)C(=O)Nc3cc(ccc3)C=4OC=CN4)c(Br)cc(c1)C
0.291513	Brc1c(OCc2ccc(cc2)C(=O)Nc3cc(ccc3)C=4OC=CN4)c(Br)cc(c1)C
0.291513	Brc1c(OCc2ccc(cc2)C(=O)Nc3cc(ccc3)C=4OC=CN4)c(Br)cc(c1)C
0.291513	Brc1c(OCc2ccc(cc2)C(=O)Nc3cc(ccc3)C=4OC=CN4)c(Br)cc(c1)C
0.291513	Brc1c(OCc2ccc(cc2)C(=O)Nc3cc(ccc3)C=4OC=CN4)c(Br)cc(c1)C
0.291513	Brc1c(OCc2ccc(cc2)C(=O)Nc3cc(ccc3)C=4OC=CN4)c(Br)cc(c1)C
0.291513	Brc1c(OCc2ccc(cc2)C(=O)Nc3cc(ccc3)C=4OC=CN4)c(Br)cc(c1)C
0.291513	Brc1c(OCc2ccc(cc2)C(=O)Nc3cc(ccc3)C=4OC=CN4)c(Br)cc(c1)C
0.291513	Brc1c(OCc2ccc(cc2)C(=O)Nc3cc(ccc3)C=4OC=CN4)c(Br)cc(c1)C
0.290909	BrC=1SC(=C(C(=O)Nc2c(ccc(NC3CCN(CC3)C)c2)C)C1)C
0.290909	BrC=1SC(=C(C(=O)Nc2c(ccc(NC3CCN(CC3)C)c2)C)C1)C
0.290909	BrC=1SC(=C(C(=O)Nc2c(ccc(NC3CCN(CC3)C)c2)C)C1)C
0.290909	BrC=1SC(=C(C(=O)Nc2c(ccc(NC3CCN(CC3)C)c2)C)C1)C
0.290909	BrC=1SC(=C(C(=O)Nc2c(ccc(NC3CCN(CC3)C)c2)C)C1)C
0.290909	BrC=1SC(=C(C(=O)Nc2c(ccc(NC3CCN(CC3)C)c2)C)C1)C
0.290909	BrC=1SC(=C(C(=O)Nc2c(ccc(NC3CCN(CC3)C)c2)C)C1)C
0.290909	BrC=1SC(=C(C(=O)Nc2c(ccc(NC3CCN(CC3)C)c2)C)C1)C
0.290909	BrC=1SC(=C(C(=O)Nc2c(ccc(NC3CCN(CC3)C)c2)C)C1)C
0.290909	BrC=1SC(=C(C(=O)Nc2c(ccc(NC3CCN(CC3)C)c2)C)C1)C
0.290657	O=C(N1CCC(c2nc(c3ccccc3)ccn2)CC1)c4cc(C#N)c(cc4)CC
0.290657	O=C(N1CCC(c2nc(c3ccccc3)ccn2)CC1)c4cc(C#N)c(cc4)CC
0.290657	O=C(N1CCC(c2nc(c3ccccc3)ccn2)CC1)c4cc(C#N)c(cc4)CC
0.289855	O=C(Nc1cc(N2CCCC2)c(cc1)C)c3ccc(NCC4=NC=CN4C)cc3
0.289855	O=C(Nc1cc(N2CCCC2)c(cc1)C)c3ccc(NCC4=NC=CN4C)cc3
0.289855	O=C(Nc1cc(N2CCCC2)c(cc1)C)c3ccc(NCC4=NC=CN4C)cc3
0.289855	O=C(Nc1cc(N2CCCC2)c(cc1)C)c3ccc(NCC4=NC=CN4C)cc3
0.289855	O=C(Nc1cc(N2CCCC2)c(cc1)C)c3ccc(NCC4=NC=CN4C)cc3
0.289855	O=C(Nc1cc(N2CCCC2)c(cc1)C)c3ccc(NCC4=NC=CN4C)cc3
0.289855	O=C(Nc1cc(N2CCCC2)c(cc1)C)c3ccc(NCC4=NC=CN4C)cc3
0.289855	O=C(Nc1cc(N2CCCC2)c(cc1)C)c3ccc(NCC4=NC=CN4C)cc3
0.289683	Clc1ccc(SCc2ccc(cc2)C(=O)Nc3cc(ccc3)C=4OC=CN4)cc1
0.289683	Clc1ccc(SCc2ccc(cc2)C(=O)Nc3cc(ccc3)C=4OC=CN4)cc1
0.289683	Clc1ccc(SCc2ccc(cc2)C(=O)Nc3cc(ccc3)C=4OC=CN4)cc1
0.289575	Brc1ccc(cc1)C(=O)NCCC(=O)Nc2c(cc(NC(=O)c3cc(Cl)ccc3)cc2)C
0.289575	Brc1ccc(cc1)C(=O)NCCC(=O)Nc2c(cc(NC(=O)c3cc(Cl)ccc3)cc2)C
0.289575	Brc1ccc(cc1)C(=O)NCCC(=O)Nc2c(cc(NC(=O)c3cc(Cl)ccc3)cc2)C
0.289575	Brc1ccc(cc1)C(=O)NCCC(=O)Nc2c(cc(NC(=O)c3cc(Cl)ccc3)cc2)C
0.289575	Brc1ccc(cc1)C(=O)NCCC(=O)Nc2c(cc(NC(=O)c3cc(Cl)ccc3)cc2)C
0.289575	Brc1ccc(cc1)C(=O)NCCC(=O)Nc2c(cc(NC(=O)c3cc(Cl)ccc3)cc2)C
0.289575	Brc1ccc(cc1)C(=O)NCCC(=O)Nc2c(cc(NC(=O)c3cc(Cl)ccc3)cc2)C
0.289575	Brc1ccc(cc1)C(=O)NCCC(=O)Nc2c(cc(NC(=O)c3cc(Cl)ccc3)cc2)C
0.289575	Brc1ccc(cc1)C(=O)NCCC(=O)Nc2c(cc(NC(=O)c3cc(Cl)ccc3)cc2)C
0.289575	Brc1ccc(cc1)C(=O)NCCC(=O)Nc2c(cc(NC(=O)c3cc(Cl)ccc3)cc2)C
0.289575	Clc1cc(ccc1)C(=O)Nc2cc(c(NC(=O)c3ccc(N(CC(C)C)C)cc3)cc2)C
0.289575	Clc1cc(ccc1)C(=O)Nc2cc(c(NC(=O)c3ccc(N(CC(C)C)C)cc3)cc2)C
0.289575	Clc1cc(ccc1)C(=O)Nc2cc(c(NC(=O)c3ccc(N(CC(C)C)C)cc3)cc2)C
0.289575	Clc1cc(ccc1)C(=O)Nc2cc(c(NC(=O)c3ccc(N(CC(C)C)C)cc3)cc2)C
0.289575	Clc1cc(ccc1)C(=O)Nc2cc(c(NC(=O)c3ccc(N(CC(C)C)C)cc3)cc2)C
0.289575	Clc1cc(ccc1)C(=O)Nc2cc(c(NC(=O)c3ccc(N(CC(C)C)C)cc3)cc2)C
0.289575	Clc1cc(ccc1)C(=O)Nc2cc(c(NC(=O)c3ccc(N(CC(C)C)C)cc3)cc2)C
0.289575	Clc1cc(ccc1)C(=O)Nc2cc(c(NC(=O)c3ccc(N(CC(C)C)C)cc3)cc2)C
0.289575	Clc1cc(ccc1)C(=O)Nc2cc(c(NC(=O)c3ccc(N(CC(C)C)C)cc3)cc2)C
0.289575	Clc1cc(ccc1)C(=O)Nc2cc(c(NC(=O)c3ccc(N(CC(C)C)C)cc3)cc2)C
0.288462	O=C(Nc1cc(N2CCCC2)c(cc1)C)C3=CC(=O)NC=C3
0.288462	O=C(Nc1cc(N2CCCC2)c(cc1)C)C3=CC(=O)NC=C3
0.288462	O=C(Nc1cc(N2CCCC2)c(cc1)C)C3=CC(=O)NC=C3
0.288462	O=C(Nc1cc(N2CCCC2)c(cc1)C)C3=CC(=O)NC=C3
0.288462	O=C(Nc1cc(N2CCCC2)c(cc1)C)C3=CC(=O)NC=C3
0.288462	O=C(Nc1cc(N2CCCC2)c(cc1)C)C3=CC(=O)NC=C3
0.288462	O=C(Nc1cc(N2CCCC2)c(cc1)C)C3=CC(=O)NC=C3
0.288462	O=C(Nc1cc(N2CCCC2)c(cc1)C)C3=CC(=O)NC=C3
0.288462	O=C(Nc1cc(N2CCCC2)c(cc1)C)C3=CC(=O)NC=C3
0.288462	O=C(Nc1cc(N2CCCC2)c(cc1)C)C3=CC(=O)NC=C3
0.28777	Brc1c(NC(=O)OC(C)(C)C)ccc(c1)C(=O)Nc2cc(ccc2)C=3OC=CN3
0.28777	Brc1c(NC(=O)OC(C)(C)C)ccc(c1)C(=O)Nc2cc(ccc2)C=3OC=CN3
0.28777	Brc1c(NC(=O)OC(C)(C)C)ccc(c1)C(=O)Nc2cc(ccc2)C=3OC=CN3
0.28777	Brc1c(NC(=O)OC(C)(C)C)ccc(c1)C(=O)Nc2cc(ccc2)C=3OC=CN3
0.28777	Brc1c(NC(=O)OC(C)(C)C)ccc(c1)C(=O)Nc2cc(ccc2)C=3OC=CN3
0.28777	Brc1c(NC(=O)OC(C)(C)C)ccc(c1)C(=O)Nc2cc(ccc2)C=3OC=CN3
0.28777	Brc1c(NC(=O)OC(C)(C)C)ccc(c1)C(=O)Nc2cc(ccc2)C=3OC=CN3
0.28777	Brc1c(NC(=O)OC(C)(C)C)ccc(c1)C(=O)Nc2cc(ccc2)C=3OC=CN3
0.28777	Brc1c(NC(=O)OC(C)(C)C)ccc(c1)C(=O)Nc2cc(ccc2)C=3OC=CN3
0.28777	Brc1c(NC(=O)OC(C)(C)C)ccc(c1)C(=O)Nc2cc(ccc2)C=3OC=CN3
0.28754	O=C(N1c2c(cc(NC(=O)c3cc(ccc3)CNc4nc(ncc4)C)cc2)CC1)N
0.28754	O=C(N1c2c(cc(NC(=O)c3cc(ccc3)CNc4nc(ncc4)C)cc2)CC1)N
0.28754	O=C(N1c2c(cc(NC(=O)c3cc(ccc3)CNc4nc(ncc4)C)cc2)CC1)N
0.28754	O=C(N1c2c(cc(NC(=O)c3cc(ccc3)CNc4nc(ncc4)C)cc2)CC1)N
0.28754	O=C(N1c2c(cc(NC(=O)c3cc(ccc3)CNc4nc(ncc4)C)cc2)CC1)N
0.28754	O=C(N1c2c(cc(NC(=O)c3cc(ccc3)CNc4nc(ncc4)C)cc2)CC1)N
0.28754	O=C(N1c2c(cc(NC(=O)c3cc(ccc3)CNc4nc(ncc4)C)cc2)CC1)N
0.28754	O=C(N1c2c(cc(NC(=O)c3cc(ccc3)CNc4nc(ncc4)C)cc2)CC1)N
0.28754	O=C(N1c2c(cc(NC(=O)c3cc(ccc3)CNc4nc(ncc4)C)cc2)CC1)N
0.28754	O=C(N1c2c(cc(NC(=O)c3cc(ccc3)CNc4nc(ncc4)C)cc2)CC1)N
0.285714	Clc1cc(ccc1)C(=O)Nc2cc(c(N)cc2)C
0.285714	Clc1cc(ccc1)C(=O)Nc2cc(c(N)cc2)C
0.285714	Clc1cc(ccc1)C(=O)Nc2cc(c(N)cc2)C
0.285714	Clc1cc(ccc1)C(=O)Nc2cc(c(N)cc2)C
0.285714	Clc1cc(ccc1)C(=O)Nc2cc(c(N)cc2)C
0.285714	Clc1cc(ccc1)C(=O)Nc2cc(c(N)cc2)C
0.285714	Clc1cc(ccc1)C(=O)Nc2cc(c(N)cc2)C
0.285714	Clc1cc(ccc1)C(=O)Nc2cc(c(N)cc2)C
0.285714	Clc1cc(ccc1)C(=O)Nc2cc(c(N)cc2)C
0.285714	Clc1cc(ccc1)C(=O)Nc2cc(c(N)cc2)C
0.285714	O=C(NC1=Nc2c(N1)ccc(c2)C(=O)N)c3cc(NC(=O)Cc4ccncc4)c(cc3)C
0.285714	O=C(NC1=Nc2c(N1)ccc(c2)C(=O)N)c3cc(NC(=O)Cc4ccncc4)c(cc3)C
0.285223	O=C(N1CCC(O)(Cc2c(cccc2)C)CC1)c3ccc(Nc4nc(OC)ccn4)cc3
0.285223	O=C(N1CCC(O)(Cc2c(cccc2)C)CC1)c3ccc(Nc4nc(OC)ccn4)cc3
0.285223	O=C(N1CCC(O)(Cc2c(cccc2)C)CC1)c3ccc(Nc4nc(OC)ccn4)cc3
0.285223	O=C(N1CCC(O)(Cc2c(cccc2)C)CC1)c3ccc(Nc4nc(OC)ccn4)cc3
0.285223	O=C(N1CCC(O)(Cc2c(cccc2)C)CC1)c3ccc(Nc4nc(OC)ccn4)cc3
0.285223	O=C(N1CCC(O)(Cc2c(cccc2)C)CC1)c3ccc(Nc4nc(OC)ccn4)cc3
0.285223	O=C(N1CCC(O)(Cc2c(cccc2)C)CC1)c3ccc(Nc4nc(OC)ccn4)cc3
0.285211	O=C(NC(Cc1ccccc1)CC2CCCCC2)c3cc(NC(=O)Cc4ccncc4)c(cc3)C
0.285211	O=C(NC(Cc1ccccc1)CC2CCCCC2)c3cc(NC(=O)Cc4ccncc4)c(cc3)C
0.285211	O=C(NC(Cc1ccccc1)CC2CCCCC2)c3cc(NC(=O)Cc4ccncc4)c(cc3)C
0.284644	O=C(Nc1cc(OCCC(C)C)c(cc1)C)c2cnc(nc2)N3CCOCC3
0.284644	O=C(Nc1cc(OCCC(C)C)c(cc1)C)c2cnc(nc2)N3CCOCC3
0.284644	O=C(Nc1cc(OCCC(C)C)c(cc1)C)c2cnc(nc2)N3CCOCC3
0.284644	O=C(Nc1cc(OCCC(C)C)c(cc1)C)c2cnc(nc2)N3CCOCC3
0.284644	O=C(Nc1cc(OCCC(C)C)c(cc1)C)c2cnc(nc2)N3CCOCC3
0.284644	O=C(Nc1cc(OCCC(C)C)c(cc1)C)c2cnc(nc2)N3CCOCC3
0.284644	O=C(Nc1cc(OCCC(C)C)c(cc1)C)c2cnc(nc2)N3CCOCC3
0.284644	O=C(Nc1cc(OCCC(C)C)c(cc1)C)c2cnc(nc2)N3CCOCC3
0.284644	O=C(Nc1cc(OCCC(C)C)c(cc1)C)c2cnc(nc2)N3CCOCC3
0.284644	O=C(Nc1cc(OCCC(C)C)c(cc1)C)c2cnc(nc2)N3CCOCC3
0.283688	Brc1c(NC(=O)OC(C)(C)C)ccc(c1)C(=O)NC=2SC=C(N2)c3ccc(O)cc3
0.283688	Brc1c(NC(=O)OC(C)(C)C)ccc(c1)C(=O)NC=2SC=C(N2)c3ccc(O)cc3
0.283688	Brc1c(NC(=O)OC(C)(C)C)ccc(c1)C(=O)NC=2SC=C(N2)c3ccc(O)cc3
0.283688	Brc1c(NC(=O)OC(C)(C)C)ccc(c1)C(=O)NC=2SC=C(N2)c3ccc(O)cc3
0.283688	Brc1c(NC(=O)OC(C)(C)C)ccc(c1)C(=O)NC=2SC=C(N2)c3ccc(O)cc3
0.283688	Brc1c(NC(=O)OC(C)(C)C)ccc(c1)C(=O)NC=2SC=C(N2)c3ccc(O)cc3
0.283688	Brc1c(NC(=O)OC(C)(C)C)ccc(c1)C(=O)NC=2SC=C(N2)c3ccc(O)cc3
0.283688	Brc1c(NC(=O)OC(C)(C)C)ccc(c1)C(=O)NC=2SC=C(N2)c3ccc(O)cc3
0.283688	Brc1c(NC(=O)OC(C)(C)C)ccc(c1)C(=O)NC=2SC=C(N2)c3ccc(O)cc3
0.283688	Brc1c(NC(=O)OC(C)(C)C)ccc(c1)C(=O)NC=2SC=C(N2)c3ccc(O)cc3
0.283636	S(=O)(=O)(c1ccccc1)Cc2ccc(cc2)C(=O)Nc3nc(ccc3)CN4CCN(C(=O)C)CC4
0.283636	S(=O)(=O)(c1ccccc1)Cc2ccc(cc2)C(=O)Nc3nc(ccc3)CN4CCN(C(=O)C)CC4
0.283636	S(=O)(=O)(c1ccccc1)Cc2ccc(cc2)C(=O)Nc3nc(ccc3)CN4CCN(C(=O)C)CC4
0.283636	S(=O)(=O)(c1ccccc1)Cc2ccc(cc2)C(=O)Nc3nc(ccc3)CN4CCN(C(=O)C)CC4
0.283636	S(=O)(=O)(c1ccccc1)Cc2ccc(cc2)C(=O)Nc3nc(ccc3)CN4CCN(C(=O)C)CC4
0.283636	S(=O)(=O)(c1ccccc1)Cc2ccc(cc2)C(=O)Nc3nc(ccc3)CN4CCN(C(=O)C)CC4
0.283636	S(=O)(=O)(c1ccccc1)Cc2ccc(cc2)C(=O)Nc3nc(ccc3)CN4CCN(C(=O)C)CC4
0.283636	S(=O)(=O)(c1ccccc1)Cc2ccc(cc2)C(=O)Nc3nc(ccc3)CN4CCN(C(=O)C)CC4
0.283636	S(=O)(=O)(c1ccccc1)Cc2ccc(cc2)C(=O)Nc3nc(ccc3)CN4CCN(C(=O)C)CC4
0.283636	S(=O)(=O)(c1ccccc1)Cc2ccc(cc2)C(=O)Nc3nc(ccc3)CN4CCN(C(=O)C)CC4
0.283636	Brc1c(OC)ccc(c1)C(=O)Nc2c(cc(cc2)C=3OC=CN3)C
0.283636	Brc1c(OC)ccc(c1)C(=O)Nc2c(cc(cc2)C=3OC=CN3)C
0.283636	Brc1c(OC)ccc(c1)C(=O)Nc2c(cc(cc2)C=3OC=CN3)C
0.283582	O=C(NC=1NN=C(C1)CC2CCCCC2)c3cc(NC(=O)C)c(cc3)C
0.283582	O=C(NC=1NN=C(C1)CC2CCCCC2)c3cc(NC(=O)C)c(cc3)C
0.283582	O=C(NC=1NN=C(C1)CC2CCCCC2)c3cc(NC(=O)C)c(cc3)C
0.283582	O=C(NC=1NN=C(C1)CC2CCCCC2)c3cc(NC(=O)C)c(cc3)C
0.283582	O=C(NC=1NN=C(C1)CC2CCCCC2)c3cc(NC(=O)C)c(cc3)C
0.283582	O=C(NC=1NN=C(C1)CC2CCCCC2)c3cc(NC(=O)C)c(cc3)C
0.283582	O=C(NC=1NN=C(C1)CC2CCCCC2)c3cc(NC(=O)C)c(cc3)C
0.283262	Clc1ncc(cc1)C(=O)Nc2cc(O)c(O)cc2
0.283262	Clc1ncc(cc1)C(=O)Nc2cc(O)c(O)cc2
0.283262	Clc1ncc(cc1)C(=O)Nc2cc(O)c(O)cc2
0.283262	Clc1ncc(cc1)C(=O)Nc2cc(O)c(O)cc2
0.283262	Clc1ncc(cc1)C(=O)Nc2cc(O)c(O)cc2
0.282869	S(=O)(=O)(NC)c1ccc(cc1)C(=O)Nc2c(ccc(c2)C(C)C)C
0.282869	S(=O)(=O)(NC)c1ccc(cc1)C(=O)Nc2c(ccc(c2)C(C)C)C
0.282869	S(=O)(=O)(NC)c1ccc(cc1)C(=O)Nc2c(ccc(c2)C(C)C)C
0.282869	S(=O)(=O)(NC)c1ccc(cc1)C(=O)Nc2c(ccc(c2)C(C)C)C
0.282869	S(=O)(=O)(NC)c1ccc(cc1)C(=O)Nc2c(ccc(c2)C(C)C)C
0.282869	S(=O)(=O)(NC)c1ccc(cc1)C(=O)Nc2c(ccc(c2)C(C)C)C
0.282869	S(=O)(=O)(NC)c1ccc(cc1)C(=O)Nc2c(ccc(c2)C(C)C)C
0.282869	S(=O)(=O)(NC)c1ccc(cc1)C(=O)Nc2c(ccc(c2)C(C)C)C
0.282869	S(=O)(=O)(NC)c1ccc(cc1)C(=O)Nc2c(ccc(c2)C(C)C)C
0.282869	S(=O)(=O)(NC)c1ccc(cc1)C(=O)Nc2c(ccc(c2)C(C)C)C
0.282051	FC(F)C(CNC(=O)c1cc(NC(=O)Cc2ccncc2)c(cc1)C)CC(=O)O
0.281879	O=C(N1CCC(C(=O)c2ccccc2)CC1)C(=O)Nc3cc(OC)c(NC(=O)c4cnccc4)cc3
0.281879	O=C(N1CCC(C(=O)c2ccccc2)CC1)C(=O)Nc3cc(OC)c(NC(=O)c4cnccc4)cc3
0.281879	O=C(N1CCC(C(=O)c2ccccc2)CC1)C(=O)Nc3cc(OC)c(NC(=O)c4cnccc4)cc3
0.281879	O=C(N1CCC(C(=O)c2ccccc2)CC1)C(=O)Nc3cc(OC)c(NC(=O)c4cnccc4)cc3
0.281879	O=C(N1CCC(C(=O)c2ccccc2)CC1)C(=O)Nc3cc(OC)c(NC(=O)c4cnccc4)cc3
0.281879	O=C(N1CCC(C(=O)c2ccccc2)CC1)C(=O)Nc3cc(OC)c(NC(=O)c4cnccc4)cc3
0.281879	O=C(N1CCC(C(=O)c2ccccc2)CC1)C(=O)Nc3cc(OC)c(NC(=O)c4cnccc4)cc3
0.281879	O=C(N1CCC(C(=O)c2ccccc2)CC1)C(=O)Nc3cc(OC)c(NC(=O)c4cnccc4)cc3
0.281879	O=C(N1CCC(C(=O)c2ccccc2)CC1)C(=O)Nc3cc(OC)c(NC(=O)c4cnccc4)cc3
0.281879	O=C(N1CCC(C(=O)c2ccccc2)CC1)C(=O)Nc3cc(OC)c(NC(=O)c4cnccc4)cc3
0.281553	O=C(Nc1cnccc1)c2ccc(O)cc2
0.281553	O=C(Nc1cnccc1)c2ccc(O)cc2
0.281481	FC(F)(F)COc1ncc(cc1)C(=O)Nc2cc(OCCC(C)C)c(cc2)C
0.281481	FC(F)(F)COc1ncc(cc1)C(=O)Nc2cc(OCCC(C)C)c(cc2)C
0.281481	FC(F)(F)COc1ncc(cc1)C(=O)Nc2cc(OCCC(C)C)c(cc2)C
0.281481	FC(F)(F)COc1ncc(cc1)C(=O)Nc2cc(OCCC(C)C)c(cc2)C
0.281481	FC(F)(F)COc1ncc(cc1)C(=O)Nc2cc(OCCC(C)C)c(cc2)C
0.281481	FC(F)(F)COc1ncc(cc1)C(=O)Nc2cc(OCCC(C)C)c(cc2)C
0.281481	FC(F)(F)COc1ncc(cc1)C(=O)Nc2cc(OCCC(C)C)c(cc2)C
0.281481	FC(F)(F)COc1ncc(cc1)C(=O)Nc2cc(OCCC(C)C)c(cc2)C
0.281481	FC(F)(F)COc1ncc(cc1)C(=O)Nc2cc(OCCC(C)C)c(cc2)C
0.281481	FC(F)(F)COc1ncc(cc1)C(=O)Nc2cc(OCCC(C)C)c(cc2)C
0.281369	Brc1c(cc(c(c1)C)C(=O)Nc2c(cc(NC(=O)c3cc(Cl)ccc3)cc2)C)C
0.281369	Brc1c(cc(c(c1)C)C(=O)Nc2c(cc(NC(=O)c3cc(Cl)ccc3)cc2)C)C
0.281369	Brc1c(cc(c(c1)C)C(=O)Nc2c(cc(NC(=O)c3cc(Cl)ccc3)cc2)C)C
0.281369	Brc1c(cc(c(c1)C)C(=O)Nc2c(cc(NC(=O)c3cc(Cl)ccc3)cc2)C)C
0.281369	Brc1c(cc(c(c1)C)C(=O)Nc2c(cc(NC(=O)c3cc(Cl)ccc3)cc2)C)C
0.281369	Brc1c(cc(c(c1)C)C(=O)Nc2c(cc(NC(=O)c3cc(Cl)ccc3)cc2)C)C
0.281369	Brc1c(cc(c(c1)C)C(=O)Nc2c(cc(NC(=O)c3cc(Cl)ccc3)cc2)C)C
0.281369	Brc1c(cc(c(c1)C)C(=O)Nc2c(cc(NC(=O)c3cc(Cl)ccc3)cc2)C)C
0.281369	Brc1c(cc(c(c1)C)C(=O)Nc2c(cc(NC(=O)c3cc(Cl)ccc3)cc2)C)C
0.281369	Brc1c(cc(c(c1)C)C(=O)Nc2c(cc(NC(=O)c3cc(Cl)ccc3)cc2)C)C
0.28125	O=C(Nc1c(ccc(c1)C(C)C)C)c2cc(N3C=CC=C3)ccc2
0.28125	O=C(Nc1c(ccc(c1)C(C)C)C)c2cc(N3C=CC=C3)ccc2
0.28125	O=C(Nc1c(ccc(c1)C(C)C)C)c2cc(N3C=CC=C3)ccc2
0.28125	O=C(Nc1c(ccc(c1)C(C)C)C)c2cc(N3C=CC=C3)ccc2
0.28125	O=C(Nc1c(ccc(c1)C(C)C)C)c2cc(N3C=CC=C3)ccc2
0.28125	O=C(Nc1c(ccc(c1)C(C)C)C)c2cc(N3C=CC=C3)ccc2
0.28125	O=C(Nc1c(ccc(c1)C(C)C)C)c2cc(N3C=CC=C3)ccc2
0.28125	O=C(Nc1c(ccc(c1)C(C)C)C)c2cc(N3C=CC=C3)ccc2
0.28125	O=C(Nc1c(ccc(c1)C(C)C)C)c2cc(N3C=CC=C3)ccc2
0.28125	O=C(Nc1c(ccc(c1)C(C)C)C)c2cc(N3C=CC=C3)ccc2
0.280851	O=C(Nc1c(ccc(c1)C2=NNC(=N2)C)C)C
0.280576	O=C(Nc1cc(OCCC(C)C)c(cc1)C)c2c(nccc2)NC(C)C
0.280576	O=C(Nc1cc(OCCC(C)C)c(cc1)C)c2c(nccc2)NC(C)C
0.280576	O=C(Nc1cc(OCCC(C)C)c(cc1)C)c2c(nccc2)NC(C)C
0.280576	O=C(Nc1cc(OCCC(C)C)c(cc1)C)c2c(nccc2)NC(C)C
0.280576	O=C(Nc1cc(OCCC(C)C)c(cc1)C)c2c(nccc2)NC(C)C
0.280576	O=C(Nc1cc(OCCC(C)C)c(cc1)C)c2c(nccc2)NC(C)C
0.280576	O=C(Nc1cc(OCCC(C)C)c(cc1)C)c2c(nccc2)NC(C)C
0.280576	O=C(Nc1cc(OCCC(C)C)c(cc1)C)c2c(nccc2)NC(C)C
0.280576	O=C(Nc1cc(OCCC(C)C)c(cc1)C)c2c(nccc2)NC(C)C
0.280576	O=C(Nc1cc(OCCC(C)C)c(cc1)C)c2c(nccc2)NC(C)C
0.280303	O=C(NC=1NN=C(c2cnccc2)C1)c3c(ncnc3)C
0.280303	O=C(NC=1NN=C(c2cnccc2)C1)c3c(ncnc3)C
0.280303	O=C(NC=1NN=C(c2cnccc2)C1)c3c(ncnc3)C
0.280303	O=C(NC=1NN=C(c2cnccc2)C1)c3c(ncnc3)C
0.280303	O=C(NC=1NN=C(c2cnccc2)C1)c3c(ncnc3)C
0.280303	O=C(NC=1NN=C(c2cnccc2)C1)c3c(ncnc3)C
0.280303	O=C(NC=1NN=C(c2cnccc2)C1)c3c(ncnc3)C
0.280303	O=C(NC=1NN=C(c2cnccc2)C1)c3c(ncnc3)C
0.280303	O=C(NC=1NN=C(c2cnccc2)C1)c3c(ncnc3)C
0.280303	O=C(NC=1NN=C(c2cnccc2)C1)c3c(ncnc3)C
0.280277	S(=O)(=O)(Nc1c(c(ccc1)C)C)c2ccc(cc2)C(=O)Nc3cc(ccc3)C=4OC=CN4
0.280277	S(=O)(=O)(Nc1c(c(ccc1)C)C)c2ccc(cc2)C(=O)Nc3cc(ccc3)C=4OC=CN4
0.280277	S(=O)(=O)(Nc1c(c(ccc1)C)C)c2ccc(cc2)C(=O)Nc3cc(ccc3)C=4OC=CN4
0.280277	S(=O)(=O)(Nc1c(c(ccc1)C)C)c2ccc(cc2)C(=O)Nc3cc(ccc3)C=4OC=CN4
0.280277	S(=O)(=O)(Nc1c(c(ccc1)C)C)c2ccc(cc2)C(=O)Nc3cc(ccc3)C=4OC=CN4
0.280142	Brc1c(NC(=O)OC(C)(C)C)ccc(c1)C(=O)NCCC2CCN(Cc3ccccc3)CC2
0.280142	Brc1c(NC(=O)OC(C)(C)C)ccc(c1)C(=O)NCCC2CCN(Cc3ccccc3)CC2
0.280142	Brc1c(NC(=O)OC(C)(C)C)ccc(c1)C(=O)NCCC2CCN(Cc3ccccc3)CC2
0.280142	Brc1c(NC(=O)OC(C)(C)C)ccc(c1)C(=O)NCCC2CCN(Cc3ccccc3)CC2
0.280142	Brc1c(NC(=O)OC(C)(C)C)ccc(c1)C(=O)NCCC2CCN(Cc3ccccc3)CC2
0.280142	Brc1c(NC(=O)OC(C)(C)C)ccc(c1)C(=O)NCCC2CCN(Cc3ccccc3)CC2
0.280142	Brc1c(NC(=O)OC(C)(C)C)ccc(c1)C(=O)NCCC2CCN(Cc3ccccc3)CC2
0.280142	Brc1c(NC(=O)OC(C)(C)C)ccc(c1)C(=O)NCCC2CCN(Cc3ccccc3)CC2
0.280142	Brc1c(NC(=O)OC(C)(C)C)ccc(c1)C(=O)NCCC2CCN(Cc3ccccc3)CC2
0.280142	Brc1c(NC(=O)OC(C)(C)C)ccc(c1)C(=O)NCCC2CCN(Cc3ccccc3)CC2
0.28	S1C=NC(c2ccc(cc2)C(=O)Nc3cc(OCCOC)ncc3)=C1
0.28	S1C=NC(c2ccc(cc2)C(=O)Nc3cc(OCCOC)ncc3)=C1
0.28	S1C=NC(c2ccc(cc2)C(=O)Nc3cc(OCCOC)ncc3)=C1
0.28	S1C=NC(c2ccc(cc2)C(=O)Nc3cc(OCCOC)ncc3)=C1
0.28	S1C=NC(c2ccc(cc2)C(=O)Nc3cc(OCCOC)ncc3)=C1
0.28	S1C=NC(c2ccc(cc2)C(=O)Nc3cc(OCCOC)ncc3)=C1
0.28	S1C=NC(c2ccc(cc2)C(=O)Nc3cc(OCCOC)ncc3)=C1
0.28	S1C=NC(c2ccc(cc2)C(=O)Nc3cc(OCCOC)ncc3)=C1
0.28	S1C=NC(c2ccc(cc2)C(=O)Nc3cc(OCCOC)ncc3)=C1
0.28	S1C=NC(c2ccc(cc2)C(=O)Nc3cc(OCCOC)ncc3)=C1
0.279851	O=C(O)c1cnc(nc1)N2CCN(C(=O)c3cc(NC(=O)C)c(cc3)C)CC2
0.279851	O=C(O)c1cnc(nc1)N2CCN(C(=O)c3cc(NC(=O)C)c(cc3)C)CC2
0.279851	O=C(O)c1cnc(nc1)N2CCN(C(=O)c3cc(NC(=O)C)c(cc3)C)CC2
0.279851	O=C(O)c1cnc(nc1)N2CCN(C(=O)c3cc(NC(=O)C)c(cc3)C)CC2
0.279851	O=C(O)c1cnc(nc1)N2CCN(C(=O)c3cc(NC(=O)C)c(cc3)C)CC2
0.279851	O=C(O)c1cnc(nc1)N2CCN(C(=O)c3cc(NC(=O)C)c(cc3)C)CC2
0.279851	O=C(O)c1cnc(nc1)N2CCN(C(=O)c3cc(NC(=O)C)c(cc3)C)CC2
0.279851	O=C(O)c1cnc(nc1)N2CCN(C(=O)c3cc(NC(=O)C)c(cc3)C)CC2
0.279851	O=C(O)c1cnc(nc1)N2CCN(C(=O)c3cc(NC(=O)C)c(cc3)C)CC2
0.279851	O=C(O)c1cnc(nc1)N2CCN(C(=O)c3cc(NC(=O)C)c(cc3)C)CC2
0.27957	Brc1c(ccc(Cl)c1)CCNC(=O)c2cc(NC(=O)Cc3ccncc3)c(cc2)C
0.27957	Brc1c(ccc(Cl)c1)CCNC(=O)c2cc(NC(=O)Cc3ccncc3)c(cc2)C
0.279352	Fc1cc(NC(=O)c2ccc(Nc3c(OC)cc(OC)cc3)cc2)cc(c1)C
0.279352	Fc1cc(NC(=O)c2ccc(Nc3c(OC)cc(OC)cc3)cc2)cc(c1)C
0.279352	Fc1cc(NC(=O)c2ccc(Nc3c(OC)cc(OC)cc3)cc2)cc(c1)C
0.279352	Fc1cc(NC(=O)c2ccc(Nc3c(OC)cc(OC)cc3)cc2)cc(c1)C
0.279352	Fc1cc(NC(=O)c2ccc(Nc3c(OC)cc(OC)cc3)cc2)cc(c1)C
0.279352	Fc1cc(NC(=O)c2ccc(Nc3c(OC)cc(OC)cc3)cc2)cc(c1)C
0.279352	Fc1cc(NC(=O)c2ccc(Nc3c(OC)cc(OC)cc3)cc2)cc(c1)C
0.279352	Fc1cc(NC(=O)c2ccc(Nc3c(OC)cc(OC)cc3)cc2)cc(c1)C
0.279352	Fc1cc(NC(=O)c2ccc(Nc3c(OC)cc(OC)cc3)cc2)cc(c1)C
0.279352	Fc1cc(NC(=O)c2ccc(Nc3c(OC)cc(OC)cc3)cc2)cc(c1)C
0.279245	FC(F)(F)c1cc(ncc1)C(=O)NC=2NN=C(c3cnccc3)C2
0.27907	S1C(=NC=C1Cc2cc(c(cc2)C)C)NC(=O)c3cc([N+]([O-])=O)c(Nc4ccccc4)cc3
0.27907	S1C(=NC=C1Cc2cc(c(cc2)C)C)NC(=O)c3cc([N+]([O-])=O)c(Nc4ccccc4)cc3
0.27907	S1C(=NC=C1Cc2cc(c(cc2)C)C)NC(=O)c3cc([N+]([O-])=O)c(Nc4ccccc4)cc3
0.27907	S1C(=NC=C1Cc2cc(c(cc2)C)C)NC(=O)c3cc([N+]([O-])=O)c(Nc4ccccc4)cc3
0.27907	S1C(=NC=C1Cc2cc(c(cc2)C)C)NC(=O)c3cc([N+]([O-])=O)c(Nc4ccccc4)cc3
0.27907	S1C(=NC=C1Cc2cc(c(cc2)C)C)NC(=O)c3cc([N+]([O-])=O)c(Nc4ccccc4)cc3
0.27907	S1C(=NC=C1Cc2cc(c(cc2)C)C)NC(=O)c3cc([N+]([O-])=O)c(Nc4ccccc4)cc3
0.27907	S1C(=NC=C1Cc2cc(c(cc2)C)C)NC(=O)c3cc([N+]([O-])=O)c(Nc4ccccc4)cc3
0.27907	S1C(=NC=C1Cc2cc(c(cc2)C)C)NC(=O)c3cc([N+]([O-])=O)c(Nc4ccccc4)cc3
0.27907	S1C(=NC=C1Cc2cc(c(cc2)C)C)NC(=O)c3cc([N+]([O-])=O)c(Nc4ccccc4)cc3
0.278912	S(=O)(=O)(c1c(ccc(NC(=O)c2c(Oc3cnccc3)nccc2)c1)C)C
0.278912	S(=O)(=O)(c1c(ccc(NC(=O)c2c(Oc3cnccc3)nccc2)c1)C)C
0.278912	S(=O)(=O)(c1c(ccc(NC(=O)c2c(Oc3cnccc3)nccc2)c1)C)C
0.278912	S(=O)(=O)(c1c(ccc(NC(=O)c2c(Oc3cnccc3)nccc2)c1)C)C
0.278912	S(=O)(=O)(c1c(ccc(NC(=O)c2c(Oc3cnccc3)nccc2)c1)C)C
0.278912	S(=O)(=O)(c1c(ccc(NC(=O)c2c(Oc3cnccc3)nccc2)c1)C)C
0.278912	S(=O)(=O)(c1c(ccc(NC(=O)c2c(Oc3cnccc3)nccc2)c1)C)C
0.278912	S(=O)(=O)(c1c(ccc(NC(=O)c2c(Oc3cnccc3)nccc2)c1)C)C
0.278912	S(=O)(=O)(c1c(ccc(NC(=O)c2c(Oc3cnccc3)nccc2)c1)C)C
0.278912	S(=O)(=O)(c1c(ccc(NC(=O)c2c(Oc3cnccc3)nccc2)c1)C)C
0.278146	S1C(C(=O)Nc2c(ccc(NC3CCN(CC3)C)c2)C)=C(OCc4ccccc4)C=C1C
0.278146	S1C(C(=O)Nc2c(ccc(NC3CCN(CC3)C)c2)C)=C(OCc4ccccc4)C=C1C
0.278146	S1C(C(=O)Nc2c(ccc(NC3CCN(CC3)C)c2)C)=C(OCc4ccccc4)C=C1C
0.278146	S1C(C(=O)Nc2c(ccc(NC3CCN(CC3)C)c2)C)=C(OCc4ccccc4)C=C1C
0.278146	S1C(C(=O)Nc2c(ccc(NC3CCN(CC3)C)c2)C)=C(OCc4ccccc4)C=C1C
0.278146	S1C(C(=O)Nc2c(ccc(NC3CCN(CC3)C)c2)C)=C(OCc4ccccc4)C=C1C
0.278146	S1C(C(=O)Nc2c(ccc(NC3CCN(CC3)C)c2)C)=C(OCc4ccccc4)C=C1C
0.277108	S(c1ccc(cc1)C(=O)Nc2cc(OCCC(C)C)c(cc2)C)C(C)C
0.277108	S(c1ccc(cc1)C(=O)Nc2cc(OCCC(C)C)c(cc2)C)C(C)C
0.277108	S(c1ccc(cc1)C(=O)Nc2cc(OCCC(C)C)c(cc2)C)C(C)C
0.277108	S(c1ccc(cc1)C(=O)Nc2cc(OCCC(C)C)c(cc2)C)C(C)C
0.277108	S(c1ccc(cc1)C(=O)Nc2cc(OCCC(C)C)c(cc2)C)C(C)C
0.277108	S(c1ccc(cc1)C(=O)Nc2cc(OCCC(C)C)c(cc2)C)C(C)C
0.277108	S(c1ccc(cc1)C(=O)Nc2cc(OCCC(C)C)c(cc2)C)C(C)C
0.277108	S(c1ccc(cc1)C(=O)Nc2cc(OCCC(C)C)c(cc2)C)C(C)C
0.277108	S(c1ccc(cc1)C(=O)Nc2cc(OCCC(C)C)c(cc2)C)C(C)C
0.277108	S(c1ccc(cc1)C(=O)Nc2cc(OCCC(C)C)c(cc2)C)C(C)C
0.276753	O=C(Nc1cc(ccc1)CN(C(=O)C)CC)c2cc(c(cc2)C)C(C)(C)C
0.276753	O=C(Nc1cc(ccc1)CN(C(=O)C)CC)c2cc(c(cc2)C)C(C)(C)C
0.276753	O=C(Nc1cc(ccc1)CN(C(=O)C)CC)c2cc(c(cc2)C)C(C)(C)C
0.276753	O=C(Nc1cc(ccc1)CN(C(=O)C)CC)c2cc(c(cc2)C)C(C)(C)C
0.276753	O=C(Nc1cc(ccc1)CN(C(=O)C)CC)c2cc(c(cc2)C)C(C)(C)C
0.276753	O=C(Nc1cc(ccc1)CN(C(=O)C)CC)c2cc(c(cc2)C)C(C)(C)C
0.276753	O=C(Nc1cc(ccc1)CN(C(=O)C)CC)c2cc(c(cc2)C)C(C)(C)C
0.276753	O=C(Nc1cc(ccc1)CN(C(=O)C)CC)c2cc(c(cc2)C)C(C)(C)C
0.276753	O=C(Nc1cc(ccc1)CN(C(=O)C)CC)c2cc(c(cc2)C)C(C)(C)C
0.276753	O=C(Nc1cc(ccc1)CN(C(=O)C)CC)c2cc(c(cc2)C)C(C)(C)C
0.276667	Fc1c(cccc1)C(=O)NCCN2CCN(C(=O)c3cc(ccc3)CNc4nc(ccn4)C)CC2
0.276667	Fc1c(cccc1)C(=O)NCCN2CCN(C(=O)c3cc(ccc3)CNc4nc(ccn4)C)CC2
0.276596	O=C(O)C1OC(C(=O)Nc2cc(OC)c(NC(=O)c3cnccc3)cc2)CC1
0.276596	O=C(O)C1OC(C(=O)Nc2cc(OC)c(NC(=O)c3cnccc3)cc2)CC1
0.276596	O=C(O)C1OC(C(=O)Nc2cc(OC)c(NC(=O)c3cnccc3)cc2)CC1
0.276596	O=C(O)C1OC(C(=O)Nc2cc(OC)c(NC(=O)c3cnccc3)cc2)CC1
0.276596	O=C(O)C1OC(C(=O)Nc2cc(OC)c(NC(=O)c3cnccc3)cc2)CC1
0.276596	O=C(O)C1OC(C(=O)Nc2cc(OC)c(NC(=O)c3cnccc3)cc2)CC1
0.276596	O=C(O)C1OC(C(=O)Nc2cc(OC)c(NC(=O)c3cnccc3)cc2)CC1
0.276596	O=C(O)C1OC(C(=O)Nc2cc(OC)c(NC(=O)c3cnccc3)cc2)CC1
0.276596	O=C(O)C1OC(C(=O)Nc2cc(OC)c(NC(=O)c3cnccc3)cc2)CC1
0.276596	O=C(O)C1OC(C(=O)Nc2cc(OC)c(NC(=O)c3cnccc3)cc2)CC1
0.276596	Brc1c(NC(=O)OC(C)(C)C)ccc(c1)C(=O)Nc2c(cc(cc2)C=3OC=CN3)C
0.276596	Brc1c(NC(=O)OC(C)(C)C)ccc(c1)C(=O)Nc2c(cc(cc2)C=3OC=CN3)C
0.276596	Brc1c(NC(=O)OC(C)(C)C)ccc(c1)C(=O)Nc2c(cc(cc2)C=3OC=CN3)C
0.276596	Brc1c(NC(=O)OC(C)(C)C)ccc(c1)C(=O)Nc2c(cc(cc2)C=3OC=CN3)C
0.276596	Brc1c(NC(=O)OC(C)(C)C)ccc(c1)C(=O)Nc2c(cc(cc2)C=3OC=CN3)C
0.276596	Brc1c(NC(=O)OC(C)(C)C)ccc(c1)C(=O)Nc2c(cc(cc2)C=3OC=CN3)C
0.276596	Brc1c(NC(=O)OC(C)(C)C)ccc(c1)C(=O)Nc2c(cc(cc2)C=3OC=CN3)C
0.276596	Brc1c(NC(=O)OC(C)(C)C)ccc(c1)C(=O)Nc2c(cc(cc2)C=3OC=CN3)C
0.276596	Brc1c(NC(=O)OC(C)(C)C)ccc(c1)C(=O)Nc2c(cc(cc2)C=3OC=CN3)C
0.276596	Brc1c(NC(=O)OC(C)(C)C)ccc(c1)C(=O)Nc2c(cc(cc2)C=3OC=CN3)C
0.276451	O=C(Nc1cc2N=C(Nc2cc1)CN3CCCCC3)c4cc(c(cc4)C)C(C)(C)C
0.276451	O=C(Nc1cc2N=C(Nc2cc1)CN3CCCCC3)c4cc(c(cc4)C)C(C)(C)C
0.276451	O=C(Nc1cc2N=C(Nc2cc1)CN3CCCCC3)c4cc(c(cc4)C)C(C)(C)C
0.276451	O=C(Nc1cc2N=C(Nc2cc1)CN3CCCCC3)c4cc(c(cc4)C)C(C)(C)C
0.276451	O=C(Nc1cc2N=C(Nc2cc1)CN3CCCCC3)c4cc(c(cc4)C)C(C)(C)C
0.276451	O=C(Nc1cc2N=C(Nc2cc1)CN3CCCCC3)c4cc(c(cc4)C)C(C)(C)C
0.276451	O=C(Nc1cc2N=C(Nc2cc1)CN3CCCCC3)c4cc(c(cc4)C)C(C)(C)C
0.276451	O=C(Nc1cc2N=C(Nc2cc1)CN3CCCCC3)c4cc(c(cc4)C)C(C)(C)C
0.276451	O=C(Nc1cc2N=C(Nc2cc1)CN3CCCCC3)c4cc(c(cc4)C)C(C)(C)C
0.276451	O=C(Nc1cc2N=C(Nc2cc1)CN3CCCCC3)c4cc(c(cc4)C)C(C)(C)C
0.276398	O=C(Nc1c(ccc(c1)C=2ON=C(N2)c3ccc(N4CC(C(=O)N)CCC4)cc3)C)C=5OC=CC5
0.276398	O=C(Nc1c(ccc(c1)C=2ON=C(N2)c3ccc(N4CC(C(=O)N)CCC4)cc3)C)C=5OC=CC5
0.276398	O=C(Nc1c(ccc(c1)C=2ON=C(N2)c3ccc(N4CC(C(=O)N)CCC4)cc3)C)C=5OC=CC5
0.276224	Clc1nc(N2CCCC2)cc(c1)C(=O)Nc3cc(NC(=O)Cc4ccccc4)c(F)cc3
0.276224	Clc1nc(N2CCCC2)cc(c1)C(=O)Nc3cc(NC(=O)Cc4ccccc4)c(F)cc3
0.276224	Clc1nc(N2CCCC2)cc(c1)C(=O)Nc3cc(NC(=O)Cc4ccccc4)c(F)cc3
0.276224	Clc1nc(N2CCCC2)cc(c1)C(=O)Nc3cc(NC(=O)Cc4ccccc4)c(F)cc3
0.276224	Clc1nc(N2CCCC2)cc(c1)C(=O)Nc3cc(NC(=O)Cc4ccccc4)c(F)cc3
0.276224	Clc1nc(N2CCCC2)cc(c1)C(=O)Nc3cc(NC(=O)Cc4ccccc4)c(F)cc3
0.276224	Clc1nc(N2CCCC2)cc(c1)C(=O)Nc3cc(NC(=O)Cc4ccccc4)c(F)cc3
0.276224	Clc1nc(N2CCCC2)cc(c1)C(=O)Nc3cc(NC(=O)Cc4ccccc4)c(F)cc3
0.276224	Clc1nc(N2CCCC2)cc(c1)C(=O)Nc3cc(NC(=O)Cc4ccccc4)c(F)cc3
0.276224	Clc1nc(N2CCCC2)cc(c1)C(=O)Nc3cc(NC(=O)Cc4ccccc4)c(F)cc3
0.276	Fc1ccc(cc1)C(=O)Nc2cc(ccc2)C=3ON=C(N3)c4cc(N)ccc4
0.276	Fc1ccc(cc1)C(=O)Nc2cc(ccc2)C=3ON=C(N3)c4cc(N)ccc4
0.276	Fc1ccc(cc1)C(=O)Nc2cc(ccc2)C=3ON=C(N3)c4cc(N)ccc4
0.276	Fc1ccc(cc1)C(=O)Nc2cc(ccc2)C=3ON=C(N3)c4cc(N)ccc4
0.276	Fc1ccc(cc1)C(=O)Nc2cc(ccc2)C=3ON=C(N3)c4cc(N)ccc4
0.276	Fc1ccc(cc1)C(=O)Nc2cc(ccc2)C=3ON=C(N3)c4cc(N)ccc4
0.276	Fc1ccc(cc1)C(=O)Nc2cc(ccc2)C=3ON=C(N3)c4cc(N)ccc4
0.276	Fc1ccc(cc1)C(=O)Nc2cc(ccc2)C=3ON=C(N3)c4cc(N)ccc4
0.276	Fc1ccc(cc1)C(=O)Nc2cc(ccc2)C=3ON=C(N3)c4cc(N)ccc4
0.276	Fc1ccc(cc1)C(=O)Nc2cc(ccc2)C=3ON=C(N3)c4cc(N)ccc4
0.275556	O=C(Nc1cc(NC(=O)C(=O)N)ccc1)c2cnccc2
0.275556	O=C(Nc1cc(NC(=O)C(=O)N)ccc1)c2cnccc2
0.275556	O=C(Nc1cc(NC(=O)C(=O)N)ccc1)c2cnccc2
0.275556	O=C(Nc1cc(NC(=O)C(=O)N)ccc1)c2cnccc2
0.275556	O=C(Nc1cc(NC(=O)C(=O)N)ccc1)c2cnccc2
0.275556	O=C(Nc1cc(NC(=O)C(=O)N)ccc1)c2cnccc2
0.275556	O=C(Nc1cc(NC(=O)C(=O)N)ccc1)c2cnccc2
0.275556	O=C(Nc1cc(NC(=O)C(=O)N)ccc1)c2cnccc2
0.275556	O=C(Nc1cc(NC(=O)C(=O)N)ccc1)c2cnccc2
0.275556	O=C(Nc1cc(NC(=O)C(=O)N)ccc1)c2cnccc2
0.275424	Fc1ccc(cc1)C(=O)Nc2cc(ccc2)C=3ON=CN3
0.275424	Fc1ccc(cc1)C(=O)Nc2cc(ccc2)C=3ON=CN3
0.275424	Fc1ccc(cc1)C(=O)Nc2cc(ccc2)C=3ON=CN3
0.275424	Fc1ccc(cc1)C(=O)Nc2cc(ccc2)C=3ON=CN3
0.275424	Fc1ccc(cc1)C(=O)Nc2cc(ccc2)C=3ON=CN3
0.275424	Fc1ccc(cc1)C(=O)Nc2cc(ccc2)C=3ON=CN3
0.275424	Fc1ccc(cc1)C(=O)Nc2cc(ccc2)C=3ON=CN3
0.275424	Fc1ccc(cc1)C(=O)Nc2cc(ccc2)C=3ON=CN3
0.275424	Fc1ccc(cc1)C(=O)Nc2cc(ccc2)C=3ON=CN3
0.275424	Fc1ccc(cc1)C(=O)Nc2cc(ccc2)C=3ON=CN3
0.275424	Clc1c(OC)c(Cl)cc(NC(=O)c2ccc(cc2)C3=NC=CN3)c1
0.275424	Clc1c(OC)c(Cl)cc(NC(=O)c2ccc(cc2)C3=NC=CN3)c1
0.275424	Clc1c(OC)c(Cl)cc(NC(=O)c2ccc(cc2)C3=NC=CN3)c1
0.275424	Clc1c(OC)c(Cl)cc(NC(=O)c2ccc(cc2)C3=NC=CN3)c1
0.275424	Clc1c(OC)c(Cl)cc(NC(=O)c2ccc(cc2)C3=NC=CN3)c1
0.275424	Clc1c(OC)c(Cl)cc(NC(=O)c2ccc(cc2)C3=NC=CN3)c1
0.275424	Clc1c(OC)c(Cl)cc(NC(=O)c2ccc(cc2)C3=NC=CN3)c1
0.275424	Clc1c(OC)c(Cl)cc(NC(=O)c2ccc(cc2)C3=NC=CN3)c1
0.275424	Clc1c(OC)c(Cl)cc(NC(=O)c2ccc(cc2)C3=NC=CN3)c1
0.275424	Clc1c(OC)c(Cl)cc(NC(=O)c2ccc(cc2)C3=NC=CN3)c1
0.275362	S1C(C(=O)NC=2NN=C(c3cnccc3)C2)=CC(=C1CC)C
0.275362	S1C(C(=O)NC=2NN=C(c3cnccc3)C2)=CC(=C1CC)C
0.275362	S1C(C(=O)NC=2NN=C(c3cnccc3)C2)=CC(=C1CC)C
0.275362	S1C(C(=O)NC=2NN=C(c3cnccc3)C2)=CC(=C1CC)C
0.275362	S1C(C(=O)NC=2NN=C(c3cnccc3)C2)=CC(=C1CC)C
0.275362	S1C(C(=O)NC=2NN=C(c3cnccc3)C2)=CC(=C1CC)C
0.275261	O=C(NCC(=O)Nc1c(ccc(NC2CCN(CC2)C)c1)C)c3cc(OC)c(OC)c(OC)c3
0.275261	O=C(NCC(=O)Nc1c(ccc(NC2CCN(CC2)C)c1)C)c3cc(OC)c(OC)c(OC)c3
0.275261	O=C(NCC(=O)Nc1c(ccc(NC2CCN(CC2)C)c1)C)c3cc(OC)c(OC)c(OC)c3
0.275261	O=C(NCC(=O)Nc1c(ccc(NC2CCN(CC2)C)c1)C)c3cc(OC)c(OC)c(OC)c3
0.275261	O=C(NCC(=O)Nc1c(ccc(NC2CCN(CC2)C)c1)C)c3cc(OC)c(OC)c(OC)c3
0.275261	O=C(NCC(=O)Nc1c(ccc(NC2CCN(CC2)C)c1)C)c3cc(OC)c(OC)c(OC)c3
0.275261	O=C(NCC(=O)Nc1c(ccc(NC2CCN(CC2)C)c1)C)c3cc(OC)c(OC)c(OC)c3
0.275261	O=C(NCC(=O)Nc1c(ccc(NC2CCN(CC2)C)c1)C)c3cc(OC)c(OC)c(OC)c3
0.275261	O=C(NCC(=O)Nc1c(ccc(NC2CCN(CC2)C)c1)C)c3cc(OC)c(OC)c(OC)c3
0.275261	O=C(NCC(=O)Nc1c(ccc(NC2CCN(CC2)C)c1)C)c3cc(OC)c(OC)c(OC)c3
0.274436	Brc1c(NC(=O)OC(C)(C)C)ccc(c1)C(=O)Nc2c(ccc(c2)C(C)C)C
0.274436	Brc1c(NC(=O)OC(C)(C)C)ccc(c1)C(=O)Nc2c(ccc(c2)C(C)C)C
0.274436	Brc1c(NC(=O)OC(C)(C)C)ccc(c1)C(=O)Nc2c(ccc(c2)C(C)C)C
0.274436	Brc1c(NC(=O)OC(C)(C)C)ccc(c1)C(=O)Nc2c(ccc(c2)C(C)C)C
0.274436	Brc1c(NC(=O)OC(C)(C)C)ccc(c1)C(=O)Nc2c(ccc(c2)C(C)C)C
0.274436	Brc1c(NC(=O)OC(C)(C)C)ccc(c1)C(=O)Nc2c(ccc(c2)C(C)C)C
0.274436	Brc1c(NC(=O)OC(C)(C)C)ccc(c1)C(=O)Nc2c(ccc(c2)C(C)C)C
0.274436	Brc1c(NC(=O)OC(C)(C)C)ccc(c1)C(=O)Nc2c(ccc(c2)C(C)C)C
0.274436	Brc1c(NC(=O)OC(C)(C)C)ccc(c1)C(=O)Nc2c(ccc(c2)C(C)C)C
0.274436	Brc1c(NC(=O)OC(C)(C)C)ccc(c1)C(=O)Nc2c(ccc(c2)C(C)C)C
0.274306	S1N=C(N=C1NC(=O)c2cc(NC(=O)C)c(cc2)C)Cc3c(F)cc(F)cc3
0.274306	S1N=C(N=C1NC(=O)c2cc(NC(=O)C)c(cc2)C)Cc3c(F)cc(F)cc3
0.274306	S1N=C(N=C1NC(=O)c2cc(NC(=O)C)c(cc2)C)Cc3c(F)cc(F)cc3
0.274306	S1N=C(N=C1NC(=O)c2cc(NC(=O)C)c(cc2)C)Cc3c(F)cc(F)cc3
0.274306	S1N=C(N=C1NC(=O)c2cc(NC(=O)C)c(cc2)C)Cc3c(F)cc(F)cc3
0.274306	O=C(Nc1nc(ccc1)CN2CCN(C(=O)C)CC2)C=3C(=NNC3)c4ccccc4
0.274306	O=C(Nc1nc(ccc1)CN2CCN(C(=O)C)CC2)C=3C(=NNC3)c4ccccc4
0.274306	O=C(Nc1nc(ccc1)CN2CCN(C(=O)C)CC2)C=3C(=NNC3)c4ccccc4
0.273973	n1c(nccc1c2cc(NC)ccc2)C
0.273973	n1c(nccc1c2cc(NC)ccc2)C
0.273973	n1c(nccc1c2cc(NC)ccc2)C
0.273973	n1c(nccc1c2cc(NC)ccc2)C
0.273973	n1c(nccc1c2cc(NC)ccc2)C
0.273973	n1c(nccc1c2cc(NC)ccc2)C
0.273973	n1c(nccc1c2cc(NC)ccc2)C
0.273973	n1c(nccc1c2cc(NC)ccc2)C
0.273973	n1c(nccc1c2cc(NC)ccc2)C
0.273973	n1c(nccc1c2cc(NC)ccc2)C
0.273927	Clc1cc(ccc1)C(=O)Nc2cc(c(NC(=O)CCc3c(nccc3)C(=O)OC)cc2)C
0.273927	Clc1cc(ccc1)C(=O)Nc2cc(c(NC(=O)CCc3c(nccc3)C(=O)OC)cc2)C
0.273408	Clc1c(O)ccc(c1)CN2CCN(C(=O)c3ccc(NC(=O)OC(C)(C)C)cc3)CC2
0.273408	Clc1c(O)ccc(c1)CN2CCN(C(=O)c3ccc(NC(=O)OC(C)(C)C)cc3)CC2
0.273408	Clc1c(O)ccc(c1)CN2CCN(C(=O)c3ccc(NC(=O)OC(C)(C)C)cc3)CC2
0.273408	Clc1c(O)ccc(c1)CN2CCN(C(=O)c3ccc(NC(=O)OC(C)(C)C)cc3)CC2
0.273038	Brc1cc(ccc1)C(=O)Nc2cc(O)c(cc2)C(=O)Nc3cc(ccc3)CN4C(=O)CCCC4
0.273038	Brc1cc(ccc1)C(=O)Nc2cc(O)c(cc2)C(=O)Nc3cc(ccc3)CN4C(=O)CCCC4
0.273038	Brc1cc(ccc1)C(=O)Nc2cc(O)c(cc2)C(=O)Nc3cc(ccc3)CN4C(=O)CCCC4
0.273038	Brc1cc(ccc1)C(=O)Nc2cc(O)c(cc2)C(=O)Nc3cc(ccc3)CN4C(=O)CCCC4
0.273038	Brc1cc(ccc1)C(=O)Nc2cc(O)c(cc2)C(=O)Nc3cc(ccc3)CN4C(=O)CCCC4
0.273038	Brc1cc(ccc1)C(=O)Nc2cc(O)c(cc2)C(=O)Nc3cc(ccc3)CN4C(=O)CCCC4
0.273038	Brc1cc(ccc1)C(=O)Nc2cc(O)c(cc2)C(=O)Nc3cc(ccc3)CN4C(=O)CCCC4
0.273038	Brc1cc(ccc1)C(=O)Nc2cc(O)c(cc2)C(=O)Nc3cc(ccc3)CN4C(=O)CCCC4
0.273038	Brc1cc(ccc1)C(=O)Nc2cc(O)c(cc2)C(=O)Nc3cc(ccc3)CN4C(=O)CCCC4
0.273038	Brc1cc(ccc1)C(=O)Nc2cc(O)c(cc2)C(=O)Nc3cc(ccc3)CN4C(=O)CCCC4
0.273026	Fc1c(ccc(c2cc(ccc2)C(F)(F)F)c1)C(=O)Nc3cc(ccc3)CN4C(=O)CCCC4
0.273026	Fc1c(ccc(c2cc(ccc2)C(F)(F)F)c1)C(=O)Nc3cc(ccc3)CN4C(=O)CCCC4
0.273026	Fc1c(ccc(c2cc(ccc2)C(F)(F)F)c1)C(=O)Nc3cc(ccc3)CN4C(=O)CCCC4
0.273026	Fc1c(ccc(c2cc(ccc2)C(F)(F)F)c1)C(=O)Nc3cc(ccc3)CN4C(=O)CCCC4
0.273026	Fc1c(ccc(c2cc(ccc2)C(F)(F)F)c1)C(=O)Nc3cc(ccc3)CN4C(=O)CCCC4
0.272989	Clc1cc(ccc1)C(=O)Nc2cc(c(NC(=O)C=3c4c(SC3)nc(nc4N)c5ncccc5)cc2)C
0.272989	Clc1cc(ccc1)C(=O)Nc2cc(c(NC(=O)C=3c4c(SC3)nc(nc4N)c5ncccc5)cc2)C
0.272989	Clc1cc(ccc1)C(=O)Nc2cc(c(NC(=O)C=3c4c(SC3)nc(nc4N)c5ncccc5)cc2)C
0.272989	Clc1cc(ccc1)C(=O)Nc2cc(c(NC(=O)C=3c4c(SC3)nc(nc4N)c5ncccc5)cc2)C
0.272989	Clc1cc(ccc1)C(=O)Nc2cc(c(NC(=O)C=3c4c(SC3)nc(nc4N)c5ncccc5)cc2)C
0.272989	Clc1cc(ccc1)C(=O)Nc2cc(c(NC(=O)C=3c4c(SC3)nc(nc4N)c5ncccc5)cc2)C
0.272989	Clc1cc(ccc1)C(=O)Nc2cc(c(NC(=O)C=3c4c(SC3)nc(nc4N)c5ncccc5)cc2)C
0.272989	Clc1cc(ccc1)C(=O)Nc2cc(c(NC(=O)C=3c4c(SC3)nc(nc4N)c5ncccc5)cc2)C
0.272989	Clc1cc(ccc1)C(=O)Nc2cc(c(NC(=O)C=3c4c(SC3)nc(nc4N)c5ncccc5)cc2)C
0.272989	Clc1cc(ccc1)C(=O)Nc2cc(c(NC(=O)C=3c4c(SC3)nc(nc4N)c5ncccc5)cc2)C
0.272425	S1C2=NC(=CN2C=C1C(=O)Nc3c(ccc(NC4CCN(CC4)C)c3)C)C
0.272425	S1C2=NC(=CN2C=C1C(=O)Nc3c(ccc(NC4CCN(CC4)C)c3)C)C
0.272425	S1C2=NC(=CN2C=C1C(=O)Nc3c(ccc(NC4CCN(CC4)C)c3)C)C
0.272425	S1C2=NC(=CN2C=C1C(=O)Nc3c(ccc(NC4CCN(CC4)C)c3)C)C
0.272425	S1C2=NC(=CN2C=C1C(=O)Nc3c(ccc(NC4CCN(CC4)C)c3)C)C
0.272425	S1C2=NC(=CN2C=C1C(=O)Nc3c(ccc(NC4CCN(CC4)C)c3)C)C
0.272425	S1C2=NC(=CN2C=C1C(=O)Nc3c(ccc(NC4CCN(CC4)C)c3)C)C
0.272425	S1C2=NC(=CN2C=C1C(=O)Nc3c(ccc(NC4CCN(CC4)C)c3)C)C
0.272425	S1C2=NC(=CN2C=C1C(=O)Nc3c(ccc(NC4CCN(CC4)C)c3)C)C
0.272425	S1C2=NC(=CN2C=C1C(=O)Nc3c(ccc(NC4CCN(CC4)C)c3)C)C
0.272401	S1C(=NC(C(=O)Nc2ccc(cc2)C(=O)NC3CC3)=C1)c4c(cc(cc4)C)C
0.272401	S1C(=NC(C(=O)Nc2ccc(cc2)C(=O)NC3CC3)=C1)c4c(cc(cc4)C)C
0.272401	S1C(=NC(C(=O)Nc2ccc(cc2)C(=O)NC3CC3)=C1)c4c(cc(cc4)C)C
0.272401	S1C(=NC(C(=O)Nc2ccc(cc2)C(=O)NC3CC3)=C1)c4c(cc(cc4)C)C
0.272401	S1C(=NC(C(=O)Nc2ccc(cc2)C(=O)NC3CC3)=C1)c4c(cc(cc4)C)C
0.272401	S1C(=NC(C(=O)Nc2ccc(cc2)C(=O)NC3CC3)=C1)c4c(cc(cc4)C)C
0.272401	S1C(=NC(C(=O)Nc2ccc(cc2)C(=O)NC3CC3)=C1)c4c(cc(cc4)C)C
0.272401	S1C(=NC(C(=O)Nc2ccc(cc2)C(=O)NC3CC3)=C1)c4c(cc(cc4)C)C
0.272401	S1C(=NC(C(=O)Nc2ccc(cc2)C(=O)NC3CC3)=C1)c4c(cc(cc4)C)C
0.272401	S1C(=NC(C(=O)Nc2ccc(cc2)C(=O)NC3CC3)=C1)c4c(cc(cc4)C)C
0.272401	Clc1c(NS(=O)(=O)c2ccc(cc2)C(=O)Nc3c(cc(NC(=O)c4cc(Cl)ccc4)cc3)C)cccc1
0.272374	Clc1c(ccc(NC(=O)CCC(=C)C)c1)C(=O)Nc2cnccc2
0.272374	Clc1c(ccc(NC(=O)CCC(=C)C)c1)C(=O)Nc2cnccc2
0.272374	Clc1c(ccc(NC(=O)CCC(=C)C)c1)C(=O)Nc2cnccc2
0.272374	Clc1c(ccc(NC(=O)CCC(=C)C)c1)C(=O)Nc2cnccc2
0.272374	Clc1c(ccc(NC(=O)CCC(=C)C)c1)C(=O)Nc2cnccc2
0.272374	Clc1c(ccc(NC(=O)CCC(=C)C)c1)C(=O)Nc2cnccc2
0.272374	Clc1c(ccc(NC(=O)CCC(=C)C)c1)C(=O)Nc2cnccc2
0.272374	Clc1c(ccc(NC(=O)CCC(=C)C)c1)C(=O)Nc2cnccc2
0.272374	Clc1c(ccc(NC(=O)CCC(=C)C)c1)C(=O)Nc2cnccc2
0.272374	Clc1c(ccc(NC(=O)CCC(=C)C)c1)C(=O)Nc2cnccc2
0.272085	Clc1cc(ccc1)C(=O)Nc2cc(c(NC(=O)COc3c(ccc(c3)C(C)C)C)cc2)C
0.272085	Clc1cc(ccc1)C(=O)Nc2cc(c(NC(=O)COc3c(ccc(c3)C(C)C)C)cc2)C
0.271967	Clc1c(ccc(N)c1)C(=O)Nc2cnccc2
0.271777	O=C(NC=1NN=C(c2c(cccc2)C)C1)c3cc(C#N)c(cc3)CC
0.271777	O=C(NC=1NN=C(c2c(cccc2)C)C1)c3cc(C#N)c(cc3)CC
0.271777	O=C(NC=1NN=C(c2c(cccc2)C)C1)c3cc(C#N)c(cc3)CC
0.271777	O=C(NC=1NN=C(c2c(cccc2)C)C1)c3cc(C#N)c(cc3)CC
0.271777	O=C(NC=1NN=C(c2c(cccc2)C)C1)c3cc(C#N)c(cc3)CC
0.271739	O=C(OC(C)(C)C)c1c(cc(NC(=O)c2cnc(nc2)N3CCOCC3)cc1)C
0.271739	O=C(OC(C)(C)C)c1c(cc(NC(=O)c2cnc(nc2)N3CCOCC3)cc1)C
0.271739	O=C(OC(C)(C)C)c1c(cc(NC(=O)c2cnc(nc2)N3CCOCC3)cc1)C
0.271739	O=C(OC(C)(C)C)c1c(cc(NC(=O)c2cnc(nc2)N3CCOCC3)cc1)C
0.271739	O=C(OC(C)(C)C)c1c(cc(NC(=O)c2cnc(nc2)N3CCOCC3)cc1)C
0.271739	O=C(OC(C)(C)C)c1c(cc(NC(=O)c2cnc(nc2)N3CCOCC3)cc1)C
0.271739	O=C(OC(C)(C)C)c1c(cc(NC(=O)c2cnc(nc2)N3CCOCC3)cc1)C
0.271739	O=C(OC(C)(C)C)c1c(cc(NC(=O)c2cnc(nc2)N3CCOCC3)cc1)C
0.271739	O=C(OC(C)(C)C)c1c(cc(NC(=O)c2cnc(nc2)N3CCOCC3)cc1)C
0.271739	O=C(OC(C)(C)C)c1c(cc(NC(=O)c2cnc(nc2)N3CCOCC3)cc1)C
0.271605	O=C(Nc1c(ccc(c1)Cc2ncccc2)C)C=O
0.271605	O=C(Nc1c(ccc(c1)Cc2ncccc2)C)C=O
0.271605	O=C(Nc1c(ccc(c1)Cc2ncccc2)C)C=O
0.271605	O=C(Nc1c(ccc(c1)Cc2ncccc2)C)C=O
0.271605	O=C(Nc1c(ccc(c1)Cc2ncccc2)C)C=O
0.271605	O=C(Nc1c(cc(NC=O)cc1)C)C=2OC=CC2
0.271605	O=C(Nc1c(cc(NC=O)cc1)C)C=2OC=CC2
0.271605	O=C(Nc1c(cc(NC=O)cc1)C)C=2OC=CC2
0.271605	O=C(Nc1c(cc(NC=O)cc1)C)C=2OC=CC2
0.271605	O=C(Nc1c(cc(NC=O)cc1)C)C=2OC=CC2
0.271186	Fc1c(F)ccc(NC(=O)C(OC(=O)c2cc(c3nc(nnc3)N)ccc2)C)c1
0.271186	Fc1c(F)ccc(NC(=O)C(OC(=O)c2cc(c3nc(nnc3)N)ccc2)C)c1
0.271186	Fc1c(F)ccc(NC(=O)C(OC(=O)c2cc(c3nc(nnc3)N)ccc2)C)c1
0.271186	Fc1c(F)ccc(NC(=O)C(OC(=O)c2cc(c3nc(nnc3)N)ccc2)C)c1
0.271186	Fc1c(F)ccc(NC(=O)C(OC(=O)c2cc(c3nc(nnc3)N)ccc2)C)c1
0.271186	Fc1c(F)ccc(NC(=O)C(OC(=O)c2cc(c3nc(nnc3)N)ccc2)C)c1
0.271186	Fc1c(F)ccc(NC(=O)C(OC(=O)c2cc(c3nc(nnc3)N)ccc2)C)c1
0.271186	Fc1c(F)ccc(NC(=O)C(OC(=O)c2cc(c3nc(nnc3)N)ccc2)C)c1
0.271186	Fc1c(F)ccc(NC(=O)C(OC(=O)c2cc(c3nc(nnc3)N)ccc2)C)c1
0.271186	Fc1c(F)ccc(NC(=O)C(OC(=O)c2cc(c3nc(nnc3)N)ccc2)C)c1
0.271186	O=C(Nc1ncc(cc1)C2=Nc3c(N2)cccc3)c4c(NC(=O)c5cc(ccc5)C)cccc4
0.271186	O=C(Nc1ncc(cc1)C2=Nc3c(N2)cccc3)c4c(NC(=O)c5cc(ccc5)C)cccc4
0.271186	O=C(Nc1ncc(cc1)C2=Nc3c(N2)cccc3)c4c(NC(=O)c5cc(ccc5)C)cccc4
0.271186	O=C(Nc1ncc(cc1)C2=Nc3c(N2)cccc3)c4c(NC(=O)c5cc(ccc5)C)cccc4
0.271186	O=C(Nc1ncc(cc1)C2=Nc3c(N2)cccc3)c4c(NC(=O)c5cc(ccc5)C)cccc4
0.271186	O=C(Nc1ncc(cc1)C2=Nc3c(N2)cccc3)c4c(NC(=O)c5cc(ccc5)C)cccc4
0.271186	O=C(Nc1ncc(cc1)C2=Nc3c(N2)cccc3)c4c(NC(=O)c5cc(ccc5)C)cccc4
0.271186	O=C(Nc1ncc(cc1)C2=Nc3c(N2)cccc3)c4c(NC(=O)c5cc(ccc5)C)cccc4
0.271186	O=C(Nc1ncc(cc1)C2=Nc3c(N2)cccc3)c4c(NC(=O)c5cc(ccc5)C)cccc4
0.271186	O=C(Nc1ncc(cc1)C2=Nc3c(N2)cccc3)c4c(NC(=O)c5cc(ccc5)C)cccc4
0.271062	O=C(NC=1N(N=C(C1)CCC)C)c2cc(NC(=O)C)c(cc2)C
0.271028	n1cc(c2cc(N)c(cc2)C)ccc1
0.271028	n1cc(c2cc(N)c(cc2)C)ccc1
0.271028	n1cc(c2cc(N)c(cc2)C)ccc1
0.271028	n1cc(c2cc(N)c(cc2)C)ccc1
0.271028	n1cc(c2cc(N)c(cc2)C)ccc1
0.271028	n1cc(c2cc(N)c(cc2)C)ccc1
0.271028	n1cc(c2cc(N)c(cc2)C)ccc1
0.271028	n1cc(c2cc(N)c(cc2)C)ccc1
0.271028	n1cc(c2cc(N)c(cc2)C)ccc1
0.271028	n1cc(c2cc(N)c(cc2)C)ccc1
0.270992	ClC=1SC(C(=O)Nc2c(ccc(NC(=O)CC)c2)C)=CC1C
0.270992	ClC=1SC(C(=O)Nc2c(ccc(NC(=O)CC)c2)C)=CC1C
0.270992	ClC=1SC(C(=O)Nc2c(ccc(NC(=O)CC)c2)C)=CC1C
0.270992	ClC=1SC(C(=O)Nc2c(ccc(NC(=O)CC)c2)C)=CC1C
0.270992	ClC=1SC(C(=O)Nc2c(ccc(NC(=O)CC)c2)C)=CC1C
0.270992	ClC=1SC(C(=O)Nc2c(ccc(NC(=O)CC)c2)C)=CC1C
0.270992	ClC=1SC(C(=O)Nc2c(ccc(NC(=O)CC)c2)C)=CC1C
0.270992	ClC=1SC(C(=O)Nc2c(ccc(NC(=O)CC)c2)C)=CC1C
0.270992	ClC=1SC(C(=O)Nc2c(ccc(NC(=O)CC)c2)C)=CC1C
0.270992	ClC=1SC(C(=O)Nc2c(ccc(NC(=O)CC)c2)C)=CC1C
0.270548	O=C(N1CCC(Oc2c(cccc2C)C)CC1)c3cc(NC(=O)Cc4ccncc4)c(cc3)C
0.270548	O=C(N1CCC(Oc2c(cccc2C)C)CC1)c3cc(NC(=O)Cc4ccncc4)c(cc3)C
0.27037	Ic1cc(cc(c1)C(F)(F)F)C(=O)Nc2c(cc(cc2)C=3OC=CN3)C
0.27037	Ic1cc(cc(c1)C(F)(F)F)C(=O)Nc2c(cc(cc2)C=3OC=CN3)C
0.270358	O=C1N(c2c(cccc2)C)C(=O)c3c1cc(cc3)C(=O)Nc4cc(ccc4)C=5OC=CN5
0.270358	O=C1N(c2c(cccc2)C)C(=O)c3c1cc(cc3)C(=O)Nc4cc(ccc4)C=5OC=CN5
0.270175	S1C(=NC=C1Cc2cc(c(cc2)C)C)NC(=O)c3nc(ncc3)C(C)C
0.270175	S1C(=NC=C1Cc2cc(c(cc2)C)C)NC(=O)c3nc(ncc3)C(C)C
0.270175	S1C(=NC=C1Cc2cc(c(cc2)C)C)NC(=O)c3nc(ncc3)C(C)C
0.270175	S1C(=NC=C1Cc2cc(c(cc2)C)C)NC(=O)c3nc(ncc3)C(C)C
0.270175	S1C(=NC=C1Cc2cc(c(cc2)C)C)NC(=O)c3nc(ncc3)C(C)C
0.270175	S1C(=NC=C1Cc2cc(c(cc2)C)C)NC(=O)c3nc(ncc3)C(C)C
0.270175	S1C(=NC=C1Cc2cc(c(cc2)C)C)NC(=O)c3nc(ncc3)C(C)C
0.270175	S1C(=NC=C1Cc2cc(c(cc2)C)C)NC(=O)c3nc(ncc3)C(C)C
0.270175	S1C(=NC=C1Cc2cc(c(cc2)C)C)NC(=O)c3nc(ncc3)C(C)C
0.270175	S1C(=NC=C1Cc2cc(c(cc2)C)C)NC(=O)c3nc(ncc3)C(C)C
0.270096	Clc1c(NC(=O)CSC2=NC=CN2C)cc(cc1)C(=O)Nc3c(ccc(c3)C=4OC=CN4)C
0.270096	Clc1c(NC(=O)CSC2=NC=CN2C)cc(cc1)C(=O)Nc3c(ccc(c3)C=4OC=CN4)C
0.269737	Clc1cc(ccc1)C(=O)Nc2cc(c(NC(=O)c3cc([N+]([O-])=O)c(N4CCN(C(=O)C)CC4)cc3)cc2)C
0.269737	Clc1cc(ccc1)C(=O)Nc2cc(c(NC(=O)c3cc([N+]([O-])=O)c(N4CCN(C(=O)C)CC4)cc3)cc2)C
0.269737	Clc1cc(ccc1)C(=O)Nc2cc(c(NC(=O)c3cc([N+]([O-])=O)c(N4CCN(C(=O)C)CC4)cc3)cc2)C
0.269737	Clc1cc(ccc1)C(=O)Nc2cc(c(NC(=O)c3cc([N+]([O-])=O)c(N4CCN(C(=O)C)CC4)cc3)cc2)C
0.269565	Fc1cc(NC(=O)c2cncc(c3ccccc3)c2)cc(c1)C
0.269565	Fc1cc(NC(=O)c2cncc(c3ccccc3)c2)cc(c1)C
0.269565	Fc1cc(NC(=O)c2cncc(c3ccccc3)c2)cc(c1)C
0.269565	Fc1cc(NC(=O)c2cncc(c3ccccc3)c2)cc(c1)C
0.269565	Fc1cc(NC(=O)c2cncc(c3ccccc3)c2)cc(c1)C
0.269565	Fc1cc(NC(=O)c2cncc(c3ccccc3)c2)cc(c1)C
0.269565	Fc1cc(NC(=O)c2cncc(c3ccccc3)c2)cc(c1)C
0.269565	Fc1cc(NC(=O)c2cncc(c3ccccc3)c2)cc(c1)C
0.269565	Fc1cc(NC(=O)c2cncc(c3ccccc3)c2)cc(c1)C
0.269565	Fc1cc(NC(=O)c2cncc(c3ccccc3)c2)cc(c1)C
0.269531	Fc1ccc(cc1)C(=O)Nc2cc(ccc2)C=3ON=C(N3)C(N)C
0.269531	Fc1ccc(cc1)C(=O)Nc2cc(ccc2)C=3ON=C(N3)C(N)C
0.269531	Fc1ccc(cc1)C(=O)Nc2cc(ccc2)C=3ON=C(N3)C(N)C
0.269531	Fc1ccc(cc1)C(=O)Nc2cc(ccc2)C=3ON=C(N3)C(N)C
0.269531	Fc1ccc(cc1)C(=O)Nc2cc(ccc2)C=3ON=C(N3)C(N)C
0.269531	Fc1ccc(cc1)C(=O)Nc2cc(ccc2)C=3ON=C(N3)C(N)C
0.269531	Fc1ccc(cc1)C(=O)Nc2cc(ccc2)C=3ON=C(N3)C(N)C
0.269531	Fc1ccc(cc1)C(=O)Nc2cc(ccc2)C=3ON=C(N3)C(N)C
0.269531	Fc1ccc(cc1)C(=O)Nc2cc(ccc2)C=3ON=C(N3)C(N)C
0.269531	Fc1ccc(cc1)C(=O)Nc2cc(ccc2)C=3ON=C(N3)C(N)C
0.269113	S(=O)(=O)(Nc1cc2OCOc2cc1)c3cc(ccc3)C(=O)N4CCC(c5nc(c6ccccc6)ccn5)CC4
0.269113	S(=O)(=O)(Nc1cc2OCOc2cc1)c3cc(ccc3)C(=O)N4CCC(c5nc(c6ccccc6)ccn5)CC4
0.269113	S(=O)(=O)(Nc1cc2OCOc2cc1)c3cc(ccc3)C(=O)N4CCC(c5nc(c6ccccc6)ccn5)CC4
0.269113	S(=O)(=O)(Nc1cc2OCOc2cc1)c3cc(ccc3)C(=O)N4CCC(c5nc(c6ccccc6)ccn5)CC4
0.269113	S(=O)(=O)(Nc1cc2OCOc2cc1)c3cc(ccc3)C(=O)N4CCC(c5nc(c6ccccc6)ccn5)CC4
0.269113	S(=O)(=O)(Nc1cc2OCOc2cc1)c3cc(ccc3)C(=O)N4CCC(c5nc(c6ccccc6)ccn5)CC4
0.269113	S(=O)(=O)(Nc1cc2OCOc2cc1)c3cc(ccc3)C(=O)N4CCC(c5nc(c6ccccc6)ccn5)CC4
0.269113	S(=O)(=O)(Nc1cc2OCOc2cc1)c3cc(ccc3)C(=O)N4CCC(c5nc(c6ccccc6)ccn5)CC4
0.269113	S(=O)(=O)(Nc1cc2OCOc2cc1)c3cc(ccc3)C(=O)N4CCC(c5nc(c6ccccc6)ccn5)CC4
0.269113	S(=O)(=O)(Nc1cc2OCOc2cc1)c3cc(ccc3)C(=O)N4CCC(c5nc(c6ccccc6)ccn5)CC4
0.268707	S1C(=NC=C1Cc2cc(c(cc2)C)C)NC(=O)c3c(NC(=O)c4cc(ccc4)C)cccc3
0.268707	S1C(=NC=C1Cc2cc(c(cc2)C)C)NC(=O)c3c(NC(=O)c4cc(ccc4)C)cccc3
0.268707	S1C(=NC=C1Cc2cc(c(cc2)C)C)NC(=O)c3c(NC(=O)c4cc(ccc4)C)cccc3
0.268707	S1C(=NC=C1Cc2cc(c(cc2)C)C)NC(=O)c3c(NC(=O)c4cc(ccc4)C)cccc3
0.268707	S1C(=NC=C1Cc2cc(c(cc2)C)C)NC(=O)c3c(NC(=O)c4cc(ccc4)C)cccc3
0.268707	S1C(=NC=C1Cc2cc(c(cc2)C)C)NC(=O)c3c(NC(=O)c4cc(ccc4)C)cccc3
0.268707	S1C(=NC=C1Cc2cc(c(cc2)C)C)NC(=O)c3c(NC(=O)c4cc(ccc4)C)cccc3
0.268707	S1C(=NC=C1Cc2cc(c(cc2)C)C)NC(=O)c3c(NC(=O)c4cc(ccc4)C)cccc3
0.268707	S1C(=NC=C1Cc2cc(c(cc2)C)C)NC(=O)c3c(NC(=O)c4cc(ccc4)C)cccc3
0.268707	S1C(=NC=C1Cc2cc(c(cc2)C)C)NC(=O)c3c(NC(=O)c4cc(ccc4)C)cccc3
0.268199	O=C(Nc1c(ccc(c1)C(=O)C)C)c2cc(OC)c(OCC(C)C)cc2
0.268199	O=C(Nc1c(ccc(c1)C(=O)C)C)c2cc(OC)c(OCC(C)C)cc2
0.268199	O=C(Nc1c(ccc(c1)C(=O)C)C)c2cc(OC)c(OCC(C)C)cc2
0.268199	O=C(Nc1c(ccc(c1)C(=O)C)C)c2cc(OC)c(OCC(C)C)cc2
0.267925	O=C(OC(C)(C)C)c1c(cc(NC(=O)c2ccc(cc2)CCC(=O)OC)cc1)C
0.267925	O=C(OC(C)(C)C)c1c(cc(NC(=O)c2ccc(cc2)CCC(=O)OC)cc1)C
0.267857	Clc1c(ccc(OC2CCC2)c1)C(=O)Nc3c(cc(NC(=O)c4cc(Cl)ccc4)cc3)C
0.267857	Clc1c(ccc(OC2CCC2)c1)C(=O)Nc3c(cc(NC(=O)c4cc(Cl)ccc4)cc3)C
0.267857	Clc1c(ccc(OC2CCC2)c1)C(=O)Nc3c(cc(NC(=O)c4cc(Cl)ccc4)cc3)C
0.267857	Clc1c(ccc(OC2CCC2)c1)C(=O)Nc3c(cc(NC(=O)c4cc(Cl)ccc4)cc3)C
0.267857	Clc1c(ccc(OC2CCC2)c1)C(=O)Nc3c(cc(NC(=O)c4cc(Cl)ccc4)cc3)C
0.267857	Clc1c(ccc(OC2CCC2)c1)C(=O)Nc3c(cc(NC(=O)c4cc(Cl)ccc4)cc3)C
0.267857	Clc1c(ccc(OC2CCC2)c1)C(=O)Nc3c(cc(NC(=O)c4cc(Cl)ccc4)cc3)C
0.267857	Clc1c(ccc(OC2CCC2)c1)C(=O)Nc3c(cc(NC(=O)c4cc(Cl)ccc4)cc3)C
0.267857	Clc1c(ccc(OC2CCC2)c1)C(=O)Nc3c(cc(NC(=O)c4cc(Cl)ccc4)cc3)C
0.267857	Clc1c(ccc(OC2CCC2)c1)C(=O)Nc3c(cc(NC(=O)c4cc(Cl)ccc4)cc3)C
0.267782	FC(F)(F)c1nc(ncc1)Nc2cc(ccc2)C(=O)N
0.267782	FC(F)(F)c1nc(ncc1)Nc2cc(ccc2)C(=O)N
0.267559	S(c1c(cc([N+]([O-])=O)cc1)C(=O)Nc2c(ccc(NC3CCN(CC3)C)c2)C)C(C)C
0.267559	S(c1c(cc([N+]([O-])=O)cc1)C(=O)Nc2c(ccc(NC3CCN(CC3)C)c2)C)C(C)C
0.267559	S(c1c(cc([N+]([O-])=O)cc1)C(=O)Nc2c(ccc(NC3CCN(CC3)C)c2)C)C(C)C
0.267559	S(c1c(cc([N+]([O-])=O)cc1)C(=O)Nc2c(ccc(NC3CCN(CC3)C)c2)C)C(C)C
0.267559	S(c1c(cc([N+]([O-])=O)cc1)C(=O)Nc2c(ccc(NC3CCN(CC3)C)c2)C)C(C)C
0.267559	S(c1c(cc([N+]([O-])=O)cc1)C(=O)Nc2c(ccc(NC3CCN(CC3)C)c2)C)C(C)C
0.267559	S(c1c(cc([N+]([O-])=O)cc1)C(=O)Nc2c(ccc(NC3CCN(CC3)C)c2)C)C(C)C
0.267559	S(c1c(cc([N+]([O-])=O)cc1)C(=O)Nc2c(ccc(NC3CCN(CC3)C)c2)C)C(C)C
0.267442	O=C(Nc1c(ccc(NC(=O)CC)c1)C)NCCN2CC=CCC2
0.267101	S(=O)(=O)(NC1CC1)c2cc(c(cc2)C)C(=O)NC=3SC=C(N3)c4ccc(NC(=O)CC)cc4
0.267101	S(=O)(=O)(NC1CC1)c2cc(c(cc2)C)C(=O)NC=3SC=C(N3)c4ccc(NC(=O)CC)cc4
0.267101	S(=O)(=O)(NC1CC1)c2cc(c(cc2)C)C(=O)NC=3SC=C(N3)c4ccc(NC(=O)CC)cc4
0.267101	S(=O)(=O)(NC1CC1)c2cc(c(cc2)C)C(=O)NC=3SC=C(N3)c4ccc(NC(=O)CC)cc4
0.267101	S(=O)(=O)(NC1CC1)c2cc(c(cc2)C)C(=O)NC=3SC=C(N3)c4ccc(NC(=O)CC)cc4
0.267101	S(=O)(=O)(NC1CC1)c2cc(c(cc2)C)C(=O)NC=3SC=C(N3)c4ccc(NC(=O)CC)cc4
0.267101	S(=O)(=O)(NC1CC1)c2cc(c(cc2)C)C(=O)NC=3SC=C(N3)c4ccc(NC(=O)CC)cc4
0.267101	S(=O)(=O)(NC1CC1)c2cc(c(cc2)C)C(=O)NC=3SC=C(N3)c4ccc(NC(=O)CC)cc4
0.267101	S(=O)(=O)(NC1CC1)c2cc(c(cc2)C)C(=O)NC=3SC=C(N3)c4ccc(NC(=O)CC)cc4
0.267101	S(=O)(=O)(NC1CC1)c2cc(c(cc2)C)C(=O)NC=3SC=C(N3)c4ccc(NC(=O)CC)cc4
0.266917	[Si](CCc1ccc(NC(=O)c2cc(ccc2)C3=NOC(=N3)C4CC4)cc1)(C)(C)C
0.266917	[Si](CCc1ccc(NC(=O)c2cc(ccc2)C3=NOC(=N3)C4CC4)cc1)(C)(C)C
0.266892	S(=O)(=O)(Nc1c(c(ccc1)C)C)c2ccc(cc2)C(=O)NCc3cc(c4ncccc4)ccc3
0.266892	S(=O)(=O)(Nc1c(c(ccc1)C)C)c2ccc(cc2)C(=O)NCc3cc(c4ncccc4)ccc3
0.266892	S(=O)(=O)(Nc1c(c(ccc1)C)C)c2ccc(cc2)C(=O)NCc3cc(c4ncccc4)ccc3
0.266892	S(=O)(=O)(Nc1c(c(ccc1)C)C)c2ccc(cc2)C(=O)NCc3cc(c4ncccc4)ccc3
0.266892	O=C(OC(C)(C)C)c1c(cc(NC(=O)c2c(Oc3cnccc3)nccc2)cc1)C
0.266892	O=C(OC(C)(C)C)c1c(cc(NC(=O)c2c(Oc3cnccc3)nccc2)cc1)C
0.266892	O=C(OC(C)(C)C)c1c(cc(NC(=O)c2c(Oc3cnccc3)nccc2)cc1)C
0.266892	O=C(OC(C)(C)C)c1c(cc(NC(=O)c2c(Oc3cnccc3)nccc2)cc1)C
0.266892	O=C(OC(C)(C)C)c1c(cc(NC(=O)c2c(Oc3cnccc3)nccc2)cc1)C
0.266892	O=C(OC(C)(C)C)c1c(cc(NC(=O)c2c(Oc3cnccc3)nccc2)cc1)C
0.266667	O=C(Nc1cc(OCCC)c(OCCC)cc1)c2ccc(Nc3c(OC)cc(OC)cc3)cc2
0.266667	O=C(Nc1cc(OCCC)c(OCCC)cc1)c2ccc(Nc3c(OC)cc(OC)cc3)cc2
0.266667	O=C(Nc1cc(OCCC)c(OCCC)cc1)c2ccc(Nc3c(OC)cc(OC)cc3)cc2
0.266667	O=C(Nc1cc(OCCC)c(OCCC)cc1)c2ccc(Nc3c(OC)cc(OC)cc3)cc2
0.266667	O=C(Nc1cc(OCCC)c(OCCC)cc1)c2ccc(Nc3c(OC)cc(OC)cc3)cc2
0.266667	O=C(Nc1cc(OCCC)c(OCCC)cc1)c2ccc(Nc3c(OC)cc(OC)cc3)cc2
0.266667	O=C(Nc1cc(OCCC)c(OCCC)cc1)c2ccc(Nc3c(OC)cc(OC)cc3)cc2
0.266667	O=C(Nc1cc(OCCC)c(OCCC)cc1)c2ccc(Nc3c(OC)cc(OC)cc3)cc2
0.266667	O=C(Nc1cc(OCCC)c(OCCC)cc1)c2ccc(Nc3c(OC)cc(OC)cc3)cc2
0.266667	O=C(Nc1cc(OCCC)c(OCCC)cc1)c2ccc(Nc3c(OC)cc(OC)cc3)cc2
0.266667	BrC=1C(=O)NC(C(=O)Nc2cc(c(Cl)cc2)CN3CCOCC3)=CC1
0.266667	BrC=1C(=O)NC(C(=O)Nc2cc(c(Cl)cc2)CN3CCOCC3)=CC1
0.266667	BrC=1C(=O)NC(C(=O)Nc2cc(c(Cl)cc2)CN3CCOCC3)=CC1
0.266667	BrC=1C(=O)NC(C(=O)Nc2cc(c(Cl)cc2)CN3CCOCC3)=CC1
0.266667	BrC=1C(=O)NC(C(=O)Nc2cc(c(Cl)cc2)CN3CCOCC3)=CC1
0.266667	BrC=1C(=O)NC(C(=O)Nc2cc(c(Cl)cc2)CN3CCOCC3)=CC1
0.266667	BrC=1C(=O)NC(C(=O)Nc2cc(c(Cl)cc2)CN3CCOCC3)=CC1
0.266667	BrC=1C(=O)NC(C(=O)Nc2cc(c(Cl)cc2)CN3CCOCC3)=CC1
0.266667	BrC=1C(=O)NC(C(=O)Nc2cc(c(Cl)cc2)CN3CCOCC3)=CC1
0.266667	BrC=1C(=O)NC(C(=O)Nc2cc(c(Cl)cc2)CN3CCOCC3)=CC1
0.266187	Clc1c(ccc(OCCCC)c1)C(=O)Nc2c(cc(NC(=O)c3cc(Cl)ccc3)cc2)C
0.266187	Clc1c(ccc(OCCCC)c1)C(=O)Nc2c(cc(NC(=O)c3cc(Cl)ccc3)cc2)C
0.265918	O=C(Nc1ccc(Nc2c(OC)cccc2)cc1)c3cc(C#N)c(cc3)CC
0.265918	O=C(Nc1ccc(Nc2c(OC)cccc2)cc1)c3cc(C#N)c(cc3)CC
0.265918	O=C(Nc1ccc(Nc2c(OC)cccc2)cc1)c3cc(C#N)c(cc3)CC
0.265918	O=C(Nc1ccc(Nc2c(OC)cccc2)cc1)c3cc(C#N)c(cc3)CC
0.265918	O=C(Nc1ccc(Nc2c(OC)cccc2)cc1)c3cc(C#N)c(cc3)CC
0.265918	O=C(Nc1ccc(Nc2c(OC)cccc2)cc1)c3cc(C#N)c(cc3)CC
0.265918	O=C(Nc1ccc(Nc2c(OC)cccc2)cc1)c3cc(C#N)c(cc3)CC
0.265918	O=C(Nc1ccc(Nc2c(OC)cccc2)cc1)c3cc(C#N)c(cc3)CC
0.265918	O=C(Nc1ccc(Nc2c(OC)cccc2)cc1)c3cc(C#N)c(cc3)CC
0.265873	Fc1c(NC(=O)N)cc(NC(=O)c2ccc(cc2)C3CC(F)(F)C3)cc1
0.265873	Fc1c(NC(=O)N)cc(NC(=O)c2ccc(cc2)C3CC(F)(F)C3)cc1
0.265873	Fc1c(NC(=O)N)cc(NC(=O)c2ccc(cc2)C3CC(F)(F)C3)cc1
0.265455	Clc1cc(ccc1)C(=O)Nc2cc(c(NC(=O)c3c(SCCO)cccc3)cc2)C
0.265455	Clc1cc(ccc1)C(=O)Nc2cc(c(NC(=O)c3c(SCCO)cccc3)cc2)C
0.265455	Clc1cc(ccc1)C(=O)Nc2cc(c(NC(=O)c3c(SCCO)cccc3)cc2)C
0.265455	Clc1cc(ccc1)C(=O)Nc2cc(c(NC(=O)c3c(SCCO)cccc3)cc2)C
0.265455	Clc1cc(ccc1)C(=O)Nc2cc(c(NC(=O)c3c(SCCO)cccc3)cc2)C
0.265455	Clc1cc(ccc1)C(=O)Nc2cc(c(NC(=O)c3c(SCCO)cccc3)cc2)C
0.265455	O=C(NC=1NN=C(c2c(cccc2)C)C1)c3cc(OC)ncc3
0.265176	Fc1c(NC(=O)c2cc(NC(=O)Cc3ccncc3)c(cc2)C)cc(N4N=NN=C4C5CC5)cc1
0.265176	Fc1c(NC(=O)c2cc(NC(=O)Cc3ccncc3)c(cc2)C)cc(N4N=NN=C4C5CC5)cc1
0.265152	S1C(=NC(c2ccc(Oc3ccccc3)cc2)=C1)NC(=O)c4ccc(NC(=O)OC(C)(C)C)cc4
0.264706	O=C(OC(C)(C)C)c1c(cc(NC(=O)c2cc(OC)ncc2)cc1)C
0.264706	O=C(OC(C)(C)C)c1c(cc(NC(=O)c2cc(OC)ncc2)cc1)C
0.264706	O=C(OC(C)(C)C)c1c(cc(NC(=O)c2cc(OC)ncc2)cc1)C
0.264706	O=C(OC(C)(C)C)c1c(cc(NC(=O)c2cc(OC)ncc2)cc1)C
0.264706	O=C(OC(C)(C)C)c1c(cc(NC(=O)c2cc(OC)ncc2)cc1)C
0.264706	O=C(OC(C)(C)C)c1c(cc(NC(=O)c2cc(OC)ncc2)cc1)C
0.264706	O=C(OC(C)(C)C)c1c(cc(NC(=O)c2cc(OC)ncc2)cc1)C
0.264591	O=C(Nc1c(cc(cc1)CO)CO)c2cc(OC)ncc2
0.264591	O=C(Nc1c(cc(cc1)CO)CO)c2cc(OC)ncc2
0.264591	O=C(Nc1c(cc(cc1)CO)CO)c2cc(OC)ncc2
0.264591	O=C(Nc1c(cc(cc1)CO)CO)c2cc(OC)ncc2
0.264493	Clc1cc(ccc1)C(=O)Nc2cc(c(NC(=O)C(F)(F)c3cc(Cl)ccc3)cc2)C
0.264493	Clc1cc(ccc1)C(=O)Nc2cc(c(NC(=O)C(F)(F)c3cc(Cl)ccc3)cc2)C
0.264493	Clc1cc(ccc1)C(=O)Nc2cc(c(NC(=O)C(F)(F)c3cc(Cl)ccc3)cc2)C
0.264493	Clc1cc(ccc1)C(=O)Nc2cc(c(NC(=O)C(F)(F)c3cc(Cl)ccc3)cc2)C
0.264407	O=C(Nc1c(OC)cc(NC(=O)C(=O)NC2CC3(C2)CCC(CO)CC3)cc1)c4cnccc4
0.264407	O=C(Nc1c(OC)cc(NC(=O)C(=O)NC2CC3(C2)CCC(CO)CC3)cc1)c4cnccc4
0.264407	O=C(Nc1c(OC)cc(NC(=O)C(=O)NC2CC3(C2)CCC(CO)CC3)cc1)c4cnccc4
0.264407	O=C(Nc1c(OC)cc(NC(=O)C(=O)NC2CC3(C2)CCC(CO)CC3)cc1)c4cnccc4
0.264407	O=C(Nc1c(OC)cc(NC(=O)C(=O)NC2CC3(C2)CCC(CO)CC3)cc1)c4cnccc4
0.264407	O=C(Nc1c(OC)cc(NC(=O)C(=O)NC2CC3(C2)CCC(CO)CC3)cc1)c4cnccc4
0.264368	O=C(OCc1ccc(cc1)C(=O)NC)c2cc(c3nc(nnc3)N)ccc2
0.264368	O=C(OCc1ccc(cc1)C(=O)NC)c2cc(c3nc(nnc3)N)ccc2
0.264368	O=C(OCc1ccc(cc1)C(=O)NC)c2cc(c3nc(nnc3)N)ccc2
0.264368	O=C(OCc1ccc(cc1)C(=O)NC)c2cc(c3nc(nnc3)N)ccc2
0.264368	O=C(OCc1ccc(cc1)C(=O)NC)c2cc(c3nc(nnc3)N)ccc2
0.264368	O=C(OCc1ccc(cc1)C(=O)NC)c2cc(c3nc(nnc3)N)ccc2
0.264368	O=C(OCc1ccc(cc1)C(=O)NC)c2cc(c3nc(nnc3)N)ccc2
0.264368	O=C(OCc1ccc(cc1)C(=O)NC)c2cc(c3nc(nnc3)N)ccc2
0.264368	O=C(OCc1ccc(cc1)C(=O)NC)c2cc(c3nc(nnc3)N)ccc2
0.264368	O=C(OCc1ccc(cc1)C(=O)NC)c2cc(c3nc(nnc3)N)ccc2
0.264286	S(=O)(=O)(c1ccccc1)Cc2ccc(cc2)C(=O)Nc3cc(c(cc3)C(=O)OC(C)(C)C)C
0.264286	S(=O)(=O)(c1ccccc1)Cc2ccc(cc2)C(=O)Nc3cc(c(cc3)C(=O)OC(C)(C)C)C
0.264286	S(=O)(=O)(c1ccccc1)Cc2ccc(cc2)C(=O)Nc3cc(c(cc3)C(=O)OC(C)(C)C)C
0.264286	S(=O)(=O)(c1ccccc1)Cc2ccc(cc2)C(=O)Nc3cc(c(cc3)C(=O)OC(C)(C)C)C
0.264286	S(=O)(=O)(c1ccccc1)Cc2ccc(cc2)C(=O)Nc3cc(c(cc3)C(=O)OC(C)(C)C)C
0.264286	S(=O)(=O)(c1ccccc1)Cc2ccc(cc2)C(=O)Nc3cc(c(cc3)C(=O)OC(C)(C)C)C
0.264286	S(=O)(=O)(c1ccccc1)Cc2ccc(cc2)C(=O)Nc3cc(c(cc3)C(=O)OC(C)(C)C)C
0.264286	S(=O)(=O)(c1ccccc1)Cc2ccc(cc2)C(=O)Nc3cc(c(cc3)C(=O)OC(C)(C)C)C
0.264286	S(=O)(=O)(c1ccccc1)Cc2ccc(cc2)C(=O)Nc3cc(c(cc3)C(=O)OC(C)(C)C)C
0.264286	S(=O)(=O)(c1ccccc1)Cc2ccc(cc2)C(=O)Nc3cc(c(cc3)C(=O)OC(C)(C)C)C
0.264151	Clc1c(ccc(NC(=O)c2c(NC(=O)c3ccc(OC)cc3)cccc2)c1)CO
0.264151	Clc1c(ccc(NC(=O)c2c(NC(=O)c3ccc(OC)cc3)cccc2)c1)CO
0.264151	Clc1c(ccc(NC(=O)c2c(NC(=O)c3ccc(OC)cc3)cccc2)c1)CO
0.264151	Clc1c(ccc(NC(=O)c2c(NC(=O)c3ccc(OC)cc3)cccc2)c1)CO
0.264151	Clc1c(ccc(NC(=O)c2c(NC(=O)c3ccc(OC)cc3)cccc2)c1)CO
0.264151	Clc1c(ccc(NC(=O)c2c(NC(=O)c3ccc(OC)cc3)cccc2)c1)CO
0.264151	Clc1c(ccc(NC(=O)c2c(NC(=O)c3ccc(OC)cc3)cccc2)c1)CO
0.264151	Clc1c(ccc(NC(=O)c2c(NC(=O)c3ccc(OC)cc3)cccc2)c1)CO
0.264151	Clc1c(ccc(NC(=O)c2c(NC(=O)c3ccc(OC)cc3)cccc2)c1)CO
0.264151	Clc1c(ccc(NC(=O)c2c(NC(=O)c3ccc(OC)cc3)cccc2)c1)CO
0.264151	O=C(Nc1ccc(c2ccc(cc2)CN3CCNCC3)cc1)C
0.263666	Clc1cc(ccc1)C(=O)Nc2cc(c(NC(=O)C=3N=COC3c4cc(ccc4)C(F)(F)F)cc2)C
0.263666	Clc1cc(ccc1)C(=O)Nc2cc(c(NC(=O)C=3N=COC3c4cc(ccc4)C(F)(F)F)cc2)C
0.263566	O=C(Nc1c(ccc(NC2CCN(CC2)C)c1)C)CCC=CC(C)C
0.263566	O=C(Nc1c(ccc(NC2CCN(CC2)C)c1)C)CCC=CC(C)C
0.263566	O=C(Nc1c(ccc(NC2CCN(CC2)C)c1)C)CCC=CC(C)C
0.263566	O=C(Nc1c(ccc(NC2CCN(CC2)C)c1)C)CCC=CC(C)C
0.263566	O=C(Nc1c(ccc(NC2CCN(CC2)C)c1)C)CCC=CC(C)C
0.263566	O=C(Nc1c(ccc(NC2CCN(CC2)C)c1)C)CCC=CC(C)C
0.263566	O=C(Nc1c(ccc(NC2CCN(CC2)C)c1)C)CCC=CC(C)C
0.263566	O=C(Nc1c(ccc(NC2CCN(CC2)C)c1)C)CCC=CC(C)C
0.263566	O=C(Nc1c(ccc(NC2CCN(CC2)C)c1)C)CCC=CC(C)C
0.263566	O=C(Nc1c(ccc(NC2CCN(CC2)C)c1)C)CCC=CC(C)C
0.263514	O=C(Nc1c(OC)cc(NC(=O)C2(CNCCC2)C)cc1)c3cnccc3
0.263514	O=C(Nc1c(OC)cc(NC(=O)C2(CNCCC2)C)cc1)c3cnccc3
0.263158	O=C(OC)c1cc(NC(=O)C)c(cc1)C
0.263158	O=C(OC)c1cc(NC(=O)C)c(cc1)C
0.263158	O=C(OC)c1cc(NC(=O)C)c(cc1)C
0.263158	O=C(OC)c1cc(NC(=O)C)c(cc1)C
0.263158	O=C(OC)c1cc(NC(=O)C)c(cc1)C
0.26284	S(C1=NN=C(N1CC=2OC=CC2)c3cnccc3)CC(=O)Nc4cc(N5CCCC5)c(cc4)C
0.26284	S(C1=NN=C(N1CC=2OC=CC2)c3cnccc3)CC(=O)Nc4cc(N5CCCC5)c(cc4)C
0.262774	O=C(Nc1cc(OCCC(C)C)c(cc1)C)c2cc(C#N)c(cc2)CC
0.262745	Brc1c(OCc2ccc(cc2)C(=O)Nc3cc(O)c(O)cc3)c(Br)cc(c1)C
0.262745	Brc1c(OCc2ccc(cc2)C(=O)Nc3cc(O)c(O)cc3)c(Br)cc(c1)C
0.262745	Brc1c(OCc2ccc(cc2)C(=O)Nc3cc(O)c(O)cc3)c(Br)cc(c1)C
0.262745	Brc1c(OCc2ccc(cc2)C(=O)Nc3cc(O)c(O)cc3)c(Br)cc(c1)C
0.262745	Brc1c(OCc2ccc(cc2)C(=O)Nc3cc(O)c(O)cc3)c(Br)cc(c1)C
0.262745	Brc1c(OCc2ccc(cc2)C(=O)Nc3cc(O)c(O)cc3)c(Br)cc(c1)C
0.262745	Brc1c(OCc2ccc(cc2)C(=O)Nc3cc(O)c(O)cc3)c(Br)cc(c1)C
0.262745	Brc1c(OCc2ccc(cc2)C(=O)Nc3cc(O)c(O)cc3)c(Br)cc(c1)C
0.262745	Brc1c(OCc2ccc(cc2)C(=O)Nc3cc(O)c(O)cc3)c(Br)cc(c1)C
0.262745	Brc1c(OCc2ccc(cc2)C(=O)Nc3cc(O)c(O)cc3)c(Br)cc(c1)C
0.261993	O=C(OC(C)(C)C)c1c(cc(NC(=O)c2ccc(cc2)CNC(=O)NC(C)C)cc1)C
0.261993	O=C(OC(C)(C)C)c1c(cc(NC(=O)c2ccc(cc2)CNC(=O)NC(C)C)cc1)C
0.261993	O=C(OC(C)(C)C)c1c(cc(NC(=O)c2ccc(cc2)CNC(=O)NC(C)C)cc1)C
0.261993	O=C(OC(C)(C)C)c1c(cc(NC(=O)c2ccc(cc2)CNC(=O)NC(C)C)cc1)C
0.261993	O=C(OC(C)(C)C)c1c(cc(NC(=O)c2ccc(cc2)CNC(=O)NC(C)C)cc1)C
0.261993	O=C(OC(C)(C)C)c1c(cc(NC(=O)c2ccc(cc2)CNC(=O)NC(C)C)cc1)C
0.261993	O=C(OC(C)(C)C)c1c(cc(NC(=O)c2ccc(cc2)CNC(=O)NC(C)C)cc1)C
0.261993	O=C(OC(C)(C)C)c1c(cc(NC(=O)c2ccc(cc2)CNC(=O)NC(C)C)cc1)C
0.261993	O=C(OC(C)(C)C)c1c(cc(NC(=O)c2ccc(cc2)CNC(=O)NC(C)C)cc1)C
0.261993	O=C(OC(C)(C)C)c1c(cc(NC(=O)c2ccc(cc2)CNC(=O)NC(C)C)cc1)C
0.261818	Brc1c(OCc2ccc(cc2)C(=O)NC=3SC=C(N3)c4ccc(O)cc4)c(Br)cc(c1)C
0.261818	Brc1c(OCc2ccc(cc2)C(=O)NC=3SC=C(N3)c4ccc(O)cc4)c(Br)cc(c1)C
0.261818	Brc1c(OCc2ccc(cc2)C(=O)NC=3SC=C(N3)c4ccc(O)cc4)c(Br)cc(c1)C
0.261649	Clc1cc(c2ccccc2)c(cc1)C(=O)Nc3cc(OCCOC)ncc3
0.261649	Clc1cc(c2ccccc2)c(cc1)C(=O)Nc3cc(OCCOC)ncc3
0.261649	Clc1cc(c2ccccc2)c(cc1)C(=O)Nc3cc(OCCOC)ncc3
0.261649	Clc1cc(c2ccccc2)c(cc1)C(=O)Nc3cc(OCCOC)ncc3
0.261649	Clc1cc(c2ccccc2)c(cc1)C(=O)Nc3cc(OCCOC)ncc3
0.261649	Clc1cc(c2ccccc2)c(cc1)C(=O)Nc3cc(OCCOC)ncc3
0.261649	Clc1cc(c2ccccc2)c(cc1)C(=O)Nc3cc(OCCOC)ncc3
0.261649	Clc1cc(c2ccccc2)c(cc1)C(=O)Nc3cc(OCCOC)ncc3
0.261649	Clc1cc(c2ccccc2)c(cc1)C(=O)Nc3cc(OCCOC)ncc3
0.261649	Clc1cc(c2ccccc2)c(cc1)C(=O)Nc3cc(OCCOC)ncc3
0.261589	S(c1c(cc(cc1)C(F)(F)F)C(=O)Nc2ncc(c3ncccc3)cc2)C4CCCC4
0.261589	S(c1c(cc(cc1)C(F)(F)F)C(=O)Nc2ncc(c3ncccc3)cc2)C4CCCC4
0.261589	S(c1c(cc(cc1)C(F)(F)F)C(=O)Nc2ncc(c3ncccc3)cc2)C4CCCC4
0.261589	S(c1c(cc(cc1)C(F)(F)F)C(=O)Nc2ncc(c3ncccc3)cc2)C4CCCC4
0.261589	S(c1c(cc(cc1)C(F)(F)F)C(=O)Nc2ncc(c3ncccc3)cc2)C4CCCC4
0.261589	S(c1c(cc(cc1)C(F)(F)F)C(=O)Nc2ncc(c3ncccc3)cc2)C4CCCC4
0.261589	S(c1c(cc(cc1)C(F)(F)F)C(=O)Nc2ncc(c3ncccc3)cc2)C4CCCC4
0.261589	S(c1c(cc(cc1)C(F)(F)F)C(=O)Nc2ncc(c3ncccc3)cc2)C4CCCC4
0.261589	S(c1c(cc(cc1)C(F)(F)F)C(=O)Nc2ncc(c3ncccc3)cc2)C4CCCC4
0.261589	S(c1c(cc(cc1)C(F)(F)F)C(=O)Nc2ncc(c3ncccc3)cc2)C4CCCC4
0.261468	Brc1cc(ccc1)C(=O)Nc2cnccc2
0.261468	Brc1cc(ccc1)C(=O)Nc2cnccc2
0.261468	Brc1cc(ccc1)C(=O)Nc2cnccc2
0.261468	Brc1cc(ccc1)C(=O)Nc2cnccc2
0.261468	Brc1cc(ccc1)C(=O)Nc2cnccc2
0.261468	Brc1cc(ccc1)C(=O)Nc2cnccc2
0.261468	Brc1cc(ccc1)C(=O)Nc2cnccc2
0.261468	Brc1cc(ccc1)C(=O)Nc2cnccc2
0.261468	Brc1cc(ccc1)C(=O)Nc2cnccc2
0.261468	Brc1cc(ccc1)C(=O)Nc2cnccc2
0.261364	S(c1ccc(cc1)C(=O)NC=2NN=C(c3c(cccc3)C)C2)C(C)C
0.261364	S(c1ccc(cc1)C(=O)NC=2NN=C(c3c(cccc3)C)C2)C(C)C
0.261364	S(c1ccc(cc1)C(=O)NC=2NN=C(c3c(cccc3)C)C2)C(C)C
0.261364	S(c1ccc(cc1)C(=O)NC=2NN=C(c3c(cccc3)C)C2)C(C)C
0.261364	S(c1ccc(cc1)C(=O)NC=2NN=C(c3c(cccc3)C)C2)C(C)C
0.261364	S(c1ccc(cc1)C(=O)NC=2NN=C(c3c(cccc3)C)C2)C(C)C
0.261364	S(c1ccc(cc1)C(=O)NC=2NN=C(c3c(cccc3)C)C2)C(C)C
0.261364	S(c1ccc(cc1)C(=O)NC=2NN=C(c3c(cccc3)C)C2)C(C)C
0.261364	S(c1ccc(cc1)C(=O)NC=2NN=C(c3c(cccc3)C)C2)C(C)C
0.261364	S(c1ccc(cc1)C(=O)NC=2NN=C(c3c(cccc3)C)C2)C(C)C
0.261168	Clc1c(OCc2c(OC)ccc(c2)C(=O)Nc3c(cc(NC(=O)c4cc(Cl)ccc4)cc3)C)cccc1
0.261168	Clc1c(OCc2c(OC)ccc(c2)C(=O)Nc3c(cc(NC(=O)c4cc(Cl)ccc4)cc3)C)cccc1
0.261168	Clc1c(OCc2c(OC)ccc(c2)C(=O)Nc3c(cc(NC(=O)c4cc(Cl)ccc4)cc3)C)cccc1
0.261168	Clc1c(OCc2c(OC)ccc(c2)C(=O)Nc3c(cc(NC(=O)c4cc(Cl)ccc4)cc3)C)cccc1
0.261168	Clc1c(OCc2c(OC)ccc(c2)C(=O)Nc3c(cc(NC(=O)c4cc(Cl)ccc4)cc3)C)cccc1
0.261168	Clc1c(OCc2c(OC)ccc(c2)C(=O)Nc3c(cc(NC(=O)c4cc(Cl)ccc4)cc3)C)cccc1
0.26087	S(=O)(=O)(c1c(ccc(NC(=O)c2cc(C#N)c(cc2)CC)c1)C)C
0.26087	S(=O)(=O)(c1c(ccc(NC(=O)c2cc(C#N)c(cc2)CC)c1)C)C
0.26087	S(=O)(=O)(c1c(ccc(NC(=O)c2cc(C#N)c(cc2)CC)c1)C)C
0.26087	S(=O)(=O)(c1c(ccc(NC(=O)c2cc(C#N)c(cc2)CC)c1)C)C
0.26087	S(=O)(=O)(c1c(ccc(NC(=O)c2cc(C#N)c(cc2)CC)c1)C)C
0.26087	S(=O)(=O)(c1c(ccc(NC(=O)c2cc(C#N)c(cc2)CC)c1)C)C
0.260563	Clc1cc(ccc1)C(=O)Nc2c(F)cc(NC(=O)NC3CN(CC3)CCC)cc2
0.260563	Clc1cc(ccc1)C(=O)Nc2c(F)cc(NC(=O)NC3CN(CC3)CCC)cc2
0.260563	Clc1cc(ccc1)C(=O)Nc2c(F)cc(NC(=O)NC3CN(CC3)CCC)cc2
0.260563	Clc1cc(ccc1)C(=O)Nc2c(F)cc(NC(=O)NC3CN(CC3)CCC)cc2
0.260563	Clc1cc(ccc1)C(=O)Nc2c(F)cc(NC(=O)NC3CN(CC3)CCC)cc2
0.260563	Clc1cc(ccc1)C(=O)Nc2c(F)cc(NC(=O)NC3CN(CC3)CCC)cc2
0.260563	Clc1cc(ccc1)C(=O)Nc2c(F)cc(NC(=O)NC3CN(CC3)CCC)cc2
0.260563	Clc1cc(ccc1)C(=O)Nc2c(F)cc(NC(=O)NC3CN(CC3)CCC)cc2
0.260563	Clc1cc(ccc1)C(=O)Nc2c(F)cc(NC(=O)NC3CN(CC3)CCC)cc2
0.260563	Clc1cc(ccc1)C(=O)Nc2c(F)cc(NC(=O)NC3CN(CC3)CCC)cc2
0.260417	FC(F)COc1c(ccc(NC(=O)c2ccc(cc2)CC3C(=O)NC(=O)C3)c1)C
0.260417	FC(F)COc1c(ccc(NC(=O)c2ccc(cc2)CC3C(=O)NC(=O)C3)c1)C
0.260417	FC(F)COc1c(ccc(NC(=O)c2ccc(cc2)CC3C(=O)NC(=O)C3)c1)C
0.260417	FC(F)COc1c(ccc(NC(=O)c2ccc(cc2)CC3C(=O)NC(=O)C3)c1)C
0.260417	FC(F)COc1c(ccc(NC(=O)c2ccc(cc2)CC3C(=O)NC(=O)C3)c1)C
0.259804	O=C(Nc1ccncc1)c2ccc(cc2)CN
0.259804	O=C(Nc1ccncc1)c2ccc(cc2)CN
0.259804	O=C(Nc1ccncc1)c2ccc(cc2)CN
0.259804	O=C(Nc1ccncc1)c2ccc(cc2)CN
0.259804	O=C(Nc1ccncc1)c2ccc(cc2)CN
0.259804	O=C(Nc1ccncc1)c2ccc(cc2)CN
0.259804	O=C(Nc1ccncc1)c2ccc(cc2)CN
0.259804	O=C(Nc1ccncc1)c2ccc(cc2)CN
0.259804	O=C(Nc1ccncc1)c2ccc(cc2)CN
0.259804	O=C(Nc1ccncc1)c2ccc(cc2)CN
0.259649	Clc1c(NS(=O)(=O)c2cc(ccc2)C(=O)Nc3c(cc(NC(=O)c4cc(Cl)ccc4)cc3)C)cccc1
0.259649	Clc1c(NS(=O)(=O)c2cc(ccc2)C(=O)Nc3c(cc(NC(=O)c4cc(Cl)ccc4)cc3)C)cccc1
0.259649	Clc1c(NS(=O)(=O)c2cc(ccc2)C(=O)Nc3c(cc(NC(=O)c4cc(Cl)ccc4)cc3)C)cccc1
0.259649	Clc1c(NS(=O)(=O)c2cc(ccc2)C(=O)Nc3c(cc(NC(=O)c4cc(Cl)ccc4)cc3)C)cccc1
0.259649	Clc1c(NS(=O)(=O)c2cc(ccc2)C(=O)Nc3c(cc(NC(=O)c4cc(Cl)ccc4)cc3)C)cccc1
0.259649	Clc1c(NS(=O)(=O)c2cc(ccc2)C(=O)Nc3c(cc(NC(=O)c4cc(Cl)ccc4)cc3)C)cccc1
0.259649	Clc1c(NS(=O)(=O)c2cc(ccc2)C(=O)Nc3c(cc(NC(=O)c4cc(Cl)ccc4)cc3)C)cccc1
0.259649	Clc1c(NS(=O)(=O)c2cc(ccc2)C(=O)Nc3c(cc(NC(=O)c4cc(Cl)ccc4)cc3)C)cccc1
0.259649	Clc1c(NS(=O)(=O)c2cc(ccc2)C(=O)Nc3c(cc(NC(=O)c4cc(Cl)ccc4)cc3)C)cccc1
0.259649	Clc1c(NS(=O)(=O)c2cc(ccc2)C(=O)Nc3c(cc(NC(=O)c4cc(Cl)ccc4)cc3)C)cccc1
0.259649	Brc1c(NC(=O)OC(C)(C)C)ccc(c1)C(=O)N2CCN(Cc3ccc(OC(F)(F)F)cc3)CC2
0.259649	Brc1c(NC(=O)OC(C)(C)C)ccc(c1)C(=O)N2CCN(Cc3ccc(OC(F)(F)F)cc3)CC2
0.259649	Brc1c(NC(=O)OC(C)(C)C)ccc(c1)C(=O)N2CCN(Cc3ccc(OC(F)(F)F)cc3)CC2
0.259649	Brc1c(NC(=O)OC(C)(C)C)ccc(c1)C(=O)N2CCN(Cc3ccc(OC(F)(F)F)cc3)CC2
0.259649	Brc1c(NC(=O)OC(C)(C)C)ccc(c1)C(=O)N2CCN(Cc3ccc(OC(F)(F)F)cc3)CC2
0.259649	Brc1c(NC(=O)OC(C)(C)C)ccc(c1)C(=O)N2CCN(Cc3ccc(OC(F)(F)F)cc3)CC2
0.259649	Brc1c(NC(=O)OC(C)(C)C)ccc(c1)C(=O)N2CCN(Cc3ccc(OC(F)(F)F)cc3)CC2
0.259649	Brc1c(NC(=O)OC(C)(C)C)ccc(c1)C(=O)N2CCN(Cc3ccc(OC(F)(F)F)cc3)CC2
0.259649	Brc1c(NC(=O)OC(C)(C)C)ccc(c1)C(=O)N2CCN(Cc3ccc(OC(F)(F)F)cc3)CC2
0.259649	Brc1c(NC(=O)OC(C)(C)C)ccc(c1)C(=O)N2CCN(Cc3ccc(OC(F)(F)F)cc3)CC2
0.259649	O=C(NC=1NN=C(c2cnccc2)C1)C=3C(=NNC3)c4ncccc4
0.259542	Clc1ccc(c2c(NC(=O)c3cnc(nc3)N4CCOCC4)cccc2)cc1
0.259542	Clc1ccc(c2c(NC(=O)c3cnc(nc3)N4CCOCC4)cccc2)cc1
0.259542	Clc1ccc(c2c(NC(=O)c3cnc(nc3)N4CCOCC4)cccc2)cc1
0.259542	Clc1ccc(c2c(NC(=O)c3cnc(nc3)N4CCOCC4)cccc2)cc1
0.259542	Clc1ccc(c2c(NC(=O)c3cnc(nc3)N4CCOCC4)cccc2)cc1
0.259542	Clc1ccc(c2c(NC(=O)c3cnc(nc3)N4CCOCC4)cccc2)cc1
0.259542	Clc1ccc(c2c(NC(=O)c3cnc(nc3)N4CCOCC4)cccc2)cc1
0.259542	Clc1ccc(c2c(NC(=O)c3cnc(nc3)N4CCOCC4)cccc2)cc1
0.259542	Clc1ccc(c2c(NC(=O)c3cnc(nc3)N4CCOCC4)cccc2)cc1
0.259542	Clc1ccc(c2c(NC(=O)c3cnc(nc3)N4CCOCC4)cccc2)cc1
0.259542	FC(F)COc1c(ccc(NC(=O)c2cc(c(cc2)C)C(C)(C)C)c1)C
0.259542	FC(F)COc1c(ccc(NC(=O)c2cc(c(cc2)C)C(C)(C)C)c1)C
0.259542	FC(F)COc1c(ccc(NC(=O)c2cc(c(cc2)C)C(C)(C)C)c1)C
0.259542	FC(F)COc1c(ccc(NC(=O)c2cc(c(cc2)C)C(C)(C)C)c1)C
0.259542	FC(F)COc1c(ccc(NC(=O)c2cc(c(cc2)C)C(C)(C)C)c1)C
0.259542	FC(F)COc1c(ccc(NC(=O)c2cc(c(cc2)C)C(C)(C)C)c1)C
0.259542	FC(F)COc1c(ccc(NC(=O)c2cc(c(cc2)C)C(C)(C)C)c1)C
0.259542	FC(F)COc1c(ccc(NC(=O)c2cc(c(cc2)C)C(C)(C)C)c1)C
0.259542	FC(F)COc1c(ccc(NC(=O)c2cc(c(cc2)C)C(C)(C)C)c1)C
0.259542	FC(F)COc1c(ccc(NC(=O)c2cc(c(cc2)C)C(C)(C)C)c1)C
0.259386	O=C(NC=1NN=C(c2cnccc2)C1)C=3C(=NN(C3)C)Cc4ccccc4
0.259386	O=C(NC=1NN=C(c2cnccc2)C1)C=3C(=NN(C3)C)Cc4ccccc4
0.259259	FC(F)(F)c1cnc(NNC(=O)C(=O)Nc2ccc(cc2)CN3CCN(c4cc(ccc4)C)CC3)c(c1)C
0.259259	FC(F)(F)c1cnc(NNC(=O)C(=O)Nc2ccc(cc2)CN3CCN(c4cc(ccc4)C)CC3)c(c1)C
0.259259	FC(F)(F)c1cnc(NNC(=O)C(=O)Nc2ccc(cc2)CN3CCN(c4cc(ccc4)C)CC3)c(c1)C
0.259259	FC(F)(F)c1cnc(NNC(=O)C(=O)Nc2ccc(cc2)CN3CCN(c4cc(ccc4)C)CC3)c(c1)C
0.259259	FC(F)(F)c1cnc(NNC(=O)C(=O)Nc2ccc(cc2)CN3CCN(c4cc(ccc4)C)CC3)c(c1)C
0.259259	FC(F)(F)c1cnc(NNC(=O)C(=O)Nc2ccc(cc2)CN3CCN(c4cc(ccc4)C)CC3)c(c1)C
0.259259	FC(F)(F)c1cnc(NNC(=O)C(=O)Nc2ccc(cc2)CN3CCN(c4cc(ccc4)C)CC3)c(c1)C
0.259259	FC(F)(F)c1cnc(NNC(=O)C(=O)Nc2ccc(cc2)CN3CCN(c4cc(ccc4)C)CC3)c(c1)C
0.259259	FC(F)(F)c1cnc(NNC(=O)C(=O)Nc2ccc(cc2)CN3CCN(c4cc(ccc4)C)CC3)c(c1)C
0.259259	FC(F)(F)c1cnc(NNC(=O)C(=O)Nc2ccc(cc2)CN3CCN(c4cc(ccc4)C)CC3)c(c1)C
0.259136	S(=O)(=O)(NCCc1ccc(cc1)C(=O)COC(=O)c2cc(NC(=O)c3c(F)cccc3)c(cc2)C)C
0.259136	S(=O)(=O)(NCCc1ccc(cc1)C(=O)COC(=O)c2cc(NC(=O)c3c(F)cccc3)c(cc2)C)C
0.259016	Brc1c(cc(S(=O)(=O)N2CCCCC2)cc1)C(=O)Nc3c(cc(NC(=O)c4cc(Cl)ccc4)cc3)C
0.258741	Clc1cc(ccc1)C(=O)Nc2cc(c(NC(=O)CCC(=O)c3cc(F)c(OC)cc3)cc2)C
0.258741	Clc1cc(ccc1)C(=O)Nc2cc(c(NC(=O)CCC(=O)c3cc(F)c(OC)cc3)cc2)C
0.258741	Clc1cc(ccc1)C(=O)Nc2cc(c(NC(=O)CCC(=O)c3cc(F)c(OC)cc3)cc2)C
0.258741	Clc1cc(ccc1)C(=O)Nc2cc(c(NC(=O)CCC(=O)c3cc(F)c(OC)cc3)cc2)C
0.258741	Clc1cc(ccc1)C(=O)Nc2cc(c(NC(=O)CCC(=O)c3cc(F)c(OC)cc3)cc2)C
0.258741	S1C(=NC=C1C(=O)Nc2ccc(N3CCN(CC3)C)cc2)c4cc(OC)c(OC)cc4
0.258741	S1C(=NC=C1C(=O)Nc2ccc(N3CCN(CC3)C)cc2)c4cc(OC)c(OC)cc4
0.258741	S1C(=NC=C1C(=O)Nc2ccc(N3CCN(CC3)C)cc2)c4cc(OC)c(OC)cc4
0.258741	S1C(=NC=C1C(=O)Nc2ccc(N3CCN(CC3)C)cc2)c4cc(OC)c(OC)cc4
0.258741	S1C(=NC=C1C(=O)Nc2ccc(N3CCN(CC3)C)cc2)c4cc(OC)c(OC)cc4
0.258741	S1C(=NC=C1C(=O)Nc2ccc(N3CCN(CC3)C)cc2)c4cc(OC)c(OC)cc4
0.258741	S1C(=NC=C1C(=O)Nc2ccc(N3CCN(CC3)C)cc2)c4cc(OC)c(OC)cc4
0.258741	S1C(=NC=C1C(=O)Nc2ccc(N3CCN(CC3)C)cc2)c4cc(OC)c(OC)cc4
0.258741	S1C(=NC=C1C(=O)Nc2ccc(N3CCN(CC3)C)cc2)c4cc(OC)c(OC)cc4
0.258741	S1C(=NC=C1C(=O)Nc2ccc(N3CCN(CC3)C)cc2)c4cc(OC)c(OC)cc4
0.258687	S(=O)(=O)(NC)c1ccc(cc1)C(=O)Nc2cc(ccc2)C=3OC=CN3
0.258687	S(=O)(=O)(NC)c1ccc(cc1)C(=O)Nc2cc(ccc2)C=3OC=CN3
0.258687	S(=O)(=O)(NC)c1ccc(cc1)C(=O)Nc2cc(ccc2)C=3OC=CN3
0.258687	S(=O)(=O)(NC)c1ccc(cc1)C(=O)Nc2cc(ccc2)C=3OC=CN3
0.258687	S(=O)(=O)(NC)c1ccc(cc1)C(=O)Nc2cc(ccc2)C=3OC=CN3
0.258687	S(=O)(=O)(NC)c1ccc(cc1)C(=O)Nc2cc(ccc2)C=3OC=CN3
0.258687	S(=O)(=O)(NC)c1ccc(cc1)C(=O)Nc2cc(ccc2)C=3OC=CN3
0.258687	S(=O)(=O)(NC)c1ccc(cc1)C(=O)Nc2cc(ccc2)C=3OC=CN3
0.258687	S(=O)(=O)(NC)c1ccc(cc1)C(=O)Nc2cc(ccc2)C=3OC=CN3
0.258687	S(=O)(=O)(NC)c1ccc(cc1)C(=O)Nc2cc(ccc2)C=3OC=CN3
0.258687	FC(F)(F)C(c1ccc(cc1)C(=O)Nc2cc(ccc2)C=3OC=CN3)C
0.258687	FC(F)(F)C(c1ccc(cc1)C(=O)Nc2cc(ccc2)C=3OC=CN3)C
0.258687	FC(F)(F)C(c1ccc(cc1)C(=O)Nc2cc(ccc2)C=3OC=CN3)C
0.258687	FC(F)(F)C(c1ccc(cc1)C(=O)Nc2cc(ccc2)C=3OC=CN3)C
0.258065	O=C(Nc1c(ccc(c1)C)C)NC(=O)CN2CCN(CC(=O)NC)CCC2
0.258065	O=C(Nc1c(ccc(c1)C)C)NC(=O)CN2CCN(CC(=O)NC)CCC2
0.257862	Fc1cncc(c1)C2CN(C(=O)C(=O)Nc3cc(OC)c(NC(=O)c4cnccc4)cc3)CC2
0.257862	Fc1cncc(c1)C2CN(C(=O)C(=O)Nc3cc(OC)c(NC(=O)c4cnccc4)cc3)CC2
0.257627	S(=O)(=O)(Nc1c(c(ccc1)C)C)c2ccc(cc2)C(=O)NC=3SC=C(N3)c4ccc(O)cc4
0.257627	S(=O)(=O)(Nc1c(c(ccc1)C)C)c2ccc(cc2)C(=O)NC=3SC=C(N3)c4ccc(O)cc4
0.257627	S(=O)(=O)(Nc1c(c(ccc1)C)C)c2ccc(cc2)C(=O)NC=3SC=C(N3)c4ccc(O)cc4
0.257525	S1C(=NC(c2ccc(F)cc2)=C1)CC(=O)OCC(=O)Nc3ccc(cc3)C(=O)Nc4c(OC)cccc4
0.257525	S1C(=NC(c2ccc(F)cc2)=C1)CC(=O)OCC(=O)Nc3ccc(cc3)C(=O)Nc4c(OC)cccc4
0.257525	S1C(=NC(c2ccc(F)cc2)=C1)CC(=O)OCC(=O)Nc3ccc(cc3)C(=O)Nc4c(OC)cccc4
0.257525	S1C(=NC(c2ccc(F)cc2)=C1)CC(=O)OCC(=O)Nc3ccc(cc3)C(=O)Nc4c(OC)cccc4
0.257525	S1C(=NC(c2ccc(F)cc2)=C1)CC(=O)OCC(=O)Nc3ccc(cc3)C(=O)Nc4c(OC)cccc4
0.257525	S1C(=NC(c2ccc(F)cc2)=C1)CC(=O)OCC(=O)Nc3ccc(cc3)C(=O)Nc4c(OC)cccc4
0.257525	S1C(=NC(c2ccc(F)cc2)=C1)CC(=O)OCC(=O)Nc3ccc(cc3)C(=O)Nc4c(OC)cccc4
0.257525	S1C(=NC(c2ccc(F)cc2)=C1)CC(=O)OCC(=O)Nc3ccc(cc3)C(=O)Nc4c(OC)cccc4
0.257525	S1C(=NC(c2ccc(F)cc2)=C1)CC(=O)OCC(=O)Nc3ccc(cc3)C(=O)Nc4c(OC)cccc4
0.257525	S1C(=NC(c2ccc(F)cc2)=C1)CC(=O)OCC(=O)Nc3ccc(cc3)C(=O)Nc4c(OC)cccc4
0.257246	Fc1cc(F)cc(c1)CN(C(=O)c2cc(NC(=O)Cc3ccncc3)c(cc2)C)C
0.257246	Fc1cc(F)cc(c1)CN(C(=O)c2cc(NC(=O)Cc3ccncc3)c(cc2)C)C
0.257246	O=C(N(C(C)C)CCC)c1cc(NC(=O)Cc2ccncc2)c(cc1)C
0.257028	Clc1cc(NC(=O)c2ccc(cc2)CCC(=O)OC)c(O)cc1
0.257028	Clc1cc(NC(=O)c2ccc(cc2)CCC(=O)OC)c(O)cc1
0.257028	Clc1cc(NC(=O)c2ccc(cc2)CCC(=O)OC)c(O)cc1
0.256944	O=C(Nc1ncc(NC(=O)c2cc(ccc2)C=3OC(=NN3)C)cc1C)c4cc(O)ccc4
0.256944	O=C(Nc1ncc(NC(=O)c2cc(ccc2)C=3OC(=NN3)C)cc1C)c4cc(O)ccc4
0.256944	O=C(Nc1ncc(NC(=O)c2cc(ccc2)C=3OC(=NN3)C)cc1C)c4cc(O)ccc4
0.256944	O=C(Nc1ncc(NC(=O)c2cc(ccc2)C=3OC(=NN3)C)cc1C)c4cc(O)ccc4
0.256944	O=C(Nc1ncc(NC(=O)c2cc(ccc2)C=3OC(=NN3)C)cc1C)c4cc(O)ccc4
0.256944	O=C(Nc1ncc(NC(=O)c2cc(ccc2)C=3OC(=NN3)C)cc1C)c4cc(O)ccc4
0.256944	O=C(Nc1ncc(NC(=O)c2cc(ccc2)C=3OC(=NN3)C)cc1C)c4cc(O)ccc4
0.256944	O=C(Nc1ncc(NC(=O)c2cc(ccc2)C=3OC(=NN3)C)cc1C)c4cc(O)ccc4
0.256944	O=C(Nc1ncc(NC(=O)c2cc(ccc2)C=3OC(=NN3)C)cc1C)c4cc(O)ccc4
0.256944	O=C(Nc1ncc(NC(=O)c2cc(ccc2)C=3OC(=NN3)C)cc1C)c4cc(O)ccc4
0.256604	FC(F)(F)COc1ncc(cc1)C(=O)Nc2ccc(Nc3c(OC)cccc3)cc2
0.256579	O=C(NCCC1C2OC(C1)CC2)c3cc(NC(=O)Cc4ccncc4)c(cc3)C
0.256579	O=C(NCCC1C2OC(C1)CC2)c3cc(NC(=O)Cc4ccncc4)c(cc3)C
0.25641	S(=O)(=O)(Nc1cc(ccc1)C(=O)Nc2c(ccc(NC3CCN(CC3)C)c2)C)c4cc5N(O)N=Nc5cc4
0.25641	S(=O)(=O)(Nc1cc(ccc1)C(=O)Nc2c(ccc(NC3CCN(CC3)C)c2)C)c4cc5N(O)N=Nc5cc4
0.25641	S(=O)(=O)(Nc1cc(ccc1)C(=O)Nc2c(ccc(NC3CCN(CC3)C)c2)C)c4cc5N(O)N=Nc5cc4
0.25641	S(=O)(=O)(Nc1cc(ccc1)C(=O)Nc2c(ccc(NC3CCN(CC3)C)c2)C)c4cc5N(O)N=Nc5cc4
0.25641	S(=O)(=O)(Nc1cc(ccc1)C(=O)Nc2c(ccc(NC3CCN(CC3)C)c2)C)c4cc5N(O)N=Nc5cc4
0.25641	S(=O)(=O)(Nc1cc(ccc1)C(=O)Nc2c(ccc(NC3CCN(CC3)C)c2)C)c4cc5N(O)N=Nc5cc4
0.25641	S(=O)(=O)(Nc1cc(ccc1)C(=O)Nc2c(ccc(NC3CCN(CC3)C)c2)C)c4cc5N(O)N=Nc5cc4
0.25641	S(=O)(=O)(Nc1cc(ccc1)C(=O)Nc2c(ccc(NC3CCN(CC3)C)c2)C)c4cc5N(O)N=Nc5cc4
0.25641	S(=O)(=O)(Nc1cc(ccc1)C(=O)Nc2c(ccc(NC3CCN(CC3)C)c2)C)c4cc5N(O)N=Nc5cc4
0.25641	S(=O)(=O)(Nc1cc(ccc1)C(=O)Nc2c(ccc(NC3CCN(CC3)C)c2)C)c4cc5N(O)N=Nc5cc4
0.256303	O=C(Nc1c(ccc(c1)C=O)C)Cc2ccncc2
0.256303	O=C(Nc1c(ccc(c1)C=O)C)Cc2ccncc2
0.256	Brc1cc(OC)cc(NC(=O)c2cc(c(cc2)C)C(C)(C)C)c1
0.255814	O=C(NC(c1c(O)ccc(OC)c1)C)c2cc(NC(=O)Cc3ccncc3)c(cc2)C
0.255814	O=C(N(C)C)c1cc(NC(=O)c2cc(ccc2)C3=NOC(=N3)C4CC4)c(OCC)cc1
0.255814	O=C(N(C)C)c1cc(NC(=O)c2cc(ccc2)C3=NOC(=N3)C4CC4)c(OCC)cc1
0.255814	O=C(N(C)C)c1cc(NC(=O)c2cc(ccc2)C3=NOC(=N3)C4CC4)c(OCC)cc1
0.255034	Clc1cc(ccc1)C(=O)Nc2cc(c(NC(=O)C3=CC=4N(C=NC4C)C=C3)cc2)C
0.255034	Clc1cc(ccc1)C(=O)Nc2cc(c(NC(=O)C3=CC=4N(C=NC4C)C=C3)cc2)C
0.255034	Clc1cc(ccc1)C(=O)Nc2cc(c(NC(=O)C3=CC=4N(C=NC4C)C=C3)cc2)C
0.255034	Clc1cc(ccc1)C(=O)Nc2cc(c(NC(=O)C3=CC=4N(C=NC4C)C=C3)cc2)C
0.255034	Clc1cc(ccc1)C(=O)Nc2cc(c(NC(=O)C3=CC=4N(C=NC4C)C=C3)cc2)C
0.255034	Clc1cc(ccc1)C(=O)Nc2cc(c(NC(=O)C3=CC=4N(C=NC4C)C=C3)cc2)C
0.255034	Clc1cc(ccc1)C(=O)Nc2cc(c(NC(=O)C3=CC=4N(C=NC4C)C=C3)cc2)C
0.255034	Clc1cc(ccc1)C(=O)Nc2cc(c(NC(=O)C3=CC=4N(C=NC4C)C=C3)cc2)C
0.255034	Clc1cc(ccc1)C(=O)Nc2cc(c(NC(=O)C3=CC=4N(C=NC4C)C=C3)cc2)C
[truncated: 8,001 more rows]
