# Supplementary material for: Galileo: Three-dimensional searching in large combinatorial fragment spaces on the example of pharmacophores
Source: J Comput Aided Mol Des. 2022 Nov 24;37(1):1–16. doi: 10.1007/s10822-022-00485-y (PMC10032335; doi:10.1007/s10822-022-00485-y)
Supplement: Supplementary file 4 — Supplementary file 3a [file 10822_2022_485_MOESM3_ESMa.zip › Imatinib_Galileo/11/out_7.csv]

Score	SMILES
0.42562	S1CCN(Cc2ccc(NC(=O)c3cc(c4nc(nnc4)N)ccc3)cc2)CC1
0.42562	S1CCN(Cc2ccc(NC(=O)c3cc(c4nc(nnc4)N)ccc3)cc2)CC1
0.42562	S1CCN(Cc2ccc(NC(=O)c3cc(c4nc(nnc4)N)ccc3)cc2)CC1
0.42562	S1CCN(Cc2ccc(NC(=O)c3cc(c4nc(nnc4)N)ccc3)cc2)CC1
0.42562	S1CCN(Cc2ccc(NC(=O)c3cc(c4nc(nnc4)N)ccc3)cc2)CC1
0.42562	S1CCN(Cc2ccc(NC(=O)c3cc(c4nc(nnc4)N)ccc3)cc2)CC1
0.42562	S1CCN(Cc2ccc(NC(=O)c3cc(c4nc(nnc4)N)ccc3)cc2)CC1
0.42562	S1CCN(Cc2ccc(NC(=O)c3cc(c4nc(nnc4)N)ccc3)cc2)CC1
0.42562	S1CCN(Cc2ccc(NC(=O)c3cc(c4nc(nnc4)N)ccc3)cc2)CC1
0.42562	S1CCN(Cc2ccc(NC(=O)c3cc(c4nc(nnc4)N)ccc3)cc2)CC1
0.406844	O=C(NCC1CC1)c2cc(NC(=O)C(=O)Nc3cc(c4nc(ccn4)C)ccc3)c(cc2)C
0.406844	O=C(NCC1CC1)c2cc(NC(=O)C(=O)Nc3cc(c4nc(ccn4)C)ccc3)c(cc2)C
0.406844	O=C(NCC1CC1)c2cc(NC(=O)C(=O)Nc3cc(c4nc(ccn4)C)ccc3)c(cc2)C
0.406844	O=C(NCC1CC1)c2cc(NC(=O)C(=O)Nc3cc(c4nc(ccn4)C)ccc3)c(cc2)C
0.406844	O=C(NCC1CC1)c2cc(NC(=O)C(=O)Nc3cc(c4nc(ccn4)C)ccc3)c(cc2)C
0.406844	O=C(NCC1CC1)c2cc(NC(=O)C(=O)Nc3cc(c4nc(ccn4)C)ccc3)c(cc2)C
0.406844	O=C(NCC1CC1)c2cc(NC(=O)C(=O)Nc3cc(c4nc(ccn4)C)ccc3)c(cc2)C
0.406844	O=C(NCC1CC1)c2cc(NC(=O)C(=O)Nc3cc(c4nc(ccn4)C)ccc3)c(cc2)C
0.406844	O=C(NCC1CC1)c2cc(NC(=O)C(=O)Nc3cc(c4nc(ccn4)C)ccc3)c(cc2)C
0.406844	O=C(NCC1CC1)c2cc(NC(=O)C(=O)Nc3cc(c4nc(ccn4)C)ccc3)c(cc2)C
0.399142	O=C(Nc1cc(ccc1)CN2CCOCC2)c3cncc(c4ccc(cc4)C)c3
0.399142	O=C(Nc1cc(ccc1)CN2CCOCC2)c3cncc(c4ccc(cc4)C)c3
0.399142	O=C(Nc1cc(ccc1)CN2CCOCC2)c3cncc(c4ccc(cc4)C)c3
0.399142	O=C(Nc1cc(ccc1)CN2CCOCC2)c3cncc(c4ccc(cc4)C)c3
0.399142	O=C(Nc1cc(ccc1)CN2CCOCC2)c3cncc(c4ccc(cc4)C)c3
0.399142	O=C(Nc1cc(ccc1)CN2CCOCC2)c3cncc(c4ccc(cc4)C)c3
0.399142	O=C(Nc1cc(ccc1)CN2CCOCC2)c3cncc(c4ccc(cc4)C)c3
0.399142	O=C(Nc1cc(ccc1)CN2CCOCC2)c3cncc(c4ccc(cc4)C)c3
0.399142	O=C(Nc1cc(ccc1)CN2CCOCC2)c3cncc(c4ccc(cc4)C)c3
0.399142	O=C(Nc1cc(ccc1)CN2CCOCC2)c3cncc(c4ccc(cc4)C)c3
0.380165	O=C(Nc1cc(ccc1)CN2CCOCC2)c3ccc(cc3)C4=NOC(=N4)C
0.380165	O=C(Nc1cc(ccc1)CN2CCOCC2)c3ccc(cc3)C4=NOC(=N4)C
0.380165	O=C(Nc1cc(ccc1)CN2CCOCC2)c3ccc(cc3)C4=NOC(=N4)C
0.380165	O=C(Nc1cc(ccc1)CN2CCOCC2)c3ccc(cc3)C4=NOC(=N4)C
0.380165	O=C(Nc1cc(ccc1)CN2CCOCC2)c3ccc(cc3)C4=NOC(=N4)C
0.366197	O=C(Nc1ccccc1)c2cc(NC)c(cc2)C
0.366197	O=C(Nc1ccccc1)c2cc(NC)c(cc2)C
0.366197	O=C(Nc1ccccc1)c2cc(NC)c(cc2)C
0.366197	O=C(Nc1ccccc1)c2cc(NC)c(cc2)C
0.366197	O=C(Nc1ccccc1)c2cc(NC)c(cc2)C
0.366197	O=C(Nc1ccccc1)c2cc(NC)c(cc2)C
0.366197	O=C(Nc1ccccc1)c2cc(NC)c(cc2)C
0.366197	O=C(Nc1ccccc1)c2cc(NC)c(cc2)C
0.366197	O=C(Nc1ccccc1)c2cc(NC)c(cc2)C
0.366197	O=C(Nc1ccccc1)c2cc(NC)c(cc2)C
0.365462	O=C(Nc1nccc(c2cnccc2)c1)c3cc(c(O)cc3)c4ccccc4
0.365462	O=C(Nc1nccc(c2cnccc2)c1)c3cc(c(O)cc3)c4ccccc4
0.365462	O=C(Nc1nccc(c2cnccc2)c1)c3cc(c(O)cc3)c4ccccc4
0.365462	O=C(Nc1nccc(c2cnccc2)c1)c3cc(c(O)cc3)c4ccccc4
0.365462	O=C(Nc1nccc(c2cnccc2)c1)c3cc(c(O)cc3)c4ccccc4
0.365462	O=C(Nc1nccc(c2cnccc2)c1)c3cc(c(O)cc3)c4ccccc4
0.365462	O=C(Nc1nccc(c2cnccc2)c1)c3cc(c(O)cc3)c4ccccc4
0.365462	O=C(Nc1nccc(c2cnccc2)c1)c3cc(c(O)cc3)c4ccccc4
0.365462	O=C(Nc1nccc(c2cnccc2)c1)c3cc(c(O)cc3)c4ccccc4
0.365462	O=C(Nc1nccc(c2cnccc2)c1)c3cc(c(O)cc3)c4ccccc4
0.361538	ClC=1C=NN(C1)Cc2ccc(cc2)C(=O)Nc3cc(c4nc(ccn4)C)ccc3
0.361538	ClC=1C=NN(C1)Cc2ccc(cc2)C(=O)Nc3cc(c4nc(ccn4)C)ccc3
0.361538	ClC=1C=NN(C1)Cc2ccc(cc2)C(=O)Nc3cc(c4nc(ccn4)C)ccc3
0.361538	ClC=1C=NN(C1)Cc2ccc(cc2)C(=O)Nc3cc(c4nc(ccn4)C)ccc3
0.361538	ClC=1C=NN(C1)Cc2ccc(cc2)C(=O)Nc3cc(c4nc(ccn4)C)ccc3
0.361538	ClC=1C=NN(C1)Cc2ccc(cc2)C(=O)Nc3cc(c4nc(ccn4)C)ccc3
0.361538	ClC=1C=NN(C1)Cc2ccc(cc2)C(=O)Nc3cc(c4nc(ccn4)C)ccc3
0.361538	ClC=1C=NN(C1)Cc2ccc(cc2)C(=O)Nc3cc(c4nc(ccn4)C)ccc3
0.361538	ClC=1C=NN(C1)Cc2ccc(cc2)C(=O)Nc3cc(c4nc(ccn4)C)ccc3
0.361538	ClC=1C=NN(C1)Cc2ccc(cc2)C(=O)Nc3cc(c4nc(ccn4)C)ccc3
0.358779	Fc1c(cc(cc1)C(=O)Nc2cc(c3nc(ccn3)C)ccc2)C(F)(F)F
0.358779	Fc1c(cc(cc1)C(=O)Nc2cc(c3nc(ccn3)C)ccc2)C(F)(F)F
0.358779	Fc1c(cc(cc1)C(=O)Nc2cc(c3nc(ccn3)C)ccc2)C(F)(F)F
0.358779	Fc1c(cc(cc1)C(=O)Nc2cc(c3nc(ccn3)C)ccc2)C(F)(F)F
0.358779	Fc1c(cc(cc1)C(=O)Nc2cc(c3nc(ccn3)C)ccc2)C(F)(F)F
0.358779	Fc1c(cc(cc1)C(=O)Nc2cc(c3nc(ccn3)C)ccc2)C(F)(F)F
0.358779	Fc1c(cc(cc1)C(=O)Nc2cc(c3nc(ccn3)C)ccc2)C(F)(F)F
0.358779	Fc1c(cc(cc1)C(=O)Nc2cc(c3nc(ccn3)C)ccc2)C(F)(F)F
0.358779	Fc1c(cc(cc1)C(=O)Nc2cc(c3nc(ccn3)C)ccc2)C(F)(F)F
0.358779	Fc1c(cc(cc1)C(=O)Nc2cc(c3nc(ccn3)C)ccc2)C(F)(F)F
0.354701	Clc1c(ccc(NC(=O)c2ccc(cc2)CN)c1)CN3CCOCC3
0.354701	Clc1c(ccc(NC(=O)c2ccc(cc2)CN)c1)CN3CCOCC3
0.354701	Clc1c(ccc(NC(=O)c2ccc(cc2)CN)c1)CN3CCOCC3
0.354701	Clc1c(ccc(NC(=O)c2ccc(cc2)CN)c1)CN3CCOCC3
0.354701	Clc1c(ccc(NC(=O)c2ccc(cc2)CN)c1)CN3CCOCC3
0.354701	Clc1c(ccc(NC(=O)c2ccc(cc2)CN)c1)CN3CCOCC3
0.354701	Clc1c(ccc(NC(=O)c2ccc(cc2)CN)c1)CN3CCOCC3
0.354701	Clc1c(ccc(NC(=O)c2ccc(cc2)CN)c1)CN3CCOCC3
0.354701	Clc1c(ccc(NC(=O)c2ccc(cc2)CN)c1)CN3CCOCC3
0.354701	Clc1c(ccc(NC(=O)c2ccc(cc2)CN)c1)CN3CCOCC3
0.352941	O=C(Nc1c(cc(N2CCCC2)cc1)C)c3ccc(c4ccc(cc4)CN)cc3
0.352941	O=C(Nc1c(cc(N2CCCC2)cc1)C)c3ccc(c4ccc(cc4)CN)cc3
0.352941	O=C(Nc1c(cc(N2CCCC2)cc1)C)c3ccc(c4ccc(cc4)CN)cc3
0.352941	O=C(Nc1c(cc(N2CCCC2)cc1)C)c3ccc(c4ccc(cc4)CN)cc3
0.352941	O=C(Nc1c(cc(N2CCCC2)cc1)C)c3ccc(c4ccc(cc4)CN)cc3
0.352941	O=C(Nc1c(cc(N2CCCC2)cc1)C)c3ccc(c4ccc(cc4)CN)cc3
0.350394	Clc1c(NCCN2CCOCC2)ccc(c1)C(=O)Nc3cc(ccc3)CN4CCOCC4
0.350394	Clc1c(NCCN2CCOCC2)ccc(c1)C(=O)Nc3cc(ccc3)CN4CCOCC4
0.350394	Clc1c(NCCN2CCOCC2)ccc(c1)C(=O)Nc3cc(ccc3)CN4CCOCC4
0.350394	Clc1c(NCCN2CCOCC2)ccc(c1)C(=O)Nc3cc(ccc3)CN4CCOCC4
0.350394	Clc1c(NCCN2CCOCC2)ccc(c1)C(=O)Nc3cc(ccc3)CN4CCOCC4
0.350394	Clc1c(NCCN2CCOCC2)ccc(c1)C(=O)Nc3cc(ccc3)CN4CCOCC4
0.350394	Clc1c(NCCN2CCOCC2)ccc(c1)C(=O)Nc3cc(ccc3)CN4CCOCC4
0.350394	Clc1c(NCCN2CCOCC2)ccc(c1)C(=O)Nc3cc(ccc3)CN4CCOCC4
0.350394	Clc1c(NCCN2CCOCC2)ccc(c1)C(=O)Nc3cc(ccc3)CN4CCOCC4
0.350394	Clc1c(NCCN2CCOCC2)ccc(c1)C(=O)Nc3cc(ccc3)CN4CCOCC4
0.346491	O=C(Nc1c(ccc(c2cnccc2)c1)C)C(=O)N
0.344262	O=C(Nc1cc(ccc1)C(=O)NCCc2ccc(N3CCN(CC3)C)cc2)c4cnccc4
0.343396	O=C1N(C(=O)CN1)Cc2ccc(cc2)C(=O)Nc3c(ccc(NC(=O)CC)c3)C
0.343396	O=C1N(C(=O)CN1)Cc2ccc(cc2)C(=O)Nc3c(ccc(NC(=O)CC)c3)C
0.343396	O=C1N(C(=O)CN1)Cc2ccc(cc2)C(=O)Nc3c(ccc(NC(=O)CC)c3)C
0.343396	O=C1N(C(=O)CN1)Cc2ccc(cc2)C(=O)Nc3c(ccc(NC(=O)CC)c3)C
0.343396	O=C1N(C(=O)CN1)Cc2ccc(cc2)C(=O)Nc3c(ccc(NC(=O)CC)c3)C
0.343396	O=C1N(C(=O)CN1)Cc2ccc(cc2)C(=O)Nc3c(ccc(NC(=O)CC)c3)C
0.343396	O=C1N(C(=O)CN1)Cc2ccc(cc2)C(=O)Nc3c(ccc(NC(=O)CC)c3)C
0.343396	O=C1N(C(=O)CN1)Cc2ccc(cc2)C(=O)Nc3c(ccc(NC(=O)CC)c3)C
0.343396	O=C1N(C(=O)CN1)Cc2ccc(cc2)C(=O)Nc3c(ccc(NC(=O)CC)c3)C
0.343396	O=C1N(C(=O)CN1)Cc2ccc(cc2)C(=O)Nc3c(ccc(NC(=O)CC)c3)C
0.33871	Brc1c(ccc(c1)C)C(=O)Nc2cc(ccc2)CN3CCOCC3
0.33871	Brc1c(ccc(c1)C)C(=O)Nc2cc(ccc2)CN3CCOCC3
0.33871	Brc1c(ccc(c1)C)C(=O)Nc2cc(ccc2)CN3CCOCC3
0.33871	Brc1c(ccc(c1)C)C(=O)Nc2cc(ccc2)CN3CCOCC3
0.33871	Brc1c(ccc(c1)C)C(=O)Nc2cc(ccc2)CN3CCOCC3
0.33871	Brc1c(ccc(c1)C)C(=O)Nc2cc(ccc2)CN3CCOCC3
0.33871	Brc1c(ccc(c1)C)C(=O)Nc2cc(ccc2)CN3CCOCC3
0.33871	Brc1c(ccc(c1)C)C(=O)Nc2cc(ccc2)CN3CCOCC3
0.33871	Brc1c(ccc(c1)C)C(=O)Nc2cc(ccc2)CN3CCOCC3
0.33871	Brc1c(ccc(c1)C)C(=O)Nc2cc(ccc2)CN3CCOCC3
0.336842	S1C(=NC(c2ccc(cc2)CC(C)C)=C1)NC(=O)c3c(Nc4cc(F)ccc4)cncc3
0.336842	S1C(=NC(c2ccc(cc2)CC(C)C)=C1)NC(=O)c3c(Nc4cc(F)ccc4)cncc3
0.336842	S1C(=NC(c2ccc(cc2)CC(C)C)=C1)NC(=O)c3c(Nc4cc(F)ccc4)cncc3
0.336842	S1C(=NC(c2ccc(cc2)CC(C)C)=C1)NC(=O)c3c(Nc4cc(F)ccc4)cncc3
0.336842	S1C(=NC(c2ccc(cc2)CC(C)C)=C1)NC(=O)c3c(Nc4cc(F)ccc4)cncc3
0.336842	S1C(=NC(c2ccc(cc2)CC(C)C)=C1)NC(=O)c3c(Nc4cc(F)ccc4)cncc3
0.336842	S1C(=NC(c2ccc(cc2)CC(C)C)=C1)NC(=O)c3c(Nc4cc(F)ccc4)cncc3
0.336842	S1C(=NC(c2ccc(cc2)CC(C)C)=C1)NC(=O)c3c(Nc4cc(F)ccc4)cncc3
0.336842	S1C(=NC(c2ccc(cc2)CC(C)C)=C1)NC(=O)c3c(Nc4cc(F)ccc4)cncc3
0.336842	S1C(=NC(c2ccc(cc2)CC(C)C)=C1)NC(=O)c3c(Nc4cc(F)ccc4)cncc3
0.335849	Clc1c(NC(=O)C2CN(Cc3ccccc3)CC2)cc(cc1)C(=O)Nc4ccccc4
0.335849	Clc1c(NC(=O)C2CN(Cc3ccccc3)CC2)cc(cc1)C(=O)Nc4ccccc4
0.335849	Clc1c(NC(=O)C2CN(Cc3ccccc3)CC2)cc(cc1)C(=O)Nc4ccccc4
0.335849	Clc1c(NC(=O)C2CN(Cc3ccccc3)CC2)cc(cc1)C(=O)Nc4ccccc4
0.335849	Clc1c(NC(=O)C2CN(Cc3ccccc3)CC2)cc(cc1)C(=O)Nc4ccccc4
0.335849	Clc1c(NC(=O)C2CN(Cc3ccccc3)CC2)cc(cc1)C(=O)Nc4ccccc4
0.335849	Clc1c(NC(=O)C2CN(Cc3ccccc3)CC2)cc(cc1)C(=O)Nc4ccccc4
0.335849	Clc1c(NC(=O)C2CN(Cc3ccccc3)CC2)cc(cc1)C(=O)Nc4ccccc4
0.335849	Clc1c(NC(=O)C2CN(Cc3ccccc3)CC2)cc(cc1)C(=O)Nc4ccccc4
0.335849	Clc1c(NC(=O)C2CN(Cc3ccccc3)CC2)cc(cc1)C(=O)Nc4ccccc4
0.330579	O=C(Nc1cc(ccc1)CN2CCOCC2)c3ncc(cc3)CO
0.330579	O=C(Nc1cc(ccc1)CN2CCOCC2)c3ncc(cc3)CO
0.330579	O=C(Nc1cc(ccc1)CN2CCOCC2)c3ncc(cc3)CO
0.330579	O=C(Nc1cc(ccc1)CN2CCOCC2)c3ncc(cc3)CO
0.330579	O=C(Nc1cc(ccc1)CN2CCOCC2)c3ncc(cc3)CO
0.330579	O=C(Nc1cc(ccc1)CN2CCOCC2)c3ncc(cc3)CO
0.330579	O=C(Nc1cc(ccc1)CN2CCOCC2)c3ncc(cc3)CO
0.330579	O=C(Nc1cc(ccc1)CN2CCOCC2)c3ncc(cc3)CO
0.330579	O=C(Nc1cc(ccc1)CN2CCOCC2)c3ncc(cc3)CO
0.330579	O=C(Nc1cc(ccc1)CN2CCOCC2)c3ncc(cc3)CO
0.329218	O=C(Nc1cc(ccc1)CN2CCOCC2)c3cc(OC)ncc3
0.329218	O=C(Nc1cc(ccc1)CN2CCOCC2)c3cc(OC)ncc3
0.329218	O=C(Nc1cc(ccc1)CN2CCOCC2)c3cc(OC)ncc3
0.329218	O=C(Nc1cc(ccc1)CN2CCOCC2)c3cc(OC)ncc3
0.329218	O=C(Nc1cc(ccc1)CN2CCOCC2)c3cc(OC)ncc3
0.329218	O=C(Nc1cc(ccc1)CN2CCOCC2)c3cc(OC)ncc3
0.329218	O=C(Nc1cc(ccc1)CN2CCOCC2)c3cc(OC)ncc3
0.329218	O=C(Nc1cc(ccc1)CN2CCOCC2)c3cc(OC)ncc3
0.329218	O=C(Nc1cc(ccc1)CN2CCOCC2)c3cc(OC)ncc3
0.329218	O=C(Nc1cc(ccc1)CN2CCOCC2)c3cc(OC)ncc3
0.328413	Brc1cc(ccc1)C(=O)Nc2ccc(cc2)CC=3ON=C(N3)c4cc(ccc4)CN5CCOCC5
0.328413	Brc1cc(ccc1)C(=O)Nc2ccc(cc2)CC=3ON=C(N3)c4cc(ccc4)CN5CCOCC5
0.328413	Brc1cc(ccc1)C(=O)Nc2ccc(cc2)CC=3ON=C(N3)c4cc(ccc4)CN5CCOCC5
0.328413	Brc1cc(ccc1)C(=O)Nc2ccc(cc2)CC=3ON=C(N3)c4cc(ccc4)CN5CCOCC5
0.328413	Brc1cc(ccc1)C(=O)Nc2ccc(cc2)CC=3ON=C(N3)c4cc(ccc4)CN5CCOCC5
0.328413	Brc1cc(ccc1)C(=O)Nc2ccc(cc2)CC=3ON=C(N3)c4cc(ccc4)CN5CCOCC5
0.328413	Brc1cc(ccc1)C(=O)Nc2ccc(cc2)CC=3ON=C(N3)c4cc(ccc4)CN5CCOCC5
0.328413	Brc1cc(ccc1)C(=O)Nc2ccc(cc2)CC=3ON=C(N3)c4cc(ccc4)CN5CCOCC5
0.328413	Brc1cc(ccc1)C(=O)Nc2ccc(cc2)CC=3ON=C(N3)c4cc(ccc4)CN5CCOCC5
0.328413	Brc1cc(ccc1)C(=O)Nc2ccc(cc2)CC=3ON=C(N3)c4cc(ccc4)CN5CCOCC5
0.328125	Fc1c(ccc(c1)C(=O)Nc2cc(ccc2)CN3CCOCC3)C(F)(F)F
0.328125	Fc1c(ccc(c1)C(=O)Nc2cc(ccc2)CN3CCOCC3)C(F)(F)F
0.328125	Fc1c(ccc(c1)C(=O)Nc2cc(ccc2)CN3CCOCC3)C(F)(F)F
0.328125	Fc1c(ccc(c1)C(=O)Nc2cc(ccc2)CN3CCOCC3)C(F)(F)F
0.328125	Fc1c(ccc(c1)C(=O)Nc2cc(ccc2)CN3CCOCC3)C(F)(F)F
0.328125	Fc1c(ccc(c1)C(=O)Nc2cc(ccc2)CN3CCOCC3)C(F)(F)F
0.328125	Fc1c(ccc(c1)C(=O)Nc2cc(ccc2)CN3CCOCC3)C(F)(F)F
0.328125	Fc1c(ccc(c1)C(=O)Nc2cc(ccc2)CN3CCOCC3)C(F)(F)F
0.328125	Fc1c(ccc(c1)C(=O)Nc2cc(ccc2)CN3CCOCC3)C(F)(F)F
0.328125	Fc1c(ccc(c1)C(=O)Nc2cc(ccc2)CN3CCOCC3)C(F)(F)F
0.32646	O=C(N1CCCC1)c2cc(NC(=O)C(=O)Nc3cc(c4nc(ccn4)C)ccc3)c(OC)cc2
0.32646	O=C(N1CCCC1)c2cc(NC(=O)C(=O)Nc3cc(c4nc(ccn4)C)ccc3)c(OC)cc2
0.32646	O=C(N1CCCC1)c2cc(NC(=O)C(=O)Nc3cc(c4nc(ccn4)C)ccc3)c(OC)cc2
0.32646	O=C(N1CCCC1)c2cc(NC(=O)C(=O)Nc3cc(c4nc(ccn4)C)ccc3)c(OC)cc2
0.32646	O=C(N1CCCC1)c2cc(NC(=O)C(=O)Nc3cc(c4nc(ccn4)C)ccc3)c(OC)cc2
0.32646	O=C(N1CCCC1)c2cc(NC(=O)C(=O)Nc3cc(c4nc(ccn4)C)ccc3)c(OC)cc2
0.32646	O=C(N1CCCC1)c2cc(NC(=O)C(=O)Nc3cc(c4nc(ccn4)C)ccc3)c(OC)cc2
0.32646	O=C(N1CCCC1)c2cc(NC(=O)C(=O)Nc3cc(c4nc(ccn4)C)ccc3)c(OC)cc2
0.32646	O=C(N1CCCC1)c2cc(NC(=O)C(=O)Nc3cc(c4nc(ccn4)C)ccc3)c(OC)cc2
0.32646	O=C(N1CCCC1)c2cc(NC(=O)C(=O)Nc3cc(c4nc(ccn4)C)ccc3)c(OC)cc2
0.32567	Brc1c(cc(c(c1)C)C(=O)Nc2cc(c3nc(ccn3)C)ccc2)C
0.32567	Brc1c(cc(c(c1)C)C(=O)Nc2cc(c3nc(ccn3)C)ccc2)C
0.32567	Brc1c(cc(c(c1)C)C(=O)Nc2cc(c3nc(ccn3)C)ccc2)C
0.32567	Brc1c(cc(c(c1)C)C(=O)Nc2cc(c3nc(ccn3)C)ccc2)C
0.32567	Brc1c(cc(c(c1)C)C(=O)Nc2cc(c3nc(ccn3)C)ccc2)C
0.32567	Brc1c(cc(c(c1)C)C(=O)Nc2cc(c3nc(ccn3)C)ccc2)C
0.32567	Brc1c(cc(c(c1)C)C(=O)Nc2cc(c3nc(ccn3)C)ccc2)C
0.32567	Brc1c(cc(c(c1)C)C(=O)Nc2cc(c3nc(ccn3)C)ccc2)C
0.32567	Brc1c(cc(c(c1)C)C(=O)Nc2cc(c3nc(ccn3)C)ccc2)C
0.32567	Brc1c(cc(c(c1)C)C(=O)Nc2cc(c3nc(ccn3)C)ccc2)C
0.325301	Clc1c(NNC(=O)c2cc(NC(=O)c3cnccc3)ccc2)ccc(c1)C
0.325301	Clc1c(NNC(=O)c2cc(NC(=O)c3cnccc3)ccc2)ccc(c1)C
0.325301	Clc1c(NNC(=O)c2cc(NC(=O)c3cnccc3)ccc2)ccc(c1)C
0.325301	Clc1c(NNC(=O)c2cc(NC(=O)c3cnccc3)ccc2)ccc(c1)C
0.32491	O=C(Nc1c(ccc(c1)C=2ON=C(N2)C3NCCC3)C)c4ccccc4
0.32491	O=C(Nc1c(ccc(c1)C=2ON=C(N2)C3NCCC3)C)c4ccccc4
0.324427	O=C(OC)c1ccc(cc1)C2=NOC(=N2)c3cc(NC(=O)Nc4ccccc4)c(cc3)C
0.324427	O=C(OC)c1ccc(cc1)C2=NOC(=N2)c3cc(NC(=O)Nc4ccccc4)c(cc3)C
0.324427	O=C(OC)c1ccc(cc1)C2=NOC(=N2)c3cc(NC(=O)Nc4ccccc4)c(cc3)C
0.324427	O=C(OC)c1ccc(cc1)C2=NOC(=N2)c3cc(NC(=O)Nc4ccccc4)c(cc3)C
0.324427	O=C(OC)c1ccc(cc1)C2=NOC(=N2)c3cc(NC(=O)Nc4ccccc4)c(cc3)C
0.324427	O=C(OC)c1ccc(cc1)C2=NOC(=N2)c3cc(NC(=O)Nc4ccccc4)c(cc3)C
0.324427	O=C(OC)c1ccc(cc1)C2=NOC(=N2)c3cc(NC(=O)Nc4ccccc4)c(cc3)C
0.324427	O=C(OC)c1ccc(cc1)C2=NOC(=N2)c3cc(NC(=O)Nc4ccccc4)c(cc3)C
0.324427	O=C(OC)c1ccc(cc1)C2=NOC(=N2)c3cc(NC(=O)Nc4ccccc4)c(cc3)C
0.324427	O=C(OC)c1ccc(cc1)C2=NOC(=N2)c3cc(NC(=O)Nc4ccccc4)c(cc3)C
0.32342	S1C(=NC(C=2OC(=CC2)C)=C1)NC(=O)c3cc(NC(=O)c4cnccc4)ccc3
0.32342	S1C(=NC(C=2OC(=CC2)C)=C1)NC(=O)c3cc(NC(=O)c4cnccc4)ccc3
0.32342	S1C(=NC(C=2OC(=CC2)C)=C1)NC(=O)c3cc(NC(=O)c4cnccc4)ccc3
0.32342	S1C(=NC(C=2OC(=CC2)C)=C1)NC(=O)c3cc(NC(=O)c4cnccc4)ccc3
0.32342	S1C(=NC(C=2OC(=CC2)C)=C1)NC(=O)c3cc(NC(=O)c4cnccc4)ccc3
0.32342	S1C(=NC(C=2OC(=CC2)C)=C1)NC(=O)c3cc(NC(=O)c4cnccc4)ccc3
0.32342	S1C(=NC(C=2OC(=CC2)C)=C1)NC(=O)c3cc(NC(=O)c4cnccc4)ccc3
0.32342	S1C(=NC(C=2OC(=CC2)C)=C1)NC(=O)c3cc(NC(=O)c4cnccc4)ccc3
0.323077	O=C(Nc1cc(ccc1)CN2CCOCC2)c3c(nccc3)NC(C)C
0.323077	O=C(Nc1cc(ccc1)CN2CCOCC2)c3c(nccc3)NC(C)C
0.323077	O=C(Nc1cc(ccc1)CN2CCOCC2)c3c(nccc3)NC(C)C
0.323077	O=C(Nc1cc(ccc1)CN2CCOCC2)c3c(nccc3)NC(C)C
0.323077	O=C(Nc1cc(ccc1)CN2CCOCC2)c3c(nccc3)NC(C)C
0.323077	O=C(Nc1cc(ccc1)CN2CCOCC2)c3c(nccc3)NC(C)C
0.323077	O=C(Nc1cc(ccc1)CN2CCOCC2)c3c(nccc3)NC(C)C
0.323077	O=C(Nc1cc(ccc1)CN2CCOCC2)c3c(nccc3)NC(C)C
0.323077	O=C(Nc1cc(ccc1)CN2CCOCC2)c3c(nccc3)NC(C)C
0.323077	O=C(Nc1cc(ccc1)CN2CCOCC2)c3c(nccc3)NC(C)C
0.322581	Ic1ccc(cc1)C=2N=C(SC2)NC(=O)c3c(Nc4cc(F)ccc4)cncc3
0.322581	Ic1ccc(cc1)C=2N=C(SC2)NC(=O)c3c(Nc4cc(F)ccc4)cncc3
0.322581	Ic1ccc(cc1)C=2N=C(SC2)NC(=O)c3c(Nc4cc(F)ccc4)cncc3
0.322581	Ic1ccc(cc1)C=2N=C(SC2)NC(=O)c3c(Nc4cc(F)ccc4)cncc3
0.322581	Ic1ccc(cc1)C=2N=C(SC2)NC(=O)c3c(Nc4cc(F)ccc4)cncc3
0.322581	Ic1ccc(cc1)C=2N=C(SC2)NC(=O)c3c(Nc4cc(F)ccc4)cncc3
0.322581	Ic1ccc(cc1)C=2N=C(SC2)NC(=O)c3c(Nc4cc(F)ccc4)cncc3
0.322581	Ic1ccc(cc1)C=2N=C(SC2)NC(=O)c3c(Nc4cc(F)ccc4)cncc3
0.322581	Ic1ccc(cc1)C=2N=C(SC2)NC(=O)c3c(Nc4cc(F)ccc4)cncc3
0.322581	Ic1ccc(cc1)C=2N=C(SC2)NC(=O)c3c(Nc4cc(F)ccc4)cncc3
0.320675	O=C(Nc1cc(ccc1)CN2CCOCC2)c3ccc(cc3)C4CCOCC4
0.320675	O=C(Nc1cc(ccc1)CN2CCOCC2)c3ccc(cc3)C4CCOCC4
0.320675	O=C(Nc1cc(ccc1)CN2CCOCC2)c3ccc(cc3)C4CCOCC4
0.320675	O=C(Nc1cc(ccc1)CN2CCOCC2)c3ccc(cc3)C4CCOCC4
0.320675	O=C(Nc1cc(ccc1)CN2CCOCC2)c3ccc(cc3)C4CCOCC4
0.320675	O=C(Nc1cc(ccc1)CN2CCOCC2)c3ccc(cc3)C4CCOCC4
0.320675	O=C(Nc1cc(ccc1)CN2CCOCC2)c3ccc(cc3)C4CCOCC4
0.320675	O=C(Nc1cc(ccc1)CN2CCOCC2)c3ccc(cc3)C4CCOCC4
0.320675	O=C(Nc1cc(ccc1)CN2CCOCC2)c3ccc(cc3)C4CCOCC4
0.320675	O=C(Nc1cc(ccc1)CN2CCOCC2)c3ccc(cc3)C4CCOCC4
0.320611	[O-][N+](=O)c1c(O)cc(cc1)C(=O)Nc2cc(ccc2)CN3CCOCC3
0.320611	[O-][N+](=O)c1c(O)cc(cc1)C(=O)Nc2cc(ccc2)CN3CCOCC3
0.320611	[O-][N+](=O)c1c(O)cc(cc1)C(=O)Nc2cc(ccc2)CN3CCOCC3
0.320611	[O-][N+](=O)c1c(O)cc(cc1)C(=O)Nc2cc(ccc2)CN3CCOCC3
0.320611	[O-][N+](=O)c1c(O)cc(cc1)C(=O)Nc2cc(ccc2)CN3CCOCC3
0.320611	[O-][N+](=O)c1c(O)cc(cc1)C(=O)Nc2cc(ccc2)CN3CCOCC3
0.320611	[O-][N+](=O)c1c(O)cc(cc1)C(=O)Nc2cc(ccc2)CN3CCOCC3
0.320611	[O-][N+](=O)c1c(O)cc(cc1)C(=O)Nc2cc(ccc2)CN3CCOCC3
0.320611	[O-][N+](=O)c1c(O)cc(cc1)C(=O)Nc2cc(ccc2)CN3CCOCC3
0.320611	[O-][N+](=O)c1c(O)cc(cc1)C(=O)Nc2cc(ccc2)CN3CCOCC3
0.320611	FC(F)c1c(OC)ccc(c1)C(=O)Nc2cc(ccc2)CN3CCOCC3
0.320611	FC(F)c1c(OC)ccc(c1)C(=O)Nc2cc(ccc2)CN3CCOCC3
0.320611	FC(F)c1c(OC)ccc(c1)C(=O)Nc2cc(ccc2)CN3CCOCC3
0.320611	FC(F)c1c(OC)ccc(c1)C(=O)Nc2cc(ccc2)CN3CCOCC3
0.320611	FC(F)c1c(OC)ccc(c1)C(=O)Nc2cc(ccc2)CN3CCOCC3
0.320611	FC(F)c1c(OC)ccc(c1)C(=O)Nc2cc(ccc2)CN3CCOCC3
0.320611	FC(F)c1c(OC)ccc(c1)C(=O)Nc2cc(ccc2)CN3CCOCC3
0.320611	FC(F)c1c(OC)ccc(c1)C(=O)Nc2cc(ccc2)CN3CCOCC3
0.320611	FC(F)c1c(OC)ccc(c1)C(=O)Nc2cc(ccc2)CN3CCOCC3
0.320611	FC(F)c1c(OC)ccc(c1)C(=O)Nc2cc(ccc2)CN3CCOCC3
0.320557	FC(F)(F)c1cc(NC(=O)c2cc(NC(=O)c3cnccc3)ccc2)c(cc1)C=4ON=C(N4)C
0.320557	FC(F)(F)c1cc(NC(=O)c2cc(NC(=O)c3cnccc3)ccc2)c(cc1)C=4ON=C(N4)C
0.320557	FC(F)(F)c1cc(NC(=O)c2cc(NC(=O)c3cnccc3)ccc2)c(cc1)C=4ON=C(N4)C
0.320557	FC(F)(F)c1cc(NC(=O)c2cc(NC(=O)c3cnccc3)ccc2)c(cc1)C=4ON=C(N4)C
0.320557	FC(F)(F)c1cc(NC(=O)c2cc(NC(=O)c3cnccc3)ccc2)c(cc1)C=4ON=C(N4)C
0.320557	FC(F)(F)c1cc(NC(=O)c2cc(NC(=O)c3cnccc3)ccc2)c(cc1)C=4ON=C(N4)C
0.320557	FC(F)(F)c1cc(NC(=O)c2cc(NC(=O)c3cnccc3)ccc2)c(cc1)C=4ON=C(N4)C
0.320557	FC(F)(F)c1cc(NC(=O)c2cc(NC(=O)c3cnccc3)ccc2)c(cc1)C=4ON=C(N4)C
0.320557	FC(F)(F)c1cc(NC(=O)c2cc(NC(=O)c3cnccc3)ccc2)c(cc1)C=4ON=C(N4)C
0.320557	FC(F)(F)c1cc(NC(=O)c2cc(NC(=O)c3cnccc3)ccc2)c(cc1)C=4ON=C(N4)C
0.320313	O=C(OC)c1cc(c(NC(=O)c2cc(ccc2)C3=NNC=N3)cc1)C
0.320313	O=C(OC)c1cc(c(NC(=O)c2cc(ccc2)C3=NNC=N3)cc1)C
0.320313	O=C(OC)c1cc(c(NC(=O)c2cc(ccc2)C3=NNC=N3)cc1)C
0.320313	O=C(OC)c1cc(c(NC(=O)c2cc(ccc2)C3=NNC=N3)cc1)C
0.320313	O=C(OC)c1cc(c(NC(=O)c2cc(ccc2)C3=NNC=N3)cc1)C
0.320313	O=C(OC)c1cc(c(NC(=O)c2cc(ccc2)C3=NNC=N3)cc1)C
0.320313	O=C(OC)c1cc(c(NC(=O)c2cc(ccc2)C3=NNC=N3)cc1)C
0.320313	O=C(OC)c1cc(c(NC(=O)c2cc(ccc2)C3=NNC=N3)cc1)C
0.320313	O=C(OC)c1cc(c(NC(=O)c2cc(ccc2)C3=NNC=N3)cc1)C
0.320313	O=C(OC)c1cc(c(NC(=O)c2cc(ccc2)C3=NNC=N3)cc1)C
0.32	Brc1cc(c2cc(NC(=O)c3ccc(Nc4c(OC)cc(OC)cc4)cc3)ccc2)ccc1
0.32	Brc1cc(c2cc(NC(=O)c3ccc(Nc4c(OC)cc(OC)cc4)cc3)ccc2)ccc1
0.32	Brc1cc(c2cc(NC(=O)c3ccc(Nc4c(OC)cc(OC)cc4)cc3)ccc2)ccc1
0.32	Brc1cc(c2cc(NC(=O)c3ccc(Nc4c(OC)cc(OC)cc4)cc3)ccc2)ccc1
0.32	Brc1cc(c2cc(NC(=O)c3ccc(Nc4c(OC)cc(OC)cc4)cc3)ccc2)ccc1
0.32	Brc1cc(c2cc(NC(=O)c3ccc(Nc4c(OC)cc(OC)cc4)cc3)ccc2)ccc1
0.32	Brc1cc(c2cc(NC(=O)c3ccc(Nc4c(OC)cc(OC)cc4)cc3)ccc2)ccc1
0.32	Brc1cc(c2cc(NC(=O)c3ccc(Nc4c(OC)cc(OC)cc4)cc3)ccc2)ccc1
0.32	Brc1cc(c2cc(NC(=O)c3ccc(Nc4c(OC)cc(OC)cc4)cc3)ccc2)ccc1
0.32	Brc1cc(c2cc(NC(=O)c3ccc(Nc4c(OC)cc(OC)cc4)cc3)ccc2)ccc1
0.319865	S1C(=NC(=C1)CC(=O)Nc2c(ccc(c2)C=3ON=C(N3)C)C)NC(=O)c4ccccc4
0.319865	S1C(=NC(=C1)CC(=O)Nc2c(ccc(c2)C=3ON=C(N3)C)C)NC(=O)c4ccccc4
0.319865	S1C(=NC(=C1)CC(=O)Nc2c(ccc(c2)C=3ON=C(N3)C)C)NC(=O)c4ccccc4
0.319865	S1C(=NC(=C1)CC(=O)Nc2c(ccc(c2)C=3ON=C(N3)C)C)NC(=O)c4ccccc4
0.319865	S1C(=NC(=C1)CC(=O)Nc2c(ccc(c2)C=3ON=C(N3)C)C)NC(=O)c4ccccc4
0.319865	S1C(=NC(=C1)CC(=O)Nc2c(ccc(c2)C=3ON=C(N3)C)C)NC(=O)c4ccccc4
0.319865	S1C(=NC(=C1)CC(=O)Nc2c(ccc(c2)C=3ON=C(N3)C)C)NC(=O)c4ccccc4
0.319865	S1C(=NC(=C1)CC(=O)Nc2c(ccc(c2)C=3ON=C(N3)C)C)NC(=O)c4ccccc4
0.319865	S1C(=NC(=C1)CC(=O)Nc2c(ccc(c2)C=3ON=C(N3)C)C)NC(=O)c4ccccc4
0.319865	S1C(=NC(=C1)CC(=O)Nc2c(ccc(c2)C=3ON=C(N3)C)C)NC(=O)c4ccccc4
0.319502	O=C(Nc1cc(c(N2CCOCC2)cc1)C)c3ccc(cc3)CN
0.319502	O=C(Nc1cc(c(N2CCOCC2)cc1)C)c3ccc(cc3)CN
0.319502	O=C(Nc1cc(c(N2CCOCC2)cc1)C)c3ccc(cc3)CN
0.319502	O=C(Nc1cc(c(N2CCOCC2)cc1)C)c3ccc(cc3)CN
0.319502	O=C(Nc1cc(c(N2CCOCC2)cc1)C)c3ccc(cc3)CN
0.319502	O=C(Nc1cc(c(N2CCOCC2)cc1)C)c3ccc(cc3)CN
0.319502	O=C(Nc1cc(c(N2CCOCC2)cc1)C)c3ccc(cc3)CN
0.319502	O=C(Nc1cc(c(N2CCOCC2)cc1)C)c3ccc(cc3)CN
0.319502	O=C(Nc1cc(c(N2CCOCC2)cc1)C)c3ccc(cc3)CN
0.319502	O=C(Nc1cc(c(N2CCOCC2)cc1)C)c3ccc(cc3)CN
0.319231	Fc1c(NC(=O)C=C)cc(NC(=O)c2cnc(cc2)C=3N=NNN3)cc1
0.318898	Clc1c(NCCN2CCOCC2)ccc(c1)C(=O)Nc3ccc(cc3)Cc4ccncc4
0.318898	Clc1c(NCCN2CCOCC2)ccc(c1)C(=O)Nc3ccc(cc3)Cc4ccncc4
0.318898	Clc1c(NCCN2CCOCC2)ccc(c1)C(=O)Nc3ccc(cc3)Cc4ccncc4
0.318898	Clc1c(NCCN2CCOCC2)ccc(c1)C(=O)Nc3ccc(cc3)Cc4ccncc4
0.318898	Clc1c(NCCN2CCOCC2)ccc(c1)C(=O)Nc3ccc(cc3)Cc4ccncc4
0.318898	Clc1c(NCCN2CCOCC2)ccc(c1)C(=O)Nc3ccc(cc3)Cc4ccncc4
0.318898	Clc1c(NCCN2CCOCC2)ccc(c1)C(=O)Nc3ccc(cc3)Cc4ccncc4
0.318898	Clc1c(NCCN2CCOCC2)ccc(c1)C(=O)Nc3ccc(cc3)Cc4ccncc4
0.318898	Clc1c(NCCN2CCOCC2)ccc(c1)C(=O)Nc3ccc(cc3)Cc4ccncc4
0.318898	Clc1c(NCCN2CCOCC2)ccc(c1)C(=O)Nc3ccc(cc3)Cc4ccncc4
0.318725	S(c1nc(cc(n1)C)C)Cc2ccc(cc2)C(=O)NNC(=O)c3cc(NC(=O)c4cnccc4)ccc3
0.318725	S(c1nc(cc(n1)C)C)Cc2ccc(cc2)C(=O)NNC(=O)c3cc(NC(=O)c4cnccc4)ccc3
0.318725	S(c1nc(cc(n1)C)C)Cc2ccc(cc2)C(=O)NNC(=O)c3cc(NC(=O)c4cnccc4)ccc3
0.318725	S(c1nc(cc(n1)C)C)Cc2ccc(cc2)C(=O)NNC(=O)c3cc(NC(=O)c4cnccc4)ccc3
0.318725	S(c1nc(cc(n1)C)C)Cc2ccc(cc2)C(=O)NNC(=O)c3cc(NC(=O)c4cnccc4)ccc3
0.318725	S(c1nc(cc(n1)C)C)Cc2ccc(cc2)C(=O)NNC(=O)c3cc(NC(=O)c4cnccc4)ccc3
0.318725	S(c1nc(cc(n1)C)C)Cc2ccc(cc2)C(=O)NNC(=O)c3cc(NC(=O)c4cnccc4)ccc3
0.318725	S(c1nc(cc(n1)C)C)Cc2ccc(cc2)C(=O)NNC(=O)c3cc(NC(=O)c4cnccc4)ccc3
0.318725	S(c1nc(cc(n1)C)C)Cc2ccc(cc2)C(=O)NNC(=O)c3cc(NC(=O)c4cnccc4)ccc3
0.318725	S(c1nc(cc(n1)C)C)Cc2ccc(cc2)C(=O)NNC(=O)c3cc(NC(=O)c4cnccc4)ccc3
0.317857	O=C(Nc1cc(ccc1)CN2CCOCC2)c3ccc(N4N=C(C=C4c5ccccc5)C)cc3
0.317597	S1C=C(c2ccc(NC(=O)C(=O)Nc3cc(NC(=O)c4cnccc4)ccc3)cc2)C=C1
0.317597	S1C=C(c2ccc(NC(=O)C(=O)Nc3cc(NC(=O)c4cnccc4)ccc3)cc2)C=C1
0.317597	S1C=C(c2ccc(NC(=O)C(=O)Nc3cc(NC(=O)c4cnccc4)ccc3)cc2)C=C1
0.317597	S1C=C(c2ccc(NC(=O)C(=O)Nc3cc(NC(=O)c4cnccc4)ccc3)cc2)C=C1
0.317597	S1C=C(c2ccc(NC(=O)C(=O)Nc3cc(NC(=O)c4cnccc4)ccc3)cc2)C=C1
0.317597	S1C=C(c2ccc(NC(=O)C(=O)Nc3cc(NC(=O)c4cnccc4)ccc3)cc2)C=C1
0.317597	S1C=C(c2ccc(NC(=O)C(=O)Nc3cc(NC(=O)c4cnccc4)ccc3)cc2)C=C1
0.317597	S1C=C(c2ccc(NC(=O)C(=O)Nc3cc(NC(=O)c4cnccc4)ccc3)cc2)C=C1
0.317597	S1C=C(c2ccc(NC(=O)C(=O)Nc3cc(NC(=O)c4cnccc4)ccc3)cc2)C=C1
0.317597	S1C=C(c2ccc(NC(=O)C(=O)Nc3cc(NC(=O)c4cnccc4)ccc3)cc2)C=C1
0.315574	O=C(Nc1c(NCCc2ccccc2)cccc1)c3cc(NC(=O)c4cnccc4)ccc3
0.315574	O=C(Nc1c(NCCc2ccccc2)cccc1)c3cc(NC(=O)c4cnccc4)ccc3
0.315574	O=C(Nc1c(NCCc2ccccc2)cccc1)c3cc(NC(=O)c4cnccc4)ccc3
0.315556	O=C(Nc1ccc(cc1)Cc2ccncc2)c3cncc(c4ccc(cc4)C)c3
0.315556	O=C(Nc1ccc(cc1)Cc2ccncc2)c3cncc(c4ccc(cc4)C)c3
0.315556	O=C(Nc1ccc(cc1)Cc2ccncc2)c3cncc(c4ccc(cc4)C)c3
0.315556	O=C(Nc1ccc(cc1)Cc2ccncc2)c3cncc(c4ccc(cc4)C)c3
0.315556	O=C(Nc1ccc(cc1)Cc2ccncc2)c3cncc(c4ccc(cc4)C)c3
0.315556	O=C(Nc1ccc(cc1)Cc2ccncc2)c3cncc(c4ccc(cc4)C)c3
0.315556	O=C(Nc1ccc(cc1)Cc2ccncc2)c3cncc(c4ccc(cc4)C)c3
0.315556	O=C(Nc1ccc(cc1)Cc2ccncc2)c3cncc(c4ccc(cc4)C)c3
0.315556	O=C(Nc1ccc(cc1)Cc2ccncc2)c3cncc(c4ccc(cc4)C)c3
0.315556	O=C(Nc1ccc(cc1)Cc2ccncc2)c3cncc(c4ccc(cc4)C)c3
0.31441	Brc1cc(ccc1)C(=O)Nc2cc(ccc2)CN3CCOCC3
0.313433	S(c1ccc(NC(=O)C(=O)Nc2c(ccc(c2)C(=O)NCC3CC3)C)cc1)CCN4CCCCC4
0.31295	Fc1c(NC(=O)C=C)cc(NC(=O)c2cc(OC)c(OCc3cnccc3)cc2)cc1
0.31295	Fc1c(NC(=O)C=C)cc(NC(=O)c2cc(OC)c(OCc3cnccc3)cc2)cc1
0.31295	Fc1c(NC(=O)C=C)cc(NC(=O)c2cc(OC)c(OCc3cnccc3)cc2)cc1
0.31295	Fc1c(NC(=O)C=C)cc(NC(=O)c2cc(OC)c(OCc3cnccc3)cc2)cc1
0.31295	Fc1c(NC(=O)C=C)cc(NC(=O)c2cc(OC)c(OCc3cnccc3)cc2)cc1
0.31295	Fc1c(NC(=O)C=C)cc(NC(=O)c2cc(OC)c(OCc3cnccc3)cc2)cc1
0.31295	Fc1c(NC(=O)C=C)cc(NC(=O)c2cc(OC)c(OCc3cnccc3)cc2)cc1
0.31295	Fc1c(NC(=O)C=C)cc(NC(=O)c2cc(OC)c(OCc3cnccc3)cc2)cc1
0.30916	Clc1c(NCCN2CCOCC2)ccc(c1)C(=O)Nc3cc(Nc4ccc(OC)cc4)ccc3
0.30916	Clc1c(NCCN2CCOCC2)ccc(c1)C(=O)Nc3cc(Nc4ccc(OC)cc4)ccc3
0.30916	Clc1c(NCCN2CCOCC2)ccc(c1)C(=O)Nc3cc(Nc4ccc(OC)cc4)ccc3
0.30916	Clc1c(NCCN2CCOCC2)ccc(c1)C(=O)Nc3cc(Nc4ccc(OC)cc4)ccc3
0.30916	Clc1c(NCCN2CCOCC2)ccc(c1)C(=O)Nc3cc(Nc4ccc(OC)cc4)ccc3
0.30916	Clc1c(NCCN2CCOCC2)ccc(c1)C(=O)Nc3cc(Nc4ccc(OC)cc4)ccc3
0.30916	Clc1c(NCCN2CCOCC2)ccc(c1)C(=O)Nc3cc(Nc4ccc(OC)cc4)ccc3
0.30916	Clc1c(NCCN2CCOCC2)ccc(c1)C(=O)Nc3cc(Nc4ccc(OC)cc4)ccc3
0.30916	Clc1c(NCCN2CCOCC2)ccc(c1)C(=O)Nc3cc(Nc4ccc(OC)cc4)ccc3
0.30916	Clc1c(NCCN2CCOCC2)ccc(c1)C(=O)Nc3cc(Nc4ccc(OC)cc4)ccc3
0.308594	O=C(Nc1nc(ncc1)C2(CC2)C)c3cncc(c4ccc(cc4)C)c3
0.308594	O=C(Nc1nc(ncc1)C2(CC2)C)c3cncc(c4ccc(cc4)C)c3
0.308594	O=C(Nc1nc(ncc1)C2(CC2)C)c3cncc(c4ccc(cc4)C)c3
0.308594	O=C(Nc1nc(ncc1)C2(CC2)C)c3cncc(c4ccc(cc4)C)c3
0.308594	O=C(Nc1nc(ncc1)C2(CC2)C)c3cncc(c4ccc(cc4)C)c3
0.308594	O=C(Nc1nc(ncc1)C2(CC2)C)c3cncc(c4ccc(cc4)C)c3
0.308594	O=C(Nc1nc(ncc1)C2(CC2)C)c3cncc(c4ccc(cc4)C)c3
0.308594	O=C(Nc1nc(ncc1)C2(CC2)C)c3cncc(c4ccc(cc4)C)c3
0.308594	O=C(Nc1nc(ncc1)C2(CC2)C)c3cncc(c4ccc(cc4)C)c3
0.308594	O=C(Nc1nc(ncc1)C2(CC2)C)c3cncc(c4ccc(cc4)C)c3
0.307692	Ic1c(cccc1)C(=O)Nc2c(ccc(NC(=O)C=O)c2)C
0.307692	Ic1c(cccc1)C(=O)Nc2c(ccc(NC(=O)C=O)c2)C
0.307692	Ic1c(cccc1)C(=O)Nc2c(ccc(NC(=O)C=O)c2)C
0.307692	Ic1c(cccc1)C(=O)Nc2c(ccc(NC(=O)C=O)c2)C
0.307692	Ic1c(cccc1)C(=O)Nc2c(ccc(NC(=O)C=O)c2)C
0.307692	Ic1c(cccc1)C(=O)Nc2c(ccc(NC(=O)C=O)c2)C
0.307692	Ic1c(cccc1)C(=O)Nc2c(ccc(NC(=O)C=O)c2)C
0.307692	Ic1c(cccc1)C(=O)Nc2c(ccc(NC(=O)C=O)c2)C
0.307692	Ic1c(cccc1)C(=O)Nc2c(ccc(NC(=O)C=O)c2)C
0.307692	Ic1c(cccc1)C(=O)Nc2c(ccc(NC(=O)C=O)c2)C
0.307692	O=C(Nc1cc(NC(=O)C(=O)NCc2nc(OC)ccn2)ccc1)c3cnccc3
0.307692	O=C(Nc1cc(NC(=O)C(=O)NCc2nc(OC)ccn2)ccc1)c3cnccc3
0.307692	O=C(Nc1cc(NC(=O)C(=O)NCc2nc(OC)ccn2)ccc1)c3cnccc3
0.307692	O=C(Nc1cc(NC(=O)C(=O)NCc2nc(OC)ccn2)ccc1)c3cnccc3
0.307692	O=C(Nc1cc(NC(=O)C(=O)NCc2nc(OC)ccn2)ccc1)c3cnccc3
0.307692	O=C(Nc1cc(NC(=O)C(=O)NCc2nc(OC)ccn2)ccc1)c3cnccc3
0.307692	O=C(Nc1cc(NC(=O)C(=O)NCc2nc(OC)ccn2)ccc1)c3cnccc3
0.307692	O=C(Nc1cc(NC(=O)C(=O)NCc2nc(OC)ccn2)ccc1)c3cnccc3
0.307692	O=C(Nc1cc(NC(=O)C(=O)NCc2nc(OC)ccn2)ccc1)c3cnccc3
0.307692	O=C(Nc1cc(NC(=O)C(=O)NCc2nc(OC)ccn2)ccc1)c3cnccc3
0.307692	O=C(NCC1CC1)c2cc(NC(=O)C(=O)N3CCN(CCN(CC3)C)C)c(cc2)C
0.307692	O=C(NCC1CC1)c2cc(NC(=O)C(=O)N3CCN(CCN(CC3)C)C)c(cc2)C
0.307692	O=C(NCC1CC1)c2cc(NC(=O)C(=O)N3CCN(CCN(CC3)C)C)c(cc2)C
0.307692	O=C(NCC1CC1)c2cc(NC(=O)C(=O)N3CCN(CCN(CC3)C)C)c(cc2)C
0.307692	O=C(NCC1CC1)c2cc(NC(=O)C(=O)N3CCN(CCN(CC3)C)C)c(cc2)C
0.307692	O=C(NCC1CC1)c2cc(NC(=O)C(=O)N3CCN(CCN(CC3)C)C)c(cc2)C
0.307692	O=C(NCC1CC1)c2cc(NC(=O)C(=O)N3CCN(CCN(CC3)C)C)c(cc2)C
0.307692	O=C(NCC1CC1)c2cc(NC(=O)C(=O)N3CCN(CCN(CC3)C)C)c(cc2)C
0.307692	O=C(NCC1CC1)c2cc(NC(=O)C(=O)N3CCN(CCN(CC3)C)C)c(cc2)C
0.307692	O=C(NCC1CC1)c2cc(NC(=O)C(=O)N3CCN(CCN(CC3)C)C)c(cc2)C
0.306202	O=C(Nc1cc(ccc1)CN2CC(O)CC2)c3cc(OC)ncc3
0.306202	O=C(Nc1cc(ccc1)CN2CC(O)CC2)c3cc(OC)ncc3
0.306202	O=C(Nc1cc(ccc1)CN2CC(O)CC2)c3cc(OC)ncc3
0.306202	O=C(Nc1cc(ccc1)CN2CC(O)CC2)c3cc(OC)ncc3
0.306202	O=C(Nc1cc(ccc1)CN2CC(O)CC2)c3cc(OC)ncc3
0.305455	S1(=O)(=O)CCN(c2c(F)cc(cc2)C(=O)Nc3cc(ccc3)CN4CCOCC4)CC1
0.305455	S1(=O)(=O)CCN(c2c(F)cc(cc2)C(=O)Nc3cc(ccc3)CN4CCOCC4)CC1
0.305455	S1(=O)(=O)CCN(c2c(F)cc(cc2)C(=O)Nc3cc(ccc3)CN4CCOCC4)CC1
0.305455	S1(=O)(=O)CCN(c2c(F)cc(cc2)C(=O)Nc3cc(ccc3)CN4CCOCC4)CC1
0.305455	S1(=O)(=O)CCN(c2c(F)cc(cc2)C(=O)Nc3cc(ccc3)CN4CCOCC4)CC1
0.305455	S1(=O)(=O)CCN(c2c(F)cc(cc2)C(=O)Nc3cc(ccc3)CN4CCOCC4)CC1
0.305455	S1(=O)(=O)CCN(c2c(F)cc(cc2)C(=O)Nc3cc(ccc3)CN4CCOCC4)CC1
0.305455	S1(=O)(=O)CCN(c2c(F)cc(cc2)C(=O)Nc3cc(ccc3)CN4CCOCC4)CC1
0.305455	S1(=O)(=O)CCN(c2c(F)cc(cc2)C(=O)Nc3cc(ccc3)CN4CCOCC4)CC1
0.305439	Clc1cc(ccc1)C(=O)Nc2cc(c(NC(=O)C=C)cc2)C
0.305439	Clc1cc(ccc1)C(=O)Nc2cc(c(NC(=O)C=C)cc2)C
0.305439	Clc1cc(ccc1)C(=O)Nc2cc(c(NC(=O)C=C)cc2)C
0.305439	Clc1cc(ccc1)C(=O)Nc2cc(c(NC(=O)C=C)cc2)C
0.305439	Clc1cc(ccc1)C(=O)Nc2cc(c(NC(=O)C=C)cc2)C
0.305439	Clc1cc(ccc1)C(=O)Nc2cc(c(NC(=O)C=C)cc2)C
0.305439	Clc1cc(ccc1)C(=O)Nc2cc(c(NC(=O)C=C)cc2)C
0.305439	Clc1cc(ccc1)C(=O)Nc2cc(c(NC(=O)C=C)cc2)C
0.305439	Clc1cc(ccc1)C(=O)Nc2cc(c(NC(=O)C=C)cc2)C
0.305439	Clc1cc(ccc1)C(=O)Nc2cc(c(NC(=O)C=C)cc2)C
0.304688	O=C(Nc1cc(ccc1)C(=O)NCc2cc(ccc2)C=3OC=NC3)c4cnccc4
0.304688	O=C(Nc1cc(ccc1)C(=O)NCc2cc(ccc2)C=3OC=NC3)c4cnccc4
0.304688	O=C(Nc1cc(ccc1)C(=O)NCc2cc(ccc2)C=3OC=NC3)c4cnccc4
0.304688	O=C(Nc1cc(ccc1)C(=O)NCc2cc(ccc2)C=3OC=NC3)c4cnccc4
0.304688	O=C(Nc1cc(ccc1)C(=O)NCc2cc(ccc2)C=3OC=NC3)c4cnccc4
0.304688	O=C(Nc1cc(ccc1)C(=O)NCc2cc(ccc2)C=3OC=NC3)c4cnccc4
0.304688	O=C(Nc1cc(ccc1)C(=O)NCc2cc(ccc2)C=3OC=NC3)c4cnccc4
0.304688	O=C(Nc1cc(ccc1)C(=O)NCc2cc(ccc2)C=3OC=NC3)c4cnccc4
0.304688	O=C(Nc1cc(ccc1)C(=O)NCc2cc(ccc2)C=3OC=NC3)c4cnccc4
0.304688	O=C(Nc1cc(ccc1)C(=O)NCc2cc(ccc2)C=3OC=NC3)c4cnccc4
0.304167	O=C(OCC)c1cc(NC(=O)c2cc(NC(=O)c3cncc(c4ccc(cc4)C)c3)ccc2)ccc1
0.304167	O=C(OCC)c1cc(NC(=O)c2cc(NC(=O)c3cncc(c4ccc(cc4)C)c3)ccc2)ccc1
0.304167	O=C(OCC)c1cc(NC(=O)c2cc(NC(=O)c3cncc(c4ccc(cc4)C)c3)ccc2)ccc1
0.304167	O=C(OCC)c1cc(NC(=O)c2cc(NC(=O)c3cncc(c4ccc(cc4)C)c3)ccc2)ccc1
0.304167	O=C(OCC)c1cc(NC(=O)c2cc(NC(=O)c3cncc(c4ccc(cc4)C)c3)ccc2)ccc1
0.304167	O=C(OCC)c1cc(NC(=O)c2cc(NC(=O)c3cncc(c4ccc(cc4)C)c3)ccc2)ccc1
0.304167	O=C(OCC)c1cc(NC(=O)c2cc(NC(=O)c3cncc(c4ccc(cc4)C)c3)ccc2)ccc1
0.304167	O=C(OCC)c1cc(NC(=O)c2cc(NC(=O)c3cncc(c4ccc(cc4)C)c3)ccc2)ccc1
0.304167	O=C(OCC)c1cc(NC(=O)c2cc(NC(=O)c3cncc(c4ccc(cc4)C)c3)ccc2)ccc1
0.304167	O=C(OCC)c1cc(NC(=O)c2cc(NC(=O)c3cncc(c4ccc(cc4)C)c3)ccc2)ccc1
0.304029	O=C(Nc1c(ccc(c1)C=2ON=C(N2)c3cc(OC)ncc3)C)Nc4ccccc4
0.304	O=C(Nc1cc(ccc1)C(=O)NCCc2ccc(N3CCCCC3)cc2)c4cnccc4
0.303571	O=C(Nc1cc(c2nc(ccn2)C)ccc1)c3ncc(N4N=CN=C4)cc3
0.303571	O=C(Nc1cc(c2nc(ccn2)C)ccc1)c3ncc(N4N=CN=C4)cc3
0.303571	O=C(Nc1cc(c2nc(ccn2)C)ccc1)c3ncc(N4N=CN=C4)cc3
0.303571	O=C(Nc1cc(c2nc(ccn2)C)ccc1)c3ncc(N4N=CN=C4)cc3
0.303571	O=C(Nc1cc(c2nc(ccn2)C)ccc1)c3ncc(N4N=CN=C4)cc3
0.303571	O=C(Nc1cc(c2nc(ccn2)C)ccc1)c3ncc(N4N=CN=C4)cc3
0.303571	O=C(Nc1cc(c2nc(ccn2)C)ccc1)c3ncc(N4N=CN=C4)cc3
0.303571	O=C(Nc1cc(c2nc(ccn2)C)ccc1)c3ncc(N4N=CN=C4)cc3
0.303371	O=C(Nc1c(ccc(c1)C=2ON=C(N2)c3ccc(cc3)CC(=O)NC)C)Nc4ccccc4
0.303371	O=C(Nc1c(ccc(c1)C=2ON=C(N2)c3ccc(cc3)CC(=O)NC)C)Nc4ccccc4
0.303371	O=C(Nc1c(ccc(c1)C=2ON=C(N2)c3ccc(cc3)CC(=O)NC)C)Nc4ccccc4
0.303371	O=C(Nc1c(ccc(c1)C=2ON=C(N2)c3ccc(cc3)CC(=O)NC)C)Nc4ccccc4
0.303371	O=C(Nc1c(ccc(c1)C=2ON=C(N2)c3ccc(cc3)CC(=O)NC)C)Nc4ccccc4
0.303371	O=C(Nc1c(ccc(c1)C=2ON=C(N2)c3ccc(cc3)CC(=O)NC)C)Nc4ccccc4
0.303371	O=C(Nc1c(ccc(c1)C=2ON=C(N2)c3ccc(cc3)CC(=O)NC)C)Nc4ccccc4
0.303371	O=C(Nc1c(ccc(c1)C=2ON=C(N2)c3ccc(cc3)CC(=O)NC)C)Nc4ccccc4
0.303371	O=C(Nc1c(ccc(c1)C=2ON=C(N2)c3ccc(cc3)CC(=O)NC)C)Nc4ccccc4
0.303371	O=C(Nc1c(ccc(c1)C=2ON=C(N2)c3ccc(cc3)CC(=O)NC)C)Nc4ccccc4
0.303371	O=C(NCC1CC1)c2cc(NC(=O)C(=O)Nc3cc(ccc3)CCC(=O)O)c(cc2)C
0.303371	O=C(NCC1CC1)c2cc(NC(=O)C(=O)Nc3cc(ccc3)CCC(=O)O)c(cc2)C
0.303371	O=C(NCC1CC1)c2cc(NC(=O)C(=O)Nc3cc(ccc3)CCC(=O)O)c(cc2)C
0.303371	O=C(NCC1CC1)c2cc(NC(=O)C(=O)Nc3cc(ccc3)CCC(=O)O)c(cc2)C
0.303371	O=C(NCC1CC1)c2cc(NC(=O)C(=O)Nc3cc(ccc3)CCC(=O)O)c(cc2)C
0.303371	O=C(NCC1CC1)c2cc(NC(=O)C(=O)Nc3cc(ccc3)CCC(=O)O)c(cc2)C
0.303371	O=C(NCC1CC1)c2cc(NC(=O)C(=O)Nc3cc(ccc3)CCC(=O)O)c(cc2)C
0.303371	O=C(NCC1CC1)c2cc(NC(=O)C(=O)Nc3cc(ccc3)CCC(=O)O)c(cc2)C
0.303371	O=C(NCC1CC1)c2cc(NC(=O)C(=O)Nc3cc(ccc3)CCC(=O)O)c(cc2)C
0.303371	O=C(NCC1CC1)c2cc(NC(=O)C(=O)Nc3cc(ccc3)CCC(=O)O)c(cc2)C
0.302932	Fc1c(ccc(F)c1)CN2C(=O)CN(C(=O)c3cc(NC(=O)c4cnccc4)ccc3)CC2
0.302932	Fc1c(ccc(F)c1)CN2C(=O)CN(C(=O)c3cc(NC(=O)c4cnccc4)ccc3)CC2
0.302905	O=C(Nc1cc(Nc2ccc(OC)cc2)ccc1)c3ccc(cc3)C4=NOC(=N4)C
0.302905	O=C(Nc1cc(Nc2ccc(OC)cc2)ccc1)c3ccc(cc3)C4=NOC(=N4)C
0.302905	O=C(Nc1cc(Nc2ccc(OC)cc2)ccc1)c3ccc(cc3)C4=NOC(=N4)C
0.302905	O=C(Nc1cc(Nc2ccc(OC)cc2)ccc1)c3ccc(cc3)C4=NOC(=N4)C
0.302905	O=C(Nc1cc(Nc2ccc(OC)cc2)ccc1)c3ccc(cc3)C4=NOC(=N4)C
0.302905	O=C(Nc1cc(Nc2ccc(OC)cc2)ccc1)c3ccc(cc3)C4=NOC(=N4)C
0.301818	Fc1c(cc(cc1)C(=O)Nc2cc(ccc2)CN3CC(O)CC3)COCCOC
0.301818	Fc1c(cc(cc1)C(=O)Nc2cc(ccc2)CN3CC(O)CC3)COCCOC
0.299625	O=C(Nc1cc(NC(=O)C(=O)Nc2cc(ccc2)CN3C(=O)CCCC3)ccc1)c4cnccc4
0.299625	O=C(Nc1cc(NC(=O)C(=O)Nc2cc(ccc2)CN3C(=O)CCCC3)ccc1)c4cnccc4
0.299625	O=C(Nc1cc(NC(=O)C(=O)Nc2cc(ccc2)CN3C(=O)CCCC3)ccc1)c4cnccc4
0.299625	O=C(Nc1cc(NC(=O)C(=O)Nc2cc(ccc2)CN3C(=O)CCCC3)ccc1)c4cnccc4
0.299625	O=C(Nc1cc(NC(=O)C(=O)Nc2cc(ccc2)CN3C(=O)CCCC3)ccc1)c4cnccc4
0.299625	O=C(Nc1cc(NC(=O)C(=O)Nc2cc(ccc2)CN3C(=O)CCCC3)ccc1)c4cnccc4
0.299625	O=C(Nc1cc(NC(=O)C(=O)Nc2cc(ccc2)CN3C(=O)CCCC3)ccc1)c4cnccc4
0.299625	O=C(Nc1cc(NC(=O)C(=O)Nc2cc(ccc2)CN3C(=O)CCCC3)ccc1)c4cnccc4
0.299625	O=C(Nc1cc(NC(=O)C(=O)Nc2cc(ccc2)CN3C(=O)CCCC3)ccc1)c4cnccc4
0.299625	O=C(Nc1cc(NC(=O)C(=O)Nc2cc(ccc2)CN3C(=O)CCCC3)ccc1)c4cnccc4
0.299296	S1C=C(C=C1)CN2CCC(NC(=O)C(=O)Nc3c(ccc(c3)Cc4ncccc4)C)CC2
0.299296	S1C=C(C=C1)CN2CCC(NC(=O)C(=O)Nc3c(ccc(c3)Cc4ncccc4)C)CC2
0.299296	S1C=C(C=C1)CN2CCC(NC(=O)C(=O)Nc3c(ccc(c3)Cc4ncccc4)C)CC2
0.299296	S1C=C(C=C1)CN2CCC(NC(=O)C(=O)Nc3c(ccc(c3)Cc4ncccc4)C)CC2
0.299296	S1C=C(C=C1)CN2CCC(NC(=O)C(=O)Nc3c(ccc(c3)Cc4ncccc4)C)CC2
0.299296	S1C=C(C=C1)CN2CCC(NC(=O)C(=O)Nc3c(ccc(c3)Cc4ncccc4)C)CC2
0.299296	S1C=C(C=C1)CN2CCC(NC(=O)C(=O)Nc3c(ccc(c3)Cc4ncccc4)C)CC2
0.299296	S1C=C(C=C1)CN2CCC(NC(=O)C(=O)Nc3c(ccc(c3)Cc4ncccc4)C)CC2
0.299296	S1C=C(C=C1)CN2CCC(NC(=O)C(=O)Nc3c(ccc(c3)Cc4ncccc4)C)CC2
0.299296	S1C=C(C=C1)CN2CCC(NC(=O)C(=O)Nc3c(ccc(c3)Cc4ncccc4)C)CC2
0.299242	O=C(Nc1cc(ccc1)CN2CC(O)CC2)C=3OC(c4ccccc4)=CC3
0.299242	O=C(Nc1cc(ccc1)CN2CC(O)CC2)C=3OC(c4ccccc4)=CC3
0.299242	O=C(Nc1cc(ccc1)CN2CC(O)CC2)C=3OC(c4ccccc4)=CC3
0.29771	Brc1cnc(Oc2cc(NC(=O)c3ccc(Nc4c(OC)cc(OC)cc4)cc3)ccc2)nc1
0.29771	Brc1cnc(Oc2cc(NC(=O)c3ccc(Nc4c(OC)cc(OC)cc4)cc3)ccc2)nc1
0.29771	Brc1cnc(Oc2cc(NC(=O)c3ccc(Nc4c(OC)cc(OC)cc4)cc3)ccc2)nc1
0.29771	Brc1cnc(Oc2cc(NC(=O)c3ccc(Nc4c(OC)cc(OC)cc4)cc3)ccc2)nc1
0.29771	Brc1cnc(Oc2cc(NC(=O)c3ccc(Nc4c(OC)cc(OC)cc4)cc3)ccc2)nc1
0.29771	Brc1cnc(Oc2cc(NC(=O)c3ccc(Nc4c(OC)cc(OC)cc4)cc3)ccc2)nc1
0.29771	Brc1cnc(Oc2cc(NC(=O)c3ccc(Nc4c(OC)cc(OC)cc4)cc3)ccc2)nc1
0.29771	Brc1cnc(Oc2cc(NC(=O)c3ccc(Nc4c(OC)cc(OC)cc4)cc3)ccc2)nc1
0.29771	Brc1cnc(Oc2cc(NC(=O)c3ccc(Nc4c(OC)cc(OC)cc4)cc3)ccc2)nc1
0.29771	Brc1cnc(Oc2cc(NC(=O)c3ccc(Nc4c(OC)cc(OC)cc4)cc3)ccc2)nc1
0.296875	Clc1cc(c(O)cc1)C(=O)Nc2cc(ccc2)CN3CCOCC3
0.296443	O=C(Nc1cc(ccc1)C=2OC(=C(N2)C)C)c3ccc(cc3)CN
0.296443	O=C(Nc1cc(ccc1)C=2OC(=C(N2)C)C)c3ccc(cc3)CN
0.296443	O=C(Nc1cc(ccc1)C=2OC(=C(N2)C)C)c3ccc(cc3)CN
0.296443	O=C(Nc1cc(ccc1)C=2OC(=C(N2)C)C)c3ccc(cc3)CN
0.296443	O=C(Nc1cc(ccc1)C=2OC(=C(N2)C)C)c3ccc(cc3)CN
0.296443	O=C(Nc1cc(ccc1)C=2OC(=C(N2)C)C)c3ccc(cc3)CN
0.296443	O=C(Nc1cc(ccc1)C=2OC(=C(N2)C)C)c3ccc(cc3)CN
0.296443	O=C(Nc1cc(ccc1)C=2OC(=C(N2)C)C)c3ccc(cc3)CN
0.296443	O=C(Nc1cc(ccc1)C=2OC(=C(N2)C)C)c3ccc(cc3)CN
0.296443	O=C(Nc1cc(ccc1)C=2OC(=C(N2)C)C)c3ccc(cc3)CN
0.296443	O=C(Nc1cc(ccc1)CN2CC(O)CC2)c3ccc(cc3)C4CCOCC4
0.296	O=C(Nc1cc(ccc1)C(=O)Nc2cnc(N3CCCCC3)cc2)c4cnccc4
0.296	O=C(Nc1cc(ccc1)C(=O)Nc2cnc(N3CCCCC3)cc2)c4cnccc4
0.296	O=C(Nc1cc(ccc1)C(=O)Nc2cnc(N3CCCCC3)cc2)c4cnccc4
0.296	O=C(Nc1cc(ccc1)C(=O)Nc2cnc(N3CCCCC3)cc2)c4cnccc4
0.296	O=C(Nc1cc(ccc1)C(=O)Nc2cnc(N3CCCCC3)cc2)c4cnccc4
0.296	O=C(Nc1cc(ccc1)C(=O)Nc2cnc(N3CCCCC3)cc2)c4cnccc4
0.296	O=C(Nc1cc(ccc1)C(=O)Nc2cnc(N3CCCCC3)cc2)c4cnccc4
0.296	O=C(Nc1cc(ccc1)C(=O)Nc2cnc(N3CCCCC3)cc2)c4cnccc4
0.296	O=C(Nc1cc(ccc1)C(=O)Nc2cnc(N3CCCCC3)cc2)c4cnccc4
0.296	O=C(Nc1cc(ccc1)C(=O)Nc2cnc(N3CCCCC3)cc2)c4cnccc4
0.294118	O=C(N1CCC(Nc2ccc(cc2)C)CC1)c3cc(NC(=O)c4cnccc4)ccc3
0.294118	O=C(N1CCC(Nc2ccc(cc2)C)CC1)c3cc(NC(=O)c4cnccc4)ccc3
0.294118	O=C(N1CCC(Nc2ccc(cc2)C)CC1)c3cc(NC(=O)c4cnccc4)ccc3
0.294118	O=C(N1CCC(Nc2ccc(cc2)C)CC1)c3cc(NC(=O)c4cnccc4)ccc3
0.294118	O=C(N1CCC(Nc2ccc(cc2)C)CC1)c3cc(NC(=O)c4cnccc4)ccc3
0.294118	O=C(N1CCC(Nc2ccc(cc2)C)CC1)c3cc(NC(=O)c4cnccc4)ccc3
0.294118	O=C(N1CCC(Nc2ccc(cc2)C)CC1)c3cc(NC(=O)c4cnccc4)ccc3
0.294118	O=C(N1CCC(Nc2ccc(cc2)C)CC1)c3cc(NC(=O)c4cnccc4)ccc3
0.294118	O=C(N1CCC(Nc2ccc(cc2)C)CC1)c3cc(NC(=O)c4cnccc4)ccc3
0.294118	O=C(N1CCC(Nc2ccc(cc2)C)CC1)c3cc(NC(=O)c4cnccc4)ccc3
0.293893	Fc1c(N)cc(NC(=O)c2cc(ccc2)CNc3ncncc3)cc1
0.293893	Fc1c(N)cc(NC(=O)c2cc(ccc2)CNc3ncncc3)cc1
0.293893	Fc1c(N)cc(NC(=O)c2cc(ccc2)CNc3ncncc3)cc1
0.293893	Fc1c(N)cc(NC(=O)c2cc(ccc2)CNc3ncncc3)cc1
0.293893	Fc1c(N)cc(NC(=O)c2cc(ccc2)CNc3ncncc3)cc1
0.293893	Fc1c(N)cc(NC(=O)c2cc(ccc2)CNc3ncncc3)cc1
0.293893	Fc1c(N)cc(NC(=O)c2cc(ccc2)CNc3ncncc3)cc1
0.293893	Fc1c(N)cc(NC(=O)c2cc(ccc2)CNc3ncncc3)cc1
0.293893	Fc1c(N)cc(NC(=O)c2cc(ccc2)CNc3ncncc3)cc1
0.293893	Fc1c(N)cc(NC(=O)c2cc(ccc2)CNc3ncncc3)cc1
0.292683	Clc1c(cccc1)C(=O)NC(C(=O)Nc2cc(c(c3cnccc3)cc2)C)C
0.292683	Clc1c(cccc1)C(=O)NC(C(=O)Nc2cc(c(c3cnccc3)cc2)C)C
0.292683	Clc1c(cccc1)C(=O)NC(C(=O)Nc2cc(c(c3cnccc3)cc2)C)C
0.292683	Clc1c(cccc1)C(=O)NC(C(=O)Nc2cc(c(c3cnccc3)cc2)C)C
0.292683	Clc1c(cccc1)C(=O)NC(C(=O)Nc2cc(c(c3cnccc3)cc2)C)C
0.292683	Clc1c(cccc1)C(=O)NC(C(=O)Nc2cc(c(c3cnccc3)cc2)C)C
0.292683	Clc1c(cccc1)C(=O)NC(C(=O)Nc2cc(c(c3cnccc3)cc2)C)C
0.292683	Clc1c(cccc1)C(=O)NC(C(=O)Nc2cc(c(c3cnccc3)cc2)C)C
0.291667	Clc1cc(ccc1)C(=O)Nc2cc(c(NC(=O)C3CCN(C=4SC=CN4)CC3)cc2)C
0.291667	Clc1cc(ccc1)C(=O)Nc2cc(c(NC(=O)C3CCN(C=4SC=CN4)CC3)cc2)C
0.291667	Clc1cc(ccc1)C(=O)Nc2cc(c(NC(=O)C3CCN(C=4SC=CN4)CC3)cc2)C
0.291667	Clc1cc(ccc1)C(=O)Nc2cc(c(NC(=O)C3CCN(C=4SC=CN4)CC3)cc2)C
0.291667	Clc1cc(ccc1)C(=O)Nc2cc(c(NC(=O)C3CCN(C=4SC=CN4)CC3)cc2)C
0.291667	Clc1cc(ccc1)C(=O)Nc2cc(c(NC(=O)C3CCN(C=4SC=CN4)CC3)cc2)C
0.291667	Clc1cc(ccc1)C(=O)Nc2cc(c(NC(=O)C3CCN(C=4SC=CN4)CC3)cc2)C
0.291667	Clc1cc(ccc1)C(=O)Nc2cc(c(NC(=O)C3CCN(C=4SC=CN4)CC3)cc2)C
0.291667	Clc1cc(ccc1)C(=O)Nc2cc(c(NC(=O)C3CCN(C=4SC=CN4)CC3)cc2)C
0.291667	Clc1cc(ccc1)C(=O)Nc2cc(c(NC(=O)C3CCN(C=4SC=CN4)CC3)cc2)C
0.291367	[O-][N+](=O)c1ncc(c(c1)C)C(=O)Nc2cc(ccc2)CN3CCOCC3
0.291367	[O-][N+](=O)c1ncc(c(c1)C)C(=O)Nc2cc(ccc2)CN3CCOCC3
0.291367	[O-][N+](=O)c1ncc(c(c1)C)C(=O)Nc2cc(ccc2)CN3CCOCC3
0.291367	[O-][N+](=O)c1ncc(c(c1)C)C(=O)Nc2cc(ccc2)CN3CCOCC3
0.291367	[O-][N+](=O)c1ncc(c(c1)C)C(=O)Nc2cc(ccc2)CN3CCOCC3
0.291367	[O-][N+](=O)c1ncc(c(c1)C)C(=O)Nc2cc(ccc2)CN3CCOCC3
0.291367	[O-][N+](=O)c1ncc(c(c1)C)C(=O)Nc2cc(ccc2)CN3CCOCC3
0.291367	[O-][N+](=O)c1ncc(c(c1)C)C(=O)Nc2cc(ccc2)CN3CCOCC3
0.291367	[O-][N+](=O)c1ncc(c(c1)C)C(=O)Nc2cc(ccc2)CN3CCOCC3
0.291367	[O-][N+](=O)c1ncc(c(c1)C)C(=O)Nc2cc(ccc2)CN3CCOCC3
0.290984	O=C(Nc1c(ccc(c1)C=2ON=CN2)C)Nc3ccccc3
0.290984	O=C(Nc1c(ccc(c1)C=2ON=CN2)C)Nc3ccccc3
0.290837	Brc1ccc(cc1)CC(=O)Nc2cc(ccc2)C(=O)Nc3c(Cl)ccc(c3)C(=O)Nc4ccccc4
0.290837	Brc1ccc(cc1)CC(=O)Nc2cc(ccc2)C(=O)Nc3c(Cl)ccc(c3)C(=O)Nc4ccccc4
0.290837	Brc1ccc(cc1)CC(=O)Nc2cc(ccc2)C(=O)Nc3c(Cl)ccc(c3)C(=O)Nc4ccccc4
0.290749	O=C(Nc1c(O)cc(cc1)C)c2ccc(cc2)CN
0.290749	O=C(Nc1c(O)cc(cc1)C)c2ccc(cc2)CN
0.290749	O=C(Nc1c(O)cc(cc1)C)c2ccc(cc2)CN
0.290749	O=C(Nc1c(O)cc(cc1)C)c2ccc(cc2)CN
0.290456	O=C(Nc1ncc(cc1)C(=O)C)c2cncc(c3ccc(cc3)C)c2
0.290456	O=C(Nc1ncc(cc1)C(=O)C)c2cncc(c3ccc(cc3)C)c2
0.290456	O=C(Nc1ncc(cc1)C(=O)C)c2cncc(c3ccc(cc3)C)c2
0.290456	O=C(Nc1ncc(cc1)C(=O)C)c2cncc(c3ccc(cc3)C)c2
0.290456	O=C(Nc1ncc(cc1)C(=O)C)c2cncc(c3ccc(cc3)C)c2
0.290456	O=C(Nc1ncc(cc1)C(=O)C)c2cncc(c3ccc(cc3)C)c2
0.290456	O=C(Nc1ncc(cc1)C(=O)C)c2cncc(c3ccc(cc3)C)c2
0.290456	O=C(Nc1ncc(cc1)C(=O)C)c2cncc(c3ccc(cc3)C)c2
0.290456	O=C(Nc1ncc(cc1)C(=O)C)c2cncc(c3ccc(cc3)C)c2
0.290456	O=C(Nc1ncc(cc1)C(=O)C)c2cncc(c3ccc(cc3)C)c2
0.290323	S(c1c(cc(cc1)C)C)Cc2cc(ccc2)C(=O)Nc3cc(NC(=O)C=C)c(F)cc3
0.290179	Fc1c(N)cc(NC(=O)c2ccc(cc2)CN)cc1
0.290179	Fc1c(N)cc(NC(=O)c2ccc(cc2)CN)cc1
0.290179	Fc1c(N)cc(NC(=O)c2ccc(cc2)CN)cc1
0.290179	Fc1c(N)cc(NC(=O)c2ccc(cc2)CN)cc1
0.290179	Fc1c(N)cc(NC(=O)c2ccc(cc2)CN)cc1
0.290179	Fc1c(N)cc(NC(=O)c2ccc(cc2)CN)cc1
0.290179	Fc1c(N)cc(NC(=O)c2ccc(cc2)CN)cc1
0.290179	Fc1c(N)cc(NC(=O)c2ccc(cc2)CN)cc1
0.290179	Fc1c(N)cc(NC(=O)c2ccc(cc2)CN)cc1
0.290179	Fc1c(N)cc(NC(=O)c2ccc(cc2)CN)cc1
0.289157	O=C(Nc1cc(c(OC2CCOCC2)cc1)C)c3ccc(cc3)CN
0.289157	O=C(Nc1cc(c(OC2CCOCC2)cc1)C)c3ccc(cc3)CN
0.289157	O=C(Nc1cc(c(OC2CCOCC2)cc1)C)c3ccc(cc3)CN
0.289157	O=C(Nc1cc(c(OC2CCOCC2)cc1)C)c3ccc(cc3)CN
0.289157	O=C(Nc1cc(c(OC2CCOCC2)cc1)C)c3ccc(cc3)CN
0.289157	O=C(Nc1cc(c(OC2CCOCC2)cc1)C)c3ccc(cc3)CN
0.289157	O=C(Nc1cc(c(OC2CCOCC2)cc1)C)c3ccc(cc3)CN
0.289157	O=C(Nc1cc(c(OC2CCOCC2)cc1)C)c3ccc(cc3)CN
0.289157	O=C(Nc1cc(c(OC2CCOCC2)cc1)C)c3ccc(cc3)CN
0.289157	O=C(Nc1cc(c(OC2CCOCC2)cc1)C)c3ccc(cc3)CN
0.286738	Clc1cc(ccc1)C(=O)Nc2cc(c(NS(=O)(=O)c3cc(NC(=O)C)c(cc3)C)cc2)C
0.286738	Clc1cc(ccc1)C(=O)Nc2cc(c(NS(=O)(=O)c3cc(NC(=O)C)c(cc3)C)cc2)C
0.286738	Clc1cc(ccc1)C(=O)Nc2cc(c(NS(=O)(=O)c3cc(NC(=O)C)c(cc3)C)cc2)C
0.286738	Clc1cc(ccc1)C(=O)Nc2cc(c(NS(=O)(=O)c3cc(NC(=O)C)c(cc3)C)cc2)C
0.286738	Clc1cc(ccc1)C(=O)Nc2cc(c(NS(=O)(=O)c3cc(NC(=O)C)c(cc3)C)cc2)C
0.286738	Clc1cc(ccc1)C(=O)Nc2cc(c(NS(=O)(=O)c3cc(NC(=O)C)c(cc3)C)cc2)C
0.286738	Clc1cc(ccc1)C(=O)Nc2cc(c(NS(=O)(=O)c3cc(NC(=O)C)c(cc3)C)cc2)C
0.286738	Clc1cc(ccc1)C(=O)Nc2cc(c(NS(=O)(=O)c3cc(NC(=O)C)c(cc3)C)cc2)C
0.286738	Clc1cc(ccc1)C(=O)Nc2cc(c(NS(=O)(=O)c3cc(NC(=O)C)c(cc3)C)cc2)C
0.286738	Clc1cc(ccc1)C(=O)Nc2cc(c(NS(=O)(=O)c3cc(NC(=O)C)c(cc3)C)cc2)C
0.286689	S(=O)(=O)(NCc1c(c2ccc(cc2)CN3CCCC3)cccc1)c4c(ccc(NC(=O)C)c4)C
0.286689	S(=O)(=O)(NCc1c(c2ccc(cc2)CN3CCCC3)cccc1)c4c(ccc(NC(=O)C)c4)C
0.286689	S(=O)(=O)(NCc1c(c2ccc(cc2)CN3CCCC3)cccc1)c4c(ccc(NC(=O)C)c4)C
0.286689	S(=O)(=O)(NCc1c(c2ccc(cc2)CN3CCCC3)cccc1)c4c(ccc(NC(=O)C)c4)C
0.286689	S(=O)(=O)(NCc1c(c2ccc(cc2)CN3CCCC3)cccc1)c4c(ccc(NC(=O)C)c4)C
0.286689	S(=O)(=O)(NCc1c(c2ccc(cc2)CN3CCCC3)cccc1)c4c(ccc(NC(=O)C)c4)C
0.286689	S(=O)(=O)(NCc1c(c2ccc(cc2)CN3CCCC3)cccc1)c4c(ccc(NC(=O)C)c4)C
0.286689	S(=O)(=O)(NCc1c(c2ccc(cc2)CN3CCCC3)cccc1)c4c(ccc(NC(=O)C)c4)C
0.286689	S(=O)(=O)(NCc1c(c2ccc(cc2)CN3CCCC3)cccc1)c4c(ccc(NC(=O)C)c4)C
0.286689	S(=O)(=O)(NCc1c(c2ccc(cc2)CN3CCCC3)cccc1)c4c(ccc(NC(=O)C)c4)C
0.28629	Fc1c(cccc1)C(=O)Nc2c(ccc(c2)C(=O)O)C
0.28629	Fc1c(cccc1)C(=O)Nc2c(ccc(c2)C(=O)O)C
0.28629	Fc1c(cccc1)C(=O)Nc2c(ccc(c2)C(=O)O)C
0.28629	Fc1c(cccc1)C(=O)Nc2c(ccc(c2)C(=O)O)C
0.28629	Fc1c(cccc1)C(=O)Nc2c(ccc(c2)C(=O)O)C
0.28629	Fc1c(cccc1)C(=O)Nc2c(ccc(c2)C(=O)O)C
0.28629	Fc1c(cccc1)C(=O)Nc2c(ccc(c2)C(=O)O)C
0.28629	Fc1c(cccc1)C(=O)Nc2c(ccc(c2)C(=O)O)C
0.28629	Fc1c(cccc1)C(=O)Nc2c(ccc(c2)C(=O)O)C
0.28629	Fc1c(cccc1)C(=O)Nc2c(ccc(c2)C(=O)O)C
0.285714	Clc1cc(ccc1)C(=O)Nc2cc(c(N)cc2)C
0.285714	Clc1cc(ccc1)C(=O)Nc2cc(c(N)cc2)C
0.285714	Clc1cc(ccc1)C(=O)Nc2cc(c(N)cc2)C
0.285714	Clc1cc(ccc1)C(=O)Nc2cc(c(N)cc2)C
0.285714	Clc1cc(ccc1)C(=O)Nc2cc(c(N)cc2)C
0.285714	Clc1cc(ccc1)C(=O)Nc2cc(c(N)cc2)C
0.285714	Clc1cc(ccc1)C(=O)Nc2cc(c(N)cc2)C
0.285714	Clc1cc(ccc1)C(=O)Nc2cc(c(N)cc2)C
0.285714	Clc1cc(ccc1)C(=O)Nc2cc(c(N)cc2)C
0.285714	Clc1cc(ccc1)C(=O)Nc2cc(c(N)cc2)C
0.285714	S(C1=NC=CN1c2cc(ccc2)C(=O)Nc3cc(c4nc(ccn4)C)ccc3)C
0.285714	S(C1=NC=CN1c2cc(ccc2)C(=O)Nc3cc(c4nc(ccn4)C)ccc3)C
0.285714	S(C1=NC=CN1c2cc(ccc2)C(=O)Nc3cc(c4nc(ccn4)C)ccc3)C
0.285714	S(C1=NC=CN1c2cc(ccc2)C(=O)Nc3cc(c4nc(ccn4)C)ccc3)C
0.285714	S(C1=NC=CN1c2cc(ccc2)C(=O)Nc3cc(c4nc(ccn4)C)ccc3)C
0.285714	S(C1=NC=CN1c2cc(ccc2)C(=O)Nc3cc(c4nc(ccn4)C)ccc3)C
0.285714	O=C(Nc1cc(NC(=O)C=O)ccc1)c2cnccc2
0.285714	O=C(Nc1cc(NC(=O)C=O)ccc1)c2cnccc2
0.285714	O=C(Nc1cc(NC(=O)C=O)ccc1)c2cnccc2
0.284644	O=C(Nc1cc(ccc1)C=2OC=NC2)c3cc(c(O)cc3)C(=O)C
0.283333	Clc1c(NS(=O)(=O)C)cc(NC(=O)C(=O)NCC2CN(Cc3cnccc3)CCC2)cc1
0.283333	Clc1c(NS(=O)(=O)C)cc(NC(=O)C(=O)NCC2CN(Cc3cnccc3)CCC2)cc1
0.283333	Clc1c(NS(=O)(=O)C)cc(NC(=O)C(=O)NCC2CN(Cc3cnccc3)CCC2)cc1
0.283333	Clc1c(NS(=O)(=O)C)cc(NC(=O)C(=O)NCC2CN(Cc3cnccc3)CCC2)cc1
0.283333	Clc1c(NS(=O)(=O)C)cc(NC(=O)C(=O)NCC2CN(Cc3cnccc3)CCC2)cc1
0.283333	Clc1c(NS(=O)(=O)C)cc(NC(=O)C(=O)NCC2CN(Cc3cnccc3)CCC2)cc1
0.283333	Clc1c(NS(=O)(=O)C)cc(NC(=O)C(=O)NCC2CN(Cc3cnccc3)CCC2)cc1
0.283333	Clc1c(NS(=O)(=O)C)cc(NC(=O)C(=O)NCC2CN(Cc3cnccc3)CCC2)cc1
0.283333	Clc1c(NS(=O)(=O)C)cc(NC(=O)C(=O)NCC2CN(Cc3cnccc3)CCC2)cc1
0.283333	Clc1c(NS(=O)(=O)C)cc(NC(=O)C(=O)NCC2CN(Cc3cnccc3)CCC2)cc1
0.282946	O=C(Nc1cc(ccc1)CN2CCOCC2)c3nccc(c3)C(C)(C)C
0.282946	O=C(Nc1cc(ccc1)CN2CCOCC2)c3nccc(c3)C(C)(C)C
0.282946	O=C(Nc1cc(ccc1)CN2CCOCC2)c3nccc(c3)C(C)(C)C
0.282946	O=C(Nc1cc(ccc1)CN2CCOCC2)c3nccc(c3)C(C)(C)C
0.282946	O=C(Nc1cc(ccc1)CN2CCOCC2)c3nccc(c3)C(C)(C)C
0.282946	O=C(Nc1cc(ccc1)CN2CCOCC2)c3nccc(c3)C(C)(C)C
0.282946	O=C(Nc1cc(ccc1)CN2CCOCC2)c3nccc(c3)C(C)(C)C
0.282946	O=C(Nc1cc(ccc1)CN2CCOCC2)c3nccc(c3)C(C)(C)C
0.282946	O=C(Nc1cc(ccc1)CN2CCOCC2)c3nccc(c3)C(C)(C)C
0.282946	O=C(Nc1cc(ccc1)CN2CCOCC2)c3nccc(c3)C(C)(C)C
0.282869	Clc1c(cc(NC(=O)c2cc(NC(=O)OC)c(F)cc2)cc1)C
0.282869	Clc1c(cc(NC(=O)c2cc(NC(=O)OC)c(F)cc2)cc1)C
0.282869	Clc1c(cc(NC(=O)c2cc(NC(=O)OC)c(F)cc2)cc1)C
0.282869	Clc1c(cc(NC(=O)c2cc(NC(=O)OC)c(F)cc2)cc1)C
0.282869	Clc1c(cc(NC(=O)c2cc(NC(=O)OC)c(F)cc2)cc1)C
0.282869	Clc1c(cc(NC(=O)c2cc(NC(=O)OC)c(F)cc2)cc1)C
0.282869	Clc1c(cc(NC(=O)c2cc(NC(=O)OC)c(F)cc2)cc1)C
0.282869	Clc1c(cc(NC(=O)c2cc(NC(=O)OC)c(F)cc2)cc1)C
0.282869	Clc1c(cc(NC(=O)c2cc(NC(=O)OC)c(F)cc2)cc1)C
0.282869	Clc1c(cc(NC(=O)c2cc(NC(=O)OC)c(F)cc2)cc1)C
0.282759	S(=O)(=O)(N1CCN(C(=O)c2cc(NC(=O)c3cnccc3)ccc2)CC1)c4c(cccc4)C
0.282759	S(=O)(=O)(N1CCN(C(=O)c2cc(NC(=O)c3cnccc3)ccc2)CC1)c4c(cccc4)C
0.282759	S(=O)(=O)(N1CCN(C(=O)c2cc(NC(=O)c3cnccc3)ccc2)CC1)c4c(cccc4)C
0.282759	S(=O)(=O)(N1CCN(C(=O)c2cc(NC(=O)c3cnccc3)ccc2)CC1)c4c(cccc4)C
0.282759	S(=O)(=O)(N1CCN(C(=O)c2cc(NC(=O)c3cnccc3)ccc2)CC1)c4c(cccc4)C
0.282759	S(=O)(=O)(N1CCN(C(=O)c2cc(NC(=O)c3cnccc3)ccc2)CC1)c4c(cccc4)C
0.282759	S(=O)(=O)(N1CCN(C(=O)c2cc(NC(=O)c3cnccc3)ccc2)CC1)c4c(cccc4)C
0.282759	S(=O)(=O)(N1CCN(C(=O)c2cc(NC(=O)c3cnccc3)ccc2)CC1)c4c(cccc4)C
0.282759	S(=O)(=O)(N1CCN(C(=O)c2cc(NC(=O)c3cnccc3)ccc2)CC1)c4c(cccc4)C
0.282759	S(=O)(=O)(N1CCN(C(=O)c2cc(NC(=O)c3cnccc3)ccc2)CC1)c4c(cccc4)C
0.282528	S(=O)(=O)(N(Cc1ccccc1)C)c2ccc(cc2)C(=O)Nc3cc(ccc3)CN4CCOCC4
0.282528	S(=O)(=O)(N(Cc1ccccc1)C)c2ccc(cc2)C(=O)Nc3cc(ccc3)CN4CCOCC4
0.282528	S(=O)(=O)(N(Cc1ccccc1)C)c2ccc(cc2)C(=O)Nc3cc(ccc3)CN4CCOCC4
0.282528	S(=O)(=O)(N(Cc1ccccc1)C)c2ccc(cc2)C(=O)Nc3cc(ccc3)CN4CCOCC4
0.282528	S(=O)(=O)(N(Cc1ccccc1)C)c2ccc(cc2)C(=O)Nc3cc(ccc3)CN4CCOCC4
0.282528	S(=O)(=O)(N(Cc1ccccc1)C)c2ccc(cc2)C(=O)Nc3cc(ccc3)CN4CCOCC4
0.282528	S(=O)(=O)(N(Cc1ccccc1)C)c2ccc(cc2)C(=O)Nc3cc(ccc3)CN4CCOCC4
0.282528	S(=O)(=O)(N(Cc1ccccc1)C)c2ccc(cc2)C(=O)Nc3cc(ccc3)CN4CCOCC4
0.282528	S(=O)(=O)(N(Cc1ccccc1)C)c2ccc(cc2)C(=O)Nc3cc(ccc3)CN4CCOCC4
0.282528	S(=O)(=O)(N(Cc1ccccc1)C)c2ccc(cc2)C(=O)Nc3cc(ccc3)CN4CCOCC4
0.282353	O=C(Nc1c(ccc(c1)C=2ON=CN2)C)Cc3ccncc3
0.282353	O=C(Nc1c(ccc(c1)C=2ON=CN2)C)Cc3ccncc3
0.282353	O=C(Nc1c(ccc(c1)C=2ON=CN2)C)Cc3ccncc3
0.282353	O=C(Nc1c(ccc(c1)C=2ON=CN2)C)Cc3ccncc3
0.282158	S1C(=NC(c2ccc(cc2)CC(C)C)=C1)NC(=O)c3ccc(c4ccccc4)cc3
0.282158	S1C(=NC(c2ccc(cc2)CC(C)C)=C1)NC(=O)c3ccc(c4ccccc4)cc3
0.282158	S1C(=NC(c2ccc(cc2)CC(C)C)=C1)NC(=O)c3ccc(c4ccccc4)cc3
0.282158	S1C(=NC(c2ccc(cc2)CC(C)C)=C1)NC(=O)c3ccc(c4ccccc4)cc3
0.282158	S1C(=NC(c2ccc(cc2)CC(C)C)=C1)NC(=O)c3ccc(c4ccccc4)cc3
0.282158	S1C(=NC(c2ccc(cc2)CC(C)C)=C1)NC(=O)c3ccc(c4ccccc4)cc3
0.282158	S1C(=NC(c2ccc(cc2)CC(C)C)=C1)NC(=O)c3ccc(c4ccccc4)cc3
0.282158	S1C(=NC(c2ccc(cc2)CC(C)C)=C1)NC(=O)c3ccc(c4ccccc4)cc3
0.282158	S1C(=NC(c2ccc(cc2)CC(C)C)=C1)NC(=O)c3ccc(c4ccccc4)cc3
0.282158	S1C(=NC(c2ccc(cc2)CC(C)C)=C1)NC(=O)c3ccc(c4ccccc4)cc3
0.281588	S(=O)(=O)(NCC1CCN(Cc2ccncc2)CC1)c3c(ccc(NC(=O)C)c3)C
0.281588	S(=O)(=O)(NCC1CCN(Cc2ccncc2)CC1)c3c(ccc(NC(=O)C)c3)C
0.281588	S(=O)(=O)(NCC1CCN(Cc2ccncc2)CC1)c3c(ccc(NC(=O)C)c3)C
0.281588	S(=O)(=O)(NCC1CCN(Cc2ccncc2)CC1)c3c(ccc(NC(=O)C)c3)C
0.281588	S(=O)(=O)(NCC1CCN(Cc2ccncc2)CC1)c3c(ccc(NC(=O)C)c3)C
0.281588	S(=O)(=O)(NCC1CCN(Cc2ccncc2)CC1)c3c(ccc(NC(=O)C)c3)C
0.281588	S(=O)(=O)(NCC1CCN(Cc2ccncc2)CC1)c3c(ccc(NC(=O)C)c3)C
0.281588	S(=O)(=O)(NCC1CCN(Cc2ccncc2)CC1)c3c(ccc(NC(=O)C)c3)C
0.281588	S(=O)(=O)(NCC1CCN(Cc2ccncc2)CC1)c3c(ccc(NC(=O)C)c3)C
0.281588	S(=O)(=O)(NCC1CCN(Cc2ccncc2)CC1)c3c(ccc(NC(=O)C)c3)C
0.281513	O=C(NCC1CC1)c2cc(NC(=O)C=O)c(cc2)C
0.281139	S(=O)(=O)(N(C)C)c1cc(NC(=O)c2cc(NC(=O)c3cnccc3)ccc2)c(NCCCC)cc1
0.281139	S(=O)(=O)(N(C)C)c1cc(NC(=O)c2cc(NC(=O)c3cnccc3)ccc2)c(NCCCC)cc1
0.280936	Fc1cc(Oc2ncc(cc2)CNC(=O)C(=O)Nc3c(ccc(c3)C(=O)NCC4CC4)C)ccc1
0.280936	Fc1cc(Oc2ncc(cc2)CNC(=O)C(=O)Nc3c(ccc(c3)C(=O)NCC4CC4)C)ccc1
0.280936	Fc1cc(Oc2ncc(cc2)CNC(=O)C(=O)Nc3c(ccc(c3)C(=O)NCC4CC4)C)ccc1
0.280936	Fc1cc(Oc2ncc(cc2)CNC(=O)C(=O)Nc3c(ccc(c3)C(=O)NCC4CC4)C)ccc1
0.280936	Fc1cc(Oc2ncc(cc2)CNC(=O)C(=O)Nc3c(ccc(c3)C(=O)NCC4CC4)C)ccc1
0.280936	Fc1cc(Oc2ncc(cc2)CNC(=O)C(=O)Nc3c(ccc(c3)C(=O)NCC4CC4)C)ccc1
0.280936	Fc1cc(Oc2ncc(cc2)CNC(=O)C(=O)Nc3c(ccc(c3)C(=O)NCC4CC4)C)ccc1
0.280936	Fc1cc(Oc2ncc(cc2)CNC(=O)C(=O)Nc3c(ccc(c3)C(=O)NCC4CC4)C)ccc1
0.280936	Fc1cc(Oc2ncc(cc2)CNC(=O)C(=O)Nc3c(ccc(c3)C(=O)NCC4CC4)C)ccc1
0.280936	Fc1cc(Oc2ncc(cc2)CNC(=O)C(=O)Nc3c(ccc(c3)C(=O)NCC4CC4)C)ccc1
0.280576	O=C(OCC)COc1cc(ccc1)C(=O)Nc2c(ccc(N3CCOCC3)c2)C
0.280576	O=C(OCC)COc1cc(ccc1)C(=O)Nc2c(ccc(N3CCOCC3)c2)C
0.280576	O=C(OCC)COc1cc(ccc1)C(=O)Nc2c(ccc(N3CCOCC3)c2)C
0.280576	O=C(OCC)COc1cc(ccc1)C(=O)Nc2c(ccc(N3CCOCC3)c2)C
0.280576	O=C(OCC)COc1cc(ccc1)C(=O)Nc2c(ccc(N3CCOCC3)c2)C
0.280156	Brc1ccc(cc1)COc2c(OC)cc(cc2)C(=O)Nc3cc(Nc4ccc(OC)cc4)ccc3
0.279412	O=C(Nc1cc(OC2CCCC2)ccc1)c3cc(ccc3)CNc4nc(ncc4)C
0.279412	O=C(Nc1cc(OC2CCCC2)ccc1)c3cc(ccc3)CNc4nc(ncc4)C
0.279412	O=C(Nc1cc(OC2CCCC2)ccc1)c3cc(ccc3)CNc4nc(ncc4)C
0.279412	O=C(Nc1cc(OC2CCCC2)ccc1)c3cc(ccc3)CNc4nc(ncc4)C
0.279412	O=C(Nc1cc(OC2CCCC2)ccc1)c3cc(ccc3)CNc4nc(ncc4)C
0.279412	O=C(Nc1cc(OC2CCCC2)ccc1)c3cc(ccc3)CNc4nc(ncc4)C
0.279412	O=C(Nc1cc(OC2CCCC2)ccc1)c3cc(ccc3)CNc4nc(ncc4)C
0.279412	O=C(Nc1cc(OC2CCCC2)ccc1)c3cc(ccc3)CNc4nc(ncc4)C
0.279412	O=C(Nc1cc(OC2CCCC2)ccc1)c3cc(ccc3)CNc4nc(ncc4)C
0.279412	O=C(Nc1cc(OC2CCCC2)ccc1)c3cc(ccc3)CNc4nc(ncc4)C
0.279245	O=C(Nc1cc(ccc1)CN2CCOCC2)c3cc4NC=Cc4cc3
0.279245	O=C(Nc1cc(ccc1)CN2CCOCC2)c3cc4NC=Cc4cc3
0.279245	O=C(Nc1cc(ccc1)CN2CCOCC2)c3cc4NC=Cc4cc3
0.279245	O=C(Nc1cc(ccc1)CN2CCOCC2)c3cc4NC=Cc4cc3
0.279245	O=C(Nc1cc(ccc1)CN2CCOCC2)c3cc4NC=Cc4cc3
0.278997	S(c1c([N+]([O-])=O)cc(cc1)C(F)(F)F)c2c(cccc2)C(=O)Nc3cc(c4nc(ccn4)C)ccc3
0.27881	Fc1ccc(cc1)C=2N(N=C(NC(=O)c3cc(NC(=O)c4cnccc4)ccc3)C2)C
0.278689	Fc1c(NC(=O)C=C)cc(NC(=O)c2cc(NC(=O)N)ccc2)cc1
0.277978	Clc1c(NCCN2CCOCC2)ccc(c1)C(=O)Nc3cc(NC(=O)C=C)c(F)cc3
0.277778	O=C(NCCc1ccc(N2CCN(CC2)C)cc1)c3nc(c4ccccc4)ccc3
0.277778	O=C(NCCc1ccc(N2CCN(CC2)C)cc1)c3nc(c4ccccc4)ccc3
0.277778	O=C(NCCc1ccc(N2CCN(CC2)C)cc1)c3nc(c4ccccc4)ccc3
0.277778	O=C(NCCc1ccc(N2CCN(CC2)C)cc1)c3nc(c4ccccc4)ccc3
0.277778	O=C(NCCc1ccc(N2CCN(CC2)C)cc1)c3nc(c4ccccc4)ccc3
0.277778	O=C(NCCc1ccc(N2CCN(CC2)C)cc1)c3nc(c4ccccc4)ccc3
0.277778	O=C(NCCc1ccc(N2CCN(CC2)C)cc1)c3nc(c4ccccc4)ccc3
0.277778	O=C(NCCc1ccc(N2CCN(CC2)C)cc1)c3nc(c4ccccc4)ccc3
0.277778	O=C(NCCc1ccc(N2CCN(CC2)C)cc1)c3nc(c4ccccc4)ccc3
0.277778	O=C(NCCc1ccc(N2CCN(CC2)C)cc1)c3nc(c4ccccc4)ccc3
0.277372	O=C(N(C1CN(CCC1)C)C)c2ccc(NC(=O)c3cc(NC(=O)c4cnccc4)ccc3)cc2
0.277372	O=C(N(C1CN(CCC1)C)C)c2ccc(NC(=O)c3cc(NC(=O)c4cnccc4)ccc3)cc2
0.277372	O=C(N(C1CN(CCC1)C)C)c2ccc(NC(=O)c3cc(NC(=O)c4cnccc4)ccc3)cc2
0.277372	O=C(N(C1CN(CCC1)C)C)c2ccc(NC(=O)c3cc(NC(=O)c4cnccc4)ccc3)cc2
0.277372	O=C(N(C1CN(CCC1)C)C)c2ccc(NC(=O)c3cc(NC(=O)c4cnccc4)ccc3)cc2
0.277372	O=C(N(C1CN(CCC1)C)C)c2ccc(NC(=O)c3cc(NC(=O)c4cnccc4)ccc3)cc2
0.277372	O=C(N(C1CN(CCC1)C)C)c2ccc(NC(=O)c3cc(NC(=O)c4cnccc4)ccc3)cc2
0.277372	O=C(N(C1CN(CCC1)C)C)c2ccc(NC(=O)c3cc(NC(=O)c4cnccc4)ccc3)cc2
0.277372	O=C(N(C1CN(CCC1)C)C)c2ccc(NC(=O)c3cc(NC(=O)c4cnccc4)ccc3)cc2
0.277372	O=C(N(C1CN(CCC1)C)C)c2ccc(NC(=O)c3cc(NC(=O)c4cnccc4)ccc3)cc2
0.277273	O=C(Nc1cc(ccc1)C=O)c2cnccc2
0.277273	O=C(Nc1cc(ccc1)C=O)c2cnccc2
0.277273	O=C(Nc1cc(ccc1)C=O)c2cnccc2
0.277273	O=C(Nc1cc(ccc1)C=O)c2cnccc2
0.277273	O=C(Nc1cc(ccc1)C=O)c2cnccc2
0.277273	O=C(Nc1cc(ccc1)C=O)c2cnccc2
0.277273	O=C(Nc1cc(ccc1)C=O)c2cnccc2
0.277273	O=C(Nc1cc(ccc1)C=O)c2cnccc2
0.277273	O=C(Nc1cc(ccc1)C=O)c2cnccc2
0.277273	O=C(Nc1cc(ccc1)C=O)c2cnccc2
0.277154	Brc1cc(c(Cl)cc1)COC(=O)c2cc(NC(=O)c3cnccc3)ccc2
0.277154	Brc1cc(c(Cl)cc1)COC(=O)c2cc(NC(=O)c3cnccc3)ccc2
0.277154	Brc1cc(c(Cl)cc1)COC(=O)c2cc(NC(=O)c3cnccc3)ccc2
0.277154	Brc1cc(c(Cl)cc1)COC(=O)c2cc(NC(=O)c3cnccc3)ccc2
0.277154	Brc1cc(c(Cl)cc1)COC(=O)c2cc(NC(=O)c3cnccc3)ccc2
0.277154	Brc1cc(c(Cl)cc1)COC(=O)c2cc(NC(=O)c3cnccc3)ccc2
0.277154	Brc1cc(c(Cl)cc1)COC(=O)c2cc(NC(=O)c3cnccc3)ccc2
0.276817	FC(F)Oc1cc(ccc1)C2=NNC=C2C(=O)Nc3cc(ccc3)CN4CCOCC4
0.276817	FC(F)Oc1cc(ccc1)C2=NNC=C2C(=O)Nc3cc(ccc3)CN4CCOCC4
0.276817	FC(F)Oc1cc(ccc1)C2=NNC=C2C(=O)Nc3cc(ccc3)CN4CCOCC4
0.276817	FC(F)Oc1cc(ccc1)C2=NNC=C2C(=O)Nc3cc(ccc3)CN4CCOCC4
0.276451	S1(=O)(=O)CC(NC(=O)c2cc(NC(=O)c3cncc(c4ccc(cc4)C)c3)c(OC)cc2)CC1
0.276451	S1(=O)(=O)CC(NC(=O)c2cc(NC(=O)c3cncc(c4ccc(cc4)C)c3)c(OC)cc2)CC1
0.276451	S1(=O)(=O)CC(NC(=O)c2cc(NC(=O)c3cncc(c4ccc(cc4)C)c3)c(OC)cc2)CC1
0.276451	S1(=O)(=O)CC(NC(=O)c2cc(NC(=O)c3cncc(c4ccc(cc4)C)c3)c(OC)cc2)CC1
0.276451	S1(=O)(=O)CC(NC(=O)c2cc(NC(=O)c3cncc(c4ccc(cc4)C)c3)c(OC)cc2)CC1
0.276451	S1(=O)(=O)CC(NC(=O)c2cc(NC(=O)c3cncc(c4ccc(cc4)C)c3)c(OC)cc2)CC1
0.276451	S1(=O)(=O)CC(NC(=O)c2cc(NC(=O)c3cncc(c4ccc(cc4)C)c3)c(OC)cc2)CC1
0.276451	S1(=O)(=O)CC(NC(=O)c2cc(NC(=O)c3cncc(c4ccc(cc4)C)c3)c(OC)cc2)CC1
0.276451	S1(=O)(=O)CC(NC(=O)c2cc(NC(=O)c3cncc(c4ccc(cc4)C)c3)c(OC)cc2)CC1
0.276451	S1(=O)(=O)CC(NC(=O)c2cc(NC(=O)c3cncc(c4ccc(cc4)C)c3)c(OC)cc2)CC1
0.276119	S(=O)(=O)(Nc1c(cccc1)CNC(=O)c2cc(NC(=O)c3cnccc3)ccc2)C
0.276119	S(=O)(=O)(Nc1c(cccc1)CNC(=O)c2cc(NC(=O)c3cnccc3)ccc2)C
0.276119	S(=O)(=O)(Nc1c(cccc1)CNC(=O)c2cc(NC(=O)c3cnccc3)ccc2)C
0.276119	S(=O)(=O)(Nc1c(cccc1)CNC(=O)c2cc(NC(=O)c3cnccc3)ccc2)C
0.276119	S(=O)(=O)(Nc1c(cccc1)CNC(=O)c2cc(NC(=O)c3cnccc3)ccc2)C
0.276119	S(=O)(=O)(Nc1c(cccc1)CNC(=O)c2cc(NC(=O)c3cnccc3)ccc2)C
0.276119	S(=O)(=O)(Nc1c(cccc1)CNC(=O)c2cc(NC(=O)c3cnccc3)ccc2)C
0.276119	S(=O)(=O)(Nc1c(cccc1)CNC(=O)c2cc(NC(=O)c3cnccc3)ccc2)C
0.276119	S(=O)(=O)(Nc1c(cccc1)CNC(=O)c2cc(NC(=O)c3cnccc3)ccc2)C
0.276119	S(=O)(=O)(Nc1c(cccc1)CNC(=O)c2cc(NC(=O)c3cnccc3)ccc2)C
0.275862	Clc1ccc(cc1)CN2CCN(C(=O)c3ccc(NC(=O)Nc4ccccc4)cc3)CC2
0.275862	Clc1ccc(cc1)CN2CCN(C(=O)c3ccc(NC(=O)Nc4ccccc4)cc3)CC2
0.27572	O=C(O)CCc1cc(NC(=O)C(=O)Nc2cc(NC(=O)c3cnccc3)ccc2)ccc1
0.27572	O=C(O)CCc1cc(NC(=O)C(=O)Nc2cc(NC(=O)c3cnccc3)ccc2)ccc1
0.27572	O=C(O)CCc1cc(NC(=O)C(=O)Nc2cc(NC(=O)c3cnccc3)ccc2)ccc1
0.27572	O=C(O)CCc1cc(NC(=O)C(=O)Nc2cc(NC(=O)c3cnccc3)ccc2)ccc1
0.27572	O=C(O)CCc1cc(NC(=O)C(=O)Nc2cc(NC(=O)c3cnccc3)ccc2)ccc1
0.27572	O=C(O)CCc1cc(NC(=O)C(=O)Nc2cc(NC(=O)c3cnccc3)ccc2)ccc1
0.27572	O=C(O)CCc1cc(NC(=O)C(=O)Nc2cc(NC(=O)c3cnccc3)ccc2)ccc1
0.27572	O=C(O)CCc1cc(NC(=O)C(=O)Nc2cc(NC(=O)c3cnccc3)ccc2)ccc1
0.27572	O=C(O)CCc1cc(NC(=O)C(=O)Nc2cc(NC(=O)c3cnccc3)ccc2)ccc1
0.27572	O=C(O)CCc1cc(NC(=O)C(=O)Nc2cc(NC(=O)c3cnccc3)ccc2)ccc1
0.275591	O1N=C(N=C1c2cc(Nc3nc(ccn3)C)ccc2)c4cc(N)ccc4
0.27551	Fc1c(cccc1)C=2N(C(C(=O)Nc3cc(ccc3)CN4CCOCC4)=CC2)C
0.27551	Fc1c(cccc1)C=2N(C(C(=O)Nc3cc(ccc3)CN4CCOCC4)=CC2)C
0.27551	Fc1c(cccc1)C=2N(C(C(=O)Nc3cc(ccc3)CN4CCOCC4)=CC2)C
0.27551	Fc1c(cccc1)C=2N(C(C(=O)Nc3cc(ccc3)CN4CCOCC4)=CC2)C
0.27551	Fc1c(cccc1)C=2N(C(C(=O)Nc3cc(ccc3)CN4CCOCC4)=CC2)C
0.27551	Fc1c(cccc1)C=2N(C(C(=O)Nc3cc(ccc3)CN4CCOCC4)=CC2)C
0.27551	Fc1c(cccc1)C=2N(C(C(=O)Nc3cc(ccc3)CN4CCOCC4)=CC2)C
0.27551	Fc1c(cccc1)C=2N(C(C(=O)Nc3cc(ccc3)CN4CCOCC4)=CC2)C
0.27551	Fc1c(cccc1)C=2N(C(C(=O)Nc3cc(ccc3)CN4CCOCC4)=CC2)C
0.27551	Fc1c(cccc1)C=2N(C(C(=O)Nc3cc(ccc3)CN4CCOCC4)=CC2)C
0.275261	O=C(O)c1cc(c(NC(=O)C2CCN(c3nc(OC)ccn3)CC2)cc1)C
0.275261	O=C(O)c1cc(c(NC(=O)C2CCN(c3nc(OC)ccn3)CC2)cc1)C
0.275261	O=C(O)c1cc(c(NC(=O)C2CCN(c3nc(OC)ccn3)CC2)cc1)C
0.275261	O=C(O)c1cc(c(NC(=O)C2CCN(c3nc(OC)ccn3)CC2)cc1)C
0.275261	O=C(O)c1cc(c(NC(=O)C2CCN(c3nc(OC)ccn3)CC2)cc1)C
0.275194	Clc1c(O)c(ccc1)C(=O)Nc2cc(ccc2)CN3CCOCC3
0.275	FC(F)(F)CNC(=O)c1cc(NC(=O)C=O)c(cc1)C
0.275	FC(F)(F)CNC(=O)c1cc(NC(=O)C=O)c(cc1)C
0.275	FC(F)(F)CNC(=O)c1cc(NC(=O)C=O)c(cc1)C
0.275	FC(F)(F)CNC(=O)c1cc(NC(=O)C=O)c(cc1)C
0.275	FC(F)(F)CNC(=O)c1cc(NC(=O)C=O)c(cc1)C
0.275	FC(F)(F)CNC(=O)c1cc(NC(=O)C=O)c(cc1)C
0.275	FC(F)(F)CNC(=O)c1cc(NC(=O)C=O)c(cc1)C
0.275	FC(F)(F)CNC(=O)c1cc(NC(=O)C=O)c(cc1)C
0.275	FC(F)(F)CNC(=O)c1cc(NC(=O)C=O)c(cc1)C
0.275	FC(F)(F)CNC(=O)c1cc(NC(=O)C=O)c(cc1)C
0.275	Brc1cc(ccc1)C(=O)Nc2ccc(cc2)CC=3ON=C(N3)c4cc(OC)ncc4
0.275	Brc1cc(ccc1)C(=O)Nc2ccc(cc2)CC=3ON=C(N3)c4cc(OC)ncc4
0.275	Brc1cc(ccc1)C(=O)Nc2ccc(cc2)CC=3ON=C(N3)c4cc(OC)ncc4
0.275	Brc1cc(ccc1)C(=O)Nc2ccc(cc2)CC=3ON=C(N3)c4cc(OC)ncc4
0.275	Brc1cc(ccc1)C(=O)Nc2ccc(cc2)CC=3ON=C(N3)c4cc(OC)ncc4
0.275	Brc1cc(ccc1)C(=O)Nc2ccc(cc2)CC=3ON=C(N3)c4cc(OC)ncc4
0.275	Brc1cc(ccc1)C(=O)Nc2ccc(cc2)CC=3ON=C(N3)c4cc(OC)ncc4
0.275	Brc1cc(ccc1)C(=O)Nc2ccc(cc2)CC=3ON=C(N3)c4cc(OC)ncc4
0.275	Brc1cc(ccc1)C(=O)Nc2ccc(cc2)CC=3ON=C(N3)c4cc(OC)ncc4
0.274725	O=C(Nc1cc(c(OC2CCOCC2)cc1)C)c3ccc(Nc4c(OC)cc(OC)cc4)cc3
0.274725	O=C(Nc1cc(c(OC2CCOCC2)cc1)C)c3ccc(Nc4c(OC)cc(OC)cc4)cc3
0.274725	O=C(Nc1cc(c(OC2CCOCC2)cc1)C)c3ccc(Nc4c(OC)cc(OC)cc4)cc3
0.274725	O=C(Nc1cc(c(OC2CCOCC2)cc1)C)c3ccc(Nc4c(OC)cc(OC)cc4)cc3
0.274725	O=C(Nc1cc(c(OC2CCOCC2)cc1)C)c3ccc(Nc4c(OC)cc(OC)cc4)cc3
0.274725	O=C(Nc1cc(c(OC2CCOCC2)cc1)C)c3ccc(Nc4c(OC)cc(OC)cc4)cc3
0.274725	O=C(Nc1cc(c(OC2CCOCC2)cc1)C)c3ccc(Nc4c(OC)cc(OC)cc4)cc3
0.274725	O=C(Nc1cc(c(OC2CCOCC2)cc1)C)c3ccc(Nc4c(OC)cc(OC)cc4)cc3
0.274725	O=C(Nc1cc(c(OC2CCOCC2)cc1)C)c3ccc(Nc4c(OC)cc(OC)cc4)cc3
0.274725	O=C(Nc1cc(c(OC2CCOCC2)cc1)C)c3ccc(Nc4c(OC)cc(OC)cc4)cc3
0.27451	Clc1c(Cl)ccc(Nc2c(cccc2)C(=O)Nc3cc(Nc4ccc(OC)cc4)ccc3)c1
0.27451	Clc1c(Cl)ccc(Nc2c(cccc2)C(=O)Nc3cc(Nc4ccc(OC)cc4)ccc3)c1
0.27451	Clc1c(Cl)ccc(Nc2c(cccc2)C(=O)Nc3cc(Nc4ccc(OC)cc4)ccc3)c1
0.27451	Clc1c(Cl)ccc(Nc2c(cccc2)C(=O)Nc3cc(Nc4ccc(OC)cc4)ccc3)c1
0.27451	Clc1c(Cl)ccc(Nc2c(cccc2)C(=O)Nc3cc(Nc4ccc(OC)cc4)ccc3)c1
0.274436	Fc1c(N2CCN(CC2)C)ccc(c1)C(=O)Nc3c(O)cc(cc3)C
0.274436	Fc1c(N2CCN(CC2)C)ccc(c1)C(=O)Nc3c(O)cc(cc3)C
0.274436	Fc1c(N2CCN(CC2)C)ccc(c1)C(=O)Nc3c(O)cc(cc3)C
0.274436	Fc1c(N2CCN(CC2)C)ccc(c1)C(=O)Nc3c(O)cc(cc3)C
0.274436	Fc1c(N2CCN(CC2)C)ccc(c1)C(=O)Nc3c(O)cc(cc3)C
0.274436	Fc1c(N2CCN(CC2)C)ccc(c1)C(=O)Nc3c(O)cc(cc3)C
0.274436	Fc1c(N2CCN(CC2)C)ccc(c1)C(=O)Nc3c(O)cc(cc3)C
0.274306	Clc1c(NC(=O)c2ccc(N3N=C(C=C3c4ccccc4)C)cc2)cc(cc1)C(=O)Nc5ccccc5
0.274306	Clc1c(NC(=O)c2ccc(N3N=C(C=C3c4ccccc4)C)cc2)cc(cc1)C(=O)Nc5ccccc5
0.274306	Clc1c(NC(=O)c2ccc(N3N=C(C=C3c4ccccc4)C)cc2)cc(cc1)C(=O)Nc5ccccc5
0.274306	Clc1c(NC(=O)c2ccc(N3N=C(C=C3c4ccccc4)C)cc2)cc(cc1)C(=O)Nc5ccccc5
0.274306	Clc1c(NC(=O)c2ccc(N3N=C(C=C3c4ccccc4)C)cc2)cc(cc1)C(=O)Nc5ccccc5
0.274306	Clc1c(NC(=O)c2ccc(N3N=C(C=C3c4ccccc4)C)cc2)cc(cc1)C(=O)Nc5ccccc5
0.274306	Clc1c(NC(=O)c2ccc(N3N=C(C=C3c4ccccc4)C)cc2)cc(cc1)C(=O)Nc5ccccc5
0.274306	Clc1c(NC(=O)c2ccc(N3N=C(C=C3c4ccccc4)C)cc2)cc(cc1)C(=O)Nc5ccccc5
0.274306	Clc1c(NC(=O)c2ccc(N3N=C(C=C3c4ccccc4)C)cc2)cc(cc1)C(=O)Nc5ccccc5
0.274306	Clc1c(NC(=O)c2ccc(N3N=C(C=C3c4ccccc4)C)cc2)cc(cc1)C(=O)Nc5ccccc5
0.274306	S1C(=NC(c2ccc(cc2)CC(C)C)=C1)NC(=O)c3cc(OCC)c(OCCOc4ccccc4)cc3
0.274306	S1C(=NC(c2ccc(cc2)CC(C)C)=C1)NC(=O)c3cc(OCC)c(OCCOc4ccccc4)cc3
0.274306	S1C(=NC(c2ccc(cc2)CC(C)C)=C1)NC(=O)c3cc(OCC)c(OCCOc4ccccc4)cc3
0.274306	S1C(=NC(c2ccc(cc2)CC(C)C)=C1)NC(=O)c3cc(OCC)c(OCCOc4ccccc4)cc3
0.274306	S1C(=NC(c2ccc(cc2)CC(C)C)=C1)NC(=O)c3cc(OCC)c(OCCOc4ccccc4)cc3
0.274306	S1C(=NC(c2ccc(cc2)CC(C)C)=C1)NC(=O)c3cc(OCC)c(OCCOc4ccccc4)cc3
0.274306	S1C(=NC(c2ccc(cc2)CC(C)C)=C1)NC(=O)c3cc(OCC)c(OCCOc4ccccc4)cc3
0.274306	S1C(=NC(c2ccc(cc2)CC(C)C)=C1)NC(=O)c3cc(OCC)c(OCCOc4ccccc4)cc3
0.274306	S1C(=NC(c2ccc(cc2)CC(C)C)=C1)NC(=O)c3cc(OCC)c(OCCOc4ccccc4)cc3
0.274306	S1C(=NC(c2ccc(cc2)CC(C)C)=C1)NC(=O)c3cc(OCC)c(OCCOc4ccccc4)cc3
0.274194	O=C(N)c1c(nccc1)Nc2c(cc(cc2)C)C
0.274194	O=C(N)c1c(nccc1)Nc2c(cc(cc2)C)C
0.274194	O=C(N)c1c(nccc1)Nc2c(cc(cc2)C)C
0.274194	O=C(N)c1c(nccc1)Nc2c(cc(cc2)C)C
0.274194	O=C(N)c1c(nccc1)Nc2c(cc(cc2)C)C
0.274194	O=C(N)c1c(nccc1)Nc2c(cc(cc2)C)C
0.274194	O=C(N)c1c(nccc1)Nc2c(cc(cc2)C)C
0.274194	O=C(N)c1c(nccc1)Nc2c(cc(cc2)C)C
0.274194	O=C(N)c1c(nccc1)Nc2c(cc(cc2)C)C
0.274194	O=C(N)c1c(nccc1)Nc2c(cc(cc2)C)C
0.273859	S=C(N1CCN(Cc2cc(ccc2)C)CC1)Nc3ccc(cc3)C(=O)N
0.273859	S=C(N1CCN(Cc2cc(ccc2)C)CC1)Nc3ccc(cc3)C(=O)N
0.273859	S=C(N1CCN(Cc2cc(ccc2)C)CC1)Nc3ccc(cc3)C(=O)N
0.273859	S=C(N1CCN(Cc2cc(ccc2)C)CC1)Nc3ccc(cc3)C(=O)N
0.273859	S=C(N1CCN(Cc2cc(ccc2)C)CC1)Nc3ccc(cc3)C(=O)N
0.273859	S=C(N1CCN(Cc2cc(ccc2)C)CC1)Nc3ccc(cc3)C(=O)N
0.273859	S=C(N1CCN(Cc2cc(ccc2)C)CC1)Nc3ccc(cc3)C(=O)N
0.273859	S=C(N1CCN(Cc2cc(ccc2)C)CC1)Nc3ccc(cc3)C(=O)N
0.273859	S=C(N1CCN(Cc2cc(ccc2)C)CC1)Nc3ccc(cc3)C(=O)N
0.273859	S=C(N1CCN(Cc2cc(ccc2)C)CC1)Nc3ccc(cc3)C(=O)N
0.273438	O=C(N(Cc1ccc(OC)cc1)C)c2cc(NC(=O)c3cnccc3)ccc2
0.273438	O=C(N(Cc1ccc(OC)cc1)C)c2cc(NC(=O)c3cnccc3)ccc2
0.273438	O=C(N(Cc1ccc(OC)cc1)C)c2cc(NC(=O)c3cnccc3)ccc2
0.273438	O=C(N(Cc1ccc(OC)cc1)C)c2cc(NC(=O)c3cnccc3)ccc2
0.273438	O=C(N(Cc1ccc(OC)cc1)C)c2cc(NC(=O)c3cnccc3)ccc2
0.273438	Clc1ccc(cc1)CN2N=CC(NC(=O)c3cc(NC(=O)c4cnccc4)ccc3)=C2
0.273438	Clc1ccc(cc1)CN2N=CC(NC(=O)c3cc(NC(=O)c4cnccc4)ccc3)=C2
0.273438	Clc1ccc(cc1)CN2N=CC(NC(=O)c3cc(NC(=O)c4cnccc4)ccc3)=C2
0.273438	Clc1ccc(cc1)CN2N=CC(NC(=O)c3cc(NC(=O)c4cnccc4)ccc3)=C2
0.273438	Clc1ccc(cc1)CN2N=CC(NC(=O)c3cc(NC(=O)c4cnccc4)ccc3)=C2
0.273438	Clc1ccc(cc1)CN2N=CC(NC(=O)c3cc(NC(=O)c4cnccc4)ccc3)=C2
0.273438	Clc1ccc(cc1)CN2N=CC(NC(=O)c3cc(NC(=O)c4cnccc4)ccc3)=C2
0.273438	Clc1ccc(cc1)CN2N=CC(NC(=O)c3cc(NC(=O)c4cnccc4)ccc3)=C2
0.273438	Clc1ccc(cc1)CN2N=CC(NC(=O)c3cc(NC(=O)c4cnccc4)ccc3)=C2
0.273438	Clc1ccc(cc1)CN2N=CC(NC(=O)c3cc(NC(=O)c4cnccc4)ccc3)=C2
0.273408	Fc1cc(Nc2c(ccnc2)C(=O)Nc3cc(ccc3)CCC(=O)O)ccc1
0.273408	Fc1cc(Nc2c(ccnc2)C(=O)Nc3cc(ccc3)CCC(=O)O)ccc1
0.273408	Fc1cc(Nc2c(ccnc2)C(=O)Nc3cc(ccc3)CCC(=O)O)ccc1
0.273408	Fc1cc(Nc2c(ccnc2)C(=O)Nc3cc(ccc3)CCC(=O)O)ccc1
0.273408	Fc1cc(Nc2c(ccnc2)C(=O)Nc3cc(ccc3)CCC(=O)O)ccc1
0.273408	Fc1cc(Nc2c(ccnc2)C(=O)Nc3cc(ccc3)CCC(=O)O)ccc1
0.273408	Fc1cc(Nc2c(ccnc2)C(=O)Nc3cc(ccc3)CCC(=O)O)ccc1
0.273408	Fc1cc(Nc2c(ccnc2)C(=O)Nc3cc(ccc3)CCC(=O)O)ccc1
0.273408	Fc1cc(Nc2c(ccnc2)C(=O)Nc3cc(ccc3)CCC(=O)O)ccc1
0.273408	Fc1cc(Nc2c(ccnc2)C(=O)Nc3cc(ccc3)CCC(=O)O)ccc1
0.273109	S(=O)(=O)(Nc1ccc(NC(=O)c2cc(NC(=O)c3cnccc3)ccc2)cc1)CC
0.273109	S(=O)(=O)(Nc1ccc(NC(=O)c2cc(NC(=O)c3cnccc3)ccc2)cc1)CC
0.273109	S(=O)(=O)(Nc1ccc(NC(=O)c2cc(NC(=O)c3cnccc3)ccc2)cc1)CC
0.273109	S(=O)(=O)(Nc1ccc(NC(=O)c2cc(NC(=O)c3cnccc3)ccc2)cc1)CC
0.273109	S(=O)(=O)(Nc1ccc(NC(=O)c2cc(NC(=O)c3cnccc3)ccc2)cc1)CC
0.273109	S(=O)(=O)(Nc1ccc(NC(=O)c2cc(NC(=O)c3cnccc3)ccc2)cc1)CC
0.273109	S(=O)(=O)(Nc1ccc(NC(=O)c2cc(NC(=O)c3cnccc3)ccc2)cc1)CC
0.273109	S(=O)(=O)(Nc1ccc(NC(=O)c2cc(NC(=O)c3cnccc3)ccc2)cc1)CC
0.273109	S(=O)(=O)(Nc1ccc(NC(=O)c2cc(NC(=O)c3cnccc3)ccc2)cc1)CC
0.273109	S(=O)(=O)(Nc1ccc(NC(=O)c2cc(NC(=O)c3cnccc3)ccc2)cc1)CC
0.273077	O=C(Nc1cc(ccc1)CN2CCOCC2)C=3C=NN(C3)CCOC
0.273077	O=C(Nc1cc(ccc1)CN2CCOCC2)C=3C=NN(C3)CCOC
0.273077	O=C(Nc1cc(ccc1)CN2CCOCC2)C=3C=NN(C3)CCOC
0.273077	O=C(Nc1cc(ccc1)CN2CCOCC2)C=3C=NN(C3)CCOC
0.273077	O=C(Nc1cc(ccc1)CN2CCOCC2)C=3C=NN(C3)CCOC
0.273077	O=C(Nc1cc(ccc1)CN2CCOCC2)C=3C=NN(C3)CCOC
0.273077	O=C(Nc1cc(ccc1)CN2CCOCC2)C=3C=NN(C3)CCOC
0.273063	O=C(NCC1CC1)c2cc(NC(=O)C(=O)NCCc3ccc(cc3)C(C)(C)C)c(cc2)C
0.273063	O=C(NCC1CC1)c2cc(NC(=O)C(=O)NCCc3ccc(cc3)C(C)(C)C)c(cc2)C
0.273063	O=C(NCC1CC1)c2cc(NC(=O)C(=O)NCCc3ccc(cc3)C(C)(C)C)c(cc2)C
0.273063	O=C(NCC1CC1)c2cc(NC(=O)C(=O)NCCc3ccc(cc3)C(C)(C)C)c(cc2)C
0.273063	O=C(NCC1CC1)c2cc(NC(=O)C(=O)NCCc3ccc(cc3)C(C)(C)C)c(cc2)C
0.273063	O=C(NCC1CC1)c2cc(NC(=O)C(=O)NCCc3ccc(cc3)C(C)(C)C)c(cc2)C
0.272727	Clc1c(F)cc(NNC(=O)C(=O)Nc2ccc(cc2)CN3CCN(Cc4ccccc4)CC3)cc1
0.272727	Clc1c(F)cc(NNC(=O)C(=O)Nc2ccc(cc2)CN3CCN(Cc4ccccc4)CC3)cc1
0.272727	Clc1c(F)cc(NNC(=O)C(=O)Nc2ccc(cc2)CN3CCN(Cc4ccccc4)CC3)cc1
0.272727	Clc1c(F)cc(NNC(=O)C(=O)Nc2ccc(cc2)CN3CCN(Cc4ccccc4)CC3)cc1
0.272727	Clc1c(F)cc(NNC(=O)C(=O)Nc2ccc(cc2)CN3CCN(Cc4ccccc4)CC3)cc1
0.272727	Clc1c(F)cc(NNC(=O)C(=O)Nc2ccc(cc2)CN3CCN(Cc4ccccc4)CC3)cc1
0.272727	Clc1c(F)cc(NNC(=O)C(=O)Nc2ccc(cc2)CN3CCN(Cc4ccccc4)CC3)cc1
0.272727	Clc1c(F)cc(NNC(=O)C(=O)Nc2ccc(cc2)CN3CCN(Cc4ccccc4)CC3)cc1
0.272727	Clc1c(F)cc(NNC(=O)C(=O)Nc2ccc(cc2)CN3CCN(Cc4ccccc4)CC3)cc1
0.272727	Clc1c(F)cc(NNC(=O)C(=O)Nc2ccc(cc2)CN3CCN(Cc4ccccc4)CC3)cc1
0.272727	Fc1c(cc(cc1)C)C2=NNC(NC(=O)c3cncc(c4ccc(cc4)C)c3)=C2
0.272727	Fc1c(cc(cc1)C)C2=NNC(NC(=O)c3cncc(c4ccc(cc4)C)c3)=C2
0.272727	Fc1c(cc(cc1)C)C2=NNC(NC(=O)c3cncc(c4ccc(cc4)C)c3)=C2
0.272727	Fc1c(cc(cc1)C)C2=NNC(NC(=O)c3cncc(c4ccc(cc4)C)c3)=C2
0.272727	Fc1c(cc(cc1)C)C2=NNC(NC(=O)c3cncc(c4ccc(cc4)C)c3)=C2
0.272727	Fc1c(cc(cc1)C)C2=NNC(NC(=O)c3cncc(c4ccc(cc4)C)c3)=C2
0.272727	Fc1c(cc(cc1)C)C2=NNC(NC(=O)c3cncc(c4ccc(cc4)C)c3)=C2
0.272727	Fc1c(cc(cc1)C)C2=NNC(NC(=O)c3cncc(c4ccc(cc4)C)c3)=C2
0.272727	Fc1c(cc(cc1)C)C2=NNC(NC(=O)c3cncc(c4ccc(cc4)C)c3)=C2
0.272727	Fc1c(cc(cc1)C)C2=NNC(NC(=O)c3cncc(c4ccc(cc4)C)c3)=C2
0.272374	Fc1c(NC(=O)C)ccc(c1)C(=O)Nc2cc(ccc2)CCC(=O)O
0.272031	Fc1c(NC(=O)OC)cc(cc1)C(=O)Nc2cc(ccc2)CCC(=O)O
0.272031	Fc1c(NC(=O)OC)cc(cc1)C(=O)Nc2cc(ccc2)CCC(=O)O
0.272031	Fc1c(NC(=O)OC)cc(cc1)C(=O)Nc2cc(ccc2)CCC(=O)O
0.272031	Fc1c(NC(=O)OC)cc(cc1)C(=O)Nc2cc(ccc2)CCC(=O)O
0.272031	Fc1c(NC(=O)OC)cc(cc1)C(=O)Nc2cc(ccc2)CCC(=O)O
0.272031	Fc1c(NC(=O)OC)cc(cc1)C(=O)Nc2cc(ccc2)CCC(=O)O
0.272031	Fc1c(NC(=O)OC)cc(cc1)C(=O)Nc2cc(ccc2)CCC(=O)O
0.272031	Fc1c(NC(=O)OC)cc(cc1)C(=O)Nc2cc(ccc2)CCC(=O)O
0.272031	Fc1c(NC(=O)OC)cc(cc1)C(=O)Nc2cc(ccc2)CCC(=O)O
0.272	Clc1c(NNC(=O)c2cc(c3ccncc3)ccc2)ccc(c1)C
0.272	Clc1c(NNC(=O)c2cc(c3ccncc3)ccc2)ccc(c1)C
0.272	Clc1c(NNC(=O)c2cc(c3ccncc3)ccc2)ccc(c1)C
0.272	Clc1c(NNC(=O)c2cc(c3ccncc3)ccc2)ccc(c1)C
0.272	O=C(Nc1cc(c2nc(ccn2)C)ccc1)C(=O)Nc3ccc(NC(=O)C4CC4)cc3
0.271967	O=C(Nc1cc(ccc1)C(=O)NCC(=O)Nc2ccc(O)cc2)c3cnccc3
0.271967	O=C(Nc1cc(ccc1)C(=O)NCC(=O)Nc2ccc(O)cc2)c3cnccc3
0.271967	O=C(Nc1cc(ccc1)C(=O)NCC(=O)Nc2ccc(O)cc2)c3cnccc3
0.271967	O=C(Nc1cc(ccc1)C(=O)NCC(=O)Nc2ccc(O)cc2)c3cnccc3
0.271967	O=C(Nc1cc(ccc1)C(=O)NCC(=O)Nc2ccc(O)cc2)c3cnccc3
0.271967	O=C(Nc1cc(ccc1)C(=O)NCC(=O)Nc2ccc(O)cc2)c3cnccc3
0.271605	O=C(Nc1c(ccc(c1)Cc2ncccc2)C)C=O
0.271605	O=C(Nc1c(ccc(c1)Cc2ncccc2)C)C=O
0.271127	O=C(Nc1cc2c(OC(CC2)(C)C)cc1)c3cncc(c4ccc(cc4)C)c3
0.271127	O=C(Nc1cc2c(OC(CC2)(C)C)cc1)c3cncc(c4ccc(cc4)C)c3
0.271127	O=C(Nc1cc2c(OC(CC2)(C)C)cc1)c3cncc(c4ccc(cc4)C)c3
0.271127	O=C(Nc1cc2c(OC(CC2)(C)C)cc1)c3cncc(c4ccc(cc4)C)c3
0.271062	Brc1c(OC(F)(F)F)cc(cc1)C(=O)Nc2c(c3ccccc3)ccc(c2)C
0.271062	Brc1c(OC(F)(F)F)cc(cc1)C(=O)Nc2c(c3ccccc3)ccc(c2)C
0.271062	Brc1c(OC(F)(F)F)cc(cc1)C(=O)Nc2c(c3ccccc3)ccc(c2)C
0.271062	Brc1c(OC(F)(F)F)cc(cc1)C(=O)Nc2c(c3ccccc3)ccc(c2)C
0.271062	Brc1c(OC(F)(F)F)cc(cc1)C(=O)Nc2c(c3ccccc3)ccc(c2)C
0.271062	Brc1c(OC(F)(F)F)cc(cc1)C(=O)Nc2c(c3ccccc3)ccc(c2)C
0.271062	Brc1c(OC(F)(F)F)cc(cc1)C(=O)Nc2c(c3ccccc3)ccc(c2)C
0.271062	Brc1c(OC(F)(F)F)cc(cc1)C(=O)Nc2c(c3ccccc3)ccc(c2)C
0.271062	Brc1c(OC(F)(F)F)cc(cc1)C(=O)Nc2c(c3ccccc3)ccc(c2)C
0.271062	Brc1c(OC(F)(F)F)cc(cc1)C(=O)Nc2c(c3ccccc3)ccc(c2)C
0.270758	Fc1ccc(cc1)C(=O)N2CCN(C(=O)C(=O)Nc3c(ccc(c3)C(=O)NCC4CC4)C)CC2
0.270548	Clc1cc(ccc1)C(=O)Nc2cc(c(NC3C(N(CC3)C)(C)C)cc2)C
0.270548	Clc1cc(ccc1)C(=O)Nc2cc(c(NC3C(N(CC3)C)(C)C)cc2)C
0.270548	Clc1cc(ccc1)C(=O)Nc2cc(c(NC3C(N(CC3)C)(C)C)cc2)C
0.270548	Clc1cc(ccc1)C(=O)Nc2cc(c(NC3C(N(CC3)C)(C)C)cc2)C
0.270548	Clc1cc(ccc1)C(=O)Nc2cc(c(NC3C(N(CC3)C)(C)C)cc2)C
0.270548	Clc1cc(ccc1)C(=O)Nc2cc(c(NC3C(N(CC3)C)(C)C)cc2)C
0.270548	Clc1cc(ccc1)C(=O)Nc2cc(c(NC3C(N(CC3)C)(C)C)cc2)C
0.270548	Clc1cc(ccc1)C(=O)Nc2cc(c(NC3C(N(CC3)C)(C)C)cc2)C
0.270548	Clc1cc(ccc1)C(=O)Nc2cc(c(NC3C(N(CC3)C)(C)C)cc2)C
0.270548	Clc1cc(ccc1)C(=O)Nc2cc(c(NC3C(N(CC3)C)(C)C)cc2)C
0.270463	S1C(=NC(c2ccc(cc2)CC(C)C)=C1)NC(=O)c3cc(c(F)cc3)C(F)(F)F
0.270463	S1C(=NC(c2ccc(cc2)CC(C)C)=C1)NC(=O)c3cc(c(F)cc3)C(F)(F)F
0.270463	S1C(=NC(c2ccc(cc2)CC(C)C)=C1)NC(=O)c3cc(c(F)cc3)C(F)(F)F
0.270463	S1C(=NC(c2ccc(cc2)CC(C)C)=C1)NC(=O)c3cc(c(F)cc3)C(F)(F)F
0.270463	S1C(=NC(c2ccc(cc2)CC(C)C)=C1)NC(=O)c3cc(c(F)cc3)C(F)(F)F
0.270463	S1C(=NC(c2ccc(cc2)CC(C)C)=C1)NC(=O)c3cc(c(F)cc3)C(F)(F)F
0.270463	S1C(=NC(c2ccc(cc2)CC(C)C)=C1)NC(=O)c3cc(c(F)cc3)C(F)(F)F
0.270463	S1C(=NC(c2ccc(cc2)CC(C)C)=C1)NC(=O)c3cc(c(F)cc3)C(F)(F)F
0.270463	S1C(=NC(c2ccc(cc2)CC(C)C)=C1)NC(=O)c3cc(c(F)cc3)C(F)(F)F
0.270463	S1C(=NC(c2ccc(cc2)CC(C)C)=C1)NC(=O)c3cc(c(F)cc3)C(F)(F)F
0.270161	S1CCN(Cc2cc(NCc3cc(OC)cc(O)c3)c(cc2)C)CC1
0.270161	S1CCN(Cc2cc(NCc3cc(OC)cc(O)c3)c(cc2)C)CC1
0.270161	S1CCN(Cc2cc(NCc3cc(OC)cc(O)c3)c(cc2)C)CC1
0.270161	S1CCN(Cc2cc(NCc3cc(OC)cc(O)c3)c(cc2)C)CC1
0.269841	Ic1c(ccc(NC(=O)c2cc(c(F)cc2)C(F)(F)F)c1)C
0.269841	Ic1c(ccc(NC(=O)c2cc(c(F)cc2)C(F)(F)F)c1)C
0.269841	Ic1c(ccc(NC(=O)c2cc(c(F)cc2)C(F)(F)F)c1)C
0.269841	Ic1c(ccc(NC(=O)c2cc(c(F)cc2)C(F)(F)F)c1)C
0.269841	Ic1c(ccc(NC(=O)c2cc(c(F)cc2)C(F)(F)F)c1)C
0.269841	Ic1c(ccc(NC(=O)c2cc(c(F)cc2)C(F)(F)F)c1)C
0.269841	Ic1c(ccc(NC(=O)c2cc(c(F)cc2)C(F)(F)F)c1)C
0.269841	Ic1c(ccc(NC(=O)c2cc(c(F)cc2)C(F)(F)F)c1)C
0.269841	Ic1c(ccc(NC(=O)c2cc(c(F)cc2)C(F)(F)F)c1)C
0.269841	Ic1c(ccc(NC(=O)c2cc(c(F)cc2)C(F)(F)F)c1)C
0.269841	S1C(c2cnc(NC(=O)c3cc(N)ccc3)cc2)=CN=C1
0.26971	FC(F)(c1ccc(NC(=O)c2cc(NC(=O)c3cnccc3)ccc2)cc1)CF
0.26971	FC(F)(c1ccc(NC(=O)c2cc(NC(=O)c3cnccc3)ccc2)cc1)CF
0.269531	O=C(Nc1cc(c2nc(ccn2)C)ccc1)CC(Cc3ccccc3)CC
0.269531	O=C(Nc1cc(c2nc(ccn2)C)ccc1)CC(Cc3ccccc3)CC
0.269531	O=C(Nc1cc(c2nc(ccn2)C)ccc1)CC(Cc3ccccc3)CC
0.269531	O=C(Nc1cc(c2nc(ccn2)C)ccc1)CC(Cc3ccccc3)CC
0.269531	O=C(Nc1cc(c2nc(ccn2)C)ccc1)CC(Cc3ccccc3)CC
0.269531	O=C(Nc1cc(c2nc(ccn2)C)ccc1)CC(Cc3ccccc3)CC
0.269531	O=C(Nc1cc(c2nc(ccn2)C)ccc1)CC(Cc3ccccc3)CC
0.269531	O=C(Nc1cc(c2nc(ccn2)C)ccc1)CC(Cc3ccccc3)CC
0.269531	O=C(Nc1cc(c2nc(ccn2)C)ccc1)CC(Cc3ccccc3)CC
0.269091	O=C(N(C1CN(CCC1)C)C)c2ccc(NC(=O)c3cc(c4ccncc4)ccc3)cc2
0.269091	O=C(N(C1CN(CCC1)C)C)c2ccc(NC(=O)c3cc(c4ccncc4)ccc3)cc2
0.269091	O=C(N(C1CN(CCC1)C)C)c2ccc(NC(=O)c3cc(c4ccncc4)ccc3)cc2
0.269091	O=C(N(C1CN(CCC1)C)C)c2ccc(NC(=O)c3cc(c4ccncc4)ccc3)cc2
0.268199	S1C(=NC(c2ccc(cc2)CC(C)C)=C1)NC(=O)c3cc(ccc3)C(=O)NC4CC4
0.268199	S1C(=NC(c2ccc(cc2)CC(C)C)=C1)NC(=O)c3cc(ccc3)C(=O)NC4CC4
0.268199	S1C(=NC(c2ccc(cc2)CC(C)C)=C1)NC(=O)c3cc(ccc3)C(=O)NC4CC4
0.268116	O=C(Nc1cc(NC(=O)C(=O)N2CC(c3ccc(cc3)C)CC2)ccc1)c4cnccc4
0.268116	O=C(Nc1cc(NC(=O)C(=O)N2CC(c3ccc(cc3)C)CC2)ccc1)c4cnccc4
0.268116	O=C(Nc1cc(NC(=O)C(=O)N2CC(c3ccc(cc3)C)CC2)ccc1)c4cnccc4
0.268116	O=C(Nc1cc(NC(=O)C(=O)N2CC(c3ccc(cc3)C)CC2)ccc1)c4cnccc4
0.268116	O=C(Nc1cc(NC(=O)C(=O)N2CC(c3ccc(cc3)C)CC2)ccc1)c4cnccc4
0.268116	O=C(Nc1cc(NC(=O)C(=O)N2CC(c3ccc(cc3)C)CC2)ccc1)c4cnccc4
0.268116	O=C(Nc1cc(NC(=O)C(=O)N2CC(c3ccc(cc3)C)CC2)ccc1)c4cnccc4
0.268116	O=C(Nc1cc(NC(=O)C(=O)N2CC(c3ccc(cc3)C)CC2)ccc1)c4cnccc4
0.268116	O=C(Nc1cc(NC(=O)C(=O)N2CC(c3ccc(cc3)C)CC2)ccc1)c4cnccc4
0.268116	O=C(Nc1cc(NC(=O)C(=O)N2CC(c3ccc(cc3)C)CC2)ccc1)c4cnccc4
0.267361	O=C(NCC1CN(Cc2cnccc2)CCC1)c3cc(c(O)cc3)C(=O)C
0.267361	O=C(NCC1CN(Cc2cnccc2)CCC1)c3cc(c(O)cc3)C(=O)C
0.267361	O=C(NCC1CN(Cc2cnccc2)CCC1)c3cc(c(O)cc3)C(=O)C
0.267361	O=C(NCC1CN(Cc2cnccc2)CCC1)c3cc(c(O)cc3)C(=O)C
0.267361	O=C(NCC1CN(Cc2cnccc2)CCC1)c3cc(c(O)cc3)C(=O)C
0.267361	O=C(NCC1CN(Cc2cnccc2)CCC1)c3cc(c(O)cc3)C(=O)C
0.267361	O=C(NCC1CN(Cc2cnccc2)CCC1)c3cc(c(O)cc3)C(=O)C
0.267361	O=C(NCC1CN(Cc2cnccc2)CCC1)c3cc(c(O)cc3)C(=O)C
0.267361	O=C(NCC1CN(Cc2cnccc2)CCC1)c3cc(c(O)cc3)C(=O)C
0.267361	O=C(NCC1CN(Cc2cnccc2)CCC1)c3cc(c(O)cc3)C(=O)C
0.267206	Fc1c(ccc(c1)C(=O)Nc2ccc(cc2)Cc3ccncc3)C(F)(F)F
0.267206	Fc1c(ccc(c1)C(=O)Nc2ccc(cc2)Cc3ccncc3)C(F)(F)F
0.267206	Fc1c(ccc(c1)C(=O)Nc2ccc(cc2)Cc3ccncc3)C(F)(F)F
0.267206	Fc1c(ccc(c1)C(=O)Nc2ccc(cc2)Cc3ccncc3)C(F)(F)F
0.267206	Fc1c(ccc(c1)C(=O)Nc2ccc(cc2)Cc3ccncc3)C(F)(F)F
0.267206	Fc1c(ccc(c1)C(=O)Nc2ccc(cc2)Cc3ccncc3)C(F)(F)F
0.267206	Fc1c(ccc(c1)C(=O)Nc2ccc(cc2)Cc3ccncc3)C(F)(F)F
0.267206	Fc1c(ccc(c1)C(=O)Nc2ccc(cc2)Cc3ccncc3)C(F)(F)F
0.267206	Fc1c(ccc(c1)C(=O)Nc2ccc(cc2)Cc3ccncc3)C(F)(F)F
0.267206	Fc1c(ccc(c1)C(=O)Nc2ccc(cc2)Cc3ccncc3)C(F)(F)F
0.267148	Clc1cc(Oc2ccc(S(=O)(=O)Nc3c(cc(NC(=O)c4cc(Cl)ccc4)cc3)C)cc2)ccc1
0.267148	Clc1cc(Oc2ccc(S(=O)(=O)Nc3c(cc(NC(=O)c4cc(Cl)ccc4)cc3)C)cc2)ccc1
0.267148	Clc1cc(Oc2ccc(S(=O)(=O)Nc3c(cc(NC(=O)c4cc(Cl)ccc4)cc3)C)cc2)ccc1
0.267148	Clc1cc(Oc2ccc(S(=O)(=O)Nc3c(cc(NC(=O)c4cc(Cl)ccc4)cc3)C)cc2)ccc1
0.267148	Clc1cc(Oc2ccc(S(=O)(=O)Nc3c(cc(NC(=O)c4cc(Cl)ccc4)cc3)C)cc2)ccc1
0.267148	Clc1cc(Oc2ccc(S(=O)(=O)Nc3c(cc(NC(=O)c4cc(Cl)ccc4)cc3)C)cc2)ccc1
0.267148	Clc1cc(Oc2ccc(S(=O)(=O)Nc3c(cc(NC(=O)c4cc(Cl)ccc4)cc3)C)cc2)ccc1
0.267148	Clc1cc(Oc2ccc(S(=O)(=O)Nc3c(cc(NC(=O)c4cc(Cl)ccc4)cc3)C)cc2)ccc1
0.267148	Clc1cc(Oc2ccc(S(=O)(=O)Nc3c(cc(NC(=O)c4cc(Cl)ccc4)cc3)C)cc2)ccc1
0.267148	Clc1cc(Oc2ccc(S(=O)(=O)Nc3c(cc(NC(=O)c4cc(Cl)ccc4)cc3)C)cc2)ccc1
0.266393	Clc1c(cc(NC(=O)c2ccc(cc2)C(C(F)(F)F)C)cc1)C
0.266393	Clc1c(cc(NC(=O)c2ccc(cc2)C(C(F)(F)F)C)cc1)C
0.266393	Clc1c(cc(NC(=O)c2ccc(cc2)C(C(F)(F)F)C)cc1)C
0.266393	Clc1c(cc(NC(=O)c2ccc(cc2)C(C(F)(F)F)C)cc1)C
0.266393	Clc1c(cc(NC(=O)c2ccc(cc2)C(C(F)(F)F)C)cc1)C
0.265993	FC(F)(F)c1c(cc(cc1)CNC(=O)C(=O)Nc2cc(NC(=O)c3cnccc3)ccc2)C(=O)OC
0.265993	FC(F)(F)c1c(cc(cc1)CNC(=O)C(=O)Nc2cc(NC(=O)c3cnccc3)ccc2)C(=O)OC
0.265993	FC(F)(F)c1c(cc(cc1)CNC(=O)C(=O)Nc2cc(NC(=O)c3cnccc3)ccc2)C(=O)OC
0.265993	FC(F)(F)c1c(cc(cc1)CNC(=O)C(=O)Nc2cc(NC(=O)c3cnccc3)ccc2)C(=O)OC
0.265993	FC(F)(F)c1c(cc(cc1)CNC(=O)C(=O)Nc2cc(NC(=O)c3cnccc3)ccc2)C(=O)OC
0.265993	FC(F)(F)c1c(cc(cc1)CNC(=O)C(=O)Nc2cc(NC(=O)c3cnccc3)ccc2)C(=O)OC
0.265993	FC(F)(F)c1c(cc(cc1)CNC(=O)C(=O)Nc2cc(NC(=O)c3cnccc3)ccc2)C(=O)OC
0.265993	FC(F)(F)c1c(cc(cc1)CNC(=O)C(=O)Nc2cc(NC(=O)c3cnccc3)ccc2)C(=O)OC
0.265993	FC(F)(F)c1c(cc(cc1)CNC(=O)C(=O)Nc2cc(NC(=O)c3cnccc3)ccc2)C(=O)OC
0.265993	FC(F)(F)c1c(cc(cc1)CNC(=O)C(=O)Nc2cc(NC(=O)c3cnccc3)ccc2)C(=O)OC
0.265625	Fc1c(N)cc(NC(=O)c2ccc(Nc3c(OC)cc(OC)cc3)cc2)cc1
0.265625	Fc1c(N)cc(NC(=O)c2ccc(Nc3c(OC)cc(OC)cc3)cc2)cc1
0.265625	Fc1c(N)cc(NC(=O)c2ccc(Nc3c(OC)cc(OC)cc3)cc2)cc1
0.265625	Fc1c(N)cc(NC(=O)c2ccc(Nc3c(OC)cc(OC)cc3)cc2)cc1
0.265625	Fc1c(N)cc(NC(=O)c2ccc(Nc3c(OC)cc(OC)cc3)cc2)cc1
0.265625	Fc1c(N)cc(NC(=O)c2ccc(Nc3c(OC)cc(OC)cc3)cc2)cc1
0.265625	Fc1c(N)cc(NC(=O)c2ccc(Nc3c(OC)cc(OC)cc3)cc2)cc1
0.265625	Fc1c(N)cc(NC(=O)c2ccc(Nc3c(OC)cc(OC)cc3)cc2)cc1
0.265625	Fc1c(N)cc(NC(=O)c2ccc(Nc3c(OC)cc(OC)cc3)cc2)cc1
0.265625	Fc1c(N)cc(NC(=O)c2ccc(Nc3c(OC)cc(OC)cc3)cc2)cc1
0.265625	O=C(NC=1NN=C(c2c(cc(c(c2)C)C)C)C1)c3ccc(cc3)CN
0.265625	O=C(NC=1NN=C(c2c(cc(c(c2)C)C)C)C1)c3ccc(cc3)CN
0.265625	O=C(NC=1NN=C(c2c(cc(c(c2)C)C)C)C1)c3ccc(cc3)CN
0.265625	O=C(NC=1NN=C(c2c(cc(c(c2)C)C)C)C1)c3ccc(cc3)CN
0.265385	O=C(N1CCN(C(=O)C2CCCC2)CC1)c3cc(NC(=O)c4cnccc4)ccc3
0.265385	O=C(N1CCN(C(=O)C2CCCC2)CC1)c3cc(NC(=O)c4cnccc4)ccc3
0.265385	O=C(N1CCN(C(=O)C2CCCC2)CC1)c3cc(NC(=O)c4cnccc4)ccc3
0.265385	O=C(N1CCN(C(=O)C2CCCC2)CC1)c3cc(NC(=O)c4cnccc4)ccc3
0.265385	O=C(N1CCN(C(=O)C2CCCC2)CC1)c3cc(NC(=O)c4cnccc4)ccc3
0.265385	O=C(N1CCN(C(=O)C2CCCC2)CC1)c3cc(NC(=O)c4cnccc4)ccc3
0.265385	O=C(N1CCN(C(=O)C2CCCC2)CC1)c3cc(NC(=O)c4cnccc4)ccc3
0.265385	O=C(N1CCN(C(=O)C2CCCC2)CC1)c3cc(NC(=O)c4cnccc4)ccc3
0.265385	O=C(N1CCN(C(=O)C2CCCC2)CC1)c3cc(NC(=O)c4cnccc4)ccc3
0.265385	O=C(N1CCN(C(=O)C2CCCC2)CC1)c3cc(NC(=O)c4cnccc4)ccc3
0.265372	Ic1c(cccc1)C(=O)Nc2c(ccc(NC(=O)C(=O)N3CCC(OC)(CCC3)C)c2)C
0.265372	Ic1c(cccc1)C(=O)Nc2c(ccc(NC(=O)C(=O)N3CCC(OC)(CCC3)C)c2)C
0.265372	Ic1c(cccc1)C(=O)Nc2c(ccc(NC(=O)C(=O)N3CCC(OC)(CCC3)C)c2)C
0.265372	Ic1c(cccc1)C(=O)Nc2c(ccc(NC(=O)C(=O)N3CCC(OC)(CCC3)C)c2)C
0.265233	Clc1cc(ccc1)C(=O)Nc2cc(c(NC(=O)c3cc(c(c(c3)C)CNC(=O)OC(C)(C)C)C)cc2)C
0.265233	Clc1cc(ccc1)C(=O)Nc2cc(c(NC(=O)c3cc(c(c(c3)C)CNC(=O)OC(C)(C)C)C)cc2)C
0.265233	Clc1cc(ccc1)C(=O)Nc2cc(c(NC(=O)c3cc(c(c(c3)C)CNC(=O)OC(C)(C)C)C)cc2)C
0.265233	Clc1cc(ccc1)C(=O)Nc2cc(c(NC(=O)c3cc(c(c(c3)C)CNC(=O)OC(C)(C)C)C)cc2)C
0.265233	Clc1cc(ccc1)C(=O)Nc2cc(c(NC(=O)c3cc(c(c(c3)C)CNC(=O)OC(C)(C)C)C)cc2)C
0.265233	Clc1cc(ccc1)C(=O)Nc2cc(c(NC(=O)c3cc(c(c(c3)C)CNC(=O)OC(C)(C)C)C)cc2)C
0.265233	Clc1cc(ccc1)C(=O)Nc2cc(c(NC(=O)c3cc(c(c(c3)C)CNC(=O)OC(C)(C)C)C)cc2)C
0.265233	Clc1cc(ccc1)C(=O)Nc2cc(c(NC(=O)c3cc(c(c(c3)C)CNC(=O)OC(C)(C)C)C)cc2)C
0.265233	Clc1cc(ccc1)C(=O)Nc2cc(c(NC(=O)c3cc(c(c(c3)C)CNC(=O)OC(C)(C)C)C)cc2)C
0.265233	Clc1cc(ccc1)C(=O)Nc2cc(c(NC(=O)c3cc(c(c(c3)C)CNC(=O)OC(C)(C)C)C)cc2)C
0.265233	Brc1cc(c2cc(NC(=O)C(=O)NCC3CN(Cc4cnccc4)CCC3)ccc2)ccc1
0.265233	Brc1cc(c2cc(NC(=O)C(=O)NCC3CN(Cc4cnccc4)CCC3)ccc2)ccc1
0.265233	Fc1cc(Oc2ncc(cc2)CNC(=O)C(=O)Nc3cc(NC(=O)c4cnccc4)ccc3)ccc1
0.265233	Fc1cc(Oc2ncc(cc2)CNC(=O)C(=O)Nc3cc(NC(=O)c4cnccc4)ccc3)ccc1
0.265233	Fc1cc(Oc2ncc(cc2)CNC(=O)C(=O)Nc3cc(NC(=O)c4cnccc4)ccc3)ccc1
0.265233	Fc1cc(Oc2ncc(cc2)CNC(=O)C(=O)Nc3cc(NC(=O)c4cnccc4)ccc3)ccc1
0.265233	Fc1cc(Oc2ncc(cc2)CNC(=O)C(=O)Nc3cc(NC(=O)c4cnccc4)ccc3)ccc1
0.265233	Fc1cc(Oc2ncc(cc2)CNC(=O)C(=O)Nc3cc(NC(=O)c4cnccc4)ccc3)ccc1
0.265233	Fc1cc(Oc2ncc(cc2)CNC(=O)C(=O)Nc3cc(NC(=O)c4cnccc4)ccc3)ccc1
0.265233	Fc1cc(Oc2ncc(cc2)CNC(=O)C(=O)Nc3cc(NC(=O)c4cnccc4)ccc3)ccc1
0.265233	Fc1cc(Oc2ncc(cc2)CNC(=O)C(=O)Nc3cc(NC(=O)c4cnccc4)ccc3)ccc1
0.265233	Fc1cc(Oc2ncc(cc2)CNC(=O)C(=O)Nc3cc(NC(=O)c4cnccc4)ccc3)ccc1
0.265152	FC(F)(F)C(F)(F)Oc1cnc(NC(=O)c2cc(NC(=O)c3cnccc3)ccc2)cc1
0.265152	FC(F)(F)C(F)(F)Oc1cnc(NC(=O)c2cc(NC(=O)c3cnccc3)ccc2)cc1
0.265152	FC(F)(F)C(F)(F)Oc1cnc(NC(=O)c2cc(NC(=O)c3cnccc3)ccc2)cc1
0.265152	FC(F)(F)C(F)(F)Oc1cnc(NC(=O)c2cc(NC(=O)c3cnccc3)ccc2)cc1
0.265152	FC(F)(F)C(F)(F)Oc1cnc(NC(=O)c2cc(NC(=O)c3cnccc3)ccc2)cc1
0.265152	FC(F)(F)C(F)(F)Oc1cnc(NC(=O)c2cc(NC(=O)c3cnccc3)ccc2)cc1
0.265152	FC(F)(F)C(F)(F)Oc1cnc(NC(=O)c2cc(NC(=O)c3cnccc3)ccc2)cc1
0.265152	FC(F)(F)C(F)(F)Oc1cnc(NC(=O)c2cc(NC(=O)c3cnccc3)ccc2)cc1
0.264808	O=C(NC1CCN(C(=O)C(=O)Nc2c(ccc(c2)C(=O)NCC3CC3)C)CC1)c4ccccc4
0.264808	O=C(NC1CCN(C(=O)C(=O)Nc2c(ccc(c2)C(=O)NCC3CC3)C)CC1)c4ccccc4
0.264808	O=C(NC1CCN(C(=O)C(=O)Nc2c(ccc(c2)C(=O)NCC3CC3)C)CC1)c4ccccc4
0.264808	O=C(NC1CCN(C(=O)C(=O)Nc2c(ccc(c2)C(=O)NCC3CC3)C)CC1)c4ccccc4
0.264808	O=C(NC1CCN(C(=O)C(=O)Nc2c(ccc(c2)C(=O)NCC3CC3)C)CC1)c4ccccc4
0.264808	O=C(NC1CCN(C(=O)C(=O)Nc2c(ccc(c2)C(=O)NCC3CC3)C)CC1)c4ccccc4
0.264808	O=C(NC1CCN(C(=O)C(=O)Nc2c(ccc(c2)C(=O)NCC3CC3)C)CC1)c4ccccc4
0.264808	O=C(NC1CCN(C(=O)C(=O)Nc2c(ccc(c2)C(=O)NCC3CC3)C)CC1)c4ccccc4
0.264808	O=C(NC1CCN(C(=O)C(=O)Nc2c(ccc(c2)C(=O)NCC3CC3)C)CC1)c4ccccc4
0.264808	O=C(NC1CCN(C(=O)C(=O)Nc2c(ccc(c2)C(=O)NCC3CC3)C)CC1)c4ccccc4
0.264368	O=C(NCCc1ccc(N2CCN(CC2)C)cc1)c3cc(c(cc3)C)C(=O)C
0.264368	O=C(NCCc1ccc(N2CCN(CC2)C)cc1)c3cc(c(cc3)C)C(=O)C
0.264368	O=C(NCCc1ccc(N2CCN(CC2)C)cc1)c3cc(c(cc3)C)C(=O)C
0.264368	O=C(NCCc1ccc(N2CCN(CC2)C)cc1)c3cc(c(cc3)C)C(=O)C
0.264368	O=C(NCCc1ccc(N2CCN(CC2)C)cc1)c3cc(c(cc3)C)C(=O)C
0.264368	O=C(NCCc1ccc(N2CCN(CC2)C)cc1)c3cc(c(cc3)C)C(=O)C
0.264368	O=C(NCCc1ccc(N2CCN(CC2)C)cc1)c3cc(c(cc3)C)C(=O)C
0.264368	O=C(NCCc1ccc(N2CCN(CC2)C)cc1)c3cc(c(cc3)C)C(=O)C
0.264368	O=C(NCCc1ccc(N2CCN(CC2)C)cc1)c3cc(c(cc3)C)C(=O)C
0.264368	O=C(NCCc1ccc(N2CCN(CC2)C)cc1)c3cc(c(cc3)C)C(=O)C
0.264286	S1C(=NC(=C1)C)Nc2cc(NC(=O)c3c(OC)ccc(c3)CN)ccc2
0.264286	S1C(=NC(=C1)C)Nc2cc(NC(=O)c3c(OC)ccc(c3)CN)ccc2
0.263941	Fc1c(cccc1)C(=O)Nc2c(ccc(c2)C(=O)OCC(=O)O)C
0.263941	Fc1c(cccc1)C(=O)Nc2c(ccc(c2)C(=O)OCC(=O)O)C
0.263941	Fc1c(cccc1)C(=O)Nc2c(ccc(c2)C(=O)OCC(=O)O)C
0.263941	Fc1c(cccc1)C(=O)Nc2c(ccc(c2)C(=O)OCC(=O)O)C
0.263736	S1C(=NN=C1Cc2ccc(cc2)C(F)(F)F)NC(=O)c3cc(NC(=O)c4cnccc4)ccc3
0.263736	S1C(=NN=C1Cc2ccc(cc2)C(F)(F)F)NC(=O)c3cc(NC(=O)c4cnccc4)ccc3
0.263736	S1C(=NN=C1Cc2ccc(cc2)C(F)(F)F)NC(=O)c3cc(NC(=O)c4cnccc4)ccc3
0.263736	S1C(=NN=C1Cc2ccc(cc2)C(F)(F)F)NC(=O)c3cc(NC(=O)c4cnccc4)ccc3
0.263736	S1C(=NN=C1Cc2ccc(cc2)C(F)(F)F)NC(=O)c3cc(NC(=O)c4cnccc4)ccc3
0.263736	S1C(=NN=C1Cc2ccc(cc2)C(F)(F)F)NC(=O)c3cc(NC(=O)c4cnccc4)ccc3
0.263736	O=C(Nc1cc(ccc1)CN2CC(O)CC2)c3nccc(c3)C(C)(C)C
0.263736	O=C(Nc1cc(ccc1)CN2CC(O)CC2)c3nccc(c3)C(C)(C)C
0.263736	O=C(Nc1cc(ccc1)CN2CC(O)CC2)c3nccc(c3)C(C)(C)C
0.263736	O=C(Nc1cc(ccc1)CN2CC(O)CC2)c3nccc(c3)C(C)(C)C
0.263736	O=C(Nc1cc(ccc1)CN2CC(O)CC2)c3nccc(c3)C(C)(C)C
0.263736	O=C(Nc1cc(ccc1)CN2CC(O)CC2)c3nccc(c3)C(C)(C)C
0.263736	O=C(Nc1cc(ccc1)CN2CC(O)CC2)c3nccc(c3)C(C)(C)C
0.263736	O=C(Nc1cc(ccc1)CN2CC(O)CC2)c3nccc(c3)C(C)(C)C
0.263736	O=C(Nc1cc(ccc1)CN2CC(O)CC2)c3nccc(c3)C(C)(C)C
0.263736	O=C(Nc1cc(ccc1)CN2CC(O)CC2)c3nccc(c3)C(C)(C)C
0.263736	S1C(=NN=C1Cc2ccc(cc2)C(F)(F)F)NC(=O)c3cc(NC(=O)c4cnccc4)ccc3
0.263736	S1C(=NN=C1Cc2ccc(cc2)C(F)(F)F)NC(=O)c3cc(NC(=O)c4cnccc4)ccc3
0.263736	S1C(=NN=C1Cc2ccc(cc2)C(F)(F)F)NC(=O)c3cc(NC(=O)c4cnccc4)ccc3
0.263736	S1C(=NN=C1Cc2ccc(cc2)C(F)(F)F)NC(=O)c3cc(NC(=O)c4cnccc4)ccc3
0.263514	S(c1c(NC(=O)C(=O)NCC2CN(Cc3cnccc3)CCC2)ccc(c1)C)C
0.263514	S(c1c(NC(=O)C(=O)NCC2CN(Cc3cnccc3)CCC2)ccc(c1)C)C
0.263514	S(c1c(NC(=O)C(=O)NCC2CN(Cc3cnccc3)CCC2)ccc(c1)C)C
0.263514	S(c1c(NC(=O)C(=O)NCC2CN(Cc3cnccc3)CCC2)ccc(c1)C)C
0.263514	S(c1c(NC(=O)C(=O)NCC2CN(Cc3cnccc3)CCC2)ccc(c1)C)C
0.263514	S(c1c(NC(=O)C(=O)NCC2CN(Cc3cnccc3)CCC2)ccc(c1)C)C
0.263514	S(c1c(NC(=O)C(=O)NCC2CN(Cc3cnccc3)CCC2)ccc(c1)C)C
0.263514	S(c1c(NC(=O)C(=O)NCC2CN(Cc3cnccc3)CCC2)ccc(c1)C)C
0.263514	S(c1c(NC(=O)C(=O)NCC2CN(Cc3cnccc3)CCC2)ccc(c1)C)C
0.263514	S(c1c(NC(=O)C(=O)NCC2CN(Cc3cnccc3)CCC2)ccc(c1)C)C
0.262799	Brc1c(OC(F)(F)F)cc(cc1)C(=O)NCC2CN(Cc3cnccc3)CCC2
0.262799	Brc1c(OC(F)(F)F)cc(cc1)C(=O)NCC2CN(Cc3cnccc3)CCC2
0.262799	Brc1c(OC(F)(F)F)cc(cc1)C(=O)NCC2CN(Cc3cnccc3)CCC2
0.262799	Brc1c(OC(F)(F)F)cc(cc1)C(=O)NCC2CN(Cc3cnccc3)CCC2
0.262799	Brc1c(OC(F)(F)F)cc(cc1)C(=O)NCC2CN(Cc3cnccc3)CCC2
0.262799	Brc1c(OC(F)(F)F)cc(cc1)C(=O)NCC2CN(Cc3cnccc3)CCC2
0.26259	S1C(=NC(c2c(OC)ccc(c2)C)=C1)NC(=O)c3ccc(cc3)CN
0.262357	Clc1c(cc(NC(=O)C)cc1)C(=O)Nc2cc(c(Cl)cc2)CN3CCOCC3
0.262357	Clc1c(cc(NC(=O)C)cc1)C(=O)Nc2cc(c(Cl)cc2)CN3CCOCC3
0.262357	Clc1c(cc(NC(=O)C)cc1)C(=O)Nc2cc(c(Cl)cc2)CN3CCOCC3
0.262357	Clc1c(cc(NC(=O)C)cc1)C(=O)Nc2cc(c(Cl)cc2)CN3CCOCC3
0.262357	Clc1c(cc(NC(=O)C)cc1)C(=O)Nc2cc(c(Cl)cc2)CN3CCOCC3
0.262357	Clc1c(cc(NC(=O)C)cc1)C(=O)Nc2cc(c(Cl)cc2)CN3CCOCC3
0.262357	Clc1c(cc(NC(=O)C)cc1)C(=O)Nc2cc(c(Cl)cc2)CN3CCOCC3
0.262357	Clc1c(cc(NC(=O)C)cc1)C(=O)Nc2cc(c(Cl)cc2)CN3CCOCC3
0.262357	Clc1c(cc(NC(=O)C)cc1)C(=O)Nc2cc(c(Cl)cc2)CN3CCOCC3
0.262357	Clc1c(cc(NC(=O)C)cc1)C(=O)Nc2cc(c(Cl)cc2)CN3CCOCC3
0.261803	O=C(Nc1ccc(cc1)Cc2ccncc2)c3cc(OC)ncc3
0.261803	O=C(Nc1ccc(cc1)Cc2ccncc2)c3cc(OC)ncc3
0.261803	O=C(Nc1ccc(cc1)Cc2ccncc2)c3cc(OC)ncc3
0.261803	O=C(Nc1ccc(cc1)Cc2ccncc2)c3cc(OC)ncc3
0.261803	O=C(Nc1ccc(cc1)Cc2ccncc2)c3cc(OC)ncc3
0.261803	O=C(Nc1ccc(cc1)Cc2ccncc2)c3cc(OC)ncc3
0.261803	O=C(Nc1ccc(cc1)Cc2ccncc2)c3cc(OC)ncc3
0.261803	O=C(Nc1ccc(cc1)Cc2ccncc2)c3cc(OC)ncc3
0.261803	O=C(Nc1ccc(cc1)Cc2ccncc2)c3cc(OC)ncc3
0.261803	O=C(Nc1ccc(cc1)Cc2ccncc2)c3cc(OC)ncc3
0.261745	Clc1cc(ccc1)C(=O)Nc2cc(c(NS(=O)(=O)c3c(ccc(c3)C(=O)OCC)C)cc2)C
0.261745	Clc1cc(ccc1)C(=O)Nc2cc(c(NS(=O)(=O)c3c(ccc(c3)C(=O)OCC)C)cc2)C
0.261745	Clc1cc(ccc1)C(=O)Nc2cc(c(NS(=O)(=O)c3c(ccc(c3)C(=O)OCC)C)cc2)C
0.261745	Clc1cc(ccc1)C(=O)Nc2cc(c(NS(=O)(=O)c3c(ccc(c3)C(=O)OCC)C)cc2)C
0.261745	Clc1cc(ccc1)C(=O)Nc2cc(c(NS(=O)(=O)c3c(ccc(c3)C(=O)OCC)C)cc2)C
0.261745	Clc1cc(ccc1)C(=O)Nc2cc(c(NS(=O)(=O)c3c(ccc(c3)C(=O)OCC)C)cc2)C
0.261745	Clc1cc(ccc1)C(=O)Nc2cc(c(NS(=O)(=O)c3c(ccc(c3)C(=O)OCC)C)cc2)C
0.261745	Clc1cc(ccc1)C(=O)Nc2cc(c(NS(=O)(=O)c3c(ccc(c3)C(=O)OCC)C)cc2)C
0.261745	Clc1cc(ccc1)C(=O)Nc2cc(c(NS(=O)(=O)c3c(ccc(c3)C(=O)OCC)C)cc2)C
0.261745	Clc1cc(ccc1)C(=O)Nc2cc(c(NS(=O)(=O)c3c(ccc(c3)C(=O)OCC)C)cc2)C
0.261745	O=C(Nc1cc(ccc1)C(=O)NCC=2C(=NN(c3ccccc3)C2)c4ccncc4)c5cnccc5
0.261745	O=C(Nc1cc(ccc1)C(=O)NCC=2C(=NN(c3ccccc3)C2)c4ccncc4)c5cnccc5
0.261745	O=C(Nc1cc(ccc1)C(=O)NCC=2C(=NN(c3ccccc3)C2)c4ccncc4)c5cnccc5
0.261745	O=C(Nc1cc(ccc1)C(=O)NCC=2C(=NN(c3ccccc3)C2)c4ccncc4)c5cnccc5
0.261745	O=C(Nc1cc(ccc1)C(=O)NCC=2C(=NN(c3ccccc3)C2)c4ccncc4)c5cnccc5
0.261745	O=C(Nc1cc(ccc1)C(=O)NCC=2C(=NN(c3ccccc3)C2)c4ccncc4)c5cnccc5
0.261745	O=C(Nc1cc(ccc1)C(=O)NCC=2C(=NN(c3ccccc3)C2)c4ccncc4)c5cnccc5
0.261745	O=C(Nc1cc(ccc1)C(=O)NCC=2C(=NN(c3ccccc3)C2)c4ccncc4)c5cnccc5
0.261745	O=C(Nc1cc(ccc1)C(=O)NCC=2C(=NN(c3ccccc3)C2)c4ccncc4)c5cnccc5
0.261745	O=C(Nc1cc(ccc1)C(=O)NCC=2C(=NN(c3ccccc3)C2)c4ccncc4)c5cnccc5
0.261324	FC(F)c1c(OC)ccc(c1)C(=O)Nc2nc(c(c3ccccc3)cc2)C
0.261324	FC(F)c1c(OC)ccc(c1)C(=O)Nc2nc(c(c3ccccc3)cc2)C
0.261324	FC(F)c1c(OC)ccc(c1)C(=O)Nc2nc(c(c3ccccc3)cc2)C
0.261324	FC(F)c1c(OC)ccc(c1)C(=O)Nc2nc(c(c3ccccc3)cc2)C
0.261324	FC(F)c1c(OC)ccc(c1)C(=O)Nc2nc(c(c3ccccc3)cc2)C
0.261324	FC(F)c1c(OC)ccc(c1)C(=O)Nc2nc(c(c3ccccc3)cc2)C
0.261324	FC(F)c1c(OC)ccc(c1)C(=O)Nc2nc(c(c3ccccc3)cc2)C
0.261324	FC(F)c1c(OC)ccc(c1)C(=O)Nc2nc(c(c3ccccc3)cc2)C
0.261324	FC(F)c1c(OC)ccc(c1)C(=O)Nc2nc(c(c3ccccc3)cc2)C
0.261324	FC(F)c1c(OC)ccc(c1)C(=O)Nc2nc(c(c3ccccc3)cc2)C
0.261168	Fc1c(NC(=O)CCN2CCOCC2)cc(NC(=O)C=3C=NN(c4ccc(F)cc4)C3)cc1
0.261168	Fc1c(NC(=O)CCN2CCOCC2)cc(NC(=O)C=3C=NN(c4ccc(F)cc4)C3)cc1
0.261168	Fc1c(NC(=O)CCN2CCOCC2)cc(NC(=O)C=3C=NN(c4ccc(F)cc4)C3)cc1
0.261168	Fc1c(NC(=O)CCN2CCOCC2)cc(NC(=O)C=3C=NN(c4ccc(F)cc4)C3)cc1
0.261168	Fc1c(NC(=O)CCN2CCOCC2)cc(NC(=O)C=3C=NN(c4ccc(F)cc4)C3)cc1
0.261168	Fc1c(NC(=O)CCN2CCOCC2)cc(NC(=O)C=3C=NN(c4ccc(F)cc4)C3)cc1
0.261168	Fc1c(NC(=O)CCN2CCOCC2)cc(NC(=O)C=3C=NN(c4ccc(F)cc4)C3)cc1
0.261168	Fc1c(NC(=O)CCN2CCOCC2)cc(NC(=O)C=3C=NN(c4ccc(F)cc4)C3)cc1
0.261168	Fc1c(NC(=O)CCN2CCOCC2)cc(NC(=O)C=3C=NN(c4ccc(F)cc4)C3)cc1
0.261168	Fc1c(NC(=O)CCN2CCOCC2)cc(NC(=O)C=3C=NN(c4ccc(F)cc4)C3)cc1
0.261017	FC(F)(F)C(F)(C1=NOC(=N1)c2cc(NC(=O)Cc3ccncc3)c(cc2)C)C(F)(F)F
0.261017	FC(F)(F)C(F)(C1=NOC(=N1)c2cc(NC(=O)Cc3ccncc3)c(cc2)C)C(F)(F)F
0.261017	FC(F)(F)C(F)(C1=NOC(=N1)c2cc(NC(=O)Cc3ccncc3)c(cc2)C)C(F)(F)F
0.261017	FC(F)(F)C(F)(C1=NOC(=N1)c2cc(NC(=O)Cc3ccncc3)c(cc2)C)C(F)(F)F
0.261017	FC(F)(F)C(F)(C1=NOC(=N1)c2cc(NC(=O)Cc3ccncc3)c(cc2)C)C(F)(F)F
0.261017	FC(F)(F)C(F)(C1=NOC(=N1)c2cc(NC(=O)Cc3ccncc3)c(cc2)C)C(F)(F)F
0.261017	FC(F)(F)C(F)(C1=NOC(=N1)c2cc(NC(=O)Cc3ccncc3)c(cc2)C)C(F)(F)F
0.261017	FC(F)(F)C(F)(C1=NOC(=N1)c2cc(NC(=O)Cc3ccncc3)c(cc2)C)C(F)(F)F
0.261017	FC(F)(F)C(F)(C1=NOC(=N1)c2cc(NC(=O)Cc3ccncc3)c(cc2)C)C(F)(F)F
0.261017	FC(F)(F)C(F)(C1=NOC(=N1)c2cc(NC(=O)Cc3ccncc3)c(cc2)C)C(F)(F)F
0.26087	FC(F)c1c(OC)ccc(c1)C(=O)Nc2cc(Nc3ccc(OC)cc3)ccc2
0.26087	FC(F)c1c(OC)ccc(c1)C(=O)Nc2cc(Nc3ccc(OC)cc3)ccc2
0.26087	FC(F)c1c(OC)ccc(c1)C(=O)Nc2cc(Nc3ccc(OC)cc3)ccc2
0.26087	FC(F)c1c(OC)ccc(c1)C(=O)Nc2cc(Nc3ccc(OC)cc3)ccc2
0.26087	FC(F)c1c(OC)ccc(c1)C(=O)Nc2cc(Nc3ccc(OC)cc3)ccc2
0.26087	FC(F)c1c(OC)ccc(c1)C(=O)Nc2cc(Nc3ccc(OC)cc3)ccc2
0.26087	FC(F)c1c(OC)ccc(c1)C(=O)Nc2cc(Nc3ccc(OC)cc3)ccc2
0.26087	FC(F)c1c(OC)ccc(c1)C(=O)Nc2cc(Nc3ccc(OC)cc3)ccc2
0.26087	FC(F)c1c(OC)ccc(c1)C(=O)Nc2cc(Nc3ccc(OC)cc3)ccc2
0.26087	FC(F)c1c(OC)ccc(c1)C(=O)Nc2cc(Nc3ccc(OC)cc3)ccc2
0.26087	FC(F)c1c(OC)ccc(c1)C(=O)Nc2ccc(cc2)Cc3ccncc3
0.26087	FC(F)c1c(OC)ccc(c1)C(=O)Nc2ccc(cc2)Cc3ccncc3
0.26087	FC(F)c1c(OC)ccc(c1)C(=O)Nc2ccc(cc2)Cc3ccncc3
0.26087	FC(F)c1c(OC)ccc(c1)C(=O)Nc2ccc(cc2)Cc3ccncc3
0.26087	FC(F)c1c(OC)ccc(c1)C(=O)Nc2ccc(cc2)Cc3ccncc3
0.26087	FC(F)c1c(OC)ccc(c1)C(=O)Nc2ccc(cc2)Cc3ccncc3
0.26087	FC(F)c1c(OC)ccc(c1)C(=O)Nc2ccc(cc2)Cc3ccncc3
0.26087	FC(F)c1c(OC)ccc(c1)C(=O)Nc2ccc(cc2)Cc3ccncc3
0.26087	FC(F)c1c(OC)ccc(c1)C(=O)Nc2ccc(cc2)Cc3ccncc3
0.26087	FC(F)c1c(OC)ccc(c1)C(=O)Nc2ccc(cc2)Cc3ccncc3
0.260586	Clc1c(NCCN2CCOCC2)ccc(c1)C(=O)N3CCC(C4=NC(c5ccc(F)cc5)=CN4)CC3
0.260377	Brc1c(ccc(c1)CNCC2CN(Cc3cnccc3)CCC2)C
0.260377	Brc1c(ccc(c1)CNCC2CN(Cc3cnccc3)CCC2)C
0.260377	Brc1c(ccc(c1)CNCC2CN(Cc3cnccc3)CCC2)C
0.260377	Brc1c(ccc(c1)CNCC2CN(Cc3cnccc3)CCC2)C
0.260377	Brc1c(ccc(c1)CNCC2CN(Cc3cnccc3)CCC2)C
0.260377	Brc1c(ccc(c1)CNCC2CN(Cc3cnccc3)CCC2)C
0.260377	Brc1c(ccc(c1)CNCC2CN(Cc3cnccc3)CCC2)C
0.260377	Brc1c(ccc(c1)CNCC2CN(Cc3cnccc3)CCC2)C
0.260377	Brc1c(ccc(c1)CNCC2CN(Cc3cnccc3)CCC2)C
0.260377	Brc1c(ccc(c1)CNCC2CN(Cc3cnccc3)CCC2)C
0.260223	O=C(N(Cc1ccc(OCc2ccccc2)cc1)CC)c3cc(NC(=O)c4cnccc4)ccc3
0.260223	O=C(N(Cc1ccc(OCc2ccccc2)cc1)CC)c3cc(NC(=O)c4cnccc4)ccc3
0.260223	O=C(N(Cc1ccc(OCc2ccccc2)cc1)CC)c3cc(NC(=O)c4cnccc4)ccc3
0.260223	O=C(N(Cc1ccc(OCc2ccccc2)cc1)CC)c3cc(NC(=O)c4cnccc4)ccc3
0.260223	O=C(N(Cc1ccc(OCc2ccccc2)cc1)CC)c3cc(NC(=O)c4cnccc4)ccc3
0.260223	O=C(N(Cc1ccc(OCc2ccccc2)cc1)CC)c3cc(NC(=O)c4cnccc4)ccc3
0.260223	O=C(N(Cc1ccc(OCc2ccccc2)cc1)CC)c3cc(NC(=O)c4cnccc4)ccc3
0.260223	O=C(N(Cc1ccc(OCc2ccccc2)cc1)CC)c3cc(NC(=O)c4cnccc4)ccc3
0.260223	O=C(N(Cc1ccc(OCc2ccccc2)cc1)CC)c3cc(NC(=O)c4cnccc4)ccc3
0.260223	O=C(N(Cc1ccc(OCc2ccccc2)cc1)CC)c3cc(NC(=O)c4cnccc4)ccc3
0.25974	FC(F)(F)c1c(OC)cc(cc1)C(=O)Nc2cc3c(N(Cc4ccccc4)CC3)cc2
0.25974	FC(F)(F)c1c(OC)cc(cc1)C(=O)Nc2cc3c(N(Cc4ccccc4)CC3)cc2
0.25974	FC(F)(F)c1c(OC)cc(cc1)C(=O)Nc2cc3c(N(Cc4ccccc4)CC3)cc2
0.25974	FC(F)(F)c1c(OC)cc(cc1)C(=O)Nc2cc3c(N(Cc4ccccc4)CC3)cc2
0.25974	FC(F)(F)c1c(OC)cc(cc1)C(=O)Nc2cc3c(N(Cc4ccccc4)CC3)cc2
0.25974	FC(F)(F)c1c(OC)cc(cc1)C(=O)Nc2cc3c(N(Cc4ccccc4)CC3)cc2
0.25974	FC(F)(F)c1c(OC)cc(cc1)C(=O)Nc2cc3c(N(Cc4ccccc4)CC3)cc2
0.25974	FC(F)(F)c1c(OC)cc(cc1)C(=O)Nc2cc3c(N(Cc4ccccc4)CC3)cc2
0.25974	FC(F)(F)c1c(OC)cc(cc1)C(=O)Nc2cc3c(N(Cc4ccccc4)CC3)cc2
0.25974	FC(F)(F)c1c(OC)cc(cc1)C(=O)Nc2cc3c(N(Cc4ccccc4)CC3)cc2
0.25969	Clc1c(ccc(c1)CC(=O)Nc2ncc(cc2)C(=O)C)C
0.25969	Clc1c(ccc(c1)CC(=O)Nc2ncc(cc2)C(=O)C)C
0.25969	Clc1c(ccc(c1)CC(=O)Nc2ncc(cc2)C(=O)C)C
0.25969	Clc1c(ccc(c1)CC(=O)Nc2ncc(cc2)C(=O)C)C
0.25969	Clc1c(ccc(c1)CC(=O)Nc2ncc(cc2)C(=O)C)C
0.25969	Clc1c(ccc(c1)CC(=O)Nc2ncc(cc2)C(=O)C)C
0.25969	Clc1c(ccc(c1)CC(=O)Nc2ncc(cc2)C(=O)C)C
0.25969	Clc1c(ccc(c1)CC(=O)Nc2ncc(cc2)C(=O)C)C
0.25969	Clc1c(ccc(c1)CC(=O)Nc2ncc(cc2)C(=O)C)C
0.25969	Clc1c(ccc(c1)CC(=O)Nc2ncc(cc2)C(=O)C)C
0.259542	Brc1ccc(N2N=C(NC(=O)c3cc(NC(=O)c4cnccc4)ccc3)C=C2)cc1
0.259542	Brc1ccc(N2N=C(NC(=O)c3cc(NC(=O)c4cnccc4)ccc3)C=C2)cc1
0.259542	Brc1ccc(N2N=C(NC(=O)c3cc(NC(=O)c4cnccc4)ccc3)C=C2)cc1
0.259542	Brc1ccc(N2N=C(NC(=O)c3cc(NC(=O)c4cnccc4)ccc3)C=C2)cc1
0.259542	Brc1ccc(N2N=C(NC(=O)c3cc(NC(=O)c4cnccc4)ccc3)C=C2)cc1
0.259542	Brc1ccc(N2N=C(NC(=O)c3cc(NC(=O)c4cnccc4)ccc3)C=C2)cc1
0.259542	Brc1ccc(N2N=C(NC(=O)c3cc(NC(=O)c4cnccc4)ccc3)C=C2)cc1
0.259542	Brc1ccc(N2N=C(NC(=O)c3cc(NC(=O)c4cnccc4)ccc3)C=C2)cc1
0.259542	Brc1ccc(N2N=C(NC(=O)c3cc(NC(=O)c4cnccc4)ccc3)C=C2)cc1
0.259516	Brc1cc(ccc1)C(=O)Nc2ccc(cc2)CC=3ON=C(N3)c4c(Cl)cc(F)cc4
0.259516	Brc1cc(ccc1)C(=O)Nc2ccc(cc2)CC=3ON=C(N3)c4c(Cl)cc(F)cc4
0.259398	O=C(Nc1cc(ccc1)CN2CCN(CC2)C)C(=O)NC(C3=NC(=C(N3)C)C)C
0.259398	O=C(Nc1cc(ccc1)CN2CCN(CC2)C)C(=O)NC(C3=NC(=C(N3)C)C)C
0.259398	O=C(Nc1cc(ccc1)CN2CCN(CC2)C)C(=O)NC(C3=NC(=C(N3)C)C)C
0.259398	O=C(Nc1cc(ccc1)CN2CCN(CC2)C)C(=O)NC(C3=NC(=C(N3)C)C)C
0.259398	O=C(Nc1cc(ccc1)CN2CCN(CC2)C)C(=O)NC(C3=NC(=C(N3)C)C)C
0.259398	O=C(Nc1cc(ccc1)CN2CCN(CC2)C)C(=O)NC(C3=NC(=C(N3)C)C)C
0.259398	O=C(Nc1cc(ccc1)CN2CCN(CC2)C)C(=O)NC(C3=NC(=C(N3)C)C)C
0.259398	O=C(Nc1cc(ccc1)CN2CCN(CC2)C)C(=O)NC(C3=NC(=C(N3)C)C)C
0.259398	O=C(Nc1cc(ccc1)CN2CCN(CC2)C)C(=O)NC(C3=NC(=C(N3)C)C)C
0.259398	O=C(Nc1cc(ccc1)CN2CCN(CC2)C)C(=O)NC(C3=NC(=C(N3)C)C)C
0.259398	Brc1cc(ccc1)C(=O)Nc2ccc(cc2)CC=3ON=C(N3)C4=CSC=C4
0.259398	Brc1cc(ccc1)C(=O)Nc2ccc(cc2)CC=3ON=C(N3)C4=CSC=C4
0.259398	Brc1cc(ccc1)C(=O)Nc2ccc(cc2)CC=3ON=C(N3)C4=CSC=C4
0.259398	Brc1cc(ccc1)C(=O)Nc2ccc(cc2)CC=3ON=C(N3)C4=CSC=C4
0.259398	Brc1cc(ccc1)C(=O)Nc2ccc(cc2)CC=3ON=C(N3)C4=CSC=C4
0.259398	Brc1cc(ccc1)C(=O)Nc2ccc(cc2)CC=3ON=C(N3)C4=CSC=C4
0.259398	Brc1cc(ccc1)C(=O)Nc2ccc(cc2)CC=3ON=C(N3)C4=CSC=C4
0.259398	Brc1cc(ccc1)C(=O)Nc2ccc(cc2)CC=3ON=C(N3)C4=CSC=C4
0.259398	Brc1cc(ccc1)C(=O)Nc2ccc(cc2)CC=3ON=C(N3)C4=CSC=C4
0.259398	Brc1cc(ccc1)C(=O)Nc2ccc(cc2)CC=3ON=C(N3)C4=CSC=C4
0.259259	S1C(=NC=C1Cc2cc(F)ccc2)NC(=O)c3cc(NC(=O)c4cnccc4)ccc3
0.259259	S1C(=NC=C1Cc2cc(F)ccc2)NC(=O)c3cc(NC(=O)c4cnccc4)ccc3
0.258993	Fc1c(ccc(c1)C(=O)Nc2nc(ncc2)C3(CC3)C)C(F)(F)F
0.258993	Fc1c(ccc(c1)C(=O)Nc2nc(ncc2)C3(CC3)C)C(F)(F)F
0.258993	Fc1c(ccc(c1)C(=O)Nc2nc(ncc2)C3(CC3)C)C(F)(F)F
0.258993	Fc1c(ccc(c1)C(=O)Nc2nc(ncc2)C3(CC3)C)C(F)(F)F
0.258993	Fc1c(ccc(c1)C(=O)Nc2nc(ncc2)C3(CC3)C)C(F)(F)F
0.258993	Fc1c(ccc(c1)C(=O)Nc2nc(ncc2)C3(CC3)C)C(F)(F)F
0.258993	Fc1c(ccc(c1)C(=O)Nc2nc(ncc2)C3(CC3)C)C(F)(F)F
0.258993	Fc1c(ccc(c1)C(=O)Nc2nc(ncc2)C3(CC3)C)C(F)(F)F
0.258993	Fc1c(ccc(c1)C(=O)Nc2nc(ncc2)C3(CC3)C)C(F)(F)F
0.258993	Fc1c(ccc(c1)C(=O)Nc2nc(ncc2)C3(CC3)C)C(F)(F)F
0.2589	Fc1c(cccc1)C=2N(C(C(=O)Nc3cc(ccc3)CN4CC(O)CC4)=CC2)C
0.2589	Fc1c(cccc1)C=2N(C(C(=O)Nc3cc(ccc3)CN4CC(O)CC4)=CC2)C
0.2589	Fc1c(cccc1)C=2N(C(C(=O)Nc3cc(ccc3)CN4CC(O)CC4)=CC2)C
0.2589	Fc1c(cccc1)C=2N(C(C(=O)Nc3cc(ccc3)CN4CC(O)CC4)=CC2)C
0.2589	Fc1c(cccc1)C=2N(C(C(=O)Nc3cc(ccc3)CN4CC(O)CC4)=CC2)C
0.2589	Fc1c(cccc1)C=2N(C(C(=O)Nc3cc(ccc3)CN4CC(O)CC4)=CC2)C
0.2589	Fc1c(cccc1)C=2N(C(C(=O)Nc3cc(ccc3)CN4CC(O)CC4)=CC2)C
0.2589	Fc1c(cccc1)C=2N(C(C(=O)Nc3cc(ccc3)CN4CC(O)CC4)=CC2)C
0.2589	Fc1c(cccc1)C=2N(C(C(=O)Nc3cc(ccc3)CN4CC(O)CC4)=CC2)C
0.2589	Fc1c(cccc1)C=2N(C(C(=O)Nc3cc(ccc3)CN4CC(O)CC4)=CC2)C
0.2589	S1C(=NC=C1Cc2c(cc(C#N)cc2)C(F)(F)F)NC(=O)c3cc(NC(=O)c4cnccc4)ccc3
0.258865	S1C(NC(=O)c2ccc(cc2)CCCC)=C(C(=O)Nc3cc(NC(=O)C=C)c(F)cc3)C=C1
0.258567	Clc1c(S(=O)(=O)NC2CC2)cc(NC(=O)c3cc(c4nc(nnc4)N)ccc3)c(F)c1
0.258567	Clc1c(S(=O)(=O)NC2CC2)cc(NC(=O)c3cc(c4nc(nnc4)N)ccc3)c(F)c1
0.258567	Clc1c(S(=O)(=O)NC2CC2)cc(NC(=O)c3cc(c4nc(nnc4)N)ccc3)c(F)c1
0.258567	Clc1c(S(=O)(=O)NC2CC2)cc(NC(=O)c3cc(c4nc(nnc4)N)ccc3)c(F)c1
0.258567	Clc1c(S(=O)(=O)NC2CC2)cc(NC(=O)c3cc(c4nc(nnc4)N)ccc3)c(F)c1
0.258567	Clc1c(S(=O)(=O)NC2CC2)cc(NC(=O)c3cc(c4nc(nnc4)N)ccc3)c(F)c1
0.258567	Clc1c(S(=O)(=O)NC2CC2)cc(NC(=O)c3cc(c4nc(nnc4)N)ccc3)c(F)c1
0.258567	Clc1c(S(=O)(=O)NC2CC2)cc(NC(=O)c3cc(c4nc(nnc4)N)ccc3)c(F)c1
0.258567	Clc1c(S(=O)(=O)NC2CC2)cc(NC(=O)c3cc(c4nc(nnc4)N)ccc3)c(F)c1
0.257951	Fc1c(OC)cccc1NC(=O)c2cc(OC)c(OCc3cnccc3)cc2
0.257937	Clc1c(Cl)ccc(c1)CCCNc2c(ccc(NC(=O)CC)c2)C
0.257576	Fc1ccc(Oc2ccc(cc2)CNC(=O)c3cc(c4nc(nnc4)N)ccc3)cc1
0.257576	Fc1ccc(Oc2ccc(cc2)CNC(=O)c3cc(c4nc(nnc4)N)ccc3)cc1
0.257576	Fc1ccc(Oc2ccc(cc2)CNC(=O)c3cc(c4nc(nnc4)N)ccc3)cc1
0.257576	Fc1ccc(Oc2ccc(cc2)CNC(=O)c3cc(c4nc(nnc4)N)ccc3)cc1
0.257576	Fc1ccc(Oc2ccc(cc2)CNC(=O)c3cc(c4nc(nnc4)N)ccc3)cc1
0.257576	Fc1ccc(Oc2ccc(cc2)CNC(=O)c3cc(c4nc(nnc4)N)ccc3)cc1
0.257576	Fc1ccc(Oc2ccc(cc2)CNC(=O)c3cc(c4nc(nnc4)N)ccc3)cc1
0.257576	Fc1ccc(Oc2ccc(cc2)CNC(=O)c3cc(c4nc(nnc4)N)ccc3)cc1
0.257576	Fc1ccc(Oc2ccc(cc2)CNC(=O)c3cc(c4nc(nnc4)N)ccc3)cc1
0.257576	Fc1ccc(Oc2ccc(cc2)CNC(=O)c3cc(c4nc(nnc4)N)ccc3)cc1
0.257246	S1C(=CC=C1)CCCC(=O)Nc2cc(ccc2)C(=O)Nc3c(O)cc(cc3)C
0.257246	S1C(=CC=C1)CCCC(=O)Nc2cc(ccc2)C(=O)Nc3c(O)cc(cc3)C
0.257246	S1C(=CC=C1)CCCC(=O)Nc2cc(ccc2)C(=O)Nc3c(O)cc(cc3)C
0.257246	S1C(=CC=C1)CCCC(=O)Nc2cc(ccc2)C(=O)Nc3c(O)cc(cc3)C
0.257246	S1C(=CC=C1)CCCC(=O)Nc2cc(ccc2)C(=O)Nc3c(O)cc(cc3)C
0.257246	S1C(=CC=C1)CCCC(=O)Nc2cc(ccc2)C(=O)Nc3c(O)cc(cc3)C
0.257246	S1C(=CC=C1)CCCC(=O)Nc2cc(ccc2)C(=O)Nc3c(O)cc(cc3)C
0.257246	S1C(=CC=C1)CCCC(=O)Nc2cc(ccc2)C(=O)Nc3c(O)cc(cc3)C
0.257246	S1C(=CC=C1)CCCC(=O)Nc2cc(ccc2)C(=O)Nc3c(O)cc(cc3)C
0.257246	S1C(=CC=C1)CCCC(=O)Nc2cc(ccc2)C(=O)Nc3c(O)cc(cc3)C
0.257235	S1C(=NN=C1COC(=O)c2ccc(cc2)CN3CCC(OC)CC3)C(=O)Nc4cc5OCOc5cc4
0.257235	S1C(=NN=C1COC(=O)c2ccc(cc2)CN3CCC(OC)CC3)C(=O)Nc4cc5OCOc5cc4
0.257235	S1C(=NN=C1COC(=O)c2ccc(cc2)CN3CCC(OC)CC3)C(=O)Nc4cc5OCOc5cc4
0.257235	S1C(=NN=C1COC(=O)c2ccc(cc2)CN3CCC(OC)CC3)C(=O)Nc4cc5OCOc5cc4
0.257235	S1C(=NN=C1COC(=O)c2ccc(cc2)CN3CCC(OC)CC3)C(=O)Nc4cc5OCOc5cc4
0.257235	S1C(=NN=C1COC(=O)c2ccc(cc2)CN3CCC(OC)CC3)C(=O)Nc4cc5OCOc5cc4
0.257235	S1C(=NN=C1COC(=O)c2ccc(cc2)CN3CCC(OC)CC3)C(=O)Nc4cc5OCOc5cc4
0.257235	S1C(=NN=C1COC(=O)c2ccc(cc2)CN3CCC(OC)CC3)C(=O)Nc4cc5OCOc5cc4
0.257235	S1C(=NN=C1COC(=O)c2ccc(cc2)CN3CCC(OC)CC3)C(=O)Nc4cc5OCOc5cc4
0.257235	S1C(=NN=C1COC(=O)c2ccc(cc2)CN3CCC(OC)CC3)C(=O)Nc4cc5OCOc5cc4
0.257143	BrC=1OC(C(=O)N2CCN(C(=O)C(=O)Nc3cc(NC(=O)c4cnccc4)ccc3)CC2)=CC1
0.257143	BrC=1OC(C(=O)N2CCN(C(=O)C(=O)Nc3cc(NC(=O)c4cnccc4)ccc3)CC2)=CC1
0.257143	BrC=1OC(C(=O)N2CCN(C(=O)C(=O)Nc3cc(NC(=O)c4cnccc4)ccc3)CC2)=CC1
0.257143	BrC=1OC(C(=O)N2CCN(C(=O)C(=O)Nc3cc(NC(=O)c4cnccc4)ccc3)CC2)=CC1
0.257143	BrC=1OC(C(=O)N2CCN(C(=O)C(=O)Nc3cc(NC(=O)c4cnccc4)ccc3)CC2)=CC1
0.257143	BrC=1OC(C(=O)N2CCN(C(=O)C(=O)Nc3cc(NC(=O)c4cnccc4)ccc3)CC2)=CC1
0.257143	BrC=1OC(C(=O)N2CCN(C(=O)C(=O)Nc3cc(NC(=O)c4cnccc4)ccc3)CC2)=CC1
0.257143	BrC=1OC(C(=O)N2CCN(C(=O)C(=O)Nc3cc(NC(=O)c4cnccc4)ccc3)CC2)=CC1
0.257143	BrC=1OC(C(=O)N2CCN(C(=O)C(=O)Nc3cc(NC(=O)c4cnccc4)ccc3)CC2)=CC1
0.257143	BrC=1OC(C(=O)N2CCN(C(=O)C(=O)Nc3cc(NC(=O)c4cnccc4)ccc3)CC2)=CC1
0.257042	[O-][N+](=O)c1c(c(cc([N+]([O-])=O)c1)C(=O)Nc2cc(ccc2)CN3CCOCC3)C
0.256705	Ic1c(ccc(NC(=O)C(=O)N2CCN(C(=O)c3ccc(F)cc3)CC2)c1)C
0.256705	Ic1c(ccc(NC(=O)C(=O)N2CCN(C(=O)c3ccc(F)cc3)CC2)c1)C
0.256705	Ic1c(ccc(NC(=O)C(=O)N2CCN(C(=O)c3ccc(F)cc3)CC2)c1)C
0.255973	S(=O)(=O)(Nc1c(OC)cccc1)c2c(ccc(NC(=O)c3cc(ccc3)C(=O)NC)c2)C
0.255906	O=C(NCc1ncccn1)c2ccc(Nc3c(OC)cc(OC)cc3)cc2
0.255906	O=C(NCc1ncccn1)c2ccc(Nc3c(OC)cc(OC)cc3)cc2
0.255906	O=C(NCc1ncccn1)c2ccc(Nc3c(OC)cc(OC)cc3)cc2
0.255906	O=C(NCc1ncccn1)c2ccc(Nc3c(OC)cc(OC)cc3)cc2
0.255906	O=C(NCc1ncccn1)c2ccc(Nc3c(OC)cc(OC)cc3)cc2
0.255906	O=C(NCc1ncccn1)c2ccc(Nc3c(OC)cc(OC)cc3)cc2
0.255906	O=C(NCc1ncccn1)c2ccc(Nc3c(OC)cc(OC)cc3)cc2
0.255906	O=C(NCc1ncccn1)c2ccc(Nc3c(OC)cc(OC)cc3)cc2
0.255906	O=C(NCc1ncccn1)c2ccc(Nc3c(OC)cc(OC)cc3)cc2
0.255906	O=C(NCc1ncccn1)c2ccc(Nc3c(OC)cc(OC)cc3)cc2
0.255556	Brc1c(NC(=O)c2cncc(c3ccc(cc3)C)c2)cc(O)c(OC)c1
0.255556	Brc1c(NC(=O)c2cncc(c3ccc(cc3)C)c2)cc(O)c(OC)c1
0.255556	Brc1c(NC(=O)c2cncc(c3ccc(cc3)C)c2)cc(O)c(OC)c1
0.255556	Brc1c(NC(=O)c2cncc(c3ccc(cc3)C)c2)cc(O)c(OC)c1
0.255556	Brc1c(NC(=O)c2cncc(c3ccc(cc3)C)c2)cc(O)c(OC)c1
0.255474	S1C(=NC(=C1)C)c2cc(ccc2)C(=O)NCCc3ccc(N4CCN(CC4)C)cc3
0.255396	Clc1c(cc(NC(=O)C=2N=C(SC2)C=3OC=CC3)cc1)C
0.255396	Clc1c(cc(NC(=O)C=2N=C(SC2)C=3OC=CC3)cc1)C
0.255396	Clc1c(cc(NC(=O)C=2N=C(SC2)C=3OC=CC3)cc1)C
0.255396	Clc1c(cc(NC(=O)C=2N=C(SC2)C=3OC=CC3)cc1)C
0.255396	Clc1c(cc(NC(=O)C=2N=C(SC2)C=3OC=CC3)cc1)C
0.255396	Clc1c(cc(NC(=O)C=2N=C(SC2)C=3OC=CC3)cc1)C
0.255245	O=C(Nc1cc(ccc1)C=2N=NNN2)c3cc4c(cc3)CCCC4N
0.255245	O=C(Nc1cc(ccc1)C=2N=NNN2)c3cc4c(cc3)CCCC4N
0.255245	O=C(Nc1cc(ccc1)C=2N=NNN2)c3cc4c(cc3)CCCC4N
0.255245	O=C(Nc1cc(ccc1)C=2N=NNN2)c3cc4c(cc3)CCCC4N
0.255245	O=C(Nc1cc(ccc1)C=2N=NNN2)c3cc4c(cc3)CCCC4N
0.255245	O=C(Nc1cc(ccc1)C=2N=NNN2)c3cc4c(cc3)CCCC4N
0.255245	O=C(Nc1cc(ccc1)C=2N=NNN2)c3cc4c(cc3)CCCC4N
0.255245	O=C(Nc1cc(ccc1)C=2N=NNN2)c3cc4c(cc3)CCCC4N
0.255245	O=C(Nc1cc(ccc1)C=2N=NNN2)c3cc4c(cc3)CCCC4N
0.255245	O=C(Nc1cc(ccc1)C=2N=NNN2)c3cc4c(cc3)CCCC4N
0.254717	O=C(Nc1ccc(cc1)CN2CCN(Cc3ccccc3)CC2)C=O
0.254545	Clc1c(NCC(=O)Nc2cc3OCCOc3cc2)cc(cc1)C(=O)Nc4ccccc4
0.254335	S(=O)(=O)(Nc1c(OC)cccc1)c2c(ccc(NC(=O)C3=NOC(=C3CN4CCN(CC4)C)C)c2)C
0.254335	S(=O)(=O)(Nc1c(OC)cccc1)c2c(ccc(NC(=O)C3=NOC(=C3CN4CCN(CC4)C)C)c2)C
0.254335	S(=O)(=O)(Nc1c(OC)cccc1)c2c(ccc(NC(=O)C3=NOC(=C3CN4CCN(CC4)C)C)c2)C
0.254335	S(=O)(=O)(Nc1c(OC)cccc1)c2c(ccc(NC(=O)C3=NOC(=C3CN4CCN(CC4)C)C)c2)C
0.254335	S(=O)(=O)(Nc1c(OC)cccc1)c2c(ccc(NC(=O)C3=NOC(=C3CN4CCN(CC4)C)C)c2)C
0.254335	S(=O)(=O)(Nc1c(OC)cccc1)c2c(ccc(NC(=O)C3=NOC(=C3CN4CCN(CC4)C)C)c2)C
0.254335	S(=O)(=O)(Nc1c(OC)cccc1)c2c(ccc(NC(=O)C3=NOC(=C3CN4CCN(CC4)C)C)c2)C
0.254335	S(=O)(=O)(Nc1c(OC)cccc1)c2c(ccc(NC(=O)C3=NOC(=C3CN4CCN(CC4)C)C)c2)C
0.254335	S(=O)(=O)(Nc1c(OC)cccc1)c2c(ccc(NC(=O)C3=NOC(=C3CN4CCN(CC4)C)C)c2)C
0.254335	S(=O)(=O)(Nc1c(OC)cccc1)c2c(ccc(NC(=O)C3=NOC(=C3CN4CCN(CC4)C)C)c2)C
0.253571	O=C(Nc1cc(ccc1)C=2N=NNN2)c3cnc(cc3)C4(CN)CCC4
0.253571	O=C(Nc1cc(ccc1)C=2N=NNN2)c3cnc(cc3)C4(CN)CCC4
0.253571	O=C(Nc1cc(ccc1)C=2N=NNN2)c3cnc(cc3)C4(CN)CCC4
0.253571	O=C(Nc1cc(ccc1)C=2N=NNN2)c3cnc(cc3)C4(CN)CCC4
0.253571	O=C(Nc1cc(ccc1)C=2N=NNN2)c3cnc(cc3)C4(CN)CCC4
0.253571	[O-][N+](=O)c1c(NC2CC2)ccc(c1)C(=O)Nc3cc(ccc3)CCC(=O)O
0.253571	[O-][N+](=O)c1c(NC2CC2)ccc(c1)C(=O)Nc3cc(ccc3)CCC(=O)O
0.253571	[O-][N+](=O)c1c(NC2CC2)ccc(c1)C(=O)Nc3cc(ccc3)CCC(=O)O
0.253571	[O-][N+](=O)c1c(NC2CC2)ccc(c1)C(=O)Nc3cc(ccc3)CCC(=O)O
0.253571	[O-][N+](=O)c1c(NC2CC2)ccc(c1)C(=O)Nc3cc(ccc3)CCC(=O)O
0.253571	[O-][N+](=O)c1c(NC2CC2)ccc(c1)C(=O)Nc3cc(ccc3)CCC(=O)O
0.253571	[O-][N+](=O)c1c(NC2CC2)ccc(c1)C(=O)Nc3cc(ccc3)CCC(=O)O
0.253571	[O-][N+](=O)c1c(NC2CC2)ccc(c1)C(=O)Nc3cc(ccc3)CCC(=O)O
0.253571	[O-][N+](=O)c1c(NC2CC2)ccc(c1)C(=O)Nc3cc(ccc3)CCC(=O)O
0.253571	[O-][N+](=O)c1c(NC2CC2)ccc(c1)C(=O)Nc3cc(ccc3)CCC(=O)O
0.253378	Fc1ccc(cc1)CNC(=O)CC2CN(C(=O)c3cc(NC(=O)c4cnccc4)ccc3)CCC2
0.253378	Fc1ccc(cc1)CNC(=O)CC2CN(C(=O)c3cc(NC(=O)c4cnccc4)ccc3)CCC2
0.253378	Fc1ccc(cc1)CNC(=O)CC2CN(C(=O)c3cc(NC(=O)c4cnccc4)ccc3)CCC2
0.253378	Fc1ccc(cc1)CNC(=O)CC2CN(C(=O)c3cc(NC(=O)c4cnccc4)ccc3)CCC2
0.253378	Fc1ccc(cc1)CNC(=O)CC2CN(C(=O)c3cc(NC(=O)c4cnccc4)ccc3)CCC2
0.253378	Fc1ccc(cc1)CNC(=O)CC2CN(C(=O)c3cc(NC(=O)c4cnccc4)ccc3)CCC2
0.253378	Fc1ccc(cc1)CNC(=O)CC2CN(C(=O)c3cc(NC(=O)c4cnccc4)ccc3)CCC2
0.253378	Fc1ccc(cc1)CNC(=O)CC2CN(C(=O)c3cc(NC(=O)c4cnccc4)ccc3)CCC2
0.253378	Fc1ccc(cc1)CNC(=O)CC2CN(C(=O)c3cc(NC(=O)c4cnccc4)ccc3)CCC2
0.253378	Fc1ccc(cc1)CNC(=O)CC2CN(C(=O)c3cc(NC(=O)c4cnccc4)ccc3)CCC2
0.253333	Clc1c(cc(NC(=O)CSC2=NN=C(N2c3ccc(Cl)cc3)c4cnccc4)cc1)C
0.252918	O=C(NCCc1ccccc1)c2ccc(NC(=O)C3CN(Cc4ccccc4)CC3)cc2
0.252918	O=C(NCCc1ccccc1)c2ccc(NC(=O)C3CN(Cc4ccccc4)CC3)cc2
0.252918	O=C(NCCc1ccccc1)c2ccc(NC(=O)C3CN(Cc4ccccc4)CC3)cc2
0.252918	O=C(NCCc1ccccc1)c2ccc(NC(=O)C3CN(Cc4ccccc4)CC3)cc2
0.252918	O=C(NCCc1ccccc1)c2ccc(NC(=O)C3CN(Cc4ccccc4)CC3)cc2
0.252918	O=C(NCCc1ccccc1)c2ccc(NC(=O)C3CN(Cc4ccccc4)CC3)cc2
0.252918	O=C(NCCc1ccccc1)c2ccc(NC(=O)C3CN(Cc4ccccc4)CC3)cc2
0.252918	O=C(NCCc1ccccc1)c2ccc(NC(=O)C3CN(Cc4ccccc4)CC3)cc2
0.252918	O=C(NCCc1ccccc1)c2ccc(NC(=O)C3CN(Cc4ccccc4)CC3)cc2
0.252918	O=C(NCCc1ccccc1)c2ccc(NC(=O)C3CN(Cc4ccccc4)CC3)cc2
0.252918	O=C(NCc1nc(OC)ccn1)c2cncc(c3ccc(cc3)C)c2
0.252918	O=C(NCc1nc(OC)ccn1)c2cncc(c3ccc(cc3)C)c2
0.252918	O=C(NCc1nc(OC)ccn1)c2cncc(c3ccc(cc3)C)c2
0.252918	O=C(NCc1nc(OC)ccn1)c2cncc(c3ccc(cc3)C)c2
0.252918	O=C(NCc1nc(OC)ccn1)c2cncc(c3ccc(cc3)C)c2
0.252918	O=C(NCc1nc(OC)ccn1)c2cncc(c3ccc(cc3)C)c2
0.252918	O=C(NCc1nc(OC)ccn1)c2cncc(c3ccc(cc3)C)c2
0.252918	O=C(NCc1nc(OC)ccn1)c2cncc(c3ccc(cc3)C)c2
0.252918	O=C(NCc1nc(OC)ccn1)c2cncc(c3ccc(cc3)C)c2
0.252918	O=C(NCc1nc(OC)ccn1)c2cncc(c3ccc(cc3)C)c2
0.252492	Clc1cc(ccc1)C(=O)Nc2cc(c(NS(=O)(=O)C=3C=NN(C3)CC(F)F)cc2)C
0.252492	Clc1cc(ccc1)C(=O)Nc2cc(c(NS(=O)(=O)C=3C=NN(C3)CC(F)F)cc2)C
0.252492	Clc1cc(ccc1)C(=O)Nc2cc(c(NS(=O)(=O)C=3C=NN(C3)CC(F)F)cc2)C
0.252492	Clc1cc(ccc1)C(=O)Nc2cc(c(NS(=O)(=O)C=3C=NN(C3)CC(F)F)cc2)C
0.252492	Clc1cc(ccc1)C(=O)Nc2cc(c(NS(=O)(=O)C=3C=NN(C3)CC(F)F)cc2)C
0.252492	Clc1cc(ccc1)C(=O)Nc2cc(c(NS(=O)(=O)C=3C=NN(C3)CC(F)F)cc2)C
0.252492	Clc1cc(ccc1)C(=O)Nc2cc(c(NS(=O)(=O)C=3C=NN(C3)CC(F)F)cc2)C
0.252492	Clc1cc(ccc1)C(=O)Nc2cc(c(NS(=O)(=O)C=3C=NN(C3)CC(F)F)cc2)C
0.252492	Clc1cc(ccc1)C(=O)Nc2cc(c(NS(=O)(=O)C=3C=NN(C3)CC(F)F)cc2)C
0.252492	Clc1cc(ccc1)C(=O)Nc2cc(c(NS(=O)(=O)C=3C=NN(C3)CC(F)F)cc2)C
0.252396	S1C(=NC(c2cc(C#N)ccc2)=C1)NC(=O)C(=O)NCC3CN(Cc4cnccc4)CCC3
0.251908	Clc1ccc(c2nc(cc(n2)C)COC(=O)c3ccc(Nc4cnccc4)cc3)cc1
0.251852	Clc1c(ccc(c1)CC(=O)Nc2nc(ncc2)C3(CC3)C)C
0.251852	Clc1c(ccc(c1)CC(=O)Nc2nc(ncc2)C3(CC3)C)C
0.251852	Clc1c(ccc(c1)CC(=O)Nc2nc(ncc2)C3(CC3)C)C
0.251852	Clc1c(ccc(c1)CC(=O)Nc2nc(ncc2)C3(CC3)C)C
0.251852	Clc1c(ccc(c1)CC(=O)Nc2nc(ncc2)C3(CC3)C)C
0.251852	Clc1c(ccc(c1)CC(=O)Nc2nc(ncc2)C3(CC3)C)C
0.251852	Clc1c(ccc(c1)CC(=O)Nc2nc(ncc2)C3(CC3)C)C
0.251852	Clc1c(ccc(c1)CC(=O)Nc2nc(ncc2)C3(CC3)C)C
0.251852	Clc1c(ccc(c1)CC(=O)Nc2nc(ncc2)C3(CC3)C)C
0.251852	Clc1c(ccc(c1)CC(=O)Nc2nc(ncc2)C3(CC3)C)C
0.251825	Clc1c(Cl)ccc(Nc2c(cccc2)C(=O)Nc3cc(NC(=O)C=C)c(F)cc3)c1
0.251825	Clc1c(Cl)ccc(Nc2c(cccc2)C(=O)Nc3cc(NC(=O)C=C)c(F)cc3)c1
0.251825	Clc1c(Cl)ccc(Nc2c(cccc2)C(=O)Nc3cc(NC(=O)C=C)c(F)cc3)c1
0.251825	Clc1c(Cl)ccc(Nc2c(cccc2)C(=O)Nc3cc(NC(=O)C=C)c(F)cc3)c1
0.251825	Clc1c(Cl)ccc(Nc2c(cccc2)C(=O)Nc3cc(NC(=O)C=C)c(F)cc3)c1
0.251825	Clc1c(Cl)ccc(Nc2c(cccc2)C(=O)Nc3cc(NC(=O)C=C)c(F)cc3)c1
0.251825	O=C(Nc1c(cc(N2CCCC2)cc1)C)c3cc(c(O)cc3)C(=O)C
0.251825	O=C(Nc1c(cc(N2CCCC2)cc1)C)c3cc(c(O)cc3)C(=O)C
0.251825	O=C(Nc1c(cc(N2CCCC2)cc1)C)c3cc(c(O)cc3)C(=O)C
0.251825	O=C(Nc1c(cc(N2CCCC2)cc1)C)c3cc(c(O)cc3)C(=O)C
0.251825	O=C(Nc1c(cc(N2CCCC2)cc1)C)c3cc(c(O)cc3)C(=O)C
0.251799	FC(F)(F)C(c1ccc(cc1)C(=O)Nc2cc(ccc2)CN3C(=O)CCCC3)C
0.251799	FC(F)(F)C(c1ccc(cc1)C(=O)Nc2cc(ccc2)CN3C(=O)CCCC3)C
0.251799	FC(F)(F)C(c1ccc(cc1)C(=O)Nc2cc(ccc2)CN3C(=O)CCCC3)C
0.251799	FC(F)(F)C(c1ccc(cc1)C(=O)Nc2cc(ccc2)CN3C(=O)CCCC3)C
0.251799	FC(F)(F)C(c1ccc(cc1)C(=O)Nc2cc(ccc2)CN3C(=O)CCCC3)C
0.251799	FC(F)(F)C(c1ccc(cc1)C(=O)Nc2cc(ccc2)CN3C(=O)CCCC3)C
0.251799	FC(F)(F)C(c1ccc(cc1)C(=O)Nc2cc(ccc2)CN3C(=O)CCCC3)C
0.251799	FC(F)(F)C(c1ccc(cc1)C(=O)Nc2cc(ccc2)CN3C(=O)CCCC3)C
0.251799	FC(F)(F)C(c1ccc(cc1)C(=O)Nc2cc(ccc2)CN3C(=O)CCCC3)C
0.251799	FC(F)(F)C(c1ccc(cc1)C(=O)Nc2cc(ccc2)CN3C(=O)CCCC3)C
0.251724	FC(F)(F)c1nc(nc(N(Cc2ccc(cc2)C(=O)NC)CC=3OC=CC3)c1)c4cnccc4
0.251724	FC(F)(F)c1nc(nc(N(Cc2ccc(cc2)C(=O)NC)CC=3OC=CC3)c1)c4cnccc4
0.251724	FC(F)(F)c1nc(nc(N(Cc2ccc(cc2)C(=O)NC)CC=3OC=CC3)c1)c4cnccc4
0.251724	FC(F)(F)c1nc(nc(N(Cc2ccc(cc2)C(=O)NC)CC=3OC=CC3)c1)c4cnccc4
0.251724	FC(F)(F)c1nc(nc(N(Cc2ccc(cc2)C(=O)NC)CC=3OC=CC3)c1)c4cnccc4
0.251724	FC(F)(F)c1nc(nc(N(Cc2ccc(cc2)C(=O)NC)CC=3OC=CC3)c1)c4cnccc4
0.251724	FC(F)(F)c1nc(nc(N(Cc2ccc(cc2)C(=O)NC)CC=3OC=CC3)c1)c4cnccc4
0.251724	FC(F)(F)c1nc(nc(N(Cc2ccc(cc2)C(=O)NC)CC=3OC=CC3)c1)c4cnccc4
0.251724	FC(F)(F)c1nc(nc(N(Cc2ccc(cc2)C(=O)NC)CC=3OC=CC3)c1)c4cnccc4
0.251724	FC(F)(F)c1nc(nc(N(Cc2ccc(cc2)C(=O)NC)CC=3OC=CC3)c1)c4cnccc4
0.25098	Ic1cc(NC(=O)c2cc(Cl)ncc2)c(OC)cc1
0.25098	Ic1cc(NC(=O)c2cc(Cl)ncc2)c(OC)cc1
0.25098	Ic1cc(NC(=O)c2cc(Cl)ncc2)c(OC)cc1
0.25098	Ic1cc(NC(=O)c2cc(Cl)ncc2)c(OC)cc1
0.25098	Ic1cc(NC(=O)c2cc(Cl)ncc2)c(OC)cc1
0.25098	Ic1cc(NC(=O)c2cc(Cl)ncc2)c(OC)cc1
0.25098	Ic1cc(NC(=O)c2cc(Cl)ncc2)c(OC)cc1
0.25098	Ic1cc(NC(=O)c2cc(Cl)ncc2)c(OC)cc1
0.25098	Ic1cc(NC(=O)c2cc(Cl)ncc2)c(OC)cc1
0.25098	Ic1cc(NC(=O)c2cc(Cl)ncc2)c(OC)cc1
0.250936	O=C(Nc1cc(ccc1)C(=O)NCCCN2C(=O)CCC2)c3cnccc3
0.250936	O=C(Nc1cc(ccc1)C(=O)NCCCN2C(=O)CCC2)c3cnccc3
0.250936	O=C(Nc1cc(ccc1)C(=O)NCCCN2C(=O)CCC2)c3cnccc3
0.250936	O=C(Nc1cc(ccc1)C(=O)NCCCN2C(=O)CCC2)c3cnccc3
0.250936	O=C(Nc1cc(ccc1)C(=O)NCCCN2C(=O)CCC2)c3cnccc3
0.250936	O=C(Nc1cc(ccc1)C(=O)NCCCN2C(=O)CCC2)c3cnccc3
0.250936	O=C(Nc1cc(ccc1)C(=O)NCCCN2C(=O)CCC2)c3cnccc3
0.250936	O=C(Nc1cc(ccc1)C(=O)NCCCN2C(=O)CCC2)c3cnccc3
0.250936	O=C(Nc1cc(ccc1)C(=O)NCCCN2C(=O)CCC2)c3cnccc3
0.250936	O=C(Nc1cc(ccc1)C(=O)NCCCN2C(=O)CCC2)c3cnccc3
0.250896	O=C(Nc1cc(Nc2ccc(OC)cc2)ccc1)c3ccc(N4N=C(C=C4c5ccccc5)C)cc3
0.250896	O=C(Nc1cc(Nc2ccc(OC)cc2)ccc1)c3ccc(N4N=C(C=C4c5ccccc5)C)cc3
0.250896	O=C(Nc1cc(Nc2ccc(OC)cc2)ccc1)c3ccc(N4N=C(C=C4c5ccccc5)C)cc3
0.250896	O=C(Nc1cc(Nc2ccc(OC)cc2)ccc1)c3ccc(N4N=C(C=C4c5ccccc5)C)cc3
0.250896	O=C(Nc1cc(Nc2ccc(OC)cc2)ccc1)c3ccc(N4N=C(C=C4c5ccccc5)C)cc3
0.250896	O=C(Nc1cc(Nc2ccc(OC)cc2)ccc1)c3ccc(N4N=C(C=C4c5ccccc5)C)cc3
0.250896	O=C(Nc1cc(Nc2ccc(OC)cc2)ccc1)c3ccc(N4N=C(C=C4c5ccccc5)C)cc3
0.250896	O=C(Nc1cc(Nc2ccc(OC)cc2)ccc1)c3ccc(N4N=C(C=C4c5ccccc5)C)cc3
0.250896	O=C(Nc1cc(Nc2ccc(OC)cc2)ccc1)c3ccc(N4N=C(C=C4c5ccccc5)C)cc3
0.250896	O=C(Nc1cc(Nc2ccc(OC)cc2)ccc1)c3ccc(N4N=C(C=C4c5ccccc5)C)cc3
0.250859	O=C(NCc1c(c2ccc(cc2)CN3CCCC3)cccc1)c4c(nc(cc4)CN)C
0.250859	Clc1cc(ccc1)C(=O)Nc2cc(c(NS(=O)(=O)c3cc([N+]([O-])=O)cc(c3)C(=O)O)cc2)C
0.250859	Clc1cc(ccc1)C(=O)Nc2cc(c(NS(=O)(=O)c3cc([N+]([O-])=O)cc(c3)C(=O)O)cc2)C
0.250859	Clc1cc(ccc1)C(=O)Nc2cc(c(NS(=O)(=O)c3cc([N+]([O-])=O)cc(c3)C(=O)O)cc2)C
0.250859	Clc1cc(ccc1)C(=O)Nc2cc(c(NS(=O)(=O)c3cc([N+]([O-])=O)cc(c3)C(=O)O)cc2)C
0.250859	Clc1cc(ccc1)C(=O)Nc2cc(c(NS(=O)(=O)c3cc([N+]([O-])=O)cc(c3)C(=O)O)cc2)C
0.250859	Clc1cc(ccc1)C(=O)Nc2cc(c(NS(=O)(=O)c3cc([N+]([O-])=O)cc(c3)C(=O)O)cc2)C
0.250859	Clc1cc(ccc1)C(=O)Nc2cc(c(NS(=O)(=O)c3cc([N+]([O-])=O)cc(c3)C(=O)O)cc2)C
0.250859	Clc1cc(ccc1)C(=O)Nc2cc(c(NS(=O)(=O)c3cc([N+]([O-])=O)cc(c3)C(=O)O)cc2)C
0.250859	Clc1cc(ccc1)C(=O)Nc2cc(c(NS(=O)(=O)c3cc([N+]([O-])=O)cc(c3)C(=O)O)cc2)C
0.250859	Clc1cc(ccc1)C(=O)Nc2cc(c(NS(=O)(=O)c3cc([N+]([O-])=O)cc(c3)C(=O)O)cc2)C
0.25	O=C(Nc1nc(c(cc1)C=2C=NN(C2)C)C)C(=O)NCC3CN(Cc4cnccc4)CCC3
0.25	O=C(Nc1nc(c(cc1)C=2C=NN(C2)C)C)C(=O)NCC3CN(Cc4cnccc4)CCC3
0.25	O=C(Nc1nc(c(cc1)C=2C=NN(C2)C)C)C(=O)NCC3CN(Cc4cnccc4)CCC3
0.25	O=C(Nc1nc(c(cc1)C=2C=NN(C2)C)C)C(=O)NCC3CN(Cc4cnccc4)CCC3
0.25	O=C(Nc1nc(c(cc1)C=2C=NN(C2)C)C)C(=O)NCC3CN(Cc4cnccc4)CCC3
0.25	O=C(Nc1nc(c(cc1)C=2C=NN(C2)C)C)C(=O)NCC3CN(Cc4cnccc4)CCC3
0.25	O=C(Nc1nc(c(cc1)C=2C=NN(C2)C)C)C(=O)NCC3CN(Cc4cnccc4)CCC3
0.25	O=C(Nc1nc(c(cc1)C=2C=NN(C2)C)C)C(=O)NCC3CN(Cc4cnccc4)CCC3
0.25	O=C(NOC(CO)(C)C)c1cc(NC(=O)c2cnccc2)ccc1
0.25	O=C(NOC(CO)(C)C)c1cc(NC(=O)c2cnccc2)ccc1
0.25	O=C(NOC(CO)(C)C)c1cc(NC(=O)c2cnccc2)ccc1
0.25	S=C(Nc1c(OC)ccc(OC)c1)Nc2cncc(c2)C3=NNC=C3
0.25	S=C(Nc1c(OC)ccc(OC)c1)Nc2cncc(c2)C3=NNC=C3
0.25	S=C(Nc1c(OC)ccc(OC)c1)Nc2cncc(c2)C3=NNC=C3
0.25	S=C(Nc1c(OC)ccc(OC)c1)Nc2cncc(c2)C3=NNC=C3
0.25	S=C(Nc1c(OC)ccc(OC)c1)Nc2cncc(c2)C3=NNC=C3
0.25	S=C(Nc1c(OC)ccc(OC)c1)Nc2cncc(c2)C3=NNC=C3
0.25	Clc1c(cc(NC(=O)c2cc(c(F)cc2)C(F)(F)F)cc1)C
0.25	Clc1c(cc(NC(=O)c2cc(c(F)cc2)C(F)(F)F)cc1)C
0.25	Clc1c(cc(NC(=O)c2cc(c(F)cc2)C(F)(F)F)cc1)C
0.25	Clc1c(cc(NC(=O)c2cc(c(F)cc2)C(F)(F)F)cc1)C
0.25	Clc1c(cc(NC(=O)c2cc(c(F)cc2)C(F)(F)F)cc1)C
0.25	Clc1c(cc(NC(=O)c2cc(c(F)cc2)C(F)(F)F)cc1)C
0.25	Clc1c(cc(NC(=O)c2cc(c(F)cc2)C(F)(F)F)cc1)C
0.25	Clc1c(cc(NC(=O)c2cc(c(F)cc2)C(F)(F)F)cc1)C
0.25	Clc1c(cc(NC(=O)c2cc(c(F)cc2)C(F)(F)F)cc1)C
0.25	Clc1c(cc(NC(=O)c2cc(c(F)cc2)C(F)(F)F)cc1)C
0.25	Clc1c(NC(=O)CC(CC(F)(F)F)C)cc(cc1)C(=O)Nc2ccccc2
0.25	Clc1c(NC(=O)CC(CC(F)(F)F)C)cc(cc1)C(=O)Nc2ccccc2
0.25	O=C(Nc1c(OC)cc(NC(=O)CN2CCN(CC3=Nc4c(N3)cccc4)CC2)c(OC)c1)c5ccccc5
0.25	O=C(NOC(CO)(C)C)c1cc(NC(=O)c2cnccc2)ccc1
0.25	O=C(NOC(CO)(C)C)c1cc(NC(=O)c2cnccc2)ccc1
0.25	O=C(NOC(CO)(C)C)c1cc(NC(=O)c2cnccc2)ccc1
0.25	O=C(Nc1cc(ccc1)CN2CCOCC2)C=3N=NN(c4ccccc4)C3
0.25	O=C(Nc1cc(ccc1)CN2CCOCC2)C=3N=NN(c4ccccc4)C3
0.25	O=C(Nc1cc(ccc1)CN2CCOCC2)C=3N=NN(c4ccccc4)C3
0.25	O=C(Nc1cc(ccc1)CN2CCOCC2)C=3N=NN(c4ccccc4)C3
0.25	O=C(Nc1cc(ccc1)CN2CCOCC2)C=3N=NN(c4ccccc4)C3
0.25	O=C(Nc1cc(ccc1)CN2CCOCC2)C=3N=NN(c4ccccc4)C3
0.25	O=C(Nc1cc(ccc1)CN2CCOCC2)C=3N=NN(c4ccccc4)C3
0.25	O=C(Nc1cc(ccc1)CN2CCOCC2)C=3N=NN(c4ccccc4)C3
0.25	O=C(Nc1cc(ccc1)CN2CCOCC2)C=3N=NN(c4ccccc4)C3
0.25	O=C(Nc1cc(ccc1)CN2CCOCC2)C=3N=NN(c4ccccc4)C3
0.249135	Fc1c(ccc(NC(=O)c2ccc(Nc3c(OC)cc(OC)cc3)cc2)c1)CNC(=O)OC(C)(C)C
0.249135	Fc1c(ccc(NC(=O)c2ccc(Nc3c(OC)cc(OC)cc3)cc2)c1)CNC(=O)OC(C)(C)C
0.249135	Fc1c(ccc(NC(=O)c2ccc(Nc3c(OC)cc(OC)cc3)cc2)c1)CNC(=O)OC(C)(C)C
0.249135	Fc1c(ccc(NC(=O)c2ccc(Nc3c(OC)cc(OC)cc3)cc2)c1)CNC(=O)OC(C)(C)C
0.249135	Fc1c(ccc(NC(=O)c2ccc(Nc3c(OC)cc(OC)cc3)cc2)c1)CNC(=O)OC(C)(C)C
0.249135	Fc1c(ccc(NC(=O)c2ccc(Nc3c(OC)cc(OC)cc3)cc2)c1)CNC(=O)OC(C)(C)C
0.249135	Fc1c(ccc(NC(=O)c2ccc(Nc3c(OC)cc(OC)cc3)cc2)c1)CNC(=O)OC(C)(C)C
0.249135	Fc1c(ccc(NC(=O)c2ccc(Nc3c(OC)cc(OC)cc3)cc2)c1)CNC(=O)OC(C)(C)C
0.249135	Fc1c(ccc(NC(=O)c2ccc(Nc3c(OC)cc(OC)cc3)cc2)c1)CNC(=O)OC(C)(C)C
0.249135	Fc1c(ccc(NC(=O)c2ccc(Nc3c(OC)cc(OC)cc3)cc2)c1)CNC(=O)OC(C)(C)C
0.249042	O=C(Nc1cc(ccc1)C(=O)Nc2cc(N3N=CC=C3C)ccc2)c4cnccc4
0.249042	O=C(Nc1cc(ccc1)C(=O)Nc2cc(N3N=CC=C3C)ccc2)c4cnccc4
0.249042	O=C(Nc1cc(ccc1)C(=O)Nc2cc(N3N=CC=C3C)ccc2)c4cnccc4
0.249042	O=C(Nc1cc(ccc1)C(=O)Nc2cc(N3N=CC=C3C)ccc2)c4cnccc4
0.249042	O=C(Nc1cc(ccc1)C(=O)Nc2cc(N3N=CC=C3C)ccc2)c4cnccc4
0.249042	O=C(Nc1cc(ccc1)C(=O)Nc2cc(N3N=CC=C3C)ccc2)c4cnccc4
0.249042	O=C(Nc1cc(ccc1)C(=O)Nc2cc(N3N=CC=C3C)ccc2)c4cnccc4
0.249042	O=C(Nc1cc(ccc1)C(=O)Nc2cc(N3N=CC=C3C)ccc2)c4cnccc4
0.249012	S1C=C(c2ccc(NC(=O)c3cc(c(F)cc3)C(F)(F)F)cc2)C=C1
0.249012	S1C=C(c2ccc(NC(=O)c3cc(c(F)cc3)C(F)(F)F)cc2)C=C1
0.249012	S1C=C(c2ccc(NC(=O)c3cc(c(F)cc3)C(F)(F)F)cc2)C=C1
0.249012	S1C=C(c2ccc(NC(=O)c3cc(c(F)cc3)C(F)(F)F)cc2)C=C1
0.249012	S1C=C(c2ccc(NC(=O)c3cc(c(F)cc3)C(F)(F)F)cc2)C=C1
0.248387	Brc1ccc(NS(=O)(=O)c2c(Cl)ccc(NC(=O)c3c(Nc4cc(F)ccc4)cncc3)c2)cc1
0.248387	Brc1ccc(NS(=O)(=O)c2c(Cl)ccc(NC(=O)c3c(Nc4cc(F)ccc4)cncc3)c2)cc1
0.248387	Brc1ccc(NS(=O)(=O)c2c(Cl)ccc(NC(=O)c3c(Nc4cc(F)ccc4)cncc3)c2)cc1
0.248387	Brc1ccc(NS(=O)(=O)c2c(Cl)ccc(NC(=O)c3c(Nc4cc(F)ccc4)cncc3)c2)cc1
0.248387	Brc1ccc(NS(=O)(=O)c2c(Cl)ccc(NC(=O)c3c(Nc4cc(F)ccc4)cncc3)c2)cc1
0.248387	Brc1ccc(NS(=O)(=O)c2c(Cl)ccc(NC(=O)c3c(Nc4cc(F)ccc4)cncc3)c2)cc1
0.248175	Clc1c(Nc2c(cccc2)CC(=O)Nc3cc(ccc3)CN4CCOCC4)c(Cl)ccc1
0.248175	Clc1c(Nc2c(cccc2)CC(=O)Nc3cc(ccc3)CN4CCOCC4)c(Cl)ccc1
0.248175	Clc1c(Nc2c(cccc2)CC(=O)Nc3cc(ccc3)CN4CCOCC4)c(Cl)ccc1
0.248175	Clc1c(Nc2c(cccc2)CC(=O)Nc3cc(ccc3)CN4CCOCC4)c(Cl)ccc1
0.248175	Clc1c(Nc2c(cccc2)CC(=O)Nc3cc(ccc3)CN4CCOCC4)c(Cl)ccc1
0.248175	Clc1c(Nc2c(cccc2)CC(=O)Nc3cc(ccc3)CN4CCOCC4)c(Cl)ccc1
0.248175	Clc1c(Nc2c(cccc2)CC(=O)Nc3cc(ccc3)CN4CCOCC4)c(Cl)ccc1
0.248175	Clc1c(Nc2c(cccc2)CC(=O)Nc3cc(ccc3)CN4CCOCC4)c(Cl)ccc1
0.248175	Clc1c(Nc2c(cccc2)CC(=O)Nc3cc(ccc3)CN4CCOCC4)c(Cl)ccc1
0.248175	Clc1c(Nc2c(cccc2)CC(=O)Nc3cc(ccc3)CN4CCOCC4)c(Cl)ccc1
0.248148	Clc1c(cc(NC(=O)C)cc1)C(=O)NCCc2ccc(N3CCN(CC3)C)cc2
0.248148	Clc1c(cc(NC(=O)C)cc1)C(=O)NCCc2ccc(N3CCN(CC3)C)cc2
0.248148	Clc1c(cc(NC(=O)C)cc1)C(=O)NCCc2ccc(N3CCN(CC3)C)cc2
0.248148	Clc1c(cc(NC(=O)C)cc1)C(=O)NCCc2ccc(N3CCN(CC3)C)cc2
0.248148	Clc1c(cc(NC(=O)C)cc1)C(=O)NCCc2ccc(N3CCN(CC3)C)cc2
0.248148	Clc1c(cc(NC(=O)C)cc1)C(=O)NCCc2ccc(N3CCN(CC3)C)cc2
0.248148	Clc1c(cc(NC(=O)C)cc1)C(=O)NCCc2ccc(N3CCN(CC3)C)cc2
0.248148	Clc1c(cc(NC(=O)C)cc1)C(=O)NCCc2ccc(N3CCN(CC3)C)cc2
0.248148	Clc1c(cc(NC(=O)C)cc1)C(=O)NCCc2ccc(N3CCN(CC3)C)cc2
0.248148	Clc1c(cc(NC(=O)C)cc1)C(=O)NCCc2ccc(N3CCN(CC3)C)cc2
0.24812	S1CCN(C(=O)c2cc(NC(=O)N3CCC(NC)CC3)c(cc2)C)CC1
0.24812	S1CCN(C(=O)c2cc(NC(=O)N3CCC(NC)CC3)c(cc2)C)CC1
0.24812	S1CCN(C(=O)c2cc(NC(=O)N3CCC(NC)CC3)c(cc2)C)CC1
0.24812	S1CCN(C(=O)c2cc(NC(=O)N3CCC(NC)CC3)c(cc2)C)CC1
0.24812	S1CCN(C(=O)c2cc(NC(=O)N3CCC(NC)CC3)c(cc2)C)CC1
0.24812	S1CCN(C(=O)c2cc(NC(=O)N3CCC(NC)CC3)c(cc2)C)CC1
0.24812	S1CCN(C(=O)c2cc(NC(=O)N3CCC(NC)CC3)c(cc2)C)CC1
0.24812	S1CCN(C(=O)c2cc(NC(=O)N3CCC(NC)CC3)c(cc2)C)CC1
0.24812	S1CCN(C(=O)c2cc(NC(=O)N3CCC(NC)CC3)c(cc2)C)CC1
0.24812	S1CCN(C(=O)c2cc(NC(=O)N3CCC(NC)CC3)c(cc2)C)CC1
0.248092	FC(F)c1c(OC)ccc(c1)C(=O)NCc2ccc(cc2)C(=O)Nc3ccncc3
0.248092	FC(F)c1c(OC)ccc(c1)C(=O)NCc2ccc(cc2)C(=O)Nc3ccncc3
0.247967	O=C(Nc1c(cc(cc1)C)C)Nc2cc(ccc2)CCC(=O)O
0.247967	O=C(Nc1c(cc(cc1)C)C)Nc2cc(ccc2)CCC(=O)O
0.247967	O=C(Nc1c(cc(cc1)C)C)Nc2cc(ccc2)CCC(=O)O
0.247967	O=C(Nc1c(cc(cc1)C)C)Nc2cc(ccc2)CCC(=O)O
0.247967	O=C(Nc1c(cc(cc1)C)C)Nc2cc(ccc2)CCC(=O)O
0.247967	O=C(Nc1c(cc(cc1)C)C)Nc2cc(ccc2)CCC(=O)O
0.247967	O=C(Nc1c(cc(cc1)C)C)Nc2cc(ccc2)CCC(=O)O
0.247967	O=C(Nc1c(cc(cc1)C)C)Nc2cc(ccc2)CCC(=O)O
0.247967	O=C(Nc1c(cc(cc1)C)C)Nc2cc(ccc2)CCC(=O)O
0.247967	O=C(Nc1c(cc(cc1)C)C)Nc2cc(ccc2)CCC(=O)O
0.247899	S(C1CCCCC1)Cc2cc(NC(=O)c3ccc(cc3)CN)ccc2
0.247899	S(C1CCCCC1)Cc2cc(NC(=O)c3ccc(cc3)CN)ccc2
0.247899	S(C1CCCCC1)Cc2cc(NC(=O)c3ccc(cc3)CN)ccc2
0.247899	S(C1CCCCC1)Cc2cc(NC(=O)c3ccc(cc3)CN)ccc2
0.247899	S(C1CCCCC1)Cc2cc(NC(=O)c3ccc(cc3)CN)ccc2
0.247899	S(C1CCCCC1)Cc2cc(NC(=O)c3ccc(cc3)CN)ccc2
0.247788	O=C(Nc1cc(ccc1)C(=O)Nc2cc(Nc3ccc(OC)cc3)ccc2)N
0.247788	O=C(Nc1cc(ccc1)C(=O)Nc2cc(Nc3ccc(OC)cc3)ccc2)N
0.247678	FC(F)(F)c1c(ccc(N2N=C(C=C2C)C)c1)CNC(=O)c3cc(NC(=O)c4cnccc4)ccc3
0.247678	FC(F)(F)c1c(ccc(N2N=C(C=C2C)C)c1)CNC(=O)c3cc(NC(=O)c4cnccc4)ccc3
0.247678	FC(F)(F)c1c(ccc(N2N=C(C=C2C)C)c1)CNC(=O)c3cc(NC(=O)c4cnccc4)ccc3
0.247678	FC(F)(F)c1c(ccc(N2N=C(C=C2C)C)c1)CNC(=O)c3cc(NC(=O)c4cnccc4)ccc3
0.247678	FC(F)(F)c1c(ccc(N2N=C(C=C2C)C)c1)CNC(=O)c3cc(NC(=O)c4cnccc4)ccc3
0.247678	FC(F)(F)c1c(ccc(N2N=C(C=C2C)C)c1)CNC(=O)c3cc(NC(=O)c4cnccc4)ccc3
0.247678	FC(F)(F)c1c(ccc(N2N=C(C=C2C)C)c1)CNC(=O)c3cc(NC(=O)c4cnccc4)ccc3
0.247678	FC(F)(F)c1c(ccc(N2N=C(C=C2C)C)c1)CNC(=O)c3cc(NC(=O)c4cnccc4)ccc3
0.247678	FC(F)(F)c1c(ccc(N2N=C(C=C2C)C)c1)CNC(=O)c3cc(NC(=O)c4cnccc4)ccc3
0.247649	Clc1c(ccc(NC(=O)C2=CC(=O)N(C=C2)CC3CNCCC3)c1)CN4CCOCC4
0.247649	Clc1c(ccc(NC(=O)C2=CC(=O)N(C=C2)CC3CNCCC3)c1)CN4CCOCC4
0.247649	Clc1c(ccc(NC(=O)C2=CC(=O)N(C=C2)CC3CNCCC3)c1)CN4CCOCC4
0.247649	Clc1c(ccc(NC(=O)C2=CC(=O)N(C=C2)CC3CNCCC3)c1)CN4CCOCC4
0.247649	Clc1c(ccc(NC(=O)C2=CC(=O)N(C=C2)CC3CNCCC3)c1)CN4CCOCC4
0.247649	Clc1c(ccc(NC(=O)C2=CC(=O)N(C=C2)CC3CNCCC3)c1)CN4CCOCC4
0.247649	Clc1c(ccc(NC(=O)C2=CC(=O)N(C=C2)CC3CNCCC3)c1)CN4CCOCC4
0.247649	Clc1c(ccc(NC(=O)C2=CC(=O)N(C=C2)CC3CNCCC3)c1)CN4CCOCC4
0.247649	Clc1c(ccc(NC(=O)C2=CC(=O)N(C=C2)CC3CNCCC3)c1)CN4CCOCC4
0.247649	Clc1c(ccc(NC(=O)C2=CC(=O)N(C=C2)CC3CNCCC3)c1)CN4CCOCC4
0.247619	O=C(O)CCc1cc(NC(=O)C=2C(=NN(c3ccccc3)C2)c4cc(c(cc4)C)C)ccc1
0.247619	O=C(O)CCc1cc(NC(=O)C=2C(=NN(c3ccccc3)C2)c4cc(c(cc4)C)C)ccc1
0.247619	O=C(O)CCc1cc(NC(=O)C=2C(=NN(c3ccccc3)C2)c4cc(c(cc4)C)C)ccc1
0.247619	O=C(O)CCc1cc(NC(=O)C=2C(=NN(c3ccccc3)C2)c4cc(c(cc4)C)C)ccc1
0.247619	O=C(O)CCc1cc(NC(=O)C=2C(=NN(c3ccccc3)C2)c4cc(c(cc4)C)C)ccc1
0.247619	O=C(O)CCc1cc(NC(=O)C=2C(=NN(c3ccccc3)C2)c4cc(c(cc4)C)C)ccc1
0.247619	O=C(O)CCc1cc(NC(=O)C=2C(=NN(c3ccccc3)C2)c4cc(c(cc4)C)C)ccc1
0.247619	O=C(O)CCc1cc(NC(=O)C=2C(=NN(c3ccccc3)C2)c4cc(c(cc4)C)C)ccc1
0.247619	O=C(O)CCc1cc(NC(=O)C=2C(=NN(c3ccccc3)C2)c4cc(c(cc4)C)C)ccc1
0.247619	O=C(O)CCc1cc(NC(=O)C=2C(=NN(c3ccccc3)C2)c4cc(c(cc4)C)C)ccc1
0.247492	Clc1cc(ccc1)C(=O)Nc2cc(c(NS(=O)(=O)c3cc4OCCCOc4cc3)cc2)C
0.247492	Clc1cc(ccc1)C(=O)Nc2cc(c(NS(=O)(=O)c3cc4OCCCOc4cc3)cc2)C
0.247492	Clc1cc(ccc1)C(=O)Nc2cc(c(NS(=O)(=O)c3cc4OCCCOc4cc3)cc2)C
0.247492	Clc1cc(ccc1)C(=O)Nc2cc(c(NS(=O)(=O)c3cc4OCCCOc4cc3)cc2)C
0.247492	Clc1cc(ccc1)C(=O)Nc2cc(c(NS(=O)(=O)c3cc4OCCCOc4cc3)cc2)C
0.246667	O=C(Nc1c(ccc(c1)Cc2ncccc2)C)C(=O)NC=3NN=C(c4c(cc(c(c4)C)C)C)C3
0.246667	O=C(Nc1c(ccc(c1)Cc2ncccc2)C)C(=O)NC=3NN=C(c4c(cc(c(c4)C)C)C)C3
0.246667	O=C(Nc1c(ccc(c1)Cc2ncccc2)C)C(=O)NC=3NN=C(c4c(cc(c(c4)C)C)C)C3
0.246667	O=C(Nc1c(ccc(c1)Cc2ncccc2)C)C(=O)NC=3NN=C(c4c(cc(c(c4)C)C)C)C3
0.246667	O=C(Nc1c(ccc(c1)Cc2ncccc2)C)C(=O)NC=3NN=C(c4c(cc(c(c4)C)C)C)C3
0.246667	O=C(Nc1c(ccc(c1)Cc2ncccc2)C)C(=O)NC=3NN=C(c4c(cc(c(c4)C)C)C)C3
0.246667	O=C(O)c1cc2c(cc1)CCCC2NC(=O)c3cc(NC(=O)c4cnccc4)ccc3
0.246667	O=C(O)c1cc2c(cc1)CCCC2NC(=O)c3cc(NC(=O)c4cnccc4)ccc3
0.246667	O=C(O)c1cc2c(cc1)CCCC2NC(=O)c3cc(NC(=O)c4cnccc4)ccc3
0.246667	O=C(Nc1c(ccc(c1)Cc2ncccc2)C)C(=O)NC=3NN=C(c4c(cc(c(c4)C)C)C)C3
0.246667	O=C(Nc1c(ccc(c1)Cc2ncccc2)C)C(=O)NC=3NN=C(c4c(cc(c(c4)C)C)C)C3
0.246667	O=C(Nc1c(ccc(c1)Cc2ncccc2)C)C(=O)NC=3NN=C(c4c(cc(c(c4)C)C)C)C3
0.246667	O=C(Nc1c(ccc(c1)Cc2ncccc2)C)C(=O)NC=3NN=C(c4c(cc(c(c4)C)C)C)C3
0.246479	Fc1c(NC(=O)C(=O)Nc2cc(F)c(cc2)CN)cc(NC(=O)c3cc4OCOc4cc3)cc1
0.246479	Fc1c(NC(=O)C(=O)Nc2cc(F)c(cc2)CN)cc(NC(=O)c3cc4OCOc4cc3)cc1
0.246479	Fc1c(NC(=O)C(=O)Nc2cc(F)c(cc2)CN)cc(NC(=O)c3cc4OCOc4cc3)cc1
0.246479	Fc1c(NC(=O)C(=O)Nc2cc(F)c(cc2)CN)cc(NC(=O)c3cc4OCOc4cc3)cc1
0.246479	Fc1c(NC(=O)C(=O)Nc2cc(F)c(cc2)CN)cc(NC(=O)c3cc4OCOc4cc3)cc1
0.246479	Fc1c(NC(=O)C(=O)Nc2cc(F)c(cc2)CN)cc(NC(=O)c3cc4OCOc4cc3)cc1
0.246479	Fc1c(NC(=O)C(=O)Nc2cc(F)c(cc2)CN)cc(NC(=O)c3cc4OCOc4cc3)cc1
0.246479	Fc1c(NC(=O)C(=O)Nc2cc(F)c(cc2)CN)cc(NC(=O)c3cc4OCOc4cc3)cc1
0.246479	Fc1c(NC(=O)C(=O)Nc2cc(F)c(cc2)CN)cc(NC(=O)c3cc4OCOc4cc3)cc1
0.246479	Fc1c(NC(=O)C(=O)Nc2cc(F)c(cc2)CN)cc(NC(=O)c3cc4OCOc4cc3)cc1
0.246324	O=C(Nc1ccc(cc1)C2=NOC(=N2)C3=NOC(c4cnccc4)=C3)C5CC5
0.246324	O=C(Nc1ccc(cc1)C2=NOC(=N2)C3=NOC(c4cnccc4)=C3)C5CC5
0.246324	O=C(Nc1ccc(cc1)C2=NOC(=N2)C3=NOC(c4cnccc4)=C3)C5CC5
0.246324	O=C(Nc1ccc(cc1)C2=NOC(=N2)C3=NOC(c4cnccc4)=C3)C5CC5
0.246324	O=C(Nc1ccc(cc1)C2=NOC(=N2)C3=NOC(c4cnccc4)=C3)C5CC5
0.246324	O=C(Nc1ccc(cc1)C2=NOC(=N2)C3=NOC(c4cnccc4)=C3)C5CC5
0.246324	O=C(Nc1ccc(cc1)C2=NOC(=N2)C3=NOC(c4cnccc4)=C3)C5CC5
0.246324	O=C(Nc1ccc(cc1)C2=NOC(=N2)C3=NOC(c4cnccc4)=C3)C5CC5
0.246324	O=C(Nc1ccc(cc1)C2=NOC(=N2)C3=NOC(c4cnccc4)=C3)C5CC5
0.246324	O=C(Nc1ccc(cc1)C2=NOC(=N2)C3=NOC(c4cnccc4)=C3)C5CC5
0.246324	O=C(O)C1(CCN(C(=O)c2cc(NC(=O)c3cnccc3)ccc2)CC1)C
0.246324	O=C(O)C1(CCN(C(=O)c2cc(NC(=O)c3cnccc3)ccc2)CC1)C
0.246324	O=C(O)C1(CCN(C(=O)c2cc(NC(=O)c3cnccc3)ccc2)CC1)C
0.246324	O=C(O)C1(CCN(C(=O)c2cc(NC(=O)c3cnccc3)ccc2)CC1)C
0.246324	O=C(O)C1(CCN(C(=O)c2cc(NC(=O)c3cnccc3)ccc2)CC1)C
0.246324	O=C(O)C1(CCN(C(=O)c2cc(NC(=O)c3cnccc3)ccc2)CC1)C
0.246324	O=C(O)C1(CCN(C(=O)c2cc(NC(=O)c3cnccc3)ccc2)CC1)C
0.246324	O=C(O)C1(CCN(C(=O)c2cc(NC(=O)c3cnccc3)ccc2)CC1)C
0.246324	O=C(O)C1(CCN(C(=O)c2cc(NC(=O)c3cnccc3)ccc2)CC1)C
0.246324	O=C(O)C1(CCN(C(=O)c2cc(NC(=O)c3cnccc3)ccc2)CC1)C
0.246324	O=C(N1CC(N2CCCCC2)CC1)c3cc(NC(=O)c4cnccc4)ccc3
0.246324	O=C(N1CC(N2CCCCC2)CC1)c3cc(NC(=O)c4cnccc4)ccc3
0.246324	O=C(N1CC(N2CCCCC2)CC1)c3cc(NC(=O)c4cnccc4)ccc3
0.246324	O=C(N1CC(N2CCCCC2)CC1)c3cc(NC(=O)c4cnccc4)ccc3
0.246324	O=C(N1CC(N2CCCCC2)CC1)c3cc(NC(=O)c4cnccc4)ccc3
0.246324	O=C(N1CC(N2CCCCC2)CC1)c3cc(NC(=O)c4cnccc4)ccc3
0.246324	O=C(N1CC(N2CCCCC2)CC1)c3cc(NC(=O)c4cnccc4)ccc3
0.246324	O=C(N1CC(N2CCCCC2)CC1)c3cc(NC(=O)c4cnccc4)ccc3
0.246324	O=C(N1CC(N2CCCCC2)CC1)c3cc(NC(=O)c4cnccc4)ccc3
0.246324	O=C(N1CC(N2CCCCC2)CC1)c3cc(NC(=O)c4cnccc4)ccc3
0.246269	Clc1c(NC(=O)c2cc(c(OC)cc2)C(F)F)cc(cc1)C(=O)Nc3ccccc3
0.246269	Clc1c(NC(=O)c2cc(c(OC)cc2)C(F)F)cc(cc1)C(=O)Nc3ccccc3
0.246269	Clc1c(NC(=O)c2cc(c(OC)cc2)C(F)F)cc(cc1)C(=O)Nc3ccccc3
0.246269	Clc1c(NC(=O)c2cc(c(OC)cc2)C(F)F)cc(cc1)C(=O)Nc3ccccc3
0.246269	Clc1c(NC(=O)c2cc(c(OC)cc2)C(F)F)cc(cc1)C(=O)Nc3ccccc3
0.246269	Clc1c(NC(=O)c2cc(c(OC)cc2)C(F)F)cc(cc1)C(=O)Nc3ccccc3
0.246269	Clc1c(NC(=O)c2cc(c(OC)cc2)C(F)F)cc(cc1)C(=O)Nc3ccccc3
0.246269	Clc1c(NC(=O)c2cc(c(OC)cc2)C(F)F)cc(cc1)C(=O)Nc3ccccc3
0.246269	Clc1c(NC(=O)c2cc(c(OC)cc2)C(F)F)cc(cc1)C(=O)Nc3ccccc3
0.246269	Clc1c(NC(=O)c2cc(c(OC)cc2)C(F)F)cc(cc1)C(=O)Nc3ccccc3
0.246201	S1C(=NC(c2ccc(cc2)CC(C)C)=C1)NC(=O)C=3C(=NN(c4ccccc4)C3)c5cc(c(cc5)C)C
0.246201	S1C(=NC(c2ccc(cc2)CC(C)C)=C1)NC(=O)C=3C(=NN(c4ccccc4)C3)c5cc(c(cc5)C)C
0.246201	S1C(=NC(c2ccc(cc2)CC(C)C)=C1)NC(=O)C=3C(=NN(c4ccccc4)C3)c5cc(c(cc5)C)C
0.246201	S1C(=NC(c2ccc(cc2)CC(C)C)=C1)NC(=O)C=3C(=NN(c4ccccc4)C3)c5cc(c(cc5)C)C
0.246201	S1C(=NC(c2ccc(cc2)CC(C)C)=C1)NC(=O)C=3C(=NN(c4ccccc4)C3)c5cc(c(cc5)C)C
0.246201	S1C(=NC(c2ccc(cc2)CC(C)C)=C1)NC(=O)C=3C(=NN(c4ccccc4)C3)c5cc(c(cc5)C)C
0.246201	S1C(=NC(c2ccc(cc2)CC(C)C)=C1)NC(=O)C=3C(=NN(c4ccccc4)C3)c5cc(c(cc5)C)C
0.246201	S1C(=NC(c2ccc(cc2)CC(C)C)=C1)NC(=O)C=3C(=NN(c4ccccc4)C3)c5cc(c(cc5)C)C
0.246201	S1C(=NC(c2ccc(cc2)CC(C)C)=C1)NC(=O)C=3C(=NN(c4ccccc4)C3)c5cc(c(cc5)C)C
0.245847	Brc1ccc(cc1)COc2c(OC)cc(cc2)C(=O)NCC3=NC(C=4SC=CC4)=CN3
0.245847	Brc1ccc(cc1)COc2c(OC)cc(cc2)C(=O)NCC3=NC(C=4SC=CC4)=CN3
0.245847	Brc1ccc(cc1)COc2c(OC)cc(cc2)C(=O)NCC3=NC(C=4SC=CC4)=CN3
0.245847	Brc1ccc(cc1)COc2c(OC)cc(cc2)C(=O)NCC3=NC(C=4SC=CC4)=CN3
0.245847	Brc1ccc(cc1)COc2c(OC)cc(cc2)C(=O)NCC3=NC(C=4SC=CC4)=CN3
0.245847	Brc1ccc(cc1)COc2c(OC)cc(cc2)C(=O)NCC3=NC(C=4SC=CC4)=CN3
0.245847	Brc1ccc(cc1)COc2c(OC)cc(cc2)C(=O)NCC3=NC(C=4SC=CC4)=CN3
0.245847	Brc1ccc(cc1)COc2c(OC)cc(cc2)C(=O)NCC3=NC(C=4SC=CC4)=CN3
0.245847	Brc1ccc(cc1)COc2c(OC)cc(cc2)C(=O)NCC3=NC(C=4SC=CC4)=CN3
0.245847	Brc1ccc(cc1)COc2c(OC)cc(cc2)C(=O)NCC3=NC(C=4SC=CC4)=CN3
0.245734	O=C(Nc1cc(ccc1)CN2CCOCC2)c3c(NC(=O)C(C)C)cc4c(c3)cccc4
0.245675	O=C(OC(C)(C)C)NCC=1OC=CC1C(=O)Nc2c(ccc(c2)C(=O)NC)C
0.245675	O=C(OC(C)(C)C)NCC=1OC=CC1C(=O)Nc2c(ccc(c2)C(=O)NC)C
0.245675	O=C(OC(C)(C)C)NCC=1OC=CC1C(=O)Nc2c(ccc(c2)C(=O)NC)C
0.245675	O=C(OC(C)(C)C)NCC=1OC=CC1C(=O)Nc2c(ccc(c2)C(=O)NC)C
0.245675	O=C(OC(C)(C)C)NCC=1OC=CC1C(=O)Nc2c(ccc(c2)C(=O)NC)C
0.245675	O=C(OC(C)(C)C)NCC=1OC=CC1C(=O)Nc2c(ccc(c2)C(=O)NC)C
0.245675	O=C(OC(C)(C)C)NCC=1OC=CC1C(=O)Nc2c(ccc(c2)C(=O)NC)C
[truncated: 8,001 more rows]
