# Supplementary material for: Galileo: Three-dimensional searching in large combinatorial fragment spaces on the example of pharmacophores
Source: J Comput Aided Mol Des. 2022 Nov 24;37(1):1–16. doi: 10.1007/s10822-022-00485-y (PMC10032335; doi:10.1007/s10822-022-00485-y)
Supplement: Supplementary file 4 — Supplementary file 3a [file 10822_2022_485_MOESM3_ESMa.zip › Imatinib_Galileo/11/out_8.csv]

Score	SMILES
0.466667	S1CCN(Cc2cc(NC(=O)c3ccc(NC(=O)Nc4ccccc4)cc3)c(cc2)C)CC1
0.466667	S1CCN(Cc2cc(NC(=O)c3ccc(NC(=O)Nc4ccccc4)cc3)c(cc2)C)CC1
0.466667	S1CCN(Cc2cc(NC(=O)c3ccc(NC(=O)Nc4ccccc4)cc3)c(cc2)C)CC1
0.466667	S1CCN(Cc2cc(NC(=O)c3ccc(NC(=O)Nc4ccccc4)cc3)c(cc2)C)CC1
0.466667	S1CCN(Cc2cc(NC(=O)c3ccc(NC(=O)Nc4ccccc4)cc3)c(cc2)C)CC1
0.466667	S1CCN(Cc2cc(NC(=O)c3ccc(NC(=O)Nc4ccccc4)cc3)c(cc2)C)CC1
0.466667	S1CCN(Cc2cc(NC(=O)c3ccc(NC(=O)Nc4ccccc4)cc3)c(cc2)C)CC1
0.466667	S1CCN(Cc2cc(NC(=O)c3ccc(NC(=O)Nc4ccccc4)cc3)c(cc2)C)CC1
0.466667	S1CCN(Cc2cc(NC(=O)c3ccc(NC(=O)Nc4ccccc4)cc3)c(cc2)C)CC1
0.466667	S1CCN(Cc2cc(NC(=O)c3ccc(NC(=O)Nc4ccccc4)cc3)c(cc2)C)CC1
0.446602	O=C(Nc1c(ccc(NC(=O)c2ccccc2)c1)C)c3ccc(c4ccccc4)cc3
0.446602	O=C(Nc1c(ccc(NC(=O)c2ccccc2)c1)C)c3ccc(c4ccccc4)cc3
0.446602	O=C(Nc1c(ccc(NC(=O)c2ccccc2)c1)C)c3ccc(c4ccccc4)cc3
0.446602	O=C(Nc1c(ccc(NC(=O)c2ccccc2)c1)C)c3ccc(c4ccccc4)cc3
0.446602	O=C(Nc1c(ccc(NC(=O)c2ccccc2)c1)C)c3ccc(c4ccccc4)cc3
0.442149	S1CCN(Cc2cc(NC(=O)c3cnc(NCC)cc3)c(cc2)C)CC1
0.442149	S1CCN(Cc2cc(NC(=O)c3cnc(NCC)cc3)c(cc2)C)CC1
0.442149	S1CCN(Cc2cc(NC(=O)c3cnc(NCC)cc3)c(cc2)C)CC1
0.442149	S1CCN(Cc2cc(NC(=O)c3cnc(NCC)cc3)c(cc2)C)CC1
0.442149	S1CCN(Cc2cc(NC(=O)c3cnc(NCC)cc3)c(cc2)C)CC1
0.442149	S1CCN(Cc2cc(NC(=O)c3cnc(NCC)cc3)c(cc2)C)CC1
0.442149	S1CCN(Cc2cc(NC(=O)c3cnc(NCC)cc3)c(cc2)C)CC1
0.442149	S1CCN(Cc2cc(NC(=O)c3cnc(NCC)cc3)c(cc2)C)CC1
0.442149	S1CCN(Cc2cc(NC(=O)c3cnc(NCC)cc3)c(cc2)C)CC1
0.442149	S1CCN(Cc2cc(NC(=O)c3cnc(NCC)cc3)c(cc2)C)CC1
0.413793	S(F)(F)(F)(F)(F)c1ccc(cc1)C(=O)Nc2c(ccc(c2)CN3CCSCC3)C
0.413793	S(F)(F)(F)(F)(F)c1ccc(cc1)C(=O)Nc2c(ccc(c2)CN3CCSCC3)C
0.413793	S(F)(F)(F)(F)(F)c1ccc(cc1)C(=O)Nc2c(ccc(c2)CN3CCSCC3)C
0.413793	S(F)(F)(F)(F)(F)c1ccc(cc1)C(=O)Nc2c(ccc(c2)CN3CCSCC3)C
0.412017	S1CCN(Cc2cc(NC(=O)c3ccc(OC(F)F)cc3)c(cc2)C)CC1
0.412017	S1CCN(Cc2cc(NC(=O)c3ccc(OC(F)F)cc3)c(cc2)C)CC1
0.412017	S1CCN(Cc2cc(NC(=O)c3ccc(OC(F)F)cc3)c(cc2)C)CC1
0.412017	S1CCN(Cc2cc(NC(=O)c3ccc(OC(F)F)cc3)c(cc2)C)CC1
0.412017	S1CCN(Cc2cc(NC(=O)c3ccc(OC(F)F)cc3)c(cc2)C)CC1
0.412017	S1CCN(Cc2cc(NC(=O)c3ccc(OC(F)F)cc3)c(cc2)C)CC1
0.412017	S1CCN(Cc2cc(NC(=O)c3ccc(OC(F)F)cc3)c(cc2)C)CC1
0.412017	S1CCN(Cc2cc(NC(=O)c3ccc(OC(F)F)cc3)c(cc2)C)CC1
0.412017	S1CCN(Cc2cc(NC(=O)c3ccc(OC(F)F)cc3)c(cc2)C)CC1
0.412017	S1CCN(Cc2cc(NC(=O)c3ccc(OC(F)F)cc3)c(cc2)C)CC1
0.397059	S1CCN(Cc2cc(NC(=O)c3ccc(N4N=NC=C4c5ccc(cc5)C)cc3)c(cc2)C)CC1
0.397059	S1CCN(Cc2cc(NC(=O)c3ccc(N4N=NC=C4c5ccc(cc5)C)cc3)c(cc2)C)CC1
0.397059	S1CCN(Cc2cc(NC(=O)c3ccc(N4N=NC=C4c5ccc(cc5)C)cc3)c(cc2)C)CC1
0.397059	S1CCN(Cc2cc(NC(=O)c3ccc(N4N=NC=C4c5ccc(cc5)C)cc3)c(cc2)C)CC1
0.397059	S1CCN(Cc2cc(NC(=O)c3ccc(N4N=NC=C4c5ccc(cc5)C)cc3)c(cc2)C)CC1
0.397059	S1CCN(Cc2cc(NC(=O)c3ccc(N4N=NC=C4c5ccc(cc5)C)cc3)c(cc2)C)CC1
0.397059	S1CCN(Cc2cc(NC(=O)c3ccc(N4N=NC=C4c5ccc(cc5)C)cc3)c(cc2)C)CC1
0.397059	S1CCN(Cc2cc(NC(=O)c3ccc(N4N=NC=C4c5ccc(cc5)C)cc3)c(cc2)C)CC1
0.397059	S1CCN(Cc2cc(NC(=O)c3ccc(N4N=NC=C4c5ccc(cc5)C)cc3)c(cc2)C)CC1
0.397059	S1CCN(Cc2cc(NC(=O)c3ccc(N4N=NC=C4c5ccc(cc5)C)cc3)c(cc2)C)CC1
0.387755	O=C(Nc1ccc(cc1)CN2CCN(CC2)CC)C3=NOC(c4cnccc4)=C3
0.387755	O=C(Nc1ccc(cc1)CN2CCN(CC2)CC)C3=NOC(c4cnccc4)=C3
0.387755	O=C(Nc1ccc(cc1)CN2CCN(CC2)CC)C3=NOC(c4cnccc4)=C3
0.387755	O=C(Nc1ccc(cc1)CN2CCN(CC2)CC)C3=NOC(c4cnccc4)=C3
0.387755	O=C(Nc1ccc(cc1)CN2CCN(CC2)CC)C3=NOC(c4cnccc4)=C3
0.387755	O=C(Nc1ccc(cc1)CN2CCN(CC2)CC)C3=NOC(c4cnccc4)=C3
0.387755	O=C(Nc1ccc(cc1)CN2CCN(CC2)CC)C3=NOC(c4cnccc4)=C3
0.387755	O=C(Nc1ccc(cc1)CN2CCN(CC2)CC)C3=NOC(c4cnccc4)=C3
0.387755	O=C(Nc1ccc(cc1)CN2CCN(CC2)CC)C3=NOC(c4cnccc4)=C3
0.387755	O=C(Nc1ccc(cc1)CN2CCN(CC2)CC)C3=NOC(c4cnccc4)=C3
0.385542	S1CCN(Cc2cc(NC(=O)c3ccc(cc3)C4(O)COC4)c(cc2)C)CC1
0.385542	S1CCN(Cc2cc(NC(=O)c3ccc(cc3)C4(O)COC4)c(cc2)C)CC1
0.385542	S1CCN(Cc2cc(NC(=O)c3ccc(cc3)C4(O)COC4)c(cc2)C)CC1
0.385542	S1CCN(Cc2cc(NC(=O)c3ccc(cc3)C4(O)COC4)c(cc2)C)CC1
0.385542	S1CCN(Cc2cc(NC(=O)c3ccc(cc3)C4(O)COC4)c(cc2)C)CC1
0.385542	S1CCN(Cc2cc(NC(=O)c3ccc(cc3)C4(O)COC4)c(cc2)C)CC1
0.385542	S1CCN(Cc2cc(NC(=O)c3ccc(cc3)C4(O)COC4)c(cc2)C)CC1
0.385542	S1CCN(Cc2cc(NC(=O)c3ccc(cc3)C4(O)COC4)c(cc2)C)CC1
0.385542	S1CCN(Cc2cc(NC(=O)c3ccc(cc3)C4(O)COC4)c(cc2)C)CC1
0.385542	S1CCN(Cc2cc(NC(=O)c3ccc(cc3)C4(O)COC4)c(cc2)C)CC1
0.378906	S1CCN(Cc2cc(NC(=O)c3cc(ccc3)C(=O)N(CCC)CCC)c(cc2)C)CC1
0.378906	S1CCN(Cc2cc(NC(=O)c3cc(ccc3)C(=O)N(CCC)CCC)c(cc2)C)CC1
0.378906	S1CCN(Cc2cc(NC(=O)c3cc(ccc3)C(=O)N(CCC)CCC)c(cc2)C)CC1
0.378906	S1CCN(Cc2cc(NC(=O)c3cc(ccc3)C(=O)N(CCC)CCC)c(cc2)C)CC1
0.378906	S1CCN(Cc2cc(NC(=O)c3cc(ccc3)C(=O)N(CCC)CCC)c(cc2)C)CC1
0.378906	S1CCN(Cc2cc(NC(=O)c3cc(ccc3)C(=O)N(CCC)CCC)c(cc2)C)CC1
0.378906	S1CCN(Cc2cc(NC(=O)c3cc(ccc3)C(=O)N(CCC)CCC)c(cc2)C)CC1
0.378906	S1CCN(Cc2cc(NC(=O)c3cc(ccc3)C(=O)N(CCC)CCC)c(cc2)C)CC1
0.378906	S1CCN(Cc2cc(NC(=O)c3cc(ccc3)C(=O)N(CCC)CCC)c(cc2)C)CC1
0.378906	S1CCN(Cc2cc(NC(=O)c3cc(ccc3)C(=O)N(CCC)CCC)c(cc2)C)CC1
0.37594	S(=O)(=O)(Nc1ccc(cc1)C(=O)Nc2c(ccc(c2)CN3CCSCC3)C)c4ccc(cc4)C(C)(C)C
0.37594	S(=O)(=O)(Nc1ccc(cc1)C(=O)Nc2c(ccc(c2)CN3CCSCC3)C)c4ccc(cc4)C(C)(C)C
0.37594	S(=O)(=O)(Nc1ccc(cc1)C(=O)Nc2c(ccc(c2)CN3CCSCC3)C)c4ccc(cc4)C(C)(C)C
0.372549	Fc1cc(ccc1)C(=O)Nc2c(OC)ccc(NC(=O)c3ccc(cc3)CN4CCC(O)CC4)c2
0.372549	Fc1cc(ccc1)C(=O)Nc2c(OC)ccc(NC(=O)c3ccc(cc3)CN4CCC(O)CC4)c2
0.372549	Fc1cc(ccc1)C(=O)Nc2c(OC)ccc(NC(=O)c3ccc(cc3)CN4CCC(O)CC4)c2
0.372549	Fc1cc(ccc1)C(=O)Nc2c(OC)ccc(NC(=O)c3ccc(cc3)CN4CCC(O)CC4)c2
0.372549	Fc1cc(ccc1)C(=O)Nc2c(OC)ccc(NC(=O)c3ccc(cc3)CN4CCC(O)CC4)c2
0.372549	Fc1cc(ccc1)C(=O)Nc2c(OC)ccc(NC(=O)c3ccc(cc3)CN4CCC(O)CC4)c2
0.372549	Fc1cc(ccc1)C(=O)Nc2c(OC)ccc(NC(=O)c3ccc(cc3)CN4CCC(O)CC4)c2
0.372549	Fc1cc(ccc1)C(=O)Nc2c(OC)ccc(NC(=O)c3ccc(cc3)CN4CCC(O)CC4)c2
0.372549	Fc1cc(ccc1)C(=O)Nc2c(OC)ccc(NC(=O)c3ccc(cc3)CN4CCC(O)CC4)c2
0.372549	Fc1cc(ccc1)C(=O)Nc2c(OC)ccc(NC(=O)c3ccc(cc3)CN4CCC(O)CC4)c2
0.371094	Brc1ncc(cc1Br)C(=O)Nc2c(ccc(c2)CN3CCSCC3)C
0.371094	Brc1ncc(cc1Br)C(=O)Nc2c(ccc(c2)CN3CCSCC3)C
0.371094	Brc1ncc(cc1Br)C(=O)Nc2c(ccc(c2)CN3CCSCC3)C
0.371094	Brc1ncc(cc1Br)C(=O)Nc2c(ccc(c2)CN3CCSCC3)C
0.371094	Brc1ncc(cc1Br)C(=O)Nc2c(ccc(c2)CN3CCSCC3)C
0.371094	Brc1ncc(cc1Br)C(=O)Nc2c(ccc(c2)CN3CCSCC3)C
0.371094	Brc1ncc(cc1Br)C(=O)Nc2c(ccc(c2)CN3CCSCC3)C
0.371094	Brc1ncc(cc1Br)C(=O)Nc2c(ccc(c2)CN3CCSCC3)C
0.371094	Brc1ncc(cc1Br)C(=O)Nc2c(ccc(c2)CN3CCSCC3)C
0.371094	Brc1ncc(cc1Br)C(=O)Nc2c(ccc(c2)CN3CCSCC3)C
0.362205	O=C(Nc1c(ccc(N2CCCC2)c1)C)c3ccc(cc3)CN4CC(OC(C4)C)C
0.362205	O=C(Nc1c(ccc(N2CCCC2)c1)C)c3ccc(cc3)CN4CC(OC(C4)C)C
0.362205	O=C(Nc1c(ccc(N2CCCC2)c1)C)c3ccc(cc3)CN4CC(OC(C4)C)C
0.362205	O=C(Nc1c(ccc(N2CCCC2)c1)C)c3ccc(cc3)CN4CC(OC(C4)C)C
0.362205	O=C(Nc1c(ccc(N2CCCC2)c1)C)c3ccc(cc3)CN4CC(OC(C4)C)C
0.362205	O=C(Nc1c(ccc(N2CCCC2)c1)C)c3ccc(cc3)CN4CC(OC(C4)C)C
0.362205	O=C(Nc1c(ccc(N2CCCC2)c1)C)c3ccc(cc3)CN4CC(OC(C4)C)C
0.362205	O=C(Nc1c(ccc(N2CCCC2)c1)C)c3ccc(cc3)CN4CC(OC(C4)C)C
0.362205	O=C(Nc1c(ccc(N2CCCC2)c1)C)c3ccc(cc3)CN4CC(OC(C4)C)C
0.362205	O=C(Nc1c(ccc(N2CCCC2)c1)C)c3ccc(cc3)CN4CC(OC(C4)C)C
0.360996	O=C(Nc1c(ccc(c1)C)C(=O)N)c2ccc(cc2)CN3CCOCC3
0.360996	O=C(Nc1c(ccc(c1)C)C(=O)N)c2ccc(cc2)CN3CCOCC3
0.360996	O=C(Nc1c(ccc(c1)C)C(=O)N)c2ccc(cc2)CN3CCOCC3
0.360996	O=C(Nc1c(ccc(c1)C)C(=O)N)c2ccc(cc2)CN3CCOCC3
0.360996	O=C(Nc1c(ccc(c1)C)C(=O)N)c2ccc(cc2)CN3CCOCC3
0.360996	O=C(Nc1c(ccc(c1)C)C(=O)N)c2ccc(cc2)CN3CCOCC3
0.360996	O=C(Nc1c(ccc(c1)C)C(=O)N)c2ccc(cc2)CN3CCOCC3
0.360996	O=C(Nc1c(ccc(c1)C)C(=O)N)c2ccc(cc2)CN3CCOCC3
0.360996	O=C(Nc1c(ccc(c1)C)C(=O)N)c2ccc(cc2)CN3CCOCC3
0.360996	O=C(Nc1c(ccc(c1)C)C(=O)N)c2ccc(cc2)CN3CCOCC3
0.352713	S1CCN(Cc2cc(NC(=O)c3c(F)c(F)c(cc3)C)c(cc2)C)CC1
0.352713	S1CCN(Cc2cc(NC(=O)c3c(F)c(F)c(cc3)C)c(cc2)C)CC1
0.352713	S1CCN(Cc2cc(NC(=O)c3c(F)c(F)c(cc3)C)c(cc2)C)CC1
0.352713	S1CCN(Cc2cc(NC(=O)c3c(F)c(F)c(cc3)C)c(cc2)C)CC1
0.352713	S1CCN(Cc2cc(NC(=O)c3c(F)c(F)c(cc3)C)c(cc2)C)CC1
0.352713	S1CCN(Cc2cc(NC(=O)c3c(F)c(F)c(cc3)C)c(cc2)C)CC1
0.352713	S1CCN(Cc2cc(NC(=O)c3c(F)c(F)c(cc3)C)c(cc2)C)CC1
0.352713	S1CCN(Cc2cc(NC(=O)c3c(F)c(F)c(cc3)C)c(cc2)C)CC1
0.352713	S1CCN(Cc2cc(NC(=O)c3c(F)c(F)c(cc3)C)c(cc2)C)CC1
0.352713	S1CCN(Cc2cc(NC(=O)c3c(F)c(F)c(cc3)C)c(cc2)C)CC1
0.346491	S1C(=NC(c2ccc(cc2)C)=C1)Nc3c(ccc(c3)C)C
0.346491	S1C(=NC(c2ccc(cc2)C)=C1)Nc3c(ccc(c3)C)C
0.346491	S1C(=NC(c2ccc(cc2)C)=C1)Nc3c(ccc(c3)C)C
0.346491	S1C(=NC(c2ccc(cc2)C)=C1)Nc3c(ccc(c3)C)C
0.346491	S1C(=NC(c2ccc(cc2)C)=C1)Nc3c(ccc(c3)C)C
0.346491	S1C(=NC(c2ccc(cc2)C)=C1)Nc3c(ccc(c3)C)C
0.346491	S1C(=NC(c2ccc(cc2)C)=C1)Nc3c(ccc(c3)C)C
0.346491	S1C(=NC(c2ccc(cc2)C)=C1)Nc3c(ccc(c3)C)C
0.346491	S1C(=NC(c2ccc(cc2)C)=C1)Nc3c(ccc(c3)C)C
0.346491	S1C(=NC(c2ccc(cc2)C)=C1)Nc3c(ccc(c3)C)C
0.344398	Brc1c(ccc(Br)c1)C(=O)Nc2c(ccc(NC(=O)c3ccccc3)c2)C
0.344398	Brc1c(ccc(Br)c1)C(=O)Nc2c(ccc(NC(=O)c3ccccc3)c2)C
0.344398	Brc1c(ccc(Br)c1)C(=O)Nc2c(ccc(NC(=O)c3ccccc3)c2)C
0.344398	Brc1c(ccc(Br)c1)C(=O)Nc2c(ccc(NC(=O)c3ccccc3)c2)C
0.344398	Brc1c(ccc(Br)c1)C(=O)Nc2c(ccc(NC(=O)c3ccccc3)c2)C
0.344398	Brc1c(ccc(Br)c1)C(=O)Nc2c(ccc(NC(=O)c3ccccc3)c2)C
0.344398	Brc1c(ccc(Br)c1)C(=O)Nc2c(ccc(NC(=O)c3ccccc3)c2)C
0.344398	Brc1c(ccc(Br)c1)C(=O)Nc2c(ccc(NC(=O)c3ccccc3)c2)C
0.344398	Brc1c(ccc(Br)c1)C(=O)Nc2c(ccc(NC(=O)c3ccccc3)c2)C
0.344398	Brc1c(ccc(Br)c1)C(=O)Nc2c(ccc(NC(=O)c3ccccc3)c2)C
0.344398	O=C(Nc1ccc(cc1)CN2CCN(CC2)CC)c3ncc(c4cc(OC)ccc4)cn3
0.344398	O=C(Nc1ccc(cc1)CN2CCN(CC2)CC)c3ncc(c4cc(OC)ccc4)cn3
0.344398	O=C(Nc1ccc(cc1)CN2CCN(CC2)CC)c3ncc(c4cc(OC)ccc4)cn3
0.344398	O=C(Nc1ccc(cc1)CN2CCN(CC2)CC)c3ncc(c4cc(OC)ccc4)cn3
0.344398	O=C(Nc1ccc(cc1)CN2CCN(CC2)CC)c3ncc(c4cc(OC)ccc4)cn3
0.344398	O=C(Nc1ccc(cc1)CN2CCN(CC2)CC)c3ncc(c4cc(OC)ccc4)cn3
0.340909	O=C(NC1CCN(Cc2ncccc2)CC1)c3cc(c4ccccc4)c(cc3)C
0.340909	O=C(NC1CCN(Cc2ncccc2)CC1)c3cc(c4ccccc4)c(cc3)C
0.340909	O=C(NC1CCN(Cc2ncccc2)CC1)c3cc(c4ccccc4)c(cc3)C
0.340909	O=C(NC1CCN(Cc2ncccc2)CC1)c3cc(c4ccccc4)c(cc3)C
0.340909	O=C(NC1CCN(Cc2ncccc2)CC1)c3cc(c4ccccc4)c(cc3)C
0.340909	O=C(NC1CCN(Cc2ncccc2)CC1)c3cc(c4ccccc4)c(cc3)C
0.340909	O=C(NC1CCN(Cc2ncccc2)CC1)c3cc(c4ccccc4)c(cc3)C
0.340909	O=C(NC1CCN(Cc2ncccc2)CC1)c3cc(c4ccccc4)c(cc3)C
0.340909	O=C(NC1CCN(Cc2ncccc2)CC1)c3cc(c4ccccc4)c(cc3)C
0.340909	O=C(NC1CCN(Cc2ncccc2)CC1)c3cc(c4ccccc4)c(cc3)C
0.338182	S1CCN(Cc2cc(NC(=O)c3cnc4N=COc4c3)c(cc2)C)CC1
0.338182	S1CCN(Cc2cc(NC(=O)c3cnc4N=COc4c3)c(cc2)C)CC1
0.338182	S1CCN(Cc2cc(NC(=O)c3cnc4N=COc4c3)c(cc2)C)CC1
0.338182	S1CCN(Cc2cc(NC(=O)c3cnc4N=COc4c3)c(cc2)C)CC1
0.338182	S1CCN(Cc2cc(NC(=O)c3cnc4N=COc4c3)c(cc2)C)CC1
0.338182	S1CCN(Cc2cc(NC(=O)c3cnc4N=COc4c3)c(cc2)C)CC1
0.338182	S1CCN(Cc2cc(NC(=O)c3cnc4N=COc4c3)c(cc2)C)CC1
0.338182	S1CCN(Cc2cc(NC(=O)c3cnc4N=COc4c3)c(cc2)C)CC1
0.338182	S1CCN(Cc2cc(NC(=O)c3cnc4N=COc4c3)c(cc2)C)CC1
0.338182	S1CCN(Cc2cc(NC(=O)c3cnc4N=COc4c3)c(cc2)C)CC1
0.334471	S(=O)(=O)(NCCC(c1ccccc1)c2ccccc2)c3cc(ccc3)C(=O)Nc4c(ccc(c4)CN5CCSCC5)C
0.334471	S(=O)(=O)(NCCC(c1ccccc1)c2ccccc2)c3cc(ccc3)C(=O)Nc4c(ccc(c4)CN5CCSCC5)C
0.334471	S(=O)(=O)(NCCC(c1ccccc1)c2ccccc2)c3cc(ccc3)C(=O)Nc4c(ccc(c4)CN5CCSCC5)C
0.334471	S(=O)(=O)(NCCC(c1ccccc1)c2ccccc2)c3cc(ccc3)C(=O)Nc4c(ccc(c4)CN5CCSCC5)C
0.334471	S(=O)(=O)(NCCC(c1ccccc1)c2ccccc2)c3cc(ccc3)C(=O)Nc4c(ccc(c4)CN5CCSCC5)C
0.334471	S(=O)(=O)(NCCC(c1ccccc1)c2ccccc2)c3cc(ccc3)C(=O)Nc4c(ccc(c4)CN5CCSCC5)C
0.334471	S(=O)(=O)(NCCC(c1ccccc1)c2ccccc2)c3cc(ccc3)C(=O)Nc4c(ccc(c4)CN5CCSCC5)C
0.334471	S(=O)(=O)(NCCC(c1ccccc1)c2ccccc2)c3cc(ccc3)C(=O)Nc4c(ccc(c4)CN5CCSCC5)C
0.334471	S(=O)(=O)(NCCC(c1ccccc1)c2ccccc2)c3cc(ccc3)C(=O)Nc4c(ccc(c4)CN5CCSCC5)C
0.334471	S(=O)(=O)(NCCC(c1ccccc1)c2ccccc2)c3cc(ccc3)C(=O)Nc4c(ccc(c4)CN5CCSCC5)C
0.333333	O=C(Nc1cc(N)c(cc1)C)c2ccccc2
0.333333	O=C(Nc1cc(N)c(cc1)C)c2ccccc2
0.333333	O=C(Nc1cc(N)c(cc1)C)c2ccccc2
0.333333	O=C(Nc1cc(N)c(cc1)C)c2ccccc2
0.333333	O=C(Nc1cc(N)c(cc1)C)c2ccccc2
0.333333	O=C(Nc1cc(N)c(cc1)C)c2ccccc2
0.333333	O=C(Nc1cc(N)c(cc1)C)c2ccccc2
0.333333	O=C(Nc1cc(N)c(cc1)C)c2ccccc2
0.333333	O=C(Nc1cc(N)c(cc1)C)c2ccccc2
0.333333	O=C(Nc1cc(N)c(cc1)C)c2ccccc2
0.333333	O=C(Nc1c(ccc(N2CCCC2)c1)C)c3cc(NC(=O)CC)ccc3
0.333333	O=C(Nc1c(ccc(N2CCCC2)c1)C)c3cc(NC(=O)CC)ccc3
0.333333	O=C(Nc1c(ccc(N2CCCC2)c1)C)c3cc(NC(=O)CC)ccc3
0.333333	O=C(Nc1c(ccc(N2CCCC2)c1)C)c3cc(NC(=O)CC)ccc3
0.333333	O=C(Nc1c(ccc(N2CCCC2)c1)C)c3cc(NC(=O)CC)ccc3
0.333333	O=C(Nc1c(ccc(N2CCCC2)c1)C)c3cc(NC(=O)CC)ccc3
0.333333	O=C(Nc1c(ccc(N2CCCC2)c1)C)c3cc(NC(=O)CC)ccc3
0.333333	O=C(Nc1c(ccc(N2CCCC2)c1)C)c3cc(NC(=O)CC)ccc3
0.333333	O=C(Nc1c(ccc(N2CCCC2)c1)C)c3cc(NC(=O)CC)ccc3
0.333333	O=C(Nc1c(ccc(N2CCCC2)c1)C)c3cc(NC(=O)CC)ccc3
0.327645	S1CCN(Cc2cc(NC(=O)C3=NN(c4cc(ccc4)C(F)(F)F)C=C3)c(cc2)C)CC1
0.327645	S1CCN(Cc2cc(NC(=O)C3=NN(c4cc(ccc4)C(F)(F)F)C=C3)c(cc2)C)CC1
0.327645	S1CCN(Cc2cc(NC(=O)C3=NN(c4cc(ccc4)C(F)(F)F)C=C3)c(cc2)C)CC1
0.327645	S1CCN(Cc2cc(NC(=O)C3=NN(c4cc(ccc4)C(F)(F)F)C=C3)c(cc2)C)CC1
0.327645	S1CCN(Cc2cc(NC(=O)C3=NN(c4cc(ccc4)C(F)(F)F)C=C3)c(cc2)C)CC1
0.327645	S1CCN(Cc2cc(NC(=O)C3=NN(c4cc(ccc4)C(F)(F)F)C=C3)c(cc2)C)CC1
0.327645	S1CCN(Cc2cc(NC(=O)C3=NN(c4cc(ccc4)C(F)(F)F)C=C3)c(cc2)C)CC1
0.327645	S1CCN(Cc2cc(NC(=O)C3=NN(c4cc(ccc4)C(F)(F)F)C=C3)c(cc2)C)CC1
0.327645	S1CCN(Cc2cc(NC(=O)C3=NN(c4cc(ccc4)C(F)(F)F)C=C3)c(cc2)C)CC1
0.327645	S1CCN(Cc2cc(NC(=O)C3=NN(c4cc(ccc4)C(F)(F)F)C=C3)c(cc2)C)CC1
0.324232	S1CCN(Cc2cc(NC(=O)c3c(N4N=C(C=C4)C)cccc3)c(cc2)C)CC1
0.324232	S1CCN(Cc2cc(NC(=O)c3c(N4N=C(C=C4)C)cccc3)c(cc2)C)CC1
0.324232	S1CCN(Cc2cc(NC(=O)c3c(N4N=C(C=C4)C)cccc3)c(cc2)C)CC1
0.324232	S1CCN(Cc2cc(NC(=O)c3c(N4N=C(C=C4)C)cccc3)c(cc2)C)CC1
0.324232	S1CCN(Cc2cc(NC(=O)c3c(N4N=C(C=C4)C)cccc3)c(cc2)C)CC1
0.324232	S1CCN(Cc2cc(NC(=O)c3c(N4N=C(C=C4)C)cccc3)c(cc2)C)CC1
0.324232	S1CCN(Cc2cc(NC(=O)c3c(N4N=C(C=C4)C)cccc3)c(cc2)C)CC1
0.324232	S1CCN(Cc2cc(NC(=O)c3c(N4N=C(C=C4)C)cccc3)c(cc2)C)CC1
0.324232	S1CCN(Cc2cc(NC(=O)c3c(N4N=C(C=C4)C)cccc3)c(cc2)C)CC1
0.324232	S1CCN(Cc2cc(NC(=O)c3c(N4N=C(C=C4)C)cccc3)c(cc2)C)CC1
0.324219	O=C(Nc1cc(ccc1)CN2CCCC2)c3c(nc(cc3)CN)C
0.324219	O=C(Nc1cc(ccc1)CN2CCCC2)c3c(nc(cc3)CN)C
0.322807	S(=O)(=O)(Nc1ccc(F)cc1)c2cc(c(cc2)C)C(=O)Nc3c(ccc(c3)CN4CCSCC4)C
0.322807	S(=O)(=O)(Nc1ccc(F)cc1)c2cc(c(cc2)C)C(=O)Nc3c(ccc(c3)CN4CCSCC4)C
0.322464	O=C(Nc1c(ccc(N2CCCC2)c1)C)C3CN(Cc4cnccc4)CCC3
0.322464	O=C(Nc1c(ccc(N2CCCC2)c1)C)C3CN(Cc4cnccc4)CCC3
0.322464	O=C(Nc1c(ccc(N2CCCC2)c1)C)C3CN(Cc4cnccc4)CCC3
0.322449	O=C(Nc1ccccc1)c2c(ccc(c2)C=3N=NNC3)C
0.322449	O=C(Nc1ccccc1)c2c(ccc(c2)C=3N=NNC3)C
0.322449	O=C(Nc1ccccc1)c2c(ccc(c2)C=3N=NNC3)C
0.322449	O=C(Nc1ccccc1)c2c(ccc(c2)C=3N=NNC3)C
0.322449	O=C(Nc1ccccc1)c2c(ccc(c2)C=3N=NNC3)C
0.322449	O=C(Nc1ccccc1)c2c(ccc(c2)C=3N=NNC3)C
0.321555	S1CCN(Cc2cc(NC(=O)C=3OC(=CC3)COc4c(cc(cc4)C)C)c(cc2)C)CC1
0.321555	S1CCN(Cc2cc(NC(=O)C=3OC(=CC3)COc4c(cc(cc4)C)C)c(cc2)C)CC1
0.321555	S1CCN(Cc2cc(NC(=O)C=3OC(=CC3)COc4c(cc(cc4)C)C)c(cc2)C)CC1
0.321555	S1CCN(Cc2cc(NC(=O)C=3OC(=CC3)COc4c(cc(cc4)C)C)c(cc2)C)CC1
0.321555	S1CCN(Cc2cc(NC(=O)C=3OC(=CC3)COc4c(cc(cc4)C)C)c(cc2)C)CC1
0.321555	S1CCN(Cc2cc(NC(=O)C=3OC(=CC3)COc4c(cc(cc4)C)C)c(cc2)C)CC1
0.321555	S1CCN(Cc2cc(NC(=O)C=3OC(=CC3)COc4c(cc(cc4)C)C)c(cc2)C)CC1
0.321555	S1CCN(Cc2cc(NC(=O)C=3OC(=CC3)COc4c(cc(cc4)C)C)c(cc2)C)CC1
0.320946	Clc1c(N2C(=O)NCC2)cc(cc1)C(=O)Nc3c(ccc(c3)CN4CCSCC4)C
0.32	O=C(Nc1cc(ncc1)c2ccccc2)c3cc(OCc4ncccc4)c(OC)cc3
0.32	O=C(Nc1cc(ncc1)c2ccccc2)c3cc(OCc4ncccc4)c(OC)cc3
0.32	O=C(Nc1cc(ncc1)c2ccccc2)c3cc(OCc4ncccc4)c(OC)cc3
0.32	O=C(Nc1cc(ncc1)c2ccccc2)c3cc(OCc4ncccc4)c(OC)cc3
0.32	O=C(Nc1cc(ncc1)c2ccccc2)c3cc(OCc4ncccc4)c(OC)cc3
0.32	O=C(Nc1cc(ncc1)c2ccccc2)c3cc(OCc4ncccc4)c(OC)cc3
0.32	O=C(Nc1cc(ncc1)c2ccccc2)c3cc(OCc4ncccc4)c(OC)cc3
0.32	O=C(Nc1cc(ncc1)c2ccccc2)c3cc(OCc4ncccc4)c(OC)cc3
0.32	O=C(Nc1cc(ncc1)c2ccccc2)c3cc(OCc4ncccc4)c(OC)cc3
0.32	O=C(Nc1cc(ncc1)c2ccccc2)c3cc(OCc4ncccc4)c(OC)cc3
0.319502	O=C(N1CCN(CC1)CCC(C)C)Nc2ccc(c3nc(ncc3)C)cc2
0.319502	O=C(N1CCN(CC1)CCC(C)C)Nc2ccc(c3nc(ncc3)C)cc2
0.319502	O=C(N1CCN(CC1)CCC(C)C)Nc2ccc(c3nc(ncc3)C)cc2
0.319502	O=C(N1CCN(CC1)CCC(C)C)Nc2ccc(c3nc(ncc3)C)cc2
0.319502	O=C(N1CCN(CC1)CCC(C)C)Nc2ccc(c3nc(ncc3)C)cc2
0.319502	O=C(N1CCN(CC1)CCC(C)C)Nc2ccc(c3nc(ncc3)C)cc2
0.319502	O=C(N1CCN(CC1)CCC(C)C)Nc2ccc(c3nc(ncc3)C)cc2
0.319502	O=C(N1CCN(CC1)CCC(C)C)Nc2ccc(c3nc(ncc3)C)cc2
0.319502	O=C(N1CCN(CC1)CCC(C)C)Nc2ccc(c3nc(ncc3)C)cc2
0.319502	O=C(N1CCN(CC1)CCC(C)C)Nc2ccc(c3nc(ncc3)C)cc2
0.319502	O=C(Nc1ccc(cc1)C(=O)NCC2=NC(=NN2)c3cnccc3)Nc4ccccc4
0.319444	Brc1c(cccc1)COc2c(cccc2)C(=O)Nc3c(ccc(c3)CN4CCSCC4)C
0.319444	Brc1c(cccc1)COc2c(cccc2)C(=O)Nc3c(ccc(c3)CN4CCSCC4)C
0.319444	Brc1c(cccc1)COc2c(cccc2)C(=O)Nc3c(ccc(c3)CN4CCSCC4)C
0.319444	Brc1c(cccc1)COc2c(cccc2)C(=O)Nc3c(ccc(c3)CN4CCSCC4)C
0.319444	Brc1c(cccc1)COc2c(cccc2)C(=O)Nc3c(ccc(c3)CN4CCSCC4)C
0.319444	Brc1c(cccc1)COc2c(cccc2)C(=O)Nc3c(ccc(c3)CN4CCSCC4)C
0.319444	Brc1c(cccc1)COc2c(cccc2)C(=O)Nc3c(ccc(c3)CN4CCSCC4)C
0.319444	Brc1c(cccc1)COc2c(cccc2)C(=O)Nc3c(ccc(c3)CN4CCSCC4)C
0.319444	Brc1c(cccc1)COc2c(cccc2)C(=O)Nc3c(ccc(c3)CN4CCSCC4)C
0.319444	Brc1c(cccc1)COc2c(cccc2)C(=O)Nc3c(ccc(c3)CN4CCSCC4)C
0.318644	S(=O)(=O)(Nc1c(F)ccc(NC(=O)C2=NOC(c3cnccc3)=C2)c1)c4ccc(cc4)C
0.318644	S(=O)(=O)(Nc1c(F)ccc(NC(=O)C2=NOC(c3cnccc3)=C2)c1)c4ccc(cc4)C
0.318644	S(=O)(=O)(Nc1c(F)ccc(NC(=O)C2=NOC(c3cnccc3)=C2)c1)c4ccc(cc4)C
0.318644	S(=O)(=O)(Nc1c(F)ccc(NC(=O)C2=NOC(c3cnccc3)=C2)c1)c4ccc(cc4)C
0.318644	S(=O)(=O)(Nc1c(F)ccc(NC(=O)C2=NOC(c3cnccc3)=C2)c1)c4ccc(cc4)C
0.318644	S(=O)(=O)(Nc1c(F)ccc(NC(=O)C2=NOC(c3cnccc3)=C2)c1)c4ccc(cc4)C
0.318644	S(=O)(=O)(Nc1c(F)ccc(NC(=O)C2=NOC(c3cnccc3)=C2)c1)c4ccc(cc4)C
0.318644	S(=O)(=O)(Nc1c(F)ccc(NC(=O)C2=NOC(c3cnccc3)=C2)c1)c4ccc(cc4)C
0.318644	S(=O)(=O)(Nc1c(F)ccc(NC(=O)C2=NOC(c3cnccc3)=C2)c1)c4ccc(cc4)C
0.318644	S(=O)(=O)(Nc1c(F)ccc(NC(=O)C2=NOC(c3cnccc3)=C2)c1)c4ccc(cc4)C
0.316602	O=C(Nc1cc(NC(=O)C2OCC(C2)C)c(cc1)C)c3ccccc3
0.316406	O=C(NCCc1ccc(N2CCN(CC2)C)cc1)c3cc(c4ccccc4)c(cc3)C
0.316406	O=C(NCCc1ccc(N2CCN(CC2)C)cc1)c3cc(c4ccccc4)c(cc3)C
0.316406	O=C(NCCc1ccc(N2CCN(CC2)C)cc1)c3cc(c4ccccc4)c(cc3)C
0.316406	O=C(NCCc1ccc(N2CCN(CC2)C)cc1)c3cc(c4ccccc4)c(cc3)C
0.316406	O=C(NCCc1ccc(N2CCN(CC2)C)cc1)c3cc(c4ccccc4)c(cc3)C
0.316406	O=C(NCCc1ccc(N2CCN(CC2)C)cc1)c3cc(c4ccccc4)c(cc3)C
0.316406	O=C(NCCc1ccc(N2CCN(CC2)C)cc1)c3cc(c4ccccc4)c(cc3)C
0.316406	O=C(NCCc1ccc(N2CCN(CC2)C)cc1)c3cc(c4ccccc4)c(cc3)C
0.316406	O=C(NCCc1ccc(N2CCN(CC2)C)cc1)c3cc(c4ccccc4)c(cc3)C
0.316406	O=C(NCCc1ccc(N2CCN(CC2)C)cc1)c3cc(c4ccccc4)c(cc3)C
0.315972	S1C2=NC=C(N2CC1)C(=O)Nc3c(ccc(c3)CN4CCSCC4)C
0.315972	S1C2=NC=C(N2CC1)C(=O)Nc3c(ccc(c3)CN4CCSCC4)C
0.315972	S1C2=NC=C(N2CC1)C(=O)Nc3c(ccc(c3)CN4CCSCC4)C
0.315972	S1C2=NC=C(N2CC1)C(=O)Nc3c(ccc(c3)CN4CCSCC4)C
0.315412	O=C(Nc1c(cc(Oc2ccc(C#N)cc2)cc1)C)C3=NOC(c4cnccc4)=C3
0.315412	O=C(Nc1c(cc(Oc2ccc(C#N)cc2)cc1)C)C3=NOC(c4cnccc4)=C3
0.315412	O=C(Nc1c(cc(Oc2ccc(C#N)cc2)cc1)C)C3=NOC(c4cnccc4)=C3
0.315412	O=C(Nc1c(cc(Oc2ccc(C#N)cc2)cc1)C)C3=NOC(c4cnccc4)=C3
0.315412	O=C(Nc1c(cc(Oc2ccc(C#N)cc2)cc1)C)C3=NOC(c4cnccc4)=C3
0.315412	O=C(Nc1c(cc(Oc2ccc(C#N)cc2)cc1)C)C3=NOC(c4cnccc4)=C3
0.315412	O=C(Nc1c(cc(Oc2ccc(C#N)cc2)cc1)C)C3=NOC(c4cnccc4)=C3
0.315412	O=C(Nc1c(cc(Oc2ccc(C#N)cc2)cc1)C)C3=NOC(c4cnccc4)=C3
0.315412	O=C(Nc1c(cc(Oc2ccc(C#N)cc2)cc1)C)C3=NOC(c4cnccc4)=C3
0.315412	O=C(Nc1c(cc(Oc2ccc(C#N)cc2)cc1)C)C3=NOC(c4cnccc4)=C3
0.3125	S1CCN(Cc2cc(NC(=O)CCCSC)c(cc2)C)CC1
0.3125	S1CCN(Cc2cc(NC(=O)CCCSC)c(cc2)C)CC1
0.3125	S1CCN(Cc2cc(NC(=O)CCCSC)c(cc2)C)CC1
0.3125	S1CCN(Cc2cc(NC(=O)CCCSC)c(cc2)C)CC1
0.3125	S1CCN(Cc2cc(NC(=O)CCCSC)c(cc2)C)CC1
0.3125	S1CCN(Cc2cc(NC(=O)CCCSC)c(cc2)C)CC1
0.3125	S1CCN(Cc2cc(NC(=O)CCCSC)c(cc2)C)CC1
0.3125	S1CCN(Cc2cc(NC(=O)CCCSC)c(cc2)C)CC1
0.3125	S1CCN(Cc2cc(NC(=O)CCCSC)c(cc2)C)CC1
0.3125	S1CCN(Cc2cc(NC(=O)CCCSC)c(cc2)C)CC1
0.312195	n1c(nccc1c2cnccc2)N
0.312195	n1c(nccc1c2cnccc2)N
0.312195	n1c(nccc1c2cnccc2)N
0.312195	n1c(nccc1c2cnccc2)N
0.312195	n1c(nccc1c2cnccc2)N
0.312195	n1c(nccc1c2cnccc2)N
0.312195	n1c(nccc1c2cnccc2)N
0.312195	n1c(nccc1c2cnccc2)N
0.312195	n1c(nccc1c2cnccc2)N
0.312195	n1c(nccc1c2cnccc2)N
0.311355	FC(F)(F)c1cc(NC(=O)c2nc(ncc2)c3ncccc3)c(O)cc1
0.311355	FC(F)(F)c1cc(NC(=O)c2nc(ncc2)c3ncccc3)c(O)cc1
0.311355	FC(F)(F)c1cc(NC(=O)c2nc(ncc2)c3ncccc3)c(O)cc1
0.311355	FC(F)(F)c1cc(NC(=O)c2nc(ncc2)c3ncccc3)c(O)cc1
0.311355	FC(F)(F)c1cc(NC(=O)c2nc(ncc2)c3ncccc3)c(O)cc1
0.307692	O=C(Nc1nc(c(c2ccccc2)cn1)C)c3cc(c(cc3)C)C(C)(C)C
0.307692	O=C(Nc1nc(c(c2ccccc2)cn1)C)c3cc(c(cc3)C)C(C)(C)C
0.307692	O=C(Nc1nc(c(c2ccccc2)cn1)C)c3cc(c(cc3)C)C(C)(C)C
0.307692	O=C(Nc1nc(c(c2ccccc2)cn1)C)c3cc(c(cc3)C)C(C)(C)C
0.307692	O=C(Nc1nc(c(c2ccccc2)cn1)C)c3cc(c(cc3)C)C(C)(C)C
0.307692	O=C(Nc1nc(c(c2ccccc2)cn1)C)c3cc(c(cc3)C)C(C)(C)C
0.307692	O=C(Nc1nc(c(c2ccccc2)cn1)C)c3cc(c(cc3)C)C(C)(C)C
0.307692	O=C(Nc1nc(c(c2ccccc2)cn1)C)c3cc(c(cc3)C)C(C)(C)C
0.307692	O=C(Nc1nc(c(c2ccccc2)cn1)C)c3cc(c(cc3)C)C(C)(C)C
0.307692	O=C(Nc1nc(c(c2ccccc2)cn1)C)c3cc(c(cc3)C)C(C)(C)C
0.30742	O=C(Nc1cc(ccc1)C2=NOC=C2)c3cc(OCc4ncccc4)c(OC)cc3
0.30742	O=C(Nc1cc(ccc1)C2=NOC=C2)c3cc(OCc4ncccc4)c(OC)cc3
0.30742	O=C(Nc1cc(ccc1)C2=NOC=C2)c3cc(OCc4ncccc4)c(OC)cc3
0.30742	O=C(Nc1cc(ccc1)C2=NOC=C2)c3cc(OCc4ncccc4)c(OC)cc3
0.30742	O=C(Nc1cc(ccc1)C2=NOC=C2)c3cc(OCc4ncccc4)c(OC)cc3
0.30742	O=C(Nc1cc(ccc1)C2=NOC=C2)c3cc(OCc4ncccc4)c(OC)cc3
0.30742	O=C(Nc1cc(ccc1)C2=NOC=C2)c3cc(OCc4ncccc4)c(OC)cc3
0.30742	O=C(Nc1cc(ccc1)C2=NOC=C2)c3cc(OCc4ncccc4)c(OC)cc3
0.30742	O=C(Nc1cc(ccc1)C2=NOC=C2)c3cc(OCc4ncccc4)c(OC)cc3
0.30742	O=C(Nc1cc(ccc1)C2=NOC=C2)c3cc(OCc4ncccc4)c(OC)cc3
0.307116	O=C(Nc1cc(ccc1)C=2N=NNC2)c3c(nc(cc3)CN)C
0.307116	O=C(Nc1cc(ccc1)C=2N=NNC2)c3c(nc(cc3)CN)C
0.306859	Fc1cc(OC)cc(N2N=C(C(=O)Nc3c(ccc(NC(=O)c4ccccc4)c3)C)C=C2)c1
0.306859	Fc1cc(OC)cc(N2N=C(C(=O)Nc3c(ccc(NC(=O)c4ccccc4)c3)C)C=C2)c1
0.306859	Fc1cc(OC)cc(N2N=C(C(=O)Nc3c(ccc(NC(=O)c4ccccc4)c3)C)C=C2)c1
0.306859	Fc1cc(OC)cc(N2N=C(C(=O)Nc3c(ccc(NC(=O)c4ccccc4)c3)C)C=C2)c1
0.306859	Fc1cc(OC)cc(N2N=C(C(=O)Nc3c(ccc(NC(=O)c4ccccc4)c3)C)C=C2)c1
0.306859	Fc1cc(OC)cc(N2N=C(C(=O)Nc3c(ccc(NC(=O)c4ccccc4)c3)C)C=C2)c1
0.306859	Fc1cc(OC)cc(N2N=C(C(=O)Nc3c(ccc(NC(=O)c4ccccc4)c3)C)C=C2)c1
0.306859	Fc1cc(OC)cc(N2N=C(C(=O)Nc3c(ccc(NC(=O)c4ccccc4)c3)C)C=C2)c1
0.306859	Fc1cc(OC)cc(N2N=C(C(=O)Nc3c(ccc(NC(=O)c4ccccc4)c3)C)C=C2)c1
0.306859	Fc1cc(OC)cc(N2N=C(C(=O)Nc3c(ccc(NC(=O)c4ccccc4)c3)C)C=C2)c1
0.30662	Fc1c(Nc2ncccc2C(=O)Nc3cc(NC(=O)c4cc(F)ccc4)c(OC)cc3)cc(F)cc1
0.30662	Fc1c(Nc2ncccc2C(=O)Nc3cc(NC(=O)c4cc(F)ccc4)c(OC)cc3)cc(F)cc1
0.30662	Fc1c(Nc2ncccc2C(=O)Nc3cc(NC(=O)c4cc(F)ccc4)c(OC)cc3)cc(F)cc1
0.30662	Fc1c(Nc2ncccc2C(=O)Nc3cc(NC(=O)c4cc(F)ccc4)c(OC)cc3)cc(F)cc1
0.30662	Fc1c(Nc2ncccc2C(=O)Nc3cc(NC(=O)c4cc(F)ccc4)c(OC)cc3)cc(F)cc1
0.30662	Fc1c(Nc2ncccc2C(=O)Nc3cc(NC(=O)c4cc(F)ccc4)c(OC)cc3)cc(F)cc1
0.30662	Fc1c(Nc2ncccc2C(=O)Nc3cc(NC(=O)c4cc(F)ccc4)c(OC)cc3)cc(F)cc1
0.30662	Fc1c(Nc2ncccc2C(=O)Nc3cc(NC(=O)c4cc(F)ccc4)c(OC)cc3)cc(F)cc1
0.30662	Fc1c(Nc2ncccc2C(=O)Nc3cc(NC(=O)c4cc(F)ccc4)c(OC)cc3)cc(F)cc1
0.30662	Fc1c(Nc2ncccc2C(=O)Nc3cc(NC(=O)c4cc(F)ccc4)c(OC)cc3)cc(F)cc1
0.305439	Clc1cc(ccc1)C(=O)Nc2cc(c(NC(=O)C=O)cc2)C
0.305439	Clc1cc(ccc1)C(=O)Nc2cc(c(NC(=O)C=O)cc2)C
0.305439	Clc1cc(ccc1)C(=O)Nc2cc(c(NC(=O)C=O)cc2)C
0.305419	O=C(Nc1ccc(cc1)C)c2cnccc2
0.305263	O=C(Nc1ncc(NC(=O)C=2OC(=CC2)CN3CCCC3)cc1C)c4cc(O)ccc4
0.305263	O=C(Nc1ncc(NC(=O)C=2OC(=CC2)CN3CCCC3)cc1C)c4cc(O)ccc4
0.305263	O=C(Nc1ncc(NC(=O)C=2OC(=CC2)CN3CCCC3)cc1C)c4cc(O)ccc4
0.305263	O=C(Nc1ncc(NC(=O)C=2OC(=CC2)CN3CCCC3)cc1C)c4cc(O)ccc4
0.305263	O=C(Nc1ncc(NC(=O)C=2OC(=CC2)CN3CCCC3)cc1C)c4cc(O)ccc4
0.305263	O=C(Nc1ncc(NC(=O)C=2OC(=CC2)CN3CCCC3)cc1C)c4cc(O)ccc4
0.305263	O=C(Nc1ncc(NC(=O)C=2OC(=CC2)CN3CCCC3)cc1C)c4cc(O)ccc4
0.305263	O=C(Nc1ncc(NC(=O)C=2OC(=CC2)CN3CCCC3)cc1C)c4cc(O)ccc4
0.305263	O=C(Nc1ncc(NC(=O)C=2OC(=CC2)CN3CCCC3)cc1C)c4cc(O)ccc4
0.305263	O=C(Nc1ncc(NC(=O)C=2OC(=CC2)CN3CCCC3)cc1C)c4cc(O)ccc4
0.304918	S1CCN(Cc2cc(NC(=O)C3=C(OCC)N(N=C3)c4ccccc4)c(cc2)C)CC1
0.304918	S1CCN(Cc2cc(NC(=O)C3=C(OCC)N(N=C3)c4ccccc4)c(cc2)C)CC1
0.304918	S1CCN(Cc2cc(NC(=O)C3=C(OCC)N(N=C3)c4ccccc4)c(cc2)C)CC1
0.304918	S1CCN(Cc2cc(NC(=O)C3=C(OCC)N(N=C3)c4ccccc4)c(cc2)C)CC1
0.304918	S1CCN(Cc2cc(NC(=O)C3=C(OCC)N(N=C3)c4ccccc4)c(cc2)C)CC1
0.304918	S1CCN(Cc2cc(NC(=O)C3=C(OCC)N(N=C3)c4ccccc4)c(cc2)C)CC1
0.304918	S1CCN(Cc2cc(NC(=O)C3=C(OCC)N(N=C3)c4ccccc4)c(cc2)C)CC1
0.304918	S1CCN(Cc2cc(NC(=O)C3=C(OCC)N(N=C3)c4ccccc4)c(cc2)C)CC1
0.304918	S1CCN(Cc2cc(NC(=O)C3=C(OCC)N(N=C3)c4ccccc4)c(cc2)C)CC1
0.304918	S1CCN(Cc2cc(NC(=O)C3=C(OCC)N(N=C3)c4ccccc4)c(cc2)C)CC1
0.304167	O=C(Nc1cc(ccc1)CN2CCCC2)c3cncc(c3)C4CC4
0.304167	O=C(Nc1cc(ccc1)CN2CCCC2)c3cncc(c3)C4CC4
0.304167	O=C(Nc1cc(ccc1)CN2CCCC2)c3cncc(c3)C4CC4
0.304167	O=C(Nc1cc(ccc1)CN2CCCC2)c3cncc(c3)C4CC4
0.304167	O=C(Nc1cc(ccc1)CN2CCCC2)c3cncc(c3)C4CC4
0.304167	O=C(Nc1cc(ccc1)CN2CCCC2)c3cncc(c3)C4CC4
0.304167	O=C(Nc1cc(ccc1)CN2CCCC2)c3cncc(c3)C4CC4
0.304167	O=C(Nc1cc(ccc1)CN2CCCC2)c3cncc(c3)C4CC4
0.304167	O=C(Nc1cc(ccc1)CN2CCCC2)c3cncc(c3)C4CC4
0.304167	O=C(Nc1cc(ccc1)CN2CCCC2)c3cncc(c3)C4CC4
0.303371	O=C(N(C1CCN(CCc2ccncc2)CC1)C)Nc3ccc(c4nc(ncc4)C)cc3
0.303371	O=C(N(C1CCN(CCc2ccncc2)CC1)C)Nc3ccc(c4nc(ncc4)C)cc3
0.303371	O=C(N(C1CCN(CCc2ccncc2)CC1)C)Nc3ccc(c4nc(ncc4)C)cc3
0.303371	O=C(N(C1CCN(CCc2ccncc2)CC1)C)Nc3ccc(c4nc(ncc4)C)cc3
0.303371	O=C(N(C1CCN(CCc2ccncc2)CC1)C)Nc3ccc(c4nc(ncc4)C)cc3
0.303371	O=C(N(C1CCN(CCc2ccncc2)CC1)C)Nc3ccc(c4nc(ncc4)C)cc3
0.302128	O=C(Nc1ccc(cc1)CN2CCN(CC2)CC)c3ccc(OCC4CCCCC4)cc3
0.302128	O=C(Nc1ccc(cc1)CN2CCN(CC2)CC)c3ccc(OCC4CCCCC4)cc3
0.302128	O=C(Nc1ccc(cc1)CN2CCN(CC2)CC)c3ccc(OCC4CCCCC4)cc3
0.302128	O=C(Nc1ccc(cc1)CN2CCN(CC2)CC)c3ccc(OCC4CCCCC4)cc3
0.302128	O=C(Nc1ccc(cc1)CN2CCN(CC2)CC)c3ccc(OCC4CCCCC4)cc3
0.302128	O=C(Nc1ccc(cc1)CN2CCN(CC2)CC)c3ccc(OCC4CCCCC4)cc3
0.302128	O=C(Nc1ccc(cc1)CN2CCN(CC2)CC)c3ccc(OCC4CCCCC4)cc3
0.302128	O=C(Nc1ccc(cc1)CN2CCN(CC2)CC)c3ccc(OCC4CCCCC4)cc3
0.3	S1CCN(Cc2cc(NC(=O)CCc3cc(N(C)C)ccc3)c(cc2)C)CC1
0.3	S1CCN(Cc2cc(NC(=O)CCc3cc(N(C)C)ccc3)c(cc2)C)CC1
0.3	S1CCN(Cc2cc(NC(=O)CCc3cc(N(C)C)ccc3)c(cc2)C)CC1
0.3	S1CCN(Cc2cc(NC(=O)CCc3cc(N(C)C)ccc3)c(cc2)C)CC1
0.3	S1CCN(Cc2cc(NC(=O)CCc3cc(N(C)C)ccc3)c(cc2)C)CC1
0.3	S1CCN(Cc2cc(NC(=O)CCc3cc(N(C)C)ccc3)c(cc2)C)CC1
0.299625	S(=O)(=O)(Nc1ccc(cc1)C(=O)Nc2c(ccc(N3CCCC3)c2)C)c4ccc(F)cc4
0.299625	S(=O)(=O)(Nc1ccc(cc1)C(=O)Nc2c(ccc(N3CCCC3)c2)C)c4ccc(F)cc4
0.299625	S(=O)(=O)(Nc1ccc(cc1)C(=O)Nc2c(ccc(N3CCCC3)c2)C)c4ccc(F)cc4
0.299625	S(=O)(=O)(Nc1ccc(cc1)C(=O)Nc2c(ccc(N3CCCC3)c2)C)c4ccc(F)cc4
0.299213	Fc1ccc(cc1)COc2cc(ccc2)C(=O)Nc3cc(ccc3)C4=NOC=C4
0.296154	FC(F)(F)c1cc(Nc2ncccc2C(=O)Nc3ccc(cc3)CN)ccc1
0.296154	FC(F)(F)c1cc(Nc2ncccc2C(=O)Nc3ccc(cc3)CN)ccc1
0.296154	FC(F)(F)c1cc(Nc2ncccc2C(=O)Nc3ccc(cc3)CN)ccc1
0.296154	FC(F)(F)c1cc(Nc2ncccc2C(=O)Nc3ccc(cc3)CN)ccc1
0.296154	FC(F)(F)c1cc(Nc2ncccc2C(=O)Nc3ccc(cc3)CN)ccc1
0.296154	FC(F)(F)c1cc(Nc2ncccc2C(=O)Nc3ccc(cc3)CN)ccc1
0.296154	FC(F)(F)c1cc(Nc2ncccc2C(=O)Nc3ccc(cc3)CN)ccc1
0.296154	FC(F)(F)c1cc(Nc2ncccc2C(=O)Nc3ccc(cc3)CN)ccc1
0.296154	FC(F)(F)c1cc(Nc2ncccc2C(=O)Nc3ccc(cc3)CN)ccc1
0.296154	FC(F)(F)c1cc(Nc2ncccc2C(=O)Nc3ccc(cc3)CN)ccc1
0.295918	Clc1cc2OC(C(=O)Nc3c(ccc(c3)CN4CCSCC4)C)=Cc2cc1
0.295918	Clc1cc2OC(C(=O)Nc3c(ccc(c3)CN4CCSCC4)C)=Cc2cc1
0.295918	Clc1cc2OC(C(=O)Nc3c(ccc(c3)CN4CCSCC4)C)=Cc2cc1
0.295918	Clc1cc2OC(C(=O)Nc3c(ccc(c3)CN4CCSCC4)C)=Cc2cc1
0.295918	Clc1cc2OC(C(=O)Nc3c(ccc(c3)CN4CCSCC4)C)=Cc2cc1
0.295918	Clc1cc2OC(C(=O)Nc3c(ccc(c3)CN4CCSCC4)C)=Cc2cc1
0.295918	Clc1cc2OC(C(=O)Nc3c(ccc(c3)CN4CCSCC4)C)=Cc2cc1
0.295918	Clc1cc2OC(C(=O)Nc3c(ccc(c3)CN4CCSCC4)C)=Cc2cc1
0.295918	Clc1cc2OC(C(=O)Nc3c(ccc(c3)CN4CCSCC4)C)=Cc2cc1
0.295918	Clc1cc2OC(C(=O)Nc3c(ccc(c3)CN4CCSCC4)C)=Cc2cc1
0.295547	O=C(Nc1cc(ncc1)c2ccccc2)c3cncc(c3)C4CC4
0.295547	O=C(Nc1cc(ncc1)c2ccccc2)c3cncc(c3)C4CC4
0.295547	O=C(Nc1cc(ncc1)c2ccccc2)c3cncc(c3)C4CC4
0.295547	O=C(Nc1cc(ncc1)c2ccccc2)c3cncc(c3)C4CC4
0.295547	O=C(Nc1cc(ncc1)c2ccccc2)c3cncc(c3)C4CC4
0.295547	O=C(Nc1cc(ncc1)c2ccccc2)c3cncc(c3)C4CC4
0.295547	O=C(Nc1cc(ncc1)c2ccccc2)c3cncc(c3)C4CC4
0.295547	O=C(Nc1cc(ncc1)c2ccccc2)c3cncc(c3)C4CC4
0.295547	O=C(Nc1cc(ncc1)c2ccccc2)c3cncc(c3)C4CC4
0.295547	O=C(Nc1cc(ncc1)c2ccccc2)c3cncc(c3)C4CC4
0.29434	O=C(Nc1c(ccc(c1)C=2OC=CN2)C)Nc3cc(ccc3)COCCOC
0.29434	O=C(Nc1c(ccc(c1)C=2OC=CN2)C)Nc3cc(ccc3)COCCOC
0.29434	O=C(Nc1c(ccc(c1)C=2OC=CN2)C)Nc3cc(ccc3)COCCOC
0.29434	O=C(Nc1c(ccc(c1)C=2OC=CN2)C)Nc3cc(ccc3)COCCOC
0.29434	O=C(Nc1c(ccc(c1)C=2OC=CN2)C)Nc3cc(ccc3)COCCOC
0.29434	O=C(Nc1c(ccc(c1)C=2OC=CN2)C)Nc3cc(ccc3)COCCOC
0.29434	O=C(Nc1c(ccc(c1)C=2OC=CN2)C)Nc3cc(ccc3)COCCOC
0.29434	O=C(Nc1c(ccc(c1)C=2OC=CN2)C)Nc3cc(ccc3)COCCOC
0.29434	O=C(Nc1c(ccc(c1)C=2OC=CN2)C)Nc3cc(ccc3)COCCOC
0.29434	O=C(Nc1c(ccc(c1)C=2OC=CN2)C)Nc3cc(ccc3)COCCOC
0.292857	O=C(Nc1cc(c(OC)cc1)c2ccccc2)c3cc(OCc4ncccc4)c(OC)cc3
0.292857	O=C(Nc1cc(c(OC)cc1)c2ccccc2)c3cc(OCc4ncccc4)c(OC)cc3
0.292857	O=C(Nc1cc(c(OC)cc1)c2ccccc2)c3cc(OCc4ncccc4)c(OC)cc3
0.292857	O=C(Nc1cc(c(OC)cc1)c2ccccc2)c3cc(OCc4ncccc4)c(OC)cc3
0.292857	O=C(Nc1cc(c(OC)cc1)c2ccccc2)c3cc(OCc4ncccc4)c(OC)cc3
0.292857	O=C(Nc1cc(c(OC)cc1)c2ccccc2)c3cc(OCc4ncccc4)c(OC)cc3
0.292857	O=C(Nc1cc(c(OC)cc1)c2ccccc2)c3cc(OCc4ncccc4)c(OC)cc3
0.292857	O=C(Nc1cc(c(OC)cc1)c2ccccc2)c3cc(OCc4ncccc4)c(OC)cc3
0.292857	O=C(Nc1cc(c(OC)cc1)c2ccccc2)c3cc(OCc4ncccc4)c(OC)cc3
0.292857	O=C(Nc1cc(c(OC)cc1)c2ccccc2)c3cc(OCc4ncccc4)c(OC)cc3
0.292373	FCc1ccc(cc1)CNc2c(ccc(c2)C(=O)NC3CC3)C
0.292373	FCc1ccc(cc1)CNc2c(ccc(c2)C(=O)NC3CC3)C
0.292373	FCc1ccc(cc1)CNc2c(ccc(c2)C(=O)NC3CC3)C
0.292373	FCc1ccc(cc1)CNc2c(ccc(c2)C(=O)NC3CC3)C
0.290837	O=C(NCC(=O)Nc1ccc(O)cc1)c2cc(c3ccccc3)c(cc2)C
0.290837	O=C(NCC(=O)Nc1ccc(O)cc1)c2cc(c3ccccc3)c(cc2)C
0.290837	O=C(NCC(=O)Nc1ccc(O)cc1)c2cc(c3ccccc3)c(cc2)C
0.290837	O=C(NCC(=O)Nc1ccc(O)cc1)c2cc(c3ccccc3)c(cc2)C
0.290837	O=C(NCC(=O)Nc1ccc(O)cc1)c2cc(c3ccccc3)c(cc2)C
0.290837	O=C(NCC(=O)Nc1ccc(O)cc1)c2cc(c3ccccc3)c(cc2)C
0.290837	O=C(NCC(=O)Nc1ccc(O)cc1)c2cc(c3ccccc3)c(cc2)C
0.290837	O=C(NCC(=O)Nc1ccc(O)cc1)c2cc(c3ccccc3)c(cc2)C
0.290837	O=C(NCC(=O)Nc1ccc(O)cc1)c2cc(c3ccccc3)c(cc2)C
0.290837	O=C(NCC(=O)Nc1ccc(O)cc1)c2cc(c3ccccc3)c(cc2)C
0.290598	Fc1cncc(c2cc(NC(=O)C=O)c(cc2)C)c1
0.290598	Fc1cncc(c2cc(NC(=O)C=O)c(cc2)C)c1
0.290598	Fc1cncc(c2cc(NC(=O)C=O)c(cc2)C)c1
0.290598	Fc1cncc(c2cc(NC(=O)C=O)c(cc2)C)c1
0.290598	Fc1cncc(c2cc(NC(=O)C=O)c(cc2)C)c1
0.290598	Fc1cncc(c2cc(NC(=O)C=O)c(cc2)C)c1
0.290598	Fc1cncc(c2cc(NC(=O)C=O)c(cc2)C)c1
0.290598	Fc1cncc(c2cc(NC(=O)C=O)c(cc2)C)c1
0.290598	Fc1cncc(c2cc(NC(=O)C=O)c(cc2)C)c1
0.290598	Fc1cncc(c2cc(NC(=O)C=O)c(cc2)C)c1
0.2891	O=C(Nc1cc(ccc1)CN)c2ccc(cc2)C
0.2891	O=C(Nc1cc(ccc1)CN)c2ccc(cc2)C
0.2891	O=C(Nc1cc(ccc1)CN)c2ccc(cc2)C
0.2891	O=C(Nc1cc(ccc1)CN)c2ccc(cc2)C
0.2891	O=C(Nc1cc(ccc1)CN)c2ccc(cc2)C
0.288618	Fc1c(O)cccc1C(=O)Nc2ccc(cc2)CN3CCN(CC3)CC
0.288618	Fc1c(O)cccc1C(=O)Nc2ccc(cc2)CN3CCN(CC3)CC
0.288618	Fc1c(O)cccc1C(=O)Nc2ccc(cc2)CN3CCN(CC3)CC
0.288618	Fc1c(O)cccc1C(=O)Nc2ccc(cc2)CN3CCN(CC3)CC
0.288618	Fc1c(O)cccc1C(=O)Nc2ccc(cc2)CN3CCN(CC3)CC
0.288618	Fc1c(O)cccc1C(=O)Nc2ccc(cc2)CN3CCN(CC3)CC
0.288618	Fc1c(O)cccc1C(=O)Nc2ccc(cc2)CN3CCN(CC3)CC
0.288618	Fc1c(O)cccc1C(=O)Nc2ccc(cc2)CN3CCN(CC3)CC
0.288618	Fc1c(O)cccc1C(=O)Nc2ccc(cc2)CN3CCN(CC3)CC
0.288618	Fc1c(O)cccc1C(=O)Nc2ccc(cc2)CN3CCN(CC3)CC
0.288321	S1C=C(c2ncc(cc2)CNC(=O)c3ccc(Nc4c(cccc4)C(C)C)cc3)C=C1
0.288321	S1C=C(c2ncc(cc2)CNC(=O)c3ccc(Nc4c(cccc4)C(C)C)cc3)C=C1
0.288321	S1C=C(c2ncc(cc2)CNC(=O)c3ccc(Nc4c(cccc4)C(C)C)cc3)C=C1
0.288321	S1C=C(c2ncc(cc2)CNC(=O)c3ccc(Nc4c(cccc4)C(C)C)cc3)C=C1
0.288321	S1C=C(c2ncc(cc2)CNC(=O)c3ccc(Nc4c(cccc4)C(C)C)cc3)C=C1
0.288321	S1C=C(c2ncc(cc2)CNC(=O)c3ccc(Nc4c(cccc4)C(C)C)cc3)C=C1
0.288321	S1C=C(c2ncc(cc2)CNC(=O)c3ccc(Nc4c(cccc4)C(C)C)cc3)C=C1
0.288321	S1C=C(c2ncc(cc2)CNC(=O)c3ccc(Nc4c(cccc4)C(C)C)cc3)C=C1
0.288321	S1C=C(c2ncc(cc2)CNC(=O)c3ccc(Nc4c(cccc4)C(C)C)cc3)C=C1
0.288321	S1C=C(c2ncc(cc2)CNC(=O)c3ccc(Nc4c(cccc4)C(C)C)cc3)C=C1
0.288256	O=C(N(Cc1cc(OCC)c(O)cc1)CC)Nc2ccc(c3nc(ncc3)C)cc2
0.288256	O=C(N(Cc1cc(OCC)c(O)cc1)CC)Nc2ccc(c3nc(ncc3)C)cc2
0.288256	O=C(N(Cc1cc(OCC)c(O)cc1)CC)Nc2ccc(c3nc(ncc3)C)cc2
0.288256	O=C(N(Cc1cc(OCC)c(O)cc1)CC)Nc2ccc(c3nc(ncc3)C)cc2
0.288256	O=C(N(Cc1cc(OCC)c(O)cc1)CC)Nc2ccc(c3nc(ncc3)C)cc2
0.288256	O=C(N(Cc1cc(OCC)c(O)cc1)CC)Nc2ccc(c3nc(ncc3)C)cc2
0.288256	O=C(N(Cc1cc(OCC)c(O)cc1)CC)Nc2ccc(c3nc(ncc3)C)cc2
0.288256	O=C(N(Cc1cc(OCC)c(O)cc1)CC)Nc2ccc(c3nc(ncc3)C)cc2
0.288256	O=C(N(Cc1cc(OCC)c(O)cc1)CC)Nc2ccc(c3nc(ncc3)C)cc2
0.288256	O=C(N(Cc1cc(OCC)c(O)cc1)CC)Nc2ccc(c3nc(ncc3)C)cc2
0.288026	S1CCN(Cc2cc(NC(=O)C3=C(N(N=C3)C4CCCC4)CCC)c(cc2)C)CC1
0.288026	S1CCN(Cc2cc(NC(=O)C3=C(N(N=C3)C4CCCC4)CCC)c(cc2)C)CC1
0.288026	S1CCN(Cc2cc(NC(=O)C3=C(N(N=C3)C4CCCC4)CCC)c(cc2)C)CC1
0.288026	S1CCN(Cc2cc(NC(=O)C3=C(N(N=C3)C4CCCC4)CCC)c(cc2)C)CC1
0.28739	S1CCN(Cc2cc(NC(=O)c3cc4NC(=O)N(c5ccccc5)C(=O)c4cc3)c(cc2)C)CC1
0.28739	S1CCN(Cc2cc(NC(=O)c3cc4NC(=O)N(c5ccccc5)C(=O)c4cc3)c(cc2)C)CC1
0.28739	S1CCN(Cc2cc(NC(=O)c3cc4NC(=O)N(c5ccccc5)C(=O)c4cc3)c(cc2)C)CC1
0.28739	S1CCN(Cc2cc(NC(=O)c3cc4NC(=O)N(c5ccccc5)C(=O)c4cc3)c(cc2)C)CC1
0.28739	S1CCN(Cc2cc(NC(=O)c3cc4NC(=O)N(c5ccccc5)C(=O)c4cc3)c(cc2)C)CC1
0.28739	S1CCN(Cc2cc(NC(=O)c3cc4NC(=O)N(c5ccccc5)C(=O)c4cc3)c(cc2)C)CC1
0.28739	S1CCN(Cc2cc(NC(=O)c3cc4NC(=O)N(c5ccccc5)C(=O)c4cc3)c(cc2)C)CC1
0.28739	S1CCN(Cc2cc(NC(=O)c3cc4NC(=O)N(c5ccccc5)C(=O)c4cc3)c(cc2)C)CC1
0.28739	S1CCN(Cc2cc(NC(=O)c3cc4NC(=O)N(c5ccccc5)C(=O)c4cc3)c(cc2)C)CC1
0.28739	S1CCN(Cc2cc(NC(=O)c3cc4NC(=O)N(c5ccccc5)C(=O)c4cc3)c(cc2)C)CC1
0.286713	O=C(N(C(C)C)C)c1c(ccc(NC(=O)c2ncc(cc2)Cc3ccccc3)c1)C
0.286713	O=C(N(C(C)C)C)c1c(ccc(NC(=O)c2ncc(cc2)Cc3ccccc3)c1)C
0.286713	O=C(N(C(C)C)C)c1c(ccc(NC(=O)c2ncc(cc2)Cc3ccccc3)c1)C
0.286713	O=C(N(C(C)C)C)c1c(ccc(NC(=O)c2ncc(cc2)Cc3ccccc3)c1)C
0.286713	O=C(N(C(C)C)C)c1c(ccc(NC(=O)c2ncc(cc2)Cc3ccccc3)c1)C
0.286713	O=C(N(C(C)C)C)c1c(ccc(NC(=O)c2ncc(cc2)Cc3ccccc3)c1)C
0.286713	O=C(N(C(C)C)C)c1c(ccc(NC(=O)c2ncc(cc2)Cc3ccccc3)c1)C
0.286713	O=C(N(C(C)C)C)c1c(ccc(NC(=O)c2ncc(cc2)Cc3ccccc3)c1)C
0.286713	O=C(N(C(C)C)C)c1c(ccc(NC(=O)c2ncc(cc2)Cc3ccccc3)c1)C
0.286713	O=C(N(C(C)C)C)c1c(ccc(NC(=O)c2ncc(cc2)Cc3ccccc3)c1)C
0.28626	O=C(Nc1cc(ccc1)C2=NC=CN2)c3c(OC)ccc(c3)CN
0.28626	FC(F)Oc1ccc(cc1)C(=O)Nc2cc(c(cc2)C)C(=O)N3CCCCC3
0.28626	FC(F)Oc1ccc(cc1)C(=O)Nc2cc(c(cc2)C)C(=O)N3CCCCC3
0.28626	FC(F)Oc1ccc(cc1)C(=O)Nc2cc(c(cc2)C)C(=O)N3CCCCC3
0.28626	FC(F)Oc1ccc(cc1)C(=O)Nc2cc(c(cc2)C)C(=O)N3CCCCC3
0.28626	FC(F)Oc1ccc(cc1)C(=O)Nc2cc(c(cc2)C)C(=O)N3CCCCC3
0.28626	FC(F)Oc1ccc(cc1)C(=O)Nc2cc(c(cc2)C)C(=O)N3CCCCC3
0.28626	FC(F)Oc1ccc(cc1)C(=O)Nc2cc(c(cc2)C)C(=O)N3CCCCC3
0.28626	FC(F)Oc1ccc(cc1)C(=O)Nc2cc(c(cc2)C)C(=O)N3CCCCC3
0.28626	FC(F)Oc1ccc(cc1)C(=O)Nc2cc(c(cc2)C)C(=O)N3CCCCC3
0.28626	FC(F)Oc1ccc(cc1)C(=O)Nc2cc(c(cc2)C)C(=O)N3CCCCC3
0.286232	O=C(Nc1c(OC)ccc(NC(=O)C)c1)c2cc(OCc3ncccc3)c(OC)cc2
0.286232	O=C(Nc1c(OC)ccc(NC(=O)C)c1)c2cc(OCc3ncccc3)c(OC)cc2
0.285714	O(c1nc(c2cc(ccc2)CN3CCCC3)ccn1)CC4CNCC4
0.285714	O(c1nc(c2cc(ccc2)CN3CCCC3)ccn1)CC4CNCC4
0.285714	O(c1nc(c2cc(ccc2)CN3CCCC3)ccn1)CC4CNCC4
0.285714	O(c1nc(c2cc(ccc2)CN3CCCC3)ccn1)CC4CNCC4
0.285171	S(=O)(=O)(NC(C(=O)Nc1c(ccc(c1)CN2CCSCC2)C)C)C
0.285171	S(=O)(=O)(NC(C(=O)Nc1c(ccc(c1)CN2CCSCC2)C)C)C
0.285171	S(=O)(=O)(NC(C(=O)Nc1c(ccc(c1)CN2CCSCC2)C)C)C
0.285171	S(=O)(=O)(NC(C(=O)Nc1c(ccc(c1)CN2CCSCC2)C)C)C
0.285171	S(=O)(=O)(NC(C(=O)Nc1c(ccc(c1)CN2CCSCC2)C)C)C
0.285171	S(=O)(=O)(NC(C(=O)Nc1c(ccc(c1)CN2CCSCC2)C)C)C
0.285171	S(=O)(=O)(NC(C(=O)Nc1c(ccc(c1)CN2CCSCC2)C)C)C
0.285171	S(=O)(=O)(NC(C(=O)Nc1c(ccc(c1)CN2CCSCC2)C)C)C
0.285171	S(=O)(=O)(NC(C(=O)Nc1c(ccc(c1)CN2CCSCC2)C)C)C
0.285124	Brc1cc(NC(=O)C=O)c(cc1)CN2CCN(Cc3ccccc3)CC2
0.285124	Brc1cc(NC(=O)C=O)c(cc1)CN2CCN(Cc3ccccc3)CC2
0.285124	Brc1cc(NC(=O)C=O)c(cc1)CN2CCN(Cc3ccccc3)CC2
0.285124	Brc1cc(NC(=O)C=O)c(cc1)CN2CCN(Cc3ccccc3)CC2
0.285124	Brc1cc(NC(=O)C=O)c(cc1)CN2CCN(Cc3ccccc3)CC2
0.285124	Brc1cc(NC(=O)C=O)c(cc1)CN2CCN(Cc3ccccc3)CC2
0.285124	Brc1cc(NC(=O)C=O)c(cc1)CN2CCN(Cc3ccccc3)CC2
0.285124	Brc1cc(NC(=O)C=O)c(cc1)CN2CCN(Cc3ccccc3)CC2
0.285124	Brc1cc(NC(=O)C=O)c(cc1)CN2CCN(Cc3ccccc3)CC2
0.285124	Brc1cc(NC(=O)C=O)c(cc1)CN2CCN(Cc3ccccc3)CC2
0.284644	FC(F)(F)C(O)(c1ccc(cc1)C(=O)Nc2c(ccc(N3CCCC3)c2)C)C(F)(F)F
0.284644	FC(F)(F)C(O)(c1ccc(cc1)C(=O)Nc2c(ccc(N3CCCC3)c2)C)C(F)(F)F
0.284644	FC(F)(F)C(O)(c1ccc(cc1)C(=O)Nc2c(ccc(N3CCCC3)c2)C)C(F)(F)F
0.284644	FC(F)(F)C(O)(c1ccc(cc1)C(=O)Nc2c(ccc(N3CCCC3)c2)C)C(F)(F)F
0.284644	FC(F)(F)COc1c(cc(NC(=O)c2cnc(Oc3ccccc3)cc2)cc1)C
0.284644	FC(F)(F)COc1c(cc(NC(=O)c2cnc(Oc3ccccc3)cc2)cc1)C
0.284644	FC(F)(F)COc1c(cc(NC(=O)c2cnc(Oc3ccccc3)cc2)cc1)C
0.284644	FC(F)(F)COc1c(cc(NC(=O)c2cnc(Oc3ccccc3)cc2)cc1)C
0.284644	FC(F)(F)COc1c(cc(NC(=O)c2cnc(Oc3ccccc3)cc2)cc1)C
0.284644	FC(F)(F)COc1c(cc(NC(=O)c2cnc(Oc3ccccc3)cc2)cc1)C
0.284644	FC(F)(F)COc1c(cc(NC(=O)c2cnc(Oc3ccccc3)cc2)cc1)C
0.284644	FC(F)(F)COc1c(cc(NC(=O)c2cnc(Oc3ccccc3)cc2)cc1)C
0.284644	FC(F)(F)COc1c(cc(NC(=O)c2cnc(Oc3ccccc3)cc2)cc1)C
0.284644	FC(F)(F)COc1c(cc(NC(=O)c2cnc(Oc3ccccc3)cc2)cc1)C
0.284	S(=O)(=O)(NC(CO)C)c1ccc(cc1)C(=O)Nc2ccc(cc2)CN3CCN(CC3)CC
0.284	S(=O)(=O)(NC(CO)C)c1ccc(cc1)C(=O)Nc2ccc(cc2)CN3CCN(CC3)CC
0.284	S(=O)(=O)(NC(CO)C)c1ccc(cc1)C(=O)Nc2ccc(cc2)CN3CCN(CC3)CC
0.284	S(=O)(=O)(NC(CO)C)c1ccc(cc1)C(=O)Nc2ccc(cc2)CN3CCN(CC3)CC
0.284	S(=O)(=O)(NC(CO)C)c1ccc(cc1)C(=O)Nc2ccc(cc2)CN3CCN(CC3)CC
0.284	S(=O)(=O)(NC(CO)C)c1ccc(cc1)C(=O)Nc2ccc(cc2)CN3CCN(CC3)CC
0.284	S(=O)(=O)(NC(CO)C)c1ccc(cc1)C(=O)Nc2ccc(cc2)CN3CCN(CC3)CC
0.284	S(=O)(=O)(NC(CO)C)c1ccc(cc1)C(=O)Nc2ccc(cc2)CN3CCN(CC3)CC
0.284	S(=O)(=O)(NC(CO)C)c1ccc(cc1)C(=O)Nc2ccc(cc2)CN3CCN(CC3)CC
0.284	S(=O)(=O)(NC(CO)C)c1ccc(cc1)C(=O)Nc2ccc(cc2)CN3CCN(CC3)CC
0.284	FC1(F)C(Oc2ccc(cc2)C(=O)Nc3cc(c(cc3)C)CC)C1
0.284	FC1(F)C(Oc2ccc(cc2)C(=O)Nc3cc(c(cc3)C)CC)C1
0.284	FC1(F)C(Oc2ccc(cc2)C(=O)Nc3cc(c(cc3)C)CC)C1
0.284	FC1(F)C(Oc2ccc(cc2)C(=O)Nc3cc(c(cc3)C)CC)C1
0.284	FC1(F)C(Oc2ccc(cc2)C(=O)Nc3cc(c(cc3)C)CC)C1
0.284	FC1(F)C(Oc2ccc(cc2)C(=O)Nc3cc(c(cc3)C)CC)C1
0.284	FC1(F)C(Oc2ccc(cc2)C(=O)Nc3cc(c(cc3)C)CC)C1
0.284	FC1(F)C(Oc2ccc(cc2)C(=O)Nc3cc(c(cc3)C)CC)C1
0.284	FC1(F)C(Oc2ccc(cc2)C(=O)Nc3cc(c(cc3)C)CC)C1
0.284	FC1(F)C(Oc2ccc(cc2)C(=O)Nc3cc(c(cc3)C)CC)C1
0.283465	S(c1c(cccc1)C(=O)Nc2cc(ncc2)c3ccccc3)C
0.283465	S(c1c(cccc1)C(=O)Nc2cc(ncc2)c3ccccc3)C
0.283465	S(c1c(cccc1)C(=O)Nc2cc(ncc2)c3ccccc3)C
0.283465	S(c1c(cccc1)C(=O)Nc2cc(ncc2)c3ccccc3)C
0.283465	S(c1c(cccc1)C(=O)Nc2cc(ncc2)c3ccccc3)C
0.283019	O=C(Nc1c(ccc(c1)C)C(=O)N)c2ncc(cc2)Cc3ccccc3
0.283019	O=C(Nc1c(ccc(c1)C)C(=O)N)c2ncc(cc2)Cc3ccccc3
0.283019	O=C(Nc1c(ccc(c1)C)C(=O)N)c2ncc(cc2)Cc3ccccc3
0.283019	O=C(Nc1c(ccc(c1)C)C(=O)N)c2ncc(cc2)Cc3ccccc3
0.283019	O=C(Nc1c(ccc(c1)C)C(=O)N)c2ncc(cc2)Cc3ccccc3
0.283019	O=C(Nc1c(ccc(c1)C)C(=O)N)c2ncc(cc2)Cc3ccccc3
0.283019	O=C(Nc1c(ccc(c1)C)C(=O)N)c2ncc(cc2)Cc3ccccc3
0.283019	O=C(Nc1c(ccc(c1)C)C(=O)N)c2ncc(cc2)Cc3ccccc3
0.283019	O=C(Nc1c(ccc(c1)C)C(=O)N)c2ncc(cc2)Cc3ccccc3
0.283019	O=C(Nc1c(ccc(c1)C)C(=O)N)c2ncc(cc2)Cc3ccccc3
0.282828	O=C(OC)c1cc(OCCOC)c(NC(=O)C2=NOC(c3cnccc3)=C2)cc1
0.282828	O=C(OC)c1cc(OCCOC)c(NC(=O)C2=NOC(c3cnccc3)=C2)cc1
0.282828	O=C(OC)c1cc(OCCOC)c(NC(=O)C2=NOC(c3cnccc3)=C2)cc1
0.282828	O=C(OC)c1cc(OCCOC)c(NC(=O)C2=NOC(c3cnccc3)=C2)cc1
0.282828	O=C(OC)c1cc(OCCOC)c(NC(=O)C2=NOC(c3cnccc3)=C2)cc1
0.282828	O=C(OC)c1cc(OCCOC)c(NC(=O)C2=NOC(c3cnccc3)=C2)cc1
0.282828	O=C(OC)c1cc(OCCOC)c(NC(=O)C2=NOC(c3cnccc3)=C2)cc1
0.282828	O=C(OC)c1cc(OCCOC)c(NC(=O)C2=NOC(c3cnccc3)=C2)cc1
0.282828	O=C(OC)c1cc(OCCOC)c(NC(=O)C2=NOC(c3cnccc3)=C2)cc1
0.282828	O=C(OC)c1cc(OCCOC)c(NC(=O)C2=NOC(c3cnccc3)=C2)cc1
0.282759	S1C(=CC=C1)COc2ccc(cc2)C(=O)Nc3cc(Oc4cc(ncc4)C(=O)NC)c(cc3)C
0.282759	S1C(=CC=C1)COc2ccc(cc2)C(=O)Nc3cc(Oc4cc(ncc4)C(=O)NC)c(cc3)C
0.282759	S1C(=CC=C1)COc2ccc(cc2)C(=O)Nc3cc(Oc4cc(ncc4)C(=O)NC)c(cc3)C
0.282759	S1C(=CC=C1)COc2ccc(cc2)C(=O)Nc3cc(Oc4cc(ncc4)C(=O)NC)c(cc3)C
0.282759	S1C(=CC=C1)COc2ccc(cc2)C(=O)Nc3cc(Oc4cc(ncc4)C(=O)NC)c(cc3)C
0.282759	S1C(=CC=C1)COc2ccc(cc2)C(=O)Nc3cc(Oc4cc(ncc4)C(=O)NC)c(cc3)C
0.282759	S1C(=CC=C1)COc2ccc(cc2)C(=O)Nc3cc(Oc4cc(ncc4)C(=O)NC)c(cc3)C
0.282759	S1C(=CC=C1)COc2ccc(cc2)C(=O)Nc3cc(Oc4cc(ncc4)C(=O)NC)c(cc3)C
0.282759	S1C(=CC=C1)COc2ccc(cc2)C(=O)Nc3cc(Oc4cc(ncc4)C(=O)NC)c(cc3)C
0.282759	S1C(=CC=C1)COc2ccc(cc2)C(=O)Nc3cc(Oc4cc(ncc4)C(=O)NC)c(cc3)C
0.282443	Brc1ncc(Cl)c(c1)C(=O)Nc2cc(ccc2)CN3CCCC3
0.282392	S(=O)(=O)(N)c1c(ccc(NC(=O)CN2CCN(CC=3N=C(SC3)C4=CSC=C4)CC2)c1)C
0.282392	S(=O)(=O)(N)c1c(ccc(NC(=O)CN2CCN(CC=3N=C(SC3)C4=CSC=C4)CC2)c1)C
0.282392	S(=O)(=O)(N)c1c(ccc(NC(=O)CN2CCN(CC=3N=C(SC3)C4=CSC=C4)CC2)c1)C
0.282392	S(=O)(=O)(N)c1c(ccc(NC(=O)CN2CCN(CC=3N=C(SC3)C4=CSC=C4)CC2)c1)C
0.282392	S(=O)(=O)(N)c1c(ccc(NC(=O)CN2CCN(CC=3N=C(SC3)C4=CSC=C4)CC2)c1)C
0.281553	O=C(Nc1cnccc1)c2ccc(N)cc2
0.281553	O=C(Nc1cnccc1)c2ccc(N)cc2
0.281553	O=C(Nc1cnccc1)c2ccc(N)cc2
0.281553	O=C(Nc1cnccc1)c2ccc(N)cc2
0.281553	O=C(Nc1cnccc1)c2ccc(N)cc2
0.281553	O=C(Nc1cnccc1)c2ccc(N)cc2
0.281553	O=C(Nc1cnccc1)c2ccc(N)cc2
0.281553	O=C(Nc1cnccc1)c2ccc(N)cc2
0.281553	O=C(Nc1cnccc1)c2ccc(N)cc2
0.281553	O=C(Nc1cnccc1)c2ccc(N)cc2
0.280142	Clc1cc(ccc1)C(=O)Nc2cc(c(NC(=O)C(=O)NC3CC(OCc4ccccc4)C3)cc2)C
0.280142	Clc1cc(ccc1)C(=O)Nc2cc(c(NC(=O)C(=O)NC3CC(OCc4ccccc4)C3)cc2)C
0.280142	Clc1cc(ccc1)C(=O)Nc2cc(c(NC(=O)C(=O)NC3CC(OCc4ccccc4)C3)cc2)C
0.280142	Clc1cc(ccc1)C(=O)Nc2cc(c(NC(=O)C(=O)NC3CC(OCc4ccccc4)C3)cc2)C
0.280142	Clc1cc(ccc1)C(=O)Nc2cc(c(NC(=O)C(=O)NC3CC(OCc4ccccc4)C3)cc2)C
0.280142	Clc1cc(ccc1)C(=O)Nc2cc(c(NC(=O)C(=O)NC3CC(OCc4ccccc4)C3)cc2)C
0.280142	Clc1cc(ccc1)C(=O)Nc2cc(c(NC(=O)C(=O)NC3CC(OCc4ccccc4)C3)cc2)C
0.280142	Clc1cc(ccc1)C(=O)Nc2cc(c(NC(=O)C(=O)NC3CC(OCc4ccccc4)C3)cc2)C
0.280142	Clc1cc(ccc1)C(=O)Nc2cc(c(NC(=O)C(=O)NC3CC(OCc4ccccc4)C3)cc2)C
0.280142	Clc1cc(ccc1)C(=O)Nc2cc(c(NC(=O)C(=O)NC3CC(OCc4ccccc4)C3)cc2)C
0.279863	S1C(=NC(c2ccc(NC(=O)c3cc(O)c([N+]([O-])=O)cc3)cc2)=C1)N4CCOCC4
0.279863	S1C(=NC(c2ccc(NC(=O)c3cc(O)c([N+]([O-])=O)cc3)cc2)=C1)N4CCOCC4
0.279863	S1C(=NC(c2ccc(NC(=O)c3cc(O)c([N+]([O-])=O)cc3)cc2)=C1)N4CCOCC4
0.279863	S1C(=NC(c2ccc(NC(=O)c3cc(O)c([N+]([O-])=O)cc3)cc2)=C1)N4CCOCC4
0.279863	S1C(=NC(c2ccc(NC(=O)c3cc(O)c([N+]([O-])=O)cc3)cc2)=C1)N4CCOCC4
0.279863	S1C(=NC(c2ccc(NC(=O)c3cc(O)c([N+]([O-])=O)cc3)cc2)=C1)N4CCOCC4
0.279863	S1C(=NC(c2ccc(NC(=O)c3cc(O)c([N+]([O-])=O)cc3)cc2)=C1)N4CCOCC4
0.279863	S1C(=NC(c2ccc(NC(=O)c3cc(O)c([N+]([O-])=O)cc3)cc2)=C1)N4CCOCC4
0.279863	S1C(=NC(c2ccc(NC(=O)c3cc(O)c([N+]([O-])=O)cc3)cc2)=C1)N4CCOCC4
0.279863	S1C(=NC(c2ccc(NC(=O)c3cc(O)c([N+]([O-])=O)cc3)cc2)=C1)N4CCOCC4
0.279412	FC(F)(F)COc1c(cc(NC(=O)c2ccc(c3c(C#N)cccc3)cc2)cc1)C
0.279412	FC(F)(F)COc1c(cc(NC(=O)c2ccc(c3c(C#N)cccc3)cc2)cc1)C
0.279412	FC(F)(F)COc1c(cc(NC(=O)c2ccc(c3c(C#N)cccc3)cc2)cc1)C
0.279412	FC(F)(F)COc1c(cc(NC(=O)c2ccc(c3c(C#N)cccc3)cc2)cc1)C
0.279412	FC(F)(F)COc1c(cc(NC(=O)c2ccc(c3c(C#N)cccc3)cc2)cc1)C
0.279412	FC(F)(F)COc1c(cc(NC(=O)c2ccc(c3c(C#N)cccc3)cc2)cc1)C
0.279412	FC(F)(F)COc1c(cc(NC(=O)c2ccc(c3c(C#N)cccc3)cc2)cc1)C
0.279412	FC(F)(F)COc1c(cc(NC(=O)c2ccc(c3c(C#N)cccc3)cc2)cc1)C
0.279412	FC(F)(F)COc1c(cc(NC(=O)c2ccc(c3c(C#N)cccc3)cc2)cc1)C
0.279412	FC(F)(F)COc1c(cc(NC(=O)c2ccc(c3c(C#N)cccc3)cc2)cc1)C
0.27897	FC(F)Oc1ccc(cc1)C(=O)Nc2ncc(c3ccccc3)cc2
0.27897	FC(F)Oc1ccc(cc1)C(=O)Nc2ncc(c3ccccc3)cc2
0.27897	FC(F)Oc1ccc(cc1)C(=O)Nc2ncc(c3ccccc3)cc2
0.27897	FC(F)Oc1ccc(cc1)C(=O)Nc2ncc(c3ccccc3)cc2
0.27897	FC(F)Oc1ccc(cc1)C(=O)Nc2ncc(c3ccccc3)cc2
0.278552	S1CCN(Cc2cc(NC(=O)c3c4OC(c5ccccc5)=C(C(=O)c4ccc3)C)c(cc2)C)CC1
0.278552	S1CCN(Cc2cc(NC(=O)c3c4OC(c5ccccc5)=C(C(=O)c4ccc3)C)c(cc2)C)CC1
0.277551	Clc1c(NC(=O)c2ccc(c3ccccc3)cc2)ccc(OC(F)(F)F)c1
0.277551	Clc1c(NC(=O)c2ccc(c3ccccc3)cc2)ccc(OC(F)(F)F)c1
0.276	O=C(Nc1ccc(cc1)CN2CCN(CC2)CC)C=Cc3ncccc3C
0.276	O=C(Nc1ccc(cc1)CN2CCN(CC2)CC)C=Cc3ncccc3C
0.276	O=C(Nc1ccc(cc1)CN2CCN(CC2)CC)C=Cc3ncccc3C
0.276	O=C(Nc1ccc(cc1)CN2CCN(CC2)CC)C=Cc3ncccc3C
0.276	O=C(Nc1ccc(cc1)CN2CCN(CC2)CC)C=Cc3ncccc3C
0.276	O=C(Nc1ccc(cc1)CN2CCN(CC2)CC)C=Cc3ncccc3C
0.276	O=C(Nc1ccc(cc1)CN2CCN(CC2)CC)C=Cc3ncccc3C
0.276	O=C(Nc1ccc(cc1)CN2CCN(CC2)CC)C=Cc3ncccc3C
0.276	O=C(Nc1ccc(cc1)CN2CCN(CC2)CC)C=Cc3ncccc3C
0.276	O=C(Nc1ccc(cc1)CN2CCN(CC2)CC)C=Cc3ncccc3C
0.2749	Fc1ccc(N2N=CC(C(=O)Nc3ccc(cc3)CN4CCN(CC4)CC)=C2)cc1
0.2749	Fc1ccc(N2N=CC(C(=O)Nc3ccc(cc3)CN4CCN(CC4)CC)=C2)cc1
0.2749	Fc1ccc(N2N=CC(C(=O)Nc3ccc(cc3)CN4CCN(CC4)CC)=C2)cc1
0.2749	Fc1ccc(N2N=CC(C(=O)Nc3ccc(cc3)CN4CCN(CC4)CC)=C2)cc1
0.2749	Fc1ccc(N2N=CC(C(=O)Nc3ccc(cc3)CN4CCN(CC4)CC)=C2)cc1
0.2749	Fc1ccc(N2N=CC(C(=O)Nc3ccc(cc3)CN4CCN(CC4)CC)=C2)cc1
0.2749	Fc1ccc(N2N=CC(C(=O)Nc3ccc(cc3)CN4CCN(CC4)CC)=C2)cc1
0.2749	Fc1ccc(N2N=CC(C(=O)Nc3ccc(cc3)CN4CCN(CC4)CC)=C2)cc1
0.2749	Fc1ccc(N2N=CC(C(=O)Nc3ccc(cc3)CN4CCN(CC4)CC)=C2)cc1
0.2749	Fc1ccc(N2N=CC(C(=O)Nc3ccc(cc3)CN4CCN(CC4)CC)=C2)cc1
0.27451	O=C(Nc1cc(ccc1)CN2CCCC2)C=3OC(=CC3)CN(CC)CC
0.273408	S(=O)(=O)(c1cc(ccc1)C(=O)Nc2c(cc(NC(=O)C(=O)N)cc2)C)C
0.273408	S(=O)(=O)(c1cc(ccc1)C(=O)Nc2c(cc(NC(=O)C(=O)N)cc2)C)C
0.273408	S(=O)(=O)(c1cc(ccc1)C(=O)Nc2c(cc(NC(=O)C(=O)N)cc2)C)C
0.273408	S(=O)(=O)(c1cc(ccc1)C(=O)Nc2c(cc(NC(=O)C(=O)N)cc2)C)C
0.272727	Fc1cc(c2nc(ncc2)C3CCN(C(=O)c4c(NC(=O)C5CC5)cccc4)CC3)ccc1
0.272727	Fc1cc(c2nc(ncc2)C3CCN(C(=O)c4c(NC(=O)C5CC5)cccc4)CC3)ccc1
0.272727	Fc1cc(c2nc(ncc2)C3CCN(C(=O)c4c(NC(=O)C5CC5)cccc4)CC3)ccc1
0.272727	Fc1cc(c2nc(ncc2)C3CCN(C(=O)c4c(NC(=O)C5CC5)cccc4)CC3)ccc1
0.272727	Fc1cc(c2nc(ncc2)C3CCN(C(=O)c4c(NC(=O)C5CC5)cccc4)CC3)ccc1
0.272727	Fc1cc(c2nc(ncc2)C3CCN(C(=O)c4c(NC(=O)C5CC5)cccc4)CC3)ccc1
0.272727	Fc1cc(c2nc(ncc2)C3CCN(C(=O)c4c(NC(=O)C5CC5)cccc4)CC3)ccc1
0.272727	Fc1cc(c2nc(ncc2)C3CCN(C(=O)c4c(NC(=O)C5CC5)cccc4)CC3)ccc1
0.272727	Fc1cc(c2nc(ncc2)C3CCN(C(=O)c4c(NC(=O)C5CC5)cccc4)CC3)ccc1
0.272727	Fc1cc(c2nc(ncc2)C3CCN(C(=O)c4c(NC(=O)C5CC5)cccc4)CC3)ccc1
0.272414	O=C(NNC(=O)C=1NN=C(c2c(OC)cccc2)C1)c3cc(NC(=O)c4cnccc4)ccc3
0.272152	Fc1cncc(c2cc(NC(=O)C(=O)NNC(=O)c3ccc(OCC(=O)N4C(CCCC4C)C)cc3)c(cc2)C)c1
0.272152	Fc1cncc(c2cc(NC(=O)C(=O)NNC(=O)c3ccc(OCC(=O)N4C(CCCC4C)C)cc3)c(cc2)C)c1
0.272152	Fc1cncc(c2cc(NC(=O)C(=O)NNC(=O)c3ccc(OCC(=O)N4C(CCCC4C)C)cc3)c(cc2)C)c1
0.272152	Fc1cncc(c2cc(NC(=O)C(=O)NNC(=O)c3ccc(OCC(=O)N4C(CCCC4C)C)cc3)c(cc2)C)c1
0.272031	Clc1c(NC(=O)c2ncc(cc2)Cc3ccccc3)cc(cc1)CSC
0.272	Clc1cc(c(NC(=O)c2ccc(cc2)C=3N=C(SC3)C)c(c1)C)C
0.272	Clc1cc(c(NC(=O)c2ccc(cc2)C=3N=C(SC3)C)c(c1)C)C
0.272	Clc1cc(c(NC(=O)c2ccc(cc2)C=3N=C(SC3)C)c(c1)C)C
0.272	Clc1cc(c(NC(=O)c2ccc(cc2)C=3N=C(SC3)C)c(c1)C)C
0.272	Clc1cc(c(NC(=O)c2ccc(cc2)C=3N=C(SC3)C)c(c1)C)C
0.272	Clc1cc(c(NC(=O)c2ccc(cc2)C=3N=C(SC3)C)c(c1)C)C
0.272	Clc1cc(c(NC(=O)c2ccc(cc2)C=3N=C(SC3)C)c(c1)C)C
0.272	Clc1cc(c(NC(=O)c2ccc(cc2)C=3N=C(SC3)C)c(c1)C)C
0.272	Clc1cc(c(NC(=O)c2ccc(cc2)C=3N=C(SC3)C)c(c1)C)C
0.272	Clc1cc(c(NC(=O)c2ccc(cc2)C=3N=C(SC3)C)c(c1)C)C
0.270903	O1N=C(N=C1c2c(nccc2)Nc3c(cc(cc3)C)C)c4cc(OC)ncc4
0.270903	O1N=C(N=C1c2c(nccc2)Nc3c(cc(cc3)C)C)c4cc(OC)ncc4
0.270903	O1N=C(N=C1c2c(nccc2)Nc3c(cc(cc3)C)C)c4cc(OC)ncc4
0.270758	O=C(Nc1ccc(cc1)CN2CCN(CC2)CC)C=3C(=NN(C3)C)C4=COC=C4
0.270758	O=C(Nc1ccc(cc1)CN2CCN(CC2)CC)C=3C(=NN(C3)C)C4=COC=C4
0.270627	S(C1=NN=C(N1CC=2OC=CC2)c3cnccc3)CC(=O)Nc4ccc(cc4)CN5CCN(CC5)CC
0.270627	S(C1=NN=C(N1CC=2OC=CC2)c3cnccc3)CC(=O)Nc4ccc(cc4)CN5CCN(CC5)CC
0.270627	S(C1=NN=C(N1CC=2OC=CC2)c3cnccc3)CC(=O)Nc4ccc(cc4)CN5CCN(CC5)CC
0.270627	S(C1=NN=C(N1CC=2OC=CC2)c3cnccc3)CC(=O)Nc4ccc(cc4)CN5CCN(CC5)CC
0.270627	S(C1=NN=C(N1CC=2OC=CC2)c3cnccc3)CC(=O)Nc4ccc(cc4)CN5CCN(CC5)CC
0.270627	S(C1=NN=C(N1CC=2OC=CC2)c3cnccc3)CC(=O)Nc4ccc(cc4)CN5CCN(CC5)CC
0.270627	S(C1=NN=C(N1CC=2OC=CC2)c3cnccc3)CC(=O)Nc4ccc(cc4)CN5CCN(CC5)CC
0.270627	Fc1cncc(c2cc(NC(=O)C(=O)NC3C(N4CCN(CCC4)C)CCC3)c(cc2)C)c1
0.270492	S1C(c2cnccc2)=CC=C1C(=O)Nc3ncc(cn3)C
0.270492	S1C(c2cnccc2)=CC=C1C(=O)Nc3ncc(cn3)C
0.270492	S1C(c2cnccc2)=CC=C1C(=O)Nc3ncc(cn3)C
0.270492	S1C(c2cnccc2)=CC=C1C(=O)Nc3ncc(cn3)C
0.270492	S1C(c2cnccc2)=CC=C1C(=O)Nc3ncc(cn3)C
0.270492	S1C(c2cnccc2)=CC=C1C(=O)Nc3ncc(cn3)C
0.270492	S1C(c2cnccc2)=CC=C1C(=O)Nc3ncc(cn3)C
0.270492	S1C(c2cnccc2)=CC=C1C(=O)Nc3ncc(cn3)C
0.270492	S1C(c2cnccc2)=CC=C1C(=O)Nc3ncc(cn3)C
0.270492	S1C(c2cnccc2)=CC=C1C(=O)Nc3ncc(cn3)C
0.26971	O=C(Nc1ccc(cc1)C(=O)NCc2ccc(cc2)C3=NNC(=N3)C)Nc4ccccc4
0.269531	Clc1ccc(cc1)C=2N=C(OC2)NC(=O)c3nc(ncc3)C
0.269531	Clc1ccc(cc1)C=2N=C(OC2)NC(=O)c3nc(ncc3)C
0.269531	Clc1ccc(cc1)C=2N=C(OC2)NC(=O)c3nc(ncc3)C
0.269531	Clc1ccc(cc1)C=2N=C(OC2)NC(=O)c3nc(ncc3)C
0.269531	Clc1ccc(cc1)C=2N=C(OC2)NC(=O)c3nc(ncc3)C
0.269531	Clc1ccc(cc1)C=2N=C(OC2)NC(=O)c3nc(ncc3)C
0.269373	Brc1ccc(cc1)C(=O)NC2=C(SC=C2)C(=O)Nc3c(ccc(c3)C(C)C)C
0.269373	Brc1ccc(cc1)C(=O)NC2=C(SC=C2)C(=O)Nc3c(ccc(c3)C(C)C)C
0.269373	Brc1ccc(cc1)C(=O)NC2=C(SC=C2)C(=O)Nc3c(ccc(c3)C(C)C)C
0.269373	Brc1ccc(cc1)C(=O)NC2=C(SC=C2)C(=O)Nc3c(ccc(c3)C(C)C)C
0.269373	Brc1ccc(cc1)C(=O)NC2=C(SC=C2)C(=O)Nc3c(ccc(c3)C(C)C)C
0.269373	Brc1ccc(cc1)C(=O)NC2=C(SC=C2)C(=O)Nc3c(ccc(c3)C(C)C)C
0.269373	Brc1ccc(cc1)C(=O)NC2=C(SC=C2)C(=O)Nc3c(ccc(c3)C(C)C)C
0.269373	Brc1ccc(cc1)C(=O)NC2=C(SC=C2)C(=O)Nc3c(ccc(c3)C(C)C)C
0.269373	Brc1ccc(cc1)C(=O)NC2=C(SC=C2)C(=O)Nc3c(ccc(c3)C(C)C)C
0.269373	Brc1ccc(cc1)C(=O)NC2=C(SC=C2)C(=O)Nc3c(ccc(c3)C(C)C)C
0.269076	O=C(OC(C)(C)C)c1cc(ccc1)C(=O)Nc2ncc(c3ccccc3)cc2
0.269076	O=C(OC(C)(C)C)c1cc(ccc1)C(=O)Nc2ncc(c3ccccc3)cc2
0.269076	O=C(OC(C)(C)C)c1cc(ccc1)C(=O)Nc2ncc(c3ccccc3)cc2
0.268908	S(Cc1ccc(cc1)C(=O)NC)CC(=O)Nc2c(cccc2)C
0.268908	S(Cc1ccc(cc1)C(=O)NC)CC(=O)Nc2c(cccc2)C
0.268908	S(Cc1ccc(cc1)C(=O)NC)CC(=O)Nc2c(cccc2)C
0.268908	S(Cc1ccc(cc1)C(=O)NC)CC(=O)Nc2c(cccc2)C
0.268908	S(Cc1ccc(cc1)C(=O)NC)CC(=O)Nc2c(cccc2)C
0.268908	S(Cc1ccc(cc1)C(=O)NC)CC(=O)Nc2c(cccc2)C
0.268908	S(Cc1ccc(cc1)C(=O)NC)CC(=O)Nc2c(cccc2)C
0.268908	S(Cc1ccc(cc1)C(=O)NC)CC(=O)Nc2c(cccc2)C
0.268908	S(Cc1ccc(cc1)C(=O)NC)CC(=O)Nc2c(cccc2)C
0.268908	S(Cc1ccc(cc1)C(=O)NC)CC(=O)Nc2c(cccc2)C
0.268817	O=C(Nc1ccccc1)c2c(ccc(c2)C=3N=NN(C3)CCCCCN)C
0.268817	O=C(Nc1ccccc1)c2c(ccc(c2)C=3N=NN(C3)CCCCCN)C
0.268817	O=C(Nc1ccccc1)c2c(ccc(c2)C=3N=NN(C3)CCCCCN)C
0.268817	O=C(Nc1ccccc1)c2c(ccc(c2)C=3N=NN(C3)CCCCCN)C
0.268817	O=C(Nc1ccccc1)c2c(ccc(c2)C=3N=NN(C3)CCCCCN)C
0.268817	O=C(Nc1ccccc1)c2c(ccc(c2)C=3N=NN(C3)CCCCCN)C
0.268817	O=C(Nc1ccccc1)c2c(ccc(c2)C=3N=NN(C3)CCCCCN)C
0.268817	O=C(Nc1ccccc1)c2c(ccc(c2)C=3N=NN(C3)CCCCCN)C
0.268817	O=C(Nc1ccccc1)c2c(ccc(c2)C=3N=NN(C3)CCCCCN)C
0.268817	O=C(Nc1ccccc1)c2c(ccc(c2)C=3N=NN(C3)CCCCCN)C
0.268398	O=C(Nc1ccc(cc1)C(=O)Nc2cc(C#N)c(C#N)cc2)Nc3ccccc3
0.268398	O=C(Nc1ccc(cc1)C(=O)Nc2cc(C#N)c(C#N)cc2)Nc3ccccc3
0.268398	O=C(Nc1ccc(cc1)C(=O)Nc2cc(C#N)c(C#N)cc2)Nc3ccccc3
0.268398	O=C(Nc1ccc(cc1)C(=O)Nc2cc(C#N)c(C#N)cc2)Nc3ccccc3
0.268398	O=C(Nc1ccc(cc1)C(=O)Nc2cc(C#N)c(C#N)cc2)Nc3ccccc3
0.268398	O=C(Nc1ccc(cc1)C(=O)Nc2cc(C#N)c(C#N)cc2)Nc3ccccc3
0.268398	O=C(Nc1ccc(cc1)C(=O)Nc2cc(C#N)c(C#N)cc2)Nc3ccccc3
0.268398	O=C(Nc1ccc(cc1)C(=O)Nc2cc(C#N)c(C#N)cc2)Nc3ccccc3
0.268398	O=C(Nc1ccc(cc1)C(=O)Nc2cc(C#N)c(C#N)cc2)Nc3ccccc3
0.268398	O=C(Nc1ccc(cc1)C(=O)Nc2cc(C#N)c(C#N)cc2)Nc3ccccc3
0.268382	Clc1cc(ccc1)C=2SC(=CC2)CN3CCN(C(=O)c4ccc(NC(=O)Nc5ccccc5)cc4)CC3
0.268382	Clc1cc(ccc1)C=2SC(=CC2)CN3CCN(C(=O)c4ccc(NC(=O)Nc5ccccc5)cc4)CC3
0.268382	Clc1cc(ccc1)C=2SC(=CC2)CN3CCN(C(=O)c4ccc(NC(=O)Nc5ccccc5)cc4)CC3
0.268382	Clc1cc(ccc1)C=2SC(=CC2)CN3CCN(C(=O)c4ccc(NC(=O)Nc5ccccc5)cc4)CC3
0.268382	Clc1cc(ccc1)C=2SC(=CC2)CN3CCN(C(=O)c4ccc(NC(=O)Nc5ccccc5)cc4)CC3
0.268382	Clc1cc(ccc1)C=2SC(=CC2)CN3CCN(C(=O)c4ccc(NC(=O)Nc5ccccc5)cc4)CC3
0.268382	Clc1cc(ccc1)C=2SC(=CC2)CN3CCN(C(=O)c4ccc(NC(=O)Nc5ccccc5)cc4)CC3
0.268382	Clc1cc(ccc1)C=2SC(=CC2)CN3CCN(C(=O)c4ccc(NC(=O)Nc5ccccc5)cc4)CC3
0.268382	Clc1cc(ccc1)C=2SC(=CC2)CN3CCN(C(=O)c4ccc(NC(=O)Nc5ccccc5)cc4)CC3
0.268382	Clc1cc(ccc1)C=2SC(=CC2)CN3CCN(C(=O)c4ccc(NC(=O)Nc5ccccc5)cc4)CC3
0.268382	O=C(Nc1cc(ccc1)CC)c2cc(OCc3ncccc3)c(OC)cc2
0.268382	O=C(Nc1cc(ccc1)CC)c2cc(OCc3ncccc3)c(OC)cc2
0.268382	O=C(Nc1cc(ccc1)CC)c2cc(OCc3ncccc3)c(OC)cc2
0.268371	O=C1N(CC2=NOC(=N2)c3c(nccc3)Nc4c(cc(cc4)C)C)CCC1
0.268371	O=C1N(CC2=NOC(=N2)c3c(nccc3)Nc4c(cc(cc4)C)C)CCC1
0.268371	O=C1N(CC2=NOC(=N2)c3c(nccc3)Nc4c(cc(cc4)C)C)CCC1
0.268371	O=C1N(CC2=NOC(=N2)c3c(nccc3)Nc4c(cc(cc4)C)C)CCC1
0.268371	O=C1N(CC2=NOC(=N2)c3c(nccc3)Nc4c(cc(cc4)C)C)CCC1
0.268371	O=C1N(CC2=NOC(=N2)c3c(nccc3)Nc4c(cc(cc4)C)C)CCC1
0.268371	O=C1N(CC2=NOC(=N2)c3c(nccc3)Nc4c(cc(cc4)C)C)CCC1
0.268371	O=C1N(CC2=NOC(=N2)c3c(nccc3)Nc4c(cc(cc4)C)C)CCC1
0.268371	O=C1N(CC2=NOC(=N2)c3c(nccc3)Nc4c(cc(cc4)C)C)CCC1
0.268371	O=C1N(CC2=NOC(=N2)c3c(nccc3)Nc4c(cc(cc4)C)C)CCC1
0.268293	S(=O)(=O)(Nc1ccc(cc1)C(=O)Nc2cc(ccc2)CCF)c3cc([N+]([O-])=O)c(cc3)C
0.268293	S(=O)(=O)(Nc1ccc(cc1)C(=O)Nc2cc(ccc2)CCF)c3cc([N+]([O-])=O)c(cc3)C
0.268293	S(=O)(=O)(Nc1ccc(cc1)C(=O)Nc2cc(ccc2)CCF)c3cc([N+]([O-])=O)c(cc3)C
0.268293	S(=O)(=O)(Nc1ccc(cc1)C(=O)Nc2cc(ccc2)CCF)c3cc([N+]([O-])=O)c(cc3)C
0.268293	S(=O)(=O)(Nc1ccc(cc1)C(=O)Nc2cc(ccc2)CCF)c3cc([N+]([O-])=O)c(cc3)C
0.268293	S(=O)(=O)(Nc1ccc(cc1)C(=O)Nc2cc(ccc2)CCF)c3cc([N+]([O-])=O)c(cc3)C
0.268293	S(=O)(=O)(Nc1ccc(cc1)C(=O)Nc2cc(ccc2)CCF)c3cc([N+]([O-])=O)c(cc3)C
0.268293	S(=O)(=O)(Nc1ccc(cc1)C(=O)Nc2cc(ccc2)CCF)c3cc([N+]([O-])=O)c(cc3)C
0.268293	S(=O)(=O)(Nc1ccc(cc1)C(=O)Nc2cc(ccc2)CCF)c3cc([N+]([O-])=O)c(cc3)C
0.268293	S(=O)(=O)(Nc1ccc(cc1)C(=O)Nc2cc(ccc2)CCF)c3cc([N+]([O-])=O)c(cc3)C
0.268199	O=C(OC)c1cc(OCCOC)c(NC(=O)c2ccc(cc2)C=3C=NNC3)cc1
0.268199	O=C(OC)c1cc(OCCOC)c(NC(=O)c2ccc(cc2)C=3C=NNC3)cc1
0.268199	O=C(OC)c1cc(OCCOC)c(NC(=O)c2ccc(cc2)C=3C=NNC3)cc1
0.268199	O=C(OC)c1cc(OCCOC)c(NC(=O)c2ccc(cc2)C=3C=NNC3)cc1
0.268199	O=C(OC)c1cc(OCCOC)c(NC(=O)c2ccc(cc2)C=3C=NNC3)cc1
0.268199	O=C(OC)c1cc(OCCOC)c(NC(=O)c2ccc(cc2)C=3C=NNC3)cc1
0.268199	O=C(OC)c1cc(OCCOC)c(NC(=O)c2ccc(cc2)C=3C=NNC3)cc1
0.268199	O=C(OC)c1cc(OCCOC)c(NC(=O)c2ccc(cc2)C=3C=NNC3)cc1
0.268199	O=C(OC)c1cc(OCCOC)c(NC(=O)c2ccc(cc2)C=3C=NNC3)cc1
0.268199	O=C(OC)c1cc(OCCOC)c(NC(=O)c2ccc(cc2)C=3C=NNC3)cc1
0.268199	Brc1ncc(cc1Br)C(=O)NCc2cc(NC(=O)c3ccc(cc3)C)ccc2
0.268199	Brc1ncc(cc1Br)C(=O)NCc2cc(NC(=O)c3ccc(cc3)C)ccc2
0.268199	Brc1ncc(cc1Br)C(=O)NCc2cc(NC(=O)c3ccc(cc3)C)ccc2
0.268199	Brc1ncc(cc1Br)C(=O)NCc2cc(NC(=O)c3ccc(cc3)C)ccc2
0.268199	Brc1ncc(cc1Br)C(=O)NCc2cc(NC(=O)c3ccc(cc3)C)ccc2
0.268199	Brc1ncc(cc1Br)C(=O)NCc2cc(NC(=O)c3ccc(cc3)C)ccc2
0.268199	Brc1ncc(cc1Br)C(=O)NCc2cc(NC(=O)c3ccc(cc3)C)ccc2
0.268199	Brc1ncc(cc1Br)C(=O)NCc2cc(NC(=O)c3ccc(cc3)C)ccc2
0.268199	Brc1ncc(cc1Br)C(=O)NCc2cc(NC(=O)c3ccc(cc3)C)ccc2
0.268199	Brc1ncc(cc1Br)C(=O)NCc2cc(NC(=O)c3ccc(cc3)C)ccc2
0.267925	O=C(Nc1cncc(OC)c1)c2c(cccc2)C(=O)c3cc(c(cc3)C)C
0.267925	O=C(Nc1cncc(OC)c1)c2c(cccc2)C(=O)c3cc(c(cc3)C)C
0.267797	O=C(Nc1c(ccc(c1)C=2ON=C(N2)c3nccnc3C)C)Cc4ccncc4
0.267797	O=C(Nc1c(ccc(c1)C=2ON=C(N2)c3nccnc3C)C)Cc4ccncc4
0.266932	O=C(NC1CC1)c2cc(NCC=3OC=CC3)c(cc2)C
0.266932	O=C(NC1CC1)c2cc(NCC=3OC=CC3)c(cc2)C
0.266904	Clc1c(ccc(NC(=S)NNc2nc(nc(c2)CC)c3ncccc3)c1)C
0.265993	O=C(N1CCN(C(=O)C(=O)Nc2c(cc(cc2)C(=O)NCC=3OC=CC3)C)CC1)c4ccncc4
0.265993	O=C(N1CCN(C(=O)C(=O)Nc2c(cc(cc2)C(=O)NCC=3OC=CC3)C)CC1)c4ccncc4
0.265993	O=C(N1CCN(C(=O)C(=O)Nc2c(cc(cc2)C(=O)NCC=3OC=CC3)C)CC1)c4ccncc4
0.265993	O=C(N1CCN(C(=O)C(=O)Nc2c(cc(cc2)C(=O)NCC=3OC=CC3)C)CC1)c4ccncc4
0.265993	O=C(N1CCN(C(=O)C(=O)Nc2c(cc(cc2)C(=O)NCC=3OC=CC3)C)CC1)c4ccncc4
0.265993	O=C(N1CCN(C(=O)C(=O)Nc2c(cc(cc2)C(=O)NCC=3OC=CC3)C)CC1)c4ccncc4
0.265993	O=C(N1CCN(C(=O)C(=O)Nc2c(cc(cc2)C(=O)NCC=3OC=CC3)C)CC1)c4ccncc4
0.265993	O=C(N1CCN(C(=O)C(=O)Nc2c(cc(cc2)C(=O)NCC=3OC=CC3)C)CC1)c4ccncc4
0.265993	O=C(N1CCN(C(=O)C(=O)Nc2c(cc(cc2)C(=O)NCC=3OC=CC3)C)CC1)c4ccncc4
0.265993	O=C(N1CCN(C(=O)C(=O)Nc2c(cc(cc2)C(=O)NCC=3OC=CC3)C)CC1)c4ccncc4
0.265957	O=C(NCc1c(OCCOCC)cc(cc1)C)c2ncc(c3cnccc3)cc2
0.265957	O=C(NCc1c(OCCOCC)cc(cc1)C)c2ncc(c3cnccc3)cc2
0.265957	O=C(NCc1c(OCCOCC)cc(cc1)C)c2ncc(c3cnccc3)cc2
0.265957	O=C(NCc1c(OCCOCC)cc(cc1)C)c2ncc(c3cnccc3)cc2
0.265957	O=C(NCc1c(OCCOCC)cc(cc1)C)c2ncc(c3cnccc3)cc2
0.265957	O=C(NCc1c(OCCOCC)cc(cc1)C)c2ncc(c3cnccc3)cc2
0.265957	O=C(NCc1c(OCCOCC)cc(cc1)C)c2ncc(c3cnccc3)cc2
0.265957	O=C(NCc1c(OCCOCC)cc(cc1)C)c2ncc(c3cnccc3)cc2
0.265957	O=C(NCc1c(OCCOCC)cc(cc1)C)c2ncc(c3cnccc3)cc2
0.265957	O=C(NCc1c(OCCOCC)cc(cc1)C)c2ncc(c3cnccc3)cc2
0.265683	Brc1c(c(Cl)ccc1)C(=O)Nc2c(ccc(c2)C(=O)NC3CC3)C
0.265683	Brc1c(c(Cl)ccc1)C(=O)Nc2c(ccc(c2)C(=O)NC3CC3)C
0.265683	Brc1c(c(Cl)ccc1)C(=O)Nc2c(ccc(c2)C(=O)NC3CC3)C
0.265683	Brc1c(c(Cl)ccc1)C(=O)Nc2c(ccc(c2)C(=O)NC3CC3)C
0.265683	Brc1c(c(Cl)ccc1)C(=O)Nc2c(ccc(c2)C(=O)NC3CC3)C
0.265683	Brc1c(c(Cl)ccc1)C(=O)Nc2c(ccc(c2)C(=O)NC3CC3)C
0.265683	Brc1c(c(Cl)ccc1)C(=O)Nc2c(ccc(c2)C(=O)NC3CC3)C
0.265683	Brc1c(c(Cl)ccc1)C(=O)Nc2c(ccc(c2)C(=O)NC3CC3)C
0.265683	Brc1c(c(Cl)ccc1)C(=O)Nc2c(ccc(c2)C(=O)NC3CC3)C
0.265683	Brc1c(c(Cl)ccc1)C(=O)Nc2c(ccc(c2)C(=O)NC3CC3)C
0.265306	O=C(Nc1ccccc1)c2ccc(NCc3cc(c(cc3)C4CC4)C5CC5)cc2
0.265306	O=C(Nc1ccccc1)c2ccc(NCc3cc(c(cc3)C4CC4)C5CC5)cc2
0.265306	O=C(Nc1ccccc1)c2ccc(NCc3cc(c(cc3)C4CC4)C5CC5)cc2
0.265306	O=C(Nc1ccccc1)c2ccc(NCc3cc(c(cc3)C4CC4)C5CC5)cc2
0.265193	S=C1N(C(=O)c2c(N1)cc(cc2)C(=O)Nc3c(ccc(c3)CN4CCSCC4)C)CC=5OC=CC5
0.265193	S=C1N(C(=O)c2c(N1)cc(cc2)C(=O)Nc3c(ccc(c3)CN4CCSCC4)C)CC=5OC=CC5
0.265193	S=C1N(C(=O)c2c(N1)cc(cc2)C(=O)Nc3c(ccc(c3)CN4CCSCC4)C)CC=5OC=CC5
0.265193	S=C1N(C(=O)c2c(N1)cc(cc2)C(=O)Nc3c(ccc(c3)CN4CCSCC4)C)CC=5OC=CC5
0.265193	S=C1N(C(=O)c2c(N1)cc(cc2)C(=O)Nc3c(ccc(c3)CN4CCSCC4)C)CC=5OC=CC5
0.265193	S=C1N(C(=O)c2c(N1)cc(cc2)C(=O)Nc3c(ccc(c3)CN4CCSCC4)C)CC=5OC=CC5
0.265193	S=C1N(C(=O)c2c(N1)cc(cc2)C(=O)Nc3c(ccc(c3)CN4CCSCC4)C)CC=5OC=CC5
0.265193	S=C1N(C(=O)c2c(N1)cc(cc2)C(=O)Nc3c(ccc(c3)CN4CCSCC4)C)CC=5OC=CC5
0.265193	S=C1N(C(=O)c2c(N1)cc(cc2)C(=O)Nc3c(ccc(c3)CN4CCSCC4)C)CC=5OC=CC5
0.265193	S=C1N(C(=O)c2c(N1)cc(cc2)C(=O)Nc3c(ccc(c3)CN4CCSCC4)C)CC=5OC=CC5
0.265018	Fc1cncc(c2cc(NC(=O)C(=O)NC3=NN(c4ccc(cc4)C)C=C3)c(cc2)C)c1
0.265018	Fc1cncc(c2cc(NC(=O)C(=O)NC3=NN(c4ccc(cc4)C)C=C3)c(cc2)C)c1
0.265018	Fc1cncc(c2cc(NC(=O)C(=O)NC3=NN(c4ccc(cc4)C)C=C3)c(cc2)C)c1
0.265018	Fc1cncc(c2cc(NC(=O)C(=O)NC3=NN(c4ccc(cc4)C)C=C3)c(cc2)C)c1
0.265018	Fc1cncc(c2cc(NC(=O)C(=O)NC3=NN(c4ccc(cc4)C)C=C3)c(cc2)C)c1
0.264591	Fc1c(cc(NC(=O)c2cnc(OC(F)F)cc2)c(c1)C)C
0.264591	Fc1c(cc(NC(=O)c2cnc(OC(F)F)cc2)c(c1)C)C
0.264591	Fc1c(cc(NC(=O)c2cnc(OC(F)F)cc2)c(c1)C)C
0.264591	Fc1c(cc(NC(=O)c2cnc(OC(F)F)cc2)c(c1)C)C
0.264591	Fc1c(cc(NC(=O)c2cnc(OC(F)F)cc2)c(c1)C)C
0.264085	Clc1cc(SCc2ccccc2)c(cc1)C(=O)NC=3OC=C(N3)c4ccccc4
0.264085	Clc1cc(SCc2ccccc2)c(cc1)C(=O)NC=3OC=C(N3)c4ccccc4
0.264085	Clc1cc(SCc2ccccc2)c(cc1)C(=O)NC=3OC=C(N3)c4ccccc4
0.264085	Clc1cc(SCc2ccccc2)c(cc1)C(=O)NC=3OC=C(N3)c4ccccc4
0.264085	Clc1cc(SCc2ccccc2)c(cc1)C(=O)NC=3OC=C(N3)c4ccccc4
0.264085	Clc1cc(SCc2ccccc2)c(cc1)C(=O)NC=3OC=C(N3)c4ccccc4
0.264085	Clc1cc(SCc2ccccc2)c(cc1)C(=O)NC=3OC=C(N3)c4ccccc4
0.264085	Clc1cc(SCc2ccccc2)c(cc1)C(=O)NC=3OC=C(N3)c4ccccc4
0.264085	Clc1cc(SCc2ccccc2)c(cc1)C(=O)NC=3OC=C(N3)c4ccccc4
0.264085	Clc1cc(SCc2ccccc2)c(cc1)C(=O)NC=3OC=C(N3)c4ccccc4
0.263699	S1C(=NC(=C1)CC(=O)Nc2c(cccc2)C(=O)c3ccc(F)cc3)c4cnccc4
0.263699	S1C(=NC(=C1)CC(=O)Nc2c(cccc2)C(=O)c3ccc(F)cc3)c4cnccc4
0.263699	S1C(=NC(=C1)CC(=O)Nc2c(cccc2)C(=O)c3ccc(F)cc3)c4cnccc4
0.263699	S1C(=NC(=C1)CC(=O)Nc2c(cccc2)C(=O)c3ccc(F)cc3)c4cnccc4
0.263699	S1C(=NC(=C1)CC(=O)Nc2c(cccc2)C(=O)c3ccc(F)cc3)c4cnccc4
0.263699	S1C(=NC(=C1)CC(=O)Nc2c(cccc2)C(=O)c3ccc(F)cc3)c4cnccc4
0.263699	S1C(=NC(=C1)CC(=O)Nc2c(cccc2)C(=O)c3ccc(F)cc3)c4cnccc4
0.263699	S1C(=NC(=C1)CC(=O)Nc2c(cccc2)C(=O)c3ccc(F)cc3)c4cnccc4
0.263699	S1C(=NC(=C1)CC(=O)Nc2c(cccc2)C(=O)c3ccc(F)cc3)c4cnccc4
0.263699	S1C(=NC(=C1)CC(=O)Nc2c(cccc2)C(=O)c3ccc(F)cc3)c4cnccc4
0.263514	Clc1c(ccc(NC=2SC(SCC(=O)NC=3SC=C(N3)c4ccccc4)=NN2)c1)C
0.263514	Clc1c(ccc(NC=2SC(SCC(=O)NC=3SC=C(N3)c4ccccc4)=NN2)c1)C
0.263514	Clc1c(ccc(NC=2SC(SCC(=O)NC=3SC=C(N3)c4ccccc4)=NN2)c1)C
0.263514	Clc1c(ccc(NC=2SC(SCC(=O)NC=3SC=C(N3)c4ccccc4)=NN2)c1)C
0.263514	Clc1c(ccc(NC=2SC(SCC(=O)NC=3SC=C(N3)c4ccccc4)=NN2)c1)C
0.263514	Clc1c(ccc(NC=2SC(SCC(=O)NC=3SC=C(N3)c4ccccc4)=NN2)c1)C
0.263514	Clc1c(ccc(NC=2SC(SCC(=O)NC=3SC=C(N3)c4ccccc4)=NN2)c1)C
0.263514	Clc1c(ccc(NC=2SC(SCC(=O)NC=3SC=C(N3)c4ccccc4)=NN2)c1)C
0.263514	Clc1c(ccc(NC=2SC(SCC(=O)NC=3SC=C(N3)c4ccccc4)=NN2)c1)C
0.263514	Clc1c(ccc(NC=2SC(SCC(=O)NC=3SC=C(N3)c4ccccc4)=NN2)c1)C
0.263492	O=C(N1Cc2c(cncc2)CC1)C(=O)Nc3cc(OC)c(NC(=O)c4cnccc4)cc3
0.263492	O=C(N1Cc2c(cncc2)CC1)C(=O)Nc3cc(OC)c(NC(=O)c4cnccc4)cc3
0.263492	O=C(N1Cc2c(cncc2)CC1)C(=O)Nc3cc(OC)c(NC(=O)c4cnccc4)cc3
0.263492	O=C(N1Cc2c(cncc2)CC1)C(=O)Nc3cc(OC)c(NC(=O)c4cnccc4)cc3
0.263492	O=C(N1Cc2c(cncc2)CC1)C(=O)Nc3cc(OC)c(NC(=O)c4cnccc4)cc3
0.263158	Clc1ccc(cc1)CN(OC)C(=O)C(=O)Nc2c(ccc(c3cncc(F)c3)c2)C
0.263158	Clc1ccc(cc1)CN(OC)C(=O)C(=O)Nc2c(ccc(c3cncc(F)c3)c2)C
0.263158	Clc1ccc(cc1)CN(OC)C(=O)C(=O)Nc2c(ccc(c3cncc(F)c3)c2)C
0.263158	Clc1ccc(cc1)CN(OC)C(=O)C(=O)Nc2c(ccc(c3cncc(F)c3)c2)C
0.263158	Clc1ccc(cc1)CN(OC)C(=O)C(=O)Nc2c(ccc(c3cncc(F)c3)c2)C
0.263158	Clc1ccc(cc1)CN(OC)C(=O)C(=O)Nc2c(ccc(c3cncc(F)c3)c2)C
0.263158	Clc1ccc(cc1)CN(OC)C(=O)C(=O)Nc2c(ccc(c3cncc(F)c3)c2)C
0.262821	Fc1c(Nc2ncccc2C(=O)Nc3ccc(OCC4=NN=C(N4C)C)cc3)cc(F)cc1
0.262821	Fc1c(Nc2ncccc2C(=O)Nc3ccc(OCC4=NN=C(N4C)C)cc3)cc(F)cc1
0.262821	Fc1c(Nc2ncccc2C(=O)Nc3ccc(OCC4=NN=C(N4C)C)cc3)cc(F)cc1
0.262821	Fc1c(Nc2ncccc2C(=O)Nc3ccc(OCC4=NN=C(N4C)C)cc3)cc(F)cc1
0.262821	Fc1c(Nc2ncccc2C(=O)Nc3ccc(OCC4=NN=C(N4C)C)cc3)cc(F)cc1
0.262745	Clc1c(NC(=O)OC(C)(C)C)cc(NC(=O)c2ccc(OC(F)F)cc2)cc1
0.262745	Clc1c(NC(=O)OC(C)(C)C)cc(NC(=O)c2ccc(OC(F)F)cc2)cc1
0.262745	Clc1c(NC(=O)OC(C)(C)C)cc(NC(=O)c2ccc(OC(F)F)cc2)cc1
0.262745	Clc1c(NC(=O)OC(C)(C)C)cc(NC(=O)c2ccc(OC(F)F)cc2)cc1
0.262745	Clc1c(NC(=O)OC(C)(C)C)cc(NC(=O)c2ccc(OC(F)F)cc2)cc1
0.262745	Clc1c(NC(=O)OC(C)(C)C)cc(NC(=O)c2ccc(OC(F)F)cc2)cc1
0.262745	Clc1c(NC(=O)OC(C)(C)C)cc(NC(=O)c2ccc(OC(F)F)cc2)cc1
0.26259	S(=O)(=O)(Nc1cc(c(cc1)C(=O)N2CCN(Cc3ccccc3)CC2)C)C(F)(F)F
0.26259	S(=O)(=O)(Nc1cc(c(cc1)C(=O)N2CCN(Cc3ccccc3)CC2)C)C(F)(F)F
0.26259	S(=O)(=O)(Nc1cc(c(cc1)C(=O)N2CCN(Cc3ccccc3)CC2)C)C(F)(F)F
0.26259	S(=O)(=O)(Nc1cc(c(cc1)C(=O)N2CCN(Cc3ccccc3)CC2)C)C(F)(F)F
0.26259	S(=O)(=O)(Nc1cc(c(cc1)C(=O)N2CCN(Cc3ccccc3)CC2)C)C(F)(F)F
0.26259	S(=O)(=O)(Nc1cc(c(cc1)C(=O)N2CCN(Cc3ccccc3)CC2)C)C(F)(F)F
0.26259	S(=O)(=O)(Nc1cc(c(cc1)C(=O)N2CCN(Cc3ccccc3)CC2)C)C(F)(F)F
0.26259	S(=O)(=O)(Nc1cc(c(cc1)C(=O)N2CCN(Cc3ccccc3)CC2)C)C(F)(F)F
0.26259	S(=O)(=O)(Nc1cc(c(cc1)C(=O)N2CCN(Cc3ccccc3)CC2)C)C(F)(F)F
0.26259	S(=O)(=O)(Nc1cc(c(cc1)C(=O)N2CCN(Cc3ccccc3)CC2)C)C(F)(F)F
0.262295	S1C(=NC=C1C(=O)Nc2cc(OCc3cnccc3)c(OC)cc2)C=4SC=CC4
0.262295	S1C(=NC=C1C(=O)Nc2cc(OCc3cnccc3)c(OC)cc2)C=4SC=CC4
0.262295	S1C(=NC=C1C(=O)Nc2cc(OCc3cnccc3)c(OC)cc2)C=4SC=CC4
0.262295	S1C(=NC=C1C(=O)Nc2cc(OCc3cnccc3)c(OC)cc2)C=4SC=CC4
0.262295	S1C(=NC=C1C(=O)Nc2cc(OCc3cnccc3)c(OC)cc2)C=4SC=CC4
0.262295	S1C(=NC=C1C(=O)Nc2cc(OCc3cnccc3)c(OC)cc2)C=4SC=CC4
0.262295	S1C(=NC=C1C(=O)Nc2cc(OCc3cnccc3)c(OC)cc2)C=4SC=CC4
0.262295	S1C(=NC=C1C(=O)Nc2cc(OCc3cnccc3)c(OC)cc2)C=4SC=CC4
0.262295	S1C(=NC=C1C(=O)Nc2cc(OCc3cnccc3)c(OC)cc2)C=4SC=CC4
0.262295	S1C(=NC=C1C(=O)Nc2cc(OCc3cnccc3)c(OC)cc2)C=4SC=CC4
0.262238	Fc1c(ccc(NC(=O)c2ccc(c3c(C#N)cccc3)cc2)c1)C(=O)N4CCCC4
0.262238	Fc1c(ccc(NC(=O)c2ccc(c3c(C#N)cccc3)cc2)c1)C(=O)N4CCCC4
0.262238	Fc1c(ccc(NC(=O)c2ccc(c3c(C#N)cccc3)cc2)c1)C(=O)N4CCCC4
0.262238	Fc1c(ccc(NC(=O)c2ccc(c3c(C#N)cccc3)cc2)c1)C(=O)N4CCCC4
0.262238	Fc1c(ccc(NC(=O)c2ccc(c3c(C#N)cccc3)cc2)c1)C(=O)N4CCCC4
0.262238	Fc1c(ccc(NC(=O)c2ccc(c3c(C#N)cccc3)cc2)c1)C(=O)N4CCCC4
0.262238	Fc1c(ccc(NC(=O)c2ccc(c3c(C#N)cccc3)cc2)c1)C(=O)N4CCCC4
0.262238	Fc1c(ccc(NC(=O)c2ccc(c3c(C#N)cccc3)cc2)c1)C(=O)N4CCCC4
0.262238	Fc1c(ccc(NC(=O)c2ccc(c3c(C#N)cccc3)cc2)c1)C(=O)N4CCCC4
0.262238	Fc1c(ccc(NC(=O)c2ccc(c3c(C#N)cccc3)cc2)c1)C(=O)N4CCCC4
0.262172	Fc1c(cc(cc1)C2CC2)C(=O)Nc3ncc(c4ccccc4)cc3
0.262172	Fc1c(cc(cc1)C2CC2)C(=O)Nc3ncc(c4ccccc4)cc3
0.261993	Brc1ncccc1C(=O)Nc2cc(Br)c(Nc3c(F)cc(F)cc3)cc2
0.261993	Brc1ncccc1C(=O)Nc2cc(Br)c(Nc3c(F)cc(F)cc3)cc2
0.261993	Brc1ncccc1C(=O)Nc2cc(Br)c(Nc3c(F)cc(F)cc3)cc2
0.261993	Brc1ncccc1C(=O)Nc2cc(Br)c(Nc3c(F)cc(F)cc3)cc2
0.261993	Brc1ncccc1C(=O)Nc2cc(Br)c(Nc3c(F)cc(F)cc3)cc2
0.261993	Brc1ncccc1C(=O)Nc2cc(Br)c(Nc3c(F)cc(F)cc3)cc2
0.261993	Brc1ncccc1C(=O)Nc2cc(Br)c(Nc3c(F)cc(F)cc3)cc2
0.261993	Brc1ncccc1C(=O)Nc2cc(Br)c(Nc3c(F)cc(F)cc3)cc2
0.261993	Brc1ncccc1C(=O)Nc2cc(Br)c(Nc3c(F)cc(F)cc3)cc2
0.261993	Brc1ncccc1C(=O)Nc2cc(Br)c(Nc3c(F)cc(F)cc3)cc2
0.261905	S(=O)(=O)(Nc1cc(c(cc1)C(=O)NCc2ccc(cc2)C=3N=C(SC3)C)C)C(F)(F)F
0.261905	S(=O)(=O)(Nc1cc(c(cc1)C(=O)NCc2ccc(cc2)C=3N=C(SC3)C)C)C(F)(F)F
0.261905	S(=O)(=O)(Nc1cc(c(cc1)C(=O)NCc2ccc(cc2)C=3N=C(SC3)C)C)C(F)(F)F
0.261905	S(=O)(=O)(Nc1cc(c(cc1)C(=O)NCc2ccc(cc2)C=3N=C(SC3)C)C)C(F)(F)F
0.261905	S(=O)(=O)(Nc1cc(c(cc1)C(=O)NCc2ccc(cc2)C=3N=C(SC3)C)C)C(F)(F)F
0.261905	S(=O)(=O)(Nc1cc(c(cc1)C(=O)NCc2ccc(cc2)C=3N=C(SC3)C)C)C(F)(F)F
0.261905	S(=O)(=O)(Nc1cc(c(cc1)C(=O)NCc2ccc(cc2)C=3N=C(SC3)C)C)C(F)(F)F
0.261905	S(=O)(=O)(Nc1cc(c(cc1)C(=O)NCc2ccc(cc2)C=3N=C(SC3)C)C)C(F)(F)F
0.261905	S(=O)(=O)(Nc1cc(c(cc1)C(=O)NCc2ccc(cc2)C=3N=C(SC3)C)C)C(F)(F)F
0.261905	S(=O)(=O)(Nc1cc(c(cc1)C(=O)NCc2ccc(cc2)C=3N=C(SC3)C)C)C(F)(F)F
0.261818	O=C(N1CCN(Cc2cc(ccc2)C)CC1)c3c(nccc3)c4ccncc4
0.261818	O=C(N1CCN(Cc2cc(ccc2)C)CC1)c3c(nccc3)c4ccncc4
0.261818	O=C(N1CCN(Cc2cc(ccc2)C)CC1)c3c(nccc3)c4ccncc4
0.261818	O=C(N1CCN(Cc2cc(ccc2)C)CC1)c3c(nccc3)c4ccncc4
0.261818	O=C(N1CCN(Cc2cc(ccc2)C)CC1)c3c(nccc3)c4ccncc4
0.261818	O=C(N1CCN(Cc2cc(ccc2)C)CC1)c3c(nccc3)c4ccncc4
0.261818	O=C(N1CCN(Cc2cc(ccc2)C)CC1)c3c(nccc3)c4ccncc4
0.261818	O=C(N1CCN(Cc2cc(ccc2)C)CC1)c3c(nccc3)c4ccncc4
0.261818	O=C(N1CCN(Cc2cc(ccc2)C)CC1)c3c(nccc3)c4ccncc4
0.261818	O=C(N1CCN(Cc2cc(ccc2)C)CC1)c3c(nccc3)c4ccncc4
0.261745	S1CCN(Cc2cc(NC(=O)C3CC=4C(=NNC4)CC3)c(cc2)C)CC1
0.261745	S1CCN(Cc2cc(NC(=O)C3CC=4C(=NNC4)CC3)c(cc2)C)CC1
0.261745	S1CCN(Cc2cc(NC(=O)C3CC=4C(=NNC4)CC3)c(cc2)C)CC1
0.261745	S1CCN(Cc2cc(NC(=O)C3CC=4C(=NNC4)CC3)c(cc2)C)CC1
0.261603	S(c1c(F)cc(NC(=O)c2ccc(NC(=O)Nc3ccccc3)cc2)cc1)C
0.261603	S(c1c(F)cc(NC(=O)c2ccc(NC(=O)Nc3ccccc3)cc2)cc1)C
0.261484	Brc1ncc(cc1Br)C(=O)Nc2cc(c(cc2)C)C(=O)N3CCCCC3
0.261484	Brc1ncc(cc1Br)C(=O)Nc2cc(c(cc2)C)C(=O)N3CCCCC3
0.261484	Brc1ncc(cc1Br)C(=O)Nc2cc(c(cc2)C)C(=O)N3CCCCC3
0.261484	Brc1ncc(cc1Br)C(=O)Nc2cc(c(cc2)C)C(=O)N3CCCCC3
0.261484	Brc1ncc(cc1Br)C(=O)Nc2cc(c(cc2)C)C(=O)N3CCCCC3
0.261484	Brc1ncc(cc1Br)C(=O)Nc2cc(c(cc2)C)C(=O)N3CCCCC3
0.261484	Brc1ncc(cc1Br)C(=O)Nc2cc(c(cc2)C)C(=O)N3CCCCC3
0.261484	Brc1ncc(cc1Br)C(=O)Nc2cc(c(cc2)C)C(=O)N3CCCCC3
0.261484	Brc1ncc(cc1Br)C(=O)Nc2cc(c(cc2)C)C(=O)N3CCCCC3
0.261484	Brc1ncc(cc1Br)C(=O)Nc2cc(c(cc2)C)C(=O)N3CCCCC3
0.261411	Clc1c(cc(cc1)C(=O)Nc2ccc(Nc3ccc(OC(F)(F)F)cc3)cc2)C
0.261411	Clc1c(cc(cc1)C(=O)Nc2ccc(Nc3ccc(OC(F)(F)F)cc3)cc2)C
0.261411	Clc1c(cc(cc1)C(=O)Nc2ccc(Nc3ccc(OC(F)(F)F)cc3)cc2)C
0.261411	Clc1c(cc(cc1)C(=O)Nc2ccc(Nc3ccc(OC(F)(F)F)cc3)cc2)C
0.261364	O=C(NC=1NN=C(C(=O)NC)C1)c2ncc(c3nccnc3)cc2
0.261364	O=C(NC=1NN=C(C(=O)NC)C1)c2ncc(c3nccnc3)cc2
0.261364	O=C(NC=1NN=C(C(=O)NC)C1)c2ncc(c3nccnc3)cc2
0.261364	O=C(NC=1NN=C(C(=O)NC)C1)c2ncc(c3nccnc3)cc2
0.26129	Clc1c(F)cc(cc1)C(=O)NC=2N(N=C(C2)C)C3CN(Cc4ccccc4)CC3
0.261224	O=C(Nc1c(ccc(c1)C=2OC=CN2)C)C=O
0.261224	O=C(Nc1c(ccc(c1)C=2OC=CN2)C)C=O
0.261044	Brc1c(ccc(Br)c1)C(=O)Nc2cc(c3cc(Cl)ccc3)ccc2
0.261044	Brc1c(ccc(Br)c1)C(=O)Nc2cc(c3cc(Cl)ccc3)ccc2
0.261044	Brc1c(ccc(Br)c1)C(=O)Nc2cc(c3cc(Cl)ccc3)ccc2
0.261044	Brc1c(ccc(Br)c1)C(=O)Nc2cc(c3cc(Cl)ccc3)ccc2
0.261044	Brc1c(ccc(Br)c1)C(=O)Nc2cc(c3cc(Cl)ccc3)ccc2
0.261044	Brc1c(ccc(Br)c1)C(=O)Nc2cc(c3cc(Cl)ccc3)ccc2
0.261044	Brc1c(ccc(Br)c1)C(=O)Nc2cc(c3cc(Cl)ccc3)ccc2
0.261044	Brc1c(ccc(Br)c1)C(=O)Nc2cc(c3cc(Cl)ccc3)ccc2
0.261044	Brc1c(ccc(Br)c1)C(=O)Nc2cc(c3cc(Cl)ccc3)ccc2
0.261044	Brc1c(ccc(Br)c1)C(=O)Nc2cc(c3cc(Cl)ccc3)ccc2
0.261006	Fc1c(Oc2cc(ncc2)C(=O)NC)ccc(NC(=O)c3c(Nc4c(c(ccc4)C)C)cccc3)c1
0.261006	Fc1c(Oc2cc(ncc2)C(=O)NC)ccc(NC(=O)c3c(Nc4c(c(ccc4)C)C)cccc3)c1
0.261006	Fc1c(Oc2cc(ncc2)C(=O)NC)ccc(NC(=O)c3c(Nc4c(c(ccc4)C)C)cccc3)c1
0.261006	Fc1c(Oc2cc(ncc2)C(=O)NC)ccc(NC(=O)c3c(Nc4c(c(ccc4)C)C)cccc3)c1
0.261006	Fc1c(Oc2cc(ncc2)C(=O)NC)ccc(NC(=O)c3c(Nc4c(c(ccc4)C)C)cccc3)c1
0.261006	Fc1c(Oc2cc(ncc2)C(=O)NC)ccc(NC(=O)c3c(Nc4c(c(ccc4)C)C)cccc3)c1
0.261006	Fc1c(Oc2cc(ncc2)C(=O)NC)ccc(NC(=O)c3c(Nc4c(c(ccc4)C)C)cccc3)c1
0.261006	Fc1c(Oc2cc(ncc2)C(=O)NC)ccc(NC(=O)c3c(Nc4c(c(ccc4)C)C)cccc3)c1
0.261006	Fc1c(Oc2cc(ncc2)C(=O)NC)ccc(NC(=O)c3c(Nc4c(c(ccc4)C)C)cccc3)c1
0.261006	Fc1c(Oc2cc(ncc2)C(=O)NC)ccc(NC(=O)c3c(Nc4c(c(ccc4)C)C)cccc3)c1
0.260536	Fc1cncc(c2cc(NC(=O)C(=O)NCCOCCOC)c(cc2)C)c1
0.260536	Fc1cncc(c2cc(NC(=O)C(=O)NCCOCCOC)c(cc2)C)c1
0.260536	Fc1cncc(c2cc(NC(=O)C(=O)NCCOCCOC)c(cc2)C)c1
0.260536	Fc1cncc(c2cc(NC(=O)C(=O)NCCOCCOC)c(cc2)C)c1
0.260536	Fc1cncc(c2cc(NC(=O)C(=O)NCCOCCOC)c(cc2)C)c1
0.260536	Fc1cncc(c2cc(NC(=O)C(=O)NCCOCCOC)c(cc2)C)c1
0.260536	Fc1cncc(c2cc(NC(=O)C(=O)NCCOCCOC)c(cc2)C)c1
0.260536	Fc1cncc(c2cc(NC(=O)C(=O)NCCOCCOC)c(cc2)C)c1
0.260274	Fc1cncc(c2cc(NC(=O)C(=O)NCc3cc(OCC(=O)NCC)ccc3)c(cc2)C)c1
0.260274	Fc1cncc(c2cc(NC(=O)C(=O)NCc3cc(OCC(=O)NCC)ccc3)c(cc2)C)c1
0.260163	O(c1c(ccc(c1)CNc2cc(ccc2)CN3CCCC3)C)C
0.26	O=C(Nc1ccc(cc1)C(=O)NCc2cc(ccc2)C3=NNC=N3)Nc4ccccc4
0.26	O=C(Nc1ccc(cc1)C(=O)NCc2cc(ccc2)C3=NNC=N3)Nc4ccccc4
0.26	O=C(Nc1ccc(cc1)C(=O)NCc2cc(ccc2)C3=NNC=N3)Nc4ccccc4
0.26	O=C(Nc1ccc(cc1)C(=O)NCc2cc(ccc2)C3=NNC=N3)Nc4ccccc4
0.26	O=C(Nc1ccc(cc1)C(=O)NCc2cc(ccc2)C3=NNC=N3)Nc4ccccc4
0.26	O=C(Nc1ccc(cc1)C(=O)NCc2cc(ccc2)C3=NNC=N3)Nc4ccccc4
0.26	O=C(Nc1ccc(cc1)C(=O)NCc2cc(ccc2)C3=NNC=N3)Nc4ccccc4
0.26	O=C(Nc1ccc(cc1)C(=O)NCc2cc(ccc2)C3=NNC=N3)Nc4ccccc4
0.26	O=C(Nc1ccc(cc1)C(=O)NCc2cc(ccc2)C3=NNC=N3)Nc4ccccc4
0.26	O=C(Nc1ccc(cc1)C(=O)NCc2cc(ccc2)C3=NNC=N3)Nc4ccccc4
0.259843	Brc1ncc(cc1Br)C(=O)Nc2ncc(c3ccccc3)cc2
0.259843	Brc1ncc(cc1Br)C(=O)Nc2ncc(c3ccccc3)cc2
0.259843	Brc1ncc(cc1Br)C(=O)Nc2ncc(c3ccccc3)cc2
0.259843	Brc1ncc(cc1Br)C(=O)Nc2ncc(c3ccccc3)cc2
0.259843	Brc1ncc(cc1Br)C(=O)Nc2ncc(c3ccccc3)cc2
0.259843	Brc1ncc(cc1Br)C(=O)Nc2ncc(c3ccccc3)cc2
0.259843	Brc1ncc(cc1Br)C(=O)Nc2ncc(c3ccccc3)cc2
0.259843	Brc1ncc(cc1Br)C(=O)Nc2ncc(c3ccccc3)cc2
0.259843	Brc1ncc(cc1Br)C(=O)Nc2ncc(c3ccccc3)cc2
0.259843	Brc1ncc(cc1Br)C(=O)Nc2ncc(c3ccccc3)cc2
0.259804	O=C(Nc1ccc(cc1)CN)c2ccncc2
0.259804	O=C(Nc1ccc(cc1)CN)c2ccncc2
0.259804	O=C(Nc1ccc(cc1)CN)c2ccncc2
0.259804	O=C(Nc1ccc(cc1)CN)c2ccncc2
0.259804	O=C(Nc1ccc(cc1)CN)c2ccncc2
0.259804	O=C(Nc1ccc(cc1)CN)c2ccncc2
0.259804	O=C(Nc1ccc(cc1)CN)c2ccncc2
0.259804	O=C(Nc1ccc(cc1)CN)c2ccncc2
0.259804	O=C(Nc1ccc(cc1)CN)c2ccncc2
0.259804	O=C(Nc1ccc(cc1)CN)c2ccncc2
0.259124	BrC=1OC(C(=O)NCC(=O)Nc2c(ccc(NC(=O)C(C)(C)C)c2)C)=CC1
0.259124	BrC=1OC(C(=O)NCC(=O)Nc2c(ccc(NC(=O)C(C)(C)C)c2)C)=CC1
0.259124	BrC=1OC(C(=O)NCC(=O)Nc2c(ccc(NC(=O)C(C)(C)C)c2)C)=CC1
0.259124	BrC=1OC(C(=O)NCC(=O)Nc2c(ccc(NC(=O)C(C)(C)C)c2)C)=CC1
0.259124	BrC=1OC(C(=O)NCC(=O)Nc2c(ccc(NC(=O)C(C)(C)C)c2)C)=CC1
0.259124	BrC=1OC(C(=O)NCC(=O)Nc2c(ccc(NC(=O)C(C)(C)C)c2)C)=CC1
0.259124	BrC=1OC(C(=O)NCC(=O)Nc2c(ccc(NC(=O)C(C)(C)C)c2)C)=CC1
0.259124	BrC=1OC(C(=O)NCC(=O)Nc2c(ccc(NC(=O)C(C)(C)C)c2)C)=CC1
0.259124	BrC=1OC(C(=O)NCC(=O)Nc2c(ccc(NC(=O)C(C)(C)C)c2)C)=CC1
0.259124	BrC=1OC(C(=O)NCC(=O)Nc2c(ccc(NC(=O)C(C)(C)C)c2)C)=CC1
0.259124	O=C(NCCc1ccc(OC)cc1)c2c(NC(=O)CN3CCN(Cc4ccccc4)CC3)cccc2
0.259124	O=C(NCCc1ccc(OC)cc1)c2c(NC(=O)CN3CCN(Cc4ccccc4)CC3)cccc2
0.259124	O=C(NCCc1ccc(OC)cc1)c2c(NC(=O)CN3CCN(Cc4ccccc4)CC3)cccc2
0.259124	O=C(NCCc1ccc(OC)cc1)c2c(NC(=O)CN3CCN(Cc4ccccc4)CC3)cccc2
0.259124	O=C(NCCc1ccc(OC)cc1)c2c(NC(=O)CN3CCN(Cc4ccccc4)CC3)cccc2
0.259124	O=C(NCCc1ccc(OC)cc1)c2c(NC(=O)CN3CCN(Cc4ccccc4)CC3)cccc2
0.259124	O=C(NCCc1ccc(OC)cc1)c2c(NC(=O)CN3CCN(Cc4ccccc4)CC3)cccc2
0.259124	O=C(NCCc1ccc(OC)cc1)c2c(NC(=O)CN3CCN(Cc4ccccc4)CC3)cccc2
0.259124	O=C(NCCc1ccc(OC)cc1)c2c(NC(=O)CN3CCN(Cc4ccccc4)CC3)cccc2
0.259124	O=C(NCCc1ccc(OC)cc1)c2c(NC(=O)CN3CCN(Cc4ccccc4)CC3)cccc2
0.258964	O=C(Nc1cc(ncc1)CC)c2ncc(cc2)Cc3ccccc3
0.258772	O=C(Nc1c(ccc(c1)C)C)Cc2ccccc2
0.258772	O=C(Nc1c(ccc(c1)C)C)Cc2ccccc2
0.258772	O=C(Nc1c(ccc(c1)C)C)Cc2ccccc2
0.258772	O=C(Nc1c(ccc(c1)C)C)Cc2ccccc2
0.258772	O=C(Nc1c(ccc(c1)C)C)Cc2ccccc2
0.258772	O=C(Nc1c(ccc(c1)C)C)Cc2ccccc2
0.258772	O=C(Nc1c(ccc(c1)C)C)Cc2ccccc2
0.258772	O=C(Nc1c(ccc(c1)C)C)Cc2ccccc2
0.258772	O=C(Nc1c(ccc(c1)C)C)Cc2ccccc2
0.258772	O=C(Nc1c(ccc(c1)C)C)Cc2ccccc2
0.258741	S1C(=NC(=C1)CN2CCN(CC(=O)Nc3c(F)ccc(F)c3)CC2)C4=CSC=C4
0.258741	S1C(=NC(=C1)CN2CCN(CC(=O)Nc3c(F)ccc(F)c3)CC2)C4=CSC=C4
0.258741	S1C(=NC(=C1)CN2CCN(CC(=O)Nc3c(F)ccc(F)c3)CC2)C4=CSC=C4
0.258741	S1C(=NC(=C1)CN2CCN(CC(=O)Nc3c(F)ccc(F)c3)CC2)C4=CSC=C4
0.258741	S1C(=NC(=C1)CN2CCN(CC(=O)Nc3c(F)ccc(F)c3)CC2)C4=CSC=C4
0.258741	S1C(=NC(=C1)CN2CCN(CC(=O)Nc3c(F)ccc(F)c3)CC2)C4=CSC=C4
0.258741	S1C(=NC(=C1)CN2CCN(CC(=O)Nc3c(F)ccc(F)c3)CC2)C4=CSC=C4
0.258741	S1C(=NC(=C1)CN2CCN(CC(=O)Nc3c(F)ccc(F)c3)CC2)C4=CSC=C4
0.258741	S1C(=NC(=C1)CN2CCN(CC(=O)Nc3c(F)ccc(F)c3)CC2)C4=CSC=C4
0.258741	S1C(=NC(=C1)CN2CCN(CC(=O)Nc3c(F)ccc(F)c3)CC2)C4=CSC=C4
0.258687	Fc1c(ccc(NC(=O)c2ccc(NC(=O)Nc3ccccc3)cc2)c1)C(=O)N4CCCC4
0.258687	Fc1c(ccc(NC(=O)c2ccc(NC(=O)Nc3ccccc3)cc2)c1)C(=O)N4CCCC4
0.258687	Fc1c(ccc(NC(=O)c2ccc(NC(=O)Nc3ccccc3)cc2)c1)C(=O)N4CCCC4
0.258687	Fc1c(ccc(NC(=O)c2ccc(NC(=O)Nc3ccccc3)cc2)c1)C(=O)N4CCCC4
0.258687	Fc1c(ccc(NC(=O)c2ccc(NC(=O)Nc3ccccc3)cc2)c1)C(=O)N4CCCC4
0.258503	Fc1c(Nc2ncccc2C(=O)NCC(=O)NC3CCN(CC3)C)cc(F)cc1
0.258216	FC(F)c1ccc(NC(=O)c2ccc(c3ccccc3)cc2)cc1
0.258216	FC(F)c1ccc(NC(=O)c2ccc(c3ccccc3)cc2)cc1
0.258216	FC(F)c1ccc(NC(=O)c2ccc(c3ccccc3)cc2)cc1
0.258216	FC(F)c1ccc(NC(=O)c2ccc(c3ccccc3)cc2)cc1
0.258216	FC(F)c1ccc(NC(=O)c2ccc(c3ccccc3)cc2)cc1
0.258216	FC(F)c1ccc(NC(=O)c2ccc(c3ccccc3)cc2)cc1
0.258216	FC(F)c1ccc(NC(=O)c2ccc(c3ccccc3)cc2)cc1
0.258065	Fc1c(Oc2nccc(c2)C(=O)Nc3cc(ccc3)CCF)ccc(F)c1
0.258065	Fc1c(Oc2nccc(c2)C(=O)Nc3cc(ccc3)CCF)ccc(F)c1
0.258065	Fc1c(Oc2nccc(c2)C(=O)Nc3cc(ccc3)CCF)ccc(F)c1
0.258065	Fc1c(Oc2nccc(c2)C(=O)Nc3cc(ccc3)CCF)ccc(F)c1
0.258065	Fc1c(Oc2nccc(c2)C(=O)Nc3cc(ccc3)CCF)ccc(F)c1
0.258065	Fc1c(Oc2nccc(c2)C(=O)Nc3cc(ccc3)CCF)ccc(F)c1
0.258065	Fc1c(Oc2nccc(c2)C(=O)Nc3cc(ccc3)CCF)ccc(F)c1
0.258065	Fc1c(Oc2nccc(c2)C(=O)Nc3cc(ccc3)CCF)ccc(F)c1
0.258065	Fc1c(Oc2nccc(c2)C(=O)Nc3cc(ccc3)CCF)ccc(F)c1
0.258065	Fc1c(Oc2nccc(c2)C(=O)Nc3cc(ccc3)CCF)ccc(F)c1
0.257951	Clc1c(OCc2ccccc2)c(cc(Cl)c1)C(=O)Nc3cc(ncc3)c4ccccc4
0.25784	Fc1cncc(c2cc(NC(=O)C(=O)NCCc3cc4c(cc3)COC4)c(cc2)C)c1
0.25784	Fc1cncc(c2cc(NC(=O)C(=O)NCCc3cc4c(cc3)COC4)c(cc2)C)c1
0.257463	O=C(O)c1cc(NC(=O)C=2OC(c3cc(ncc3)NC)=CC2)ccc1
0.257463	O=C(O)c1cc(NC(=O)C=2OC(c3cc(ncc3)NC)=CC2)ccc1
0.257246	S1C(=NC(=C1)CN2CCN(Cc3cc(NC(=O)OC(C)(C)C)ccc3)CC2)C4=CSC=C4
0.257246	S1C(=NC(=C1)CN2CCN(Cc3cc(NC(=O)OC(C)(C)C)ccc3)CC2)C4=CSC=C4
0.257246	S1C(=NC(=C1)CN2CCN(Cc3cc(NC(=O)OC(C)(C)C)ccc3)CC2)C4=CSC=C4
0.256966	S(=O)(=O)(N(CC)CC)c1cc(NC(=S)N2CCN(CC=3N=C(SC3)C4=CSC=C4)CC2)c(cc1)C
0.256944	Fc1c(OC)cc(cc1)CCNC(=O)C(=O)Nc2c(ccc(c3cncc(F)c3)c2)C
0.256944	Fc1c(OC)cc(cc1)CCNC(=O)C(=O)Nc2c(ccc(c3cncc(F)c3)c2)C
0.256944	Fc1c(OC)cc(cc1)CCNC(=O)C(=O)Nc2c(ccc(c3cncc(F)c3)c2)C
0.25641	S(=O)(=O)(Nc1ccc(cc1)C(=O)NC=2SC3=C(N2)CN(Cc4ccccc4)CC3)c5cc([N+]([O-])=O)c(cc5)C
0.25641	S(=O)(=O)(Nc1ccc(cc1)C(=O)NC=2SC3=C(N2)CN(Cc4ccccc4)CC3)c5cc([N+]([O-])=O)c(cc5)C
0.25641	S(=O)(=O)(Nc1ccc(cc1)C(=O)NC=2SC3=C(N2)CN(Cc4ccccc4)CC3)c5cc([N+]([O-])=O)c(cc5)C
0.25641	S(=O)(=O)(Nc1ccc(cc1)C(=O)NC=2SC3=C(N2)CN(Cc4ccccc4)CC3)c5cc([N+]([O-])=O)c(cc5)C
0.25641	S(=O)(=O)(Nc1ccc(cc1)C(=O)NC=2SC3=C(N2)CN(Cc4ccccc4)CC3)c5cc([N+]([O-])=O)c(cc5)C
0.25641	S(=O)(=O)(Nc1ccc(cc1)C(=O)NC=2SC3=C(N2)CN(Cc4ccccc4)CC3)c5cc([N+]([O-])=O)c(cc5)C
0.25641	S(=O)(=O)(Nc1ccc(cc1)C(=O)NC=2SC3=C(N2)CN(Cc4ccccc4)CC3)c5cc([N+]([O-])=O)c(cc5)C
0.25641	S(=O)(=O)(Nc1ccc(cc1)C(=O)NC=2SC3=C(N2)CN(Cc4ccccc4)CC3)c5cc([N+]([O-])=O)c(cc5)C
0.25641	S(=O)(=O)(Nc1ccc(cc1)C(=O)NC=2SC3=C(N2)CN(Cc4ccccc4)CC3)c5cc([N+]([O-])=O)c(cc5)C
0.25641	S(=O)(=O)(Nc1ccc(cc1)C(=O)NC=2SC3=C(N2)CN(Cc4ccccc4)CC3)c5cc([N+]([O-])=O)c(cc5)C
0.25641	Clc1c(ccc(NC=2SC(SCC(=O)Nc3cnccc3)=NN2)c1)C
0.25641	Clc1c(ccc(NC=2SC(SCC(=O)Nc3cnccc3)=NN2)c1)C
0.25641	Clc1c(ccc(NC=2SC(SCC(=O)Nc3cnccc3)=NN2)c1)C
0.25641	Clc1c(ccc(NC=2SC(SCC(=O)Nc3cnccc3)=NN2)c1)C
0.256303	FC(F)Oc1ccc(cc1)C(=O)NCc2cc(NC(=O)c3ccc(cc3)C)ccc2
0.256303	FC(F)Oc1ccc(cc1)C(=O)NCc2cc(NC(=O)c3ccc(cc3)C)ccc2
0.256303	FC(F)Oc1ccc(cc1)C(=O)NCc2cc(NC(=O)c3ccc(cc3)C)ccc2
0.256303	FC(F)Oc1ccc(cc1)C(=O)NCc2cc(NC(=O)c3ccc(cc3)C)ccc2
0.256303	FC(F)Oc1ccc(cc1)C(=O)NCc2cc(NC(=O)c3ccc(cc3)C)ccc2
0.256303	FC(F)Oc1ccc(cc1)C(=O)NCc2cc(NC(=O)c3ccc(cc3)C)ccc2
0.256303	FC(F)Oc1ccc(cc1)C(=O)NCc2cc(NC(=O)c3ccc(cc3)C)ccc2
0.256303	FC(F)Oc1ccc(cc1)C(=O)NCc2cc(NC(=O)c3ccc(cc3)C)ccc2
0.256303	FC(F)Oc1ccc(cc1)C(=O)NCc2cc(NC(=O)c3ccc(cc3)C)ccc2
0.256303	FC(F)Oc1ccc(cc1)C(=O)NCc2cc(NC(=O)c3ccc(cc3)C)ccc2
0.256098	S1C(=NC(c2c(cc(cc2)C(C)C)C(C)C)=C1)NC(=O)c3c(Nc4c(c(ccc4)C)C)cccc3
0.256098	S1C(=NC(c2c(cc(cc2)C(C)C)C(C)C)=C1)NC(=O)c3c(Nc4c(c(ccc4)C)C)cccc3
0.256098	S1C(=NC(c2c(cc(cc2)C(C)C)C(C)C)=C1)NC(=O)c3c(Nc4c(c(ccc4)C)C)cccc3
0.256098	S1C(=NC(c2c(cc(cc2)C(C)C)C(C)C)=C1)NC(=O)c3c(Nc4c(c(ccc4)C)C)cccc3
0.256098	S1C(=NC(c2c(cc(cc2)C(C)C)C(C)C)=C1)NC(=O)c3c(Nc4c(c(ccc4)C)C)cccc3
0.256098	S1C(=NC(c2c(cc(cc2)C(C)C)C(C)C)=C1)NC(=O)c3c(Nc4c(c(ccc4)C)C)cccc3
0.256098	S1C(=NC(c2c(cc(cc2)C(C)C)C(C)C)=C1)NC(=O)c3c(Nc4c(c(ccc4)C)C)cccc3
0.256098	S1C(=NC(c2c(cc(cc2)C(C)C)C(C)C)=C1)NC(=O)c3c(Nc4c(c(ccc4)C)C)cccc3
0.256098	S1C(=NC(c2c(cc(cc2)C(C)C)C(C)C)=C1)NC(=O)c3c(Nc4c(c(ccc4)C)C)cccc3
0.256098	S1C(=NC(c2c(cc(cc2)C(C)C)C(C)C)=C1)NC(=O)c3c(Nc4c(c(ccc4)C)C)cccc3
0.255556	Brc1ccc(N2N=CC(C(=O)Nc3cc(ccc3)C4=NOC=C4)=C2)cc1
0.25523	Fc1c(cc(NC(=O)c2ccc(OC(F)F)cc2)c(c1)C)C
0.25523	Fc1c(cc(NC(=O)c2ccc(OC(F)F)cc2)c(c1)C)C
0.25523	Fc1c(cc(NC(=O)c2ccc(OC(F)F)cc2)c(c1)C)C
0.25523	Fc1c(cc(NC(=O)c2ccc(OC(F)F)cc2)c(c1)C)C
0.25523	Fc1c(cc(NC(=O)c2ccc(OC(F)F)cc2)c(c1)C)C
0.25523	Fc1c(cc(NC(=O)c2ccc(OC(F)F)cc2)c(c1)C)C
0.25523	Fc1c(cc(NC(=O)c2ccc(OC(F)F)cc2)c(c1)C)C
0.25523	Fc1c(cc(NC(=O)c2ccc(OC(F)F)cc2)c(c1)C)C
0.25523	Fc1c(cc(NC(=O)c2ccc(OC(F)F)cc2)c(c1)C)C
0.25523	Fc1c(cc(NC(=O)c2ccc(OC(F)F)cc2)c(c1)C)C
0.255102	S(=O)(=O)(NC(CO)C)c1ccc(cc1)C(=O)Nc2cc(c(cc2)C)C(=O)N3CCCCC3
0.255102	S(=O)(=O)(NC(CO)C)c1ccc(cc1)C(=O)Nc2cc(c(cc2)C)C(=O)N3CCCCC3
0.255102	S(=O)(=O)(NC(CO)C)c1ccc(cc1)C(=O)Nc2cc(c(cc2)C)C(=O)N3CCCCC3
0.254717	Brc1c(SC)cc(cc1)C(=O)NC=2N(N=C(C2)C)C3CN(Cc4ccccc4)CC3
0.254682	O1N=CN=C1c2c(nccc2)Nc3c(cc(cc3)C)C
0.254613	O=C(Nc1cc(OCCCOC)ccc1)C2=NOC(c3cnccc3)=C2
0.254613	O=C(Nc1cc(OCCCOC)ccc1)C2=NOC(c3cnccc3)=C2
0.254613	O=C(Nc1cc(OCCCOC)ccc1)C2=NOC(c3cnccc3)=C2
0.254613	O=C(Nc1cc(OCCCOC)ccc1)C2=NOC(c3cnccc3)=C2
0.254613	O=C(Nc1cc(OCCCOC)ccc1)C2=NOC(c3cnccc3)=C2
0.254613	O=C(Nc1cc(OCCCOC)ccc1)C2=NOC(c3cnccc3)=C2
0.254613	O=C(Nc1cc(OCCCOC)ccc1)C2=NOC(c3cnccc3)=C2
0.254613	O=C(Nc1cc(OCCCOC)ccc1)C2=NOC(c3cnccc3)=C2
0.254613	O=C(Nc1cc(OCCCOC)ccc1)C2=NOC(c3cnccc3)=C2
0.254386	O=C(Nc1cc(ccc1)C(N)C)c2ccc(cc2)CN
0.254386	O=C(Nc1cc(ccc1)C(N)C)c2ccc(cc2)CN
0.254098	S(c1c(NC(=O)c2ccc(NC(=O)Nc3ccccc3)cc2)ccc(O)c1)C
0.253846	S(c1cc(NC(=O)c2ccc(c3c(C#N)cccc3)cc2)ccc1)C(F)(F)F
0.253846	S(c1cc(NC(=O)c2ccc(c3c(C#N)cccc3)cc2)ccc1)C(F)(F)F
0.253846	S(c1cc(NC(=O)c2ccc(c3c(C#N)cccc3)cc2)ccc1)C(F)(F)F
0.253846	S(c1cc(NC(=O)c2ccc(c3c(C#N)cccc3)cc2)ccc1)C(F)(F)F
0.253846	S(c1cc(NC(=O)c2ccc(c3c(C#N)cccc3)cc2)ccc1)C(F)(F)F
0.253846	S(c1cc(NC(=O)c2ccc(c3c(C#N)cccc3)cc2)ccc1)C(F)(F)F
0.253846	S(c1cc(NC(=O)c2ccc(c3c(C#N)cccc3)cc2)ccc1)C(F)(F)F
0.253846	S(c1cc(NC(=O)c2ccc(c3c(C#N)cccc3)cc2)ccc1)C(F)(F)F
0.253846	S(c1cc(NC(=O)c2ccc(c3c(C#N)cccc3)cc2)ccc1)C(F)(F)F
0.253846	S(c1cc(NC(=O)c2ccc(c3c(C#N)cccc3)cc2)ccc1)C(F)(F)F
0.253333	O=C(NC=1N(N=C(c2cc(ccc2)C)C1)Cc3ccccc3)c4ccc(N5CCC(CC5)C)cc4
0.253333	O=C(NC=1N(N=C(c2cc(ccc2)C)C1)Cc3ccccc3)c4ccc(N5CCC(CC5)C)cc4
0.253333	O=C(NC=1N(N=C(c2cc(ccc2)C)C1)Cc3ccccc3)c4ccc(N5CCC(CC5)C)cc4
0.253333	O=C(NC=1N(N=C(c2cc(ccc2)C)C1)Cc3ccccc3)c4ccc(N5CCC(CC5)C)cc4
0.253333	O=C(NC=1N(N=C(c2cc(ccc2)C)C1)Cc3ccccc3)c4ccc(N5CCC(CC5)C)cc4
0.253333	O=C(NC=1N(N=C(c2cc(ccc2)C)C1)Cc3ccccc3)c4ccc(N5CCC(CC5)C)cc4
0.253333	O=C(NC=1N(N=C(c2cc(ccc2)C)C1)Cc3ccccc3)c4ccc(N5CCC(CC5)C)cc4
0.253333	O=C(NC=1N(N=C(c2cc(ccc2)C)C1)Cc3ccccc3)c4ccc(N5CCC(CC5)C)cc4
0.253333	O=C(NC=1N(N=C(c2cc(ccc2)C)C1)Cc3ccccc3)c4ccc(N5CCC(CC5)C)cc4
0.253333	O=C(NC=1N(N=C(c2cc(ccc2)C)C1)Cc3ccccc3)c4ccc(N5CCC(CC5)C)cc4
0.253112	Fc1ccc(cc1)C(=O)c2c(NC(=O)c3ccc(c4ccccc4)cc3)cccc2
0.253112	Fc1ccc(cc1)C(=O)c2c(NC(=O)c3ccc(c4ccccc4)cc3)cccc2
0.253112	Fc1ccc(cc1)C(=O)c2c(NC(=O)c3ccc(c4ccccc4)cc3)cccc2
0.253112	Fc1ccc(cc1)C(=O)c2c(NC(=O)c3ccc(c4ccccc4)cc3)cccc2
0.253112	Fc1ccc(cc1)C(=O)c2c(NC(=O)c3ccc(c4ccccc4)cc3)cccc2
0.253112	Fc1ccc(cc1)C(=O)c2c(NC(=O)c3ccc(c4ccccc4)cc3)cccc2
0.253112	Fc1ccc(cc1)C(=O)c2c(NC(=O)c3ccc(c4ccccc4)cc3)cccc2
0.253112	Fc1ccc(cc1)C(=O)c2c(NC(=O)c3ccc(c4ccccc4)cc3)cccc2
0.253112	Fc1ccc(cc1)C(=O)c2c(NC(=O)c3ccc(c4ccccc4)cc3)cccc2
0.252976	O=C(Nc1c(ccc(NC(=O)c2ccccc2)c1)C)c3c4c(ON=C4C(C)C)nc(c3)C5CC5
0.252976	O=C(Nc1c(ccc(NC(=O)c2ccccc2)c1)C)c3c4c(ON=C4C(C)C)nc(c3)C5CC5
0.252976	O=C(Nc1c(ccc(NC(=O)c2ccccc2)c1)C)c3c4c(ON=C4C(C)C)nc(c3)C5CC5
0.252976	O=C(Nc1c(ccc(NC(=O)c2ccccc2)c1)C)c3c4c(ON=C4C(C)C)nc(c3)C5CC5
0.252976	O=C(Nc1c(ccc(NC(=O)c2ccccc2)c1)C)c3c4c(ON=C4C(C)C)nc(c3)C5CC5
0.252964	O=C(Nc1ncc(cc1)CNC(=Nc2cc(c(cc2)C)C)N)C
0.252964	O=C(Nc1ncc(cc1)CNC(=Nc2cc(c(cc2)C)C)N)C
0.252747	Fc1cncc(c2cc(NC(=O)C(=O)NC3CCC(N(C)C)CC3)c(cc2)C)c1
0.252747	Fc1cncc(c2cc(NC(=O)C(=O)NC3CCC(N(C)C)CC3)c(cc2)C)c1
0.252669	Brc1cc(OC(F)F)c(cc1)C(=O)Nc2c(ccc(N3CCCC3)c2)C
0.252669	Brc1cc(OC(F)F)c(cc1)C(=O)Nc2c(ccc(N3CCCC3)c2)C
0.252669	Brc1cc(OC(F)F)c(cc1)C(=O)Nc2c(ccc(N3CCCC3)c2)C
0.252669	Brc1cc(OC(F)F)c(cc1)C(=O)Nc2c(ccc(N3CCCC3)c2)C
0.252669	Brc1cc(OC(F)F)c(cc1)C(=O)Nc2c(ccc(N3CCCC3)c2)C
0.252669	Brc1cc(OC(F)F)c(cc1)C(=O)Nc2c(ccc(N3CCCC3)c2)C
0.252669	Brc1cc(OC(F)F)c(cc1)C(=O)Nc2c(ccc(N3CCCC3)c2)C
0.252669	Brc1cc(OC(F)F)c(cc1)C(=O)Nc2c(ccc(N3CCCC3)c2)C
0.252669	Brc1cc(OC(F)F)c(cc1)C(=O)Nc2c(ccc(N3CCCC3)c2)C
0.252669	Brc1cc(OC(F)F)c(cc1)C(=O)Nc2c(ccc(N3CCCC3)c2)C
0.252669	O=C(Nc1cc(ccc1)CN2CCCC2)c3c4c(cncc4)ccc3
0.252632	S1C(=NC(C(=O)Nc2cc(c(NC(=O)C=3OC=CC3)cc2)C)=C1)C(F)(F)F
0.252632	S1C(=NC(C(=O)Nc2cc(c(NC(=O)C=3OC=CC3)cc2)C)=C1)C(F)(F)F
0.252632	S1C(=NC(C(=O)Nc2cc(c(NC(=O)C=3OC=CC3)cc2)C)=C1)C(F)(F)F
0.252632	S1C(=NC(C(=O)Nc2cc(c(NC(=O)C=3OC=CC3)cc2)C)=C1)C(F)(F)F
0.252632	S1C(=NC(C(=O)Nc2cc(c(NC(=O)C=3OC=CC3)cc2)C)=C1)C(F)(F)F
0.252632	S1C(=NC(C(=O)Nc2cc(c(NC(=O)C=3OC=CC3)cc2)C)=C1)C(F)(F)F
0.252632	S1C(=NC(C(=O)Nc2cc(c(NC(=O)C=3OC=CC3)cc2)C)=C1)C(F)(F)F
0.252632	S1C(=NC(C(=O)Nc2cc(c(NC(=O)C=3OC=CC3)cc2)C)=C1)C(F)(F)F
0.252632	S1C(=NC(C(=O)Nc2cc(c(NC(=O)C=3OC=CC3)cc2)C)=C1)C(F)(F)F
0.252632	S1C(=NC(C(=O)Nc2cc(c(NC(=O)C=3OC=CC3)cc2)C)=C1)C(F)(F)F
0.25256	O=C(Nc1cc(ccc1)C2=NOC(=N2)c3cc(c(OCC)cc3)C)CN4CCOCC4
0.25256	O=C(Nc1cc(ccc1)C2=NOC(=N2)c3cc(c(OCC)cc3)C)CN4CCOCC4
0.25256	O=C(Nc1cc(ccc1)C2=NOC(=N2)c3cc(c(OCC)cc3)C)CN4CCOCC4
0.25256	O=C(Nc1cc(ccc1)C2=NOC(=N2)c3cc(c(OCC)cc3)C)CN4CCOCC4
0.25256	O=C(Nc1cc(ccc1)C2=NOC(=N2)c3cc(c(OCC)cc3)C)CN4CCOCC4
0.25256	O=C(Nc1cc(ccc1)C2=NOC(=N2)c3cc(c(OCC)cc3)C)CN4CCOCC4
0.25256	O=C(Nc1cc(ccc1)C2=NOC(=N2)c3cc(c(OCC)cc3)C)CN4CCOCC4
0.25256	O=C(Nc1cc(ccc1)C2=NOC(=N2)c3cc(c(OCC)cc3)C)CN4CCOCC4
0.25256	O=C(Nc1cc(ccc1)C2=NOC(=N2)c3cc(c(OCC)cc3)C)CN4CCOCC4
0.25256	O=C(Nc1cc(ccc1)C2=NOC(=N2)c3cc(c(OCC)cc3)C)CN4CCOCC4
0.252459	S1C(C(=O)NC=2NN=C(C3=NN(C=C3)Cc4ccccc4)C2)=CC=C1CN5CCCCC5
0.252459	S1C(C(=O)NC=2NN=C(C3=NN(C=C3)Cc4ccccc4)C2)=CC=C1CN5CCCCC5
0.252459	S1C(C(=O)NC=2NN=C(C3=NN(C=C3)Cc4ccccc4)C2)=CC=C1CN5CCCCC5
0.252459	S1C(C(=O)NC=2NN=C(C3=NN(C=C3)Cc4ccccc4)C2)=CC=C1CN5CCCCC5
0.252459	S1C(C(=O)NC=2NN=C(C3=NN(C=C3)Cc4ccccc4)C2)=CC=C1CN5CCCCC5
0.252459	S1C(C(=O)NC=2NN=C(C3=NN(C=C3)Cc4ccccc4)C2)=CC=C1CN5CCCCC5
0.252459	S1C(C(=O)NC=2NN=C(C3=NN(C=C3)Cc4ccccc4)C2)=CC=C1CN5CCCCC5
0.252459	S1C(C(=O)NC=2NN=C(C3=NN(C=C3)Cc4ccccc4)C2)=CC=C1CN5CCCCC5
0.252459	S1C(C(=O)NC=2NN=C(C3=NN(C=C3)Cc4ccccc4)C2)=CC=C1CN5CCCCC5
0.252459	S1C(C(=O)NC=2NN=C(C3=NN(C=C3)Cc4ccccc4)C2)=CC=C1CN5CCCCC5
0.252336	O=CNc1ccc(c2nc(ncc2)C)cc1
0.252336	O=CNc1ccc(c2nc(ncc2)C)cc1
0.252336	O=CNc1ccc(c2nc(ncc2)C)cc1
0.252336	O=CNc1ccc(c2nc(ncc2)C)cc1
0.252336	O=CNc1ccc(c2nc(ncc2)C)cc1
0.252336	O=CNc1ccc(c2nc(ncc2)C)cc1
0.252336	O=CNc1ccc(c2nc(ncc2)C)cc1
0.252336	O=CNc1ccc(c2nc(ncc2)C)cc1
0.252336	O=CNc1ccc(c2nc(ncc2)C)cc1
0.252336	O=CNc1ccc(c2nc(ncc2)C)cc1
0.252033	Clc1cc(NNC(=O)c2ccc(NC(=O)Nc3ccccc3)cc2)c(F)cc1
0.251012	Fc1cc(N)cc(c1)CNc2ncc(cc2)C(=O)Nc3ccc(cc3)C
0.251012	Fc1cc(N)cc(c1)CNc2ncc(cc2)C(=O)Nc3ccc(cc3)C
0.251012	Fc1cc(N)cc(c1)CNc2ncc(cc2)C(=O)Nc3ccc(cc3)C
0.251012	Fc1cc(N)cc(c1)CNc2ncc(cc2)C(=O)Nc3ccc(cc3)C
0.251012	Fc1cc(N)cc(c1)CNc2ncc(cc2)C(=O)Nc3ccc(cc3)C
0.251012	Fc1cc(N)cc(c1)CNc2ncc(cc2)C(=O)Nc3ccc(cc3)C
0.251012	Fc1cc(N)cc(c1)CNc2ncc(cc2)C(=O)Nc3ccc(cc3)C
0.251012	Fc1cc(N)cc(c1)CNc2ncc(cc2)C(=O)Nc3ccc(cc3)C
0.251012	Fc1cc(N)cc(c1)CNc2ncc(cc2)C(=O)Nc3ccc(cc3)C
0.251012	Fc1cc(N)cc(c1)CNc2ncc(cc2)C(=O)Nc3ccc(cc3)C
0.250951	O=C(Nc1cc(ccc1)C(=O)C2CC2)C(=O)NCCCN3CCN(Cc4ccccc4)CC3
0.250951	O=C(Nc1cc(ccc1)C(=O)C2CC2)C(=O)NCCCN3CCN(Cc4ccccc4)CC3
0.250951	O=C(Nc1cc(ccc1)C(=O)C2CC2)C(=O)NCCCN3CCN(Cc4ccccc4)CC3
0.250951	O=C(Nc1cc(ccc1)C(=O)C2CC2)C(=O)NCCCN3CCN(Cc4ccccc4)CC3
0.250951	O=C(Nc1cc(ccc1)C(=O)C2CC2)C(=O)NCCCN3CCN(Cc4ccccc4)CC3
0.250936	Brc1c(cc(cc1)CS(=O)(=O)NC(=O)c2ccc(NC(=O)c3cc(Cl)cc(Cl)c3)cc2)C
0.250923	Fc1cc(ccc1)C(=O)Nc2c(OC)ccc(NC(=O)CC(F)(F)C)c2
0.250923	Fc1cc(ccc1)C(=O)Nc2c(OC)ccc(NC(=O)CC(F)(F)C)c2
0.250923	Fc1cc(ccc1)C(=O)Nc2c(OC)ccc(NC(=O)CC(F)(F)C)c2
0.250923	Fc1cc(ccc1)C(=O)Nc2c(OC)ccc(NC(=O)CC(F)(F)C)c2
0.250923	Fc1cc(ccc1)C(=O)Nc2c(OC)ccc(NC(=O)CC(F)(F)C)c2
0.250923	Fc1cc(ccc1)C(=O)Nc2c(OC)ccc(NC(=O)CC(F)(F)C)c2
0.250923	Fc1cc(ccc1)C(=O)Nc2c(OC)ccc(NC(=O)CC(F)(F)C)c2
0.250923	Fc1cc(ccc1)C(=O)Nc2c(OC)ccc(NC(=O)CC(F)(F)C)c2
0.250923	Fc1cc(ccc1)C(=O)Nc2c(OC)ccc(NC(=O)CC(F)(F)C)c2
0.250923	Fc1cc(ccc1)C(=O)Nc2c(OC)ccc(NC(=O)CC(F)(F)C)c2
0.250896	Fc1cc(NC(=O)c2cc(OCc3ncccc3)c(OC)cc2)c(OC)cc1
0.250896	Fc1cc(NC(=O)c2cc(OCc3ncccc3)c(OC)cc2)c(OC)cc1
0.250896	Fc1cc(NC(=O)c2cc(OCc3ncccc3)c(OC)cc2)c(OC)cc1
0.250896	Fc1cc(NC(=O)c2cc(OCc3ncccc3)c(OC)cc2)c(OC)cc1
0.250896	Fc1cc(NC(=O)c2cc(OCc3ncccc3)c(OC)cc2)c(OC)cc1
0.250896	Fc1cc(NC(=O)c2cc(OCc3ncccc3)c(OC)cc2)c(OC)cc1
0.250896	Fc1cc(NC(=O)c2cc(OCc3ncccc3)c(OC)cc2)c(OC)cc1
0.250896	Fc1cc(NC(=O)c2cc(OCc3ncccc3)c(OC)cc2)c(OC)cc1
0.250896	Fc1cc(NC(=O)c2cc(OCc3ncccc3)c(OC)cc2)c(OC)cc1
0.250896	Fc1cc(NC(=O)c2cc(OCc3ncccc3)c(OC)cc2)c(OC)cc1
0.250871	Fc1cncc(c2cc(NC(=O)C(=O)NCCc3c(cc(C#N)cc3)C)c(cc2)C)c1
0.250871	Fc1cncc(c2cc(NC(=O)C(=O)NCCc3c(cc(C#N)cc3)C)c(cc2)C)c1
0.250871	Fc1cncc(c2cc(NC(=O)C(=O)NCCc3c(cc(C#N)cc3)C)c(cc2)C)c1
0.250847	O=C(Nc1ccc(c2nc(ncc2)C)cc1)NCC3=NN=NN3c4c(cccc4C)C
0.250847	O=C(Nc1ccc(c2nc(ncc2)C)cc1)NCC3=NN=NN3c4c(cccc4C)C
0.250847	O=C(Nc1ccc(c2nc(ncc2)C)cc1)NCC3=NN=NN3c4c(cccc4C)C
0.250847	O=C(Nc1ccc(c2nc(ncc2)C)cc1)NCC3=NN=NN3c4c(cccc4C)C
0.250847	O=C(Nc1ccc(c2nc(ncc2)C)cc1)NCC3=NN=NN3c4c(cccc4C)C
0.250847	O=C(Nc1ccc(c2nc(ncc2)C)cc1)NCC3=NN=NN3c4c(cccc4C)C
0.250847	O=C(Nc1ccc(c2nc(ncc2)C)cc1)NCC3=NN=NN3c4c(cccc4C)C
0.250847	O=C(Nc1ccc(c2nc(ncc2)C)cc1)NCC3=NN=NN3c4c(cccc4C)C
0.250847	O=C(Nc1ccc(c2nc(ncc2)C)cc1)NCC3=NN=NN3c4c(cccc4C)C
0.250847	O=C(Nc1ccc(c2nc(ncc2)C)cc1)NCC3=NN=NN3c4c(cccc4C)C
0.250847	O=C(O)c1cnc(c(c1)C(=O)Nc2cc(ccc2)CN3C(=O)CCC3)C
0.250847	O=C(O)c1cnc(c(c1)C(=O)Nc2cc(ccc2)CN3C(=O)CCC3)C
0.250755	S(=O)(=O)(Nc1cc(c(cc1)C(=O)NCCCCCN2N=NC(c3cc(c(cc3)C)C(=O)Nc4ccccc4)=C2)C)C(F)(F)F
0.250755	S(=O)(=O)(Nc1cc(c(cc1)C(=O)NCCCCCN2N=NC(c3cc(c(cc3)C)C(=O)Nc4ccccc4)=C2)C)C(F)(F)F
0.250755	S(=O)(=O)(Nc1cc(c(cc1)C(=O)NCCCCCN2N=NC(c3cc(c(cc3)C)C(=O)Nc4ccccc4)=C2)C)C(F)(F)F
0.250755	S(=O)(=O)(Nc1cc(c(cc1)C(=O)NCCCCCN2N=NC(c3cc(c(cc3)C)C(=O)Nc4ccccc4)=C2)C)C(F)(F)F
0.250755	S(=O)(=O)(Nc1cc(c(cc1)C(=O)NCCCCCN2N=NC(c3cc(c(cc3)C)C(=O)Nc4ccccc4)=C2)C)C(F)(F)F
0.250755	S(=O)(=O)(Nc1cc(c(cc1)C(=O)NCCCCCN2N=NC(c3cc(c(cc3)C)C(=O)Nc4ccccc4)=C2)C)C(F)(F)F
0.250755	S(=O)(=O)(Nc1cc(c(cc1)C(=O)NCCCCCN2N=NC(c3cc(c(cc3)C)C(=O)Nc4ccccc4)=C2)C)C(F)(F)F
0.250755	S(=O)(=O)(Nc1cc(c(cc1)C(=O)NCCCCCN2N=NC(c3cc(c(cc3)C)C(=O)Nc4ccccc4)=C2)C)C(F)(F)F
0.250755	S(=O)(=O)(Nc1cc(c(cc1)C(=O)NCCCCCN2N=NC(c3cc(c(cc3)C)C(=O)Nc4ccccc4)=C2)C)C(F)(F)F
0.250755	S(=O)(=O)(Nc1cc(c(cc1)C(=O)NCCCCCN2N=NC(c3cc(c(cc3)C)C(=O)Nc4ccccc4)=C2)C)C(F)(F)F
0.25	O=C(NCC=1OC=CC1)c2cc(c(NC(=O)C=O)cc2)C
0.25	O=C(NCC=1OC=CC1)c2cc(c(NC(=O)C=O)cc2)C
0.25	O=C(NCC=1OC=CC1)c2cc(c(NC(=O)C=O)cc2)C
0.25	O=C(NCC=1OC=CC1)c2cc(c(NC(=O)C=O)cc2)C
0.25	O=C(NC(C)C)c1cc(c(NC(=O)C=O)cc1)C
0.25	O=C(NC(C)C)c1cc(c(NC(=O)C=O)cc1)C
0.25	S(=O)(=O)(C=1OC(C(=O)Nc2cc(c(NC(=O)C=3OC=CC3)cc2)C)=CC1)C
0.25	S(=O)(=O)(C=1OC(C(=O)Nc2cc(c(NC(=O)C=3OC=CC3)cc2)C)=CC1)C
0.25	S(=O)(=O)(C=1OC(C(=O)Nc2cc(c(NC(=O)C=3OC=CC3)cc2)C)=CC1)C
0.25	S(=O)(=O)(C=1OC(C(=O)Nc2cc(c(NC(=O)C=3OC=CC3)cc2)C)=CC1)C
0.25	S(=O)(=O)(C=1OC(C(=O)Nc2cc(c(NC(=O)C=3OC=CC3)cc2)C)=CC1)C
0.25	S(=O)(=O)(C=1OC(C(=O)Nc2cc(c(NC(=O)C=3OC=CC3)cc2)C)=CC1)C
0.25	S(=O)(=O)(C=1OC(C(=O)Nc2cc(c(NC(=O)C=3OC=CC3)cc2)C)=CC1)C
0.25	S(=O)(=O)(C=1OC(C(=O)Nc2cc(c(NC(=O)C=3OC=CC3)cc2)C)=CC1)C
0.25	S(=O)(=O)(C=1OC(C(=O)Nc2cc(c(NC(=O)C=3OC=CC3)cc2)C)=CC1)C
0.25	S(=O)(=O)(C=1OC(C(=O)Nc2cc(c(NC(=O)C=3OC=CC3)cc2)C)=CC1)C
0.25	S1C(=NC2=C1CCN(Cc3ccccc3)C2)NC(=O)c4cc5c(c6c(cccc6)C5)cc4
0.25	S1C(=NC2=C1CCN(Cc3ccccc3)C2)NC(=O)c4cc5c(c6c(cccc6)C5)cc4
0.25	S1C(=NC2=C1CCN(Cc3ccccc3)C2)NC(=O)c4cc5c(c6c(cccc6)C5)cc4
0.25	S1C(=NC2=C1CCN(Cc3ccccc3)C2)NC(=O)c4cc5c(c6c(cccc6)C5)cc4
0.25	S1C(=NC2=C1CCN(Cc3ccccc3)C2)NC(=O)c4cc5c(c6c(cccc6)C5)cc4
0.25	S1C(=NC2=C1CCN(Cc3ccccc3)C2)NC(=O)c4cc5c(c6c(cccc6)C5)cc4
0.25	S1C(=NC2=C1CCN(Cc3ccccc3)C2)NC(=O)c4cc5c(c6c(cccc6)C5)cc4
0.25	S1C(=NC2=C1CCN(Cc3ccccc3)C2)NC(=O)c4cc5c(c6c(cccc6)C5)cc4
0.25	S1C(=NC2=C1CCN(Cc3ccccc3)C2)NC(=O)c4cc5c(c6c(cccc6)C5)cc4
0.25	S1C(=NC2=C1CCN(Cc3ccccc3)C2)NC(=O)c4cc5c(c6c(cccc6)C5)cc4
0.25	Clc1c(ccc(NC=2SC(SCc3cnccc3)=NN2)c1)C
0.25	Clc1c(ccc(NC=2SC(SCc3cnccc3)=NN2)c1)C
0.25	Clc1c(ccc(NC=2SC(SCc3cnccc3)=NN2)c1)C
0.25	Clc1c(ccc(NC=2SC(SCc3cnccc3)=NN2)c1)C
0.25	Clc1c(ccc(NC=2SC(SCc3cnccc3)=NN2)c1)C
0.25	S1C(=NC=C1CNc2c(ccc(c2)C(=O)NC3CC3)C)CCC
0.25	S1C(=NC=C1CNc2c(ccc(c2)C(=O)NC3CC3)C)CCC
0.25	S1C(=NC=C1CNc2c(ccc(c2)C(=O)NC3CC3)C)CCC
0.25	S1C(=NC=C1CNc2c(ccc(c2)C(=O)NC3CC3)C)CCC
0.25	S1C(=NC=C1CNc2c(ccc(c2)C(=O)NC3CC3)C)CCC
0.25	S1C(=NC=C1CNc2c(ccc(c2)C(=O)NC3CC3)C)CCC
0.25	S1C(=NC=C1CNc2c(ccc(c2)C(=O)NC3CC3)C)CCC
0.25	S1C(=NC=C1CNc2c(ccc(c2)C(=O)NC3CC3)C)CCC
0.25	S1C(=NC=C1CNc2c(ccc(c2)C(=O)NC3CC3)C)CCC
0.25	S1C(=NC=C1CNc2c(ccc(c2)C(=O)NC3CC3)C)CCC
0.25	S(c1c(NC(=O)C)ccc(c1)C(=O)Nc2ccc(cc2)C3=NN=CN3C)C
0.25	S(c1c(NC(=O)C)ccc(c1)C(=O)Nc2ccc(cc2)C3=NN=CN3C)C
0.25	S(c1cc(c(NC(=O)N2CCN(C(=O)c3ccc(O)cc3)CC2)cc1)C)c4ccccc4
0.25	S(c1cc(c(NC(=O)N2CCN(C(=O)c3ccc(O)cc3)CC2)cc1)C)c4ccccc4
0.25	S(c1cc(c(NC(=O)N2CCN(C(=O)c3ccc(O)cc3)CC2)cc1)C)c4ccccc4
0.25	S(c1cc(c(NC(=O)N2CCN(C(=O)c3ccc(O)cc3)CC2)cc1)C)c4ccccc4
0.25	S(c1cc(c(NC(=O)N2CCN(C(=O)c3ccc(O)cc3)CC2)cc1)C)c4ccccc4
0.25	S(c1cc(c(NC(=O)N2CCN(C(=O)c3ccc(O)cc3)CC2)cc1)C)c4ccccc4
0.25	S(c1cc(c(NC(=O)N2CCN(C(=O)c3ccc(O)cc3)CC2)cc1)C)c4ccccc4
0.25	S(c1cc(c(NC(=O)N2CCN(C(=O)c3ccc(O)cc3)CC2)cc1)C)c4ccccc4
0.25	S(c1cc(c(NC(=O)N2CCN(C(=O)c3ccc(O)cc3)CC2)cc1)C)c4ccccc4
0.25	S(c1cc(c(NC(=O)N2CCN(C(=O)c3ccc(O)cc3)CC2)cc1)C)c4ccccc4
0.25	Brc1cc2N(C=Cc2cc1)CC=3OC(=C(C(=O)Nc4c(ccc(c4)CN5CCSCC5)C)C3)C
0.249201	S1C(C#N)=CC=C1c2cc(NC(=O)C=3N(C=CC3)CC=4SC=CC4)c(cc2)C
0.249201	S1C(C#N)=CC=C1c2cc(NC(=O)C=3N(C=CC3)CC=4SC=CC4)c(cc2)C
0.249201	S1C(C#N)=CC=C1c2cc(NC(=O)C=3N(C=CC3)CC=4SC=CC4)c(cc2)C
0.249201	S1C(C#N)=CC=C1c2cc(NC(=O)C=3N(C=CC3)CC=4SC=CC4)c(cc2)C
0.249201	S1C(C#N)=CC=C1c2cc(NC(=O)C=3N(C=CC3)CC=4SC=CC4)c(cc2)C
0.249201	S1C(C#N)=CC=C1c2cc(NC(=O)C=3N(C=CC3)CC=4SC=CC4)c(cc2)C
0.249201	S1C(C#N)=CC=C1c2cc(NC(=O)C=3N(C=CC3)CC=4SC=CC4)c(cc2)C
0.249201	S1C(C#N)=CC=C1c2cc(NC(=O)C=3N(C=CC3)CC=4SC=CC4)c(cc2)C
0.249201	S1C(C#N)=CC=C1c2cc(NC(=O)C=3N(C=CC3)CC=4SC=CC4)c(cc2)C
0.249201	S1C(C#N)=CC=C1c2cc(NC(=O)C=3N(C=CC3)CC=4SC=CC4)c(cc2)C
0.249158	Fc1cncc(c2cc(NC(=O)C(=O)N3CC(N4CCCCC4)CC3)c(cc2)C)c1
0.249158	Fc1cncc(c2cc(NC(=O)C(=O)N3CC(N4CCCCC4)CC3)c(cc2)C)c1
0.249158	Fc1cncc(c2cc(NC(=O)C(=O)N3CC(N4CCCCC4)CC3)c(cc2)C)c1
0.249158	Fc1cncc(c2cc(NC(=O)C(=O)N3CC(N4CCCCC4)CC3)c(cc2)C)c1
0.249158	Fc1cncc(c2cc(NC(=O)C(=O)N3CC(N4CCCCC4)CC3)c(cc2)C)c1
0.249158	Fc1cncc(c2cc(NC(=O)C(=O)N3CC(N4CCCCC4)CC3)c(cc2)C)c1
0.249084	O=C(Nc1nc(OC)ccn1)c2c(ncnc2)c3ccccc3
0.249084	O=C(Nc1nc(OC)ccn1)c2c(ncnc2)c3ccccc3
0.249084	O=C(Nc1nc(OC)ccn1)c2c(ncnc2)c3ccccc3
0.249084	O=C(Nc1nc(OC)ccn1)c2c(ncnc2)c3ccccc3
0.249084	O=C(Nc1nc(OC)ccn1)c2c(ncnc2)c3ccccc3
0.249084	O=C(Nc1nc(OC)ccn1)c2c(ncnc2)c3ccccc3
0.249084	O=C(Nc1nc(OC)ccn1)c2c(ncnc2)c3ccccc3
0.249084	O=C(Nc1nc(OC)ccn1)c2c(ncnc2)c3ccccc3
0.249084	O=C(Nc1nc(OC)ccn1)c2c(ncnc2)c3ccccc3
0.249084	O=C(Nc1nc(OC)ccn1)c2c(ncnc2)c3ccccc3
0.249071	S1C(=NC(=C1)CC(=O)Nc2cc(ccc2)CC(F)F)c3cnccc3
0.249071	S1C(=NC(=C1)CC(=O)Nc2cc(ccc2)CC(F)F)c3cnccc3
0.249071	S1C(=NC(=C1)CC(=O)Nc2cc(ccc2)CC(F)F)c3cnccc3
0.249071	S1C(=NC(=C1)CC(=O)Nc2cc(ccc2)CC(F)F)c3cnccc3
0.249071	S1C(=NC(=C1)CC(=O)Nc2cc(ccc2)CC(F)F)c3cnccc3
0.249071	S1C(=NC(=C1)CC(=O)Nc2cc(ccc2)CC(F)F)c3cnccc3
0.249071	S1C(=NC(=C1)CC(=O)Nc2cc(ccc2)CC(F)F)c3cnccc3
0.249071	S1C(=NC(=C1)CC(=O)Nc2cc(ccc2)CC(F)F)c3cnccc3
0.249071	S1C(=NC(=C1)CC(=O)Nc2cc(ccc2)CC(F)F)c3cnccc3
0.249071	S1C(=NC(=C1)CC(=O)Nc2cc(ccc2)CC(F)F)c3cnccc3
0.248908	O=C(Nc1c(cc(c2ccccc2)cc1)C)C=O
0.248908	O=C(Nc1c(cc(c2ccccc2)cc1)C)C=O
0.248908	O=C(Nc1c(cc(c2ccccc2)cc1)C)C=O
0.248908	O=C(Nc1c(cc(c2ccccc2)cc1)C)C=O
0.248466	Brc1cc(c2nc(c(cc2)C(=O)Nc3cnc(N4C(=C(N=C4)C)C)cc3)C)ccc1
0.248466	Brc1cc(c2nc(c(cc2)C(=O)Nc3cnc(N4C(=C(N=C4)C)C)cc3)C)ccc1
0.248466	Brc1cc(c2nc(c(cc2)C(=O)Nc3cnc(N4C(=C(N=C4)C)C)cc3)C)ccc1
0.248466	Brc1cc(c2nc(c(cc2)C(=O)Nc3cnc(N4C(=C(N=C4)C)C)cc3)C)ccc1
0.248466	Brc1cc(c2nc(c(cc2)C(=O)Nc3cnc(N4C(=C(N=C4)C)C)cc3)C)ccc1
0.248466	Brc1cc(c2nc(c(cc2)C(=O)Nc3cnc(N4C(=C(N=C4)C)C)cc3)C)ccc1
0.248466	Brc1cc(c2nc(c(cc2)C(=O)Nc3cnc(N4C(=C(N=C4)C)C)cc3)C)ccc1
0.248466	Brc1cc(c2nc(c(cc2)C(=O)Nc3cnc(N4C(=C(N=C4)C)C)cc3)C)ccc1
0.248466	Brc1cc(c2nc(c(cc2)C(=O)Nc3cnc(N4C(=C(N=C4)C)C)cc3)C)ccc1
0.248466	Brc1cc(c2nc(c(cc2)C(=O)Nc3cnc(N4C(=C(N=C4)C)C)cc3)C)ccc1
0.248201	O=C(Nc1cc(NC(=O)C(=O)NNC(=O)CCN2CCN(C(c3ccccc3)c4ccccc4)CC2)ccc1)c5ccncc5
0.248	O=C(O)C12CC(NC(=O)c3cc(ccc3)CN4CCN(CC4)C)(C1)C2
0.247678	Clc1ccc(N2C(SCC(=O)Nc3c(ccc(c3)C)C(=O)N)=NN=C2c4cnccc4)cc1
0.247619	Brc1ccc(cc1)C(=O)NC2=C(SC=C2)C(=O)NC3CCN(Cc4cc(OCC)c(O)cc4)CC3
0.247012	S(c1nc(cc(n1)C)C)c2ccc(NC(=O)c3cc(ccc3)CC#N)cc2
0.247012	S(c1nc(cc(n1)C)C)c2ccc(NC(=O)c3cc(ccc3)CC#N)cc2
0.247012	S(c1nc(cc(n1)C)C)c2ccc(NC(=O)c3cc(ccc3)CC#N)cc2
0.247012	S(c1nc(cc(n1)C)C)c2ccc(NC(=O)c3cc(ccc3)CC#N)cc2
0.247012	S(c1nc(cc(n1)C)C)c2ccc(NC(=O)c3cc(ccc3)CC#N)cc2
0.247012	S(c1nc(cc(n1)C)C)c2ccc(NC(=O)c3cc(ccc3)CC#N)cc2
0.247012	S(c1nc(cc(n1)C)C)c2ccc(NC(=O)c3cc(ccc3)CC#N)cc2
0.247012	S(c1nc(cc(n1)C)C)c2ccc(NC(=O)c3cc(ccc3)CC#N)cc2
0.246862	FC(F)Oc1ccc(cc1)C(=O)Nc2cc(C#N)c(C#N)cc2
0.246862	FC(F)Oc1ccc(cc1)C(=O)Nc2cc(C#N)c(C#N)cc2
0.246862	FC(F)Oc1ccc(cc1)C(=O)Nc2cc(C#N)c(C#N)cc2
0.246862	FC(F)Oc1ccc(cc1)C(=O)Nc2cc(C#N)c(C#N)cc2
0.246862	FC(F)Oc1ccc(cc1)C(=O)Nc2cc(C#N)c(C#N)cc2
0.246862	FC(F)Oc1ccc(cc1)C(=O)Nc2cc(C#N)c(C#N)cc2
0.246862	FC(F)Oc1ccc(cc1)C(=O)Nc2cc(C#N)c(C#N)cc2
0.246862	FC(F)Oc1ccc(cc1)C(=O)Nc2cc(C#N)c(C#N)cc2
0.246862	FC(F)Oc1ccc(cc1)C(=O)Nc2cc(C#N)c(C#N)cc2
0.246862	FC(F)Oc1ccc(cc1)C(=O)Nc2cc(C#N)c(C#N)cc2
0.246622	Clc1cc(ccc1)C(=O)Nc2cc(c(NC(=O)C(=O)NC(c3cc(ccc3)C(F)(F)F)(C)C)cc2)C
0.246575	Brc1c(Oc2c(ccc(NC(=O)NCc3cc(ccc3)C(=O)O)c2)C)nccc1
0.246575	Brc1c(Oc2c(ccc(NC(=O)NCc3cc(ccc3)C(=O)O)c2)C)nccc1
0.246575	Brc1c(Oc2c(ccc(NC(=O)NCc3cc(ccc3)C(=O)O)c2)C)nccc1
0.246032	Fc1c(NC(=O)c2ccc(NC(=O)Nc3ccccc3)cc2)cc(F)c(c1)CC#N
0.246032	Fc1c(NC(=O)c2ccc(NC(=O)Nc3ccccc3)cc2)cc(F)c(c1)CC#N
0.246032	Fc1c(NC(=O)c2ccc(NC(=O)Nc3ccccc3)cc2)cc(F)c(c1)CC#N
0.246032	Fc1c(NC(=O)c2ccc(NC(=O)Nc3ccccc3)cc2)cc(F)c(c1)CC#N
0.246032	Fc1c(NC(=O)c2ccc(NC(=O)Nc3ccccc3)cc2)cc(F)c(c1)CC#N
0.246032	Fc1c(NC(=O)c2ccc(NC(=O)Nc3ccccc3)cc2)cc(F)c(c1)CC#N
0.246032	Fc1c(NC(=O)c2ccc(NC(=O)Nc3ccccc3)cc2)cc(F)c(c1)CC#N
0.246032	Fc1c(NC(=O)c2ccc(NC(=O)Nc3ccccc3)cc2)cc(F)c(c1)CC#N
0.246032	Fc1c(NC(=O)c2ccc(NC(=O)Nc3ccccc3)cc2)cc(F)c(c1)CC#N
0.246032	Fc1c(NC(=O)c2ccc(NC(=O)Nc3ccccc3)cc2)cc(F)c(c1)CC#N
0.245902	Brc1c(cccc1)C2CN(C(=O)C(=O)Nc3c(cc(NC(=O)c4cc(Cl)ccc4)cc3)C)C2
0.245902	Brc1c(cccc1)C2CN(C(=O)C(=O)Nc3c(cc(NC(=O)c4cc(Cl)ccc4)cc3)C)C2
0.245902	Brc1c(cccc1)C2CN(C(=O)C(=O)Nc3c(cc(NC(=O)c4cc(Cl)ccc4)cc3)C)C2
0.245902	Brc1c(cccc1)C2CN(C(=O)C(=O)Nc3c(cc(NC(=O)c4cc(Cl)ccc4)cc3)C)C2
0.245902	Brc1c(cccc1)C2CN(C(=O)C(=O)Nc3c(cc(NC(=O)c4cc(Cl)ccc4)cc3)C)C2
0.245902	Brc1c(cccc1)C2CN(C(=O)C(=O)Nc3c(cc(NC(=O)c4cc(Cl)ccc4)cc3)C)C2
0.245902	Brc1c(cccc1)C2CN(C(=O)C(=O)Nc3c(cc(NC(=O)c4cc(Cl)ccc4)cc3)C)C2
0.245902	Brc1c(cccc1)C2CN(C(=O)C(=O)Nc3c(cc(NC(=O)c4cc(Cl)ccc4)cc3)C)C2
0.245902	Brc1c(cccc1)C2CN(C(=O)C(=O)Nc3c(cc(NC(=O)c4cc(Cl)ccc4)cc3)C)C2
0.245902	Brc1c(cccc1)C2CN(C(=O)C(=O)Nc3c(cc(NC(=O)c4cc(Cl)ccc4)cc3)C)C2
0.245902	O=C(NCC(=O)NC=1N(N=C(C1)C)C2CN(Cc3ccccc3)CC2)c4ccc(c5ccccc5)cc4
0.245902	O=C(NCC(=O)NC=1N(N=C(C1)C)C2CN(Cc3ccccc3)CC2)c4ccc(c5ccccc5)cc4
0.245902	O=C(NCC(=O)NC=1N(N=C(C1)C)C2CN(Cc3ccccc3)CC2)c4ccc(c5ccccc5)cc4
0.245902	O=C(NCC(=O)NC=1N(N=C(C1)C)C2CN(Cc3ccccc3)CC2)c4ccc(c5ccccc5)cc4
0.245487	Fc1cncc(c2cc(NC(=O)C(=O)NC34CC(C(=O)O)(C3)C4)c(cc2)C)c1
0.245487	Fc1cncc(c2cc(NC(=O)C(=O)NC34CC(C(=O)O)(C3)C4)c(cc2)C)c1
0.245487	Fc1cncc(c2cc(NC(=O)C(=O)NC34CC(C(=O)O)(C3)C4)c(cc2)C)c1
0.245487	Fc1cncc(c2cc(NC(=O)C(=O)NC34CC(C(=O)O)(C3)C4)c(cc2)C)c1
0.245283	O=C(NCCc1ccc(N2CCN(CC2)C)cc1)c3cc(c(OCC)cc3)C
0.245283	O=C(NCCc1ccc(N2CCN(CC2)C)cc1)c3cc(c(OCC)cc3)C
0.245211	O=C(Nc1ccc(cc1)C2=NN=CN2C)c3cc(ccc3)CC#N
0.245211	O=C(Nc1ccc(cc1)C2=NN=CN2C)c3cc(ccc3)CC#N
0.245211	O=C(Nc1ccc(cc1)C2=NN=CN2C)c3cc(ccc3)CC#N
0.245211	O=C(Nc1ccc(cc1)C2=NN=CN2C)c3cc(ccc3)CC#N
0.245211	O=C(Nc1ccc(cc1)C2=NN=CN2C)c3cc(ccc3)CC#N
0.245211	O=C(Nc1ccc(cc1)C2=NN=CN2C)c3cc(ccc3)CC#N
0.245211	O=C(Nc1ccc(cc1)C2=NN=CN2C)c3cc(ccc3)CC#N
0.245211	O=C(Nc1ccc(cc1)C2=NN=CN2C)c3cc(ccc3)CC#N
0.245211	O=C(Nc1ccc(cc1)C2=NN=CN2C)c3cc(ccc3)CC#N
0.245211	O=C(Nc1ccc(cc1)C2=NN=CN2C)c3cc(ccc3)CC#N
0.245098	O=C(Nc1cc(ccc1)C2=NC=CN2C)c3cc4c(cc3)B(OC4)O
0.245098	O=C(Nc1cc(ccc1)C2=NC=CN2C)c3cc4c(cc3)B(OC4)O
0.245098	O=C(Nc1cc(ccc1)C2=NC=CN2C)c3cc4c(cc3)B(OC4)O
0.245098	O=C(Nc1cc(ccc1)C2=NC=CN2C)c3cc4c(cc3)B(OC4)O
0.245098	O=C(Nc1cc(ccc1)C2=NC=CN2C)c3cc4c(cc3)B(OC4)O
0.245098	O=C(Nc1cc(ccc1)C2=NC=CN2C)c3cc4c(cc3)B(OC4)O
0.245098	O=C(Nc1cc(ccc1)C2=NC=CN2C)c3cc4c(cc3)B(OC4)O
0.245098	O=C(Nc1cc(ccc1)C2=NC=CN2C)c3cc4c(cc3)B(OC4)O
0.245098	O=C(Nc1cc(ccc1)C2=NC=CN2C)c3cc4c(cc3)B(OC4)O
0.245098	O=C(Nc1cc(ccc1)C2=NC=CN2C)c3cc4c(cc3)B(OC4)O
0.24498	S(Cc1cc(NC(=O)c2cc(ncc2)C(F)(F)F)ccc1)C
0.244755	O=C(N1CCC(CC1)CCN2CCCC2)C(=O)Nc3cc(NC(=O)C(C)(C)C)c(cc3)C
0.244604	Fc1cncc(c2cc(NC(=O)C(=O)NCC(C#C)CC(C)(C)C)c(cc2)C)c1
0.244604	S1CC2C(C1)CC(NC(=O)C(=O)Nc3c(ccc(c4cncc(F)c4)c3)C)C2
0.244604	S1CC2C(C1)CC(NC(=O)C(=O)Nc3c(ccc(c4cncc(F)c4)c3)C)C2
0.244604	S1CC2C(C1)CC(NC(=O)C(=O)Nc3c(ccc(c4cncc(F)c4)c3)C)C2
0.244604	S1CC2C(C1)CC(NC(=O)C(=O)Nc3c(ccc(c4cncc(F)c4)c3)C)C2
0.244604	S1CC2C(C1)CC(NC(=O)C(=O)Nc3c(ccc(c4cncc(F)c4)c3)C)C2
0.244604	S1CC2C(C1)CC(NC(=O)C(=O)Nc3c(ccc(c4cncc(F)c4)c3)C)C2
0.244604	S1CC2C(C1)CC(NC(=O)C(=O)Nc3c(ccc(c4cncc(F)c4)c3)C)C2
0.244604	S1CC2C(C1)CC(NC(=O)C(=O)Nc3c(ccc(c4cncc(F)c4)c3)C)C2
0.244604	S1CC2C(C1)CC(NC(=O)C(=O)Nc3c(ccc(c4cncc(F)c4)c3)C)C2
0.244604	S1CC2C(C1)CC(NC(=O)C(=O)Nc3c(ccc(c4cncc(F)c4)c3)C)C2
0.244526	O=C(Nc1cc(c(cc1)C)CC)c2c(OC(CC)C)cccc2
0.244526	O=C(Nc1cc(c(cc1)C)CC)c2c(OC(CC)C)cccc2
0.244526	O=C(Nc1cc(c(cc1)C)CC)c2c(OC(CC)C)cccc2
0.244526	O=C(Nc1cc(c(cc1)C)CC)c2c(OC(CC)C)cccc2
0.244526	O=C(Nc1cc(c(cc1)C)CC)c2c(OC(CC)C)cccc2
0.244526	O=C(Nc1cc(c(cc1)C)CC)c2c(OC(CC)C)cccc2
0.244526	O=C(Nc1cc(c(cc1)C)CC)c2c(OC(CC)C)cccc2
0.244526	O=C(Nc1cc(c(cc1)C)CC)c2c(OC(CC)C)cccc2
0.244526	O=C(Nc1cc(c(cc1)C)CC)c2c(OC(CC)C)cccc2
0.244526	O=C(Nc1cc(c(cc1)C)CC)c2c(OC(CC)C)cccc2
0.244275	O=C(N(C1COC1)CC2CC2)Nc3ccc(c4nc(ncc4)C)cc3
0.244275	O=C(N(C1COC1)CC2CC2)Nc3ccc(c4nc(ncc4)C)cc3
0.244275	O=C(N(C1COC1)CC2CC2)Nc3ccc(c4nc(ncc4)C)cc3
0.244275	O=C(N(C1COC1)CC2CC2)Nc3ccc(c4nc(ncc4)C)cc3
0.244275	O=C(N(C1COC1)CC2CC2)Nc3ccc(c4nc(ncc4)C)cc3
0.244275	O=C(N(C1COC1)CC2CC2)Nc3ccc(c4nc(ncc4)C)cc3
0.244275	O=C(N(C1COC1)CC2CC2)Nc3ccc(c4nc(ncc4)C)cc3
0.244275	O=C(N(C1COC1)CC2CC2)Nc3ccc(c4nc(ncc4)C)cc3
0.244275	O=C(N(C1COC1)CC2CC2)Nc3ccc(c4nc(ncc4)C)cc3
0.244275	O=C(N(C1COC1)CC2CC2)Nc3ccc(c4nc(ncc4)C)cc3
0.243986	O=C(NNc1nc(OC)ccn1)c2c(OCc3ccccc3)cc(OCCC)cc2
0.243986	O=C(NNc1nc(OC)ccn1)c2c(OCc3ccccc3)cc(OCCC)cc2
0.243986	O=C(NNc1nc(OC)ccn1)c2c(OCc3ccccc3)cc(OCCC)cc2
0.243986	O=C(NNc1nc(OC)ccn1)c2c(OCc3ccccc3)cc(OCCC)cc2
0.243986	O=C(NNc1nc(OC)ccn1)c2c(OCc3ccccc3)cc(OCCC)cc2
0.243986	O=C(NNc1nc(OC)ccn1)c2c(OCc3ccccc3)cc(OCCC)cc2
0.243986	O=C(NNc1nc(OC)ccn1)c2c(OCc3ccccc3)cc(OCCC)cc2
0.243986	O=C(NNc1nc(OC)ccn1)c2c(OCc3ccccc3)cc(OCCC)cc2
0.243986	O=C(NNc1nc(OC)ccn1)c2c(OCc3ccccc3)cc(OCCC)cc2
0.243986	O=C(NNc1nc(OC)ccn1)c2c(OCc3ccccc3)cc(OCCC)cc2
0.243671	Brc1cc(c(OC)cc1)CN2N=NC(c3cc(c(cc3)C)C(=O)Nc4ccccc4)=C2
0.243671	Brc1cc(c(OC)cc1)CN2N=NC(c3cc(c(cc3)C)C(=O)Nc4ccccc4)=C2
0.243671	Brc1cc(c(OC)cc1)CN2N=NC(c3cc(c(cc3)C)C(=O)Nc4ccccc4)=C2
0.243671	Brc1cc(c(OC)cc1)CN2N=NC(c3cc(c(cc3)C)C(=O)Nc4ccccc4)=C2
0.243671	Brc1cc(c(OC)cc1)CN2N=NC(c3cc(c(cc3)C)C(=O)Nc4ccccc4)=C2
0.243671	Brc1cc(c(OC)cc1)CN2N=NC(c3cc(c(cc3)C)C(=O)Nc4ccccc4)=C2
0.243671	Brc1cc(c(OC)cc1)CN2N=NC(c3cc(c(cc3)C)C(=O)Nc4ccccc4)=C2
0.243671	Brc1cc(c(OC)cc1)CN2N=NC(c3cc(c(cc3)C)C(=O)Nc4ccccc4)=C2
0.243671	Brc1cc(c(OC)cc1)CN2N=NC(c3cc(c(cc3)C)C(=O)Nc4ccccc4)=C2
0.243671	Brc1cc(c(OC)cc1)CN2N=NC(c3cc(c(cc3)C)C(=O)Nc4ccccc4)=C2
0.243243	S1CCN(Cc2cc(N)c(cc2)C)CC1
0.243243	S1CCN(Cc2cc(N)c(cc2)C)CC1
0.243243	S1CCN(Cc2cc(N)c(cc2)C)CC1
0.243243	S1CCN(Cc2cc(N)c(cc2)C)CC1
0.243243	S1CCN(Cc2cc(N)c(cc2)C)CC1
0.243243	S1CCN(Cc2cc(N)c(cc2)C)CC1
0.243243	S1CCN(Cc2cc(N)c(cc2)C)CC1
0.243243	S1CCN(Cc2cc(N)c(cc2)C)CC1
0.243243	S1CCN(Cc2cc(N)c(cc2)C)CC1
0.243243	S1CCN(Cc2cc(N)c(cc2)C)CC1
0.243243	O=C(Nc1ccc(cc1)C(=O)Nc2cc3c(cc2)CCCC=C3)Nc4ccccc4
0.243243	O=C(Nc1ccc(cc1)C(=O)Nc2cc3c(cc2)CCCC=C3)Nc4ccccc4
0.243243	O=C(Nc1ccc(cc1)C(=O)Nc2cc3c(cc2)CCCC=C3)Nc4ccccc4
0.243243	O=C(Nc1ccc(cc1)C(=O)Nc2cc3c(cc2)CCCC=C3)Nc4ccccc4
0.243243	O=C(Nc1ccc(cc1)C(=O)Nc2cc3c(cc2)CCCC=C3)Nc4ccccc4
0.243151	Fc1cncc(c2cc(NC(=O)C(=O)NC(c3cc(ccc3)C(F)(F)F)(C)C)c(cc2)C)c1
0.243151	Fc1cncc(c2cc(NC(=O)C(=O)NC(c3cc(ccc3)C(F)(F)F)(C)C)c(cc2)C)c1
0.243151	Fc1cncc(c2cc(NC(=O)C(=O)NC(c3cc(ccc3)C(F)(F)F)(C)C)c(cc2)C)c1
0.243151	Fc1cncc(c2cc(NC(=O)C(=O)NC(c3cc(ccc3)C(F)(F)F)(C)C)c(cc2)C)c1
0.243151	Fc1cncc(c2cc(NC(=O)C(=O)NC(c3cc(ccc3)C(F)(F)F)(C)C)c(cc2)C)c1
0.243151	Fc1cncc(c2cc(NC(=O)C(=O)NC(c3cc(ccc3)C(F)(F)F)(C)C)c(cc2)C)c1
0.243151	Fc1cncc(c2cc(NC(=O)C(=O)NC(c3cc(ccc3)C(F)(F)F)(C)C)c(cc2)C)c1
0.243151	Fc1cncc(c2cc(NC(=O)C(=O)NC(c3cc(ccc3)C(F)(F)F)(C)C)c(cc2)C)c1
0.243151	Fc1cncc(c2cc(NC(=O)C(=O)NC(c3cc(ccc3)C(F)(F)F)(C)C)c(cc2)C)c1
0.243151	Fc1cncc(c2cc(NC(=O)C(=O)NC(c3cc(ccc3)C(F)(F)F)(C)C)c(cc2)C)c1
0.243137	Fc1c(cc(NC(=O)c2cc(ccc2)C(=O)OC(C)(C)C)c(c1)C)C
0.242857	Brc1c(NC(=O)OC(C)(C)C)ccc(c1)C(=O)NNC(=O)C(=O)Nc2cc(c(cc2)C)C
0.242857	Brc1c(NC(=O)OC(C)(C)C)ccc(c1)C(=O)NNC(=O)C(=O)Nc2cc(c(cc2)C)C
0.242857	Brc1c(NC(=O)OC(C)(C)C)ccc(c1)C(=O)NNC(=O)C(=O)Nc2cc(c(cc2)C)C
0.242857	Brc1c(NC(=O)OC(C)(C)C)ccc(c1)C(=O)NNC(=O)C(=O)Nc2cc(c(cc2)C)C
0.242857	Brc1c(NC(=O)OC(C)(C)C)ccc(c1)C(=O)NNC(=O)C(=O)Nc2cc(c(cc2)C)C
0.242857	Brc1c(NC(=O)OC(C)(C)C)ccc(c1)C(=O)NNC(=O)C(=O)Nc2cc(c(cc2)C)C
0.242857	Brc1c(NC(=O)OC(C)(C)C)ccc(c1)C(=O)NNC(=O)C(=O)Nc2cc(c(cc2)C)C
0.242857	Brc1c(NC(=O)OC(C)(C)C)ccc(c1)C(=O)NNC(=O)C(=O)Nc2cc(c(cc2)C)C
0.242857	Brc1c(NC(=O)OC(C)(C)C)ccc(c1)C(=O)NNC(=O)C(=O)Nc2cc(c(cc2)C)C
0.242857	Brc1c(NC(=O)OC(C)(C)C)ccc(c1)C(=O)NNC(=O)C(=O)Nc2cc(c(cc2)C)C
0.242718	FC(F)(F)c1cc(NC(=O)c2cc3c(cc2)CCCN(C(=O)OC(C)(C)C)C3)c(cc1)C
0.242718	FC(F)(F)c1cc(NC(=O)c2cc3c(cc2)CCCN(C(=O)OC(C)(C)C)C3)c(cc1)C
0.242718	FC(F)(F)c1cc(NC(=O)c2cc3c(cc2)CCCN(C(=O)OC(C)(C)C)C3)c(cc1)C
0.242718	FC(F)(F)c1cc(NC(=O)c2cc3c(cc2)CCCN(C(=O)OC(C)(C)C)C3)c(cc1)C
0.242718	FC(F)(F)c1cc(NC(=O)c2cc3c(cc2)CCCN(C(=O)OC(C)(C)C)C3)c(cc1)C
0.242718	FC(F)(F)c1cc(NC(=O)c2cc3c(cc2)CCCN(C(=O)OC(C)(C)C)C3)c(cc1)C
0.242718	FC(F)(F)c1cc(NC(=O)c2cc3c(cc2)CCCN(C(=O)OC(C)(C)C)C3)c(cc1)C
0.242718	FC(F)(F)c1cc(NC(=O)c2cc3c(cc2)CCCN(C(=O)OC(C)(C)C)C3)c(cc1)C
0.242718	FC(F)(F)c1cc(NC(=O)c2cc3c(cc2)CCCN(C(=O)OC(C)(C)C)C3)c(cc1)C
0.242718	FC(F)(F)c1cc(NC(=O)c2cc3c(cc2)CCCN(C(=O)OC(C)(C)C)C3)c(cc1)C
0.242515	S(=O)(=O)(c1cc(c(cc1)C)C(=O)NC=2N(N=C(C2)C)C3CN(Cc4ccccc4)CC3)C
0.242515	S(=O)(=O)(c1cc(c(cc1)C)C(=O)NC=2N(N=C(C2)C)C3CN(Cc4ccccc4)CC3)C
0.242515	S(=O)(=O)(c1cc(c(cc1)C)C(=O)NC=2N(N=C(C2)C)C3CN(Cc4ccccc4)CC3)C
0.242515	S(=O)(=O)(c1cc(c(cc1)C)C(=O)NC=2N(N=C(C2)C)C3CN(Cc4ccccc4)CC3)C
0.242515	S(=O)(=O)(c1cc(c(cc1)C)C(=O)NC=2N(N=C(C2)C)C3CN(Cc4ccccc4)CC3)C
0.242515	S(=O)(=O)(c1cc(c(cc1)C)C(=O)NC=2N(N=C(C2)C)C3CN(Cc4ccccc4)CC3)C
0.242515	S(=O)(=O)(c1cc(c(cc1)C)C(=O)NC=2N(N=C(C2)C)C3CN(Cc4ccccc4)CC3)C
0.242515	S(=O)(=O)(c1cc(c(cc1)C)C(=O)NC=2N(N=C(C2)C)C3CN(Cc4ccccc4)CC3)C
0.242515	S(=O)(=O)(c1cc(c(cc1)C)C(=O)NC=2N(N=C(C2)C)C3CN(Cc4ccccc4)CC3)C
0.242515	S(=O)(=O)(c1cc(c(cc1)C)C(=O)NC=2N(N=C(C2)C)C3CN(Cc4ccccc4)CC3)C
0.242424	O=C(Nc1cc(ncc1)c2ccccc2)CCC(=O)c3ccc(OCCCCC)cc3
0.242424	O=C(Nc1cc(ncc1)c2ccccc2)CCC(=O)c3ccc(OCCCCC)cc3
0.242424	O=C(Nc1cc(ncc1)c2ccccc2)CCC(=O)c3ccc(OCCCCC)cc3
0.242424	O=C(Nc1cc(ncc1)c2ccccc2)CCC(=O)c3ccc(OCCCCC)cc3
0.242424	O=C(Nc1cc(ncc1)c2ccccc2)CCC(=O)c3ccc(OCCCCC)cc3
0.242424	O=C(Nc1cc(ncc1)c2ccccc2)CCC(=O)c3ccc(OCCCCC)cc3
0.242424	O=C(Nc1cc(ncc1)c2ccccc2)CCC(=O)c3ccc(OCCCCC)cc3
0.242424	O=C(Nc1cc(ncc1)c2ccccc2)CCC(=O)c3ccc(OCCCCC)cc3
0.242424	O=C(Nc1cc(ncc1)c2ccccc2)CCC(=O)c3ccc(OCCCCC)cc3
0.242424	O=C(Nc1cc(ncc1)c2ccccc2)CCC(=O)c3ccc(OCCCCC)cc3
0.242236	BrC=1OC(C(=O)Nc2cc(ccc2)C(=O)NC=3N(N=C(C3)C)C4CN(Cc5ccccc5)CC4)=CC1
0.242236	BrC=1OC(C(=O)Nc2cc(ccc2)C(=O)NC=3N(N=C(C3)C)C4CN(Cc5ccccc5)CC4)=CC1
0.242105	Brc1cc(NC(=O)C(=O)NNC(=O)OC(CC)C)c(cc1)CN2CCN(Cc3ccccc3)CC2
0.242063	S(c1ccc(F)cc1)CCC(=O)Nc2c(ccc(c2)C(=O)O)C
0.242063	S(c1ccc(F)cc1)CCC(=O)Nc2c(ccc(c2)C(=O)O)C
0.242063	S(c1ccc(F)cc1)CCC(=O)Nc2c(ccc(c2)C(=O)O)C
0.242063	S(c1ccc(F)cc1)CCC(=O)Nc2c(ccc(c2)C(=O)O)C
0.242063	S(c1ccc(F)cc1)CCC(=O)Nc2c(ccc(c2)C(=O)O)C
0.242063	S(c1ccc(F)cc1)CCC(=O)Nc2c(ccc(c2)C(=O)O)C
0.242063	S(c1ccc(F)cc1)CCC(=O)Nc2c(ccc(c2)C(=O)O)C
0.242063	S(c1ccc(F)cc1)CCC(=O)Nc2c(ccc(c2)C(=O)O)C
0.242063	S(c1ccc(F)cc1)CCC(=O)Nc2c(ccc(c2)C(=O)O)C
0.242063	S(c1ccc(F)cc1)CCC(=O)Nc2c(ccc(c2)C(=O)O)C
0.242063	Brc1c(ccc(Br)c1)C(=O)Nc2cc(ccc2)CC(F)F
0.242063	Brc1c(ccc(Br)c1)C(=O)Nc2cc(ccc2)CC(F)F
0.242063	Brc1c(ccc(Br)c1)C(=O)Nc2cc(ccc2)CC(F)F
0.242063	Brc1c(ccc(Br)c1)C(=O)Nc2cc(ccc2)CC(F)F
0.242063	Brc1c(ccc(Br)c1)C(=O)Nc2cc(ccc2)CC(F)F
0.242063	Brc1c(ccc(Br)c1)C(=O)Nc2cc(ccc2)CC(F)F
0.242063	Brc1c(ccc(Br)c1)C(=O)Nc2cc(ccc2)CC(F)F
0.242063	Brc1c(ccc(Br)c1)C(=O)Nc2cc(ccc2)CC(F)F
0.242063	Brc1c(ccc(Br)c1)C(=O)Nc2cc(ccc2)CC(F)F
0.242063	Brc1c(ccc(Br)c1)C(=O)Nc2cc(ccc2)CC(F)F
0.242009	O=C(Nc1cnc(N)cc1)c2ccccc2
0.242009	O=C(Nc1cnc(N)cc1)c2ccccc2
0.242009	O=C(Nc1cnc(N)cc1)c2ccccc2
0.241993	Clc1cc(ccc1)C(=O)Nc2c(F)cc(NC(C(F)F)CCc3ccccc3)cc2
0.241993	Clc1cc(ccc1)C(=O)Nc2c(F)cc(NC(C(F)F)CCc3ccccc3)cc2
0.241993	Clc1cc(ccc1)C(=O)Nc2c(F)cc(NC(C(F)F)CCc3ccccc3)cc2
0.241993	Clc1cc(ccc1)C(=O)Nc2c(F)cc(NC(C(F)F)CCc3ccccc3)cc2
0.241993	Clc1cc(ccc1)C(=O)Nc2c(F)cc(NC(C(F)F)CCc3ccccc3)cc2
0.241993	Clc1cc(ccc1)C(=O)Nc2c(F)cc(NC(C(F)F)CCc3ccccc3)cc2
0.241993	Clc1cc(ccc1)C(=O)Nc2c(F)cc(NC(C(F)F)CCc3ccccc3)cc2
0.241993	Clc1cc(ccc1)C(=O)Nc2c(F)cc(NC(C(F)F)CCc3ccccc3)cc2
0.241993	Clc1cc(ccc1)C(=O)Nc2c(F)cc(NC(C(F)F)CCc3ccccc3)cc2
0.241993	Clc1cc(ccc1)C(=O)Nc2c(F)cc(NC(C(F)F)CCc3ccccc3)cc2
0.241993	S(=O)(=O)(N)c1c(OC)cc(cc1)C(=O)Nc2ncc(NC(=O)c3ccccc3)cc2
0.241758	Fc1cc(NC(=O)C2=COC=C2)c(cc1)C(=O)Nc3cc(ccc3)C(N)C
0.241758	Fc1cc(NC(=O)C2=COC=C2)c(cc1)C(=O)Nc3cc(ccc3)C(N)C
0.241758	Fc1cc(NC(=O)C2=COC=C2)c(cc1)C(=O)Nc3cc(ccc3)C(N)C
0.241758	Fc1cc(NC(=O)C2=COC=C2)c(cc1)C(=O)Nc3cc(ccc3)C(N)C
0.241758	Fc1cc(NC(=O)C2=COC=C2)c(cc1)C(=O)Nc3cc(ccc3)C(N)C
0.241758	Fc1cc(NC(=O)C2=COC=C2)c(cc1)C(=O)Nc3cc(ccc3)C(N)C
0.241758	Fc1cc(NC(=O)C2=COC=C2)c(cc1)C(=O)Nc3cc(ccc3)C(N)C
0.241758	Fc1cc(NC(=O)C2=COC=C2)c(cc1)C(=O)Nc3cc(ccc3)C(N)C
0.241758	Fc1cc(NC(=O)C2=COC=C2)c(cc1)C(=O)Nc3cc(ccc3)C(N)C
0.241379	S1C(=NC(c2c(OC(F)F)cc(OC(F)F)cc2)=C1)NC(=O)C(=O)N3CCN(Cc4ccccc4)CC3
0.241379	S1C(=NC(c2c(OC(F)F)cc(OC(F)F)cc2)=C1)NC(=O)C(=O)N3CCN(Cc4ccccc4)CC3
0.241379	S1C(=NC(c2c(OC(F)F)cc(OC(F)F)cc2)=C1)NC(=O)C(=O)N3CCN(Cc4ccccc4)CC3
0.241379	S1C(=NC(c2c(OC(F)F)cc(OC(F)F)cc2)=C1)NC(=O)C(=O)N3CCN(Cc4ccccc4)CC3
0.241379	S1C(=NC(c2c(OC(F)F)cc(OC(F)F)cc2)=C1)NC(=O)C(=O)N3CCN(Cc4ccccc4)CC3
0.241379	S1C(=NC(c2c(OC(F)F)cc(OC(F)F)cc2)=C1)NC(=O)C(=O)N3CCN(Cc4ccccc4)CC3
0.241379	S1C(=NC(c2c(OC(F)F)cc(OC(F)F)cc2)=C1)NC(=O)C(=O)N3CCN(Cc4ccccc4)CC3
0.241379	S1C(=NC(c2c(OC(F)F)cc(OC(F)F)cc2)=C1)NC(=O)C(=O)N3CCN(Cc4ccccc4)CC3
0.241379	S1C(=NC(c2c(OC(F)F)cc(OC(F)F)cc2)=C1)NC(=O)C(=O)N3CCN(Cc4ccccc4)CC3
0.241379	S1C(=NC(c2c(OC(F)F)cc(OC(F)F)cc2)=C1)NC(=O)C(=O)N3CCN(Cc4ccccc4)CC3
0.241135	Ic1cc(c(NC(=O)CSCc2nc(nc(n2)N)Nc3c(cccc3)CC)cc1)C
0.240876	S(=O)(=O)(Nc1cc(c(cc1)C(=O)Nc2cc(c(cc2)C)CC)C)C(F)(F)F
0.240876	S(=O)(=O)(Nc1cc(c(cc1)C(=O)Nc2cc(c(cc2)C)CC)C)C(F)(F)F
0.240876	S(=O)(=O)(Nc1cc(c(cc1)C(=O)Nc2cc(c(cc2)C)CC)C)C(F)(F)F
0.240876	S(=O)(=O)(Nc1cc(c(cc1)C(=O)Nc2cc(c(cc2)C)CC)C)C(F)(F)F
0.240876	S(=O)(=O)(Nc1cc(c(cc1)C(=O)Nc2cc(c(cc2)C)CC)C)C(F)(F)F
0.240876	S(=O)(=O)(Nc1cc(c(cc1)C(=O)Nc2cc(c(cc2)C)CC)C)C(F)(F)F
0.240876	S(=O)(=O)(Nc1cc(c(cc1)C(=O)Nc2cc(c(cc2)C)CC)C)C(F)(F)F
0.240876	S(=O)(=O)(Nc1cc(c(cc1)C(=O)Nc2cc(c(cc2)C)CC)C)C(F)(F)F
0.240876	S(=O)(=O)(Nc1cc(c(cc1)C(=O)Nc2cc(c(cc2)C)CC)C)C(F)(F)F
0.240876	S(=O)(=O)(Nc1cc(c(cc1)C(=O)Nc2cc(c(cc2)C)CC)C)C(F)(F)F
0.240816	S(c1c(F)cc(NC(=O)c2ccc(OC(F)F)cc2)cc1)C
0.240816	S(c1c(F)cc(NC(=O)c2ccc(OC(F)F)cc2)cc1)C
0.240816	S(c1c(F)cc(NC(=O)c2ccc(OC(F)F)cc2)cc1)C
0.240816	S(c1c(F)cc(NC(=O)c2ccc(OC(F)F)cc2)cc1)C
0.240506	O=C1N(c2cc(ccc2)CC)CC(C(=O)Nc3c(ccc(NC4CCN(CC4)C)c3)C)C1
0.24031	O=C(Nc1cc(C#N)c(C#N)cc1)c2c(c(ccc2)C)C
0.24031	O=C(Nc1cc(C#N)c(C#N)cc1)c2c(c(ccc2)C)C
0.24031	Clc1c(OCC(=O)OC)ccc(NC(=O)c2ccc(NC(=O)Nc3ccccc3)cc2)c1
0.24031	Clc1c(OCC(=O)OC)ccc(NC(=O)c2ccc(NC(=O)Nc3ccccc3)cc2)c1
0.24031	Clc1c(OCC(=O)OC)ccc(NC(=O)c2ccc(NC(=O)Nc3ccccc3)cc2)c1
0.240157	O1N=C(c2cc(NCc3c(cc(cc3)C)C)ccc2)C=C1
0.240143	FC(F)Oc1cc(NC(=O)C=2NN=C(c3c(cccc3)C)C2)ccc1
0.240143	FC(F)Oc1cc(NC(=O)C=2NN=C(c3c(cccc3)C)C2)ccc1
0.240143	FC(F)Oc1cc(NC(=O)C=2NN=C(c3c(cccc3)C)C2)ccc1
0.240143	FC(F)Oc1cc(NC(=O)C=2NN=C(c3c(cccc3)C)C2)ccc1
0.240143	FC(F)Oc1cc(NC(=O)C=2NN=C(c3c(cccc3)C)C2)ccc1
0.240143	FC(F)Oc1cc(NC(=O)C=2NN=C(c3c(cccc3)C)C2)ccc1
0.240143	FC(F)Oc1cc(NC(=O)C=2NN=C(c3c(cccc3)C)C2)ccc1
0.240143	FC(F)Oc1cc(NC(=O)C=2NN=C(c3c(cccc3)C)C2)ccc1
0.240143	FC(F)Oc1cc(NC(=O)C=2NN=C(c3c(cccc3)C)C2)ccc1
0.240143	FC(F)Oc1cc(NC(=O)C=2NN=C(c3c(cccc3)C)C2)ccc1
0.240143	Fc1c(cc(NC(=O)C=2NN=C(c3c(cccc3)C)C2)c(c1)C)C
0.240143	Fc1c(cc(NC(=O)C=2NN=C(c3c(cccc3)C)C2)c(c1)C)C
0.240143	Fc1c(cc(NC(=O)C=2NN=C(c3c(cccc3)C)C2)c(c1)C)C
0.240143	Fc1c(cc(NC(=O)C=2NN=C(c3c(cccc3)C)C2)c(c1)C)C
0.240143	Fc1c(cc(NC(=O)C=2NN=C(c3c(cccc3)C)C2)c(c1)C)C
0.240143	Fc1c(cc(NC(=O)C=2NN=C(c3c(cccc3)C)C2)c(c1)C)C
0.239865	O=C(NNC(=O)CNC(=O)C1=NOC(c2ccccc2)=C1)C(=O)Nc3cc(c(cc3)C)C
0.239865	O=C(NNC(=O)CNC(=O)C1=NOC(c2ccccc2)=C1)C(=O)Nc3cc(c(cc3)C)C
0.239865	O=C(NNC(=O)CNC(=O)C1=NOC(c2ccccc2)=C1)C(=O)Nc3cc(c(cc3)C)C
0.239865	O=C(NNC(=O)CNC(=O)C1=NOC(c2ccccc2)=C1)C(=O)Nc3cc(c(cc3)C)C
0.239865	O=C(NNC(=O)CNC(=O)C1=NOC(c2ccccc2)=C1)C(=O)Nc3cc(c(cc3)C)C
0.239865	O=C(NNC(=O)CNC(=O)C1=NOC(c2ccccc2)=C1)C(=O)Nc3cc(c(cc3)C)C
0.239865	O=C(NNC(=O)CNC(=O)C1=NOC(c2ccccc2)=C1)C(=O)Nc3cc(c(cc3)C)C
0.239726	O=C(Nc1cc(c(cc1)C)CC)c2cc3NC(=O)C=Nc3cc2
0.239726	O=C(Nc1cc(c(cc1)C)CC)c2cc3NC(=O)C=Nc3cc2
0.239726	O=C(Nc1cc(c(cc1)C)CC)c2cc3NC(=O)C=Nc3cc2
0.239726	O=C(Nc1cc(c(cc1)C)CC)c2cc3NC(=O)C=Nc3cc2
0.239726	O=C(Nc1cc(c(cc1)C)CC)c2cc3NC(=O)C=Nc3cc2
0.239726	O=C(Nc1cc(c(cc1)C)CC)c2cc3NC(=O)C=Nc3cc2
0.239482	O=C(OC(C)(C)C)N1Cc2c(ccc(c2)C(=O)Nc3ccc(cc3)C=4C=NN(C4)C)CCC1
0.239482	O=C(OC(C)(C)C)N1Cc2c(ccc(c2)C(=O)Nc3ccc(cc3)C=4C=NN(C4)C)CCC1
0.239286	O=C(N1CCOCC1)c2cc(NCc3cc(OCC4CC4)ccc3)c(cc2)C
0.238971	S(CCCC(=O)Nc1c(cc(cc1)C(=O)NCC=2OC=CC2)C)C
0.238971	S(CCCC(=O)Nc1c(cc(cc1)C(=O)NCC=2OC=CC2)C)C
0.238971	S(CCCC(=O)Nc1c(cc(cc1)C(=O)NCC=2OC=CC2)C)C
0.238971	S(CCCC(=O)Nc1c(cc(cc1)C(=O)NCC=2OC=CC2)C)C
0.238971	S(CCCC(=O)Nc1c(cc(cc1)C(=O)NCC=2OC=CC2)C)C
0.238971	S(CCCC(=O)Nc1c(cc(cc1)C(=O)NCC=2OC=CC2)C)C
0.238971	S(CCCC(=O)Nc1c(cc(cc1)C(=O)NCC=2OC=CC2)C)C
0.238971	S(CCCC(=O)Nc1c(cc(cc1)C(=O)NCC=2OC=CC2)C)C
0.238971	S(CCCC(=O)Nc1c(cc(cc1)C(=O)NCC=2OC=CC2)C)C
0.238971	S(CCCC(=O)Nc1c(cc(cc1)C(=O)NCC=2OC=CC2)C)C
0.238971	Clc1c(OCc2cc(F)ccc2)ccc(c1)C(=O)Nc3cc(ccc3)CC(F)F
0.238854	Fc1cc(c(cc1)C(N2CCC(c3nc(c4cc(F)ccc4)ccn3)CC2)C(=O)O)C
0.238854	Fc1cc(c(cc1)C(N2CCC(c3nc(c4cc(F)ccc4)ccn3)CC2)C(=O)O)C
0.238854	Fc1cc(c(cc1)C(N2CCC(c3nc(c4cc(F)ccc4)ccn3)CC2)C(=O)O)C
0.238854	Fc1cc(c(cc1)C(N2CCC(c3nc(c4cc(F)ccc4)ccn3)CC2)C(=O)O)C
0.238854	Fc1cc(c(cc1)C(N2CCC(c3nc(c4cc(F)ccc4)ccn3)CC2)C(=O)O)C
0.238854	Fc1cc(c(cc1)C(N2CCC(c3nc(c4cc(F)ccc4)ccn3)CC2)C(=O)O)C
0.238854	Fc1cc(c(cc1)C(N2CCC(c3nc(c4cc(F)ccc4)ccn3)CC2)C(=O)O)C
0.238854	Fc1cc(c(cc1)C(N2CCC(c3nc(c4cc(F)ccc4)ccn3)CC2)C(=O)O)C
0.238854	Fc1cc(c(cc1)C(N2CCC(c3nc(c4cc(F)ccc4)ccn3)CC2)C(=O)O)C
0.238854	Fc1cc(c(cc1)C(N2CCC(c3nc(c4cc(F)ccc4)ccn3)CC2)C(=O)O)C
0.238806	Clc1c(NC(=O)c2ncc(Oc3ccc(OC)cc3)cc2)ccc(c1)C(=O)NC
0.238806	O=C1N(c2c(cccc2)C)C(=O)c3c1cc(cc3)C(=O)NC=4N(N=C(c5ccccc5)C4)C6CC6
0.238806	O=C1N(c2c(cccc2)C)C(=O)c3c1cc(cc3)C(=O)NC=4N(N=C(c5ccccc5)C4)C6CC6
0.238806	O=C1N(c2c(cccc2)C)C(=O)c3c1cc(cc3)C(=O)NC=4N(N=C(c5ccccc5)C4)C6CC6
0.238806	Clc1c(SC=2SC=NN2)ccc(NC(=O)c3ccc(NC(=O)Nc4ccccc4)cc3)c1
0.238596	O=C(Nc1cc(ccc1)CN2CC(=O)NCC2)C(=O)NCc3ccc(c4nncnn4)cc3
0.238596	O=C(Nc1cc(ccc1)CN2CC(=O)NCC2)C(=O)NCc3ccc(c4nncnn4)cc3
0.238596	O=C(Nc1cc(ccc1)CN2CC(=O)NCC2)C(=O)NCc3ccc(c4nncnn4)cc3
0.238596	O=C(Nc1cc(ccc1)CN2CC(=O)NCC2)C(=O)NCc3ccc(c4nncnn4)cc3
0.238596	O=C(Nc1cc(ccc1)CN2CC(=O)NCC2)C(=O)NCc3ccc(c4nncnn4)cc3
0.238596	O=C(Nc1cc(ccc1)CN2CC(=O)NCC2)C(=O)NCc3ccc(c4nncnn4)cc3
0.238596	O=C(Nc1cc(ccc1)CN2CC(=O)NCC2)C(=O)NCc3ccc(c4nncnn4)cc3
0.238596	O=C(Nc1cc(ccc1)CN2CC(=O)NCC2)C(=O)NCc3ccc(c4nncnn4)cc3
0.238596	O=C(Nc1cc(ccc1)CN2CC(=O)NCC2)C(=O)NCc3ccc(c4nncnn4)cc3
0.238596	O=C(Nc1cc(ccc1)CN2CC(=O)NCC2)C(=O)NCc3ccc(c4nncnn4)cc3
0.238596	O=C(OC)C=1OC=C(N1)C(=O)Nc2cc(ccc2)CN3CC(O)CC3
0.238532	O=C(Nc1ccc(cc1)C(=O)Nc2ccc(cc2)CCC#N)Nc3ccccc3
0.238462	S1C(=NC(=C1)CN2CCN(CC3=NC(c4ccccc4)=CN3)CC2)C5=CSC=C5
0.238462	S1C(=NC(=C1)CN2CCN(CC3=NC(c4ccccc4)=CN3)CC2)C5=CSC=C5
0.238462	S1C(=NC(=C1)CN2CCN(CC3=NC(c4ccccc4)=CN3)CC2)C5=CSC=C5
0.238462	S1C(=NC(=C1)CN2CCN(CC3=NC(c4ccccc4)=CN3)CC2)C5=CSC=C5
0.238462	S1C(=NC(=C1)CN2CCN(CC3=NC(c4ccccc4)=CN3)CC2)C5=CSC=C5
0.238462	S1C(=NC(=C1)CN2CCN(CC3=NC(c4ccccc4)=CN3)CC2)C5=CSC=C5
0.238462	S1C(=NC(=C1)CN2CCN(CC3=NC(c4ccccc4)=CN3)CC2)C5=CSC=C5
0.238462	S1C(=NC(=C1)CN2CCN(CC3=NC(c4ccccc4)=CN3)CC2)C5=CSC=C5
0.238462	S1C(=NC(=C1)CN2CCN(CC3=NC(c4ccccc4)=CN3)CC2)C5=CSC=C5
0.238462	S1C(=NC(=C1)CN2CCN(CC3=NC(c4ccccc4)=CN3)CC2)C5=CSC=C5
0.238281	FC(F)(F)COc1c(c(NC(=O)c2ccc(c3ccccc3)cc2)ccc1)C
0.238281	O=C(Nc1c(cc(cc1)C(=O)NC2CCCC2)C)NC3CCC(O)CC3
0.238281	O=C(Nc1c(cc(cc1)C(=O)NC2CCCC2)C)NC3CCC(O)CC3
0.238281	FC(F)(F)COc1c(c(NC(=O)c2ccc(c3ccccc3)cc2)ccc1)C
0.238281	FC(F)(F)COc1c(c(NC(=O)c2ccc(c3ccccc3)cc2)ccc1)C
0.238281	FC(F)(F)COc1c(c(NC(=O)c2ccc(c3ccccc3)cc2)ccc1)C
0.238095	FCCc1cc(NC(=O)c2ncc(c3cc(OC)ccc3)cn2)ccc1
0.238095	FCCc1cc(NC(=O)c2ncc(c3cc(OC)ccc3)cn2)ccc1
0.238095	FCCc1cc(NC(=O)c2ncc(c3cc(OC)ccc3)cn2)ccc1
0.2375	S1C(=NC(=C1)CC(=O)Nc2c(cccc2)C(=O)NCC3OCCC3)c4cnccc4
0.2375	S1C(=NC(=C1)CC(=O)Nc2c(cccc2)C(=O)NCC3OCCC3)c4cnccc4
0.2375	S1C(=NC(=C1)CC(=O)Nc2c(cccc2)C(=O)NCC3OCCC3)c4cnccc4
0.2375	S1C(=NC(=C1)CC(=O)Nc2c(cccc2)C(=O)NCC3OCCC3)c4cnccc4
0.23741	S(c1c(OC)cc(cc1)CN(C(=O)c2ccc(NC(=O)c3ccncc3)cc2)C)C
0.23741	S(c1c(OC)cc(cc1)CN(C(=O)c2ccc(NC(=O)c3ccncc3)cc2)C)C
0.23741	S(c1c(OC)cc(cc1)CN(C(=O)c2ccc(NC(=O)c3ccncc3)cc2)C)C
0.23741	S(c1c(OC)cc(cc1)CN(C(=O)c2ccc(NC(=O)c3ccncc3)cc2)C)C
0.23741	S(c1c(OC)cc(cc1)CN(C(=O)c2ccc(NC(=O)c3ccncc3)cc2)C)C
0.23741	S(c1c(OC)cc(cc1)CN(C(=O)c2ccc(NC(=O)c3ccncc3)cc2)C)C
0.23741	S(c1c(OC)cc(cc1)CN(C(=O)c2ccc(NC(=O)c3ccncc3)cc2)C)C
0.23741	S(c1c(OC)cc(cc1)CN(C(=O)c2ccc(NC(=O)c3ccncc3)cc2)C)C
0.23741	S(c1c(F)cc(NC(=O)c2cnc(N(CCC)CC)cc2)cc1)C
0.23741	S(c1c(F)cc(NC(=O)c2cnc(N(CCC)CC)cc2)cc1)C
0.23741	S(c1c(F)cc(NC(=O)c2cnc(N(CCC)CC)cc2)cc1)C
0.23741	S(c1c(F)cc(NC(=O)c2cnc(N(CCC)CC)cc2)cc1)C
0.23741	S(c1c(F)cc(NC(=O)c2cnc(N(CCC)CC)cc2)cc1)C
0.23741	S(c1c(F)cc(NC(=O)c2cnc(N(CCC)CC)cc2)cc1)C
0.237354	O=C1NN=C(N1)c2cc(NC(=O)C=CC)c(cc2)C
0.237354	O=C1NN=C(N1)c2cc(NC(=O)C=CC)c(cc2)C
0.237154	Fc1c(F)ccc(c1)C=2N=C(NC2)C3CCN(CC3)C
0.237154	Fc1c(F)ccc(c1)C=2N=C(NC2)C3CCN(CC3)C
0.237154	Fc1c(F)ccc(c1)C=2N=C(NC2)C3CCN(CC3)C
0.237154	Fc1c(F)ccc(c1)C=2N=C(NC2)C3CCN(CC3)C
0.237154	Fc1c(F)ccc(c1)C=2N=C(NC2)C3CCN(CC3)C
0.237154	Fc1c(F)ccc(c1)C=2N=C(NC2)C3CCN(CC3)C
0.237154	Fc1c(F)ccc(c1)C=2N=C(NC2)C3CCN(CC3)C
0.237154	Fc1c(F)ccc(c1)C=2N=C(NC2)C3CCN(CC3)C
0.237154	Fc1c(F)ccc(c1)C=2N=C(NC2)C3CCN(CC3)C
0.237154	Fc1c(F)ccc(c1)C=2N=C(NC2)C3CCN(CC3)C
0.236749	O=C(OC)c1c2c(c(ccc2)C(=O)Nc3cc(ccc3)CN4CCCC4)ccc1
0.236749	O=C(OC)c1c2c(c(ccc2)C(=O)Nc3cc(ccc3)CN4CCCC4)ccc1
0.236749	O=C(OC)c1c2c(c(ccc2)C(=O)Nc3cc(ccc3)CN4CCCC4)ccc1
0.236749	O=C(OC)c1c2c(c(ccc2)C(=O)Nc3cc(ccc3)CN4CCCC4)ccc1
0.236749	O=C(OC)c1c2c(c(ccc2)C(=O)Nc3cc(ccc3)CN4CCCC4)ccc1
0.236749	O=C(OC)c1c2c(c(ccc2)C(=O)Nc3cc(ccc3)CN4CCCC4)ccc1
0.236749	O=C(OC)c1c2c(c(ccc2)C(=O)Nc3cc(ccc3)CN4CCCC4)ccc1
0.236749	O=C(OC)c1c2c(c(ccc2)C(=O)Nc3cc(ccc3)CN4CCCC4)ccc1
0.236749	O=C(OC)c1c2c(c(ccc2)C(=O)Nc3cc(ccc3)CN4CCCC4)ccc1
0.236749	O=C(OC)c1c2c(c(ccc2)C(=O)Nc3cc(ccc3)CN4CCCC4)ccc1
0.236735	O=C(Nc1c(ccc(c1)C=2OC(=CC2)C)C)C=O
0.236735	O=C(Nc1c(ccc(c1)C=2OC(=CC2)C)C)C=O
0.236735	O=C(Nc1c(ccc(c1)C=2OC(=CC2)C)C)C=O
0.236735	O=C(Nc1c(ccc(c1)C=2OC(=CC2)C)C)C=O
0.236735	O=C(Nc1c(ccc(c1)C=2OC(=CC2)C)C)C=O
0.236735	O=C(Nc1c(ccc(c1)C=2OC(=CC2)C)C)C=O
0.236735	O=C(Nc1c(ccc(c1)C=2OC(=CC2)C)C)C=O
0.236735	O=C(Nc1c(ccc(c1)C=2OC(=CC2)C)C)C=O
0.236735	O=C(Nc1c(ccc(c1)C=2OC(=CC2)C)C)C=O
0.236559	Fc1c(Nc2ncccc2C(=O)NC3CCOCC3)cc(F)cc1
0.236467	S1C(=NC(c2cc3c(NC(=O)N(C3)C)cc2)=C1)NC(=O)c4c(cccc4)C(=O)c5cc(c(cc5)C)C
0.236467	S1C(=NC(c2cc3c(NC(=O)N(C3)C)cc2)=C1)NC(=O)c4c(cccc4)C(=O)c5cc(c(cc5)C)C
0.236467	S1C(=NC(c2cc3c(NC(=O)N(C3)C)cc2)=C1)NC(=O)c4c(cccc4)C(=O)c5cc(c(cc5)C)C
0.236467	S1C(=NC(c2cc3c(NC(=O)N(C3)C)cc2)=C1)NC(=O)c4c(cccc4)C(=O)c5cc(c(cc5)C)C
0.236467	S1C(=NC(c2cc3c(NC(=O)N(C3)C)cc2)=C1)NC(=O)c4c(cccc4)C(=O)c5cc(c(cc5)C)C
0.236467	S1C(=NC(c2cc3c(NC(=O)N(C3)C)cc2)=C1)NC(=O)c4c(cccc4)C(=O)c5cc(c(cc5)C)C
0.236467	S1C(=NC(c2cc3c(NC(=O)N(C3)C)cc2)=C1)NC(=O)c4c(cccc4)C(=O)c5cc(c(cc5)C)C
0.236467	S1C(=NC(c2cc3c(NC(=O)N(C3)C)cc2)=C1)NC(=O)c4c(cccc4)C(=O)c5cc(c(cc5)C)C
0.236467	S1C(=NC(c2cc3c(NC(=O)N(C3)C)cc2)=C1)NC(=O)c4c(cccc4)C(=O)c5cc(c(cc5)C)C
0.236467	S1C(=NC(c2cc3c(NC(=O)N(C3)C)cc2)=C1)NC(=O)c4c(cccc4)C(=O)c5cc(c(cc5)C)C
0.236152	S1C(=NC2=C1CCN(Cc3ccccc3)C2)NC(=O)c4cc(Oc5c(F)cc(F)cc5)ncc4
0.236152	S1C(=NC2=C1CCN(Cc3ccccc3)C2)NC(=O)c4cc(Oc5c(F)cc(F)cc5)ncc4
0.236152	S1C(=NC2=C1CCN(Cc3ccccc3)C2)NC(=O)c4cc(Oc5c(F)cc(F)cc5)ncc4
0.236152	S1C(=NC2=C1CCN(Cc3ccccc3)C2)NC(=O)c4cc(Oc5c(F)cc(F)cc5)ncc4
0.236152	S1C(=NC2=C1CCN(Cc3ccccc3)C2)NC(=O)c4cc(Oc5c(F)cc(F)cc5)ncc4
0.236152	S1C(=NC2=C1CCN(Cc3ccccc3)C2)NC(=O)c4cc(Oc5c(F)cc(F)cc5)ncc4
0.236152	S1C(=NC2=C1CCN(Cc3ccccc3)C2)NC(=O)c4cc(Oc5c(F)cc(F)cc5)ncc4
[truncated: 8,001 more rows]
