# Supplementary material for: Galileo: Three-dimensional searching in large combinatorial fragment spaces on the example of pharmacophores
Source: J Comput Aided Mol Des. 2022 Nov 24;37(1):1–16. doi: 10.1007/s10822-022-00485-y (PMC10032335; doi:10.1007/s10822-022-00485-y)
Supplement: Supplementary file 4 — Supplementary file 3a [file 10822_2022_485_MOESM3_ESMa.zip › Imatinib_Galileo/11/out_9.csv]

Score	SMILES
0.508929	O=C(Nc1ccc(cc1)CN2CCOCC2)c3cc(Nc4nc(ccn4)C)ccc3
0.508929	O=C(Nc1ccc(cc1)CN2CCOCC2)c3cc(Nc4nc(ccn4)C)ccc3
0.508929	O=C(Nc1ccc(cc1)CN2CCOCC2)c3cc(Nc4nc(ccn4)C)ccc3
0.508929	O=C(Nc1ccc(cc1)CN2CCOCC2)c3cc(Nc4nc(ccn4)C)ccc3
0.508929	O=C(Nc1ccc(cc1)CN2CCOCC2)c3cc(Nc4nc(ccn4)C)ccc3
0.508929	O=C(Nc1ccc(cc1)CN2CCOCC2)c3cc(Nc4nc(ccn4)C)ccc3
0.508929	O=C(Nc1ccc(cc1)CN2CCOCC2)c3cc(Nc4nc(ccn4)C)ccc3
0.508929	O=C(Nc1ccc(cc1)CN2CCOCC2)c3cc(Nc4nc(ccn4)C)ccc3
0.508929	O=C(Nc1ccc(cc1)CN2CCOCC2)c3cc(Nc4nc(ccn4)C)ccc3
0.508929	O=C(Nc1ccc(cc1)CN2CCOCC2)c3cc(Nc4nc(ccn4)C)ccc3
0.452174	O=C(NC1=NC(c2ccccc2)=CN1)c3cc(Nc4nc(ccn4)C)ccc3
0.452174	O=C(NC1=NC(c2ccccc2)=CN1)c3cc(Nc4nc(ccn4)C)ccc3
0.452174	O=C(NC1=NC(c2ccccc2)=CN1)c3cc(Nc4nc(ccn4)C)ccc3
0.452174	O=C(NC1=NC(c2ccccc2)=CN1)c3cc(Nc4nc(ccn4)C)ccc3
0.452174	O=C(NC1=NC(c2ccccc2)=CN1)c3cc(Nc4nc(ccn4)C)ccc3
0.452174	O=C(NC1=NC(c2ccccc2)=CN1)c3cc(Nc4nc(ccn4)C)ccc3
0.452174	O=C(NC1=NC(c2ccccc2)=CN1)c3cc(Nc4nc(ccn4)C)ccc3
0.452174	O=C(NC1=NC(c2ccccc2)=CN1)c3cc(Nc4nc(ccn4)C)ccc3
0.452174	O=C(NC1=NC(c2ccccc2)=CN1)c3cc(Nc4nc(ccn4)C)ccc3
0.452174	O=C(NC1=NC(c2ccccc2)=CN1)c3cc(Nc4nc(ccn4)C)ccc3
0.430493	O=C(Nc1cc(c2ccccc2)ccc1)c3cc(Nc4nc(ccn4)C)ccc3
0.430493	O=C(Nc1cc(c2ccccc2)ccc1)c3cc(Nc4nc(ccn4)C)ccc3
0.430493	O=C(Nc1cc(c2ccccc2)ccc1)c3cc(Nc4nc(ccn4)C)ccc3
0.430493	O=C(Nc1cc(c2ccccc2)ccc1)c3cc(Nc4nc(ccn4)C)ccc3
0.430493	O=C(Nc1cc(c2ccccc2)ccc1)c3cc(Nc4nc(ccn4)C)ccc3
0.430493	O=C(Nc1cc(c2ccccc2)ccc1)c3cc(Nc4nc(ccn4)C)ccc3
0.430493	O=C(Nc1cc(c2ccccc2)ccc1)c3cc(Nc4nc(ccn4)C)ccc3
0.430493	O=C(Nc1cc(c2ccccc2)ccc1)c3cc(Nc4nc(ccn4)C)ccc3
0.430493	O=C(Nc1cc(c2ccccc2)ccc1)c3cc(Nc4nc(ccn4)C)ccc3
0.430493	O=C(Nc1cc(c2ccccc2)ccc1)c3cc(Nc4nc(ccn4)C)ccc3
0.394531	O=C(Nc1c(ccc(c1)C(=O)Nc2c(N3CCN(CC3)C)ccnc2)C)Nc4ccccc4
0.394531	O=C(Nc1c(ccc(c1)C(=O)Nc2c(N3CCN(CC3)C)ccnc2)C)Nc4ccccc4
0.394531	O=C(Nc1c(ccc(c1)C(=O)Nc2c(N3CCN(CC3)C)ccnc2)C)Nc4ccccc4
0.394531	O=C(Nc1c(ccc(c1)C(=O)Nc2c(N3CCN(CC3)C)ccnc2)C)Nc4ccccc4
0.394531	O=C(Nc1c(ccc(c1)C(=O)Nc2c(N3CCN(CC3)C)ccnc2)C)Nc4ccccc4
0.394531	O=C(Nc1c(ccc(c1)C(=O)Nc2c(N3CCN(CC3)C)ccnc2)C)Nc4ccccc4
0.394531	O=C(Nc1c(ccc(c1)C(=O)Nc2c(N3CCN(CC3)C)ccnc2)C)Nc4ccccc4
0.394531	O=C(Nc1c(ccc(c1)C(=O)Nc2c(N3CCN(CC3)C)ccnc2)C)Nc4ccccc4
0.394531	O=C(Nc1c(ccc(c1)C(=O)Nc2c(N3CCN(CC3)C)ccnc2)C)Nc4ccccc4
0.394531	O=C(Nc1c(ccc(c1)C(=O)Nc2c(N3CCN(CC3)C)ccnc2)C)Nc4ccccc4
0.38	O=C(Nc1c(ccc(c1)C(=O)NC(CCN2CCN(CC2)C)C)C)Nc3ccccc3
0.38	O=C(Nc1c(ccc(c1)C(=O)NC(CCN2CCN(CC2)C)C)C)Nc3ccccc3
0.38	O=C(Nc1c(ccc(c1)C(=O)NC(CCN2CCN(CC2)C)C)C)Nc3ccccc3
0.38	O=C(Nc1c(ccc(c1)C(=O)NC(CCN2CCN(CC2)C)C)C)Nc3ccccc3
0.38	O=C(Nc1c(ccc(c1)C(=O)NC(CCN2CCN(CC2)C)C)C)Nc3ccccc3
0.38	O=C(Nc1c(ccc(c1)C(=O)NC(CCN2CCN(CC2)C)C)C)Nc3ccccc3
0.38	O=C(Nc1c(ccc(c1)C(=O)NC(CCN2CCN(CC2)C)C)C)Nc3ccccc3
0.38	O=C(Nc1c(ccc(c1)C(=O)NC(CCN2CCN(CC2)C)C)C)Nc3ccccc3
0.38	O=C(Nc1c(ccc(c1)C(=O)NC(CCN2CCN(CC2)C)C)C)Nc3ccccc3
0.38	O=C(Nc1c(ccc(c1)C(=O)NC(CCN2CCN(CC2)C)C)C)Nc3ccccc3
0.376984	O=C(Nc1ccc(cc1)CC=2ON=C(N2)C)c3cc(Nc4nc(ccn4)C)ccc3
0.376984	O=C(Nc1ccc(cc1)CC=2ON=C(N2)C)c3cc(Nc4nc(ccn4)C)ccc3
0.376984	O=C(Nc1ccc(cc1)CC=2ON=C(N2)C)c3cc(Nc4nc(ccn4)C)ccc3
0.369231	O=C(Nc1c(ccc(c1)C(=O)Nc2nccc(N3CCNCC3)c2)C)Nc4ccccc4
0.369231	O=C(Nc1c(ccc(c1)C(=O)Nc2nccc(N3CCNCC3)c2)C)Nc4ccccc4
0.369231	O=C(Nc1c(ccc(c1)C(=O)Nc2nccc(N3CCNCC3)c2)C)Nc4ccccc4
0.369231	O=C(Nc1c(ccc(c1)C(=O)Nc2nccc(N3CCNCC3)c2)C)Nc4ccccc4
0.369231	O=C(Nc1c(ccc(c1)C(=O)Nc2nccc(N3CCNCC3)c2)C)Nc4ccccc4
0.369231	O=C(Nc1c(ccc(c1)C(=O)Nc2nccc(N3CCNCC3)c2)C)Nc4ccccc4
0.369231	O=C(Nc1c(ccc(c1)C(=O)Nc2nccc(N3CCNCC3)c2)C)Nc4ccccc4
0.369231	O=C(Nc1c(ccc(c1)C(=O)Nc2nccc(N3CCNCC3)c2)C)Nc4ccccc4
0.369231	O=C(Nc1c(ccc(c1)C(=O)Nc2nccc(N3CCNCC3)c2)C)Nc4ccccc4
0.369231	O=C(Nc1c(ccc(c1)C(=O)Nc2nccc(N3CCNCC3)c2)C)Nc4ccccc4
0.353612	ClC=1SC(=CC1)CN2CCN(C(=O)c3cc(Nc4nc(ccn4)C)ccc3)CC2
0.353612	ClC=1SC(=CC1)CN2CCN(C(=O)c3cc(Nc4nc(ccn4)C)ccc3)CC2
0.353612	ClC=1SC(=CC1)CN2CCN(C(=O)c3cc(Nc4nc(ccn4)C)ccc3)CC2
0.353612	ClC=1SC(=CC1)CN2CCN(C(=O)c3cc(Nc4nc(ccn4)C)ccc3)CC2
0.353612	ClC=1SC(=CC1)CN2CCN(C(=O)c3cc(Nc4nc(ccn4)C)ccc3)CC2
0.353612	ClC=1SC(=CC1)CN2CCN(C(=O)c3cc(Nc4nc(ccn4)C)ccc3)CC2
0.353612	ClC=1SC(=CC1)CN2CCN(C(=O)c3cc(Nc4nc(ccn4)C)ccc3)CC2
0.353612	ClC=1SC(=CC1)CN2CCN(C(=O)c3cc(Nc4nc(ccn4)C)ccc3)CC2
0.353612	ClC=1SC(=CC1)CN2CCN(C(=O)c3cc(Nc4nc(ccn4)C)ccc3)CC2
0.353612	ClC=1SC(=CC1)CN2CCN(C(=O)c3cc(Nc4nc(ccn4)C)ccc3)CC2
0.347973	S(=O)(=O)(N1CCC(c2nc(c3cnccc3)ccn2)CC1)c4c(F)cc(NC(=O)C)cc4
0.347973	S(=O)(=O)(N1CCC(c2nc(c3cnccc3)ccn2)CC1)c4c(F)cc(NC(=O)C)cc4
0.347973	S(=O)(=O)(N1CCC(c2nc(c3cnccc3)ccn2)CC1)c4c(F)cc(NC(=O)C)cc4
0.347973	S(=O)(=O)(N1CCC(c2nc(c3cnccc3)ccn2)CC1)c4c(F)cc(NC(=O)C)cc4
0.347973	S(=O)(=O)(N1CCC(c2nc(c3cnccc3)ccn2)CC1)c4c(F)cc(NC(=O)C)cc4
0.347973	S(=O)(=O)(N1CCC(c2nc(c3cnccc3)ccn2)CC1)c4c(F)cc(NC(=O)C)cc4
0.347973	S(=O)(=O)(N1CCC(c2nc(c3cnccc3)ccn2)CC1)c4c(F)cc(NC(=O)C)cc4
0.347973	S(=O)(=O)(N1CCC(c2nc(c3cnccc3)ccn2)CC1)c4c(F)cc(NC(=O)C)cc4
0.347973	S(=O)(=O)(N1CCC(c2nc(c3cnccc3)ccn2)CC1)c4c(F)cc(NC(=O)C)cc4
0.347973	S(=O)(=O)(N1CCC(c2nc(c3cnccc3)ccn2)CC1)c4c(F)cc(NC(=O)C)cc4
0.339695	O=C(Nc1ccc(cc1)CN2CCOCC2)C=3NN=C(c4c(cccc4)C)C3
0.339695	O=C(Nc1ccc(cc1)CN2CCOCC2)C=3NN=C(c4c(cccc4)C)C3
0.339695	O=C(Nc1ccc(cc1)CN2CCOCC2)C=3NN=C(c4c(cccc4)C)C3
0.339695	O=C(Nc1ccc(cc1)CN2CCOCC2)C=3NN=C(c4c(cccc4)C)C3
0.339695	O=C(Nc1ccc(cc1)CN2CCOCC2)C=3NN=C(c4c(cccc4)C)C3
0.339695	O=C(Nc1ccc(cc1)CN2CCOCC2)C=3NN=C(c4c(cccc4)C)C3
0.339695	O=C(Nc1ccc(cc1)CN2CCOCC2)C=3NN=C(c4c(cccc4)C)C3
0.339695	O=C(Nc1ccc(cc1)CN2CCOCC2)C=3NN=C(c4c(cccc4)C)C3
0.339695	O=C(Nc1ccc(cc1)CN2CCOCC2)C=3NN=C(c4c(cccc4)C)C3
0.339695	O=C(Nc1ccc(cc1)CN2CCOCC2)C=3NN=C(c4c(cccc4)C)C3
0.337302	FC(F)(F)c1cc(NCc2cc(NC(=O)c3ccc(OC)cc3)ccc2)c(cc1)C
0.337302	FC(F)(F)c1cc(NCc2cc(NC(=O)c3ccc(OC)cc3)ccc2)c(cc1)C
0.337302	FC(F)(F)c1cc(NCc2cc(NC(=O)c3ccc(OC)cc3)ccc2)c(cc1)C
0.337302	FC(F)(F)c1cc(NCc2cc(NC(=O)c3ccc(OC)cc3)ccc2)c(cc1)C
0.337302	FC(F)(F)c1cc(NCc2cc(NC(=O)c3ccc(OC)cc3)ccc2)c(cc1)C
0.337302	FC(F)(F)c1cc(NCc2cc(NC(=O)c3ccc(OC)cc3)ccc2)c(cc1)C
0.337302	FC(F)(F)c1cc(NCc2cc(NC(=O)c3ccc(OC)cc3)ccc2)c(cc1)C
0.337302	FC(F)(F)c1cc(NCc2cc(NC(=O)c3ccc(OC)cc3)ccc2)c(cc1)C
0.337302	FC(F)(F)c1cc(NCc2cc(NC(=O)c3ccc(OC)cc3)ccc2)c(cc1)C
0.337302	FC(F)(F)c1cc(NCc2cc(NC(=O)c3ccc(OC)cc3)ccc2)c(cc1)C
0.336879	S(=O)(=O)(N1CCCCC1)c2c(ccc(c2)C(=O)Nc3cc(ccc3)CCN4CCN(CC4)C)C
0.336879	S(=O)(=O)(N1CCCCC1)c2c(ccc(c2)C(=O)Nc3cc(ccc3)CCN4CCN(CC4)C)C
0.336879	S(=O)(=O)(N1CCCCC1)c2c(ccc(c2)C(=O)Nc3cc(ccc3)CCN4CCN(CC4)C)C
0.336879	S(=O)(=O)(N1CCCCC1)c2c(ccc(c2)C(=O)Nc3cc(ccc3)CCN4CCN(CC4)C)C
0.336879	S(=O)(=O)(N1CCCCC1)c2c(ccc(c2)C(=O)Nc3cc(ccc3)CCN4CCN(CC4)C)C
0.336879	S(=O)(=O)(N1CCCCC1)c2c(ccc(c2)C(=O)Nc3cc(ccc3)CCN4CCN(CC4)C)C
0.336879	S(=O)(=O)(N1CCCCC1)c2c(ccc(c2)C(=O)Nc3cc(ccc3)CCN4CCN(CC4)C)C
0.336879	S(=O)(=O)(N1CCCCC1)c2c(ccc(c2)C(=O)Nc3cc(ccc3)CCN4CCN(CC4)C)C
0.336879	S(=O)(=O)(N1CCCCC1)c2c(ccc(c2)C(=O)Nc3cc(ccc3)CCN4CCN(CC4)C)C
0.336879	S(=O)(=O)(N1CCCCC1)c2c(ccc(c2)C(=O)Nc3cc(ccc3)CCN4CCN(CC4)C)C
0.335766	O=C(Nc1cc(ccc1)CCN2CCN(CC2)C)C=3NN=C(c4c(cccc4)C)C3
0.335766	O=C(Nc1cc(ccc1)CCN2CCN(CC2)C)C=3NN=C(c4c(cccc4)C)C3
0.335766	O=C(Nc1cc(ccc1)CCN2CCN(CC2)C)C=3NN=C(c4c(cccc4)C)C3
0.335766	O=C(Nc1cc(ccc1)CCN2CCN(CC2)C)C=3NN=C(c4c(cccc4)C)C3
0.335766	O=C(Nc1cc(ccc1)CCN2CCN(CC2)C)C=3NN=C(c4c(cccc4)C)C3
0.335766	O=C(Nc1cc(ccc1)CCN2CCN(CC2)C)C=3NN=C(c4c(cccc4)C)C3
0.335766	O=C(Nc1cc(ccc1)CCN2CCN(CC2)C)C=3NN=C(c4c(cccc4)C)C3
0.335766	O=C(Nc1cc(ccc1)CCN2CCN(CC2)C)C=3NN=C(c4c(cccc4)C)C3
0.335766	O=C(Nc1cc(ccc1)CCN2CCN(CC2)C)C=3NN=C(c4c(cccc4)C)C3
0.335766	O=C(Nc1cc(ccc1)CCN2CCN(CC2)C)C=3NN=C(c4c(cccc4)C)C3
0.333333	S1C(=NC(c2cnccc2)=C1)NC(=O)c3ccc(cc3)CN4N=CC(=C4)C
0.333333	S1C(=NC(c2cnccc2)=C1)NC(=O)c3ccc(cc3)CN4N=CC(=C4)C
0.333333	S1C(=NC(c2cnccc2)=C1)NC(=O)c3ccc(cc3)CN4N=CC(=C4)C
0.333333	S1C(=NC(c2cnccc2)=C1)NC(=O)c3ccc(cc3)CN4N=CC(=C4)C
0.333333	S1C(=NC(c2cnccc2)=C1)NC(=O)c3ccc(cc3)CN4N=CC(=C4)C
0.333333	S1C(=NC(c2cnccc2)=C1)NC(=O)c3ccc(cc3)CN4N=CC(=C4)C
0.333333	S1C(=NC(c2cnccc2)=C1)NC(=O)c3ccc(cc3)CN4N=CC(=C4)C
0.333333	S1C(=NC(c2cnccc2)=C1)NC(=O)c3ccc(cc3)CN4N=CC(=C4)C
0.333333	S1C(=NC(c2cnccc2)=C1)NC(=O)c3ccc(cc3)CN4N=CC(=C4)C
0.333333	S1C(=NC(c2cnccc2)=C1)NC(=O)c3ccc(cc3)CN4N=CC(=C4)C
0.333333	O=C(NCCC=1N=C(OC1)c2ccccc2)c3cc(Nc4nc(ccn4)C)ccc3
0.333333	O=C(NCCC=1N=C(OC1)c2ccccc2)c3cc(Nc4nc(ccn4)C)ccc3
0.333333	O=C(NCCC=1N=C(OC1)c2ccccc2)c3cc(Nc4nc(ccn4)C)ccc3
0.333333	O=C(NCCC=1N=C(OC1)c2ccccc2)c3cc(Nc4nc(ccn4)C)ccc3
0.333333	O=C(NCCC=1N=C(OC1)c2ccccc2)c3cc(Nc4nc(ccn4)C)ccc3
0.333333	O=C(NCCC=1N=C(OC1)c2ccccc2)c3cc(Nc4nc(ccn4)C)ccc3
0.333333	O=C(NCCC=1N=C(OC1)c2ccccc2)c3cc(Nc4nc(ccn4)C)ccc3
0.333333	O=C(NCCC=1N=C(OC1)c2ccccc2)c3cc(Nc4nc(ccn4)C)ccc3
0.333333	O=C(NCCC=1N=C(OC1)c2ccccc2)c3cc(Nc4nc(ccn4)C)ccc3
0.333333	O=C(NCCC=1N=C(OC1)c2ccccc2)c3cc(Nc4nc(ccn4)C)ccc3
0.332192	Clc1cc(ccc1)C(=O)Nc2cc(c(NC(=O)C(=O)NC3CCN(Cc4cc(ccc4)C(F)(F)F)CC3)cc2)C
0.332192	Clc1cc(ccc1)C(=O)Nc2cc(c(NC(=O)C(=O)NC3CCN(Cc4cc(ccc4)C(F)(F)F)CC3)cc2)C
0.332192	Clc1cc(ccc1)C(=O)Nc2cc(c(NC(=O)C(=O)NC3CCN(Cc4cc(ccc4)C(F)(F)F)CC3)cc2)C
0.332192	Clc1cc(ccc1)C(=O)Nc2cc(c(NC(=O)C(=O)NC3CCN(Cc4cc(ccc4)C(F)(F)F)CC3)cc2)C
0.332192	Clc1cc(ccc1)C(=O)Nc2cc(c(NC(=O)C(=O)NC3CCN(Cc4cc(ccc4)C(F)(F)F)CC3)cc2)C
0.329317	Brc1c(OC)cc(NC(=O)c2cc(NC(=O)Nc3ccccc3)c(cc2)C)cc1
0.329317	Brc1c(OC)cc(NC(=O)c2cc(NC(=O)Nc3ccccc3)c(cc2)C)cc1
0.329317	Brc1c(OC)cc(NC(=O)c2cc(NC(=O)Nc3ccccc3)c(cc2)C)cc1
0.329317	Brc1c(OC)cc(NC(=O)c2cc(NC(=O)Nc3ccccc3)c(cc2)C)cc1
0.327138	S(=O)(=O)(N1CCC(c2nc(c3cnccc3)ccn2)CC1)c4ccc(NC(=O)C)cc4
0.327138	S(=O)(=O)(N1CCC(c2nc(c3cnccc3)ccn2)CC1)c4ccc(NC(=O)C)cc4
0.327138	S(=O)(=O)(N1CCC(c2nc(c3cnccc3)ccn2)CC1)c4ccc(NC(=O)C)cc4
0.327138	S(=O)(=O)(N1CCC(c2nc(c3cnccc3)ccn2)CC1)c4ccc(NC(=O)C)cc4
0.327138	S(=O)(=O)(N1CCC(c2nc(c3cnccc3)ccn2)CC1)c4ccc(NC(=O)C)cc4
0.327138	S(=O)(=O)(N1CCC(c2nc(c3cnccc3)ccn2)CC1)c4ccc(NC(=O)C)cc4
0.327138	S(=O)(=O)(N1CCC(c2nc(c3cnccc3)ccn2)CC1)c4ccc(NC(=O)C)cc4
0.327138	S(=O)(=O)(N1CCC(c2nc(c3cnccc3)ccn2)CC1)c4ccc(NC(=O)C)cc4
0.327138	S(=O)(=O)(N1CCC(c2nc(c3cnccc3)ccn2)CC1)c4ccc(NC(=O)C)cc4
0.327138	S(=O)(=O)(N1CCC(c2nc(c3cnccc3)ccn2)CC1)c4ccc(NC(=O)C)cc4
0.326446	Clc1cc(NC(=O)NCc2ccc(cc2)C3=NNC=C3)c(cc1)C
0.326446	Clc1cc(NC(=O)NCc2ccc(cc2)C3=NNC=C3)c(cc1)C
0.326446	Clc1cc(NC(=O)NCc2ccc(cc2)C3=NNC=C3)c(cc1)C
0.326446	Clc1cc(NC(=O)NCc2ccc(cc2)C3=NNC=C3)c(cc1)C
0.326446	Clc1cc(NC(=O)NCc2ccc(cc2)C3=NNC=C3)c(cc1)C
0.326446	Clc1cc(NC(=O)NCc2ccc(cc2)C3=NNC=C3)c(cc1)C
0.326446	Clc1cc(NC(=O)NCc2ccc(cc2)C3=NNC=C3)c(cc1)C
0.326446	Clc1cc(NC(=O)NCc2ccc(cc2)C3=NNC=C3)c(cc1)C
0.326446	Clc1cc(NC(=O)NCc2ccc(cc2)C3=NNC=C3)c(cc1)C
0.326446	Clc1cc(NC(=O)NCc2ccc(cc2)C3=NNC=C3)c(cc1)C
0.323529	Brc1c(cc(cc1)CN(C(=O)c2cc(Nc3nc(ccn3)C)ccc2)C)C
0.323529	Brc1c(cc(cc1)CN(C(=O)c2cc(Nc3nc(ccn3)C)ccc2)C)C
0.321138	S(c1c(NC(=O)c2cc(NC(=O)Nc3ccccc3)c(cc2)C)cccc1)c4ccccc4
0.320896	FC(F)(F)Oc1c(NC(=O)c2cc(Nc3nc(ccn3)C)ccc2)c(OC)ccc1
0.320896	FC(F)(F)Oc1c(NC(=O)c2cc(Nc3nc(ccn3)C)ccc2)c(OC)ccc1
0.320896	FC(F)(F)Oc1c(NC(=O)c2cc(Nc3nc(ccn3)C)ccc2)c(OC)ccc1
0.320175	Clc1cc(ccc1)C(=O)Nc2cc(c(NC)cc2)C
0.320175	Clc1cc(ccc1)C(=O)Nc2cc(c(NC)cc2)C
0.320175	Clc1cc(ccc1)C(=O)Nc2cc(c(NC)cc2)C
0.320175	Clc1cc(ccc1)C(=O)Nc2cc(c(NC)cc2)C
0.320175	Clc1cc(ccc1)C(=O)Nc2cc(c(NC)cc2)C
0.320175	Clc1cc(ccc1)C(=O)Nc2cc(c(NC)cc2)C
0.320175	Clc1cc(ccc1)C(=O)Nc2cc(c(NC)cc2)C
0.320175	Clc1cc(ccc1)C(=O)Nc2cc(c(NC)cc2)C
0.320175	Clc1cc(ccc1)C(=O)Nc2cc(c(NC)cc2)C
0.320175	Clc1cc(ccc1)C(=O)Nc2cc(c(NC)cc2)C
0.319749	S(=O)(=O)(N1CCC(c2nc(c3cnccc3)ccn2)CC1)c4c(NC(=O)C(C)(C)C)cc(OC)cc4
0.319749	S(=O)(=O)(N1CCC(c2nc(c3cnccc3)ccn2)CC1)c4c(NC(=O)C(C)(C)C)cc(OC)cc4
0.319749	S(=O)(=O)(N1CCC(c2nc(c3cnccc3)ccn2)CC1)c4c(NC(=O)C(C)(C)C)cc(OC)cc4
0.319749	S(=O)(=O)(N1CCC(c2nc(c3cnccc3)ccn2)CC1)c4c(NC(=O)C(C)(C)C)cc(OC)cc4
0.319749	S(=O)(=O)(N1CCC(c2nc(c3cnccc3)ccn2)CC1)c4c(NC(=O)C(C)(C)C)cc(OC)cc4
0.319749	S(=O)(=O)(N1CCC(c2nc(c3cnccc3)ccn2)CC1)c4c(NC(=O)C(C)(C)C)cc(OC)cc4
0.319749	S(=O)(=O)(N1CCC(c2nc(c3cnccc3)ccn2)CC1)c4c(NC(=O)C(C)(C)C)cc(OC)cc4
0.319749	S(=O)(=O)(N1CCC(c2nc(c3cnccc3)ccn2)CC1)c4c(NC(=O)C(C)(C)C)cc(OC)cc4
0.319749	S(=O)(=O)(N1CCC(c2nc(c3cnccc3)ccn2)CC1)c4c(NC(=O)C(C)(C)C)cc(OC)cc4
0.319749	S(=O)(=O)(N1CCC(c2nc(c3cnccc3)ccn2)CC1)c4c(NC(=O)C(C)(C)C)cc(OC)cc4
0.319392	Brc1cc(c(NC(=O)CN(c2nc(c3ccc(Br)cc3)ccn2)C)cc1)C
0.319392	Brc1cc(c(NC(=O)CN(c2nc(c3ccc(Br)cc3)ccn2)C)cc1)C
0.319392	Brc1cc(c(NC(=O)CN(c2nc(c3ccc(Br)cc3)ccn2)C)cc1)C
0.319392	Brc1cc(c(NC(=O)CN(c2nc(c3ccc(Br)cc3)ccn2)C)cc1)C
0.319392	Brc1cc(c(NC(=O)CN(c2nc(c3ccc(Br)cc3)ccn2)C)cc1)C
0.319392	Brc1cc(c(NC(=O)CN(c2nc(c3ccc(Br)cc3)ccn2)C)cc1)C
0.319392	Brc1cc(c(NC(=O)CN(c2nc(c3ccc(Br)cc3)ccn2)C)cc1)C
0.319392	Brc1cc(c(NC(=O)CN(c2nc(c3ccc(Br)cc3)ccn2)C)cc1)C
0.319392	Brc1cc(c(NC(=O)CN(c2nc(c3ccc(Br)cc3)ccn2)C)cc1)C
0.319392	Brc1cc(c(NC(=O)CN(c2nc(c3ccc(Br)cc3)ccn2)C)cc1)C
0.319231	O=C(Nc1c(ccc(c1)C(=O)Nc2cc3NCCc3cc2)C)Nc4ccccc4
0.319231	O=C(Nc1c(ccc(c1)C(=O)Nc2cc3NCCc3cc2)C)Nc4ccccc4
0.319231	O=C(Nc1c(ccc(c1)C(=O)Nc2cc3NCCc3cc2)C)Nc4ccccc4
0.319231	O=C(Nc1c(ccc(c1)C(=O)Nc2cc3NCCc3cc2)C)Nc4ccccc4
0.319231	O=C(Nc1c(ccc(c1)C(=O)Nc2cc3NCCc3cc2)C)Nc4ccccc4
0.319231	O=C(Nc1c(ccc(c1)C(=O)Nc2cc3NCCc3cc2)C)Nc4ccccc4
0.319231	O=C(Nc1c(ccc(c1)C(=O)Nc2cc3NCCc3cc2)C)Nc4ccccc4
0.319231	O=C(Nc1c(ccc(c1)C(=O)Nc2cc3NCCc3cc2)C)Nc4ccccc4
0.319231	O=C(Nc1c(ccc(c1)C(=O)Nc2cc3NCCc3cc2)C)Nc4ccccc4
0.319231	O=C(Nc1c(ccc(c1)C(=O)Nc2cc3NCCc3cc2)C)Nc4ccccc4
0.31875	O=C(Nc1c(cc(cc1)C(=O)NCC(C)C)C)c2c3c(nc(c4cnccc4)c2)cccc3
0.31875	O=C(Nc1c(cc(cc1)C(=O)NCC(C)C)C)c2c3c(nc(c4cnccc4)c2)cccc3
0.31875	O=C(Nc1c(cc(cc1)C(=O)NCC(C)C)C)c2c3c(nc(c4cnccc4)c2)cccc3
0.31875	O=C(Nc1c(cc(cc1)C(=O)NCC(C)C)C)c2c3c(nc(c4cnccc4)c2)cccc3
0.31875	O=C(Nc1c(cc(cc1)C(=O)NCC(C)C)C)c2c3c(nc(c4cnccc4)c2)cccc3
0.31875	O=C(Nc1c(cc(cc1)C(=O)NCC(C)C)C)c2c3c(nc(c4cnccc4)c2)cccc3
0.31875	O=C(Nc1c(cc(cc1)C(=O)NCC(C)C)C)c2c3c(nc(c4cnccc4)c2)cccc3
0.31875	O=C(Nc1c(cc(cc1)C(=O)NCC(C)C)C)c2c3c(nc(c4cnccc4)c2)cccc3
0.31875	O=C(Nc1c(cc(cc1)C(=O)NCC(C)C)C)c2c3c(nc(c4cnccc4)c2)cccc3
0.31875	O=C(Nc1c(cc(cc1)C(=O)NCC(C)C)C)c2c3c(nc(c4cnccc4)c2)cccc3
0.310345	S(c1c(cc(cc1)CNC(=O)c2cc(NC(=O)Nc3ccccc3)c(cc2)C)C)C
0.310345	S(c1c(cc(cc1)CNC(=O)c2cc(NC(=O)Nc3ccccc3)c(cc2)C)C)C
0.310345	S(c1c(cc(cc1)CNC(=O)c2cc(NC(=O)Nc3ccccc3)c(cc2)C)C)C
0.310345	S(c1c(cc(cc1)CNC(=O)c2cc(NC(=O)Nc3ccccc3)c(cc2)C)C)C
0.310345	S(c1c(cc(cc1)CNC(=O)c2cc(NC(=O)Nc3ccccc3)c(cc2)C)C)C
0.310345	S(c1c(cc(cc1)CNC(=O)c2cc(NC(=O)Nc3ccccc3)c(cc2)C)C)C
0.310345	S(c1c(cc(cc1)CNC(=O)c2cc(NC(=O)Nc3ccccc3)c(cc2)C)C)C
0.309804	O=C(Nc1cc(NC(=O)C(=O)Nc2cc(OC)c(NC(=O)C)cc2)ccc1)c3cnccc3
0.309804	O=C(Nc1cc(NC(=O)C(=O)Nc2cc(OC)c(NC(=O)C)cc2)ccc1)c3cnccc3
0.309804	O=C(Nc1cc(NC(=O)C(=O)Nc2cc(OC)c(NC(=O)C)cc2)ccc1)c3cnccc3
0.309804	O=C(Nc1cc(NC(=O)C(=O)Nc2cc(OC)c(NC(=O)C)cc2)ccc1)c3cnccc3
0.307947	O=C(Nc1nc(c2cc3OCCOc3cc2)ccc1)c4cc(NCC=5N(C=NC5)C)ccc4
0.307947	O=C(Nc1nc(c2cc3OCCOc3cc2)ccc1)c4cc(NCC=5N(C=NC5)C)ccc4
0.306667	O=C(O)c1cc(NC(=O)Nc2ccccc2)c(cc1)C
0.306667	O=C(O)c1cc(NC(=O)Nc2ccccc2)c(cc1)C
0.306667	O=C(O)c1cc(NC(=O)Nc2ccccc2)c(cc1)C
0.306667	O=C(O)c1cc(NC(=O)Nc2ccccc2)c(cc1)C
0.306667	O=C(O)c1cc(NC(=O)Nc2ccccc2)c(cc1)C
0.306667	O=C(O)c1cc(NC(=O)Nc2ccccc2)c(cc1)C
0.306667	O=C(O)c1cc(NC(=O)Nc2ccccc2)c(cc1)C
0.306667	O=C(O)c1cc(NC(=O)Nc2ccccc2)c(cc1)C
0.306667	O=C(O)c1cc(NC(=O)Nc2ccccc2)c(cc1)C
0.306667	O=C(O)c1cc(NC(=O)Nc2ccccc2)c(cc1)C
0.306569	O=C(N(Cc1c(cncc1)C)C)c2cc(Nc3nc(ccn3)C)ccc2
0.306122	O=C(NCCOCCN(C)C)c1cc(Nc2nc(ccn2)C)ccc1
0.306122	O=C(NCCOCCN(C)C)c1cc(Nc2nc(ccn2)C)ccc1
0.306122	O=C(NCCOCCN(C)C)c1cc(Nc2nc(ccn2)C)ccc1
0.306122	O=C(NCCOCCN(C)C)c1cc(Nc2nc(ccn2)C)ccc1
0.306122	O=C(NCCOCCN(C)C)c1cc(Nc2nc(ccn2)C)ccc1
0.306122	O=C(NCCOCCN(C)C)c1cc(Nc2nc(ccn2)C)ccc1
0.306122	O=C(NCCOCCN(C)C)c1cc(Nc2nc(ccn2)C)ccc1
0.306122	O=C(NCCOCCN(C)C)c1cc(Nc2nc(ccn2)C)ccc1
0.306122	O=C(NCCOCCN(C)C)c1cc(Nc2nc(ccn2)C)ccc1
0.306122	O=C(NCCOCCN(C)C)c1cc(Nc2nc(ccn2)C)ccc1
0.305439	Clc1cc(ccc1)C(=O)Nc2cc(c(NC(=O)C=O)cc2)C
0.305439	Clc1cc(ccc1)C(=O)Nc2cc(c(NC(=O)C=O)cc2)C
0.305439	Clc1cc(ccc1)C(=O)Nc2cc(c(NC(=O)C=O)cc2)C
0.305439	Clc1cc(ccc1)C(=O)Nc2cc(c(NC(=O)C=O)cc2)C
0.305439	Clc1cc(ccc1)C(=O)Nc2cc(c(NC(=O)C=O)cc2)C
0.305439	Clc1cc(ccc1)C(=O)Nc2cc(c(NC(=O)C=O)cc2)C
0.305439	Clc1cc(ccc1)C(=O)Nc2cc(c(NC(=O)C=O)cc2)C
0.305439	Clc1cc(ccc1)C(=O)Nc2cc(c(NC(=O)C=O)cc2)C
0.305439	Clc1cc(ccc1)C(=O)Nc2cc(c(NC(=O)C=O)cc2)C
0.305439	Clc1cc(ccc1)C(=O)Nc2cc(c(NC(=O)C=O)cc2)C
0.304	O=C(N1CCN(Cc2ncccc2)CC1)c3ccc(NC(=O)c4ncccc4)cc3
0.304	O=C(N1CCN(Cc2ncccc2)CC1)c3ccc(NC(=O)c4ncccc4)cc3
0.304	O=C(N1CCN(Cc2ncccc2)CC1)c3ccc(NC(=O)c4ncccc4)cc3
0.304	O=C(N1CCN(Cc2ncccc2)CC1)c3ccc(NC(=O)c4ncccc4)cc3
0.304	O=C(N1CCN(Cc2ncccc2)CC1)c3ccc(NC(=O)c4ncccc4)cc3
0.304	O=C(N1CCN(Cc2ncccc2)CC1)c3ccc(NC(=O)c4ncccc4)cc3
0.304	O=C(N1CCN(Cc2ncccc2)CC1)c3ccc(NC(=O)c4ncccc4)cc3
0.304	O=C(N1CCN(Cc2ncccc2)CC1)c3ccc(NC(=O)c4ncccc4)cc3
0.304	O=C(N1CCN(Cc2ncccc2)CC1)c3ccc(NC(=O)c4ncccc4)cc3
0.304	O=C(N1CCN(Cc2ncccc2)CC1)c3ccc(NC(=O)c4ncccc4)cc3
0.303136	O=C(Nc1c(cc(cc1)C=2ON=C(N2)C)C)NCc3cc(ccc3)CN4CCC(CC4)C
0.303136	O=C(Nc1c(cc(cc1)C=2ON=C(N2)C)C)NCc3cc(ccc3)CN4CCC(CC4)C
0.303136	O=C(Nc1c(cc(cc1)C=2ON=C(N2)C)C)NCc3cc(ccc3)CN4CCC(CC4)C
0.303136	O=C(Nc1c(cc(cc1)C=2ON=C(N2)C)C)NCc3cc(ccc3)CN4CCC(CC4)C
0.303136	O=C(Nc1c(cc(cc1)C=2ON=C(N2)C)C)NCc3cc(ccc3)CN4CCC(CC4)C
0.303136	O=C(Nc1c(cc(cc1)C=2ON=C(N2)C)C)NCc3cc(ccc3)CN4CCC(CC4)C
0.303136	O=C(Nc1c(cc(cc1)C=2ON=C(N2)C)C)NCc3cc(ccc3)CN4CCC(CC4)C
0.303136	O=C(Nc1c(cc(cc1)C=2ON=C(N2)C)C)NCc3cc(ccc3)CN4CCC(CC4)C
0.303136	O=C(Nc1c(cc(cc1)C=2ON=C(N2)C)C)NCc3cc(ccc3)CN4CCC(CC4)C
0.303136	O=C(Nc1c(cc(cc1)C=2ON=C(N2)C)C)NCc3cc(ccc3)CN4CCC(CC4)C
0.302682	O=C(NCC1CCN(Cc2ccc(cc2)C)CC1)c3ccc(Nc4c(cccc4)C(C)C)cc3
0.302682	O=C(NCC1CCN(Cc2ccc(cc2)C)CC1)c3ccc(Nc4c(cccc4)C(C)C)cc3
0.302682	O=C(NCC1CCN(Cc2ccc(cc2)C)CC1)c3ccc(Nc4c(cccc4)C(C)C)cc3
0.302682	O=C(NCC1CCN(Cc2ccc(cc2)C)CC1)c3ccc(Nc4c(cccc4)C(C)C)cc3
0.302682	O=C(NCC1CCN(Cc2ccc(cc2)C)CC1)c3ccc(Nc4c(cccc4)C(C)C)cc3
0.302682	O=C(NCC1CCN(Cc2ccc(cc2)C)CC1)c3ccc(Nc4c(cccc4)C(C)C)cc3
0.302682	O=C(NCC1CCN(Cc2ccc(cc2)C)CC1)c3ccc(Nc4c(cccc4)C(C)C)cc3
0.302682	O=C(NCC1CCN(Cc2ccc(cc2)C)CC1)c3ccc(Nc4c(cccc4)C(C)C)cc3
0.302682	O=C(NCC1CCN(Cc2ccc(cc2)C)CC1)c3ccc(Nc4c(cccc4)C(C)C)cc3
0.302682	O=C(NCC1CCN(Cc2ccc(cc2)C)CC1)c3ccc(Nc4c(cccc4)C(C)C)cc3
0.302632	S1C(=NC(c2ccc(cc2)C)=C1CC(=O)Nc3c(ccc(N4CCCCC4)c3)C)c5cnccc5
0.302632	S1C(=NC(c2ccc(cc2)C)=C1CC(=O)Nc3c(ccc(N4CCCCC4)c3)C)c5cnccc5
0.302632	S1C(=NC(c2ccc(cc2)C)=C1CC(=O)Nc3c(ccc(N4CCCCC4)c3)C)c5cnccc5
0.302632	S1C(=NC(c2ccc(cc2)C)=C1CC(=O)Nc3c(ccc(N4CCCCC4)c3)C)c5cnccc5
0.302632	S1C(=NC(c2ccc(cc2)C)=C1CC(=O)Nc3c(ccc(N4CCCCC4)c3)C)c5cnccc5
0.302632	S1C(=NC(c2ccc(cc2)C)=C1CC(=O)Nc3c(ccc(N4CCCCC4)c3)C)c5cnccc5
0.302632	S1C(=NC(c2ccc(cc2)C)=C1CC(=O)Nc3c(ccc(N4CCCCC4)c3)C)c5cnccc5
0.302632	S1C(=NC(c2ccc(cc2)C)=C1CC(=O)Nc3c(ccc(N4CCCCC4)c3)C)c5cnccc5
0.302632	S1C(=NC(c2ccc(cc2)C)=C1CC(=O)Nc3c(ccc(N4CCCCC4)c3)C)c5cnccc5
0.302632	S1C(=NC(c2ccc(cc2)C)=C1CC(=O)Nc3c(ccc(N4CCCCC4)c3)C)c5cnccc5
0.301961	S(=O)(=O)(Nc1ccc(cc1)C)c2cc(ccc2)C(=O)Nc3ccc(cc3)CN4CCOCC4
0.301961	S(=O)(=O)(Nc1ccc(cc1)C)c2cc(ccc2)C(=O)Nc3ccc(cc3)CN4CCOCC4
0.301961	S(=O)(=O)(Nc1ccc(cc1)C)c2cc(ccc2)C(=O)Nc3ccc(cc3)CN4CCOCC4
0.301961	S(=O)(=O)(Nc1ccc(cc1)C)c2cc(ccc2)C(=O)Nc3ccc(cc3)CN4CCOCC4
0.301961	S(=O)(=O)(Nc1ccc(cc1)C)c2cc(ccc2)C(=O)Nc3ccc(cc3)CN4CCOCC4
0.301961	S(=O)(=O)(Nc1ccc(cc1)C)c2cc(ccc2)C(=O)Nc3ccc(cc3)CN4CCOCC4
0.301961	S(=O)(=O)(Nc1ccc(cc1)C)c2cc(ccc2)C(=O)Nc3ccc(cc3)CN4CCOCC4
0.301961	S(=O)(=O)(Nc1ccc(cc1)C)c2cc(ccc2)C(=O)Nc3ccc(cc3)CN4CCOCC4
0.301961	S(=O)(=O)(Nc1ccc(cc1)C)c2cc(ccc2)C(=O)Nc3ccc(cc3)CN4CCOCC4
0.301961	S(=O)(=O)(Nc1ccc(cc1)C)c2cc(ccc2)C(=O)Nc3ccc(cc3)CN4CCOCC4
0.301075	Clc1cc(ccc1)C(=O)Nc2cc(c(NC(=O)C(=O)NCCCCNc3ncccc3)cc2)C
0.301075	Clc1cc(ccc1)C(=O)Nc2cc(c(NC(=O)C(=O)NCCCCNc3ncccc3)cc2)C
0.301075	Clc1cc(ccc1)C(=O)Nc2cc(c(NC(=O)C(=O)NCCCCNc3ncccc3)cc2)C
0.301075	Clc1cc(ccc1)C(=O)Nc2cc(c(NC(=O)C(=O)NCCCCNc3ncccc3)cc2)C
0.301075	Clc1cc(ccc1)C(=O)Nc2cc(c(NC(=O)C(=O)NCCCCNc3ncccc3)cc2)C
0.301075	Clc1cc(ccc1)C(=O)Nc2cc(c(NC(=O)C(=O)NCCCCNc3ncccc3)cc2)C
0.301075	Clc1cc(ccc1)C(=O)Nc2cc(c(NC(=O)C(=O)NCCCCNc3ncccc3)cc2)C
0.301075	Clc1cc(ccc1)C(=O)Nc2cc(c(NC(=O)C(=O)NCCCCNc3ncccc3)cc2)C
0.301075	Clc1cc(ccc1)C(=O)Nc2cc(c(NC(=O)C(=O)NCCCCNc3ncccc3)cc2)C
0.301075	Clc1cc(ccc1)C(=O)Nc2cc(c(NC(=O)C(=O)NCCCCNc3ncccc3)cc2)C
0.300912	O=C(Nc1c(ccc(N2CCCCC2)c1)C)C3=C4N=CC=C(N4N=C3)c5cnccc5
0.300912	O=C(Nc1c(ccc(N2CCCCC2)c1)C)C3=C4N=CC=C(N4N=C3)c5cnccc5
0.300912	O=C(Nc1c(ccc(N2CCCCC2)c1)C)C3=C4N=CC=C(N4N=C3)c5cnccc5
0.300912	O=C(Nc1c(ccc(N2CCCCC2)c1)C)C3=C4N=CC=C(N4N=C3)c5cnccc5
0.300912	O=C(Nc1c(ccc(N2CCCCC2)c1)C)C3=C4N=CC=C(N4N=C3)c5cnccc5
0.300912	O=C(Nc1c(ccc(N2CCCCC2)c1)C)C3=C4N=CC=C(N4N=C3)c5cnccc5
0.300912	O=C(Nc1c(ccc(N2CCCCC2)c1)C)C3=C4N=CC=C(N4N=C3)c5cnccc5
0.300912	O=C(Nc1c(ccc(N2CCCCC2)c1)C)C3=C4N=CC=C(N4N=C3)c5cnccc5
0.300912	O=C(Nc1c(ccc(N2CCCCC2)c1)C)C3=C4N=CC=C(N4N=C3)c5cnccc5
0.300912	O=C(Nc1c(ccc(N2CCCCC2)c1)C)C3=C4N=CC=C(N4N=C3)c5cnccc5
0.300752	Clc1cc(ccc1)C(=O)Nc2cc(c(NC(=O)C(=O)NCCc3ccc(NC(=O)C)cc3)cc2)C
0.300752	Clc1cc(ccc1)C(=O)Nc2cc(c(NC(=O)C(=O)NCCc3ccc(NC(=O)C)cc3)cc2)C
0.300752	Clc1cc(ccc1)C(=O)Nc2cc(c(NC(=O)C(=O)NCCc3ccc(NC(=O)C)cc3)cc2)C
0.300752	Clc1cc(ccc1)C(=O)Nc2cc(c(NC(=O)C(=O)NCCc3ccc(NC(=O)C)cc3)cc2)C
0.300752	Clc1cc(ccc1)C(=O)Nc2cc(c(NC(=O)C(=O)NCCc3ccc(NC(=O)C)cc3)cc2)C
0.300752	Clc1cc(ccc1)C(=O)Nc2cc(c(NC(=O)C(=O)NCCc3ccc(NC(=O)C)cc3)cc2)C
0.300752	Clc1cc(ccc1)C(=O)Nc2cc(c(NC(=O)C(=O)NCCc3ccc(NC(=O)C)cc3)cc2)C
0.300752	Clc1cc(ccc1)C(=O)Nc2cc(c(NC(=O)C(=O)NCCc3ccc(NC(=O)C)cc3)cc2)C
0.300752	Clc1cc(ccc1)C(=O)Nc2cc(c(NC(=O)C(=O)NCCc3ccc(NC(=O)C)cc3)cc2)C
0.300752	Clc1cc(ccc1)C(=O)Nc2cc(c(NC(=O)C(=O)NCCc3ccc(NC(=O)C)cc3)cc2)C
0.300395	FC1(CNC(=O)c2cc(NC(=O)Nc3ccccc3)c(cc2)C)CCC1
0.300395	FC1(CNC(=O)c2cc(NC(=O)Nc3ccccc3)c(cc2)C)CCC1
0.300395	FC1(CNC(=O)c2cc(NC(=O)Nc3ccccc3)c(cc2)C)CCC1
0.300395	FC1(CNC(=O)c2cc(NC(=O)Nc3ccccc3)c(cc2)C)CCC1
0.300395	FC1(CNC(=O)c2cc(NC(=O)Nc3ccccc3)c(cc2)C)CCC1
0.300395	FC1(CNC(=O)c2cc(NC(=O)Nc3ccccc3)c(cc2)C)CCC1
0.300395	FC1(CNC(=O)c2cc(NC(=O)Nc3ccccc3)c(cc2)C)CCC1
0.300395	FC1(CNC(=O)c2cc(NC(=O)Nc3ccccc3)c(cc2)C)CCC1
0.300395	FC1(CNC(=O)c2cc(NC(=O)Nc3ccccc3)c(cc2)C)CCC1
0.300395	FC1(CNC(=O)c2cc(NC(=O)Nc3ccccc3)c(cc2)C)CCC1
0.300366	Clc1cc(ccc1)C2=NC(C(=O)Nc3c(ccc(c3)CO)C)=C(N2)C
0.300366	Clc1cc(ccc1)C2=NC(C(=O)Nc3c(ccc(c3)CO)C)=C(N2)C
0.300366	Clc1cc(ccc1)C2=NC(C(=O)Nc3c(ccc(c3)CO)C)=C(N2)C
0.300366	Clc1cc(ccc1)C2=NC(C(=O)Nc3c(ccc(c3)CO)C)=C(N2)C
0.300366	Clc1cc(ccc1)C2=NC(C(=O)Nc3c(ccc(c3)CO)C)=C(N2)C
0.300366	Clc1cc(ccc1)C2=NC(C(=O)Nc3c(ccc(c3)CO)C)=C(N2)C
0.300366	Clc1cc(ccc1)C2=NC(C(=O)Nc3c(ccc(c3)CO)C)=C(N2)C
0.300366	Clc1cc(ccc1)C2=NC(C(=O)Nc3c(ccc(c3)CO)C)=C(N2)C
0.300366	Clc1cc(ccc1)C2=NC(C(=O)Nc3c(ccc(c3)CO)C)=C(N2)C
0.300366	Clc1cc(ccc1)C2=NC(C(=O)Nc3c(ccc(c3)CO)C)=C(N2)C
0.299065	O=C(Nc1ccc(cc1)CNC=O)c2cnccc2
0.298507	FC(F)(c1cc(ccc1)CNC(=O)c2cc(NC(=O)Nc3ccccc3)c(cc2)C)C
0.298507	FC(F)(c1cc(ccc1)CNC(=O)c2cc(NC(=O)Nc3ccccc3)c(cc2)C)C
0.297872	S1C(C=CC(=O)Nc2cc(ccc2)C(=O)Nc3c(ccc(N4CCCCC4)c3)C)=CC=C1
0.297872	S1C(C=CC(=O)Nc2cc(ccc2)C(=O)Nc3c(ccc(N4CCCCC4)c3)C)=CC=C1
0.297872	S1C(C=CC(=O)Nc2cc(ccc2)C(=O)Nc3c(ccc(N4CCCCC4)c3)C)=CC=C1
0.297872	S1C(C=CC(=O)Nc2cc(ccc2)C(=O)Nc3c(ccc(N4CCCCC4)c3)C)=CC=C1
0.297872	S1C(C=CC(=O)Nc2cc(ccc2)C(=O)Nc3c(ccc(N4CCCCC4)c3)C)=CC=C1
0.297872	S1C(C=CC(=O)Nc2cc(ccc2)C(=O)Nc3c(ccc(N4CCCCC4)c3)C)=CC=C1
0.297872	S1C(C=CC(=O)Nc2cc(ccc2)C(=O)Nc3c(ccc(N4CCCCC4)c3)C)=CC=C1
0.297872	S1C(C=CC(=O)Nc2cc(ccc2)C(=O)Nc3c(ccc(N4CCCCC4)c3)C)=CC=C1
0.297872	S1C(C=CC(=O)Nc2cc(ccc2)C(=O)Nc3c(ccc(N4CCCCC4)c3)C)=CC=C1
0.297872	S1C(C=CC(=O)Nc2cc(ccc2)C(=O)Nc3c(ccc(N4CCCCC4)c3)C)=CC=C1
0.297778	O=C(Nc1cc(c2ccccc2)ccc1)c3ccc(cc3)CC(=O)NC
0.297778	O=C(Nc1cc(c2ccccc2)ccc1)c3ccc(cc3)CC(=O)NC
0.297386	O=C(Nc1cc2c(N(Cc3ccccc3)CCC2)cc1)c4cc(ccc4)C=5OC=NN5
0.296296	O=C(Nc1cc(NC(=O)C(=O)NC2CN(Cc3ccccc3)CC(C2)C)ccc1)c4cnccc4
0.296296	O=C(Nc1cc(NC(=O)C(=O)NC2CN(Cc3ccccc3)CC(C2)C)ccc1)c4cnccc4
0.296296	O=C(Nc1cc(NC(=O)C(=O)NC2CN(Cc3ccccc3)CC(C2)C)ccc1)c4cnccc4
0.296296	O=C(Nc1cc(NC(=O)C(=O)NC2CN(Cc3ccccc3)CC(C2)C)ccc1)c4cnccc4
0.296154	O=C(Nc1c(ccc(N2CCCCC2)c1)C)c3ccc(N4C(=O)CCC4)cc3
0.296154	O=C(Nc1c(ccc(N2CCCCC2)c1)C)c3ccc(N4C(=O)CCC4)cc3
0.296154	O=C(Nc1c(ccc(N2CCCCC2)c1)C)c3ccc(N4C(=O)CCC4)cc3
0.296154	O=C(Nc1c(ccc(N2CCCCC2)c1)C)c3ccc(N4C(=O)CCC4)cc3
0.296154	O=C(Nc1c(ccc(N2CCCCC2)c1)C)c3ccc(N4C(=O)CCC4)cc3
0.296154	O=C(Nc1c(ccc(N2CCCCC2)c1)C)c3ccc(N4C(=O)CCC4)cc3
0.296154	O=C(Nc1c(ccc(N2CCCCC2)c1)C)c3ccc(N4C(=O)CCC4)cc3
0.296154	O=C(Nc1c(ccc(N2CCCCC2)c1)C)c3ccc(N4C(=O)CCC4)cc3
0.296154	O=C(Nc1c(ccc(N2CCCCC2)c1)C)c3ccc(N4C(=O)CCC4)cc3
0.296154	O=C(Nc1c(ccc(N2CCCCC2)c1)C)c3ccc(N4C(=O)CCC4)cc3
0.296	Clc1cc(NC(=O)N2CCN(Cc3cc(OC)cc(OC)c3)CC2)c(cc1)C
0.296	Clc1cc(NC(=O)N2CCN(Cc3cc(OC)cc(OC)c3)CC2)c(cc1)C
0.296	Clc1cc(NC(=O)N2CCN(Cc3cc(OC)cc(OC)c3)CC2)c(cc1)C
0.296	Clc1cc(NC(=O)N2CCN(Cc3cc(OC)cc(OC)c3)CC2)c(cc1)C
0.295276	Clc1cc(NC(=O)N2CCN(CC=3SC(Cl)=CC3)CC2)c(cc1)C
0.295276	Clc1cc(NC(=O)N2CCN(CC=3SC(Cl)=CC3)CC2)c(cc1)C
0.295276	Clc1cc(NC(=O)N2CCN(CC=3SC(Cl)=CC3)CC2)c(cc1)C
0.295276	Clc1cc(NC(=O)N2CCN(CC=3SC(Cl)=CC3)CC2)c(cc1)C
0.295276	Clc1cc(NC(=O)N2CCN(CC=3SC(Cl)=CC3)CC2)c(cc1)C
0.295276	Clc1cc(NC(=O)N2CCN(CC=3SC(Cl)=CC3)CC2)c(cc1)C
0.295276	Clc1cc(NC(=O)N2CCN(CC=3SC(Cl)=CC3)CC2)c(cc1)C
0.295276	Clc1cc(NC(=O)N2CCN(CC=3SC(Cl)=CC3)CC2)c(cc1)C
0.295276	Clc1cc(NC(=O)N2CCN(CC=3SC(Cl)=CC3)CC2)c(cc1)C
0.295276	Clc1cc(NC(=O)N2CCN(CC=3SC(Cl)=CC3)CC2)c(cc1)C
0.295203	O=C(OC(C)(C)C)N1Cc2c(ccc(c2)C(=O)Nc3ccc(cc3)CN4CCOCC4)C1
0.295203	O=C(OC(C)(C)C)N1Cc2c(ccc(c2)C(=O)Nc3ccc(cc3)CN4CCOCC4)C1
0.295203	O=C(OC(C)(C)C)N1Cc2c(ccc(c2)C(=O)Nc3ccc(cc3)CN4CCOCC4)C1
0.295203	O=C(OC(C)(C)C)N1Cc2c(ccc(c2)C(=O)Nc3ccc(cc3)CN4CCOCC4)C1
0.295203	O=C(OC(C)(C)C)N1Cc2c(ccc(c2)C(=O)Nc3ccc(cc3)CN4CCOCC4)C1
0.295203	O=C(OC(C)(C)C)N1Cc2c(ccc(c2)C(=O)Nc3ccc(cc3)CN4CCOCC4)C1
0.295203	O=C(OC(C)(C)C)N1Cc2c(ccc(c2)C(=O)Nc3ccc(cc3)CN4CCOCC4)C1
0.295203	O=C(OC(C)(C)C)N1Cc2c(ccc(c2)C(=O)Nc3ccc(cc3)CN4CCOCC4)C1
0.295203	O=C(OC(C)(C)C)N1Cc2c(ccc(c2)C(=O)Nc3ccc(cc3)CN4CCOCC4)C1
0.295203	O=C(OC(C)(C)C)N1Cc2c(ccc(c2)C(=O)Nc3ccc(cc3)CN4CCOCC4)C1
0.295082	O=C(Nc1cc(NC(=O)C(=O)NCCc2ccc(NC(=O)C)cc2)ccc1)c3cnccc3
0.295082	O=C(Nc1cc(NC(=O)C(=O)NCCc2ccc(NC(=O)C)cc2)ccc1)c3cnccc3
0.295082	O=C(Nc1cc(NC(=O)C(=O)NCCc2ccc(NC(=O)C)cc2)ccc1)c3cnccc3
0.295082	O=C(Nc1cc(NC(=O)C(=O)NCCc2ccc(NC(=O)C)cc2)ccc1)c3cnccc3
0.295082	O=C(Nc1cc(NC(=O)C(=O)NCCc2ccc(NC(=O)C)cc2)ccc1)c3cnccc3
0.295082	O=C(Nc1cc(NC(=O)C(=O)NCCc2ccc(NC(=O)C)cc2)ccc1)c3cnccc3
0.295082	O=C(Nc1cc(NC(=O)C(=O)NCCc2ccc(NC(=O)C)cc2)ccc1)c3cnccc3
0.295082	O=C(Nc1cc(NC(=O)C(=O)NCCc2ccc(NC(=O)C)cc2)ccc1)c3cnccc3
0.295082	O=C(Nc1cc(NC(=O)C(=O)NCCc2ccc(NC(=O)C)cc2)ccc1)c3cnccc3
0.295082	O=C(Nc1cc(NC(=O)C(=O)NCCc2ccc(NC(=O)C)cc2)ccc1)c3cnccc3
0.29434	FCC(NC(=O)c1cc(Nc2nc(ccn2)C)ccc1)c3ccc(C#N)cc3
0.29434	FCC(NC(=O)c1cc(Nc2nc(ccn2)C)ccc1)c3ccc(C#N)cc3
0.29434	FCC(NC(=O)c1cc(Nc2nc(ccn2)C)ccc1)c3ccc(C#N)cc3
0.29434	FCC(NC(=O)c1cc(Nc2nc(ccn2)C)ccc1)c3ccc(C#N)cc3
0.294118	O=C(Nc1ccc(cc1)CN2CCOCC2)c3ccc(cc3)CN4N=NC=C4
0.294118	O=C(Nc1ccc(cc1)CN2CCOCC2)c3ccc(cc3)CN4N=NC=C4
0.294118	O=C(Nc1ccc(cc1)CN2CCOCC2)c3ccc(cc3)CN4N=NC=C4
0.294118	O=C(Nc1ccc(cc1)CN2CCOCC2)c3ccc(cc3)CN4N=NC=C4
0.294118	O=C(Nc1ccc(cc1)CN2CCOCC2)c3ccc(cc3)CN4N=NC=C4
0.294118	O=C(Nc1ccc(cc1)CN2CCOCC2)c3ccc(cc3)CN4N=NC=C4
0.294118	O=C(Nc1ccc(cc1)CN2CCOCC2)c3ccc(cc3)CN4N=NC=C4
0.294118	O=C(Nc1ccc(cc1)CN2CCOCC2)c3ccc(cc3)CN4N=NC=C4
0.294118	O=C(Nc1ccc(cc1)CN2CCOCC2)c3ccc(cc3)CN4N=NC=C4
0.294118	O=C(Nc1ccc(cc1)CN2CCOCC2)c3ccc(cc3)CN4N=NC=C4
0.291667	Clc1cc(NC(=O)NC2CN(Cc3ccccc3)CCCC2)c(cc1)C
0.291667	Clc1cc(NC(=O)NC2CN(Cc3ccccc3)CCCC2)c(cc1)C
0.291667	Clc1cc(NC(=O)NC2CN(Cc3ccccc3)CCCC2)c(cc1)C
0.291667	Clc1cc(NC(=O)NC2CN(Cc3ccccc3)CCCC2)c(cc1)C
0.291667	Clc1cc(NC(=O)NC2CN(Cc3ccccc3)CCCC2)c(cc1)C
0.291667	Clc1cc(NC(=O)NC2CN(Cc3ccccc3)CCCC2)c(cc1)C
0.291667	Clc1cc(NC(=O)NC2CN(Cc3ccccc3)CCCC2)c(cc1)C
0.291667	Clc1cc(NC(=O)NC2CN(Cc3ccccc3)CCCC2)c(cc1)C
0.291667	Clc1cc(NC(=O)NC2CN(Cc3ccccc3)CCCC2)c(cc1)C
0.291667	Clc1cc(NC(=O)NC2CN(Cc3ccccc3)CCCC2)c(cc1)C
0.287402	Clc1c(ccc(NC(=O)N2CCN(CC=3SC(Cl)=CC3)CC2)c1)C
0.287402	Clc1c(ccc(NC(=O)N2CCN(CC=3SC(Cl)=CC3)CC2)c1)C
0.287402	Clc1c(ccc(NC(=O)N2CCN(CC=3SC(Cl)=CC3)CC2)c1)C
0.287402	Clc1c(ccc(NC(=O)N2CCN(CC=3SC(Cl)=CC3)CC2)c1)C
0.287402	Clc1c(ccc(NC(=O)N2CCN(CC=3SC(Cl)=CC3)CC2)c1)C
0.287402	Clc1c(ccc(NC(=O)N2CCN(CC=3SC(Cl)=CC3)CC2)c1)C
0.287402	Clc1c(ccc(NC(=O)N2CCN(CC=3SC(Cl)=CC3)CC2)c1)C
0.287402	Clc1c(ccc(NC(=O)N2CCN(CC=3SC(Cl)=CC3)CC2)c1)C
0.287402	Clc1c(ccc(NC(=O)N2CCN(CC=3SC(Cl)=CC3)CC2)c1)C
0.287402	Clc1c(ccc(NC(=O)N2CCN(CC=3SC(Cl)=CC3)CC2)c1)C
0.287234	S(=O)(=O)(N)c1cc(NC(=O)C=2SC(C(=O)Nc3c(ccc(N4CCCCC4)c3)C)=CC2)ccc1
0.287234	S(=O)(=O)(N)c1cc(NC(=O)C=2SC(C(=O)Nc3c(ccc(N4CCCCC4)c3)C)=CC2)ccc1
0.287234	S(=O)(=O)(N)c1cc(NC(=O)C=2SC(C(=O)Nc3c(ccc(N4CCCCC4)c3)C)=CC2)ccc1
0.287234	S(=O)(=O)(N)c1cc(NC(=O)C=2SC(C(=O)Nc3c(ccc(N4CCCCC4)c3)C)=CC2)ccc1
0.287234	S(=O)(=O)(N)c1cc(NC(=O)C=2SC(C(=O)Nc3c(ccc(N4CCCCC4)c3)C)=CC2)ccc1
0.287234	S(=O)(=O)(N)c1cc(NC(=O)C=2SC(C(=O)Nc3c(ccc(N4CCCCC4)c3)C)=CC2)ccc1
0.287234	S(=O)(=O)(N)c1cc(NC(=O)C=2SC(C(=O)Nc3c(ccc(N4CCCCC4)c3)C)=CC2)ccc1
0.287234	S(=O)(=O)(N)c1cc(NC(=O)C=2SC(C(=O)Nc3c(ccc(N4CCCCC4)c3)C)=CC2)ccc1
0.287234	S(=O)(=O)(N)c1cc(NC(=O)C=2SC(C(=O)Nc3c(ccc(N4CCCCC4)c3)C)=CC2)ccc1
0.287234	S(=O)(=O)(N)c1cc(NC(=O)C=2SC(C(=O)Nc3c(ccc(N4CCCCC4)c3)C)=CC2)ccc1
0.286765	O=C(Nc1c(cc(cc1)C2=NC=CN2)C)c3c(OC)ccc(c3)CN
0.286765	O=C(Nc1c(cc(cc1)C2=NC=CN2)C)c3c(OC)ccc(c3)CN
0.28629	O=C(N1CCC(c2nc(c3cnccc3)ccn2)CC1)C=C
0.28629	O=C(N1CCC(c2nc(c3cnccc3)ccn2)CC1)C=C
0.28629	O=C(N1CCC(c2nc(c3cnccc3)ccn2)CC1)C=C
0.28629	O=C(N1CCC(c2nc(c3cnccc3)ccn2)CC1)C=C
0.28629	O=C(N1CCC(c2nc(c3cnccc3)ccn2)CC1)C=C
0.28629	O=C(N1CCC(c2nc(c3cnccc3)ccn2)CC1)C=C
0.28629	O=C(N1CCC(c2nc(c3cnccc3)ccn2)CC1)C=C
0.28629	O=C(N1CCC(c2nc(c3cnccc3)ccn2)CC1)C=C
0.28629	O=C(N1CCC(c2nc(c3cnccc3)ccn2)CC1)C=C
0.28629	O=C(N1CCC(c2nc(c3cnccc3)ccn2)CC1)C=C
0.286207	Brc1cnc(N2CCN(CC2)C)c(NC(=O)c3cc(c(cc3)C)C(=O)OC)c1
0.285714	O=C(Nc1cc(NC(=O)C=O)ccc1)c2cnccc2
0.285714	O=C(Nc1cc(NC(=O)C=O)ccc1)c2cnccc2
0.285714	O=C(Nc1cc(NC(=O)C=O)ccc1)c2cnccc2
0.285714	O=C(Nc1cc(NC(=O)C=O)ccc1)c2cnccc2
0.285714	O=C(Nc1cc(NC(=O)C=O)ccc1)c2cnccc2
0.285714	O=C(Nc1cc(NC(=O)C=O)ccc1)c2cnccc2
0.285714	O=C(Nc1cc(NC(=O)C=O)ccc1)c2cnccc2
0.285714	FC(F)(F)c1cc(c(cc1)C(=O)Nc2cc(ccc2)C3=CNC(=O)C=C3)C
0.285714	FC(F)(F)c1cc(c(cc1)C(=O)Nc2cc(ccc2)C3=CNC(=O)C=C3)C
0.285714	FC(F)(F)c1cc(c(cc1)C(=O)Nc2cc(ccc2)C3=CNC(=O)C=C3)C
0.285714	FC(F)(F)c1cc(c(cc1)C(=O)Nc2cc(ccc2)C3=CNC(=O)C=C3)C
0.285714	FC(F)(F)c1cc(c(cc1)C(=O)Nc2cc(ccc2)C3=CNC(=O)C=C3)C
0.285714	FC(F)(F)c1cc(c(cc1)C(=O)Nc2cc(ccc2)C3=CNC(=O)C=C3)C
0.285714	FC(F)(F)c1cc(c(cc1)C(=O)Nc2cc(ccc2)C3=CNC(=O)C=C3)C
0.285714	FC(F)(F)c1cc(c(cc1)C(=O)Nc2cc(ccc2)C3=CNC(=O)C=C3)C
0.285714	FC(F)(F)c1cc(c(cc1)C(=O)Nc2cc(ccc2)C3=CNC(=O)C=C3)C
0.285714	FC(F)(F)c1cc(c(cc1)C(=O)Nc2cc(ccc2)C3=CNC(=O)C=C3)C
0.285714	O=C(Nc1cc(NC(=O)C=O)ccc1)c2cnccc2
0.285714	O=C(Nc1cc(NC(=O)C=O)ccc1)c2cnccc2
0.285714	O=C(Nc1cc(NC(=O)C=O)ccc1)c2cnccc2
0.283843	n1c(nccc1c2cnccc2)C3CCNCC3
0.283843	n1c(nccc1c2cnccc2)C3CCNCC3
0.283843	n1c(nccc1c2cnccc2)C3CCNCC3
0.283843	n1c(nccc1c2cnccc2)C3CCNCC3
0.283843	n1c(nccc1c2cnccc2)C3CCNCC3
0.283843	n1c(nccc1c2cnccc2)C3CCNCC3
0.283843	n1c(nccc1c2cnccc2)C3CCNCC3
0.283843	n1c(nccc1c2cnccc2)C3CCNCC3
0.283843	n1c(nccc1c2cnccc2)C3CCNCC3
0.283843	n1c(nccc1c2cnccc2)C3CCNCC3
0.283582	O=C(Nc1c(ccc(N2CCCCC2)c1)C)c3cc(OCCC)c(OCCC)cc3
0.283582	O=C(Nc1c(ccc(N2CCCCC2)c1)C)c3cc(OCCC)c(OCCC)cc3
0.283582	O=C(Nc1c(ccc(N2CCCCC2)c1)C)c3cc(OCCC)c(OCCC)cc3
0.283582	O=C(Nc1c(ccc(N2CCCCC2)c1)C)c3cc(OCCC)c(OCCC)cc3
0.283582	O=C(Nc1c(ccc(N2CCCCC2)c1)C)c3cc(OCCC)c(OCCC)cc3
0.283582	O=C(Nc1c(ccc(N2CCCCC2)c1)C)c3cc(OCCC)c(OCCC)cc3
0.283582	O=C(Nc1c(ccc(N2CCCCC2)c1)C)c3cc(OCCC)c(OCCC)cc3
0.283582	O=C(Nc1c(ccc(N2CCCCC2)c1)C)c3cc(OCCC)c(OCCC)cc3
0.283582	O=C(Nc1c(ccc(N2CCCCC2)c1)C)c3cc(OCCC)c(OCCC)cc3
0.283582	O=C(Nc1c(ccc(N2CCCCC2)c1)C)c3cc(OCCC)c(OCCC)cc3
0.282686	S1C(=NC(c2ccc(OCCCC)cc2)=C1)NC(=O)c3ccc(Nc4c(cccc4)C(C)C)cc3
0.282686	S1C(=NC(c2ccc(OCCCC)cc2)=C1)NC(=O)c3ccc(Nc4c(cccc4)C(C)C)cc3
0.282686	S1C(=NC(c2ccc(OCCCC)cc2)=C1)NC(=O)c3ccc(Nc4c(cccc4)C(C)C)cc3
0.282686	S1C(=NC(c2ccc(OCCCC)cc2)=C1)NC(=O)c3ccc(Nc4c(cccc4)C(C)C)cc3
0.282686	S1C(=NC(c2ccc(OCCCC)cc2)=C1)NC(=O)c3ccc(Nc4c(cccc4)C(C)C)cc3
0.282686	S1C(=NC(c2ccc(OCCCC)cc2)=C1)NC(=O)c3ccc(Nc4c(cccc4)C(C)C)cc3
0.282686	S1C(=NC(c2ccc(OCCCC)cc2)=C1)NC(=O)c3ccc(Nc4c(cccc4)C(C)C)cc3
0.282686	S1C(=NC(c2ccc(OCCCC)cc2)=C1)NC(=O)c3ccc(Nc4c(cccc4)C(C)C)cc3
0.282686	S1C(=NC(c2ccc(OCCCC)cc2)=C1)NC(=O)c3ccc(Nc4c(cccc4)C(C)C)cc3
0.282686	S1C(=NC(c2ccc(OCCCC)cc2)=C1)NC(=O)c3ccc(Nc4c(cccc4)C(C)C)cc3
0.282609	O=C(Nc1ccc(cc1)CN2CCOCC2)C=3NN=C(c4cc5c(cc4)cccc5)C3
0.282609	O=C(Nc1ccc(cc1)CN2CCOCC2)C=3NN=C(c4cc5c(cc4)cccc5)C3
0.282609	O=C(Nc1ccc(cc1)CN2CCOCC2)C=3NN=C(c4cc5c(cc4)cccc5)C3
0.282609	O=C(Nc1ccc(cc1)CN2CCOCC2)C=3NN=C(c4cc5c(cc4)cccc5)C3
0.282609	O=C(Nc1ccc(cc1)CN2CCOCC2)C=3NN=C(c4cc5c(cc4)cccc5)C3
0.282609	O=C(Nc1ccc(cc1)CN2CCOCC2)C=3NN=C(c4cc5c(cc4)cccc5)C3
0.282609	O=C(Nc1ccc(cc1)CN2CCOCC2)C=3NN=C(c4cc5c(cc4)cccc5)C3
0.282609	O=C(Nc1ccc(cc1)CN2CCOCC2)C=3NN=C(c4cc5c(cc4)cccc5)C3
0.281955	O=C(NC(C(=O)Nc1cc(ccc1)C2=NNC=C2)C(C)C)c3ccc(cc3)C
0.281955	O=C(NC(C(=O)Nc1cc(ccc1)C2=NNC=C2)C(C)C)c3ccc(cc3)C
0.281955	O=C(NC(C(=O)Nc1cc(ccc1)C2=NNC=C2)C(C)C)c3ccc(cc3)C
0.281955	O=C(NC(C(=O)Nc1cc(ccc1)C2=NNC=C2)C(C)C)c3ccc(cc3)C
0.281955	O=C(NC(C(=O)Nc1cc(ccc1)C2=NNC=C2)C(C)C)c3ccc(cc3)C
0.281955	O=C(NC(C(=O)Nc1cc(ccc1)C2=NNC=C2)C(C)C)c3ccc(cc3)C
0.281955	O=C(NC(C(=O)Nc1cc(ccc1)C2=NNC=C2)C(C)C)c3ccc(cc3)C
0.281955	O=C(NC(C(=O)Nc1cc(ccc1)C2=NNC=C2)C(C)C)c3ccc(cc3)C
0.281955	O=C(NC(C(=O)Nc1cc(ccc1)C2=NNC=C2)C(C)C)c3ccc(cc3)C
0.281955	O=C(NC(C(=O)Nc1cc(ccc1)C2=NNC=C2)C(C)C)c3ccc(cc3)C
0.281553	O=C(Nc1cnccc1)c2ccc(O)cc2
0.281553	O=C(Nc1cnccc1)c2ccc(O)cc2
0.281553	O=C(Nc1cnccc1)c2ccc(O)cc2
0.281553	O=C(Nc1cnccc1)c2ccc(O)cc2
0.28125	Fc1ccc(cc1)C2=Nc3c(N2)ccc(c3)C(=O)Nc4cc5c(N(Cc6ccccc6)CC5)cc4
0.28125	Fc1ccc(cc1)C2=Nc3c(N2)ccc(c3)C(=O)Nc4cc5c(N(Cc6ccccc6)CC5)cc4
0.28125	Fc1ccc(cc1)C2=Nc3c(N2)ccc(c3)C(=O)Nc4cc5c(N(Cc6ccccc6)CC5)cc4
0.28125	Fc1ccc(cc1)C2=Nc3c(N2)ccc(c3)C(=O)Nc4cc5c(N(Cc6ccccc6)CC5)cc4
0.28125	Fc1ccc(cc1)C2=Nc3c(N2)ccc(c3)C(=O)Nc4cc5c(N(Cc6ccccc6)CC5)cc4
0.28125	Fc1ccc(cc1)C2=Nc3c(N2)ccc(c3)C(=O)Nc4cc5c(N(Cc6ccccc6)CC5)cc4
0.28125	Fc1ccc(cc1)C2=Nc3c(N2)ccc(c3)C(=O)Nc4cc5c(N(Cc6ccccc6)CC5)cc4
0.28125	Fc1ccc(cc1)C2=Nc3c(N2)ccc(c3)C(=O)Nc4cc5c(N(Cc6ccccc6)CC5)cc4
0.28125	Fc1ccc(cc1)C2=Nc3c(N2)ccc(c3)C(=O)Nc4cc5c(N(Cc6ccccc6)CC5)cc4
0.28125	Fc1ccc(cc1)C2=Nc3c(N2)ccc(c3)C(=O)Nc4cc5c(N(Cc6ccccc6)CC5)cc4
0.281106	Clc1cc(c2ccc(cc2)C(=O)Nc3cc(c4ccccc4)ccc3)ccc1
0.281106	Clc1cc(c2ccc(cc2)C(=O)Nc3cc(c4ccccc4)ccc3)ccc1
0.281106	Clc1cc(c2ccc(cc2)C(=O)Nc3cc(c4ccccc4)ccc3)ccc1
0.281106	Clc1cc(c2ccc(cc2)C(=O)Nc3cc(c4ccccc4)ccc3)ccc1
0.281106	S(c1ccc(cc1)C(=O)Nc2cc(c3ccccc3)ccc2)C
0.281106	S(c1ccc(cc1)C(=O)Nc2cc(c3ccccc3)ccc2)C
0.281106	S(c1ccc(cc1)C(=O)Nc2cc(c3ccccc3)ccc2)C
0.281106	S(c1ccc(cc1)C(=O)Nc2cc(c3ccccc3)ccc2)C
0.281106	S(c1ccc(cc1)C(=O)Nc2cc(c3ccccc3)ccc2)C
0.281106	S(c1ccc(cc1)C(=O)Nc2cc(c3ccccc3)ccc2)C
0.281106	S(c1ccc(cc1)C(=O)Nc2cc(c3ccccc3)ccc2)C
0.281106	S(c1ccc(cc1)C(=O)Nc2cc(c3ccccc3)ccc2)C
0.281106	S(c1ccc(cc1)C(=O)Nc2cc(c3ccccc3)ccc2)C
0.281106	S(c1ccc(cc1)C(=O)Nc2cc(c3ccccc3)ccc2)C
0.280936	S(=O)(=O)(N1CCC(c2nc(c3cnccc3)ccn2)CC1)c4cc(F)c(C#N)cc4
0.280936	S(=O)(=O)(N1CCC(c2nc(c3cnccc3)ccn2)CC1)c4cc(F)c(C#N)cc4
0.280936	S(=O)(=O)(N1CCC(c2nc(c3cnccc3)ccn2)CC1)c4cc(F)c(C#N)cc4
0.280936	S(=O)(=O)(N1CCC(c2nc(c3cnccc3)ccn2)CC1)c4cc(F)c(C#N)cc4
0.280936	S(=O)(=O)(N1CCC(c2nc(c3cnccc3)ccn2)CC1)c4cc(F)c(C#N)cc4
0.280936	S(=O)(=O)(N1CCC(c2nc(c3cnccc3)ccn2)CC1)c4cc(F)c(C#N)cc4
0.280936	S(=O)(=O)(N1CCC(c2nc(c3cnccc3)ccn2)CC1)c4cc(F)c(C#N)cc4
0.280936	S(=O)(=O)(N1CCC(c2nc(c3cnccc3)ccn2)CC1)c4cc(F)c(C#N)cc4
0.280936	S(=O)(=O)(N1CCC(c2nc(c3cnccc3)ccn2)CC1)c4cc(F)c(C#N)cc4
0.280936	S(=O)(=O)(N1CCC(c2nc(c3cnccc3)ccn2)CC1)c4cc(F)c(C#N)cc4
0.280632	O=C(N1CCC(c2nc(c3cnccc3)ccn2)CC1)C=CC
0.280632	O=C(N1CCC(c2nc(c3cnccc3)ccn2)CC1)C=CC
0.280277	Clc1cc(ccc1)C(=O)Nc2cc(c(NC(=O)C(=O)N3CCC(Nc4cc(ccc4)C)CC3)cc2)C
0.280277	Clc1cc(ccc1)C(=O)Nc2cc(c(NC(=O)C(=O)N3CCC(Nc4cc(ccc4)C)CC3)cc2)C
0.280277	Clc1cc(ccc1)C(=O)Nc2cc(c(NC(=O)C(=O)N3CCC(Nc4cc(ccc4)C)CC3)cc2)C
0.280277	Clc1cc(ccc1)C(=O)Nc2cc(c(NC(=O)C(=O)N3CCC(Nc4cc(ccc4)C)CC3)cc2)C
0.280277	Clc1cc(ccc1)C(=O)Nc2cc(c(NC(=O)C(=O)N3CCC(Nc4cc(ccc4)C)CC3)cc2)C
0.280277	Clc1cc(ccc1)C(=O)Nc2cc(c(NC(=O)C(=O)N3CCC(Nc4cc(ccc4)C)CC3)cc2)C
0.280277	Clc1cc(ccc1)C(=O)Nc2cc(c(NC(=O)C(=O)N3CCC(Nc4cc(ccc4)C)CC3)cc2)C
0.280277	Clc1cc(ccc1)C(=O)Nc2cc(c(NC(=O)C(=O)N3CCC(Nc4cc(ccc4)C)CC3)cc2)C
0.280277	Clc1cc(ccc1)C(=O)Nc2cc(c(NC(=O)C(=O)N3CCC(Nc4cc(ccc4)C)CC3)cc2)C
0.280277	Clc1cc(ccc1)C(=O)Nc2cc(c(NC(=O)C(=O)N3CCC(Nc4cc(ccc4)C)CC3)cc2)C
0.28	S1C(=NC(c2ccc(cc2)C)=C1CC(=O)Nc3cc(ccc3)C(=O)NCC(=O)N)c4cnccc4
0.28	S1C(=NC(c2ccc(cc2)C)=C1CC(=O)Nc3cc(ccc3)C(=O)NCC(=O)N)c4cnccc4
0.28	S1C(=NC(c2ccc(cc2)C)=C1CC(=O)Nc3cc(ccc3)C(=O)NCC(=O)N)c4cnccc4
0.28	S1C(=NC(c2ccc(cc2)C)=C1CC(=O)Nc3cc(ccc3)C(=O)NCC(=O)N)c4cnccc4
0.28	S1C(=NC(c2ccc(cc2)C)=C1CC(=O)Nc3cc(ccc3)C(=O)NCC(=O)N)c4cnccc4
0.28	S1C(=NC(c2ccc(cc2)C)=C1CC(=O)Nc3cc(ccc3)C(=O)NCC(=O)N)c4cnccc4
0.28	S1C(=NC(c2ccc(cc2)C)=C1CC(=O)Nc3cc(ccc3)C(=O)NCC(=O)N)c4cnccc4
0.28	S1C(=NC(c2ccc(cc2)C)=C1CC(=O)Nc3cc(ccc3)C(=O)NCC(=O)N)c4cnccc4
0.28	S1C(=NC(c2ccc(cc2)C)=C1CC(=O)Nc3cc(ccc3)C(=O)NCC(=O)N)c4cnccc4
0.28	S1C(=NC(c2ccc(cc2)C)=C1CC(=O)Nc3cc(ccc3)C(=O)NCC(=O)N)c4cnccc4
0.279863	Clc1cc(ccc1)C2=NC(C(=O)Nc3c(cc(cc3)C(=O)NCC(C)C)C)=C(N2)C
0.279863	Clc1cc(ccc1)C2=NC(C(=O)Nc3c(cc(cc3)C(=O)NCC(C)C)C)=C(N2)C
0.279863	Clc1cc(ccc1)C2=NC(C(=O)Nc3c(cc(cc3)C(=O)NCC(C)C)C)=C(N2)C
0.279863	Clc1cc(ccc1)C2=NC(C(=O)Nc3c(cc(cc3)C(=O)NCC(C)C)C)=C(N2)C
0.279863	Clc1cc(ccc1)C2=NC(C(=O)Nc3c(cc(cc3)C(=O)NCC(C)C)C)=C(N2)C
0.279863	Clc1cc(ccc1)C2=NC(C(=O)Nc3c(cc(cc3)C(=O)NCC(C)C)C)=C(N2)C
0.279863	Clc1cc(ccc1)C2=NC(C(=O)Nc3c(cc(cc3)C(=O)NCC(C)C)C)=C(N2)C
0.279863	Clc1cc(ccc1)C2=NC(C(=O)Nc3c(cc(cc3)C(=O)NCC(C)C)C)=C(N2)C
0.279863	Clc1cc(ccc1)C2=NC(C(=O)Nc3c(cc(cc3)C(=O)NCC(C)C)C)=C(N2)C
0.279863	Clc1cc(ccc1)C2=NC(C(=O)Nc3c(cc(cc3)C(=O)NCC(C)C)C)=C(N2)C
0.277778	O(c1c(cccc1)CN2CCC(c3nc(c4ccccc4)ccn3)CC2)C(C)C
0.277778	O(c1c(cccc1)CN2CCC(c3nc(c4ccccc4)ccn3)CC2)C(C)C
0.277778	O(c1c(cccc1)CN2CCC(c3nc(c4ccccc4)ccn3)CC2)C(C)C
0.277778	O(c1c(cccc1)CN2CCC(c3nc(c4ccccc4)ccn3)CC2)C(C)C
0.277778	O(c1c(cccc1)CN2CCC(c3nc(c4ccccc4)ccn3)CC2)C(C)C
0.277778	O(c1c(cccc1)CN2CCC(c3nc(c4ccccc4)ccn3)CC2)C(C)C
0.277778	O(c1c(cccc1)CN2CCC(c3nc(c4ccccc4)ccn3)CC2)C(C)C
0.277778	O(c1c(cccc1)CN2CCC(c3nc(c4ccccc4)ccn3)CC2)C(C)C
0.277778	O(c1c(cccc1)CN2CCC(c3nc(c4ccccc4)ccn3)CC2)C(C)C
0.277778	O(c1c(cccc1)CN2CCC(c3nc(c4ccccc4)ccn3)CC2)C(C)C
0.277551	Fc1ccc(c2ccc(cc2)C(=O)Nc3nccc(N4CCNCC4)c3)cc1
0.277551	Fc1ccc(c2ccc(cc2)C(=O)Nc3nccc(N4CCNCC4)c3)cc1
0.277551	Fc1ccc(c2ccc(cc2)C(=O)Nc3nccc(N4CCNCC4)c3)cc1
0.277551	Fc1ccc(c2ccc(cc2)C(=O)Nc3nccc(N4CCNCC4)c3)cc1
0.277551	Fc1ccc(c2ccc(cc2)C(=O)Nc3nccc(N4CCNCC4)c3)cc1
0.276596	S(=O)(=O)(N1CCCCC1)c2c(ccc(c2)C(=O)Nc3nccc(c3)C)C
0.276596	S(=O)(=O)(N1CCCCC1)c2c(ccc(c2)C(=O)Nc3nccc(c3)C)C
0.276596	S(=O)(=O)(N1CCCCC1)c2c(ccc(c2)C(=O)Nc3nccc(c3)C)C
0.276596	S(=O)(=O)(N1CCCCC1)c2c(ccc(c2)C(=O)Nc3nccc(c3)C)C
0.276596	S(=O)(=O)(N1CCCCC1)c2c(ccc(c2)C(=O)Nc3nccc(c3)C)C
0.276596	S(=O)(=O)(N1CCCCC1)c2c(ccc(c2)C(=O)Nc3nccc(c3)C)C
0.276596	S(=O)(=O)(N1CCCCC1)c2c(ccc(c2)C(=O)Nc3nccc(c3)C)C
0.276596	S(=O)(=O)(N1CCCCC1)c2c(ccc(c2)C(=O)Nc3nccc(c3)C)C
0.276596	S(=O)(=O)(N1CCCCC1)c2c(ccc(c2)C(=O)Nc3nccc(c3)C)C
0.276596	S(=O)(=O)(N1CCCCC1)c2c(ccc(c2)C(=O)Nc3nccc(c3)C)C
0.276316	Brc1c(S(=O)(=O)N2CCC(c3nc(c4cnccc4)ccn3)CC2)ccc(OC)c1
0.276316	Brc1c(S(=O)(=O)N2CCC(c3nc(c4cnccc4)ccn3)CC2)ccc(OC)c1
0.276316	Brc1c(S(=O)(=O)N2CCC(c3nc(c4cnccc4)ccn3)CC2)ccc(OC)c1
0.276316	Brc1c(S(=O)(=O)N2CCC(c3nc(c4cnccc4)ccn3)CC2)ccc(OC)c1
0.276316	Brc1c(S(=O)(=O)N2CCC(c3nc(c4cnccc4)ccn3)CC2)ccc(OC)c1
0.276316	Brc1c(S(=O)(=O)N2CCC(c3nc(c4cnccc4)ccn3)CC2)ccc(OC)c1
0.276316	Brc1c(S(=O)(=O)N2CCC(c3nc(c4cnccc4)ccn3)CC2)ccc(OC)c1
0.276316	Brc1c(S(=O)(=O)N2CCC(c3nc(c4cnccc4)ccn3)CC2)ccc(OC)c1
0.276316	Brc1c(S(=O)(=O)N2CCC(c3nc(c4cnccc4)ccn3)CC2)ccc(OC)c1
0.276316	Brc1c(S(=O)(=O)N2CCC(c3nc(c4cnccc4)ccn3)CC2)ccc(OC)c1
0.275472	O=C(Nc1cc(ccc1)CCN2CCN(CC2)C)C3=NN(C=C3)CCc4ccccc4
0.275472	O=C(Nc1cc(ccc1)CCN2CCN(CC2)C)C3=NN(C=C3)CCc4ccccc4
0.275472	O=C(Nc1cc(ccc1)CCN2CCN(CC2)C)C3=NN(C=C3)CCc4ccccc4
0.275472	O=C(Nc1cc(ccc1)CCN2CCN(CC2)C)C3=NN(C=C3)CCc4ccccc4
0.275472	O=C(Nc1cc(ccc1)CCN2CCN(CC2)C)C3=NN(C=C3)CCc4ccccc4
0.275472	O=C(Nc1cc(ccc1)CCN2CCN(CC2)C)C3=NN(C=C3)CCc4ccccc4
0.275472	O=C(Nc1cc(ccc1)CCN2CCN(CC2)C)C3=NN(C=C3)CCc4ccccc4
0.275472	O=C(Nc1cc(ccc1)CCN2CCN(CC2)C)C3=NN(C=C3)CCc4ccccc4
0.275472	O=C(Nc1cc(ccc1)CCN2CCN(CC2)C)C3=NN(C=C3)CCc4ccccc4
0.275472	O=C(Nc1cc(ccc1)CCN2CCN(CC2)C)C3=NN(C=C3)CCc4ccccc4
0.27541	Clc1c(cc(S(=O)(=O)N2CCC(c3nc(c4cnccc4)ccn3)CC2)cc1)C(F)(F)F
0.27541	Clc1c(cc(S(=O)(=O)N2CCC(c3nc(c4cnccc4)ccn3)CC2)cc1)C(F)(F)F
0.27541	Clc1c(cc(S(=O)(=O)N2CCC(c3nc(c4cnccc4)ccn3)CC2)cc1)C(F)(F)F
0.27541	Clc1c(cc(S(=O)(=O)N2CCC(c3nc(c4cnccc4)ccn3)CC2)cc1)C(F)(F)F
0.27541	Clc1c(cc(S(=O)(=O)N2CCC(c3nc(c4cnccc4)ccn3)CC2)cc1)C(F)(F)F
0.27541	Clc1c(cc(S(=O)(=O)N2CCC(c3nc(c4cnccc4)ccn3)CC2)cc1)C(F)(F)F
0.27541	Clc1c(cc(S(=O)(=O)N2CCC(c3nc(c4cnccc4)ccn3)CC2)cc1)C(F)(F)F
0.27541	Clc1c(cc(S(=O)(=O)N2CCC(c3nc(c4cnccc4)ccn3)CC2)cc1)C(F)(F)F
0.27541	Clc1c(cc(S(=O)(=O)N2CCC(c3nc(c4cnccc4)ccn3)CC2)cc1)C(F)(F)F
0.27541	Clc1c(cc(S(=O)(=O)N2CCC(c3nc(c4cnccc4)ccn3)CC2)cc1)C(F)(F)F
0.275168	Clc1cc(NS(=O)(=O)c2c(ccc(c2)C(=O)OCc3cc(c4cnccc4)ccc3)C)ccc1
0.275168	Clc1cc(NS(=O)(=O)c2c(ccc(c2)C(=O)OCc3cc(c4cnccc4)ccc3)C)ccc1
0.275168	Clc1cc(NS(=O)(=O)c2c(ccc(c2)C(=O)OCc3cc(c4cnccc4)ccc3)C)ccc1
0.275168	Clc1cc(NS(=O)(=O)c2c(ccc(c2)C(=O)OCc3cc(c4cnccc4)ccc3)C)ccc1
0.275168	Clc1cc(NS(=O)(=O)c2c(ccc(c2)C(=O)OCc3cc(c4cnccc4)ccc3)C)ccc1
0.275168	Clc1cc(NS(=O)(=O)c2c(ccc(c2)C(=O)OCc3cc(c4cnccc4)ccc3)C)ccc1
0.275168	Clc1cc(NS(=O)(=O)c2c(ccc(c2)C(=O)OCc3cc(c4cnccc4)ccc3)C)ccc1
0.275168	Clc1cc(NS(=O)(=O)c2c(ccc(c2)C(=O)OCc3cc(c4cnccc4)ccc3)C)ccc1
0.275168	Clc1cc(NS(=O)(=O)c2c(ccc(c2)C(=O)OCc3cc(c4cnccc4)ccc3)C)ccc1
0.275168	Clc1cc(NS(=O)(=O)c2c(ccc(c2)C(=O)OCc3cc(c4cnccc4)ccc3)C)ccc1
0.275081	Clc1cc(NS(=O)(=O)c2c(ccc(c2)C(=O)Nc3nccc(N4CCNCC4)c3)C)ccc1
0.275081	Clc1cc(NS(=O)(=O)c2c(ccc(c2)C(=O)Nc3nccc(N4CCNCC4)c3)C)ccc1
0.275081	Clc1cc(NS(=O)(=O)c2c(ccc(c2)C(=O)Nc3nccc(N4CCNCC4)c3)C)ccc1
0.275081	Clc1cc(NS(=O)(=O)c2c(ccc(c2)C(=O)Nc3nccc(N4CCNCC4)c3)C)ccc1
0.275081	Clc1cc(NS(=O)(=O)c2c(ccc(c2)C(=O)Nc3nccc(N4CCNCC4)c3)C)ccc1
0.275081	Clc1cc(NS(=O)(=O)c2c(ccc(c2)C(=O)Nc3nccc(N4CCNCC4)c3)C)ccc1
0.275081	Clc1cc(NS(=O)(=O)c2c(ccc(c2)C(=O)Nc3nccc(N4CCNCC4)c3)C)ccc1
0.275081	Clc1cc(NS(=O)(=O)c2c(ccc(c2)C(=O)Nc3nccc(N4CCNCC4)c3)C)ccc1
0.275081	Clc1cc(NS(=O)(=O)c2c(ccc(c2)C(=O)Nc3nccc(N4CCNCC4)c3)C)ccc1
0.275081	Clc1cc(NS(=O)(=O)c2c(ccc(c2)C(=O)Nc3nccc(N4CCNCC4)c3)C)ccc1
0.274576	Brc1ccc(cc1)C(=O)Nc2cc(NC(=O)CSC3=NN=C(N3c4ccc(Cl)cc4)c5cnccc5)ccc2
0.274576	Brc1ccc(cc1)C(=O)Nc2cc(NC(=O)CSC3=NN=C(N3c4ccc(Cl)cc4)c5cnccc5)ccc2
0.274576	Brc1ccc(cc1)C(=O)Nc2cc(NC(=O)CSC3=NN=C(N3c4ccc(Cl)cc4)c5cnccc5)ccc2
0.274576	Brc1ccc(cc1)C(=O)Nc2cc(NC(=O)CSC3=NN=C(N3c4ccc(Cl)cc4)c5cnccc5)ccc2
0.274576	Brc1ccc(cc1)C(=O)Nc2cc(NC(=O)CSC3=NN=C(N3c4ccc(Cl)cc4)c5cnccc5)ccc2
0.274576	Brc1ccc(cc1)C(=O)Nc2cc(NC(=O)CSC3=NN=C(N3c4ccc(Cl)cc4)c5cnccc5)ccc2
0.274576	Brc1ccc(cc1)C(=O)Nc2cc(NC(=O)CSC3=NN=C(N3c4ccc(Cl)cc4)c5cnccc5)ccc2
0.274576	Brc1ccc(cc1)C(=O)Nc2cc(NC(=O)CSC3=NN=C(N3c4ccc(Cl)cc4)c5cnccc5)ccc2
0.274576	Brc1ccc(cc1)C(=O)Nc2cc(NC(=O)CSC3=NN=C(N3c4ccc(Cl)cc4)c5cnccc5)ccc2
0.27305	O=C(Nc1nc(N(C)C)ccn1)Nc2c(cc(OCc3ncccc3)cc2)C
0.27305	O=C(Nc1nc(N(C)C)ccn1)Nc2c(cc(OCc3ncccc3)cc2)C
0.27305	O=C(Nc1nc(N(C)C)ccn1)Nc2c(cc(OCc3ncccc3)cc2)C
0.27305	O=C(Nc1nc(N(C)C)ccn1)Nc2c(cc(OCc3ncccc3)cc2)C
0.27305	O=C(Nc1nc(N(C)C)ccn1)Nc2c(cc(OCc3ncccc3)cc2)C
0.27305	O=C(Nc1nc(N(C)C)ccn1)Nc2c(cc(OCc3ncccc3)cc2)C
0.27305	O=C(Nc1nc(N(C)C)ccn1)Nc2c(cc(OCc3ncccc3)cc2)C
0.27305	O=C(Nc1nc(N(C)C)ccn1)Nc2c(cc(OCc3ncccc3)cc2)C
0.27305	O=C(Nc1nc(N(C)C)ccn1)Nc2c(cc(OCc3ncccc3)cc2)C
0.27305	O=C(Nc1nc(N(C)C)ccn1)Nc2c(cc(OCc3ncccc3)cc2)C
0.272727	S(=O)(=O)(NC(=O)c1cc(NC(=O)Nc2ccccc2)c(cc1)C)c3c(cc(cc3CC)CC)CC
0.272727	S(=O)(=O)(NC(=O)c1cc(NC(=O)Nc2ccccc2)c(cc1)C)c3c(cc(cc3CC)CC)CC
0.272727	S(=O)(=O)(NC(=O)c1cc(NC(=O)Nc2ccccc2)c(cc1)C)c3c(cc(cc3CC)CC)CC
0.272727	Clc1cc(ccc1)C(=O)Nc2cc(c(NC(=O)C(=O)Nc3cc(ccc3)C4CCOCC4)cc2)C
0.272727	Clc1cc(ccc1)C(=O)Nc2cc(c(NC(=O)C(=O)Nc3cc(ccc3)C4CCOCC4)cc2)C
0.272727	Clc1cc(ccc1)C(=O)Nc2cc(c(NC(=O)C(=O)Nc3cc(ccc3)C4CCOCC4)cc2)C
0.272727	Clc1cc(ccc1)C(=O)Nc2cc(c(NC(=O)C(=O)Nc3cc(ccc3)C4CCOCC4)cc2)C
0.272727	Clc1cc(ccc1)C(=O)Nc2cc(c(NC(=O)C(=O)Nc3cc(ccc3)C4CCOCC4)cc2)C
0.272727	Clc1cc(ccc1)C(=O)Nc2cc(c(NC(=O)C(=O)Nc3cc(ccc3)C4CCOCC4)cc2)C
0.272727	Clc1cc(ccc1)C(=O)Nc2cc(c(NC(=O)C(=O)Nc3cc(ccc3)C4CCOCC4)cc2)C
0.272727	Clc1cc(ccc1)C(=O)Nc2cc(c(NC(=O)C(=O)Nc3cc(ccc3)C4CCOCC4)cc2)C
0.272727	Clc1cc(ccc1)C(=O)Nc2cc(c(NC(=O)C(=O)Nc3cc(ccc3)C4CCOCC4)cc2)C
0.272727	Clc1cc(ccc1)C(=O)Nc2cc(c(NC(=O)C(=O)Nc3cc(ccc3)C4CCOCC4)cc2)C
0.272401	O=C(Nc1cc(NC(=O)C(=O)N2CCC(Cc3ncccc3)CC2)ccc1)c4cnccc4
0.272401	O=C(Nc1cc(NC(=O)C(=O)N2CCC(Cc3ncccc3)CC2)ccc1)c4cnccc4
0.272401	O=C(Nc1cc(NC(=O)C(=O)N2CCC(Cc3ncccc3)CC2)ccc1)c4cnccc4
0.272401	O=C(Nc1cc(NC(=O)C(=O)N2CCC(Cc3ncccc3)CC2)ccc1)c4cnccc4
0.272401	O=C(Nc1cc(NC(=O)C(=O)N2CCC(Cc3ncccc3)CC2)ccc1)c4cnccc4
0.272401	O=C(Nc1cc(NC(=O)C(=O)N2CCC(Cc3ncccc3)CC2)ccc1)c4cnccc4
0.272401	O=C(Nc1cc(NC(=O)C(=O)N2CCC(Cc3ncccc3)CC2)ccc1)c4cnccc4
0.272401	O=C(Nc1cc(NC(=O)C(=O)N2CCC(Cc3ncccc3)CC2)ccc1)c4cnccc4
0.272401	O=C(Nc1cc(NC(=O)C(=O)N2CCC(Cc3ncccc3)CC2)ccc1)c4cnccc4
0.272401	O=C(Nc1cc(NC(=O)C(=O)N2CCC(Cc3ncccc3)CC2)ccc1)c4cnccc4
0.271084	S(=O)(=O)(Nc1cc(ccc1)C(=O)Nc2cc3c(N(Cc4ccccc4)CCC3)cc2)c5c(ccc(c5)C)C
0.271084	S(=O)(=O)(Nc1cc(ccc1)C(=O)Nc2cc3c(N(Cc4ccccc4)CCC3)cc2)c5c(ccc(c5)C)C
0.271084	S(=O)(=O)(Nc1cc(ccc1)C(=O)Nc2cc3c(N(Cc4ccccc4)CCC3)cc2)c5c(ccc(c5)C)C
0.271084	S(=O)(=O)(Nc1cc(ccc1)C(=O)Nc2cc3c(N(Cc4ccccc4)CCC3)cc2)c5c(ccc(c5)C)C
0.271084	S(=O)(=O)(Nc1cc(ccc1)C(=O)Nc2cc3c(N(Cc4ccccc4)CCC3)cc2)c5c(ccc(c5)C)C
0.271084	S(=O)(=O)(Nc1cc(ccc1)C(=O)Nc2cc3c(N(Cc4ccccc4)CCC3)cc2)c5c(ccc(c5)C)C
0.271084	S(=O)(=O)(Nc1cc(ccc1)C(=O)Nc2cc3c(N(Cc4ccccc4)CCC3)cc2)c5c(ccc(c5)C)C
0.271084	S(=O)(=O)(Nc1cc(ccc1)C(=O)Nc2cc3c(N(Cc4ccccc4)CCC3)cc2)c5c(ccc(c5)C)C
0.271084	S(=O)(=O)(Nc1cc(ccc1)C(=O)Nc2cc3c(N(Cc4ccccc4)CCC3)cc2)c5c(ccc(c5)C)C
0.271084	S(=O)(=O)(Nc1cc(ccc1)C(=O)Nc2cc3c(N(Cc4ccccc4)CCC3)cc2)c5c(ccc(c5)C)C
0.271028	Oc1c(ccc(c2cnccc2)c1)C
0.271028	Oc1c(ccc(c2cnccc2)c1)C
0.271028	Oc1c(ccc(c2cnccc2)c1)C
0.271028	Oc1c(ccc(c2cnccc2)c1)C
0.271028	Oc1c(ccc(c2cnccc2)c1)C
0.271028	Oc1c(ccc(c2cnccc2)c1)C
0.271028	Oc1c(ccc(c2cnccc2)c1)C
0.271028	Oc1c(ccc(c2cnccc2)c1)C
0.271028	Oc1c(ccc(c2cnccc2)c1)C
0.271028	Oc1c(ccc(c2cnccc2)c1)C
0.270992	O=C(OCCOCC)N1CCC(c2nc(c3cnccc3)ccn2)CC1
0.270992	O=C(OCCOCC)N1CCC(c2nc(c3cnccc3)ccn2)CC1
0.270992	O=C(OCCOCC)N1CCC(c2nc(c3cnccc3)ccn2)CC1
0.270992	O=C(OCCOCC)N1CCC(c2nc(c3cnccc3)ccn2)CC1
0.270992	O=C(OCCOCC)N1CCC(c2nc(c3cnccc3)ccn2)CC1
0.270992	O=C(OCCOCC)N1CCC(c2nc(c3cnccc3)ccn2)CC1
0.270548	Clc1ccc(cc1)C=2C=NN(c3ccc(cc3)C(=O)Nc4c(cc(cc4)C(F)(F)C(F)(F)F)C)C2
0.270548	Clc1ccc(cc1)C=2C=NN(c3ccc(cc3)C(=O)Nc4c(cc(cc4)C(F)(F)C(F)(F)F)C)C2
0.270548	Clc1ccc(cc1)C=2C=NN(c3ccc(cc3)C(=O)Nc4c(cc(cc4)C(F)(F)C(F)(F)F)C)C2
0.270548	Clc1ccc(cc1)C=2C=NN(c3ccc(cc3)C(=O)Nc4c(cc(cc4)C(F)(F)C(F)(F)F)C)C2
0.270548	Clc1ccc(cc1)C=2C=NN(c3ccc(cc3)C(=O)Nc4c(cc(cc4)C(F)(F)C(F)(F)F)C)C2
0.270548	Clc1ccc(cc1)C=2C=NN(c3ccc(cc3)C(=O)Nc4c(cc(cc4)C(F)(F)C(F)(F)F)C)C2
0.270548	Clc1ccc(cc1)C=2C=NN(c3ccc(cc3)C(=O)Nc4c(cc(cc4)C(F)(F)C(F)(F)F)C)C2
0.270548	Clc1ccc(cc1)C=2C=NN(c3ccc(cc3)C(=O)Nc4c(cc(cc4)C(F)(F)C(F)(F)F)C)C2
0.270548	Clc1ccc(cc1)C=2C=NN(c3ccc(cc3)C(=O)Nc4c(cc(cc4)C(F)(F)C(F)(F)F)C)C2
0.270492	Brc1ccc(cc1)C(=O)NCCCNC(=O)C(=O)Nc2cc(NC(=O)c3cnccc3)ccc2
0.270492	Brc1ccc(cc1)C(=O)NCCCNC(=O)C(=O)Nc2cc(NC(=O)c3cnccc3)ccc2
0.270492	Brc1ccc(cc1)C(=O)NCCCNC(=O)C(=O)Nc2cc(NC(=O)c3cnccc3)ccc2
0.270492	Brc1ccc(cc1)C(=O)NCCCNC(=O)C(=O)Nc2cc(NC(=O)c3cnccc3)ccc2
0.270492	Brc1ccc(cc1)C(=O)NCCCNC(=O)C(=O)Nc2cc(NC(=O)c3cnccc3)ccc2
0.270492	Brc1ccc(cc1)C(=O)NCCCNC(=O)C(=O)Nc2cc(NC(=O)c3cnccc3)ccc2
0.270492	Brc1ccc(cc1)C(=O)NCCCNC(=O)C(=O)Nc2cc(NC(=O)c3cnccc3)ccc2
0.270492	Brc1ccc(cc1)C(=O)NCCCNC(=O)C(=O)Nc2cc(NC(=O)c3cnccc3)ccc2
0.270492	Brc1ccc(cc1)C(=O)NCCCNC(=O)C(=O)Nc2cc(NC(=O)c3cnccc3)ccc2
0.270492	Brc1ccc(cc1)C(=O)NCCCNC(=O)C(=O)Nc2cc(NC(=O)c3cnccc3)ccc2
0.270463	S1C(=NC=C1)Nc2cc(ccc2)C(=O)Nc3cc4c(cc3)CCCC=C4
0.270463	S1C(=NC=C1)Nc2cc(ccc2)C(=O)Nc3cc4c(cc3)CCCC=C4
0.270463	S1C(=NC=C1)Nc2cc(ccc2)C(=O)Nc3cc4c(cc3)CCCC=C4
0.270463	S1C(=NC=C1)Nc2cc(ccc2)C(=O)Nc3cc4c(cc3)CCCC=C4
0.270463	S1C(=NC=C1)Nc2cc(ccc2)C(=O)Nc3cc4c(cc3)CCCC=C4
0.270463	S1C(=NC=C1)Nc2cc(ccc2)C(=O)Nc3cc4c(cc3)CCCC=C4
0.270463	S1C(=NC=C1)Nc2cc(ccc2)C(=O)Nc3cc4c(cc3)CCCC=C4
0.270463	S1C(=NC=C1)Nc2cc(ccc2)C(=O)Nc3cc4c(cc3)CCCC=C4
0.270463	S1C(=NC=C1)Nc2cc(ccc2)C(=O)Nc3cc4c(cc3)CCCC=C4
0.270463	S1C(=NC=C1)Nc2cc(ccc2)C(=O)Nc3cc4c(cc3)CCCC=C4
0.27037	Ic1cc(NC(=O)C(=O)NCc2c(cccc2)CN3CCOCC3)c(cc1)C
0.27037	Ic1cc(NC(=O)C(=O)NCc2c(cccc2)CN3CCOCC3)c(cc1)C
0.27037	Ic1cc(NC(=O)C(=O)NCc2c(cccc2)CN3CCOCC3)c(cc1)C
0.27037	Ic1cc(NC(=O)C(=O)NCc2c(cccc2)CN3CCOCC3)c(cc1)C
0.27037	Ic1cc(NC(=O)C(=O)NCc2c(cccc2)CN3CCOCC3)c(cc1)C
0.27037	Ic1cc(NC(=O)C(=O)NCc2c(cccc2)CN3CCOCC3)c(cc1)C
0.27037	Ic1cc(NC(=O)C(=O)NCc2c(cccc2)CN3CCOCC3)c(cc1)C
0.27037	Ic1cc(NC(=O)C(=O)NCc2c(cccc2)CN3CCOCC3)c(cc1)C
0.27037	Ic1cc(NC(=O)C(=O)NCc2c(cccc2)CN3CCOCC3)c(cc1)C
0.27037	Ic1cc(NC(=O)C(=O)NCc2c(cccc2)CN3CCOCC3)c(cc1)C
0.27027	O=C(N1CCN(c2c(OCCOC)cccc2)CC1)c3cc(Nc4nc(ccn4)C)ccc3
0.269231	O=C(Nc1cc(NC(=O)C(=O)N2CC(C2)Cc3ccccc3)ccc1)c4cnccc4
0.269231	O=C(Nc1cc(NC(=O)C(=O)N2CC(C2)Cc3ccccc3)ccc1)c4cnccc4
0.269231	O=C(Nc1cc(NC(=O)C(=O)N2CC(C2)Cc3ccccc3)ccc1)c4cnccc4
0.269231	O=C(Nc1cc(NC(=O)C(=O)N2CC(C2)Cc3ccccc3)ccc1)c4cnccc4
0.269231	O=C(Nc1cc(NC(=O)C(=O)N2CC(C2)Cc3ccccc3)ccc1)c4cnccc4
0.269231	O=C(Nc1cc(NC(=O)C(=O)N2CC(C2)Cc3ccccc3)ccc1)c4cnccc4
0.269231	O=C(Nc1cc(NC(=O)C(=O)N2CC(C2)Cc3ccccc3)ccc1)c4cnccc4
0.269231	O=C(Nc1cc(NC(=O)C(=O)N2CC(C2)Cc3ccccc3)ccc1)c4cnccc4
0.269231	O=C(Nc1cc(NC(=O)C(=O)N2CC(C2)Cc3ccccc3)ccc1)c4cnccc4
0.269231	O=C(Nc1cc(NC(=O)C(=O)N2CC(C2)Cc3ccccc3)ccc1)c4cnccc4
0.269231	S(=O)(=O)(N1CCC(c2nc(c3cnccc3)ccn2)CC1)c4c([N+]([O-])=O)cc(cc4)CCC(=O)OC
0.269231	S(=O)(=O)(N1CCC(c2nc(c3cnccc3)ccn2)CC1)c4c([N+]([O-])=O)cc(cc4)CCC(=O)OC
0.269231	S(=O)(=O)(N1CCC(c2nc(c3cnccc3)ccn2)CC1)c4c([N+]([O-])=O)cc(cc4)CCC(=O)OC
0.269231	S(=O)(=O)(N1CCC(c2nc(c3cnccc3)ccn2)CC1)c4c([N+]([O-])=O)cc(cc4)CCC(=O)OC
0.269231	S(=O)(=O)(N1CCC(c2nc(c3cnccc3)ccn2)CC1)c4c([N+]([O-])=O)cc(cc4)CCC(=O)OC
0.268966	O=C(OCC(=O)NCc1ccc(cc1)CN2CCCC2)c3c(O)ccc(NC(=O)c4cc(OC)cc(OC)c4)c3
0.268966	O=C(OCC(=O)NCc1ccc(cc1)CN2CCCC2)c3c(O)ccc(NC(=O)c4cc(OC)cc(OC)c4)c3
0.268939	Fc1ccc(cc1)CN2N=CC(NC(=O)C(=O)Nc3cc(NC(=O)c4cnccc4)ccc3)=C2
0.268939	Fc1ccc(cc1)CN2N=CC(NC(=O)C(=O)Nc3cc(NC(=O)c4cnccc4)ccc3)=C2
0.268456	S1C(C(=O)Nc2c(cc(cc2)C(=O)NNc3nccc(c3)C(=O)NCC4CCCCC4)C)=CC=C1
0.267559	Clc1cc(NC(=O)N2CCC(C=3ON=C(N3)c4ncccc4)CC2)c(cc1)C
0.267559	Clc1cc(NC(=O)N2CCC(C=3ON=C(N3)c4ncccc4)CC2)c(cc1)C
0.267559	Clc1cc(NC(=O)N2CCC(C=3ON=C(N3)c4ncccc4)CC2)c(cc1)C
0.267559	Clc1cc(NC(=O)N2CCC(C=3ON=C(N3)c4ncccc4)CC2)c(cc1)C
0.267559	Clc1cc(NC(=O)N2CCC(C=3ON=C(N3)c4ncccc4)CC2)c(cc1)C
0.267559	Clc1cc(NC(=O)N2CCC(C=3ON=C(N3)c4ncccc4)CC2)c(cc1)C
0.267559	Clc1cc(NC(=O)N2CCC(C=3ON=C(N3)c4ncccc4)CC2)c(cc1)C
0.267559	Clc1cc(NC(=O)N2CCC(C=3ON=C(N3)c4ncccc4)CC2)c(cc1)C
0.267559	Clc1cc(NC(=O)N2CCC(C=3ON=C(N3)c4ncccc4)CC2)c(cc1)C
0.267559	Clc1cc(NC(=O)N2CCC(C=3ON=C(N3)c4ncccc4)CC2)c(cc1)C
0.267559	O=C(Nc1cc(c(N2C(=O)CCC2)cc1)C)c3ccc(Nc4c(cccc4)C(C)C)cc3
0.267559	O=C(Nc1cc(c(N2C(=O)CCC2)cc1)C)c3ccc(Nc4c(cccc4)C(C)C)cc3
0.267559	O=C(Nc1cc(c(N2C(=O)CCC2)cc1)C)c3ccc(Nc4c(cccc4)C(C)C)cc3
0.267559	O=C(Nc1cc(c(N2C(=O)CCC2)cc1)C)c3ccc(Nc4c(cccc4)C(C)C)cc3
0.267559	O=C(Nc1cc(c(N2C(=O)CCC2)cc1)C)c3ccc(Nc4c(cccc4)C(C)C)cc3
0.267559	O=C(Nc1cc(c(N2C(=O)CCC2)cc1)C)c3ccc(Nc4c(cccc4)C(C)C)cc3
0.267559	O=C(Nc1cc(c(N2C(=O)CCC2)cc1)C)c3ccc(Nc4c(cccc4)C(C)C)cc3
0.267559	O=C(Nc1cc(c(N2C(=O)CCC2)cc1)C)c3ccc(Nc4c(cccc4)C(C)C)cc3
0.267559	O=C(Nc1cc(c(N2C(=O)CCC2)cc1)C)c3ccc(Nc4c(cccc4)C(C)C)cc3
0.267559	O=C(Nc1cc(c(N2C(=O)CCC2)cc1)C)c3ccc(Nc4c(cccc4)C(C)C)cc3
0.267241	O=C(NCC1CC1)c2cc(NC=O)c(cc2)C
0.267241	O=C(NCC1CC1)c2cc(NC=O)c(cc2)C
0.267241	O=C(NCC1CC1)c2cc(NC=O)c(cc2)C
0.267241	O=C(NCC1CC1)c2cc(NC=O)c(cc2)C
0.267241	O=C(NCC1CC1)c2cc(NC=O)c(cc2)C
0.267241	O=C(NCC1CC1)c2cc(NC=O)c(cc2)C
0.267241	O=C(NCC1CC1)c2cc(NC=O)c(cc2)C
0.267241	O=C(NCC1CC1)c2cc(NC=O)c(cc2)C
0.267241	O=C(NCC1CC1)c2cc(NC=O)c(cc2)C
0.267241	O=C(NCC1CC1)c2cc(NC=O)c(cc2)C
0.267176	FC(F)(F)c1cc(NC(=O)c2cc(OCCC)c(OCCC)cc2)c(cc1)C
0.267176	FC(F)(F)c1cc(NC(=O)c2cc(OCCC)c(OCCC)cc2)c(cc1)C
0.267176	FC(F)(F)c1cc(NC(=O)c2cc(OCCC)c(OCCC)cc2)c(cc1)C
0.267176	FC(F)(F)c1cc(NC(=O)c2cc(OCCC)c(OCCC)cc2)c(cc1)C
0.267176	FC(F)(F)c1cc(NC(=O)c2cc(OCCC)c(OCCC)cc2)c(cc1)C
0.267176	FC(F)(F)c1cc(NC(=O)c2cc(OCCC)c(OCCC)cc2)c(cc1)C
0.266932	Ic1cc(NC(=O)C(=O)NCCCNC(=O)c2ccc(Br)cc2)c(cc1)C
0.266932	Ic1cc(NC(=O)C(=O)NCCCNC(=O)c2ccc(Br)cc2)c(cc1)C
0.266932	Ic1cc(NC(=O)C(=O)NCCCNC(=O)c2ccc(Br)cc2)c(cc1)C
0.266932	Ic1cc(NC(=O)C(=O)NCCCNC(=O)c2ccc(Br)cc2)c(cc1)C
0.266932	Ic1cc(NC(=O)C(=O)NCCCNC(=O)c2ccc(Br)cc2)c(cc1)C
0.266932	Ic1cc(NC(=O)C(=O)NCCCNC(=O)c2ccc(Br)cc2)c(cc1)C
0.266932	Ic1cc(NC(=O)C(=O)NCCCNC(=O)c2ccc(Br)cc2)c(cc1)C
0.266932	Ic1cc(NC(=O)C(=O)NCCCNC(=O)c2ccc(Br)cc2)c(cc1)C
0.266932	Ic1cc(NC(=O)C(=O)NCCCNC(=O)c2ccc(Br)cc2)c(cc1)C
0.266932	Ic1cc(NC(=O)C(=O)NCCCNC(=O)c2ccc(Br)cc2)c(cc1)C
0.266447	O=C(Nc1c(ccc(c1)C(=O)NC=2N(N=C(C2)C)c3c(cc(cc3)C)C)C)Nc4ccccc4
0.266447	O=C(Nc1c(ccc(c1)C(=O)NC=2N(N=C(C2)C)c3c(cc(cc3)C)C)C)Nc4ccccc4
0.266423	S1C(=NC(=C1)C)Nc2ccc(cc2)C(=O)NC3CN(Cc4ccccc4)CCCC3
0.266423	S1C(=NC(=C1)C)Nc2ccc(cc2)C(=O)NC3CN(Cc4ccccc4)CCCC3
0.266423	S1C(=NC(=C1)C)Nc2ccc(cc2)C(=O)NC3CN(Cc4ccccc4)CCCC3
0.266423	S1C(=NC(=C1)C)Nc2ccc(cc2)C(=O)NC3CN(Cc4ccccc4)CCCC3
0.266423	S1C(=NC(=C1)C)Nc2ccc(cc2)C(=O)NC3CN(Cc4ccccc4)CCCC3
0.266423	S1C(=NC(=C1)C)Nc2ccc(cc2)C(=O)NC3CN(Cc4ccccc4)CCCC3
0.266423	S1C(=NC(=C1)C)Nc2ccc(cc2)C(=O)NC3CN(Cc4ccccc4)CCCC3
0.266423	S1C(=NC(=C1)C)Nc2ccc(cc2)C(=O)NC3CN(Cc4ccccc4)CCCC3
0.266423	S1C(=NC(=C1)C)Nc2ccc(cc2)C(=O)NC3CN(Cc4ccccc4)CCCC3
0.266423	S1C(=NC(=C1)C)Nc2ccc(cc2)C(=O)NC3CN(Cc4ccccc4)CCCC3
0.265625	Fc1c(NC(=O)C2CC2)cc(NC(=O)c3ccc(Oc4ccc(OC(F)(F)F)cc4)cc3)cc1
0.265625	Fc1c(NC(=O)C2CC2)cc(NC(=O)c3ccc(Oc4ccc(OC(F)(F)F)cc4)cc3)cc1
0.265625	Fc1c(NC(=O)C2CC2)cc(NC(=O)c3ccc(Oc4ccc(OC(F)(F)F)cc4)cc3)cc1
0.265625	Fc1c(NC(=O)C2CC2)cc(NC(=O)c3ccc(Oc4ccc(OC(F)(F)F)cc4)cc3)cc1
0.265625	Fc1c(NC(=O)C2CC2)cc(NC(=O)c3ccc(Oc4ccc(OC(F)(F)F)cc4)cc3)cc1
0.265625	Fc1c(NC(=O)C2CC2)cc(NC(=O)c3ccc(Oc4ccc(OC(F)(F)F)cc4)cc3)cc1
0.265625	Fc1c(NC(=O)C2CC2)cc(NC(=O)c3ccc(Oc4ccc(OC(F)(F)F)cc4)cc3)cc1
0.265625	Fc1c(NC(=O)C2CC2)cc(NC(=O)c3ccc(Oc4ccc(OC(F)(F)F)cc4)cc3)cc1
0.265625	Fc1c(NC(=O)C2CC2)cc(NC(=O)c3ccc(Oc4ccc(OC(F)(F)F)cc4)cc3)cc1
0.265625	Fc1c(NC(=O)C2CC2)cc(NC(=O)c3ccc(Oc4ccc(OC(F)(F)F)cc4)cc3)cc1
0.264925	O=C(Nc1cc(ccc1)CN2CCC(O)CC2)C=3C=NN(C3)C4CCCC4
0.264925	O=C(Nc1cc(ccc1)CN2CCC(O)CC2)C=3C=NN(C3)C4CCCC4
0.264925	O=C(Nc1cc(ccc1)CN2CCC(O)CC2)C=3C=NN(C3)C4CCCC4
0.264925	O=C(Nc1cc(ccc1)CN2CCC(O)CC2)C=3C=NN(C3)C4CCCC4
0.264925	O=C(Nc1cc(ccc1)CN2CCC(O)CC2)C=3C=NN(C3)C4CCCC4
0.264798	O=C(NC1=C(N2N=CN=C2)N(N=C1C)C)c3cc(Nc4nc(ccn4)C)ccc3
0.264798	O=C(NC1=C(N2N=CN=C2)N(N=C1C)C)c3cc(Nc4nc(ccn4)C)ccc3
0.264605	O=C(Nc1c(cc(cc1)C)C)CN2CC(C3=NC(=NN3)c4ccccc4)CCC2
0.264605	O=C(Nc1c(cc(cc1)C)C)CN2CC(C3=NC(=NN3)c4ccccc4)CCC2
0.264605	O=C(Nc1c(cc(cc1)C)C)CN2CC(C3=NC(=NN3)c4ccccc4)CCC2
0.264605	O=C(Nc1c(cc(cc1)C)C)CN2CC(C3=NC(=NN3)c4ccccc4)CCC2
0.264605	O=C(Nc1c(cc(cc1)C)C)CN2CC(C3=NC(=NN3)c4ccccc4)CCC2
0.264605	O=C(Nc1c(cc(cc1)C)C)CN2CC(C3=NC(=NN3)c4ccccc4)CCC2
0.264605	O=C(Nc1c(cc(cc1)C)C)CN2CC(C3=NC(=NN3)c4ccccc4)CCC2
0.264605	O=C(Nc1c(cc(cc1)C)C)CN2CC(C3=NC(=NN3)c4ccccc4)CCC2
0.264605	O=C(Nc1c(cc(cc1)C)C)CN2CC(C3=NC(=NN3)c4ccccc4)CCC2
0.264605	O=C(Nc1c(cc(cc1)C)C)CN2CC(C3=NC(=NN3)c4ccccc4)CCC2
0.264591	S1C(C(=O)Nc2c(cc(cc2)C(=O)NCC)C)=CC=C1CC
0.264574	O=C(O)c1ccc(Nc2nc(OC)ccn2)cc1
0.264574	O=C(O)c1ccc(Nc2nc(OC)ccn2)cc1
0.264095	O=C(OCC1c2c(c3c1cccc3)cccc2)Nc4cc(c(cc4)C(=O)NC5CN(Cc6ccccc6)CCCC5)C
0.264095	O=C(OCC1c2c(c3c1cccc3)cccc2)Nc4cc(c(cc4)C(=O)NC5CN(Cc6ccccc6)CCCC5)C
0.264095	O=C(OCC1c2c(c3c1cccc3)cccc2)Nc4cc(c(cc4)C(=O)NC5CN(Cc6ccccc6)CCCC5)C
0.264095	O=C(OCC1c2c(c3c1cccc3)cccc2)Nc4cc(c(cc4)C(=O)NC5CN(Cc6ccccc6)CCCC5)C
0.264095	O=C(OCC1c2c(c3c1cccc3)cccc2)Nc4cc(c(cc4)C(=O)NC5CN(Cc6ccccc6)CCCC5)C
0.264095	O=C(OCC1c2c(c3c1cccc3)cccc2)Nc4cc(c(cc4)C(=O)NC5CN(Cc6ccccc6)CCCC5)C
0.264095	O=C(OCC1c2c(c3c1cccc3)cccc2)Nc4cc(c(cc4)C(=O)NC5CN(Cc6ccccc6)CCCC5)C
0.264095	O=C(OCC1c2c(c3c1cccc3)cccc2)Nc4cc(c(cc4)C(=O)NC5CN(Cc6ccccc6)CCCC5)C
0.264095	O=C(OCC1c2c(c3c1cccc3)cccc2)Nc4cc(c(cc4)C(=O)NC5CN(Cc6ccccc6)CCCC5)C
0.264095	O=C(OCC1c2c(c3c1cccc3)cccc2)Nc4cc(c(cc4)C(=O)NC5CN(Cc6ccccc6)CCCC5)C
0.264	Fc1c(OC(F)F)ccc(c1)C(=O)Nc2cc(ccc2)C(=O)Nc3ccncc3
0.264	Fc1c(OC(F)F)ccc(c1)C(=O)Nc2cc(ccc2)C(=O)Nc3ccncc3
0.264	Fc1c(OC(F)F)ccc(c1)C(=O)Nc2cc(ccc2)C(=O)Nc3ccncc3
0.264	Fc1c(OC(F)F)ccc(c1)C(=O)Nc2cc(ccc2)C(=O)Nc3ccncc3
0.264	Fc1c(OC(F)F)ccc(c1)C(=O)Nc2cc(ccc2)C(=O)Nc3ccncc3
0.264	Fc1c(OC(F)F)ccc(c1)C(=O)Nc2cc(ccc2)C(=O)Nc3ccncc3
0.264	Fc1c(OC(F)F)ccc(c1)C(=O)Nc2cc(ccc2)C(=O)Nc3ccncc3
0.264	Fc1c(OC(F)F)ccc(c1)C(=O)Nc2cc(ccc2)C(=O)Nc3ccncc3
0.264	Fc1c(OC(F)F)ccc(c1)C(=O)Nc2cc(ccc2)C(=O)Nc3ccncc3
0.264	Fc1c(OC(F)F)ccc(c1)C(=O)Nc2cc(ccc2)C(=O)Nc3ccncc3
0.263941	O=C(Nc1c(cc(cc1)C(C)C)C)NCc2cc(ccc2)CN3CCC(CC3)C
0.263941	O=C(Nc1c(cc(cc1)C(C)C)C)NCc2cc(ccc2)CN3CCC(CC3)C
0.263941	O=C(Nc1c(cc(cc1)C(C)C)C)NCc2cc(ccc2)CN3CCC(CC3)C
0.263941	O=C(Nc1c(cc(cc1)C(C)C)C)NCc2cc(ccc2)CN3CCC(CC3)C
0.263941	O=C(Nc1c(cc(cc1)C(C)C)C)NCc2cc(ccc2)CN3CCC(CC3)C
0.263941	O=C(Nc1c(cc(cc1)C(C)C)C)NCc2cc(ccc2)CN3CCC(CC3)C
0.263941	O=C(Nc1c(cc(cc1)C(C)C)C)NCc2cc(ccc2)CN3CCC(CC3)C
0.263941	O=C(Nc1c(cc(cc1)C(C)C)C)NCc2cc(ccc2)CN3CCC(CC3)C
0.263941	O=C(Nc1c(cc(cc1)C(C)C)C)NCc2cc(ccc2)CN3CCC(CC3)C
0.263941	O=C(Nc1c(cc(cc1)C(C)C)C)NCc2cc(ccc2)CN3CCC(CC3)C
0.263538	O=C(NCC(=O)N)c1cc(NCc2cc(c(Oc3cnccc3)cc2)C)ccc1
0.263538	O=C(NCC(=O)N)c1cc(NCc2cc(c(Oc3cnccc3)cc2)C)ccc1
0.263538	O=C(NCC(=O)N)c1cc(NCc2cc(c(Oc3cnccc3)cc2)C)ccc1
0.263538	O=C(NCC(=O)N)c1cc(NCc2cc(c(Oc3cnccc3)cc2)C)ccc1
0.263538	O=C(NCC(=O)N)c1cc(NCc2cc(c(Oc3cnccc3)cc2)C)ccc1
0.263538	O=C(NCC(=O)N)c1cc(NCc2cc(c(Oc3cnccc3)cc2)C)ccc1
0.263538	O=C(NCC(=O)N)c1cc(NCc2cc(c(Oc3cnccc3)cc2)C)ccc1
0.263538	O=C(NCC(=O)N)c1cc(NCc2cc(c(Oc3cnccc3)cc2)C)ccc1
0.263538	O=C(NCC(=O)N)c1cc(NCc2cc(c(Oc3cnccc3)cc2)C)ccc1
0.263538	O=C(NCC(=O)N)c1cc(NCc2cc(c(Oc3cnccc3)cc2)C)ccc1
0.263158	O=C(N)c1cc(NC(=O)C=O)c(cc1)C
0.263158	O=C(N)c1cc(NC(=O)C=O)c(cc1)C
0.263158	Clc1cc(c2cc(c(NC(=O)C(=O)N3CCN(c4ccc(cc4)C(=O)N)CC3)cc2)C)ccc1
0.263158	Clc1cc(c2cc(c(NC(=O)C(=O)N3CCN(c4ccc(cc4)C(=O)N)CC3)cc2)C)ccc1
0.263158	Clc1cc(c2cc(c(NC(=O)C(=O)N3CCN(c4ccc(cc4)C(=O)N)CC3)cc2)C)ccc1
0.263158	Clc1cc(c2cc(c(NC(=O)C(=O)N3CCN(c4ccc(cc4)C(=O)N)CC3)cc2)C)ccc1
0.263158	Clc1cc(c2cc(c(NC(=O)C(=O)N3CCN(c4ccc(cc4)C(=O)N)CC3)cc2)C)ccc1
0.263158	Clc1cc(c2cc(c(NC(=O)C(=O)N3CCN(c4ccc(cc4)C(=O)N)CC3)cc2)C)ccc1
0.263158	Clc1cc(c2cc(c(NC(=O)C(=O)N3CCN(c4ccc(cc4)C(=O)N)CC3)cc2)C)ccc1
0.263158	Clc1cc(c2cc(c(NC(=O)C(=O)N3CCN(c4ccc(cc4)C(=O)N)CC3)cc2)C)ccc1
0.263158	Clc1cc(c2cc(c(NC(=O)C(=O)N3CCN(c4ccc(cc4)C(=O)N)CC3)cc2)C)ccc1
0.263158	Clc1cc(c2cc(c(NC(=O)C(=O)N3CCN(c4ccc(cc4)C(=O)N)CC3)cc2)C)ccc1
0.263158	Clc1nc(cc(c1)C)CNC(=O)C(=O)Nc2cc(NC(=O)c3cnccc3)ccc2
0.263158	Clc1nc(cc(c1)C)CNC(=O)C(=O)Nc2cc(NC(=O)c3cnccc3)ccc2
0.262238	FC(F)(F)C(F)(c1cc(c(NC(=O)c2ccc(Nc3c(cccc3)C(C)C)cc2)cc1)C)C(F)(F)F
0.261981	S(=O)(=O)(N1CCN(Cc2ccccc2)CC1)c3c(F)ccc(c3)C(=O)NC4C(c5cnccc5)C4
0.261905	O=C(Nc1cc(NC(=O)C(=O)Nc2c(c(OCc3c(OC)cccc3)ccc2)C)ccc1)c4cnccc4
0.261745	Brc1cc(ccc1)COc2c(Cl)cc(cc2)C(=O)Nc3cc(c(N4CCNCC4)cc3)C
0.261745	Brc1cc(ccc1)COc2c(Cl)cc(cc2)C(=O)Nc3cc(c(N4CCNCC4)cc3)C
0.261745	Brc1cc(ccc1)COc2c(Cl)cc(cc2)C(=O)Nc3cc(c(N4CCNCC4)cc3)C
0.261745	Brc1cc(ccc1)COc2c(Cl)cc(cc2)C(=O)Nc3cc(c(N4CCNCC4)cc3)C
0.261745	Brc1cc(ccc1)COc2c(Cl)cc(cc2)C(=O)Nc3cc(c(N4CCNCC4)cc3)C
0.261745	Brc1cc(ccc1)COc2c(Cl)cc(cc2)C(=O)Nc3cc(c(N4CCNCC4)cc3)C
0.261745	Brc1cc(ccc1)COc2c(Cl)cc(cc2)C(=O)Nc3cc(c(N4CCNCC4)cc3)C
0.261745	Brc1cc(ccc1)COc2c(Cl)cc(cc2)C(=O)Nc3cc(c(N4CCNCC4)cc3)C
0.261745	Brc1cc(ccc1)COc2c(Cl)cc(cc2)C(=O)Nc3cc(c(N4CCNCC4)cc3)C
0.261745	Brc1cc(ccc1)COc2c(Cl)cc(cc2)C(=O)Nc3cc(c(N4CCNCC4)cc3)C
0.261649	Fc1ncc(F)cc1C(=O)Nc2c(ccc(N3CCCCC3)c2)C
0.261649	Fc1ncc(F)cc1C(=O)Nc2c(ccc(N3CCCCC3)c2)C
0.261649	Fc1ncc(F)cc1C(=O)Nc2c(ccc(N3CCCCC3)c2)C
0.261649	Fc1ncc(F)cc1C(=O)Nc2c(ccc(N3CCCCC3)c2)C
0.261649	Fc1ncc(F)cc1C(=O)Nc2c(ccc(N3CCCCC3)c2)C
0.261649	Fc1ncc(F)cc1C(=O)Nc2c(ccc(N3CCCCC3)c2)C
0.261649	Fc1ncc(F)cc1C(=O)Nc2c(ccc(N3CCCCC3)c2)C
0.261649	Fc1ncc(F)cc1C(=O)Nc2c(ccc(N3CCCCC3)c2)C
0.261649	Fc1ncc(F)cc1C(=O)Nc2c(ccc(N3CCCCC3)c2)C
0.261649	Fc1ncc(F)cc1C(=O)Nc2c(ccc(N3CCCCC3)c2)C
0.261224	O=C(Nc1c(cc(cc1)C)C)CNc2cc(c3ccccc3)ccc2
0.261224	O=C(Nc1c(cc(cc1)C)C)CNc2cc(c3ccccc3)ccc2
0.261224	O=C(Nc1c(cc(cc1)C)C)CNc2cc(c3ccccc3)ccc2
0.261224	O=C(Nc1c(cc(cc1)C)C)CNc2cc(c3ccccc3)ccc2
0.261224	O=C(Nc1c(cc(cc1)C)C)CNc2cc(c3ccccc3)ccc2
0.261224	O=C(Nc1c(cc(cc1)C)C)CNc2cc(c3ccccc3)ccc2
0.261224	O=C(Nc1c(cc(cc1)C)C)CNc2cc(c3ccccc3)ccc2
0.261017	FC(F)(F)c1nc(ncc1)Nc2cc(ccc2)C(=O)NC(C(=O)N3CCCC3)C(C)C
0.260997	O=C(Nc1cc2c(cc1)CCCC=C2)c3c4c(nc(c5cnccc5)c3)cccc4
0.260997	O=C(Nc1cc2c(cc1)CCCC=C2)c3c4c(nc(c5cnccc5)c3)cccc4
0.260997	O=C(Nc1cc2c(cc1)CCCC=C2)c3c4c(nc(c5cnccc5)c3)cccc4
0.260997	O=C(Nc1cc2c(cc1)CCCC=C2)c3c4c(nc(c5cnccc5)c3)cccc4
0.260997	O=C(Nc1cc2c(cc1)CCCC=C2)c3c4c(nc(c5cnccc5)c3)cccc4
0.260997	O=C(Nc1cc2c(cc1)CCCC=C2)c3c4c(nc(c5cnccc5)c3)cccc4
0.260997	O=C(Nc1cc2c(cc1)CCCC=C2)c3c4c(nc(c5cnccc5)c3)cccc4
0.260997	O=C(Nc1cc2c(cc1)CCCC=C2)c3c4c(nc(c5cnccc5)c3)cccc4
0.260997	O=C(Nc1cc2c(cc1)CCCC=C2)c3c4c(nc(c5cnccc5)c3)cccc4
0.260997	O=C(Nc1cc2c(cc1)CCCC=C2)c3c4c(nc(c5cnccc5)c3)cccc4
0.260714	Ic1cc(NC(=O)C(=O)NCC=2SC=C(N2)c3ccc(OC)cc3)c(cc1)C
0.260714	Ic1cc(NC(=O)C(=O)NCC=2SC=C(N2)c3ccc(OC)cc3)c(cc1)C
0.260714	Ic1cc(NC(=O)C(=O)NCC=2SC=C(N2)c3ccc(OC)cc3)c(cc1)C
0.260714	Ic1cc(NC(=O)C(=O)NCC=2SC=C(N2)c3ccc(OC)cc3)c(cc1)C
0.260714	Ic1cc(NC(=O)C(=O)NCC=2SC=C(N2)c3ccc(OC)cc3)c(cc1)C
0.260714	Ic1cc(NC(=O)C(=O)NCC=2SC=C(N2)c3ccc(OC)cc3)c(cc1)C
0.260714	Ic1cc(NC(=O)C(=O)NCC=2SC=C(N2)c3ccc(OC)cc3)c(cc1)C
0.260714	Ic1cc(NC(=O)C(=O)NCC=2SC=C(N2)c3ccc(OC)cc3)c(cc1)C
0.260714	Ic1cc(NC(=O)C(=O)NCC=2SC=C(N2)c3ccc(OC)cc3)c(cc1)C
0.260714	Ic1cc(NC(=O)C(=O)NCC=2SC=C(N2)c3ccc(OC)cc3)c(cc1)C
0.260563	Fc1c(OCc2ccccc2)c(F)cc(c1)C(=O)Nc3cc(c(N4CCNCC4)cc3)C
0.260563	Fc1c(OCc2ccccc2)c(F)cc(c1)C(=O)Nc3cc(c(N4CCNCC4)cc3)C
0.260563	Fc1c(OCc2ccccc2)c(F)cc(c1)C(=O)Nc3cc(c(N4CCNCC4)cc3)C
0.260563	Fc1c(OCc2ccccc2)c(F)cc(c1)C(=O)Nc3cc(c(N4CCNCC4)cc3)C
0.260563	Fc1c(OCc2ccccc2)c(F)cc(c1)C(=O)Nc3cc(c(N4CCNCC4)cc3)C
0.260234	Clc1c(NC(=O)c2cc(S(=O)(=O)C)ccc2)ccc(NC(=O)C(=O)NCC3(C(=O)OC)CCN(Cc4ccccc4)CC3)c1
0.260234	Clc1c(NC(=O)c2cc(S(=O)(=O)C)ccc2)ccc(NC(=O)C(=O)NCC3(C(=O)OC)CCN(Cc4ccccc4)CC3)c1
0.260234	Clc1c(NC(=O)c2cc(S(=O)(=O)C)ccc2)ccc(NC(=O)C(=O)NCC3(C(=O)OC)CCN(Cc4ccccc4)CC3)c1
0.260234	Clc1c(NC(=O)c2cc(S(=O)(=O)C)ccc2)ccc(NC(=O)C(=O)NCC3(C(=O)OC)CCN(Cc4ccccc4)CC3)c1
0.260234	Clc1c(NC(=O)c2cc(S(=O)(=O)C)ccc2)ccc(NC(=O)C(=O)NCC3(C(=O)OC)CCN(Cc4ccccc4)CC3)c1
0.260223	O=C(N1CC(O)(C1)CN)c2c(cc(NC(=O)c3ccccc3)cc2)C
0.260223	O=C(N1CC(O)(C1)CN)c2c(cc(NC(=O)c3ccccc3)cc2)C
0.260223	O=C(N1CC(O)(C1)CN)c2c(cc(NC(=O)c3ccccc3)cc2)C
0.259912	O=C(Nc1c(ccc(c1)C=O)C)Nc2ccccc2
0.259912	O=C(Nc1c(ccc(c1)C=O)C)Nc2ccccc2
0.259912	O=C(Nc1c(ccc(c1)C=O)C)Nc2ccccc2
0.259912	O=C(Nc1c(ccc(c1)C=O)C)Nc2ccccc2
0.259912	O=C(Nc1c(ccc(c1)C=O)C)Nc2ccccc2
0.259912	O=C(Nc1c(ccc(c1)C=O)C)Nc2ccccc2
0.259912	O=C(Nc1c(ccc(c1)C=O)C)Nc2ccccc2
0.259912	O=C(Nc1c(ccc(c1)C=O)C)Nc2ccccc2
0.259912	O=C(Nc1c(ccc(c1)C=O)C)Nc2ccccc2
0.259912	O=C(Nc1c(ccc(c1)C=O)C)Nc2ccccc2
0.258621	Clc1cc(c(NC(=O)COC(=O)C2=C(NC(c3ccccc3)=C2)C)cc1)C
0.258621	Clc1cc(c(NC(=O)COC(=O)C2=C(NC(c3ccccc3)=C2)C)cc1)C
0.258621	Clc1cc(c(NC(=O)COC(=O)C2=C(NC(c3ccccc3)=C2)C)cc1)C
0.258621	O=C(N1C(CCN(Cc2ccccc2)CC1)C)Nc3c(cc(cc3)C(C)C)C
0.258182	O=C(N1CC(N)CCC1)Nc2c(ccc(c2)C(=O)NCC3CC3)C
0.258182	O=C(N1CC(N)CCC1)Nc2c(ccc(c2)C(=O)NCC3CC3)C
0.258182	O=C(N1CC(N)CCC1)Nc2c(ccc(c2)C(=O)NCC3CC3)C
0.258182	O=C(N1CC(N)CCC1)Nc2c(ccc(c2)C(=O)NCC3CC3)C
0.258182	O=C(N1CC(N)CCC1)Nc2c(ccc(c2)C(=O)NCC3CC3)C
0.258182	O=C(N1CC(N)CCC1)Nc2c(ccc(c2)C(=O)NCC3CC3)C
0.258182	O=C(N1CC(N)CCC1)Nc2c(ccc(c2)C(=O)NCC3CC3)C
0.258182	O=C(N1CC(N)CCC1)Nc2c(ccc(c2)C(=O)NCC3CC3)C
0.258182	O=C(N1CC(N)CCC1)Nc2c(ccc(c2)C(=O)NCC3CC3)C
0.258182	O=C(N1CC(N)CCC1)Nc2c(ccc(c2)C(=O)NCC3CC3)C
0.25784	Clc1cc(ccc1)C(=O)Nc2cc(c(NC(=O)C(=O)NC3(C(=O)NC)CC3)cc2)C
0.25784	Clc1cc(ccc1)C(=O)Nc2cc(c(NC(=O)C(=O)NC3(C(=O)NC)CC3)cc2)C
0.25784	Clc1cc(ccc1)C(=O)Nc2cc(c(NC(=O)C(=O)NC3(C(=O)NC)CC3)cc2)C
0.25784	Clc1cc(ccc1)C(=O)Nc2cc(c(NC(=O)C(=O)NC3(C(=O)NC)CC3)cc2)C
0.25784	Clc1cc(ccc1)C(=O)Nc2cc(c(NC(=O)C(=O)NC3(C(=O)NC)CC3)cc2)C
0.25784	Clc1cc(ccc1)C(=O)Nc2cc(c(NC(=O)C(=O)NC3(C(=O)NC)CC3)cc2)C
0.257246	S(=O)(=O)(c1ccc(cc1)C(=O)Nc2cc(c(N3CCNCC3)cc2)C)CCOC
0.257246	S(=O)(=O)(c1ccc(cc1)C(=O)Nc2cc(c(N3CCNCC3)cc2)C)CCOC
0.257246	S(=O)(=O)(c1ccc(cc1)C(=O)Nc2cc(c(N3CCNCC3)cc2)C)CCOC
0.257246	S(=O)(=O)(c1ccc(cc1)C(=O)Nc2cc(c(N3CCNCC3)cc2)C)CCOC
0.257246	S(=O)(=O)(c1ccc(cc1)C(=O)Nc2cc(c(N3CCNCC3)cc2)C)CCOC
0.257246	S(=O)(=O)(c1ccc(cc1)C(=O)Nc2cc(c(N3CCNCC3)cc2)C)CCOC
0.257246	S(=O)(=O)(c1ccc(cc1)C(=O)Nc2cc(c(N3CCNCC3)cc2)C)CCOC
0.257246	S(=O)(=O)(c1ccc(cc1)C(=O)Nc2cc(c(N3CCNCC3)cc2)C)CCOC
0.257246	S(=O)(=O)(c1ccc(cc1)C(=O)Nc2cc(c(N3CCNCC3)cc2)C)CCOC
0.257246	S(=O)(=O)(c1ccc(cc1)C(=O)Nc2cc(c(N3CCNCC3)cc2)C)CCOC
0.25641	Brc1cc(NC(=O)OC(C)(C)C)c(cc1)C(=O)NCc2ccc(NC(=O)c3ccc(F)cc3)cc2
0.25641	Brc1cc(NC(=O)OC(C)(C)C)c(cc1)C(=O)NCc2ccc(NC(=O)c3ccc(F)cc3)cc2
0.25641	Brc1cc(NC(=O)OC(C)(C)C)c(cc1)C(=O)NCc2ccc(NC(=O)c3ccc(F)cc3)cc2
0.25641	Brc1cc(NC(=O)OC(C)(C)C)c(cc1)C(=O)NCc2ccc(NC(=O)c3ccc(F)cc3)cc2
0.25641	Brc1cc(NC(=O)OC(C)(C)C)c(cc1)C(=O)NCc2ccc(NC(=O)c3ccc(F)cc3)cc2
0.25641	Brc1cc(NC(=O)OC(C)(C)C)c(cc1)C(=O)NCc2ccc(NC(=O)c3ccc(F)cc3)cc2
0.25641	Brc1cc(NC(=O)OC(C)(C)C)c(cc1)C(=O)NCc2ccc(NC(=O)c3ccc(F)cc3)cc2
0.25641	Brc1cc(NC(=O)OC(C)(C)C)c(cc1)C(=O)NCc2ccc(NC(=O)c3ccc(F)cc3)cc2
0.25641	Brc1cc(NC(=O)OC(C)(C)C)c(cc1)C(=O)NCc2ccc(NC(=O)c3ccc(F)cc3)cc2
0.25641	Brc1cc(NC(=O)OC(C)(C)C)c(cc1)C(=O)NCc2ccc(NC(=O)c3ccc(F)cc3)cc2
0.25641	FC(F)(F)C(F)(F)c1cc(c(NC(=O)c2cc(N3N=CC=C3c4ccccc4)ccc2)cc1)C
0.25641	FC(F)(F)C(F)(F)c1cc(c(NC(=O)c2cc(N3N=CC=C3c4ccccc4)ccc2)cc1)C
0.25641	FC(F)(F)C(F)(F)c1cc(c(NC(=O)c2cc(N3N=CC=C3c4ccccc4)ccc2)cc1)C
0.25641	FC(F)(F)C(F)(F)c1cc(c(NC(=O)c2cc(N3N=CC=C3c4ccccc4)ccc2)cc1)C
0.25641	FC(F)(F)C(F)(F)c1cc(c(NC(=O)c2cc(N3N=CC=C3c4ccccc4)ccc2)cc1)C
0.25641	FC(F)(F)C(F)(F)c1cc(c(NC(=O)c2cc(N3N=CC=C3c4ccccc4)ccc2)cc1)C
0.25641	FC(F)(F)C(F)(F)c1cc(c(NC(=O)c2cc(N3N=CC=C3c4ccccc4)ccc2)cc1)C
0.25641	FC(F)(F)C(F)(F)c1cc(c(NC(=O)c2cc(N3N=CC=C3c4ccccc4)ccc2)cc1)C
0.256318	O=C(Nc1cc2NCCc2cc1)c3ccc(cc3)CN4N=CC(=C4)C
0.256318	O=C(Nc1cc2NCCc2cc1)c3ccc(cc3)CN4N=CC(=C4)C
0.256318	O=C(Nc1cc2NCCc2cc1)c3ccc(cc3)CN4N=CC(=C4)C
0.256318	O=C(Nc1cc2NCCc2cc1)c3ccc(cc3)CN4N=CC(=C4)C
0.256318	O=C(Nc1cc2NCCc2cc1)c3ccc(cc3)CN4N=CC(=C4)C
0.256318	O=C(Nc1cc2NCCc2cc1)c3ccc(cc3)CN4N=CC(=C4)C
0.256318	O=C(Nc1cc2NCCc2cc1)c3ccc(cc3)CN4N=CC(=C4)C
0.256318	O=C(Nc1cc2NCCc2cc1)c3ccc(cc3)CN4N=CC(=C4)C
0.256318	O=C(Nc1cc2NCCc2cc1)c3ccc(cc3)CN4N=CC(=C4)C
0.256318	O=C(Nc1cc2NCCc2cc1)c3ccc(cc3)CN4N=CC(=C4)C
0.256228	Fc1cc(NC(=O)C)c(cc1)C(=O)NCc2c(cccc2)CN3CCOCC3
0.256228	Fc1cc(NC(=O)C)c(cc1)C(=O)NCc2c(cccc2)CN3CCOCC3
0.256228	Fc1cc(NC(=O)C)c(cc1)C(=O)NCc2c(cccc2)CN3CCOCC3
0.256228	Fc1cc(NC(=O)C)c(cc1)C(=O)NCc2c(cccc2)CN3CCOCC3
0.256228	Fc1cc(NC(=O)C)c(cc1)C(=O)NCc2c(cccc2)CN3CCOCC3
0.255814	FC(F)(F)C1=NN(C=C1)Cc2ccc(cc2)C(=O)Nc3nccc(c3)C=4ON=C(N4)N
0.255814	FC(F)(F)C1=NN(C=C1)Cc2ccc(cc2)C(=O)Nc3nccc(c3)C=4ON=C(N4)N
0.255814	FC(F)(F)C1=NN(C=C1)Cc2ccc(cc2)C(=O)Nc3nccc(c3)C=4ON=C(N4)N
0.255814	FC(F)(F)C1=NN(C=C1)Cc2ccc(cc2)C(=O)Nc3nccc(c3)C=4ON=C(N4)N
0.255814	FC(F)(F)C1=NN(C=C1)Cc2ccc(cc2)C(=O)Nc3nccc(c3)C=4ON=C(N4)N
0.255814	FC(F)(F)C1=NN(C=C1)Cc2ccc(cc2)C(=O)Nc3nccc(c3)C=4ON=C(N4)N
0.255814	FC(F)(F)C1=NN(C=C1)Cc2ccc(cc2)C(=O)Nc3nccc(c3)C=4ON=C(N4)N
0.255814	FC(F)(F)C1=NN(C=C1)Cc2ccc(cc2)C(=O)Nc3nccc(c3)C=4ON=C(N4)N
0.255814	FC(F)(F)C1=NN(C=C1)Cc2ccc(cc2)C(=O)Nc3nccc(c3)C=4ON=C(N4)N
0.255814	FC(F)(F)C1=NN(C=C1)Cc2ccc(cc2)C(=O)Nc3nccc(c3)C=4ON=C(N4)N
0.255738	S(=O)(=O)(N1CCN(C(=O)C)CC1)c2c(F)ccc(c2)C(=O)Nc3c(ccc(SC)c3)C
0.255738	S(=O)(=O)(N1CCN(C(=O)C)CC1)c2c(F)ccc(c2)C(=O)Nc3c(ccc(SC)c3)C
0.255738	S(=O)(=O)(N1CCN(C(=O)C)CC1)c2c(F)ccc(c2)C(=O)Nc3c(ccc(SC)c3)C
0.255738	S(=O)(=O)(N1CCN(C(=O)C)CC1)c2c(F)ccc(c2)C(=O)Nc3c(ccc(SC)c3)C
0.255738	S(=O)(=O)(N1CCN(C(=O)C)CC1)c2c(F)ccc(c2)C(=O)Nc3c(ccc(SC)c3)C
0.255738	S(=O)(=O)(N1CCN(C(=O)C)CC1)c2c(F)ccc(c2)C(=O)Nc3c(ccc(SC)c3)C
0.255738	S(=O)(=O)(N1CCN(C(=O)C)CC1)c2c(F)ccc(c2)C(=O)Nc3c(ccc(SC)c3)C
0.255738	S(=O)(=O)(N1CCN(C(=O)C)CC1)c2c(F)ccc(c2)C(=O)Nc3c(ccc(SC)c3)C
0.255738	S(=O)(=O)(N1CCN(C(=O)C)CC1)c2c(F)ccc(c2)C(=O)Nc3c(ccc(SC)c3)C
0.255738	S(=O)(=O)(N1CCN(C(=O)C)CC1)c2c(F)ccc(c2)C(=O)Nc3c(ccc(SC)c3)C
0.254902	S(=O)(=O)(N1CCOCC1)c2cc(NC(=O)CC=3SC(=NC3c4ccc(cc4)C)c5cnccc5)c(N6CCN(CC6)C)cc2
0.254902	S(=O)(=O)(N1CCOCC1)c2cc(NC(=O)CC=3SC(=NC3c4ccc(cc4)C)c5cnccc5)c(N6CCN(CC6)C)cc2
0.254902	S(=O)(=O)(N1CCOCC1)c2cc(NC(=O)CC=3SC(=NC3c4ccc(cc4)C)c5cnccc5)c(N6CCN(CC6)C)cc2
0.254902	S(=O)(=O)(N1CCOCC1)c2cc(NC(=O)CC=3SC(=NC3c4ccc(cc4)C)c5cnccc5)c(N6CCN(CC6)C)cc2
0.254902	S(=O)(=O)(N1CCOCC1)c2cc(NC(=O)CC=3SC(=NC3c4ccc(cc4)C)c5cnccc5)c(N6CCN(CC6)C)cc2
0.254902	S(=O)(=O)(N1CCOCC1)c2cc(NC(=O)CC=3SC(=NC3c4ccc(cc4)C)c5cnccc5)c(N6CCN(CC6)C)cc2
0.254902	S(=O)(=O)(N1CCOCC1)c2cc(NC(=O)CC=3SC(=NC3c4ccc(cc4)C)c5cnccc5)c(N6CCN(CC6)C)cc2
0.254902	S(=O)(=O)(N1CCOCC1)c2cc(NC(=O)CC=3SC(=NC3c4ccc(cc4)C)c5cnccc5)c(N6CCN(CC6)C)cc2
0.254902	S(=O)(=O)(N1CCOCC1)c2cc(NC(=O)CC=3SC(=NC3c4ccc(cc4)C)c5cnccc5)c(N6CCN(CC6)C)cc2
0.254902	S(=O)(=O)(N1CCOCC1)c2cc(NC(=O)CC=3SC(=NC3c4ccc(cc4)C)c5cnccc5)c(N6CCN(CC6)C)cc2
0.254753	S(c1nc(ncc1)NC(=O)C=2C=NN(C2)Cc3ccc(cc3)C)C
0.254753	S(c1nc(ncc1)NC(=O)C=2C=NN(C2)Cc3ccc(cc3)C)C
0.254753	S(c1nc(ncc1)NC(=O)C=2C=NN(C2)Cc3ccc(cc3)C)C
0.254753	S(c1nc(ncc1)NC(=O)C=2C=NN(C2)Cc3ccc(cc3)C)C
0.254753	S(c1nc(ncc1)NC(=O)C=2C=NN(C2)Cc3ccc(cc3)C)C
0.254753	S(c1nc(ncc1)NC(=O)C=2C=NN(C2)Cc3ccc(cc3)C)C
0.254753	S(c1nc(ncc1)NC(=O)C=2C=NN(C2)Cc3ccc(cc3)C)C
0.254753	S(c1nc(ncc1)NC(=O)C=2C=NN(C2)Cc3ccc(cc3)C)C
0.254753	S(c1nc(ncc1)NC(=O)C=2C=NN(C2)Cc3ccc(cc3)C)C
0.254753	S(c1nc(ncc1)NC(=O)C=2C=NN(C2)Cc3ccc(cc3)C)C
0.254658	S(C1=NC(NC(=O)c2cc(NC(=O)Nc3ccccc3)c(cc2)C)=C(N1C)C(=O)OCC)C
0.254658	S(C1=NC(NC(=O)c2cc(NC(=O)Nc3ccccc3)c(cc2)C)=C(N1C)C(=O)OCC)C
0.254658	S(C1=NC(NC(=O)c2cc(NC(=O)Nc3ccccc3)c(cc2)C)=C(N1C)C(=O)OCC)C
0.254658	S(C1=NC(NC(=O)c2cc(NC(=O)Nc3ccccc3)c(cc2)C)=C(N1C)C(=O)OCC)C
0.254658	S(C1=NC(NC(=O)c2cc(NC(=O)Nc3ccccc3)c(cc2)C)=C(N1C)C(=O)OCC)C
0.254658	S(C1=NC(NC(=O)c2cc(NC(=O)Nc3ccccc3)c(cc2)C)=C(N1C)C(=O)OCC)C
0.254658	S(C1=NC(NC(=O)c2cc(NC(=O)Nc3ccccc3)c(cc2)C)=C(N1C)C(=O)OCC)C
0.254658	S(C1=NC(NC(=O)c2cc(NC(=O)Nc3ccccc3)c(cc2)C)=C(N1C)C(=O)OCC)C
0.254658	S(C1=NC(NC(=O)c2cc(NC(=O)Nc3ccccc3)c(cc2)C)=C(N1C)C(=O)OCC)C
0.254658	S(C1=NC(NC(=O)c2cc(NC(=O)Nc3ccccc3)c(cc2)C)=C(N1C)C(=O)OCC)C
0.254464	O=Cc1cc(Nc2nc(ccn2)C)ccc1
0.254464	O=Cc1cc(Nc2nc(ccn2)C)ccc1
0.254464	O=Cc1cc(Nc2nc(ccn2)C)ccc1
0.254464	O=Cc1cc(Nc2nc(ccn2)C)ccc1
0.254464	O=Cc1cc(Nc2nc(ccn2)C)ccc1
0.254464	O=Cc1cc(Nc2nc(ccn2)C)ccc1
0.254464	O=Cc1cc(Nc2nc(ccn2)C)ccc1
0.254464	O=Cc1cc(Nc2nc(ccn2)C)ccc1
0.254464	O=Cc1cc(Nc2nc(ccn2)C)ccc1
0.254464	O=C(Nc1ccncc1)c2cc(NC(=O)c3ccc(Oc4ccccc4)cc3)ccc2
0.254438	S(=O)(=O)(Nc1c(c(ccc1)C)C)c2ccc(cc2)C(=O)NC=3SC=C(N3)c4cc5c(c6c(cccc6)C5)cc4
0.253731	O=C(Nc1ccc(cc1)C)c2ccncc2
0.253731	O=C(Nc1ccc(cc1)C)c2ccncc2
0.253731	O=C(Nc1ccc(cc1)C)c2ccncc2
0.253731	O=C(Nc1ccc(cc1)C)c2ccncc2
0.253731	O=C(Nc1ccc(cc1)C)c2ccncc2
0.253676	S1C=C(C(=O)O)C(C(=O)Nc2cc(c(O)cc2)CN3CCOCC3)=C1
0.253676	S1C=C(C(=O)O)C(C(=O)Nc2cc(c(O)cc2)CN3CCOCC3)=C1
0.253676	S1C=C(C(=O)O)C(C(=O)Nc2cc(c(O)cc2)CN3CCOCC3)=C1
0.253676	S1C=C(C(=O)O)C(C(=O)Nc2cc(c(O)cc2)CN3CCOCC3)=C1
0.253676	S1C=C(C(=O)O)C(C(=O)Nc2cc(c(O)cc2)CN3CCOCC3)=C1
0.253676	S1C=C(C(=O)O)C(C(=O)Nc2cc(c(O)cc2)CN3CCOCC3)=C1
0.253676	S1C=C(C(=O)O)C(C(=O)Nc2cc(c(O)cc2)CN3CCOCC3)=C1
0.253676	S1C=C(C(=O)O)C(C(=O)Nc2cc(c(O)cc2)CN3CCOCC3)=C1
0.253676	S1C=C(C(=O)O)C(C(=O)Nc2cc(c(O)cc2)CN3CCOCC3)=C1
0.253676	S1C=C(C(=O)O)C(C(=O)Nc2cc(c(O)cc2)CN3CCOCC3)=C1
0.253521	O=C(Nc1c(cccc1C)C=2ON=C(N2)c3cc(N)ccc3)c4ccncc4
0.253333	Brc1cc(ccc1)COc2c(Cl)cc(cc2)C(=O)Nc3nccc(N4CCNCC4)c3
0.253333	Brc1cc(ccc1)COc2c(Cl)cc(cc2)C(=O)Nc3nccc(N4CCNCC4)c3
0.253333	Brc1cc(ccc1)COc2c(Cl)cc(cc2)C(=O)Nc3nccc(N4CCNCC4)c3
0.253333	Brc1cc(ccc1)COc2c(Cl)cc(cc2)C(=O)Nc3nccc(N4CCNCC4)c3
0.253333	Brc1cc(ccc1)COc2c(Cl)cc(cc2)C(=O)Nc3nccc(N4CCNCC4)c3
0.253333	Brc1cc(ccc1)COc2c(Cl)cc(cc2)C(=O)Nc3nccc(N4CCNCC4)c3
0.253333	Brc1cc(ccc1)COc2c(Cl)cc(cc2)C(=O)Nc3nccc(N4CCNCC4)c3
0.253333	Brc1cc(ccc1)COc2c(Cl)cc(cc2)C(=O)Nc3nccc(N4CCNCC4)c3
0.253333	Brc1cc(ccc1)COc2c(Cl)cc(cc2)C(=O)Nc3nccc(N4CCNCC4)c3
0.253333	Brc1cc(ccc1)COc2c(Cl)cc(cc2)C(=O)Nc3nccc(N4CCNCC4)c3
0.253012	S1C(=NC(c2cnccc2)=C1)NC(=O)C=3N=NN(C3C)Cc4c(F)cc(F)cc4
0.253012	S1C(=NC(c2cnccc2)=C1)NC(=O)C=3N=NN(C3C)Cc4c(F)cc(F)cc4
0.253012	S1C(=NC(c2cnccc2)=C1)NC(=O)C=3N=NN(C3C)Cc4c(F)cc(F)cc4
0.252874	O=C(Nc1cc(c(cc1)C(=O)C)C)C(=O)NCc2ccc(c3ccc(O)cc3)cc2
0.252874	O=C(Nc1cc(c(cc1)C(=O)C)C)C(=O)NCc2ccc(c3ccc(O)cc3)cc2
0.252874	O=C(Nc1cc(c(cc1)C(=O)C)C)C(=O)NCc2ccc(c3ccc(O)cc3)cc2
0.252874	O=C(Nc1cc(c(cc1)C(=O)C)C)C(=O)NCc2ccc(c3ccc(O)cc3)cc2
0.252874	O=C(Nc1cc(c(cc1)C(=O)C)C)C(=O)NCc2ccc(c3ccc(O)cc3)cc2
0.252874	O=C(Nc1cc(c(cc1)C(=O)C)C)C(=O)NCc2ccc(c3ccc(O)cc3)cc2
0.252874	O=C(Nc1cc(c(cc1)C(=O)C)C)C(=O)NCc2ccc(c3ccc(O)cc3)cc2
0.252874	O=C(Nc1cc(c(cc1)C(=O)C)C)C(=O)NCc2ccc(c3ccc(O)cc3)cc2
0.252874	O=C(Nc1cc(c(cc1)C(=O)C)C)C(=O)NCc2ccc(c3ccc(O)cc3)cc2
0.252874	O=C(Nc1cc(c(cc1)C(=O)C)C)C(=O)NCc2ccc(c3ccc(O)cc3)cc2
0.25283	Brc1ccc(cc1)C(=O)NCCCNCc2cc(c(Oc3cnccc3)cc2)C
0.25283	Brc1ccc(cc1)C(=O)NCCCNCc2cc(c(Oc3cnccc3)cc2)C
0.25283	Brc1ccc(cc1)C(=O)NCCCNCc2cc(c(Oc3cnccc3)cc2)C
0.25283	Brc1ccc(cc1)C(=O)NCCCNCc2cc(c(Oc3cnccc3)cc2)C
0.25283	Brc1ccc(cc1)C(=O)NCCCNCc2cc(c(Oc3cnccc3)cc2)C
0.25283	Brc1ccc(cc1)C(=O)NCCCNCc2cc(c(Oc3cnccc3)cc2)C
0.25283	Brc1ccc(cc1)C(=O)NCCCNCc2cc(c(Oc3cnccc3)cc2)C
0.25283	Brc1ccc(cc1)C(=O)NCCCNCc2cc(c(Oc3cnccc3)cc2)C
0.25283	Brc1ccc(cc1)C(=O)NCCCNCc2cc(c(Oc3cnccc3)cc2)C
0.25283	Brc1ccc(cc1)C(=O)NCCCNCc2cc(c(Oc3cnccc3)cc2)C
0.252788	Clc1ccc(cc1)C=2N=C(OC2)NC(=O)c3ccc(cc3)CS(=O)(=O)c4ccc(cc4)C
0.252708	Fc1cc(NC(=O)c2cc(NC(=O)C3=NN(C=C3)C)ccc2)c(NC4CC4)cc1
0.251852	Brc1cnc(cc1)C(=O)NC(C(=O)Nc2ccc(cc2)CN3CCOCC3)C
0.251852	Brc1cnc(cc1)C(=O)NC(C(=O)Nc2ccc(cc2)CN3CCOCC3)C
0.251852	Brc1cnc(cc1)C(=O)NC(C(=O)Nc2ccc(cc2)CN3CCOCC3)C
0.251852	Brc1cnc(cc1)C(=O)NC(C(=O)Nc2ccc(cc2)CN3CCOCC3)C
0.251852	Brc1cnc(cc1)C(=O)NC(C(=O)Nc2ccc(cc2)CN3CCOCC3)C
0.251852	Brc1cnc(cc1)C(=O)NC(C(=O)Nc2ccc(cc2)CN3CCOCC3)C
0.251852	Brc1cnc(cc1)C(=O)NC(C(=O)Nc2ccc(cc2)CN3CCOCC3)C
0.251852	Brc1cnc(cc1)C(=O)NC(C(=O)Nc2ccc(cc2)CN3CCOCC3)C
0.251852	Brc1cnc(cc1)C(=O)NC(C(=O)Nc2ccc(cc2)CN3CCOCC3)C
0.251852	Brc1cnc(cc1)C(=O)NC(C(=O)Nc2ccc(cc2)CN3CCOCC3)C
0.251799	S(c1nc(ncc1)NC(=O)c2cc3N=C(Nc3cc2)c4ccccc4)C
0.251799	S(c1nc(ncc1)NC(=O)c2cc3N=C(Nc3cc2)c4ccccc4)C
0.251799	S(c1nc(ncc1)NC(=O)c2cc3N=C(Nc3cc2)c4ccccc4)C
0.251724	Clc1cc(ccc1)C(=O)Nc2cc(c(NC(=O)C(=O)NCC(C(=O)O)C(C)C)cc2)C
0.251724	Clc1cc(ccc1)C(=O)Nc2cc(c(NC(=O)C(=O)NCC(C(=O)O)C(C)C)cc2)C
0.251724	Clc1cc(ccc1)C(=O)Nc2cc(c(NC(=O)C(=O)NCC(C(=O)O)C(C)C)cc2)C
0.251724	Clc1cc(ccc1)C(=O)Nc2cc(c(NC(=O)C(=O)NCC(C(=O)O)C(C)C)cc2)C
0.251724	Clc1cc(ccc1)C(=O)Nc2cc(c(NC(=O)C(=O)NCC(C(=O)O)C(C)C)cc2)C
0.251724	Clc1cc(ccc1)C(=O)Nc2cc(c(NC(=O)C(=O)NCC(C(=O)O)C(C)C)cc2)C
0.251724	Clc1cc(ccc1)C(=O)Nc2cc(c(NC(=O)C(=O)NCC(C(=O)O)C(C)C)cc2)C
0.251724	Clc1cc(ccc1)C(=O)Nc2cc(c(NC(=O)C(=O)NCC(C(=O)O)C(C)C)cc2)C
0.251724	Clc1cc(ccc1)C(=O)Nc2cc(c(NC(=O)C(=O)NCC(C(=O)O)C(C)C)cc2)C
0.251724	Clc1cc(ccc1)C(=O)Nc2cc(c(NC(=O)C(=O)NCC(C(=O)O)C(C)C)cc2)C
0.251634	Clc1cc(NC(=O)C2CCN(CC=3ON=C(N3)c4ncncc4)CC2)c(O)cc1
0.250896	S=C(NNC(=O)c1cc(NC(=O)NCCCC)c(cc1)C)Nc2c(OC)cccc2
0.250896	S=C(NNC(=O)c1cc(NC(=O)NCCCC)c(cc1)C)Nc2c(OC)cccc2
0.250896	S=C(NNC(=O)c1cc(NC(=O)NCCCC)c(cc1)C)Nc2c(OC)cccc2
0.250896	S=C(NNC(=O)c1cc(NC(=O)NCCCC)c(cc1)C)Nc2c(OC)cccc2
0.250896	S=C(NNC(=O)c1cc(NC(=O)NCCCC)c(cc1)C)Nc2c(OC)cccc2
0.250896	S=C(NNC(=O)c1cc(NC(=O)NCCCC)c(cc1)C)Nc2c(OC)cccc2
0.250896	S=C(NNC(=O)c1cc(NC(=O)NCCCC)c(cc1)C)Nc2c(OC)cccc2
0.250896	S=C(NNC(=O)c1cc(NC(=O)NCCCC)c(cc1)C)Nc2c(OC)cccc2
0.250896	S=C(NNC(=O)c1cc(NC(=O)NCCCC)c(cc1)C)Nc2c(OC)cccc2
0.250896	S=C(NNC(=O)c1cc(NC(=O)NCCCC)c(cc1)C)Nc2c(OC)cccc2
0.250847	N=1N(c2c(cc(cc2)C3=NNC(=N3)CCN4CCN(Cc5ccccc5)CC4)C)C=NC1
0.25	O=C(N1CCC(Nc2ncc(C#N)cc2)CC1)c3cc(ccc3)CN4CCN(CC4)C
0.25	O=C(N1CCC(Nc2ncc(C#N)cc2)CC1)c3cc(ccc3)CN4CCN(CC4)C
0.25	O=C(N1CCC(Nc2ncc(C#N)cc2)CC1)c3cc(ccc3)CN4CCN(CC4)C
0.25	O=C(N1CCC(Nc2ncc(C#N)cc2)CC1)c3cc(ccc3)CN4CCN(CC4)C
0.25	O=C(N1CCC(Nc2ncc(C#N)cc2)CC1)c3cc(ccc3)CN4CCN(CC4)C
0.25	O=C(N1CCC(Nc2ncc(C#N)cc2)CC1)c3cc(ccc3)CN4CCN(CC4)C
0.25	O=C(N1CCC(Nc2ncc(C#N)cc2)CC1)c3cc(ccc3)CN4CCN(CC4)C
0.25	O=C(N1CCC(Nc2ncc(C#N)cc2)CC1)c3cc(ccc3)CN4CCN(CC4)C
0.25	O=C(N1CCC(Nc2ncc(C#N)cc2)CC1)c3cc(ccc3)CN4CCN(CC4)C
0.25	O=C(N1CCC(Nc2ncc(C#N)cc2)CC1)c3cc(ccc3)CN4CCN(CC4)C
0.25	O=C(NCc1ccc(NC(=O)c2cnccc2)cc1)NCC3OCCNC3
0.25	O=C(NCc1ccc(NC(=O)c2cnccc2)cc1)NCC3OCCNC3
0.25	O=C(NCc1ccc(NC(=O)c2cnccc2)cc1)NCC3OCCNC3
0.25	O=C(NCc1ccc(NC(=O)c2cnccc2)cc1)NCC3OCCNC3
0.25	O=C(NCc1ccc(NC(=O)c2cnccc2)cc1)NCC3OCCNC3
0.25	O=C(NCc1ccc(NC(=O)c2cnccc2)cc1)NCC3OCCNC3
0.25	O=C(NCc1ccc(NC(=O)c2cnccc2)cc1)NCC3OCCNC3
0.25	O=C(NCc1ccc(NC(=O)c2cnccc2)cc1)NCC3OCCNC3
0.25	O=C(NCc1ccc(NC(=O)c2cnccc2)cc1)NCC3OCCNC3
0.25	O=C(NCc1ccc(NC(=O)c2cnccc2)cc1)NCC3OCCNC3
0.25	O=C(Nc1cc(NC(=O)C(=O)Nc2cc(ccc2)C3CCOCC3)ccc1)c4cnccc4
0.25	O=C(Nc1cc(NC(=O)C(=O)Nc2cc(ccc2)C3CCOCC3)ccc1)c4cnccc4
0.25	O=C(Nc1cc(NC(=O)C(=O)Nc2cc(ccc2)C3CCOCC3)ccc1)c4cnccc4
0.25	O=C(Nc1cc(NC(=O)C(=O)Nc2cc(ccc2)C3CCOCC3)ccc1)c4cnccc4
0.25	O=C(Nc1cc(NC(=O)C(=O)Nc2cc(ccc2)C3CCOCC3)ccc1)c4cnccc4
0.25	O=C(Nc1cc(NC(=O)C(=O)Nc2cc(ccc2)C3CCOCC3)ccc1)c4cnccc4
0.25	O=C(Nc1cc(NC(=O)C(=O)Nc2cc(ccc2)C3CCOCC3)ccc1)c4cnccc4
0.25	O=C(Nc1cc(NC(=O)C(=O)Nc2cc(ccc2)C3CCOCC3)ccc1)c4cnccc4
0.25	O=C(Nc1c(OC)cc(NC(=O)C(=O)NC2C(c3cc(OCC)ccc3)C2)cc1)c4cnccc4
0.25	O=C(Nc1c(OC)cc(NC(=O)C(=O)NC2C(c3cc(OCC)ccc3)C2)cc1)c4cnccc4
0.24911	Fc1c(F)c(NC(=O)CNC(=O)C(=O)Nc2cc(NC(=O)c3cnccc3)ccc2)ccc1F
0.24911	Fc1c(F)c(NC(=O)CNC(=O)C(=O)Nc2cc(NC(=O)c3cnccc3)ccc2)ccc1F
0.24911	Fc1c(F)c(NC(=O)CNC(=O)C(=O)Nc2cc(NC(=O)c3cnccc3)ccc2)ccc1F
0.248996	O=C(N1CCN(Cc2ccc(cc2)C3CCCCC3)CC1)c4cnccc4
0.248996	O=C(N1CCN(Cc2ccc(cc2)C3CCCCC3)CC1)c4cnccc4
0.248996	O=C(N1CCN(Cc2ccc(cc2)C3CCCCC3)CC1)c4cnccc4
0.248996	O=C(N1CCN(Cc2ccc(cc2)C3CCCCC3)CC1)c4cnccc4
0.248996	O=C(N1CCN(Cc2ccc(cc2)C3CCCCC3)CC1)c4cnccc4
0.248996	O=C(N1CCN(Cc2ccc(cc2)C3CCCCC3)CC1)c4cnccc4
0.248344	O=C(Nc1cc(c(N2CCNCC2)cc1)C)c3cc(OCc4c(C#N)cccc4)ccc3
0.248344	O=C(Nc1cc(c(N2CCNCC2)cc1)C)c3cc(OCc4c(C#N)cccc4)ccc3
0.248344	O=C(Nc1cc(c(N2CCNCC2)cc1)C)c3cc(OCc4c(C#N)cccc4)ccc3
0.248344	O=C(Nc1cc(c(N2CCNCC2)cc1)C)c3cc(OCc4c(C#N)cccc4)ccc3
0.248344	O=C(Nc1cc(c(N2CCNCC2)cc1)C)c3cc(OCc4c(C#N)cccc4)ccc3
0.248344	O=C(Nc1cc(c(N2CCNCC2)cc1)C)c3cc(OCc4c(C#N)cccc4)ccc3
0.248344	O=C(Nc1cc(c(N2CCNCC2)cc1)C)c3cc(OCc4c(C#N)cccc4)ccc3
0.248344	O=C(Nc1cc(c(N2CCNCC2)cc1)C)c3cc(OCc4c(C#N)cccc4)ccc3
0.248344	O=C(Nc1cc(c(N2CCNCC2)cc1)C)c3cc(OCc4c(C#N)cccc4)ccc3
0.248344	O=C(Nc1cc(c(N2CCNCC2)cc1)C)c3cc(OCc4c(C#N)cccc4)ccc3
0.248299	Clc1cc(ccc1)C(=O)Nc2cc(c(NC(=O)C(=O)NCC(C(C)C)CC(=O)OC)cc2)C
0.248299	Clc1cc(ccc1)C(=O)Nc2cc(c(NC(=O)C(=O)NCC(C(C)C)CC(=O)OC)cc2)C
0.248299	Clc1cc(ccc1)C(=O)Nc2cc(c(NC(=O)C(=O)NCC(C(C)C)CC(=O)OC)cc2)C
0.248148	S(=O)(=O)(N(C)C)c1c(ccc(c1)C(=O)NNc2ccc(c3ccccc3)cc2)C
0.248148	S(=O)(=O)(N(C)C)c1c(ccc(c1)C(=O)NNc2ccc(c3ccccc3)cc2)C
0.247899	O=C(Nc1ccccc1)c2c(ccc(C#C)c2)C
0.247899	O=C(Nc1ccccc1)c2c(ccc(C#C)c2)C
0.247899	O=C(Nc1ccccc1)c2c(ccc(C#C)c2)C
0.247899	O=C(Nc1ccccc1)c2c(ccc(C#C)c2)C
0.247899	O=C(Nc1ccccc1)c2c(ccc(C#C)c2)C
0.247899	O=C(Nc1ccccc1)c2c(ccc(C#C)c2)C
0.247899	O=C(Nc1ccccc1)c2c(ccc(C#C)c2)C
0.247899	O=C(Nc1ccccc1)c2c(ccc(C#C)c2)C
0.247899	O=C(Nc1ccccc1)c2c(ccc(C#C)c2)C
0.247899	O=C(Nc1ccccc1)c2c(ccc(C#C)c2)C
0.247525	S1C(SCc2ccc(cc2)C(=O)OC)=NN=C1NC(=O)c3cc(c(NC(=O)C=4SC=CC4)cc3)C
0.247525	S1C(SCc2ccc(cc2)C(=O)OC)=NN=C1NC(=O)c3cc(c(NC(=O)C=4SC=CC4)cc3)C
0.247525	S1C(SCc2ccc(cc2)C(=O)OC)=NN=C1NC(=O)c3cc(c(NC(=O)C=4SC=CC4)cc3)C
0.247525	S1C(SCc2ccc(cc2)C(=O)OC)=NN=C1NC(=O)c3cc(c(NC(=O)C=4SC=CC4)cc3)C
0.247525	S1C(SCc2ccc(cc2)C(=O)OC)=NN=C1NC(=O)c3cc(c(NC(=O)C=4SC=CC4)cc3)C
0.247525	S1C(SCc2ccc(cc2)C(=O)OC)=NN=C1NC(=O)c3cc(c(NC(=O)C=4SC=CC4)cc3)C
0.247525	S1C(SCc2ccc(cc2)C(=O)OC)=NN=C1NC(=O)c3cc(c(NC(=O)C=4SC=CC4)cc3)C
0.247525	S1C(SCc2ccc(cc2)C(=O)OC)=NN=C1NC(=O)c3cc(c(NC(=O)C=4SC=CC4)cc3)C
0.247312	Clc1cc(NC(=O)N2CCC(C(=O)Nc3nc(ccc3)C)CC2)c(cc1)C
0.247312	Clc1cc(NC(=O)N2CCC(C(=O)Nc3nc(ccc3)C)CC2)c(cc1)C
0.247312	Clc1cc(NC(=O)N2CCC(C(=O)Nc3nc(ccc3)C)CC2)c(cc1)C
0.247312	Clc1cc(NC(=O)N2CCC(C(=O)Nc3nc(ccc3)C)CC2)c(cc1)C
0.247312	Clc1cc(NC(=O)N2CCC(C(=O)Nc3nc(ccc3)C)CC2)c(cc1)C
0.247312	Clc1cc(NC(=O)N2CCC(C(=O)Nc3nc(ccc3)C)CC2)c(cc1)C
0.247312	Clc1cc(NC(=O)N2CCC(C(=O)Nc3nc(ccc3)C)CC2)c(cc1)C
0.247312	Clc1cc(NC(=O)N2CCC(C(=O)Nc3nc(ccc3)C)CC2)c(cc1)C
0.247312	Clc1cc(NC(=O)N2CCC(C(=O)Nc3nc(ccc3)C)CC2)c(cc1)C
0.247312	Clc1cc(NC(=O)N2CCC(C(=O)Nc3nc(ccc3)C)CC2)c(cc1)C
0.247191	Brc1ccc(Oc2ncccc2C(=O)Nc3cc(c4ccccc4)ccc3)cc1
0.247191	Brc1ccc(Oc2ncccc2C(=O)Nc3cc(c4ccccc4)ccc3)cc1
0.247012	Fc1c(ccc(N)c1)C(=O)Nc2cc(ncc2)C
0.246875	S(=O)(=O)(N1CCCCCC1)c2ccc(cc2)C(=O)NC=3SC=C(N3)c4cc5c(c6c(cccc6)C5)cc4
0.246875	S(=O)(=O)(N1CCCCCC1)c2ccc(cc2)C(=O)NC=3SC=C(N3)c4cc5c(c6c(cccc6)C5)cc4
0.246875	S(=O)(=O)(N1CCCCCC1)c2ccc(cc2)C(=O)NC=3SC=C(N3)c4cc5c(c6c(cccc6)C5)cc4
0.246875	S(=O)(=O)(N1CCCCCC1)c2ccc(cc2)C(=O)NC=3SC=C(N3)c4cc5c(c6c(cccc6)C5)cc4
0.246875	S(=O)(=O)(N1CCCCCC1)c2ccc(cc2)C(=O)NC=3SC=C(N3)c4cc5c(c6c(cccc6)C5)cc4
0.246875	S(=O)(=O)(N1CCCCCC1)c2ccc(cc2)C(=O)NC=3SC=C(N3)c4cc5c(c6c(cccc6)C5)cc4
0.246875	S(=O)(=O)(N1CCCCCC1)c2ccc(cc2)C(=O)NC=3SC=C(N3)c4cc5c(c6c(cccc6)C5)cc4
0.246622	Clc1cc(ccc1)C(=O)Nc2cc(c(NC(=O)C(=O)NC(c3cc(ccc3)C(F)(F)F)(C)C)cc2)C
0.246622	Clc1cc(ccc1)C(=O)Nc2cc(c(NC(=O)C(=O)NC(c3cc(ccc3)C(F)(F)F)(C)C)cc2)C
0.246622	Clc1cc(ccc1)C(=O)Nc2cc(c(NC(=O)C(=O)NC(c3cc(ccc3)C(F)(F)F)(C)C)cc2)C
0.246622	Clc1cc(ccc1)C(=O)Nc2cc(c(NC(=O)C(=O)NC(c3cc(ccc3)C(F)(F)F)(C)C)cc2)C
0.246622	Clc1cc(ccc1)C(=O)Nc2cc(c(NC(=O)C(=O)NC(c3cc(ccc3)C(F)(F)F)(C)C)cc2)C
0.246622	Clc1cc(ccc1)C(=O)Nc2cc(c(NC(=O)C(=O)NC(c3cc(ccc3)C(F)(F)F)(C)C)cc2)C
0.246429	Clc1cc(NC(=O)c2ccc(F)cc2)c(cc1)C(=O)NC3CCN(CCC(=O)N)CC3
0.246006	O=C(Nc1ccc(cc1)CN2CCOCC2)c3cc4N=CN(c4cc3)c5cc(ccc5)C
0.246006	O=C(Nc1ccc(cc1)CN2CCOCC2)c3cc4N=CN(c4cc3)c5cc(ccc5)C
0.246006	O=C(Nc1ccc(cc1)CN2CCOCC2)c3cc4N=CN(c4cc3)c5cc(ccc5)C
0.246006	O=C(Nc1ccc(cc1)CN2CCOCC2)c3cc4N=CN(c4cc3)c5cc(ccc5)C
0.246006	O=C(Nc1ccc(cc1)CN2CCOCC2)c3cc4N=CN(c4cc3)c5cc(ccc5)C
0.246006	O=C(Nc1ccc(cc1)CN2CCOCC2)c3cc4N=CN(c4cc3)c5cc(ccc5)C
0.246006	O=C(Nc1ccc(cc1)CN2CCOCC2)c3cc4N=CN(c4cc3)c5cc(ccc5)C
0.246006	O=C(Nc1ccc(cc1)CN2CCOCC2)c3cc4N=CN(c4cc3)c5cc(ccc5)C
0.246006	O=C(Nc1ccc(cc1)CN2CCOCC2)c3cc4N=CN(c4cc3)c5cc(ccc5)C
0.246006	O=C(Nc1ccc(cc1)CN2CCOCC2)c3cc4N=CN(c4cc3)c5cc(ccc5)C
0.245734	O=C(Nc1cc(ccc1)C2=CNC(=O)C=C2)c3cc(OCc4c(C#N)cccc4)ccc3
0.245734	O=C(Nc1cc(ccc1)C2=CNC(=O)C=C2)c3cc(OCc4c(C#N)cccc4)ccc3
0.245734	O=C(Nc1cc(ccc1)C2=CNC(=O)C=C2)c3cc(OCc4c(C#N)cccc4)ccc3
0.245734	O=C(Nc1cc(ccc1)C2=CNC(=O)C=C2)c3cc(OCc4c(C#N)cccc4)ccc3
0.245734	O=C(Nc1cc(ccc1)C2=CNC(=O)C=C2)c3cc(OCc4c(C#N)cccc4)ccc3
0.245734	O=C(Nc1cc(ccc1)C2=CNC(=O)C=C2)c3cc(OCc4c(C#N)cccc4)ccc3
0.245734	O=C(Nc1cc(ccc1)C2=CNC(=O)C=C2)c3cc(OCc4c(C#N)cccc4)ccc3
0.245734	O=C(Nc1cc(ccc1)C2=CNC(=O)C=C2)c3cc(OCc4c(C#N)cccc4)ccc3
0.245734	O=C(Nc1cc(ccc1)C2=CNC(=O)C=C2)c3cc(OCc4c(C#N)cccc4)ccc3
0.245734	O=C(Nc1cc(ccc1)C2=CNC(=O)C=C2)c3cc(OCc4c(C#N)cccc4)ccc3
0.245614	BrC1=CCCCC1OC(=O)c2cc(NC(=O)Nc3ccccc3)c(cc2)C
0.245552	S1C(=NC(c2ccc(OC)cc2)=C1)CNCc3cc(c(Oc4cnccc4)cc3)C
0.245552	S1C(=NC(c2ccc(OC)cc2)=C1)CNCc3cc(c(Oc4cnccc4)cc3)C
0.245552	S1C(=NC(c2ccc(OC)cc2)=C1)CNCc3cc(c(Oc4cnccc4)cc3)C
0.245552	S1C(=NC(c2ccc(OC)cc2)=C1)CNCc3cc(c(Oc4cnccc4)cc3)C
0.245552	S1C(=NC(c2ccc(OC)cc2)=C1)CNCc3cc(c(Oc4cnccc4)cc3)C
0.245552	S1C(=NC(c2ccc(OC)cc2)=C1)CNCc3cc(c(Oc4cnccc4)cc3)C
0.245552	S1C(=NC(c2ccc(OC)cc2)=C1)CNCc3cc(c(Oc4cnccc4)cc3)C
0.245552	S1C(=NC(c2ccc(OC)cc2)=C1)CNCc3cc(c(Oc4cnccc4)cc3)C
0.245552	S1C(=NC(c2ccc(OC)cc2)=C1)CNCc3cc(c(Oc4cnccc4)cc3)C
0.245487	FC(F)(F)c1cc(NC(=O)c2cc(OCC)c(OCC)cc2)cc(c1)C3=NNC(=N3)C
0.245487	FC(F)(F)c1cc(NC(=O)c2cc(OCC)c(OCC)cc2)cc(c1)C3=NNC(=N3)C
0.245487	FC(F)(F)c1cc(NC(=O)c2cc(OCC)c(OCC)cc2)cc(c1)C3=NNC(=N3)C
0.245487	FC(F)(F)c1cc(NC(=O)c2cc(OCC)c(OCC)cc2)cc(c1)C3=NNC(=N3)C
0.245487	FC(F)(F)c1cc(NC(=O)c2cc(OCC)c(OCC)cc2)cc(c1)C3=NNC(=N3)C
0.245487	FC(F)(F)c1cc(NC(=O)c2cc(OCC)c(OCC)cc2)cc(c1)C3=NNC(=N3)C
0.245487	FC(F)(F)c1cc(NC(=O)c2cc(OCC)c(OCC)cc2)cc(c1)C3=NNC(=N3)C
0.245487	FC(F)(F)c1cc(NC(=O)c2cc(OCC)c(OCC)cc2)cc(c1)C3=NNC(=N3)C
0.245487	FC(F)(F)c1cc(NC(=O)c2cc(OCC)c(OCC)cc2)cc(c1)C3=NNC(=N3)C
0.245353	Clc1cc(NC(=O)N2CCN(CCOc3c(cccc3)C)CC2)c(cc1)C
0.245353	Clc1cc(NC(=O)N2CCN(CCOc3c(cccc3)C)CC2)c(cc1)C
0.245353	Clc1cc(NC(=O)N2CCN(CCOc3c(cccc3)C)CC2)c(cc1)C
0.245353	Clc1cc(NC(=O)N2CCN(CCOc3c(cccc3)C)CC2)c(cc1)C
0.245353	Clc1cc(NC(=O)N2CCN(CCOc3c(cccc3)C)CC2)c(cc1)C
0.245353	Clc1cc(NC(=O)N2CCN(CCOc3c(cccc3)C)CC2)c(cc1)C
0.245353	Clc1cc(NC(=O)N2CCN(CCOc3c(cccc3)C)CC2)c(cc1)C
0.245353	Clc1cc(NC(=O)N2CCN(CCOc3c(cccc3)C)CC2)c(cc1)C
0.245353	Clc1cc(NC(=O)N2CCN(CCOc3c(cccc3)C)CC2)c(cc1)C
0.245353	Clc1cc(NC(=O)N2CCN(CCOc3c(cccc3)C)CC2)c(cc1)C
0.245283	Clc1c(Cl)ccc(NC(=O)NC2CN(Cc3ccccc3)CCCC2)c1
0.245283	Clc1c(Cl)ccc(NC(=O)NC2CN(Cc3ccccc3)CCCC2)c1
0.245283	Clc1c(Cl)ccc(NC(=O)NC2CN(Cc3ccccc3)CCCC2)c1
0.245283	Clc1c(Cl)ccc(NC(=O)NC2CN(Cc3ccccc3)CCCC2)c1
0.245283	Clc1c(Cl)ccc(NC(=O)NC2CN(Cc3ccccc3)CCCC2)c1
0.245283	Clc1c(Cl)ccc(NC(=O)NC2CN(Cc3ccccc3)CCCC2)c1
0.245283	Clc1c(Cl)ccc(NC(=O)NC2CN(Cc3ccccc3)CCCC2)c1
0.245283	Clc1c(Cl)ccc(NC(=O)NC2CN(Cc3ccccc3)CCCC2)c1
0.245125	Clc1c(NC(=O)COc2c(OC)cc(cc2)CN3C(C4=NC(c5cc(F)ccc5)=CN4)CCCC3)cccc1
0.245125	Clc1c(NC(=O)COc2c(OC)cc(cc2)CN3C(C4=NC(c5cc(F)ccc5)=CN4)CCCC3)cccc1
0.245125	Clc1c(NC(=O)COc2c(OC)cc(cc2)CN3C(C4=NC(c5cc(F)ccc5)=CN4)CCCC3)cccc1
0.245125	Clc1c(NC(=O)COc2c(OC)cc(cc2)CN3C(C4=NC(c5cc(F)ccc5)=CN4)CCCC3)cccc1
0.245125	Clc1c(NC(=O)COc2c(OC)cc(cc2)CN3C(C4=NC(c5cc(F)ccc5)=CN4)CCCC3)cccc1
0.245125	Clc1c(NC(=O)COc2c(OC)cc(cc2)CN3C(C4=NC(c5cc(F)ccc5)=CN4)CCCC3)cccc1
0.245125	Clc1c(NC(=O)COc2c(OC)cc(cc2)CN3C(C4=NC(c5cc(F)ccc5)=CN4)CCCC3)cccc1
0.245125	Clc1c(NC(=O)COc2c(OC)cc(cc2)CN3C(C4=NC(c5cc(F)ccc5)=CN4)CCCC3)cccc1
0.245125	Clc1c(NC(=O)COc2c(OC)cc(cc2)CN3C(C4=NC(c5cc(F)ccc5)=CN4)CCCC3)cccc1
0.245125	Clc1c(NC(=O)COc2c(OC)cc(cc2)CN3C(C4=NC(c5cc(F)ccc5)=CN4)CCCC3)cccc1
0.244681	S(=O)(=O)(Nc1ccc(cc1)C)c2cc(ccc2)C(=O)Nc3c(NC4CC4)ccc(F)c3
0.244681	S(=O)(=O)(Nc1ccc(cc1)C)c2cc(ccc2)C(=O)Nc3c(NC4CC4)ccc(F)c3
0.244681	S(=O)(=O)(Nc1ccc(cc1)C)c2cc(ccc2)C(=O)Nc3c(NC4CC4)ccc(F)c3
0.244681	S(=O)(=O)(Nc1ccc(cc1)C)c2cc(ccc2)C(=O)Nc3c(NC4CC4)ccc(F)c3
0.244681	S(=O)(=O)(Nc1ccc(cc1)C)c2cc(ccc2)C(=O)Nc3c(NC4CC4)ccc(F)c3
0.244681	S(=O)(=O)(Nc1ccc(cc1)C)c2cc(ccc2)C(=O)Nc3c(NC4CC4)ccc(F)c3
0.244681	S(=O)(=O)(Nc1ccc(cc1)C)c2cc(ccc2)C(=O)Nc3c(NC4CC4)ccc(F)c3
0.244681	S(=O)(=O)(Nc1ccc(cc1)C)c2cc(ccc2)C(=O)Nc3c(NC4CC4)ccc(F)c3
0.244681	S(=O)(=O)(Nc1ccc(cc1)C)c2cc(ccc2)C(=O)Nc3c(NC4CC4)ccc(F)c3
0.244681	S(=O)(=O)(Nc1ccc(cc1)C)c2cc(ccc2)C(=O)Nc3c(NC4CC4)ccc(F)c3
0.244526	Brc1ccc(cc1)CN2CCC(NC(=O)C(=O)Nc3c(OC)ccc(c3)C)CC2
0.244224	O=C(NC(CC)C)c1cc(c(NC(=O)C(=O)N2CCC(C(=O)N3CCN(CC3)C)CC2)cc1)C
0.244224	O=C(NC(CC)C)c1cc(c(NC(=O)C(=O)N2CCC(C(=O)N3CCN(CC3)C)CC2)cc1)C
0.244224	O=C(NC(CC)C)c1cc(c(NC(=O)C(=O)N2CCC(C(=O)N3CCN(CC3)C)CC2)cc1)C
0.244224	O=C(NC(CC)C)c1cc(c(NC(=O)C(=O)N2CCC(C(=O)N3CCN(CC3)C)CC2)cc1)C
0.244224	O=C(NC(CC)C)c1cc(c(NC(=O)C(=O)N2CCC(C(=O)N3CCN(CC3)C)CC2)cc1)C
0.244224	O=C(NC(CC)C)c1cc(c(NC(=O)C(=O)N2CCC(C(=O)N3CCN(CC3)C)CC2)cc1)C
0.244224	O=C(NC(CC)C)c1cc(c(NC(=O)C(=O)N2CCC(C(=O)N3CCN(CC3)C)CC2)cc1)C
0.244224	O=C(NC(CC)C)c1cc(c(NC(=O)C(=O)N2CCC(C(=O)N3CCN(CC3)C)CC2)cc1)C
0.244224	O=C(NC(CC)C)c1cc(c(NC(=O)C(=O)N2CCC(C(=O)N3CCN(CC3)C)CC2)cc1)C
0.244224	O=C(NC(CC)C)c1cc(c(NC(=O)C(=O)N2CCC(C(=O)N3CCN(CC3)C)CC2)cc1)C
0.243902	O=C(OCC(CCCC)CC)c1ccc(NC(=O)c2c3c(nc(c4cnccc4)c2)cccc3)cc1
0.243902	O=C(OCC(CCCC)CC)c1ccc(NC(=O)c2c3c(nc(c4cnccc4)c2)cccc3)cc1
0.243902	O=C(OCC(CCCC)CC)c1ccc(NC(=O)c2c3c(nc(c4cnccc4)c2)cccc3)cc1
0.243902	O=C(OCC(CCCC)CC)c1ccc(NC(=O)c2c3c(nc(c4cnccc4)c2)cccc3)cc1
0.243902	O=C(OCC(CCCC)CC)c1ccc(NC(=O)c2c3c(nc(c4cnccc4)c2)cccc3)cc1
0.243902	O=C(OCC(CCCC)CC)c1ccc(NC(=O)c2c3c(nc(c4cnccc4)c2)cccc3)cc1
0.243902	O=C(OCC(CCCC)CC)c1ccc(NC(=O)c2c3c(nc(c4cnccc4)c2)cccc3)cc1
0.243902	O=C(OCC(CCCC)CC)c1ccc(NC(=O)c2c3c(nc(c4cnccc4)c2)cccc3)cc1
0.243902	O=C(OCC(CCCC)CC)c1ccc(NC(=O)c2c3c(nc(c4cnccc4)c2)cccc3)cc1
0.243902	O=C(OCC(CCCC)CC)c1ccc(NC(=O)c2c3c(nc(c4cnccc4)c2)cccc3)cc1
0.243902	S(=O)(=O)(N1CCC(c2nc(c3cnccc3)ccn2)CC1)CC4(CCCC4)C
0.243902	Ic1c(cccc1)C(=O)Nc2cc(NC(=O)C(=O)NCCc3ccc(NC(=O)C)cc3)c(F)cc2
0.243902	Ic1c(cccc1)C(=O)Nc2cc(NC(=O)C(=O)NCCc3ccc(NC(=O)C)cc3)c(F)cc2
0.243902	Ic1c(cccc1)C(=O)Nc2cc(NC(=O)C(=O)NCCc3ccc(NC(=O)C)cc3)c(F)cc2
0.243902	Ic1c(cccc1)C(=O)Nc2cc(NC(=O)C(=O)NCCc3ccc(NC(=O)C)cc3)c(F)cc2
0.243902	Ic1c(cccc1)C(=O)Nc2cc(NC(=O)C(=O)NCCc3ccc(NC(=O)C)cc3)c(F)cc2
0.243902	Ic1c(cccc1)C(=O)Nc2cc(NC(=O)C(=O)NCCc3ccc(NC(=O)C)cc3)c(F)cc2
0.243902	Ic1c(cccc1)C(=O)Nc2cc(NC(=O)C(=O)NCCc3ccc(NC(=O)C)cc3)c(F)cc2
0.243902	Ic1c(cccc1)C(=O)Nc2cc(NC(=O)C(=O)NCCc3ccc(NC(=O)C)cc3)c(F)cc2
0.243902	Ic1c(cccc1)C(=O)Nc2cc(NC(=O)C(=O)NCCc3ccc(NC(=O)C)cc3)c(F)cc2
0.243902	Ic1c(cccc1)C(=O)Nc2cc(NC(=O)C(=O)NCCc3ccc(NC(=O)C)cc3)c(F)cc2
0.243902	Brc1c(S(=O)(=O)C)ccc(c1)C(=O)NCc2cc(ncc2)c3ccccc3
0.243902	Brc1ccc(S(=O)(=O)Nc2cc(ccc2)C(=O)NC=3SC=C(N3)c4cc5c(c6c(cccc6)C5)cc4)cc1
0.24359	Clc1c(Cl)cccc1CN2CCN(CC(=O)NC=3SC=C(N3)c4cc(OC)c(OC)cc4)CC2
0.24359	Clc1c(Cl)cccc1CN2CCN(CC(=O)NC=3SC=C(N3)c4cc(OC)c(OC)cc4)CC2
0.24359	Clc1c(Cl)cccc1CN2CCN(CC(=O)NC=3SC=C(N3)c4cc(OC)c(OC)cc4)CC2
0.24359	Clc1c(Cl)cccc1CN2CCN(CC(=O)NC=3SC=C(N3)c4cc(OC)c(OC)cc4)CC2
0.24359	Clc1c(Cl)cccc1CN2CCN(CC(=O)NC=3SC=C(N3)c4cc(OC)c(OC)cc4)CC2
0.24359	Clc1c(Cl)cccc1CN2CCN(CC(=O)NC=3SC=C(N3)c4cc(OC)c(OC)cc4)CC2
0.24359	Clc1c(Cl)cccc1CN2CCN(CC(=O)NC=3SC=C(N3)c4cc(OC)c(OC)cc4)CC2
0.24359	Clc1c(Cl)cccc1CN2CCN(CC(=O)NC=3SC=C(N3)c4cc(OC)c(OC)cc4)CC2
0.24359	Clc1c(Cl)cccc1CN2CCN(CC(=O)NC=3SC=C(N3)c4cc(OC)c(OC)cc4)CC2
0.24359	Clc1c(Cl)cccc1CN2CCN(CC(=O)NC=3SC=C(N3)c4cc(OC)c(OC)cc4)CC2
0.243542	Clc1c(nc(nc1)C2CC2)C(=O)Nc3ccc(cc3)CN4CCOCC4
0.243542	Clc1c(nc(nc1)C2CC2)C(=O)Nc3ccc(cc3)CN4CCOCC4
0.243542	Clc1c(nc(nc1)C2CC2)C(=O)Nc3ccc(cc3)CN4CCOCC4
0.243542	Clc1c(nc(nc1)C2CC2)C(=O)Nc3ccc(cc3)CN4CCOCC4
0.243542	Clc1c(nc(nc1)C2CC2)C(=O)Nc3ccc(cc3)CN4CCOCC4
0.243542	Clc1c(nc(nc1)C2CC2)C(=O)Nc3ccc(cc3)CN4CCOCC4
0.243542	Clc1c(nc(nc1)C2CC2)C(=O)Nc3ccc(cc3)CN4CCOCC4
0.243542	Clc1c(nc(nc1)C2CC2)C(=O)Nc3ccc(cc3)CN4CCOCC4
0.243542	Clc1c(nc(nc1)C2CC2)C(=O)Nc3ccc(cc3)CN4CCOCC4
0.243323	S1C(=NC(c2cc3c(c4c(cccc4)C3)cc2)=C1)NC(=O)c5cc(ncc5)N6CC(CC6)C
0.243151	S(=O)(=O)(N1CCN(CC1)CC)c2ccc(cc2)CCC(=O)Nc3c(ccc(N4CCCCC4)c3)C
0.243151	S(=O)(=O)(N1CCN(CC1)CC)c2ccc(cc2)CCC(=O)Nc3c(ccc(N4CCCCC4)c3)C
0.243151	S(=O)(=O)(N1CCN(CC1)CC)c2ccc(cc2)CCC(=O)Nc3c(ccc(N4CCCCC4)c3)C
0.243151	S(=O)(=O)(N1CCN(CC1)CC)c2ccc(cc2)CCC(=O)Nc3c(ccc(N4CCCCC4)c3)C
0.243151	S(=O)(=O)(N1CCN(CC1)CC)c2ccc(cc2)CCC(=O)Nc3c(ccc(N4CCCCC4)c3)C
0.243151	S(=O)(=O)(N1CCN(CC1)CC)c2ccc(cc2)CCC(=O)Nc3c(ccc(N4CCCCC4)c3)C
0.243151	S(=O)(=O)(N1CCN(CC1)CC)c2ccc(cc2)CCC(=O)Nc3c(ccc(N4CCCCC4)c3)C
0.243151	S(=O)(=O)(N1CCN(CC1)CC)c2ccc(cc2)CCC(=O)Nc3c(ccc(N4CCCCC4)c3)C
0.243151	S(=O)(=O)(N1CCN(CC1)CC)c2ccc(cc2)CCC(=O)Nc3c(ccc(N4CCCCC4)c3)C
0.243151	S(=O)(=O)(N1CCN(CC1)CC)c2ccc(cc2)CCC(=O)Nc3c(ccc(N4CCCCC4)c3)C
0.243137	Fc1cc(NC(=O)C)c(cc1)C(=O)NCCc2ccc(NC(=O)C)cc2
0.243137	Fc1cc(NC(=O)C)c(cc1)C(=O)NCCc2ccc(NC(=O)C)cc2
0.243137	Fc1cc(NC(=O)C)c(cc1)C(=O)NCCc2ccc(NC(=O)C)cc2
0.243137	Fc1cc(NC(=O)C)c(cc1)C(=O)NCCc2ccc(NC(=O)C)cc2
0.243137	Fc1cc(NC(=O)C)c(cc1)C(=O)NCCc2ccc(NC(=O)C)cc2
0.243137	Fc1cc(NC(=O)C)c(cc1)C(=O)NCCc2ccc(NC(=O)C)cc2
0.243137	Fc1cc(NC(=O)C)c(cc1)C(=O)NCCc2ccc(NC(=O)C)cc2
0.243137	Fc1cc(NC(=O)C)c(cc1)C(=O)NCCc2ccc(NC(=O)C)cc2
0.243137	Fc1cc(NC(=O)C)c(cc1)C(=O)NCCc2ccc(NC(=O)C)cc2
0.243137	Fc1cc(NC(=O)C)c(cc1)C(=O)NCCc2ccc(NC(=O)C)cc2
0.242991	Brc1ccc(cc1)C(=O)Nc2cc(N)ccc2
0.242991	S(=O)(=O)(N1CCCCC1)c2c(ccc(c2)C(=O)Nc3cc(N4C(=O)NC=C4)ccc3)C
0.242678	O=C(Nc1cc(c2ccccc2)ccc1)c3cc(N4C=CC=C4)ccc3
0.242647	O=C(Nc1cnc(Oc2ccccc2)cc1)c3cc(ccc3)C=4OC=NN4
0.242647	O=C(Nc1cnc(Oc2ccccc2)cc1)c3cc(ccc3)C=4OC=NN4
0.242647	O=C(Nc1cnc(Oc2ccccc2)cc1)c3cc(ccc3)C=4OC=NN4
0.242647	O=C(Nc1cnc(Oc2ccccc2)cc1)c3cc(ccc3)C=4OC=NN4
0.242647	O=C(Nc1cnc(Oc2ccccc2)cc1)c3cc(ccc3)C=4OC=NN4
0.242647	O=C(Nc1cnc(Oc2ccccc2)cc1)c3cc(ccc3)C=4OC=NN4
0.242647	O=C(Nc1cnc(Oc2ccccc2)cc1)c3cc(ccc3)C=4OC=NN4
0.242647	O=C(Nc1cnc(Oc2ccccc2)cc1)c3cc(ccc3)C=4OC=NN4
0.242647	O=C(Nc1cnc(Oc2ccccc2)cc1)c3cc(ccc3)C=4OC=NN4
0.242647	O=C(Nc1cnc(Oc2ccccc2)cc1)c3cc(ccc3)C=4OC=NN4
0.242537	O=C(NC1CCN(CC(=O)Nc2ccc(cc2)C(=O)NC)CC1)c3c(cccc3)C
0.242537	O=C(NC1CCN(CC(=O)Nc2ccc(cc2)C(=O)NC)CC1)c3c(cccc3)C
0.242537	O=C(NC1CCN(CC(=O)Nc2ccc(cc2)C(=O)NC)CC1)c3c(cccc3)C
0.242537	O=C(NC1CCN(CC(=O)Nc2ccc(cc2)C(=O)NC)CC1)c3c(cccc3)C
0.242537	O=C(NC1CCN(CC(=O)Nc2ccc(cc2)C(=O)NC)CC1)c3c(cccc3)C
0.242537	O=C(NC1CCN(CC(=O)Nc2ccc(cc2)C(=O)NC)CC1)c3c(cccc3)C
0.242537	O=C(NC1CCN(CC(=O)Nc2ccc(cc2)C(=O)NC)CC1)c3c(cccc3)C
0.242537	O=C(NC1CCN(CC(=O)Nc2ccc(cc2)C(=O)NC)CC1)c3c(cccc3)C
0.242537	O=C(NC1CCN(CC(=O)Nc2ccc(cc2)C(=O)NC)CC1)c3c(cccc3)C
0.242537	O=C(NC1CCN(CC(=O)Nc2ccc(cc2)C(=O)NC)CC1)c3c(cccc3)C
0.242424	O=C(Nc1c(O)cc(cc1)C)C=2C=NN(C2)Cc3ccc(cc3)C
0.242424	O=C(Nc1c(O)cc(cc1)C)C=2C=NN(C2)Cc3ccc(cc3)C
0.242424	O=C(Nc1c(O)cc(cc1)C)C=2C=NN(C2)Cc3ccc(cc3)C
0.242424	S1C(=NC(NC(=O)c2nccc(OCC(F)F)c2)=C1C)c3cnccc3
0.242424	S(c1ccc(cc1)CNc2c(cc(cc2)C(=O)NCC=3OC=CC3)C)C
0.242424	S(c1ccc(cc1)CNc2c(cc(cc2)C(=O)NCC=3OC=CC3)C)C
0.242424	S(c1ccc(cc1)CNc2c(cc(cc2)C(=O)NCC=3OC=CC3)C)C
0.242424	S(c1ccc(cc1)CNc2c(cc(cc2)C(=O)NCC=3OC=CC3)C)C
0.242424	S(c1ccc(cc1)CNc2c(cc(cc2)C(=O)NCC=3OC=CC3)C)C
0.242424	S(c1ccc(cc1)CNc2c(cc(cc2)C(=O)NCC=3OC=CC3)C)C
0.242424	S(c1ccc(cc1)CNc2c(cc(cc2)C(=O)NCC=3OC=CC3)C)C
0.242424	S(c1ccc(cc1)CNc2c(cc(cc2)C(=O)NCC=3OC=CC3)C)C
0.242424	S(c1ccc(cc1)CNc2c(cc(cc2)C(=O)NCC=3OC=CC3)C)C
0.242424	S(c1ccc(cc1)CNc2c(cc(cc2)C(=O)NCC=3OC=CC3)C)C
0.242308	Ic1c(cccc1)C(=O)Nc2cc(NC(=O)C=O)c(F)cc2
0.242308	Ic1c(cccc1)C(=O)Nc2cc(NC(=O)C=O)c(F)cc2
0.242308	Ic1c(cccc1)C(=O)Nc2cc(NC(=O)C=O)c(F)cc2
0.242308	Ic1c(cccc1)C(=O)Nc2cc(NC(=O)C=O)c(F)cc2
0.242308	O=C(Nc1ccc(cc1)CCNCc2cc(c(Oc3cnccc3)cc2)C)C
0.242308	O=C(Nc1ccc(cc1)CCNCc2cc(c(Oc3cnccc3)cc2)C)C
0.242308	O=C(Nc1ccc(cc1)CCNCc2cc(c(Oc3cnccc3)cc2)C)C
0.242308	O=C(Nc1ccc(cc1)CCNCc2cc(c(Oc3cnccc3)cc2)C)C
0.242308	O=C(Nc1ccc(cc1)CCNCc2cc(c(Oc3cnccc3)cc2)C)C
0.242308	O=C(Nc1ccc(cc1)CCNCc2cc(c(Oc3cnccc3)cc2)C)C
0.242308	O=C(Nc1ccc(cc1)CCNCc2cc(c(Oc3cnccc3)cc2)C)C
0.242308	O=C(Nc1ccc(cc1)CCNCc2cc(c(Oc3cnccc3)cc2)C)C
0.242308	O=C(Nc1ccc(cc1)CCNCc2cc(c(Oc3cnccc3)cc2)C)C
0.242308	O=C(Nc1ccc(cc1)CCNCc2cc(c(Oc3cnccc3)cc2)C)C
0.241993	O(c1c(cc(cc1)CNC(c2ccccc2)CN3CCN(CC3)C)C)c4cnccc4
0.241993	O(c1c(cc(cc1)CNC(c2ccccc2)CN3CCN(CC3)C)C)c4cnccc4
0.241993	O(c1c(cc(cc1)CNC(c2ccccc2)CN3CCN(CC3)C)C)c4cnccc4
0.241993	O(c1c(cc(cc1)CNC(c2ccccc2)CN3CCN(CC3)C)C)c4cnccc4
0.241993	O(c1c(cc(cc1)CNC(c2ccccc2)CN3CCN(CC3)C)C)c4cnccc4
0.241993	O(c1c(cc(cc1)CNC(c2ccccc2)CN3CCN(CC3)C)C)c4cnccc4
0.241993	O(c1c(cc(cc1)CNC(c2ccccc2)CN3CCN(CC3)C)C)c4cnccc4
0.241993	O(c1c(cc(cc1)CNC(c2ccccc2)CN3CCN(CC3)C)C)c4cnccc4
0.241993	O(c1c(cc(cc1)CNC(c2ccccc2)CN3CCN(CC3)C)C)c4cnccc4
0.241877	Fc1cc(NC(=O)C)c(cc1)C(=O)Nc2cc(c(OCC(F)(F)F)cc2)C
0.241877	Fc1cc(NC(=O)C)c(cc1)C(=O)Nc2cc(c(OCC(F)(F)F)cc2)C
0.241877	Fc1cc(NC(=O)C)c(cc1)C(=O)Nc2cc(c(OCC(F)(F)F)cc2)C
0.241877	Fc1cc(NC(=O)C)c(cc1)C(=O)Nc2cc(c(OCC(F)(F)F)cc2)C
0.241877	Fc1cc(NC(=O)C)c(cc1)C(=O)Nc2cc(c(OCC(F)(F)F)cc2)C
0.241877	Fc1cc(NC(=O)C)c(cc1)C(=O)Nc2cc(c(OCC(F)(F)F)cc2)C
0.241877	Fc1cc(NC(=O)C)c(cc1)C(=O)Nc2cc(c(OCC(F)(F)F)cc2)C
0.241877	Fc1cc(NC(=O)C)c(cc1)C(=O)Nc2cc(c(OCC(F)(F)F)cc2)C
0.241877	Fc1cc(NC(=O)C)c(cc1)C(=O)Nc2cc(c(OCC(F)(F)F)cc2)C
0.241877	Fc1cc(NC(=O)C)c(cc1)C(=O)Nc2cc(c(OCC(F)(F)F)cc2)C
0.241877	Brc1ccc(cc1)CN2CCC(NC(=O)c3cc(S(=O)(=O)Nc4ccc(cc4)C)ccc3)CC2
0.24183	O=C(N1C2C(CN(C2)C)CCC1)c3cc(Nc4nc(ccn4)C)ccc3
0.24183	O=C(N1C2C(CN(C2)C)CCC1)c3cc(Nc4nc(ccn4)C)ccc3
0.24183	O=C(N1C2C(CN(C2)C)CCC1)c3cc(Nc4nc(ccn4)C)ccc3
0.241509	S(=O)(=O)(Nc1ccc(cc1)C)c2cc(ccc2)C(=O)Nc3nccc(c3)C
0.241042	S(c1ccc(cc1)C(=O)Nc2cc(F)c(OCCCN3CCOCC3)cc2)CC4=Nc5c(N4)cccc5
0.241007	O=C(Nc1c(c(NC(=O)C)c(cc1)C)C)NCc2cc(ccc2)CN3CCC(CC3)C
0.241007	O=C(Nc1c(c(NC(=O)C)c(cc1)C)C)NCc2cc(ccc2)CN3CCC(CC3)C
0.241007	O=C(Nc1c(c(NC(=O)C)c(cc1)C)C)NCc2cc(ccc2)CN3CCC(CC3)C
0.241007	O=C(Nc1c(c(NC(=O)C)c(cc1)C)C)NCc2cc(ccc2)CN3CCC(CC3)C
0.241007	O=C(Nc1c(c(NC(=O)C)c(cc1)C)C)NCc2cc(ccc2)CN3CCC(CC3)C
0.241007	O=C(Nc1c(c(NC(=O)C)c(cc1)C)C)NCc2cc(ccc2)CN3CCC(CC3)C
0.241007	O=C(Nc1c(c(NC(=O)C)c(cc1)C)C)NCc2cc(ccc2)CN3CCC(CC3)C
0.241007	O=C(Nc1c(c(NC(=O)C)c(cc1)C)C)NCc2cc(ccc2)CN3CCC(CC3)C
0.241007	O=C(Nc1c(c(NC(=O)C)c(cc1)C)C)NCc2cc(ccc2)CN3CCC(CC3)C
0.241007	O=C(Nc1c(c(NC(=O)C)c(cc1)C)C)NCc2cc(ccc2)CN3CCC(CC3)C
0.240876	Fc1cc(F)cc(c1)C(=O)Nc2cc(O)c(cc2)C(=O)NCc3c(cccc3C)C
0.240741	O=C(Nc1cc(NC(=O)C)c(cc1)C)C(=O)NCc2cc3c(cc2)CNC3
0.240741	O=C(Nc1cc(NC(=O)C)c(cc1)C)C(=O)NCc2cc3c(cc2)CNC3
0.240741	O=C(Nc1cc(NC(=O)C)c(cc1)C)C(=O)NCc2cc3c(cc2)CNC3
0.240625	S1C(=NC(c2cc3c(c4c(cccc4)C3)cc2)=C1)NC(=O)c5cc(ncc5)C=6OC=CC6
0.240625	S1C(=NC(c2cc3c(c4c(cccc4)C3)cc2)=C1)NC(=O)c5cc(ncc5)C=6OC=CC6
0.240625	S1C(=NC(c2cc3c(c4c(cccc4)C3)cc2)=C1)NC(=O)c5cc(ncc5)C=6OC=CC6
0.240625	S1C(=NC(c2cc3c(c4c(cccc4)C3)cc2)=C1)NC(=O)c5cc(ncc5)C=6OC=CC6
0.240625	S1C(=NC(c2cc3c(c4c(cccc4)C3)cc2)=C1)NC(=O)c5cc(ncc5)C=6OC=CC6
0.240625	S1C(=NC(c2cc3c(c4c(cccc4)C3)cc2)=C1)NC(=O)c5cc(ncc5)C=6OC=CC6
0.240625	S1C(=NC(c2cc3c(c4c(cccc4)C3)cc2)=C1)NC(=O)c5cc(ncc5)C=6OC=CC6
0.240625	S1C(=NC(c2cc3c(c4c(cccc4)C3)cc2)=C1)NC(=O)c5cc(ncc5)C=6OC=CC6
0.240625	S1C(=NC(c2cc3c(c4c(cccc4)C3)cc2)=C1)NC(=O)c5cc(ncc5)C=6OC=CC6
0.240602	S1C(=NC(=C1)C)Nc2ccc(cc2)C(=O)NC3=NNC(SCc4ccc(cc4)C)=N3
0.240602	S1C(=NC(=C1)C)Nc2ccc(cc2)C(=O)NC3=NNC(SCc4ccc(cc4)C)=N3
0.240602	S1C(=NC(=C1)C)Nc2ccc(cc2)C(=O)NC3=NNC(SCc4ccc(cc4)C)=N3
0.24055	O=C(Nc1cc(N2CCN(CC2)CCc3ccccc3)ccc1)C(=O)NC(c4cc(c(cc4)C)C)c5ccccc5
0.24055	O=C(Nc1cc(N2CCN(CC2)CCc3ccccc3)ccc1)C(=O)NC(c4cc(c(cc4)C)C)c5ccccc5
0.240469	S(=O)(=O)(Nc1ccc(cc1)C)c2cc(ccc2)C(=O)NC=3SC=C(N3)c4cc5c(NC(=O)CC5)cc4
0.240418	Clc1ccc(NC(=O)CN(C(=O)Nc2c(cc(cc2)C(C)C)C)Cc3cnccc3)cc1
0.240418	Clc1ccc(NC(=O)CN(C(=O)Nc2c(cc(cc2)C(C)C)C)Cc3cnccc3)cc1
0.240418	Clc1ccc(NC(=O)CN(C(=O)Nc2c(cc(cc2)C(C)C)C)Cc3cnccc3)cc1
0.240418	Clc1ccc(NC(=O)CN(C(=O)Nc2c(cc(cc2)C(C)C)C)Cc3cnccc3)cc1
0.240418	Clc1ccc(NC(=O)CN(C(=O)Nc2c(cc(cc2)C(C)C)C)Cc3cnccc3)cc1
0.240418	Clc1ccc(NC(=O)CN(C(=O)Nc2c(cc(cc2)C(C)C)C)Cc3cnccc3)cc1
0.240418	Clc1ccc(NC(=O)CN(C(=O)Nc2c(cc(cc2)C(C)C)C)Cc3cnccc3)cc1
0.240418	Clc1ccc(NC(=O)CN(C(=O)Nc2c(cc(cc2)C(C)C)C)Cc3cnccc3)cc1
0.240418	Clc1ccc(NC(=O)CN(C(=O)Nc2c(cc(cc2)C(C)C)C)Cc3cnccc3)cc1
0.240143	Clc1nccc(c1)CSCCNC(=O)c2ccc(Nc3c(OC)cc(OC)cc3)cc2
0.240143	Clc1nccc(c1)CSCCNC(=O)c2ccc(Nc3c(OC)cc(OC)cc3)cc2
0.240132	Clc1c(cc(S(=O)(=O)Nc2ccc(Cl)cc2)cc1)C(=O)Nc3c(ccc(N4CCCCC4)c3)C
0.240132	Clc1c(cc(S(=O)(=O)Nc2ccc(Cl)cc2)cc1)C(=O)Nc3c(ccc(N4CCCCC4)c3)C
0.240132	Clc1c(cc(S(=O)(=O)Nc2ccc(Cl)cc2)cc1)C(=O)Nc3c(ccc(N4CCCCC4)c3)C
0.240132	Clc1c(cc(S(=O)(=O)Nc2ccc(Cl)cc2)cc1)C(=O)Nc3c(ccc(N4CCCCC4)c3)C
0.240132	Clc1c(cc(S(=O)(=O)Nc2ccc(Cl)cc2)cc1)C(=O)Nc3c(ccc(N4CCCCC4)c3)C
0.240132	Clc1c(cc(S(=O)(=O)Nc2ccc(Cl)cc2)cc1)C(=O)Nc3c(ccc(N4CCCCC4)c3)C
0.240132	Clc1c(cc(S(=O)(=O)Nc2ccc(Cl)cc2)cc1)C(=O)Nc3c(ccc(N4CCCCC4)c3)C
0.240132	Clc1c(cc(S(=O)(=O)Nc2ccc(Cl)cc2)cc1)C(=O)Nc3c(ccc(N4CCCCC4)c3)C
0.24	S(c1cc(ccc1)C(=O)NC=2SC=C(N2)c3cc4c(c5c(cccc5)C4)cc3)C
0.24	S(c1cc(ccc1)C(=O)NC=2SC=C(N2)c3cc4c(c5c(cccc5)C4)cc3)C
0.24	S(c1cc(ccc1)C(=O)NC=2SC=C(N2)c3cc4c(c5c(cccc5)C4)cc3)C
0.24	S(c1cc(ccc1)C(=O)NC=2SC=C(N2)c3cc4c(c5c(cccc5)C4)cc3)C
0.24	S(c1cc(ccc1)C(=O)NC=2SC=C(N2)c3cc4c(c5c(cccc5)C4)cc3)C
0.24	S(c1cc(ccc1)C(=O)NC=2SC=C(N2)c3cc4c(c5c(cccc5)C4)cc3)C
0.24	S(c1cc(ccc1)C(=O)NC=2SC=C(N2)c3cc4c(c5c(cccc5)C4)cc3)C
0.24	S(c1cc(ccc1)C(=O)NC=2SC=C(N2)c3cc4c(c5c(cccc5)C4)cc3)C
0.24	S(c1cc(ccc1)C(=O)NC=2SC=C(N2)c3cc4c(c5c(cccc5)C4)cc3)C
0.24	S(c1cc(ccc1)C(=O)NC=2SC=C(N2)c3cc4c(c5c(cccc5)C4)cc3)C
0.239617	Brc1cc(F)c(cc1)CN(Cc2ncccc2)CC(=O)Nc3c(cccc3)C(=O)Nc4cc(ccc4)C
0.239617	Brc1cc(F)c(cc1)CN(Cc2ncccc2)CC(=O)Nc3c(cccc3)C(=O)Nc4cc(ccc4)C
0.239344	O=C(N1CCC(CC1)C)c2cc(c(NC(=O)C(=O)N3CCC(Cc4ncccc4)CC3)cc2)C
0.239344	O=C(N1CCC(CC1)C)c2cc(c(NC(=O)C(=O)N3CCC(Cc4ncccc4)CC3)cc2)C
0.239344	O=C(N1CCC(CC1)C)c2cc(c(NC(=O)C(=O)N3CCC(Cc4ncccc4)CC3)cc2)C
0.239344	O=C(N1CCC(CC1)C)c2cc(c(NC(=O)C(=O)N3CCC(Cc4ncccc4)CC3)cc2)C
0.239344	O=C(N1CCC(CC1)C)c2cc(c(NC(=O)C(=O)N3CCC(Cc4ncccc4)CC3)cc2)C
0.239344	O=C(N1CCC(CC1)C)c2cc(c(NC(=O)C(=O)N3CCC(Cc4ncccc4)CC3)cc2)C
0.239344	O=C(N1CCC(CC1)C)c2cc(c(NC(=O)C(=O)N3CCC(Cc4ncccc4)CC3)cc2)C
0.239344	O=C(N1CCC(CC1)C)c2cc(c(NC(=O)C(=O)N3CCC(Cc4ncccc4)CC3)cc2)C
0.239344	O=C(N1CCC(CC1)C)c2cc(c(NC(=O)C(=O)N3CCC(Cc4ncccc4)CC3)cc2)C
0.239344	O=C(N1CCC(CC1)C)c2cc(c(NC(=O)C(=O)N3CCC(Cc4ncccc4)CC3)cc2)C
0.23913	FC(F)(F)c1cc(c(cc1)C(=O)Nc2cc(c(N3CCNCC3)cc2)C)C
0.23913	FC(F)(F)c1cc(c(cc1)C(=O)Nc2cc(c(N3CCNCC3)cc2)C)C
0.23913	FC(F)(F)c1cc(c(cc1)C(=O)Nc2cc(c(N3CCNCC3)cc2)C)C
0.23913	FC(F)(F)c1cc(c(cc1)C(=O)Nc2cc(c(N3CCNCC3)cc2)C)C
0.23913	FC(F)(F)c1cc(c(cc1)C(=O)Nc2cc(c(N3CCNCC3)cc2)C)C
0.23913	FC(F)(F)c1cc(c(cc1)C(=O)Nc2cc(c(N3CCNCC3)cc2)C)C
0.23913	FC(F)(F)c1cc(c(cc1)C(=O)Nc2cc(c(N3CCNCC3)cc2)C)C
0.23913	FC(F)(F)c1cc(c(cc1)C(=O)Nc2cc(c(N3CCNCC3)cc2)C)C
0.23913	FC(F)(F)c1cc(c(cc1)C(=O)Nc2cc(c(N3CCNCC3)cc2)C)C
0.23913	FC(F)(F)c1cc(c(cc1)C(=O)Nc2cc(c(N3CCNCC3)cc2)C)C
0.238971	O=C(NCCNCc1cc(c(Oc2cnccc2)cc1)C)C3=COC=C3
0.238806	Clc1c(NC(=O)c2cc(S(=O)(=O)C)ccc2)ccc(NC(=O)C=O)c1
0.238754	O=C(NC=1N(N=C(C1)Cc2ccccc2)C)c3ccc(Nc4c(cccc4)C(C)C)cc3
0.238671	O=C(Nc1nc(c(c2ccccc2)cn1)C)c3c4c(nc(c5cnccc5)c3)cccc4
0.238671	O=C(Nc1nc(c(c2ccccc2)cn1)C)c3c4c(nc(c5cnccc5)c3)cccc4
0.238671	O=C(Nc1nc(c(c2ccccc2)cn1)C)c3c4c(nc(c5cnccc5)c3)cccc4
0.238671	O=C(Nc1nc(c(c2ccccc2)cn1)C)c3c4c(nc(c5cnccc5)c3)cccc4
0.238532	Fc1ccc(cc1)C2=Nc3c(N2)ccc(c3)C(=O)Nc4cc(c(N5C(=O)CCC5)cc4)C
0.238532	Fc1ccc(cc1)C2=Nc3c(N2)ccc(c3)C(=O)Nc4cc(c(N5C(=O)CCC5)cc4)C
0.238532	Fc1ccc(cc1)C2=Nc3c(N2)ccc(c3)C(=O)Nc4cc(c(N5C(=O)CCC5)cc4)C
0.238532	Fc1ccc(cc1)C2=Nc3c(N2)ccc(c3)C(=O)Nc4cc(c(N5C(=O)CCC5)cc4)C
0.238532	Fc1ccc(cc1)C2=Nc3c(N2)ccc(c3)C(=O)Nc4cc(c(N5C(=O)CCC5)cc4)C
0.238532	Fc1ccc(cc1)C2=Nc3c(N2)ccc(c3)C(=O)Nc4cc(c(N5C(=O)CCC5)cc4)C
0.238532	Fc1ccc(cc1)C2=Nc3c(N2)ccc(c3)C(=O)Nc4cc(c(N5C(=O)CCC5)cc4)C
0.238532	Fc1ccc(cc1)C2=Nc3c(N2)ccc(c3)C(=O)Nc4cc(c(N5C(=O)CCC5)cc4)C
0.238532	Fc1ccc(cc1)C2=Nc3c(N2)ccc(c3)C(=O)Nc4cc(c(N5C(=O)CCC5)cc4)C
0.238532	Fc1ccc(cc1)C2=Nc3c(N2)ccc(c3)C(=O)Nc4cc(c(N5C(=O)CCC5)cc4)C
0.238245	O=C(Nc1c(cccc1)CN2CC(OC(C2)C)C)C(=O)NC=3NN=C(c4cc(c(OC)cc4)C)C3
0.238245	O=C(Nc1c(cccc1)CN2CC(OC(C2)C)C)C(=O)NC=3NN=C(c4cc(c(OC)cc4)C)C3
0.238245	O=C(Nc1c(cccc1)CN2CC(OC(C2)C)C)C(=O)NC=3NN=C(c4cc(c(OC)cc4)C)C3
0.238245	O=C(Nc1c(cccc1)CN2CC(OC(C2)C)C)C(=O)NC=3NN=C(c4cc(c(OC)cc4)C)C3
0.238245	O=C(Nc1c(cccc1)CN2CC(OC(C2)C)C)C(=O)NC=3NN=C(c4cc(c(OC)cc4)C)C3
0.238245	O=C(Nc1c(cccc1)CN2CC(OC(C2)C)C)C(=O)NC=3NN=C(c4cc(c(OC)cc4)C)C3
0.238245	O=C(Nc1c(cccc1)CN2CC(OC(C2)C)C)C(=O)NC=3NN=C(c4cc(c(OC)cc4)C)C3
0.238245	O=C(Nc1c(cccc1)CN2CC(OC(C2)C)C)C(=O)NC=3NN=C(c4cc(c(OC)cc4)C)C3
0.238245	O=C(Nc1c(cccc1)CN2CC(OC(C2)C)C)C(=O)NC=3NN=C(c4cc(c(OC)cc4)C)C3
0.238245	O=C(Nc1c(cccc1)CN2CC(OC(C2)C)C)C(=O)NC=3NN=C(c4cc(c(OC)cc4)C)C3
0.238095	O=C(N1CCC(CC1)C)c2cc(c(NC(=O)C(=O)Nc3cc(ccc3)C4CCOCC4)cc2)C
0.238095	O=C(N1CCC(CC1)C)c2cc(c(NC(=O)C(=O)Nc3cc(ccc3)C4CCOCC4)cc2)C
0.238095	O=C(N1CCC(CC1)C)c2cc(c(NC(=O)C(=O)Nc3cc(ccc3)C4CCOCC4)cc2)C
0.238095	O=C(N1CCC(CC1)C)c2cc(c(NC(=O)C(=O)Nc3cc(ccc3)C4CCOCC4)cc2)C
0.238095	O=C(N1CCC(CC1)C)c2cc(c(NC(=O)C(=O)Nc3cc(ccc3)C4CCOCC4)cc2)C
0.238095	O=C(N1CCC(CC1)C)c2cc(c(NC(=O)C(=O)Nc3cc(ccc3)C4CCOCC4)cc2)C
0.238095	O=C(N1CCC(CC1)C)c2cc(c(NC(=O)C(=O)Nc3cc(ccc3)C4CCOCC4)cc2)C
0.238095	O=C(N1CCC(CC1)C)c2cc(c(NC(=O)C(=O)Nc3cc(ccc3)C4CCOCC4)cc2)C
0.238095	O=C(N1CCC(CC1)C)c2cc(c(NC(=O)C(=O)Nc3cc(ccc3)C4CCOCC4)cc2)C
0.238095	O=C(N1CCC(CC1)C)c2cc(c(NC(=O)C(=O)Nc3cc(ccc3)C4CCOCC4)cc2)C
0.238095	S1C(NC(=O)c2ccc(cc2)CCCC)=C(C(=O)Nc3ccc(cc3)C4=NOC(=N4)C(F)F)C=C1
0.237864	Fc1ccc(cc1)C(=O)Nc2ccc(cc2)CN
0.237864	Fc1ccc(cc1)C(=O)Nc2ccc(cc2)CN
0.237762	Brc1ccc(c2nc(ncc2)NC(C(NC(=O)OC(C)(C)C)C)CCc3ccccc3)cc1
0.237762	Brc1ccc(c2nc(ncc2)NC(C(NC(=O)OC(C)(C)C)C)CCc3ccccc3)cc1
0.237762	Brc1ccc(c2nc(ncc2)NC(C(NC(=O)OC(C)(C)C)C)CCc3ccccc3)cc1
0.237762	Brc1ccc(c2nc(ncc2)NC(C(NC(=O)OC(C)(C)C)C)CCc3ccccc3)cc1
0.237762	Brc1ccc(c2nc(ncc2)NC(C(NC(=O)OC(C)(C)C)C)CCc3ccccc3)cc1
0.237762	Brc1ccc(c2nc(ncc2)NC(C(NC(=O)OC(C)(C)C)C)CCc3ccccc3)cc1
0.237762	Brc1ccc(c2nc(ncc2)NC(C(NC(=O)OC(C)(C)C)C)CCc3ccccc3)cc1
0.237762	Brc1ccc(c2nc(ncc2)NC(C(NC(=O)OC(C)(C)C)C)CCc3ccccc3)cc1
0.237762	Brc1ccc(c2nc(ncc2)NC(C(NC(=O)OC(C)(C)C)C)CCc3ccccc3)cc1
0.237762	Brc1ccc(c2nc(ncc2)NC(C(NC(=O)OC(C)(C)C)C)CCc3ccccc3)cc1
0.237589	Clc1c(F)ccc(S(=O)(=O)Nc2ccc(cc2)C(=O)Nc3cc(ccc3)CC(F)(F)F)c1
0.237589	Clc1c(F)ccc(S(=O)(=O)Nc2ccc(cc2)C(=O)Nc3cc(ccc3)CC(F)(F)F)c1
0.237589	Clc1c(F)ccc(S(=O)(=O)Nc2ccc(cc2)C(=O)Nc3cc(ccc3)CC(F)(F)F)c1
0.237589	Clc1c(F)ccc(S(=O)(=O)Nc2ccc(cc2)C(=O)Nc3cc(ccc3)CC(F)(F)F)c1
0.237589	Clc1c(F)ccc(S(=O)(=O)Nc2ccc(cc2)C(=O)Nc3cc(ccc3)CC(F)(F)F)c1
0.237548	Oc1c(cc(c2nc(NC3CCNCC3)ccn2)cc1)C
0.237548	Oc1c(cc(c2nc(NC3CCNCC3)ccn2)cc1)C
0.237548	Oc1c(cc(c2nc(NC3CCNCC3)ccn2)cc1)C
0.237548	Oc1c(cc(c2nc(NC3CCNCC3)ccn2)cc1)C
0.237548	Oc1c(cc(c2nc(NC3CCNCC3)ccn2)cc1)C
0.237548	Oc1c(cc(c2nc(NC3CCNCC3)ccn2)cc1)C
0.237548	Oc1c(cc(c2nc(NC3CCNCC3)ccn2)cc1)C
0.237354	O=C1NN=C(N1)c2cc(NC(=O)C=CC)c(cc2)C
0.237354	O=C1NN=C(N1)c2cc(NC(=O)C=CC)c(cc2)C
0.237354	O=C1NN=C(N1)c2cc(NC(=O)C=CC)c(cc2)C
0.237354	O=C1NN=C(N1)c2cc(NC(=O)C=CC)c(cc2)C
0.237354	O=C1NN=C(N1)c2cc(NC(=O)C=CC)c(cc2)C
0.237354	O=C1NN=C(N1)c2cc(NC(=O)C=CC)c(cc2)C
0.237354	O=C1NN=C(N1)c2cc(NC(=O)C=CC)c(cc2)C
0.237354	O=C1NN=C(N1)c2cc(NC(=O)C=CC)c(cc2)C
0.237354	O=C1NN=C(N1)c2cc(NC(=O)C=CC)c(cc2)C
0.237354	O=C1NN=C(N1)c2cc(NC(=O)C=CC)c(cc2)C
0.237226	O=C(NCC1(CCN(CC1)C)C)c2ccc(Nc3c(OC)cc(OC)cc3)cc2
0.237226	O=C(NCC1(CCN(CC1)C)C)c2ccc(Nc3c(OC)cc(OC)cc3)cc2
0.237226	O=C(NCC1(CCN(CC1)C)C)c2ccc(Nc3c(OC)cc(OC)cc3)cc2
0.237226	O(c1c(cc(cc1)CNCc2c(cccc2)CN3CCOCC3)C)c4cnccc4
0.237226	O(c1c(cc(cc1)CNCc2c(cccc2)CN3CCOCC3)C)c4cnccc4
0.237226	O(c1c(cc(cc1)CNCc2c(cccc2)CN3CCOCC3)C)c4cnccc4
0.237226	O=C(NCC1(CCN(CC1)C)C)c2ccc(Nc3c(OC)cc(OC)cc3)cc2
0.237179	Fc1c(cccc1)C(=O)Nc2cc(ccc2)C3=NOC(=N3)C(Cc4ccc(C#N)cc4)(C)C
0.237154	O=C(NCCCC=1ON=C(N1)c2cnccc2)c3cnccc3
0.237113	O=C(NCC(C)C)c1cc(c(NC(=O)CC(O)c2ccc(OCc3ccccc3)cc2)cc1)C
0.237113	O=C(NCC(C)C)c1cc(c(NC(=O)CC(O)c2ccc(OCc3ccccc3)cc2)cc1)C
0.237113	O=C(NCC(C)C)c1cc(c(NC(=O)CC(O)c2ccc(OCc3ccccc3)cc2)cc1)C
0.237113	O=C(NCC(C)C)c1cc(c(NC(=O)CC(O)c2ccc(OCc3ccccc3)cc2)cc1)C
0.237113	O=C(NCC(C)C)c1cc(c(NC(=O)CC(O)c2ccc(OCc3ccccc3)cc2)cc1)C
0.237113	O=C(NCC(C)C)c1cc(c(NC(=O)CC(O)c2ccc(OCc3ccccc3)cc2)cc1)C
0.237113	O=C(NCC(C)C)c1cc(c(NC(=O)CC(O)c2ccc(OCc3ccccc3)cc2)cc1)C
0.237113	O=C(NCC(C)C)c1cc(c(NC(=O)CC(O)c2ccc(OCc3ccccc3)cc2)cc1)C
0.237113	O=C(NCC(C)C)c1cc(c(NC(=O)CC(O)c2ccc(OCc3ccccc3)cc2)cc1)C
0.237113	O=C(NCC(C)C)c1cc(c(NC(=O)CC(O)c2ccc(OCc3ccccc3)cc2)cc1)C
0.236994	O=C(Oc1ccc(NC(=O)c2c(OC)cccc2)cc1)c3c4c(nc(c5cnccc5)c3)cccc4
0.236994	O=C(Oc1ccc(NC(=O)c2c(OC)cccc2)cc1)c3c4c(nc(c5cnccc5)c3)cccc4
0.236994	O=C(Oc1ccc(NC(=O)c2c(OC)cccc2)cc1)c3c4c(nc(c5cnccc5)c3)cccc4
0.236994	O=C(Oc1ccc(NC(=O)c2c(OC)cccc2)cc1)c3c4c(nc(c5cnccc5)c3)cccc4
0.236749	S(=O)(=O)(Nc1c(c(ccc1)C)C)c2ccc(cc2)C(=O)Nc3cc(NC(=O)OCCOC)ccc3
0.236749	S1C(=NC(c2cnccc2)=C1)NC(=O)CCC=3OC(c4ccc(cc4)C)=CN3
0.236749	S1C(=NC(c2cnccc2)=C1)NC(=O)CCC=3OC(c4ccc(cc4)C)=CN3
0.236749	S1C(=NC(c2cnccc2)=C1)NC(=O)CCC=3OC(c4ccc(cc4)C)=CN3
0.236749	S1C(=NC(c2cnccc2)=C1)NC(=O)CCC=3OC(c4ccc(cc4)C)=CN3
0.236749	S1C(=NC(c2cnccc2)=C1)NC(=O)CCC=3OC(c4ccc(cc4)C)=CN3
0.236749	S1C(=NC(c2cnccc2)=C1)NC(=O)CCC=3OC(c4ccc(cc4)C)=CN3
0.236749	S1C(=NC(c2cnccc2)=C1)NC(=O)CCC=3OC(c4ccc(cc4)C)=CN3
0.236749	S1C(=NC(c2cnccc2)=C1)NC(=O)CCC=3OC(c4ccc(cc4)C)=CN3
0.236749	S1C(=NC(c2cnccc2)=C1)NC(=O)CCC=3OC(c4ccc(cc4)C)=CN3
0.236749	S1C(=NC(c2cnccc2)=C1)NC(=O)CCC=3OC(c4ccc(cc4)C)=CN3
0.236641	O=C(Nc1cc(OC)c(NC(=O)C)cc1)c2cc(OCCC)c(OCCC)cc2
0.236641	O=C(Nc1cc(OC)c(NC(=O)C)cc1)c2cc(OCCC)c(OCCC)cc2
0.236641	O=C(Nc1cc(OC)c(NC(=O)C)cc1)c2cc(OCCC)c(OCCC)cc2
0.236641	O=C(Nc1cc(OC)c(NC(=O)C)cc1)c2cc(OCCC)c(OCCC)cc2
0.236641	O=C(Nc1cc(OC)c(NC(=O)C)cc1)c2cc(OCCC)c(OCCC)cc2
0.236641	O=C(Nc1cc(OC)c(NC(=O)C)cc1)c2cc(OCCC)c(OCCC)cc2
0.236641	O=C(Nc1cc(OC)c(NC(=O)C)cc1)c2cc(OCCC)c(OCCC)cc2
0.236641	O=C(Nc1cc(OC)c(NC(=O)C)cc1)c2cc(OCCC)c(OCCC)cc2
0.236641	O=C(Nc1cc(OC)c(NC(=O)C)cc1)c2cc(OCCC)c(OCCC)cc2
0.236641	O=C(Nc1cc(OC)c(NC(=O)C)cc1)c2cc(OCCC)c(OCCC)cc2
0.236593	S(=O)(=O)(N1CCN(C(=O)c2cc(c(NC(=O)C=3SC=CC3)cc2)C)CC1)c4c(cccc4)C
0.236593	S(=O)(=O)(N1CCN(C(=O)c2cc(c(NC(=O)C=3SC=CC3)cc2)C)CC1)c4c(cccc4)C
0.236593	S(=O)(=O)(N1CCN(C(=O)c2cc(c(NC(=O)C=3SC=CC3)cc2)C)CC1)c4c(cccc4)C
0.236593	S(=O)(=O)(N1CCN(C(=O)c2cc(c(NC(=O)C=3SC=CC3)cc2)C)CC1)c4c(cccc4)C
0.236593	S(=O)(=O)(N1CCN(C(=O)c2cc(c(NC(=O)C=3SC=CC3)cc2)C)CC1)c4c(cccc4)C
0.236593	S(=O)(=O)(N1CCN(C(=O)c2cc(c(NC(=O)C=3SC=CC3)cc2)C)CC1)c4c(cccc4)C
0.236593	S(=O)(=O)(N1CCN(C(=O)c2cc(c(NC(=O)C=3SC=CC3)cc2)C)CC1)c4c(cccc4)C
0.236593	S(=O)(=O)(N1CCN(C(=O)c2cc(c(NC(=O)C=3SC=CC3)cc2)C)CC1)c4c(cccc4)C
0.236593	S(=O)(=O)(N1CCN(C(=O)c2cc(c(NC(=O)C=3SC=CC3)cc2)C)CC1)c4c(cccc4)C
0.236593	S(=O)(=O)(N1CCN(C(=O)c2cc(c(NC(=O)C=3SC=CC3)cc2)C)CC1)c4c(cccc4)C
0.236434	O=C(NC1CCCC1)c2cc(c(NC(=O)C(=O)N)cc2)C
0.236434	O=C(NC1CCCC1)c2cc(c(NC(=O)C(=O)N)cc2)C
0.236434	O=C(NC1CCCC1)c2cc(c(NC(=O)C(=O)N)cc2)C
0.236434	O=C(NC1CCCC1)c2cc(c(NC(=O)C(=O)N)cc2)C
0.236434	O=C(NC1CCCC1)c2cc(c(NC(=O)C(=O)N)cc2)C
0.236434	O=C(NC1CCCC1)c2cc(c(NC(=O)C(=O)N)cc2)C
0.236434	O=C(NC1CCCC1)c2cc(c(NC(=O)C(=O)N)cc2)C
0.236434	O=C(NC1CCCC1)c2cc(c(NC(=O)C(=O)N)cc2)C
0.236434	O=C(NC1CCCC1)c2cc(c(NC(=O)C(=O)N)cc2)C
0.236434	O=C(NC1CCCC1)c2cc(c(NC(=O)C(=O)N)cc2)C
0.236422	O=C(N1CCC(CC1)C)c2cc(c(NC(=O)C(=O)NCc3cc(ccc3)C(=O)NC(CC)C)cc2)C
0.236422	O=C(N1CCC(CC1)C)c2cc(c(NC(=O)C(=O)NCc3cc(ccc3)C(=O)NC(CC)C)cc2)C
0.236422	O=C(N1CCC(CC1)C)c2cc(c(NC(=O)C(=O)NCc3cc(ccc3)C(=O)NC(CC)C)cc2)C
0.236422	O=C(N1CCC(CC1)C)c2cc(c(NC(=O)C(=O)NCc3cc(ccc3)C(=O)NC(CC)C)cc2)C
0.236422	O=C(N1CCC(CC1)C)c2cc(c(NC(=O)C(=O)NCc3cc(ccc3)C(=O)NC(CC)C)cc2)C
0.236422	O=C(N1CCC(CC1)C)c2cc(c(NC(=O)C(=O)NCc3cc(ccc3)C(=O)NC(CC)C)cc2)C
0.236422	O=C(N1CCC(CC1)C)c2cc(c(NC(=O)C(=O)NCc3cc(ccc3)C(=O)NC(CC)C)cc2)C
0.236422	O=C(N1CCC(CC1)C)c2cc(c(NC(=O)C(=O)NCc3cc(ccc3)C(=O)NC(CC)C)cc2)C
0.236422	O=C(N1CCC(CC1)C)c2cc(c(NC(=O)C(=O)NCc3cc(ccc3)C(=O)NC(CC)C)cc2)C
0.236422	O=C(N1CCC(CC1)C)c2cc(c(NC(=O)C(=O)NCc3cc(ccc3)C(=O)NC(CC)C)cc2)C
0.236422	S(=O)(=O)(Nc1cc(O)c(cc1)C(=O)NN2CCN(Cc3ccccc3)CC2)c4cc([N+]([O-])=O)ccc4
0.23622	S(c1ccc(cc1)C=2ON=C(N2)Nc3ccccc3)Cc4ccc(cc4)C(=O)N
0.23622	S(c1ccc(cc1)C=2ON=C(N2)Nc3ccccc3)Cc4ccc(cc4)C(=O)N
0.23622	S(c1ccc(cc1)C=2ON=C(N2)Nc3ccccc3)Cc4ccc(cc4)C(=O)N
0.235556	n1c(nccc1C)c2cc(NC)ccc2
0.235556	n1c(nccc1C)c2cc(NC)ccc2
0.235556	n1c(nccc1C)c2cc(NC)ccc2
0.235556	n1c(nccc1C)c2cc(NC)ccc2
0.235556	n1c(nccc1C)c2cc(NC)ccc2
0.235556	n1c(nccc1C)c2cc(NC)ccc2
0.235556	n1c(nccc1C)c2cc(NC)ccc2
0.235556	n1c(nccc1C)c2cc(NC)ccc2
0.235556	n1c(nccc1C)c2cc(NC)ccc2
0.235556	n1c(nccc1C)c2cc(NC)ccc2
0.235537	O=C(Nc1cc(ccc1)C)c2c(NC(=O)C)cccc2
0.235521	Clc1ccc(Oc2c(ccc(NCc3cc(c(Oc4cnccc4)cc3)C)c2)C)cc1
0.235507	Clc1cc(ccc1)C2=NC(C(=O)NN3CCN(Cc4ccccc4)CC3)=C(N2)C
0.235507	Clc1cc(ccc1)C2=NC(C(=O)NN3CCN(Cc4ccccc4)CC3)=C(N2)C
0.235507	Clc1cc(ccc1)C2=NC(C(=O)NN3CCN(Cc4ccccc4)CC3)=C(N2)C
0.235507	Clc1cc(ccc1)C2=NC(C(=O)NN3CCN(Cc4ccccc4)CC3)=C(N2)C
0.235507	Clc1cc(ccc1)C2=NC(C(=O)NN3CCN(Cc4ccccc4)CC3)=C(N2)C
0.235507	Clc1cc(ccc1)C2=NC(C(=O)NN3CCN(Cc4ccccc4)CC3)=C(N2)C
0.235507	Clc1cc(ccc1)C2=NC(C(=O)NN3CCN(Cc4ccccc4)CC3)=C(N2)C
0.235507	Clc1cc(ccc1)C2=NC(C(=O)NN3CCN(Cc4ccccc4)CC3)=C(N2)C
0.235507	Clc1cc(ccc1)C2=NC(C(=O)NN3CCN(Cc4ccccc4)CC3)=C(N2)C
0.235507	Clc1cc(ccc1)C2=NC(C(=O)NN3CCN(Cc4ccccc4)CC3)=C(N2)C
0.235495	S1C(C(=O)NCCCC(=O)N2CCC(c3nc(c4ccccc4)ccn3)CC2)=CC=C1
0.235495	S1C(C(=O)NCCCC(=O)N2CCC(c3nc(c4ccccc4)ccn3)CC2)=CC=C1
0.235495	S1C(C(=O)NCCCC(=O)N2CCC(c3nc(c4ccccc4)ccn3)CC2)=CC=C1
0.235495	S1C(C(=O)NCCCC(=O)N2CCC(c3nc(c4ccccc4)ccn3)CC2)=CC=C1
0.235495	S1C(C(=O)NCCCC(=O)N2CCC(c3nc(c4ccccc4)ccn3)CC2)=CC=C1
0.235495	S1C(C(=O)NCCCC(=O)N2CCC(c3nc(c4ccccc4)ccn3)CC2)=CC=C1
0.235495	S1C(C(=O)NCCCC(=O)N2CCC(c3nc(c4ccccc4)ccn3)CC2)=CC=C1
0.235495	S1C(C(=O)NCCCC(=O)N2CCC(c3nc(c4ccccc4)ccn3)CC2)=CC=C1
0.235495	S1C(C(=O)NCCCC(=O)N2CCC(c3nc(c4ccccc4)ccn3)CC2)=CC=C1
0.235495	S1C(C(=O)NCCCC(=O)N2CCC(c3nc(c4ccccc4)ccn3)CC2)=CC=C1
0.235294	Brc1nccc(NC(=O)c2cc(Br)ncc2)c1
0.235294	Brc1nccc(NC(=O)c2cc(Br)ncc2)c1
0.235294	Brc1nccc(NC(=O)c2cc(Br)ncc2)c1
0.235294	Brc1nccc(NC(=O)c2cc(Br)ncc2)c1
0.235294	Brc1nccc(NC(=O)c2cc(Br)ncc2)c1
0.235294	Brc1nccc(NC(=O)c2cc(Br)ncc2)c1
0.235294	Brc1nccc(NC(=O)c2cc(Br)ncc2)c1
0.235294	Brc1nccc(NC(=O)c2cc(Br)ncc2)c1
0.235294	Brc1nccc(NC(=O)c2cc(Br)ncc2)c1
0.235294	Brc1nccc(NC(=O)c2cc(Br)ncc2)c1
0.235294	Clc1cc(NC(=O)NCC2N(Cc3ccccc3)CC(O)C2)c(cc1)C
0.235294	Clc1cc(NC(=O)NCC2N(Cc3ccccc3)CC(O)C2)c(cc1)C
0.235294	Clc1cc(NC(=O)NCC2N(Cc3ccccc3)CC(O)C2)c(cc1)C
0.235294	Clc1cc(NC(=O)NCC2N(Cc3ccccc3)CC(O)C2)c(cc1)C
0.235294	Clc1cc(ccc1)C(=O)Nc2cc(c(NC(=O)C(=O)Nc3cc4N(C(=O)C)CCSc4cc3)cc2)C
0.235294	Clc1cc(ccc1)C(=O)Nc2cc(c(NC(=O)C(=O)Nc3cc4N(C(=O)C)CCSc4cc3)cc2)C
0.235294	Clc1cc(ccc1)C(=O)Nc2cc(c(NC(=O)C(=O)Nc3cc4N(C(=O)C)CCSc4cc3)cc2)C
0.235294	Clc1cc(ccc1)C(=O)Nc2cc(c(NC(=O)C(=O)Nc3cc4N(C(=O)C)CCSc4cc3)cc2)C
0.235294	Clc1cc(ccc1)C(=O)Nc2cc(c(NC(=O)C(=O)Nc3cc4N(C(=O)C)CCSc4cc3)cc2)C
0.235294	Clc1cc(ccc1)C(=O)Nc2cc(c(NC(=O)C(=O)Nc3cc4N(C(=O)C)CCSc4cc3)cc2)C
0.235294	Clc1cc(ccc1)C(=O)Nc2cc(c(NC(=O)C(=O)Nc3cc4N(C(=O)C)CCSc4cc3)cc2)C
0.235294	Clc1cc(ccc1)C(=O)Nc2cc(c(NC(=O)C(=O)Nc3cc4N(C(=O)C)CCSc4cc3)cc2)C
0.235294	Clc1cc(ccc1)C(=O)Nc2cc(c(NC(=O)C(=O)Nc3cc4N(C(=O)C)CCSc4cc3)cc2)C
0.235294	Clc1cc(ccc1)C(=O)Nc2cc(c(NC(=O)C(=O)Nc3cc4N(C(=O)C)CCSc4cc3)cc2)C
0.234899	O=C(Nc1ccc(cc1)C=2OC(=C(N2)C)C)C=3NN=C(c4c(cccc4)C)C3
0.234899	O=C(Nc1ccc(cc1)C=2OC(=C(N2)C)C)C=3NN=C(c4c(cccc4)C)C3
0.234899	O=C(Nc1ccc(cc1)C=2OC(=C(N2)C)C)C=3NN=C(c4c(cccc4)C)C3
0.234899	O=C(Nc1ccc(cc1)C=2OC(=C(N2)C)C)C=3NN=C(c4c(cccc4)C)C3
0.234899	O=C(Nc1ccc(cc1)C=2OC(=C(N2)C)C)C=3NN=C(c4c(cccc4)C)C3
0.234657	Fc1cc(NC(=O)C)c(cc1)C(=O)NC=2C=NN(C2)Cc3ccc(F)cc3
0.234657	Fc1cc(NC(=O)C)c(cc1)C(=O)NC=2C=NN(C2)Cc3ccc(F)cc3
0.234657	Fc1cc(NC(=O)C)c(cc1)C(=O)NC=2C=NN(C2)Cc3ccc(F)cc3
0.234568	FC(F)(F)c1cc(c(N2CCN(CC2)C)cc1)CNC(=O)Nc3c(cc(cc3)C=4ON=C(N4)C)C
0.234568	FC(F)(F)c1cc(c(N2CCN(CC2)C)cc1)CNC(=O)Nc3c(cc(cc3)C=4ON=C(N4)C)C
0.234568	FC(F)(F)c1cc(c(N2CCN(CC2)C)cc1)CNC(=O)Nc3c(cc(cc3)C=4ON=C(N4)C)C
0.234568	FC(F)(F)c1cc(c(N2CCN(CC2)C)cc1)CNC(=O)Nc3c(cc(cc3)C=4ON=C(N4)C)C
0.234568	FC(F)(F)c1cc(c(N2CCN(CC2)C)cc1)CNC(=O)Nc3c(cc(cc3)C=4ON=C(N4)C)C
0.234568	FC(F)(F)c1cc(c(N2CCN(CC2)C)cc1)CNC(=O)Nc3c(cc(cc3)C=4ON=C(N4)C)C
0.234568	FC(F)(F)c1cc(c(N2CCN(CC2)C)cc1)CNC(=O)Nc3c(cc(cc3)C=4ON=C(N4)C)C
0.234568	FC(F)(F)c1cc(c(N2CCN(CC2)C)cc1)CNC(=O)Nc3c(cc(cc3)C=4ON=C(N4)C)C
0.234568	FC(F)(F)c1cc(c(N2CCN(CC2)C)cc1)CNC(=O)Nc3c(cc(cc3)C=4ON=C(N4)C)C
0.234568	FC(F)(F)c1cc(c(N2CCN(CC2)C)cc1)CNC(=O)Nc3c(cc(cc3)C=4ON=C(N4)C)C
0.234528	O=C(NC=1N(N=CC1)CCCC)c2cc(c(OC)cc2)c3ncccc3
0.234432	Clc1c(Cl)ccc(c2c(F)cc(cc2)C(=O)Nc3c(c4ccc(Cl)cc4)cc(F)cc3)c1
0.234375	Fc1c(OC(C)C)c(F)cc(NC(=O)c2cc(F)c(NC)cc2)c1
0.234323	O=C(NCc1ccncc1)c2ccc(NC(=O)C3=NN(C=C3CN4CC(N)CC4)C)cc2
0.234323	O=C(NCc1ccncc1)c2ccc(NC(=O)C3=NN(C=C3CN4CC(N)CC4)C)cc2
0.234323	O=C(NCc1ccncc1)c2ccc(NC(=O)C3=NN(C=C3CN4CC(N)CC4)C)cc2
0.234323	O=C(NCc1ccncc1)c2ccc(NC(=O)C3=NN(C=C3CN4CC(N)CC4)C)cc2
0.234323	O=C(NCc1ccncc1)c2ccc(NC(=O)C3=NN(C=C3CN4CC(N)CC4)C)cc2
0.234323	O=C(NCc1ccncc1)c2ccc(NC(=O)C3=NN(C=C3CN4CC(N)CC4)C)cc2
0.234323	O=C(NCc1ccncc1)c2ccc(NC(=O)C3=NN(C=C3CN4CC(N)CC4)C)cc2
0.234323	O=C(NCc1ccncc1)c2ccc(NC(=O)C3=NN(C=C3CN4CC(N)CC4)C)cc2
0.234323	O=C(NCc1ccncc1)c2ccc(NC(=O)C3=NN(C=C3CN4CC(N)CC4)C)cc2
0.234323	O=C(NCc1ccncc1)c2ccc(NC(=O)C3=NN(C=C3CN4CC(N)CC4)C)cc2
0.234266	S(c1ncccc1)c2ccc(cc2)C(=O)Nc3c(cccc3)C=4OC(=NN4)C
0.234266	S(c1ncccc1)c2ccc(cc2)C(=O)Nc3c(cccc3)C=4OC(=NN4)C
0.234266	S(c1ncccc1)c2ccc(cc2)C(=O)Nc3c(cccc3)C=4OC(=NN4)C
0.234266	S(c1ncccc1)c2ccc(cc2)C(=O)Nc3c(cccc3)C=4OC(=NN4)C
0.234266	S(c1ncccc1)c2ccc(cc2)C(=O)Nc3c(cccc3)C=4OC(=NN4)C
0.234266	S(c1ncccc1)c2ccc(cc2)C(=O)Nc3c(cccc3)C=4OC(=NN4)C
0.234266	S(c1ncccc1)c2ccc(cc2)C(=O)Nc3c(cccc3)C=4OC(=NN4)C
0.234266	S(c1ncccc1)c2ccc(cc2)C(=O)Nc3c(cccc3)C=4OC(=NN4)C
0.234266	S(c1ncccc1)c2ccc(cc2)C(=O)Nc3c(cccc3)C=4OC(=NN4)C
0.234266	S(c1ncccc1)c2ccc(cc2)C(=O)Nc3c(cccc3)C=4OC(=NN4)C
0.234177	Clc1c(Oc2ncccc2C(=O)Nc3cc(c(N4CCNCC4)cc3)C)ccc(Cl)c1
0.234177	Clc1c(Oc2ncccc2C(=O)Nc3cc(c(N4CCNCC4)cc3)C)ccc(Cl)c1
0.233974	Brc1c(ccc(c1)C)CN2C(C3=NC(c4cc(F)ccc4)=CN3)CCCC2
0.233974	Brc1c(ccc(c1)C)CN2C(C3=NC(c4cc(F)ccc4)=CN3)CCCC2
0.233974	Brc1c(ccc(c1)C)CN2C(C3=NC(c4cc(F)ccc4)=CN3)CCCC2
0.233974	Brc1c(ccc(c1)C)CN2C(C3=NC(c4cc(F)ccc4)=CN3)CCCC2
0.233974	Brc1c(ccc(c1)C)CN2C(C3=NC(c4cc(F)ccc4)=CN3)CCCC2
0.233974	Brc1c(ccc(c1)C)CN2C(C3=NC(c4cc(F)ccc4)=CN3)CCCC2
0.233974	Brc1c(ccc(c1)C)CN2C(C3=NC(c4cc(F)ccc4)=CN3)CCCC2
0.233974	Brc1c(ccc(c1)C)CN2C(C3=NC(c4cc(F)ccc4)=CN3)CCCC2
0.233974	Brc1c(ccc(c1)C)CN2C(C3=NC(c4cc(F)ccc4)=CN3)CCCC2
0.233974	Brc1c(ccc(c1)C)CN2C(C3=NC(c4cc(F)ccc4)=CN3)CCCC2
0.233974	S(=O)(=O)(N1CCCCC1)c2c(ccc(c2)C(=O)Nc3c(cccc3)C(=O)N4CCCCC4)C
0.233974	S(=O)(=O)(N1CCCCC1)c2c(ccc(c2)C(=O)Nc3c(cccc3)C(=O)N4CCCCC4)C
0.233974	S(=O)(=O)(N1CCCCC1)c2c(ccc(c2)C(=O)Nc3c(cccc3)C(=O)N4CCCCC4)C
0.233974	S(=O)(=O)(N1CCCCC1)c2c(ccc(c2)C(=O)Nc3c(cccc3)C(=O)N4CCCCC4)C
0.233974	S(=O)(=O)(N1CCCCC1)c2c(ccc(c2)C(=O)Nc3c(cccc3)C(=O)N4CCCCC4)C
0.233974	S(=O)(=O)(N1CCCCC1)c2c(ccc(c2)C(=O)Nc3c(cccc3)C(=O)N4CCCCC4)C
0.233974	S(=O)(=O)(N1CCCCC1)c2c(ccc(c2)C(=O)Nc3c(cccc3)C(=O)N4CCCCC4)C
0.233974	S(=O)(=O)(N1CCCCC1)c2c(ccc(c2)C(=O)Nc3c(cccc3)C(=O)N4CCCCC4)C
0.233974	S(=O)(=O)(N1CCCCC1)c2c(ccc(c2)C(=O)Nc3c(cccc3)C(=O)N4CCCCC4)C
0.233974	S(=O)(=O)(N1CCCCC1)c2c(ccc(c2)C(=O)Nc3c(cccc3)C(=O)N4CCCCC4)C
0.233962	FC(F)(F)Oc1c(NC(=O)c2ccc(cc2)CCNC(=O)C)ccc(O)c1
0.233962	FC(F)(F)Oc1c(NC(=O)c2ccc(cc2)CCNC(=O)C)ccc(O)c1
0.233962	FC(F)(F)Oc1c(NC(=O)c2ccc(cc2)CCNC(=O)C)ccc(O)c1
0.233962	FC(F)(F)Oc1c(NC(=O)c2ccc(cc2)CCNC(=O)C)ccc(O)c1
0.233962	FC(F)(F)Oc1c(NC(=O)c2ccc(cc2)CCNC(=O)C)ccc(O)c1
0.233962	FC(F)(F)Oc1c(NC(=O)c2ccc(cc2)CCNC(=O)C)ccc(O)c1
0.233962	FC(F)(F)Oc1c(NC(=O)c2ccc(cc2)CCNC(=O)C)ccc(O)c1
0.233962	FC(F)(F)Oc1c(NC(=O)c2ccc(cc2)CCNC(=O)C)ccc(O)c1
0.233962	FC(F)(F)Oc1c(NC(=O)c2ccc(cc2)CCNC(=O)C)ccc(O)c1
0.233962	FC(F)(F)Oc1c(NC(=O)c2ccc(cc2)CCNC(=O)C)ccc(O)c1
0.233898	S(=O)(=O)(N1CCCCC1)c2c(ccc(c2)C(=O)NCCc3ccc(N4CCN(CC4)C)cc3)C
0.233898	S(=O)(=O)(N1CCCCC1)c2c(ccc(c2)C(=O)NCCc3ccc(N4CCN(CC4)C)cc3)C
0.233898	Clc1cnc(NC=2SC=C(N2)CC(=O)Nc3cnc(NC(=O)c4cc(O)ccc4)cc3)cc1
0.233898	Clc1cnc(NC=2SC=C(N2)CC(=O)Nc3cnc(NC(=O)c4cc(O)ccc4)cc3)cc1
0.233898	Clc1cnc(NC=2SC=C(N2)CC(=O)Nc3cnc(NC(=O)c4cc(O)ccc4)cc3)cc1
0.233898	Clc1cnc(NC=2SC=C(N2)CC(=O)Nc3cnc(NC(=O)c4cc(O)ccc4)cc3)cc1
0.233898	Clc1cnc(NC=2SC=C(N2)CC(=O)Nc3cnc(NC(=O)c4cc(O)ccc4)cc3)cc1
0.233898	Clc1cnc(NC=2SC=C(N2)CC(=O)Nc3cnc(NC(=O)c4cc(O)ccc4)cc3)cc1
0.233898	Clc1cnc(NC=2SC=C(N2)CC(=O)Nc3cnc(NC(=O)c4cc(O)ccc4)cc3)cc1
0.233898	Clc1cnc(NC=2SC=C(N2)CC(=O)Nc3cnc(NC(=O)c4cc(O)ccc4)cc3)cc1
0.233898	Clc1cnc(NC=2SC=C(N2)CC(=O)Nc3cnc(NC(=O)c4cc(O)ccc4)cc3)cc1
0.233898	Clc1cnc(NC=2SC=C(N2)CC(=O)Nc3cnc(NC(=O)c4cc(O)ccc4)cc3)cc1
0.233898	S(=O)(=O)(N1CCCCC1)c2c(ccc(c2)C(=O)NCCc3ccc(N4CCN(CC4)C)cc3)C
0.233898	S(=O)(=O)(N1CCCCC1)c2c(ccc(c2)C(=O)NCCc3ccc(N4CCN(CC4)C)cc3)C
0.233898	S(=O)(=O)(N1CCCCC1)c2c(ccc(c2)C(=O)NCCc3ccc(N4CCN(CC4)C)cc3)C
0.233898	S(=O)(=O)(N1CCCCC1)c2c(ccc(c2)C(=O)NCCc3ccc(N4CCN(CC4)C)cc3)C
0.233898	S(=O)(=O)(N1CCCCC1)c2c(ccc(c2)C(=O)NCCc3ccc(N4CCN(CC4)C)cc3)C
0.233898	S(=O)(=O)(N1CCCCC1)c2c(ccc(c2)C(=O)NCCc3ccc(N4CCN(CC4)C)cc3)C
0.233898	S(=O)(=O)(N1CCCCC1)c2c(ccc(c2)C(=O)NCCc3ccc(N4CCN(CC4)C)cc3)C
0.233898	S(=O)(=O)(N1CCCCC1)c2c(ccc(c2)C(=O)NCCc3ccc(N4CCN(CC4)C)cc3)C
0.233898	Ic1cc(NC(=O)C(=O)N2CCC(NC(=O)c3c(cccc3)C)CC2)c(cc1)C
0.233898	Ic1cc(NC(=O)C(=O)N2CCC(NC(=O)c3c(cccc3)C)CC2)c(cc1)C
0.233898	Ic1cc(NC(=O)C(=O)N2CCC(NC(=O)c3c(cccc3)C)CC2)c(cc1)C
0.233898	Ic1cc(NC(=O)C(=O)N2CCC(NC(=O)c3c(cccc3)C)CC2)c(cc1)C
0.233898	Ic1cc(NC(=O)C(=O)N2CCC(NC(=O)c3c(cccc3)C)CC2)c(cc1)C
0.233898	Ic1cc(NC(=O)C(=O)N2CCC(NC(=O)c3c(cccc3)C)CC2)c(cc1)C
0.233813	Clc1c(ccc(c1)C)C(=O)NC2CN(Cc3ccccc3)CCCC2
0.233813	Clc1c(ccc(c1)C)C(=O)NC2CN(Cc3ccccc3)CCCC2
0.233813	Clc1c(ccc(c1)C)C(=O)NC2CN(Cc3ccccc3)CCCC2
0.233677	O=C(OC)C=1OC(C(=O)Nc2c(ccc(NC(=O)C(C)(C)C)c2)C)=C(C1)C
0.233677	O=C(OC)C=1OC(C(=O)Nc2c(ccc(NC(=O)C(C)(C)C)c2)C)=C(C1)C
0.233677	O=C(OC)C=1OC(C(=O)Nc2c(ccc(NC(=O)C(C)(C)C)c2)C)=C(C1)C
0.233677	O=C(OC)C=1OC(C(=O)Nc2c(ccc(NC(=O)C(C)(C)C)c2)C)=C(C1)C
0.233677	O=C(OC)C=1OC(C(=O)Nc2c(ccc(NC(=O)C(C)(C)C)c2)C)=C(C1)C
0.233677	O=C(OC)C=1OC(C(=O)Nc2c(ccc(NC(=O)C(C)(C)C)c2)C)=C(C1)C
0.233677	O=C(OC)C=1OC(C(=O)Nc2c(ccc(NC(=O)C(C)(C)C)c2)C)=C(C1)C
0.233677	O=C(OC)C=1OC(C(=O)Nc2c(ccc(NC(=O)C(C)(C)C)c2)C)=C(C1)C
0.233677	O=C(OC)C=1OC(C(=O)Nc2c(ccc(NC(=O)C(C)(C)C)c2)C)=C(C1)C
0.233677	O=C(OC)C=1OC(C(=O)Nc2c(ccc(NC(=O)C(C)(C)C)c2)C)=C(C1)C
0.233677	Brc1cc(NC(=O)OC(C)(C)C)c(cc1)C(=O)Nc2cc(ccc2)COC3CCCCC3
0.233677	Brc1cc(NC(=O)OC(C)(C)C)c(cc1)C(=O)Nc2cc(ccc2)COC3CCCCC3
0.233677	Brc1cc(NC(=O)OC(C)(C)C)c(cc1)C(=O)Nc2cc(ccc2)COC3CCCCC3
0.233677	Brc1cc(NC(=O)OC(C)(C)C)c(cc1)C(=O)Nc2cc(ccc2)COC3CCCCC3
0.233677	Brc1cc(NC(=O)OC(C)(C)C)c(cc1)C(=O)Nc2cc(ccc2)COC3CCCCC3
0.233677	Brc1cc(NC(=O)OC(C)(C)C)c(cc1)C(=O)Nc2cc(ccc2)COC3CCCCC3
0.233677	Brc1cc(NC(=O)OC(C)(C)C)c(cc1)C(=O)Nc2cc(ccc2)COC3CCCCC3
0.233677	Brc1cc(NC(=O)OC(C)(C)C)c(cc1)C(=O)Nc2cc(ccc2)COC3CCCCC3
0.233677	Brc1cc(NC(=O)OC(C)(C)C)c(cc1)C(=O)Nc2cc(ccc2)COC3CCCCC3
0.233677	Brc1cc(NC(=O)OC(C)(C)C)c(cc1)C(=O)Nc2cc(ccc2)COC3CCCCC3
0.233618	S1C=C(C=C1)CN2CC(C(NC(=O)c3ccc(cc3)CN4N=NC(c5c(ccc(OC)c5)C)=C4)C)CCC2
0.233618	S1C=C(C=C1)CN2CC(C(NC(=O)c3ccc(cc3)CN4N=NC(c5c(ccc(OC)c5)C)=C4)C)CCC2
0.233618	S1C=C(C=C1)CN2CC(C(NC(=O)c3ccc(cc3)CN4N=NC(c5c(ccc(OC)c5)C)=C4)C)CCC2
0.233618	S1C=C(C=C1)CN2CC(C(NC(=O)c3ccc(cc3)CN4N=NC(c5c(ccc(OC)c5)C)=C4)C)CCC2
0.233618	S1C=C(C=C1)CN2CC(C(NC(=O)c3ccc(cc3)CN4N=NC(c5c(ccc(OC)c5)C)=C4)C)CCC2
[truncated: 8,001 more rows]
