# Supplementary material for: Galileo: Three-dimensional searching in large combinatorial fragment spaces on the example of pharmacophores
Source: J Comput Aided Mol Des. 2022 Nov 24;37(1):1–16. doi: 10.1007/s10822-022-00485-y (PMC10032335; doi:10.1007/s10822-022-00485-y)
Supplement: Supplementary file 4 — Supplementary file 3a [file 10822_2022_485_MOESM3_ESMa.zip › Imatinib_Galileo/11/seed_10.txt]

1643980957
