# Supplementary material for: Galileo: Three-dimensional searching in large combinatorial fragment spaces on the example of pharmacophores
Source: J Comput Aided Mol Des. 2022 Nov 24;37(1):1–16. doi: 10.1007/s10822-022-00485-y (PMC10032335; doi:10.1007/s10822-022-00485-y)
Supplement: Supplementary file 4 — Supplementary file 3a [file 10822_2022_485_MOESM3_ESMa.zip › Imatinib_Galileo/12/out_1.csv]

Score	SMILES
0.729358	O=C(OC)Nc1cc(ccc1)C(=O)Nc2cc(Nc3nc(c4cnccc4)ccn3)c(cc2)C
0.729358	O=C(OC)Nc1cc(ccc1)C(=O)Nc2cc(Nc3nc(c4cnccc4)ccn3)c(cc2)C
0.729358	O=C(OC)Nc1cc(ccc1)C(=O)Nc2cc(Nc3nc(c4cnccc4)ccn3)c(cc2)C
0.729358	O=C(OC)Nc1cc(ccc1)C(=O)Nc2cc(Nc3nc(c4cnccc4)ccn3)c(cc2)C
0.729358	O=C(OC)Nc1cc(ccc1)C(=O)Nc2cc(Nc3nc(c4cnccc4)ccn3)c(cc2)C
0.729358	O=C(OC)Nc1cc(ccc1)C(=O)Nc2cc(Nc3nc(c4cnccc4)ccn3)c(cc2)C
0.729358	O=C(OC)Nc1cc(ccc1)C(=O)Nc2cc(Nc3nc(c4cnccc4)ccn3)c(cc2)C
0.729358	O=C(OC)Nc1cc(ccc1)C(=O)Nc2cc(Nc3nc(c4cnccc4)ccn3)c(cc2)C
0.729358	O=C(OC)Nc1cc(ccc1)C(=O)Nc2cc(Nc3nc(c4cnccc4)ccn3)c(cc2)C
0.729358	O=C(OC)Nc1cc(ccc1)C(=O)Nc2cc(Nc3nc(c4cnccc4)ccn3)c(cc2)C
0.712389	BrC=1OC(C(=O)Nc2ccc(cc2)C(=O)Nc3cc(Nc4nc(c5cnccc5)ccn4)c(cc3)C)=CC1
0.712389	BrC=1OC(C(=O)Nc2ccc(cc2)C(=O)Nc3cc(Nc4nc(c5cnccc5)ccn4)c(cc3)C)=CC1
0.712389	BrC=1OC(C(=O)Nc2ccc(cc2)C(=O)Nc3cc(Nc4nc(c5cnccc5)ccn4)c(cc3)C)=CC1
0.712389	BrC=1OC(C(=O)Nc2ccc(cc2)C(=O)Nc3cc(Nc4nc(c5cnccc5)ccn4)c(cc3)C)=CC1
0.712389	BrC=1OC(C(=O)Nc2ccc(cc2)C(=O)Nc3cc(Nc4nc(c5cnccc5)ccn4)c(cc3)C)=CC1
0.712389	BrC=1OC(C(=O)Nc2ccc(cc2)C(=O)Nc3cc(Nc4nc(c5cnccc5)ccn4)c(cc3)C)=CC1
0.712389	BrC=1OC(C(=O)Nc2ccc(cc2)C(=O)Nc3cc(Nc4nc(c5cnccc5)ccn4)c(cc3)C)=CC1
0.712389	BrC=1OC(C(=O)Nc2ccc(cc2)C(=O)Nc3cc(Nc4nc(c5cnccc5)ccn4)c(cc3)C)=CC1
0.712389	BrC=1OC(C(=O)Nc2ccc(cc2)C(=O)Nc3cc(Nc4nc(c5cnccc5)ccn4)c(cc3)C)=CC1
0.712389	BrC=1OC(C(=O)Nc2ccc(cc2)C(=O)Nc3cc(Nc4nc(c5cnccc5)ccn4)c(cc3)C)=CC1
0.700441	S(c1cc(ccc1)C(=O)Nc2cc(Nc3nc(c4cnccc4)ccn3)c(cc2)C)CC#N
0.700441	S(c1cc(ccc1)C(=O)Nc2cc(Nc3nc(c4cnccc4)ccn3)c(cc2)C)CC#N
0.700441	S(c1cc(ccc1)C(=O)Nc2cc(Nc3nc(c4cnccc4)ccn3)c(cc2)C)CC#N
0.700441	S(c1cc(ccc1)C(=O)Nc2cc(Nc3nc(c4cnccc4)ccn3)c(cc2)C)CC#N
0.700441	S(c1cc(ccc1)C(=O)Nc2cc(Nc3nc(c4cnccc4)ccn3)c(cc2)C)CC#N
0.700441	S(c1cc(ccc1)C(=O)Nc2cc(Nc3nc(c4cnccc4)ccn3)c(cc2)C)CC#N
0.700441	S(c1cc(ccc1)C(=O)Nc2cc(Nc3nc(c4cnccc4)ccn3)c(cc2)C)CC#N
0.700441	S(c1cc(ccc1)C(=O)Nc2cc(Nc3nc(c4cnccc4)ccn3)c(cc2)C)CC#N
0.700441	S(c1cc(ccc1)C(=O)Nc2cc(Nc3nc(c4cnccc4)ccn3)c(cc2)C)CC#N
0.700441	S(c1cc(ccc1)C(=O)Nc2cc(Nc3nc(c4cnccc4)ccn3)c(cc2)C)CC#N
0.668067	Fc1c(c(F)ccc1)c2cc(ccc2)C(=O)Nc3cc(Nc4nc(c5cnccc5)ccn4)c(cc3)C
0.668067	Fc1c(c(F)ccc1)c2cc(ccc2)C(=O)Nc3cc(Nc4nc(c5cnccc5)ccn4)c(cc3)C
0.668067	Fc1c(c(F)ccc1)c2cc(ccc2)C(=O)Nc3cc(Nc4nc(c5cnccc5)ccn4)c(cc3)C
0.668067	Fc1c(c(F)ccc1)c2cc(ccc2)C(=O)Nc3cc(Nc4nc(c5cnccc5)ccn4)c(cc3)C
0.668067	Fc1c(c(F)ccc1)c2cc(ccc2)C(=O)Nc3cc(Nc4nc(c5cnccc5)ccn4)c(cc3)C
0.668067	Fc1c(c(F)ccc1)c2cc(ccc2)C(=O)Nc3cc(Nc4nc(c5cnccc5)ccn4)c(cc3)C
0.668067	Fc1c(c(F)ccc1)c2cc(ccc2)C(=O)Nc3cc(Nc4nc(c5cnccc5)ccn4)c(cc3)C
0.668067	Fc1c(c(F)ccc1)c2cc(ccc2)C(=O)Nc3cc(Nc4nc(c5cnccc5)ccn4)c(cc3)C
0.668067	Fc1c(c(F)ccc1)c2cc(ccc2)C(=O)Nc3cc(Nc4nc(c5cnccc5)ccn4)c(cc3)C
0.668067	Fc1c(c(F)ccc1)c2cc(ccc2)C(=O)Nc3cc(Nc4nc(c5cnccc5)ccn4)c(cc3)C
0.655462	Clc1c(Cl)c(ccc1C(=O)Nc2cc(Nc3nc(c4cnccc4)ccn3)c(cc2)C)C
0.655462	Clc1c(Cl)c(ccc1C(=O)Nc2cc(Nc3nc(c4cnccc4)ccn3)c(cc2)C)C
0.655462	Clc1c(Cl)c(ccc1C(=O)Nc2cc(Nc3nc(c4cnccc4)ccn3)c(cc2)C)C
0.655462	Clc1c(Cl)c(ccc1C(=O)Nc2cc(Nc3nc(c4cnccc4)ccn3)c(cc2)C)C
0.655462	Clc1c(Cl)c(ccc1C(=O)Nc2cc(Nc3nc(c4cnccc4)ccn3)c(cc2)C)C
0.655462	Clc1c(Cl)c(ccc1C(=O)Nc2cc(Nc3nc(c4cnccc4)ccn3)c(cc2)C)C
0.655462	Clc1c(Cl)c(ccc1C(=O)Nc2cc(Nc3nc(c4cnccc4)ccn3)c(cc2)C)C
0.655462	Clc1c(Cl)c(ccc1C(=O)Nc2cc(Nc3nc(c4cnccc4)ccn3)c(cc2)C)C
0.655462	Clc1c(Cl)c(ccc1C(=O)Nc2cc(Nc3nc(c4cnccc4)ccn3)c(cc2)C)C
0.655462	Clc1c(Cl)c(ccc1C(=O)Nc2cc(Nc3nc(c4cnccc4)ccn3)c(cc2)C)C
0.621622	Clc1c(F)ccc(S(=O)(=O)Nc2ccc(cc2)C(=O)Nc3cc(Nc4nc(c5cnccc5)ccn4)c(cc3)C)c1
0.621622	Clc1c(F)ccc(S(=O)(=O)Nc2ccc(cc2)C(=O)Nc3cc(Nc4nc(c5cnccc5)ccn4)c(cc3)C)c1
0.621622	Clc1c(F)ccc(S(=O)(=O)Nc2ccc(cc2)C(=O)Nc3cc(Nc4nc(c5cnccc5)ccn4)c(cc3)C)c1
0.621622	Clc1c(F)ccc(S(=O)(=O)Nc2ccc(cc2)C(=O)Nc3cc(Nc4nc(c5cnccc5)ccn4)c(cc3)C)c1
0.621622	Clc1c(F)ccc(S(=O)(=O)Nc2ccc(cc2)C(=O)Nc3cc(Nc4nc(c5cnccc5)ccn4)c(cc3)C)c1
0.621622	Clc1c(F)ccc(S(=O)(=O)Nc2ccc(cc2)C(=O)Nc3cc(Nc4nc(c5cnccc5)ccn4)c(cc3)C)c1
0.621622	Clc1c(F)ccc(S(=O)(=O)Nc2ccc(cc2)C(=O)Nc3cc(Nc4nc(c5cnccc5)ccn4)c(cc3)C)c1
0.621622	Clc1c(F)ccc(S(=O)(=O)Nc2ccc(cc2)C(=O)Nc3cc(Nc4nc(c5cnccc5)ccn4)c(cc3)C)c1
0.621622	Clc1c(F)ccc(S(=O)(=O)Nc2ccc(cc2)C(=O)Nc3cc(Nc4nc(c5cnccc5)ccn4)c(cc3)C)c1
0.621622	Clc1c(F)ccc(S(=O)(=O)Nc2ccc(cc2)C(=O)Nc3cc(Nc4nc(c5cnccc5)ccn4)c(cc3)C)c1
0.613043	O=C(Nc1cc(Nc2nc(c3cnccc3)ccn2)c(cc1)C)C=CC4CCCC4
0.6	n1c(nccc1c2cnccc2)Nc3c(ccc(N)c3)C
0.6	n1c(nccc1c2cnccc2)Nc3c(ccc(N)c3)C
0.6	n1c(nccc1c2cnccc2)Nc3c(ccc(N)c3)C
0.6	n1c(nccc1c2cnccc2)Nc3c(ccc(N)c3)C
0.6	n1c(nccc1c2cnccc2)Nc3c(ccc(N)c3)C
0.6	n1c(nccc1c2cnccc2)Nc3c(ccc(N)c3)C
0.6	n1c(nccc1c2cnccc2)Nc3c(ccc(N)c3)C
0.6	n1c(nccc1c2cnccc2)Nc3c(ccc(N)c3)C
0.6	n1c(nccc1c2cnccc2)Nc3c(ccc(N)c3)C
0.6	n1c(nccc1c2cnccc2)Nc3c(ccc(N)c3)C
0.598291	FC(F)(F)C1CC(C(=O)Nc2cc(Nc3nc(c4cnccc4)ccn3)c(cc2)C)C1
0.598291	FC(F)(F)C1CC(C(=O)Nc2cc(Nc3nc(c4cnccc4)ccn3)c(cc2)C)C1
0.598291	FC(F)(F)C1CC(C(=O)Nc2cc(Nc3nc(c4cnccc4)ccn3)c(cc2)C)C1
0.5875	O=C(Nc1cc(Nc2nc(c3cnccc3)ccn2)c(cc1)C)CC4CC(CC4)C
0.5875	O=C(Nc1cc(Nc2nc(c3cnccc3)ccn2)c(cc1)C)CC4CC(CC4)C
0.5875	O=C(Nc1cc(Nc2nc(c3cnccc3)ccn2)c(cc1)C)CC4CC(CC4)C
0.5875	O=C(Nc1cc(Nc2nc(c3cnccc3)ccn2)c(cc1)C)CC4CC(CC4)C
0.5875	O=C(Nc1cc(Nc2nc(c3cnccc3)ccn2)c(cc1)C)CC4CC(CC4)C
0.5875	O=C(Nc1cc(Nc2nc(c3cnccc3)ccn2)c(cc1)C)CC4CC(CC4)C
0.5875	O=C(Nc1cc(Nc2nc(c3cnccc3)ccn2)c(cc1)C)CC4CC(CC4)C
0.5875	O=C(Nc1cc(Nc2nc(c3cnccc3)ccn2)c(cc1)C)CC4CC(CC4)C
0.5875	O=C(Nc1cc(Nc2nc(c3cnccc3)ccn2)c(cc1)C)CC4CC(CC4)C
0.5875	O=C(Nc1cc(Nc2nc(c3cnccc3)ccn2)c(cc1)C)CC4CC(CC4)C
0.543568	O(c1nc(nc(Nc2cc(Nc3nc(c4cnccc4)ccn3)c(cc2)C)c1)COC)C
0.543568	O(c1nc(nc(Nc2cc(Nc3nc(c4cnccc4)ccn3)c(cc2)C)c1)COC)C
0.543568	O(c1nc(nc(Nc2cc(Nc3nc(c4cnccc4)ccn3)c(cc2)C)c1)COC)C
0.543568	O(c1nc(nc(Nc2cc(Nc3nc(c4cnccc4)ccn3)c(cc2)C)c1)COC)C
0.543568	O(c1nc(nc(Nc2cc(Nc3nc(c4cnccc4)ccn3)c(cc2)C)c1)COC)C
0.543568	O(c1nc(nc(Nc2cc(Nc3nc(c4cnccc4)ccn3)c(cc2)C)c1)COC)C
0.543568	O(c1nc(nc(Nc2cc(Nc3nc(c4cnccc4)ccn3)c(cc2)C)c1)COC)C
0.543568	O(c1nc(nc(Nc2cc(Nc3nc(c4cnccc4)ccn3)c(cc2)C)c1)COC)C
0.543568	O(c1nc(nc(Nc2cc(Nc3nc(c4cnccc4)ccn3)c(cc2)C)c1)COC)C
0.543568	O(c1nc(nc(Nc2cc(Nc3nc(c4cnccc4)ccn3)c(cc2)C)c1)COC)C
0.518771	O=C(OC(C)(C)C)NC(c1cc(c(OC)cc1)C(=O)Nc2cc(Nc3nc(c4cnccc4)ccn3)c(cc2)C)C
0.518771	O=C(OC(C)(C)C)NC(c1cc(c(OC)cc1)C(=O)Nc2cc(Nc3nc(c4cnccc4)ccn3)c(cc2)C)C
0.518771	O=C(OC(C)(C)C)NC(c1cc(c(OC)cc1)C(=O)Nc2cc(Nc3nc(c4cnccc4)ccn3)c(cc2)C)C
0.518771	O=C(OC(C)(C)C)NC(c1cc(c(OC)cc1)C(=O)Nc2cc(Nc3nc(c4cnccc4)ccn3)c(cc2)C)C
0.518771	O=C(OC(C)(C)C)NC(c1cc(c(OC)cc1)C(=O)Nc2cc(Nc3nc(c4cnccc4)ccn3)c(cc2)C)C
0.518771	O=C(OC(C)(C)C)NC(c1cc(c(OC)cc1)C(=O)Nc2cc(Nc3nc(c4cnccc4)ccn3)c(cc2)C)C
0.518771	O=C(OC(C)(C)C)NC(c1cc(c(OC)cc1)C(=O)Nc2cc(Nc3nc(c4cnccc4)ccn3)c(cc2)C)C
0.518771	O=C(OC(C)(C)C)NC(c1cc(c(OC)cc1)C(=O)Nc2cc(Nc3nc(c4cnccc4)ccn3)c(cc2)C)C
0.518771	O=C(OC(C)(C)C)NC(c1cc(c(OC)cc1)C(=O)Nc2cc(Nc3nc(c4cnccc4)ccn3)c(cc2)C)C
0.518771	O=C(OC(C)(C)C)NC(c1cc(c(OC)cc1)C(=O)Nc2cc(Nc3nc(c4cnccc4)ccn3)c(cc2)C)C
0.510345	O=C(Nc1cc(Nc2nc(c3cnccc3)ccn2)c(cc1)C)C4=NN(C5=C4CCCC5)C
0.510345	O=C(Nc1cc(Nc2nc(c3cnccc3)ccn2)c(cc1)C)C4=NN(C5=C4CCCC5)C
0.510345	O=C(Nc1cc(Nc2nc(c3cnccc3)ccn2)c(cc1)C)C4=NN(C5=C4CCCC5)C
0.510345	O=C(Nc1cc(Nc2nc(c3cnccc3)ccn2)c(cc1)C)C4=NN(C5=C4CCCC5)C
0.510345	O=C(Nc1cc(Nc2nc(c3cnccc3)ccn2)c(cc1)C)C4=NN(C5=C4CCCC5)C
0.510345	O=C(Nc1cc(Nc2nc(c3cnccc3)ccn2)c(cc1)C)C4=NN(C5=C4CCCC5)C
0.510345	O=C(Nc1cc(Nc2nc(c3cnccc3)ccn2)c(cc1)C)C4=NN(C5=C4CCCC5)C
0.510345	O=C(Nc1cc(Nc2nc(c3cnccc3)ccn2)c(cc1)C)C4=NN(C5=C4CCCC5)C
0.510345	O=C(Nc1cc(Nc2nc(c3cnccc3)ccn2)c(cc1)C)C4=NN(C5=C4CCCC5)C
0.510345	O=C(Nc1cc(Nc2nc(c3cnccc3)ccn2)c(cc1)C)C4=NN(C5=C4CCCC5)C
0.462295	S1(=O)(=O)CC(NC(=O)OC(C)(C)C)(C(=O)Nc2cc(Nc3nc(c4cnccc4)ccn3)c(cc2)C)CC1
0.462295	S1(=O)(=O)CC(NC(=O)OC(C)(C)C)(C(=O)Nc2cc(Nc3nc(c4cnccc4)ccn3)c(cc2)C)CC1
0.462295	S1(=O)(=O)CC(NC(=O)OC(C)(C)C)(C(=O)Nc2cc(Nc3nc(c4cnccc4)ccn3)c(cc2)C)CC1
0.462295	S1(=O)(=O)CC(NC(=O)OC(C)(C)C)(C(=O)Nc2cc(Nc3nc(c4cnccc4)ccn3)c(cc2)C)CC1
0.462295	S1(=O)(=O)CC(NC(=O)OC(C)(C)C)(C(=O)Nc2cc(Nc3nc(c4cnccc4)ccn3)c(cc2)C)CC1
0.462295	S1(=O)(=O)CC(NC(=O)OC(C)(C)C)(C(=O)Nc2cc(Nc3nc(c4cnccc4)ccn3)c(cc2)C)CC1
0.462295	S1(=O)(=O)CC(NC(=O)OC(C)(C)C)(C(=O)Nc2cc(Nc3nc(c4cnccc4)ccn3)c(cc2)C)CC1
0.462295	S1(=O)(=O)CC(NC(=O)OC(C)(C)C)(C(=O)Nc2cc(Nc3nc(c4cnccc4)ccn3)c(cc2)C)CC1
0.462295	S1(=O)(=O)CC(NC(=O)OC(C)(C)C)(C(=O)Nc2cc(Nc3nc(c4cnccc4)ccn3)c(cc2)C)CC1
0.462295	S1(=O)(=O)CC(NC(=O)OC(C)(C)C)(C(=O)Nc2cc(Nc3nc(c4cnccc4)ccn3)c(cc2)C)CC1
0.444	Brc1cc(NC(=O)c2cc(Nc3nc(ccn3)C)ccc2)c(c4ccccc4)cc1
0.444	Brc1cc(NC(=O)c2cc(Nc3nc(ccn3)C)ccc2)c(c4ccccc4)cc1
0.444	Brc1cc(NC(=O)c2cc(Nc3nc(ccn3)C)ccc2)c(c4ccccc4)cc1
0.444	Brc1cc(NC(=O)c2cc(Nc3nc(ccn3)C)ccc2)c(c4ccccc4)cc1
0.444	Brc1cc(NC(=O)c2cc(Nc3nc(ccn3)C)ccc2)c(c4ccccc4)cc1
0.444	Brc1cc(NC(=O)c2cc(Nc3nc(ccn3)C)ccc2)c(c4ccccc4)cc1
0.444	Brc1cc(NC(=O)c2cc(Nc3nc(ccn3)C)ccc2)c(c4ccccc4)cc1
0.444	Brc1cc(NC(=O)c2cc(Nc3nc(ccn3)C)ccc2)c(c4ccccc4)cc1
0.441767	O=C(Nc1c(cccc1)Cc2cnccc2)c3cc(Nc4nc(ccn4)C)ccc3
0.441767	O=C(Nc1c(cccc1)Cc2cnccc2)c3cc(Nc4nc(ccn4)C)ccc3
0.441767	O=C(Nc1c(cccc1)Cc2cnccc2)c3cc(Nc4nc(ccn4)C)ccc3
0.441767	O=C(Nc1c(cccc1)Cc2cnccc2)c3cc(Nc4nc(ccn4)C)ccc3
0.441767	O=C(Nc1c(cccc1)Cc2cnccc2)c3cc(Nc4nc(ccn4)C)ccc3
0.441767	O=C(Nc1c(cccc1)Cc2cnccc2)c3cc(Nc4nc(ccn4)C)ccc3
0.441767	O=C(Nc1c(cccc1)Cc2cnccc2)c3cc(Nc4nc(ccn4)C)ccc3
0.441767	O=C(Nc1c(cccc1)Cc2cnccc2)c3cc(Nc4nc(ccn4)C)ccc3
0.441767	O=C(Nc1c(cccc1)Cc2cnccc2)c3cc(Nc4nc(ccn4)C)ccc3
0.441767	O=C(Nc1c(cccc1)Cc2cnccc2)c3cc(Nc4nc(ccn4)C)ccc3
0.441176	S(c1ccc(NC(=O)c2cc(Nc3nc(ccn3)C)ccc2)cc1)Cc4cnccc4
0.441176	S(c1ccc(NC(=O)c2cc(Nc3nc(ccn3)C)ccc2)cc1)Cc4cnccc4
0.441176	S(c1ccc(NC(=O)c2cc(Nc3nc(ccn3)C)ccc2)cc1)Cc4cnccc4
0.441176	S(c1ccc(NC(=O)c2cc(Nc3nc(ccn3)C)ccc2)cc1)Cc4cnccc4
0.441176	S(c1ccc(NC(=O)c2cc(Nc3nc(ccn3)C)ccc2)cc1)Cc4cnccc4
0.441176	S(c1ccc(NC(=O)c2cc(Nc3nc(ccn3)C)ccc2)cc1)Cc4cnccc4
0.441176	S(c1ccc(NC(=O)c2cc(Nc3nc(ccn3)C)ccc2)cc1)Cc4cnccc4
0.441176	S(c1ccc(NC(=O)c2cc(Nc3nc(ccn3)C)ccc2)cc1)Cc4cnccc4
0.441176	S(c1ccc(NC(=O)c2cc(Nc3nc(ccn3)C)ccc2)cc1)Cc4cnccc4
0.441176	S(c1ccc(NC(=O)c2cc(Nc3nc(ccn3)C)ccc2)cc1)Cc4cnccc4
0.419786	O=C(OCC1c2c(c3c1cccc3)cccc2)N4CC(C5=NN(C=C5C(=O)Nc6cc(Nc7nc(c8cnccc8)ccn7)c(cc6)C)C)CCC4
0.419786	O=C(OCC1c2c(c3c1cccc3)cccc2)N4CC(C5=NN(C=C5C(=O)Nc6cc(Nc7nc(c8cnccc8)ccn7)c(cc6)C)C)CCC4
0.419786	O=C(OCC1c2c(c3c1cccc3)cccc2)N4CC(C5=NN(C=C5C(=O)Nc6cc(Nc7nc(c8cnccc8)ccn7)c(cc6)C)C)CCC4
0.419786	O=C(OCC1c2c(c3c1cccc3)cccc2)N4CC(C5=NN(C=C5C(=O)Nc6cc(Nc7nc(c8cnccc8)ccn7)c(cc6)C)C)CCC4
0.419786	O=C(OCC1c2c(c3c1cccc3)cccc2)N4CC(C5=NN(C=C5C(=O)Nc6cc(Nc7nc(c8cnccc8)ccn7)c(cc6)C)C)CCC4
0.419786	O=C(OCC1c2c(c3c1cccc3)cccc2)N4CC(C5=NN(C=C5C(=O)Nc6cc(Nc7nc(c8cnccc8)ccn7)c(cc6)C)C)CCC4
0.419786	O=C(OCC1c2c(c3c1cccc3)cccc2)N4CC(C5=NN(C=C5C(=O)Nc6cc(Nc7nc(c8cnccc8)ccn7)c(cc6)C)C)CCC4
0.419786	O=C(OCC1c2c(c3c1cccc3)cccc2)N4CC(C5=NN(C=C5C(=O)Nc6cc(Nc7nc(c8cnccc8)ccn7)c(cc6)C)C)CCC4
0.419786	O=C(OCC1c2c(c3c1cccc3)cccc2)N4CC(C5=NN(C=C5C(=O)Nc6cc(Nc7nc(c8cnccc8)ccn7)c(cc6)C)C)CCC4
0.419786	O=C(OCC1c2c(c3c1cccc3)cccc2)N4CC(C5=NN(C=C5C(=O)Nc6cc(Nc7nc(c8cnccc8)ccn7)c(cc6)C)C)CCC4
0.407692	O=C(NC1CCN(Cc2c(cccc2)C)CC1)c3cc(Nc4nc(ccn4)C)ccc3
0.407692	O=C(NC1CCN(Cc2c(cccc2)C)CC1)c3cc(Nc4nc(ccn4)C)ccc3
0.407692	O=C(NC1CCN(Cc2c(cccc2)C)CC1)c3cc(Nc4nc(ccn4)C)ccc3
0.407692	O=C(NC1CCN(Cc2c(cccc2)C)CC1)c3cc(Nc4nc(ccn4)C)ccc3
0.407692	O=C(NC1CCN(Cc2c(cccc2)C)CC1)c3cc(Nc4nc(ccn4)C)ccc3
0.407692	O=C(NC1CCN(Cc2c(cccc2)C)CC1)c3cc(Nc4nc(ccn4)C)ccc3
0.407692	O=C(NC1CCN(Cc2c(cccc2)C)CC1)c3cc(Nc4nc(ccn4)C)ccc3
0.407692	O=C(NC1CCN(Cc2c(cccc2)C)CC1)c3cc(Nc4nc(ccn4)C)ccc3
0.407692	O=C(NC1CCN(Cc2c(cccc2)C)CC1)c3cc(Nc4nc(ccn4)C)ccc3
0.407692	O=C(NC1CCN(Cc2c(cccc2)C)CC1)c3cc(Nc4nc(ccn4)C)ccc3
0.404959	Clc1ccc(cc1)CN2CCN(C(=O)c3cc(Nc4nc(ccn4)C)ccc3)CC2
0.404959	Clc1ccc(cc1)CN2CCN(C(=O)c3cc(Nc4nc(ccn4)C)ccc3)CC2
0.404959	Clc1ccc(cc1)CN2CCN(C(=O)c3cc(Nc4nc(ccn4)C)ccc3)CC2
0.404959	Clc1ccc(cc1)CN2CCN(C(=O)c3cc(Nc4nc(ccn4)C)ccc3)CC2
0.404959	Clc1ccc(cc1)CN2CCN(C(=O)c3cc(Nc4nc(ccn4)C)ccc3)CC2
0.404959	Clc1ccc(cc1)CN2CCN(C(=O)c3cc(Nc4nc(ccn4)C)ccc3)CC2
0.404959	Clc1ccc(cc1)CN2CCN(C(=O)c3cc(Nc4nc(ccn4)C)ccc3)CC2
0.404959	Clc1ccc(cc1)CN2CCN(C(=O)c3cc(Nc4nc(ccn4)C)ccc3)CC2
0.399209	S1C(=NC(c2ccc(cc2)CNC(=O)c3cc(Nc4nc(ccn4)C)ccc3)=C1)C
0.399209	S1C(=NC(c2ccc(cc2)CNC(=O)c3cc(Nc4nc(ccn4)C)ccc3)=C1)C
0.399209	S1C(=NC(c2ccc(cc2)CNC(=O)c3cc(Nc4nc(ccn4)C)ccc3)=C1)C
0.399209	S1C(=NC(c2ccc(cc2)CNC(=O)c3cc(Nc4nc(ccn4)C)ccc3)=C1)C
0.399209	S1C(=NC(c2ccc(cc2)CNC(=O)c3cc(Nc4nc(ccn4)C)ccc3)=C1)C
0.399209	S1C(=NC(c2ccc(cc2)CNC(=O)c3cc(Nc4nc(ccn4)C)ccc3)=C1)C
0.399209	S1C(=NC(c2ccc(cc2)CNC(=O)c3cc(Nc4nc(ccn4)C)ccc3)=C1)C
0.399209	S1C(=NC(c2ccc(cc2)CNC(=O)c3cc(Nc4nc(ccn4)C)ccc3)=C1)C
0.399209	S1C(=NC(c2ccc(cc2)CNC(=O)c3cc(Nc4nc(ccn4)C)ccc3)=C1)C
0.399209	S1C(=NC(c2ccc(cc2)CNC(=O)c3cc(Nc4nc(ccn4)C)ccc3)=C1)C
0.389961	O=C(Nc1c(OCCC)cc(cc1)C)c2cc(Nc3nc(ccn3)C)ccc2
0.389961	O=C(Nc1c(OCCC)cc(cc1)C)c2cc(Nc3nc(ccn3)C)ccc2
0.385321	O=C(Nc1c(ccc(NC(=O)C=O)c1)C)c2ccncc2
0.385321	O=C(Nc1c(ccc(NC(=O)C=O)c1)C)c2ccncc2
0.385321	O=C(Nc1c(ccc(NC(=O)C=O)c1)C)c2ccncc2
0.385321	O=C(Nc1c(ccc(NC(=O)C=O)c1)C)c2ccncc2
0.385321	O=C(Nc1c(ccc(NC(=O)C=O)c1)C)c2ccncc2
0.385321	O=C(Nc1c(ccc(NC(=O)C=O)c1)C)c2ccncc2
0.385321	O=C(Nc1c(ccc(NC(=O)C=O)c1)C)c2ccncc2
0.385321	O=C(Nc1c(ccc(NC(=O)C=O)c1)C)c2ccncc2
0.385321	O=C(Nc1c(ccc(NC(=O)C=O)c1)C)c2ccncc2
0.385321	O=C(Nc1c(ccc(NC(=O)C=O)c1)C)c2ccncc2
0.371747	Clc1ccc(c2nc(ccn2)C(=O)Nc3cc(ccc3)CN4CC(=O)NCC4)cc1
0.371747	Clc1ccc(c2nc(ccn2)C(=O)Nc3cc(ccc3)CN4CC(=O)NCC4)cc1
0.371747	Clc1ccc(c2nc(ccn2)C(=O)Nc3cc(ccc3)CN4CC(=O)NCC4)cc1
0.371747	Clc1ccc(c2nc(ccn2)C(=O)Nc3cc(ccc3)CN4CC(=O)NCC4)cc1
0.371747	Clc1ccc(c2nc(ccn2)C(=O)Nc3cc(ccc3)CN4CC(=O)NCC4)cc1
0.371747	Clc1ccc(c2nc(ccn2)C(=O)Nc3cc(ccc3)CN4CC(=O)NCC4)cc1
0.371747	Clc1ccc(c2nc(ccn2)C(=O)Nc3cc(ccc3)CN4CC(=O)NCC4)cc1
0.371747	Clc1ccc(c2nc(ccn2)C(=O)Nc3cc(ccc3)CN4CC(=O)NCC4)cc1
0.371747	Clc1ccc(c2nc(ccn2)C(=O)Nc3cc(ccc3)CN4CC(=O)NCC4)cc1
0.371747	Clc1ccc(c2nc(ccn2)C(=O)Nc3cc(ccc3)CN4CC(=O)NCC4)cc1
0.370656	O=C(Nc1cc(ccc1)C2=NC=CN2C)c3cc(Nc4nc(ccn4)C)ccc3
0.370656	O=C(Nc1cc(ccc1)C2=NC=CN2C)c3cc(Nc4nc(ccn4)C)ccc3
0.370656	O=C(Nc1cc(ccc1)C2=NC=CN2C)c3cc(Nc4nc(ccn4)C)ccc3
0.370656	O=C(Nc1cc(ccc1)C2=NC=CN2C)c3cc(Nc4nc(ccn4)C)ccc3
0.370656	O=C(Nc1cc(ccc1)C2=NC=CN2C)c3cc(Nc4nc(ccn4)C)ccc3
0.367857	S1C(=NC(C(=O)Nc2c(ccc(NC3CCN(CC3)C)c2)C)=C1)Nc4ncccc4
0.367857	S1C(=NC(C(=O)Nc2c(ccc(NC3CCN(CC3)C)c2)C)=C1)Nc4ncccc4
0.367857	S1C(=NC(C(=O)Nc2c(ccc(NC3CCN(CC3)C)c2)C)=C1)Nc4ncccc4
0.367857	S1C(=NC(C(=O)Nc2c(ccc(NC3CCN(CC3)C)c2)C)=C1)Nc4ncccc4
0.367857	S1C(=NC(C(=O)Nc2c(ccc(NC3CCN(CC3)C)c2)C)=C1)Nc4ncccc4
0.367857	S1C(=NC(C(=O)Nc2c(ccc(NC3CCN(CC3)C)c2)C)=C1)Nc4ncccc4
0.367857	S1C(=NC(C(=O)Nc2c(ccc(NC3CCN(CC3)C)c2)C)=C1)Nc4ncccc4
0.367857	S1C(=NC(C(=O)Nc2c(ccc(NC3CCN(CC3)C)c2)C)=C1)Nc4ncccc4
0.367857	S1C(=NC(C(=O)Nc2c(ccc(NC3CCN(CC3)C)c2)C)=C1)Nc4ncccc4
0.367857	S1C(=NC(C(=O)Nc2c(ccc(NC3CCN(CC3)C)c2)C)=C1)Nc4ncccc4
0.365385	S(c1nccc(c1)C(=O)Nc2c(ccc(NC3CCN(CC3)C)c2)C)CC
0.365385	S(c1nccc(c1)C(=O)Nc2c(ccc(NC3CCN(CC3)C)c2)C)CC
0.365385	S(c1nccc(c1)C(=O)Nc2c(ccc(NC3CCN(CC3)C)c2)C)CC
0.365385	S(c1nccc(c1)C(=O)Nc2c(ccc(NC3CCN(CC3)C)c2)C)CC
0.365385	S(c1nccc(c1)C(=O)Nc2c(ccc(NC3CCN(CC3)C)c2)C)CC
0.365385	S(c1nccc(c1)C(=O)Nc2c(ccc(NC3CCN(CC3)C)c2)C)CC
0.365385	S(c1nccc(c1)C(=O)Nc2c(ccc(NC3CCN(CC3)C)c2)C)CC
0.365385	S(c1nccc(c1)C(=O)Nc2c(ccc(NC3CCN(CC3)C)c2)C)CC
0.365385	S(c1nccc(c1)C(=O)Nc2c(ccc(NC3CCN(CC3)C)c2)C)CC
0.365385	S(c1nccc(c1)C(=O)Nc2c(ccc(NC3CCN(CC3)C)c2)C)CC
0.362869	S(c1ccc(NC(=O)c2cc(F)c(cc2)C)cc1)Cc3cnccc3
0.362869	S(c1ccc(NC(=O)c2cc(F)c(cc2)C)cc1)Cc3cnccc3
0.362869	S(c1ccc(NC(=O)c2cc(F)c(cc2)C)cc1)Cc3cnccc3
0.362869	S(c1ccc(NC(=O)c2cc(F)c(cc2)C)cc1)Cc3cnccc3
0.362869	S(c1ccc(NC(=O)c2cc(F)c(cc2)C)cc1)Cc3cnccc3
0.362869	S(c1ccc(NC(=O)c2cc(F)c(cc2)C)cc1)Cc3cnccc3
0.352564	S1C(=NC(c2ccccc2)=C1)C3(CNC(=O)C(=O)Nc4cc(NC(=O)c5ccncc5)c(cc4)C)CCOCC3
0.352564	S1C(=NC(c2ccccc2)=C1)C3(CNC(=O)C(=O)Nc4cc(NC(=O)c5ccncc5)c(cc4)C)CCOCC3
0.352564	S1C(=NC(c2ccccc2)=C1)C3(CNC(=O)C(=O)Nc4cc(NC(=O)c5ccncc5)c(cc4)C)CCOCC3
0.352564	S1C(=NC(c2ccccc2)=C1)C3(CNC(=O)C(=O)Nc4cc(NC(=O)c5ccncc5)c(cc4)C)CCOCC3
0.352564	S1C(=NC(c2ccccc2)=C1)C3(CNC(=O)C(=O)Nc4cc(NC(=O)c5ccncc5)c(cc4)C)CCOCC3
0.352564	S1C(=NC(c2ccccc2)=C1)C3(CNC(=O)C(=O)Nc4cc(NC(=O)c5ccncc5)c(cc4)C)CCOCC3
0.352564	S1C(=NC(c2ccccc2)=C1)C3(CNC(=O)C(=O)Nc4cc(NC(=O)c5ccncc5)c(cc4)C)CCOCC3
0.352564	S1C(=NC(c2ccccc2)=C1)C3(CNC(=O)C(=O)Nc4cc(NC(=O)c5ccncc5)c(cc4)C)CCOCC3
0.352564	S1C(=NC(c2ccccc2)=C1)C3(CNC(=O)C(=O)Nc4cc(NC(=O)c5ccncc5)c(cc4)C)CCOCC3
0.352564	S1C(=NC(c2ccccc2)=C1)C3(CNC(=O)C(=O)Nc4cc(NC(=O)c5ccncc5)c(cc4)C)CCOCC3
0.350598	Clc1ccc(cc1)CN2CCN(c3nc(Nc4c(cc(cc4)C)C)cc(n3)C)CC2
0.350598	Clc1ccc(cc1)CN2CCN(c3nc(Nc4c(cc(cc4)C)C)cc(n3)C)CC2
0.350598	Clc1ccc(cc1)CN2CCN(c3nc(Nc4c(cc(cc4)C)C)cc(n3)C)CC2
0.350598	Clc1ccc(cc1)CN2CCN(c3nc(Nc4c(cc(cc4)C)C)cc(n3)C)CC2
0.350598	Clc1ccc(cc1)CN2CCN(c3nc(Nc4c(cc(cc4)C)C)cc(n3)C)CC2
0.350598	Clc1ccc(cc1)CN2CCN(c3nc(Nc4c(cc(cc4)C)C)cc(n3)C)CC2
0.350598	Clc1ccc(cc1)CN2CCN(c3nc(Nc4c(cc(cc4)C)C)cc(n3)C)CC2
0.350598	Clc1ccc(cc1)CN2CCN(c3nc(Nc4c(cc(cc4)C)C)cc(n3)C)CC2
0.350598	Clc1ccc(cc1)CN2CCN(c3nc(Nc4c(cc(cc4)C)C)cc(n3)C)CC2
0.350598	Clc1ccc(cc1)CN2CCN(c3nc(Nc4c(cc(cc4)C)C)cc(n3)C)CC2
0.34413	O=C(N(CCC)CC)c1ccc(cc1)C(=O)Nc2c(ccc(c3ccncc3)c2)C
0.34413	O=C(N(CCC)CC)c1ccc(cc1)C(=O)Nc2c(ccc(c3ccncc3)c2)C
0.343972	Brc1cc(c(NC(=O)CN(C(=O)c2cc(Nc3nc(ccn3)C)ccc2)C)cc1)C
0.33574	S(=O)(=O)(N1CCN(CC1)C)c2cc(ccc2)C(=O)Nc3c(ccc(NC4CCN(CC4)C)c3)C
0.33574	S(=O)(=O)(N1CCN(CC1)C)c2cc(ccc2)C(=O)Nc3c(ccc(NC4CCN(CC4)C)c3)C
0.33574	S(=O)(=O)(N1CCN(CC1)C)c2cc(ccc2)C(=O)Nc3c(ccc(NC4CCN(CC4)C)c3)C
0.33574	S(=O)(=O)(N1CCN(CC1)C)c2cc(ccc2)C(=O)Nc3c(ccc(NC4CCN(CC4)C)c3)C
0.33574	S(=O)(=O)(N1CCN(CC1)C)c2cc(ccc2)C(=O)Nc3c(ccc(NC4CCN(CC4)C)c3)C
0.33574	S(=O)(=O)(N1CCN(CC1)C)c2cc(ccc2)C(=O)Nc3c(ccc(NC4CCN(CC4)C)c3)C
0.33574	S(=O)(=O)(N1CCN(CC1)C)c2cc(ccc2)C(=O)Nc3c(ccc(NC4CCN(CC4)C)c3)C
0.33574	S(=O)(=O)(N1CCN(CC1)C)c2cc(ccc2)C(=O)Nc3c(ccc(NC4CCN(CC4)C)c3)C
0.33574	S(=O)(=O)(N1CCN(CC1)C)c2cc(ccc2)C(=O)Nc3c(ccc(NC4CCN(CC4)C)c3)C
0.33574	S(=O)(=O)(N1CCN(CC1)C)c2cc(ccc2)C(=O)Nc3c(ccc(NC4CCN(CC4)C)c3)C
0.333333	O=C(Nc1c(ccc(NC2CCN(CC2)C)c1)C)c3cncc(N4CCOCC4)c3
0.333333	O=C(Nc1c(ccc(NC2CCN(CC2)C)c1)C)c3cncc(N4CCOCC4)c3
0.333333	O=C(Nc1c(ccc(NC2CCN(CC2)C)c1)C)c3cncc(N4CCOCC4)c3
0.333333	O=C(Nc1c(ccc(NC2CCN(CC2)C)c1)C)c3cncc(N4CCOCC4)c3
0.333333	O=C(Nc1c(ccc(NC2CCN(CC2)C)c1)C)c3cncc(N4CCOCC4)c3
0.333333	O=C(Nc1c(ccc(NC2CCN(CC2)C)c1)C)c3cncc(N4CCOCC4)c3
0.333333	O=C(Nc1c(ccc(NC2CCN(CC2)C)c1)C)c3cncc(N4CCOCC4)c3
0.333333	O=C(Nc1c(ccc(NC2CCN(CC2)C)c1)C)c3cncc(N4CCOCC4)c3
0.333333	O=C(Nc1c(ccc(NC2CCN(CC2)C)c1)C)c3cncc(N4CCOCC4)c3
0.333333	O=C(Nc1c(ccc(NC2CCN(CC2)C)c1)C)c3cncc(N4CCOCC4)c3
0.331034	Fc1cc(ccc1)C2=NNC=C2C(=O)Nc3c(ccc(NC4CCN(CC4)C)c3)C
0.331034	Fc1cc(ccc1)C2=NNC=C2C(=O)Nc3c(ccc(NC4CCN(CC4)C)c3)C
0.331034	Fc1cc(ccc1)C2=NNC=C2C(=O)Nc3c(ccc(NC4CCN(CC4)C)c3)C
0.331034	Fc1cc(ccc1)C2=NNC=C2C(=O)Nc3c(ccc(NC4CCN(CC4)C)c3)C
0.331034	Fc1cc(ccc1)C2=NNC=C2C(=O)Nc3c(ccc(NC4CCN(CC4)C)c3)C
0.331034	Fc1cc(ccc1)C2=NNC=C2C(=O)Nc3c(ccc(NC4CCN(CC4)C)c3)C
0.331034	Fc1cc(ccc1)C2=NNC=C2C(=O)Nc3c(ccc(NC4CCN(CC4)C)c3)C
0.331034	Fc1cc(ccc1)C2=NNC=C2C(=O)Nc3c(ccc(NC4CCN(CC4)C)c3)C
0.331034	Fc1cc(ccc1)C2=NNC=C2C(=O)Nc3c(ccc(NC4CCN(CC4)C)c3)C
0.331034	Fc1cc(ccc1)C2=NNC=C2C(=O)Nc3c(ccc(NC4CCN(CC4)C)c3)C
0.328889	O=C(OC)c1cc(NC(=O)c2ccccc2)c(cc1)C
0.327273	n1c(nc(cc1Nc2c(cc(cc2)C)C)C)NCC3(CCN(Cc4ccccc4)CC3)CC
0.327273	n1c(nc(cc1Nc2c(cc(cc2)C)C)C)NCC3(CCN(Cc4ccccc4)CC3)CC
0.327273	n1c(nc(cc1Nc2c(cc(cc2)C)C)C)NCC3(CCN(Cc4ccccc4)CC3)CC
0.327273	n1c(nc(cc1Nc2c(cc(cc2)C)C)C)NCC3(CCN(Cc4ccccc4)CC3)CC
0.327273	n1c(nc(cc1Nc2c(cc(cc2)C)C)C)NCC3(CCN(Cc4ccccc4)CC3)CC
0.327273	n1c(nc(cc1Nc2c(cc(cc2)C)C)C)NCC3(CCN(Cc4ccccc4)CC3)CC
0.327273	n1c(nc(cc1Nc2c(cc(cc2)C)C)C)NCC3(CCN(Cc4ccccc4)CC3)CC
0.327273	n1c(nc(cc1Nc2c(cc(cc2)C)C)C)NCC3(CCN(Cc4ccccc4)CC3)CC
0.327273	n1c(nc(cc1Nc2c(cc(cc2)C)C)C)NCC3(CCN(Cc4ccccc4)CC3)CC
0.327273	n1c(nc(cc1Nc2c(cc(cc2)C)C)C)NCC3(CCN(Cc4ccccc4)CC3)CC
0.327206	Fc1ccc(c2nc(c(cc2)C(=O)Nc3cc(OCCN4CCCC4)ccc3)C)cc1
0.327206	Fc1ccc(c2nc(c(cc2)C(=O)Nc3cc(OCCN4CCCC4)ccc3)C)cc1
0.327206	Fc1ccc(c2nc(c(cc2)C(=O)Nc3cc(OCCN4CCCC4)ccc3)C)cc1
0.327206	Fc1ccc(c2nc(c(cc2)C(=O)Nc3cc(OCCN4CCCC4)ccc3)C)cc1
0.327206	Fc1ccc(c2nc(c(cc2)C(=O)Nc3cc(OCCN4CCCC4)ccc3)C)cc1
0.327206	Fc1ccc(c2nc(c(cc2)C(=O)Nc3cc(OCCN4CCCC4)ccc3)C)cc1
0.327206	Fc1ccc(c2nc(c(cc2)C(=O)Nc3cc(OCCN4CCCC4)ccc3)C)cc1
0.327206	Fc1ccc(c2nc(c(cc2)C(=O)Nc3cc(OCCN4CCCC4)ccc3)C)cc1
0.326599	O=C(Nc1cc(c(Oc2cnccc2)cc1)C)c3cc4NC(c5ccccc5)=Cc4cc3
0.326599	O=C(Nc1cc(c(Oc2cnccc2)cc1)C)c3cc4NC(c5ccccc5)=Cc4cc3
0.322695	O=C(N1CCN(CC=2ON=C(N2)Cc3ccccc3)CC1)c4cc(Nc5nc(ccn5)C)ccc4
0.322695	O=C(N1CCN(CC=2ON=C(N2)Cc3ccccc3)CC1)c4cc(Nc5nc(ccn5)C)ccc4
0.322695	O=C(N1CCN(CC=2ON=C(N2)Cc3ccccc3)CC1)c4cc(Nc5nc(ccn5)C)ccc4
0.322695	O=C(N1CCN(CC=2ON=C(N2)Cc3ccccc3)CC1)c4cc(Nc5nc(ccn5)C)ccc4
0.322695	O=C(N1CCN(CC=2ON=C(N2)Cc3ccccc3)CC1)c4cc(Nc5nc(ccn5)C)ccc4
0.322695	O=C(N1CCN(CC=2ON=C(N2)Cc3ccccc3)CC1)c4cc(Nc5nc(ccn5)C)ccc4
0.322695	O=C(N1CCN(CC=2ON=C(N2)Cc3ccccc3)CC1)c4cc(Nc5nc(ccn5)C)ccc4
0.322695	O=C(N1CCN(CC=2ON=C(N2)Cc3ccccc3)CC1)c4cc(Nc5nc(ccn5)C)ccc4
0.322695	O=C(N1CCN(CC=2ON=C(N2)Cc3ccccc3)CC1)c4cc(Nc5nc(ccn5)C)ccc4
0.322695	O=C(N1CCN(CC=2ON=C(N2)Cc3ccccc3)CC1)c4cc(Nc5nc(ccn5)C)ccc4
0.321311	Clc1ccc(c2nc(ccn2)C(=O)Nc3c(F)ccc(NC(=O)CN4C(CCCC4)C)c3)cc1
0.321311	Clc1ccc(c2nc(ccn2)C(=O)Nc3c(F)ccc(NC(=O)CN4C(CCCC4)C)c3)cc1
0.321311	Clc1ccc(c2nc(ccn2)C(=O)Nc3c(F)ccc(NC(=O)CN4C(CCCC4)C)c3)cc1
0.321311	Clc1ccc(c2nc(ccn2)C(=O)Nc3c(F)ccc(NC(=O)CN4C(CCCC4)C)c3)cc1
0.321311	Clc1ccc(c2nc(ccn2)C(=O)Nc3c(F)ccc(NC(=O)CN4C(CCCC4)C)c3)cc1
0.321311	Clc1ccc(c2nc(ccn2)C(=O)Nc3c(F)ccc(NC(=O)CN4C(CCCC4)C)c3)cc1
0.321311	Clc1ccc(c2nc(ccn2)C(=O)Nc3c(F)ccc(NC(=O)CN4C(CCCC4)C)c3)cc1
0.321311	Clc1ccc(c2nc(ccn2)C(=O)Nc3c(F)ccc(NC(=O)CN4C(CCCC4)C)c3)cc1
0.321311	Clc1ccc(c2nc(ccn2)C(=O)Nc3c(F)ccc(NC(=O)CN4C(CCCC4)C)c3)cc1
0.321311	Clc1ccc(c2nc(ccn2)C(=O)Nc3c(F)ccc(NC(=O)CN4C(CCCC4)C)c3)cc1
0.318792	O=C(Nc1c(OC)cc(NC(=O)c2cc3NC(c4ccccc4)=Cc3cc2)cc1)c5cnccc5
0.318792	O=C(Nc1c(OC)cc(NC(=O)c2cc3NC(c4ccccc4)=Cc3cc2)cc1)c5cnccc5
0.318182	O=C(Nc1c(ccc(NC2CCN(CC2)C)c1)C)c3c(cc(OC)cc3)C
0.318182	O=C(Nc1c(ccc(NC2CCN(CC2)C)c1)C)c3c(cc(OC)cc3)C
0.318182	O=C(Nc1c(ccc(NC2CCN(CC2)C)c1)C)c3c(cc(OC)cc3)C
0.318182	O=C(Nc1c(ccc(NC2CCN(CC2)C)c1)C)c3c(cc(OC)cc3)C
0.318182	O=C(Nc1c(ccc(NC2CCN(CC2)C)c1)C)c3c(cc(OC)cc3)C
0.318182	O=C(Nc1c(ccc(NC2CCN(CC2)C)c1)C)c3c(cc(OC)cc3)C
0.318182	O=C(Nc1c(ccc(NC2CCN(CC2)C)c1)C)c3c(cc(OC)cc3)C
0.318182	O=C(Nc1c(ccc(NC2CCN(CC2)C)c1)C)c3c(cc(OC)cc3)C
0.318182	O=C(Nc1c(ccc(NC2CCN(CC2)C)c1)C)c3c(cc(OC)cc3)C
0.318182	O=C(Nc1c(ccc(NC2CCN(CC2)C)c1)C)c3c(cc(OC)cc3)C
0.317881	S1C(=NC(=C1Cc2c(F)cc(F)cc2)C)NC(=O)c3cc(Nc4nc(ccn4)C)ccc3
0.317881	S1C(=NC(=C1Cc2c(F)cc(F)cc2)C)NC(=O)c3cc(Nc4nc(ccn4)C)ccc3
0.317881	S1C(=NC(=C1Cc2c(F)cc(F)cc2)C)NC(=O)c3cc(Nc4nc(ccn4)C)ccc3
0.317881	S1C(=NC(=C1Cc2c(F)cc(F)cc2)C)NC(=O)c3cc(Nc4nc(ccn4)C)ccc3
0.317881	S1C(=NC(=C1Cc2c(F)cc(F)cc2)C)NC(=O)c3cc(Nc4nc(ccn4)C)ccc3
0.317881	S1C(=NC(=C1Cc2c(F)cc(F)cc2)C)NC(=O)c3cc(Nc4nc(ccn4)C)ccc3
0.317881	S1C(=NC(=C1Cc2c(F)cc(F)cc2)C)NC(=O)c3cc(Nc4nc(ccn4)C)ccc3
0.317881	S1C(=NC(=C1Cc2c(F)cc(F)cc2)C)NC(=O)c3cc(Nc4nc(ccn4)C)ccc3
0.317881	S1C(=NC(=C1Cc2c(F)cc(F)cc2)C)NC(=O)c3cc(Nc4nc(ccn4)C)ccc3
0.317881	S1C(=NC(=C1Cc2c(F)cc(F)cc2)C)NC(=O)c3cc(Nc4nc(ccn4)C)ccc3
0.317073	Clc1cc(ccc1)COc2cc(c(NC(=O)c3nc(ncc3)N4CCCC4)cc2)C
0.317073	Clc1cc(ccc1)COc2cc(c(NC(=O)c3nc(ncc3)N4CCCC4)cc2)C
0.317073	Clc1cc(ccc1)COc2cc(c(NC(=O)c3nc(ncc3)N4CCCC4)cc2)C
0.317073	Clc1cc(ccc1)COc2cc(c(NC(=O)c3nc(ncc3)N4CCCC4)cc2)C
0.317073	Clc1cc(ccc1)COc2cc(c(NC(=O)c3nc(ncc3)N4CCCC4)cc2)C
0.317073	Clc1cc(ccc1)COc2cc(c(NC(=O)c3nc(ncc3)N4CCCC4)cc2)C
0.317073	Clc1cc(ccc1)COc2cc(c(NC(=O)c3nc(ncc3)N4CCCC4)cc2)C
0.317073	Clc1cc(ccc1)COc2cc(c(NC(=O)c3nc(ncc3)N4CCCC4)cc2)C
0.317073	Clc1cc(ccc1)COc2cc(c(NC(=O)c3nc(ncc3)N4CCCC4)cc2)C
0.317073	Clc1cc(ccc1)COc2cc(c(NC(=O)c3nc(ncc3)N4CCCC4)cc2)C
0.316456	Clc1ccc(N2C(SCC(=O)Nc3c(ccc(NC4CCN(CC4)C)c3)C)=NN=C2c5cnccc5)cc1
0.316456	Clc1ccc(N2C(SCC(=O)Nc3c(ccc(NC4CCN(CC4)C)c3)C)=NN=C2c5cnccc5)cc1
0.316456	Clc1ccc(N2C(SCC(=O)Nc3c(ccc(NC4CCN(CC4)C)c3)C)=NN=C2c5cnccc5)cc1
0.316456	Clc1ccc(N2C(SCC(=O)Nc3c(ccc(NC4CCN(CC4)C)c3)C)=NN=C2c5cnccc5)cc1
0.316456	Clc1ccc(N2C(SCC(=O)Nc3c(ccc(NC4CCN(CC4)C)c3)C)=NN=C2c5cnccc5)cc1
0.316456	Clc1ccc(N2C(SCC(=O)Nc3c(ccc(NC4CCN(CC4)C)c3)C)=NN=C2c5cnccc5)cc1
0.316456	Clc1ccc(N2C(SCC(=O)Nc3c(ccc(NC4CCN(CC4)C)c3)C)=NN=C2c5cnccc5)cc1
0.316456	Clc1ccc(N2C(SCC(=O)Nc3c(ccc(NC4CCN(CC4)C)c3)C)=NN=C2c5cnccc5)cc1
0.316456	Clc1ccc(N2C(SCC(=O)Nc3c(ccc(NC4CCN(CC4)C)c3)C)=NN=C2c5cnccc5)cc1
0.316456	Clc1ccc(N2C(SCC(=O)Nc3c(ccc(NC4CCN(CC4)C)c3)C)=NN=C2c5cnccc5)cc1
0.313433	O=C(N1CCC(C(=O)Nc2ccncc2)CC1)c3cc(Nc4nc(ccn4)C)ccc3
0.313433	O=C(N1CCC(C(=O)Nc2ccncc2)CC1)c3cc(Nc4nc(ccn4)C)ccc3
0.313433	O=C(N1CCC(C(=O)Nc2ccncc2)CC1)c3cc(Nc4nc(ccn4)C)ccc3
0.311688	O=C(NCC)c1cc(NCc2ccncc2)c(cc1)C
0.311688	O=C(NCC)c1cc(NCc2ccncc2)c(cc1)C
0.311688	O=C(NCC)c1cc(NCc2ccncc2)c(cc1)C
0.311688	O=C(NCC)c1cc(NCc2ccncc2)c(cc1)C
0.311688	O=C(NCC)c1cc(NCc2ccncc2)c(cc1)C
0.311688	O=C(NCC)c1cc(NCc2ccncc2)c(cc1)C
0.311688	O=C(NCC)c1cc(NCc2ccncc2)c(cc1)C
0.311688	O=C(NCC)c1cc(NCc2ccncc2)c(cc1)C
0.311688	O=C(NCC)c1cc(NCc2ccncc2)c(cc1)C
0.311688	O=C(NCC)c1cc(NCc2ccncc2)c(cc1)C
0.310861	Fc1c(ncc(F)c1)NNC(=O)c2cc(Nc3nc(ccn3)C)ccc2
0.310861	Fc1c(ncc(F)c1)NNC(=O)c2cc(Nc3nc(ccn3)C)ccc2
0.310861	Fc1c(ncc(F)c1)NNC(=O)c2cc(Nc3nc(ccn3)C)ccc2
0.310861	Fc1c(ncc(F)c1)NNC(=O)c2cc(Nc3nc(ccn3)C)ccc2
0.310861	Fc1c(ncc(F)c1)NNC(=O)c2cc(Nc3nc(ccn3)C)ccc2
0.310861	Fc1c(ncc(F)c1)NNC(=O)c2cc(Nc3nc(ccn3)C)ccc2
0.310861	Fc1c(ncc(F)c1)NNC(=O)c2cc(Nc3nc(ccn3)C)ccc2
0.310861	Fc1c(ncc(F)c1)NNC(=O)c2cc(Nc3nc(ccn3)C)ccc2
0.310714	O=C(N1CCC(C2=NC(=NN2)c3ccccc3)CC1)c4cc(Nc5nc(ccn5)C)ccc4
0.310714	O=C(N1CCC(C2=NC(=NN2)c3ccccc3)CC1)c4cc(Nc5nc(ccn5)C)ccc4
0.310714	O=C(N1CCC(C2=NC(=NN2)c3ccccc3)CC1)c4cc(Nc5nc(ccn5)C)ccc4
0.310714	O=C(N1CCC(C2=NC(=NN2)c3ccccc3)CC1)c4cc(Nc5nc(ccn5)C)ccc4
0.310714	O=C(N1CCC(C2=NC(=NN2)c3ccccc3)CC1)c4cc(Nc5nc(ccn5)C)ccc4
0.309904	[O-][N+](=O)C1=NN(C(=C1)C)Cc2cc(ccc2)C(=O)Nc3c(ccc(NC4CCN(CC4)C)c3)C
0.309904	[O-][N+](=O)C1=NN(C(=C1)C)Cc2cc(ccc2)C(=O)Nc3c(ccc(NC4CCN(CC4)C)c3)C
0.309904	[O-][N+](=O)C1=NN(C(=C1)C)Cc2cc(ccc2)C(=O)Nc3c(ccc(NC4CCN(CC4)C)c3)C
0.309904	[O-][N+](=O)C1=NN(C(=C1)C)Cc2cc(ccc2)C(=O)Nc3c(ccc(NC4CCN(CC4)C)c3)C
0.309904	[O-][N+](=O)C1=NN(C(=C1)C)Cc2cc(ccc2)C(=O)Nc3c(ccc(NC4CCN(CC4)C)c3)C
0.309904	[O-][N+](=O)C1=NN(C(=C1)C)Cc2cc(ccc2)C(=O)Nc3c(ccc(NC4CCN(CC4)C)c3)C
0.309434	Fc1ccc(c2nc(c(cc2)C(=O)Nc3nc(ccn3)C4CC4)C)cc1
0.309434	Fc1ccc(c2nc(c(cc2)C(=O)Nc3nc(ccn3)C4CC4)C)cc1
0.309434	Fc1ccc(c2nc(c(cc2)C(=O)Nc3nc(ccn3)C4CC4)C)cc1
0.309434	Fc1ccc(c2nc(c(cc2)C(=O)Nc3nc(ccn3)C4CC4)C)cc1
0.309434	Fc1ccc(c2nc(c(cc2)C(=O)Nc3nc(ccn3)C4CC4)C)cc1
0.309434	Fc1ccc(c2nc(c(cc2)C(=O)Nc3nc(ccn3)C4CC4)C)cc1
0.309434	Fc1ccc(c2nc(c(cc2)C(=O)Nc3nc(ccn3)C4CC4)C)cc1
0.309434	Fc1ccc(c2nc(c(cc2)C(=O)Nc3nc(ccn3)C4CC4)C)cc1
0.309434	Fc1ccc(c2nc(c(cc2)C(=O)Nc3nc(ccn3)C4CC4)C)cc1
0.309434	Fc1ccc(c2nc(c(cc2)C(=O)Nc3nc(ccn3)C4CC4)C)cc1
0.309237	O=C(OCC)Nc1cc(OC)c(NC(=O)c2cnccc2)cc1
0.309237	O=C(OCC)Nc1cc(OC)c(NC(=O)c2cnccc2)cc1
0.309237	O=C(OCC)Nc1cc(OC)c(NC(=O)c2cnccc2)cc1
0.309237	O=C(OCC)Nc1cc(OC)c(NC(=O)c2cnccc2)cc1
0.309237	O=C(OCC)Nc1cc(OC)c(NC(=O)c2cnccc2)cc1
0.309237	O=C(OCC)Nc1cc(OC)c(NC(=O)c2cnccc2)cc1
0.309237	O=C(OCC)Nc1cc(OC)c(NC(=O)c2cnccc2)cc1
0.309237	O=C(OCC)Nc1cc(OC)c(NC(=O)c2cnccc2)cc1
0.309237	O=C(OCC)Nc1cc(OC)c(NC(=O)c2cnccc2)cc1
0.307143	S(=O)(=O)(NCCN(CCOC)C)c1cc(NC(=O)c2cc(Nc3nc(ccn3)C)ccc2)ccc1
0.307143	S(=O)(=O)(NCCN(CCOC)C)c1cc(NC(=O)c2cc(Nc3nc(ccn3)C)ccc2)ccc1
0.307143	S(=O)(=O)(NCCN(CCOC)C)c1cc(NC(=O)c2cc(Nc3nc(ccn3)C)ccc2)ccc1
0.307143	S(=O)(=O)(NCCN(CCOC)C)c1cc(NC(=O)c2cc(Nc3nc(ccn3)C)ccc2)ccc1
0.307143	S(=O)(=O)(NCCN(CCOC)C)c1cc(NC(=O)c2cc(Nc3nc(ccn3)C)ccc2)ccc1
0.307143	S(=O)(=O)(NCCN(CCOC)C)c1cc(NC(=O)c2cc(Nc3nc(ccn3)C)ccc2)ccc1
0.307143	S(=O)(=O)(NCCN(CCOC)C)c1cc(NC(=O)c2cc(Nc3nc(ccn3)C)ccc2)ccc1
0.307143	S(=O)(=O)(NCCN(CCOC)C)c1cc(NC(=O)c2cc(Nc3nc(ccn3)C)ccc2)ccc1
0.305755	Clc1cc(ccc1)COc2cc(c(NC(=O)c3cc(OCC)c(OCc4cnccc4)cc3)cc2)C
0.305755	Clc1cc(ccc1)COc2cc(c(NC(=O)c3cc(OCC)c(OCc4cnccc4)cc3)cc2)C
0.305755	Clc1cc(ccc1)COc2cc(c(NC(=O)c3cc(OCC)c(OCc4cnccc4)cc3)cc2)C
0.305755	Clc1cc(ccc1)COc2cc(c(NC(=O)c3cc(OCC)c(OCc4cnccc4)cc3)cc2)C
0.305755	Clc1cc(ccc1)COc2cc(c(NC(=O)c3cc(OCC)c(OCc4cnccc4)cc3)cc2)C
0.305755	Clc1cc(ccc1)COc2cc(c(NC(=O)c3cc(OCC)c(OCc4cnccc4)cc3)cc2)C
0.305755	Clc1cc(ccc1)COc2cc(c(NC(=O)c3cc(OCC)c(OCc4cnccc4)cc3)cc2)C
0.305755	Clc1cc(ccc1)COc2cc(c(NC(=O)c3cc(OCC)c(OCc4cnccc4)cc3)cc2)C
0.305755	Clc1cc(ccc1)COc2cc(c(NC(=O)c3cc(OCC)c(OCc4cnccc4)cc3)cc2)C
0.305755	Clc1cc(ccc1)COc2cc(c(NC(=O)c3cc(OCC)c(OCc4cnccc4)cc3)cc2)C
0.305344	O=C(Nc1ccc(cc1)CN2CCC(CO)CC2)c3cc(c(O)cc3)CC=C(C)C
0.305344	O=C(Nc1ccc(cc1)CN2CCC(CO)CC2)c3cc(c(O)cc3)CC=C(C)C
0.305344	O=C(Nc1ccc(cc1)CN2CCC(CO)CC2)c3cc(c(O)cc3)CC=C(C)C
0.304183	S1C(C(=O)Nc2c(ccc(NC3CCN(CC3)C)c2)C)=CC(O)=C1
0.304183	S1C(C(=O)Nc2c(ccc(NC3CCN(CC3)C)c2)C)=CC(O)=C1
0.304183	S1C(C(=O)Nc2c(ccc(NC3CCN(CC3)C)c2)C)=CC(O)=C1
0.304183	S1C(C(=O)Nc2c(ccc(NC3CCN(CC3)C)c2)C)=CC(O)=C1
0.304183	S1C(C(=O)Nc2c(ccc(NC3CCN(CC3)C)c2)C)=CC(O)=C1
0.304183	S1C(C(=O)Nc2c(ccc(NC3CCN(CC3)C)c2)C)=CC(O)=C1
0.304183	S1C(C(=O)Nc2c(ccc(NC3CCN(CC3)C)c2)C)=CC(O)=C1
0.304183	S1C(C(=O)Nc2c(ccc(NC3CCN(CC3)C)c2)C)=CC(O)=C1
0.304183	S1C(C(=O)Nc2c(ccc(NC3CCN(CC3)C)c2)C)=CC(O)=C1
0.304183	S1C(C(=O)Nc2c(ccc(NC3CCN(CC3)C)c2)C)=CC(O)=C1
0.303136	S1C(=O)N(C(=O)C1)Cc2cc(ccc2)C(=O)Nc3ncc(c4ncccc4)cc3
0.302419	O=C(O)c1c(cc(NC(=O)c2ccc(NC(=O)c3ncccc3)cc2)cc1)C
0.302419	O=C(O)c1c(cc(NC(=O)c2ccc(NC(=O)c3ncccc3)cc2)cc1)C
0.302419	O=C(O)c1c(cc(NC(=O)c2ccc(NC(=O)c3ncccc3)cc2)cc1)C
0.302419	O=C(O)c1c(cc(NC(=O)c2ccc(NC(=O)c3ncccc3)cc2)cc1)C
0.302395	O=C1N2N=C(C(=O)Nc3c(ccc(NC4CCN(CC4)C)c3)C)C=C2NC(c5ccccc5)=C1
0.302395	O=C1N2N=C(C(=O)Nc3c(ccc(NC4CCN(CC4)C)c3)C)C=C2NC(c5ccccc5)=C1
0.299342	Fc1c(cccc1)C(=O)Nc2c(ccc(c2)C=3ON=C(N3)c4cc(OC(C)C)ncc4)C
0.298851	O=C(Nc1cc(ccc1)C(=O)NC2CCN(Cc3c(cccc3)C)CC2)NC
0.298851	O=C(Nc1cc(ccc1)C(=O)NC2CCN(Cc3c(cccc3)C)CC2)NC
0.298851	O=C(Nc1cc(ccc1)C(=O)NC2CCN(Cc3c(cccc3)C)CC2)NC
0.298851	O=C(Nc1cc(ccc1)C(=O)NC2CCN(Cc3c(cccc3)C)CC2)NC
0.298851	O=C(Nc1cc(ccc1)C(=O)NC2CCN(Cc3c(cccc3)C)CC2)NC
0.298851	O=C(Nc1cc(ccc1)C(=O)NC2CCN(Cc3c(cccc3)C)CC2)NC
0.298851	O=C(Nc1cc(ccc1)C(=O)NC2CCN(Cc3c(cccc3)C)CC2)NC
0.298851	O=C(Nc1cc(ccc1)C(=O)NC2CCN(Cc3c(cccc3)C)CC2)NC
0.298851	O=C(Nc1cc(ccc1)C(=O)NC2CCN(Cc3c(cccc3)C)CC2)NC
0.298851	O=C(Nc1cc(ccc1)C(=O)NC2CCN(Cc3c(cccc3)C)CC2)NC
0.297189	Brc1c(ccc(c1)C(=O)Nc2cc(ncc2)C(=O)NCC)C
0.297189	Brc1c(ccc(c1)C(=O)Nc2cc(ncc2)C(=O)NCC)C
0.297189	Brc1c(ccc(c1)C(=O)Nc2cc(ncc2)C(=O)NCC)C
0.297189	Brc1c(ccc(c1)C(=O)Nc2cc(ncc2)C(=O)NCC)C
0.297189	Brc1c(ccc(c1)C(=O)Nc2cc(ncc2)C(=O)NCC)C
0.297189	Brc1c(ccc(c1)C(=O)Nc2cc(ncc2)C(=O)NCC)C
0.297189	Brc1c(ccc(c1)C(=O)Nc2cc(ncc2)C(=O)NCC)C
0.297189	Brc1c(ccc(c1)C(=O)Nc2cc(ncc2)C(=O)NCC)C
0.297189	Brc1c(ccc(c1)C(=O)Nc2cc(ncc2)C(=O)NCC)C
0.297189	Brc1c(ccc(c1)C(=O)Nc2cc(ncc2)C(=O)NCC)C
0.296992	O=C(OC)c1ccc(cc1)C=CC(=O)Nc2c(ccc(NC3CCN(CC3)C)c2)C
0.294498	O=C(N1CCN(c2nc(OCC)ccn2)CCC1)C(=O)Nc3c(ccc(c4cnc(OC)cc4)c3)C
0.294118	Fc1c(NC(=O)c2cc(c(cc2)C)C(=O)C)cccc1c3ccncc3
0.294118	O=C(Nc1c(cc(cc1)C(=O)N)C)c2cnc(NCC3CC3)cc2
0.294118	O=C(Nc1c(cc(cc1)C(=O)N)C)c2cnc(NCC3CC3)cc2
0.294118	O=C(Nc1c(cc(cc1)C(=O)N)C)c2cnc(NCC3CC3)cc2
0.294118	O=C(Nc1c(cc(cc1)C(=O)N)C)c2cnc(NCC3CC3)cc2
0.293706	Brc1cc(ccc1)CN2CCC(NC(=O)c3c(O)cc(NC(=O)c4cc(OC)cc(OC)c4)cc3)CC2
0.293706	Brc1cc(ccc1)CN2CCC(NC(=O)c3c(O)cc(NC(=O)c4cc(OC)cc(OC)c4)cc3)CC2
0.293706	Brc1cc(ccc1)CN2CCC(NC(=O)c3c(O)cc(NC(=O)c4cc(OC)cc(OC)c4)cc3)CC2
0.293706	Brc1cc(ccc1)CN2CCC(NC(=O)c3c(O)cc(NC(=O)c4cc(OC)cc(OC)c4)cc3)CC2
0.293706	Brc1cc(ccc1)CN2CCC(NC(=O)c3c(O)cc(NC(=O)c4cc(OC)cc(OC)c4)cc3)CC2
0.293706	Brc1cc(ccc1)CN2CCC(NC(=O)c3c(O)cc(NC(=O)c4cc(OC)cc(OC)c4)cc3)CC2
0.293706	Brc1cc(ccc1)CN2CCC(NC(=O)c3c(O)cc(NC(=O)c4cc(OC)cc(OC)c4)cc3)CC2
0.293706	Brc1cc(ccc1)CN2CCC(NC(=O)c3c(O)cc(NC(=O)c4cc(OC)cc(OC)c4)cc3)CC2
0.293706	Brc1cc(ccc1)CN2CCC(NC(=O)c3c(O)cc(NC(=O)c4cc(OC)cc(OC)c4)cc3)CC2
0.293706	Brc1cc(ccc1)CN2CCC(NC(=O)c3c(O)cc(NC(=O)c4cc(OC)cc(OC)c4)cc3)CC2
0.293617	O=C(OCC)c1ccc(NC(=O)C=2NC(c3ccccc3)=CC2)cc1
0.293617	O=C(OCC)c1ccc(NC(=O)C=2NC(c3ccccc3)=CC2)cc1
0.293617	O=C(OCC)c1ccc(NC(=O)C=2NC(c3ccccc3)=CC2)cc1
0.293617	O=C(OCC)c1ccc(NC(=O)C=2NC(c3ccccc3)=CC2)cc1
0.293617	O=C(OCC)c1ccc(NC(=O)C=2NC(c3ccccc3)=CC2)cc1
0.293617	O=C(OCC)c1ccc(NC(=O)C=2NC(c3ccccc3)=CC2)cc1
0.293617	O=C(OCC)c1ccc(NC(=O)C=2NC(c3ccccc3)=CC2)cc1
0.293617	O=C(OCC)c1ccc(NC(=O)C=2NC(c3ccccc3)=CC2)cc1
0.293617	O=C(OCC)c1ccc(NC(=O)C=2NC(c3ccccc3)=CC2)cc1
0.293617	O=C(OCC)c1ccc(NC(=O)C=2NC(c3ccccc3)=CC2)cc1
0.293478	Clc1cc(NC(=O)c2cc(F)cc(c3ncccc3)c2)c(N4CCCC4)cc1
0.293478	Clc1cc(NC(=O)c2cc(F)cc(c3ncccc3)c2)c(N4CCCC4)cc1
0.293478	Clc1cc(NC(=O)c2cc(F)cc(c3ncccc3)c2)c(N4CCCC4)cc1
0.293478	Clc1cc(NC(=O)c2cc(F)cc(c3ncccc3)c2)c(N4CCCC4)cc1
0.293478	Clc1cc(NC(=O)c2cc(F)cc(c3ncccc3)c2)c(N4CCCC4)cc1
0.293478	Clc1cc(NC(=O)c2cc(F)cc(c3ncccc3)c2)c(N4CCCC4)cc1
0.293478	Clc1cc(NC(=O)c2cc(F)cc(c3ncccc3)c2)c(N4CCCC4)cc1
0.293478	Clc1cc(NC(=O)c2cc(F)cc(c3ncccc3)c2)c(N4CCCC4)cc1
0.293478	Clc1cc(NC(=O)c2cc(F)cc(c3ncccc3)c2)c(N4CCCC4)cc1
0.293478	Clc1cc(NC(=O)c2cc(F)cc(c3ncccc3)c2)c(N4CCCC4)cc1
0.293233	Clc1c(ccc(NNC(=O)c2c(nc(c3ccc(F)cc3)cc2)C)c1)C
0.293233	Clc1c(ccc(NNC(=O)c2c(nc(c3ccc(F)cc3)cc2)C)c1)C
0.293233	Clc1c(ccc(NNC(=O)c2c(nc(c3ccc(F)cc3)cc2)C)c1)C
0.293233	Clc1c(ccc(NNC(=O)c2c(nc(c3ccc(F)cc3)cc2)C)c1)C
0.293233	Clc1c(ccc(NNC(=O)c2c(nc(c3ccc(F)cc3)cc2)C)c1)C
0.293233	Clc1c(ccc(NNC(=O)c2c(nc(c3ccc(F)cc3)cc2)C)c1)C
0.293233	Clc1c(ccc(NNC(=O)c2c(nc(c3ccc(F)cc3)cc2)C)c1)C
0.293233	Clc1c(ccc(NNC(=O)c2c(nc(c3ccc(F)cc3)cc2)C)c1)C
0.293233	Clc1c(ccc(NNC(=O)c2c(nc(c3ccc(F)cc3)cc2)C)c1)C
0.293233	Clc1c(ccc(NNC(=O)c2c(nc(c3ccc(F)cc3)cc2)C)c1)C
0.292359	S1C(=NC=C1Cc2cc(F)c(cc2)C)NC(=O)c3c(Nc4cc(F)ccc4)cncc3
0.292359	S1C(=NC=C1Cc2cc(F)c(cc2)C)NC(=O)c3c(Nc4cc(F)ccc4)cncc3
0.292359	S1C(=NC=C1Cc2cc(F)c(cc2)C)NC(=O)c3c(Nc4cc(F)ccc4)cncc3
0.292359	S1C(=NC=C1Cc2cc(F)c(cc2)C)NC(=O)c3c(Nc4cc(F)ccc4)cncc3
0.292359	S1C(=NC=C1Cc2cc(F)c(cc2)C)NC(=O)c3c(Nc4cc(F)ccc4)cncc3
0.291667	O=C(Nc1c(OC)cc(N)cc1)c2cnccc2
0.291667	O=C(Nc1c(OC)cc(N)cc1)c2cnccc2
0.291667	O=C(Nc1c(OC)cc(N)cc1)c2cnccc2
0.291667	O=C(Nc1c(OC)cc(N)cc1)c2cnccc2
0.291667	O=C(Nc1c(OC)cc(N)cc1)c2cnccc2
0.291667	O=C(Nc1c(OC)cc(N)cc1)c2cnccc2
0.291667	O=C(Nc1c(OC)cc(N)cc1)c2cnccc2
0.291667	O=C(Nc1c(OC)cc(N)cc1)c2cnccc2
0.291667	O=C(Nc1c(OC)cc(N)cc1)c2cnccc2
0.291667	O=C(Nc1c(OC)cc(N)cc1)c2cnccc2
0.291367	FC(F)(F)CNC(=O)c1cc(NC(=O)C(=O)N2CCN(C(=O)c3ccc(cc3)CC)CC2)c(cc1)C
0.291367	FC(F)(F)CNC(=O)c1cc(NC(=O)C(=O)N2CCN(C(=O)c3ccc(cc3)CC)CC2)c(cc1)C
0.291367	FC(F)(F)CNC(=O)c1cc(NC(=O)C(=O)N2CCN(C(=O)c3ccc(cc3)CC)CC2)c(cc1)C
0.291367	FC(F)(F)CNC(=O)c1cc(NC(=O)C(=O)N2CCN(C(=O)c3ccc(cc3)CC)CC2)c(cc1)C
0.291367	FC(F)(F)CNC(=O)c1cc(NC(=O)C(=O)N2CCN(C(=O)c3ccc(cc3)CC)CC2)c(cc1)C
0.291367	FC(F)(F)CNC(=O)c1cc(NC(=O)C(=O)N2CCN(C(=O)c3ccc(cc3)CC)CC2)c(cc1)C
0.291367	FC(F)(F)CNC(=O)c1cc(NC(=O)C(=O)N2CCN(C(=O)c3ccc(cc3)CC)CC2)c(cc1)C
0.291367	FC(F)(F)CNC(=O)c1cc(NC(=O)C(=O)N2CCN(C(=O)c3ccc(cc3)CC)CC2)c(cc1)C
0.291367	FC(F)(F)CNC(=O)c1cc(NC(=O)C(=O)N2CCN(C(=O)c3ccc(cc3)CC)CC2)c(cc1)C
0.291367	FC(F)(F)CNC(=O)c1cc(NC(=O)C(=O)N2CCN(C(=O)c3ccc(cc3)CC)CC2)c(cc1)C
0.290735	S1C(=NC(=C1)CN2CCN(C(=O)C(=O)Nc3cc(ccc3)C(=O)NCc4ncccc4)CC2)c5ccc(F)cc5
0.290735	S1C(=NC(=C1)CN2CCN(C(=O)C(=O)Nc3cc(ccc3)C(=O)NCc4ncccc4)CC2)c5ccc(F)cc5
0.290735	S1C(=NC(=C1)CN2CCN(C(=O)C(=O)Nc3cc(ccc3)C(=O)NCc4ncccc4)CC2)c5ccc(F)cc5
0.290735	S1C(=NC(=C1)CN2CCN(C(=O)C(=O)Nc3cc(ccc3)C(=O)NCc4ncccc4)CC2)c5ccc(F)cc5
0.290735	S1C(=NC(=C1)CN2CCN(C(=O)C(=O)Nc3cc(ccc3)C(=O)NCc4ncccc4)CC2)c5ccc(F)cc5
0.290735	S1C(=NC(=C1)CN2CCN(C(=O)C(=O)Nc3cc(ccc3)C(=O)NCc4ncccc4)CC2)c5ccc(F)cc5
0.290735	S1C(=NC(=C1)CN2CCN(C(=O)C(=O)Nc3cc(ccc3)C(=O)NCc4ncccc4)CC2)c5ccc(F)cc5
0.290735	S1C(=NC(=C1)CN2CCN(C(=O)C(=O)Nc3cc(ccc3)C(=O)NCc4ncccc4)CC2)c5ccc(F)cc5
0.290735	S1C(=NC(=C1)CN2CCN(C(=O)C(=O)Nc3cc(ccc3)C(=O)NCc4ncccc4)CC2)c5ccc(F)cc5
0.290735	S1C(=NC(=C1)CN2CCN(C(=O)C(=O)Nc3cc(ccc3)C(=O)NCc4ncccc4)CC2)c5ccc(F)cc5
0.290566	Clc1c(F)ccc(NC(=S)Nc2cc(OC)c(NC(=O)c3cnccc3)cc2)c1
0.290566	Clc1c(F)ccc(NC(=S)Nc2cc(OC)c(NC(=O)c3cnccc3)cc2)c1
0.290566	Clc1c(F)ccc(NC(=S)Nc2cc(OC)c(NC(=O)c3cnccc3)cc2)c1
0.290566	Clc1c(F)ccc(NC(=S)Nc2cc(OC)c(NC(=O)c3cnccc3)cc2)c1
0.290566	Clc1c(F)ccc(NC(=S)Nc2cc(OC)c(NC(=O)c3cnccc3)cc2)c1
0.290566	Clc1c(F)ccc(NC(=S)Nc2cc(OC)c(NC(=O)c3cnccc3)cc2)c1
0.290566	Clc1c(F)ccc(NC(=S)Nc2cc(OC)c(NC(=O)c3cnccc3)cc2)c1
0.290566	Clc1c(F)ccc(NC(=S)Nc2cc(OC)c(NC(=O)c3cnccc3)cc2)c1
0.290566	Clc1c(F)ccc(NC(=S)Nc2cc(OC)c(NC(=O)c3cnccc3)cc2)c1
0.290566	Clc1c(F)ccc(NC(=S)Nc2cc(OC)c(NC(=O)c3cnccc3)cc2)c1
0.290076	O=C(NC(c1ccccc1)CCO)c2cc(Nc3nc(ccn3)C)ccc2
0.290076	O=C(NC(c1ccccc1)CCO)c2cc(Nc3nc(ccn3)C)ccc2
0.290076	O=C(NC(c1ccccc1)CCO)c2cc(Nc3nc(ccn3)C)ccc2
0.290076	O=C(NC(c1ccccc1)CCO)c2cc(Nc3nc(ccn3)C)ccc2
0.289655	Brc1c(Oc2c(Cl)cc(NC(=O)c3c(nc(c4ccc(F)cc4)cc3)C)cc2)cccc1
0.289655	Brc1c(Oc2c(Cl)cc(NC(=O)c3c(nc(c4ccc(F)cc4)cc3)C)cc2)cccc1
0.289655	Brc1c(Oc2c(Cl)cc(NC(=O)c3c(nc(c4ccc(F)cc4)cc3)C)cc2)cccc1
0.289655	Brc1c(Oc2c(Cl)cc(NC(=O)c3c(nc(c4ccc(F)cc4)cc3)C)cc2)cccc1
0.289655	Brc1c(Oc2c(Cl)cc(NC(=O)c3c(nc(c4ccc(F)cc4)cc3)C)cc2)cccc1
0.289655	Brc1c(Oc2c(Cl)cc(NC(=O)c3c(nc(c4ccc(F)cc4)cc3)C)cc2)cccc1
0.289655	Brc1c(Oc2c(Cl)cc(NC(=O)c3c(nc(c4ccc(F)cc4)cc3)C)cc2)cccc1
0.289655	Brc1c(Oc2c(Cl)cc(NC(=O)c3c(nc(c4ccc(F)cc4)cc3)C)cc2)cccc1
0.289655	Brc1c(Oc2c(Cl)cc(NC(=O)c3c(nc(c4ccc(F)cc4)cc3)C)cc2)cccc1
0.289655	Brc1c(Oc2c(Cl)cc(NC(=O)c3c(nc(c4ccc(F)cc4)cc3)C)cc2)cccc1
0.288889	Brc1cc(NC(=O)c2cnc(OCC(F)F)cc2)c(c3ccccc3)cc1
0.288889	Brc1cc(NC(=O)c2cnc(OCC(F)F)cc2)c(c3ccccc3)cc1
0.288889	Brc1cc(NC(=O)c2cnc(OCC(F)F)cc2)c(c3ccccc3)cc1
0.288889	Brc1cc(NC(=O)c2cnc(OCC(F)F)cc2)c(c3ccccc3)cc1
0.288889	Brc1cc(NC(=O)c2cnc(OCC(F)F)cc2)c(c3ccccc3)cc1
0.288889	Brc1cc(NC(=O)c2cnc(OCC(F)F)cc2)c(c3ccccc3)cc1
0.288889	Brc1cc(NC(=O)c2cnc(OCC(F)F)cc2)c(c3ccccc3)cc1
0.288889	Brc1cc(NC(=O)c2cnc(OCC(F)F)cc2)c(c3ccccc3)cc1
0.288889	Brc1cc(NC(=O)c2cnc(OCC(F)F)cc2)c(c3ccccc3)cc1
0.288889	Brc1cc(NC(=O)c2cnc(OCC(F)F)cc2)c(c3ccccc3)cc1
0.288462	O=C(Nc1c(cc(cc1)C(=O)N)C)c2cc(Oc3ncccc3)ccc2
0.28777	S(=O)(=O)(N1CCN(CC1)C)c2cc(ccc2)C(=O)Nc3c(cc(cc3)C(C)C)C
0.28777	S(=O)(=O)(N1CCN(CC1)C)c2cc(ccc2)C(=O)Nc3c(cc(cc3)C(C)C)C
0.28777	S(=O)(=O)(N1CCN(CC1)C)c2cc(ccc2)C(=O)Nc3c(cc(cc3)C(C)C)C
0.28777	S(=O)(=O)(N1CCN(CC1)C)c2cc(ccc2)C(=O)Nc3c(cc(cc3)C(C)C)C
0.28777	S(=O)(=O)(N1CCN(CC1)C)c2cc(ccc2)C(=O)Nc3c(cc(cc3)C(C)C)C
0.28777	S(=O)(=O)(N1CCN(CC1)C)c2cc(ccc2)C(=O)Nc3c(cc(cc3)C(C)C)C
0.28777	S(=O)(=O)(N1CCN(CC1)C)c2cc(ccc2)C(=O)Nc3c(cc(cc3)C(C)C)C
0.28777	S(=O)(=O)(N1CCN(CC1)C)c2cc(ccc2)C(=O)Nc3c(cc(cc3)C(C)C)C
0.28777	S(=O)(=O)(N1CCN(CC1)C)c2cc(ccc2)C(=O)Nc3c(cc(cc3)C(C)C)C
0.286765	Clc1c(N2CCN(C(=O)c3cc(Nc4nc(ccn4)C)ccc3)CC2)c(Cl)ccc1
0.286765	Clc1c(N2CCN(C(=O)c3cc(Nc4nc(ccn4)C)ccc3)CC2)c(Cl)ccc1
0.286765	Clc1c(N2CCN(C(=O)c3cc(Nc4nc(ccn4)C)ccc3)CC2)c(Cl)ccc1
0.286765	Clc1c(N2CCN(C(=O)c3cc(Nc4nc(ccn4)C)ccc3)CC2)c(Cl)ccc1
0.286765	Clc1c(N2CCN(C(=O)c3cc(Nc4nc(ccn4)C)ccc3)CC2)c(Cl)ccc1
0.286765	Clc1c(N2CCN(C(=O)c3cc(Nc4nc(ccn4)C)ccc3)CC2)c(Cl)ccc1
0.286765	Clc1c(N2CCN(C(=O)c3cc(Nc4nc(ccn4)C)ccc3)CC2)c(Cl)ccc1
0.286765	Clc1c(N2CCN(C(=O)c3cc(Nc4nc(ccn4)C)ccc3)CC2)c(Cl)ccc1
0.286765	Clc1c(N2CCN(C(=O)c3cc(Nc4nc(ccn4)C)ccc3)CC2)c(Cl)ccc1
0.286765	Clc1c(N2CCN(C(=O)c3cc(Nc4nc(ccn4)C)ccc3)CC2)c(Cl)ccc1
0.286738	Clc1c(ccc(c1)CC=2SC(=NC2)NC(=O)c3cc(NC(=O)NC)ccc3)C
0.286195	Clc1cc(ccc1)COc2cc(c(NC(=O)c3cc(S(=O)(=O)N4CCN(CC4)C)ccc3)cc2)C
0.286195	Clc1cc(ccc1)COc2cc(c(NC(=O)c3cc(S(=O)(=O)N4CCN(CC4)C)ccc3)cc2)C
0.286195	Clc1cc(ccc1)COc2cc(c(NC(=O)c3cc(S(=O)(=O)N4CCN(CC4)C)ccc3)cc2)C
0.286195	Clc1cc(ccc1)COc2cc(c(NC(=O)c3cc(S(=O)(=O)N4CCN(CC4)C)ccc3)cc2)C
0.286195	Clc1cc(ccc1)COc2cc(c(NC(=O)c3cc(S(=O)(=O)N4CCN(CC4)C)ccc3)cc2)C
0.286195	Clc1cc(ccc1)COc2cc(c(NC(=O)c3cc(S(=O)(=O)N4CCN(CC4)C)ccc3)cc2)C
0.286195	Clc1cc(ccc1)COc2cc(c(NC(=O)c3cc(S(=O)(=O)N4CCN(CC4)C)ccc3)cc2)C
0.286195	Clc1cc(ccc1)COc2cc(c(NC(=O)c3cc(S(=O)(=O)N4CCN(CC4)C)ccc3)cc2)C
0.286195	Clc1cc(ccc1)COc2cc(c(NC(=O)c3cc(S(=O)(=O)N4CCN(CC4)C)ccc3)cc2)C
0.286195	Clc1cc(ccc1)COc2cc(c(NC(=O)c3cc(S(=O)(=O)N4CCN(CC4)C)ccc3)cc2)C
0.285141	FC(F)(F)c1c(ccc(NC(=O)c2ccc(c3ccccc3)cc2)c1)C(C)C
0.285141	FC(F)(F)c1c(ccc(NC(=O)c2ccc(c3ccccc3)cc2)c1)C(C)C
0.285141	FC(F)(F)c1c(ccc(NC(=O)c2ccc(c3ccccc3)cc2)c1)C(C)C
0.285141	FC(F)(F)c1c(ccc(NC(=O)c2ccc(c3ccccc3)cc2)c1)C(C)C
0.285141	FC(F)(F)c1c(ccc(NC(=O)c2ccc(c3ccccc3)cc2)c1)C(C)C
0.285141	FC(F)(F)c1c(ccc(NC(=O)c2ccc(c3ccccc3)cc2)c1)C(C)C
0.285141	FC(F)(F)c1c(ccc(NC(=O)c2ccc(c3ccccc3)cc2)c1)C(C)C
0.285141	FC(F)(F)c1c(ccc(NC(=O)c2ccc(c3ccccc3)cc2)c1)C(C)C
0.285141	FC(F)(F)c1c(ccc(NC(=O)c2ccc(c3ccccc3)cc2)c1)C(C)C
0.285141	FC(F)(F)c1c(ccc(NC(=O)c2ccc(c3ccccc3)cc2)c1)C(C)C
0.284746	Fc1c(NC(=O)N2CCCCC2)ccc(c1)C(=O)Nc3ccc(Oc4nc(ccn4)C(F)(F)F)cc3
0.284746	Fc1c(NC(=O)N2CCCCC2)ccc(c1)C(=O)Nc3ccc(Oc4nc(ccn4)C(F)(F)F)cc3
0.284746	Fc1c(NC(=O)N2CCCCC2)ccc(c1)C(=O)Nc3ccc(Oc4nc(ccn4)C(F)(F)F)cc3
0.284746	Fc1c(NC(=O)N2CCCCC2)ccc(c1)C(=O)Nc3ccc(Oc4nc(ccn4)C(F)(F)F)cc3
0.284746	Fc1c(NC(=O)N2CCCCC2)ccc(c1)C(=O)Nc3ccc(Oc4nc(ccn4)C(F)(F)F)cc3
0.284746	Fc1c(NC(=O)N2CCCCC2)ccc(c1)C(=O)Nc3ccc(Oc4nc(ccn4)C(F)(F)F)cc3
0.284746	Fc1c(NC(=O)N2CCCCC2)ccc(c1)C(=O)Nc3ccc(Oc4nc(ccn4)C(F)(F)F)cc3
0.284746	Fc1c(NC(=O)N2CCCCC2)ccc(c1)C(=O)Nc3ccc(Oc4nc(ccn4)C(F)(F)F)cc3
0.284746	Fc1c(NC(=O)N2CCCCC2)ccc(c1)C(=O)Nc3ccc(Oc4nc(ccn4)C(F)(F)F)cc3
0.284746	Fc1c(NC(=O)N2CCCCC2)ccc(c1)C(=O)Nc3ccc(Oc4nc(ccn4)C(F)(F)F)cc3
0.284746	O=C(NC1(c2ccc(OCc3ccccc3)cc2)CCOCC1)c4cc(Nc5nc(ccn5)C)ccc4
0.284746	O=C(NC1(c2ccc(OCc3ccccc3)cc2)CCOCC1)c4cc(Nc5nc(ccn5)C)ccc4
0.284746	O=C(NC1(c2ccc(OCc3ccccc3)cc2)CCOCC1)c4cc(Nc5nc(ccn5)C)ccc4
0.284615	Brc1cc(NC(=O)c2cc(ccc2)CCN(C)C)c(c3ccccc3)cc1
0.284615	Brc1cc(NC(=O)c2cc(ccc2)CCN(C)C)c(c3ccccc3)cc1
0.284615	Brc1cc(NC(=O)c2cc(ccc2)CCN(C)C)c(c3ccccc3)cc1
0.284615	Brc1cc(NC(=O)c2cc(ccc2)CCN(C)C)c(c3ccccc3)cc1
0.284615	Brc1cc(NC(=O)c2cc(ccc2)CCN(C)C)c(c3ccccc3)cc1
0.284615	Brc1cc(NC(=O)c2cc(ccc2)CCN(C)C)c(c3ccccc3)cc1
0.284615	Brc1cc(NC(=O)c2cc(ccc2)CCN(C)C)c(c3ccccc3)cc1
0.284615	Brc1cc(NC(=O)c2cc(ccc2)CCN(C)C)c(c3ccccc3)cc1
0.284615	Brc1cc(NC(=O)c2cc(ccc2)CCN(C)C)c(c3ccccc3)cc1
0.284615	Brc1cc(NC(=O)c2cc(ccc2)CCN(C)C)c(c3ccccc3)cc1
0.284173	O=C(Nc1nc(ncc1C)c2ncccc2)c3ncc(NC(=O)C)cc3
0.284173	O=C(Nc1nc(ncc1C)c2ncccc2)c3ncc(NC(=O)C)cc3
0.284173	O=C(Nc1nc(ncc1C)c2ncccc2)c3ncc(NC(=O)C)cc3
0.284173	O=C(Nc1nc(ncc1C)c2ncccc2)c3ncc(NC(=O)C)cc3
0.283737	O=C(Nc1c(ccc(NC2CCN(CC2)C)c1)C)C=3N=NN(C3)C4CCOCC4
0.283737	O=C(Nc1c(ccc(NC2CCN(CC2)C)c1)C)C=3N=NN(C3)C4CCOCC4
0.283737	O=C(Nc1c(ccc(NC2CCN(CC2)C)c1)C)C=3N=NN(C3)C4CCOCC4
0.283737	O=C(Nc1c(ccc(NC2CCN(CC2)C)c1)C)C=3N=NN(C3)C4CCOCC4
0.283737	O=C(Nc1c(ccc(NC2CCN(CC2)C)c1)C)C=3N=NN(C3)C4CCOCC4
0.283737	O=C(Nc1c(ccc(NC2CCN(CC2)C)c1)C)C=3N=NN(C3)C4CCOCC4
0.283737	O=C(Nc1c(ccc(NC2CCN(CC2)C)c1)C)C=3N=NN(C3)C4CCOCC4
0.283737	O=C(Nc1c(ccc(NC2CCN(CC2)C)c1)C)C=3N=NN(C3)C4CCOCC4
0.283737	O=C(Nc1c(ccc(NC2CCN(CC2)C)c1)C)C=3N=NN(C3)C4CCOCC4
0.283737	O=C(Nc1c(ccc(NC2CCN(CC2)C)c1)C)C=3N=NN(C3)C4CCOCC4
0.283582	O=C(N(Cc1ccc(OCCC)cc1)Cc2ccccc2)c3cc(Nc4nc(ccn4)C)ccc3
0.283582	O=C(N(Cc1ccc(OCCC)cc1)Cc2ccccc2)c3cc(Nc4nc(ccn4)C)ccc3
0.283582	O=C(N(Cc1ccc(OCCC)cc1)Cc2ccccc2)c3cc(Nc4nc(ccn4)C)ccc3
0.283088	Fc1c(OCCN(C)C)ccc(NC(=O)c2cc(F)cc(c3ncccc3)c2)c1
0.283088	Fc1c(OCCN(C)C)ccc(NC(=O)c2cc(F)cc(c3ncccc3)c2)c1
0.282946	O=C(N1CCC(O)CCC1)c2cc(Nc3nc(ccn3)C)ccc2
0.281955	S(c1nc(cc(n1)C)C)CC(=O)Nc2c(ccc(NC3CCN(CC3)C)c2)C
0.281955	S(c1nc(cc(n1)C)C)CC(=O)Nc2c(ccc(NC3CCN(CC3)C)c2)C
0.281955	S(c1nc(cc(n1)C)C)CC(=O)Nc2c(ccc(NC3CCN(CC3)C)c2)C
0.281955	S(c1nc(cc(n1)C)C)CC(=O)Nc2c(ccc(NC3CCN(CC3)C)c2)C
0.281955	S(c1nc(cc(n1)C)C)CC(=O)Nc2c(ccc(NC3CCN(CC3)C)c2)C
0.281955	S(c1nc(cc(n1)C)C)CC(=O)Nc2c(ccc(NC3CCN(CC3)C)c2)C
0.281955	S(c1nc(cc(n1)C)C)CC(=O)Nc2c(ccc(NC3CCN(CC3)C)c2)C
0.281955	S(c1nc(cc(n1)C)C)CC(=O)Nc2c(ccc(NC3CCN(CC3)C)c2)C
0.281955	S(c1nc(cc(n1)C)C)CC(=O)Nc2c(ccc(NC3CCN(CC3)C)c2)C
0.281955	S(c1nc(cc(n1)C)C)CC(=O)Nc2c(ccc(NC3CCN(CC3)C)c2)C
0.281633	O=C(NCC=1ON=C(N1)c2cnccc2)c3ccc(cc3)CN
0.281457	Clc1cc(ccc1)COc2cc(c(NC(=O)C=3N=C(SC3)Nc4ncccc4)cc2)C
0.281457	Clc1cc(ccc1)COc2cc(c(NC(=O)C=3N=C(SC3)Nc4ncccc4)cc2)C
0.281457	Clc1cc(ccc1)COc2cc(c(NC(=O)C=3N=C(SC3)Nc4ncccc4)cc2)C
0.281457	Clc1cc(ccc1)COc2cc(c(NC(=O)C=3N=C(SC3)Nc4ncccc4)cc2)C
0.281457	Clc1cc(ccc1)COc2cc(c(NC(=O)C=3N=C(SC3)Nc4ncccc4)cc2)C
0.281457	Clc1cc(ccc1)COc2cc(c(NC(=O)C=3N=C(SC3)Nc4ncccc4)cc2)C
0.281457	Clc1cc(ccc1)COc2cc(c(NC(=O)C=3N=C(SC3)Nc4ncccc4)cc2)C
0.281457	Clc1cc(ccc1)COc2cc(c(NC(=O)C=3N=C(SC3)Nc4ncccc4)cc2)C
0.281457	Clc1cc(ccc1)COc2cc(c(NC(=O)C=3N=C(SC3)Nc4ncccc4)cc2)C
0.281457	Clc1cc(ccc1)COc2cc(c(NC(=O)C=3N=C(SC3)Nc4ncccc4)cc2)C
0.281022	S(=O)(=O)(Nc1ccc(cc1)C(=O)NCCC(=O)Nc2cnccc2)c3cc(c(cc3)C)C
0.281022	S(=O)(=O)(Nc1ccc(cc1)C(=O)NCCC(=O)Nc2cnccc2)c3cc(c(cc3)C)C
0.281022	S(=O)(=O)(Nc1ccc(cc1)C(=O)NCCC(=O)Nc2cnccc2)c3cc(c(cc3)C)C
0.281022	S(=O)(=O)(Nc1ccc(cc1)C(=O)NCCC(=O)Nc2cnccc2)c3cc(c(cc3)C)C
0.281022	S(=O)(=O)(Nc1ccc(cc1)C(=O)NCCC(=O)Nc2cnccc2)c3cc(c(cc3)C)C
0.281022	S(=O)(=O)(Nc1ccc(cc1)C(=O)NCCC(=O)Nc2cnccc2)c3cc(c(cc3)C)C
0.281022	S(=O)(=O)(Nc1ccc(cc1)C(=O)NCCC(=O)Nc2cnccc2)c3cc(c(cc3)C)C
0.281022	S(=O)(=O)(Nc1ccc(cc1)C(=O)NCCC(=O)Nc2cnccc2)c3cc(c(cc3)C)C
0.281022	S(=O)(=O)(Nc1ccc(cc1)C(=O)NCCC(=O)Nc2cnccc2)c3cc(c(cc3)C)C
0.281022	S(=O)(=O)(Nc1ccc(cc1)C(=O)NCCC(=O)Nc2cnccc2)c3cc(c(cc3)C)C
0.280156	Brc1cc(Cl)c(cc1)C(=O)Nc2ccc(SCc3cnccc3)cc2
0.280156	Brc1cc(Cl)c(cc1)C(=O)Nc2ccc(SCc3cnccc3)cc2
0.280156	Brc1cc(Cl)c(cc1)C(=O)Nc2ccc(SCc3cnccc3)cc2
0.280156	Brc1cc(Cl)c(cc1)C(=O)Nc2ccc(SCc3cnccc3)cc2
0.280156	Brc1cc(Cl)c(cc1)C(=O)Nc2ccc(SCc3cnccc3)cc2
0.280156	Brc1cc(Cl)c(cc1)C(=O)Nc2ccc(SCc3cnccc3)cc2
0.280156	Brc1cc(Cl)c(cc1)C(=O)Nc2ccc(SCc3cnccc3)cc2
0.280156	Brc1cc(Cl)c(cc1)C(=O)Nc2ccc(SCc3cnccc3)cc2
0.280156	Brc1cc(Cl)c(cc1)C(=O)Nc2ccc(SCc3cnccc3)cc2
0.280156	Brc1cc(Cl)c(cc1)C(=O)Nc2ccc(SCc3cnccc3)cc2
0.279851	O=C(Nc1ccccc1)c2c(ccc(c2)C=3N=NN(C3)CC)C
0.27957	O=C(Nc1c(OCCC)cc(cc1)C)c2nc(ncc2)N3CCCC3
0.27957	O=C(Nc1c(OCCC)cc(cc1)C)c2nc(ncc2)N3CCCC3
0.27957	O=C(Nc1c(OCCC)cc(cc1)C)c2nc(ncc2)N3CCCC3
0.27957	O=C(Nc1c(OCCC)cc(cc1)C)c2nc(ncc2)N3CCCC3
0.27957	O=C(Nc1c(OCCC)cc(cc1)C)c2nc(ncc2)N3CCCC3
0.27957	O=C(Nc1c(OCCC)cc(cc1)C)c2nc(ncc2)N3CCCC3
0.27957	O=C(Nc1c(OCCC)cc(cc1)C)c2nc(ncc2)N3CCCC3
0.27957	O=C(Nc1c(OCCC)cc(cc1)C)c2nc(ncc2)N3CCCC3
0.279245	O=C(NCc1cc(ccc1)C(O)(C)C)c2cc(NC(=O)C)c(cc2)C
0.279245	O=C(NCc1cc(ccc1)C(O)(C)C)c2cc(NC(=O)C)c(cc2)C
0.279245	O=C(NCc1cc(ccc1)C(O)(C)C)c2cc(NC(=O)C)c(cc2)C
0.279245	O=C(NCc1cc(ccc1)C(O)(C)C)c2cc(NC(=O)C)c(cc2)C
0.279245	O=C(NCc1cc(ccc1)C(O)(C)C)c2cc(NC(=O)C)c(cc2)C
0.278388	Brc1c(O)cc(NC(=O)c2c(nc(c3ccc(F)cc3)cc2)C)c(Br)c1
0.278388	Brc1c(O)cc(NC(=O)c2c(nc(c3ccc(F)cc3)cc2)C)c(Br)c1
0.278388	Brc1c(O)cc(NC(=O)c2c(nc(c3ccc(F)cc3)cc2)C)c(Br)c1
0.278388	Brc1c(O)cc(NC(=O)c2c(nc(c3ccc(F)cc3)cc2)C)c(Br)c1
0.278388	Brc1c(O)cc(NC(=O)c2c(nc(c3ccc(F)cc3)cc2)C)c(Br)c1
0.278388	Brc1c(O)cc(NC(=O)c2c(nc(c3ccc(F)cc3)cc2)C)c(Br)c1
0.278388	Brc1c(O)cc(NC(=O)c2c(nc(c3ccc(F)cc3)cc2)C)c(Br)c1
0.278388	Brc1c(O)cc(NC(=O)c2c(nc(c3ccc(F)cc3)cc2)C)c(Br)c1
0.278388	Brc1c(O)cc(NC(=O)c2c(nc(c3ccc(F)cc3)cc2)C)c(Br)c1
0.278388	Brc1c(O)cc(NC(=O)c2c(nc(c3ccc(F)cc3)cc2)C)c(Br)c1
0.278317	Clc1c(ccc(Cl)c1)CN2N=NC(C(=O)Nc3c(ccc(NC4CCN(CC4)C)c3)C)=C2
0.278317	Clc1c(ccc(Cl)c1)CN2N=NC(C(=O)Nc3c(ccc(NC4CCN(CC4)C)c3)C)=C2
0.278317	Clc1c(ccc(Cl)c1)CN2N=NC(C(=O)Nc3c(ccc(NC4CCN(CC4)C)c3)C)=C2
0.278317	Clc1c(ccc(Cl)c1)CN2N=NC(C(=O)Nc3c(ccc(NC4CCN(CC4)C)c3)C)=C2
0.278317	Clc1c(ccc(Cl)c1)CN2N=NC(C(=O)Nc3c(ccc(NC4CCN(CC4)C)c3)C)=C2
0.278317	Clc1c(ccc(Cl)c1)CN2N=NC(C(=O)Nc3c(ccc(NC4CCN(CC4)C)c3)C)=C2
0.278317	Clc1c(ccc(Cl)c1)CN2N=NC(C(=O)Nc3c(ccc(NC4CCN(CC4)C)c3)C)=C2
0.278317	Clc1c(ccc(Cl)c1)CN2N=NC(C(=O)Nc3c(ccc(NC4CCN(CC4)C)c3)C)=C2
0.278317	Clc1c(ccc(Cl)c1)CN2N=NC(C(=O)Nc3c(ccc(NC4CCN(CC4)C)c3)C)=C2
0.278317	Clc1c(ccc(Cl)c1)CN2N=NC(C(=O)Nc3c(ccc(NC4CCN(CC4)C)c3)C)=C2
0.277778	O=C(Nc1c(ccc(NC2CCN(CC2)C)c1)C)C3=CCOCC3
0.277778	O=C(Nc1c(ccc(NC2CCN(CC2)C)c1)C)C3=CCOCC3
0.277778	O=C(Nc1c(ccc(NC2CCN(CC2)C)c1)C)C3=CCOCC3
0.277778	O=C(Nc1c(ccc(NC2CCN(CC2)C)c1)C)C3=CCOCC3
0.277778	O=C(Nc1c(ccc(NC2CCN(CC2)C)c1)C)C3=CCOCC3
0.277778	O=C(Nc1c(ccc(NC2CCN(CC2)C)c1)C)C3=CCOCC3
0.277778	O=C(Nc1c(ccc(NC2CCN(CC2)C)c1)C)C3=CCOCC3
0.277778	O=C(Nc1c(ccc(NC2CCN(CC2)C)c1)C)C3=CCOCC3
0.277778	O=C(Nc1c(ccc(NC2CCN(CC2)C)c1)C)C3=CCOCC3
0.277778	O=C(Nc1c(ccc(NC2CCN(CC2)C)c1)C)C3=CCOCC3
0.277603	O=C(N1CCC(CC=2ON=C(N2)CCC)CC1)C(=O)Nc3c(ccc(c4nccnc4)c3)C
0.27668	BrC=1OC(C(=O)Nc2ccc(cc2)C(=O)N3CCN(Cc4ccc(Cl)cc4)CC3)=CC1
0.27668	BrC=1OC(C(=O)Nc2ccc(cc2)C(=O)N3CCN(Cc4ccc(Cl)cc4)CC3)=CC1
0.27668	BrC=1OC(C(=O)Nc2ccc(cc2)C(=O)N3CCN(Cc4ccc(Cl)cc4)CC3)=CC1
0.27668	BrC=1OC(C(=O)Nc2ccc(cc2)C(=O)N3CCN(Cc4ccc(Cl)cc4)CC3)=CC1
0.27668	BrC=1OC(C(=O)Nc2ccc(cc2)C(=O)N3CCN(Cc4ccc(Cl)cc4)CC3)=CC1
0.27668	BrC=1OC(C(=O)Nc2ccc(cc2)C(=O)N3CCN(Cc4ccc(Cl)cc4)CC3)=CC1
0.27668	BrC=1OC(C(=O)Nc2ccc(cc2)C(=O)N3CCN(Cc4ccc(Cl)cc4)CC3)=CC1
0.27668	BrC=1OC(C(=O)Nc2ccc(cc2)C(=O)N3CCN(Cc4ccc(Cl)cc4)CC3)=CC1
0.27668	BrC=1OC(C(=O)Nc2ccc(cc2)C(=O)N3CCN(Cc4ccc(Cl)cc4)CC3)=CC1
0.27668	BrC=1OC(C(=O)Nc2ccc(cc2)C(=O)N3CCN(Cc4ccc(Cl)cc4)CC3)=CC1
0.276515	S1C(=NC(=C1)CN2CCOCC2)NC(=O)c3cc(NC(=O)NC)ccc3
0.276515	S1C(=NC(=C1)CN2CCOCC2)NC(=O)c3cc(NC(=O)NC)ccc3
0.276515	S1C(=NC(=C1)CN2CCOCC2)NC(=O)c3cc(NC(=O)NC)ccc3
0.276515	S1C(=NC(=C1)CN2CCOCC2)NC(=O)c3cc(NC(=O)NC)ccc3
0.276515	S1C(=NC(=C1)CN2CCOCC2)NC(=O)c3cc(NC(=O)NC)ccc3
0.276515	S1C(=NC(=C1)CN2CCOCC2)NC(=O)c3cc(NC(=O)NC)ccc3
0.276515	S1C(=NC(=C1)CN2CCOCC2)NC(=O)c3cc(NC(=O)NC)ccc3
0.276515	S1C(=NC(=C1)CN2CCOCC2)NC(=O)c3cc(NC(=O)NC)ccc3
0.276515	S1C(=NC(=C1)CN2CCOCC2)NC(=O)c3cc(NC(=O)NC)ccc3
0.276515	S1C(=NC(=C1)CN2CCOCC2)NC(=O)c3cc(NC(=O)NC)ccc3
0.276224	O=C(Nc1cc(c(OCCN2CCCC2)cc1)C)c3cc(N4N=CC=C4)ccc3
0.275974	S1C(=NC=C1C(=O)Nc2c(cc(cc2)C(=O)N3CCOCC3)C)c4cc(OC)ccc4
0.275974	S1C(=NC=C1C(=O)Nc2c(cc(cc2)C(=O)N3CCOCC3)C)c4cc(OC)ccc4
0.275974	S1C(=NC=C1C(=O)Nc2c(cc(cc2)C(=O)N3CCOCC3)C)c4cc(OC)ccc4
0.275974	S1C(=NC=C1C(=O)Nc2c(cc(cc2)C(=O)N3CCOCC3)C)c4cc(OC)ccc4
0.275974	S1C(=NC=C1C(=O)Nc2c(cc(cc2)C(=O)N3CCOCC3)C)c4cc(OC)ccc4
0.275974	S1C(=NC=C1C(=O)Nc2c(cc(cc2)C(=O)N3CCOCC3)C)c4cc(OC)ccc4
0.275974	S1C(=NC=C1C(=O)Nc2c(cc(cc2)C(=O)N3CCOCC3)C)c4cc(OC)ccc4
0.275974	S1C(=NC=C1C(=O)Nc2c(cc(cc2)C(=O)N3CCOCC3)C)c4cc(OC)ccc4
0.275974	S1C(=NC=C1C(=O)Nc2c(cc(cc2)C(=O)N3CCOCC3)C)c4cc(OC)ccc4
0.275974	S1C(=NC=C1C(=O)Nc2c(cc(cc2)C(=O)N3CCOCC3)C)c4cc(OC)ccc4
0.275862	Clc1c(C#N)ccc(NNC(=O)c2cc(NC(=O)C)c(cc2)C)c1
0.275735	BrC=1OC(C(=O)Nc2ccc(cc2)C(=O)N3CCN(Cc4ncc(Cl)cc4)CC3)=CC1
0.275735	BrC=1OC(C(=O)Nc2ccc(cc2)C(=O)N3CCN(Cc4ncc(Cl)cc4)CC3)=CC1
0.275735	BrC=1OC(C(=O)Nc2ccc(cc2)C(=O)N3CCN(Cc4ncc(Cl)cc4)CC3)=CC1
0.275304	O=C(N1CCN(CC1)CCC(=O)Nc2cnccc2)c3ccc(cc3)CC
0.275304	O=C(N1CCN(CC1)CCC(=O)Nc2cnccc2)c3ccc(cc3)CC
0.275304	O=C(N1CCN(CC1)CCC(=O)Nc2cnccc2)c3ccc(cc3)CC
0.275304	O=C(N1CCN(CC1)CCC(=O)Nc2cnccc2)c3ccc(cc3)CC
0.275304	O=C(N1CCN(CC1)CCC(=O)Nc2cnccc2)c3ccc(cc3)CC
0.275304	O=C(N1CCN(CC1)CCC(=O)Nc2cnccc2)c3ccc(cc3)CC
0.275304	O=C(N1CCN(CC1)CCC(=O)Nc2cnccc2)c3ccc(cc3)CC
0.275304	O=C(N1CCN(CC1)CCC(=O)Nc2cnccc2)c3ccc(cc3)CC
0.275304	O=C(N1CCN(CC1)CCC(=O)Nc2cnccc2)c3ccc(cc3)CC
0.275304	O=C(N1CCN(CC1)CCC(=O)Nc2cnccc2)c3ccc(cc3)CC
0.275	FC(F)(F)CNC(=O)c1cc(NC(=O)C=O)c(cc1)C
0.275	FC(F)(F)CNC(=O)c1cc(NC(=O)C=O)c(cc1)C
0.275	FC(F)(F)CNC(=O)c1cc(NC(=O)C=O)c(cc1)C
0.275	FC(F)(F)CNC(=O)c1cc(NC(=O)C=O)c(cc1)C
0.274368	S(=O)(=O)(C1CC(NC(=O)c2cc(Nc3nc(ccn3)C)ccc2)CCC1)C
0.274306	Clc1cc(ccc1)COc2cc(c(NC(=O)c3cncc(N4CCOCC4)c3)cc2)C
0.274306	Clc1cc(ccc1)COc2cc(c(NC(=O)c3cncc(N4CCOCC4)c3)cc2)C
0.274306	Clc1cc(ccc1)COc2cc(c(NC(=O)c3cncc(N4CCOCC4)c3)cc2)C
0.274306	Clc1cc(ccc1)COc2cc(c(NC(=O)c3cncc(N4CCOCC4)c3)cc2)C
0.274306	Clc1cc(ccc1)COc2cc(c(NC(=O)c3cncc(N4CCOCC4)c3)cc2)C
0.274306	Clc1cc(ccc1)COc2cc(c(NC(=O)c3cncc(N4CCOCC4)c3)cc2)C
0.274306	Clc1cc(ccc1)COc2cc(c(NC(=O)c3cncc(N4CCOCC4)c3)cc2)C
0.274306	Clc1cc(ccc1)COc2cc(c(NC(=O)c3cncc(N4CCOCC4)c3)cc2)C
0.274306	Clc1cc(ccc1)COc2cc(c(NC(=O)c3cncc(N4CCOCC4)c3)cc2)C
0.274306	Clc1cc(ccc1)COc2cc(c(NC(=O)c3cncc(N4CCOCC4)c3)cc2)C
0.274131	Fc1c(ccc(c1)C(=O)NC2CCN(Cc3c(cccc3)C)CC2)C
0.274131	Fc1c(ccc(c1)C(=O)NC2CCN(Cc3c(cccc3)C)CC2)C
0.274131	Fc1c(ccc(c1)C(=O)NC2CCN(Cc3c(cccc3)C)CC2)C
0.274131	Fc1c(ccc(c1)C(=O)NC2CCN(Cc3c(cccc3)C)CC2)C
0.274131	Fc1c(ccc(c1)C(=O)NC2CCN(Cc3c(cccc3)C)CC2)C
0.274131	Fc1c(ccc(c1)C(=O)NC2CCN(Cc3c(cccc3)C)CC2)C
0.274131	Fc1c(ccc(c1)C(=O)NC2CCN(Cc3c(cccc3)C)CC2)C
0.274131	Fc1c(ccc(c1)C(=O)NC2CCN(Cc3c(cccc3)C)CC2)C
0.274131	Fc1c(ccc(c1)C(=O)NC2CCN(Cc3c(cccc3)C)CC2)C
0.274021	Brc1ccc(S(=O)(=O)Nc2cc(ccc2)C(=O)Nc3c(cccc3)Cc4cnccc4)cc1
0.273846	S(=O)(=O)(NCc1ccc(cc1)C(=O)Nc2c(F)ccc(NC(=O)CN3C(CCCC3)C)c2)c4cc(c(cc4)C)C
0.273846	S(=O)(=O)(NCc1ccc(cc1)C(=O)Nc2c(F)ccc(NC(=O)CN3C(CCCC3)C)c2)c4cc(c(cc4)C)C
0.273846	S(=O)(=O)(NCc1ccc(cc1)C(=O)Nc2c(F)ccc(NC(=O)CN3C(CCCC3)C)c2)c4cc(c(cc4)C)C
0.273846	S(=O)(=O)(NCc1ccc(cc1)C(=O)Nc2c(F)ccc(NC(=O)CN3C(CCCC3)C)c2)c4cc(c(cc4)C)C
0.273846	S(=O)(=O)(NCc1ccc(cc1)C(=O)Nc2c(F)ccc(NC(=O)CN3C(CCCC3)C)c2)c4cc(c(cc4)C)C
0.273846	S(=O)(=O)(NCc1ccc(cc1)C(=O)Nc2c(F)ccc(NC(=O)CN3C(CCCC3)C)c2)c4cc(c(cc4)C)C
0.273846	S(=O)(=O)(NCc1ccc(cc1)C(=O)Nc2c(F)ccc(NC(=O)CN3C(CCCC3)C)c2)c4cc(c(cc4)C)C
0.273846	S(=O)(=O)(NCc1ccc(cc1)C(=O)Nc2c(F)ccc(NC(=O)CN3C(CCCC3)C)c2)c4cc(c(cc4)C)C
0.273846	S(=O)(=O)(NCc1ccc(cc1)C(=O)Nc2c(F)ccc(NC(=O)CN3C(CCCC3)C)c2)c4cc(c(cc4)C)C
0.273846	S(=O)(=O)(NCc1ccc(cc1)C(=O)Nc2c(F)ccc(NC(=O)CN3C(CCCC3)C)c2)c4cc(c(cc4)C)C
0.27381	O=C(Nc1c(ccc(c2cnc(OC)cc2)c1)C)C(=O)N
0.27381	O=C(Nc1c(ccc(c2cnc(OC)cc2)c1)C)C(=O)N
0.27381	O=C(Nc1c(ccc(c2cnc(OC)cc2)c1)C)C(=O)N
0.27381	O=C(Nc1c(ccc(c2cnc(OC)cc2)c1)C)C(=O)N
0.27381	O=C(Nc1c(ccc(c2cnc(OC)cc2)c1)C)C(=O)N
0.27381	O=C(Nc1c(ccc(c2cnc(OC)cc2)c1)C)C(=O)N
0.27381	O=C(Nc1c(ccc(c2cnc(OC)cc2)c1)C)C(=O)N
0.27381	O=C(Nc1c(ccc(c2cnc(OC)cc2)c1)C)C(=O)N
0.27381	O=C(Nc1c(ccc(c2cnc(OC)cc2)c1)C)C(=O)N
0.27381	O=C(Nc1c(ccc(c2cnc(OC)cc2)c1)C)C(=O)N
0.273649	S1C=C(c2nc(c(cc2)C(=O)Nc3cc(c(cc3)C(C)C)C(F)(F)F)C)C=C1
0.273649	S1C=C(c2nc(c(cc2)C(=O)Nc3cc(c(cc3)C(C)C)C(F)(F)F)C)C=C1
0.273649	S1C=C(c2nc(c(cc2)C(=O)Nc3cc(c(cc3)C(C)C)C(F)(F)F)C)C=C1
0.273649	S1C=C(c2nc(c(cc2)C(=O)Nc3cc(c(cc3)C(C)C)C(F)(F)F)C)C=C1
0.273649	S1C=C(c2nc(c(cc2)C(=O)Nc3cc(c(cc3)C(C)C)C(F)(F)F)C)C=C1
0.273649	S1C=C(c2nc(c(cc2)C(=O)Nc3cc(c(cc3)C(C)C)C(F)(F)F)C)C=C1
0.273649	S1C=C(c2nc(c(cc2)C(=O)Nc3cc(c(cc3)C(C)C)C(F)(F)F)C)C=C1
0.273649	S1C=C(c2nc(c(cc2)C(=O)Nc3cc(c(cc3)C(C)C)C(F)(F)F)C)C=C1
0.273649	S1C=C(c2nc(c(cc2)C(=O)Nc3cc(c(cc3)C(C)C)C(F)(F)F)C)C=C1
0.273649	S1C=C(c2nc(c(cc2)C(=O)Nc3cc(c(cc3)C(C)C)C(F)(F)F)C)C=C1
0.273649	Fc1c(cc(NC(=O)c2cc(c(OC)cc2)c3ncccc3)cc1)C(=O)c4ccccc4
0.273649	Fc1c(cc(NC(=O)c2cc(c(OC)cc2)c3ncccc3)cc1)C(=O)c4ccccc4
0.273649	Fc1c(cc(NC(=O)c2cc(c(OC)cc2)c3ncccc3)cc1)C(=O)c4ccccc4
0.273649	Fc1c(cc(NC(=O)c2cc(c(OC)cc2)c3ncccc3)cc1)C(=O)c4ccccc4
0.273649	Fc1c(cc(NC(=O)c2cc(c(OC)cc2)c3ncccc3)cc1)C(=O)c4ccccc4
0.273649	Fc1c(cc(NC(=O)c2cc(c(OC)cc2)c3ncccc3)cc1)C(=O)c4ccccc4
0.273649	Fc1c(cc(NC(=O)c2cc(c(OC)cc2)c3ncccc3)cc1)C(=O)c4ccccc4
0.273649	Fc1c(cc(NC(=O)c2cc(c(OC)cc2)c3ncccc3)cc1)C(=O)c4ccccc4
0.273649	Fc1c(cc(NC(=O)c2cc(c(OC)cc2)c3ncccc3)cc1)C(=O)c4ccccc4
0.273649	Fc1c(cc(NC(=O)c2cc(c(OC)cc2)c3ncccc3)cc1)C(=O)c4ccccc4
0.273438	S1CCN(Cc2cc(NC(=O)CN3CCN(C(=O)c4ccc(cc4)CC)CC3)ccc2)CC1
0.273438	S1CCN(Cc2cc(NC(=O)CN3CCN(C(=O)c4ccc(cc4)CC)CC3)ccc2)CC1
0.273438	S1CCN(Cc2cc(NC(=O)CN3CCN(C(=O)c4ccc(cc4)CC)CC3)ccc2)CC1
0.273438	S1CCN(Cc2cc(NC(=O)CN3CCN(C(=O)c4ccc(cc4)CC)CC3)ccc2)CC1
0.273438	S1CCN(Cc2cc(NC(=O)CN3CCN(C(=O)c4ccc(cc4)CC)CC3)ccc2)CC1
0.273438	S1CCN(Cc2cc(NC(=O)CN3CCN(C(=O)c4ccc(cc4)CC)CC3)ccc2)CC1
0.273438	S1CCN(Cc2cc(NC(=O)CN3CCN(C(=O)c4ccc(cc4)CC)CC3)ccc2)CC1
0.273438	S1CCN(Cc2cc(NC(=O)CN3CCN(C(=O)c4ccc(cc4)CC)CC3)ccc2)CC1
0.273438	S1CCN(Cc2cc(NC(=O)CN3CCN(C(=O)c4ccc(cc4)CC)CC3)ccc2)CC1
0.273438	S1CCN(Cc2cc(NC(=O)CN3CCN(C(=O)c4ccc(cc4)CC)CC3)ccc2)CC1
0.273333	Clc1cc(ccc1)COc2cc(c(NC(=O)C(=O)Nc3cc(ccc3)C(=O)NCc4ncccc4)cc2)C
0.273333	Clc1cc(ccc1)COc2cc(c(NC(=O)C(=O)Nc3cc(ccc3)C(=O)NCc4ncccc4)cc2)C
0.273333	Clc1cc(ccc1)COc2cc(c(NC(=O)C(=O)Nc3cc(ccc3)C(=O)NCc4ncccc4)cc2)C
0.273333	Clc1cc(ccc1)COc2cc(c(NC(=O)C(=O)Nc3cc(ccc3)C(=O)NCc4ncccc4)cc2)C
0.273333	Clc1cc(ccc1)COc2cc(c(NC(=O)C(=O)Nc3cc(ccc3)C(=O)NCc4ncccc4)cc2)C
0.273333	Clc1cc(ccc1)COc2cc(c(NC(=O)C(=O)Nc3cc(ccc3)C(=O)NCc4ncccc4)cc2)C
0.273333	Clc1cc(ccc1)COc2cc(c(NC(=O)C(=O)Nc3cc(ccc3)C(=O)NCc4ncccc4)cc2)C
0.273333	Clc1cc(ccc1)COc2cc(c(NC(=O)C(=O)Nc3cc(ccc3)C(=O)NCc4ncccc4)cc2)C
0.273333	Clc1cc(ccc1)COc2cc(c(NC(=O)C(=O)Nc3cc(ccc3)C(=O)NCc4ncccc4)cc2)C
0.273333	Clc1cc(ccc1)COc2cc(c(NC(=O)C(=O)Nc3cc(ccc3)C(=O)NCc4ncccc4)cc2)C
0.273109	Fc1c(O)cc(cc1)C(=O)Nc2cc(ccc2)CC
0.273109	Fc1c(O)cc(cc1)C(=O)Nc2cc(ccc2)CC
0.273109	Fc1c(O)cc(cc1)C(=O)Nc2cc(ccc2)CC
0.273063	Fc1ccc(c2nc(c(cc2)C(=O)NCCc3ccc(N4CCN(CC4)C)cc3)C)cc1
0.273063	Fc1ccc(c2nc(c(cc2)C(=O)NCCc3ccc(N4CCN(CC4)C)cc3)C)cc1
0.273063	Fc1ccc(c2nc(c(cc2)C(=O)NCCc3ccc(N4CCN(CC4)C)cc3)C)cc1
0.273063	Fc1ccc(c2nc(c(cc2)C(=O)NCCc3ccc(N4CCN(CC4)C)cc3)C)cc1
0.273063	Fc1ccc(c2nc(c(cc2)C(=O)NCCc3ccc(N4CCN(CC4)C)cc3)C)cc1
0.273063	Fc1ccc(c2nc(c(cc2)C(=O)NCCc3ccc(N4CCN(CC4)C)cc3)C)cc1
0.273063	Fc1ccc(c2nc(c(cc2)C(=O)NCCc3ccc(N4CCN(CC4)C)cc3)C)cc1
0.273063	Fc1ccc(c2nc(c(cc2)C(=O)NCCc3ccc(N4CCN(CC4)C)cc3)C)cc1
0.273063	Fc1ccc(c2nc(c(cc2)C(=O)NCCc3ccc(N4CCN(CC4)C)cc3)C)cc1
0.273063	Fc1ccc(c2nc(c(cc2)C(=O)NCCc3ccc(N4CCN(CC4)C)cc3)C)cc1
0.273038	Brc1cc(NC(=O)c2ccc(S(=O)(=O)Nc3c(c(ccc3)C)C)cc2)c(c4ccccc4)cc1
0.272727	S1C(=NC(=C1)CN2C(=O)C=CC(C(=O)Nc3nc(c4ccccc4)ccn3)=C2)C(C)C
0.272727	O=C(Nc1cc(ccc1)CC)c2cc3c(cc2)CCC3
0.272727	Clc1c(N2C=NC=C2)ccc(NC(=O)C=3C(=NNC3)c4cnccc4)c1
0.272727	Clc1c(N2C=NC=C2)ccc(NC(=O)C=3C(=NNC3)c4cnccc4)c1
0.272727	Clc1c(N2C=NC=C2)ccc(NC(=O)C=3C(=NNC3)c4cnccc4)c1
0.272727	Clc1c(N2C=NC=C2)ccc(NC(=O)C=3C(=NNC3)c4cnccc4)c1
0.272727	Clc1c(N2C=NC=C2)ccc(NC(=O)C=3C(=NNC3)c4cnccc4)c1
0.272727	Clc1c(N2C=NC=C2)ccc(NC(=O)C=3C(=NNC3)c4cnccc4)c1
0.272727	Clc1c(N2C=NC=C2)ccc(NC(=O)C=3C(=NNC3)c4cnccc4)c1
0.272727	Clc1c(N2C=NC=C2)ccc(NC(=O)C=3C(=NNC3)c4cnccc4)c1
0.272727	Clc1c(N2C=NC=C2)ccc(NC(=O)C=3C(=NNC3)c4cnccc4)c1
0.272727	Clc1c(N2C=NC=C2)ccc(NC(=O)C=3C(=NNC3)c4cnccc4)c1
0.272727	O=C(Nc1ccccc1)c2cc(ccc2)C(=O)NCC3(CCN(Cc4ccccc4)CC3)CC
0.272727	O=C(Nc1ccccc1)c2cc(ccc2)C(=O)NCC3(CCN(Cc4ccccc4)CC3)CC
0.272727	O=C(Nc1ccccc1)c2cc(ccc2)C(=O)NCC3(CCN(Cc4ccccc4)CC3)CC
0.272727	O=C(Nc1ccccc1)c2cc(ccc2)C(=O)NCC3(CCN(Cc4ccccc4)CC3)CC
0.272727	O=C(Nc1ccccc1)c2cc(ccc2)C(=O)NCC3(CCN(Cc4ccccc4)CC3)CC
0.272727	O=C(Nc1ccccc1)c2cc(ccc2)C(=O)NCC3(CCN(Cc4ccccc4)CC3)CC
0.272727	O=C(Nc1ccccc1)c2cc(ccc2)C(=O)NCC3(CCN(Cc4ccccc4)CC3)CC
0.272414	S(=O)(=O)(Nc1c(c(ccc1)C)C)c2ccc(cc2)C(=O)Nc3c(cccc3)Cc4cnccc4
0.272414	S(=O)(=O)(Nc1c(c(ccc1)C)C)c2ccc(cc2)C(=O)Nc3c(cccc3)Cc4cnccc4
0.272131	Fc1c(N2CCN(CC2)CC)ccc(c1)CNC(=O)C(=O)Nc3cc(ccc3)C(=O)NCc4ncccc4
0.272131	Fc1c(N2CCN(CC2)CC)ccc(c1)CNC(=O)C(=O)Nc3cc(ccc3)C(=O)NCc4ncccc4
0.272131	Fc1c(N2CCN(CC2)CC)ccc(c1)CNC(=O)C(=O)Nc3cc(ccc3)C(=O)NCc4ncccc4
0.272131	Fc1c(N2CCN(CC2)CC)ccc(c1)CNC(=O)C(=O)Nc3cc(ccc3)C(=O)NCc4ncccc4
0.272131	Fc1c(N2CCN(CC2)CC)ccc(c1)CNC(=O)C(=O)Nc3cc(ccc3)C(=O)NCc4ncccc4
0.272131	Fc1c(N2CCN(CC2)CC)ccc(c1)CNC(=O)C(=O)Nc3cc(ccc3)C(=O)NCc4ncccc4
0.272131	Fc1c(N2CCN(CC2)CC)ccc(c1)CNC(=O)C(=O)Nc3cc(ccc3)C(=O)NCc4ncccc4
0.272131	Fc1c(N2CCN(CC2)CC)ccc(c1)CNC(=O)C(=O)Nc3cc(ccc3)C(=O)NCc4ncccc4
0.272131	Fc1c(N2CCN(CC2)CC)ccc(c1)CNC(=O)C(=O)Nc3cc(ccc3)C(=O)NCc4ncccc4
0.272131	Fc1c(N2CCN(CC2)CC)ccc(c1)CNC(=O)C(=O)Nc3cc(ccc3)C(=O)NCc4ncccc4
0.272085	[O-][N+](=O)c1cc(ccc1)C2=NNC(NC(=O)C(=O)Nc3ccc(cc3)CN4CCN(C(=O)C)CC4)=C2
0.272085	[O-][N+](=O)c1cc(ccc1)C2=NNC(NC(=O)C(=O)Nc3ccc(cc3)CN4CCN(C(=O)C)CC4)=C2
0.272085	[O-][N+](=O)c1cc(ccc1)C2=NNC(NC(=O)C(=O)Nc3ccc(cc3)CN4CCN(C(=O)C)CC4)=C2
0.272085	[O-][N+](=O)c1cc(ccc1)C2=NNC(NC(=O)C(=O)Nc3ccc(cc3)CN4CCN(C(=O)C)CC4)=C2
0.272085	[O-][N+](=O)c1cc(ccc1)C2=NNC(NC(=O)C(=O)Nc3ccc(cc3)CN4CCN(C(=O)C)CC4)=C2
0.272085	[O-][N+](=O)c1cc(ccc1)C2=NNC(NC(=O)C(=O)Nc3ccc(cc3)CN4CCN(C(=O)C)CC4)=C2
0.272085	[O-][N+](=O)c1cc(ccc1)C2=NNC(NC(=O)C(=O)Nc3ccc(cc3)CN4CCN(C(=O)C)CC4)=C2
0.272085	[O-][N+](=O)c1cc(ccc1)C2=NNC(NC(=O)C(=O)Nc3ccc(cc3)CN4CCN(C(=O)C)CC4)=C2
0.272085	[O-][N+](=O)c1cc(ccc1)C2=NNC(NC(=O)C(=O)Nc3ccc(cc3)CN4CCN(C(=O)C)CC4)=C2
0.272085	[O-][N+](=O)c1cc(ccc1)C2=NNC(NC(=O)C(=O)Nc3ccc(cc3)CN4CCN(C(=O)C)CC4)=C2
0.272031	Clc1c(Cl)c(ccc1C(=O)Nc2ccc(SCc3cnccc3)cc2)C
0.272031	Clc1c(Cl)c(ccc1C(=O)Nc2ccc(SCc3cnccc3)cc2)C
0.272031	Clc1c(Cl)c(ccc1C(=O)Nc2ccc(SCc3cnccc3)cc2)C
0.272031	Clc1c(Cl)c(ccc1C(=O)Nc2ccc(SCc3cnccc3)cc2)C
0.272031	Clc1c(Cl)c(ccc1C(=O)Nc2ccc(SCc3cnccc3)cc2)C
0.272031	Clc1c(Cl)c(ccc1C(=O)Nc2ccc(SCc3cnccc3)cc2)C
0.272031	Clc1c(Cl)c(ccc1C(=O)Nc2ccc(SCc3cnccc3)cc2)C
0.272031	Clc1c(Cl)c(ccc1C(=O)Nc2ccc(SCc3cnccc3)cc2)C
0.272031	Clc1c(Cl)c(ccc1C(=O)Nc2ccc(SCc3cnccc3)cc2)C
0.27193	O=C(NC1CC1)c2cc(NC=O)c(cc2)C
0.27193	O=C(NC1CC1)c2cc(NC=O)c(cc2)C
0.27193	O=C(NC1CC1)c2cc(NC=O)c(cc2)C
0.27193	O=C(NC1CC1)c2cc(NC=O)c(cc2)C
0.27193	O=C(NC1CC1)c2cc(NC=O)c(cc2)C
0.27193	O=C(NC1CC1)c2cc(NC=O)c(cc2)C
0.27193	O=C(NC1CC1)c2cc(NC=O)c(cc2)C
0.27193	O=C(NC1CC1)c2cc(NC=O)c(cc2)C
0.27193	O=C(NC1CC1)c2cc(NC=O)c(cc2)C
0.271654	Clc1cc(NC(=O)c2ccc(NC(=O)NC)cc2)c(N3CCCC3)cc1
0.271654	Clc1cc(NC(=O)c2ccc(NC(=O)NC)cc2)c(N3CCCC3)cc1
0.271654	Clc1cc(NC(=O)c2ccc(NC(=O)NC)cc2)c(N3CCCC3)cc1
0.271654	Clc1cc(NC(=O)c2ccc(NC(=O)NC)cc2)c(N3CCCC3)cc1
0.271654	Clc1cc(NC(=O)c2ccc(NC(=O)NC)cc2)c(N3CCCC3)cc1
0.271654	Clc1cc(NC(=O)c2ccc(NC(=O)NC)cc2)c(N3CCCC3)cc1
0.271654	Clc1cc(NC(=O)c2ccc(NC(=O)NC)cc2)c(N3CCCC3)cc1
0.271654	Clc1cc(NC(=O)c2ccc(NC(=O)NC)cc2)c(N3CCCC3)cc1
0.271654	Clc1cc(NC(=O)c2ccc(NC(=O)NC)cc2)c(N3CCCC3)cc1
0.271654	Clc1cc(NC(=O)c2ccc(NC(=O)NC)cc2)c(N3CCCC3)cc1
0.270758	O=C(NCC1(CCN(Cc2ccccc2)CC1)CC)c3cc(c(O)cc3)c4ccccc4
0.270758	O=C(NCC1(CCN(Cc2ccccc2)CC1)CC)c3cc(c(O)cc3)c4ccccc4
0.270627	FC(F)(F)c1cc(Nc2ncccc2C(=O)NCC3(CCN(Cc4ccccc4)CC3)CC)ccc1
0.270627	FC(F)(F)c1cc(Nc2ncccc2C(=O)NCC3(CCN(Cc4ccccc4)CC3)CC)ccc1
0.270627	FC(F)(F)c1cc(Nc2ncccc2C(=O)NCC3(CCN(Cc4ccccc4)CC3)CC)ccc1
0.270627	FC(F)(F)c1cc(Nc2ncccc2C(=O)NCC3(CCN(Cc4ccccc4)CC3)CC)ccc1
0.270627	FC(F)(F)c1cc(Nc2ncccc2C(=O)NCC3(CCN(Cc4ccccc4)CC3)CC)ccc1
0.270627	FC(F)(F)c1cc(Nc2ncccc2C(=O)NCC3(CCN(Cc4ccccc4)CC3)CC)ccc1
0.270627	FC(F)(F)c1cc(Nc2ncccc2C(=O)NCC3(CCN(Cc4ccccc4)CC3)CC)ccc1
0.270627	FC(F)(F)c1cc(Nc2ncccc2C(=O)NCC3(CCN(Cc4ccccc4)CC3)CC)ccc1
0.270627	FC(F)(F)c1cc(Nc2ncccc2C(=O)NCC3(CCN(Cc4ccccc4)CC3)CC)ccc1
0.270627	FC(F)(F)c1cc(Nc2ncccc2C(=O)NCC3(CCN(Cc4ccccc4)CC3)CC)ccc1
0.27027	Brc1cc(NC(=O)c2cc(O)c(F)cc2)c(c3ccccc3)cc1
0.27027	Brc1cc(NC(=O)c2cc(O)c(F)cc2)c(c3ccccc3)cc1
0.27027	Brc1cc(NC(=O)c2cc(O)c(F)cc2)c(c3ccccc3)cc1
0.27027	Brc1cc(NC(=O)c2cc(O)c(F)cc2)c(c3ccccc3)cc1
0.27027	Brc1cc(NC(=O)c2cc(O)c(F)cc2)c(c3ccccc3)cc1
0.27027	Brc1cc(NC(=O)c2cc(O)c(F)cc2)c(c3ccccc3)cc1
0.27027	Brc1cc(NC(=O)c2cc(O)c(F)cc2)c(c3ccccc3)cc1
0.27027	Brc1cc(NC(=O)c2cc(O)c(F)cc2)c(c3ccccc3)cc1
0.27027	Brc1cc(NC(=O)c2cc(O)c(F)cc2)c(c3ccccc3)cc1
0.27027	Brc1cc(NC(=O)c2cc(O)c(F)cc2)c(c3ccccc3)cc1
0.270186	FC(F)(F)c1cc(ccc1)C(=O)Nc2cc(NC(=O)C3(CC#C)CCN(C(=O)OC(C)(C)C)CC3)c(cc2)C
0.270186	FC(F)(F)c1cc(ccc1)C(=O)Nc2cc(NC(=O)C3(CC#C)CCN(C(=O)OC(C)(C)C)CC3)c(cc2)C
0.270186	FC(F)(F)c1cc(ccc1)C(=O)Nc2cc(NC(=O)C3(CC#C)CCN(C(=O)OC(C)(C)C)CC3)c(cc2)C
0.270186	FC(F)(F)c1cc(ccc1)C(=O)Nc2cc(NC(=O)C3(CC#C)CCN(C(=O)OC(C)(C)C)CC3)c(cc2)C
0.270186	FC(F)(F)c1cc(ccc1)C(=O)Nc2cc(NC(=O)C3(CC#C)CCN(C(=O)OC(C)(C)C)CC3)c(cc2)C
0.270186	FC(F)(F)c1cc(ccc1)C(=O)Nc2cc(NC(=O)C3(CC#C)CCN(C(=O)OC(C)(C)C)CC3)c(cc2)C
0.270186	FC(F)(F)c1cc(ccc1)C(=O)Nc2cc(NC(=O)C3(CC#C)CCN(C(=O)OC(C)(C)C)CC3)c(cc2)C
0.270186	FC(F)(F)c1cc(ccc1)C(=O)Nc2cc(NC(=O)C3(CC#C)CCN(C(=O)OC(C)(C)C)CC3)c(cc2)C
0.270186	FC(F)(F)c1cc(ccc1)C(=O)Nc2cc(NC(=O)C3(CC#C)CCN(C(=O)OC(C)(C)C)CC3)c(cc2)C
0.270186	FC(F)(F)c1cc(ccc1)C(=O)Nc2cc(NC(=O)C3(CC#C)CCN(C(=O)OC(C)(C)C)CC3)c(cc2)C
0.27	S(=O)(=O)(N1CCC(COC(=O)C)CC1)Nc2cc(OC)c(NC(=O)c3cnccc3)cc2
0.27	S(=O)(=O)(N1CCC(COC(=O)C)CC1)Nc2cc(OC)c(NC(=O)c3cnccc3)cc2
0.27	S(=O)(=O)(N1CCC(COC(=O)C)CC1)Nc2cc(OC)c(NC(=O)c3cnccc3)cc2
0.27	S(=O)(=O)(N1CCC(COC(=O)C)CC1)Nc2cc(OC)c(NC(=O)c3cnccc3)cc2
0.27	S(=O)(=O)(N1CCC(COC(=O)C)CC1)Nc2cc(OC)c(NC(=O)c3cnccc3)cc2
0.27	S(=O)(=O)(N1CCC(COC(=O)C)CC1)Nc2cc(OC)c(NC(=O)c3cnccc3)cc2
0.27	S(=O)(=O)(N1CCC(COC(=O)C)CC1)Nc2cc(OC)c(NC(=O)c3cnccc3)cc2
0.269962	Brc1cc(NC(=O)c2cc3c(cc2)CCC3)c(c4ccccc4)cc1
0.269841	O=C1ON=C(c2c1ccc(NC(=O)c3cc(Nc4nc(ccn4)C)ccc3)c2)C
0.269841	O=C1ON=C(c2c1ccc(NC(=O)c3cc(Nc4nc(ccn4)C)ccc3)c2)C
0.269841	O=C1ON=C(c2c1ccc(NC(=O)c3cc(Nc4nc(ccn4)C)ccc3)c2)C
0.269841	O=C1ON=C(c2c1ccc(NC(=O)c3cc(Nc4nc(ccn4)C)ccc3)c2)C
0.269841	O=C1ON=C(c2c1ccc(NC(=O)c3cc(Nc4nc(ccn4)C)ccc3)c2)C
0.269841	O=C1ON=C(c2c1ccc(NC(=O)c3cc(Nc4nc(ccn4)C)ccc3)c2)C
0.269841	O=C1ON=C(c2c1ccc(NC(=O)c3cc(Nc4nc(ccn4)C)ccc3)c2)C
0.269841	O=C1ON=C(c2c1ccc(NC(=O)c3cc(Nc4nc(ccn4)C)ccc3)c2)C
0.269841	O=C1ON=C(c2c1ccc(NC(=O)c3cc(Nc4nc(ccn4)C)ccc3)c2)C
0.269841	O=C1ON=C(c2c1ccc(NC(=O)c3cc(Nc4nc(ccn4)C)ccc3)c2)C
0.269767	n1c(NN=C)cccc1c2cnccc2
0.269767	n1c(NN=C)cccc1c2cnccc2
0.269767	n1c(NN=C)cccc1c2cnccc2
0.269767	n1c(NN=C)cccc1c2cnccc2
0.269767	n1c(NN=C)cccc1c2cnccc2
0.269767	n1c(NN=C)cccc1c2cnccc2
0.269767	n1c(NN=C)cccc1c2cnccc2
0.269767	n1c(NN=C)cccc1c2cnccc2
0.269767	n1c(NN=C)cccc1c2cnccc2
0.269767	n1c(NN=C)cccc1c2cnccc2
0.269504	Clc1cc(ccc1)COc2cc(c(NC(=O)c3ncc(cc3)C=O)cc2)C
0.269504	Clc1cc(ccc1)COc2cc(c(NC(=O)c3ncc(cc3)C=O)cc2)C
0.269504	Clc1cc(ccc1)COc2cc(c(NC(=O)c3ncc(cc3)C=O)cc2)C
0.26936	Clc1c(NC(=O)NC(C)(C)C)cc(cc1)C(=O)NC=2SC(c3nccnc3)=CN2
0.26936	Clc1c(NC(=O)NC(C)(C)C)cc(cc1)C(=O)NC=2SC(c3nccnc3)=CN2
0.26936	Clc1c(NC(=O)NC(C)(C)C)cc(cc1)C(=O)NC=2SC(c3nccnc3)=CN2
0.26936	Clc1c(NC(=O)NC(C)(C)C)cc(cc1)C(=O)NC=2SC(c3nccnc3)=CN2
0.26936	Clc1c(NC(=O)NC(C)(C)C)cc(cc1)C(=O)NC=2SC(c3nccnc3)=CN2
0.26936	Clc1c(NC(=O)NC(C)(C)C)cc(cc1)C(=O)NC=2SC(c3nccnc3)=CN2
0.26936	Clc1c(NC(=O)NC(C)(C)C)cc(cc1)C(=O)NC=2SC(c3nccnc3)=CN2
0.26936	Clc1c(NC(=O)NC(C)(C)C)cc(cc1)C(=O)NC=2SC(c3nccnc3)=CN2
0.26936	Clc1c(NC(=O)NC(C)(C)C)cc(cc1)C(=O)NC=2SC(c3nccnc3)=CN2
0.26936	Clc1c(NC(=O)NC(C)(C)C)cc(cc1)C(=O)NC=2SC(c3nccnc3)=CN2
0.269076	Fc1c(O)cc(cc1)C(=O)Nc2nccc(c2)CO
0.269076	Fc1c(O)cc(cc1)C(=O)Nc2nccc(c2)CO
0.269076	Fc1c(O)cc(cc1)C(=O)Nc2nccc(c2)CO
0.269076	Fc1c(O)cc(cc1)C(=O)Nc2nccc(c2)CO
0.268817	S(c1ccc(cc1)C(=O)Nc2c(cccc2)Cc3cnccc3)CC=4ON=C(N4)C
0.268817	S(c1ccc(cc1)C(=O)Nc2c(cccc2)Cc3cnccc3)CC=4ON=C(N4)C
0.268817	S(c1ccc(cc1)C(=O)Nc2c(cccc2)Cc3cnccc3)CC=4ON=C(N4)C
0.268817	S(c1ccc(cc1)C(=O)Nc2c(cccc2)Cc3cnccc3)CC=4ON=C(N4)C
0.268775	Fc1cc(ccc1)C(=O)Nc2c(OC)ccc(NC(=O)C=O)c2
0.268199	O=C(Nc1cc(ccc1)C(=O)Nc2c(cccc2)C3=NNC=N3)NC
0.268199	O=C(Nc1cc(ccc1)C(=O)Nc2c(cccc2)C3=NNC=N3)NC
0.268199	O=C(Nc1cc(ccc1)C(=O)Nc2c(cccc2)C3=NNC=N3)NC
0.268199	O=C(Nc1cc(ccc1)C(=O)Nc2c(cccc2)C3=NNC=N3)NC
0.268199	O=C(Nc1cc(ccc1)C(=O)Nc2c(cccc2)C3=NNC=N3)NC
0.268199	O=C(Nc1cc(ccc1)C(=O)Nc2c(cccc2)C3=NNC=N3)NC
0.268199	O=C(Nc1cc(ccc1)C(=O)Nc2c(cccc2)C3=NNC=N3)NC
0.268199	O=C(Nc1cc(ccc1)C(=O)Nc2c(cccc2)C3=NNC=N3)NC
0.268199	O=C(Nc1cc(ccc1)C(=O)Nc2c(cccc2)C3=NNC=N3)NC
0.268199	O=C(Nc1cc(ccc1)C(=O)Nc2c(cccc2)C3=NNC=N3)NC
0.268199	O=C(Nc1nc(OC)cnc1)c2ncc(c3nccnc3)cc2
0.268199	O=C(Nc1nc(OC)cnc1)c2ncc(c3nccnc3)cc2
0.268199	O=C(Nc1nc(OC)cnc1)c2ncc(c3nccnc3)cc2
0.268199	O=C(Nc1nc(OC)cnc1)c2ncc(c3nccnc3)cc2
0.268199	O=C(Nc1nc(OC)cnc1)c2ncc(c3nccnc3)cc2
0.268199	O=C(Nc1nc(OC)cnc1)c2ncc(c3nccnc3)cc2
0.268199	O=C(Nc1nc(OC)cnc1)c2ncc(c3nccnc3)cc2
0.267857	Clc1c(ccc(NC(=O)C)c1)C(=O)Nc2c(cc(OCc3cc(Cl)ccc3)cc2)C
0.267658	S(=O)(=O)(Nc1cc(ccc1)C(=O)Nc2c(O)cc(cc2)C)Cc3ccccc3
0.267658	S(=O)(=O)(Nc1cc(ccc1)C(=O)Nc2c(O)cc(cc2)C)Cc3ccccc3
0.267658	S(=O)(=O)(Nc1cc(ccc1)C(=O)Nc2c(O)cc(cc2)C)Cc3ccccc3
0.267658	S(=O)(=O)(Nc1cc(ccc1)C(=O)Nc2c(O)cc(cc2)C)Cc3ccccc3
0.267658	S(=O)(=O)(Nc1cc(ccc1)C(=O)Nc2c(O)cc(cc2)C)Cc3ccccc3
0.267658	S(=O)(=O)(Nc1cc(ccc1)C(=O)Nc2c(O)cc(cc2)C)Cc3ccccc3
0.267658	S(=O)(=O)(Nc1cc(ccc1)C(=O)Nc2c(O)cc(cc2)C)Cc3ccccc3
0.267658	S(=O)(=O)(Nc1cc(ccc1)C(=O)Nc2c(O)cc(cc2)C)Cc3ccccc3
0.267399	Brc1cc(NC(=O)C=2C=NN(C2)Cc3ccccc3)c(c4ccccc4)cc1
0.267399	Brc1cc(NC(=O)C=2C=NN(C2)Cc3ccccc3)c(c4ccccc4)cc1
0.267399	Brc1cc(NC(=O)C=2C=NN(C2)Cc3ccccc3)c(c4ccccc4)cc1
0.267399	Brc1cc(NC(=O)C=2C=NN(C2)Cc3ccccc3)c(c4ccccc4)cc1
0.267399	Brc1cc(NC(=O)C=2C=NN(C2)Cc3ccccc3)c(c4ccccc4)cc1
0.267399	Brc1cc(NC(=O)C=2C=NN(C2)Cc3ccccc3)c(c4ccccc4)cc1
0.267399	Brc1cc(NC(=O)C=2C=NN(C2)Cc3ccccc3)c(c4ccccc4)cc1
0.267399	Brc1cc(NC(=O)C=2C=NN(C2)Cc3ccccc3)c(c4ccccc4)cc1
0.267399	Brc1cc(NC(=O)C=2C=NN(C2)Cc3ccccc3)c(c4ccccc4)cc1
0.267399	Brc1cc(NC(=O)C=2C=NN(C2)Cc3ccccc3)c(c4ccccc4)cc1
0.267361	BrC=1C(=NNC1CC)C(=O)Nc2c(ccc(NC3CCN(CC3)C)c2)C
0.267361	BrC=1C(=NNC1CC)C(=O)Nc2c(ccc(NC3CCN(CC3)C)c2)C
0.267361	BrC=1C(=NNC1CC)C(=O)Nc2c(ccc(NC3CCN(CC3)C)c2)C
0.267361	BrC=1C(=NNC1CC)C(=O)Nc2c(ccc(NC3CCN(CC3)C)c2)C
0.267281	O=C(Nc1cc(ccc1)CC)c2ccc(cc2)Cc3ccccc3
0.267148	Clc1cc(NC(=O)c2cnc(NCC3CC3)cc2)c(N4CCCC4)cc1
0.267148	Clc1cc(NC(=O)c2cnc(NCC3CC3)cc2)c(N4CCCC4)cc1
0.267148	Clc1cc(NC(=O)c2cnc(NCC3CC3)cc2)c(N4CCCC4)cc1
0.266932	S1CCN(Cc2ccc(cc2)C(=O)NC=3ON=C(C3)C(F)(F)F)CC1
0.266932	S1CCN(Cc2ccc(cc2)C(=O)NC=3ON=C(C3)C(F)(F)F)CC1
0.266932	S1CCN(Cc2ccc(cc2)C(=O)NC=3ON=C(C3)C(F)(F)F)CC1
0.266932	S1CCN(Cc2ccc(cc2)C(=O)NC=3ON=C(C3)C(F)(F)F)CC1
0.266932	S1CCN(Cc2ccc(cc2)C(=O)NC=3ON=C(C3)C(F)(F)F)CC1
0.266932	S1CCN(Cc2ccc(cc2)C(=O)NC=3ON=C(C3)C(F)(F)F)CC1
0.266932	S1CCN(Cc2ccc(cc2)C(=O)NC=3ON=C(C3)C(F)(F)F)CC1
0.266932	S1CCN(Cc2ccc(cc2)C(=O)NC=3ON=C(C3)C(F)(F)F)CC1
0.266932	S1CCN(Cc2ccc(cc2)C(=O)NC=3ON=C(C3)C(F)(F)F)CC1
0.266932	S1CCN(Cc2ccc(cc2)C(=O)NC=3ON=C(C3)C(F)(F)F)CC1
0.26616	Brc1ccc(cc1)C(=O)Nc2ccc(cc2)CC=3ON=C(N3)c4ccc(N5CCCCC5)cc4
0.26616	Brc1ccc(cc1)C(=O)Nc2ccc(cc2)CC=3ON=C(N3)c4ccc(N5CCCCC5)cc4
0.26616	Brc1ccc(cc1)C(=O)Nc2ccc(cc2)CC=3ON=C(N3)c4ccc(N5CCCCC5)cc4
0.26616	Brc1ccc(cc1)C(=O)Nc2ccc(cc2)CC=3ON=C(N3)c4ccc(N5CCCCC5)cc4
0.26616	Brc1ccc(cc1)C(=O)Nc2ccc(cc2)CC=3ON=C(N3)c4ccc(N5CCCCC5)cc4
0.26616	Brc1ccc(cc1)C(=O)Nc2ccc(cc2)CC=3ON=C(N3)c4ccc(N5CCCCC5)cc4
0.26616	Brc1ccc(cc1)C(=O)Nc2ccc(cc2)CC=3ON=C(N3)c4ccc(N5CCCCC5)cc4
0.26616	Brc1ccc(cc1)C(=O)Nc2ccc(cc2)CC=3ON=C(N3)c4ccc(N5CCCCC5)cc4
0.26616	Brc1ccc(cc1)C(=O)Nc2ccc(cc2)CC=3ON=C(N3)c4ccc(N5CCCCC5)cc4
0.26616	Brc1ccc(cc1)C(=O)Nc2ccc(cc2)CC=3ON=C(N3)c4ccc(N5CCCCC5)cc4
0.265993	Clc1c(N2C=NC=C2)ccc(NC(=O)c3cc(OCC)c(OCc4cnccc4)cc3)c1
0.265993	Clc1c(N2C=NC=C2)ccc(NC(=O)c3cc(OCC)c(OCc4cnccc4)cc3)c1
0.265993	Clc1c(N2C=NC=C2)ccc(NC(=O)c3cc(OCC)c(OCc4cnccc4)cc3)c1
0.265993	Clc1c(N2C=NC=C2)ccc(NC(=O)c3cc(OCC)c(OCc4cnccc4)cc3)c1
0.265993	Clc1c(N2C=NC=C2)ccc(NC(=O)c3cc(OCC)c(OCc4cnccc4)cc3)c1
0.265993	Clc1c(N2C=NC=C2)ccc(NC(=O)c3cc(OCC)c(OCc4cnccc4)cc3)c1
0.265993	Clc1c(N2C=NC=C2)ccc(NC(=O)c3cc(OCC)c(OCc4cnccc4)cc3)c1
0.265993	S(=O)(=O)(Nc1c(cc(NC(=O)C(=O)NCC2(CCN(Cc3ccccc3)CC2)CC)cc1)C)CC
0.265957	S1C=C(C=C1)C(N2CCN(C(=O)c3cc(Nc4nc(ccn4)C)ccc3)CC2)C
0.265957	S1C=C(C=C1)C(N2CCN(C(=O)c3cc(Nc4nc(ccn4)C)ccc3)CC2)C
0.265957	S1C=C(C=C1)C(N2CCN(C(=O)c3cc(Nc4nc(ccn4)C)ccc3)CC2)C
0.265957	S1C=C(C=C1)C(N2CCN(C(=O)c3cc(Nc4nc(ccn4)C)ccc3)CC2)C
0.265957	S1C=C(C=C1)C(N2CCN(C(=O)c3cc(Nc4nc(ccn4)C)ccc3)CC2)C
0.265957	S1C=C(C=C1)C(N2CCN(C(=O)c3cc(Nc4nc(ccn4)C)ccc3)CC2)C
0.265781	O=C(NCc1cc2N(N=Cc2cc1)C)c3cc(Nc4nc(ccn4)C)ccc3
0.265781	O=C(NCc1cc2N(N=Cc2cc1)C)c3cc(Nc4nc(ccn4)C)ccc3
0.265781	O=C(NCc1cc2N(N=Cc2cc1)C)c3cc(Nc4nc(ccn4)C)ccc3
0.265781	O=C(NCc1cc2N(N=Cc2cc1)C)c3cc(Nc4nc(ccn4)C)ccc3
0.265781	O=C(NCc1cc2N(N=Cc2cc1)C)c3cc(Nc4nc(ccn4)C)ccc3
0.265781	O=C(NCc1cc2N(N=Cc2cc1)C)c3cc(Nc4nc(ccn4)C)ccc3
0.265781	O=C(NCc1cc2N(N=Cc2cc1)C)c3cc(Nc4nc(ccn4)C)ccc3
0.265781	O=C(NCc1cc2N(N=Cc2cc1)C)c3cc(Nc4nc(ccn4)C)ccc3
0.265781	O=C(NCc1cc2N(N=Cc2cc1)C)c3cc(Nc4nc(ccn4)C)ccc3
0.265781	O=C(NCc1cc2N(N=Cc2cc1)C)c3cc(Nc4nc(ccn4)C)ccc3
0.265683	O=C(N1CCN(C(=O)c2ccc(cc2)CC)CC1)c3c(O)cc(NC(=O)c4cc(OC)cc(OC)c4)cc3
0.265683	O=C(N1CCN(C(=O)c2ccc(cc2)CC)CC1)c3c(O)cc(NC(=O)c4cc(OC)cc(OC)c4)cc3
0.265683	O=C(N1CCN(C(=O)c2ccc(cc2)CC)CC1)c3c(O)cc(NC(=O)c4cc(OC)cc(OC)c4)cc3
0.265683	O=C(N1CCN(C(=O)c2ccc(cc2)CC)CC1)c3c(O)cc(NC(=O)c4cc(OC)cc(OC)c4)cc3
0.265683	O=C(N1CCN(C(=O)c2ccc(cc2)CC)CC1)c3c(O)cc(NC(=O)c4cc(OC)cc(OC)c4)cc3
0.265683	O=C(N1CCN(C(=O)c2ccc(cc2)CC)CC1)c3c(O)cc(NC(=O)c4cc(OC)cc(OC)c4)cc3
0.265683	O=C(N1CCN(C(=O)c2ccc(cc2)CC)CC1)c3c(O)cc(NC(=O)c4cc(OC)cc(OC)c4)cc3
0.265683	O=C(N1CCN(C(=O)c2ccc(cc2)CC)CC1)c3c(O)cc(NC(=O)c4cc(OC)cc(OC)c4)cc3
0.265683	O=C(N1CCN(C(=O)c2ccc(cc2)CC)CC1)c3c(O)cc(NC(=O)c4cc(OC)cc(OC)c4)cc3
0.265683	O=C(N1CCN(C(=O)c2ccc(cc2)CC)CC1)c3c(O)cc(NC(=O)c4cc(OC)cc(OC)c4)cc3
0.265683	BrC=1OC(C(=O)Nc2ccc(cc2)C(=O)Nc3c(ccc(Cl)c3)C=4N=NNN4)=CC1
0.265683	BrC=1OC(C(=O)Nc2ccc(cc2)C(=O)Nc3c(ccc(Cl)c3)C=4N=NNN4)=CC1
0.265683	BrC=1OC(C(=O)Nc2ccc(cc2)C(=O)Nc3c(ccc(Cl)c3)C=4N=NNN4)=CC1
0.265683	BrC=1OC(C(=O)Nc2ccc(cc2)C(=O)Nc3c(ccc(Cl)c3)C=4N=NNN4)=CC1
0.265683	BrC=1OC(C(=O)Nc2ccc(cc2)C(=O)Nc3c(ccc(Cl)c3)C=4N=NNN4)=CC1
0.265683	BrC=1OC(C(=O)Nc2ccc(cc2)C(=O)Nc3c(ccc(Cl)c3)C=4N=NNN4)=CC1
0.265683	BrC=1OC(C(=O)Nc2ccc(cc2)C(=O)Nc3c(ccc(Cl)c3)C=4N=NNN4)=CC1
0.265625	S1C(=NC(c2ccc(cc2)C)=C1)CN3CCN(C(=O)c4ccc(cc4)CC)CC3
0.265625	S1C(=NC(c2ccc(cc2)C)=C1)CN3CCN(C(=O)c4ccc(cc4)CC)CC3
0.265625	S1C(=NC(c2ccc(cc2)C)=C1)CN3CCN(C(=O)c4ccc(cc4)CC)CC3
0.265625	S1C(=NC(c2ccc(cc2)C)=C1)CN3CCN(C(=O)c4ccc(cc4)CC)CC3
0.265625	S1C(=NC(c2ccc(cc2)C)=C1)CN3CCN(C(=O)c4ccc(cc4)CC)CC3
0.265625	S1C(=NC(c2ccc(cc2)C)=C1)CN3CCN(C(=O)c4ccc(cc4)CC)CC3
0.265625	S1C(=NC(c2ccc(cc2)C)=C1)CN3CCN(C(=O)c4ccc(cc4)CC)CC3
0.265625	S1C(=NC(c2ccc(cc2)C)=C1)CN3CCN(C(=O)c4ccc(cc4)CC)CC3
0.265625	S1C(=NC(c2ccc(cc2)C)=C1)CN3CCN(C(=O)c4ccc(cc4)CC)CC3
0.265625	S1C(=NC(c2ccc(cc2)C)=C1)CN3CCN(C(=O)c4ccc(cc4)CC)CC3
0.265385	O=C(NCc1cc(c(OCC)cc1)C)c2ccc(cc2)C3=NOC=C3
0.265385	O=C(NCc1cc(c(OCC)cc1)C)c2ccc(cc2)C3=NOC=C3
0.265306	S(=O)(=O)(Nc1cc(OC)c(NC(=O)c2cnccc2)cc1)c3c(cccc3CC)CC
0.265306	S(=O)(=O)(Nc1cc(OC)c(NC(=O)c2cnccc2)cc1)c3c(cccc3CC)CC
0.265306	S(=O)(=O)(Nc1cc(OC)c(NC(=O)c2cnccc2)cc1)c3c(cccc3CC)CC
0.265306	S(=O)(=O)(Nc1cc(OC)c(NC(=O)c2cnccc2)cc1)c3c(cccc3CC)CC
0.265306	S(=O)(=O)(Nc1cc(OC)c(NC(=O)c2cnccc2)cc1)c3c(cccc3CC)CC
0.265306	S(=O)(=O)(Nc1cc(OC)c(NC(=O)c2cnccc2)cc1)c3c(cccc3CC)CC
0.265306	S(=O)(=O)(Nc1cc(OC)c(NC(=O)c2cnccc2)cc1)c3c(cccc3CC)CC
0.265306	S(=O)(=O)(Nc1cc(OC)c(NC(=O)c2cnccc2)cc1)c3c(cccc3CC)CC
0.265306	S(=O)(=O)(Nc1cc(OC)c(NC(=O)c2cnccc2)cc1)c3c(cccc3CC)CC
0.265306	S(=O)(=O)(Nc1cc(OC)c(NC(=O)c2cnccc2)cc1)c3c(cccc3CC)CC
0.265306	Fc1c(NC(=O)c2cc(NC(=O)OC)ccc2)ccnc1
0.265306	Fc1c(NC(=O)c2cc(NC(=O)OC)ccc2)ccnc1
0.265306	Fc1c(NC(=O)c2cc(NC(=O)OC)ccc2)ccnc1
0.265306	Fc1c(NC(=O)c2cc(NC(=O)OC)ccc2)ccnc1
0.265306	Fc1c(NC(=O)c2cc(NC(=O)OC)ccc2)ccnc1
0.265306	Fc1c(NC(=O)c2cc(NC(=O)OC)ccc2)ccnc1
0.265306	Fc1c(NC(=O)c2cc(NC(=O)OC)ccc2)ccnc1
0.265306	Fc1c(NC(=O)c2cc(NC(=O)OC)ccc2)ccnc1
0.265306	Fc1c(NC(=O)c2cc(NC(=O)OC)ccc2)ccnc1
0.265306	Fc1c(NC(=O)c2cc(NC(=O)OC)ccc2)ccnc1
0.265306	Fc1cc(Nc2ncccc2C(=O)Nc3cc(c(cc3)C(C)C)C(F)(F)F)ccc1
0.265306	Fc1cc(Nc2ncccc2C(=O)Nc3cc(c(cc3)C(C)C)C(F)(F)F)ccc1
0.265306	Fc1cc(Nc2ncccc2C(=O)Nc3cc(c(cc3)C(C)C)C(F)(F)F)ccc1
0.265306	Fc1cc(Nc2ncccc2C(=O)Nc3cc(c(cc3)C(C)C)C(F)(F)F)ccc1
0.265306	Fc1cc(Nc2ncccc2C(=O)Nc3cc(c(cc3)C(C)C)C(F)(F)F)ccc1
0.265306	Fc1cc(Nc2ncccc2C(=O)Nc3cc(c(cc3)C(C)C)C(F)(F)F)ccc1
0.265306	Fc1cc(Nc2ncccc2C(=O)Nc3cc(c(cc3)C(C)C)C(F)(F)F)ccc1
0.265306	Fc1cc(Nc2ncccc2C(=O)Nc3cc(c(cc3)C(C)C)C(F)(F)F)ccc1
0.265306	Fc1cc(Nc2ncccc2C(=O)Nc3cc(c(cc3)C(C)C)C(F)(F)F)ccc1
0.265306	Fc1cc(Nc2ncccc2C(=O)Nc3cc(c(cc3)C(C)C)C(F)(F)F)ccc1
0.264901	O=C(OC(C)(C)C)Nc1c(cc2c(c1)CCCC2)C(=O)Nc3c(ccc(NC4CCN(CC4)C)c3)C
0.264901	O=C(OC(C)(C)C)Nc1c(cc2c(c1)CCCC2)C(=O)Nc3c(ccc(NC4CCN(CC4)C)c3)C
0.264901	O=C(OC(C)(C)C)Nc1c(cc2c(c1)CCCC2)C(=O)Nc3c(ccc(NC4CCN(CC4)C)c3)C
0.264901	O=C(OC(C)(C)C)Nc1c(cc2c(c1)CCCC2)C(=O)Nc3c(ccc(NC4CCN(CC4)C)c3)C
0.264901	O=C(OC(C)(C)C)Nc1c(cc2c(c1)CCCC2)C(=O)Nc3c(ccc(NC4CCN(CC4)C)c3)C
0.264901	O=C(OC(C)(C)C)Nc1c(cc2c(c1)CCCC2)C(=O)Nc3c(ccc(NC4CCN(CC4)C)c3)C
0.264901	O=C(OC(C)(C)C)Nc1c(cc2c(c1)CCCC2)C(=O)Nc3c(ccc(NC4CCN(CC4)C)c3)C
0.264901	O=C(OC(C)(C)C)Nc1c(cc2c(c1)CCCC2)C(=O)Nc3c(ccc(NC4CCN(CC4)C)c3)C
0.264901	O=C(OC(C)(C)C)Nc1c(cc2c(c1)CCCC2)C(=O)Nc3c(ccc(NC4CCN(CC4)C)c3)C
0.264901	O=C(OC(C)(C)C)Nc1c(cc2c(c1)CCCC2)C(=O)Nc3c(ccc(NC4CCN(CC4)C)c3)C
0.264822	Fc1c(cc(cc1)C(=O)Nc2ccc(cc2)C(=O)NCCN3CCCC3)CC
0.264822	Fc1c(cc(cc1)C(=O)Nc2ccc(cc2)C(=O)NCCN3CCCC3)CC
0.264822	Fc1c(cc(cc1)C(=O)Nc2ccc(cc2)C(=O)NCCN3CCCC3)CC
0.264822	Fc1c(cc(cc1)C(=O)Nc2ccc(cc2)C(=O)NCCN3CCCC3)CC
0.264822	Fc1c(cc(cc1)C(=O)Nc2ccc(cc2)C(=O)NCCN3CCCC3)CC
0.264822	Fc1c(cc(cc1)C(=O)Nc2ccc(cc2)C(=O)NCCN3CCCC3)CC
0.264822	Fc1c(cc(cc1)C(=O)Nc2ccc(cc2)C(=O)NCCN3CCCC3)CC
0.264822	Fc1c(cc(cc1)C(=O)Nc2ccc(cc2)C(=O)NCCN3CCCC3)CC
0.264822	Fc1c(cc(cc1)C(=O)Nc2ccc(cc2)C(=O)NCCN3CCCC3)CC
0.264822	Fc1c(cc(cc1)C(=O)Nc2ccc(cc2)C(=O)NCCN3CCCC3)CC
0.264574	O=C(O)c1ccc(Nc2nc(OC)ccn2)cc1
0.264574	O=C(O)c1ccc(Nc2nc(OC)ccn2)cc1
0.264574	O=C(O)c1ccc(Nc2nc(OC)ccn2)cc1
0.264574	O=C(O)c1ccc(Nc2nc(OC)ccn2)cc1
0.264574	O=C(O)c1ccc(Nc2nc(OC)ccn2)cc1
0.264574	O=C(O)c1ccc(Nc2nc(OC)ccn2)cc1
0.264574	O=C(O)c1ccc(Nc2nc(OC)ccn2)cc1
0.264228	S1C(C(=O)Nc2c(cc(cc2)C(=O)N)C)=CC=C1
0.264228	S1C(C(=O)Nc2c(cc(cc2)C(=O)N)C)=CC=C1
0.264228	S1C(C(=O)Nc2c(cc(cc2)C(=O)N)C)=CC=C1
0.264228	S1C(C(=O)Nc2c(cc(cc2)C(=O)N)C)=CC=C1
0.264228	S1C(C(=O)Nc2c(cc(cc2)C(=O)N)C)=CC=C1
0.264228	S1C(C(=O)Nc2c(cc(cc2)C(=O)N)C)=CC=C1
0.264228	S1C(C(=O)Nc2c(cc(cc2)C(=O)N)C)=CC=C1
0.264228	S1C(C(=O)Nc2c(cc(cc2)C(=O)N)C)=CC=C1
0.264228	S1C(C(=O)Nc2c(cc(cc2)C(=O)N)C)=CC=C1
0.264228	S1C(C(=O)Nc2c(cc(cc2)C(=O)N)C)=CC=C1
0.263699	O=C(OCC)NC(C(=O)Nc1c(ccc(NC2CCN(CC2)C)c1)C)Cc3ccccc3
0.263699	O=C(OCC)NC(C(=O)Nc1c(ccc(NC2CCN(CC2)C)c1)C)Cc3ccccc3
0.263699	O=C(OCC)NC(C(=O)Nc1c(ccc(NC2CCN(CC2)C)c1)C)Cc3ccccc3
0.263699	O=C(OCC)NC(C(=O)Nc1c(ccc(NC2CCN(CC2)C)c1)C)Cc3ccccc3
0.263699	O=C(OCC)NC(C(=O)Nc1c(ccc(NC2CCN(CC2)C)c1)C)Cc3ccccc3
0.263699	O=C(OCC)NC(C(=O)Nc1c(ccc(NC2CCN(CC2)C)c1)C)Cc3ccccc3
0.263699	O=C(OCC)NC(C(=O)Nc1c(ccc(NC2CCN(CC2)C)c1)C)Cc3ccccc3
0.263699	O=C(OCC)NC(C(=O)Nc1c(ccc(NC2CCN(CC2)C)c1)C)Cc3ccccc3
0.263699	O=C(OCC)NC(C(=O)Nc1c(ccc(NC2CCN(CC2)C)c1)C)Cc3ccccc3
0.263699	O=C(OCC)NC(C(=O)Nc1c(ccc(NC2CCN(CC2)C)c1)C)Cc3ccccc3
0.263566	S(c1ccc(NC(=O)c2cnc(OCC(F)F)cc2)cc1)Cc3cnccc3
0.263566	S(c1ccc(NC(=O)c2cnc(OCC(F)F)cc2)cc1)Cc3cnccc3
0.263566	S(c1ccc(NC(=O)c2cnc(OCC(F)F)cc2)cc1)Cc3cnccc3
0.263566	S(c1ccc(NC(=O)c2cnc(OCC(F)F)cc2)cc1)Cc3cnccc3
0.263566	S(c1ccc(NC(=O)c2cnc(OCC(F)F)cc2)cc1)Cc3cnccc3
0.263566	S(c1ccc(NC(=O)c2cnc(OCC(F)F)cc2)cc1)Cc3cnccc3
0.263566	S(c1ccc(NC(=O)c2cnc(OCC(F)F)cc2)cc1)Cc3cnccc3
0.263566	S(c1ccc(NC(=O)c2cnc(OCC(F)F)cc2)cc1)Cc3cnccc3
0.263492	S(=O)(=O)(Cc1cc(NC(=O)c2cc3NC(c4ccccc4)=Cc3cc2)c(OC)cc1)C
0.263492	S(=O)(=O)(Cc1cc(NC(=O)c2cc3NC(c4ccccc4)=Cc3cc2)c(OC)cc1)C
0.263492	S(=O)(=O)(Cc1cc(NC(=O)c2cc3NC(c4ccccc4)=Cc3cc2)c(OC)cc1)C
0.263492	S(=O)(=O)(Cc1cc(NC(=O)c2cc3NC(c4ccccc4)=Cc3cc2)c(OC)cc1)C
0.263492	S(=O)(=O)(Cc1cc(NC(=O)c2cc3NC(c4ccccc4)=Cc3cc2)c(OC)cc1)C
0.263492	S(=O)(=O)(Cc1cc(NC(=O)c2cc3NC(c4ccccc4)=Cc3cc2)c(OC)cc1)C
0.263492	S(=O)(=O)(Cc1cc(NC(=O)c2cc3NC(c4ccccc4)=Cc3cc2)c(OC)cc1)C
0.263492	S(=O)(=O)(Cc1cc(NC(=O)c2cc3NC(c4ccccc4)=Cc3cc2)c(OC)cc1)C
0.263492	S(=O)(=O)(Cc1cc(NC(=O)c2cc3NC(c4ccccc4)=Cc3cc2)c(OC)cc1)C
0.263492	S(=O)(=O)(Cc1cc(NC(=O)c2cc3NC(c4ccccc4)=Cc3cc2)c(OC)cc1)C
0.263323	FC(F)(F)C(F)(c1cc(c(NC(=O)c2cc3NC(c4ccccc4)=Cc3cc2)cc1)C)C(F)(F)F
0.263323	FC(F)(F)C(F)(c1cc(c(NC(=O)c2cc3NC(c4ccccc4)=Cc3cc2)cc1)C)C(F)(F)F
0.263323	FC(F)(F)C(F)(c1cc(c(NC(=O)c2cc3NC(c4ccccc4)=Cc3cc2)cc1)C)C(F)(F)F
0.263158	O=C(Nc1c(ccc(c1)C(=O)C)C)C=O
0.263158	O=C(Nc1c(ccc(c1)C(=O)C)C)C=O
0.263158	O=C(Nc1c(ccc(c1)C(=O)C)C)C=O
0.263158	O=C(Nc1cc(c(OC)cc1)COC)c2cc3NC(c4ccccc4)=Cc3cc2
0.263158	O=C(Nc1cc(c(OC)cc1)COC)c2cc3NC(c4ccccc4)=Cc3cc2
0.263158	O=C(Nc1cc(c(OC)cc1)COC)c2cc3NC(c4ccccc4)=Cc3cc2
0.263158	O=C(Nc1cc(c(OC)cc1)COC)c2cc3NC(c4ccccc4)=Cc3cc2
0.263158	O=C(Nc1cc(c(OC)cc1)COC)c2cc3NC(c4ccccc4)=Cc3cc2
0.263158	O=C(Nc1cc(c(OC)cc1)COC)c2cc3NC(c4ccccc4)=Cc3cc2
0.263158	O=C(Nc1cc(c(OC)cc1)COC)c2cc3NC(c4ccccc4)=Cc3cc2
0.263158	O=C(Nc1cc(c(OC)cc1)COC)c2cc3NC(c4ccccc4)=Cc3cc2
0.263158	O=C(Nc1cc(c(OC)cc1)COC)c2cc3NC(c4ccccc4)=Cc3cc2
0.262238	Clc1c(cc(NC(=O)c2ccc(cc2)CNS(=O)(=O)c3cc(c(cc3)C)C)cc1)C(=O)NC
0.262238	Clc1c(cc(NC(=O)c2ccc(cc2)CNS(=O)(=O)c3cc(c(cc3)C)C)cc1)C(=O)NC
0.262238	Clc1c(cc(NC(=O)c2ccc(cc2)CNS(=O)(=O)c3cc(c(cc3)C)C)cc1)C(=O)NC
0.262238	Clc1c(cc(NC(=O)c2ccc(cc2)CNS(=O)(=O)c3cc(c(cc3)C)C)cc1)C(=O)NC
0.262238	Clc1c(cc(NC(=O)c2ccc(cc2)CNS(=O)(=O)c3cc(c(cc3)C)C)cc1)C(=O)NC
0.262238	Clc1c(cc(NC(=O)c2ccc(cc2)CNS(=O)(=O)c3cc(c(cc3)C)C)cc1)C(=O)NC
0.262238	Clc1c(cc(NC(=O)c2ccc(cc2)CNS(=O)(=O)c3cc(c(cc3)C)C)cc1)C(=O)NC
0.262238	Clc1c(cc(NC(=O)c2ccc(cc2)CNS(=O)(=O)c3cc(c(cc3)C)C)cc1)C(=O)NC
0.262238	Clc1c(cc(NC(=O)c2ccc(cc2)CNS(=O)(=O)c3cc(c(cc3)C)C)cc1)C(=O)NC
0.262238	Clc1c(cc(NC(=O)c2ccc(cc2)CNS(=O)(=O)c3cc(c(cc3)C)C)cc1)C(=O)NC
0.262172	Brc1cc(NC(=O)c2ccc(cc2)C(=O)N(CCC)CC)c(c3ccccc3)cc1
0.262172	Brc1cc(NC(=O)c2ccc(cc2)C(=O)N(CCC)CC)c(c3ccccc3)cc1
0.262172	Brc1cc(NC(=O)c2ccc(cc2)C(=O)N(CCC)CC)c(c3ccccc3)cc1
0.262172	Brc1cc(NC(=O)c2ccc(cc2)C(=O)N(CCC)CC)c(c3ccccc3)cc1
0.262172	Brc1cc(NC(=O)c2ccc(cc2)C(=O)N(CCC)CC)c(c3ccccc3)cc1
0.262172	Brc1cc(NC(=O)c2ccc(cc2)C(=O)N(CCC)CC)c(c3ccccc3)cc1
0.262172	Brc1cc(NC(=O)c2ccc(cc2)C(=O)N(CCC)CC)c(c3ccccc3)cc1
0.262172	Brc1cc(NC(=O)c2ccc(cc2)C(=O)N(CCC)CC)c(c3ccccc3)cc1
0.262172	Brc1cc(NC(=O)c2ccc(cc2)C(=O)N(CCC)CC)c(c3ccccc3)cc1
0.262172	Brc1cc(NC(=O)c2ccc(cc2)C(=O)N(CCC)CC)c(c3ccccc3)cc1
0.261905	O=C(NCc1ncccc1)c2cc(NC(=O)C(=O)NCC3(CCN(Cc4ccccc4)CC3)CC)ccc2
0.261905	O=C(NCc1ncccc1)c2cc(NC(=O)C(=O)NCC3(CCN(Cc4ccccc4)CC3)CC)ccc2
0.261905	O=C(NCc1ncccc1)c2cc(NC(=O)C(=O)NCC3(CCN(Cc4ccccc4)CC3)CC)ccc2
0.261905	O=C(NCc1ncccc1)c2cc(NC(=O)C(=O)NCC3(CCN(Cc4ccccc4)CC3)CC)ccc2
0.261905	O=C(NCc1ncccc1)c2cc(NC(=O)C(=O)NCC3(CCN(Cc4ccccc4)CC3)CC)ccc2
0.261905	O=C(NCc1ncccc1)c2cc(NC(=O)C(=O)NCC3(CCN(Cc4ccccc4)CC3)CC)ccc2
0.261905	O=C(NCc1ncccc1)c2cc(NC(=O)C(=O)NCC3(CCN(Cc4ccccc4)CC3)CC)ccc2
0.261905	O=C(NCc1ncccc1)c2cc(NC(=O)C(=O)NCC3(CCN(Cc4ccccc4)CC3)CC)ccc2
0.261905	O=C(NCc1ncccc1)c2cc(NC(=O)C(=O)NCC3(CCN(Cc4ccccc4)CC3)CC)ccc2
0.261905	O=C(NCc1ncccc1)c2cc(NC(=O)C(=O)NCC3(CCN(Cc4ccccc4)CC3)CC)ccc2
0.261818	Clc1cc(c(Oc2c(cc(F)cc2)CNCc3cc(NC(=O)c4ccc(F)cc4)ccc3)cc1)C
0.261818	Clc1cc(c(Oc2c(cc(F)cc2)CNCc3cc(NC(=O)c4ccc(F)cc4)ccc3)cc1)C
0.261818	Clc1cc(c(Oc2c(cc(F)cc2)CNCc3cc(NC(=O)c4ccc(F)cc4)ccc3)cc1)C
0.261818	Clc1cc(c(Oc2c(cc(F)cc2)CNCc3cc(NC(=O)c4ccc(F)cc4)ccc3)cc1)C
0.261818	Clc1cc(c(Oc2c(cc(F)cc2)CNCc3cc(NC(=O)c4ccc(F)cc4)ccc3)cc1)C
0.261818	Clc1cc(c(Oc2c(cc(F)cc2)CNCc3cc(NC(=O)c4ccc(F)cc4)ccc3)cc1)C
0.261818	Clc1cc(c(Oc2c(cc(F)cc2)CNCc3cc(NC(=O)c4ccc(F)cc4)ccc3)cc1)C
0.261818	FC(F)(F)c1c(ccc(NC(=O)c2cc(ncc2)C3=NC=CN3)c1)C(C)C
0.261818	FC(F)(F)c1c(ccc(NC(=O)c2cc(ncc2)C3=NC=CN3)c1)C(C)C
0.261818	FC(F)(F)c1c(ccc(NC(=O)c2cc(ncc2)C3=NC=CN3)c1)C(C)C
0.261818	FC(F)(F)c1c(ccc(NC(=O)c2cc(ncc2)C3=NC=CN3)c1)C(C)C
0.261818	FC(F)(F)c1c(ccc(NC(=O)c2cc(ncc2)C3=NC=CN3)c1)C(C)C
0.261745	Clc1c(F)ccc(S(=O)(=O)NCc2ccc(cc2)C(=O)Nc3c(cccc3)Cc4cnccc4)c1
0.261745	Clc1c(F)ccc(S(=O)(=O)NCc2ccc(cc2)C(=O)Nc3c(cccc3)Cc4cnccc4)c1
0.261745	Clc1c(F)ccc(S(=O)(=O)NCc2ccc(cc2)C(=O)Nc3c(cccc3)Cc4cnccc4)c1
0.261649	O=C(N1CC(Nc2ccccc2)CCC1)c3cc(Nc4nc(ccn4)C)ccc3
0.261649	O=C(N1CC(Nc2ccccc2)CCC1)c3cc(Nc4nc(ccn4)C)ccc3
0.261649	O=C(N1CC(Nc2ccccc2)CCC1)c3cc(Nc4nc(ccn4)C)ccc3
0.261538	Ic1ncc(cc1O)C(=O)Nc2c(cc(cc2)C(=O)N)C
0.261538	Ic1ncc(cc1O)C(=O)Nc2c(cc(cc2)C(=O)N)C
0.261538	Ic1ncc(cc1O)C(=O)Nc2c(cc(cc2)C(=O)N)C
0.261538	Ic1ncc(cc1O)C(=O)Nc2c(cc(cc2)C(=O)N)C
0.261538	Ic1ncc(cc1O)C(=O)Nc2c(cc(cc2)C(=O)N)C
0.261538	Ic1ncc(cc1O)C(=O)Nc2c(cc(cc2)C(=O)N)C
0.261538	Ic1ncc(cc1O)C(=O)Nc2c(cc(cc2)C(=O)N)C
0.261538	Ic1ncc(cc1O)C(=O)Nc2c(cc(cc2)C(=O)N)C
0.261538	Ic1ncc(cc1O)C(=O)Nc2c(cc(cc2)C(=O)N)C
0.261538	Ic1ncc(cc1O)C(=O)Nc2c(cc(cc2)C(=O)N)C
0.261411	O=C(OC)Nc1cc(ccc1)C(=O)Nc2ccc(cc2)C(=O)NCCN3CCCC3
0.261411	O=C(OC)Nc1cc(ccc1)C(=O)Nc2ccc(cc2)C(=O)NCCN3CCCC3
0.261411	O=C(OC)Nc1cc(ccc1)C(=O)Nc2ccc(cc2)C(=O)NCCN3CCCC3
0.261411	O=C(OC)Nc1cc(ccc1)C(=O)Nc2ccc(cc2)C(=O)NCCN3CCCC3
0.261411	O=C(OC)Nc1cc(ccc1)C(=O)Nc2ccc(cc2)C(=O)NCCN3CCCC3
0.261411	O=C(OC)Nc1cc(ccc1)C(=O)Nc2ccc(cc2)C(=O)NCCN3CCCC3
0.261411	O=C(OC)Nc1cc(ccc1)C(=O)Nc2ccc(cc2)C(=O)NCCN3CCCC3
0.261411	O=C(OC)Nc1cc(ccc1)C(=O)Nc2ccc(cc2)C(=O)NCCN3CCCC3
0.261411	O=C(OC)Nc1cc(ccc1)C(=O)Nc2ccc(cc2)C(=O)NCCN3CCCC3
0.261411	O=C(OC)Nc1cc(ccc1)C(=O)Nc2ccc(cc2)C(=O)NCCN3CCCC3
0.261168	FC(F)(F)C(F)(F)Oc1cnc(cc1)COC(=O)c2cc(Nc3nc(ccn3)C)ccc2
0.260745	Clc1ccc(N2C(SCC(=O)Nc3c(cccc3)C(=O)Nc4cc5OCCOc5cc4)=NN=C2c6cnccc6)cc1
0.260745	Clc1ccc(N2C(SCC(=O)Nc3c(cccc3)C(=O)Nc4cc5OCCOc5cc4)=NN=C2c6cnccc6)cc1
0.260536	Fc1cc(ccc1)C(=O)Nc2c(OC)ccc(NC(=O)C(=O)N)c2
0.260536	Fc1cc(ccc1)C(=O)Nc2c(OC)ccc(NC(=O)C(=O)N)c2
0.260536	Fc1cc(ccc1)C(=O)Nc2c(OC)ccc(NC(=O)C(=O)N)c2
0.260536	Fc1cc(ccc1)C(=O)Nc2c(OC)ccc(NC(=O)C(=O)N)c2
0.260536	Fc1cc(ccc1)C(=O)Nc2c(OC)ccc(NC(=O)C(=O)N)c2
0.260536	Fc1cc(ccc1)C(=O)Nc2c(OC)ccc(NC(=O)C(=O)N)c2
0.260536	Fc1cc(ccc1)C(=O)Nc2c(OC)ccc(NC(=O)C(=O)N)c2
0.260536	Fc1cc(ccc1)C(=O)Nc2c(OC)ccc(NC(=O)C(=O)N)c2
0.260536	Fc1cc(ccc1)C(=O)Nc2c(OC)ccc(NC(=O)C(=O)N)c2
0.260536	Fc1cc(ccc1)C(=O)Nc2c(OC)ccc(NC(=O)C(=O)N)c2
0.260536	FC(F)C(CC(=O)Nc1c(ccc(NC2CCN(CC2)C)c1)C)C
0.260536	FC(F)C(CC(=O)Nc1c(ccc(NC2CCN(CC2)C)c1)C)C
0.260536	FC(F)C(CC(=O)Nc1c(ccc(NC2CCN(CC2)C)c1)C)C
0.260536	FC(F)C(CC(=O)Nc1c(ccc(NC2CCN(CC2)C)c1)C)C
0.260536	FC(F)C(CC(=O)Nc1c(ccc(NC2CCN(CC2)C)c1)C)C
0.260536	FC(F)C(CC(=O)Nc1c(ccc(NC2CCN(CC2)C)c1)C)C
0.260536	FC(F)C(CC(=O)Nc1c(ccc(NC2CCN(CC2)C)c1)C)C
0.260536	FC(F)C(CC(=O)Nc1c(ccc(NC2CCN(CC2)C)c1)C)C
0.260536	FC(F)C(CC(=O)Nc1c(ccc(NC2CCN(CC2)C)c1)C)C
0.260536	FC(F)C(CC(=O)Nc1c(ccc(NC2CCN(CC2)C)c1)C)C
0.260417	O=C(NC(C1=NC(=CC(=O)N1)C)(C)C)c2cc(Nc3nc(ccn3)C)ccc2
0.260417	O=C(NC(C1=NC(=CC(=O)N1)C)(C)C)c2cc(Nc3nc(ccn3)C)ccc2
0.260188	Fc1c(NC(=O)c2c(c3c(cccc3)C)cccc2)cc(NC(=O)CN4C(CCCC4)C)cc1
0.260188	Fc1c(NC(=O)c2c(c3c(cccc3)C)cccc2)cc(NC(=O)CN4C(CCCC4)C)cc1
0.260188	Fc1c(NC(=O)c2c(c3c(cccc3)C)cccc2)cc(NC(=O)CN4C(CCCC4)C)cc1
0.25969	Brc1c(ccc(c1)C(=O)Nc2c(O)ccc(OC(F)(F)F)c2)C
0.25969	Brc1c(ccc(c1)C(=O)Nc2c(O)ccc(OC(F)(F)F)c2)C
0.25969	Brc1c(ccc(c1)C(=O)Nc2c(O)ccc(OC(F)(F)F)c2)C
0.25969	Brc1c(ccc(c1)C(=O)Nc2c(O)ccc(OC(F)(F)F)c2)C
0.25969	Brc1c(ccc(c1)C(=O)Nc2c(O)ccc(OC(F)(F)F)c2)C
0.25969	Brc1c(ccc(c1)C(=O)Nc2c(O)ccc(OC(F)(F)F)c2)C
0.25969	Brc1c(ccc(c1)C(=O)Nc2c(O)ccc(OC(F)(F)F)c2)C
0.25969	Brc1c(ccc(c1)C(=O)Nc2c(O)ccc(OC(F)(F)F)c2)C
0.25969	Brc1c(ccc(c1)C(=O)Nc2c(O)ccc(OC(F)(F)F)c2)C
0.25969	Brc1c(ccc(c1)C(=O)Nc2c(O)ccc(OC(F)(F)F)c2)C
0.259615	Clc1cc(ccc1)COc2cc(c(NC(=O)c3cc4c(cc3)C(=O)N(C4=O)Cc5ccccc5)cc2)C
0.259615	Clc1cc(ccc1)COc2cc(c(NC(=O)c3cc4c(cc3)C(=O)N(C4=O)Cc5ccccc5)cc2)C
0.259615	Clc1cc(ccc1)COc2cc(c(NC(=O)c3cc4c(cc3)C(=O)N(C4=O)Cc5ccccc5)cc2)C
0.259615	Clc1cc(ccc1)COc2cc(c(NC(=O)c3cc4c(cc3)C(=O)N(C4=O)Cc5ccccc5)cc2)C
0.259615	Clc1cc(ccc1)COc2cc(c(NC(=O)c3cc4c(cc3)C(=O)N(C4=O)Cc5ccccc5)cc2)C
0.259615	Clc1cc(ccc1)COc2cc(c(NC(=O)c3cc4c(cc3)C(=O)N(C4=O)Cc5ccccc5)cc2)C
0.259615	Clc1cc(ccc1)COc2cc(c(NC(=O)c3cc4c(cc3)C(=O)N(C4=O)Cc5ccccc5)cc2)C
0.259615	Clc1cc(ccc1)COc2cc(c(NC(=O)c3cc4c(cc3)C(=O)N(C4=O)Cc5ccccc5)cc2)C
0.259615	Clc1cc(ccc1)COc2cc(c(NC(=O)c3cc4c(cc3)C(=O)N(C4=O)Cc5ccccc5)cc2)C
0.259615	Clc1cc(ccc1)COc2cc(c(NC(=O)c3cc4c(cc3)C(=O)N(C4=O)Cc5ccccc5)cc2)C
0.259542	Fc1cc(c2ncccc2)cc(c1)C(=O)NCCc3ccc(N4CCN(CC4)C)cc3
0.259542	S(=O)(=O)(Cc1ncccc1)CCC(=O)Nc2nc(c3ccccc3)ccn2
0.259542	S(=O)(=O)(Cc1ncccc1)CCC(=O)Nc2nc(c3ccccc3)ccn2
0.259542	S(=O)(=O)(Cc1ncccc1)CCC(=O)Nc2nc(c3ccccc3)ccn2
0.259542	S(=O)(=O)(Cc1ncccc1)CCC(=O)Nc2nc(c3ccccc3)ccn2
0.259542	S(=O)(=O)(Cc1ncccc1)CCC(=O)Nc2nc(c3ccccc3)ccn2
0.259542	S(=O)(=O)(Cc1ncccc1)CCC(=O)Nc2nc(c3ccccc3)ccn2
0.259542	Fc1cc(c2ncccc2)cc(c1)C(=O)NCCc3ccc(N4CCN(CC4)C)cc3
0.259386	S(=O)(=O)(NC)c1c(F)ccc(c1)C(=O)Nc2c(cccc2)Cc3cnccc3
0.259386	S(=O)(=O)(NC)c1c(F)ccc(c1)C(=O)Nc2c(cccc2)Cc3cnccc3
0.259386	S(=O)(=O)(NC)c1c(F)ccc(c1)C(=O)Nc2c(cccc2)Cc3cnccc3
0.259386	S(=O)(=O)(NC)c1c(F)ccc(c1)C(=O)Nc2c(cccc2)Cc3cnccc3
0.259386	S(=O)(=O)(NC)c1c(F)ccc(c1)C(=O)Nc2c(cccc2)Cc3cnccc3
0.259386	S(=O)(=O)(NC)c1c(F)ccc(c1)C(=O)Nc2c(cccc2)Cc3cnccc3
0.259386	S(=O)(=O)(NC)c1c(F)ccc(c1)C(=O)Nc2c(cccc2)Cc3cnccc3
0.259386	S(=O)(=O)(NC)c1c(F)ccc(c1)C(=O)Nc2c(cccc2)Cc3cnccc3
0.259386	S(=O)(=O)(NC)c1c(F)ccc(c1)C(=O)Nc2c(cccc2)Cc3cnccc3
0.259386	S(=O)(=O)(NC)c1c(F)ccc(c1)C(=O)Nc2c(cccc2)Cc3cnccc3
0.259259	Clc1c(N2C=NC=C2)ccc(NC(=O)c3cc(ccc3)Cc4ccccc4)c1
0.259259	Clc1c(N2C=NC=C2)ccc(NC(=O)c3cc(ccc3)Cc4ccccc4)c1
0.259259	Clc1c(N2C=NC=C2)ccc(NC(=O)c3cc(ccc3)Cc4ccccc4)c1
0.259259	Clc1c(N2C=NC=C2)ccc(NC(=O)c3cc(ccc3)Cc4ccccc4)c1
0.259259	Clc1c(N2C=NC=C2)ccc(NC(=O)c3cc(ccc3)Cc4ccccc4)c1
0.259124	O=C(Nc1ccc(cc1)CN(C)C)c2c(O)cc(NC(=O)Cc3c(cccc3)C)cc2
0.259124	O=C(Nc1ccc(cc1)CN(C)C)c2c(O)cc(NC(=O)Cc3c(cccc3)C)cc2
0.259124	O=C(Nc1ccc(cc1)CN(C)C)c2c(O)cc(NC(=O)Cc3c(cccc3)C)cc2
0.259124	O=C(Nc1ccc(cc1)CN(C)C)c2c(O)cc(NC(=O)Cc3c(cccc3)C)cc2
0.259124	O=C(Nc1ccc(cc1)CN(C)C)c2c(O)cc(NC(=O)Cc3c(cccc3)C)cc2
0.259124	O=C(Nc1ccc(cc1)CN(C)C)c2c(O)cc(NC(=O)Cc3c(cccc3)C)cc2
0.259124	O=C(Nc1ccc(cc1)CN(C)C)c2c(O)cc(NC(=O)Cc3c(cccc3)C)cc2
0.259124	O=C(Nc1ccc(cc1)CN(C)C)c2c(O)cc(NC(=O)Cc3c(cccc3)C)cc2
0.259124	O=C(Nc1ccc(cc1)CN(C)C)c2c(O)cc(NC(=O)Cc3c(cccc3)C)cc2
0.259124	O=C(Nc1ccc(cc1)CN(C)C)c2c(O)cc(NC(=O)Cc3c(cccc3)C)cc2
0.259124	FC(F)(F)c1nc(ncc1C(=O)Nc2cc(ccc2)CC)Nc3ccccc3
0.259124	FC(F)(F)c1nc(ncc1C(=O)Nc2cc(ccc2)CC)Nc3ccccc3
0.259124	FC(F)(F)c1nc(ncc1C(=O)Nc2cc(ccc2)CC)Nc3ccccc3
0.259124	FC(F)(F)c1nc(ncc1C(=O)Nc2cc(ccc2)CC)Nc3ccccc3
0.259124	FC(F)(F)c1nc(ncc1C(=O)Nc2cc(ccc2)CC)Nc3ccccc3
0.259124	FC(F)(F)c1nc(ncc1C(=O)Nc2cc(ccc2)CC)Nc3ccccc3
0.259124	FC(F)(F)c1nc(ncc1C(=O)Nc2cc(ccc2)CC)Nc3ccccc3
0.259124	FC(F)(F)c1nc(ncc1C(=O)Nc2cc(ccc2)CC)Nc3ccccc3
0.259124	FC(F)(F)c1nc(ncc1C(=O)Nc2cc(ccc2)CC)Nc3ccccc3
0.259124	FC(F)(F)c1nc(ncc1C(=O)Nc2cc(ccc2)CC)Nc3ccccc3
0.258865	S(=O)(=O)(Nc1cc(NC(=O)c2cc(ccc2)CSc3c(cc(cc3)C)C)ccc1)CCC
0.258621	Clc1cc(ccc1)COc2cc(c(NC(=O)c3ccc(NS(=O)(=O)c4ccc(cc4)C(=O)C)cc3)cc2)C
0.258621	Clc1cc(ccc1)COc2cc(c(NC(=O)c3ccc(NS(=O)(=O)c4ccc(cc4)C(=O)C)cc3)cc2)C
0.258621	Clc1cc(ccc1)COc2cc(c(NC(=O)c3ccc(NS(=O)(=O)c4ccc(cc4)C(=O)C)cc3)cc2)C
0.258621	Clc1cc(ccc1)COc2cc(c(NC(=O)c3ccc(NS(=O)(=O)c4ccc(cc4)C(=O)C)cc3)cc2)C
0.258462	O=C(N1CCN(CC=2ON=C(N2)Cc3ccccc3)CC1)c4c(O)cc(NC(=O)Cc5c(cccc5)C)cc4
0.258462	O=C(N1CCN(CC=2ON=C(N2)Cc3ccccc3)CC1)c4c(O)cc(NC(=O)Cc5c(cccc5)C)cc4
0.258462	O=C(N1CCN(CC=2ON=C(N2)Cc3ccccc3)CC1)c4c(O)cc(NC(=O)Cc5c(cccc5)C)cc4
0.258462	O=C(N1CCN(CC=2ON=C(N2)Cc3ccccc3)CC1)c4c(O)cc(NC(=O)Cc5c(cccc5)C)cc4
0.258462	O=C(N1CCN(CC=2ON=C(N2)Cc3ccccc3)CC1)c4c(O)cc(NC(=O)Cc5c(cccc5)C)cc4
0.258462	O=C(N1CCN(CC=2ON=C(N2)Cc3ccccc3)CC1)c4c(O)cc(NC(=O)Cc5c(cccc5)C)cc4
0.258462	O=C(N1CCN(CC=2ON=C(N2)Cc3ccccc3)CC1)c4c(O)cc(NC(=O)Cc5c(cccc5)C)cc4
0.258462	O=C(N1CCN(CC=2ON=C(N2)Cc3ccccc3)CC1)c4c(O)cc(NC(=O)Cc5c(cccc5)C)cc4
0.258462	O=C(N1CCN(CC=2ON=C(N2)Cc3ccccc3)CC1)c4c(O)cc(NC(=O)Cc5c(cccc5)C)cc4
0.258462	O=C(N1CCN(CC=2ON=C(N2)Cc3ccccc3)CC1)c4c(O)cc(NC(=O)Cc5c(cccc5)C)cc4
0.257692	O=C(N(C=1N=NNN1)C)c2cc(Nc3nc(ccn3)C)ccc2
0.257692	O=C(N(C=1N=NNN1)C)c2cc(Nc3nc(ccn3)C)ccc2
0.257692	O=C(N(C=1N=NNN1)C)c2cc(Nc3nc(ccn3)C)ccc2
0.257329	O=C(NCC1c2c(OC1)cccc2)c3cc(NC(=O)Cc4ccncc4)c(cc3)C
0.257329	O=C(NCC1c2c(OC1)cccc2)c3cc(NC(=O)Cc4ccncc4)c(cc3)C
0.257329	O=C(NCC1c2c(OC1)cccc2)c3cc(NC(=O)Cc4ccncc4)c(cc3)C
0.257329	O=C(NCC1c2c(OC1)cccc2)c3cc(NC(=O)Cc4ccncc4)c(cc3)C
0.257329	O=C(NCC1c2c(OC1)cccc2)c3cc(NC(=O)Cc4ccncc4)c(cc3)C
0.257329	O=C(NCC1c2c(OC1)cccc2)c3cc(NC(=O)Cc4ccncc4)c(cc3)C
0.257329	O=C(NCC1c2c(OC1)cccc2)c3cc(NC(=O)Cc4ccncc4)c(cc3)C
0.257329	O=C(NCC1c2c(OC1)cccc2)c3cc(NC(=O)Cc4ccncc4)c(cc3)C
0.257329	O=C(NCC1c2c(OC1)cccc2)c3cc(NC(=O)Cc4ccncc4)c(cc3)C
0.257329	O=C(NCC1c2c(OC1)cccc2)c3cc(NC(=O)Cc4ccncc4)c(cc3)C
0.257028	FC(F)COc1ncc(cc1)C(=O)Nc2cc(ccc2)CC
0.257028	FC(F)COc1ncc(cc1)C(=O)Nc2cc(ccc2)CC
0.257028	FC(F)COc1ncc(cc1)C(=O)Nc2cc(ccc2)CC
0.257028	FC(F)COc1ncc(cc1)C(=O)Nc2cc(ccc2)CC
0.257028	FC(F)COc1ncc(cc1)C(=O)Nc2cc(ccc2)CC
0.257028	FC(F)COc1ncc(cc1)C(=O)Nc2cc(ccc2)CC
0.257028	FC(F)COc1ncc(cc1)C(=O)Nc2cc(ccc2)CC
0.257028	FC(F)COc1ncc(cc1)C(=O)Nc2cc(ccc2)CC
0.257028	FC(F)COc1ncc(cc1)C(=O)Nc2cc(ccc2)CC
0.257028	FC(F)COc1ncc(cc1)C(=O)Nc2cc(ccc2)CC
0.256944	S(=O)(=O)(N1CCN(CC1)C)c2cc(ccc2)C(=O)Nc3cc(OC)c(OC(C)C)cc3
0.256944	S(=O)(=O)(N1CCN(CC1)C)c2cc(ccc2)C(=O)Nc3cc(OC)c(OC(C)C)cc3
0.256944	S(=O)(=O)(N1CCN(CC1)C)c2cc(ccc2)C(=O)Nc3cc(OC)c(OC(C)C)cc3
0.256944	S(=O)(=O)(N1CCN(CC1)C)c2cc(ccc2)C(=O)Nc3cc(OC)c(OC(C)C)cc3
0.256944	S(=O)(=O)(N1CCN(CC1)C)c2cc(ccc2)C(=O)Nc3cc(OC)c(OC(C)C)cc3
0.256944	S(=O)(=O)(N1CCN(CC1)C)c2cc(ccc2)C(=O)Nc3cc(OC)c(OC(C)C)cc3
0.256944	S(=O)(=O)(N1CCN(CC1)C)c2cc(ccc2)C(=O)Nc3cc(OC)c(OC(C)C)cc3
0.256944	S(=O)(=O)(N1CCN(CC1)C)c2cc(ccc2)C(=O)Nc3cc(OC)c(OC(C)C)cc3
0.256944	S(=O)(=O)(N1CCN(CC1)C)c2cc(ccc2)C(=O)Nc3cc(OC)c(OC(C)C)cc3
0.256944	S(=O)(=O)(N1CCN(CC1)C)c2cc(ccc2)C(=O)Nc3cc(OC)c(OC(C)C)cc3
0.256849	S1N=C(N=C1NC(=O)c2cc(c(O)cc2)c3ccccc3)C=4C=NN(C4)C
0.256849	S1N=C(N=C1NC(=O)c2cc(c(O)cc2)c3ccccc3)C=4C=NN(C4)C
0.256849	S1N=C(N=C1NC(=O)c2cc(c(O)cc2)c3ccccc3)C=4C=NN(C4)C
0.256849	S1N=C(N=C1NC(=O)c2cc(c(O)cc2)c3ccccc3)C=4C=NN(C4)C
0.256849	S1N=C(N=C1NC(=O)c2cc(c(O)cc2)c3ccccc3)C=4C=NN(C4)C
0.256849	S1N=C(N=C1NC(=O)c2cc(c(O)cc2)c3ccccc3)C=4C=NN(C4)C
0.256522	O=C(Nc1cc(NC(=O)C=O)c(cc1)C)NCC
0.256522	O=C(Nc1cc(NC(=O)C=O)c(cc1)C)NCC
0.256522	O=C(Nc1cc(NC(=O)C=O)c(cc1)C)NCC
0.256522	O=C(Nc1cc(NC(=O)C=O)c(cc1)C)NCC
0.256522	O=C(Nc1cc(NC(=O)C=O)c(cc1)C)NCC
0.256522	O=C(Nc1cc(NC(=O)C=O)c(cc1)C)NCC
0.255663	S(=O)(=O)(c1cc(NC(=O)C=2SC(=NC2)c3cc(OC)ccc3)c(cc1)C)CC=C
0.255663	S(=O)(=O)(c1cc(NC(=O)C=2SC(=NC2)c3cc(OC)ccc3)c(cc1)C)CC=C
0.255663	S(=O)(=O)(c1cc(NC(=O)C=2SC(=NC2)c3cc(OC)ccc3)c(cc1)C)CC=C
0.255663	S(=O)(=O)(c1cc(NC(=O)C=2SC(=NC2)c3cc(OC)ccc3)c(cc1)C)CC=C
0.255663	S(=O)(=O)(c1cc(NC(=O)C=2SC(=NC2)c3cc(OC)ccc3)c(cc1)C)CC=C
0.255663	S(=O)(=O)(c1cc(NC(=O)C=2SC(=NC2)c3cc(OC)ccc3)c(cc1)C)CC=C
0.255663	S(=O)(=O)(c1cc(NC(=O)C=2SC(=NC2)c3cc(OC)ccc3)c(cc1)C)CC=C
0.255663	S(=O)(=O)(c1cc(NC(=O)C=2SC(=NC2)c3cc(OC)ccc3)c(cc1)C)CC=C
0.255663	S(=O)(=O)(c1cc(NC(=O)C=2SC(=NC2)c3cc(OC)ccc3)c(cc1)C)CC=C
0.255663	S(=O)(=O)(c1cc(NC(=O)C=2SC(=NC2)c3cc(OC)ccc3)c(cc1)C)CC=C
0.255521	S1C(=NN=C1c2c(ccc(F)c2)C)NC(=O)c3cc(OCC)c(OCc4cnccc4)cc3
0.255521	S1C(=NN=C1c2c(ccc(F)c2)C)NC(=O)c3cc(OCC)c(OCc4cnccc4)cc3
0.255521	S1C(=NN=C1c2c(ccc(F)c2)C)NC(=O)c3cc(OCC)c(OCc4cnccc4)cc3
0.255521	S1C(=NN=C1c2c(ccc(F)c2)C)NC(=O)c3cc(OCC)c(OCc4cnccc4)cc3
0.255521	S1C(=NN=C1c2c(ccc(F)c2)C)NC(=O)c3cc(OCC)c(OCc4cnccc4)cc3
0.255521	S1C(=NN=C1c2c(ccc(F)c2)C)NC(=O)c3cc(OCC)c(OCc4cnccc4)cc3
0.255521	S1C(=NN=C1c2c(ccc(F)c2)C)NC(=O)c3cc(OCC)c(OCc4cnccc4)cc3
0.255521	S1C(=NN=C1c2c(ccc(F)c2)C)NC(=O)c3cc(OCC)c(OCc4cnccc4)cc3
0.255521	S1C(=NN=C1c2c(ccc(F)c2)C)NC(=O)c3cc(OCC)c(OCc4cnccc4)cc3
0.255521	S1C(=NN=C1c2c(ccc(F)c2)C)NC(=O)c3cc(OCC)c(OCc4cnccc4)cc3
0.255319	O=C(NC1CCN(Cc2c(cccc2)C)CC1)c3nc(ncc3)N4CCCCC4
0.255319	O=C(NC1CCN(Cc2c(cccc2)C)CC1)c3nc(ncc3)N4CCCCC4
0.255319	O=C(NC1CCN(Cc2c(cccc2)C)CC1)c3nc(ncc3)N4CCCCC4
0.255319	O=C(NC1CCN(Cc2c(cccc2)C)CC1)c3nc(ncc3)N4CCCCC4
0.255319	O=C(NC1CCN(Cc2c(cccc2)C)CC1)c3nc(ncc3)N4CCCCC4
0.255319	O=C(NC1CCN(Cc2c(cccc2)C)CC1)c3nc(ncc3)N4CCCCC4
0.255319	O=C(NC1CCN(Cc2c(cccc2)C)CC1)c3nc(ncc3)N4CCCCC4
0.255319	O=C(NC1CCN(Cc2c(cccc2)C)CC1)c3nc(ncc3)N4CCCCC4
0.255319	O=C(NC1CCN(Cc2c(cccc2)C)CC1)c3nc(ncc3)N4CCCCC4
0.255319	O=C(NC1CCN(Cc2c(cccc2)C)CC1)c3nc(ncc3)N4CCCCC4
0.255102	S1C(=NC(=C1)C)CN2CCN(C(=O)C(=O)Nc3cc(c(cc3)C)C(=O)C)CC2
0.255102	S1C(=NC(=C1)C)CN2CCN(C(=O)C(=O)Nc3cc(c(cc3)C)C(=O)C)CC2
0.255102	S1C(=NC(=C1)C)CN2CCN(C(=O)C(=O)Nc3cc(c(cc3)C)C(=O)C)CC2
0.255102	S1C(=NC(=C1)C)CN2CCN(C(=O)C(=O)Nc3cc(c(cc3)C)C(=O)C)CC2
0.254753	O=C(N)c1cc(c(NC(=O)C=2OC(=CC2)COCC)cc1)C
0.254753	O=C(N)c1cc(c(NC(=O)C=2OC(=CC2)COCC)cc1)C
0.254753	O=C(N)c1cc(c(NC(=O)C=2OC(=CC2)COCC)cc1)C
0.254753	O=C(N)c1cc(c(NC(=O)C=2OC(=CC2)COCC)cc1)C
0.254753	O=C(N)c1cc(c(NC(=O)C=2OC(=CC2)COCC)cc1)C
0.254753	O=C(N)c1cc(c(NC(=O)C=2OC(=CC2)COCC)cc1)C
0.254753	O=C(N)c1cc(c(NC(=O)C=2OC(=CC2)COCC)cc1)C
0.254753	O=C(N)c1cc(c(NC(=O)C=2OC(=CC2)COCC)cc1)C
0.254753	O=C(N)c1cc(c(NC(=O)C=2OC(=CC2)COCC)cc1)C
0.254753	O=C(N)c1cc(c(NC(=O)C=2OC(=CC2)COCC)cc1)C
0.25448	Brc1cnc(N2CCN(CC2)C)c(NC(=O)c3ccc(Oc4ncc(Br)cc4)cc3)c1
0.254464	O=Cc1cc(Nc2nc(ccn2)C)ccc1
0.254464	O=Cc1cc(Nc2nc(ccn2)C)ccc1
0.254464	O=Cc1cc(Nc2nc(ccn2)C)ccc1
0.254464	O=Cc1cc(Nc2nc(ccn2)C)ccc1
0.254464	O=Cc1cc(Nc2nc(ccn2)C)ccc1
0.254464	O=Cc1cc(Nc2nc(ccn2)C)ccc1
0.254464	O=Cc1cc(Nc2nc(ccn2)C)ccc1
0.254464	O=Cc1cc(Nc2nc(ccn2)C)ccc1
0.254464	O=Cc1cc(Nc2nc(ccn2)C)ccc1
0.254464	O=Cc1cc(Nc2nc(ccn2)C)ccc1
0.254386	Fc1c(cccc1)C(=O)Nc2c(ccc(c2)C=3ON=C(N3)C=4N=COC4c5cc(ccc5)C(F)(F)F)C
0.254386	Fc1c(cccc1)C(=O)Nc2c(ccc(c2)C=3ON=C(N3)C=4N=COC4c5cc(ccc5)C(F)(F)F)C
0.254386	Fc1c(cccc1)C(=O)Nc2c(ccc(c2)C=3ON=C(N3)C=4N=COC4c5cc(ccc5)C(F)(F)F)C
0.254386	Fc1c(cccc1)C(=O)Nc2c(ccc(c2)C=3ON=C(N3)C=4N=COC4c5cc(ccc5)C(F)(F)F)C
0.254386	Fc1c(cccc1)C(=O)Nc2c(ccc(c2)C=3ON=C(N3)C=4N=COC4c5cc(ccc5)C(F)(F)F)C
0.254386	Fc1c(cccc1)C(=O)Nc2c(ccc(c2)C=3ON=C(N3)C=4N=COC4c5cc(ccc5)C(F)(F)F)C
0.254386	Fc1c(cccc1)C(=O)Nc2c(ccc(c2)C=3ON=C(N3)C=4N=COC4c5cc(ccc5)C(F)(F)F)C
0.254386	Fc1c(cccc1)C(=O)Nc2c(ccc(c2)C=3ON=C(N3)C=4N=COC4c5cc(ccc5)C(F)(F)F)C
0.254386	Fc1c(cccc1)C(=O)Nc2c(ccc(c2)C=3ON=C(N3)C=4N=COC4c5cc(ccc5)C(F)(F)F)C
0.254386	Fc1c(cccc1)C(=O)Nc2c(ccc(c2)C=3ON=C(N3)C=4N=COC4c5cc(ccc5)C(F)(F)F)C
0.254237	O=C(Nc1cnc(Oc2c(C#N)cccc2)cc1)c3cc(c(O)cc3)c4ccccc4
0.254019	O=C(OC(C)(C)C)NCC=1N(C(=C(C(=O)Nc2c(ccc(c3ccncc3)c2)C)C1)C)C
0.253731	O=C(NCCCOc1c(c(ccc1)C)C)c2cc(Nc3ncccn3)ccc2
0.253731	O=C(NCCCOc1c(c(ccc1)C)C)c2cc(Nc3ncccn3)ccc2
0.253731	O=C(NCCCOc1c(c(ccc1)C)C)c2cc(Nc3ncccn3)ccc2
0.253731	O=C(NCCCOc1c(c(ccc1)C)C)c2cc(Nc3ncccn3)ccc2
0.253731	O=C(NCCCOc1c(c(ccc1)C)C)c2cc(Nc3ncccn3)ccc2
0.253731	O=C(NCCCOc1c(c(ccc1)C)C)c2cc(Nc3ncccn3)ccc2
0.253731	O=C(NCCCOc1c(c(ccc1)C)C)c2cc(Nc3ncccn3)ccc2
0.253731	O=C(NCCCOc1c(c(ccc1)C)C)c2cc(Nc3ncccn3)ccc2
0.253731	O=C(NCCCOc1c(c(ccc1)C)C)c2cc(Nc3ncccn3)ccc2
0.253731	O=C(NCCCOc1c(c(ccc1)C)C)c2cc(Nc3ncccn3)ccc2
0.253731	S1C(=NC(c2ccc(cc2)CNC(=O)c3c(cc(F)cc3)C)=C1)C
0.253731	S1C(=NC(c2ccc(cc2)CNC(=O)c3c(cc(F)cc3)C)=C1)C
0.253571	O=C(NC1CCN(Cc2c(cccc2)C)CC1)c3cc(Oc4ncccc4)ccc3
0.253571	O=C(NC1CCN(Cc2c(cccc2)C)CC1)c3cc(Oc4ncccc4)ccc3
0.253571	O=C(NC1CCN(Cc2c(cccc2)C)CC1)c3cc(Oc4ncccc4)ccc3
0.253571	O=C(NC1CCN(Cc2c(cccc2)C)CC1)c3cc(Oc4ncccc4)ccc3
0.253571	O=C(NC1CCN(Cc2c(cccc2)C)CC1)c3cc(Oc4ncccc4)ccc3
0.253571	O=C(NC1CCN(Cc2c(cccc2)C)CC1)c3cc(Oc4ncccc4)ccc3
0.253571	O=C(NC1CCN(Cc2c(cccc2)C)CC1)c3cc(Oc4ncccc4)ccc3
0.253571	O=C(NC1CCN(Cc2c(cccc2)C)CC1)c3cc(Oc4ncccc4)ccc3
0.253571	O=C(NC1CCN(Cc2c(cccc2)C)CC1)c3cc(Oc4ncccc4)ccc3
0.253571	O=C(NC1CCN(Cc2c(cccc2)C)CC1)c3cc(Oc4ncccc4)ccc3
0.253521	O=C(Nc1cc(ccc1)CO)c2ccccc2
0.253521	O=C(Nc1cc(ccc1)CO)c2ccccc2
0.253521	O=C(Nc1cc(ccc1)CO)c2ccccc2
0.253521	O=C(Nc1cc(ccc1)CO)c2ccccc2
0.253521	O=C(Nc1cc(ccc1)CO)c2ccccc2
0.253521	O=C(Nc1cc(ccc1)CO)c2ccccc2
0.253521	O=C(Nc1cc(ccc1)CO)c2ccccc2
0.253521	O=C(Nc1cc(ccc1)CO)c2ccccc2
0.253521	O=C(Nc1cc(ccc1)CO)c2ccccc2
0.253521	O=C(Nc1cc(ccc1)CO)c2ccccc2
0.253521	Clc1cc(ccc1)COc2cc(c(NC(=O)c3cc(c(F)cc3)C=O)cc2)C
0.253521	Clc1cc(ccc1)COc2cc(c(NC(=O)c3cc(c(F)cc3)C=O)cc2)C
0.253521	Clc1cc(ccc1)COc2cc(c(NC(=O)c3cc(c(F)cc3)C=O)cc2)C
0.253521	Clc1cc(ccc1)COc2cc(c(NC(=O)c3cc(c(F)cc3)C=O)cc2)C
0.253521	Clc1cc(ccc1)COc2cc(c(NC(=O)c3cc(c(F)cc3)C=O)cc2)C
0.253521	Clc1cc(ccc1)COc2cc(c(NC(=O)c3cc(c(F)cc3)C=O)cc2)C
0.253521	Clc1cc(ccc1)COc2cc(c(NC(=O)c3cc(c(F)cc3)C=O)cc2)C
0.253521	Clc1cc(ccc1)COc2cc(c(NC(=O)c3cc(c(F)cc3)C=O)cc2)C
0.253521	Clc1cc(ccc1)COc2cc(c(NC(=O)c3cc(c(F)cc3)C=O)cc2)C
0.253521	Clc1cc(ccc1)COc2cc(c(NC(=O)c3cc(c(F)cc3)C=O)cc2)C
0.253521	Brc1c(ccc([N+]([O-])=O)c1)C(=O)Nc2c(cccc2)Cc3cnccc3
0.253521	Brc1c(ccc([N+]([O-])=O)c1)C(=O)Nc2c(cccc2)Cc3cnccc3
0.253425	Brc1ccc(S(=O)(=O)Nc2cc(ccc2)C(=O)NC3CCN(Cc4c(cccc4)C)CC3)cc1
0.253425	Brc1ccc(S(=O)(=O)Nc2cc(ccc2)C(=O)NC3CCN(Cc4c(cccc4)C)CC3)cc1
0.253425	Brc1ccc(S(=O)(=O)Nc2cc(ccc2)C(=O)NC3CCN(Cc4c(cccc4)C)CC3)cc1
0.253289	S(=O)(=O)(c1cc(NC(=O)c2c(nccc2)Nc3cc(ccc3)C(F)(F)F)c(O)cc1)C
0.253247	O=C1N(C(=O)c2c1cc(cc2)C(=O)Nc3c(OC)ncc(c3)C)Cc4ccccc4
0.253247	O=C1N(C(=O)c2c1cc(cc2)C(=O)Nc3c(OC)ncc(c3)C)Cc4ccccc4
0.253247	O=C1N(C(=O)c2c1cc(cc2)C(=O)Nc3c(OC)ncc(c3)C)Cc4ccccc4
0.253247	O=C1N(C(=O)c2c1cc(cc2)C(=O)Nc3c(OC)ncc(c3)C)Cc4ccccc4
0.253247	O=C1N(C(=O)c2c1cc(cc2)C(=O)Nc3c(OC)ncc(c3)C)Cc4ccccc4
0.253247	O=C1N(C(=O)c2c1cc(cc2)C(=O)Nc3c(OC)ncc(c3)C)Cc4ccccc4
0.253247	O=C1N(C(=O)c2c1cc(cc2)C(=O)Nc3c(OC)ncc(c3)C)Cc4ccccc4
0.253247	O=C1N(C(=O)c2c1cc(cc2)C(=O)Nc3c(OC)ncc(c3)C)Cc4ccccc4
0.253247	O=C1N(C(=O)c2c1cc(cc2)C(=O)Nc3c(OC)ncc(c3)C)Cc4ccccc4
0.253247	O=C1N(C(=O)c2c1cc(cc2)C(=O)Nc3c(OC)ncc(c3)C)Cc4ccccc4
0.252669	O=C(N1CCC(N)(CC1)CCC)C(=O)Nc2c(ccc(c3ccncc3)c2)C
0.252669	O=C(N1CCC(N)(CC1)CCC)C(=O)Nc2c(ccc(c3ccncc3)c2)C
0.252669	O=C(N1CCC(N)(CC1)CCC)C(=O)Nc2c(ccc(c3ccncc3)c2)C
0.252669	O=C(N1CCC(N)(CC1)CCC)C(=O)Nc2c(ccc(c3ccncc3)c2)C
0.252669	O=C(N1CCC(N)(CC1)CCC)C(=O)Nc2c(ccc(c3ccncc3)c2)C
0.252669	O=C(N1CCC(N)(CC1)CCC)C(=O)Nc2c(ccc(c3ccncc3)c2)C
0.252669	O=C(N1CCC(N)(CC1)CCC)C(=O)Nc2c(ccc(c3ccncc3)c2)C
0.252669	O=C(N1CCC(N)(CC1)CCC)C(=O)Nc2c(ccc(c3ccncc3)c2)C
0.252669	O=C(N1CCC(N)(CC1)CCC)C(=O)Nc2c(ccc(c3ccncc3)c2)C
0.252669	O=C(N1CCC(N)(CC1)CCC)C(=O)Nc2c(ccc(c3ccncc3)c2)C
0.252632	Clc1cc(NC(=O)c2cc(Oc3ncccc3)ccc2)c(N4CCCC4)cc1
0.252632	Clc1cc(NC(=O)c2cc(Oc3ncccc3)ccc2)c(N4CCCC4)cc1
0.252632	Clc1cc(NC(=O)c2cc(Oc3ncccc3)ccc2)c(N4CCCC4)cc1
0.252632	Clc1cc(NC(=O)c2cc(Oc3ncccc3)ccc2)c(N4CCCC4)cc1
0.252632	Clc1cc(NC(=O)c2cc(Oc3ncccc3)ccc2)c(N4CCCC4)cc1
0.252632	Clc1cc(NC(=O)c2cc(Oc3ncccc3)ccc2)c(N4CCCC4)cc1
0.252632	Clc1cc(NC(=O)c2cc(Oc3ncccc3)ccc2)c(N4CCCC4)cc1
0.252632	Clc1cc(NC(=O)c2cc(Oc3ncccc3)ccc2)c(N4CCCC4)cc1
0.252632	Clc1cc(NC(=O)c2cc(Oc3ncccc3)ccc2)c(N4CCCC4)cc1
0.252632	Clc1cc(NC(=O)c2cc(Oc3ncccc3)ccc2)c(N4CCCC4)cc1
0.252525	O=C(N(C)C)Nc1c(cc(cc1)C)C(=O)NCC2(CCN(Cc3ccccc3)CC2)CC
0.252525	O=C(N(C)C)Nc1c(cc(cc1)C)C(=O)NCC2(CCN(Cc3ccccc3)CC2)CC
0.252308	FC(F)(F)c1c(ccc(NC(=O)C=2C(=NN(c3ccccc3)C2)c4cnccc4)c1)C(C)C
0.252308	FC(F)(F)c1c(ccc(NC(=O)C=2C(=NN(c3ccccc3)C2)c4cnccc4)c1)C(C)C
0.252308	FC(F)(F)c1c(ccc(NC(=O)C=2C(=NN(c3ccccc3)C2)c4cnccc4)c1)C(C)C
0.252308	FC(F)(F)c1c(ccc(NC(=O)C=2C(=NN(c3ccccc3)C2)c4cnccc4)c1)C(C)C
0.252308	FC(F)(F)c1c(ccc(NC(=O)C=2C(=NN(c3ccccc3)C2)c4cnccc4)c1)C(C)C
0.252308	FC(F)(F)c1c(ccc(NC(=O)C=2C(=NN(c3ccccc3)C2)c4cnccc4)c1)C(C)C
0.252308	FC(F)(F)c1c(ccc(NC(=O)C=2C(=NN(c3ccccc3)C2)c4cnccc4)c1)C(C)C
0.252308	FC(F)(F)c1c(ccc(NC(=O)C=2C(=NN(c3ccccc3)C2)c4cnccc4)c1)C(C)C
0.252308	FC(F)(F)c1c(ccc(NC(=O)C=2C(=NN(c3ccccc3)C2)c4cnccc4)c1)C(C)C
0.252308	FC(F)(F)c1c(ccc(NC(=O)C=2C(=NN(c3ccccc3)C2)c4cnccc4)c1)C(C)C
0.25228	Clc1cc(NC(=O)CSC2=NN=C(N2c3ccc(Cl)cc3)c4cnccc4)c(N5CCN(CC5)CC)cc1
0.251852	O=C(NCC)c1nccc(NC(=O)c2cc(C#N)c(cc2)CC)c1
0.251852	O=C(NCC)c1nccc(NC(=O)c2cc(C#N)c(cc2)CC)c1
0.251852	O=C(NCC)c1nccc(NC(=O)c2cc(C#N)c(cc2)CC)c1
0.251852	O=C(NCC)c1nccc(NC(=O)c2cc(C#N)c(cc2)CC)c1
0.251852	O=C(NCC)c1nccc(NC(=O)c2cc(C#N)c(cc2)CC)c1
0.251852	O=C(NCC)c1nccc(NC(=O)c2cc(C#N)c(cc2)CC)c1
0.251852	O=C(NCC)c1nccc(NC(=O)c2cc(C#N)c(cc2)CC)c1
0.251852	O=C(NCC)c1nccc(NC(=O)c2cc(C#N)c(cc2)CC)c1
0.251852	O=C(NCC)c1nccc(NC(=O)c2cc(C#N)c(cc2)CC)c1
0.251852	O=C(NCC)c1nccc(NC(=O)c2cc(C#N)c(cc2)CC)c1
0.251825	O=C(NC)c1cc(NC(=O)C(=O)NCC2(CCN(Cc3ccccc3)CC2)CC)ccc1
0.251825	O=C(NC)c1cc(NC(=O)C(=O)NCC2(CCN(Cc3ccccc3)CC2)CC)ccc1
0.251825	O=C(NC)c1cc(NC(=O)C(=O)NCC2(CCN(Cc3ccccc3)CC2)CC)ccc1
0.251825	O=C(NC)c1cc(NC(=O)C(=O)NCC2(CCN(Cc3ccccc3)CC2)CC)ccc1
0.251825	O=C(NC)c1cc(NC(=O)C(=O)NCC2(CCN(Cc3ccccc3)CC2)CC)ccc1
0.251825	O=C(NC)c1cc(NC(=O)C(=O)NCC2(CCN(Cc3ccccc3)CC2)CC)ccc1
0.251825	O=C(NC)c1cc(NC(=O)C(=O)NCC2(CCN(Cc3ccccc3)CC2)CC)ccc1
0.251825	O=C(NC)c1cc(NC(=O)C(=O)NCC2(CCN(Cc3ccccc3)CC2)CC)ccc1
0.251825	O=C(NC)c1cc(NC(=O)C(=O)NCC2(CCN(Cc3ccccc3)CC2)CC)ccc1
0.251825	O=C(NC)c1cc(NC(=O)C(=O)NCC2(CCN(Cc3ccccc3)CC2)CC)ccc1
0.251799	S1C(=NC(c2cc(F)c(OC)cc2)=C1)NC(=O)c3ccc(cc3)C(=O)NCC=C
0.251799	S1C(=NC(c2cc(F)c(OC)cc2)=C1)NC(=O)c3ccc(cc3)C(=O)NCC=C
0.251748	Clc1cc(NC(=O)C=2C=NN(C2)Cc3ccccc3)c(cc1)C=4N=NNN4
0.251748	Clc1cc(NC(=O)C=2C=NN(C2)Cc3ccccc3)c(cc1)C=4N=NNN4
0.251748	Clc1cc(NC(=O)C=2C=NN(C2)Cc3ccccc3)c(cc1)C=4N=NNN4
0.251748	Clc1cc(NC(=O)C=2C=NN(C2)Cc3ccccc3)c(cc1)C=4N=NNN4
0.251748	Clc1cc(NC(=O)C=2C=NN(C2)Cc3ccccc3)c(cc1)C=4N=NNN4
0.251748	Clc1cc(NC(=O)C=2C=NN(C2)Cc3ccccc3)c(cc1)C=4N=NNN4
0.251748	Clc1cc(NC(=O)C=2C=NN(C2)Cc3ccccc3)c(cc1)C=4N=NNN4
0.251748	Clc1cc(NC(=O)C=2C=NN(C2)Cc3ccccc3)c(cc1)C=4N=NNN4
0.251748	Clc1cc(NC(=O)C=2C=NN(C2)Cc3ccccc3)c(cc1)C=4N=NNN4
0.251748	Clc1cc(NC(=O)C=2C=NN(C2)Cc3ccccc3)c(cc1)C=4N=NNN4
0.251678	O=C(NCc1cnc(Oc2c(ccc(c2)C)C)cc1)c3cc(c(O)cc3)c4ccccc4
0.251678	O=C(NCc1cnc(Oc2c(ccc(c2)C)C)cc1)c3cc(c(O)cc3)c4ccccc4
0.251678	O=C(NCc1cnc(Oc2c(ccc(c2)C)C)cc1)c3cc(c(O)cc3)c4ccccc4
0.251634	S1C(=NC(=C1)C)CN2CCN(C(=O)C(=O)Nc3cc(ccc3)C(=O)NCc4ncccc4)CC2
0.251634	S1C(=NC(=C1)C)CN2CCN(C(=O)C(=O)Nc3cc(ccc3)C(=O)NCc4ncccc4)CC2
0.251634	S1C(=NC(=C1)C)CN2CCN(C(=O)C(=O)Nc3cc(ccc3)C(=O)NCc4ncccc4)CC2
0.251634	S1C(=NC(=C1)C)CN2CCN(C(=O)C(=O)Nc3cc(ccc3)C(=O)NCc4ncccc4)CC2
0.251634	S1C(=NC(=C1)C)CN2CCN(C(=O)C(=O)Nc3cc(ccc3)C(=O)NCc4ncccc4)CC2
0.251634	S1C(=NC(=C1)C)CN2CCN(C(=O)C(=O)Nc3cc(ccc3)C(=O)NCc4ncccc4)CC2
0.251634	S1C(=NC(=C1)C)CN2CCN(C(=O)C(=O)Nc3cc(ccc3)C(=O)NCc4ncccc4)CC2
0.251634	S1C(=NC(=C1)C)CN2CCN(C(=O)C(=O)Nc3cc(ccc3)C(=O)NCc4ncccc4)CC2
0.251634	S1C(=NC(=C1)C)CN2CCN(C(=O)C(=O)Nc3cc(ccc3)C(=O)NCc4ncccc4)CC2
0.251634	S1C(=NC(=C1)C)CN2CCN(C(=O)C(=O)Nc3cc(ccc3)C(=O)NCc4ncccc4)CC2
0.250871	Clc1c(c2nc(NC(=O)CNC(=O)C3=CSC=C3)ccc2)ccc(F)c1
0.250871	Clc1c(c2nc(NC(=O)CNC(=O)C3=CSC=C3)ccc2)ccc(F)c1
0.250871	Clc1c(c2nc(NC(=O)CNC(=O)C3=CSC=C3)ccc2)ccc(F)c1
0.250871	Clc1c(c2nc(NC(=O)CNC(=O)C3=CSC=C3)ccc2)ccc(F)c1
0.250871	Clc1c(c2nc(NC(=O)CNC(=O)C3=CSC=C3)ccc2)ccc(F)c1
0.250871	Clc1c(c2nc(NC(=O)CNC(=O)C3=CSC=C3)ccc2)ccc(F)c1
0.250871	Clc1c(c2nc(NC(=O)CNC(=O)C3=CSC=C3)ccc2)ccc(F)c1
0.250871	Clc1c(c2nc(NC(=O)CNC(=O)C3=CSC=C3)ccc2)ccc(F)c1
0.250871	Clc1c(c2nc(NC(=O)CNC(=O)C3=CSC=C3)ccc2)ccc(F)c1
0.250871	Clc1cc(c(Oc2c(cc(F)cc2)CN(C=O)Cc3cc(NC(=O)c4ccc(F)cc4)ccc3)cc1)C
0.250871	Clc1cc(c(Oc2c(cc(F)cc2)CN(C=O)Cc3cc(NC(=O)c4ccc(F)cc4)ccc3)cc1)C
0.250871	Clc1cc(c(Oc2c(cc(F)cc2)CN(C=O)Cc3cc(NC(=O)c4ccc(F)cc4)ccc3)cc1)C
0.250871	Clc1cc(c(Oc2c(cc(F)cc2)CN(C=O)Cc3cc(NC(=O)c4ccc(F)cc4)ccc3)cc1)C
0.250871	Clc1cc(c(Oc2c(cc(F)cc2)CN(C=O)Cc3cc(NC(=O)c4ccc(F)cc4)ccc3)cc1)C
0.250871	Clc1cc(c(Oc2c(cc(F)cc2)CN(C=O)Cc3cc(NC(=O)c4ccc(F)cc4)ccc3)cc1)C
0.250871	Clc1cc(c(Oc2c(cc(F)cc2)CN(C=O)Cc3cc(NC(=O)c4ccc(F)cc4)ccc3)cc1)C
0.250871	Clc1cc(c(Oc2c(cc(F)cc2)CN(C=O)Cc3cc(NC(=O)c4ccc(F)cc4)ccc3)cc1)C
0.250871	Clc1cc(c(Oc2c(cc(F)cc2)CN(C=O)Cc3cc(NC(=O)c4ccc(F)cc4)ccc3)cc1)C
0.250871	Clc1cc(c(Oc2c(cc(F)cc2)CN(C=O)Cc3cc(NC(=O)c4ccc(F)cc4)ccc3)cc1)C
0.250825	S(=O)(=O)(Nc1cc(OC)c(NC(=O)c2cnccc2)cc1)CC(OC)C3CCCCC3
0.250825	S(=O)(=O)(Nc1cc(OC)c(NC(=O)c2cnccc2)cc1)CC(OC)C3CCCCC3
0.250825	S(=O)(=O)(Nc1cc(OC)c(NC(=O)c2cnccc2)cc1)CC(OC)C3CCCCC3
0.250825	S(=O)(=O)(Nc1cc(OC)c(NC(=O)c2cnccc2)cc1)CC(OC)C3CCCCC3
0.250825	S(=O)(=O)(Nc1cc(OC)c(NC(=O)c2cnccc2)cc1)CC(OC)C3CCCCC3
0.250825	S(=O)(=O)(Nc1cc(OC)c(NC(=O)c2cnccc2)cc1)CC(OC)C3CCCCC3
0.250825	S(=O)(=O)(Nc1cc(OC)c(NC(=O)c2cnccc2)cc1)CC(OC)C3CCCCC3
0.250825	S(=O)(=O)(Nc1cc(OC)c(NC(=O)c2cnccc2)cc1)CC(OC)C3CCCCC3
0.250825	S(=O)(=O)(Nc1cc(OC)c(NC(=O)c2cnccc2)cc1)CC(OC)C3CCCCC3
0.250825	S(=O)(=O)(Nc1cc(OC)c(NC(=O)c2cnccc2)cc1)CC(OC)C3CCCCC3
0.250825	Clc1c(S(=O)(=O)NC(C)(C)C)cc(cc1)C(=O)Nc2c(cccc2)Cc3cnccc3
0.250825	Clc1c(S(=O)(=O)NC(C)(C)C)cc(cc1)C(=O)Nc2c(cccc2)Cc3cnccc3
0.250804	S1C(=NN=C1c2c(ccc(F)c2)C)NC(=O)C=3C(=NNC3)c4cnccc4
0.250804	S1C(=NN=C1c2c(ccc(F)c2)C)NC(=O)C=3C(=NNC3)c4cnccc4
0.250804	S(c1ncccc1C(=O)NCC2(CCN(Cc3ccccc3)CC2)CC)c4c(ccc(c4)C)C
0.250804	S(c1ncccc1C(=O)NCC2(CCN(Cc3ccccc3)CC2)CC)c4c(ccc(c4)C)C
0.250804	S1C(=NN=C1c2c(ccc(F)c2)C)NC(=O)C=3C(=NNC3)c4cnccc4
0.25	O=C(Nc1c(ccc(c1)C=2OC=C(N2)C)C)C(=O)N
0.25	O=C(Nc1c(ccc(c1)C=2OC=C(N2)C)C)C(=O)N
0.25	O=C(Nc1c(ccc(c1)C=2OC=C(N2)C)C)C(=O)N
0.25	O=C(Nc1c(ccc(c1)C=2OC=C(N2)C)C)C(=O)N
0.25	O=C(Nc1c(ccc(c1)C=2OC=C(N2)C)C)C(=O)N
0.25	O=C(Nc1c(ccc(c1)C=2OC=C(N2)C)C)C(=O)N
0.25	O=C(Nc1c(ccc(c1)C=2OC=C(N2)C)C)C(=O)N
0.25	O=C(Nc1c(ccc(c1)C=2OC=C(N2)C)C)C(=O)N
0.25	O=C(Nc1c(ccc(c1)C=2OC=C(N2)C)C)C(=O)N
0.25	O=C(Nc1c(ccc(c1)C=2OC=C(N2)C)C)C(=O)N
0.25	O=C(NC(C)C)c1c(ccc(NC(=O)C(Oc2ccc(c3ccccc3)cc2)C)c1)C
0.25	Clc1ccc(N2C(SCC(=O)Nc3c(cccc3)C(=O)Nc4cc(ccc4)C(F)(F)F)=NN=C2c5cnccc5)cc1
0.25	Clc1ccc(N2C(SCC(=O)Nc3c(cccc3)C(=O)Nc4cc(ccc4)C(F)(F)F)=NN=C2c5cnccc5)cc1
0.25	Clc1ccc(N2C(SCC(=O)Nc3c(cccc3)C(=O)Nc4cc(ccc4)C(F)(F)F)=NN=C2c5cnccc5)cc1
0.25	Clc1ccc(N2C(SCC(=O)Nc3c(cccc3)C(=O)Nc4cc(ccc4)C(F)(F)F)=NN=C2c5cnccc5)cc1
0.25	Clc1ccc(N2C(SCC(=O)Nc3c(cccc3)C(=O)Nc4cc(ccc4)C(F)(F)F)=NN=C2c5cnccc5)cc1
0.25	Clc1c(ccc(Nc2nc(OCC)ccn2)c1)C3CC3
0.25	Clc1c(ccc(Nc2nc(OCC)ccn2)c1)C3CC3
0.25	Clc1c(ccc(Nc2nc(OCC)ccn2)c1)C3CC3
0.25	Clc1c(ccc(Nc2nc(OCC)ccn2)c1)C3CC3
0.25	Clc1c(ccc(Nc2nc(OCC)ccn2)c1)C3CC3
0.25	Clc1c(ccc(Nc2nc(OCC)ccn2)c1)C3CC3
0.25	Clc1c(ccc(Nc2nc(OCC)ccn2)c1)C3CC3
0.25	Clc1c(ccc(Nc2nc(OCC)ccn2)c1)C3CC3
0.25	Clc1c(ccc(Nc2nc(OCC)ccn2)c1)C3CC3
0.25	Clc1c(ccc(Nc2nc(OCC)ccn2)c1)C3CC3
0.25	S1C(c2c(F)cc(NC(=O)c3cc(NC(=O)NC)ccc3)cc2)=CC=C1
0.25	S1C(c2c(F)cc(NC(=O)c3cc(NC(=O)NC)ccc3)cc2)=CC=C1
0.25	S1C(c2c(F)cc(NC(=O)c3cc(NC(=O)NC)ccc3)cc2)=CC=C1
0.25	S1C(c2c(F)cc(NC(=O)c3cc(NC(=O)NC)ccc3)cc2)=CC=C1
0.25	S1C(c2c(F)cc(NC(=O)c3cc(NC(=O)NC)ccc3)cc2)=CC=C1
0.25	S1C(c2c(F)cc(NC(=O)c3cc(NC(=O)NC)ccc3)cc2)=CC=C1
0.25	S1C(c2c(F)cc(NC(=O)c3cc(NC(=O)NC)ccc3)cc2)=CC=C1
0.25	S1C(c2c(F)cc(NC(=O)c3cc(NC(=O)NC)ccc3)cc2)=CC=C1
0.25	S1C(c2c(F)cc(NC(=O)c3cc(NC(=O)NC)ccc3)cc2)=CC=C1
0.25	S1C(c2c(F)cc(NC(=O)c3cc(NC(=O)NC)ccc3)cc2)=CC=C1
0.249221	S(=O)(=O)(Nc1c(cccc1)C(=O)Nc2cc(ccc2)C(=O)NCc3ccccc3)c4c(ccc(c4)C(C)(C)C)C
0.249221	S(=O)(=O)(Nc1c(cccc1)C(=O)Nc2cc(ccc2)C(=O)NCc3ccccc3)c4c(ccc(c4)C(C)(C)C)C
0.249221	S(=O)(=O)(Nc1c(cccc1)C(=O)Nc2cc(ccc2)C(=O)NCc3ccccc3)c4c(ccc(c4)C(C)(C)C)C
0.249221	S(=O)(=O)(Nc1c(cccc1)C(=O)Nc2cc(ccc2)C(=O)NCc3ccccc3)c4c(ccc(c4)C(C)(C)C)C
0.249221	S(=O)(=O)(Nc1c(cccc1)C(=O)Nc2cc(ccc2)C(=O)NCc3ccccc3)c4c(ccc(c4)C(C)(C)C)C
0.249221	S(=O)(=O)(Nc1c(cccc1)C(=O)Nc2cc(ccc2)C(=O)NCc3ccccc3)c4c(ccc(c4)C(C)(C)C)C
0.249221	S(=O)(=O)(Nc1c(cccc1)C(=O)Nc2cc(ccc2)C(=O)NCc3ccccc3)c4c(ccc(c4)C(C)(C)C)C
0.249221	S(=O)(=O)(Nc1c(cccc1)C(=O)Nc2cc(ccc2)C(=O)NCc3ccccc3)c4c(ccc(c4)C(C)(C)C)C
0.249221	S(=O)(=O)(Nc1c(cccc1)C(=O)Nc2cc(ccc2)C(=O)NCc3ccccc3)c4c(ccc(c4)C(C)(C)C)C
0.249201	Brc1c(Oc2c(Cl)cc(NC(=O)c3cc4NC(c5ccccc5)=Cc4cc3)cc2)cccc1
0.249201	Brc1c(Oc2c(Cl)cc(NC(=O)c3cc4NC(c5ccccc5)=Cc4cc3)cc2)cccc1
0.249201	Brc1c(Oc2c(Cl)cc(NC(=O)c3cc4NC(c5ccccc5)=Cc4cc3)cc2)cccc1
0.249201	Brc1c(Oc2c(Cl)cc(NC(=O)c3cc4NC(c5ccccc5)=Cc4cc3)cc2)cccc1
0.249201	Brc1c(Oc2c(Cl)cc(NC(=O)c3cc4NC(c5ccccc5)=Cc4cc3)cc2)cccc1
0.249201	Brc1c(Oc2c(Cl)cc(NC(=O)c3cc4NC(c5ccccc5)=Cc4cc3)cc2)cccc1
0.249201	Brc1c(Oc2c(Cl)cc(NC(=O)c3cc4NC(c5ccccc5)=Cc4cc3)cc2)cccc1
0.249201	Brc1c(Oc2c(Cl)cc(NC(=O)c3cc4NC(c5ccccc5)=Cc4cc3)cc2)cccc1
0.249201	Brc1c(Oc2c(Cl)cc(NC(=O)c3cc4NC(c5ccccc5)=Cc4cc3)cc2)cccc1
0.249201	Brc1c(Oc2c(Cl)cc(NC(=O)c3cc4NC(c5ccccc5)=Cc4cc3)cc2)cccc1
0.24918	O=C1N(C(=O)c2c1cc(cc2)C(=O)Nc3c(OCCC)cc(cc3)C)Cc4ccccc4
0.24918	O=C1N(C(=O)c2c1cc(cc2)C(=O)Nc3c(OCCC)cc(cc3)C)Cc4ccccc4
0.24918	O=C1N(C(=O)c2c1cc(cc2)C(=O)Nc3c(OCCC)cc(cc3)C)Cc4ccccc4
0.24918	O=C1N(C(=O)c2c1cc(cc2)C(=O)Nc3c(OCCC)cc(cc3)C)Cc4ccccc4
0.24918	O=C1N(C(=O)c2c1cc(cc2)C(=O)Nc3c(OCCC)cc(cc3)C)Cc4ccccc4
0.24918	O=C1N(C(=O)c2c1cc(cc2)C(=O)Nc3c(OCCC)cc(cc3)C)Cc4ccccc4
0.24918	O=C1N(C(=O)c2c1cc(cc2)C(=O)Nc3c(OCCC)cc(cc3)C)Cc4ccccc4
0.24918	O=C1N(C(=O)c2c1cc(cc2)C(=O)Nc3c(OCCC)cc(cc3)C)Cc4ccccc4
0.24918	O=C1N(C(=O)c2c1cc(cc2)C(=O)Nc3c(OCCC)cc(cc3)C)Cc4ccccc4
0.24918	O=C1N(C(=O)c2c1cc(cc2)C(=O)Nc3c(OCCC)cc(cc3)C)Cc4ccccc4
0.249169	Clc1ccc(cc1)C2=NOC(=N2)NNC(=O)C(=O)Nc3cc(ccc3)C(=O)NCc4ncccc4
0.249169	Clc1ccc(cc1)C2=NOC(=N2)NNC(=O)C(=O)Nc3cc(ccc3)C(=O)NCc4ncccc4
0.249169	Clc1ccc(cc1)C2=NOC(=N2)NNC(=O)C(=O)Nc3cc(ccc3)C(=O)NCc4ncccc4
0.249169	Clc1ccc(cc1)C2=NOC(=N2)NNC(=O)C(=O)Nc3cc(ccc3)C(=O)NCc4ncccc4
0.249169	Clc1ccc(cc1)C2=NOC(=N2)NNC(=O)C(=O)Nc3cc(ccc3)C(=O)NCc4ncccc4
0.249169	Clc1ccc(cc1)C2=NOC(=N2)NNC(=O)C(=O)Nc3cc(ccc3)C(=O)NCc4ncccc4
0.249169	Clc1ccc(cc1)C2=NOC(=N2)NNC(=O)C(=O)Nc3cc(ccc3)C(=O)NCc4ncccc4
0.249169	Clc1ccc(cc1)C2=NOC(=N2)NNC(=O)C(=O)Nc3cc(ccc3)C(=O)NCc4ncccc4
0.249169	Clc1ccc(cc1)C2=NOC(=N2)NNC(=O)C(=O)Nc3cc(ccc3)C(=O)NCc4ncccc4
0.249169	Clc1ccc(cc1)C2=NOC(=N2)NNC(=O)C(=O)Nc3cc(ccc3)C(=O)NCc4ncccc4
0.249084	BrC=1OC(C(=O)Nc2ccc(cc2)C(=O)Nc3cc(ccc3)C4=NC=CN4C)=CC1
0.249084	BrC=1OC(C(=O)Nc2ccc(cc2)C(=O)Nc3cc(ccc3)C4=NC=CN4C)=CC1
0.249084	BrC=1OC(C(=O)Nc2ccc(cc2)C(=O)Nc3cc(ccc3)C4=NC=CN4C)=CC1
0.249084	BrC=1OC(C(=O)Nc2ccc(cc2)C(=O)Nc3cc(ccc3)C4=NC=CN4C)=CC1
0.249084	BrC=1OC(C(=O)Nc2ccc(cc2)C(=O)Nc3cc(ccc3)C4=NC=CN4C)=CC1
0.249084	BrC=1OC(C(=O)Nc2ccc(cc2)C(=O)Nc3cc(ccc3)C4=NC=CN4C)=CC1
0.249057	FC(F)COc1c(NC(=O)c2cc(NC(=O)NC)ccc2)cc(cc1)C(=O)N
0.249057	FC(F)COc1c(NC(=O)c2cc(NC(=O)NC)ccc2)cc(cc1)C(=O)N
0.249057	FC(F)COc1c(NC(=O)c2cc(NC(=O)NC)ccc2)cc(cc1)C(=O)N
0.249057	FC(F)COc1c(NC(=O)c2cc(NC(=O)NC)ccc2)cc(cc1)C(=O)N
0.249057	FC(F)COc1c(NC(=O)c2cc(NC(=O)NC)ccc2)cc(cc1)C(=O)N
0.249057	FC(F)COc1c(NC(=O)c2cc(NC(=O)NC)ccc2)cc(cc1)C(=O)N
0.249057	FC(F)COc1c(NC(=O)c2cc(NC(=O)NC)ccc2)cc(cc1)C(=O)N
0.249057	FC(F)COc1c(NC(=O)c2cc(NC(=O)NC)ccc2)cc(cc1)C(=O)N
0.249057	FC(F)COc1c(NC(=O)c2cc(NC(=O)NC)ccc2)cc(cc1)C(=O)N
0.249057	FC(F)COc1c(NC(=O)c2cc(NC(=O)NC)ccc2)cc(cc1)C(=O)N
0.249027	O=C(Nc1cc(ccc1)C(=O)NCc2nc(OC)ccn2)NC
0.249027	O=C(Nc1cc(ccc1)C(=O)NCc2nc(OC)ccn2)NC
0.249027	O=C(Nc1cc(ccc1)C(=O)NCc2nc(OC)ccn2)NC
0.249027	O=C(Nc1cc(ccc1)C(=O)NCc2nc(OC)ccn2)NC
0.249027	O=C(Nc1cc(ccc1)C(=O)NCc2nc(OC)ccn2)NC
0.249027	O=C(Nc1cc(ccc1)C(=O)NCc2nc(OC)ccn2)NC
0.249027	O=C(Nc1cc(ccc1)C(=O)NCc2nc(OC)ccn2)NC
0.249027	O=C(Nc1cc(ccc1)C(=O)NCc2nc(OC)ccn2)NC
0.249027	O=C(Nc1cc(ccc1)C(=O)NCc2nc(OC)ccn2)NC
0.249027	O=C(Nc1cc(ccc1)C(=O)NCc2nc(OC)ccn2)NC
0.248963	O=C(Nc1cc(c(cc1)C)C(=O)N)c2c(ccc(N)c2)C
0.248201	Clc1cc(NC(=O)c2cc(ccc2)CC(=O)OC)c(N3CCCC3)cc1
0.248201	Clc1cc(NC(=O)c2cc(ccc2)CC(=O)OC)c(N3CCCC3)cc1
0.248201	Clc1cc(NC(=O)c2cc(ccc2)CC(=O)OC)c(N3CCCC3)cc1
0.248148	Clc1cc(NC)c(cc1)C(=O)Nc2cc(ncc2)C(=O)NCC
0.248148	Clc1cc(NC)c(cc1)C(=O)Nc2cc(ncc2)C(=O)NCC
0.248148	Clc1cc(NC)c(cc1)C(=O)Nc2cc(ncc2)C(=O)NCC
0.248148	Clc1cc(NC)c(cc1)C(=O)Nc2cc(ncc2)C(=O)NCC
0.248148	Clc1cc(NC)c(cc1)C(=O)Nc2cc(ncc2)C(=O)NCC
0.248148	Clc1cc(NC)c(cc1)C(=O)Nc2cc(ncc2)C(=O)NCC
0.248148	Clc1cc(NC)c(cc1)C(=O)Nc2cc(ncc2)C(=O)NCC
0.248148	Clc1cc(NC)c(cc1)C(=O)Nc2cc(ncc2)C(=O)NCC
0.248148	Clc1cc(NC)c(cc1)C(=O)Nc2cc(ncc2)C(=O)NCC
0.248148	Clc1cc(NC)c(cc1)C(=O)Nc2cc(ncc2)C(=O)NCC
0.247525	Brc1cc(S(=O)(=O)Nc2cc(OC)c(NC(=O)c3cnccc3)cc2)c(F)cc1
0.247525	Brc1cc(S(=O)(=O)Nc2cc(OC)c(NC(=O)c3cnccc3)cc2)c(F)cc1
0.247525	Brc1cc(S(=O)(=O)Nc2cc(OC)c(NC(=O)c3cnccc3)cc2)c(F)cc1
0.247525	Brc1cc(S(=O)(=O)Nc2cc(OC)c(NC(=O)c3cnccc3)cc2)c(F)cc1
0.247525	Brc1cc(S(=O)(=O)Nc2cc(OC)c(NC(=O)c3cnccc3)cc2)c(F)cc1
0.247525	Brc1cc(S(=O)(=O)Nc2cc(OC)c(NC(=O)c3cnccc3)cc2)c(F)cc1
0.247525	Brc1cc(S(=O)(=O)Nc2cc(OC)c(NC(=O)c3cnccc3)cc2)c(F)cc1
0.247525	Brc1cc(S(=O)(=O)Nc2cc(OC)c(NC(=O)c3cnccc3)cc2)c(F)cc1
0.247525	Brc1cc(S(=O)(=O)Nc2cc(OC)c(NC(=O)c3cnccc3)cc2)c(F)cc1
0.247525	Brc1cc(S(=O)(=O)Nc2cc(OC)c(NC(=O)c3cnccc3)cc2)c(F)cc1
0.247312	Clc1ncc(nc1)C(=O)Nc2c(cc(OCc3cc(Cl)ccc3)cc2)C
0.247273	S1C(=NC(=C1)CC(=O)Nc2nc(c3ccccc3)ccn2)Cc4ncccc4
0.247273	S1C(=NC(=C1)CC(=O)Nc2nc(c3ccccc3)ccn2)Cc4ncccc4
0.247273	S1C(=NC(=C1)CC(=O)Nc2nc(c3ccccc3)ccn2)Cc4ncccc4
0.247273	S1C(=NC(=C1)CC(=O)Nc2nc(c3ccccc3)ccn2)Cc4ncccc4
0.247273	S1C(=NC(=C1)CC(=O)Nc2nc(c3ccccc3)ccn2)Cc4ncccc4
0.247273	S1C(=NC(=C1)CC(=O)Nc2nc(c3ccccc3)ccn2)Cc4ncccc4
0.247273	S1C(=NC(=C1)CC(=O)Nc2nc(c3ccccc3)ccn2)Cc4ncccc4
0.247273	S1C(=NC(=C1)CC(=O)Nc2nc(c3ccccc3)ccn2)Cc4ncccc4
0.247273	S1C(=NC(=C1)CC(=O)Nc2nc(c3ccccc3)ccn2)Cc4ncccc4
0.247273	S1C(=NC(=C1)CC(=O)Nc2nc(c3ccccc3)ccn2)Cc4ncccc4
0.247148	Clc1c(NC(=O)NC(C)(C)C)cc(cc1)C(=O)Nc2ccc(OCC3CC3)cc2
0.247148	Clc1c(NC(=O)NC(C)(C)C)cc(cc1)C(=O)Nc2ccc(OCC3CC3)cc2
0.247148	Clc1c(NC(=O)NC(C)(C)C)cc(cc1)C(=O)Nc2ccc(OCC3CC3)cc2
0.247148	Clc1c(NC(=O)NC(C)(C)C)cc(cc1)C(=O)Nc2ccc(OCC3CC3)cc2
0.247148	Clc1c(NC(=O)NC(C)(C)C)cc(cc1)C(=O)Nc2ccc(OCC3CC3)cc2
0.247148	Clc1c(NC(=O)NC(C)(C)C)cc(cc1)C(=O)Nc2ccc(OCC3CC3)cc2
0.247148	Clc1c(NC(=O)NC(C)(C)C)cc(cc1)C(=O)Nc2ccc(OCC3CC3)cc2
0.247148	Clc1c(NC(=O)NC(C)(C)C)cc(cc1)C(=O)Nc2ccc(OCC3CC3)cc2
0.247148	Clc1c(NC(=O)NC(C)(C)C)cc(cc1)C(=O)Nc2ccc(OCC3CC3)cc2
0.247148	Clc1c(NC(=O)NC(C)(C)C)cc(cc1)C(=O)Nc2ccc(OCC3CC3)cc2
0.247012	O=C(OCC1CCOCC1)c2cc(NC(=O)c3cnccc3)ccc2
0.247012	O=C(OCC1CCOCC1)c2cc(NC(=O)c3cnccc3)ccc2
0.247012	O=C(OCC1CCOCC1)c2cc(NC(=O)c3cnccc3)ccc2
0.247012	O=C(OCC1CCOCC1)c2cc(NC(=O)c3cnccc3)ccc2
0.247012	O=C(OCC1CCOCC1)c2cc(NC(=O)c3cnccc3)ccc2
0.247012	O=C(OCC1CCOCC1)c2cc(NC(=O)c3cnccc3)ccc2
0.247012	O=C(OCC1CCOCC1)c2cc(NC(=O)c3cnccc3)ccc2
0.246988	Clc1c(S(=O)(=O)Nc2cc(OC)c(NC(=O)c3cnccc3)cc2)cc([N+]([O-])=O)c(c1)C
0.246988	Clc1c(S(=O)(=O)Nc2cc(OC)c(NC(=O)c3cnccc3)cc2)cc([N+]([O-])=O)c(c1)C
0.246964	O=C(Nc1c(O)cc(cc1)C)c2c(cccc2)C
0.246964	O=C(Nc1c(O)cc(cc1)C)c2c(cccc2)C
0.246964	O=C(Nc1c(O)cc(cc1)C)c2c(cccc2)C
0.246964	O=C(Nc1c(O)cc(cc1)C)c2c(cccc2)C
0.246964	O=C(Nc1c(O)cc(cc1)C)c2c(cccc2)C
0.246964	O=C(Nc1c(O)cc(cc1)C)c2c(cccc2)C
0.246964	O=C(Nc1c(O)cc(cc1)C)c2c(cccc2)C
0.246964	O=C(Nc1c(O)cc(cc1)C)c2c(cccc2)C
0.246964	O=C(Nc1c(O)cc(cc1)C)c2c(cccc2)C
0.246964	O=C(Nc1c(O)cc(cc1)C)c2c(cccc2)C
0.246753	Clc1c(NC(=O)C2=NN(c3c(cccc3)C)C(=C2)C)cc(cc1)C(=O)Nc4ccccc4
0.246753	Clc1c(NC(=O)C2=NN(c3c(cccc3)C)C(=C2)C)cc(cc1)C(=O)Nc4ccccc4
0.246377	FC(F)(F)c1cc(ccc1)CN2c3c(N=C2NC(=O)c4cc(Nc5nc(ccn5)C)ccc4)cccc3
0.246377	FC(F)(F)c1cc(ccc1)CN2c3c(N=C2NC(=O)c4cc(Nc5nc(ccn5)C)ccc4)cccc3
0.246324	O=C(NCc1ccc(c2cc(OC)ccc2)cc1)c3nc(ncc3)N4CCCC4
0.246324	O=C(NCc1ccc(c2cc(OC)ccc2)cc1)c3nc(ncc3)N4CCCC4
0.246324	O=C(NCc1ccc(c2cc(OC)ccc2)cc1)c3nc(ncc3)N4CCCC4
0.246324	O=C(NCc1ccc(c2cc(OC)ccc2)cc1)c3nc(ncc3)N4CCCC4
0.246324	O=C(NCc1ccc(c2cc(OC)ccc2)cc1)c3nc(ncc3)N4CCCC4
0.246324	O=C(NCc1ccc(c2cc(OC)ccc2)cc1)c3nc(ncc3)N4CCCC4
0.246324	O=C(NCc1ccc(c2cc(OC)ccc2)cc1)c3nc(ncc3)N4CCCC4
0.246324	O=C(NCc1ccc(c2cc(OC)ccc2)cc1)c3nc(ncc3)N4CCCC4
0.246324	O=C(NCc1ccc(c2cc(OC)ccc2)cc1)c3nc(ncc3)N4CCCC4
0.246324	O=C(NCc1ccc(c2cc(OC)ccc2)cc1)c3nc(ncc3)N4CCCC4
0.246212	O=C(Nc1cc2NCCc2cc1)C(=O)Nc3ccc(cc3)CCN4CCN(CC4)C
0.246212	O=C(Nc1cc2NCCc2cc1)C(=O)Nc3ccc(cc3)CCN4CCN(CC4)C
0.246212	O=C(Nc1cc2NCCc2cc1)C(=O)Nc3ccc(cc3)CCN4CCN(CC4)C
0.246212	O=C(Nc1cc2NCCc2cc1)C(=O)Nc3ccc(cc3)CCN4CCN(CC4)C
0.246212	O=C(Nc1cc2NCCc2cc1)C(=O)Nc3ccc(cc3)CCN4CCN(CC4)C
0.246212	O=C(Nc1cc2NCCc2cc1)C(=O)Nc3ccc(cc3)CCN4CCN(CC4)C
0.246212	O=C(Nc1cc2NCCc2cc1)C(=O)Nc3ccc(cc3)CCN4CCN(CC4)C
0.246212	O=C(Nc1cc2NCCc2cc1)C(=O)Nc3ccc(cc3)CCN4CCN(CC4)C
0.246212	O=C(Nc1cc2NCCc2cc1)C(=O)Nc3ccc(cc3)CCN4CCN(CC4)C
0.246212	Brc1c(ccc(c1)C(=O)Nc2cc(NS(=O)(=O)CCC)ccc2)CC
0.245791	S1C(=NC(c2ccc(cc2)CNC(=O)c3cncc(c4cc5c(OCC5)cc4)c3)=C1)C
0.245791	S1C(=NC(c2ccc(cc2)CNC(=O)c3cncc(c4cc5c(OCC5)cc4)c3)=C1)C
0.245614	O=C(O)c1ccc(cc1)CNC(=O)C(=O)NCc2ccc(c3cnccc3)cc2
0.245614	Fc1c(NC(=O)c2cc3c4c(cccc4)Cc3cc2)cccc1c5ccncc5
0.245614	Fc1c(NC(=O)c2cc3c4c(cccc4)Cc3cc2)cccc1c5ccncc5
0.245614	Fc1c(NC(=O)c2cc3c4c(cccc4)Cc3cc2)cccc1c5ccncc5
0.245614	Fc1c(NC(=O)c2cc3c4c(cccc4)Cc3cc2)cccc1c5ccncc5
0.245614	Fc1c(NC(=O)c2cc3c4c(cccc4)Cc3cc2)cccc1c5ccncc5
0.245614	Fc1c(NC(=O)c2cc3c4c(cccc4)Cc3cc2)cccc1c5ccncc5
0.245614	Fc1c(NC(=O)c2cc3c4c(cccc4)Cc3cc2)cccc1c5ccncc5
0.245614	Fc1c(NC(=O)c2cc3c4c(cccc4)Cc3cc2)cccc1c5ccncc5
0.245614	Fc1c(NC(=O)c2cc3c4c(cccc4)Cc3cc2)cccc1c5ccncc5
0.245614	Fc1c(NC(=O)c2cc3c4c(cccc4)Cc3cc2)cccc1c5ccncc5
0.245552	S1C(=NC(=C1)C)CN2CCN(C(=O)C(=O)Nc3cc(ccc3)C(=O)NC)CC2
0.245552	S1C(=NC(=C1)C)CN2CCN(C(=O)C(=O)Nc3cc(ccc3)C(=O)NC)CC2
0.245552	S1C(=NC(=C1)C)CN2CCN(C(=O)C(=O)Nc3cc(ccc3)C(=O)NC)CC2
0.245098	Fc1c(cccc1)COc2ncccc2C(=O)Nc3cc(c(cc3)C)C(=O)NC(C)C
0.245098	Fc1c(cccc1)COc2ncccc2C(=O)Nc3cc(c(cc3)C)C(=O)NC(C)C
0.245098	Fc1c(cccc1)COc2ncccc2C(=O)Nc3cc(c(cc3)C)C(=O)NC(C)C
0.245098	Fc1c(cccc1)COc2ncccc2C(=O)Nc3cc(c(cc3)C)C(=O)NC(C)C
0.245098	Fc1c(cccc1)COc2ncccc2C(=O)Nc3cc(c(cc3)C)C(=O)NC(C)C
0.245098	Fc1c(cccc1)COc2ncccc2C(=O)Nc3cc(c(cc3)C)C(=O)NC(C)C
0.245098	Fc1c(cccc1)COc2ncccc2C(=O)Nc3cc(c(cc3)C)C(=O)NC(C)C
0.245098	Fc1c(cccc1)COc2ncccc2C(=O)Nc3cc(c(cc3)C)C(=O)NC(C)C
0.245098	Fc1c(cccc1)COc2ncccc2C(=O)Nc3cc(c(cc3)C)C(=O)NC(C)C
0.245098	Fc1c(cccc1)COc2ncccc2C(=O)Nc3cc(c(cc3)C)C(=O)NC(C)C
0.244828	O=C(N1CC2C(CC1)CCNC2)Nc3c(ccc(c3)C(=O)NC4CC4)C
0.244828	O=C(N1CC2C(CC1)CCNC2)Nc3c(ccc(c3)C(=O)NC4CC4)C
0.244828	S(=O)(=O)(N)c1c(ccc(NC(=O)CN2CCN(CC3=NOC(=N3)CC)CC2)c1)C
0.244828	S(=O)(=O)(N)c1c(ccc(NC(=O)CN2CCN(CC3=NOC(=N3)CC)CC2)c1)C
0.244828	S(=O)(=O)(N)c1c(ccc(NC(=O)CN2CCN(CC3=NOC(=N3)CC)CC2)c1)C
0.244828	S(=O)(=O)(N)c1c(ccc(NC(=O)CN2CCN(CC3=NOC(=N3)CC)CC2)c1)C
0.244828	S(=O)(=O)(N)c1c(ccc(NC(=O)CN2CCN(CC3=NOC(=N3)CC)CC2)c1)C
0.244828	S(=O)(=O)(N)c1c(ccc(NC(=O)CN2CCN(CC3=NOC(=N3)CC)CC2)c1)C
0.244828	S(=O)(=O)(N)c1c(ccc(NC(=O)CN2CCN(CC3=NOC(=N3)CC)CC2)c1)C
0.244828	S(=O)(=O)(N)c1c(ccc(NC(=O)CN2CCN(CC3=NOC(=N3)CC)CC2)c1)C
0.244828	S(=O)(=O)(N)c1c(ccc(NC(=O)CN2CCN(CC3=NOC(=N3)CC)CC2)c1)C
0.244828	S(=O)(=O)(N)c1c(ccc(NC(=O)CN2CCN(CC3=NOC(=N3)CC)CC2)c1)C
0.244713	Fc1ccc(cc1)C(=O)Nc2cc(ccc2)CN(C=O)CC=3C(=NN(c4ccccc4)C3)c5c(cc(cc5)C)C
0.244713	Fc1ccc(cc1)C(=O)Nc2cc(ccc2)CN(C=O)CC=3C(=NN(c4ccccc4)C3)c5c(cc(cc5)C)C
0.244713	Fc1ccc(cc1)C(=O)Nc2cc(ccc2)CN(C=O)CC=3C(=NN(c4ccccc4)C3)c5c(cc(cc5)C)C
0.244713	Fc1ccc(cc1)C(=O)Nc2cc(ccc2)CN(C=O)CC=3C(=NN(c4ccccc4)C3)c5c(cc(cc5)C)C
0.24424	O=C(c1cc(NC)c(cc1)C)C
0.24424	O=C(c1cc(NC)c(cc1)C)C
0.24424	O=C(c1cc(NC)c(cc1)C)C
0.24424	O=C(c1cc(NC)c(cc1)C)C
0.24424	O=C(c1cc(NC)c(cc1)C)C
0.24424	O=C(c1cc(NC)c(cc1)C)C
0.24424	O=C(c1cc(NC)c(cc1)C)C
0.24424	O=C(c1cc(NC)c(cc1)C)C
0.24424	O=C(c1cc(NC)c(cc1)C)C
0.24424	O=C(c1cc(NC)c(cc1)C)C
0.243976	Clc1cc(ccc1)COc2cc(c(NC(=O)C=3ON=C(c4cc5c(OCC5)cc4)C3)cc2)C
0.243976	Clc1cc(ccc1)COc2cc(c(NC(=O)C=3ON=C(c4cc5c(OCC5)cc4)C3)cc2)C
0.243976	Clc1cc(ccc1)COc2cc(c(NC(=O)C=3ON=C(c4cc5c(OCC5)cc4)C3)cc2)C
[truncated: 8,001 more rows]
