# Supplementary material for: Galileo: Three-dimensional searching in large combinatorial fragment spaces on the example of pharmacophores
Source: J Comput Aided Mol Des. 2022 Nov 24;37(1):1–16. doi: 10.1007/s10822-022-00485-y (PMC10032335; doi:10.1007/s10822-022-00485-y)
Supplement: Supplementary file 4 — Supplementary file 3a [file 10822_2022_485_MOESM3_ESMa.zip › Imatinib_Galileo/12/out_10.csv]

Score	SMILES
0.590038	FC(F)(F)c1cc(N2C=NC(=C2)C)cc(NC(=O)c3cc(Nc4nc(c5cnccc5)ccn4)c(cc3)C)c1
0.590038	FC(F)(F)c1cc(N2C=NC(=C2)C)cc(NC(=O)c3cc(Nc4nc(c5cnccc5)ccn4)c(cc3)C)c1
0.590038	FC(F)(F)c1cc(N2C=NC(=C2)C)cc(NC(=O)c3cc(Nc4nc(c5cnccc5)ccn4)c(cc3)C)c1
0.590038	FC(F)(F)c1cc(N2C=NC(=C2)C)cc(NC(=O)c3cc(Nc4nc(c5cnccc5)ccn4)c(cc3)C)c1
0.590038	FC(F)(F)c1cc(N2C=NC(=C2)C)cc(NC(=O)c3cc(Nc4nc(c5cnccc5)ccn4)c(cc3)C)c1
0.590038	FC(F)(F)c1cc(N2C=NC(=C2)C)cc(NC(=O)c3cc(Nc4nc(c5cnccc5)ccn4)c(cc3)C)c1
0.590038	FC(F)(F)c1cc(N2C=NC(=C2)C)cc(NC(=O)c3cc(Nc4nc(c5cnccc5)ccn4)c(cc3)C)c1
0.590038	FC(F)(F)c1cc(N2C=NC(=C2)C)cc(NC(=O)c3cc(Nc4nc(c5cnccc5)ccn4)c(cc3)C)c1
0.590038	FC(F)(F)c1cc(N2C=NC(=C2)C)cc(NC(=O)c3cc(Nc4nc(c5cnccc5)ccn4)c(cc3)C)c1
0.590038	FC(F)(F)c1cc(N2C=NC(=C2)C)cc(NC(=O)c3cc(Nc4nc(c5cnccc5)ccn4)c(cc3)C)c1
0.389558	Fc1c(ccc(c2cncnc2)c1)C(=O)Nc3cc(ccc3)CN4CCCC4
0.389558	Fc1c(ccc(c2cncnc2)c1)C(=O)Nc3cc(ccc3)CN4CCCC4
0.389558	Fc1c(ccc(c2cncnc2)c1)C(=O)Nc3cc(ccc3)CN4CCCC4
0.389558	Fc1c(ccc(c2cncnc2)c1)C(=O)Nc3cc(ccc3)CN4CCCC4
0.389558	Fc1c(ccc(c2cncnc2)c1)C(=O)Nc3cc(ccc3)CN4CCCC4
0.389558	Fc1c(ccc(c2cncnc2)c1)C(=O)Nc3cc(ccc3)CN4CCCC4
0.389558	Fc1c(ccc(c2cncnc2)c1)C(=O)Nc3cc(ccc3)CN4CCCC4
0.389558	Fc1c(ccc(c2cncnc2)c1)C(=O)Nc3cc(ccc3)CN4CCCC4
0.389558	Fc1c(ccc(c2cncnc2)c1)C(=O)Nc3cc(ccc3)CN4CCCC4
0.389558	Fc1c(ccc(c2cncnc2)c1)C(=O)Nc3cc(ccc3)CN4CCCC4
0.388646	O=C(Nc1cc(ccc1)CN2CCCC2)c3ccc(cc3)C4=NNC=N4
0.386792	O=C(Nc1cc(NC=O)c(cc1)C)c2ccccc2
0.377698	O=C(NC1CCN(CC=2N=C(OC2)c3ccccc3)CC1)c4cc(NC(=O)C)c(cc4)C
0.377698	O=C(NC1CCN(CC=2N=C(OC2)c3ccccc3)CC1)c4cc(NC(=O)C)c(cc4)C
0.377698	O=C(NC1CCN(CC=2N=C(OC2)c3ccccc3)CC1)c4cc(NC(=O)C)c(cc4)C
0.377698	O=C(NC1CCN(CC=2N=C(OC2)c3ccccc3)CC1)c4cc(NC(=O)C)c(cc4)C
0.377698	O=C(NC1CCN(CC=2N=C(OC2)c3ccccc3)CC1)c4cc(NC(=O)C)c(cc4)C
0.377698	O=C(NC1CCN(CC=2N=C(OC2)c3ccccc3)CC1)c4cc(NC(=O)C)c(cc4)C
0.377698	O=C(NC1CCN(CC=2N=C(OC2)c3ccccc3)CC1)c4cc(NC(=O)C)c(cc4)C
0.377698	O=C(NC1CCN(CC=2N=C(OC2)c3ccccc3)CC1)c4cc(NC(=O)C)c(cc4)C
0.377698	O=C(NC1CCN(CC=2N=C(OC2)c3ccccc3)CC1)c4cc(NC(=O)C)c(cc4)C
0.377698	O=C(NC1CCN(CC=2N=C(OC2)c3ccccc3)CC1)c4cc(NC(=O)C)c(cc4)C
0.373077	O=C(Nc1cc(ccc1)CN2C(=O)CCC2)c3cc(NC(=O)C)c(cc3)C
0.373077	O=C(Nc1cc(ccc1)CN2C(=O)CCC2)c3cc(NC(=O)C)c(cc3)C
0.373077	O=C(Nc1cc(ccc1)CN2C(=O)CCC2)c3cc(NC(=O)C)c(cc3)C
0.373077	O=C(Nc1cc(ccc1)CN2C(=O)CCC2)c3cc(NC(=O)C)c(cc3)C
0.373077	O=C(Nc1cc(ccc1)CN2C(=O)CCC2)c3cc(NC(=O)C)c(cc3)C
0.373077	O=C(Nc1cc(ccc1)CN2C(=O)CCC2)c3cc(NC(=O)C)c(cc3)C
0.373077	O=C(Nc1cc(ccc1)CN2C(=O)CCC2)c3cc(NC(=O)C)c(cc3)C
0.373077	O=C(Nc1cc(ccc1)CN2C(=O)CCC2)c3cc(NC(=O)C)c(cc3)C
0.373077	O=C(Nc1cc(ccc1)CN2C(=O)CCC2)c3cc(NC(=O)C)c(cc3)C
0.373077	O=C(Nc1cc(ccc1)CN2C(=O)CCC2)c3cc(NC(=O)C)c(cc3)C
0.371901	O=C(Nc1c(ccc(c1)C=2ON=C(N2)c3ccccc3)C)c4ccccc4
0.371901	O=C(Nc1c(ccc(c1)C=2ON=C(N2)c3ccccc3)C)c4ccccc4
0.371901	O=C(Nc1c(ccc(c1)C=2ON=C(N2)c3ccccc3)C)c4ccccc4
0.371901	O=C(Nc1c(ccc(c1)C=2ON=C(N2)c3ccccc3)C)c4ccccc4
0.371901	O=C(Nc1c(ccc(c1)C=2ON=C(N2)c3ccccc3)C)c4ccccc4
0.371901	O=C(Nc1c(ccc(c1)C=2ON=C(N2)c3ccccc3)C)c4ccccc4
0.371901	O=C(Nc1c(ccc(c1)C=2ON=C(N2)c3ccccc3)C)c4ccccc4
0.371901	O=C(Nc1c(ccc(c1)C=2ON=C(N2)c3ccccc3)C)c4ccccc4
0.371901	O=C(Nc1c(ccc(c1)C=2ON=C(N2)c3ccccc3)C)c4ccccc4
0.371901	O=C(Nc1c(ccc(c1)C=2ON=C(N2)c3ccccc3)C)c4ccccc4
0.370833	Fc1c(ccc(c2cncnc2)c1)C(=O)Nc3ccc(Nc4ncccn4)cc3
0.370833	Fc1c(ccc(c2cncnc2)c1)C(=O)Nc3ccc(Nc4ncccn4)cc3
0.370833	Fc1c(ccc(c2cncnc2)c1)C(=O)Nc3ccc(Nc4ncccn4)cc3
0.370833	Fc1c(ccc(c2cncnc2)c1)C(=O)Nc3ccc(Nc4ncccn4)cc3
0.370833	Fc1c(ccc(c2cncnc2)c1)C(=O)Nc3ccc(Nc4ncccn4)cc3
0.370833	Fc1c(ccc(c2cncnc2)c1)C(=O)Nc3ccc(Nc4ncccn4)cc3
0.370833	Fc1c(ccc(c2cncnc2)c1)C(=O)Nc3ccc(Nc4ncccn4)cc3
0.370833	Fc1c(ccc(c2cncnc2)c1)C(=O)Nc3ccc(Nc4ncccn4)cc3
0.370833	Fc1c(ccc(c2cncnc2)c1)C(=O)Nc3ccc(Nc4ncccn4)cc3
0.370833	Fc1c(ccc(c2cncnc2)c1)C(=O)Nc3ccc(Nc4ncccn4)cc3
0.369231	Clc1cc(NC(=O)c2ccc(Nc3nc(OC)ccn3)cc2)c(SC(C)C)cc1
0.369231	Clc1cc(NC(=O)c2ccc(Nc3nc(OC)ccn3)cc2)c(SC(C)C)cc1
0.369231	Clc1cc(NC(=O)c2ccc(Nc3nc(OC)ccn3)cc2)c(SC(C)C)cc1
0.369231	Clc1cc(NC(=O)c2ccc(Nc3nc(OC)ccn3)cc2)c(SC(C)C)cc1
0.369231	Clc1cc(NC(=O)c2ccc(Nc3nc(OC)ccn3)cc2)c(SC(C)C)cc1
0.369231	Clc1cc(NC(=O)c2ccc(Nc3nc(OC)ccn3)cc2)c(SC(C)C)cc1
0.369231	Clc1cc(NC(=O)c2ccc(Nc3nc(OC)ccn3)cc2)c(SC(C)C)cc1
0.366038	O=C(Nc1cc(ccc1)C2=NOC(=N2)c3cc(NC(=O)c4ccccc4)c(cc3)C)NC5CC5
0.366038	O=C(Nc1cc(ccc1)C2=NOC(=N2)c3cc(NC(=O)c4ccccc4)c(cc3)C)NC5CC5
0.366038	O=C(Nc1cc(ccc1)C2=NOC(=N2)c3cc(NC(=O)c4ccccc4)c(cc3)C)NC5CC5
0.366038	O=C(Nc1cc(ccc1)C2=NOC(=N2)c3cc(NC(=O)c4ccccc4)c(cc3)C)NC5CC5
0.366038	O=C(Nc1cc(ccc1)C2=NOC(=N2)c3cc(NC(=O)c4ccccc4)c(cc3)C)NC5CC5
0.366038	O=C(Nc1cc(ccc1)C2=NOC(=N2)c3cc(NC(=O)c4ccccc4)c(cc3)C)NC5CC5
0.366038	O=C(Nc1cc(ccc1)C2=NOC(=N2)c3cc(NC(=O)c4ccccc4)c(cc3)C)NC5CC5
0.366038	O=C(Nc1cc(ccc1)C2=NOC(=N2)c3cc(NC(=O)c4ccccc4)c(cc3)C)NC5CC5
0.366038	O=C(Nc1cc(ccc1)C2=NOC(=N2)c3cc(NC(=O)c4ccccc4)c(cc3)C)NC5CC5
0.366038	O=C(Nc1cc(ccc1)C2=NOC(=N2)c3cc(NC(=O)c4ccccc4)c(cc3)C)NC5CC5
0.357143	O=C(Nc1c(ccc(c1)C=2ON=CN2)C)c3ccccc3
0.357143	O=C(Nc1c(ccc(c1)C=2ON=CN2)C)c3ccccc3
0.357143	O=C(Nc1c(ccc(c1)C=2ON=CN2)C)c3ccccc3
0.357143	O=C(Nc1c(ccc(c1)C=2ON=CN2)C)c3ccccc3
0.357143	O=C(Nc1c(ccc(c1)C=2ON=CN2)C)c3ccccc3
0.357143	O=C(Nc1c(ccc(c1)C=2ON=CN2)C)c3ccccc3
0.357143	O=C(Nc1c(ccc(c1)C=2ON=CN2)C)c3ccccc3
0.357143	O=C(Nc1c(ccc(c1)C=2ON=CN2)C)c3ccccc3
0.357143	O=C(Nc1c(ccc(c1)C=2ON=CN2)C)c3ccccc3
0.357143	O=C(Nc1c(ccc(c1)C=2ON=CN2)C)c3ccccc3
0.352727	O=C(Nc1c(ccc(c1)C=2ON=C(N2)c3cc(OC(C)C)ncc3)C)c4ccccc4
0.352727	O=C(Nc1c(ccc(c1)C=2ON=C(N2)c3cc(OC(C)C)ncc3)C)c4ccccc4
0.352727	O=C(Nc1c(ccc(c1)C=2ON=C(N2)c3cc(OC(C)C)ncc3)C)c4ccccc4
0.352727	O=C(Nc1c(ccc(c1)C=2ON=C(N2)c3cc(OC(C)C)ncc3)C)c4ccccc4
0.352727	O=C(Nc1c(ccc(c1)C=2ON=C(N2)c3cc(OC(C)C)ncc3)C)c4ccccc4
0.352727	O=C(Nc1c(ccc(c1)C=2ON=C(N2)c3cc(OC(C)C)ncc3)C)c4ccccc4
0.352727	O=C(Nc1c(ccc(c1)C=2ON=C(N2)c3cc(OC(C)C)ncc3)C)c4ccccc4
0.352727	O=C(Nc1c(ccc(c1)C=2ON=C(N2)c3cc(OC(C)C)ncc3)C)c4ccccc4
0.352727	O=C(Nc1c(ccc(c1)C=2ON=C(N2)c3cc(OC(C)C)ncc3)C)c4ccccc4
0.352727	O=C(Nc1c(ccc(c1)C=2ON=C(N2)c3cc(OC(C)C)ncc3)C)c4ccccc4
0.351254	O=C(Nc1cc(c(N2CCN(CC2)CC)cc1)C)c3cc(ncc3)C=4OC=CC4
0.351254	O=C(Nc1cc(c(N2CCN(CC2)CC)cc1)C)c3cc(ncc3)C=4OC=CC4
0.351254	O=C(Nc1cc(c(N2CCN(CC2)CC)cc1)C)c3cc(ncc3)C=4OC=CC4
0.351254	O=C(Nc1cc(c(N2CCN(CC2)CC)cc1)C)c3cc(ncc3)C=4OC=CC4
0.351254	O=C(Nc1cc(c(N2CCN(CC2)CC)cc1)C)c3cc(ncc3)C=4OC=CC4
0.351254	O=C(Nc1cc(c(N2CCN(CC2)CC)cc1)C)c3cc(ncc3)C=4OC=CC4
0.351254	O=C(Nc1cc(c(N2CCN(CC2)CC)cc1)C)c3cc(ncc3)C=4OC=CC4
0.351254	O=C(Nc1cc(c(N2CCN(CC2)CC)cc1)C)c3cc(ncc3)C=4OC=CC4
0.351254	O=C(Nc1cc(c(N2CCN(CC2)CC)cc1)C)c3cc(ncc3)C=4OC=CC4
0.351254	O=C(Nc1cc(c(N2CCN(CC2)CC)cc1)C)c3cc(ncc3)C=4OC=CC4
0.350806	O=C(NCCc1ccc(N2CCN(CC2)C)cc1)c3cc(NC(=O)C)c(cc3)C
0.350806	O=C(NCCc1ccc(N2CCN(CC2)C)cc1)c3cc(NC(=O)C)c(cc3)C
0.350806	O=C(NCCc1ccc(N2CCN(CC2)C)cc1)c3cc(NC(=O)C)c(cc3)C
0.350806	O=C(NCCc1ccc(N2CCN(CC2)C)cc1)c3cc(NC(=O)C)c(cc3)C
0.350806	O=C(NCCc1ccc(N2CCN(CC2)C)cc1)c3cc(NC(=O)C)c(cc3)C
0.350806	O=C(NCCc1ccc(N2CCN(CC2)C)cc1)c3cc(NC(=O)C)c(cc3)C
0.350806	O=C(NCCc1ccc(N2CCN(CC2)C)cc1)c3cc(NC(=O)C)c(cc3)C
0.350806	O=C(NCCc1ccc(N2CCN(CC2)C)cc1)c3cc(NC(=O)C)c(cc3)C
0.350806	O=C(NCCc1ccc(N2CCN(CC2)C)cc1)c3cc(NC(=O)C)c(cc3)C
0.350806	O=C(NCCc1ccc(N2CCN(CC2)C)cc1)c3cc(NC(=O)C)c(cc3)C
0.34981	O=C(Nc1cc(c(N2CCN(CC2)CC)cc1)C)c3cc(ncc3)C4=NC=CN4
0.34981	O=C(Nc1cc(c(N2CCN(CC2)CC)cc1)C)c3cc(ncc3)C4=NC=CN4
0.34981	O=C(Nc1cc(c(N2CCN(CC2)CC)cc1)C)c3cc(ncc3)C4=NC=CN4
0.34981	O=C(Nc1cc(c(N2CCN(CC2)CC)cc1)C)c3cc(ncc3)C4=NC=CN4
0.34981	O=C(Nc1cc(c(N2CCN(CC2)CC)cc1)C)c3cc(ncc3)C4=NC=CN4
0.34981	O=C(Nc1cc(c(N2CCN(CC2)CC)cc1)C)c3cc(ncc3)C4=NC=CN4
0.34981	O=C(Nc1cc(c(N2CCN(CC2)CC)cc1)C)c3cc(ncc3)C4=NC=CN4
0.34981	O=C(Nc1cc(c(N2CCN(CC2)CC)cc1)C)c3cc(ncc3)C4=NC=CN4
0.34981	O=C(Nc1cc(c(N2CCN(CC2)CC)cc1)C)c3cc(ncc3)C4=NC=CN4
0.34981	O=C(Nc1cc(c(N2CCN(CC2)CC)cc1)C)c3cc(ncc3)C4=NC=CN4
0.347015	Fc1c(c2ccncc2)ccc(c1)C(=O)Nc3cc(c(N4CCN(CC4)CC)cc3)C
0.347015	Fc1c(c2ccncc2)ccc(c1)C(=O)Nc3cc(c(N4CCN(CC4)CC)cc3)C
0.347015	Fc1c(c2ccncc2)ccc(c1)C(=O)Nc3cc(c(N4CCN(CC4)CC)cc3)C
0.347015	Fc1c(c2ccncc2)ccc(c1)C(=O)Nc3cc(c(N4CCN(CC4)CC)cc3)C
0.347015	Fc1c(c2ccncc2)ccc(c1)C(=O)Nc3cc(c(N4CCN(CC4)CC)cc3)C
0.347015	Fc1c(c2ccncc2)ccc(c1)C(=O)Nc3cc(c(N4CCN(CC4)CC)cc3)C
0.347015	Fc1c(c2ccncc2)ccc(c1)C(=O)Nc3cc(c(N4CCN(CC4)CC)cc3)C
0.347015	Fc1c(c2ccncc2)ccc(c1)C(=O)Nc3cc(c(N4CCN(CC4)CC)cc3)C
0.347015	Fc1c(c2ccncc2)ccc(c1)C(=O)Nc3cc(c(N4CCN(CC4)CC)cc3)C
0.347015	Fc1c(c2ccncc2)ccc(c1)C(=O)Nc3cc(c(N4CCN(CC4)CC)cc3)C
0.344948	Clc1c(S(=O)(=O)Nc2c(cccc2)C)cc(cc1)C(=O)Nc3cc(ccc3)CN4CCCC4
0.344948	Clc1c(S(=O)(=O)Nc2c(cccc2)C)cc(cc1)C(=O)Nc3cc(ccc3)CN4CCCC4
0.344948	Clc1c(S(=O)(=O)Nc2c(cccc2)C)cc(cc1)C(=O)Nc3cc(ccc3)CN4CCCC4
0.344948	Clc1c(S(=O)(=O)Nc2c(cccc2)C)cc(cc1)C(=O)Nc3cc(ccc3)CN4CCCC4
0.344948	Clc1c(S(=O)(=O)Nc2c(cccc2)C)cc(cc1)C(=O)Nc3cc(ccc3)CN4CCCC4
0.344948	Clc1c(S(=O)(=O)Nc2c(cccc2)C)cc(cc1)C(=O)Nc3cc(ccc3)CN4CCCC4
0.344948	Clc1c(S(=O)(=O)Nc2c(cccc2)C)cc(cc1)C(=O)Nc3cc(ccc3)CN4CCCC4
0.344948	Clc1c(S(=O)(=O)Nc2c(cccc2)C)cc(cc1)C(=O)Nc3cc(ccc3)CN4CCCC4
0.344948	Clc1c(S(=O)(=O)Nc2c(cccc2)C)cc(cc1)C(=O)Nc3cc(ccc3)CN4CCCC4
0.344948	Clc1c(S(=O)(=O)Nc2c(cccc2)C)cc(cc1)C(=O)Nc3cc(ccc3)CN4CCCC4
0.341818	S(c1nccc(c1)C(=O)Nc2cc(c(N3CCN(CC3)CC)cc2)C)Cc4ccccc4
0.341818	S(c1nccc(c1)C(=O)Nc2cc(c(N3CCN(CC3)CC)cc2)C)Cc4ccccc4
0.341818	S(c1nccc(c1)C(=O)Nc2cc(c(N3CCN(CC3)CC)cc2)C)Cc4ccccc4
0.341818	S(c1nccc(c1)C(=O)Nc2cc(c(N3CCN(CC3)CC)cc2)C)Cc4ccccc4
0.341818	S(c1nccc(c1)C(=O)Nc2cc(c(N3CCN(CC3)CC)cc2)C)Cc4ccccc4
0.341818	S(c1nccc(c1)C(=O)Nc2cc(c(N3CCN(CC3)CC)cc2)C)Cc4ccccc4
0.341818	S(c1nccc(c1)C(=O)Nc2cc(c(N3CCN(CC3)CC)cc2)C)Cc4ccccc4
0.341818	S(c1nccc(c1)C(=O)Nc2cc(c(N3CCN(CC3)CC)cc2)C)Cc4ccccc4
0.341818	S(c1nccc(c1)C(=O)Nc2cc(c(N3CCN(CC3)CC)cc2)C)Cc4ccccc4
0.341818	S(c1nccc(c1)C(=O)Nc2cc(c(N3CCN(CC3)CC)cc2)C)Cc4ccccc4
0.340278	FC(F)(F)c1cc(NC(=O)c2cc(NC(=O)C(=O)N3CCN(C(=O)Cc4ccncc4)CC3)c(cc2)C)ccc1
0.340278	FC(F)(F)c1cc(NC(=O)c2cc(NC(=O)C(=O)N3CCN(C(=O)Cc4ccncc4)CC3)c(cc2)C)ccc1
0.340278	FC(F)(F)c1cc(NC(=O)c2cc(NC(=O)C(=O)N3CCN(C(=O)Cc4ccncc4)CC3)c(cc2)C)ccc1
0.340278	FC(F)(F)c1cc(NC(=O)c2cc(NC(=O)C(=O)N3CCN(C(=O)Cc4ccncc4)CC3)c(cc2)C)ccc1
0.340278	FC(F)(F)c1cc(NC(=O)c2cc(NC(=O)C(=O)N3CCN(C(=O)Cc4ccncc4)CC3)c(cc2)C)ccc1
0.340278	FC(F)(F)c1cc(NC(=O)c2cc(NC(=O)C(=O)N3CCN(C(=O)Cc4ccncc4)CC3)c(cc2)C)ccc1
0.340278	FC(F)(F)c1cc(NC(=O)c2cc(NC(=O)C(=O)N3CCN(C(=O)Cc4ccncc4)CC3)c(cc2)C)ccc1
0.340278	FC(F)(F)c1cc(NC(=O)c2cc(NC(=O)C(=O)N3CCN(C(=O)Cc4ccncc4)CC3)c(cc2)C)ccc1
0.340278	FC(F)(F)c1cc(NC(=O)c2cc(NC(=O)C(=O)N3CCN(C(=O)Cc4ccncc4)CC3)c(cc2)C)ccc1
0.340278	FC(F)(F)c1cc(NC(=O)c2cc(NC(=O)C(=O)N3CCN(C(=O)Cc4ccncc4)CC3)c(cc2)C)ccc1
0.337079	Clc1ccc(OCC2=NOC(=N2)c3cc(NC(=O)c4ccccc4)c(cc3)C)cc1
0.337079	Clc1ccc(OCC2=NOC(=N2)c3cc(NC(=O)c4ccccc4)c(cc3)C)cc1
0.337079	Clc1ccc(OCC2=NOC(=N2)c3cc(NC(=O)c4ccccc4)c(cc3)C)cc1
0.337079	Clc1ccc(OCC2=NOC(=N2)c3cc(NC(=O)c4ccccc4)c(cc3)C)cc1
0.337079	Clc1ccc(OCC2=NOC(=N2)c3cc(NC(=O)c4ccccc4)c(cc3)C)cc1
0.337079	Clc1ccc(OCC2=NOC(=N2)c3cc(NC(=O)c4ccccc4)c(cc3)C)cc1
0.337079	Clc1ccc(OCC2=NOC(=N2)c3cc(NC(=O)c4ccccc4)c(cc3)C)cc1
0.337079	Clc1ccc(OCC2=NOC(=N2)c3cc(NC(=O)c4ccccc4)c(cc3)C)cc1
0.337079	Clc1ccc(OCC2=NOC(=N2)c3cc(NC(=O)c4ccccc4)c(cc3)C)cc1
0.337079	Clc1ccc(OCC2=NOC(=N2)c3cc(NC(=O)c4ccccc4)c(cc3)C)cc1
0.336996	Fc1c(ccc(c2cncnc2)c1)C(=O)Nc3cc(c(N4CCN(CC4)CC)cc3)C
0.336996	Fc1c(ccc(c2cncnc2)c1)C(=O)Nc3cc(c(N4CCN(CC4)CC)cc3)C
0.336996	Fc1c(ccc(c2cncnc2)c1)C(=O)Nc3cc(c(N4CCN(CC4)CC)cc3)C
0.336996	Fc1c(ccc(c2cncnc2)c1)C(=O)Nc3cc(c(N4CCN(CC4)CC)cc3)C
0.336996	Fc1c(ccc(c2cncnc2)c1)C(=O)Nc3cc(c(N4CCN(CC4)CC)cc3)C
0.336996	Fc1c(ccc(c2cncnc2)c1)C(=O)Nc3cc(c(N4CCN(CC4)CC)cc3)C
0.336996	Fc1c(ccc(c2cncnc2)c1)C(=O)Nc3cc(c(N4CCN(CC4)CC)cc3)C
0.336996	Fc1c(ccc(c2cncnc2)c1)C(=O)Nc3cc(c(N4CCN(CC4)CC)cc3)C
0.336996	Fc1c(ccc(c2cncnc2)c1)C(=O)Nc3cc(c(N4CCN(CC4)CC)cc3)C
0.336996	Fc1c(ccc(c2cncnc2)c1)C(=O)Nc3cc(c(N4CCN(CC4)CC)cc3)C
0.334821	O=C(Nc1cc(ccc1)CN2CCCC2)c3ccc(Oc4ccccc4)cc3
0.334821	O=C(Nc1cc(ccc1)CN2CCCC2)c3ccc(Oc4ccccc4)cc3
0.334821	O=C(Nc1cc(ccc1)CN2CCCC2)c3ccc(Oc4ccccc4)cc3
0.334821	O=C(Nc1cc(ccc1)CN2CCCC2)c3ccc(Oc4ccccc4)cc3
0.333333	FC(F)(F)c1cc(NC(=O)c2cc(NC(=O)C(=O)N3CCN(CCOC)CC3)c(cc2)C)ccc1
0.333333	FC(F)(F)c1cc(NC(=O)c2cc(NC(=O)C(=O)N3CCN(CCOC)CC3)c(cc2)C)ccc1
0.333333	FC(F)(F)c1cc(NC(=O)c2cc(NC(=O)C(=O)N3CCN(CCOC)CC3)c(cc2)C)ccc1
0.333333	FC(F)(F)c1cc(NC(=O)c2cc(NC(=O)C(=O)N3CCN(CCOC)CC3)c(cc2)C)ccc1
0.333333	FC(F)(F)c1cc(NC(=O)c2cc(NC(=O)C(=O)N3CCN(CCOC)CC3)c(cc2)C)ccc1
0.333333	FC(F)(F)c1cc(NC(=O)c2cc(NC(=O)C(=O)N3CCN(CCOC)CC3)c(cc2)C)ccc1
0.333333	FC(F)(F)c1cc(NC(=O)c2cc(NC(=O)C(=O)N3CCN(CCOC)CC3)c(cc2)C)ccc1
0.333333	FC(F)(F)c1cc(NC(=O)c2cc(NC(=O)C(=O)N3CCN(CCOC)CC3)c(cc2)C)ccc1
0.332103	S(c1ccc(F)cc1)CCC2=NOC(=N2)c3cc(NC(=O)c4ccccc4)c(cc3)C
0.33209	O=C(Nc1c(ccc(c1)C=2ON=C(N2)c3cc(OC)c(OC)cc3)C)c4ccccc4
0.33209	O=C(Nc1c(ccc(c1)C=2ON=C(N2)c3cc(OC)c(OC)cc3)C)c4ccccc4
0.33209	O=C(Nc1c(ccc(c1)C=2ON=C(N2)c3cc(OC)c(OC)cc3)C)c4ccccc4
0.33209	O=C(Nc1c(ccc(c1)C=2ON=C(N2)c3cc(OC)c(OC)cc3)C)c4ccccc4
0.33209	O=C(Nc1c(ccc(c1)C=2ON=C(N2)c3cc(OC)c(OC)cc3)C)c4ccccc4
0.33209	O=C(Nc1c(ccc(c1)C=2ON=C(N2)c3cc(OC)c(OC)cc3)C)c4ccccc4
0.33209	O=C(Nc1c(ccc(c1)C=2ON=C(N2)c3cc(OC)c(OC)cc3)C)c4ccccc4
0.33209	O=C(Nc1c(ccc(c1)C=2ON=C(N2)c3cc(OC)c(OC)cc3)C)c4ccccc4
0.33209	O=C(Nc1c(ccc(c1)C=2ON=C(N2)c3cc(OC)c(OC)cc3)C)c4ccccc4
0.33209	O=C(Nc1c(ccc(c1)C=2ON=C(N2)c3cc(OC)c(OC)cc3)C)c4ccccc4
0.332	O=C(N1CCN(CC2=NC=CN2)CC1)Nc3cc(c(c4ccncc4)cc3)C
0.332	O=C(N1CCN(CC2=NC=CN2)CC1)Nc3cc(c(c4ccncc4)cc3)C
0.332	O=C(N1CCN(CC2=NC=CN2)CC1)Nc3cc(c(c4ccncc4)cc3)C
0.332	O=C(N1CCN(CC2=NC=CN2)CC1)Nc3cc(c(c4ccncc4)cc3)C
0.332	O=C(N1CCN(CC2=NC=CN2)CC1)Nc3cc(c(c4ccncc4)cc3)C
0.332	O=C(N1CCN(CC2=NC=CN2)CC1)Nc3cc(c(c4ccncc4)cc3)C
0.332	O=C(N1CCN(CC2=NC=CN2)CC1)Nc3cc(c(c4ccncc4)cc3)C
0.332	O=C(N1CCN(CC2=NC=CN2)CC1)Nc3cc(c(c4ccncc4)cc3)C
0.332	O=C(N1CCN(CC2=NC=CN2)CC1)Nc3cc(c(c4ccncc4)cc3)C
0.332	O=C(N1CCN(CC2=NC=CN2)CC1)Nc3cc(c(c4ccncc4)cc3)C
0.330645	O=C(Nc1cc(c(N2CCN(CC2)CC)cc1)C)c3ccc(Oc4ccccc4)cc3
0.330645	O=C(Nc1cc(c(N2CCN(CC2)CC)cc1)C)c3ccc(Oc4ccccc4)cc3
0.330645	O=C(Nc1cc(c(N2CCN(CC2)CC)cc1)C)c3ccc(Oc4ccccc4)cc3
0.330645	O=C(Nc1cc(c(N2CCN(CC2)CC)cc1)C)c3ccc(Oc4ccccc4)cc3
0.330645	O=C(Nc1cc(c(N2CCN(CC2)CC)cc1)C)c3ccc(Oc4ccccc4)cc3
0.330645	O=C(Nc1cc(c(N2CCN(CC2)CC)cc1)C)c3ccc(Oc4ccccc4)cc3
0.330645	O=C(Nc1cc(c(N2CCN(CC2)CC)cc1)C)c3ccc(Oc4ccccc4)cc3
0.330645	O=C(Nc1cc(c(N2CCN(CC2)CC)cc1)C)c3ccc(Oc4ccccc4)cc3
0.330645	O=C(Nc1cc(c(N2CCN(CC2)CC)cc1)C)c3ccc(Oc4ccccc4)cc3
0.330645	O=C(Nc1cc(c(N2CCN(CC2)CC)cc1)C)c3ccc(Oc4ccccc4)cc3
0.328767	O=C(Nc1c(ccc(c1)C=2ON=C(N2)c3c(OC(C)C)nccc3)C)c4ccccc4
0.328767	O=C(Nc1c(ccc(c1)C=2ON=C(N2)c3c(OC(C)C)nccc3)C)c4ccccc4
0.328767	O=C(Nc1c(ccc(c1)C=2ON=C(N2)c3c(OC(C)C)nccc3)C)c4ccccc4
0.327869	Brc1ccc(cc1)C(=O)Nc2cc(NC(=O)c3c(F)cc(c4cncnc4)cc3)ccc2
0.327869	Brc1ccc(cc1)C(=O)Nc2cc(NC(=O)c3c(F)cc(c4cncnc4)cc3)ccc2
0.327869	Brc1ccc(cc1)C(=O)Nc2cc(NC(=O)c3c(F)cc(c4cncnc4)cc3)ccc2
0.327801	O=C(Nc1cc(c(N2CCN(CC2)CC)cc1)C)c3ccc(NCC)cc3
0.327801	O=C(Nc1cc(c(N2CCN(CC2)CC)cc1)C)c3ccc(NCC)cc3
0.327801	O=C(Nc1cc(c(N2CCN(CC2)CC)cc1)C)c3ccc(NCC)cc3
0.327801	O=C(Nc1cc(c(N2CCN(CC2)CC)cc1)C)c3ccc(NCC)cc3
0.327801	O=C(Nc1cc(c(N2CCN(CC2)CC)cc1)C)c3ccc(NCC)cc3
0.327801	O=C(Nc1cc(c(N2CCN(CC2)CC)cc1)C)c3ccc(NCC)cc3
0.327801	O=C(Nc1cc(c(N2CCN(CC2)CC)cc1)C)c3ccc(NCC)cc3
0.327801	O=C(Nc1cc(c(N2CCN(CC2)CC)cc1)C)c3ccc(NCC)cc3
0.327801	O=C(Nc1cc(c(N2CCN(CC2)CC)cc1)C)c3ccc(NCC)cc3
0.327801	O=C(Nc1cc(c(N2CCN(CC2)CC)cc1)C)c3ccc(NCC)cc3
0.325926	O=C(Nc1cc(c(N2CCN(CC2)CC)cc1)C)c3cc(Oc4ccncc4)c(cc3)C
0.32377	FC(F)(F)c1cc(NC(=O)c2cc(NC(=O)C=O)c(cc2)C)ccc1
0.32377	FC(F)(F)c1cc(NC(=O)c2cc(NC(=O)C=O)c(cc2)C)ccc1
0.32377	FC(F)(F)c1cc(NC(=O)c2cc(NC(=O)C=O)c(cc2)C)ccc1
0.32377	FC(F)(F)c1cc(NC(=O)c2cc(NC(=O)C=O)c(cc2)C)ccc1
0.32377	FC(F)(F)c1cc(NC(=O)c2cc(NC(=O)C=O)c(cc2)C)ccc1
0.32377	FC(F)(F)c1cc(NC(=O)c2cc(NC(=O)C=O)c(cc2)C)ccc1
0.32377	FC(F)(F)c1cc(NC(=O)c2cc(NC(=O)C=O)c(cc2)C)ccc1
0.32377	FC(F)(F)c1cc(NC(=O)c2cc(NC(=O)C=O)c(cc2)C)ccc1
0.32377	FC(F)(F)c1cc(NC(=O)c2cc(NC(=O)C=O)c(cc2)C)ccc1
0.32377	FC(F)(F)c1cc(NC(=O)c2cc(NC(=O)C=O)c(cc2)C)ccc1
0.323529	FC(F)(F)COc1ccc(NC(=O)c2cc(NC(=O)C)c(cc2)C)cc1
0.323529	FC(F)(F)COc1ccc(NC(=O)c2cc(NC(=O)C)c(cc2)C)cc1
0.323529	FC(F)(F)COc1ccc(NC(=O)c2cc(NC(=O)C)c(cc2)C)cc1
0.323529	FC(F)(F)COc1ccc(NC(=O)c2cc(NC(=O)C)c(cc2)C)cc1
0.323529	FC(F)(F)COc1ccc(NC(=O)c2cc(NC(=O)C)c(cc2)C)cc1
0.323529	FC(F)(F)COc1ccc(NC(=O)c2cc(NC(=O)C)c(cc2)C)cc1
0.323529	FC(F)(F)COc1ccc(NC(=O)c2cc(NC(=O)C)c(cc2)C)cc1
0.323529	FC(F)(F)COc1ccc(NC(=O)c2cc(NC(=O)C)c(cc2)C)cc1
0.323529	FC(F)(F)COc1ccc(NC(=O)c2cc(NC(=O)C)c(cc2)C)cc1
0.323529	FC(F)(F)COc1ccc(NC(=O)c2cc(NC(=O)C)c(cc2)C)cc1
0.323024	O=C(Nc1c(ccc(c1)C=2ON=C(N2)CC3=NN(N=C3)c4ccccc4)C)c5ccccc5
0.323024	O=C(Nc1c(ccc(c1)C=2ON=C(N2)CC3=NN(N=C3)c4ccccc4)C)c5ccccc5
0.323024	O=C(Nc1c(ccc(c1)C=2ON=C(N2)CC3=NN(N=C3)c4ccccc4)C)c5ccccc5
0.323024	O=C(Nc1c(ccc(c1)C=2ON=C(N2)CC3=NN(N=C3)c4ccccc4)C)c5ccccc5
0.323024	O=C(Nc1c(ccc(c1)C=2ON=C(N2)CC3=NN(N=C3)c4ccccc4)C)c5ccccc5
0.323024	O=C(Nc1c(ccc(c1)C=2ON=C(N2)CC3=NN(N=C3)c4ccccc4)C)c5ccccc5
0.323024	O=C(Nc1c(ccc(c1)C=2ON=C(N2)CC3=NN(N=C3)c4ccccc4)C)c5ccccc5
0.323024	O=C(Nc1c(ccc(c1)C=2ON=C(N2)CC3=NN(N=C3)c4ccccc4)C)c5ccccc5
0.323024	O=C(Nc1c(ccc(c1)C=2ON=C(N2)CC3=NN(N=C3)c4ccccc4)C)c5ccccc5
0.323024	O=C(Nc1c(ccc(c1)C=2ON=C(N2)CC3=NN(N=C3)c4ccccc4)C)c5ccccc5
0.322344	S1C(=NN=C1c2cc(F)ccc2)NC(=O)c3ccc(Nc4nc(OC)ccn4)cc3
0.322344	S1C(=NN=C1c2cc(F)ccc2)NC(=O)c3ccc(Nc4nc(OC)ccn4)cc3
0.322344	S1C(=NN=C1c2cc(F)ccc2)NC(=O)c3ccc(Nc4nc(OC)ccn4)cc3
0.322344	S1C(=NN=C1c2cc(F)ccc2)NC(=O)c3ccc(Nc4nc(OC)ccn4)cc3
0.322344	S1C(=NN=C1c2cc(F)ccc2)NC(=O)c3ccc(Nc4nc(OC)ccn4)cc3
0.322097	O=C(Nc1cc(c(N2CCN(CC2)CC)cc1)C)c3cnc(cc3)C(C)(C)C
0.322097	O=C(Nc1cc(c(N2CCN(CC2)CC)cc1)C)c3cnc(cc3)C(C)(C)C
0.322097	O=C(Nc1cc(c(N2CCN(CC2)CC)cc1)C)c3cnc(cc3)C(C)(C)C
0.322097	O=C(Nc1cc(c(N2CCN(CC2)CC)cc1)C)c3cnc(cc3)C(C)(C)C
0.322097	O=C(Nc1cc(c(N2CCN(CC2)CC)cc1)C)c3cnc(cc3)C(C)(C)C
0.315589	Clc1cc(c2cnc(cc2)C(=O)Nc3cc(c(cc3)C(=O)O)C)ccc1
0.315589	Clc1cc(c2cnc(cc2)C(=O)Nc3cc(c(cc3)C(=O)O)C)ccc1
0.31058	Clc1c(cc(NC(=O)c2ccc(S(=O)(=O)Nc3c(c(ccc3)C)C)cc2)cc1)CN4CCCCC4
0.31058	Clc1c(cc(NC(=O)c2ccc(S(=O)(=O)Nc3c(c(ccc3)C)C)cc2)cc1)CN4CCCCC4
0.31058	Clc1c(cc(NC(=O)c2ccc(S(=O)(=O)Nc3c(c(ccc3)C)C)cc2)cc1)CN4CCCCC4
0.31058	Clc1c(cc(NC(=O)c2ccc(S(=O)(=O)Nc3c(c(ccc3)C)C)cc2)cc1)CN4CCCCC4
0.31058	Clc1c(cc(NC(=O)c2ccc(S(=O)(=O)Nc3c(c(ccc3)C)C)cc2)cc1)CN4CCCCC4
0.31058	Clc1c(cc(NC(=O)c2ccc(S(=O)(=O)Nc3c(c(ccc3)C)C)cc2)cc1)CN4CCCCC4
0.31058	Clc1c(cc(NC(=O)c2ccc(S(=O)(=O)Nc3c(c(ccc3)C)C)cc2)cc1)CN4CCCCC4
0.31058	Clc1c(cc(NC(=O)c2ccc(S(=O)(=O)Nc3c(c(ccc3)C)C)cc2)cc1)CN4CCCCC4
0.31058	Clc1c(cc(NC(=O)c2ccc(S(=O)(=O)Nc3c(c(ccc3)C)C)cc2)cc1)CN4CCCCC4
0.31058	Clc1c(cc(NC(=O)c2ccc(S(=O)(=O)Nc3c(c(ccc3)C)C)cc2)cc1)CN4CCCCC4
0.309434	Clc1c(ccc(c1)C(=O)Nc2cc(c(N3CCN(CC3)CC)cc2)C)CC
0.309434	Clc1c(ccc(c1)C(=O)Nc2cc(c(N3CCN(CC3)CC)cc2)C)CC
0.309434	Clc1c(ccc(c1)C(=O)Nc2cc(c(N3CCN(CC3)CC)cc2)C)CC
0.309434	Clc1c(ccc(c1)C(=O)Nc2cc(c(N3CCN(CC3)CC)cc2)C)CC
0.309434	Clc1c(ccc(c1)C(=O)Nc2cc(c(N3CCN(CC3)CC)cc2)C)CC
0.309434	Clc1c(ccc(c1)C(=O)Nc2cc(c(N3CCN(CC3)CC)cc2)C)CC
0.309434	Clc1c(ccc(c1)C(=O)Nc2cc(c(N3CCN(CC3)CC)cc2)C)CC
0.309434	Clc1c(ccc(c1)C(=O)Nc2cc(c(N3CCN(CC3)CC)cc2)C)CC
0.309434	Clc1c(ccc(c1)C(=O)Nc2cc(c(N3CCN(CC3)CC)cc2)C)CC
0.309434	Clc1c(ccc(c1)C(=O)Nc2cc(c(N3CCN(CC3)CC)cc2)C)CC
0.309091	O=C(OC(C)(C)C)NCc1nccc(c1)C(=O)Nc2cc(c(c3ccncc3)cc2)C
0.309091	O=C(OC(C)(C)C)NCc1nccc(c1)C(=O)Nc2cc(c(c3ccncc3)cc2)C
0.309091	O=C(OC(C)(C)C)NCc1nccc(c1)C(=O)Nc2cc(c(c3ccncc3)cc2)C
0.309091	O=C(OC(C)(C)C)NCc1nccc(c1)C(=O)Nc2cc(c(c3ccncc3)cc2)C
0.309091	O=C(OC(C)(C)C)NCc1nccc(c1)C(=O)Nc2cc(c(c3ccncc3)cc2)C
0.309091	O=C(OC(C)(C)C)NCc1nccc(c1)C(=O)Nc2cc(c(c3ccncc3)cc2)C
0.309091	O=C(OC(C)(C)C)NCc1nccc(c1)C(=O)Nc2cc(c(c3ccncc3)cc2)C
0.309091	O=C(OC(C)(C)C)NCc1nccc(c1)C(=O)Nc2cc(c(c3ccncc3)cc2)C
0.309091	O=C(OC(C)(C)C)NCc1nccc(c1)C(=O)Nc2cc(c(c3ccncc3)cc2)C
0.309091	O=C(OC(C)(C)C)NCc1nccc(c1)C(=O)Nc2cc(c(c3ccncc3)cc2)C
0.309028	Brc1c(c(ccc1C2=NOC(=N2)c3cc(NC(=O)c4ccccc4)c(cc3)C)C)C
0.309028	Brc1c(c(ccc1C2=NOC(=N2)c3cc(NC(=O)c4ccccc4)c(cc3)C)C)C
0.309028	Brc1c(c(ccc1C2=NOC(=N2)c3cc(NC(=O)c4ccccc4)c(cc3)C)C)C
0.309028	Brc1c(c(ccc1C2=NOC(=N2)c3cc(NC(=O)c4ccccc4)c(cc3)C)C)C
0.309028	Brc1c(c(ccc1C2=NOC(=N2)c3cc(NC(=O)c4ccccc4)c(cc3)C)C)C
0.309028	Brc1c(c(ccc1C2=NOC(=N2)c3cc(NC(=O)c4ccccc4)c(cc3)C)C)C
0.309028	Brc1c(c(ccc1C2=NOC(=N2)c3cc(NC(=O)c4ccccc4)c(cc3)C)C)C
0.309028	Brc1c(c(ccc1C2=NOC(=N2)c3cc(NC(=O)c4ccccc4)c(cc3)C)C)C
0.309028	Brc1c(c(ccc1C2=NOC(=N2)c3cc(NC(=O)c4ccccc4)c(cc3)C)C)C
0.309028	Brc1c(c(ccc1C2=NOC(=N2)c3cc(NC(=O)c4ccccc4)c(cc3)C)C)C
0.308824	Clc1c(ccc(NC(=O)c2cc(F)c(c3ccncc3)cc2)c1)C4=NNC(=N4)C
0.30742	O=C(Nc1cc(c(N2CCN(CC2)CC)cc1)C)c3c(NC(=O)Cc4ccccc4)cccc3
0.30742	O=C(Nc1cc(c(N2CCN(CC2)CC)cc1)C)c3c(NC(=O)Cc4ccccc4)cccc3
0.30742	O=C(Nc1cc(c(N2CCN(CC2)CC)cc1)C)c3c(NC(=O)Cc4ccccc4)cccc3
0.30742	O=C(Nc1cc(c(N2CCN(CC2)CC)cc1)C)c3c(NC(=O)Cc4ccccc4)cccc3
0.30742	O=C(Nc1cc(c(N2CCN(CC2)CC)cc1)C)c3c(NC(=O)Cc4ccccc4)cccc3
0.30742	O=C(Nc1cc(c(N2CCN(CC2)CC)cc1)C)c3c(NC(=O)Cc4ccccc4)cccc3
0.30742	O=C(Nc1cc(c(N2CCN(CC2)CC)cc1)C)c3c(NC(=O)Cc4ccccc4)cccc3
0.30742	O=C(Nc1cc(c(N2CCN(CC2)CC)cc1)C)c3c(NC(=O)Cc4ccccc4)cccc3
0.30742	O=C(Nc1cc(c(N2CCN(CC2)CC)cc1)C)c3c(NC(=O)Cc4ccccc4)cccc3
0.30742	O=C(Nc1cc(c(N2CCN(CC2)CC)cc1)C)c3c(NC(=O)Cc4ccccc4)cccc3
0.307393	O=C(Nc1cc(c(N2CCN(CC2)CC)cc1)C)c3ccc(NC(=O)C=CC=CC)cc3
0.307393	O=C(Nc1cc(c(N2CCN(CC2)CC)cc1)C)c3ccc(NC(=O)C=CC=CC)cc3
0.307393	O=C(Nc1cc(c(N2CCN(CC2)CC)cc1)C)c3ccc(NC(=O)C=CC=CC)cc3
0.307393	O=C(Nc1cc(c(N2CCN(CC2)CC)cc1)C)c3ccc(NC(=O)C=CC=CC)cc3
0.307393	O=C(Nc1cc(c(N2CCN(CC2)CC)cc1)C)c3ccc(NC(=O)C=CC=CC)cc3
0.307393	O=C(Nc1cc(c(N2CCN(CC2)CC)cc1)C)c3ccc(NC(=O)C=CC=CC)cc3
0.307393	O=C(Nc1cc(c(N2CCN(CC2)CC)cc1)C)c3ccc(NC(=O)C=CC=CC)cc3
0.307393	O=C(Nc1cc(c(N2CCN(CC2)CC)cc1)C)c3ccc(NC(=O)C=CC=CC)cc3
0.307393	O=C(Nc1cc(c(N2CCN(CC2)CC)cc1)C)c3ccc(NC(=O)C=CC=CC)cc3
0.307393	O=C(Nc1cc(c(N2CCN(CC2)CC)cc1)C)c3ccc(NC(=O)C=CC=CC)cc3
0.307167	Fc1c(NC(=O)C)ccc(c1)C(=O)NC2CCN(CC=3N=C(OC3)c4ccccc4)CC2
0.307167	Fc1c(NC(=O)C)ccc(c1)C(=O)NC2CCN(CC=3N=C(OC3)c4ccccc4)CC2
0.307167	Fc1c(NC(=O)C)ccc(c1)C(=O)NC2CCN(CC=3N=C(OC3)c4ccccc4)CC2
0.307167	Fc1c(NC(=O)C)ccc(c1)C(=O)NC2CCN(CC=3N=C(OC3)c4ccccc4)CC2
0.307167	Fc1c(NC(=O)C)ccc(c1)C(=O)NC2CCN(CC=3N=C(OC3)c4ccccc4)CC2
0.306931	O=C(Nc1cc(c(N2CCN(CC2)CC)cc1)C)c3c(nccc3)C=4C=NN(C4)C
0.306931	O=C(Nc1cc(c(N2CCN(CC2)CC)cc1)C)c3c(nccc3)C=4C=NN(C4)C
0.306931	O=C(Nc1cc(c(N2CCN(CC2)CC)cc1)C)c3c(nccc3)C=4C=NN(C4)C
0.306931	O=C(Nc1cc(c(N2CCN(CC2)CC)cc1)C)c3c(nccc3)C=4C=NN(C4)C
0.306931	O=C(Nc1cc(c(N2CCN(CC2)CC)cc1)C)c3c(nccc3)C=4C=NN(C4)C
0.306931	O=C(Nc1cc(c(N2CCN(CC2)CC)cc1)C)c3c(nccc3)C=4C=NN(C4)C
0.306931	O=C(Nc1cc(c(N2CCN(CC2)CC)cc1)C)c3c(nccc3)C=4C=NN(C4)C
0.306931	O=C(Nc1cc(c(N2CCN(CC2)CC)cc1)C)c3c(nccc3)C=4C=NN(C4)C
0.306931	O=C(Nc1cc(c(N2CCN(CC2)CC)cc1)C)c3c(nccc3)C=4C=NN(C4)C
0.306931	O=C(Nc1cc(c(N2CCN(CC2)CC)cc1)C)c3c(nccc3)C=4C=NN(C4)C
0.306452	Fc1c(cccc1C)C(=O)Nc2cc(ccc2)CN3CCCC3
0.306452	Fc1c(cccc1C)C(=O)Nc2cc(ccc2)CN3CCCC3
0.306452	Fc1c(cccc1C)C(=O)Nc2cc(ccc2)CN3CCCC3
0.306452	Fc1c(cccc1C)C(=O)Nc2cc(ccc2)CN3CCCC3
0.306452	Fc1c(cccc1C)C(=O)Nc2cc(ccc2)CN3CCCC3
0.306452	Fc1c(cccc1C)C(=O)Nc2cc(ccc2)CN3CCCC3
0.306452	Fc1c(cccc1C)C(=O)Nc2cc(ccc2)CN3CCCC3
0.306452	Fc1c(cccc1C)C(=O)Nc2cc(ccc2)CN3CCCC3
0.306452	Fc1c(cccc1C)C(=O)Nc2cc(ccc2)CN3CCCC3
0.306452	Fc1c(cccc1C)C(=O)Nc2cc(ccc2)CN3CCCC3
0.306452	N(c1cc(c(cc1)C)C)=C(NCc2c(cccc2)CN3CCN(CC3)C)N
0.306452	N(c1cc(c(cc1)C)C)=C(NCc2c(cccc2)CN3CCN(CC3)C)N
0.306452	N(c1cc(c(cc1)C)C)=C(NCc2c(cccc2)CN3CCN(CC3)C)N
0.306452	N(c1cc(c(cc1)C)C)=C(NCc2c(cccc2)CN3CCN(CC3)C)N
0.306452	N(c1cc(c(cc1)C)C)=C(NCc2c(cccc2)CN3CCN(CC3)C)N
0.306452	N(c1cc(c(cc1)C)C)=C(NCc2c(cccc2)CN3CCN(CC3)C)N
0.306452	N(c1cc(c(cc1)C)C)=C(NCc2c(cccc2)CN3CCN(CC3)C)N
0.306452	N(c1cc(c(cc1)C)C)=C(NCc2c(cccc2)CN3CCN(CC3)C)N
0.306452	N(c1cc(c(cc1)C)C)=C(NCc2c(cccc2)CN3CCN(CC3)C)N
0.306452	N(c1cc(c(cc1)C)C)=C(NCc2c(cccc2)CN3CCN(CC3)C)N
0.306122	Fc1c(c2ccncc2)ccc(c1)C(=O)Nc3cc(ccc3)C(=O)N
0.306122	Fc1c(c2ccncc2)ccc(c1)C(=O)Nc3cc(ccc3)C(=O)N
0.30597	O=C(Nc1c(cc(cc1)C=2ON=C(N2)C)C)c3ccc(cc3)C4CCCC4
0.30597	O=C(Nc1c(cc(cc1)C=2ON=C(N2)C)C)c3ccc(cc3)C4CCCC4
0.30597	O=C(Nc1c(cc(cc1)C=2ON=C(N2)C)C)c3ccc(cc3)C4CCCC4
0.30597	O=C(Nc1c(cc(cc1)C=2ON=C(N2)C)C)c3ccc(cc3)C4CCCC4
0.30597	O=C(Nc1c(cc(cc1)C=2ON=C(N2)C)C)c3ccc(cc3)C4CCCC4
0.30597	O=C(Nc1c(cc(cc1)C=2ON=C(N2)C)C)c3ccc(cc3)C4CCCC4
0.30597	O=C(Nc1c(cc(cc1)C=2ON=C(N2)C)C)c3ccc(cc3)C4CCCC4
0.30597	O=C(Nc1c(cc(cc1)C=2ON=C(N2)C)C)c3ccc(cc3)C4CCCC4
0.30597	O=C(Nc1c(cc(cc1)C=2ON=C(N2)C)C)c3ccc(cc3)C4CCCC4
0.30597	O=C(Nc1c(cc(cc1)C=2ON=C(N2)C)C)c3ccc(cc3)C4CCCC4
0.305882	Fc1cc(c(NC(=O)c2cc(ncc2)NC(=O)C3CC3)cc1)C
0.305882	Fc1cc(c(NC(=O)c2cc(ncc2)NC(=O)C3CC3)cc1)C
0.305344	[Si](c1cc(ccc1)C(=O)Nc2cc(c(N3CCN(CC3)CC)cc2)C)(C)(C)C
0.305019	Clc1cc(NC(=O)c2ccc(SCc3cnccc3)cc2)c(SC(C)C)cc1
0.304985	FC(F)(F)c1c(ccc(NC(=O)c2cc(C#CC=3N4N=CC=CC4=NC3)c(cc2)C)c1)CN5CCN(CC5)C
0.304985	FC(F)(F)c1c(ccc(NC(=O)c2cc(C#CC=3N4N=CC=CC4=NC3)c(cc2)C)c1)CN5CCN(CC5)C
0.304985	FC(F)(F)c1c(ccc(NC(=O)c2cc(C#CC=3N4N=CC=CC4=NC3)c(cc2)C)c1)CN5CCN(CC5)C
0.304985	FC(F)(F)c1c(ccc(NC(=O)c2cc(C#CC=3N4N=CC=CC4=NC3)c(cc2)C)c1)CN5CCN(CC5)C
0.304985	FC(F)(F)c1c(ccc(NC(=O)c2cc(C#CC=3N4N=CC=CC4=NC3)c(cc2)C)c1)CN5CCN(CC5)C
0.304985	FC(F)(F)c1c(ccc(NC(=O)c2cc(C#CC=3N4N=CC=CC4=NC3)c(cc2)C)c1)CN5CCN(CC5)C
0.304985	FC(F)(F)c1c(ccc(NC(=O)c2cc(C#CC=3N4N=CC=CC4=NC3)c(cc2)C)c1)CN5CCN(CC5)C
0.304985	FC(F)(F)c1c(ccc(NC(=O)c2cc(C#CC=3N4N=CC=CC4=NC3)c(cc2)C)c1)CN5CCN(CC5)C
0.304985	FC(F)(F)c1c(ccc(NC(=O)c2cc(C#CC=3N4N=CC=CC4=NC3)c(cc2)C)c1)CN5CCN(CC5)C
0.304985	FC(F)(F)c1c(ccc(NC(=O)c2cc(C#CC=3N4N=CC=CC4=NC3)c(cc2)C)c1)CN5CCN(CC5)C
0.304878	O=C(Nc1cc(NC(=O)C)c(cc1)C)C=2OC(=NC2)C
0.304878	O=C(Nc1cc(NC(=O)C)c(cc1)C)C=2OC(=NC2)C
0.304878	O=C(Nc1cc(NC(=O)C)c(cc1)C)C=2OC(=NC2)C
0.304878	O=C(Nc1cc(NC(=O)C)c(cc1)C)C=2OC(=NC2)C
0.304878	O=C(Nc1cc(NC(=O)C)c(cc1)C)C=2OC(=NC2)C
0.304878	O=C(Nc1cc(NC(=O)C)c(cc1)C)C=2OC(=NC2)C
0.304878	O=C(Nc1cc(NC(=O)C)c(cc1)C)C=2OC(=NC2)C
0.304878	O=C(Nc1cc(NC(=O)C)c(cc1)C)C=2OC(=NC2)C
0.304878	O=C(Nc1cc(NC(=O)C)c(cc1)C)C=2OC(=NC2)C
0.304878	O=C(Nc1cc(NC(=O)C)c(cc1)C)C=2OC(=NC2)C
0.304688	Fc1c(ccc(c2cncnc2)c1)C(=O)Nc3cc(ccc3)C(=O)NCC
0.304348	Fc1c(ccc(c2cncnc2)c1)C(=O)Nc3cc(ccc3)C(=O)N
0.304348	Fc1c(ccc(c2cncnc2)c1)C(=O)Nc3cc(ccc3)C(=O)N
0.304348	Fc1c(ccc(c2cncnc2)c1)C(=O)Nc3cc(ccc3)C(=O)N
0.304348	Fc1c(ccc(c2cncnc2)c1)C(=O)Nc3cc(ccc3)C(=O)N
0.304348	Fc1c(ccc(c2cncnc2)c1)C(=O)Nc3cc(ccc3)C(=O)N
0.304348	Fc1c(ccc(c2cncnc2)c1)C(=O)Nc3cc(ccc3)C(=O)N
0.304348	Fc1c(ccc(c2cncnc2)c1)C(=O)Nc3cc(ccc3)C(=O)N
0.304348	Fc1c(ccc(c2cncnc2)c1)C(=O)Nc3cc(ccc3)C(=O)N
0.304348	Fc1c(ccc(c2cncnc2)c1)C(=O)Nc3cc(ccc3)C(=O)N
0.304348	Fc1c(ccc(c2cncnc2)c1)C(=O)Nc3cc(ccc3)C(=O)N
0.304029	O=C(N(C(C1CCC1)C)CC)Nc2c(ccc(NC(=O)c3ccccc3)c2)C
0.303502	O=C(Nc1cc(ccc1)CN2CCCC2)c3c(NC(=O)Cc4ccccc4)cccc3
0.303502	O=C(Nc1cc(ccc1)CN2CCCC2)c3c(NC(=O)Cc4ccccc4)cccc3
0.303502	O=C(Nc1cc(ccc1)CN2CCCC2)c3c(NC(=O)Cc4ccccc4)cccc3
0.303502	O=C(Nc1cc(ccc1)CN2CCCC2)c3c(NC(=O)Cc4ccccc4)cccc3
0.303502	O=C(Nc1cc(ccc1)CN2CCCC2)c3c(NC(=O)Cc4ccccc4)cccc3
0.303502	O=C(Nc1cc(ccc1)CN2CCCC2)c3c(NC(=O)Cc4ccccc4)cccc3
0.303502	O=C(Nc1cc(ccc1)CN2CCCC2)c3c(NC(=O)Cc4ccccc4)cccc3
0.303502	O=C(Nc1cc(ccc1)CN2CCCC2)c3c(NC(=O)Cc4ccccc4)cccc3
0.303502	O=C(Nc1cc(ccc1)CN2CCCC2)c3c(NC(=O)Cc4ccccc4)cccc3
0.303502	O=C(Nc1cc(ccc1)CN2CCCC2)c3c(NC(=O)Cc4ccccc4)cccc3
0.302583	O=C(Nc1cc(c(N2CCN(CC2)CC)cc1)C)c3ncc(N(C)C)cc3
0.302583	O=C(Nc1cc(c(N2CCN(CC2)CC)cc1)C)c3ncc(N(C)C)cc3
0.302583	O=C(Nc1cc(c(N2CCN(CC2)CC)cc1)C)c3ncc(N(C)C)cc3
0.302583	O=C(Nc1cc(c(N2CCN(CC2)CC)cc1)C)c3ncc(N(C)C)cc3
0.302583	O=C(Nc1cc(c(N2CCN(CC2)CC)cc1)C)c3ncc(N(C)C)cc3
0.302583	O=C(Nc1cc(c(N2CCN(CC2)CC)cc1)C)c3ncc(N(C)C)cc3
0.302583	O=C(Nc1cc(c(N2CCN(CC2)CC)cc1)C)c3ncc(N(C)C)cc3
0.302583	O=C(Nc1cc(c(N2CCN(CC2)CC)cc1)C)c3ncc(N(C)C)cc3
0.302583	O=C(Nc1cc(c(N2CCN(CC2)CC)cc1)C)c3ncc(N(C)C)cc3
0.302583	O=C(Nc1cc(c(N2CCN(CC2)CC)cc1)C)c3ncc(N(C)C)cc3
0.302239	O=C(NCCc1ccc(N2CCN(CC2)C)cc1)c3cc(c(NC(=O)CC(C)C)cc3)C
0.302239	O=C(NCCc1ccc(N2CCN(CC2)C)cc1)c3cc(c(NC(=O)CC(C)C)cc3)C
0.302239	O=C(NCCc1ccc(N2CCN(CC2)C)cc1)c3cc(c(NC(=O)CC(C)C)cc3)C
0.302239	O=C(NCCc1ccc(N2CCN(CC2)C)cc1)c3cc(c(NC(=O)CC(C)C)cc3)C
0.302239	O=C(NCCc1ccc(N2CCN(CC2)C)cc1)c3cc(c(NC(=O)CC(C)C)cc3)C
0.302239	O=C(NCCc1ccc(N2CCN(CC2)C)cc1)c3cc(c(NC(=O)CC(C)C)cc3)C
0.302239	O=C(NCCc1ccc(N2CCN(CC2)C)cc1)c3cc(c(NC(=O)CC(C)C)cc3)C
0.302239	O=C(NCCc1ccc(N2CCN(CC2)C)cc1)c3cc(c(NC(=O)CC(C)C)cc3)C
0.302239	O=C(NCCc1ccc(N2CCN(CC2)C)cc1)c3cc(c(NC(=O)CC(C)C)cc3)C
0.302239	O=C(NCCc1ccc(N2CCN(CC2)C)cc1)c3cc(c(NC(=O)CC(C)C)cc3)C
0.30038	S(=O)(=O)(Nc1c(c(ccc1)C)C)c2ccc(cc2)C(=O)Nc3ccc(Nc4ncccn4)cc3
0.30038	S(=O)(=O)(Nc1c(c(ccc1)C)C)c2ccc(cc2)C(=O)Nc3ccc(Nc4ncccn4)cc3
0.30038	S(=O)(=O)(Nc1c(c(ccc1)C)C)c2ccc(cc2)C(=O)Nc3ccc(Nc4ncccn4)cc3
0.30038	S(=O)(=O)(Nc1c(c(ccc1)C)C)c2ccc(cc2)C(=O)Nc3ccc(Nc4ncccn4)cc3
0.30038	S(=O)(=O)(Nc1c(c(ccc1)C)C)c2ccc(cc2)C(=O)Nc3ccc(Nc4ncccn4)cc3
0.30038	S(=O)(=O)(Nc1c(c(ccc1)C)C)c2ccc(cc2)C(=O)Nc3ccc(Nc4ncccn4)cc3
0.30038	S(=O)(=O)(Nc1c(c(ccc1)C)C)c2ccc(cc2)C(=O)Nc3ccc(Nc4ncccn4)cc3
0.30038	S(=O)(=O)(Nc1c(c(ccc1)C)C)c2ccc(cc2)C(=O)Nc3ccc(Nc4ncccn4)cc3
0.30038	S(=O)(=O)(Nc1c(c(ccc1)C)C)c2ccc(cc2)C(=O)Nc3ccc(Nc4ncccn4)cc3
0.30038	S(=O)(=O)(Nc1c(c(ccc1)C)C)c2ccc(cc2)C(=O)Nc3ccc(Nc4ncccn4)cc3
0.300366	O=C(Nc1cc(ncc1)N2CCN(CC2)C)c3cc(OC)c(cc3)COC
0.300366	O=C(Nc1cc(ncc1)N2CCN(CC2)C)c3cc(OC)c(cc3)COC
0.300366	O=C(Nc1cc(ncc1)N2CCN(CC2)C)c3cc(OC)c(cc3)COC
0.300366	O=C(Nc1cc(ncc1)N2CCN(CC2)C)c3cc(OC)c(cc3)COC
0.300366	O=C(Nc1cc(ncc1)N2CCN(CC2)C)c3cc(OC)c(cc3)COC
0.300366	O=C(Nc1cc(ncc1)N2CCN(CC2)C)c3cc(OC)c(cc3)COC
0.3	Fc1c(ccc(c2cncnc2)c1)C(=O)Nc3cc(ccc3)C(=O)NCCC
0.3	Fc1c(ccc(c2cncnc2)c1)C(=O)Nc3cc(ccc3)C(=O)NCCC
0.3	Fc1c(ccc(c2cncnc2)c1)C(=O)Nc3cc(ccc3)C(=O)NCCC
0.3	Fc1c(ccc(c2cncnc2)c1)C(=O)Nc3cc(ccc3)C(=O)NCCC
0.3	Fc1c(ccc(c2cncnc2)c1)C(=O)Nc3cc(ccc3)C(=O)NCCC
0.3	Fc1c(ccc(c2cncnc2)c1)C(=O)Nc3cc(ccc3)C(=O)NCCC
0.3	Fc1c(ccc(c2cncnc2)c1)C(=O)Nc3cc(ccc3)C(=O)NCCC
0.3	Fc1c(ccc(c2cncnc2)c1)C(=O)Nc3cc(ccc3)C(=O)NCCC
0.3	Fc1c(ccc(c2cncnc2)c1)C(=O)Nc3cc(ccc3)C(=O)NCCC
0.3	Fc1c(ccc(c2cncnc2)c1)C(=O)Nc3cc(ccc3)C(=O)NCCC
0.299652	O=C(Nc1cc(c(N2CCN(CC2)CC)cc1)C)c3cnc(N(CC(C)C)C)cc3
0.298893	S1C=C(C=C1)CN2N=C(NC(=O)c3cc(NC(=O)C)c(cc3)C)C=C2
0.298893	S1C=C(C=C1)CN2N=C(NC(=O)c3cc(NC(=O)C)c(cc3)C)C=C2
0.298893	S1C=C(C=C1)CN2N=C(NC(=O)c3cc(NC(=O)C)c(cc3)C)C=C2
0.298893	S1C=C(C=C1)CN2N=C(NC(=O)c3cc(NC(=O)C)c(cc3)C)C=C2
0.298893	S1C=C(C=C1)CN2N=C(NC(=O)c3cc(NC(=O)C)c(cc3)C)C=C2
0.298893	S1C=C(C=C1)CN2N=C(NC(=O)c3cc(NC(=O)C)c(cc3)C)C=C2
0.298893	S1C=C(C=C1)CN2N=C(NC(=O)c3cc(NC(=O)C)c(cc3)C)C=C2
0.298893	S1C=C(C=C1)CN2N=C(NC(=O)c3cc(NC(=O)C)c(cc3)C)C=C2
0.298893	S1C=C(C=C1)CN2N=C(NC(=O)c3cc(NC(=O)C)c(cc3)C)C=C2
0.298893	S1C=C(C=C1)CN2N=C(NC(=O)c3cc(NC(=O)C)c(cc3)C)C=C2
0.297203	FC(F)(F)c1cc(NC(=O)c2cc(NC(=O)C(=O)NC3CCN(C(C)(C)C)CC3)c(cc2)C)ccc1
0.297203	FC(F)(F)c1cc(NC(=O)c2cc(NC(=O)C(=O)NC3CCN(C(C)(C)C)CC3)c(cc2)C)ccc1
0.297203	FC(F)(F)c1cc(NC(=O)c2cc(NC(=O)C(=O)NC3CCN(C(C)(C)C)CC3)c(cc2)C)ccc1
0.297203	FC(F)(F)c1cc(NC(=O)c2cc(NC(=O)C(=O)NC3CCN(C(C)(C)C)CC3)c(cc2)C)ccc1
0.297203	FC(F)(F)c1cc(NC(=O)c2cc(NC(=O)C(=O)NC3CCN(C(C)(C)C)CC3)c(cc2)C)ccc1
0.297203	FC(F)(F)c1cc(NC(=O)c2cc(NC(=O)C(=O)NC3CCN(C(C)(C)C)CC3)c(cc2)C)ccc1
0.297203	FC(F)(F)c1cc(NC(=O)c2cc(NC(=O)C(=O)NC3CCN(C(C)(C)C)CC3)c(cc2)C)ccc1
0.297203	FC(F)(F)c1cc(NC(=O)c2cc(NC(=O)C(=O)NC3CCN(C(C)(C)C)CC3)c(cc2)C)ccc1
0.297203	FC(F)(F)c1cc(NC(=O)c2cc(NC(=O)C(=O)NC3CCN(C(C)(C)C)CC3)c(cc2)C)ccc1
0.297203	FC(F)(F)c1cc(NC(=O)c2cc(NC(=O)C(=O)NC3CCN(C(C)(C)C)CC3)c(cc2)C)ccc1
0.296053	S(c1c(ccc(c1)C)C)Cc2cc(ccc2)C(=O)Nc3ncc(cc3)C4=NN=CN4C
0.296053	S(c1c(ccc(c1)C)C)Cc2cc(ccc2)C(=O)Nc3ncc(cc3)C4=NN=CN4C
0.296053	S(c1c(ccc(c1)C)C)Cc2cc(ccc2)C(=O)Nc3ncc(cc3)C4=NN=CN4C
0.296053	S(c1c(ccc(c1)C)C)Cc2cc(ccc2)C(=O)Nc3ncc(cc3)C4=NN=CN4C
0.296053	S(c1c(ccc(c1)C)C)Cc2cc(ccc2)C(=O)Nc3ncc(cc3)C4=NN=CN4C
0.296053	S(c1c(ccc(c1)C)C)Cc2cc(ccc2)C(=O)Nc3ncc(cc3)C4=NN=CN4C
0.296053	S(c1c(ccc(c1)C)C)Cc2cc(ccc2)C(=O)Nc3ncc(cc3)C4=NN=CN4C
0.296053	S(c1c(ccc(c1)C)C)Cc2cc(ccc2)C(=O)Nc3ncc(cc3)C4=NN=CN4C
0.296053	S(c1c(ccc(c1)C)C)Cc2cc(ccc2)C(=O)Nc3ncc(cc3)C4=NN=CN4C
0.296053	S(c1c(ccc(c1)C)C)Cc2cc(ccc2)C(=O)Nc3ncc(cc3)C4=NN=CN4C
0.295276	Fc1c(ccc(c2cncnc2)c1)C(=O)Nc3ccc(cc3)COCC(C)C
0.295276	Fc1c(ccc(c2cncnc2)c1)C(=O)Nc3ccc(cc3)COCC(C)C
0.295276	Fc1c(ccc(c2cncnc2)c1)C(=O)Nc3ccc(cc3)COCC(C)C
0.295276	Fc1c(ccc(c2cncnc2)c1)C(=O)Nc3ccc(cc3)COCC(C)C
0.295276	Fc1c(ccc(c2cncnc2)c1)C(=O)Nc3ccc(cc3)COCC(C)C
0.295276	Fc1c(ccc(c2cncnc2)c1)C(=O)Nc3ccc(cc3)COCC(C)C
0.295276	Fc1c(ccc(c2cncnc2)c1)C(=O)Nc3ccc(cc3)COCC(C)C
0.295276	Fc1c(ccc(c2cncnc2)c1)C(=O)Nc3ccc(cc3)COCC(C)C
0.295276	Fc1c(ccc(c2cncnc2)c1)C(=O)Nc3ccc(cc3)COCC(C)C
0.295276	Fc1c(ccc(c2cncnc2)c1)C(=O)Nc3ccc(cc3)COCC(C)C
0.294915	S(=O)(=O)(Nc1c(c(ccc1)C)C)c2ccc(cc2)C(=O)Nc3cc(c(N4CCN(CC4)CC)cc3)C
0.294915	S(=O)(=O)(Nc1c(c(ccc1)C)C)c2ccc(cc2)C(=O)Nc3cc(c(N4CCN(CC4)CC)cc3)C
0.294915	S(=O)(=O)(Nc1c(c(ccc1)C)C)c2ccc(cc2)C(=O)Nc3cc(c(N4CCN(CC4)CC)cc3)C
0.294915	S(=O)(=O)(Nc1c(c(ccc1)C)C)c2ccc(cc2)C(=O)Nc3cc(c(N4CCN(CC4)CC)cc3)C
0.294915	S(=O)(=O)(Nc1c(c(ccc1)C)C)c2ccc(cc2)C(=O)Nc3cc(c(N4CCN(CC4)CC)cc3)C
0.294915	S(=O)(=O)(Nc1c(c(ccc1)C)C)c2ccc(cc2)C(=O)Nc3cc(c(N4CCN(CC4)CC)cc3)C
0.294915	S(=O)(=O)(Nc1c(c(ccc1)C)C)c2ccc(cc2)C(=O)Nc3cc(c(N4CCN(CC4)CC)cc3)C
0.294915	S(=O)(=O)(Nc1c(c(ccc1)C)C)c2ccc(cc2)C(=O)Nc3cc(c(N4CCN(CC4)CC)cc3)C
0.294915	S(=O)(=O)(Nc1c(c(ccc1)C)C)c2ccc(cc2)C(=O)Nc3cc(c(N4CCN(CC4)CC)cc3)C
0.294915	S(=O)(=O)(Nc1c(c(ccc1)C)C)c2ccc(cc2)C(=O)Nc3cc(c(N4CCN(CC4)CC)cc3)C
0.294737	Fc1c(c2ccncc2)ccc(c1)C(=O)Nc3c(OCC)cc(N4CCN(CC4)C)cc3
0.294737	Fc1c(c2ccncc2)ccc(c1)C(=O)Nc3c(OCC)cc(N4CCN(CC4)C)cc3
0.294737	Fc1c(c2ccncc2)ccc(c1)C(=O)Nc3c(OCC)cc(N4CCN(CC4)C)cc3
0.294737	Fc1c(c2ccncc2)ccc(c1)C(=O)Nc3c(OCC)cc(N4CCN(CC4)C)cc3
0.294737	Fc1c(c2ccncc2)ccc(c1)C(=O)Nc3c(OCC)cc(N4CCN(CC4)C)cc3
0.294737	Fc1c(c2ccncc2)ccc(c1)C(=O)Nc3c(OCC)cc(N4CCN(CC4)C)cc3
0.294737	Fc1c(c2ccncc2)ccc(c1)C(=O)Nc3c(OCC)cc(N4CCN(CC4)C)cc3
0.294737	Fc1c(c2ccncc2)ccc(c1)C(=O)Nc3c(OCC)cc(N4CCN(CC4)C)cc3
0.294737	Fc1c(c2ccncc2)ccc(c1)C(=O)Nc3c(OCC)cc(N4CCN(CC4)C)cc3
0.294737	Fc1c(c2ccncc2)ccc(c1)C(=O)Nc3c(OCC)cc(N4CCN(CC4)C)cc3
0.294545	Ic1c(cccc1)C(=O)Nc2cc(ccc2)C(=O)Nc3cc(c(N4CCN(CC4)CC)cc3)C
0.293515	S1C(=NC(c2ccc(cc2)C)=C1CC(=O)Nc3c(ccc(C#N)c3)C)c4cnccc4
0.293515	S1C(=NC(c2ccc(cc2)C)=C1CC(=O)Nc3c(ccc(C#N)c3)C)c4cnccc4
0.293515	S1C(=NC(c2ccc(cc2)C)=C1CC(=O)Nc3c(ccc(C#N)c3)C)c4cnccc4
0.293515	S1C(=NC(c2ccc(cc2)C)=C1CC(=O)Nc3c(ccc(C#N)c3)C)c4cnccc4
0.293515	S1C(=NC(c2ccc(cc2)C)=C1CC(=O)Nc3c(ccc(C#N)c3)C)c4cnccc4
0.293515	S1C(=NC(c2ccc(cc2)C)=C1CC(=O)Nc3c(ccc(C#N)c3)C)c4cnccc4
0.293515	S1C(=NC(c2ccc(cc2)C)=C1CC(=O)Nc3c(ccc(C#N)c3)C)c4cnccc4
0.293515	S1C(=NC(c2ccc(cc2)C)=C1CC(=O)Nc3c(ccc(C#N)c3)C)c4cnccc4
0.293515	S1C(=NC(c2ccc(cc2)C)=C1CC(=O)Nc3c(ccc(C#N)c3)C)c4cnccc4
0.293515	S1C(=NC(c2ccc(cc2)C)=C1CC(=O)Nc3c(ccc(C#N)c3)C)c4cnccc4
0.292969	Fc1c(ccc(c2cncnc2)c1)C(=O)Nc3cc(NC(=O)COC)ccc3
0.292969	Fc1c(ccc(c2cncnc2)c1)C(=O)Nc3cc(NC(=O)COC)ccc3
0.292517	S(c1cc(NC(=O)c2ccc(Nc3ncnc4c3cccc4)cc2)c(cc1)C)C
0.292517	S(c1cc(NC(=O)c2ccc(Nc3ncnc4c3cccc4)cc2)c(cc1)C)C
0.292517	S(c1cc(NC(=O)c2ccc(Nc3ncnc4c3cccc4)cc2)c(cc1)C)C
0.292517	S(c1cc(NC(=O)c2ccc(Nc3ncnc4c3cccc4)cc2)c(cc1)C)C
0.291667	O=C(Nc1c(OC)cc(N)cc1)c2cnccc2
0.291667	O=C(Nc1c(OC)cc(N)cc1)c2cnccc2
0.291667	O=C(Nc1c(OC)cc(N)cc1)c2cnccc2
0.291367	Clc1c(F)ccc(NC(=O)CC2=NOC(=N2)c3cc(NC(=O)c4ccc(F)cc4)ccc3)c1
0.291367	Clc1c(F)ccc(NC(=O)CC2=NOC(=N2)c3cc(NC(=O)c4ccc(F)cc4)ccc3)c1
0.291022	S1C(=NC(c2c(F)cc(NC(=O)C)cc2)=C1)NC(=O)c3cc4c(cc3)C(=O)N(C4=O)Cc5ccncc5
0.291022	S1C(=NC(c2c(F)cc(NC(=O)C)cc2)=C1)NC(=O)c3cc4c(cc3)C(=O)N(C4=O)Cc5ccncc5
0.291022	S1C(=NC(c2c(F)cc(NC(=O)C)cc2)=C1)NC(=O)c3cc4c(cc3)C(=O)N(C4=O)Cc5ccncc5
0.291022	S1C(=NC(c2c(F)cc(NC(=O)C)cc2)=C1)NC(=O)c3cc4c(cc3)C(=O)N(C4=O)Cc5ccncc5
0.291022	S1C(=NC(c2c(F)cc(NC(=O)C)cc2)=C1)NC(=O)c3cc4c(cc3)C(=O)N(C4=O)Cc5ccncc5
0.291022	S1C(=NC(c2c(F)cc(NC(=O)C)cc2)=C1)NC(=O)c3cc4c(cc3)C(=O)N(C4=O)Cc5ccncc5
0.291022	S1C(=NC(c2c(F)cc(NC(=O)C)cc2)=C1)NC(=O)c3cc4c(cc3)C(=O)N(C4=O)Cc5ccncc5
0.291022	S1C(=NC(c2c(F)cc(NC(=O)C)cc2)=C1)NC(=O)c3cc4c(cc3)C(=O)N(C4=O)Cc5ccncc5
0.291022	S1C(=NC(c2c(F)cc(NC(=O)C)cc2)=C1)NC(=O)c3cc4c(cc3)C(=O)N(C4=O)Cc5ccncc5
0.291022	S1C(=NC(c2c(F)cc(NC(=O)C)cc2)=C1)NC(=O)c3cc4c(cc3)C(=O)N(C4=O)Cc5ccncc5
0.290698	Fc1c(c2ccncc2)ccc(c1)C(=O)Nc3cc([N+]([O-])=O)ccc3
0.290698	Fc1c(c2ccncc2)ccc(c1)C(=O)Nc3cc([N+]([O-])=O)ccc3
0.290698	Fc1c(c2ccncc2)ccc(c1)C(=O)Nc3cc([N+]([O-])=O)ccc3
0.290698	Fc1c(c2ccncc2)ccc(c1)C(=O)Nc3cc([N+]([O-])=O)ccc3
0.290698	Fc1c(c2ccncc2)ccc(c1)C(=O)Nc3cc([N+]([O-])=O)ccc3
0.290698	Fc1c(c2ccncc2)ccc(c1)C(=O)Nc3cc([N+]([O-])=O)ccc3
0.290698	Fc1c(c2ccncc2)ccc(c1)C(=O)Nc3cc([N+]([O-])=O)ccc3
0.290698	Fc1c(c2ccncc2)ccc(c1)C(=O)Nc3cc([N+]([O-])=O)ccc3
0.290698	Fc1c(c2ccncc2)ccc(c1)C(=O)Nc3cc([N+]([O-])=O)ccc3
0.290698	Fc1c(c2ccncc2)ccc(c1)C(=O)Nc3cc([N+]([O-])=O)ccc3
0.290323	O=C(Nc1cc(c(N2CCN(CC2)CC)cc1)C)c3ccc(Nc4ncnc5c4cccc5)cc3
0.290323	O=C(Nc1cc(c(N2CCN(CC2)CC)cc1)C)c3ccc(Nc4ncnc5c4cccc5)cc3
0.290323	O=C(Nc1cc(c(N2CCN(CC2)CC)cc1)C)c3ccc(Nc4ncnc5c4cccc5)cc3
0.289389	Clc1c(S(=O)(=O)Nc2c(cccc2)C)cc(cc1)C(=O)Nc3cc(c(N4CCN(CC4)CC)cc3)C
0.289389	Clc1c(S(=O)(=O)Nc2c(cccc2)C)cc(cc1)C(=O)Nc3cc(c(N4CCN(CC4)CC)cc3)C
0.289389	Clc1c(S(=O)(=O)Nc2c(cccc2)C)cc(cc1)C(=O)Nc3cc(c(N4CCN(CC4)CC)cc3)C
0.289389	Clc1c(S(=O)(=O)Nc2c(cccc2)C)cc(cc1)C(=O)Nc3cc(c(N4CCN(CC4)CC)cc3)C
0.289389	Clc1c(S(=O)(=O)Nc2c(cccc2)C)cc(cc1)C(=O)Nc3cc(c(N4CCN(CC4)CC)cc3)C
0.289389	Clc1c(S(=O)(=O)Nc2c(cccc2)C)cc(cc1)C(=O)Nc3cc(c(N4CCN(CC4)CC)cc3)C
0.289389	Clc1c(S(=O)(=O)Nc2c(cccc2)C)cc(cc1)C(=O)Nc3cc(c(N4CCN(CC4)CC)cc3)C
0.289389	Clc1c(S(=O)(=O)Nc2c(cccc2)C)cc(cc1)C(=O)Nc3cc(c(N4CCN(CC4)CC)cc3)C
0.289389	Clc1c(S(=O)(=O)Nc2c(cccc2)C)cc(cc1)C(=O)Nc3cc(c(N4CCN(CC4)CC)cc3)C
0.289389	Clc1c(S(=O)(=O)Nc2c(cccc2)C)cc(cc1)C(=O)Nc3cc(c(N4CCN(CC4)CC)cc3)C
0.288538	S(c1nc(cc(n1)C)C(=O)Nc2cc(ccc2)CN3CCCC3)C
0.288538	S(c1nc(cc(n1)C)C(=O)Nc2cc(ccc2)CN3CCCC3)C
0.288538	S(c1nc(cc(n1)C)C(=O)Nc2cc(ccc2)CN3CCCC3)C
0.288538	S(c1nc(cc(n1)C)C(=O)Nc2cc(ccc2)CN3CCCC3)C
0.288538	S(c1nc(cc(n1)C)C(=O)Nc2cc(ccc2)CN3CCCC3)C
0.288538	S(c1nc(cc(n1)C)C(=O)Nc2cc(ccc2)CN3CCCC3)C
0.288538	S(c1nc(cc(n1)C)C(=O)Nc2cc(ccc2)CN3CCCC3)C
0.288538	S(c1nc(cc(n1)C)C(=O)Nc2cc(ccc2)CN3CCCC3)C
0.288538	S(c1nc(cc(n1)C)C(=O)Nc2cc(ccc2)CN3CCCC3)C
0.288538	S(c1nc(cc(n1)C)C(=O)Nc2cc(ccc2)CN3CCCC3)C
0.287879	Clc1c(F)ccc(S(=O)(=O)Nc2ccc(cc2)C(=O)Nc3ccc(Nc4ncccn4)cc3)c1
0.287879	Clc1c(F)ccc(S(=O)(=O)Nc2ccc(cc2)C(=O)Nc3ccc(Nc4ncccn4)cc3)c1
0.287671	n1c(nc(cc1Nc2c(cc(cc2)C)C)C)NCC3N(Cc4ccccc4)CCCC3
0.287671	n1c(nc(cc1Nc2c(cc(cc2)C)C)C)NCC3N(Cc4ccccc4)CCCC3
0.287671	n1c(nc(cc1Nc2c(cc(cc2)C)C)C)NCC3N(Cc4ccccc4)CCCC3
0.287671	n1c(nc(cc1Nc2c(cc(cc2)C)C)C)NCC3N(Cc4ccccc4)CCCC3
0.287671	n1c(nc(cc1Nc2c(cc(cc2)C)C)C)NCC3N(Cc4ccccc4)CCCC3
0.287671	n1c(nc(cc1Nc2c(cc(cc2)C)C)C)NCC3N(Cc4ccccc4)CCCC3
0.287671	n1c(nc(cc1Nc2c(cc(cc2)C)C)C)NCC3N(Cc4ccccc4)CCCC3
0.287671	n1c(nc(cc1Nc2c(cc(cc2)C)C)C)NCC3N(Cc4ccccc4)CCCC3
0.287671	n1c(nc(cc1Nc2c(cc(cc2)C)C)C)NCC3N(Cc4ccccc4)CCCC3
0.287671	n1c(nc(cc1Nc2c(cc(cc2)C)C)C)NCC3N(Cc4ccccc4)CCCC3
0.287625	Fc1c(ccc(c2cncnc2)c1)C(=O)NC3CCN(CC=4N=C(OC4)c5ccccc5)CC3
0.287625	Fc1c(ccc(c2cncnc2)c1)C(=O)NC3CCN(CC=4N=C(OC4)c5ccccc5)CC3
0.287625	Fc1c(ccc(c2cncnc2)c1)C(=O)NC3CCN(CC=4N=C(OC4)c5ccccc5)CC3
0.287625	Fc1c(ccc(c2cncnc2)c1)C(=O)NC3CCN(CC=4N=C(OC4)c5ccccc5)CC3
0.287625	Fc1c(ccc(c2cncnc2)c1)C(=O)NC3CCN(CC=4N=C(OC4)c5ccccc5)CC3
0.287625	Fc1c(ccc(c2cncnc2)c1)C(=O)NC3CCN(CC=4N=C(OC4)c5ccccc5)CC3
0.287356	Fc1c(c2ccncc2)ccc(c1)C(=O)Nc3cc(Oc4ccc(C#N)cc4)ccc3
0.286792	O=C(O)c1c(cc(NC(=O)c2cc(Oc3ccccc3)ncc2)cc1)C
0.286792	O=C(O)c1c(cc(NC(=O)c2cc(Oc3ccccc3)ncc2)cc1)C
0.286792	O=C(O)c1c(cc(NC(=O)c2cc(Oc3ccccc3)ncc2)cc1)C
0.286792	O=C(O)c1c(cc(NC(=O)c2cc(Oc3ccccc3)ncc2)cc1)C
0.286765	O=C(Nc1cc(ccc1)CN2CCCC2)C=3C(=NNC3)C4=COC=C4
0.286765	O=C(Nc1cc(ccc1)CN2CCCC2)C=3C(=NNC3)C4=COC=C4
0.286765	O=C(Nc1cc(ccc1)CN2CCCC2)C=3C(=NNC3)C4=COC=C4
0.286765	O=C(Nc1cc(ccc1)CN2CCCC2)C=3C(=NNC3)C4=COC=C4
0.286765	O=C(Nc1cc(ccc1)CN2CCCC2)C=3C(=NNC3)C4=COC=C4
0.286765	O=C(Nc1cc(ccc1)CN2CCCC2)C=3C(=NNC3)C4=COC=C4
0.286765	O=C(Nc1cc(ccc1)CN2CCCC2)C=3C(=NNC3)C4=COC=C4
0.286765	O=C(Nc1cc(ccc1)CN2CCCC2)C=3C(=NNC3)C4=COC=C4
0.286765	O=C(Nc1cc(ccc1)CN2CCCC2)C=3C(=NNC3)C4=COC=C4
0.286765	O=C(Nc1cc(ccc1)CN2CCCC2)C=3C(=NNC3)C4=COC=C4
0.28626	Brc1ccc(cc1)C(=O)NCC(=O)Nc2cc(c(N3CCN(CC3)CC)cc2)C
0.28626	Brc1ccc(cc1)C(=O)NCC(=O)Nc2cc(c(N3CCN(CC3)CC)cc2)C
0.286207	Fc1c(ccc(c2cncnc2)c1)C(=O)Nc3c(OCC)cc(N4CCN(CC4)C)cc3
0.286195	O=C(Nc1cc(c(N2CCN(CC2)CC)cc1)C)c3cc(ccc3)COc4c(C#N)cccc4
0.286195	O=C(Nc1cc(c(N2CCN(CC2)CC)cc1)C)c3cc(ccc3)COc4c(C#N)cccc4
0.286195	O=C(Nc1cc(c(N2CCN(CC2)CC)cc1)C)c3cc(ccc3)COc4c(C#N)cccc4
0.286195	O=C(Nc1cc(c(N2CCN(CC2)CC)cc1)C)c3cc(ccc3)COc4c(C#N)cccc4
0.286195	O=C(Nc1cc(c(N2CCN(CC2)CC)cc1)C)c3cc(ccc3)COc4c(C#N)cccc4
0.286195	O=C(Nc1cc(c(N2CCN(CC2)CC)cc1)C)c3cc(ccc3)COc4c(C#N)cccc4
0.286184	[O-][N+](=O)c1c(cc(cc1)C(=O)NCC=2ON=C(N2)c3cc(ccc3)CN4CCOCC4)C
0.286184	[O-][N+](=O)c1c(cc(cc1)C(=O)NCC=2ON=C(N2)c3cc(ccc3)CN4CCOCC4)C
0.286184	[O-][N+](=O)c1c(cc(cc1)C(=O)NCC=2ON=C(N2)c3cc(ccc3)CN4CCOCC4)C
0.286184	[O-][N+](=O)c1c(cc(cc1)C(=O)NCC=2ON=C(N2)c3cc(ccc3)CN4CCOCC4)C
0.286184	[O-][N+](=O)c1c(cc(cc1)C(=O)NCC=2ON=C(N2)c3cc(ccc3)CN4CCOCC4)C
0.286184	[O-][N+](=O)c1c(cc(cc1)C(=O)NCC=2ON=C(N2)c3cc(ccc3)CN4CCOCC4)C
0.286184	[O-][N+](=O)c1c(cc(cc1)C(=O)NCC=2ON=C(N2)c3cc(ccc3)CN4CCOCC4)C
0.286184	[O-][N+](=O)c1c(cc(cc1)C(=O)NCC=2ON=C(N2)c3cc(ccc3)CN4CCOCC4)C
0.285714	S=C(NNC=1SC=C(N1)c2ccccc2)Nc3cc(F)c(cc3)C
0.285714	S=C(NNC=1SC=C(N1)c2ccccc2)Nc3cc(F)c(cc3)C
0.285714	S=C(NNC=1SC=C(N1)c2ccccc2)Nc3cc(F)c(cc3)C
0.285714	S=C(NNC=1SC=C(N1)c2ccccc2)Nc3cc(F)c(cc3)C
0.285714	S=C(NNC=1SC=C(N1)c2ccccc2)Nc3cc(F)c(cc3)C
0.285714	S=C(NNC=1SC=C(N1)c2ccccc2)Nc3cc(F)c(cc3)C
0.285714	S=C(NNC=1SC=C(N1)c2ccccc2)Nc3cc(F)c(cc3)C
0.285714	S=C(NNC=1SC=C(N1)c2ccccc2)Nc3cc(F)c(cc3)C
0.285714	S=C(NNC=1SC=C(N1)c2ccccc2)Nc3cc(F)c(cc3)C
0.285714	S=C(NNC=1SC=C(N1)c2ccccc2)Nc3cc(F)c(cc3)C
0.285714	O=C(Nc1c(cccc1)C)c2ccccc2
0.285714	O=C(Nc1c(cccc1)C)c2ccccc2
0.285714	O=C(Nc1c(cccc1)C)c2ccccc2
0.285714	O=C(Nc1c(cccc1)C)c2ccccc2
0.285714	O=C(Nc1c(cccc1)C)c2ccccc2
0.285714	O=C(Nc1c(cccc1)C)c2ccccc2
0.285714	O=C(Nc1c(cccc1)C)c2ccccc2
0.285714	O=C(Nc1c(cccc1)C)c2ccccc2
0.285714	O=C(Nc1c(cccc1)C)c2ccccc2
0.285714	O=C(Nc1c(cccc1)C)c2ccccc2
0.283088	O=C(Nc1c(cc(OCc2ccccc2)cc1)C)c3ncc(N(C)C)cc3
0.283088	O=C(Nc1c(cc(OCc2ccccc2)cc1)C)c3ncc(N(C)C)cc3
0.283019	Brc1nc(OC)c(NC(=O)c2cc(S(=O)(=O)N3CCN(Cc4ccccc4)CC3)c(F)cc2)cc1
0.282686	S1C(=NC(c2cc(OC)ccc2)=C1)NC(=O)c3cc(F)c(c4ccncc4)cc3
0.282051	Fc1c(cccc1C)C(=O)Nc2cc(c(N3CCN(CC3)CC)cc2)C
0.282051	Fc1c(cccc1C)C(=O)Nc2cc(c(N3CCN(CC3)CC)cc2)C
0.282051	Fc1c(cccc1C)C(=O)Nc2cc(c(N3CCN(CC3)CC)cc2)C
0.282051	Fc1c(cccc1C)C(=O)Nc2cc(c(N3CCN(CC3)CC)cc2)C
0.282051	Fc1c(cccc1C)C(=O)Nc2cc(c(N3CCN(CC3)CC)cc2)C
0.282051	Fc1c(cccc1C)C(=O)Nc2cc(c(N3CCN(CC3)CC)cc2)C
0.282051	Fc1c(cccc1C)C(=O)Nc2cc(c(N3CCN(CC3)CC)cc2)C
0.282051	Fc1c(cccc1C)C(=O)Nc2cc(c(N3CCN(CC3)CC)cc2)C
0.282051	Fc1c(cccc1C)C(=O)Nc2cc(c(N3CCN(CC3)CC)cc2)C
0.282051	Fc1c(cccc1C)C(=O)Nc2cc(c(N3CCN(CC3)CC)cc2)C
0.281853	S(=O)(=O)(c1cc(ccc1)C(=O)Nc2c(cc(NC(=O)C=O)cc2)C)C
0.281853	S(=O)(=O)(c1cc(ccc1)C(=O)Nc2c(cc(NC(=O)C=O)cc2)C)C
0.281853	S(=O)(=O)(c1cc(ccc1)C(=O)Nc2c(cc(NC(=O)C=O)cc2)C)C
0.281853	S(=O)(=O)(c1cc(ccc1)C(=O)Nc2c(cc(NC(=O)C=O)cc2)C)C
0.281853	S(=O)(=O)(c1cc(ccc1)C(=O)Nc2c(cc(NC(=O)C=O)cc2)C)C
0.281853	S(=O)(=O)(c1cc(ccc1)C(=O)Nc2c(cc(NC(=O)C=O)cc2)C)C
0.281853	S(=O)(=O)(c1cc(ccc1)C(=O)Nc2c(cc(NC(=O)C=O)cc2)C)C
0.281853	S(=O)(=O)(c1cc(ccc1)C(=O)Nc2c(cc(NC(=O)C=O)cc2)C)C
0.281853	S(=O)(=O)(c1cc(ccc1)C(=O)Nc2c(cc(NC(=O)C=O)cc2)C)C
0.281481	Clc1c(ccc(NC(=O)N2CCN(CC3=NC=CN3)CC2)c1)C(=O)NC4CC4
0.281481	Clc1c(ccc(NC(=O)N2CCN(CC3=NC=CN3)CC2)c1)C(=O)NC4CC4
0.281481	Clc1c(ccc(NC(=O)N2CCN(CC3=NC=CN3)CC2)c1)C(=O)NC4CC4
0.281481	Clc1c(ccc(NC(=O)N2CCN(CC3=NC=CN3)CC2)c1)C(=O)NC4CC4
0.281481	Clc1c(ccc(NC(=O)N2CCN(CC3=NC=CN3)CC2)c1)C(=O)NC4CC4
0.281481	Clc1c(ccc(NC(=O)N2CCN(CC3=NC=CN3)CC2)c1)C(=O)NC4CC4
0.281481	Clc1c(ccc(NC(=O)N2CCN(CC3=NC=CN3)CC2)c1)C(=O)NC4CC4
0.281481	Clc1c(ccc(NC(=O)N2CCN(CC3=NC=CN3)CC2)c1)C(=O)NC4CC4
0.281481	Clc1c(ccc(NC(=O)N2CCN(CC3=NC=CN3)CC2)c1)C(=O)NC4CC4
0.281481	Clc1c(ccc(NC(=O)N2CCN(CC3=NC=CN3)CC2)c1)C(=O)NC4CC4
0.281369	Fc1c(ccc(c2cncnc2)c1)C(=O)Nc3cc([N+]([O-])=O)ccc3
0.281369	Fc1c(ccc(c2cncnc2)c1)C(=O)Nc3cc([N+]([O-])=O)ccc3
0.281369	Fc1c(ccc(c2cncnc2)c1)C(=O)Nc3cc([N+]([O-])=O)ccc3
0.281369	Fc1c(ccc(c2cncnc2)c1)C(=O)Nc3cc([N+]([O-])=O)ccc3
0.281369	Fc1c(ccc(c2cncnc2)c1)C(=O)Nc3cc([N+]([O-])=O)ccc3
0.281369	Fc1c(ccc(c2cncnc2)c1)C(=O)Nc3cc([N+]([O-])=O)ccc3
0.281369	Fc1c(ccc(c2cncnc2)c1)C(=O)Nc3cc([N+]([O-])=O)ccc3
0.281369	Fc1c(ccc(c2cncnc2)c1)C(=O)Nc3cc([N+]([O-])=O)ccc3
0.281369	Fc1c(ccc(c2cncnc2)c1)C(=O)Nc3cc([N+]([O-])=O)ccc3
0.281369	Fc1c(ccc(c2cncnc2)c1)C(=O)Nc3cc([N+]([O-])=O)ccc3
0.28125	Brc1ccc(NS(=O)(=O)c2cc(ccc2)C(=O)Nc3cc(c(N4CCN(CC4)CC)cc3)C)cc1
0.28125	Brc1ccc(NS(=O)(=O)c2cc(ccc2)C(=O)Nc3cc(c(N4CCN(CC4)CC)cc3)C)cc1
0.28125	Brc1ccc(NS(=O)(=O)c2cc(ccc2)C(=O)Nc3cc(c(N4CCN(CC4)CC)cc3)C)cc1
0.28125	Brc1ccc(NS(=O)(=O)c2cc(ccc2)C(=O)Nc3cc(c(N4CCN(CC4)CC)cc3)C)cc1
0.28125	Brc1ccc(NS(=O)(=O)c2cc(ccc2)C(=O)Nc3cc(c(N4CCN(CC4)CC)cc3)C)cc1
0.28125	Brc1ccc(NS(=O)(=O)c2cc(ccc2)C(=O)Nc3cc(c(N4CCN(CC4)CC)cc3)C)cc1
0.28125	Brc1ccc(NS(=O)(=O)c2cc(ccc2)C(=O)Nc3cc(c(N4CCN(CC4)CC)cc3)C)cc1
0.28125	Brc1ccc(NS(=O)(=O)c2cc(ccc2)C(=O)Nc3cc(c(N4CCN(CC4)CC)cc3)C)cc1
0.28125	Brc1ccc(NS(=O)(=O)c2cc(ccc2)C(=O)Nc3cc(c(N4CCN(CC4)CC)cc3)C)cc1
0.28125	Brc1ccc(NS(=O)(=O)c2cc(ccc2)C(=O)Nc3cc(c(N4CCN(CC4)CC)cc3)C)cc1
0.28125	Fc1c(c2ccncc2)ccc(c1)C(=O)Nc3cnc(nc3)CC(C)C
0.280443	Clc1cc(NC(=O)c2ncc(c3cc(Cl)ccc3)cc2)c(SC(C)C)cc1
0.280443	Clc1cc(NC(=O)c2ncc(c3cc(Cl)ccc3)cc2)c(SC(C)C)cc1
0.280443	Clc1cc(NC(=O)c2ncc(c3cc(Cl)ccc3)cc2)c(SC(C)C)cc1
0.280443	Clc1cc(NC(=O)c2ncc(c3cc(Cl)ccc3)cc2)c(SC(C)C)cc1
0.280443	Clc1cc(NC(=O)c2ncc(c3cc(Cl)ccc3)cc2)c(SC(C)C)cc1
0.280443	Clc1cc(NC(=O)c2ncc(c3cc(Cl)ccc3)cc2)c(SC(C)C)cc1
0.280443	Clc1cc(NC(=O)c2ncc(c3cc(Cl)ccc3)cc2)c(SC(C)C)cc1
0.280443	Clc1cc(NC(=O)c2ncc(c3cc(Cl)ccc3)cc2)c(SC(C)C)cc1
0.280443	Clc1cc(NC(=O)c2ncc(c3cc(Cl)ccc3)cc2)c(SC(C)C)cc1
0.280405	S(=O)(=O)(Nc1ccc(F)cc1)c2c(ccc(c2)C(=O)Nc3cc(c(N4CCN(CC4)CC)cc3)C)C
0.280405	S(=O)(=O)(Nc1ccc(F)cc1)c2c(ccc(c2)C(=O)Nc3cc(c(N4CCN(CC4)CC)cc3)C)C
0.280405	S(=O)(=O)(Nc1ccc(F)cc1)c2c(ccc(c2)C(=O)Nc3cc(c(N4CCN(CC4)CC)cc3)C)C
0.280405	S(=O)(=O)(Nc1ccc(F)cc1)c2c(ccc(c2)C(=O)Nc3cc(c(N4CCN(CC4)CC)cc3)C)C
0.280405	S(=O)(=O)(Nc1ccc(F)cc1)c2c(ccc(c2)C(=O)Nc3cc(c(N4CCN(CC4)CC)cc3)C)C
0.280405	S(=O)(=O)(Nc1ccc(F)cc1)c2c(ccc(c2)C(=O)Nc3cc(c(N4CCN(CC4)CC)cc3)C)C
0.280405	S(=O)(=O)(Nc1ccc(F)cc1)c2c(ccc(c2)C(=O)Nc3cc(c(N4CCN(CC4)CC)cc3)C)C
0.280405	S(=O)(=O)(Nc1ccc(F)cc1)c2c(ccc(c2)C(=O)Nc3cc(c(N4CCN(CC4)CC)cc3)C)C
0.280405	S(=O)(=O)(Nc1ccc(F)cc1)c2c(ccc(c2)C(=O)Nc3cc(c(N4CCN(CC4)CC)cc3)C)C
0.280405	S(=O)(=O)(Nc1ccc(F)cc1)c2c(ccc(c2)C(=O)Nc3cc(c(N4CCN(CC4)CC)cc3)C)C
0.279817	O=C(Nc1cc(ccc1)C(=O)N)c2cnccc2
0.279817	O=C(Nc1cc(ccc1)C(=O)N)c2cnccc2
0.279817	O=C(Nc1cc(ccc1)C(=O)N)c2cnccc2
0.279817	O=C(Nc1cc(ccc1)C(=O)N)c2cnccc2
0.279817	O=C(Nc1cc(ccc1)C(=O)N)c2cnccc2
0.279817	O=C(Nc1cc(ccc1)C(=O)N)c2cnccc2
0.279817	O=C(Nc1cc(ccc1)C(=O)N)c2cnccc2
0.279817	O=C(Nc1cc(ccc1)C(=O)N)c2cnccc2
0.279817	O=C(Nc1cc(ccc1)C(=O)N)c2cnccc2
0.279817	O=C(Nc1cc(ccc1)C(=O)N)c2cnccc2
0.278986	S(c1nc(cc(n1)C)C(=O)Nc2cc(c(N3CCN(CC3)CC)cc2)C)C
0.278986	S(c1nc(cc(n1)C)C(=O)Nc2cc(c(N3CCN(CC3)CC)cc2)C)C
0.278986	S(c1nc(cc(n1)C)C(=O)Nc2cc(c(N3CCN(CC3)CC)cc2)C)C
0.278986	S(c1nc(cc(n1)C)C(=O)Nc2cc(c(N3CCN(CC3)CC)cc2)C)C
0.278986	S(c1nc(cc(n1)C)C(=O)Nc2cc(c(N3CCN(CC3)CC)cc2)C)C
0.278986	S(c1nc(cc(n1)C)C(=O)Nc2cc(c(N3CCN(CC3)CC)cc2)C)C
0.278986	S(c1nc(cc(n1)C)C(=O)Nc2cc(c(N3CCN(CC3)CC)cc2)C)C
0.278986	S(c1nc(cc(n1)C)C(=O)Nc2cc(c(N3CCN(CC3)CC)cc2)C)C
0.278986	S(c1nc(cc(n1)C)C(=O)Nc2cc(c(N3CCN(CC3)CC)cc2)C)C
0.278986	S(c1nc(cc(n1)C)C(=O)Nc2cc(c(N3CCN(CC3)CC)cc2)C)C
0.278746	O=C(Nc1c(OCC)cc(N2CCN(CC2)C)cc1)C=3NC(=CC3)CCc4ccccc4
0.278746	O=C(Nc1c(OCC)cc(N2CCN(CC2)C)cc1)C=3NC(=CC3)CCc4ccccc4
0.278746	O=C(Nc1c(OCC)cc(N2CCN(CC2)C)cc1)C=3NC(=CC3)CCc4ccccc4
0.278746	O=C(Nc1c(OCC)cc(N2CCN(CC2)C)cc1)C=3NC(=CC3)CCc4ccccc4
0.278746	O=C(Nc1c(OCC)cc(N2CCN(CC2)C)cc1)C=3NC(=CC3)CCc4ccccc4
0.278746	O=C(Nc1c(OCC)cc(N2CCN(CC2)C)cc1)C=3NC(=CC3)CCc4ccccc4
0.278746	O=C(Nc1c(OCC)cc(N2CCN(CC2)C)cc1)C=3NC(=CC3)CCc4ccccc4
0.278746	O=C(Nc1c(OCC)cc(N2CCN(CC2)C)cc1)C=3NC(=CC3)CCc4ccccc4
0.278746	O=C(Nc1c(OCC)cc(N2CCN(CC2)C)cc1)C=3NC(=CC3)CCc4ccccc4
0.278746	O=C(Nc1c(OCC)cc(N2CCN(CC2)C)cc1)C=3NC(=CC3)CCc4ccccc4
0.278736	S(=O)(=O)(Nc1ccc(OC)cc1)c2ccc(NC(=O)c3cc([N+]([O-])=O)c(NC4CCN(CC=5N=C(OC5)c6ccccc6)CC4)cc3)cc2
0.278736	S(=O)(=O)(Nc1ccc(OC)cc1)c2ccc(NC(=O)c3cc([N+]([O-])=O)c(NC4CCN(CC=5N=C(OC5)c6ccccc6)CC4)cc3)cc2
0.278736	S(=O)(=O)(Nc1ccc(OC)cc1)c2ccc(NC(=O)c3cc([N+]([O-])=O)c(NC4CCN(CC=5N=C(OC5)c6ccccc6)CC4)cc3)cc2
0.278736	S(=O)(=O)(Nc1ccc(OC)cc1)c2ccc(NC(=O)c3cc([N+]([O-])=O)c(NC4CCN(CC=5N=C(OC5)c6ccccc6)CC4)cc3)cc2
0.278736	S(=O)(=O)(Nc1ccc(OC)cc1)c2ccc(NC(=O)c3cc([N+]([O-])=O)c(NC4CCN(CC=5N=C(OC5)c6ccccc6)CC4)cc3)cc2
0.278736	S(=O)(=O)(Nc1ccc(OC)cc1)c2ccc(NC(=O)c3cc([N+]([O-])=O)c(NC4CCN(CC=5N=C(OC5)c6ccccc6)CC4)cc3)cc2
0.278736	S(=O)(=O)(Nc1ccc(OC)cc1)c2ccc(NC(=O)c3cc([N+]([O-])=O)c(NC4CCN(CC=5N=C(OC5)c6ccccc6)CC4)cc3)cc2
0.278736	S(=O)(=O)(Nc1ccc(OC)cc1)c2ccc(NC(=O)c3cc([N+]([O-])=O)c(NC4CCN(CC=5N=C(OC5)c6ccccc6)CC4)cc3)cc2
0.278736	S(=O)(=O)(Nc1ccc(OC)cc1)c2ccc(NC(=O)c3cc([N+]([O-])=O)c(NC4CCN(CC=5N=C(OC5)c6ccccc6)CC4)cc3)cc2
0.278736	S(=O)(=O)(Nc1ccc(OC)cc1)c2ccc(NC(=O)c3cc([N+]([O-])=O)c(NC4CCN(CC=5N=C(OC5)c6ccccc6)CC4)cc3)cc2
0.278571	Clc1c(NC(=O)c2ccc(OC)cc2)cc(cc1)C=3ON=C(N3)c4cc(ccc4)C(=O)N
0.278571	Clc1c(NC(=O)c2ccc(OC)cc2)cc(cc1)C=3ON=C(N3)c4cc(ccc4)C(=O)N
0.278351	Clc1cc(c2cnc(cc2)C(=O)Nc3c(cc(c(F)c3)C(=O)OC)C)ccc1
0.278351	Clc1cc(c2cnc(cc2)C(=O)Nc3c(cc(c(F)c3)C(=O)OC)C)ccc1
0.278351	Clc1cc(c2cnc(cc2)C(=O)Nc3c(cc(c(F)c3)C(=O)OC)C)ccc1
0.278351	Clc1cc(c2cnc(cc2)C(=O)Nc3c(cc(c(F)c3)C(=O)OC)C)ccc1
0.278351	Clc1cc(c2cnc(cc2)C(=O)Nc3c(cc(c(F)c3)C(=O)OC)C)ccc1
0.278351	Clc1cc(c2cnc(cc2)C(=O)Nc3c(cc(c(F)c3)C(=O)OC)C)ccc1
0.277778	FC(F)(F)c1cc(NC(=O)c2cc(NC(=O)C(=O)N3CCC(OC)(CCC3)C)c(cc2)C)ccc1
0.277567	O=C(Nc1c(OCC)cc(N2CCN(CC2)C)cc1)c3ccc(Oc4ccccc4)cc3
0.277567	O=C(Nc1c(OCC)cc(N2CCN(CC2)C)cc1)c3ccc(Oc4ccccc4)cc3
0.277567	O=C(Nc1c(OCC)cc(N2CCN(CC2)C)cc1)c3ccc(Oc4ccccc4)cc3
0.277567	O=C(Nc1c(OCC)cc(N2CCN(CC2)C)cc1)c3ccc(Oc4ccccc4)cc3
0.277567	O=C(Nc1c(OCC)cc(N2CCN(CC2)C)cc1)c3ccc(Oc4ccccc4)cc3
0.277567	O=C(Nc1c(OCC)cc(N2CCN(CC2)C)cc1)c3ccc(Oc4ccccc4)cc3
0.277567	O=C(Nc1c(OCC)cc(N2CCN(CC2)C)cc1)c3ccc(Oc4ccccc4)cc3
0.277567	O=C(Nc1c(OCC)cc(N2CCN(CC2)C)cc1)c3ccc(Oc4ccccc4)cc3
0.277567	O=C(Nc1c(OCC)cc(N2CCN(CC2)C)cc1)c3ccc(Oc4ccccc4)cc3
0.277567	O=C(Nc1c(OCC)cc(N2CCN(CC2)C)cc1)c3ccc(Oc4ccccc4)cc3
0.277372	Clc1cc(ccc1)C(=O)NCC(=O)Nc2cc(c(N3CCN(CC3)CC)cc2)C
0.277372	Clc1cc(ccc1)C(=O)NCC(=O)Nc2cc(c(N3CCN(CC3)CC)cc2)C
0.277372	Clc1cc(ccc1)C(=O)NCC(=O)Nc2cc(c(N3CCN(CC3)CC)cc2)C
0.277372	Clc1cc(ccc1)C(=O)NCC(=O)Nc2cc(c(N3CCN(CC3)CC)cc2)C
0.277372	Clc1cc(ccc1)C(=O)NCC(=O)Nc2cc(c(N3CCN(CC3)CC)cc2)C
0.277372	Clc1cc(ccc1)C(=O)NCC(=O)Nc2cc(c(N3CCN(CC3)CC)cc2)C
0.277372	Clc1cc(ccc1)C(=O)NCC(=O)Nc2cc(c(N3CCN(CC3)CC)cc2)C
0.277372	Clc1cc(ccc1)C(=O)NCC(=O)Nc2cc(c(N3CCN(CC3)CC)cc2)C
0.277372	Clc1cc(ccc1)C(=O)NCC(=O)Nc2cc(c(N3CCN(CC3)CC)cc2)C
0.277372	Clc1cc(ccc1)C(=O)NCC(=O)Nc2cc(c(N3CCN(CC3)CC)cc2)C
0.277027	O=C(Nc1cc(c(N2CCN(CC2)CC)cc1)C)C=3C(=NNC3)C4=COC=C4
0.277027	O=C(Nc1cc(c(N2CCN(CC2)CC)cc1)C)C=3C(=NNC3)C4=COC=C4
0.277027	O=C(Nc1cc(c(N2CCN(CC2)CC)cc1)C)C=3C(=NNC3)C4=COC=C4
0.277027	O=C(Nc1cc(c(N2CCN(CC2)CC)cc1)C)C=3C(=NNC3)C4=COC=C4
0.277027	O=C(Nc1cc(c(N2CCN(CC2)CC)cc1)C)C=3C(=NNC3)C4=COC=C4
0.277027	O=C(Nc1cc(c(N2CCN(CC2)CC)cc1)C)C=3C(=NNC3)C4=COC=C4
0.277027	O=C(Nc1cc(c(N2CCN(CC2)CC)cc1)C)C=3C(=NNC3)C4=COC=C4
0.277027	O=C(Nc1cc(c(N2CCN(CC2)CC)cc1)C)C=3C(=NNC3)C4=COC=C4
0.277027	O=C(Nc1cc(c(N2CCN(CC2)CC)cc1)C)C=3C(=NNC3)C4=COC=C4
0.277027	O=C(Nc1cc(c(N2CCN(CC2)CC)cc1)C)C=3C(=NNC3)C4=COC=C4
0.276596	O=C(O)C1OC(C(=O)Nc2cc(OC)c(NC(=O)c3cnccc3)cc2)CC1
0.276423	O=C(Nc1c(cc(NC(=O)C=O)cc1)C)C=2OC=CC2
0.276423	O=C(Nc1c(cc(NC(=O)C=O)cc1)C)C=2OC=CC2
0.276423	O=C(Nc1c(cc(NC(=O)C=O)cc1)C)C=2OC=CC2
0.276423	O=C(Nc1c(cc(NC(=O)C=O)cc1)C)C=2OC=CC2
0.276423	O=C(Nc1c(cc(NC(=O)C=O)cc1)C)C=2OC=CC2
0.275758	O=C(Nc1c(ccc(c1)C=2ON=C(N2)CN3c4c(N=C3)cc(c(c4)C)C)C)c5ccccc5
0.275758	O=C(Nc1c(ccc(c1)C=2ON=C(N2)CN3c4c(N=C3)cc(c(c4)C)C)C)c5ccccc5
0.275758	O=C(Nc1c(ccc(c1)C=2ON=C(N2)CN3c4c(N=C3)cc(c(c4)C)C)C)c5ccccc5
0.275758	O=C(Nc1c(ccc(c1)C=2ON=C(N2)CN3c4c(N=C3)cc(c(c4)C)C)C)c5ccccc5
0.275758	O=C(Nc1c(ccc(c1)C=2ON=C(N2)CN3c4c(N=C3)cc(c(c4)C)C)C)c5ccccc5
0.275758	O=C(Nc1c(ccc(c1)C=2ON=C(N2)CN3c4c(N=C3)cc(c(c4)C)C)C)c5ccccc5
0.275758	O=C(Nc1c(ccc(c1)C=2ON=C(N2)CN3c4c(N=C3)cc(c(c4)C)C)C)c5ccccc5
0.275758	O=C(Nc1c(ccc(c1)C=2ON=C(N2)CN3c4c(N=C3)cc(c(c4)C)C)C)c5ccccc5
0.275758	O=C(Nc1c(ccc(c1)C=2ON=C(N2)CN3c4c(N=C3)cc(c(c4)C)C)C)c5ccccc5
0.275758	O=C(Nc1c(ccc(c1)C=2ON=C(N2)CN3c4c(N=C3)cc(c(c4)C)C)C)c5ccccc5
0.275618	Clc1cc(cc(c1)C)C(=O)C2=CNC(C(=O)Nc3cc(c(N4CCN(CC4)CC)cc3)C)=C2
0.275424	Fc1ccc(cc1)C(=O)Nc2cc(ccc2)C=3ON=CN3
0.275362	S(=O)(=O)(Nc1c(F)ccc(NC(=O)c2ccc(cc2)CCC(=O)OC)c1)c3ccccc3
0.275362	S(=O)(=O)(Nc1c(F)ccc(NC(=O)c2ccc(cc2)CCC(=O)OC)c1)c3ccccc3
0.275362	S(=O)(=O)(Nc1c(F)ccc(NC(=O)c2ccc(cc2)CCC(=O)OC)c1)c3ccccc3
0.275362	S(=O)(=O)(Nc1c(F)ccc(NC(=O)c2ccc(cc2)CCC(=O)OC)c1)c3ccccc3
0.275362	S(=O)(=O)(Nc1c(F)ccc(NC(=O)c2ccc(cc2)CCC(=O)OC)c1)c3ccccc3
0.275362	S(=O)(=O)(Nc1c(F)ccc(NC(=O)c2ccc(cc2)CCC(=O)OC)c1)c3ccccc3
0.275362	S(=O)(=O)(Nc1c(F)ccc(NC(=O)c2ccc(cc2)CCC(=O)OC)c1)c3ccccc3
0.275362	S(=O)(=O)(Nc1c(F)ccc(NC(=O)c2ccc(cc2)CCC(=O)OC)c1)c3ccccc3
0.275362	S(=O)(=O)(Nc1c(F)ccc(NC(=O)c2ccc(cc2)CCC(=O)OC)c1)c3ccccc3
0.275362	S(=O)(=O)(Nc1c(F)ccc(NC(=O)c2ccc(cc2)CCC(=O)OC)c1)c3ccccc3
0.27451	FC(F)(F)c1cc(ccc1)C2=NC(C(=O)Nc3cc(c(N4CCN(CC4)CC)cc3)C)=C(N2)C
0.27451	FC(F)(F)c1cc(ccc1)C2=NC(C(=O)Nc3cc(c(N4CCN(CC4)CC)cc3)C)=C(N2)C
0.27451	FC(F)(F)c1cc(ccc1)C2=NC(C(=O)Nc3cc(c(N4CCN(CC4)CC)cc3)C)=C(N2)C
0.27451	FC(F)(F)c1cc(ccc1)C2=NC(C(=O)Nc3cc(c(N4CCN(CC4)CC)cc3)C)=C(N2)C
0.27451	FC(F)(F)c1cc(ccc1)C2=NC(C(=O)Nc3cc(c(N4CCN(CC4)CC)cc3)C)=C(N2)C
0.27451	FC(F)(F)c1cc(ccc1)C2=NC(C(=O)Nc3cc(c(N4CCN(CC4)CC)cc3)C)=C(N2)C
0.27451	FC(F)(F)c1cc(ccc1)C2=NC(C(=O)Nc3cc(c(N4CCN(CC4)CC)cc3)C)=C(N2)C
0.27451	S1C(=CC=C1)COc2ccc(cc2)C(=O)Nc3c(cc(F)cc3)C
0.27451	S1C(=CC=C1)COc2ccc(cc2)C(=O)Nc3c(cc(F)cc3)C
0.27451	S1C(=CC=C1)COc2ccc(cc2)C(=O)Nc3c(cc(F)cc3)C
0.27451	S1C(=CC=C1)COc2ccc(cc2)C(=O)Nc3c(cc(F)cc3)C
0.274074	S(c1c(ccc(c1)C)C)Cc2cc(ccc2)C(=O)Nc3cc(ccc3)C(F)C
0.274074	S(c1c(ccc(c1)C)C)Cc2cc(ccc2)C(=O)Nc3cc(ccc3)C(F)C
0.274074	S(c1c(ccc(c1)C)C)Cc2cc(ccc2)C(=O)Nc3cc(ccc3)C(F)C
0.274074	S(c1c(ccc(c1)C)C)Cc2cc(ccc2)C(=O)Nc3cc(ccc3)C(F)C
0.274074	S(c1c(ccc(c1)C)C)Cc2cc(ccc2)C(=O)Nc3cc(ccc3)C(F)C
0.274074	S(c1c(ccc(c1)C)C)Cc2cc(ccc2)C(=O)Nc3cc(ccc3)C(F)C
0.274074	S(c1c(ccc(c1)C)C)Cc2cc(ccc2)C(=O)Nc3cc(ccc3)C(F)C
0.274074	S(c1c(ccc(c1)C)C)Cc2cc(ccc2)C(=O)Nc3cc(ccc3)C(F)C
0.274074	S(c1c(ccc(c1)C)C)Cc2cc(ccc2)C(=O)Nc3cc(ccc3)C(F)C
0.274074	S(c1c(ccc(c1)C)C)Cc2cc(ccc2)C(=O)Nc3cc(ccc3)C(F)C
0.273846	S(=O)(=O)(Nc1ccc(OC)cc1)c2ccc(NC(=O)c3cc([N+]([O-])=O)c(N4CCN(Cc5c(cccc5)C)CC4)cc3)cc2
0.273846	S(=O)(=O)(Nc1ccc(OC)cc1)c2ccc(NC(=O)c3cc([N+]([O-])=O)c(N4CCN(Cc5c(cccc5)C)CC4)cc3)cc2
0.273846	S(=O)(=O)(Nc1ccc(OC)cc1)c2ccc(NC(=O)c3cc([N+]([O-])=O)c(N4CCN(Cc5c(cccc5)C)CC4)cc3)cc2
0.273846	S(=O)(=O)(Nc1ccc(OC)cc1)c2ccc(NC(=O)c3cc([N+]([O-])=O)c(N4CCN(Cc5c(cccc5)C)CC4)cc3)cc2
0.273846	S(=O)(=O)(Nc1ccc(OC)cc1)c2ccc(NC(=O)c3cc([N+]([O-])=O)c(N4CCN(Cc5c(cccc5)C)CC4)cc3)cc2
0.27381	S(C1=NN=C(N1CC=2OC=CC2)c3cnccc3)CC(=O)Nc4cc(c(N5CCN(CC5)CC)cc4)C
0.27381	S(C1=NN=C(N1CC=2OC=CC2)c3cnccc3)CC(=O)Nc4cc(c(N5CCN(CC5)CC)cc4)C
0.27381	S(C1=NN=C(N1CC=2OC=CC2)c3cnccc3)CC(=O)Nc4cc(c(N5CCN(CC5)CC)cc4)C
0.27381	S(C1=NN=C(N1CC=2OC=CC2)c3cnccc3)CC(=O)Nc4cc(c(N5CCN(CC5)CC)cc4)C
0.27381	S(C1=NN=C(N1CC=2OC=CC2)c3cnccc3)CC(=O)Nc4cc(c(N5CCN(CC5)CC)cc4)C
0.27381	S(C1=NN=C(N1CC=2OC=CC2)c3cnccc3)CC(=O)Nc4cc(c(N5CCN(CC5)CC)cc4)C
0.27381	S(C1=NN=C(N1CC=2OC=CC2)c3cnccc3)CC(=O)Nc4cc(c(N5CCN(CC5)CC)cc4)C
0.27381	S(C1=NN=C(N1CC=2OC=CC2)c3cnccc3)CC(=O)Nc4cc(c(N5CCN(CC5)CC)cc4)C
0.27381	S(C1=NN=C(N1CC=2OC=CC2)c3cnccc3)CC(=O)Nc4cc(c(N5CCN(CC5)CC)cc4)C
0.273356	FC(c1cc(NC(=O)c2cc3c(cc2)C(=O)N(C3=O)Cc4ccncc4)ccc1)C
0.273356	FC(c1cc(NC(=O)c2cc3c(cc2)C(=O)N(C3=O)Cc4ccncc4)ccc1)C
0.273356	FC(c1cc(NC(=O)c2cc3c(cc2)C(=O)N(C3=O)Cc4ccncc4)ccc1)C
0.273356	FC(c1cc(NC(=O)c2cc3c(cc2)C(=O)N(C3=O)Cc4ccncc4)ccc1)C
0.273356	FC(c1cc(NC(=O)c2cc3c(cc2)C(=O)N(C3=O)Cc4ccncc4)ccc1)C
0.273356	FC(c1cc(NC(=O)c2cc3c(cc2)C(=O)N(C3=O)Cc4ccncc4)ccc1)C
0.273356	FC(c1cc(NC(=O)c2cc3c(cc2)C(=O)N(C3=O)Cc4ccncc4)ccc1)C
0.273356	FC(c1cc(NC(=O)c2cc3c(cc2)C(=O)N(C3=O)Cc4ccncc4)ccc1)C
0.273356	FC(c1cc(NC(=O)c2cc3c(cc2)C(=O)N(C3=O)Cc4ccncc4)ccc1)C
0.273356	FC(c1cc(NC(=O)c2cc3c(cc2)C(=O)N(C3=O)Cc4ccncc4)ccc1)C
0.272727	S(c1c(ccc(c1)C)C)Cc2cc(ccc2)C(=O)Nc3ccc(Oc4ccc(OCC)cc4)cc3
0.272727	S(c1c(ccc(c1)C)C)Cc2cc(ccc2)C(=O)Nc3ccc(Oc4ccc(OCC)cc4)cc3
0.272727	S(c1c(ccc(c1)C)C)Cc2cc(ccc2)C(=O)Nc3ccc(Oc4ccc(OCC)cc4)cc3
0.272727	S(c1c(ccc(c1)C)C)Cc2cc(ccc2)C(=O)Nc3ccc(Oc4ccc(OCC)cc4)cc3
0.272727	S(c1c(ccc(c1)C)C)Cc2cc(ccc2)C(=O)Nc3ccc(Oc4ccc(OCC)cc4)cc3
0.272727	S(c1c(ccc(c1)C)C)Cc2cc(ccc2)C(=O)Nc3ccc(Oc4ccc(OCC)cc4)cc3
0.272727	S(c1c(ccc(c1)C)C)Cc2cc(ccc2)C(=O)Nc3ccc(Oc4ccc(OCC)cc4)cc3
0.272727	S(c1c(ccc(c1)C)C)Cc2cc(ccc2)C(=O)Nc3ccc(Oc4ccc(OCC)cc4)cc3
0.272727	S(c1c(ccc(c1)C)C)Cc2cc(ccc2)C(=O)Nc3ccc(Oc4ccc(OCC)cc4)cc3
0.272727	S(c1c(ccc(c1)C)C)Cc2cc(ccc2)C(=O)Nc3ccc(Oc4ccc(OCC)cc4)cc3
0.272425	O=C(N(Cc1cc(ccc1)C(=O)N)Cc2ccccc2)C(=O)Nc3c(ccc(c3)C=4OC=CN4)C
0.272425	O=C(N(Cc1cc(ccc1)C(=O)N)Cc2ccccc2)C(=O)Nc3c(ccc(c3)C=4OC=CN4)C
0.272425	O=C(N(Cc1cc(ccc1)C(=O)N)Cc2ccccc2)C(=O)Nc3c(ccc(c3)C=4OC=CN4)C
0.272425	O=C(N(Cc1cc(ccc1)C(=O)N)Cc2ccccc2)C(=O)Nc3c(ccc(c3)C=4OC=CN4)C
0.272425	O=C(N(Cc1cc(ccc1)C(=O)N)Cc2ccccc2)C(=O)Nc3c(ccc(c3)C=4OC=CN4)C
0.272425	O=C(N(Cc1cc(ccc1)C(=O)N)Cc2ccccc2)C(=O)Nc3c(ccc(c3)C=4OC=CN4)C
0.272425	O=C(N(Cc1cc(ccc1)C(=O)N)Cc2ccccc2)C(=O)Nc3c(ccc(c3)C=4OC=CN4)C
0.272425	O=C(N(Cc1cc(ccc1)C(=O)N)Cc2ccccc2)C(=O)Nc3c(ccc(c3)C=4OC=CN4)C
0.272425	O=C(N(Cc1cc(ccc1)C(=O)N)Cc2ccccc2)C(=O)Nc3c(ccc(c3)C=4OC=CN4)C
0.272425	O=C(N(Cc1cc(ccc1)C(=O)N)Cc2ccccc2)C(=O)Nc3c(ccc(c3)C=4OC=CN4)C
0.272414	S(=O)(=O)(Cc1cc(NC(=O)c2cc(N3CCOCC3)c(cc2)C)c(OC)cc1)C
0.272414	S(=O)(=O)(Cc1cc(NC(=O)c2cc(N3CCOCC3)c(cc2)C)c(OC)cc1)C
0.272414	S(=O)(=O)(Cc1cc(NC(=O)c2cc(N3CCOCC3)c(cc2)C)c(OC)cc1)C
0.272414	S(=O)(=O)(Cc1cc(NC(=O)c2cc(N3CCOCC3)c(cc2)C)c(OC)cc1)C
0.272414	S(=O)(=O)(Cc1cc(NC(=O)c2cc(N3CCOCC3)c(cc2)C)c(OC)cc1)C
0.272414	S(=O)(=O)(Cc1cc(NC(=O)c2cc(N3CCOCC3)c(cc2)C)c(OC)cc1)C
0.272414	S(=O)(=O)(Cc1cc(NC(=O)c2cc(N3CCOCC3)c(cc2)C)c(OC)cc1)C
0.272414	S(=O)(=O)(Cc1cc(NC(=O)c2cc(N3CCOCC3)c(cc2)C)c(OC)cc1)C
0.272414	S(=O)(=O)(Cc1cc(NC(=O)c2cc(N3CCOCC3)c(cc2)C)c(OC)cc1)C
0.272414	S(=O)(=O)(Cc1cc(NC(=O)c2cc(N3CCOCC3)c(cc2)C)c(OC)cc1)C
0.271739	O=C(Nc1c(cc(N2CCN(CC2)CC)cc1)C)c3c(c(NC(=O)C)ccc3)C
0.271605	O=C(Nc1c(ccc(c1)Cc2ncccc2)C)C=O
0.271605	O=C(Nc1c(ccc(c1)Cc2ncccc2)C)C=O
0.271605	S(=O)(=O)(Nc1c(c(ccc1)C)C)c2ccc(cc2)C(=O)N3CCC(c4nc(c5cc(F)ccc5)ccn4)CC3
0.271605	S(=O)(=O)(Nc1c(c(ccc1)C)C)c2ccc(cc2)C(=O)N3CCC(c4nc(c5cc(F)ccc5)ccn4)CC3
0.271429	[O-][N+](=O)C1=CNC(C(=O)Nc2cc(c(N3CCN(CC3)CC)cc2)C)=C1
0.271429	[O-][N+](=O)C1=CNC(C(=O)Nc2cc(c(N3CCN(CC3)CC)cc2)C)=C1
0.271429	[O-][N+](=O)C1=CNC(C(=O)Nc2cc(c(N3CCN(CC3)CC)cc2)C)=C1
0.271429	[O-][N+](=O)C1=CNC(C(=O)Nc2cc(c(N3CCN(CC3)CC)cc2)C)=C1
0.271429	[O-][N+](=O)C1=CNC(C(=O)Nc2cc(c(N3CCN(CC3)CC)cc2)C)=C1
0.271429	[O-][N+](=O)C1=CNC(C(=O)Nc2cc(c(N3CCN(CC3)CC)cc2)C)=C1
0.271429	[O-][N+](=O)C1=CNC(C(=O)Nc2cc(c(N3CCN(CC3)CC)cc2)C)=C1
0.271429	[O-][N+](=O)C1=CNC(C(=O)Nc2cc(c(N3CCN(CC3)CC)cc2)C)=C1
0.271429	[O-][N+](=O)C1=CNC(C(=O)Nc2cc(c(N3CCN(CC3)CC)cc2)C)=C1
0.271429	[O-][N+](=O)C1=CNC(C(=O)Nc2cc(c(N3CCN(CC3)CC)cc2)C)=C1
0.271318	Clc1c(NC(=O)c2ccc(OC)cc2)cc(cc1)C=3ON=CN3
0.271318	Clc1c(NC(=O)c2ccc(OC)cc2)cc(cc1)C=3ON=CN3
0.271318	Clc1c(NC(=O)c2ccc(OC)cc2)cc(cc1)C=3ON=CN3
0.271318	Clc1c(NC(=O)c2ccc(OC)cc2)cc(cc1)C=3ON=CN3
0.271127	O=C(Nc1c(OCC)cc(N2CCN(CC2)C)cc1)c3cnc(cc3)C(C)(C)C
0.271127	O=C(Nc1c(OCC)cc(N2CCN(CC2)C)cc1)c3cnc(cc3)C(C)(C)C
0.271127	O=C(Nc1c(OCC)cc(N2CCN(CC2)C)cc1)c3cnc(cc3)C(C)(C)C
0.271127	O=C(Nc1c(OCC)cc(N2CCN(CC2)C)cc1)c3cnc(cc3)C(C)(C)C
0.271127	O=C(Nc1c(OCC)cc(N2CCN(CC2)C)cc1)c3cnc(cc3)C(C)(C)C
0.271127	O=C(Nc1c(OCC)cc(N2CCN(CC2)C)cc1)c3cnc(cc3)C(C)(C)C
0.271127	O=C(Nc1c(OCC)cc(N2CCN(CC2)C)cc1)c3cnc(cc3)C(C)(C)C
0.271127	O=C(Nc1c(OCC)cc(N2CCN(CC2)C)cc1)c3cnc(cc3)C(C)(C)C
0.271127	O=C(Nc1c(OCC)cc(N2CCN(CC2)C)cc1)c3cnc(cc3)C(C)(C)C
0.271127	O=C(Nc1c(OCC)cc(N2CCN(CC2)C)cc1)c3cnc(cc3)C(C)(C)C
0.271111	O=C(N)c1nc(ncc1)c2cnccc2
0.270701	FC(F)(F)c1cc(NC(=O)c2cc(NC(=O)C(=O)NC3CC(N(CC3)CC)C)c(cc2)C)ccc1
0.270701	FC(F)(F)c1cc(NC(=O)c2cc(NC(=O)C(=O)NC3CC(N(CC3)CC)C)c(cc2)C)ccc1
0.270701	FC(F)(F)c1cc(NC(=O)c2cc(NC(=O)C(=O)NC3CC(N(CC3)CC)C)c(cc2)C)ccc1
0.270701	FC(F)(F)c1cc(NC(=O)c2cc(NC(=O)C(=O)NC3CC(N(CC3)CC)C)c(cc2)C)ccc1
0.270701	FC(F)(F)c1cc(NC(=O)c2cc(NC(=O)C(=O)NC3CC(N(CC3)CC)C)c(cc2)C)ccc1
0.270701	FC(F)(F)c1cc(NC(=O)c2cc(NC(=O)C(=O)NC3CC(N(CC3)CC)C)c(cc2)C)ccc1
0.270701	FC(F)(F)c1cc(NC(=O)c2cc(NC(=O)C(=O)NC3CC(N(CC3)CC)C)c(cc2)C)ccc1
0.270701	FC(F)(F)c1cc(NC(=O)c2cc(NC(=O)C(=O)NC3CC(N(CC3)CC)C)c(cc2)C)ccc1
0.270701	FC(F)(F)c1cc(NC(=O)c2cc(NC(=O)C(=O)NC3CC(N(CC3)CC)C)c(cc2)C)ccc1
0.270701	FC(F)(F)c1cc(NC(=O)c2cc(NC(=O)C(=O)NC3CC(N(CC3)CC)C)c(cc2)C)ccc1
0.270548	Clc1cc(c(cc1)C)C(=O)NC2CCN(CC=3N=C(OC3)c4ccccc4)CC2
0.270548	Clc1cc(c(cc1)C)C(=O)NC2CCN(CC=3N=C(OC3)c4ccccc4)CC2
0.270548	Clc1cc(c(cc1)C)C(=O)NC2CCN(CC=3N=C(OC3)c4ccccc4)CC2
0.270548	Clc1cc(c(cc1)C)C(=O)NC2CCN(CC=3N=C(OC3)c4ccccc4)CC2
0.270548	Clc1cc(c(cc1)C)C(=O)NC2CCN(CC=3N=C(OC3)c4ccccc4)CC2
0.270548	Clc1cc(c(cc1)C)C(=O)NC2CCN(CC=3N=C(OC3)c4ccccc4)CC2
0.270548	Clc1cc(c(cc1)C)C(=O)NC2CCN(CC=3N=C(OC3)c4ccccc4)CC2
0.270548	Clc1cc(c(cc1)C)C(=O)NC2CCN(CC=3N=C(OC3)c4ccccc4)CC2
0.270548	Clc1cc(c(cc1)C)C(=O)NC2CCN(CC=3N=C(OC3)c4ccccc4)CC2
0.270548	Clc1cc(c(cc1)C)C(=O)NC2CCN(CC=3N=C(OC3)c4ccccc4)CC2
0.27027	O=C(O)c1cc(NC(=O)C)c(cc1)C
0.27027	O=C(O)c1cc(NC(=O)C)c(cc1)C
0.27027	O=C(O)c1cc(NC(=O)C)c(cc1)C
0.27027	O=C(O)c1cc(NC(=O)C)c(cc1)C
0.27027	O=C(O)c1cc(NC(=O)C)c(cc1)C
0.27027	O=C(O)c1cc(NC(=O)C)c(cc1)C
0.27027	O=C(O)c1cc(NC(=O)C)c(cc1)C
0.27027	O=C(O)c1cc(NC(=O)C)c(cc1)C
0.27027	O=C(O)c1cc(NC(=O)C)c(cc1)C
0.27027	O=C(O)c1cc(NC(=O)C)c(cc1)C
0.270175	Fc1c(c2nc(ncc2)N(CC3CNC3)C)cc(cc1)CN4CCCC4
0.270175	Fc1c(c2nc(ncc2)N(CC3CNC3)C)cc(cc1)CN4CCCC4
0.270175	Fc1c(c2nc(ncc2)N(CC3CNC3)C)cc(cc1)CN4CCCC4
0.269841	O=C(Nc1cc(ccc1)CN2CCCC2)c3c(O)cccc3C
0.269841	O=C(Nc1cc(ccc1)CN2CCCC2)c3c(O)cccc3C
0.269841	O=C(Nc1cc(ccc1)CN2CCCC2)c3c(O)cccc3C
0.269841	O=C(Nc1cc(ccc1)CN2CCCC2)c3c(O)cccc3C
0.269841	O=C(Nc1cc(ccc1)CN2CCCC2)c3c(O)cccc3C
0.269841	O=C(Nc1cc(ccc1)CN2CCCC2)c3c(O)cccc3C
0.269841	O=C(Nc1cc(ccc1)CN2CCCC2)c3c(O)cccc3C
0.269841	O=C(Nc1cc(ccc1)CN2CCCC2)c3c(O)cccc3C
0.269841	O=C(Nc1cc(ccc1)CN2CCCC2)c3c(O)cccc3C
0.269841	O=C(Nc1cc(ccc1)CN2CCCC2)c3c(O)cccc3C
0.269531	Clc1c(Oc2ccc(cc2)C(=O)Nc3cc(Oc4c(cccc4)C)ccc3)ccc(Cl)c1
0.269531	Clc1c(Oc2ccc(cc2)C(=O)Nc3cc(Oc4c(cccc4)C)ccc3)ccc(Cl)c1
0.269531	Clc1c(Oc2ccc(cc2)C(=O)Nc3cc(Oc4c(cccc4)C)ccc3)ccc(Cl)c1
0.269531	Clc1c(Oc2ccc(cc2)C(=O)Nc3cc(Oc4c(cccc4)C)ccc3)ccc(Cl)c1
0.269531	Clc1c(Oc2ccc(cc2)C(=O)Nc3cc(Oc4c(cccc4)C)ccc3)ccc(Cl)c1
0.269531	Clc1c(Oc2ccc(cc2)C(=O)Nc3cc(Oc4c(cccc4)C)ccc3)ccc(Cl)c1
0.269531	Clc1c(Oc2ccc(cc2)C(=O)Nc3cc(Oc4c(cccc4)C)ccc3)ccc(Cl)c1
0.269531	Clc1c(Oc2ccc(cc2)C(=O)Nc3cc(Oc4c(cccc4)C)ccc3)ccc(Cl)c1
0.269531	Clc1c(Oc2ccc(cc2)C(=O)Nc3cc(Oc4c(cccc4)C)ccc3)ccc(Cl)c1
0.269531	Clc1c(Oc2ccc(cc2)C(=O)Nc3cc(Oc4c(cccc4)C)ccc3)ccc(Cl)c1
0.269231	O=C(Nc1ccc(cc1)C=2NN=C3C2COCC3)c4cc(c(cc4)C)C=5C=NN(C5)C
0.269231	O=C(Nc1ccc(cc1)C=2NN=C3C2COCC3)c4cc(c(cc4)C)C=5C=NN(C5)C
0.269231	O=C(Nc1ccc(cc1)C=2NN=C3C2COCC3)c4cc(c(cc4)C)C=5C=NN(C5)C
0.269231	O=C(Nc1ccc(cc1)C=2NN=C3C2COCC3)c4cc(c(cc4)C)C=5C=NN(C5)C
0.269231	O=C(Nc1ccc(cc1)C=2NN=C3C2COCC3)c4cc(c(cc4)C)C=5C=NN(C5)C
0.269231	O=C(Nc1ccc(cc1)C=2NN=C3C2COCC3)c4cc(c(cc4)C)C=5C=NN(C5)C
0.269231	O=C(Nc1ccc(cc1)C=2NN=C3C2COCC3)c4cc(c(cc4)C)C=5C=NN(C5)C
0.269231	O=C(Nc1ccc(cc1)C=2NN=C3C2COCC3)c4cc(c(cc4)C)C=5C=NN(C5)C
0.269231	O=C(Nc1ccc(cc1)C=2NN=C3C2COCC3)c4cc(c(cc4)C)C=5C=NN(C5)C
0.269231	O=C(Nc1ccc(cc1)C=2NN=C3C2COCC3)c4cc(c(cc4)C)C=5C=NN(C5)C
0.269231	Brc1cc(ccc1)C=2N=C(NC2)CN3CCN(CC4=NC=CN4)CC3
0.269231	Brc1cc(ccc1)C=2N=C(NC2)CN3CCN(CC4=NC=CN4)CC3
0.269231	Brc1cc(ccc1)C=2N=C(NC2)CN3CCN(CC4=NC=CN4)CC3
0.269231	Brc1cc(ccc1)C=2N=C(NC2)CN3CCN(CC4=NC=CN4)CC3
0.269231	Brc1cc(ccc1)C=2N=C(NC2)CN3CCN(CC4=NC=CN4)CC3
0.269231	Brc1cc(ccc1)C=2N=C(NC2)CN3CCN(CC4=NC=CN4)CC3
0.269231	Brc1cc(ccc1)C=2N=C(NC2)CN3CCN(CC4=NC=CN4)CC3
0.269231	Brc1cc(ccc1)C=2N=C(NC2)CN3CCN(CC4=NC=CN4)CC3
0.269231	Brc1cc(ccc1)C=2N=C(NC2)CN3CCN(CC4=NC=CN4)CC3
0.269231	Brc1cc(ccc1)C=2N=C(NC2)CN3CCN(CC4=NC=CN4)CC3
0.269103	O=C(NC1c2c(cccc2)CCNC1)c3cc(Nc4nc(ccn4)C)ccc3
0.269103	O=C(NC1c2c(cccc2)CCNC1)c3cc(Nc4nc(ccn4)C)ccc3
0.269103	O=C(NC1c2c(cccc2)CCNC1)c3cc(Nc4nc(ccn4)C)ccc3
0.269103	O=C(NC1c2c(cccc2)CCNC1)c3cc(Nc4nc(ccn4)C)ccc3
0.269103	O=C(NC1c2c(cccc2)CCNC1)c3cc(Nc4nc(ccn4)C)ccc3
0.269103	O=C(NC1c2c(cccc2)CCNC1)c3cc(Nc4nc(ccn4)C)ccc3
0.269103	O=C(NC1c2c(cccc2)CCNC1)c3cc(Nc4nc(ccn4)C)ccc3
0.269103	O=C(NC1c2c(cccc2)CCNC1)c3cc(Nc4nc(ccn4)C)ccc3
0.269103	O=C(NC1c2c(cccc2)CCNC1)c3cc(Nc4nc(ccn4)C)ccc3
0.269103	O=C(NC1c2c(cccc2)CCNC1)c3cc(Nc4nc(ccn4)C)ccc3
0.268707	O=C1N(c2cc(NC(=O)c3cc(NC(=O)C)c(cc3)C)ccc2)C(=O)C(N1)(C)C
0.268657	n1c(ncc(c1Nc2cc(c(N3CCN(CC3)CC)cc2)C)C)C
0.268657	n1c(ncc(c1Nc2cc(c(N3CCN(CC3)CC)cc2)C)C)C
0.268657	n1c(ncc(c1Nc2cc(c(N3CCN(CC3)CC)cc2)C)C)C
0.268657	n1c(ncc(c1Nc2cc(c(N3CCN(CC3)CC)cc2)C)C)C
0.268657	n1c(ncc(c1Nc2cc(c(N3CCN(CC3)CC)cc2)C)C)C
0.268657	O=C(N1CCC(Cc2cc(c(cc2)C)C)CC1)c3cc(NC(=O)C)c(cc3)C
0.268657	O=C(N1CCC(Cc2cc(c(cc2)C)C)CC1)c3cc(NC(=O)C)c(cc3)C
0.268657	O=C(N1CCC(Cc2cc(c(cc2)C)C)CC1)c3cc(NC(=O)C)c(cc3)C
0.268657	O=C(N1CCC(Cc2cc(c(cc2)C)C)CC1)c3cc(NC(=O)C)c(cc3)C
0.268657	O=C(N1CCC(Cc2cc(c(cc2)C)C)CC1)c3cc(NC(=O)C)c(cc3)C
0.268657	O=C(N1CCC(Cc2cc(c(cc2)C)C)CC1)c3cc(NC(=O)C)c(cc3)C
0.268657	O=C(N1CCC(Cc2cc(c(cc2)C)C)CC1)c3cc(NC(=O)C)c(cc3)C
0.268657	O=C(N1CCC(Cc2cc(c(cc2)C)C)CC1)c3cc(NC(=O)C)c(cc3)C
0.268657	O=C(N1CCC(Cc2cc(c(cc2)C)C)CC1)c3cc(NC(=O)C)c(cc3)C
0.268657	O=C(N1CCC(Cc2cc(c(cc2)C)C)CC1)c3cc(NC(=O)C)c(cc3)C
0.268382	FC(F)(F)c1cc(c2ncc(nc2)NC(=O)c3ccc(cc3)CCC(=O)OC)ccc1
0.268382	FC(F)(F)c1cc(c2ncc(nc2)NC(=O)c3ccc(cc3)CCC(=O)OC)ccc1
0.268382	FC(F)(F)c1cc(c2ncc(nc2)NC(=O)c3ccc(cc3)CCC(=O)OC)ccc1
0.268382	FC(F)(F)c1cc(c2ncc(nc2)NC(=O)c3ccc(cc3)CCC(=O)OC)ccc1
0.268382	FC(F)(F)c1cc(c2ncc(nc2)NC(=O)c3ccc(cc3)CCC(=O)OC)ccc1
0.268382	FC(F)(F)c1cc(c2ncc(nc2)NC(=O)c3ccc(cc3)CCC(=O)OC)ccc1
0.268382	FC(F)(F)c1cc(c2ncc(nc2)NC(=O)c3ccc(cc3)CCC(=O)OC)ccc1
0.268382	FC(F)(F)c1cc(c2ncc(nc2)NC(=O)c3ccc(cc3)CCC(=O)OC)ccc1
0.268382	FC(F)(F)c1cc(c2ncc(nc2)NC(=O)c3ccc(cc3)CCC(=O)OC)ccc1
0.268382	FC(F)(F)c1cc(c2ncc(nc2)NC(=O)c3ccc(cc3)CCC(=O)OC)ccc1
0.267148	O=C(OC(C(=O)Nc1c(cccc1)C)C)c2cnc(c3ncccc3)cc2
0.267148	O=C(OC(C(=O)Nc1c(cccc1)C)C)c2cnc(c3ncccc3)cc2
0.267148	O=C(OC(C(=O)Nc1c(cccc1)C)C)c2cnc(c3ncccc3)cc2
0.267148	O=C(OC(C(=O)Nc1c(cccc1)C)C)c2cnc(c3ncccc3)cc2
0.267148	O=C(OC(C(=O)Nc1c(cccc1)C)C)c2cnc(c3ncccc3)cc2
0.267148	O=C(OC(C(=O)Nc1c(cccc1)C)C)c2cnc(c3ncccc3)cc2
0.267148	O=C(OC(C(=O)Nc1c(cccc1)C)C)c2cnc(c3ncccc3)cc2
0.267148	O=C(OC(C(=O)Nc1c(cccc1)C)C)c2cnc(c3ncccc3)cc2
0.267148	O=C(OC(C(=O)Nc1c(cccc1)C)C)c2cnc(c3ncccc3)cc2
0.267148	O=C(OC(C(=O)Nc1c(cccc1)C)C)c2cnc(c3ncccc3)cc2
0.267101	S(=O)(=O)(NC1CC1)C2CN(C(=O)C(=O)Nc3c(ccc(c3)C(=O)Nc4cc(ccc4)C(F)(F)F)C)C2
0.267101	S(=O)(=O)(NC1CC1)C2CN(C(=O)C(=O)Nc3c(ccc(c3)C(=O)Nc4cc(ccc4)C(F)(F)F)C)C2
0.267101	S(=O)(=O)(NC1CC1)C2CN(C(=O)C(=O)Nc3c(ccc(c3)C(=O)Nc4cc(ccc4)C(F)(F)F)C)C2
0.267101	S(=O)(=O)(NC1CC1)C2CN(C(=O)C(=O)Nc3c(ccc(c3)C(=O)Nc4cc(ccc4)C(F)(F)F)C)C2
0.267101	S(=O)(=O)(NC1CC1)C2CN(C(=O)C(=O)Nc3c(ccc(c3)C(=O)Nc4cc(ccc4)C(F)(F)F)C)C2
0.267101	S(=O)(=O)(NC1CC1)C2CN(C(=O)C(=O)Nc3c(ccc(c3)C(=O)Nc4cc(ccc4)C(F)(F)F)C)C2
0.267101	S(=O)(=O)(NC1CC1)C2CN(C(=O)C(=O)Nc3c(ccc(c3)C(=O)Nc4cc(ccc4)C(F)(F)F)C)C2
0.266667	Clc1ccc(cc1)C=2N=C(NC2)CNC(=O)c3c(F)cc(c4cncnc4)cc3
0.266667	Clc1ccc(cc1)C=2N=C(NC2)CNC(=O)c3c(F)cc(c4cncnc4)cc3
0.266667	Clc1ccc(cc1)C=2N=C(NC2)CNC(=O)c3c(F)cc(c4cncnc4)cc3
0.266667	Clc1ccc(cc1)C=2N=C(NC2)CNC(=O)c3c(F)cc(c4cncnc4)cc3
0.266667	Clc1ccc(cc1)C=2N=C(NC2)CNC(=O)c3c(F)cc(c4cncnc4)cc3
0.266667	Clc1ccc(cc1)C=2N=C(NC2)CNC(=O)c3c(F)cc(c4cncnc4)cc3
0.266667	Clc1ccc(cc1)C=2N=C(NC2)CNC(=O)c3c(F)cc(c4cncnc4)cc3
0.266667	Clc1ccc(cc1)C=2N=C(NC2)CNC(=O)c3c(F)cc(c4cncnc4)cc3
0.266667	Clc1ccc(cc1)C=2N=C(NC2)CNC(=O)c3c(F)cc(c4cncnc4)cc3
0.266667	Clc1ccc(cc1)C=2N=C(NC2)CNC(=O)c3c(F)cc(c4cncnc4)cc3
0.266436	O=C(Nc1nc(c(c2ccccc2)cn1)CC)c3c(ccc(OC)c3)C
0.266423	S(c1c(ccc(c1)C)C)Cc2cc(ccc2)C(=O)Nc3ccc(cc3)CCC(=O)OCC
0.266423	S(c1c(ccc(c1)C)C)Cc2cc(ccc2)C(=O)Nc3ccc(cc3)CCC(=O)OCC
0.266423	S(c1c(ccc(c1)C)C)Cc2cc(ccc2)C(=O)Nc3ccc(cc3)CCC(=O)OCC
0.266423	S(c1c(ccc(c1)C)C)Cc2cc(ccc2)C(=O)Nc3ccc(cc3)CCC(=O)OCC
0.266423	S(c1c(ccc(c1)C)C)Cc2cc(ccc2)C(=O)Nc3ccc(cc3)CCC(=O)OCC
0.266423	S(c1c(ccc(c1)C)C)Cc2cc(ccc2)C(=O)Nc3ccc(cc3)CCC(=O)OCC
0.266423	S(c1c(ccc(c1)C)C)Cc2cc(ccc2)C(=O)Nc3ccc(cc3)CCC(=O)OCC
0.266423	S(c1c(ccc(c1)C)C)Cc2cc(ccc2)C(=O)Nc3ccc(cc3)CCC(=O)OCC
0.266423	S(c1c(ccc(c1)C)C)Cc2cc(ccc2)C(=O)Nc3ccc(cc3)CCC(=O)OCC
0.266423	S(c1c(ccc(c1)C)C)Cc2cc(ccc2)C(=O)Nc3ccc(cc3)CCC(=O)OCC
0.265993	Clc1c(F)ccc(S(=O)(=O)Nc2ccc(cc2)C(=O)Nc3cc(c(N4CCN(CC4)CC)cc3)C)c1
0.265372	Clc1c(ccc(Cl)c1)COc2c(OC)cc(cc2)C(=O)Nc3cc(c(N4CCN(CC4)CC)cc3)C
0.265372	Clc1c(ccc(Cl)c1)COc2c(OC)cc(cc2)C(=O)Nc3cc(c(N4CCN(CC4)CC)cc3)C
0.265372	Clc1c(ccc(Cl)c1)COc2c(OC)cc(cc2)C(=O)Nc3cc(c(N4CCN(CC4)CC)cc3)C
0.265372	Clc1c(ccc(Cl)c1)COc2c(OC)cc(cc2)C(=O)Nc3cc(c(N4CCN(CC4)CC)cc3)C
0.265372	Clc1c(ccc(Cl)c1)COc2c(OC)cc(cc2)C(=O)Nc3cc(c(N4CCN(CC4)CC)cc3)C
0.265372	Clc1c(ccc(Cl)c1)COc2c(OC)cc(cc2)C(=O)Nc3cc(c(N4CCN(CC4)CC)cc3)C
0.265372	Clc1c(ccc(Cl)c1)COc2c(OC)cc(cc2)C(=O)Nc3cc(c(N4CCN(CC4)CC)cc3)C
0.265372	Clc1c(ccc(Cl)c1)COc2c(OC)cc(cc2)C(=O)Nc3cc(c(N4CCN(CC4)CC)cc3)C
0.265152	FCC(=O)c1ccc(cc1)C(=O)Nc2c(OCC)cc(N3CCN(CC3)C)cc2
0.265152	FCC(=O)c1ccc(cc1)C(=O)Nc2c(OCC)cc(N3CCN(CC3)C)cc2
0.265152	FCC(=O)c1ccc(cc1)C(=O)Nc2c(OCC)cc(N3CCN(CC3)C)cc2
0.265152	FCC(=O)c1ccc(cc1)C(=O)Nc2c(OCC)cc(N3CCN(CC3)C)cc2
0.265152	FCC(=O)c1ccc(cc1)C(=O)Nc2c(OCC)cc(N3CCN(CC3)C)cc2
0.265152	FCC(=O)c1ccc(cc1)C(=O)Nc2c(OCC)cc(N3CCN(CC3)C)cc2
0.265152	FCC(=O)c1ccc(cc1)C(=O)Nc2c(OCC)cc(N3CCN(CC3)C)cc2
0.265152	FCC(=O)c1ccc(cc1)C(=O)Nc2c(OCC)cc(N3CCN(CC3)C)cc2
0.265152	FCC(=O)c1ccc(cc1)C(=O)Nc2c(OCC)cc(N3CCN(CC3)C)cc2
0.265152	FCC(=O)c1ccc(cc1)C(=O)Nc2c(OCC)cc(N3CCN(CC3)C)cc2
0.264808	Fc1c(ccc(c2cncnc2)c1)C(=O)Nc3c(cccc3)CN4C=NC=C4
0.264808	Fc1c(ccc(c2cncnc2)c1)C(=O)Nc3c(cccc3)CN4C=NC=C4
0.264808	Fc1c(ccc(c2cncnc2)c1)C(=O)Nc3c(cccc3)CN4C=NC=C4
0.264808	Fc1c(ccc(c2cncnc2)c1)C(=O)Nc3c(cccc3)CN4C=NC=C4
0.264808	Fc1c(ccc(c2cncnc2)c1)C(=O)Nc3c(cccc3)CN4C=NC=C4
0.264808	Fc1c(ccc(c2cncnc2)c1)C(=O)Nc3c(cccc3)CN4C=NC=C4
0.264808	Fc1c(ccc(c2cncnc2)c1)C(=O)Nc3c(cccc3)CN4C=NC=C4
0.264808	Fc1c(ccc(c2cncnc2)c1)C(=O)Nc3c(cccc3)CN4C=NC=C4
0.264808	Fc1c(ccc(c2cncnc2)c1)C(=O)Nc3c(cccc3)CN4C=NC=C4
0.264808	Fc1c(ccc(c2cncnc2)c1)C(=O)Nc3c(cccc3)CN4C=NC=C4
0.264605	Ic1c(cccc1)C(=O)Nc2c(F)ccc(NC(=O)C(=O)N3CCN(CC3)CCN)c2
0.264605	Ic1c(cccc1)C(=O)Nc2c(F)ccc(NC(=O)C(=O)N3CCN(CC3)CCN)c2
0.264605	Ic1c(cccc1)C(=O)Nc2c(F)ccc(NC(=O)C(=O)N3CCN(CC3)CCN)c2
0.264605	Ic1c(cccc1)C(=O)Nc2c(F)ccc(NC(=O)C(=O)N3CCN(CC3)CCN)c2
0.264605	Ic1c(cccc1)C(=O)Nc2c(F)ccc(NC(=O)C(=O)N3CCN(CC3)CCN)c2
0.264605	Ic1c(cccc1)C(=O)Nc2c(F)ccc(NC(=O)C(=O)N3CCN(CC3)CCN)c2
0.264605	Ic1c(cccc1)C(=O)Nc2c(F)ccc(NC(=O)C(=O)N3CCN(CC3)CCN)c2
0.264605	Ic1c(cccc1)C(=O)Nc2c(F)ccc(NC(=O)C(=O)N3CCN(CC3)CCN)c2
0.264605	Ic1c(cccc1)C(=O)Nc2c(F)ccc(NC(=O)C(=O)N3CCN(CC3)CCN)c2
0.264463	Clc1c(F)ccc(c1)C(=O)Nc2c(cc(F)cc2)C
0.264085	Fc1c(cc(NC(=O)c2cc3N=C(Nc3cc2)c4ccccc4)cc1)CC
0.264085	Fc1c(cc(NC(=O)c2cc3N=C(Nc3cc2)c4ccccc4)cc1)CC
0.264085	Fc1c(cc(NC(=O)c2cc3N=C(Nc3cc2)c4ccccc4)cc1)CC
0.264085	Fc1c(cc(NC(=O)c2cc3N=C(Nc3cc2)c4ccccc4)cc1)CC
0.264085	Fc1c(cc(NC(=O)c2cc3N=C(Nc3cc2)c4ccccc4)cc1)CC
0.264085	Fc1c(cc(NC(=O)c2cc3N=C(Nc3cc2)c4ccccc4)cc1)CC
0.264085	Fc1c(cc(NC(=O)c2cc3N=C(Nc3cc2)c4ccccc4)cc1)CC
0.264085	Fc1c(cc(NC(=O)c2cc3N=C(Nc3cc2)c4ccccc4)cc1)CC
0.264085	Fc1c(cc(NC(=O)c2cc3N=C(Nc3cc2)c4ccccc4)cc1)CC
0.264085	Fc1c(cc(NC(=O)c2cc3N=C(Nc3cc2)c4ccccc4)cc1)CC
0.264	Brc1cc(cc(c1)C(=O)Nc2cc(c(NC(=O)CC)cc2)C)C(=O)OC
0.264	Brc1cc(cc(c1)C(=O)Nc2cc(c(NC(=O)CC)cc2)C)C(=O)OC
0.264	Brc1cc(cc(c1)C(=O)Nc2cc(c(NC(=O)CC)cc2)C)C(=O)OC
0.264	Brc1cc(cc(c1)C(=O)Nc2cc(c(NC(=O)CC)cc2)C)C(=O)OC
0.264	Brc1cc(cc(c1)C(=O)Nc2cc(c(NC(=O)CC)cc2)C)C(=O)OC
0.264	Brc1cc(cc(c1)C(=O)Nc2cc(c(NC(=O)CC)cc2)C)C(=O)OC
0.264	Brc1cc(cc(c1)C(=O)Nc2cc(c(NC(=O)CC)cc2)C)C(=O)OC
0.264	Brc1cc(cc(c1)C(=O)Nc2cc(c(NC(=O)CC)cc2)C)C(=O)OC
0.264	Brc1cc(cc(c1)C(=O)Nc2cc(c(NC(=O)CC)cc2)C)C(=O)OC
0.264	Brc1cc(cc(c1)C(=O)Nc2cc(c(NC(=O)CC)cc2)C)C(=O)OC
0.263666	Fc1c(c2ccncc2)ccc(c1)C(=O)Nc3c(nc(OC)cc3)N4CCN(C(=O)C)CC4
0.263566	Clc1cc(ccc1)C(=O)NCC(=O)Nc2c(ccc(SC)c2)C
0.263566	Clc1cc(ccc1)C(=O)NCC(=O)Nc2c(ccc(SC)c2)C
0.263566	Clc1cc(ccc1)C(=O)NCC(=O)Nc2c(ccc(SC)c2)C
0.263566	Clc1cc(ccc1)C(=O)NCC(=O)Nc2c(ccc(SC)c2)C
0.263566	Clc1cc(ccc1)C(=O)NCC(=O)Nc2c(ccc(SC)c2)C
0.263566	Clc1cc(ccc1)C(=O)NCC(=O)Nc2c(ccc(SC)c2)C
0.263566	Clc1cc(ccc1)C(=O)NCC(=O)Nc2c(ccc(SC)c2)C
0.263566	Clc1cc(ccc1)C(=O)NCC(=O)Nc2c(ccc(SC)c2)C
0.263566	Clc1cc(ccc1)C(=O)NCC(=O)Nc2c(ccc(SC)c2)C
0.263566	Clc1cc(ccc1)C(=O)NCC(=O)Nc2c(ccc(SC)c2)C
0.262774	S(c1cc(c(NC(=O)c2cnc(cc2)C(C)(C)C)cc1)C)C(CC)C
0.262774	S(c1cc(c(NC(=O)c2cnc(cc2)C(C)(C)C)cc1)C)C(CC)C
0.262774	S(c1cc(c(NC(=O)c2cnc(cc2)C(C)(C)C)cc1)C)C(CC)C
0.262774	S(c1cc(c(NC(=O)c2cnc(cc2)C(C)(C)C)cc1)C)C(CC)C
0.262774	S(c1cc(c(NC(=O)c2cnc(cc2)C(C)(C)C)cc1)C)C(CC)C
0.262774	S(c1cc(c(NC(=O)c2cnc(cc2)C(C)(C)C)cc1)C)C(CC)C
0.262774	S(c1cc(c(NC(=O)c2cnc(cc2)C(C)(C)C)cc1)C)C(CC)C
0.262774	S(c1cc(c(NC(=O)c2cnc(cc2)C(C)(C)C)cc1)C)C(CC)C
0.262774	S(c1cc(c(NC(=O)c2cnc(cc2)C(C)(C)C)cc1)C)C(CC)C
0.262774	S(c1cc(c(NC(=O)c2cnc(cc2)C(C)(C)C)cc1)C)C(CC)C
0.262295	S(c1nc(cc(n1)C)C(=O)Nc2ccc(Nc3ncccn3)cc2)C
0.262295	S(c1nc(cc(n1)C)C(=O)Nc2ccc(Nc3ncccn3)cc2)C
0.262295	S(c1nc(cc(n1)C)C(=O)Nc2ccc(Nc3ncccn3)cc2)C
0.262295	S(c1nc(cc(n1)C)C(=O)Nc2ccc(Nc3ncccn3)cc2)C
0.262295	S(c1nc(cc(n1)C)C(=O)Nc2ccc(Nc3ncccn3)cc2)C
0.262295	S(c1nc(cc(n1)C)C(=O)Nc2ccc(Nc3ncccn3)cc2)C
0.262295	S(c1nc(cc(n1)C)C(=O)Nc2ccc(Nc3ncccn3)cc2)C
0.262295	S(c1nc(cc(n1)C)C(=O)Nc2ccc(Nc3ncccn3)cc2)C
0.262295	S(c1nc(cc(n1)C)C(=O)Nc2ccc(Nc3ncccn3)cc2)C
0.262295	S(c1nc(cc(n1)C)C(=O)Nc2ccc(Nc3ncccn3)cc2)C
0.262069	Fc1c(ccc(c2cncnc2)c1)C(=O)Nc3cnc(N4N=CC=C4)cc3
0.262069	Fc1c(ccc(c2cncnc2)c1)C(=O)Nc3cnc(N4N=CC=C4)cc3
0.262069	Fc1c(ccc(c2cncnc2)c1)C(=O)Nc3cnc(N4N=CC=C4)cc3
0.262069	Fc1c(ccc(c2cncnc2)c1)C(=O)Nc3cnc(N4N=CC=C4)cc3
0.262069	Fc1c(ccc(c2cncnc2)c1)C(=O)Nc3cnc(N4N=CC=C4)cc3
0.262069	Fc1c(ccc(c2cncnc2)c1)C(=O)Nc3cnc(N4N=CC=C4)cc3
0.262069	Fc1c(ccc(c2cncnc2)c1)C(=O)Nc3cnc(N4N=CC=C4)cc3
0.262069	Fc1c(ccc(c2cncnc2)c1)C(=O)Nc3cnc(N4N=CC=C4)cc3
0.262069	Fc1c(ccc(c2cncnc2)c1)C(=O)Nc3cnc(N4N=CC=C4)cc3
0.262069	Fc1c(ccc(c2cncnc2)c1)C(=O)Nc3cnc(N4N=CC=C4)cc3
0.261905	Clc1c(ccc(NC(=O)Cc2cc3NCCc3cc2)c1)C(=O)Nc4cnccc4
0.261818	O=C(c1ccc(OCC(O)CNc2c(ccc(NC3CCN(CC3)C)c2)C)cc1)CC
0.261649	Fc1c(ccc(c2cncnc2)c1)C(=O)Nc3c(OCCC)cc(cc3)C
0.261649	Fc1c(ccc(c2cncnc2)c1)C(=O)Nc3c(OCCC)cc(cc3)C
0.261649	Fc1c(ccc(c2cncnc2)c1)C(=O)Nc3c(OCCC)cc(cc3)C
0.261649	Fc1c(ccc(c2cncnc2)c1)C(=O)Nc3c(OCCC)cc(cc3)C
0.261649	Fc1c(ccc(c2cncnc2)c1)C(=O)Nc3c(OCCC)cc(cc3)C
0.261649	Fc1c(ccc(c2cncnc2)c1)C(=O)Nc3c(OCCC)cc(cc3)C
0.261649	Fc1c(ccc(c2cncnc2)c1)C(=O)Nc3c(OCCC)cc(cc3)C
0.261649	Fc1c(ccc(c2cncnc2)c1)C(=O)Nc3c(OCCC)cc(cc3)C
0.261649	Fc1c(ccc(c2cncnc2)c1)C(=O)Nc3c(OCCC)cc(cc3)C
0.261649	Fc1c(ccc(c2cncnc2)c1)C(=O)Nc3c(OCCC)cc(cc3)C
0.261484	O=C(Oc1ccc(NC(=O)c2ccc(cc2)C)cc1)c3cc(ccc3)CNc4ncccc4C#N
0.261484	O=C(Oc1ccc(NC(=O)c2ccc(cc2)C)cc1)c3cc(ccc3)CNc4ncccc4C#N
0.261484	O=C(Oc1ccc(NC(=O)c2ccc(cc2)C)cc1)c3cc(ccc3)CNc4ncccc4C#N
0.261484	O=C(Oc1ccc(NC(=O)c2ccc(cc2)C)cc1)c3cc(ccc3)CNc4ncccc4C#N
0.261484	O=C(Oc1ccc(NC(=O)c2ccc(cc2)C)cc1)c3cc(ccc3)CNc4ncccc4C#N
0.261484	O=C(Oc1ccc(NC(=O)c2ccc(cc2)C)cc1)c3cc(ccc3)CNc4ncccc4C#N
0.261484	O=C(Oc1ccc(NC(=O)c2ccc(cc2)C)cc1)c3cc(ccc3)CNc4ncccc4C#N
0.261484	O=C(Oc1ccc(NC(=O)c2ccc(cc2)C)cc1)c3cc(ccc3)CNc4ncccc4C#N
0.261484	O=C(Oc1ccc(NC(=O)c2ccc(cc2)C)cc1)c3cc(ccc3)CNc4ncccc4C#N
0.261484	O=C(Oc1ccc(NC(=O)c2ccc(cc2)C)cc1)c3cc(ccc3)CNc4ncccc4C#N
0.261224	O=C(Nc1c(ccc(c1)C=2OC=CN2)C)C=O
0.261224	O=C(Nc1c(ccc(c1)C=2OC=CN2)C)C=O
0.261224	O=C(Nc1c(ccc(c1)C=2OC=CN2)C)C=O
0.261224	O=C(Nc1c(ccc(c1)C=2OC=CN2)C)C=O
0.261029	S1C(NC(=O)c2cc(NC(=O)C)c(cc2)C)=CC(=C1C(=O)O)C
0.261029	S1C(NC(=O)c2cc(NC(=O)C)c(cc2)C)=CC(=C1C(=O)O)C
0.261029	S1C(NC(=O)c2cc(NC(=O)C)c(cc2)C)=CC(=C1C(=O)O)C
0.261029	S1C(NC(=O)c2cc(NC(=O)C)c(cc2)C)=CC(=C1C(=O)O)C
0.261017	FC(F)(F)c1c(NC(=O)COC(=O)c2cnc(c3ncccc3)cc2)ccc(NC(=O)C)c1
0.261017	FC(F)(F)c1c(NC(=O)COC(=O)c2cnc(c3ncccc3)cc2)ccc(NC(=O)C)c1
0.261017	FC(F)(F)c1c(NC(=O)COC(=O)c2cnc(c3ncccc3)cc2)ccc(NC(=O)C)c1
0.261017	FC(F)(F)c1c(NC(=O)COC(=O)c2cnc(c3ncccc3)cc2)ccc(NC(=O)C)c1
0.261017	FC(F)(F)c1c(NC(=O)COC(=O)c2cnc(c3ncccc3)cc2)ccc(NC(=O)C)c1
0.261017	FC(F)(F)c1c(NC(=O)COC(=O)c2cnc(c3ncccc3)cc2)ccc(NC(=O)C)c1
0.261017	FC(F)(F)c1c(NC(=O)COC(=O)c2cnc(c3ncccc3)cc2)ccc(NC(=O)C)c1
0.261017	FC(F)(F)c1c(NC(=O)COC(=O)c2cnc(c3ncccc3)cc2)ccc(NC(=O)C)c1
0.261017	FC(F)(F)c1c(NC(=O)COC(=O)c2cnc(c3ncccc3)cc2)ccc(NC(=O)C)c1
0.261017	FC(F)(F)c1c(NC(=O)COC(=O)c2cnc(c3ncccc3)cc2)ccc(NC(=O)C)c1
0.260274	Brc1cc(ccc1)C=2N=C(NC2)CNc3c(OCC)cc(N4CCN(CC4)C)cc3
0.260274	Brc1cc(ccc1)C=2N=C(NC2)CNc3c(OCC)cc(N4CCN(CC4)C)cc3
0.260274	Brc1cc(ccc1)C=2N=C(NC2)CNc3c(OCC)cc(N4CCN(CC4)C)cc3
0.260274	Brc1cc(ccc1)C=2N=C(NC2)CNc3c(OCC)cc(N4CCN(CC4)C)cc3
0.260274	Brc1cc(ccc1)C=2N=C(NC2)CNc3c(OCC)cc(N4CCN(CC4)C)cc3
0.260274	Brc1cc(ccc1)C=2N=C(NC2)CNc3c(OCC)cc(N4CCN(CC4)C)cc3
0.260274	Brc1cc(ccc1)C=2N=C(NC2)CNc3c(OCC)cc(N4CCN(CC4)C)cc3
0.260274	Brc1cc(ccc1)C=2N=C(NC2)CNc3c(OCC)cc(N4CCN(CC4)C)cc3
0.260274	Brc1cc(ccc1)C=2N=C(NC2)CNc3c(OCC)cc(N4CCN(CC4)C)cc3
0.260274	Brc1cc(ccc1)C=2N=C(NC2)CNc3c(OCC)cc(N4CCN(CC4)C)cc3
0.260274	O=C(Nc1c(OCC)cc(N2CCN(CC2)C)cc1)c3ccc(OCC4=NOC(=N4)C)cc3
0.260274	O=C(Nc1c(OCC)cc(N2CCN(CC2)C)cc1)c3ccc(OCC4=NOC(=N4)C)cc3
0.260274	O=C(Nc1c(OCC)cc(N2CCN(CC2)C)cc1)c3ccc(OCC4=NOC(=N4)C)cc3
0.260274	O=C(Nc1c(OCC)cc(N2CCN(CC2)C)cc1)c3ccc(OCC4=NOC(=N4)C)cc3
0.260274	O=C(Nc1c(OCC)cc(N2CCN(CC2)C)cc1)c3ccc(OCC4=NOC(=N4)C)cc3
0.260274	O=C(Nc1c(OCC)cc(N2CCN(CC2)C)cc1)c3ccc(OCC4=NOC(=N4)C)cc3
0.260274	O=C(Nc1c(OCC)cc(N2CCN(CC2)C)cc1)c3ccc(OCC4=NOC(=N4)C)cc3
0.260274	O=C(Nc1c(OCC)cc(N2CCN(CC2)C)cc1)c3ccc(OCC4=NOC(=N4)C)cc3
0.260274	O=C(Nc1c(OCC)cc(N2CCN(CC2)C)cc1)c3ccc(OCC4=NOC(=N4)C)cc3
0.260274	O=C(Nc1c(OCC)cc(N2CCN(CC2)C)cc1)c3ccc(OCC4=NOC(=N4)C)cc3
0.259928	S1C(=NC(C(=O)Nc2cc(c(O)cc2)C(F)(F)F)=C1)c3ccncc3
0.259786	S(c1c(cccc1)C)c2ccc(cc2)C(=O)Nc3c(cccc3)C4=NNC(=N4)C(C)C
0.259786	S(c1c(cccc1)C)c2ccc(cc2)C(=O)Nc3c(cccc3)C4=NNC(=N4)C(C)C
0.259786	S(c1c(cccc1)C)c2ccc(cc2)C(=O)Nc3c(cccc3)C4=NNC(=N4)C(C)C
0.259786	S(c1c(cccc1)C)c2ccc(cc2)C(=O)Nc3c(cccc3)C4=NNC(=N4)C(C)C
0.259786	S(c1c(cccc1)C)c2ccc(cc2)C(=O)Nc3c(cccc3)C4=NNC(=N4)C(C)C
0.259786	S(c1c(cccc1)C)c2ccc(cc2)C(=O)Nc3c(cccc3)C4=NNC(=N4)C(C)C
0.259786	S(c1c(cccc1)C)c2ccc(cc2)C(=O)Nc3c(cccc3)C4=NNC(=N4)C(C)C
0.259786	S(c1c(cccc1)C)c2ccc(cc2)C(=O)Nc3c(cccc3)C4=NNC(=N4)C(C)C
0.259786	S(c1c(cccc1)C)c2ccc(cc2)C(=O)Nc3c(cccc3)C4=NNC(=N4)C(C)C
0.259786	S(c1c(cccc1)C)c2ccc(cc2)C(=O)Nc3c(cccc3)C4=NNC(=N4)C(C)C
0.259786	O=C1N(C(=O)c2c1cc(cc2)C(=O)Nc3ccc(Oc4ccc(OCC)cc4)cc3)Cc5ccncc5
0.259786	O=C1N(C(=O)c2c1cc(cc2)C(=O)Nc3ccc(Oc4ccc(OCC)cc4)cc3)Cc5ccncc5
0.259786	O=C1N(C(=O)c2c1cc(cc2)C(=O)Nc3ccc(Oc4ccc(OCC)cc4)cc3)Cc5ccncc5
0.259786	O=C1N(C(=O)c2c1cc(cc2)C(=O)Nc3ccc(Oc4ccc(OCC)cc4)cc3)Cc5ccncc5
0.259786	O=C1N(C(=O)c2c1cc(cc2)C(=O)Nc3ccc(Oc4ccc(OCC)cc4)cc3)Cc5ccncc5
0.259786	O=C1N(C(=O)c2c1cc(cc2)C(=O)Nc3ccc(Oc4ccc(OCC)cc4)cc3)Cc5ccncc5
0.259786	O=C1N(C(=O)c2c1cc(cc2)C(=O)Nc3ccc(Oc4ccc(OCC)cc4)cc3)Cc5ccncc5
0.259786	O=C1N(C(=O)c2c1cc(cc2)C(=O)Nc3ccc(Oc4ccc(OCC)cc4)cc3)Cc5ccncc5
0.259786	O=C1N(C(=O)c2c1cc(cc2)C(=O)Nc3ccc(Oc4ccc(OCC)cc4)cc3)Cc5ccncc5
0.259786	O=C1N(C(=O)c2c1cc(cc2)C(=O)Nc3ccc(Oc4ccc(OCC)cc4)cc3)Cc5ccncc5
0.259516	Ic1c(cccc1)C(=O)Nc2cc(ccc2)C(=O)NCC=3OC(c4ccc(cc4)C)=CN3
0.259259	S(c1c(ccc(c1)C)C)Cc2cc(ccc2)C(=O)Nc3c(cc(F)cc3)C=4ON=C(N4)C5CC5
0.259259	S(c1c(ccc(c1)C)C)Cc2cc(ccc2)C(=O)Nc3c(cc(F)cc3)C=4ON=C(N4)C5CC5
0.259259	S(c1c(ccc(c1)C)C)Cc2cc(ccc2)C(=O)Nc3c(cc(F)cc3)C=4ON=C(N4)C5CC5
0.259259	S(c1c(ccc(c1)C)C)Cc2cc(ccc2)C(=O)Nc3c(cc(F)cc3)C=4ON=C(N4)C5CC5
0.259259	S(c1c(ccc(c1)C)C)Cc2cc(ccc2)C(=O)Nc3c(cc(F)cc3)C=4ON=C(N4)C5CC5
0.259259	S(c1c(ccc(c1)C)C)Cc2cc(ccc2)C(=O)Nc3c(cc(F)cc3)C=4ON=C(N4)C5CC5
0.259259	S(c1c(ccc(c1)C)C)Cc2cc(ccc2)C(=O)Nc3c(cc(F)cc3)C=4ON=C(N4)C5CC5
0.259259	S(c1c(ccc(c1)C)C)Cc2cc(ccc2)C(=O)Nc3c(cc(F)cc3)C=4ON=C(N4)C5CC5
0.259146	Brc1cc(ccc1)C(=O)Nc2c(ccc(F)c2)C=3ON=C(N3)c4ncc(nc4)N5CCNCC5
0.259136	O=C(N(Cc1cc(ccc1)C(=O)N)Cc2ccccc2)C(=O)Nc3cc(c(NC(=O)C=4OC=CC4)cc3)C
0.259136	O=C(N(Cc1cc(ccc1)C(=O)N)Cc2ccccc2)C(=O)Nc3cc(c(NC(=O)C=4OC=CC4)cc3)C
0.259136	O=C(N(Cc1cc(ccc1)C(=O)N)Cc2ccccc2)C(=O)Nc3cc(c(NC(=O)C=4OC=CC4)cc3)C
0.259136	O=C(N(Cc1cc(ccc1)C(=O)N)Cc2ccccc2)C(=O)Nc3cc(c(NC(=O)C=4OC=CC4)cc3)C
0.259136	O=C(N(Cc1cc(ccc1)C(=O)N)Cc2ccccc2)C(=O)Nc3cc(c(NC(=O)C=4OC=CC4)cc3)C
0.259136	O=C(N(Cc1cc(ccc1)C(=O)N)Cc2ccccc2)C(=O)Nc3cc(c(NC(=O)C=4OC=CC4)cc3)C
0.259136	O=C(N(Cc1cc(ccc1)C(=O)N)Cc2ccccc2)C(=O)Nc3cc(c(NC(=O)C=4OC=CC4)cc3)C
0.259136	O=C(N(Cc1cc(ccc1)C(=O)N)Cc2ccccc2)C(=O)Nc3cc(c(NC(=O)C=4OC=CC4)cc3)C
0.259136	O=C(N(Cc1cc(ccc1)C(=O)N)Cc2ccccc2)C(=O)Nc3cc(c(NC(=O)C=4OC=CC4)cc3)C
0.259136	O=C(N(Cc1cc(ccc1)C(=O)N)Cc2ccccc2)C(=O)Nc3cc(c(NC(=O)C=4OC=CC4)cc3)C
0.259124	BrC=1SC(C2=NOC(=N2)c3cc(Nc4nc(ccn4)C)ccc3)=CC1
0.259124	BrC=1SC(C2=NOC(=N2)c3cc(Nc4nc(ccn4)C)ccc3)=CC1
0.259016	O=C(N1CCOCC1)c2c(ccc(NC(=O)C(=O)N3CCN(c4nc(ncc4)C)CC3)c2)C
0.258993	S(=O)(=O)(NC)c1cc(NC(=O)c2cc(NC(=O)C)c(cc2)C)c(NCCOC)cc1
0.258993	S(=O)(=O)(NC)c1cc(NC(=O)c2cc(NC(=O)C)c(cc2)C)c(NCCOC)cc1
0.258993	S(=O)(=O)(NC)c1cc(NC(=O)c2cc(NC(=O)C)c(cc2)C)c(NCCOC)cc1
0.258993	S(=O)(=O)(NC)c1cc(NC(=O)c2cc(NC(=O)C)c(cc2)C)c(NCCOC)cc1
0.258993	S(=O)(=O)(NC)c1cc(NC(=O)c2cc(NC(=O)C)c(cc2)C)c(NCCOC)cc1
0.258993	S(=O)(=O)(NC)c1cc(NC(=O)c2cc(NC(=O)C)c(cc2)C)c(NCCOC)cc1
0.258865	Clc1c(ccc(c1)C(=O)Nc2c(OCC)cc(N3CCN(CC3)C)cc2)CC
0.258865	Clc1c(ccc(c1)C(=O)Nc2c(OCC)cc(N3CCN(CC3)C)cc2)CC
0.258865	Clc1c(ccc(c1)C(=O)Nc2c(OCC)cc(N3CCN(CC3)C)cc2)CC
0.258865	Clc1c(ccc(c1)C(=O)Nc2c(OCC)cc(N3CCN(CC3)C)cc2)CC
0.258865	Clc1c(ccc(c1)C(=O)Nc2c(OCC)cc(N3CCN(CC3)C)cc2)CC
0.258865	Clc1c(ccc(c1)C(=O)Nc2c(OCC)cc(N3CCN(CC3)C)cc2)CC
0.258865	Clc1c(ccc(c1)C(=O)Nc2c(OCC)cc(N3CCN(CC3)C)cc2)CC
0.258865	Clc1c(ccc(c1)C(=O)Nc2c(OCC)cc(N3CCN(CC3)C)cc2)CC
0.258865	Clc1c(ccc(c1)C(=O)Nc2c(OCC)cc(N3CCN(CC3)C)cc2)CC
0.258865	Clc1c(ccc(c1)C(=O)Nc2c(OCC)cc(N3CCN(CC3)C)cc2)CC
0.258786	Clc1c(cc(NC(=O)C=2NN(c3cc(c(cc3)C)C)C(=O)C2)cc1)CN4CCCCC4
0.258786	Clc1c(cc(NC(=O)C=2NN(c3cc(c(cc3)C)C)C(=O)C2)cc1)CN4CCCCC4
0.258786	Clc1c(cc(NC(=O)C=2NN(c3cc(c(cc3)C)C)C(=O)C2)cc1)CN4CCCCC4
0.258786	Clc1c(cc(NC(=O)C=2NN(c3cc(c(cc3)C)C)C(=O)C2)cc1)CN4CCCCC4
0.258786	Clc1c(cc(NC(=O)C=2NN(c3cc(c(cc3)C)C)C(=O)C2)cc1)CN4CCCCC4
0.258786	Clc1c(cc(NC(=O)C=2NN(c3cc(c(cc3)C)C)C(=O)C2)cc1)CN4CCCCC4
0.258786	Clc1c(cc(NC(=O)C=2NN(c3cc(c(cc3)C)C)C(=O)C2)cc1)CN4CCCCC4
0.258786	Clc1c(cc(NC(=O)C=2NN(c3cc(c(cc3)C)C)C(=O)C2)cc1)CN4CCCCC4
0.258786	Clc1c(cc(NC(=O)C=2NN(c3cc(c(cc3)C)C)C(=O)C2)cc1)CN4CCCCC4
0.258786	Clc1c(cc(NC(=O)C=2NN(c3cc(c(cc3)C)C)C(=O)C2)cc1)CN4CCCCC4
0.258741	Fc1cc(NC(=O)COC(=O)C(NC(=O)c2ccccc2)Cc3ccccc3)c(cc1)C
0.258741	Fc1cc(NC(=O)COC(=O)C(NC(=O)c2ccccc2)Cc3ccccc3)c(cc1)C
0.258741	Fc1cc(NC(=O)COC(=O)C(NC(=O)c2ccccc2)Cc3ccccc3)c(cc1)C
0.258741	Fc1cc(NC(=O)COC(=O)C(NC(=O)c2ccccc2)Cc3ccccc3)c(cc1)C
0.258741	Fc1cc(NC(=O)COC(=O)C(NC(=O)c2ccccc2)Cc3ccccc3)c(cc1)C
0.258741	Fc1cc(NC(=O)COC(=O)C(NC(=O)c2ccccc2)Cc3ccccc3)c(cc1)C
0.258741	Fc1cc(NC(=O)COC(=O)C(NC(=O)c2ccccc2)Cc3ccccc3)c(cc1)C
0.258741	Fc1cc(NC(=O)COC(=O)C(NC(=O)c2ccccc2)Cc3ccccc3)c(cc1)C
0.258741	Fc1cc(NC(=O)COC(=O)C(NC(=O)c2ccccc2)Cc3ccccc3)c(cc1)C
0.258741	Fc1cc(NC(=O)COC(=O)C(NC(=O)c2ccccc2)Cc3ccccc3)c(cc1)C
0.258687	Brc1c(ccc(c1)CNc2c(ccc(c3cnc(OC)cc3)c2)C)C
0.258687	Brc1c(ccc(c1)CNc2c(ccc(c3cnc(OC)cc3)c2)C)C
0.258555	S1C(c2ncc(cn2)CNc3cc(c(NC(=O)C)cc3)C)=CC=C1
0.258555	S1C(c2ncc(cn2)CNc3cc(c(NC(=O)C)cc3)C)=CC=C1
0.258555	S1C(c2ncc(cn2)CNc3cc(c(NC(=O)C)cc3)C)=CC=C1
0.258555	S1C(c2ncc(cn2)CNc3cc(c(NC(=O)C)cc3)C)=CC=C1
0.258555	S1C(c2ncc(cn2)CNc3cc(c(NC(=O)C)cc3)C)=CC=C1
0.258555	S1C(c2ncc(cn2)CNc3cc(c(NC(=O)C)cc3)C)=CC=C1
0.258555	S1C(c2ncc(cn2)CNc3cc(c(NC(=O)C)cc3)C)=CC=C1
0.258555	S1C(c2ncc(cn2)CNc3cc(c(NC(=O)C)cc3)C)=CC=C1
0.258555	S1C(c2ncc(cn2)CNc3cc(c(NC(=O)C)cc3)C)=CC=C1
0.258555	S1C(c2ncc(cn2)CNc3cc(c(NC(=O)C)cc3)C)=CC=C1
0.258427	Clc1cc(c2cnc(cc2)C(=O)NCCc3ccc(N4CCN(CC4)C)cc3)ccc1
0.258427	Clc1cc(c2cnc(cc2)C(=O)NCCc3ccc(N4CCN(CC4)C)cc3)ccc1
0.258427	Clc1cc(c2cnc(cc2)C(=O)NCCc3ccc(N4CCN(CC4)C)cc3)ccc1
0.258427	Clc1cc(c2cnc(cc2)C(=O)NCCc3ccc(N4CCN(CC4)C)cc3)ccc1
0.258182	Brc1cc(ccc1)C=2N=C(NC2)CN3CCN(c4nc(ccn4)C(F)(F)F)CC3
0.258182	Brc1cc(ccc1)C=2N=C(NC2)CN3CCN(c4nc(ccn4)C(F)(F)F)CC3
0.258182	Brc1cc(ccc1)C=2N=C(NC2)CN3CCN(c4nc(ccn4)C(F)(F)F)CC3
0.258182	Brc1cc(ccc1)C=2N=C(NC2)CN3CCN(c4nc(ccn4)C(F)(F)F)CC3
0.258182	Brc1cc(ccc1)C=2N=C(NC2)CN3CCN(c4nc(ccn4)C(F)(F)F)CC3
0.258182	Brc1cc(ccc1)C=2N=C(NC2)CN3CCN(c4nc(ccn4)C(F)(F)F)CC3
0.258182	Brc1cc(ccc1)C=2N=C(NC2)CN3CCN(c4nc(ccn4)C(F)(F)F)CC3
0.258182	Brc1cc(ccc1)C=2N=C(NC2)CN3CCN(c4nc(ccn4)C(F)(F)F)CC3
0.258182	Brc1cc(ccc1)C=2N=C(NC2)CN3CCN(c4nc(ccn4)C(F)(F)F)CC3
0.258182	Brc1cc(ccc1)C=2N=C(NC2)CN3CCN(c4nc(ccn4)C(F)(F)F)CC3
0.258065	FC(F)(F)c1cc(NC(=O)c2cc(NC(=O)C(=O)N(C3CCCC3)CCN(C)C)c(cc2)C)ccc1
0.258065	FC(F)(F)c1cc(NC(=O)c2cc(NC(=O)C(=O)N(C3CCCC3)CCN(C)C)c(cc2)C)ccc1
0.258065	FC(F)(F)c1cc(NC(=O)c2cc(NC(=O)C(=O)N(C3CCCC3)CCN(C)C)c(cc2)C)ccc1
0.258065	FC(F)(F)c1cc(NC(=O)c2cc(NC(=O)C(=O)N(C3CCCC3)CCN(C)C)c(cc2)C)ccc1
0.258065	FC(F)(F)c1cc(NC(=O)c2cc(NC(=O)C(=O)N(C3CCCC3)CCN(C)C)c(cc2)C)ccc1
0.258065	FC(F)(F)c1cc(NC(=O)c2cc(NC(=O)C(=O)N(C3CCCC3)CCN(C)C)c(cc2)C)ccc1
0.258065	FC(F)(F)c1cc(NC(=O)c2cc(NC(=O)C(=O)N(C3CCCC3)CCN(C)C)c(cc2)C)ccc1
0.258065	FC(F)(F)c1cc(NC(=O)c2cc(NC(=O)C(=O)N(C3CCCC3)CCN(C)C)c(cc2)C)ccc1
0.258065	FC(F)(F)c1cc(NC(=O)c2cc(NC(=O)C(=O)N(C3CCCC3)CCN(C)C)c(cc2)C)ccc1
0.258065	FC(F)(F)c1cc(NC(=O)c2cc(NC(=O)C(=O)N(C3CCCC3)CCN(C)C)c(cc2)C)ccc1
0.258065	Brc1c(ccc(c1)CNC2CCN(CC=3N=C(OC3)c4ccccc4)CC2)C
0.258065	Brc1c(ccc(c1)CNC2CCN(CC=3N=C(OC3)c4ccccc4)CC2)C
0.258065	Brc1c(ccc(c1)CNC2CCN(CC=3N=C(OC3)c4ccccc4)CC2)C
0.258065	Brc1c(ccc(c1)CNC2CCN(CC=3N=C(OC3)c4ccccc4)CC2)C
0.258065	Brc1c(ccc(c1)CNC2CCN(CC=3N=C(OC3)c4ccccc4)CC2)C
0.258065	Brc1c(ccc(c1)CNC2CCN(CC=3N=C(OC3)c4ccccc4)CC2)C
0.258065	Brc1c(ccc(c1)CNC2CCN(CC=3N=C(OC3)c4ccccc4)CC2)C
0.258065	Brc1c(ccc(c1)CNC2CCN(CC=3N=C(OC3)c4ccccc4)CC2)C
0.258065	Brc1c(ccc(c1)CNC2CCN(CC=3N=C(OC3)c4ccccc4)CC2)C
0.258065	Brc1c(ccc(c1)CNC2CCN(CC=3N=C(OC3)c4ccccc4)CC2)C
0.257669	O=C(Nc1c(OCC)cc(N2CCN(CC2)C)cc1)C=3N=C(N(C3)C)c4ncccc4
0.257669	O=C(Nc1c(OCC)cc(N2CCN(CC2)C)cc1)C=3N=C(N(C3)C)c4ncccc4
0.257246	FC(F)(F)c1ncc(cn1)C(=O)Nc2c(OCC)cc(N3CCN(CC3)C)cc2
0.257246	FC(F)(F)c1ncc(cn1)C(=O)Nc2c(OCC)cc(N3CCN(CC3)C)cc2
0.257246	FC(F)(F)c1ncc(cn1)C(=O)Nc2c(OCC)cc(N3CCN(CC3)C)cc2
0.257246	FC(F)(F)c1ncc(cn1)C(=O)Nc2c(OCC)cc(N3CCN(CC3)C)cc2
0.257246	FC(F)(F)c1ncc(cn1)C(=O)Nc2c(OCC)cc(N3CCN(CC3)C)cc2
0.257246	FC(F)(F)c1ncc(cn1)C(=O)Nc2c(OCC)cc(N3CCN(CC3)C)cc2
0.257235	O=C(NCc1c(c2ccc(cc2)CN3N=CN=C3)cccc1)c4cc(c(NC(=O)CC(C)C)cc4)C
0.257235	O=C(NCc1c(c2ccc(cc2)CN3N=CN=C3)cccc1)c4cc(c(NC(=O)CC(C)C)cc4)C
0.257235	O=C(NCc1c(c2ccc(cc2)CN3N=CN=C3)cccc1)c4cc(c(NC(=O)CC(C)C)cc4)C
0.257235	O=C(NCc1c(c2ccc(cc2)CN3N=CN=C3)cccc1)c4cc(c(NC(=O)CC(C)C)cc4)C
0.257235	O=C(NCc1c(c2ccc(cc2)CN3N=CN=C3)cccc1)c4cc(c(NC(=O)CC(C)C)cc4)C
0.257235	O=C(NCc1c(c2ccc(cc2)CN3N=CN=C3)cccc1)c4cc(c(NC(=O)CC(C)C)cc4)C
0.257235	O=C(NCc1c(c2ccc(cc2)CN3N=CN=C3)cccc1)c4cc(c(NC(=O)CC(C)C)cc4)C
0.257235	O=C(NCc1c(c2ccc(cc2)CN3N=CN=C3)cccc1)c4cc(c(NC(=O)CC(C)C)cc4)C
0.257235	O=C(NCc1c(c2ccc(cc2)CN3N=CN=C3)cccc1)c4cc(c(NC(=O)CC(C)C)cc4)C
0.257235	O=C(NCc1c(c2ccc(cc2)CN3N=CN=C3)cccc1)c4cc(c(NC(=O)CC(C)C)cc4)C
0.256506	Brc1nc(ccc1)CNC(=O)c2cc(NC(=O)c3ccc(OC)cc3)c(Cl)cc2
0.256506	Brc1nc(ccc1)CNC(=O)c2cc(NC(=O)c3ccc(OC)cc3)c(Cl)cc2
0.256506	Brc1nc(ccc1)CNC(=O)c2cc(NC(=O)c3ccc(OC)cc3)c(Cl)cc2
0.256506	Brc1nc(ccc1)CNC(=O)c2cc(NC(=O)c3ccc(OC)cc3)c(Cl)cc2
0.256506	Brc1nc(ccc1)CNC(=O)c2cc(NC(=O)c3ccc(OC)cc3)c(Cl)cc2
0.256506	Brc1nc(ccc1)CNC(=O)c2cc(NC(=O)c3ccc(OC)cc3)c(Cl)cc2
0.256506	Brc1nc(ccc1)CNC(=O)c2cc(NC(=O)c3ccc(OC)cc3)c(Cl)cc2
0.256506	Brc1nc(ccc1)CNC(=O)c2cc(NC(=O)c3ccc(OC)cc3)c(Cl)cc2
0.256506	Brc1nc(ccc1)CNC(=O)c2cc(NC(=O)c3ccc(OC)cc3)c(Cl)cc2
0.256506	Brc1nc(ccc1)CNC(=O)c2cc(NC(=O)c3ccc(OC)cc3)c(Cl)cc2
0.25641	O=C(OC)c1cc(NC(=O)C=O)c(cc1)C
0.25641	Clc1c(F)ccc(S(=O)(=O)Nc2ccc(cc2)C(=O)Nc3cc(NS(=O)(=O)c4ccccc4)c(F)cc3)c1
0.25641	Clc1c(F)ccc(S(=O)(=O)Nc2ccc(cc2)C(=O)Nc3cc(NS(=O)(=O)c4ccccc4)c(F)cc3)c1
0.25641	Clc1c(F)ccc(S(=O)(=O)Nc2ccc(cc2)C(=O)Nc3cc(NS(=O)(=O)c4ccccc4)c(F)cc3)c1
0.256228	Brc1c(F)cc(NNC(=O)c2ncc(c3cc(Cl)ccc3)cc2)c(c1)C
0.256228	Brc1c(F)cc(NNC(=O)c2ncc(c3cc(Cl)ccc3)cc2)c(c1)C
0.256228	Brc1c(F)cc(NNC(=O)c2ncc(c3cc(Cl)ccc3)cc2)c(c1)C
0.256228	Brc1c(F)cc(NNC(=O)c2ncc(c3cc(Cl)ccc3)cc2)c(c1)C
0.256228	Brc1c(F)cc(NNC(=O)c2ncc(c3cc(Cl)ccc3)cc2)c(c1)C
0.256228	Brc1c(F)cc(NNC(=O)c2ncc(c3cc(Cl)ccc3)cc2)c(c1)C
0.256228	Brc1c(F)cc(NNC(=O)c2ncc(c3cc(Cl)ccc3)cc2)c(c1)C
0.256228	Brc1c(F)cc(NNC(=O)c2ncc(c3cc(Cl)ccc3)cc2)c(c1)C
0.256228	Brc1c(F)cc(NNC(=O)c2ncc(c3cc(Cl)ccc3)cc2)c(c1)C
0.256228	Brc1c(F)cc(NNC(=O)c2ncc(c3cc(Cl)ccc3)cc2)c(c1)C
0.256055	Clc1ccc(Oc2cnc(cc2)C(=O)Nc3c(OCC)cc(N4CCN(CC4)C)cc3)cc1
0.256055	Clc1ccc(Oc2cnc(cc2)C(=O)Nc3c(OCC)cc(N4CCN(CC4)C)cc3)cc1
0.256055	Clc1ccc(Oc2cnc(cc2)C(=O)Nc3c(OCC)cc(N4CCN(CC4)C)cc3)cc1
0.256055	Clc1ccc(Oc2cnc(cc2)C(=O)Nc3c(OCC)cc(N4CCN(CC4)C)cc3)cc1
0.256055	Clc1ccc(Oc2cnc(cc2)C(=O)Nc3c(OCC)cc(N4CCN(CC4)C)cc3)cc1
0.256055	Clc1ccc(Oc2cnc(cc2)C(=O)Nc3c(OCC)cc(N4CCN(CC4)C)cc3)cc1
0.256055	Clc1ccc(Oc2cnc(cc2)C(=O)Nc3c(OCC)cc(N4CCN(CC4)C)cc3)cc1
0.256055	Clc1ccc(Oc2cnc(cc2)C(=O)Nc3c(OCC)cc(N4CCN(CC4)C)cc3)cc1
0.256055	Clc1ccc(Oc2cnc(cc2)C(=O)Nc3c(OCC)cc(N4CCN(CC4)C)cc3)cc1
0.256055	Clc1ccc(Oc2cnc(cc2)C(=O)Nc3c(OCC)cc(N4CCN(CC4)C)cc3)cc1
0.256	Brc1c(ccc(c1)CNCc2cc(F)c(c3cnccc3)cc2)C
0.256	Brc1c(ccc(c1)CNCc2cc(F)c(c3cnccc3)cc2)C
0.256	Brc1c(ccc(c1)CNCc2cc(F)c(c3cnccc3)cc2)C
0.256	Brc1c(ccc(c1)CNCc2cc(F)c(c3cnccc3)cc2)C
0.256	Brc1c(ccc(c1)CNCc2cc(F)c(c3cnccc3)cc2)C
0.256	Brc1c(ccc(c1)CNCc2cc(F)c(c3cnccc3)cc2)C
0.256	Brc1c(ccc(c1)CNCc2cc(F)c(c3cnccc3)cc2)C
0.256	Brc1c(ccc(c1)CNCc2cc(F)c(c3cnccc3)cc2)C
0.256	Brc1c(ccc(c1)CNCc2cc(F)c(c3cnccc3)cc2)C
0.256	Brc1c(ccc(c1)CNCc2cc(F)c(c3cnccc3)cc2)C
0.255973	S(=O)(=O)(N1CCN(C(=O)c2cc(Nc3nc(ccn3)C)ccc2)CC1)c4cc(cc(c4)C(F)(F)F)C(F)(F)F
0.255973	S(=O)(=O)(N1CCN(C(=O)c2cc(Nc3nc(ccn3)C)ccc2)CC1)c4cc(cc(c4)C(F)(F)F)C(F)(F)F
0.255814	O=C1N=C(NC=C1C(=O)Nc2cc(c(N3CCN(CC3)CC)cc2)C)COC
0.255814	O=C1N=C(NC=C1C(=O)Nc2cc(c(N3CCN(CC3)CC)cc2)C)COC
0.255814	O=C1N=C(NC=C1C(=O)Nc2cc(c(N3CCN(CC3)CC)cc2)C)COC
0.255814	O=C1N=C(NC=C1C(=O)Nc2cc(c(N3CCN(CC3)CC)cc2)C)COC
0.255814	O=C1N=C(NC=C1C(=O)Nc2cc(c(N3CCN(CC3)CC)cc2)C)COC
0.255814	O=C1N=C(NC=C1C(=O)Nc2cc(c(N3CCN(CC3)CC)cc2)C)COC
0.255814	O=C1N=C(NC=C1C(=O)Nc2cc(c(N3CCN(CC3)CC)cc2)C)COC
0.255814	O=C1N=C(NC=C1C(=O)Nc2cc(c(N3CCN(CC3)CC)cc2)C)COC
0.255814	O=C1N=C(NC=C1C(=O)Nc2cc(c(N3CCN(CC3)CC)cc2)C)COC
0.255814	O=C1N=C(NC=C1C(=O)Nc2cc(c(N3CCN(CC3)CC)cc2)C)COC
0.255725	Brc1c(F)cc(NNC(=O)c2cc(NC(=O)C)c(cc2)C)c(c1)C
0.255725	Brc1c(F)cc(NNC(=O)c2cc(NC(=O)C)c(cc2)C)c(c1)C
0.255725	Brc1c(F)cc(NNC(=O)c2cc(NC(=O)C)c(cc2)C)c(c1)C
0.255725	Brc1c(F)cc(NNC(=O)c2cc(NC(=O)C)c(cc2)C)c(c1)C
0.255725	Brc1c(F)cc(NNC(=O)c2cc(NC(=O)C)c(cc2)C)c(c1)C
0.255725	Brc1c(F)cc(NNC(=O)c2cc(NC(=O)C)c(cc2)C)c(c1)C
0.255725	Brc1c(F)cc(NNC(=O)c2cc(NC(=O)C)c(cc2)C)c(c1)C
0.255725	Brc1c(F)cc(NNC(=O)c2cc(NC(=O)C)c(cc2)C)c(c1)C
0.255725	Brc1c(F)cc(NNC(=O)c2cc(NC(=O)C)c(cc2)C)c(c1)C
0.255725	Brc1c(F)cc(NNC(=O)c2cc(NC(=O)C)c(cc2)C)c(c1)C
0.255474	O=C(NC(C(c1ccccc1)C)CO)c2cc(NC(=O)C)c(cc2)C
0.255474	O=C(NC(C(c1ccccc1)C)CO)c2cc(NC(=O)C)c(cc2)C
0.255474	O=C(NC(C(c1ccccc1)C)CO)c2cc(NC(=O)C)c(cc2)C
0.255474	O=C(NC(C(c1ccccc1)C)CO)c2cc(NC(=O)C)c(cc2)C
0.255474	O=C(NC(C(c1ccccc1)C)CO)c2cc(NC(=O)C)c(cc2)C
0.255396	Fc1c(ccc(c2cncnc2)c1)C(=O)Nc3c(OCCC)ccc(F)c3
0.255396	Fc1c(ccc(c2cncnc2)c1)C(=O)Nc3c(OCCC)ccc(F)c3
0.255245	O=C(NC1CCN(CC=2N=C(OC2)c3ccccc3)CC1)c4cnc(cc4)CNC
0.255245	O=C(NC1CCN(CC=2N=C(OC2)c3ccccc3)CC1)c4cnc(cc4)CNC
0.255172	O=C(OC(C)(C)C)N1CCC(Nc2c(NC(=O)c3ccc(cc3)C4=NNC(=N4)C)cccc2)CC1
0.254967	Brc1ccc(S(=O)(=O)Nc2cc(ccc2)C(=O)Nc3c(OCC)cc(N4CCN(CC4)C)cc3)cc1
0.254464	O=Cc1cc(Nc2nc(ccn2)C)ccc1
0.254464	O=Cc1cc(Nc2nc(ccn2)C)ccc1
0.254464	O=Cc1cc(Nc2nc(ccn2)C)ccc1
0.254417	Clc1c(NC(=O)c2cnc(cc2)C(C)(C)C)ccc(c1)C=3ON=CN3
0.254417	Clc1c(NC(=O)c2cnc(cc2)C(C)(C)C)ccc(c1)C=3ON=CN3
0.254417	Clc1c(NC(=O)c2cnc(cc2)C(C)(C)C)ccc(c1)C=3ON=CN3
0.254417	Clc1c(NC(=O)c2cnc(cc2)C(C)(C)C)ccc(c1)C=3ON=CN3
0.254417	Clc1c(NC(=O)c2cnc(cc2)C(C)(C)C)ccc(c1)C=3ON=CN3
0.254417	Clc1c(NC(=O)c2cnc(cc2)C(C)(C)C)ccc(c1)C=3ON=CN3
0.254417	Clc1c(NC(=O)c2cnc(cc2)C(C)(C)C)ccc(c1)C=3ON=CN3
0.254417	Clc1c(NC(=O)c2cnc(cc2)C(C)(C)C)ccc(c1)C=3ON=CN3
0.254417	Clc1c(NC(=O)c2cnc(cc2)C(C)(C)C)ccc(c1)C=3ON=CN3
0.254417	Clc1c(NC(=O)c2cnc(cc2)C(C)(C)C)ccc(c1)C=3ON=CN3
0.253623	Clc1c(cc(F)cc1)C(=O)Nc2cc(c(N3CCN(CC3)CC)cc2)C
0.253571	Clc1cc(NC(=O)c2c(F)cc(c3cncnc3)cc2)c(SC(C)C)cc1
0.253571	Clc1cc(NC(=O)c2c(F)cc(c3cncnc3)cc2)c(SC(C)C)cc1
0.253571	Clc1cc(NC(=O)c2c(F)cc(c3cncnc3)cc2)c(SC(C)C)cc1
0.253571	Clc1cc(NC(=O)c2c(F)cc(c3cncnc3)cc2)c(SC(C)C)cc1
0.253571	Clc1cc(NC(=O)c2c(F)cc(c3cncnc3)cc2)c(SC(C)C)cc1
0.253571	Clc1cc(NC(=O)c2c(F)cc(c3cncnc3)cc2)c(SC(C)C)cc1
0.253571	Clc1cc(NC(=O)c2c(F)cc(c3cncnc3)cc2)c(SC(C)C)cc1
0.253571	Clc1cc(NC(=O)c2c(F)cc(c3cncnc3)cc2)c(SC(C)C)cc1
0.253571	Clc1cc(NC(=O)c2c(F)cc(c3cncnc3)cc2)c(SC(C)C)cc1
0.253571	Clc1cc(NC(=O)c2c(F)cc(c3cncnc3)cc2)c(SC(C)C)cc1
0.253521	O=C(Nc1cc(ccc1)CO)c2ccccc2
0.253472	O=C(Nc1c(OCC)cc(N2CCN(CC2)C)cc1)c3ncc(N(C)C)cc3
0.253472	O=C(Nc1c(OCC)cc(N2CCN(CC2)C)cc1)c3ncc(N(C)C)cc3
0.253472	O=C(Nc1c(OCC)cc(N2CCN(CC2)C)cc1)c3ncc(N(C)C)cc3
0.253472	O=C(Nc1c(OCC)cc(N2CCN(CC2)C)cc1)c3ncc(N(C)C)cc3
0.253472	O=C(Nc1c(OCC)cc(N2CCN(CC2)C)cc1)c3ncc(N(C)C)cc3
0.253472	O=C(Nc1c(OCC)cc(N2CCN(CC2)C)cc1)c3ncc(N(C)C)cc3
0.253472	O=C(Nc1c(OCC)cc(N2CCN(CC2)C)cc1)c3ncc(N(C)C)cc3
0.253472	O=C(Nc1c(OCC)cc(N2CCN(CC2)C)cc1)c3ncc(N(C)C)cc3
0.253472	Fc1c(N2C(=O)CCC2=O)cc(NC(=O)c3c(F)cc(c4cncnc4)cc3)cc1
0.253472	Fc1c(N2C(=O)CCC2=O)cc(NC(=O)c3c(F)cc(c4cncnc4)cc3)cc1
0.253425	FC1(F)C(COc2nc(c3cc(ccc3)CN4CCCC4)ccn2)CCNC1
0.253425	FC1(F)C(COc2nc(c3cc(ccc3)CN4CCCC4)ccn2)CCNC1
0.253425	FC1(F)C(COc2nc(c3cc(ccc3)CN4CCCC4)ccn2)CCNC1
0.253425	FC1(F)C(COc2nc(c3cc(ccc3)CN4CCCC4)ccn2)CCNC1
0.253425	FC1(F)C(COc2nc(c3cc(ccc3)CN4CCCC4)ccn2)CCNC1
0.253425	FC1(F)C(COc2nc(c3cc(ccc3)CN4CCCC4)ccn2)CCNC1
0.253425	FC1(F)C(COc2nc(c3cc(ccc3)CN4CCCC4)ccn2)CCNC1
0.253425	FC1(F)C(COc2nc(c3cc(ccc3)CN4CCCC4)ccn2)CCNC1
0.253425	FC1(F)C(COc2nc(c3cc(ccc3)CN4CCCC4)ccn2)CCNC1
0.253425	FC1(F)C(COc2nc(c3cc(ccc3)CN4CCCC4)ccn2)CCNC1
0.253012	Ic1c(cccc1)C(=O)Nc2cc(NC)c(Cl)cc2
0.253012	Ic1c(cccc1)C(=O)Nc2cc(NC)c(Cl)cc2
0.252708	O=C1N=C(NC=C1C(=O)Nc2cc(ccc2)CN3CCCC3)COC
0.252708	O=C1N=C(NC=C1C(=O)Nc2cc(ccc2)CN3CCCC3)COC
0.252708	O=C1N=C(NC=C1C(=O)Nc2cc(ccc2)CN3CCCC3)COC
0.252708	O=C1N=C(NC=C1C(=O)Nc2cc(ccc2)CN3CCCC3)COC
0.252708	O=C1N=C(NC=C1C(=O)Nc2cc(ccc2)CN3CCCC3)COC
0.252708	O=C1N=C(NC=C1C(=O)Nc2cc(ccc2)CN3CCCC3)COC
0.252708	O=C1N=C(NC=C1C(=O)Nc2cc(ccc2)CN3CCCC3)COC
0.252708	O=C1N=C(NC=C1C(=O)Nc2cc(ccc2)CN3CCCC3)COC
0.252708	O=C1N=C(NC=C1C(=O)Nc2cc(ccc2)CN3CCCC3)COC
0.252708	O=C1N=C(NC=C1C(=O)Nc2cc(ccc2)CN3CCCC3)COC
0.252708	Clc1c(NC(=O)c2ccc(OC)cc2)cc(cc1)C(=O)NCc3c(F)nccc3
0.252708	Clc1c(NC(=O)c2ccc(OC)cc2)cc(cc1)C(=O)NCc3c(F)nccc3
0.252525	S(c1c(ccc(c1)C)C)Cc2cc(ccc2)C(=O)Nc3c(ccc(OC)c3)C(=O)OC
0.252525	S(c1c(ccc(c1)C)C)Cc2cc(ccc2)C(=O)Nc3c(ccc(OC)c3)C(=O)OC
0.252525	S(c1c(ccc(c1)C)C)Cc2cc(ccc2)C(=O)Nc3c(ccc(OC)c3)C(=O)OC
0.252525	S(c1c(ccc(c1)C)C)Cc2cc(ccc2)C(=O)Nc3c(ccc(OC)c3)C(=O)OC
0.252525	S(c1c(ccc(c1)C)C)Cc2cc(ccc2)C(=O)Nc3c(ccc(OC)c3)C(=O)OC
0.252525	S(c1c(ccc(c1)C)C)Cc2cc(ccc2)C(=O)Nc3c(ccc(OC)c3)C(=O)OC
0.252525	S(c1c(ccc(c1)C)C)Cc2cc(ccc2)C(=O)Nc3c(ccc(OC)c3)C(=O)OC
0.252525	S(c1c(ccc(c1)C)C)Cc2cc(ccc2)C(=O)Nc3c(ccc(OC)c3)C(=O)OC
0.252525	S(c1c(ccc(c1)C)C)Cc2cc(ccc2)C(=O)Nc3c(ccc(OC)c3)C(=O)OC
0.252525	S(c1c(ccc(c1)C)C)Cc2cc(ccc2)C(=O)Nc3c(ccc(OC)c3)C(=O)OC
0.252137	O=C(O)c1cc(NC(=O)c2cnc(N)cc2)ccc1
0.252137	O=C(O)c1cc(NC(=O)c2cnc(N)cc2)ccc1
0.252137	O=C(O)c1cc(NC(=O)c2cnc(N)cc2)ccc1
0.252137	O=C(O)c1cc(NC(=O)c2cnc(N)cc2)ccc1
0.252137	O=C(O)c1cc(NC(=O)c2cnc(N)cc2)ccc1
0.252137	O=C(O)c1cc(NC(=O)c2cnc(N)cc2)ccc1
0.252137	O=C(O)c1cc(NC(=O)c2cnc(N)cc2)ccc1
0.252137	O=C(O)c1cc(NC(=O)c2cnc(N)cc2)ccc1
0.252137	O=C(O)c1cc(NC(=O)c2cnc(N)cc2)ccc1
0.252137	O=C(O)c1cc(NC(=O)c2cnc(N)cc2)ccc1
0.252101	O=C(OC(C)(C)C)Nc1c(ccc(c1)C(=O)N)C
0.252101	O=C(OC(C)(C)C)Nc1c(ccc(c1)C(=O)N)C
0.252101	O=C(OC(C)(C)C)Nc1c(ccc(c1)C(=O)N)C
0.252101	O=C(OC(C)(C)C)Nc1c(ccc(c1)C(=O)N)C
0.251908	Clc1c(ccc(NC(=O)CN(Cc2cc(ccc2)C(=O)N)Cc3ccccc3)c1)C
0.251908	Clc1c(ccc(NC(=O)CN(Cc2cc(ccc2)C(=O)N)Cc3ccccc3)c1)C
0.251908	Clc1c(ccc(NC(=O)CN(Cc2cc(ccc2)C(=O)N)Cc3ccccc3)c1)C
0.251908	Clc1c(ccc(NC(=O)CN(Cc2cc(ccc2)C(=O)N)Cc3ccccc3)c1)C
0.251908	Clc1c(ccc(NC(=O)CN(Cc2cc(ccc2)C(=O)N)Cc3ccccc3)c1)C
0.251908	Clc1c(ccc(NC(=O)CN(Cc2cc(ccc2)C(=O)N)Cc3ccccc3)c1)C
0.251908	Clc1c(ccc(NC(=O)CN(Cc2cc(ccc2)C(=O)N)Cc3ccccc3)c1)C
0.251908	Clc1c(ccc(NC(=O)CN(Cc2cc(ccc2)C(=O)N)Cc3ccccc3)c1)C
0.251908	Clc1c(ccc(NC(=O)CN(Cc2cc(ccc2)C(=O)N)Cc3ccccc3)c1)C
0.251908	Clc1c(ccc(NC(=O)CN(Cc2cc(ccc2)C(=O)N)Cc3ccccc3)c1)C
0.251748	O=C(OC)c1c(ccc(NC(=O)C(=O)NCc2nc(OC)ccn2)c1)C
0.251748	O=C(OC)c1c(ccc(NC(=O)C(=O)NCc2nc(OC)ccn2)c1)C
0.251748	O=C(OC)c1c(ccc(NC(=O)C(=O)NCc2nc(OC)ccn2)c1)C
0.251748	O=C(OC)c1c(ccc(NC(=O)C(=O)NCc2nc(OC)ccn2)c1)C
0.251748	O=C(OC)c1c(ccc(NC(=O)C(=O)NCc2nc(OC)ccn2)c1)C
0.251748	O=C(OC)c1c(ccc(NC(=O)C(=O)NCc2nc(OC)ccn2)c1)C
0.251748	O=C(OC)c1c(ccc(NC(=O)C(=O)NCc2nc(OC)ccn2)c1)C
0.251748	O=C(OC)c1c(ccc(NC(=O)C(=O)NCc2nc(OC)ccn2)c1)C
0.251748	O=C(OC)c1c(ccc(NC(=O)C(=O)NCc2nc(OC)ccn2)c1)C
0.251748	O=C(OC)c1c(ccc(NC(=O)C(=O)NCc2nc(OC)ccn2)c1)C
0.251724	O=C(NCc1c2NC=Cc2ccc1)c3cc(NC(=O)C)c(cc3)C
0.251724	O=C(NCc1c2NC=Cc2ccc1)c3cc(NC(=O)C)c(cc3)C
0.251724	O=C(NCc1c2NC=Cc2ccc1)c3cc(NC(=O)C)c(cc3)C
0.251724	O=C(NCc1c2NC=Cc2ccc1)c3cc(NC(=O)C)c(cc3)C
0.251724	O=C(NCc1c2NC=Cc2ccc1)c3cc(NC(=O)C)c(cc3)C
0.251724	O=C(NCc1c2NC=Cc2ccc1)c3cc(NC(=O)C)c(cc3)C
0.251724	O=C(NCc1c2NC=Cc2ccc1)c3cc(NC(=O)C)c(cc3)C
0.251724	O=C(NCc1c2NC=Cc2ccc1)c3cc(NC(=O)C)c(cc3)C
0.251724	O=C(NCc1c2NC=Cc2ccc1)c3cc(NC(=O)C)c(cc3)C
0.251724	O=C(NCc1c2NC=Cc2ccc1)c3cc(NC(=O)C)c(cc3)C
0.251701	O=C(OC(C)(C)C)Nc1c(ccc(c1)C=2ON=C(N2)c3cc(OC(C)C)ncc3)C
0.251701	O=C(OC(C)(C)C)Nc1c(ccc(c1)C=2ON=C(N2)c3cc(OC(C)C)ncc3)C
0.251701	O=C(OC(C)(C)C)Nc1c(ccc(c1)C=2ON=C(N2)c3cc(OC(C)C)ncc3)C
0.251701	O=C(OC(C)(C)C)Nc1c(ccc(c1)C=2ON=C(N2)c3cc(OC(C)C)ncc3)C
0.251701	O=C(OC(C)(C)C)Nc1c(ccc(c1)C=2ON=C(N2)c3cc(OC(C)C)ncc3)C
0.251701	O=C(OC(C)(C)C)Nc1c(ccc(c1)C=2ON=C(N2)c3cc(OC(C)C)ncc3)C
0.251701	O=C(OC(C)(C)C)Nc1c(ccc(c1)C=2ON=C(N2)c3cc(OC(C)C)ncc3)C
0.251701	FC(F)CN1N=CC(C(=O)Nc2c(cc(OCc3ncccc3)cc2)C)=C1
0.251701	FC(F)CN1N=CC(C(=O)Nc2c(cc(OCc3ncccc3)cc2)C)=C1
0.251701	FC(F)CN1N=CC(C(=O)Nc2c(cc(OCc3ncccc3)cc2)C)=C1
0.251656	S(=O)(=O)(Nc1c(c(ccc1)C)C)c2ccc(cc2)C(=O)Nc3ccc(cc3)C4=NOC(=C4)C(F)(F)F
0.251656	S(=O)(=O)(Nc1c(c(ccc1)C)C)c2ccc(cc2)C(=O)Nc3ccc(cc3)C4=NOC(=C4)C(F)(F)F
0.251656	S(=O)(=O)(Nc1c(c(ccc1)C)C)c2ccc(cc2)C(=O)Nc3ccc(cc3)C4=NOC(=C4)C(F)(F)F
0.251656	S(=O)(=O)(Nc1c(c(ccc1)C)C)c2ccc(cc2)C(=O)Nc3ccc(cc3)C4=NOC(=C4)C(F)(F)F
0.251656	S(=O)(=O)(Nc1c(c(ccc1)C)C)c2ccc(cc2)C(=O)Nc3ccc(cc3)C4=NOC(=C4)C(F)(F)F
0.251656	S(=O)(=O)(Nc1c(c(ccc1)C)C)c2ccc(cc2)C(=O)Nc3ccc(cc3)C4=NOC(=C4)C(F)(F)F
0.251656	S(=O)(=O)(Nc1c(c(ccc1)C)C)c2ccc(cc2)C(=O)Nc3ccc(cc3)C4=NOC(=C4)C(F)(F)F
0.251656	S(=O)(=O)(Nc1c(c(ccc1)C)C)c2ccc(cc2)C(=O)Nc3ccc(cc3)C4=NOC(=C4)C(F)(F)F
0.251656	S(=O)(=O)(Nc1c(c(ccc1)C)C)c2ccc(cc2)C(=O)Nc3ccc(cc3)C4=NOC(=C4)C(F)(F)F
0.251656	S(=O)(=O)(Nc1c(c(ccc1)C)C)c2ccc(cc2)C(=O)Nc3ccc(cc3)C4=NOC(=C4)C(F)(F)F
0.250965	O=C(NCCc1ccc(N2CCN(CC2)C)cc1)c3cnc(nc3)c4ncccc4
0.250965	O=C(NCCc1ccc(N2CCN(CC2)C)cc1)c3cnc(nc3)c4ncccc4
0.250965	O=C(NCCc1ccc(N2CCN(CC2)C)cc1)c3cnc(nc3)c4ncccc4
0.250965	O=C(NCCc1ccc(N2CCN(CC2)C)cc1)c3cnc(nc3)c4ncccc4
0.250965	O=C(NCCc1ccc(N2CCN(CC2)C)cc1)c3cnc(nc3)c4ncccc4
0.250965	O=C(NCCc1ccc(N2CCN(CC2)C)cc1)c3cnc(nc3)c4ncccc4
0.250965	O=C(NCCc1ccc(N2CCN(CC2)C)cc1)c3cnc(nc3)c4ncccc4
0.250965	O=C(NCCc1ccc(N2CCN(CC2)C)cc1)c3cnc(nc3)c4ncccc4
0.250965	O=C(NCCc1ccc(N2CCN(CC2)C)cc1)c3cnc(nc3)c4ncccc4
0.250965	O=C(NCCc1ccc(N2CCN(CC2)C)cc1)c3cnc(nc3)c4ncccc4
0.250936	S=C(N1CCN(Cc2cc(ccc2)C)CC1)Nc3cc4OCCCOc4cc3
0.250936	S=C(N1CCN(Cc2cc(ccc2)C)CC1)Nc3cc4OCCCOc4cc3
0.250936	S=C(N1CCN(Cc2cc(ccc2)C)CC1)Nc3cc4OCCCOc4cc3
0.250847	Fc1c(c2ccncc2)ccc(c1)C(=O)NCC3N(Cc4ccccc4)CCCC3
0.25	S(c1c(NC(=O)c2cc(ccc2)CSc3c(ccc(c3)C)C)cc(F)cc1)C4=NC=CN4C
0.25	S(c1c(NC(=O)c2cc(ccc2)CSc3c(ccc(c3)C)C)cc(F)cc1)C4=NC=CN4C
0.25	S(c1c(NC(=O)c2cc(ccc2)CSc3c(ccc(c3)C)C)cc(F)cc1)C4=NC=CN4C
0.25	S(c1c(NC(=O)c2cc(ccc2)CSc3c(ccc(c3)C)C)cc(F)cc1)C4=NC=CN4C
0.25	S(c1c(NC(=O)c2cc(ccc2)CSc3c(ccc(c3)C)C)cc(F)cc1)C4=NC=CN4C
0.25	S(c1c(NC(=O)c2cc(ccc2)CSc3c(ccc(c3)C)C)cc(F)cc1)C4=NC=CN4C
0.25	S(c1c(NC(=O)c2cc(ccc2)CSc3c(ccc(c3)C)C)cc(F)cc1)C4=NC=CN4C
0.25	S(c1c(NC(=O)c2cc(ccc2)CSc3c(ccc(c3)C)C)cc(F)cc1)C4=NC=CN4C
0.25	S(c1c(NC(=O)c2cc(ccc2)CSc3c(ccc(c3)C)C)cc(F)cc1)C4=NC=CN4C
0.25	S(c1c(NC(=O)c2cc(ccc2)CSc3c(ccc(c3)C)C)cc(F)cc1)C4=NC=CN4C
0.25	O=C(Nc1ncc(NC(=O)C=2NN=C(C=3OC(=CC3)C)C2)cc1)c4ccccc4
0.25	FC(F)(F)c1c(O)ccc(NC(=O)c2cc3N=C(Nc3cc2)c4ccccc4)c1
0.25	S(=O)(=O)(Nc1c(cccc1)C)c2ccc(cc2)C(=O)Oc3ccc(NC(=O)c4ccc(cc4)C)cc3
0.249258	S(=O)(=O)(Nc1c(c(ccc1)C)C)c2ccc(cc2)C(=O)NC3=NN4C(=C3)CN(Cc5ccccc5)CC4
0.249258	S(=O)(=O)(Nc1c(c(ccc1)C)C)c2ccc(cc2)C(=O)NC3=NN4C(=C3)CN(Cc5ccccc5)CC4
0.249258	S(=O)(=O)(Nc1c(c(ccc1)C)C)c2ccc(cc2)C(=O)NC3=NN4C(=C3)CN(Cc5ccccc5)CC4
0.249258	S(=O)(=O)(Nc1c(c(ccc1)C)C)c2ccc(cc2)C(=O)NC3=NN4C(=C3)CN(Cc5ccccc5)CC4
0.249169	Fc1ccc(cc1)C=2OC(=NC2)c3c(cccc3)C(=O)Nc4cc(ccc4)CCC(=O)O
0.249169	Fc1ccc(cc1)C=2OC(=NC2)c3c(cccc3)C(=O)Nc4cc(ccc4)CCC(=O)O
0.249169	Fc1ccc(cc1)C=2OC(=NC2)c3c(cccc3)C(=O)Nc4cc(ccc4)CCC(=O)O
0.249169	Fc1ccc(cc1)C=2OC(=NC2)c3c(cccc3)C(=O)Nc4cc(ccc4)CCC(=O)O
0.249169	Fc1ccc(cc1)C=2OC(=NC2)c3c(cccc3)C(=O)Nc4cc(ccc4)CCC(=O)O
0.249169	Clc1c(NC(=O)c2ccc(OC)cc2)cc(cc1)C(=O)NCC3CN(C(C3)C)Cc4ccccc4
0.249169	Clc1c(NC(=O)c2ccc(OC)cc2)cc(cc1)C(=O)NCC3CN(C(C3)C)Cc4ccccc4
0.249169	Clc1c(NC(=O)c2ccc(OC)cc2)cc(cc1)C(=O)NCC3CN(C(C3)C)Cc4ccccc4
0.249169	Clc1c(NC(=O)c2ccc(OC)cc2)cc(cc1)C(=O)NCC3CN(C(C3)C)Cc4ccccc4
0.249169	Clc1c(NC(=O)c2ccc(OC)cc2)cc(cc1)C(=O)NCC3CN(C(C3)C)Cc4ccccc4
0.249169	Clc1c(NC(=O)c2ccc(OC)cc2)cc(cc1)C(=O)NCC3CN(C(C3)C)Cc4ccccc4
0.249169	Clc1c(NC(=O)c2ccc(OC)cc2)cc(cc1)C(=O)NCC3CN(C(C3)C)Cc4ccccc4
0.249135	Fc1c(cccc1)C=2OC(C(=O)Nc3cc(c(cc3)C)C(=O)C)=CC2
0.249135	Fc1c(cccc1)C=2OC(C(=O)Nc3cc(c(cc3)C)C(=O)C)=CC2
0.249135	Fc1c(cccc1)C=2OC(C(=O)Nc3cc(c(cc3)C)C(=O)C)=CC2
0.249135	Fc1c(cccc1)C=2OC(C(=O)Nc3cc(c(cc3)C)C(=O)C)=CC2
0.249135	Fc1c(cccc1)C=2OC(C(=O)Nc3cc(c(cc3)C)C(=O)C)=CC2
0.249135	Fc1c(cccc1)C=2OC(C(=O)Nc3cc(c(cc3)C)C(=O)C)=CC2
0.249135	Fc1c(cccc1)C=2OC(C(=O)Nc3cc(c(cc3)C)C(=O)C)=CC2
0.249135	Fc1c(cccc1)C=2OC(C(=O)Nc3cc(c(cc3)C)C(=O)C)=CC2
0.249135	Fc1c(cccc1)C=2OC(C(=O)Nc3cc(c(cc3)C)C(=O)C)=CC2
0.249135	Fc1c(cccc1)C=2OC(C(=O)Nc3cc(c(cc3)C)C(=O)C)=CC2
0.249135	S1C(=NC(=C1)COC(=O)CCNC(=O)c2cc(ccc2)C)Nc3c(cccc3)C
0.249135	S1C(=NC(=C1)COC(=O)CCNC(=O)c2cc(ccc2)C)Nc3c(cccc3)C
0.24911	Clc1c(ccc(NC(=O)CNC(=O)c2cc(Cl)ccc2)c1)C3=NNC(=N3)C
0.249097	O=C(Nc1cc(c(N2CCN(CC2)CC)cc1)C)c3c(O)cccc3C
0.249097	O=C(Nc1cc(c(N2CCN(CC2)CC)cc1)C)c3c(O)cccc3C
0.249097	O=C(Nc1cc(c(N2CCN(CC2)CC)cc1)C)c3c(O)cccc3C
0.249097	O=C(Nc1cc(c(N2CCN(CC2)CC)cc1)C)c3c(O)cccc3C
0.249097	O=C(Nc1cc(c(N2CCN(CC2)CC)cc1)C)c3c(O)cccc3C
0.249097	O=C(Nc1cc(c(N2CCN(CC2)CC)cc1)C)c3c(O)cccc3C
0.249097	O=C(Nc1cc(c(N2CCN(CC2)CC)cc1)C)c3c(O)cccc3C
0.249097	O=C(Nc1cc(c(N2CCN(CC2)CC)cc1)C)c3c(O)cccc3C
0.249097	O=C(Nc1cc(c(N2CCN(CC2)CC)cc1)C)c3c(O)cccc3C
0.249097	O=C(Nc1cc(c(N2CCN(CC2)CC)cc1)C)c3c(O)cccc3C
0.249084	Fc1c(N2CCN(CC2)CC)ccc(c1)C(=O)NCCc3cc(c(cc3)C)C
0.248201	S(=O)(=O)(Nc1c(c(ccc1)C)C)c2ccc(cc2)C(=O)Nc3c(cc(F)cc3)C
0.248201	S(=O)(=O)(Nc1c(c(ccc1)C)C)c2ccc(cc2)C(=O)Nc3c(cc(F)cc3)C
0.248201	S(=O)(=O)(Nc1c(c(ccc1)C)C)c2ccc(cc2)C(=O)Nc3c(cc(F)cc3)C
0.248201	S(=O)(=O)(Nc1c(c(ccc1)C)C)c2ccc(cc2)C(=O)Nc3c(cc(F)cc3)C
0.248201	S(=O)(=O)(Nc1c(c(ccc1)C)C)c2ccc(cc2)C(=O)Nc3c(cc(F)cc3)C
0.248201	S(=O)(=O)(Nc1c(c(ccc1)C)C)c2ccc(cc2)C(=O)Nc3c(cc(F)cc3)C
0.248201	S(=O)(=O)(Nc1c(c(ccc1)C)C)c2ccc(cc2)C(=O)Nc3c(cc(F)cc3)C
0.248201	S(=O)(=O)(Nc1c(c(ccc1)C)C)c2ccc(cc2)C(=O)Nc3c(cc(F)cc3)C
0.247525	S(=O)(=O)(Nc1c(F)ccc(NC(=O)c2ccc(cc2)COc3ccc(cc3)C(C)(C)C)c1)C=4SC=CC4
0.247525	S(=O)(=O)(Nc1c(F)ccc(NC(=O)c2ccc(cc2)COc3ccc(cc3)C(C)(C)C)c1)C=4SC=CC4
0.247525	S(=O)(=O)(Nc1c(F)ccc(NC(=O)c2ccc(cc2)COc3ccc(cc3)C(C)(C)C)c1)C=4SC=CC4
0.247525	S(=O)(=O)(Nc1c(F)ccc(NC(=O)c2ccc(cc2)COc3ccc(cc3)C(C)(C)C)c1)C=4SC=CC4
0.247525	S(=O)(=O)(Nc1c(F)ccc(NC(=O)c2ccc(cc2)COc3ccc(cc3)C(C)(C)C)c1)C=4SC=CC4
0.247525	S(=O)(=O)(Nc1c(F)ccc(NC(=O)c2ccc(cc2)COc3ccc(cc3)C(C)(C)C)c1)C=4SC=CC4
0.247525	S(=O)(=O)(Nc1c(F)ccc(NC(=O)c2ccc(cc2)COc3ccc(cc3)C(C)(C)C)c1)C=4SC=CC4
0.247525	S(=O)(=O)(Nc1c(F)ccc(NC(=O)c2ccc(cc2)COc3ccc(cc3)C(C)(C)C)c1)C=4SC=CC4
0.247525	S(=O)(=O)(Nc1c(F)ccc(NC(=O)c2ccc(cc2)COc3ccc(cc3)C(C)(C)C)c1)C=4SC=CC4
0.247525	S(=O)(=O)(Nc1c(F)ccc(NC(=O)c2ccc(cc2)COc3ccc(cc3)C(C)(C)C)c1)C=4SC=CC4
0.247525	Fc1c(ccc(c2cncnc2)c1)C(=O)Nc3ccc(cc3)C=4NN=C5C4COCC5
0.247525	Fc1c(ccc(c2cncnc2)c1)C(=O)Nc3ccc(cc3)C=4NN=C5C4COCC5
0.247525	Fc1c(ccc(c2cncnc2)c1)C(=O)Nc3ccc(cc3)C=4NN=C5C4COCC5
0.247525	Fc1c(ccc(c2cncnc2)c1)C(=O)Nc3ccc(cc3)C=4NN=C5C4COCC5
0.247525	Fc1c(ccc(c2cncnc2)c1)C(=O)Nc3ccc(cc3)C=4NN=C5C4COCC5
0.247525	Fc1c(ccc(c2cncnc2)c1)C(=O)Nc3ccc(cc3)C=4NN=C5C4COCC5
0.247525	Fc1c(ccc(c2cncnc2)c1)C(=O)Nc3ccc(cc3)C=4NN=C5C4COCC5
0.247525	Fc1c(ccc(c2cncnc2)c1)C(=O)Nc3ccc(cc3)C=4NN=C5C4COCC5
0.247525	Fc1c(ccc(c2cncnc2)c1)C(=O)Nc3ccc(cc3)C=4NN=C5C4COCC5
0.247525	Fc1c(ccc(c2cncnc2)c1)C(=O)Nc3ccc(cc3)C=4NN=C5C4COCC5
0.247492	O=C(N(Cc1cc(ccc1)C(=O)N)Cc2ccccc2)C(=O)Nc3c(OC)ccc(c3)CN4CCCC4
0.247492	O=C(N(Cc1cc(ccc1)C(=O)N)Cc2ccccc2)C(=O)Nc3c(OC)ccc(c3)CN4CCCC4
0.247492	O=C(N(Cc1cc(ccc1)C(=O)N)Cc2ccccc2)C(=O)Nc3c(OC)ccc(c3)CN4CCCC4
0.247492	O=C(N(Cc1cc(ccc1)C(=O)N)Cc2ccccc2)C(=O)Nc3c(OC)ccc(c3)CN4CCCC4
0.247492	O=C(N(Cc1cc(ccc1)C(=O)N)Cc2ccccc2)C(=O)Nc3c(OC)ccc(c3)CN4CCCC4
0.247492	O=C(N(Cc1cc(ccc1)C(=O)N)Cc2ccccc2)C(=O)Nc3c(OC)ccc(c3)CN4CCCC4
0.247492	O=C(N(Cc1cc(ccc1)C(=O)N)Cc2ccccc2)C(=O)Nc3c(OC)ccc(c3)CN4CCCC4
0.247492	O=C(N(Cc1cc(ccc1)C(=O)N)Cc2ccccc2)C(=O)Nc3c(OC)ccc(c3)CN4CCCC4
0.247492	O=C(N(Cc1cc(ccc1)C(=O)N)Cc2ccccc2)C(=O)Nc3c(OC)ccc(c3)CN4CCCC4
0.247492	O=C(N(Cc1cc(ccc1)C(=O)N)Cc2ccccc2)C(=O)Nc3c(OC)ccc(c3)CN4CCCC4
0.247423	O=C(NNC(=O)C(=O)Nc1c(cc(cc1)C(=O)NC2CCCC2)C)c3nccnc3
0.247312	Brc1c(ccc(c1)COC(=O)c2c(O)ccc(NC(=O)c3cc(Cl)cc(Cl)c3)c2)C
0.247312	Brc1c(ccc(c1)COC(=O)c2c(O)ccc(NC(=O)c3cc(Cl)cc(Cl)c3)c2)C
0.247312	Brc1c(ccc(c1)COC(=O)c2c(O)ccc(NC(=O)c3cc(Cl)cc(Cl)c3)c2)C
0.247312	Brc1c(ccc(c1)COC(=O)c2c(O)ccc(NC(=O)c3cc(Cl)cc(Cl)c3)c2)C
0.247312	Brc1c(ccc(c1)COC(=O)c2c(O)ccc(NC(=O)c3cc(Cl)cc(Cl)c3)c2)C
0.247312	Brc1c(ccc(c1)COC(=O)c2c(O)ccc(NC(=O)c3cc(Cl)cc(Cl)c3)c2)C
0.247312	Brc1c(ccc(c1)COC(=O)c2c(O)ccc(NC(=O)c3cc(Cl)cc(Cl)c3)c2)C
0.247312	Brc1c(ccc(c1)COC(=O)c2c(O)ccc(NC(=O)c3cc(Cl)cc(Cl)c3)c2)C
0.247312	Brc1c(ccc(c1)COC(=O)c2c(O)ccc(NC(=O)c3cc(Cl)cc(Cl)c3)c2)C
0.247312	Brc1c(ccc(c1)COC(=O)c2c(O)ccc(NC(=O)c3cc(Cl)cc(Cl)c3)c2)C
0.247273	Ic1c(NC(=O)c2cc(c(NS(=O)(=O)C(F)(F)F)cc2)C)cc(Cl)cc1
0.246964	Clc1c(ccc(c1)C(=O)Nc2ccc(cc2)COCC(C)C)CC
0.246964	Clc1c(ccc(c1)C(=O)Nc2ccc(cc2)COCC(C)C)CC
0.246964	Clc1c(ccc(c1)C(=O)Nc2ccc(cc2)COCC(C)C)CC
0.246964	Clc1c(ccc(c1)C(=O)Nc2ccc(cc2)COCC(C)C)CC
0.246964	Clc1c(ccc(c1)C(=O)Nc2ccc(cc2)COCC(C)C)CC
0.246964	Clc1c(ccc(c1)C(=O)Nc2ccc(cc2)COCC(C)C)CC
0.246964	Clc1c(ccc(c1)C(=O)Nc2ccc(cc2)COCC(C)C)CC
0.246964	Clc1c(ccc(c1)C(=O)Nc2ccc(cc2)COCC(C)C)CC
0.246964	Clc1c(ccc(c1)C(=O)Nc2ccc(cc2)COCC(C)C)CC
0.246964	Clc1c(ccc(c1)C(=O)Nc2ccc(cc2)COCC(C)C)CC
0.246914	N(c1ccc(cc1)C)=C(NCc2c(cccc2)CN3CCN(CC3)C)N
0.246914	N(c1ccc(cc1)C)=C(NCc2c(cccc2)CN3CCN(CC3)C)N
0.246914	N(c1ccc(cc1)C)=C(NCc2c(cccc2)CN3CCN(CC3)C)N
0.246914	N(c1ccc(cc1)C)=C(NCc2c(cccc2)CN3CCN(CC3)C)N
0.246914	N(c1ccc(cc1)C)=C(NCc2c(cccc2)CN3CCN(CC3)C)N
0.246914	N(c1ccc(cc1)C)=C(NCc2c(cccc2)CN3CCN(CC3)C)N
0.246914	N(c1ccc(cc1)C)=C(NCc2c(cccc2)CN3CCN(CC3)C)N
0.246914	N(c1ccc(cc1)C)=C(NCc2c(cccc2)CN3CCN(CC3)C)N
0.246914	N(c1ccc(cc1)C)=C(NCc2c(cccc2)CN3CCN(CC3)C)N
0.246914	N(c1ccc(cc1)C)=C(NCc2c(cccc2)CN3CCN(CC3)C)N
0.246377	Brc1c(NC(=O)c2cc(ncc2)NC3CCCC3)cc(cc1)C(F)(F)F
0.246377	Brc1c(NC(=O)c2cc(ncc2)NC3CCCC3)cc(cc1)C(F)(F)F
0.246377	Brc1c(NC(=O)c2cc(ncc2)NC3CCCC3)cc(cc1)C(F)(F)F
0.246377	O=C(OCC)CCc1ccc(NC(=O)C(=O)Nc2c(OC)ccc(c2)CN3CCCC3)cc1
0.246377	O=C(OCC)CCc1ccc(NC(=O)C(=O)Nc2c(OC)ccc(c2)CN3CCCC3)cc1
0.246377	O=C(OCC)CCc1ccc(NC(=O)C(=O)Nc2c(OC)ccc(c2)CN3CCCC3)cc1
0.246377	O=C(OCC)CCc1ccc(NC(=O)C(=O)Nc2c(OC)ccc(c2)CN3CCCC3)cc1
0.246377	O=C(OCC)CCc1ccc(NC(=O)C(=O)Nc2c(OC)ccc(c2)CN3CCCC3)cc1
0.246377	O=C(OCC)CCc1ccc(NC(=O)C(=O)Nc2c(OC)ccc(c2)CN3CCCC3)cc1
0.246377	O=C(OCC)CCc1ccc(NC(=O)C(=O)Nc2c(OC)ccc(c2)CN3CCCC3)cc1
0.246377	O=C(OCC)CCc1ccc(NC(=O)C(=O)Nc2c(OC)ccc(c2)CN3CCCC3)cc1
0.246377	O=C(OCC)CCc1ccc(NC(=O)C(=O)Nc2c(OC)ccc(c2)CN3CCCC3)cc1
0.246377	O=C(OCC)CCc1ccc(NC(=O)C(=O)Nc2c(OC)ccc(c2)CN3CCCC3)cc1
0.246269	Fc1c(NC(=O)OC)ccc(NC(=O)c2ncc(N(C)C)cc2)c1
0.246269	Fc1c(NC(=O)OC)ccc(NC(=O)c2ncc(N(C)C)cc2)c1
0.246212	Brc1cnc(c(c1)C(=O)Nc2ccc(Nc3ncccn3)cc2)C4CC4
0.246212	Brc1cnc(c(c1)C(=O)Nc2ccc(Nc3ncccn3)cc2)C4CC4
0.246212	Brc1cnc(c(c1)C(=O)Nc2ccc(Nc3ncccn3)cc2)C4CC4
0.246212	Brc1cnc(c(c1)C(=O)Nc2ccc(Nc3ncccn3)cc2)C4CC4
0.246154	FC(F)(F)c1nc(ncc1)Nc2cc(ccc2)C(=O)OCC(=O)O
0.246154	FC(F)(F)c1nc(ncc1)Nc2cc(ccc2)C(=O)OCC(=O)O
0.246154	FC(F)(F)c1nc(ncc1)Nc2cc(ccc2)C(=O)OCC(=O)O
0.246154	FC(F)(F)c1nc(ncc1)Nc2cc(ccc2)C(=O)OCC(=O)O
0.245353	N(c1cc2c(cc1)CCC2)=C(NCc3c(cccc3)CN4CCN(CC4)C)N
0.245353	N(c1cc2c(cc1)CCC2)=C(NCc3c(cccc3)CN4CCN(CC4)C)N
0.245353	N(c1cc2c(cc1)CCC2)=C(NCc3c(cccc3)CN4CCN(CC4)C)N
0.245353	N(c1cc2c(cc1)CCC2)=C(NCc3c(cccc3)CN4CCN(CC4)C)N
0.245353	N(c1cc2c(cc1)CCC2)=C(NCc3c(cccc3)CN4CCN(CC4)C)N
0.245353	N(c1cc2c(cc1)CCC2)=C(NCc3c(cccc3)CN4CCN(CC4)C)N
0.245353	N(c1cc2c(cc1)CCC2)=C(NCc3c(cccc3)CN4CCN(CC4)C)N
0.245353	N(c1cc2c(cc1)CCC2)=C(NCc3c(cccc3)CN4CCN(CC4)C)N
0.245353	N(c1cc2c(cc1)CCC2)=C(NCc3c(cccc3)CN4CCN(CC4)C)N
0.245353	N(c1cc2c(cc1)CCC2)=C(NCc3c(cccc3)CN4CCN(CC4)C)N
0.245353	O=C(Nc1c(O)cc(C#N)cc1)C=2NC(=CC2)CCc3ccccc3
0.245353	O=C(Nc1c(O)cc(C#N)cc1)C=2NC(=CC2)CCc3ccccc3
0.245353	O=C(Nc1c(O)cc(C#N)cc1)C=2NC(=CC2)CCc3ccccc3
0.245353	O=C(Nc1c(O)cc(C#N)cc1)C=2NC(=CC2)CCc3ccccc3
0.245353	O=C(Nc1c(O)cc(C#N)cc1)C=2NC(=CC2)CCc3ccccc3
0.245353	O=C(Nc1c(O)cc(C#N)cc1)C=2NC(=CC2)CCc3ccccc3
0.245353	O=C(Nc1c(O)cc(C#N)cc1)C=2NC(=CC2)CCc3ccccc3
0.245353	O=C(Nc1c(O)cc(C#N)cc1)C=2NC(=CC2)CCc3ccccc3
0.245353	O=C(Nc1c(O)cc(C#N)cc1)C=2NC(=CC2)CCc3ccccc3
0.245353	O=C(Nc1c(O)cc(C#N)cc1)C=2NC(=CC2)CCc3ccccc3
0.245283	Fc1ccc(cc1)C(=O)NC2CCN(CC=3N=C(OC3)c4ccccc4)CC2
0.245283	Fc1ccc(cc1)C(=O)NC2CCN(CC=3N=C(OC3)c4ccccc4)CC2
0.245283	Fc1ccc(cc1)C(=O)NC2CCN(CC=3N=C(OC3)c4ccccc4)CC2
0.245283	Fc1ccc(cc1)C(=O)NC2CCN(CC=3N=C(OC3)c4ccccc4)CC2
0.245283	Ic1ccc(cc1)C(=O)NC2CCN(CC=3N=C(OC3)c4ccccc4)CC2
0.245283	Ic1ccc(cc1)C(=O)NC2CCN(CC=3N=C(OC3)c4ccccc4)CC2
0.245283	Ic1ccc(cc1)C(=O)NC2CCN(CC=3N=C(OC3)c4ccccc4)CC2
0.245283	Ic1ccc(cc1)C(=O)NC2CCN(CC=3N=C(OC3)c4ccccc4)CC2
0.245283	Ic1ccc(cc1)C(=O)NC2CCN(CC=3N=C(OC3)c4ccccc4)CC2
0.245283	Ic1ccc(cc1)C(=O)NC2CCN(CC=3N=C(OC3)c4ccccc4)CC2
0.245283	Ic1ccc(cc1)C(=O)NC2CCN(CC=3N=C(OC3)c4ccccc4)CC2
0.245283	Ic1ccc(cc1)C(=O)NC2CCN(CC=3N=C(OC3)c4ccccc4)CC2
0.245283	Ic1ccc(cc1)C(=O)NC2CCN(CC=3N=C(OC3)c4ccccc4)CC2
0.245283	Ic1ccc(cc1)C(=O)NC2CCN(CC=3N=C(OC3)c4ccccc4)CC2
0.245059	O=C(NC)c1cc(NC2CC3(CC2)CCC3)c(cc1)C
0.245033	O=C(OC(C)(C)C)Nc1nc(ccc1)C(=O)Nc2c(N3CCCC3)ccc(c2)C(=O)OC
0.245033	O=C(OC(C)(C)C)Nc1nc(ccc1)C(=O)Nc2c(N3CCCC3)ccc(c2)C(=O)OC
0.245033	O=C(OC(C)(C)C)Nc1nc(ccc1)C(=O)Nc2c(N3CCCC3)ccc(c2)C(=O)OC
0.245033	O=C(OC(C)(C)C)Nc1nc(ccc1)C(=O)Nc2c(N3CCCC3)ccc(c2)C(=O)OC
0.245033	O=C(OC(C)(C)C)Nc1nc(ccc1)C(=O)Nc2c(N3CCCC3)ccc(c2)C(=O)OC
0.245033	O=C(OC(C)(C)C)Nc1nc(ccc1)C(=O)Nc2c(N3CCCC3)ccc(c2)C(=O)OC
0.245033	O=C(OC(C)(C)C)Nc1nc(ccc1)C(=O)Nc2c(N3CCCC3)ccc(c2)C(=O)OC
0.245033	O=C(OC(C)(C)C)Nc1nc(ccc1)C(=O)Nc2c(N3CCCC3)ccc(c2)C(=O)OC
0.245033	O=C(OC(C)(C)C)Nc1nc(ccc1)C(=O)Nc2c(N3CCCC3)ccc(c2)C(=O)OC
0.245033	O=C(OC(C)(C)C)Nc1nc(ccc1)C(=O)Nc2c(N3CCCC3)ccc(c2)C(=O)OC
0.24498	S(C(C(=O)Nc1c(ccc(c1)C)C)C)Cc2ccncc2
0.24498	S(C(C(=O)Nc1c(ccc(c1)C)C)C)Cc2ccncc2
0.24498	S(C(C(=O)Nc1c(ccc(c1)C)C)C)Cc2ccncc2
0.24498	S(C(C(=O)Nc1c(ccc(c1)C)C)C)Cc2ccncc2
0.24498	S(C(C(=O)Nc1c(ccc(c1)C)C)C)Cc2ccncc2
0.24498	S(C(C(=O)Nc1c(ccc(c1)C)C)C)Cc2ccncc2
0.24498	S(C(C(=O)Nc1c(ccc(c1)C)C)C)Cc2ccncc2
0.24498	FC(F)(F)COc1ccc(NC(=O)c2cnc(nc2)c3ncccc3)cc1
0.24498	FC(F)(F)COc1ccc(NC(=O)c2cnc(nc2)c3ncccc3)cc1
0.24498	FC(F)(F)COc1ccc(NC(=O)c2cnc(nc2)c3ncccc3)cc1
0.24498	FC(F)(F)COc1ccc(NC(=O)c2cnc(nc2)c3ncccc3)cc1
0.24498	FC(F)(F)COc1ccc(NC(=O)c2cnc(nc2)c3ncccc3)cc1
0.24498	FC(F)(F)COc1ccc(NC(=O)c2cnc(nc2)c3ncccc3)cc1
0.24498	FC(F)(F)COc1ccc(NC(=O)c2cnc(nc2)c3ncccc3)cc1
0.24498	FC(F)(F)COc1ccc(NC(=O)c2cnc(nc2)c3ncccc3)cc1
0.24498	FC(F)(F)COc1ccc(NC(=O)c2cnc(nc2)c3ncccc3)cc1
0.24498	FC(F)(F)COc1ccc(NC(=O)c2cnc(nc2)c3ncccc3)cc1
0.244966	Clc1c(ccc(F)c1)C(=O)NC2CCN(CC=3N=C(OC3)c4ccccc4)CC2
0.244966	Clc1c(ccc(F)c1)C(=O)NC2CCN(CC=3N=C(OC3)c4ccccc4)CC2
0.244966	Clc1c(ccc(F)c1)C(=O)NC2CCN(CC=3N=C(OC3)c4ccccc4)CC2
0.244966	Clc1c(ccc(F)c1)C(=O)NC2CCN(CC=3N=C(OC3)c4ccccc4)CC2
0.244966	Clc1c(ccc(F)c1)C(=O)NC2CCN(CC=3N=C(OC3)c4ccccc4)CC2
0.244966	Clc1c(ccc(F)c1)C(=O)NC2CCN(CC=3N=C(OC3)c4ccccc4)CC2
0.244966	Clc1c(ccc(F)c1)C(=O)NC2CCN(CC=3N=C(OC3)c4ccccc4)CC2
0.244966	Clc1c(ccc(F)c1)C(=O)NC2CCN(CC=3N=C(OC3)c4ccccc4)CC2
0.244966	Clc1c(ccc(F)c1)C(=O)NC2CCN(CC=3N=C(OC3)c4ccccc4)CC2
0.244966	Clc1c(ccc(F)c1)C(=O)NC2CCN(CC=3N=C(OC3)c4ccccc4)CC2
0.244898	O=C(OC)Nc1cc(NC(=O)c2cnc(cc2)C(C)(C)C)ccc1
0.244898	O=C(OC)Nc1cc(NC(=O)c2cnc(cc2)C(C)(C)C)ccc1
0.244755	O=C(Nc1c(ccc(c2cnc(OC)cc2)c1)C)C(N)C3COCC3
0.244755	O=C(Nc1c(ccc(c2cnc(OC)cc2)c1)C)C(N)C3COCC3
0.244755	O=C(Nc1c(ccc(c2cnc(OC)cc2)c1)C)C(N)C3COCC3
0.244755	O=C(Nc1c(ccc(c2cnc(OC)cc2)c1)C)C(N)C3COCC3
0.244755	O=C(Nc1c(ccc(c2cnc(OC)cc2)c1)C)C(N)C3COCC3
0.244755	O=C(Nc1c(ccc(c2cnc(OC)cc2)c1)C)C(N)C3COCC3
0.244755	O=C(Nc1c(ccc(c2cnc(OC)cc2)c1)C)C(N)C3COCC3
0.244755	O=C(Nc1c(ccc(c2cnc(OC)cc2)c1)C)C(N)C3COCC3
0.244755	O=C(Nc1c(ccc(c2cnc(OC)cc2)c1)C)C(N)C3COCC3
0.244755	O=C(Nc1c(ccc(c2cnc(OC)cc2)c1)C)C(N)C3COCC3
0.244514	Clc1c(F)ccc(S(=O)(=O)Nc2ccc(cc2)C(=O)Nc3c(ccc(N4C(=O)NCC4)c3)C)c1
0.244514	Clc1c(F)ccc(S(=O)(=O)Nc2ccc(cc2)C(=O)Nc3c(ccc(N4C(=O)NCC4)c3)C)c1
0.244514	Clc1c(F)ccc(S(=O)(=O)Nc2ccc(cc2)C(=O)Nc3c(ccc(N4C(=O)NCC4)c3)C)c1
0.244514	Clc1c(F)ccc(S(=O)(=O)Nc2ccc(cc2)C(=O)Nc3c(ccc(N4C(=O)NCC4)c3)C)c1
0.244514	Clc1c(F)ccc(S(=O)(=O)Nc2ccc(cc2)C(=O)Nc3c(ccc(N4C(=O)NCC4)c3)C)c1
0.244514	Clc1c(F)ccc(S(=O)(=O)Nc2ccc(cc2)C(=O)Nc3c(ccc(N4C(=O)NCC4)c3)C)c1
0.244514	Clc1c(F)ccc(S(=O)(=O)Nc2ccc(cc2)C(=O)Nc3c(ccc(N4C(=O)NCC4)c3)C)c1
0.244514	Clc1c(F)ccc(S(=O)(=O)Nc2ccc(cc2)C(=O)Nc3c(ccc(N4C(=O)NCC4)c3)C)c1
0.244514	Clc1c(F)ccc(S(=O)(=O)Nc2ccc(cc2)C(=O)Nc3c(ccc(N4C(=O)NCC4)c3)C)c1
0.244514	Clc1c(F)ccc(S(=O)(=O)Nc2ccc(cc2)C(=O)Nc3c(ccc(N4C(=O)NCC4)c3)C)c1
0.2443	Brc1cc(ccc1)COc2c(cc(NC(=O)c3cc(ccc3)CSc4c(ccc(c4)C)C)cc2)C(=O)N
0.244224	O=C(NC1CN(C(=O)CCc2ccccc2)CC1)c3cc(c(NC(=O)CC(C)C)cc3)C
0.244224	O=C(NC1CN(C(=O)CCc2ccccc2)CC1)c3cc(c(NC(=O)CC(C)C)cc3)C
0.244224	Brc1cc(ccc1)C=2N=C(NC2)CNc3cc(S(=O)(=O)C4CCCC4)c(cc3)C
0.244224	Brc1cc(ccc1)C=2N=C(NC2)CNc3cc(S(=O)(=O)C4CCCC4)c(cc3)C
0.244224	Brc1cc(ccc1)C=2N=C(NC2)CNc3cc(S(=O)(=O)C4CCCC4)c(cc3)C
0.244224	Brc1cc(ccc1)C=2N=C(NC2)CNc3cc(S(=O)(=O)C4CCCC4)c(cc3)C
0.243986	Fc1c(cc(c(NC(=O)c2cc(Oc3ccccc3)ncc2)c1)C)C(=O)OC
0.243986	Fc1c(cc(c(NC(=O)c2cc(Oc3ccccc3)ncc2)c1)C)C(=O)OC
0.243986	Fc1c(cc(c(NC(=O)c2cc(Oc3ccccc3)ncc2)c1)C)C(=O)OC
0.243986	Fc1c(cc(c(NC(=O)c2cc(Oc3ccccc3)ncc2)c1)C)C(=O)OC
0.243671	[O-][N+](=O)c1c(C#N)cc(cc1)C(=O)NC2CCN(CC=3N=C(OC3)c4ccccc4)CC2
0.243671	[O-][N+](=O)c1c(C#N)cc(cc1)C(=O)NC2CCN(CC=3N=C(OC3)c4ccccc4)CC2
0.243671	[O-][N+](=O)c1c(C#N)cc(cc1)C(=O)NC2CCN(CC=3N=C(OC3)c4ccccc4)CC2
0.243671	[O-][N+](=O)c1c(C#N)cc(cc1)C(=O)NC2CCN(CC=3N=C(OC3)c4ccccc4)CC2
0.243671	[O-][N+](=O)c1c(C#N)cc(cc1)C(=O)NC2CCN(CC=3N=C(OC3)c4ccccc4)CC2
0.243671	[O-][N+](=O)c1c(C#N)cc(cc1)C(=O)NC2CCN(CC=3N=C(OC3)c4ccccc4)CC2
0.243671	S(=O)(=O)(N1CCCCC1)c2c(F)ccc(c2)C(=O)NC=3C=NN(C3)Cc4cnccc4
0.243243	S(=O)(=O)(Nc1c(c(ccc1)C)C)c2ccc(cc2)C(=O)Nc3cc(c(O)cc3)C(F)(F)F
0.243243	S(=O)(=O)(Nc1c(c(ccc1)C)C)c2ccc(cc2)C(=O)Nc3cc(c(O)cc3)C(F)(F)F
0.243243	S(=O)(=O)(Nc1c(c(ccc1)C)C)c2ccc(cc2)C(=O)Nc3cc(c(O)cc3)C(F)(F)F
0.243243	S(=O)(=O)(Nc1c(c(ccc1)C)C)c2ccc(cc2)C(=O)Nc3cc(c(O)cc3)C(F)(F)F
0.243243	S(=O)(=O)(Nc1c(c(ccc1)C)C)c2ccc(cc2)C(=O)Nc3cc(c(O)cc3)C(F)(F)F
0.243243	S(=O)(=O)(Nc1c(c(ccc1)C)C)c2ccc(cc2)C(=O)Nc3cc(c(O)cc3)C(F)(F)F
0.243243	S(=O)(=O)(Nc1c(c(ccc1)C)C)c2ccc(cc2)C(=O)Nc3cc(c(O)cc3)C(F)(F)F
0.242958	S(c1c(cc([N+]([O-])=O)cc1)C(=O)Nc2ccc(Nc3ncccn3)cc2)C4CCCC4
0.242958	S(c1c(cc([N+]([O-])=O)cc1)C(=O)Nc2ccc(Nc3ncccn3)cc2)C4CCCC4
0.242857	Clc1cc(NC(=O)c2cc(Oc3ccccc3)ncc2)c(SC(C)C)cc1
0.242857	Clc1cc(NC(=O)c2cc(Oc3ccccc3)ncc2)c(SC(C)C)cc1
0.242857	Clc1cc(NC(=O)c2cc(Oc3ccccc3)ncc2)c(SC(C)C)cc1
0.242857	Clc1cc(NC(=O)c2cc(Oc3ccccc3)ncc2)c(SC(C)C)cc1
0.242857	Clc1cc(NC(=O)c2cc(Oc3ccccc3)ncc2)c(SC(C)C)cc1
0.242424	S(=O)(=O)(c1cc(c(F)cc1)C(=O)Nc2cc(c(c3ccncc3)cc2)C)CC4CC4
0.242424	S(=O)(=O)(c1cc(c(F)cc1)C(=O)Nc2cc(c(c3ccncc3)cc2)C)CC4CC4
0.242424	S(=O)(=O)(c1cc(c(F)cc1)C(=O)Nc2cc(c(c3ccncc3)cc2)C)CC4CC4
0.242424	S(=O)(=O)(c1cc(c(F)cc1)C(=O)Nc2cc(c(c3ccncc3)cc2)C)CC4CC4
0.242424	S(=O)(=O)(c1cc(c(F)cc1)C(=O)Nc2cc(c(c3ccncc3)cc2)C)CC4CC4
0.242424	S(=O)(=O)(c1cc(c(F)cc1)C(=O)Nc2cc(c(c3ccncc3)cc2)C)CC4CC4
0.242424	S(=O)(=O)(c1cc(c(F)cc1)C(=O)Nc2cc(c(c3ccncc3)cc2)C)CC4CC4
0.242424	S(=O)(=O)(c1cc(c(F)cc1)C(=O)Nc2cc(c(c3ccncc3)cc2)C)CC4CC4
0.242424	S(=O)(=O)(c1cc(c(F)cc1)C(=O)Nc2cc(c(c3ccncc3)cc2)C)CC4CC4
0.242424	S(=O)(=O)(c1cc(c(F)cc1)C(=O)Nc2cc(c(c3ccncc3)cc2)C)CC4CC4
0.242424	n1c(Nc2c(cc(cc2)C)C)cc(nc1)C
0.242424	n1c(Nc2c(cc(cc2)C)C)cc(nc1)C
0.242424	n1c(Nc2c(cc(cc2)C)C)cc(nc1)C
0.242424	n1c(Nc2c(cc(cc2)C)C)cc(nc1)C
0.242424	n1c(Nc2c(cc(cc2)C)C)cc(nc1)C
0.242424	n1c(Nc2c(cc(cc2)C)C)cc(nc1)C
0.242424	n1c(Nc2c(cc(cc2)C)C)cc(nc1)C
0.242424	S1C(=NC(c2cc3c(cc2)cccc3)=C1)NC(=O)c4cc(NC(=O)OC(C)(C)C)ccc4
0.242424	S1C(=NC(c2cc3c(cc2)cccc3)=C1)NC(=O)c4cc(NC(=O)OC(C)(C)C)ccc4
0.242424	S1C(=NC(c2cc3c(cc2)cccc3)=C1)NC(=O)c4cc(NC(=O)OC(C)(C)C)ccc4
0.242308	Ic1c(cccc1)C(=O)Nc2c(F)ccc(NC(=O)C=O)c2
0.242308	Ic1c(cccc1)C(=O)Nc2c(F)ccc(NC(=O)C=O)c2
0.242308	Ic1c(cccc1)C(=O)Nc2c(F)ccc(NC(=O)C=O)c2
0.242308	Ic1c(cccc1)C(=O)Nc2c(F)ccc(NC(=O)C=O)c2
0.242308	Ic1c(cccc1)C(=O)Nc2c(F)ccc(NC(=O)C=O)c2
0.242308	Ic1c(cccc1)C(=O)Nc2c(F)ccc(NC(=O)C=O)c2
0.242308	Ic1c(cccc1)C(=O)Nc2c(F)ccc(NC(=O)C=O)c2
0.242308	Ic1c(cccc1)C(=O)Nc2c(F)ccc(NC(=O)C=O)c2
0.242308	Ic1c(cccc1)C(=O)Nc2c(F)ccc(NC(=O)C=O)c2
0.242308	Ic1c(cccc1)C(=O)Nc2c(F)ccc(NC(=O)C=O)c2
0.241993	Fc1cc(c2cncc(c2)C(=O)OC(C(=O)Nc3c(cccc3)C)C)ccc1
0.241993	Fc1cc(c2cncc(c2)C(=O)OC(C(=O)Nc3c(cccc3)C)C)ccc1
0.241935	Fc1c(c2cnccc2)ccc(c1)CNCc3cc(c(F)cc3)C
0.241935	Fc1c(c2cnccc2)ccc(c1)CNCc3cc(c(F)cc3)C
0.241935	Fc1c(c2cnccc2)ccc(c1)CNCc3cc(c(F)cc3)C
0.241877	Clc1c(F)ccc(S(=O)(=O)Nc2ccc(cc2)C(=O)Nc3c(cc(F)cc3)C)c1
0.241877	Clc1c(F)ccc(S(=O)(=O)Nc2ccc(cc2)C(=O)Nc3c(cc(F)cc3)C)c1
0.241877	Clc1c(F)ccc(S(=O)(=O)Nc2ccc(cc2)C(=O)Nc3c(cc(F)cc3)C)c1
0.241877	Clc1c(F)ccc(S(=O)(=O)Nc2ccc(cc2)C(=O)Nc3c(cc(F)cc3)C)c1
0.241877	Clc1c(F)ccc(S(=O)(=O)Nc2ccc(cc2)C(=O)Nc3c(cc(F)cc3)C)c1
0.241877	Clc1c(F)ccc(S(=O)(=O)Nc2ccc(cc2)C(=O)Nc3c(cc(F)cc3)C)c1
0.241758	Brc1c(F)cc(NNC(=O)c2cnc(nc2)c3ncccc3)c(c1)C
0.241758	Brc1c(F)cc(NNC(=O)c2cnc(nc2)c3ncccc3)c(c1)C
0.241758	Brc1c(F)cc(NNC(=O)c2cnc(nc2)c3ncccc3)c(c1)C
0.241758	Brc1c(F)cc(NNC(=O)c2cnc(nc2)c3ncccc3)c(c1)C
0.241758	Brc1c(F)cc(NNC(=O)c2cnc(nc2)c3ncccc3)c(c1)C
0.241758	Brc1c(F)cc(NNC(=O)c2cnc(nc2)c3ncccc3)c(c1)C
0.241758	Brc1c(F)cc(NNC(=O)c2cnc(nc2)c3ncccc3)c(c1)C
0.241758	Brc1c(F)cc(NNC(=O)c2cnc(nc2)c3ncccc3)c(c1)C
0.241758	Brc1c(F)cc(NNC(=O)c2cnc(nc2)c3ncccc3)c(c1)C
0.241758	Brc1c(F)cc(NNC(=O)c2cnc(nc2)c3ncccc3)c(c1)C
0.241692	Brc1cc(ccc1)COc2c(cc(NC(=O)c3cc4c(cc3)C(=O)N(C4=O)Cc5ccncc5)cc2)C(=O)N
0.241692	Brc1cc(ccc1)COc2c(cc(NC(=O)c3cc4c(cc3)C(=O)N(C4=O)Cc5ccncc5)cc2)C(=O)N
0.241636	S(=O)(=O)(c1c(ccc(NC(=O)c2ncc(nc2)N)c1)C)C
0.241611	S(=O)(=O)(Nc1cncc(c1)C(=O)NC2CCN(CC=3N=C(OC3)c4ccccc4)CC2)C
0.241611	S(=O)(=O)(Nc1cncc(c1)C(=O)NC2CCN(CC=3N=C(OC3)c4ccccc4)CC2)C
0.241611	S(=O)(=O)(Nc1cncc(c1)C(=O)NC2CCN(CC=3N=C(OC3)c4ccccc4)CC2)C
0.241611	S(=O)(=O)(Nc1cncc(c1)C(=O)NC2CCN(CC=3N=C(OC3)c4ccccc4)CC2)C
0.241611	S(=O)(=O)(Nc1cncc(c1)C(=O)NC2CCN(CC=3N=C(OC3)c4ccccc4)CC2)C
0.241611	S(=O)(=O)(Nc1cncc(c1)C(=O)NC2CCN(CC=3N=C(OC3)c4ccccc4)CC2)C
0.241611	S(=O)(=O)(Nc1cncc(c1)C(=O)NC2CCN(CC=3N=C(OC3)c4ccccc4)CC2)C
0.241611	S(=O)(=O)(Nc1cncc(c1)C(=O)NC2CCN(CC=3N=C(OC3)c4ccccc4)CC2)C
0.241611	S(=O)(=O)(Nc1cncc(c1)C(=O)NC2CCN(CC=3N=C(OC3)c4ccccc4)CC2)C
0.241611	S(=O)(=O)(Nc1cncc(c1)C(=O)NC2CCN(CC=3N=C(OC3)c4ccccc4)CC2)C
0.241379	S(=O)(=O)(Nc1c(c(ccc1)C)C)c2ccc(cc2)C(=O)Nc3cc(ccc3)C4=NN=NN4C(C)C
0.241259	S(=O)(=O)(Nc1c(c(ccc1)C)C)c2ccc(cc2)C(=O)Nc3ccc(Nc4c(OC)cccc4)cc3
0.240876	O=C(Nc1c(cc(cc1)C(C)C)C(C)C)C=2NC(=CC2)CCc3ccccc3
0.240876	O=C(Nc1c(cc(cc1)C(C)C)C(C)C)C=2NC(=CC2)CCc3ccccc3
0.240876	O=C(Nc1c(cc(cc1)C(C)C)C(C)C)C=2NC(=CC2)CCc3ccccc3
0.240876	O=C(Nc1c(cc(cc1)C(C)C)C(C)C)C=2NC(=CC2)CCc3ccccc3
0.240876	O=C(Nc1c(cc(cc1)C(C)C)C(C)C)C=2NC(=CC2)CCc3ccccc3
0.240876	O=C(Nc1c(cc(cc1)C(C)C)C(C)C)C=2NC(=CC2)CCc3ccccc3
0.240876	O=C(Nc1c(cc(cc1)C(C)C)C(C)C)C=2NC(=CC2)CCc3ccccc3
0.240876	O=C(Nc1c(cc(cc1)C(C)C)C(C)C)C=2NC(=CC2)CCc3ccccc3
0.240876	O=C(Nc1c(cc(cc1)C(C)C)C(C)C)C=2NC(=CC2)CCc3ccccc3
0.240876	O=C(Nc1c(cc(cc1)C(C)C)C(C)C)C=2NC(=CC2)CCc3ccccc3
0.240876	O=C(Nc1ccc(OCC)cc1)c2c(NC(=O)c3cc(Oc4ccccc4)ncc3)cccc2
0.240876	O=C(Nc1ccc(OCC)cc1)c2c(NC(=O)c3cc(Oc4ccccc4)ncc3)cccc2
0.240876	S(=O)(=O)(Nc1c(c(ccc1)C)C)c2ccc(cc2)C(=O)Nc3cc(ccc3)C(=O)N
0.240876	S(=O)(=O)(Nc1c(c(ccc1)C)C)c2ccc(cc2)C(=O)Nc3cc(ccc3)C(=O)N
[truncated: 8,001 more rows]
