# Supplementary material for: Galileo: Three-dimensional searching in large combinatorial fragment spaces on the example of pharmacophores
Source: J Comput Aided Mol Des. 2022 Nov 24;37(1):1–16. doi: 10.1007/s10822-022-00485-y (PMC10032335; doi:10.1007/s10822-022-00485-y)
Supplement: Supplementary file 4 — Supplementary file 3a [file 10822_2022_485_MOESM3_ESMa.zip › Imatinib_Galileo/12/out_2.csv]

Score	SMILES
0.370213	Clc1c(ccc(NC(=O)c2ccc(cc2)C=3N=CNC3)c1)CC
0.370213	Clc1c(ccc(NC(=O)c2ccc(cc2)C=3N=CNC3)c1)CC
0.370213	Clc1c(ccc(NC(=O)c2ccc(cc2)C=3N=CNC3)c1)CC
0.370213	Clc1c(ccc(NC(=O)c2ccc(cc2)C=3N=CNC3)c1)CC
0.370213	Clc1c(ccc(NC(=O)c2ccc(cc2)C=3N=CNC3)c1)CC
0.370213	Clc1c(ccc(NC(=O)c2ccc(cc2)C=3N=CNC3)c1)CC
0.370213	Clc1c(ccc(NC(=O)c2ccc(cc2)C=3N=CNC3)c1)CC
0.370213	Clc1c(ccc(NC(=O)c2ccc(cc2)C=3N=CNC3)c1)CC
0.370213	Clc1c(ccc(NC(=O)c2ccc(cc2)C=3N=CNC3)c1)CC
0.370213	Clc1c(ccc(NC(=O)c2ccc(cc2)C=3N=CNC3)c1)CC
0.367521	Fc1c(NC(=O)c2ccc(cc2)C=3N=CNC3)cc(c4ccccc4)cc1
0.367521	Fc1c(NC(=O)c2ccc(cc2)C=3N=CNC3)cc(c4ccccc4)cc1
0.367521	Fc1c(NC(=O)c2ccc(cc2)C=3N=CNC3)cc(c4ccccc4)cc1
0.367521	Fc1c(NC(=O)c2ccc(cc2)C=3N=CNC3)cc(c4ccccc4)cc1
0.367521	Fc1c(NC(=O)c2ccc(cc2)C=3N=CNC3)cc(c4ccccc4)cc1
0.367521	Fc1c(NC(=O)c2ccc(cc2)C=3N=CNC3)cc(c4ccccc4)cc1
0.367521	Fc1c(NC(=O)c2ccc(cc2)C=3N=CNC3)cc(c4ccccc4)cc1
0.367521	Fc1c(NC(=O)c2ccc(cc2)C=3N=CNC3)cc(c4ccccc4)cc1
0.367521	Fc1c(NC(=O)c2ccc(cc2)C=3N=CNC3)cc(c4ccccc4)cc1
0.367521	Fc1c(NC(=O)c2ccc(cc2)C=3N=CNC3)cc(c4ccccc4)cc1
0.365854	O=C(Nc1cc(OC(C)C)c(cc1)C)c2ccc(OCc3cnccc3)cc2
0.364706	O=C(N1CCCCCC1)c2ccc(NC(=O)c3cc(NC(=O)Cc4ccncc4)c(cc3)C)cc2
0.364706	O=C(N1CCCCCC1)c2ccc(NC(=O)c3cc(NC(=O)Cc4ccncc4)c(cc3)C)cc2
0.364706	O=C(N1CCCCCC1)c2ccc(NC(=O)c3cc(NC(=O)Cc4ccncc4)c(cc3)C)cc2
0.364706	O=C(N1CCCCCC1)c2ccc(NC(=O)c3cc(NC(=O)Cc4ccncc4)c(cc3)C)cc2
0.364706	O=C(N1CCCCCC1)c2ccc(NC(=O)c3cc(NC(=O)Cc4ccncc4)c(cc3)C)cc2
0.364706	O=C(N1CCCCCC1)c2ccc(NC(=O)c3cc(NC(=O)Cc4ccncc4)c(cc3)C)cc2
0.364706	O=C(N1CCCCCC1)c2ccc(NC(=O)c3cc(NC(=O)Cc4ccncc4)c(cc3)C)cc2
0.364706	O=C(N1CCCCCC1)c2ccc(NC(=O)c3cc(NC(=O)Cc4ccncc4)c(cc3)C)cc2
0.364706	O=C(N1CCCCCC1)c2ccc(NC(=O)c3cc(NC(=O)Cc4ccncc4)c(cc3)C)cc2
0.364706	O=C(N1CCCCCC1)c2ccc(NC(=O)c3cc(NC(=O)Cc4ccncc4)c(cc3)C)cc2
0.361446	O=C(Nc1c(cc(cc1)C(=O)NC2CCCC2)C)c3ccc(cc3)C=4N=CNC4
0.361446	O=C(Nc1c(cc(cc1)C(=O)NC2CCCC2)C)c3ccc(cc3)C=4N=CNC4
0.361446	O=C(Nc1c(cc(cc1)C(=O)NC2CCCC2)C)c3ccc(cc3)C=4N=CNC4
0.361446	O=C(Nc1c(cc(cc1)C(=O)NC2CCCC2)C)c3ccc(cc3)C=4N=CNC4
0.361446	O=C(Nc1c(cc(cc1)C(=O)NC2CCCC2)C)c3ccc(cc3)C=4N=CNC4
0.351563	Brc1c(NC(=O)c2cncc(c3ncccc3)c2)cc(cc1)C(=O)C
0.351563	Brc1c(NC(=O)c2cncc(c3ncccc3)c2)cc(cc1)C(=O)C
0.351563	Brc1c(NC(=O)c2cncc(c3ncccc3)c2)cc(cc1)C(=O)C
0.351563	Brc1c(NC(=O)c2cncc(c3ncccc3)c2)cc(cc1)C(=O)C
0.351563	Brc1c(NC(=O)c2cncc(c3ncccc3)c2)cc(cc1)C(=O)C
0.351563	Brc1c(NC(=O)c2cncc(c3ncccc3)c2)cc(cc1)C(=O)C
0.351563	Brc1c(NC(=O)c2cncc(c3ncccc3)c2)cc(cc1)C(=O)C
0.351563	Brc1c(NC(=O)c2cncc(c3ncccc3)c2)cc(cc1)C(=O)C
0.351563	Brc1c(NC(=O)c2cncc(c3ncccc3)c2)cc(cc1)C(=O)C
0.351563	Brc1c(NC(=O)c2cncc(c3ncccc3)c2)cc(cc1)C(=O)C
0.35	FC(F)(F)c1cc(ccc1)C(=O)Nc2cc(NC(=O)c3ccc(N4CCN(C(C)C)CC4)cc3)c(cc2)C
0.35	FC(F)(F)c1cc(ccc1)C(=O)Nc2cc(NC(=O)c3ccc(N4CCN(C(C)C)CC4)cc3)c(cc2)C
0.35	FC(F)(F)c1cc(ccc1)C(=O)Nc2cc(NC(=O)c3ccc(N4CCN(C(C)C)CC4)cc3)c(cc2)C
0.35	FC(F)(F)c1cc(ccc1)C(=O)Nc2cc(NC(=O)c3ccc(N4CCN(C(C)C)CC4)cc3)c(cc2)C
0.35	FC(F)(F)c1cc(ccc1)C(=O)Nc2cc(NC(=O)c3ccc(N4CCN(C(C)C)CC4)cc3)c(cc2)C
0.35	FC(F)(F)c1cc(ccc1)C(=O)Nc2cc(NC(=O)c3ccc(N4CCN(C(C)C)CC4)cc3)c(cc2)C
0.35	FC(F)(F)c1cc(ccc1)C(=O)Nc2cc(NC(=O)c3ccc(N4CCN(C(C)C)CC4)cc3)c(cc2)C
0.35	FC(F)(F)c1cc(ccc1)C(=O)Nc2cc(NC(=O)c3ccc(N4CCN(C(C)C)CC4)cc3)c(cc2)C
0.35	FC(F)(F)c1cc(ccc1)C(=O)Nc2cc(NC(=O)c3ccc(N4CCN(C(C)C)CC4)cc3)c(cc2)C
0.35	FC(F)(F)c1cc(ccc1)C(=O)Nc2cc(NC(=O)c3ccc(N4CCN(C(C)C)CC4)cc3)c(cc2)C
0.349206	O=C(Nc1cc(ccc1)CNC(=O)CNC(=O)c2cc(c(cc2)C)C)c3cnccc3
0.349206	O=C(Nc1cc(ccc1)CNC(=O)CNC(=O)c2cc(c(cc2)C)C)c3cnccc3
0.349206	O=C(Nc1cc(ccc1)CNC(=O)CNC(=O)c2cc(c(cc2)C)C)c3cnccc3
0.349206	O=C(Nc1cc(ccc1)CNC(=O)CNC(=O)c2cc(c(cc2)C)C)c3cnccc3
0.349206	O=C(Nc1cc(ccc1)CNC(=O)CNC(=O)c2cc(c(cc2)C)C)c3cnccc3
0.349206	O=C(Nc1cc(ccc1)CNC(=O)CNC(=O)c2cc(c(cc2)C)C)c3cnccc3
0.349206	O=C(Nc1cc(ccc1)CNC(=O)CNC(=O)c2cc(c(cc2)C)C)c3cnccc3
0.349206	O=C(Nc1cc(ccc1)CNC(=O)CNC(=O)c2cc(c(cc2)C)C)c3cnccc3
0.349206	O=C(Nc1cc(ccc1)CNC(=O)CNC(=O)c2cc(c(cc2)C)C)c3cnccc3
0.349206	O=C(Nc1cc(ccc1)CNC(=O)CNC(=O)c2cc(c(cc2)C)C)c3cnccc3
0.346457	O=C(Nc1c(cc(cc1)C(=O)NC2CCCC2)C)c3cncc(c4ccncc4)c3
0.346457	O=C(Nc1c(cc(cc1)C(=O)NC2CCCC2)C)c3cncc(c4ccncc4)c3
0.346457	O=C(Nc1c(cc(cc1)C(=O)NC2CCCC2)C)c3cncc(c4ccncc4)c3
0.346457	O=C(Nc1c(cc(cc1)C(=O)NC2CCCC2)C)c3cncc(c4ccncc4)c3
0.346457	O=C(Nc1c(cc(cc1)C(=O)NC2CCCC2)C)c3cncc(c4ccncc4)c3
0.346457	O=C(Nc1c(cc(cc1)C(=O)NC2CCCC2)C)c3cncc(c4ccncc4)c3
0.346457	O=C(Nc1c(cc(cc1)C(=O)NC2CCCC2)C)c3cncc(c4ccncc4)c3
0.344262	FC(F)(F)c1cc(ccc1)C(=O)Nc2cc(NC(=O)c3ccc(cc3)C4CC4)c(cc2)C
0.344262	FC(F)(F)c1cc(ccc1)C(=O)Nc2cc(NC(=O)c3ccc(cc3)C4CC4)c(cc2)C
0.344262	FC(F)(F)c1cc(ccc1)C(=O)Nc2cc(NC(=O)c3ccc(cc3)C4CC4)c(cc2)C
0.344262	FC(F)(F)c1cc(ccc1)C(=O)Nc2cc(NC(=O)c3ccc(cc3)C4CC4)c(cc2)C
0.344262	FC(F)(F)c1cc(ccc1)C(=O)Nc2cc(NC(=O)c3ccc(cc3)C4CC4)c(cc2)C
0.340996	FC(F)(F)c1cc(ccc1)C(=O)Nc2cc(NC(=O)c3ccc(N(Cc4ccc(cc4)C)C)cc3)c(cc2)C
0.340996	FC(F)(F)c1cc(ccc1)C(=O)Nc2cc(NC(=O)c3ccc(N(Cc4ccc(cc4)C)C)cc3)c(cc2)C
0.340502	S1C(=NC(c2ccc(OC(C)C)cc2)=C1)NC(=O)c3cc(NC(=O)OC(C)(C)C)c(cc3)C
0.340502	S1C(=NC(c2ccc(OC(C)C)cc2)=C1)NC(=O)c3cc(NC(=O)OC(C)(C)C)c(cc3)C
0.340502	S1C(=NC(c2ccc(OC(C)C)cc2)=C1)NC(=O)c3cc(NC(=O)OC(C)(C)C)c(cc3)C
0.340502	S1C(=NC(c2ccc(OC(C)C)cc2)=C1)NC(=O)c3cc(NC(=O)OC(C)(C)C)c(cc3)C
0.340502	S1C(=NC(c2ccc(OC(C)C)cc2)=C1)NC(=O)c3cc(NC(=O)OC(C)(C)C)c(cc3)C
0.340502	S1C(=NC(c2ccc(OC(C)C)cc2)=C1)NC(=O)c3cc(NC(=O)OC(C)(C)C)c(cc3)C
0.340502	S1C(=NC(c2ccc(OC(C)C)cc2)=C1)NC(=O)c3cc(NC(=O)OC(C)(C)C)c(cc3)C
0.340502	S1C(=NC(c2ccc(OC(C)C)cc2)=C1)NC(=O)c3cc(NC(=O)OC(C)(C)C)c(cc3)C
0.340502	S1C(=NC(c2ccc(OC(C)C)cc2)=C1)NC(=O)c3cc(NC(=O)OC(C)(C)C)c(cc3)C
0.340502	S1C(=NC(c2ccc(OC(C)C)cc2)=C1)NC(=O)c3cc(NC(=O)OC(C)(C)C)c(cc3)C
0.339207	O=C(Nc1ccc(cc1)C(=O)Nc2c(ccc(c2)C(C)C)C)N
0.339207	O=C(Nc1ccc(cc1)C(=O)Nc2c(ccc(c2)C(C)C)C)N
0.339207	O=C(Nc1ccc(cc1)C(=O)Nc2c(ccc(c2)C(C)C)C)N
0.339207	O=C(Nc1ccc(cc1)C(=O)Nc2c(ccc(c2)C(C)C)C)N
0.339207	O=C(Nc1ccc(cc1)C(=O)Nc2c(ccc(c2)C(C)C)C)N
0.339207	O=C(Nc1ccc(cc1)C(=O)Nc2c(ccc(c2)C(C)C)C)N
0.339207	O=C(Nc1ccc(cc1)C(=O)Nc2c(ccc(c2)C(C)C)C)N
0.339207	O=C(Nc1ccc(cc1)C(=O)Nc2c(ccc(c2)C(C)C)C)N
0.339207	O=C(Nc1ccc(cc1)C(=O)Nc2c(ccc(c2)C(C)C)C)N
0.339207	O=C(Nc1ccc(cc1)C(=O)Nc2c(ccc(c2)C(C)C)C)N
0.336918	O=C(Nc1c(ccc(c1)C(=O)NC2CC2)C)NCc3cnc(N4CCN(CC4)CC)cc3
0.336918	O=C(Nc1c(ccc(c1)C(=O)NC2CC2)C)NCc3cnc(N4CCN(CC4)CC)cc3
0.336918	O=C(Nc1c(ccc(c1)C(=O)NC2CC2)C)NCc3cnc(N4CCN(CC4)CC)cc3
0.336918	O=C(Nc1c(ccc(c1)C(=O)NC2CC2)C)NCc3cnc(N4CCN(CC4)CC)cc3
0.336918	O=C(Nc1c(ccc(c1)C(=O)NC2CC2)C)NCc3cnc(N4CCN(CC4)CC)cc3
0.336918	O=C(Nc1c(ccc(c1)C(=O)NC2CC2)C)NCc3cnc(N4CCN(CC4)CC)cc3
0.336918	O=C(Nc1c(ccc(c1)C(=O)NC2CC2)C)NCc3cnc(N4CCN(CC4)CC)cc3
0.336918	O=C(Nc1c(ccc(c1)C(=O)NC2CC2)C)NCc3cnc(N4CCN(CC4)CC)cc3
0.336918	O=C(Nc1c(ccc(c1)C(=O)NC2CC2)C)NCc3cnc(N4CCN(CC4)CC)cc3
0.336918	O=C(Nc1c(ccc(c1)C(=O)NC2CC2)C)NCc3cnc(N4CCN(CC4)CC)cc3
0.336134	O=C(Nc1cc(NC(=O)C(C)(C)C)c(cc1)C)c2ccc(OCOC)cc2
0.336134	O=C(Nc1cc(NC(=O)C(C)(C)C)c(cc1)C)c2ccc(OCOC)cc2
0.336134	O=C(Nc1cc(NC(=O)C(C)(C)C)c(cc1)C)c2ccc(OCOC)cc2
0.336134	O=C(Nc1cc(NC(=O)C(C)(C)C)c(cc1)C)c2ccc(OCOC)cc2
0.336134	O=C(Nc1cc(NC(=O)C(C)(C)C)c(cc1)C)c2ccc(OCOC)cc2
0.336134	O=C(Nc1cc(NC(=O)C(C)(C)C)c(cc1)C)c2ccc(OCOC)cc2
0.336134	O=C(Nc1cc(NC(=O)C(C)(C)C)c(cc1)C)c2ccc(OCOC)cc2
0.336134	O=C(Nc1cc(NC(=O)C(C)(C)C)c(cc1)C)c2ccc(OCOC)cc2
0.336134	O=C(Nc1cc(NC(=O)C(C)(C)C)c(cc1)C)c2ccc(OCOC)cc2
0.336134	O=C(Nc1cc(NC(=O)C(C)(C)C)c(cc1)C)c2ccc(OCOC)cc2
0.335793	Clc1ccc(Oc2cnc(cc2)C(=O)Nc3c(ccc(NC(=O)c4cc(ccc4)C(F)(F)F)c3)C)cc1
0.335793	Clc1ccc(Oc2cnc(cc2)C(=O)Nc3c(ccc(NC(=O)c4cc(ccc4)C(F)(F)F)c3)C)cc1
0.335793	Clc1ccc(Oc2cnc(cc2)C(=O)Nc3c(ccc(NC(=O)c4cc(ccc4)C(F)(F)F)c3)C)cc1
0.335793	Clc1ccc(Oc2cnc(cc2)C(=O)Nc3c(ccc(NC(=O)c4cc(ccc4)C(F)(F)F)c3)C)cc1
0.335793	Clc1ccc(Oc2cnc(cc2)C(=O)Nc3c(ccc(NC(=O)c4cc(ccc4)C(F)(F)F)c3)C)cc1
0.335793	Clc1ccc(Oc2cnc(cc2)C(=O)Nc3c(ccc(NC(=O)c4cc(ccc4)C(F)(F)F)c3)C)cc1
0.335793	Clc1ccc(Oc2cnc(cc2)C(=O)Nc3c(ccc(NC(=O)c4cc(ccc4)C(F)(F)F)c3)C)cc1
0.335793	Clc1ccc(Oc2cnc(cc2)C(=O)Nc3c(ccc(NC(=O)c4cc(ccc4)C(F)(F)F)c3)C)cc1
0.335793	Clc1ccc(Oc2cnc(cc2)C(=O)Nc3c(ccc(NC(=O)c4cc(ccc4)C(F)(F)F)c3)C)cc1
0.335793	Clc1ccc(Oc2cnc(cc2)C(=O)Nc3c(ccc(NC(=O)c4cc(ccc4)C(F)(F)F)c3)C)cc1
0.332117	FC(F)(F)C=1ON=C(N1)c2ccc(cc2)C(=O)Nc3cc(ccc3)CN4CCC(C(=O)N)CC4
0.332117	FC(F)(F)C=1ON=C(N1)c2ccc(cc2)C(=O)Nc3cc(ccc3)CN4CCC(C(=O)N)CC4
0.332117	FC(F)(F)C=1ON=C(N1)c2ccc(cc2)C(=O)Nc3cc(ccc3)CN4CCC(C(=O)N)CC4
0.332117	FC(F)(F)C=1ON=C(N1)c2ccc(cc2)C(=O)Nc3cc(ccc3)CN4CCC(C(=O)N)CC4
0.332117	FC(F)(F)C=1ON=C(N1)c2ccc(cc2)C(=O)Nc3cc(ccc3)CN4CCC(C(=O)N)CC4
0.332117	FC(F)(F)C=1ON=C(N1)c2ccc(cc2)C(=O)Nc3cc(ccc3)CN4CCC(C(=O)N)CC4
0.332061	Clc1c(ccc(NC(=O)c2cc(ccc2)C=3N=C(SC3)C)c1)CC
0.332061	Clc1c(ccc(NC(=O)c2cc(ccc2)C=3N=C(SC3)C)c1)CC
0.332061	Clc1c(ccc(NC(=O)c2cc(ccc2)C=3N=C(SC3)C)c1)CC
0.332061	Clc1c(ccc(NC(=O)c2cc(ccc2)C=3N=C(SC3)C)c1)CC
0.332061	Clc1c(ccc(NC(=O)c2cc(ccc2)C=3N=C(SC3)C)c1)CC
0.332061	Clc1c(ccc(NC(=O)c2cc(ccc2)C=3N=C(SC3)C)c1)CC
0.332061	Clc1c(ccc(NC(=O)c2cc(ccc2)C=3N=C(SC3)C)c1)CC
0.332061	Clc1c(ccc(NC(=O)c2cc(ccc2)C=3N=C(SC3)C)c1)CC
0.332061	Clc1c(ccc(NC(=O)c2cc(ccc2)C=3N=C(SC3)C)c1)CC
0.332061	Clc1c(ccc(NC(=O)c2cc(ccc2)C=3N=C(SC3)C)c1)CC
0.332016	O=C(N1CCCCCC1)c2ccc(NC(=O)c3cncc(c4ncccc4)c3)cc2
0.332016	O=C(N1CCCCCC1)c2ccc(NC(=O)c3cncc(c4ncccc4)c3)cc2
0.332016	O=C(N1CCCCCC1)c2ccc(NC(=O)c3cncc(c4ncccc4)c3)cc2
0.332016	O=C(N1CCCCCC1)c2ccc(NC(=O)c3cncc(c4ncccc4)c3)cc2
0.332016	O=C(N1CCCCCC1)c2ccc(NC(=O)c3cncc(c4ncccc4)c3)cc2
0.332016	O=C(N1CCCCCC1)c2ccc(NC(=O)c3cncc(c4ncccc4)c3)cc2
0.332016	O=C(N1CCCCCC1)c2ccc(NC(=O)c3cncc(c4ncccc4)c3)cc2
0.332016	O=C(N1CCCCCC1)c2ccc(NC(=O)c3cncc(c4ncccc4)c3)cc2
0.330909	S1C(=NC=C1C(=O)Nc2cc(NC(=O)C3CC3)c(F)cc2)c4cnccc4
0.330909	S1C(=NC=C1C(=O)Nc2cc(NC(=O)C3CC3)c(F)cc2)c4cnccc4
0.330909	S1C(=NC=C1C(=O)Nc2cc(NC(=O)C3CC3)c(F)cc2)c4cnccc4
0.330909	S1C(=NC=C1C(=O)Nc2cc(NC(=O)C3CC3)c(F)cc2)c4cnccc4
0.330909	S1C(=NC=C1C(=O)Nc2cc(NC(=O)C3CC3)c(F)cc2)c4cnccc4
0.330909	S1C(=NC=C1C(=O)Nc2cc(NC(=O)C3CC3)c(F)cc2)c4cnccc4
0.330909	S1C(=NC=C1C(=O)Nc2cc(NC(=O)C3CC3)c(F)cc2)c4cnccc4
0.330909	S1C(=NC=C1C(=O)Nc2cc(NC(=O)C3CC3)c(F)cc2)c4cnccc4
0.330909	S1C(=NC=C1C(=O)Nc2cc(NC(=O)C3CC3)c(F)cc2)c4cnccc4
0.330909	S1C(=NC=C1C(=O)Nc2cc(NC(=O)C3CC3)c(F)cc2)c4cnccc4
0.328125	Clc1cc(NNC(=O)c2cc(NC(=O)Cc3ccncc3)c(cc2)C)ccc1
0.328125	Clc1cc(NNC(=O)c2cc(NC(=O)Cc3ccncc3)c(cc2)C)ccc1
0.328125	Clc1cc(NNC(=O)c2cc(NC(=O)Cc3ccncc3)c(cc2)C)ccc1
0.328125	Clc1cc(NNC(=O)c2cc(NC(=O)Cc3ccncc3)c(cc2)C)ccc1
0.328125	Clc1cc(NNC(=O)c2cc(NC(=O)Cc3ccncc3)c(cc2)C)ccc1
0.328125	Clc1cc(NNC(=O)c2cc(NC(=O)Cc3ccncc3)c(cc2)C)ccc1
0.328125	Clc1cc(NNC(=O)c2cc(NC(=O)Cc3ccncc3)c(cc2)C)ccc1
0.328125	Clc1cc(NNC(=O)c2cc(NC(=O)Cc3ccncc3)c(cc2)C)ccc1
0.328125	Clc1cc(NNC(=O)c2cc(NC(=O)Cc3ccncc3)c(cc2)C)ccc1
0.328125	Clc1cc(NNC(=O)c2cc(NC(=O)Cc3ccncc3)c(cc2)C)ccc1
0.325581	[O-][N+](=O)c1cc(NC(=O)c2ccc(cc2)C=3N=CNC3)c(NC(C)C)cc1
0.325581	[O-][N+](=O)c1cc(NC(=O)c2ccc(cc2)C=3N=CNC3)c(NC(C)C)cc1
0.325581	[O-][N+](=O)c1cc(NC(=O)c2ccc(cc2)C=3N=CNC3)c(NC(C)C)cc1
0.325581	[O-][N+](=O)c1cc(NC(=O)c2ccc(cc2)C=3N=CNC3)c(NC(C)C)cc1
0.325581	[O-][N+](=O)c1cc(NC(=O)c2ccc(cc2)C=3N=CNC3)c(NC(C)C)cc1
0.325581	[O-][N+](=O)c1cc(NC(=O)c2ccc(cc2)C=3N=CNC3)c(NC(C)C)cc1
0.325581	[O-][N+](=O)c1cc(NC(=O)c2ccc(cc2)C=3N=CNC3)c(NC(C)C)cc1
0.325581	[O-][N+](=O)c1cc(NC(=O)c2ccc(cc2)C=3N=CNC3)c(NC(C)C)cc1
0.325581	[O-][N+](=O)c1cc(NC(=O)c2ccc(cc2)C=3N=CNC3)c(NC(C)C)cc1
0.325581	[O-][N+](=O)c1cc(NC(=O)c2ccc(cc2)C=3N=CNC3)c(NC(C)C)cc1
0.32549	O=C(Nc1cc(ccc1)C2=NOC(=N2)C3CC3)c4ccc(cc4)C=5N=CNC5
0.32549	O=C(Nc1cc(ccc1)C2=NOC(=N2)C3CC3)c4ccc(cc4)C=5N=CNC5
0.32549	O=C(Nc1cc(ccc1)C2=NOC(=N2)C3CC3)c4ccc(cc4)C=5N=CNC5
0.32549	O=C(Nc1cc(ccc1)C2=NOC(=N2)C3CC3)c4ccc(cc4)C=5N=CNC5
0.32549	O=C(Nc1cc(ccc1)C2=NOC(=N2)C3CC3)c4ccc(cc4)C=5N=CNC5
0.32549	O=C(Nc1cc(ccc1)C2=NOC(=N2)C3CC3)c4ccc(cc4)C=5N=CNC5
0.32549	O=C(Nc1cc(ccc1)C2=NOC(=N2)C3CC3)c4ccc(cc4)C=5N=CNC5
0.32549	O=C(Nc1cc(ccc1)C2=NOC(=N2)C3CC3)c4ccc(cc4)C=5N=CNC5
0.32549	O=C(Nc1cc(ccc1)C2=NOC(=N2)C3CC3)c4ccc(cc4)C=5N=CNC5
0.32549	O=C(Nc1cc(ccc1)C2=NOC(=N2)C3CC3)c4ccc(cc4)C=5N=CNC5
0.325301	FC(F)(F)c1cc(NC(=O)c2cc(c(cc2)C)C=3C=NNC3)ccc1
0.325301	FC(F)(F)c1cc(NC(=O)c2cc(c(cc2)C)C=3C=NNC3)ccc1
0.325301	FC(F)(F)c1cc(NC(=O)c2cc(c(cc2)C)C=3C=NNC3)ccc1
0.325301	FC(F)(F)c1cc(NC(=O)c2cc(c(cc2)C)C=3C=NNC3)ccc1
0.325301	FC(F)(F)c1cc(NC(=O)c2cc(c(cc2)C)C=3C=NNC3)ccc1
0.325301	FC(F)(F)c1cc(NC(=O)c2cc(c(cc2)C)C=3C=NNC3)ccc1
0.325301	FC(F)(F)c1cc(NC(=O)c2cc(c(cc2)C)C=3C=NNC3)ccc1
0.325301	FC(F)(F)c1cc(NC(=O)c2cc(c(cc2)C)C=3C=NNC3)ccc1
0.325301	FC(F)(F)c1cc(NC(=O)c2cc(c(cc2)C)C=3C=NNC3)ccc1
0.325301	FC(F)(F)c1cc(NC(=O)c2cc(c(cc2)C)C=3C=NNC3)ccc1
0.323741	Clc1c(NC(=O)c2cncc(c3ncccc3)c2)ccc(c1)CC(=O)OCC
0.323741	Clc1c(NC(=O)c2cncc(c3ncccc3)c2)ccc(c1)CC(=O)OCC
0.323741	Clc1c(NC(=O)c2cncc(c3ncccc3)c2)ccc(c1)CC(=O)OCC
0.323741	Clc1c(NC(=O)c2cncc(c3ncccc3)c2)ccc(c1)CC(=O)OCC
0.323741	Clc1c(NC(=O)c2cncc(c3ncccc3)c2)ccc(c1)CC(=O)OCC
0.323741	Clc1c(NC(=O)c2cncc(c3ncccc3)c2)ccc(c1)CC(=O)OCC
0.323741	Clc1c(NC(=O)c2cncc(c3ncccc3)c2)ccc(c1)CC(=O)OCC
0.323741	Clc1c(NC(=O)c2cncc(c3ncccc3)c2)ccc(c1)CC(=O)OCC
0.323741	Clc1c(NC(=O)c2cncc(c3ncccc3)c2)ccc(c1)CC(=O)OCC
0.323741	Clc1c(NC(=O)c2cncc(c3ncccc3)c2)ccc(c1)CC(=O)OCC
0.321267	Brc1ccc(cc1)C(=O)Nc2c(ccc(c2)C(=O)N)C
0.321267	Brc1ccc(cc1)C(=O)Nc2c(ccc(c2)C(=O)N)C
0.321267	Brc1ccc(cc1)C(=O)Nc2c(ccc(c2)C(=O)N)C
0.321168	Clc1nc(c(cc1)C(=O)Nc2c(ccc(NC(=O)c3cc(ccc3)C(F)(F)F)c2)C)C
0.321168	Clc1nc(c(cc1)C(=O)Nc2c(ccc(NC(=O)c3cc(ccc3)C(F)(F)F)c2)C)C
0.320463	FC(F)(F)c1cc(NC(=O)COc2ccc(cc2)C(=O)Nc3c(ccc(NC(=O)c4cc(ccc4)C(F)(F)F)c3)C)ccc1
0.320463	FC(F)(F)c1cc(NC(=O)COc2ccc(cc2)C(=O)Nc3c(ccc(NC(=O)c4cc(ccc4)C(F)(F)F)c3)C)ccc1
0.320463	FC(F)(F)c1cc(NC(=O)COc2ccc(cc2)C(=O)Nc3c(ccc(NC(=O)c4cc(ccc4)C(F)(F)F)c3)C)ccc1
0.320388	Fc1ccc(N2N=C(N=C2c3ccccc3)C(=O)Nc4c(ccc(NC(=O)c5cc(ccc5)C(F)(F)F)c4)C)cc1
0.320388	Fc1ccc(N2N=C(N=C2c3ccccc3)C(=O)Nc4c(ccc(NC(=O)c5cc(ccc5)C(F)(F)F)c4)C)cc1
0.320388	Fc1ccc(N2N=C(N=C2c3ccccc3)C(=O)Nc4c(ccc(NC(=O)c5cc(ccc5)C(F)(F)F)c4)C)cc1
0.320388	Fc1ccc(N2N=C(N=C2c3ccccc3)C(=O)Nc4c(ccc(NC(=O)c5cc(ccc5)C(F)(F)F)c4)C)cc1
0.320388	Fc1ccc(N2N=C(N=C2c3ccccc3)C(=O)Nc4c(ccc(NC(=O)c5cc(ccc5)C(F)(F)F)c4)C)cc1
0.320388	Fc1ccc(N2N=C(N=C2c3ccccc3)C(=O)Nc4c(ccc(NC(=O)c5cc(ccc5)C(F)(F)F)c4)C)cc1
0.320388	Fc1ccc(N2N=C(N=C2c3ccccc3)C(=O)Nc4c(ccc(NC(=O)c5cc(ccc5)C(F)(F)F)c4)C)cc1
0.320388	Fc1ccc(N2N=C(N=C2c3ccccc3)C(=O)Nc4c(ccc(NC(=O)c5cc(ccc5)C(F)(F)F)c4)C)cc1
0.320388	Fc1ccc(N2N=C(N=C2c3ccccc3)C(=O)Nc4c(ccc(NC(=O)c5cc(ccc5)C(F)(F)F)c4)C)cc1
0.320388	Fc1ccc(N2N=C(N=C2c3ccccc3)C(=O)Nc4c(ccc(NC(=O)c5cc(ccc5)C(F)(F)F)c4)C)cc1
0.32	Clc1c(cc(c(NC(=O)c2ccc(NC(=O)c3ccncc3)cc2)c1)C)C
0.32	Clc1c(cc(c(NC(=O)c2ccc(NC(=O)c3ccncc3)cc2)c1)C)C
0.32	Clc1c(cc(c(NC(=O)c2ccc(NC(=O)c3ccncc3)cc2)c1)C)C
0.32	Clc1c(cc(c(NC(=O)c2ccc(NC(=O)c3ccncc3)cc2)c1)C)C
0.32	Clc1cc(NC(=O)c2ccc(cc2)C3CC3)c(cc1)C
0.32	Clc1cc(NC(=O)c2ccc(cc2)C3CC3)c(cc1)C
0.32	Clc1cc(NC(=O)c2ccc(cc2)C3CC3)c(cc1)C
0.32	Clc1cc(NC(=O)c2ccc(cc2)C3CC3)c(cc1)C
0.32	Clc1cc(NC(=O)c2ccc(cc2)C3CC3)c(cc1)C
0.32	Clc1cc(NC(=O)c2ccc(cc2)C3CC3)c(cc1)C
0.32	Clc1cc(NC(=O)c2ccc(cc2)C3CC3)c(cc1)C
0.32	Clc1cc(NC(=O)c2ccc(cc2)C3CC3)c(cc1)C
0.32	Clc1cc(NC(=O)c2ccc(cc2)C3CC3)c(cc1)C
0.32	Clc1cc(NC(=O)c2ccc(cc2)C3CC3)c(cc1)C
0.318008	Fc1c(cc(NC(=O)c2ccc(cc2)C=3N=CNC3)cc1)C(=O)CCCC
0.318008	Fc1c(cc(NC(=O)c2ccc(cc2)C=3N=CNC3)cc1)C(=O)CCCC
0.318008	Fc1c(cc(NC(=O)c2ccc(cc2)C=3N=CNC3)cc1)C(=O)CCCC
0.318008	Fc1c(cc(NC(=O)c2ccc(cc2)C=3N=CNC3)cc1)C(=O)CCCC
0.318008	Fc1c(cc(NC(=O)c2ccc(cc2)C=3N=CNC3)cc1)C(=O)CCCC
0.318008	Fc1c(cc(NC(=O)c2ccc(cc2)C=3N=CNC3)cc1)C(=O)CCCC
0.318008	Fc1c(cc(NC(=O)c2ccc(cc2)C=3N=CNC3)cc1)C(=O)CCCC
0.318008	Fc1c(cc(NC(=O)c2ccc(cc2)C=3N=CNC3)cc1)C(=O)CCCC
0.318008	Fc1c(cc(NC(=O)c2ccc(cc2)C=3N=CNC3)cc1)C(=O)CCCC
0.318008	Fc1c(cc(NC(=O)c2ccc(cc2)C=3N=CNC3)cc1)C(=O)CCCC
0.317829	O=C(Nc1cc(OC(C)C)c(cc1)C)c2ncc(cc2)Cc3ccccc3
0.317829	O=C(Nc1cc(OC(C)C)c(cc1)C)c2ncc(cc2)Cc3ccccc3
0.317829	O=C(Nc1cc(OC(C)C)c(cc1)C)c2ncc(cc2)Cc3ccccc3
0.317829	O=C(Nc1cc(OC(C)C)c(cc1)C)c2ncc(cc2)Cc3ccccc3
0.317829	O=C(Nc1cc(OC(C)C)c(cc1)C)c2ncc(cc2)Cc3ccccc3
0.317829	O=C(Nc1cc(OC(C)C)c(cc1)C)c2ncc(cc2)Cc3ccccc3
0.317829	O=C(Nc1cc(OC(C)C)c(cc1)C)c2ncc(cc2)Cc3ccccc3
0.317829	O=C(Nc1cc(OC(C)C)c(cc1)C)c2ncc(cc2)Cc3ccccc3
0.317829	O=C(Nc1cc(OC(C)C)c(cc1)C)c2ncc(cc2)Cc3ccccc3
0.317829	O=C(Nc1cc(OC(C)C)c(cc1)C)c2ncc(cc2)Cc3ccccc3
0.317797	O=C(Nc1c(NC(=O)c2ccc(cc2)C(C)(C)C)cccc1)c3ccc(cc3)C=4N=CNC4
0.317797	O=C(Nc1c(NC(=O)c2ccc(cc2)C(C)(C)C)cccc1)c3ccc(cc3)C=4N=CNC4
0.317797	O=C(Nc1c(NC(=O)c2ccc(cc2)C(C)(C)C)cccc1)c3ccc(cc3)C=4N=CNC4
0.317797	O=C(Nc1c(NC(=O)c2ccc(cc2)C(C)(C)C)cccc1)c3ccc(cc3)C=4N=CNC4
0.317797	O=C(Nc1c(NC(=O)c2ccc(cc2)C(C)(C)C)cccc1)c3ccc(cc3)C=4N=CNC4
0.317797	O=C(Nc1c(NC(=O)c2ccc(cc2)C(C)(C)C)cccc1)c3ccc(cc3)C=4N=CNC4
0.317797	O=C(Nc1c(NC(=O)c2ccc(cc2)C(C)(C)C)cccc1)c3ccc(cc3)C=4N=CNC4
0.317797	O=C(Nc1c(NC(=O)c2ccc(cc2)C(C)(C)C)cccc1)c3ccc(cc3)C=4N=CNC4
0.317797	O=C(Nc1c(NC(=O)c2ccc(cc2)C(C)(C)C)cccc1)c3ccc(cc3)C=4N=CNC4
0.317797	O=C(Nc1c(NC(=O)c2ccc(cc2)C(C)(C)C)cccc1)c3ccc(cc3)C=4N=CNC4
0.316667	O=C(Nc1c(ccc(c1)C=2ON=C(N2)c3cc(OC)ncc3)C)c4cc5OCCOc5cc4
0.316667	O=C(Nc1c(ccc(c1)C=2ON=C(N2)c3cc(OC)ncc3)C)c4cc5OCCOc5cc4
0.315574	Fc1c(NC(=O)C2CC2)cc(NC(=O)c3cc(F)c(cc3)C)cc1
0.315574	Fc1c(NC(=O)C2CC2)cc(NC(=O)c3cc(F)c(cc3)C)cc1
0.315574	Fc1c(NC(=O)C2CC2)cc(NC(=O)c3cc(F)c(cc3)C)cc1
0.315574	Fc1c(NC(=O)C2CC2)cc(NC(=O)c3cc(F)c(cc3)C)cc1
0.315574	Fc1c(NC(=O)C2CC2)cc(NC(=O)c3cc(F)c(cc3)C)cc1
0.315574	Fc1c(NC(=O)C2CC2)cc(NC(=O)c3cc(F)c(cc3)C)cc1
0.315574	Fc1c(NC(=O)C2CC2)cc(NC(=O)c3cc(F)c(cc3)C)cc1
0.315574	Fc1c(NC(=O)C2CC2)cc(NC(=O)c3cc(F)c(cc3)C)cc1
0.314079	Fc1c(cc(NC(=O)c2cncc(c3ncccc3)c2)cc1)C(=O)CCCC
0.314079	Fc1c(cc(NC(=O)c2cncc(c3ncccc3)c2)cc1)C(=O)CCCC
0.314079	Fc1c(cc(NC(=O)c2cncc(c3ncccc3)c2)cc1)C(=O)CCCC
0.314079	Fc1c(cc(NC(=O)c2cncc(c3ncccc3)c2)cc1)C(=O)CCCC
0.314079	Fc1c(cc(NC(=O)c2cncc(c3ncccc3)c2)cc1)C(=O)CCCC
0.314079	Fc1c(cc(NC(=O)c2cncc(c3ncccc3)c2)cc1)C(=O)CCCC
0.314079	Fc1c(cc(NC(=O)c2cncc(c3ncccc3)c2)cc1)C(=O)CCCC
0.314079	Fc1c(cc(NC(=O)c2cncc(c3ncccc3)c2)cc1)C(=O)CCCC
0.314079	Fc1c(cc(NC(=O)c2cncc(c3ncccc3)c2)cc1)C(=O)CCCC
0.314079	Fc1c(cc(NC(=O)c2cncc(c3ncccc3)c2)cc1)C(=O)CCCC
0.313993	Clc1c(NCCN2CCOCC2)ccc(c1)C(=O)Nc3cc(ccc3)C4=NOC(=N4)C5CC5
0.313993	Clc1c(NCCN2CCOCC2)ccc(c1)C(=O)Nc3cc(ccc3)C4=NOC(=N4)C5CC5
0.313993	Clc1c(NCCN2CCOCC2)ccc(c1)C(=O)Nc3cc(ccc3)C4=NOC(=N4)C5CC5
0.313993	Clc1c(NCCN2CCOCC2)ccc(c1)C(=O)Nc3cc(ccc3)C4=NOC(=N4)C5CC5
0.313953	Clc1cc(NC(=O)c2cc(F)c(cc2)C)c(N3CCN(CC3)C)cc1
0.313953	Clc1cc(NC(=O)c2cc(F)c(cc2)C)c(N3CCN(CC3)C)cc1
0.313953	Clc1cc(NC(=O)c2cc(F)c(cc2)C)c(N3CCN(CC3)C)cc1
0.313953	Clc1cc(NC(=O)c2cc(F)c(cc2)C)c(N3CCN(CC3)C)cc1
0.313953	Clc1cc(NC(=O)c2cc(F)c(cc2)C)c(N3CCN(CC3)C)cc1
0.313953	Clc1cc(NC(=O)c2cc(F)c(cc2)C)c(N3CCN(CC3)C)cc1
0.313953	Clc1cc(NC(=O)c2cc(F)c(cc2)C)c(N3CCN(CC3)C)cc1
0.313953	Clc1cc(NC(=O)c2cc(F)c(cc2)C)c(N3CCN(CC3)C)cc1
0.313953	Clc1cc(NC(=O)c2cc(F)c(cc2)C)c(N3CCN(CC3)C)cc1
0.313953	Clc1cc(NC(=O)c2cc(F)c(cc2)C)c(N3CCN(CC3)C)cc1
0.313869	Clc1c(SCc2cc(ccc2)C(=O)Nc3c(ccc(NC(=O)c4cc(ccc4)C(F)(F)F)c3)C)c(Cl)ccc1
0.311966	O=C(N1CCCCCC1)c2ccc(NC(=O)c3ccc(cc3)C=4N=CNC4)cc2
0.311966	O=C(N1CCCCCC1)c2ccc(NC(=O)c3ccc(cc3)C=4N=CNC4)cc2
0.311966	O=C(N1CCCCCC1)c2ccc(NC(=O)c3ccc(cc3)C=4N=CNC4)cc2
0.311966	O=C(N1CCCCCC1)c2ccc(NC(=O)c3ccc(cc3)C=4N=CNC4)cc2
0.311966	O=C(N1CCCCCC1)c2ccc(NC(=O)c3ccc(cc3)C=4N=CNC4)cc2
0.311966	O=C(N1CCCCCC1)c2ccc(NC(=O)c3ccc(cc3)C=4N=CNC4)cc2
0.311966	O=C(N1CCCCCC1)c2ccc(NC(=O)c3ccc(cc3)C=4N=CNC4)cc2
0.311966	O=C(N1CCCCCC1)c2ccc(NC(=O)c3ccc(cc3)C=4N=CNC4)cc2
0.311966	O=C(N1CCCCCC1)c2ccc(NC(=O)c3ccc(cc3)C=4N=CNC4)cc2
0.311966	O=C(N1CCCCCC1)c2ccc(NC(=O)c3ccc(cc3)C=4N=CNC4)cc2
0.311594	Brc1ccc(N2N=C(C(=O)Nc3c(cc(cc3)CN4CCSCC4)C)C=N2)cc1
0.311594	Brc1ccc(N2N=C(C(=O)Nc3c(cc(cc3)CN4CCSCC4)C)C=N2)cc1
0.311594	Brc1ccc(N2N=C(C(=O)Nc3c(cc(cc3)CN4CCSCC4)C)C=N2)cc1
0.311594	Brc1ccc(N2N=C(C(=O)Nc3c(cc(cc3)CN4CCSCC4)C)C=N2)cc1
0.311594	Brc1ccc(N2N=C(C(=O)Nc3c(cc(cc3)CN4CCSCC4)C)C=N2)cc1
0.311594	Brc1ccc(N2N=C(C(=O)Nc3c(cc(cc3)CN4CCSCC4)C)C=N2)cc1
0.311594	Brc1ccc(N2N=C(C(=O)Nc3c(cc(cc3)CN4CCSCC4)C)C=N2)cc1
0.311594	Brc1ccc(N2N=C(C(=O)Nc3c(cc(cc3)CN4CCSCC4)C)C=N2)cc1
0.311594	Brc1ccc(N2N=C(C(=O)Nc3c(cc(cc3)CN4CCSCC4)C)C=N2)cc1
0.311594	Brc1ccc(N2N=C(C(=O)Nc3c(cc(cc3)CN4CCSCC4)C)C=N2)cc1
0.310078	S1C(=NC(c2c(cccc2)C)=C1)NC(=O)c3ccc(NC(=O)Nc4ccccc4)cc3
0.310078	S1C(=NC(c2c(cccc2)C)=C1)NC(=O)c3ccc(NC(=O)Nc4ccccc4)cc3
0.310078	S1C(=NC(c2c(cccc2)C)=C1)NC(=O)c3ccc(NC(=O)Nc4ccccc4)cc3
0.310078	S1C(=NC(c2c(cccc2)C)=C1)NC(=O)c3ccc(NC(=O)Nc4ccccc4)cc3
0.310078	S1C(=NC(c2c(cccc2)C)=C1)NC(=O)c3ccc(NC(=O)Nc4ccccc4)cc3
0.310078	S1C(=NC(c2c(cccc2)C)=C1)NC(=O)c3ccc(NC(=O)Nc4ccccc4)cc3
0.310078	S1C(=NC(c2c(cccc2)C)=C1)NC(=O)c3ccc(NC(=O)Nc4ccccc4)cc3
0.310078	S1C(=NC(c2c(cccc2)C)=C1)NC(=O)c3ccc(NC(=O)Nc4ccccc4)cc3
0.310078	S1C(=NC(c2c(cccc2)C)=C1)NC(=O)c3ccc(NC(=O)Nc4ccccc4)cc3
0.310078	S1C(=NC(c2c(cccc2)C)=C1)NC(=O)c3ccc(NC(=O)Nc4ccccc4)cc3
0.309609	Clc1c(NC(=O)c2cc(ccc2)C=3N=C(SC3)C)ccc(NC(=O)N(CC)CC)c1
0.309091	O=C(Nc1cc(ccc1)CN2CCC(C(=O)N)CC2)c3c(NCC)ccc(c3)C
0.309091	O=C(Nc1cc(ccc1)CN2CCC(C(=O)N)CC2)c3c(NCC)ccc(c3)C
0.309091	O=C(Nc1cc(ccc1)CN2CCC(C(=O)N)CC2)c3c(NCC)ccc(c3)C
0.309091	O=C(Nc1cc(ccc1)CN2CCC(C(=O)N)CC2)c3c(NCC)ccc(c3)C
0.309091	O=C(Nc1cc(ccc1)CN2CCC(C(=O)N)CC2)c3c(NCC)ccc(c3)C
0.309091	O=C(Nc1cc(ccc1)CN2CCC(C(=O)N)CC2)c3c(NCC)ccc(c3)C
0.309091	O=C(Nc1cc(ccc1)CN2CCC(C(=O)N)CC2)c3c(NCC)ccc(c3)C
0.309091	O=C(Nc1cc(ccc1)CN2CCC(C(=O)N)CC2)c3c(NCC)ccc(c3)C
0.309091	O=C(Nc1cc(ccc1)CN2CCC(C(=O)N)CC2)c3c(NCC)ccc(c3)C
0.309091	O=C(Nc1cc(ccc1)CN2CCC(C(=O)N)CC2)c3c(NCC)ccc(c3)C
0.309091	FC(F)(F)c1cc(ccc1)C(=O)Nc2cc(NC(=O)c3ncnc(c3)C(F)F)c(cc2)C
0.308642	O=C(Nc1ccccc1)c2ncc(c3nc(OC)ccc3)cc2
0.308642	O=C(Nc1ccccc1)c2ncc(c3nc(OC)ccc3)cc2
0.306977	O=C(Nc1cc(ccc1)CN)c2cnccc2
0.306397	O=C(Nc1c(ccc(c1)C=2ON=C(N2)C(c3ccccc3)c4ccccc4)C)c5cc6OCCOc6cc5
0.306397	O=C(Nc1c(ccc(c1)C=2ON=C(N2)C(c3ccccc3)c4ccccc4)C)c5cc6OCCOc6cc5
0.306397	O=C(Nc1c(ccc(c1)C=2ON=C(N2)C(c3ccccc3)c4ccccc4)C)c5cc6OCCOc6cc5
0.306397	O=C(Nc1c(ccc(c1)C=2ON=C(N2)C(c3ccccc3)c4ccccc4)C)c5cc6OCCOc6cc5
0.306397	O=C(Nc1c(ccc(c1)C=2ON=C(N2)C(c3ccccc3)c4ccccc4)C)c5cc6OCCOc6cc5
0.306397	O=C(Nc1c(ccc(c1)C=2ON=C(N2)C(c3ccccc3)c4ccccc4)C)c5cc6OCCOc6cc5
0.306397	O=C(Nc1c(ccc(c1)C=2ON=C(N2)C(c3ccccc3)c4ccccc4)C)c5cc6OCCOc6cc5
0.306397	O=C(Nc1c(ccc(c1)C=2ON=C(N2)C(c3ccccc3)c4ccccc4)C)c5cc6OCCOc6cc5
0.306397	O=C(Nc1c(ccc(c1)C=2ON=C(N2)C(c3ccccc3)c4ccccc4)C)c5cc6OCCOc6cc5
0.306397	O=C(Nc1c(ccc(c1)C=2ON=C(N2)C(c3ccccc3)c4ccccc4)C)c5cc6OCCOc6cc5
0.306122	Fc1cc(NC(=O)c2cncc(c3ccncc3)c2)c(O)cc1
0.306122	Fc1cc(NC(=O)c2cncc(c3ccncc3)c2)c(O)cc1
0.306122	Fc1cc(NC(=O)c2cncc(c3ccncc3)c2)c(O)cc1
0.306122	Fc1cc(NC(=O)c2cncc(c3ccncc3)c2)c(O)cc1
0.306122	Fc1cc(NC(=O)c2cncc(c3ccncc3)c2)c(O)cc1
0.306122	Fc1cc(NC(=O)c2cncc(c3ccncc3)c2)c(O)cc1
0.306122	Fc1cc(NC(=O)c2cncc(c3ccncc3)c2)c(O)cc1
0.306122	Fc1cc(NC(=O)c2cncc(c3ccncc3)c2)c(O)cc1
0.306122	O=C(Nc1c(NC(=O)c2ccc(cc2)C(C)(C)C)cccc1)c3cncc(c4ccncc4)c3
0.306122	O=C(Nc1c(NC(=O)c2ccc(cc2)C(C)(C)C)cccc1)c3cncc(c4ccncc4)c3
0.306122	O=C(Nc1c(NC(=O)c2ccc(cc2)C(C)(C)C)cccc1)c3cncc(c4ccncc4)c3
0.306122	O=C(Nc1c(NC(=O)c2ccc(cc2)C(C)(C)C)cccc1)c3cncc(c4ccncc4)c3
0.306122	O=C(Nc1c(NC(=O)c2ccc(cc2)C(C)(C)C)cccc1)c3cncc(c4ccncc4)c3
0.306122	O=C(Nc1c(NC(=O)c2ccc(cc2)C(C)(C)C)cccc1)c3cncc(c4ccncc4)c3
0.306122	O=C(Nc1c(NC(=O)c2ccc(cc2)C(C)(C)C)cccc1)c3cncc(c4ccncc4)c3
0.306122	O=C(Nc1c(NC(=O)c2ccc(cc2)C(C)(C)C)cccc1)c3cncc(c4ccncc4)c3
0.306122	O=C(Nc1c(NC(=O)c2ccc(cc2)C(C)(C)C)cccc1)c3cncc(c4ccncc4)c3
0.306122	O=C(Nc1c(NC(=O)c2ccc(cc2)C(C)(C)C)cccc1)c3cncc(c4ccncc4)c3
0.30566	FC(F)(F)c1cc(ccc1)C(=O)Nc2cc(NC(=O)CCC(OC)C)c(cc2)C
0.30566	FC(F)(F)c1cc(ccc1)C(=O)Nc2cc(NC(=O)CCC(OC)C)c(cc2)C
0.30566	FC(F)(F)c1cc(ccc1)C(=O)Nc2cc(NC(=O)CCC(OC)C)c(cc2)C
0.30566	FC(F)(F)c1cc(ccc1)C(=O)Nc2cc(NC(=O)CCC(OC)C)c(cc2)C
0.30566	FC(F)(F)c1cc(ccc1)C(=O)Nc2cc(NC(=O)CCC(OC)C)c(cc2)C
0.30566	FC(F)(F)c1cc(ccc1)C(=O)Nc2cc(NC(=O)CCC(OC)C)c(cc2)C
0.30566	FC(F)(F)c1cc(ccc1)C(=O)Nc2cc(NC(=O)CCC(OC)C)c(cc2)C
0.30566	FC(F)(F)c1cc(ccc1)C(=O)Nc2cc(NC(=O)CCC(OC)C)c(cc2)C
0.30566	FC(F)(F)c1cc(ccc1)C(=O)Nc2cc(NC(=O)CCC(OC)C)c(cc2)C
0.30566	FC(F)(F)c1cc(ccc1)C(=O)Nc2cc(NC(=O)CCC(OC)C)c(cc2)C
0.304659	O=C(Nc1cc(ccc1)CN2CCC(C(=O)N)CC2)C=3ON=C(c4cc(ccc4)C)C3
0.304659	O=C(Nc1cc(ccc1)CN2CCC(C(=O)N)CC2)C=3ON=C(c4cc(ccc4)C)C3
0.304659	O=C(Nc1cc(ccc1)CN2CCC(C(=O)N)CC2)C=3ON=C(c4cc(ccc4)C)C3
0.304659	O=C(Nc1cc(ccc1)CN2CCC(C(=O)N)CC2)C=3ON=C(c4cc(ccc4)C)C3
0.304659	O=C(Nc1cc(ccc1)CN2CCC(C(=O)N)CC2)C=3ON=C(c4cc(ccc4)C)C3
0.304659	O=C(Nc1cc(ccc1)CN2CCC(C(=O)N)CC2)C=3ON=C(c4cc(ccc4)C)C3
0.304659	O=C(Nc1cc(ccc1)CN2CCC(C(=O)N)CC2)C=3ON=C(c4cc(ccc4)C)C3
0.304659	O=C(Nc1cc(ccc1)CN2CCC(C(=O)N)CC2)C=3ON=C(c4cc(ccc4)C)C3
0.304659	O=C(Nc1cc(ccc1)CN2CCC(C(=O)N)CC2)C=3ON=C(c4cc(ccc4)C)C3
0.304659	O=C(Nc1cc(ccc1)CN2CCC(C(=O)N)CC2)C=3ON=C(c4cc(ccc4)C)C3
0.303249	S1C(=NC(c2cc(ccc2)C(=O)Nc3cc4c(cc3)COCC4)=C1)C
0.303249	S1C(=NC(c2cc(ccc2)C(=O)Nc3cc4c(cc3)COCC4)=C1)C
0.303249	S1C(=NC(c2cc(ccc2)C(=O)Nc3cc4c(cc3)COCC4)=C1)C
0.303249	S1C(=NC(c2cc(ccc2)C(=O)Nc3cc4c(cc3)COCC4)=C1)C
0.303249	S1C(=NC(c2cc(ccc2)C(=O)Nc3cc4c(cc3)COCC4)=C1)C
0.303249	S1C(=NC(c2cc(ccc2)C(=O)Nc3cc4c(cc3)COCC4)=C1)C
0.303249	S1C(=NC(c2cc(ccc2)C(=O)Nc3cc4c(cc3)COCC4)=C1)C
0.303249	S1C(=NC(c2cc(ccc2)C(=O)Nc3cc4c(cc3)COCC4)=C1)C
0.303249	S1C(=NC(c2cc(ccc2)C(=O)Nc3cc4c(cc3)COCC4)=C1)C
0.303249	S1C(=NC(c2cc(ccc2)C(=O)Nc3cc4c(cc3)COCC4)=C1)C
0.30303	Clc1cnc(NC(=O)c2cc(NC(=O)c3nc(nc(c3)C)c4ccc(Cl)cc4)ccc2)cc1
0.30303	Clc1cnc(NC(=O)c2cc(NC(=O)c3nc(nc(c3)C)c4ccc(Cl)cc4)ccc2)cc1
0.30303	Clc1cnc(NC(=O)c2cc(NC(=O)c3nc(nc(c3)C)c4ccc(Cl)cc4)ccc2)cc1
0.30303	Clc1cnc(NC(=O)c2cc(NC(=O)c3nc(nc(c3)C)c4ccc(Cl)cc4)ccc2)cc1
0.30303	Clc1cnc(NC(=O)c2cc(NC(=O)c3nc(nc(c3)C)c4ccc(Cl)cc4)ccc2)cc1
0.30303	Clc1cnc(NC(=O)c2cc(NC(=O)c3nc(nc(c3)C)c4ccc(Cl)cc4)ccc2)cc1
0.30303	Clc1cnc(NC(=O)c2cc(NC(=O)c3nc(nc(c3)C)c4ccc(Cl)cc4)ccc2)cc1
0.30303	Clc1cnc(NC(=O)c2cc(NC(=O)c3nc(nc(c3)C)c4ccc(Cl)cc4)ccc2)cc1
0.30303	Clc1cnc(NC(=O)c2cc(NC(=O)c3nc(nc(c3)C)c4ccc(Cl)cc4)ccc2)cc1
0.30303	Clc1cnc(NC(=O)c2cc(NC(=O)c3nc(nc(c3)C)c4ccc(Cl)cc4)ccc2)cc1
0.302583	Clc1c(Cl)ccc(NC(=O)Nc2cc(ccc2)C(=O)Nc3cc(NS(=O)(=O)c4ccccc4)c(cc3)C)c1
0.302583	Clc1c(Cl)ccc(NC(=O)Nc2cc(ccc2)C(=O)Nc3cc(NS(=O)(=O)c4ccccc4)c(cc3)C)c1
0.302583	Clc1c(Cl)ccc(NC(=O)Nc2cc(ccc2)C(=O)Nc3cc(NS(=O)(=O)c4ccccc4)c(cc3)C)c1
0.302583	Clc1c(Cl)ccc(NC(=O)Nc2cc(ccc2)C(=O)Nc3cc(NS(=O)(=O)c4ccccc4)c(cc3)C)c1
0.302583	Clc1c(Cl)ccc(NC(=O)Nc2cc(ccc2)C(=O)Nc3cc(NS(=O)(=O)c4ccccc4)c(cc3)C)c1
0.302583	Clc1c(Cl)ccc(NC(=O)Nc2cc(ccc2)C(=O)Nc3cc(NS(=O)(=O)c4ccccc4)c(cc3)C)c1
0.302583	Clc1c(Cl)ccc(NC(=O)Nc2cc(ccc2)C(=O)Nc3cc(NS(=O)(=O)c4ccccc4)c(cc3)C)c1
0.302583	Clc1c(Cl)ccc(NC(=O)Nc2cc(ccc2)C(=O)Nc3cc(NS(=O)(=O)c4ccccc4)c(cc3)C)c1
0.302583	Clc1c(Cl)ccc(NC(=O)Nc2cc(ccc2)C(=O)Nc3cc(NS(=O)(=O)c4ccccc4)c(cc3)C)c1
0.302583	Clc1c(Cl)ccc(NC(=O)Nc2cc(ccc2)C(=O)Nc3cc(NS(=O)(=O)c4ccccc4)c(cc3)C)c1
0.302583	FC(F)(F)c1cc(ccc1)C(=O)Nc2cc(NC(=O)C3(C4CC4)CC3)c(cc2)C
0.302583	FC(F)(F)c1cc(ccc1)C(=O)Nc2cc(NC(=O)C3(C4CC4)CC3)c(cc2)C
0.302128	Clc1c(ccc(NC(=O)c2nc(ccc2)C(=O)NC)c1)C
0.302128	Clc1c(ccc(NC(=O)c2nc(ccc2)C(=O)NC)c1)C
0.302128	Clc1c(ccc(NC(=O)c2nc(ccc2)C(=O)NC)c1)C
0.302128	Clc1c(ccc(NC(=O)c2nc(ccc2)C(=O)NC)c1)C
0.302128	Clc1c(ccc(NC(=O)c2nc(ccc2)C(=O)NC)c1)C
0.302128	Clc1c(ccc(NC(=O)c2nc(ccc2)C(=O)NC)c1)C
0.302128	Clc1c(ccc(NC(=O)c2nc(ccc2)C(=O)NC)c1)C
0.302128	Clc1c(ccc(NC(=O)c2nc(ccc2)C(=O)NC)c1)C
0.302128	Clc1c(ccc(NC(=O)c2nc(ccc2)C(=O)NC)c1)C
0.302128	Clc1c(ccc(NC(=O)c2nc(ccc2)C(=O)NC)c1)C
0.301471	Ic1c(cccc1)C(=O)Nc2c(cc(NC(=O)C=Cc3cnccc3)cc2)C
0.301038	Ic1c(cccc1)C(=O)Nc2c(cc(NC(=O)C=3ON=C(c4cc(ccc4)C)C3)cc2)C
0.301038	Ic1c(cccc1)C(=O)Nc2c(cc(NC(=O)C=3ON=C(c4cc(ccc4)C)C3)cc2)C
0.301038	Ic1c(cccc1)C(=O)Nc2c(cc(NC(=O)C=3ON=C(c4cc(ccc4)C)C3)cc2)C
0.301038	Ic1c(cccc1)C(=O)Nc2c(cc(NC(=O)C=3ON=C(c4cc(ccc4)C)C3)cc2)C
0.301038	Ic1c(cccc1)C(=O)Nc2c(cc(NC(=O)C=3ON=C(c4cc(ccc4)C)C3)cc2)C
0.301038	Ic1c(cccc1)C(=O)Nc2c(cc(NC(=O)C=3ON=C(c4cc(ccc4)C)C3)cc2)C
0.301038	Ic1c(cccc1)C(=O)Nc2c(cc(NC(=O)C=3ON=C(c4cc(ccc4)C)C3)cc2)C
0.301038	Ic1c(cccc1)C(=O)Nc2c(cc(NC(=O)C=3ON=C(c4cc(ccc4)C)C3)cc2)C
0.301038	Ic1c(cccc1)C(=O)Nc2c(cc(NC(=O)C=3ON=C(c4cc(ccc4)C)C3)cc2)C
0.301038	Ic1c(cccc1)C(=O)Nc2c(cc(NC(=O)C=3ON=C(c4cc(ccc4)C)C3)cc2)C
0.300752	O=C(OC)c1c(c(NC(=O)c2ccc(cc2)C=3N=CNC3)ccc1C)C
0.3	FC(F)(F)c1cc(ccc1)C(=O)Nc2cc(NC(=O)C(F)(F)CC=C)c(cc2)C
0.299625	O=C(Nc1cnc(NC2CCC2)cc1)c3cc(Oc4ccncc4)c(cc3)C
0.299625	O=C(Nc1cnc(NC2CCC2)cc1)c3cc(Oc4ccncc4)c(cc3)C
0.299625	O=C(Nc1cnc(NC2CCC2)cc1)c3cc(Oc4ccncc4)c(cc3)C
0.299611	Fc1c(ccc(c1)C(=O)Nc2nccnc2c3ccccc3)C
0.299213	FC(F)(F)C(OC)c1cc(NC(=O)c2ccc(cc2)C=3N=CNC3)ccc1
0.299213	FC(F)(F)C(OC)c1cc(NC(=O)c2ccc(cc2)C=3N=CNC3)ccc1
0.299213	FC(F)(F)C(OC)c1cc(NC(=O)c2ccc(cc2)C=3N=CNC3)ccc1
0.299213	FC(F)(F)C(OC)c1cc(NC(=O)c2ccc(cc2)C=3N=CNC3)ccc1
0.299213	FC(F)(F)C(OC)c1cc(NC(=O)c2ccc(cc2)C=3N=CNC3)ccc1
0.299213	FC(F)(F)C(OC)c1cc(NC(=O)c2ccc(cc2)C=3N=CNC3)ccc1
0.298851	S1C(=NC(c2cc(ccc2)C(=O)Nc3ccc(cc3)C(=O)N4CCCCCC4)=C1)C
0.298851	S1C(=NC(c2cc(ccc2)C(=O)Nc3ccc(cc3)C(=O)N4CCCCCC4)=C1)C
0.298851	S1C(=NC(c2cc(ccc2)C(=O)Nc3ccc(cc3)C(=O)N4CCCCCC4)=C1)C
0.298851	S1C(=NC(c2cc(ccc2)C(=O)Nc3ccc(cc3)C(=O)N4CCCCCC4)=C1)C
0.298851	S1C(=NC(c2cc(ccc2)C(=O)Nc3ccc(cc3)C(=O)N4CCCCCC4)=C1)C
0.298851	S1C(=NC(c2cc(ccc2)C(=O)Nc3ccc(cc3)C(=O)N4CCCCCC4)=C1)C
0.298851	S1C(=NC(c2cc(ccc2)C(=O)Nc3ccc(cc3)C(=O)N4CCCCCC4)=C1)C
0.298851	S1C(=NC(c2cc(ccc2)C(=O)Nc3ccc(cc3)C(=O)N4CCCCCC4)=C1)C
0.298851	S1C(=NC(c2cc(ccc2)C(=O)Nc3ccc(cc3)C(=O)N4CCCCCC4)=C1)C
0.298851	S1C(=NC(c2cc(ccc2)C(=O)Nc3ccc(cc3)C(=O)N4CCCCCC4)=C1)C
0.298387	Ic1c(cccc1)C(=O)Nc2c(cc(NC(=O)c3ccc(NC(=O)N)cc3)cc2)C
0.298387	Ic1c(cccc1)C(=O)Nc2c(cc(NC(=O)c3ccc(NC(=O)N)cc3)cc2)C
0.298387	Ic1c(cccc1)C(=O)Nc2c(cc(NC(=O)c3ccc(NC(=O)N)cc3)cc2)C
0.298387	Ic1c(cccc1)C(=O)Nc2c(cc(NC(=O)c3ccc(NC(=O)N)cc3)cc2)C
0.298387	Ic1c(cccc1)C(=O)Nc2c(cc(NC(=O)c3ccc(NC(=O)N)cc3)cc2)C
0.298387	Ic1c(cccc1)C(=O)Nc2c(cc(NC(=O)c3ccc(NC(=O)N)cc3)cc2)C
0.298387	Ic1c(cccc1)C(=O)Nc2c(cc(NC(=O)c3ccc(NC(=O)N)cc3)cc2)C
0.298387	Ic1c(cccc1)C(=O)Nc2c(cc(NC(=O)c3ccc(NC(=O)N)cc3)cc2)C
0.298387	Ic1c(cccc1)C(=O)Nc2c(cc(NC(=O)c3ccc(NC(=O)N)cc3)cc2)C
0.298387	Ic1c(cccc1)C(=O)Nc2c(cc(NC(=O)c3ccc(NC(=O)N)cc3)cc2)C
0.298319	O=C(Nc1c(ccc(c1)C(C)C)C)c2ccc(OCOC)cc2
0.298319	O=C(Nc1c(ccc(c1)C(C)C)C)c2ccc(OCOC)cc2
0.298319	O=C(Nc1c(ccc(c1)C(C)C)C)c2ccc(OCOC)cc2
0.298319	O=C(Nc1c(ccc(c1)C(C)C)C)c2ccc(OCOC)cc2
0.298319	O=C(Nc1c(ccc(c1)C(C)C)C)c2ccc(OCOC)cc2
0.298319	O=C(Nc1c(ccc(c1)C(C)C)C)c2ccc(OCOC)cc2
0.298319	O=C(Nc1c(ccc(c1)C(C)C)C)c2ccc(OCOC)cc2
0.298319	O=C(Nc1c(ccc(c1)C(C)C)C)c2ccc(OCOC)cc2
0.298319	O=C(Nc1c(ccc(c1)C(C)C)C)c2ccc(OCOC)cc2
0.298319	O=C(Nc1c(ccc(c1)C(C)C)C)c2ccc(OCOC)cc2
0.298246	Clc1c(ccc(NC(=O)c2cc(F)c(cc2)C)c1)C
0.298246	Clc1c(ccc(NC(=O)c2cc(F)c(cc2)C)c1)C
0.298182	Clc1c(O)cc(c(NC(=O)C=2SC(=NC2)c3cnccc3)c1)C
0.298182	Clc1c(O)cc(c(NC(=O)C=2SC(=NC2)c3cnccc3)c1)C
0.298182	Clc1c(O)cc(c(NC(=O)C=2SC(=NC2)c3cnccc3)c1)C
0.298182	Clc1c(O)cc(c(NC(=O)C=2SC(=NC2)c3cnccc3)c1)C
0.298182	Clc1c(O)cc(c(NC(=O)C=2SC(=NC2)c3cnccc3)c1)C
0.298182	Clc1c(O)cc(c(NC(=O)C=2SC(=NC2)c3cnccc3)c1)C
0.298182	Clc1c(O)cc(c(NC(=O)C=2SC(=NC2)c3cnccc3)c1)C
0.298182	Clc1c(O)cc(c(NC(=O)C=2SC(=NC2)c3cnccc3)c1)C
0.298182	Clc1c(O)cc(c(NC(=O)C=2SC(=NC2)c3cnccc3)c1)C
0.298182	Clc1c(O)cc(c(NC(=O)C=2SC(=NC2)c3cnccc3)c1)C
0.297872	FC(F)(F)c1cc(ccc1)C(=O)Nc2cc(NC(=O)CC=3C(=NOC3)C)c(cc2)C
0.297872	FC(F)(F)c1cc(ccc1)C(=O)Nc2cc(NC(=O)CC=3C(=NOC3)C)c(cc2)C
0.297872	FC(F)(F)c1cc(ccc1)C(=O)Nc2cc(NC(=O)CC=3C(=NOC3)C)c(cc2)C
0.297872	FC(F)(F)c1cc(ccc1)C(=O)Nc2cc(NC(=O)CC=3C(=NOC3)C)c(cc2)C
0.297872	FC(F)(F)c1cc(ccc1)C(=O)Nc2cc(NC(=O)CC=3C(=NOC3)C)c(cc2)C
0.297872	FC(F)(F)c1cc(ccc1)C(=O)Nc2cc(NC(=O)CC=3C(=NOC3)C)c(cc2)C
0.297872	FC(F)(F)c1cc(ccc1)C(=O)Nc2cc(NC(=O)CC=3C(=NOC3)C)c(cc2)C
0.297872	FC(F)(F)c1cc(ccc1)C(=O)Nc2cc(NC(=O)CC=3C(=NOC3)C)c(cc2)C
0.297872	FC(F)(F)c1cc(ccc1)C(=O)Nc2cc(NC(=O)CC=3C(=NOC3)C)c(cc2)C
0.297872	FC(F)(F)c1cc(ccc1)C(=O)Nc2cc(NC(=O)CC=3C(=NOC3)C)c(cc2)C
0.297794	Fc1ccc(cc1)C=2OC(=CC2)CNc3cc(NC(=O)CN4CCCCC4)c(cc3)C
0.297794	Fc1ccc(cc1)C=2OC(=CC2)CNc3cc(NC(=O)CN4CCCCC4)c(cc3)C
0.297794	Fc1ccc(cc1)C=2OC(=CC2)CNc3cc(NC(=O)CN4CCCCC4)c(cc3)C
0.297794	Fc1ccc(cc1)C=2OC(=CC2)CNc3cc(NC(=O)CN4CCCCC4)c(cc3)C
0.297794	Fc1ccc(cc1)C=2OC(=CC2)CNc3cc(NC(=O)CN4CCCCC4)c(cc3)C
0.297794	Fc1ccc(cc1)C=2OC(=CC2)CNc3cc(NC(=O)CN4CCCCC4)c(cc3)C
0.297794	Fc1ccc(cc1)C=2OC(=CC2)CNc3cc(NC(=O)CN4CCCCC4)c(cc3)C
0.297794	Fc1ccc(cc1)C=2OC(=CC2)CNc3cc(NC(=O)CN4CCCCC4)c(cc3)C
0.297794	Fc1ccc(cc1)C=2OC(=CC2)CNc3cc(NC(=O)CN4CCCCC4)c(cc3)C
0.297794	Fc1ccc(cc1)C=2OC(=CC2)CNc3cc(NC(=O)CN4CCCCC4)c(cc3)C
0.29682	S1C(=NC=C1C(=O)Nc2c(N3CCN(CC3)CC)cccc2)c4cnccc4
0.29682	S1C(=NC=C1C(=O)Nc2c(N3CCN(CC3)CC)cccc2)c4cnccc4
0.29682	S1C(=NC=C1C(=O)Nc2c(N3CCN(CC3)CC)cccc2)c4cnccc4
0.29682	S1C(=NC=C1C(=O)Nc2c(N3CCN(CC3)CC)cccc2)c4cnccc4
0.29682	S1C(=NC=C1C(=O)Nc2c(N3CCN(CC3)CC)cccc2)c4cnccc4
0.29682	S1C(=NC=C1C(=O)Nc2c(N3CCN(CC3)CC)cccc2)c4cnccc4
0.29682	S1C(=NC=C1C(=O)Nc2c(N3CCN(CC3)CC)cccc2)c4cnccc4
0.29682	S1C(=NC=C1C(=O)Nc2c(N3CCN(CC3)CC)cccc2)c4cnccc4
0.29682	S1C(=NC=C1C(=O)Nc2c(N3CCN(CC3)CC)cccc2)c4cnccc4
0.29682	S1C(=NC=C1C(=O)Nc2c(N3CCN(CC3)CC)cccc2)c4cnccc4
0.296578	O=C(Nc1c(ccc(NCc2cnc(nc2)N3CCCC3)c1)C)CN4CCCCC4
0.296578	O=C(Nc1c(ccc(NCc2cnc(nc2)N3CCCC3)c1)C)CN4CCCCC4
0.296578	O=C(Nc1c(ccc(NCc2cnc(nc2)N3CCCC3)c1)C)CN4CCCCC4
0.296578	O=C(Nc1c(ccc(NCc2cnc(nc2)N3CCCC3)c1)C)CN4CCCCC4
0.296578	O=C(Nc1c(ccc(NCc2cnc(nc2)N3CCCC3)c1)C)CN4CCCCC4
0.296578	O=C(Nc1c(ccc(NCc2cnc(nc2)N3CCCC3)c1)C)CN4CCCCC4
0.296578	O=C(Nc1c(ccc(NCc2cnc(nc2)N3CCCC3)c1)C)CN4CCCCC4
0.296578	O=C(Nc1c(ccc(NCc2cnc(nc2)N3CCCC3)c1)C)CN4CCCCC4
0.296578	O=C(Nc1c(ccc(NCc2cnc(nc2)N3CCCC3)c1)C)CN4CCCCC4
0.296578	O=C(Nc1c(ccc(NCc2cnc(nc2)N3CCCC3)c1)C)CN4CCCCC4
0.296296	O=C(N1CCCCCC1)c2ccc(NC(=O)c3cncc(c4ccncc4)c3)cc2
0.296296	O=C(N1CCCCCC1)c2ccc(NC(=O)c3cncc(c4ccncc4)c3)cc2
0.296296	O=C(N1CCCCCC1)c2ccc(NC(=O)c3cncc(c4ccncc4)c3)cc2
0.296296	O=C(N1CCCCCC1)c2ccc(NC(=O)c3cncc(c4ccncc4)c3)cc2
0.296296	O=C(N1CCCCCC1)c2ccc(NC(=O)c3cncc(c4ccncc4)c3)cc2
0.296296	O=C(N1CCCCCC1)c2ccc(NC(=O)c3cncc(c4ccncc4)c3)cc2
0.296296	O=C(N1CCCCCC1)c2ccc(NC(=O)c3cncc(c4ccncc4)c3)cc2
0.296296	O=C(N1CCCCCC1)c2ccc(NC(=O)c3cncc(c4ccncc4)c3)cc2
0.296296	O=C(N1CCCCCC1)c2ccc(NC(=O)c3cncc(c4ccncc4)c3)cc2
0.296296	O=C(N1CCCCCC1)c2ccc(NC(=O)c3cncc(c4ccncc4)c3)cc2
0.296	S=C(Nc1cc(NC(=O)CN2CCCCC2)c(cc1)C)Nc3ccc(Oc4ccccc4)cc3
0.296	S=C(Nc1cc(NC(=O)CN2CCCCC2)c(cc1)C)Nc3ccc(Oc4ccccc4)cc3
0.296	S=C(Nc1cc(NC(=O)CN2CCCCC2)c(cc1)C)Nc3ccc(Oc4ccccc4)cc3
0.296	S=C(Nc1cc(NC(=O)CN2CCCCC2)c(cc1)C)Nc3ccc(Oc4ccccc4)cc3
0.296	S=C(Nc1cc(NC(=O)CN2CCCCC2)c(cc1)C)Nc3ccc(Oc4ccccc4)cc3
0.296	S=C(Nc1cc(NC(=O)CN2CCCCC2)c(cc1)C)Nc3ccc(Oc4ccccc4)cc3
0.296	S=C(Nc1cc(NC(=O)CN2CCCCC2)c(cc1)C)Nc3ccc(Oc4ccccc4)cc3
0.296	S=C(Nc1cc(NC(=O)CN2CCCCC2)c(cc1)C)Nc3ccc(Oc4ccccc4)cc3
0.296	S=C(Nc1cc(NC(=O)CN2CCCCC2)c(cc1)C)Nc3ccc(Oc4ccccc4)cc3
0.294355	Clc1c(OC)ccc(NC(=O)c2ccc(N3CCN(CC3)CC)cc2)c1
0.294355	Clc1c(OC)ccc(NC(=O)c2ccc(N3CCN(CC3)CC)cc2)c1
0.294355	Clc1c(OC)ccc(NC(=O)c2ccc(N3CCN(CC3)CC)cc2)c1
0.294355	Clc1c(OC)ccc(NC(=O)c2ccc(N3CCN(CC3)CC)cc2)c1
0.294355	Clc1c(OC)ccc(NC(=O)c2ccc(N3CCN(CC3)CC)cc2)c1
0.294355	Clc1c(OC)ccc(NC(=O)c2ccc(N3CCN(CC3)CC)cc2)c1
0.294355	Clc1c(OC)ccc(NC(=O)c2ccc(N3CCN(CC3)CC)cc2)c1
0.294355	Clc1c(OC)ccc(NC(=O)c2ccc(N3CCN(CC3)CC)cc2)c1
0.294355	Clc1c(OC)ccc(NC(=O)c2ccc(N3CCN(CC3)CC)cc2)c1
0.294355	Clc1c(OC)ccc(NC(=O)c2ccc(N3CCN(CC3)CC)cc2)c1
0.294118	FC(F)(F)c1cc(ccc1)C(=O)Nc2cc(N)c(cc2)C
0.294118	FC(F)(F)c1cc(ccc1)C(=O)Nc2cc(N)c(cc2)C
0.294118	FC(F)(F)c1cc(ccc1)C(=O)Nc2cc(N)c(cc2)C
0.294118	FC(F)(F)c1cc(ccc1)C(=O)Nc2cc(N)c(cc2)C
0.294118	FC(F)(F)c1cc(ccc1)C(=O)Nc2cc(N)c(cc2)C
0.294118	FC(F)(F)c1cc(ccc1)C(=O)Nc2cc(N)c(cc2)C
0.294118	FC(F)(F)c1cc(ccc1)C(=O)Nc2cc(N)c(cc2)C
0.294118	FC(F)(F)c1cc(NC(=O)c2cc(O)c(cc2)C)ccc1
0.294118	O=C(Nc1cc(NC(=O)CN2CCCCC2)c(cc1)C)C=C
0.294118	O=C(Nc1cc(NC(=O)CN2CCCCC2)c(cc1)C)C=C
0.294118	O=C(Nc1cc(NC(=O)CN2CCCCC2)c(cc1)C)C=C
0.294118	O=C(Nc1cc(NC(=O)CN2CCCCC2)c(cc1)C)C=C
0.294118	O=C(Nc1cc(NC(=O)CN2CCCCC2)c(cc1)C)C=C
0.294118	O=C(Nc1cc(NC(=O)CN2CCCCC2)c(cc1)C)C=C
0.294118	O=C(Nc1cc(NC(=O)CN2CCCCC2)c(cc1)C)C=C
0.294118	O=C(Nc1cc(NC(=O)CN2CCCCC2)c(cc1)C)C=C
0.294118	O=C(Nc1cc(NC(=O)CN2CCCCC2)c(cc1)C)C=C
0.294118	O=C(Nc1cc(NC(=O)CN2CCCCC2)c(cc1)C)C=C
0.294118	FC(F)(F)c1cc(ccc1)C(=O)Nc2cc(N)c(cc2)C
0.294118	FC(F)(F)c1cc(ccc1)C(=O)Nc2cc(N)c(cc2)C
0.294118	FC(F)(F)c1cc(ccc1)C(=O)Nc2cc(N)c(cc2)C
0.294118	Fc1c(cc(NC(=O)c2ccc(OCc3cnccc3)cc2)cc1)C(=O)CCCC
0.294118	Fc1c(cc(NC(=O)c2ccc(OCc3cnccc3)cc2)cc1)C(=O)CCCC
0.294118	Fc1c(cc(NC(=O)c2ccc(OCc3cnccc3)cc2)cc1)C(=O)CCCC
0.294118	Fc1c(cc(NC(=O)c2ccc(OCc3cnccc3)cc2)cc1)C(=O)CCCC
0.294118	Fc1c(cc(NC(=O)c2ccc(OCc3cnccc3)cc2)cc1)C(=O)CCCC
0.294118	Fc1c(cc(NC(=O)c2ccc(OCc3cnccc3)cc2)cc1)C(=O)CCCC
0.294118	Fc1c(cc(NC(=O)c2ccc(OCc3cnccc3)cc2)cc1)C(=O)CCCC
0.294118	Fc1c(cc(NC(=O)c2ccc(OCc3cnccc3)cc2)cc1)C(=O)CCCC
0.293948	Fc1cc2N(C(=Nc2cc1)c3cc(NC(=O)c4ccc(OCc5cnccc5)cc4)c(cc3)C)C(C)C
0.293333	S(=O)(=O)(N(CC)CC)c1cc(NC(=O)c2ccc(cc2)C=3N=NSC3)c(N4CCN(CC4)C)cc1
0.293333	S(=O)(=O)(N(CC)CC)c1cc(NC(=O)c2ccc(cc2)C=3N=NSC3)c(N4CCN(CC4)C)cc1
0.293333	S(=O)(=O)(N(CC)CC)c1cc(NC(=O)c2ccc(cc2)C=3N=NSC3)c(N4CCN(CC4)C)cc1
0.293333	S(=O)(=O)(N(CC)CC)c1cc(NC(=O)c2ccc(cc2)C=3N=NSC3)c(N4CCN(CC4)C)cc1
0.293333	S(=O)(=O)(N(CC)CC)c1cc(NC(=O)c2ccc(cc2)C=3N=NSC3)c(N4CCN(CC4)C)cc1
0.293333	S(=O)(=O)(N(CC)CC)c1cc(NC(=O)c2ccc(cc2)C=3N=NSC3)c(N4CCN(CC4)C)cc1
0.293333	S(=O)(=O)(N(CC)CC)c1cc(NC(=O)c2ccc(cc2)C=3N=NSC3)c(N4CCN(CC4)C)cc1
0.293333	S(=O)(=O)(N(CC)CC)c1cc(NC(=O)c2ccc(cc2)C=3N=NSC3)c(N4CCN(CC4)C)cc1
0.293333	S(=O)(=O)(N(CC)CC)c1cc(NC(=O)c2ccc(cc2)C=3N=NSC3)c(N4CCN(CC4)C)cc1
0.293333	S(=O)(=O)(N(CC)CC)c1cc(NC(=O)c2ccc(cc2)C=3N=NSC3)c(N4CCN(CC4)C)cc1
0.292776	Clc1c(NCCN2CCOCC2)ccc(c1)C(=O)Nc3cc(Cl)c(cc3)CC
0.292776	Clc1c(NCCN2CCOCC2)ccc(c1)C(=O)Nc3cc(Cl)c(cc3)CC
0.292776	Clc1c(NCCN2CCOCC2)ccc(c1)C(=O)Nc3cc(Cl)c(cc3)CC
0.292776	Clc1c(NCCN2CCOCC2)ccc(c1)C(=O)Nc3cc(Cl)c(cc3)CC
0.292776	Clc1c(NCCN2CCOCC2)ccc(c1)C(=O)Nc3cc(Cl)c(cc3)CC
0.292776	Clc1c(NCCN2CCOCC2)ccc(c1)C(=O)Nc3cc(Cl)c(cc3)CC
0.292776	Clc1c(NCCN2CCOCC2)ccc(c1)C(=O)Nc3cc(Cl)c(cc3)CC
0.292776	Clc1c(NCCN2CCOCC2)ccc(c1)C(=O)Nc3cc(Cl)c(cc3)CC
0.292776	Clc1c(NCCN2CCOCC2)ccc(c1)C(=O)Nc3cc(Cl)c(cc3)CC
0.292776	Clc1c(NCCN2CCOCC2)ccc(c1)C(=O)Nc3cc(Cl)c(cc3)CC
0.292254	S(=O)(=O)(NC)c1ncc(cc1)C(=O)Nc2cc(ccc2)CN3CCC(C(=O)N)CC3
0.292254	S(=O)(=O)(NC)c1ncc(cc1)C(=O)Nc2cc(ccc2)CN3CCC(C(=O)N)CC3
0.292254	S(=O)(=O)(NC)c1ncc(cc1)C(=O)Nc2cc(ccc2)CN3CCC(C(=O)N)CC3
0.292254	S(=O)(=O)(NC)c1ncc(cc1)C(=O)Nc2cc(ccc2)CN3CCC(C(=O)N)CC3
0.292254	S(=O)(=O)(NC)c1ncc(cc1)C(=O)Nc2cc(ccc2)CN3CCC(C(=O)N)CC3
0.292254	S(=O)(=O)(NC)c1ncc(cc1)C(=O)Nc2cc(ccc2)CN3CCC(C(=O)N)CC3
0.292254	S(=O)(=O)(NC)c1ncc(cc1)C(=O)Nc2cc(ccc2)CN3CCC(C(=O)N)CC3
0.292254	S(=O)(=O)(NC)c1ncc(cc1)C(=O)Nc2cc(ccc2)CN3CCC(C(=O)N)CC3
0.291304	O=C(OCCC)c1ccc(NC(=O)c2ccc(cc2)C=3N=CNC3)cc1
0.291304	O=C(OCCC)c1ccc(NC(=O)c2ccc(cc2)C=3N=CNC3)cc1
0.291228	Ic1c(cccc1)C(=O)Nc2c(cc(NC(=O)C3CCC(Nc4ncccn4)CC3)cc2)C
0.291228	Ic1c(cccc1)C(=O)Nc2c(cc(NC(=O)C3CCC(Nc4ncccn4)CC3)cc2)C
0.291228	Ic1c(cccc1)C(=O)Nc2c(cc(NC(=O)C3CCC(Nc4ncccn4)CC3)cc2)C
0.291228	Ic1c(cccc1)C(=O)Nc2c(cc(NC(=O)C3CCC(Nc4ncccn4)CC3)cc2)C
0.291228	Ic1c(cccc1)C(=O)Nc2c(cc(NC(=O)C3CCC(Nc4ncccn4)CC3)cc2)C
0.290909	O=C(Nc1cc(OC(C)C)c(cc1)C)C=2ON=C(c3cc(ccc3)C)C2
0.290909	O=C(Nc1cc(OC(C)C)c(cc1)C)C=2ON=C(c3cc(ccc3)C)C2
0.290909	O=C(Nc1cc(OC(C)C)c(cc1)C)C=2ON=C(c3cc(ccc3)C)C2
0.290909	O=C(Nc1cc(OC(C)C)c(cc1)C)C=2ON=C(c3cc(ccc3)C)C2
0.290909	O=C(Nc1cc(OC(C)C)c(cc1)C)C=2ON=C(c3cc(ccc3)C)C2
0.290909	O=C(Nc1cc(OC(C)C)c(cc1)C)C=2ON=C(c3cc(ccc3)C)C2
0.290909	O=C(Nc1cc(OC(C)C)c(cc1)C)C=2ON=C(c3cc(ccc3)C)C2
0.290909	O=C(Nc1cc(OC(C)C)c(cc1)C)C=2ON=C(c3cc(ccc3)C)C2
0.290909	O=C(Nc1cc(OC(C)C)c(cc1)C)C=2ON=C(c3cc(ccc3)C)C2
0.290909	O=C(Nc1cc(OC(C)C)c(cc1)C)C=2ON=C(c3cc(ccc3)C)C2
0.29078	Fc1cc(ccc1)C2=NOC(C(=O)Nc3cc(ccc3)CN4CCC(C(=O)N)CC4)=C2
0.29078	Fc1cc(ccc1)C2=NOC(C(=O)Nc3cc(ccc3)CN4CCC(C(=O)N)CC4)=C2
0.29078	Fc1cc(ccc1)C2=NOC(C(=O)Nc3cc(ccc3)CN4CCC(C(=O)N)CC4)=C2
0.290698	Ic1c(cccc1)C(=O)Nc2c(cc(NC(=O)CSC3=NN=C(N3CC=4OC=CC4)c5cnccc5)cc2)C
0.290566	Clc1cnc(NC(=O)c2cc(NC(=O)c3c(NC(=O)C)cc(Cl)cc3)ccc2)cc1
0.290566	Clc1cnc(NC(=O)c2cc(NC(=O)c3c(NC(=O)C)cc(Cl)cc3)ccc2)cc1
0.290566	Clc1cnc(NC(=O)c2cc(NC(=O)c3c(NC(=O)C)cc(Cl)cc3)ccc2)cc1
0.290566	Clc1cnc(NC(=O)c2cc(NC(=O)c3c(NC(=O)C)cc(Cl)cc3)ccc2)cc1
0.290566	Clc1cnc(NC(=O)c2cc(NC(=O)c3c(NC(=O)C)cc(Cl)cc3)ccc2)cc1
0.290566	Clc1cnc(NC(=O)c2cc(NC(=O)c3c(NC(=O)C)cc(Cl)cc3)ccc2)cc1
0.290566	Clc1cnc(NC(=O)c2cc(NC(=O)c3c(NC(=O)C)cc(Cl)cc3)ccc2)cc1
0.290566	Clc1cnc(NC(=O)c2cc(NC(=O)c3c(NC(=O)C)cc(Cl)cc3)ccc2)cc1
0.290566	Clc1cnc(NC(=O)c2cc(NC(=O)c3c(NC(=O)C)cc(Cl)cc3)ccc2)cc1
0.290566	Clc1cnc(NC(=O)c2cc(NC(=O)c3c(NC(=O)C)cc(Cl)cc3)ccc2)cc1
0.289963	S1C(=NC(c2c(cccc2)C)=C1)NC(=O)c3cc(F)c(cc3)C
0.289963	S1C(=NC(c2c(cccc2)C)=C1)NC(=O)c3cc(F)c(cc3)C
0.289753	O=C(Nc1c(cc(cc1)C(=O)NC2CCCC2)C)c3ncc(OCc4ccccc4)cc3
0.289037	S1C(=NC(c2c(ccc(c2)C)C)=C1)NC(=O)C=3N=C(NC3C)c4cnccc4
0.289037	S1C(=NC(c2c(ccc(c2)C)C)=C1)NC(=O)C=3N=C(NC3C)c4cnccc4
0.289037	S1C(=NC(c2c(ccc(c2)C)C)=C1)NC(=O)C=3N=C(NC3C)c4cnccc4
0.289037	S1C(=NC(c2c(ccc(c2)C)C)=C1)NC(=O)C=3N=C(NC3C)c4cnccc4
0.289037	S1C(=NC(c2c(ccc(c2)C)C)=C1)NC(=O)C=3N=C(NC3C)c4cnccc4
0.289037	S1C(=NC(c2c(ccc(c2)C)C)=C1)NC(=O)C=3N=C(NC3C)c4cnccc4
0.289037	S1C(=NC(c2c(ccc(c2)C)C)=C1)NC(=O)C=3N=C(NC3C)c4cnccc4
0.289037	S1C(=NC(c2c(ccc(c2)C)C)=C1)NC(=O)C=3N=C(NC3C)c4cnccc4
0.289037	S1C(=NC(c2c(ccc(c2)C)C)=C1)NC(=O)C=3N=C(NC3C)c4cnccc4
0.289037	S1C(=NC(c2c(ccc(c2)C)C)=C1)NC(=O)C=3N=C(NC3C)c4cnccc4
0.288973	S(c1ccc(cc1)C(=O)Nc2cnc(c(c2)C)C(F)F)Cc3cnccc3
0.288973	S(c1ccc(cc1)C(=O)Nc2cnc(c(c2)C)C(F)F)Cc3cnccc3
0.288973	S(c1ccc(cc1)C(=O)Nc2cnc(c(c2)C)C(F)F)Cc3cnccc3
0.288973	S(c1ccc(cc1)C(=O)Nc2cnc(c(c2)C)C(F)F)Cc3cnccc3
0.288973	S(c1ccc(cc1)C(=O)Nc2cnc(c(c2)C)C(F)F)Cc3cnccc3
0.288973	S(c1ccc(cc1)C(=O)Nc2cnc(c(c2)C)C(F)F)Cc3cnccc3
0.288973	S(c1ccc(cc1)C(=O)Nc2cnc(c(c2)C)C(F)F)Cc3cnccc3
0.288973	S(c1ccc(cc1)C(=O)Nc2cnc(c(c2)C)C(F)F)Cc3cnccc3
0.288973	S(c1ccc(cc1)C(=O)Nc2cnc(c(c2)C)C(F)F)Cc3cnccc3
0.288973	S(c1ccc(cc1)C(=O)Nc2cnc(c(c2)C)C(F)F)Cc3cnccc3
0.288793	Ic1c(cc(cc1)C(=O)Nc2ccc(cc2)CCCCC)C
0.288793	Ic1c(cc(cc1)C(=O)Nc2ccc(cc2)CCCCC)C
0.288793	Ic1c(cc(cc1)C(=O)Nc2ccc(cc2)CCCCC)C
0.288793	Ic1c(cc(cc1)C(=O)Nc2ccc(cc2)CCCCC)C
0.288793	Ic1c(cc(cc1)C(=O)Nc2ccc(cc2)CCCCC)C
0.288793	Ic1c(cc(cc1)C(=O)Nc2ccc(cc2)CCCCC)C
0.288793	Ic1c(cc(cc1)C(=O)Nc2ccc(cc2)CCCCC)C
0.288793	Ic1c(cc(cc1)C(=O)Nc2ccc(cc2)CCCCC)C
0.288793	Ic1c(cc(cc1)C(=O)Nc2ccc(cc2)CCCCC)C
0.288793	Ic1c(cc(cc1)C(=O)Nc2ccc(cc2)CCCCC)C
0.288618	FC(F)(F)c1c(c2ccccc2)ccc(NC(=O)c3ccc(NC(=O)N)cc3)c1
0.288618	FC(F)(F)c1c(c2ccccc2)ccc(NC(=O)c3ccc(NC(=O)N)cc3)c1
0.288618	FC(F)(F)c1c(c2ccccc2)ccc(NC(=O)c3ccc(NC(=O)N)cc3)c1
0.288066	O=C(Nc1cc(NC(=O)CN2CCCCC2)c(cc1)C)C=CC
0.288066	O=C(Nc1cc(NC(=O)CN2CCCCC2)c(cc1)C)C=CC
0.288066	O=C(Nc1cc(NC(=O)CN2CCCCC2)c(cc1)C)C=CC
0.288066	O=C(Nc1cc(NC(=O)CN2CCCCC2)c(cc1)C)C=CC
0.288066	O=C(Nc1cc(NC(=O)CN2CCCCC2)c(cc1)C)C=CC
0.288066	O=C(Nc1cc(NC(=O)CN2CCCCC2)c(cc1)C)C=CC
0.288066	O=C(Nc1cc(NC(=O)CN2CCCCC2)c(cc1)C)C=CC
0.288066	O=C(Nc1cc(NC(=O)CN2CCCCC2)c(cc1)C)C=CC
0.288066	O=C(Nc1cc(NC(=O)CN2CCCCC2)c(cc1)C)C=CC
0.288066	O=C(Nc1cc(NC(=O)CN2CCCCC2)c(cc1)C)C=CC
0.287938	S=C(NNC(=O)c1ccc(NCC2=CSC=C2)cc1)Nc3c(ccc(c3)C)C
0.287938	S=C(NNC(=O)c1ccc(NCC2=CSC=C2)cc1)Nc3c(ccc(c3)C)C
0.287938	S=C(NNC(=O)c1ccc(NCC2=CSC=C2)cc1)Nc3c(ccc(c3)C)C
0.287938	S=C(NNC(=O)c1ccc(NCC2=CSC=C2)cc1)Nc3c(ccc(c3)C)C
0.287938	S=C(NNC(=O)c1ccc(NCC2=CSC=C2)cc1)Nc3c(ccc(c3)C)C
0.287938	S=C(NNC(=O)c1ccc(NCC2=CSC=C2)cc1)Nc3c(ccc(c3)C)C
0.287938	S=C(NNC(=O)c1ccc(NCC2=CSC=C2)cc1)Nc3c(ccc(c3)C)C
0.287938	S=C(NNC(=O)c1ccc(NCC2=CSC=C2)cc1)Nc3c(ccc(c3)C)C
0.287938	S=C(NNC(=O)c1ccc(NCC2=CSC=C2)cc1)Nc3c(ccc(c3)C)C
0.287938	S=C(NNC(=O)c1ccc(NCC2=CSC=C2)cc1)Nc3c(ccc(c3)C)C
0.287356	O=C(Nc1c(ccc(NCc2ccc(Oc3cc(OC)cc(OC)c3)cc2)c1)C)CN4CCCCC4
0.287356	O=C(Nc1c(ccc(NCc2ccc(Oc3cc(OC)cc(OC)c3)cc2)c1)C)CN4CCCCC4
0.287356	O=C(Nc1c(ccc(NCc2ccc(Oc3cc(OC)cc(OC)c3)cc2)c1)C)CN4CCCCC4
0.287356	O=C(Nc1c(ccc(NCc2ccc(Oc3cc(OC)cc(OC)c3)cc2)c1)C)CN4CCCCC4
0.287356	O=C(Nc1c(ccc(NCc2ccc(Oc3cc(OC)cc(OC)c3)cc2)c1)C)CN4CCCCC4
0.287356	O=C(Nc1c(ccc(NCc2ccc(Oc3cc(OC)cc(OC)c3)cc2)c1)C)CN4CCCCC4
0.287356	O=C(Nc1c(ccc(NCc2ccc(Oc3cc(OC)cc(OC)c3)cc2)c1)C)CN4CCCCC4
0.287356	O=C(Nc1c(ccc(NCc2ccc(Oc3cc(OC)cc(OC)c3)cc2)c1)C)CN4CCCCC4
0.287356	O=C(Nc1c(ccc(NCc2ccc(Oc3cc(OC)cc(OC)c3)cc2)c1)C)CN4CCCCC4
0.287356	O=C(Nc1c(ccc(NCc2ccc(Oc3cc(OC)cc(OC)c3)cc2)c1)C)CN4CCCCC4
0.287356	Fc1ccc(c2nc(ccc2)C(=O)Nc3c(Oc4ccc(cc4)C)cccc3)cc1
0.287356	Fc1ccc(c2nc(ccc2)C(=O)Nc3c(Oc4ccc(cc4)C)cccc3)cc1
0.287356	Fc1ccc(c2nc(ccc2)C(=O)Nc3c(Oc4ccc(cc4)C)cccc3)cc1
0.287356	Fc1ccc(c2nc(ccc2)C(=O)Nc3c(Oc4ccc(cc4)C)cccc3)cc1
0.287273	O=C(Nc1c(cc(cc1)CN(C)C)C)C=2N(C(c3ccccc3)=CC2)C
0.287273	O=C(Nc1c(cc(cc1)CN(C)C)C)C=2N(C(c3ccccc3)=CC2)C
0.287273	O=C(Nc1c(cc(cc1)CN(C)C)C)C=2N(C(c3ccccc3)=CC2)C
0.287273	O=C(Nc1c(cc(cc1)CN(C)C)C)C=2N(C(c3ccccc3)=CC2)C
0.287273	O=C(Nc1c(cc(cc1)CN(C)C)C)C=2N(C(c3ccccc3)=CC2)C
0.287273	O=C(Nc1c(cc(cc1)CN(C)C)C)C=2N(C(c3ccccc3)=CC2)C
0.287273	O=C(Nc1c(cc(cc1)CN(C)C)C)C=2N(C(c3ccccc3)=CC2)C
0.287273	O=C(Nc1c(cc(cc1)CN(C)C)C)C=2N(C(c3ccccc3)=CC2)C
0.287273	O=C(Nc1c(cc(cc1)CN(C)C)C)C=2N(C(c3ccccc3)=CC2)C
0.287273	O=C(Nc1c(cc(cc1)CN(C)C)C)C=2N(C(c3ccccc3)=CC2)C
0.286307	O=C(NCCc1ccc(N2CCN(CC2)C)cc1)c3cc(c(cc3)C)C
0.286307	O=C(NCCc1ccc(N2CCN(CC2)C)cc1)c3cc(c(cc3)C)C
0.286307	O=C(NCCc1ccc(N2CCN(CC2)C)cc1)c3cc(c(cc3)C)C
0.286307	O=C(NCCc1ccc(N2CCN(CC2)C)cc1)c3cc(c(cc3)C)C
0.286307	O=C(NCCc1ccc(N2CCN(CC2)C)cc1)c3cc(c(cc3)C)C
0.286307	O=C(NCCc1ccc(N2CCN(CC2)C)cc1)c3cc(c(cc3)C)C
0.286307	O=C(NCCc1ccc(N2CCN(CC2)C)cc1)c3cc(c(cc3)C)C
0.286307	O=C(NCCc1ccc(N2CCN(CC2)C)cc1)c3cc(c(cc3)C)C
0.286307	O=C(NCCc1ccc(N2CCN(CC2)C)cc1)c3cc(c(cc3)C)C
0.286307	O=C(NCCc1ccc(N2CCN(CC2)C)cc1)c3cc(c(cc3)C)C
0.285714	O=C(N1CCCCCC1)c2ccc(NC(=O)c3ccc(OCc4cnccc4)cc3)cc2
0.285714	O=C(N1CCCCCC1)c2ccc(NC(=O)c3ccc(OCc4cnccc4)cc3)cc2
0.285714	O=C(N1CCCCCC1)c2ccc(NC(=O)c3ccc(OCc4cnccc4)cc3)cc2
0.285714	O=C(N1CCCCCC1)c2ccc(NC(=O)c3ccc(OCc4cnccc4)cc3)cc2
0.285714	O=C(N1CCCCCC1)c2ccc(NC(=O)c3ccc(OCc4cnccc4)cc3)cc2
0.285714	O=C(N1CCCCCC1)c2ccc(NC(=O)c3ccc(OCc4cnccc4)cc3)cc2
0.285714	O=C(N1CCCCCC1)c2ccc(NC(=O)c3ccc(OCc4cnccc4)cc3)cc2
0.285714	O=C(N1CCCCCC1)c2ccc(NC(=O)c3ccc(OCc4cnccc4)cc3)cc2
0.285714	O=C(N1CCCCCC1)c2ccc(NC(=O)c3ccc(OCc4cnccc4)cc3)cc2
0.285714	O=C(N1CCCCCC1)c2ccc(NC(=O)c3ccc(OCc4cnccc4)cc3)cc2
0.285714	Ic1c(cccc1)C(=O)Nc2c(cc(NC(=O)c3ccc(OCOC)cc3)cc2)C
0.285156	Clc1c(OC(C)C)ccc(NC(=O)c2ccc(N3CCN(CC3)CC)cc2)c1
0.285156	Clc1c(OC(C)C)ccc(NC(=O)c2ccc(N3CCN(CC3)CC)cc2)c1
0.285156	Clc1c(OC(C)C)ccc(NC(=O)c2ccc(N3CCN(CC3)CC)cc2)c1
0.285156	Clc1c(OC(C)C)ccc(NC(=O)c2ccc(N3CCN(CC3)CC)cc2)c1
0.285156	Clc1c(OC(C)C)ccc(NC(=O)c2ccc(N3CCN(CC3)CC)cc2)c1
0.285156	Clc1c(OC(C)C)ccc(NC(=O)c2ccc(N3CCN(CC3)CC)cc2)c1
0.285156	Clc1c(OC(C)C)ccc(NC(=O)c2ccc(N3CCN(CC3)CC)cc2)c1
0.285156	Clc1c(OC(C)C)ccc(NC(=O)c2ccc(N3CCN(CC3)CC)cc2)c1
0.285156	Clc1c(OC(C)C)ccc(NC(=O)c2ccc(N3CCN(CC3)CC)cc2)c1
0.285156	Clc1c(OC(C)C)ccc(NC(=O)c2ccc(N3CCN(CC3)CC)cc2)c1
0.284672	Clc1cc2N=C(Nc2cc1)c3cc(NC(=O)c4ccc(cc4)C=5N=CNC5)ccc3
0.284672	Clc1cc2N=C(Nc2cc1)c3cc(NC(=O)c4ccc(cc4)C=5N=CNC5)ccc3
0.284672	Clc1cc2N=C(Nc2cc1)c3cc(NC(=O)c4ccc(cc4)C=5N=CNC5)ccc3
0.284672	Clc1cc2N=C(Nc2cc1)c3cc(NC(=O)c4ccc(cc4)C=5N=CNC5)ccc3
0.284672	Clc1cc2N=C(Nc2cc1)c3cc(NC(=O)c4ccc(cc4)C=5N=CNC5)ccc3
0.284672	Clc1cc2N=C(Nc2cc1)c3cc(NC(=O)c4ccc(cc4)C=5N=CNC5)ccc3
0.284672	Clc1cc2N=C(Nc2cc1)c3cc(NC(=O)c4ccc(cc4)C=5N=CNC5)ccc3
0.284672	Clc1cc2N=C(Nc2cc1)c3cc(NC(=O)c4ccc(cc4)C=5N=CNC5)ccc3
0.284672	Clc1cc2N=C(Nc2cc1)c3cc(NC(=O)c4ccc(cc4)C=5N=CNC5)ccc3
0.284672	Clc1cc2N=C(Nc2cc1)c3cc(NC(=O)c4ccc(cc4)C=5N=CNC5)ccc3
0.284644	Fc1c(cc(NC(=O)c2cncc(c3ccncc3)c2)cc1)C(=O)CCCC
0.284644	Fc1c(cc(NC(=O)c2cncc(c3ccncc3)c2)cc1)C(=O)CCCC
0.284644	Fc1c(cc(NC(=O)c2cncc(c3ccncc3)c2)cc1)C(=O)CCCC
0.284644	Fc1c(cc(NC(=O)c2cncc(c3ccncc3)c2)cc1)C(=O)CCCC
0.284644	Fc1c(cc(NC(=O)c2cncc(c3ccncc3)c2)cc1)C(=O)CCCC
0.284644	Fc1c(cc(NC(=O)c2cncc(c3ccncc3)c2)cc1)C(=O)CCCC
0.284644	Fc1c(cc(NC(=O)c2cncc(c3ccncc3)c2)cc1)C(=O)CCCC
0.284644	Fc1c(cc(NC(=O)c2cncc(c3ccncc3)c2)cc1)C(=O)CCCC
0.284644	Fc1c(cc(NC(=O)c2cncc(c3ccncc3)c2)cc1)C(=O)CCCC
0.284644	Fc1c(cc(NC(=O)c2cncc(c3ccncc3)c2)cc1)C(=O)CCCC
0.284644	Ic1c(cc(cc1)C(=O)NC=2SC=C(N2)c3ccc(OC(F)F)cc3)C
0.284585	Clc1cc(NC(=O)c2ccc(cc2)C3CC3)c(N4CCN(CC4)C)cc1
0.284585	Clc1cc(NC(=O)c2ccc(cc2)C3CC3)c(N4CCN(CC4)C)cc1
0.284585	Clc1cc(NC(=O)c2ccc(cc2)C3CC3)c(N4CCN(CC4)C)cc1
0.284585	Clc1cc(NC(=O)c2ccc(cc2)C3CC3)c(N4CCN(CC4)C)cc1
0.284585	Clc1cc(NC(=O)c2ccc(cc2)C3CC3)c(N4CCN(CC4)C)cc1
0.284585	Clc1cc(NC(=O)c2ccc(cc2)C3CC3)c(N4CCN(CC4)C)cc1
0.284585	Clc1cc(NC(=O)c2ccc(cc2)C3CC3)c(N4CCN(CC4)C)cc1
0.284585	Clc1cc(NC(=O)c2ccc(cc2)C3CC3)c(N4CCN(CC4)C)cc1
0.284585	Clc1cc(NC(=O)c2ccc(cc2)C3CC3)c(N4CCN(CC4)C)cc1
0.284585	Clc1cc(NC(=O)c2ccc(cc2)C3CC3)c(N4CCN(CC4)C)cc1
0.283871	Clc1c(NCCN2CCOCC2)ccc(c1)C(=O)Nc3cc(ccc3)C4=Nc5c(N4)ccc(Cl)c5
0.283871	Clc1c(NCCN2CCOCC2)ccc(c1)C(=O)Nc3cc(ccc3)C4=Nc5c(N4)ccc(Cl)c5
0.283465	Clc1cnc(cc1)C(=O)Nc2cc(OC(C)C)c(cc2)C
0.283465	Clc1cnc(cc1)C(=O)Nc2cc(OC(C)C)c(cc2)C
0.283465	Clc1cnc(cc1)C(=O)Nc2cc(OC(C)C)c(cc2)C
0.283465	Clc1cnc(cc1)C(=O)Nc2cc(OC(C)C)c(cc2)C
0.283465	Clc1cnc(cc1)C(=O)Nc2cc(OC(C)C)c(cc2)C
0.283465	Clc1cnc(cc1)C(=O)Nc2cc(OC(C)C)c(cc2)C
0.283465	Clc1cnc(cc1)C(=O)Nc2cc(OC(C)C)c(cc2)C
0.283465	Clc1cnc(cc1)C(=O)Nc2cc(OC(C)C)c(cc2)C
0.283465	Clc1cnc(cc1)C(=O)Nc2cc(OC(C)C)c(cc2)C
0.283465	Clc1cnc(cc1)C(=O)Nc2cc(OC(C)C)c(cc2)C
0.283262	O=C(Nc1cc(OCCNC)ccc1)c2ccc(cc2)C=3C=NNC3
0.283262	O=C(Nc1cc(OCCNC)ccc1)c2ccc(cc2)C=3C=NNC3
0.282828	S(=O)(=O)(N1CCOCC1)c2cc(c(cc2)C)C(=O)Nc3ncc(nc3)c4ccccc4
0.282828	S(=O)(=O)(N1CCOCC1)c2cc(c(cc2)C)C(=O)Nc3ncc(nc3)c4ccccc4
0.282828	S(=O)(=O)(N1CCOCC1)c2cc(c(cc2)C)C(=O)Nc3ncc(nc3)c4ccccc4
0.282828	S(=O)(=O)(N1CCOCC1)c2cc(c(cc2)C)C(=O)Nc3ncc(nc3)c4ccccc4
0.282828	S(=O)(=O)(N1CCOCC1)c2cc(c(cc2)C)C(=O)Nc3ncc(nc3)c4ccccc4
0.282828	S(=O)(=O)(N1CCOCC1)c2cc(c(cc2)C)C(=O)Nc3ncc(nc3)c4ccccc4
0.282828	S(=O)(=O)(N1CCOCC1)c2cc(c(cc2)C)C(=O)Nc3ncc(nc3)c4ccccc4
0.282828	S(=O)(=O)(N1CCOCC1)c2cc(c(cc2)C)C(=O)Nc3ncc(nc3)c4ccccc4
0.282828	S(=O)(=O)(N1CCOCC1)c2cc(c(cc2)C)C(=O)Nc3ncc(nc3)c4ccccc4
0.282828	S(=O)(=O)(N1CCOCC1)c2cc(c(cc2)C)C(=O)Nc3ncc(nc3)c4ccccc4
0.282609	Clc1c(Oc2ncc(cc2)C(=O)Nc3cc(OC(C)C)c(cc3)C)cccc1
0.282609	Clc1c(Oc2ncc(cc2)C(=O)Nc3cc(OC(C)C)c(cc3)C)cccc1
0.282609	Clc1c(Oc2ncc(cc2)C(=O)Nc3cc(OC(C)C)c(cc3)C)cccc1
0.282609	Clc1c(Oc2ncc(cc2)C(=O)Nc3cc(OC(C)C)c(cc3)C)cccc1
0.282609	Clc1c(Oc2ncc(cc2)C(=O)Nc3cc(OC(C)C)c(cc3)C)cccc1
0.282609	Clc1c(Oc2ncc(cc2)C(=O)Nc3cc(OC(C)C)c(cc3)C)cccc1
0.282609	Clc1c(Oc2ncc(cc2)C(=O)Nc3cc(OC(C)C)c(cc3)C)cccc1
0.282609	Clc1c(Oc2ncc(cc2)C(=O)Nc3cc(OC(C)C)c(cc3)C)cccc1
0.282609	Clc1c(Oc2ncc(cc2)C(=O)Nc3cc(OC(C)C)c(cc3)C)cccc1
0.282609	Clc1c(Oc2ncc(cc2)C(=O)Nc3cc(OC(C)C)c(cc3)C)cccc1
0.282313	Clc1c(S(=O)(=O)Nc2c(Cl)cccc2)ccc(NC(=O)c3cncc(c4ccc(cc4)C)c3)c1
0.282313	Clc1c(S(=O)(=O)Nc2c(Cl)cccc2)ccc(NC(=O)c3cncc(c4ccc(cc4)C)c3)c1
0.282313	Clc1c(S(=O)(=O)Nc2c(Cl)cccc2)ccc(NC(=O)c3cncc(c4ccc(cc4)C)c3)c1
0.282313	Clc1c(S(=O)(=O)Nc2c(Cl)cccc2)ccc(NC(=O)c3cncc(c4ccc(cc4)C)c3)c1
0.282313	Clc1c(S(=O)(=O)Nc2c(Cl)cccc2)ccc(NC(=O)c3cncc(c4ccc(cc4)C)c3)c1
0.282313	Clc1c(S(=O)(=O)Nc2c(Cl)cccc2)ccc(NC(=O)c3cncc(c4ccc(cc4)C)c3)c1
0.28223	O=C(NC1(c2ccccc2)CCCCC1)c3cc(NC(=O)Cc4ccncc4)c(cc3)C
0.28223	O=C(NC1(c2ccccc2)CCCCC1)c3cc(NC(=O)Cc4ccncc4)c(cc3)C
0.28223	O=C(NC1(c2ccccc2)CCCCC1)c3cc(NC(=O)Cc4ccncc4)c(cc3)C
0.28223	O=C(NC1(c2ccccc2)CCCCC1)c3cc(NC(=O)Cc4ccncc4)c(cc3)C
0.28223	O=C(NC1(c2ccccc2)CCCCC1)c3cc(NC(=O)Cc4ccncc4)c(cc3)C
0.28223	O=C(NC1(c2ccccc2)CCCCC1)c3cc(NC(=O)Cc4ccncc4)c(cc3)C
0.281853	S(=O)(=O)(c1cc(ccc1)C(=O)Nc2c(cc(NC(=O)C=O)cc2)C)C
0.281853	S(=O)(=O)(c1cc(ccc1)C(=O)Nc2c(cc(NC(=O)C=O)cc2)C)C
0.281553	O=C(Nc1cnccc1)c2ccc(O)cc2
0.281553	O=C(Nc1cnccc1)c2ccc(O)cc2
0.281457	S1CC2N(CC1)CCCC2NC(=O)C(=O)Nc3c(ccc(c4cnccc4)c3)C
0.281457	S1CC2N(CC1)CCCC2NC(=O)C(=O)Nc3c(ccc(c4cnccc4)c3)C
0.281139	Fc1cc(Oc2cnc(cc2)C(=O)Nc3cc(ccc3)CN4CCC(C(=O)N)CC4)ccc1
0.281139	Fc1cc(Oc2cnc(cc2)C(=O)Nc3cc(ccc3)CN4CCC(C(=O)N)CC4)ccc1
0.281139	Fc1cc(Oc2cnc(cc2)C(=O)Nc3cc(ccc3)CN4CCC(C(=O)N)CC4)ccc1
0.281139	Fc1cc(Oc2cnc(cc2)C(=O)Nc3cc(ccc3)CN4CCC(C(=O)N)CC4)ccc1
0.281139	Fc1cc(Oc2cnc(cc2)C(=O)Nc3cc(ccc3)CN4CCC(C(=O)N)CC4)ccc1
0.281139	Fc1cc(Oc2cnc(cc2)C(=O)Nc3cc(ccc3)CN4CCC(C(=O)N)CC4)ccc1
0.281139	Fc1cc(Oc2cnc(cc2)C(=O)Nc3cc(ccc3)CN4CCC(C(=O)N)CC4)ccc1
0.281139	Fc1cc(Oc2cnc(cc2)C(=O)Nc3cc(ccc3)CN4CCC(C(=O)N)CC4)ccc1
0.281139	Fc1cc(Oc2cnc(cc2)C(=O)Nc3cc(ccc3)CN4CCC(C(=O)N)CC4)ccc1
0.281139	Fc1cc(Oc2cnc(cc2)C(=O)Nc3cc(ccc3)CN4CCC(C(=O)N)CC4)ccc1
0.280374	Fc1cc2N=C(N(c2cc1)C)c3cc(NC(=O)c4ccc(NC(=O)Nc5ccccc5)cc4)c(cc3)C
0.280374	Fc1cc2N=C(N(c2cc1)C)c3cc(NC(=O)c4ccc(NC(=O)Nc5ccccc5)cc4)c(cc3)C
0.280374	Fc1cc2N=C(N(c2cc1)C)c3cc(NC(=O)c4ccc(NC(=O)Nc5ccccc5)cc4)c(cc3)C
0.280374	Fc1cc2N=C(N(c2cc1)C)c3cc(NC(=O)c4ccc(NC(=O)Nc5ccccc5)cc4)c(cc3)C
0.280374	Fc1cc2N=C(N(c2cc1)C)c3cc(NC(=O)c4ccc(NC(=O)Nc5ccccc5)cc4)c(cc3)C
0.280374	Fc1cc2N=C(N(c2cc1)C)c3cc(NC(=O)c4ccc(NC(=O)Nc5ccccc5)cc4)c(cc3)C
0.280374	Fc1cc2N=C(N(c2cc1)C)c3cc(NC(=O)c4ccc(NC(=O)Nc5ccccc5)cc4)c(cc3)C
0.280374	Fc1cc2N=C(N(c2cc1)C)c3cc(NC(=O)c4ccc(NC(=O)Nc5ccccc5)cc4)c(cc3)C
0.280374	Fc1cc2N=C(N(c2cc1)C)c3cc(NC(=O)c4ccc(NC(=O)Nc5ccccc5)cc4)c(cc3)C
0.280374	Fc1cc2N=C(N(c2cc1)C)c3cc(NC(=O)c4ccc(NC(=O)Nc5ccccc5)cc4)c(cc3)C
0.28	O=C(Nc1ccc(cc1)C(=O)Nc2cc(ccc2)C3=NOC(=N3)C4CC4)N
0.28	O=C(Nc1ccc(cc1)C(=O)Nc2cc(ccc2)C3=NOC(=N3)C4CC4)N
0.28	O=C(Nc1ccc(cc1)C(=O)Nc2cc(ccc2)C3=NOC(=N3)C4CC4)N
0.28	O=C(Nc1ccc(cc1)C(=O)Nc2cc(ccc2)C3=NOC(=N3)C4CC4)N
0.279851	S1C(=NC(c2cc(ccc2)C(=O)NCCc3ccc(N4CCN(CC4)C)cc3)=C1)C
0.279851	S1C(=NC(c2cc(ccc2)C(=O)NCCc3ccc(N4CCN(CC4)C)cc3)=C1)C
0.279851	S1C(=NC(c2cc(ccc2)C(=O)NCCc3ccc(N4CCN(CC4)C)cc3)=C1)C
0.279412	O=C(NC1CCCC1)c2cc(c(NC(=O)C3CCC(Nc4ncccn4)CC3)cc2)C
0.279152	S1C(=NC=C1C(=O)Nc2c(cccc2)C(=O)c3ccc(F)cc3)c4cnccc4
0.279152	S1C(=NC=C1C(=O)Nc2c(cccc2)C(=O)c3ccc(F)cc3)c4cnccc4
0.279152	S1C(=NC=C1C(=O)Nc2c(cccc2)C(=O)c3ccc(F)cc3)c4cnccc4
0.279152	S1C(=NC=C1C(=O)Nc2c(cccc2)C(=O)c3ccc(F)cc3)c4cnccc4
0.279152	S1C(=NC=C1C(=O)Nc2c(cccc2)C(=O)c3ccc(F)cc3)c4cnccc4
0.279152	S1C(=NC=C1C(=O)Nc2c(cccc2)C(=O)c3ccc(F)cc3)c4cnccc4
0.279152	S1C(=NC=C1C(=O)Nc2c(cccc2)C(=O)c3ccc(F)cc3)c4cnccc4
0.279152	S1C(=NC=C1C(=O)Nc2c(cccc2)C(=O)c3ccc(F)cc3)c4cnccc4
0.279152	S1C(=NC=C1C(=O)Nc2c(cccc2)C(=O)c3ccc(F)cc3)c4cnccc4
0.279152	S1C(=NC=C1C(=O)Nc2c(cccc2)C(=O)c3ccc(F)cc3)c4cnccc4
0.278986	FC(F)Oc1c(OC)ccc(NC(=O)C(=O)NC=2NN=C(c3cnccc3)C2)c1
0.278986	FC(F)Oc1c(OC)ccc(NC(=O)C(=O)NC=2NN=C(c3cnccc3)C2)c1
0.278986	FC(F)Oc1c(OC)ccc(NC(=O)C(=O)NC=2NN=C(c3cnccc3)C2)c1
0.278986	FC(F)Oc1c(OC)ccc(NC(=O)C(=O)NC=2NN=C(c3cnccc3)C2)c1
0.278986	FC(F)Oc1c(OC)ccc(NC(=O)C(=O)NC=2NN=C(c3cnccc3)C2)c1
0.278986	FC(F)Oc1c(OC)ccc(NC(=O)C(=O)NC=2NN=C(c3cnccc3)C2)c1
0.278986	FC(F)Oc1c(OC)ccc(NC(=O)C(=O)NC=2NN=C(c3cnccc3)C2)c1
0.278986	FC(F)Oc1c(OC)ccc(NC(=O)C(=O)NC=2NN=C(c3cnccc3)C2)c1
0.278986	FC(F)Oc1c(OC)ccc(NC(=O)C(=O)NC=2NN=C(c3cnccc3)C2)c1
0.278986	FC(F)Oc1c(OC)ccc(NC(=O)C(=O)NC=2NN=C(c3cnccc3)C2)c1
0.278571	S1C(=NC(c2c(cccc2)C)=C1)NC(=O)c3ccc(N4CCN(C(C)C)CC4)cc3
0.278571	S1C(=NC(c2c(cccc2)C)=C1)NC(=O)c3ccc(N4CCN(C(C)C)CC4)cc3
0.278571	S1C(=NC(c2c(cccc2)C)=C1)NC(=O)c3ccc(N4CCN(C(C)C)CC4)cc3
0.278571	S1C(=NC(c2c(cccc2)C)=C1)NC(=O)c3ccc(N4CCN(C(C)C)CC4)cc3
0.278571	S1C(=NC(c2c(cccc2)C)=C1)NC(=O)c3ccc(N4CCN(C(C)C)CC4)cc3
0.278571	S1C(=NC(c2c(cccc2)C)=C1)NC(=O)c3ccc(N4CCN(C(C)C)CC4)cc3
0.278571	S1C(=NC(c2c(cccc2)C)=C1)NC(=O)c3ccc(N4CCN(C(C)C)CC4)cc3
0.278571	S1C(=NC(c2c(cccc2)C)=C1)NC(=O)c3ccc(N4CCN(C(C)C)CC4)cc3
0.278571	S1C(=NC(c2c(cccc2)C)=C1)NC(=O)c3ccc(N4CCN(C(C)C)CC4)cc3
0.278571	S1C(=NC(c2c(cccc2)C)=C1)NC(=O)c3ccc(N4CCN(C(C)C)CC4)cc3
0.278481	O=C(Nc1ccc(cc1)COc2ccccc2)c3ccc(N4CCN(CC4)CC)cc3
0.278481	O=C(Nc1ccc(cc1)COc2ccccc2)c3ccc(N4CCN(CC4)CC)cc3
0.278481	O=C(Nc1ccc(cc1)COc2ccccc2)c3ccc(N4CCN(CC4)CC)cc3
0.278481	O=C(Nc1ccc(cc1)COc2ccccc2)c3ccc(N4CCN(CC4)CC)cc3
0.278481	O=C(Nc1ccc(cc1)COc2ccccc2)c3ccc(N4CCN(CC4)CC)cc3
0.278481	O=C(Nc1ccc(cc1)COc2ccccc2)c3ccc(N4CCN(CC4)CC)cc3
0.278481	O=C(Nc1ccc(cc1)COc2ccccc2)c3ccc(N4CCN(CC4)CC)cc3
0.278481	O=C(Nc1ccc(cc1)COc2ccccc2)c3ccc(N4CCN(CC4)CC)cc3
0.278481	O=C(Nc1ccc(cc1)COc2ccccc2)c3ccc(N4CCN(CC4)CC)cc3
0.278481	O=C(Nc1ccc(cc1)COc2ccccc2)c3ccc(N4CCN(CC4)CC)cc3
0.278317	Ic1c(cccc1)C(=O)Nc2c(cc(NC(=O)CCC=3ON=C(N3)c4cc(Br)ccc4)cc2)C
0.277992	O=C(NC)c1cc(NC(=O)CN2CCN(Cc3cc(OCc4ccccc4)ccc3)CC2)ccc1
0.277567	O=C(Nc1c(cc(cc1)C(=O)NC2CCCC2)C)c3cc(ccc3)CCN(C)C
0.277372	S1C(=NC(c2cc(ccc2)C(=O)Nc3cc(OCC(F)(F)F)ncc3)=C1)C
0.277372	S1C(=NC(c2cc(ccc2)C(=O)Nc3cc(OCC(F)(F)F)ncc3)=C1)C
0.277372	S1C(=NC(c2cc(ccc2)C(=O)Nc3cc(OCC(F)(F)F)ncc3)=C1)C
0.277372	S1C(=NC(c2cc(ccc2)C(=O)Nc3cc(OCC(F)(F)F)ncc3)=C1)C
0.277372	S1C(=NC(c2cc(ccc2)C(=O)Nc3cc(OCC(F)(F)F)ncc3)=C1)C
0.277372	S1C(=NC(c2cc(ccc2)C(=O)Nc3cc(OCC(F)(F)F)ncc3)=C1)C
0.277372	S1C(=NC(c2cc(ccc2)C(=O)Nc3cc(OCC(F)(F)F)ncc3)=C1)C
0.277372	S1C(=NC(c2cc(ccc2)C(=O)Nc3cc(OCC(F)(F)F)ncc3)=C1)C
0.277372	S1C(=NC(c2cc(ccc2)C(=O)Nc3cc(OCC(F)(F)F)ncc3)=C1)C
0.277372	S1C(=NC(c2cc(ccc2)C(=O)Nc3cc(OCC(F)(F)F)ncc3)=C1)C
0.277372	Clc1c(NCCN2CCOCC2)ccc(c1)C(=O)Nc3c(O)ccc(c3)CC
0.276119	O=C(Nc1c(ccc(NCc2cc(c(OC)cc2)C)c1)C)CN3CCCCC3
0.276119	O=C(Nc1c(ccc(NCc2cc(c(OC)cc2)C)c1)C)CN3CCCCC3
0.276119	O=C(Nc1c(ccc(NCc2cc(c(OC)cc2)C)c1)C)CN3CCCCC3
0.276119	O=C(Nc1c(ccc(NCc2cc(c(OC)cc2)C)c1)C)CN3CCCCC3
0.276119	O=C(Nc1c(ccc(NCc2cc(c(OC)cc2)C)c1)C)CN3CCCCC3
0.276119	O=C(Nc1c(ccc(NCc2cc(c(OC)cc2)C)c1)C)CN3CCCCC3
0.276119	O=C(Nc1c(ccc(NCc2cc(c(OC)cc2)C)c1)C)CN3CCCCC3
0.276119	O=C(Nc1c(ccc(NCc2cc(c(OC)cc2)C)c1)C)CN3CCCCC3
0.276119	O=C(Nc1c(ccc(NCc2cc(c(OC)cc2)C)c1)C)CN3CCCCC3
0.276119	O=C(Nc1c(ccc(NCc2cc(c(OC)cc2)C)c1)C)CN3CCCCC3
0.276119	O=C(NC(c1c(cc(cc1)C)C)c2ccccc2)c3ccc(cc3)C=4N=CNC4
0.276119	O=C(NC(c1c(cc(cc1)C)C)c2ccccc2)c3ccc(cc3)C=4N=CNC4
0.276119	O=C(NC(c1c(cc(cc1)C)C)c2ccccc2)c3ccc(cc3)C=4N=CNC4
0.276094	O=C(Nc1c(OCC)cc(N2CCN(CC2)CCC)cc1)c3cc(c(OC)cc3)c4ccccc4
0.276094	O=C(Nc1c(OCC)cc(N2CCN(CC2)CCC)cc1)c3cc(c(OC)cc3)c4ccccc4
0.276094	O=C(Nc1c(OCC)cc(N2CCN(CC2)CCC)cc1)c3cc(c(OC)cc3)c4ccccc4
0.276094	O=C(Nc1c(OCC)cc(N2CCN(CC2)CCC)cc1)c3cc(c(OC)cc3)c4ccccc4
0.276094	O=C(Nc1c(OCC)cc(N2CCN(CC2)CCC)cc1)c3cc(c(OC)cc3)c4ccccc4
0.276094	O=C(Nc1c(OCC)cc(N2CCN(CC2)CCC)cc1)c3cc(c(OC)cc3)c4ccccc4
0.276094	O=C(Nc1c(OCC)cc(N2CCN(CC2)CCC)cc1)c3cc(c(OC)cc3)c4ccccc4
0.276094	O=C(Nc1c(OCC)cc(N2CCN(CC2)CCC)cc1)c3cc(c(OC)cc3)c4ccccc4
0.276094	O=C(Nc1c(OCC)cc(N2CCN(CC2)CCC)cc1)c3cc(c(OC)cc3)c4ccccc4
0.276094	O=C(Nc1c(OCC)cc(N2CCN(CC2)CCC)cc1)c3cc(c(OC)cc3)c4ccccc4
0.275862	Clc1c(S(=O)(=O)Nc2c(Cl)cccc2)ccc(NC(=O)C=3N=C(NC3C)c4cnccc4)c1
0.275862	Clc1c(S(=O)(=O)Nc2c(Cl)cccc2)ccc(NC(=O)C=3N=C(NC3C)c4cnccc4)c1
0.275862	Clc1c(S(=O)(=O)Nc2c(Cl)cccc2)ccc(NC(=O)C=3N=C(NC3C)c4cnccc4)c1
0.275862	Clc1c(S(=O)(=O)Nc2c(Cl)cccc2)ccc(NC(=O)C=3N=C(NC3C)c4cnccc4)c1
0.275862	Clc1c(S(=O)(=O)Nc2c(Cl)cccc2)ccc(NC(=O)C=3N=C(NC3C)c4cnccc4)c1
0.275862	Clc1c(S(=O)(=O)Nc2c(Cl)cccc2)ccc(NC(=O)C=3N=C(NC3C)c4cnccc4)c1
0.275862	Clc1c(S(=O)(=O)Nc2c(Cl)cccc2)ccc(NC(=O)C=3N=C(NC3C)c4cnccc4)c1
0.275862	Clc1c(S(=O)(=O)Nc2c(Cl)cccc2)ccc(NC(=O)C=3N=C(NC3C)c4cnccc4)c1
0.275862	Clc1c(S(=O)(=O)Nc2c(Cl)cccc2)ccc(NC(=O)C=3N=C(NC3C)c4cnccc4)c1
0.275862	Clc1c(S(=O)(=O)Nc2c(Cl)cccc2)ccc(NC(=O)C=3N=C(NC3C)c4cnccc4)c1
0.275735	S1C(C(=O)Nc2c(cc(cc2)CN(C)C)C)=C(NC(=O)c3ccncc3)C=C1
0.275735	S1C(C(=O)Nc2c(cc(cc2)CN(C)C)C)=C(NC(=O)c3ccncc3)C=C1
0.275735	S1C(C(=O)Nc2c(cc(cc2)CN(C)C)C)=C(NC(=O)c3ccncc3)C=C1
0.275735	S1C(C(=O)Nc2c(cc(cc2)CN(C)C)C)=C(NC(=O)c3ccncc3)C=C1
0.275735	S1C(C(=O)Nc2c(cc(cc2)CN(C)C)C)=C(NC(=O)c3ccncc3)C=C1
0.27551	Ic1c(cccc1)C(=O)Nc2c(cc(NC(=O)c3cnc(S(=O)(=O)NC)cc3)cc2)C
0.27551	Ic1c(cccc1)C(=O)Nc2c(cc(NC(=O)c3cnc(S(=O)(=O)NC)cc3)cc2)C
0.27551	Ic1c(cccc1)C(=O)Nc2c(cc(NC(=O)c3cnc(S(=O)(=O)NC)cc3)cc2)C
0.27551	Ic1c(cccc1)C(=O)Nc2c(cc(NC(=O)c3cnc(S(=O)(=O)NC)cc3)cc2)C
0.27551	Ic1c(cccc1)C(=O)Nc2c(cc(NC(=O)c3cnc(S(=O)(=O)NC)cc3)cc2)C
0.27551	Ic1c(cccc1)C(=O)Nc2c(cc(NC(=O)c3cnc(S(=O)(=O)NC)cc3)cc2)C
0.27551	Ic1c(cccc1)C(=O)Nc2c(cc(NC(=O)c3cnc(S(=O)(=O)NC)cc3)cc2)C
0.27551	Ic1c(cccc1)C(=O)Nc2c(cc(NC(=O)c3cnc(S(=O)(=O)NC)cc3)cc2)C
0.27551	Ic1c(cccc1)C(=O)Nc2c(cc(NC(=O)c3cnc(S(=O)(=O)NC)cc3)cc2)C
0.27551	Ic1c(cccc1)C(=O)Nc2c(cc(NC(=O)c3cnc(S(=O)(=O)NC)cc3)cc2)C
0.275362	S(=O)(=O)(NC)c1ncc(cc1)C(=O)Nc2cc(c(cc2)C)C(F)(F)F
0.275362	S(=O)(=O)(NC)c1ncc(cc1)C(=O)Nc2cc(c(cc2)C)C(F)(F)F
0.275362	S(=O)(=O)(NC)c1ncc(cc1)C(=O)Nc2cc(c(cc2)C)C(F)(F)F
0.275362	S(=O)(=O)(NC)c1ncc(cc1)C(=O)Nc2cc(c(cc2)C)C(F)(F)F
0.275362	S(=O)(=O)(NC)c1ncc(cc1)C(=O)Nc2cc(c(cc2)C)C(F)(F)F
0.275362	S(=O)(=O)(NC)c1ncc(cc1)C(=O)Nc2cc(c(cc2)C)C(F)(F)F
0.275362	S(=O)(=O)(NC)c1ncc(cc1)C(=O)Nc2cc(c(cc2)C)C(F)(F)F
0.274809	Ic1c(cc(cc1)C(=O)Nc2c(Sc3ncccn3)cccc2)C
0.274809	Ic1c(cc(cc1)C(=O)Nc2c(Sc3ncccn3)cccc2)C
0.274809	Ic1c(cc(cc1)C(=O)Nc2c(Sc3ncccn3)cccc2)C
0.274725	Fc1cc(Oc2cnc(cc2)C(=O)Nc3cc(OC(C)C)c(cc3)C)ccc1
0.274725	Fc1cc(Oc2cnc(cc2)C(=O)Nc3cc(OC(C)C)c(cc3)C)ccc1
0.274725	Fc1cc(Oc2cnc(cc2)C(=O)Nc3cc(OC(C)C)c(cc3)C)ccc1
0.274725	Fc1cc(Oc2cnc(cc2)C(=O)Nc3cc(OC(C)C)c(cc3)C)ccc1
0.274725	Fc1cc(Oc2cnc(cc2)C(=O)Nc3cc(OC(C)C)c(cc3)C)ccc1
0.274725	Fc1cc(Oc2cnc(cc2)C(=O)Nc3cc(OC(C)C)c(cc3)C)ccc1
0.274725	Fc1cc(Oc2cnc(cc2)C(=O)Nc3cc(OC(C)C)c(cc3)C)ccc1
0.274725	Fc1cc(Oc2cnc(cc2)C(=O)Nc3cc(OC(C)C)c(cc3)C)ccc1
0.274725	Fc1cc(Oc2cnc(cc2)C(=O)Nc3cc(OC(C)C)c(cc3)C)ccc1
0.274725	Fc1cc(Oc2cnc(cc2)C(=O)Nc3cc(OC(C)C)c(cc3)C)ccc1
0.274576	S(=O)(=O)(c1cc(ccc1)C(=O)Nc2c(cc(NC(=O)C(=O)NNC(=O)c3ccc(cc3)COc4ccccc4)cc2)C)C
0.27451	O=C(NCC(=O)Nc1c(cc(cc1)CN(C)C)C)c2cc(c(cc2)C)C
0.27451	O=C(NCC(=O)Nc1c(cc(cc1)CN(C)C)C)c2cc(c(cc2)C)C
0.27451	O=C(NCC(=O)Nc1c(cc(cc1)CN(C)C)C)c2cc(c(cc2)C)C
0.27451	O=C(NCC(=O)Nc1c(cc(cc1)CN(C)C)C)c2cc(c(cc2)C)C
0.27451	O=C(NCC(=O)Nc1c(cc(cc1)CN(C)C)C)c2cc(c(cc2)C)C
0.27451	O=C(NCC(=O)Nc1c(cc(cc1)CN(C)C)C)c2cc(c(cc2)C)C
0.27451	O=C(NCC(=O)Nc1c(cc(cc1)CN(C)C)C)c2cc(c(cc2)C)C
0.27451	O=C(NCC(=O)Nc1c(cc(cc1)CN(C)C)C)c2cc(c(cc2)C)C
0.27451	O=C(NCC(=O)Nc1c(cc(cc1)CN(C)C)C)c2cc(c(cc2)C)C
0.27451	O=C(NCC(=O)Nc1c(cc(cc1)CN(C)C)C)c2cc(c(cc2)C)C
0.274448	Clc1c(S(=O)(=O)Nc2c(Cl)cccc2)ccc(NC(=O)C=3SC(=NC3)c4cnccc4)c1
0.274448	Clc1c(S(=O)(=O)Nc2c(Cl)cccc2)ccc(NC(=O)C=3SC(=NC3)c4cnccc4)c1
0.274448	Clc1c(S(=O)(=O)Nc2c(Cl)cccc2)ccc(NC(=O)C=3SC(=NC3)c4cnccc4)c1
0.274448	Clc1c(S(=O)(=O)Nc2c(Cl)cccc2)ccc(NC(=O)C=3SC(=NC3)c4cnccc4)c1
0.274448	Clc1c(S(=O)(=O)Nc2c(Cl)cccc2)ccc(NC(=O)C=3SC(=NC3)c4cnccc4)c1
0.274448	Clc1c(S(=O)(=O)Nc2c(Cl)cccc2)ccc(NC(=O)C=3SC(=NC3)c4cnccc4)c1
0.274448	Clc1c(S(=O)(=O)Nc2c(Cl)cccc2)ccc(NC(=O)C=3SC(=NC3)c4cnccc4)c1
0.274448	Clc1c(S(=O)(=O)Nc2c(Cl)cccc2)ccc(NC(=O)C=3SC(=NC3)c4cnccc4)c1
0.274448	Clc1c(S(=O)(=O)Nc2c(Cl)cccc2)ccc(NC(=O)C=3SC(=NC3)c4cnccc4)c1
0.274448	Clc1c(S(=O)(=O)Nc2c(Cl)cccc2)ccc(NC(=O)C=3SC(=NC3)c4cnccc4)c1
0.274131	Clc1cc(NC(=O)c2cc(F)c(N3CCN(CC3)C)cc2)c(N4CCN(CC4)C)cc1
0.274131	Fc1c(ccc(c1)C(=O)Nc2c(c(ccc2)C(=O)Nc3ccccc3)C)C
0.274131	Fc1c(ccc(c1)C(=O)Nc2c(c(ccc2)C(=O)Nc3ccccc3)C)C
0.274021	O=C(N1CCC(C(=O)Nc2ncccc2C)CC1)c3ccc(cc3)C=4N=CNC4
0.274021	O=C(N1CCC(C(=O)Nc2ncccc2C)CC1)c3ccc(cc3)C=4N=CNC4
0.274021	O=C(N1CCC(C(=O)Nc2ncccc2C)CC1)c3ccc(cc3)C=4N=CNC4
0.274021	O=C(N1CCC(C(=O)Nc2ncccc2C)CC1)c3ccc(cc3)C=4N=CNC4
0.274021	O=C(N1CCC(C(=O)Nc2ncccc2C)CC1)c3ccc(cc3)C=4N=CNC4
0.274021	O=C(N1CCC(C(=O)Nc2ncccc2C)CC1)c3ccc(cc3)C=4N=CNC4
0.274021	O=C(N1CCC(C(=O)Nc2ncccc2C)CC1)c3ccc(cc3)C=4N=CNC4
0.274021	O=C(N1CCC(C(=O)Nc2ncccc2C)CC1)c3ccc(cc3)C=4N=CNC4
0.274021	O=C(N1CCC(C(=O)Nc2ncccc2C)CC1)c3ccc(cc3)C=4N=CNC4
0.274021	O=C(N1CCC(C(=O)Nc2ncccc2C)CC1)c3ccc(cc3)C=4N=CNC4
0.273381	S(=O)(=O)(NC)c1ncc(cc1)C(=O)Nc2cc(OC(C)C)c(cc2)C
0.273381	S(=O)(=O)(NC)c1ncc(cc1)C(=O)Nc2cc(OC(C)C)c(cc2)C
0.272414	n1c(nc(cc1Nc2cc3NC(CCc3cc2)(C)C)C)c4cnccc4
0.272388	Ic1c(cccc1)C(=O)Nc2c(cc(NC(=O)c3cc(F)c(NC)cc3)cc2)C
0.272388	Ic1c(cccc1)C(=O)Nc2c(cc(NC(=O)c3cc(F)c(NC)cc3)cc2)C
0.272388	Ic1c(cccc1)C(=O)Nc2c(cc(NC(=O)c3cc(F)c(NC)cc3)cc2)C
0.272388	Ic1c(cccc1)C(=O)Nc2c(cc(NC(=O)c3cc(F)c(NC)cc3)cc2)C
0.272388	Ic1c(cccc1)C(=O)Nc2c(cc(NC(=O)c3cc(F)c(NC)cc3)cc2)C
0.272388	Ic1c(cccc1)C(=O)Nc2c(cc(NC(=O)c3cc(F)c(NC)cc3)cc2)C
0.272388	Ic1c(cccc1)C(=O)Nc2c(cc(NC(=O)c3cc(F)c(NC)cc3)cc2)C
0.272388	Ic1c(cccc1)C(=O)Nc2c(cc(NC(=O)c3cc(F)c(NC)cc3)cc2)C
0.272388	Ic1c(cccc1)C(=O)Nc2c(cc(NC(=O)c3cc(F)c(NC)cc3)cc2)C
0.272388	Ic1c(cccc1)C(=O)Nc2c(cc(NC(=O)c3cc(F)c(NC)cc3)cc2)C
0.272085	Brc1c(cc(cc1)CC=2SC(=NC2)NC(=O)c3ccc(N4CCN(CC4)CC)cc3)C
0.272085	Brc1c(cc(cc1)CC=2SC(=NC2)NC(=O)c3ccc(N4CCN(CC4)CC)cc3)C
0.272085	Brc1c(cc(cc1)CC=2SC(=NC2)NC(=O)c3ccc(N4CCN(CC4)CC)cc3)C
0.272085	Brc1c(cc(cc1)CC=2SC(=NC2)NC(=O)c3ccc(N4CCN(CC4)CC)cc3)C
0.272085	Brc1c(cc(cc1)CC=2SC(=NC2)NC(=O)c3ccc(N4CCN(CC4)CC)cc3)C
0.272085	Brc1c(cc(cc1)CC=2SC(=NC2)NC(=O)c3ccc(N4CCN(CC4)CC)cc3)C
0.272085	Brc1c(cc(cc1)CC=2SC(=NC2)NC(=O)c3ccc(N4CCN(CC4)CC)cc3)C
0.272085	Brc1c(cc(cc1)CC=2SC(=NC2)NC(=O)c3ccc(N4CCN(CC4)CC)cc3)C
0.272085	Brc1c(cc(cc1)CC=2SC(=NC2)NC(=O)c3ccc(N4CCN(CC4)CC)cc3)C
0.272085	Brc1c(cc(cc1)CC=2SC(=NC2)NC(=O)c3ccc(N4CCN(CC4)CC)cc3)C
0.27193	O=C(NC1CC1)c2cc(NC=O)c(cc2)C
0.27193	O=C(NC1CC1)c2cc(NC=O)c(cc2)C
0.27193	O=C(NC1CC1)c2cc(NC=O)c(cc2)C
0.27193	O=C(NC1CC1)c2cc(NC=O)c(cc2)C
0.27193	O=C(NC1CC1)c2cc(NC=O)c(cc2)C
0.27193	O=C(NC1CC1)c2cc(NC=O)c(cc2)C
0.27193	O=C(NC1CC1)c2cc(NC=O)c(cc2)C
0.27193	O=C(NC1CC1)c2cc(NC=O)c(cc2)C
0.27193	O=C(NC1CC1)c2cc(NC=O)c(cc2)C
0.27193	O=C(NC1CC1)c2cc(NC=O)c(cc2)C
0.271375	O=C(OC(C)(C)C)N1CCC(Oc2ccc(NC(=O)c3ccc(cc3)C=4N=CNC4)cc2)CC1
0.271375	O=C(OC(C)(C)C)N1CCC(Oc2ccc(NC(=O)c3ccc(cc3)C=4N=CNC4)cc2)CC1
0.271375	O=C(OC(C)(C)C)N1CCC(Oc2ccc(NC(=O)c3ccc(cc3)C=4N=CNC4)cc2)CC1
0.270916	Ic1cc(ccc1)C(=O)Nc2c(cc(cc2)C(=O)NC3CCCC3)C
0.270916	Ic1cc(ccc1)C(=O)Nc2c(cc(cc2)C(=O)NC3CCCC3)C
0.270916	Ic1cc(ccc1)C(=O)Nc2c(cc(cc2)C(=O)NC3CCCC3)C
0.270916	Ic1cc(ccc1)C(=O)Nc2c(cc(cc2)C(=O)NC3CCCC3)C
0.270916	Ic1cc(ccc1)C(=O)Nc2c(cc(cc2)C(=O)NC3CCCC3)C
0.270916	Ic1cc(ccc1)C(=O)Nc2c(cc(cc2)C(=O)NC3CCCC3)C
0.270916	Ic1cc(ccc1)C(=O)Nc2c(cc(cc2)C(=O)NC3CCCC3)C
0.270916	Ic1cc(ccc1)C(=O)Nc2c(cc(cc2)C(=O)NC3CCCC3)C
0.270916	Ic1cc(ccc1)C(=O)Nc2c(cc(cc2)C(=O)NC3CCCC3)C
0.270916	Ic1cc(ccc1)C(=O)Nc2c(cc(cc2)C(=O)NC3CCCC3)C
0.270833	O=C(NC1CCCC1)c2cc(c(NC(=O)C=3N(C(c4ccccc4)=CC3)C)cc2)C
0.270833	O=C(NC1CCCC1)c2cc(c(NC(=O)C=3N(C(c4ccccc4)=CC3)C)cc2)C
0.270833	O=C(NC1CCCC1)c2cc(c(NC(=O)C=3N(C(c4ccccc4)=CC3)C)cc2)C
0.270833	O=C(NC1CCCC1)c2cc(c(NC(=O)C=3N(C(c4ccccc4)=CC3)C)cc2)C
0.270833	O=C(NC1CCCC1)c2cc(c(NC(=O)C=3N(C(c4ccccc4)=CC3)C)cc2)C
0.270833	O=C(NC1CCCC1)c2cc(c(NC(=O)C=3N(C(c4ccccc4)=CC3)C)cc2)C
0.270833	O=C(NC1CCCC1)c2cc(c(NC(=O)C=3N(C(c4ccccc4)=CC3)C)cc2)C
0.270833	O=C(NC1CCCC1)c2cc(c(NC(=O)C=3N(C(c4ccccc4)=CC3)C)cc2)C
0.270833	O=C(NC1CCCC1)c2cc(c(NC(=O)C=3N(C(c4ccccc4)=CC3)C)cc2)C
0.270833	O=C(NC1CCCC1)c2cc(c(NC(=O)C=3N(C(c4ccccc4)=CC3)C)cc2)C
0.270758	S(=O)(=O)(Nc1ccc(cc1)C(=O)Nc2c(ccc(c2)C(C)C)C)c3cc(F)c(F)cc3
0.270758	S(=O)(=O)(Nc1ccc(cc1)C(=O)Nc2c(ccc(c2)C(C)C)C)c3cc(F)c(F)cc3
0.270758	S(=O)(=O)(Nc1ccc(cc1)C(=O)Nc2c(ccc(c2)C(C)C)C)c3cc(F)c(F)cc3
0.270758	S(=O)(=O)(Nc1ccc(cc1)C(=O)Nc2c(ccc(c2)C(C)C)C)c3cc(F)c(F)cc3
0.270758	S(=O)(=O)(Nc1ccc(cc1)C(=O)Nc2c(ccc(c2)C(C)C)C)c3cc(F)c(F)cc3
0.270758	S(=O)(=O)(Nc1ccc(cc1)C(=O)Nc2c(ccc(c2)C(C)C)C)c3cc(F)c(F)cc3
0.270758	S(=O)(=O)(Nc1ccc(cc1)C(=O)Nc2c(ccc(c2)C(C)C)C)c3cc(F)c(F)cc3
0.270758	S(=O)(=O)(Nc1ccc(cc1)C(=O)Nc2c(ccc(c2)C(C)C)C)c3cc(F)c(F)cc3
0.270758	S(=O)(=O)(Nc1ccc(cc1)C(=O)Nc2c(ccc(c2)C(C)C)C)c3cc(F)c(F)cc3
0.270758	S(=O)(=O)(Nc1ccc(cc1)C(=O)Nc2c(ccc(c2)C(C)C)C)c3cc(F)c(F)cc3
0.27027	Clc1c(F)cc(NC(=S)Nc2cc(NC(=O)CN3CCCCC3)c(cc2)C)cc1
0.27027	Clc1c(F)cc(NC(=S)Nc2cc(NC(=O)CN3CCCCC3)c(cc2)C)cc1
0.27027	Clc1c(F)cc(NC(=S)Nc2cc(NC(=O)CN3CCCCC3)c(cc2)C)cc1
0.27027	Clc1c(F)cc(NC(=S)Nc2cc(NC(=O)CN3CCCCC3)c(cc2)C)cc1
0.27027	Clc1c(F)cc(NC(=S)Nc2cc(NC(=O)CN3CCCCC3)c(cc2)C)cc1
0.27027	Clc1c(F)cc(NC(=S)Nc2cc(NC(=O)CN3CCCCC3)c(cc2)C)cc1
0.27027	Clc1c(F)cc(NC(=S)Nc2cc(NC(=O)CN3CCCCC3)c(cc2)C)cc1
0.27027	Clc1c(F)cc(NC(=S)Nc2cc(NC(=O)CN3CCCCC3)c(cc2)C)cc1
0.27027	Clc1c(F)cc(NC(=S)Nc2cc(NC(=O)CN3CCCCC3)c(cc2)C)cc1
0.27027	Clc1c(F)cc(NC(=S)Nc2cc(NC(=O)CN3CCCCC3)c(cc2)C)cc1
0.27027	O=C(N1CCCCCC1)c2ccc(NC(=O)c3ccc(Nc4c(OC)cc(OC)cc4)cc3)cc2
0.27027	O=C(N1CCCCCC1)c2ccc(NC(=O)c3ccc(Nc4c(OC)cc(OC)cc4)cc3)cc2
0.27027	O=C(N1CCCCCC1)c2ccc(NC(=O)c3ccc(Nc4c(OC)cc(OC)cc4)cc3)cc2
0.269841	S=C(NNC(=O)c1ccc(NCC2=CSC=C2)cc1)Nc3cc(c(cc3)C)C
0.269841	S=C(NNC(=O)c1ccc(NCC2=CSC=C2)cc1)Nc3cc(c(cc3)C)C
0.269841	S=C(NNC(=O)c1ccc(NCC2=CSC=C2)cc1)Nc3cc(c(cc3)C)C
0.269841	Fc1c(ccc(c1)C(=O)Nc2cc(OCC)c(OC)cc2)C
0.269231	O=C(Nc1cc(NC(=O)CN2CCCCC2)c(cc1)C)C(CNC)C
0.269231	O=C(Nc1cc(NC(=O)CN2CCCCC2)c(cc1)C)C(CNC)C
0.269231	O=C(Nc1cc(NC(=O)CN2CCCCC2)c(cc1)C)C(CNC)C
0.269231	O=C(Nc1cc(NC(=O)CN2CCCCC2)c(cc1)C)C(CNC)C
0.269231	O=C(Nc1cc(NC(=O)CN2CCCCC2)c(cc1)C)C(CNC)C
0.269231	O=C(Nc1cc(NC(=O)CN2CCCCC2)c(cc1)C)C(CNC)C
0.269231	O=C(Nc1cc(NC(=O)CN2CCCCC2)c(cc1)C)C(CNC)C
0.269231	O=C(Nc1cc(NC(=O)CN2CCCCC2)c(cc1)C)C(CNC)C
0.269231	O=C(Nc1cc(NC(=O)CN2CCCCC2)c(cc1)C)C(CNC)C
0.269231	O=C(Nc1cc(NC(=O)CN2CCCCC2)c(cc1)C)C(CNC)C
0.268939	O=C(NCC=1ON=C(N1)c2ccc(NC(=O)C3CC3)cc2)c4cnccc4
0.268939	O=C(NCC=1ON=C(N1)c2ccc(NC(=O)C3CC3)cc2)c4cnccc4
0.268939	O=C(NCC=1ON=C(N1)c2ccc(NC(=O)C3CC3)cc2)c4cnccc4
0.268939	O=C(NCC=1ON=C(N1)c2ccc(NC(=O)C3CC3)cc2)c4cnccc4
0.268939	O=C(NCC=1ON=C(N1)c2ccc(NC(=O)C3CC3)cc2)c4cnccc4
0.268939	O=C(NCC=1ON=C(N1)c2ccc(NC(=O)C3CC3)cc2)c4cnccc4
0.268939	O=C(NCC=1ON=C(N1)c2ccc(NC(=O)C3CC3)cc2)c4cnccc4
0.268939	O=C(NCC=1ON=C(N1)c2ccc(NC(=O)C3CC3)cc2)c4cnccc4
0.268939	O=C(NCC=1ON=C(N1)c2ccc(NC(=O)C3CC3)cc2)c4cnccc4
0.268939	O=C(NCC=1ON=C(N1)c2ccc(NC(=O)C3CC3)cc2)c4cnccc4
0.268939	S1C(=NC(c2c(cccc2)C)=C1)NC(=O)c3ccc(cc3)C4CC4
0.268939	S1C(=NC(c2c(cccc2)C)=C1)NC(=O)c3ccc(cc3)C4CC4
0.268482	S(=O)(=O)(NC1CC1)C2CN(Cc3ccc(cc3)C(=O)Nc4ccccc4)CC2
0.268482	S(=O)(=O)(NC1CC1)C2CN(Cc3ccc(cc3)C(=O)Nc4ccccc4)CC2
0.268456	Fc1c(cccc1)C=2OC(=CC2)CNc3cc(NC(=O)CN4CCCCC4)c(cc3)C
0.268456	Fc1c(cccc1)C=2OC(=CC2)CNc3cc(NC(=O)CN4CCCCC4)c(cc3)C
0.268456	Fc1c(cccc1)C=2OC(=CC2)CNc3cc(NC(=O)CN4CCCCC4)c(cc3)C
0.268456	Fc1c(cccc1)C=2OC(=CC2)CNc3cc(NC(=O)CN4CCCCC4)c(cc3)C
0.268456	Fc1c(cccc1)C=2OC(=CC2)CNc3cc(NC(=O)CN4CCCCC4)c(cc3)C
0.268456	Fc1c(cccc1)C=2OC(=CC2)CNc3cc(NC(=O)CN4CCCCC4)c(cc3)C
0.268456	Fc1c(cccc1)C=2OC(=CC2)CNc3cc(NC(=O)CN4CCCCC4)c(cc3)C
0.268456	Fc1c(cccc1)C=2OC(=CC2)CNc3cc(NC(=O)CN4CCCCC4)c(cc3)C
0.268456	Fc1c(cccc1)C=2OC(=CC2)CNc3cc(NC(=O)CN4CCCCC4)c(cc3)C
0.268456	Fc1c(cccc1)C=2OC(=CC2)CNc3cc(NC(=O)CN4CCCCC4)c(cc3)C
0.268293	Clc1c(S(=O)(=O)Nc2c(Cl)cccc2)ccc(NC(=O)c3ccc(cc3)C=4N=NNN4)c1
0.268293	Clc1c(S(=O)(=O)Nc2c(Cl)cccc2)ccc(NC(=O)c3ccc(cc3)C=4N=NNN4)c1
0.268293	Clc1c(S(=O)(=O)Nc2c(Cl)cccc2)ccc(NC(=O)c3ccc(cc3)C=4N=NNN4)c1
0.268293	Clc1c(S(=O)(=O)Nc2c(Cl)cccc2)ccc(NC(=O)c3ccc(cc3)C=4N=NNN4)c1
0.268293	Clc1c(S(=O)(=O)Nc2c(Cl)cccc2)ccc(NC(=O)c3ccc(cc3)C=4N=NNN4)c1
0.268293	Clc1c(S(=O)(=O)Nc2c(Cl)cccc2)ccc(NC(=O)c3ccc(cc3)C=4N=NNN4)c1
0.268293	Clc1c(S(=O)(=O)Nc2c(Cl)cccc2)ccc(NC(=O)c3ccc(cc3)C=4N=NNN4)c1
0.268293	Clc1c(S(=O)(=O)Nc2c(Cl)cccc2)ccc(NC(=O)c3ccc(cc3)C=4N=NNN4)c1
0.268293	Clc1c(S(=O)(=O)Nc2c(Cl)cccc2)ccc(NC(=O)c3ccc(cc3)C=4N=NNN4)c1
0.268293	Clc1c(S(=O)(=O)Nc2c(Cl)cccc2)ccc(NC(=O)c3ccc(cc3)C=4N=NNN4)c1
0.268293	Clc1c(NCCN2CCOCC2)ccc(c1)C(=O)Nc3c(F)ccc(NC(=O)OC(C)(C)C)c3
0.268293	Clc1c(NCCN2CCOCC2)ccc(c1)C(=O)Nc3c(F)ccc(NC(=O)OC(C)(C)C)c3
0.268293	Clc1c(NCCN2CCOCC2)ccc(c1)C(=O)Nc3c(F)ccc(NC(=O)OC(C)(C)C)c3
0.268293	Clc1c(NCCN2CCOCC2)ccc(c1)C(=O)Nc3c(F)ccc(NC(=O)OC(C)(C)C)c3
0.268293	Clc1c(NCCN2CCOCC2)ccc(c1)C(=O)Nc3c(F)ccc(NC(=O)OC(C)(C)C)c3
0.268293	Clc1c(NCCN2CCOCC2)ccc(c1)C(=O)Nc3c(F)ccc(NC(=O)OC(C)(C)C)c3
0.268212	O=C(N1CCN(CC1)CC)c2ccc(NC(=O)C(=O)N3CC(C4=NC(c5ccccc5)=CN4)CCC3)cc2
0.268212	O=C(N1CCN(CC1)CC)c2ccc(NC(=O)C(=O)N3CC(C4=NC(c5ccccc5)=CN4)CCC3)cc2
0.268212	O=C(N1CCN(CC1)CC)c2ccc(NC(=O)C(=O)N3CC(C4=NC(c5ccccc5)=CN4)CCC3)cc2
0.268212	O=C(N1CCN(CC1)CC)c2ccc(NC(=O)C(=O)N3CC(C4=NC(c5ccccc5)=CN4)CCC3)cc2
0.268212	O=C(N1CCN(CC1)CC)c2ccc(NC(=O)C(=O)N3CC(C4=NC(c5ccccc5)=CN4)CCC3)cc2
0.268212	O=C(N1CCN(CC1)CC)c2ccc(NC(=O)C(=O)N3CC(C4=NC(c5ccccc5)=CN4)CCC3)cc2
0.268212	O=C(N1CCN(CC1)CC)c2ccc(NC(=O)C(=O)N3CC(C4=NC(c5ccccc5)=CN4)CCC3)cc2
0.268116	S1C(=NC(C=2ON=C(N2)c3ccc(cc3)CN4CCC(CC4)C)=C1)c5cnccc5
0.268116	S1C(=NC(C=2ON=C(N2)c3ccc(cc3)CN4CCC(CC4)C)=C1)c5cnccc5
0.268116	S1C(=NC(C=2ON=C(N2)c3ccc(cc3)CN4CCC(CC4)C)=C1)c5cnccc5
0.268116	S1C(=NC(C=2ON=C(N2)c3ccc(cc3)CN4CCC(CC4)C)=C1)c5cnccc5
0.268116	S1C(=NC(C=2ON=C(N2)c3ccc(cc3)CN4CCC(CC4)C)=C1)c5cnccc5
0.268116	S1C(=NC(C=2ON=C(N2)c3ccc(cc3)CN4CCC(CC4)C)=C1)c5cnccc5
0.268116	S1C(=NC(C=2ON=C(N2)c3ccc(cc3)CN4CCC(CC4)C)=C1)c5cnccc5
0.268116	S1C(=NC(C=2ON=C(N2)c3ccc(cc3)CN4CCC(CC4)C)=C1)c5cnccc5
0.268116	S1C(=NC(C=2ON=C(N2)c3ccc(cc3)CN4CCC(CC4)C)=C1)c5cnccc5
0.268116	S1C(=NC(C=2ON=C(N2)c3ccc(cc3)CN4CCC(CC4)C)=C1)c5cnccc5
0.268116	Clc1c(OC(F)F)ccc(c1)C(=O)NCCC2=NC(c3ccccc3)=CN2
0.268116	Clc1c(OC(F)F)ccc(c1)C(=O)NCCC2=NC(c3ccccc3)=CN2
0.268116	Clc1c(OC(F)F)ccc(c1)C(=O)NCCC2=NC(c3ccccc3)=CN2
0.268116	Clc1c(OC(F)F)ccc(c1)C(=O)NCCC2=NC(c3ccccc3)=CN2
0.268116	Clc1c(OC(F)F)ccc(c1)C(=O)NCCC2=NC(c3ccccc3)=CN2
0.268116	Clc1c(OC(F)F)ccc(c1)C(=O)NCCC2=NC(c3ccccc3)=CN2
0.268116	Clc1c(OC(F)F)ccc(c1)C(=O)NCCC2=NC(c3ccccc3)=CN2
0.268116	Clc1c(OC(F)F)ccc(c1)C(=O)NCCC2=NC(c3ccccc3)=CN2
0.268116	Clc1c(OC(F)F)ccc(c1)C(=O)NCCC2=NC(c3ccccc3)=CN2
0.268116	Clc1c(OC(F)F)ccc(c1)C(=O)NCCC2=NC(c3ccccc3)=CN2
0.268085	S(c1ccc(cc1)C(=O)Nc2ccc(OCCCN3CCN(CC3)C)cc2)CC
0.268	O=C(Nc1ccc(cc1)C(CC(=O)OC)C)c2ccc(cc2)C=3N=CNC3
0.268	O=C(Nc1ccc(cc1)C(CC(=O)OC)C)c2ccc(cc2)C=3N=CNC3
0.268	O=C(Nc1ccc(cc1)C(CC(=O)OC)C)c2ccc(cc2)C=3N=CNC3
0.268	O=C(Nc1ccc(cc1)C(CC(=O)OC)C)c2ccc(cc2)C=3N=CNC3
0.268	O=C(Nc1ccc(cc1)C(CC(=O)OC)C)c2ccc(cc2)C=3N=CNC3
0.267925	O=C(Nc1cc(OC(C)C)c(cc1)C)c2ccc(N3CC(OC(C3)C)C)cc2
0.267925	O=C(Nc1cc(OC(C)C)c(cc1)C)c2ccc(N3CC(OC(C3)C)C)cc2
0.267925	O=C(Nc1cc(OC(C)C)c(cc1)C)c2ccc(N3CC(OC(C3)C)C)cc2
0.267925	O=C(Nc1cc(OC(C)C)c(cc1)C)c2ccc(N3CC(OC(C3)C)C)cc2
0.267925	O=C(Nc1cc(OC(C)C)c(cc1)C)c2ccc(N3CC(OC(C3)C)C)cc2
0.267925	O=C(Nc1cc(OC(C)C)c(cc1)C)c2ccc(N3CC(OC(C3)C)C)cc2
0.267925	O=C(Nc1cc(OC(C)C)c(cc1)C)c2ccc(N3CC(OC(C3)C)C)cc2
0.267925	O=C(Nc1cc(OC(C)C)c(cc1)C)c2ccc(N3CC(OC(C3)C)C)cc2
0.267925	O=C(Nc1cc(OC(C)C)c(cc1)C)c2ccc(N3CC(OC(C3)C)C)cc2
0.267925	O=C(Nc1cc(OC(C)C)c(cc1)C)c2ccc(N3CC(OC(C3)C)C)cc2
0.267857	Clc1c(NCCN2CCOCC2)ccc(c1)C(=O)Nc3c(cc(cc3)C(=O)NC4CCCC4)C
0.267857	Clc1c(NCCN2CCOCC2)ccc(c1)C(=O)Nc3c(cc(cc3)C(=O)NC4CCCC4)C
0.267857	Clc1c(NCCN2CCOCC2)ccc(c1)C(=O)Nc3c(cc(cc3)C(=O)NC4CCCC4)C
0.267857	Clc1c(NCCN2CCOCC2)ccc(c1)C(=O)Nc3c(cc(cc3)C(=O)NC4CCCC4)C
0.267857	Clc1c(NCCN2CCOCC2)ccc(c1)C(=O)Nc3c(cc(cc3)C(=O)NC4CCCC4)C
0.267442	Clc1c(ccc(NC(=O)c2cc(F)c(cc2)C)c1)C(=O)NC3CC3
0.267176	O=C(Nc1c(NCc2c(cc(cc2)C)C)cccc1)c3ccc(cc3)C(C)(C)C
0.267062	S1C=C(C=C1)CNc2ccc(cc2)C(=O)Nc3c(ccc(c3)C4=Nc5c(N4C)ccc(F)c5)C
0.267062	S1C=C(C=C1)CNc2ccc(cc2)C(=O)Nc3c(ccc(c3)C4=Nc5c(N4C)ccc(F)c5)C
0.267062	S1C=C(C=C1)CNc2ccc(cc2)C(=O)Nc3c(ccc(c3)C4=Nc5c(N4C)ccc(F)c5)C
0.267062	S1C=C(C=C1)CNc2ccc(cc2)C(=O)Nc3c(ccc(c3)C4=Nc5c(N4C)ccc(F)c5)C
0.267062	S1C=C(C=C1)CNc2ccc(cc2)C(=O)Nc3c(ccc(c3)C4=Nc5c(N4C)ccc(F)c5)C
0.267062	S1C=C(C=C1)CNc2ccc(cc2)C(=O)Nc3c(ccc(c3)C4=Nc5c(N4C)ccc(F)c5)C
0.267062	S1C=C(C=C1)CNc2ccc(cc2)C(=O)Nc3c(ccc(c3)C4=Nc5c(N4C)ccc(F)c5)C
0.267062	S1C=C(C=C1)CNc2ccc(cc2)C(=O)Nc3c(ccc(c3)C4=Nc5c(N4C)ccc(F)c5)C
0.267062	S1C=C(C=C1)CNc2ccc(cc2)C(=O)Nc3c(ccc(c3)C4=Nc5c(N4C)ccc(F)c5)C
0.267062	S1C=C(C=C1)CNc2ccc(cc2)C(=O)Nc3c(ccc(c3)C4=Nc5c(N4C)ccc(F)c5)C
0.266667	O=C(Nc1c(ccc(NCc2cc(c(OCc3cc(ccc3)C)c(c2)C)C)c1)C)CN4CCCCC4
0.266667	O=C(Nc1c(ccc(NCc2cc(c(OCc3cc(ccc3)C)c(c2)C)C)c1)C)CN4CCCCC4
0.266667	O=C(Nc1c(ccc(NCc2cc(c(OCc3cc(ccc3)C)c(c2)C)C)c1)C)CN4CCCCC4
0.266667	O=C(Nc1c(ccc(NCc2cc(c(OCc3cc(ccc3)C)c(c2)C)C)c1)C)CN4CCCCC4
0.266667	O=C(Nc1c(ccc(NCc2cc(c(OCc3cc(ccc3)C)c(c2)C)C)c1)C)CN4CCCCC4
0.266667	O=C(Nc1c(ccc(NCc2cc(c(OCc3cc(ccc3)C)c(c2)C)C)c1)C)CN4CCCCC4
0.266667	O=C(Nc1c(ccc(NCc2cc(c(OCc3cc(ccc3)C)c(c2)C)C)c1)C)CN4CCCCC4
0.266667	O=C(Nc1c(ccc(NCc2cc(c(OCc3cc(ccc3)C)c(c2)C)C)c1)C)CN4CCCCC4
0.266667	O=C(Nc1c(ccc(NCc2cc(c(OCc3cc(ccc3)C)c(c2)C)C)c1)C)CN4CCCCC4
0.266667	O=C(OCCC)c1ccc(NC(=O)c2ccc(OCc3cnccc3)cc2)cc1
0.266667	O=C(OCCC)c1ccc(NC(=O)c2ccc(OCc3cnccc3)cc2)cc1
0.266667	O=C(OCCC)c1ccc(NC(=O)c2ccc(OCc3cnccc3)cc2)cc1
0.266667	O=C(OCCC)c1ccc(NC(=O)c2ccc(OCc3cnccc3)cc2)cc1
0.266667	O=C(OCCC)c1ccc(NC(=O)c2ccc(OCc3cnccc3)cc2)cc1
0.266667	O=C(OCCC)c1ccc(NC(=O)c2ccc(OCc3cnccc3)cc2)cc1
0.266667	O=C(OCCC)c1ccc(NC(=O)c2ccc(OCc3cnccc3)cc2)cc1
0.266667	O=C(OCCC)c1ccc(NC(=O)c2ccc(OCc3cnccc3)cc2)cc1
0.266667	O=C(OCCC)c1ccc(NC(=O)c2ccc(OCc3cnccc3)cc2)cc1
0.266667	BrC=1OC(C(=O)Nc2cc(ccc2)C(=O)NCCc3ccc(N4CCN(CC4)C)cc3)=CC1
0.266667	BrC=1OC(C(=O)Nc2cc(ccc2)C(=O)NCCc3ccc(N4CCN(CC4)C)cc3)=CC1
0.266667	BrC=1OC(C(=O)Nc2cc(ccc2)C(=O)NCCc3ccc(N4CCN(CC4)C)cc3)=CC1
0.266667	FC(F)(F)COc1nccc(NC(=O)c2cncc(c3ccncc3)c2)c1
0.266667	FC(F)(F)COc1nccc(NC(=O)c2cncc(c3ccncc3)c2)c1
0.266667	FC(F)(F)COc1nccc(NC(=O)c2cncc(c3ccncc3)c2)c1
0.266667	FC(F)(F)COc1nccc(NC(=O)c2cncc(c3ccncc3)c2)c1
0.266667	FC(F)(F)COc1nccc(NC(=O)c2cncc(c3ccncc3)c2)c1
0.266667	S=C(NNC(=O)c1ccc(cc1)C2CC2)Nc3cc(c(cc3)C)C
0.266667	S=C(NNC(=O)c1ccc(cc1)C2CC2)Nc3cc(c(cc3)C)C
0.266667	S=C(NNC(=O)c1ccc(cc1)C2CC2)Nc3cc(c(cc3)C)C
0.266667	S=C(NNC(=O)c1ccc(cc1)C2CC2)Nc3cc(c(cc3)C)C
0.266667	S=C(NNC(=O)c1ccc(cc1)C2CC2)Nc3cc(c(cc3)C)C
0.266667	S=C(NNC(=O)c1ccc(cc1)C2CC2)Nc3cc(c(cc3)C)C
0.266667	S=C(NNC(=O)c1ccc(cc1)C2CC2)Nc3cc(c(cc3)C)C
0.266667	S=C(NNC(=O)c1ccc(cc1)C2CC2)Nc3cc(c(cc3)C)C
0.266667	S=C(NNC(=O)c1ccc(cc1)C2CC2)Nc3cc(c(cc3)C)C
0.266667	S=C(NNC(=O)c1ccc(cc1)C2CC2)Nc3cc(c(cc3)C)C
0.266667	Brc1c(OCc2ccccc2)ccc(NC(=O)N3CCN(CC4=NC=CN4)CC3)c1
0.266667	O=C(Nc1c(cc(cc1)CN(C)C)C)C=2C=NN(C2)Cc3ccccc3
0.266667	O=C(Nc1c(cc(cc1)CN(C)C)C)C=2C=NN(C2)Cc3ccccc3
0.266212	Ic1c(cccc1)C(=O)Nc2c(cc(NC(=O)c3ncc(Oc4cc(F)ccc4)cc3)cc2)C
0.266212	Ic1c(cccc1)C(=O)Nc2c(cc(NC(=O)c3ncc(Oc4cc(F)ccc4)cc3)cc2)C
0.266212	Ic1c(cccc1)C(=O)Nc2c(cc(NC(=O)c3ncc(Oc4cc(F)ccc4)cc3)cc2)C
0.265734	S1C(=NC(c2ncccc2)=C1)CCNC(=O)CNC(=O)c3cc(c(cc3)C)C
0.265683	Clc1cc(NC(=O)c2ccc(cc2)C3C(F)(F)C3)c(N4CCN(CC4)C)cc1
0.26556	Ic1cc(ccc1)C(=O)Nc2cc(Cl)c(cc2)CC
0.26556	Ic1cc(ccc1)C(=O)Nc2cc(Cl)c(cc2)CC
0.26556	Ic1cc(ccc1)C(=O)Nc2cc(Cl)c(cc2)CC
0.26556	Ic1cc(ccc1)C(=O)Nc2cc(Cl)c(cc2)CC
0.26556	Ic1cc(ccc1)C(=O)Nc2cc(Cl)c(cc2)CC
0.26556	Ic1cc(ccc1)C(=O)Nc2cc(Cl)c(cc2)CC
0.26556	Ic1cc(ccc1)C(=O)Nc2cc(Cl)c(cc2)CC
0.26556	Ic1cc(ccc1)C(=O)Nc2cc(Cl)c(cc2)CC
0.26556	Ic1cc(ccc1)C(=O)Nc2cc(Cl)c(cc2)CC
0.26556	Ic1cc(ccc1)C(=O)Nc2cc(Cl)c(cc2)CC
0.265372	O=C(Nc1cc(ccc1)C=2ON=C(N2)c3cnc(N4CCN(c5ccccc5)CC4)cc3)C6=NN(C=C6)C
0.265372	O=C(Nc1cc(ccc1)C=2ON=C(N2)c3cnc(N4CCN(c5ccccc5)CC4)cc3)C6=NN(C=C6)C
0.265372	O=C(Nc1cc(ccc1)C=2ON=C(N2)c3cnc(N4CCN(c5ccccc5)CC4)cc3)C6=NN(C=C6)C
0.265372	O=C(Nc1cc(ccc1)C=2ON=C(N2)c3cnc(N4CCN(c5ccccc5)CC4)cc3)C6=NN(C=C6)C
0.265372	O=C(Nc1cc(ccc1)C=2ON=C(N2)c3cnc(N4CCN(c5ccccc5)CC4)cc3)C6=NN(C=C6)C
0.265372	O=C(Nc1cc(ccc1)C=2ON=C(N2)c3cnc(N4CCN(c5ccccc5)CC4)cc3)C6=NN(C=C6)C
0.265372	O=C(Nc1cc(ccc1)C=2ON=C(N2)c3cnc(N4CCN(c5ccccc5)CC4)cc3)C6=NN(C=C6)C
0.265372	O=C(Nc1cc(ccc1)C=2ON=C(N2)c3cnc(N4CCN(c5ccccc5)CC4)cc3)C6=NN(C=C6)C
0.265372	O=C(Nc1cc(ccc1)C=2ON=C(N2)c3cnc(N4CCN(c5ccccc5)CC4)cc3)C6=NN(C=C6)C
0.265372	O=C(Nc1cc(ccc1)C=2ON=C(N2)c3cnc(N4CCN(c5ccccc5)CC4)cc3)C6=NN(C=C6)C
0.264925	Ic1c(NC(=O)C=2N=C(NC2C)c3cnccc3)ccnc1
0.264925	Ic1c(NC(=O)C=2N=C(NC2C)c3cnccc3)ccnc1
0.264925	Ic1c(NC(=O)C=2N=C(NC2C)c3cnccc3)ccnc1
0.264925	Ic1c(NC(=O)C=2N=C(NC2C)c3cnccc3)ccnc1
0.264925	Ic1c(NC(=O)C=2N=C(NC2C)c3cnccc3)ccnc1
0.264925	Ic1c(NC(=O)C=2N=C(NC2C)c3cnccc3)ccnc1
0.264925	Ic1c(NC(=O)C=2N=C(NC2C)c3cnccc3)ccnc1
0.264925	Ic1c(NC(=O)C=2N=C(NC2C)c3cnccc3)ccnc1
0.264925	Ic1c(NC(=O)C=2N=C(NC2C)c3cnccc3)ccnc1
0.264925	Ic1c(NC(=O)C=2N=C(NC2C)c3cnccc3)ccnc1
0.264706	Clc1ccc(Oc2cnc(cc2)C(=O)Nc3cc(NC(=O)C4CC4)c(F)cc3)cc1
0.264706	Clc1ccc(Oc2cnc(cc2)C(=O)Nc3cc(NC(=O)C4CC4)c(F)cc3)cc1
0.264706	Clc1ccc(Oc2cnc(cc2)C(=O)Nc3cc(NC(=O)C4CC4)c(F)cc3)cc1
0.264706	Clc1ccc(Oc2cnc(cc2)C(=O)Nc3cc(NC(=O)C4CC4)c(F)cc3)cc1
0.264706	Clc1ccc(Oc2cnc(cc2)C(=O)Nc3cc(NC(=O)C4CC4)c(F)cc3)cc1
0.264706	Clc1ccc(Oc2cnc(cc2)C(=O)Nc3cc(NC(=O)C4CC4)c(F)cc3)cc1
0.264706	Clc1ccc(Oc2cnc(cc2)C(=O)Nc3cc(NC(=O)C4CC4)c(F)cc3)cc1
0.264706	Clc1ccc(Oc2cnc(cc2)C(=O)Nc3cc(NC(=O)C4CC4)c(F)cc3)cc1
0.264706	Clc1ccc(Oc2cnc(cc2)C(=O)Nc3cc(NC(=O)C4CC4)c(F)cc3)cc1
0.264706	Clc1ccc(Oc2cnc(cc2)C(=O)Nc3cc(NC(=O)C4CC4)c(F)cc3)cc1
0.264516	O=C(OC(C)(C)C)c1c(cc(NC(=O)C(=O)N2CCN(Cc3cc(OCc4ccccc4)ccc3)CC2)cc1)C
0.264331	O=C(Nc1cc(ccc1)CNC(=O)C2=NN(c3cc(ccc3)C)C(c4ccc(c5ccccc5)cc4)=C2)c6cnccc6
0.264331	O=C(Nc1cc(ccc1)CNC(=O)C2=NN(c3cc(ccc3)C)C(c4ccc(c5ccccc5)cc4)=C2)c6cnccc6
0.264331	O=C(Nc1cc(ccc1)CNC(=O)C2=NN(c3cc(ccc3)C)C(c4ccc(c5ccccc5)cc4)=C2)c6cnccc6
0.264331	O=C(Nc1cc(ccc1)CNC(=O)C2=NN(c3cc(ccc3)C)C(c4ccc(c5ccccc5)cc4)=C2)c6cnccc6
0.264331	O=C(Nc1cc(ccc1)CNC(=O)C2=NN(c3cc(ccc3)C)C(c4ccc(c5ccccc5)cc4)=C2)c6cnccc6
0.264331	O=C(Nc1cc(ccc1)CNC(=O)C2=NN(c3cc(ccc3)C)C(c4ccc(c5ccccc5)cc4)=C2)c6cnccc6
0.264331	O=C(Nc1cc(ccc1)CNC(=O)C2=NN(c3cc(ccc3)C)C(c4ccc(c5ccccc5)cc4)=C2)c6cnccc6
0.264331	O=C(Nc1cc(ccc1)CNC(=O)C2=NN(c3cc(ccc3)C)C(c4ccc(c5ccccc5)cc4)=C2)c6cnccc6
0.264331	O=C(Nc1cc(ccc1)CNC(=O)C2=NN(c3cc(ccc3)C)C(c4ccc(c5ccccc5)cc4)=C2)c6cnccc6
0.264331	O=C(Nc1cc(ccc1)CNC(=O)C2=NN(c3cc(ccc3)C)C(c4ccc(c5ccccc5)cc4)=C2)c6cnccc6
0.264286	Ic1c(cccc1)C(=O)Nc2c(cc(NC(=O)c3ccc(cc3)C(F)(C(F)(F)F)C(F)(F)F)cc2)C
0.264228	S1C(C(=O)Nc2c(cc(cc2)C(=O)O)C)=CC=C1
0.264228	S1C(C(=O)Nc2c(cc(cc2)C(=O)O)C)=CC=C1
0.264228	S1C(C(=O)Nc2c(cc(cc2)C(=O)O)C)=CC=C1
0.264228	S1C(C(=O)Nc2c(cc(cc2)C(=O)O)C)=CC=C1
0.264228	S1C(C(=O)Nc2c(cc(cc2)C(=O)O)C)=CC=C1
0.264228	S1C(C(=O)Nc2c(cc(cc2)C(=O)O)C)=CC=C1
0.264228	S1C(C(=O)Nc2c(cc(cc2)C(=O)O)C)=CC=C1
0.264228	S1C(C(=O)Nc2c(cc(cc2)C(=O)O)C)=CC=C1
0.264228	S1C(C(=O)Nc2c(cc(cc2)C(=O)O)C)=CC=C1
0.264228	S1C(C(=O)Nc2c(cc(cc2)C(=O)O)C)=CC=C1
0.264151	Clc1cnc(Oc2ccc(NC(=O)c3ccc(c4c(cccc4)CN)cc3)cc2)cc1
0.264151	Clc1cnc(Oc2ccc(NC(=O)c3ccc(c4c(cccc4)CN)cc3)cc2)cc1
0.264151	Clc1cnc(Oc2ccc(NC(=O)c3ccc(c4c(cccc4)CN)cc3)cc2)cc1
0.264151	Clc1cnc(Oc2ccc(NC(=O)c3ccc(c4c(cccc4)CN)cc3)cc2)cc1
0.264151	Clc1cnc(Oc2ccc(NC(=O)c3ccc(c4c(cccc4)CN)cc3)cc2)cc1
0.264151	Clc1cnc(Oc2ccc(NC(=O)c3ccc(c4c(cccc4)CN)cc3)cc2)cc1
0.264151	Clc1cnc(Oc2ccc(NC(=O)c3ccc(c4c(cccc4)CN)cc3)cc2)cc1
0.264151	Clc1cnc(Oc2ccc(NC(=O)c3ccc(c4c(cccc4)CN)cc3)cc2)cc1
0.264151	Clc1cnc(Oc2ccc(NC(=O)c3ccc(c4c(cccc4)CN)cc3)cc2)cc1
0.264151	Clc1cnc(Oc2ccc(NC(=O)c3ccc(c4c(cccc4)CN)cc3)cc2)cc1
0.264069	Brc1cc(NC)c(cc1)CN2CCN(Cc3ccccc3)CC2
0.264069	Brc1cc(NC)c(cc1)CN2CCN(Cc3ccccc3)CC2
0.264069	Brc1cc(NC)c(cc1)CN2CCN(Cc3ccccc3)CC2
0.264069	Brc1cc(NC)c(cc1)CN2CCN(Cc3ccccc3)CC2
0.264069	Brc1cc(NC)c(cc1)CN2CCN(Cc3ccccc3)CC2
0.264069	S1N=CC=C1c2ccc(NC(=O)Nc3cc(c4cnccc4)ccc3)cc2
0.264069	S1N=CC=C1c2ccc(NC(=O)Nc3cc(c4cnccc4)ccc3)cc2
0.264069	S1N=CC=C1c2ccc(NC(=O)Nc3cc(c4cnccc4)ccc3)cc2
0.264026	O=C(N1CCN(CC1)C)c2cc(NC(=O)C(=O)N(Cc3ccc(c4ccccc4)cc3)C)c(OC)cc2
0.264026	O=C(N1CCN(CC1)C)c2cc(NC(=O)C(=O)N(Cc3ccc(c4ccccc4)cc3)C)c(OC)cc2
0.263889	Clc1c(ccc(NC(=O)C2=NN(c3ccc(F)cc3)C(=N2)c4ccccc4)c1)C
0.263889	Clc1c(ccc(NC(=O)C2=NN(c3ccc(F)cc3)C(=N2)c4ccccc4)c1)C
0.263889	Clc1c(ccc(NC(=O)C2=NN(c3ccc(F)cc3)C(=N2)c4ccccc4)c1)C
0.263889	Clc1c(ccc(NC(=O)C2=NN(c3ccc(F)cc3)C(=N2)c4ccccc4)c1)C
0.263889	Clc1c(ccc(NC(=O)C2=NN(c3ccc(F)cc3)C(=N2)c4ccccc4)c1)C
0.263889	Clc1c(ccc(NC(=O)C2=NN(c3ccc(F)cc3)C(=N2)c4ccccc4)c1)C
0.263889	Clc1c(ccc(NC(=O)C2=NN(c3ccc(F)cc3)C(=N2)c4ccccc4)c1)C
0.263889	Clc1c(ccc(NC(=O)C2=NN(c3ccc(F)cc3)C(=N2)c4ccccc4)c1)C
0.263889	Clc1c(ccc(NC(=O)C2=NN(c3ccc(F)cc3)C(=N2)c4ccccc4)c1)C
0.263889	Clc1c(ccc(NC(=O)C2=NN(c3ccc(F)cc3)C(=N2)c4ccccc4)c1)C
0.263889	Ic1c(cccc1)C(=O)Nc2c(cc(NC(=O)c3cc(N4N=CC=C4)ccc3)cc2)C
0.263514	Clc1cc(c(Nc2ccc(cc2)C3=NOC(=N3)c4c(nccc4)Nc5c(F)cccc5)cc1)C
0.263514	Clc1cc(c(Nc2ccc(cc2)C3=NOC(=N3)c4c(nccc4)Nc5c(F)cccc5)cc1)C
0.263514	Clc1cc(c(Nc2ccc(cc2)C3=NOC(=N3)c4c(nccc4)Nc5c(F)cccc5)cc1)C
0.263514	Clc1cc(c(Nc2ccc(cc2)C3=NOC(=N3)c4c(nccc4)Nc5c(F)cccc5)cc1)C
0.263514	Clc1cc(c(Nc2ccc(cc2)C3=NOC(=N3)c4c(nccc4)Nc5c(F)cccc5)cc1)C
0.263514	Clc1cc(c(Nc2ccc(cc2)C3=NOC(=N3)c4c(nccc4)Nc5c(F)cccc5)cc1)C
0.263514	Clc1cc(c(Nc2ccc(cc2)C3=NOC(=N3)c4c(nccc4)Nc5c(F)cccc5)cc1)C
0.263514	Clc1cc(c(Nc2ccc(cc2)C3=NOC(=N3)c4c(nccc4)Nc5c(F)cccc5)cc1)C
0.263514	Clc1cc(c(Nc2ccc(cc2)C3=NOC(=N3)c4c(nccc4)Nc5c(F)cccc5)cc1)C
0.263514	Clc1cc(c(Nc2ccc(cc2)C3=NOC(=N3)c4c(nccc4)Nc5c(F)cccc5)cc1)C
0.263492	S1(=O)(=O)N=C(NCc2ccc(cc2)C(=O)Nc3c(ccc(c3)C(C)C)C)c4c1cccc4
0.263492	S1(=O)(=O)N=C(NCc2ccc(cc2)C(=O)Nc3c(ccc(c3)C(C)C)C)c4c1cccc4
0.263492	S1(=O)(=O)N=C(NCc2ccc(cc2)C(=O)Nc3c(ccc(c3)C(C)C)C)c4c1cccc4
0.263492	S1(=O)(=O)N=C(NCc2ccc(cc2)C(=O)Nc3c(ccc(c3)C(C)C)C)c4c1cccc4
0.263359	O=C(Nc1cc(c(cc1)C(=O)NCC2(CN)CCC2)C)c3ccccc3
0.263359	O=C(Nc1cc(c(cc1)C(=O)NCC2(CN)CCC2)C)c3ccccc3
0.263359	O=C(Nc1cc(c(cc1)C(=O)NCC2(CN)CCC2)C)c3ccccc3
0.262987	O=C(NC1(c2ccc(OCc3ccccc3)cc2)CCOCC1)c4cc(NC(=O)Cc5ccncc5)c(cc4)C
0.262963	O(c1nc(ncc1)N2CCN(Cc3ccc(c4c(C#N)cccc4)cc3)CC2)C
0.262963	O(c1nc(ncc1)N2CCN(Cc3ccc(c4c(C#N)cccc4)cc3)CC2)C
0.262963	O(c1nc(ncc1)N2CCN(Cc3ccc(c4c(C#N)cccc4)cc3)CC2)C
0.262963	O(c1nc(ncc1)N2CCN(Cc3ccc(c4c(C#N)cccc4)cc3)CC2)C
0.262963	O(c1nc(ncc1)N2CCN(Cc3ccc(c4c(C#N)cccc4)cc3)CC2)C
0.262963	O(c1nc(ncc1)N2CCN(Cc3ccc(c4c(C#N)cccc4)cc3)CC2)C
0.262963	O(c1nc(ncc1)N2CCN(Cc3ccc(c4c(C#N)cccc4)cc3)CC2)C
0.262963	O(c1nc(ncc1)N2CCN(Cc3ccc(c4c(C#N)cccc4)cc3)CC2)C
0.262963	O(c1nc(ncc1)N2CCN(Cc3ccc(c4c(C#N)cccc4)cc3)CC2)C
0.262963	O(c1nc(ncc1)N2CCN(Cc3ccc(c4c(C#N)cccc4)cc3)CC2)C
0.262948	O=C(OCc1ccc(cc1)CN2CCCCC2)c3cc(C#C)c(cc3)C
0.262948	O=C(OCc1ccc(cc1)CN2CCCCC2)c3cc(C#C)c(cc3)C
0.262948	O=C(OCc1ccc(cc1)CN2CCCCC2)c3cc(C#C)c(cc3)C
0.262948	O=C(OCc1ccc(cc1)CN2CCCCC2)c3cc(C#C)c(cc3)C
0.262948	O=C(OCc1ccc(cc1)CN2CCCCC2)c3cc(C#C)c(cc3)C
0.262948	O=C(OCc1ccc(cc1)CN2CCCCC2)c3cc(C#C)c(cc3)C
0.262948	O=C(OCc1ccc(cc1)CN2CCCCC2)c3cc(C#C)c(cc3)C
0.262948	O=C(OCc1ccc(cc1)CN2CCCCC2)c3cc(C#C)c(cc3)C
0.262948	O=C(OCc1ccc(cc1)CN2CCCCC2)c3cc(C#C)c(cc3)C
0.262948	O=C(OCc1ccc(cc1)CN2CCCCC2)c3cc(C#C)c(cc3)C
0.262774	Fc1cc(NC(=O)C=2ON=C(c3cc(ccc3)C)C2)c(O)cc1
0.262774	Fc1cc(NC(=O)C=2ON=C(c3cc(ccc3)C)C2)c(O)cc1
0.2625	O=C(Nc1c(cc(cc1)C(=O)NC2CCCC2)C)c3cc(Nc4ncnc5c4cccc5)ccc3
0.2625	O=C(Nc1c(cc(cc1)C(=O)NC2CCCC2)C)c3cc(Nc4ncnc5c4cccc5)ccc3
0.262411	S(c1c(OC)ccc(c1)CNc2cc(NC(=O)CN3CCCCC3)c(cc2)C)C
0.262069	Clc1c(S(=O)(=O)Nc2c(Cl)cccc2)ccc(NC(=O)c3ccc(NS(=O)(=O)c4cc(c(cc4)C)C)cc3)c1
0.262069	Clc1c(S(=O)(=O)Nc2c(Cl)cccc2)ccc(NC(=O)c3ccc(NS(=O)(=O)c4cc(c(cc4)C)C)cc3)c1
0.262069	Clc1c(S(=O)(=O)Nc2c(Cl)cccc2)ccc(NC(=O)c3ccc(NS(=O)(=O)c4cc(c(cc4)C)C)cc3)c1
0.262069	Clc1c(S(=O)(=O)Nc2c(Cl)cccc2)ccc(NC(=O)c3ccc(NS(=O)(=O)c4cc(c(cc4)C)C)cc3)c1
0.262069	Clc1c(S(=O)(=O)Nc2c(Cl)cccc2)ccc(NC(=O)c3ccc(NS(=O)(=O)c4cc(c(cc4)C)C)cc3)c1
0.262069	Clc1c(S(=O)(=O)Nc2c(Cl)cccc2)ccc(NC(=O)c3ccc(NS(=O)(=O)c4cc(c(cc4)C)C)cc3)c1
0.262069	Clc1c(S(=O)(=O)Nc2c(Cl)cccc2)ccc(NC(=O)c3ccc(NS(=O)(=O)c4cc(c(cc4)C)C)cc3)c1
0.262069	Clc1c(S(=O)(=O)Nc2c(Cl)cccc2)ccc(NC(=O)c3ccc(NS(=O)(=O)c4cc(c(cc4)C)C)cc3)c1
0.262069	Clc1c(S(=O)(=O)Nc2c(Cl)cccc2)ccc(NC(=O)c3ccc(NS(=O)(=O)c4cc(c(cc4)C)C)cc3)c1
0.261818	Ic1c(cccc1)C(=O)Nc2c(cc(NC(=O)c3c(ccc(NC(=O)OC(C)(C)C)c3)C)cc2)C
0.261818	Ic1c(cccc1)C(=O)Nc2c(cc(NC(=O)c3c(ccc(NC(=O)OC(C)(C)C)c3)C)cc2)C
0.261818	Ic1c(cccc1)C(=O)Nc2c(cc(NC(=O)c3c(ccc(NC(=O)OC(C)(C)C)c3)C)cc2)C
0.261818	Ic1c(cccc1)C(=O)Nc2c(cc(NC(=O)c3c(ccc(NC(=O)OC(C)(C)C)c3)C)cc2)C
0.261818	Ic1c(cccc1)C(=O)Nc2c(cc(NC(=O)c3c(ccc(NC(=O)OC(C)(C)C)c3)C)cc2)C
0.261818	Ic1c(cccc1)C(=O)Nc2c(cc(NC(=O)c3c(ccc(NC(=O)OC(C)(C)C)c3)C)cc2)C
0.261818	Ic1c(cccc1)C(=O)Nc2c(cc(NC(=O)c3c(ccc(NC(=O)OC(C)(C)C)c3)C)cc2)C
0.261818	Ic1c(cccc1)C(=O)Nc2c(cc(NC(=O)c3c(ccc(NC(=O)OC(C)(C)C)c3)C)cc2)C
0.261818	Ic1c(cccc1)C(=O)Nc2c(cc(NC(=O)c3c(ccc(NC(=O)OC(C)(C)C)c3)C)cc2)C
0.261818	Brc1c(cc(cc1)C(=O)OC)CNc2c(cc(cc2)CN3CCSCC3)C
0.261818	Brc1c(cc(cc1)C(=O)OC)CNc2c(cc(cc2)CN3CCSCC3)C
0.261818	Brc1c(cc(cc1)C(=O)OC)CNc2c(cc(cc2)CN3CCSCC3)C
0.261818	Brc1c(cc(cc1)C(=O)OC)CNc2c(cc(cc2)CN3CCSCC3)C
0.261818	Brc1c(cc(cc1)C(=O)OC)CNc2c(cc(cc2)CN3CCSCC3)C
0.261818	Brc1c(cc(cc1)C(=O)OC)CNc2c(cc(cc2)CN3CCSCC3)C
0.261818	Brc1c(cc(cc1)C(=O)OC)CNc2c(cc(cc2)CN3CCSCC3)C
0.261818	Brc1c(cc(cc1)C(=O)OC)CNc2c(cc(cc2)CN3CCSCC3)C
0.261818	Brc1c(cc(cc1)C(=O)OC)CNc2c(cc(cc2)CN3CCSCC3)C
0.261818	Brc1c(cc(cc1)C(=O)OC)CNc2c(cc(cc2)CN3CCSCC3)C
0.261818	Ic1c(cccc1)C(=O)Nc2c(cc(NC(=O)c3c(ccc(NC(=O)OC(C)(C)C)c3)C)cc2)C
0.261194	S1C(=NC(c2c(cccc2)C)=C1)NC(=O)c3cc(N)ccc3
0.261194	S1C(=NC(c2c(cccc2)C)=C1)NC(=O)c3cc(N)ccc3
0.261194	S1C(=NC(c2c(cccc2)C)=C1)NC(=O)c3cc(N)ccc3
0.261168	Ic1c(cccc1)C(=O)Nc2c(cc(NC(=O)c3nccc(NC(=O)OC(C)(C)C)c3)cc2)C
0.261168	Ic1c(cccc1)C(=O)Nc2c(cc(NC(=O)c3nccc(NC(=O)OC(C)(C)C)c3)cc2)C
0.261168	Ic1c(cccc1)C(=O)Nc2c(cc(NC(=O)c3nccc(NC(=O)OC(C)(C)C)c3)cc2)C
0.261168	Ic1c(cccc1)C(=O)Nc2c(cc(NC(=O)c3nccc(NC(=O)OC(C)(C)C)c3)cc2)C
0.261168	Ic1c(cccc1)C(=O)Nc2c(cc(NC(=O)c3nccc(NC(=O)OC(C)(C)C)c3)cc2)C
0.261168	Ic1c(cccc1)C(=O)Nc2c(cc(NC(=O)c3nccc(NC(=O)OC(C)(C)C)c3)cc2)C
0.261168	Ic1c(cccc1)C(=O)Nc2c(cc(NC(=O)c3nccc(NC(=O)OC(C)(C)C)c3)cc2)C
0.261168	Ic1c(cccc1)C(=O)Nc2c(cc(NC(=O)c3nccc(NC(=O)OC(C)(C)C)c3)cc2)C
0.261168	Ic1c(cccc1)C(=O)Nc2c(cc(NC(=O)c3nccc(NC(=O)OC(C)(C)C)c3)cc2)C
0.261168	Ic1c(cccc1)C(=O)Nc2c(cc(NC(=O)c3nccc(NC(=O)OC(C)(C)C)c3)cc2)C
0.261111	S1C(=NC(c2cc(ccc2)C(=O)Nc3c(ccc(c3)C4=Nc5c(N4C(C)C)cc(F)cc5)C)=C1)C
0.261111	S1C(=NC(c2cc(ccc2)C(=O)Nc3c(ccc(c3)C4=Nc5c(N4C(C)C)cc(F)cc5)C)=C1)C
0.261111	S1C(=NC(c2cc(ccc2)C(=O)Nc3c(ccc(c3)C4=Nc5c(N4C(C)C)cc(F)cc5)C)=C1)C
0.261111	S1C(=NC(c2cc(ccc2)C(=O)Nc3c(ccc(c3)C4=Nc5c(N4C(C)C)cc(F)cc5)C)=C1)C
0.261044	O=C(NCCC)c1cnc(N2CCN(Cc3ccccc3)CC2)cc1
0.261044	O=C(NCCC)c1cnc(N2CCN(Cc3ccccc3)CC2)cc1
0.261044	O=C(NCCC)c1cnc(N2CCN(Cc3ccccc3)CC2)cc1
0.261044	O=C(NCCC)c1cnc(N2CCN(Cc3ccccc3)CC2)cc1
0.261044	O=C(NCCC)c1cnc(N2CCN(Cc3ccccc3)CC2)cc1
0.261044	O=C(NCCC)c1cnc(N2CCN(Cc3ccccc3)CC2)cc1
0.261044	O=C(NCCC)c1cnc(N2CCN(Cc3ccccc3)CC2)cc1
0.261044	O=C(NCCC)c1cnc(N2CCN(Cc3ccccc3)CC2)cc1
0.261044	O=C(NCCC)c1cnc(N2CCN(Cc3ccccc3)CC2)cc1
0.261044	O=C(NCCC)c1cnc(N2CCN(Cc3ccccc3)CC2)cc1
0.260377	Clc1cc(NC(=O)c2c(ncc(c2)C(=O)O)C)c(cc1)C
0.260377	Clc1cc(NC(=O)c2c(ncc(c2)C(=O)O)C)c(cc1)C
0.260377	Clc1cc(NC(=O)c2c(ncc(c2)C(=O)O)C)c(cc1)C
0.260377	Clc1cc(NC(=O)c2c(ncc(c2)C(=O)O)C)c(cc1)C
0.260223	Clc1c(O)cc(c(NC(=O)c2cc(F)c(cc2)COC)c1)C
0.260223	Clc1c(O)cc(c(NC(=O)c2cc(F)c(cc2)COC)c1)C
0.260223	Clc1c(O)cc(c(NC(=O)c2cc(F)c(cc2)COC)c1)C
0.260223	Clc1c(O)cc(c(NC(=O)c2cc(F)c(cc2)COC)c1)C
0.260223	Clc1c(O)cc(c(NC(=O)c2cc(F)c(cc2)COC)c1)C
0.260223	Clc1c(O)cc(c(NC(=O)c2cc(F)c(cc2)COC)c1)C
0.260223	Clc1c(O)cc(c(NC(=O)c2cc(F)c(cc2)COC)c1)C
0.260223	Clc1c(O)cc(c(NC(=O)c2cc(F)c(cc2)COC)c1)C
0.260135	FC(F)(F)c1c(OC)ncc(c1)C(=O)Nc2cc(ccc2)CN3CCC(C(=O)N)CC3
0.260135	FC(F)(F)c1c(OC)ncc(c1)C(=O)Nc2cc(ccc2)CN3CCC(C(=O)N)CC3
0.260135	FC(F)(F)c1c(OC)ncc(c1)C(=O)Nc2cc(ccc2)CN3CCC(C(=O)N)CC3
0.25974	O=C(Nc1cc(ccc1)CN2CCC(C(=O)N)CC2)C=3N=NN(c4c(cccc4)C)C3
0.25974	O=C(Nc1cc(ccc1)CN2CCC(C(=O)N)CC2)C=3N=NN(c4c(cccc4)C)C3
0.25974	O=C(Nc1cc(ccc1)CN2CCC(C(=O)N)CC2)C=3N=NN(c4c(cccc4)C)C3
0.25974	O=C(Nc1cc(ccc1)CN2CCC(C(=O)N)CC2)C=3N=NN(c4c(cccc4)C)C3
0.259574	O=C(Nc1c(ccc(N)c1)C)CN2CCCCC2
0.259574	O=C(Nc1c(ccc(N)c1)C)CN2CCCCC2
0.259574	O=C(Nc1c(ccc(N)c1)C)CN2CCCCC2
0.259574	O=C(Nc1c(ccc(N)c1)C)CN2CCCCC2
0.259574	O=C(Nc1c(ccc(N)c1)C)CN2CCCCC2
0.259574	O=C(Nc1c(ccc(N)c1)C)CN2CCCCC2
0.259574	O=C(Nc1c(ccc(N)c1)C)CN2CCCCC2
0.259574	O=C(Nc1c(ccc(N)c1)C)CN2CCCCC2
0.259574	O=C(Nc1c(ccc(N)c1)C)CN2CCCCC2
0.259574	O=C(Nc1c(ccc(N)c1)C)CN2CCCCC2
0.259574	O=C(Nc1c(ccc(N)c1)C)CN2CCCCC2
0.259259	FC(F)(F)COc1nccc(NC(=O)CNC(=O)c2cc(c(cc2)C)C)c1
0.259259	FC(F)(F)COc1nccc(NC(=O)CNC(=O)c2cc(c(cc2)C)C)c1
0.259259	FC(F)(F)COc1nccc(NC(=O)CNC(=O)c2cc(c(cc2)C)C)c1
0.259259	FC(F)(F)COc1nccc(NC(=O)CNC(=O)c2cc(c(cc2)C)C)c1
0.259259	FC(F)(F)COc1nccc(NC(=O)CNC(=O)c2cc(c(cc2)C)C)c1
0.259036	Clc1c(cc(NC(=O)C(=O)N2CC(C3=NC(c4ccccc4)=CN3)CCC2)cc1)C(=O)NC5CC5
0.259036	Clc1c(cc(NC(=O)C(=O)N2CC(C3=NC(c4ccccc4)=CN3)CCC2)cc1)C(=O)NC5CC5
0.259036	Clc1c(cc(NC(=O)C(=O)N2CC(C3=NC(c4ccccc4)=CN3)CCC2)cc1)C(=O)NC5CC5
0.259036	Clc1c(cc(NC(=O)C(=O)N2CC(C3=NC(c4ccccc4)=CN3)CCC2)cc1)C(=O)NC5CC5
0.259036	Clc1c(cc(NC(=O)C(=O)N2CC(C3=NC(c4ccccc4)=CN3)CCC2)cc1)C(=O)NC5CC5
0.259036	Clc1c(cc(NC(=O)C(=O)N2CC(C3=NC(c4ccccc4)=CN3)CCC2)cc1)C(=O)NC5CC5
0.259036	Clc1c(cc(NC(=O)C(=O)N2CC(C3=NC(c4ccccc4)=CN3)CCC2)cc1)C(=O)NC5CC5
0.259036	Clc1c(cc(NC(=O)C(=O)N2CC(C3=NC(c4ccccc4)=CN3)CCC2)cc1)C(=O)NC5CC5
0.259036	Clc1c(cc(NC(=O)C(=O)N2CC(C3=NC(c4ccccc4)=CN3)CCC2)cc1)C(=O)NC5CC5
0.259036	Clc1c(cc(NC(=O)C(=O)N2CC(C3=NC(c4ccccc4)=CN3)CCC2)cc1)C(=O)NC5CC5
0.259016	Clc1cc(NC(=O)C=2C=NN(c3c(cccc3)C)C2)c(N4CCN(CC4)C)cc1
0.258993	O=C(NC1C(=O)N(Cc2ccccc2)CC1)c3ccc(cc3)C=4N=CNC4
0.258993	O=C(NC1C(=O)N(Cc2ccccc2)CC1)c3ccc(cc3)C=4N=CNC4
0.258993	O=C(NC1C(=O)N(Cc2ccccc2)CC1)c3ccc(cc3)C=4N=CNC4
0.258993	O=C(Nc1ccc(cc1)C2=NOC(=N2)CCC(=O)c3cc(c(cc3)C)C)C4CC4
0.258993	O=C(Nc1ccc(cc1)C2=NOC(=N2)CCC(=O)c3cc(c(cc3)C)C)C4CC4
0.258993	O=C(Nc1ccc(cc1)C2=NOC(=N2)CCC(=O)c3cc(c(cc3)C)C)C4CC4
0.258993	O=C(Nc1ccc(cc1)C2=NOC(=N2)CCC(=O)c3cc(c(cc3)C)C)C4CC4
0.258993	O=C(Nc1ccc(cc1)C2=NOC(=N2)CCC(=O)c3cc(c(cc3)C)C)C4CC4
0.258993	O=C(Nc1ccc(cc1)C2=NOC(=N2)CCC(=O)c3cc(c(cc3)C)C)C4CC4
0.258993	O=C(Nc1ccc(cc1)C2=NOC(=N2)CCC(=O)c3cc(c(cc3)C)C)C4CC4
0.258993	O=C(Nc1ccc(cc1)C2=NOC(=N2)CCC(=O)c3cc(c(cc3)C)C)C4CC4
0.258993	O=C(Nc1ccc(cc1)C2=NOC(=N2)CCC(=O)c3cc(c(cc3)C)C)C4CC4
0.258993	O=C(Nc1ccc(cc1)C2=NOC(=N2)CCC(=O)c3cc(c(cc3)C)C)C4CC4
0.258929	Fc1cc2N(C(=Nc2cc1)c3cc(NC(=O)c4ccc(cc4)CN(C)C)c(cc3)C)C(C)C
0.258929	Fc1cc2N(C(=Nc2cc1)c3cc(NC(=O)c4ccc(cc4)CN(C)C)c(cc3)C)C(C)C
0.258929	Fc1cc2N(C(=Nc2cc1)c3cc(NC(=O)c4ccc(cc4)CN(C)C)c(cc3)C)C(C)C
0.258929	Fc1cc2N(C(=Nc2cc1)c3cc(NC(=O)c4ccc(cc4)CN(C)C)c(cc3)C)C(C)C
0.258929	Fc1cc2N(C(=Nc2cc1)c3cc(NC(=O)c4ccc(cc4)CN(C)C)c(cc3)C)C(C)C
0.258929	Fc1cc2N(C(=Nc2cc1)c3cc(NC(=O)c4ccc(cc4)CN(C)C)c(cc3)C)C(C)C
0.258929	Fc1cc2N(C(=Nc2cc1)c3cc(NC(=O)c4ccc(cc4)CN(C)C)c(cc3)C)C(C)C
0.258929	Fc1cc2N(C(=Nc2cc1)c3cc(NC(=O)c4ccc(cc4)CN(C)C)c(cc3)C)C(C)C
0.258929	Fc1cc2N(C(=Nc2cc1)c3cc(NC(=O)c4ccc(cc4)CN(C)C)c(cc3)C)C(C)C
0.258929	Fc1cc2N(C(=Nc2cc1)c3cc(NC(=O)c4ccc(cc4)CN(C)C)c(cc3)C)C(C)C
0.258475	Clc1c(NC(=O)c2ccc(cc2)C3CC3)ccc(c1)C
0.258475	Clc1c(NC(=O)c2ccc(cc2)C3CC3)ccc(c1)C
0.258475	Clc1c(NC(=O)c2ccc(cc2)C3CC3)ccc(c1)C
0.258475	Clc1c(NC(=O)c2ccc(cc2)C3CC3)ccc(c1)C
0.258475	Clc1c(NC(=O)c2ccc(cc2)C3CC3)ccc(c1)C
0.258475	Clc1c(NC(=O)c2ccc(cc2)C3CC3)ccc(c1)C
0.258475	Clc1c(NC(=O)c2ccc(cc2)C3CC3)ccc(c1)C
0.258475	Clc1c(NC(=O)c2ccc(cc2)C3CC3)ccc(c1)C
0.258475	Clc1c(NC(=O)c2ccc(cc2)C3CC3)ccc(c1)C
0.258475	Clc1c(NC(=O)c2ccc(cc2)C3CC3)ccc(c1)C
0.258065	Ic1c(cccc1)C(=O)Nc2c(cc(NC(=O)c3nc(nc(n3)N)N(C)C)cc2)C
0.258065	Ic1c(cccc1)C(=O)Nc2c(cc(NC(=O)c3nc(nc(n3)N)N(C)C)cc2)C
0.257937	Ic1c(cc(cc1)C(=O)NCCc2ccc(N3CCN(CC3)C)cc2)C
0.257937	Ic1c(cc(cc1)C(=O)NCCc2ccc(N3CCN(CC3)C)cc2)C
0.257937	Ic1c(cc(cc1)C(=O)NCCc2ccc(N3CCN(CC3)C)cc2)C
0.257937	Ic1c(cc(cc1)C(=O)NCCc2ccc(N3CCN(CC3)C)cc2)C
0.257937	Ic1c(cc(cc1)C(=O)NCCc2ccc(N3CCN(CC3)C)cc2)C
0.257937	Ic1c(cc(cc1)C(=O)NCCc2ccc(N3CCN(CC3)C)cc2)C
0.257937	Ic1c(cc(cc1)C(=O)NCCc2ccc(N3CCN(CC3)C)cc2)C
0.257937	Ic1c(cc(cc1)C(=O)NCCc2ccc(N3CCN(CC3)C)cc2)C
0.257937	Ic1c(cc(cc1)C(=O)NCCc2ccc(N3CCN(CC3)C)cc2)C
0.257937	Ic1c(cc(cc1)C(=O)NCCc2ccc(N3CCN(CC3)C)cc2)C
0.257669	O=C(OC(C)(C)C)Nc1cc(c(cc1)C)C(=O)N(C2CN(Cc3ccccc3)CCC2)Cc4ccncc4
0.257669	O=C(OC(C)(C)C)Nc1cc(c(cc1)C)C(=O)N(C2CN(Cc3ccccc3)CCC2)Cc4ccncc4
0.257669	O=C(OC(C)(C)C)Nc1cc(c(cc1)C)C(=O)N(C2CN(Cc3ccccc3)CCC2)Cc4ccncc4
0.257669	O=C(OC(C)(C)C)Nc1cc(c(cc1)C)C(=O)N(C2CN(Cc3ccccc3)CCC2)Cc4ccncc4
0.257669	O=C(OC(C)(C)C)Nc1cc(c(cc1)C)C(=O)N(C2CN(Cc3ccccc3)CCC2)Cc4ccncc4
0.257669	O=C(OC(C)(C)C)Nc1cc(c(cc1)C)C(=O)N(C2CN(Cc3ccccc3)CCC2)Cc4ccncc4
0.257669	O=C(OC(C)(C)C)Nc1cc(c(cc1)C)C(=O)N(C2CN(Cc3ccccc3)CCC2)Cc4ccncc4
0.257669	O=C(OC(C)(C)C)Nc1cc(c(cc1)C)C(=O)N(C2CN(Cc3ccccc3)CCC2)Cc4ccncc4
0.257669	O=C(OC(C)(C)C)Nc1cc(c(cc1)C)C(=O)N(C2CN(Cc3ccccc3)CCC2)Cc4ccncc4
0.257669	O=C(OC(C)(C)C)Nc1cc(c(cc1)C)C(=O)N(C2CN(Cc3ccccc3)CCC2)Cc4ccncc4
0.257353	O=C(Nc1c(OCC)cc(N2CCN(CC2)CCC)cc1)c3ccc(N4CCN(C(C)C)CC4)cc3
0.257353	O=C(Nc1c(OCC)cc(N2CCN(CC2)CCC)cc1)c3ccc(cc3)C4CC4
0.257353	O=C(Nc1c(OCC)cc(N2CCN(CC2)CCC)cc1)c3ccc(cc3)C4CC4
0.257143	O=C(N1CCN(CCOC)CC1)C(=O)Nc2c(ccc(c2)C=3OC(=CC3)C)C
0.257143	O=C(N1CCN(CCOC)CC1)C(=O)Nc2c(ccc(c2)C=3OC(=CC3)C)C
0.257053	O=C(NCC1CC1)c2cc(NC(=O)C=3Nc4c(ccc(OCc5ccccc5)c4)C3)c(cc2)C
0.257053	O=C(NCC1CC1)c2cc(NC(=O)C=3Nc4c(ccc(OCc5ccccc5)c4)C3)c(cc2)C
0.257028	Clc1cc(NC(=O)CN(CC(=O)Nc2cc(ccc2)CC)CC)c(cc1)C
0.257028	Clc1cc(NC(=O)CN(CC(=O)Nc2cc(ccc2)CC)CC)c(cc1)C
0.257028	Clc1cc(NC(=O)CN(CC(=O)Nc2cc(ccc2)CC)CC)c(cc1)C
0.257028	Clc1cc(NC(=O)CN(CC(=O)Nc2cc(ccc2)CC)CC)c(cc1)C
0.257028	Clc1cc(NC(=O)CN(CC(=O)Nc2cc(ccc2)CC)CC)c(cc1)C
0.257028	Clc1cc(NC(=O)CN(CC(=O)Nc2cc(ccc2)CC)CC)c(cc1)C
0.257028	Clc1cc(NC(=O)CN(CC(=O)Nc2cc(ccc2)CC)CC)c(cc1)C
0.257028	Clc1cc(NC(=O)CN(CC(=O)Nc2cc(ccc2)CC)CC)c(cc1)C
0.257028	Clc1cc(NC(=O)CN(CC(=O)Nc2cc(ccc2)CC)CC)c(cc1)C
0.257028	Clc1cc(NC(=O)CN(CC(=O)Nc2cc(ccc2)CC)CC)c(cc1)C
0.257028	O(c1nc(c2cc(ccc2)CN3CCCC3)cnc1)Cc4ccccc4
0.256849	Clc1c(S(=O)(=O)Nc2c(Cl)cccc2)ccc(NC(=O)c3cc(F)c(cc3)C)c1
0.256849	Clc1c(S(=O)(=O)Nc2c(Cl)cccc2)ccc(NC(=O)c3cc(F)c(cc3)C)c1
0.256849	Clc1c(S(=O)(=O)Nc2c(Cl)cccc2)ccc(NC(=O)c3cc(F)c(cc3)C)c1
0.256849	Clc1c(S(=O)(=O)Nc2c(Cl)cccc2)ccc(NC(=O)c3cc(F)c(cc3)C)c1
0.256849	Clc1c(S(=O)(=O)Nc2c(Cl)cccc2)ccc(NC(=O)c3cc(F)c(cc3)C)c1
0.256849	Clc1c(S(=O)(=O)Nc2c(Cl)cccc2)ccc(NC(=O)c3cc(F)c(cc3)C)c1
0.256849	Clc1c(S(=O)(=O)Nc2c(Cl)cccc2)ccc(NC(=O)c3cc(F)c(cc3)C)c1
0.256809	Ic1c(cc(cc1)C(=O)Nc2c(Oc3ccc(cc3)C)cccc2)C
0.256604	Ic1c(cccc1)C(=O)Nc2c(cc(NC(=O)CCCCCC)cc2)C
0.256579	O=C(Nc1c(cc(cc1)C)C)NC(=O)CN(C2CN(Cc3ccccc3)CCC2)Cc4ccncc4
0.256579	O=C(Nc1c(cc(cc1)C)C)NC(=O)CN(C2CN(Cc3ccccc3)CCC2)Cc4ccncc4
0.256579	O=C(Nc1c(cc(cc1)C)C)NC(=O)CN(C2CN(Cc3ccccc3)CCC2)Cc4ccncc4
0.256579	O=C(Nc1c(cc(cc1)C)C)NC(=O)CN(C2CN(Cc3ccccc3)CCC2)Cc4ccncc4
0.256579	O=C(Nc1c(cc(cc1)C)C)NC(=O)CN(C2CN(Cc3ccccc3)CCC2)Cc4ccncc4
0.256579	O=C(Nc1c(cc(cc1)C)C)NC(=O)CN(C2CN(Cc3ccccc3)CCC2)Cc4ccncc4
0.256579	O=C(Nc1c(cc(cc1)C)C)NC(=O)CN(C2CN(Cc3ccccc3)CCC2)Cc4ccncc4
0.256579	O=C(Nc1c(cc(cc1)C)C)NC(=O)CN(C2CN(Cc3ccccc3)CCC2)Cc4ccncc4
0.256579	O=C(Nc1c(cc(cc1)C)C)NC(=O)CN(C2CN(Cc3ccccc3)CCC2)Cc4ccncc4
0.256579	O=C(Nc1c(cc(cc1)C)C)NC(=O)CN(C2CN(Cc3ccccc3)CCC2)Cc4ccncc4
0.25641	S1CCN(Cc2cc(c(NC(=O)CC=3C(=NOC3)C)cc2)C)CC1
0.25641	S1CCN(Cc2cc(c(NC(=O)CC=3C(=NOC3)C)cc2)C)CC1
0.25641	S1CCN(Cc2cc(c(NC(=O)CC=3C(=NOC3)C)cc2)C)CC1
0.25641	S1CCN(Cc2cc(c(NC(=O)CC=3C(=NOC3)C)cc2)C)CC1
0.25641	S1CCN(Cc2cc(c(NC(=O)CC=3C(=NOC3)C)cc2)C)CC1
0.25641	S1CCN(Cc2cc(c(NC(=O)CC=3C(=NOC3)C)cc2)C)CC1
0.25641	S1CCN(Cc2cc(c(NC(=O)CC=3C(=NOC3)C)cc2)C)CC1
0.25641	S1CCN(Cc2cc(c(NC(=O)CC=3C(=NOC3)C)cc2)C)CC1
0.25641	S1CCN(Cc2cc(c(NC(=O)CC=3C(=NOC3)C)cc2)C)CC1
0.25641	S1CCN(Cc2cc(c(NC(=O)CC=3C(=NOC3)C)cc2)C)CC1
0.256329	Ic1c(cccc1)C(=O)Nc2c(cc(NC(=O)C3=NOC(C4=NN(C=C4)C)=C3)cc2)C
0.256329	Ic1c(cccc1)C(=O)Nc2c(cc(NC(=O)C3=NOC(C4=NN(C=C4)C)=C3)cc2)C
0.256318	O=C(Nc1cc(ccc1)CN2CCC(C(=O)N)CC2)C=3OC(Oc4ccccc4)=CC3
0.256318	O=C(Nc1cc(ccc1)CN2CCC(C(=O)N)CC2)C=3OC(Oc4ccccc4)=CC3
0.256318	O=C(Nc1cc(ccc1)CN2CCC(C(=O)N)CC2)C=3OC(Oc4ccccc4)=CC3
0.256318	O=C(Nc1cc(ccc1)CN2CCC(C(=O)N)CC2)C=3OC(Oc4ccccc4)=CC3
0.256318	O=C(Nc1cc(ccc1)CN2CCC(C(=O)N)CC2)C=3OC(Oc4ccccc4)=CC3
0.256318	O=C(Nc1cc(ccc1)CN2CCC(C(=O)N)CC2)C=3OC(Oc4ccccc4)=CC3
0.256318	O=C(Nc1cc(ccc1)CN2CCC(C(=O)N)CC2)C=3OC(Oc4ccccc4)=CC3
0.256318	O=C(Nc1cc(ccc1)CN2CCC(C(=O)N)CC2)C=3OC(Oc4ccccc4)=CC3
0.256318	O=C(Nc1cc(ccc1)CN2CCC(C(=O)N)CC2)C=3OC(Oc4ccccc4)=CC3
0.256318	O=C(Nc1cc(ccc1)CN2CCC(C(=O)N)CC2)C=3OC(Oc4ccccc4)=CC3
0.256303	O=CNc1c(ccc(c2cnc(OC)cc2)c1)C
0.256303	O=CNc1c(ccc(c2cnc(OC)cc2)c1)C
0.256303	O=CNc1c(ccc(c2cnc(OC)cc2)c1)C
0.256303	O=CNc1c(ccc(c2cnc(OC)cc2)c1)C
0.256303	O=CNc1c(ccc(c2cnc(OC)cc2)c1)C
0.256303	O=CNc1c(ccc(c2cnc(OC)cc2)c1)C
0.256303	O=CNc1c(ccc(c2cnc(OC)cc2)c1)C
0.256303	O=CNc1c(ccc(c2cnc(OC)cc2)c1)C
0.256303	O=C(Nc1c(ccc(c1)C=O)C)Cc2ccncc2
0.256303	O=CNc1c(ccc(c2cnc(OC)cc2)c1)C
0.256303	O=CNc1c(ccc(c2cnc(OC)cc2)c1)C
0.256173	Clc1cc(NC(=O)CSC2=NN=C(N2c3ccc(Cl)cc3)c4cnccc4)c(N5CCN(CC5)C)cc1
0.256173	Clc1cc(NC(=O)CSC2=NN=C(N2c3ccc(Cl)cc3)c4cnccc4)c(N5CCN(CC5)C)cc1
0.256173	Clc1cc(NC(=O)CSC2=NN=C(N2c3ccc(Cl)cc3)c4cnccc4)c(N5CCN(CC5)C)cc1
0.256173	Clc1cc(NC(=O)CSC2=NN=C(N2c3ccc(Cl)cc3)c4cnccc4)c(N5CCN(CC5)C)cc1
0.256173	Clc1cc(NC(=O)CSC2=NN=C(N2c3ccc(Cl)cc3)c4cnccc4)c(N5CCN(CC5)C)cc1
0.256173	Clc1cc(NC(=O)CSC2=NN=C(N2c3ccc(Cl)cc3)c4cnccc4)c(N5CCN(CC5)C)cc1
0.256173	Clc1cc(NC(=O)CSC2=NN=C(N2c3ccc(Cl)cc3)c4cnccc4)c(N5CCN(CC5)C)cc1
0.256173	Clc1cc(NC(=O)CSC2=NN=C(N2c3ccc(Cl)cc3)c4cnccc4)c(N5CCN(CC5)C)cc1
0.256173	Clc1cc(NC(=O)CSC2=NN=C(N2c3ccc(Cl)cc3)c4cnccc4)c(N5CCN(CC5)C)cc1
0.256173	Clc1cc(NC(=O)CSC2=NN=C(N2c3ccc(Cl)cc3)c4cnccc4)c(N5CCN(CC5)C)cc1
0.256	Ic1c(cc(cc1)C(=O)Nc2cc(Cl)c(OC)cc2)C
0.256	Ic1c(cc(cc1)C(=O)Nc2cc(Cl)c(OC)cc2)C
0.256	S(=O)(=NC(=O)c1ccc(NC(=O)c2ccc(OCc3cnccc3)cc2)cc1)(C)C
0.256	Ic1c(cc(cc1)C(=O)Nc2cc(Cl)c(OC)cc2)C
0.256	Ic1c(cc(cc1)C(=O)Nc2cc(Cl)c(OC)cc2)C
0.256	S(=O)(=NC(=O)c1ccc(NC(=O)c2ccc(OCc3cnccc3)cc2)cc1)(C)C
0.256	S(=O)(=NC(=O)c1ccc(NC(=O)c2ccc(OCc3cnccc3)cc2)cc1)(C)C
0.256	S(=O)(=NC(=O)c1ccc(NC(=O)c2ccc(OCc3cnccc3)cc2)cc1)(C)C
0.255452	O=C(NCC(=O)NC1C(=O)N(Cc2nc(ncc2)C)CCC1)c3cc(c(cc3)C)C
0.255411	O=C(Nc1c(ccc(c2ccc(C#N)cc2)c1)C)C=O
0.255411	O=C(Nc1c(ccc(c2ccc(C#N)cc2)c1)C)C=O
0.255396	Ic1c(cccc1)C(=O)Nc2c(cc(NC(=O)c3c(O)ccc(NC(=O)c4cc(OC)cc(OC)c4)c3)cc2)C
0.255396	Ic1c(cccc1)C(=O)Nc2c(cc(NC(=O)c3c(O)ccc(NC(=O)c4cc(OC)cc(OC)c4)c3)cc2)C
0.255396	Ic1c(cccc1)C(=O)Nc2c(cc(NC(=O)c3c(O)ccc(NC(=O)c4cc(OC)cc(OC)c4)c3)cc2)C
0.255396	Ic1c(cccc1)C(=O)Nc2c(cc(NC(=O)c3c(O)ccc(NC(=O)c4cc(OC)cc(OC)c4)c3)cc2)C
0.255396	Ic1c(cccc1)C(=O)Nc2c(cc(NC(=O)c3c(O)ccc(NC(=O)c4cc(OC)cc(OC)c4)c3)cc2)C
0.255396	Ic1c(cccc1)C(=O)Nc2c(cc(NC(=O)c3c(O)ccc(NC(=O)c4cc(OC)cc(OC)c4)c3)cc2)C
0.255396	Ic1c(cccc1)C(=O)Nc2c(cc(NC(=O)c3c(O)ccc(NC(=O)c4cc(OC)cc(OC)c4)c3)cc2)C
0.255396	Ic1c(cccc1)C(=O)Nc2c(cc(NC(=O)c3c(O)ccc(NC(=O)c4cc(OC)cc(OC)c4)c3)cc2)C
0.255396	Ic1c(cccc1)C(=O)Nc2c(cc(NC(=O)c3c(O)ccc(NC(=O)c4cc(OC)cc(OC)c4)c3)cc2)C
0.255396	Ic1c(cccc1)C(=O)Nc2c(cc(NC(=O)c3c(O)ccc(NC(=O)c4cc(OC)cc(OC)c4)c3)cc2)C
0.255319	O=C(O)c1cnc(c(c1)C(=O)Nc2nc(c3cc(OC)cc(OC)c3)ccc2)C
0.255319	O=C(O)c1cnc(c(c1)C(=O)Nc2nc(c3cc(OC)cc(OC)c3)ccc2)C
0.255319	O=C(O)c1cnc(c(c1)C(=O)Nc2nc(c3cc(OC)cc(OC)c3)ccc2)C
0.255319	O=C(O)c1cnc(c(c1)C(=O)Nc2nc(c3cc(OC)cc(OC)c3)ccc2)C
0.255319	O=C(O)c1cnc(c(c1)C(=O)Nc2nc(c3cc(OC)cc(OC)c3)ccc2)C
0.255319	O=C(O)c1cnc(c(c1)C(=O)Nc2nc(c3cc(OC)cc(OC)c3)ccc2)C
0.255319	O=C(O)c1cnc(c(c1)C(=O)Nc2nc(c3cc(OC)cc(OC)c3)ccc2)C
0.255319	O=C(O)c1cnc(c(c1)C(=O)Nc2nc(c3cc(OC)cc(OC)c3)ccc2)C
0.255319	O=C(O)c1cnc(c(c1)C(=O)Nc2nc(c3cc(OC)cc(OC)c3)ccc2)C
0.255319	O=C(O)c1cnc(c(c1)C(=O)Nc2nc(c3cc(OC)cc(OC)c3)ccc2)C
0.255319	S1C(=CC=C1)CNC(=O)c2cc(NC(=O)C(=O)N3CC(C4=NC(c5ccccc5)=CN4)CCC3)ccc2
0.255319	S1C(=CC=C1)CNC(=O)c2cc(NC(=O)C(=O)N3CC(C4=NC(c5ccccc5)=CN4)CCC3)ccc2
0.255319	S1C(=CC=C1)CNC(=O)c2cc(NC(=O)C(=O)N3CC(C4=NC(c5ccccc5)=CN4)CCC3)ccc2
0.255319	S1C(=CC=C1)CNC(=O)c2cc(NC(=O)C(=O)N3CC(C4=NC(c5ccccc5)=CN4)CCC3)ccc2
0.255319	S1C(=CC=C1)CNC(=O)c2cc(NC(=O)C(=O)N3CC(C4=NC(c5ccccc5)=CN4)CCC3)ccc2
0.255319	S1C(=CC=C1)CNC(=O)c2cc(NC(=O)C(=O)N3CC(C4=NC(c5ccccc5)=CN4)CCC3)ccc2
0.255319	S1C(=CC=C1)CNC(=O)c2cc(NC(=O)C(=O)N3CC(C4=NC(c5ccccc5)=CN4)CCC3)ccc2
0.255319	S1C(=CC=C1)CNC(=O)c2cc(NC(=O)C(=O)N3CC(C4=NC(c5ccccc5)=CN4)CCC3)ccc2
0.255319	S1C(=CC=C1)CNC(=O)c2cc(NC(=O)C(=O)N3CC(C4=NC(c5ccccc5)=CN4)CCC3)ccc2
0.255319	S1C(=CC=C1)CNC(=O)c2cc(NC(=O)C(=O)N3CC(C4=NC(c5ccccc5)=CN4)CCC3)ccc2
0.254902	O=C(NCC=1ON=C(N1)c2ccc(cc2)C)c3cc(c(cc3)C)C
0.254902	O=C(NCC=1ON=C(N1)c2ccc(cc2)C)c3cc(c(cc3)C)C
0.254902	O=C(NCC=1ON=C(N1)c2ccc(cc2)C)c3cc(c(cc3)C)C
0.254839	Clc1c(ccc(NC(=O)c2cc([N+]([O-])=O)c(N3CCN(C(=O)C)CC3)cc2)c1)C=4C=NNC4
0.254839	Clc1c(ccc(NC(=O)c2cc([N+]([O-])=O)c(N3CCN(C(=O)C)CC3)cc2)c1)C=4C=NNC4
0.254839	Clc1c(ccc(NC(=O)c2cc([N+]([O-])=O)c(N3CCN(C(=O)C)CC3)cc2)c1)C=4C=NNC4
0.254839	Clc1c(ccc(NC(=O)c2cc([N+]([O-])=O)c(N3CCN(C(=O)C)CC3)cc2)c1)C=4C=NNC4
0.254839	Clc1c(ccc(NC(=O)c2cc([N+]([O-])=O)c(N3CCN(C(=O)C)CC3)cc2)c1)C=4C=NNC4
0.254839	Clc1c(ccc(NC(=O)c2cc([N+]([O-])=O)c(N3CCN(C(=O)C)CC3)cc2)c1)C=4C=NNC4
0.254839	Clc1c(ccc(NC(=O)c2cc([N+]([O-])=O)c(N3CCN(C(=O)C)CC3)cc2)c1)C=4C=NNC4
0.254839	Clc1c(ccc(NC(=O)c2cc([N+]([O-])=O)c(N3CCN(C(=O)C)CC3)cc2)c1)C=4C=NNC4
0.254839	Clc1c(ccc(NC(=O)c2cc([N+]([O-])=O)c(N3CCN(C(=O)C)CC3)cc2)c1)C=4C=NNC4
0.254839	Clc1c(ccc(NC(=O)c2cc([N+]([O-])=O)c(N3CCN(C(=O)C)CC3)cc2)c1)C=4C=NNC4
0.254753	O=C(OC(C)(C)C)Nc1cc(c(cc1)C)C(=O)Nc2ccc(cc2)C(=O)OCCC
0.254753	O=C(OC(C)(C)C)Nc1cc(c(cc1)C)C(=O)Nc2ccc(cc2)C(=O)OCCC
0.254753	O=C(OC(C)(C)C)Nc1cc(c(cc1)C)C(=O)Nc2ccc(cc2)C(=O)OCCC
0.254753	O=C(OC(C)(C)C)Nc1cc(c(cc1)C)C(=O)Nc2ccc(cc2)C(=O)OCCC
0.254753	O=C(OC(C)(C)C)Nc1cc(c(cc1)C)C(=O)Nc2ccc(cc2)C(=O)OCCC
0.254753	O=C(OC(C)(C)C)Nc1cc(c(cc1)C)C(=O)Nc2ccc(cc2)C(=O)OCCC
0.254753	O=C(OC(C)(C)C)Nc1cc(c(cc1)C)C(=O)Nc2ccc(cc2)C(=O)OCCC
0.254753	O=C(OC(C)(C)C)Nc1cc(c(cc1)C)C(=O)Nc2ccc(cc2)C(=O)OCCC
0.254753	O=C(OC(C)(C)C)Nc1cc(c(cc1)C)C(=O)Nc2ccc(cc2)C(=O)OCCC
0.254753	O=C(OC(C)(C)C)Nc1cc(c(cc1)C)C(=O)Nc2ccc(cc2)C(=O)OCCC
0.254753	Clc1c(ccc(NC(=O)c2c(ncc(c2)C(=O)O)C)c1)C
0.254753	Clc1c(ccc(NC(=O)c2c(ncc(c2)C(=O)O)C)c1)C
0.254753	Clc1c(ccc(NC(=O)c2c(ncc(c2)C(=O)O)C)c1)C
0.254753	Clc1c(ccc(NC(=O)c2c(ncc(c2)C(=O)O)C)c1)C
0.254753	Clc1c(ccc(NC(=O)c2c(ncc(c2)C(=O)O)C)c1)C
0.254753	Clc1c(ccc(NC(=O)c2c(ncc(c2)C(=O)O)C)c1)C
0.254753	Clc1c(ccc(NC(=O)c2c(ncc(c2)C(=O)O)C)c1)C
0.254753	Clc1c(ccc(NC(=O)c2c(ncc(c2)C(=O)O)C)c1)C
0.254753	Clc1c(ccc(NC(=O)c2c(ncc(c2)C(=O)O)C)c1)C
0.254753	Clc1c(ccc(NC(=O)c2c(ncc(c2)C(=O)O)C)c1)C
0.254717	O=C(Nc1c(cc(OCc2ccccc2)cc1)C)c3nc(ncc3C)C4=NN(C=C4)C
0.254717	O=C(Nc1c(cc(OCc2ccccc2)cc1)C)c3nc(ncc3C)C4=NN(C=C4)C
0.254019	S(c1ncccc1C(=O)Nc2c(ccc(c2)C(C)C)C)C(C(=O)N3CCCC3)C
0.254019	S(c1ncccc1C(=O)Nc2c(ccc(c2)C(C)C)C)C(C(=O)N3CCCC3)C
0.254019	S(c1ncccc1C(=O)Nc2c(ccc(c2)C(C)C)C)C(C(=O)N3CCCC3)C
0.254019	S(c1ncccc1C(=O)Nc2c(ccc(c2)C(C)C)C)C(C(=O)N3CCCC3)C
0.254019	S(c1ncccc1C(=O)Nc2c(ccc(c2)C(C)C)C)C(C(=O)N3CCCC3)C
0.254019	S(c1ncccc1C(=O)Nc2c(ccc(c2)C(C)C)C)C(C(=O)N3CCCC3)C
0.254019	S(c1ncccc1C(=O)Nc2c(ccc(c2)C(C)C)C)C(C(=O)N3CCCC3)C
0.254019	S(c1ncccc1C(=O)Nc2c(ccc(c2)C(C)C)C)C(C(=O)N3CCCC3)C
0.254019	S(c1ncccc1C(=O)Nc2c(ccc(c2)C(C)C)C)C(C(=O)N3CCCC3)C
0.254019	S(c1ncccc1C(=O)Nc2c(ccc(c2)C(C)C)C)C(C(=O)N3CCCC3)C
0.253788	Clc1cc(NC(=O)c2cc(F)c(cc2)C)c(cc1)C(=O)NCCC
0.253788	Clc1cc(NC(=O)c2cc(F)c(cc2)C)c(cc1)C(=O)NCCC
0.253788	Clc1cc(NC(=O)c2cc(F)c(cc2)C)c(cc1)C(=O)NCCC
0.253788	Clc1cc(NC(=O)c2cc(F)c(cc2)C)c(cc1)C(=O)NCCC
0.253788	Clc1cc(NC(=O)c2cc(F)c(cc2)C)c(cc1)C(=O)NCCC
0.253788	Clc1cc(NC(=O)c2cc(F)c(cc2)C)c(cc1)C(=O)NCCC
0.253788	Clc1cc(NC(=O)c2cc(F)c(cc2)C)c(cc1)C(=O)NCCC
0.253731	Clc1cnc(NC(=O)c2cc(NC(=O)C=Cc3ccc(cc3)CC(C)C)ccc2)cc1
0.253731	Clc1cnc(NC(=O)c2cc(NC(=O)C=Cc3ccc(cc3)CC(C)C)ccc2)cc1
0.253731	Clc1cnc(NC(=O)c2cc(NC(=O)C=Cc3ccc(cc3)CC(C)C)ccc2)cc1
0.253731	Clc1cnc(NC(=O)c2cc(NC(=O)C=Cc3ccc(cc3)CC(C)C)ccc2)cc1
0.253731	Clc1cnc(NC(=O)c2cc(NC(=O)C=Cc3ccc(cc3)CC(C)C)ccc2)cc1
0.253731	Ic1c(cccc1)C(=O)Nc2c(cc(NC(=O)c3c(N)ccc(I)c3)cc2)C
0.253731	Ic1c(cccc1)C(=O)Nc2c(cc(NC(=O)c3c(N)ccc(I)c3)cc2)C
0.253731	Ic1c(cccc1)C(=O)Nc2c(cc(NC(=O)c3c(N)ccc(I)c3)cc2)C
0.253731	Ic1c(cccc1)C(=O)Nc2c(cc(NC(=O)c3c(N)ccc(I)c3)cc2)C
0.253731	O=C(Nc1c(cc(cc1)C(=O)NC2CCCC2)C)c3nnc(N)cc3
0.253521	O=C(Nc1c(OCC)cc(N2CCN(CC2)CCC)cc1)c3nc(ccc3)C(=O)NC
0.253521	O=C(Nc1c(OCC)cc(N2CCN(CC2)CCC)cc1)c3nc(ccc3)C(=O)NC
0.253521	O=C(Nc1c(OCC)cc(N2CCN(CC2)CCC)cc1)c3nc(ccc3)C(=O)NC
0.253521	O=C(Nc1c(OCC)cc(N2CCN(CC2)CCC)cc1)c3nc(ccc3)C(=O)NC
0.253521	O=C(Nc1c(OCC)cc(N2CCN(CC2)CCC)cc1)c3nc(ccc3)C(=O)NC
0.253521	O=C(Nc1c(OCC)cc(N2CCN(CC2)CCC)cc1)c3nc(ccc3)C(=O)NC
0.253521	O=C(Nc1c(OCC)cc(N2CCN(CC2)CCC)cc1)c3nc(ccc3)C(=O)NC
0.253521	O=C(Nc1c(OCC)cc(N2CCN(CC2)CCC)cc1)c3nc(ccc3)C(=O)NC
0.253521	O=C(Nc1c(OCC)cc(N2CCN(CC2)CCC)cc1)c3nc(ccc3)C(=O)NC
0.253521	O=C(Nc1c(OCC)cc(N2CCN(CC2)CCC)cc1)c3nc(ccc3)C(=O)NC
0.253061	S=C(NNC(=O)c1cc(F)c(cc1)C)Nc2cc(c(cc2)C)C
0.253061	S=C(NNC(=O)c1cc(F)c(cc1)C)Nc2cc(c(cc2)C)C
0.253061	S=C(NNC(=O)c1cc(F)c(cc1)C)Nc2cc(c(cc2)C)C
0.253061	S=C(NNC(=O)c1cc(F)c(cc1)C)Nc2cc(c(cc2)C)C
0.253061	S=C(NNC(=O)c1cc(F)c(cc1)C)Nc2cc(c(cc2)C)C
0.253061	S=C(NNC(=O)c1cc(F)c(cc1)C)Nc2cc(c(cc2)C)C
0.253061	S=C(NNC(=O)c1cc(F)c(cc1)C)Nc2cc(c(cc2)C)C
0.253061	S=C(NNC(=O)c1cc(F)c(cc1)C)Nc2cc(c(cc2)C)C
0.253061	S=C(NNC(=O)c1cc(F)c(cc1)C)Nc2cc(c(cc2)C)C
0.252632	O=C(Nc1cnc(N2CCCCC2)cc1)C=3ON=C(c4cc(ccc4)C)C3
0.252632	O=C(Nc1cnc(N2CCCCC2)cc1)C=3ON=C(c4cc(ccc4)C)C3
0.252632	O=C(Nc1cnc(N2CCCCC2)cc1)C=3ON=C(c4cc(ccc4)C)C3
0.252632	O=C(Nc1cnc(N2CCCCC2)cc1)C=3ON=C(c4cc(ccc4)C)C3
0.252459	S1C(=NC(c2c(cccc2)C)=C1)NC(=O)c3ccc(cc3)CN4N=C(C=C4)C(F)(F)F
0.252459	S1C(=NC(c2c(cccc2)C)=C1)NC(=O)c3ccc(cc3)CN4N=C(C=C4)C(F)(F)F
0.252459	S1C(=NC(c2c(cccc2)C)=C1)NC(=O)c3ccc(cc3)CN4N=C(C=C4)C(F)(F)F
0.252459	S1C(=NC(c2c(cccc2)C)=C1)NC(=O)c3ccc(cc3)CN4N=C(C=C4)C(F)(F)F
0.252459	S1C(=NC(c2c(cccc2)C)=C1)NC(=O)c3ccc(cc3)CN4N=C(C=C4)C(F)(F)F
0.252459	S1C(=NC(c2c(cccc2)C)=C1)NC(=O)c3ccc(cc3)CN4N=C(C=C4)C(F)(F)F
0.252459	S(=O)(=O)(N1CCN(C(=O)Nc2c(ccc(c3cnc(OC)cc3)c2)C)CC1)N(CCO)C
0.252459	S(=O)(=O)(N1CCN(C(=O)Nc2c(ccc(c3cnc(OC)cc3)c2)C)CC1)N(CCO)C
0.252459	S(=O)(=O)(N1CCN(C(=O)Nc2c(ccc(c3cnc(OC)cc3)c2)C)CC1)N(CCO)C
0.252459	S(=O)(=O)(N1CCN(C(=O)Nc2c(ccc(c3cnc(OC)cc3)c2)C)CC1)N(CCO)C
0.252459	S(=O)(=O)(N1CCN(C(=O)Nc2c(ccc(c3cnc(OC)cc3)c2)C)CC1)N(CCO)C
0.252459	S(=O)(=O)(N1CCN(C(=O)Nc2c(ccc(c3cnc(OC)cc3)c2)C)CC1)N(CCO)C
0.252459	S(=O)(=O)(N1CCN(C(=O)Nc2c(ccc(c3cnc(OC)cc3)c2)C)CC1)N(CCO)C
0.252459	S(=O)(=O)(N1CCN(C(=O)Nc2c(ccc(c3cnc(OC)cc3)c2)C)CC1)N(CCO)C
0.252308	Fc1cc2N=C(N(c2cc1)C)c3cc(NC(=O)c4ccc(cc4)C5CC5)c(cc3)C
0.252308	Fc1cc2N=C(N(c2cc1)C)c3cc(NC(=O)c4ccc(cc4)C5CC5)c(cc3)C
0.252308	Fc1cc2N=C(N(c2cc1)C)c3cc(NC(=O)c4ccc(cc4)C5CC5)c(cc3)C
0.252308	Fc1cc2N=C(N(c2cc1)C)c3cc(NC(=O)c4ccc(cc4)C5CC5)c(cc3)C
0.252308	Fc1cc2N=C(N(c2cc1)C)c3cc(NC(=O)c4ccc(cc4)C5CC5)c(cc3)C
0.252308	Fc1cc2N=C(N(c2cc1)C)c3cc(NC(=O)c4ccc(cc4)C5CC5)c(cc3)C
0.252308	Fc1cc2N=C(N(c2cc1)C)c3cc(NC(=O)c4ccc(cc4)C5CC5)c(cc3)C
0.252308	Fc1cc2N=C(N(c2cc1)C)c3cc(NC(=O)c4ccc(cc4)C5CC5)c(cc3)C
0.252308	Fc1cc2N=C(N(c2cc1)C)c3cc(NC(=O)c4ccc(cc4)C5CC5)c(cc3)C
0.252308	Fc1cc2N=C(N(c2cc1)C)c3cc(NC(=O)c4ccc(cc4)C5CC5)c(cc3)C
0.252174	Clc1cc(NC(=O)c2ccc(O)cc2)c(N)cc1
0.252174	Clc1cc(NC(=O)c2ccc(O)cc2)c(N)cc1
0.252174	Clc1cc(NC(=O)c2ccc(O)cc2)c(N)cc1
0.252174	Clc1cc(NC(=O)c2ccc(O)cc2)c(N)cc1
0.252174	Clc1cc(NC(=O)c2ccc(O)cc2)c(N)cc1
0.252174	Clc1cc(NC(=O)c2ccc(O)cc2)c(N)cc1
0.252174	Clc1cc(NC(=O)c2ccc(O)cc2)c(N)cc1
0.252174	Clc1cc(NC(=O)c2ccc(O)cc2)c(N)cc1
0.252174	Clc1cc(NC(=O)c2ccc(O)cc2)c(N)cc1
0.252174	Clc1cc(NC(=O)c2ccc(O)cc2)c(N)cc1
0.252174	FC(F)(F)c1cc(NC(=O)c2cc(c3nc4NC(=Nc4cc3)N5CC6(C5)CNCCC6)c(cc2)C)ccc1
0.252066	S1(=O)(=O)CCN(NC(=O)Nc2cc(c3cnccc3)ccc2)CC1
0.252066	S1(=O)(=O)CCN(NC(=O)Nc2cc(c3cnccc3)ccc2)CC1
0.251969	O=C(Nc1ncccc1C)c2cc(N3CCCC3)ccc2
0.251969	O=C(Nc1ncccc1C)c2cc(N3CCCC3)ccc2
0.251908	Fc1c(ccc(c1)C(=O)Nc2nc(ccc2OC)C)C
0.251908	Fc1c(ccc(c1)C(=O)Nc2nc(ccc2OC)C)C
0.251908	Fc1c(ccc(c1)C(=O)Nc2nc(ccc2OC)C)C
0.251908	Fc1c(ccc(c1)C(=O)Nc2nc(ccc2OC)C)C
0.251908	Fc1c(ccc(c1)C(=O)Nc2nc(ccc2OC)C)C
0.251908	Fc1c(ccc(c1)C(=O)Nc2nc(ccc2OC)C)C
0.251908	Fc1c(ccc(c1)C(=O)Nc2nc(ccc2OC)C)C
0.251908	Fc1c(ccc(c1)C(=O)Nc2nc(ccc2OC)C)C
0.251908	Fc1c(ccc(c1)C(=O)Nc2nc(ccc2OC)C)C
0.251908	Fc1c(ccc(c1)C(=O)Nc2nc(ccc2OC)C)C
0.25188	Clc1cc(NC(=O)CN(Cc2ccc(cc2)C(=O)OC(C)C)CC)c(cc1)C
0.25188	Clc1cc(NC(=O)CN(Cc2ccc(cc2)C(=O)OC(C)C)CC)c(cc1)C
0.25188	Clc1cc(NC(=O)CN(Cc2ccc(cc2)C(=O)OC(C)C)CC)c(cc1)C
0.25188	Clc1cc(NC(=O)CN(Cc2ccc(cc2)C(=O)OC(C)C)CC)c(cc1)C
0.25188	Brc1ccc(N2N=C(C(=O)Nc3c(ccc(Cl)c3)C)C=N2)cc1
0.25188	Brc1ccc(N2N=C(C(=O)Nc3c(ccc(Cl)c3)C)C=N2)cc1
0.25188	Brc1ccc(N2N=C(C(=O)Nc3c(ccc(Cl)c3)C)C=N2)cc1
0.25188	Brc1ccc(N2N=C(C(=O)Nc3c(ccc(Cl)c3)C)C=N2)cc1
0.25188	Brc1ccc(N2N=C(C(=O)Nc3c(ccc(Cl)c3)C)C=N2)cc1
0.25188	Brc1ccc(N2N=C(C(=O)Nc3c(ccc(Cl)c3)C)C=N2)cc1
0.25188	Brc1ccc(N2N=C(C(=O)Nc3c(ccc(Cl)c3)C)C=N2)cc1
0.25188	Brc1ccc(N2N=C(C(=O)Nc3c(ccc(Cl)c3)C)C=N2)cc1
0.25188	Brc1ccc(N2N=C(C(=O)Nc3c(ccc(Cl)c3)C)C=N2)cc1
0.25188	Brc1ccc(N2N=C(C(=O)Nc3c(ccc(Cl)c3)C)C=N2)cc1
0.251799	Ic1cc(NC(=O)c2c(cccc2)CNC(=O)OC(C)(C)C)c(cc1)C
0.251799	Ic1cc(NC(=O)c2c(cccc2)CNC(=O)OC(C)(C)C)c(cc1)C
0.251799	Ic1cc(NC(=O)c2c(cccc2)CNC(=O)OC(C)(C)C)c(cc1)C
0.251799	Ic1cc(NC(=O)c2c(cccc2)CNC(=O)OC(C)(C)C)c(cc1)C
0.251799	Ic1cc(NC(=O)c2c(cccc2)CNC(=O)OC(C)(C)C)c(cc1)C
0.251799	Ic1cc(NC(=O)c2c(cccc2)CNC(=O)OC(C)(C)C)c(cc1)C
0.251799	Ic1cc(NC(=O)c2c(cccc2)CNC(=O)OC(C)(C)C)c(cc1)C
0.251799	Ic1cc(NC(=O)c2c(cccc2)CNC(=O)OC(C)(C)C)c(cc1)C
0.251799	Ic1cc(NC(=O)c2c(cccc2)CNC(=O)OC(C)(C)C)c(cc1)C
0.251799	Ic1cc(NC(=O)c2c(cccc2)CNC(=O)OC(C)(C)C)c(cc1)C
0.251799	Clc1c(F)ccc(c1)C=2N=C(SC2)NC(=O)c3ccc(OCCCOC)cc3
0.251799	Clc1c(F)ccc(c1)C=2N=C(SC2)NC(=O)c3ccc(OCCCOC)cc3
0.251799	Clc1c(F)ccc(c1)C=2N=C(SC2)NC(=O)c3ccc(OCCCOC)cc3
0.251799	Clc1c(F)ccc(c1)C=2N=C(SC2)NC(=O)c3ccc(OCCCOC)cc3
0.251799	Clc1c(F)ccc(c1)C=2N=C(SC2)NC(=O)c3ccc(OCCCOC)cc3
0.251799	Clc1c(F)ccc(c1)C=2N=C(SC2)NC(=O)c3ccc(OCCCOC)cc3
0.251799	Clc1c(F)ccc(c1)C=2N=C(SC2)NC(=O)c3ccc(OCCCOC)cc3
0.251799	Clc1c(F)ccc(c1)C=2N=C(SC2)NC(=O)c3ccc(OCCCOC)cc3
0.251748	Fc1c(cccc1)C(=O)Nc2c(ccc(c2)C(=O)N(CC3CC3)CCC)C
0.251748	Fc1c(cccc1)C(=O)Nc2c(ccc(c2)C(=O)N(CC3CC3)CCC)C
0.251748	Fc1c(cccc1)C(=O)Nc2c(ccc(c2)C(=O)N(CC3CC3)CCC)C
0.251701	O=C(Nc1cc(ccc1)CN2CCC(C(=O)N)CC2)C3=C(N(C=C3)C(C)C)C
0.251701	O=C(Nc1cc(ccc1)CN2CCC(C(=O)N)CC2)C3=C(N(C=C3)C(C)C)C
0.251701	O=C(Nc1cc(ccc1)CN2CCC(C(=O)N)CC2)C3=C(N(C=C3)C(C)C)C
0.251678	O=C(Nc1c(ccc(c2cnc(OC)cc2)c1)C)NC3C(N(CC3)C)C
0.251678	O=C(Nc1c(ccc(c2cnc(OC)cc2)c1)C)NC3C(N(CC3)C)C
0.251678	O=C(Nc1c(ccc(c2cnc(OC)cc2)c1)C)NC3C(N(CC3)C)C
0.251592	Clc1c(S(=O)(=O)Nc2c(Cl)cccc2)ccc(NC(=O)c3c(NCc4cnccc4)cccc3)c1
0.251592	Clc1c(S(=O)(=O)Nc2c(Cl)cccc2)ccc(NC(=O)c3c(NCc4cnccc4)cccc3)c1
0.251592	Clc1c(S(=O)(=O)Nc2c(Cl)cccc2)ccc(NC(=O)c3c(NCc4cnccc4)cccc3)c1
0.251592	Clc1c(S(=O)(=O)Nc2c(Cl)cccc2)ccc(NC(=O)c3c(NCc4cnccc4)cccc3)c1
0.251592	Clc1c(S(=O)(=O)Nc2c(Cl)cccc2)ccc(NC(=O)c3c(NCc4cnccc4)cccc3)c1
0.251592	Clc1c(S(=O)(=O)Nc2c(Cl)cccc2)ccc(NC(=O)c3c(NCc4cnccc4)cccc3)c1
0.251592	Clc1c(S(=O)(=O)Nc2c(Cl)cccc2)ccc(NC(=O)c3c(NCc4cnccc4)cccc3)c1
0.251592	Clc1c(S(=O)(=O)Nc2c(Cl)cccc2)ccc(NC(=O)c3c(NCc4cnccc4)cccc3)c1
0.251592	Clc1c(S(=O)(=O)Nc2c(Cl)cccc2)ccc(NC(=O)c3c(NCc4cnccc4)cccc3)c1
0.251592	Clc1c(S(=O)(=O)Nc2c(Cl)cccc2)ccc(NC(=O)c3c(NCc4cnccc4)cccc3)c1
0.250996	S1N=NC(c2ccc(cc2)C(=O)NCCc3ccc(N4CCN(CC4)C)cc3)=C1
0.250996	S1N=NC(c2ccc(cc2)C(=O)NCCc3ccc(N4CCN(CC4)C)cc3)=C1
0.250996	S1N=NC(c2ccc(cc2)C(=O)NCCc3ccc(N4CCN(CC4)C)cc3)=C1
0.250936	Clc1ccc(Oc2cnc(cc2)C(=O)NNC(=S)Nc3cc(c(cc3)C)C)cc1
0.250936	Clc1ccc(Oc2cnc(cc2)C(=O)NNC(=S)Nc3cc(c(cc3)C)C)cc1
0.250936	Clc1ccc(Oc2cnc(cc2)C(=O)NNC(=S)Nc3cc(c(cc3)C)C)cc1
0.250936	Clc1ccc(Oc2cnc(cc2)C(=O)NNC(=S)Nc3cc(c(cc3)C)C)cc1
0.250936	Clc1ccc(Oc2cnc(cc2)C(=O)NNC(=S)Nc3cc(c(cc3)C)C)cc1
0.250936	Clc1ccc(Oc2cnc(cc2)C(=O)NNC(=S)Nc3cc(c(cc3)C)C)cc1
0.250936	Clc1ccc(Oc2cnc(cc2)C(=O)NNC(=S)Nc3cc(c(cc3)C)C)cc1
0.250936	Clc1ccc(Oc2cnc(cc2)C(=O)NNC(=S)Nc3cc(c(cc3)C)C)cc1
0.250936	Clc1ccc(Oc2cnc(cc2)C(=O)NNC(=S)Nc3cc(c(cc3)C)C)cc1
0.250936	Clc1ccc(Oc2cnc(cc2)C(=O)NNC(=S)Nc3cc(c(cc3)C)C)cc1
0.250883	Fc1c(OCc2ncccc2)ccc(NC(=O)c3cc(OC(C)(C)C)ccc3)c1
0.250883	Fc1c(OCc2ncccc2)ccc(NC(=O)c3cc(OC(C)(C)C)ccc3)c1
0.250883	Fc1c(OCc2ncccc2)ccc(NC(=O)c3cc(OC(C)(C)C)ccc3)c1
0.250883	Fc1c(OCc2ncccc2)ccc(NC(=O)c3cc(OC(C)(C)C)ccc3)c1
0.250883	Fc1c(OCc2ncccc2)ccc(NC(=O)c3cc(OC(C)(C)C)ccc3)c1
0.250883	Fc1c(OCc2ncccc2)ccc(NC(=O)c3cc(OC(C)(C)C)ccc3)c1
0.250883	Fc1c(OCc2ncccc2)ccc(NC(=O)c3cc(OC(C)(C)C)ccc3)c1
0.250883	Fc1c(OCc2ncccc2)ccc(NC(=O)c3cc(OC(C)(C)C)ccc3)c1
0.250883	Fc1c(OCc2ncccc2)ccc(NC(=O)c3cc(OC(C)(C)C)ccc3)c1
0.250883	Fc1c(OCc2ncccc2)ccc(NC(=O)c3cc(OC(C)(C)C)ccc3)c1
0.25	O=C(Nc1c(cc(O)cc1)CCOC)c2cc3NC(c4ccccc4)=Cc3cc2
0.25	O=C(Nc1c(cc(O)cc1)CCOC)c2cc3NC(c4ccccc4)=Cc3cc2
0.25	O=C(Nc1c(cc(O)cc1)CCOC)c2cc3NC(c4ccccc4)=Cc3cc2
0.25	O=C(Nc1c(cc(O)cc1)CCOC)c2cc3NC(c4ccccc4)=Cc3cc2
0.25	O=C(Nc1c(cc(O)cc1)CCOC)c2cc3NC(c4ccccc4)=Cc3cc2
0.25	O=C(Nc1c(cc(O)cc1)CCOC)c2cc3NC(c4ccccc4)=Cc3cc2
0.25	O=C(Nc1c(cc(O)cc1)CCOC)c2cc3NC(c4ccccc4)=Cc3cc2
0.25	O=C(Nc1c(cc(O)cc1)CCOC)c2cc3NC(c4ccccc4)=Cc3cc2
0.25	O=C(Nc1c(cc(O)cc1)CCOC)c2cc3NC(c4ccccc4)=Cc3cc2
0.25	O=C(Nc1c(cc(O)cc1)CCOC)c2cc3NC(c4ccccc4)=Cc3cc2
0.25	Clc1c(S(=O)(=O)Nc2c(Cl)cccc2)ccc(NC(=O)c3ccc(N(Cc4ccc(cc4)C)C)cc3)c1
0.25	Clc1c(S(=O)(=O)Nc2c(Cl)cccc2)ccc(NC(=O)c3ccc(N(Cc4ccc(cc4)C)C)cc3)c1
0.25	Clc1c(S(=O)(=O)Nc2c(Cl)cccc2)ccc(NC(=O)c3ccc(N(Cc4ccc(cc4)C)C)cc3)c1
0.25	Clc1c(S(=O)(=O)Nc2c(Cl)cccc2)ccc(NC(=O)c3ccc(N(Cc4ccc(cc4)C)C)cc3)c1
0.25	Clc1c(S(=O)(=O)Nc2c(Cl)cccc2)ccc(NC(=O)c3ccc(N(Cc4ccc(cc4)C)C)cc3)c1
0.25	Clc1c(S(=O)(=O)Nc2c(Cl)cccc2)ccc(NC(=O)c3ccc(N(Cc4ccc(cc4)C)C)cc3)c1
0.25	Clc1c(S(=O)(=O)Nc2c(Cl)cccc2)ccc(NC(=O)c3ccc(N(Cc4ccc(cc4)C)C)cc3)c1
0.25	Clc1c(S(=O)(=O)Nc2c(Cl)cccc2)ccc(NC(=O)c3ccc(N(Cc4ccc(cc4)C)C)cc3)c1
0.25	Clc1c(S(=O)(=O)Nc2c(Cl)cccc2)ccc(NC(=O)c3ccc(N(Cc4ccc(cc4)C)C)cc3)c1
0.25	Clc1c(S(=O)(=O)Nc2c(Cl)cccc2)ccc(NC(=O)c3ccc(N(Cc4ccc(cc4)C)C)cc3)c1
0.25	Brc1c(NC(=O)c2ccc(NCC3=CSC=C3)cc2)ccc(O)c1
0.25	Brc1c(NC(=O)c2ccc(NCC3=CSC=C3)cc2)ccc(O)c1
0.25	Brc1c(NC(=O)c2ccc(NCC3=CSC=C3)cc2)ccc(O)c1
0.25	Brc1c(NC(=O)c2ccc(NCC3=CSC=C3)cc2)ccc(O)c1
0.25	Brc1c(NC(=O)c2ccc(NCC3=CSC=C3)cc2)ccc(O)c1
0.25	Brc1c(NC(=O)c2ccc(NCC3=CSC=C3)cc2)ccc(O)c1
0.25	Brc1c(NC(=O)c2ccc(NCC3=CSC=C3)cc2)ccc(O)c1
0.25	Brc1c(NC(=O)c2ccc(NCC3=CSC=C3)cc2)ccc(O)c1
0.25	Brc1c(NC(=O)c2ccc(NCC3=CSC=C3)cc2)ccc(O)c1
0.25	Brc1c(NC(=O)c2ccc(NCC3=CSC=C3)cc2)ccc(O)c1
0.25	O=C(OCCC)c1ccc(NC(=O)C=2ON=C(c3cc(ccc3)C)C2)cc1
0.25	O=C(OCCC)c1ccc(NC(=O)C=2ON=C(c3cc(ccc3)C)C2)cc1
0.25	O=C(OCCC)c1ccc(NC(=O)C=2ON=C(c3cc(ccc3)C)C2)cc1
0.25	O=C(OCCC)c1ccc(NC(=O)C=2ON=C(c3cc(ccc3)C)C2)cc1
0.25	O=C(OCCC)c1ccc(NC(=O)C=2ON=C(c3cc(ccc3)C)C2)cc1
0.25	O=C(OCCC)c1ccc(NC(=O)C=2ON=C(c3cc(ccc3)C)C2)cc1
0.25	S1C(=NC(c2c(cccc2)C)=C1)NC(=O)c3cc(F)c(N4N=CC=C4)cc3
0.25	S1C(=NC(c2c(cccc2)C)=C1)NC(=O)c3cc(F)c(N4N=CC=C4)cc3
0.25	S1C(=NC(c2c(cccc2)C)=C1)NC(=O)c3cc(F)c(N4N=CC=C4)cc3
0.25	S1C(=NC(c2c(cccc2)C)=C1)NC(=O)c3cc(F)c(N4N=CC=C4)cc3
0.25	S1C(=NC(c2c(cccc2)C)=C1)NC(=O)c3cc(F)c(N4N=CC=C4)cc3
0.25	S1C(=NC(c2c(cccc2)C)=C1)NC(=O)c3cc(F)c(N4N=CC=C4)cc3
0.25	S1C(=NC(c2c(cccc2)C)=C1)NC(=O)c3cc(F)c(N4N=CC=C4)cc3
0.25	S1C(=NC(c2c(cccc2)C)=C1)NC(=O)c3cc(F)c(N4N=CC=C4)cc3
0.25	S1C(=NC(c2c(cccc2)C)=C1)NC(=O)c3cc(F)c(N4N=CC=C4)cc3
0.25	S1C(=NC(c2c(cccc2)C)=C1)NC(=O)c3cc(F)c(N4N=CC=C4)cc3
0.25	O=C(N(CC#C)CC(C)C)Nc1c(ccc(c2cnc(OC)cc2)c1)C
0.25	O=C(N(CC#C)CC(C)C)Nc1c(ccc(c2cnc(OC)cc2)c1)C
0.25	O=C(N(CC#C)CC(C)C)Nc1c(ccc(c2cnc(OC)cc2)c1)C
0.25	FC(F)(F)c1cc(ccc1)C(=O)Nc2cc(NC(=O)c3c4c(cc(cc4)C)ccc3C)c(cc2)C
0.25	FC(F)(F)c1cc(ccc1)C(=O)Nc2cc(NC(=O)c3c4c(cc(cc4)C)ccc3C)c(cc2)C
0.25	O=C(OCCC)c1ccc(NC(=O)C=2ON=C(c3cc(ccc3)C)C2)cc1
0.25	O=C(OCCC)c1ccc(NC(=O)C=2ON=C(c3cc(ccc3)C)C2)cc1
0.25	S(C1=NN=C(N1CC=2OC=CC2)c3cnccc3)CC(=O)Nc4cc(OC(C)C)c(cc4)C
0.25	S(C1=NN=C(N1CC=2OC=CC2)c3cnccc3)CC(=O)Nc4cc(OC(C)C)c(cc4)C
0.25	S(C1=NN=C(N1CC=2OC=CC2)c3cnccc3)CC(=O)Nc4cc(OC(C)C)c(cc4)C
0.25	S(=O)(=O)(NCc1ccc(cc1)C(=O)Nc2c(cc(cc2)CN(C)C)C)c3c(c(cc(c3C)C)C)C
0.25	S(=O)(=O)(NCc1ccc(cc1)C(=O)Nc2c(cc(cc2)CN(C)C)C)c3c(c(cc(c3C)C)C)C
0.25	O=C(NCC(=O)N1CCN(CC=2ON=C(N2)COC)CC1)c3cc(c(cc3)C)C
0.25	O=C(NCC(=O)N1CCN(CC=2ON=C(N2)COC)CC1)c3cc(c(cc3)C)C
0.249258	Brc1c(OCC)ccc(NS(=O)(=O)c2cc(ccc2)C(=O)NC=3SC=C(N3)c4c(cccc4)C)c1
0.249258	Brc1c(OCC)ccc(NS(=O)(=O)c2cc(ccc2)C(=O)NC=3SC=C(N3)c4c(cccc4)C)c1
0.249258	Brc1c(OCC)ccc(NS(=O)(=O)c2cc(ccc2)C(=O)NC=3SC=C(N3)c4c(cccc4)C)c1
0.249258	Brc1c(OCC)ccc(NS(=O)(=O)c2cc(ccc2)C(=O)NC=3SC=C(N3)c4c(cccc4)C)c1
0.249258	Brc1c(OCC)ccc(NS(=O)(=O)c2cc(ccc2)C(=O)NC=3SC=C(N3)c4c(cccc4)C)c1
0.249258	Brc1c(OCC)ccc(NS(=O)(=O)c2cc(ccc2)C(=O)NC=3SC=C(N3)c4c(cccc4)C)c1
0.249201	Clc1ccc(N2C(SCC(=O)NNC(=S)Nc3cc(c(cc3)C)C)=NN=C2c4cnccc4)cc1
0.249201	Clc1ccc(N2C(SCC(=O)NNC(=S)Nc3cc(c(cc3)C)C)=NN=C2c4cnccc4)cc1
0.249201	Clc1ccc(N2C(SCC(=O)NNC(=S)Nc3cc(c(cc3)C)C)=NN=C2c4cnccc4)cc1
0.249201	Clc1ccc(N2C(SCC(=O)NNC(=S)Nc3cc(c(cc3)C)C)=NN=C2c4cnccc4)cc1
0.249201	Clc1ccc(N2C(SCC(=O)NNC(=S)Nc3cc(c(cc3)C)C)=NN=C2c4cnccc4)cc1
0.249201	Clc1ccc(N2C(SCC(=O)NNC(=S)Nc3cc(c(cc3)C)C)=NN=C2c4cnccc4)cc1
0.249201	Clc1ccc(N2C(SCC(=O)NNC(=S)Nc3cc(c(cc3)C)C)=NN=C2c4cnccc4)cc1
0.249201	Clc1ccc(N2C(SCC(=O)NNC(=S)Nc3cc(c(cc3)C)C)=NN=C2c4cnccc4)cc1
0.249201	Clc1ccc(N2C(SCC(=O)NNC(=S)Nc3cc(c(cc3)C)C)=NN=C2c4cnccc4)cc1
0.249201	Clc1ccc(N2C(SCC(=O)NNC(=S)Nc3cc(c(cc3)C)C)=NN=C2c4cnccc4)cc1
0.249158	Clc1ccc(Oc2cnc(cc2)C(=O)Nc3c(OCC)cc(N4CCN(CC4)CCC)cc3)cc1
0.249158	Clc1ccc(Oc2cnc(cc2)C(=O)Nc3c(OCC)cc(N4CCN(CC4)CCC)cc3)cc1
0.249158	Clc1ccc(Oc2cnc(cc2)C(=O)Nc3c(OCC)cc(N4CCN(CC4)CCC)cc3)cc1
0.249158	Clc1ccc(Oc2cnc(cc2)C(=O)Nc3c(OCC)cc(N4CCN(CC4)CCC)cc3)cc1
0.249158	Clc1ccc(Oc2cnc(cc2)C(=O)Nc3c(OCC)cc(N4CCN(CC4)CCC)cc3)cc1
0.249158	Clc1ccc(Oc2cnc(cc2)C(=O)Nc3c(OCC)cc(N4CCN(CC4)CCC)cc3)cc1
0.249158	Clc1ccc(Oc2cnc(cc2)C(=O)Nc3c(OCC)cc(N4CCN(CC4)CCC)cc3)cc1
0.249158	Clc1ccc(Oc2cnc(cc2)C(=O)Nc3c(OCC)cc(N4CCN(CC4)CCC)cc3)cc1
0.249158	Clc1ccc(Oc2cnc(cc2)C(=O)Nc3c(OCC)cc(N4CCN(CC4)CCC)cc3)cc1
0.249158	Clc1ccc(Oc2cnc(cc2)C(=O)Nc3c(OCC)cc(N4CCN(CC4)CCC)cc3)cc1
0.249135	O=C(Nc1cc(c(cc1)C)C=2ON=C(N2)c3cc(OC(C)C)ncc3)C
0.249135	O=C(Nc1cc(c(cc1)C)C=2ON=C(N2)c3cc(OC(C)C)ncc3)C
0.249135	O=C(Nc1cc(c(cc1)C)C=2ON=C(N2)c3cc(OC(C)C)ncc3)C
0.249123	O=C(Nc1c(OCCC)cc(cc1)C)C=2ON=C(c3cc(ccc3)C)C2
0.249123	O=C(Nc1c(OCCC)cc(cc1)C)C=2ON=C(c3cc(ccc3)C)C2
0.249123	O=C(Nc1c(OCCC)cc(cc1)C)C=2ON=C(c3cc(ccc3)C)C2
0.249123	O=C(Nc1c(OCCC)cc(cc1)C)C=2ON=C(c3cc(ccc3)C)C2
[truncated: 8,001 more rows]
