# Supplementary material for: Galileo: Three-dimensional searching in large combinatorial fragment spaces on the example of pharmacophores
Source: J Comput Aided Mol Des. 2022 Nov 24;37(1):1–16. doi: 10.1007/s10822-022-00485-y (PMC10032335; doi:10.1007/s10822-022-00485-y)
Supplement: Supplementary file 4 — Supplementary file 3a [file 10822_2022_485_MOESM3_ESMa.zip › Imatinib_Galileo/12/out_3.csv]

Score	SMILES
0.384906	O=C(Nc1cc(ccc1)CN2CCCCC2)c3cncc(c4c(cc(OC)cc4)C)c3
0.384906	O=C(Nc1cc(ccc1)CN2CCCCC2)c3cncc(c4c(cc(OC)cc4)C)c3
0.384906	O=C(Nc1cc(ccc1)CN2CCCCC2)c3cncc(c4c(cc(OC)cc4)C)c3
0.384906	O=C(Nc1cc(ccc1)CN2CCCCC2)c3cncc(c4c(cc(OC)cc4)C)c3
0.384906	O=C(Nc1cc(ccc1)CN2CCCCC2)c3cncc(c4c(cc(OC)cc4)C)c3
0.384906	O=C(Nc1cc(ccc1)CN2CCCCC2)c3cncc(c4c(cc(OC)cc4)C)c3
0.384906	O=C(Nc1cc(ccc1)CN2CCCCC2)c3cncc(c4c(cc(OC)cc4)C)c3
0.382222	Brc1ccc(cc1)C(=O)Nc2cc(ccc2)C(=O)NCc3ccc(cc3)CN4CCN(CC4)C
0.382222	Brc1ccc(cc1)C(=O)Nc2cc(ccc2)C(=O)NCc3ccc(cc3)CN4CCN(CC4)C
0.382222	Brc1ccc(cc1)C(=O)Nc2cc(ccc2)C(=O)NCc3ccc(cc3)CN4CCN(CC4)C
0.382222	Brc1ccc(cc1)C(=O)Nc2cc(ccc2)C(=O)NCc3ccc(cc3)CN4CCN(CC4)C
0.382222	Brc1ccc(cc1)C(=O)Nc2cc(ccc2)C(=O)NCc3ccc(cc3)CN4CCN(CC4)C
0.382222	Brc1ccc(cc1)C(=O)Nc2cc(ccc2)C(=O)NCc3ccc(cc3)CN4CCN(CC4)C
0.382222	Brc1ccc(cc1)C(=O)Nc2cc(ccc2)C(=O)NCc3ccc(cc3)CN4CCN(CC4)C
0.382222	Brc1ccc(cc1)C(=O)Nc2cc(ccc2)C(=O)NCc3ccc(cc3)CN4CCN(CC4)C
0.382222	Brc1ccc(cc1)C(=O)Nc2cc(ccc2)C(=O)NCc3ccc(cc3)CN4CCN(CC4)C
0.382222	Brc1ccc(cc1)C(=O)Nc2cc(ccc2)C(=O)NCc3ccc(cc3)CN4CCN(CC4)C
0.376147	O=C(Nc1cc(NC(=O)C=O)c(cc1)C)c2ccccc2
0.376147	O=C(Nc1cc(NC(=O)C=O)c(cc1)C)c2ccccc2
0.376147	O=C(Nc1cc(NC(=O)C=O)c(cc1)C)c2ccccc2
0.376147	O=C(Nc1cc(NC(=O)C=O)c(cc1)C)c2ccccc2
0.376147	O=C(Nc1cc(NC(=O)C=O)c(cc1)C)c2ccccc2
0.376147	O=C(Nc1cc(NC(=O)C=O)c(cc1)C)c2ccccc2
0.376147	O=C(Nc1cc(NC(=O)C=O)c(cc1)C)c2ccccc2
0.376147	O=C(Nc1cc(NC(=O)C=O)c(cc1)C)c2ccccc2
0.376147	O=C(Nc1cc(NC(=O)C=O)c(cc1)C)c2ccccc2
0.376147	O=C(Nc1cc(NC(=O)C=O)c(cc1)C)c2ccccc2
0.375	O=C(OC)Cc1ccc(cc1)C(=O)Nc2cc(c3cnccc3)ccc2
0.375	O=C(OC)Cc1ccc(cc1)C(=O)Nc2cc(c3cnccc3)ccc2
0.375	O=C(OC)Cc1ccc(cc1)C(=O)Nc2cc(c3cnccc3)ccc2
0.375	O=C(OC)Cc1ccc(cc1)C(=O)Nc2cc(c3cnccc3)ccc2
0.375	O=C(OC)Cc1ccc(cc1)C(=O)Nc2cc(c3cnccc3)ccc2
0.375	O=C(OC)Cc1ccc(cc1)C(=O)Nc2cc(c3cnccc3)ccc2
0.375	O=C(OC)Cc1ccc(cc1)C(=O)Nc2cc(c3cnccc3)ccc2
0.375	O=C(OC)Cc1ccc(cc1)C(=O)Nc2cc(c3cnccc3)ccc2
0.375	O=C(OC)Cc1ccc(cc1)C(=O)Nc2cc(c3cnccc3)ccc2
0.375	O=C(OC)Cc1ccc(cc1)C(=O)Nc2cc(c3cnccc3)ccc2
0.365759	O=C(Nc1cc(c(Oc2cnccc2)cc1)C)c3cc(c4ccccc4)c(cc3)C
0.365759	O=C(Nc1cc(c(Oc2cnccc2)cc1)C)c3cc(c4ccccc4)c(cc3)C
0.365759	O=C(Nc1cc(c(Oc2cnccc2)cc1)C)c3cc(c4ccccc4)c(cc3)C
0.365759	O=C(Nc1cc(c(Oc2cnccc2)cc1)C)c3cc(c4ccccc4)c(cc3)C
0.365759	O=C(Nc1cc(c(Oc2cnccc2)cc1)C)c3cc(c4ccccc4)c(cc3)C
0.365759	O=C(Nc1cc(c(Oc2cnccc2)cc1)C)c3cc(c4ccccc4)c(cc3)C
0.365759	O=C(Nc1cc(c(Oc2cnccc2)cc1)C)c3cc(c4ccccc4)c(cc3)C
0.365759	O=C(Nc1cc(c(Oc2cnccc2)cc1)C)c3cc(c4ccccc4)c(cc3)C
0.365759	O=C(Nc1cc(c(Oc2cnccc2)cc1)C)c3cc(c4ccccc4)c(cc3)C
0.365759	O=C(Nc1cc(c(Oc2cnccc2)cc1)C)c3cc(c4ccccc4)c(cc3)C
0.364035	Clc1c(ccc(c1)C(=O)NCc2ccc(cc2)CN3CCN(CC3)C)C
0.364035	Clc1c(ccc(c1)C(=O)NCc2ccc(cc2)CN3CCN(CC3)C)C
0.364035	Clc1c(ccc(c1)C(=O)NCc2ccc(cc2)CN3CCN(CC3)C)C
0.364035	Clc1c(ccc(c1)C(=O)NCc2ccc(cc2)CN3CCN(CC3)C)C
0.364035	Clc1c(ccc(c1)C(=O)NCc2ccc(cc2)CN3CCN(CC3)C)C
0.364035	Clc1c(ccc(c1)C(=O)NCc2ccc(cc2)CN3CCN(CC3)C)C
0.364035	Clc1c(ccc(c1)C(=O)NCc2ccc(cc2)CN3CCN(CC3)C)C
0.364035	Clc1c(ccc(c1)C(=O)NCc2ccc(cc2)CN3CCN(CC3)C)C
0.364035	Clc1c(ccc(c1)C(=O)NCc2ccc(cc2)CN3CCN(CC3)C)C
0.364035	Clc1c(ccc(c1)C(=O)NCc2ccc(cc2)CN3CCN(CC3)C)C
0.363296	Fc1ccc(cc1)C=2ON=C(N2)c3ccc(cc3)C(=O)Nc4cc(c(Oc5cnccc5)cc4)C
0.363296	Fc1ccc(cc1)C=2ON=C(N2)c3ccc(cc3)C(=O)Nc4cc(c(Oc5cnccc5)cc4)C
0.363296	Fc1ccc(cc1)C=2ON=C(N2)c3ccc(cc3)C(=O)Nc4cc(c(Oc5cnccc5)cc4)C
0.363296	Fc1ccc(cc1)C=2ON=C(N2)c3ccc(cc3)C(=O)Nc4cc(c(Oc5cnccc5)cc4)C
0.363296	Fc1ccc(cc1)C=2ON=C(N2)c3ccc(cc3)C(=O)Nc4cc(c(Oc5cnccc5)cc4)C
0.363296	Fc1ccc(cc1)C=2ON=C(N2)c3ccc(cc3)C(=O)Nc4cc(c(Oc5cnccc5)cc4)C
0.363296	Fc1ccc(cc1)C=2ON=C(N2)c3ccc(cc3)C(=O)Nc4cc(c(Oc5cnccc5)cc4)C
0.363296	Fc1ccc(cc1)C=2ON=C(N2)c3ccc(cc3)C(=O)Nc4cc(c(Oc5cnccc5)cc4)C
0.363296	Fc1ccc(cc1)C=2ON=C(N2)c3ccc(cc3)C(=O)Nc4cc(c(Oc5cnccc5)cc4)C
0.363296	Fc1ccc(cc1)C=2ON=C(N2)c3ccc(cc3)C(=O)Nc4cc(c(Oc5cnccc5)cc4)C
0.360902	O=C(Nc1cc(NC(=O)C(=O)Nc2cc(OC)c(N3CCN(CC3)C)cc2)c(cc1)C)c4ccccc4
0.360902	O=C(Nc1cc(NC(=O)C(=O)Nc2cc(OC)c(N3CCN(CC3)C)cc2)c(cc1)C)c4ccccc4
0.360902	O=C(Nc1cc(NC(=O)C(=O)Nc2cc(OC)c(N3CCN(CC3)C)cc2)c(cc1)C)c4ccccc4
0.360902	O=C(Nc1cc(NC(=O)C(=O)Nc2cc(OC)c(N3CCN(CC3)C)cc2)c(cc1)C)c4ccccc4
0.360902	O=C(Nc1cc(NC(=O)C(=O)Nc2cc(OC)c(N3CCN(CC3)C)cc2)c(cc1)C)c4ccccc4
0.360902	O=C(Nc1cc(NC(=O)C(=O)Nc2cc(OC)c(N3CCN(CC3)C)cc2)c(cc1)C)c4ccccc4
0.360902	O=C(Nc1cc(NC(=O)C(=O)Nc2cc(OC)c(N3CCN(CC3)C)cc2)c(cc1)C)c4ccccc4
0.360902	O=C(Nc1cc(NC(=O)C(=O)Nc2cc(OC)c(N3CCN(CC3)C)cc2)c(cc1)C)c4ccccc4
0.360902	O=C(Nc1cc(NC(=O)C(=O)Nc2cc(OC)c(N3CCN(CC3)C)cc2)c(cc1)C)c4ccccc4
0.360902	O=C(Nc1cc(NC(=O)C(=O)Nc2cc(OC)c(N3CCN(CC3)C)cc2)c(cc1)C)c4ccccc4
0.360515	O=C(Nc1cc(OCC)c(OCC)cc1)c2ccc(cc2)CN3CCCCC3
0.360515	O=C(Nc1cc(OCC)c(OCC)cc1)c2ccc(cc2)CN3CCCCC3
0.360515	O=C(Nc1cc(OCC)c(OCC)cc1)c2ccc(cc2)CN3CCCCC3
0.360515	O=C(Nc1cc(OCC)c(OCC)cc1)c2ccc(cc2)CN3CCCCC3
0.360515	O=C(Nc1cc(OCC)c(OCC)cc1)c2ccc(cc2)CN3CCCCC3
0.358871	O=C(Nc1cc(NC(=O)C(=O)NCc2ccc(cc2)C3CC3)c(cc1)C)c4ccccc4
0.358871	O=C(Nc1cc(NC(=O)C(=O)NCc2ccc(cc2)C3CC3)c(cc1)C)c4ccccc4
0.358871	O=C(Nc1cc(NC(=O)C(=O)NCc2ccc(cc2)C3CC3)c(cc1)C)c4ccccc4
0.358871	O=C(Nc1cc(NC(=O)C(=O)NCc2ccc(cc2)C3CC3)c(cc1)C)c4ccccc4
0.358871	O=C(Nc1cc(NC(=O)C(=O)NCc2ccc(cc2)C3CC3)c(cc1)C)c4ccccc4
0.358871	O=C(Nc1cc(NC(=O)C(=O)NCc2ccc(cc2)C3CC3)c(cc1)C)c4ccccc4
0.358871	O=C(Nc1cc(NC(=O)C(=O)NCc2ccc(cc2)C3CC3)c(cc1)C)c4ccccc4
0.358871	O=C(Nc1cc(NC(=O)C(=O)NCc2ccc(cc2)C3CC3)c(cc1)C)c4ccccc4
0.358871	O=C(Nc1cc(NC(=O)C(=O)NCc2ccc(cc2)C3CC3)c(cc1)C)c4ccccc4
0.358871	O=C(Nc1cc(NC(=O)C(=O)NCc2ccc(cc2)C3CC3)c(cc1)C)c4ccccc4
0.357692	O=C(O)CN1CCC(NC(=O)C(=O)Nc2c(ccc(NC(=O)c3ccccc3)c2)C)CC1
0.357692	O=C(O)CN1CCC(NC(=O)C(=O)Nc2c(ccc(NC(=O)c3ccccc3)c2)C)CC1
0.357692	O=C(O)CN1CCC(NC(=O)C(=O)Nc2c(ccc(NC(=O)c3ccccc3)c2)C)CC1
0.357692	O=C(O)CN1CCC(NC(=O)C(=O)Nc2c(ccc(NC(=O)c3ccccc3)c2)C)CC1
0.357692	O=C(O)CN1CCC(NC(=O)C(=O)Nc2c(ccc(NC(=O)c3ccccc3)c2)C)CC1
0.357692	O=C(O)CN1CCC(NC(=O)C(=O)Nc2c(ccc(NC(=O)c3ccccc3)c2)C)CC1
0.357692	O=C(O)CN1CCC(NC(=O)C(=O)Nc2c(ccc(NC(=O)c3ccccc3)c2)C)CC1
0.357692	O=C(O)CN1CCC(NC(=O)C(=O)Nc2c(ccc(NC(=O)c3ccccc3)c2)C)CC1
0.357692	O=C(O)CN1CCC(NC(=O)C(=O)Nc2c(ccc(NC(=O)c3ccccc3)c2)C)CC1
0.357692	O=C(O)CN1CCC(NC(=O)C(=O)Nc2c(ccc(NC(=O)c3ccccc3)c2)C)CC1
0.353791	Fc1nccc(N2CCN(C(=O)C(=O)Nc3c(ccc(NC(=O)c4ccccc4)c3)C)CC2)c1
0.353791	Fc1nccc(N2CCN(C(=O)C(=O)Nc3c(ccc(NC(=O)c4ccccc4)c3)C)CC2)c1
0.353791	Fc1nccc(N2CCN(C(=O)C(=O)Nc3c(ccc(NC(=O)c4ccccc4)c3)C)CC2)c1
0.353791	Fc1nccc(N2CCN(C(=O)C(=O)Nc3c(ccc(NC(=O)c4ccccc4)c3)C)CC2)c1
0.353791	Fc1nccc(N2CCN(C(=O)C(=O)Nc3c(ccc(NC(=O)c4ccccc4)c3)C)CC2)c1
0.353791	Fc1nccc(N2CCN(C(=O)C(=O)Nc3c(ccc(NC(=O)c4ccccc4)c3)C)CC2)c1
0.353791	Fc1nccc(N2CCN(C(=O)C(=O)Nc3c(ccc(NC(=O)c4ccccc4)c3)C)CC2)c1
0.353791	Fc1nccc(N2CCN(C(=O)C(=O)Nc3c(ccc(NC(=O)c4ccccc4)c3)C)CC2)c1
0.353791	Fc1nccc(N2CCN(C(=O)C(=O)Nc3c(ccc(NC(=O)c4ccccc4)c3)C)CC2)c1
0.353791	Fc1nccc(N2CCN(C(=O)C(=O)Nc3c(ccc(NC(=O)c4ccccc4)c3)C)CC2)c1
0.351695	O=C(NCc1ccc(cc1)CN2CCN(CC2)C)c3cc(C#C)c(cc3)C
0.351695	O=C(NCc1ccc(cc1)CN2CCN(CC2)C)c3cc(C#C)c(cc3)C
0.351695	O=C(NCc1ccc(cc1)CN2CCN(CC2)C)c3cc(C#C)c(cc3)C
0.351695	O=C(NCc1ccc(cc1)CN2CCN(CC2)C)c3cc(C#C)c(cc3)C
0.351695	O=C(NCc1ccc(cc1)CN2CCN(CC2)C)c3cc(C#C)c(cc3)C
0.351695	O=C(NCc1ccc(cc1)CN2CCN(CC2)C)c3cc(C#C)c(cc3)C
0.351695	O=C(NCc1ccc(cc1)CN2CCN(CC2)C)c3cc(C#C)c(cc3)C
0.351695	O=C(NCc1ccc(cc1)CN2CCN(CC2)C)c3cc(C#C)c(cc3)C
0.351695	O=C(NCc1ccc(cc1)CN2CCN(CC2)C)c3cc(C#C)c(cc3)C
0.351695	O=C(NCc1ccc(cc1)CN2CCN(CC2)C)c3cc(C#C)c(cc3)C
0.348936	O=C(Nc1cc(NC(=O)C(=O)NCCO)c(cc1)C)c2ccccc2
0.348936	O=C(Nc1cc(NC(=O)C(=O)NCCO)c(cc1)C)c2ccccc2
0.348936	O=C(Nc1cc(NC(=O)C(=O)NCCO)c(cc1)C)c2ccccc2
0.348936	O=C(Nc1cc(NC(=O)C(=O)NCCO)c(cc1)C)c2ccccc2
0.348936	O=C(Nc1cc(NC(=O)C(=O)NCCO)c(cc1)C)c2ccccc2
0.348936	O=C(Nc1cc(NC(=O)C(=O)NCCO)c(cc1)C)c2ccccc2
0.348936	O=C(Nc1cc(NC(=O)C(=O)NCCO)c(cc1)C)c2ccccc2
0.348936	O=C(Nc1cc(NC(=O)C(=O)NCCO)c(cc1)C)c2ccccc2
0.348936	O=C(Nc1cc(NC(=O)C(=O)NCCO)c(cc1)C)c2ccccc2
0.348936	O=C(Nc1cc(NC(=O)C(=O)NCCO)c(cc1)C)c2ccccc2
0.348485	S(=O)(=O)(Nc1c(c(ccc1)C)C)c2ccc(cc2)C(=O)Nc3cc(c4cnccc4)ccc3
0.348485	S(=O)(=O)(Nc1c(c(ccc1)C)C)c2ccc(cc2)C(=O)Nc3cc(c4cnccc4)ccc3
0.348485	S(=O)(=O)(Nc1c(c(ccc1)C)C)c2ccc(cc2)C(=O)Nc3cc(c4cnccc4)ccc3
0.348485	S(=O)(=O)(Nc1c(c(ccc1)C)C)c2ccc(cc2)C(=O)Nc3cc(c4cnccc4)ccc3
0.348485	S(=O)(=O)(Nc1c(c(ccc1)C)C)c2ccc(cc2)C(=O)Nc3cc(c4cnccc4)ccc3
0.347656	Clc1c(ccc(c1)C(=O)Nc2nc(c3ccccc3)cc(c4ccc(cc4)C)c2)CC
0.347656	Clc1c(ccc(c1)C(=O)Nc2nc(c3ccccc3)cc(c4ccc(cc4)C)c2)CC
0.347656	Clc1c(ccc(c1)C(=O)Nc2nc(c3ccccc3)cc(c4ccc(cc4)C)c2)CC
0.347656	Clc1c(ccc(c1)C(=O)Nc2nc(c3ccccc3)cc(c4ccc(cc4)C)c2)CC
0.347656	Clc1c(ccc(c1)C(=O)Nc2nc(c3ccccc3)cc(c4ccc(cc4)C)c2)CC
0.347656	Clc1c(ccc(c1)C(=O)Nc2nc(c3ccccc3)cc(c4ccc(cc4)C)c2)CC
0.347656	Clc1c(ccc(c1)C(=O)Nc2nc(c3ccccc3)cc(c4ccc(cc4)C)c2)CC
0.347656	Clc1c(ccc(c1)C(=O)Nc2nc(c3ccccc3)cc(c4ccc(cc4)C)c2)CC
0.347656	Clc1c(ccc(c1)C(=O)Nc2nc(c3ccccc3)cc(c4ccc(cc4)C)c2)CC
0.347656	Clc1c(ccc(c1)C(=O)Nc2nc(c3ccccc3)cc(c4ccc(cc4)C)c2)CC
0.34717	O=C(NC1CCN(Cc2ccc(NC(=O)C)cc2)CC1)c3nc(ncc3)c4ncccc4
0.34717	O=C(NC1CCN(Cc2ccc(NC(=O)C)cc2)CC1)c3nc(ncc3)c4ncccc4
0.34717	O=C(NC1CCN(Cc2ccc(NC(=O)C)cc2)CC1)c3nc(ncc3)c4ncccc4
0.34717	O=C(NC1CCN(Cc2ccc(NC(=O)C)cc2)CC1)c3nc(ncc3)c4ncccc4
0.34717	O=C(NC1CCN(Cc2ccc(NC(=O)C)cc2)CC1)c3nc(ncc3)c4ncccc4
0.34717	O=C(NC1CCN(Cc2ccc(NC(=O)C)cc2)CC1)c3nc(ncc3)c4ncccc4
0.34717	O=C(NC1CCN(Cc2ccc(NC(=O)C)cc2)CC1)c3nc(ncc3)c4ncccc4
0.34717	O=C(NC1CCN(Cc2ccc(NC(=O)C)cc2)CC1)c3nc(ncc3)c4ncccc4
0.346667	Fc1c(F)ccc(c2nc(ncc2)NC(=O)C3=NN(c4ccccc4)C(c5cnccc5)=C3)c1
0.346667	Fc1c(F)ccc(c2nc(ncc2)NC(=O)C3=NN(c4ccccc4)C(c5cnccc5)=C3)c1
0.346667	Fc1c(F)ccc(c2nc(ncc2)NC(=O)C3=NN(c4ccccc4)C(c5cnccc5)=C3)c1
0.346667	Fc1c(F)ccc(c2nc(ncc2)NC(=O)C3=NN(c4ccccc4)C(c5cnccc5)=C3)c1
0.346667	Fc1c(F)ccc(c2nc(ncc2)NC(=O)C3=NN(c4ccccc4)C(c5cnccc5)=C3)c1
0.346667	Fc1c(F)ccc(c2nc(ncc2)NC(=O)C3=NN(c4ccccc4)C(c5cnccc5)=C3)c1
0.346667	Fc1c(F)ccc(c2nc(ncc2)NC(=O)C3=NN(c4ccccc4)C(c5cnccc5)=C3)c1
0.346667	Fc1c(F)ccc(c2nc(ncc2)NC(=O)C3=NN(c4ccccc4)C(c5cnccc5)=C3)c1
0.346667	Fc1c(F)ccc(c2nc(ncc2)NC(=O)C3=NN(c4ccccc4)C(c5cnccc5)=C3)c1
0.346667	Fc1c(F)ccc(c2nc(ncc2)NC(=O)C3=NN(c4ccccc4)C(c5cnccc5)=C3)c1
0.342857	O=C(Nc1cc(NC(=O)C(=O)N2CCN(CC2)CCN3C(CCC3C)C)c(cc1)C)c4ccccc4
0.342857	O=C(Nc1cc(NC(=O)C(=O)N2CCN(CC2)CCN3C(CCC3C)C)c(cc1)C)c4ccccc4
0.342857	O=C(Nc1cc(NC(=O)C(=O)N2CCN(CC2)CCN3C(CCC3C)C)c(cc1)C)c4ccccc4
0.342857	O=C(Nc1cc(NC(=O)C(=O)N2CCN(CC2)CCN3C(CCC3C)C)c(cc1)C)c4ccccc4
0.342857	O=C(Nc1cc(NC(=O)C(=O)N2CCN(CC2)CCN3C(CCC3C)C)c(cc1)C)c4ccccc4
0.342857	O=C(Nc1cc(NC(=O)C(=O)N2CCN(CC2)CCN3C(CCC3C)C)c(cc1)C)c4ccccc4
0.342857	O=C(Nc1cc(NC(=O)C(=O)N2CCN(CC2)CCN3C(CCC3C)C)c(cc1)C)c4ccccc4
0.342857	O=C(Nc1cc(NC(=O)C(=O)N2CCN(CC2)CCN3C(CCC3C)C)c(cc1)C)c4ccccc4
0.342857	O=C(Nc1cc(NC(=O)C(=O)N2CCN(CC2)CCN3C(CCC3C)C)c(cc1)C)c4ccccc4
0.342857	O=C(Nc1cc(NC(=O)C(=O)N2CCN(CC2)CCN3C(CCC3C)C)c(cc1)C)c4ccccc4
0.342756	S1C(=NC(=C1CNC(=O)C(=O)Nc2c(ccc(NC(=O)c3ccccc3)c2)C)C)c4ccccc4
0.342756	S1C(=NC(=C1CNC(=O)C(=O)Nc2c(ccc(NC(=O)c3ccccc3)c2)C)C)c4ccccc4
0.342756	S1C(=NC(=C1CNC(=O)C(=O)Nc2c(ccc(NC(=O)c3ccccc3)c2)C)C)c4ccccc4
0.342756	S1C(=NC(=C1CNC(=O)C(=O)Nc2c(ccc(NC(=O)c3ccccc3)c2)C)C)c4ccccc4
0.342756	S1C(=NC(=C1CNC(=O)C(=O)Nc2c(ccc(NC(=O)c3ccccc3)c2)C)C)c4ccccc4
0.340741	O=C(Nc1cc(c2nc(ccn2)C)ccc1)c3c(OC)ccc(c3)CN
0.340741	O=C(Nc1cc(c2nc(ccn2)C)ccc1)c3c(OC)ccc(c3)CN
0.340741	O=C(Nc1cc(c2nc(ccn2)C)ccc1)c3c(OC)ccc(c3)CN
0.340741	O=C(Nc1cc(c2nc(ccn2)C)ccc1)c3c(OC)ccc(c3)CN
0.340164	O=C(Nc1cc(NC(=O)C(=O)NC2(CC2)C)c(cc1)C)c3ccccc3
0.340164	O=C(Nc1cc(NC(=O)C(=O)NC2(CC2)C)c(cc1)C)c3ccccc3
0.339483	O=C(N1CCN(CC1)C)c2c(NC(=O)c3cc(c4ccccc4)c(cc3)C)cccc2
0.339483	O=C(N1CCN(CC1)C)c2c(NC(=O)c3cc(c4ccccc4)c(cc3)C)cccc2
0.339483	O=C(N1CCN(CC1)C)c2c(NC(=O)c3cc(c4ccccc4)c(cc3)C)cccc2
0.339483	O=C(N1CCN(CC1)C)c2c(NC(=O)c3cc(c4ccccc4)c(cc3)C)cccc2
0.339483	O=C(N1CCN(CC1)C)c2c(NC(=O)c3cc(c4ccccc4)c(cc3)C)cccc2
0.339483	O=C(N1CCN(CC1)C)c2c(NC(=O)c3cc(c4ccccc4)c(cc3)C)cccc2
0.339483	O=C(N1CCN(CC1)C)c2c(NC(=O)c3cc(c4ccccc4)c(cc3)C)cccc2
0.339483	O=C(N1CCN(CC1)C)c2c(NC(=O)c3cc(c4ccccc4)c(cc3)C)cccc2
0.339483	O=C(N1CCN(CC1)C)c2c(NC(=O)c3cc(c4ccccc4)c(cc3)C)cccc2
0.339483	O=C(N1CCN(CC1)C)c2c(NC(=O)c3cc(c4ccccc4)c(cc3)C)cccc2
0.339207	S(C(F)F)Cc1ccc(cc1)C(=O)Nc2cc(ccc2)CN3CCCCC3
0.339207	S(C(F)F)Cc1ccc(cc1)C(=O)Nc2cc(ccc2)CN3CCCCC3
0.339207	S(C(F)F)Cc1ccc(cc1)C(=O)Nc2cc(ccc2)CN3CCCCC3
0.339207	S(C(F)F)Cc1ccc(cc1)C(=O)Nc2cc(ccc2)CN3CCCCC3
0.339207	S(C(F)F)Cc1ccc(cc1)C(=O)Nc2cc(ccc2)CN3CCCCC3
0.339207	S(C(F)F)Cc1ccc(cc1)C(=O)Nc2cc(ccc2)CN3CCCCC3
0.339207	S(C(F)F)Cc1ccc(cc1)C(=O)Nc2cc(ccc2)CN3CCCCC3
0.339207	S(C(F)F)Cc1ccc(cc1)C(=O)Nc2cc(ccc2)CN3CCCCC3
0.339207	S(C(F)F)Cc1ccc(cc1)C(=O)Nc2cc(ccc2)CN3CCCCC3
0.339207	S(C(F)F)Cc1ccc(cc1)C(=O)Nc2cc(ccc2)CN3CCCCC3
0.335907	O=C(N1CCOCC1)c2ccc(cc2)C(=O)Nc3cc(c(Oc4cnccc4)cc3)C
0.335907	O=C(N1CCOCC1)c2ccc(cc2)C(=O)Nc3cc(c(Oc4cnccc4)cc3)C
0.335907	O=C(N1CCOCC1)c2ccc(cc2)C(=O)Nc3cc(c(Oc4cnccc4)cc3)C
0.335907	O=C(N1CCOCC1)c2ccc(cc2)C(=O)Nc3cc(c(Oc4cnccc4)cc3)C
0.335907	O=C(N1CCOCC1)c2ccc(cc2)C(=O)Nc3cc(c(Oc4cnccc4)cc3)C
0.334615	Brc1c(OCc2ccccc2)ccc(NC(=O)C(=O)Nc3c(ccc(NC(=O)c4ccccc4)c3)C)c1
0.334615	Brc1c(OCc2ccccc2)ccc(NC(=O)C(=O)Nc3c(ccc(NC(=O)c4ccccc4)c3)C)c1
0.334615	Brc1c(OCc2ccccc2)ccc(NC(=O)C(=O)Nc3c(ccc(NC(=O)c4ccccc4)c3)C)c1
0.334615	Brc1c(OCc2ccccc2)ccc(NC(=O)C(=O)Nc3c(ccc(NC(=O)c4ccccc4)c3)C)c1
0.334615	Brc1c(OCc2ccccc2)ccc(NC(=O)C(=O)Nc3c(ccc(NC(=O)c4ccccc4)c3)C)c1
0.334615	Brc1c(OCc2ccccc2)ccc(NC(=O)C(=O)Nc3c(ccc(NC(=O)c4ccccc4)c3)C)c1
0.334615	Brc1c(OCc2ccccc2)ccc(NC(=O)C(=O)Nc3c(ccc(NC(=O)c4ccccc4)c3)C)c1
0.334615	Brc1c(OCc2ccccc2)ccc(NC(=O)C(=O)Nc3c(ccc(NC(=O)c4ccccc4)c3)C)c1
0.334615	Brc1c(OCc2ccccc2)ccc(NC(=O)C(=O)Nc3c(ccc(NC(=O)c4ccccc4)c3)C)c1
0.334615	Brc1c(OCc2ccccc2)ccc(NC(=O)C(=O)Nc3c(ccc(NC(=O)c4ccccc4)c3)C)c1
0.332103	O=C(Nc1cc(c(Oc2cnccc2)cc1)C)C=3ON=C(c4ccccc4)C3
0.332103	O=C(Nc1cc(c(Oc2cnccc2)cc1)C)C=3ON=C(c4ccccc4)C3
0.331984	FC(c1cc(NC(=O)C(=O)Nc2c(ccc(NC(=O)c3ccccc3)c2)C)ccc1)C
0.331984	FC(c1cc(NC(=O)C(=O)Nc2c(ccc(NC(=O)c3ccccc3)c2)C)ccc1)C
0.331984	FC(c1cc(NC(=O)C(=O)Nc2c(ccc(NC(=O)c3ccccc3)c2)C)ccc1)C
0.331984	FC(c1cc(NC(=O)C(=O)Nc2c(ccc(NC(=O)c3ccccc3)c2)C)ccc1)C
0.331984	FC(c1cc(NC(=O)C(=O)Nc2c(ccc(NC(=O)c3ccccc3)c2)C)ccc1)C
0.331984	FC(c1cc(NC(=O)C(=O)Nc2c(ccc(NC(=O)c3ccccc3)c2)C)ccc1)C
0.331984	FC(c1cc(NC(=O)C(=O)Nc2c(ccc(NC(=O)c3ccccc3)c2)C)ccc1)C
0.331984	FC(c1cc(NC(=O)C(=O)Nc2c(ccc(NC(=O)c3ccccc3)c2)C)ccc1)C
0.331984	FC(c1cc(NC(=O)C(=O)Nc2c(ccc(NC(=O)c3ccccc3)c2)C)ccc1)C
0.330827	O=C(O)C1CCN(C(=O)C(=O)Nc2c(ccc(NC(=O)c3ccccc3)c2)C)CC1
0.330827	O=C(O)C1CCN(C(=O)C(=O)Nc2c(ccc(NC(=O)c3ccccc3)c2)C)CC1
0.330827	O=C(O)C1CCN(C(=O)C(=O)Nc2c(ccc(NC(=O)c3ccccc3)c2)C)CC1
0.330827	O=C(O)C1CCN(C(=O)C(=O)Nc2c(ccc(NC(=O)c3ccccc3)c2)C)CC1
0.330827	O=C(O)C1CCN(C(=O)C(=O)Nc2c(ccc(NC(=O)c3ccccc3)c2)C)CC1
0.330827	O=C(O)C1CCN(C(=O)C(=O)Nc2c(ccc(NC(=O)c3ccccc3)c2)C)CC1
0.330827	O=C(O)C1CCN(C(=O)C(=O)Nc2c(ccc(NC(=O)c3ccccc3)c2)C)CC1
0.330827	O=C(O)C1CCN(C(=O)C(=O)Nc2c(ccc(NC(=O)c3ccccc3)c2)C)CC1
0.330827	O=C(O)C1CCN(C(=O)C(=O)Nc2c(ccc(NC(=O)c3ccccc3)c2)C)CC1
0.330827	O=C(O)C1CCN(C(=O)C(=O)Nc2c(ccc(NC(=O)c3ccccc3)c2)C)CC1
0.32967	FC(F)(F)c1c(ccc(NC(=O)c2cnc(NC(C)C)cc2)c1)CN3CCOCC3
0.32967	FC(F)(F)c1c(ccc(NC(=O)c2cnc(NC(C)C)cc2)c1)CN3CCOCC3
0.32967	FC(F)(F)c1c(ccc(NC(=O)c2cnc(NC(C)C)cc2)c1)CN3CCOCC3
0.32967	FC(F)(F)c1c(ccc(NC(=O)c2cnc(NC(C)C)cc2)c1)CN3CCOCC3
0.32967	FC(F)(F)c1c(ccc(NC(=O)c2cnc(NC(C)C)cc2)c1)CN3CCOCC3
0.32967	FC(F)(F)c1c(ccc(NC(=O)c2cnc(NC(C)C)cc2)c1)CN3CCOCC3
0.32967	FC(F)(F)c1c(ccc(NC(=O)c2cnc(NC(C)C)cc2)c1)CN3CCOCC3
0.32967	FC(F)(F)c1c(ccc(NC(=O)c2cnc(NC(C)C)cc2)c1)CN3CCOCC3
0.32967	FC(F)(F)c1c(ccc(NC(=O)c2cnc(NC(C)C)cc2)c1)CN3CCOCC3
0.32967	FC(F)(F)c1c(ccc(NC(=O)c2cnc(NC(C)C)cc2)c1)CN3CCOCC3
0.329588	O=C(Nc1cc(NC(=O)C(=O)NCc2cc(NC(=O)C3CCC3)ccc2)c(cc1)C)c4ccccc4
0.329588	O=C(Nc1cc(NC(=O)C(=O)NCc2cc(NC(=O)C3CCC3)ccc2)c(cc1)C)c4ccccc4
0.329588	O=C(Nc1cc(NC(=O)C(=O)NCc2cc(NC(=O)C3CCC3)ccc2)c(cc1)C)c4ccccc4
0.329588	O=C(Nc1cc(NC(=O)C(=O)NCc2cc(NC(=O)C3CCC3)ccc2)c(cc1)C)c4ccccc4
0.329588	O=C(Nc1cc(NC(=O)C(=O)NCc2cc(NC(=O)C3CCC3)ccc2)c(cc1)C)c4ccccc4
0.329588	O=C(Nc1cc(NC(=O)C(=O)NCc2cc(NC(=O)C3CCC3)ccc2)c(cc1)C)c4ccccc4
0.329317	Fc1c(ccc(NNC(=O)C(=O)Nc2c(ccc(NC(=O)c3ccccc3)c2)C)c1)C
0.329317	Fc1c(ccc(NNC(=O)C(=O)Nc2c(ccc(NC(=O)c3ccccc3)c2)C)c1)C
0.329317	Fc1c(ccc(NNC(=O)C(=O)Nc2c(ccc(NC(=O)c3ccccc3)c2)C)c1)C
0.329317	Fc1c(ccc(NNC(=O)C(=O)Nc2c(ccc(NC(=O)c3ccccc3)c2)C)c1)C
0.329317	Fc1c(ccc(NNC(=O)C(=O)Nc2c(ccc(NC(=O)c3ccccc3)c2)C)c1)C
0.329317	Fc1c(ccc(NNC(=O)C(=O)Nc2c(ccc(NC(=O)c3ccccc3)c2)C)c1)C
0.329317	Fc1c(ccc(NNC(=O)C(=O)Nc2c(ccc(NC(=O)c3ccccc3)c2)C)c1)C
0.329317	Fc1c(ccc(NNC(=O)C(=O)Nc2c(ccc(NC(=O)c3ccccc3)c2)C)c1)C
0.329317	Fc1c(ccc(NNC(=O)C(=O)Nc2c(ccc(NC(=O)c3ccccc3)c2)C)c1)C
0.329317	Fc1c(ccc(NNC(=O)C(=O)Nc2c(ccc(NC(=O)c3ccccc3)c2)C)c1)C
0.328302	O=C(OC(C)(C)C)NCc1cc(ccc1)CNC(=O)C(=O)Nc2c(ccc(NC(=O)c3ccccc3)c2)C
0.328302	O=C(OC(C)(C)C)NCc1cc(ccc1)CNC(=O)C(=O)Nc2c(ccc(NC(=O)c3ccccc3)c2)C
0.328302	O=C(OC(C)(C)C)NCc1cc(ccc1)CNC(=O)C(=O)Nc2c(ccc(NC(=O)c3ccccc3)c2)C
0.328302	O=C(OC(C)(C)C)NCc1cc(ccc1)CNC(=O)C(=O)Nc2c(ccc(NC(=O)c3ccccc3)c2)C
0.328302	O=C(OC(C)(C)C)NCc1cc(ccc1)CNC(=O)C(=O)Nc2c(ccc(NC(=O)c3ccccc3)c2)C
0.328302	O=C(OC(C)(C)C)NCc1cc(ccc1)CNC(=O)C(=O)Nc2c(ccc(NC(=O)c3ccccc3)c2)C
0.328302	O=C(OC(C)(C)C)NCc1cc(ccc1)CNC(=O)C(=O)Nc2c(ccc(NC(=O)c3ccccc3)c2)C
0.328302	O=C(OC(C)(C)C)NCc1cc(ccc1)CNC(=O)C(=O)Nc2c(ccc(NC(=O)c3ccccc3)c2)C
0.328302	O=C(OC(C)(C)C)NCc1cc(ccc1)CNC(=O)C(=O)Nc2c(ccc(NC(=O)c3ccccc3)c2)C
0.328302	O=C(OC(C)(C)C)NCc1cc(ccc1)CNC(=O)C(=O)Nc2c(ccc(NC(=O)c3ccccc3)c2)C
0.324	O=C(Nc1c(cc(C#C)cc1)C)c2cc(c3ccccc3)c(cc2)C
0.324	O=C(Nc1c(cc(C#C)cc1)C)c2cc(c3ccccc3)c(cc2)C
0.324	O=C(Nc1c(cc(C#C)cc1)C)c2cc(c3ccccc3)c(cc2)C
0.324	O=C(Nc1c(cc(C#C)cc1)C)c2cc(c3ccccc3)c(cc2)C
0.324	O=C(Nc1c(cc(C#C)cc1)C)c2cc(c3ccccc3)c(cc2)C
0.324	O=C(Nc1c(cc(C#C)cc1)C)c2cc(c3ccccc3)c(cc2)C
0.324	O=C(Nc1c(cc(C#C)cc1)C)c2cc(c3ccccc3)c(cc2)C
0.324	O=C(Nc1c(cc(C#C)cc1)C)c2cc(c3ccccc3)c(cc2)C
0.324	O=C(Nc1c(cc(C#C)cc1)C)c2cc(c3ccccc3)c(cc2)C
0.324	O=C(Nc1c(cc(C#C)cc1)C)c2cc(c3ccccc3)c(cc2)C
0.323404	O=C(Nc1cc(ccc1)CN2CCCCC2)c3ccc(N4CCOCC4)cc3
0.323404	O=C(Nc1cc(ccc1)CN2CCCCC2)c3ccc(N4CCOCC4)cc3
0.323404	O=C(Nc1cc(ccc1)CN2CCCCC2)c3ccc(N4CCOCC4)cc3
0.323404	O=C(Nc1cc(ccc1)CN2CCCCC2)c3ccc(N4CCOCC4)cc3
0.323404	O=C(Nc1cc(ccc1)CN2CCCCC2)c3ccc(N4CCOCC4)cc3
0.323404	O=C(Nc1cc(ccc1)CN2CCCCC2)c3ccc(N4CCOCC4)cc3
0.323404	O=C(Nc1cc(ccc1)CN2CCCCC2)c3ccc(N4CCOCC4)cc3
0.323404	O=C(Nc1cc(ccc1)CN2CCCCC2)c3ccc(N4CCOCC4)cc3
0.323404	O=C(Nc1cc(ccc1)CN2CCCCC2)c3ccc(N4CCOCC4)cc3
0.323404	O=C(Nc1cc(ccc1)CN2CCCCC2)c3ccc(N4CCOCC4)cc3
0.323194	Clc1c(Oc2ccncc2)ccc(c1)C(=O)Nc3cc(NC(=O)N(C)C)c(cc3)C
0.323194	Clc1c(Oc2ccncc2)ccc(c1)C(=O)Nc3cc(NC(=O)N(C)C)c(cc3)C
0.323194	Clc1c(Oc2ccncc2)ccc(c1)C(=O)Nc3cc(NC(=O)N(C)C)c(cc3)C
0.323194	Clc1c(Oc2ccncc2)ccc(c1)C(=O)Nc3cc(NC(=O)N(C)C)c(cc3)C
0.323194	Clc1c(Oc2ccncc2)ccc(c1)C(=O)Nc3cc(NC(=O)N(C)C)c(cc3)C
0.323194	Clc1c(Oc2ccncc2)ccc(c1)C(=O)Nc3cc(NC(=O)N(C)C)c(cc3)C
0.323194	Clc1c(Oc2ccncc2)ccc(c1)C(=O)Nc3cc(NC(=O)N(C)C)c(cc3)C
0.323194	Clc1c(Oc2ccncc2)ccc(c1)C(=O)Nc3cc(NC(=O)N(C)C)c(cc3)C
0.323194	Clc1c(Oc2ccncc2)ccc(c1)C(=O)Nc3cc(NC(=O)N(C)C)c(cc3)C
0.323194	Clc1c(Oc2ccncc2)ccc(c1)C(=O)Nc3cc(NC(=O)N(C)C)c(cc3)C
0.322449	O=C(Nc1cc(c(Oc2cnccc2)cc1)C)C3=COC=C3
0.322449	O=C(Nc1cc(c(Oc2cnccc2)cc1)C)C3=COC=C3
0.322449	O=C(Nc1cc(c(Oc2cnccc2)cc1)C)C3=COC=C3
0.322449	O=C(Nc1cc(c(Oc2cnccc2)cc1)C)C3=COC=C3
0.322449	O=C(Nc1cc(c(Oc2cnccc2)cc1)C)C3=COC=C3
0.322449	O=C(Nc1cc(c(Oc2cnccc2)cc1)C)C3=COC=C3
0.322449	O=C(Nc1cc(c(Oc2cnccc2)cc1)C)C3=COC=C3
0.322344	O=C(O)CCC1CCN(C(=O)C(=O)Nc2c(ccc(NC(=O)c3ccccc3)c2)C)CC1
0.322344	O=C(O)CCC1CCN(C(=O)C(=O)Nc2c(ccc(NC(=O)c3ccccc3)c2)C)CC1
0.322344	O=C(O)CCC1CCN(C(=O)C(=O)Nc2c(ccc(NC(=O)c3ccccc3)c2)C)CC1
0.322344	O=C(O)CCC1CCN(C(=O)C(=O)Nc2c(ccc(NC(=O)c3ccccc3)c2)C)CC1
0.322344	O=C(O)CCC1CCN(C(=O)C(=O)Nc2c(ccc(NC(=O)c3ccccc3)c2)C)CC1
0.322344	O=C(O)CCC1CCN(C(=O)C(=O)Nc2c(ccc(NC(=O)c3ccccc3)c2)C)CC1
0.322344	O=C(O)CCC1CCN(C(=O)C(=O)Nc2c(ccc(NC(=O)c3ccccc3)c2)C)CC1
0.322344	O=C(O)CCC1CCN(C(=O)C(=O)Nc2c(ccc(NC(=O)c3ccccc3)c2)C)CC1
0.322344	O=C(O)CCC1CCN(C(=O)C(=O)Nc2c(ccc(NC(=O)c3ccccc3)c2)C)CC1
0.322344	O=C(O)CCC1CCN(C(=O)C(=O)Nc2c(ccc(NC(=O)c3ccccc3)c2)C)CC1
0.32197	Brc1c(OCc2ccc(cc2)C(=O)Nc3nc(c4ccccc4)cc(c5ccc(cc5)C)c3)c(Br)cc(c1)C
0.32197	Brc1c(OCc2ccc(cc2)C(=O)Nc3nc(c4ccccc4)cc(c5ccc(cc5)C)c3)c(Br)cc(c1)C
0.32197	Brc1c(OCc2ccc(cc2)C(=O)Nc3nc(c4ccccc4)cc(c5ccc(cc5)C)c3)c(Br)cc(c1)C
0.32197	Brc1c(OCc2ccc(cc2)C(=O)Nc3nc(c4ccccc4)cc(c5ccc(cc5)C)c3)c(Br)cc(c1)C
0.32197	Brc1c(OCc2ccc(cc2)C(=O)Nc3nc(c4ccccc4)cc(c5ccc(cc5)C)c3)c(Br)cc(c1)C
0.32197	Brc1c(OCc2ccc(cc2)C(=O)Nc3nc(c4ccccc4)cc(c5ccc(cc5)C)c3)c(Br)cc(c1)C
0.32197	Brc1c(OCc2ccc(cc2)C(=O)Nc3nc(c4ccccc4)cc(c5ccc(cc5)C)c3)c(Br)cc(c1)C
0.32197	Brc1c(OCc2ccc(cc2)C(=O)Nc3nc(c4ccccc4)cc(c5ccc(cc5)C)c3)c(Br)cc(c1)C
0.32197	Brc1c(OCc2ccc(cc2)C(=O)Nc3nc(c4ccccc4)cc(c5ccc(cc5)C)c3)c(Br)cc(c1)C
0.32197	Brc1c(OCc2ccc(cc2)C(=O)Nc3nc(c4ccccc4)cc(c5ccc(cc5)C)c3)c(Br)cc(c1)C
0.320313	Fc1c(ccc(c2cc(ccc2)C(F)(F)F)c1)C(=O)Nc3cc(c4cnccc4)ccc3
0.320313	Fc1c(ccc(c2cc(ccc2)C(F)(F)F)c1)C(=O)Nc3cc(c4cnccc4)ccc3
0.320313	Fc1c(ccc(c2cc(ccc2)C(F)(F)F)c1)C(=O)Nc3cc(c4cnccc4)ccc3
0.320313	Fc1c(ccc(c2cc(ccc2)C(F)(F)F)c1)C(=O)Nc3cc(c4cnccc4)ccc3
0.320313	Fc1c(ccc(c2cc(ccc2)C(F)(F)F)c1)C(=O)Nc3cc(c4cnccc4)ccc3
0.320313	Fc1c(ccc(c2cc(ccc2)C(F)(F)F)c1)C(=O)Nc3cc(c4cnccc4)ccc3
0.320313	Fc1c(ccc(c2cc(ccc2)C(F)(F)F)c1)C(=O)Nc3cc(c4cnccc4)ccc3
0.320313	Fc1c(ccc(c2cc(ccc2)C(F)(F)F)c1)C(=O)Nc3cc(c4cnccc4)ccc3
0.320313	Fc1c(ccc(c2cc(ccc2)C(F)(F)F)c1)C(=O)Nc3cc(c4cnccc4)ccc3
0.320313	Fc1c(ccc(c2cc(ccc2)C(F)(F)F)c1)C(=O)Nc3cc(c4cnccc4)ccc3
0.319549	S(=O)(=O)(c1ncc(NC(=O)c2cc(c3ccccc3)c(cc2)C)cc1)C
0.319549	S(=O)(=O)(c1ncc(NC(=O)c2cc(c3ccccc3)c(cc2)C)cc1)C
0.319549	S(=O)(=O)(c1ncc(NC(=O)c2cc(c3ccccc3)c(cc2)C)cc1)C
0.319549	S(=O)(=O)(c1ncc(NC(=O)c2cc(c3ccccc3)c(cc2)C)cc1)C
0.319549	S(=O)(=O)(c1ncc(NC(=O)c2cc(c3ccccc3)c(cc2)C)cc1)C
0.319549	S(=O)(=O)(c1ncc(NC(=O)c2cc(c3ccccc3)c(cc2)C)cc1)C
0.319549	S(=O)(=O)(c1ncc(NC(=O)c2cc(c3ccccc3)c(cc2)C)cc1)C
0.319549	S(=O)(=O)(c1ncc(NC(=O)c2cc(c3ccccc3)c(cc2)C)cc1)C
0.319549	S(=O)(=O)(c1ncc(NC(=O)c2cc(c3ccccc3)c(cc2)C)cc1)C
0.319549	S(=O)(=O)(c1ncc(NC(=O)c2cc(c3ccccc3)c(cc2)C)cc1)C
0.319298	O=C(Nc1nc(c2ccccc2)cc(c3ccc(cc3)C)c1)c4cc(OC)c(OCC(=O)Nc5ccc(OCC)cc5)cc4
0.319298	O=C(Nc1nc(c2ccccc2)cc(c3ccc(cc3)C)c1)c4cc(OC)c(OCC(=O)Nc5ccc(OCC)cc5)cc4
0.319298	O=C(Nc1nc(c2ccccc2)cc(c3ccc(cc3)C)c1)c4cc(OC)c(OCC(=O)Nc5ccc(OCC)cc5)cc4
0.318519	Brc1c(S(=O)(=O)N(C)C)ccc(c1)C(=O)Nc2cc(c3cnccc3)ccc2
0.318519	Brc1c(S(=O)(=O)N(C)C)ccc(c1)C(=O)Nc2cc(c3cnccc3)ccc2
0.318519	Brc1c(S(=O)(=O)N(C)C)ccc(c1)C(=O)Nc2cc(c3cnccc3)ccc2
0.318519	Brc1c(S(=O)(=O)N(C)C)ccc(c1)C(=O)Nc2cc(c3cnccc3)ccc2
0.318519	Brc1c(S(=O)(=O)N(C)C)ccc(c1)C(=O)Nc2cc(c3cnccc3)ccc2
0.318519	Brc1c(S(=O)(=O)N(C)C)ccc(c1)C(=O)Nc2cc(c3cnccc3)ccc2
0.318519	Brc1c(S(=O)(=O)N(C)C)ccc(c1)C(=O)Nc2cc(c3cnccc3)ccc2
0.318519	Brc1c(S(=O)(=O)N(C)C)ccc(c1)C(=O)Nc2cc(c3cnccc3)ccc2
0.318519	Brc1c(S(=O)(=O)N(C)C)ccc(c1)C(=O)Nc2cc(c3cnccc3)ccc2
0.318519	Brc1c(S(=O)(=O)N(C)C)ccc(c1)C(=O)Nc2cc(c3cnccc3)ccc2
0.317568	O=C1N(C(=O)c2c1cc(cc2)C(=O)Nc3cc(c(Oc4cnccc4)cc3)C)Cc5ccccc5
0.317568	O=C1N(C(=O)c2c1cc(cc2)C(=O)Nc3cc(c(Oc4cnccc4)cc3)C)Cc5ccccc5
0.317568	O=C1N(C(=O)c2c1cc(cc2)C(=O)Nc3cc(c(Oc4cnccc4)cc3)C)Cc5ccccc5
0.317568	O=C1N(C(=O)c2c1cc(cc2)C(=O)Nc3cc(c(Oc4cnccc4)cc3)C)Cc5ccccc5
0.317568	O=C1N(C(=O)c2c1cc(cc2)C(=O)Nc3cc(c(Oc4cnccc4)cc3)C)Cc5ccccc5
0.317568	O=C1N(C(=O)c2c1cc(cc2)C(=O)Nc3cc(c(Oc4cnccc4)cc3)C)Cc5ccccc5
0.317568	O=C1N(C(=O)c2c1cc(cc2)C(=O)Nc3cc(c(Oc4cnccc4)cc3)C)Cc5ccccc5
0.317568	O=C1N(C(=O)c2c1cc(cc2)C(=O)Nc3cc(c(Oc4cnccc4)cc3)C)Cc5ccccc5
0.317568	O=C1N(C(=O)c2c1cc(cc2)C(=O)Nc3cc(c(Oc4cnccc4)cc3)C)Cc5ccccc5
0.317568	O=C1N(C(=O)c2c1cc(cc2)C(=O)Nc3cc(c(Oc4cnccc4)cc3)C)Cc5ccccc5
0.317343	O=C(Nc1cc(NC(=O)C(=O)NCCc2c(cc(C#N)cc2)C)c(cc1)C)c3ccccc3
0.317343	O=C(Nc1cc(NC(=O)C(=O)NCCc2c(cc(C#N)cc2)C)c(cc1)C)c3ccccc3
0.317343	P(=O)(c1ncccc1NC(=O)c2cc(NC(=O)Nc3ccccc3)c(cc2)C)(C)C
0.317343	P(=O)(c1ncccc1NC(=O)c2cc(NC(=O)Nc3ccccc3)c(cc2)C)(C)C
0.317343	P(=O)(c1ncccc1NC(=O)c2cc(NC(=O)Nc3ccccc3)c(cc2)C)(C)C
0.317343	P(=O)(c1ncccc1NC(=O)c2cc(NC(=O)Nc3ccccc3)c(cc2)C)(C)C
0.317343	P(=O)(c1ncccc1NC(=O)c2cc(NC(=O)Nc3ccccc3)c(cc2)C)(C)C
0.317343	P(=O)(c1ncccc1NC(=O)c2cc(NC(=O)Nc3ccccc3)c(cc2)C)(C)C
0.317343	P(=O)(c1ncccc1NC(=O)c2cc(NC(=O)Nc3ccccc3)c(cc2)C)(C)C
0.317343	P(=O)(c1ncccc1NC(=O)c2cc(NC(=O)Nc3ccccc3)c(cc2)C)(C)C
0.317343	P(=O)(c1ncccc1NC(=O)c2cc(NC(=O)Nc3ccccc3)c(cc2)C)(C)C
0.317343	P(=O)(c1ncccc1NC(=O)c2cc(NC(=O)Nc3ccccc3)c(cc2)C)(C)C
0.316206	O=C(Nc1cc(c(Oc2cnccc2)cc1)C)c3cc(NC(=O)C=C)ccc3
0.316206	O=C(Nc1cc(c(Oc2cnccc2)cc1)C)c3cc(NC(=O)C=C)ccc3
0.316206	O=C(Nc1cc(c(Oc2cnccc2)cc1)C)c3cc(NC(=O)C=C)ccc3
0.316206	O=C(Nc1cc(c(Oc2cnccc2)cc1)C)c3cc(NC(=O)C=C)ccc3
0.316206	O=C(Nc1cc(c(Oc2cnccc2)cc1)C)c3cc(NC(=O)C=C)ccc3
0.316206	O=C(Nc1cc(c(Oc2cnccc2)cc1)C)c3cc(NC(=O)C=C)ccc3
0.316206	O=C(Nc1cc(c(Oc2cnccc2)cc1)C)c3cc(NC(=O)C=C)ccc3
0.316206	O=C(Nc1cc(c(Oc2cnccc2)cc1)C)c3cc(NC(=O)C=C)ccc3
0.316206	O=C(Nc1cc(c(Oc2cnccc2)cc1)C)c3cc(NC(=O)C=C)ccc3
0.316206	O=C(Nc1cc(c(Oc2cnccc2)cc1)C)c3cc(NC(=O)C=C)ccc3
0.315985	Fc1ccc(cc1)C=2OC(C(=O)Nc3cc(c(Oc4cnccc4)cc3)C)=CC2
0.315985	Fc1ccc(cc1)C=2OC(C(=O)Nc3cc(c(Oc4cnccc4)cc3)C)=CC2
0.315985	Fc1ccc(cc1)C=2OC(C(=O)Nc3cc(c(Oc4cnccc4)cc3)C)=CC2
0.315985	Fc1ccc(cc1)C=2OC(C(=O)Nc3cc(c(Oc4cnccc4)cc3)C)=CC2
0.315985	Fc1ccc(cc1)C=2OC(C(=O)Nc3cc(c(Oc4cnccc4)cc3)C)=CC2
0.315985	Fc1ccc(cc1)C=2OC(C(=O)Nc3cc(c(Oc4cnccc4)cc3)C)=CC2
0.315789	Fc1c(F)ccc(c2nc(ncc2)NC(=O)c3c(c4c(C#N)cccc4)cccc3)c1
0.315789	Fc1c(F)ccc(c2nc(ncc2)NC(=O)c3c(c4c(C#N)cccc4)cccc3)c1
0.315789	Fc1c(F)ccc(c2nc(ncc2)NC(=O)c3c(c4c(C#N)cccc4)cccc3)c1
0.315789	Fc1c(F)ccc(c2nc(ncc2)NC(=O)c3c(c4c(C#N)cccc4)cccc3)c1
0.315789	Fc1c(F)ccc(c2nc(ncc2)NC(=O)c3c(c4c(C#N)cccc4)cccc3)c1
0.315789	Fc1c(F)ccc(c2nc(ncc2)NC(=O)c3c(c4c(C#N)cccc4)cccc3)c1
0.314394	O=C(Nc1c(ccc(NC(=O)c2ccc(N3C(=O)CCC3)cc2)c1)C)NCC
0.314394	O=C(Nc1c(ccc(NC(=O)c2ccc(N3C(=O)CCC3)cc2)c1)C)NCC
0.314394	O=C(Nc1c(ccc(NC(=O)c2ccc(N3C(=O)CCC3)cc2)c1)C)NCC
0.313953	O=C(Nc1c(cc(OCc2ccncc2)cc1)C)c3ccc(N4CCOCC4)cc3
0.313953	O=C(Nc1c(cc(OCc2ccncc2)cc1)C)c3ccc(N4CCOCC4)cc3
0.313953	O=C(Nc1c(cc(OCc2ccncc2)cc1)C)c3ccc(N4CCOCC4)cc3
0.313953	O=C(Nc1c(cc(OCc2ccncc2)cc1)C)c3ccc(N4CCOCC4)cc3
0.313953	O=C(Nc1c(cc(OCc2ccncc2)cc1)C)c3ccc(N4CCOCC4)cc3
0.313953	O=C(Nc1c(cc(OCc2ccncc2)cc1)C)c3ccc(N4CCOCC4)cc3
0.313953	O=C(Nc1c(cc(OCc2ccncc2)cc1)C)c3ccc(N4CCOCC4)cc3
0.313953	O=C(Nc1c(cc(OCc2ccncc2)cc1)C)c3ccc(N4CCOCC4)cc3
0.313953	O=C(Nc1c(cc(OCc2ccncc2)cc1)C)c3ccc(N4CCOCC4)cc3
0.313953	O=C(Nc1c(cc(OCc2ccncc2)cc1)C)c3ccc(N4CCOCC4)cc3
0.3125	S1C(NC(=O)c2ccc(cc2)CCCC)=C(C(=O)Nc3cc(c(Oc4cnccc4)cc3)C)C=C1
0.3125	S1C(NC(=O)c2ccc(cc2)CCCC)=C(C(=O)Nc3cc(c(Oc4cnccc4)cc3)C)C=C1
0.3125	S1C(NC(=O)c2ccc(cc2)CCCC)=C(C(=O)Nc3cc(c(Oc4cnccc4)cc3)C)C=C1
0.312	FC(F)(F)c1nc(ncc1)Nc2cc(c(cc2)C)C(=O)N
0.312	FC(F)(F)c1nc(ncc1)Nc2cc(c(cc2)C)C(=O)N
0.312	FC(F)(F)c1nc(ncc1)Nc2cc(c(cc2)C)C(=O)N
0.312	FC(F)(F)c1nc(ncc1)Nc2cc(c(cc2)C)C(=O)N
0.312	FC(F)(F)c1nc(ncc1)Nc2cc(c(cc2)C)C(=O)N
0.312	FC(F)(F)c1nc(ncc1)Nc2cc(c(cc2)C)C(=O)N
0.312	FC(F)(F)c1nc(ncc1)Nc2cc(c(cc2)C)C(=O)N
0.312	FC(F)(F)c1nc(ncc1)Nc2cc(c(cc2)C)C(=O)N
0.312	FC(F)(F)c1nc(ncc1)Nc2cc(c(cc2)C)C(=O)N
0.312	FC(F)(F)c1nc(ncc1)Nc2cc(c(cc2)C)C(=O)N
0.311787	O=C(Nc1cc(NC(=O)C(=O)NCC(CC(=O)O)CC(C)C)c(cc1)C)c2ccccc2
0.311787	O=C(Nc1cc(NC(=O)C(=O)NCC(CC(=O)O)CC(C)C)c(cc1)C)c2ccccc2
0.311787	O=C(Nc1cc(NC(=O)C(=O)NCC(CC(=O)O)CC(C)C)c(cc1)C)c2ccccc2
0.311787	O=C(Nc1cc(NC(=O)C(=O)NCC(CC(=O)O)CC(C)C)c(cc1)C)c2ccccc2
0.311787	O=C(Nc1cc(NC(=O)C(=O)NCC(CC(=O)O)CC(C)C)c(cc1)C)c2ccccc2
0.311787	O=C(Nc1cc(NC(=O)C(=O)NCC(CC(=O)O)CC(C)C)c(cc1)C)c2ccccc2
0.311787	O=C(Nc1cc(NC(=O)C(=O)NCC(CC(=O)O)CC(C)C)c(cc1)C)c2ccccc2
0.311787	O=C(Nc1cc(NC(=O)C(=O)NCC(CC(=O)O)CC(C)C)c(cc1)C)c2ccccc2
0.311787	O=C(Nc1cc(NC(=O)C(=O)NCC(CC(=O)O)CC(C)C)c(cc1)C)c2ccccc2
0.311787	O=C(Nc1cc(NC(=O)C(=O)NCC(CC(=O)O)CC(C)C)c(cc1)C)c2ccccc2
0.310924	O=C(Nc1nc(c2ccccc2)cc(c3ccc(cc3)C)c1)C4=COC=C4
0.310924	O=C(Nc1nc(c2ccccc2)cc(c3ccc(cc3)C)c1)C4=COC=C4
0.310924	O=C(Nc1nc(c2ccccc2)cc(c3ccc(cc3)C)c1)C4=COC=C4
0.310924	O=C(Nc1nc(c2ccccc2)cc(c3ccc(cc3)C)c1)C4=COC=C4
0.310924	O=C(Nc1nc(c2ccccc2)cc(c3ccc(cc3)C)c1)C4=COC=C4
0.310924	O=C(Nc1nc(c2ccccc2)cc(c3ccc(cc3)C)c1)C4=COC=C4
0.310924	O=C(Nc1nc(c2ccccc2)cc(c3ccc(cc3)C)c1)C4=COC=C4
0.310924	O=C(Nc1nc(c2ccccc2)cc(c3ccc(cc3)C)c1)C4=COC=C4
0.310924	O=C(Nc1nc(c2ccccc2)cc(c3ccc(cc3)C)c1)C4=COC=C4
0.310924	O=C(Nc1nc(c2ccccc2)cc(c3ccc(cc3)C)c1)C4=COC=C4
0.309609	Fc1c(ccc(c2cc(ccc2)C(F)(F)F)c1)C(=O)NCc3cc(NC(=O)c4cnccc4)ccc3
0.309609	Fc1c(ccc(c2cc(ccc2)C(F)(F)F)c1)C(=O)NCc3cc(NC(=O)c4cnccc4)ccc3
0.309609	Fc1c(ccc(c2cc(ccc2)C(F)(F)F)c1)C(=O)NCc3cc(NC(=O)c4cnccc4)ccc3
0.309609	Fc1c(ccc(c2cc(ccc2)C(F)(F)F)c1)C(=O)NCc3cc(NC(=O)c4cnccc4)ccc3
0.308642	S(=O)(=O)(Nc1cc(ccc1)C(=O)Nc2cc(c3cnccc3)ccc2)C4CC4
0.308642	S(=O)(=O)(Nc1cc(ccc1)C(=O)Nc2cc(c3cnccc3)ccc2)C4CC4
0.308642	S(=O)(=O)(Nc1cc(ccc1)C(=O)Nc2cc(c3cnccc3)ccc2)C4CC4
0.308642	S(=O)(=O)(Nc1cc(ccc1)C(=O)Nc2cc(c3cnccc3)ccc2)C4CC4
0.308642	S(=O)(=O)(Nc1cc(ccc1)C(=O)Nc2cc(c3cnccc3)ccc2)C4CC4
0.308642	S(=O)(=O)(Nc1cc(ccc1)C(=O)Nc2cc(c3cnccc3)ccc2)C4CC4
0.308642	S(=O)(=O)(Nc1cc(ccc1)C(=O)Nc2cc(c3cnccc3)ccc2)C4CC4
0.308642	S(=O)(=O)(Nc1cc(ccc1)C(=O)Nc2cc(c3cnccc3)ccc2)C4CC4
0.308642	S(=O)(=O)(Nc1cc(ccc1)C(=O)Nc2cc(c3cnccc3)ccc2)C4CC4
0.308642	S(=O)(=O)(Nc1cc(ccc1)C(=O)Nc2cc(c3cnccc3)ccc2)C4CC4
0.306977	O=C(Nc1cc(ccc1)CN)c2cnccc2
0.306977	O=C(Nc1cc(ccc1)CN)c2cnccc2
0.306977	O=C(Nc1cc(ccc1)CN)c2cnccc2
0.306977	O=C(Nc1cc(ccc1)CN)c2cnccc2
0.306338	O=C(Nc1cc(NC(=O)C(=O)NC(C(=O)OC(C)(C)C)Cc2ccccc2)c(cc1)C)c3ccccc3
0.306338	O=C(Nc1cc(NC(=O)C(=O)NC(C(=O)OC(C)(C)C)Cc2ccccc2)c(cc1)C)c3ccccc3
0.306338	O=C(Nc1cc(NC(=O)C(=O)NC(C(=O)OC(C)(C)C)Cc2ccccc2)c(cc1)C)c3ccccc3
0.306338	O=C(Nc1cc(NC(=O)C(=O)NC(C(=O)OC(C)(C)C)Cc2ccccc2)c(cc1)C)c3ccccc3
0.306338	O=C(Nc1cc(NC(=O)C(=O)NC(C(=O)OC(C)(C)C)Cc2ccccc2)c(cc1)C)c3ccccc3
0.306338	O=C(Nc1cc(NC(=O)C(=O)NC(C(=O)OC(C)(C)C)Cc2ccccc2)c(cc1)C)c3ccccc3
0.306338	O=C(Nc1cc(NC(=O)C(=O)NC(C(=O)OC(C)(C)C)Cc2ccccc2)c(cc1)C)c3ccccc3
0.306338	O=C(Nc1cc(NC(=O)C(=O)NC(C(=O)OC(C)(C)C)Cc2ccccc2)c(cc1)C)c3ccccc3
0.306338	O=C(Nc1cc(NC(=O)C(=O)NC(C(=O)OC(C)(C)C)Cc2ccccc2)c(cc1)C)c3ccccc3
0.306338	O=C(Nc1cc(NC(=O)C(=O)NC(C(=O)OC(C)(C)C)Cc2ccccc2)c(cc1)C)c3ccccc3
0.306273	S1C(c2nc(ccc2)CNc3cc(NC(=O)N(C)C)c(cc3)C)=CC=C1
0.306273	S1C(c2nc(ccc2)CNc3cc(NC(=O)N(C)C)c(cc3)C)=CC=C1
0.306273	S1C(c2nc(ccc2)CNc3cc(NC(=O)N(C)C)c(cc3)C)=CC=C1
0.306122	O=C(Nc1cc(NC(=O)C(=O)N2CCN(C(=O)C(Oc3cc(ccc3)C)C)CC2)c(cc1)C)c4ccccc4
0.306122	O=C(Nc1cc(NC(=O)C(=O)N2CCN(C(=O)C(Oc3cc(ccc3)C)C)CC2)c(cc1)C)c4ccccc4
0.306122	O=C(Nc1cc(NC(=O)C(=O)N2CCN(C(=O)C(Oc3cc(ccc3)C)C)CC2)c(cc1)C)c4ccccc4
0.306122	O=C(Nc1cc(NC(=O)C(=O)N2CCN(C(=O)C(Oc3cc(ccc3)C)C)CC2)c(cc1)C)c4ccccc4
0.306122	O=C(Nc1cc(NC(=O)C(=O)N2CCN(C(=O)C(Oc3cc(ccc3)C)C)CC2)c(cc1)C)c4ccccc4
0.306122	O=C(Nc1cc(NC(=O)C(=O)N2CCN(C(=O)C(Oc3cc(ccc3)C)C)CC2)c(cc1)C)c4ccccc4
0.306122	O=C(Nc1cc(NC(=O)C(=O)N2CCN(C(=O)C(Oc3cc(ccc3)C)C)CC2)c(cc1)C)c4ccccc4
0.306122	O=C(Nc1cc(NC(=O)C(=O)N2CCN(C(=O)C(Oc3cc(ccc3)C)C)CC2)c(cc1)C)c4ccccc4
0.306122	O=C(Nc1cc(NC(=O)C(=O)N2CCN(C(=O)C(Oc3cc(ccc3)C)C)CC2)c(cc1)C)c4ccccc4
0.306122	O=C(Nc1cc(NC(=O)C(=O)N2CCN(C(=O)C(Oc3cc(ccc3)C)C)CC2)c(cc1)C)c4ccccc4
0.306122	Clc1c(ccc(c1)C(=O)Nc2ccc(cc2)CN3N=CC=C3)C
0.306122	Clc1c(ccc(c1)C(=O)Nc2ccc(cc2)CN3N=CC=C3)C
0.306122	Clc1c(ccc(c1)C(=O)Nc2ccc(cc2)CN3N=CC=C3)C
0.305439	Clc1cc(ccc1)C(=O)Nc2cc(c(NC(=O)C=O)cc2)C
0.305439	Clc1cc(ccc1)C(=O)Nc2cc(c(NC(=O)C=O)cc2)C
0.305439	Clc1cc(ccc1)C(=O)Nc2cc(c(NC(=O)C=O)cc2)C
0.305439	Clc1cc(ccc1)C(=O)Nc2cc(c(NC(=O)C=O)cc2)C
0.305439	Clc1cc(ccc1)C(=O)Nc2cc(c(NC(=O)C=O)cc2)C
0.305439	Clc1cc(ccc1)C(=O)Nc2cc(c(NC(=O)C=O)cc2)C
0.305019	Clc1cc(ccc1)C=2SC(C(=O)Nc3cc(ccc3)CN4CCCCC4)=CC2
0.305019	Clc1cc(ccc1)C=2SC(C(=O)Nc3cc(ccc3)CN4CCCCC4)=CC2
0.305019	Clc1cc(ccc1)C=2SC(C(=O)Nc3cc(ccc3)CN4CCCCC4)=CC2
0.305019	Clc1cc(ccc1)C=2SC(C(=O)Nc3cc(ccc3)CN4CCCCC4)=CC2
0.305019	Clc1cc(ccc1)C=2SC(C(=O)Nc3cc(ccc3)CN4CCCCC4)=CC2
0.305019	Clc1cc(ccc1)C=2SC(C(=O)Nc3cc(ccc3)CN4CCCCC4)=CC2
0.305019	Clc1cc(ccc1)C=2SC(C(=O)Nc3cc(ccc3)CN4CCCCC4)=CC2
0.305019	Clc1cc(ccc1)C=2SC(C(=O)Nc3cc(ccc3)CN4CCCCC4)=CC2
0.305019	Clc1cc(ccc1)C=2SC(C(=O)Nc3cc(ccc3)CN4CCCCC4)=CC2
0.305019	Clc1cc(ccc1)C=2SC(C(=O)Nc3cc(ccc3)CN4CCCCC4)=CC2
0.303371	O=C(Nc1cc(c(Oc2cnccc2)cc1)C)c3cc(OCC)c(OCCOc4ccccc4)cc3
0.303371	O=C(Nc1cc(c(Oc2cnccc2)cc1)C)c3cc(OCC)c(OCCOc4ccccc4)cc3
0.303371	O=C(Nc1cc(c(Oc2cnccc2)cc1)C)c3cc(OCC)c(OCCOc4ccccc4)cc3
0.303371	O=C(Nc1cc(c(Oc2cnccc2)cc1)C)c3cc(OCC)c(OCCOc4ccccc4)cc3
0.30303	Brc1ccc(cc1)C(=O)Nc2cc(ccc2)C(=O)Nc3c(ccc(S(=O)(=O)NC(C)(C)C)c3)C
0.30303	Brc1ccc(cc1)C(=O)Nc2cc(ccc2)C(=O)Nc3c(ccc(S(=O)(=O)NC(C)(C)C)c3)C
0.30303	Brc1ccc(cc1)C(=O)Nc2cc(ccc2)C(=O)Nc3c(ccc(S(=O)(=O)NC(C)(C)C)c3)C
0.30303	Brc1ccc(cc1)C(=O)Nc2cc(ccc2)C(=O)Nc3c(ccc(S(=O)(=O)NC(C)(C)C)c3)C
0.30303	Brc1ccc(cc1)C(=O)Nc2cc(ccc2)C(=O)Nc3c(ccc(S(=O)(=O)NC(C)(C)C)c3)C
0.30303	Brc1ccc(cc1)C(=O)Nc2cc(ccc2)C(=O)Nc3c(ccc(S(=O)(=O)NC(C)(C)C)c3)C
0.30303	Brc1ccc(cc1)C(=O)Nc2cc(ccc2)C(=O)Nc3c(ccc(S(=O)(=O)NC(C)(C)C)c3)C
0.30303	Brc1ccc(cc1)C(=O)Nc2cc(ccc2)C(=O)Nc3c(ccc(S(=O)(=O)NC(C)(C)C)c3)C
0.30303	Brc1ccc(cc1)C(=O)Nc2cc(ccc2)C(=O)Nc3c(ccc(S(=O)(=O)NC(C)(C)C)c3)C
0.30303	Brc1ccc(cc1)C(=O)Nc2cc(ccc2)C(=O)Nc3c(ccc(S(=O)(=O)NC(C)(C)C)c3)C
0.30292	O=C(Nc1c(ccc(c1)C(=O)NC2CC2)C)Nc3c(cc(OCc4ncccc4)cc3)C
0.30292	O=C(Nc1c(ccc(c1)C(=O)NC2CC2)C)Nc3c(cc(OCc4ncccc4)cc3)C
0.30292	O=C(Nc1c(ccc(c1)C(=O)NC2CC2)C)Nc3c(cc(OCc4ncccc4)cc3)C
0.30292	O=C(Nc1c(ccc(c1)C(=O)NC2CC2)C)Nc3c(cc(OCc4ncccc4)cc3)C
0.30292	O=C(Nc1c(ccc(c1)C(=O)NC2CC2)C)Nc3c(cc(OCc4ncccc4)cc3)C
0.30292	O=C(Nc1c(ccc(c1)C(=O)NC2CC2)C)Nc3c(cc(OCc4ncccc4)cc3)C
0.30292	O=C(Nc1c(ccc(c1)C(=O)NC2CC2)C)Nc3c(cc(OCc4ncccc4)cc3)C
0.30292	O=C(Nc1c(ccc(c1)C(=O)NC2CC2)C)Nc3c(cc(OCc4ncccc4)cc3)C
0.30292	O=C(Nc1c(ccc(c1)C(=O)NC2CC2)C)Nc3c(cc(OCc4ncccc4)cc3)C
0.30292	O=C(Nc1c(ccc(c1)C(=O)NC2CC2)C)Nc3c(cc(OCc4ncccc4)cc3)C
0.302682	Fc1c(NC(=O)C(=O)Nc2cc(c3nc(ccn3)C)ccc2)ccc(F)c1
0.302013	O=C(Nc1cc(c(Oc2cnccc2)cc1)C)c3cc(ncc3)N4CC(CCC4)C
0.302013	O=C(Nc1cc(c(Oc2cnccc2)cc1)C)c3cc(ncc3)N4CC(CCC4)C
0.302013	O=C(Nc1cc(c(Oc2cnccc2)cc1)C)c3cc(ncc3)N4CC(CCC4)C
0.302013	O=C(Nc1cc(c(Oc2cnccc2)cc1)C)c3cc(ncc3)N4CC(CCC4)C
0.302013	O=C(Nc1cc(c(Oc2cnccc2)cc1)C)c3cc(ncc3)N4CC(CCC4)C
0.302013	O=C(Nc1cc(c(Oc2cnccc2)cc1)C)c3cc(ncc3)N4CC(CCC4)C
0.302013	O=C(Nc1cc(c(Oc2cnccc2)cc1)C)c3cc(ncc3)N4CC(CCC4)C
0.302013	O=C(Nc1cc(c(Oc2cnccc2)cc1)C)c3cc(ncc3)N4CC(CCC4)C
0.302013	O=C(Nc1cc(c(Oc2cnccc2)cc1)C)c3cc(ncc3)N4CC(CCC4)C
0.302013	O=C(Nc1cc(c(Oc2cnccc2)cc1)C)c3cc(ncc3)N4CC(CCC4)C
0.301639	S1C(=NC(c2cc3c(cc2)CCCC3)=C1)NC(=O)C(=O)NCc4cc(NC(=O)c5ccc(F)cc5)ccc4
0.301639	S1C(=NC(c2cc3c(cc2)CCCC3)=C1)NC(=O)C(=O)NCc4cc(NC(=O)c5ccc(F)cc5)ccc4
0.301639	S1C(=NC(c2cc3c(cc2)CCCC3)=C1)NC(=O)C(=O)NCc4cc(NC(=O)c5ccc(F)cc5)ccc4
0.301639	S1C(=NC(c2cc3c(cc2)CCCC3)=C1)NC(=O)C(=O)NCc4cc(NC(=O)c5ccc(F)cc5)ccc4
0.300699	O=C(Nc1nc(c2ccccc2)cc(c3ccc(cc3)C)c1)C=4C(=NN(C4)C)c5cnccc5
0.300699	O=C(Nc1nc(c2ccccc2)cc(c3ccc(cc3)C)c1)C=4C(=NN(C4)C)c5cnccc5
0.300699	O=C(Nc1nc(c2ccccc2)cc(c3ccc(cc3)C)c1)C=4C(=NN(C4)C)c5cnccc5
0.300699	O=C(Nc1nc(c2ccccc2)cc(c3ccc(cc3)C)c1)C=4C(=NN(C4)C)c5cnccc5
0.300699	O=C(Nc1nc(c2ccccc2)cc(c3ccc(cc3)C)c1)C=4C(=NN(C4)C)c5cnccc5
0.300699	O=C(Nc1nc(c2ccccc2)cc(c3ccc(cc3)C)c1)C=4C(=NN(C4)C)c5cnccc5
0.300699	O=C(Nc1nc(c2ccccc2)cc(c3ccc(cc3)C)c1)C=4C(=NN(C4)C)c5cnccc5
0.300699	O=C(Nc1nc(c2ccccc2)cc(c3ccc(cc3)C)c1)C=4C(=NN(C4)C)c5cnccc5
0.300699	O=C(Nc1nc(c2ccccc2)cc(c3ccc(cc3)C)c1)C=4C(=NN(C4)C)c5cnccc5
0.300699	O=C(Nc1nc(c2ccccc2)cc(c3ccc(cc3)C)c1)C=4C(=NN(C4)C)c5cnccc5
0.299595	Clc1c(Oc2ccncc2)ccc(c1)C(=O)Nc3cc(c(cc3)C)C
0.299595	Clc1c(Oc2ccncc2)ccc(c1)C(=O)Nc3cc(c(cc3)C)C
0.299595	Clc1c(Oc2ccncc2)ccc(c1)C(=O)Nc3cc(c(cc3)C)C
0.299595	Clc1c(Oc2ccncc2)ccc(c1)C(=O)Nc3cc(c(cc3)C)C
0.298805	Clc1c(Oc2ccncc2)ccc(c1)C(=O)Nc3cc(c4ccccc4)ccc3
0.298805	Clc1c(Oc2ccncc2)ccc(c1)C(=O)Nc3cc(c4ccccc4)ccc3
0.298805	Clc1c(Oc2ccncc2)ccc(c1)C(=O)Nc3cc(c4ccccc4)ccc3
0.298805	Clc1c(Oc2ccncc2)ccc(c1)C(=O)Nc3cc(c4ccccc4)ccc3
0.298805	Clc1c(Oc2ccncc2)ccc(c1)C(=O)Nc3cc(c4ccccc4)ccc3
0.298805	Clc1c(Oc2ccncc2)ccc(c1)C(=O)Nc3cc(c4ccccc4)ccc3
0.298805	Clc1c(Oc2ccncc2)ccc(c1)C(=O)Nc3cc(c4ccccc4)ccc3
0.298805	Clc1c(Oc2ccncc2)ccc(c1)C(=O)Nc3cc(c4ccccc4)ccc3
0.298805	Clc1c(Oc2ccncc2)ccc(c1)C(=O)Nc3cc(c4ccccc4)ccc3
0.298805	Clc1c(Oc2ccncc2)ccc(c1)C(=O)Nc3cc(c4ccccc4)ccc3
0.298755	Brc1ccc(cc1)C(=O)Nc2cc(ccc2)C(=O)NCC(CN3CCN(CC3)C)C
0.298755	Brc1ccc(cc1)C(=O)Nc2cc(ccc2)C(=O)NCC(CN3CCN(CC3)C)C
0.298755	Brc1ccc(cc1)C(=O)Nc2cc(ccc2)C(=O)NCC(CN3CCN(CC3)C)C
0.298755	Brc1ccc(cc1)C(=O)Nc2cc(ccc2)C(=O)NCC(CN3CCN(CC3)C)C
0.298755	Brc1ccc(cc1)C(=O)Nc2cc(ccc2)C(=O)NCC(CN3CCN(CC3)C)C
0.298755	Brc1ccc(cc1)C(=O)Nc2cc(ccc2)C(=O)NCC(CN3CCN(CC3)C)C
0.298755	Brc1ccc(cc1)C(=O)Nc2cc(ccc2)C(=O)NCC(CN3CCN(CC3)C)C
0.298113	Clc1c(cc(NC(=O)C)cc1)C(=O)NCc2cc(NC(=O)c3cnccc3)ccc2
0.298113	Clc1c(cc(NC(=O)C)cc1)C(=O)NCc2cc(NC(=O)c3cnccc3)ccc2
0.298113	Clc1c(cc(NC(=O)C)cc1)C(=O)NCc2cc(NC(=O)c3cnccc3)ccc2
0.298113	Clc1c(cc(NC(=O)C)cc1)C(=O)NCc2cc(NC(=O)c3cnccc3)ccc2
0.298113	Clc1c(cc(NC(=O)C)cc1)C(=O)NCc2cc(NC(=O)c3cnccc3)ccc2
0.298113	Clc1c(cc(NC(=O)C)cc1)C(=O)NCc2cc(NC(=O)c3cnccc3)ccc2
0.298113	Clc1c(cc(NC(=O)C)cc1)C(=O)NCc2cc(NC(=O)c3cnccc3)ccc2
0.298113	Clc1c(cc(NC(=O)C)cc1)C(=O)NCc2cc(NC(=O)c3cnccc3)ccc2
0.298113	Clc1c(cc(NC(=O)C)cc1)C(=O)NCc2cc(NC(=O)c3cnccc3)ccc2
0.298113	Clc1c(cc(NC(=O)C)cc1)C(=O)NCc2cc(NC(=O)c3cnccc3)ccc2
0.297491	S(=O)(=O)(C1(CNC(=O)C(=O)Nc2c(ccc(NC(=O)c3ccccc3)c2)C)CC1)CC
0.297491	S(=O)(=O)(C1(CNC(=O)C(=O)Nc2c(ccc(NC(=O)c3ccccc3)c2)C)CC1)CC
0.296748	O=C(Nc1ncccc1)CN2CCN(CC(=O)Nc3c(cc(cc3)C)C)CC2
0.296748	O=C(Nc1ncccc1)CN2CCN(CC(=O)Nc3c(cc(cc3)C)C)CC2
0.296748	O=C(Nc1ncccc1)CN2CCN(CC(=O)Nc3c(cc(cc3)C)C)CC2
0.296748	O=C(Nc1ncccc1)CN2CCN(CC(=O)Nc3c(cc(cc3)C)C)CC2
0.296748	O=C(Nc1ncccc1)CN2CCN(CC(=O)Nc3c(cc(cc3)C)C)CC2
0.296748	O=C(Nc1ncccc1)CN2CCN(CC(=O)Nc3c(cc(cc3)C)C)CC2
0.296748	O=C(Nc1ncccc1)CN2CCN(CC(=O)Nc3c(cc(cc3)C)C)CC2
0.296748	O=C(Nc1ncccc1)CN2CCN(CC(=O)Nc3c(cc(cc3)C)C)CC2
0.296748	O=C(Nc1ncccc1)CN2CCN(CC(=O)Nc3c(cc(cc3)C)C)CC2
0.296748	O=C(Nc1ncccc1)CN2CCN(CC(=O)Nc3c(cc(cc3)C)C)CC2
0.296748	O=C(Nc1cc(OCC)c(OCC)cc1)c2ccc(N3CCN(CC3)CC)cc2
0.296748	O=C(Nc1cc(OCC)c(OCC)cc1)c2ccc(N3CCN(CC3)CC)cc2
0.296748	O=C(Nc1cc(OCC)c(OCC)cc1)c2ccc(N3CCN(CC3)CC)cc2
0.296748	O=C(Nc1cc(OCC)c(OCC)cc1)c2ccc(N3CCN(CC3)CC)cc2
0.296748	O=C(Nc1cc(OCC)c(OCC)cc1)c2ccc(N3CCN(CC3)CC)cc2
0.296748	O=C(Nc1cc(OCC)c(OCC)cc1)c2ccc(N3CCN(CC3)CC)cc2
0.296748	O=C(Nc1cc(OCC)c(OCC)cc1)c2ccc(N3CCN(CC3)CC)cc2
0.296748	O=C(Nc1cc(OCC)c(OCC)cc1)c2ccc(N3CCN(CC3)CC)cc2
0.296748	O=C(Nc1cc(OCC)c(OCC)cc1)c2ccc(N3CCN(CC3)CC)cc2
0.296748	O=C(Nc1cc(OCC)c(OCC)cc1)c2ccc(N3CCN(CC3)CC)cc2
0.296552	S(=O)(=O)(NCc1cc(NC(=O)C(=O)Nc2cc(c3nc(ccn3)C)ccc2)c(OC)cc1)C
0.296552	S(=O)(=O)(NCc1cc(NC(=O)C(=O)Nc2cc(c3nc(ccn3)C)ccc2)c(OC)cc1)C
0.296552	S(=O)(=O)(NCc1cc(NC(=O)C(=O)Nc2cc(c3nc(ccn3)C)ccc2)c(OC)cc1)C
0.296552	S(=O)(=O)(NCc1cc(NC(=O)C(=O)Nc2cc(c3nc(ccn3)C)ccc2)c(OC)cc1)C
0.296552	S(=O)(=O)(NCc1cc(NC(=O)C(=O)Nc2cc(c3nc(ccn3)C)ccc2)c(OC)cc1)C
0.296552	S(=O)(=O)(NCc1cc(NC(=O)C(=O)Nc2cc(c3nc(ccn3)C)ccc2)c(OC)cc1)C
0.296443	O=C(Nc1ccc(cc1)CN2N=CC=C2)c3cc(C#C)c(cc3)C
0.296443	O=C(Nc1ccc(cc1)CN2N=CC=C2)c3cc(C#C)c(cc3)C
0.296443	O=C(Nc1ccc(cc1)CN2N=CC=C2)c3cc(C#C)c(cc3)C
0.296443	O=C(Nc1ccc(cc1)CN2N=CC=C2)c3cc(C#C)c(cc3)C
0.296443	O=C(Nc1ccc(cc1)CN2N=CC=C2)c3cc(C#C)c(cc3)C
0.296443	O=C(Nc1ccc(cc1)CN2N=CC=C2)c3cc(C#C)c(cc3)C
0.296443	O=C(Nc1ccc(cc1)CN2N=CC=C2)c3cc(C#C)c(cc3)C
0.296443	O=C(Nc1ccc(cc1)CN2N=CC=C2)c3cc(C#C)c(cc3)C
0.296443	O=C(Nc1ccc(cc1)CN2N=CC=C2)c3cc(C#C)c(cc3)C
0.296443	O=C(Nc1ccc(cc1)CN2N=CC=C2)c3cc(C#C)c(cc3)C
0.296029	FC(F)(F)c1cc(ccc1)C(NC(=O)C(=O)Nc2c(ccc(NC(=O)c3ccccc3)c2)C)(C)C
0.296029	FC(F)(F)c1cc(ccc1)C(NC(=O)C(=O)Nc2c(ccc(NC(=O)c3ccccc3)c2)C)(C)C
0.296029	FC(F)(F)c1cc(ccc1)C(NC(=O)C(=O)Nc2c(ccc(NC(=O)c3ccccc3)c2)C)(C)C
0.296029	FC(F)(F)c1cc(ccc1)C(NC(=O)C(=O)Nc2c(ccc(NC(=O)c3ccccc3)c2)C)(C)C
0.296029	FC(F)(F)c1cc(ccc1)C(NC(=O)C(=O)Nc2c(ccc(NC(=O)c3ccccc3)c2)C)(C)C
0.296029	FC(F)(F)c1cc(ccc1)C(NC(=O)C(=O)Nc2c(ccc(NC(=O)c3ccccc3)c2)C)(C)C
0.296029	FC(F)(F)c1cc(ccc1)C(NC(=O)C(=O)Nc2c(ccc(NC(=O)c3ccccc3)c2)C)(C)C
0.296029	FC(F)(F)c1cc(ccc1)C(NC(=O)C(=O)Nc2c(ccc(NC(=O)c3ccccc3)c2)C)(C)C
0.296029	FC(F)(F)c1cc(ccc1)C(NC(=O)C(=O)Nc2c(ccc(NC(=O)c3ccccc3)c2)C)(C)C
0.296029	FC(F)(F)c1cc(ccc1)C(NC(=O)C(=O)Nc2c(ccc(NC(=O)c3ccccc3)c2)C)(C)C
0.296	Brc1cncc(NC(=O)c2nc(ncc2)c3ncccc3)c1
0.296	Brc1cncc(NC(=O)c2nc(ncc2)c3ncccc3)c1
0.296	Brc1cncc(NC(=O)c2nc(ncc2)c3ncccc3)c1
0.296	Brc1cncc(NC(=O)c2nc(ncc2)c3ncccc3)c1
0.296	Brc1cncc(NC(=O)c2nc(ncc2)c3ncccc3)c1
0.296	Brc1cncc(NC(=O)c2nc(ncc2)c3ncccc3)c1
0.296	Brc1cncc(NC(=O)c2nc(ncc2)c3ncccc3)c1
0.295833	O=C(N)c1cc(NC(=O)C=2OC=CC2)c(cc1)C
0.295833	O=C(N)c1cc(NC(=O)C=2OC=CC2)c(cc1)C
0.295833	O=C(N)c1cc(NC(=O)C=2OC=CC2)c(cc1)C
0.295833	O=C(N)c1cc(NC(=O)C=2OC=CC2)c(cc1)C
0.295833	O=C(N)c1cc(NC(=O)C=2OC=CC2)c(cc1)C
0.295833	O=C(N)c1cc(NC(=O)C=2OC=CC2)c(cc1)C
0.295833	O=C(N)c1cc(NC(=O)C=2OC=CC2)c(cc1)C
0.295833	O=C(N)c1cc(NC(=O)C=2OC=CC2)c(cc1)C
0.295833	O=C(N)c1cc(NC(=O)C=2OC=CC2)c(cc1)C
0.295833	O=C(N)c1cc(NC(=O)C=2OC=CC2)c(cc1)C
0.295203	Brc1c(ccc(c1)C(=O)Nc2cc(c(Oc3cnccc3)cc2)C)C(=O)O
0.295203	Brc1c(ccc(c1)C(=O)Nc2cc(c(Oc3cnccc3)cc2)C)C(=O)O
0.294737	S(=O)(=O)(Nc1c(c(ccc1)C)C)c2ccc(cc2)C(=O)NCc3cc(NC(=O)c4cnccc4)ccc3
0.294737	S(=O)(=O)(Nc1c(c(ccc1)C)C)c2ccc(cc2)C(=O)NCc3cc(NC(=O)c4cnccc4)ccc3
0.294737	S(=O)(=O)(Nc1c(c(ccc1)C)C)c2ccc(cc2)C(=O)NCc3cc(NC(=O)c4cnccc4)ccc3
0.294737	S(=O)(=O)(Nc1c(c(ccc1)C)C)c2ccc(cc2)C(=O)NCc3cc(NC(=O)c4cnccc4)ccc3
0.294737	S(=O)(=O)(Nc1c(c(ccc1)C)C)c2ccc(cc2)C(=O)NCc3cc(NC(=O)c4cnccc4)ccc3
0.294498	O=C(N1CCC(O)(Cc2c(OC)cccc2)CC1)C(=O)Nc3c(ccc(NC(=O)c4ccccc4)c3)C
0.294498	O=C(N1CCC(O)(Cc2c(OC)cccc2)CC1)C(=O)Nc3c(ccc(NC(=O)c4ccccc4)c3)C
0.294498	O=C(N1CCC(O)(Cc2c(OC)cccc2)CC1)C(=O)Nc3c(ccc(NC(=O)c4ccccc4)c3)C
0.294118	O=C(Nc1c(OC)ccc(NC(=O)c2ccc(cc2)CC(=O)OC)c1)Nc3c(OC)cccc3
0.294118	O=C(Nc1c(OC)ccc(NC(=O)c2ccc(cc2)CC(=O)OC)c1)Nc3c(OC)cccc3
0.294118	O=C(Nc1c(OC)ccc(NC(=O)c2ccc(cc2)CC(=O)OC)c1)Nc3c(OC)cccc3
0.294118	O=C(Nc1c(OC)ccc(NC(=O)c2ccc(cc2)CC(=O)OC)c1)Nc3c(OC)cccc3
0.294118	O=C(Nc1c(OC)ccc(NC(=O)c2ccc(cc2)CC(=O)OC)c1)Nc3c(OC)cccc3
0.294118	O=C(Nc1c(OC)ccc(NC(=O)c2ccc(cc2)CC(=O)OC)c1)Nc3c(OC)cccc3
0.294118	O=C(Nc1c(OC)ccc(NC(=O)c2ccc(cc2)CC(=O)OC)c1)Nc3c(OC)cccc3
0.294118	O=C(Nc1c(OC)ccc(NC(=O)c2ccc(cc2)CC(=O)OC)c1)Nc3c(OC)cccc3
0.294118	O=C(Nc1c(OC)ccc(NC(=O)c2ccc(cc2)CC(=O)OC)c1)Nc3c(OC)cccc3
0.294118	O=C(Nc1c(OC)ccc(NC(=O)c2ccc(cc2)CC(=O)OC)c1)Nc3c(OC)cccc3
0.294118	O=C(Nc1cc(ccc1)CNC(=O)c2ccc(cc2)C(=O)NC(C)C)c3cnccc3
0.29368	Brc1c(cc(NC(=O)COC(=O)c2cc(ccc2)C3=NNC=C3)cc1)C
0.29368	Brc1c(cc(NC(=O)COC(=O)c2cc(ccc2)C3=NNC=C3)cc1)C
0.29368	Brc1c(cc(NC(=O)COC(=O)c2cc(ccc2)C3=NNC=C3)cc1)C
0.29368	Brc1c(cc(NC(=O)COC(=O)c2cc(ccc2)C3=NNC=C3)cc1)C
0.29368	Brc1c(cc(NC(=O)COC(=O)c2cc(ccc2)C3=NNC=C3)cc1)C
0.29368	Brc1c(cc(NC(=O)COC(=O)c2cc(ccc2)C3=NNC=C3)cc1)C
0.29368	Brc1c(cc(NC(=O)COC(=O)c2cc(ccc2)C3=NNC=C3)cc1)C
0.29368	Brc1c(cc(NC(=O)COC(=O)c2cc(ccc2)C3=NNC=C3)cc1)C
0.29368	Brc1c(cc(NC(=O)COC(=O)c2cc(ccc2)C3=NNC=C3)cc1)C
0.29368	Brc1c(cc(NC(=O)COC(=O)c2cc(ccc2)C3=NNC=C3)cc1)C
0.293286	O=C(Nc1cc(NC(=O)C(=O)NC2CC(OCC2)C(C)C)c(cc1)C)c3ccccc3
0.293286	O=C(Nc1cc(NC(=O)C(=O)NC2CC(OCC2)C(C)C)c(cc1)C)c3ccccc3
0.293286	O=C(Nc1cc(NC(=O)C(=O)NC2CC(OCC2)C(C)C)c(cc1)C)c3ccccc3
0.293286	O=C(Nc1cc(NC(=O)C(=O)NC2CC(OCC2)C(C)C)c(cc1)C)c3ccccc3
0.293286	O=C(Nc1cc(NC(=O)C(=O)NC2CC(OCC2)C(C)C)c(cc1)C)c3ccccc3
0.293286	O=C(Nc1cc(NC(=O)C(=O)NC2CC(OCC2)C(C)C)c(cc1)C)c3ccccc3
0.293286	O=C(Nc1cc(NC(=O)C(=O)NC2CC(OCC2)C(C)C)c(cc1)C)c3ccccc3
0.293286	O=C(Nc1cc(NC(=O)C(=O)NC2CC(OCC2)C(C)C)c(cc1)C)c3ccccc3
0.293286	O=C(Nc1cc(NC(=O)C(=O)NC2CC(OCC2)C(C)C)c(cc1)C)c3ccccc3
0.293286	O=C(Nc1cc(NC(=O)C(=O)NC2CC(OCC2)C(C)C)c(cc1)C)c3ccccc3
0.293103	S(=O)(=O)(N(C)C)c1c(F)ccc(c1)C(=O)Nc2nc(c3ccccc3)cc(c4ccc(cc4)C)c2
0.293103	S(=O)(=O)(N(C)C)c1c(F)ccc(c1)C(=O)Nc2nc(c3ccccc3)cc(c4ccc(cc4)C)c2
0.293103	S(=O)(=O)(N(C)C)c1c(F)ccc(c1)C(=O)Nc2nc(c3ccccc3)cc(c4ccc(cc4)C)c2
0.293103	S(=O)(=O)(N(C)C)c1c(F)ccc(c1)C(=O)Nc2nc(c3ccccc3)cc(c4ccc(cc4)C)c2
0.293103	S(=O)(=O)(N(C)C)c1c(F)ccc(c1)C(=O)Nc2nc(c3ccccc3)cc(c4ccc(cc4)C)c2
0.293103	S(=O)(=O)(N(C)C)c1c(F)ccc(c1)C(=O)Nc2nc(c3ccccc3)cc(c4ccc(cc4)C)c2
0.293103	S(=O)(=O)(N(C)C)c1c(F)ccc(c1)C(=O)Nc2nc(c3ccccc3)cc(c4ccc(cc4)C)c2
0.293103	S(=O)(=O)(N(C)C)c1c(F)ccc(c1)C(=O)Nc2nc(c3ccccc3)cc(c4ccc(cc4)C)c2
0.293103	S(=O)(=O)(N(C)C)c1c(F)ccc(c1)C(=O)Nc2nc(c3ccccc3)cc(c4ccc(cc4)C)c2
0.293103	S(=O)(=O)(N(C)C)c1c(F)ccc(c1)C(=O)Nc2nc(c3ccccc3)cc(c4ccc(cc4)C)c2
0.292308	S(=O)(=O)(Nc1ccc(cc1)C)c2cc(ccc2)C(=O)NCc3ccc(cc3)CN4CCN(CC4)C
0.292035	O=C(NC)c1cc(NC(=O)C=O)c(cc1)C
0.292035	O=C(NC)c1cc(NC(=O)C=O)c(cc1)C
0.292035	O=C(NC)c1cc(NC(=O)C=O)c(cc1)C
0.292035	O=C(NC)c1cc(NC(=O)C=O)c(cc1)C
0.292035	O=C(NC)c1cc(NC(=O)C=O)c(cc1)C
0.292035	O=C(NC)c1cc(NC(=O)C=O)c(cc1)C
0.292035	O=C(NC)c1cc(NC(=O)C=O)c(cc1)C
0.292035	O=C(NC)c1cc(NC(=O)C=O)c(cc1)C
0.292035	O=C(NC)c1cc(NC(=O)C=O)c(cc1)C
0.292035	O=C(NC)c1cc(NC(=O)C=O)c(cc1)C
0.290323	Ic1c(NC(=O)c2cnc(cc2)C3=NC=CN3)ccnc1
0.290323	Ic1c(NC(=O)c2cnc(cc2)C3=NC=CN3)ccnc1
0.290323	Ic1c(NC(=O)c2cnc(cc2)C3=NC=CN3)ccnc1
0.290323	Ic1c(NC(=O)c2cnc(cc2)C3=NC=CN3)ccnc1
0.290323	Ic1c(NC(=O)c2cnc(cc2)C3=NC=CN3)ccnc1
0.290323	Ic1c(NC(=O)c2cnc(cc2)C3=NC=CN3)ccnc1
0.290323	Ic1c(NC(=O)c2cnc(cc2)C3=NC=CN3)ccnc1
0.290323	Ic1c(NC(=O)c2cnc(cc2)C3=NC=CN3)ccnc1
0.290323	Ic1c(NC(=O)c2cnc(cc2)C3=NC=CN3)ccnc1
0.290323	Ic1c(NC(=O)c2cnc(cc2)C3=NC=CN3)ccnc1
0.290196	O=C(N1CCN(Cc2ccccc2)CC1)c3nc(ncc3)c4ncccc4
0.290196	O=C(N1CCN(Cc2ccccc2)CC1)c3nc(ncc3)c4ncccc4
0.290196	O=C(N1CCN(Cc2ccccc2)CC1)c3nc(ncc3)c4ncccc4
0.290196	O=C(N1CCN(Cc2ccccc2)CC1)c3nc(ncc3)c4ncccc4
0.290196	O=C(N1CCN(Cc2ccccc2)CC1)c3nc(ncc3)c4ncccc4
0.290196	O=C(N1CCN(Cc2ccccc2)CC1)c3nc(ncc3)c4ncccc4
0.290196	O=C(N1CCN(Cc2ccccc2)CC1)c3nc(ncc3)c4ncccc4
0.290196	O=C(N1CCN(Cc2ccccc2)CC1)c3nc(ncc3)c4ncccc4
0.290196	O=C(N1CCN(Cc2ccccc2)CC1)c3nc(ncc3)c4ncccc4
0.290196	O=C(N1CCN(Cc2ccccc2)CC1)c3nc(ncc3)c4ncccc4
0.289796	O=C(OC)Cc1ccc(cc1)C(=O)NCc2cc(NC(=O)c3cnccc3)ccc2
0.289796	O=C(OC)Cc1ccc(cc1)C(=O)NCc2cc(NC(=O)c3cnccc3)ccc2
0.289796	O=C(OC)Cc1ccc(cc1)C(=O)NCc2cc(NC(=O)c3cnccc3)ccc2
0.289796	O=C(OC)Cc1ccc(cc1)C(=O)NCc2cc(NC(=O)c3cnccc3)ccc2
0.289796	O=C(OC)Cc1ccc(cc1)C(=O)NCc2cc(NC(=O)c3cnccc3)ccc2
0.289796	O=C(OC)Cc1ccc(cc1)C(=O)NCc2cc(NC(=O)c3cnccc3)ccc2
0.289796	O=C(OC)Cc1ccc(cc1)C(=O)NCc2cc(NC(=O)c3cnccc3)ccc2
0.289796	O=C(OC)Cc1ccc(cc1)C(=O)NCc2cc(NC(=O)c3cnccc3)ccc2
0.289796	O=C(OC)Cc1ccc(cc1)C(=O)NCc2cc(NC(=O)c3cnccc3)ccc2
0.289286	O=C(Nc1cc(c(Oc2cnccc2)cc1)C)c3cc(OC)c(OCC(=O)Nc4ccc(OCC)cc4)cc3
0.289286	O=C(Nc1cc(c(Oc2cnccc2)cc1)C)c3cc(OC)c(OCC(=O)Nc4ccc(OCC)cc4)cc3
0.289286	O=C(Nc1cc(c(Oc2cnccc2)cc1)C)c3cc(OC)c(OCC(=O)Nc4ccc(OCC)cc4)cc3
0.289286	O=C(Nc1cc(c(Oc2cnccc2)cc1)C)c3cc(OC)c(OCC(=O)Nc4ccc(OCC)cc4)cc3
0.289286	O=C(Nc1cc(c(Oc2cnccc2)cc1)C)c3cc(OC)c(OCC(=O)Nc4ccc(OCC)cc4)cc3
0.289286	O=C(Nc1cc(c(Oc2cnccc2)cc1)C)c3cc(OC)c(OCC(=O)Nc4ccc(OCC)cc4)cc3
0.289286	O=C(Nc1cc(c(Oc2cnccc2)cc1)C)c3cc(OC)c(OCC(=O)Nc4ccc(OCC)cc4)cc3
0.289286	O=C(Nc1cc(c(Oc2cnccc2)cc1)C)c3cc(OC)c(OCC(=O)Nc4ccc(OCC)cc4)cc3
0.289286	O=C(Nc1cc(c(Oc2cnccc2)cc1)C)c3cc(OC)c(OCC(=O)Nc4ccc(OCC)cc4)cc3
0.289286	O=C(Nc1cc(c(Oc2cnccc2)cc1)C)c3cc(OC)c(OCC(=O)Nc4ccc(OCC)cc4)cc3
0.289157	O=C(Nc1cc(c(OC)cc1)c2ccccc2)c3ccc(cc3)C4CC4
0.289157	O=C(Nc1cc(c(OC)cc1)c2ccccc2)c3ccc(cc3)C4CC4
0.289157	O=C(Nc1cc(c(OC)cc1)c2ccccc2)c3ccc(cc3)C4CC4
0.289157	O=C(Nc1cc(c(OC)cc1)c2ccccc2)c3ccc(cc3)C4CC4
0.289157	O=C(Nc1cc(c(OC)cc1)c2ccccc2)c3ccc(cc3)C4CC4
0.289157	O=C(Nc1cc(c(OC)cc1)c2ccccc2)c3ccc(cc3)C4CC4
0.289157	O=C(Nc1cc(c(OC)cc1)c2ccccc2)c3ccc(cc3)C4CC4
0.289157	O=C(Nc1cc(c(OC)cc1)c2ccccc2)c3ccc(cc3)C4CC4
0.289157	O=C(Nc1cc(c(OC)cc1)c2ccccc2)c3ccc(cc3)C4CC4
0.289157	O=C(Nc1cc(c(OC)cc1)c2ccccc2)c3ccc(cc3)C4CC4
0.28866	Clc1c(cc(S(=O)(=O)Nc2cc(c(cc2)C)C)cc1)C(=O)NCc3ccc(cc3)CN4CCN(CC4)C
0.288136	FC(F)(F)c1c(cccc1)CN(C(=O)C(=O)Nc2c(ccc(NC(=O)c3ccccc3)c2)C)C
0.288066	O=C(OC)c1ccc(cc1)CN2CCN(CC(=O)Nc3ncccc3)CC2
0.288066	O=C(OC)c1ccc(cc1)CN2CCN(CC(=O)Nc3ncccc3)CC2
0.288066	O=C(OC)c1ccc(cc1)CN2CCN(CC(=O)Nc3ncccc3)CC2
0.288066	O=C(OC)c1ccc(cc1)CN2CCN(CC(=O)Nc3ncccc3)CC2
0.288066	O=C(OC)c1ccc(cc1)CN2CCN(CC(=O)Nc3ncccc3)CC2
0.288066	O=C(OC)c1ccc(cc1)CN2CCN(CC(=O)Nc3ncccc3)CC2
0.288066	O=C(OC)c1ccc(cc1)CN2CCN(CC(=O)Nc3ncccc3)CC2
0.288066	O=C(OC)c1ccc(cc1)CN2CCN(CC(=O)Nc3ncccc3)CC2
0.288066	O=C(OC)c1ccc(cc1)CN2CCN(CC(=O)Nc3ncccc3)CC2
0.288066	O=C(OC)c1ccc(cc1)CN2CCN(CC(=O)Nc3ncccc3)CC2
0.287719	FC(F)(F)C=1ON=C(N1)c2cc(ccc2)C(=O)Nc3c(cc(OC(C)C)cc3)C
0.287719	FC(F)(F)C=1ON=C(N1)c2cc(ccc2)C(=O)Nc3c(cc(OC(C)C)cc3)C
0.287719	FC(F)(F)C=1ON=C(N1)c2cc(ccc2)C(=O)Nc3c(cc(OC(C)C)cc3)C
0.287719	FC(F)(F)C=1ON=C(N1)c2cc(ccc2)C(=O)Nc3c(cc(OC(C)C)cc3)C
0.287719	FC(F)(F)C=1ON=C(N1)c2cc(ccc2)C(=O)Nc3c(cc(OC(C)C)cc3)C
0.287719	FC(F)(F)C=1ON=C(N1)c2cc(ccc2)C(=O)Nc3c(cc(OC(C)C)cc3)C
0.287719	FC(F)(F)C=1ON=C(N1)c2cc(ccc2)C(=O)Nc3c(cc(OC(C)C)cc3)C
0.287719	FC(F)(F)C=1ON=C(N1)c2cc(ccc2)C(=O)Nc3c(cc(OC(C)C)cc3)C
0.287719	FC(F)(F)C=1ON=C(N1)c2cc(ccc2)C(=O)Nc3c(cc(OC(C)C)cc3)C
0.287719	FC(F)(F)C=1ON=C(N1)c2cc(ccc2)C(=O)Nc3c(cc(OC(C)C)cc3)C
0.287449	O=C(N1CCN(Cc2ccccc2)CC1)c3cc(OC)c(cc3)C
0.287449	O=C(N1CCN(Cc2ccccc2)CC1)c3cc(OC)c(cc3)C
0.287449	O=C(N1CCN(Cc2ccccc2)CC1)c3cc(OC)c(cc3)C
0.287449	O=C(N1CCN(Cc2ccccc2)CC1)c3cc(OC)c(cc3)C
0.287402	Clc1c(Cl)ccc(c1)C(=O)Nc2cc(O)c(cc2)C(=O)Nc3ccc(cc3)C=4C=NNC4
0.287402	Clc1c(Cl)ccc(c1)C(=O)Nc2cc(O)c(cc2)C(=O)Nc3ccc(cc3)C=4C=NNC4
0.287402	Clc1c(Cl)ccc(c1)C(=O)Nc2cc(O)c(cc2)C(=O)Nc3ccc(cc3)C=4C=NNC4
0.287402	Clc1c(Cl)ccc(c1)C(=O)Nc2cc(O)c(cc2)C(=O)Nc3ccc(cc3)C=4C=NNC4
0.287313	S1C(=NC(c2cc3OCCOc3cc2)=C1)NC(=O)c4ccc(cc4)CN
0.287313	S1C(=NC(c2cc3OCCOc3cc2)=C1)NC(=O)c4ccc(cc4)CN
0.287313	S1C(=NC(c2cc3OCCOc3cc2)=C1)NC(=O)c4ccc(cc4)CN
0.287313	S1C(=NC(c2cc3OCCOc3cc2)=C1)NC(=O)c4ccc(cc4)CN
0.287313	S1C(=NC(c2cc3OCCOc3cc2)=C1)NC(=O)c4ccc(cc4)CN
0.287313	S1C(=NC(c2cc3OCCOc3cc2)=C1)NC(=O)c4ccc(cc4)CN
0.287313	S1C(=NC(c2cc3OCCOc3cc2)=C1)NC(=O)c4ccc(cc4)CN
0.287313	S1C(=NC(c2ccc(cc2)C)=C1)NC(=O)c3cc(ccc3)CNc4nc(cc(n4)C)C
0.287313	S1C(=NC(c2ccc(cc2)C)=C1)NC(=O)c3cc(ccc3)CNc4nc(cc(n4)C)C
0.287313	S1C(=NC(c2ccc(cc2)C)=C1)NC(=O)c3cc(ccc3)CNc4nc(cc(n4)C)C
0.287313	S1C(=NC(c2ccc(cc2)C)=C1)NC(=O)c3cc(ccc3)CNc4nc(cc(n4)C)C
0.287313	S1C(=NC(c2ccc(cc2)C)=C1)NC(=O)c3cc(ccc3)CNc4nc(cc(n4)C)C
0.287313	S1C(=NC(c2ccc(cc2)C)=C1)NC(=O)c3cc(ccc3)CNc4nc(cc(n4)C)C
0.287313	S1C(=NC(c2ccc(cc2)C)=C1)NC(=O)c3cc(ccc3)CNc4nc(cc(n4)C)C
0.287313	S1C(=NC(c2ccc(cc2)C)=C1)NC(=O)c3cc(ccc3)CNc4nc(cc(n4)C)C
0.287313	S1C(=NC(c2ccc(cc2)C)=C1)NC(=O)c3cc(ccc3)CNc4nc(cc(n4)C)C
0.287313	S1C(=NC(c2ccc(cc2)C)=C1)NC(=O)c3cc(ccc3)CNc4nc(cc(n4)C)C
0.287162	Brc1c(S(=O)(=O)NC(C)(C)C)cc(cc1)C(=O)Nc2nc(c3ccccc3)cc(c4ccc(cc4)C)c2
0.287162	Brc1c(S(=O)(=O)NC(C)(C)C)cc(cc1)C(=O)Nc2nc(c3ccccc3)cc(c4ccc(cc4)C)c2
0.287162	Brc1c(S(=O)(=O)NC(C)(C)C)cc(cc1)C(=O)Nc2nc(c3ccccc3)cc(c4ccc(cc4)C)c2
0.287162	Brc1c(S(=O)(=O)NC(C)(C)C)cc(cc1)C(=O)Nc2nc(c3ccccc3)cc(c4ccc(cc4)C)c2
0.287162	Brc1c(S(=O)(=O)NC(C)(C)C)cc(cc1)C(=O)Nc2nc(c3ccccc3)cc(c4ccc(cc4)C)c2
0.287162	Brc1c(S(=O)(=O)NC(C)(C)C)cc(cc1)C(=O)Nc2nc(c3ccccc3)cc(c4ccc(cc4)C)c2
0.287162	Brc1c(S(=O)(=O)NC(C)(C)C)cc(cc1)C(=O)Nc2nc(c3ccccc3)cc(c4ccc(cc4)C)c2
0.287162	Brc1c(S(=O)(=O)NC(C)(C)C)cc(cc1)C(=O)Nc2nc(c3ccccc3)cc(c4ccc(cc4)C)c2
0.287162	Brc1c(S(=O)(=O)NC(C)(C)C)cc(cc1)C(=O)Nc2nc(c3ccccc3)cc(c4ccc(cc4)C)c2
0.287162	Brc1c(S(=O)(=O)NC(C)(C)C)cc(cc1)C(=O)Nc2nc(c3ccccc3)cc(c4ccc(cc4)C)c2
0.285714	S(c1ncccn1)c2c(NC(=O)c3cc(C#C)c(cc3)C)cccc2
0.285246	S(=O)(=O)(N)Cc1cc(c(NC(=O)c2c(cccc2)C=3OC(c4ccccc4)=CN3)cc1)C
0.285185	S1C(=NC(c2ccccc2)=C1)CNCCC(=O)Nc3c(ccc(F)c3)C
0.285185	S1C(=NC(c2ccccc2)=C1)CNCCC(=O)Nc3c(ccc(F)c3)C
0.285185	S1C(=NC(c2ccccc2)=C1)CNCCC(=O)Nc3c(ccc(F)c3)C
0.285185	S1C(=NC(c2ccccc2)=C1)CNCCC(=O)Nc3c(ccc(F)c3)C
0.285185	S1C(=NC(c2ccccc2)=C1)CNCCC(=O)Nc3c(ccc(F)c3)C
0.285185	S1C(=NC(c2ccccc2)=C1)CNCCC(=O)Nc3c(ccc(F)c3)C
0.285185	S1C(=NC(c2ccccc2)=C1)CNCCC(=O)Nc3c(ccc(F)c3)C
0.285185	S1C(=NC(c2ccccc2)=C1)CNCCC(=O)Nc3c(ccc(F)c3)C
0.285185	S1C(=NC(c2ccccc2)=C1)CNCCC(=O)Nc3c(ccc(F)c3)C
0.285185	S1C(=NC(c2ccccc2)=C1)CNCCC(=O)Nc3c(ccc(F)c3)C
0.285171	Fc1ccc(cc1)C=2ON=C(N2)c3ccc(cc3)C(=O)Nc4cc(OCC)c(OCC)cc4
0.285171	Fc1ccc(cc1)C=2ON=C(N2)c3ccc(cc3)C(=O)Nc4cc(OCC)c(OCC)cc4
0.285171	Fc1ccc(cc1)C=2ON=C(N2)c3ccc(cc3)C(=O)Nc4cc(OCC)c(OCC)cc4
0.285171	Fc1ccc(cc1)C=2ON=C(N2)c3ccc(cc3)C(=O)Nc4cc(OCC)c(OCC)cc4
0.285171	Fc1ccc(cc1)C=2ON=C(N2)c3ccc(cc3)C(=O)Nc4cc(OCC)c(OCC)cc4
0.285171	Fc1ccc(cc1)C=2ON=C(N2)c3ccc(cc3)C(=O)Nc4cc(OCC)c(OCC)cc4
0.285171	Fc1ccc(cc1)C=2ON=C(N2)c3ccc(cc3)C(=O)Nc4cc(OCC)c(OCC)cc4
0.285171	Fc1ccc(cc1)C=2ON=C(N2)c3ccc(cc3)C(=O)Nc4cc(OCC)c(OCC)cc4
0.285171	Fc1ccc(cc1)C=2ON=C(N2)c3ccc(cc3)C(=O)Nc4cc(OCC)c(OCC)cc4
0.285171	Fc1ccc(cc1)C=2ON=C(N2)c3ccc(cc3)C(=O)Nc4cc(OCC)c(OCC)cc4
0.284483	O=C(NC)c1ccc(cc1)CN2CCN(CC2)CCc3nccnc3
0.284483	O=C(NC)c1ccc(cc1)CN2CCN(CC2)CCc3nccnc3
0.284483	O=C(NC)c1ccc(cc1)CN2CCN(CC2)CCc3nccnc3
0.284483	O=C(NC)c1ccc(cc1)CN2CCN(CC2)CCc3nccnc3
0.284483	O=C(NC)c1ccc(cc1)CN2CCN(CC2)CCc3nccnc3
0.284483	O=C(NC)c1ccc(cc1)CN2CCN(CC2)CCc3nccnc3
0.284483	O=C(NC)c1ccc(cc1)CN2CCN(CC2)CCc3nccnc3
0.284483	O=C(NC)c1ccc(cc1)CN2CCN(CC2)CCc3nccnc3
0.284483	O=C(NC)c1ccc(cc1)CN2CCN(CC2)CCc3nccnc3
0.284483	O=C(NC)c1ccc(cc1)CN2CCN(CC2)CCc3nccnc3
0.284314	O=C(Nc1cc(NC(=O)C(=O)N2CC(OCC2)(C3CC3)C)c(cc1)C)c4ccccc4
0.284314	O=C(Nc1cc(NC(=O)C(=O)N2CC(OCC2)(C3CC3)C)c(cc1)C)c4ccccc4
0.284314	O=C(Nc1cc(NC(=O)C(=O)N2CC(OCC2)(C3CC3)C)c(cc1)C)c4ccccc4
0.284314	O=C(Nc1cc(NC(=O)C(=O)N2CC(OCC2)(C3CC3)C)c(cc1)C)c4ccccc4
0.284314	O=C(Nc1cc(NC(=O)C(=O)N2CC(OCC2)(C3CC3)C)c(cc1)C)c4ccccc4
0.284314	O=C(Nc1cc(NC(=O)C(=O)N2CC(OCC2)(C3CC3)C)c(cc1)C)c4ccccc4
0.284314	O=C(Nc1cc(NC(=O)C(=O)N2CC(OCC2)(C3CC3)C)c(cc1)C)c4ccccc4
0.284314	O=C(Nc1cc(NC(=O)C(=O)N2CC(OCC2)(C3CC3)C)c(cc1)C)c4ccccc4
0.284314	O=C(Nc1cc(NC(=O)C(=O)N2CC(OCC2)(C3CC3)C)c(cc1)C)c4ccccc4
0.284314	O=C(Nc1cc(NC(=O)C(=O)N2CC(OCC2)(C3CC3)C)c(cc1)C)c4ccccc4
0.284211	S(=O)(=O)(N1CCN(Cc2ccccc2)CC1)c3c(ccc(c3)C=4N=C(SC4)C)C
0.284211	S(=O)(=O)(N1CCN(Cc2ccccc2)CC1)c3c(ccc(c3)C=4N=C(SC4)C)C
0.284211	S(=O)(=O)(N1CCN(Cc2ccccc2)CC1)c3c(ccc(c3)C=4N=C(SC4)C)C
0.284211	S(=O)(=O)(N1CCN(Cc2ccccc2)CC1)c3c(ccc(c3)C=4N=C(SC4)C)C
0.284211	S(=O)(=O)(N1CCN(Cc2ccccc2)CC1)c3c(ccc(c3)C=4N=C(SC4)C)C
0.284211	S(=O)(=O)(N1CCN(Cc2ccccc2)CC1)c3c(ccc(c3)C=4N=C(SC4)C)C
0.284211	S(=O)(=O)(N1CCN(Cc2ccccc2)CC1)c3c(ccc(c3)C=4N=C(SC4)C)C
0.284211	S(=O)(=O)(N1CCN(Cc2ccccc2)CC1)c3c(ccc(c3)C=4N=C(SC4)C)C
0.284211	S(=O)(=O)(N1CCN(Cc2ccccc2)CC1)c3c(ccc(c3)C=4N=C(SC4)C)C
0.284211	S(=O)(=O)(N1CCN(Cc2ccccc2)CC1)c3c(ccc(c3)C=4N=C(SC4)C)C
0.283582	S1N=NC(c2ccc(cc2)C(=O)Nc3cc(OC4CCCC4)c(OC)cc3)=C1
0.283582	S1N=NC(c2ccc(cc2)C(=O)Nc3cc(OC4CCCC4)c(OC)cc3)=C1
0.283582	S1N=NC(c2ccc(cc2)C(=O)Nc3cc(OC4CCCC4)c(OC)cc3)=C1
0.283582	S1N=NC(c2ccc(cc2)C(=O)Nc3cc(OC4CCCC4)c(OC)cc3)=C1
0.283582	S1N=NC(c2ccc(cc2)C(=O)Nc3cc(OC4CCCC4)c(OC)cc3)=C1
0.283582	S1N=NC(c2ccc(cc2)C(=O)Nc3cc(OC4CCCC4)c(OC)cc3)=C1
0.283582	S1N=NC(c2ccc(cc2)C(=O)Nc3cc(OC4CCCC4)c(OC)cc3)=C1
0.283582	S1N=NC(c2ccc(cc2)C(=O)Nc3cc(OC4CCCC4)c(OC)cc3)=C1
0.283582	S1N=NC(c2ccc(cc2)C(=O)Nc3cc(OC4CCCC4)c(OC)cc3)=C1
0.283582	S1N=NC(c2ccc(cc2)C(=O)Nc3cc(OC4CCCC4)c(OC)cc3)=C1
0.283088	O=C(Nc1nc(c2ccccc2)cc(c3ccc(cc3)C)c1)c4nnc(N5CCCC5)cc4
0.283088	O=C(Nc1nc(c2ccccc2)cc(c3ccc(cc3)C)c1)c4nnc(N5CCCC5)cc4
0.283088	O=C(Nc1nc(c2ccccc2)cc(c3ccc(cc3)C)c1)c4nnc(N5CCCC5)cc4
0.283088	O=C(Nc1nc(c2ccccc2)cc(c3ccc(cc3)C)c1)c4nnc(N5CCCC5)cc4
0.283088	O=C(Nc1nc(c2ccccc2)cc(c3ccc(cc3)C)c1)c4nnc(N5CCCC5)cc4
0.283088	O=C(Nc1nc(c2ccccc2)cc(c3ccc(cc3)C)c1)c4nnc(N5CCCC5)cc4
0.283088	O=C(Nc1nc(c2ccccc2)cc(c3ccc(cc3)C)c1)c4nnc(N5CCCC5)cc4
0.283088	O=C(Nc1nc(c2ccccc2)cc(c3ccc(cc3)C)c1)c4nnc(N5CCCC5)cc4
0.283088	O=C(Nc1nc(c2ccccc2)cc(c3ccc(cc3)C)c1)c4nnc(N5CCCC5)cc4
0.283088	O=C(Nc1nc(c2ccccc2)cc(c3ccc(cc3)C)c1)c4nnc(N5CCCC5)cc4
0.283088	S(=O)(=O)(Nc1ccc(cc1)C)c2cc(ccc2)C(=O)Nc3c(ccc(S(=O)(=O)NC(C)(C)C)c3)C
0.283088	S(=O)(=O)(Nc1ccc(cc1)C)c2cc(ccc2)C(=O)Nc3c(ccc(S(=O)(=O)NC(C)(C)C)c3)C
0.283088	S(=O)(=O)(Nc1ccc(cc1)C)c2cc(ccc2)C(=O)Nc3c(ccc(S(=O)(=O)NC(C)(C)C)c3)C
0.283088	S(=O)(=O)(Nc1ccc(cc1)C)c2cc(ccc2)C(=O)Nc3c(ccc(S(=O)(=O)NC(C)(C)C)c3)C
0.283088	S(=O)(=O)(Nc1ccc(cc1)C)c2cc(ccc2)C(=O)Nc3c(ccc(S(=O)(=O)NC(C)(C)C)c3)C
0.283088	S(=O)(=O)(Nc1ccc(cc1)C)c2cc(ccc2)C(=O)Nc3c(ccc(S(=O)(=O)NC(C)(C)C)c3)C
0.283088	S(=O)(=O)(Nc1ccc(cc1)C)c2cc(ccc2)C(=O)Nc3c(ccc(S(=O)(=O)NC(C)(C)C)c3)C
0.283088	S(=O)(=O)(Nc1ccc(cc1)C)c2cc(ccc2)C(=O)Nc3c(ccc(S(=O)(=O)NC(C)(C)C)c3)C
0.282443	BrC=1OC=CC1C(=O)Nc2cc(NC(=O)CN(C)C)c(cc2)C
0.282443	BrC=1OC=CC1C(=O)Nc2cc(NC(=O)CN(C)C)c(cc2)C
0.281787	Fc1cc(ccc1)C=2ON=C(N2)C(=O)Nc3c(cc(OCc4ccncc4)cc3)C
0.281787	Fc1cc(ccc1)C=2ON=C(N2)C(=O)Nc3c(cc(OCc4ccncc4)cc3)C
0.281787	Fc1cc(ccc1)C=2ON=C(N2)C(=O)Nc3c(cc(OCc4ccncc4)cc3)C
0.281787	Fc1cc(ccc1)C=2ON=C(N2)C(=O)Nc3c(cc(OCc4ccncc4)cc3)C
0.281787	Fc1cc(ccc1)C=2ON=C(N2)C(=O)Nc3c(cc(OCc4ccncc4)cc3)C
0.281787	Fc1cc(ccc1)C=2ON=C(N2)C(=O)Nc3c(cc(OCc4ccncc4)cc3)C
0.281787	Fc1cc(ccc1)C=2ON=C(N2)C(=O)Nc3c(cc(OCc4ccncc4)cc3)C
0.281787	Fc1cc(ccc1)C=2ON=C(N2)C(=O)Nc3c(cc(OCc4ccncc4)cc3)C
0.281787	Fc1cc(ccc1)C=2ON=C(N2)C(=O)Nc3c(cc(OCc4ccncc4)cc3)C
0.281787	Fc1cc(ccc1)C=2ON=C(N2)C(=O)Nc3c(cc(OCc4ccncc4)cc3)C
0.281385	Brc1cc(ccc1)C(=O)Nc2cc(ccc2)C(=O)Nc3ccc(Oc4cnccc4)cc3
0.281385	Brc1cc(ccc1)C(=O)Nc2cc(ccc2)C(=O)Nc3ccc(Oc4cnccc4)cc3
0.281369	S(=O)(=O)(Nc1ccc(cc1)C(=O)Nc2c(cc(cc2)CS(=O)(=O)N)C)C3CC3
0.281369	S(=O)(=O)(Nc1ccc(cc1)C(=O)Nc2c(cc(cc2)CS(=O)(=O)N)C)C3CC3
0.281022	Brc1c(nccc1)CNC(=O)Nc2c(ccc(c2)C(=O)NC3CC3)C
0.281022	Brc1c(nccc1)CNC(=O)Nc2c(ccc(c2)C(=O)NC3CC3)C
0.281022	Brc1c(nccc1)CNC(=O)Nc2c(ccc(c2)C(=O)NC3CC3)C
0.280303	Brc1cc(Sc2nc(ccc2)C(=O)Nc3cc(ccc3)CN4CCCCC4)ccc1
0.280303	Brc1cc(Sc2nc(ccc2)C(=O)Nc3cc(ccc3)CN4CCCCC4)ccc1
0.27907	S1C(=NC(c2ccc(cc2)C)=C1)NC(=O)c3cnc(NC(C)C)cc3
0.27907	S1C(=NC(c2ccc(cc2)C)=C1)NC(=O)c3cnc(NC(C)C)cc3
0.27907	S1C(=NC(c2ccc(cc2)C)=C1)NC(=O)c3cnc(NC(C)C)cc3
0.27907	S1C(=NC(c2ccc(cc2)C)=C1)NC(=O)c3cnc(NC(C)C)cc3
0.27907	S1C(=NC(c2ccc(cc2)C)=C1)NC(=O)c3cnc(NC(C)C)cc3
0.27907	S1C(=NC(c2ccc(cc2)C)=C1)NC(=O)c3cnc(NC(C)C)cc3
0.27907	S1C(=NC(c2ccc(cc2)C)=C1)NC(=O)c3cnc(NC(C)C)cc3
0.27907	S1C(=NC(c2ccc(cc2)C)=C1)NC(=O)c3cnc(NC(C)C)cc3
0.27907	S1C(=NC(c2ccc(cc2)C)=C1)NC(=O)c3cnc(NC(C)C)cc3
0.27907	S1C(=NC(c2ccc(cc2)C)=C1)NC(=O)c3cnc(NC(C)C)cc3
0.278912	O=C(NCc1cc(ncc1)c2ccccc2)c3cc(OC)c(OCC(=O)Nc4ccc(OCC)cc4)cc3
0.278912	O=C(NCc1cc(ncc1)c2ccccc2)c3cc(OC)c(OCC(=O)Nc4ccc(OCC)cc4)cc3
0.278912	O=C(NCc1cc(ncc1)c2ccccc2)c3cc(OC)c(OCC(=O)Nc4ccc(OCC)cc4)cc3
0.278912	O=C(NCc1cc(ncc1)c2ccccc2)c3cc(OC)c(OCC(=O)Nc4ccc(OCC)cc4)cc3
0.278912	O=C(NCc1cc(ncc1)c2ccccc2)c3cc(OC)c(OCC(=O)Nc4ccc(OCC)cc4)cc3
0.278912	O=C(NCc1cc(ncc1)c2ccccc2)c3cc(OC)c(OCC(=O)Nc4ccc(OCC)cc4)cc3
0.278912	O=C(NCc1cc(ncc1)c2ccccc2)c3cc(OC)c(OCC(=O)Nc4ccc(OCC)cc4)cc3
0.278912	O=C(NCc1cc(ncc1)c2ccccc2)c3cc(OC)c(OCC(=O)Nc4ccc(OCC)cc4)cc3
0.278912	O=C(NCc1cc(ncc1)c2ccccc2)c3cc(OC)c(OCC(=O)Nc4ccc(OCC)cc4)cc3
0.278912	O=C(NCc1cc(ncc1)c2ccccc2)c3cc(OC)c(OCC(=O)Nc4ccc(OCC)cc4)cc3
0.278689	Brc1nc(cc(c1)C)C(=O)Nc2ccc(cc2)CN3CCSCC3
0.278523	O=C(Nc1cc(NC(=O)C(=O)NC2C(C(C)C)CCC(C2)C)c(cc1)C)c3ccccc3
0.278523	O=C(Nc1cc(NC(=O)C(=O)NC2C(C(C)C)CCC(C2)C)c(cc1)C)c3ccccc3
0.278523	O=C(Nc1cc(NC(=O)C(=O)NC2C(C(C)C)CCC(C2)C)c(cc1)C)c3ccccc3
0.278523	O=C(Nc1cc(NC(=O)C(=O)NC2C(C(C)C)CCC(C2)C)c(cc1)C)c3ccccc3
0.278523	O=C(Nc1cc(NC(=O)C(=O)NC2C(C(C)C)CCC(C2)C)c(cc1)C)c3ccccc3
0.278523	O=C(Nc1cc(NC(=O)C(=O)NC2C(C(C)C)CCC(C2)C)c(cc1)C)c3ccccc3
0.278523	O=C(Nc1cc(NC(=O)C(=O)NC2C(C(C)C)CCC(C2)C)c(cc1)C)c3ccccc3
0.278523	O=C(Nc1cc(NC(=O)C(=O)NC2C(C(C)C)CCC(C2)C)c(cc1)C)c3ccccc3
0.278523	O=C(Nc1cc(NC(=O)C(=O)NC2C(C(C)C)CCC(C2)C)c(cc1)C)c3ccccc3
0.278523	O=C(Nc1cc(NC(=O)C(=O)NC2C(C(C)C)CCC(C2)C)c(cc1)C)c3ccccc3
0.278431	Clc1ncc(c(c1)C(=O)NCc2ccc(cc2)CN3CCN(CC3)C)C
0.278431	Clc1ncc(c(c1)C(=O)NCc2ccc(cc2)CN3CCN(CC3)C)C
0.278431	Clc1ncc(c(c1)C(=O)NCc2ccc(cc2)CN3CCN(CC3)C)C
0.278431	Clc1ncc(c(c1)C(=O)NCc2ccc(cc2)CN3CCN(CC3)C)C
0.278431	Clc1ncc(c(c1)C(=O)NCc2ccc(cc2)CN3CCN(CC3)C)C
0.278431	Clc1ncc(c(c1)C(=O)NCc2ccc(cc2)CN3CCN(CC3)C)C
0.278431	Clc1ncc(c(c1)C(=O)NCc2ccc(cc2)CN3CCN(CC3)C)C
0.278431	Clc1ncc(c(c1)C(=O)NCc2ccc(cc2)CN3CCN(CC3)C)C
0.278431	Clc1ncc(c(c1)C(=O)NCc2ccc(cc2)CN3CCN(CC3)C)C
0.278226	Clc1c(ccc(c1)C(=O)NCCc2ccc(N3CCN(CC3)C)cc2)C
0.278226	Clc1c(ccc(c1)C(=O)NCCc2ccc(N3CCN(CC3)C)cc2)C
0.278226	Clc1c(ccc(c1)C(=O)NCCc2ccc(N3CCN(CC3)C)cc2)C
0.278226	Clc1c(ccc(c1)C(=O)NCCc2ccc(N3CCN(CC3)C)cc2)C
0.278226	Clc1c(ccc(c1)C(=O)NCCc2ccc(N3CCN(CC3)C)cc2)C
0.278226	Clc1c(ccc(c1)C(=O)NCCc2ccc(N3CCN(CC3)C)cc2)C
0.278226	Clc1c(ccc(c1)C(=O)NCCc2ccc(N3CCN(CC3)C)cc2)C
0.278226	Clc1c(ccc(c1)C(=O)NCCc2ccc(N3CCN(CC3)C)cc2)C
0.278226	Clc1c(ccc(c1)C(=O)NCCc2ccc(N3CCN(CC3)C)cc2)C
0.278226	Clc1c(ccc(c1)C(=O)NCCc2ccc(N3CCN(CC3)C)cc2)C
0.278195	S(=O)(=O)(N)Cc1cc(c(NC(=O)c2cc(c(cc2)C)C(F)(F)F)cc1)C
0.277778	BrC=1OC=CC1C(=O)Nc2cc(c(Oc3cnccc3)cc2)C
0.277778	BrC=1OC=CC1C(=O)Nc2cc(c(Oc3cnccc3)cc2)C
0.277778	BrC=1OC=CC1C(=O)Nc2cc(c(Oc3cnccc3)cc2)C
0.277778	BrC=1OC=CC1C(=O)Nc2cc(c(Oc3cnccc3)cc2)C
0.277778	BrC=1OC=CC1C(=O)Nc2cc(c(Oc3cnccc3)cc2)C
0.277778	BrC=1OC=CC1C(=O)Nc2cc(c(Oc3cnccc3)cc2)C
0.277778	BrC=1OC=CC1C(=O)Nc2cc(c(Oc3cnccc3)cc2)C
0.277778	BrC=1OC=CC1C(=O)Nc2cc(c(Oc3cnccc3)cc2)C
0.277778	BrC=1OC=CC1C(=O)Nc2cc(c(Oc3cnccc3)cc2)C
0.277778	BrC=1OC=CC1C(=O)Nc2cc(c(Oc3cnccc3)cc2)C
0.277154	O=C(Nc1cc(c(Oc2cnccc2)cc1)C)C3=NOC(=C3)C
0.277154	O=C(Nc1cc(c(Oc2cnccc2)cc1)C)C3=NOC(=C3)C
0.277154	O=C(Nc1cc(c(Oc2cnccc2)cc1)C)C3=NOC(=C3)C
0.277154	Clc1ccc(N2N=C(C(=O)Nc3cc(ccc3)CN4CCCCC4)C=C2)cc1
0.277154	Clc1ccc(N2N=C(C(=O)Nc3cc(ccc3)CN4CCCCC4)C=C2)cc1
0.277154	Clc1ccc(N2N=C(C(=O)Nc3cc(ccc3)CN4CCCCC4)C=C2)cc1
0.277154	Clc1ccc(N2N=C(C(=O)Nc3cc(ccc3)CN4CCCCC4)C=C2)cc1
0.277154	O=C(Nc1cc(c(Oc2cnccc2)cc1)C)C3=NOC(=C3)C
0.276753	Clc1cc(ccc1)C=2SC(C(=O)Nc3c(cc(cc3)C(=O)N)C)=CC2
0.276753	Clc1cc(ccc1)C=2SC(C(=O)Nc3c(cc(cc3)C(=O)N)C)=CC2
0.276753	Clc1cc(ccc1)C=2SC(C(=O)Nc3c(cc(cc3)C(=O)N)C)=CC2
0.276753	Clc1cc(ccc1)C=2SC(C(=O)Nc3c(cc(cc3)C(=O)N)C)=CC2
0.276753	Clc1cc(ccc1)C=2SC(C(=O)Nc3c(cc(cc3)C(=O)N)C)=CC2
0.276753	Clc1cc(ccc1)C=2SC(C(=O)Nc3c(cc(cc3)C(=O)N)C)=CC2
0.276753	Clc1cc(ccc1)C=2SC(C(=O)Nc3c(cc(cc3)C(=O)N)C)=CC2
0.276753	Clc1cc(ccc1)C=2SC(C(=O)Nc3c(cc(cc3)C(=O)N)C)=CC2
0.276753	Clc1cc(ccc1)C=2SC(C(=O)Nc3c(cc(cc3)C(=O)N)C)=CC2
0.276753	Clc1cc(ccc1)C=2SC(C(=O)Nc3c(cc(cc3)C(=O)N)C)=CC2
0.276753	Clc1c(NC(=O)NC(C)(C)C)cc(cc1)C(=O)Nc2cc(OC(F)F)c(cc2)C
0.276753	Clc1c(NC(=O)NC(C)(C)C)cc(cc1)C(=O)Nc2cc(OC(F)F)c(cc2)C
0.276753	Clc1c(NC(=O)NC(C)(C)C)cc(cc1)C(=O)Nc2cc(OC(F)F)c(cc2)C
0.276515	S(=O)(=O)(N)Cc1cc(c(NC(=O)c2ccc(N(Cc3ccc(cc3)C)C)cc2)cc1)C
0.275862	Fc1ccc(cc1)C(=O)Nc2cc(ccc2)CNc3ncc(nc3C)C
0.275862	Fc1ccc(cc1)C(=O)Nc2cc(ccc2)CNc3ncc(nc3C)C
0.275862	Fc1ccc(cc1)C(=O)Nc2cc(ccc2)CNc3ncc(nc3C)C
0.275735	O=C(Nc1cc(ccc1)C=2OC(=C(N2)C)C)c3ccc(N4CCOCC4)cc3
0.275735	O=C(Nc1cc(ccc1)C=2OC(=C(N2)C)C)c3ccc(N4CCOCC4)cc3
0.275735	O=C(Nc1cc(ccc1)C=2OC(=C(N2)C)C)c3ccc(N4CCOCC4)cc3
0.275735	O=C(Nc1cc(ccc1)C=2OC(=C(N2)C)C)c3ccc(N4CCOCC4)cc3
0.275735	O=C(Nc1cc(ccc1)C=2OC(=C(N2)C)C)c3ccc(N4CCOCC4)cc3
0.275735	O=C(Nc1cc(ccc1)C=2OC(=C(N2)C)C)c3ccc(N4CCOCC4)cc3
0.275735	O=C(Nc1cc(ccc1)C=2OC(=C(N2)C)C)c3ccc(N4CCOCC4)cc3
0.275735	O=C(Nc1cc(ccc1)C=2OC(=C(N2)C)C)c3ccc(N4CCOCC4)cc3
0.275735	O=C(Nc1cc(ccc1)C=2OC(=C(N2)C)C)c3ccc(N4CCOCC4)cc3
0.275735	O=C(Nc1cc(ccc1)C=2OC(=C(N2)C)C)c3ccc(N4CCOCC4)cc3
0.275735	S(=O)(=O)(N)Cc1cc(c(NC(=O)C=2OC(c3ccc(F)cc3)=CC2)cc1)C
0.275735	S(=O)(=O)(N)Cc1cc(c(NC(=O)C=2OC(c3ccc(F)cc3)=CC2)cc1)C
0.275735	S(=O)(=O)(N)Cc1cc(c(NC(=O)C=2OC(c3ccc(F)cc3)=CC2)cc1)C
0.275735	S(=O)(=O)(N)Cc1cc(c(NC(=O)C=2OC(c3ccc(F)cc3)=CC2)cc1)C
0.275735	S(=O)(=O)(N)Cc1cc(c(NC(=O)C=2OC(c3ccc(F)cc3)=CC2)cc1)C
0.275735	S(=O)(=O)(N)Cc1cc(c(NC(=O)C=2OC(c3ccc(F)cc3)=CC2)cc1)C
0.275735	S(=O)(=O)(N)Cc1cc(c(NC(=O)C=2OC(c3ccc(F)cc3)=CC2)cc1)C
0.275735	S(=O)(=O)(N)Cc1cc(c(NC(=O)C=2OC(c3ccc(F)cc3)=CC2)cc1)C
0.275618	Brc1nc(cc(c1)C)C(=O)Nc2cc(c(cc2)CN3CCOCC3)C(F)(F)F
0.275618	Brc1nc(cc(c1)C)C(=O)Nc2cc(c(cc2)CN3CCOCC3)C(F)(F)F
0.275618	Brc1nc(cc(c1)C)C(=O)Nc2cc(c(cc2)CN3CCOCC3)C(F)(F)F
0.275618	Brc1nc(cc(c1)C)C(=O)Nc2cc(c(cc2)CN3CCOCC3)C(F)(F)F
0.275618	Brc1nc(cc(c1)C)C(=O)Nc2cc(c(cc2)CN3CCOCC3)C(F)(F)F
0.275618	Brc1nc(cc(c1)C)C(=O)Nc2cc(c(cc2)CN3CCOCC3)C(F)(F)F
0.275618	Brc1nc(cc(c1)C)C(=O)Nc2cc(c(cc2)CN3CCOCC3)C(F)(F)F
0.275618	Brc1nc(cc(c1)C)C(=O)Nc2cc(c(cc2)CN3CCOCC3)C(F)(F)F
0.27541	S(=O)(=O)(Nc1c(cc(cc1)C)C)C2=CNC(C(=O)Nc3cc(c(Oc4cnccc4)cc3)C)=C2
0.27541	S(=O)(=O)(Nc1c(cc(cc1)C)C)C2=CNC(C(=O)Nc3cc(c(Oc4cnccc4)cc3)C)=C2
0.27541	S(=O)(=O)(Nc1c(cc(cc1)C)C)C2=CNC(C(=O)Nc3cc(c(Oc4cnccc4)cc3)C)=C2
0.27541	S(=O)(=O)(Nc1c(cc(cc1)C)C)C2=CNC(C(=O)Nc3cc(c(Oc4cnccc4)cc3)C)=C2
0.27541	S(=O)(=O)(Nc1c(cc(cc1)C)C)C2=CNC(C(=O)Nc3cc(c(Oc4cnccc4)cc3)C)=C2
0.27541	S(=O)(=O)(Nc1c(cc(cc1)C)C)C2=CNC(C(=O)Nc3cc(c(Oc4cnccc4)cc3)C)=C2
0.27541	S(=O)(=O)(Nc1c(cc(cc1)C)C)C2=CNC(C(=O)Nc3cc(c(Oc4cnccc4)cc3)C)=C2
0.27541	S(=O)(=O)(Nc1c(cc(cc1)C)C)C2=CNC(C(=O)Nc3cc(c(Oc4cnccc4)cc3)C)=C2
0.27541	S(=O)(=O)(Nc1c(cc(cc1)C)C)C2=CNC(C(=O)Nc3cc(c(Oc4cnccc4)cc3)C)=C2
0.27541	S(=O)(=O)(Nc1c(cc(cc1)C)C)C2=CNC(C(=O)Nc3cc(c(Oc4cnccc4)cc3)C)=C2
0.27541	S(=O)(=O)(Nc1c(cccc1)C)c2cc(c(cc2)C)C(=O)Nc3cc(c(Oc4cnccc4)cc3)C
0.275261	Fc1c(OC2CC2)cccc1CNC(=O)c3cc(NC(=O)Nc4ccccc4)c(cc3)C
0.275261	Fc1c(OC2CC2)cccc1CNC(=O)c3cc(NC(=O)Nc4ccccc4)c(cc3)C
0.275261	Fc1c(OC2CC2)cccc1CNC(=O)c3cc(NC(=O)Nc4ccccc4)c(cc3)C
0.275261	Fc1c(OC2CC2)cccc1CNC(=O)c3cc(NC(=O)Nc4ccccc4)c(cc3)C
0.275261	Fc1c(OC2CC2)cccc1CNC(=O)c3cc(NC(=O)Nc4ccccc4)c(cc3)C
0.275261	Fc1c(OC2CC2)cccc1CNC(=O)c3cc(NC(=O)Nc4ccccc4)c(cc3)C
0.275261	Fc1c(OC2CC2)cccc1CNC(=O)c3cc(NC(=O)Nc4ccccc4)c(cc3)C
0.275194	Clc1c(N2CCN(Cc3ccccc3)CC2)ccc(NC(=S)Nc4cc(NC(=O)C)ccc4)c1
0.275194	Clc1c(N2CCN(Cc3ccccc3)CC2)ccc(NC(=S)Nc4cc(NC(=O)C)ccc4)c1
0.275194	Clc1c(N2CCN(Cc3ccccc3)CC2)ccc(NC(=S)Nc4cc(NC(=O)C)ccc4)c1
0.275194	Clc1c(N2CCN(Cc3ccccc3)CC2)ccc(NC(=S)Nc4cc(NC(=O)C)ccc4)c1
0.275194	Clc1c(N2CCN(Cc3ccccc3)CC2)ccc(NC(=S)Nc4cc(NC(=O)C)ccc4)c1
0.275194	Clc1c(N2CCN(Cc3ccccc3)CC2)ccc(NC(=S)Nc4cc(NC(=O)C)ccc4)c1
0.275194	Clc1c(N2CCN(Cc3ccccc3)CC2)ccc(NC(=S)Nc4cc(NC(=O)C)ccc4)c1
0.275194	Clc1c(N2CCN(Cc3ccccc3)CC2)ccc(NC(=S)Nc4cc(NC(=O)C)ccc4)c1
0.275194	Clc1c(N2CCN(Cc3ccccc3)CC2)ccc(NC(=S)Nc4cc(NC(=O)C)ccc4)c1
0.275194	Clc1c(N2CCN(Cc3ccccc3)CC2)ccc(NC(=S)Nc4cc(NC(=O)C)ccc4)c1
0.275168	O=C(Nc1cc(NC(=O)C(=O)NC(c2c(OCC)cccc2)CC)c(cc1)C)c3ccccc3
0.275168	O=C(Nc1cc(NC(=O)C(=O)NC(c2c(OCC)cccc2)CC)c(cc1)C)c3ccccc3
0.275168	O=C(Nc1cc(NC(=O)C(=O)NC(c2c(OCC)cccc2)CC)c(cc1)C)c3ccccc3
0.275168	O=C(Nc1cc(NC(=O)C(=O)NC(c2c(OCC)cccc2)CC)c(cc1)C)c3ccccc3
0.275168	O=C(Nc1cc(NC(=O)C(=O)NC(c2c(OCC)cccc2)CC)c(cc1)C)c3ccccc3
0.275168	O=C(Nc1cc(NC(=O)C(=O)NC(c2c(OCC)cccc2)CC)c(cc1)C)c3ccccc3
0.275168	O=C(Nc1cc(NC(=O)C(=O)NC(c2c(OCC)cccc2)CC)c(cc1)C)c3ccccc3
0.275168	O=C(Nc1cc(NC(=O)C(=O)NC(c2c(OCC)cccc2)CC)c(cc1)C)c3ccccc3
0.275168	O=C(Nc1cc(NC(=O)C(=O)NC(c2c(OCC)cccc2)CC)c(cc1)C)c3ccccc3
0.275168	O=C(Nc1cc(NC(=O)C(=O)NC(c2c(OCC)cccc2)CC)c(cc1)C)c3ccccc3
0.275093	Ic1c(cccc1)C(=O)Nc2ccc(NCCC(=O)Nc3c(ccc(F)c3)C)cc2
0.275093	Ic1c(cccc1)C(=O)Nc2ccc(NCCC(=O)Nc3c(ccc(F)c3)C)cc2
0.275093	Ic1c(cccc1)C(=O)Nc2ccc(NCCC(=O)Nc3c(ccc(F)c3)C)cc2
0.275093	Ic1c(cccc1)C(=O)Nc2ccc(NCCC(=O)Nc3c(ccc(F)c3)C)cc2
0.275093	Ic1c(cccc1)C(=O)Nc2ccc(NCCC(=O)Nc3c(ccc(F)c3)C)cc2
0.275093	Ic1c(cccc1)C(=O)Nc2ccc(NCCC(=O)Nc3c(ccc(F)c3)C)cc2
0.275093	Ic1c(cccc1)C(=O)Nc2ccc(NCCC(=O)Nc3c(ccc(F)c3)C)cc2
0.275093	Ic1c(cccc1)C(=O)Nc2ccc(NCCC(=O)Nc3c(ccc(F)c3)C)cc2
0.275093	Ic1c(cccc1)C(=O)Nc2ccc(NCCC(=O)Nc3c(ccc(F)c3)C)cc2
0.275093	Ic1c(cccc1)C(=O)Nc2ccc(NCCC(=O)Nc3c(ccc(F)c3)C)cc2
0.275	FC(F)(F)c1nc(nc(NNC(=O)c2cc(OC)c(cc2)C)c1)c3ccccc3
0.275	FC(F)(F)c1nc(nc(NNC(=O)c2cc(OC)c(cc2)C)c1)c3ccccc3
0.275	FC(F)(F)c1nc(nc(NNC(=O)c2cc(OC)c(cc2)C)c1)c3ccccc3
0.275	FC(F)(F)c1nc(nc(NNC(=O)c2cc(OC)c(cc2)C)c1)c3ccccc3
0.275	FC(F)(F)c1nc(nc(NNC(=O)c2cc(OC)c(cc2)C)c1)c3ccccc3
0.274914	S(C=1OC(=NN1)c2ccc(OC)cc2)CC(=O)Nc3c(cc(cc3)CN4CCSCC4)C
0.274914	S(C=1OC(=NN1)c2ccc(OC)cc2)CC(=O)Nc3c(cc(cc3)CN4CCSCC4)C
0.274914	S(C=1OC(=NN1)c2ccc(OC)cc2)CC(=O)Nc3c(cc(cc3)CN4CCSCC4)C
0.274914	S(C=1OC(=NN1)c2ccc(OC)cc2)CC(=O)Nc3c(cc(cc3)CN4CCSCC4)C
0.274914	S(C=1OC(=NN1)c2ccc(OC)cc2)CC(=O)Nc3c(cc(cc3)CN4CCSCC4)C
0.274914	S(C=1OC(=NN1)c2ccc(OC)cc2)CC(=O)Nc3c(cc(cc3)CN4CCSCC4)C
0.274914	S(C=1OC(=NN1)c2ccc(OC)cc2)CC(=O)Nc3c(cc(cc3)CN4CCSCC4)C
0.274914	S(C=1OC(=NN1)c2ccc(OC)cc2)CC(=O)Nc3c(cc(cc3)CN4CCSCC4)C
0.274914	S(C=1OC(=NN1)c2ccc(OC)cc2)CC(=O)Nc3c(cc(cc3)CN4CCSCC4)C
0.274914	S(C=1OC(=NN1)c2ccc(OC)cc2)CC(=O)Nc3c(cc(cc3)CN4CCSCC4)C
0.274368	O=C(N(C1CCC1)Cc2ccccc2)Nc3c(ccc(c3)C(=O)NC4CC4)C
0.274368	O=C(N(C1CCC1)Cc2ccccc2)Nc3c(ccc(c3)C(=O)NC4CC4)C
0.274368	O=C(N(C1CCC1)Cc2ccccc2)Nc3c(ccc(c3)C(=O)NC4CC4)C
0.274368	O=C(N(C1CCC1)Cc2ccccc2)Nc3c(ccc(c3)C(=O)NC4CC4)C
0.274368	O=C(N(C1CCC1)Cc2ccccc2)Nc3c(ccc(c3)C(=O)NC4CC4)C
0.274306	Clc1cc(ccc1)C(=O)Nc2cc(c(NC(=O)C(=O)N3CCC(CC3)CCNC)cc2)C
0.274306	Clc1cc(ccc1)C(=O)Nc2cc(c(NC(=O)C(=O)N3CCC(CC3)CCNC)cc2)C
0.274306	Clc1cc(ccc1)C(=O)Nc2cc(c(NC(=O)C(=O)N3CCC(CC3)CCNC)cc2)C
0.274306	Clc1cc(ccc1)C(=O)Nc2cc(c(NC(=O)C(=O)N3CCC(CC3)CCNC)cc2)C
0.274306	Clc1cc(ccc1)C(=O)Nc2cc(c(NC(=O)C(=O)N3CCC(CC3)CCNC)cc2)C
0.274306	Clc1cc(ccc1)C(=O)Nc2cc(c(NC(=O)C(=O)N3CCC(CC3)CCNC)cc2)C
0.274306	Clc1cc(ccc1)C(=O)Nc2cc(c(NC(=O)C(=O)N3CCC(CC3)CCNC)cc2)C
0.274306	Clc1cc(ccc1)C(=O)Nc2cc(c(NC(=O)C(=O)N3CCC(CC3)CCNC)cc2)C
0.274306	Clc1cc(ccc1)C(=O)Nc2cc(c(NC(=O)C(=O)N3CCC(CC3)CCNC)cc2)C
0.274306	Clc1cc(ccc1)C(=O)Nc2cc(c(NC(=O)C(=O)N3CCC(CC3)CCNC)cc2)C
0.274247	S(=O)(=O)(N)Cc1cc(c(NC(=O)c2cc3c(cc2)C(=O)N(C3=O)Cc4ccccc4)cc1)C
0.274247	S(=O)(=O)(N)Cc1cc(c(NC(=O)c2cc3c(cc2)C(=O)N(C3=O)Cc4ccccc4)cc1)C
0.274247	S(=O)(=O)(N)Cc1cc(c(NC(=O)c2cc3c(cc2)C(=O)N(C3=O)Cc4ccccc4)cc1)C
0.273723	Clc1cc(NC(=O)c2ccc(N3CCN(CC3)CC)cc2)c(Oc4cc(F)ccc4)cc1
0.273723	Clc1cc(NC(=O)c2ccc(N3CCN(CC3)CC)cc2)c(Oc4cc(F)ccc4)cc1
0.273723	Clc1cc(NC(=O)c2ccc(N3CCN(CC3)CC)cc2)c(Oc4cc(F)ccc4)cc1
0.273723	Clc1cc(NC(=O)c2ccc(N3CCN(CC3)CC)cc2)c(Oc4cc(F)ccc4)cc1
0.273723	Clc1cc(NC(=O)c2ccc(N3CCN(CC3)CC)cc2)c(Oc4cc(F)ccc4)cc1
0.273723	Clc1cc(NC(=O)c2ccc(N3CCN(CC3)CC)cc2)c(Oc4cc(F)ccc4)cc1
0.273723	Clc1cc(NC(=O)c2ccc(N3CCN(CC3)CC)cc2)c(Oc4cc(F)ccc4)cc1
0.273723	Clc1cc(NC(=O)c2ccc(N3CCN(CC3)CC)cc2)c(Oc4cc(F)ccc4)cc1
0.273408	Brc1ccc(cc1)C(=O)Nc2cc(ccc2)C(=O)NCc3cc(c(Oc4cc(cc(c4)C)C)cc3)C
0.273381	Fc1c(NCCN2CCOCC2)ccc(c1)C(=O)Nc3ncc(N(C)C)cc3
0.273381	Fc1c(NCCN2CCOCC2)ccc(c1)C(=O)Nc3ncc(N(C)C)cc3
0.273381	Fc1c(NCCN2CCOCC2)ccc(c1)C(=O)Nc3ncc(N(C)C)cc3
0.273381	Fc1c(NCCN2CCOCC2)ccc(c1)C(=O)Nc3ncc(N(C)C)cc3
0.273381	Fc1c(NCCN2CCOCC2)ccc(c1)C(=O)Nc3ncc(N(C)C)cc3
0.273381	Fc1c(NCCN2CCOCC2)ccc(c1)C(=O)Nc3ncc(N(C)C)cc3
0.273381	Fc1c(NCCN2CCOCC2)ccc(c1)C(=O)Nc3ncc(N(C)C)cc3
0.273381	Fc1c(NCCN2CCOCC2)ccc(c1)C(=O)Nc3ncc(N(C)C)cc3
0.273381	Fc1c(NCCN2CCOCC2)ccc(c1)C(=O)Nc3ncc(N(C)C)cc3
0.273381	Fc1c(NCCN2CCOCC2)ccc(c1)C(=O)Nc3ncc(N(C)C)cc3
0.273381	Clc1c(NC(=O)c2ccc(OC)cc2)cc(cc1)C=3ON=C(N3)c4cc(F)cc(c4)C
0.273381	Clc1c(NC(=O)c2ccc(OC)cc2)cc(cc1)C=3ON=C(N3)c4cc(F)cc(c4)C
0.273381	Clc1c(NC(=O)c2ccc(OC)cc2)cc(cc1)C=3ON=C(N3)c4cc(F)cc(c4)C
0.273381	Clc1c(NC(=O)c2ccc(OC)cc2)cc(cc1)C=3ON=C(N3)c4cc(F)cc(c4)C
0.273381	Clc1c(NC(=O)c2ccc(OC)cc2)cc(cc1)C=3ON=C(N3)c4cc(F)cc(c4)C
0.273381	Clc1c(NC(=O)c2ccc(OC)cc2)cc(cc1)C=3ON=C(N3)c4cc(F)cc(c4)C
0.273381	Clc1c(NC(=O)c2ccc(OC)cc2)cc(cc1)C=3ON=C(N3)c4cc(F)cc(c4)C
0.273381	Clc1c(NC(=O)c2ccc(OC)cc2)cc(cc1)C=3ON=C(N3)c4cc(F)cc(c4)C
0.273381	Clc1c(NC(=O)c2ccc(OC)cc2)cc(cc1)C=3ON=C(N3)c4cc(F)cc(c4)C
0.273381	Clc1c(NC(=O)c2ccc(OC)cc2)cc(cc1)C=3ON=C(N3)c4cc(F)cc(c4)C
0.273356	Fc1cc(NC(=O)c2cncc(c3c(cc(OC)cc3)C)c2)c(Oc4ccccc4)cc1
0.273356	Fc1cc(NC(=O)c2cncc(c3c(cc(OC)cc3)C)c2)c(Oc4ccccc4)cc1
0.273356	Fc1cc(NC(=O)c2cncc(c3c(cc(OC)cc3)C)c2)c(Oc4ccccc4)cc1
0.273356	Fc1cc(NC(=O)c2cncc(c3c(cc(OC)cc3)C)c2)c(Oc4ccccc4)cc1
0.273077	O=C(Nc1cc(ccc1)CNC(=O)c2ccc(NCN3N=CN=C3)cc2)c4cnccc4
0.273063	O=C(Nc1cc(c(Oc2cnccc2)cc1)C)C=3C(=CNC3)CC
0.273063	O=C(Nc1cc(c(Oc2cnccc2)cc1)C)C=3C(=CNC3)CC
0.273063	O=C(Nc1cc(c(Oc2cnccc2)cc1)C)C=3C(=CNC3)CC
0.273063	O=C(Nc1cc(c(Oc2cnccc2)cc1)C)C=3C(=CNC3)CC
0.273038	O=C(Nc1c(ccc(c1)C(=O)Nc2c3c(ccc2)C4NC3CC4)C)Nc5ccccc5
0.273038	O=C(Nc1c(ccc(c1)C(=O)Nc2c3c(ccc2)C4NC3CC4)C)Nc5ccccc5
0.273038	O=C(Nc1c(ccc(c1)C(=O)Nc2c3c(ccc2)C4NC3CC4)C)Nc5ccccc5
0.273038	O=C(Nc1c(ccc(c1)C(=O)Nc2c3c(ccc2)C4NC3CC4)C)Nc5ccccc5
0.273038	O=C(Nc1c(ccc(c1)C(=O)Nc2c3c(ccc2)C4NC3CC4)C)Nc5ccccc5
0.273038	O=C(Nc1c(ccc(c1)C(=O)Nc2c3c(ccc2)C4NC3CC4)C)Nc5ccccc5
0.273038	O=C(Nc1c(ccc(c1)C(=O)Nc2c3c(ccc2)C4NC3CC4)C)Nc5ccccc5
0.273038	O=C(Nc1c(ccc(c1)C(=O)Nc2c3c(ccc2)C4NC3CC4)C)Nc5ccccc5
0.273038	O=C(Nc1c(ccc(c1)C(=O)Nc2c3c(ccc2)C4NC3CC4)C)Nc5ccccc5
0.273038	O=C(Nc1c(ccc(c1)C(=O)Nc2c3c(ccc2)C4NC3CC4)C)Nc5ccccc5
0.273038	FC(F)(F)c1c([N+]([O-])=O)cc(cc1)C(=O)Nc2cc(c(Oc3cnccc3)cc2)C
0.273038	FC(F)(F)c1c([N+]([O-])=O)cc(cc1)C(=O)Nc2cc(c(Oc3cnccc3)cc2)C
0.273038	FC(F)(F)c1c([N+]([O-])=O)cc(cc1)C(=O)Nc2cc(c(Oc3cnccc3)cc2)C
0.273026	O=C(Nc1c(OC)ccc(NC(=O)c2c(cccc2)C=3OC(c4ccccc4)=CN3)c1)Nc5c(OC)cccc5
0.273026	O=C(Nc1c(OC)ccc(NC(=O)c2c(cccc2)C=3OC(c4ccccc4)=CN3)c1)Nc5c(OC)cccc5
0.273026	O=C(Nc1c(OC)ccc(NC(=O)c2c(cccc2)C=3OC(c4ccccc4)=CN3)c1)Nc5c(OC)cccc5
0.273026	O=C(Nc1c(OC)ccc(NC(=O)c2c(cccc2)C=3OC(c4ccccc4)=CN3)c1)Nc5c(OC)cccc5
0.273026	O=C(Nc1c(OC)ccc(NC(=O)c2c(cccc2)C=3OC(c4ccccc4)=CN3)c1)Nc5c(OC)cccc5
0.273026	O=C(Nc1c(OC)ccc(NC(=O)c2c(cccc2)C=3OC(c4ccccc4)=CN3)c1)Nc5c(OC)cccc5
0.273026	O=C(Nc1c(OC)ccc(NC(=O)c2c(cccc2)C=3OC(c4ccccc4)=CN3)c1)Nc5c(OC)cccc5
0.273026	O=C(Nc1c(OC)ccc(NC(=O)c2c(cccc2)C=3OC(c4ccccc4)=CN3)c1)Nc5c(OC)cccc5
0.273026	O=C(Nc1c(OC)ccc(NC(=O)c2c(cccc2)C=3OC(c4ccccc4)=CN3)c1)Nc5c(OC)cccc5
0.273026	O=C(Nc1c(OC)ccc(NC(=O)c2c(cccc2)C=3OC(c4ccccc4)=CN3)c1)Nc5c(OC)cccc5
0.272414	O=C1NN=C(N1)c2cc(NC(=O)c3c(OC)ccc(c3)CN)c(cc2)C
0.272414	O=C1NN=C(N1)c2cc(NC(=O)c3c(OC)ccc(c3)CN)c(cc2)C
0.272414	O=C1NN=C(N1)c2cc(NC(=O)c3c(OC)ccc(c3)CN)c(cc2)C
0.272414	O=C1NN=C(N1)c2cc(NC(=O)c3c(OC)ccc(c3)CN)c(cc2)C
0.272414	O=C1NN=C(N1)c2cc(NC(=O)c3c(OC)ccc(c3)CN)c(cc2)C
0.272414	O=C1NN=C(N1)c2cc(NC(=O)c3c(OC)ccc(c3)CN)c(cc2)C
0.272059	O=C(Nc1c(cc(OCc2ccncc2)cc1)C)C=3NC=C(C(=O)C)C3
0.272059	O=C(Nc1c(cc(OCc2ccncc2)cc1)C)C=3NC=C(C(=O)C)C3
0.272059	O=C(Nc1c(cc(OCc2ccncc2)cc1)C)C=3NC=C(C(=O)C)C3
0.27193	O=C(NC1CC1)c2cc(NC=O)c(cc2)C
0.27193	O=C(NC1CC1)c2cc(NC=O)c(cc2)C
0.27193	O=C(NC1CC1)c2cc(NC=O)c(cc2)C
0.27193	O=C(NC1CC1)c2cc(NC=O)c(cc2)C
0.27193	O=C(NC1CC1)c2cc(NC=O)c(cc2)C
0.27193	O=C(NC1CC1)c2cc(NC=O)c(cc2)C
0.27193	O=C(NC1CC1)c2cc(NC=O)c(cc2)C
0.27193	O=C(NC1CC1)c2cc(NC=O)c(cc2)C
0.27193	O=C(NC1CC1)c2cc(NC=O)c(cc2)C
0.27193	O=C(NC1CC1)c2cc(NC=O)c(cc2)C
0.271739	Fc1c(ccc(c1)C(NCC(=O)Nc2ccc(N3CCN(Cc4ccccc4)CC3)cc2)C)C
0.271739	Fc1c(ccc(c1)C(NCC(=O)Nc2ccc(N3CCN(Cc4ccccc4)CC3)cc2)C)C
0.271739	Fc1c(ccc(c1)C(NCC(=O)Nc2ccc(N3CCN(Cc4ccccc4)CC3)cc2)C)C
0.271739	Fc1c(ccc(c1)C(NCC(=O)Nc2ccc(N3CCN(Cc4ccccc4)CC3)cc2)C)C
0.271739	Fc1c(ccc(c1)C(NCC(=O)Nc2ccc(N3CCN(Cc4ccccc4)CC3)cc2)C)C
0.271318	Clc1c(NC(=O)c2ccc(OC)cc2)cc(cc1)C=3ON=CN3
0.271318	Clc1c(NC(=O)c2ccc(OC)cc2)cc(cc1)C=3ON=CN3
0.271318	Clc1c(NC(=O)c2ccc(OC)cc2)cc(cc1)C=3ON=CN3
0.271318	Clc1c(NC(=O)c2ccc(OC)cc2)cc(cc1)C=3ON=CN3
0.271318	Clc1c(NC(=O)c2ccc(OC)cc2)cc(cc1)C=3ON=CN3
0.271318	Clc1c(NC(=O)c2ccc(OC)cc2)cc(cc1)C=3ON=CN3
0.271318	Clc1c(NC(=O)c2ccc(OC)cc2)cc(cc1)C=3ON=CN3
0.271318	Clc1c(NC(=O)c2ccc(OC)cc2)cc(cc1)C=3ON=CN3
0.271318	Clc1c(NC(=O)c2ccc(OC)cc2)cc(cc1)C=3ON=CN3
0.271318	Clc1c(NC(=O)c2ccc(OC)cc2)cc(cc1)C=3ON=CN3
0.270833	FC(F)(F)c1ncc(cc1C#N)C(=O)Nc2nc(c3ccccc3)cc(c4ccc(cc4)C)c2
0.270833	FC(F)(F)c1ncc(cc1C#N)C(=O)Nc2nc(c3ccccc3)cc(c4ccc(cc4)C)c2
0.270833	FC(F)(F)c1ncc(cc1C#N)C(=O)Nc2nc(c3ccccc3)cc(c4ccc(cc4)C)c2
0.270833	FC(F)(F)c1ncc(cc1C#N)C(=O)Nc2nc(c3ccccc3)cc(c4ccc(cc4)C)c2
0.270833	FC(F)(F)c1ncc(cc1C#N)C(=O)Nc2nc(c3ccccc3)cc(c4ccc(cc4)C)c2
0.270833	FC(F)(F)c1ncc(cc1C#N)C(=O)Nc2nc(c3ccccc3)cc(c4ccc(cc4)C)c2
0.270833	FC(F)(F)c1ncc(cc1C#N)C(=O)Nc2nc(c3ccccc3)cc(c4ccc(cc4)C)c2
0.270833	FC(F)(F)c1ncc(cc1C#N)C(=O)Nc2nc(c3ccccc3)cc(c4ccc(cc4)C)c2
0.270833	FC(F)(F)c1ncc(cc1C#N)C(=O)Nc2nc(c3ccccc3)cc(c4ccc(cc4)C)c2
0.270833	FC(F)(F)c1ncc(cc1C#N)C(=O)Nc2nc(c3ccccc3)cc(c4ccc(cc4)C)c2
0.270677	O=C(Nc1ccc(cc1)C2=NNC(=N2)C)c3c(c4cc(ccc4)C)cccc3
0.270677	O=C(Nc1ccc(cc1)C2=NNC(=N2)C)c3c(c4cc(ccc4)C)cccc3
0.270677	O=C(Nc1ccc(cc1)C2=NNC(=N2)C)c3c(c4cc(ccc4)C)cccc3
0.270073	Ic1c(cccc1C)C(=O)Nc2c(cc(OCc3ccncc3)cc2)C
0.270073	Ic1c(cccc1C)C(=O)Nc2c(cc(OCc3ccncc3)cc2)C
0.270073	Ic1c(cccc1C)C(=O)Nc2c(cc(OCc3ccncc3)cc2)C
0.270073	Ic1c(cccc1C)C(=O)Nc2c(cc(OCc3ccncc3)cc2)C
0.270073	Ic1c(cccc1C)C(=O)Nc2c(cc(OCc3ccncc3)cc2)C
0.270073	Ic1c(cccc1C)C(=O)Nc2c(cc(OCc3ccncc3)cc2)C
0.270073	Ic1c(cccc1C)C(=O)Nc2c(cc(OCc3ccncc3)cc2)C
0.270073	Ic1c(cccc1C)C(=O)Nc2c(cc(OCc3ccncc3)cc2)C
0.270073	Ic1c(cccc1C)C(=O)Nc2c(cc(OCc3ccncc3)cc2)C
0.270073	Ic1c(cccc1C)C(=O)Nc2c(cc(OCc3ccncc3)cc2)C
0.269231	Brc1cc(c([N+]([O-])=O)cc1)C(=O)Nc2nc(c3ccccc3)cc(c4ccc(cc4)C)c2
0.269231	Brc1cc(c([N+]([O-])=O)cc1)C(=O)Nc2nc(c3ccccc3)cc(c4ccc(cc4)C)c2
0.269231	Brc1cc(c([N+]([O-])=O)cc1)C(=O)Nc2nc(c3ccccc3)cc(c4ccc(cc4)C)c2
0.269231	Brc1cc(c([N+]([O-])=O)cc1)C(=O)Nc2nc(c3ccccc3)cc(c4ccc(cc4)C)c2
0.269231	Brc1cc(c([N+]([O-])=O)cc1)C(=O)Nc2nc(c3ccccc3)cc(c4ccc(cc4)C)c2
0.269231	Brc1cc(c([N+]([O-])=O)cc1)C(=O)Nc2nc(c3ccccc3)cc(c4ccc(cc4)C)c2
0.269231	Brc1cc(c([N+]([O-])=O)cc1)C(=O)Nc2nc(c3ccccc3)cc(c4ccc(cc4)C)c2
0.269231	Brc1cc(c([N+]([O-])=O)cc1)C(=O)Nc2nc(c3ccccc3)cc(c4ccc(cc4)C)c2
0.269231	Brc1cc(c([N+]([O-])=O)cc1)C(=O)Nc2nc(c3ccccc3)cc(c4ccc(cc4)C)c2
0.269231	Brc1cc(c([N+]([O-])=O)cc1)C(=O)Nc2nc(c3ccccc3)cc(c4ccc(cc4)C)c2
0.268939	S1C(=NC(c2ccc(cc2)C)=C1)NC(=O)c3cnc(Oc4ccccc4)cc3
0.268939	S1C(=NC(c2ccc(cc2)C)=C1)NC(=O)c3cnc(Oc4ccccc4)cc3
0.268939	S1C(=NC(c2ccc(cc2)C)=C1)NC(=O)c3cnc(Oc4ccccc4)cc3
0.268939	S1C(=NC(c2ccc(cc2)C)=C1)NC(=O)c3cnc(Oc4ccccc4)cc3
0.268817	O=C(OC(C)(C)C)NCCC(NC(=O)c1cc(NC(=O)Nc2ccccc2)c(cc1)C)(C)C
0.268817	O=C(OC(C)(C)C)NCCC(NC(=O)c1cc(NC(=O)Nc2ccccc2)c(cc1)C)(C)C
0.268817	O=C(OC(C)(C)C)NCCC(NC(=O)c1cc(NC(=O)Nc2ccccc2)c(cc1)C)(C)C
0.268382	Clc1ncc(cc1)CC(N)C(=O)Nc2cc(NC(=O)N(C)C)c(cc2)C
0.268382	Clc1ncc(cc1)CC(N)C(=O)Nc2cc(NC(=O)N(C)C)c(cc2)C
0.268382	Clc1ncc(cc1)CC(N)C(=O)Nc2cc(NC(=O)N(C)C)c(cc2)C
0.268382	Clc1ncc(cc1)CC(N)C(=O)Nc2cc(NC(=O)N(C)C)c(cc2)C
0.268293	O=C(N1CCN(c2c(ccc(c2)C)C)CC1)c3nc(ncc3)c4ncccc4
0.268293	O=C(N1CCN(c2c(ccc(c2)C)C)CC1)c3nc(ncc3)c4ncccc4
0.268293	O=C(N1CCN(c2c(ccc(c2)C)C)CC1)c3nc(ncc3)c4ncccc4
0.267857	S1C(C(=O)c2c(cccc2)C(=O)Nc3nc(c4ccccc4)cc(c5ccc(cc5)C)c3)=CC=C1
0.267857	S1C(C(=O)c2c(cccc2)C(=O)Nc3nc(c4ccccc4)cc(c5ccc(cc5)C)c3)=CC=C1
0.267857	S1C(C(=O)c2c(cccc2)C(=O)Nc3nc(c4ccccc4)cc(c5ccc(cc5)C)c3)=CC=C1
0.267857	S1C(C(=O)c2c(cccc2)C(=O)Nc3nc(c4ccccc4)cc(c5ccc(cc5)C)c3)=CC=C1
0.267857	S1C(C(=O)c2c(cccc2)C(=O)Nc3nc(c4ccccc4)cc(c5ccc(cc5)C)c3)=CC=C1
0.267857	S1C(C(=O)c2c(cccc2)C(=O)Nc3nc(c4ccccc4)cc(c5ccc(cc5)C)c3)=CC=C1
0.267857	S1C(C(=O)c2c(cccc2)C(=O)Nc3nc(c4ccccc4)cc(c5ccc(cc5)C)c3)=CC=C1
0.267857	S1C(C(=O)c2c(cccc2)C(=O)Nc3nc(c4ccccc4)cc(c5ccc(cc5)C)c3)=CC=C1
0.267857	S1C(C(=O)c2c(cccc2)C(=O)Nc3nc(c4ccccc4)cc(c5ccc(cc5)C)c3)=CC=C1
0.267857	S1C(C(=O)c2c(cccc2)C(=O)Nc3nc(c4ccccc4)cc(c5ccc(cc5)C)c3)=CC=C1
0.267857	Fc1c(NC(=O)OC)cc(cc1)C(=O)Nc2c(cccc2)C(=O)N3CCN(CC3)C
0.267857	Fc1c(NC(=O)OC)cc(cc1)C(=O)Nc2c(cccc2)C(=O)N3CCN(CC3)C
0.267857	Fc1c(NC(=O)OC)cc(cc1)C(=O)Nc2c(cccc2)C(=O)N3CCN(CC3)C
0.266917	O=C(Nc1ccc(cc1)CN2N=CC=C2)c3cc(ccc3)CNc4nc(cc(n4)C)C
0.266917	O=C(Nc1ccc(cc1)CN2N=CC=C2)c3cc(ccc3)CNc4nc(cc(n4)C)C
0.266917	O=C(Nc1ccc(cc1)CN2N=CC=C2)c3cc(ccc3)CNc4nc(cc(n4)C)C
0.266917	O=C(Nc1ccc(cc1)CN2N=CC=C2)c3cc(ccc3)CNc4nc(cc(n4)C)C
0.266917	O=C(Nc1ccc(cc1)CN2N=CC=C2)c3cc(ccc3)CNc4nc(cc(n4)C)C
0.266917	O=C(Nc1ccc(cc1)CN2N=CC=C2)c3cc(ccc3)CNc4nc(cc(n4)C)C
0.266917	O=C(Nc1ccc(cc1)CN2N=CC=C2)c3cc(ccc3)CNc4nc(cc(n4)C)C
0.266917	O=C(Nc1ccc(cc1)CN2N=CC=C2)c3cc(ccc3)CNc4nc(cc(n4)C)C
0.266917	O=C(Nc1ccc(cc1)CN2N=CC=C2)c3cc(ccc3)CNc4nc(cc(n4)C)C
0.266917	O=C(Nc1ccc(cc1)CN2N=CC=C2)c3cc(ccc3)CNc4nc(cc(n4)C)C
0.266667	O=C(OC)c1c(cc(NC(=O)c2cc(NC(=O)C=C)ccc2)cc1)C
0.266667	O=C(OC)c1c(cc(NC(=O)c2cc(NC(=O)C=C)ccc2)cc1)C
0.266667	O=C(OC)c1c(cc(NC(=O)c2cc(NC(=O)C=C)ccc2)cc1)C
0.266667	O=C(OC)c1c(cc(NC(=O)c2cc(NC(=O)C=C)ccc2)cc1)C
0.266667	O=C(OC)c1c(cc(NC(=O)c2cc(NC(=O)C=C)ccc2)cc1)C
0.266667	O=C(OC)c1c(cc(NC(=O)c2cc(NC(=O)C=C)ccc2)cc1)C
0.266667	O=C(OC)c1c(cc(NC(=O)c2cc(NC(=O)C=C)ccc2)cc1)C
0.266667	O=C(OC)c1c(cc(NC(=O)c2cc(NC(=O)C=C)ccc2)cc1)C
0.266667	O=C(OC)c1c(cc(NC(=O)c2cc(NC(=O)C=C)ccc2)cc1)C
0.266667	O=C(OC)c1c(cc(NC(=O)c2cc(NC(=O)C=C)ccc2)cc1)C
0.266458	Fc1c(F)ccc(c2nc(ncc2)NC(=O)C=3N=NN(C3C)Cc4c(F)cc(F)cc4)c1
0.266436	O=C(Nc1nc(c2ccccc2)cc(c3ccc(cc3)C)c1)c4c(N(CCOC)CCOC)ccc(c4)C
0.266436	O=C(Nc1nc(c2ccccc2)cc(c3ccc(cc3)C)c1)c4c(N(CCOC)CCOC)ccc(c4)C
0.266436	O=C(Nc1nc(c2ccccc2)cc(c3ccc(cc3)C)c1)c4c(N(CCOC)CCOC)ccc(c4)C
0.266436	O=C(Nc1nc(c2ccccc2)cc(c3ccc(cc3)C)c1)c4c(N(CCOC)CCOC)ccc(c4)C
0.266436	O=C(Nc1nc(c2ccccc2)cc(c3ccc(cc3)C)c1)c4c(N(CCOC)CCOC)ccc(c4)C
0.266436	O=C(Nc1nc(c2ccccc2)cc(c3ccc(cc3)C)c1)c4c(N(CCOC)CCOC)ccc(c4)C
0.266436	O=C(Nc1nc(c2ccccc2)cc(c3ccc(cc3)C)c1)c4c(N(CCOC)CCOC)ccc(c4)C
0.266436	O=C(Nc1nc(c2ccccc2)cc(c3ccc(cc3)C)c1)c4c(N(CCOC)CCOC)ccc(c4)C
0.266436	O=C(Nc1nc(c2ccccc2)cc(c3ccc(cc3)C)c1)c4c(N(CCOC)CCOC)ccc(c4)C
0.266436	O=C(Nc1nc(c2ccccc2)cc(c3ccc(cc3)C)c1)c4c(N(CCOC)CCOC)ccc(c4)C
0.266423	O=C(OC(C)(C)C)Nc1cc(O)c(cc1)C(=O)Nc2cc(ccc2)C(=O)Nc3ncccc3
0.266423	O=C(OC(C)(C)C)Nc1cc(O)c(cc1)C(=O)Nc2cc(ccc2)C(=O)Nc3ncccc3
0.266423	O=C(OC(C)(C)C)Nc1cc(O)c(cc1)C(=O)Nc2cc(ccc2)C(=O)Nc3ncccc3
0.266423	O=C(OC(C)(C)C)Nc1cc(O)c(cc1)C(=O)Nc2cc(ccc2)C(=O)Nc3ncccc3
0.266423	O=C(OC(C)(C)C)Nc1cc(O)c(cc1)C(=O)Nc2cc(ccc2)C(=O)Nc3ncccc3
0.265957	Brc1ccc(NC(=O)COc2c(OC)cc(cc2)C(=O)Nc3cc(c(OCCN4CCCC4)cc3)C)cc1
0.265957	Brc1ccc(NC(=O)COc2c(OC)cc(cc2)C(=O)Nc3cc(c(OCCN4CCCC4)cc3)C)cc1
0.265957	Brc1ccc(NC(=O)COc2c(OC)cc(cc2)C(=O)Nc3cc(c(OCCN4CCCC4)cc3)C)cc1
0.265683	O=C(Nc1c(ccc(O)c1)C)c2cc3N=C(Nc3cc2)CO
0.265683	O=C(Nc1c(ccc(O)c1)C)c2cc3N=C(Nc3cc2)CO
0.265683	O=C(Nc1c(ccc(O)c1)C)c2cc3N=C(Nc3cc2)CO
0.26556	n1c(nccc1c2cnc(N)cc2)NC3CCNCC3
0.26556	n1c(nccc1c2cnc(N)cc2)NC3CCNCC3
0.265455	[O-][N+](=O)c1cc(c(NCc2ccc(cc2)CN3CCN(CC3)C)cc1)C(=O)NC4CC4
0.265455	[O-][N+](=O)c1cc(c(NCc2ccc(cc2)CN3CCN(CC3)C)cc1)C(=O)NC4CC4
0.265455	[O-][N+](=O)c1cc(c(NCc2ccc(cc2)CN3CCN(CC3)C)cc1)C(=O)NC4CC4
0.265455	[O-][N+](=O)c1cc(c(NCc2ccc(cc2)CN3CCN(CC3)C)cc1)C(=O)NC4CC4
0.265116	Fc1ccc(cc1)C(=O)Nc2cc(ccc2)CN
0.265116	Fc1ccc(cc1)C(=O)Nc2cc(ccc2)CN
0.265116	Fc1ccc(cc1)C(=O)Nc2cc(ccc2)CN
0.265116	Fc1ccc(cc1)C(=O)Nc2cc(ccc2)CN
0.265116	Fc1ccc(cc1)C(=O)Nc2cc(ccc2)CN
0.265116	Fc1ccc(cc1)C(=O)Nc2cc(ccc2)CN
0.265116	Fc1ccc(cc1)C(=O)Nc2cc(ccc2)CN
0.265116	Fc1ccc(cc1)C(=O)Nc2cc(ccc2)CN
0.265116	Fc1ccc(cc1)C(=O)Nc2cc(ccc2)CN
0.265116	Fc1ccc(cc1)C(=O)Nc2cc(ccc2)CN
0.264605	Clc1c(Oc2ccncc2)ccc(c1)C(=O)Nc3c(cccc3)C(=O)N4CCN(CC4)C
0.264605	Clc1c(Oc2ccncc2)ccc(c1)C(=O)Nc3c(cccc3)C(=O)N4CCN(CC4)C
0.264605	Clc1c(Oc2ccncc2)ccc(c1)C(=O)Nc3c(cccc3)C(=O)N4CCN(CC4)C
0.264605	Clc1c(Oc2ccncc2)ccc(c1)C(=O)Nc3c(cccc3)C(=O)N4CCN(CC4)C
0.264605	Clc1c(Oc2ccncc2)ccc(c1)C(=O)Nc3c(cccc3)C(=O)N4CCN(CC4)C
0.264605	Clc1c(Oc2ccncc2)ccc(c1)C(=O)Nc3c(cccc3)C(=O)N4CCN(CC4)C
0.264605	Clc1c(Oc2ccncc2)ccc(c1)C(=O)Nc3c(cccc3)C(=O)N4CCN(CC4)C
0.264605	Clc1c(Oc2ccncc2)ccc(c1)C(=O)Nc3c(cccc3)C(=O)N4CCN(CC4)C
0.264605	Clc1c(Oc2ccncc2)ccc(c1)C(=O)Nc3c(cccc3)C(=O)N4CCN(CC4)C
0.264605	Clc1c(Oc2ccncc2)ccc(c1)C(=O)Nc3c(cccc3)C(=O)N4CCN(CC4)C
0.264368	O=C(N(C)C)c1cc(ccc1)CN2CCN(CC(=O)Nc3ncccc3)CC2
0.264368	O=C(N(C)C)c1cc(ccc1)CN2CCN(CC(=O)Nc3ncccc3)CC2
0.264368	O=C(N(C)C)c1cc(ccc1)CN2CCN(CC(=O)Nc3ncccc3)CC2
0.264368	O=C(N(C)C)c1cc(ccc1)CN2CCN(CC(=O)Nc3ncccc3)CC2
0.264368	O=C(N(C)C)c1cc(ccc1)CN2CCN(CC(=O)Nc3ncccc3)CC2
0.264368	O=C(N(C)C)c1cc(ccc1)CN2CCN(CC(=O)Nc3ncccc3)CC2
0.264368	O=C(N(C)C)c1cc(ccc1)CN2CCN(CC(=O)Nc3ncccc3)CC2
0.264368	O=C(N(C)C)c1cc(ccc1)CN2CCN(CC(=O)Nc3ncccc3)CC2
0.264368	O=C(N(C)C)c1cc(ccc1)CN2CCN(CC(=O)Nc3ncccc3)CC2
0.264368	O=C(N(C)C)c1cc(ccc1)CN2CCN(CC(=O)Nc3ncccc3)CC2
0.264286	Clc1c(NC(=O)c2ccc(OC)cc2)cc(cc1)C=3ON=C(N3)c4cc(OC)c(OC)cc4
0.264286	Clc1c(NC(=O)c2ccc(OC)cc2)cc(cc1)C=3ON=C(N3)c4cc(OC)c(OC)cc4
0.264286	Clc1c(NC(=O)c2ccc(OC)cc2)cc(cc1)C=3ON=C(N3)c4cc(OC)c(OC)cc4
0.264286	Clc1c(NC(=O)c2ccc(OC)cc2)cc(cc1)C=3ON=C(N3)c4cc(OC)c(OC)cc4
0.264286	Clc1c(NC(=O)c2ccc(OC)cc2)cc(cc1)C=3ON=C(N3)c4cc(OC)c(OC)cc4
0.264286	Clc1c(NC(=O)c2ccc(OC)cc2)cc(cc1)C=3ON=C(N3)c4cc(OC)c(OC)cc4
0.264286	Clc1c(NC(=O)c2ccc(OC)cc2)cc(cc1)C=3ON=C(N3)c4cc(OC)c(OC)cc4
0.264286	Clc1c(NC(=O)c2ccc(OC)cc2)cc(cc1)C=3ON=C(N3)c4cc(OC)c(OC)cc4
0.264286	Clc1c(NC(=O)c2ccc(OC)cc2)cc(cc1)C=3ON=C(N3)c4cc(OC)c(OC)cc4
0.264286	Clc1c(NC(=O)c2ccc(OC)cc2)cc(cc1)C=3ON=C(N3)c4cc(OC)c(OC)cc4
0.264286	Fc1cc(ccc1)C=2ON=C(N2)CNC(=O)c3ccc(NC(=O)c4ncccc4)cc3
0.263889	Clc1nc(c(cn1)C(=O)Nc2nc(c3ccccc3)cc(c4ccc(cc4)C)c2)C(F)F
0.263889	Clc1nc(c(cn1)C(=O)Nc2nc(c3ccccc3)cc(c4ccc(cc4)C)c2)C(F)F
0.263889	Clc1nc(c(cn1)C(=O)Nc2nc(c3ccccc3)cc(c4ccc(cc4)C)c2)C(F)F
0.263889	Clc1nc(c(cn1)C(=O)Nc2nc(c3ccccc3)cc(c4ccc(cc4)C)c2)C(F)F
0.263889	Clc1nc(c(cn1)C(=O)Nc2nc(c3ccccc3)cc(c4ccc(cc4)C)c2)C(F)F
0.263889	Clc1nc(c(cn1)C(=O)Nc2nc(c3ccccc3)cc(c4ccc(cc4)C)c2)C(F)F
0.263889	Clc1nc(c(cn1)C(=O)Nc2nc(c3ccccc3)cc(c4ccc(cc4)C)c2)C(F)F
0.263889	Clc1nc(c(cn1)C(=O)Nc2nc(c3ccccc3)cc(c4ccc(cc4)C)c2)C(F)F
0.263889	Clc1nc(c(cn1)C(=O)Nc2nc(c3ccccc3)cc(c4ccc(cc4)C)c2)C(F)F
0.263889	Clc1nc(c(cn1)C(=O)Nc2nc(c3ccccc3)cc(c4ccc(cc4)C)c2)C(F)F
0.263345	S1C(=NC=C1c2c(cccc2)C)NC(=O)c3cc(NC(=O)C=C)ccc3
0.263345	S1C(=NC=C1c2c(cccc2)C)NC(=O)c3cc(NC(=O)C=C)ccc3
0.263345	S1C(=NC=C1c2c(cccc2)C)NC(=O)c3cc(NC(=O)C=C)ccc3
0.263345	S1C(=NC=C1c2c(cccc2)C)NC(=O)c3cc(NC(=O)C=C)ccc3
0.263345	S1C(=NC=C1c2c(cccc2)C)NC(=O)c3cc(NC(=O)C=C)ccc3
0.263345	S1C(=NC=C1c2c(cccc2)C)NC(=O)c3cc(NC(=O)C=C)ccc3
0.263345	S1C(=NC=C1c2c(cccc2)C)NC(=O)c3cc(NC(=O)C=C)ccc3
0.263345	S1C(=NC=C1c2c(cccc2)C)NC(=O)c3cc(NC(=O)C=C)ccc3
0.263345	S1C(=NC=C1c2c(cccc2)C)NC(=O)c3cc(NC(=O)C=C)ccc3
0.263345	S1C(=NC=C1c2c(cccc2)C)NC(=O)c3cc(NC(=O)C=C)ccc3
0.263158	O=C(Nc1cncc(c1)C2=NNC=C2)C(=O)NCC3=NC(c4ccccc4)=CN3
0.263158	O=C(Nc1cncc(c1)C2=NNC=C2)C(=O)NCC3=NC(c4ccccc4)=CN3
0.263158	O=C(Nc1cncc(c1)C2=NNC=C2)C(=O)NCC3=NC(c4ccccc4)=CN3
0.262976	Fc1c(cccc1)CNC(=O)c2ccc(NC(=O)C(=O)Nc3c(cc(OCc4ccncc4)cc3)C)cc2
0.262976	Fc1c(cccc1)CNC(=O)c2ccc(NC(=O)C(=O)Nc3c(cc(OCc4ccncc4)cc3)C)cc2
0.262976	Fc1c(cccc1)CNC(=O)c2ccc(NC(=O)C(=O)Nc3c(cc(OCc4ccncc4)cc3)C)cc2
0.262976	Fc1c(cccc1)CNC(=O)c2ccc(NC(=O)C(=O)Nc3c(cc(OCc4ccncc4)cc3)C)cc2
0.262626	Fc1cc(N2N=C(C(=O)Nc3cc(c(Oc4cnccc4)cc3)C)C=C2)ccc1
0.262626	Fc1cc(N2N=C(C(=O)Nc3cc(c(Oc4cnccc4)cc3)C)C=C2)ccc1
0.262626	Fc1cc(N2N=C(C(=O)Nc3cc(c(Oc4cnccc4)cc3)C)C=C2)ccc1
0.262626	Fc1cc(N2N=C(C(=O)Nc3cc(c(Oc4cnccc4)cc3)C)C=C2)ccc1
0.262626	Fc1cc(N2N=C(C(=O)Nc3cc(c(Oc4cnccc4)cc3)C)C=C2)ccc1
0.262626	Fc1cc(N2N=C(C(=O)Nc3cc(c(Oc4cnccc4)cc3)C)C=C2)ccc1
0.262626	Fc1cc(N2N=C(C(=O)Nc3cc(c(Oc4cnccc4)cc3)C)C=C2)ccc1
0.262626	Fc1cc(N2N=C(C(=O)Nc3cc(c(Oc4cnccc4)cc3)C)C=C2)ccc1
0.262626	Fc1cc(N2N=C(C(=O)Nc3cc(c(Oc4cnccc4)cc3)C)C=C2)ccc1
0.262626	Fc1cc(N2N=C(C(=O)Nc3cc(c(Oc4cnccc4)cc3)C)C=C2)ccc1
0.262548	O=C(Nc1cc(OCC)c(OCC)cc1)C2CCN(Cc3ccncc3)CC2
0.262411	O=C(NC(c1cnccc1)C=2C=NN(C2)C)c3cc(c4ccccc4)c(cc3)C
0.262172	Clc1c(ccc(c1)C(=O)Nc2c(ccc(S(=O)(=O)NC(C)(C)C)c2)C)C
0.262172	Clc1c(ccc(c1)C(=O)Nc2c(ccc(S(=O)(=O)NC(C)(C)C)c2)C)C
0.262172	Clc1c(ccc(c1)C(=O)Nc2c(ccc(S(=O)(=O)NC(C)(C)C)c2)C)C
0.262172	Clc1c(ccc(c1)C(=O)Nc2c(ccc(S(=O)(=O)NC(C)(C)C)c2)C)C
0.262172	Clc1c(ccc(c1)C(=O)Nc2c(ccc(S(=O)(=O)NC(C)(C)C)c2)C)C
0.262172	Clc1c(ccc(c1)C(=O)Nc2c(ccc(S(=O)(=O)NC(C)(C)C)c2)C)C
0.262172	Clc1c(ccc(c1)C(=O)Nc2c(ccc(S(=O)(=O)NC(C)(C)C)c2)C)C
0.262172	Clc1c(ccc(c1)C(=O)Nc2c(ccc(S(=O)(=O)NC(C)(C)C)c2)C)C
0.262172	Clc1c(ccc(c1)C(=O)Nc2c(ccc(S(=O)(=O)NC(C)(C)C)c2)C)C
0.262172	Clc1c(ccc(c1)C(=O)Nc2c(ccc(S(=O)(=O)NC(C)(C)C)c2)C)C
0.262172	Ic1ccc(NC(=O)CN(Cc2cc(F)c(c3cnccc3)cc2)C)cc1
0.262069	Clc1ccc(cc1)C=2N=C(OC2)NC(=O)c3cc4N(CCc4cc3)C
0.262069	Clc1ccc(cc1)C=2N=C(OC2)NC(=O)c3cc4N(CCc4cc3)C
0.262069	Clc1ccc(cc1)C=2N=C(OC2)NC(=O)c3cc4N(CCc4cc3)C
0.262069	Clc1ccc(cc1)C=2N=C(OC2)NC(=O)c3cc4N(CCc4cc3)C
0.262069	Clc1ccc(cc1)C=2N=C(OC2)NC(=O)c3cc4N(CCc4cc3)C
0.262069	Clc1ccc(cc1)C=2N=C(OC2)NC(=O)c3cc4N(CCc4cc3)C
0.262069	Clc1ccc(cc1)C=2N=C(OC2)NC(=O)c3cc4N(CCc4cc3)C
0.262069	Clc1ccc(cc1)C=2N=C(OC2)NC(=O)c3cc4N(CCc4cc3)C
0.262069	Clc1ccc(cc1)C=2N=C(OC2)NC(=O)c3cc4N(CCc4cc3)C
0.262069	Clc1ccc(cc1)C=2N=C(OC2)NC(=O)c3cc4N(CCc4cc3)C
0.261993	O=C(Nc1cnc(Oc2ccc(cc2)C)cc1)c3cc(OC)c(cc3)COC
0.261993	O=C(Nc1cnc(Oc2ccc(cc2)C)cc1)c3cc(OC)c(cc3)COC
0.261981	S(=O)(=O)(NC(=O)c1nc(ncc1)c2ncccc2)c3c(OC)ccc(NC(=O)C)c3
0.261981	S(=O)(=O)(NC(=O)c1nc(ncc1)c2ncccc2)c3c(OC)ccc(NC(=O)C)c3
0.261981	S(=O)(=O)(NC(=O)c1nc(ncc1)c2ncccc2)c3c(OC)ccc(NC(=O)C)c3
0.261981	S(=O)(=O)(NC(=O)c1nc(ncc1)c2ncccc2)c3c(OC)ccc(NC(=O)C)c3
0.261981	S(=O)(=O)(NC(=O)c1nc(ncc1)c2ncccc2)c3c(OC)ccc(NC(=O)C)c3
0.261981	S(=O)(=O)(NC(=O)c1nc(ncc1)c2ncccc2)c3c(OC)ccc(NC(=O)C)c3
0.261981	S(=O)(=O)(NC(=O)c1nc(ncc1)c2ncccc2)c3c(OC)ccc(NC(=O)C)c3
0.261981	S(=O)(=O)(NC(=O)c1nc(ncc1)c2ncccc2)c3c(OC)ccc(NC(=O)C)c3
0.261981	S(=O)(=O)(NC(=O)c1nc(ncc1)c2ncccc2)c3c(OC)ccc(NC(=O)C)c3
0.261981	S(=O)(=O)(NC(=O)c1nc(ncc1)c2ncccc2)c3c(OC)ccc(NC(=O)C)c3
0.261719	S(C(F)F)Cc1ccc(cc1)C(=O)Nc2c(Oc3ccccc3)ccc(F)c2
0.261719	S(C(F)F)Cc1ccc(cc1)C(=O)Nc2c(Oc3ccccc3)ccc(F)c2
0.261719	S(C(F)F)Cc1ccc(cc1)C(=O)Nc2c(Oc3ccccc3)ccc(F)c2
0.261719	S(C(F)F)Cc1ccc(cc1)C(=O)Nc2c(Oc3ccccc3)ccc(F)c2
0.261719	S(C(F)F)Cc1ccc(cc1)C(=O)Nc2c(Oc3ccccc3)ccc(F)c2
0.261719	S(C(F)F)Cc1ccc(cc1)C(=O)Nc2c(Oc3ccccc3)ccc(F)c2
0.261719	S(C(F)F)Cc1ccc(cc1)C(=O)Nc2c(Oc3ccccc3)ccc(F)c2
0.261719	S(C(F)F)Cc1ccc(cc1)C(=O)Nc2c(Oc3ccccc3)ccc(F)c2
0.261719	S(C(F)F)Cc1ccc(cc1)C(=O)Nc2c(Oc3ccccc3)ccc(F)c2
0.261719	S(C(F)F)Cc1ccc(cc1)C(=O)Nc2c(Oc3ccccc3)ccc(F)c2
0.261649	Clc1cc(NC(=O)c2ccc(N3CCOCC3)cc2)c(cc1)C=4OC(=CC4)C
0.261649	Clc1cc(NC(=O)c2ccc(N3CCOCC3)cc2)c(cc1)C=4OC(=CC4)C
0.261649	Clc1cc(NC(=O)c2ccc(N3CCOCC3)cc2)c(cc1)C=4OC(=CC4)C
0.261649	Clc1cc(NC(=O)c2ccc(N3CCOCC3)cc2)c(cc1)C=4OC(=CC4)C
0.261649	Clc1cc(NC(=O)c2ccc(N3CCOCC3)cc2)c(cc1)C=4OC(=CC4)C
0.261649	Clc1cc(NC(=O)c2ccc(N3CCOCC3)cc2)c(cc1)C=4OC(=CC4)C
0.261649	Clc1cc(NC(=O)c2ccc(N3CCOCC3)cc2)c(cc1)C=4OC(=CC4)C
0.261649	Clc1cc(NC(=O)c2ccc(N3CCOCC3)cc2)c(cc1)C=4OC(=CC4)C
0.261649	Clc1cc(NC(=O)c2ccc(N3CCOCC3)cc2)c(cc1)C=4OC(=CC4)C
0.261649	Clc1cc(NC(=O)c2ccc(N3CCOCC3)cc2)c(cc1)C=4OC(=CC4)C
0.261029	FC(F)COc1cc(ncc1)C(=O)Nc2cnc(cc2)CN3CCCCC3
0.261029	FC(F)COc1cc(ncc1)C(=O)Nc2cnc(cc2)CN3CCCCC3
0.261029	FC(F)COc1cc(ncc1)C(=O)Nc2cnc(cc2)CN3CCCCC3
0.261029	FC(F)COc1cc(ncc1)C(=O)Nc2cnc(cc2)CN3CCCCC3
0.261029	FC(F)COc1cc(ncc1)C(=O)Nc2cnc(cc2)CN3CCCCC3
0.261029	FC(F)COc1cc(ncc1)C(=O)Nc2cnc(cc2)CN3CCCCC3
0.261029	FC(F)COc1cc(ncc1)C(=O)Nc2cnc(cc2)CN3CCCCC3
0.261029	FC(F)COc1cc(ncc1)C(=O)Nc2cnc(cc2)CN3CCCCC3
0.261029	FC(F)COc1cc(ncc1)C(=O)Nc2cnc(cc2)CN3CCCCC3
0.261029	FC(F)COc1cc(ncc1)C(=O)Nc2cnc(cc2)CN3CCCCC3
0.26087	Brc1cc(ccc1)C=2SC=C(N2)CC(=O)Nc3cc(c(Oc4cnccc4)cc3)C
0.26087	Brc1cc(ccc1)C=2SC=C(N2)CC(=O)Nc3cc(c(Oc4cnccc4)cc3)C
0.260714	O=C1N(C(=O)c2c1cc(cc2)C(=O)Nc3ccc(cc3)CN4C(=O)CCC4=O)Cc5ccccc5
0.260714	O=C1N(C(=O)c2c1cc(cc2)C(=O)Nc3ccc(cc3)CN4C(=O)CCC4=O)Cc5ccccc5
0.260714	O=C1N(C(=O)c2c1cc(cc2)C(=O)Nc3ccc(cc3)CN4C(=O)CCC4=O)Cc5ccccc5
0.260714	O=C1N(C(=O)c2c1cc(cc2)C(=O)Nc3ccc(cc3)CN4C(=O)CCC4=O)Cc5ccccc5
0.260714	O=C1N(C(=O)c2c1cc(cc2)C(=O)Nc3ccc(cc3)CN4C(=O)CCC4=O)Cc5ccccc5
0.260714	O=C1N(C(=O)c2c1cc(cc2)C(=O)Nc3ccc(cc3)CN4C(=O)CCC4=O)Cc5ccccc5
0.260714	O=C1N(C(=O)c2c1cc(cc2)C(=O)Nc3ccc(cc3)CN4C(=O)CCC4=O)Cc5ccccc5
0.260714	O=C1N(C(=O)c2c1cc(cc2)C(=O)Nc3ccc(cc3)CN4C(=O)CCC4=O)Cc5ccccc5
0.260714	O=C1N(C(=O)c2c1cc(cc2)C(=O)Nc3ccc(cc3)CN4C(=O)CCC4=O)Cc5ccccc5
0.260714	O=C1N(C(=O)c2c1cc(cc2)C(=O)Nc3ccc(cc3)CN4C(=O)CCC4=O)Cc5ccccc5
0.259912	O=C(Nc1c(ccc(c1)C=O)C)Nc2ccccc2
0.259912	O=C(Nc1c(ccc(c1)C=O)C)Nc2ccccc2
0.259912	O=C(Nc1c(ccc(c1)C=O)C)Nc2ccccc2
0.259912	O=C(Nc1c(ccc(c1)C=O)C)Nc2ccccc2
0.259912	O=C(Nc1c(ccc(c1)C=O)C)Nc2ccccc2
0.259912	O=C(Nc1c(ccc(c1)C=O)C)Nc2ccccc2
0.259912	O=C(Nc1c(ccc(c1)C=O)C)Nc2ccccc2
0.259912	O=C(Nc1c(ccc(c1)C=O)C)Nc2ccccc2
0.259912	O=C(Nc1c(ccc(c1)C=O)C)Nc2ccccc2
0.259912	O=C(Nc1c(ccc(c1)C=O)C)Nc2ccccc2
0.259843	O=C(Nc1cc(ccc1)CNC(=O)Cc2cc(C#C)ccc2)c3cnccc3
0.25969	Brc1c(OCc2ccc(cc2)C(=O)Nc3cc(O)c(Br)cc3)c(Br)cc(c1)C
0.25969	Brc1c(OCc2ccc(cc2)C(=O)Nc3cc(O)c(Br)cc3)c(Br)cc(c1)C
0.259398	Clc1ccc(cc1)C=2N=C(OC2)NC(=O)c3nc(ncc3)C4CC4
0.259398	Clc1ccc(cc1)C=2N=C(OC2)NC(=O)c3nc(ncc3)C4CC4
0.259398	Clc1ccc(cc1)C=2N=C(OC2)NC(=O)c3nc(ncc3)C4CC4
0.259398	Clc1ccc(cc1)C=2N=C(OC2)NC(=O)c3nc(ncc3)C4CC4
0.259398	Clc1ccc(cc1)C=2N=C(OC2)NC(=O)c3nc(ncc3)C4CC4
0.259398	Clc1ccc(cc1)C=2N=C(OC2)NC(=O)c3nc(ncc3)C4CC4
0.259398	Clc1ccc(cc1)C=2N=C(OC2)NC(=O)c3nc(ncc3)C4CC4
0.259398	Clc1ccc(cc1)C=2N=C(OC2)NC(=O)c3nc(ncc3)C4CC4
0.259398	Clc1ccc(cc1)C=2N=C(OC2)NC(=O)c3nc(ncc3)C4CC4
0.259398	Clc1ccc(cc1)C=2N=C(OC2)NC(=O)c3nc(ncc3)C4CC4
0.258721	O=C(Nc1cc(OCC)c(OCC)cc1)c2c3c(ON=C3C4CC4)nc(c5cnccc5)c2
0.258721	O=C(Nc1cc(OCC)c(OCC)cc1)c2c3c(ON=C3C4CC4)nc(c5cnccc5)c2
0.258721	O=C(Nc1cc(OCC)c(OCC)cc1)c2c3c(ON=C3C4CC4)nc(c5cnccc5)c2
0.258389	Clc1cc(NC(=O)C(=O)NCc2cc(NC(=O)c3ccc(F)cc3)ccc2)c(cc1)C(=O)N4CCCC4
0.258389	Clc1cc(NC(=O)C(=O)NCc2cc(NC(=O)c3ccc(F)cc3)ccc2)c(cc1)C(=O)N4CCCC4
0.258389	Clc1cc(NC(=O)C(=O)NCc2cc(NC(=O)c3ccc(F)cc3)ccc2)c(cc1)C(=O)N4CCCC4
0.258389	Clc1cc(NC(=O)C(=O)NCc2cc(NC(=O)c3ccc(F)cc3)ccc2)c(cc1)C(=O)N4CCCC4
0.258389	Clc1cc(NC(=O)C(=O)NCc2cc(NC(=O)c3ccc(F)cc3)ccc2)c(cc1)C(=O)N4CCCC4
0.258303	Brc1ncc(cc1)CCC(=O)Nc2cc(c(Oc3cnccc3)cc2)C
0.258303	Brc1ncc(cc1)CCC(=O)Nc2cc(c(Oc3cnccc3)cc2)C
0.258303	Brc1ncc(cc1)CCC(=O)Nc2cc(c(Oc3cnccc3)cc2)C
0.258197	O=C(Nc1cc(c2nc(ccn2)C)ccc1)CCCNC
0.258065	Brc1cc(ccc1)COc2c(Cl)cc(cc2)C(=O)Nc3c(cc(N)cc3)C
0.258065	Brc1cc(ccc1)COc2c(Cl)cc(cc2)C(=O)Nc3c(cc(N)cc3)C
0.258065	Brc1cc(ccc1)COc2c(Cl)cc(cc2)C(=O)Nc3c(cc(N)cc3)C
0.258065	Brc1cc(ccc1)COc2c(Cl)cc(cc2)C(=O)Nc3c(cc(N)cc3)C
0.258065	Brc1cc(ccc1)COc2c(Cl)cc(cc2)C(=O)Nc3c(cc(N)cc3)C
0.258065	Brc1cc(ccc1)COc2c(Cl)cc(cc2)C(=O)Nc3c(cc(N)cc3)C
0.258065	Brc1cc(ccc1)COc2c(Cl)cc(cc2)C(=O)Nc3c(cc(N)cc3)C
0.258065	Brc1cc(ccc1)COc2c(Cl)cc(cc2)C(=O)Nc3c(cc(N)cc3)C
0.258065	Brc1cc(ccc1)COc2c(Cl)cc(cc2)C(=O)Nc3c(cc(N)cc3)C
0.258065	Brc1cc(ccc1)COc2c(Cl)cc(cc2)C(=O)Nc3c(cc(N)cc3)C
0.257732	S(F)(=O)(=O)c1cc(c(cc1)C)C(=O)Nc2c(cccc2)C(=O)N3CCN(CC3)C
0.257732	S(F)(=O)(=O)c1cc(c(cc1)C)C(=O)Nc2c(cccc2)C(=O)N3CCN(CC3)C
0.257732	S(F)(=O)(=O)c1cc(c(cc1)C)C(=O)Nc2c(cccc2)C(=O)N3CCN(CC3)C
0.257732	S(F)(=O)(=O)c1cc(c(cc1)C)C(=O)Nc2c(cccc2)C(=O)N3CCN(CC3)C
0.257732	S(F)(=O)(=O)c1cc(c(cc1)C)C(=O)Nc2c(cccc2)C(=O)N3CCN(CC3)C
0.257525	Brc1cc(NC(=O)OC(C)(C)C)c(cc1)C(=O)OCC(=O)Nc2cc(ccc2)CN3CCSCC3
0.257525	Brc1cc(NC(=O)OC(C)(C)C)c(cc1)C(=O)OCC(=O)Nc2cc(ccc2)CN3CCSCC3
0.257525	Brc1cc(NC(=O)OC(C)(C)C)c(cc1)C(=O)OCC(=O)Nc2cc(ccc2)CN3CCSCC3
0.257525	Brc1cc(NC(=O)OC(C)(C)C)c(cc1)C(=O)OCC(=O)Nc2cc(ccc2)CN3CCSCC3
0.256667	S(c1c(cccc1)C(=O)Nc2nc(c3ccccc3)cc(c4ccc(cc4)C)c2)CC5=NOC(=C5)C
0.256667	S(c1c(cccc1)C(=O)Nc2nc(c3ccccc3)cc(c4ccc(cc4)C)c2)CC5=NOC(=C5)C
0.256667	S(c1c(cccc1)C(=O)Nc2nc(c3ccccc3)cc(c4ccc(cc4)C)c2)CC5=NOC(=C5)C
0.256667	S(c1c(cccc1)C(=O)Nc2nc(c3ccccc3)cc(c4ccc(cc4)C)c2)CC5=NOC(=C5)C
0.256667	S(c1c(cccc1)C(=O)Nc2nc(c3ccccc3)cc(c4ccc(cc4)C)c2)CC5=NOC(=C5)C
0.256667	S(c1c(cccc1)C(=O)Nc2nc(c3ccccc3)cc(c4ccc(cc4)C)c2)CC5=NOC(=C5)C
0.256667	S(c1c(cccc1)C(=O)Nc2nc(c3ccccc3)cc(c4ccc(cc4)C)c2)CC5=NOC(=C5)C
0.256198	Brc1ccc(cc1)C(=O)Nc2cc(ccc2)C(=O)Nc3ccc(cc3)CN4N=CC=C4
0.256198	Brc1ccc(cc1)C(=O)Nc2cc(ccc2)C(=O)Nc3ccc(cc3)CN4N=CC=C4
0.256198	Brc1ccc(cc1)C(=O)Nc2cc(ccc2)C(=O)Nc3ccc(cc3)CN4N=CC=C4
0.256198	Brc1ccc(cc1)C(=O)Nc2cc(ccc2)C(=O)Nc3ccc(cc3)CN4N=CC=C4
0.256198	Brc1ccc(cc1)C(=O)Nc2cc(ccc2)C(=O)Nc3ccc(cc3)CN4N=CC=C4
0.256198	Brc1ccc(cc1)C(=O)Nc2cc(ccc2)C(=O)Nc3ccc(cc3)CN4N=CC=C4
0.256198	Brc1ccc(cc1)C(=O)Nc2cc(ccc2)C(=O)Nc3ccc(cc3)CN4N=CC=C4
0.256198	Brc1ccc(cc1)C(=O)Nc2cc(ccc2)C(=O)Nc3ccc(cc3)CN4N=CC=C4
0.256198	Brc1ccc(cc1)C(=O)Nc2cc(ccc2)C(=O)Nc3ccc(cc3)CN4N=CC=C4
0.256198	Brc1ccc(cc1)C(=O)Nc2cc(ccc2)C(=O)Nc3ccc(cc3)CN4N=CC=C4
0.25614	N=1N(C(=NC1c2cc(ccc2)CN3CCCCC3)c4c(ccc(c4)C)C)C
0.25614	N=1N(C(=NC1c2cc(ccc2)CN3CCCCC3)c4c(ccc(c4)C)C)C
0.25614	N=1N(C(=NC1c2cc(ccc2)CN3CCCCC3)c4c(ccc(c4)C)C)C
0.25614	N=1N(C(=NC1c2cc(ccc2)CN3CCCCC3)c4c(ccc(c4)C)C)C
0.25614	N=1N(C(=NC1c2cc(ccc2)CN3CCCCC3)c4c(ccc(c4)C)C)C
0.25614	N=1N(C(=NC1c2cc(ccc2)CN3CCCCC3)c4c(ccc(c4)C)C)C
0.25614	N=1N(C(=NC1c2cc(ccc2)CN3CCCCC3)c4c(ccc(c4)C)C)C
0.25614	N=1N(C(=NC1c2cc(ccc2)CN3CCCCC3)c4c(ccc(c4)C)C)C
0.25614	N=1N(C(=NC1c2cc(ccc2)CN3CCCCC3)c4c(ccc(c4)C)C)C
0.25614	N=1N(C(=NC1c2cc(ccc2)CN3CCCCC3)c4c(ccc(c4)C)C)C
0.255814	Fc1c(ccc(c2ccc(F)cc2)c1)C(=O)N3CCN(Cc4ccccc4)CC3
0.255814	Fc1c(ccc(c2ccc(F)cc2)c1)C(=O)N3CCN(Cc4ccccc4)CC3
0.255639	Fc1c(NC(=O)C)ccc(c1)C=2ON=C(N2)c3ccc(cc3)C(=O)NC
0.255639	Fc1c(NC(=O)C)ccc(c1)C=2ON=C(N2)c3ccc(cc3)C(=O)NC
0.255639	Fc1c(NC(=O)C)ccc(c1)C=2ON=C(N2)c3ccc(cc3)C(=O)NC
0.255411	O=C(Nc1c(ccc(NC(=O)C(C)C)c1)C)C=O
0.255411	O=C(Nc1c(ccc(NC(=O)C(C)C)c1)C)C=O
0.255411	O=C(Nc1c(ccc(NC(=O)C(C)C)c1)C)C=O
0.255411	O=C(Nc1c(ccc(NC(=O)C(C)C)c1)C)C=O
0.255411	O=C(Nc1c(ccc(NC(=O)C(C)C)c1)C)C=O
0.255411	O=C(Nc1c(ccc(NC(=O)C(C)C)c1)C)C=O
0.255411	O=C(Nc1c(ccc(NC(=O)C(C)C)c1)C)C=O
0.255411	O=C(Nc1c(ccc(NC(=O)C(C)C)c1)C)C=O
0.255411	O=C(Nc1c(ccc(NC(=O)C(C)C)c1)C)C=O
0.255411	O=C(Nc1c(ccc(NC(=O)C(C)C)c1)C)C=O
0.255319	O=C(OC(C)(C)C)N1CCC(C(=O)NCc2cc(NC(=O)c3cnccc3)ccc2)CC1
0.255245	O=C1N(C(=O)c2c1cc(cc2)C(=O)Nc3ncc(cn3)C4CC4)Cc5ccccc5
0.255245	O=C1N(C(=O)c2c1cc(cc2)C(=O)Nc3ncc(cn3)C4CC4)Cc5ccccc5
0.255245	O=C1N(C(=O)c2c1cc(cc2)C(=O)Nc3ncc(cn3)C4CC4)Cc5ccccc5
0.255102	O=C(Nc1cc(c2nc(ccn2)C)ccc1)C=3Nc4c(cc(N)cc4)C3
0.255102	O=C(Nc1cc(c2nc(ccn2)C)ccc1)C=3Nc4c(cc(N)cc4)C3
0.255102	O=C(Nc1cc(c2nc(ccn2)C)ccc1)C=3Nc4c(cc(N)cc4)C3
0.255102	O=C(Nc1cc(c2nc(ccn2)C)ccc1)C=3Nc4c(cc(N)cc4)C3
0.255102	O=C(Nc1cc(c2nc(ccn2)C)ccc1)C=3Nc4c(cc(N)cc4)C3
0.255102	O=C(Nc1cc(c2nc(ccn2)C)ccc1)C=3Nc4c(cc(N)cc4)C3
0.255102	O=C(Nc1cc(c2nc(ccn2)C)ccc1)C=3Nc4c(cc(N)cc4)C3
0.255102	O=C(Nc1cc(c2nc(ccn2)C)ccc1)C=3Nc4c(cc(N)cc4)C3
0.255102	O=C(Nc1cc(c2nc(ccn2)C)ccc1)C=3Nc4c(cc(N)cc4)C3
0.255102	O=C(Nc1cc(c2nc(ccn2)C)ccc1)C=3Nc4c(cc(N)cc4)C3
0.254753	S(=O)(=O)(Nc1cc(ccc1)C(=O)NCc2cc(NC(=O)c3cnccc3)ccc2)C4CC4
0.254753	S(=O)(=O)(Nc1cc(ccc1)C(=O)NCc2cc(NC(=O)c3cnccc3)ccc2)C4CC4
0.254753	S(=O)(=O)(Nc1cc(ccc1)C(=O)NCc2cc(NC(=O)c3cnccc3)ccc2)C4CC4
0.254682	O1N=C(N=C1C=Cc2c(ccnc2)C)c3ccc(cc3)CN4CCCC4
0.254545	S(=O)(=O)(NC(C)(C)C)c1cc(NC(=O)c2cc(C#C)c(cc2)C)c(cc1)C
0.254545	S(=O)(=O)(NC(C)(C)C)c1cc(NC(=O)c2cc(C#C)c(cc2)C)c(cc1)C
0.254545	S(=O)(=O)(NC(C)(C)C)c1cc(NC(=O)c2cc(C#C)c(cc2)C)c(cc1)C
0.254545	S(=O)(=O)(NC(C)(C)C)c1cc(NC(=O)c2cc(C#C)c(cc2)C)c(cc1)C
0.254545	S(=O)(=O)(NC(C)(C)C)c1cc(NC(=O)c2cc(C#C)c(cc2)C)c(cc1)C
0.254545	S(=O)(=O)(NC(C)(C)C)c1cc(NC(=O)c2cc(C#C)c(cc2)C)c(cc1)C
0.254545	S(=O)(=O)(NC(C)(C)C)c1cc(NC(=O)c2cc(C#C)c(cc2)C)c(cc1)C
0.254545	S(=O)(=O)(NC(C)(C)C)c1cc(NC(=O)c2cc(C#C)c(cc2)C)c(cc1)C
0.254545	S(=O)(=O)(NC(C)(C)C)c1cc(NC(=O)c2cc(C#C)c(cc2)C)c(cc1)C
0.254545	S(=O)(=O)(NC(C)(C)C)c1cc(NC(=O)c2cc(C#C)c(cc2)C)c(cc1)C
0.254386	Fc1c(F)ccc(c2nc(ncc2)N)c1
0.254386	Fc1c(F)ccc(c2nc(ncc2)N)c1
0.254386	Fc1c(F)ccc(c2nc(ncc2)N)c1
0.254386	Fc1c(F)ccc(c2nc(ncc2)N)c1
0.254386	Fc1c(F)ccc(c2nc(ncc2)N)c1
0.254386	Fc1c(F)ccc(c2nc(ncc2)N)c1
0.254386	Fc1c(F)ccc(c2nc(ncc2)N)c1
0.254386	Fc1c(F)ccc(c2nc(ncc2)N)c1
0.254386	Fc1c(F)ccc(c2nc(ncc2)N)c1
0.254386	Fc1c(F)ccc(c2nc(ncc2)N)c1
0.253846	Brc1ccc(cc1)C(=O)Nc2cc(ccc2)C(=O)N3CCN(C(=O)C=4NC=C(Cl)C4)CC3
0.253846	Brc1ccc(cc1)C(=O)Nc2cc(ccc2)C(=O)N3CCN(C(=O)C=4NC=C(Cl)C4)CC3
0.253846	Brc1ccc(cc1)C(=O)Nc2cc(ccc2)C(=O)N3CCN(C(=O)C=4NC=C(Cl)C4)CC3
0.253846	Brc1ccc(cc1)C(=O)Nc2cc(ccc2)C(=O)N3CCN(C(=O)C=4NC=C(Cl)C4)CC3
0.253846	Brc1ccc(cc1)C(=O)Nc2cc(ccc2)C(=O)N3CCN(C(=O)C=4NC=C(Cl)C4)CC3
0.253846	Brc1ccc(cc1)C(=O)Nc2cc(ccc2)C(=O)N3CCN(C(=O)C=4NC=C(Cl)C4)CC3
0.253846	Brc1ccc(cc1)C(=O)Nc2cc(ccc2)C(=O)N3CCN(C(=O)C=4NC=C(Cl)C4)CC3
0.253846	Brc1ccc(cc1)C(=O)Nc2cc(ccc2)C(=O)N3CCN(C(=O)C=4NC=C(Cl)C4)CC3
0.253846	Brc1ccc(cc1)C(=O)Nc2cc(ccc2)C(=O)N3CCN(C(=O)C=4NC=C(Cl)C4)CC3
0.253846	Brc1ccc(cc1)C(=O)Nc2cc(ccc2)C(=O)N3CCN(C(=O)C=4NC=C(Cl)C4)CC3
0.253788	Fc1cc(NC(=O)c2ccc(N3CCOCC3)cc2)c(Oc4ccccc4)cc1
0.253788	Fc1cc(NC(=O)c2ccc(N3CCOCC3)cc2)c(Oc4ccccc4)cc1
0.253788	Fc1cc(NC(=O)c2ccc(N3CCOCC3)cc2)c(Oc4ccccc4)cc1
0.253788	Fc1cc(NC(=O)c2ccc(N3CCOCC3)cc2)c(Oc4ccccc4)cc1
0.253788	Fc1cc(NC(=O)c2ccc(N3CCOCC3)cc2)c(Oc4ccccc4)cc1
0.253788	Fc1cc(NC(=O)c2ccc(N3CCOCC3)cc2)c(Oc4ccccc4)cc1
0.253788	Fc1cc(NC(=O)c2ccc(N3CCOCC3)cc2)c(Oc4ccccc4)cc1
0.253788	Fc1cc(NC(=O)c2ccc(N3CCOCC3)cc2)c(Oc4ccccc4)cc1
0.253788	Fc1cc(NC(=O)c2ccc(N3CCOCC3)cc2)c(Oc4ccccc4)cc1
0.253788	Fc1cc(NC(=O)c2ccc(N3CCOCC3)cc2)c(Oc4ccccc4)cc1
0.253676	Clc1c(ccc(NC(=O)c2c(c3cc(ccc3)C)cccc2)c1)C(=O)C
0.253676	Clc1c(ccc(NC(=O)c2c(c3cc(ccc3)C)cccc2)c1)C(=O)C
0.253676	Clc1c(ccc(NC(=O)c2c(c3cc(ccc3)C)cccc2)c1)C(=O)C
0.253676	Clc1c(ccc(NC(=O)c2c(c3cc(ccc3)C)cccc2)c1)C(=O)C
0.253676	Clc1c(ccc(NC(=O)c2c(c3cc(ccc3)C)cccc2)c1)C(=O)C
0.253676	Clc1c(ccc(NC(=O)c2c(c3cc(ccc3)C)cccc2)c1)C(=O)C
0.253676	Clc1c(ccc(NC(=O)c2c(c3cc(ccc3)C)cccc2)c1)C(=O)C
0.253676	Clc1c(ccc(NC(=O)c2c(c3cc(ccc3)C)cccc2)c1)C(=O)C
0.253676	Clc1c(ccc(NC(=O)c2c(c3cc(ccc3)C)cccc2)c1)C(=O)C
0.253676	Clc1c(ccc(NC(=O)c2c(c3cc(ccc3)C)cccc2)c1)C(=O)C
0.253676	Clc1c(NC(=O)NC(C)(C)C)cc(cc1)C(=O)Nc2c(cc(OC(C)C)cc2)C
0.253676	Clc1c(NC(=O)NC(C)(C)C)cc(cc1)C(=O)Nc2c(cc(OC(C)C)cc2)C
0.253676	Clc1c(NC(=O)NC(C)(C)C)cc(cc1)C(=O)Nc2c(cc(OC(C)C)cc2)C
0.253676	Clc1c(NC(=O)NC(C)(C)C)cc(cc1)C(=O)Nc2c(cc(OC(C)C)cc2)C
0.253676	Clc1c(NC(=O)NC(C)(C)C)cc(cc1)C(=O)Nc2c(cc(OC(C)C)cc2)C
0.253676	Clc1c(NC(=O)NC(C)(C)C)cc(cc1)C(=O)Nc2c(cc(OC(C)C)cc2)C
0.253676	Clc1c(NC(=O)NC(C)(C)C)cc(cc1)C(=O)Nc2c(cc(OC(C)C)cc2)C
0.253676	Clc1c(NC(=O)NC(C)(C)C)cc(cc1)C(=O)Nc2c(cc(OC(C)C)cc2)C
0.253676	Clc1c(NC(=O)NC(C)(C)C)cc(cc1)C(=O)Nc2c(cc(OC(C)C)cc2)C
0.253676	Clc1c(NC(=O)NC(C)(C)C)cc(cc1)C(=O)Nc2c(cc(OC(C)C)cc2)C
0.253623	O=C(N1CCN(CC1)CCc2nccnc2)C(=O)Nc3ccc(cc3)C(=O)Nc4ccc(OCC)cc4
0.253623	O=C(N1CCN(CC1)CCc2nccnc2)C(=O)Nc3ccc(cc3)C(=O)Nc4ccc(OCC)cc4
0.253521	Brc1c(NS(=O)(=O)c2cc(ccc2)C(=O)Nc3c(ccc(S(=O)(=O)NC)c3)C)cc(cc1)C
0.253521	Brc1c(NS(=O)(=O)c2cc(ccc2)C(=O)Nc3c(ccc(S(=O)(=O)NC)c3)C)cc(cc1)C
0.253472	O=C(NC1CCN(C(=O)C(=O)Nc2cc(OC(C)C)c(cc2)C)CC1)c3ccccc3
0.253472	O=C(NC1CCN(C(=O)C(=O)Nc2cc(OC(C)C)c(cc2)C)CC1)c3ccccc3
0.253472	O=C(NC1CCN(C(=O)C(=O)Nc2cc(OC(C)C)c(cc2)C)CC1)c3ccccc3
0.253472	O=C(NC1CCN(C(=O)C(=O)Nc2cc(OC(C)C)c(cc2)C)CC1)c3ccccc3
0.253472	O=C(NC1CCN(C(=O)C(=O)Nc2cc(OC(C)C)c(cc2)C)CC1)c3ccccc3
0.253472	O=C(NC1CCN(C(=O)C(=O)Nc2cc(OC(C)C)c(cc2)C)CC1)c3ccccc3
0.253472	O=C(NC1CCN(C(=O)C(=O)Nc2cc(OC(C)C)c(cc2)C)CC1)c3ccccc3
0.253472	O=C(NC1CCN(C(=O)C(=O)Nc2cc(OC(C)C)c(cc2)C)CC1)c3ccccc3
0.253472	O=C(NC1CCN(C(=O)C(=O)Nc2cc(OC(C)C)c(cc2)C)CC1)c3ccccc3
0.253472	O=C(NC1CCN(C(=O)C(=O)Nc2cc(OC(C)C)c(cc2)C)CC1)c3ccccc3
0.253425	O=C(NC=1N(N=C(C1)C)c2cc(ccc2)C)c3ccc(NC(=O)Cc4cnccc4)cc3
0.253333	FC(F)(F)c1cc([N+]([O-])=O)c(cc1)C(=O)Nc2cc(c(Oc3cnccc3)cc2)C
0.253333	FC(F)(F)c1cc([N+]([O-])=O)c(cc1)C(=O)Nc2cc(c(Oc3cnccc3)cc2)C
0.253333	FC(F)(F)c1cc([N+]([O-])=O)c(cc1)C(=O)Nc2cc(c(Oc3cnccc3)cc2)C
0.253333	FC(F)(F)c1cc([N+]([O-])=O)c(cc1)C(=O)Nc2cc(c(Oc3cnccc3)cc2)C
0.253333	FC(F)(F)c1cc([N+]([O-])=O)c(cc1)C(=O)Nc2cc(c(Oc3cnccc3)cc2)C
0.253333	FC(F)(F)c1cc([N+]([O-])=O)c(cc1)C(=O)Nc2cc(c(Oc3cnccc3)cc2)C
0.253333	FC(F)(F)c1cc([N+]([O-])=O)c(cc1)C(=O)Nc2cc(c(Oc3cnccc3)cc2)C
0.253333	FC(F)(F)c1cc([N+]([O-])=O)c(cc1)C(=O)Nc2cc(c(Oc3cnccc3)cc2)C
0.253333	FC(F)(F)c1cc([N+]([O-])=O)c(cc1)C(=O)Nc2cc(c(Oc3cnccc3)cc2)C
0.253333	FC(F)(F)c1cc([N+]([O-])=O)c(cc1)C(=O)Nc2cc(c(Oc3cnccc3)cc2)C
0.253205	S1C(=NC(c2ccc(cc2)C(CC)C)=C1)NC(=O)c3cc(OC)c(OCC(=O)Nc4ccc(OCC)cc4)cc3
0.253165	O=C(Nc1ccc(cc1)CN2CCN(c3cc(ccc3)C)CC2)C=O
0.253165	O=C(Nc1ccc(cc1)CN2CCN(c3cc(ccc3)C)CC2)C=O
0.253049	O=C(NC)c1nccc(Oc2c(ccc(NC(=O)C3=NOC(=C3CN4CCCCC4)C)c2)C)c1
0.253049	O=C(NC)c1nccc(Oc2c(ccc(NC(=O)C3=NOC(=C3CN4CCCCC4)C)c2)C)c1
0.253049	O=C(NC)c1nccc(Oc2c(ccc(NC(=O)C3=NOC(=C3CN4CCCCC4)C)c2)C)c1
0.253049	O=C(NC)c1nccc(Oc2c(ccc(NC(=O)C3=NOC(=C3CN4CCCCC4)C)c2)C)c1
0.253049	O=C(NC)c1nccc(Oc2c(ccc(NC(=O)C3=NOC(=C3CN4CCCCC4)C)c2)C)c1
0.253049	O=C(NC)c1nccc(Oc2c(ccc(NC(=O)C3=NOC(=C3CN4CCCCC4)C)c2)C)c1
0.253049	O=C(NC)c1nccc(Oc2c(ccc(NC(=O)C3=NOC(=C3CN4CCCCC4)C)c2)C)c1
0.253049	O=C(NC)c1nccc(Oc2c(ccc(NC(=O)C3=NOC(=C3CN4CCCCC4)C)c2)C)c1
0.253049	O=C(NC)c1nccc(Oc2c(ccc(NC(=O)C3=NOC(=C3CN4CCCCC4)C)c2)C)c1
0.253049	O=C(NC)c1nccc(Oc2c(ccc(NC(=O)C3=NOC(=C3CN4CCCCC4)C)c2)C)c1
0.252874	Fc1cc(c(cc1)C(F)(F)F)CNCc2cc(NC(=O)c3ccc(F)cc3)ccc2
0.252874	Fc1cc(c(cc1)C(F)(F)F)CNCc2cc(NC(=O)c3ccc(F)cc3)ccc2
0.252874	Fc1cc(c(cc1)C(F)(F)F)CNCc2cc(NC(=O)c3ccc(F)cc3)ccc2
0.252874	Fc1cc(c(cc1)C(F)(F)F)CNCc2cc(NC(=O)c3ccc(F)cc3)ccc2
0.252874	Fc1cc(c(cc1)C(F)(F)F)CNCc2cc(NC(=O)c3ccc(F)cc3)ccc2
0.252874	Fc1cc(c(cc1)C(F)(F)F)CNCc2cc(NC(=O)c3ccc(F)cc3)ccc2
0.252874	Fc1cc(c(cc1)C(F)(F)F)CNCc2cc(NC(=O)c3ccc(F)cc3)ccc2
0.252874	Fc1cc(c(cc1)C(F)(F)F)CNCc2cc(NC(=O)c3ccc(F)cc3)ccc2
0.252874	Fc1cc(c(cc1)C(F)(F)F)CNCc2cc(NC(=O)c3ccc(F)cc3)ccc2
0.252874	Fc1cc(c(cc1)C(F)(F)F)CNCc2cc(NC(=O)c3ccc(F)cc3)ccc2
0.25283	O=C(Nc1c(ccc(c1)C=2ON=C(N2)CC)C)C(=O)N
0.25283	O=C(Nc1c(ccc(c1)C=2ON=C(N2)CC)C)C(=O)N
0.25283	O=C(Nc1c(ccc(c1)C=2ON=C(N2)CC)C)C(=O)N
0.25283	O=C(Nc1c(ccc(c1)C=2ON=C(N2)CC)C)C(=O)N
0.25283	O=C(Nc1c(ccc(c1)C=2ON=C(N2)CC)C)C(=O)N
0.25283	O=C(Nc1c(ccc(c1)C=2ON=C(N2)CC)C)C(=O)N
0.25283	O=C(Nc1c(ccc(c1)C=2ON=C(N2)CC)C)C(=O)N
0.25283	O=C(Nc1c(ccc(c1)C=2ON=C(N2)CC)C)C(=O)N
0.25283	O=C(Nc1c(ccc(c1)C=2ON=C(N2)CC)C)C(=O)N
0.25283	O=C(Nc1c(ccc(c1)C=2ON=C(N2)CC)C)C(=O)N
0.252747	O=C(N1CCN(Cc2ccc(OCC)cc2)CC1)C(=O)Nc3c(c4ccc(c5ccccc5)cc4)cccc3
0.252747	O=C(N1CCN(Cc2ccc(OCC)cc2)CC1)C(=O)Nc3c(c4ccc(c5ccccc5)cc4)cccc3
0.252747	O=C(N1CCN(Cc2ccc(OCC)cc2)CC1)C(=O)Nc3c(c4ccc(c5ccccc5)cc4)cccc3
0.252708	O=C(Nc1c(ccc(N2CCOCC2)c1)C)C(=O)Nc3c(cc(OCc4ccncc4)cc3)C
0.252708	O=C(Nc1c(ccc(N2CCOCC2)c1)C)C(=O)Nc3c(cc(OCc4ccncc4)cc3)C
0.252708	O=C(Nc1c(ccc(N2CCOCC2)c1)C)C(=O)Nc3c(cc(OCc4ccncc4)cc3)C
0.252708	O=C(Nc1c(ccc(N2CCOCC2)c1)C)C(=O)Nc3c(cc(OCc4ccncc4)cc3)C
0.252708	O=C(Nc1c(ccc(N2CCOCC2)c1)C)C(=O)Nc3c(cc(OCc4ccncc4)cc3)C
0.252708	O=C(Nc1c(ccc(N2CCOCC2)c1)C)C(=O)Nc3c(cc(OCc4ccncc4)cc3)C
0.252708	O=C(Nc1c(ccc(N2CCOCC2)c1)C)C(=O)Nc3c(cc(OCc4ccncc4)cc3)C
0.252708	O=C(Nc1c(ccc(N2CCOCC2)c1)C)C(=O)Nc3c(cc(OCc4ccncc4)cc3)C
0.252708	O=C(Nc1c(ccc(N2CCOCC2)c1)C)C(=O)Nc3c(cc(OCc4ccncc4)cc3)C
0.252708	O=C(Nc1c(ccc(N2CCOCC2)c1)C)C(=O)Nc3c(cc(OCc4ccncc4)cc3)C
0.252669	O=C(Nc1cc(c(OC)cc1)c2ccccc2)c3cc(OC)c(OCC(=O)Nc4ccc(OCC)cc4)cc3
0.252669	O=C(Nc1cc(c(OC)cc1)c2ccccc2)c3cc(OC)c(OCC(=O)Nc4ccc(OCC)cc4)cc3
0.252669	O=C(Nc1cc(c(OC)cc1)c2ccccc2)c3cc(OC)c(OCC(=O)Nc4ccc(OCC)cc4)cc3
0.252669	O=C(Nc1cc(c(OC)cc1)c2ccccc2)c3cc(OC)c(OCC(=O)Nc4ccc(OCC)cc4)cc3
0.252669	O=C(Nc1cc(c(OC)cc1)c2ccccc2)c3cc(OC)c(OCC(=O)Nc4ccc(OCC)cc4)cc3
0.252669	O=C(Nc1cc(c(OC)cc1)c2ccccc2)c3cc(OC)c(OCC(=O)Nc4ccc(OCC)cc4)cc3
0.252669	O=C(Nc1cc(c(OC)cc1)c2ccccc2)c3cc(OC)c(OCC(=O)Nc4ccc(OCC)cc4)cc3
0.252669	O=C(Nc1cc(c(OC)cc1)c2ccccc2)c3cc(OC)c(OCC(=O)Nc4ccc(OCC)cc4)cc3
0.252669	O=C(Nc1cc(c(OC)cc1)c2ccccc2)c3cc(OC)c(OCC(=O)Nc4ccc(OCC)cc4)cc3
0.252669	O=C(Nc1cc(c(OC)cc1)c2ccccc2)c3cc(OC)c(OCC(=O)Nc4ccc(OCC)cc4)cc3
0.252427	Clc1c(cc(Cl)cc1)C(=O)Nc2c(cc(cc2)C)C(=O)N3CCN(CC3)CCc4nccnc4
0.252427	Clc1c(cc(Cl)cc1)C(=O)Nc2c(cc(cc2)C)C(=O)N3CCN(CC3)CCc4nccnc4
0.252427	Clc1c(cc(Cl)cc1)C(=O)Nc2c(cc(cc2)C)C(=O)N3CCN(CC3)CCc4nccnc4
0.252427	Clc1c(cc(Cl)cc1)C(=O)Nc2c(cc(cc2)C)C(=O)N3CCN(CC3)CCc4nccnc4
0.252427	Clc1c(cc(Cl)cc1)C(=O)Nc2c(cc(cc2)C)C(=O)N3CCN(CC3)CCc4nccnc4
0.252427	Clc1c(cc(Cl)cc1)C(=O)Nc2c(cc(cc2)C)C(=O)N3CCN(CC3)CCc4nccnc4
0.252427	Clc1c(cc(Cl)cc1)C(=O)Nc2c(cc(cc2)C)C(=O)N3CCN(CC3)CCc4nccnc4
0.252427	Clc1c(cc(Cl)cc1)C(=O)Nc2c(cc(cc2)C)C(=O)N3CCN(CC3)CCc4nccnc4
0.252427	Clc1c(cc(Cl)cc1)C(=O)Nc2c(cc(cc2)C)C(=O)N3CCN(CC3)CCc4nccnc4
0.252427	Clc1c(cc(Cl)cc1)C(=O)Nc2c(cc(cc2)C)C(=O)N3CCN(CC3)CCc4nccnc4
0.252137	S(=O)(=O)(Nc1c(ccc(NC(=O)C=O)c1)C)C
0.252137	S(=O)(=O)(Nc1c(ccc(NC(=O)C=O)c1)C)C
0.252137	S(=O)(=O)(Nc1c(ccc(NC(=O)C=O)c1)C)C
0.252066	O=C(Nc1cc(NC=O)ccc1)c2cc3OCOc3cc2
0.252066	O=C(Nc1cc(NC=O)ccc1)c2cc3OCOc3cc2
0.252066	O=C(Nc1cc(NC=O)ccc1)c2cc3OCOc3cc2
0.252066	O=C(Nc1cc(NC=O)ccc1)c2cc3OCOc3cc2
0.252066	O=C(Nc1cc(NC=O)ccc1)c2cc3OCOc3cc2
0.252033	O=C(Nc1cc(OCC)c(OCC)cc1)c2cc(OCC)c(OCCOc3ccccc3)cc2
0.252033	O=C(Nc1cc(OCC)c(OCC)cc1)c2cc(OCC)c(OCCOc3ccccc3)cc2
0.252033	O=C(Nc1cc(OCC)c(OCC)cc1)c2cc(OCC)c(OCCOc3ccccc3)cc2
0.252033	O=C(Nc1cc(OCC)c(OCC)cc1)c2cc(OCC)c(OCCOc3ccccc3)cc2
0.252033	O=C(Nc1cc(OCC)c(OCC)cc1)c2cc(OCC)c(OCCOc3ccccc3)cc2
0.252033	O=C(Nc1cc(OCC)c(OCC)cc1)c2cc(OCC)c(OCCOc3ccccc3)cc2
0.252033	O=C(Nc1cc(OCC)c(OCC)cc1)c2cc(OCC)c(OCCOc3ccccc3)cc2
0.252033	O=C(Nc1cc(OCC)c(OCC)cc1)c2cc(OCC)c(OCCOc3ccccc3)cc2
0.252033	O=C(Nc1cc(OCC)c(OCC)cc1)c2cc(OCC)c(OCCOc3ccccc3)cc2
0.252033	O=C(Nc1cc(OCC)c(OCC)cc1)c2cc(OCC)c(OCCOc3ccccc3)cc2
0.251938	Clc1c(NC(=O)c2ccncc2)c(Cl)cc(NC(=O)Nc3cc(ccc3)CC(=O)O)c1
0.251938	Clc1c(NC(=O)c2ccncc2)c(Cl)cc(NC(=O)Nc3cc(ccc3)CC(=O)O)c1
0.251938	Clc1c(NC(=O)c2ccncc2)c(Cl)cc(NC(=O)Nc3cc(ccc3)CC(=O)O)c1
0.251938	Clc1c(NC(=O)c2ccncc2)c(Cl)cc(NC(=O)Nc3cc(ccc3)CC(=O)O)c1
0.251938	Clc1c(NC(=O)c2ccncc2)c(Cl)cc(NC(=O)Nc3cc(ccc3)CC(=O)O)c1
0.251938	Clc1c(NC(=O)c2ccncc2)c(Cl)cc(NC(=O)Nc3cc(ccc3)CC(=O)O)c1
0.251938	Clc1c(NC(=O)c2ccncc2)c(Cl)cc(NC(=O)Nc3cc(ccc3)CC(=O)O)c1
0.251938	Clc1c(NC(=O)c2ccncc2)c(Cl)cc(NC(=O)Nc3cc(ccc3)CC(=O)O)c1
0.251938	Clc1c(NC(=O)c2ccncc2)c(Cl)cc(NC(=O)Nc3cc(ccc3)CC(=O)O)c1
0.251938	Clc1c(NC(=O)c2ccncc2)c(Cl)cc(NC(=O)Nc3cc(ccc3)CC(=O)O)c1
0.251908	O=C(OCCOC(=O)CCC(=O)NCc1cc(NC(=O)c2cnccc2)ccc1)CCC(=O)O
0.251908	O=C(OCCOC(=O)CCC(=O)NCc1cc(NC(=O)c2cnccc2)ccc1)CCC(=O)O
0.251908	O=C(OCCOC(=O)CCC(=O)NCc1cc(NC(=O)c2cnccc2)ccc1)CCC(=O)O
0.251908	O=C(OCCOC(=O)CCC(=O)NCc1cc(NC(=O)c2cnccc2)ccc1)CCC(=O)O
0.251908	O=C(OCCOC(=O)CCC(=O)NCc1cc(NC(=O)c2cnccc2)ccc1)CCC(=O)O
0.251908	O=C(OCCOC(=O)CCC(=O)NCc1cc(NC(=O)c2cnccc2)ccc1)CCC(=O)O
0.251908	O=C(OCCOC(=O)CCC(=O)NCc1cc(NC(=O)c2cnccc2)ccc1)CCC(=O)O
0.251908	O=C(OCCOC(=O)CCC(=O)NCc1cc(NC(=O)c2cnccc2)ccc1)CCC(=O)O
0.251908	O=C(OCCOC(=O)CCC(=O)NCc1cc(NC(=O)c2cnccc2)ccc1)CCC(=O)O
0.251908	O=C(OCCOC(=O)CCC(=O)NCc1cc(NC(=O)c2cnccc2)ccc1)CCC(=O)O
0.25188	[Si]12(CCC(NC(=O)C(=O)Nc3c(ccc(c3)C(=O)NC)C)CC1)CCCCC2
0.25188	O=C(Nc1cc(ccc1)C=2OC=NC2)C(=O)NCc3ccc(cc3)C4=NNC=C4
0.25188	O=C(Nc1cc(ccc1)C=2OC=NC2)C(=O)NCc3ccc(cc3)C4=NNC=C4
0.251852	S=C(N1CCN(Cc2ccccc2)CC1)Nc3c(c(cc(c3)C(=O)OC)C)C
0.251852	S=C(N1CCN(Cc2ccccc2)CC1)Nc3c(c(cc(c3)C(=O)OC)C)C
0.251748	Fc1c(C#N)cc(NC(=O)C(=O)NC2CCN(Cc3ccc(NC(=O)C)cc3)CC2)c(c1)C
0.251748	Fc1c(C#N)cc(NC(=O)C(=O)NC2CCN(Cc3ccc(NC(=O)C)cc3)CC2)c(c1)C
0.251748	Fc1c(C#N)cc(NC(=O)C(=O)NC2CCN(Cc3ccc(NC(=O)C)cc3)CC2)c(c1)C
0.251748	Fc1c(C#N)cc(NC(=O)C(=O)NC2CCN(Cc3ccc(NC(=O)C)cc3)CC2)c(c1)C
0.251748	Fc1c(C#N)cc(NC(=O)C(=O)NC2CCN(Cc3ccc(NC(=O)C)cc3)CC2)c(c1)C
0.251748	Fc1c(C#N)cc(NC(=O)C(=O)NC2CCN(Cc3ccc(NC(=O)C)cc3)CC2)c(c1)C
0.251678	O=C(Nc1cc(OCC)c(OCC)cc1)c2c(cccc2)C=3OC(c4ccccc4)=CN3
0.251678	O=C(Nc1cc(OCC)c(OCC)cc1)c2c(cccc2)C=3OC(c4ccccc4)=CN3
0.251101	Fc1ccc(c2ccc(cc2)C(=O)N3CCN(Cc4ccccc4)CC3)cc1
0.251101	Fc1ccc(c2ccc(cc2)C(=O)N3CCN(Cc4ccccc4)CC3)cc1
0.251101	Fc1ccc(c2ccc(cc2)C(=O)N3CCN(Cc4ccccc4)CC3)cc1
0.251101	Fc1ccc(c2ccc(cc2)C(=O)N3CCN(Cc4ccccc4)CC3)cc1
0.251101	Fc1ccc(c2ccc(cc2)C(=O)N3CCN(Cc4ccccc4)CC3)cc1
0.251101	Fc1ccc(c2ccc(cc2)C(=O)N3CCN(Cc4ccccc4)CC3)cc1
0.251101	Fc1ccc(c2ccc(cc2)C(=O)N3CCN(Cc4ccccc4)CC3)cc1
0.251101	Fc1ccc(c2ccc(cc2)C(=O)N3CCN(Cc4ccccc4)CC3)cc1
0.251101	Fc1ccc(c2ccc(cc2)C(=O)N3CCN(Cc4ccccc4)CC3)cc1
0.251101	Fc1ccc(c2ccc(cc2)C(=O)N3CCN(Cc4ccccc4)CC3)cc1
0.251046	O=C(Nc1c(ccc(NC(=O)C2CC2)c1)C)C(=O)N
0.251046	O=C(Nc1c(ccc(NC(=O)C2CC2)c1)C)C(=O)N
0.250996	S1N=NC(c2ccc(cc2)C(=O)NCCc3ccc(N4CCN(CC4)C)cc3)=C1
0.250996	S1N=NC(c2ccc(cc2)C(=O)NCCc3ccc(N4CCN(CC4)C)cc3)=C1
0.250996	S1N=NC(c2ccc(cc2)C(=O)NCCc3ccc(N4CCN(CC4)C)cc3)=C1
0.250996	S1N=NC(c2ccc(cc2)C(=O)NCCc3ccc(N4CCN(CC4)C)cc3)=C1
0.250996	S1N=NC(c2ccc(cc2)C(=O)NCCc3ccc(N4CCN(CC4)C)cc3)=C1
0.250996	S1N=NC(c2ccc(cc2)C(=O)NCCc3ccc(N4CCN(CC4)C)cc3)=C1
0.250996	S1N=NC(c2ccc(cc2)C(=O)NCCc3ccc(N4CCN(CC4)C)cc3)=C1
0.250996	S1N=NC(c2ccc(cc2)C(=O)NCCc3ccc(N4CCN(CC4)C)cc3)=C1
0.250996	S1N=NC(c2ccc(cc2)C(=O)NCCc3ccc(N4CCN(CC4)C)cc3)=C1
0.250996	S1N=NC(c2ccc(cc2)C(=O)NCCc3ccc(N4CCN(CC4)C)cc3)=C1
0.250965	FC(F)(F)c1cc(OCC(F)(F)F)cc(c1)C(=O)Nc2c(ccc(OC)c2)C
0.250936	O=C(N1CCN(Cc2ccccc2)CC1)c3c(nc(nc3)c4ccccc4)C
0.250936	O=C(N1CCN(Cc2ccccc2)CC1)c3c(nc(nc3)c4ccccc4)C
0.250883	Clc1c(OC)cc(cc1)C(=O)Nc2c(cccc2)C(=O)N3CCN(CC3)C
0.250883	Clc1c(OC)cc(cc1)C(=O)Nc2c(cccc2)C(=O)N3CCN(CC3)C
0.250883	Clc1c(OC)cc(cc1)C(=O)Nc2c(cccc2)C(=O)N3CCN(CC3)C
0.250883	Clc1c(OC)cc(cc1)C(=O)Nc2c(cccc2)C(=O)N3CCN(CC3)C
0.250814	O=C(NC(c1cnccc1)Cc2ccc(cc2)C)c3cc(OC)c(OCC(=O)Nc4ccc(OCC)cc4)cc3
0.250814	O=C(NC(c1cnccc1)Cc2ccc(cc2)C)c3cc(OC)c(OCC(=O)Nc4ccc(OCC)cc4)cc3
0.250814	O=C(NC(c1cnccc1)Cc2ccc(cc2)C)c3cc(OC)c(OCC(=O)Nc4ccc(OCC)cc4)cc3
0.250814	O=C(NC(c1cnccc1)Cc2ccc(cc2)C)c3cc(OC)c(OCC(=O)Nc4ccc(OCC)cc4)cc3
0.250814	O=C(NC(c1cnccc1)Cc2ccc(cc2)C)c3cc(OC)c(OCC(=O)Nc4ccc(OCC)cc4)cc3
0.250814	O=C(NC(c1cnccc1)Cc2ccc(cc2)C)c3cc(OC)c(OCC(=O)Nc4ccc(OCC)cc4)cc3
0.250814	O=C(NC(c1cnccc1)Cc2ccc(cc2)C)c3cc(OC)c(OCC(=O)Nc4ccc(OCC)cc4)cc3
0.250814	O=C(NC(c1cnccc1)Cc2ccc(cc2)C)c3cc(OC)c(OCC(=O)Nc4ccc(OCC)cc4)cc3
0.250784	S(=O)(=O)(Nc1c(cc(cc1)C)C)C2=CNC(C(=O)NCC=3SC=C(N3)c4ccccc4)=C2
0.250784	S(=O)(=O)(Nc1c(cc(cc1)C)C)C2=CNC(C(=O)NCC=3SC=C(N3)c4ccccc4)=C2
0.250784	S(=O)(=O)(Nc1c(cc(cc1)C)C)C2=CNC(C(=O)NCC=3SC=C(N3)c4ccccc4)=C2
0.250784	S(=O)(=O)(Nc1c(cc(cc1)C)C)C2=CNC(C(=O)NCC=3SC=C(N3)c4ccccc4)=C2
0.250784	S(=O)(=O)(Nc1c(cc(cc1)C)C)C2=CNC(C(=O)NCC=3SC=C(N3)c4ccccc4)=C2
0.250784	S(=O)(=O)(Nc1c(cc(cc1)C)C)C2=CNC(C(=O)NCC=3SC=C(N3)c4ccccc4)=C2
0.250784	S(=O)(=O)(Nc1c(cc(cc1)C)C)C2=CNC(C(=O)NCC=3SC=C(N3)c4ccccc4)=C2
0.250784	S(=O)(=O)(Nc1c(cc(cc1)C)C)C2=CNC(C(=O)NCC=3SC=C(N3)c4ccccc4)=C2
0.250784	S(=O)(=O)(Nc1c(cc(cc1)C)C)C2=CNC(C(=O)NCC=3SC=C(N3)c4ccccc4)=C2
0.250784	S(=O)(=O)(Nc1c(cc(cc1)C)C)C2=CNC(C(=O)NCC=3SC=C(N3)c4ccccc4)=C2
0.250689	O=C(OC(C)(C)C)N1C(c2nc(NC(=O)c3cc4c(cc3)C(=O)N(C4=O)Cc5ccccc5)ccn2)CCC1
0.250689	O=C(OC(C)(C)C)N1C(c2nc(NC(=O)c3cc4c(cc3)C(=O)N(C4=O)Cc5ccccc5)ccn2)CCC1
0.250689	O=C(OC(C)(C)C)N1C(c2nc(NC(=O)c3cc4c(cc3)C(=O)N(C4=O)Cc5ccccc5)ccn2)CCC1
0.250689	O=C(OC(C)(C)C)N1C(c2nc(NC(=O)c3cc4c(cc3)C(=O)N(C4=O)Cc5ccccc5)ccn2)CCC1
0.250689	O=C(OC(C)(C)C)N1C(c2nc(NC(=O)c3cc4c(cc3)C(=O)N(C4=O)Cc5ccccc5)ccn2)CCC1
0.250689	O=C(OC(C)(C)C)N1C(c2nc(NC(=O)c3cc4c(cc3)C(=O)N(C4=O)Cc5ccccc5)ccn2)CCC1
0.250689	O=C(OC(C)(C)C)N1C(c2nc(NC(=O)c3cc4c(cc3)C(=O)N(C4=O)Cc5ccccc5)ccn2)CCC1
0.250689	O=C(OC(C)(C)C)N1C(c2nc(NC(=O)c3cc4c(cc3)C(=O)N(C4=O)Cc5ccccc5)ccn2)CCC1
0.250689	O=C(OC(C)(C)C)N1C(c2nc(NC(=O)c3cc4c(cc3)C(=O)N(C4=O)Cc5ccccc5)ccn2)CCC1
0.250689	O=C(OC(C)(C)C)N1C(c2nc(NC(=O)c3cc4c(cc3)C(=O)N(C4=O)Cc5ccccc5)ccn2)CCC1
0.25	Clc1cc(OC)c(NC(=O)COc2c(OC)cc(cc2)CNCc3ccc(cc3)CN4CCN(CC4)C)cc1
0.25	Clc1cc(OC)c(NC(=O)COc2c(OC)cc(cc2)CNCc3ccc(cc3)CN4CCN(CC4)C)cc1
0.25	Clc1cc(OC)c(NC(=O)COc2c(OC)cc(cc2)CNCc3ccc(cc3)CN4CCN(CC4)C)cc1
0.25	Clc1cc(OC)c(NC(=O)COc2c(OC)cc(cc2)CNCc3ccc(cc3)CN4CCN(CC4)C)cc1
0.25	Clc1cc(OC)c(NC(=O)COc2c(OC)cc(cc2)CNCc3ccc(cc3)CN4CCN(CC4)C)cc1
0.25	Clc1cc(OC)c(NC(=O)COc2c(OC)cc(cc2)CNCc3ccc(cc3)CN4CCN(CC4)C)cc1
0.25	Clc1cc(OC)c(NC(=O)COc2c(OC)cc(cc2)CNCc3ccc(cc3)CN4CCN(CC4)C)cc1
0.25	Clc1cc(OC)c(NC(=O)COc2c(OC)cc(cc2)CNCc3ccc(cc3)CN4CCN(CC4)C)cc1
0.25	Clc1cc(OC)c(NC(=O)COc2c(OC)cc(cc2)CNCc3ccc(cc3)CN4CCN(CC4)C)cc1
0.25	Clc1c(cc(Cl)cc1)C(=O)Nc2c(cc(cc2)C)C(=O)N3CCN(CC(=O)Nc4ncccc4)CC3
0.25	Clc1c(cc(Cl)cc1)C(=O)Nc2c(cc(cc2)C)C(=O)N3CCN(CC(=O)Nc4ncccc4)CC3
0.25	Clc1c(cc(Cl)cc1)C(=O)Nc2c(cc(cc2)C)C(=O)N3CCN(CC(=O)Nc4ncccc4)CC3
0.25	Clc1c(cc(Cl)cc1)C(=O)Nc2c(cc(cc2)C)C(=O)N3CCN(CC(=O)Nc4ncccc4)CC3
0.25	Clc1c(cc(Cl)cc1)C(=O)Nc2c(cc(cc2)C)C(=O)N3CCN(CC(=O)Nc4ncccc4)CC3
0.25	Clc1c(cc(Cl)cc1)C(=O)Nc2c(cc(cc2)C)C(=O)N3CCN(CC(=O)Nc4ncccc4)CC3
0.25	Clc1c(cc(Cl)cc1)C(=O)Nc2c(cc(cc2)C)C(=O)N3CCN(CC(=O)Nc4ncccc4)CC3
0.25	Clc1c(cc(Cl)cc1)C(=O)Nc2c(cc(cc2)C)C(=O)N3CCN(CC(=O)Nc4ncccc4)CC3
0.25	Clc1c(cc(Cl)cc1)C(=O)Nc2c(cc(cc2)C)C(=O)N3CCN(CC(=O)Nc4ncccc4)CC3
0.25	Clc1c(cc(Cl)cc1)C(=O)Nc2c(cc(cc2)C)C(=O)N3CCN(CC(=O)Nc4ncccc4)CC3
0.25	Fc1c(cc(cc1)C=2C=NN(C2)C)C(=O)Nc3cc(ccc3)CC(=O)O
0.25	Fc1c(cc(cc1)C=2C=NN(C2)C)C(=O)Nc3cc(ccc3)CC(=O)O
0.25	Fc1c(cc(cc1)C=2C=NN(C2)C)C(=O)Nc3cc(ccc3)CC(=O)O
0.25	Fc1c(cc(cc1)C=2C=NN(C2)C)C(=O)Nc3cc(ccc3)CC(=O)O
0.25	Fc1c(cc(cc1)C=2C=NN(C2)C)C(=O)Nc3cc(ccc3)CC(=O)O
0.25	Fc1c(cc(cc1)C=2C=NN(C2)C)C(=O)Nc3cc(ccc3)CC(=O)O
0.25	Fc1c(cc(cc1)C=2C=NN(C2)C)C(=O)Nc3cc(ccc3)CC(=O)O
0.25	Fc1c(cc(cc1)C=2C=NN(C2)C)C(=O)Nc3cc(ccc3)CC(=O)O
0.25	Fc1c(cc(cc1)C=2C=NN(C2)C)C(=O)Nc3cc(ccc3)CC(=O)O
0.25	Fc1c(cc(cc1)C=2C=NN(C2)C)C(=O)Nc3cc(ccc3)CC(=O)O
0.25	O=C(N1CCN(CC1)C)c2c(NC(=O)c3ccc(cc3)C4CC4)cccc2
0.25	O=C(N1CCN(CC1)C)c2c(NC(=O)c3ccc(cc3)C4CC4)cccc2
0.25	O=C(N1CCN(CC1)C)c2c(NC(=O)c3ccc(cc3)C4CC4)cccc2
0.25	O=C(N1CCN(CC1)C)c2c(NC(=O)c3ccc(cc3)C4CC4)cccc2
0.25	O=C(N1CCN(CC1)C)c2c(NC(=O)c3ccc(cc3)C4CC4)cccc2
0.25	O=C(N1CCN(CC1)C)c2c(NC(=O)c3ccc(cc3)C4CC4)cccc2
0.25	O=C(N1CCN(CC1)C)c2c(NC(=O)c3ccc(cc3)C4CC4)cccc2
0.25	O=C(N1CCN(CC1)C)c2c(NC(=O)c3ccc(cc3)C4CC4)cccc2
0.25	O=C(N1CCN(CC1)C)c2c(NC(=O)c3ccc(cc3)C4CC4)cccc2
0.25	O=C(N1CCN(CC1)C)c2c(NC(=O)c3ccc(cc3)C4CC4)cccc2
0.25	S1C(=NC(c2ccc(F)cc2)=C1)NC(=O)c3cc(ccc3)CN4N=NC=C4
0.25	S1C(=NC(c2ccc(F)cc2)=C1)NC(=O)c3cc(ccc3)CN4N=NC=C4
0.25	S1C(=NC(c2ccc(F)cc2)=C1)NC(=O)c3cc(ccc3)CN4N=NC=C4
0.25	S(=O)(=O)(NCc1ccccc1)c2cc(c(O)cc2)C(=O)Nc3cc(c(Oc4cnccc4)cc3)C
0.25	Clc1cc(OC)c(NC(=O)COc2c(OC)cc(cc2)CNCc3ccc(cc3)CN4CCN(CC4)C)cc1
0.24918	O=C1N(C(=O)c2c1cc(cc2)C(=O)Nc3cc(C#N)c(cc3)C4CC4)Cc5ccccc5
0.24918	O=C1N(C(=O)c2c1cc(cc2)C(=O)Nc3cc(C#N)c(cc3)C4CC4)Cc5ccccc5
0.24918	O=C1N(C(=O)c2c1cc(cc2)C(=O)Nc3cc(C#N)c(cc3)C4CC4)Cc5ccccc5
0.24918	O=C1N(C(=O)c2c1cc(cc2)C(=O)Nc3cc(C#N)c(cc3)C4CC4)Cc5ccccc5
0.24918	O=C1N(C(=O)c2c1cc(cc2)C(=O)Nc3cc(C#N)c(cc3)C4CC4)Cc5ccccc5
0.24918	O=C1N(C(=O)c2c1cc(cc2)C(=O)Nc3cc(C#N)c(cc3)C4CC4)Cc5ccccc5
0.24918	O=C1N(C(=O)c2c1cc(cc2)C(=O)Nc3cc(C#N)c(cc3)C4CC4)Cc5ccccc5
0.24918	O=C1N(C(=O)c2c1cc(cc2)C(=O)Nc3cc(C#N)c(cc3)C4CC4)Cc5ccccc5
0.24918	O=C1N(C(=O)c2c1cc(cc2)C(=O)Nc3cc(C#N)c(cc3)C4CC4)Cc5ccccc5
0.24918	O=C1N(C(=O)c2c1cc(cc2)C(=O)Nc3cc(C#N)c(cc3)C4CC4)Cc5ccccc5
0.249147	Fc1cc(NC(=O)C(=O)N2CCN(Cc3ccc(OCC)cc3)CC2)c(cc1)C(=O)OC
0.249147	Fc1cc(NC(=O)C(=O)N2CCN(Cc3ccc(OCC)cc3)CC2)c(cc1)C(=O)OC
0.249123	Clc1c(cccc1)CC(NC(=O)C(=O)Nc2c(ccc(c2)C(=O)NC)C)C
0.249123	Clc1c(cccc1)CC(NC(=O)C(=O)Nc2c(ccc(c2)C(=O)NC)C)C
0.249123	Clc1c(cccc1)CC(NC(=O)C(=O)Nc2c(ccc(c2)C(=O)NC)C)C
0.249123	Clc1c(cccc1)CC(NC(=O)C(=O)Nc2c(ccc(c2)C(=O)NC)C)C
0.249123	Clc1c(cccc1)CC(NC(=O)C(=O)Nc2c(ccc(c2)C(=O)NC)C)C
0.249123	Clc1c(cccc1)CC(NC(=O)C(=O)Nc2c(ccc(c2)C(=O)NC)C)C
0.249123	Clc1c(cccc1)CC(NC(=O)C(=O)Nc2c(ccc(c2)C(=O)NC)C)C
0.249123	Clc1c(cccc1)CC(NC(=O)C(=O)Nc2c(ccc(c2)C(=O)NC)C)C
0.249123	Clc1c(cccc1)CC(NC(=O)C(=O)Nc2c(ccc(c2)C(=O)NC)C)C
0.249123	Clc1c(cccc1)CC(NC(=O)C(=O)Nc2c(ccc(c2)C(=O)NC)C)C
0.249123	O=C(Nc1c(cc(OCc2ccncc2)cc1)C)c3ncc(C#N)c(c3)C
0.24911	FC(F)(F)c1ccc(cc1)C(=O)NCc2ccc(NC(=O)C(=O)NCc3c(cccc3)CN4CCC(O)CC4)cc2
0.24911	FC(F)(F)c1ccc(cc1)C(=O)NCc2ccc(NC(=O)C(=O)NCc3c(cccc3)CN4CCC(O)CC4)cc2
0.24911	FC(F)(F)c1ccc(cc1)C(=O)NCc2ccc(NC(=O)C(=O)NCc3c(cccc3)CN4CCC(O)CC4)cc2
0.24911	FC(F)(F)c1ccc(cc1)C(=O)NCc2ccc(NC(=O)C(=O)NCc3c(cccc3)CN4CCC(O)CC4)cc2
0.24911	FC(F)(F)c1ccc(cc1)C(=O)NCc2ccc(NC(=O)C(=O)NCc3c(cccc3)CN4CCC(O)CC4)cc2
0.24911	FC(F)(F)c1ccc(cc1)C(=O)NCc2ccc(NC(=O)C(=O)NCc3c(cccc3)CN4CCC(O)CC4)cc2
0.24911	FC(F)(F)c1ccc(cc1)C(=O)NCc2ccc(NC(=O)C(=O)NCc3c(cccc3)CN4CCC(O)CC4)cc2
0.24911	FC(F)(F)c1ccc(cc1)C(=O)NCc2ccc(NC(=O)C(=O)NCc3c(cccc3)CN4CCC(O)CC4)cc2
0.24911	FC(F)(F)c1ccc(cc1)C(=O)NCc2ccc(NC(=O)C(=O)NCc3c(cccc3)CN4CCC(O)CC4)cc2
0.24911	FC(F)(F)c1ccc(cc1)C(=O)NCc2ccc(NC(=O)C(=O)NCc3c(cccc3)CN4CCC(O)CC4)cc2
0.249097	S(=O)(=O)(Nc1cc(ccc1)C(=O)Nc2cc(NC(=O)Nc3c(OC)cccc3)c(OC)cc2)C4CC4
0.249097	S(=O)(=O)(Nc1cc(ccc1)C(=O)Nc2cc(NC(=O)Nc3c(OC)cccc3)c(OC)cc2)C4CC4
0.248927	S=C(N1CCN(Cc2ccccc2)CC1)Nc3cc(NC(=O)C)ccc3
0.248927	S=C(N1CCN(Cc2ccccc2)CC1)Nc3cc(NC(=O)C)ccc3
0.248927	S=C(N1CCN(Cc2ccccc2)CC1)Nc3cc(NC(=O)C)ccc3
0.248927	S=C(N1CCN(Cc2ccccc2)CC1)Nc3cc(NC(=O)C)ccc3
0.248927	S=C(N1CCN(Cc2ccccc2)CC1)Nc3cc(NC(=O)C)ccc3
0.248927	S=C(N1CCN(Cc2ccccc2)CC1)Nc3cc(NC(=O)C)ccc3
0.248927	S=C(N1CCN(Cc2ccccc2)CC1)Nc3cc(NC(=O)C)ccc3
0.248927	S=C(N1CCN(Cc2ccccc2)CC1)Nc3cc(NC(=O)C)ccc3
0.248927	S=C(N1CCN(Cc2ccccc2)CC1)Nc3cc(NC(=O)C)ccc3
0.248927	S=C(N1CCN(Cc2ccccc2)CC1)Nc3cc(NC(=O)C)ccc3
0.248252	S(=O)(=O)(N)Cc1cc(c(NC(=O)C(NC(=O)c2ccncc2)C(C)C)cc1)C
0.248252	S(=O)(=O)(N)Cc1cc(c(NC(=O)C(NC(=O)c2ccncc2)C(C)C)cc1)C
0.248148	O=C(Nc1cc(c(Oc2cnccc2)cc1)C)CCc3ccc(OCCN(C)C)cc3
0.24812	Brc1c(Cl)nc(nc1N)NCc2cc(NC(=O)c3ccc(F)cc3)ccc2
0.24812	Brc1cc(NC(=O)OC(C)(C)C)c(cc1)C(=O)Nc2ccc(cc2)CCC#N
0.24812	Brc1cc(NC(=O)OC(C)(C)C)c(cc1)C(=O)Nc2ccc(cc2)CCC#N
0.247387	S(=O)(=O)(Oc1ccc(cc1)C(=O)Nc2cc(OCCC(C)C)ccc2)c3c(ccc(c3)C)C
0.247387	S(=O)(=O)(Oc1ccc(cc1)C(=O)Nc2cc(OCCC(C)C)ccc2)c3c(ccc(c3)C)C
0.247387	S(=O)(=O)(Oc1ccc(cc1)C(=O)Nc2cc(OCCC(C)C)ccc2)c3c(ccc(c3)C)C
0.247387	S(=O)(=O)(Oc1ccc(cc1)C(=O)Nc2cc(OCCC(C)C)ccc2)c3c(ccc(c3)C)C
0.247387	S(=O)(=O)(Oc1ccc(cc1)C(=O)Nc2cc(OCCC(C)C)ccc2)c3c(ccc(c3)C)C
0.247387	S(=O)(=O)(Oc1ccc(cc1)C(=O)Nc2cc(OCCC(C)C)ccc2)c3c(ccc(c3)C)C
0.247387	S(=O)(=O)(Oc1ccc(cc1)C(=O)Nc2cc(OCCC(C)C)ccc2)c3c(ccc(c3)C)C
0.247387	S(=O)(=O)(Oc1ccc(cc1)C(=O)Nc2cc(OCCC(C)C)ccc2)c3c(ccc(c3)C)C
0.247387	S(=O)(=O)(Oc1ccc(cc1)C(=O)Nc2cc(OCCC(C)C)ccc2)c3c(ccc(c3)C)C
0.247387	S(=O)(=O)(Oc1ccc(cc1)C(=O)Nc2cc(OCCC(C)C)ccc2)c3c(ccc(c3)C)C
0.247387	O=C(OCCCC)c1ccc(NC(=O)c2cc3c(cc2)C(=O)N(C3=O)Cc4ccccc4)cc1
0.247387	O=C(OCCCC)c1ccc(NC(=O)c2cc3c(cc2)C(=O)N(C3=O)Cc4ccccc4)cc1
0.247387	O=C(OCCCC)c1ccc(NC(=O)c2cc3c(cc2)C(=O)N(C3=O)Cc4ccccc4)cc1
0.247387	O=C(OCCCC)c1ccc(NC(=O)c2cc3c(cc2)C(=O)N(C3=O)Cc4ccccc4)cc1
0.247387	O=C(OCCCC)c1ccc(NC(=O)c2cc3c(cc2)C(=O)N(C3=O)Cc4ccccc4)cc1
0.247387	O=C(OCCCC)c1ccc(NC(=O)c2cc3c(cc2)C(=O)N(C3=O)Cc4ccccc4)cc1
0.247387	O=C(OCCCC)c1ccc(NC(=O)c2cc3c(cc2)C(=O)N(C3=O)Cc4ccccc4)cc1
0.247387	O=C(OCCCC)c1ccc(NC(=O)c2cc3c(cc2)C(=O)N(C3=O)Cc4ccccc4)cc1
0.247387	O=C(OCCCC)c1ccc(NC(=O)c2cc3c(cc2)C(=O)N(C3=O)Cc4ccccc4)cc1
0.247387	O=C(OCCCC)c1ccc(NC(=O)c2cc3c(cc2)C(=O)N(C3=O)Cc4ccccc4)cc1
0.246753	O=C(N1CCN(CC1)C)c2c(NC(=O)c3cc(OC)c(OCC(=O)Nc4ccc(OCC)cc4)cc3)cccc2
0.246753	O=C(N1CCN(CC1)C)c2c(NC(=O)c3cc(OC)c(OCC(=O)Nc4ccc(OCC)cc4)cc3)cccc2
0.246753	O=C(N1CCN(CC1)C)c2c(NC(=O)c3cc(OC)c(OCC(=O)Nc4ccc(OCC)cc4)cc3)cccc2
0.246753	O=C(N1CCN(CC1)C)c2c(NC(=O)c3cc(OC)c(OCC(=O)Nc4ccc(OCC)cc4)cc3)cccc2
0.246753	O=C(N1CCN(CC1)C)c2c(NC(=O)c3cc(OC)c(OCC(=O)Nc4ccc(OCC)cc4)cc3)cccc2
0.246753	O=C(N1CCN(CC1)C)c2c(NC(=O)c3cc(OC)c(OCC(=O)Nc4ccc(OCC)cc4)cc3)cccc2
0.246753	O=C(N1CCN(CC1)C)c2c(NC(=O)c3cc(OC)c(OCC(=O)Nc4ccc(OCC)cc4)cc3)cccc2
0.246753	O=C(N1CCN(CC1)C)c2c(NC(=O)c3cc(OC)c(OCC(=O)Nc4ccc(OCC)cc4)cc3)cccc2
0.246753	O=C(N1CCN(CC1)C)c2c(NC(=O)c3cc(OC)c(OCC(=O)Nc4ccc(OCC)cc4)cc3)cccc2
0.246753	O=C(N1CCN(CC1)C)c2c(NC(=O)c3cc(OC)c(OCC(=O)Nc4ccc(OCC)cc4)cc3)cccc2
0.246575	FC(F)COc1ncc(cc1)C(=O)Nc2c(cccc2)C(=O)N3CCN(CCC3)C
0.246575	FC(F)COc1ncc(cc1)C(=O)Nc2c(cccc2)C(=O)N3CCN(CCC3)C
0.246575	FC(F)COc1ncc(cc1)C(=O)Nc2c(cccc2)C(=O)N3CCN(CCC3)C
0.246575	FC(F)COc1ncc(cc1)C(=O)Nc2c(cccc2)C(=O)N3CCN(CCC3)C
0.246575	FC(F)COc1ncc(cc1)C(=O)Nc2c(cccc2)C(=O)N3CCN(CCC3)C
0.246575	FC(F)COc1ncc(cc1)C(=O)Nc2c(cccc2)C(=O)N3CCN(CCC3)C
0.246575	FC(F)COc1ncc(cc1)C(=O)Nc2c(cccc2)C(=O)N3CCN(CCC3)C
0.246575	FC(F)COc1ncc(cc1)C(=O)Nc2c(cccc2)C(=O)N3CCN(CCC3)C
0.246575	FC(F)COc1ncc(cc1)C(=O)Nc2c(cccc2)C(=O)N3CCN(CCC3)C
0.246575	FC(F)COc1ncc(cc1)C(=O)Nc2c(cccc2)C(=O)N3CCN(CCC3)C
0.246528	S(=O)(=O)(N)Cc1cc(c(NC(=O)c2c(nc(nc2)CC)C)cc1)C
0.246377	FC(F)(F)c1cc(NC(=O)C(=O)N2C(C(CC)C)CN(Cc3cnc(cc3)C)CC2)c(cc1)C
0.246006	Brc1c(OC)ccc(NS(=O)(=O)c2cc(ccc2)C(=O)Nc3c(cc(cc3)CS(=O)(=O)N)C)c1
0.245833	O=C(Nc1cc(c(c2ccncc2)cc1)C)C(=O)N
0.245833	O=C(Nc1cc(c(c2ccncc2)cc1)C)C(=O)N
0.245833	O=C(Nc1cc(c(c2ccncc2)cc1)C)C(=O)N
0.245833	O=C(Nc1cc(c(c2ccncc2)cc1)C)C(=O)N
0.245833	O=C(Nc1cc(c(c2ccncc2)cc1)C)C(=O)N
[truncated: 8,001 more rows]
