# Supplementary material for: Galileo: Three-dimensional searching in large combinatorial fragment spaces on the example of pharmacophores
Source: J Comput Aided Mol Des. 2022 Nov 24;37(1):1–16. doi: 10.1007/s10822-022-00485-y (PMC10032335; doi:10.1007/s10822-022-00485-y)
Supplement: Supplementary file 4 — Supplementary file 3a [file 10822_2022_485_MOESM3_ESMa.zip › Imatinib_Galileo/12/out_4.csv]

Score	SMILES
0.49789	O=C(Nc1c(ccc(c1)CN2CCOCC2)C)c3ccc(NC(=O)Cc4cnccc4)cc3
0.49789	O=C(Nc1c(ccc(c1)CN2CCOCC2)C)c3ccc(NC(=O)Cc4cnccc4)cc3
0.49789	O=C(Nc1c(ccc(c1)CN2CCOCC2)C)c3ccc(NC(=O)Cc4cnccc4)cc3
0.459227	O=C(Nc1c(ccc(NC2CCN(CC2)C)c1)C)c3ccc(Nc4cnccc4)cc3
0.44898	Clc1c(NC(=O)C)cc(NC(=O)c2nc(ncc2)c3cnccc3)cc1
0.44898	Clc1c(NC(=O)C)cc(NC(=O)c2nc(ncc2)c3cnccc3)cc1
0.44898	Clc1c(NC(=O)C)cc(NC(=O)c2nc(ncc2)c3cnccc3)cc1
0.44898	Clc1c(NC(=O)C)cc(NC(=O)c2nc(ncc2)c3cnccc3)cc1
0.44898	Clc1c(NC(=O)C)cc(NC(=O)c2nc(ncc2)c3cnccc3)cc1
0.44898	Clc1c(NC(=O)C)cc(NC(=O)c2nc(ncc2)c3cnccc3)cc1
0.44898	Clc1c(NC(=O)C)cc(NC(=O)c2nc(ncc2)c3cnccc3)cc1
0.44898	Clc1c(NC(=O)C)cc(NC(=O)c2nc(ncc2)c3cnccc3)cc1
0.44898	Clc1c(NC(=O)C)cc(NC(=O)c2nc(ncc2)c3cnccc3)cc1
0.44898	Clc1c(NC(=O)C)cc(NC(=O)c2nc(ncc2)c3cnccc3)cc1
0.421277	O=C(Nc1ccc(cc1)CN2CCOCC2)c3cncc(c4ncccc4)c3
0.421277	O=C(Nc1ccc(cc1)CN2CCOCC2)c3cncc(c4ncccc4)c3
0.421277	O=C(Nc1ccc(cc1)CN2CCOCC2)c3cncc(c4ncccc4)c3
0.421277	O=C(Nc1ccc(cc1)CN2CCOCC2)c3cncc(c4ncccc4)c3
0.421277	O=C(Nc1ccc(cc1)CN2CCOCC2)c3cncc(c4ncccc4)c3
0.421277	O=C(Nc1ccc(cc1)CN2CCOCC2)c3cncc(c4ncccc4)c3
0.421277	O=C(Nc1ccc(cc1)CN2CCOCC2)c3cncc(c4ncccc4)c3
0.421277	O=C(Nc1ccc(cc1)CN2CCOCC2)c3cncc(c4ncccc4)c3
0.421277	O=C(Nc1ccc(cc1)CN2CCOCC2)c3cncc(c4ncccc4)c3
0.421277	O=C(Nc1ccc(cc1)CN2CCOCC2)c3cncc(c4ncccc4)c3
0.420635	Clc1c(ccc(NC(=O)c2nc(ncc2)c3cnccc3)c1)C=4C=NNC4
0.420635	Clc1c(ccc(NC(=O)c2nc(ncc2)c3cnccc3)c1)C=4C=NNC4
0.420635	Clc1c(ccc(NC(=O)c2nc(ncc2)c3cnccc3)c1)C=4C=NNC4
0.420635	Clc1c(ccc(NC(=O)c2nc(ncc2)c3cnccc3)c1)C=4C=NNC4
0.420635	Clc1c(ccc(NC(=O)c2nc(ncc2)c3cnccc3)c1)C=4C=NNC4
0.420635	Clc1c(ccc(NC(=O)c2nc(ncc2)c3cnccc3)c1)C=4C=NNC4
0.420635	Clc1c(ccc(NC(=O)c2nc(ncc2)c3cnccc3)c1)C=4C=NNC4
0.420635	Clc1c(ccc(NC(=O)c2nc(ncc2)c3cnccc3)c1)C=4C=NNC4
0.420635	Clc1c(ccc(NC(=O)c2nc(ncc2)c3cnccc3)c1)C=4C=NNC4
0.420635	Clc1c(ccc(NC(=O)c2nc(ncc2)c3cnccc3)c1)C=4C=NNC4
0.415686	O=C(Nc1c(OC)ccc(c2ccncc2)c1)c3nc(ncc3)c4cnccc4
0.415686	O=C(Nc1c(OC)ccc(c2ccncc2)c1)c3nc(ncc3)c4cnccc4
0.415686	O=C(Nc1c(OC)ccc(c2ccncc2)c1)c3nc(ncc3)c4cnccc4
0.415686	O=C(Nc1c(OC)ccc(c2ccncc2)c1)c3nc(ncc3)c4cnccc4
0.415686	O=C(Nc1c(OC)ccc(c2ccncc2)c1)c3nc(ncc3)c4cnccc4
0.415686	O=C(Nc1c(OC)ccc(c2ccncc2)c1)c3nc(ncc3)c4cnccc4
0.415686	O=C(Nc1c(OC)ccc(c2ccncc2)c1)c3nc(ncc3)c4cnccc4
0.415686	O=C(Nc1c(OC)ccc(c2ccncc2)c1)c3nc(ncc3)c4cnccc4
0.415686	O=C(Nc1c(OC)ccc(c2ccncc2)c1)c3nc(ncc3)c4cnccc4
0.415686	O=C(Nc1c(OC)ccc(c2ccncc2)c1)c3nc(ncc3)c4cnccc4
0.409283	O=C(Nc1ccc(cc1)C(=O)NCc2ccccc2)c3nc(ncc3)c4cnccc4
0.409283	O=C(Nc1ccc(cc1)C(=O)NCc2ccccc2)c3nc(ncc3)c4cnccc4
0.409283	O=C(Nc1ccc(cc1)C(=O)NCc2ccccc2)c3nc(ncc3)c4cnccc4
0.409283	O=C(Nc1ccc(cc1)C(=O)NCc2ccccc2)c3nc(ncc3)c4cnccc4
0.409283	O=C(Nc1ccc(cc1)C(=O)NCc2ccccc2)c3nc(ncc3)c4cnccc4
0.409283	O=C(Nc1ccc(cc1)C(=O)NCc2ccccc2)c3nc(ncc3)c4cnccc4
0.409283	O=C(Nc1ccc(cc1)C(=O)NCc2ccccc2)c3nc(ncc3)c4cnccc4
0.409283	O=C(Nc1ccc(cc1)C(=O)NCc2ccccc2)c3nc(ncc3)c4cnccc4
0.409283	O=C(Nc1ccc(cc1)C(=O)NCc2ccccc2)c3nc(ncc3)c4cnccc4
0.409283	O=C(Nc1ccc(cc1)C(=O)NCc2ccccc2)c3nc(ncc3)c4cnccc4
0.399225	O=C(Nc1cc(Oc2ccc(OC)cc2)c(OC)cc1)c3nc(ncc3)c4cnccc4
0.399225	O=C(Nc1cc(Oc2ccc(OC)cc2)c(OC)cc1)c3nc(ncc3)c4cnccc4
0.399225	O=C(Nc1cc(Oc2ccc(OC)cc2)c(OC)cc1)c3nc(ncc3)c4cnccc4
0.399225	O=C(Nc1cc(Oc2ccc(OC)cc2)c(OC)cc1)c3nc(ncc3)c4cnccc4
0.399225	O=C(Nc1cc(Oc2ccc(OC)cc2)c(OC)cc1)c3nc(ncc3)c4cnccc4
0.399225	O=C(Nc1cc(Oc2ccc(OC)cc2)c(OC)cc1)c3nc(ncc3)c4cnccc4
0.399225	O=C(Nc1cc(Oc2ccc(OC)cc2)c(OC)cc1)c3nc(ncc3)c4cnccc4
0.399225	O=C(Nc1cc(Oc2ccc(OC)cc2)c(OC)cc1)c3nc(ncc3)c4cnccc4
0.399225	O=C(Nc1cc(Oc2ccc(OC)cc2)c(OC)cc1)c3nc(ncc3)c4cnccc4
0.399225	O=C(Nc1cc(Oc2ccc(OC)cc2)c(OC)cc1)c3nc(ncc3)c4cnccc4
0.393939	S1C(=NC(c2cc(F)ccc2)=C1)NC(=O)c3cc(NC(=O)Nc4ccccc4)c(cc3)C
0.393939	S1C(=NC(c2cc(F)ccc2)=C1)NC(=O)c3cc(NC(=O)Nc4ccccc4)c(cc3)C
0.393939	S1C(=NC(c2cc(F)ccc2)=C1)NC(=O)c3cc(NC(=O)Nc4ccccc4)c(cc3)C
0.393939	S1C(=NC(c2cc(F)ccc2)=C1)NC(=O)c3cc(NC(=O)Nc4ccccc4)c(cc3)C
0.393939	S1C(=NC(c2cc(F)ccc2)=C1)NC(=O)c3cc(NC(=O)Nc4ccccc4)c(cc3)C
0.393939	S1C(=NC(c2cc(F)ccc2)=C1)NC(=O)c3cc(NC(=O)Nc4ccccc4)c(cc3)C
0.393939	S1C(=NC(c2cc(F)ccc2)=C1)NC(=O)c3cc(NC(=O)Nc4ccccc4)c(cc3)C
0.393939	S1C(=NC(c2cc(F)ccc2)=C1)NC(=O)c3cc(NC(=O)Nc4ccccc4)c(cc3)C
0.393939	S1C(=NC(c2cc(F)ccc2)=C1)NC(=O)c3cc(NC(=O)Nc4ccccc4)c(cc3)C
0.393939	S1C(=NC(c2cc(F)ccc2)=C1)NC(=O)c3cc(NC(=O)Nc4ccccc4)c(cc3)C
0.386957	O=C(Nc1cc(ccc1)CN2CCCC2)c3ccc(NC(=O)Cc4cnccc4)cc3
0.386957	O=C(Nc1cc(ccc1)CN2CCCC2)c3ccc(NC(=O)Cc4cnccc4)cc3
0.386957	O=C(Nc1cc(ccc1)CN2CCCC2)c3ccc(NC(=O)Cc4cnccc4)cc3
0.386957	O=C(Nc1cc(ccc1)CN2CCCC2)c3ccc(NC(=O)Cc4cnccc4)cc3
0.386957	O=C(Nc1cc(ccc1)CN2CCCC2)c3ccc(NC(=O)Cc4cnccc4)cc3
0.386957	O=C(Nc1cc(ccc1)CN2CCCC2)c3ccc(NC(=O)Cc4cnccc4)cc3
0.386957	O=C(Nc1cc(ccc1)CN2CCCC2)c3ccc(NC(=O)Cc4cnccc4)cc3
0.386957	O=C(Nc1cc(ccc1)CN2CCCC2)c3ccc(NC(=O)Cc4cnccc4)cc3
0.386957	O=C(Nc1cc(ccc1)CN2CCCC2)c3ccc(NC(=O)Cc4cnccc4)cc3
0.386957	O=C(Nc1cc(ccc1)CN2CCCC2)c3ccc(NC(=O)Cc4cnccc4)cc3
0.384314	O=C(Nc1c(ccc(NC2CCN(CC2)C)c1)C)c3cnc(NC(C)C)cc3
0.383065	FC(F)(F)c1c(ccc(c1)C(=O)Nc2c(ccc(c2)CN3CCOCC3)C)C
0.383065	FC(F)(F)c1c(ccc(c1)C(=O)Nc2c(ccc(c2)CN3CCOCC3)C)C
0.383065	FC(F)(F)c1c(ccc(c1)C(=O)Nc2c(ccc(c2)CN3CCOCC3)C)C
0.383065	FC(F)(F)c1c(ccc(c1)C(=O)Nc2c(ccc(c2)CN3CCOCC3)C)C
0.383065	FC(F)(F)c1c(ccc(c1)C(=O)Nc2c(ccc(c2)CN3CCOCC3)C)C
0.383065	FC(F)(F)c1c(ccc(c1)C(=O)Nc2c(ccc(c2)CN3CCOCC3)C)C
0.383065	FC(F)(F)c1c(ccc(c1)C(=O)Nc2c(ccc(c2)CN3CCOCC3)C)C
0.383065	FC(F)(F)c1c(ccc(c1)C(=O)Nc2c(ccc(c2)CN3CCOCC3)C)C
0.383065	FC(F)(F)c1c(ccc(c1)C(=O)Nc2c(ccc(c2)CN3CCOCC3)C)C
0.383065	FC(F)(F)c1c(ccc(c1)C(=O)Nc2c(ccc(c2)CN3CCOCC3)C)C
0.377682	O=C(Nc1ccc(cc1)C2CC2)c3nc(ncc3)c4cnccc4
0.377682	O=C(Nc1ccc(cc1)C2CC2)c3nc(ncc3)c4cnccc4
0.377682	O=C(Nc1ccc(cc1)C2CC2)c3nc(ncc3)c4cnccc4
0.377682	O=C(Nc1ccc(cc1)C2CC2)c3nc(ncc3)c4cnccc4
0.377682	O=C(Nc1ccc(cc1)C2CC2)c3nc(ncc3)c4cnccc4
0.377682	O=C(Nc1ccc(cc1)C2CC2)c3nc(ncc3)c4cnccc4
0.377682	O=C(Nc1ccc(cc1)C2CC2)c3nc(ncc3)c4cnccc4
0.377682	O=C(Nc1ccc(cc1)C2CC2)c3nc(ncc3)c4cnccc4
0.377682	O=C(Nc1ccc(cc1)C2CC2)c3nc(ncc3)c4cnccc4
0.377682	O=C(Nc1ccc(cc1)C2CC2)c3nc(ncc3)c4cnccc4
0.376471	Fc1cc(ccc1)CN2CCN(C(=O)c3cc(NC(=O)Nc4ccccc4)c(cc3)C)CC2
0.376471	Fc1cc(ccc1)CN2CCN(C(=O)c3cc(NC(=O)Nc4ccccc4)c(cc3)C)CC2
0.376471	Fc1cc(ccc1)CN2CCN(C(=O)c3cc(NC(=O)Nc4ccccc4)c(cc3)C)CC2
0.376471	Fc1cc(ccc1)CN2CCN(C(=O)c3cc(NC(=O)Nc4ccccc4)c(cc3)C)CC2
0.376471	Fc1cc(ccc1)CN2CCN(C(=O)c3cc(NC(=O)Nc4ccccc4)c(cc3)C)CC2
0.376471	Fc1cc(ccc1)CN2CCN(C(=O)c3cc(NC(=O)Nc4ccccc4)c(cc3)C)CC2
0.376471	Fc1cc(ccc1)CN2CCN(C(=O)c3cc(NC(=O)Nc4ccccc4)c(cc3)C)CC2
0.373494	O=C(OCC)CCc1ccc(NC(=O)c2nc(ncc2)c3cnccc3)cc1
0.373494	O=C(OCC)CCc1ccc(NC(=O)c2nc(ncc2)c3cnccc3)cc1
0.373494	O=C(OCC)CCc1ccc(NC(=O)c2nc(ncc2)c3cnccc3)cc1
0.373494	O=C(OCC)CCc1ccc(NC(=O)c2nc(ncc2)c3cnccc3)cc1
0.370079	S1C(NC(=O)C)=CC=C1C(=O)Nc2c(ccc(c2)CN3CCOCC3)C
0.368217	Clc1c(F)ncc(c1)C(=O)Nc2c(ccc(c2)CN3CCOCC3)C
0.368217	Clc1c(F)ncc(c1)C(=O)Nc2c(ccc(c2)CN3CCOCC3)C
0.368217	Clc1c(F)ncc(c1)C(=O)Nc2c(ccc(c2)CN3CCOCC3)C
0.368217	Clc1c(F)ncc(c1)C(=O)Nc2c(ccc(c2)CN3CCOCC3)C
0.368217	Clc1c(F)ncc(c1)C(=O)Nc2c(ccc(c2)CN3CCOCC3)C
0.368217	Clc1c(F)ncc(c1)C(=O)Nc2c(ccc(c2)CN3CCOCC3)C
0.368217	Clc1c(F)ncc(c1)C(=O)Nc2c(ccc(c2)CN3CCOCC3)C
0.368217	Clc1c(F)ncc(c1)C(=O)Nc2c(ccc(c2)CN3CCOCC3)C
0.368217	Clc1c(F)ncc(c1)C(=O)Nc2c(ccc(c2)CN3CCOCC3)C
0.368217	Clc1c(F)ncc(c1)C(=O)Nc2c(ccc(c2)CN3CCOCC3)C
0.367521	O=C(Nc1c(ccnc1)C)c2ccc(NC(=O)Cc3cnccc3)cc2
0.367521	O=C(Nc1c(ccnc1)C)c2ccc(NC(=O)Cc3cnccc3)cc2
0.367521	O=C(Nc1c(ccnc1)C)c2ccc(NC(=O)Cc3cnccc3)cc2
0.367521	O=C(Nc1c(ccnc1)C)c2ccc(NC(=O)Cc3cnccc3)cc2
0.367521	O=C(Nc1c(ccnc1)C)c2ccc(NC(=O)Cc3cnccc3)cc2
0.367521	O=C(Nc1c(ccnc1)C)c2ccc(NC(=O)Cc3cnccc3)cc2
0.367521	O=C(Nc1c(ccnc1)C)c2ccc(NC(=O)Cc3cnccc3)cc2
0.367521	O=C(Nc1c(ccnc1)C)c2ccc(NC(=O)Cc3cnccc3)cc2
0.367521	O=C(Nc1c(ccnc1)C)c2ccc(NC(=O)Cc3cnccc3)cc2
0.367521	O=C(Nc1c(ccnc1)C)c2ccc(NC(=O)Cc3cnccc3)cc2
0.364017	FC(F)(F)Oc1ccc(NC(=O)c2nc(ncc2)c3cnccc3)cc1
0.364017	FC(F)(F)Oc1ccc(NC(=O)c2nc(ncc2)c3cnccc3)cc1
0.364017	FC(F)(F)Oc1ccc(NC(=O)c2nc(ncc2)c3cnccc3)cc1
0.364017	FC(F)(F)Oc1ccc(NC(=O)c2nc(ncc2)c3cnccc3)cc1
0.364017	FC(F)(F)Oc1ccc(NC(=O)c2nc(ncc2)c3cnccc3)cc1
0.364017	FC(F)(F)Oc1ccc(NC(=O)c2nc(ncc2)c3cnccc3)cc1
0.364017	FC(F)(F)Oc1ccc(NC(=O)c2nc(ncc2)c3cnccc3)cc1
0.364017	FC(F)(F)Oc1ccc(NC(=O)c2nc(ncc2)c3cnccc3)cc1
0.364017	FC(F)(F)Oc1ccc(NC(=O)c2nc(ncc2)c3cnccc3)cc1
0.364017	FC(F)(F)Oc1ccc(NC(=O)c2nc(ncc2)c3cnccc3)cc1
0.363971	Brc1cc(c(NC(=O)c2nc(ncc2)c3cnccc3)cc1)C(=O)OC
0.363971	Brc1cc(c(NC(=O)c2nc(ncc2)c3cnccc3)cc1)C(=O)OC
0.363971	Brc1cc(c(NC(=O)c2nc(ncc2)c3cnccc3)cc1)C(=O)OC
0.363971	Brc1cc(c(NC(=O)c2nc(ncc2)c3cnccc3)cc1)C(=O)OC
0.363971	Brc1cc(c(NC(=O)c2nc(ncc2)c3cnccc3)cc1)C(=O)OC
0.363971	Brc1cc(c(NC(=O)c2nc(ncc2)c3cnccc3)cc1)C(=O)OC
0.363971	Brc1cc(c(NC(=O)c2nc(ncc2)c3cnccc3)cc1)C(=O)OC
0.363971	Brc1cc(c(NC(=O)c2nc(ncc2)c3cnccc3)cc1)C(=O)OC
0.363971	Brc1cc(c(NC(=O)c2nc(ncc2)c3cnccc3)cc1)C(=O)OC
0.363971	Brc1cc(c(NC(=O)c2nc(ncc2)c3cnccc3)cc1)C(=O)OC
0.362676	O=C(Nc1c(ccc(c1)C(=O)N(CC=2ON=C(N2)c3cnccc3)C)C)Nc4ccccc4
0.361446	O=C(Nc1cc(OCCCC)ccc1)c2nc(ncc2)c3cnccc3
0.361446	O=C(Nc1cc(OCCCC)ccc1)c2nc(ncc2)c3cnccc3
0.361446	O=C(Nc1cc(OCCCC)ccc1)c2nc(ncc2)c3cnccc3
0.361446	O=C(Nc1cc(OCCCC)ccc1)c2nc(ncc2)c3cnccc3
0.361446	O=C(Nc1cc(OCCCC)ccc1)c2nc(ncc2)c3cnccc3
0.361446	O=C(Nc1cc(OCCCC)ccc1)c2nc(ncc2)c3cnccc3
0.361446	O=C(Nc1cc(OCCCC)ccc1)c2nc(ncc2)c3cnccc3
0.361446	O=C(Nc1cc(OCCCC)ccc1)c2nc(ncc2)c3cnccc3
0.361446	O=C(Nc1cc(OCCCC)ccc1)c2nc(ncc2)c3cnccc3
0.361446	O=C(Nc1cc(OCCCC)ccc1)c2nc(ncc2)c3cnccc3
0.358779	O=C(Nc1ccc(cc1)CN(C(=O)C)C2CC2)c3nc(ncc3)c4cnccc4
0.356322	O=C(Nc1c(ccc(c1)CN2CCOCC2)C)C=3C=NN(C3)CC4CC4
0.356322	O=C(Nc1c(ccc(c1)CN2CCOCC2)C)C=3C=NN(C3)CC4CC4
0.356322	O=C(Nc1c(ccc(c1)CN2CCOCC2)C)C=3C=NN(C3)CC4CC4
0.356322	O=C(Nc1c(ccc(c1)CN2CCOCC2)C)C=3C=NN(C3)CC4CC4
0.356322	O=C(Nc1c(ccc(c1)CN2CCOCC2)C)C=3C=NN(C3)CC4CC4
0.356322	O=C(Nc1c(ccc(c1)CN2CCOCC2)C)C=3C=NN(C3)CC4CC4
0.356322	O=C(Nc1c(ccc(c1)CN2CCOCC2)C)C=3C=NN(C3)CC4CC4
0.356322	O=C(Nc1c(ccc(c1)CN2CCOCC2)C)C=3C=NN(C3)CC4CC4
0.356322	O=C(Nc1c(ccc(c1)CN2CCOCC2)C)C=3C=NN(C3)CC4CC4
0.356322	O=C(Nc1c(ccc(c1)CN2CCOCC2)C)C=3C=NN(C3)CC4CC4
0.356322	O=C(OC(C)(C)C)NCCCCc1ccc(NC(=O)c2nc(ncc2)c3cnccc3)cc1
0.356322	O=C(OC(C)(C)C)NCCCCc1ccc(NC(=O)c2nc(ncc2)c3cnccc3)cc1
0.356223	O=C(Nc1cc(NCC2CCC(CC2)CC)c(cc1)C)c3ccccc3
0.356223	O=C(Nc1cc(NCC2CCC(CC2)CC)c(cc1)C)c3ccccc3
0.356223	O=C(Nc1cc(NCC2CCC(CC2)CC)c(cc1)C)c3ccccc3
0.356223	O=C(Nc1cc(NCC2CCC(CC2)CC)c(cc1)C)c3ccccc3
0.356223	O=C(Nc1cc(NCC2CCC(CC2)CC)c(cc1)C)c3ccccc3
0.356	O=C(Nc1c(ccc(NC2CCN(CC2)C)c1)C)c3ccc(OC(CC)CC)cc3
0.355731	O=C(Nc1cc(OCCCC#N)ccc1)c2nc(ncc2)c3cnccc3
0.355634	O=C(Oc1c(cc(cc1)C)C(=O)Nc2ccncc2)c3nc(ncc3)c4cnccc4
0.355634	O=C(Oc1c(cc(cc1)C)C(=O)Nc2ccncc2)c3nc(ncc3)c4cnccc4
0.355634	O=C(Oc1c(cc(cc1)C)C(=O)Nc2ccncc2)c3nc(ncc3)c4cnccc4
0.355634	O=C(Oc1c(cc(cc1)C)C(=O)Nc2ccncc2)c3nc(ncc3)c4cnccc4
0.355634	O=C(Oc1c(cc(cc1)C)C(=O)Nc2ccncc2)c3nc(ncc3)c4cnccc4
0.355634	O=C(Oc1c(cc(cc1)C)C(=O)Nc2ccncc2)c3nc(ncc3)c4cnccc4
0.355634	O=C(Oc1c(cc(cc1)C)C(=O)Nc2ccncc2)c3nc(ncc3)c4cnccc4
0.355634	O=C(Oc1c(cc(cc1)C)C(=O)Nc2ccncc2)c3nc(ncc3)c4cnccc4
0.355634	O=C(Oc1c(cc(cc1)C)C(=O)Nc2ccncc2)c3nc(ncc3)c4cnccc4
0.355634	O=C(Oc1c(cc(cc1)C)C(=O)Nc2ccncc2)c3nc(ncc3)c4cnccc4
0.352713	Clc1nc(ccc1O)C(=O)Nc2cc(c3nc(ncc3)C)ccc2
0.352713	Clc1nc(ccc1O)C(=O)Nc2cc(c3nc(ncc3)C)ccc2
0.352713	Clc1nc(ccc1O)C(=O)Nc2cc(c3nc(ncc3)C)ccc2
0.352713	Clc1nc(ccc1O)C(=O)Nc2cc(c3nc(ncc3)C)ccc2
0.352713	Clc1nc(ccc1O)C(=O)Nc2cc(c3nc(ncc3)C)ccc2
0.352713	Clc1nc(ccc1O)C(=O)Nc2cc(c3nc(ncc3)C)ccc2
0.352713	Clc1nc(ccc1O)C(=O)Nc2cc(c3nc(ncc3)C)ccc2
0.352713	Clc1nc(ccc1O)C(=O)Nc2cc(c3nc(ncc3)C)ccc2
0.352713	Clc1nc(ccc1O)C(=O)Nc2cc(c3nc(ncc3)C)ccc2
0.352713	Clc1nc(ccc1O)C(=O)Nc2cc(c3nc(ncc3)C)ccc2
0.351852	Clc1c(S(=O)(=O)N)ccc(c1)C(=O)Nc2c(ccc(c2)CN3CCOCC3)C
0.351852	Clc1c(S(=O)(=O)N)ccc(c1)C(=O)Nc2c(ccc(c2)CN3CCOCC3)C
0.351852	Clc1c(S(=O)(=O)N)ccc(c1)C(=O)Nc2c(ccc(c2)CN3CCOCC3)C
0.351852	Clc1c(S(=O)(=O)N)ccc(c1)C(=O)Nc2c(ccc(c2)CN3CCOCC3)C
0.351852	Clc1c(S(=O)(=O)N)ccc(c1)C(=O)Nc2c(ccc(c2)CN3CCOCC3)C
0.351852	Clc1c(S(=O)(=O)N)ccc(c1)C(=O)Nc2c(ccc(c2)CN3CCOCC3)C
0.346429	O=C(Nc1ncc(cc1)CN2CCN(C3CC3)CC2)c4cc5c6c(cccc6)Cc5cc4
0.346429	O=C(Nc1ncc(cc1)CN2CCN(C3CC3)CC2)c4cc5c6c(cccc6)Cc5cc4
0.346429	O=C(Nc1ncc(cc1)CN2CCN(C3CC3)CC2)c4cc5c6c(cccc6)Cc5cc4
0.346429	O=C(Nc1ncc(cc1)CN2CCN(C3CC3)CC2)c4cc5c6c(cccc6)Cc5cc4
0.346429	O=C(Nc1ncc(cc1)CN2CCN(C3CC3)CC2)c4cc5c6c(cccc6)Cc5cc4
0.344828	S(c1c(NC(=O)c2nc(ncc2)c3cnccc3)cccc1)C(F)(F)F
0.344828	S(c1c(NC(=O)c2nc(ncc2)c3cnccc3)cccc1)C(F)(F)F
0.344828	S(c1c(NC(=O)c2nc(ncc2)c3cnccc3)cccc1)C(F)(F)F
0.344828	S(c1c(NC(=O)c2nc(ncc2)c3cnccc3)cccc1)C(F)(F)F
0.344828	S(c1c(NC(=O)c2nc(ncc2)c3cnccc3)cccc1)C(F)(F)F
0.344828	S(c1c(NC(=O)c2nc(ncc2)c3cnccc3)cccc1)C(F)(F)F
0.344828	S(c1c(NC(=O)c2nc(ncc2)c3cnccc3)cccc1)C(F)(F)F
0.344828	S(c1c(NC(=O)c2nc(ncc2)c3cnccc3)cccc1)C(F)(F)F
0.344828	S(c1c(NC(=O)c2nc(ncc2)c3cnccc3)cccc1)C(F)(F)F
0.344828	S(c1c(NC(=O)c2nc(ncc2)c3cnccc3)cccc1)C(F)(F)F
0.343511	O=C(Nc1c(ccc(NC2CCN(CC2)C)c1)C)c3cc(OC4CCCC4)ccc3
0.343511	O=C(Nc1c(ccc(NC2CCN(CC2)C)c1)C)c3cc(OC4CCCC4)ccc3
0.343511	O=C(Nc1c(ccc(NC2CCN(CC2)C)c1)C)c3cc(OC4CCCC4)ccc3
0.343511	O=C(Nc1c(ccc(NC2CCN(CC2)C)c1)C)c3cc(OC4CCCC4)ccc3
0.343511	O=C(Nc1c(ccc(NC2CCN(CC2)C)c1)C)c3cc(OC4CCCC4)ccc3
0.343511	O=C(Nc1c(ccc(NC2CCN(CC2)C)c1)C)c3cc(OC4CCCC4)ccc3
0.343511	O=C(Nc1c(ccc(NC2CCN(CC2)C)c1)C)c3cc(OC4CCCC4)ccc3
0.343511	O=C(Nc1c(ccc(NC2CCN(CC2)C)c1)C)c3cc(OC4CCCC4)ccc3
0.343511	O=C(Nc1c(ccc(NC2CCN(CC2)C)c1)C)c3cc(OC4CCCC4)ccc3
0.343511	O=C(Nc1c(ccc(NC2CCN(CC2)C)c1)C)c3cc(OC4CCCC4)ccc3
0.342205	Fc1nc(ccc1C)C(=O)Nc2c(ccc(NC3CCN(CC3)C)c2)C
0.342205	Fc1nc(ccc1C)C(=O)Nc2c(ccc(NC3CCN(CC3)C)c2)C
0.342205	Fc1nc(ccc1C)C(=O)Nc2c(ccc(NC3CCN(CC3)C)c2)C
0.342205	Fc1nc(ccc1C)C(=O)Nc2c(ccc(NC3CCN(CC3)C)c2)C
0.342205	Fc1nc(ccc1C)C(=O)Nc2c(ccc(NC3CCN(CC3)C)c2)C
0.342205	Fc1nc(ccc1C)C(=O)Nc2c(ccc(NC3CCN(CC3)C)c2)C
0.339695	S(=O)(=O)(Nc1ccc(cc1)C)c2ccc(cc2)C(=O)Nc3c(ccc(NC4CCN(CC4)C)c3)C
0.339286	O=C(Nc1c(ccc(c1)CN2CCOCC2)C)c3cnc4NC(=Nc4c3)C
0.339286	O=C(Nc1c(ccc(c1)CN2CCOCC2)C)c3cnc4NC(=Nc4c3)C
0.337302	O=C(Nc1c(ccc(c1)C(=O)Nc2cc(ccc2)COCCOc3ccccc3)C)Nc4ccccc4
0.337302	O=C(Nc1c(ccc(c1)C(=O)Nc2cc(ccc2)COCCOc3ccccc3)C)Nc4ccccc4
0.337302	O=C(Nc1c(ccc(c1)C(=O)Nc2cc(ccc2)COCCOc3ccccc3)C)Nc4ccccc4
0.337302	O=C(Nc1c(ccc(c1)C(=O)Nc2cc(ccc2)COCCOc3ccccc3)C)Nc4ccccc4
0.337079	O=C(Nc1c(ccc(c1)C=2ON=C(N2)C3CC4(C3)CC4)C)c5ccccc5
0.337079	O=C(Nc1c(ccc(c1)C=2ON=C(N2)C3CC4(C3)CC4)C)c5ccccc5
0.336806	Clc1cnc(NC=2SC=C(N2)CC(=O)Nc3c(ccc(c3)CN4CCOCC4)C)cc1
0.336806	Clc1cnc(NC=2SC=C(N2)CC(=O)Nc3c(ccc(c3)CN4CCOCC4)C)cc1
0.336806	Clc1cnc(NC=2SC=C(N2)CC(=O)Nc3c(ccc(c3)CN4CCOCC4)C)cc1
0.336806	Clc1cnc(NC=2SC=C(N2)CC(=O)Nc3c(ccc(c3)CN4CCOCC4)C)cc1
0.336806	Clc1cnc(NC=2SC=C(N2)CC(=O)Nc3c(ccc(c3)CN4CCOCC4)C)cc1
0.336806	Clc1cnc(NC=2SC=C(N2)CC(=O)Nc3c(ccc(c3)CN4CCOCC4)C)cc1
0.336806	Clc1cnc(NC=2SC=C(N2)CC(=O)Nc3c(ccc(c3)CN4CCOCC4)C)cc1
0.336806	Clc1cnc(NC=2SC=C(N2)CC(=O)Nc3c(ccc(c3)CN4CCOCC4)C)cc1
0.336806	Clc1cnc(NC=2SC=C(N2)CC(=O)Nc3c(ccc(c3)CN4CCOCC4)C)cc1
0.336806	Clc1cnc(NC=2SC=C(N2)CC(=O)Nc3c(ccc(c3)CN4CCOCC4)C)cc1
0.336032	O=C(Nc1c(ccc(N2CCOCC2)c1)C)c3ccc(cc3)CNC(=O)C
0.336032	O=C(Nc1c(ccc(N2CCOCC2)c1)C)c3ccc(cc3)CNC(=O)C
0.336032	O=C(Nc1c(ccc(N2CCOCC2)c1)C)c3ccc(cc3)CNC(=O)C
0.336032	O=C(Nc1c(ccc(N2CCOCC2)c1)C)c3ccc(cc3)CNC(=O)C
0.334615	S(=O)(=O)(NC(C)(C)C)c1ccc(NC(=O)c2nc(ncc2)c3cnccc3)cc1
0.334615	S(=O)(=O)(NC(C)(C)C)c1ccc(NC(=O)c2nc(ncc2)c3cnccc3)cc1
0.334559	O=C(Nc1cc(OCC2OCCC2)ccc1)c3nc(ncc3)c4cnccc4
0.334559	O=C(Nc1cc(OCC2OCCC2)ccc1)c3nc(ncc3)c4cnccc4
0.334559	O=C(Nc1cc(OCC2OCCC2)ccc1)c3nc(ncc3)c4cnccc4
0.334559	O=C(Nc1cc(OCC2OCCC2)ccc1)c3nc(ncc3)c4cnccc4
0.334559	O=C(Nc1cc(OCC2OCCC2)ccc1)c3nc(ncc3)c4cnccc4
0.334559	O=C(Nc1cc(OCC2OCCC2)ccc1)c3nc(ncc3)c4cnccc4
0.334559	O=C(Nc1cc(OCC2OCCC2)ccc1)c3nc(ncc3)c4cnccc4
0.334559	O=C(Nc1cc(OCC2OCCC2)ccc1)c3nc(ncc3)c4cnccc4
0.334559	O=C(Nc1cc(OCC2OCCC2)ccc1)c3nc(ncc3)c4cnccc4
0.334559	O=C(Nc1cc(OCC2OCCC2)ccc1)c3nc(ncc3)c4cnccc4
0.334495	O=C(N1CCN(Cc2cc(ccc2)C)CC1)C(=O)Nc3c(ccc(c3)C=4ON=C(N4)C)C
0.334495	O=C(N1CCN(Cc2cc(ccc2)C)CC1)C(=O)Nc3c(ccc(c3)C=4ON=C(N4)C)C
0.334483	Brc1c(OCC2=NOC(=C2)C)ccc(c1)C(=O)Nc3c(ccc(c3)CN4CCOCC4)C
0.334483	Brc1c(OCC2=NOC(=C2)C)ccc(c1)C(=O)Nc3c(ccc(c3)CN4CCOCC4)C
0.333333	O=C(Nc1cc(N)c(cc1)C)c2ccccc2
0.333333	O=C(Nc1cc(N)c(cc1)C)c2ccccc2
0.333333	O=C(Nc1cc(N)c(cc1)C)c2ccccc2
0.333333	O=C(Nc1cc(N)c(cc1)C)c2ccccc2
0.333333	O=C(Nc1cc(N)c(cc1)C)c2ccccc2
0.333333	O=C(Nc1cc(N)c(cc1)C)c2ccccc2
0.333333	O=C(Nc1cc(N)c(cc1)C)c2ccccc2
0.333333	O=C(Nc1cc(N)c(cc1)C)c2ccccc2
0.333333	O=C(Nc1cc(N)c(cc1)C)c2ccccc2
0.333333	O=C(Nc1cc(N)c(cc1)C)c2ccccc2
0.333333	O1N=C(N=C1c2ccc(Nc3nc(OC)ccn3)cc2)c4ccc(cc4)CN5CCOCC5
0.333333	O1N=C(N=C1c2ccc(Nc3nc(OC)ccn3)cc2)c4ccc(cc4)CN5CCOCC5
0.333333	O1N=C(N=C1c2ccc(Nc3nc(OC)ccn3)cc2)c4ccc(cc4)CN5CCOCC5
0.333333	O1N=C(N=C1c2ccc(Nc3nc(OC)ccn3)cc2)c4ccc(cc4)CN5CCOCC5
0.333333	O1N=C(N=C1c2ccc(Nc3nc(OC)ccn3)cc2)c4ccc(cc4)CN5CCOCC5
0.333333	O1N=C(N=C1c2ccc(Nc3nc(OC)ccn3)cc2)c4ccc(cc4)CN5CCOCC5
0.333333	O1N=C(N=C1c2ccc(Nc3nc(OC)ccn3)cc2)c4ccc(cc4)CN5CCOCC5
0.333333	O1N=C(N=C1c2ccc(Nc3nc(OC)ccn3)cc2)c4ccc(cc4)CN5CCOCC5
0.333333	O1N=C(N=C1c2ccc(Nc3nc(OC)ccn3)cc2)c4ccc(cc4)CN5CCOCC5
0.333333	O1N=C(N=C1c2ccc(Nc3nc(OC)ccn3)cc2)c4ccc(cc4)CN5CCOCC5
0.332031	O=C(OC)c1ccc(cc1)CC(=O)Nc2c(ccc(NC3CCN(CC3)C)c2)C
0.332031	O=C(OC)c1ccc(cc1)CC(=O)Nc2c(ccc(NC3CCN(CC3)C)c2)C
0.32963	Brc1c(NC(=O)C2=NOC(c3cnccc3)=C2)cc(NC(=O)NC)cc1
0.32963	Brc1c(NC(=O)C2=NOC(c3cnccc3)=C2)cc(NC(=O)NC)cc1
0.32963	Brc1c(NC(=O)C2=NOC(c3cnccc3)=C2)cc(NC(=O)NC)cc1
0.328571	S1C=NC(=C1)COc2c(NC(=O)c3nc(ncc3)c4cnccc4)cccc2
0.328571	S1C=NC(=C1)COc2c(NC(=O)c3nc(ncc3)c4cnccc4)cccc2
0.328571	S1C=NC(=C1)COc2c(NC(=O)c3nc(ncc3)c4cnccc4)cccc2
0.328571	S1C=NC(=C1)COc2c(NC(=O)c3nc(ncc3)c4cnccc4)cccc2
0.328571	S1C=NC(=C1)COc2c(NC(=O)c3nc(ncc3)c4cnccc4)cccc2
0.328571	S1C=NC(=C1)COc2c(NC(=O)c3nc(ncc3)c4cnccc4)cccc2
0.328571	S1C=NC(=C1)COc2c(NC(=O)c3nc(ncc3)c4cnccc4)cccc2
0.328571	S1C=NC(=C1)COc2c(NC(=O)c3nc(ncc3)c4cnccc4)cccc2
0.328571	S1C=NC(=C1)COc2c(NC(=O)c3nc(ncc3)c4cnccc4)cccc2
0.328571	S1C=NC(=C1)COc2c(NC(=O)c3nc(ncc3)c4cnccc4)cccc2
0.327869	S(=O)(c1cc(NC(=O)c2cc(NC(=O)Nc3ccccc3)c(cc2)C)ccc1)C
0.327869	S(=O)(c1cc(NC(=O)c2cc(NC(=O)Nc3ccccc3)c(cc2)C)ccc1)C
0.327869	S(=O)(c1cc(NC(=O)c2cc(NC(=O)Nc3ccccc3)c(cc2)C)ccc1)C
0.327869	S(=O)(c1cc(NC(=O)c2cc(NC(=O)Nc3ccccc3)c(cc2)C)ccc1)C
0.327869	S(=O)(c1cc(NC(=O)c2cc(NC(=O)Nc3ccccc3)c(cc2)C)ccc1)C
0.327869	S(=O)(c1cc(NC(=O)c2cc(NC(=O)Nc3ccccc3)c(cc2)C)ccc1)C
0.327869	S(=O)(c1cc(NC(=O)c2cc(NC(=O)Nc3ccccc3)c(cc2)C)ccc1)C
0.327869	S(=O)(c1cc(NC(=O)c2cc(NC(=O)Nc3ccccc3)c(cc2)C)ccc1)C
0.327869	S(=O)(c1cc(NC(=O)c2cc(NC(=O)Nc3ccccc3)c(cc2)C)ccc1)C
0.327869	S(=O)(c1cc(NC(=O)c2cc(NC(=O)Nc3ccccc3)c(cc2)C)ccc1)C
0.327338	S1C(C(=O)Nc2ccc(cc2)CN3CCN(CC3)C)=C(NC(=O)c4cc5OCOc5cc4)C=C1
0.327338	S1C(C(=O)Nc2ccc(cc2)CN3CCN(CC3)C)=C(NC(=O)c4cc5OCOc5cc4)C=C1
0.321918	Clc1c(Cl)ccc(c1)C=2SC=C(N2)C(=O)Nc3ncc(cc3)CN4CCN(C5CC5)CC4
0.321918	Clc1c(Cl)ccc(c1)C=2SC=C(N2)C(=O)Nc3ncc(cc3)CN4CCN(C5CC5)CC4
0.321918	Clc1c(Cl)ccc(c1)C=2SC=C(N2)C(=O)Nc3ncc(cc3)CN4CCN(C5CC5)CC4
0.321918	Clc1c(Cl)ccc(c1)C=2SC=C(N2)C(=O)Nc3ncc(cc3)CN4CCN(C5CC5)CC4
0.321918	Clc1c(Cl)ccc(c1)C=2SC=C(N2)C(=O)Nc3ncc(cc3)CN4CCN(C5CC5)CC4
0.321918	Clc1c(Cl)ccc(c1)C=2SC=C(N2)C(=O)Nc3ncc(cc3)CN4CCN(C5CC5)CC4
0.321918	Clc1c(Cl)ccc(c1)C=2SC=C(N2)C(=O)Nc3ncc(cc3)CN4CCN(C5CC5)CC4
0.321918	Clc1c(Cl)ccc(c1)C=2SC=C(N2)C(=O)Nc3ncc(cc3)CN4CCN(C5CC5)CC4
0.321918	Clc1c(Cl)ccc(c1)C=2SC=C(N2)C(=O)Nc3ncc(cc3)CN4CCN(C5CC5)CC4
0.321918	Clc1c(Cl)ccc(c1)C=2SC=C(N2)C(=O)Nc3ncc(cc3)CN4CCN(C5CC5)CC4
0.3213	S1C(=NC(c2ccc(cc2)CC)=C1C)NC(=O)c3nc(ncc3)c4cnccc4
0.3213	S1C(=NC(c2ccc(cc2)CC)=C1C)NC(=O)c3nc(ncc3)c4cnccc4
0.3213	S1C(=NC(c2ccc(cc2)CC)=C1C)NC(=O)c3nc(ncc3)c4cnccc4
0.3213	S1C(=NC(c2ccc(cc2)CC)=C1C)NC(=O)c3nc(ncc3)c4cnccc4
0.3213	S1C(=NC(c2ccc(cc2)CC)=C1C)NC(=O)c3nc(ncc3)c4cnccc4
0.3213	S1C(=NC(c2ccc(cc2)CC)=C1C)NC(=O)c3nc(ncc3)c4cnccc4
0.3213	S1C(=NC(c2ccc(cc2)CC)=C1C)NC(=O)c3nc(ncc3)c4cnccc4
0.3213	S1C(=NC(c2ccc(cc2)CC)=C1C)NC(=O)c3nc(ncc3)c4cnccc4
0.3213	S1C(=NC(c2ccc(cc2)CC)=C1C)NC(=O)c3nc(ncc3)c4cnccc4
0.3213	S1C(=NC(c2ccc(cc2)CC)=C1C)NC(=O)c3nc(ncc3)c4cnccc4
0.319865	S1C(=NC(c2cc3c(cc2)CCCC3)=C1)NC(=O)c4cc(NC(=O)OC(C)(C)C)c(cc4)C
0.319865	S1C(=NC(c2cc3c(cc2)CCCC3)=C1)NC(=O)c4cc(NC(=O)OC(C)(C)C)c(cc4)C
0.319865	S1C(=NC(c2cc3c(cc2)CCCC3)=C1)NC(=O)c4cc(NC(=O)OC(C)(C)C)c(cc4)C
0.319865	S1C(=NC(c2cc3c(cc2)CCCC3)=C1)NC(=O)c4cc(NC(=O)OC(C)(C)C)c(cc4)C
0.319865	S1C(=NC(c2cc3c(cc2)CCCC3)=C1)NC(=O)c4cc(NC(=O)OC(C)(C)C)c(cc4)C
0.319865	S1C(=NC(c2cc3c(cc2)CCCC3)=C1)NC(=O)c4cc(NC(=O)OC(C)(C)C)c(cc4)C
0.319865	S1C(=NC(c2cc3c(cc2)CCCC3)=C1)NC(=O)c4cc(NC(=O)OC(C)(C)C)c(cc4)C
0.319865	S1C(=NC(c2cc3c(cc2)CCCC3)=C1)NC(=O)c4cc(NC(=O)OC(C)(C)C)c(cc4)C
0.319865	S1C(=NC(c2cc3c(cc2)CCCC3)=C1)NC(=O)c4cc(NC(=O)OC(C)(C)C)c(cc4)C
0.319865	S1C(=NC(c2cc3c(cc2)CCCC3)=C1)NC(=O)c4cc(NC(=O)OC(C)(C)C)c(cc4)C
0.319079	S1C(=NC(c2ccc(F)cc2)=C1)NC(=O)COC(=O)c3cc(NC(=O)c4c(F)cccc4)c(cc3)C
0.319079	S1C(=NC(c2ccc(F)cc2)=C1)NC(=O)COC(=O)c3cc(NC(=O)c4c(F)cccc4)c(cc3)C
0.319079	S1C(=NC(c2ccc(F)cc2)=C1)NC(=O)COC(=O)c3cc(NC(=O)c4c(F)cccc4)c(cc3)C
0.319079	S1C(=NC(c2ccc(F)cc2)=C1)NC(=O)COC(=O)c3cc(NC(=O)c4c(F)cccc4)c(cc3)C
0.319079	S1C(=NC(c2ccc(F)cc2)=C1)NC(=O)COC(=O)c3cc(NC(=O)c4c(F)cccc4)c(cc3)C
0.319079	S1C(=NC(c2ccc(F)cc2)=C1)NC(=O)COC(=O)c3cc(NC(=O)c4c(F)cccc4)c(cc3)C
0.319079	S1C(=NC(c2ccc(F)cc2)=C1)NC(=O)COC(=O)c3cc(NC(=O)c4c(F)cccc4)c(cc3)C
0.319079	S1C(=NC(c2ccc(F)cc2)=C1)NC(=O)COC(=O)c3cc(NC(=O)c4c(F)cccc4)c(cc3)C
0.319079	S1C(=NC(c2ccc(F)cc2)=C1)NC(=O)COC(=O)c3cc(NC(=O)c4c(F)cccc4)c(cc3)C
0.319079	S1C(=NC(c2ccc(F)cc2)=C1)NC(=O)COC(=O)c3cc(NC(=O)c4c(F)cccc4)c(cc3)C
0.318548	O=C(NC=1C(=NNC1C)C)c2nc(ncc2)c3cnccc3
0.318548	O=C(NC=1C(=NNC1C)C)c2nc(ncc2)c3cnccc3
0.318548	O=C(NC=1C(=NNC1C)C)c2nc(ncc2)c3cnccc3
0.318548	O=C(NC=1C(=NNC1C)C)c2nc(ncc2)c3cnccc3
0.318548	O=C(NC=1C(=NNC1C)C)c2nc(ncc2)c3cnccc3
0.318548	O=C(NC=1C(=NNC1C)C)c2nc(ncc2)c3cnccc3
0.318548	O=C(NC=1C(=NNC1C)C)c2nc(ncc2)c3cnccc3
0.318548	O=C(NC=1C(=NNC1C)C)c2nc(ncc2)c3cnccc3
0.318548	O=C(NC=1C(=NNC1C)C)c2nc(ncc2)c3cnccc3
0.318548	O=C(NC=1C(=NNC1C)C)c2nc(ncc2)c3cnccc3
0.318519	Clc1ccc(cc1)C(=O)N2CCC(C(=O)Nc3c(ccc(c3)CN4CCOCC4)C)CC2
0.318519	Clc1ccc(cc1)C(=O)N2CCC(C(=O)Nc3c(ccc(c3)CN4CCOCC4)C)CC2
0.318519	Clc1ccc(cc1)C(=O)N2CCC(C(=O)Nc3c(ccc(c3)CN4CCOCC4)C)CC2
0.318519	Clc1ccc(cc1)C(=O)N2CCC(C(=O)Nc3c(ccc(c3)CN4CCOCC4)C)CC2
0.318519	Clc1ccc(cc1)C(=O)N2CCC(C(=O)Nc3c(ccc(c3)CN4CCOCC4)C)CC2
0.318519	Clc1ccc(cc1)C(=O)N2CCC(C(=O)Nc3c(ccc(c3)CN4CCOCC4)C)CC2
0.318519	Clc1ccc(cc1)C(=O)N2CCC(C(=O)Nc3c(ccc(c3)CN4CCOCC4)C)CC2
0.318519	Clc1ccc(cc1)C(=O)N2CCC(C(=O)Nc3c(ccc(c3)CN4CCOCC4)C)CC2
0.318519	Clc1ccc(cc1)C(=O)N2CCC(C(=O)Nc3c(ccc(c3)CN4CCOCC4)C)CC2
0.318519	Clc1ccc(cc1)C(=O)N2CCC(C(=O)Nc3c(ccc(c3)CN4CCOCC4)C)CC2
0.318339	O=C1N(C=CC=C1C(=O)Nc2c(ccc(c2)CN3CCOCC3)C)C4CC4
0.318339	O=C1N(C=CC=C1C(=O)Nc2c(ccc(c2)CN3CCOCC3)C)C4CC4
0.318339	O=C1N(C=CC=C1C(=O)Nc2c(ccc(c2)CN3CCOCC3)C)C4CC4
0.317647	FC(F)(F)C=1ON=C(N1)c2ccc(cc2)C(=O)Nc3c(ccnc3)C
0.317647	FC(F)(F)C=1ON=C(N1)c2ccc(cc2)C(=O)Nc3c(ccnc3)C
0.317647	FC(F)(F)C=1ON=C(N1)c2ccc(cc2)C(=O)Nc3c(ccnc3)C
0.317647	FC(F)(F)C=1ON=C(N1)c2ccc(cc2)C(=O)Nc3c(ccnc3)C
0.317647	FC(F)(F)C=1ON=C(N1)c2ccc(cc2)C(=O)Nc3c(ccnc3)C
0.317647	FC(F)(F)C=1ON=C(N1)c2ccc(cc2)C(=O)Nc3c(ccnc3)C
0.317647	FC(F)(F)C=1ON=C(N1)c2ccc(cc2)C(=O)Nc3c(ccnc3)C
0.317647	FC(F)(F)C=1ON=C(N1)c2ccc(cc2)C(=O)Nc3c(ccnc3)C
0.317647	FC(F)(F)C=1ON=C(N1)c2ccc(cc2)C(=O)Nc3c(ccnc3)C
0.317647	FC(F)(F)C=1ON=C(N1)c2ccc(cc2)C(=O)Nc3c(ccnc3)C
0.317391	Clc1c(NC(=O)C)cc(NC(=O)c2ccc(cc2)CCC)cc1
0.317391	Clc1c(NC(=O)C)cc(NC(=O)c2ccc(cc2)CCC)cc1
0.317391	Clc1c(NC(=O)C)cc(NC(=O)c2ccc(cc2)CCC)cc1
0.317391	Clc1c(NC(=O)C)cc(NC(=O)c2ccc(cc2)CCC)cc1
0.317391	Clc1c(NC(=O)C)cc(NC(=O)c2ccc(cc2)CCC)cc1
0.317391	Clc1c(NC(=O)C)cc(NC(=O)c2ccc(cc2)CCC)cc1
0.317391	Clc1c(NC(=O)C)cc(NC(=O)c2ccc(cc2)CCC)cc1
0.317391	Clc1c(NC(=O)C)cc(NC(=O)c2ccc(cc2)CCC)cc1
0.317391	Clc1c(NC(=O)C)cc(NC(=O)c2ccc(cc2)CCC)cc1
0.317391	Clc1c(NC(=O)C)cc(NC(=O)c2ccc(cc2)CCC)cc1
0.316794	O=C(NC=1C(=NNC1)CC)c2nc(ncc2)c3cnccc3
0.316794	O=C(NC=1C(=NNC1)CC)c2nc(ncc2)c3cnccc3
0.316794	O=C(NC=1C(=NNC1)CC)c2nc(ncc2)c3cnccc3
0.316794	O=C(NC=1C(=NNC1)CC)c2nc(ncc2)c3cnccc3
0.316794	O=C(NC=1C(=NNC1)CC)c2nc(ncc2)c3cnccc3
0.316794	O=C(NC=1C(=NNC1)CC)c2nc(ncc2)c3cnccc3
0.316794	O=C(NC=1C(=NNC1)CC)c2nc(ncc2)c3cnccc3
0.316794	O=C(NC=1C(=NNC1)CC)c2nc(ncc2)c3cnccc3
0.316794	O=C(NC=1C(=NNC1)CC)c2nc(ncc2)c3cnccc3
0.316794	O=C(NC=1C(=NNC1)CC)c2nc(ncc2)c3cnccc3
0.315789	O=C(Nc1c(ccc(c1)CN2CCOCC2)C)c3cc(OC)c(OCC4=C(ON=C4C)C)cc3
0.315789	O=C(Nc1c(ccc(c1)CN2CCOCC2)C)c3cc(OC)c(OCC4=C(ON=C4C)C)cc3
0.315789	O=C(Nc1c(ccc(c1)CN2CCOCC2)C)c3cc(OC)c(OCC4=C(ON=C4C)C)cc3
0.315789	O=C(Nc1c(ccc(c1)CN2CCOCC2)C)c3cc(OC)c(OCC4=C(ON=C4C)C)cc3
0.315789	O=C(Nc1c(ccc(c1)CN2CCOCC2)C)c3cc(OC)c(OCC4=C(ON=C4C)C)cc3
0.315789	O=C(Nc1c(ccc(c1)CN2CCOCC2)C)c3cc(OC)c(OCC4=C(ON=C4C)C)cc3
0.315789	O=C(Nc1c(ccc(c1)CN2CCOCC2)C)c3cc(OC)c(OCC4=C(ON=C4C)C)cc3
0.315789	O=C(Nc1c(ccc(c1)CN2CCOCC2)C)c3cc(OC)c(OCC4=C(ON=C4C)C)cc3
0.315789	O=C(Nc1c(ccc(c1)CN2CCOCC2)C)c3cc(OC)c(OCC4=C(ON=C4C)C)cc3
0.315789	O=C(Nc1c(ccc(c1)CN2CCOCC2)C)c3cc(OC)c(OCC4=C(ON=C4C)C)cc3
0.315217	O=C(Nc1cc(NC(=O)C2CN3C(C2)CCCC3)c(cc1)C)c4ccccc4
0.315217	O=C(Nc1cc(NC(=O)C2CN3C(C2)CCCC3)c(cc1)C)c4ccccc4
0.315217	O=C(Nc1cc(NC(=O)C2CN3C(C2)CCCC3)c(cc1)C)c4ccccc4
0.315217	O=C(Nc1cc(NC(=O)C2CN3C(C2)CCCC3)c(cc1)C)c4ccccc4
0.315217	O=C(Nc1cc(NC(=O)C2CN3C(C2)CCCC3)c(cc1)C)c4ccccc4
0.315217	O=C(Nc1cc(NC(=O)C2CN3C(C2)CCCC3)c(cc1)C)c4ccccc4
0.315217	O=C(Nc1cc(NC(=O)C2CN3C(C2)CCCC3)c(cc1)C)c4ccccc4
0.315217	O=C(Nc1cc(NC(=O)C2CN3C(C2)CCCC3)c(cc1)C)c4ccccc4
0.315217	O=C(Nc1cc(NC(=O)C2CN3C(C2)CCCC3)c(cc1)C)c4ccccc4
0.315217	O=C(Nc1cc(NC(=O)C2CN3C(C2)CCCC3)c(cc1)C)c4ccccc4
0.315175	O=C(Oc1cc(NC(=O)C)ccc1)c2nc(ncc2)c3cnccc3
0.315175	O=C(Oc1cc(NC(=O)C)ccc1)c2nc(ncc2)c3cnccc3
0.315175	O=C(Oc1cc(NC(=O)C)ccc1)c2nc(ncc2)c3cnccc3
0.315175	O=C(Oc1cc(NC(=O)C)ccc1)c2nc(ncc2)c3cnccc3
0.315175	O=C(Oc1cc(NC(=O)C)ccc1)c2nc(ncc2)c3cnccc3
0.315175	O=C(Oc1cc(NC(=O)C)ccc1)c2nc(ncc2)c3cnccc3
0.315175	O=C(Oc1cc(NC(=O)C)ccc1)c2nc(ncc2)c3cnccc3
0.315175	O=C(Oc1cc(NC(=O)C)ccc1)c2nc(ncc2)c3cnccc3
0.315175	O=C(Oc1cc(NC(=O)C)ccc1)c2nc(ncc2)c3cnccc3
0.315175	O=C(Oc1cc(NC(=O)C)ccc1)c2nc(ncc2)c3cnccc3
0.314879	[O-][N+](=O)c1cc(c(Oc2ccccc2)cc1)C(=O)Nc3c(ccc(c3)CN4CCOCC4)C
0.314879	[O-][N+](=O)c1cc(c(Oc2ccccc2)cc1)C(=O)Nc3c(ccc(c3)CN4CCOCC4)C
0.314879	[O-][N+](=O)c1cc(c(Oc2ccccc2)cc1)C(=O)Nc3c(ccc(c3)CN4CCOCC4)C
0.314879	[O-][N+](=O)c1cc(c(Oc2ccccc2)cc1)C(=O)Nc3c(ccc(c3)CN4CCOCC4)C
0.314879	[O-][N+](=O)c1cc(c(Oc2ccccc2)cc1)C(=O)Nc3c(ccc(c3)CN4CCOCC4)C
0.314879	[O-][N+](=O)c1cc(c(Oc2ccccc2)cc1)C(=O)Nc3c(ccc(c3)CN4CCOCC4)C
0.314879	[O-][N+](=O)c1cc(c(Oc2ccccc2)cc1)C(=O)Nc3c(ccc(c3)CN4CCOCC4)C
0.314879	[O-][N+](=O)c1cc(c(Oc2ccccc2)cc1)C(=O)Nc3c(ccc(c3)CN4CCOCC4)C
0.314879	[O-][N+](=O)c1cc(c(Oc2ccccc2)cc1)C(=O)Nc3c(ccc(c3)CN4CCOCC4)C
0.314879	[O-][N+](=O)c1cc(c(Oc2ccccc2)cc1)C(=O)Nc3c(ccc(c3)CN4CCOCC4)C
0.314286	FC(F)(F)c1c(ccc(c1)C(=O)Nc2cc(ccc2)CN3C(=O)CCCC3)C
0.314286	FC(F)(F)c1c(ccc(c1)C(=O)Nc2cc(ccc2)CN3C(=O)CCCC3)C
0.314286	FC(F)(F)c1c(ccc(c1)C(=O)Nc2cc(ccc2)CN3C(=O)CCCC3)C
0.314286	FC(F)(F)c1c(ccc(c1)C(=O)Nc2cc(ccc2)CN3C(=O)CCCC3)C
0.314286	FC(F)(F)c1c(ccc(c1)C(=O)Nc2cc(ccc2)CN3C(=O)CCCC3)C
0.314286	FC(F)(F)c1c(ccc(c1)C(=O)Nc2cc(ccc2)CN3C(=O)CCCC3)C
0.314286	FC(F)(F)c1c(ccc(c1)C(=O)Nc2cc(ccc2)CN3C(=O)CCCC3)C
0.314286	FC(F)(F)c1c(ccc(c1)C(=O)Nc2cc(ccc2)CN3C(=O)CCCC3)C
0.314286	FC(F)(F)c1c(ccc(c1)C(=O)Nc2cc(ccc2)CN3C(=O)CCCC3)C
0.314286	FC(F)(F)c1c(ccc(c1)C(=O)Nc2cc(ccc2)CN3C(=O)CCCC3)C
0.312715	O=C(Nc1c(ccc(c1)C=2ON=C(N2)C)C)C(=O)NCc3ccc(cc3)CN4CC(O)CC4
0.312715	O=C(Nc1c(ccc(c1)C=2ON=C(N2)C)C)C(=O)NCc3ccc(cc3)CN4CC(O)CC4
0.312715	O=C(Nc1c(ccc(c1)C=2ON=C(N2)C)C)C(=O)NCc3ccc(cc3)CN4CC(O)CC4
0.312715	O=C(Nc1c(ccc(c1)C=2ON=C(N2)C)C)C(=O)NCc3ccc(cc3)CN4CC(O)CC4
0.312715	O=C(Nc1c(ccc(c1)C=2ON=C(N2)C)C)C(=O)NCc3ccc(cc3)CN4CC(O)CC4
0.312715	O=C(Nc1c(ccc(c1)C=2ON=C(N2)C)C)C(=O)NCc3ccc(cc3)CN4CC(O)CC4
0.312715	O=C(Nc1c(ccc(c1)C=2ON=C(N2)C)C)C(=O)NCc3ccc(cc3)CN4CC(O)CC4
0.312715	O=C(Nc1c(ccc(c1)C=2ON=C(N2)C)C)C(=O)NCc3ccc(cc3)CN4CC(O)CC4
0.312715	O=C(Nc1c(ccc(c1)C=2ON=C(N2)C)C)C(=O)NCc3ccc(cc3)CN4CC(O)CC4
0.312715	O=C(Nc1c(ccc(c1)C=2ON=C(N2)C)C)C(=O)NCc3ccc(cc3)CN4CC(O)CC4
0.312253	O=C(Nc1cc(OCC)c(cc1)C)c2ccc(cc2)CN3N=CC=C3
0.312253	O=C(Nc1cc(OCC)c(cc1)C)c2ccc(cc2)CN3N=CC=C3
0.312253	O=C(Nc1cc(OCC)c(cc1)C)c2ccc(cc2)CN3N=CC=C3
0.310345	O=C(Nc1cnc(N)cc1)c2cc(N)c(cc2)C
0.310345	O=C(Nc1cnc(N)cc1)c2cc(N)c(cc2)C
0.310345	O=C(Nc1cnc(N)cc1)c2cc(N)c(cc2)C
0.310345	O=C(Nc1cnc(N)cc1)c2cc(N)c(cc2)C
0.310345	O=C(Nc1cnc(N)cc1)c2cc(N)c(cc2)C
0.310345	O=C(Nc1cnc(N)cc1)c2cc(N)c(cc2)C
0.310345	O=C(Nc1cnc(N)cc1)c2cc(N)c(cc2)C
0.310345	O=C(Nc1cnc(N)cc1)c2cc(N)c(cc2)C
0.310345	O=C(Nc1cnc(N)cc1)c2cc(N)c(cc2)C
0.310345	O=C(Nc1cnc(N)cc1)c2cc(N)c(cc2)C
0.309524	S(=O)(=O)(c1cc(NC(=O)c2cnc(F)cc2)c(cc1)C)C
0.309524	S(=O)(=O)(c1cc(NC(=O)c2cnc(F)cc2)c(cc1)C)C
0.309524	S(=O)(=O)(c1cc(NC(=O)c2cnc(F)cc2)c(cc1)C)C
0.309524	S(=O)(=O)(c1cc(NC(=O)c2cnc(F)cc2)c(cc1)C)C
0.309524	S(=O)(=O)(c1cc(NC(=O)c2cnc(F)cc2)c(cc1)C)C
0.309524	S(=O)(=O)(c1cc(NC(=O)c2cnc(F)cc2)c(cc1)C)C
0.309524	S(=O)(=O)(c1cc(NC(=O)c2cnc(F)cc2)c(cc1)C)C
0.309524	S(=O)(=O)(c1cc(NC(=O)c2cnc(F)cc2)c(cc1)C)C
0.309524	S(=O)(=O)(c1cc(NC(=O)c2cnc(F)cc2)c(cc1)C)C
0.309524	S(=O)(=O)(c1cc(NC(=O)c2cnc(F)cc2)c(cc1)C)C
0.307432	[O-][N+](=O)c1c(NC(c2ncccc2)C)ccc(c1)C(=O)Nc3c(ccc(NC(=O)c4ccccc4)c3)C
0.307432	[O-][N+](=O)c1c(NC(c2ncccc2)C)ccc(c1)C(=O)Nc3c(ccc(NC(=O)c4ccccc4)c3)C
0.307432	[O-][N+](=O)c1c(NC(c2ncccc2)C)ccc(c1)C(=O)Nc3c(ccc(NC(=O)c4ccccc4)c3)C
0.307432	[O-][N+](=O)c1c(NC(c2ncccc2)C)ccc(c1)C(=O)Nc3c(ccc(NC(=O)c4ccccc4)c3)C
0.307432	[O-][N+](=O)c1c(NC(c2ncccc2)C)ccc(c1)C(=O)Nc3c(ccc(NC(=O)c4ccccc4)c3)C
0.307432	[O-][N+](=O)c1c(NC(c2ncccc2)C)ccc(c1)C(=O)Nc3c(ccc(NC(=O)c4ccccc4)c3)C
0.307432	[O-][N+](=O)c1c(NC(c2ncccc2)C)ccc(c1)C(=O)Nc3c(ccc(NC(=O)c4ccccc4)c3)C
0.307432	[O-][N+](=O)c1c(NC(c2ncccc2)C)ccc(c1)C(=O)Nc3c(ccc(NC(=O)c4ccccc4)c3)C
0.307432	[O-][N+](=O)c1c(NC(c2ncccc2)C)ccc(c1)C(=O)Nc3c(ccc(NC(=O)c4ccccc4)c3)C
0.307432	[O-][N+](=O)c1c(NC(c2ncccc2)C)ccc(c1)C(=O)Nc3c(ccc(NC(=O)c4ccccc4)c3)C
0.30742	O=C(Nc1cc(c2nc(ncc2)C)ccc1)c3c4c(c(O)cc3)cccc4
0.30742	O=C(Nc1cc(c2nc(ncc2)C)ccc1)c3c4c(c(O)cc3)cccc4
0.30742	O=C(Nc1cc(c2nc(ncc2)C)ccc1)c3c4c(c(O)cc3)cccc4
0.30742	O=C(Nc1cc(c2nc(ncc2)C)ccc1)c3c4c(c(O)cc3)cccc4
0.30742	O=C(Nc1cc(c2nc(ncc2)C)ccc1)c3c4c(c(O)cc3)cccc4
0.30742	O=C(Nc1cc(c2nc(ncc2)C)ccc1)c3c4c(c(O)cc3)cccc4
0.30742	O=C(Nc1cc(c2nc(ncc2)C)ccc1)c3c4c(c(O)cc3)cccc4
0.306897	O=C(NCc1cc2c(cc1)C(=O)CC2)c3nc(ncc3)c4cnccc4
0.306897	O=C(NCc1cc2c(cc1)C(=O)CC2)c3nc(ncc3)c4cnccc4
0.306897	O=C(NCc1cc2c(cc1)C(=O)CC2)c3nc(ncc3)c4cnccc4
0.306897	O=C(NCc1cc2c(cc1)C(=O)CC2)c3nc(ncc3)c4cnccc4
0.306897	O=C(NCc1cc2c(cc1)C(=O)CC2)c3nc(ncc3)c4cnccc4
0.306897	O=C(NCc1cc2c(cc1)C(=O)CC2)c3nc(ncc3)c4cnccc4
0.306897	O=C(NCc1cc2c(cc1)C(=O)CC2)c3nc(ncc3)c4cnccc4
0.306667	O=C(O)c1cc(NC(=O)Nc2ccccc2)c(cc1)C
0.306667	O=C(O)c1cc(NC(=O)Nc2ccccc2)c(cc1)C
0.306667	O=C(O)c1cc(NC(=O)Nc2ccccc2)c(cc1)C
0.306667	O=C(O)c1cc(NC(=O)Nc2ccccc2)c(cc1)C
0.306667	O=C(O)c1cc(NC(=O)Nc2ccccc2)c(cc1)C
0.306667	O=C(O)c1cc(NC(=O)Nc2ccccc2)c(cc1)C
0.306667	O=C(O)c1cc(NC(=O)Nc2ccccc2)c(cc1)C
0.306667	O=C(O)c1cc(NC(=O)Nc2ccccc2)c(cc1)C
0.306667	O=C(O)c1cc(NC(=O)Nc2ccccc2)c(cc1)C
0.306667	O=C(O)c1cc(NC(=O)Nc2ccccc2)c(cc1)C
0.30597	O=C(Nc1c(cccc1)COc2ccccc2)c3cncc(c4ncccc4)c3
0.30597	O=C(Nc1c(cccc1)COc2ccccc2)c3cncc(c4ncccc4)c3
0.30597	O=C(Nc1c(cccc1)COc2ccccc2)c3cncc(c4ncccc4)c3
0.30597	O=C(Nc1c(cccc1)COc2ccccc2)c3cncc(c4ncccc4)c3
0.30597	O=C(Nc1c(cccc1)COc2ccccc2)c3cncc(c4ncccc4)c3
0.30597	O=C(Nc1c(cccc1)COc2ccccc2)c3cncc(c4ncccc4)c3
0.30597	O=C(Nc1c(cccc1)COc2ccccc2)c3cncc(c4ncccc4)c3
0.30597	O=C(Nc1c(cccc1)COc2ccccc2)c3cncc(c4ncccc4)c3
0.30597	O=C(Nc1c(cccc1)COc2ccccc2)c3cncc(c4ncccc4)c3
0.30597	O=C(Nc1c(cccc1)COc2ccccc2)c3cncc(c4ncccc4)c3
0.305556	O=C(Nc1cc(c(OC)cc1)c2ccccc2)c3ccc(cc3)CNC(=O)C
0.305556	O=C(Nc1cc(c(OC)cc1)c2ccccc2)c3ccc(cc3)CNC(=O)C
0.305556	O=C(Nc1cc(c(OC)cc1)c2ccccc2)c3ccc(cc3)CNC(=O)C
0.305556	O=C(Nc1cc(c(OC)cc1)c2ccccc2)c3ccc(cc3)CNC(=O)C
0.305556	O=C(Nc1cc(c(OC)cc1)c2ccccc2)c3ccc(cc3)CNC(=O)C
0.305556	O=C(Nc1cc(c(OC)cc1)c2ccccc2)c3ccc(cc3)CNC(=O)C
0.305556	O=C(Nc1cc(c(OC)cc1)c2ccccc2)c3ccc(cc3)CNC(=O)C
0.305556	O=C(Nc1cc(c(OC)cc1)c2ccccc2)c3ccc(cc3)CNC(=O)C
0.305556	O=C(Nc1cc(c(OC)cc1)c2ccccc2)c3ccc(cc3)CNC(=O)C
0.305556	O=C(Nc1cc(c(OC)cc1)c2ccccc2)c3ccc(cc3)CNC(=O)C
0.303249	S1C(SCc2ccc(F)cc2)=NN=C1NC(=O)c3nc(ncc3)c4cnccc4
0.303249	S1C(SCc2ccc(F)cc2)=NN=C1NC(=O)c3nc(ncc3)c4cnccc4
0.303249	S1C(SCc2ccc(F)cc2)=NN=C1NC(=O)c3nc(ncc3)c4cnccc4
0.303249	S1C(SCc2ccc(F)cc2)=NN=C1NC(=O)c3nc(ncc3)c4cnccc4
0.303249	S1C(SCc2ccc(F)cc2)=NN=C1NC(=O)c3nc(ncc3)c4cnccc4
0.303249	S1C(SCc2ccc(F)cc2)=NN=C1NC(=O)c3nc(ncc3)c4cnccc4
0.303249	S1C(SCc2ccc(F)cc2)=NN=C1NC(=O)c3nc(ncc3)c4cnccc4
0.303249	S1C(SCc2ccc(F)cc2)=NN=C1NC(=O)c3nc(ncc3)c4cnccc4
0.303249	S1C(SCc2ccc(F)cc2)=NN=C1NC(=O)c3nc(ncc3)c4cnccc4
0.303249	S1C(SCc2ccc(F)cc2)=NN=C1NC(=O)c3nc(ncc3)c4cnccc4
0.302583	S(=O)(=O)(Nc1c(ccc(NC(=O)c2ccccc2)c1)C)c3c(O)ccc(c3)C
0.302583	S(=O)(=O)(Nc1c(ccc(NC(=O)c2ccccc2)c1)C)c3c(O)ccc(c3)C
0.302583	S(=O)(=O)(Nc1c(ccc(NC(=O)c2ccccc2)c1)C)c3c(O)ccc(c3)C
0.302583	S(=O)(=O)(Nc1c(ccc(NC(=O)c2ccccc2)c1)C)c3c(O)ccc(c3)C
0.302583	S(=O)(=O)(Nc1c(ccc(NC(=O)c2ccccc2)c1)C)c3c(O)ccc(c3)C
0.302583	S(=O)(=O)(Nc1c(ccc(NC(=O)c2ccccc2)c1)C)c3c(O)ccc(c3)C
0.302326	S1C(C(=O)NC1=O)=Cc2ccc(cc2)C(=O)Nc3ccc(cc3)CN4CCN(CC4)C
0.302326	S1C(C(=O)NC1=O)=Cc2ccc(cc2)C(=O)Nc3ccc(cc3)CN4CCN(CC4)C
0.302326	S1C(C(=O)NC1=O)=Cc2ccc(cc2)C(=O)Nc3ccc(cc3)CN4CCN(CC4)C
0.302326	S1C(C(=O)NC1=O)=Cc2ccc(cc2)C(=O)Nc3ccc(cc3)CN4CCN(CC4)C
0.302326	S1C(C(=O)NC1=O)=Cc2ccc(cc2)C(=O)Nc3ccc(cc3)CN4CCN(CC4)C
0.302326	S1C(C(=O)NC1=O)=Cc2ccc(cc2)C(=O)Nc3ccc(cc3)CN4CCN(CC4)C
0.302326	S1C(C(=O)NC1=O)=Cc2ccc(cc2)C(=O)Nc3ccc(cc3)CN4CCN(CC4)C
0.302326	S1C(C(=O)NC1=O)=Cc2ccc(cc2)C(=O)Nc3ccc(cc3)CN4CCN(CC4)C
0.302326	S1C(C(=O)NC1=O)=Cc2ccc(cc2)C(=O)Nc3ccc(cc3)CN4CCN(CC4)C
0.302326	S1C(C(=O)NC1=O)=Cc2ccc(cc2)C(=O)Nc3ccc(cc3)CN4CCN(CC4)C
0.301205	O=C(Nc1cc(ccc1)C(=O)NC2=NC(=NN2)c3ccc(cc3)C)NC(C)C
0.301205	O=C(Nc1cc(ccc1)C(=O)NC2=NC(=NN2)c3ccc(cc3)C)NC(C)C
0.301205	O=C(Nc1cc(ccc1)C(=O)NC2=NC(=NN2)c3ccc(cc3)C)NC(C)C
0.301205	O=C(Nc1cc(ccc1)C(=O)NC2=NC(=NN2)c3ccc(cc3)C)NC(C)C
0.301205	O=C(Nc1cc(ccc1)C(=O)NC2=NC(=NN2)c3ccc(cc3)C)NC(C)C
0.301205	O=C(Nc1cc(ccc1)C(=O)NC2=NC(=NN2)c3ccc(cc3)C)NC(C)C
0.301205	O=C(Nc1cc(ccc1)C(=O)NC2=NC(=NN2)c3ccc(cc3)C)NC(C)C
0.301205	O=C(Nc1cc(ccc1)C(=O)NC2=NC(=NN2)c3ccc(cc3)C)NC(C)C
0.301205	O=C(Nc1cc(ccc1)C(=O)NC2=NC(=NN2)c3ccc(cc3)C)NC(C)C
0.301205	O=C(Nc1cc(ccc1)C(=O)NC2=NC(=NN2)c3ccc(cc3)C)NC(C)C
0.299003	S(C=1OC(=NN1)c2cc(OC)c(OC)c(OC)c2)CC(=O)Nc3ccc(cc3)C(=O)Nc4c(ccc(NC(=O)c5ccccc5)c4)C
0.299003	S(C=1OC(=NN1)c2cc(OC)c(OC)c(OC)c2)CC(=O)Nc3ccc(cc3)C(=O)Nc4c(ccc(NC(=O)c5ccccc5)c4)C
0.299003	S(C=1OC(=NN1)c2cc(OC)c(OC)c(OC)c2)CC(=O)Nc3ccc(cc3)C(=O)Nc4c(ccc(NC(=O)c5ccccc5)c4)C
0.299003	S(C=1OC(=NN1)c2cc(OC)c(OC)c(OC)c2)CC(=O)Nc3ccc(cc3)C(=O)Nc4c(ccc(NC(=O)c5ccccc5)c4)C
0.299003	S(C=1OC(=NN1)c2cc(OC)c(OC)c(OC)c2)CC(=O)Nc3ccc(cc3)C(=O)Nc4c(ccc(NC(=O)c5ccccc5)c4)C
0.299003	S(C=1OC(=NN1)c2cc(OC)c(OC)c(OC)c2)CC(=O)Nc3ccc(cc3)C(=O)Nc4c(ccc(NC(=O)c5ccccc5)c4)C
0.299003	S(C=1OC(=NN1)c2cc(OC)c(OC)c(OC)c2)CC(=O)Nc3ccc(cc3)C(=O)Nc4c(ccc(NC(=O)c5ccccc5)c4)C
0.299003	S(C=1OC(=NN1)c2cc(OC)c(OC)c(OC)c2)CC(=O)Nc3ccc(cc3)C(=O)Nc4c(ccc(NC(=O)c5ccccc5)c4)C
0.299003	S(C=1OC(=NN1)c2cc(OC)c(OC)c(OC)c2)CC(=O)Nc3ccc(cc3)C(=O)Nc4c(ccc(NC(=O)c5ccccc5)c4)C
0.299003	S(C=1OC(=NN1)c2cc(OC)c(OC)c(OC)c2)CC(=O)Nc3ccc(cc3)C(=O)Nc4c(ccc(NC(=O)c5ccccc5)c4)C
0.298893	Ic1cc(c(F)cc1)C(=O)Nc2ncc(cc2)CN3CCN(C4CC4)CC3
0.298893	Ic1cc(c(F)cc1)C(=O)Nc2ncc(cc2)CN3CCN(C4CC4)CC3
0.298893	Ic1cc(c(F)cc1)C(=O)Nc2ncc(cc2)CN3CCN(C4CC4)CC3
0.298893	Ic1cc(c(F)cc1)C(=O)Nc2ncc(cc2)CN3CCN(C4CC4)CC3
0.298893	Ic1cc(c(F)cc1)C(=O)Nc2ncc(cc2)CN3CCN(C4CC4)CC3
0.298893	Ic1cc(c(F)cc1)C(=O)Nc2ncc(cc2)CN3CCN(C4CC4)CC3
0.298893	Ic1cc(c(F)cc1)C(=O)Nc2ncc(cc2)CN3CCN(C4CC4)CC3
0.298893	Ic1cc(c(F)cc1)C(=O)Nc2ncc(cc2)CN3CCN(C4CC4)CC3
0.298893	Ic1cc(c(F)cc1)C(=O)Nc2ncc(cc2)CN3CCN(C4CC4)CC3
0.298893	Ic1cc(c(F)cc1)C(=O)Nc2ncc(cc2)CN3CCN(C4CC4)CC3
0.298561	O=C(OC(C)(C)C)c1nccc(c1)C(=O)Nc2ncc(cc2)CN3CCN(C4CC4)CC3
0.298561	O=C(OC(C)(C)C)c1nccc(c1)C(=O)Nc2ncc(cc2)CN3CCN(C4CC4)CC3
0.298561	O=C(OC(C)(C)C)c1nccc(c1)C(=O)Nc2ncc(cc2)CN3CCN(C4CC4)CC3
0.298561	O=C(OC(C)(C)C)c1nccc(c1)C(=O)Nc2ncc(cc2)CN3CCN(C4CC4)CC3
0.298561	O=C(OC(C)(C)C)c1nccc(c1)C(=O)Nc2ncc(cc2)CN3CCN(C4CC4)CC3
0.298561	O=C(OC(C)(C)C)c1nccc(c1)C(=O)Nc2ncc(cc2)CN3CCN(C4CC4)CC3
0.298561	O=C(OC(C)(C)C)c1nccc(c1)C(=O)Nc2ncc(cc2)CN3CCN(C4CC4)CC3
0.298561	O=C(OC(C)(C)C)c1nccc(c1)C(=O)Nc2ncc(cc2)CN3CCN(C4CC4)CC3
0.298561	O=C(OC(C)(C)C)c1nccc(c1)C(=O)Nc2ncc(cc2)CN3CCN(C4CC4)CC3
0.298561	O=C(OC(C)(C)C)c1nccc(c1)C(=O)Nc2ncc(cc2)CN3CCN(C4CC4)CC3
0.298507	Fc1c(ccc(NC(=O)c2cc(NC(=O)C=3OC=CC3)c(cc2)C)c1)C(C)C
0.298246	Clc1cc(ccc1)CN2CCN(c3ncccc3C(=O)Nc4cnc(N)cc4)CC2
0.298246	Clc1cc(ccc1)CN2CCN(c3ncccc3C(=O)Nc4cnc(N)cc4)CC2
0.298246	Clc1cc(ccc1)CN2CCN(c3ncccc3C(=O)Nc4cnc(N)cc4)CC2
0.298246	Clc1cc(ccc1)CN2CCN(c3ncccc3C(=O)Nc4cnc(N)cc4)CC2
0.298246	Clc1cc(ccc1)CN2CCN(c3ncccc3C(=O)Nc4cnc(N)cc4)CC2
0.298246	Clc1cc(ccc1)CN2CCN(c3ncccc3C(=O)Nc4cnc(N)cc4)CC2
0.298246	Clc1cc(ccc1)CN2CCN(c3ncccc3C(=O)Nc4cnc(N)cc4)CC2
0.298113	Brc1c(ccc(c1)CNc2c(cc(NC(=O)c3ccc(F)cc3)cc2)C(F)(F)F)C
0.298113	Brc1c(ccc(c1)CNc2c(cc(NC(=O)c3ccc(F)cc3)cc2)C(F)(F)F)C
0.298113	Brc1c(ccc(c1)CNc2c(cc(NC(=O)c3ccc(F)cc3)cc2)C(F)(F)F)C
0.298113	Brc1c(ccc(c1)CNc2c(cc(NC(=O)c3ccc(F)cc3)cc2)C(F)(F)F)C
0.298113	Brc1c(ccc(c1)CNc2c(cc(NC(=O)c3ccc(F)cc3)cc2)C(F)(F)F)C
0.298113	Brc1c(ccc(c1)CNc2c(cc(NC(=O)c3ccc(F)cc3)cc2)C(F)(F)F)C
0.298113	Brc1c(ccc(c1)CNc2c(cc(NC(=O)c3ccc(F)cc3)cc2)C(F)(F)F)C
0.298113	Brc1c(ccc(c1)CNc2c(cc(NC(=O)c3ccc(F)cc3)cc2)C(F)(F)F)C
0.298113	Brc1c(ccc(c1)CNc2c(cc(NC(=O)c3ccc(F)cc3)cc2)C(F)(F)F)C
0.298113	Brc1c(ccc(c1)CNc2c(cc(NC(=O)c3ccc(F)cc3)cc2)C(F)(F)F)C
0.297945	S(=O)(=O)(Nc1c(c(ccc1)C)C)c2ccc(cc2)C(=O)Nc3cc(c(Oc4cnccc4)cc3)C
0.297945	S(=O)(=O)(Nc1c(c(ccc1)C)C)c2ccc(cc2)C(=O)Nc3cc(c(Oc4cnccc4)cc3)C
0.297735	S1C(=NC(NC(=O)c2nc(ncc2)c3cnccc3)=C1C(=O)OC)N4CCN(CC4)C
0.297735	S1C(=NC(NC(=O)c2nc(ncc2)c3cnccc3)=C1C(=O)OC)N4CCN(CC4)C
0.297735	S1C(=NC(NC(=O)c2nc(ncc2)c3cnccc3)=C1C(=O)OC)N4CCN(CC4)C
0.297398	FC(F)(F)C(F)(c1cc(c(NC(=O)c2cc(NC(=O)Nc3ccccc3)c(cc2)C)cc1)C)C(F)(F)F
0.297398	FC(F)(F)C(F)(c1cc(c(NC(=O)c2cc(NC(=O)Nc3ccccc3)c(cc2)C)cc1)C)C(F)(F)F
0.297398	FC(F)(F)C(F)(c1cc(c(NC(=O)c2cc(NC(=O)Nc3ccccc3)c(cc2)C)cc1)C)C(F)(F)F
0.297398	FC(F)(F)C(F)(c1cc(c(NC(=O)c2cc(NC(=O)Nc3ccccc3)c(cc2)C)cc1)C)C(F)(F)F
0.297398	FC(F)(F)C(F)(c1cc(c(NC(=O)c2cc(NC(=O)Nc3ccccc3)c(cc2)C)cc1)C)C(F)(F)F
0.297398	FC(F)(F)C(F)(c1cc(c(NC(=O)c2cc(NC(=O)Nc3ccccc3)c(cc2)C)cc1)C)C(F)(F)F
0.297398	FC(F)(F)C(F)(c1cc(c(NC(=O)c2cc(NC(=O)Nc3ccccc3)c(cc2)C)cc1)C)C(F)(F)F
0.297398	FC(F)(F)C(F)(c1cc(c(NC(=O)c2cc(NC(=O)Nc3ccccc3)c(cc2)C)cc1)C)C(F)(F)F
0.297398	FC(F)(F)C(F)(c1cc(c(NC(=O)c2cc(NC(=O)Nc3ccccc3)c(cc2)C)cc1)C)C(F)(F)F
0.297398	FC(F)(F)C(F)(c1cc(c(NC(=O)c2cc(NC(=O)Nc3ccccc3)c(cc2)C)cc1)C)C(F)(F)F
0.296703	Fc1c(NC(=O)c2nc(ncc2)C3CC3)cc(cc1)C4=NNC=N4
0.296703	Fc1c(NC(=O)c2nc(ncc2)C3CC3)cc(cc1)C4=NNC=N4
0.296703	Fc1c(NC(=O)c2nc(ncc2)C3CC3)cc(cc1)C4=NNC=N4
0.296703	Fc1c(NC(=O)c2nc(ncc2)C3CC3)cc(cc1)C4=NNC=N4
0.296703	Fc1c(NC(=O)c2nc(ncc2)C3CC3)cc(cc1)C4=NNC=N4
0.296703	Fc1c(NC(=O)c2nc(ncc2)C3CC3)cc(cc1)C4=NNC=N4
0.296703	Fc1c(NC(=O)c2nc(ncc2)C3CC3)cc(cc1)C4=NNC=N4
0.296703	Fc1c(NC(=O)c2nc(ncc2)C3CC3)cc(cc1)C4=NNC=N4
0.296703	Fc1c(NC(=O)c2nc(ncc2)C3CC3)cc(cc1)C4=NNC=N4
0.296703	Fc1c(NC(=O)c2nc(ncc2)C3CC3)cc(cc1)C4=NNC=N4
0.296443	O=C(Nc1c(ccc(c1)CN2CCOCC2)C)COCC3CCOCC3
0.296443	O=C(Nc1c(ccc(c1)CN2CCOCC2)C)COCC3CCOCC3
0.296443	O=C(Nc1c(ccc(c1)CN2CCOCC2)C)COCC3CCOCC3
0.296443	O=C(Nc1c(ccc(c1)CN2CCOCC2)C)COCC3CCOCC3
0.296443	O=C(Nc1c(ccc(c1)CN2CCOCC2)C)COCC3CCOCC3
0.296443	O=C(Nc1c(ccc(c1)CN2CCOCC2)C)COCC3CCOCC3
0.296296	S1C(=NC=C1C(=O)Nc2ccc(cc2)CN3CCOCC3)c4cc(OC)ccc4
0.296296	S1C(=NC=C1C(=O)Nc2ccc(cc2)CN3CCOCC3)c4cc(OC)ccc4
0.296296	S1C(=NC=C1C(=O)Nc2ccc(cc2)CN3CCOCC3)c4cc(OC)ccc4
0.296296	S1C(=NC=C1C(=O)Nc2ccc(cc2)CN3CCOCC3)c4cc(OC)ccc4
0.296296	S1C(=NC=C1C(=O)Nc2ccc(cc2)CN3CCOCC3)c4cc(OC)ccc4
0.296296	S1C(=NC=C1C(=O)Nc2ccc(cc2)CN3CCOCC3)c4cc(OC)ccc4
0.296296	S1C(=NC=C1C(=O)Nc2ccc(cc2)CN3CCOCC3)c4cc(OC)ccc4
0.296296	S1C(=NC=C1C(=O)Nc2ccc(cc2)CN3CCOCC3)c4cc(OC)ccc4
0.296296	S1C(=NC=C1C(=O)Nc2ccc(cc2)CN3CCOCC3)c4cc(OC)ccc4
0.296296	S1C(=NC=C1C(=O)Nc2ccc(cc2)CN3CCOCC3)c4cc(OC)ccc4
0.295154	O=C(Nc1cc(ccc1)CN2CCN(CC2)C)C(=O)Nc3ccc(cc3)CCN
0.295154	O=C(Nc1cc(ccc1)CN2CCN(CC2)C)C(=O)Nc3ccc(cc3)CCN
0.295154	O=C(Nc1cc(ccc1)CN2CCN(CC2)C)C(=O)Nc3ccc(cc3)CCN
0.295154	O=C(Nc1cc(ccc1)CN2CCN(CC2)C)C(=O)Nc3ccc(cc3)CCN
0.295154	O=C(Nc1cc(ccc1)CN2CCN(CC2)C)C(=O)Nc3ccc(cc3)CCN
0.295154	O=C(Nc1cc(ccc1)CN2CCN(CC2)C)C(=O)Nc3ccc(cc3)CCN
0.295154	O=C(Nc1cc(ccc1)CN2CCN(CC2)C)C(=O)Nc3ccc(cc3)CCN
0.295154	O=C(Nc1cc(ccc1)CN2CCN(CC2)C)C(=O)Nc3ccc(cc3)CCN
0.295154	O=C(Nc1cc(ccc1)CN2CCN(CC2)C)C(=O)Nc3ccc(cc3)CCN
0.295154	O=C(Nc1cc(ccc1)CN2CCN(CC2)C)C(=O)Nc3ccc(cc3)CCN
0.294574	Brc1c(NC(=O)c2cc(c(cc2)C)C(F)(F)F)cc(NC(=O)NC)cc1
0.294574	Brc1c(NC(=O)c2cc(c(cc2)C)C(F)(F)F)cc(NC(=O)NC)cc1
0.294574	Brc1c(NC(=O)c2cc(c(cc2)C)C(F)(F)F)cc(NC(=O)NC)cc1
0.294574	Brc1c(NC(=O)c2cc(c(cc2)C)C(F)(F)F)cc(NC(=O)NC)cc1
0.294574	Brc1c(NC(=O)c2cc(c(cc2)C)C(F)(F)F)cc(NC(=O)NC)cc1
0.294574	Brc1c(NC(=O)c2cc(c(cc2)C)C(F)(F)F)cc(NC(=O)NC)cc1
0.294574	Brc1c(NC(=O)c2cc(c(cc2)C)C(F)(F)F)cc(NC(=O)NC)cc1
0.294574	Brc1c(NC(=O)c2cc(c(cc2)C)C(F)(F)F)cc(NC(=O)NC)cc1
0.294574	Brc1c(NC(=O)c2cc(c(cc2)C)C(F)(F)F)cc(NC(=O)NC)cc1
0.294574	Brc1c(NC(=O)c2cc(c(cc2)C)C(F)(F)F)cc(NC(=O)NC)cc1
0.294326	FC1(F)CCC(C2=NNC(NC(=O)c3cc(NC(=O)Nc4ccccc4)c(cc3)C)=C2)CC1
0.294118	Ic1c(cccc1)C(=O)Nc2ccc(cc2)C(=O)Nc3c(F)ccc(c3)C4=NNC=N4
0.294118	Ic1c(cccc1)C(=O)Nc2ccc(cc2)C(=O)Nc3c(F)ccc(c3)C4=NNC=N4
0.294118	Ic1c(cccc1)C(=O)Nc2ccc(cc2)C(=O)Nc3c(F)ccc(c3)C4=NNC=N4
0.294118	Ic1c(cccc1)C(=O)Nc2ccc(cc2)C(=O)Nc3c(F)ccc(c3)C4=NNC=N4
0.293286	O=C(Nc1cc2OC=Nc2cc1)c3nc(ncc3)c4cnccc4
0.293286	O=C(Nc1cc2OC=Nc2cc1)c3nc(ncc3)c4cnccc4
0.293286	O=C(Nc1cc2OC=Nc2cc1)c3nc(ncc3)c4cnccc4
0.293286	O=C(Nc1cc2OC=Nc2cc1)c3nc(ncc3)c4cnccc4
0.293286	O=C(Nc1cc2OC=Nc2cc1)c3nc(ncc3)c4cnccc4
0.293286	O=C(Nc1cc2OC=Nc2cc1)c3nc(ncc3)c4cnccc4
0.293286	O=C(Nc1cc2OC=Nc2cc1)c3nc(ncc3)c4cnccc4
0.293286	O=C(Nc1cc2OC=Nc2cc1)c3nc(ncc3)c4cnccc4
0.293286	O=C(Nc1cc2OC=Nc2cc1)c3nc(ncc3)c4cnccc4
0.293286	O=C(Nc1cc2OC=Nc2cc1)c3nc(ncc3)c4cnccc4
0.29304	Fc1nc(ccc1C)C(=O)Nc2cc(c(OC)cc2)c3ccccc3
0.29304	Fc1nc(ccc1C)C(=O)Nc2cc(c(OC)cc2)c3ccccc3
0.29304	Fc1nc(ccc1C)C(=O)Nc2cc(c(OC)cc2)c3ccccc3
0.29304	Fc1nc(ccc1C)C(=O)Nc2cc(c(OC)cc2)c3ccccc3
0.29304	Fc1nc(ccc1C)C(=O)Nc2cc(c(OC)cc2)c3ccccc3
0.29304	Fc1nc(ccc1C)C(=O)Nc2cc(c(OC)cc2)c3ccccc3
0.29304	Fc1nc(ccc1C)C(=O)Nc2cc(c(OC)cc2)c3ccccc3
0.291667	Brc1ccc(S(=O)(=O)Nc2cc(ccc2)C(=O)Nc3c(ccnc3)C)cc1
0.291667	Brc1ccc(S(=O)(=O)Nc2cc(ccc2)C(=O)Nc3c(ccnc3)C)cc1
0.291667	Brc1ccc(S(=O)(=O)Nc2cc(ccc2)C(=O)Nc3c(ccnc3)C)cc1
0.291667	Brc1ccc(S(=O)(=O)Nc2cc(ccc2)C(=O)Nc3c(ccnc3)C)cc1
0.291667	Brc1ccc(S(=O)(=O)Nc2cc(ccc2)C(=O)Nc3c(ccnc3)C)cc1
0.291667	Brc1ccc(S(=O)(=O)Nc2cc(ccc2)C(=O)Nc3c(ccnc3)C)cc1
0.291667	Brc1ccc(S(=O)(=O)Nc2cc(ccc2)C(=O)Nc3c(ccnc3)C)cc1
0.291667	Brc1ccc(S(=O)(=O)Nc2cc(ccc2)C(=O)Nc3c(ccnc3)C)cc1
0.291667	Brc1ccc(S(=O)(=O)Nc2cc(ccc2)C(=O)Nc3c(ccnc3)C)cc1
0.291667	Brc1ccc(S(=O)(=O)Nc2cc(ccc2)C(=O)Nc3c(ccnc3)C)cc1
0.291139	Brc1c(Nc2nc(nc(n2)N)Nc3ccccc3)cc(NC(=O)NC)cc1
0.291139	Brc1c(Nc2nc(nc(n2)N)Nc3ccccc3)cc(NC(=O)NC)cc1
0.291139	Brc1c(Nc2nc(nc(n2)N)Nc3ccccc3)cc(NC(=O)NC)cc1
0.291139	Brc1c(Nc2nc(nc(n2)N)Nc3ccccc3)cc(NC(=O)NC)cc1
0.291139	Brc1c(Nc2nc(nc(n2)N)Nc3ccccc3)cc(NC(=O)NC)cc1
0.291139	Brc1c(Nc2nc(nc(n2)N)Nc3ccccc3)cc(NC(=O)NC)cc1
0.291139	Brc1c(Nc2nc(nc(n2)N)Nc3ccccc3)cc(NC(=O)NC)cc1
0.291139	Brc1c(Nc2nc(nc(n2)N)Nc3ccccc3)cc(NC(=O)NC)cc1
0.291139	Brc1c(Nc2nc(nc(n2)N)Nc3ccccc3)cc(NC(=O)NC)cc1
0.291139	Brc1c(Nc2nc(nc(n2)N)Nc3ccccc3)cc(NC(=O)NC)cc1
0.290837	O=C(Nc1cc(c(N2CCCC2)cc1)C)c3cc(N)c(cc3)C
0.29078	Clc1cc(ccc1)CN2CCN(c3ncccc3C(=O)Nc4ccc(cc4)CCN5CCCC5)CC2
0.290323	S1C(=CC=C1)COc2cc(ccc2)C(=O)Nc3nc(ncc3)c4nc(ccc4)C
0.290323	S1C(=CC=C1)COc2cc(ccc2)C(=O)Nc3nc(ncc3)c4nc(ccc4)C
0.290323	S1C(=CC=C1)COc2cc(ccc2)C(=O)Nc3nc(ncc3)c4nc(ccc4)C
0.290323	S1C(=CC=C1)COc2cc(ccc2)C(=O)Nc3nc(ncc3)c4nc(ccc4)C
0.290323	S1C(=CC=C1)COc2cc(ccc2)C(=O)Nc3nc(ncc3)c4nc(ccc4)C
0.290323	S1C(=CC=C1)COc2cc(ccc2)C(=O)Nc3nc(ncc3)c4nc(ccc4)C
0.290323	S1C(=CC=C1)COc2cc(ccc2)C(=O)Nc3nc(ncc3)c4nc(ccc4)C
0.290323	S1C(=CC=C1)COc2cc(ccc2)C(=O)Nc3nc(ncc3)c4nc(ccc4)C
0.290323	S1C(=CC=C1)COc2cc(ccc2)C(=O)Nc3nc(ncc3)c4nc(ccc4)C
0.290323	S1C(=CC=C1)COc2cc(ccc2)C(=O)Nc3nc(ncc3)c4nc(ccc4)C
0.290323	O=C(OC(C)(C)C)Nc1c(OC)ccc(NC(=O)c2nc(ncc2)C3CC3)c1
0.290323	O=C(OC(C)(C)C)Nc1c(OC)ccc(NC(=O)c2nc(ncc2)C3CC3)c1
0.290323	O=C(OC(C)(C)C)Nc1c(OC)ccc(NC(=O)c2nc(ncc2)C3CC3)c1
0.290323	O=C(OC(C)(C)C)Nc1c(OC)ccc(NC(=O)c2nc(ncc2)C3CC3)c1
0.290323	O=C(OC(C)(C)C)Nc1c(OC)ccc(NC(=O)c2nc(ncc2)C3CC3)c1
0.290323	O=C(OC(C)(C)C)Nc1c(OC)ccc(NC(=O)c2nc(ncc2)C3CC3)c1
0.290323	O=C(OC(C)(C)C)Nc1c(OC)ccc(NC(=O)c2nc(ncc2)C3CC3)c1
0.290323	O=C(OC(C)(C)C)Nc1c(OC)ccc(NC(=O)c2nc(ncc2)C3CC3)c1
0.29021	O=C(N1CCC(Oc2c(cncc2)C)CC1)c3cc(NC(=O)Nc4ccccc4)c(cc3)C
0.289902	S(=O)(=O)(NCc1ccccc1)c2c(ccc(c2)C(=O)NC=3SC=C(N3)c4cc(F)ccc4)C
0.289902	S(=O)(=O)(NCc1ccccc1)c2c(ccc(c2)C(=O)NC=3SC=C(N3)c4cc(F)ccc4)C
0.289902	S(=O)(=O)(NCc1ccccc1)c2c(ccc(c2)C(=O)NC=3SC=C(N3)c4cc(F)ccc4)C
0.289902	S(=O)(=O)(NCc1ccccc1)c2c(ccc(c2)C(=O)NC=3SC=C(N3)c4cc(F)ccc4)C
0.289902	S(=O)(=O)(NCc1ccccc1)c2c(ccc(c2)C(=O)NC=3SC=C(N3)c4cc(F)ccc4)C
0.289902	S(=O)(=O)(NCc1ccccc1)c2c(ccc(c2)C(=O)NC=3SC=C(N3)c4cc(F)ccc4)C
0.289902	S(=O)(=O)(NCc1ccccc1)c2c(ccc(c2)C(=O)NC=3SC=C(N3)c4cc(F)ccc4)C
0.289902	S(=O)(=O)(NCc1ccccc1)c2c(ccc(c2)C(=O)NC=3SC=C(N3)c4cc(F)ccc4)C
0.289902	S(=O)(=O)(NCc1ccccc1)c2c(ccc(c2)C(=O)NC=3SC=C(N3)c4cc(F)ccc4)C
0.289902	S(=O)(=O)(NCc1ccccc1)c2c(ccc(c2)C(=O)NC=3SC=C(N3)c4cc(F)ccc4)C
0.289753	S(=O)(=O)(Nc1ccc(cc1)COC(=O)c2cc(NC(=O)c3c(F)cccc3)c(cc2)C)C
0.289753	S(=O)(=O)(Nc1ccc(cc1)COC(=O)c2cc(NC(=O)c3c(F)cccc3)c(cc2)C)C
0.289753	S(=O)(=O)(Nc1ccc(cc1)COC(=O)c2cc(NC(=O)c3c(F)cccc3)c(cc2)C)C
0.289753	S(=O)(=O)(Nc1ccc(cc1)COC(=O)c2cc(NC(=O)c3c(F)cccc3)c(cc2)C)C
0.289753	S(=O)(=O)(Nc1ccc(cc1)COC(=O)c2cc(NC(=O)c3c(F)cccc3)c(cc2)C)C
0.289753	S(=O)(=O)(Nc1ccc(cc1)COC(=O)c2cc(NC(=O)c3c(F)cccc3)c(cc2)C)C
0.289753	S(=O)(=O)(Nc1ccc(cc1)COC(=O)c2cc(NC(=O)c3c(F)cccc3)c(cc2)C)C
0.289575	Clc1c(NC(=O)C)cc(NC(=O)c2nc(F)c(cc2)C)cc1
0.289575	Clc1c(NC(=O)C)cc(NC(=O)c2nc(F)c(cc2)C)cc1
0.289575	Clc1c(NC(=O)C)cc(NC(=O)c2nc(F)c(cc2)C)cc1
0.289575	Clc1c(NC(=O)C)cc(NC(=O)c2nc(F)c(cc2)C)cc1
0.289575	Clc1c(NC(=O)C)cc(NC(=O)c2nc(F)c(cc2)C)cc1
0.289575	Clc1c(NC(=O)C)cc(NC(=O)c2nc(F)c(cc2)C)cc1
0.289575	Clc1c(NC(=O)C)cc(NC(=O)c2nc(F)c(cc2)C)cc1
0.289575	Clc1c(NC(=O)C)cc(NC(=O)c2nc(F)c(cc2)C)cc1
0.289575	Clc1c(NC(=O)C)cc(NC(=O)c2nc(F)c(cc2)C)cc1
0.289575	Clc1c(NC(=O)C)cc(NC(=O)c2nc(F)c(cc2)C)cc1
0.289575	O=C(O)c1cc(ccc1)CNC(=O)Nc2c(ccc(c2)C(=O)NC3CC3)C
0.289575	O=C(O)c1cc(ccc1)CNC(=O)Nc2c(ccc(c2)C(=O)NC3CC3)C
0.288889	Ic1c(cccc1)C(=O)Nc2ccc(cc2)C(=O)NC3CCN(Cc4cc(Br)ccc4)CC3
0.288889	Ic1c(cccc1)C(=O)Nc2ccc(cc2)C(=O)NC3CCN(Cc4cc(Br)ccc4)CC3
0.288889	Ic1c(cccc1)C(=O)Nc2ccc(cc2)C(=O)NC3CCN(Cc4cc(Br)ccc4)CC3
0.288889	Ic1c(cccc1)C(=O)Nc2ccc(cc2)C(=O)NC3CCN(Cc4cc(Br)ccc4)CC3
0.288889	Ic1c(cccc1)C(=O)Nc2ccc(cc2)C(=O)NC3CCN(Cc4cc(Br)ccc4)CC3
0.288889	Ic1c(cccc1)C(=O)Nc2ccc(cc2)C(=O)NC3CCN(Cc4cc(Br)ccc4)CC3
0.288889	Ic1c(cccc1)C(=O)Nc2ccc(cc2)C(=O)NC3CCN(Cc4cc(Br)ccc4)CC3
0.288889	Ic1c(cccc1)C(=O)Nc2ccc(cc2)C(=O)NC3CCN(Cc4cc(Br)ccc4)CC3
0.288889	Ic1c(cccc1)C(=O)Nc2ccc(cc2)C(=O)NC3CCN(Cc4cc(Br)ccc4)CC3
0.288889	Ic1c(cccc1)C(=O)Nc2ccc(cc2)C(=O)NC3CCN(Cc4cc(Br)ccc4)CC3
0.288732	S(=O)(=O)(Nc1c(ccc(NC(=O)c2ccccc2)c1)C)c3c(OCC)ccc(c3)C
0.288732	S(=O)(=O)(Nc1c(ccc(NC(=O)c2ccccc2)c1)C)c3c(OCC)ccc(c3)C
0.288732	S(=O)(=O)(Nc1c(ccc(NC(=O)c2ccccc2)c1)C)c3c(OCC)ccc(c3)C
0.288732	S(=O)(=O)(Nc1c(ccc(NC(=O)c2ccccc2)c1)C)c3c(OCC)ccc(c3)C
0.288732	S(=O)(=O)(Nc1c(ccc(NC(=O)c2ccccc2)c1)C)c3c(OCC)ccc(c3)C
0.288732	S(=O)(=O)(Nc1c(ccc(NC(=O)c2ccccc2)c1)C)c3c(OCC)ccc(c3)C
0.288732	S(=O)(=O)(Nc1c(ccc(NC(=O)c2ccccc2)c1)C)c3c(OCC)ccc(c3)C
0.288732	S(=O)(=O)(Nc1c(ccc(NC(=O)c2ccccc2)c1)C)c3c(OCC)ccc(c3)C
0.288732	S(=O)(=O)(Nc1c(ccc(NC(=O)c2ccccc2)c1)C)c3c(OCC)ccc(c3)C
0.288732	S(=O)(=O)(Nc1c(ccc(NC(=O)c2ccccc2)c1)C)c3c(OCC)ccc(c3)C
0.288321	Brc1cc(ccc1)C(=O)CC(C(=O)Nc2cc(c3nc(ncc3)C)ccc2)C
0.288321	Brc1cc(ccc1)C(=O)CC(C(=O)Nc2cc(c3nc(ncc3)C)ccc2)C
0.287719	O=C(Nc1c(ccc(c1)C=2ON=C(N2)C)C)C(=O)NCCOc3cnccc3
0.287719	O=C(Nc1c(ccc(c1)C=2ON=C(N2)C)C)C(=O)NCCOc3cnccc3
0.287719	O=C(Nc1c(ccc(c1)C=2ON=C(N2)C)C)C(=O)NCCOc3cnccc3
0.287719	O=C(Nc1c(ccc(c1)C=2ON=C(N2)C)C)C(=O)NCCOc3cnccc3
0.287719	O=C(Nc1c(ccc(c1)C=2ON=C(N2)C)C)C(=O)NCCOc3cnccc3
0.287719	O=C(Nc1c(ccc(c1)C=2ON=C(N2)C)C)C(=O)NCCOc3cnccc3
0.287719	O=C(Nc1c(ccc(c1)C=2ON=C(N2)C)C)C(=O)NCCOc3cnccc3
0.287719	O=C(Nc1c(ccc(c1)C=2ON=C(N2)C)C)C(=O)NCCOc3cnccc3
0.287719	O=C(Nc1c(ccc(c1)C=2ON=C(N2)C)C)C(=O)NCCOc3cnccc3
0.287719	O=C(Nc1c(ccc(c1)C=2ON=C(N2)C)C)C(=O)NCCOc3cnccc3
0.286885	Fc1cc(NC(=O)c2cc(c(cc2)C)C(F)(F)F)c(cc1)C
0.286885	Fc1cc(NC(=O)c2cc(c(cc2)C)C(F)(F)F)c(cc1)C
0.286885	Fc1cc(NC(=O)c2cc(c(cc2)C)C(F)(F)F)c(cc1)C
0.286885	Fc1cc(NC(=O)c2cc(c(cc2)C)C(F)(F)F)c(cc1)C
0.286885	Fc1cc(NC(=O)c2cc(c(cc2)C)C(F)(F)F)c(cc1)C
0.286885	Fc1cc(NC(=O)c2cc(c(cc2)C)C(F)(F)F)c(cc1)C
0.286885	Fc1cc(NC(=O)c2cc(c(cc2)C)C(F)(F)F)c(cc1)C
0.286885	Fc1cc(NC(=O)c2cc(c(cc2)C)C(F)(F)F)c(cc1)C
0.286885	Fc1cc(NC(=O)c2cc(c(cc2)C)C(F)(F)F)c(cc1)C
0.286885	Fc1cc(NC(=O)c2cc(c(cc2)C)C(F)(F)F)c(cc1)C
0.28629	Fc1c(cccc1)C(=O)Nc2c(ccc(c2)C(=O)O)C
0.28629	Fc1c(cccc1)C(=O)Nc2c(ccc(c2)C(=O)O)C
0.28629	Fc1c(cccc1)C(=O)Nc2c(ccc(c2)C(=O)O)C
0.28629	Fc1c(cccc1)C(=O)Nc2c(ccc(c2)C(=O)O)C
0.28629	Fc1c(cccc1)C(=O)Nc2c(ccc(c2)C(=O)O)C
0.28629	Fc1c(cccc1)C(=O)Nc2c(ccc(c2)C(=O)O)C
0.28629	Fc1c(cccc1)C(=O)Nc2c(ccc(c2)C(=O)O)C
0.28629	Fc1c(cccc1)C(=O)Nc2c(ccc(c2)C(=O)O)C
0.28629	Fc1c(cccc1)C(=O)Nc2c(ccc(c2)C(=O)O)C
0.28629	Fc1c(cccc1)C(=O)Nc2c(ccc(c2)C(=O)O)C
0.28629	O=C(O)c1cc(NC(=O)c2cc3OCCOc3cc2)c(cc1)C
0.28629	O=C(O)c1cc(NC(=O)c2cc3OCCOc3cc2)c(cc1)C
0.286219	Fc1c(NC(=O)c2nccc(NCc3ccccc3)c2)cc(cc1)C4=NNC=N4
0.286195	Clc1c(ccc(NC(=O)N2CCN(CC=3N=C(OC3)c4c(F)cccc4)CC2)c1)C
0.286195	Clc1c(ccc(NC(=O)N2CCN(CC=3N=C(OC3)c4c(F)cccc4)CC2)c1)C
0.286195	Clc1c(ccc(NC(=O)N2CCN(CC=3N=C(OC3)c4c(F)cccc4)CC2)c1)C
0.286195	Clc1c(ccc(NC(=O)N2CCN(CC=3N=C(OC3)c4c(F)cccc4)CC2)c1)C
0.286195	Clc1c(ccc(NC(=O)N2CCN(CC=3N=C(OC3)c4c(F)cccc4)CC2)c1)C
0.286195	Clc1c(ccc(NC(=O)N2CCN(CC=3N=C(OC3)c4c(F)cccc4)CC2)c1)C
0.286195	Clc1c(ccc(NC(=O)N2CCN(CC=3N=C(OC3)c4c(F)cccc4)CC2)c1)C
0.286195	Clc1c(ccc(NC(=O)N2CCN(CC=3N=C(OC3)c4c(F)cccc4)CC2)c1)C
0.286195	Clc1c(ccc(NC(=O)N2CCN(CC=3N=C(OC3)c4c(F)cccc4)CC2)c1)C
0.286195	Clc1c(ccc(NC(=O)N2CCN(CC=3N=C(OC3)c4c(F)cccc4)CC2)c1)C
0.286195	O=C(N1CCN(c2ccc(cc2)C(=O)N)CC1)C(=O)Nc3c(ccc(c3)C=4ON=C(N4)C)C
0.286195	O=C(N1CCN(c2ccc(cc2)C(=O)N)CC1)C(=O)Nc3c(ccc(c3)C=4ON=C(N4)C)C
0.286195	O=C(N1CCN(c2ccc(cc2)C(=O)N)CC1)C(=O)Nc3c(ccc(c3)C=4ON=C(N4)C)C
0.286195	O=C(N1CCN(c2ccc(cc2)C(=O)N)CC1)C(=O)Nc3c(ccc(c3)C=4ON=C(N4)C)C
0.285714	O=C(Nc1cc(ccc1)CN2CCN(CC2)C)C=O
0.285714	Brc1cc(Cl)c(NC(=O)c2nc(ncc2)c3cnccc3)c(OC(F)(F)F)c1
0.285714	Brc1cc(Cl)c(NC(=O)c2nc(ncc2)c3cnccc3)c(OC(F)(F)F)c1
0.285714	Brc1cc(Cl)c(NC(=O)c2nc(ncc2)c3cnccc3)c(OC(F)(F)F)c1
0.285714	Brc1cc(Cl)c(NC(=O)c2nc(ncc2)c3cnccc3)c(OC(F)(F)F)c1
0.285714	Brc1cc(Cl)c(NC(=O)c2nc(ncc2)c3cnccc3)c(OC(F)(F)F)c1
0.285714	Brc1cc(Cl)c(NC(=O)c2nc(ncc2)c3cnccc3)c(OC(F)(F)F)c1
0.285714	Brc1cc(Cl)c(NC(=O)c2nc(ncc2)c3cnccc3)c(OC(F)(F)F)c1
0.285714	Brc1cc(Cl)c(NC(=O)c2nc(ncc2)c3cnccc3)c(OC(F)(F)F)c1
0.285714	Clc1c(cc(cc1)C(=O)Nc2cnc(N)cc2)C
0.285714	Clc1c(cc(cc1)C(=O)Nc2cnc(N)cc2)C
0.285714	Clc1c(cc(cc1)C(=O)Nc2cnc(N)cc2)C
0.285714	Clc1c(cc(cc1)C(=O)Nc2cnc(N)cc2)C
0.285714	Clc1c(cc(cc1)C(=O)Nc2cnc(N)cc2)C
0.285714	Clc1c(cc(cc1)C(=O)Nc2cnc(N)cc2)C
0.285714	Clc1c(cc(cc1)C(=O)Nc2cnc(N)cc2)C
0.285714	Clc1c(cc(cc1)C(=O)Nc2cnc(N)cc2)C
0.285714	Clc1c(cc(cc1)C(=O)Nc2cnc(N)cc2)C
0.285714	Clc1c(cc(cc1)C(=O)Nc2cnc(N)cc2)C
0.285714	FC(F)Oc1c(OC)cc(cc1)C(=O)NCC(=O)Nc2c(ccc(NC3CCN(CC3)C)c2)C
0.285211	Clc1cc(ccc1)CN2CCN(c3ncccc3C(=O)Nc4ccc(cc4)C(N)C)CC2
0.285211	Clc1cc(ccc1)CN2CCN(c3ncccc3C(=O)Nc4ccc(cc4)C(N)C)CC2
0.285211	Clc1cc(ccc1)CN2CCN(c3ncccc3C(=O)Nc4ccc(cc4)C(N)C)CC2
0.285211	Clc1cc(ccc1)CN2CCN(c3ncccc3C(=O)Nc4ccc(cc4)C(N)C)CC2
0.285211	Clc1cc(ccc1)CN2CCN(c3ncccc3C(=O)Nc4ccc(cc4)C(N)C)CC2
0.285211	Clc1cc(ccc1)CN2CCN(c3ncccc3C(=O)Nc4ccc(cc4)C(N)C)CC2
0.285211	Clc1cc(ccc1)CN2CCN(c3ncccc3C(=O)Nc4ccc(cc4)C(N)C)CC2
0.285211	Clc1cc(ccc1)CN2CCN(c3ncccc3C(=O)Nc4ccc(cc4)C(N)C)CC2
0.285211	Clc1cc(ccc1)CN2CCN(c3ncccc3C(=O)Nc4ccc(cc4)C(N)C)CC2
0.285211	Clc1cc(ccc1)CN2CCN(c3ncccc3C(=O)Nc4ccc(cc4)C(N)C)CC2
0.284615	O=C(OC(C)(C)C)Nc1c(cc(NC(=O)c2cc(NC(=O)NC(C)C)ccc2)cc1)C
0.284553	O(c1cc(ccc1)CNc2c(ccc(c2)CN3CCOCC3)C)C
0.284553	O(c1cc(ccc1)CNc2c(ccc(c2)CN3CCOCC3)C)C
0.284553	O(c1cc(ccc1)CNc2c(ccc(c2)CN3CCOCC3)C)C
0.284553	O(c1cc(ccc1)CNc2c(ccc(c2)CN3CCOCC3)C)C
0.284553	O(c1cc(ccc1)CNc2c(ccc(c2)CN3CCOCC3)C)C
0.284553	O(c1cc(ccc1)CNc2c(ccc(c2)CN3CCOCC3)C)C
0.284553	O(c1cc(ccc1)CNc2c(ccc(c2)CN3CCOCC3)C)C
0.284553	O(c1cc(ccc1)CNc2c(ccc(c2)CN3CCOCC3)C)C
0.284553	O(c1cc(ccc1)CNc2c(ccc(c2)CN3CCOCC3)C)C
0.284553	O(c1cc(ccc1)CNc2c(ccc(c2)CN3CCOCC3)C)C
0.284047	Ic1c(cccc1)C(=O)Nc2ccc(cc2)C(=O)NCCc3cc(c(cc3)C)C
0.284047	Ic1c(cccc1)C(=O)Nc2ccc(cc2)C(=O)NCCc3cc(c(cc3)C)C
0.284047	Ic1c(cccc1)C(=O)Nc2ccc(cc2)C(=O)NCCc3cc(c(cc3)C)C
0.284047	Ic1c(cccc1)C(=O)Nc2ccc(cc2)C(=O)NCCc3cc(c(cc3)C)C
0.284047	Ic1c(cccc1)C(=O)Nc2ccc(cc2)C(=O)NCCc3cc(c(cc3)C)C
0.284047	Ic1c(cccc1)C(=O)Nc2ccc(cc2)C(=O)NCCc3cc(c(cc3)C)C
0.284	Clc1c(cc(cc1)C(=O)Nc2cc(c(NC(=O)OC(C)(C)C)cc2)C)C
0.284	Clc1c(cc(cc1)C(=O)Nc2cc(c(NC(=O)OC(C)(C)C)cc2)C)C
0.284	Clc1c(cc(cc1)C(=O)Nc2cc(c(NC(=O)OC(C)(C)C)cc2)C)C
0.284	Clc1c(cc(cc1)C(=O)Nc2cc(c(NC(=O)OC(C)(C)C)cc2)C)C
0.284	Clc1c(cc(cc1)C(=O)Nc2cc(c(NC(=O)OC(C)(C)C)cc2)C)C
0.284	Clc1c(cc(cc1)C(=O)Nc2cc(c(NC(=O)OC(C)(C)C)cc2)C)C
0.284	Clc1c(cc(cc1)C(=O)Nc2cc(c(NC(=O)OC(C)(C)C)cc2)C)C
0.284	Clc1c(cc(cc1)C(=O)Nc2cc(c(NC(=O)OC(C)(C)C)cc2)C)C
0.284	Clc1c(cc(cc1)C(=O)Nc2cc(c(NC(=O)OC(C)(C)C)cc2)C)C
0.284	Clc1c(cc(cc1)C(=O)Nc2cc(c(NC(=O)OC(C)(C)C)cc2)C)C
0.283636	Fc1c(ccc(NNC(=O)c2cc(NC(=O)Nc3ccccc3)c(cc2)C)c1)C(=O)OC
0.283636	Fc1c(ccc(NNC(=O)c2cc(NC(=O)Nc3ccccc3)c(cc2)C)c1)C(=O)OC
0.283636	Fc1c(ccc(NNC(=O)c2cc(NC(=O)Nc3ccccc3)c(cc2)C)c1)C(=O)OC
0.283636	Fc1c(ccc(NNC(=O)c2cc(NC(=O)Nc3ccccc3)c(cc2)C)c1)C(=O)OC
0.283636	Fc1c(ccc(NNC(=O)c2cc(NC(=O)Nc3ccccc3)c(cc2)C)c1)C(=O)OC
0.283019	O=C(NN1CCN(Cc2ccccc2)CC1)c3cc4c5c(cccc5)Cc4cc3
0.283019	O=C(NN1CCN(Cc2ccccc2)CC1)c3cc4c5c(cccc5)Cc4cc3
0.283019	O=C(NN1CCN(Cc2ccccc2)CC1)c3cc4c5c(cccc5)Cc4cc3
0.283019	O=C(NN1CCN(Cc2ccccc2)CC1)c3cc4c5c(cccc5)Cc4cc3
0.283019	O=C(NN1CCN(Cc2ccccc2)CC1)c3cc4c5c(cccc5)Cc4cc3
0.283019	O=C(NN1CCN(Cc2ccccc2)CC1)c3cc4c5c(cccc5)Cc4cc3
0.283019	O=C(NN1CCN(Cc2ccccc2)CC1)c3cc4c5c(cccc5)Cc4cc3
0.283019	O=C(NN1CCN(Cc2ccccc2)CC1)c3cc4c5c(cccc5)Cc4cc3
0.283019	O=C(NN1CCN(Cc2ccccc2)CC1)c3cc4c5c(cccc5)Cc4cc3
0.283019	O=C(NN1CCN(Cc2ccccc2)CC1)c3cc4c5c(cccc5)Cc4cc3
0.282759	O=C(Nc1c(ccc(c1)C=2ON=C(N2)C)C)C(=O)Nc3cc(c(OC)cc3)c4ccccc4
0.282759	O=C(Nc1c(ccc(c1)C=2ON=C(N2)C)C)C(=O)Nc3cc(c(OC)cc3)c4ccccc4
0.282759	O=C(Nc1c(ccc(c1)C=2ON=C(N2)C)C)C(=O)Nc3cc(c(OC)cc3)c4ccccc4
0.282759	O=C(Nc1c(ccc(c1)C=2ON=C(N2)C)C)C(=O)Nc3cc(c(OC)cc3)c4ccccc4
0.282759	O=C(Nc1c(ccc(c1)C=2ON=C(N2)C)C)C(=O)Nc3cc(c(OC)cc3)c4ccccc4
0.282759	O=C(Nc1c(ccc(c1)C=2ON=C(N2)C)C)C(=O)Nc3cc(c(OC)cc3)c4ccccc4
0.282759	O=C(Nc1c(ccc(c1)C=2ON=C(N2)C)C)C(=O)Nc3cc(c(OC)cc3)c4ccccc4
0.282759	O=C(Nc1c(ccc(c1)C=2ON=C(N2)C)C)C(=O)Nc3cc(c(OC)cc3)c4ccccc4
0.282759	O=C(Nc1c(ccc(c1)C=2ON=C(N2)C)C)C(=O)Nc3cc(c(OC)cc3)c4ccccc4
0.282759	O=C(Nc1c(ccc(c1)C=2ON=C(N2)C)C)C(=O)Nc3cc(c(OC)cc3)c4ccccc4
0.282686	Ic1c(cccc1)C(=O)Nc2ccc(cc2)C(=O)Nc3cc4N=C(Nc4cc3)c5cnccc5
0.282686	Ic1c(cccc1)C(=O)Nc2ccc(cc2)C(=O)Nc3cc4N=C(Nc4cc3)c5cnccc5
0.282686	Ic1c(cccc1)C(=O)Nc2ccc(cc2)C(=O)Nc3cc4N=C(Nc4cc3)c5cnccc5
0.282686	Ic1c(cccc1)C(=O)Nc2ccc(cc2)C(=O)Nc3cc4N=C(Nc4cc3)c5cnccc5
0.282686	Ic1c(cccc1)C(=O)Nc2ccc(cc2)C(=O)Nc3cc4N=C(Nc4cc3)c5cnccc5
0.282686	Ic1c(cccc1)C(=O)Nc2ccc(cc2)C(=O)Nc3cc4N=C(Nc4cc3)c5cnccc5
0.282686	Ic1c(cccc1)C(=O)Nc2ccc(cc2)C(=O)Nc3cc4N=C(Nc4cc3)c5cnccc5
0.282686	Ic1c(cccc1)C(=O)Nc2ccc(cc2)C(=O)Nc3cc4N=C(Nc4cc3)c5cnccc5
0.282686	Ic1c(cccc1)C(=O)Nc2ccc(cc2)C(=O)Nc3cc4N=C(Nc4cc3)c5cnccc5
0.282686	Ic1c(cccc1)C(=O)Nc2ccc(cc2)C(=O)Nc3cc4N=C(Nc4cc3)c5cnccc5
0.282609	O=C(NCc1ccc(cc1)CN2CCN(CC2)CC)c3c(c(c4ncccc4)ccc3)C
0.282609	O=C(NCc1ccc(cc1)CN2CCN(CC2)CC)c3c(c(c4ncccc4)ccc3)C
0.282609	O=C(NCc1ccc(cc1)CN2CCN(CC2)CC)c3c(c(c4ncccc4)ccc3)C
0.282609	O=C(NCc1ccc(cc1)CN2CCN(CC2)CC)c3c(c(c4ncccc4)ccc3)C
0.282609	O=C(NCc1ccc(cc1)CN2CCN(CC2)CC)c3c(c(c4ncccc4)ccc3)C
0.282609	O=C(NCc1ccc(cc1)CN2CCN(CC2)CC)c3c(c(c4ncccc4)ccc3)C
0.282609	O=C(NCc1ccc(cc1)CN2CCN(CC2)CC)c3c(c(c4ncccc4)ccc3)C
0.282609	O=C(NCc1ccc(cc1)CN2CCN(CC2)CC)c3c(c(c4ncccc4)ccc3)C
0.282609	O=C(NCc1ccc(cc1)CN2CCN(CC2)CC)c3c(c(c4ncccc4)ccc3)C
0.282609	O=C(NCc1ccc(cc1)CN2CCN(CC2)CC)c3c(c(c4ncccc4)ccc3)C
0.282468	O=C(N(C(c1cc(NC(=O)C)ccc1)C)Cc2ccccc2)c3nc(ncc3)c4cnccc4
0.282468	O=C(N(C(c1cc(NC(=O)C)ccc1)C)Cc2ccccc2)c3nc(ncc3)c4cnccc4
0.282468	O=C(N(C(c1cc(NC(=O)C)ccc1)C)Cc2ccccc2)c3nc(ncc3)c4cnccc4
0.282468	O=C(N(C(c1cc(NC(=O)C)ccc1)C)Cc2ccccc2)c3nc(ncc3)c4cnccc4
0.282468	O=C(N(C(c1cc(NC(=O)C)ccc1)C)Cc2ccccc2)c3nc(ncc3)c4cnccc4
0.282468	O=C(N(C(c1cc(NC(=O)C)ccc1)C)Cc2ccccc2)c3nc(ncc3)c4cnccc4
0.282468	O=C(N(C(c1cc(NC(=O)C)ccc1)C)Cc2ccccc2)c3nc(ncc3)c4cnccc4
0.282468	O=C(N(C(c1cc(NC(=O)C)ccc1)C)Cc2ccccc2)c3nc(ncc3)c4cnccc4
0.282468	O=C(N(C(c1cc(NC(=O)C)ccc1)C)Cc2ccccc2)c3nc(ncc3)c4cnccc4
0.282468	O=C(N(C(c1cc(NC(=O)C)ccc1)C)Cc2ccccc2)c3nc(ncc3)c4cnccc4
0.28169	Clc1c(cc(NC(=O)c2ccc(NC(=O)Cc3cnccc3)cc2)cc1)C(=O)NCC=4SC=CC4
0.28169	Clc1c(cc(NC(=O)c2ccc(NC(=O)Cc3cnccc3)cc2)cc1)C(=O)NCC=4SC=CC4
0.28169	Clc1c(cc(NC(=O)c2ccc(NC(=O)Cc3cnccc3)cc2)cc1)C(=O)NCC=4SC=CC4
0.28169	Clc1c(cc(NC(=O)c2ccc(NC(=O)Cc3cnccc3)cc2)cc1)C(=O)NCC=4SC=CC4
0.28169	Clc1c(cc(NC(=O)c2ccc(NC(=O)Cc3cnccc3)cc2)cc1)C(=O)NCC=4SC=CC4
0.28169	Clc1c(cc(NC(=O)c2ccc(NC(=O)Cc3cnccc3)cc2)cc1)C(=O)NCC=4SC=CC4
0.28169	Clc1c(cc(NC(=O)c2ccc(NC(=O)Cc3cnccc3)cc2)cc1)C(=O)NCC=4SC=CC4
0.28169	Clc1c(cc(NC(=O)c2ccc(NC(=O)Cc3cnccc3)cc2)cc1)C(=O)NCC=4SC=CC4
0.28169	Clc1c(cc(NC(=O)c2ccc(NC(=O)Cc3cnccc3)cc2)cc1)C(=O)NCC=4SC=CC4
0.28169	Clc1c(cc(NC(=O)c2ccc(NC(=O)Cc3cnccc3)cc2)cc1)C(=O)NCC=4SC=CC4
0.280405	O=C(Oc1c(cc(cc1)C)C(=O)Nc2ccncc2)C3=C(NC(c4ccccc4)=C3)C
0.280156	Clc1c(cc(cc1)C(=O)Nc2cc(ccc2)CCN(C3CC3)C)C
0.280142	O=C(OCC)CCc1ccc(NC(=O)C(=O)Nc2c(ccc(c2)C=3ON=C(N3)C)C)cc1
0.280142	O=C(OCC)CCc1ccc(NC(=O)C(=O)Nc2c(ccc(c2)C=3ON=C(N3)C)C)cc1
0.280142	O=C(OCC)CCc1ccc(NC(=O)C(=O)Nc2c(ccc(c2)C=3ON=C(N3)C)C)cc1
0.280142	O=C(OCC)CCc1ccc(NC(=O)C(=O)Nc2c(ccc(c2)C=3ON=C(N3)C)C)cc1
0.280142	O=C(OCC)CCc1ccc(NC(=O)C(=O)Nc2c(ccc(c2)C=3ON=C(N3)C)C)cc1
0.280142	O=C(OCC)CCc1ccc(NC(=O)C(=O)Nc2c(ccc(c2)C=3ON=C(N3)C)C)cc1
0.280142	O=C(OCC)CCc1ccc(NC(=O)C(=O)Nc2c(ccc(c2)C=3ON=C(N3)C)C)cc1
0.279874	S(=O)(=O)(NCc1ccccc1)c2c(ccc(c2)C(=O)NC=3SC=C(N3)c4ccc(cc4)C5CCCCC5)C
0.279874	S(=O)(=O)(NCc1ccccc1)c2c(ccc(c2)C(=O)NC=3SC=C(N3)c4ccc(cc4)C5CCCCC5)C
0.279874	S(=O)(=O)(NCc1ccccc1)c2c(ccc(c2)C(=O)NC=3SC=C(N3)c4ccc(cc4)C5CCCCC5)C
0.279874	S(=O)(=O)(NCc1ccccc1)c2c(ccc(c2)C(=O)NC=3SC=C(N3)c4ccc(cc4)C5CCCCC5)C
0.279874	S(=O)(=O)(NCc1ccccc1)c2c(ccc(c2)C(=O)NC=3SC=C(N3)c4ccc(cc4)C5CCCCC5)C
0.279874	S(=O)(=O)(NCc1ccccc1)c2c(ccc(c2)C(=O)NC=3SC=C(N3)c4ccc(cc4)C5CCCCC5)C
0.279874	S(=O)(=O)(NCc1ccccc1)c2c(ccc(c2)C(=O)NC=3SC=C(N3)c4ccc(cc4)C5CCCCC5)C
0.279851	O=C(Nc1c(ccc(c1)CN2CCOCC2)C)CC3C=CCCC3
0.279851	O=C(Nc1c(ccc(c1)CN2CCOCC2)C)CC3C=CCCC3
0.279851	O=C(Nc1c(ccc(c1)CN2CCOCC2)C)CC3C=CCCC3
0.279851	O=C(Nc1c(ccc(c1)CN2CCOCC2)C)CC3C=CCCC3
0.279851	O=C(Nc1c(ccc(c1)CN2CCOCC2)C)CC3C=CCCC3
0.279851	O=C(Nc1c(ccc(c1)CN2CCOCC2)C)CC3C=CCCC3
0.279851	O=C(Nc1c(ccc(c1)CN2CCOCC2)C)CC3C=CCCC3
0.279851	O=C(Nc1c(ccc(c1)CN2CCOCC2)C)CC3C=CCCC3
0.279851	O=C(Nc1c(ccc(c1)CN2CCOCC2)C)CC3C=CCCC3
0.279851	O=C(Nc1c(ccc(c1)CN2CCOCC2)C)CC3C=CCCC3
0.279605	O=C(Nc1cc(NCC(=O)C=2NC(=C(C(=O)C)C2CC)C)c(cc1)C)c3ccccc3
0.279605	O=C(Nc1cc(NCC(=O)C=2NC(=C(C(=O)C)C2CC)C)c(cc1)C)c3ccccc3
0.279605	O=C(Nc1cc(NCC(=O)C=2NC(=C(C(=O)C)C2CC)C)c(cc1)C)c3ccccc3
0.27931	O=C(NC(C1=NOC(=N1)c2ccc(Nc3nc(OC)ccn3)cc2)C(C)C)c4ccccc4
0.27931	O=C(NC(C1=NOC(=N1)c2ccc(Nc3nc(OC)ccn3)cc2)C(C)C)c4ccccc4
0.27931	O=C(NC(C1=NOC(=N1)c2ccc(Nc3nc(OC)ccn3)cc2)C(C)C)c4ccccc4
0.27931	O=C(NC(C1=NOC(=N1)c2ccc(Nc3nc(OC)ccn3)cc2)C(C)C)c4ccccc4
0.27931	O=C(NC(C1=NOC(=N1)c2ccc(Nc3nc(OC)ccn3)cc2)C(C)C)c4ccccc4
0.27931	O=C(NC(C1=NOC(=N1)c2ccc(Nc3nc(OC)ccn3)cc2)C(C)C)c4ccccc4
0.27931	O=C(NC(C1=NOC(=N1)c2ccc(Nc3nc(OC)ccn3)cc2)C(C)C)c4ccccc4
0.27931	O=C(NC(C1=NOC(=N1)c2ccc(Nc3nc(OC)ccn3)cc2)C(C)C)c4ccccc4
0.27931	O=C(NC(C1=NOC(=N1)c2ccc(Nc3nc(OC)ccn3)cc2)C(C)C)c4ccccc4
0.27931	O=C(NC(C1=NOC(=N1)c2ccc(Nc3nc(OC)ccn3)cc2)C(C)C)c4ccccc4
0.279279	O=C(N1CC2(N(Cc3ccccc3)CC1)CCCCC2)C(=O)Nc4c(ccc(c4)C=5ON=C(N5)C)C
0.279279	O=C(N1CC2(N(Cc3ccccc3)CC1)CCCCC2)C(=O)Nc4c(ccc(c4)C=5ON=C(N5)C)C
0.279279	O=C(N1CC2(N(Cc3ccccc3)CC1)CCCCC2)C(=O)Nc4c(ccc(c4)C=5ON=C(N5)C)C
0.279279	O=C(N1CC2(N(Cc3ccccc3)CC1)CCCCC2)C(=O)Nc4c(ccc(c4)C=5ON=C(N5)C)C
0.279279	O=C(N1CC2(N(Cc3ccccc3)CC1)CCCCC2)C(=O)Nc4c(ccc(c4)C=5ON=C(N5)C)C
0.279279	O=C(N1CC2(N(Cc3ccccc3)CC1)CCCCC2)C(=O)Nc4c(ccc(c4)C=5ON=C(N5)C)C
0.279279	O=C(N1CC2(N(Cc3ccccc3)CC1)CCCCC2)C(=O)Nc4c(ccc(c4)C=5ON=C(N5)C)C
0.279279	O=C(N1CC2(N(Cc3ccccc3)CC1)CCCCC2)C(=O)Nc4c(ccc(c4)C=5ON=C(N5)C)C
0.279279	O=C(N1CC2(N(Cc3ccccc3)CC1)CCCCC2)C(=O)Nc4c(ccc(c4)C=5ON=C(N5)C)C
0.279279	O=C(N1CC2(N(Cc3ccccc3)CC1)CCCCC2)C(=O)Nc4c(ccc(c4)C=5ON=C(N5)C)C
0.279245	Clc1ncccc1CNC(=O)c2nc(ncc2)c3cnccc3
0.279245	Clc1ncccc1CNC(=O)c2nc(ncc2)c3cnccc3
0.279245	Clc1ncccc1CNC(=O)c2nc(ncc2)c3cnccc3
0.279245	Clc1ncccc1CNC(=O)c2nc(ncc2)c3cnccc3
0.279245	Clc1ncccc1CNC(=O)c2nc(ncc2)c3cnccc3
0.279245	Clc1ncccc1CNC(=O)c2nc(ncc2)c3cnccc3
0.279245	Clc1ncccc1CNC(=O)c2nc(ncc2)c3cnccc3
0.279245	Clc1ncccc1CNC(=O)c2nc(ncc2)c3cnccc3
0.279245	Clc1ncccc1CNC(=O)c2nc(ncc2)c3cnccc3
0.279245	Clc1ncccc1CNC(=O)c2nc(ncc2)c3cnccc3
0.279221	Fc1c(NC(=O)c2cc([N+]([O-])=O)c(N)cc2)ccc(c1)CN3CC(=O)N(CC3)C
0.279221	Fc1c(NC(=O)c2cc([N+]([O-])=O)c(N)cc2)ccc(c1)CN3CC(=O)N(CC3)C
0.279221	Fc1c(NC(=O)c2cc([N+]([O-])=O)c(N)cc2)ccc(c1)CN3CC(=O)N(CC3)C
0.279221	Fc1c(NC(=O)c2cc([N+]([O-])=O)c(N)cc2)ccc(c1)CN3CC(=O)N(CC3)C
0.279221	Fc1c(NC(=O)c2cc([N+]([O-])=O)c(N)cc2)ccc(c1)CN3CC(=O)N(CC3)C
0.279221	Fc1c(NC(=O)c2cc([N+]([O-])=O)c(N)cc2)ccc(c1)CN3CC(=O)N(CC3)C
0.279221	Fc1c(NC(=O)c2cc([N+]([O-])=O)c(N)cc2)ccc(c1)CN3CC(=O)N(CC3)C
0.279221	Fc1c(NC(=O)c2cc([N+]([O-])=O)c(N)cc2)ccc(c1)CN3CC(=O)N(CC3)C
0.279221	Fc1c(NC(=O)c2cc([N+]([O-])=O)c(N)cc2)ccc(c1)CN3CC(=O)N(CC3)C
0.279221	Fc1c(NC(=O)c2cc([N+]([O-])=O)c(N)cc2)ccc(c1)CN3CC(=O)N(CC3)C
0.278986	O=C(NC)c1c(NC(=O)c2cncc(c3ncccc3)c2)cccc1C
0.278986	O=C(NC)c1c(NC(=O)c2cncc(c3ncccc3)c2)cccc1C
0.278986	O=C(NC)c1c(NC(=O)c2cncc(c3ncccc3)c2)cccc1C
0.278986	O=C(NC)c1c(NC(=O)c2cncc(c3ncccc3)c2)cccc1C
0.278986	O=C(NC)c1c(NC(=O)c2cncc(c3ncccc3)c2)cccc1C
0.278986	O=C(NC)c1c(NC(=O)c2cncc(c3ncccc3)c2)cccc1C
0.278986	O=C(NC)c1c(NC(=O)c2cncc(c3ncccc3)c2)cccc1C
0.278986	O=C(NC)c1c(NC(=O)c2cncc(c3ncccc3)c2)cccc1C
0.278986	O=C(NC)c1c(NC(=O)c2cncc(c3ncccc3)c2)cccc1C
0.278986	O=C(NC)c1c(NC(=O)c2cncc(c3ncccc3)c2)cccc1C
0.27897	O=C(Nc1ccc(cc1)C(N)C)c2cc(N)c(cc2)C
0.27897	O=C(Nc1ccc(cc1)C(N)C)c2cc(N)c(cc2)C
0.27897	O=C(Nc1ccc(cc1)C(N)C)c2cc(N)c(cc2)C
0.27897	O=C(Nc1ccc(cc1)C(N)C)c2cc(N)c(cc2)C
0.27897	O=C(Nc1ccc(cc1)C(N)C)c2cc(N)c(cc2)C
0.27897	O=C(Nc1ccc(cc1)C(N)C)c2cc(N)c(cc2)C
0.27897	O=C(Nc1ccc(cc1)C(N)C)c2cc(N)c(cc2)C
0.27897	O=C(Nc1ccc(cc1)C(N)C)c2cc(N)c(cc2)C
0.27897	O=C(Nc1ccc(cc1)C(N)C)c2cc(N)c(cc2)C
0.27897	O=C(Nc1ccc(cc1)C(N)C)c2cc(N)c(cc2)C
0.278431	FC(F)(F)c1c(ccc(c1)C(=O)Nc2ccc(cc2)C(=O)N3CCCCCC3)C
0.278431	FC(F)(F)c1c(ccc(c1)C(=O)Nc2ccc(cc2)C(=O)N3CCCCCC3)C
0.278431	FC(F)(F)c1c(ccc(c1)C(=O)Nc2ccc(cc2)C(=O)N3CCCCCC3)C
0.278431	FC(F)(F)c1c(ccc(c1)C(=O)Nc2ccc(cc2)C(=O)N3CCCCCC3)C
0.278431	FC(F)(F)c1c(ccc(c1)C(=O)Nc2ccc(cc2)C(=O)N3CCCCCC3)C
0.278431	FC(F)(F)c1c(ccc(c1)C(=O)Nc2ccc(cc2)C(=O)N3CCCCCC3)C
0.278195	O=C(Nc1c(ccc(c1)C=2ON=C(N2)C)C)C(=O)Nc3ccc(cc3)C4CC4
0.278195	O=C(Nc1c(ccc(c1)C=2ON=C(N2)C)C)C(=O)Nc3ccc(cc3)C4CC4
0.278195	O=C(Nc1c(ccc(c1)C=2ON=C(N2)C)C)C(=O)Nc3ccc(cc3)C4CC4
0.278195	O=C(Nc1c(ccc(c1)C=2ON=C(N2)C)C)C(=O)Nc3ccc(cc3)C4CC4
0.278195	O=C(Nc1c(ccc(c1)C=2ON=C(N2)C)C)C(=O)Nc3ccc(cc3)C4CC4
0.278195	O=C(Nc1c(ccc(c1)C=2ON=C(N2)C)C)C(=O)Nc3ccc(cc3)C4CC4
0.278195	O=C(Nc1c(ccc(c1)C=2ON=C(N2)C)C)C(=O)Nc3ccc(cc3)C4CC4
0.278195	O=C(Nc1c(ccc(c1)C=2ON=C(N2)C)C)C(=O)Nc3ccc(cc3)C4CC4
0.278195	O=C(Nc1c(ccc(c1)C=2ON=C(N2)C)C)C(=O)Nc3ccc(cc3)C4CC4
0.278195	O=C(Nc1c(ccc(c1)C=2ON=C(N2)C)C)C(=O)Nc3ccc(cc3)C4CC4
0.277992	O=C(Nc1c(ccnc1)C)c2cc(OCCO)c(OC)cc2
0.277992	O=C(Nc1c(ccnc1)C)c2cc(OCCO)c(OC)cc2
0.277992	O=C(Nc1c(ccnc1)C)c2cc(OCCO)c(OC)cc2
0.277992	O=C(Nc1c(ccnc1)C)c2cc(OCCO)c(OC)cc2
0.277992	O=C(Nc1c(ccnc1)C)c2cc(OCCO)c(OC)cc2
0.277992	O=C(Nc1c(ccnc1)C)c2cc(OCCO)c(OC)cc2
0.277992	O=C(Nc1c(ccnc1)C)c2cc(OCCO)c(OC)cc2
0.277992	O=C(Nc1c(ccnc1)C)c2cc(OCCO)c(OC)cc2
0.277992	O=C(Nc1c(ccnc1)C)c2cc(OCCO)c(OC)cc2
0.277992	O=C(Nc1c(ccnc1)C)c2cc(OCCO)c(OC)cc2
0.277778	S1C(=NC(C(=O)Nc2c(OC)ccc(c3ncccc3)c2)=C1)c4ccc(F)cc4
0.277778	S1C(=NC(C(=O)Nc2c(OC)ccc(c3ncccc3)c2)=C1)c4ccc(F)cc4
0.277778	S1C(=NC(C(=O)Nc2c(OC)ccc(c3ncccc3)c2)=C1)c4ccc(F)cc4
0.277778	S1C(=NC(C(=O)Nc2c(OC)ccc(c3ncccc3)c2)=C1)c4ccc(F)cc4
0.277778	S1C(=NC(C(=O)Nc2c(OC)ccc(c3ncccc3)c2)=C1)c4ccc(F)cc4
0.277778	S1C(=NC(C(=O)Nc2c(OC)ccc(c3ncccc3)c2)=C1)c4ccc(F)cc4
0.277778	S1C(=NC(C(=O)Nc2c(OC)ccc(c3ncccc3)c2)=C1)c4ccc(F)cc4
0.277778	S1C(=NC(C(=O)Nc2c(OC)ccc(c3ncccc3)c2)=C1)c4ccc(F)cc4
0.277778	S1C(=NC(C(=O)Nc2c(OC)ccc(c3ncccc3)c2)=C1)c4ccc(F)cc4
0.277778	S1C(=NC(C(=O)Nc2c(OC)ccc(c3ncccc3)c2)=C1)c4ccc(F)cc4
0.277592	S1C(NC(=O)c2ccc(cc2)CCCC)=C(C(=O)NCc3cc(F)c(c4cnccc4)cc3)C=C1
0.277592	S1C(NC(=O)c2ccc(cc2)CCCC)=C(C(=O)NCc3cc(F)c(c4cnccc4)cc3)C=C1
0.277592	S1C(NC(=O)c2ccc(cc2)CCCC)=C(C(=O)NCc3cc(F)c(c4cnccc4)cc3)C=C1
0.277592	S1C(NC(=O)c2ccc(cc2)CCCC)=C(C(=O)NCc3cc(F)c(c4cnccc4)cc3)C=C1
0.277592	S1C(NC(=O)c2ccc(cc2)CCCC)=C(C(=O)NCc3cc(F)c(c4cnccc4)cc3)C=C1
0.277592	S1C(NC(=O)c2ccc(cc2)CCCC)=C(C(=O)NCc3cc(F)c(c4cnccc4)cc3)C=C1
0.277592	S1C(NC(=O)c2ccc(cc2)CCCC)=C(C(=O)NCc3cc(F)c(c4cnccc4)cc3)C=C1
0.277592	S1C(NC(=O)c2ccc(cc2)CCCC)=C(C(=O)NCc3cc(F)c(c4cnccc4)cc3)C=C1
0.277592	S1C(NC(=O)c2ccc(cc2)CCCC)=C(C(=O)NCc3cc(F)c(c4cnccc4)cc3)C=C1
0.277592	S1C(NC(=O)c2ccc(cc2)CCCC)=C(C(=O)NCc3cc(F)c(c4cnccc4)cc3)C=C1
0.277372	O=C(NC1(c2ccc(cc2)C)CCCC1)c3nc(ncc3)c4cnccc4
0.277372	O=C(NC1(c2ccc(cc2)C)CCCC1)c3nc(ncc3)c4cnccc4
0.277372	O=C(NC1(c2ccc(cc2)C)CCCC1)c3nc(ncc3)c4cnccc4
0.277372	O=C(NC1(c2ccc(cc2)C)CCCC1)c3nc(ncc3)c4cnccc4
0.277372	O=C(NC1(c2ccc(cc2)C)CCCC1)c3nc(ncc3)c4cnccc4
0.277372	O=C(NC1(c2ccc(cc2)C)CCCC1)c3nc(ncc3)c4cnccc4
0.277372	O=C(NC1(c2ccc(cc2)C)CCCC1)c3nc(ncc3)c4cnccc4
0.277372	O=C(NC1(c2ccc(cc2)C)CCCC1)c3nc(ncc3)c4cnccc4
0.277372	O=C(NC1(c2ccc(cc2)C)CCCC1)c3nc(ncc3)c4cnccc4
0.277372	O=C(NC1(c2ccc(cc2)C)CCCC1)c3nc(ncc3)c4cnccc4
0.277344	Brc1cc(c(NN=Cc2nc(ncc2)c3ccccc3)cc1)C
0.277344	Brc1cc(c(NN=Cc2nc(ncc2)c3ccccc3)cc1)C
0.277344	Brc1cc(c(NN=Cc2nc(ncc2)c3ccccc3)cc1)C
0.277344	Brc1cc(c(NN=Cc2nc(ncc2)c3ccccc3)cc1)C
0.277344	Brc1cc(c(NN=Cc2nc(ncc2)c3ccccc3)cc1)C
0.276753	O=C(OC)c1ccc(cc1)C(NC(=O)c2nc(ncc2)c3cnccc3)(C)C
0.276596	Fc1cc(NC(=O)C=2C(=NNC2)c3cc(C#N)ccc3)c(cc1)C
0.276596	Fc1cc(NC(=O)C=2C(=NNC2)c3cc(C#N)ccc3)c(cc1)C
0.276596	Fc1cc(NC(=O)C=2C(=NNC2)c3cc(C#N)ccc3)c(cc1)C
0.276596	Fc1cc(NC(=O)C=2C(=NNC2)c3cc(C#N)ccc3)c(cc1)C
0.276596	Fc1cc(NC(=O)C=2C(=NNC2)c3cc(C#N)ccc3)c(cc1)C
0.276596	Fc1cc(NC(=O)C=2C(=NNC2)c3cc(C#N)ccc3)c(cc1)C
0.276596	Fc1cc(NC(=O)C=2C(=NNC2)c3cc(C#N)ccc3)c(cc1)C
0.276596	Fc1cc(NC(=O)C=2C(=NNC2)c3cc(C#N)ccc3)c(cc1)C
0.276596	Fc1cc(NC(=O)C=2C(=NNC2)c3cc(C#N)ccc3)c(cc1)C
0.276596	Fc1cc(NC(=O)C=2C(=NNC2)c3cc(C#N)ccc3)c(cc1)C
0.275862	O=C(Nc1cc(ccc1)C(=O)Nc2cc(c(N3CCCC3)cc2)C)NC(C)C
0.275862	O=C(Nc1cc(ccc1)C(=O)Nc2cc(c(N3CCCC3)cc2)C)NC(C)C
0.275862	O=C(Nc1cc(ccc1)C(=O)Nc2cc(c(N3CCCC3)cc2)C)NC(C)C
0.275862	O=C(Nc1cc(ccc1)C(=O)Nc2cc(c(N3CCCC3)cc2)C)NC(C)C
0.275862	O=C(Nc1cc(ccc1)C(=O)Nc2cc(c(N3CCCC3)cc2)C)NC(C)C
0.275862	O=C(Nc1cc(ccc1)C(=O)Nc2cc(c(N3CCCC3)cc2)C)NC(C)C
0.275862	O=C(Nc1cc(ccc1)C(=O)Nc2cc(c(N3CCCC3)cc2)C)NC(C)C
0.275862	O=C(Nc1cc(ccc1)C(=O)Nc2cc(c(N3CCCC3)cc2)C)NC(C)C
0.275862	O=C(Nc1cc(ccc1)C(=O)Nc2cc(c(N3CCCC3)cc2)C)NC(C)C
0.275862	O=C(Nc1cc(ccc1)C(=O)Nc2cc(c(N3CCCC3)cc2)C)NC(C)C
0.275748	O=C(Nc1cc(ccc1)CN2CCN(C(=O)C)CC2)c3nc4c(cc3)CC(CC4)C
0.275641	O=C(OCC(=O)N1CCN(CC(=O)Nc2c(cccc2C)C)CC1)c3cc(NC(=O)c4cc5OCCOc5cc4)c(cc3)C
0.275641	O=C(OCC(=O)N1CCN(CC(=O)Nc2c(cccc2C)C)CC1)c3cc(NC(=O)c4cc5OCCOc5cc4)c(cc3)C
0.275641	O=C(OCC(=O)N1CCN(CC(=O)Nc2c(cccc2C)C)CC1)c3cc(NC(=O)c4cc5OCCOc5cc4)c(cc3)C
0.275641	O=C(OCC(=O)N1CCN(CC(=O)Nc2c(cccc2C)C)CC1)c3cc(NC(=O)c4cc5OCCOc5cc4)c(cc3)C
0.275641	O=C(OCC(=O)N1CCN(CC(=O)Nc2c(cccc2C)C)CC1)c3cc(NC(=O)c4cc5OCCOc5cc4)c(cc3)C
0.275641	O=C(OCC(=O)N1CCN(CC(=O)Nc2c(cccc2C)C)CC1)c3cc(NC(=O)c4cc5OCCOc5cc4)c(cc3)C
0.275641	O=C(OCC(=O)N1CCN(CC(=O)Nc2c(cccc2C)C)CC1)c3cc(NC(=O)c4cc5OCCOc5cc4)c(cc3)C
0.275641	O=C(OCC(=O)N1CCN(CC(=O)Nc2c(cccc2C)C)CC1)c3cc(NC(=O)c4cc5OCCOc5cc4)c(cc3)C
0.275641	O=C(OCC(=O)N1CCN(CC(=O)Nc2c(cccc2C)C)CC1)c3cc(NC(=O)c4cc5OCCOc5cc4)c(cc3)C
0.275641	O=C(OCC(=O)N1CCN(CC(=O)Nc2c(cccc2C)C)CC1)c3cc(NC(=O)c4cc5OCCOc5cc4)c(cc3)C
0.27551	O=C(Nc1c(ccc(c1)C(=O)Nc2cc3c(NC(C(=O)NC)=C3)cc2)C)Nc4ccccc4
0.27551	O=C(Nc1c(ccc(c1)C(=O)Nc2cc3c(NC(C(=O)NC)=C3)cc2)C)Nc4ccccc4
0.27551	O=C(Nc1c(ccc(c1)C(=O)Nc2cc3c(NC(C(=O)NC)=C3)cc2)C)Nc4ccccc4
0.27551	O=C(Nc1c(ccc(c1)C(=O)Nc2cc3c(NC(C(=O)NC)=C3)cc2)C)Nc4ccccc4
0.27551	O=C(Nc1c(ccc(c1)C(=O)Nc2cc3c(NC(C(=O)NC)=C3)cc2)C)Nc4ccccc4
0.27551	O=C(Nc1c(ccc(c1)C(=O)Nc2cc3c(NC(C(=O)NC)=C3)cc2)C)Nc4ccccc4
0.27551	O=C(Nc1c(ccc(c1)C(=O)Nc2cc3c(NC(C(=O)NC)=C3)cc2)C)Nc4ccccc4
0.27551	O=C(Nc1c(ccc(c1)C(=O)Nc2cc3c(NC(C(=O)NC)=C3)cc2)C)Nc4ccccc4
0.27551	O=C(Nc1c(ccc(c1)C(=O)Nc2cc3c(NC(C(=O)NC)=C3)cc2)C)Nc4ccccc4
0.27551	O=C(Nc1c(ccc(c1)C(=O)Nc2cc3c(NC(C(=O)NC)=C3)cc2)C)Nc4ccccc4
0.274194	ClC1C(CNC(=O)c2nc(ncc2)c3cnccc3)C1
0.274194	ClC1C(CNC(=O)c2nc(ncc2)c3cnccc3)C1
0.274194	ClC1C(CNC(=O)c2nc(ncc2)c3cnccc3)C1
0.274194	ClC1C(CNC(=O)c2nc(ncc2)c3cnccc3)C1
0.274194	ClC1C(CNC(=O)c2nc(ncc2)c3cnccc3)C1
0.274194	ClC1C(CNC(=O)c2nc(ncc2)c3cnccc3)C1
0.274194	ClC1C(CNC(=O)c2nc(ncc2)c3cnccc3)C1
0.274194	ClC1C(CNC(=O)c2nc(ncc2)c3cnccc3)C1
0.274194	ClC1C(CNC(=O)c2nc(ncc2)c3cnccc3)C1
0.274194	ClC1C(CNC(=O)c2nc(ncc2)c3cnccc3)C1
0.274021	Clc1c(NC(=O)C)cc(NC(=O)C=2ON=C(N2)c3nccnc3)cc1
0.274021	Clc1c(NC(=O)C)cc(NC(=O)C=2ON=C(N2)c3nccnc3)cc1
0.274021	Clc1c(NC(=O)C)cc(NC(=O)C=2ON=C(N2)c3nccnc3)cc1
0.274021	Clc1c(NC(=O)C)cc(NC(=O)C=2ON=C(N2)c3nccnc3)cc1
0.274021	Clc1c(NC(=O)C)cc(NC(=O)C=2ON=C(N2)c3nccnc3)cc1
0.274021	Clc1c(NC(=O)C)cc(NC(=O)C=2ON=C(N2)c3nccnc3)cc1
0.274021	Clc1c(NC(=O)C)cc(NC(=O)C=2ON=C(N2)c3nccnc3)cc1
0.274021	Clc1c(NC(=O)C)cc(NC(=O)C=2ON=C(N2)c3nccnc3)cc1
0.274021	Clc1c(NC(=O)C)cc(NC(=O)C=2ON=C(N2)c3nccnc3)cc1
0.274021	Clc1c(NC(=O)C)cc(NC(=O)C=2ON=C(N2)c3nccnc3)cc1
0.273723	Clc1c(NC(=O)C)cc(NC(=O)C(=O)Nc2c(ccc(c2)C=3ON=C(N3)C)C)cc1
0.273723	Clc1c(NC(=O)C)cc(NC(=O)C(=O)Nc2c(ccc(c2)C=3ON=C(N3)C)C)cc1
0.273723	Clc1c(NC(=O)C)cc(NC(=O)C(=O)Nc2c(ccc(c2)C=3ON=C(N3)C)C)cc1
0.273723	Clc1c(NC(=O)C)cc(NC(=O)C(=O)Nc2c(ccc(c2)C=3ON=C(N3)C)C)cc1
0.273723	Clc1c(NC(=O)C)cc(NC(=O)C(=O)Nc2c(ccc(c2)C=3ON=C(N3)C)C)cc1
0.273723	Clc1c(NC(=O)C)cc(NC(=O)C(=O)Nc2c(ccc(c2)C=3ON=C(N3)C)C)cc1
0.273723	Clc1c(NC(=O)C)cc(NC(=O)C(=O)Nc2c(ccc(c2)C=3ON=C(N3)C)C)cc1
0.273723	Clc1c(NC(=O)C)cc(NC(=O)C(=O)Nc2c(ccc(c2)C=3ON=C(N3)C)C)cc1
0.273723	Clc1c(NC(=O)C)cc(NC(=O)C(=O)Nc2c(ccc(c2)C=3ON=C(N3)C)C)cc1
0.273723	Clc1c(NC(=O)C)cc(NC(=O)C(=O)Nc2c(ccc(c2)C=3ON=C(N3)C)C)cc1
0.273381	S1C(c2cc(F)ccc2)=CC=C1C(=O)Nc3cc(ncc3)N4CCN(CC4)C
0.273381	O=C(Nc1c(OC)ccc(c2ccncc2)c1)C(=O)Nc3c(ccc(c3)C=4ON=C(N4)C)C
0.273381	O=C(Nc1c(OC)ccc(c2ccncc2)c1)C(=O)Nc3c(ccc(c3)C=4ON=C(N4)C)C
0.273381	O=C(Nc1c(OC)ccc(c2ccncc2)c1)C(=O)Nc3c(ccc(c3)C=4ON=C(N4)C)C
0.273381	O=C(Nc1c(OC)ccc(c2ccncc2)c1)C(=O)Nc3c(ccc(c3)C=4ON=C(N4)C)C
0.273381	O=C(Nc1c(OC)ccc(c2ccncc2)c1)C(=O)Nc3c(ccc(c3)C=4ON=C(N4)C)C
0.273381	O=C(Nc1c(OC)ccc(c2ccncc2)c1)C(=O)Nc3c(ccc(c3)C=4ON=C(N4)C)C
0.273381	O=C(Nc1c(OC)ccc(c2ccncc2)c1)C(=O)Nc3c(ccc(c3)C=4ON=C(N4)C)C
0.273381	O=C(Nc1c(OC)ccc(c2ccncc2)c1)C(=O)Nc3c(ccc(c3)C=4ON=C(N4)C)C
0.273381	O=C(Nc1c(OC)ccc(c2ccncc2)c1)C(=O)Nc3c(ccc(c3)C=4ON=C(N4)C)C
0.273381	O=C(Nc1c(OC)ccc(c2ccncc2)c1)C(=O)Nc3c(ccc(c3)C=4ON=C(N4)C)C
0.273077	Brc1c(F)ccc(c1)C(=O)Nc2cc(c(NC(=O)OC(C)(C)C)cc2)C
0.273077	Brc1c(F)ccc(c1)C(=O)Nc2cc(c(NC(=O)OC(C)(C)C)cc2)C
0.273077	Brc1c(F)ccc(c1)C(=O)Nc2cc(c(NC(=O)OC(C)(C)C)cc2)C
0.273077	Brc1c(F)ccc(c1)C(=O)Nc2cc(c(NC(=O)OC(C)(C)C)cc2)C
0.273077	Brc1c(F)ccc(c1)C(=O)Nc2cc(c(NC(=O)OC(C)(C)C)cc2)C
0.273077	Brc1c(F)ccc(c1)C(=O)Nc2cc(c(NC(=O)OC(C)(C)C)cc2)C
0.273077	Brc1c(F)ccc(c1)C(=O)Nc2cc(c(NC(=O)OC(C)(C)C)cc2)C
0.273077	Brc1c(F)ccc(c1)C(=O)Nc2cc(c(NC(=O)OC(C)(C)C)cc2)C
0.273077	Brc1c(F)ccc(c1)C(=O)Nc2cc(c(NC(=O)OC(C)(C)C)cc2)C
0.273077	Brc1c(F)ccc(c1)C(=O)Nc2cc(c(NC(=O)OC(C)(C)C)cc2)C
0.272727	Clc1c(NC2=NCCN2)ccc(NC(=O)c3cnc(NS(=O)(=O)C)cc3)c1
0.272727	Clc1c(NC2=NCCN2)ccc(NC(=O)c3cnc(NS(=O)(=O)C)cc3)c1
0.272727	Clc1c(NC2=NCCN2)ccc(NC(=O)c3cnc(NS(=O)(=O)C)cc3)c1
0.272727	Clc1c(NC2=NCCN2)ccc(NC(=O)c3cnc(NS(=O)(=O)C)cc3)c1
0.272727	Clc1c(NC2=NCCN2)ccc(NC(=O)c3cnc(NS(=O)(=O)C)cc3)c1
0.272727	Clc1c(NC2=NCCN2)ccc(NC(=O)c3cnc(NS(=O)(=O)C)cc3)c1
0.272727	O=C(OC)c1cc(c(cc1)C(=O)NCc2cc(ncc2)c3ccccc3)C
0.272727	O=C(OC)c1cc(c(cc1)C(=O)NCc2cc(ncc2)c3ccccc3)C
0.272727	O=C(OC)c1cc(c(cc1)C(=O)NCc2cc(ncc2)c3ccccc3)C
0.272727	O=C(OC)c1cc(c(cc1)C(=O)NCc2cc(ncc2)c3ccccc3)C
0.272727	O=C(OC)c1cc(c(cc1)C(=O)NCc2cc(ncc2)c3ccccc3)C
0.272374	O=C(Nc1cc(ccc1)C(=O)Nc2cc(ncc2)N3CCN(CC3)C)NC(C)C
0.272374	O=C(Nc1cc(ccc1)C(=O)Nc2cc(ncc2)N3CCN(CC3)C)NC(C)C
0.272131	O=C(OC(C)(C)C)c1cc(ccc1)CNC(=O)C(=O)Nc2c(ccc(c2)C=3ON=C(N3)C)C
0.271375	O(c1c(cncc1)C)C2CCN(Cc3cnc(c4ncccc4)cc3)CC2
0.271375	O(c1c(cncc1)C)C2CCN(Cc3cnc(c4ncccc4)cc3)CC2
0.271186	O=C(Nc1cc(c(OC)cc1)c2ccccc2)C=3ON=C(N3)c4nccnc4
0.271186	O=C(Nc1cc(c(OC)cc1)c2ccccc2)C=3ON=C(N3)c4nccnc4
0.271186	O=C(Nc1cc(c(OC)cc1)c2ccccc2)C=3ON=C(N3)c4nccnc4
0.271186	O=C(Nc1cc(c(OC)cc1)c2ccccc2)C=3ON=C(N3)c4nccnc4
0.271186	O=C(Nc1cc(c(OC)cc1)c2ccccc2)C=3ON=C(N3)c4nccnc4
0.271186	O=C(Nc1cc(c(OC)cc1)c2ccccc2)C=3ON=C(N3)c4nccnc4
0.271186	O=C(Nc1cc(c(OC)cc1)c2ccccc2)C=3ON=C(N3)c4nccnc4
0.271186	O=C(Nc1cc(c(OC)cc1)c2ccccc2)C=3ON=C(N3)c4nccnc4
0.271186	O=C(Nc1cc(c(OC)cc1)c2ccccc2)C=3ON=C(N3)c4nccnc4
0.271186	O=C(Nc1cc(c(OC)cc1)c2ccccc2)C=3ON=C(N3)c4nccnc4
0.270992	Fc1ccc(cc1)C(=O)Nc2cc(c(NCc3cc(ccc3)C(F)(F)F)cc2)C(F)(F)F
0.270992	Fc1ccc(cc1)C(=O)Nc2cc(c(NCc3cc(ccc3)C(F)(F)F)cc2)C(F)(F)F
0.270992	Fc1ccc(cc1)C(=O)Nc2cc(c(NCc3cc(ccc3)C(F)(F)F)cc2)C(F)(F)F
0.270992	Fc1ccc(cc1)C(=O)Nc2cc(c(NCc3cc(ccc3)C(F)(F)F)cc2)C(F)(F)F
0.270992	Fc1ccc(cc1)C(=O)Nc2cc(c(NCc3cc(ccc3)C(F)(F)F)cc2)C(F)(F)F
0.270992	Fc1ccc(cc1)C(=O)Nc2cc(c(NCc3cc(ccc3)C(F)(F)F)cc2)C(F)(F)F
0.270992	Fc1ccc(cc1)C(=O)Nc2cc(c(NCc3cc(ccc3)C(F)(F)F)cc2)C(F)(F)F
0.270992	Fc1ccc(cc1)C(=O)Nc2cc(c(NCc3cc(ccc3)C(F)(F)F)cc2)C(F)(F)F
0.270916	O=C(NCCOc1cnccc1)c2nc(ncc2)c3cnccc3
0.270916	O=C(NCCOc1cnccc1)c2nc(ncc2)c3cnccc3
0.270916	O=C(NCCOc1cnccc1)c2nc(ncc2)c3cnccc3
0.270916	O=C(NCCOc1cnccc1)c2nc(ncc2)c3cnccc3
0.270916	O=C(NCCOc1cnccc1)c2nc(ncc2)c3cnccc3
0.270916	O=C(NCCOc1cnccc1)c2nc(ncc2)c3cnccc3
0.270916	O=C(NCCOc1cnccc1)c2nc(ncc2)c3cnccc3
0.270916	O=C(NCCOc1cnccc1)c2nc(ncc2)c3cnccc3
0.270916	O=C(NCCOc1cnccc1)c2nc(ncc2)c3cnccc3
0.270916	O=C(NCCOc1cnccc1)c2nc(ncc2)c3cnccc3
0.270701	S1C(C(=O)Nc2c(cc(cc2)C(=O)Nc3cc(ncc3)N4Cc5c(cccc5)CC4)C)=CC=C1
0.270701	S1C(C(=O)Nc2c(cc(cc2)C(=O)Nc3cc(ncc3)N4Cc5c(cccc5)CC4)C)=CC=C1
0.270701	S1C(C(=O)Nc2c(cc(cc2)C(=O)Nc3cc(ncc3)N4Cc5c(cccc5)CC4)C)=CC=C1
0.270701	S1C(C(=O)Nc2c(cc(cc2)C(=O)Nc3cc(ncc3)N4Cc5c(cccc5)CC4)C)=CC=C1
0.270701	S1C(C(=O)Nc2c(cc(cc2)C(=O)Nc3cc(ncc3)N4Cc5c(cccc5)CC4)C)=CC=C1
0.270701	S1C(C(=O)Nc2c(cc(cc2)C(=O)Nc3cc(ncc3)N4Cc5c(cccc5)CC4)C)=CC=C1
0.270701	S1C(C(=O)Nc2c(cc(cc2)C(=O)Nc3cc(ncc3)N4Cc5c(cccc5)CC4)C)=CC=C1
0.270701	S1C(C(=O)Nc2c(cc(cc2)C(=O)Nc3cc(ncc3)N4Cc5c(cccc5)CC4)C)=CC=C1
0.270701	S1C(C(=O)Nc2c(cc(cc2)C(=O)Nc3cc(ncc3)N4Cc5c(cccc5)CC4)C)=CC=C1
0.270701	S1C(C(=O)Nc2c(cc(cc2)C(=O)Nc3cc(ncc3)N4Cc5c(cccc5)CC4)C)=CC=C1
0.270588	Brc1c(NC(=O)c2nc(ccc2)C(=O)N)cc(NC(=O)NC)cc1
0.270588	Brc1c(NC(=O)c2nc(ccc2)C(=O)N)cc(NC(=O)NC)cc1
0.270588	Brc1c(NC(=O)c2nc(ccc2)C(=O)N)cc(NC(=O)NC)cc1
0.27027	O(c1c(cc(NCC(O)CN2CCN(CC2)C)cc1)C)c3cnccc3
0.27027	O(c1c(cc(NCC(O)CN2CCN(CC2)C)cc1)C)c3cnccc3
0.27027	O(c1c(cc(NCC(O)CN2CCN(CC2)C)cc1)C)c3cnccc3
0.27027	O(c1c(cc(NCC(O)CN2CCN(CC2)C)cc1)C)c3cnccc3
0.27027	O(c1c(cc(NCC(O)CN2CCN(CC2)C)cc1)C)c3cnccc3
0.27027	O(c1c(cc(NCC(O)CN2CCN(CC2)C)cc1)C)c3cnccc3
0.27027	O(c1c(cc(NCC(O)CN2CCN(CC2)C)cc1)C)c3cnccc3
0.27027	O(c1c(cc(NCC(O)CN2CCN(CC2)C)cc1)C)c3cnccc3
0.27027	O(c1c(cc(NCC(O)CN2CCN(CC2)C)cc1)C)c3cnccc3
0.27027	O(c1c(cc(NCC(O)CN2CCN(CC2)C)cc1)C)c3cnccc3
0.270175	O=C(O)c1c(N2CCCCC2)ccc(NC(=O)c3c(c4ccncc4)cccc3)c1
0.270175	O=C(O)c1c(N2CCCCC2)ccc(NC(=O)c3c(c4ccncc4)cccc3)c1
0.270175	O=C(O)c1c(N2CCCCC2)ccc(NC(=O)c3c(c4ccncc4)cccc3)c1
0.270175	O=C(O)c1c(N2CCCCC2)ccc(NC(=O)c3c(c4ccncc4)cccc3)c1
0.270175	O=C(O)c1c(N2CCCCC2)ccc(NC(=O)c3c(c4ccncc4)cccc3)c1
0.270175	O=C(O)c1c(N2CCCCC2)ccc(NC(=O)c3c(c4ccncc4)cccc3)c1
0.270175	O=C(O)c1c(N2CCCCC2)ccc(NC(=O)c3c(c4ccncc4)cccc3)c1
0.270175	O=C(O)c1c(N2CCCCC2)ccc(NC(=O)c3c(c4ccncc4)cccc3)c1
0.270175	O=C(O)c1c(N2CCCCC2)ccc(NC(=O)c3c(c4ccncc4)cccc3)c1
0.270175	O=C(O)c1c(N2CCCCC2)ccc(NC(=O)c3c(c4ccncc4)cccc3)c1
0.270175	Brc1cc(c(NC(=O)C2=C(NC(c3ccccc3)=C2)C)cc1)C(=O)OC
0.270042	Oc1cc(ccc1)CN2CCN(Cc3cnc(c4ncccc4)cc3)CC2
0.270042	Oc1cc(ccc1)CN2CCN(Cc3cnc(c4ncccc4)cc3)CC2
0.270042	Fc1cc(ccc1)CN2CCN(Cc3cnc(c4ncccc4)cc3)CC2
0.270042	Fc1cc(ccc1)CN2CCN(Cc3cnc(c4ncccc4)cc3)CC2
0.270042	Fc1cc(ccc1)CN2CCN(Cc3cnc(c4ncccc4)cc3)CC2
0.270042	Fc1cc(ccc1)CN2CCN(Cc3cnc(c4ncccc4)cc3)CC2
0.270042	Fc1cc(ccc1)CN2CCN(Cc3cnc(c4ncccc4)cc3)CC2
0.270042	Fc1cc(ccc1)CN2CCN(Cc3cnc(c4ncccc4)cc3)CC2
0.270042	Fc1cc(ccc1)CN2CCN(Cc3cnc(c4ncccc4)cc3)CC2
0.270042	Fc1cc(ccc1)CN2CCN(Cc3cnc(c4ncccc4)cc3)CC2
0.270042	Fc1cc(ccc1)CN2CCN(Cc3cnc(c4ncccc4)cc3)CC2
0.270042	Fc1cc(ccc1)CN2CCN(Cc3cnc(c4ncccc4)cc3)CC2
0.269663	Clc1c(S(=O)(=O)N)ccc(c1)C(=O)Nc2c(ccnc2)C
0.269663	Clc1c(S(=O)(=O)N)ccc(c1)C(=O)Nc2c(ccnc2)C
0.269663	Clc1c(S(=O)(=O)N)ccc(c1)C(=O)Nc2c(ccnc2)C
0.269663	Clc1c(S(=O)(=O)N)ccc(c1)C(=O)Nc2c(ccnc2)C
0.269663	Clc1c(S(=O)(=O)N)ccc(c1)C(=O)Nc2c(ccnc2)C
0.269663	Clc1c(S(=O)(=O)N)ccc(c1)C(=O)Nc2c(ccnc2)C
0.269663	Clc1c(S(=O)(=O)N)ccc(c1)C(=O)Nc2c(ccnc2)C
0.269565	O=C(Nc1c(cccc1)C)c2ccc(OCCCC)cc2
0.269565	O=C(Nc1c(cccc1)C)c2ccc(OCCCC)cc2
0.269565	O=C(Nc1c(cccc1)C)c2ccc(OCCCC)cc2
0.269565	O=C(Nc1c(cccc1)C)c2ccc(OCCCC)cc2
0.269565	O=C(Nc1c(cccc1)C)c2ccc(OCCCC)cc2
0.269565	O=C(Nc1c(cccc1)C)c2ccc(OCCCC)cc2
0.269565	O=C(Nc1c(cccc1)C)c2ccc(OCCCC)cc2
0.269565	O=C(Nc1c(cccc1)C)c2ccc(OCCCC)cc2
0.269565	O=C(Nc1c(cccc1)C)c2ccc(OCCCC)cc2
0.269565	O=C(Nc1c(cccc1)C)c2ccc(OCCCC)cc2
0.26936	Brc1c(ncc([N+]([O-])=O)c1)C(=O)Nc2c(ccc(NC3CCN(CC3)C)c2)C
0.269091	O=C(Nc1cnc(N2CCN(CC2)C)cc1)c3c(nc(cc3)CN)C
0.268707	O=C(OC(C)(C)C)NCCCCc1ccc(NC(=O)C(=O)Nc2c(ccc(c2)C=3ON=C(N3)C)C)cc1
0.268707	O=C(OC(C)(C)C)NCCCCc1ccc(NC(=O)C(=O)Nc2c(ccc(c2)C=3ON=C(N3)C)C)cc1
0.268707	O=C(OC(C)(C)C)NCCCCc1ccc(NC(=O)C(=O)Nc2c(ccc(c2)C=3ON=C(N3)C)C)cc1
0.268199	Brc1c(F)ccc(c1)C(=O)NCc2cc(ncc2)c3ccccc3
0.268199	Brc1c(F)ccc(c1)C(=O)NCc2cc(ncc2)c3ccccc3
0.268199	Brc1c(F)ccc(c1)C(=O)NCc2cc(ncc2)c3ccccc3
0.268199	Brc1c(F)ccc(c1)C(=O)NCc2cc(ncc2)c3ccccc3
0.268199	Brc1c(F)ccc(c1)C(=O)NCc2cc(ncc2)c3ccccc3
0.267516	O=C(Nc1c(ccc(NC2CCN(CC2)C)c1)C)C3=NN(c4c(cccc4)C)C(=C3)C
0.267516	O=C(Nc1c(ccc(NC2CCN(CC2)C)c1)C)C3=NN(c4c(cccc4)C)C(=C3)C
0.267516	O=C(Nc1c(ccc(NC2CCN(CC2)C)c1)C)C3=NN(c4c(cccc4)C)C(=C3)C
0.267442	S(c1cc(c(cc1)C)C)C(C(=O)Nc2ccc(cc2)C=3N=CNC3)C
0.267442	S(c1cc(c(cc1)C)C)C(C(=O)Nc2ccc(cc2)C=3N=CNC3)C
0.267442	S(c1cc(c(cc1)C)C)C(C(=O)Nc2ccc(cc2)C=3N=CNC3)C
0.267442	S(c1cc(c(cc1)C)C)C(C(=O)Nc2ccc(cc2)C=3N=CNC3)C
0.267442	S(c1cc(c(cc1)C)C)C(C(=O)Nc2ccc(cc2)C=3N=CNC3)C
0.267442	S(c1cc(c(cc1)C)C)C(C(=O)Nc2ccc(cc2)C=3N=CNC3)C
0.267442	S(c1cc(c(cc1)C)C)C(C(=O)Nc2ccc(cc2)C=3N=CNC3)C
0.267442	S(c1cc(c(cc1)C)C)C(C(=O)Nc2ccc(cc2)C=3N=CNC3)C
0.267442	S(c1cc(c(cc1)C)C)C(C(=O)Nc2ccc(cc2)C=3N=CNC3)C
0.267442	S(c1cc(c(cc1)C)C)C(C(=O)Nc2ccc(cc2)C=3N=CNC3)C
0.267123	S1C(=NC(=C1)C2CCC(C(F)(F)F)CC2)NC(=O)c3nc(ncc3)c4cnccc4
0.267123	S1C(=NC(=C1)C2CCC(C(F)(F)F)CC2)NC(=O)c3nc(ncc3)c4cnccc4
0.267123	S1C(=NC(=C1)C2CCC(C(F)(F)F)CC2)NC(=O)c3nc(ncc3)c4cnccc4
0.267123	S1C(=NC(=C1)C2CCC(C(F)(F)F)CC2)NC(=O)c3nc(ncc3)c4cnccc4
0.267123	S1C(=NC(=C1)C2CCC(C(F)(F)F)CC2)NC(=O)c3nc(ncc3)c4cnccc4
0.267123	S1C(=NC(=C1)C2CCC(C(F)(F)F)CC2)NC(=O)c3nc(ncc3)c4cnccc4
0.267123	S1C(=NC(=C1)C2CCC(C(F)(F)F)CC2)NC(=O)c3nc(ncc3)c4cnccc4
0.267123	S1C(=NC(=C1)C2CCC(C(F)(F)F)CC2)NC(=O)c3nc(ncc3)c4cnccc4
0.267123	S1C(=NC(=C1)C2CCC(C(F)(F)F)CC2)NC(=O)c3nc(ncc3)c4cnccc4
0.267123	S1C(=NC(=C1)C2CCC(C(F)(F)F)CC2)NC(=O)c3nc(ncc3)c4cnccc4
0.267123	O=C(Nc1c(ccnc1)C)c2cc3NC(=O)CCN(c3cc2)C
0.267123	O=C(Nc1c(ccnc1)C)c2cc3NC(=O)CCN(c3cc2)C
0.267123	O=C(Nc1c(ccnc1)C)c2cc3NC(=O)CCN(c3cc2)C
0.267123	O=C(Nc1c(ccnc1)C)c2cc3NC(=O)CCN(c3cc2)C
0.267123	O=C(Nc1c(ccnc1)C)c2cc3NC(=O)CCN(c3cc2)C
0.267123	O=C(Nc1c(ccnc1)C)c2cc3NC(=O)CCN(c3cc2)C
0.267123	O=C(Nc1c(ccnc1)C)c2cc3NC(=O)CCN(c3cc2)C
0.267123	O=C(Nc1c(ccnc1)C)c2cc3NC(=O)CCN(c3cc2)C
0.267123	O=C(Nc1c(ccnc1)C)c2cc3NC(=O)CCN(c3cc2)C
0.267123	O=C(Nc1c(ccnc1)C)c2cc3NC(=O)CCN(c3cc2)C
0.266892	Brc1ccc(cc1)C(=O)Nc2cc(ccc2)C(=O)N3CCN(C(C=4ON=C(N4)c5ccc(cc5)C)C)CC3
0.266892	Brc1ccc(cc1)C(=O)Nc2cc(ccc2)C(=O)N3CCN(C(C=4ON=C(N4)c5ccc(cc5)C)C)CC3
0.266892	Brc1ccc(cc1)C(=O)Nc2cc(ccc2)C(=O)N3CCN(C(C=4ON=C(N4)c5ccc(cc5)C)C)CC3
0.266892	Brc1ccc(cc1)C(=O)Nc2cc(ccc2)C(=O)N3CCN(C(C=4ON=C(N4)c5ccc(cc5)C)C)CC3
0.266892	Brc1ccc(cc1)C(=O)Nc2cc(ccc2)C(=O)N3CCN(C(C=4ON=C(N4)c5ccc(cc5)C)C)CC3
0.266892	Brc1ccc(cc1)C(=O)Nc2cc(ccc2)C(=O)N3CCN(C(C=4ON=C(N4)c5ccc(cc5)C)C)CC3
0.266892	Brc1ccc(cc1)C(=O)Nc2cc(ccc2)C(=O)N3CCN(C(C=4ON=C(N4)c5ccc(cc5)C)C)CC3
0.266892	Brc1ccc(cc1)C(=O)Nc2cc(ccc2)C(=O)N3CCN(C(C=4ON=C(N4)c5ccc(cc5)C)C)CC3
0.266892	Brc1ccc(cc1)C(=O)Nc2cc(ccc2)C(=O)N3CCN(C(C=4ON=C(N4)c5ccc(cc5)C)C)CC3
0.266892	Brc1ccc(cc1)C(=O)Nc2cc(ccc2)C(=O)N3CCN(C(C=4ON=C(N4)c5ccc(cc5)C)C)CC3
0.266409	O=C(NC1COCCC1)c2nc(ncc2)c3cnccc3
0.266409	O=C(NC1COCCC1)c2nc(ncc2)c3cnccc3
0.266409	O=C(NC1COCCC1)c2nc(ncc2)c3cnccc3
0.266409	O=C(NC1COCCC1)c2nc(ncc2)c3cnccc3
0.266409	O=C(NC1COCCC1)c2nc(ncc2)c3cnccc3
0.266409	O=C(NC1COCCC1)c2nc(ncc2)c3cnccc3
0.266409	O=C(NC1COCCC1)c2nc(ncc2)c3cnccc3
0.266409	O=C(NC1COCCC1)c2nc(ncc2)c3cnccc3
0.266409	O=C(NC1COCCC1)c2nc(ncc2)c3cnccc3
0.266409	O=C(NC1COCCC1)c2nc(ncc2)c3cnccc3
0.266393	Clc1c(cc(cc1)C(=O)N2CCN(Cc3ccc(cc3)CC)CC2)C
0.266393	Clc1c(cc(cc1)C(=O)N2CCN(Cc3ccc(cc3)CC)CC2)C
0.266393	Clc1c(cc(cc1)C(=O)N2CCN(Cc3ccc(cc3)CC)CC2)C
0.266393	Clc1c(cc(cc1)C(=O)N2CCN(Cc3ccc(cc3)CC)CC2)C
0.266393	Clc1c(cc(cc1)C(=O)N2CCN(Cc3ccc(cc3)CC)CC2)C
0.266393	Clc1c(cc(cc1)C(=O)N2CCN(Cc3ccc(cc3)CC)CC2)C
0.266393	Clc1c(cc(cc1)C(=O)N2CCN(Cc3ccc(cc3)CC)CC2)C
0.266393	Clc1c(cc(cc1)C(=O)N2CCN(Cc3ccc(cc3)CC)CC2)C
0.266393	Clc1c(cc(cc1)C(=O)N2CCN(Cc3ccc(cc3)CC)CC2)C
0.266393	Clc1c(cc(cc1)C(=O)N2CCN(Cc3ccc(cc3)CC)CC2)C
0.265957	O=C(Nc1c(ccc(c1)C=2ON=C(N2)C)C)C(=O)Nc3cc(OCCCC)ccc3
0.265957	O=C(Nc1c(ccc(c1)C=2ON=C(N2)C)C)C(=O)Nc3cc(OCCCC)ccc3
0.265957	O=C(Nc1c(ccc(c1)C=2ON=C(N2)C)C)C(=O)Nc3cc(OCCCC)ccc3
0.265957	O=C(Nc1c(ccc(c1)C=2ON=C(N2)C)C)C(=O)Nc3cc(OCCCC)ccc3
0.265957	O=C(Nc1c(ccc(c1)C=2ON=C(N2)C)C)C(=O)Nc3cc(OCCCC)ccc3
0.265957	O=C(Nc1c(ccc(c1)C=2ON=C(N2)C)C)C(=O)Nc3cc(OCCCC)ccc3
0.265957	O=C(Nc1c(ccc(c1)C=2ON=C(N2)C)C)C(=O)Nc3cc(OCCCC)ccc3
0.265957	O=C(Nc1c(ccc(c1)C=2ON=C(N2)C)C)C(=O)Nc3cc(OCCCC)ccc3
0.265957	O=C(Nc1c(ccc(c1)C=2ON=C(N2)C)C)C(=O)Nc3cc(OCCCC)ccc3
0.265957	O=C(Nc1c(ccc(c1)C=2ON=C(N2)C)C)C(=O)Nc3cc(OCCCC)ccc3
0.265625	O=C(Nc1c(ccc(NC2CCN(CC2)C)c1)C)COCCCCCC
0.265385	Fc1c(NC(=O)C2CC2)cc(NC(=O)c3c(cc(F)cc3)C)cc1
0.265385	Fc1c(NC(=O)C2CC2)cc(NC(=O)c3c(cc(F)cc3)C)cc1
0.265385	Fc1c(NC(=O)C2CC2)cc(NC(=O)c3c(cc(F)cc3)C)cc1
0.265233	Fc1c(ccc(NC(=O)c2c(nc(cc2)CN)C)c1)C(=O)Nc3cc(ncc3)C
0.265233	Fc1c(ccc(NC(=O)c2c(nc(cc2)CN)C)c1)C(=O)Nc3cc(ncc3)C
0.265233	Fc1c(ccc(NC(=O)c2c(nc(cc2)CN)C)c1)C(=O)Nc3cc(ncc3)C
0.265233	Fc1c(ccc(NC(=O)c2c(nc(cc2)CN)C)c1)C(=O)Nc3cc(ncc3)C
0.265233	Fc1c(ccc(NC(=O)c2c(nc(cc2)CN)C)c1)C(=O)Nc3cc(ncc3)C
0.265233	Fc1c(ccc(NC(=O)c2c(nc(cc2)CN)C)c1)C(=O)Nc3cc(ncc3)C
0.265233	Fc1c(ccc(NC(=O)c2c(nc(cc2)CN)C)c1)C(=O)Nc3cc(ncc3)C
0.265233	Fc1c(ccc(NC(=O)c2c(nc(cc2)CN)C)c1)C(=O)Nc3cc(ncc3)C
0.265233	Fc1c(ccc(NC(=O)c2c(nc(cc2)CN)C)c1)C(=O)Nc3cc(ncc3)C
0.265233	Fc1c(ccc(NC(=O)c2c(nc(cc2)CN)C)c1)C(=O)Nc3cc(ncc3)C
0.265193	S=C1N(C(=O)c2c(N1)cc(cc2)C(=O)Nc3c(ccc(c3)CN4CCOCC4)C)CC=5OC=CC5
0.265193	S=C1N(C(=O)c2c(N1)cc(cc2)C(=O)Nc3c(ccc(c3)CN4CCOCC4)C)CC=5OC=CC5
0.265193	S=C1N(C(=O)c2c(N1)cc(cc2)C(=O)Nc3c(ccc(c3)CN4CCOCC4)C)CC=5OC=CC5
0.265193	S=C1N(C(=O)c2c(N1)cc(cc2)C(=O)Nc3c(ccc(c3)CN4CCOCC4)C)CC=5OC=CC5
0.265193	S=C1N(C(=O)c2c(N1)cc(cc2)C(=O)Nc3c(ccc(c3)CN4CCOCC4)C)CC=5OC=CC5
0.265193	S=C1N(C(=O)c2c(N1)cc(cc2)C(=O)Nc3c(ccc(c3)CN4CCOCC4)C)CC=5OC=CC5
0.265193	S=C1N(C(=O)c2c(N1)cc(cc2)C(=O)Nc3c(ccc(c3)CN4CCOCC4)C)CC=5OC=CC5
0.265193	S=C1N(C(=O)c2c(N1)cc(cc2)C(=O)Nc3c(ccc(c3)CN4CCOCC4)C)CC=5OC=CC5
0.265193	S=C1N(C(=O)c2c(N1)cc(cc2)C(=O)Nc3c(ccc(c3)CN4CCOCC4)C)CC=5OC=CC5
0.265193	S=C1N(C(=O)c2c(N1)cc(cc2)C(=O)Nc3c(ccc(c3)CN4CCOCC4)C)CC=5OC=CC5
0.265152	O=C(Nc1nnc(cc1)C2CC2)c3cncc(c4ncccc4)c3
0.265152	O=C(Nc1nnc(cc1)C2CC2)c3cncc(c4ncccc4)c3
0.265152	O=C(Nc1nnc(cc1)C2CC2)c3cncc(c4ncccc4)c3
0.265152	O=C(Nc1nnc(cc1)C2CC2)c3cncc(c4ncccc4)c3
0.265152	O=C(Nc1nnc(cc1)C2CC2)c3cncc(c4ncccc4)c3
0.265152	O=C(Nc1nnc(cc1)C2CC2)c3cncc(c4ncccc4)c3
0.265152	O=C(Nc1nnc(cc1)C2CC2)c3cncc(c4ncccc4)c3
0.265152	O=C(Nc1nnc(cc1)C2CC2)c3cncc(c4ncccc4)c3
0.265152	O=C(Nc1nnc(cc1)C2CC2)c3cncc(c4ncccc4)c3
0.265152	O=C(Nc1nnc(cc1)C2CC2)c3cncc(c4ncccc4)c3
0.264706	Clc1ccc(Oc2cnc(cc2)C(=O)Nc3cc(ccc3)CCN4CCC(CC4)C)cc1
0.264706	Clc1ccc(Oc2cnc(cc2)C(=O)Nc3cc(ccc3)CCN4CCC(CC4)C)cc1
0.264706	Clc1ccc(Oc2cnc(cc2)C(=O)Nc3cc(ccc3)CCN4CCC(CC4)C)cc1
0.264706	Clc1ccc(Oc2cnc(cc2)C(=O)Nc3cc(ccc3)CCN4CCC(CC4)C)cc1
0.264706	Clc1ccc(Oc2cnc(cc2)C(=O)Nc3cc(ccc3)CCN4CCC(CC4)C)cc1
0.264706	Clc1ccc(Oc2cnc(cc2)C(=O)Nc3cc(ccc3)CCN4CCC(CC4)C)cc1
0.264706	Clc1ccc(Oc2cnc(cc2)C(=O)Nc3cc(ccc3)CCN4CCC(CC4)C)cc1
0.264706	Clc1ccc(Oc2cnc(cc2)C(=O)Nc3cc(ccc3)CCN4CCC(CC4)C)cc1
0.264605	Brc1cc(c(OCCC)cc1)COC(=O)c2nc(ncc2)c3cnccc3
0.264605	Brc1cc(c(OCCC)cc1)COC(=O)c2nc(ncc2)c3cnccc3
0.264605	Brc1cc(c(OCCC)cc1)COC(=O)c2nc(ncc2)c3cnccc3
0.264605	Brc1cc(c(OCCC)cc1)COC(=O)c2nc(ncc2)c3cnccc3
0.264605	Brc1cc(c(OCCC)cc1)COC(=O)c2nc(ncc2)c3cnccc3
0.264605	Brc1cc(c(OCCC)cc1)COC(=O)c2nc(ncc2)c3cnccc3
0.264605	Brc1cc(c(OCCC)cc1)COC(=O)c2nc(ncc2)c3cnccc3
0.264605	Brc1cc(c(OCCC)cc1)COC(=O)c2nc(ncc2)c3cnccc3
0.264605	Brc1cc(c(OCCC)cc1)COC(=O)c2nc(ncc2)c3cnccc3
0.264605	Brc1cc(c(OCCC)cc1)COC(=O)c2nc(ncc2)c3cnccc3
0.264407	Clc1c(ccc(NC(=O)c2c(NS(=O)(=O)c3ccc(cc3)C)cccc2)c1)C=4C=NNC4
0.264407	Clc1c(ccc(NC(=O)c2c(NS(=O)(=O)c3ccc(cc3)C)cccc2)c1)C=4C=NNC4
0.264407	Clc1c(ccc(NC(=O)c2c(NS(=O)(=O)c3ccc(cc3)C)cccc2)c1)C=4C=NNC4
0.264407	Clc1c(ccc(NC(=O)c2c(NS(=O)(=O)c3ccc(cc3)C)cccc2)c1)C=4C=NNC4
0.264407	Clc1c(ccc(NC(=O)c2c(NS(=O)(=O)c3ccc(cc3)C)cccc2)c1)C=4C=NNC4
0.264407	Clc1c(ccc(NC(=O)c2c(NS(=O)(=O)c3ccc(cc3)C)cccc2)c1)C=4C=NNC4
0.264407	Clc1c(ccc(NC(=O)c2c(NS(=O)(=O)c3ccc(cc3)C)cccc2)c1)C=4C=NNC4
0.264407	Clc1c(ccc(NC(=O)c2c(NS(=O)(=O)c3ccc(cc3)C)cccc2)c1)C=4C=NNC4
0.264407	Clc1c(ccc(NC(=O)c2c(NS(=O)(=O)c3ccc(cc3)C)cccc2)c1)C=4C=NNC4
0.264407	Clc1c(ccc(NC(=O)c2c(NS(=O)(=O)c3ccc(cc3)C)cccc2)c1)C=4C=NNC4
0.264214	O=C(NCC1(C(=O)Nc2cc(c(cc2)C)C)CCCC1)c3nc(ncc3)C4CC4
0.264214	O=C(NCC1(C(=O)Nc2cc(c(cc2)C)C)CCCC1)c3nc(ncc3)C4CC4
0.264214	O=C(NCC1(C(=O)Nc2cc(c(cc2)C)C)CCCC1)c3nc(ncc3)C4CC4
0.264214	O=C(NCC1(C(=O)Nc2cc(c(cc2)C)C)CCCC1)c3nc(ncc3)C4CC4
0.264214	O=C(NCC1(C(=O)Nc2cc(c(cc2)C)C)CCCC1)c3nc(ncc3)C4CC4
0.264214	O=C(NCC1(C(=O)Nc2cc(c(cc2)C)C)CCCC1)c3nc(ncc3)C4CC4
0.264214	O=C(NCC1(C(=O)Nc2cc(c(cc2)C)C)CCCC1)c3nc(ncc3)C4CC4
0.264214	O=C(NCC1(C(=O)Nc2cc(c(cc2)C)C)CCCC1)c3nc(ncc3)C4CC4
0.264214	O=C(NCC1(C(=O)Nc2cc(c(cc2)C)C)CCCC1)c3nc(ncc3)C4CC4
0.264214	O=C(NCC1(C(=O)Nc2cc(c(cc2)C)C)CCCC1)c3nc(ncc3)C4CC4
0.264	O=C(NCCc1ccc(N2CCN(CC2)C)cc1)c3cncc(c4ccncc4)c3
0.264	O=C(NCCc1ccc(N2CCN(CC2)C)cc1)c3cncc(c4ccncc4)c3
0.264	O=C(NCCc1ccc(N2CCN(CC2)C)cc1)c3cncc(c4ccncc4)c3
0.264	O=C(NCCc1ccc(N2CCN(CC2)C)cc1)c3cncc(c4ccncc4)c3
0.264	O=C(NCCc1ccc(N2CCN(CC2)C)cc1)c3cncc(c4ccncc4)c3
0.263941	Clc1cc(ncc1)C(=O)Nc2cc(c(OC)cc2)c3ccccc3
0.263941	Clc1cc(ncc1)C(=O)Nc2cc(c(OC)cc2)c3ccccc3
0.263941	Clc1cc(ncc1)C(=O)Nc2cc(c(OC)cc2)c3ccccc3
0.263941	Clc1cc(ncc1)C(=O)Nc2cc(c(OC)cc2)c3ccccc3
0.263941	Clc1cc(ncc1)C(=O)Nc2cc(c(OC)cc2)c3ccccc3
0.263941	Clc1cc(ncc1)C(=O)Nc2cc(c(OC)cc2)c3ccccc3
0.263941	Clc1cc(ncc1)C(=O)Nc2cc(c(OC)cc2)c3ccccc3
0.263941	Clc1cc(ncc1)C(=O)Nc2cc(c(OC)cc2)c3ccccc3
0.263889	FC(F)(F)c1nc(ncc1)NCC2(C(=O)Nc3cc(c(cc3)C)C)CCCC2
0.263889	FC(F)(F)c1nc(ncc1)NCC2(C(=O)Nc3cc(c(cc3)C)C)CCCC2
0.263889	FC(F)(F)c1nc(ncc1)NCC2(C(=O)Nc3cc(c(cc3)C)C)CCCC2
0.263889	FC(F)(F)c1nc(ncc1)NCC2(C(=O)Nc3cc(c(cc3)C)C)CCCC2
0.263889	FC(F)(F)c1nc(ncc1)NCC2(C(=O)Nc3cc(c(cc3)C)C)CCCC2
0.263889	FC(F)(F)c1nc(ncc1)NCC2(C(=O)Nc3cc(c(cc3)C)C)CCCC2
0.263889	FC(F)(F)c1nc(ncc1)NCC2(C(=O)Nc3cc(c(cc3)C)C)CCCC2
0.263889	FC(F)(F)c1nc(ncc1)NCC2(C(=O)Nc3cc(c(cc3)C)C)CCCC2
0.263889	FC(F)(F)c1nc(ncc1)NCC2(C(=O)Nc3cc(c(cc3)C)C)CCCC2
0.263889	FC(F)(F)c1nc(ncc1)NCC2(C(=O)Nc3cc(c(cc3)C)C)CCCC2
0.263492	S(=O)(=O)(N1CCN(CC1)C)c2cc(c(OCC)cc2)C(=O)Nc3c(ccc(NC4CCN(CC4)C)c3)C
0.263345	Clc1c(cc(Cl)cc1)C2=NNC(=N2)NC(=O)c3cc(NC(=O)NC(C)C)ccc3
0.263345	S1C(=C(C(C(=O)Nc2ncc(cc2)CN3CCN(C4CC4)CC3)=C1)C)C
0.263345	S1C(=C(C(C(=O)Nc2ncc(cc2)CN3CCN(C4CC4)CC3)=C1)C)C
0.263345	S1C(=C(C(C(=O)Nc2ncc(cc2)CN3CCN(C4CC4)CC3)=C1)C)C
0.263345	S1C(=C(C(C(=O)Nc2ncc(cc2)CN3CCN(C4CC4)CC3)=C1)C)C
0.263345	S1C(=C(C(C(=O)Nc2ncc(cc2)CN3CCN(C4CC4)CC3)=C1)C)C
0.263345	S1C(=C(C(C(=O)Nc2ncc(cc2)CN3CCN(C4CC4)CC3)=C1)C)C
0.263345	S1C(=C(C(C(=O)Nc2ncc(cc2)CN3CCN(C4CC4)CC3)=C1)C)C
0.263345	S1C(=C(C(C(=O)Nc2ncc(cc2)CN3CCN(C4CC4)CC3)=C1)C)C
0.263345	S1C(=C(C(C(=O)Nc2ncc(cc2)CN3CCN(C4CC4)CC3)=C1)C)C
0.263345	S1C(=C(C(C(=O)Nc2ncc(cc2)CN3CCN(C4CC4)CC3)=C1)C)C
0.263158	O=C(Nc1c2nc(OC)ccc2ccc1)c3nc(ncc3)c4cnccc4
0.263158	O=C(Nc1c2nc(OC)ccc2ccc1)c3nc(ncc3)c4cnccc4
0.263158	O=C(Nc1c2nc(OC)ccc2ccc1)c3nc(ncc3)c4cnccc4
0.262976	O=C(Nc1c(ccc(c2ccncc2)c1)C)C(=O)NC3=NN(c4ncccc4)C=C3
0.262976	O=C(Nc1c(ccc(c2ccncc2)c1)C)C(=O)NC3=NN(c4ncccc4)C=C3
0.262976	O=C(Nc1c(ccc(c2ccncc2)c1)C)C(=O)NC3=NN(c4ncccc4)C=C3
0.262948	O=C(Nc1c(ccc(c1)C=2ON=C(N2)C)C)C=O
0.262948	O=C(Nc1c(ccc(c1)C=2ON=C(N2)C)C)C=O
0.262948	O=C(Nc1c(ccc(c1)C=2ON=C(N2)C)C)C=O
0.262948	O=C(Nc1c(ccc(c1)C=2ON=C(N2)C)C)C=O
0.262948	O=C(Nc1c(ccc(c1)C=2ON=C(N2)C)C)C=O
0.262948	O=C(Nc1c(ccc(c1)C=2ON=C(N2)C)C)C=O
0.262948	O=C(Nc1c(ccc(c1)C=2ON=C(N2)C)C)C=O
0.262948	O=C(Nc1c(ccc(c1)C=2ON=C(N2)C)C)C=O
0.262948	O=C(Nc1c(ccc(c1)C=2ON=C(N2)C)C)C=O
0.262948	O=C(Nc1c(ccc(c1)C=2ON=C(N2)C)C)C=O
0.262745	Clc1c(cc(cc1)C(=O)Nc2ccc(cc2)CS(=O)(=O)NCC=C)C
0.262626	O=C(O)C1=NN(C(C(=O)Nc2c(ccc(c2)Cc3ncccc3)C)=C1)C
0.262626	O=C(O)C1=NN(C(C(=O)Nc2c(ccc(c2)Cc3ncccc3)C)=C1)C
0.262626	O=C(O)C1=NN(C(C(=O)Nc2c(ccc(c2)Cc3ncccc3)C)=C1)C
0.262626	O=C(O)C1=NN(C(C(=O)Nc2c(ccc(c2)Cc3ncccc3)C)=C1)C
0.262626	O=C(O)C1=NN(C(C(=O)Nc2c(ccc(c2)Cc3ncccc3)C)=C1)C
0.262626	O=C(O)C1=NN(C(C(=O)Nc2c(ccc(c2)Cc3ncccc3)C)=C1)C
0.262626	O=C(O)C1=NN(C(C(=O)Nc2c(ccc(c2)Cc3ncccc3)C)=C1)C
0.262626	O=C(O)C1=NN(C(C(=O)Nc2c(ccc(c2)Cc3ncccc3)C)=C1)C
0.262626	O=C(O)C1=NN(C(C(=O)Nc2c(ccc(c2)Cc3ncccc3)C)=C1)C
0.262626	O=C(O)C1=NN(C(C(=O)Nc2c(ccc(c2)Cc3ncccc3)C)=C1)C
0.262295	S1C(=NC(c2ccc(NC(=O)CC(C)C)cc2)=C1)NC(=O)c3cc4c(cc3)CC(N)CC4
0.262295	S1C(=NC(c2ccc(NC(=O)CC(C)C)cc2)=C1)NC(=O)c3cc4c(cc3)CC(N)CC4
0.261905	Clc1c(NC(=O)C)cc(NC(=O)c2nccc(Cl)c2)cc1
0.261905	Clc1c(NC(=O)C)cc(NC(=O)c2nccc(Cl)c2)cc1
0.261905	Clc1c(NC(=O)C)cc(NC(=O)c2nccc(Cl)c2)cc1
0.261905	Clc1c(NC(=O)C)cc(NC(=O)c2nccc(Cl)c2)cc1
0.261905	Clc1c(NC(=O)C)cc(NC(=O)c2nccc(Cl)c2)cc1
0.261905	Clc1c(NC(=O)C)cc(NC(=O)c2nccc(Cl)c2)cc1
0.261905	Clc1c(NC(=O)C)cc(NC(=O)c2nccc(Cl)c2)cc1
0.261905	Clc1c(NC(=O)C)cc(NC(=O)c2nccc(Cl)c2)cc1
0.261905	Clc1c(NC(=O)C)cc(NC(=O)c2nccc(Cl)c2)cc1
0.261905	Clc1c(NC(=O)C)cc(NC(=O)c2nccc(Cl)c2)cc1
0.261589	S1C(=NC(c2ccc(cc2)CCCNC(=O)C)=C1)NC(=O)c3cc4c5c(cccc5)Cc4cc3
0.261589	S1C(=NC(c2ccc(cc2)CCCNC(=O)C)=C1)NC(=O)c3cc4c5c(cccc5)Cc4cc3
0.261589	S1C(=NC(c2ccc(cc2)CCCNC(=O)C)=C1)NC(=O)c3cc4c5c(cccc5)Cc4cc3
0.261194	S1C=NC(=C1)COc2c(NC(=O)c3ccc(Oc4cnccc4)cc3)cccc2
0.261168	Fc1ccc(c2nc(ncc2)C3CCN(C(=O)c4cc5OCCCOc5cc4)CC3)cc1
0.261029	S(=O)(=O)(NC1=NC(=NN1)NC(=O)c2ccc(NC(=O)Cc3cnccc3)cc2)c4ccccc4
0.261029	S(=O)(=O)(NC1=NC(=NN1)NC(=O)c2ccc(NC(=O)Cc3cnccc3)cc2)c4ccccc4
0.261029	S(=O)(=O)(NC1=NC(=NN1)NC(=O)c2ccc(NC(=O)Cc3cnccc3)cc2)c4ccccc4
0.261029	S(=O)(=O)(NC1=NC(=NN1)NC(=O)c2ccc(NC(=O)Cc3cnccc3)cc2)c4ccccc4
0.261029	S(=O)(=O)(NC1=NC(=NN1)NC(=O)c2ccc(NC(=O)Cc3cnccc3)cc2)c4ccccc4
0.261029	S(=O)(=O)(NC1=NC(=NN1)NC(=O)c2ccc(NC(=O)Cc3cnccc3)cc2)c4ccccc4
0.261029	S(=O)(=O)(NC1=NC(=NN1)NC(=O)c2ccc(NC(=O)Cc3cnccc3)cc2)c4ccccc4
0.261029	S(=O)(=O)(NC1=NC(=NN1)NC(=O)c2ccc(NC(=O)Cc3cnccc3)cc2)c4ccccc4
0.261029	S(=O)(=O)(NC1=NC(=NN1)NC(=O)c2ccc(NC(=O)Cc3cnccc3)cc2)c4ccccc4
0.261017	Fc1c(cc(cc1)C(=O)C(=O)Nc2nc(c3cc4c(cc3)cccc4)ccc2)C
0.26045	O=C(Nc1nccc(c1)CN(CCOC)C)c2c(O)cc(NC(=O)Cc3c(cccc3)C)cc2
0.26045	O=C(Nc1nccc(c1)CN(CCOC)C)c2c(O)cc(NC(=O)Cc3c(cccc3)C)cc2
0.26045	O=C(Nc1nccc(c1)CN(CCOC)C)c2c(O)cc(NC(=O)Cc3c(cccc3)C)cc2
0.26045	O=C(Nc1nccc(c1)CN(CCOC)C)c2c(O)cc(NC(=O)Cc3c(cccc3)C)cc2
0.26045	O=C(Nc1nccc(c1)CN(CCOC)C)c2c(O)cc(NC(=O)Cc3c(cccc3)C)cc2
0.26045	O=C(Nc1nccc(c1)CN(CCOC)C)c2c(O)cc(NC(=O)Cc3c(cccc3)C)cc2
0.26045	O=C(Nc1nccc(c1)CN(CCOC)C)c2c(O)cc(NC(=O)Cc3c(cccc3)C)cc2
0.26045	O=C(Nc1nccc(c1)CN(CCOC)C)c2c(O)cc(NC(=O)Cc3c(cccc3)C)cc2
0.26045	O=C(Nc1nccc(c1)CN(CCOC)C)c2c(O)cc(NC(=O)Cc3c(cccc3)C)cc2
0.26045	O=C(Nc1nccc(c1)CN(CCOC)C)c2c(O)cc(NC(=O)Cc3c(cccc3)C)cc2
0.260073	O=C(Nc1c(ccc(N2CCCC2)c1)C)C=3N=CNC(=O)C3
0.260073	O=C(Nc1c(ccc(N2CCCC2)c1)C)C=3N=CNC(=O)C3
0.260073	O=C(Nc1c(ccc(N2CCCC2)c1)C)C=3N=CNC(=O)C3
0.260073	O=C(Nc1c(ccc(N2CCCC2)c1)C)C=3N=CNC(=O)C3
0.260073	O=C(Nc1c(ccc(N2CCCC2)c1)C)C=3N=CNC(=O)C3
0.260073	O=C(Nc1c(ccc(N2CCCC2)c1)C)C=3N=CNC(=O)C3
0.260073	O=C(Nc1c(ccc(N2CCCC2)c1)C)C=3N=CNC(=O)C3
0.260073	O=C(Nc1c(ccc(N2CCCC2)c1)C)C=3N=CNC(=O)C3
0.260073	O=C(Nc1c(ccc(N2CCCC2)c1)C)C=3N=CNC(=O)C3
0.260073	O=C(Nc1c(ccc(N2CCCC2)c1)C)C=3N=CNC(=O)C3
0.260073	Brc1c(NC(=O)C=2C(=CNC2)Cc3ccccc3)cc(NC(=O)NC)cc1
0.260073	Brc1c(NC(=O)C=2C(=CNC2)Cc3ccccc3)cc(NC(=O)NC)cc1
0.260073	Brc1c(NC(=O)C=2C(=CNC2)Cc3ccccc3)cc(NC(=O)NC)cc1
0.260073	Brc1c(NC(=O)C=2C(=CNC2)Cc3ccccc3)cc(NC(=O)NC)cc1
0.260073	Brc1c(NC(=O)C=2C(=CNC2)Cc3ccccc3)cc(NC(=O)NC)cc1
0.260073	Brc1c(NC(=O)C=2C(=CNC2)Cc3ccccc3)cc(NC(=O)NC)cc1
0.260073	Brc1c(NC(=O)C=2C(=CNC2)Cc3ccccc3)cc(NC(=O)NC)cc1
0.260073	Brc1c(NC(=O)C=2C(=CNC2)Cc3ccccc3)cc(NC(=O)NC)cc1
0.260073	Brc1c(NC(=O)C=2C(=CNC2)Cc3ccccc3)cc(NC(=O)NC)cc1
0.260062	O=C(Nc1c(ccc(c1)C(=O)N2Cc3c(nc(nc3)CCC(C)C)CC2)C)Nc4ccccc4
0.260062	O=C(Nc1c(ccc(c1)C(=O)N2Cc3c(nc(nc3)CCC(C)C)CC2)C)Nc4ccccc4
0.260062	O=C(Nc1c(ccc(c1)C(=O)N2Cc3c(nc(nc3)CCC(C)C)CC2)C)Nc4ccccc4
0.260062	O=C(Nc1c(ccc(c1)C(=O)N2Cc3c(nc(nc3)CCC(C)C)CC2)C)Nc4ccccc4
0.260062	O=C(Nc1c(ccc(c1)C(=O)N2Cc3c(nc(nc3)CCC(C)C)CC2)C)Nc4ccccc4
0.260062	O=C(Nc1c(ccc(c1)C(=O)N2Cc3c(nc(nc3)CCC(C)C)CC2)C)Nc4ccccc4
0.259912	O=C(Nc1c(ccc(c1)C=O)C)Nc2ccccc2
0.259912	O=C(Nc1c(ccc(c1)C=O)C)Nc2ccccc2
0.259912	O=C(Nc1c(ccc(c1)C=O)C)Nc2ccccc2
0.259912	O=C(Nc1c(ccc(c1)C=O)C)Nc2ccccc2
0.259912	O=C(Nc1c(ccc(c1)C=O)C)Nc2ccccc2
0.259912	O=C(Nc1c(ccc(c1)C=O)C)Nc2ccccc2
0.259912	O=C(Nc1c(ccc(c1)C=O)C)Nc2ccccc2
0.259912	O=C(Nc1c(ccc(c1)C=O)C)Nc2ccccc2
0.259912	O=C(Nc1c(ccc(c1)C=O)C)Nc2ccccc2
0.259912	O=C(Nc1c(ccc(c1)C=O)C)Nc2ccccc2
0.259819	Fc1cc(ccc1)C=2OC(=NN2)C3C4(C3)CCN(C(=O)c5cc(NC(=O)Nc6ccccc6)c(cc5)C)CC4
0.259819	Fc1cc(ccc1)C=2OC(=NN2)C3C4(C3)CCN(C(=O)c5cc(NC(=O)Nc6ccccc6)c(cc5)C)CC4
0.25969	O=C(OC)c1cc(c(cc1)C(=O)Nc2cnc(N)cc2)C
0.25969	O=C(OC)c1cc(c(cc1)C(=O)Nc2cnc(N)cc2)C
0.25969	O=C(OC)c1cc(c(cc1)C(=O)Nc2cnc(N)cc2)C
0.25969	O=C(OC)c1cc(c(cc1)C(=O)Nc2cnc(N)cc2)C
0.25969	O=C(OC)c1cc(c(cc1)C(=O)Nc2cnc(N)cc2)C
0.25969	O=C(OC)c1cc(c(cc1)C(=O)Nc2cnc(N)cc2)C
0.25969	O=C(OC)c1cc(c(cc1)C(=O)Nc2cnc(N)cc2)C
0.25969	O=C(OC)c1cc(c(cc1)C(=O)Nc2cnc(N)cc2)C
0.25969	O=C(OC)c1cc(c(cc1)C(=O)Nc2cnc(N)cc2)C
0.25969	O=C(OC)c1cc(c(cc1)C(=O)Nc2cnc(N)cc2)C
0.259542	FC(F)(F)C(c1ccc(cc1)C(=O)Nc2cc(ccc2)CCN3CCC(CC3)C)C
0.259542	FC(F)(F)C(c1ccc(cc1)C(=O)Nc2cc(ccc2)CCN3CCC(CC3)C)C
0.259542	FC(F)(F)C(c1ccc(cc1)C(=O)Nc2cc(ccc2)CCN3CCC(CC3)C)C
0.259542	FC(F)(F)C(c1ccc(cc1)C(=O)Nc2cc(ccc2)CCN3CCC(CC3)C)C
0.259542	FC(F)(F)C(c1ccc(cc1)C(=O)Nc2cc(ccc2)CCN3CCC(CC3)C)C
0.259398	Ic1c(cc(cc1)CNC(=O)c2ccc(Nc3c(cccc3)C(C)C)cc2)C
0.258993	Brc1ccc(c2cc(ccc2)C(=O)Oc3c(cc(cc3)C)C(=O)Nc4ccncc4)cc1
0.258993	Brc1ccc(c2cc(ccc2)C(=O)Oc3c(cc(cc3)C)C(=O)Nc4ccncc4)cc1
0.258993	Brc1ccc(c2cc(ccc2)C(=O)Oc3c(cc(cc3)C)C(=O)Nc4ccncc4)cc1
0.258993	Brc1ccc(c2cc(ccc2)C(=O)Oc3c(cc(cc3)C)C(=O)Nc4ccncc4)cc1
0.258993	Brc1ccc(c2cc(ccc2)C(=O)Oc3c(cc(cc3)C)C(=O)Nc4ccncc4)cc1
0.258993	Brc1ccc(c2cc(ccc2)C(=O)Oc3c(cc(cc3)C)C(=O)Nc4ccncc4)cc1
0.258993	Brc1ccc(c2cc(ccc2)C(=O)Oc3c(cc(cc3)C)C(=O)Nc4ccncc4)cc1
0.258993	Brc1ccc(c2cc(ccc2)C(=O)Oc3c(cc(cc3)C)C(=O)Nc4ccncc4)cc1
0.258993	Brc1ccc(c2cc(ccc2)C(=O)Oc3c(cc(cc3)C)C(=O)Nc4ccncc4)cc1
0.258993	Brc1ccc(c2cc(ccc2)C(=O)Oc3c(cc(cc3)C)C(=O)Nc4ccncc4)cc1
0.258964	S=C(N1CCN(Cc2ccc(cc2)CC)CC1)Nc3c(c4ccccc4)cccc3
0.258964	S=C(N1CCN(Cc2ccc(cc2)CC)CC1)Nc3c(c4ccccc4)cccc3
0.258964	S=C(N1CCN(Cc2ccc(cc2)CC)CC1)Nc3c(c4ccccc4)cccc3
0.258964	S=C(N1CCN(Cc2ccc(cc2)CC)CC1)Nc3c(c4ccccc4)cccc3
0.258964	S=C(N1CCN(Cc2ccc(cc2)CC)CC1)Nc3c(c4ccccc4)cccc3
0.258964	S=C(N1CCN(Cc2ccc(cc2)CC)CC1)Nc3c(c4ccccc4)cccc3
0.258964	S=C(N1CCN(Cc2ccc(cc2)CC)CC1)Nc3c(c4ccccc4)cccc3
0.258964	S=C(N1CCN(Cc2ccc(cc2)CC)CC1)Nc3c(c4ccccc4)cccc3
0.258964	S=C(N1CCN(Cc2ccc(cc2)CC)CC1)Nc3c(c4ccccc4)cccc3
0.258964	S=C(N1CCN(Cc2ccc(cc2)CC)CC1)Nc3c(c4ccccc4)cccc3
0.258865	[O-][N+](=O)c1cc(c(Oc2ccccc2)cc1)C(=O)Nc3cc(c(Oc4cnccc4)cc3)C
0.258865	[O-][N+](=O)c1cc(c(Oc2ccccc2)cc1)C(=O)Nc3cc(c(Oc4cnccc4)cc3)C
0.258865	[O-][N+](=O)c1cc(c(Oc2ccccc2)cc1)C(=O)Nc3cc(c(Oc4cnccc4)cc3)C
0.258865	[O-][N+](=O)c1cc(c(Oc2ccccc2)cc1)C(=O)Nc3cc(c(Oc4cnccc4)cc3)C
0.258865	[O-][N+](=O)c1cc(c(Oc2ccccc2)cc1)C(=O)Nc3cc(c(Oc4cnccc4)cc3)C
0.258865	[O-][N+](=O)c1cc(c(Oc2ccccc2)cc1)C(=O)Nc3cc(c(Oc4cnccc4)cc3)C
0.258865	[O-][N+](=O)c1cc(c(Oc2ccccc2)cc1)C(=O)Nc3cc(c(Oc4cnccc4)cc3)C
0.258865	[O-][N+](=O)c1cc(c(Oc2ccccc2)cc1)C(=O)Nc3cc(c(Oc4cnccc4)cc3)C
0.258865	[O-][N+](=O)c1cc(c(Oc2ccccc2)cc1)C(=O)Nc3cc(c(Oc4cnccc4)cc3)C
0.258865	[O-][N+](=O)c1cc(c(Oc2ccccc2)cc1)C(=O)Nc3cc(c(Oc4cnccc4)cc3)C
0.258567	Brc1c(SC#N)cc(Cl)c(NC(=O)c2c(nccc2)N3CCN(Cc4cc(Cl)ccc4)CC3)c1
0.258567	Brc1c(SC#N)cc(Cl)c(NC(=O)c2c(nccc2)N3CCN(Cc4cc(Cl)ccc4)CC3)c1
0.258567	Brc1c(SC#N)cc(Cl)c(NC(=O)c2c(nccc2)N3CCN(Cc4cc(Cl)ccc4)CC3)c1
0.258567	Brc1c(SC#N)cc(Cl)c(NC(=O)c2c(nccc2)N3CCN(Cc4cc(Cl)ccc4)CC3)c1
0.258567	Brc1c(SC#N)cc(Cl)c(NC(=O)c2c(nccc2)N3CCN(Cc4cc(Cl)ccc4)CC3)c1
0.258567	Brc1c(SC#N)cc(Cl)c(NC(=O)c2c(nccc2)N3CCN(Cc4cc(Cl)ccc4)CC3)c1
0.258567	Brc1c(SC#N)cc(Cl)c(NC(=O)c2c(nccc2)N3CCN(Cc4cc(Cl)ccc4)CC3)c1
0.258567	Brc1c(SC#N)cc(Cl)c(NC(=O)c2c(nccc2)N3CCN(Cc4cc(Cl)ccc4)CC3)c1
0.258567	Brc1c(SC#N)cc(Cl)c(NC(=O)c2c(nccc2)N3CCN(Cc4cc(Cl)ccc4)CC3)c1
0.258567	Brc1c(SC#N)cc(Cl)c(NC(=O)c2c(nccc2)N3CCN(Cc4cc(Cl)ccc4)CC3)c1
0.258555	O=C(NC1CC(N2C=NN=C2)C1)c3nc(ncc3)c4cnccc4
0.258555	O=C(NC1CC(N2C=NN=C2)C1)c3nc(ncc3)c4cnccc4
0.258555	O=C(NC1CC(N2C=NN=C2)C1)c3nc(ncc3)c4cnccc4
0.258555	O=C(NC1CC(N2C=NN=C2)C1)c3nc(ncc3)c4cnccc4
0.258555	O=C(NC1CC(N2C=NN=C2)C1)c3nc(ncc3)c4cnccc4
0.258555	O=C(NC1CC(N2C=NN=C2)C1)c3nc(ncc3)c4cnccc4
0.258555	O=C(NC1CC(N2C=NN=C2)C1)c3nc(ncc3)c4cnccc4
0.258555	O=C(NC1CC(N2C=NN=C2)C1)c3nc(ncc3)c4cnccc4
0.258555	O=C(NC1CC(N2C=NN=C2)C1)c3nc(ncc3)c4cnccc4
0.258555	O=C(NC1CC(N2C=NN=C2)C1)c3nc(ncc3)c4cnccc4
0.25817	Fc1c(N2C(C(C)C)CCC2)ccc(NC(=O)c3cncc(c4ccncc4)c3)c1
0.25817	Fc1c(N2C(C(C)C)CCC2)ccc(NC(=O)c3cncc(c4ccncc4)c3)c1
0.25817	Fc1c(N2C(C(C)C)CCC2)ccc(NC(=O)c3cncc(c4ccncc4)c3)c1
0.25817	Fc1c(N2C(C(C)C)CCC2)ccc(NC(=O)c3cncc(c4ccncc4)c3)c1
0.25817	Fc1c(N2C(C(C)C)CCC2)ccc(NC(=O)c3cncc(c4ccncc4)c3)c1
0.25817	Fc1c(N2C(C(C)C)CCC2)ccc(NC(=O)c3cncc(c4ccncc4)c3)c1
0.25817	Fc1c(N2C(C(C)C)CCC2)ccc(NC(=O)c3cncc(c4ccncc4)c3)c1
0.25817	Fc1c(N2C(C(C)C)CCC2)ccc(NC(=O)c3cncc(c4ccncc4)c3)c1
0.25817	Fc1c(N2C(C(C)C)CCC2)ccc(NC(=O)c3cncc(c4ccncc4)c3)c1
0.25817	Fc1c(N2C(C(C)C)CCC2)ccc(NC(=O)c3cncc(c4ccncc4)c3)c1
0.25784	Brc1c(OCC2=NOC(=C2)C)ccc(c1)C(=O)Nc3c(ccc(F)c3)C
0.25784	Brc1c(OCC2=NOC(=C2)C)ccc(c1)C(=O)Nc3c(ccc(F)c3)C
0.25784	Brc1c(OCC2=NOC(=C2)C)ccc(c1)C(=O)Nc3c(ccc(F)c3)C
0.25784	Brc1c(OCC2=NOC(=C2)C)ccc(c1)C(=O)Nc3c(ccc(F)c3)C
0.257813	O=C(N1CCN(c2ccc(cc2)C)CC1)c3ccc(NC(=O)Cc4cnccc4)cc3
0.257813	O=C(N1CCN(c2ccc(cc2)C)CC1)c3ccc(NC(=O)Cc4cnccc4)cc3
0.257813	O=C(N1CCN(c2ccc(cc2)C)CC1)c3ccc(NC(=O)Cc4cnccc4)cc3
0.257813	O=C(N1CCN(c2ccc(cc2)C)CC1)c3ccc(NC(=O)Cc4cnccc4)cc3
0.257813	O=C(N1CCN(c2ccc(cc2)C)CC1)c3ccc(NC(=O)Cc4cnccc4)cc3
0.257813	O=C(N1CCN(c2ccc(cc2)C)CC1)c3ccc(NC(=O)Cc4cnccc4)cc3
0.257813	O=C(N1CCN(c2ccc(cc2)C)CC1)c3ccc(NC(=O)Cc4cnccc4)cc3
0.257813	O=C(N1CCN(c2ccc(cc2)C)CC1)c3ccc(NC(=O)Cc4cnccc4)cc3
0.257813	O=C(N1CCN(c2ccc(cc2)C)CC1)c3ccc(NC(=O)Cc4cnccc4)cc3
0.257813	O=C(N1CCN(c2ccc(cc2)C)CC1)c3ccc(NC(=O)Cc4cnccc4)cc3
0.257525	Clc1ncccc1CNC(=O)C(=O)Nc2c(ccc(c2)C=3ON=C(N3)C)C
0.257525	Clc1ncccc1CNC(=O)C(=O)Nc2c(ccc(c2)C=3ON=C(N3)C)C
0.257525	Clc1ncccc1CNC(=O)C(=O)Nc2c(ccc(c2)C=3ON=C(N3)C)C
0.257525	Clc1ncccc1CNC(=O)C(=O)Nc2c(ccc(c2)C=3ON=C(N3)C)C
0.257525	Clc1ncccc1CNC(=O)C(=O)Nc2c(ccc(c2)C=3ON=C(N3)C)C
0.257384	O=C(Nc1ccc(cc1)C(N)C)c2cc(c(O)cc2)C
0.257384	O=C(Nc1ccc(cc1)C(N)C)c2cc(c(O)cc2)C
0.257384	O=C(Nc1ccc(cc1)C(N)C)c2cc(c(O)cc2)C
0.257384	O=C(Nc1ccc(cc1)C(N)C)c2cc(c(O)cc2)C
0.257384	O=C(Nc1ccc(cc1)C(N)C)c2cc(c(O)cc2)C
0.257384	O=C(Nc1ccc(cc1)C(N)C)c2cc(c(O)cc2)C
0.257384	O=C(Nc1ccc(cc1)C(N)C)c2cc(c(O)cc2)C
0.257384	O=C(Nc1ccc(cc1)C(N)C)c2cc(c(O)cc2)C
0.257384	O=C(Nc1ccc(cc1)C(N)C)c2cc(c(O)cc2)C
0.257384	O=C(Nc1ccc(cc1)C(N)C)c2cc(c(O)cc2)C
0.257384	Clc1c(cc(cc1)C(=O)Nc2ccc(cc2)C(N)C)C
0.257384	Clc1c(cc(cc1)C(=O)Nc2ccc(cc2)C(N)C)C
0.257384	Clc1c(cc(cc1)C(=O)Nc2ccc(cc2)C(N)C)C
0.257384	Clc1c(cc(cc1)C(=O)Nc2ccc(cc2)C(N)C)C
0.257384	Clc1c(cc(cc1)C(=O)Nc2ccc(cc2)C(N)C)C
0.257384	Clc1c(cc(cc1)C(=O)Nc2ccc(cc2)C(N)C)C
0.257384	Clc1c(cc(cc1)C(=O)Nc2ccc(cc2)C(N)C)C
0.257384	Clc1c(cc(cc1)C(=O)Nc2ccc(cc2)C(N)C)C
0.257384	Clc1c(cc(cc1)C(=O)Nc2ccc(cc2)C(N)C)C
0.257384	Clc1c(cc(cc1)C(=O)Nc2ccc(cc2)C(N)C)C
0.257353	FC(F)(F)c1ccc(cc1)C2=NNC(NC(=O)c3nc(ncc3)C4CC4)=C2
0.257329	Fc1c(cccc1)C(=O)Nc2c(ccc(c2)C(=O)OC(C(=O)Nc3cc(NC(=O)C)ccc3)C(C)C)C
0.257329	Fc1c(cccc1)C(=O)Nc2c(ccc(c2)C(=O)OC(C(=O)Nc3cc(NC(=O)C)ccc3)C(C)C)C
0.257329	Fc1c(cccc1)C(=O)Nc2c(ccc(c2)C(=O)OC(C(=O)Nc3cc(NC(=O)C)ccc3)C(C)C)C
0.257329	Fc1c(cccc1)C(=O)Nc2c(ccc(c2)C(=O)OC(C(=O)Nc3cc(NC(=O)C)ccc3)C(C)C)C
0.257329	Fc1c(cccc1)C(=O)Nc2c(ccc(c2)C(=O)OC(C(=O)Nc3cc(NC(=O)C)ccc3)C(C)C)C
0.257246	FC(F)(F)c1cc(ccc1)C(NC(=O)c2nc(ncc2)c3cnccc3)(C)C
0.257246	FC(F)(F)c1cc(ccc1)C(NC(=O)c2nc(ncc2)c3cnccc3)(C)C
0.257246	FC(F)(F)c1cc(ccc1)C(NC(=O)c2nc(ncc2)c3cnccc3)(C)C
0.257246	FC(F)(F)c1cc(ccc1)C(NC(=O)c2nc(ncc2)c3cnccc3)(C)C
0.257246	FC(F)(F)c1cc(ccc1)C(NC(=O)c2nc(ncc2)c3cnccc3)(C)C
0.257246	FC(F)(F)c1cc(ccc1)C(NC(=O)c2nc(ncc2)c3cnccc3)(C)C
0.257246	FC(F)(F)c1cc(ccc1)C(NC(=O)c2nc(ncc2)c3cnccc3)(C)C
0.257246	FC(F)(F)c1cc(ccc1)C(NC(=O)c2nc(ncc2)c3cnccc3)(C)C
0.257246	FC(F)(F)c1cc(ccc1)C(NC(=O)c2nc(ncc2)c3cnccc3)(C)C
0.257246	FC(F)(F)c1cc(ccc1)C(NC(=O)c2nc(ncc2)c3cnccc3)(C)C
0.257143	O=C(Nc1cc(c(N2CCCC2)cc1)C)c3cc4c(cc3)C(=O)NC4=O
0.257143	FC1(F)CCC2(N(C(=O)c3cc(NC(=O)Nc4ccccc4)c(cc3)C)CC2)CC1
0.257042	Fc1c(ccc(NNC(=O)C(=O)Nc2cc(ccc2)CN3CCCCC3)c1)C(=O)OC
0.257042	Fc1c(ccc(NNC(=O)C(=O)Nc2cc(ccc2)CN3CCCCC3)c1)C(=O)OC
0.257042	Fc1c(ccc(NNC(=O)C(=O)Nc2cc(ccc2)CN3CCCCC3)c1)C(=O)OC
0.25641	O=C(OC)c1cc(NC(=O)C=O)c(cc1)C
0.25641	O=C(OC)c1cc(NC(=O)C=O)c(cc1)C
0.25641	O=C(OC)c1cc(NC(=O)C=O)c(cc1)C
0.25641	O=C(OC)c1cc(NC(=O)C=O)c(cc1)C
0.25641	O=C(Nc1cc(c(OC)cc1)c2ccccc2)c3c4c(ON=C4C5CC5)nc(c6cnccc6)c3
0.25641	O=C(Nc1cc(c(OC)cc1)c2ccccc2)c3c4c(ON=C4C5CC5)nc(c6cnccc6)c3
0.25641	O=C(Nc1cc(c(OC)cc1)c2ccccc2)c3c4c(ON=C4C5CC5)nc(c6cnccc6)c3
0.25641	O=C(Nc1cc(c(OC)cc1)c2ccccc2)c3c4c(ON=C4C5CC5)nc(c6cnccc6)c3
0.25641	O=C(Nc1cc(c(OC)cc1)c2ccccc2)c3c4c(ON=C4C5CC5)nc(c6cnccc6)c3
0.25641	O=C(Nc1cc(c(OC)cc1)c2ccccc2)c3c4c(ON=C4C5CC5)nc(c6cnccc6)c3
0.25641	O=C(Nc1cc(c(OC)cc1)c2ccccc2)c3c4c(ON=C4C5CC5)nc(c6cnccc6)c3
0.25641	O=C(Nc1cc(c(OC)cc1)c2ccccc2)c3c4c(ON=C4C5CC5)nc(c6cnccc6)c3
0.25641	O=C(Nc1cc(c(OC)cc1)c2ccccc2)c3c4c(ON=C4C5CC5)nc(c6cnccc6)c3
0.25641	O=C(Nc1cc(c(OC)cc1)c2ccccc2)c3c4c(ON=C4C5CC5)nc(c6cnccc6)c3
0.255556	O=C(Nc1cnc(c(c1)C(=O)N)C)c2c(Nc3ccccc3)cccc2
0.255556	O=C(Nc1cnc(c(c1)C(=O)N)C)c2c(Nc3ccccc3)cccc2
0.255507	Brc1c(ccc(c1)CNCc2ccc(cc2)CN3CCN(CC3)CC)C
0.255507	Brc1c(ccc(c1)CNCc2ccc(cc2)CN3CCN(CC3)CC)C
0.255507	Brc1c(ccc(c1)CNCc2ccc(cc2)CN3CCN(CC3)CC)C
0.255507	Brc1c(ccc(c1)CNCc2ccc(cc2)CN3CCN(CC3)CC)C
0.255507	Brc1c(ccc(c1)CNCc2ccc(cc2)CN3CCN(CC3)CC)C
0.255507	Brc1c(ccc(c1)CNCc2ccc(cc2)CN3CCN(CC3)CC)C
0.255507	Brc1c(ccc(c1)CNCc2ccc(cc2)CN3CCN(CC3)CC)C
0.255507	Brc1c(ccc(c1)CNCc2ccc(cc2)CN3CCN(CC3)CC)C
0.255507	Brc1c(ccc(c1)CNCc2ccc(cc2)CN3CCN(CC3)CC)C
0.255507	Brc1c(ccc(c1)CNCc2ccc(cc2)CN3CCN(CC3)CC)C
0.255474	S(=O)(=O)(c1c(ccc(c1)C(=O)NN2CCN(Cc3ccccc3)CC2)CC)C
0.255474	S(=O)(=O)(c1c(ccc(c1)C(=O)NN2CCN(Cc3ccccc3)CC2)CC)C
0.255474	S(=O)(=O)(c1c(ccc(c1)C(=O)NN2CCN(Cc3ccccc3)CC2)CC)C
0.255474	S(=O)(=O)(c1c(ccc(c1)C(=O)NN2CCN(Cc3ccccc3)CC2)CC)C
0.255474	S(=O)(=O)(c1c(ccc(c1)C(=O)NN2CCN(Cc3ccccc3)CC2)CC)C
0.255474	S(=O)(=O)(c1c(ccc(c1)C(=O)NN2CCN(Cc3ccccc3)CC2)CC)C
0.255474	S(=O)(=O)(c1c(ccc(c1)C(=O)NN2CCN(Cc3ccccc3)CC2)CC)C
0.255474	S(=O)(=O)(c1c(ccc(c1)C(=O)NN2CCN(Cc3ccccc3)CC2)CC)C
0.255474	S(=O)(=O)(c1c(ccc(c1)C(=O)NN2CCN(Cc3ccccc3)CC2)CC)C
0.255474	S(=O)(=O)(c1c(ccc(c1)C(=O)NN2CCN(Cc3ccccc3)CC2)CC)C
0.255396	O=C(NNc1ccc(C#N)cc1)C(=O)Nc2c(ccc(c2)C=3ON=C(N3)C)C
0.255396	O=C(NNc1ccc(C#N)cc1)C(=O)Nc2c(ccc(c2)C=3ON=C(N3)C)C
0.255396	O=C(NNc1ccc(C#N)cc1)C(=O)Nc2c(ccc(c2)C=3ON=C(N3)C)C
0.255396	O=C(NNc1ccc(C#N)cc1)C(=O)Nc2c(ccc(c2)C=3ON=C(N3)C)C
0.255396	O=C(NNc1ccc(C#N)cc1)C(=O)Nc2c(ccc(c2)C=3ON=C(N3)C)C
0.255396	O=C(NNc1ccc(C#N)cc1)C(=O)Nc2c(ccc(c2)C=3ON=C(N3)C)C
0.255396	O=C(NNc1ccc(C#N)cc1)C(=O)Nc2c(ccc(c2)C=3ON=C(N3)C)C
0.255396	O=C(NNc1ccc(C#N)cc1)C(=O)Nc2c(ccc(c2)C=3ON=C(N3)C)C
0.255396	O=C(NNc1ccc(C#N)cc1)C(=O)Nc2c(ccc(c2)C=3ON=C(N3)C)C
0.255396	O=C(NNc1ccc(C#N)cc1)C(=O)Nc2c(ccc(c2)C=3ON=C(N3)C)C
0.255319	Brc1c(cc(cc1)CN(C(=O)c2cncc(c3ncccc3)c2)C)C
0.255319	Brc1c(cc(cc1)CN(C(=O)c2cncc(c3ncccc3)c2)C)C
0.255319	Brc1c(cc(cc1)CN(C(=O)c2cncc(c3ncccc3)c2)C)C
0.255319	Brc1c(cc(cc1)CN(C(=O)c2cncc(c3ncccc3)c2)C)C
0.255319	Brc1c(cc(cc1)CN(C(=O)c2cncc(c3ncccc3)c2)C)C
0.255319	Brc1c(cc(cc1)CN(C(=O)c2cncc(c3ncccc3)c2)C)C
0.255319	Brc1c(cc(cc1)CN(C(=O)c2cncc(c3ncccc3)c2)C)C
0.255319	Brc1c(cc(cc1)CN(C(=O)c2cncc(c3ncccc3)c2)C)C
0.255319	Brc1c(cc(cc1)CN(C(=O)c2cncc(c3ncccc3)c2)C)C
0.255319	Brc1c(cc(cc1)CN(C(=O)c2cncc(c3ncccc3)c2)C)C
0.255319	O=C(OC(C)(C)C)c1nccc(c1)C(=O)Nc2cc(ccc2)CCN3CCC(CC3)C
0.255319	O=C(OC(C)(C)C)c1nccc(c1)C(=O)Nc2cc(ccc2)CCN3CCC(CC3)C
0.255319	O=C(OC(C)(C)C)c1nccc(c1)C(=O)Nc2cc(ccc2)CCN3CCC(CC3)C
0.255319	O=C(OC(C)(C)C)c1nccc(c1)C(=O)Nc2cc(ccc2)CCN3CCC(CC3)C
0.255319	O=C(OC(C)(C)C)c1nccc(c1)C(=O)Nc2cc(ccc2)CCN3CCC(CC3)C
0.255102	S(=O)(=O)(CCNC(=O)C(=O)Nc1c(ccc(c1)C=2ON=C(N2)C)C)CCc3ccccc3
0.255102	S(=O)(=O)(CCNC(=O)C(=O)Nc1c(ccc(c1)C=2ON=C(N2)C)C)CCc3ccccc3
0.255102	S(=O)(=O)(CCNC(=O)C(=O)Nc1c(ccc(c1)C=2ON=C(N2)C)C)CCc3ccccc3
0.254902	O=C(N1CCN(c2ccccc2)CC1)CNC(=O)C(=O)Nc3c(ccc(c3)C=4ON=C(N4)C)C
0.254902	O=C(N1CCN(c2ccccc2)CC1)CNC(=O)C(=O)Nc3c(ccc(c3)C=4ON=C(N4)C)C
0.254902	O=C(N1CCN(c2ccccc2)CC1)CNC(=O)C(=O)Nc3c(ccc(c3)C=4ON=C(N4)C)C
0.254902	O=C(N1CCN(c2ccccc2)CC1)CNC(=O)C(=O)Nc3c(ccc(c3)C=4ON=C(N4)C)C
0.254902	O=C(N1CCN(c2ccccc2)CC1)CNC(=O)C(=O)Nc3c(ccc(c3)C=4ON=C(N4)C)C
0.254902	O=C(N1CCN(c2ccccc2)CC1)CNC(=O)C(=O)Nc3c(ccc(c3)C=4ON=C(N4)C)C
0.254902	O=C(N1CCN(c2ccccc2)CC1)CNC(=O)C(=O)Nc3c(ccc(c3)C=4ON=C(N4)C)C
0.254902	O=C(N1CCN(c2ccccc2)CC1)CNC(=O)C(=O)Nc3c(ccc(c3)C=4ON=C(N4)C)C
0.254777	S1C(C(=O)NCCC2CCN(Cc3ccccc3)CC2)=C(NC(=O)c4cc5OCOc5cc4)C=C1
0.254777	S1C(C(=O)NCCC2CCN(Cc3ccccc3)CC2)=C(NC(=O)c4cc5OCOc5cc4)C=C1
0.254777	S1C(C(=O)NCCC2CCN(Cc3ccccc3)CC2)=C(NC(=O)c4cc5OCOc5cc4)C=C1
0.254777	S1C(C(=O)NCCC2CCN(Cc3ccccc3)CC2)=C(NC(=O)c4cc5OCOc5cc4)C=C1
0.254777	S1C(C(=O)NCCC2CCN(Cc3ccccc3)CC2)=C(NC(=O)c4cc5OCOc5cc4)C=C1
0.254777	S1C(C(=O)NCCC2CCN(Cc3ccccc3)CC2)=C(NC(=O)c4cc5OCOc5cc4)C=C1
0.254777	S1C(C(=O)NCCC2CCN(Cc3ccccc3)CC2)=C(NC(=O)c4cc5OCOc5cc4)C=C1
0.254777	S1C(C(=O)NCCC2CCN(Cc3ccccc3)CC2)=C(NC(=O)c4cc5OCOc5cc4)C=C1
0.254777	S1C(C(=O)NCCC2CCN(Cc3ccccc3)CC2)=C(NC(=O)c4cc5OCOc5cc4)C=C1
0.254777	S1C(C(=O)NCCC2CCN(Cc3ccccc3)CC2)=C(NC(=O)c4cc5OCOc5cc4)C=C1
0.254682	O=C(OC)c1cc(NC(=O)C(=O)NCc2cc(N)ccc2)c(cc1)C
0.254682	O=C(OC)c1cc(NC(=O)C(=O)NCc2cc(N)ccc2)c(cc1)C
0.254682	O=C(OC)c1cc(NC(=O)C(=O)NCc2cc(N)ccc2)c(cc1)C
0.254682	O=C(OC)c1cc(NC(=O)C(=O)NCc2cc(N)ccc2)c(cc1)C
0.254682	O=C(OC)c1cc(NC(=O)C(=O)NCc2cc(N)ccc2)c(cc1)C
0.254682	O=C(OC)c1cc(NC(=O)C(=O)NCc2cc(N)ccc2)c(cc1)C
0.254682	O=C(OC)c1cc(NC(=O)C(=O)NCc2cc(N)ccc2)c(cc1)C
0.254682	O=C(OC)c1cc(NC(=O)C(=O)NCc2cc(N)ccc2)c(cc1)C
0.254682	O=C(OC)c1cc(NC(=O)C(=O)NCc2cc(N)ccc2)c(cc1)C
0.254682	O=C(OC)c1cc(NC(=O)C(=O)NCc2cc(N)ccc2)c(cc1)C
0.254682	O=C(OC)C(NC(=O)c1nc(ncc1)c2cnccc2)(C)C
0.254682	O=C(OC)C(NC(=O)c1nc(ncc1)c2cnccc2)(C)C
0.254682	O=C(OC)C(NC(=O)c1nc(ncc1)c2cnccc2)(C)C
0.254682	O=C(OC)C(NC(=O)c1nc(ncc1)c2cnccc2)(C)C
0.254682	O=C(OC)C(NC(=O)c1nc(ncc1)c2cnccc2)(C)C
0.254682	O=C(OC)C(NC(=O)c1nc(ncc1)c2cnccc2)(C)C
0.254682	O=C(OC)C(NC(=O)c1nc(ncc1)c2cnccc2)(C)C
0.25448	FC(F)(F)c1cc(ccc1)C(NC(=O)c2nc(ncc2)c3cnccc3)C
0.25448	FC(F)(F)c1cc(ccc1)C(NC(=O)c2nc(ncc2)c3cnccc3)C
0.25448	FC(F)(F)c1cc(ccc1)C(NC(=O)c2nc(ncc2)c3cnccc3)C
0.25448	FC(F)(F)c1cc(ccc1)C(NC(=O)c2nc(ncc2)c3cnccc3)C
0.25448	FC(F)(F)c1cc(ccc1)C(NC(=O)c2nc(ncc2)c3cnccc3)C
0.25448	FC(F)(F)c1cc(ccc1)C(NC(=O)c2nc(ncc2)c3cnccc3)C
0.25448	FC(F)(F)c1cc(ccc1)C(NC(=O)c2nc(ncc2)c3cnccc3)C
0.25448	FC(F)(F)c1cc(ccc1)C(NC(=O)c2nc(ncc2)c3cnccc3)C
0.25448	FC(F)(F)c1cc(ccc1)C(NC(=O)c2nc(ncc2)c3cnccc3)C
0.25448	FC(F)(F)c1cc(ccc1)C(NC(=O)c2nc(ncc2)c3cnccc3)C
0.254098	Brc1c(F)ccc(c1)C(=O)Nc2cnc(N)cc2
0.254098	Brc1c(F)ccc(c1)C(=O)Nc2cnc(N)cc2
0.254098	Brc1c(F)ccc(c1)C(=O)Nc2cnc(N)cc2
0.254098	Brc1c(F)ccc(c1)C(=O)Nc2cnc(N)cc2
0.254098	Brc1c(F)ccc(c1)C(=O)Nc2cnc(N)cc2
0.254098	Brc1c(F)ccc(c1)C(=O)Nc2cnc(N)cc2
0.254098	Brc1c(F)ccc(c1)C(=O)Nc2cnc(N)cc2
0.254098	Brc1c(F)ccc(c1)C(=O)Nc2cnc(N)cc2
0.254098	Brc1c(F)ccc(c1)C(=O)Nc2cnc(N)cc2
0.254098	Brc1c(F)ccc(c1)C(=O)Nc2cnc(N)cc2
0.254072	O=C(NC1c2c(OCC1)c(ccc2)C)c3nc(ncc3)c4cnccc4
0.254072	O=C(NC1c2c(OCC1)c(ccc2)C)c3nc(ncc3)c4cnccc4
0.254072	O=C(NC1c2c(OCC1)c(ccc2)C)c3nc(ncc3)c4cnccc4
0.254072	O=C(NC1c2c(OCC1)c(ccc2)C)c3nc(ncc3)c4cnccc4
0.254072	O=C(NC1c2c(OCC1)c(ccc2)C)c3nc(ncc3)c4cnccc4
0.254072	O=C(NC1c2c(OCC1)c(ccc2)C)c3nc(ncc3)c4cnccc4
0.253846	Clc1c(cc(cc1)C(=O)Nc2cc(c(OC)cc2)COC)C
0.253846	Clc1c(cc(cc1)C(=O)Nc2cc(c(OC)cc2)COC)C
0.253846	Clc1c(cc(cc1)C(=O)Nc2cc(c(OC)cc2)COC)C
0.253846	Clc1c(cc(cc1)C(=O)Nc2cc(c(OC)cc2)COC)C
0.253846	Clc1c(cc(cc1)C(=O)Nc2cc(c(OC)cc2)COC)C
0.253846	Clc1c(cc(cc1)C(=O)Nc2cc(c(OC)cc2)COC)C
0.253846	Clc1c(cc(cc1)C(=O)Nc2cc(c(OC)cc2)COC)C
0.253846	Clc1c(cc(cc1)C(=O)Nc2cc(c(OC)cc2)COC)C
0.253846	Clc1c(cc(cc1)C(=O)Nc2cc(c(OC)cc2)COC)C
0.253846	Clc1c(cc(cc1)C(=O)Nc2cc(c(OC)cc2)COC)C
0.253731	Fc1c(OC(F)F)ccc(NC(=O)c2cc(c(cc2)C)C(F)(F)F)c1
0.253731	Fc1c(OC(F)F)ccc(NC(=O)c2cc(c(cc2)C)C(F)(F)F)c1
0.253731	Fc1c(OC(F)F)ccc(NC(=O)c2cc(c(cc2)C)C(F)(F)F)c1
0.253731	Fc1c(OC(F)F)ccc(NC(=O)c2cc(c(cc2)C)C(F)(F)F)c1
0.253731	Fc1c(OC(F)F)ccc(NC(=O)c2cc(c(cc2)C)C(F)(F)F)c1
0.253731	Fc1c(OC(F)F)ccc(NC(=O)c2cc(c(cc2)C)C(F)(F)F)c1
0.253731	Fc1c(OC(F)F)ccc(NC(=O)c2cc(c(cc2)C)C(F)(F)F)c1
0.253731	Fc1c(OC(F)F)ccc(NC(=O)c2cc(c(cc2)C)C(F)(F)F)c1
0.253731	Fc1c(OC(F)F)ccc(NC(=O)c2cc(c(cc2)C)C(F)(F)F)c1
0.253731	Fc1c(OC(F)F)ccc(NC(=O)c2cc(c(cc2)C)C(F)(F)F)c1
0.253623	O=C(Nc1c(cc(N(C)C)cc1)C)C(=O)Nc2cc(ccc2)C3=NOC(=N3)C
0.253623	O=C(Nc1c(cc(N(C)C)cc1)C)C(=O)Nc2cc(ccc2)C3=NOC(=N3)C
0.253623	O=C(Nc1c(cc(N(C)C)cc1)C)C(=O)Nc2cc(ccc2)C3=NOC(=N3)C
0.253623	O=C(O)c1c(N2CCCCC2)ccc(NC(=O)c3cc(c(O)cc3)C)c1
0.253289	O=C(N1CC2(N(Cc3ccccc3)CC2)C1)c4c(O)ccc(Nc5nc(cc(n5)C)C)c4
0.253289	O=C(N1CC2(N(Cc3ccccc3)CC2)C1)c4c(O)ccc(Nc5nc(cc(n5)C)C)c4
0.253289	O=C(N1CC2(N(Cc3ccccc3)CC2)C1)c4c(O)ccc(Nc5nc(cc(n5)C)C)c4
0.253289	O=C(N1CC2(N(Cc3ccccc3)CC2)C1)c4c(O)ccc(Nc5nc(cc(n5)C)C)c4
0.253289	O=C(N1CC2(N(Cc3ccccc3)CC2)C1)c4c(O)ccc(Nc5nc(cc(n5)C)C)c4
0.253289	O=C(N1CC2(N(Cc3ccccc3)CC2)C1)c4c(O)ccc(Nc5nc(cc(n5)C)C)c4
0.253289	O=C(N1CC2(N(Cc3ccccc3)CC2)C1)c4c(O)ccc(Nc5nc(cc(n5)C)C)c4
0.253289	O=C(N1CC2(N(Cc3ccccc3)CC2)C1)c4c(O)ccc(Nc5nc(cc(n5)C)C)c4
0.253289	O=C(N1CC2(N(Cc3ccccc3)CC2)C1)c4c(O)ccc(Nc5nc(cc(n5)C)C)c4
0.253289	O=C(N1CC2(N(Cc3ccccc3)CC2)C1)c4c(O)ccc(Nc5nc(cc(n5)C)C)c4
0.253247	Clc1c(NC(=O)C)cc(NC(=O)CSC2=NN=C(N2c3ccc(Cl)cc3)c4cnccc4)cc1
0.253247	Clc1c(NC(=O)C)cc(NC(=O)CSC2=NN=C(N2c3ccc(Cl)cc3)c4cnccc4)cc1
0.253247	Clc1c(NC(=O)C)cc(NC(=O)CSC2=NN=C(N2c3ccc(Cl)cc3)c4cnccc4)cc1
0.253247	Clc1c(NC(=O)C)cc(NC(=O)CSC2=NN=C(N2c3ccc(Cl)cc3)c4cnccc4)cc1
0.253247	Clc1c(NC(=O)C)cc(NC(=O)CSC2=NN=C(N2c3ccc(Cl)cc3)c4cnccc4)cc1
0.253247	Clc1c(NC(=O)C)cc(NC(=O)CSC2=NN=C(N2c3ccc(Cl)cc3)c4cnccc4)cc1
0.253247	Clc1c(NC(=O)C)cc(NC(=O)CSC2=NN=C(N2c3ccc(Cl)cc3)c4cnccc4)cc1
0.253247	Clc1c(NC(=O)C)cc(NC(=O)CSC2=NN=C(N2c3ccc(Cl)cc3)c4cnccc4)cc1
0.253247	Clc1c(NC(=O)C)cc(NC(=O)CSC2=NN=C(N2c3ccc(Cl)cc3)c4cnccc4)cc1
0.253247	Clc1c(NC(=O)C)cc(NC(=O)CSC2=NN=C(N2c3ccc(Cl)cc3)c4cnccc4)cc1
0.253247	O=C(N1CCN(C(=O)CCOc2ccccc2)CC1)C(=O)Nc3c(ccc(c3)C=4ON=C(N4)C)C
0.253247	O=C(N1CCN(C(=O)CCOc2ccccc2)CC1)C(=O)Nc3c(ccc(c3)C=4ON=C(N4)C)C
0.253165	S1C(C(=O)NC2CCN(C(=O)C(=O)Nc3cc(c(Oc4cnccc4)cc3)C)CC2)=CC=C1C
0.253012	S1C(=NC(c2cnccc2)=C1)NC(=O)C=3N=NN(C3C)Cc4c(F)cc(F)cc4
0.253012	S1C(=NC(c2cnccc2)=C1)NC(=O)C=3N=NN(C3C)Cc4c(F)cc(F)cc4
0.253012	S1C(=NC(c2cnccc2)=C1)NC(=O)C=3N=NN(C3C)Cc4c(F)cc(F)cc4
0.25283	O=C(O)C1CCN(C(=O)c2nc(ncc2)c3cnccc3)CC1
0.25283	O=C(O)C1CCN(C(=O)c2nc(ncc2)c3cnccc3)CC1
0.25283	O=C(O)C1CCN(C(=O)c2nc(ncc2)c3cnccc3)CC1
0.25283	O=C(O)C1CCN(C(=O)c2nc(ncc2)c3cnccc3)CC1
0.25283	O=C(O)C1CCN(C(=O)c2nc(ncc2)c3cnccc3)CC1
0.25283	O=C(O)C1CCN(C(=O)c2nc(ncc2)c3cnccc3)CC1
0.25283	O=C(O)C1CCN(C(=O)c2nc(ncc2)c3cnccc3)CC1
0.25283	O=C(O)C1CCN(C(=O)c2nc(ncc2)c3cnccc3)CC1
0.25283	O=C(O)C1CCN(C(=O)c2nc(ncc2)c3cnccc3)CC1
0.25283	O=C(O)C1CCN(C(=O)c2nc(ncc2)c3cnccc3)CC1
0.252788	Clc1cc(Nc2ccc(F)cc2)c(NC(=O)c3cc(OC)c(OCC)cc3)cc1
0.252788	Clc1cc(Nc2ccc(F)cc2)c(NC(=O)c3cc(OC)c(OCC)cc3)cc1
0.252788	Clc1cc(Nc2ccc(F)cc2)c(NC(=O)c3cc(OC)c(OCC)cc3)cc1
0.252788	Clc1cc(Nc2ccc(F)cc2)c(NC(=O)c3cc(OC)c(OCC)cc3)cc1
0.252788	Clc1cc(Nc2ccc(F)cc2)c(NC(=O)c3cc(OC)c(OCC)cc3)cc1
0.252788	Clc1cc(Nc2ccc(F)cc2)c(NC(=O)c3cc(OC)c(OCC)cc3)cc1
0.252788	Clc1cc(Nc2ccc(F)cc2)c(NC(=O)c3cc(OC)c(OCC)cc3)cc1
0.252788	Clc1cc(Nc2ccc(F)cc2)c(NC(=O)c3cc(OC)c(OCC)cc3)cc1
0.252788	Clc1cc(Nc2ccc(F)cc2)c(NC(=O)c3cc(OC)c(OCC)cc3)cc1
0.252788	Clc1cc(Nc2ccc(F)cc2)c(NC(=O)c3cc(OC)c(OCC)cc3)cc1
0.252747	FC(F)(F)C1(CCNC(=O)c2nc(ncc2)c3cnccc3)CCC1
0.252747	FC(F)(F)C1(CCNC(=O)c2nc(ncc2)c3cnccc3)CCC1
0.252747	FC(F)(F)C1(CCNC(=O)c2nc(ncc2)c3cnccc3)CCC1
0.252747	FC(F)(F)C1(CCNC(=O)c2nc(ncc2)c3cnccc3)CCC1
0.252747	FC(F)(F)C1(CCNC(=O)c2nc(ncc2)c3cnccc3)CCC1
0.252747	FC(F)(F)C1(CCNC(=O)c2nc(ncc2)c3cnccc3)CCC1
0.252747	FC(F)(F)C1(CCNC(=O)c2nc(ncc2)c3cnccc3)CCC1
0.252747	FC(F)(F)C1(CCNC(=O)c2nc(ncc2)c3cnccc3)CCC1
0.252747	FC(F)(F)C1(CCNC(=O)c2nc(ncc2)c3cnccc3)CCC1
0.252747	FC(F)(F)C1(CCNC(=O)c2nc(ncc2)c3cnccc3)CCC1
0.252708	Brc1cc(ccc1)COc2c(Cl)cc(cc2)C(=O)Nc3cnc(N)cc3
0.252708	Brc1cc(ccc1)COc2c(Cl)cc(cc2)C(=O)Nc3cnc(N)cc3
0.252708	Brc1cc(ccc1)COc2c(Cl)cc(cc2)C(=O)Nc3cnc(N)cc3
0.252708	Brc1cc(ccc1)COc2c(Cl)cc(cc2)C(=O)Nc3cnc(N)cc3
0.252708	Brc1cc(ccc1)COc2c(Cl)cc(cc2)C(=O)Nc3cnc(N)cc3
0.252708	Brc1cc(ccc1)COc2c(Cl)cc(cc2)C(=O)Nc3cnc(N)cc3
0.252708	Brc1cc(ccc1)COc2c(Cl)cc(cc2)C(=O)Nc3cnc(N)cc3
0.252708	Brc1cc(ccc1)COc2c(Cl)cc(cc2)C(=O)Nc3cnc(N)cc3
0.252708	Brc1cc(ccc1)COc2c(Cl)cc(cc2)C(=O)Nc3cnc(N)cc3
0.252708	Brc1cc(ccc1)COc2c(Cl)cc(cc2)C(=O)Nc3cnc(N)cc3
0.252595	S1C(=NC(c2cc3c(cc2)CCCC3)=C1)NC(=O)c4cc(Oc5ccccc5)ccc4
0.252595	S1C(=NC(c2cc3c(cc2)CCCC3)=C1)NC(=O)c4cc(Oc5ccccc5)ccc4
0.252595	S1C(=NC(c2cc3c(cc2)CCCC3)=C1)NC(=O)c4cc(Oc5ccccc5)ccc4
0.252595	S1C(=NC(c2cc3c(cc2)CCCC3)=C1)NC(=O)c4cc(Oc5ccccc5)ccc4
0.252595	S1C(=NC(c2cc3c(cc2)CCCC3)=C1)NC(=O)c4cc(Oc5ccccc5)ccc4
0.252226	O=C(Nc1ncc(cc1)CN2CCN(C3CC3)CC2)c4cc5N=CN(c5cc4)c6cc(ccc6)C
0.252226	O=C(Nc1ncc(cc1)CN2CCN(C3CC3)CC2)c4cc5N=CN(c5cc4)c6cc(ccc6)C
0.251908	Fc1c(NC(=O)c2cc3c(cc2)CC(N)C3)cc(NC(=O)C)cc1
0.251908	Fc1c(NC(=O)c2cc3c(cc2)CC(N)C3)cc(NC(=O)C)cc1
0.251908	Fc1c(NC(=O)c2cc3c(cc2)CC(N)C3)cc(NC(=O)C)cc1
0.251908	Fc1c(NC(=O)c2cc3c(cc2)CC(N)C3)cc(NC(=O)C)cc1
0.251908	Fc1c(NC(=O)c2cc3c(cc2)CC(N)C3)cc(NC(=O)C)cc1
0.251908	Fc1c(NC(=O)c2cc3c(cc2)CC(N)C3)cc(NC(=O)C)cc1
0.251908	Fc1c(NC(=O)c2cc3c(cc2)CC(N)C3)cc(NC(=O)C)cc1
0.251908	Fc1c(NC(=O)c2cc3c(cc2)CC(N)C3)cc(NC(=O)C)cc1
0.251908	Fc1c(NC(=O)c2cc3c(cc2)CC(N)C3)cc(NC(=O)C)cc1
0.251908	Fc1c(NC(=O)c2cc3c(cc2)CC(N)C3)cc(NC(=O)C)cc1
0.251825	O=C(OC)c1cc(NC(=O)C(=O)NCCC(N)Cc2ccccc2)c(cc1)C
[truncated: 8,001 more rows]
