# Supplementary material for: Galileo: Three-dimensional searching in large combinatorial fragment spaces on the example of pharmacophores
Source: J Comput Aided Mol Des. 2022 Nov 24;37(1):1–16. doi: 10.1007/s10822-022-00485-y (PMC10032335; doi:10.1007/s10822-022-00485-y)
Supplement: Supplementary file 4 — Supplementary file 3a [file 10822_2022_485_MOESM3_ESMa.zip › Imatinib_Galileo/12/out_5.csv]

Score	SMILES
0.415323	S1CCN(Cc2cc(NC(=O)c3cc(NC(=O)OC(C)(C)C)c(cc3)C)ccc2)CC1
0.415323	S1CCN(Cc2cc(NC(=O)c3cc(NC(=O)OC(C)(C)C)c(cc3)C)ccc2)CC1
0.415323	S1CCN(Cc2cc(NC(=O)c3cc(NC(=O)OC(C)(C)C)c(cc3)C)ccc2)CC1
0.415323	S1CCN(Cc2cc(NC(=O)c3cc(NC(=O)OC(C)(C)C)c(cc3)C)ccc2)CC1
0.415323	S1CCN(Cc2cc(NC(=O)c3cc(NC(=O)OC(C)(C)C)c(cc3)C)ccc2)CC1
0.415323	S1CCN(Cc2cc(NC(=O)c3cc(NC(=O)OC(C)(C)C)c(cc3)C)ccc2)CC1
0.415323	S1CCN(Cc2cc(NC(=O)c3cc(NC(=O)OC(C)(C)C)c(cc3)C)ccc2)CC1
0.415323	S1CCN(Cc2cc(NC(=O)c3cc(NC(=O)OC(C)(C)C)c(cc3)C)ccc2)CC1
0.415323	S1CCN(Cc2cc(NC(=O)c3cc(NC(=O)OC(C)(C)C)c(cc3)C)ccc2)CC1
0.415323	S1CCN(Cc2cc(NC(=O)c3cc(NC(=O)OC(C)(C)C)c(cc3)C)ccc2)CC1
0.367133	O=C(Nc1cc(ccc1)CNC(=O)C(=O)Nc2c(ccc(c2)C=3ON=C(N3)CC)C)c4ccncc4
0.367133	O=C(Nc1cc(ccc1)CNC(=O)C(=O)Nc2c(ccc(c2)C=3ON=C(N3)CC)C)c4ccncc4
0.367133	O=C(Nc1cc(ccc1)CNC(=O)C(=O)Nc2c(ccc(c2)C=3ON=C(N3)CC)C)c4ccncc4
0.367133	O=C(Nc1cc(ccc1)CNC(=O)C(=O)Nc2c(ccc(c2)C=3ON=C(N3)CC)C)c4ccncc4
0.367133	O=C(Nc1cc(ccc1)CNC(=O)C(=O)Nc2c(ccc(c2)C=3ON=C(N3)CC)C)c4ccncc4
0.367133	O=C(Nc1cc(ccc1)CNC(=O)C(=O)Nc2c(ccc(c2)C=3ON=C(N3)CC)C)c4ccncc4
0.367133	O=C(Nc1cc(ccc1)CNC(=O)C(=O)Nc2c(ccc(c2)C=3ON=C(N3)CC)C)c4ccncc4
0.367133	O=C(Nc1cc(ccc1)CNC(=O)C(=O)Nc2c(ccc(c2)C=3ON=C(N3)CC)C)c4ccncc4
0.367133	O=C(Nc1cc(ccc1)CNC(=O)C(=O)Nc2c(ccc(c2)C=3ON=C(N3)CC)C)c4ccncc4
0.367133	O=C(Nc1cc(ccc1)CNC(=O)C(=O)Nc2c(ccc(c2)C=3ON=C(N3)CC)C)c4ccncc4
0.357977	S1CCN(Cc2cc(NC(=O)c3cc(F)c(N4CCN(CC4)C)cc3)ccc2)CC1
0.357977	S1CCN(Cc2cc(NC(=O)c3cc(F)c(N4CCN(CC4)C)cc3)ccc2)CC1
0.357977	S1CCN(Cc2cc(NC(=O)c3cc(F)c(N4CCN(CC4)C)cc3)ccc2)CC1
0.357977	S1CCN(Cc2cc(NC(=O)c3cc(F)c(N4CCN(CC4)C)cc3)ccc2)CC1
0.357977	S1CCN(Cc2cc(NC(=O)c3cc(F)c(N4CCN(CC4)C)cc3)ccc2)CC1
0.357977	S1CCN(Cc2cc(NC(=O)c3cc(F)c(N4CCN(CC4)C)cc3)ccc2)CC1
0.357977	S1CCN(Cc2cc(NC(=O)c3cc(F)c(N4CCN(CC4)C)cc3)ccc2)CC1
0.357977	S1CCN(Cc2cc(NC(=O)c3cc(F)c(N4CCN(CC4)C)cc3)ccc2)CC1
0.357977	S1CCN(Cc2cc(NC(=O)c3cc(F)c(N4CCN(CC4)C)cc3)ccc2)CC1
0.357977	S1CCN(Cc2cc(NC(=O)c3cc(F)c(N4CCN(CC4)C)cc3)ccc2)CC1
0.350649	S1CCN(Cc2cc(NC(=O)c3cc(c4cc(ccc4)CN)ccc3)ccc2)CC1
0.350649	S1CCN(Cc2cc(NC(=O)c3cc(c4cc(ccc4)CN)ccc3)ccc2)CC1
0.350649	S1CCN(Cc2cc(NC(=O)c3cc(c4cc(ccc4)CN)ccc3)ccc2)CC1
0.350649	S1CCN(Cc2cc(NC(=O)c3cc(c4cc(ccc4)CN)ccc3)ccc2)CC1
0.350649	S1CCN(Cc2cc(NC(=O)c3cc(c4cc(ccc4)CN)ccc3)ccc2)CC1
0.350649	S1CCN(Cc2cc(NC(=O)c3cc(c4cc(ccc4)CN)ccc3)ccc2)CC1
0.350649	S1CCN(Cc2cc(NC(=O)c3cc(c4cc(ccc4)CN)ccc3)ccc2)CC1
0.350649	S1CCN(Cc2cc(NC(=O)c3cc(c4cc(ccc4)CN)ccc3)ccc2)CC1
0.350649	S1CCN(Cc2cc(NC(=O)c3cc(c4cc(ccc4)CN)ccc3)ccc2)CC1
0.350649	S1CCN(Cc2cc(NC(=O)c3cc(c4cc(ccc4)CN)ccc3)ccc2)CC1
0.34749	O=C(Nc1c(ccc(c1)C(=O)NCC2CC2)C)c3nc(ncc3)C(C)C
0.34749	O=C(Nc1c(ccc(c1)C(=O)NCC2CC2)C)c3nc(ncc3)C(C)C
0.34749	O=C(Nc1c(ccc(c1)C(=O)NCC2CC2)C)c3nc(ncc3)C(C)C
0.341564	Clc1cc(c(OC)cc1)CN2CCN(Cc3ccc(cc3)C(=O)Nc4ccc(OC)cc4)CC2
0.338776	Fc1c(NC(=O)c2ccc(cc2)CN3CCC(O)CC3)cc(OC)cc1
0.338776	Fc1c(NC(=O)c2ccc(cc2)CN3CCC(O)CC3)cc(OC)cc1
0.338776	Fc1c(NC(=O)c2ccc(cc2)CN3CCC(O)CC3)cc(OC)cc1
0.338776	Fc1c(NC(=O)c2ccc(cc2)CN3CCC(O)CC3)cc(OC)cc1
0.338776	Fc1c(NC(=O)c2ccc(cc2)CN3CCC(O)CC3)cc(OC)cc1
0.338776	Fc1c(NC(=O)c2ccc(cc2)CN3CCC(O)CC3)cc(OC)cc1
0.338776	Fc1c(NC(=O)c2ccc(cc2)CN3CCC(O)CC3)cc(OC)cc1
0.338776	Fc1c(NC(=O)c2ccc(cc2)CN3CCC(O)CC3)cc(OC)cc1
0.338776	Fc1c(NC(=O)c2ccc(cc2)CN3CCC(O)CC3)cc(OC)cc1
0.338776	Fc1c(NC(=O)c2ccc(cc2)CN3CCC(O)CC3)cc(OC)cc1
0.337121	O=C(OC(C)(C)C)NCc1nccc(c1)C(=O)Nc2c(ccc(c2)C(=O)Nc3ccccc3)C
0.337121	O=C(OC(C)(C)C)NCc1nccc(c1)C(=O)Nc2c(ccc(c2)C(=O)Nc3ccccc3)C
0.337121	O=C(OC(C)(C)C)NCc1nccc(c1)C(=O)Nc2c(ccc(c2)C(=O)Nc3ccccc3)C
0.337121	O=C(OC(C)(C)C)NCc1nccc(c1)C(=O)Nc2c(ccc(c2)C(=O)Nc3ccccc3)C
0.337121	O=C(OC(C)(C)C)NCc1nccc(c1)C(=O)Nc2c(ccc(c2)C(=O)Nc3ccccc3)C
0.337121	O=C(OC(C)(C)C)NCc1nccc(c1)C(=O)Nc2c(ccc(c2)C(=O)Nc3ccccc3)C
0.337121	O=C(OC(C)(C)C)NCc1nccc(c1)C(=O)Nc2c(ccc(c2)C(=O)Nc3ccccc3)C
0.337121	O=C(OC(C)(C)C)NCc1nccc(c1)C(=O)Nc2c(ccc(c2)C(=O)Nc3ccccc3)C
0.337121	O=C(OC(C)(C)C)NCc1nccc(c1)C(=O)Nc2c(ccc(c2)C(=O)Nc3ccccc3)C
0.337121	O=C(OC(C)(C)C)NCc1nccc(c1)C(=O)Nc2c(ccc(c2)C(=O)Nc3ccccc3)C
0.334559	O=C(Nc1c(ccc(c1)C=2OC=NN2)C)c3cnc(N4CCC4)cc3
0.334559	O=C(Nc1c(ccc(c1)C=2OC=NN2)C)c3cnc(N4CCC4)cc3
0.334559	O=C(Nc1c(ccc(c1)C=2OC=NN2)C)c3cnc(N4CCC4)cc3
0.334559	O=C(Nc1c(ccc(c1)C=2OC=NN2)C)c3cnc(N4CCC4)cc3
0.334559	O=C(Nc1c(ccc(c1)C=2OC=NN2)C)c3cnc(N4CCC4)cc3
0.334559	O=C(Nc1c(ccc(c1)C=2OC=NN2)C)c3cnc(N4CCC4)cc3
0.334559	O=C(Nc1c(ccc(c1)C=2OC=NN2)C)c3cnc(N4CCC4)cc3
0.334559	O=C(Nc1c(ccc(c1)C=2OC=NN2)C)c3cnc(N4CCC4)cc3
0.334559	O=C(Nc1c(ccc(c1)C=2OC=NN2)C)c3cnc(N4CCC4)cc3
0.334559	O=C(Nc1c(ccc(c1)C=2OC=NN2)C)c3cnc(N4CCC4)cc3
0.329545	O=C(Nc1c(ccc(c1)C=2OC=NN2)C)c3cnc(C#N)cc3
0.329545	O=C(Nc1c(ccc(c1)C=2OC=NN2)C)c3cnc(C#N)cc3
0.329545	O=C(Nc1c(ccc(c1)C=2OC=NN2)C)c3cnc(C#N)cc3
0.329545	O=C(Nc1c(ccc(c1)C=2OC=NN2)C)c3cnc(C#N)cc3
0.329545	O=C(Nc1c(ccc(c1)C=2OC=NN2)C)c3cnc(C#N)cc3
0.329545	O=C(Nc1c(ccc(c1)C=2OC=NN2)C)c3cnc(C#N)cc3
0.329545	O=C(Nc1c(ccc(c1)C=2OC=NN2)C)c3cnc(C#N)cc3
0.329545	O=C(Nc1c(ccc(c1)C=2OC=NN2)C)c3cnc(C#N)cc3
0.329545	O=C(Nc1c(ccc(c1)C=2OC=NN2)C)c3cnc(C#N)cc3
0.328622	Brc1cc(NC(=O)C2=C(NC(c3ccccc3)=C2)C)c(N4CCN(CC4)C)cc1
0.328185	Fc1ccc(cc1)C(=O)Nc2cc(ccc2)CNC(=O)c3cc(NC(=O)OC(C)(C)C)c(cc3)C
0.328185	Fc1ccc(cc1)C(=O)Nc2cc(ccc2)CNC(=O)c3cc(NC(=O)OC(C)(C)C)c(cc3)C
0.328185	Fc1ccc(cc1)C(=O)Nc2cc(ccc2)CNC(=O)c3cc(NC(=O)OC(C)(C)C)c(cc3)C
0.328185	Fc1ccc(cc1)C(=O)Nc2cc(ccc2)CNC(=O)c3cc(NC(=O)OC(C)(C)C)c(cc3)C
0.328185	Fc1ccc(cc1)C(=O)Nc2cc(ccc2)CNC(=O)c3cc(NC(=O)OC(C)(C)C)c(cc3)C
0.328185	Fc1ccc(cc1)C(=O)Nc2cc(ccc2)CNC(=O)c3cc(NC(=O)OC(C)(C)C)c(cc3)C
0.328185	Fc1ccc(cc1)C(=O)Nc2cc(ccc2)CNC(=O)c3cc(NC(=O)OC(C)(C)C)c(cc3)C
0.328185	Fc1ccc(cc1)C(=O)Nc2cc(ccc2)CNC(=O)c3cc(NC(=O)OC(C)(C)C)c(cc3)C
0.328185	Fc1ccc(cc1)C(=O)Nc2cc(ccc2)CNC(=O)c3cc(NC(=O)OC(C)(C)C)c(cc3)C
0.328185	Fc1ccc(cc1)C(=O)Nc2cc(ccc2)CNC(=O)c3cc(NC(=O)OC(C)(C)C)c(cc3)C
0.32567	O=C(Nc1ccccc1)c2cc(NC(=O)C=Cc3cncc(OC)c3)c(cc2)C
0.32567	O=C(Nc1ccccc1)c2cc(NC(=O)C=Cc3cncc(OC)c3)c(cc2)C
0.32567	O=C(Nc1ccccc1)c2cc(NC(=O)C=Cc3cncc(OC)c3)c(cc2)C
0.32567	O=C(Nc1ccccc1)c2cc(NC(=O)C=Cc3cncc(OC)c3)c(cc2)C
0.32567	O=C(Nc1ccccc1)c2cc(NC(=O)C=Cc3cncc(OC)c3)c(cc2)C
0.32567	O=C(Nc1ccccc1)c2cc(NC(=O)C=Cc3cncc(OC)c3)c(cc2)C
0.32567	O=C(Nc1ccccc1)c2cc(NC(=O)C=Cc3cncc(OC)c3)c(cc2)C
0.32567	O=C(Nc1ccccc1)c2cc(NC(=O)C=Cc3cncc(OC)c3)c(cc2)C
0.32567	O=C(Nc1ccccc1)c2cc(NC(=O)C=Cc3cncc(OC)c3)c(cc2)C
0.32567	O=C(Nc1ccccc1)c2cc(NC(=O)C=Cc3cncc(OC)c3)c(cc2)C
0.325581	O=C(Nc1nc(ncc1)CCC)c2ccc(cc2)CN3CC(OCC3)C
0.325581	O=C(Nc1nc(ncc1)CCC)c2ccc(cc2)CN3CC(OCC3)C
0.325581	O=C(Nc1nc(ncc1)CCC)c2ccc(cc2)CN3CC(OCC3)C
0.325581	O=C(Nc1nc(ncc1)CCC)c2ccc(cc2)CN3CC(OCC3)C
0.325581	O=C(Nc1nc(ncc1)CCC)c2ccc(cc2)CN3CC(OCC3)C
0.322957	S1CCN(Cc2cc(NC(=O)c3cc(ncc3)NC(=O)OC(C)(C)C)ccc2)CC1
0.322957	S1CCN(Cc2cc(NC(=O)c3cc(ncc3)NC(=O)OC(C)(C)C)ccc2)CC1
0.322957	S1CCN(Cc2cc(NC(=O)c3cc(ncc3)NC(=O)OC(C)(C)C)ccc2)CC1
0.322957	S1CCN(Cc2cc(NC(=O)c3cc(ncc3)NC(=O)OC(C)(C)C)ccc2)CC1
0.322957	S1CCN(Cc2cc(NC(=O)c3cc(ncc3)NC(=O)OC(C)(C)C)ccc2)CC1
0.322957	S1CCN(Cc2cc(NC(=O)c3cc(ncc3)NC(=O)OC(C)(C)C)ccc2)CC1
0.322957	S1CCN(Cc2cc(NC(=O)c3cc(ncc3)NC(=O)OC(C)(C)C)ccc2)CC1
0.322957	S1CCN(Cc2cc(NC(=O)c3cc(ncc3)NC(=O)OC(C)(C)C)ccc2)CC1
0.322957	S1CCN(Cc2cc(NC(=O)c3cc(ncc3)NC(=O)OC(C)(C)C)ccc2)CC1
0.322957	S1CCN(Cc2cc(NC(=O)c3cc(ncc3)NC(=O)OC(C)(C)C)ccc2)CC1
0.321888	O=C(Nc1cc(c(cc1)C)C(=O)C)c2ccc(cc2)CON
0.320313	Clc1c(ccc(NC(=O)c2cc(N(C)C)ccc2)c1)CN3CCOCC3
0.320313	Clc1c(ccc(NC(=O)c2cc(N(C)C)ccc2)c1)CN3CCOCC3
0.320313	Clc1c(ccc(NC(=O)c2cc(N(C)C)ccc2)c1)CN3CCOCC3
0.320313	Clc1c(ccc(NC(=O)c2cc(N(C)C)ccc2)c1)CN3CCOCC3
0.320313	Clc1c(ccc(NC(=O)c2cc(N(C)C)ccc2)c1)CN3CCOCC3
0.320313	Clc1c(ccc(NC(=O)c2cc(N(C)C)ccc2)c1)CN3CCOCC3
0.320313	Clc1c(ccc(NC(=O)c2cc(N(C)C)ccc2)c1)CN3CCOCC3
0.320313	Clc1c(ccc(NC(=O)c2cc(N(C)C)ccc2)c1)CN3CCOCC3
0.320313	Clc1c(ccc(NC(=O)c2cc(N(C)C)ccc2)c1)CN3CCOCC3
0.320313	Clc1c(ccc(NC(=O)c2cc(N(C)C)ccc2)c1)CN3CCOCC3
0.318021	S1C=NC(c2cc(ccc2)C(=O)Nc3c(cc(OCc4cc(C#N)ccc4)cc3)C)=C1
0.318021	S1C=NC(c2cc(ccc2)C(=O)Nc3c(cc(OCc4cc(C#N)ccc4)cc3)C)=C1
0.318021	S1C=NC(c2cc(ccc2)C(=O)Nc3c(cc(OCc4cc(C#N)ccc4)cc3)C)=C1
0.318021	S1C=NC(c2cc(ccc2)C(=O)Nc3c(cc(OCc4cc(C#N)ccc4)cc3)C)=C1
0.316794	Fc1ccc(c2nc(c(cc2)C(=O)Nc3cc(ccc3)C(=O)NC(=O)N)C)cc1
0.316794	Fc1ccc(c2nc(c(cc2)C(=O)Nc3cc(ccc3)C(=O)NC(=O)N)C)cc1
0.316794	Fc1ccc(c2nc(c(cc2)C(=O)Nc3cc(ccc3)C(=O)NC(=O)N)C)cc1
0.316794	Fc1ccc(c2nc(c(cc2)C(=O)Nc3cc(ccc3)C(=O)NC(=O)N)C)cc1
0.316794	Fc1ccc(c2nc(c(cc2)C(=O)Nc3cc(ccc3)C(=O)NC(=O)N)C)cc1
0.316794	Fc1ccc(c2nc(c(cc2)C(=O)Nc3cc(ccc3)C(=O)NC(=O)N)C)cc1
0.316794	Fc1ccc(c2nc(c(cc2)C(=O)Nc3cc(ccc3)C(=O)NC(=O)N)C)cc1
0.316794	Fc1ccc(c2nc(c(cc2)C(=O)Nc3cc(ccc3)C(=O)NC(=O)N)C)cc1
0.316794	Fc1ccc(c2nc(c(cc2)C(=O)Nc3cc(ccc3)C(=O)NC(=O)N)C)cc1
0.316794	Fc1ccc(c2nc(c(cc2)C(=O)Nc3cc(ccc3)C(=O)NC(=O)N)C)cc1
0.315574	O=C(Nc1c(OC)cc(NC(=O)C=O)cc1)c2cnccc2
0.314879	Clc1cc(NC(=O)C(OC(=O)c2cc(Nc3nc(ccn3)C)ccc2)C)c(F)cc1
0.314879	Clc1cc(NC(=O)C(OC(=O)c2cc(Nc3nc(ccn3)C)ccc2)C)c(F)cc1
0.314879	Clc1cc(NC(=O)C(OC(=O)c2cc(Nc3nc(ccn3)C)ccc2)C)c(F)cc1
0.314879	Clc1cc(NC(=O)C(OC(=O)c2cc(Nc3nc(ccn3)C)ccc2)C)c(F)cc1
0.314879	Clc1cc(NC(=O)C(OC(=O)c2cc(Nc3nc(ccn3)C)ccc2)C)c(F)cc1
0.314879	Clc1cc(NC(=O)C(OC(=O)c2cc(Nc3nc(ccn3)C)ccc2)C)c(F)cc1
0.314879	Clc1cc(NC(=O)C(OC(=O)c2cc(Nc3nc(ccn3)C)ccc2)C)c(F)cc1
0.314879	Clc1cc(NC(=O)C(OC(=O)c2cc(Nc3nc(ccn3)C)ccc2)C)c(F)cc1
0.314879	Clc1cc(NC(=O)C(OC(=O)c2cc(Nc3nc(ccn3)C)ccc2)C)c(F)cc1
0.314879	Clc1cc(NC(=O)C(OC(=O)c2cc(Nc3nc(ccn3)C)ccc2)C)c(F)cc1
0.313953	Clc1c(NCc2ccccc2)ccc(NC(=O)c3cc(C#C)c(cc3)C)c1
0.313953	Clc1c(NCc2ccccc2)ccc(NC(=O)c3cc(C#C)c(cc3)C)c1
0.313953	Clc1c(NCc2ccccc2)ccc(NC(=O)c3cc(C#C)c(cc3)C)c1
0.313953	Clc1c(NCc2ccccc2)ccc(NC(=O)c3cc(C#C)c(cc3)C)c1
0.313953	Clc1c(NCc2ccccc2)ccc(NC(=O)c3cc(C#C)c(cc3)C)c1
0.313953	Clc1c(NCc2ccccc2)ccc(NC(=O)c3cc(C#C)c(cc3)C)c1
0.313953	Clc1c(NCc2ccccc2)ccc(NC(=O)c3cc(C#C)c(cc3)C)c1
0.313953	Clc1c(NCc2ccccc2)ccc(NC(=O)c3cc(C#C)c(cc3)C)c1
0.313953	Clc1c(NCc2ccccc2)ccc(NC(=O)c3cc(C#C)c(cc3)C)c1
0.313953	Clc1c(NCc2ccccc2)ccc(NC(=O)c3cc(C#C)c(cc3)C)c1
0.313433	O=C(OC(C)(C)C)Nc1c(ccc(c1)C(=O)Nc2cnc(OCCOC)cc2)C
0.313433	O=C(OC(C)(C)C)Nc1c(ccc(c1)C(=O)Nc2cnc(OCCOC)cc2)C
0.313433	O=C(OC(C)(C)C)Nc1c(ccc(c1)C(=O)Nc2cnc(OCCOC)cc2)C
0.313433	O=C(OC(C)(C)C)Nc1c(ccc(c1)C(=O)Nc2cnc(OCCOC)cc2)C
0.313433	O=C(OC(C)(C)C)Nc1c(ccc(c1)C(=O)Nc2cnc(OCCOC)cc2)C
0.313433	O=C(OC(C)(C)C)Nc1c(ccc(c1)C(=O)Nc2cnc(OCCOC)cc2)C
0.313433	O=C(OC(C)(C)C)Nc1c(ccc(c1)C(=O)Nc2cnc(OCCOC)cc2)C
0.313433	O=C(OC(C)(C)C)Nc1c(ccc(c1)C(=O)Nc2cnc(OCCOC)cc2)C
0.313433	O=C(OC(C)(C)C)Nc1c(ccc(c1)C(=O)Nc2cnc(OCCOC)cc2)C
0.313433	O=C(OC(C)(C)C)Nc1c(ccc(c1)C(=O)Nc2cnc(OCCOC)cc2)C
0.313305	O=C(Nc1ccc(OC)cc1)c2ccc(cc2)CN3CCC(Cc4ccncc4)CC3
0.313305	O=C(Nc1ccc(OC)cc1)c2ccc(cc2)CN3CCC(Cc4ccncc4)CC3
0.313305	O=C(Nc1ccc(OC)cc1)c2ccc(cc2)CN3CCC(Cc4ccncc4)CC3
0.313305	O=C(Nc1ccc(OC)cc1)c2ccc(cc2)CN3CCC(Cc4ccncc4)CC3
0.313305	O=C(Nc1ccc(OC)cc1)c2ccc(cc2)CN3CCC(Cc4ccncc4)CC3
0.313305	O=C(Nc1ccc(OC)cc1)c2ccc(cc2)CN3CCC(Cc4ccncc4)CC3
0.313305	O=C(Nc1ccc(OC)cc1)c2ccc(cc2)CN3CCC(Cc4ccncc4)CC3
0.313305	O=C(Nc1ccc(OC)cc1)c2ccc(cc2)CN3CCC(Cc4ccncc4)CC3
0.313305	O=C(Nc1ccc(OC)cc1)c2ccc(cc2)CN3CCC(Cc4ccncc4)CC3
0.313305	O=C(Nc1ccc(OC)cc1)c2ccc(cc2)CN3CCC(Cc4ccncc4)CC3
0.313131	S1C(=NC=C1C(=O)Nc2c(cc(OCc3cc(C#N)ccc3)cc2)C)c4cnccc4
0.313131	S1C(=NC=C1C(=O)Nc2c(cc(OCc3cc(C#N)ccc3)cc2)C)c4cnccc4
0.313131	S1C(=NC=C1C(=O)Nc2c(cc(OCc3cc(C#N)ccc3)cc2)C)c4cnccc4
0.313131	S1C(=NC=C1C(=O)Nc2c(cc(OCc3cc(C#N)ccc3)cc2)C)c4cnccc4
0.313131	S1C(=NC=C1C(=O)Nc2c(cc(OCc3cc(C#N)ccc3)cc2)C)c4cnccc4
0.313131	S1C(=NC=C1C(=O)Nc2c(cc(OCc3cc(C#N)ccc3)cc2)C)c4cnccc4
0.313131	S1C(=NC=C1C(=O)Nc2c(cc(OCc3cc(C#N)ccc3)cc2)C)c4cnccc4
0.313131	S1C(=NC=C1C(=O)Nc2c(cc(OCc3cc(C#N)ccc3)cc2)C)c4cnccc4
0.313131	S1C(=NC=C1C(=O)Nc2c(cc(OCc3cc(C#N)ccc3)cc2)C)c4cnccc4
0.313131	S1C(=NC=C1C(=O)Nc2c(cc(OCc3cc(C#N)ccc3)cc2)C)c4cnccc4
0.312057	O=C(NC=1NN=C(C1c2cnccc2)C)c3ccc(cc3)CN4CC(OCC4)C
0.312057	O=C(NC=1NN=C(C1c2cnccc2)C)c3ccc(cc3)CN4CC(OCC4)C
0.312057	O=C(NC=1NN=C(C1c2cnccc2)C)c3ccc(cc3)CN4CC(OCC4)C
0.311284	O=C(NC1CCN(Cc2cnccc2)CC1)c3ccc(cc3)C4=NN(C=N4)C
0.311284	O=C(NC1CCN(Cc2cnccc2)CC1)c3ccc(cc3)C4=NN(C=N4)C
0.311284	O=C(NC1CCN(Cc2cnccc2)CC1)c3ccc(cc3)C4=NN(C=N4)C
0.311284	O=C(NC1CCN(Cc2cnccc2)CC1)c3ccc(cc3)C4=NN(C=N4)C
0.311284	O=C(NC1CCN(Cc2cnccc2)CC1)c3ccc(cc3)C4=NN(C=N4)C
0.307339	O=C(Nc1ccccc1)c2cc(N)c(cc2)C
0.307339	O=C(Nc1ccccc1)c2cc(N)c(cc2)C
0.307339	O=C(Nc1ccccc1)c2cc(N)c(cc2)C
0.307339	O=C(Nc1ccccc1)c2cc(N)c(cc2)C
0.307339	O=C(Nc1ccccc1)c2cc(N)c(cc2)C
0.306667	O=C(O)c1cc(NC(=O)Nc2ccccc2)c(cc1)C
0.306667	O=C(O)c1cc(NC(=O)Nc2ccccc2)c(cc1)C
0.306667	O=C(O)c1cc(NC(=O)Nc2ccccc2)c(cc1)C
0.306667	O=C(O)c1cc(NC(=O)Nc2ccccc2)c(cc1)C
0.306667	O=C(O)c1cc(NC(=O)Nc2ccccc2)c(cc1)C
0.306667	O=C(O)c1cc(NC(=O)Nc2ccccc2)c(cc1)C
0.306667	O=C(O)c1cc(NC(=O)Nc2ccccc2)c(cc1)C
0.305882	Fc1c(cc(cc1)C)CNC(=O)c2cc(NC(=O)c3cnccc3)ccc2
0.305882	Fc1c(cc(cc1)C)CNC(=O)c2cc(NC(=O)c3cnccc3)ccc2
0.305882	Fc1c(cc(cc1)C)CNC(=O)c2cc(NC(=O)c3cnccc3)ccc2
0.305882	Fc1c(cc(cc1)C)CNC(=O)c2cc(NC(=O)c3cnccc3)ccc2
0.305882	Fc1c(cc(cc1)C)CNC(=O)c2cc(NC(=O)c3cnccc3)ccc2
0.305882	Fc1c(cc(cc1)C)CNC(=O)c2cc(NC(=O)c3cnccc3)ccc2
0.305882	Fc1c(cc(cc1)C)CNC(=O)c2cc(NC(=O)c3cnccc3)ccc2
0.305882	Fc1c(cc(cc1)C)CNC(=O)c2cc(NC(=O)c3cnccc3)ccc2
0.305882	Fc1c(cc(cc1)C)CNC(=O)c2cc(NC(=O)c3cnccc3)ccc2
0.305882	Fc1c(cc(cc1)C)CNC(=O)c2cc(NC(=O)c3cnccc3)ccc2
0.305344	O=C(NC(c1ccc(c2cnccc2)cc1)C)c3ccc(cc3)CN4CC(OCC4)C
0.305344	O=C(NC(c1ccc(c2cnccc2)cc1)C)c3ccc(cc3)CN4CC(OCC4)C
0.305019	Clc1c(NCc2ccccc2)ccc(NC(=O)c3cnc(C#N)cc3)c1
0.305019	Clc1c(NCc2ccccc2)ccc(NC(=O)c3cnc(C#N)cc3)c1
0.305019	Clc1c(NCc2ccccc2)ccc(NC(=O)c3cnc(C#N)cc3)c1
0.305019	Clc1c(NCc2ccccc2)ccc(NC(=O)c3cnc(C#N)cc3)c1
0.305019	Clc1c(NCc2ccccc2)ccc(NC(=O)c3cnc(C#N)cc3)c1
0.301158	O=C(OC(C)(C)C)Nc1cc(ccc1)C(=O)Nc2c(c3ccncc3)cncc2
0.301158	O=C(OC(C)(C)C)Nc1cc(ccc1)C(=O)Nc2c(c3ccncc3)cncc2
0.301158	O=C(OC(C)(C)C)Nc1cc(ccc1)C(=O)Nc2c(c3ccncc3)cncc2
0.301158	O=C(OC(C)(C)C)Nc1cc(ccc1)C(=O)Nc2c(c3ccncc3)cncc2
0.301158	O=C(OC(C)(C)C)Nc1cc(ccc1)C(=O)Nc2c(c3ccncc3)cncc2
0.301158	O=C(OC(C)(C)C)Nc1cc(ccc1)C(=O)Nc2c(c3ccncc3)cncc2
0.301158	O=C(OC(C)(C)C)Nc1cc(ccc1)C(=O)Nc2c(c3ccncc3)cncc2
0.301158	O=C(OC(C)(C)C)Nc1cc(ccc1)C(=O)Nc2c(c3ccncc3)cncc2
0.300971	Fc1c(NC(=O)c2cc(ccc2)CN3CCCCC3)cc(cc1)C4=NN=C5N4CCCCC5
0.300971	Fc1c(NC(=O)c2cc(ccc2)CN3CCCCC3)cc(cc1)C4=NN=C5N4CCCCC5
0.300971	Fc1c(NC(=O)c2cc(ccc2)CN3CCCCC3)cc(cc1)C4=NN=C5N4CCCCC5
0.300971	Fc1c(NC(=O)c2cc(ccc2)CN3CCCCC3)cc(cc1)C4=NN=C5N4CCCCC5
0.300971	Fc1c(NC(=O)c2cc(ccc2)CN3CCCCC3)cc(cc1)C4=NN=C5N4CCCCC5
0.300971	Fc1c(NC(=O)c2cc(ccc2)CN3CCCCC3)cc(cc1)C4=NN=C5N4CCCCC5
0.300971	Fc1c(NC(=O)c2cc(ccc2)CN3CCCCC3)cc(cc1)C4=NN=C5N4CCCCC5
0.300971	Fc1c(NC(=O)c2cc(ccc2)CN3CCCCC3)cc(cc1)C4=NN=C5N4CCCCC5
0.300971	Fc1c(NC(=O)c2cc(ccc2)CN3CCCCC3)cc(cc1)C4=NN=C5N4CCCCC5
0.300971	Fc1c(NC(=O)c2cc(ccc2)CN3CCCCC3)cc(cc1)C4=NN=C5N4CCCCC5
0.300448	O=C(N)c1cc(Nc2nc(ccn2)C)ccc1
0.300448	O=C(N)c1cc(Nc2nc(ccn2)C)ccc1
0.300448	O=C(N)c1cc(Nc2nc(ccn2)C)ccc1
0.300448	O=C(N)c1cc(Nc2nc(ccn2)C)ccc1
0.300448	O=C(N)c1cc(Nc2nc(ccn2)C)ccc1
0.300448	O=C(N)c1cc(Nc2nc(ccn2)C)ccc1
0.300448	O=C(N)c1cc(Nc2nc(ccn2)C)ccc1
0.300448	O=C(N)c1cc(Nc2nc(ccn2)C)ccc1
0.300448	O=C(N)c1cc(Nc2nc(ccn2)C)ccc1
0.300448	O=C(N)c1cc(Nc2nc(ccn2)C)ccc1
0.300448	O=C(O)c1cc(Nc2nc(ccn2)C)ccc1
0.300448	O=C(O)c1cc(Nc2nc(ccn2)C)ccc1
0.300448	O=C(O)c1cc(Nc2nc(ccn2)C)ccc1
0.300448	O=C(O)c1cc(Nc2nc(ccn2)C)ccc1
0.300448	O=C(O)c1cc(Nc2nc(ccn2)C)ccc1
0.300448	O=C(O)c1cc(Nc2nc(ccn2)C)ccc1
0.300448	O=C(O)c1cc(Nc2nc(ccn2)C)ccc1
0.300448	O=C(O)c1cc(Nc2nc(ccn2)C)ccc1
0.300448	O=C(O)c1cc(Nc2nc(ccn2)C)ccc1
0.300448	O=C(O)c1cc(Nc2nc(ccn2)C)ccc1
0.300429	O1N=C(N=C1c2ccc(cc2)CN3CCCCC3)c4cnccc4
0.300429	O1N=C(N=C1c2ccc(cc2)CN3CCCCC3)c4cnccc4
0.300429	O1N=C(N=C1c2ccc(cc2)CN3CCCCC3)c4cnccc4
0.300429	O1N=C(N=C1c2ccc(cc2)CN3CCCCC3)c4cnccc4
0.300429	O1N=C(N=C1c2ccc(cc2)CN3CCCCC3)c4cnccc4
0.300429	O1N=C(N=C1c2ccc(cc2)CN3CCCCC3)c4cnccc4
0.300429	O1N=C(N=C1c2ccc(cc2)CN3CCCCC3)c4cnccc4
0.300429	O1N=C(N=C1c2ccc(cc2)CN3CCCCC3)c4cnccc4
0.29918	O=C(Nc1c(ccc(c1)C(=O)NC)C)c2nnc(N)cc2
0.29918	O=C(Nc1c(ccc(c1)C(=O)NC)C)c2nnc(N)cc2
0.29918	O=C(Nc1c(ccc(c1)C(=O)NC)C)c2nnc(N)cc2
0.29918	O=C(Nc1c(ccc(c1)C(=O)NC)C)c2nnc(N)cc2
0.29918	O=C(Nc1c(ccc(c1)C(=O)NC)C)c2nnc(N)cc2
0.29918	O=C(Nc1c(ccc(c1)C(=O)NC)C)c2nnc(N)cc2
0.29918	O=C(Nc1c(ccc(c1)C(=O)NC)C)c2nnc(N)cc2
0.29918	O=C(Nc1c(ccc(c1)C(=O)NC)C)c2nnc(N)cc2
0.29918	O=C(Nc1c(ccc(c1)C(=O)NC)C)c2nnc(N)cc2
0.29918	O=C(Nc1c(ccc(c1)C(=O)NC)C)c2nnc(N)cc2
0.298113	O=C(Nc1c(ccc(c1)C=2OC=NN2)C)c3nnc(N)cc3
0.298113	O=C(Nc1c(ccc(c1)C=2OC=NN2)C)c3nnc(N)cc3
0.298113	O=C(Nc1c(ccc(c1)C=2OC=NN2)C)c3nnc(N)cc3
0.298113	O=C(Nc1c(ccc(c1)C=2OC=NN2)C)c3nnc(N)cc3
0.298113	O=C(Nc1c(ccc(c1)C=2OC=NN2)C)c3nnc(N)cc3
0.298113	O=C(Nc1c(ccc(c1)C=2OC=NN2)C)c3nnc(N)cc3
0.298113	O=C(Nc1c(ccc(c1)C=2OC=NN2)C)c3nnc(N)cc3
0.298113	O=C(Nc1c(ccc(c1)C=2OC=NN2)C)c3nnc(N)cc3
0.298113	O=C(Nc1c(ccc(c1)C=2OC=NN2)C)c3nnc(N)cc3
0.298113	O=C(Nc1c(ccc(c1)C=2OC=NN2)C)c3nnc(N)cc3
0.296875	Ic1c(cc(F)cc1)C(=O)Nc2cc(ccc2)CN3CCSCC3
0.296875	Ic1c(cc(F)cc1)C(=O)Nc2cc(ccc2)CN3CCSCC3
0.296875	Ic1c(cc(F)cc1)C(=O)Nc2cc(ccc2)CN3CCSCC3
0.296875	Ic1c(cc(F)cc1)C(=O)Nc2cc(ccc2)CN3CCSCC3
0.296875	Ic1c(cc(F)cc1)C(=O)Nc2cc(ccc2)CN3CCSCC3
0.296875	Ic1c(cc(F)cc1)C(=O)Nc2cc(ccc2)CN3CCSCC3
0.296875	Ic1c(cc(F)cc1)C(=O)Nc2cc(ccc2)CN3CCSCC3
0.296875	Ic1c(cc(F)cc1)C(=O)Nc2cc(ccc2)CN3CCSCC3
0.296875	Ic1c(cc(F)cc1)C(=O)Nc2cc(ccc2)CN3CCSCC3
0.296875	Ic1c(cc(F)cc1)C(=O)Nc2cc(ccc2)CN3CCSCC3
0.29682	O=C(Nc1cc(ccc1)CNC(=O)C(=O)Nc2c(cc(OCC(=O)NC)cc2)C)c3ccncc3
0.29682	O=C(Nc1cc(ccc1)CNC(=O)C(=O)Nc2c(cc(OCC(=O)NC)cc2)C)c3ccncc3
0.296417	S1C=NC(=C1)CN2CCN(C(=O)C(=O)Nc3c(ccc(c3)C=4ON=C(N4)CC)C)CCC2
0.296417	S1C=NC(=C1)CN2CCN(C(=O)C(=O)Nc3c(ccc(c3)C=4ON=C(N4)CC)C)CCC2
0.296417	S1C=NC(=C1)CN2CCN(C(=O)C(=O)Nc3c(ccc(c3)C=4ON=C(N4)CC)C)CCC2
0.296417	S1C=NC(=C1)CN2CCN(C(=O)C(=O)Nc3c(ccc(c3)C=4ON=C(N4)CC)C)CCC2
0.296417	S1C=NC(=C1)CN2CCN(C(=O)C(=O)Nc3c(ccc(c3)C=4ON=C(N4)CC)C)CCC2
0.296417	S1C=NC(=C1)CN2CCN(C(=O)C(=O)Nc3c(ccc(c3)C=4ON=C(N4)CC)C)CCC2
0.296417	S1C=NC(=C1)CN2CCN(C(=O)C(=O)Nc3c(ccc(c3)C=4ON=C(N4)CC)C)CCC2
0.296417	S1C=NC(=C1)CN2CCN(C(=O)C(=O)Nc3c(ccc(c3)C=4ON=C(N4)CC)C)CCC2
0.296417	S1C=NC(=C1)CN2CCN(C(=O)C(=O)Nc3c(ccc(c3)C=4ON=C(N4)CC)C)CCC2
0.296417	S1C=NC(=C1)CN2CCN(C(=O)C(=O)Nc3c(ccc(c3)C=4ON=C(N4)CC)C)CCC2
0.296296	S1C(=NC(c2ncccc2)=C1)CCNC(=O)c3cc(c(NC(=O)CC(C)C)cc3)C
0.296296	S1C(=NC(c2ncccc2)=C1)CCNC(=O)c3cc(c(NC(=O)CC(C)C)cc3)C
0.296296	S1C(=NC(c2ncccc2)=C1)CCNC(=O)c3cc(c(NC(=O)CC(C)C)cc3)C
0.296296	S1C(=NC(c2ncccc2)=C1)CCNC(=O)c3cc(c(NC(=O)CC(C)C)cc3)C
0.296296	S1C(=NC(c2ncccc2)=C1)CCNC(=O)c3cc(c(NC(=O)CC(C)C)cc3)C
0.296296	S1C(=NC(c2ncccc2)=C1)CCNC(=O)c3cc(c(NC(=O)CC(C)C)cc3)C
0.296296	S1C(=NC(c2ncccc2)=C1)CCNC(=O)c3cc(c(NC(=O)CC(C)C)cc3)C
0.296296	S1C(=NC(c2ncccc2)=C1)CCNC(=O)c3cc(c(NC(=O)CC(C)C)cc3)C
0.296296	S1C(=NC(c2ncccc2)=C1)CCNC(=O)c3cc(c(NC(=O)CC(C)C)cc3)C
0.296296	S1C(=NC(c2ncccc2)=C1)CCNC(=O)c3cc(c(NC(=O)CC(C)C)cc3)C
0.295374	O=C(O)c1ccc(cc1)CNC(=O)C(=O)Nc2c(ccc(c2)C=3ON=C(N3)CC)C
0.295374	O=C(O)c1ccc(cc1)CNC(=O)C(=O)Nc2c(ccc(c2)C=3ON=C(N3)CC)C
0.295374	O=C(O)c1ccc(cc1)CNC(=O)C(=O)Nc2c(ccc(c2)C=3ON=C(N3)CC)C
0.295374	O=C(O)c1ccc(cc1)CNC(=O)C(=O)Nc2c(ccc(c2)C=3ON=C(N3)CC)C
0.295374	O=C(O)c1ccc(cc1)CNC(=O)C(=O)Nc2c(ccc(c2)C=3ON=C(N3)CC)C
0.295374	O=C(O)c1ccc(cc1)CNC(=O)C(=O)Nc2c(ccc(c2)C=3ON=C(N3)CC)C
0.295374	O=C(O)c1ccc(cc1)CNC(=O)C(=O)Nc2c(ccc(c2)C=3ON=C(N3)CC)C
0.295374	O=C(O)c1ccc(cc1)CNC(=O)C(=O)Nc2c(ccc(c2)C=3ON=C(N3)CC)C
0.295374	O=C(O)c1ccc(cc1)CNC(=O)C(=O)Nc2c(ccc(c2)C=3ON=C(N3)CC)C
0.295374	O=C(O)c1ccc(cc1)CNC(=O)C(=O)Nc2c(ccc(c2)C=3ON=C(N3)CC)C
0.293893	S(=O)(=O)(c1cc(ccc1)C(=O)Nc2c(cc(NC(=O)C(=O)Nc3cc(c(cc3)C)C)cc2)C)C
0.293893	S(=O)(=O)(c1cc(ccc1)C(=O)Nc2c(cc(NC(=O)C(=O)Nc3cc(c(cc3)C)C)cc2)C)C
0.293893	S(=O)(=O)(c1cc(ccc1)C(=O)Nc2c(cc(NC(=O)C(=O)Nc3cc(c(cc3)C)C)cc2)C)C
0.293893	S(=O)(=O)(c1cc(ccc1)C(=O)Nc2c(cc(NC(=O)C(=O)Nc3cc(c(cc3)C)C)cc2)C)C
0.293893	S(=O)(=O)(c1cc(ccc1)C(=O)Nc2c(cc(NC(=O)C(=O)Nc3cc(c(cc3)C)C)cc2)C)C
0.293893	S(=O)(=O)(c1cc(ccc1)C(=O)Nc2c(cc(NC(=O)C(=O)Nc3cc(c(cc3)C)C)cc2)C)C
0.293893	S(=O)(=O)(c1cc(ccc1)C(=O)Nc2c(cc(NC(=O)C(=O)Nc3cc(c(cc3)C)C)cc2)C)C
0.293893	S(=O)(=O)(c1cc(ccc1)C(=O)Nc2c(cc(NC(=O)C(=O)Nc3cc(c(cc3)C)C)cc2)C)C
0.293893	S(=O)(=O)(c1cc(ccc1)C(=O)Nc2c(cc(NC(=O)C(=O)Nc3cc(c(cc3)C)C)cc2)C)C
0.293893	S(=O)(=O)(c1cc(ccc1)C(=O)Nc2c(cc(NC(=O)C(=O)Nc3cc(c(cc3)C)C)cc2)C)C
0.293706	Fc1c(NC(=O)C(=O)NCc2cc(NC(=O)c3ccncc3)ccc2)ccc(c1)C=4OC=CC4
0.293706	Fc1c(NC(=O)C(=O)NCc2cc(NC(=O)c3ccncc3)ccc2)ccc(c1)C=4OC=CC4
0.293706	Fc1c(NC(=O)C(=O)NCc2cc(NC(=O)c3ccncc3)ccc2)ccc(c1)C=4OC=CC4
0.293233	O=C(N1CCN(Cc2ccc(cc2)C(=O)Nc3ccc(OC)cc3)CCC1)c4c(OC)cccc4
0.289575	Brc1c(NC(=O)c2cc(c3ccc(Br)cc3)ccc2)cc(N4CCOCC4)cc1
0.289575	Brc1c(NC(=O)c2cc(c3ccc(Br)cc3)ccc2)cc(N4CCOCC4)cc1
0.289575	Brc1c(NC(=O)c2cc(c3ccc(Br)cc3)ccc2)cc(N4CCOCC4)cc1
0.289575	Brc1c(NC(=O)c2cc(c3ccc(Br)cc3)ccc2)cc(N4CCOCC4)cc1
0.289575	Fc1c(ccc(NC(=O)C)c1)C(=O)NC2=NC(=NN2)c3ccc(F)cc3
0.289575	Fc1c(ccc(NC(=O)C)c1)C(=O)NC2=NC(=NN2)c3ccc(F)cc3
0.289575	Fc1c(ccc(NC(=O)C)c1)C(=O)NC2=NC(=NN2)c3ccc(F)cc3
0.289377	S(=O)(=O)(NC1CC1)c2c(ccc(NC(=O)c3cnc(NC)cc3)c2)C
0.289377	S(=O)(=O)(NC1CC1)c2c(ccc(NC(=O)c3cnc(NC)cc3)c2)C
0.289377	S(=O)(=O)(NC1CC1)c2c(ccc(NC(=O)c3cnc(NC)cc3)c2)C
0.289377	S(=O)(=O)(NC1CC1)c2c(ccc(NC(=O)c3cnc(NC)cc3)c2)C
0.289377	S(=O)(=O)(NC1CC1)c2c(ccc(NC(=O)c3cnc(NC)cc3)c2)C
0.289377	S(=O)(=O)(NC1CC1)c2c(ccc(NC(=O)c3cnc(NC)cc3)c2)C
0.289377	S(=O)(=O)(NC1CC1)c2c(ccc(NC(=O)c3cnc(NC)cc3)c2)C
0.289377	S(=O)(=O)(NC1CC1)c2c(ccc(NC(=O)c3cnc(NC)cc3)c2)C
0.289377	S(=O)(=O)(NC1CC1)c2c(ccc(NC(=O)c3cnc(NC)cc3)c2)C
0.289377	S(=O)(=O)(NC1CC1)c2c(ccc(NC(=O)c3cnc(NC)cc3)c2)C
0.289286	S1C(=NC(C(=O)Nc2cc(ccc2)CN3CCSCC3)=C1)c4cc(ccc4)C(F)(F)F
0.289286	S1C(=NC(C(=O)Nc2cc(ccc2)CN3CCSCC3)=C1)c4cc(ccc4)C(F)(F)F
0.289286	S1C(=NC(C(=O)Nc2cc(ccc2)CN3CCSCC3)=C1)c4cc(ccc4)C(F)(F)F
0.289286	S1C(=NC(C(=O)Nc2cc(ccc2)CN3CCSCC3)=C1)c4cc(ccc4)C(F)(F)F
0.289286	S1C(=NC(C(=O)Nc2cc(ccc2)CN3CCSCC3)=C1)c4cc(ccc4)C(F)(F)F
0.289286	S1C(=NC(C(=O)Nc2cc(ccc2)CN3CCSCC3)=C1)c4cc(ccc4)C(F)(F)F
0.289286	S1C(=NC(C(=O)Nc2cc(ccc2)CN3CCSCC3)=C1)c4cc(ccc4)C(F)(F)F
0.289286	S1C(=NC(C(=O)Nc2cc(ccc2)CN3CCSCC3)=C1)c4cc(ccc4)C(F)(F)F
0.289286	S1C(=NC(C(=O)Nc2cc(ccc2)CN3CCSCC3)=C1)c4cc(ccc4)C(F)(F)F
0.289286	S1C(=NC(C(=O)Nc2cc(ccc2)CN3CCSCC3)=C1)c4cc(ccc4)C(F)(F)F
0.289116	S(=O)(=O)(N1CCN(CC1)C)c2cc(ccc2)C(=O)Nc3cc(F)c(cc3)C(=O)Nc4cc(ncc4)C
0.289116	S(=O)(=O)(N1CCN(CC1)C)c2cc(ccc2)C(=O)Nc3cc(F)c(cc3)C(=O)Nc4cc(ncc4)C
0.289116	S(=O)(=O)(N1CCN(CC1)C)c2cc(ccc2)C(=O)Nc3cc(F)c(cc3)C(=O)Nc4cc(ncc4)C
0.289116	S(=O)(=O)(N1CCN(CC1)C)c2cc(ccc2)C(=O)Nc3cc(F)c(cc3)C(=O)Nc4cc(ncc4)C
0.289116	S(=O)(=O)(N1CCN(CC1)C)c2cc(ccc2)C(=O)Nc3cc(F)c(cc3)C(=O)Nc4cc(ncc4)C
0.289116	S(=O)(=O)(N1CCN(CC1)C)c2cc(ccc2)C(=O)Nc3cc(F)c(cc3)C(=O)Nc4cc(ncc4)C
0.289116	S(=O)(=O)(N1CCN(CC1)C)c2cc(ccc2)C(=O)Nc3cc(F)c(cc3)C(=O)Nc4cc(ncc4)C
0.289116	S(=O)(=O)(N1CCN(CC1)C)c2cc(ccc2)C(=O)Nc3cc(F)c(cc3)C(=O)Nc4cc(ncc4)C
0.289116	S(=O)(=O)(N1CCN(CC1)C)c2cc(ccc2)C(=O)Nc3cc(F)c(cc3)C(=O)Nc4cc(ncc4)C
0.289116	S(=O)(=O)(N1CCN(CC1)C)c2cc(ccc2)C(=O)Nc3cc(F)c(cc3)C(=O)Nc4cc(ncc4)C
0.289063	S1C=C(c2ncc(cc2)C(=O)Nc3cc(OCC(C)C)ccc3)C=C1
0.289063	S1C=C(c2ncc(cc2)C(=O)Nc3cc(OCC(C)C)ccc3)C=C1
0.289063	S1C=C(c2ncc(cc2)C(=O)Nc3cc(OCC(C)C)ccc3)C=C1
0.289063	S1C=C(c2ncc(cc2)C(=O)Nc3cc(OCC(C)C)ccc3)C=C1
0.289063	S1C=C(c2ncc(cc2)C(=O)Nc3cc(OCC(C)C)ccc3)C=C1
0.289063	S1C=C(c2ncc(cc2)C(=O)Nc3cc(OCC(C)C)ccc3)C=C1
0.289063	S1C=C(c2ncc(cc2)C(=O)Nc3cc(OCC(C)C)ccc3)C=C1
0.289063	S1C=C(c2ncc(cc2)C(=O)Nc3cc(OCC(C)C)ccc3)C=C1
0.289063	S1C=C(c2ncc(cc2)C(=O)Nc3cc(OCC(C)C)ccc3)C=C1
0.289063	S1C=C(c2ncc(cc2)C(=O)Nc3cc(OCC(C)C)ccc3)C=C1
0.288256	S(=O)(=O)(N1CCN(CC1)C)c2cc(ccc2)C(=O)Nc3ccc(Sc4c(ccc(c4)C)C)cc3
0.288256	S(=O)(=O)(N1CCN(CC1)C)c2cc(ccc2)C(=O)Nc3ccc(Sc4c(ccc(c4)C)C)cc3
0.287823	Fc1c(N)ccc(c2c(ccc(c2)C(=O)Nc3cc(ccc3)C(F)(F)F)C)c1
0.287823	Fc1c(N)ccc(c2c(ccc(c2)C(=O)Nc3cc(ccc3)C(F)(F)F)C)c1
0.287823	Fc1c(N)ccc(c2c(ccc(c2)C(=O)Nc3cc(ccc3)C(F)(F)F)C)c1
0.287823	Fc1c(N)ccc(c2c(ccc(c2)C(=O)Nc3cc(ccc3)C(F)(F)F)C)c1
0.287823	Fc1c(N)ccc(c2c(ccc(c2)C(=O)Nc3cc(ccc3)C(F)(F)F)C)c1
0.287823	Fc1c(N)ccc(c2c(ccc(c2)C(=O)Nc3cc(ccc3)C(F)(F)F)C)c1
0.287823	Fc1c(N)ccc(c2c(ccc(c2)C(=O)Nc3cc(ccc3)C(F)(F)F)C)c1
0.287823	Fc1c(N)ccc(c2c(ccc(c2)C(=O)Nc3cc(ccc3)C(F)(F)F)C)c1
0.287823	Fc1c(N)ccc(c2c(ccc(c2)C(=O)Nc3cc(ccc3)C(F)(F)F)C)c1
0.287823	Fc1c(N)ccc(c2c(ccc(c2)C(=O)Nc3cc(ccc3)C(F)(F)F)C)c1
0.285714	S(c1c(NC(=O)c2cc(ccc2)C=3N=CSC3)ccc(F)c1)C
0.285714	S(c1c(NC(=O)c2cc(ccc2)C=3N=CSC3)ccc(F)c1)C
0.285714	S(c1c(NC(=O)c2cc(ccc2)C=3N=CSC3)ccc(F)c1)C
0.285714	S(c1c(NC(=O)c2cc(ccc2)C=3N=CSC3)ccc(F)c1)C
0.285714	S(c1c(NC(=O)c2cc(ccc2)C=3N=CSC3)ccc(F)c1)C
0.285714	S(c1c(NC(=O)c2cc(ccc2)C=3N=CSC3)ccc(F)c1)C
0.285714	S(c1c(NC(=O)c2cc(ccc2)C=3N=CSC3)ccc(F)c1)C
0.285714	S(c1c(NC(=O)c2cc(ccc2)C=3N=CSC3)ccc(F)c1)C
0.285714	S(c1c(NC(=O)c2cc(ccc2)C=3N=CSC3)ccc(F)c1)C
0.285714	S(c1c(NC(=O)c2cc(ccc2)C=3N=CSC3)ccc(F)c1)C
0.284672	O=C(N1CCN(C(=O)C(=O)Nc2c(ccc(NC(=O)CC)c2)C)CC1)c3ccc(cc3)C(C)C
0.284672	O=C(N1CCN(C(=O)C(=O)Nc2c(ccc(NC(=O)CC)c2)C)CC1)c3ccc(cc3)C(C)C
0.284585	S1C=NC(c2cc(ccc2)C(=O)Nc3cc(ccc3)CCC(=O)O)=C1
0.284585	S1C=NC(c2cc(ccc2)C(=O)Nc3cc(ccc3)CCC(=O)O)=C1
0.284585	S1C=NC(c2cc(ccc2)C(=O)Nc3cc(ccc3)CCC(=O)O)=C1
0.284585	S1C=NC(c2cc(ccc2)C(=O)Nc3cc(ccc3)CCC(=O)O)=C1
0.284585	S1C=NC(c2cc(ccc2)C(=O)Nc3cc(ccc3)CCC(=O)O)=C1
0.284585	S1C=NC(c2cc(ccc2)C(=O)Nc3cc(ccc3)CCC(=O)O)=C1
0.284585	S1C=NC(c2cc(ccc2)C(=O)Nc3cc(ccc3)CCC(=O)O)=C1
0.284585	S1C=NC(c2cc(ccc2)C(=O)Nc3cc(ccc3)CCC(=O)O)=C1
0.284585	S1C=NC(c2cc(ccc2)C(=O)Nc3cc(ccc3)CCC(=O)O)=C1
0.284585	S1C=NC(c2cc(ccc2)C(=O)Nc3cc(ccc3)CCC(=O)O)=C1
0.283439	O=C(N1c2c(cc(NC(=O)C3=NC(=NN3)c4ccccc4)cc2)CC1)c5cnccc5
0.283439	O=C(N1c2c(cc(NC(=O)C3=NC(=NN3)c4ccccc4)cc2)CC1)c5cnccc5
0.283439	O=C(N1c2c(cc(NC(=O)C3=NC(=NN3)c4ccccc4)cc2)CC1)c5cnccc5
0.283401	Brc1c(cc(NC(=O)c2cnc(NC)cc2)cc1)CO
0.283401	Brc1c(cc(NC(=O)c2cnc(NC)cc2)cc1)CO
0.283401	Brc1c(cc(NC(=O)c2cnc(NC)cc2)cc1)CO
0.283401	Brc1c(cc(NC(=O)c2cnc(NC)cc2)cc1)CO
0.283401	Brc1c(cc(NC(=O)c2cnc(NC)cc2)cc1)CO
0.283401	Brc1c(cc(NC(=O)c2cnc(NC)cc2)cc1)CO
0.283401	Brc1c(cc(NC(=O)c2cnc(NC)cc2)cc1)CO
0.283401	Brc1c(cc(NC(=O)c2cnc(NC)cc2)cc1)CO
0.283401	Brc1c(cc(NC(=O)c2cnc(NC)cc2)cc1)CO
0.283401	Brc1c(cc(NC(=O)c2cnc(NC)cc2)cc1)CO
0.282313	O=C(Nc1c(cccc1)C(O)c2ncccc2)c3ccc(cc3)CN4CC(OCC4)C
0.282313	O=C(Nc1c(cccc1)C(O)c2ncccc2)c3ccc(cc3)CN4CC(OCC4)C
0.282143	Clc1c(NC(=O)c2cc(S(=O)(=O)N3CCN(CC3)C)ccc2)cc(cc1)CSC
0.282143	Clc1c(NC(=O)c2cc(S(=O)(=O)N3CCN(CC3)C)ccc2)cc(cc1)CSC
0.282143	Clc1c(NC(=O)c2cc(S(=O)(=O)N3CCN(CC3)C)ccc2)cc(cc1)CSC
0.281853	S(=O)(=O)(c1cc(ccc1)C(=O)Nc2c(cc(NC(=O)C=O)cc2)C)C
0.281853	S(=O)(=O)(c1cc(ccc1)C(=O)Nc2c(cc(NC(=O)C=O)cc2)C)C
0.281853	S(=O)(=O)(c1cc(ccc1)C(=O)Nc2c(cc(NC(=O)C=O)cc2)C)C
0.281853	S(=O)(=O)(c1cc(ccc1)C(=O)Nc2c(cc(NC(=O)C=O)cc2)C)C
0.281853	S(=O)(=O)(c1cc(ccc1)C(=O)Nc2c(cc(NC(=O)C=O)cc2)C)C
0.281853	S(=O)(=O)(c1cc(ccc1)C(=O)Nc2c(cc(NC(=O)C=O)cc2)C)C
0.281853	S(=O)(=O)(c1cc(ccc1)C(=O)Nc2c(cc(NC(=O)C=O)cc2)C)C
0.281853	S(=O)(=O)(c1cc(ccc1)C(=O)Nc2c(cc(NC(=O)C=O)cc2)C)C
0.281853	S(=O)(=O)(c1cc(ccc1)C(=O)Nc2c(cc(NC(=O)C=O)cc2)C)C
0.281853	S(=O)(=O)(c1cc(ccc1)C(=O)Nc2c(cc(NC(=O)C=O)cc2)C)C
0.281746	Clc1c(NCc2ccccc2)ccc(NC(=O)c3cc(NC(=O)NC)ccc3)c1
0.281746	Clc1c(NCc2ccccc2)ccc(NC(=O)c3cc(NC(=O)NC)ccc3)c1
0.281746	Clc1c(NCc2ccccc2)ccc(NC(=O)c3cc(NC(=O)NC)ccc3)c1
0.281746	Clc1c(NCc2ccccc2)ccc(NC(=O)c3cc(NC(=O)NC)ccc3)c1
0.281746	Clc1c(NCc2ccccc2)ccc(NC(=O)c3cc(NC(=O)NC)ccc3)c1
0.281746	Clc1c(NCc2ccccc2)ccc(NC(=O)c3cc(NC(=O)NC)ccc3)c1
0.281746	Clc1c(NCc2ccccc2)ccc(NC(=O)c3cc(NC(=O)NC)ccc3)c1
0.281746	Clc1c(NCc2ccccc2)ccc(NC(=O)c3cc(NC(=O)NC)ccc3)c1
0.281746	Clc1c(NCc2ccccc2)ccc(NC(=O)c3cc(NC(=O)NC)ccc3)c1
0.281746	Clc1c(NCc2ccccc2)ccc(NC(=O)c3cc(NC(=O)NC)ccc3)c1
0.281124	S1CCN(Cc2cc(NC(=O)c3cc(cc(c3)C)C(=O)OC(C)(C)C)ccc2)CC1
0.281124	S1CCN(Cc2cc(NC(=O)c3cc(cc(c3)C)C(=O)OC(C)(C)C)ccc2)CC1
0.281124	S1CCN(Cc2cc(NC(=O)c3cc(cc(c3)C)C(=O)OC(C)(C)C)ccc2)CC1
0.281124	S1CCN(Cc2cc(NC(=O)c3cc(cc(c3)C)C(=O)OC(C)(C)C)ccc2)CC1
0.281124	S1CCN(Cc2cc(NC(=O)c3cc(cc(c3)C)C(=O)OC(C)(C)C)ccc2)CC1
0.281124	S1CCN(Cc2cc(NC(=O)c3cc(cc(c3)C)C(=O)OC(C)(C)C)ccc2)CC1
0.281124	S1CCN(Cc2cc(NC(=O)c3cc(cc(c3)C)C(=O)OC(C)(C)C)ccc2)CC1
0.281124	S1CCN(Cc2cc(NC(=O)c3cc(cc(c3)C)C(=O)OC(C)(C)C)ccc2)CC1
0.281124	S1CCN(Cc2cc(NC(=O)c3cc(cc(c3)C)C(=O)OC(C)(C)C)ccc2)CC1
0.281124	S1CCN(Cc2cc(NC(=O)c3cc(cc(c3)C)C(=O)OC(C)(C)C)ccc2)CC1
0.281022	Fc1c(ccc(c2ccc(cc2)C)c1)C(=O)Nc3cnc(N4CCNCC4)cc3
0.281022	Fc1c(ccc(c2ccc(cc2)C)c1)C(=O)Nc3cnc(N4CCNCC4)cc3
0.281022	Fc1c(ccc(c2ccc(cc2)C)c1)C(=O)Nc3cnc(N4CCNCC4)cc3
0.281022	Fc1c(ccc(c2ccc(cc2)C)c1)C(=O)Nc3cnc(N4CCNCC4)cc3
0.281022	Fc1c(ccc(c2ccc(cc2)C)c1)C(=O)Nc3cnc(N4CCNCC4)cc3
0.281022	Fc1c(ccc(c2ccc(cc2)C)c1)C(=O)Nc3cnc(N4CCNCC4)cc3
0.281022	Fc1c(ccc(c2ccc(cc2)C)c1)C(=O)Nc3cnc(N4CCNCC4)cc3
0.281022	Fc1c(ccc(c2ccc(cc2)C)c1)C(=O)Nc3cnc(N4CCNCC4)cc3
0.281022	Fc1c(ccc(c2ccc(cc2)C)c1)C(=O)Nc3cnc(N4CCNCC4)cc3
0.281022	Fc1c(ccc(c2ccc(cc2)C)c1)C(=O)Nc3cnc(N4CCNCC4)cc3
0.280992	Fc1cncc(c2cc(NC(=O)C(=O)N)c(cc2)C)c1
0.280528	S(=O)(=O)(N1CCN(CC1)C)c2cc(ccc2)C(=O)Nc3c(cc(OCc4cc(C#N)ccc4)cc3)C
0.280528	S(=O)(=O)(N1CCN(CC1)C)c2cc(ccc2)C(=O)Nc3c(cc(OCc4cc(C#N)ccc4)cc3)C
0.280528	S(=O)(=O)(N1CCN(CC1)C)c2cc(ccc2)C(=O)Nc3c(cc(OCc4cc(C#N)ccc4)cc3)C
0.280528	S(=O)(=O)(N1CCN(CC1)C)c2cc(ccc2)C(=O)Nc3c(cc(OCc4cc(C#N)ccc4)cc3)C
0.280528	S(=O)(=O)(N1CCN(CC1)C)c2cc(ccc2)C(=O)Nc3c(cc(OCc4cc(C#N)ccc4)cc3)C
0.280528	S(=O)(=O)(N1CCN(CC1)C)c2cc(ccc2)C(=O)Nc3c(cc(OCc4cc(C#N)ccc4)cc3)C
0.280528	S(=O)(=O)(N1CCN(CC1)C)c2cc(ccc2)C(=O)Nc3c(cc(OCc4cc(C#N)ccc4)cc3)C
0.280528	S(=O)(=O)(N1CCN(CC1)C)c2cc(ccc2)C(=O)Nc3c(cc(OCc4cc(C#N)ccc4)cc3)C
0.280528	S(=O)(=O)(N1CCN(CC1)C)c2cc(ccc2)C(=O)Nc3c(cc(OCc4cc(C#N)ccc4)cc3)C
0.280528	S(=O)(=O)(N1CCN(CC1)C)c2cc(ccc2)C(=O)Nc3c(cc(OCc4cc(C#N)ccc4)cc3)C
0.280488	O=C(OCC(=O)O)c1cc(NC(=O)Nc2ccccc2)c(cc1)C
0.280488	O=C(OCC(=O)O)c1cc(NC(=O)Nc2ccccc2)c(cc1)C
0.280488	O=C(OCC(=O)O)c1cc(NC(=O)Nc2ccccc2)c(cc1)C
0.280488	O=C(OCC(=O)O)c1cc(NC(=O)Nc2ccccc2)c(cc1)C
0.280488	O=C(OCC(=O)O)c1cc(NC(=O)Nc2ccccc2)c(cc1)C
0.280488	O=C(OCC(=O)O)c1cc(NC(=O)Nc2ccccc2)c(cc1)C
0.280488	O=C(OCC(=O)O)c1cc(NC(=O)Nc2ccccc2)c(cc1)C
0.280488	O=C(OCC(=O)O)c1cc(NC(=O)Nc2ccccc2)c(cc1)C
0.280488	O=C(OCC(=O)O)c1cc(NC(=O)Nc2ccccc2)c(cc1)C
0.280488	O=C(OCC(=O)O)c1cc(NC(=O)Nc2ccccc2)c(cc1)C
0.280405	O=C(Nc1cc(c(O)cc1)C=2ON=C(N2)c3cc(ccc3)CN4CCCCC4)NCc5ccccc5
0.280405	O=C(Nc1cc(c(O)cc1)C=2ON=C(N2)c3cc(ccc3)CN4CCCCC4)NCc5ccccc5
0.280405	O=C(Nc1cc(c(O)cc1)C=2ON=C(N2)c3cc(ccc3)CN4CCCCC4)NCc5ccccc5
0.280405	O=C(Nc1cc(c(O)cc1)C=2ON=C(N2)c3cc(ccc3)CN4CCCCC4)NCc5ccccc5
0.280405	O=C(Nc1cc(c(O)cc1)C=2ON=C(N2)c3cc(ccc3)CN4CCCCC4)NCc5ccccc5
0.280405	O=C(Nc1cc(c(O)cc1)C=2ON=C(N2)c3cc(ccc3)CN4CCCCC4)NCc5ccccc5
0.280335	S1C=NC(c2cc(ccc2)C(=O)Nc3cc(ccc3)C(=O)Nc4cc(F)ccc4)=C1
0.280335	S1C=NC(c2cc(ccc2)C(=O)Nc3cc(ccc3)C(=O)Nc4cc(F)ccc4)=C1
0.280142	S(=O)(=O)(c1cc(ccc1)C(=O)Nc2c(cc(NC(=O)C(=O)Nc3cc(ccc3)CC(=O)O)cc2)C)C
0.280142	S(=O)(=O)(c1cc(ccc1)C(=O)Nc2c(cc(NC(=O)C(=O)Nc3cc(ccc3)CC(=O)O)cc2)C)C
0.280142	S(=O)(=O)(c1cc(ccc1)C(=O)Nc2c(cc(NC(=O)C(=O)Nc3cc(ccc3)CC(=O)O)cc2)C)C
0.280142	S(=O)(=O)(c1cc(ccc1)C(=O)Nc2c(cc(NC(=O)C(=O)Nc3cc(ccc3)CC(=O)O)cc2)C)C
0.280142	S(=O)(=O)(c1cc(ccc1)C(=O)Nc2c(cc(NC(=O)C(=O)Nc3cc(ccc3)CC(=O)O)cc2)C)C
0.280142	S(=O)(=O)(c1cc(ccc1)C(=O)Nc2c(cc(NC(=O)C(=O)Nc3cc(ccc3)CC(=O)O)cc2)C)C
0.280142	S(=O)(=O)(c1cc(ccc1)C(=O)Nc2c(cc(NC(=O)C(=O)Nc3cc(ccc3)CC(=O)O)cc2)C)C
0.280142	S(=O)(=O)(c1cc(ccc1)C(=O)Nc2c(cc(NC(=O)C(=O)Nc3cc(ccc3)CC(=O)O)cc2)C)C
0.280142	S(=O)(=O)(c1cc(ccc1)C(=O)Nc2c(cc(NC(=O)C(=O)Nc3cc(ccc3)CC(=O)O)cc2)C)C
0.280142	S(=O)(=O)(c1cc(ccc1)C(=O)Nc2c(cc(NC(=O)C(=O)Nc3cc(ccc3)CC(=O)O)cc2)C)C
0.279863	S1C(=NC(C=2ON=CC2)=C1)NC(=O)C(=O)NCc3cc(NC(=O)c4ccc(F)cc4)ccc3
0.279835	O=C(Nc1ccc(OC)cc1)c2ccc(cc2)CN3CCC(O)(CC3)CCC
0.279835	O=C(Nc1ccc(OC)cc1)c2ccc(cc2)CN3CCC(O)(CC3)CCC
0.279835	O=C(Nc1ccc(OC)cc1)c2ccc(cc2)CN3CCC(O)(CC3)CCC
0.279835	O=C(Nc1ccc(OC)cc1)c2ccc(cc2)CN3CCC(O)(CC3)CCC
0.279835	O=C(Nc1ccc(OC)cc1)c2ccc(cc2)CN3CCC(O)(CC3)CCC
0.279835	O=C(Nc1ccc(OC)cc1)c2ccc(cc2)CN3CCC(O)(CC3)CCC
0.279661	Fc1ccc(cc1)C(=O)Nc2cc(ccc2)CNC(=O)c3ccc(c4cc(ccc4)CN)cc3
0.279661	Fc1ccc(cc1)C(=O)Nc2cc(ccc2)CNC(=O)c3ccc(c4cc(ccc4)CN)cc3
0.279661	Fc1ccc(cc1)C(=O)Nc2cc(ccc2)CNC(=O)c3ccc(c4cc(ccc4)CN)cc3
0.279661	Fc1ccc(cc1)C(=O)Nc2cc(ccc2)CNC(=O)c3ccc(c4cc(ccc4)CN)cc3
0.279661	Fc1ccc(cc1)C(=O)Nc2cc(ccc2)CNC(=O)c3ccc(c4cc(ccc4)CN)cc3
0.279661	Fc1ccc(cc1)C(=O)Nc2cc(ccc2)CNC(=O)c3ccc(c4cc(ccc4)CN)cc3
0.279661	Fc1ccc(cc1)C(=O)Nc2cc(ccc2)CNC(=O)c3ccc(c4cc(ccc4)CN)cc3
0.279661	Fc1ccc(cc1)C(=O)Nc2cc(ccc2)CNC(=O)c3ccc(c4cc(ccc4)CN)cc3
0.279661	Fc1ccc(cc1)C(=O)Nc2cc(ccc2)CNC(=O)c3ccc(c4cc(ccc4)CN)cc3
0.279661	Fc1ccc(cc1)C(=O)Nc2cc(ccc2)CNC(=O)c3ccc(c4cc(ccc4)CN)cc3
0.279528	Clc1c(NCc2ccccc2)ccc(NC(=O)c3cc(ccc3)C(=O)NC4CC4)c1
0.279528	Clc1c(NCc2ccccc2)ccc(NC(=O)c3cc(ccc3)C(=O)NC4CC4)c1
0.279528	Clc1c(NCc2ccccc2)ccc(NC(=O)c3cc(ccc3)C(=O)NC4CC4)c1
0.279528	Clc1c(NCc2ccccc2)ccc(NC(=O)c3cc(ccc3)C(=O)NC4CC4)c1
0.279528	Clc1c(NCc2ccccc2)ccc(NC(=O)c3cc(ccc3)C(=O)NC4CC4)c1
0.279528	Clc1c(NCc2ccccc2)ccc(NC(=O)c3cc(ccc3)C(=O)NC4CC4)c1
0.279528	Clc1c(NCc2ccccc2)ccc(NC(=O)c3cc(ccc3)C(=O)NC4CC4)c1
0.279528	Clc1c(NCc2ccccc2)ccc(NC(=O)c3cc(ccc3)C(=O)NC4CC4)c1
0.279528	Clc1c(NCc2ccccc2)ccc(NC(=O)c3cc(ccc3)C(=O)NC4CC4)c1
0.279528	Clc1c(NCc2ccccc2)ccc(NC(=O)c3cc(ccc3)C(=O)NC4CC4)c1
0.278571	Brc1c(OC(C)C)cc(cc1)C(=O)Nc2cc(ccc2)C=3OC=C(N3)C
0.278571	Brc1c(OC(C)C)cc(cc1)C(=O)Nc2cc(ccc2)C=3OC=C(N3)C
0.278571	Brc1c(OC(C)C)cc(cc1)C(=O)Nc2cc(ccc2)C=3OC=C(N3)C
0.278571	Brc1c(OC(C)C)cc(cc1)C(=O)Nc2cc(ccc2)C=3OC=C(N3)C
0.278571	Brc1c(OC(C)C)cc(cc1)C(=O)Nc2cc(ccc2)C=3OC=C(N3)C
0.278571	Brc1c(OC(C)C)cc(cc1)C(=O)Nc2cc(ccc2)C=3OC=C(N3)C
0.278571	Brc1c(OC(C)C)cc(cc1)C(=O)Nc2cc(ccc2)C=3OC=C(N3)C
0.278571	Brc1c(OC(C)C)cc(cc1)C(=O)Nc2cc(ccc2)C=3OC=C(N3)C
0.278571	Brc1c(OC(C)C)cc(cc1)C(=O)Nc2cc(ccc2)C=3OC=C(N3)C
0.278571	Brc1c(OC(C)C)cc(cc1)C(=O)Nc2cc(ccc2)C=3OC=C(N3)C
0.278169	Clc1c(Cl)ccc(NC(=O)Nc2cc(ccc2)C(=O)Nc3c(cc(OCc4cc(C#N)ccc4)cc3)C)c1
0.278169	Clc1c(Cl)ccc(NC(=O)Nc2cc(ccc2)C(=O)Nc3c(cc(OCc4cc(C#N)ccc4)cc3)C)c1
0.278169	Clc1c(Cl)ccc(NC(=O)Nc2cc(ccc2)C(=O)Nc3c(cc(OCc4cc(C#N)ccc4)cc3)C)c1
0.278169	Clc1c(Cl)ccc(NC(=O)Nc2cc(ccc2)C(=O)Nc3c(cc(OCc4cc(C#N)ccc4)cc3)C)c1
0.278169	Clc1c(Cl)ccc(NC(=O)Nc2cc(ccc2)C(=O)Nc3c(cc(OCc4cc(C#N)ccc4)cc3)C)c1
0.278169	Clc1c(Cl)ccc(NC(=O)Nc2cc(ccc2)C(=O)Nc3c(cc(OCc4cc(C#N)ccc4)cc3)C)c1
0.278169	Clc1c(Cl)ccc(NC(=O)Nc2cc(ccc2)C(=O)Nc3c(cc(OCc4cc(C#N)ccc4)cc3)C)c1
0.278169	Clc1c(Cl)ccc(NC(=O)Nc2cc(ccc2)C(=O)Nc3c(cc(OCc4cc(C#N)ccc4)cc3)C)c1
0.278169	Clc1c(Cl)ccc(NC(=O)Nc2cc(ccc2)C(=O)Nc3c(cc(OCc4cc(C#N)ccc4)cc3)C)c1
0.278169	Clc1c(Cl)ccc(NC(=O)Nc2cc(ccc2)C(=O)Nc3c(cc(OCc4cc(C#N)ccc4)cc3)C)c1
0.277567	S1CCN(Cc2cc(NC(=O)c3nccc(NC(=O)OC(C)(C)C)c3)ccc2)CC1
0.277567	S1CCN(Cc2cc(NC(=O)c3nccc(NC(=O)OC(C)(C)C)c3)ccc2)CC1
0.277567	S1CCN(Cc2cc(NC(=O)c3nccc(NC(=O)OC(C)(C)C)c3)ccc2)CC1
0.277567	S1CCN(Cc2cc(NC(=O)c3nccc(NC(=O)OC(C)(C)C)c3)ccc2)CC1
0.277567	S1CCN(Cc2cc(NC(=O)c3nccc(NC(=O)OC(C)(C)C)c3)ccc2)CC1
0.277567	S1CCN(Cc2cc(NC(=O)c3nccc(NC(=O)OC(C)(C)C)c3)ccc2)CC1
0.277567	S1CCN(Cc2cc(NC(=O)c3nccc(NC(=O)OC(C)(C)C)c3)ccc2)CC1
0.277567	S1CCN(Cc2cc(NC(=O)c3nccc(NC(=O)OC(C)(C)C)c3)ccc2)CC1
0.277567	S1CCN(Cc2cc(NC(=O)c3nccc(NC(=O)OC(C)(C)C)c3)ccc2)CC1
0.277567	S1CCN(Cc2cc(NC(=O)c3nccc(NC(=O)OC(C)(C)C)c3)ccc2)CC1
0.277567	S(=O)(=O)(N1CCN(CC1)C)c2cc(ccc2)C(=O)Nc3cnc(cc3)C
0.277567	S(=O)(=O)(N1CCN(CC1)C)c2cc(ccc2)C(=O)Nc3cnc(cc3)C
0.277567	S(=O)(=O)(N1CCN(CC1)C)c2cc(ccc2)C(=O)Nc3cnc(cc3)C
0.277567	S(=O)(=O)(N1CCN(CC1)C)c2cc(ccc2)C(=O)Nc3cnc(cc3)C
0.277567	S(=O)(=O)(N1CCN(CC1)C)c2cc(ccc2)C(=O)Nc3cnc(cc3)C
0.277567	S(=O)(=O)(N1CCN(CC1)C)c2cc(ccc2)C(=O)Nc3cnc(cc3)C
0.277567	S(=O)(=O)(N1CCN(CC1)C)c2cc(ccc2)C(=O)Nc3cnc(cc3)C
0.277567	S(=O)(=O)(N1CCN(CC1)C)c2cc(ccc2)C(=O)Nc3cnc(cc3)C
0.277567	S(=O)(=O)(N1CCN(CC1)C)c2cc(ccc2)C(=O)Nc3cnc(cc3)C
0.277567	S(=O)(=O)(N1CCN(CC1)C)c2cc(ccc2)C(=O)Nc3cnc(cc3)C
0.277273	O=C(Nc1cc(ccc1)C=O)c2cnccc2
0.276995	O=C(Nc1cc(ccc1)CN)c2ccncc2
0.276995	O=C(Nc1cc(ccc1)CN)c2ccncc2
0.276995	O=C(Nc1cc(ccc1)CN)c2ccncc2
0.276995	O=C(Nc1cc(ccc1)CN)c2ccncc2
0.276995	O=C(Nc1cc(ccc1)CN)c2ccncc2
0.276995	O=C(Nc1cc(ccc1)CN)c2ccncc2
0.276995	O=C(Nc1cc(ccc1)CN)c2ccncc2
0.27668	Fc1c(ccc(NC(=O)CN2CCC(Cc3ccncc3)CC2)c1)C
0.27668	Fc1c(ccc(NC(=O)CN2CCC(Cc3ccncc3)CC2)c1)C
0.27668	Fc1c(ccc(NC(=O)CN2CCC(Cc3ccncc3)CC2)c1)C
0.27668	Fc1c(ccc(NC(=O)CN2CCC(Cc3ccncc3)CC2)c1)C
0.27668	Fc1c(ccc(NC(=O)CN2CCC(Cc3ccncc3)CC2)c1)C
0.27668	Fc1c(ccc(NC(=O)CN2CCC(Cc3ccncc3)CC2)c1)C
0.27668	Fc1c(ccc(NC(=O)CN2CCC(Cc3ccncc3)CC2)c1)C
0.27668	Fc1c(ccc(NC(=O)CN2CCC(Cc3ccncc3)CC2)c1)C
0.27668	Fc1c(ccc(NC(=O)CN2CCC(Cc3ccncc3)CC2)c1)C
0.27668	Fc1c(ccc(NC(=O)CN2CCC(Cc3ccncc3)CC2)c1)C
0.27619	FC(F)(F)C(F)(c1cc(c(NC(=O)C=2C(=NN(C2)C)c3cnccc3)cc1)C)C(F)(F)F
0.27619	FC(F)(F)C(F)(c1cc(c(NC(=O)C=2C(=NN(C2)C)c3cnccc3)cc1)C)C(F)(F)F
0.27619	FC(F)(F)C(F)(c1cc(c(NC(=O)C=2C(=NN(C2)C)c3cnccc3)cc1)C)C(F)(F)F
0.27619	FC(F)(F)C(F)(c1cc(c(NC(=O)C=2C(=NN(C2)C)c3cnccc3)cc1)C)C(F)(F)F
0.27619	FC(F)(F)C(F)(c1cc(c(NC(=O)C=2C(=NN(C2)C)c3cnccc3)cc1)C)C(F)(F)F
0.27619	FC(F)(F)C(F)(c1cc(c(NC(=O)C=2C(=NN(C2)C)c3cnccc3)cc1)C)C(F)(F)F
0.27619	FC(F)(F)C(F)(c1cc(c(NC(=O)C=2C(=NN(C2)C)c3cnccc3)cc1)C)C(F)(F)F
0.27619	FC(F)(F)C(F)(c1cc(c(NC(=O)C=2C(=NN(C2)C)c3cnccc3)cc1)C)C(F)(F)F
0.275862	Clc1c(NCc2ccccc2)ccc(NC(=O)c3cncc(c3)COC)c1
0.275862	Clc1c(NCc2ccccc2)ccc(NC(=O)c3cncc(c3)COC)c1
0.275862	Clc1c(NCc2ccccc2)ccc(NC(=O)c3cncc(c3)COC)c1
0.275862	Clc1c(NCc2ccccc2)ccc(NC(=O)c3cncc(c3)COC)c1
0.275862	Clc1c(NCc2ccccc2)ccc(NC(=O)c3cncc(c3)COC)c1
0.275862	Clc1c(NCc2ccccc2)ccc(NC(=O)c3cncc(c3)COC)c1
0.275862	Clc1c(NCc2ccccc2)ccc(NC(=O)c3cncc(c3)COC)c1
0.275862	Clc1c(NCc2ccccc2)ccc(NC(=O)c3cncc(c3)COC)c1
0.275862	Clc1c(NCc2ccccc2)ccc(NC(=O)c3cncc(c3)COC)c1
0.275862	Clc1c(NCc2ccccc2)ccc(NC(=O)c3cncc(c3)COC)c1
0.27541	Clc1c(S(=O)(=O)Nc2c(Cl)cccc2)ccc(NC(=O)c3cc(ccc3)C=4N=CSC4)c1
0.27541	Clc1c(S(=O)(=O)Nc2c(Cl)cccc2)ccc(NC(=O)c3cc(ccc3)C=4N=CSC4)c1
0.27541	Clc1c(S(=O)(=O)Nc2c(Cl)cccc2)ccc(NC(=O)c3cc(ccc3)C=4N=CSC4)c1
0.27541	Clc1c(S(=O)(=O)Nc2c(Cl)cccc2)ccc(NC(=O)c3cc(ccc3)C=4N=CSC4)c1
0.275261	Clc1c(NCc2ccccc2)ccc(NC(=O)C=3N(C=CC3)Cc4cnccc4)c1
0.275261	Clc1c(NCc2ccccc2)ccc(NC(=O)C=3N(C=CC3)Cc4cnccc4)c1
0.275261	Clc1c(NCc2ccccc2)ccc(NC(=O)C=3N(C=CC3)Cc4cnccc4)c1
0.275261	Clc1c(NCc2ccccc2)ccc(NC(=O)C=3N(C=CC3)Cc4cnccc4)c1
0.275261	Clc1c(NCc2ccccc2)ccc(NC(=O)C=3N(C=CC3)Cc4cnccc4)c1
0.275261	Clc1c(NCc2ccccc2)ccc(NC(=O)C=3N(C=CC3)Cc4cnccc4)c1
0.275261	Clc1c(NCc2ccccc2)ccc(NC(=O)C=3N(C=CC3)Cc4cnccc4)c1
0.275093	Clc1c(N2CCSCC2)ccc(NC(=O)c3cnc(NCC)cc3)c1
0.27451	O=C(NC)c1cc(NC(=O)CN(c2ccccc2)C)c(cc1)C
0.27451	O=C(NC)c1cc(NC(=O)CN(c2ccccc2)C)c(cc1)C
0.27451	O=C(NC)c1cc(NC(=O)CN(c2ccccc2)C)c(cc1)C
0.27451	O=C(NC)c1cc(NC(=O)CN(c2ccccc2)C)c(cc1)C
0.27451	O=C(NC)c1cc(NC(=O)CN(c2ccccc2)C)c(cc1)C
0.27451	O=C(NC)c1cc(NC(=O)CN(c2ccccc2)C)c(cc1)C
0.27451	O=C(NC)c1cc(NC(=O)CN(c2ccccc2)C)c(cc1)C
0.27451	O=C(NC)c1cc(NC(=O)CN(c2ccccc2)C)c(cc1)C
0.27451	O=C(NC)c1cc(NC(=O)CN(c2ccccc2)C)c(cc1)C
0.27451	O=C(NC)c1cc(NC(=O)CN(c2ccccc2)C)c(cc1)C
0.274448	Clc1c(S(=O)(=O)Nc2c(Cl)cccc2)ccc(NC(=O)C=3SC(=NC3)c4cnccc4)c1
0.274448	Clc1c(S(=O)(=O)Nc2c(Cl)cccc2)ccc(NC(=O)C=3SC(=NC3)c4cnccc4)c1
0.274448	Clc1c(S(=O)(=O)Nc2c(Cl)cccc2)ccc(NC(=O)C=3SC(=NC3)c4cnccc4)c1
0.274448	Clc1c(S(=O)(=O)Nc2c(Cl)cccc2)ccc(NC(=O)C=3SC(=NC3)c4cnccc4)c1
0.274368	Fc1c(N2CCN(CC2)C)ccc(c1)C(=O)Nc3cnc(OCCOC)cc3
0.274368	Fc1c(N2CCN(CC2)C)ccc(c1)C(=O)Nc3cnc(OCCOC)cc3
0.274368	Fc1c(N2CCN(CC2)C)ccc(c1)C(=O)Nc3cnc(OCCOC)cc3
0.274368	Fc1c(N2CCN(CC2)C)ccc(c1)C(=O)Nc3cnc(OCCOC)cc3
0.274368	Fc1c(N2CCN(CC2)C)ccc(c1)C(=O)Nc3cnc(OCCOC)cc3
0.274368	Fc1c(N2CCN(CC2)C)ccc(c1)C(=O)Nc3cnc(OCCOC)cc3
0.274368	Fc1c(N2CCN(CC2)C)ccc(c1)C(=O)Nc3cnc(OCCOC)cc3
0.274368	Fc1c(N2CCN(CC2)C)ccc(c1)C(=O)Nc3cnc(OCCOC)cc3
0.274368	Fc1c(N2CCN(CC2)C)ccc(c1)C(=O)Nc3cnc(OCCOC)cc3
0.274368	Fc1c(N2CCN(CC2)C)ccc(c1)C(=O)Nc3cnc(OCCOC)cc3
0.273764	Clc1c(c2ncc(cn2)C(=O)NNc3c(ccc(c3)C)C)cccc1
0.273764	Clc1c(c2ncc(cn2)C(=O)NNc3c(ccc(c3)C)C)cccc1
0.273764	Clc1c(c2ncc(cn2)C(=O)NNc3c(ccc(c3)C)C)cccc1
0.273764	Clc1c(c2ncc(cn2)C(=O)NNc3c(ccc(c3)C)C)cccc1
0.273764	Clc1c(c2ncc(cn2)C(=O)NNc3c(ccc(c3)C)C)cccc1
0.273764	Clc1c(c2ncc(cn2)C(=O)NNc3c(ccc(c3)C)C)cccc1
0.273764	Clc1c(c2ncc(cn2)C(=O)NNc3c(ccc(c3)C)C)cccc1
0.273764	Clc1c(c2ncc(cn2)C(=O)NNc3c(ccc(c3)C)C)cccc1
0.273764	Clc1c(c2ncc(cn2)C(=O)NNc3c(ccc(c3)C)C)cccc1
0.273764	Clc1c(c2ncc(cn2)C(=O)NNc3c(ccc(c3)C)C)cccc1
0.273438	Brc1c(NC(=O)c2ccc(cc2)CCC=C)cc(N3CCOCC3)cc1
0.273438	Brc1c(NC(=O)c2ccc(cc2)CCC=C)cc(N3CCOCC3)cc1
0.272414	FC(F)(F)CNC(=O)c1cc(NC(=O)C(=O)NCc2cc(OC(C)C)ncc2)c(cc1)C
0.272414	FC(F)(F)CNC(=O)c1cc(NC(=O)C(=O)NCc2cc(OC(C)C)ncc2)c(cc1)C
0.272401	S1C(=NC(c2ccc(NC(=O)C=3OC=CC3)cc2)=C1)NC(=O)c4cnc(C#N)cc4
0.272401	S1C(=NC(c2ccc(NC(=O)C=3OC=CC3)cc2)=C1)NC(=O)c4cnc(C#N)cc4
0.272401	S1C(=NC(c2ccc(NC(=O)C=3OC=CC3)cc2)=C1)NC(=O)c4cnc(C#N)cc4
0.272401	S1C(=NC(c2ccc(NC(=O)C=3OC=CC3)cc2)=C1)NC(=O)c4cnc(C#N)cc4
0.272401	S1C(=NC(c2ccc(NC(=O)C=3OC=CC3)cc2)=C1)NC(=O)c4cnc(C#N)cc4
0.272401	S1C(=NC(c2ccc(NC(=O)C=3OC=CC3)cc2)=C1)NC(=O)c4cnc(C#N)cc4
0.272401	S1C(=NC(c2ccc(NC(=O)C=3OC=CC3)cc2)=C1)NC(=O)c4cnc(C#N)cc4
0.272401	S1C(=NC(c2ccc(NC(=O)C=3OC=CC3)cc2)=C1)NC(=O)c4cnc(C#N)cc4
0.272401	S1C(=NC(c2ccc(NC(=O)C=3OC=CC3)cc2)=C1)NC(=O)c4cnc(C#N)cc4
0.272401	S1C(=NC(c2ccc(NC(=O)C=3OC=CC3)cc2)=C1)NC(=O)c4cnc(C#N)cc4
0.272388	O=C(N1CCN(CCOC)CC1)C(=O)Nc2c(ccc(NC(=O)C(C)(C)C)c2)C
0.272388	O=C(N1CCN(CCOC)CC1)C(=O)Nc2c(ccc(NC(=O)C(C)(C)C)c2)C
0.272388	O=C(N1CCN(CCOC)CC1)C(=O)Nc2c(ccc(NC(=O)C(C)(C)C)c2)C
0.272388	O=C(N1CCN(CCOC)CC1)C(=O)Nc2c(ccc(NC(=O)C(C)(C)C)c2)C
0.272388	O=C(N1CCN(CCOC)CC1)C(=O)Nc2c(ccc(NC(=O)C(C)(C)C)c2)C
0.272388	O=C(N1CCN(CCOC)CC1)C(=O)Nc2c(ccc(NC(=O)C(C)(C)C)c2)C
0.272388	O=C(N1CCN(CCOC)CC1)C(=O)Nc2c(ccc(NC(=O)C(C)(C)C)c2)C
0.272388	O=C(N1CCN(CCOC)CC1)C(=O)Nc2c(ccc(NC(=O)C(C)(C)C)c2)C
0.272388	O=C(N1CCN(CCOC)CC1)C(=O)Nc2c(ccc(NC(=O)C(C)(C)C)c2)C
0.272388	O=C(N1CCN(CCOC)CC1)C(=O)Nc2c(ccc(NC(=O)C(C)(C)C)c2)C
0.272131	Brc1c(NC(=O)c2c(c(c3ncccc3)ccc2)C)cc(N4CCOCC4)cc1
0.272131	Brc1c(NC(=O)c2c(c(c3ncccc3)ccc2)C)cc(N4CCOCC4)cc1
0.272131	Brc1c(NC(=O)c2c(c(c3ncccc3)ccc2)C)cc(N4CCOCC4)cc1
0.272131	Brc1c(NC(=O)c2c(c(c3ncccc3)ccc2)C)cc(N4CCOCC4)cc1
0.272131	Brc1c(NC(=O)c2c(c(c3ncccc3)ccc2)C)cc(N4CCOCC4)cc1
0.272131	Brc1c(NC(=O)c2c(c(c3ncccc3)ccc2)C)cc(N4CCOCC4)cc1
0.272131	Brc1c(NC(=O)c2c(c(c3ncccc3)ccc2)C)cc(N4CCOCC4)cc1
0.272131	Brc1c(NC(=O)c2c(c(c3ncccc3)ccc2)C)cc(N4CCOCC4)cc1
0.271654	Fc1c(NC(=O)c2nnc(N)cc2)cc(c3ccccc3)cc1
0.271654	Fc1c(NC(=O)c2nnc(N)cc2)cc(c3ccccc3)cc1
0.271654	Fc1c(NC(=O)c2nnc(N)cc2)cc(c3ccccc3)cc1
0.269962	Fc1c(ccc(NC(=O)C(=O)NC2=NC=CN2)c1)C(=O)Nc3cc(ncc3)C
0.269962	Fc1c(ccc(NC(=O)C(=O)NC2=NC=CN2)c1)C(=O)Nc3cc(ncc3)C
0.269962	Fc1c(ccc(NC(=O)C(=O)NC2=NC=CN2)c1)C(=O)Nc3cc(ncc3)C
0.269841	Brc1c(OC)ccc(c1)C=2N=C(SC2)NC(=O)c3cc(S(=O)(=O)N4CCN(CC4)C)ccc3
0.269737	Clc1c(cc(S(=O)(=O)Nc2cc(c(cc2)C)C)cc1)C(=O)NCc3cc(NC(=O)c4ccncc4)ccc3
0.269737	Clc1c(cc(S(=O)(=O)Nc2cc(c(cc2)C)C)cc1)C(=O)NCc3cc(NC(=O)c4ccncc4)ccc3
0.269737	Clc1c(cc(S(=O)(=O)Nc2cc(c(cc2)C)C)cc1)C(=O)NCc3cc(NC(=O)c4ccncc4)ccc3
0.269737	Clc1c(cc(S(=O)(=O)Nc2cc(c(cc2)C)C)cc1)C(=O)NCc3cc(NC(=O)c4ccncc4)ccc3
0.269737	Clc1c(cc(S(=O)(=O)Nc2cc(c(cc2)C)C)cc1)C(=O)NCc3cc(NC(=O)c4ccncc4)ccc3
0.269737	Clc1c(cc(S(=O)(=O)Nc2cc(c(cc2)C)C)cc1)C(=O)NCc3cc(NC(=O)c4ccncc4)ccc3
0.269737	Clc1c(cc(S(=O)(=O)Nc2cc(c(cc2)C)C)cc1)C(=O)NCc3cc(NC(=O)c4ccncc4)ccc3
0.269737	Clc1c(cc(S(=O)(=O)Nc2cc(c(cc2)C)C)cc1)C(=O)NCc3cc(NC(=O)c4ccncc4)ccc3
0.269737	Clc1c(cc(S(=O)(=O)Nc2cc(c(cc2)C)C)cc1)C(=O)NCc3cc(NC(=O)c4ccncc4)ccc3
0.269737	Clc1c(cc(S(=O)(=O)Nc2cc(c(cc2)C)C)cc1)C(=O)NCc3cc(NC(=O)c4ccncc4)ccc3
0.269481	Brc1c(OCC2=NOC(=C2)C)ccc(c1)C(=O)NNC=3ON=C(N3)c4cnccc4
0.269481	Brc1c(OCC2=NOC(=C2)C)ccc(c1)C(=O)NNC=3ON=C(N3)c4cnccc4
0.269481	Brc1c(OCC2=NOC(=C2)C)ccc(c1)C(=O)NNC=3ON=C(N3)c4cnccc4
0.269481	Brc1c(OCC2=NOC(=C2)C)ccc(c1)C(=O)NNC=3ON=C(N3)c4cnccc4
0.269481	Brc1c(OCC2=NOC(=C2)C)ccc(c1)C(=O)NNC=3ON=C(N3)c4cnccc4
0.269481	Brc1c(OCC2=NOC(=C2)C)ccc(c1)C(=O)NNC=3ON=C(N3)c4cnccc4
0.269481	Brc1c(OCC2=NOC(=C2)C)ccc(c1)C(=O)NNC=3ON=C(N3)c4cnccc4
0.269481	Brc1c(OCC2=NOC(=C2)C)ccc(c1)C(=O)NNC=3ON=C(N3)c4cnccc4
0.269481	Brc1c(OCC2=NOC(=C2)C)ccc(c1)C(=O)NNC=3ON=C(N3)c4cnccc4
0.269481	Brc1c(OCC2=NOC(=C2)C)ccc(c1)C(=O)NNC=3ON=C(N3)c4cnccc4
0.269091	S(=O)(=O)(c1cc(ccc1)C(=O)Nc2c(cc(NC(=O)C(=O)Nc3ccc(cc3)C=CC)cc2)C)C
0.268817	Fc1c(NC(=O)C=2N(C=CC2)Cc3cnccc3)ccc(c1)C
0.268817	Fc1c(NC(=O)C=2N(C=CC2)Cc3cnccc3)ccc(c1)C
0.268817	Fc1c(NC(=O)C=2N(C=CC2)Cc3cnccc3)ccc(c1)C
0.268817	Fc1c(NC(=O)C=2N(C=CC2)Cc3cnccc3)ccc(c1)C
0.268817	Fc1c(NC(=O)C=2N(C=CC2)Cc3cnccc3)ccc(c1)C
0.268817	Fc1c(NC(=O)C=2N(C=CC2)Cc3cnccc3)ccc(c1)C
0.268817	Fc1c(NC(=O)C=2N(C=CC2)Cc3cnccc3)ccc(c1)C
0.268817	Fc1c(NC(=O)C=2N(C=CC2)Cc3cnccc3)ccc(c1)C
0.268817	Fc1c(NC(=O)C=2N(C=CC2)Cc3cnccc3)ccc(c1)C
0.268817	Fc1c(NC(=O)C=2N(C=CC2)Cc3cnccc3)ccc(c1)C
0.268775	O=C(O)Cc1cc(NC(=O)c2nc(ncc2)C(C)C)ccc1
0.268775	O=C(O)Cc1cc(NC(=O)c2nc(ncc2)C(C)C)ccc1
0.268775	O=C(O)Cc1cc(NC(=O)c2nc(ncc2)C(C)C)ccc1
0.268595	O=C(N1CCN(CC1)CC)c2ccc(NC(=O)Cc3ccc(c4ccccc4)cc3)cc2
0.268595	O=C(N1CCN(CC1)CC)c2ccc(NC(=O)Cc3ccc(c4ccccc4)cc3)cc2
0.268595	O=C(N1CCN(CC1)CC)c2ccc(NC(=O)Cc3ccc(c4ccccc4)cc3)cc2
0.268595	O=C(N1CCN(CC1)CC)c2ccc(NC(=O)Cc3ccc(c4ccccc4)cc3)cc2
0.268382	S(=O)(=O)(N1CCN(CC1)C)c2cc(ccc2)C(=O)NCc3cc(NC(=O)c4ccncc4)ccc3
0.268382	S(=O)(=O)(N1CCN(CC1)C)c2cc(ccc2)C(=O)NCc3cc(NC(=O)c4ccncc4)ccc3
0.268382	S(=O)(=O)(N1CCN(CC1)C)c2cc(ccc2)C(=O)NCc3cc(NC(=O)c4ccncc4)ccc3
0.268382	S(=O)(=O)(N1CCN(CC1)C)c2cc(ccc2)C(=O)NCc3cc(NC(=O)c4ccncc4)ccc3
0.268382	S(=O)(=O)(N1CCN(CC1)C)c2cc(ccc2)C(=O)NCc3cc(NC(=O)c4ccncc4)ccc3
0.268382	S(=O)(=O)(N1CCN(CC1)C)c2cc(ccc2)C(=O)NCc3cc(NC(=O)c4ccncc4)ccc3
0.268382	S(=O)(=O)(N1CCN(CC1)C)c2cc(ccc2)C(=O)NCc3cc(NC(=O)c4ccncc4)ccc3
0.268382	S(=O)(=O)(N1CCN(CC1)C)c2cc(ccc2)C(=O)NCc3cc(NC(=O)c4ccncc4)ccc3
0.268382	S(=O)(=O)(N1CCN(CC1)C)c2cc(ccc2)C(=O)NCc3cc(NC(=O)c4ccncc4)ccc3
0.268382	S(=O)(=O)(N1CCN(CC1)C)c2cc(ccc2)C(=O)NCc3cc(NC(=O)c4ccncc4)ccc3
0.267797	S(=O)(=O)(Nc1c(F)cccc1)c2ccc(cc2)C(=O)NNC=3ON=C(N3)c4cnccc4
0.267559	O=C(Nc1c(ccc(c1)C=2ON=C(N2)CC)C)C(=O)NCc3cc(NC(=O)CCC)ccc3
0.267559	O=C(Nc1c(ccc(c1)C=2ON=C(N2)CC)C)C(=O)NCc3cc(NC(=O)CCC)ccc3
0.267559	O=C(Nc1c(ccc(c1)C=2ON=C(N2)CC)C)C(=O)NCc3cc(NC(=O)CCC)ccc3
0.267559	O=C(Nc1c(ccc(c1)C=2ON=C(N2)CC)C)C(=O)NCc3cc(NC(=O)CCC)ccc3
0.267559	O=C(Nc1c(ccc(c1)C=2ON=C(N2)CC)C)C(=O)NCc3cc(NC(=O)CCC)ccc3
0.267559	O=C(Nc1c(ccc(c1)C=2ON=C(N2)CC)C)C(=O)NCc3cc(NC(=O)CCC)ccc3
0.267559	O=C(Nc1c(ccc(c1)C=2ON=C(N2)CC)C)C(=O)NCc3cc(NC(=O)CCC)ccc3
0.267442	Brc1ncc(cc1)C(=O)NNC=2ON=C(N2)c3cnccc3
0.267442	Brc1ncc(cc1)C(=O)NNC=2ON=C(N2)c3cnccc3
0.267442	Brc1ncc(cc1)C(=O)NNC=2ON=C(N2)c3cnccc3
0.267442	Brc1ncc(cc1)C(=O)NNC=2ON=C(N2)c3cnccc3
0.267442	Brc1ncc(cc1)C(=O)NNC=2ON=C(N2)c3cnccc3
0.267442	Brc1ncc(cc1)C(=O)NNC=2ON=C(N2)c3cnccc3
0.267442	Brc1ncc(cc1)C(=O)NNC=2ON=C(N2)c3cnccc3
0.267442	Brc1ncc(cc1)C(=O)NNC=2ON=C(N2)c3cnccc3
0.267442	Brc1ncc(cc1)C(=O)NNC=2ON=C(N2)c3cnccc3
0.267442	Brc1ncc(cc1)C(=O)NNC=2ON=C(N2)c3cnccc3
0.267399	S=C(NNC(=O)c1cc(ncc1)NC2CCC2)Nc3c(cc(cc3)C)C
0.267399	S=C(NNC(=O)c1cc(ncc1)NC2CCC2)Nc3c(cc(cc3)C)C
0.267399	S=C(NNC(=O)c1cc(ncc1)NC2CCC2)Nc3c(cc(cc3)C)C
0.267399	S=C(NNC(=O)c1cc(ncc1)NC2CCC2)Nc3c(cc(cc3)C)C
0.267399	S=C(NNC(=O)c1cc(ncc1)NC2CCC2)Nc3c(cc(cc3)C)C
0.267399	S=C(NNC(=O)c1cc(ncc1)NC2CCC2)Nc3c(cc(cc3)C)C
0.267399	S=C(NNC(=O)c1cc(ncc1)NC2CCC2)Nc3c(cc(cc3)C)C
0.267399	S=C(NNC(=O)c1cc(ncc1)NC2CCC2)Nc3c(cc(cc3)C)C
0.267399	S=C(NNC(=O)c1cc(ncc1)NC2CCC2)Nc3c(cc(cc3)C)C
0.267399	S=C(NNC(=O)c1cc(ncc1)NC2CCC2)Nc3c(cc(cc3)C)C
0.267123	S1C(=NC(c2ncccc2)=C1)CCNC(=O)c3ccc(cc3)CN4CC(OCC4)C
0.267123	S1C(=NC(c2ncccc2)=C1)CCNC(=O)c3ccc(cc3)CN4CC(OCC4)C
0.267123	S1C(=NC(c2ncccc2)=C1)CCNC(=O)c3ccc(cc3)CN4CC(OCC4)C
0.267123	S1C(=NC(c2ncccc2)=C1)CCNC(=O)c3ccc(cc3)CN4CC(OCC4)C
0.267123	S1C(=NC(c2ncccc2)=C1)CCNC(=O)c3ccc(cc3)CN4CC(OCC4)C
0.267123	S1C(=NC(c2ncccc2)=C1)CCNC(=O)c3ccc(cc3)CN4CC(OCC4)C
0.267123	S1C(=NC(c2ncccc2)=C1)CCNC(=O)c3ccc(cc3)CN4CC(OCC4)C
0.267123	S1C(=NC(c2ncccc2)=C1)CCNC(=O)c3ccc(cc3)CN4CC(OCC4)C
0.267123	S1C(=NC(c2ncccc2)=C1)CCNC(=O)c3ccc(cc3)CN4CC(OCC4)C
0.267123	S1C(=NC(c2ncccc2)=C1)CCNC(=O)c3ccc(cc3)CN4CC(OCC4)C
0.266667	BrC=1OC(C(=O)Nc2cc(ccc2)C(=O)NCCc3ccc(N4CCN(CC4)C)cc3)=CC1
0.266667	BrC=1OC(C(=O)Nc2cc(ccc2)C(=O)NCCc3ccc(N4CCN(CC4)C)cc3)=CC1
0.266667	BrC=1OC(C(=O)Nc2cc(ccc2)C(=O)NCCc3ccc(N4CCN(CC4)C)cc3)=CC1
0.266423	O=C(OC)c1cc(ccc1)C2CN(Cc3ccc(cc3)C(=O)Nc4ccc(OC)cc4)CCC2
0.265116	Fc1ccc(cc1)C(=O)Nc2cc(ccc2)CN
0.265116	Fc1ccc(cc1)C(=O)Nc2cc(ccc2)CN
0.265116	Fc1ccc(cc1)C(=O)Nc2cc(ccc2)CN
0.265116	Fc1ccc(cc1)C(=O)Nc2cc(ccc2)CN
0.265116	Fc1ccc(cc1)C(=O)Nc2cc(ccc2)CN
0.265116	Fc1ccc(cc1)C(=O)Nc2cc(ccc2)CN
0.265116	Fc1ccc(cc1)C(=O)Nc2cc(ccc2)CN
0.265116	Fc1ccc(cc1)C(=O)Nc2cc(ccc2)CN
0.265116	Fc1ccc(cc1)C(=O)Nc2cc(ccc2)CN
0.265116	Fc1ccc(cc1)C(=O)Nc2cc(ccc2)CN
0.265101	Fc1ccc(cc1)C(=O)Nc2cc(c(NC(=O)C(=O)N3CCC(Cc4ccncc4)CC3)cc2)C(F)(F)F
0.265101	Fc1ccc(cc1)C(=O)Nc2cc(c(NC(=O)C(=O)N3CCC(Cc4ccncc4)CC3)cc2)C(F)(F)F
0.265101	Fc1ccc(cc1)C(=O)Nc2cc(c(NC(=O)C(=O)N3CCC(Cc4ccncc4)CC3)cc2)C(F)(F)F
0.265101	Fc1ccc(cc1)C(=O)Nc2cc(c(NC(=O)C(=O)N3CCC(Cc4ccncc4)CC3)cc2)C(F)(F)F
0.265101	Fc1ccc(cc1)C(=O)Nc2cc(c(NC(=O)C(=O)N3CCC(Cc4ccncc4)CC3)cc2)C(F)(F)F
0.265101	Fc1ccc(cc1)C(=O)Nc2cc(c(NC(=O)C(=O)N3CCC(Cc4ccncc4)CC3)cc2)C(F)(F)F
0.265101	Fc1ccc(cc1)C(=O)Nc2cc(c(NC(=O)C(=O)N3CCC(Cc4ccncc4)CC3)cc2)C(F)(F)F
0.265101	Fc1ccc(cc1)C(=O)Nc2cc(c(NC(=O)C(=O)N3CCC(Cc4ccncc4)CC3)cc2)C(F)(F)F
0.265101	Fc1ccc(cc1)C(=O)Nc2cc(c(NC(=O)C(=O)N3CCC(Cc4ccncc4)CC3)cc2)C(F)(F)F
0.265101	Fc1ccc(cc1)C(=O)Nc2cc(c(NC(=O)C(=O)N3CCC(Cc4ccncc4)CC3)cc2)C(F)(F)F
0.264925	O=C(Nc1ccc(OC)cc1)c2ccc(cc2)CN3CCN(C4C(=O)NCCCC4)CC3
0.264925	O=C(Nc1ccc(OC)cc1)c2ccc(cc2)CN3CCN(C4C(=O)NCCCC4)CC3
0.264925	O=C(Nc1ccc(OC)cc1)c2ccc(cc2)CN3CCN(C4C(=O)NCCCC4)CC3
0.264925	O=C(Nc1ccc(OC)cc1)c2ccc(cc2)CN3CCN(C4C(=O)NCCCC4)CC3
0.264706	O=C(N1CCN(CC2CCOCC2)CC1)C(=O)Nc3c(ccc(c3)C=4ON=C(N4)CC)C
0.264706	O=C(N1CCN(CC2CCOCC2)CC1)C(=O)Nc3c(ccc(c3)C=4ON=C(N4)CC)C
0.264706	O=C(N1CCN(CC2CCOCC2)CC1)C(=O)Nc3c(ccc(c3)C=4ON=C(N4)CC)C
0.264706	O=C(N1CCN(CC2CCOCC2)CC1)C(=O)Nc3c(ccc(c3)C=4ON=C(N4)CC)C
0.264706	O=C(N1CCN(CC2CCOCC2)CC1)C(=O)Nc3c(ccc(c3)C=4ON=C(N4)CC)C
0.264706	O=C(N1CCN(CC2CCOCC2)CC1)C(=O)Nc3c(ccc(c3)C=4ON=C(N4)CC)C
0.264706	O=C(N1CCN(CC2CCOCC2)CC1)C(=O)Nc3c(ccc(c3)C=4ON=C(N4)CC)C
0.264706	O=C(N1CCN(CC2CCOCC2)CC1)C(=O)Nc3c(ccc(c3)C=4ON=C(N4)CC)C
0.264706	O=C(N1CCN(CC2CCOCC2)CC1)C(=O)Nc3c(ccc(c3)C=4ON=C(N4)CC)C
0.264706	O=C(N1CCN(CC2CCOCC2)CC1)C(=O)Nc3c(ccc(c3)C=4ON=C(N4)CC)C
0.264706	Brc1cc(F)c(cc1)CN2CCN(CC(=O)NC3=NC(=NN3)c4ccc(F)cc4)CC2
0.264706	Brc1cc(F)c(cc1)CN2CCN(CC(=O)NC3=NC(=NN3)c4ccc(F)cc4)CC2
0.264706	Brc1cc(F)c(cc1)CN2CCN(CC(=O)NC3=NC(=NN3)c4ccc(F)cc4)CC2
0.264706	Brc1cc(F)c(cc1)CN2CCN(CC(=O)NC3=NC(=NN3)c4ccc(F)cc4)CC2
0.264591	Fc1cncc(c2cc(NC(=O)NCCCCCCCC(=O)O)c(cc2)C)c1
0.264214	O=C(OC(C)(C)C)NCC(C(=O)Nc1c(ccc(c1)C(=O)Nc2ccccc2)C)(CC(C)C)C
0.264214	O=C(OC(C)(C)C)NCC(C(=O)Nc1c(ccc(c1)C(=O)Nc2ccccc2)C)(CC(C)C)C
0.264214	O=C(OC(C)(C)C)NCC(C(=O)Nc1c(ccc(c1)C(=O)Nc2ccccc2)C)(CC(C)C)C
0.264214	O=C(OC(C)(C)C)NCC(C(=O)Nc1c(ccc(c1)C(=O)Nc2ccccc2)C)(CC(C)C)C
0.264214	O=C(OC(C)(C)C)NCC(C(=O)Nc1c(ccc(c1)C(=O)Nc2ccccc2)C)(CC(C)C)C
0.263941	Clc1c(NCc2ccccc2)ccc(NC(=O)c3c(N)ccnc3)c1
0.263538	Clc1c(NCc2ccccc2)ccc(NC(=O)c3cnc(nc3)CNC(=O)OC(C)(C)C)c1
0.263538	Clc1c(NCc2ccccc2)ccc(NC(=O)c3cnc(nc3)CNC(=O)OC(C)(C)C)c1
0.263538	Clc1c(NCc2ccccc2)ccc(NC(=O)c3cnc(nc3)CNC(=O)OC(C)(C)C)c1
0.263538	Clc1c(NCc2ccccc2)ccc(NC(=O)c3cnc(nc3)CNC(=O)OC(C)(C)C)c1
0.263538	Clc1c(NCc2ccccc2)ccc(NC(=O)c3cnc(nc3)CNC(=O)OC(C)(C)C)c1
0.263538	Clc1c(NCc2ccccc2)ccc(NC(=O)c3cnc(nc3)CNC(=O)OC(C)(C)C)c1
0.263538	Clc1c(NCc2ccccc2)ccc(NC(=O)c3cnc(nc3)CNC(=O)OC(C)(C)C)c1
0.263538	Clc1c(NCc2ccccc2)ccc(NC(=O)c3cnc(nc3)CNC(=O)OC(C)(C)C)c1
0.263538	Clc1c(NCc2ccccc2)ccc(NC(=O)c3cnc(nc3)CNC(=O)OC(C)(C)C)c1
0.263538	Clc1c(NCc2ccccc2)ccc(NC(=O)c3cnc(nc3)CNC(=O)OC(C)(C)C)c1
0.263514	Fc1ccc(c2nc(c(cc2)C(=O)NCc3c(cccc3)CN4CC(O)CC4)C)cc1
0.263514	Fc1ccc(c2nc(c(cc2)C(=O)NCc3c(cccc3)CN4CC(O)CC4)C)cc1
0.263514	Fc1ccc(c2nc(c(cc2)C(=O)NCc3c(cccc3)CN4CC(O)CC4)C)cc1
0.263514	Fc1ccc(c2nc(c(cc2)C(=O)NCc3c(cccc3)CN4CC(O)CC4)C)cc1
0.263514	Fc1ccc(c2nc(c(cc2)C(=O)NCc3c(cccc3)CN4CC(O)CC4)C)cc1
0.263514	Fc1ccc(c2nc(c(cc2)C(=O)NCc3c(cccc3)CN4CC(O)CC4)C)cc1
0.263514	Fc1ccc(c2nc(c(cc2)C(=O)NCc3c(cccc3)CN4CC(O)CC4)C)cc1
0.263514	Fc1ccc(c2nc(c(cc2)C(=O)NCc3c(cccc3)CN4CC(O)CC4)C)cc1
0.263514	Fc1ccc(c2nc(c(cc2)C(=O)NCc3c(cccc3)CN4CC(O)CC4)C)cc1
0.263514	Fc1ccc(c2nc(c(cc2)C(=O)NCc3c(cccc3)CN4CC(O)CC4)C)cc1
0.263345	Brc1c(OCc2ccc(cc2)C(=O)Nc3c(cc(OCc4cc(C#N)ccc4)cc3)C)cccc1
0.262745	S1C=NC(c2cc(ccc2)C(=O)Nc3cc(ccc3)C(=O)NCCN(CC)CC)=C1
0.26259	Clc1cc(ccc1)C(=O)Nc2cc(c(NC(=O)C(=O)NCC(C(=O)O)C)cc2)C
0.26259	Clc1cc(ccc1)C(=O)Nc2cc(c(NC(=O)C(=O)NCC(C(=O)O)C)cc2)C
0.26259	Clc1cc(ccc1)C(=O)Nc2cc(c(NC(=O)C(=O)NCC(C(=O)O)C)cc2)C
0.26259	Clc1cc(ccc1)C(=O)Nc2cc(c(NC(=O)C(=O)NCC(C(=O)O)C)cc2)C
0.26259	Clc1cc(ccc1)C(=O)Nc2cc(c(NC(=O)C(=O)NCC(C(=O)O)C)cc2)C
0.26259	Clc1cc(ccc1)C(=O)Nc2cc(c(NC(=O)C(=O)NCC(C(=O)O)C)cc2)C
0.26259	Clc1cc(ccc1)C(=O)Nc2cc(c(NC(=O)C(=O)NCC(C(=O)O)C)cc2)C
0.26259	Clc1cc(ccc1)C(=O)Nc2cc(c(NC(=O)C(=O)NCC(C(=O)O)C)cc2)C
0.26259	Clc1cc(ccc1)C(=O)Nc2cc(c(NC(=O)C(=O)NCC(C(=O)O)C)cc2)C
0.26259	Clc1cc(ccc1)C(=O)Nc2cc(c(NC(=O)C(=O)NCC(C(=O)O)C)cc2)C
0.261981	O=C(N1c2c(cc(NC(=O)c3cnc(Oc4ccc(Oc5ccccc5)cc4)cc3)cc2)CC1)c6cnccc6
0.261981	O=C(N1c2c(cc(NC(=O)c3cnc(Oc4ccc(Oc5ccccc5)cc4)cc3)cc2)CC1)c6cnccc6
0.261981	O=C(N1c2c(cc(NC(=O)c3cnc(Oc4ccc(Oc5ccccc5)cc4)cc3)cc2)CC1)c6cnccc6
0.261981	O=C(N1c2c(cc(NC(=O)c3cnc(Oc4ccc(Oc5ccccc5)cc4)cc3)cc2)CC1)c6cnccc6
0.261981	O=C(N1c2c(cc(NC(=O)c3cnc(Oc4ccc(Oc5ccccc5)cc4)cc3)cc2)CC1)c6cnccc6
0.261981	O=C(N1c2c(cc(NC(=O)c3cnc(Oc4ccc(Oc5ccccc5)cc4)cc3)cc2)CC1)c6cnccc6
0.261981	O=C(N1c2c(cc(NC(=O)c3cnc(Oc4ccc(Oc5ccccc5)cc4)cc3)cc2)CC1)c6cnccc6
0.261981	O=C(N1c2c(cc(NC(=O)c3cnc(Oc4ccc(Oc5ccccc5)cc4)cc3)cc2)CC1)c6cnccc6
0.261981	O=C(N1c2c(cc(NC(=O)c3cnc(Oc4ccc(Oc5ccccc5)cc4)cc3)cc2)CC1)c6cnccc6
0.261981	O=C(N1c2c(cc(NC(=O)c3cnc(Oc4ccc(Oc5ccccc5)cc4)cc3)cc2)CC1)c6cnccc6
0.261649	O=C(Nc1c(ccc(c1)C)C)C(N2CCN(CC=3ON=C(N3)C)CC2)C
0.261649	O=C(Nc1c(ccc(c1)C)C)C(N2CCN(CC=3ON=C(N3)C)CC2)C
0.261649	O=C(Nc1c(ccc(c1)C)C)C(N2CCN(CC=3ON=C(N3)C)CC2)C
0.261649	O=C(Nc1c(ccc(c1)C)C)C(N2CCN(CC=3ON=C(N3)C)CC2)C
0.261649	O=C(Nc1c(ccc(c1)C)C)C(N2CCN(CC=3ON=C(N3)C)CC2)C
0.261649	O=C(Nc1c(ccc(c1)C)C)C(N2CCN(CC=3ON=C(N3)C)CC2)C
0.261649	O=C(Nc1c(ccc(c1)C)C)C(N2CCN(CC=3ON=C(N3)C)CC2)C
0.261649	O=C(Nc1c(ccc(c1)C)C)C(N2CCN(CC=3ON=C(N3)C)CC2)C
0.261649	O=C(Nc1c(ccc(c1)C)C)C(N2CCN(CC=3ON=C(N3)C)CC2)C
0.261649	O=C(Nc1c(ccc(c1)C)C)C(N2CCN(CC=3ON=C(N3)C)CC2)C
0.261538	Ic1c(Cl)cc(NC(=O)c2ccc(cc2)CN3N=CC(Br)=C3)cc1
0.261538	Ic1c(Cl)cc(NC(=O)c2ccc(cc2)CN3N=CC(Br)=C3)cc1
0.261538	Ic1c(Cl)cc(NC(=O)c2ccc(cc2)CN3N=CC(Br)=C3)cc1
0.261438	S1C(=NC(c2cc(c(cc2)C)C)=C1)NC(=O)CN3CCC(C4=NC(c5cc(F)c(F)cc5)=CN4)CC3
0.261438	S1C(=NC(c2cc(c(cc2)C)C)=C1)NC(=O)CN3CCC(C4=NC(c5cc(F)c(F)cc5)=CN4)CC3
0.261438	S1C(=NC(c2cc(c(cc2)C)C)=C1)NC(=O)CN3CCC(C4=NC(c5cc(F)c(F)cc5)=CN4)CC3
0.26087	S1CCN(Cc2cc(NC(=O)C3=NOC(=C3)COc4c(F)cc(F)cc4)ccc2)CC1
0.26087	S1CCN(Cc2cc(NC(=O)C3=NOC(=C3)COc4c(F)cc(F)cc4)ccc2)CC1
0.26087	S1CCN(Cc2cc(NC(=O)C3=NOC(=C3)COc4c(F)cc(F)cc4)ccc2)CC1
0.26087	S1CCN(Cc2cc(NC(=O)C3=NOC(=C3)COc4c(F)cc(F)cc4)ccc2)CC1
0.26087	S1CCN(Cc2cc(NC(=O)C3=NOC(=C3)COc4c(F)cc(F)cc4)ccc2)CC1
0.26087	S1CCN(Cc2cc(NC(=O)C3=NOC(=C3)COc4c(F)cc(F)cc4)ccc2)CC1
0.26087	S1CCN(Cc2cc(NC(=O)C3=NOC(=C3)COc4c(F)cc(F)cc4)ccc2)CC1
0.26087	S1CCN(Cc2cc(NC(=O)C3=NOC(=C3)COc4c(F)cc(F)cc4)ccc2)CC1
0.26087	S1CCN(Cc2cc(NC(=O)C3=NOC(=C3)COc4c(F)cc(F)cc4)ccc2)CC1
0.26087	S1CCN(Cc2cc(NC(=O)C3=NOC(=C3)COc4c(F)cc(F)cc4)ccc2)CC1
0.2607	O=C(Nc1c(ccc(c1)C=2ON=C(N2)CC)C)C=O
0.2607	O=C(Nc1c(ccc(c1)C=2ON=C(N2)CC)C)C=O
0.2607	O=C(Nc1c(ccc(c1)C=2ON=C(N2)CC)C)C=O
0.2607	O=C(Nc1c(ccc(c1)C=2ON=C(N2)CC)C)C=O
0.260504	O=C(Nc1ccccc1)c2ncc(c3cnc(nc3)N(C)C)cc2
0.260479	Clc1cc(NC(=O)c2c3c(nc(c4ccncc4)c2)cccc3)c(N5CCN(CC5)C)cc1
0.260479	Clc1cc(NC(=O)c2c3c(nc(c4ccncc4)c2)cccc3)c(N5CCN(CC5)C)cc1
0.260479	Clc1cc(NC(=O)c2c3c(nc(c4ccncc4)c2)cccc3)c(N5CCN(CC5)C)cc1
0.260479	Clc1cc(NC(=O)c2c3c(nc(c4ccncc4)c2)cccc3)c(N5CCN(CC5)C)cc1
0.260479	Clc1cc(NC(=O)c2c3c(nc(c4ccncc4)c2)cccc3)c(N5CCN(CC5)C)cc1
0.260479	Clc1cc(NC(=O)c2c3c(nc(c4ccncc4)c2)cccc3)c(N5CCN(CC5)C)cc1
0.260479	Clc1cc(NC(=O)c2c3c(nc(c4ccncc4)c2)cccc3)c(N5CCN(CC5)C)cc1
0.260479	Clc1cc(NC(=O)c2c3c(nc(c4ccncc4)c2)cccc3)c(N5CCN(CC5)C)cc1
0.260479	Clc1cc(NC(=O)c2c3c(nc(c4ccncc4)c2)cccc3)c(N5CCN(CC5)C)cc1
0.260479	Clc1cc(NC(=O)c2c3c(nc(c4ccncc4)c2)cccc3)c(N5CCN(CC5)C)cc1
0.26045	Fc1c(cc(NC(=O)c2nc(c3ccc(OC)cc3)ccc2)c(c1)C(=O)NC(c4ccccc4)C)C
0.26045	Fc1c(cc(NC(=O)c2nc(c3ccc(OC)cc3)ccc2)c(c1)C(=O)NC(c4ccccc4)C)C
0.26045	Fc1c(cc(NC(=O)c2nc(c3ccc(OC)cc3)ccc2)c(c1)C(=O)NC(c4ccccc4)C)C
0.260417	Brc1c(cc(NC(=O)c2c(c3ccc(cc3)CN4C=NC=C4)cccc2)cc1)CO
0.260417	Brc1c(cc(NC(=O)c2c(c3ccc(cc3)CN4C=NC=C4)cccc2)cc1)CO
0.260417	Brc1c(cc(NC(=O)c2c(c3ccc(cc3)CN4C=NC=C4)cccc2)cc1)CO
0.260417	Brc1c(cc(NC(=O)c2c(c3ccc(cc3)CN4C=NC=C4)cccc2)cc1)CO
0.260417	Brc1c(cc(NC(=O)c2c(c3ccc(cc3)CN4C=NC=C4)cccc2)cc1)CO
0.260417	Brc1c(cc(NC(=O)c2c(c3ccc(cc3)CN4C=NC=C4)cccc2)cc1)CO
0.260417	Brc1c(cc(NC(=O)c2c(c3ccc(cc3)CN4C=NC=C4)cccc2)cc1)CO
0.260417	Brc1c(cc(NC(=O)c2c(c3ccc(cc3)CN4C=NC=C4)cccc2)cc1)CO
0.260417	Brc1c(cc(NC(=O)c2c(c3ccc(cc3)CN4C=NC=C4)cccc2)cc1)CO
0.260417	Brc1c(cc(NC(=O)c2c(c3ccc(cc3)CN4C=NC=C4)cccc2)cc1)CO
0.260417	O=C(Nc1ccc(OC)cc1)c2ccc(cc2)CN3CCC(N4c5c(cccc5)CC4)CC3
0.259912	O=C(Nc1c(ccc(NC(=O)CC)c1)C)C=O
0.259912	O=C(Nc1c(ccc(NC(=O)CC)c1)C)C=O
0.259912	O=C(Nc1c(ccc(NC(=O)CC)c1)C)C=O
0.259912	O=C(Nc1c(ccc(NC(=O)CC)c1)C)C=O
0.259912	O=C(Nc1c(ccc(NC(=O)CC)c1)C)C=O
0.259912	O=C(Nc1c(ccc(NC(=O)CC)c1)C)C=O
0.259912	O=C(Nc1c(ccc(NC(=O)CC)c1)C)C=O
0.259912	O=C(Nc1c(ccc(NC(=O)CC)c1)C)C=O
0.259912	O=C(Nc1c(ccc(NC(=O)CC)c1)C)C=O
0.259912	O=C(Nc1c(ccc(NC(=O)CC)c1)C)C=O
0.259786	Fc1c(Oc2cc(OC)ccc2)ccc(NC(=O)c3cnc(N4CCC4)cc3)c1
0.259786	Fc1c(Oc2cc(OC)ccc2)ccc(NC(=O)c3cnc(N4CCC4)cc3)c1
0.259786	Fc1c(Oc2cc(OC)ccc2)ccc(NC(=O)c3cnc(N4CCC4)cc3)c1
0.259786	Fc1c(Oc2cc(OC)ccc2)ccc(NC(=O)c3cnc(N4CCC4)cc3)c1
0.259786	Fc1c(Oc2cc(OC)ccc2)ccc(NC(=O)c3cnc(N4CCC4)cc3)c1
0.259786	Fc1c(Oc2cc(OC)ccc2)ccc(NC(=O)c3cnc(N4CCC4)cc3)c1
0.259786	Fc1c(Oc2cc(OC)ccc2)ccc(NC(=O)c3cnc(N4CCC4)cc3)c1
0.259786	Fc1c(Oc2cc(OC)ccc2)ccc(NC(=O)c3cnc(N4CCC4)cc3)c1
0.259786	Fc1c(Oc2cc(OC)ccc2)ccc(NC(=O)c3cnc(N4CCC4)cc3)c1
0.259786	Fc1c(Oc2cc(OC)ccc2)ccc(NC(=O)c3cnc(N4CCC4)cc3)c1
0.25969	Fc1c(ccc(NC(=O)c2cc(OCc3ccc(F)cc3)ccc2)c1)CC
0.25969	Fc1c(ccc(NC(=O)c2cc(OCc3ccc(F)cc3)ccc2)c1)CC
0.25969	Fc1c(ccc(NC(=O)c2cc(OCc3ccc(F)cc3)ccc2)c1)CC
0.25969	Fc1c(ccc(NC(=O)c2cc(OCc3ccc(F)cc3)ccc2)c1)CC
0.25969	Fc1c(ccc(NC(=O)c2cc(OCc3ccc(F)cc3)ccc2)c1)CC
0.25969	Fc1c(ccc(NC(=O)c2cc(OCc3ccc(F)cc3)ccc2)c1)CC
0.25969	Fc1c(ccc(NC(=O)c2cc(OCc3ccc(F)cc3)ccc2)c1)CC
0.25969	Fc1c(ccc(NC(=O)c2cc(OCc3ccc(F)cc3)ccc2)c1)CC
0.25969	Fc1c(ccc(NC(=O)c2cc(OCc3ccc(F)cc3)ccc2)c1)CC
0.25969	Fc1c(ccc(NC(=O)c2cc(OCc3ccc(F)cc3)ccc2)c1)CC
0.259124	Clc1c(NCc2ccccc2)ccc(NC(=O)c3cc(c(O)cc3)C(C)(C)C)c1
0.259124	Clc1c(NCc2ccccc2)ccc(NC(=O)c3cc(c(O)cc3)C(C)(C)C)c1
0.259124	Clc1c(NCc2ccccc2)ccc(NC(=O)c3cc(c(O)cc3)C(C)(C)C)c1
0.259124	Clc1c(NCc2ccccc2)ccc(NC(=O)c3cc(c(O)cc3)C(C)(C)C)c1
0.259124	Clc1c(NCc2ccccc2)ccc(NC(=O)c3cc(c(O)cc3)C(C)(C)C)c1
0.259124	Clc1c(NCc2ccccc2)ccc(NC(=O)c3cc(c(O)cc3)C(C)(C)C)c1
0.259124	Clc1c(NCc2ccccc2)ccc(NC(=O)c3cc(c(O)cc3)C(C)(C)C)c1
0.259124	Clc1c(NCc2ccccc2)ccc(NC(=O)c3cc(c(O)cc3)C(C)(C)C)c1
0.259124	Clc1c(NCc2ccccc2)ccc(NC(=O)c3cc(c(O)cc3)C(C)(C)C)c1
0.259124	Clc1c(NCc2ccccc2)ccc(NC(=O)c3cc(c(O)cc3)C(C)(C)C)c1
0.259016	S(=O)(=O)(N1CCCCC1)c2cc(ccc2)C(=O)NNC(=O)C(=O)Nc3cc(c(NC(=O)c4cc(S(=O)(=O)C)ccc4)cc3)C
0.259016	S(=O)(=O)(N1CCCCC1)c2cc(ccc2)C(=O)NNC(=O)C(=O)Nc3cc(c(NC(=O)c4cc(S(=O)(=O)C)ccc4)cc3)C
0.259016	S(=O)(=O)(N1CCCCC1)c2cc(ccc2)C(=O)NNC(=O)C(=O)Nc3cc(c(NC(=O)c4cc(S(=O)(=O)C)ccc4)cc3)C
0.259016	S(=O)(=O)(N1CCCCC1)c2cc(ccc2)C(=O)NNC(=O)C(=O)Nc3cc(c(NC(=O)c4cc(S(=O)(=O)C)ccc4)cc3)C
0.2589	Clc1c(OCc2cnccc2)ccc(NC(=O)c3cc(c(SC4CCCC4)cc3)C(F)(F)F)c1
0.2589	Clc1c(OCc2cnccc2)ccc(NC(=O)c3cc(c(SC4CCCC4)cc3)C(F)(F)F)c1
0.2589	Clc1c(OCc2cnccc2)ccc(NC(=O)c3cc(c(SC4CCCC4)cc3)C(F)(F)F)c1
0.2589	Clc1c(OCc2cnccc2)ccc(NC(=O)c3cc(c(SC4CCCC4)cc3)C(F)(F)F)c1
0.2589	Clc1c(OCc2cnccc2)ccc(NC(=O)c3cc(c(SC4CCCC4)cc3)C(F)(F)F)c1
0.2589	Clc1c(OCc2cnccc2)ccc(NC(=O)c3cc(c(SC4CCCC4)cc3)C(F)(F)F)c1
0.2589	Clc1c(OCc2cnccc2)ccc(NC(=O)c3cc(c(SC4CCCC4)cc3)C(F)(F)F)c1
0.2589	Clc1c(OCc2cnccc2)ccc(NC(=O)c3cc(c(SC4CCCC4)cc3)C(F)(F)F)c1
0.2589	Clc1c(OCc2cnccc2)ccc(NC(=O)c3cc(c(SC4CCCC4)cc3)C(F)(F)F)c1
0.2589	Clc1c(OCc2cnccc2)ccc(NC(=O)c3cc(c(SC4CCCC4)cc3)C(F)(F)F)c1
0.258865	S(=O)(=O)(N1CCN(CC1)C)c2cc(ccc2)C(=O)Nc3c(F)ccc(OC)c3
0.258772	O=C(Nc1c(ccc(c1)C)C)Cc2ccccc2
0.258687	O=C(Nc1ccc(OC)cc1)c2ccc(cc2)CN3CC(N4C(CCC4C)C)CCC3
0.258621	O=C(N1CCN(c2ncc(NC(=O)C(=O)Nc3c(ccc(NC(=O)CC)c3)C)cc2)CC1)C4CC4
0.258621	O=C(N1CCN(c2ncc(NC(=O)C(=O)Nc3c(ccc(NC(=O)CC)c3)C)cc2)CC1)C4CC4
0.258621	O=C(N1CCN(c2ncc(NC(=O)C(=O)Nc3c(ccc(NC(=O)CC)c3)C)cc2)CC1)C4CC4
0.258621	O=C(N1CCN(c2ncc(NC(=O)C(=O)Nc3c(ccc(NC(=O)CC)c3)C)cc2)CC1)C4CC4
0.258621	O=C(N1CCN(c2ncc(NC(=O)C(=O)Nc3c(ccc(NC(=O)CC)c3)C)cc2)CC1)C4CC4
0.258621	O=C(N1CCN(c2ncc(NC(=O)C(=O)Nc3c(ccc(NC(=O)CC)c3)C)cc2)CC1)C4CC4
0.258621	O=C(N1CCN(c2ncc(NC(=O)C(=O)Nc3c(ccc(NC(=O)CC)c3)C)cc2)CC1)C4CC4
0.258621	O=C(N1CCN(c2ncc(NC(=O)C(=O)Nc3c(ccc(NC(=O)CC)c3)C)cc2)CC1)C4CC4
0.258621	O=C(N1CCN(c2ncc(NC(=O)C(=O)Nc3c(ccc(NC(=O)CC)c3)C)cc2)CC1)C4CC4
0.258621	O=C(N1CCN(c2ncc(NC(=O)C(=O)Nc3c(ccc(NC(=O)CC)c3)C)cc2)CC1)C4CC4
0.258182	Brc1cc(c(cc1)C2CC2)C(=O)Nc3c(ccc(c3)C(=O)NCC4CC4)C
0.258065	Clc1c(NC(=O)c2ccc(Oc3ccc(cc3)CC#N)cc2)cc(cc1)CSC
0.258065	Clc1c(NC(=O)c2ccc(Oc3ccc(cc3)CC#N)cc2)cc(cc1)CSC
0.258065	Clc1c(NC(=O)c2ccc(Oc3ccc(cc3)CC#N)cc2)cc(cc1)CSC
0.257669	O=C(Nc1c(OC)cc(NC(=O)C(=O)NCc2cc(N3N=NC(=C3)CN)ccc2)cc1)c4cnccc4
0.257669	O=C(Nc1c(OC)cc(NC(=O)C(=O)NCc2cc(N3N=NC(=C3)CN)ccc2)cc1)c4cnccc4
0.257669	O=C(Nc1c(OC)cc(NC(=O)C(=O)NCc2cc(N3N=NC(=C3)CN)ccc2)cc1)c4cnccc4
0.257669	O=C(Nc1c(OC)cc(NC(=O)C(=O)NCc2cc(N3N=NC(=C3)CN)ccc2)cc1)c4cnccc4
0.257669	O=C(Nc1c(OC)cc(NC(=O)C(=O)NCc2cc(N3N=NC(=C3)CN)ccc2)cc1)c4cnccc4
0.257669	O=C(Nc1c(OC)cc(NC(=O)C(=O)NCc2cc(N3N=NC(=C3)CN)ccc2)cc1)c4cnccc4
0.257669	O=C(Nc1c(OC)cc(NC(=O)C(=O)NCc2cc(N3N=NC(=C3)CN)ccc2)cc1)c4cnccc4
0.257669	O=C(Nc1c(OC)cc(NC(=O)C(=O)NCc2cc(N3N=NC(=C3)CN)ccc2)cc1)c4cnccc4
0.257669	O=C(Nc1c(OC)cc(NC(=O)C(=O)NCc2cc(N3N=NC(=C3)CN)ccc2)cc1)c4cnccc4
0.257669	O=C(Nc1c(OC)cc(NC(=O)C(=O)NCc2cc(N3N=NC(=C3)CN)ccc2)cc1)c4cnccc4
0.257525	O=C(O)Cc1cc(NC(=O)C=2C(=NN(c3ccccc3)C2)c4cnccc4)ccc1
0.257525	O=C(O)Cc1cc(NC(=O)C=2C(=NN(c3ccccc3)C2)c4cnccc4)ccc1
0.257525	O=C(O)Cc1cc(NC(=O)C=2C(=NN(c3ccccc3)C2)c4cnccc4)ccc1
0.257525	O=C(O)Cc1cc(NC(=O)C=2C(=NN(c3ccccc3)C2)c4cnccc4)ccc1
0.257525	O=C(O)Cc1cc(NC(=O)C=2C(=NN(c3ccccc3)C2)c4cnccc4)ccc1
0.257525	O=C(O)Cc1cc(NC(=O)C=2C(=NN(c3ccccc3)C2)c4cnccc4)ccc1
0.257525	O=C(O)Cc1cc(NC(=O)C=2C(=NN(c3ccccc3)C2)c4cnccc4)ccc1
0.257525	O=C(O)Cc1cc(NC(=O)C=2C(=NN(c3ccccc3)C2)c4cnccc4)ccc1
0.257246	[O-][N+](=O)c1cc(c(OCc2ccc(cc2)C(=O)Nc3ccccc3)cc1)c4ccc(OC)cc4
0.257246	[O-][N+](=O)c1cc(c(OCc2ccc(cc2)C(=O)Nc3ccccc3)cc1)c4ccc(OC)cc4
0.257246	[O-][N+](=O)c1cc(c(OCc2ccc(cc2)C(=O)Nc3ccccc3)cc1)c4ccc(OC)cc4
0.257246	[O-][N+](=O)c1cc(c(OCc2ccc(cc2)C(=O)Nc3ccccc3)cc1)c4ccc(OC)cc4
0.257246	[O-][N+](=O)c1cc(c(OCc2ccc(cc2)C(=O)Nc3ccccc3)cc1)c4ccc(OC)cc4
0.257246	[O-][N+](=O)c1cc(c(OCc2ccc(cc2)C(=O)Nc3ccccc3)cc1)c4ccc(OC)cc4
0.257246	[O-][N+](=O)c1cc(c(OCc2ccc(cc2)C(=O)Nc3ccccc3)cc1)c4ccc(OC)cc4
0.257246	[O-][N+](=O)c1cc(c(OCc2ccc(cc2)C(=O)Nc3ccccc3)cc1)c4ccc(OC)cc4
0.257246	[O-][N+](=O)c1cc(c(OCc2ccc(cc2)C(=O)Nc3ccccc3)cc1)c4ccc(OC)cc4
0.257246	[O-][N+](=O)c1cc(c(OCc2ccc(cc2)C(=O)Nc3ccccc3)cc1)c4ccc(OC)cc4
0.257246	O=C(Nc1cc(ccc1)CNC(=O)C(=O)Nc2ccc(cc2)C=3OC(C(=O)N)=CC3)c4ccncc4
0.257246	O=C(Nc1cc(ccc1)CNC(=O)C(=O)Nc2ccc(cc2)C=3OC(C(=O)N)=CC3)c4ccncc4
0.257246	O=C(Nc1cc(ccc1)CNC(=O)C(=O)Nc2ccc(cc2)C=3OC(C(=O)N)=CC3)c4ccncc4
0.256944	Fc1ccc(cc1)C(=O)Nc2cc(ccc2)CNCc3c(OCc4ncccc4)ccc(OC)c3
0.256944	Fc1ccc(cc1)C(=O)Nc2cc(ccc2)CNCc3c(OCc4ncccc4)ccc(OC)c3
0.256944	Fc1ccc(cc1)C(=O)Nc2cc(ccc2)CNCc3c(OCc4ncccc4)ccc(OC)c3
0.256944	Fc1ccc(cc1)C(=O)Nc2cc(ccc2)CNCc3c(OCc4ncccc4)ccc(OC)c3
0.256944	Fc1ccc(cc1)C(=O)Nc2cc(ccc2)CNCc3c(OCc4ncccc4)ccc(OC)c3
0.256944	Fc1ccc(cc1)C(=O)Nc2cc(ccc2)CNCc3c(OCc4ncccc4)ccc(OC)c3
0.256944	Fc1ccc(cc1)C(=O)Nc2cc(ccc2)CNCc3c(OCc4ncccc4)ccc(OC)c3
0.256944	Fc1ccc(cc1)C(=O)Nc2cc(ccc2)CNCc3c(OCc4ncccc4)ccc(OC)c3
0.256944	Fc1ccc(cc1)C(=O)Nc2cc(ccc2)CNCc3c(OCc4ncccc4)ccc(OC)c3
0.256944	Fc1ccc(cc1)C(=O)Nc2cc(ccc2)CNCc3c(OCc4ncccc4)ccc(OC)c3
0.256849	O=C(Nc1cc(Oc2nccc(c2)C)c(cc1)C)C3=COC(C#Cc4ccccc4)=C3
0.256849	O=C(Nc1cc(Oc2nccc(c2)C)c(cc1)C)C3=COC(C#Cc4ccccc4)=C3
0.256849	O=C(Nc1cc(Oc2nccc(c2)C)c(cc1)C)C3=COC(C#Cc4ccccc4)=C3
0.256849	O=C(Nc1cc(Oc2nccc(c2)C)c(cc1)C)C3=COC(C#Cc4ccccc4)=C3
0.256849	O=C(Nc1cc(Oc2nccc(c2)C)c(cc1)C)C3=COC(C#Cc4ccccc4)=C3
0.256849	O=C(Nc1cc(Oc2nccc(c2)C)c(cc1)C)C3=COC(C#Cc4ccccc4)=C3
0.256849	O=C(Nc1cc(Oc2nccc(c2)C)c(cc1)C)C3=COC(C#Cc4ccccc4)=C3
0.256849	O=C(Nc1cc(Oc2nccc(c2)C)c(cc1)C)C3=COC(C#Cc4ccccc4)=C3
0.256849	O=C(Nc1cc(Oc2nccc(c2)C)c(cc1)C)C3=COC(C#Cc4ccccc4)=C3
0.256849	O=C(Nc1cc(Oc2nccc(c2)C)c(cc1)C)C3=COC(C#Cc4ccccc4)=C3
0.256809	Fc1nc(NC(=O)C(=O)NCc2cc(NC(=O)c3ccc(F)cc3)ccc2)ccc1
0.256494	S(=O)(=O)(c1cc(ccc1)C(=O)Nc2c(cc(NC(=O)C(=O)N3CCC(OCCO)CC3)cc2)C)C
0.256494	S(=O)(=O)(c1cc(ccc1)C(=O)Nc2c(cc(NC(=O)C(=O)N3CCC(OCCO)CC3)cc2)C)C
0.256494	S(=O)(=O)(c1cc(ccc1)C(=O)Nc2c(cc(NC(=O)C(=O)N3CCC(OCCO)CC3)cc2)C)C
0.256494	S(=O)(=O)(c1cc(ccc1)C(=O)Nc2c(cc(NC(=O)C(=O)N3CCC(OCCO)CC3)cc2)C)C
0.256494	S1C=NC(c2cc(ccc2)C(=O)Nc3c(cc(F)c(c3)C)C(=O)NC(c4ccccc4)C)=C1
0.256494	S1C=NC(c2cc(ccc2)C(=O)Nc3c(cc(F)c(c3)C)C(=O)NC(c4ccccc4)C)=C1
0.256494	S1C=NC(c2cc(ccc2)C(=O)Nc3c(cc(F)c(c3)C)C(=O)NC(c4ccccc4)C)=C1
0.256494	S1C=NC(c2cc(ccc2)C(=O)Nc3c(cc(F)c(c3)C)C(=O)NC(c4ccccc4)C)=C1
0.256494	S1C=NC(c2cc(ccc2)C(=O)Nc3c(cc(F)c(c3)C)C(=O)NC(c4ccccc4)C)=C1
0.256494	S(=O)(=O)(c1cc(ccc1)C(=O)Nc2c(cc(NC(=O)C(=O)N3CCC(OCCO)CC3)cc2)C)C
0.256494	S(=O)(=O)(c1cc(ccc1)C(=O)Nc2c(cc(NC(=O)C(=O)N3CCC(OCCO)CC3)cc2)C)C
0.256494	S(=O)(=O)(c1cc(ccc1)C(=O)Nc2c(cc(NC(=O)C(=O)N3CCC(OCCO)CC3)cc2)C)C
0.256494	S(=O)(=O)(c1cc(ccc1)C(=O)Nc2c(cc(NC(=O)C(=O)N3CCC(OCCO)CC3)cc2)C)C
0.25641	BrC1=C(SC=C1)C(=O)Nc2c(ccc(c2)C(=O)NCC3CC3)C
0.25641	BrC1=C(SC=C1)C(=O)Nc2c(ccc(c2)C(=O)NCC3CC3)C
0.25641	BrC1=C(SC=C1)C(=O)Nc2c(ccc(c2)C(=O)NCC3CC3)C
0.25641	BrC1=C(SC=C1)C(=O)Nc2c(ccc(c2)C(=O)NCC3CC3)C
0.25641	BrC1=C(SC=C1)C(=O)Nc2c(ccc(c2)C(=O)NCC3CC3)C
0.25641	BrC1=C(SC=C1)C(=O)Nc2c(ccc(c2)C(=O)NCC3CC3)C
0.25641	BrC1=C(SC=C1)C(=O)Nc2c(ccc(c2)C(=O)NCC3CC3)C
0.25641	BrC1=C(SC=C1)C(=O)Nc2c(ccc(c2)C(=O)NCC3CC3)C
0.25641	BrC1=C(SC=C1)C(=O)Nc2c(ccc(c2)C(=O)NCC3CC3)C
0.25641	BrC1=C(SC=C1)C(=O)Nc2c(ccc(c2)C(=O)NCC3CC3)C
0.25625	FC(F)(F)c1c(ccc(NC(=O)C2=NN(N=C2C)C=3C=NN(C3)C)c1)CN4CCN(CC4)C
0.25625	FC(F)(F)c1c(ccc(NC(=O)C2=NN(N=C2C)C=3C=NN(C3)C)c1)CN4CCN(CC4)C
0.25625	FC(F)(F)c1c(ccc(NC(=O)C2=NN(N=C2C)C=3C=NN(C3)C)c1)CN4CCN(CC4)C
0.256198	O=C(Nc1cc(ccc1)CCC(=O)O)Nc2ccc(c3ncccc3)cc2
0.256198	O=C(Nc1cc(ccc1)CCC(=O)O)Nc2ccc(c3ncccc3)cc2
0.256198	O=C(Nc1cc(ccc1)CCC(=O)O)Nc2ccc(c3ncccc3)cc2
0.256198	O=C(Nc1cc(ccc1)CCC(=O)O)Nc2ccc(c3ncccc3)cc2
0.256198	O=C(Nc1cc(ccc1)CCC(=O)O)Nc2ccc(c3ncccc3)cc2
0.256198	O=C(Nc1cc(ccc1)CCC(=O)O)Nc2ccc(c3ncccc3)cc2
0.256198	O=C(Nc1cc(ccc1)CCC(=O)O)Nc2ccc(c3ncccc3)cc2
0.256198	O=C(Nc1cc(ccc1)CCC(=O)O)Nc2ccc(c3ncccc3)cc2
0.256198	O=C(Nc1cc(ccc1)CCC(=O)O)Nc2ccc(c3ncccc3)cc2
0.256198	O=C(Nc1cc(ccc1)CCC(=O)O)Nc2ccc(c3ncccc3)cc2
0.255738	S(=O)(=O)(c1cc(ccc1)C(=O)Nc2c(cc(NC(=O)C(=O)Nc3c(cc(OCc4cc(C#N)ccc4)cc3)C)cc2)C)C
0.255738	S(=O)(=O)(c1cc(ccc1)C(=O)Nc2c(cc(NC(=O)C(=O)Nc3c(cc(OCc4cc(C#N)ccc4)cc3)C)cc2)C)C
0.255738	S(=O)(=O)(c1cc(ccc1)C(=O)Nc2c(cc(NC(=O)C(=O)Nc3c(cc(OCc4cc(C#N)ccc4)cc3)C)cc2)C)C
0.255738	S(=O)(=O)(c1cc(ccc1)C(=O)Nc2c(cc(NC(=O)C(=O)Nc3c(cc(OCc4cc(C#N)ccc4)cc3)C)cc2)C)C
0.255738	S(=O)(=O)(c1cc(ccc1)C(=O)Nc2c(cc(NC(=O)C(=O)Nc3c(cc(OCc4cc(C#N)ccc4)cc3)C)cc2)C)C
0.255738	S(=O)(=O)(c1cc(ccc1)C(=O)Nc2c(cc(NC(=O)C(=O)Nc3c(cc(OCc4cc(C#N)ccc4)cc3)C)cc2)C)C
0.255738	S(=O)(=O)(c1cc(ccc1)C(=O)Nc2c(cc(NC(=O)C(=O)Nc3c(cc(OCc4cc(C#N)ccc4)cc3)C)cc2)C)C
0.255738	S(=O)(=O)(c1cc(ccc1)C(=O)Nc2c(cc(NC(=O)C(=O)Nc3c(cc(OCc4cc(C#N)ccc4)cc3)C)cc2)C)C
0.255738	S(=O)(=O)(c1cc(ccc1)C(=O)Nc2c(cc(NC(=O)C(=O)Nc3c(cc(OCc4cc(C#N)ccc4)cc3)C)cc2)C)C
0.255738	S(=O)(=O)(c1cc(ccc1)C(=O)Nc2c(cc(NC(=O)C(=O)Nc3c(cc(OCc4cc(C#N)ccc4)cc3)C)cc2)C)C
0.255385	S1C(=NC(c2cc(C#N)ccc2)=C1)NC(=O)c3c(O)cc(NCC=4N(N=CC4)C)cc3
0.25498	O=C(Nc1cc(ccc1)C2=NOC(=N2)c3cnccc3)C4CC4
0.25498	O=C(Nc1cc(ccc1)C2=NOC(=N2)c3cnccc3)C4CC4
0.25498	O=C(Nc1cc(ccc1)C2=NOC(=N2)c3cnccc3)C4CC4
0.25498	O=C(Nc1cc(ccc1)C2=NOC(=N2)c3cnccc3)C4CC4
0.25498	O=C(Nc1cc(ccc1)C2=NOC(=N2)c3cnccc3)C4CC4
0.25498	O=C(Nc1cc(ccc1)C2=NOC(=N2)c3cnccc3)C4CC4
0.254613	O=C(Nc1c(O)ccc(c1)C(C)(C)C)c2cnc(Oc3ccc(Oc4ccccc4)cc3)cc2
0.254613	O=C(Nc1c(O)ccc(c1)C(C)(C)C)c2cnc(Oc3ccc(Oc4ccccc4)cc3)cc2
0.254613	O=C(Nc1c(O)ccc(c1)C(C)(C)C)c2cnc(Oc3ccc(Oc4ccccc4)cc3)cc2
0.254438	Clc1c(ccc(NC(=O)c2cc3N=CN(c3cc2)c4cc(ccc4)C)c1)CN5CCOCC5
0.254438	Clc1c(ccc(NC(=O)c2cc3N=CN(c3cc2)c4cc(ccc4)C)c1)CN5CCOCC5
0.254438	Clc1c(ccc(NC(=O)c2cc3N=CN(c3cc2)c4cc(ccc4)C)c1)CN5CCOCC5
0.254438	Clc1c(ccc(NC(=O)c2cc3N=CN(c3cc2)c4cc(ccc4)C)c1)CN5CCOCC5
0.254438	Clc1c(ccc(NC(=O)c2cc3N=CN(c3cc2)c4cc(ccc4)C)c1)CN5CCOCC5
0.254438	Clc1c(ccc(NC(=O)c2cc3N=CN(c3cc2)c4cc(ccc4)C)c1)CN5CCOCC5
0.254438	Clc1c(ccc(NC(=O)c2cc3N=CN(c3cc2)c4cc(ccc4)C)c1)CN5CCOCC5
0.254438	Clc1c(ccc(NC(=O)c2cc3N=CN(c3cc2)c4cc(ccc4)C)c1)CN5CCOCC5
0.254438	Clc1c(ccc(NC(=O)c2cc3N=CN(c3cc2)c4cc(ccc4)C)c1)CN5CCOCC5
0.254438	Clc1c(ccc(NC(=O)c2cc3N=CN(c3cc2)c4cc(ccc4)C)c1)CN5CCOCC5
0.254386	Fc1ccc(cc1)C2=NNC(=N2)NC(=O)c3ccncc3
0.254386	Fc1ccc(cc1)C2=NNC(=N2)NC(=O)c3ccncc3
0.254386	Fc1ccc(cc1)C2=NNC(=N2)NC(=O)c3ccncc3
0.254296	S(=O)(=O)(N(CC)CC)c1cc(NC(=S)Nc2c(OC)cc(NC(=O)c3ccccc3)c(OC)c2)c(cc1)C
0.254296	S(=O)(=O)(N(CC)CC)c1cc(NC(=S)Nc2c(OC)cc(NC(=O)c3ccccc3)c(OC)c2)c(cc1)C
0.254296	S(=O)(=O)(N(CC)CC)c1cc(NC(=S)Nc2c(OC)cc(NC(=O)c3ccccc3)c(OC)c2)c(cc1)C
0.254296	S(=O)(=O)(N(CC)CC)c1cc(NC(=S)Nc2c(OC)cc(NC(=O)c3ccccc3)c(OC)c2)c(cc1)C
0.254296	S(=O)(=O)(N(CC)CC)c1cc(NC(=S)Nc2c(OC)cc(NC(=O)c3ccccc3)c(OC)c2)c(cc1)C
0.254296	S(=O)(=O)(N(CC)CC)c1cc(NC(=S)Nc2c(OC)cc(NC(=O)c3ccccc3)c(OC)c2)c(cc1)C
0.254296	S(=O)(=O)(N(CC)CC)c1cc(NC(=S)Nc2c(OC)cc(NC(=O)c3ccccc3)c(OC)c2)c(cc1)C
0.254296	S(=O)(=O)(N(CC)CC)c1cc(NC(=S)Nc2c(OC)cc(NC(=O)c3ccccc3)c(OC)c2)c(cc1)C
0.254296	S(=O)(=O)(N(CC)CC)c1cc(NC(=S)Nc2c(OC)cc(NC(=O)c3ccccc3)c(OC)c2)c(cc1)C
0.254296	S(=O)(=O)(N(CC)CC)c1cc(NC(=S)Nc2c(OC)cc(NC(=O)c3ccccc3)c(OC)c2)c(cc1)C
0.254296	S(=O)(=O)(N1CCN(CC1)C)c2cc(ccc2)C(=O)Nc3cc(C#N)c(cc3)C4CC4
0.254296	S(=O)(=O)(N1CCN(CC1)C)c2cc(ccc2)C(=O)Nc3cc(C#N)c(cc3)C4CC4
0.254237	O=C(Nc1c(ccc(NC(=O)C2CC2)c1)C)C=CC
0.254237	O=C(Nc1c(ccc(NC(=O)C2CC2)c1)C)C=CC
0.254237	O=C(Nc1c(ccc(NC(=O)C2CC2)c1)C)C=CC
0.254237	O=C(Nc1c(ccc(NC(=O)C2CC2)c1)C)C=CC
0.254237	O=C(Nc1c(ccc(NC(=O)C2CC2)c1)C)C=CC
0.254237	O=C(Nc1c(ccc(NC(=O)C2CC2)c1)C)C=CC
0.254237	O=C(Nc1c(ccc(NC(=O)C2CC2)c1)C)C=CC
0.254237	O=C(Nc1c(ccc(NC(=O)C2CC2)c1)C)C=CC
0.254237	O=C(Nc1c(ccc(NC(=O)C2CC2)c1)C)C=CC
0.254237	O=C(Nc1c(ccc(NC(=O)C2CC2)c1)C)C=CC
0.254181	Brc1cc(ccc1)COc2c(Cl)cc(cc2)C(=O)Nc3cnc(N4CCNCC4)cc3
0.254181	Brc1cc(ccc1)COc2c(Cl)cc(cc2)C(=O)Nc3cnc(N4CCNCC4)cc3
0.253425	FC(F)Oc1cc(ccc1)C(=O)NCC(=O)Nc2cc(Oc3nccc(c3)C)c(cc2)C
0.253425	FC(F)Oc1cc(ccc1)C(=O)NCC(=O)Nc2cc(Oc3nccc(c3)C)c(cc2)C
0.253425	FC(F)Oc1cc(ccc1)C(=O)NCC(=O)Nc2cc(Oc3nccc(c3)C)c(cc2)C
0.253425	FC(F)Oc1cc(ccc1)C(=O)NCC(=O)Nc2cc(Oc3nccc(c3)C)c(cc2)C
0.253425	FC(F)Oc1cc(ccc1)C(=O)NCC(=O)Nc2cc(Oc3nccc(c3)C)c(cc2)C
0.253425	FC(F)Oc1cc(ccc1)C(=O)NCC(=O)Nc2cc(Oc3nccc(c3)C)c(cc2)C
0.253425	FC(F)Oc1cc(ccc1)C(=O)NCC(=O)Nc2cc(Oc3nccc(c3)C)c(cc2)C
0.253425	FC(F)Oc1cc(ccc1)C(=O)NCC(=O)Nc2cc(Oc3nccc(c3)C)c(cc2)C
0.253425	FC(F)Oc1cc(ccc1)C(=O)NCC(=O)Nc2cc(Oc3nccc(c3)C)c(cc2)C
0.253425	FC(F)Oc1cc(ccc1)C(=O)NCC(=O)Nc2cc(Oc3nccc(c3)C)c(cc2)C
0.253219	O=C(Nc1c(ccc(NC(=O)C(C)(C)C)c1)C)C=O
0.253219	O=C(Nc1c(ccc(NC(=O)C(C)(C)C)c1)C)C=O
0.253219	O=C(Nc1c(ccc(NC(=O)C(C)(C)C)c1)C)C=O
0.253219	O=C(Nc1c(ccc(NC(=O)C(C)(C)C)c1)C)C=O
0.253219	O=C(Nc1c(ccc(NC(=O)C(C)(C)C)c1)C)C=O
0.253219	O=C(Nc1c(ccc(NC(=O)C(C)(C)C)c1)C)C=O
0.253219	O=C(Nc1c(ccc(NC(=O)C(C)(C)C)c1)C)C=O
0.253219	O=C(Nc1c(ccc(NC(=O)C(C)(C)C)c1)C)C=O
0.253219	O=C(Nc1c(ccc(NC(=O)C(C)(C)C)c1)C)C=O
0.253219	O=C(Nc1c(ccc(NC(=O)C(C)(C)C)c1)C)C=O
0.253086	S1C(=NC(c2cc3c(OCC3)cc2)=C1)NC(=O)c4ccc(cc4)CN5C(SCC5=O)=O
0.253086	S1C(=NC(c2cc3c(OCC3)cc2)=C1)NC(=O)c4ccc(cc4)CN5C(SCC5=O)=O
0.253086	S1C(=NC(c2cc3c(OCC3)cc2)=C1)NC(=O)c4ccc(cc4)CN5C(SCC5=O)=O
0.253086	S1C(=NC(c2cc3c(OCC3)cc2)=C1)NC(=O)c4ccc(cc4)CN5C(SCC5=O)=O
0.253086	S1C(=NC(c2cc3c(OCC3)cc2)=C1)NC(=O)c4ccc(cc4)CN5C(SCC5=O)=O
0.253086	S1C(=NC(c2cc3c(OCC3)cc2)=C1)NC(=O)c4ccc(cc4)CN5C(SCC5=O)=O
0.253086	S1C(=NC(c2cc3c(OCC3)cc2)=C1)NC(=O)c4ccc(cc4)CN5C(SCC5=O)=O
0.253086	S1C(=NC(c2cc3c(OCC3)cc2)=C1)NC(=O)c4ccc(cc4)CN5C(SCC5=O)=O
0.253086	S1C(=NC(c2cc3c(OCC3)cc2)=C1)NC(=O)c4ccc(cc4)CN5C(SCC5=O)=O
0.253086	S1C(=NC(c2cc3c(OCC3)cc2)=C1)NC(=O)c4ccc(cc4)CN5C(SCC5=O)=O
0.252874	S(=O)(=O)(NC(C(=O)Nc1c(ccc(c1)C(=O)NC)C)C)C
0.252874	S(=O)(=O)(NC(C(=O)Nc1c(ccc(c1)C(=O)NC)C)C)C
0.252874	S(=O)(=O)(NC(C(=O)Nc1c(ccc(c1)C(=O)NC)C)C)C
0.252874	S(=O)(=O)(NC(C(=O)Nc1c(ccc(c1)C(=O)NC)C)C)C
0.252874	S(=O)(=O)(NC(C(=O)Nc1c(ccc(c1)C(=O)NC)C)C)C
0.252874	O=C(Nc1cc(OCC)c(OC)cc1)c2cnc(C#N)cc2
0.25283	Brc1cc(NC(=O)c2cc(NC(=O)C=3OC(Br)=CC3)ccc2)c(NCC)cc1
0.25283	Brc1cc(NC(=O)c2cc(NC(=O)C=3OC(Br)=CC3)ccc2)c(NCC)cc1
0.25283	Brc1cc(NC(=O)c2cc(NC(=O)C=3OC(Br)=CC3)ccc2)c(NCC)cc1
0.25283	Brc1cc(NC(=O)c2cc(NC(=O)C=3OC(Br)=CC3)ccc2)c(NCC)cc1
0.25283	Brc1cc(NC(=O)c2cc(NC(=O)C=3OC(Br)=CC3)ccc2)c(NCC)cc1
0.25283	Brc1cc(NC(=O)c2cc(NC(=O)C=3OC(Br)=CC3)ccc2)c(NCC)cc1
0.25283	Brc1cc(NC(=O)c2cc(NC(=O)C=3OC(Br)=CC3)ccc2)c(NCC)cc1
0.25283	Brc1cc(NC(=O)c2cc(NC(=O)C=3OC(Br)=CC3)ccc2)c(NCC)cc1
0.25283	Brc1cc(NC(=O)c2cc(NC(=O)C=3OC(Br)=CC3)ccc2)c(NCC)cc1
0.25283	Brc1cc(NC(=O)c2cc(NC(=O)C=3OC(Br)=CC3)ccc2)c(NCC)cc1
0.252788	S1N=C(c2ccc(F)cc2)C=C1C(=O)Nc3nc(ncc3)CCC
0.252788	S1N=C(c2ccc(F)cc2)C=C1C(=O)Nc3nc(ncc3)CCC
0.252788	S1N=C(c2ccc(F)cc2)C=C1C(=O)Nc3nc(ncc3)CCC
0.252788	S1N=C(c2ccc(F)cc2)C=C1C(=O)Nc3nc(ncc3)CCC
0.252174	FC(F)(F)c1cc(NC(=O)c2cc(c3nc4NC(=Nc4cc3)N5CC6(C5)CNCCC6)c(cc2)C)ccc1
0.252174	FC(F)(F)c1cc(NC(=O)c2cc(c3nc4NC(=Nc4cc3)N5CC6(C5)CNCCC6)c(cc2)C)ccc1
0.252174	FC(F)(F)c1cc(NC(=O)c2cc(c3nc4NC(=Nc4cc3)N5CC6(C5)CNCCC6)c(cc2)C)ccc1
0.252174	FC(F)(F)c1cc(NC(=O)c2cc(c3nc4NC(=Nc4cc3)N5CC6(C5)CNCCC6)c(cc2)C)ccc1
0.252174	FC(F)(F)c1cc(NC(=O)c2cc(c3nc4NC(=Nc4cc3)N5CC6(C5)CNCCC6)c(cc2)C)ccc1
0.252	Fc1ccc(cc1)C(=O)Nc2cc(c(NC(=O)C=O)cc2)C(F)(F)F
0.252	Fc1ccc(cc1)C(=O)Nc2cc(c(NC(=O)C=O)cc2)C(F)(F)F
0.252	Fc1ccc(cc1)C(=O)Nc2cc(c(NC(=O)C=O)cc2)C(F)(F)F
0.252	Fc1ccc(cc1)C(=O)Nc2cc(c(NC(=O)C=O)cc2)C(F)(F)F
0.252	Fc1ccc(cc1)C(=O)Nc2cc(c(NC(=O)C=O)cc2)C(F)(F)F
0.252	Fc1ccc(cc1)C(=O)Nc2cc(c(NC(=O)C=O)cc2)C(F)(F)F
0.252	Fc1ccc(cc1)C(=O)Nc2cc(c(NC(=O)C=O)cc2)C(F)(F)F
0.252	Fc1ccc(cc1)C(=O)Nc2cc(c(NC(=O)C=O)cc2)C(F)(F)F
0.252	Fc1ccc(cc1)C(=O)Nc2cc(c(NC(=O)C=O)cc2)C(F)(F)F
0.252	Fc1ccc(cc1)C(=O)Nc2cc(c(NC(=O)C=O)cc2)C(F)(F)F
0.251852	O=C(NCC1CC1)c2cc(NC(=O)CN3N=NN=C3)c(cc2)C
0.251852	O=C(NCC1CC1)c2cc(NC(=O)CN3N=NN=C3)c(cc2)C
0.251852	O=C(NCC1CC1)c2cc(NC(=O)CN3N=NN=C3)c(cc2)C
0.251799	Brc1cc(c(N)cc1)C(=O)Nc2cc(ccc2)C=3OC=C(N3)C
0.251799	Brc1cc(c(N)cc1)C(=O)Nc2cc(ccc2)C=3OC=C(N3)C
0.251799	Brc1cc(c(N)cc1)C(=O)Nc2cc(ccc2)C=3OC=C(N3)C
0.251799	Brc1cc(c(N)cc1)C(=O)Nc2cc(ccc2)C=3OC=C(N3)C
0.251799	Brc1cc(c(N)cc1)C(=O)Nc2cc(ccc2)C=3OC=C(N3)C
0.251799	Brc1cc(c(N)cc1)C(=O)Nc2cc(ccc2)C=3OC=C(N3)C
0.251799	Brc1cc(c(N)cc1)C(=O)Nc2cc(ccc2)C=3OC=C(N3)C
0.251799	Brc1cc(c(N)cc1)C(=O)Nc2cc(ccc2)C=3OC=C(N3)C
0.251799	Brc1cc(c(N)cc1)C(=O)Nc2cc(ccc2)C=3OC=C(N3)C
0.251799	Brc1cc(c(N)cc1)C(=O)Nc2cc(ccc2)C=3OC=C(N3)C
0.251678	Brc1cc(NC(=O)c2ncc(OC(F)(F)C(F)(F)F)cc2)c(N3CCN(CC3)C)cc1
0.251678	Brc1cc(NC(=O)c2ncc(OC(F)(F)C(F)(F)F)cc2)c(N3CCN(CC3)C)cc1
0.251678	Brc1cc(NC(=O)c2ncc(OC(F)(F)C(F)(F)F)cc2)c(N3CCN(CC3)C)cc1
0.251678	Brc1cc(NC(=O)c2ncc(OC(F)(F)C(F)(F)F)cc2)c(N3CCN(CC3)C)cc1
0.251678	Brc1cc(NC(=O)c2ncc(OC(F)(F)C(F)(F)F)cc2)c(N3CCN(CC3)C)cc1
0.251678	Brc1cc(NC(=O)c2ncc(OC(F)(F)C(F)(F)F)cc2)c(N3CCN(CC3)C)cc1
0.251678	Brc1cc(NC(=O)c2ncc(OC(F)(F)C(F)(F)F)cc2)c(N3CCN(CC3)C)cc1
0.251678	Brc1cc(NC(=O)c2ncc(OC(F)(F)C(F)(F)F)cc2)c(N3CCN(CC3)C)cc1
0.251678	Brc1cc(NC(=O)c2ncc(OC(F)(F)C(F)(F)F)cc2)c(N3CCN(CC3)C)cc1
0.251678	Brc1cc(NC(=O)c2ncc(OC(F)(F)C(F)(F)F)cc2)c(N3CCN(CC3)C)cc1
0.251515	Brc1cc(NC(=O)CSC2=NN=C(N2c3ccc(Cl)cc3)c4cnccc4)c(N5CCN(CC5)C)cc1
0.251515	Brc1cc(NC(=O)CSC2=NN=C(N2c3ccc(Cl)cc3)c4cnccc4)c(N5CCN(CC5)C)cc1
0.251515	Brc1cc(NC(=O)CSC2=NN=C(N2c3ccc(Cl)cc3)c4cnccc4)c(N5CCN(CC5)C)cc1
0.251515	Brc1cc(NC(=O)CSC2=NN=C(N2c3ccc(Cl)cc3)c4cnccc4)c(N5CCN(CC5)C)cc1
0.251012	O=C(Nc1cc(OCC(C)C)ccc1)c2cnc(NC)cc2
0.251012	O=C(Nc1cc(OCC(C)C)ccc1)c2cnc(NC)cc2
0.251012	O=C(Nc1cc(OCC(C)C)ccc1)c2cnc(NC)cc2
0.251012	O=C(Nc1cc(OCC(C)C)ccc1)c2cnc(NC)cc2
0.251012	O=C(Nc1cc(OCC(C)C)ccc1)c2cnc(NC)cc2
0.251012	O=C(Nc1cc(OCC(C)C)ccc1)c2cnc(NC)cc2
0.251012	O=C(Nc1cc(OCC(C)C)ccc1)c2cnc(NC)cc2
0.251012	O=C(Nc1cc(OCC(C)C)ccc1)c2cnc(NC)cc2
0.250896	Clc1nc(cc(Cl)c1)C(=O)Nc2cc(Oc3nccc(c3)C)c(cc2)C
0.250896	Clc1nc(cc(Cl)c1)C(=O)Nc2cc(Oc3nccc(c3)C)c(cc2)C
0.250896	Clc1nc(cc(Cl)c1)C(=O)Nc2cc(Oc3nccc(c3)C)c(cc2)C
0.250896	Clc1c(NCc2ccccc2)ccc(NC(=O)c3cc(ccc3)C(=O)N(c4ccccc4)C)c1
0.250859	S(=O)(=O)(c1cc(ccc1)C(=O)Nc2c(cc(NC(=O)C(=O)NNC(=O)CC(C)C)cc2)C)C
0.250859	S(=O)(=O)(c1cc(ccc1)C(=O)Nc2c(cc(NC(=O)C(=O)NNC(=O)CC(C)C)cc2)C)C
0.250859	S(=O)(=O)(c1cc(ccc1)C(=O)Nc2c(cc(NC(=O)C(=O)NNC(=O)CC(C)C)cc2)C)C
0.250859	S(=O)(=O)(c1cc(ccc1)C(=O)Nc2c(cc(NC(=O)C(=O)NNC(=O)CC(C)C)cc2)C)C
0.250859	S(=O)(=O)(c1cc(ccc1)C(=O)Nc2c(cc(NC(=O)C(=O)NNC(=O)CC(C)C)cc2)C)C
0.250859	S(=O)(=O)(c1cc(ccc1)C(=O)Nc2c(cc(NC(=O)C(=O)NNC(=O)CC(C)C)cc2)C)C
0.250859	S(=O)(=O)(c1cc(ccc1)C(=O)Nc2c(cc(NC(=O)C(=O)NNC(=O)CC(C)C)cc2)C)C
0.250859	S(=O)(=O)(c1cc(ccc1)C(=O)Nc2c(cc(NC(=O)C(=O)NNC(=O)CC(C)C)cc2)C)C
0.250859	S(=O)(=O)(c1cc(ccc1)C(=O)Nc2c(cc(NC(=O)C(=O)NNC(=O)CC(C)C)cc2)C)C
0.250859	S(=O)(=O)(c1cc(ccc1)C(=O)Nc2c(cc(NC(=O)C(=O)NNC(=O)CC(C)C)cc2)C)C
0.250847	Clc1cc(ccc1)C(=O)Nc2cc(c(NC(=O)C(=O)NC(c3ccc(OC)cc3)C(C)C)cc2)C
0.250847	Clc1cc(ccc1)C(=O)Nc2cc(c(NC(=O)C(=O)NC(c3ccc(OC)cc3)C(C)C)cc2)C
0.250847	Clc1cc(ccc1)C(=O)Nc2cc(c(NC(=O)C(=O)NC(c3ccc(OC)cc3)C(C)C)cc2)C
0.250847	Clc1cc(ccc1)C(=O)Nc2cc(c(NC(=O)C(=O)NC(c3ccc(OC)cc3)C(C)C)cc2)C
0.250847	Clc1cc(ccc1)C(=O)Nc2cc(c(NC(=O)C(=O)NC(c3ccc(OC)cc3)C(C)C)cc2)C
0.250847	Clc1cc(ccc1)C(=O)Nc2cc(c(NC(=O)C(=O)NC(c3ccc(OC)cc3)C(C)C)cc2)C
0.250847	Clc1cc(ccc1)C(=O)Nc2cc(c(NC(=O)C(=O)NC(c3ccc(OC)cc3)C(C)C)cc2)C
0.250847	Clc1cc(ccc1)C(=O)Nc2cc(c(NC(=O)C(=O)NC(c3ccc(OC)cc3)C(C)C)cc2)C
0.250847	Clc1cc(ccc1)C(=O)Nc2cc(c(NC(=O)C(=O)NC(c3ccc(OC)cc3)C(C)C)cc2)C
0.250847	Clc1cc(ccc1)C(=O)Nc2cc(c(NC(=O)C(=O)NC(c3ccc(OC)cc3)C(C)C)cc2)C
0.250836	O=C(Nc1c(ccc(c1)C=2ON=C(N2)CC)C)C(=O)NCCc3cnc(nc3)C4CC4
0.250836	O=C(Nc1c(ccc(c1)C=2ON=C(N2)CC)C)C(=O)NCCc3cnc(nc3)C4CC4
0.250836	O=C(Nc1c(ccc(c1)C=2ON=C(N2)CC)C)C(=O)NCCc3cnc(nc3)C4CC4
0.25	S(=O)(=O)(c1cc(ccc1)C(=O)Nc2c(cc(NC(=O)C(=O)NCC=3C(=CSC3)C)cc2)C)C
0.25	Fc1c(cccc1)C(=O)Nc2cc(ccc2)C3=NOC=N3
0.25	Fc1c(cccc1)C(=O)Nc2cc(ccc2)C3=NOC=N3
0.25	Fc1c(cccc1)C(=O)Nc2cc(ccc2)C3=NOC=N3
0.25	S1CCN(CC1)CCc2ccc(NC(=O)c3cc(O)cc(c3)C)cc2
0.25	S1CCN(CC1)CCc2ccc(NC(=O)c3cc(O)cc(c3)C)cc2
0.25	S1CCN(CC1)CCc2ccc(NC(=O)c3cc(O)cc(c3)C)cc2
0.25	S1CCN(CC1)CCc2ccc(NC(=O)c3cc(O)cc(c3)C)cc2
0.25	S1CCN(CC1)CCc2ccc(NC(=O)c3cc(O)cc(c3)C)cc2
0.25	S1CCN(CC1)CCc2ccc(NC(=O)c3cc(O)cc(c3)C)cc2
0.25	S1CCN(CC1)CCc2ccc(NC(=O)c3cc(O)cc(c3)C)cc2
0.25	S1CCN(CC1)CCc2ccc(NC(=O)c3cc(O)cc(c3)C)cc2
0.25	S1CCN(CC1)CCc2ccc(NC(=O)c3cc(O)cc(c3)C)cc2
0.25	S1CCN(CC1)CCc2ccc(NC(=O)c3cc(O)cc(c3)C)cc2
0.25	n1c(ncnc1N)Nc2c(cccc2)C
0.25	n1c(ncnc1N)Nc2c(cccc2)C
0.25	n1c(ncnc1N)Nc2c(cccc2)C
0.25	n1c(ncnc1N)Nc2c(cccc2)C
0.25	n1c(ncnc1N)Nc2c(cccc2)C
0.25	n1c(ncnc1N)Nc2c(cccc2)C
0.25	n1c(ncnc1N)Nc2c(cccc2)C
0.25	n1c(ncnc1N)Nc2c(cccc2)C
0.25	n1c(ncnc1N)Nc2c(cccc2)C
0.25	n1c(ncnc1N)Nc2c(cccc2)C
0.25	O=C(Nc1c(cccc1)C2=NNC(=N2)c3ccccc3)c4nnc(N)cc4
0.25	O=C(Nc1c(cccc1)C2=NNC(=N2)c3ccccc3)c4nnc(N)cc4
0.25	O=C(Nc1c(cccc1)C2=NNC(=N2)c3ccccc3)c4nnc(N)cc4
0.25	O=C(Nc1c(cccc1)C2=NNC(=N2)c3ccccc3)c4nnc(N)cc4
0.25	O=C(Nc1c(cccc1)C2=NNC(=N2)c3ccccc3)c4nnc(N)cc4
0.25	O=C(Nc1c(cccc1)C2=NNC(=N2)c3ccccc3)c4nnc(N)cc4
0.25	O=C(Nc1c(cccc1)C2=NNC(=N2)c3ccccc3)c4nnc(N)cc4
0.25	O=C(Nc1c(cccc1)C2=NNC(=N2)c3ccccc3)c4nnc(N)cc4
0.25	O=C(Nc1c(cccc1)C2=NNC(=N2)c3ccccc3)c4nnc(N)cc4
0.25	O=C(Nc1c(cccc1)C2=NNC(=N2)c3ccccc3)c4nnc(N)cc4
0.25	Fc1c(N2CCOCC2)c(F)cc(c1)CNC(=O)c3cnc(c4ccccc4)cc3
0.25	Clc1cc(NC(=O)c2ccc(cc2)CN(CCC)CC)c(cc1)C(=O)N3CCCCC3
0.25	Clc1cc(NC(=O)c2ccc(cc2)CN(CCC)CC)c(cc1)C(=O)N3CCCCC3
0.25	Clc1cc(NC(=O)c2ccc(cc2)CN(CCC)CC)c(cc1)C(=O)N3CCCCC3
0.25	Clc1cc(NC(=O)c2ccc(cc2)CN(CCC)CC)c(cc1)C(=O)N3CCCCC3
0.25	Clc1cc(NC(=O)c2ccc(cc2)CN(CCC)CC)c(cc1)C(=O)N3CCCCC3
0.25	Clc1cc(NC(=O)c2ccc(cc2)CN(CCC)CC)c(cc1)C(=O)N3CCCCC3
0.25	Clc1cc(NC(=O)c2ccc(cc2)CN(CCC)CC)c(cc1)C(=O)N3CCCCC3
0.25	Clc1cc(NC(=O)c2ccc(cc2)CN(CCC)CC)c(cc1)C(=O)N3CCCCC3
0.25	Clc1cc(NC(=O)c2ccc(cc2)CN(CCC)CC)c(cc1)C(=O)N3CCCCC3
0.25	Clc1cc(NC(=O)c2ccc(cc2)CN(CCC)CC)c(cc1)C(=O)N3CCCCC3
0.25	O=C(O)CCc1cc(NC(=O)c2cc(ncc2)NC3CCC3)ccc1
0.25	O=C(O)CCc1cc(NC(=O)c2cc(ncc2)NC3CCC3)ccc1
0.25	O=C(O)CCc1cc(NC(=O)c2cc(ncc2)NC3CCC3)ccc1
0.25	O=C(O)CCc1cc(NC(=O)c2cc(ncc2)NC3CCC3)ccc1
0.25	O=C(O)CCc1cc(NC(=O)c2cc(ncc2)NC3CCC3)ccc1
0.25	O=C(O)CCc1cc(NC(=O)c2cc(ncc2)NC3CCC3)ccc1
0.25	O=C(O)CCc1cc(NC(=O)c2cc(ncc2)NC3CCC3)ccc1
0.25	O=C(O)CCc1cc(NC(=O)c2cc(ncc2)NC3CCC3)ccc1
0.25	O=C(O)CCc1cc(NC(=O)c2cc(ncc2)NC3CCC3)ccc1
0.25	O=C(O)CCc1cc(NC(=O)c2cc(ncc2)NC3CCC3)ccc1
0.25	S1C(=NC(C(=O)Nc2cc(ccc2)CCC(=O)O)=C1)c3c(cccc3)C
0.25	S1C(=NC(C(=O)Nc2cc(ccc2)CCC(=O)O)=C1)c3c(cccc3)C
0.25	S1C(=NC(C(=O)Nc2cc(ccc2)CCC(=O)O)=C1)c3c(cccc3)C
0.25	Fc1c(NC(=O)c2cncc(c2)COC)ccc(c1)C
0.25	Fc1c(NC(=O)c2cncc(c2)COC)ccc(c1)C
0.25	Fc1c(NC(=O)c2cncc(c2)COC)ccc(c1)C
0.25	Fc1c(NC(=O)c2cncc(c2)COC)ccc(c1)C
0.25	Fc1c(NC(=O)c2cncc(c2)COC)ccc(c1)C
0.25	Fc1c(NC(=O)c2cncc(c2)COC)ccc(c1)C
0.25	Fc1c(NC(=O)c2cncc(c2)COC)ccc(c1)C
0.25	Fc1c(NC(=O)c2cncc(c2)COC)ccc(c1)C
0.25	Fc1c(NC(=O)c2cncc(c2)COC)ccc(c1)C
0.25	Fc1c(NC(=O)c2cncc(c2)COC)ccc(c1)C
0.25	Fc1cc(OC)c(NC(=O)c2cnc(Oc3ccc(Oc4ccccc4)cc3)cc2)cc1
0.25	S(=O)(=O)(c1cc(ccc1)C(=O)Nc2c(cc(NC(=O)C(=O)NCC=3C(=CSC3)C)cc2)C)C
0.24918	Brc1c(cc(NC(=O)c2c([N+]([O-])=O)c(ncc2)c3ccccc3)cc1)CO
0.24918	Brc1c(cc(NC(=O)c2c([N+]([O-])=O)c(ncc2)c3ccccc3)cc1)CO
0.24918	Brc1c(cc(NC(=O)c2c([N+]([O-])=O)c(ncc2)c3ccccc3)cc1)CO
0.24918	Brc1c(cc(NC(=O)c2c([N+]([O-])=O)c(ncc2)c3ccccc3)cc1)CO
0.24918	Brc1c(cc(NC(=O)c2c([N+]([O-])=O)c(ncc2)c3ccccc3)cc1)CO
0.24918	Brc1c(cc(NC(=O)c2c([N+]([O-])=O)c(ncc2)c3ccccc3)cc1)CO
0.24918	Brc1c(cc(NC(=O)c2c([N+]([O-])=O)c(ncc2)c3ccccc3)cc1)CO
0.24918	Brc1c(cc(NC(=O)c2c([N+]([O-])=O)c(ncc2)c3ccccc3)cc1)CO
0.24918	Brc1c(cc(NC(=O)c2c([N+]([O-])=O)c(ncc2)c3ccccc3)cc1)CO
0.24918	Brc1c(cc(NC(=O)c2c([N+]([O-])=O)c(ncc2)c3ccccc3)cc1)CO
0.24911	Brc1c(NC(=O)c2cc(OC(F)F)ncc2)cc(N3CCOCC3)cc1
0.24911	Brc1c(NC(=O)c2cc(OC(F)F)ncc2)cc(N3CCOCC3)cc1
0.24911	Brc1c(NC(=O)c2cc(OC(F)F)ncc2)cc(N3CCOCC3)cc1
0.24911	Brc1c(NC(=O)c2cc(OC(F)F)ncc2)cc(N3CCOCC3)cc1
0.24911	Brc1c(NC(=O)c2cc(OC(F)F)ncc2)cc(N3CCOCC3)cc1
0.24911	Brc1c(NC(=O)c2cc(OC(F)F)ncc2)cc(N3CCOCC3)cc1
0.24911	Brc1c(NC(=O)c2cc(OC(F)F)ncc2)cc(N3CCOCC3)cc1
0.24911	Brc1c(NC(=O)c2cc(OC(F)F)ncc2)cc(N3CCOCC3)cc1
0.24911	Brc1c(NC(=O)c2cc(OC(F)F)ncc2)cc(N3CCOCC3)cc1
0.24911	Brc1c(NC(=O)c2cc(OC(F)F)ncc2)cc(N3CCOCC3)cc1
0.249071	O=C(Nc1cc(N2CCCC2)c(cc1)C)NCCNc3nccnc3
0.249071	O=C(Nc1cc(N2CCCC2)c(cc1)C)NCCNc3nccnc3
0.249071	O=C(Nc1cc(N2CCCC2)c(cc1)C)NCCNc3nccnc3
0.249071	O=C(Nc1cc(N2CCCC2)c(cc1)C)NCCNc3nccnc3
0.249071	O=C(Nc1cc(N2CCCC2)c(cc1)C)NCCNc3nccnc3
0.249071	O=C(Nc1cc(N2CCCC2)c(cc1)C)NCCNc3nccnc3
0.249071	O=C(Nc1cc(N2CCCC2)c(cc1)C)NCCNc3nccnc3
0.249071	O=C(Nc1cc(N2CCCC2)c(cc1)C)NCCNc3nccnc3
0.249071	O=C(Nc1cc(N2CCCC2)c(cc1)C)NCCNc3nccnc3
0.249071	O=C(Nc1cc(N2CCCC2)c(cc1)C)NCCNc3nccnc3
0.249071	Brc1ccc(cc1)C=2SC=C(N2)NC(=O)c3cc(F)cc(c4ncccc4)c3
0.248555	[O-][N+](=O)c1c(NCCOC)ccc(c1)C(=O)NC=2N(N=CC2C)C3CN(Cc4ccccc4)CC3
0.248555	[O-][N+](=O)c1c(NCCOC)ccc(c1)C(=O)NC=2N(N=CC2C)C3CN(Cc4ccccc4)CC3
0.248555	[O-][N+](=O)c1c(NCCOC)ccc(c1)C(=O)NC=2N(N=CC2C)C3CN(Cc4ccccc4)CC3
0.248555	[O-][N+](=O)c1c(NCCOC)ccc(c1)C(=O)NC=2N(N=CC2C)C3CN(Cc4ccccc4)CC3
0.248555	[O-][N+](=O)c1c(NCCOC)ccc(c1)C(=O)NC=2N(N=CC2C)C3CN(Cc4ccccc4)CC3
0.248555	[O-][N+](=O)c1c(NCCOC)ccc(c1)C(=O)NC=2N(N=CC2C)C3CN(Cc4ccccc4)CC3
0.248555	[O-][N+](=O)c1c(NCCOC)ccc(c1)C(=O)NC=2N(N=CC2C)C3CN(Cc4ccccc4)CC3
0.248555	[O-][N+](=O)c1c(NCCOC)ccc(c1)C(=O)NC=2N(N=CC2C)C3CN(Cc4ccccc4)CC3
0.248555	[O-][N+](=O)c1c(NCCOC)ccc(c1)C(=O)NC=2N(N=CC2C)C3CN(Cc4ccccc4)CC3
0.248555	[O-][N+](=O)c1c(NCCOC)ccc(c1)C(=O)NC=2N(N=CC2C)C3CN(Cc4ccccc4)CC3
0.248466	Fc1ccc(cc1)C2=NN(c3ccccc3)C=C2C=CC(=O)Nc4c(ccc(c4)C(=O)NCC5CC5)C
0.248428	Clc1c(ccc(Cl)c1)C=2OC(=NC2)CCC(=O)Nc3c(ccc(c3)C(=O)NCC4CC4)C
0.248428	Clc1c(ccc(Cl)c1)C=2OC(=NC2)CCC(=O)Nc3c(ccc(c3)C(=O)NCC4CC4)C
0.248428	Clc1c(ccc(Cl)c1)C=2OC(=NC2)CCC(=O)Nc3c(ccc(c3)C(=O)NCC4CC4)C
0.248428	Clc1c(ccc(Cl)c1)C=2OC(=NC2)CCC(=O)Nc3c(ccc(c3)C(=O)NCC4CC4)C
0.248366	Clc1c(cc(S(=O)(=O)Nc2cc(c(cc2)C)C)cc1)C(=O)NC3=NC(=NN3)c4ccc(F)cc4
0.248366	Clc1c(cc(S(=O)(=O)Nc2cc(c(cc2)C)C)cc1)C(=O)NC3=NC(=NN3)c4ccc(F)cc4
0.248366	Clc1c(cc(S(=O)(=O)Nc2cc(c(cc2)C)C)cc1)C(=O)NC3=NC(=NN3)c4ccc(F)cc4
0.248366	Clc1c(cc(S(=O)(=O)Nc2cc(c(cc2)C)C)cc1)C(=O)NC3=NC(=NN3)c4ccc(F)cc4
0.248366	Clc1c(cc(S(=O)(=O)Nc2cc(c(cc2)C)C)cc1)C(=O)NC3=NC(=NN3)c4ccc(F)cc4
0.248366	Clc1c(cc(S(=O)(=O)Nc2cc(c(cc2)C)C)cc1)C(=O)NC3=NC(=NN3)c4ccc(F)cc4
0.248366	Clc1c(cc(S(=O)(=O)Nc2cc(c(cc2)C)C)cc1)C(=O)NC3=NC(=NN3)c4ccc(F)cc4
0.248366	Clc1c(cc(S(=O)(=O)Nc2cc(c(cc2)C)C)cc1)C(=O)NC3=NC(=NN3)c4ccc(F)cc4
0.248366	Clc1c(cc(S(=O)(=O)Nc2cc(c(cc2)C)C)cc1)C(=O)NC3=NC(=NN3)c4ccc(F)cc4
0.248366	Clc1c(cc(S(=O)(=O)Nc2cc(c(cc2)C)C)cc1)C(=O)NC3=NC(=NN3)c4ccc(F)cc4
0.248344	Fc1c(NC(=O)c2c([N+]([O-])=O)c(ncc2)c3ccccc3)ccc(c1)C
0.248344	Fc1c(NC(=O)c2c([N+]([O-])=O)c(ncc2)c3ccccc3)ccc(c1)C
0.248344	Fc1c(NC(=O)c2c([N+]([O-])=O)c(ncc2)c3ccccc3)ccc(c1)C
0.248201	S(=O)(=O)(N1CCN(CC1)C)c2cc(ccc2)C(=O)Nc3cnc(N(C)C)cc3
0.248201	S(=O)(=O)(N1CCN(CC1)C)c2cc(ccc2)C(=O)Nc3cnc(N(C)C)cc3
0.248201	S(=O)(=O)(N1CCN(CC1)C)c2cc(ccc2)C(=O)Nc3cnc(N(C)C)cc3
0.248201	S(=O)(=O)(N1CCN(CC1)C)c2cc(ccc2)C(=O)Nc3cnc(N(C)C)cc3
0.248201	S(=O)(=O)(N1CCN(CC1)C)c2cc(ccc2)C(=O)Nc3cnc(N(C)C)cc3
0.248201	S(=O)(=O)(N1CCN(CC1)C)c2cc(ccc2)C(=O)Nc3cnc(N(C)C)cc3
0.248201	S(=O)(=O)(N1CCN(CC1)C)c2cc(ccc2)C(=O)Nc3cnc(N(C)C)cc3
0.248201	S(=O)(=O)(N1CCN(CC1)C)c2cc(ccc2)C(=O)Nc3cnc(N(C)C)cc3
0.248201	S(=O)(=O)(N1CCN(CC1)C)c2cc(ccc2)C(=O)Nc3cnc(N(C)C)cc3
0.248201	S(=O)(=O)(N1CCN(CC1)C)c2cc(ccc2)C(=O)Nc3cnc(N(C)C)cc3
0.248148	O=C(Nc1c(ccc(c1)C(=O)NC)C)NCC2OCCCNC2
0.248148	O=C(Nc1c(ccc(c1)C(=O)NC)C)NCC2OCCCNC2
0.248148	O=C(Nc1c(ccc(c1)C(=O)NC)C)NCC2OCCCNC2
0.248148	O=C(Nc1c(ccc(c1)C(=O)NC)C)NCC2OCCCNC2
0.248148	O=C(Nc1c(ccc(c1)C(=O)NC)C)NCC2OCCCNC2
0.248148	O=C(Nc1c(ccc(c1)C(=O)NC)C)NCC2OCCCNC2
0.248148	O=C(Nc1c(ccc(c1)C(=O)NC)C)NCC2OCCCNC2
0.248148	O=C(Nc1c(ccc(c1)C(=O)NC)C)NCC2OCCCNC2
0.248148	O=C(Nc1c(ccc(c1)C(=O)NC)C)NCC2OCCCNC2
0.248148	O=C(Nc1c(ccc(c1)C(=O)NC)C)NCC2OCCCNC2
0.248	Brc1ncc(cc1)C(=O)Nc2c(OC)cc(NC(=O)c3ccccc3)c(OC)c2
0.248	Brc1ncc(cc1)C(=O)Nc2c(OC)cc(NC(=O)c3ccccc3)c(OC)c2
0.248	Brc1ncc(cc1)C(=O)Nc2c(OC)cc(NC(=O)c3ccccc3)c(OC)c2
0.248	Brc1ncc(cc1)C(=O)Nc2c(OC)cc(NC(=O)c3ccccc3)c(OC)c2
0.248	Brc1ncc(cc1)C(=O)Nc2c(OC)cc(NC(=O)c3ccccc3)c(OC)c2
0.248	Brc1ncc(cc1)C(=O)Nc2c(OC)cc(NC(=O)c3ccccc3)c(OC)c2
0.248	Brc1ncc(cc1)C(=O)Nc2c(OC)cc(NC(=O)c3ccccc3)c(OC)c2
0.248	Brc1ncc(cc1)C(=O)Nc2c(OC)cc(NC(=O)c3ccccc3)c(OC)c2
0.248	Brc1ncc(cc1)C(=O)Nc2c(OC)cc(NC(=O)c3ccccc3)c(OC)c2
0.248	Brc1ncc(cc1)C(=O)Nc2c(OC)cc(NC(=O)c3ccccc3)c(OC)c2
0.247678	O=C(OC)c1cc(ncc1)C(=O)Nc2cc3c(N(C(=O)c4cnccc4)CC3)cc2
0.247678	O=C(OC)c1cc(ncc1)C(=O)Nc2cc3c(N(C(=O)c4cnccc4)CC3)cc2
0.247678	O=C(OC)c1cc(ncc1)C(=O)Nc2cc3c(N(C(=O)c4cnccc4)CC3)cc2
0.247678	O=C(OC)c1cc(ncc1)C(=O)Nc2cc3c(N(C(=O)c4cnccc4)CC3)cc2
0.247678	S1C(=NC=C1C(=O)Nc2c(cc(F)c(c2)C)C(=O)NC(c3ccccc3)C)c4cnccc4
0.247458	Clc1ccc(c2c(F)cc(cc2)C(=O)NS(=O)(=O)C3CN(Cc4ccccc4)CC3)cc1
0.247458	Clc1ccc(c2c(F)cc(cc2)C(=O)NS(=O)(=O)C3CN(Cc4ccccc4)CC3)cc1
0.247458	Clc1ccc(c2c(F)cc(cc2)C(=O)NS(=O)(=O)C3CN(Cc4ccccc4)CC3)cc1
0.247458	Clc1ccc(c2c(F)cc(cc2)C(=O)NS(=O)(=O)C3CN(Cc4ccccc4)CC3)cc1
0.247458	Clc1ccc(c2c(F)cc(cc2)C(=O)NS(=O)(=O)C3CN(Cc4ccccc4)CC3)cc1
0.247458	Clc1ccc(c2c(F)cc(cc2)C(=O)NS(=O)(=O)C3CN(Cc4ccccc4)CC3)cc1
0.247458	Clc1ccc(c2c(F)cc(cc2)C(=O)NS(=O)(=O)C3CN(Cc4ccccc4)CC3)cc1
0.247458	Clc1ccc(c2c(F)cc(cc2)C(=O)NS(=O)(=O)C3CN(Cc4ccccc4)CC3)cc1
0.247458	Clc1ccc(c2c(F)cc(cc2)C(=O)NS(=O)(=O)C3CN(Cc4ccccc4)CC3)cc1
0.247458	Clc1ccc(c2c(F)cc(cc2)C(=O)NS(=O)(=O)C3CN(Cc4ccccc4)CC3)cc1
0.247012	Fc1c(ccc(N)c1)C(=O)Nc2cc(ncc2)C
0.247012	Fc1c(ccc(N)c1)C(=O)Nc2cc(ncc2)C
0.247012	Fc1c(ccc(N)c1)C(=O)Nc2cc(ncc2)C
0.247012	Fc1c(ccc(N)c1)C(=O)Nc2cc(ncc2)C
0.247012	Fc1c(ccc(N)c1)C(=O)Nc2cc(ncc2)C
0.247012	Fc1c(ccc(N)c1)C(=O)Nc2cc(ncc2)C
0.247012	Fc1c(ccc(N)c1)C(=O)Nc2cc(ncc2)C
0.247012	Fc1c(ccc(N)c1)C(=O)Nc2cc(ncc2)C
0.247012	Fc1c(ccc(N)c1)C(=O)Nc2cc(ncc2)C
0.247012	Fc1c(ccc(N)c1)C(=O)Nc2cc(ncc2)C
0.246988	S(=O)(=O)(Nc1cc(S(=O)(=O)Nc2ccc(OC)cc2)c(cc1)C)c3c(OC)ccc(c3)C(=O)Nc4c(cc(OCc5cc(C#N)ccc5)cc4)C
0.246964	S1C(=NC(c2ccc(NC(=O)C=3OC=CC3)cc2)=C1)N
0.246753	S1C(=NC(C(=O)OC)=C1)c2cc(ccc2)CNC(CC(=O)Nc3cc(c(cc3)C)C)C
0.246711	Clc1cc(c(OC)cc1)CN2CCN(CC(=O)Nc3c(cccc3)C(=O)NCc4ccccc4)CC2
0.246711	Clc1cc(c(OC)cc1)CN2CCN(CC(=O)Nc3c(cccc3)C(=O)NCc4ccccc4)CC2
0.246711	Clc1cc(c(OC)cc1)CN2CCN(CC(=O)Nc3c(cccc3)C(=O)NCc4ccccc4)CC2
0.246711	Clc1cc(c(OC)cc1)CN2CCN(CC(=O)Nc3c(cccc3)C(=O)NCc4ccccc4)CC2
0.246711	Clc1cc(c(OC)cc1)CN2CCN(CC(=O)Nc3c(cccc3)C(=O)NCc4ccccc4)CC2
0.246711	Clc1cc(c(OC)cc1)CN2CCN(CC(=O)Nc3c(cccc3)C(=O)NCc4ccccc4)CC2
0.246711	Clc1cc(c(OC)cc1)CN2CCN(CC(=O)Nc3c(cccc3)C(=O)NCc4ccccc4)CC2
0.246711	Clc1cc(c(OC)cc1)CN2CCN(CC(=O)Nc3c(cccc3)C(=O)NCc4ccccc4)CC2
0.246711	Clc1cc(c(OC)cc1)CN2CCN(CC(=O)Nc3c(cccc3)C(=O)NCc4ccccc4)CC2
0.246711	Clc1cc(c(OC)cc1)CN2CCN(CC(=O)Nc3c(cccc3)C(=O)NCc4ccccc4)CC2
0.246622	Clc1cc(ccc1)C(=O)Nc2cc(c(NC(=O)C(=O)NC(c3cc(ccc3)C(F)(F)F)(C)C)cc2)C
0.246622	Clc1cc(ccc1)C(=O)Nc2cc(c(NC(=O)C(=O)NC(c3cc(ccc3)C(F)(F)F)(C)C)cc2)C
0.246622	Clc1cc(ccc1)C(=O)Nc2cc(c(NC(=O)C(=O)NC(c3cc(ccc3)C(F)(F)F)(C)C)cc2)C
0.246622	Clc1cc(ccc1)C(=O)Nc2cc(c(NC(=O)C(=O)NC(c3cc(ccc3)C(F)(F)F)(C)C)cc2)C
0.246622	Clc1cc(ccc1)C(=O)Nc2cc(c(NC(=O)C(=O)NC(c3cc(ccc3)C(F)(F)F)(C)C)cc2)C
0.246622	Clc1cc(ccc1)C(=O)Nc2cc(c(NC(=O)C(=O)NC(c3cc(ccc3)C(F)(F)F)(C)C)cc2)C
0.246622	Clc1cc(ccc1)C(=O)Nc2cc(c(NC(=O)C(=O)NC(c3cc(ccc3)C(F)(F)F)(C)C)cc2)C
0.246622	Clc1cc(ccc1)C(=O)Nc2cc(c(NC(=O)C(=O)NC(c3cc(ccc3)C(F)(F)F)(C)C)cc2)C
0.246622	Clc1cc(ccc1)C(=O)Nc2cc(c(NC(=O)C(=O)NC(c3cc(ccc3)C(F)(F)F)(C)C)cc2)C
0.246622	Clc1cc(ccc1)C(=O)Nc2cc(c(NC(=O)C(=O)NC(c3cc(ccc3)C(F)(F)F)(C)C)cc2)C
0.246575	Clc1ccc(Oc2cnc(cc2)C(=O)NC=3SC=C(N3)c4ccc(NC(=O)C=5OC=CC5)cc4)cc1
0.246575	Clc1ccc(Oc2cnc(cc2)C(=O)NC=3SC=C(N3)c4ccc(NC(=O)C=5OC=CC5)cc4)cc1
0.246575	Clc1ccc(Oc2cnc(cc2)C(=O)NC=3SC=C(N3)c4ccc(NC(=O)C=5OC=CC5)cc4)cc1
0.246575	Clc1ccc(Oc2cnc(cc2)C(=O)NC=3SC=C(N3)c4ccc(NC(=O)C=5OC=CC5)cc4)cc1
0.246575	Clc1ccc(Oc2cnc(cc2)C(=O)NC=3SC=C(N3)c4ccc(NC(=O)C=5OC=CC5)cc4)cc1
0.246575	Clc1ccc(Oc2cnc(cc2)C(=O)NC=3SC=C(N3)c4ccc(NC(=O)C=5OC=CC5)cc4)cc1
0.246575	Clc1ccc(Oc2cnc(cc2)C(=O)NC=3SC=C(N3)c4ccc(NC(=O)C=5OC=CC5)cc4)cc1
0.246575	Clc1ccc(Oc2cnc(cc2)C(=O)NC=3SC=C(N3)c4ccc(NC(=O)C=5OC=CC5)cc4)cc1
0.246575	Clc1ccc(Oc2cnc(cc2)C(=O)NC=3SC=C(N3)c4ccc(NC(=O)C=5OC=CC5)cc4)cc1
0.246575	Clc1ccc(Oc2cnc(cc2)C(=O)NC=3SC=C(N3)c4ccc(NC(=O)C=5OC=CC5)cc4)cc1
0.246429	Clc1c(Cl)ccc(c1)CC2=NC(=NN2)C=3ON=C(c4cnccc4)C3
0.246429	Clc1c(Cl)ccc(c1)CC2=NC(=NN2)C=3ON=C(c4cnccc4)C3
0.246429	Clc1c(Cl)ccc(c1)CC2=NC(=NN2)C=3ON=C(c4cnccc4)C3
0.246429	Clc1c(Cl)ccc(c1)CC2=NC(=NN2)C=3ON=C(c4cnccc4)C3
0.246429	Clc1c(Cl)ccc(c1)CC2=NC(=NN2)C=3ON=C(c4cnccc4)C3
0.246429	Clc1c(Cl)ccc(c1)CC2=NC(=NN2)C=3ON=C(c4cnccc4)C3
0.246429	Clc1c(Cl)ccc(c1)CC2=NC(=NN2)C=3ON=C(c4cnccc4)C3
0.246429	Clc1c(Cl)ccc(c1)CC2=NC(=NN2)C=3ON=C(c4cnccc4)C3
0.246429	Clc1c(Cl)ccc(c1)CC2=NC(=NN2)C=3ON=C(c4cnccc4)C3
0.246429	Clc1c(Cl)ccc(c1)CC2=NC(=NN2)C=3ON=C(c4cnccc4)C3
0.246269	Clc1c(NCc2ccccc2)ccc(NC(=O)CNC(=O)C3=COC=C3)c1
0.246269	Clc1c(NCc2ccccc2)ccc(NC(=O)CNC(=O)C3=COC=C3)c1
0.246269	Clc1c(NCc2ccccc2)ccc(NC(=O)CNC(=O)C3=COC=C3)c1
0.246269	Clc1c(NCc2ccccc2)ccc(NC(=O)CNC(=O)C3=COC=C3)c1
0.246269	Clc1c(NCc2ccccc2)ccc(NC(=O)CNC(=O)C3=COC=C3)c1
0.246269	Clc1c(NCc2ccccc2)ccc(NC(=O)CNC(=O)C3=COC=C3)c1
0.246269	Clc1c(NCc2ccccc2)ccc(NC(=O)CNC(=O)C3=COC=C3)c1
0.246269	Clc1c(NCc2ccccc2)ccc(NC(=O)CNC(=O)C3=COC=C3)c1
0.246269	Clc1c(NCc2ccccc2)ccc(NC(=O)CNC(=O)C3=COC=C3)c1
0.246269	Clc1c(NCc2ccccc2)ccc(NC(=O)CNC(=O)C3=COC=C3)c1
0.246269	Brc1c(c(F)cc(c1)C)C(=O)Nc2cc(ccc2)CN3CCSCC3
0.246269	Brc1c(c(F)cc(c1)C)C(=O)Nc2cc(ccc2)CN3CCSCC3
0.246269	Brc1c(c(F)cc(c1)C)C(=O)Nc2cc(ccc2)CN3CCSCC3
0.246269	Brc1c(c(F)cc(c1)C)C(=O)Nc2cc(ccc2)CN3CCSCC3
0.246094	O=C(Nc1cc(Oc2ccccc2)ccc1)c3c(cc(C#N)cc3)C
0.245902	S1C(=NC(c2cc(c(cc2)C)C)=C1)NC(=O)C
0.245902	S1C(=NC(c2cc(c(cc2)C)C)=C1)NC(=O)C
0.245902	S1C(=NC(c2cc(c(cc2)C)C)=C1)NC(=O)C
0.245902	S1C(=NC(c2cc(c(cc2)C)C)=C1)NC(=O)C
0.245902	S1C(=NC(c2cc(c(cc2)C)C)=C1)NC(=O)C
0.245902	S1C(=NC(c2cc(c(cc2)C)C)=C1)NC(=O)C
0.245902	S1C(=NC(c2cc(c(cc2)C)C)=C1)NC(=O)C
0.245902	S1C(=NC(c2cc(c(cc2)C)C)=C1)NC(=O)C
0.245902	S1C(=NC(c2cc(c(cc2)C)C)=C1)NC(=O)C
0.245902	S1C(=NC(c2cc(c(cc2)C)C)=C1)NC(=O)C
0.245902	O=C(Nc1cc(NC(=O)CCC)ccc1)c2cnc(C#N)cc2
0.245902	O=C(Nc1cc(NC(=O)CCC)ccc1)c2cnc(C#N)cc2
0.245902	O=C(Nc1cc(NC(=O)CCC)ccc1)c2cnc(C#N)cc2
0.245902	O=C(Nc1cc(NC(=O)CCC)ccc1)c2cnc(C#N)cc2
0.245902	O=C(Nc1cc(NC(=O)CCC)ccc1)c2cnc(C#N)cc2
0.245902	O=C(Nc1cc(NC(=O)CCC)ccc1)c2cnc(C#N)cc2
0.245902	O=C(Nc1cc(NC(=O)CCC)ccc1)c2cnc(C#N)cc2
0.245902	O=C(Nc1cc(NC(=O)CCC)ccc1)c2cnc(C#N)cc2
0.245902	O=C(Nc1cc(NC(=O)CCC)ccc1)c2cnc(C#N)cc2
0.245902	O=C(Nc1cc(NC(=O)CCC)ccc1)c2cnc(C#N)cc2
0.245614	O=C(NC=1N(N=CC1C)C2CN(Cc3ccccc3)CC2)c4cc5N(CCc5cc4)C
0.245614	O=C(NC=1N(N=CC1C)C2CN(Cc3ccccc3)CC2)c4cc5N(CCc5cc4)C
0.245614	O=C(NC=1N(N=CC1C)C2CN(Cc3ccccc3)CC2)c4cc5N(CCc5cc4)C
0.245614	O=C(NC=1N(N=CC1C)C2CN(Cc3ccccc3)CC2)c4cc5N(CCc5cc4)C
0.245614	O=C(NC=1N(N=CC1C)C2CN(Cc3ccccc3)CC2)c4cc5N(CCc5cc4)C
0.245614	O=C(NC=1N(N=CC1C)C2CN(Cc3ccccc3)CC2)c4cc5N(CCc5cc4)C
0.245614	O=C(NC=1N(N=CC1C)C2CN(Cc3ccccc3)CC2)c4cc5N(CCc5cc4)C
0.245614	O=C(NC=1N(N=CC1C)C2CN(Cc3ccccc3)CC2)c4cc5N(CCc5cc4)C
0.245614	O=C(NC=1N(N=CC1C)C2CN(Cc3ccccc3)CC2)c4cc5N(CCc5cc4)C
0.245614	O=C(NC=1N(N=CC1C)C2CN(Cc3ccccc3)CC2)c4cc5N(CCc5cc4)C
0.245614	Brc1c(NC(=O)c2cc(OCC(F)F)ncc2)cc(N3CCOCC3)cc1
0.245614	Brc1c(NC(=O)c2cc(OCC(F)F)ncc2)cc(N3CCOCC3)cc1
0.245614	Brc1c(NC(=O)c2cc(OCC(F)F)ncc2)cc(N3CCOCC3)cc1
0.245614	Brc1c(NC(=O)c2cc(OCC(F)F)ncc2)cc(N3CCOCC3)cc1
0.245614	Brc1c(NC(=O)c2cc(OCC(F)F)ncc2)cc(N3CCOCC3)cc1
0.245614	Brc1c(NC(=O)c2cc(OCC(F)F)ncc2)cc(N3CCOCC3)cc1
0.245614	Brc1c(NC(=O)c2cc(OCC(F)F)ncc2)cc(N3CCOCC3)cc1
0.245614	Brc1c(NC(=O)c2cc(OCC(F)F)ncc2)cc(N3CCOCC3)cc1
0.245552	O=C(Nc1cc(OCC(C)C)ccc1)c2cc(c(OC)cc2)c3ccc(cc3)C(C)(C)C
0.245552	O=C(Nc1cc(OCC(C)C)ccc1)c2cc(c(OC)cc2)c3ccc(cc3)C(C)(C)C
0.245552	O=C(Nc1cc(OCC(C)C)ccc1)c2cc(c(OC)cc2)c3ccc(cc3)C(C)(C)C
0.245552	O=C(Nc1cc(OCC(C)C)ccc1)c2cc(c(OC)cc2)c3ccc(cc3)C(C)(C)C
0.245552	O=C(Nc1cc(OCC(C)C)ccc1)c2cc(c(OC)cc2)c3ccc(cc3)C(C)(C)C
0.245509	O=C(OC(C)(C)C)Nc1cc(ncc1)C(=O)NC=2N(N=CC2C)C3CN(Cc4ccccc4)CC3
0.245509	O=C(OC(C)(C)C)Nc1cc(ncc1)C(=O)NC=2N(N=CC2C)C3CN(Cc4ccccc4)CC3
0.245509	O=C(OC(C)(C)C)Nc1cc(ncc1)C(=O)NC=2N(N=CC2C)C3CN(Cc4ccccc4)CC3
0.245509	O=C(OC(C)(C)C)Nc1cc(ncc1)C(=O)NC=2N(N=CC2C)C3CN(Cc4ccccc4)CC3
0.245509	O=C(OC(C)(C)C)Nc1cc(ncc1)C(=O)NC=2N(N=CC2C)C3CN(Cc4ccccc4)CC3
0.245509	O=C(OC(C)(C)C)Nc1cc(ncc1)C(=O)NC=2N(N=CC2C)C3CN(Cc4ccccc4)CC3
0.245509	O=C(OC(C)(C)C)Nc1cc(ncc1)C(=O)NC=2N(N=CC2C)C3CN(Cc4ccccc4)CC3
0.245509	O=C(OC(C)(C)C)Nc1cc(ncc1)C(=O)NC=2N(N=CC2C)C3CN(Cc4ccccc4)CC3
0.245509	O=C(OC(C)(C)C)Nc1cc(ncc1)C(=O)NC=2N(N=CC2C)C3CN(Cc4ccccc4)CC3
0.245509	O=C(OC(C)(C)C)Nc1cc(ncc1)C(=O)NC=2N(N=CC2C)C3CN(Cc4ccccc4)CC3
0.245487	O=C(Nc1c(OC)cc(cc1)C)c2cc(c(OC)cc2)c3ccc(cc3)C(C)(C)C
0.245487	O=C(Nc1c(OC)cc(cc1)C)c2cc(c(OC)cc2)c3ccc(cc3)C(C)(C)C
0.245487	O=C(Nc1c(OC)cc(cc1)C)c2cc(c(OC)cc2)c3ccc(cc3)C(C)(C)C
0.245487	O=C(Nc1c(OC)cc(cc1)C)c2cc(c(OC)cc2)c3ccc(cc3)C(C)(C)C
0.245487	O=C(Nc1c(OC)cc(cc1)C)c2cc(c(OC)cc2)c3ccc(cc3)C(C)(C)C
0.245421	O=C(Nc1cc(ccc1)CCN2CCCC2)c3c(O)ccc(c3)C(C)C
0.245421	O=C(Nc1cc(ccc1)CCN2CCCC2)c3c(O)ccc(c3)C(C)C
0.245033	[O-][N+](=O)c1c(NCCOC)ccc(c1)C(=O)Nc2ccc(cc2)C=3OC(=C(N3)C)C
0.245033	[O-][N+](=O)c1c(NCCOC)ccc(c1)C(=O)Nc2ccc(cc2)C=3OC(=C(N3)C)C
0.245033	[O-][N+](=O)c1c(NCCOC)ccc(c1)C(=O)Nc2ccc(cc2)C=3OC(=C(N3)C)C
0.245033	[O-][N+](=O)c1c(NCCOC)ccc(c1)C(=O)Nc2ccc(cc2)C=3OC(=C(N3)C)C
0.245033	[O-][N+](=O)c1c(NCCOC)ccc(c1)C(=O)Nc2ccc(cc2)C=3OC(=C(N3)C)C
0.245033	[O-][N+](=O)c1c(NCCOC)ccc(c1)C(=O)Nc2ccc(cc2)C=3OC(=C(N3)C)C
0.245033	[O-][N+](=O)c1c(NCCOC)ccc(c1)C(=O)Nc2ccc(cc2)C=3OC(=C(N3)C)C
0.245033	[O-][N+](=O)c1c(NCCOC)ccc(c1)C(=O)Nc2ccc(cc2)C=3OC(=C(N3)C)C
0.245033	O=C(Nc1c(ccc(c1)C=2OC=NN2)C)C3=NN(C(=C3)C(C)C)C
0.24498	S(C(C(=O)Nc1c(ccc(c1)C)C)C)Cc2ccncc2
0.24498	S(C(C(=O)Nc1c(ccc(c1)C)C)C)Cc2ccncc2
0.24498	S(C(C(=O)Nc1c(ccc(c1)C)C)C)Cc2ccncc2
0.24498	S(C(C(=O)Nc1c(ccc(c1)C)C)C)Cc2ccncc2
0.24498	S(C(C(=O)Nc1c(ccc(c1)C)C)C)Cc2ccncc2
0.24498	S(C(C(=O)Nc1c(ccc(c1)C)C)C)Cc2ccncc2
0.24498	Brc1ccc(c2cc(ccc2)C(=O)NCCc3ccc(N4CCN(CC4)C)cc3)cc1
0.244966	Clc1c(NCc2ccccc2)ccc(NC(=O)c3cc4c(cc3)CN(C(=O)OC(C)(C)C)C4)c1
0.244966	Clc1c(NCc2ccccc2)ccc(NC(=O)c3cc4c(cc3)CN(C(=O)OC(C)(C)C)C4)c1
0.244966	Clc1c(NCc2ccccc2)ccc(NC(=O)c3cc4c(cc3)CN(C(=O)OC(C)(C)C)C4)c1
0.244966	Clc1c(NCc2ccccc2)ccc(NC(=O)c3cc4c(cc3)CN(C(=O)OC(C)(C)C)C4)c1
0.244966	Clc1c(NCc2ccccc2)ccc(NC(=O)c3cc4c(cc3)CN(C(=O)OC(C)(C)C)C4)c1
0.244966	Clc1c(NCc2ccccc2)ccc(NC(=O)c3cc4c(cc3)CN(C(=O)OC(C)(C)C)C4)c1
0.244966	Clc1c(NCc2ccccc2)ccc(NC(=O)c3cc4c(cc3)CN(C(=O)OC(C)(C)C)C4)c1
0.244966	Clc1c(NCc2ccccc2)ccc(NC(=O)c3cc4c(cc3)CN(C(=O)OC(C)(C)C)C4)c1
0.244966	Clc1c(NCc2ccccc2)ccc(NC(=O)c3cc4c(cc3)CN(C(=O)OC(C)(C)C)C4)c1
0.244966	Clc1c(NCc2ccccc2)ccc(NC(=O)c3cc4c(cc3)CN(C(=O)OC(C)(C)C)C4)c1
0.244966	S(=O)(=O)(N1CCC(C(=O)Nc2c(ccc(c2)C(=O)NCC3CC3)C)CC1)c4ccc(cc4)C(=O)C
0.244966	S(=O)(=O)(N1CCC(C(=O)Nc2c(ccc(c2)C(=O)NCC3CC3)C)CC1)c4ccc(cc4)C(=O)C
0.244966	S(=O)(=O)(N1CCC(C(=O)Nc2c(ccc(c2)C(=O)NCC3CC3)C)CC1)c4ccc(cc4)C(=O)C
0.244828	S1CC=2N(C=CC2C(=O)Nc3cc(ccc3)CN4CCSCC4)CC1
0.244828	S1CC=2N(C=CC2C(=O)Nc3cc(ccc3)CN4CCSCC4)CC1
0.244828	S1CC=2N(C=CC2C(=O)Nc3cc(ccc3)CN4CCSCC4)CC1
0.244828	S1CC=2N(C=CC2C(=O)Nc3cc(ccc3)CN4CCSCC4)CC1
0.244828	S1CC=2N(C=CC2C(=O)Nc3cc(ccc3)CN4CCSCC4)CC1
0.244828	S1CC=2N(C=CC2C(=O)Nc3cc(ccc3)CN4CCSCC4)CC1
0.244828	S1CC=2N(C=CC2C(=O)Nc3cc(ccc3)CN4CCSCC4)CC1
0.244828	S1CC=2N(C=CC2C(=O)Nc3cc(ccc3)CN4CCSCC4)CC1
0.244828	S1CC=2N(C=CC2C(=O)Nc3cc(ccc3)CN4CCSCC4)CC1
0.244828	S1CC=2N(C=CC2C(=O)Nc3cc(ccc3)CN4CCSCC4)CC1
0.244713	O=C(NC=1N(N=CC1C)C2CN(Cc3ccccc3)CC2)c4cc(OCC)c(OCCCC)cc4
0.244713	O=C(NC=1N(N=CC1C)C2CN(Cc3ccccc3)CC2)c4cc(OCC)c(OCCCC)cc4
0.244713	O=C(NC=1N(N=CC1C)C2CN(Cc3ccccc3)CC2)c4cc(OCC)c(OCCCC)cc4
0.244713	O=C(NC=1N(N=CC1C)C2CN(Cc3ccccc3)CC2)c4cc(OCC)c(OCCCC)cc4
0.244713	O=C(NC=1N(N=CC1C)C2CN(Cc3ccccc3)CC2)c4cc(OCC)c(OCCCC)cc4
0.244713	O=C(NC=1N(N=CC1C)C2CN(Cc3ccccc3)CC2)c4cc(OCC)c(OCCCC)cc4
0.244713	O=C(NC=1N(N=CC1C)C2CN(Cc3ccccc3)CC2)c4cc(OCC)c(OCCCC)cc4
0.244713	O=C(NC=1N(N=CC1C)C2CN(Cc3ccccc3)CC2)c4cc(OCC)c(OCCCC)cc4
0.244713	O=C(NC=1N(N=CC1C)C2CN(Cc3ccccc3)CC2)c4cc(OCC)c(OCCCC)cc4
0.244713	O=C(NC=1N(N=CC1C)C2CN(Cc3ccccc3)CC2)c4cc(OCC)c(OCCCC)cc4
0.244444	Brc1c(OCC2=NOC(=C2)C)ccc(c1)C(=O)Nc3c(N4CCN(CC4)C)ccc(Cl)c3
0.244361	O=C(Nc1cc(c(cc1)C(=O)C)C)NCCNc2nccnc2
0.244361	O=C(Nc1cc(c(cc1)C(=O)C)C)NCCNc2nccnc2
0.244361	O=C(Nc1cc(c(cc1)C(=O)C)C)NCCNc2nccnc2
0.244361	O=C(Nc1cc(c(cc1)C(=O)C)C)NCCNc2nccnc2
0.244361	O=C(Nc1cc(c(cc1)C(=O)C)C)NCCNc2nccnc2
0.244361	O=C(Nc1cc(c(cc1)C(=O)C)C)NCCNc2nccnc2
0.244361	O=C(Nc1cc(c(cc1)C(=O)C)C)NCCNc2nccnc2
0.244361	O=C(Nc1cc(c(cc1)C(=O)C)C)NCCNc2nccnc2
0.244361	O=C(Nc1cc(c(cc1)C(=O)C)C)NCCNc2nccnc2
0.244361	O=C(Nc1cc(c(cc1)C(=O)C)C)NCCNc2nccnc2
0.244361	Brc1c(cc(cc1)C(=O)Nc2cc(ccc2)CCC(=O)O)C(F)(F)F
0.244361	Brc1c(cc(cc1)C(=O)Nc2cc(ccc2)CCC(=O)O)C(F)(F)F
0.244361	Brc1c(cc(cc1)C(=O)Nc2cc(ccc2)CCC(=O)O)C(F)(F)F
0.244361	Brc1c(cc(cc1)C(=O)Nc2cc(ccc2)CCC(=O)O)C(F)(F)F
0.244361	Brc1c(cc(cc1)C(=O)Nc2cc(ccc2)CCC(=O)O)C(F)(F)F
0.244361	Brc1c(cc(cc1)C(=O)Nc2cc(ccc2)CCC(=O)O)C(F)(F)F
0.244361	Brc1c(cc(cc1)C(=O)Nc2cc(ccc2)CCC(=O)O)C(F)(F)F
0.244361	Brc1c(cc(cc1)C(=O)Nc2cc(ccc2)CCC(=O)O)C(F)(F)F
0.244361	Brc1c(cc(cc1)C(=O)Nc2cc(ccc2)CCC(=O)O)C(F)(F)F
0.244361	Brc1c(cc(cc1)C(=O)Nc2cc(ccc2)CCC(=O)O)C(F)(F)F
0.244186	O=C(Nc1ccc(cc1)CN2CCN(Cc3ccccc3)CC2)C(O)c4nc(ccc4)C
0.244186	O=C(Nc1ccc(cc1)CN2CCN(Cc3ccccc3)CC2)C(O)c4nc(ccc4)C
0.244186	O=C(Nc1ccc(cc1)CN2CCN(Cc3ccccc3)CC2)C(O)c4nc(ccc4)C
0.244186	O=C(Nc1ccc(cc1)CN2CCN(Cc3ccccc3)CC2)C(O)c4nc(ccc4)C
0.244186	O=C(Nc1ccc(cc1)CN2CCN(Cc3ccccc3)CC2)C(O)c4nc(ccc4)C
0.244186	O=C(Nc1ccc(cc1)CN2CCN(Cc3ccccc3)CC2)C(O)c4nc(ccc4)C
0.244186	O=C(Nc1ccc(cc1)CN2CCN(Cc3ccccc3)CC2)C(O)c4nc(ccc4)C
0.244186	O=C(Nc1ccc(cc1)CN2CCN(Cc3ccccc3)CC2)C(O)c4nc(ccc4)C
0.244186	O=C(Nc1ccc(cc1)CN2CCN(Cc3ccccc3)CC2)C(O)c4nc(ccc4)C
0.244186	O=C(Nc1ccc(cc1)CN2CCN(Cc3ccccc3)CC2)C(O)c4nc(ccc4)C
0.244186	Fc1ccc(cc1)C2=NNC(=N2)NC(=O)CCCc3cc(c(cc3)C)C
0.244186	Fc1ccc(cc1)C2=NNC(=N2)NC(=O)CCCc3cc(c(cc3)C)C
0.244186	Fc1ccc(cc1)C2=NNC(=N2)NC(=O)CCCc3cc(c(cc3)C)C
0.244186	Fc1ccc(cc1)C2=NNC(=N2)NC(=O)CCCc3cc(c(cc3)C)C
0.244186	Fc1ccc(cc1)C2=NNC(=N2)NC(=O)CCCc3cc(c(cc3)C)C
0.244186	Fc1ccc(cc1)C2=NNC(=N2)NC(=O)CCCc3cc(c(cc3)C)C
0.244186	Fc1ccc(cc1)C2=NNC(=N2)NC(=O)CCCc3cc(c(cc3)C)C
0.244147	Clc1c(S(=O)(=O)Nc2c(Cl)cccc2)ccc(NC(=O)c3ccc(cc3)CS(=O)(=O)c4ccccc4)c1
0.244147	Clc1c(S(=O)(=O)Nc2c(Cl)cccc2)ccc(NC(=O)c3ccc(cc3)CS(=O)(=O)c4ccccc4)c1
0.244147	Clc1c(S(=O)(=O)Nc2c(Cl)cccc2)ccc(NC(=O)c3ccc(cc3)CS(=O)(=O)c4ccccc4)c1
0.244147	Clc1c(S(=O)(=O)Nc2c(Cl)cccc2)ccc(NC(=O)c3ccc(cc3)CS(=O)(=O)c4ccccc4)c1
0.244147	Clc1c(S(=O)(=O)Nc2c(Cl)cccc2)ccc(NC(=O)c3ccc(cc3)CS(=O)(=O)c4ccccc4)c1
0.244147	Clc1c(S(=O)(=O)Nc2c(Cl)cccc2)ccc(NC(=O)c3ccc(cc3)CS(=O)(=O)c4ccccc4)c1
0.243976	O=C(NC=1N(N=CC1C)C2CN(Cc3ccccc3)CC2)c4cc5c(cc4)COCC5
0.243976	O=C(NC=1N(N=CC1C)C2CN(Cc3ccccc3)CC2)c4cc5c(cc4)COCC5
0.243976	O=C(NC=1N(N=CC1C)C2CN(Cc3ccccc3)CC2)c4cc5c(cc4)COCC5
0.243976	O=C(NC=1N(N=CC1C)C2CN(Cc3ccccc3)CC2)c4cc5c(cc4)COCC5
0.243976	O=C(NC=1N(N=CC1C)C2CN(Cc3ccccc3)CC2)c4cc5c(cc4)COCC5
0.243976	O=C(NC=1N(N=CC1C)C2CN(Cc3ccccc3)CC2)c4cc5c(cc4)COCC5
0.243976	O=C(NC=1N(N=CC1C)C2CN(Cc3ccccc3)CC2)c4cc5c(cc4)COCC5
0.243816	Clc1ccc(cc1)C(NC(=O)c2cc(NC(=O)C)c(cc2)C)c3c(cccc3)C(C)C
0.243802	n1c(nccc1c2cnc(N)cc2)N3CCNCC3
0.243802	n1c(nccc1c2cnc(N)cc2)N3CCNCC3
0.243781	O=C(Nc1ccccc1)c2ccc(cc2)C
0.243781	O=C(Nc1ccccc1)c2ccc(cc2)C
0.243781	O=C(Nc1ccccc1)c2ccc(cc2)C
0.243781	O=C(Nc1ccccc1)c2ccc(cc2)C
0.243781	O=C(Nc1ccccc1)c2ccc(cc2)C
0.243781	O=C(Nc1ccccc1)c2ccc(cc2)C
0.243697	S1C(=NC(c2ccc(cc2)C)=C1)Nc3c(cccc3C)C
0.243697	S1C(=NC(c2ccc(cc2)C)=C1)Nc3c(cccc3C)C
0.243697	S1C(=NC(c2ccc(cc2)C)=C1)Nc3c(cccc3C)C
0.243697	S1C(=NC(c2ccc(cc2)C)=C1)Nc3c(cccc3C)C
0.243697	S1C(=NC(c2ccc(cc2)C)=C1)Nc3c(cccc3C)C
0.243697	S1C(=NC(c2ccc(cc2)C)=C1)Nc3c(cccc3C)C
0.243697	S1C(=NC(c2ccc(cc2)C)=C1)Nc3c(cccc3C)C
0.243697	S1C(=NC(c2ccc(cc2)C)=C1)Nc3c(cccc3C)C
0.243697	S1C(=NC(c2ccc(cc2)C)=C1)Nc3c(cccc3C)C
0.243697	S1C(=NC(c2ccc(cc2)C)=C1)Nc3c(cccc3C)C
0.243697	O=C(Nc1cc(OCC(C)C)ccc1)c2ccc(cc2)COC(C)C
0.243697	O=C(Nc1cc(OCC(C)C)ccc1)c2ccc(cc2)COC(C)C
0.243697	O=C(Nc1cc(OCC(C)C)ccc1)c2ccc(cc2)COC(C)C
0.243697	O=C(Nc1cc(OCC(C)C)ccc1)c2ccc(cc2)COC(C)C
0.243697	O=C(Nc1cc(OCC(C)C)ccc1)c2ccc(cc2)COC(C)C
0.243542	Brc1cc(ccc1)C(=O)NCC(=O)Nc2cc(Cl)c(NCc3ccccc3)cc2
0.243542	Brc1cc(ccc1)C(=O)NCC(=O)Nc2cc(Cl)c(NCc3ccccc3)cc2
0.243542	Brc1cc(ccc1)C(=O)NCC(=O)Nc2cc(Cl)c(NCc3ccccc3)cc2
0.243542	Fc1c(cccc1)CN2CCC(NC(=O)c3cc(c4cc(ccc4)CN)ccc3)CC2
0.243542	Fc1c(cccc1)CN2CCC(NC(=O)c3cc(c4cc(ccc4)CN)ccc3)CC2
0.243542	Fc1c(cccc1)CN2CCC(NC(=O)c3cc(c4cc(ccc4)CN)ccc3)CC2
0.243542	Brc1cc(ccc1)C(=O)NCC(=O)Nc2cc(Cl)c(NCc3ccccc3)cc2
0.243542	Brc1cc(ccc1)C(=O)NCC(=O)Nc2cc(Cl)c(NCc3ccccc3)cc2
0.243333	S1C(=NC(c2cc(c(cc2)C)C)=C1)NC(=O)CN3CCC(c4c(F)cccc4F)CC3
0.243333	S1C(=NC(c2cc(c(cc2)C)C)=C1)NC(=O)CN3CCC(c4c(F)cccc4F)CC3
0.243333	S1C(=NC(c2cc(c(cc2)C)C)=C1)NC(=O)CN3CCC(c4c(F)cccc4F)CC3
0.243333	S1C(=NC(c2cc(c(cc2)C)C)=C1)NC(=O)CN3CCC(c4c(F)cccc4F)CC3
0.243333	S1C(=NC(c2cc(c(cc2)C)C)=C1)NC(=O)CN3CCC(c4c(F)cccc4F)CC3
0.243333	S1C(=NC(c2cc(c(cc2)C)C)=C1)NC(=O)CN3CCC(c4c(F)cccc4F)CC3
0.243333	S1C(=NC(c2cc(c(cc2)C)C)=C1)NC(=O)CN3CCC(c4c(F)cccc4F)CC3
0.243333	S1C(=NC(c2cc(c(cc2)C)C)=C1)NC(=O)CN3CCC(c4c(F)cccc4F)CC3
0.243333	S1C(=NC(c2cc(c(cc2)C)C)=C1)NC(=O)CN3CCC(c4c(F)cccc4F)CC3
0.243333	S1C(=NC(c2cc(c(cc2)C)C)=C1)NC(=O)CN3CCC(c4c(F)cccc4F)CC3
0.243243	O=C(OCC)Cc1c2c(ccc1)CCN(C2)Cc3ccc(cc3)C(=O)Nc4ccc(OC)cc4
0.243243	O=C(OCC)Cc1c2c(ccc1)CCN(C2)Cc3ccc(cc3)C(=O)Nc4ccc(OC)cc4
0.243056	O=C(OC(C)(C)C)Nc1c(ccc(c1)C(=O)NC(C2=NC(=NN2)C(CC)C)C)C
0.243056	O=C(OC(C)(C)C)Nc1c(ccc(c1)C(=O)NC(C2=NC(=NN2)C(CC)C)C)C
0.243056	O=C(OC(C)(C)C)Nc1c(ccc(c1)C(=O)NC(C2=NC(=NN2)C(CC)C)C)C
0.243056	O=C(OC(C)(C)C)Nc1c(ccc(c1)C(=O)NC(C2=NC(=NN2)C(CC)C)C)C
0.243056	O=C(OC(C)(C)C)Nc1c(ccc(c1)C(=O)NC(C2=NC(=NN2)C(CC)C)C)C
0.243056	O=C(OC(C)(C)C)Nc1c(ccc(c1)C(=O)NC(C2=NC(=NN2)C(CC)C)C)C
0.243056	O=C(OC(C)(C)C)Nc1c(ccc(c1)C(=O)NC(C2=NC(=NN2)C(CC)C)C)C
0.243056	O=C(OC(C)(C)C)Nc1c(ccc(c1)C(=O)NC(C2=NC(=NN2)C(CC)C)C)C
0.243056	O=C(OC(C)(C)C)Nc1c(ccc(c1)C(=O)NC(C2=NC(=NN2)C(CC)C)C)C
0.243056	O=C(OC(C)(C)C)Nc1c(ccc(c1)C(=O)NC(C2=NC(=NN2)C(CC)C)C)C
0.243056	Clc1c(c(N)c(F)cc1)CN2CCC(c3nc(c4ccccc4)ccn3)CC2
0.243056	Clc1c(c(N)c(F)cc1)CN2CCC(c3nc(c4ccccc4)ccn3)CC2
0.243056	Clc1c(c(N)c(F)cc1)CN2CCC(c3nc(c4ccccc4)ccn3)CC2
0.243056	Clc1c(c(N)c(F)cc1)CN2CCC(c3nc(c4ccccc4)ccn3)CC2
0.242958	Brc1c(ccc(c1)COC(=O)c2c(O)ccc(NC(=O)c3cc(OC)cc(OC)c3)c2)C
0.242812	S1C=C(C(=O)Nc2c(F)ccc(NC(=O)C3N(C4CCN(CC(F)(F)F)CC4)CCC3)c2)C=C1
0.242812	S1C=C(C(=O)Nc2c(F)ccc(NC(=O)C3N(C4CCN(CC(F)(F)F)CC4)CCC3)c2)C=C1
0.242812	S1C=C(C(=O)Nc2c(F)ccc(NC(=O)C3N(C4CCN(CC(F)(F)F)CC4)CCC3)c2)C=C1
0.242812	S1C=C(C(=O)Nc2c(F)ccc(NC(=O)C3N(C4CCN(CC(F)(F)F)CC4)CCC3)c2)C=C1
0.242812	S1C=C(C(=O)Nc2c(F)ccc(NC(=O)C3N(C4CCN(CC(F)(F)F)CC4)CCC3)c2)C=C1
0.242812	S1C=C(C(=O)Nc2c(F)ccc(NC(=O)C3N(C4CCN(CC(F)(F)F)CC4)CCC3)c2)C=C1
0.242812	S1C=C(C(=O)Nc2c(F)ccc(NC(=O)C3N(C4CCN(CC(F)(F)F)CC4)CCC3)c2)C=C1
0.242812	S1C=C(C(=O)Nc2c(F)ccc(NC(=O)C3N(C4CCN(CC(F)(F)F)CC4)CCC3)c2)C=C1
0.242647	Brc1cc(Br)cc(c1)C2=NOC(=N2)c3cc(NC(=O)OC(C)(C)C)c(cc3)C
0.242647	Brc1cc(Br)cc(c1)C2=NOC(=N2)c3cc(NC(=O)OC(C)(C)C)c(cc3)C
0.242647	Brc1cc(Br)cc(c1)C2=NOC(=N2)c3cc(NC(=O)OC(C)(C)C)c(cc3)C
0.242647	Brc1cc(Br)cc(c1)C2=NOC(=N2)c3cc(NC(=O)OC(C)(C)C)c(cc3)C
0.242647	Brc1cc(Br)cc(c1)C2=NOC(=N2)c3cc(NC(=O)OC(C)(C)C)c(cc3)C
0.242647	Brc1cc(Br)cc(c1)C2=NOC(=N2)c3cc(NC(=O)OC(C)(C)C)c(cc3)C
0.242647	Brc1cc(Br)cc(c1)C2=NOC(=N2)c3cc(NC(=O)OC(C)(C)C)c(cc3)C
0.242647	Brc1cc(Br)cc(c1)C2=NOC(=N2)c3cc(NC(=O)OC(C)(C)C)c(cc3)C
0.242647	Brc1cc(Br)cc(c1)C2=NOC(=N2)c3cc(NC(=O)OC(C)(C)C)c(cc3)C
0.242647	Brc1cc(Br)cc(c1)C2=NOC(=N2)c3cc(NC(=O)OC(C)(C)C)c(cc3)C
0.242623	O=C(Nc1c(cc(OCc2cc(C#N)ccc2)cc1)C)C=3N=CN(c4ncccn4)C3
0.242623	O=C(Nc1c(cc(OCc2cc(C#N)ccc2)cc1)C)C=3N=CN(c4ncccn4)C3
0.242623	O=C(Nc1c(cc(OCc2cc(C#N)ccc2)cc1)C)C=3N=CN(c4ncccn4)C3
0.242623	O=C(Nc1c(cc(OCc2cc(C#N)ccc2)cc1)C)C=3N=CN(c4ncccn4)C3
0.242623	O=C(Nc1c(cc(OCc2cc(C#N)ccc2)cc1)C)C=3N=CN(c4ncccn4)C3
0.242623	O=C(Nc1c(cc(OCc2cc(C#N)ccc2)cc1)C)C=3N=CN(c4ncccn4)C3
0.242623	O=C(Nc1c(cc(OCc2cc(C#N)ccc2)cc1)C)C=3N=CN(c4ncccn4)C3
0.242623	O=C(Nc1c(cc(OCc2cc(C#N)ccc2)cc1)C)C=3N=CN(c4ncccn4)C3
0.242623	O=C(Nc1c(cc(OCc2cc(C#N)ccc2)cc1)C)C=3N=CN(c4ncccn4)C3
0.242623	O=C(Nc1c(cc(OCc2cc(C#N)ccc2)cc1)C)C=3N=CN(c4ncccn4)C3
0.242623	Fc1c(ccc(NC(=O)C=2C(=NN(c3ccccc3)C2)c4ccncc4)c1)CC
0.242623	Fc1c(ccc(NC(=O)C=2C(=NN(c3ccccc3)C2)c4ccncc4)c1)CC
0.242623	Fc1c(ccc(NC(=O)C=2C(=NN(c3ccccc3)C2)c4ccncc4)c1)CC
0.242537	O=C(O)c1c(cc(NC(=O)C=2NC=CC(=O)C2)cc1)C
0.242537	O=C(O)c1c(cc(NC(=O)C=2NC=CC(=O)C2)cc1)C
0.242537	O=C(O)c1c(cc(NC(=O)C=2NC=CC(=O)C2)cc1)C
0.242537	O=C(O)c1c(cc(NC(=O)C=2NC=CC(=O)C2)cc1)C
0.242537	O=C(O)c1c(cc(NC(=O)C=2NC=CC(=O)C2)cc1)C
0.242537	O=C(O)c1c(cc(NC(=O)C=2NC=CC(=O)C2)cc1)C
0.242537	O=C(O)c1c(cc(NC(=O)C=2NC=CC(=O)C2)cc1)C
0.242537	O=C(O)c1c(cc(NC(=O)C=2NC=CC(=O)C2)cc1)C
0.242331	Clc1ccc(cc1)CN2c3c(cc(NC(=O)c4cc5N(C(=O)Cc5cc4)C)cc3)CCC2
0.242331	Clc1ccc(cc1)CN2c3c(cc(NC(=O)c4cc5N(C(=O)Cc5cc4)C)cc3)CCC2
0.242331	Clc1ccc(cc1)CN2c3c(cc(NC(=O)c4cc5N(C(=O)Cc5cc4)C)cc3)CCC2
0.242331	Clc1ccc(cc1)CN2c3c(cc(NC(=O)c4cc5N(C(=O)Cc5cc4)C)cc3)CCC2
0.242331	Clc1ccc(cc1)CN2c3c(cc(NC(=O)c4cc5N(C(=O)Cc5cc4)C)cc3)CCC2
0.242331	Clc1ccc(cc1)CN2c3c(cc(NC(=O)c4cc5N(C(=O)Cc5cc4)C)cc3)CCC2
0.242331	Clc1ccc(cc1)CN2c3c(cc(NC(=O)c4cc5N(C(=O)Cc5cc4)C)cc3)CCC2
0.242331	Clc1ccc(cc1)CN2c3c(cc(NC(=O)c4cc5N(C(=O)Cc5cc4)C)cc3)CCC2
0.242331	Clc1ccc(cc1)CN2c3c(cc(NC(=O)c4cc5N(C(=O)Cc5cc4)C)cc3)CCC2
0.242331	Clc1ccc(cc1)CN2c3c(cc(NC(=O)c4cc5N(C(=O)Cc5cc4)C)cc3)CCC2
0.242321	S(c1c(ccc(c1)C)C)c2ccc(NC(=O)C(=O)N3CCN(CC=4N=CSC4)CCC3)cc2
0.242321	S(c1c(ccc(c1)C)C)c2ccc(NC(=O)C(=O)N3CCN(CC=4N=CSC4)CCC3)cc2
0.242321	S(c1c(ccc(c1)C)C)c2ccc(NC(=O)C(=O)N3CCN(CC=4N=CSC4)CCC3)cc2
0.242321	S(c1c(ccc(c1)C)C)c2ccc(NC(=O)C(=O)N3CCN(CC=4N=CSC4)CCC3)cc2
0.242321	S(c1c(ccc(c1)C)C)c2ccc(NC(=O)C(=O)N3CCN(CC=4N=CSC4)CCC3)cc2
0.242321	S(c1c(ccc(c1)C)C)c2ccc(NC(=O)C(=O)N3CCN(CC=4N=CSC4)CCC3)cc2
0.242321	S(c1c(ccc(c1)C)C)c2ccc(NC(=O)C(=O)N3CCN(CC=4N=CSC4)CCC3)cc2
0.242215	Brc1cc(NC(=O)C2=COC(C#Cc3ccccc3)=C2)c(N4CCN(CC4)C)cc1
0.242215	Brc1cc(NC(=O)C2=COC(C#Cc3ccccc3)=C2)c(N4CCN(CC4)C)cc1
0.242215	Brc1cc(NC(=O)C2=COC(C#Cc3ccccc3)=C2)c(N4CCN(CC4)C)cc1
0.242215	Brc1cc(NC(=O)C2=COC(C#Cc3ccccc3)=C2)c(N4CCN(CC4)C)cc1
0.242215	Brc1cc(NC(=O)C2=COC(C#Cc3ccccc3)=C2)c(N4CCN(CC4)C)cc1
0.242215	Brc1cc(NC(=O)C2=COC(C#Cc3ccccc3)=C2)c(N4CCN(CC4)C)cc1
0.242215	Brc1cc(NC(=O)C2=COC(C#Cc3ccccc3)=C2)c(N4CCN(CC4)C)cc1
0.242215	Brc1cc(NC(=O)C2=COC(C#Cc3ccccc3)=C2)c(N4CCN(CC4)C)cc1
0.242215	Brc1cc(NC(=O)C2=COC(C#Cc3ccccc3)=C2)c(N4CCN(CC4)C)cc1
0.242215	Brc1cc(NC(=O)C2=COC(C#Cc3ccccc3)=C2)c(N4CCN(CC4)C)cc1
0.241611	O=C(Nc1c(cc(OCc2cc(C#N)ccc2)cc1)C)c3nccc(c3)C(C)(C)C
0.241611	O=C(Nc1c(cc(OCc2cc(C#N)ccc2)cc1)C)c3nccc(c3)C(C)(C)C
0.241611	O=C(Nc1c(cc(OCc2cc(C#N)ccc2)cc1)C)c3nccc(c3)C(C)(C)C
0.241611	O=C(Nc1c(cc(OCc2cc(C#N)ccc2)cc1)C)c3nccc(c3)C(C)(C)C
0.241611	O=C(Nc1c(cc(OCc2cc(C#N)ccc2)cc1)C)c3nccc(c3)C(C)(C)C
0.241611	O=C(Nc1c(cc(OCc2cc(C#N)ccc2)cc1)C)c3nccc(c3)C(C)(C)C
0.241611	O=C(Nc1c(cc(OCc2cc(C#N)ccc2)cc1)C)c3nccc(c3)C(C)(C)C
0.241611	O=C(Nc1c(cc(OCc2cc(C#N)ccc2)cc1)C)c3nccc(c3)C(C)(C)C
0.241611	O=C(Nc1c(cc(OCc2cc(C#N)ccc2)cc1)C)c3nccc(c3)C(C)(C)C
0.241611	O=C(Nc1c(cc(OCc2cc(C#N)ccc2)cc1)C)c3nccc(c3)C(C)(C)C
0.241497	S(=O)(=O)(Nc1c(OC)cc(NC(=O)c2ccccc2)c(OC)c1)c3cc(c(NC(=O)OC)cc3)C
0.241497	S(=O)(=O)(Nc1c(OC)cc(NC(=O)c2ccccc2)c(OC)c1)c3cc(c(NC(=O)OC)cc3)C
0.241497	S(=O)(=O)(Nc1c(OC)cc(NC(=O)c2ccccc2)c(OC)c1)c3cc(c(NC(=O)OC)cc3)C
0.241497	S(=O)(=O)(Nc1c(OC)cc(NC(=O)c2ccccc2)c(OC)c1)c3cc(c(NC(=O)OC)cc3)C
0.241497	S(=O)(=O)(Nc1c(OC)cc(NC(=O)c2ccccc2)c(OC)c1)c3cc(c(NC(=O)OC)cc3)C
0.241497	S(=O)(=O)(Nc1c(OC)cc(NC(=O)c2ccccc2)c(OC)c1)c3cc(c(NC(=O)OC)cc3)C
0.241497	S(=O)(=O)(Nc1c(OC)cc(NC(=O)c2ccccc2)c(OC)c1)c3cc(c(NC(=O)OC)cc3)C
0.241497	S(=O)(=O)(Nc1c(OC)cc(NC(=O)c2ccccc2)c(OC)c1)c3cc(c(NC(=O)OC)cc3)C
0.241497	S(=O)(=O)(Nc1c(OC)cc(NC(=O)c2ccccc2)c(OC)c1)c3cc(c(NC(=O)OC)cc3)C
0.241497	S(=O)(=O)(Nc1c(OC)cc(NC(=O)c2ccccc2)c(OC)c1)c3cc(c(NC(=O)OC)cc3)C
0.241497	O=C(N1C(C2CCN(Cc3ccc(cc3)C(=O)Nc4ccc(OC)cc4)CC2)CCCCC1)c5ccccc5
0.241497	O=C(N1C(C2CCN(Cc3ccc(cc3)C(=O)Nc4ccc(OC)cc4)CC2)CCCCC1)c5ccccc5
0.241497	O=C(N1C(C2CCN(Cc3ccc(cc3)C(=O)Nc4ccc(OC)cc4)CC2)CCCCC1)c5ccccc5
0.24127	Fc1c(N2CCNCC2)ccc(c1)CNC(=O)Nc3cc(NC(=O)C4=C(OC=C4)C)c(F)cc3
0.24127	Fc1c(N2CCNCC2)ccc(c1)CNC(=O)Nc3cc(NC(=O)C4=C(OC=C4)C)c(F)cc3
0.241245	O=C(OC(C)(C)C)Nc1c(ccc(c1)C=2ON=CN2)C
0.241245	O=C(OC(C)(C)C)Nc1c(ccc(c1)C=2ON=CN2)C
0.241107	O=C1N(C(=O)CCC1)Cc2ccc(NC(=O)C(=O)Nc3cc(c(cc3)C)C)cc2
0.241107	O=C1N(C(=O)CCC1)Cc2ccc(NC(=O)C(=O)Nc3cc(c(cc3)C)C)cc2
0.241107	O=C1N(C(=O)CCC1)Cc2ccc(NC(=O)C(=O)Nc3cc(c(cc3)C)C)cc2
0.241107	O=C1N(C(=O)CCC1)Cc2ccc(NC(=O)C(=O)Nc3cc(c(cc3)C)C)cc2
0.241107	O=C1N(C(=O)CCC1)Cc2ccc(NC(=O)C(=O)Nc3cc(c(cc3)C)C)cc2
0.241107	O=C1N(C(=O)CCC1)Cc2ccc(NC(=O)C(=O)Nc3cc(c(cc3)C)C)cc2
0.241107	O=C1N(C(=O)CCC1)Cc2ccc(NC(=O)C(=O)Nc3cc(c(cc3)C)C)cc2
0.241107	O=C1N(C(=O)CCC1)Cc2ccc(NC(=O)C(=O)Nc3cc(c(cc3)C)C)cc2
0.241107	O=C1N(C(=O)CCC1)Cc2ccc(NC(=O)C(=O)Nc3cc(c(cc3)C)C)cc2
0.241107	O=C1N(C(=O)CCC1)Cc2ccc(NC(=O)C(=O)Nc3cc(c(cc3)C)C)cc2
0.240964	O=C(NCC=1OC=CC1)c2cc(c(NC)cc2)C
0.240964	O=C(NCC=1OC=CC1)c2cc(c(NC)cc2)C
0.240964	O=C(NCC=1OC=CC1)c2cc(c(NC)cc2)C
0.240964	O=C(NCC=1OC=CC1)c2cc(c(NC)cc2)C
0.240964	O=C(NCC=1OC=CC1)c2cc(c(NC)cc2)C
0.240964	O=C(NCC=1OC=CC1)c2cc(c(NC)cc2)C
0.240964	O=C(NCC=1OC=CC1)c2cc(c(NC)cc2)C
0.240964	O=C(NCC=1OC=CC1)c2cc(c(NC)cc2)C
0.240964	O=C(NCC=1OC=CC1)c2cc(c(NC)cc2)C
0.240964	O=C(NCC=1OC=CC1)c2cc(c(NC)cc2)C
0.240964	O=C(N1c2c(cc(NC(=O)c3nccc(OCCCOC)c3)cc2)CC1)c4cnccc4
0.240741	S1C(=NC(c2cnccc2)=C1)NC(=O)C3=CCCOC3
0.240741	S1C(=NC(c2cnccc2)=C1)NC(=O)C3=CCCOC3
0.239394	Ic1c(cccc1)C(=O)NC=2SC(C(=O)OCc3cc(c4ncc(Cl)cc4)ccc3)=C(C2)C
0.239394	Ic1c(cccc1)C(=O)NC=2SC(C(=O)OCc3cc(c4ncc(Cl)cc4)ccc3)=C(C2)C
0.239286	O=C(NCc1cc(OC)c(OCCO)cc1)c2nc(c3ccc(OC)cc3)ccc2
0.239286	O=C(NCc1cc(OC)c(OCCO)cc1)c2nc(c3ccc(OC)cc3)ccc2
0.239286	O=C(NCc1cc(OC)c(OCCO)cc1)c2nc(c3ccc(OC)cc3)ccc2
0.239286	O=C(NCc1cc(OC)c(OCCO)cc1)c2nc(c3ccc(OC)cc3)ccc2
0.239286	O=C(NCc1cc(OC)c(OCCO)cc1)c2nc(c3ccc(OC)cc3)ccc2
0.239286	O=C(NCc1cc(OC)c(OCCO)cc1)c2nc(c3ccc(OC)cc3)ccc2
0.239286	O=C(NCc1cc(OC)c(OCCO)cc1)c2nc(c3ccc(OC)cc3)ccc2
0.239286	O=C(NCc1cc(OC)c(OCCO)cc1)c2nc(c3ccc(OC)cc3)ccc2
0.239286	O=C(NCc1cc(OC)c(OCCO)cc1)c2nc(c3ccc(OC)cc3)ccc2
0.239286	O=C(NCc1cc(OC)c(OCCO)cc1)c2nc(c3ccc(OC)cc3)ccc2
0.239286	FC(F)(F)c1ncc(cc1)CC(=O)Nc2c(OC)cc(NC(=O)c3ccccc3)c(OC)c2
0.239286	FC(F)(F)c1ncc(cc1)CC(=O)Nc2c(OC)cc(NC(=O)c3ccccc3)c(OC)c2
0.239286	FC(F)(F)c1ncc(cc1)CC(=O)Nc2c(OC)cc(NC(=O)c3ccccc3)c(OC)c2
0.239286	FC(F)(F)c1ncc(cc1)CC(=O)Nc2c(OC)cc(NC(=O)c3ccccc3)c(OC)c2
0.239286	FC(F)(F)c1ncc(cc1)CC(=O)Nc2c(OC)cc(NC(=O)c3ccccc3)c(OC)c2
0.239286	FC(F)(F)c1ncc(cc1)CC(=O)Nc2c(OC)cc(NC(=O)c3ccccc3)c(OC)c2
0.239286	FC(F)(F)c1ncc(cc1)CC(=O)Nc2c(OC)cc(NC(=O)c3ccccc3)c(OC)c2
0.239286	FC(F)(F)c1ncc(cc1)CC(=O)Nc2c(OC)cc(NC(=O)c3ccccc3)c(OC)c2
0.239286	FC(F)(F)c1ncc(cc1)CC(=O)Nc2c(OC)cc(NC(=O)c3ccccc3)c(OC)c2
0.239286	FC(F)(F)c1ncc(cc1)CC(=O)Nc2c(OC)cc(NC(=O)c3ccccc3)c(OC)c2
0.239264	FC(F)COc1nccc(c1)C(=O)NC=2N(N=CC2C)C3CN(Cc4ccccc4)CC3
0.239264	FC(F)COc1nccc(c1)C(=O)NC=2N(N=CC2C)C3CN(Cc4ccccc4)CC3
0.239264	FC(F)COc1nccc(c1)C(=O)NC=2N(N=CC2C)C3CN(Cc4ccccc4)CC3
0.239264	FC(F)COc1nccc(c1)C(=O)NC=2N(N=CC2C)C3CN(Cc4ccccc4)CC3
0.239264	FC(F)COc1nccc(c1)C(=O)NC=2N(N=CC2C)C3CN(Cc4ccccc4)CC3
0.239264	FC(F)COc1nccc(c1)C(=O)NC=2N(N=CC2C)C3CN(Cc4ccccc4)CC3
0.239264	FC(F)COc1nccc(c1)C(=O)NC=2N(N=CC2C)C3CN(Cc4ccccc4)CC3
0.239264	FC(F)COc1nccc(c1)C(=O)NC=2N(N=CC2C)C3CN(Cc4ccccc4)CC3
0.239264	FC(F)COc1nccc(c1)C(=O)NC=2N(N=CC2C)C3CN(Cc4ccccc4)CC3
0.239264	FC(F)COc1nccc(c1)C(=O)NC=2N(N=CC2C)C3CN(Cc4ccccc4)CC3
0.238971	Brc1c(cc(cc1)C)CNC(=O)c2cc(ccc2)C=3N=CSC3
0.238971	Brc1c(cc(cc1)C)CNC(=O)c2cc(ccc2)C=3N=CSC3
0.238971	Brc1c(cc(cc1)C)CNC(=O)c2cc(ccc2)C=3N=CSC3
0.238854	S(=O)(=O)(Nc1c(OC)cc(NC(=O)C(=O)Nc2c(ccc(c2)C=3ON=C(N3)CC)C)cc1)CC
0.238854	S(=O)(=O)(Nc1c(OC)cc(NC(=O)C(=O)Nc2c(ccc(c2)C=3ON=C(N3)CC)C)cc1)CC
0.238854	S(=O)(=O)(Nc1c(OC)cc(NC(=O)C(=O)Nc2c(ccc(c2)C=3ON=C(N3)CC)C)cc1)CC
0.238854	S(=O)(=O)(Nc1c(OC)cc(NC(=O)C(=O)Nc2c(ccc(c2)C=3ON=C(N3)CC)C)cc1)CC
0.238854	S(=O)(=O)(Nc1c(OC)cc(NC(=O)C(=O)Nc2c(ccc(c2)C=3ON=C(N3)CC)C)cc1)CC
0.238854	S(=O)(=O)(Nc1c(OC)cc(NC(=O)C(=O)Nc2c(ccc(c2)C=3ON=C(N3)CC)C)cc1)CC
0.238854	S(=O)(=O)(Nc1c(OC)cc(NC(=O)C(=O)Nc2c(ccc(c2)C=3ON=C(N3)CC)C)cc1)CC
0.238854	S(=O)(=O)(Nc1c(OC)cc(NC(=O)C(=O)Nc2c(ccc(c2)C=3ON=C(N3)CC)C)cc1)CC
0.238854	S(=O)(=O)(Nc1c(OC)cc(NC(=O)C(=O)Nc2c(ccc(c2)C=3ON=C(N3)CC)C)cc1)CC
0.238854	S(=O)(=O)(Nc1c(OC)cc(NC(=O)C(=O)Nc2c(ccc(c2)C=3ON=C(N3)CC)C)cc1)CC
0.238562	O=C(NC=1N(N=CC1C)C2CN(Cc3ccccc3)CC2)C=4NC(=CC4)C
0.238562	O=C(NC=1N(N=CC1C)C2CN(Cc3ccccc3)CC2)C=4NC(=CC4)C
0.238562	O=C(NC=1N(N=CC1C)C2CN(Cc3ccccc3)CC2)C=4NC(=CC4)C
0.238562	O=C(NC=1N(N=CC1C)C2CN(Cc3ccccc3)CC2)C=4NC(=CC4)C
0.238562	O=C(NC=1N(N=CC1C)C2CN(Cc3ccccc3)CC2)C=4NC(=CC4)C
0.238562	O=C(NC=1N(N=CC1C)C2CN(Cc3ccccc3)CC2)C=4NC(=CC4)C
0.238298	O=C(N)c1ccc(cc1)C2=NOC(=N2)c3cnccc3
0.238298	O=C(N)c1ccc(cc1)C2=NOC(=N2)c3cnccc3
0.238281	Fc1c(NC(=O)c2ccc(Oc3cc(OC(F)(F)F)ccc3)cc2)cc(OC)cc1
0.238281	Fc1c(NC(=O)c2ccc(Oc3cc(OC(F)(F)F)ccc3)cc2)cc(OC)cc1
0.238281	Fc1c(NC(=O)c2ccc(Oc3cc(OC(F)(F)F)ccc3)cc2)cc(OC)cc1
0.238281	Fc1c(NC(=O)c2ccc(Oc3cc(OC(F)(F)F)ccc3)cc2)cc(OC)cc1
0.238281	Fc1c(NC(=O)c2ccc(Oc3cc(OC(F)(F)F)ccc3)cc2)cc(OC)cc1
0.238281	Fc1c(NC(=O)c2ccc(Oc3cc(OC(F)(F)F)ccc3)cc2)cc(OC)cc1
0.238281	Fc1c(NC(=O)c2ccc(Oc3cc(OC(F)(F)F)ccc3)cc2)cc(OC)cc1
0.238281	Fc1c(NC(=O)c2ccc(Oc3cc(OC(F)(F)F)ccc3)cc2)cc(OC)cc1
0.238281	Fc1c(NC(=O)c2ccc(Oc3cc(OC(F)(F)F)ccc3)cc2)cc(OC)cc1
0.238281	Fc1c(NC(=O)c2ccc(Oc3cc(OC(F)(F)F)ccc3)cc2)cc(OC)cc1
0.237918	S1N=NC=C1CC(=O)Nc2c(cc(cc2)C(=O)NC(C)C)C
0.237918	S1N=NC=C1CC(=O)Nc2c(cc(cc2)C(=O)NC(C)C)C
0.237918	S1N=NC=C1CC(=O)Nc2c(cc(cc2)C(=O)NC(C)C)C
0.237918	S1N=NC=C1CC(=O)Nc2c(cc(cc2)C(=O)NC(C)C)C
0.237918	S1N=NC=C1CC(=O)Nc2c(cc(cc2)C(=O)NC(C)C)C
0.237918	S1N=NC=C1CC(=O)Nc2c(cc(cc2)C(=O)NC(C)C)C
0.237918	S1N=NC=C1CC(=O)Nc2c(cc(cc2)C(=O)NC(C)C)C
0.237918	S1N=NC=C1CC(=O)Nc2c(cc(cc2)C(=O)NC(C)C)C
0.237918	S1N=NC=C1CC(=O)Nc2c(cc(cc2)C(=O)NC(C)C)C
0.237918	S1N=NC=C1CC(=O)Nc2c(cc(cc2)C(=O)NC(C)C)C
0.237668	Brc1c(F)cc(cc1)CN2CCN(CC2)C
0.237668	Brc1c(F)cc(cc1)CN2CCN(CC2)C
0.237668	Brc1c(F)cc(cc1)CN2CCN(CC2)C
0.237668	Brc1c(F)cc(cc1)CN2CCN(CC2)C
0.237668	Brc1c(F)cc(cc1)CN2CCN(CC2)C
0.237668	Brc1c(F)cc(cc1)CN2CCN(CC2)C
0.237668	Brc1c(F)cc(cc1)CN2CCN(CC2)C
0.237668	Brc1c(F)cc(cc1)CN2CCN(CC2)C
0.237668	Brc1c(F)cc(cc1)CN2CCN(CC2)C
0.237668	Brc1c(F)cc(cc1)CN2CCN(CC2)C
0.237589	Clc1cc(NC(=O)C=2N(C=NC2)C)c(N3CCN(CC3)C)cc1
0.2375	S1CCN(Cc2cc(NC(=O)c3cc4N=CN(c4cc3)c5cc(ccc5)C)ccc2)CC1
0.2375	S1CCN(Cc2cc(NC(=O)c3cc4N=CN(c4cc3)c5cc(ccc5)C)ccc2)CC1
0.2375	S1CCN(Cc2cc(NC(=O)c3cc4N=CN(c4cc3)c5cc(ccc5)C)ccc2)CC1
0.2375	S1CCN(Cc2cc(NC(=O)c3cc4N=CN(c4cc3)c5cc(ccc5)C)ccc2)CC1
0.2375	S1CCN(Cc2cc(NC(=O)c3cc4N=CN(c4cc3)c5cc(ccc5)C)ccc2)CC1
0.2375	S1CCN(Cc2cc(NC(=O)c3cc4N=CN(c4cc3)c5cc(ccc5)C)ccc2)CC1
0.2375	S1CCN(Cc2cc(NC(=O)c3cc4N=CN(c4cc3)c5cc(ccc5)C)ccc2)CC1
0.2375	S1CCN(Cc2cc(NC(=O)c3cc4N=CN(c4cc3)c5cc(ccc5)C)ccc2)CC1
0.2375	S1CCN(Cc2cc(NC(=O)c3cc4N=CN(c4cc3)c5cc(ccc5)C)ccc2)CC1
0.2375	S1CCN(Cc2cc(NC(=O)c3cc4N=CN(c4cc3)c5cc(ccc5)C)ccc2)CC1
0.237458	Clc1cc(NC(=O)c2cnc(N3CCOCC3)cc2)c(cc1)C(=O)N4CCCCC4
0.237458	Clc1cc(NC(=O)c2cnc(N3CCOCC3)cc2)c(cc1)C(=O)N4CCCCC4
0.237458	Clc1cc(NC(=O)c2cnc(N3CCOCC3)cc2)c(cc1)C(=O)N4CCCCC4
0.237458	Clc1cc(NC(=O)c2cnc(N3CCOCC3)cc2)c(cc1)C(=O)N4CCCCC4
0.237288	Brc1c(ccc(c1)CC(CO)CNC(=O)c2cc(S(=O)(=O)N3CCN(CC3)C)ccc2)C
0.237288	Brc1c(ccc(c1)CC(CO)CNC(=O)c2cc(S(=O)(=O)N3CCN(CC3)C)ccc2)C
0.237179	Clc1c(ccc(NC(=O)CSC2=NN=C(N2c3ccc(Cl)cc3)c4cnccc4)c1)CC
0.237113	S=C(NNC(=O)C=1C(=NNC1)c2ccc(C#N)cc2)Nc3c(ccc(c3)C)C
0.237037	Clc1c(Cl)ccc(NC(=O)c2cc3N(CCc3cc2)C)c1
0.237037	Clc1c(Cl)ccc(NC(=O)c2cc3N(CCc3cc2)C)c1
0.237037	Clc1c(Cl)ccc(NC(=O)c2cc3N(CCc3cc2)C)c1
0.237037	Clc1c(Cl)ccc(NC(=O)c2cc3N(CCc3cc2)C)c1
0.237037	Clc1c(Cl)ccc(NC(=O)c2cc3N(CCc3cc2)C)c1
0.237037	Clc1c(Cl)ccc(NC(=O)c2cc3N(CCc3cc2)C)c1
0.237037	Clc1c(Cl)ccc(NC(=O)c2cc3N(CCc3cc2)C)c1
0.237037	Clc1c(Cl)ccc(NC(=O)c2cc3N(CCc3cc2)C)c1
0.237037	Clc1c(Cl)ccc(NC(=O)c2cc3N(CCc3cc2)C)c1
0.237037	Clc1c(Cl)ccc(NC(=O)c2cc3N(CCc3cc2)C)c1
0.236948	Brc1c(c(cc(c1)C(=O)Nc2cc(Cl)c(Cl)cc2)C)C
0.236948	Brc1c(c(cc(c1)C(=O)Nc2cc(Cl)c(Cl)cc2)C)C
0.236948	Brc1c(c(cc(c1)C(=O)Nc2cc(Cl)c(Cl)cc2)C)C
0.236948	Brc1c(c(cc(c1)C(=O)Nc2cc(Cl)c(Cl)cc2)C)C
0.236948	Brc1c(c(cc(c1)C(=O)Nc2cc(Cl)c(Cl)cc2)C)C
0.236948	Brc1c(c(cc(c1)C(=O)Nc2cc(Cl)c(Cl)cc2)C)C
0.236948	Brc1c(c(cc(c1)C(=O)Nc2cc(Cl)c(Cl)cc2)C)C
0.236948	Brc1c(c(cc(c1)C(=O)Nc2cc(Cl)c(Cl)cc2)C)C
0.236948	Brc1c(c(cc(c1)C(=O)Nc2cc(Cl)c(Cl)cc2)C)C
0.236948	Brc1c(c(cc(c1)C(=O)Nc2cc(Cl)c(Cl)cc2)C)C
0.236934	Fc1c(c2cc(F)c(cc2)C(=O)Nc3cc(ccc3)C(=O)NC(=O)N)ccc(OC)c1
0.236934	Fc1c(c2cc(F)c(cc2)C(=O)Nc3cc(ccc3)C(=O)NC(=O)N)ccc(OC)c1
0.236934	Fc1c(c2cc(F)c(cc2)C(=O)Nc3cc(ccc3)C(=O)NC(=O)N)ccc(OC)c1
0.236934	Fc1c(c2cc(F)c(cc2)C(=O)Nc3cc(ccc3)C(=O)NC(=O)N)ccc(OC)c1
0.236934	Fc1c(c2cc(F)c(cc2)C(=O)Nc3cc(ccc3)C(=O)NC(=O)N)ccc(OC)c1
[truncated: 8,001 more rows]
