# Supplementary material for: Galileo: Three-dimensional searching in large combinatorial fragment spaces on the example of pharmacophores
Source: J Comput Aided Mol Des. 2022 Nov 24;37(1):1–16. doi: 10.1007/s10822-022-00485-y (PMC10032335; doi:10.1007/s10822-022-00485-y)
Supplement: Supplementary file 4 — Supplementary file 3a [file 10822_2022_485_MOESM3_ESMa.zip › Imatinib_Galileo/12/out_6.csv]

Score	SMILES
0.417722	O=C(Nc1cc(c(O)cc1)CN2CCOCC2)c3ccc(Nc4ncccn4)cc3
0.417722	O=C(Nc1cc(c(O)cc1)CN2CCOCC2)c3ccc(Nc4ncccn4)cc3
0.417722	O=C(Nc1cc(c(O)cc1)CN2CCOCC2)c3ccc(Nc4ncccn4)cc3
0.417722	O=C(Nc1cc(c(O)cc1)CN2CCOCC2)c3ccc(Nc4ncccn4)cc3
0.417722	O=C(Nc1cc(c(O)cc1)CN2CCOCC2)c3ccc(Nc4ncccn4)cc3
0.417722	O=C(Nc1cc(c(O)cc1)CN2CCOCC2)c3ccc(Nc4ncccn4)cc3
0.417722	O=C(Nc1cc(c(O)cc1)CN2CCOCC2)c3ccc(Nc4ncccn4)cc3
0.387454	Ic1c(cccc1)C(=O)Nc2c(ccc(NC(=O)C(=O)N3CCN(Cc4ccccc4)CC3)c2)C
0.387454	Ic1c(cccc1)C(=O)Nc2c(ccc(NC(=O)C(=O)N3CCN(Cc4ccccc4)CC3)c2)C
0.387454	Ic1c(cccc1)C(=O)Nc2c(ccc(NC(=O)C(=O)N3CCN(Cc4ccccc4)CC3)c2)C
0.387454	Ic1c(cccc1)C(=O)Nc2c(ccc(NC(=O)C(=O)N3CCN(Cc4ccccc4)CC3)c2)C
0.387454	Ic1c(cccc1)C(=O)Nc2c(ccc(NC(=O)C(=O)N3CCN(Cc4ccccc4)CC3)c2)C
0.387454	Ic1c(cccc1)C(=O)Nc2c(ccc(NC(=O)C(=O)N3CCN(Cc4ccccc4)CC3)c2)C
0.387454	Ic1c(cccc1)C(=O)Nc2c(ccc(NC(=O)C(=O)N3CCN(Cc4ccccc4)CC3)c2)C
0.387454	Ic1c(cccc1)C(=O)Nc2c(ccc(NC(=O)C(=O)N3CCN(Cc4ccccc4)CC3)c2)C
0.387454	Ic1c(cccc1)C(=O)Nc2c(ccc(NC(=O)C(=O)N3CCN(Cc4ccccc4)CC3)c2)C
0.387454	Ic1c(cccc1)C(=O)Nc2c(ccc(NC(=O)C(=O)N3CCN(Cc4ccccc4)CC3)c2)C
0.374532	O=C(Nc1c(ccc(c2cnccc2)c1)C)C(=O)NC3CCN(Cc4c(cccc4)C)CC3
0.374532	O=C(Nc1c(ccc(c2cnccc2)c1)C)C(=O)NC3CCN(Cc4c(cccc4)C)CC3
0.374532	O=C(Nc1c(ccc(c2cnccc2)c1)C)C(=O)NC3CCN(Cc4c(cccc4)C)CC3
0.374532	O=C(Nc1c(ccc(c2cnccc2)c1)C)C(=O)NC3CCN(Cc4c(cccc4)C)CC3
0.374532	O=C(Nc1c(ccc(c2cnccc2)c1)C)C(=O)NC3CCN(Cc4c(cccc4)C)CC3
0.374532	O=C(Nc1c(ccc(c2cnccc2)c1)C)C(=O)NC3CCN(Cc4c(cccc4)C)CC3
0.374532	O=C(Nc1c(ccc(c2cnccc2)c1)C)C(=O)NC3CCN(Cc4c(cccc4)C)CC3
0.374532	O=C(Nc1c(ccc(c2cnccc2)c1)C)C(=O)NC3CCN(Cc4c(cccc4)C)CC3
0.374532	O=C(Nc1c(ccc(c2cnccc2)c1)C)C(=O)NC3CCN(Cc4c(cccc4)C)CC3
0.374532	O=C(Nc1c(ccc(c2cnccc2)c1)C)C(=O)NC3CCN(Cc4c(cccc4)C)CC3
0.365079	O=C(Nc1cc(c(O)cc1)CN2CCOCC2)c3ccc(cc3)C4=NNC=N4
0.365079	O=C(Nc1cc(c(O)cc1)CN2CCOCC2)c3ccc(cc3)C4=NNC=N4
0.365079	O=C(Nc1cc(c(O)cc1)CN2CCOCC2)c3ccc(cc3)C4=NNC=N4
0.365079	O=C(Nc1cc(c(O)cc1)CN2CCOCC2)c3ccc(cc3)C4=NNC=N4
0.365079	O=C(Nc1cc(c(O)cc1)CN2CCOCC2)c3ccc(cc3)C4=NNC=N4
0.364706	O=C(N1CCN(CCOC)CC1)C(=O)Nc2c(ccc(c3cnccc3)c2)C
0.364706	O=C(N1CCN(CCOC)CC1)C(=O)Nc2c(ccc(c3cnccc3)c2)C
0.364706	O=C(N1CCN(CCOC)CC1)C(=O)Nc2c(ccc(c3cnccc3)c2)C
0.364706	O=C(N1CCN(CCOC)CC1)C(=O)Nc2c(ccc(c3cnccc3)c2)C
0.364706	O=C(N1CCN(CCOC)CC1)C(=O)Nc2c(ccc(c3cnccc3)c2)C
0.364706	O=C(N1CCN(CCOC)CC1)C(=O)Nc2c(ccc(c3cnccc3)c2)C
0.364706	O=C(N1CCN(CCOC)CC1)C(=O)Nc2c(ccc(c3cnccc3)c2)C
0.364706	O=C(N1CCN(CCOC)CC1)C(=O)Nc2c(ccc(c3cnccc3)c2)C
0.364706	O=C(N1CCN(CCOC)CC1)C(=O)Nc2c(ccc(c3cnccc3)c2)C
0.364706	O=C(N1CCN(CCOC)CC1)C(=O)Nc2c(ccc(c3cnccc3)c2)C
0.359091	O=C(Nc1c(ccc(c2cnccc2)c1)C)C=O
0.359091	O=C(Nc1c(ccc(c2cnccc2)c1)C)C=O
0.359091	O=C(Nc1c(ccc(c2cnccc2)c1)C)C=O
0.359091	O=C(Nc1c(ccc(c2cnccc2)c1)C)C=O
0.359091	O=C(Nc1c(ccc(c2cnccc2)c1)C)C=O
0.359091	O=C(Nc1c(ccc(c2cnccc2)c1)C)C=O
0.359091	O=C(Nc1c(ccc(c2cnccc2)c1)C)C=O
0.359091	O=C(Nc1c(ccc(c2cnccc2)c1)C)C=O
0.359091	O=C(Nc1c(ccc(c2cnccc2)c1)C)C=O
0.359091	O=C(Nc1c(ccc(c2cnccc2)c1)C)C=O
0.356322	O=C(N1CCN(CCOCCOC)CC1)C(=O)Nc2c(ccc(c3cnccc3)c2)C
0.356322	O=C(N1CCN(CCOCCOC)CC1)C(=O)Nc2c(ccc(c3cnccc3)c2)C
0.356322	O=C(N1CCN(CCOCCOC)CC1)C(=O)Nc2c(ccc(c3cnccc3)c2)C
0.356322	O=C(N1CCN(CCOCCOC)CC1)C(=O)Nc2c(ccc(c3cnccc3)c2)C
0.356322	O=C(N1CCN(CCOCCOC)CC1)C(=O)Nc2c(ccc(c3cnccc3)c2)C
0.356322	O=C(N1CCN(CCOCCOC)CC1)C(=O)Nc2c(ccc(c3cnccc3)c2)C
0.356322	O=C(N1CCN(CCOCCOC)CC1)C(=O)Nc2c(ccc(c3cnccc3)c2)C
0.356322	O=C(N1CCN(CCOCCOC)CC1)C(=O)Nc2c(ccc(c3cnccc3)c2)C
0.356322	O=C(N1CCN(CCOCCOC)CC1)C(=O)Nc2c(ccc(c3cnccc3)c2)C
0.356322	O=C(N1CCN(CCOCCOC)CC1)C(=O)Nc2c(ccc(c3cnccc3)c2)C
0.35124	Clc1c(C#N)cc(cc1)C(=O)Nc2cc(NC(=O)c3ccncc3)c(cc2)C
0.35124	Clc1c(C#N)cc(cc1)C(=O)Nc2cc(NC(=O)c3ccncc3)c(cc2)C
0.35124	Clc1c(C#N)cc(cc1)C(=O)Nc2cc(NC(=O)c3ccncc3)c(cc2)C
0.35124	Clc1c(C#N)cc(cc1)C(=O)Nc2cc(NC(=O)c3ccncc3)c(cc2)C
0.35124	Clc1c(C#N)cc(cc1)C(=O)Nc2cc(NC(=O)c3ccncc3)c(cc2)C
0.35124	Clc1c(C#N)cc(cc1)C(=O)Nc2cc(NC(=O)c3ccncc3)c(cc2)C
0.35124	Clc1c(C#N)cc(cc1)C(=O)Nc2cc(NC(=O)c3ccncc3)c(cc2)C
0.35124	Clc1c(C#N)cc(cc1)C(=O)Nc2cc(NC(=O)c3ccncc3)c(cc2)C
0.35124	Clc1c(C#N)cc(cc1)C(=O)Nc2cc(NC(=O)c3ccncc3)c(cc2)C
0.35124	Clc1c(C#N)cc(cc1)C(=O)Nc2cc(NC(=O)c3ccncc3)c(cc2)C
0.349794	O=C(Nc1c(ccc(NC(=O)C2COCC2)c1)C)c3ccncc3
0.349794	O=C(Nc1c(ccc(NC(=O)C2COCC2)c1)C)c3ccncc3
0.349794	O=C(Nc1c(ccc(NC(=O)C2COCC2)c1)C)c3ccncc3
0.349794	O=C(Nc1c(ccc(NC(=O)C2COCC2)c1)C)c3ccncc3
0.349794	O=C(Nc1c(ccc(NC(=O)C2COCC2)c1)C)c3ccncc3
0.349794	O=C(Nc1c(ccc(NC(=O)C2COCC2)c1)C)c3ccncc3
0.349794	O=C(Nc1c(ccc(NC(=O)C2COCC2)c1)C)c3ccncc3
0.349794	O=C(Nc1c(ccc(NC(=O)C2COCC2)c1)C)c3ccncc3
0.349794	O=C(Nc1c(ccc(NC(=O)C2COCC2)c1)C)c3ccncc3
0.349794	O=C(Nc1c(ccc(NC(=O)C2COCC2)c1)C)c3ccncc3
0.348837	O=C(Nc1c(ccc(N)c1)C)c2ccncc2
0.348837	O=C(Nc1c(ccc(N)c1)C)c2ccncc2
0.348837	O=C(Nc1c(ccc(N)c1)C)c2ccncc2
0.348837	O=C(Nc1c(ccc(N)c1)C)c2ccncc2
0.348837	O=C(Nc1c(ccc(N)c1)C)c2ccncc2
0.348837	O=C(Nc1c(ccc(N)c1)C)c2ccncc2
0.348837	O=C(Nc1c(ccc(N)c1)C)c2ccncc2
0.348837	O=C(Nc1c(ccc(N)c1)C)c2ccncc2
0.348837	O=C(Nc1c(ccc(N)c1)C)c2ccncc2
0.348837	O=C(Nc1c(ccc(N)c1)C)c2ccncc2
0.342742	S(=O)(=O)(N(CC)CC)c1ccc(cc1)C(=O)Nc2cc(NC(=O)c3ccncc3)c(cc2)C
0.342742	S(=O)(=O)(N(CC)CC)c1ccc(cc1)C(=O)Nc2cc(NC(=O)c3ccncc3)c(cc2)C
0.342742	S(=O)(=O)(N(CC)CC)c1ccc(cc1)C(=O)Nc2cc(NC(=O)c3ccncc3)c(cc2)C
0.342742	S(=O)(=O)(N(CC)CC)c1ccc(cc1)C(=O)Nc2cc(NC(=O)c3ccncc3)c(cc2)C
0.342742	S(=O)(=O)(N(CC)CC)c1ccc(cc1)C(=O)Nc2cc(NC(=O)c3ccncc3)c(cc2)C
0.342742	S(=O)(=O)(N(CC)CC)c1ccc(cc1)C(=O)Nc2cc(NC(=O)c3ccncc3)c(cc2)C
0.342742	S(=O)(=O)(N(CC)CC)c1ccc(cc1)C(=O)Nc2cc(NC(=O)c3ccncc3)c(cc2)C
0.342742	S(=O)(=O)(N(CC)CC)c1ccc(cc1)C(=O)Nc2cc(NC(=O)c3ccncc3)c(cc2)C
0.342742	S(=O)(=O)(N(CC)CC)c1ccc(cc1)C(=O)Nc2cc(NC(=O)c3ccncc3)c(cc2)C
0.342742	S(=O)(=O)(N(CC)CC)c1ccc(cc1)C(=O)Nc2cc(NC(=O)c3ccncc3)c(cc2)C
0.33871	Brc1c(cc(F)cc1)C(=O)Nc2cc(NC(=O)c3ccncc3)c(cc2)C
0.33871	Brc1c(cc(F)cc1)C(=O)Nc2cc(NC(=O)c3ccncc3)c(cc2)C
0.33871	Brc1c(cc(F)cc1)C(=O)Nc2cc(NC(=O)c3ccncc3)c(cc2)C
0.33871	Brc1c(cc(F)cc1)C(=O)Nc2cc(NC(=O)c3ccncc3)c(cc2)C
0.33871	Brc1c(cc(F)cc1)C(=O)Nc2cc(NC(=O)c3ccncc3)c(cc2)C
0.33871	Brc1c(cc(F)cc1)C(=O)Nc2cc(NC(=O)c3ccncc3)c(cc2)C
0.33871	Brc1c(cc(F)cc1)C(=O)Nc2cc(NC(=O)c3ccncc3)c(cc2)C
0.3375	O=C(Nc1cc(NC(=O)c2cc(NC(=O)C=C)ccc2)c(cc1)C)NCC
0.3375	O=C(Nc1cc(NC(=O)c2cc(NC(=O)C=C)ccc2)c(cc1)C)NCC
0.3375	O=C(Nc1cc(NC(=O)c2cc(NC(=O)C=C)ccc2)c(cc1)C)NCC
0.3375	O=C(Nc1cc(NC(=O)c2cc(NC(=O)C=C)ccc2)c(cc1)C)NCC
0.3375	O=C(Nc1cc(NC(=O)c2cc(NC(=O)C=C)ccc2)c(cc1)C)NCC
0.3375	O=C(Nc1cc(NC(=O)c2cc(NC(=O)C=C)ccc2)c(cc1)C)NCC
0.3375	O=C(Nc1cc(NC(=O)c2cc(NC(=O)C=C)ccc2)c(cc1)C)NCC
0.3375	O=C(Nc1cc(NC(=O)c2cc(NC(=O)C=C)ccc2)c(cc1)C)NCC
0.3375	O=C(Nc1cc(NC(=O)c2cc(NC(=O)C=C)ccc2)c(cc1)C)NCC
0.3375	O=C(Nc1cc(NC(=O)c2cc(NC(=O)C=C)ccc2)c(cc1)C)NCC
0.336066	O=C(Nc1cc(c2ccccc2)c(cc1)C)c3cc(NC(=O)C4CC4)ccc3
0.336066	O=C(Nc1cc(c2ccccc2)c(cc1)C)c3cc(NC(=O)C4CC4)ccc3
0.336066	O=C(Nc1cc(c2ccccc2)c(cc1)C)c3cc(NC(=O)C4CC4)ccc3
0.336066	O=C(Nc1cc(c2ccccc2)c(cc1)C)c3cc(NC(=O)C4CC4)ccc3
0.336066	O=C(Nc1cc(c2ccccc2)c(cc1)C)c3cc(NC(=O)C4CC4)ccc3
0.336066	O=C(Nc1cc(c2ccccc2)c(cc1)C)c3cc(NC(=O)C4CC4)ccc3
0.336066	O=C(Nc1cc(c2ccccc2)c(cc1)C)c3cc(NC(=O)C4CC4)ccc3
0.336066	O=C(Nc1cc(c2ccccc2)c(cc1)C)c3cc(NC(=O)C4CC4)ccc3
0.336066	O=C(Nc1cc(c2ccccc2)c(cc1)C)c3cc(NC(=O)C4CC4)ccc3
0.336066	O=C(Nc1cc(c2ccccc2)c(cc1)C)c3cc(NC(=O)C4CC4)ccc3
0.334764	Brc1ccc(cc1)CC(=O)Nc2cc(ccc2)C(=O)Nc3ccc(Nc4ncccn4)cc3
0.334764	Brc1ccc(cc1)CC(=O)Nc2cc(ccc2)C(=O)Nc3ccc(Nc4ncccn4)cc3
0.334764	Brc1ccc(cc1)CC(=O)Nc2cc(ccc2)C(=O)Nc3ccc(Nc4ncccn4)cc3
0.334764	Brc1ccc(cc1)CC(=O)Nc2cc(ccc2)C(=O)Nc3ccc(Nc4ncccn4)cc3
0.334764	Brc1ccc(cc1)CC(=O)Nc2cc(ccc2)C(=O)Nc3ccc(Nc4ncccn4)cc3
0.334764	Brc1ccc(cc1)CC(=O)Nc2cc(ccc2)C(=O)Nc3ccc(Nc4ncccn4)cc3
0.334764	Brc1ccc(cc1)CC(=O)Nc2cc(ccc2)C(=O)Nc3ccc(Nc4ncccn4)cc3
0.334764	Brc1ccc(cc1)CC(=O)Nc2cc(ccc2)C(=O)Nc3ccc(Nc4ncccn4)cc3
0.334764	Brc1ccc(cc1)CC(=O)Nc2cc(ccc2)C(=O)Nc3ccc(Nc4ncccn4)cc3
0.334764	Brc1ccc(cc1)CC(=O)Nc2cc(ccc2)C(=O)Nc3ccc(Nc4ncccn4)cc3
0.334615	S(=O)(=O)(NC(=O)N)c1cc(ccc1)C(=O)Nc2cc(NC(=O)c3ccncc3)c(cc2)C
0.334615	S(=O)(=O)(NC(=O)N)c1cc(ccc1)C(=O)Nc2cc(NC(=O)c3ccncc3)c(cc2)C
0.334615	S(=O)(=O)(NC(=O)N)c1cc(ccc1)C(=O)Nc2cc(NC(=O)c3ccncc3)c(cc2)C
0.334615	S(=O)(=O)(NC(=O)N)c1cc(ccc1)C(=O)Nc2cc(NC(=O)c3ccncc3)c(cc2)C
0.332117	FC(F)(F)c1cc(ccc1)C(=O)Nc2cc(NC(=O)C(Oc3ccc(c4ccccc4)cc3)C)c(cc2)C
0.330472	O=C(Nc1ccc(Nc2ncccn2)cc1)c3cnc(cc3)C=4N=NNN4
0.328358	S(=O)(=O)(c1ccc(NC(=O)N2CCC(c3nc(c4cnccc4)ccn3)CC2)cc1)C
0.328358	S(=O)(=O)(c1ccc(NC(=O)N2CCC(c3nc(c4cnccc4)ccn3)CC2)cc1)C
0.328358	S(=O)(=O)(c1ccc(NC(=O)N2CCC(c3nc(c4cnccc4)ccn3)CC2)cc1)C
0.328358	S(=O)(=O)(c1ccc(NC(=O)N2CCC(c3nc(c4cnccc4)ccn3)CC2)cc1)C
0.328358	S(=O)(=O)(c1ccc(NC(=O)N2CCC(c3nc(c4cnccc4)ccn3)CC2)cc1)C
0.328358	S(=O)(=O)(c1ccc(NC(=O)N2CCC(c3nc(c4cnccc4)ccn3)CC2)cc1)C
0.328358	S(=O)(=O)(c1ccc(NC(=O)N2CCC(c3nc(c4cnccc4)ccn3)CC2)cc1)C
0.328358	S(=O)(=O)(c1ccc(NC(=O)N2CCC(c3nc(c4cnccc4)ccn3)CC2)cc1)C
0.328358	S(=O)(=O)(c1ccc(NC(=O)N2CCC(c3nc(c4cnccc4)ccn3)CC2)cc1)C
0.328358	S(=O)(=O)(c1ccc(NC(=O)N2CCC(c3nc(c4cnccc4)ccn3)CC2)cc1)C
0.327801	S(c1cc(c(cc1)C)C)c2ccc(NC(=O)c3nc(ncc3)C)cc2
0.327801	S(c1cc(c(cc1)C)C)c2ccc(NC(=O)c3nc(ncc3)C)cc2
0.327801	S(c1cc(c(cc1)C)C)c2ccc(NC(=O)c3nc(ncc3)C)cc2
0.327801	S(c1cc(c(cc1)C)C)c2ccc(NC(=O)c3nc(ncc3)C)cc2
0.327801	S(c1cc(c(cc1)C)C)c2ccc(NC(=O)c3nc(ncc3)C)cc2
0.327801	S(c1cc(c(cc1)C)C)c2ccc(NC(=O)c3nc(ncc3)C)cc2
0.327801	S(c1cc(c(cc1)C)C)c2ccc(NC(=O)c3nc(ncc3)C)cc2
0.327801	S(c1cc(c(cc1)C)C)c2ccc(NC(=O)c3nc(ncc3)C)cc2
0.327801	S(c1cc(c(cc1)C)C)c2ccc(NC(=O)c3nc(ncc3)C)cc2
0.327801	S(c1cc(c(cc1)C)C)c2ccc(NC(=O)c3nc(ncc3)C)cc2
0.327586	O=C(Nc1cc(c(O)cc1)CN2CCOCC2)c3cc(ccc3)C4=NOC(=N4)CC(C)(C)C
0.327586	O=C(Nc1cc(c(O)cc1)CN2CCOCC2)c3cc(ccc3)C4=NOC(=N4)CC(C)(C)C
0.327586	O=C(Nc1cc(c(O)cc1)CN2CCOCC2)c3cc(ccc3)C4=NOC(=N4)CC(C)(C)C
0.327586	O=C(Nc1cc(c(O)cc1)CN2CCOCC2)c3cc(ccc3)C4=NOC(=N4)CC(C)(C)C
0.32567	Brc1ccc(cc1)CC(=O)Nc2cc(ccc2)C(=O)NC=3SC=C(N3)c4ccc(cc4)C
0.32567	Brc1ccc(cc1)CC(=O)Nc2cc(ccc2)C(=O)NC=3SC=C(N3)c4ccc(cc4)C
0.32567	Brc1ccc(cc1)CC(=O)Nc2cc(ccc2)C(=O)NC=3SC=C(N3)c4ccc(cc4)C
0.32567	Brc1ccc(cc1)CC(=O)Nc2cc(ccc2)C(=O)NC=3SC=C(N3)c4ccc(cc4)C
0.32567	Brc1ccc(cc1)CC(=O)Nc2cc(ccc2)C(=O)NC=3SC=C(N3)c4ccc(cc4)C
0.32567	Brc1ccc(cc1)CC(=O)Nc2cc(ccc2)C(=O)NC=3SC=C(N3)c4ccc(cc4)C
0.32567	Brc1ccc(cc1)CC(=O)Nc2cc(ccc2)C(=O)NC=3SC=C(N3)c4ccc(cc4)C
0.32567	Brc1ccc(cc1)CC(=O)Nc2cc(ccc2)C(=O)NC=3SC=C(N3)c4ccc(cc4)C
0.32567	Brc1ccc(cc1)CC(=O)Nc2cc(ccc2)C(=O)NC=3SC=C(N3)c4ccc(cc4)C
0.32567	Brc1ccc(cc1)CC(=O)Nc2cc(ccc2)C(=O)NC=3SC=C(N3)c4ccc(cc4)C
0.32549	O=C(Nc1cc(c2ccccc2)c(cc1)C)C=3OC(c4ccc(cc4)CC)=CC3
0.32549	O=C(Nc1cc(c2ccccc2)c(cc1)C)C=3OC(c4ccc(cc4)CC)=CC3
0.32549	O=C(Nc1cc(c2ccccc2)c(cc1)C)C=3OC(c4ccc(cc4)CC)=CC3
0.32549	O=C(Nc1cc(c2ccccc2)c(cc1)C)C=3OC(c4ccc(cc4)CC)=CC3
0.32549	O=C(Nc1cc(c2ccccc2)c(cc1)C)C=3OC(c4ccc(cc4)CC)=CC3
0.32549	O=C(Nc1cc(c2ccccc2)c(cc1)C)C=3OC(c4ccc(cc4)CC)=CC3
0.32549	O=C(Nc1cc(c2ccccc2)c(cc1)C)C=3OC(c4ccc(cc4)CC)=CC3
0.32549	O=C(Nc1cc(c2ccccc2)c(cc1)C)C=3OC(c4ccc(cc4)CC)=CC3
0.32549	O=C(Nc1cc(c2ccccc2)c(cc1)C)C=3OC(c4ccc(cc4)CC)=CC3
0.32549	O=C(Nc1cc(c2ccccc2)c(cc1)C)C=3OC(c4ccc(cc4)CC)=CC3
0.321839	Brc1ncc(N)c(c1)C(=O)Nc2c(ccc(c2)C(=O)Nc3ccccc3)C
0.321839	Brc1ncc(N)c(c1)C(=O)Nc2c(ccc(c2)C(=O)Nc3ccccc3)C
0.321839	Brc1ncc(N)c(c1)C(=O)Nc2c(ccc(c2)C(=O)Nc3ccccc3)C
0.320755	Brc1ccc(cc1)CC(=O)Nc2cc(ccc2)C(=O)Nc3cc(c(O)cc3)CN4CCOCC4
0.320755	Brc1ccc(cc1)CC(=O)Nc2cc(ccc2)C(=O)Nc3cc(c(O)cc3)CN4CCOCC4
0.320755	Brc1ccc(cc1)CC(=O)Nc2cc(ccc2)C(=O)Nc3cc(c(O)cc3)CN4CCOCC4
0.320755	Brc1ccc(cc1)CC(=O)Nc2cc(ccc2)C(=O)Nc3cc(c(O)cc3)CN4CCOCC4
0.320755	Brc1ccc(cc1)CC(=O)Nc2cc(ccc2)C(=O)Nc3cc(c(O)cc3)CN4CCOCC4
0.320755	Brc1ccc(cc1)CC(=O)Nc2cc(ccc2)C(=O)Nc3cc(c(O)cc3)CN4CCOCC4
0.320755	Brc1ccc(cc1)CC(=O)Nc2cc(ccc2)C(=O)Nc3cc(c(O)cc3)CN4CCOCC4
0.320755	Brc1ccc(cc1)CC(=O)Nc2cc(ccc2)C(=O)Nc3cc(c(O)cc3)CN4CCOCC4
0.320755	Brc1ccc(cc1)CC(=O)Nc2cc(ccc2)C(=O)Nc3cc(c(O)cc3)CN4CCOCC4
0.320755	Brc1ccc(cc1)CC(=O)Nc2cc(ccc2)C(=O)Nc3cc(c(O)cc3)CN4CCOCC4
0.317857	O=C(N1CC(C(=O)Nc2cc(NC(=O)c3ccncc3)c(cc2)C)CCC1)N(C)C
0.317857	O=C(N1CC(C(=O)Nc2cc(NC(=O)c3ccncc3)c(cc2)C)CCC1)N(C)C
0.317857	O=C(N1CC(C(=O)Nc2cc(NC(=O)c3ccncc3)c(cc2)C)CCC1)N(C)C
0.317857	O=C(N1CC(C(=O)Nc2cc(NC(=O)c3ccncc3)c(cc2)C)CCC1)N(C)C
0.317857	O=C(N1CC(C(=O)Nc2cc(NC(=O)c3ccncc3)c(cc2)C)CCC1)N(C)C
0.317857	O=C(N1CC(C(=O)Nc2cc(NC(=O)c3ccncc3)c(cc2)C)CCC1)N(C)C
0.317857	O=C(N1CC(C(=O)Nc2cc(NC(=O)c3ccncc3)c(cc2)C)CCC1)N(C)C
0.317857	O=C(N1CC(C(=O)Nc2cc(NC(=O)c3ccncc3)c(cc2)C)CCC1)N(C)C
0.317857	O=C(N1CC(C(=O)Nc2cc(NC(=O)c3ccncc3)c(cc2)C)CCC1)N(C)C
0.317857	O=C(N1CC(C(=O)Nc2cc(NC(=O)c3ccncc3)c(cc2)C)CCC1)N(C)C
0.315574	Fc1c(NC(=O)c2cc(c3cc(ccc3)CN)ccc2)cc(cc1)C
0.315574	Fc1c(NC(=O)c2cc(c3cc(ccc3)CN)ccc2)cc(cc1)C
0.315574	Fc1c(NC(=O)c2cc(c3cc(ccc3)CN)ccc2)cc(cc1)C
0.315574	Fc1c(NC(=O)c2cc(c3cc(ccc3)CN)ccc2)cc(cc1)C
0.315574	Fc1c(NC(=O)c2cc(c3cc(ccc3)CN)ccc2)cc(cc1)C
0.315574	Fc1c(NC(=O)c2cc(c3cc(ccc3)CN)ccc2)cc(cc1)C
0.315574	Fc1c(NC(=O)c2cc(c3cc(ccc3)CN)ccc2)cc(cc1)C
0.315574	Fc1c(NC(=O)c2cc(c3cc(ccc3)CN)ccc2)cc(cc1)C
0.315574	Fc1c(NC(=O)c2cc(c3cc(ccc3)CN)ccc2)cc(cc1)C
0.315574	Fc1c(NC(=O)c2cc(c3cc(ccc3)CN)ccc2)cc(cc1)C
0.314879	Ic1c(cccc1)C(=O)Nc2c(ccc(NC(=O)C(=O)NC(c3cnccc3)c4ccc(F)cc4)c2)C
0.314879	Ic1c(cccc1)C(=O)Nc2c(ccc(NC(=O)C(=O)NC(c3cnccc3)c4ccc(F)cc4)c2)C
0.314879	Ic1c(cccc1)C(=O)Nc2c(ccc(NC(=O)C(=O)NC(c3cnccc3)c4ccc(F)cc4)c2)C
0.314879	Ic1c(cccc1)C(=O)Nc2c(ccc(NC(=O)C(=O)NC(c3cnccc3)c4ccc(F)cc4)c2)C
0.314879	Ic1c(cccc1)C(=O)Nc2c(ccc(NC(=O)C(=O)NC(c3cnccc3)c4ccc(F)cc4)c2)C
0.314879	Ic1c(cccc1)C(=O)Nc2c(ccc(NC(=O)C(=O)NC(c3cnccc3)c4ccc(F)cc4)c2)C
0.314642	Ic1c(cccc1)C(=O)Nc2c(ccc(NC(=O)C(=O)NC3(c4ccccc4)CN(Cc5ccccc5)CC3)c2)C
0.314642	Ic1c(cccc1)C(=O)Nc2c(ccc(NC(=O)C(=O)NC3(c4ccccc4)CN(Cc5ccccc5)CC3)c2)C
0.314642	Ic1c(cccc1)C(=O)Nc2c(ccc(NC(=O)C(=O)NC3(c4ccccc4)CN(Cc5ccccc5)CC3)c2)C
0.314642	Ic1c(cccc1)C(=O)Nc2c(ccc(NC(=O)C(=O)NC3(c4ccccc4)CN(Cc5ccccc5)CC3)c2)C
0.314642	Ic1c(cccc1)C(=O)Nc2c(ccc(NC(=O)C(=O)NC3(c4ccccc4)CN(Cc5ccccc5)CC3)c2)C
0.314642	Ic1c(cccc1)C(=O)Nc2c(ccc(NC(=O)C(=O)NC3(c4ccccc4)CN(Cc5ccccc5)CC3)c2)C
0.314642	Ic1c(cccc1)C(=O)Nc2c(ccc(NC(=O)C(=O)NC3(c4ccccc4)CN(Cc5ccccc5)CC3)c2)C
0.312	S(c1ccc(cc1)C(=O)Nc2cc(c(O)cc2)CN3CCOCC3)C(F)F
0.312	S(c1ccc(cc1)C(=O)Nc2cc(c(O)cc2)CN3CCOCC3)C(F)F
0.312	S(c1ccc(cc1)C(=O)Nc2cc(c(O)cc2)CN3CCOCC3)C(F)F
0.312	S(c1ccc(cc1)C(=O)Nc2cc(c(O)cc2)CN3CCOCC3)C(F)F
0.312	S(c1ccc(cc1)C(=O)Nc2cc(c(O)cc2)CN3CCOCC3)C(F)F
0.312	S(c1ccc(cc1)C(=O)Nc2cc(c(O)cc2)CN3CCOCC3)C(F)F
0.312	S(c1ccc(cc1)C(=O)Nc2cc(c(O)cc2)CN3CCOCC3)C(F)F
0.312	S(c1ccc(cc1)C(=O)Nc2cc(c(O)cc2)CN3CCOCC3)C(F)F
0.312	S(c1ccc(cc1)C(=O)Nc2cc(c(O)cc2)CN3CCOCC3)C(F)F
0.312	S(c1ccc(cc1)C(=O)Nc2cc(c(O)cc2)CN3CCOCC3)C(F)F
0.311787	O=C(Nc1cc(c(O)cc1)CN2CCOCC2)c3ccc(cc3)CNC(=O)C=C(C)C
0.311787	O=C(Nc1cc(c(O)cc1)CN2CCOCC2)c3ccc(cc3)CNC(=O)C=C(C)C
0.311787	O=C(Nc1cc(c(O)cc1)CN2CCOCC2)c3ccc(cc3)CNC(=O)C=C(C)C
0.311787	O=C(Nc1cc(c(O)cc1)CN2CCOCC2)c3ccc(cc3)CNC(=O)C=C(C)C
0.311787	O=C(Nc1cc(c(O)cc1)CN2CCOCC2)c3ccc(cc3)CNC(=O)C=C(C)C
0.311787	O=C(Nc1cc(c(O)cc1)CN2CCOCC2)c3ccc(cc3)CNC(=O)C=C(C)C
0.311787	O=C(Nc1cc(c(O)cc1)CN2CCOCC2)c3ccc(cc3)CNC(=O)C=C(C)C
0.311787	O=C(Nc1cc(c(O)cc1)CN2CCOCC2)c3ccc(cc3)CNC(=O)C=C(C)C
0.311787	O=C(Nc1cc(c(O)cc1)CN2CCOCC2)c3ccc(cc3)CNC(=O)C=C(C)C
0.311787	O=C(Nc1cc(c(O)cc1)CN2CCOCC2)c3ccc(cc3)CNC(=O)C=C(C)C
0.311594	Clc1c(c2nc(NC(=O)c3cc(ncc3)NCC)ccc2)ccc(F)c1
0.311594	Clc1c(c2nc(NC(=O)c3cc(ncc3)NCC)ccc2)ccc(F)c1
0.311594	Clc1c(c2nc(NC(=O)c3cc(ncc3)NCC)ccc2)ccc(F)c1
0.311594	Clc1c(c2nc(NC(=O)c3cc(ncc3)NCC)ccc2)ccc(F)c1
0.311594	Clc1c(c2nc(NC(=O)c3cc(ncc3)NCC)ccc2)ccc(F)c1
0.311594	Clc1c(c2nc(NC(=O)c3cc(ncc3)NCC)ccc2)ccc(F)c1
0.311594	Clc1c(c2nc(NC(=O)c3cc(ncc3)NCC)ccc2)ccc(F)c1
0.311594	Clc1c(c2nc(NC(=O)c3cc(ncc3)NCC)ccc2)ccc(F)c1
0.311594	Clc1c(c2nc(NC(=O)c3cc(ncc3)NCC)ccc2)ccc(F)c1
0.311594	Clc1c(c2nc(NC(=O)c3cc(ncc3)NCC)ccc2)ccc(F)c1
0.310484	O=C(OC(C)(C)C)NCc1ccc(cc1)C(=O)Nc2c(ccc(c2)C(=O)C)C
0.310484	O=C(OC(C)(C)C)NCc1ccc(cc1)C(=O)Nc2c(ccc(c2)C(=O)C)C
0.310484	O=C(OC(C)(C)C)NCc1ccc(cc1)C(=O)Nc2c(ccc(c2)C(=O)C)C
0.310484	O=C(OC(C)(C)C)NCc1ccc(cc1)C(=O)Nc2c(ccc(c2)C(=O)C)C
0.310484	O=C(OC(C)(C)C)NCc1ccc(cc1)C(=O)Nc2c(ccc(c2)C(=O)C)C
0.310484	O=C(OC(C)(C)C)NCc1ccc(cc1)C(=O)Nc2c(ccc(c2)C(=O)C)C
0.310484	O=C(OC(C)(C)C)NCc1ccc(cc1)C(=O)Nc2c(ccc(c2)C(=O)C)C
0.310484	O=C(OC(C)(C)C)NCc1ccc(cc1)C(=O)Nc2c(ccc(c2)C(=O)C)C
0.310484	O=C(OC(C)(C)C)NCc1ccc(cc1)C(=O)Nc2c(ccc(c2)C(=O)C)C
0.310484	O=C(OC(C)(C)C)NCc1ccc(cc1)C(=O)Nc2c(ccc(c2)C(=O)C)C
0.310345	Ic1c(cccc1)C(=O)Nc2c(ccc(NC(=O)C(=O)Nc3cnc(N4CCOCC4)cc3)c2)C
0.310345	Ic1c(cccc1)C(=O)Nc2c(ccc(NC(=O)C(=O)Nc3cnc(N4CCOCC4)cc3)c2)C
0.310345	Ic1c(cccc1)C(=O)Nc2c(ccc(NC(=O)C(=O)Nc3cnc(N4CCOCC4)cc3)c2)C
0.310345	Ic1c(cccc1)C(=O)Nc2c(ccc(NC(=O)C(=O)Nc3cnc(N4CCOCC4)cc3)c2)C
0.310044	O=C(Nc1cc(N)ccc1)C=2NC(c3ccccc3)=CC2
0.310044	O=C(Nc1cc(N)ccc1)C=2NC(c3ccccc3)=CC2
0.310044	O=C(Nc1cc(N)ccc1)C=2NC(c3ccccc3)=CC2
0.310044	O=C(Nc1cc(N)ccc1)C=2NC(c3ccccc3)=CC2
0.310044	O=C(Nc1cc(N)ccc1)C=2NC(c3ccccc3)=CC2
0.310044	O=C(Nc1cc(N)ccc1)C=2NC(c3ccccc3)=CC2
0.310044	O=C(Nc1cc(N)ccc1)C=2NC(c3ccccc3)=CC2
0.310044	O=C(Nc1cc(N)ccc1)C=2NC(c3ccccc3)=CC2
0.310044	O=C(Nc1cc(N)ccc1)C=2NC(c3ccccc3)=CC2
0.310044	O=C(Nc1cc(N)ccc1)C=2NC(c3ccccc3)=CC2
0.31	O=C(Nc1cc(c(OCCN2CCCC2)cc1)C)C=3C(=O)NC(c4cc(ccc4)C)=CC3
0.31	O=C(Nc1cc(c(OCCN2CCCC2)cc1)C)C=3C(=O)NC(c4cc(ccc4)C)=CC3
0.31	O=C(Nc1cc(c(OCCN2CCCC2)cc1)C)C=3C(=O)NC(c4cc(ccc4)C)=CC3
0.31	O=C(Nc1cc(c(OCCN2CCCC2)cc1)C)C=3C(=O)NC(c4cc(ccc4)C)=CC3
0.31	O=C(Nc1cc(c(OCCN2CCCC2)cc1)C)C=3C(=O)NC(c4cc(ccc4)C)=CC3
0.31	O=C(Nc1cc(c(OCCN2CCCC2)cc1)C)C=3C(=O)NC(c4cc(ccc4)C)=CC3
0.31	O=C(Nc1cc(c(OCCN2CCCC2)cc1)C)C=3C(=O)NC(c4cc(ccc4)C)=CC3
0.31	O=C(Nc1cc(c(OCCN2CCCC2)cc1)C)C=3C(=O)NC(c4cc(ccc4)C)=CC3
0.31	O=C(Nc1cc(c(OCCN2CCCC2)cc1)C)C=3C(=O)NC(c4cc(ccc4)C)=CC3
0.31	O=C(Nc1cc(c(OCCN2CCCC2)cc1)C)C=3C(=O)NC(c4cc(ccc4)C)=CC3
0.309804	O=C(Nc1cc(ccc1)CNCc2c(OC)ccc(c3ccncc3)c2)c4ccncc4
0.309804	O=C(Nc1cc(ccc1)CNCc2c(OC)ccc(c3ccncc3)c2)c4ccncc4
0.309804	O=C(Nc1cc(ccc1)CNCc2c(OC)ccc(c3ccncc3)c2)c4ccncc4
0.308244	Clc1cc(c2ccccc2)c(cc1)C(=O)Nc3cc(c(O)cc3)CN4CCOCC4
0.307971	O=C(Nc1cc(c(OCCN2CCCC2)cc1)C)C=3OC(c4ccc(cc4)CC)=CC3
0.307971	O=C(Nc1cc(c(OCCN2CCCC2)cc1)C)C=3OC(c4ccc(cc4)CC)=CC3
0.307971	O=C(Nc1cc(c(OCCN2CCCC2)cc1)C)C=3OC(c4ccc(cc4)CC)=CC3
0.307971	O=C(Nc1cc(c(OCCN2CCCC2)cc1)C)C=3OC(c4ccc(cc4)CC)=CC3
0.307971	O=C(Nc1cc(c(OCCN2CCCC2)cc1)C)C=3OC(c4ccc(cc4)CC)=CC3
0.307971	O=C(Nc1cc(c(OCCN2CCCC2)cc1)C)C=3OC(c4ccc(cc4)CC)=CC3
0.307971	O=C(Nc1cc(c(OCCN2CCCC2)cc1)C)C=3OC(c4ccc(cc4)CC)=CC3
0.307971	O=C(Nc1cc(c(OCCN2CCCC2)cc1)C)C=3OC(c4ccc(cc4)CC)=CC3
0.307971	O=C(Nc1cc(c(OCCN2CCCC2)cc1)C)C=3OC(c4ccc(cc4)CC)=CC3
0.307971	O=C(Nc1cc(c(OCCN2CCCC2)cc1)C)C=3OC(c4ccc(cc4)CC)=CC3
0.307692	Ic1c(cccc1)C(=O)Nc2c(ccc(NC(=O)C=O)c2)C
0.307692	Ic1c(cccc1)C(=O)Nc2c(ccc(NC(=O)C=O)c2)C
0.307692	Ic1c(cccc1)C(=O)Nc2c(ccc(NC(=O)C=O)c2)C
0.307692	Ic1c(cccc1)C(=O)Nc2c(ccc(NC(=O)C=O)c2)C
0.307692	Ic1c(cccc1)C(=O)Nc2c(ccc(NC(=O)C=O)c2)C
0.307692	Ic1c(cccc1)C(=O)Nc2c(ccc(NC(=O)C=O)c2)C
0.307692	Ic1c(cccc1)C(=O)Nc2c(ccc(NC(=O)C=O)c2)C
0.307692	Ic1c(cccc1)C(=O)Nc2c(ccc(NC(=O)C=O)c2)C
0.307692	Ic1c(cccc1)C(=O)Nc2c(ccc(NC(=O)C=O)c2)C
0.307692	Ic1c(cccc1)C(=O)Nc2c(ccc(NC(=O)C=O)c2)C
0.307692	O=C(OC)c1cc(NC(=O)c2ccc(Nc3ncccn3)cc2)cc(c1)COC
0.307692	O=C(OC)c1cc(NC(=O)c2ccc(Nc3ncccn3)cc2)cc(c1)COC
0.307692	O=C(OC)c1cc(NC(=O)c2ccc(Nc3ncccn3)cc2)cc(c1)COC
0.307692	O=C(OC)c1cc(NC(=O)c2ccc(Nc3ncccn3)cc2)cc(c1)COC
0.307692	O=C(OC)c1cc(NC(=O)c2ccc(Nc3ncccn3)cc2)cc(c1)COC
0.307692	O=C(OC)c1cc(NC(=O)c2ccc(Nc3ncccn3)cc2)cc(c1)COC
0.307692	O=C(OC)c1cc(NC(=O)c2ccc(Nc3ncccn3)cc2)cc(c1)COC
0.307692	O=C(OC)c1cc(NC(=O)c2ccc(Nc3ncccn3)cc2)cc(c1)COC
0.307692	O=C(OC)c1cc(NC(=O)c2ccc(Nc3ncccn3)cc2)cc(c1)COC
0.307692	O=C(OC)c1cc(NC(=O)c2ccc(Nc3ncccn3)cc2)cc(c1)COC
0.306667	S1C=C(C(=O)Nc2c(cccc2)C(=O)N3CCN(C=4NN=C(c5cnccc5)C4)CC3)C=C1
0.306667	S1C=C(C(=O)Nc2c(cccc2)C(=O)N3CCN(C=4NN=C(c5cnccc5)C4)CC3)C=C1
0.306667	S1C=C(C(=O)Nc2c(cccc2)C(=O)N3CCN(C=4NN=C(c5cnccc5)C4)CC3)C=C1
0.306667	S1C=C(C(=O)Nc2c(cccc2)C(=O)N3CCN(C=4NN=C(c5cnccc5)C4)CC3)C=C1
0.306667	S1C=C(C(=O)Nc2c(cccc2)C(=O)N3CCN(C=4NN=C(c5cnccc5)C4)CC3)C=C1
0.306667	S1C=C(C(=O)Nc2c(cccc2)C(=O)N3CCN(C=4NN=C(c5cnccc5)C4)CC3)C=C1
0.306667	S1C=C(C(=O)Nc2c(cccc2)C(=O)N3CCN(C=4NN=C(c5cnccc5)C4)CC3)C=C1
0.306667	S1C=C(C(=O)Nc2c(cccc2)C(=O)N3CCN(C=4NN=C(c5cnccc5)C4)CC3)C=C1
0.306667	S1C=C(C(=O)Nc2c(cccc2)C(=O)N3CCN(C=4NN=C(c5cnccc5)C4)CC3)C=C1
0.306667	S1C=C(C(=O)Nc2c(cccc2)C(=O)N3CCN(C=4NN=C(c5cnccc5)C4)CC3)C=C1
0.306513	S(=O)(Cc1cc(NC(=O)c2cc(c(NC(=O)CC(C)C)cc2)C)ccc1)Cc3ccccc3
0.306513	S(=O)(Cc1cc(NC(=O)c2cc(c(NC(=O)CC(C)C)cc2)C)ccc1)Cc3ccccc3
0.306513	S(=O)(Cc1cc(NC(=O)c2cc(c(NC(=O)CC(C)C)cc2)C)ccc1)Cc3ccccc3
0.306513	S(=O)(Cc1cc(NC(=O)c2cc(c(NC(=O)CC(C)C)cc2)C)ccc1)Cc3ccccc3
0.306513	S(=O)(Cc1cc(NC(=O)c2cc(c(NC(=O)CC(C)C)cc2)C)ccc1)Cc3ccccc3
0.306513	S(=O)(Cc1cc(NC(=O)c2cc(c(NC(=O)CC(C)C)cc2)C)ccc1)Cc3ccccc3
0.306513	S(=O)(Cc1cc(NC(=O)c2cc(c(NC(=O)CC(C)C)cc2)C)ccc1)Cc3ccccc3
0.306513	S(=O)(Cc1cc(NC(=O)c2cc(c(NC(=O)CC(C)C)cc2)C)ccc1)Cc3ccccc3
0.306513	S(=O)(Cc1cc(NC(=O)c2cc(c(NC(=O)CC(C)C)cc2)C)ccc1)Cc3ccccc3
0.306513	S(=O)(Cc1cc(NC(=O)c2cc(c(NC(=O)CC(C)C)cc2)C)ccc1)Cc3ccccc3
0.30597	FC(F)(F)c1cc(Nc2c(cccc2)C(=O)Nc3c(ccc(c3)C(=O)C)C)ccc1
0.30597	FC(F)(F)c1cc(Nc2c(cccc2)C(=O)Nc3c(ccc(c3)C(=O)C)C)ccc1
0.304878	O=C(Nc1cc(c(cc1)C)CC)c2ccc(N(Cc3ccc(cc3)C)C)cc2
0.304878	O=C(Nc1cc(c(cc1)C)CC)c2ccc(N(Cc3ccc(cc3)C)C)cc2
0.304878	O=C(Nc1cc(c(cc1)C)CC)c2ccc(N(Cc3ccc(cc3)C)C)cc2
0.304878	O=C(Nc1cc(c(cc1)C)CC)c2ccc(N(Cc3ccc(cc3)C)C)cc2
0.304878	O=C(Nc1cc(c(cc1)C)CC)c2ccc(N(Cc3ccc(cc3)C)C)cc2
0.304878	O=C(Nc1cc(c(cc1)C)CC)c2ccc(N(Cc3ccc(cc3)C)C)cc2
0.304878	O=C(Nc1cc(c(cc1)C)CC)c2ccc(N(Cc3ccc(cc3)C)C)cc2
0.304878	O=C(Nc1cc(c(cc1)C)CC)c2ccc(N(Cc3ccc(cc3)C)C)cc2
0.304878	O=C(Nc1cc(c(cc1)C)CC)c2ccc(N(Cc3ccc(cc3)C)C)cc2
0.304878	O=C(Nc1cc(c(cc1)C)CC)c2ccc(N(Cc3ccc(cc3)C)C)cc2
0.304721	S(c1ccc(cc1)C(=O)Nc2c(ccc(c2)C(=O)C)C)C(F)F
0.304721	S(c1ccc(cc1)C(=O)Nc2c(ccc(c2)C(=O)C)C)C(F)F
0.304721	S(c1ccc(cc1)C(=O)Nc2c(ccc(c2)C(=O)C)C)C(F)F
0.304721	S(c1ccc(cc1)C(=O)Nc2c(ccc(c2)C(=O)C)C)C(F)F
0.304721	S(c1ccc(cc1)C(=O)Nc2c(ccc(c2)C(=O)C)C)C(F)F
0.304721	S(c1ccc(cc1)C(=O)Nc2c(ccc(c2)C(=O)C)C)C(F)F
0.303797	Fc1c(Nc2ncccc2C(=O)NC3=CN4C(=NC(c5ccccc5)=C4)C=C3)cc(F)cc1
0.303797	Fc1c(Nc2ncccc2C(=O)NC3=CN4C(=NC(c5ccccc5)=C4)C=C3)cc(F)cc1
0.303797	Fc1c(Nc2ncccc2C(=O)NC3=CN4C(=NC(c5ccccc5)=C4)C=C3)cc(F)cc1
0.303797	Fc1c(Nc2ncccc2C(=O)NC3=CN4C(=NC(c5ccccc5)=C4)C=C3)cc(F)cc1
0.303797	Fc1c(Nc2ncccc2C(=O)NC3=CN4C(=NC(c5ccccc5)=C4)C=C3)cc(F)cc1
0.303797	Fc1c(Nc2ncccc2C(=O)NC3=CN4C(=NC(c5ccccc5)=C4)C=C3)cc(F)cc1
0.303797	Fc1c(Nc2ncccc2C(=O)NC3=CN4C(=NC(c5ccccc5)=C4)C=C3)cc(F)cc1
0.303797	Fc1c(Nc2ncccc2C(=O)NC3=CN4C(=NC(c5ccccc5)=C4)C=C3)cc(F)cc1
0.303797	Fc1c(Nc2ncccc2C(=O)NC3=CN4C(=NC(c5ccccc5)=C4)C=C3)cc(F)cc1
0.303797	Fc1c(Nc2ncccc2C(=O)NC3=CN4C(=NC(c5ccccc5)=C4)C=C3)cc(F)cc1
0.303502	O=C(Nc1cc(c(O)cc1)CN2CCOCC2)c3ccc(cc3)C(CC)C
0.303502	O=C(Nc1cc(c(O)cc1)CN2CCOCC2)c3ccc(cc3)C(CC)C
0.303502	O=C(Nc1cc(c(O)cc1)CN2CCOCC2)c3ccc(cc3)C(CC)C
0.303502	O=C(Nc1cc(c(O)cc1)CN2CCOCC2)c3ccc(cc3)C(CC)C
0.303249	Clc1cc(c(NC(=O)C(=O)NCc2cc(NC(=O)c3ccncc3)ccc2)cc1)c4cc(Cl)ccc4
0.302491	O=C(Nc1c(ccc(NC(=O)c2cc3NC(CC(=O)Nc3cc2)C)c1)C)c4ccncc4
0.302491	O=C(Nc1c(ccc(NC(=O)c2cc3NC(CC(=O)Nc3cc2)C)c1)C)c4ccncc4
0.302491	O=C(Nc1c(ccc(NC(=O)c2cc3NC(CC(=O)Nc3cc2)C)c1)C)c4ccncc4
0.302491	O=C(Nc1c(ccc(NC(=O)c2cc3NC(CC(=O)Nc3cc2)C)c1)C)c4ccncc4
0.302239	O=C(NCCc1ccc(N2CCN(CC2)C)cc1)c3cc(c(NC(=O)CC(C)C)cc3)C
0.302239	O=C(NCCc1ccc(N2CCN(CC2)C)cc1)c3cc(c(NC(=O)CC(C)C)cc3)C
0.302239	O=C(NCCc1ccc(N2CCN(CC2)C)cc1)c3cc(c(NC(=O)CC(C)C)cc3)C
0.302239	O=C(NCCc1ccc(N2CCN(CC2)C)cc1)c3cc(c(NC(=O)CC(C)C)cc3)C
0.302239	O=C(NCCc1ccc(N2CCN(CC2)C)cc1)c3cc(c(NC(=O)CC(C)C)cc3)C
0.302239	O=C(NCCc1ccc(N2CCN(CC2)C)cc1)c3cc(c(NC(=O)CC(C)C)cc3)C
0.302239	O=C(NCCc1ccc(N2CCN(CC2)C)cc1)c3cc(c(NC(=O)CC(C)C)cc3)C
0.302239	O=C(NCCc1ccc(N2CCN(CC2)C)cc1)c3cc(c(NC(=O)CC(C)C)cc3)C
0.302239	O=C(NCCc1ccc(N2CCN(CC2)C)cc1)c3cc(c(NC(=O)CC(C)C)cc3)C
0.302239	O=C(NCCc1ccc(N2CCN(CC2)C)cc1)c3cc(c(NC(=O)CC(C)C)cc3)C
0.301887	O=C(Nc1cc(NC(=O)c2cc3c(OCC3)cc2)c(cc1)C)NCC
0.301887	O=C(Nc1cc(NC(=O)c2cc3c(OCC3)cc2)c(cc1)C)NCC
0.301887	O=C(Nc1cc(NC(=O)c2cc3c(OCC3)cc2)c(cc1)C)NCC
0.301887	O=C(Nc1cc(NC(=O)c2cc3c(OCC3)cc2)c(cc1)C)NCC
0.301887	O=C(Nc1cc(NC(=O)c2cc3c(OCC3)cc2)c(cc1)C)NCC
0.301887	O=C(Nc1cc(NC(=O)c2cc3c(OCC3)cc2)c(cc1)C)NCC
0.301887	O=C(Nc1cc(NC(=O)c2cc3c(OCC3)cc2)c(cc1)C)NCC
0.301887	O=C(Nc1cc(NC(=O)c2cc3c(OCC3)cc2)c(cc1)C)NCC
0.301887	O=C(Nc1cc(NC(=O)c2cc3c(OCC3)cc2)c(cc1)C)NCC
0.301887	O=C(Nc1cc(NC(=O)c2cc3c(OCC3)cc2)c(cc1)C)NCC
0.301418	O=C(N1CCC(OC)(CCC1)C)C(=O)Nc2c(ccc(c3cnccc3)c2)C
0.301418	O=C(N1CCC(OC)(CCC1)C)C(=O)Nc2c(ccc(c3cnccc3)c2)C
0.301418	O=C(N1CCC(OC)(CCC1)C)C(=O)Nc2c(ccc(c3cnccc3)c2)C
0.301418	O=C(N1CCC(OC)(CCC1)C)C(=O)Nc2c(ccc(c3cnccc3)c2)C
0.301418	O=C(N1CCC(OC)(CCC1)C)C(=O)Nc2c(ccc(c3cnccc3)c2)C
0.301418	O=C(N1CCC(OC)(CCC1)C)C(=O)Nc2c(ccc(c3cnccc3)c2)C
0.301418	O=C(N1CCC(OC)(CCC1)C)C(=O)Nc2c(ccc(c3cnccc3)c2)C
0.30137	Fc1c(Nc2ncccc2C(=O)NCc3cc(c(c4ccccc4)cc3)C)cc(F)cc1
0.30137	Fc1c(Nc2ncccc2C(=O)NCc3cc(c(c4ccccc4)cc3)C)cc(F)cc1
0.30137	Fc1c(Nc2ncccc2C(=O)NCc3cc(c(c4ccccc4)cc3)C)cc(F)cc1
0.30137	Fc1c(Nc2ncccc2C(=O)NCc3cc(c(c4ccccc4)cc3)C)cc(F)cc1
0.30137	Fc1c(Nc2ncccc2C(=O)NCc3cc(c(c4ccccc4)cc3)C)cc(F)cc1
0.30137	Fc1c(Nc2ncccc2C(=O)NCc3cc(c(c4ccccc4)cc3)C)cc(F)cc1
0.30137	Fc1c(Nc2ncccc2C(=O)NCc3cc(c(c4ccccc4)cc3)C)cc(F)cc1
0.30137	Fc1c(Nc2ncccc2C(=O)NCc3cc(c(c4ccccc4)cc3)C)cc(F)cc1
0.30137	Fc1c(Nc2ncccc2C(=O)NCc3cc(c(c4ccccc4)cc3)C)cc(F)cc1
0.30137	Fc1c(Nc2ncccc2C(=O)NCc3cc(c(c4ccccc4)cc3)C)cc(F)cc1
0.301038	O=C(Nc1c(ccc(c2cnccc2)c1)C)C(=O)NC=3N(N=C(C=4C=NN(C4)C)C3)C
0.301038	O=C(Nc1c(ccc(c2cnccc2)c1)C)C(=O)NC=3N(N=C(C=4C=NN(C4)C)C3)C
0.301038	O=C(Nc1c(ccc(c2cnccc2)c1)C)C(=O)NC=3N(N=C(C=4C=NN(C4)C)C3)C
0.301038	O=C(Nc1c(ccc(c2cnccc2)c1)C)C(=O)NC=3N(N=C(C=4C=NN(C4)C)C3)C
0.301038	O=C(Nc1c(ccc(c2cnccc2)c1)C)C(=O)NC=3N(N=C(C=4C=NN(C4)C)C3)C
0.301038	O=C(Nc1c(ccc(c2cnccc2)c1)C)C(=O)NC=3N(N=C(C=4C=NN(C4)C)C3)C
0.301038	O=C(Nc1c(ccc(c2cnccc2)c1)C)C(=O)NC=3N(N=C(C=4C=NN(C4)C)C3)C
0.301038	O=C(Nc1c(ccc(c2cnccc2)c1)C)C(=O)NC=3N(N=C(C=4C=NN(C4)C)C3)C
0.301038	O=C(Nc1c(ccc(c2cnccc2)c1)C)C(=O)NC=3N(N=C(C=4C=NN(C4)C)C3)C
0.301038	O=C(Nc1c(ccc(c2cnccc2)c1)C)C(=O)NC=3N(N=C(C=4C=NN(C4)C)C3)C
0.300699	Fc1c(Nc2ncccc2C(=O)Nc3cc(OC)c(cc3)CC)cc(F)cc1
0.300699	Fc1c(Nc2ncccc2C(=O)Nc3cc(OC)c(cc3)CC)cc(F)cc1
0.300699	Fc1c(Nc2ncccc2C(=O)Nc3cc(OC)c(cc3)CC)cc(F)cc1
0.300699	Fc1c(Nc2ncccc2C(=O)Nc3cc(OC)c(cc3)CC)cc(F)cc1
0.300699	Fc1c(Nc2ncccc2C(=O)Nc3cc(OC)c(cc3)CC)cc(F)cc1
0.300699	Fc1c(Nc2ncccc2C(=O)Nc3cc(OC)c(cc3)CC)cc(F)cc1
0.300353	S(=O)(=O)(NCC(=O)N)C=1OC(C(=O)Nc2cc(NC(=O)c3ccncc3)c(cc2)C)=CC1
0.300353	S(=O)(=O)(NCC(=O)N)C=1OC(C(=O)Nc2cc(NC(=O)c3ccncc3)c(cc2)C)=CC1
0.300353	S(=O)(=O)(NCC(=O)N)C=1OC(C(=O)Nc2cc(NC(=O)c3ccncc3)c(cc2)C)=CC1
0.300353	S(=O)(=O)(NCC(=O)N)C=1OC(C(=O)Nc2cc(NC(=O)c3ccncc3)c(cc2)C)=CC1
0.300353	S(=O)(=O)(NCC(=O)N)C=1OC(C(=O)Nc2cc(NC(=O)c3ccncc3)c(cc2)C)=CC1
0.300353	S(=O)(=O)(NCC(=O)N)C=1OC(C(=O)Nc2cc(NC(=O)c3ccncc3)c(cc2)C)=CC1
0.300353	S(=O)(=O)(NCC(=O)N)C=1OC(C(=O)Nc2cc(NC(=O)c3ccncc3)c(cc2)C)=CC1
0.300353	S(=O)(=O)(NCC(=O)N)C=1OC(C(=O)Nc2cc(NC(=O)c3ccncc3)c(cc2)C)=CC1
0.300353	S(=O)(=O)(NCC(=O)N)C=1OC(C(=O)Nc2cc(NC(=O)c3ccncc3)c(cc2)C)=CC1
0.300353	S(=O)(=O)(NCC(=O)N)C=1OC(C(=O)Nc2cc(NC(=O)c3ccncc3)c(cc2)C)=CC1
0.3	Ic1c(cccc1)C(=O)Nc2c(ccc(NC(=O)C(=O)Nc3cc(OCc4ccc(Cl)cc4)ccc3)c2)C
0.3	Ic1c(cccc1)C(=O)Nc2c(ccc(NC(=O)C(=O)Nc3cc(OCc4ccc(Cl)cc4)ccc3)c2)C
0.3	Ic1c(cccc1)C(=O)Nc2c(ccc(NC(=O)C(=O)Nc3cc(OCc4ccc(Cl)cc4)ccc3)c2)C
0.3	Ic1c(cccc1)C(=O)Nc2c(ccc(NC(=O)C(=O)Nc3cc(OCc4ccc(Cl)cc4)ccc3)c2)C
0.3	Ic1c(cccc1)C(=O)Nc2c(ccc(NC(=O)C(=O)Nc3cc(OCc4ccc(Cl)cc4)ccc3)c2)C
0.3	Ic1c(cccc1)C(=O)Nc2c(ccc(NC(=O)C(=O)Nc3cc(OCc4ccc(Cl)cc4)ccc3)c2)C
0.3	Ic1c(cccc1)C(=O)Nc2c(ccc(NC(=O)C(=O)Nc3cc(OCc4ccc(Cl)cc4)ccc3)c2)C
0.3	Ic1c(cccc1)C(=O)Nc2c(ccc(NC(=O)C(=O)Nc3cc(OCc4ccc(Cl)cc4)ccc3)c2)C
0.3	Ic1c(cccc1)C(=O)Nc2c(ccc(NC(=O)C(=O)Nc3cc(OCc4ccc(Cl)cc4)ccc3)c2)C
0.3	Ic1c(cccc1)C(=O)Nc2c(ccc(NC(=O)C(=O)Nc3cc(OCc4ccc(Cl)cc4)ccc3)c2)C
0.298305	S(c1cc(c(cc1)C)C)c2ccc(NC(=O)C3=NN(c4ccccc4)C(c5cnccc5)=C3)cc2
0.298305	S(c1cc(c(cc1)C)C)c2ccc(NC(=O)C3=NN(c4ccccc4)C(c5cnccc5)=C3)cc2
0.298305	S(c1cc(c(cc1)C)C)c2ccc(NC(=O)C3=NN(c4ccccc4)C(c5cnccc5)=C3)cc2
0.298305	S(c1cc(c(cc1)C)C)c2ccc(NC(=O)C3=NN(c4ccccc4)C(c5cnccc5)=C3)cc2
0.298305	S(c1cc(c(cc1)C)C)c2ccc(NC(=O)C3=NN(c4ccccc4)C(c5cnccc5)=C3)cc2
0.298305	S(c1cc(c(cc1)C)C)c2ccc(NC(=O)C3=NN(c4ccccc4)C(c5cnccc5)=C3)cc2
0.298305	S(c1cc(c(cc1)C)C)c2ccc(NC(=O)C3=NN(c4ccccc4)C(c5cnccc5)=C3)cc2
0.298305	S(c1cc(c(cc1)C)C)c2ccc(NC(=O)C3=NN(c4ccccc4)C(c5cnccc5)=C3)cc2
0.298305	S(c1cc(c(cc1)C)C)c2ccc(NC(=O)C3=NN(c4ccccc4)C(c5cnccc5)=C3)cc2
0.298305	S(c1cc(c(cc1)C)C)c2ccc(NC(=O)C3=NN(c4ccccc4)C(c5cnccc5)=C3)cc2
0.298113	FC(F)(F)C(F)(F)c1cc(c(NC(=O)c2ccc(cc2)C3=NNC=N3)cc1)C
0.298113	FC(F)(F)C(F)(F)c1cc(c(NC(=O)c2ccc(cc2)C3=NNC=N3)cc1)C
0.298113	FC(F)(F)C(F)(F)c1cc(c(NC(=O)c2ccc(cc2)C3=NNC=N3)cc1)C
0.298113	FC(F)(F)C(F)(F)c1cc(c(NC(=O)c2ccc(cc2)C3=NNC=N3)cc1)C
0.298113	FC(F)(F)C(F)(F)c1cc(c(NC(=O)c2ccc(cc2)C3=NNC=N3)cc1)C
0.298113	FC(F)(F)C(F)(F)c1cc(c(NC(=O)c2ccc(cc2)C3=NNC=N3)cc1)C
0.298113	FC(F)(F)C(F)(F)c1cc(c(NC(=O)c2ccc(cc2)C3=NNC=N3)cc1)C
0.298113	FC(F)(F)C(F)(F)c1cc(c(NC(=O)c2ccc(cc2)C3=NNC=N3)cc1)C
0.298113	FC(F)(F)C(F)(F)c1cc(c(NC(=O)c2ccc(cc2)C3=NNC=N3)cc1)C
0.298113	FC(F)(F)C(F)(F)c1cc(c(NC(=O)c2ccc(cc2)C3=NNC=N3)cc1)C
0.29771	Clc1ccc(c2c(F)cc(cc2)C(=O)Oc3ccc(cc3)C(=O)Nc4cnccc4)cc1
0.29771	Clc1ccc(c2c(F)cc(cc2)C(=O)Oc3ccc(cc3)C(=O)Nc4cnccc4)cc1
0.29771	Clc1ccc(c2c(F)cc(cc2)C(=O)Oc3ccc(cc3)C(=O)Nc4cnccc4)cc1
0.29771	Clc1ccc(c2c(F)cc(cc2)C(=O)Oc3ccc(cc3)C(=O)Nc4cnccc4)cc1
0.29771	Clc1ccc(c2c(F)cc(cc2)C(=O)Oc3ccc(cc3)C(=O)Nc4cnccc4)cc1
0.29771	Clc1ccc(c2c(F)cc(cc2)C(=O)Oc3ccc(cc3)C(=O)Nc4cnccc4)cc1
0.29771	Clc1ccc(c2c(F)cc(cc2)C(=O)Oc3ccc(cc3)C(=O)Nc4cnccc4)cc1
0.29771	Clc1ccc(c2c(F)cc(cc2)C(=O)Oc3ccc(cc3)C(=O)Nc4cnccc4)cc1
0.29771	Clc1ccc(c2c(F)cc(cc2)C(=O)Oc3ccc(cc3)C(=O)Nc4cnccc4)cc1
0.29771	Clc1ccc(c2c(F)cc(cc2)C(=O)Oc3ccc(cc3)C(=O)Nc4cnccc4)cc1
0.297619	Fc1c(cc(NC(=O)C(=O)N2CCN(Cc3ccccc3)CC2)cc1)C
0.297203	FC(F)CN(CC(=O)Nc1c(ccc(c1)C(=O)Nc2ccccc2)C)CC=3N(C=NC3)C
0.297203	FC(F)CN(CC(=O)Nc1c(ccc(c1)C(=O)Nc2ccccc2)C)CC=3N(C=NC3)C
0.297203	FC(F)CN(CC(=O)Nc1c(ccc(c1)C(=O)Nc2ccccc2)C)CC=3N(C=NC3)C
0.297203	FC(F)CN(CC(=O)Nc1c(ccc(c1)C(=O)Nc2ccccc2)C)CC=3N(C=NC3)C
0.297203	FC(F)CN(CC(=O)Nc1c(ccc(c1)C(=O)Nc2ccccc2)C)CC=3N(C=NC3)C
0.297203	FC(F)CN(CC(=O)Nc1c(ccc(c1)C(=O)Nc2ccccc2)C)CC=3N(C=NC3)C
0.297203	FC(F)CN(CC(=O)Nc1c(ccc(c1)C(=O)Nc2ccccc2)C)CC=3N(C=NC3)C
0.297203	FC(F)CN(CC(=O)Nc1c(ccc(c1)C(=O)Nc2ccccc2)C)CC=3N(C=NC3)C
0.296928	Ic1c(cccc1)C(=O)Nc2c(ccc(NC(=O)C(=O)NCC(=O)NC3CCN(CC3)C)c2)C
0.295019	Brc1c(F)cc(cc1)C(=O)Nc2cc(c(O)cc2)CN3CCOCC3
0.295019	Brc1c(F)cc(cc1)C(=O)Nc2cc(c(O)cc2)CN3CCOCC3
0.295019	Brc1c(F)cc(cc1)C(=O)Nc2cc(c(O)cc2)CN3CCOCC3
0.295019	Brc1c(F)cc(cc1)C(=O)Nc2cc(c(O)cc2)CN3CCOCC3
0.295019	Brc1c(F)cc(cc1)C(=O)Nc2cc(c(O)cc2)CN3CCOCC3
0.295019	Brc1c(F)cc(cc1)C(=O)Nc2cc(c(O)cc2)CN3CCOCC3
0.295019	Brc1c(F)cc(cc1)C(=O)Nc2cc(c(O)cc2)CN3CCOCC3
0.295019	Brc1c(F)cc(cc1)C(=O)Nc2cc(c(O)cc2)CN3CCOCC3
0.295019	Brc1c(F)cc(cc1)C(=O)Nc2cc(c(O)cc2)CN3CCOCC3
0.295019	Brc1c(F)cc(cc1)C(=O)Nc2cc(c(O)cc2)CN3CCOCC3
0.29434	Fc1ccc(c2nc(ccc2)CN3CCC(C(=O)Nc4cc(OC)ccc4)CC3)cc1
0.29434	Fc1ccc(c2nc(ccc2)CN3CCC(C(=O)Nc4cc(OC)ccc4)CC3)cc1
0.29434	Fc1ccc(c2nc(ccc2)CN3CCC(C(=O)Nc4cc(OC)ccc4)CC3)cc1
0.29434	Fc1ccc(c2nc(ccc2)CN3CCC(C(=O)Nc4cc(OC)ccc4)CC3)cc1
0.29434	Fc1ccc(c2nc(ccc2)CN3CCC(C(=O)Nc4cc(OC)ccc4)CC3)cc1
0.29434	Fc1ccc(c2nc(ccc2)CN3CCC(C(=O)Nc4cc(OC)ccc4)CC3)cc1
0.29434	Fc1ccc(c2nc(ccc2)CN3CCC(C(=O)Nc4cc(OC)ccc4)CC3)cc1
0.29434	Fc1ccc(c2nc(ccc2)CN3CCC(C(=O)Nc4cc(OC)ccc4)CC3)cc1
0.29434	Fc1ccc(c2nc(ccc2)CN3CCC(C(=O)Nc4cc(OC)ccc4)CC3)cc1
0.29434	Fc1ccc(c2nc(ccc2)CN3CCC(C(=O)Nc4cc(OC)ccc4)CC3)cc1
0.294118	FC(F)(F)c1cc(ccc1)C(=O)Nc2cc(N)c(cc2)C
0.294118	FC(F)(F)c1cc(ccc1)C(=O)Nc2cc(N)c(cc2)C
0.294118	FC(F)(F)c1cc(ccc1)C(=O)Nc2cc(N)c(cc2)C
0.294118	FC(F)(F)c1cc(ccc1)C(=O)Nc2cc(N)c(cc2)C
0.294118	FC(F)(F)c1cc(ccc1)C(=O)Nc2cc(N)c(cc2)C
0.294118	FC(F)(F)c1cc(ccc1)C(=O)Nc2cc(N)c(cc2)C
0.294118	FC(F)(F)c1cc(ccc1)C(=O)Nc2cc(N)c(cc2)C
0.294118	FC(F)(F)c1cc(ccc1)C(=O)Nc2cc(N)c(cc2)C
0.294118	FC(F)(F)c1cc(ccc1)C(=O)Nc2cc(N)c(cc2)C
0.294118	FC(F)(F)c1cc(ccc1)C(=O)Nc2cc(N)c(cc2)C
0.292593	O=C(O)C(N)Cc1ccc(NC(=O)C=2NN=C(c3cc(c(cc3)C)C)C2)cc1
0.292593	O=C(O)C(N)Cc1ccc(NC(=O)C=2NN=C(c3cc(c(cc3)C)C)C2)cc1
0.292593	O=C(O)C(N)Cc1ccc(NC(=O)C=2NN=C(c3cc(c(cc3)C)C)C2)cc1
0.292593	O=C(O)C(N)Cc1ccc(NC(=O)C=2NN=C(c3cc(c(cc3)C)C)C2)cc1
0.292593	O=C(O)C(N)Cc1ccc(NC(=O)C=2NN=C(c3cc(c(cc3)C)C)C2)cc1
0.292593	O=C(O)C(N)Cc1ccc(NC(=O)C=2NN=C(c3cc(c(cc3)C)C)C2)cc1
0.292593	O=C(O)C(N)Cc1ccc(NC(=O)C=2NN=C(c3cc(c(cc3)C)C)C2)cc1
0.292593	O=C(O)C(N)Cc1ccc(NC(=O)C=2NN=C(c3cc(c(cc3)C)C)C2)cc1
0.292593	O=C(O)C(N)Cc1ccc(NC(=O)C=2NN=C(c3cc(c(cc3)C)C)C2)cc1
0.292593	O=C(O)C(N)Cc1ccc(NC(=O)C=2NN=C(c3cc(c(cc3)C)C)C2)cc1
0.291525	Ic1c(cccc1)C(=O)Nc2c(ccc(NC(=O)C(=O)NC3CN(CC4CC4)CC3)c2)C
0.291525	Ic1c(cccc1)C(=O)Nc2c(ccc(NC(=O)C(=O)NC3CN(CC4CC4)CC3)c2)C
0.291525	Ic1c(cccc1)C(=O)Nc2c(ccc(NC(=O)C(=O)NC3CN(CC4CC4)CC3)c2)C
0.291525	Ic1c(cccc1)C(=O)Nc2c(ccc(NC(=O)C(=O)NC3CN(CC4CC4)CC3)c2)C
0.291525	Ic1c(cccc1)C(=O)Nc2c(ccc(NC(=O)C(=O)NC3CN(CC4CC4)CC3)c2)C
0.291525	Ic1c(cccc1)C(=O)Nc2c(ccc(NC(=O)C(=O)NC3CN(CC4CC4)CC3)c2)C
0.291525	Ic1c(cccc1)C(=O)Nc2c(ccc(NC(=O)C(=O)NC3CN(CC4CC4)CC3)c2)C
0.291525	Ic1c(cccc1)C(=O)Nc2c(ccc(NC(=O)C(=O)NC3CN(CC4CC4)CC3)c2)C
0.291525	Ic1c(cccc1)C(=O)Nc2c(ccc(NC(=O)C(=O)NC3CN(CC4CC4)CC3)c2)C
0.291525	Ic1c(cccc1)C(=O)Nc2c(ccc(NC(=O)C(=O)NC3CN(CC4CC4)CC3)c2)C
0.291513	O=C(N(OC)CC(C)(C)C)C(=O)Nc1c(ccc(c2cnccc2)c1)C
0.291513	O=C(N(OC)CC(C)(C)C)C(=O)Nc1c(ccc(c2cnccc2)c1)C
0.291513	O=C(N(OC)CC(C)(C)C)C(=O)Nc1c(ccc(c2cnccc2)c1)C
0.291513	O=C(N(OC)CC(C)(C)C)C(=O)Nc1c(ccc(c2cnccc2)c1)C
0.291513	O=C(N(OC)CC(C)(C)C)C(=O)Nc1c(ccc(c2cnccc2)c1)C
0.291513	O=C(N(OC)CC(C)(C)C)C(=O)Nc1c(ccc(c2cnccc2)c1)C
0.291513	O=C(N(OC)CC(C)(C)C)C(=O)Nc1c(ccc(c2cnccc2)c1)C
0.291513	O=C(N(OC)CC(C)(C)C)C(=O)Nc1c(ccc(c2cnccc2)c1)C
0.291513	O=C(N(OC)CC(C)(C)C)C(=O)Nc1c(ccc(c2cnccc2)c1)C
0.291513	O=C(N(OC)CC(C)(C)C)C(=O)Nc1c(ccc(c2cnccc2)c1)C
0.291513	S(=O)(=O)(Nc1cncc(c1)C(=O)Nc2cc(c(O)cc2)CN3CCOCC3)C
0.291513	S(=O)(=O)(Nc1cncc(c1)C(=O)Nc2cc(c(O)cc2)CN3CCOCC3)C
0.291513	S(=O)(=O)(Nc1cncc(c1)C(=O)Nc2cc(c(O)cc2)CN3CCOCC3)C
0.291513	S(=O)(=O)(Nc1cncc(c1)C(=O)Nc2cc(c(O)cc2)CN3CCOCC3)C
0.291513	S(=O)(=O)(Nc1cncc(c1)C(=O)Nc2cc(c(O)cc2)CN3CCOCC3)C
0.291513	S(=O)(=O)(Nc1cncc(c1)C(=O)Nc2cc(c(O)cc2)CN3CCOCC3)C
0.291513	S(=O)(=O)(Nc1cncc(c1)C(=O)Nc2cc(c(O)cc2)CN3CCOCC3)C
0.291513	S(=O)(=O)(Nc1cncc(c1)C(=O)Nc2cc(c(O)cc2)CN3CCOCC3)C
0.291513	S(=O)(=O)(Nc1cncc(c1)C(=O)Nc2cc(c(O)cc2)CN3CCOCC3)C
0.291513	S(=O)(=O)(Nc1cncc(c1)C(=O)Nc2cc(c(O)cc2)CN3CCOCC3)C
0.291498	S1(=O)CCN(Cc2ccc(cc2)CNC(=O)c3cc(NC(=O)C=C)ccc3)CC1
0.291498	S1(=O)CCN(Cc2ccc(cc2)CNC(=O)c3cc(NC(=O)C=C)ccc3)CC1
0.291498	S1(=O)CCN(Cc2ccc(cc2)CNC(=O)c3cc(NC(=O)C=C)ccc3)CC1
0.291498	S1(=O)CCN(Cc2ccc(cc2)CNC(=O)c3cc(NC(=O)C=C)ccc3)CC1
0.291498	S1(=O)CCN(Cc2ccc(cc2)CNC(=O)c3cc(NC(=O)C=C)ccc3)CC1
0.291498	S1(=O)CCN(Cc2ccc(cc2)CNC(=O)c3cc(NC(=O)C=C)ccc3)CC1
0.291498	S1(=O)CCN(Cc2ccc(cc2)CNC(=O)c3cc(NC(=O)C=C)ccc3)CC1
0.291498	S1(=O)CCN(Cc2ccc(cc2)CNC(=O)c3cc(NC(=O)C=C)ccc3)CC1
0.291498	S1(=O)CCN(Cc2ccc(cc2)CNC(=O)c3cc(NC(=O)C=C)ccc3)CC1
0.291498	S1(=O)CCN(Cc2ccc(cc2)CNC(=O)c3cc(NC(=O)C=C)ccc3)CC1
0.289963	Clc1c(NC(=O)c2ccc(S(=O)(=O)C)cc2)c(Cl)cc(NC(=O)C=3NC(c4ccccc4)=CC3)c1
0.289963	Clc1c(NC(=O)c2ccc(S(=O)(=O)C)cc2)c(Cl)cc(NC(=O)C=3NC(c4ccccc4)=CC3)c1
0.289963	Clc1c(NC(=O)c2ccc(S(=O)(=O)C)cc2)c(Cl)cc(NC(=O)C=3NC(c4ccccc4)=CC3)c1
0.289963	Clc1c(NC(=O)c2ccc(S(=O)(=O)C)cc2)c(Cl)cc(NC(=O)C=3NC(c4ccccc4)=CC3)c1
0.289157	Brc1ccc(cc1)CC(=O)Nc2cc(ccc2)C(=O)NCc3ccc(cc3)CN4CCCCCCC4
0.289157	Brc1ccc(cc1)CC(=O)Nc2cc(ccc2)C(=O)NCc3ccc(cc3)CN4CCCCCCC4
0.289157	Brc1ccc(cc1)CC(=O)Nc2cc(ccc2)C(=O)NCc3ccc(cc3)CN4CCCCCCC4
0.289157	Brc1ccc(cc1)CC(=O)Nc2cc(ccc2)C(=O)NCc3ccc(cc3)CN4CCCCCCC4
0.289157	Brc1ccc(cc1)CC(=O)Nc2cc(ccc2)C(=O)NCc3ccc(cc3)CN4CCCCCCC4
0.289157	Brc1ccc(cc1)CC(=O)Nc2cc(ccc2)C(=O)NCc3ccc(cc3)CN4CCCCCCC4
0.289157	Brc1ccc(cc1)CC(=O)Nc2cc(ccc2)C(=O)NCc3ccc(cc3)CN4CCCCCCC4
0.289157	Brc1ccc(cc1)CC(=O)Nc2cc(ccc2)C(=O)NCc3ccc(cc3)CN4CCCCCCC4
0.289157	Brc1ccc(cc1)CC(=O)Nc2cc(ccc2)C(=O)NCc3ccc(cc3)CN4CCCCCCC4
0.289157	Brc1ccc(cc1)CC(=O)Nc2cc(ccc2)C(=O)NCc3ccc(cc3)CN4CCCCCCC4
0.2891	O=C(Nc1cc(ccc1)CN)c2ccc(cc2)C
0.2891	O=C(Nc1cc(ccc1)CN)c2ccc(cc2)C
0.2891	O=C(Nc1cc(ccc1)CN)c2ccc(cc2)C
0.2891	O=C(Nc1cc(ccc1)CN)c2ccc(cc2)C
0.288991	O=C(Nc1ccc(c2nc(ncc2)C)cc1)C=C
0.288991	O=C(Nc1ccc(c2nc(ncc2)C)cc1)C=C
0.288991	O=C(Nc1ccc(c2nc(ncc2)C)cc1)C=C
0.288991	O=C(Nc1ccc(c2nc(ncc2)C)cc1)C=C
0.288991	O=C(Nc1ccc(c2nc(ncc2)C)cc1)C=C
0.288991	O=C(Nc1ccc(c2nc(ncc2)C)cc1)C=C
0.288991	O=C(Nc1ccc(c2nc(ncc2)C)cc1)C=C
0.288991	O=C(Nc1ccc(c2nc(ncc2)C)cc1)C=C
0.288991	O=C(Nc1ccc(c2nc(ncc2)C)cc1)C=C
0.288991	O=C(Nc1ccc(c2nc(ncc2)C)cc1)C=C
0.287879	Clc1c(F)ccc(S(=O)(=O)Nc2ccc(cc2)C(=O)Nc3ccc(Nc4ncccn4)cc3)c1
0.287879	Clc1c(F)ccc(S(=O)(=O)Nc2ccc(cc2)C(=O)Nc3ccc(Nc4ncccn4)cc3)c1
0.287879	Clc1c(F)ccc(S(=O)(=O)Nc2ccc(cc2)C(=O)Nc3ccc(Nc4ncccn4)cc3)c1
0.287879	Clc1c(F)ccc(S(=O)(=O)Nc2ccc(cc2)C(=O)Nc3ccc(Nc4ncccn4)cc3)c1
0.287879	Clc1c(F)ccc(S(=O)(=O)Nc2ccc(cc2)C(=O)Nc3ccc(Nc4ncccn4)cc3)c1
0.287879	Clc1c(F)ccc(S(=O)(=O)Nc2ccc(cc2)C(=O)Nc3ccc(Nc4ncccn4)cc3)c1
0.287879	Clc1c(F)ccc(S(=O)(=O)Nc2ccc(cc2)C(=O)Nc3ccc(Nc4ncccn4)cc3)c1
0.287879	Clc1c(F)ccc(S(=O)(=O)Nc2ccc(cc2)C(=O)Nc3ccc(Nc4ncccn4)cc3)c1
0.287879	Clc1c(F)ccc(S(=O)(=O)Nc2ccc(cc2)C(=O)Nc3ccc(Nc4ncccn4)cc3)c1
0.287879	Clc1c(F)ccc(S(=O)(=O)Nc2ccc(cc2)C(=O)Nc3ccc(Nc4ncccn4)cc3)c1
0.287356	Brc1c(ccc(c1)CN2CCC(C(=O)Nc3cc(OC)ccc3)CC2)C
0.287356	Brc1c(ccc(c1)CN2CCC(C(=O)Nc3cc(OC)ccc3)CC2)C
0.287356	Brc1c(ccc(c1)CN2CCC(C(=O)Nc3cc(OC)ccc3)CC2)C
0.287356	Brc1c(ccc(c1)CN2CCC(C(=O)Nc3cc(OC)ccc3)CC2)C
0.287356	Brc1c(ccc(c1)CN2CCC(C(=O)Nc3cc(OC)ccc3)CC2)C
0.287356	Brc1c(ccc(c1)CN2CCC(C(=O)Nc3cc(OC)ccc3)CC2)C
0.287356	Brc1c(ccc(c1)CN2CCC(C(=O)Nc3cc(OC)ccc3)CC2)C
0.287356	Brc1c(ccc(c1)CN2CCC(C(=O)Nc3cc(OC)ccc3)CC2)C
0.287356	Brc1c(ccc(c1)CN2CCC(C(=O)Nc3cc(OC)ccc3)CC2)C
0.287356	Brc1c(ccc(c1)CN2CCC(C(=O)Nc3cc(OC)ccc3)CC2)C
0.287234	FC(F)(F)c1cc(ccc1)C(=O)Nc2cc(NC(=O)C3=C(OC=C3)C(C)C)c(cc2)C
0.287097	O=C(Nc1cc(c2cnccc2)ccc1)C=3C(=NN(C3)Cc4ccccc4)c5cc(OC)c(OC)cc5
0.28626	S(c1ccc(cc1)C(=O)Nc2cc(c(OCCN3CCCC3)cc2)C)CCCCCCC
0.28626	S(c1ccc(cc1)C(=O)Nc2cc(c(OCCN3CCCC3)cc2)C)CCCCCCC
0.28626	S(c1ccc(cc1)C(=O)Nc2cc(c(OCCN3CCCC3)cc2)C)CCCCCCC
0.28626	S(c1ccc(cc1)C(=O)Nc2cc(c(OCCN3CCCC3)cc2)C)CCCCCCC
0.28626	S(c1ccc(cc1)C(=O)Nc2cc(c(OCCN3CCCC3)cc2)C)CCCCCCC
0.28626	S(c1ccc(cc1)C(=O)Nc2cc(c(OCCN3CCCC3)cc2)C)CCCCCCC
0.286245	Brc1c(OC)ccc(c1)C(=O)Nc2cc(c(O)cc2)CN3CCOCC3
0.286245	Brc1c(OC)ccc(c1)C(=O)Nc2cc(c(O)cc2)CN3CCOCC3
0.286245	Brc1c(OC)ccc(c1)C(=O)Nc2cc(c(O)cc2)CN3CCOCC3
0.286245	Brc1c(OC)ccc(c1)C(=O)Nc2cc(c(O)cc2)CN3CCOCC3
0.286245	Brc1c(OC)ccc(c1)C(=O)Nc2cc(c(O)cc2)CN3CCOCC3
0.286245	Brc1c(OC)ccc(c1)C(=O)Nc2cc(c(O)cc2)CN3CCOCC3
0.286245	Brc1c(OC)ccc(c1)C(=O)Nc2cc(c(O)cc2)CN3CCOCC3
0.286245	Brc1c(OC)ccc(c1)C(=O)Nc2cc(c(O)cc2)CN3CCOCC3
0.286245	Brc1c(OC)ccc(c1)C(=O)Nc2cc(c(O)cc2)CN3CCOCC3
0.286245	Brc1c(OC)ccc(c1)C(=O)Nc2cc(c(O)cc2)CN3CCOCC3
0.286207	Clc1cc(c(NC(=O)C(=O)NCc2cc(NC(=O)c3ccncc3)ccc2)cc1)c4ccc(cc4)C(F)(F)F
0.286207	Clc1cc(c(NC(=O)C(=O)NCc2cc(NC(=O)c3ccncc3)ccc2)cc1)c4ccc(cc4)C(F)(F)F
0.286207	Clc1cc(c(NC(=O)C(=O)NCc2cc(NC(=O)c3ccncc3)ccc2)cc1)c4ccc(cc4)C(F)(F)F
0.286207	Clc1cc(c(NC(=O)C(=O)NCc2cc(NC(=O)c3ccncc3)ccc2)cc1)c4ccc(cc4)C(F)(F)F
0.286207	Clc1cc(c(NC(=O)C(=O)NCc2cc(NC(=O)c3ccncc3)ccc2)cc1)c4ccc(cc4)C(F)(F)F
0.286207	Clc1cc(c(NC(=O)C(=O)NCc2cc(NC(=O)c3ccncc3)ccc2)cc1)c4ccc(cc4)C(F)(F)F
0.286207	Clc1cc(c(NC(=O)C(=O)NCc2cc(NC(=O)c3ccncc3)ccc2)cc1)c4ccc(cc4)C(F)(F)F
0.286207	Clc1cc(c(NC(=O)C(=O)NCc2cc(NC(=O)c3ccncc3)ccc2)cc1)c4ccc(cc4)C(F)(F)F
0.286207	Clc1cc(c(NC(=O)C(=O)NCc2cc(NC(=O)c3ccncc3)ccc2)cc1)c4ccc(cc4)C(F)(F)F
0.286207	Clc1cc(c(NC(=O)C(=O)NCc2cc(NC(=O)c3ccncc3)ccc2)cc1)c4ccc(cc4)C(F)(F)F
0.286195	Clc1c(NS(=O)(=O)c2ccc(F)cc2)cc(cc1)C(=O)Nc3cc(c(O)cc3)CN4CCOCC4
0.286195	Clc1c(NS(=O)(=O)c2ccc(F)cc2)cc(cc1)C(=O)Nc3cc(c(O)cc3)CN4CCOCC4
0.285714	O=C(Nc1ccc(cc1)CNC(=O)C=O)c2cnccc2
0.285714	O=C(Nc1ccc(cc1)CNC(=O)C=O)c2cnccc2
0.285714	O=C(Nc1ccc(cc1)CNC(=O)C=O)c2cnccc2
0.285714	O=C(Nc1ccc(cc1)CNC(=O)C=O)c2cnccc2
0.285714	O=C(Nc1ccc(cc1)CNC(=O)C=O)c2cnccc2
0.285714	O=C(Nc1ccc(cc1)CNC(=O)C=O)c2cnccc2
0.285714	O=C(Nc1ccc(cc1)CNC(=O)C=O)c2cnccc2
0.285714	O=C(Nc1ccc(cc1)CNC(=O)C=O)c2cnccc2
0.285714	O=C(Nc1ccc(cc1)CNC(=O)C=O)c2cnccc2
0.285714	O=C(Nc1ccc(cc1)CNC(=O)C=O)c2cnccc2
0.285714	S1C(=NC(c2ccc(NC(=O)c3ccccc3)cc2)=C1)NC(=O)CCCCc4ccc(OC)cc4
0.285223	S(c1ncccc1C(=O)Oc2ccc(cc2)C(=O)Nc3cnccc3)c4c(ccc(c4)C)C
0.285223	S(c1ncccc1C(=O)Oc2ccc(cc2)C(=O)Nc3cnccc3)c4c(ccc(c4)C)C
0.285223	S(c1ncccc1C(=O)Oc2ccc(cc2)C(=O)Nc3cnccc3)c4c(ccc(c4)C)C
0.285223	S(c1ncccc1C(=O)Oc2ccc(cc2)C(=O)Nc3cnccc3)c4c(ccc(c4)C)C
0.285223	S(c1ncccc1C(=O)Oc2ccc(cc2)C(=O)Nc3cnccc3)c4c(ccc(c4)C)C
0.285223	S(c1ncccc1C(=O)Oc2ccc(cc2)C(=O)Nc3cnccc3)c4c(ccc(c4)C)C
0.285223	S(c1ncccc1C(=O)Oc2ccc(cc2)C(=O)Nc3cnccc3)c4c(ccc(c4)C)C
0.285223	S(c1ncccc1C(=O)Oc2ccc(cc2)C(=O)Nc3cnccc3)c4c(ccc(c4)C)C
0.285223	S(c1ncccc1C(=O)Oc2ccc(cc2)C(=O)Nc3cnccc3)c4c(ccc(c4)C)C
0.285223	S(c1ncccc1C(=O)Oc2ccc(cc2)C(=O)Nc3cnccc3)c4c(ccc(c4)C)C
0.285211	Brc1ccc(S(=O)(=O)Nc2cc(ccc2)C(=O)Nc3cc(c(O)cc3)CN4CCOCC4)cc1
0.285211	Brc1ccc(S(=O)(=O)Nc2cc(ccc2)C(=O)Nc3cc(c(O)cc3)CN4CCOCC4)cc1
0.285211	Brc1ccc(S(=O)(=O)Nc2cc(ccc2)C(=O)Nc3cc(c(O)cc3)CN4CCOCC4)cc1
0.284615	Brc1c(ncc(NC(=O)c2c(Nc3ccc(cc3)C)cccc2)c1)C
0.284615	Brc1c(ncc(NC(=O)c2c(Nc3ccc(cc3)C)cccc2)c1)C
0.284615	Brc1c(ncc(NC(=O)c2c(Nc3ccc(cc3)C)cccc2)c1)C
0.284615	Brc1c(ncc(NC(=O)c2c(Nc3ccc(cc3)C)cccc2)c1)C
0.284615	Brc1c(ncc(NC(=O)c2c(Nc3ccc(cc3)C)cccc2)c1)C
0.284615	Brc1c(ncc(NC(=O)c2c(Nc3ccc(cc3)C)cccc2)c1)C
0.284615	Brc1c(ncc(NC(=O)c2c(Nc3ccc(cc3)C)cccc2)c1)C
0.284615	Brc1c(ncc(NC(=O)c2c(Nc3ccc(cc3)C)cccc2)c1)C
0.284615	Brc1c(ncc(NC(=O)c2c(Nc3ccc(cc3)C)cccc2)c1)C
0.284615	Brc1c(ncc(NC(=O)c2c(Nc3ccc(cc3)C)cccc2)c1)C
0.284281	S1C(=O)N(C(=O)C1)Cc2cc(ccc2)C(=O)Nc3nc(ccc3)C=4C=NN(C4)C
0.284281	S1C(=O)N(C(=O)C1)Cc2cc(ccc2)C(=O)Nc3nc(ccc3)C=4C=NN(C4)C
0.284281	S1C(=O)N(C(=O)C1)Cc2cc(ccc2)C(=O)Nc3nc(ccc3)C=4C=NN(C4)C
0.284281	S1C(=O)N(C(=O)C1)Cc2cc(ccc2)C(=O)Nc3nc(ccc3)C=4C=NN(C4)C
0.284281	S1C(=O)N(C(=O)C1)Cc2cc(ccc2)C(=O)Nc3nc(ccc3)C=4C=NN(C4)C
0.284281	S1C(=O)N(C(=O)C1)Cc2cc(ccc2)C(=O)Nc3nc(ccc3)C=4C=NN(C4)C
0.284281	S1C(=O)N(C(=O)C1)Cc2cc(ccc2)C(=O)Nc3nc(ccc3)C=4C=NN(C4)C
0.284281	S1C(=O)N(C(=O)C1)Cc2cc(ccc2)C(=O)Nc3nc(ccc3)C=4C=NN(C4)C
0.284281	S1C(=O)N(C(=O)C1)Cc2cc(ccc2)C(=O)Nc3nc(ccc3)C=4C=NN(C4)C
0.284281	S1C(=O)N(C(=O)C1)Cc2cc(ccc2)C(=O)Nc3nc(ccc3)C=4C=NN(C4)C
0.284	S1C=NC(c2ccc(cc2)C(=O)NCc3cc(NC(=O)OC)ccc3)=C1
0.284	S1C=NC(c2ccc(cc2)C(=O)NCc3cc(NC(=O)OC)ccc3)=C1
0.284	S1C=NC(c2ccc(cc2)C(=O)NCc3cc(NC(=O)OC)ccc3)=C1
0.284	S1C=NC(c2ccc(cc2)C(=O)NCc3cc(NC(=O)OC)ccc3)=C1
0.284	S1C=NC(c2ccc(cc2)C(=O)NCc3cc(NC(=O)OC)ccc3)=C1
0.284	S1C=NC(c2ccc(cc2)C(=O)NCc3cc(NC(=O)OC)ccc3)=C1
0.284	S1C=NC(c2ccc(cc2)C(=O)NCc3cc(NC(=O)OC)ccc3)=C1
0.284	S1C=NC(c2ccc(cc2)C(=O)NCc3cc(NC(=O)OC)ccc3)=C1
0.284	S1C=NC(c2ccc(cc2)C(=O)NCc3cc(NC(=O)OC)ccc3)=C1
0.284	S1C=NC(c2ccc(cc2)C(=O)NCc3cc(NC(=O)OC)ccc3)=C1
0.283388	O=C(OC(C)(C)C)N1C(C(=O)Nc2cc(NC(=O)c3ccncc3)c(cc2)C)C=CCC1
0.282787	Fc1ccc(c2nc(ccc2)CNc3c(cc(cc3)C)C)cc1
0.282787	Fc1ccc(c2nc(ccc2)CNc3c(cc(cc3)C)C)cc1
0.282787	Fc1ccc(c2nc(ccc2)CNc3c(cc(cc3)C)C)cc1
0.282787	Fc1ccc(c2nc(ccc2)CNc3c(cc(cc3)C)C)cc1
0.282787	O=C(O)c1cc(Nc2nc(N3CCCC3)ccn2)ccc1
0.282787	O=C(O)c1cc(Nc2nc(N3CCCC3)ccn2)ccc1
0.282787	Fc1ccc(c2nc(ccc2)CNc3c(cc(cc3)C)C)cc1
0.282787	Fc1ccc(c2nc(ccc2)CNc3c(cc(cc3)C)C)cc1
0.282787	Fc1ccc(c2nc(ccc2)CNc3c(cc(cc3)C)C)cc1
0.282787	Fc1ccc(c2nc(ccc2)CNc3c(cc(cc3)C)C)cc1
0.282511	O=C(Nc1ccc(c2nc(ncc2)C)cc1)C=CC
0.282511	O=C(Nc1ccc(c2nc(ncc2)C)cc1)C=CC
0.282511	O=C(Nc1ccc(c2nc(ncc2)C)cc1)C=CC
0.282511	O=C(Nc1ccc(c2nc(ncc2)C)cc1)C=CC
0.282511	O=C(Nc1ccc(c2nc(ncc2)C)cc1)C=CC
0.282511	O=C(Nc1ccc(c2nc(ncc2)C)cc1)C=CC
0.282511	O=C(Nc1ccc(c2nc(ncc2)C)cc1)C=CC
0.282511	O=C(Nc1ccc(c2nc(ncc2)C)cc1)C=CC
0.282511	O=C(Nc1ccc(c2nc(ncc2)C)cc1)C=CC
0.282511	O=C(Nc1ccc(c2nc(ncc2)C)cc1)C=CC
0.282468	Clc1c(C#N)ccc(NC(=O)C(=O)N2CCC(c3nc(c4cc(F)ccc4)ccn3)CC2)c1
0.282468	Clc1c(C#N)ccc(NC(=O)C(=O)N2CCC(c3nc(c4cc(F)ccc4)ccn3)CC2)c1
0.282468	Clc1c(C#N)ccc(NC(=O)C(=O)N2CCC(c3nc(c4cc(F)ccc4)ccn3)CC2)c1
0.282468	Clc1c(C#N)ccc(NC(=O)C(=O)N2CCC(c3nc(c4cc(F)ccc4)ccn3)CC2)c1
0.282468	Clc1c(C#N)ccc(NC(=O)C(=O)N2CCC(c3nc(c4cc(F)ccc4)ccn3)CC2)c1
0.282468	Clc1c(C#N)ccc(NC(=O)C(=O)N2CCC(c3nc(c4cc(F)ccc4)ccn3)CC2)c1
0.282468	Clc1c(C#N)ccc(NC(=O)C(=O)N2CCC(c3nc(c4cc(F)ccc4)ccn3)CC2)c1
0.282468	Clc1c(C#N)ccc(NC(=O)C(=O)N2CCC(c3nc(c4cc(F)ccc4)ccn3)CC2)c1
0.282468	Clc1c(C#N)ccc(NC(=O)C(=O)N2CCC(c3nc(c4cc(F)ccc4)ccn3)CC2)c1
0.282468	Clc1c(C#N)ccc(NC(=O)C(=O)N2CCC(c3nc(c4cc(F)ccc4)ccn3)CC2)c1
0.282258	Clc1c(C#N)cc(cc1)C(=O)Nc2c(ccc(c2)C(=O)C)C
0.282258	Clc1c(C#N)cc(cc1)C(=O)Nc2c(ccc(c2)C(=O)C)C
0.282258	Clc1c(C#N)cc(cc1)C(=O)Nc2c(ccc(c2)C(=O)C)C
0.282258	Clc1c(C#N)cc(cc1)C(=O)Nc2c(ccc(c2)C(=O)C)C
0.282258	Clc1c(C#N)cc(cc1)C(=O)Nc2c(ccc(c2)C(=O)C)C
0.282258	Clc1c(C#N)cc(cc1)C(=O)Nc2c(ccc(c2)C(=O)C)C
0.282258	Clc1c(C#N)cc(cc1)C(=O)Nc2c(ccc(c2)C(=O)C)C
0.282258	Clc1c(C#N)cc(cc1)C(=O)Nc2c(ccc(c2)C(=O)C)C
0.282258	Clc1c(C#N)cc(cc1)C(=O)Nc2c(ccc(c2)C(=O)C)C
0.282258	Clc1c(C#N)cc(cc1)C(=O)Nc2c(ccc(c2)C(=O)C)C
0.282209	Ic1c(cccc1)C(=O)Nc2c(ccc(NC(=O)C(=O)N(Cc3cnc(NC(=O)OC(C)(C)C)cc3)C)c2)C
0.282209	Ic1c(cccc1)C(=O)Nc2c(ccc(NC(=O)C(=O)N(Cc3cnc(NC(=O)OC(C)(C)C)cc3)C)c2)C
0.282209	Ic1c(cccc1)C(=O)Nc2c(ccc(NC(=O)C(=O)N(Cc3cnc(NC(=O)OC(C)(C)C)cc3)C)c2)C
0.282209	Ic1c(cccc1)C(=O)Nc2c(ccc(NC(=O)C(=O)N(Cc3cnc(NC(=O)OC(C)(C)C)cc3)C)c2)C
0.282209	Ic1c(cccc1)C(=O)Nc2c(ccc(NC(=O)C(=O)N(Cc3cnc(NC(=O)OC(C)(C)C)cc3)C)c2)C
0.282209	Ic1c(cccc1)C(=O)Nc2c(ccc(NC(=O)C(=O)N(Cc3cnc(NC(=O)OC(C)(C)C)cc3)C)c2)C
0.282209	Ic1c(cccc1)C(=O)Nc2c(ccc(NC(=O)C(=O)N(Cc3cnc(NC(=O)OC(C)(C)C)cc3)C)c2)C
0.282209	Ic1c(cccc1)C(=O)Nc2c(ccc(NC(=O)C(=O)N(Cc3cnc(NC(=O)OC(C)(C)C)cc3)C)c2)C
0.282209	Ic1c(cccc1)C(=O)Nc2c(ccc(NC(=O)C(=O)N(Cc3cnc(NC(=O)OC(C)(C)C)cc3)C)c2)C
0.282143	Fc1c(NC(=O)C=2C(=O)NC(c3cc(ccc3)C)=CC2)cc(cc1)C
0.282143	Fc1c(NC(=O)C=2C(=O)NC(c3cc(ccc3)C)=CC2)cc(cc1)C
0.282143	Fc1c(NC(=O)C=2C(=O)NC(c3cc(ccc3)C)=CC2)cc(cc1)C
0.282143	Fc1c(NC(=O)C=2C(=O)NC(c3cc(ccc3)C)=CC2)cc(cc1)C
0.282143	Fc1c(NC(=O)C=2C(=O)NC(c3cc(ccc3)C)=CC2)cc(cc1)C
0.282143	Fc1c(NC(=O)C=2C(=O)NC(c3cc(ccc3)C)=CC2)cc(cc1)C
0.282143	Fc1c(NC(=O)C=2C(=O)NC(c3cc(ccc3)C)=CC2)cc(cc1)C
0.282143	Fc1c(NC(=O)C=2C(=O)NC(c3cc(ccc3)C)=CC2)cc(cc1)C
0.282143	Fc1c(NC(=O)C=2C(=O)NC(c3cc(ccc3)C)=CC2)cc(cc1)C
0.282143	Fc1c(NC(=O)C=2C(=O)NC(c3cc(ccc3)C)=CC2)cc(cc1)C
0.282051	Clc1cc(c(NC(=O)c2cc(c(NC(=O)CC(C)C)cc2)C)cc1)c3cc(ccc3)C
0.281588	S1C(=NC(c2ccc(cc2)CC(C)C)=C1)NC(=O)c3c(cc(OC)cc3)C
0.281588	S1C(=NC(c2ccc(cc2)CC(C)C)=C1)NC(=O)c3c(cc(OC)cc3)C
0.281588	S1C(=NC(c2ccc(cc2)CC(C)C)=C1)NC(=O)c3c(cc(OC)cc3)C
0.281588	S1C(=NC(c2ccc(cc2)CC(C)C)=C1)NC(=O)c3c(cc(OC)cc3)C
0.281553	O=C(Nc1cnccc1)c2ccc(O)cc2
0.281553	O=C(Nc1cnccc1)c2ccc(O)cc2
0.281553	O=C(Nc1cnccc1)c2ccc(O)cc2
0.281553	O=C(Nc1cnccc1)c2ccc(O)cc2
0.281553	O=C(Nc1cnccc1)c2ccc(O)cc2
0.281553	O=C(Nc1cnccc1)c2ccc(O)cc2
0.281553	O=C(Nc1cnccc1)c2ccc(O)cc2
0.281553	O=C(Nc1cnccc1)c2ccc(O)cc2
0.281553	O=C(Nc1cnccc1)c2ccc(O)cc2
0.281553	O=C(Nc1cnccc1)c2ccc(O)cc2
0.281139	O=C(Nc1ccc(Nc2ncccn2)cc1)C=3NN=C(c4c(OC)cc(OC)cc4)C3
0.281139	O=C(Nc1ccc(Nc2ncccn2)cc1)C=3NN=C(c4c(OC)cc(OC)cc4)C3
0.281139	O=C(Nc1ccc(Nc2ncccn2)cc1)C=3NN=C(c4c(OC)cc(OC)cc4)C3
0.281139	O=C(Nc1ccc(Nc2ncccn2)cc1)C=3NN=C(c4c(OC)cc(OC)cc4)C3
0.281139	O=C(Nc1ccc(Nc2ncccn2)cc1)C=3NN=C(c4c(OC)cc(OC)cc4)C3
0.281139	O=C(Nc1ccc(Nc2ncccn2)cc1)C=3NN=C(c4c(OC)cc(OC)cc4)C3
0.281139	O=C(Nc1ccc(Nc2ncccn2)cc1)C=3NN=C(c4c(OC)cc(OC)cc4)C3
0.281139	O=C(Nc1ccc(Nc2ncccn2)cc1)C=3NN=C(c4c(OC)cc(OC)cc4)C3
0.281139	O=C(Nc1ccc(Nc2ncccn2)cc1)C=3NN=C(c4c(OC)cc(OC)cc4)C3
0.281139	O=C(Nc1ccc(Nc2ncccn2)cc1)C=3NN=C(c4c(OC)cc(OC)cc4)C3
0.281022	Ic1c(cccc1)C(=O)Nc2c(ccc(NC(=O)C(=O)Nc3ccc(OCCC(C)C)cc3)c2)C
0.281022	Ic1c(cccc1)C(=O)Nc2c(ccc(NC(=O)C(=O)Nc3ccc(OCCC(C)C)cc3)c2)C
0.281022	Ic1c(cccc1)C(=O)Nc2c(ccc(NC(=O)C(=O)Nc3ccc(OCCC(C)C)cc3)c2)C
0.281022	Ic1c(cccc1)C(=O)Nc2c(ccc(NC(=O)C(=O)Nc3ccc(OCCC(C)C)cc3)c2)C
0.281022	Ic1c(cccc1)C(=O)Nc2c(ccc(NC(=O)C(=O)Nc3ccc(OCCC(C)C)cc3)c2)C
0.281022	Ic1c(cccc1)C(=O)Nc2c(ccc(NC(=O)C(=O)Nc3ccc(OCCC(C)C)cc3)c2)C
0.281022	Ic1c(cccc1)C(=O)Nc2c(ccc(NC(=O)C(=O)Nc3ccc(OCCC(C)C)cc3)c2)C
0.281022	Ic1c(cccc1)C(=O)Nc2c(ccc(NC(=O)C(=O)Nc3ccc(OCCC(C)C)cc3)c2)C
0.281022	Ic1c(cccc1)C(=O)Nc2c(ccc(NC(=O)C(=O)Nc3ccc(OCCC(C)C)cc3)c2)C
0.281022	Ic1c(cccc1)C(=O)Nc2c(ccc(NC(=O)C(=O)Nc3ccc(OCCC(C)C)cc3)c2)C
0.280702	O=C(Nc1cc(ccc1)COCC2OCCC2)c3cc(c(NC(=O)CC(C)C)cc3)C
0.280702	O=C(Nc1cc(ccc1)COCC2OCCC2)c3cc(c(NC(=O)CC(C)C)cc3)C
0.280702	O=C(Nc1cc(ccc1)COCC2OCCC2)c3cc(c(NC(=O)CC(C)C)cc3)C
0.280702	O=C(Nc1cc(ccc1)COCC2OCCC2)c3cc(c(NC(=O)CC(C)C)cc3)C
0.280702	O=C(Nc1cc(ccc1)COCC2OCCC2)c3cc(c(NC(=O)CC(C)C)cc3)C
0.280702	O=C(Nc1cc(ccc1)COCC2OCCC2)c3cc(c(NC(=O)CC(C)C)cc3)C
0.280702	O=C(Nc1cc(ccc1)COCC2OCCC2)c3cc(c(NC(=O)CC(C)C)cc3)C
0.280702	O=C(Nc1cc(ccc1)COCC2OCCC2)c3cc(c(NC(=O)CC(C)C)cc3)C
0.280702	O=C(Nc1cc(ccc1)COCC2OCCC2)c3cc(c(NC(=O)CC(C)C)cc3)C
0.280702	O=C(Nc1cc(ccc1)COCC2OCCC2)c3cc(c(NC(=O)CC(C)C)cc3)C
0.280303	Clc1cc(cc(c1)C)C(=O)C2=CNC(C(=O)Nc3c(ccc(c3)C(=O)C)C)=C2
0.280303	Clc1cc(cc(c1)C)C(=O)C2=CNC(C(=O)Nc3c(ccc(c3)C(=O)C)C)=C2
0.279461	Fc1ccc(c2nc(ccc2)CNc3c(cc(cc3)C(=O)N4CC(CCC4)C)C)cc1
0.279461	Fc1ccc(c2nc(ccc2)CNc3c(cc(cc3)C(=O)N4CC(CCC4)C)C)cc1
0.279461	Fc1ccc(c2nc(ccc2)CNc3c(cc(cc3)C(=O)N4CC(CCC4)C)C)cc1
0.279461	Fc1ccc(c2nc(ccc2)CNc3c(cc(cc3)C(=O)N4CC(CCC4)C)C)cc1
0.279461	Fc1ccc(c2nc(ccc2)CNc3c(cc(cc3)C(=O)N4CC(CCC4)C)C)cc1
0.279461	Fc1ccc(c2nc(ccc2)CNc3c(cc(cc3)C(=O)N4CC(CCC4)C)C)cc1
0.279461	Fc1ccc(c2nc(ccc2)CNc3c(cc(cc3)C(=O)N4CC(CCC4)C)C)cc1
0.279461	Fc1ccc(c2nc(ccc2)CNc3c(cc(cc3)C(=O)N4CC(CCC4)C)C)cc1
0.279461	Fc1ccc(c2nc(ccc2)CNc3c(cc(cc3)C(=O)N4CC(CCC4)C)C)cc1
0.279461	Fc1ccc(c2nc(ccc2)CNc3c(cc(cc3)C(=O)N4CC(CCC4)C)C)cc1
0.279152	S1C(C(=O)Nc2cc(c(O)cc2)CN3CCOCC3)=CC=C1COc4ccccc4
0.279152	S1C(C(=O)Nc2cc(c(O)cc2)CN3CCOCC3)=CC=C1COc4ccccc4
0.279152	S1C(C(=O)Nc2cc(c(O)cc2)CN3CCOCC3)=CC=C1COc4ccccc4
0.279152	S1C(C(=O)Nc2cc(c(O)cc2)CN3CCOCC3)=CC=C1COc4ccccc4
0.279152	S1C(C(=O)Nc2cc(c(O)cc2)CN3CCOCC3)=CC=C1COc4ccccc4
0.279152	S1C(C(=O)Nc2cc(c(O)cc2)CN3CCOCC3)=CC=C1COc4ccccc4
0.279152	S1C(C(=O)Nc2cc(c(O)cc2)CN3CCOCC3)=CC=C1COc4ccccc4
0.279152	S1C(C(=O)Nc2cc(c(O)cc2)CN3CCOCC3)=CC=C1COc4ccccc4
0.279152	S1C(C(=O)Nc2cc(c(O)cc2)CN3CCOCC3)=CC=C1COc4ccccc4
0.279152	S1C(C(=O)Nc2cc(c(O)cc2)CN3CCOCC3)=CC=C1COc4ccccc4
0.278746	Clc1c(NC(=O)c2ccc(S(=O)(=O)C)cc2)c(Cl)cc(NC(=O)C(=O)N3CCN(Cc4ccccc4)CC3)c1
0.278746	Clc1c(NC(=O)c2ccc(S(=O)(=O)C)cc2)c(Cl)cc(NC(=O)C(=O)N3CCN(Cc4ccccc4)CC3)c1
0.278169	Ic1c(cccc1)C(=O)Nc2c(ccc(NC(=O)C(=O)NC=3N(N=CC3)C)c2)C
0.278169	Ic1c(cccc1)C(=O)Nc2c(ccc(NC(=O)C(=O)NC=3N(N=CC3)C)c2)C
0.278169	Ic1c(cccc1)C(=O)Nc2c(ccc(NC(=O)C(=O)NC=3N(N=CC3)C)c2)C
0.278169	Ic1c(cccc1)C(=O)Nc2c(ccc(NC(=O)C(=O)NC=3N(N=CC3)C)c2)C
0.278169	Ic1c(cccc1)C(=O)Nc2c(ccc(NC(=O)C(=O)NC=3N(N=CC3)C)c2)C
0.278169	Ic1c(cccc1)C(=O)Nc2c(ccc(NC(=O)C(=O)NC=3N(N=CC3)C)c2)C
0.278169	Ic1c(cccc1)C(=O)Nc2c(ccc(NC(=O)C(=O)NC=3N(N=CC3)C)c2)C
0.278169	Ic1c(cccc1)C(=O)Nc2c(ccc(NC(=O)C(=O)NC=3N(N=CC3)C)c2)C
0.278169	Ic1c(cccc1)C(=O)Nc2c(ccc(NC(=O)C(=O)NC=3N(N=CC3)C)c2)C
0.277603	S(=O)(=O)(Nc1cc(S(=O)(=O)Nc2ccc(OC)cc2)c(cc1)C)c3c(OC)ccc(c3)C(=O)Nc4cc(c(O)cc4)CN5CCOCC5
0.277603	S(=O)(=O)(Nc1cc(S(=O)(=O)Nc2ccc(OC)cc2)c(cc1)C)c3c(OC)ccc(c3)C(=O)Nc4cc(c(O)cc4)CN5CCOCC5
0.277603	S(=O)(=O)(Nc1cc(S(=O)(=O)Nc2ccc(OC)cc2)c(cc1)C)c3c(OC)ccc(c3)C(=O)Nc4cc(c(O)cc4)CN5CCOCC5
0.277603	S(=O)(=O)(Nc1cc(S(=O)(=O)Nc2ccc(OC)cc2)c(cc1)C)c3c(OC)ccc(c3)C(=O)Nc4cc(c(O)cc4)CN5CCOCC5
0.277603	S(=O)(=O)(Nc1cc(S(=O)(=O)Nc2ccc(OC)cc2)c(cc1)C)c3c(OC)ccc(c3)C(=O)Nc4cc(c(O)cc4)CN5CCOCC5
0.277603	S(=O)(=O)(Nc1cc(S(=O)(=O)Nc2ccc(OC)cc2)c(cc1)C)c3c(OC)ccc(c3)C(=O)Nc4cc(c(O)cc4)CN5CCOCC5
0.277603	S(=O)(=O)(Nc1cc(S(=O)(=O)Nc2ccc(OC)cc2)c(cc1)C)c3c(OC)ccc(c3)C(=O)Nc4cc(c(O)cc4)CN5CCOCC5
0.277603	S(=O)(=O)(Nc1cc(S(=O)(=O)Nc2ccc(OC)cc2)c(cc1)C)c3c(OC)ccc(c3)C(=O)Nc4cc(c(O)cc4)CN5CCOCC5
0.277603	S(=O)(=O)(Nc1cc(S(=O)(=O)Nc2ccc(OC)cc2)c(cc1)C)c3c(OC)ccc(c3)C(=O)Nc4cc(c(O)cc4)CN5CCOCC5
0.277603	S(=O)(=O)(Nc1cc(S(=O)(=O)Nc2ccc(OC)cc2)c(cc1)C)c3c(OC)ccc(c3)C(=O)Nc4cc(c(O)cc4)CN5CCOCC5
0.277419	S(C1=NN=C(N1c2cc(c(cc2)C)C)c3ccccc3)CC(=O)Nc4ccc(N5CCN(Cc6ccccc6)CC5)cc4
0.277419	S(C1=NN=C(N1c2cc(c(cc2)C)C)c3ccccc3)CC(=O)Nc4ccc(N5CCN(Cc6ccccc6)CC5)cc4
0.277419	S(C1=NN=C(N1c2cc(c(cc2)C)C)c3ccccc3)CC(=O)Nc4ccc(N5CCN(Cc6ccccc6)CC5)cc4
0.277419	S(C1=NN=C(N1c2cc(c(cc2)C)C)c3ccccc3)CC(=O)Nc4ccc(N5CCN(Cc6ccccc6)CC5)cc4
0.277419	S(C1=NN=C(N1c2cc(c(cc2)C)C)c3ccccc3)CC(=O)Nc4ccc(N5CCN(Cc6ccccc6)CC5)cc4
0.277419	S(C1=NN=C(N1c2cc(c(cc2)C)C)c3ccccc3)CC(=O)Nc4ccc(N5CCN(Cc6ccccc6)CC5)cc4
0.277419	S(C1=NN=C(N1c2cc(c(cc2)C)C)c3ccccc3)CC(=O)Nc4ccc(N5CCN(Cc6ccccc6)CC5)cc4
0.277419	S(C1=NN=C(N1c2cc(c(cc2)C)C)c3ccccc3)CC(=O)Nc4ccc(N5CCN(Cc6ccccc6)CC5)cc4
0.277419	S(C1=NN=C(N1c2cc(c(cc2)C)C)c3ccccc3)CC(=O)Nc4ccc(N5CCN(Cc6ccccc6)CC5)cc4
0.277419	S(C1=NN=C(N1c2cc(c(cc2)C)C)c3ccccc3)CC(=O)Nc4ccc(N5CCN(Cc6ccccc6)CC5)cc4
0.277193	S1C(C(=O)Nc2c(cc(cc2)C(=O)NCCc3cc(OC)ncc3)C)=CC=C1
0.277193	S1C(C(=O)Nc2c(cc(cc2)C(=O)NCCc3cc(OC)ncc3)C)=CC=C1
0.277193	S1C(C(=O)Nc2c(cc(cc2)C(=O)NCCc3cc(OC)ncc3)C)=CC=C1
0.277193	S1C(C(=O)Nc2c(cc(cc2)C(=O)NCCc3cc(OC)ncc3)C)=CC=C1
0.277193	S1C(C(=O)Nc2c(cc(cc2)C(=O)NCCc3cc(OC)ncc3)C)=CC=C1
0.277193	S1C(C(=O)Nc2c(cc(cc2)C(=O)NCCc3cc(OC)ncc3)C)=CC=C1
0.277193	S1C(C(=O)Nc2c(cc(cc2)C(=O)NCCc3cc(OC)ncc3)C)=CC=C1
0.277193	S1C(C(=O)Nc2c(cc(cc2)C(=O)NCCc3cc(OC)ncc3)C)=CC=C1
0.277193	S1C(C(=O)Nc2c(cc(cc2)C(=O)NCCc3cc(OC)ncc3)C)=CC=C1
0.277193	S1C(C(=O)Nc2c(cc(cc2)C(=O)NCCc3cc(OC)ncc3)C)=CC=C1
0.277108	O=C(NCc1ccc(cc1)CN2CCCCCCC2)c3cnc(cc3)C=4N=NNN4
0.277108	O=C(NCc1ccc(cc1)CN2CCCCCCC2)c3cnc(cc3)C=4N=NNN4
0.277108	O=C(NCc1ccc(cc1)CN2CCCCCCC2)c3cnc(cc3)C=4N=NNN4
0.276995	O=C(Nc1cc(ccc1)CN)c2ccncc2
0.276995	O=C(Nc1cc(ccc1)CN)c2ccncc2
0.276995	O=C(Nc1cc(ccc1)CN)c2ccncc2
0.276995	O=C(Nc1cc(ccc1)CN)c2ccncc2
0.276995	O=C(Nc1cc(ccc1)CN)c2ccncc2
0.276995	O=C(Nc1cc(ccc1)CN)c2ccncc2
0.276995	O=C(Nc1cc(ccc1)CN)c2ccncc2
0.276995	O=C(Nc1cc(ccc1)CN)c2ccncc2
0.276995	O=C(Nc1cc(ccc1)CN)c2ccncc2
0.276995	O=C(Nc1cc(ccc1)CN)c2ccncc2
0.276753	Clc1c(NC(=O)OC(C)(C)C)cc(NC(=O)c2cc(F)c(c3ccc(Cl)cc3)cc2)cc1
0.276753	Clc1c(NC(=O)OC(C)(C)C)cc(NC(=O)c2cc(F)c(c3ccc(Cl)cc3)cc2)cc1
0.276753	Clc1c(NC(=O)OC(C)(C)C)cc(NC(=O)c2cc(F)c(c3ccc(Cl)cc3)cc2)cc1
0.276753	Clc1c(NC(=O)OC(C)(C)C)cc(NC(=O)c2cc(F)c(c3ccc(Cl)cc3)cc2)cc1
0.276753	Clc1c(NC(=O)OC(C)(C)C)cc(NC(=O)c2cc(F)c(c3ccc(Cl)cc3)cc2)cc1
0.276753	Clc1c(NC(=O)OC(C)(C)C)cc(NC(=O)c2cc(F)c(c3ccc(Cl)cc3)cc2)cc1
0.276753	Clc1c(NC(=O)OC(C)(C)C)cc(NC(=O)c2cc(F)c(c3ccc(Cl)cc3)cc2)cc1
0.276753	Clc1c(NC(=O)OC(C)(C)C)cc(NC(=O)c2cc(F)c(c3ccc(Cl)cc3)cc2)cc1
0.276753	Clc1c(NC(=O)OC(C)(C)C)cc(NC(=O)c2cc(F)c(c3ccc(Cl)cc3)cc2)cc1
0.276753	Clc1c(NC(=O)OC(C)(C)C)cc(NC(=O)c2cc(F)c(c3ccc(Cl)cc3)cc2)cc1
0.276265	Clc1ccc(c2c(F)cc(cc2)C(=O)Nc3nccc(N)c3)cc1
0.276265	Clc1ccc(c2c(F)cc(cc2)C(=O)Nc3nccc(N)c3)cc1
0.276265	Clc1ccc(c2c(F)cc(cc2)C(=O)Nc3nccc(N)c3)cc1
0.276265	Clc1ccc(c2c(F)cc(cc2)C(=O)Nc3nccc(N)c3)cc1
0.276265	Clc1ccc(c2c(F)cc(cc2)C(=O)Nc3nccc(N)c3)cc1
0.275986	Fc1ccc(cc1)CNC(=O)c2ccc(NC(=O)C=3C(=O)NC(c4cc(ccc4)C)=CC3)cc2
0.275986	Fc1ccc(cc1)CNC(=O)c2ccc(NC(=O)C=3C(=O)NC(c4cc(ccc4)C)=CC3)cc2
0.275986	Fc1ccc(cc1)CNC(=O)c2ccc(NC(=O)C=3C(=O)NC(c4cc(ccc4)C)=CC3)cc2
0.275986	Fc1ccc(cc1)CNC(=O)c2ccc(NC(=O)C=3C(=O)NC(c4cc(ccc4)C)=CC3)cc2
0.275986	Fc1ccc(cc1)CNC(=O)c2ccc(NC(=O)C=3C(=O)NC(c4cc(ccc4)C)=CC3)cc2
0.275986	Fc1ccc(cc1)CNC(=O)c2ccc(NC(=O)C=3C(=O)NC(c4cc(ccc4)C)=CC3)cc2
0.275986	Fc1ccc(cc1)CNC(=O)c2ccc(NC(=O)C=3C(=O)NC(c4cc(ccc4)C)=CC3)cc2
0.275986	Fc1ccc(cc1)CNC(=O)c2ccc(NC(=O)C=3C(=O)NC(c4cc(ccc4)C)=CC3)cc2
0.275986	Fc1ccc(cc1)CNC(=O)c2ccc(NC(=O)C=3C(=O)NC(c4cc(ccc4)C)=CC3)cc2
0.275986	Fc1ccc(cc1)CNC(=O)c2ccc(NC(=O)C=3C(=O)NC(c4cc(ccc4)C)=CC3)cc2
0.275862	O=C(Nc1cc(c(O)cc1)CN2CCOCC2)c3cc4N(CCc4cc3)C
0.275362	Ic1c(cccc1)C(=O)Nc2c(ccc(NC(=O)C(=O)NCC(CO)CC)c2)C
0.275362	Ic1c(cccc1)C(=O)Nc2c(ccc(NC(=O)C(=O)NCC(CO)CC)c2)C
0.275362	Ic1c(cccc1)C(=O)Nc2c(ccc(NC(=O)C(=O)NCC(CO)CC)c2)C
0.275362	Ic1c(cccc1)C(=O)Nc2c(ccc(NC(=O)C(=O)NCC(CO)CC)c2)C
0.275362	Ic1c(cccc1)C(=O)Nc2c(ccc(NC(=O)C(=O)NCC(CO)CC)c2)C
0.275362	Ic1c(cccc1)C(=O)Nc2c(ccc(NC(=O)C(=O)NCC(CO)CC)c2)C
0.275362	Ic1c(cccc1)C(=O)Nc2c(ccc(NC(=O)C(=O)NCC(CO)CC)c2)C
0.275362	Ic1c(cccc1)C(=O)Nc2c(ccc(NC(=O)C(=O)NCC(CO)CC)c2)C
0.275362	Ic1c(cccc1)C(=O)Nc2c(ccc(NC(=O)C(=O)NCC(CO)CC)c2)C
0.275362	Ic1c(cccc1)C(=O)Nc2c(ccc(NC(=O)C(=O)NCC(CO)CC)c2)C
0.275194	S(=O)(=O)(N(CC)CC)c1ccc(cc1)C(=O)Nc2c(ccc(c2)C(=O)C)C
0.275194	S(=O)(=O)(N(CC)CC)c1ccc(cc1)C(=O)Nc2c(ccc(c2)C(=O)C)C
0.275194	S(=O)(=O)(N(CC)CC)c1ccc(cc1)C(=O)Nc2c(ccc(c2)C(=O)C)C
0.275194	S(=O)(=O)(N(CC)CC)c1ccc(cc1)C(=O)Nc2c(ccc(c2)C(=O)C)C
0.275194	S(=O)(=O)(N(CC)CC)c1ccc(cc1)C(=O)Nc2c(ccc(c2)C(=O)C)C
0.275194	S(=O)(=O)(N(CC)CC)c1ccc(cc1)C(=O)Nc2c(ccc(c2)C(=O)C)C
0.275194	S(=O)(=O)(N(CC)CC)c1ccc(cc1)C(=O)Nc2c(ccc(c2)C(=O)C)C
0.275194	S(=O)(=O)(N(CC)CC)c1ccc(cc1)C(=O)Nc2c(ccc(c2)C(=O)C)C
0.275194	S(=O)(=O)(N(CC)CC)c1ccc(cc1)C(=O)Nc2c(ccc(c2)C(=O)C)C
0.275194	S(=O)(=O)(N(CC)CC)c1ccc(cc1)C(=O)Nc2c(ccc(c2)C(=O)C)C
0.275	Ic1c(cccc1)C(=O)Nc2c(ccc(NC(=O)C(=O)Nc3cc4c(cc3)CCCCC4)c2)C
0.275	Ic1c(cccc1)C(=O)Nc2c(ccc(NC(=O)C(=O)Nc3cc4c(cc3)CCCCC4)c2)C
0.275	Ic1c(cccc1)C(=O)Nc2c(ccc(NC(=O)C(=O)Nc3cc4c(cc3)CCCCC4)c2)C
0.275	Ic1c(cccc1)C(=O)Nc2c(ccc(NC(=O)C(=O)Nc3cc4c(cc3)CCCCC4)c2)C
0.275	Ic1c(cccc1)C(=O)Nc2c(ccc(NC(=O)C(=O)Nc3cc4c(cc3)CCCCC4)c2)C
0.275	Ic1c(cccc1)C(=O)Nc2c(ccc(NC(=O)C(=O)Nc3cc4c(cc3)CCCCC4)c2)C
0.275	Ic1c(cccc1)C(=O)Nc2c(ccc(NC(=O)C(=O)Nc3cc4c(cc3)CCCCC4)c2)C
0.275	Ic1c(cccc1)C(=O)Nc2c(ccc(NC(=O)C(=O)Nc3cc4c(cc3)CCCCC4)c2)C
0.275	Ic1c(cccc1)C(=O)Nc2c(ccc(NC(=O)C(=O)Nc3cc4c(cc3)CCCCC4)c2)C
0.275	Ic1c(cccc1)C(=O)Nc2c(ccc(NC(=O)C(=O)Nc3cc4c(cc3)CCCCC4)c2)C
0.274914	Clc1ccc(cc1)C(=O)NC(C(=O)Nc2cc(c(O)cc2)CN3CCOCC3)Cc4ccccc4
0.274914	Clc1ccc(cc1)C(=O)NC(C(=O)Nc2cc(c(O)cc2)CN3CCOCC3)Cc4ccccc4
0.274914	Clc1ccc(cc1)C(=O)NC(C(=O)Nc2cc(c(O)cc2)CN3CCOCC3)Cc4ccccc4
0.274914	Clc1ccc(cc1)C(=O)NC(C(=O)Nc2cc(c(O)cc2)CN3CCOCC3)Cc4ccccc4
0.274914	Clc1ccc(cc1)C(=O)NC(C(=O)Nc2cc(c(O)cc2)CN3CCOCC3)Cc4ccccc4
0.274914	Clc1ccc(cc1)C(=O)NC(C(=O)Nc2cc(c(O)cc2)CN3CCOCC3)Cc4ccccc4
0.274914	Clc1ccc(cc1)C(=O)NC(C(=O)Nc2cc(c(O)cc2)CN3CCOCC3)Cc4ccccc4
0.274914	Clc1ccc(cc1)C(=O)NC(C(=O)Nc2cc(c(O)cc2)CN3CCOCC3)Cc4ccccc4
0.274914	Clc1ccc(cc1)C(=O)NC(C(=O)Nc2cc(c(O)cc2)CN3CCOCC3)Cc4ccccc4
0.274914	Clc1ccc(cc1)C(=O)NC(C(=O)Nc2cc(c(O)cc2)CN3CCOCC3)Cc4ccccc4
0.274725	Fc1ccc(c2nc(ccc2)CNc3cc(c(OCCN4CCCC4)cc3)C)cc1
0.274725	Fc1ccc(c2nc(ccc2)CNc3cc(c(OCCN4CCCC4)cc3)C)cc1
0.274725	Fc1ccc(c2nc(ccc2)CNc3cc(c(OCCN4CCCC4)cc3)C)cc1
0.274725	Fc1ccc(c2nc(ccc2)CNc3cc(c(OCCN4CCCC4)cc3)C)cc1
0.274725	Fc1ccc(c2nc(ccc2)CNc3cc(c(OCCN4CCCC4)cc3)C)cc1
0.274725	Fc1ccc(c2nc(ccc2)CNc3cc(c(OCCN4CCCC4)cc3)C)cc1
0.274725	Fc1ccc(c2nc(ccc2)CNc3cc(c(OCCN4CCCC4)cc3)C)cc1
0.27451	S(=O)(=O)(NC(C(=O)Nc1cc(NC(=O)c2ccncc2)c(cc1)C)CCSC)c3c(ccc(c3)C)C
0.27451	S(=O)(=O)(NC(C(=O)Nc1cc(NC(=O)c2ccncc2)c(cc1)C)CCSC)c3c(ccc(c3)C)C
0.27451	S(=O)(=O)(NC(C(=O)Nc1cc(NC(=O)c2ccncc2)c(cc1)C)CCSC)c3c(ccc(c3)C)C
0.27451	S(=O)(=O)(NC(C(=O)Nc1cc(NC(=O)c2ccncc2)c(cc1)C)CCSC)c3c(ccc(c3)C)C
0.27451	S(=O)(=O)(NC(C(=O)Nc1cc(NC(=O)c2ccncc2)c(cc1)C)CCSC)c3c(ccc(c3)C)C
0.27451	S(=O)(=O)(NC(C(=O)Nc1cc(NC(=O)c2ccncc2)c(cc1)C)CCSC)c3c(ccc(c3)C)C
0.27451	S(=O)(=O)(NC(C(=O)Nc1cc(NC(=O)c2ccncc2)c(cc1)C)CCSC)c3c(ccc(c3)C)C
0.27451	S(=O)(=O)(NC(C(=O)Nc1cc(NC(=O)c2ccncc2)c(cc1)C)CCSC)c3c(ccc(c3)C)C
0.273973	n1c(nccc1c2cc(NC)ccc2)C
0.273973	n1c(nccc1c2cc(NC)ccc2)C
0.273973	n1c(nccc1c2cc(NC)ccc2)C
0.273973	n1c(nccc1c2cc(NC)ccc2)C
0.273973	n1c(nccc1c2cc(NC)ccc2)C
0.273973	n1c(nccc1c2cc(NC)ccc2)C
0.273973	n1c(nccc1c2cc(NC)ccc2)C
0.273973	n1c(nccc1c2cc(NC)ccc2)C
0.273973	n1c(nccc1c2cc(NC)ccc2)C
0.273973	n1c(nccc1c2cc(NC)ccc2)C
0.273723	Fc1ccc(N2CCN(CC2)CCNC(=O)c3cc(c(NC(=O)CC(C)C)cc3)C)cc1
0.273723	Fc1ccc(N2CCN(CC2)CCNC(=O)c3cc(c(NC(=O)CC(C)C)cc3)C)cc1
0.273723	Fc1ccc(N2CCN(CC2)CCNC(=O)c3cc(c(NC(=O)CC(C)C)cc3)C)cc1
0.273723	Fc1ccc(N2CCN(CC2)CCNC(=O)c3cc(c(NC(=O)CC(C)C)cc3)C)cc1
0.273723	Fc1ccc(N2CCN(CC2)CCNC(=O)c3cc(c(NC(=O)CC(C)C)cc3)C)cc1
0.273723	Fc1ccc(N2CCN(CC2)CCNC(=O)c3cc(c(NC(=O)CC(C)C)cc3)C)cc1
0.273723	Clc1c(cc(NC(=O)c2cnc(cc2)C=3N=NNN3)cc1)C(=O)OC
0.272727	Ic1c(O)cc(cc1)C(=O)OCC(=O)Nc2ccc(N3CCN(Cc4ccccc4)CC3)cc2
0.272727	Ic1c(O)cc(cc1)C(=O)OCC(=O)Nc2ccc(N3CCN(Cc4ccccc4)CC3)cc2
0.272727	Ic1c(O)cc(cc1)C(=O)OCC(=O)Nc2ccc(N3CCN(Cc4ccccc4)CC3)cc2
0.272727	Ic1c(O)cc(cc1)C(=O)OCC(=O)Nc2ccc(N3CCN(Cc4ccccc4)CC3)cc2
0.272727	Ic1c(O)cc(cc1)C(=O)OCC(=O)Nc2ccc(N3CCN(Cc4ccccc4)CC3)cc2
0.272727	Ic1c(O)cc(cc1)C(=O)OCC(=O)Nc2ccc(N3CCN(Cc4ccccc4)CC3)cc2
0.272727	Ic1c(O)cc(cc1)C(=O)OCC(=O)Nc2ccc(N3CCN(Cc4ccccc4)CC3)cc2
0.272727	Ic1c(O)cc(cc1)C(=O)OCC(=O)Nc2ccc(N3CCN(Cc4ccccc4)CC3)cc2
0.272727	Ic1c(O)cc(cc1)C(=O)OCC(=O)Nc2ccc(N3CCN(Cc4ccccc4)CC3)cc2
0.272727	Ic1c(O)cc(cc1)C(=O)OCC(=O)Nc2ccc(N3CCN(Cc4ccccc4)CC3)cc2
0.272414	Ic1c(cccc1)C(=O)Nc2c(ccc(NC(=O)C(=O)NCc3c(cccc3)C(=O)O)c2)C
0.272414	Ic1c(cccc1)C(=O)Nc2c(ccc(NC(=O)C(=O)NCc3c(cccc3)C(=O)O)c2)C
0.272414	Ic1c(cccc1)C(=O)Nc2c(ccc(NC(=O)C(=O)NCc3c(cccc3)C(=O)O)c2)C
0.272414	Ic1c(cccc1)C(=O)Nc2c(ccc(NC(=O)C(=O)NCc3c(cccc3)C(=O)O)c2)C
0.272414	Ic1c(cccc1)C(=O)Nc2c(ccc(NC(=O)C(=O)NCc3c(cccc3)C(=O)O)c2)C
0.272414	Ic1c(cccc1)C(=O)Nc2c(ccc(NC(=O)C(=O)NCc3c(cccc3)C(=O)O)c2)C
0.272414	Ic1c(cccc1)C(=O)Nc2c(ccc(NC(=O)C(=O)NCc3c(cccc3)C(=O)O)c2)C
0.272414	Ic1c(cccc1)C(=O)Nc2c(ccc(NC(=O)C(=O)NCc3c(cccc3)C(=O)O)c2)C
0.272414	Ic1c(cccc1)C(=O)Nc2c(ccc(NC(=O)C(=O)NCc3c(cccc3)C(=O)O)c2)C
0.272414	Ic1c(cccc1)C(=O)Nc2c(ccc(NC(=O)C(=O)NCc3c(cccc3)C(=O)O)c2)C
0.272131	O=C(Nc1cc2c(cc1)CCCCC2)C3=NN(c4ccccc4)C(c5cnccc5)=C3
0.272131	O=C(Nc1cc2c(cc1)CCCCC2)C3=NN(c4ccccc4)C(c5cnccc5)=C3
0.272131	O=C(Nc1cc2c(cc1)CCCCC2)C3=NN(c4ccccc4)C(c5cnccc5)=C3
0.272131	O=C(Nc1cc2c(cc1)CCCCC2)C3=NN(c4ccccc4)C(c5cnccc5)=C3
0.272131	O=C(Nc1cc2c(cc1)CCCCC2)C3=NN(c4ccccc4)C(c5cnccc5)=C3
0.272131	O=C(Nc1cc2c(cc1)CCCCC2)C3=NN(c4ccccc4)C(c5cnccc5)=C3
0.272131	O=C(Nc1cc2c(cc1)CCCCC2)C3=NN(c4ccccc4)C(c5cnccc5)=C3
0.272131	O=C(Nc1cc2c(cc1)CCCCC2)C3=NN(c4ccccc4)C(c5cnccc5)=C3
0.271875	S(=O)(=O)(Nc1ccc(cc1)CCCC)c2c(ccc(c2)C(=O)Nc3cnc(N4CCN(S(=O)(=O)C)CC4)cc3)C
0.271875	S(=O)(=O)(Nc1ccc(cc1)CCCC)c2c(ccc(c2)C(=O)Nc3cnc(N4CCN(S(=O)(=O)C)CC4)cc3)C
0.271875	S(=O)(=O)(Nc1ccc(cc1)CCCC)c2c(ccc(c2)C(=O)Nc3cnc(N4CCN(S(=O)(=O)C)CC4)cc3)C
0.271875	S(=O)(=O)(Nc1ccc(cc1)CCCC)c2c(ccc(c2)C(=O)Nc3cnc(N4CCN(S(=O)(=O)C)CC4)cc3)C
0.271875	S(=O)(=O)(Nc1ccc(cc1)CCCC)c2c(ccc(c2)C(=O)Nc3cnc(N4CCN(S(=O)(=O)C)CC4)cc3)C
0.271875	S(=O)(=O)(Nc1ccc(cc1)CCCC)c2c(ccc(c2)C(=O)Nc3cnc(N4CCN(S(=O)(=O)C)CC4)cc3)C
0.271605	O=C(Nc1c(ccc(c1)Cc2ncccc2)C)C=O
0.271605	O=C(Nc1c(ccc(c1)Cc2ncccc2)C)C=O
0.271605	O=C(Nc1c(ccc(c1)Cc2ncccc2)C)C=O
0.271605	O=C(Nc1c(ccc(c1)Cc2ncccc2)C)C=O
0.271605	O=C(Nc1c(ccc(c1)Cc2ncccc2)C)C=O
0.271605	O=C(Nc1c(ccc(c1)Cc2ncccc2)C)C=O
0.271605	O=C(Nc1c(ccc(c1)Cc2ncccc2)C)C=O
0.271605	O=C(Nc1c(ccc(c1)Cc2ncccc2)C)C=O
0.271605	O=C(Nc1c(ccc(c1)Cc2ncccc2)C)C=O
0.271605	O=C(Nc1c(ccc(c1)Cc2ncccc2)C)C=O
0.271605	O=C(N1CCN(Cc2ccccc2)CC1)c3cc(NC(=O)C=C)ccc3
0.271605	O=C(N1CCN(Cc2ccccc2)CC1)c3cc(NC(=O)C=C)ccc3
0.271605	O=C(N1CCN(Cc2ccccc2)CC1)c3cc(NC(=O)C=C)ccc3
0.271605	O=C(N1CCN(Cc2ccccc2)CC1)c3cc(NC(=O)C=C)ccc3
0.271605	O=C(N1CCN(Cc2ccccc2)CC1)c3cc(NC(=O)C=C)ccc3
0.271605	O=C(N1CCN(Cc2ccccc2)CC1)c3cc(NC(=O)C=C)ccc3
0.271605	O=C(N1CCN(Cc2ccccc2)CC1)c3cc(NC(=O)C=C)ccc3
0.271605	O=C(N1CCN(Cc2ccccc2)CC1)c3cc(NC(=O)C=C)ccc3
0.271605	O=C(N1CCN(Cc2ccccc2)CC1)c3cc(NC(=O)C=C)ccc3
0.271605	O=C(N1CCN(Cc2ccccc2)CC1)c3cc(NC(=O)C=C)ccc3
0.271255	Brc1c(ccc(c1)CN2CCC(Nc3c(cccc3)C)CC2)C
0.271255	Brc1c(ccc(c1)CN2CCC(Nc3c(cccc3)C)CC2)C
0.271255	Brc1c(ccc(c1)CN2CCC(Nc3c(cccc3)C)CC2)C
0.271255	Brc1c(ccc(c1)CN2CCC(Nc3c(cccc3)C)CC2)C
0.271255	Brc1c(ccc(c1)CN2CCC(Nc3c(cccc3)C)CC2)C
0.271255	Brc1c(ccc(c1)CN2CCC(Nc3c(cccc3)C)CC2)C
0.271255	Brc1c(ccc(c1)CN2CCC(Nc3c(cccc3)C)CC2)C
0.271255	Brc1c(ccc(c1)CN2CCC(Nc3c(cccc3)C)CC2)C
0.271255	Brc1c(ccc(c1)CN2CCC(Nc3c(cccc3)C)CC2)C
0.271255	Brc1c(ccc(c1)CN2CCC(Nc3c(cccc3)C)CC2)C
0.271186	Fc1c(Nc2ncccc2C(=O)NCC=3OC(c4ccccc4)=CC3)cc(F)cc1
0.271186	Fc1c(Nc2ncccc2C(=O)NCC=3OC(c4ccccc4)=CC3)cc(F)cc1
0.271186	Fc1c(Nc2ncccc2C(=O)NCC=3OC(c4ccccc4)=CC3)cc(F)cc1
0.271186	Fc1c(Nc2ncccc2C(=O)NCC=3OC(c4ccccc4)=CC3)cc(F)cc1
0.271186	Fc1c(Nc2ncccc2C(=O)NCC=3OC(c4ccccc4)=CC3)cc(F)cc1
0.271186	Fc1c(Nc2ncccc2C(=O)NCC=3OC(c4ccccc4)=CC3)cc(F)cc1
0.271186	Fc1c(Nc2ncccc2C(=O)NCC=3OC(c4ccccc4)=CC3)cc(F)cc1
0.271186	Fc1c(Nc2ncccc2C(=O)NCC=3OC(c4ccccc4)=CC3)cc(F)cc1
0.271186	Fc1c(Nc2ncccc2C(=O)NCC=3OC(c4ccccc4)=CC3)cc(F)cc1
0.271186	Fc1c(Nc2ncccc2C(=O)NCC=3OC(c4ccccc4)=CC3)cc(F)cc1
0.271028	Ic1c(cccc1)C(=O)Nc2c(ccc(NC(=O)C(=O)N3CC(c4cncc(F)c4)CC3)c2)C
0.271028	Ic1c(cccc1)C(=O)Nc2c(ccc(NC(=O)C(=O)N3CC(c4cncc(F)c4)CC3)c2)C
0.271028	Ic1c(cccc1)C(=O)Nc2c(ccc(NC(=O)C(=O)N3CC(c4cncc(F)c4)CC3)c2)C
0.271028	Ic1c(cccc1)C(=O)Nc2c(ccc(NC(=O)C(=O)N3CC(c4cncc(F)c4)CC3)c2)C
0.271028	Ic1c(cccc1)C(=O)Nc2c(ccc(NC(=O)C(=O)N3CC(c4cncc(F)c4)CC3)c2)C
0.271028	Ic1c(cccc1)C(=O)Nc2c(ccc(NC(=O)C(=O)N3CC(c4cncc(F)c4)CC3)c2)C
0.271028	Ic1c(cccc1)C(=O)Nc2c(ccc(NC(=O)C(=O)N3CC(c4cncc(F)c4)CC3)c2)C
0.271028	Ic1c(cccc1)C(=O)Nc2c(ccc(NC(=O)C(=O)N3CC(c4cncc(F)c4)CC3)c2)C
0.271028	Ic1c(cccc1)C(=O)Nc2c(ccc(NC(=O)C(=O)N3CC(c4cncc(F)c4)CC3)c2)C
0.271028	Ic1c(cccc1)C(=O)Nc2c(ccc(NC(=O)C(=O)N3CC(c4cncc(F)c4)CC3)c2)C
0.270701	Clc1cc(NC(=O)C2=NN(c3ccccc3)C(c4cnccc4)=C2)c(cc1)C(=O)NC
0.270677	Brc1c(ccc(c1)CN2CCC(C(=O)Nc3c(O)cccc3)CC2)C
0.270358	O=C(Nc1cc(c(O)cc1)CN2CCOCC2)c3c(nc(cc3)C)N4CC5(C4)CCOCC5
0.270073	O=C(Nc1c(NC)ccc(C#N)c1)c2nc(ncc2)C3(N)CC3
0.269896	S1C(c2c(F)cc(NC(=O)C(=O)N3CCN(Cc4ccccc4)CC3)cc2)=CC=C1C
0.269896	S1C(c2c(F)cc(NC(=O)C(=O)N3CCN(Cc4ccccc4)CC3)cc2)=CC=C1C
0.269504	Fc1c(ccc(c1)C(=O)N)CN2CCC(C(=O)Nc3nc(ccc3)C)CC2
0.269504	Fc1c(ccc(c1)C(=O)N)CN2CCC(C(=O)Nc3nc(ccc3)C)CC2
0.269504	Fc1c(ccc(c1)C(=O)N)CN2CCC(C(=O)Nc3nc(ccc3)C)CC2
0.269504	Fc1c(ccc(c1)C(=O)N)CN2CCC(C(=O)Nc3nc(ccc3)C)CC2
0.269504	Fc1c(ccc(c1)C(=O)N)CN2CCC(C(=O)Nc3nc(ccc3)C)CC2
0.269504	Fc1c(ccc(c1)C(=O)N)CN2CCC(C(=O)Nc3nc(ccc3)C)CC2
0.269504	Fc1c(ccc(c1)C(=O)N)CN2CCC(C(=O)Nc3nc(ccc3)C)CC2
0.269373	O=C(Nc1ccc(cc1)CCCC)C=2C(=O)NC(c3cc(ccc3)C)=CC2
0.269231	S1C(=NC(c2ccc(cc2)CC(C)C)=C1)NC(=O)c3cc4c(OCC4)cc3
0.269231	S1C(=NC(c2ccc(cc2)CC(C)C)=C1)NC(=O)c3cc4c(OCC4)cc3
0.269231	S1C(=NC(c2ccc(cc2)CC(C)C)=C1)NC(=O)c3cc4c(OCC4)cc3
0.269231	S1C(=NC(c2ccc(cc2)CC(C)C)=C1)NC(=O)c3cc4c(OCC4)cc3
0.269231	S1C(=NC(c2ccc(cc2)CC(C)C)=C1)NC(=O)c3cc4c(OCC4)cc3
0.269231	S1C(=NC(c2ccc(cc2)CC(C)C)=C1)NC(=O)c3cc4c(OCC4)cc3
0.269231	S1C(=NC(c2ccc(cc2)C)=C1)NC(=O)c3cnc(cc3)C=4N=NNN4
0.269231	S1C(=NC(c2ccc(cc2)C)=C1)NC(=O)c3cnc(cc3)C=4N=NNN4
0.269231	S1C(=NC(c2ccc(cc2)C)=C1)NC(=O)c3cnc(cc3)C=4N=NNN4
0.269231	S1C(=NC(c2ccc(cc2)C)=C1)NC(=O)c3cnc(cc3)C=4N=NNN4
0.269231	S1C(=NC(c2ccc(cc2)C)=C1)NC(=O)c3cnc(cc3)C=4N=NNN4
0.269231	S1C(=NC(c2ccc(cc2)C)=C1)NC(=O)c3cnc(cc3)C=4N=NNN4
0.269231	S1C(=NC(c2ccc(cc2)C)=C1)NC(=O)c3cnc(cc3)C=4N=NNN4
0.269231	S1C(=NC(c2ccc(cc2)C)=C1)NC(=O)c3cnc(cc3)C=4N=NNN4
0.269231	S1C(=NC(c2ccc(cc2)C)=C1)NC(=O)c3cnc(cc3)C=4N=NNN4
0.269231	S1C(=NC(c2ccc(cc2)C)=C1)NC(=O)c3cnc(cc3)C=4N=NNN4
0.269231	S1C(=NC(c2ccc(cc2)CC(C)C)=C1)NC(=O)c3cc4c(OCC4)cc3
0.269231	S1C(=NC(c2ccc(cc2)CC(C)C)=C1)NC(=O)c3cc4c(OCC4)cc3
0.269231	S1C(=NC(c2ccc(cc2)CC(C)C)=C1)NC(=O)c3cc4c(OCC4)cc3
0.269231	S1C(=NC(c2ccc(cc2)CC(C)C)=C1)NC(=O)c3cc4c(OCC4)cc3
0.268966	S1C(C#N)=CC=C1c2cc(NC(=O)c3c(cccc3)CCNC)c(cc2)C
0.268482	Fc1ccc(Nc2c(NC(=O)C=3OC(c4ccc(cc4)CC)=CC3)cccc2)cc1
0.268482	Fc1ccc(Nc2c(NC(=O)C=3OC(c4ccc(cc4)CC)=CC3)cccc2)cc1
0.268482	Fc1ccc(Nc2c(NC(=O)C=3OC(c4ccc(cc4)CC)=CC3)cccc2)cc1
0.268482	Fc1ccc(Nc2c(NC(=O)C=3OC(c4ccc(cc4)CC)=CC3)cccc2)cc1
0.268482	Fc1ccc(Nc2c(NC(=O)C=3OC(c4ccc(cc4)CC)=CC3)cccc2)cc1
0.268482	Fc1ccc(Nc2c(NC(=O)C=3OC(c4ccc(cc4)CC)=CC3)cccc2)cc1
0.268482	Fc1ccc(Nc2c(NC(=O)C=3OC(c4ccc(cc4)CC)=CC3)cccc2)cc1
0.268482	Fc1ccc(Nc2c(NC(=O)C=3OC(c4ccc(cc4)CC)=CC3)cccc2)cc1
0.268482	Fc1ccc(Nc2c(NC(=O)C=3OC(c4ccc(cc4)CC)=CC3)cccc2)cc1
0.268482	Fc1ccc(Nc2c(NC(=O)C=3OC(c4ccc(cc4)CC)=CC3)cccc2)cc1
0.268293	FC(F)(F)C(F)(F)c1cc(c(NC(=O)c2cc(NC=3C=NN(C3)C)ccc2)cc1)C
0.268293	FC(F)(F)C(F)(F)c1cc(c(NC(=O)c2cc(NC=3C=NN(C3)C)ccc2)cc1)C
0.268293	FC(F)(F)C(F)(F)c1cc(c(NC(=O)c2cc(NC=3C=NN(C3)C)ccc2)cc1)C
0.268293	FC(F)(F)C(F)(F)c1cc(c(NC(=O)c2cc(NC=3C=NN(C3)C)ccc2)cc1)C
0.267516	S=C(NNC(=O)C1=NN(c2ccccc2)C(c3cnccc3)=C1)Nc4c(cc(cc4)C)C
0.267516	S=C(NNC(=O)C1=NN(c2ccccc2)C(c3cnccc3)=C1)Nc4c(cc(cc4)C)C
0.267516	S=C(NNC(=O)C1=NN(c2ccccc2)C(c3cnccc3)=C1)Nc4c(cc(cc4)C)C
0.267516	S=C(NNC(=O)C1=NN(c2ccccc2)C(c3cnccc3)=C1)Nc4c(cc(cc4)C)C
0.267516	S=C(NNC(=O)C1=NN(c2ccccc2)C(c3cnccc3)=C1)Nc4c(cc(cc4)C)C
0.267516	S=C(NNC(=O)C1=NN(c2ccccc2)C(c3cnccc3)=C1)Nc4c(cc(cc4)C)C
0.267516	S=C(NNC(=O)C1=NN(c2ccccc2)C(c3cnccc3)=C1)Nc4c(cc(cc4)C)C
0.267516	S=C(NNC(=O)C1=NN(c2ccccc2)C(c3cnccc3)=C1)Nc4c(cc(cc4)C)C
0.267516	S=C(NNC(=O)C1=NN(c2ccccc2)C(c3cnccc3)=C1)Nc4c(cc(cc4)C)C
0.267516	S=C(NNC(=O)C1=NN(c2ccccc2)C(c3cnccc3)=C1)Nc4c(cc(cc4)C)C
0.266904	O=C(Nc1ccccc1)c2c(ccc(c2)C=3N=NN(C3)CCOCCN)C
0.266904	O=C(Nc1ccccc1)c2c(ccc(c2)C=3N=NN(C3)CCOCCN)C
0.266904	O=C(Nc1ccccc1)c2c(ccc(c2)C=3N=NN(C3)CCOCCN)C
0.266904	O=C(Nc1ccccc1)c2c(ccc(c2)C=3N=NN(C3)CCOCCN)C
0.266904	O=C(Nc1ccccc1)c2c(ccc(c2)C=3N=NN(C3)CCOCCN)C
0.266904	O=C(Nc1ccccc1)c2c(ccc(c2)C=3N=NN(C3)CCOCCN)C
0.266904	O=C(Nc1ccccc1)c2c(ccc(c2)C=3N=NN(C3)CCOCCN)C
0.266904	O=C(Nc1ccccc1)c2c(ccc(c2)C=3N=NN(C3)CCOCCN)C
0.266892	O=C(N1CCN(Cc2ccccc2)CC1)C(=O)Nc3cc(N4CC(N(C)C)CC4)c(cc3)C
0.266436	O=C(OC(C)(C)C)Nc1c(cc(NC(=O)c2cc3N(CCc3cc2)C)cc1)C
0.266436	O=C(OC(C)(C)C)Nc1c(cc(NC(=O)c2cc3N(CCc3cc2)C)cc1)C
0.266436	O=C(OC(C)(C)C)Nc1c(cc(NC(=O)c2cc3N(CCc3cc2)C)cc1)C
0.266436	O=C(OC(C)(C)C)Nc1c(cc(NC(=O)c2cc3N(CCc3cc2)C)cc1)C
0.266436	O=C(OC(C)(C)C)Nc1c(cc(NC(=O)c2cc3N(CCc3cc2)C)cc1)C
0.266436	O=C(OC(C)(C)C)Nc1c(cc(NC(=O)c2cc3N(CCc3cc2)C)cc1)C
0.266436	O=C(OC(C)(C)C)Nc1c(cc(NC(=O)c2cc3N(CCc3cc2)C)cc1)C
0.266436	O=C(OC(C)(C)C)Nc1c(cc(NC(=O)c2cc3N(CCc3cc2)C)cc1)C
0.266436	O=C(OC(C)(C)C)Nc1c(cc(NC(=O)c2cc3N(CCc3cc2)C)cc1)C
0.266436	O=C(OC(C)(C)C)Nc1c(cc(NC(=O)c2cc3N(CCc3cc2)C)cc1)C
0.26506	Clc1ncc(cc1)CN2CCC(Nc3c(cccc3)C)CC2
0.26506	Clc1ncc(cc1)CN2CCC(Nc3c(cccc3)C)CC2
0.26506	Clc1ncc(cc1)CN2CCC(Nc3c(cccc3)C)CC2
0.26506	Clc1ncc(cc1)CN2CCC(Nc3c(cccc3)C)CC2
0.26506	Clc1ncc(cc1)CN2CCC(Nc3c(cccc3)C)CC2
0.26506	Clc1ncc(cc1)CN2CCC(Nc3c(cccc3)C)CC2
0.26506	Clc1ncc(cc1)CN2CCC(Nc3c(cccc3)C)CC2
0.26506	Clc1ncc(cc1)CN2CCC(Nc3c(cccc3)C)CC2
0.26506	Clc1ncc(cc1)CN2CCC(Nc3c(cccc3)C)CC2
0.26506	Clc1ncc(cc1)CN2CCC(Nc3c(cccc3)C)CC2
0.265018	S1C(=NC(C(=O)Nc2cc(ccc2)C(=O)NC3CC3)=C1)c4cc(F)c(F)cc4
0.265018	S1C(=NC(C(=O)Nc2cc(ccc2)C(=O)NC3CC3)=C1)c4cc(F)c(F)cc4
0.265018	S1C(=NC(C(=O)Nc2cc(ccc2)C(=O)NC3CC3)=C1)c4cc(F)c(F)cc4
0.265018	S1C(=NC(C(=O)Nc2cc(ccc2)C(=O)NC3CC3)=C1)c4cc(F)c(F)cc4
0.265018	S1C(=NC(C(=O)Nc2cc(ccc2)C(=O)NC3CC3)=C1)c4cc(F)c(F)cc4
0.265018	S1C(=NC(C(=O)Nc2cc(ccc2)C(=O)NC3CC3)=C1)c4cc(F)c(F)cc4
0.265018	S1C(=NC(C(=O)Nc2cc(ccc2)C(=O)NC3CC3)=C1)c4cc(F)c(F)cc4
0.265018	S1C(=NC(C(=O)Nc2cc(ccc2)C(=O)NC3CC3)=C1)c4cc(F)c(F)cc4
0.265018	S1C(=NC(C(=O)Nc2cc(ccc2)C(=O)NC3CC3)=C1)c4cc(F)c(F)cc4
0.265018	S1C(=NC(C(=O)Nc2cc(ccc2)C(=O)NC3CC3)=C1)c4cc(F)c(F)cc4
0.264822	Brc1ccc(cc1)CC(=O)Nc2cc(ccc2)C(=O)Nc3ncc(cn3)C(C)C
0.264822	Brc1ccc(cc1)CC(=O)Nc2cc(ccc2)C(=O)Nc3ncc(cn3)C(C)C
0.264822	Brc1ccc(cc1)CC(=O)Nc2cc(ccc2)C(=O)Nc3ncc(cn3)C(C)C
0.264822	Brc1ccc(cc1)CC(=O)Nc2cc(ccc2)C(=O)Nc3ncc(cn3)C(C)C
0.264822	Brc1ccc(cc1)CC(=O)Nc2cc(ccc2)C(=O)Nc3ncc(cn3)C(C)C
0.264822	Brc1ccc(cc1)CC(=O)Nc2cc(ccc2)C(=O)Nc3ncc(cn3)C(C)C
0.264822	Brc1ccc(cc1)CC(=O)Nc2cc(ccc2)C(=O)Nc3ncc(cn3)C(C)C
0.264822	Brc1ccc(cc1)CC(=O)Nc2cc(ccc2)C(=O)Nc3ncc(cn3)C(C)C
0.264822	Brc1ccc(cc1)CC(=O)Nc2cc(ccc2)C(=O)Nc3ncc(cn3)C(C)C
0.264822	Brc1ccc(cc1)CC(=O)Nc2cc(ccc2)C(=O)Nc3ncc(cn3)C(C)C
0.264574	O=C(N)c1ccc(Nc2nc(OC)ccn2)cc1
0.264574	O=C(N)c1ccc(Nc2nc(OC)ccn2)cc1
0.264407	FC(F)(F)C(F)(c1cc(c(NC(=O)c2cnc(N3CCOCC3)cc2)cc1)C)C(F)(F)F
0.264407	FC(F)(F)C(F)(c1cc(c(NC(=O)c2cnc(N3CCOCC3)cc2)cc1)C)C(F)(F)F
0.264407	FC(F)(F)C(F)(c1cc(c(NC(=O)c2cnc(N3CCOCC3)cc2)cc1)C)C(F)(F)F
0.264407	FC(F)(F)C(F)(c1cc(c(NC(=O)c2cnc(N3CCOCC3)cc2)cc1)C)C(F)(F)F
0.264407	FC(F)(F)C(F)(c1cc(c(NC(=O)c2cnc(N3CCOCC3)cc2)cc1)C)C(F)(F)F
0.264407	FC(F)(F)C(F)(c1cc(c(NC(=O)c2cnc(N3CCOCC3)cc2)cc1)C)C(F)(F)F
0.264407	FC(F)(F)C(F)(c1cc(c(NC(=O)c2cnc(N3CCOCC3)cc2)cc1)C)C(F)(F)F
0.264407	FC(F)(F)C(F)(c1cc(c(NC(=O)c2cnc(N3CCOCC3)cc2)cc1)C)C(F)(F)F
0.264407	FC(F)(F)C(F)(c1cc(c(NC(=O)c2cnc(N3CCOCC3)cc2)cc1)C)C(F)(F)F
0.264407	FC(F)(F)C(F)(c1cc(c(NC(=O)c2cnc(N3CCOCC3)cc2)cc1)C)C(F)(F)F
0.264286	O=C(Nc1cc(c(O)cc1)CN2CCOCC2)CCC(=O)c3ccc(OCc4ccccc4)cc3
0.264286	O=C(Nc1cc(c(O)cc1)CN2CCOCC2)CCC(=O)c3ccc(OCc4ccccc4)cc3
0.264286	O=C(Nc1cc(c(O)cc1)CN2CCOCC2)CCC(=O)c3ccc(OCc4ccccc4)cc3
0.264286	O=C(Nc1cc(c(O)cc1)CN2CCOCC2)CCC(=O)c3ccc(OCc4ccccc4)cc3
0.264286	O=C(Nc1cc(c(O)cc1)CN2CCOCC2)CCC(=O)c3ccc(OCc4ccccc4)cc3
0.264286	O=C(Nc1cc(c(O)cc1)CN2CCOCC2)CCC(=O)c3ccc(OCc4ccccc4)cc3
0.264286	O=C(Nc1cc(c(O)cc1)CN2CCOCC2)CCC(=O)c3ccc(OCc4ccccc4)cc3
0.264286	O=C(Nc1cc(c(O)cc1)CN2CCOCC2)CCC(=O)c3ccc(OCc4ccccc4)cc3
0.264286	O=C(Nc1cc(c(O)cc1)CN2CCOCC2)CCC(=O)c3ccc(OCc4ccccc4)cc3
0.264286	O=C(Nc1cc(c(O)cc1)CN2CCOCC2)CCC(=O)c3ccc(OCc4ccccc4)cc3
0.264085	S(=O)(=O)(N1CCC(Cc2cnccc2)CC1)c3c(ccc(NC(=O)C)c3)C
0.264085	S(=O)(=O)(N1CCC(Cc2cnccc2)CC1)c3c(ccc(NC(=O)C)c3)C
0.264085	S(=O)(=O)(N1CCC(Cc2cnccc2)CC1)c3c(ccc(NC(=O)C)c3)C
0.264085	S(=O)(=O)(N1CCC(Cc2cnccc2)CC1)c3c(ccc(NC(=O)C)c3)C
0.264085	S(=O)(=O)(N1CCC(Cc2cnccc2)CC1)c3c(ccc(NC(=O)C)c3)C
0.264085	S(=O)(=O)(N1CCC(Cc2cnccc2)CC1)c3c(ccc(NC(=O)C)c3)C
0.264085	S(=O)(=O)(N1CCC(Cc2cnccc2)CC1)c3c(ccc(NC(=O)C)c3)C
0.264085	S(=O)(=O)(N1CCC(Cc2cnccc2)CC1)c3c(ccc(NC(=O)C)c3)C
0.264085	S(=O)(=O)(N1CCC(Cc2cnccc2)CC1)c3c(ccc(NC(=O)C)c3)C
0.264085	S(=O)(=O)(N1CCC(Cc2cnccc2)CC1)c3c(ccc(NC(=O)C)c3)C
0.263975	O=C(OC(C)(C)C)Nc1cc2NN=C(c2cc1)C(=O)Nc3cc(NC(=O)c4ccncc4)c(cc3)C
0.263975	O=C(OC(C)(C)C)Nc1cc2NN=C(c2cc1)C(=O)Nc3cc(NC(=O)c4ccncc4)c(cc3)C
0.263975	O=C(OC(C)(C)C)Nc1cc2NN=C(c2cc1)C(=O)Nc3cc(NC(=O)c4ccncc4)c(cc3)C
0.263975	O=C(OC(C)(C)C)Nc1cc2NN=C(c2cc1)C(=O)Nc3cc(NC(=O)c4ccncc4)c(cc3)C
0.263889	S1C(=NC(c2ccc(cc2)CC(C)C)=C1)NC(=O)c3cc(OC)c(OCCCC)cc3
0.263889	S1C(=NC(c2ccc(cc2)CC(C)C)=C1)NC(=O)c3cc(OC)c(OCCCC)cc3
0.263889	S1C(=NC(c2ccc(cc2)CC(C)C)=C1)NC(=O)c3cc(OC)c(OCCCC)cc3
0.263736	Clc1ccc(c2c(F)cc(cc2)C(=O)NCc3cnc(NC(=O)C)cc3)cc1
0.263736	Clc1ccc(c2c(F)cc(cc2)C(=O)NCc3cnc(NC(=O)C)cc3)cc1
0.263736	Clc1ccc(c2c(F)cc(cc2)C(=O)NCc3cnc(NC(=O)C)cc3)cc1
0.263736	Clc1ccc(c2c(F)cc(cc2)C(=O)NCc3cnc(NC(=O)C)cc3)cc1
0.263736	Clc1ccc(c2c(F)cc(cc2)C(=O)NCc3cnc(NC(=O)C)cc3)cc1
0.263736	Clc1ccc(c2c(F)cc(cc2)C(=O)NCc3cnc(NC(=O)C)cc3)cc1
0.263736	Clc1ccc(c2c(F)cc(cc2)C(=O)NCc3cnc(NC(=O)C)cc3)cc1
0.263566	S(C1=CNC(C(=O)Nc2c(ccc(O)c2)C)=C1)C(F)(F)F
0.263566	S(C1=CNC(C(=O)Nc2c(ccc(O)c2)C)=C1)C(F)(F)F
0.263566	S(C1=CNC(C(=O)Nc2c(ccc(O)c2)C)=C1)C(F)(F)F
0.263566	S(C1=CNC(C(=O)Nc2c(ccc(O)c2)C)=C1)C(F)(F)F
0.263566	S(C1=CNC(C(=O)Nc2c(ccc(O)c2)C)=C1)C(F)(F)F
0.263566	S(C1=CNC(C(=O)Nc2c(ccc(O)c2)C)=C1)C(F)(F)F
0.263566	S(C1=CNC(C(=O)Nc2c(ccc(O)c2)C)=C1)C(F)(F)F
0.263566	S(C1=CNC(C(=O)Nc2c(ccc(O)c2)C)=C1)C(F)(F)F
0.263566	S(C1=CNC(C(=O)Nc2c(ccc(O)c2)C)=C1)C(F)(F)F
0.263566	S(C1=CNC(C(=O)Nc2c(ccc(O)c2)C)=C1)C(F)(F)F
0.263333	S1C(=NC(C(=O)Nc2cc(ccc2)C(=O)NCC(=O)NC)=C1)c3c(cc(cc3)C)C
0.263333	S1C(=NC(C(=O)Nc2cc(ccc2)C(=O)NCC(=O)NC)=C1)c3c(cc(cc3)C)C
0.263333	S1C(=NC(C(=O)Nc2cc(ccc2)C(=O)NCC(=O)NC)=C1)c3c(cc(cc3)C)C
0.263333	S1C(=NC(C(=O)Nc2cc(ccc2)C(=O)NCC(=O)NC)=C1)c3c(cc(cc3)C)C
0.263158	Clc1c(Oc2ncc(Cl)cn2)ccc(NC(=O)C3=NN(c4ccccc4)C(c5cnccc5)=C3)c1
0.263158	Clc1c(Oc2ncc(Cl)cn2)ccc(NC(=O)C3=NN(c4ccccc4)C(c5cnccc5)=C3)c1
0.263158	Clc1c(Oc2ncc(Cl)cn2)ccc(NC(=O)C3=NN(c4ccccc4)C(c5cnccc5)=C3)c1
0.263158	Clc1c(Oc2ncc(Cl)cn2)ccc(NC(=O)C3=NN(c4ccccc4)C(c5cnccc5)=C3)c1
0.263158	Clc1c(Oc2ncc(Cl)cn2)ccc(NC(=O)C3=NN(c4ccccc4)C(c5cnccc5)=C3)c1
0.263158	Clc1c(Oc2ncc(Cl)cn2)ccc(NC(=O)C3=NN(c4ccccc4)C(c5cnccc5)=C3)c1
0.263158	Clc1c(Oc2ncc(Cl)cn2)ccc(NC(=O)C3=NN(c4ccccc4)C(c5cnccc5)=C3)c1
0.263158	Clc1c(Oc2ncc(Cl)cn2)ccc(NC(=O)C3=NN(c4ccccc4)C(c5cnccc5)=C3)c1
0.263158	Clc1c(Oc2ncc(Cl)cn2)ccc(NC(=O)C3=NN(c4ccccc4)C(c5cnccc5)=C3)c1
0.263158	Clc1c(Oc2ncc(Cl)cn2)ccc(NC(=O)C3=NN(c4ccccc4)C(c5cnccc5)=C3)c1
0.263158	O=C(Nc1c(ccc(c1)C(=O)C)C)CC
0.263158	O=C(Nc1c(ccc(c1)C(=O)C)C)CC
0.263158	O=C(Nc1c(ccc(c1)C(=O)C)C)CC
0.262821	S(=O)(=O)(Nc1ccc(cc1)CCCC)c2c(ccc(c2)C(=O)Nc3cnc(Oc4cc(ccc4)CC)cc3)C
0.262821	S(=O)(=O)(Nc1ccc(cc1)CCCC)c2c(ccc(c2)C(=O)Nc3cnc(Oc4cc(ccc4)CC)cc3)C
0.262821	S(=O)(=O)(Nc1ccc(cc1)CCCC)c2c(ccc(c2)C(=O)Nc3cnc(Oc4cc(ccc4)CC)cc3)C
0.262821	S(=O)(=O)(Nc1ccc(cc1)CCCC)c2c(ccc(c2)C(=O)Nc3cnc(Oc4cc(ccc4)CC)cc3)C
0.262821	S(=O)(=O)(Nc1ccc(cc1)CCCC)c2c(ccc(c2)C(=O)Nc3cnc(Oc4cc(ccc4)CC)cc3)C
0.262821	S(=O)(=O)(Nc1ccc(cc1)CCCC)c2c(ccc(c2)C(=O)Nc3cnc(Oc4cc(ccc4)CC)cc3)C
0.262821	S(=O)(=O)(Nc1ccc(cc1)CCCC)c2c(ccc(c2)C(=O)Nc3cnc(Oc4cc(ccc4)CC)cc3)C
0.262821	S(=O)(=O)(Nc1ccc(cc1)CCCC)c2c(ccc(c2)C(=O)Nc3cnc(Oc4cc(ccc4)CC)cc3)C
0.262821	S(=O)(=O)(Nc1ccc(cc1)CCCC)c2c(ccc(c2)C(=O)Nc3cnc(Oc4cc(ccc4)CC)cc3)C
0.262821	S(=O)(=O)(Nc1ccc(cc1)CCCC)c2c(ccc(c2)C(=O)Nc3cnc(Oc4cc(ccc4)CC)cc3)C
0.261818	O=C(N1CCOCCOCC1)C(=O)Nc2c(ccc(c2)Cc3ncccc3)C
0.261818	O=C(N1CCOCCOCC1)C(=O)Nc2c(ccc(c2)Cc3ncccc3)C
0.261818	O=C(N1CCOCCOCC1)C(=O)Nc2c(ccc(c2)Cc3ncccc3)C
0.261818	O=C(N1CCOCCOCC1)C(=O)Nc2c(ccc(c2)Cc3ncccc3)C
0.261818	O=C(N1CCOCCOCC1)C(=O)Nc2c(ccc(c2)Cc3ncccc3)C
0.261818	O=C(N1CCOCCOCC1)C(=O)Nc2c(ccc(c2)Cc3ncccc3)C
0.261589	Ic1c(cccc1)C(=O)Nc2c(ccc(NC(=O)C(=O)NNC(=O)CCCC=3SC=CC3)c2)C
0.261168	O=C(OC(C)(C)C)Nc1cc(O)c(cc1)C(=O)N(CCN2CCN(Cc3ccccc3)CC2)C
0.261168	O=C(OC(C)(C)C)Nc1cc(O)c(cc1)C(=O)N(CCN2CCN(Cc3ccccc3)CC2)C
0.261168	O=C(OC(C)(C)C)Nc1cc(O)c(cc1)C(=O)N(CCN2CCN(Cc3ccccc3)CC2)C
0.261168	O=C(OC(C)(C)C)Nc1cc(O)c(cc1)C(=O)N(CCN2CCN(Cc3ccccc3)CC2)C
0.261168	O=C(OC(C)(C)C)Nc1cc(O)c(cc1)C(=O)N(CCN2CCN(Cc3ccccc3)CC2)C
0.261168	O=C(OC(C)(C)C)Nc1cc(O)c(cc1)C(=O)N(CCN2CCN(Cc3ccccc3)CC2)C
0.261168	O=C(OC(C)(C)C)Nc1cc(O)c(cc1)C(=O)N(CCN2CCN(Cc3ccccc3)CC2)C
0.261168	O=C(OC(C)(C)C)Nc1cc(O)c(cc1)C(=O)N(CCN2CCN(Cc3ccccc3)CC2)C
0.261168	O=C(OC(C)(C)C)Nc1cc(O)c(cc1)C(=O)N(CCN2CCN(Cc3ccccc3)CC2)C
0.261168	O=C(OC(C)(C)C)Nc1cc(O)c(cc1)C(=O)N(CCN2CCN(Cc3ccccc3)CC2)C
0.261168	S1C(=NC(c2ccc(NC(=O)c3ccc(Oc4ncc(cc4)C(F)(F)F)cc3)cc2)=C1)N5CCOCC5
0.261168	S1C(=NC(c2ccc(NC(=O)c3ccc(Oc4ncc(cc4)C(F)(F)F)cc3)cc2)=C1)N5CCOCC5
0.261029	Clc1cc(Cl)cc(c1)C(=O)Nc2ccc(cc2)C(=O)NS(=O)(=O)C3CN(Cc4ccccc4)CC3
0.260714	Clc1c(F)ccc(S(=O)(=O)NCc2ccc(cc2)C(=O)Nc3c(cc(cc3)C)C)c1
0.260714	Clc1c(F)ccc(S(=O)(=O)NCc2ccc(cc2)C(=O)Nc3c(cc(cc3)C)C)c1
0.260714	Clc1c(F)ccc(S(=O)(=O)NCc2ccc(cc2)C(=O)Nc3c(cc(cc3)C)C)c1
0.2607	O=C(Nc1c(cc(cc1)C)C)C(=O)NCCCNCc2cnccc2
0.2607	O=C(Nc1c(cc(cc1)C)C)C(=O)NCCCNCc2cnccc2
0.2607	O=C(Nc1c(cc(cc1)C)C)C(=O)NCCCNCc2cnccc2
0.2607	O=C(Nc1c(cc(cc1)C)C)C(=O)NCCCNCc2cnccc2
0.2607	O=C(Nc1c(cc(cc1)C)C)C(=O)NCCCNCc2cnccc2
0.2607	O=C(Nc1c(cc(cc1)C)C)C(=O)NCCCNCc2cnccc2
0.2607	O=C(Nc1c(cc(cc1)C)C)C(=O)NCCCNCc2cnccc2
0.2607	O=C(Nc1c(cc(cc1)C)C)C(=O)NCCCNCc2cnccc2
0.2607	O=C(Nc1c(cc(cc1)C)C)C(=O)NCCCNCc2cnccc2
0.2607	O=C(Nc1c(cc(cc1)C)C)C(=O)NCCCNCc2cnccc2
0.260377	Clc1cc(c2ccccc2)c(cc1)C(=O)NCc3cc(c4cnccc4)ccc3
0.260377	Clc1cc(c2ccccc2)c(cc1)C(=O)NCc3cc(c4cnccc4)ccc3
0.260377	Clc1cc(c2ccccc2)c(cc1)C(=O)NCc3cc(c4cnccc4)ccc3
0.260377	Clc1cc(c2ccccc2)c(cc1)C(=O)NCc3cc(c4cnccc4)ccc3
0.260377	Clc1cc(c2ccccc2)c(cc1)C(=O)NCc3cc(c4cnccc4)ccc3
0.260377	Clc1cc(c2ccccc2)c(cc1)C(=O)NCc3cc(c4cnccc4)ccc3
0.260377	Clc1cc(c2ccccc2)c(cc1)C(=O)NCc3cc(c4cnccc4)ccc3
0.260377	Clc1cc(c2ccccc2)c(cc1)C(=O)NCc3cc(c4cnccc4)ccc3
0.260377	Clc1cc(c2ccccc2)c(cc1)C(=O)NCc3cc(c4cnccc4)ccc3
0.260377	Clc1cc(c2ccccc2)c(cc1)C(=O)NCc3cc(c4cnccc4)ccc3
0.260331	S(c1cncc(NC(=O)c2cc(c3ccc(OC)cc3)ccc2)c1)C
0.260331	S(c1cncc(NC(=O)c2cc(c3ccc(OC)cc3)ccc2)c1)C
0.260274	Brc1c(OC)ccc(c1)C(=O)N2CCN(C=3NN=C(c4cnccc4)C3)CC2
0.260274	Brc1c(OC)ccc(c1)C(=O)N2CCN(C=3NN=C(c4cnccc4)C3)CC2
0.260274	Brc1c(OC)ccc(c1)C(=O)N2CCN(C=3NN=C(c4cnccc4)C3)CC2
0.260274	Brc1c(OC)ccc(c1)C(=O)N2CCN(C=3NN=C(c4cnccc4)C3)CC2
0.260274	Brc1c(OC)ccc(c1)C(=O)N2CCN(C=3NN=C(c4cnccc4)C3)CC2
0.260274	Brc1c(OC)ccc(c1)C(=O)N2CCN(C=3NN=C(c4cnccc4)C3)CC2
0.260135	Ic1c(cccc1)C(=O)Nc2c(ccc(NC(=O)C(=O)NC3(C(C)(C)C)CCC3)c2)C
0.26	Clc1c(cccc1)C(=O)NC2=C(SC=C2)C(=O)NCC3=NC(c4ccc(cc4)C)=CN3
0.26	Clc1c(cccc1)C(=O)NC2=C(SC=C2)C(=O)NCC3=NC(c4ccc(cc4)C)=CN3
0.26	Clc1c(cccc1)C(=O)NC2=C(SC=C2)C(=O)NCC3=NC(c4ccc(cc4)C)=CN3
0.26	Clc1c(cccc1)C(=O)NC2=C(SC=C2)C(=O)NCC3=NC(c4ccc(cc4)C)=CN3
0.26	Clc1c(cccc1)C(=O)NC2=C(SC=C2)C(=O)NCC3=NC(c4ccc(cc4)C)=CN3
0.26	Clc1c(cccc1)C(=O)NC2=C(SC=C2)C(=O)NCC3=NC(c4ccc(cc4)C)=CN3
0.26	S(=O)(Cc1cc(NC(=O)c2cc(ncc2)NCC)ccc1)Cc3ccccc3
0.26	S(=O)(Cc1cc(NC(=O)c2cc(ncc2)NCC)ccc1)Cc3ccccc3
0.26	S(=O)(Cc1cc(NC(=O)c2cc(ncc2)NCC)ccc1)Cc3ccccc3
0.26	S(=O)(Cc1cc(NC(=O)c2cc(ncc2)NCC)ccc1)Cc3ccccc3
0.26	S(=O)(Cc1cc(NC(=O)c2cc(ncc2)NCC)ccc1)Cc3ccccc3
0.26	S(=O)(Cc1cc(NC(=O)c2cc(ncc2)NCC)ccc1)Cc3ccccc3
0.26	S(=O)(Cc1cc(NC(=O)c2cc(ncc2)NCC)ccc1)Cc3ccccc3
0.26	S(=O)(Cc1cc(NC(=O)c2cc(ncc2)NCC)ccc1)Cc3ccccc3
0.26	S(=O)(Cc1cc(NC(=O)c2cc(ncc2)NCC)ccc1)Cc3ccccc3
0.26	S(=O)(Cc1cc(NC(=O)c2cc(ncc2)NCC)ccc1)Cc3ccccc3
0.25974	S1C(=NC(=C1C(=O)Nc2cc(c(O)cc2)CN3CCOCC3)C)c4ccc(cc4)C(F)F
0.25974	S1C(=NC(=C1C(=O)Nc2cc(c(O)cc2)CN3CCOCC3)C)c4ccc(cc4)C(F)F
0.25974	S1C(=NC(=C1C(=O)Nc2cc(c(O)cc2)CN3CCOCC3)C)c4ccc(cc4)C(F)F
0.25974	S1C(=NC(=C1C(=O)Nc2cc(c(O)cc2)CN3CCOCC3)C)c4ccc(cc4)C(F)F
0.25974	S1C(=NC(=C1C(=O)Nc2cc(c(O)cc2)CN3CCOCC3)C)c4ccc(cc4)C(F)F
0.25974	S1C(=NC(=C1C(=O)Nc2cc(c(O)cc2)CN3CCOCC3)C)c4ccc(cc4)C(F)F
0.25974	S1C(=NC(=C1C(=O)Nc2cc(c(O)cc2)CN3CCOCC3)C)c4ccc(cc4)C(F)F
0.25974	S1C(=NC(=C1C(=O)Nc2cc(c(O)cc2)CN3CCOCC3)C)c4ccc(cc4)C(F)F
0.25974	S1C(=NC(=C1C(=O)Nc2cc(c(O)cc2)CN3CCOCC3)C)c4ccc(cc4)C(F)F
0.25974	S1C(=NC(=C1C(=O)Nc2cc(c(O)cc2)CN3CCOCC3)C)c4ccc(cc4)C(F)F
0.259398	Ic1c(C#N)ccc(NC(=O)C(=O)N2CCN(Cc3ccccc3)CC2)c1
0.259398	Ic1c(C#N)ccc(NC(=O)C(=O)N2CCN(Cc3ccccc3)CC2)c1
0.259398	Ic1c(C#N)ccc(NC(=O)C(=O)N2CCN(Cc3ccccc3)CC2)c1
0.259398	Ic1c(C#N)ccc(NC(=O)C(=O)N2CCN(Cc3ccccc3)CC2)c1
0.259398	Ic1c(C#N)ccc(NC(=O)C(=O)N2CCN(Cc3ccccc3)CC2)c1
0.258503	Fc1c(Nc2ncccc2C(=O)NCC(=O)NC3CCN(CC3)C)cc(F)cc1
0.258503	Fc1c(Nc2ncccc2C(=O)NCC(=O)NC3CCN(CC3)C)cc(F)cc1
0.258503	Fc1c(Nc2ncccc2C(=O)NCC(=O)NC3CCN(CC3)C)cc(F)cc1
0.258503	Fc1c(Nc2ncccc2C(=O)NCC(=O)NC3CCN(CC3)C)cc(F)cc1
0.258503	Fc1c(Nc2ncccc2C(=O)NCC(=O)NC3CCN(CC3)C)cc(F)cc1
0.258503	Fc1c(Nc2ncccc2C(=O)NCC(=O)NC3CCN(CC3)C)cc(F)cc1
0.258503	Fc1c(Nc2ncccc2C(=O)NCC(=O)NC3CCN(CC3)C)cc(F)cc1
0.258503	Fc1c(Nc2ncccc2C(=O)NCC(=O)NC3CCN(CC3)C)cc(F)cc1
0.258503	Fc1c(Nc2ncccc2C(=O)NCC(=O)NC3CCN(CC3)C)cc(F)cc1
0.258503	Fc1c(Nc2ncccc2C(=O)NCC(=O)NC3CCN(CC3)C)cc(F)cc1
0.25816	O=C(OC)CCc1cc(NC(=O)C2=NN(c3ccccc3)C(c4cnccc4)=C2)c(OCOC)cc1
0.25816	O=C(OC)CCc1cc(NC(=O)C2=NN(c3ccccc3)C(c4cnccc4)=C2)c(OCOC)cc1
0.25816	O=C(OC)CCc1cc(NC(=O)C2=NN(c3ccccc3)C(c4cnccc4)=C2)c(OCOC)cc1
0.25816	O=C(OC)CCc1cc(NC(=O)C2=NN(c3ccccc3)C(c4cnccc4)=C2)c(OCOC)cc1
0.25816	O=C(OC)CCc1cc(NC(=O)C2=NN(c3ccccc3)C(c4cnccc4)=C2)c(OCOC)cc1
0.258065	Brc1ccc(cc1)CC(=O)Nc2cc(ccc2)C(=O)Nc3nc(OC)ccc3F
0.258065	Brc1ccc(cc1)CC(=O)Nc2cc(ccc2)C(=O)Nc3nc(OC)ccc3F
0.258065	Brc1ccc(cc1)CC(=O)Nc2cc(ccc2)C(=O)Nc3nc(OC)ccc3F
0.258065	Brc1ccc(cc1)CC(=O)Nc2cc(ccc2)C(=O)Nc3nc(OC)ccc3F
0.258065	Brc1ccc(cc1)CC(=O)Nc2cc(ccc2)C(=O)Nc3nc(OC)ccc3F
0.258065	Brc1ccc(cc1)CC(=O)Nc2cc(ccc2)C(=O)Nc3nc(OC)ccc3F
0.258065	Brc1ccc(cc1)CC(=O)Nc2cc(ccc2)C(=O)Nc3nc(OC)ccc3F
0.258065	Brc1ccc(cc1)CC(=O)Nc2cc(ccc2)C(=O)Nc3nc(OC)ccc3F
0.258065	Brc1ccc(cc1)CC(=O)Nc2cc(ccc2)C(=O)Nc3nc(OC)ccc3F
0.258065	Brc1ccc(cc1)CC(=O)Nc2cc(ccc2)C(=O)Nc3nc(OC)ccc3F
0.258065	Fc1c(NCc2nc(c3ccc(F)cc3)ccc2)cc(cc1)C
0.258065	Fc1c(NCc2nc(c3ccc(F)cc3)ccc2)cc(cc1)C
0.258065	Fc1c(NCc2nc(c3ccc(F)cc3)ccc2)cc(cc1)C
0.258065	Fc1c(NCc2nc(c3ccc(F)cc3)ccc2)cc(cc1)C
0.258065	Fc1c(NCc2nc(c3ccc(F)cc3)ccc2)cc(cc1)C
0.258065	Fc1c(NCc2nc(c3ccc(F)cc3)ccc2)cc(cc1)C
0.258065	Fc1c(NCc2nc(c3ccc(F)cc3)ccc2)cc(cc1)C
0.258065	Fc1c(NCc2nc(c3ccc(F)cc3)ccc2)cc(cc1)C
0.258065	Fc1c(NCc2nc(c3ccc(F)cc3)ccc2)cc(cc1)C
0.258065	Fc1c(NCc2nc(c3ccc(F)cc3)ccc2)cc(cc1)C
0.257951	O=C(Nc1c(ccc(NC(=O)C(=O)NC=2C=NN(C2)C3CCN(CC3)C)c1)C)NCC
0.257951	O=C(Nc1c(ccc(NC(=O)C(=O)NC=2C=NN(C2)C3CCN(CC3)C)c1)C)NCC
0.257951	O=C(Nc1c(ccc(NC(=O)C(=O)NC=2C=NN(C2)C3CCN(CC3)C)c1)C)NCC
0.257951	O=C(Nc1c(ccc(NC(=O)C(=O)NC=2C=NN(C2)C3CCN(CC3)C)c1)C)NCC
0.257951	O=C(Nc1c(ccc(NC(=O)C(=O)NC=2C=NN(C2)C3CCN(CC3)C)c1)C)NCC
0.257951	O=C(Nc1c(ccc(NC(=O)C(=O)NC=2C=NN(C2)C3CCN(CC3)C)c1)C)NCC
0.257951	O=C(Nc1c(ccc(NC(=O)C(=O)NC=2C=NN(C2)C3CCN(CC3)C)c1)C)NCC
0.257951	O=C(Nc1c(ccc(NC(=O)C(=O)NC=2C=NN(C2)C3CCN(CC3)C)c1)C)NCC
0.257951	O=C(Nc1c(ccc(NC(=O)C(=O)NC=2C=NN(C2)C3CCN(CC3)C)c1)C)NCC
0.257951	O=C(Nc1c(ccc(NC(=O)C(=O)NC=2C=NN(C2)C3CCN(CC3)C)c1)C)NCC
0.257862	Fc1c(Nc2ncccc2C(=O)N3CCC(C(=O)Nc4nc(ccc4)C)CC3)cc(F)cc1
0.257862	Fc1c(Nc2ncccc2C(=O)N3CCC(C(=O)Nc4nc(ccc4)C)CC3)cc(F)cc1
0.257862	Fc1c(Nc2ncccc2C(=O)N3CCC(C(=O)Nc4nc(ccc4)C)CC3)cc(F)cc1
0.257862	Fc1c(Nc2ncccc2C(=O)N3CCC(C(=O)Nc4nc(ccc4)C)CC3)cc(F)cc1
0.257732	S1C(=NC(c2ccc(cc2)CC(C)C)=C1)NC(=O)c3c(F)cc(cc3)C=4SC=CC4
0.257732	S1C(=NC(c2ccc(cc2)CC(C)C)=C1)NC(=O)c3c(F)cc(cc3)C=4SC=CC4
0.257732	S1C(=NC(c2ccc(cc2)CC(C)C)=C1)NC(=O)c3c(F)cc(cc3)C=4SC=CC4
0.257463	Fc1c(NC(=O)c2c(Nc3cc(OC)ccc3)cccc2)cc(cc1)C
0.257463	Fc1c(NC(=O)c2c(Nc3cc(OC)ccc3)cccc2)cc(cc1)C
0.257463	Fc1c(NC(=O)c2c(Nc3cc(OC)ccc3)cccc2)cc(cc1)C
0.257463	Fc1c(NC(=O)c2c(Nc3cc(OC)ccc3)cccc2)cc(cc1)C
0.257463	Fc1c(NC(=O)c2c(Nc3cc(OC)ccc3)cccc2)cc(cc1)C
0.257463	Fc1c(NC(=O)c2c(Nc3cc(OC)ccc3)cccc2)cc(cc1)C
0.257463	Fc1c(NC(=O)c2c(Nc3cc(OC)ccc3)cccc2)cc(cc1)C
0.257463	Fc1c(NC(=O)c2c(Nc3cc(OC)ccc3)cccc2)cc(cc1)C
0.257463	Fc1c(NC(=O)c2c(Nc3cc(OC)ccc3)cccc2)cc(cc1)C
0.257463	Fc1c(NC(=O)c2c(Nc3cc(OC)ccc3)cccc2)cc(cc1)C
0.257329	S(c1ccc(cc1)CN2N=CC=C2NC(=O)C(=O)Nc3c(ccc(c3)C(=O)NCC4CC4)C)C(F)(F)F
0.257329	S(c1ccc(cc1)CN2N=CC=C2NC(=O)C(=O)Nc3c(ccc(c3)C(=O)NCC4CC4)C)C(F)(F)F
0.257329	S(c1ccc(cc1)CN2N=CC=C2NC(=O)C(=O)Nc3c(ccc(c3)C(=O)NCC4CC4)C)C(F)(F)F
0.257329	S(c1ccc(cc1)CN2N=CC=C2NC(=O)C(=O)Nc3c(ccc(c3)C(=O)NCC4CC4)C)C(F)(F)F
0.257329	S(c1ccc(cc1)CN2N=CC=C2NC(=O)C(=O)Nc3c(ccc(c3)C(=O)NCC4CC4)C)C(F)(F)F
0.257329	S(c1ccc(cc1)CN2N=CC=C2NC(=O)C(=O)Nc3c(ccc(c3)C(=O)NCC4CC4)C)C(F)(F)F
0.257329	S(c1ccc(cc1)CN2N=CC=C2NC(=O)C(=O)Nc3c(ccc(c3)C(=O)NCC4CC4)C)C(F)(F)F
0.257329	S(c1ccc(cc1)CN2N=CC=C2NC(=O)C(=O)Nc3c(ccc(c3)C(=O)NCC4CC4)C)C(F)(F)F
0.257329	S(c1ccc(cc1)CN2N=CC=C2NC(=O)C(=O)Nc3c(ccc(c3)C(=O)NCC4CC4)C)C(F)(F)F
0.257329	S(c1ccc(cc1)CN2N=CC=C2NC(=O)C(=O)Nc3c(ccc(c3)C(=O)NCC4CC4)C)C(F)(F)F
0.257261	S(c1cc(c(cc1)C)C)c2ccc(NC(=O)c3c(cccc3)C)cc2
0.257261	S(c1cc(c(cc1)C)C)c2ccc(NC(=O)c3c(cccc3)C)cc2
0.257261	S(c1cc(c(cc1)C)C)c2ccc(NC(=O)c3c(cccc3)C)cc2
0.257261	S(c1cc(c(cc1)C)C)c2ccc(NC(=O)c3c(cccc3)C)cc2
0.257261	S(c1cc(c(cc1)C)C)c2ccc(NC(=O)c3c(cccc3)C)cc2
0.257261	S(c1cc(c(cc1)C)C)c2ccc(NC(=O)c3c(cccc3)C)cc2
0.257261	S(c1cc(c(cc1)C)C)c2ccc(NC(=O)c3c(cccc3)C)cc2
0.257261	S(c1cc(c(cc1)C)C)c2ccc(NC(=O)c3c(cccc3)C)cc2
0.257261	S(c1cc(c(cc1)C)C)c2ccc(NC(=O)c3c(cccc3)C)cc2
0.257261	S(c1cc(c(cc1)C)C)c2ccc(NC(=O)c3c(cccc3)C)cc2
0.257042	Ic1cc(Br)c(c(c1)C(=O)Nc2cc(c(O)cc2)CN3CCOCC3)C
0.257042	Ic1cc(Br)c(c(c1)C(=O)Nc2cc(c(O)cc2)CN3CCOCC3)C
0.257042	Ic1cc(Br)c(c(c1)C(=O)Nc2cc(c(O)cc2)CN3CCOCC3)C
0.257042	Ic1cc(Br)c(c(c1)C(=O)Nc2cc(c(O)cc2)CN3CCOCC3)C
0.257042	Ic1cc(Br)c(c(c1)C(=O)Nc2cc(c(O)cc2)CN3CCOCC3)C
0.257042	Ic1cc(Br)c(c(c1)C(=O)Nc2cc(c(O)cc2)CN3CCOCC3)C
0.257042	Ic1cc(Br)c(c(c1)C(=O)Nc2cc(c(O)cc2)CN3CCOCC3)C
0.257042	Ic1cc(Br)c(c(c1)C(=O)Nc2cc(c(O)cc2)CN3CCOCC3)C
0.257042	Ic1cc(Br)c(c(c1)C(=O)Nc2cc(c(O)cc2)CN3CCOCC3)C
0.257042	Ic1cc(Br)c(c(c1)C(=O)Nc2cc(c(O)cc2)CN3CCOCC3)C
0.256637	Ic1c(cccc1)C(=O)Nc2c(ccc(NC(=O)C(=O)NC3C(=O)N(CCN4CCOCC4)CCC3)c2)C
0.256637	Ic1c(cccc1)C(=O)Nc2c(ccc(NC(=O)C(=O)NC3C(=O)N(CCN4CCOCC4)CCC3)c2)C
0.256637	Ic1c(cccc1)C(=O)Nc2c(ccc(NC(=O)C(=O)NC3C(=O)N(CCN4CCOCC4)CCC3)c2)C
0.256637	Ic1c(cccc1)C(=O)Nc2c(ccc(NC(=O)C(=O)NC3C(=O)N(CCN4CCOCC4)CCC3)c2)C
0.25641	O=C(Nc1ccc(cc1)C(=O)CC)C=2C(=O)NC(c3cc(ccc3)C)=CC2
0.25641	O=C(Nc1ccc(cc1)C(=O)CC)C=2C(=O)NC(c3cc(ccc3)C)=CC2
0.25641	O=C(Nc1ccc(cc1)C(=O)CC)C=2C(=O)NC(c3cc(ccc3)C)=CC2
0.25641	O=C(Nc1ccc(cc1)C(=O)CC)C=2C(=O)NC(c3cc(ccc3)C)=CC2
0.25641	O=C(Nc1ccc(cc1)C(=O)CC)C=2C(=O)NC(c3cc(ccc3)C)=CC2
0.25641	O=C(Nc1ccc(cc1)C(=O)CC)C=2C(=O)NC(c3cc(ccc3)C)=CC2
0.256228	S(c1cc(c(cc1)C)C)c2ccc(NC(=O)C=3N=C(SC3)c4cc(F)c(F)cc4)cc2
0.256228	S(c1cc(c(cc1)C)C)c2ccc(NC(=O)C=3N=C(SC3)c4cc(F)c(F)cc4)cc2
0.256228	S(c1cc(c(cc1)C)C)c2ccc(NC(=O)C=3N=C(SC3)c4cc(F)c(F)cc4)cc2
0.256228	S(c1cc(c(cc1)C)C)c2ccc(NC(=O)C=3N=C(SC3)c4cc(F)c(F)cc4)cc2
0.256228	S(c1cc(c(cc1)C)C)c2ccc(NC(=O)C=3N=C(SC3)c4cc(F)c(F)cc4)cc2
0.256228	S(c1cc(c(cc1)C)C)c2ccc(NC(=O)C=3N=C(SC3)c4cc(F)c(F)cc4)cc2
0.256228	S(c1cc(c(cc1)C)C)c2ccc(NC(=O)C=3N=C(SC3)c4cc(F)c(F)cc4)cc2
0.256228	S(c1cc(c(cc1)C)C)c2ccc(NC(=O)C=3N=C(SC3)c4cc(F)c(F)cc4)cc2
0.256228	S(c1cc(c(cc1)C)C)c2ccc(NC(=O)C=3N=C(SC3)c4cc(F)c(F)cc4)cc2
0.256228	S(c1cc(c(cc1)C)C)c2ccc(NC(=O)C=3N=C(SC3)c4cc(F)c(F)cc4)cc2
0.256	n1c(ccc(c1)C)CN2CCC(Nc3c(cccc3)C)CC2
0.256	n1c(ccc(c1)C)CN2CCC(Nc3c(cccc3)C)CC2
0.255396	FC(F)c1ncc(cc1)C(=O)OCC(=O)Nc2ccc(N3CCN(Cc4ccccc4)CC3)cc2
0.255396	FC(F)c1ncc(cc1)C(=O)OCC(=O)Nc2ccc(N3CCN(Cc4ccccc4)CC3)cc2
0.255396	FC(F)c1ncc(cc1)C(=O)OCC(=O)Nc2ccc(N3CCN(Cc4ccccc4)CC3)cc2
0.255396	FC(F)c1ncc(cc1)C(=O)OCC(=O)Nc2ccc(N3CCN(Cc4ccccc4)CC3)cc2
0.255396	FC(F)c1ncc(cc1)C(=O)OCC(=O)Nc2ccc(N3CCN(Cc4ccccc4)CC3)cc2
0.255396	FC(F)c1ncc(cc1)C(=O)OCC(=O)Nc2ccc(N3CCN(Cc4ccccc4)CC3)cc2
0.255396	FC(F)c1ncc(cc1)C(=O)OCC(=O)Nc2ccc(N3CCN(Cc4ccccc4)CC3)cc2
0.255396	FC(F)c1ncc(cc1)C(=O)OCC(=O)Nc2ccc(N3CCN(Cc4ccccc4)CC3)cc2
0.255396	FC(F)c1ncc(cc1)C(=O)OCC(=O)Nc2ccc(N3CCN(Cc4ccccc4)CC3)cc2
0.255396	FC(F)c1ncc(cc1)C(=O)OCC(=O)Nc2ccc(N3CCN(Cc4ccccc4)CC3)cc2
0.255245	S(=O)(Cc1cc(NC(=O)C=2N=C(SC2)c3cc(F)c(F)cc3)ccc1)Cc4ccccc4
0.255245	S(=O)(Cc1cc(NC(=O)C=2N=C(SC2)c3cc(F)c(F)cc3)ccc1)Cc4ccccc4
0.255245	S(=O)(Cc1cc(NC(=O)C=2N=C(SC2)c3cc(F)c(F)cc3)ccc1)Cc4ccccc4
0.255245	S(=O)(Cc1cc(NC(=O)C=2N=C(SC2)c3cc(F)c(F)cc3)ccc1)Cc4ccccc4
0.255245	S(=O)(Cc1cc(NC(=O)C=2N=C(SC2)c3cc(F)c(F)cc3)ccc1)Cc4ccccc4
0.255245	S(=O)(Cc1cc(NC(=O)C=2N=C(SC2)c3cc(F)c(F)cc3)ccc1)Cc4ccccc4
0.255034	Ic1c(cccc1)C(=O)Nc2c(ccc(NC(=O)C(=O)NCCOc3c(Br)cccc3)c2)C
0.254902	O=C(Nc1cnc(Oc2cc(ccc2)CC)cc1)c3cnc(cc3)C
0.254902	O=C(Nc1cnc(Oc2cc(ccc2)CC)cc1)c3cnc(cc3)C
0.254902	O=C(Nc1cnc(Oc2cc(ccc2)CC)cc1)c3cnc(cc3)C
0.254902	O=C(Nc1cnc(Oc2cc(ccc2)CC)cc1)c3cnc(cc3)C
0.254902	O=C(Nc1cnc(Oc2cc(ccc2)CC)cc1)c3cnc(cc3)C
0.254902	O=C(Nc1cnc(Oc2cc(ccc2)CC)cc1)c3cnc(cc3)C
0.254902	O=C(Nc1cnc(Oc2cc(ccc2)CC)cc1)c3cnc(cc3)C
0.254902	O=C(Nc1cnc(Oc2cc(ccc2)CC)cc1)c3cnc(cc3)C
0.254902	O=C(Nc1cnc(Oc2cc(ccc2)CC)cc1)c3cnc(cc3)C
0.254902	O=C(Nc1cnc(Oc2cc(ccc2)CC)cc1)c3cnc(cc3)C
0.254613	O=C(Nc1cc(c(O)cc1)CN2CCOCC2)c3c(O)ccc(OC)c3
0.254613	O=C(Nc1cc(c(O)cc1)CN2CCOCC2)c3c(O)ccc(OC)c3
0.254613	O=C(Nc1cc(c(O)cc1)CN2CCOCC2)c3c(O)ccc(OC)c3
0.254613	O=C(Nc1cc(c(O)cc1)CN2CCOCC2)c3c(O)ccc(OC)c3
0.254613	O=C(Nc1cc(c(O)cc1)CN2CCOCC2)c3c(O)ccc(OC)c3
0.254613	O=C(Nc1cc(c(O)cc1)CN2CCOCC2)c3c(O)ccc(OC)c3
0.254613	O=C(Nc1cc(c(O)cc1)CN2CCOCC2)c3c(O)ccc(OC)c3
0.254613	O=C(Nc1cc(c(O)cc1)CN2CCOCC2)c3c(O)ccc(OC)c3
0.254613	O=C(Nc1cc(c(O)cc1)CN2CCOCC2)c3c(O)ccc(OC)c3
0.254613	O=C(Nc1cc(c(O)cc1)CN2CCOCC2)c3c(O)ccc(OC)c3
0.25448	Clc1c(F)ccc(S(=O)(=O)Nc2ccc(cc2)C(=O)Nc3cc(c(cc3)C)CC)c1
0.25448	Clc1c(F)ccc(S(=O)(=O)Nc2ccc(cc2)C(=O)Nc3cc(c(cc3)C)CC)c1
0.25448	Clc1c(F)ccc(S(=O)(=O)Nc2ccc(cc2)C(=O)Nc3cc(c(cc3)C)CC)c1
0.25448	Clc1c(F)ccc(S(=O)(=O)Nc2ccc(cc2)C(=O)Nc3cc(c(cc3)C)CC)c1
0.25448	Clc1c(F)ccc(S(=O)(=O)Nc2ccc(cc2)C(=O)Nc3cc(c(cc3)C)CC)c1
0.254417	Clc1c(F)ccc(S(=O)(=O)NCc2ccc(cc2)C(=O)Nc3c(Nc4ccc(F)cc4)cccc3)c1
0.254417	Clc1c(F)ccc(S(=O)(=O)NCc2ccc(cc2)C(=O)Nc3c(Nc4ccc(F)cc4)cccc3)c1
0.254417	Clc1c(F)ccc(S(=O)(=O)NCc2ccc(cc2)C(=O)Nc3c(Nc4ccc(F)cc4)cccc3)c1
0.254417	Clc1c(F)ccc(S(=O)(=O)NCc2ccc(cc2)C(=O)Nc3c(Nc4ccc(F)cc4)cccc3)c1
0.254417	Clc1c(F)ccc(S(=O)(=O)NCc2ccc(cc2)C(=O)Nc3c(Nc4ccc(F)cc4)cccc3)c1
0.254417	Clc1c(F)ccc(S(=O)(=O)NCc2ccc(cc2)C(=O)Nc3c(Nc4ccc(F)cc4)cccc3)c1
0.254417	Clc1c(F)ccc(S(=O)(=O)NCc2ccc(cc2)C(=O)Nc3c(Nc4ccc(F)cc4)cccc3)c1
0.254417	Clc1c(F)ccc(S(=O)(=O)NCc2ccc(cc2)C(=O)Nc3c(Nc4ccc(F)cc4)cccc3)c1
0.254417	Clc1c(F)ccc(S(=O)(=O)NCc2ccc(cc2)C(=O)Nc3c(Nc4ccc(F)cc4)cccc3)c1
0.254417	Clc1c(F)ccc(S(=O)(=O)NCc2ccc(cc2)C(=O)Nc3c(Nc4ccc(F)cc4)cccc3)c1
0.254237	O=C(Nc1cc(c(O)cc1)CN2CCOCC2)c3c4N=CNc4ncc3
0.254167	O=C(Nc1cc(ccc1)CNC(=O)c2cc(NC(=O)C=C)ccc2)c3ccc(cc3)C
0.254167	O=C(Nc1cc(ccc1)CNC(=O)c2cc(NC(=O)C=C)ccc2)c3ccc(cc3)C
0.254167	O=C(Nc1cc(ccc1)CNC(=O)c2cc(NC(=O)C=C)ccc2)c3ccc(cc3)C
0.254167	O=C(Nc1cc(ccc1)CNC(=O)c2cc(NC(=O)C=C)ccc2)c3ccc(cc3)C
0.254167	O=C(Nc1cc(ccc1)CNC(=O)c2cc(NC(=O)C=C)ccc2)c3ccc(cc3)C
0.254167	O=C(Nc1cc(ccc1)CNC(=O)c2cc(NC(=O)C=C)ccc2)c3ccc(cc3)C
0.254167	O=C(Nc1cc(ccc1)CNC(=O)c2cc(NC(=O)C=C)ccc2)c3ccc(cc3)C
0.254167	O=C(Nc1cc(ccc1)CNC(=O)c2cc(NC(=O)C=C)ccc2)c3ccc(cc3)C
0.254167	O=C(Nc1cc(ccc1)CNC(=O)c2cc(NC(=O)C=C)ccc2)c3ccc(cc3)C
0.254167	O=C(Nc1cc(ccc1)CNC(=O)c2cc(NC(=O)C=C)ccc2)c3ccc(cc3)C
0.253918	S(=O)(=O)(Nc1ccc(cc1)C(=O)Nc2c(nc(N3CCN(CC3)C)cc2)C)c4cc5OCCCOc5cc4
0.253918	S(=O)(=O)(Nc1ccc(cc1)C(=O)Nc2c(nc(N3CCN(CC3)C)cc2)C)c4cc5OCCCOc5cc4
0.253918	S(=O)(=O)(Nc1ccc(cc1)C(=O)Nc2c(nc(N3CCN(CC3)C)cc2)C)c4cc5OCCCOc5cc4
0.253918	S(=O)(=O)(Nc1ccc(cc1)C(=O)Nc2c(nc(N3CCN(CC3)C)cc2)C)c4cc5OCCCOc5cc4
0.253676	FC(F)(F)Oc1c(C#N)cc(NC(=O)c2cc(ccc2)C3=COC=C3)cc1
0.253676	FC(F)(F)Oc1c(C#N)cc(NC(=O)c2cc(ccc2)C3=COC=C3)cc1
0.253676	FC(F)(F)Oc1c(C#N)cc(NC(=O)c2cc(ccc2)C3=COC=C3)cc1
0.253676	FC(F)(F)Oc1c(C#N)cc(NC(=O)c2cc(ccc2)C3=COC=C3)cc1
0.253676	FC(F)(F)Oc1c(C#N)cc(NC(=O)c2cc(ccc2)C3=COC=C3)cc1
0.253676	FC(F)(F)Oc1c(C#N)cc(NC(=O)c2cc(ccc2)C3=COC=C3)cc1
0.253676	FC(F)(F)Oc1c(C#N)cc(NC(=O)c2cc(ccc2)C3=COC=C3)cc1
0.253676	FC(F)(F)Oc1c(C#N)cc(NC(=O)c2cc(ccc2)C3=COC=C3)cc1
0.253676	FC(F)(F)Oc1c(C#N)cc(NC(=O)c2cc(ccc2)C3=COC=C3)cc1
0.253676	FC(F)(F)Oc1c(C#N)cc(NC(=O)c2cc(ccc2)C3=COC=C3)cc1
0.253571	O=C(N1CC(CN)(CC1)C)Nc2c(ccc(c2)C(=O)NC)C
0.253571	O=C(N1CC(CN)(CC1)C)Nc2c(ccc(c2)C(=O)NC)C
0.253571	O=C(N1CC(CN)(CC1)C)Nc2c(ccc(c2)C(=O)NC)C
0.253571	O=C(N1CC(CN)(CC1)C)Nc2c(ccc(c2)C(=O)NC)C
0.253571	O=C(N1CC(CN)(CC1)C)Nc2c(ccc(c2)C(=O)NC)C
0.253571	O=C(N1CC(CN)(CC1)C)Nc2c(ccc(c2)C(=O)NC)C
0.253571	O=C(N1CC(CN)(CC1)C)Nc2c(ccc(c2)C(=O)NC)C
0.253571	O=C(N1CC(CN)(CC1)C)Nc2c(ccc(c2)C(=O)NC)C
0.253571	O=C(N1CC(CN)(CC1)C)Nc2c(ccc(c2)C(=O)NC)C
0.253571	O=C(N1CC(CN)(CC1)C)Nc2c(ccc(c2)C(=O)NC)C
0.253378	Fc1c(ccnc1)C(=O)Nc2cc(ccc2)C=3N=C4N=CC=CN4C3
0.253378	Fc1c(ccnc1)C(=O)Nc2cc(ccc2)C=3N=C4N=CC=CN4C3
0.253378	Fc1c(ccnc1)C(=O)Nc2cc(ccc2)C=3N=C4N=CC=CN4C3
0.253378	Fc1c(ccnc1)C(=O)Nc2cc(ccc2)C=3N=C4N=CC=CN4C3
0.253378	Fc1c(ccnc1)C(=O)Nc2cc(ccc2)C=3N=C4N=CC=CN4C3
0.253333	Brc1ccc(cc1)C(=O)Nc2c(ccc(c2)C(=O)OC(C(=O)NCC=3OC=CC3)C(C)C)C
0.253333	Brc1ccc(cc1)C(=O)Nc2c(ccc(c2)C(=O)OC(C(=O)NCC=3OC=CC3)C(C)C)C
0.253333	Brc1ccc(cc1)C(=O)Nc2c(ccc(c2)C(=O)OC(C(=O)NCC=3OC=CC3)C(C)C)C
0.253333	Brc1ccc(cc1)C(=O)Nc2c(ccc(c2)C(=O)OC(C(=O)NCC=3OC=CC3)C(C)C)C
0.253333	Brc1ccc(cc1)C(=O)Nc2c(ccc(c2)C(=O)OC(C(=O)NCC=3OC=CC3)C(C)C)C
0.253333	Brc1ccc(cc1)C(=O)Nc2c(ccc(c2)C(=O)OC(C(=O)NCC=3OC=CC3)C(C)C)C
0.253333	Brc1ccc(cc1)C(=O)Nc2c(ccc(c2)C(=O)OC(C(=O)NCC=3OC=CC3)C(C)C)C
0.253333	Brc1ccc(cc1)C(=O)Nc2c(ccc(c2)C(=O)OC(C(=O)NCC=3OC=CC3)C(C)C)C
0.253333	Brc1ccc(cc1)C(=O)Nc2c(ccc(c2)C(=O)OC(C(=O)NCC=3OC=CC3)C(C)C)C
0.253333	Brc1ccc(cc1)C(=O)Nc2c(ccc(c2)C(=O)OC(C(=O)NCC=3OC=CC3)C(C)C)C
0.253289	Ic1c(cccc1)C(=O)Nc2c(ccc(NC(=O)C(=O)NCC(F)(F)c3cc(ccc3)C)c2)C
0.253289	Ic1c(cccc1)C(=O)Nc2c(ccc(NC(=O)C(=O)NCC(F)(F)c3cc(ccc3)C)c2)C
0.253289	Ic1c(cccc1)C(=O)Nc2c(ccc(NC(=O)C(=O)NCC(F)(F)c3cc(ccc3)C)c2)C
0.253289	Ic1c(cccc1)C(=O)Nc2c(ccc(NC(=O)C(=O)NCC(F)(F)c3cc(ccc3)C)c2)C
0.253289	Ic1c(cccc1)C(=O)Nc2c(ccc(NC(=O)C(=O)NCC(F)(F)c3cc(ccc3)C)c2)C
0.253289	Ic1c(cccc1)C(=O)Nc2c(ccc(NC(=O)C(=O)NCC(F)(F)c3cc(ccc3)C)c2)C
0.253289	Ic1c(cccc1)C(=O)Nc2c(ccc(NC(=O)C(=O)NCC(F)(F)c3cc(ccc3)C)c2)C
0.253289	Ic1c(cccc1)C(=O)Nc2c(ccc(NC(=O)C(=O)NCC(F)(F)c3cc(ccc3)C)c2)C
0.253289	Ic1c(cccc1)C(=O)Nc2c(ccc(NC(=O)C(=O)NCC(F)(F)c3cc(ccc3)C)c2)C
0.253289	Ic1c(cccc1)C(=O)Nc2c(ccc(NC(=O)C(=O)NCC(F)(F)c3cc(ccc3)C)c2)C
0.253012	Fc1ccc(c2nc(ccc2)CN(CCN3CCN(Cc4ccccc4)CC3)C)cc1
0.253012	Fc1ccc(c2nc(ccc2)CN(CCN3CCN(Cc4ccccc4)CC3)C)cc1
0.253012	Fc1ccc(c2nc(ccc2)CN(CCN3CCN(Cc4ccccc4)CC3)C)cc1
0.253012	Fc1ccc(c2nc(ccc2)CN(CCN3CCN(Cc4ccccc4)CC3)C)cc1
0.253012	Fc1ccc(c2nc(ccc2)CN(CCN3CCN(Cc4ccccc4)CC3)C)cc1
0.253012	Fc1ccc(c2nc(ccc2)CN(CCN3CCN(Cc4ccccc4)CC3)C)cc1
0.253012	Fc1ccc(c2nc(ccc2)CN(CCN3CCN(Cc4ccccc4)CC3)C)cc1
0.253012	Fc1ccc(c2nc(ccc2)CN(CCN3CCN(Cc4ccccc4)CC3)C)cc1
0.253012	Fc1ccc(c2nc(ccc2)CN(CCN3CCN(Cc4ccccc4)CC3)C)cc1
0.253012	Fc1ccc(c2nc(ccc2)CN(CCN3CCN(Cc4ccccc4)CC3)C)cc1
0.252874	O=C(OC)Nc1cc(ccc1)C(=O)N(CCN2CCN(Cc3ccccc3)CC2)C
0.252874	O=C(OC)Nc1cc(ccc1)C(=O)N(CCN2CCN(Cc3ccccc3)CC2)C
0.252874	O=C(OC)Nc1cc(ccc1)C(=O)N(CCN2CCN(Cc3ccccc3)CC2)C
0.252874	O=C(OC)Nc1cc(ccc1)C(=O)N(CCN2CCN(Cc3ccccc3)CC2)C
0.252747	O=C(OCc1ccccc1)NC(C(=O)Nc2c(ccc(c2)C(=O)C)C)C
0.252747	O=C(OCc1ccccc1)NC(C(=O)Nc2c(ccc(c2)C(=O)C)C)C
0.252632	Clc1c(OCc2ccccc2)c(cc(Cl)c1)C(=O)Nc3cc(Cl)c(OCc4cnccc4)cc3
0.252632	Clc1c(OCc2ccccc2)c(cc(Cl)c1)C(=O)Nc3cc(Cl)c(OCc4cnccc4)cc3
0.252632	Clc1c(OCc2ccccc2)c(cc(Cl)c1)C(=O)Nc3cc(Cl)c(OCc4cnccc4)cc3
0.252459	O=C(NCC(=O)NC)c1cc(NC(=O)C2=NN(c3ccccc3)C(c4cnccc4)=C2)ccc1
0.252459	O=C(NCC(=O)NC)c1cc(NC(=O)C2=NN(c3ccccc3)C(c4cnccc4)=C2)ccc1
0.252459	O=C(NCC(=O)NC)c1cc(NC(=O)C2=NN(c3ccccc3)C(c4cnccc4)=C2)ccc1
0.252459	O=C(NCC(=O)NC)c1cc(NC(=O)C2=NN(c3ccccc3)C(c4cnccc4)=C2)ccc1
0.252459	O=C(NCC(=O)NC)c1cc(NC(=O)C2=NN(c3ccccc3)C(c4cnccc4)=C2)ccc1
0.252459	O=C(NCC(=O)NC)c1cc(NC(=O)C2=NN(c3ccccc3)C(c4cnccc4)=C2)ccc1
0.252459	O=C(NCC(=O)NC)c1cc(NC(=O)C2=NN(c3ccccc3)C(c4cnccc4)=C2)ccc1
0.252459	O=C(NCC(=O)NC)c1cc(NC(=O)C2=NN(c3ccccc3)C(c4cnccc4)=C2)ccc1
0.252459	O=C(NCC(=O)NC)c1cc(NC(=O)C2=NN(c3ccccc3)C(c4cnccc4)=C2)ccc1
0.252459	O=C(NCC(=O)NC)c1cc(NC(=O)C2=NN(c3ccccc3)C(c4cnccc4)=C2)ccc1
0.252427	O=C(N1CCN(CC1)C)c2cc(NC(=O)C(=O)NCC=3OC(c4ccccc4)=CC3)c(OC)cc2
0.252427	O=C(N1CCN(CC1)C)c2cc(NC(=O)C(=O)NCC=3OC(c4ccccc4)=CC3)c(OC)cc2
0.252336	Clc1c(F)ccc(S(=O)(=O)NCc2ccc(cc2)C(=O)Nc3ccc(cc3)C=4N=C5N=CC=CN5C4)c1
0.252336	Clc1c(F)ccc(S(=O)(=O)NCc2ccc(cc2)C(=O)Nc3ccc(cc3)C=4N=C5N=CC=CN5C4)c1
0.252336	Clc1c(F)ccc(S(=O)(=O)NCc2ccc(cc2)C(=O)Nc3ccc(cc3)C=4N=C5N=CC=CN5C4)c1
0.252336	Clc1c(F)ccc(S(=O)(=O)NCc2ccc(cc2)C(=O)Nc3ccc(cc3)C=4N=C5N=CC=CN5C4)c1
0.252336	Clc1c(F)ccc(S(=O)(=O)NCc2ccc(cc2)C(=O)Nc3ccc(cc3)C=4N=C5N=CC=CN5C4)c1
0.252336	Clc1c(F)ccc(S(=O)(=O)NCc2ccc(cc2)C(=O)Nc3ccc(cc3)C=4N=C5N=CC=CN5C4)c1
0.252336	Clc1c(F)ccc(S(=O)(=O)NCc2ccc(cc2)C(=O)Nc3ccc(cc3)C=4N=C5N=CC=CN5C4)c1
0.252336	Clc1c(F)ccc(S(=O)(=O)NCc2ccc(cc2)C(=O)Nc3ccc(cc3)C=4N=C5N=CC=CN5C4)c1
0.252336	Clc1c(F)ccc(S(=O)(=O)NCc2ccc(cc2)C(=O)Nc3ccc(cc3)C=4N=C5N=CC=CN5C4)c1
0.252336	Clc1c(F)ccc(S(=O)(=O)NCc2ccc(cc2)C(=O)Nc3ccc(cc3)C=4N=C5N=CC=CN5C4)c1
0.252336	Clc1cc(NC(=O)CSC2=NN=C(N2c3ccc(Cl)cc3)c4cnccc4)c(cc1)C(=O)NC
0.252033	S(c1ccc(cc1)C(=O)NC=2SC=C(N2)c3ccc(cc3)C)C(F)F
0.252033	S(c1ccc(cc1)C(=O)NC=2SC=C(N2)c3ccc(cc3)C)C(F)F
0.252033	S(c1ccc(cc1)C(=O)NC=2SC=C(N2)c3ccc(cc3)C)C(F)F
0.252033	S(c1ccc(cc1)C(=O)NC=2SC=C(N2)c3ccc(cc3)C)C(F)F
0.252033	S(c1ccc(cc1)C(=O)NC=2SC=C(N2)c3ccc(cc3)C)C(F)F
0.252033	S(c1ccc(cc1)C(=O)NC=2SC=C(N2)c3ccc(cc3)C)C(F)F
0.252033	S(c1ccc(cc1)C(=O)NC=2SC=C(N2)c3ccc(cc3)C)C(F)F
0.252033	S(c1ccc(cc1)C(=O)NC=2SC=C(N2)c3ccc(cc3)C)C(F)F
0.252033	S(c1ccc(cc1)C(=O)NC=2SC=C(N2)c3ccc(cc3)C)C(F)F
0.252	Fc1ccc(cc1)C(=O)Nc2cc(c(NC(=O)C=O)cc2)C(F)(F)F
0.252	Fc1ccc(cc1)C(=O)Nc2cc(c(NC(=O)C=O)cc2)C(F)(F)F
0.252	Fc1ccc(cc1)C(=O)Nc2cc(c(NC(=O)C=O)cc2)C(F)(F)F
0.252	Fc1ccc(cc1)C(=O)Nc2cc(c(NC(=O)C=O)cc2)C(F)(F)F
0.251852	Brc1ccc(cc1)CC(=O)Nc2cc(ccc2)C(=O)Nc3cc(c(Cl)cc3)C(=O)OC
0.251852	Brc1ccc(cc1)CC(=O)Nc2cc(ccc2)C(=O)Nc3cc(c(Cl)cc3)C(=O)OC
0.251852	Brc1ccc(cc1)CC(=O)Nc2cc(ccc2)C(=O)Nc3cc(c(Cl)cc3)C(=O)OC
0.251852	Brc1ccc(cc1)CC(=O)Nc2cc(ccc2)C(=O)Nc3cc(c(Cl)cc3)C(=O)OC
0.251852	Brc1ccc(cc1)CC(=O)Nc2cc(ccc2)C(=O)Nc3cc(c(Cl)cc3)C(=O)OC
0.251852	Brc1ccc(cc1)CC(=O)Nc2cc(ccc2)C(=O)Nc3cc(c(Cl)cc3)C(=O)OC
0.251852	Brc1ccc(cc1)CC(=O)Nc2cc(ccc2)C(=O)Nc3cc(c(Cl)cc3)C(=O)OC
0.251852	Brc1ccc(cc1)CC(=O)Nc2cc(ccc2)C(=O)Nc3cc(c(Cl)cc3)C(=O)OC
0.251852	Brc1ccc(cc1)CC(=O)Nc2cc(ccc2)C(=O)Nc3cc(c(Cl)cc3)C(=O)OC
0.251852	Brc1ccc(cc1)CC(=O)Nc2cc(ccc2)C(=O)Nc3cc(c(Cl)cc3)C(=O)OC
0.251852	FC(F)c1ncc(cc1)C(=O)OCC(=O)Nc2c(ccc(c2)C)C
0.251773	Ic1c(O)c(cc(c1)C)C(=O)Nc2cc(c(O)cc2)CN3CCOCC3
0.251773	Ic1c(O)c(cc(c1)C)C(=O)Nc2cc(c(O)cc2)CN3CCOCC3
0.251773	Ic1c(O)c(cc(c1)C)C(=O)Nc2cc(c(O)cc2)CN3CCOCC3
0.251773	Ic1c(O)c(cc(c1)C)C(=O)Nc2cc(c(O)cc2)CN3CCOCC3
0.251773	Ic1c(O)c(cc(c1)C)C(=O)Nc2cc(c(O)cc2)CN3CCOCC3
0.251773	Ic1c(O)c(cc(c1)C)C(=O)Nc2cc(c(O)cc2)CN3CCOCC3
0.251773	Ic1c(O)c(cc(c1)C)C(=O)Nc2cc(c(O)cc2)CN3CCOCC3
0.251773	Ic1c(O)c(cc(c1)C)C(=O)Nc2cc(c(O)cc2)CN3CCOCC3
0.251773	Ic1c(O)c(cc(c1)C)C(=O)Nc2cc(c(O)cc2)CN3CCOCC3
0.251773	Ic1c(O)c(cc(c1)C)C(=O)Nc2cc(c(O)cc2)CN3CCOCC3
0.251773	O=C(OC(C)(C)C)Nc1cc(O)c(cc1)C(=O)NCCc2ccc(N3CCN(CC3)C)cc2
0.251773	O=C(OC(C)(C)C)Nc1cc(O)c(cc1)C(=O)NCCc2ccc(N3CCN(CC3)C)cc2
0.251773	O=C(OC(C)(C)C)Nc1cc(O)c(cc1)C(=O)NCCc2ccc(N3CCN(CC3)C)cc2
0.251701	S1C(=NC(C(=O)Nc2cc(ccc2)C(=O)NCC(=O)NC)=C1)c3cc(F)c(F)cc3
0.251701	S1C(=NC(C(=O)Nc2cc(ccc2)C(=O)NCC(=O)NC)=C1)c3cc(F)c(F)cc3
0.251701	S1C(=NC(C(=O)Nc2cc(ccc2)C(=O)NCC(=O)NC)=C1)c3cc(F)c(F)cc3
0.251701	S1C(=NC(C(=O)Nc2cc(ccc2)C(=O)NCC(=O)NC)=C1)c3cc(F)c(F)cc3
0.251701	S1C(=NC(C(=O)Nc2cc(ccc2)C(=O)NCC(=O)NC)=C1)c3cc(F)c(F)cc3
0.251701	S1C(=NC(C(=O)Nc2cc(ccc2)C(=O)NCC(=O)NC)=C1)c3cc(F)c(F)cc3
0.251701	S1C(=NC(C(=O)Nc2cc(ccc2)C(=O)NCC(=O)NC)=C1)c3cc(F)c(F)cc3
0.251701	S1C(=NC(C(=O)Nc2cc(ccc2)C(=O)NCC(=O)NC)=C1)c3cc(F)c(F)cc3
0.251701	S1C(=NC(C(=O)Nc2cc(ccc2)C(=O)NCC(=O)NC)=C1)c3cc(F)c(F)cc3
0.251701	S1C(=NC(C(=O)Nc2cc(ccc2)C(=O)NCC(=O)NC)=C1)c3cc(F)c(F)cc3
0.251634	Ic1c(cccc1)C(=O)Nc2c(ccc(NC(=O)C(=O)NC(c3cc(ccc3)C(F)(F)F)(C)C)c2)C
0.251634	Ic1c(cccc1)C(=O)Nc2c(ccc(NC(=O)C(=O)NC(c3cc(ccc3)C(F)(F)F)(C)C)c2)C
0.251634	Ic1c(cccc1)C(=O)Nc2c(ccc(NC(=O)C(=O)NC(c3cc(ccc3)C(F)(F)F)(C)C)c2)C
0.251634	Ic1c(cccc1)C(=O)Nc2c(ccc(NC(=O)C(=O)NC(c3cc(ccc3)C(F)(F)F)(C)C)c2)C
0.251634	Ic1c(cccc1)C(=O)Nc2c(ccc(NC(=O)C(=O)NC(c3cc(ccc3)C(F)(F)F)(C)C)c2)C
0.251634	Ic1c(cccc1)C(=O)Nc2c(ccc(NC(=O)C(=O)NC(c3cc(ccc3)C(F)(F)F)(C)C)c2)C
0.251515	Ic1c(cccc1)C(=O)Nc2c(ccc(NC(=O)C(=O)N3CC(C(c4ccccc4)CC3)C)c2)C
0.250896	Clc1c(c(N2CCCCC2)ccc1)CNCc3cc(NC(=O)c4ccc(cc4)C)ccc3
0.250896	Clc1c(c(N2CCCCC2)ccc1)CNCc3cc(NC(=O)c4ccc(cc4)C)ccc3
0.250896	Clc1c(cccc1)COc2c(cc(cc2C)CNCc3cc(NC(=O)c4ccncc4)ccc3)C
0.250896	Clc1c(cccc1)COc2c(cc(cc2C)CNCc3cc(NC(=O)c4ccncc4)ccc3)C
0.250896	Clc1c(cccc1)COc2c(cc(cc2C)CNCc3cc(NC(=O)c4ccncc4)ccc3)C
0.250896	Clc1c(cccc1)COc2c(cc(cc2C)CNCc3cc(NC(=O)c4ccncc4)ccc3)C
0.250896	Clc1c(cccc1)COc2c(cc(cc2C)CNCc3cc(NC(=O)c4ccncc4)ccc3)C
0.250896	Clc1c(c(N2CCCCC2)ccc1)CNCc3cc(NC(=O)c4ccc(cc4)C)ccc3
0.250896	Clc1c(c(N2CCCCC2)ccc1)CNCc3cc(NC(=O)c4ccc(cc4)C)ccc3
0.250825	S1C(=NC(c2ccc(cc2)CC(C)C)=C1)NC(=O)c3cc4NC(=O)NCc4cc3
0.250825	S1C(=NC(c2ccc(cc2)CC(C)C)=C1)NC(=O)c3cc4NC(=O)NCc4cc3
0.250825	S1C(=NC(c2ccc(cc2)CC(C)C)=C1)NC(=O)c3cc4NC(=O)NCc4cc3
0.250825	S1C(=NC(c2ccc(cc2)CC(C)C)=C1)NC(=O)c3cc4NC(=O)NCc4cc3
0.250825	S1C(=NC(c2ccc(cc2)CC(C)C)=C1)NC(=O)c3cc4NC(=O)NCc4cc3
0.250825	S1C(=NC(c2ccc(cc2)CC(C)C)=C1)NC(=O)c3cc4NC(=O)NCc4cc3
0.250825	S1C(=NC(c2ccc(cc2)CC(C)C)=C1)NC(=O)c3cc4NC(=O)NCc4cc3
0.250825	S1C(=NC(c2ccc(cc2)CC(C)C)=C1)NC(=O)c3cc4NC(=O)NCc4cc3
0.250825	S1C(=NC(c2ccc(cc2)CC(C)C)=C1)NC(=O)c3cc4NC(=O)NCc4cc3
0.250825	S1C(=NC(c2ccc(cc2)CC(C)C)=C1)NC(=O)c3cc4NC(=O)NCc4cc3
0.250814	O=C(N1CC(CCC1)C)c2cc(c(NCc3nc(nc(c3)C)c4ccccc4)cc2)C
0.250814	O=C(N1CC(CCC1)C)c2cc(c(NCc3nc(nc(c3)C)c4ccccc4)cc2)C
0.250814	O=C(N1CC(CCC1)C)c2cc(c(NCc3nc(nc(c3)C)c4ccccc4)cc2)C
0.250814	O=C(N1CC(CCC1)C)c2cc(c(NCc3nc(nc(c3)C)c4ccccc4)cc2)C
0.25	O=C(Nc1cc(c(O)cc1)CN2CCOCC2)c3c(OCCCC)cc(OCCC)cc3
0.25	O=C(Nc1cc(c(O)cc1)CN2CCOCC2)c3c(OCCCC)cc(OCCC)cc3
0.25	O=C(Nc1cc(c(O)cc1)CN2CCOCC2)c3c(OCCCC)cc(OCCC)cc3
0.25	O=C(Nc1cc(c(O)cc1)CN2CCOCC2)c3c(OCCCC)cc(OCCC)cc3
0.25	O=C(Nc1cc(c(O)cc1)CN2CCOCC2)c3c(OCCCC)cc(OCCC)cc3
0.25	O=C(Nc1cc(c(O)cc1)CN2CCOCC2)c3c(OCCCC)cc(OCCC)cc3
0.25	O=C(Nc1cc(c(O)cc1)CN2CCOCC2)c3c(OCCCC)cc(OCCC)cc3
0.25	O=C(Nc1cc(c(O)cc1)CN2CCOCC2)c3c(OCCCC)cc(OCCC)cc3
0.25	O=C(Nc1cc(c(O)cc1)CN2CCOCC2)c3c(OCCCC)cc(OCCC)cc3
0.25	O=C(Nc1cc(c(O)cc1)CN2CCOCC2)c3c(OCCCC)cc(OCCC)cc3
0.25	Clc1cc(NC(=O)c2cc(ccc2)C3=NOC(=N3)CC(C)(C)C)c(OCCOCC)cc1
0.25	Clc1cc(NC(=O)c2cc(ccc2)C3=NOC(=N3)CC(C)(C)C)c(OCCOCC)cc1
0.25	O=C(NCCc1ccc(N2CCN(CC2)C)cc1)c3cc(ncc3)NCC
0.25	O=C(NCCc1ccc(N2CCN(CC2)C)cc1)c3cc(ncc3)NCC
0.25	O=C(NCCc1ccc(N2CCN(CC2)C)cc1)c3cc(ncc3)NCC
0.25	O=C(NCCc1ccc(N2CCN(CC2)C)cc1)c3cc(ncc3)NCC
0.25	O=C(NCCc1ccc(N2CCN(CC2)C)cc1)c3cc(ncc3)NCC
0.25	O=C(NCCc1ccc(N2CCN(CC2)C)cc1)c3cc(ncc3)NCC
0.25	O=C(NCCc1ccc(N2CCN(CC2)C)cc1)c3cc(ncc3)NCC
0.25	O=C(NCCc1ccc(N2CCN(CC2)C)cc1)c3cc(ncc3)NCC
0.25	O=C(NCCc1ccc(N2CCN(CC2)C)cc1)c3cc(ncc3)NCC
0.25	O=C(NCCc1ccc(N2CCN(CC2)C)cc1)c3cc(ncc3)NCC
0.249221	O=C1NCc2c1cc(cc2)C(=O)Nc3cc(ccc3)C=4N=C5N=CC=CN5C4
0.249221	O=C1NCc2c1cc(cc2)C(=O)Nc3cc(ccc3)C=4N=C5N=CC=CN5C4
0.249097	O=C(NCc1cc2c(OCC2)cc1)C=3NC(c4ccccc4)=CC3
0.249084	S1N=C(N=C1NC(=O)c2ccc(cc2)C=3OC=NC3)c4cc(OC)ccc4
0.249084	S1N=C(N=C1NC(=O)c2ccc(cc2)C=3OC=NC3)c4cc(OC)ccc4
0.249084	S1N=C(N=C1NC(=O)c2ccc(cc2)C=3OC=NC3)c4cc(OC)ccc4
0.249084	S1N=C(N=C1NC(=O)c2ccc(cc2)C=3OC=NC3)c4cc(OC)ccc4
0.249057	S(c1cc(c(cc1)C)C)c2ccc(NC(=O)c3cc4c(OCC4)cc3)cc2
0.249057	S(c1cc(c(cc1)C)C)c2ccc(NC(=O)c3cc4c(OCC4)cc3)cc2
0.249057	S(c1cc(c(cc1)C)C)c2ccc(NC(=O)c3cc4c(OCC4)cc3)cc2
0.249057	S(c1cc(c(cc1)C)C)c2ccc(NC(=O)c3cc4c(OCC4)cc3)cc2
0.249057	S(c1cc(c(cc1)C)C)c2ccc(NC(=O)c3cc4c(OCC4)cc3)cc2
0.249057	S(c1cc(c(cc1)C)C)c2ccc(NC(=O)c3cc4c(OCC4)cc3)cc2
0.249057	S(c1cc(c(cc1)C)C)c2ccc(NC(=O)c3cc4c(OCC4)cc3)cc2
0.249057	S(c1cc(c(cc1)C)C)c2ccc(NC(=O)c3cc4c(OCC4)cc3)cc2
0.249057	S(c1cc(c(cc1)C)C)c2ccc(NC(=O)c3cc4c(OCC4)cc3)cc2
0.249057	S(c1cc(c(cc1)C)C)c2ccc(NC(=O)c3cc4c(OCC4)cc3)cc2
0.249057	Brc1c(ncc(NC(=O)c2nc(ncc2)CC(C)C)c1)C
0.249057	Brc1c(ncc(NC(=O)c2nc(ncc2)CC(C)C)c1)C
0.24898	Brc1c(ccc(c1)CN(CCN2CCN(Cc3ccccc3)CC2)C)C
0.24898	Brc1c(ccc(c1)CN(CCN2CCN(Cc3ccccc3)CC2)C)C
0.24898	Brc1c(ccc(c1)CN(CCN2CCN(Cc3ccccc3)CC2)C)C
0.24898	Brc1c(ccc(c1)CN(CCN2CCN(Cc3ccccc3)CC2)C)C
0.24898	Brc1c(ccc(c1)CN(CCN2CCN(Cc3ccccc3)CC2)C)C
0.24898	Brc1c(ccc(c1)CN(CCN2CCN(Cc3ccccc3)CC2)C)C
0.24898	Brc1c(ccc(c1)CN(CCN2CCN(Cc3ccccc3)CC2)C)C
0.24898	Brc1c(ccc(c1)CN(CCN2CCN(Cc3ccccc3)CC2)C)C
0.24898	Brc1c(ccc(c1)CN(CCN2CCN(Cc3ccccc3)CC2)C)C
0.24898	Brc1c(ccc(c1)CN(CCN2CCN(Cc3ccccc3)CC2)C)C
0.248963	O=C(Nc1cc2c(cc1)CCCCC2)c3ccc(cc3)C(=O)NC4CC4
0.248927	Fc1c(O)ccc(c1)C(=O)Nc2cc(O)c(F)cc2
0.248466	O=C(Nc1cc(c2ccccc2)c(cc1)C)c3cc4N=CN(c4cc3)c5cc(ccc5)C
0.248466	Ic1c(cccc1)C(=O)Nc2c(ccc(NC(=O)C(=O)N3Cc4c(ccc(O)c4)CCC3)c2)C
0.248466	Ic1c(cccc1)C(=O)Nc2c(ccc(NC(=O)C(=O)N3Cc4c(ccc(O)c4)CCC3)c2)C
0.248466	Ic1c(cccc1)C(=O)Nc2c(ccc(NC(=O)C(=O)N3Cc4c(ccc(O)c4)CCC3)c2)C
0.248466	Ic1c(cccc1)C(=O)Nc2c(ccc(NC(=O)C(=O)N3Cc4c(ccc(O)c4)CCC3)c2)C
0.248466	Ic1c(cccc1)C(=O)Nc2c(ccc(NC(=O)C(=O)N3Cc4c(ccc(O)c4)CCC3)c2)C
0.248466	Ic1c(cccc1)C(=O)Nc2c(ccc(NC(=O)C(=O)N3Cc4c(ccc(O)c4)CCC3)c2)C
0.248466	Ic1c(cccc1)C(=O)Nc2c(ccc(NC(=O)C(=O)N3Cc4c(ccc(O)c4)CCC3)c2)C
0.248466	Ic1c(cccc1)C(=O)Nc2c(ccc(NC(=O)C(=O)N3Cc4c(ccc(O)c4)CCC3)c2)C
0.248466	Ic1c(cccc1)C(=O)Nc2c(ccc(NC(=O)C(=O)N3Cc4c(ccc(O)c4)CCC3)c2)C
0.248466	Ic1c(cccc1)C(=O)Nc2c(ccc(NC(=O)C(=O)N3Cc4c(ccc(O)c4)CCC3)c2)C
0.248466	Clc1c(NC(=O)C2=NN(c3ccccc3)C(c4cnccc4)=C2)cc(N5N=NN=C5)cc1
0.248466	Clc1c(NC(=O)C2=NN(c3ccccc3)C(c4cnccc4)=C2)cc(N5N=NN=C5)cc1
0.248466	Clc1c(NC(=O)C2=NN(c3ccccc3)C(c4cnccc4)=C2)cc(N5N=NN=C5)cc1
0.248466	Clc1c(NC(=O)C2=NN(c3ccccc3)C(c4cnccc4)=C2)cc(N5N=NN=C5)cc1
0.248466	Clc1c(NC(=O)C2=NN(c3ccccc3)C(c4cnccc4)=C2)cc(N5N=NN=C5)cc1
0.248466	Clc1c(NC(=O)C2=NN(c3ccccc3)C(c4cnccc4)=C2)cc(N5N=NN=C5)cc1
0.248466	Clc1c(NC(=O)C2=NN(c3ccccc3)C(c4cnccc4)=C2)cc(N5N=NN=C5)cc1
0.248466	O=C(Nc1cc(c2ccccc2)c(cc1)C)c3cc4N=CN(c4cc3)c5cc(ccc5)C
0.248276	Fc1cc(c(cc1)C(=O)OCC(=O)Nc2ccc(N3CCN(Cc4ccccc4)CC3)cc2)CC
0.248276	Fc1cc(c(cc1)C(=O)OCC(=O)Nc2ccc(N3CCN(Cc4ccccc4)CC3)cc2)CC
0.248276	Fc1cc(c(cc1)C(=O)OCC(=O)Nc2ccc(N3CCN(Cc4ccccc4)CC3)cc2)CC
0.248276	Fc1cc(c(cc1)C(=O)OCC(=O)Nc2ccc(N3CCN(Cc4ccccc4)CC3)cc2)CC
0.248276	Fc1cc(c(cc1)C(=O)OCC(=O)Nc2ccc(N3CCN(Cc4ccccc4)CC3)cc2)CC
0.248276	Fc1cc(c(cc1)C(=O)OCC(=O)Nc2ccc(N3CCN(Cc4ccccc4)CC3)cc2)CC
0.248276	Fc1cc(c(cc1)C(=O)OCC(=O)Nc2ccc(N3CCN(Cc4ccccc4)CC3)cc2)CC
0.248276	Fc1cc(c(cc1)C(=O)OCC(=O)Nc2ccc(N3CCN(Cc4ccccc4)CC3)cc2)CC
0.248276	Fc1cc(c(cc1)C(=O)OCC(=O)Nc2ccc(N3CCN(Cc4ccccc4)CC3)cc2)CC
0.248276	Fc1cc(c(cc1)C(=O)OCC(=O)Nc2ccc(N3CCN(Cc4ccccc4)CC3)cc2)CC
0.248276	S1C(=NC(c2ccc(cc2)CC(C)C)=C1)NC(=O)c3ncc(Oc4cc(F)ccc4)cc3
0.248276	S1C(=NC(c2ccc(cc2)CC(C)C)=C1)NC(=O)c3ncc(Oc4cc(F)ccc4)cc3
0.248276	S1C(=NC(c2ccc(cc2)CC(C)C)=C1)NC(=O)c3ncc(Oc4cc(F)ccc4)cc3
0.248031	Ic1c(cccc1)C(=O)Nc2cc(NC=O)c(F)cc2
0.248031	Ic1c(cccc1)C(=O)Nc2cc(NC=O)c(F)cc2
0.248031	Ic1c(cccc1)C(=O)Nc2cc(NC=O)c(F)cc2
0.247649	S(=O)(=O)(Nc1cc(S(=O)(=O)Nc2ccc(OC)cc2)c(cc1)C)c3c(OC)ccc(c3)C(=O)NCCC(=O)NCc4cnccc4
0.247649	S(=O)(=O)(Nc1cc(S(=O)(=O)Nc2ccc(OC)cc2)c(cc1)C)c3c(OC)ccc(c3)C(=O)NCCC(=O)NCc4cnccc4
0.247649	S(=O)(=O)(Nc1cc(S(=O)(=O)Nc2ccc(OC)cc2)c(cc1)C)c3c(OC)ccc(c3)C(=O)NCCC(=O)NCc4cnccc4
0.247649	S(=O)(=O)(Nc1cc(S(=O)(=O)Nc2ccc(OC)cc2)c(cc1)C)c3c(OC)ccc(c3)C(=O)NCCC(=O)NCc4cnccc4
0.247649	S(=O)(=O)(Nc1cc(S(=O)(=O)Nc2ccc(OC)cc2)c(cc1)C)c3c(OC)ccc(c3)C(=O)NCCC(=O)NCc4cnccc4
0.247649	S(=O)(=O)(Nc1cc(S(=O)(=O)Nc2ccc(OC)cc2)c(cc1)C)c3c(OC)ccc(c3)C(=O)NCCC(=O)NCc4cnccc4
0.247649	S(=O)(=O)(Nc1cc(S(=O)(=O)Nc2ccc(OC)cc2)c(cc1)C)c3c(OC)ccc(c3)C(=O)NCCC(=O)NCc4cnccc4
0.247649	S(=O)(=O)(Nc1cc(S(=O)(=O)Nc2ccc(OC)cc2)c(cc1)C)c3c(OC)ccc(c3)C(=O)NCCC(=O)NCc4cnccc4
0.247649	S(=O)(=O)(Nc1cc(S(=O)(=O)Nc2ccc(OC)cc2)c(cc1)C)c3c(OC)ccc(c3)C(=O)NCCC(=O)NCc4cnccc4
0.247649	S(=O)(=O)(Nc1cc(S(=O)(=O)Nc2ccc(OC)cc2)c(cc1)C)c3c(OC)ccc(c3)C(=O)NCCC(=O)NCc4cnccc4
0.247557	Ic1c(cccc1)C(=O)Nc2c(ccc(NC(=O)C(=O)NCC3CC(NC(=O)OC(C)(C)C)C3)c2)C
0.247557	Ic1c(cccc1)C(=O)Nc2c(ccc(NC(=O)C(=O)NCC3CC(NC(=O)OC(C)(C)C)C3)c2)C
0.247557	Ic1c(cccc1)C(=O)Nc2c(ccc(NC(=O)C(=O)NCC3CC(NC(=O)OC(C)(C)C)C3)c2)C
0.247557	Ic1c(cccc1)C(=O)Nc2c(ccc(NC(=O)C(=O)NCC3CC(NC(=O)OC(C)(C)C)C3)c2)C
0.247557	Ic1c(cccc1)C(=O)Nc2c(ccc(NC(=O)C(=O)NCC3CC(NC(=O)OC(C)(C)C)C3)c2)C
0.247557	Ic1c(cccc1)C(=O)Nc2c(ccc(NC(=O)C(=O)NCC3CC(NC(=O)OC(C)(C)C)C3)c2)C
0.247557	Ic1c(cccc1)C(=O)Nc2c(ccc(NC(=O)C(=O)NCC3CC(NC(=O)OC(C)(C)C)C3)c2)C
0.247557	Ic1c(cccc1)C(=O)Nc2c(ccc(NC(=O)C(=O)NCC3CC(NC(=O)OC(C)(C)C)C3)c2)C
0.247557	Ic1c(cccc1)C(=O)Nc2c(ccc(NC(=O)C(=O)NCC3CC(NC(=O)OC(C)(C)C)C3)c2)C
0.247557	Ic1c(cccc1)C(=O)Nc2c(ccc(NC(=O)C(=O)NCC3CC(NC(=O)OC(C)(C)C)C3)c2)C
0.247557	O=C(Nc1cnc(Oc2cc(ccc2)CC)cc1)c3cc(OCC)c(OCC(=O)N4CCCCC4)cc3
0.247557	O=C(Nc1cnc(Oc2cc(ccc2)CC)cc1)c3cc(OCC)c(OCC(=O)N4CCCCC4)cc3
0.247557	O=C(Nc1cnc(Oc2cc(ccc2)CC)cc1)c3cc(OCC)c(OCC(=O)N4CCCCC4)cc3
0.247557	O=C(Nc1cnc(Oc2cc(ccc2)CC)cc1)c3cc(OCC)c(OCC(=O)N4CCCCC4)cc3
0.247557	O=C(Nc1cnc(Oc2cc(ccc2)CC)cc1)c3cc(OCC)c(OCC(=O)N4CCCCC4)cc3
0.247458	Clc1ccc(c2c(F)cc(cc2)C(=O)NS(=O)(=O)C3CN(Cc4ccccc4)CC3)cc1
0.247458	Clc1ccc(c2c(F)cc(cc2)C(=O)NS(=O)(=O)C3CN(Cc4ccccc4)CC3)cc1
0.247458	Clc1ccc(c2c(F)cc(cc2)C(=O)NS(=O)(=O)C3CN(Cc4ccccc4)CC3)cc1
0.247458	Clc1ccc(c2c(F)cc(cc2)C(=O)NS(=O)(=O)C3CN(Cc4ccccc4)CC3)cc1
0.247458	Clc1ccc(c2c(F)cc(cc2)C(=O)NS(=O)(=O)C3CN(Cc4ccccc4)CC3)cc1
0.247458	Clc1ccc(c2c(F)cc(cc2)C(=O)NS(=O)(=O)C3CN(Cc4ccccc4)CC3)cc1
0.247458	Clc1ccc(c2c(F)cc(cc2)C(=O)NS(=O)(=O)C3CN(Cc4ccccc4)CC3)cc1
0.247458	Clc1ccc(c2c(F)cc(cc2)C(=O)NS(=O)(=O)C3CN(Cc4ccccc4)CC3)cc1
0.247458	Clc1ccc(c2c(F)cc(cc2)C(=O)NS(=O)(=O)C3CN(Cc4ccccc4)CC3)cc1
0.247458	Clc1ccc(c2c(F)cc(cc2)C(=O)NS(=O)(=O)C3CN(Cc4ccccc4)CC3)cc1
0.247423	Clc1cc(SCC)c(cc1)C(=O)NC=2SC=C(N2)c3cc(ccc3)C
0.247423	Clc1cc(SCC)c(cc1)C(=O)NC=2SC=C(N2)c3cc(ccc3)C
0.247423	Clc1cc(SCC)c(cc1)C(=O)NC=2SC=C(N2)c3cc(ccc3)C
0.247423	Clc1cc(SCC)c(cc1)C(=O)NC=2SC=C(N2)c3cc(ccc3)C
0.247423	Clc1cc(SCC)c(cc1)C(=O)NC=2SC=C(N2)c3cc(ccc3)C
0.247423	Clc1cc(SCC)c(cc1)C(=O)NC=2SC=C(N2)c3cc(ccc3)C
0.247423	Clc1cc(SCC)c(cc1)C(=O)NC=2SC=C(N2)c3cc(ccc3)C
0.247423	Clc1cc(SCC)c(cc1)C(=O)NC=2SC=C(N2)c3cc(ccc3)C
0.247423	Clc1cc(SCC)c(cc1)C(=O)NC=2SC=C(N2)c3cc(ccc3)C
0.247423	Clc1cc(SCC)c(cc1)C(=O)NC=2SC=C(N2)c3cc(ccc3)C
0.247273	O=C(Nc1c(OC)cc(NC(=O)C)cc1)C(=O)NCc2cc(ccc2)CN3CCCC3
0.247273	O=C(Nc1c(OC)cc(NC(=O)C)cc1)C(=O)NCc2cc(ccc2)CN3CCCC3
0.247273	O=C(Nc1c(OC)cc(NC(=O)C)cc1)C(=O)NCc2cc(ccc2)CN3CCCC3
0.247273	O=C(Nc1c(OC)cc(NC(=O)C)cc1)C(=O)NCc2cc(ccc2)CN3CCCC3
0.247273	O=C(Nc1c(OC)cc(NC(=O)C)cc1)C(=O)NCc2cc(ccc2)CN3CCCC3
0.247273	O=C(Nc1c(OC)cc(NC(=O)C)cc1)C(=O)NCc2cc(ccc2)CN3CCCC3
0.247273	O=C(Nc1c(OC)cc(NC(=O)C)cc1)C(=O)NCc2cc(ccc2)CN3CCCC3
0.247273	O=C(Nc1c(OC)cc(NC(=O)C)cc1)C(=O)NCc2cc(ccc2)CN3CCCC3
0.247273	O=C(Nc1c(OC)cc(NC(=O)C)cc1)C(=O)NCc2cc(ccc2)CN3CCCC3
0.247273	O=C(Nc1c(OC)cc(NC(=O)C)cc1)C(=O)NCc2cc(ccc2)CN3CCCC3
0.247148	O=C(O)C1(CNC(=O)C(=O)NCc2ccc(NC(=O)c3cnccc3)cc2)CC1
0.247148	O=C(O)C1(CNC(=O)C(=O)NCc2ccc(NC(=O)c3cnccc3)cc2)CC1
0.247148	O=C(O)C1(CNC(=O)C(=O)NCc2ccc(NC(=O)c3cnccc3)cc2)CC1
0.247148	O=C(O)C1(CNC(=O)C(=O)NCc2ccc(NC(=O)c3cnccc3)cc2)CC1
0.247148	O=C(O)C1(CNC(=O)C(=O)NCc2ccc(NC(=O)c3cnccc3)cc2)CC1
0.247148	O=C(O)C1(CNC(=O)C(=O)NCc2ccc(NC(=O)c3cnccc3)cc2)CC1
0.247148	O=C(O)C1(CNC(=O)C(=O)NCc2ccc(NC(=O)c3cnccc3)cc2)CC1
0.247148	O=C(O)C1(CNC(=O)C(=O)NCc2ccc(NC(=O)c3cnccc3)cc2)CC1
0.247148	O=C(O)C1(CNC(=O)C(=O)NCc2ccc(NC(=O)c3cnccc3)cc2)CC1
0.247148	O=C(O)C1(CNC(=O)C(=O)NCc2ccc(NC(=O)c3cnccc3)cc2)CC1
0.247148	O=C(Nc1cc(ccc1)C(=O)NCC(=O)NC)c2cc(ccc2)C3=NOC(=N3)C
0.247148	O=C(Nc1cc(ccc1)C(=O)NCC(=O)NC)c2cc(ccc2)C3=NOC(=N3)C
0.247148	O=C(Nc1cc(ccc1)C(=O)NCC(=O)NC)c2cc(ccc2)C3=NOC(=N3)C
0.247148	O=C(Nc1cc(ccc1)C(=O)NCC(=O)NC)c2cc(ccc2)C3=NOC(=N3)C
0.247148	O=C(Nc1cc(ccc1)C(=O)NCC(=O)NC)c2cc(ccc2)C3=NOC(=N3)C
0.247148	O=C(Nc1cc(ccc1)C(=O)NCC(=O)NC)c2cc(ccc2)C3=NOC(=N3)C
0.247148	O=C(Nc1cc(ccc1)C(=O)NCC(=O)NC)c2cc(ccc2)C3=NOC(=N3)C
0.247148	O=C(Nc1cc(ccc1)C(=O)NCC(=O)NC)c2cc(ccc2)C3=NOC(=N3)C
0.247148	O=C(Nc1cc(ccc1)C(=O)NCC(=O)NC)c2cc(ccc2)C3=NOC(=N3)C
0.247148	O=C(Nc1cc(ccc1)C(=O)NCC(=O)NC)c2cc(ccc2)C3=NOC(=N3)C
0.247104	S(=O)(=O)(Nc1cncc(c1)C(=O)Nc2c(F)ccc(c2)C)C
0.247104	S(=O)(=O)(Nc1cncc(c1)C(=O)Nc2c(F)ccc(c2)C)C
0.247104	S(=O)(=O)(Nc1cncc(c1)C(=O)Nc2c(F)ccc(c2)C)C
0.247104	S(=O)(=O)(Nc1cncc(c1)C(=O)Nc2c(F)ccc(c2)C)C
0.247104	S(=O)(=O)(Nc1cncc(c1)C(=O)Nc2c(F)ccc(c2)C)C
0.247104	S(=O)(=O)(Nc1cncc(c1)C(=O)Nc2c(F)ccc(c2)C)C
0.247104	S(=O)(=O)(Nc1cncc(c1)C(=O)Nc2c(F)ccc(c2)C)C
0.247104	S(=O)(=O)(Nc1cncc(c1)C(=O)Nc2c(F)ccc(c2)C)C
0.247104	S(=O)(=O)(Nc1cncc(c1)C(=O)Nc2c(F)ccc(c2)C)C
0.247104	S(=O)(=O)(Nc1cncc(c1)C(=O)Nc2c(F)ccc(c2)C)C
0.247059	Fc1c(ccc(NCc2nc(nc(c2)C)c3ccccc3)c1)C
0.247059	Fc1c(ccc(NCc2nc(nc(c2)C)c3ccccc3)c1)C
0.247059	Fc1c(ccc(NCc2nc(nc(c2)C)c3ccccc3)c1)C
0.247059	Fc1c(ccc(NCc2nc(nc(c2)C)c3ccccc3)c1)C
0.247059	Fc1c(ccc(NCc2nc(nc(c2)C)c3ccccc3)c1)C
0.247059	Fc1c(ccc(NCc2nc(nc(c2)C)c3ccccc3)c1)C
0.247059	Fc1c(ccc(NCc2nc(nc(c2)C)c3ccccc3)c1)C
0.247059	Fc1c(ccc(NCc2nc(nc(c2)C)c3ccccc3)c1)C
0.247012	O=C(Nc1cc(ccc1)COC)C=2OC(c3ccc(cc3)CC)=CC2
0.247012	O=C(Nc1cc(ccc1)COC)C=2OC(c3ccc(cc3)CC)=CC2
0.246875	S1C(C(=O)N2CCN(Cc3cc(OC)c(OCC(=O)Nc4cc(ccc4)C(F)(F)F)cc3)CC2)=CC=C1C
0.246835	S1C(=NC(c2ccc(cc2)CC(C)C)=C1)NC(=O)C3=NN(c4ccccc4)C(c5cnccc5)=C3
0.246835	S1C(=NC(c2ccc(cc2)CC(C)C)=C1)NC(=O)C3=NN(c4ccccc4)C(c5cnccc5)=C3
0.246835	S1C(=NC(c2ccc(cc2)CC(C)C)=C1)NC(=O)C3=NN(c4ccccc4)C(c5cnccc5)=C3
0.246835	S1C(=NC(c2ccc(cc2)CC(C)C)=C1)NC(=O)C3=NN(c4ccccc4)C(c5cnccc5)=C3
0.246835	S1C(=NC(c2ccc(cc2)CC(C)C)=C1)NC(=O)C3=NN(c4ccccc4)C(c5cnccc5)=C3
0.246835	S1C(=NC(c2ccc(cc2)CC(C)C)=C1)NC(=O)C3=NN(c4ccccc4)C(c5cnccc5)=C3
0.246835	S1C(=NC(c2ccc(cc2)CC(C)C)=C1)NC(=O)C3=NN(c4ccccc4)C(c5cnccc5)=C3
0.246835	S1C(=NC(c2ccc(cc2)CC(C)C)=C1)NC(=O)C3=NN(c4ccccc4)C(c5cnccc5)=C3
0.246835	S1C(=NC(c2ccc(cc2)CC(C)C)=C1)NC(=O)C3=NN(c4ccccc4)C(c5cnccc5)=C3
0.246835	S1C(=NC(c2ccc(cc2)CC(C)C)=C1)NC(=O)C3=NN(c4ccccc4)C(c5cnccc5)=C3
0.246795	S1C(C(=O)c2c(cccc2)C(=O)Nc3ccc(cc3)C=4N=C(SC4)N5CCOCC5)=CC=C1CC
0.246795	S1C(C(=O)c2c(cccc2)C(=O)Nc3ccc(cc3)C=4N=C(SC4)N5CCOCC5)=CC=C1CC
0.246429	S1C(=NC(=C1)CC(=O)Nc2c(ccc(c2)C(=O)C)C)NCCCC
0.246429	S1C(=NC(=C1)CC(=O)Nc2c(ccc(c2)C(=O)C)C)NCCCC
0.246212	O=C(OCC(=O)Nc1ccc(N2CCN(Cc3ccccc3)CC2)cc1)c4cc(ccc4)Cc5ccccc5
0.246212	O=C(OCC(=O)Nc1ccc(N2CCN(Cc3ccccc3)CC2)cc1)c4cc(ccc4)Cc5ccccc5
0.246212	O=C(OCC(=O)Nc1ccc(N2CCN(Cc3ccccc3)CC2)cc1)c4cc(ccc4)Cc5ccccc5
0.246212	O=C(OCC(=O)Nc1ccc(N2CCN(Cc3ccccc3)CC2)cc1)c4cc(ccc4)Cc5ccccc5
0.246212	O=C(OCC(=O)Nc1ccc(N2CCN(Cc3ccccc3)CC2)cc1)c4cc(ccc4)Cc5ccccc5
0.246212	O=C(OCC(=O)Nc1ccc(N2CCN(Cc3ccccc3)CC2)cc1)c4cc(ccc4)Cc5ccccc5
0.246212	O=C(OCC(=O)Nc1ccc(N2CCN(Cc3ccccc3)CC2)cc1)c4cc(ccc4)Cc5ccccc5
0.246212	O=C(OCC(=O)Nc1ccc(N2CCN(Cc3ccccc3)CC2)cc1)c4cc(ccc4)Cc5ccccc5
0.246212	O=C(OCC(=O)Nc1ccc(N2CCN(Cc3ccccc3)CC2)cc1)c4cc(ccc4)Cc5ccccc5
0.246154	Ic1c(cccc1)C(=O)Nc2c(ccc(NC(=O)C(=O)N(CC=3SC(=CC3)C)CCNC(=O)C)c2)C
0.246154	Ic1c(cccc1)C(=O)Nc2c(ccc(NC(=O)C(=O)N(CC=3SC(=CC3)C)CCNC(=O)C)c2)C
0.246154	Ic1c(cccc1)C(=O)Nc2c(ccc(NC(=O)C(=O)N(CC=3SC(=CC3)C)CCNC(=O)C)c2)C
0.245968	S1C(C(=O)Nc2c(cc(cc2)C=O)C)=CC=C1
0.245847	Fc1c(Nc2ncccc2C(=O)NCc3c(OC)cncc3)cc(F)cc1
0.245847	Fc1c(Nc2ncccc2C(=O)NCc3c(OC)cncc3)cc(F)cc1
0.245847	Fc1c(Nc2ncccc2C(=O)NCc3c(OC)cncc3)cc(F)cc1
0.245847	Fc1c(Nc2ncccc2C(=O)NCc3c(OC)cncc3)cc(F)cc1
0.245847	Fc1c(Nc2ncccc2C(=O)NCc3c(OC)cncc3)cc(F)cc1
0.245847	Fc1c(Nc2ncccc2C(=O)NCc3c(OC)cncc3)cc(F)cc1
0.245847	Fc1c(Nc2ncccc2C(=O)NCc3c(OC)cncc3)cc(F)cc1
0.245847	Fc1c(Nc2ncccc2C(=O)NCc3c(OC)cncc3)cc(F)cc1
0.245847	Fc1c(Nc2ncccc2C(=O)NCc3c(OC)cncc3)cc(F)cc1
0.245763	FCCOc1ccc(NC(=O)c2ccc(cc2)C=3OC=NC3)cc1
0.245763	FCCOc1ccc(NC(=O)c2ccc(cc2)C=3OC=NC3)cc1
0.245734	S1C(=NC(c2ccc(cc2)CC(C)C)=C1)NC(=O)c3c(OC(F)F)cc(F)cc3
0.24569	O=C(Nc1cc(ccc1)CN)c2ncccc2
0.24569	O=C(Nc1cc(ccc1)CN)c2ncccc2
0.24569	O=C(Nc1cc(ccc1)CN)c2ncccc2
0.24569	O=C(Nc1cc(ccc1)CN)c2ncccc2
0.24569	O=C(Nc1cc(ccc1)CN)c2ncccc2
0.24569	O=C(Nc1cc(ccc1)CN)c2ncccc2
0.24569	O=C(Nc1cc(ccc1)CN)c2ncccc2
0.24569	O=C(Nc1cc(ccc1)CN)c2ncccc2
0.24569	O=C(Nc1cc(ccc1)CN)c2ncccc2
0.245665	S(=O)(=O)(Nc1cc(S(=O)(=O)Nc2ccc(OC)cc2)c(cc1)C)c3c(OC)ccc(c3)C(=O)NC4=NN(c5cnccc5)C=C4C
0.245665	S(=O)(=O)(Nc1cc(S(=O)(=O)Nc2ccc(OC)cc2)c(cc1)C)c3c(OC)ccc(c3)C(=O)NC4=NN(c5cnccc5)C=C4C
0.245665	S(=O)(=O)(Nc1cc(S(=O)(=O)Nc2ccc(OC)cc2)c(cc1)C)c3c(OC)ccc(c3)C(=O)NC4=NN(c5cnccc5)C=C4C
0.245211	O=C(OCC(=O)Nc1ccc(N2CCN(Cc3ccccc3)CC2)cc1)c4ccc(cc4)CCCCCCCC
0.245211	O=C(OCC(=O)Nc1ccc(N2CCN(Cc3ccccc3)CC2)cc1)c4ccc(cc4)CCCCCCCC
0.245211	O=C(OCC(=O)Nc1ccc(N2CCN(Cc3ccccc3)CC2)cc1)c4ccc(cc4)CCCCCCCC
0.245211	O=C(OCC(=O)Nc1ccc(N2CCN(Cc3ccccc3)CC2)cc1)c4ccc(cc4)CCCCCCCC
0.245211	O=C(OCC(=O)Nc1ccc(N2CCN(Cc3ccccc3)CC2)cc1)c4ccc(cc4)CCCCCCCC
0.245211	O=C(OCC(=O)Nc1ccc(N2CCN(Cc3ccccc3)CC2)cc1)c4ccc(cc4)CCCCCCCC
0.245211	O=C(OCC(=O)Nc1ccc(N2CCN(Cc3ccccc3)CC2)cc1)c4ccc(cc4)CCCCCCCC
0.245211	O=C(OCC(=O)Nc1ccc(N2CCN(Cc3ccccc3)CC2)cc1)c4ccc(cc4)CCCCCCCC
0.245211	O=C(OCC(=O)Nc1ccc(N2CCN(Cc3ccccc3)CC2)cc1)c4ccc(cc4)CCCCCCCC
0.245211	O=C(OCC(=O)Nc1ccc(N2CCN(Cc3ccccc3)CC2)cc1)c4ccc(cc4)CCCCCCCC
0.245059	Fc1c(NC(=O)c2ccc(N3C(=CC=C3C)C)cc2)cc(cc1)C
0.245059	Fc1c(NC(=O)c2ccc(N3C(=CC=C3C)C)cc2)cc(cc1)C
0.245059	Fc1c(NC(=O)c2ccc(N3C(=CC=C3C)C)cc2)cc(cc1)C
0.245059	Fc1c(NC(=O)c2ccc(N3C(=CC=C3C)C)cc2)cc(cc1)C
0.245059	Fc1c(NC(=O)c2ccc(N3C(=CC=C3C)C)cc2)cc(cc1)C
0.245059	Fc1c(NC(=O)c2ccc(N3C(=CC=C3C)C)cc2)cc(cc1)C
0.245059	Fc1c(NC(=O)c2ccc(N3C(=CC=C3C)C)cc2)cc(cc1)C
0.245059	Fc1c(NC(=O)c2ccc(N3C(=CC=C3C)C)cc2)cc(cc1)C
0.245059	Fc1c(NC(=O)c2ccc(N3C(=CC=C3C)C)cc2)cc(cc1)C
0.245059	Fc1c(NC(=O)c2ccc(N3C(=CC=C3C)C)cc2)cc(cc1)C
0.245033	O=C(Nc1c(ccc(c1)Cc2ncccc2)C)C(=O)NC3CCN(C(c4ccccc4)C)CC3
0.24498	Brc1cc(ccc1)C(=O)Nc2cc(O)c(cc2)C(=O)N
0.24498	Brc1cc(ccc1)C(=O)Nc2cc(O)c(cc2)C(=O)N
0.24498	Brc1cc(ccc1)C(=O)Nc2cc(O)c(cc2)C(=O)N
0.24498	Brc1cc(ccc1)C(=O)Nc2cc(O)c(cc2)C(=O)N
0.24498	Brc1cc(ccc1)C(=O)Nc2cc(O)c(cc2)C(=O)N
0.24498	Brc1cc(ccc1)C(=O)Nc2cc(O)c(cc2)C(=O)N
0.24498	Brc1cc(ccc1)C(=O)Nc2cc(O)c(cc2)C(=O)N
0.24498	Brc1cc(ccc1)C(=O)Nc2cc(O)c(cc2)C(=O)N
0.24498	Brc1cc(ccc1)C(=O)Nc2cc(O)c(cc2)C(=O)N
0.24498	Brc1cc(ccc1)C(=O)Nc2cc(O)c(cc2)C(=O)N
0.24498	Brc1ccc(cc1)CC(=O)Nc2cc(ccc2)C(=O)N3CCN(CC3)C
0.24498	Brc1ccc(cc1)CC(=O)Nc2cc(ccc2)C(=O)N3CCN(CC3)C
0.24498	Brc1ccc(cc1)CC(=O)Nc2cc(ccc2)C(=O)N3CCN(CC3)C
0.24498	Brc1ccc(cc1)CC(=O)Nc2cc(ccc2)C(=O)N3CCN(CC3)C
0.24498	Brc1ccc(cc1)CC(=O)Nc2cc(ccc2)C(=O)N3CCN(CC3)C
0.24498	Brc1ccc(cc1)CC(=O)Nc2cc(ccc2)C(=O)N3CCN(CC3)C
0.24498	Brc1ccc(cc1)CC(=O)Nc2cc(ccc2)C(=O)N3CCN(CC3)C
0.244898	Brc1ncc(cc1)C(=O)NCc2ccc(cc2)CN3CCS(=O)CC3
0.244898	Brc1ncc(cc1)C(=O)NCc2ccc(cc2)CN3CCS(=O)CC3
0.244898	Brc1ncc(cc1)C(=O)NCc2ccc(cc2)CN3CCS(=O)CC3
0.244898	Brc1ncc(cc1)C(=O)NCc2ccc(cc2)CN3CCS(=O)CC3
0.244898	Brc1ncc(cc1)C(=O)NCc2ccc(cc2)CN3CCS(=O)CC3
0.244898	Brc1ncc(cc1)C(=O)NCc2ccc(cc2)CN3CCS(=O)CC3
0.244898	Brc1ncc(cc1)C(=O)NCc2ccc(cc2)CN3CCS(=O)CC3
0.244898	Brc1ncc(cc1)C(=O)NCc2ccc(cc2)CN3CCS(=O)CC3
0.244898	Brc1ncc(cc1)C(=O)NCc2ccc(cc2)CN3CCS(=O)CC3
0.244898	Brc1ncc(cc1)C(=O)NCc2ccc(cc2)CN3CCS(=O)CC3
0.244526	Brc1c(ncc(NC(=O)C=2N=C(NC2)c3ccc(cc3)C(F)(F)F)c1)C
0.244526	Brc1c(ncc(NC(=O)C=2N=C(NC2)c3ccc(cc3)C(F)(F)F)c1)C
0.244526	Brc1c(ncc(NC(=O)C=2N=C(NC2)c3ccc(cc3)C(F)(F)F)c1)C
0.244526	Brc1c(ncc(NC(=O)C=2N=C(NC2)c3ccc(cc3)C(F)(F)F)c1)C
0.244526	Brc1c(ncc(NC(=O)C=2N=C(NC2)c3ccc(cc3)C(F)(F)F)c1)C
0.244526	Brc1c(ncc(NC(=O)C=2N=C(NC2)c3ccc(cc3)C(F)(F)F)c1)C
0.244373	S1C(=NC(=C1)C)NC(=O)c2cc(NC(=O)C(N)Cc3cnncc3)c(OC)cc2
0.244224	O=C(NC1CN(C(=O)CCc2ccccc2)CC1)c3cc(c(NC(=O)CC(C)C)cc3)C
0.244118	FC(F)(F)c1cc(ccc1)C(=O)Nc2cc(NC(=O)C3C=4C(=NN(C4)C)CCC3)c(cc2)C
0.244118	FC(F)(F)c1cc(ccc1)C(=O)Nc2cc(NC(=O)C3C=4C(=NN(C4)C)CCC3)c(cc2)C
0.244118	FC(F)(F)c1cc(ccc1)C(=O)Nc2cc(NC(=O)C3C=4C(=NN(C4)C)CCC3)c(cc2)C
0.244118	FC(F)(F)c1cc(ccc1)C(=O)Nc2cc(NC(=O)C3C=4C(=NN(C4)C)CCC3)c(cc2)C
0.244118	FC(F)(F)c1cc(ccc1)C(=O)Nc2cc(NC(=O)C3C=4C(=NN(C4)C)CCC3)c(cc2)C
0.244118	FC(F)(F)c1cc(ccc1)C(=O)Nc2cc(NC(=O)C3C=4C(=NN(C4)C)CCC3)c(cc2)C
0.244118	FC(F)(F)c1cc(ccc1)C(=O)Nc2cc(NC(=O)C3C=4C(=NN(C4)C)CCC3)c(cc2)C
0.244118	FC(F)(F)c1cc(ccc1)C(=O)Nc2cc(NC(=O)C3C=4C(=NN(C4)C)CCC3)c(cc2)C
0.244118	FC(F)(F)c1cc(ccc1)C(=O)Nc2cc(NC(=O)C3C=4C(=NN(C4)C)CCC3)c(cc2)C
0.244118	FC(F)(F)c1cc(ccc1)C(=O)Nc2cc(NC(=O)C3C=4C(=NN(C4)C)CCC3)c(cc2)C
0.244094	Clc1c(ccc(NC(=O)c2cncc(F)c2)c1)C(=O)O
[truncated: 8,001 more rows]
