# Supplementary material for: Galileo: Three-dimensional searching in large combinatorial fragment spaces on the example of pharmacophores
Source: J Comput Aided Mol Des. 2022 Nov 24;37(1):1–16. doi: 10.1007/s10822-022-00485-y (PMC10032335; doi:10.1007/s10822-022-00485-y)
Supplement: Supplementary file 4 — Supplementary file 3a [file 10822_2022_485_MOESM3_ESMa.zip › Imatinib_Galileo/12/out_7.csv]

Score	SMILES
0.6	n1c(nccc1c2cnccc2)Nc3c(ccc(N)c3)C
0.6	n1c(nccc1c2cnccc2)Nc3c(ccc(N)c3)C
0.6	n1c(nccc1c2cnccc2)Nc3c(ccc(N)c3)C
0.6	n1c(nccc1c2cnccc2)Nc3c(ccc(N)c3)C
0.6	n1c(nccc1c2cnccc2)Nc3c(ccc(N)c3)C
0.6	n1c(nccc1c2cnccc2)Nc3c(ccc(N)c3)C
0.6	n1c(nccc1c2cnccc2)Nc3c(ccc(N)c3)C
0.6	n1c(nccc1c2cnccc2)Nc3c(ccc(N)c3)C
0.514493	Clc1c(NC(=S)Nc2cc(Nc3nc(c4cnccc4)ccn3)c(cc2)C)cc(S(=O)(=O)N5CCOCC5)cc1
0.514493	Clc1c(NC(=S)Nc2cc(Nc3nc(c4cnccc4)ccn3)c(cc2)C)cc(S(=O)(=O)N5CCOCC5)cc1
0.514493	Clc1c(NC(=S)Nc2cc(Nc3nc(c4cnccc4)ccn3)c(cc2)C)cc(S(=O)(=O)N5CCOCC5)cc1
0.514493	Clc1c(NC(=S)Nc2cc(Nc3nc(c4cnccc4)ccn3)c(cc2)C)cc(S(=O)(=O)N5CCOCC5)cc1
0.514493	Clc1c(NC(=S)Nc2cc(Nc3nc(c4cnccc4)ccn3)c(cc2)C)cc(S(=O)(=O)N5CCOCC5)cc1
0.514493	Clc1c(NC(=S)Nc2cc(Nc3nc(c4cnccc4)ccn3)c(cc2)C)cc(S(=O)(=O)N5CCOCC5)cc1
0.514493	Clc1c(NC(=S)Nc2cc(Nc3nc(c4cnccc4)ccn3)c(cc2)C)cc(S(=O)(=O)N5CCOCC5)cc1
0.514493	Clc1c(NC(=S)Nc2cc(Nc3nc(c4cnccc4)ccn3)c(cc2)C)cc(S(=O)(=O)N5CCOCC5)cc1
0.514493	Clc1c(NC(=S)Nc2cc(Nc3nc(c4cnccc4)ccn3)c(cc2)C)cc(S(=O)(=O)N5CCOCC5)cc1
0.514493	Clc1c(NC(=S)Nc2cc(Nc3nc(c4cnccc4)ccn3)c(cc2)C)cc(S(=O)(=O)N5CCOCC5)cc1
0.476378	Fc1c(NC(=O)c2cc(ccc2)CNc3nc(ccn3)C)ccc(c1)CN4CCN(CC4)C
0.476378	Fc1c(NC(=O)c2cc(ccc2)CNc3nc(ccn3)C)ccc(c1)CN4CCN(CC4)C
0.476378	Fc1c(NC(=O)c2cc(ccc2)CNc3nc(ccn3)C)ccc(c1)CN4CCN(CC4)C
0.476378	Fc1c(NC(=O)c2cc(ccc2)CNc3nc(ccn3)C)ccc(c1)CN4CCN(CC4)C
0.476378	Fc1c(NC(=O)c2cc(ccc2)CNc3nc(ccn3)C)ccc(c1)CN4CCN(CC4)C
0.476378	Fc1c(NC(=O)c2cc(ccc2)CNc3nc(ccn3)C)ccc(c1)CN4CCN(CC4)C
0.476378	Fc1c(NC(=O)c2cc(ccc2)CNc3nc(ccn3)C)ccc(c1)CN4CCN(CC4)C
0.476378	Fc1c(NC(=O)c2cc(ccc2)CNc3nc(ccn3)C)ccc(c1)CN4CCN(CC4)C
0.476378	Fc1c(NC(=O)c2cc(ccc2)CNc3nc(ccn3)C)ccc(c1)CN4CCN(CC4)C
0.476378	Fc1c(NC(=O)c2cc(ccc2)CNc3nc(ccn3)C)ccc(c1)CN4CCN(CC4)C
0.454545	O=C(Nc1c(ccc(c2cnccc2)c1)C)C(=O)Nc3cc(ccc3)CCN4CCN(CC4)C
0.454545	O=C(Nc1c(ccc(c2cnccc2)c1)C)C(=O)Nc3cc(ccc3)CCN4CCN(CC4)C
0.454545	O=C(Nc1c(ccc(c2cnccc2)c1)C)C(=O)Nc3cc(ccc3)CCN4CCN(CC4)C
0.454545	O=C(Nc1c(ccc(c2cnccc2)c1)C)C(=O)Nc3cc(ccc3)CCN4CCN(CC4)C
0.454545	O=C(Nc1c(ccc(c2cnccc2)c1)C)C(=O)Nc3cc(ccc3)CCN4CCN(CC4)C
0.454545	O=C(Nc1c(ccc(c2cnccc2)c1)C)C(=O)Nc3cc(ccc3)CCN4CCN(CC4)C
0.454545	O=C(Nc1c(ccc(c2cnccc2)c1)C)C(=O)Nc3cc(ccc3)CCN4CCN(CC4)C
0.454545	O=C(Nc1c(ccc(c2cnccc2)c1)C)C(=O)Nc3cc(ccc3)CCN4CCN(CC4)C
0.454545	O=C(Nc1c(ccc(c2cnccc2)c1)C)C(=O)Nc3cc(ccc3)CCN4CCN(CC4)C
0.454545	O=C(Nc1c(ccc(c2cnccc2)c1)C)C(=O)Nc3cc(ccc3)CCN4CCN(CC4)C
0.392593	S(=O)(=O)(Nc1c(cc(NC(=O)c2cc(ccc2)CNc3nc(ccn3)C)cc1)C)CC
0.392593	S(=O)(=O)(Nc1c(cc(NC(=O)c2cc(ccc2)CNc3nc(ccn3)C)cc1)C)CC
0.392593	S(=O)(=O)(Nc1c(cc(NC(=O)c2cc(ccc2)CNc3nc(ccn3)C)cc1)C)CC
0.392593	S(=O)(=O)(Nc1c(cc(NC(=O)c2cc(ccc2)CNc3nc(ccn3)C)cc1)C)CC
0.392593	S(=O)(=O)(Nc1c(cc(NC(=O)c2cc(ccc2)CNc3nc(ccn3)C)cc1)C)CC
0.392593	S(=O)(=O)(Nc1c(cc(NC(=O)c2cc(ccc2)CNc3nc(ccn3)C)cc1)C)CC
0.392593	S(=O)(=O)(Nc1c(cc(NC(=O)c2cc(ccc2)CNc3nc(ccn3)C)cc1)C)CC
0.392593	S(=O)(=O)(Nc1c(cc(NC(=O)c2cc(ccc2)CNc3nc(ccn3)C)cc1)C)CC
0.392593	S(=O)(=O)(Nc1c(cc(NC(=O)c2cc(ccc2)CNc3nc(ccn3)C)cc1)C)CC
0.383212	S1C(=NC(=C1)CC(=O)Nc2c(F)cc(cc2)CN3CCN(CC3)C)c4cnccc4
0.383212	S1C(=NC(=C1)CC(=O)Nc2c(F)cc(cc2)CN3CCN(CC3)C)c4cnccc4
0.383212	S1C(=NC(=C1)CC(=O)Nc2c(F)cc(cc2)CN3CCN(CC3)C)c4cnccc4
0.383212	S1C(=NC(=C1)CC(=O)Nc2c(F)cc(cc2)CN3CCN(CC3)C)c4cnccc4
0.383212	S1C(=NC(=C1)CC(=O)Nc2c(F)cc(cc2)CN3CCN(CC3)C)c4cnccc4
0.383212	S1C(=NC(=C1)CC(=O)Nc2c(F)cc(cc2)CN3CCN(CC3)C)c4cnccc4
0.383212	S1C(=NC(=C1)CC(=O)Nc2c(F)cc(cc2)CN3CCN(CC3)C)c4cnccc4
0.383212	S1C(=NC(=C1)CC(=O)Nc2c(F)cc(cc2)CN3CCN(CC3)C)c4cnccc4
0.383212	S1C(=NC(=C1)CC(=O)Nc2c(F)cc(cc2)CN3CCN(CC3)C)c4cnccc4
0.383212	S1C(=NC(=C1)CC(=O)Nc2c(F)cc(cc2)CN3CCN(CC3)C)c4cnccc4
0.381132	O=C(Nc1c(cc(OCc2ccncc2)cc1)C)c3cncc(c4ncccc4)c3
0.381132	O=C(Nc1c(cc(OCc2ccncc2)cc1)C)c3cncc(c4ncccc4)c3
0.381132	O=C(Nc1c(cc(OCc2ccncc2)cc1)C)c3cncc(c4ncccc4)c3
0.381132	O=C(Nc1c(cc(OCc2ccncc2)cc1)C)c3cncc(c4ncccc4)c3
0.381132	O=C(Nc1c(cc(OCc2ccncc2)cc1)C)c3cncc(c4ncccc4)c3
0.381132	O=C(Nc1c(cc(OCc2ccncc2)cc1)C)c3cncc(c4ncccc4)c3
0.381132	O=C(Nc1c(cc(OCc2ccncc2)cc1)C)c3cncc(c4ncccc4)c3
0.381132	O=C(Nc1c(cc(OCc2ccncc2)cc1)C)c3cncc(c4ncccc4)c3
0.381132	O=C(Nc1c(cc(OCc2ccncc2)cc1)C)c3cncc(c4ncccc4)c3
0.381132	O=C(Nc1c(cc(OCc2ccncc2)cc1)C)c3cncc(c4ncccc4)c3
0.379845	O=C(Nc1ccc(cc1)CC(=O)N2CCN(CC2)C)c3cc(ccc3)CNc4nc(ccn4)C
0.379845	O=C(Nc1ccc(cc1)CC(=O)N2CCN(CC2)C)c3cc(ccc3)CNc4nc(ccn4)C
0.379845	O=C(Nc1cc(ccc1)C=2OC=NC2)c3cc(ccc3)CNc4nc(ccn4)C
0.379845	O=C(Nc1cc(ccc1)C=2OC=NC2)c3cc(ccc3)CNc4nc(ccn4)C
0.376	Brc1c(ccc(c1)CN2CCC(c3nc(c4ccc(F)cc4)ccn3)CC2)C
0.376	Brc1c(ccc(c1)CN2CCC(c3nc(c4ccc(F)cc4)ccn3)CC2)C
0.376	Brc1c(ccc(c1)CN2CCC(c3nc(c4ccc(F)cc4)ccn3)CC2)C
0.376	Brc1c(ccc(c1)CN2CCC(c3nc(c4ccc(F)cc4)ccn3)CC2)C
0.376	Brc1c(ccc(c1)CN2CCC(c3nc(c4ccc(F)cc4)ccn3)CC2)C
0.376	Brc1c(ccc(c1)CN2CCC(c3nc(c4ccc(F)cc4)ccn3)CC2)C
0.376	Brc1c(ccc(c1)CN2CCC(c3nc(c4ccc(F)cc4)ccn3)CC2)C
0.376	Brc1c(ccc(c1)CN2CCC(c3nc(c4ccc(F)cc4)ccn3)CC2)C
0.376	Brc1c(ccc(c1)CN2CCC(c3nc(c4ccc(F)cc4)ccn3)CC2)C
0.376	Brc1c(ccc(c1)CN2CCC(c3nc(c4ccc(F)cc4)ccn3)CC2)C
0.376	O=C(N)c1cc(NC(=O)C(=O)Nc2cc(ccc2)CCN3CCN(CC3)C)c(cc1)C
0.376	O=C(N)c1cc(NC(=O)C(=O)Nc2cc(ccc2)CCN3CCN(CC3)C)c(cc1)C
0.376	O=C(N)c1cc(NC(=O)C(=O)Nc2cc(ccc2)CCN3CCN(CC3)C)c(cc1)C
0.376	O=C(N)c1cc(NC(=O)C(=O)Nc2cc(ccc2)CCN3CCN(CC3)C)c(cc1)C
0.376	O=C(N)c1cc(NC(=O)C(=O)Nc2cc(ccc2)CCN3CCN(CC3)C)c(cc1)C
0.376	O=C(N)c1cc(NC(=O)C(=O)Nc2cc(ccc2)CCN3CCN(CC3)C)c(cc1)C
0.376	O=C(N)c1cc(NC(=O)C(=O)Nc2cc(ccc2)CCN3CCN(CC3)C)c(cc1)C
0.376	O=C(Nc1c(ccc(c1)C(=O)C)C)C(=O)Nc2cc(ccc2)CCN3CCN(CC3)C
0.376	O=C(Nc1c(ccc(c1)C(=O)C)C)C(=O)Nc2cc(ccc2)CCN3CCN(CC3)C
0.37037	Fc1c(NC(=O)c2ccc(OCCCC)cc2)ccc(c1)CN3CCN(CC3)C
0.37037	Fc1c(NC(=O)c2ccc(OCCCC)cc2)ccc(c1)CN3CCN(CC3)C
0.37037	Fc1c(NC(=O)c2ccc(OCCCC)cc2)ccc(c1)CN3CCN(CC3)C
0.37037	Fc1c(NC(=O)c2ccc(OCCCC)cc2)ccc(c1)CN3CCN(CC3)C
0.37037	Fc1c(NC(=O)c2ccc(OCCCC)cc2)ccc(c1)CN3CCN(CC3)C
0.37037	Fc1c(NC(=O)c2ccc(OCCCC)cc2)ccc(c1)CN3CCN(CC3)C
0.37037	Fc1c(NC(=O)c2ccc(OCCCC)cc2)ccc(c1)CN3CCN(CC3)C
0.37037	Fc1c(NC(=O)c2ccc(OCCCC)cc2)ccc(c1)CN3CCN(CC3)C
0.37037	Fc1c(NC(=O)c2ccc(OCCCC)cc2)ccc(c1)CN3CCN(CC3)C
0.37037	Fc1c(NC(=O)c2ccc(OCCCC)cc2)ccc(c1)CN3CCN(CC3)C
0.366906	S(=O)(=O)(Nc1ccc(cc1)C(=O)Nc2c(F)cc(cc2)CN3CCN(CC3)C)c4c(ccc(c4)C)C
0.366906	S(=O)(=O)(Nc1ccc(cc1)C(=O)Nc2c(F)cc(cc2)CN3CCN(CC3)C)c4c(ccc(c4)C)C
0.366906	S(=O)(=O)(Nc1ccc(cc1)C(=O)Nc2c(F)cc(cc2)CN3CCN(CC3)C)c4c(ccc(c4)C)C
0.364372	S(c1c(cccc1)C)c2ccc(cc2)C(=O)Nc3cc(ccc3)CCN4CCN(CC4)C
0.363281	O=C(Nc1c(cc(N2CCN(CC2)C)cc1)C)c3ncc(cc3)C=4C=NNC4
0.363281	O=C(Nc1c(cc(N2CCN(CC2)C)cc1)C)c3ncc(cc3)C=4C=NNC4
0.363281	O=C(Nc1c(cc(N2CCN(CC2)C)cc1)C)c3ncc(cc3)C=4C=NNC4
0.363281	O=C(Nc1c(cc(N2CCN(CC2)C)cc1)C)c3ncc(cc3)C=4C=NNC4
0.363281	O=C(Nc1c(cc(N2CCN(CC2)C)cc1)C)c3ncc(cc3)C=4C=NNC4
0.363281	O=C(Nc1c(cc(N2CCN(CC2)C)cc1)C)c3ncc(cc3)C=4C=NNC4
0.36214	O=C(Nc1ccc(N2CCN(Cc3ccccc3)CC2)cc1)c4ncc(cc4)C=5C=NNC5
0.36214	O=C(Nc1ccc(N2CCN(Cc3ccccc3)CC2)cc1)c4ncc(cc4)C=5C=NNC5
0.36214	O=C(Nc1ccc(N2CCN(Cc3ccccc3)CC2)cc1)c4ncc(cc4)C=5C=NNC5
0.36214	O=C(Nc1ccc(N2CCN(Cc3ccccc3)CC2)cc1)c4ncc(cc4)C=5C=NNC5
0.36214	O=C(Nc1ccc(N2CCN(Cc3ccccc3)CC2)cc1)c4ncc(cc4)C=5C=NNC5
0.36214	O=C(Nc1ccc(N2CCN(Cc3ccccc3)CC2)cc1)c4ncc(cc4)C=5C=NNC5
0.356	O=C(Nc1cc(ccc1)C(=O)NCC2CCN(Cc3ccc(OC)cc3)CC2)c4cnccc4
0.356	O=C(Nc1cc(ccc1)C(=O)NCC2CCN(Cc3ccc(OC)cc3)CC2)c4cnccc4
0.356	O=C(Nc1cc(ccc1)C(=O)NCC2CCN(Cc3ccc(OC)cc3)CC2)c4cnccc4
0.356	O=C(Nc1cc(ccc1)C(=O)NCC2CCN(Cc3ccc(OC)cc3)CC2)c4cnccc4
0.356	O=C(Nc1cc(ccc1)C(=O)NCC2CCN(Cc3ccc(OC)cc3)CC2)c4cnccc4
0.356	O=C(Nc1cc(ccc1)C(=O)NCC2CCN(Cc3ccc(OC)cc3)CC2)c4cnccc4
0.356	O=C(Nc1cc(ccc1)C(=O)NCC2CCN(Cc3ccc(OC)cc3)CC2)c4cnccc4
0.356	O=C(Nc1cc(ccc1)C(=O)NCC2CCN(Cc3ccc(OC)cc3)CC2)c4cnccc4
0.356	O=C(Nc1cc(ccc1)C(=O)NCC2CCN(Cc3ccc(OC)cc3)CC2)c4cnccc4
0.356	O=C(Nc1cc(ccc1)C(=O)NCC2CCN(Cc3ccc(OC)cc3)CC2)c4cnccc4
0.349138	Brc1c(ccc(c1)CNCc2cc(NC(=O)c3ccncc3)ccc2)C
0.349138	Brc1c(ccc(c1)CNCc2cc(NC(=O)c3ccncc3)ccc2)C
0.349138	Brc1c(ccc(c1)CNCc2cc(NC(=O)c3ccncc3)ccc2)C
0.349138	Brc1c(ccc(c1)CNCc2cc(NC(=O)c3ccncc3)ccc2)C
0.349138	Brc1c(ccc(c1)CNCc2cc(NC(=O)c3ccncc3)ccc2)C
0.349138	Brc1c(ccc(c1)CNCc2cc(NC(=O)c3ccncc3)ccc2)C
0.349138	Brc1c(ccc(c1)CNCc2cc(NC(=O)c3ccncc3)ccc2)C
0.349138	Brc1c(ccc(c1)CNCc2cc(NC(=O)c3ccncc3)ccc2)C
0.349138	Brc1c(ccc(c1)CNCc2cc(NC(=O)c3ccncc3)ccc2)C
0.349138	Brc1c(ccc(c1)CNCc2cc(NC(=O)c3ccncc3)ccc2)C
0.345238	O=C(Nc1cc(ccc1)C(=O)NCc2c(cccc2)CN3CCCCC3)c4cnccc4
0.345238	O=C(Nc1cc(ccc1)C(=O)NCc2c(cccc2)CN3CCCCC3)c4cnccc4
0.345238	O=C(Nc1cc(ccc1)C(=O)NCc2c(cccc2)CN3CCCCC3)c4cnccc4
0.345238	O=C(Nc1cc(ccc1)C(=O)NCc2c(cccc2)CN3CCCCC3)c4cnccc4
0.345238	O=C(Nc1cc(ccc1)C(=O)NCc2c(cccc2)CN3CCCCC3)c4cnccc4
0.345238	O=C(Nc1cc(ccc1)C(=O)NCc2c(cccc2)CN3CCCCC3)c4cnccc4
0.345238	O=C(Nc1cc(ccc1)C(=O)NCc2c(cccc2)CN3CCCCC3)c4cnccc4
0.345238	O=C(Nc1cc(ccc1)C(=O)NCc2c(cccc2)CN3CCCCC3)c4cnccc4
0.345238	O=C(Nc1cc(ccc1)C(=O)NCc2c(cccc2)CN3CCCCC3)c4cnccc4
0.345238	O=C(Nc1cc(ccc1)C(=O)NCc2c(cccc2)CN3CCCCC3)c4cnccc4
0.344961	Fc1c(c2ccncc2)ccc(c1)C(=O)Nc3ccc(cc3)CC(=O)N4CCN(CC4)C
0.344961	Fc1c(c2ccncc2)ccc(c1)C(=O)Nc3ccc(cc3)CC(=O)N4CCN(CC4)C
0.344961	Fc1c(c2ccncc2)ccc(c1)C(=O)Nc3ccc(cc3)CC(=O)N4CCN(CC4)C
0.344961	Fc1c(c2ccncc2)ccc(c1)C(=O)Nc3ccc(cc3)CC(=O)N4CCN(CC4)C
0.344961	Fc1c(c2ccncc2)ccc(c1)C(=O)Nc3ccc(cc3)CC(=O)N4CCN(CC4)C
0.344961	Fc1c(c2ccncc2)ccc(c1)C(=O)Nc3ccc(cc3)CC(=O)N4CCN(CC4)C
0.344961	Fc1c(c2ccncc2)ccc(c1)C(=O)Nc3ccc(cc3)CC(=O)N4CCN(CC4)C
0.344961	Fc1c(c2ccncc2)ccc(c1)C(=O)Nc3ccc(cc3)CC(=O)N4CCN(CC4)C
0.344961	Fc1c(c2ccncc2)ccc(c1)C(=O)Nc3ccc(cc3)CC(=O)N4CCN(CC4)C
0.344961	Fc1c(c2ccncc2)ccc(c1)C(=O)Nc3ccc(cc3)CC(=O)N4CCN(CC4)C
0.339695	O=C(Nc1c(cc(OCc2ccncc2)cc1)C)c3ncc(cc3)C=4C=NNC4
0.339695	O=C(Nc1c(cc(OCc2ccncc2)cc1)C)c3ncc(cc3)C=4C=NNC4
0.339695	O=C(Nc1c(cc(OCc2ccncc2)cc1)C)c3ncc(cc3)C=4C=NNC4
0.339695	O=C(Nc1c(cc(OCc2ccncc2)cc1)C)c3ncc(cc3)C=4C=NNC4
0.339695	O=C(Nc1c(cc(OCc2ccncc2)cc1)C)c3ncc(cc3)C=4C=NNC4
0.338078	Fc1c(NC(=O)c2ncc(Oc3c(OC)cccc3)cc2)ccc(c1)CN4CCN(CC4)C
0.338078	Fc1c(NC(=O)c2ncc(Oc3c(OC)cccc3)cc2)ccc(c1)CN4CCN(CC4)C
0.338078	Fc1c(NC(=O)c2ncc(Oc3c(OC)cccc3)cc2)ccc(c1)CN4CCN(CC4)C
0.338078	Fc1c(NC(=O)c2ncc(Oc3c(OC)cccc3)cc2)ccc(c1)CN4CCN(CC4)C
0.338078	Fc1c(NC(=O)c2ncc(Oc3c(OC)cccc3)cc2)ccc(c1)CN4CCN(CC4)C
0.338078	Fc1c(NC(=O)c2ncc(Oc3c(OC)cccc3)cc2)ccc(c1)CN4CCN(CC4)C
0.338078	Fc1c(NC(=O)c2ncc(Oc3c(OC)cccc3)cc2)ccc(c1)CN4CCN(CC4)C
0.338078	Fc1c(NC(=O)c2ncc(Oc3c(OC)cccc3)cc2)ccc(c1)CN4CCN(CC4)C
0.338078	Fc1c(NC(=O)c2ncc(Oc3c(OC)cccc3)cc2)ccc(c1)CN4CCN(CC4)C
0.338078	Fc1c(NC(=O)c2ncc(Oc3c(OC)cccc3)cc2)ccc(c1)CN4CCN(CC4)C
0.337079	Fc1c(NC(=O)C2=C(NC=C2)C3CC3)ccc(c1)CN4CCN(CC4)C
0.337079	Fc1c(NC(=O)C2=C(NC=C2)C3CC3)ccc(c1)CN4CCN(CC4)C
0.337079	Fc1c(NC(=O)C2=C(NC=C2)C3CC3)ccc(c1)CN4CCN(CC4)C
0.337079	Fc1c(NC(=O)C2=C(NC=C2)C3CC3)ccc(c1)CN4CCN(CC4)C
0.337079	Fc1c(NC(=O)C2=C(NC=C2)C3CC3)ccc(c1)CN4CCN(CC4)C
0.337079	Fc1c(NC(=O)C2=C(NC=C2)C3CC3)ccc(c1)CN4CCN(CC4)C
0.337079	Fc1c(NC(=O)C2=C(NC=C2)C3CC3)ccc(c1)CN4CCN(CC4)C
0.337079	Fc1c(NC(=O)C2=C(NC=C2)C3CC3)ccc(c1)CN4CCN(CC4)C
0.337079	Fc1c(NC(=O)C2=C(NC=C2)C3CC3)ccc(c1)CN4CCN(CC4)C
0.337079	Fc1c(NC(=O)C2=C(NC=C2)C3CC3)ccc(c1)CN4CCN(CC4)C
0.335689	O=C(Nc1cc2c(cc1)C(CC2(C)C)(C)C)c3cc(ccc3)CNc4nc(ccn4)C
0.335689	O=C(Nc1cc2c(cc1)C(CC2(C)C)(C)C)c3cc(ccc3)CNc4nc(ccn4)C
0.335689	O=C(Nc1cc2c(cc1)C(CC2(C)C)(C)C)c3cc(ccc3)CNc4nc(ccn4)C
0.335689	O=C(Nc1cc2c(cc1)C(CC2(C)C)(C)C)c3cc(ccc3)CNc4nc(ccn4)C
0.335689	O=C(Nc1cc2c(cc1)C(CC2(C)C)(C)C)c3cc(ccc3)CNc4nc(ccn4)C
0.335689	O=C(Nc1cc2c(cc1)C(CC2(C)C)(C)C)c3cc(ccc3)CNc4nc(ccn4)C
0.335689	O=C(Nc1cc2c(cc1)C(CC2(C)C)(C)C)c3cc(ccc3)CNc4nc(ccn4)C
0.335689	O=C(Nc1cc2c(cc1)C(CC2(C)C)(C)C)c3cc(ccc3)CNc4nc(ccn4)C
0.335689	O=C(Nc1cc2c(cc1)C(CC2(C)C)(C)C)c3cc(ccc3)CNc4nc(ccn4)C
0.335689	O=C(Nc1cc2c(cc1)C(CC2(C)C)(C)C)c3cc(ccc3)CNc4nc(ccn4)C
0.334711	O=C(NCc1c(cccc1)CN2CCCCC2)c3ccc(Nc4ncccn4)cc3
0.334711	O=C(NCc1c(cccc1)CN2CCCCC2)c3ccc(Nc4ncccn4)cc3
0.334711	O=C(NCc1c(cccc1)CN2CCCCC2)c3ccc(Nc4ncccn4)cc3
0.334711	O=C(NCc1c(cccc1)CN2CCCCC2)c3ccc(Nc4ncccn4)cc3
0.334711	O=C(NCc1c(cccc1)CN2CCCCC2)c3ccc(Nc4ncccn4)cc3
0.334711	O=C(NCc1c(cccc1)CN2CCCCC2)c3ccc(Nc4ncccn4)cc3
0.334711	O=C(NCc1c(cccc1)CN2CCCCC2)c3ccc(Nc4ncccn4)cc3
0.334711	O=C(NCc1c(cccc1)CN2CCCCC2)c3ccc(Nc4ncccn4)cc3
0.334711	O=C(NCc1c(cccc1)CN2CCCCC2)c3ccc(Nc4ncccn4)cc3
0.334711	O=C(NCc1c(cccc1)CN2CCCCC2)c3ccc(Nc4ncccn4)cc3
0.332155	Fc1c(NC(=O)C(=O)Nc2cc(ccc2)CCN3CCN(CC3)C)cc(NC(=O)c4cc5OCOc5cc4)cc1
0.332155	Fc1c(NC(=O)C(=O)Nc2cc(ccc2)CCN3CCN(CC3)C)cc(NC(=O)c4cc5OCOc5cc4)cc1
0.332155	Fc1c(NC(=O)C(=O)Nc2cc(ccc2)CCN3CCN(CC3)C)cc(NC(=O)c4cc5OCOc5cc4)cc1
0.332155	Fc1c(NC(=O)C(=O)Nc2cc(ccc2)CCN3CCN(CC3)C)cc(NC(=O)c4cc5OCOc5cc4)cc1
0.332155	Fc1c(NC(=O)C(=O)Nc2cc(ccc2)CCN3CCN(CC3)C)cc(NC(=O)c4cc5OCOc5cc4)cc1
0.332155	Fc1c(NC(=O)C(=O)Nc2cc(ccc2)CCN3CCN(CC3)C)cc(NC(=O)c4cc5OCOc5cc4)cc1
0.332155	Fc1c(NC(=O)C(=O)Nc2cc(ccc2)CCN3CCN(CC3)C)cc(NC(=O)c4cc5OCOc5cc4)cc1
0.332155	Fc1c(NC(=O)C(=O)Nc2cc(ccc2)CCN3CCN(CC3)C)cc(NC(=O)c4cc5OCOc5cc4)cc1
0.332155	Fc1c(NC(=O)C(=O)Nc2cc(ccc2)CCN3CCN(CC3)C)cc(NC(=O)c4cc5OCOc5cc4)cc1
0.332155	Fc1c(NC(=O)C(=O)Nc2cc(ccc2)CCN3CCN(CC3)C)cc(NC(=O)c4cc5OCOc5cc4)cc1
0.332143	Fc1c(NC(=O)c2cc(OC)c(OCC(=O)Nc3ccc(OC)cc3)cc2)ccc(c1)CN4CCN(CC4)C
0.332143	Fc1c(NC(=O)c2cc(OC)c(OCC(=O)Nc3ccc(OC)cc3)cc2)ccc(c1)CN4CCN(CC4)C
0.332143	Fc1c(NC(=O)c2cc(OC)c(OCC(=O)Nc3ccc(OC)cc3)cc2)ccc(c1)CN4CCN(CC4)C
0.332143	Fc1c(NC(=O)c2cc(OC)c(OCC(=O)Nc3ccc(OC)cc3)cc2)ccc(c1)CN4CCN(CC4)C
0.332143	Fc1c(NC(=O)c2cc(OC)c(OCC(=O)Nc3ccc(OC)cc3)cc2)ccc(c1)CN4CCN(CC4)C
0.332143	Fc1c(NC(=O)c2cc(OC)c(OCC(=O)Nc3ccc(OC)cc3)cc2)ccc(c1)CN4CCN(CC4)C
0.332143	Fc1c(NC(=O)c2cc(OC)c(OCC(=O)Nc3ccc(OC)cc3)cc2)ccc(c1)CN4CCN(CC4)C
0.332143	Fc1c(NC(=O)c2cc(OC)c(OCC(=O)Nc3ccc(OC)cc3)cc2)ccc(c1)CN4CCN(CC4)C
0.332143	Fc1c(NC(=O)c2cc(OC)c(OCC(=O)Nc3ccc(OC)cc3)cc2)ccc(c1)CN4CCN(CC4)C
0.332143	Fc1c(NC(=O)c2cc(OC)c(OCC(=O)Nc3ccc(OC)cc3)cc2)ccc(c1)CN4CCN(CC4)C
0.332016	O=C(Nc1nccc(NC(=O)C)c1)c2cc(ccc2)CNc3nc(ccn3)C
0.332016	O=C(Nc1nccc(NC(=O)C)c1)c2cc(ccc2)CNc3nc(ccn3)C
0.332016	O=C(Nc1nccc(NC(=O)C)c1)c2cc(ccc2)CNc3nc(ccn3)C
0.332016	O=C(Nc1nccc(NC(=O)C)c1)c2cc(ccc2)CNc3nc(ccn3)C
0.332016	O=C(Nc1nccc(NC(=O)C)c1)c2cc(ccc2)CNc3nc(ccn3)C
0.332016	O=C(Nc1nccc(NC(=O)C)c1)c2cc(ccc2)CNc3nc(ccn3)C
0.332016	O=C(Nc1nccc(NC(=O)C)c1)c2cc(ccc2)CNc3nc(ccn3)C
0.332016	O=C(Nc1nccc(NC(=O)C)c1)c2cc(ccc2)CNc3nc(ccn3)C
0.332016	O=C(Nc1nccc(NC(=O)C)c1)c2cc(ccc2)CNc3nc(ccn3)C
0.332016	O=C(Nc1nccc(NC(=O)C)c1)c2cc(ccc2)CNc3nc(ccn3)C
0.329412	O=C(Nc1nccc(NC(=O)C)c1)C=2ON=C(c3cnccc3)C2
0.329412	O=C(Nc1nccc(NC(=O)C)c1)C=2ON=C(c3cnccc3)C2
0.329412	O=C(Nc1nccc(NC(=O)C)c1)C=2ON=C(c3cnccc3)C2
0.329412	O=C(Nc1nccc(NC(=O)C)c1)C=2ON=C(c3cnccc3)C2
0.329412	O=C(Nc1nccc(NC(=O)C)c1)C=2ON=C(c3cnccc3)C2
0.329412	O=C(Nc1nccc(NC(=O)C)c1)C=2ON=C(c3cnccc3)C2
0.329412	O=C(Nc1nccc(NC(=O)C)c1)C=2ON=C(c3cnccc3)C2
0.329412	O=C(Nc1nccc(NC(=O)C)c1)C=2ON=C(c3cnccc3)C2
0.329412	O=C(Nc1nccc(NC(=O)C)c1)C=2ON=C(c3cnccc3)C2
0.329412	O=C(Nc1nccc(NC(=O)C)c1)C=2ON=C(c3cnccc3)C2
0.329167	O=C(NCC1CCN(Cc2ccc(OC)cc2)CC1)c3ccc(Nc4ncccn4)cc3
0.329167	O=C(NCC1CCN(Cc2ccc(OC)cc2)CC1)c3ccc(Nc4ncccn4)cc3
0.329167	O=C(NCC1CCN(Cc2ccc(OC)cc2)CC1)c3ccc(Nc4ncccn4)cc3
0.329167	O=C(NCC1CCN(Cc2ccc(OC)cc2)CC1)c3ccc(Nc4ncccn4)cc3
0.329167	O=C(NCC1CCN(Cc2ccc(OC)cc2)CC1)c3ccc(Nc4ncccn4)cc3
0.329167	O=C(NCC1CCN(Cc2ccc(OC)cc2)CC1)c3ccc(Nc4ncccn4)cc3
0.329167	O=C(NCC1CCN(Cc2ccc(OC)cc2)CC1)c3ccc(Nc4ncccn4)cc3
0.329167	O=C(NCC1CCN(Cc2ccc(OC)cc2)CC1)c3ccc(Nc4ncccn4)cc3
0.329167	O=C(NCC1CCN(Cc2ccc(OC)cc2)CC1)c3ccc(Nc4ncccn4)cc3
0.329167	O=C(NCC1CCN(Cc2ccc(OC)cc2)CC1)c3ccc(Nc4ncccn4)cc3
0.327138	O=C(NCC1CCN(Cc2ccc(OC)cc2)CC1)c3cc(ccc3)CNc4nc(ccn4)C
0.327138	O=C(NCC1CCN(Cc2ccc(OC)cc2)CC1)c3cc(ccc3)CNc4nc(ccn4)C
0.327138	O=C(NCC1CCN(Cc2ccc(OC)cc2)CC1)c3cc(ccc3)CNc4nc(ccn4)C
0.327138	O=C(NCC1CCN(Cc2ccc(OC)cc2)CC1)c3cc(ccc3)CNc4nc(ccn4)C
0.327138	O=C(NCC1CCN(Cc2ccc(OC)cc2)CC1)c3cc(ccc3)CNc4nc(ccn4)C
0.327138	O=C(NCC1CCN(Cc2ccc(OC)cc2)CC1)c3cc(ccc3)CNc4nc(ccn4)C
0.327138	O=C(NCC1CCN(Cc2ccc(OC)cc2)CC1)c3cc(ccc3)CNc4nc(ccn4)C
0.327138	O=C(NCC1CCN(Cc2ccc(OC)cc2)CC1)c3cc(ccc3)CNc4nc(ccn4)C
0.327138	O=C(NCC1CCN(Cc2ccc(OC)cc2)CC1)c3cc(ccc3)CNc4nc(ccn4)C
0.327138	O=C(NCC1CCN(Cc2ccc(OC)cc2)CC1)c3cc(ccc3)CNc4nc(ccn4)C
0.325843	Fc1c(NC(=O)COc2cc(ccc2)C(=O)NC)ccc(c1)CN3CCN(CC3)C
0.325843	Fc1c(NC(=O)COc2cc(ccc2)C(=O)NC)ccc(c1)CN3CCN(CC3)C
0.325843	Fc1c(NC(=O)COc2cc(ccc2)C(=O)NC)ccc(c1)CN3CCN(CC3)C
0.325843	Fc1c(NC(=O)COc2cc(ccc2)C(=O)NC)ccc(c1)CN3CCN(CC3)C
0.325843	Fc1c(NC(=O)COc2cc(ccc2)C(=O)NC)ccc(c1)CN3CCN(CC3)C
0.325301	Fc1c(NC(=O)c2ncc(cc2)C=3C=NNC3)cc(NC(=O)C)cc1
0.325301	Fc1c(NC(=O)c2ncc(cc2)C=3C=NNC3)cc(NC(=O)C)cc1
0.325301	Fc1c(NC(=O)c2ncc(cc2)C=3C=NNC3)cc(NC(=O)C)cc1
0.325301	Fc1c(NC(=O)c2ncc(cc2)C=3C=NNC3)cc(NC(=O)C)cc1
0.325301	Fc1c(NC(=O)c2ncc(cc2)C=3C=NNC3)cc(NC(=O)C)cc1
0.325301	Fc1c(NC(=O)c2ncc(cc2)C=3C=NNC3)cc(NC(=O)C)cc1
0.325301	Fc1c(NC(=O)c2ncc(cc2)C=3C=NNC3)cc(NC(=O)C)cc1
0.325301	Fc1c(NC(=O)c2ncc(cc2)C=3C=NNC3)cc(NC(=O)C)cc1
0.325301	Fc1c(NC(=O)c2ncc(cc2)C=3C=NNC3)cc(NC(=O)C)cc1
0.325301	Fc1c(NC(=O)c2ncc(cc2)C=3C=NNC3)cc(NC(=O)C)cc1
0.324723	O=C(Nc1cc(ccc1)C=2OC=NC2)c3cc(c(N4CCOCC4)cc3)C
0.322709	FC(F)(F)c1cc(ccc1)C(=O)Nc2cc(NC(=O)C(=O)N)c(cc2)C
0.322344	S1C(=NC(c2c(NC(=O)c3ncc(c4cnccc4)cc3)cccc2)=C1)C
0.322344	S1C(=NC(c2c(NC(=O)c3ncc(c4cnccc4)cc3)cccc2)=C1)C
0.322344	S1C(=NC(c2c(NC(=O)c3ncc(c4cnccc4)cc3)cccc2)=C1)C
0.322344	S1C(=NC(c2c(NC(=O)c3ncc(c4cnccc4)cc3)cccc2)=C1)C
0.322344	S1C(=NC(c2c(NC(=O)c3ncc(c4cnccc4)cc3)cccc2)=C1)C
0.322344	S1C(=NC(c2c(NC(=O)c3ncc(c4cnccc4)cc3)cccc2)=C1)C
0.322344	S1C(=NC(c2c(NC(=O)c3ncc(c4cnccc4)cc3)cccc2)=C1)C
0.322344	S1C(=NC(c2c(NC(=O)c3ncc(c4cnccc4)cc3)cccc2)=C1)C
0.322344	S1C(=NC(c2c(NC(=O)c3ncc(c4cnccc4)cc3)cccc2)=C1)C
0.322344	S1C(=NC(c2c(NC(=O)c3ncc(c4cnccc4)cc3)cccc2)=C1)C
0.32197	O=C(Nc1c(cc(OCc2ccncc2)cc1)C)c3cnc(Oc4ccc(Oc5ccccc5)cc4)cc3
0.32197	O=C(Nc1c(cc(OCc2ccncc2)cc1)C)c3cnc(Oc4ccc(Oc5ccccc5)cc4)cc3
0.32197	O=C(Nc1c(cc(OCc2ccncc2)cc1)C)c3cnc(Oc4ccc(Oc5ccccc5)cc4)cc3
0.32197	O=C(Nc1c(cc(OCc2ccncc2)cc1)C)c3cnc(Oc4ccc(Oc5ccccc5)cc4)cc3
0.32197	O=C(Nc1c(cc(OCc2ccncc2)cc1)C)c3cnc(Oc4ccc(Oc5ccccc5)cc4)cc3
0.32197	O=C(Nc1c(cc(OCc2ccncc2)cc1)C)c3cnc(Oc4ccc(Oc5ccccc5)cc4)cc3
0.32197	O=C(Nc1c(cc(OCc2ccncc2)cc1)C)c3cnc(Oc4ccc(Oc5ccccc5)cc4)cc3
0.32197	O=C(Nc1c(cc(OCc2ccncc2)cc1)C)c3cnc(Oc4ccc(Oc5ccccc5)cc4)cc3
0.32197	O=C(Nc1c(cc(OCc2ccncc2)cc1)C)c3cnc(Oc4ccc(Oc5ccccc5)cc4)cc3
0.32197	O=C(Nc1c(cc(OCc2ccncc2)cc1)C)c3cnc(Oc4ccc(Oc5ccccc5)cc4)cc3
0.321429	Fc1c(c2ccncc2)ccc(c1)C(=O)Nc3nccc(NC(=O)C)c3
0.321429	Fc1c(c2ccncc2)ccc(c1)C(=O)Nc3nccc(NC(=O)C)c3
0.321429	Fc1c(c2ccncc2)ccc(c1)C(=O)Nc3nccc(NC(=O)C)c3
0.321429	Fc1c(c2ccncc2)ccc(c1)C(=O)Nc3nccc(NC(=O)C)c3
0.321429	Fc1c(c2ccncc2)ccc(c1)C(=O)Nc3nccc(NC(=O)C)c3
0.321429	Fc1c(c2ccncc2)ccc(c1)C(=O)Nc3nccc(NC(=O)C)c3
0.321429	Fc1c(c2ccncc2)ccc(c1)C(=O)Nc3nccc(NC(=O)C)c3
0.321429	Fc1c(c2ccncc2)ccc(c1)C(=O)Nc3nccc(NC(=O)C)c3
0.321429	Fc1c(c2ccncc2)ccc(c1)C(=O)Nc3nccc(NC(=O)C)c3
0.321429	Fc1c(c2ccncc2)ccc(c1)C(=O)Nc3nccc(NC(=O)C)c3
0.320988	Fc1cncc(c2cc(NC(=O)C(=O)Nc3cc(NC)ccc3)c(cc2)C)c1
0.320988	Fc1cncc(c2cc(NC(=O)C(=O)Nc3cc(NC)ccc3)c(cc2)C)c1
0.320988	Fc1cncc(c2cc(NC(=O)C(=O)Nc3cc(NC)ccc3)c(cc2)C)c1
0.320988	Fc1cncc(c2cc(NC(=O)C(=O)Nc3cc(NC)ccc3)c(cc2)C)c1
0.320988	Fc1cncc(c2cc(NC(=O)C(=O)Nc3cc(NC)ccc3)c(cc2)C)c1
0.320988	Fc1cncc(c2cc(NC(=O)C(=O)Nc3cc(NC)ccc3)c(cc2)C)c1
0.320988	Fc1cncc(c2cc(NC(=O)C(=O)Nc3cc(NC)ccc3)c(cc2)C)c1
0.320988	Fc1cncc(c2cc(NC(=O)C(=O)Nc3cc(NC)ccc3)c(cc2)C)c1
0.320988	Fc1cncc(c2cc(NC(=O)C(=O)Nc3cc(NC)ccc3)c(cc2)C)c1
0.320988	Fc1cncc(c2cc(NC(=O)C(=O)Nc3cc(NC)ccc3)c(cc2)C)c1
0.320611	S(=O)(=O)(C(C)C)Cc1ccc(NC(=O)c2cc(ccc2)CNc3nc(ccn3)C)cc1
0.320611	S(=O)(=O)(C(C)C)Cc1ccc(NC(=O)c2cc(ccc2)CNc3nc(ccn3)C)cc1
0.320423	S(=O)(=O)(N(OC)C)c1cc(ccc1)C(=O)Nc2c(F)cc(cc2)CN3CCN(CC3)C
0.320423	S(=O)(=O)(N(OC)C)c1cc(ccc1)C(=O)Nc2c(F)cc(cc2)CN3CCN(CC3)C
0.320423	S(=O)(=O)(N(OC)C)c1cc(ccc1)C(=O)Nc2c(F)cc(cc2)CN3CCN(CC3)C
0.320423	S(=O)(=O)(N(OC)C)c1cc(ccc1)C(=O)Nc2c(F)cc(cc2)CN3CCN(CC3)C
0.320144	O=C(Nc1cc(N2CCC(C(=O)N)CC2)ccc1)c3cc(ccc3)CNc4nc(ccn4)C
0.320144	O=C(Nc1cc(N2CCC(C(=O)N)CC2)ccc1)c3cc(ccc3)CNc4nc(ccn4)C
0.320144	O=C(Nc1cc(N2CCC(C(=O)N)CC2)ccc1)c3cc(ccc3)CNc4nc(ccn4)C
0.320144	O=C(Nc1cc(N2CCC(C(=O)N)CC2)ccc1)c3cc(ccc3)CNc4nc(ccn4)C
0.319392	O=C(Nc1cc(OCc2cc(ccc2)C)ccc1)c3cncc(c4ncccc4)c3
0.319392	O=C(Nc1cc(OCc2cc(ccc2)C)ccc1)c3cncc(c4ncccc4)c3
0.319392	O=C(Nc1cc(OCc2cc(ccc2)C)ccc1)c3cncc(c4ncccc4)c3
0.319392	O=C(Nc1cc(OCc2cc(ccc2)C)ccc1)c3cncc(c4ncccc4)c3
0.319392	O=C(Nc1cc(OCc2cc(ccc2)C)ccc1)c3cncc(c4ncccc4)c3
0.319392	O=C(Nc1cc(OCc2cc(ccc2)C)ccc1)c3cncc(c4ncccc4)c3
0.319392	O=C(Nc1cc(OCc2cc(ccc2)C)ccc1)c3cncc(c4ncccc4)c3
0.319392	O=C(Nc1cc(OCc2cc(ccc2)C)ccc1)c3cncc(c4ncccc4)c3
0.319392	O=C(Nc1cc(OCc2cc(ccc2)C)ccc1)c3cncc(c4ncccc4)c3
0.319392	O=C(Nc1cc(OCc2cc(ccc2)C)ccc1)c3cncc(c4ncccc4)c3
0.318898	O=C(Nc1cc2c(cc1)CCCC=C2)c3ccc(Nc4ncccn4)cc3
0.318898	O=C(Nc1cc2c(cc1)CCCC=C2)c3ccc(Nc4ncccn4)cc3
0.318898	O=C(Nc1cc2c(cc1)CCCC=C2)c3ccc(Nc4ncccn4)cc3
0.318898	O=C(Nc1cc2c(cc1)CCCC=C2)c3ccc(Nc4ncccn4)cc3
0.318898	O=C(Nc1cc2c(cc1)CCCC=C2)c3ccc(Nc4ncccn4)cc3
0.318898	O=C(Nc1cc2c(cc1)CCCC=C2)c3ccc(Nc4ncccn4)cc3
0.318898	O=C(Nc1cc2c(cc1)CCCC=C2)c3ccc(Nc4ncccn4)cc3
0.318898	O=C(Nc1cc2c(cc1)CCCC=C2)c3ccc(Nc4ncccn4)cc3
0.318898	O=C(Nc1cc2c(cc1)CCCC=C2)c3ccc(Nc4ncccn4)cc3
0.318898	O=C(Nc1cc2c(cc1)CCCC=C2)c3ccc(Nc4ncccn4)cc3
0.317647	O=C(Nc1cc(ccc1)C(=O)Nc2ccc(cc2)C=3OC(=C(N3)C)C)c4cnccc4
0.317647	O=C(Nc1cc(ccc1)C(=O)Nc2ccc(cc2)C=3OC(=C(N3)C)C)c4cnccc4
0.317647	O=C(Nc1cc(ccc1)C(=O)Nc2ccc(cc2)C=3OC(=C(N3)C)C)c4cnccc4
0.317647	O=C(Nc1cc(ccc1)C(=O)Nc2ccc(cc2)C=3OC(=C(N3)C)C)c4cnccc4
0.317647	O=C(Nc1cc(ccc1)C(=O)Nc2ccc(cc2)C=3OC(=C(N3)C)C)c4cnccc4
0.317647	O=C(Nc1cc(ccc1)C(=O)Nc2ccc(cc2)C=3OC(=C(N3)C)C)c4cnccc4
0.317647	O=C(Nc1cc(ccc1)C(=O)Nc2ccc(cc2)C=3OC(=C(N3)C)C)c4cnccc4
0.317647	O=C(Nc1cc(ccc1)C(=O)Nc2ccc(cc2)C=3OC(=C(N3)C)C)c4cnccc4
0.317647	O=C(Nc1cc(ccc1)C(=O)Nc2ccc(cc2)C=3OC(=C(N3)C)C)c4cnccc4
0.317647	O=C(Nc1cc(ccc1)C(=O)Nc2ccc(cc2)C=3OC(=C(N3)C)C)c4cnccc4
0.317164	O=C(NC(C)C)c1c(ccc(NC(=O)C(=O)Nc2cc(ccc2)CCN3CCN(CC3)C)c1)C
0.317164	O=C(NC(C)C)c1c(ccc(NC(=O)C(=O)Nc2cc(ccc2)CCN3CCN(CC3)C)c1)C
0.317164	O=C(NC(C)C)c1c(ccc(NC(=O)C(=O)Nc2cc(ccc2)CCN3CCN(CC3)C)c1)C
0.317164	O=C(NC(C)C)c1c(ccc(NC(=O)C(=O)Nc2cc(ccc2)CCN3CCN(CC3)C)c1)C
0.317164	O=C(NC(C)C)c1c(ccc(NC(=O)C(=O)Nc2cc(ccc2)CCN3CCN(CC3)C)c1)C
0.317164	O=C(NC(C)C)c1c(ccc(NC(=O)C(=O)Nc2cc(ccc2)CCN3CCN(CC3)C)c1)C
0.317164	O=C(NC(C)C)c1c(ccc(NC(=O)C(=O)Nc2cc(ccc2)CCN3CCN(CC3)C)c1)C
0.317164	O=C(NC(C)C)c1c(ccc(NC(=O)C(=O)Nc2cc(ccc2)CCN3CCN(CC3)C)c1)C
0.317164	O=C(NC(C)C)c1c(ccc(NC(=O)C(=O)Nc2cc(ccc2)CCN3CCN(CC3)C)c1)C
0.317164	O=C(NC(C)C)c1c(ccc(NC(=O)C(=O)Nc2cc(ccc2)CCN3CCN(CC3)C)c1)C
0.315789	S(=O)(=O)(c1ccccc1)Cc2cc(NC(=O)c3ccc(Nc4ncccn4)cc3)ccc2
0.315789	S(=O)(=O)(c1ccccc1)Cc2cc(NC(=O)c3ccc(Nc4ncccn4)cc3)ccc2
0.315789	S(=O)(=O)(c1ccccc1)Cc2cc(NC(=O)c3ccc(Nc4ncccn4)cc3)ccc2
0.315789	S(=O)(=O)(c1ccccc1)Cc2cc(NC(=O)c3ccc(Nc4ncccn4)cc3)ccc2
0.315789	S(=O)(=O)(c1ccccc1)Cc2cc(NC(=O)c3ccc(Nc4ncccn4)cc3)ccc2
0.315789	S(=O)(=O)(c1ccccc1)Cc2cc(NC(=O)c3ccc(Nc4ncccn4)cc3)ccc2
0.315789	S(=O)(=O)(c1ccccc1)Cc2cc(NC(=O)c3ccc(Nc4ncccn4)cc3)ccc2
0.315789	S(=O)(=O)(c1ccccc1)Cc2cc(NC(=O)c3ccc(Nc4ncccn4)cc3)ccc2
0.315789	S(=O)(=O)(c1ccccc1)Cc2cc(NC(=O)c3ccc(Nc4ncccn4)cc3)ccc2
0.315789	S(=O)(=O)(c1ccccc1)Cc2cc(NC(=O)c3ccc(Nc4ncccn4)cc3)ccc2
0.315589	O=C(NCCc1ccc(N2CCN(CC2)C)cc1)c3cc(ccc3)CNc4nc(ccn4)C
0.315589	O=C(NCCc1ccc(N2CCN(CC2)C)cc1)c3cc(ccc3)CNc4nc(ccn4)C
0.315589	O=C(NCCc1ccc(N2CCN(CC2)C)cc1)c3cc(ccc3)CNc4nc(ccn4)C
0.31457	S1C(=NC(c2c(NC(=O)c3cc(OC)c(OCc4cnccc4)cc3)cccc2)=C1)C
0.31457	S1C(=NC(c2c(NC(=O)c3cc(OC)c(OCc4cnccc4)cc3)cccc2)=C1)C
0.31457	S1C(=NC(c2c(NC(=O)c3cc(OC)c(OCc4cnccc4)cc3)cccc2)=C1)C
0.31457	S1C(=NC(c2c(NC(=O)c3cc(OC)c(OCc4cnccc4)cc3)cccc2)=C1)C
0.31457	S1C(=NC(c2c(NC(=O)c3cc(OC)c(OCc4cnccc4)cc3)cccc2)=C1)C
0.31457	S1C(=NC(c2c(NC(=O)c3cc(OC)c(OCc4cnccc4)cc3)cccc2)=C1)C
0.31457	S1C(=NC(c2c(NC(=O)c3cc(OC)c(OCc4cnccc4)cc3)cccc2)=C1)C
0.313653	O=C(Nc1c(cc(OCc2ccncc2)cc1)C)c3cc(ncc3)NC(=O)C(C)C
0.313653	O=C(Nc1c(cc(OCc2ccncc2)cc1)C)c3cc(ncc3)NC(=O)C(C)C
0.313653	O=C(Nc1c(cc(OCc2ccncc2)cc1)C)c3cc(ncc3)NC(=O)C(C)C
0.313653	O=C(Nc1c(cc(OCc2ccncc2)cc1)C)c3cc(ncc3)NC(=O)C(C)C
0.313653	O=C(Nc1c(cc(OCc2ccncc2)cc1)C)c3cc(ncc3)NC(=O)C(C)C
0.313653	O=C(Nc1c(cc(OCc2ccncc2)cc1)C)c3cc(ncc3)NC(=O)C(C)C
0.313653	O=C(Nc1c(cc(OCc2ccncc2)cc1)C)c3cc(ncc3)NC(=O)C(C)C
0.313653	O=C(Nc1c(cc(OCc2ccncc2)cc1)C)c3cc(ncc3)NC(=O)C(C)C
0.313653	O=C(Nc1c(cc(OCc2ccncc2)cc1)C)c3cc(ncc3)NC(=O)C(C)C
0.313653	O=C(Nc1c(cc(OCc2ccncc2)cc1)C)c3cc(ncc3)NC(=O)C(C)C
0.313653	Brc1c(NNC(=O)c2cc(ccc2)CNc3nc(ccn3)C)cc(Cl)cc1
0.313653	Brc1c(NNC(=O)c2cc(ccc2)CNc3nc(ccn3)C)cc(Cl)cc1
0.313653	Brc1c(NNC(=O)c2cc(ccc2)CNc3nc(ccn3)C)cc(Cl)cc1
0.313653	Brc1c(NNC(=O)c2cc(ccc2)CNc3nc(ccn3)C)cc(Cl)cc1
0.313653	Brc1c(NNC(=O)c2cc(ccc2)CNc3nc(ccn3)C)cc(Cl)cc1
0.313653	Brc1c(NNC(=O)c2cc(ccc2)CNc3nc(ccn3)C)cc(Cl)cc1
0.313653	Brc1c(NNC(=O)c2cc(ccc2)CNc3nc(ccn3)C)cc(Cl)cc1
0.313653	Brc1c(NNC(=O)c2cc(ccc2)CNc3nc(ccn3)C)cc(Cl)cc1
0.313653	O=C(Nc1cc(ccc1)CN2CC(O)CC2)c3c(NC(=O)c4ccc(Oc5ccccc5)cc4)cccc3
0.313653	O=C(Nc1cc(ccc1)CN2CC(O)CC2)c3c(NC(=O)c4ccc(Oc5ccccc5)cc4)cccc3
0.313653	O=C(Nc1cc(ccc1)CN2CC(O)CC2)c3c(NC(=O)c4ccc(Oc5ccccc5)cc4)cccc3
0.313653	O=C(Nc1cc(ccc1)CN2CC(O)CC2)c3c(NC(=O)c4ccc(Oc5ccccc5)cc4)cccc3
0.313653	O=C(Nc1cc(ccc1)CN2CC(O)CC2)c3c(NC(=O)c4ccc(Oc5ccccc5)cc4)cccc3
0.313653	O=C(Nc1cc(ccc1)CN2CC(O)CC2)c3c(NC(=O)c4ccc(Oc5ccccc5)cc4)cccc3
0.313653	O=C(Nc1cc(ccc1)CN2CC(O)CC2)c3c(NC(=O)c4ccc(Oc5ccccc5)cc4)cccc3
0.313653	O=C(Nc1cc(ccc1)CN2CC(O)CC2)c3c(NC(=O)c4ccc(Oc5ccccc5)cc4)cccc3
0.312727	Fc1c(Oc2c(F)cccc2)ccc(c1)CN3CCC(c4nc(c5ccc(F)cc5)ccn4)CC3
0.312727	Fc1c(Oc2c(F)cccc2)ccc(c1)CN3CCC(c4nc(c5ccc(F)cc5)ccn4)CC3
0.312727	Fc1c(Oc2c(F)cccc2)ccc(c1)CN3CCC(c4nc(c5ccc(F)cc5)ccn4)CC3
0.312727	Fc1c(Oc2c(F)cccc2)ccc(c1)CN3CCC(c4nc(c5ccc(F)cc5)ccn4)CC3
0.312727	Fc1c(Oc2c(F)cccc2)ccc(c1)CN3CCC(c4nc(c5ccc(F)cc5)ccn4)CC3
0.312727	Fc1c(Oc2c(F)cccc2)ccc(c1)CN3CCC(c4nc(c5ccc(F)cc5)ccn4)CC3
0.312727	Fc1c(Oc2c(F)cccc2)ccc(c1)CN3CCC(c4nc(c5ccc(F)cc5)ccn4)CC3
0.312727	Fc1c(Oc2c(F)cccc2)ccc(c1)CN3CCC(c4nc(c5ccc(F)cc5)ccn4)CC3
0.312727	Fc1c(Oc2c(F)cccc2)ccc(c1)CN3CCC(c4nc(c5ccc(F)cc5)ccn4)CC3
0.312727	Fc1c(Oc2c(F)cccc2)ccc(c1)CN3CCC(c4nc(c5ccc(F)cc5)ccn4)CC3
0.312253	O=C(Nc1cc(c(cc1)C(=O)N)C)c2ncc(cc2)C=3C=NNC3
0.312253	O=C(Nc1cc(c(cc1)C(=O)N)C)c2ncc(cc2)C=3C=NNC3
0.312253	O=C(Nc1cc(c(cc1)C(=O)N)C)c2ncc(cc2)C=3C=NNC3
0.312253	O=C(Nc1cc(c(cc1)C(=O)N)C)c2ncc(cc2)C=3C=NNC3
0.312253	O=C(Nc1cc(c(cc1)C(=O)N)C)c2ncc(cc2)C=3C=NNC3
0.311787	O=C(OC(C)(C)C)Nc1cc(NC(=O)C(=O)NCCc2ccc(cc2)C(=O)NC)c(cc1)C
0.311787	O=C(OC(C)(C)C)Nc1cc(NC(=O)C(=O)NCCc2ccc(cc2)C(=O)NC)c(cc1)C
0.311321	S(=O)(=O)(NCc1ncccc1)c2c(OC)ccc(c2)C(=O)Nc3c(F)cc(cc3)CN4CCN(CC4)C
0.311321	S(=O)(=O)(NCc1ncccc1)c2c(OC)ccc(c2)C(=O)Nc3c(F)cc(cc3)CN4CCN(CC4)C
0.311321	S(=O)(=O)(NCc1ncccc1)c2c(OC)ccc(c2)C(=O)Nc3c(F)cc(cc3)CN4CCN(CC4)C
0.311321	S(=O)(=O)(NCc1ncccc1)c2c(OC)ccc(c2)C(=O)Nc3c(F)cc(cc3)CN4CCN(CC4)C
0.311321	S(=O)(=O)(NCc1ncccc1)c2c(OC)ccc(c2)C(=O)Nc3c(F)cc(cc3)CN4CCN(CC4)C
0.311321	S(=O)(=O)(NCc1ncccc1)c2c(OC)ccc(c2)C(=O)Nc3c(F)cc(cc3)CN4CCN(CC4)C
0.311321	S(=O)(=O)(NCc1ncccc1)c2c(OC)ccc(c2)C(=O)Nc3c(F)cc(cc3)CN4CCN(CC4)C
0.311321	S(=O)(=O)(NCc1ncccc1)c2c(OC)ccc(c2)C(=O)Nc3c(F)cc(cc3)CN4CCN(CC4)C
0.311321	S(=O)(=O)(NCc1ncccc1)c2c(OC)ccc(c2)C(=O)Nc3c(F)cc(cc3)CN4CCN(CC4)C
0.311321	S(=O)(=O)(NCc1ncccc1)c2c(OC)ccc(c2)C(=O)Nc3c(F)cc(cc3)CN4CCN(CC4)C
0.309963	S(=O)(=O)(c1ccccc1)Cc2cc(NC(=O)c3cc(ccc3)CNc4nc(ccn4)C)ccc2
0.309963	S(=O)(=O)(c1ccccc1)Cc2cc(NC(=O)c3cc(ccc3)CNc4nc(ccn4)C)ccc2
0.309963	S(=O)(=O)(c1ccccc1)Cc2cc(NC(=O)c3cc(ccc3)CNc4nc(ccn4)C)ccc2
0.309963	S(=O)(=O)(c1ccccc1)Cc2cc(NC(=O)c3cc(ccc3)CNc4nc(ccn4)C)ccc2
0.309963	S(=O)(=O)(c1ccccc1)Cc2cc(NC(=O)c3cc(ccc3)CNc4nc(ccn4)C)ccc2
0.309963	S(=O)(=O)(c1ccccc1)Cc2cc(NC(=O)c3cc(ccc3)CNc4nc(ccn4)C)ccc2
0.309963	S(=O)(=O)(c1ccccc1)Cc2cc(NC(=O)c3cc(ccc3)CNc4nc(ccn4)C)ccc2
0.309963	S(=O)(=O)(c1ccccc1)Cc2cc(NC(=O)c3cc(ccc3)CNc4nc(ccn4)C)ccc2
0.309963	S(=O)(=O)(c1ccccc1)Cc2cc(NC(=O)c3cc(ccc3)CNc4nc(ccn4)C)ccc2
0.309963	S(=O)(=O)(c1ccccc1)Cc2cc(NC(=O)c3cc(ccc3)CNc4nc(ccn4)C)ccc2
0.307407	O=C(Nc1c(ccc(c2cnccc2)c1)C)C(=O)Nc3c(cc(OC(c4ccccc4)C)cc3)C
0.307407	O=C(Nc1c(ccc(c2cnccc2)c1)C)C(=O)Nc3c(cc(OC(c4ccccc4)C)cc3)C
0.307407	O=C(Nc1c(ccc(c2cnccc2)c1)C)C(=O)Nc3c(cc(OC(c4ccccc4)C)cc3)C
0.307407	O=C(Nc1c(ccc(c2cnccc2)c1)C)C(=O)Nc3c(cc(OC(c4ccccc4)C)cc3)C
0.307407	O=C(Nc1c(ccc(c2cnccc2)c1)C)C(=O)Nc3c(cc(OC(c4ccccc4)C)cc3)C
0.307407	O=C(Nc1c(ccc(c2cnccc2)c1)C)C(=O)Nc3c(cc(OC(c4ccccc4)C)cc3)C
0.307407	O=C(Nc1c(ccc(c2cnccc2)c1)C)C(=O)Nc3c(cc(OC(c4ccccc4)C)cc3)C
0.307407	O=C(Nc1c(ccc(c2cnccc2)c1)C)C(=O)Nc3c(cc(OC(c4ccccc4)C)cc3)C
0.307407	O=C(Nc1c(ccc(c2cnccc2)c1)C)C(=O)Nc3c(cc(OC(c4ccccc4)C)cc3)C
0.307407	O=C(Nc1c(ccc(c2cnccc2)c1)C)C(=O)Nc3c(cc(OC(c4ccccc4)C)cc3)C
0.307377	O=C(Nc1cc(ccc1)C(=O)Nc2cc3OCCCOc3cc2)c4cnccc4
0.307377	O=C(Nc1cc(ccc1)C(=O)Nc2cc3OCCCOc3cc2)c4cnccc4
0.307377	O=C(Nc1cc(ccc1)C(=O)Nc2cc3OCCCOc3cc2)c4cnccc4
0.307377	O=C(Nc1cc(ccc1)C(=O)Nc2cc3OCCCOc3cc2)c4cnccc4
0.307377	O=C(Nc1cc(ccc1)C(=O)Nc2cc3OCCCOc3cc2)c4cnccc4
0.307377	O=C(Nc1cc(ccc1)C(=O)Nc2cc3OCCCOc3cc2)c4cnccc4
0.307377	O=C(Nc1cc(ccc1)C(=O)Nc2cc3OCCCOc3cc2)c4cnccc4
0.307377	O=C(Nc1cc(ccc1)C(=O)Nc2cc3OCCCOc3cc2)c4cnccc4
0.306818	O=C(Nc1nccc(NC(=O)C)c1)c2cc(c(N3CCOCC3)cc2)C
0.306818	O=C(Nc1nccc(NC(=O)C)c1)c2cc(c(N3CCOCC3)cc2)C
0.306818	O=C(Nc1nccc(NC(=O)C)c1)c2cc(c(N3CCOCC3)cc2)C
0.306818	O=C(Nc1nccc(NC(=O)C)c1)c2cc(c(N3CCOCC3)cc2)C
0.306818	O=C(Nc1nccc(NC(=O)C)c1)c2cc(c(N3CCOCC3)cc2)C
0.30597	Clc1ccc(c2nc(ccn2)C(=O)NCCOc3cc(NC(=O)c4ccc(OC)cc4)ccc3)cc1
0.30597	Clc1ccc(c2nc(ccn2)C(=O)NCCOc3cc(NC(=O)c4ccc(OC)cc4)ccc3)cc1
0.30597	Clc1ccc(c2nc(ccn2)C(=O)NCCOc3cc(NC(=O)c4ccc(OC)cc4)ccc3)cc1
0.30597	Clc1ccc(c2nc(ccn2)C(=O)NCCOc3cc(NC(=O)c4ccc(OC)cc4)ccc3)cc1
0.30597	Clc1ccc(c2nc(ccn2)C(=O)NCCOc3cc(NC(=O)c4ccc(OC)cc4)ccc3)cc1
0.30597	Clc1ccc(c2nc(ccn2)C(=O)NCCOc3cc(NC(=O)c4ccc(OC)cc4)ccc3)cc1
0.30597	Clc1ccc(c2nc(ccn2)C(=O)NCCOc3cc(NC(=O)c4ccc(OC)cc4)ccc3)cc1
0.30597	Clc1ccc(c2nc(ccn2)C(=O)NCCOc3cc(NC(=O)c4ccc(OC)cc4)ccc3)cc1
0.30597	Clc1ccc(c2nc(ccn2)C(=O)NCCOc3cc(NC(=O)c4ccc(OC)cc4)ccc3)cc1
0.30597	Clc1ccc(c2nc(ccn2)C(=O)NCCOc3cc(NC(=O)c4ccc(OC)cc4)ccc3)cc1
0.305556	Brc1cc(NC(=O)c2cc3c(cc(OC)c(OC)c3)cc2)c(cc1)CN4CCN(Cc5ccccc5)CC4
0.304196	Clc1c(ccc(F)c1)CN2CCN(C(=O)C=3ON=C(c4cnccc4)C3)CC2
0.304183	O=C(OCC)NC1CCC(NC(=O)C(=O)Nc2c(ccc(c3cnccc3)c2)C)CC1
0.304183	O=C(OCC)NC1CCC(NC(=O)C(=O)Nc2c(ccc(c3cnccc3)c2)C)CC1
0.304183	O=C(OCC)NC1CCC(NC(=O)C(=O)Nc2c(ccc(c3cnccc3)c2)C)CC1
0.304183	O=C(OCC)NC1CCC(NC(=O)C(=O)Nc2c(ccc(c3cnccc3)c2)C)CC1
0.304183	O=C(OCC)NC1CCC(NC(=O)C(=O)Nc2c(ccc(c3cnccc3)c2)C)CC1
0.304183	O=C(OCC)NC1CCC(NC(=O)C(=O)Nc2c(ccc(c3cnccc3)c2)C)CC1
0.304183	O=C(OCC)NC1CCC(NC(=O)C(=O)Nc2c(ccc(c3cnccc3)c2)C)CC1
0.304183	O=C(OCC)NC1CCC(NC(=O)C(=O)Nc2c(ccc(c3cnccc3)c2)C)CC1
0.304183	O=C(OCC)NC1CCC(NC(=O)C(=O)Nc2c(ccc(c3cnccc3)c2)C)CC1
0.304183	O=C(OCC)NC1CCC(NC(=O)C(=O)Nc2c(ccc(c3cnccc3)c2)C)CC1
0.304167	O=C(Nc1cc(c2cncnc2)ccc1)C(=O)Nc3cc(ccc3)CCN4CCN(CC4)C
0.303502	S1C(=NC=C1Cc2ccc(cc2)C)NC(=O)c3cc(NC(=O)c4cnccc4)ccc3
0.303502	S1C(=NC=C1Cc2ccc(cc2)C)NC(=O)c3cc(NC(=O)c4cnccc4)ccc3
0.303502	S1C(=NC=C1Cc2ccc(cc2)C)NC(=O)c3cc(NC(=O)c4cnccc4)ccc3
0.303502	S1C(=NC=C1Cc2ccc(cc2)C)NC(=O)c3cc(NC(=O)c4cnccc4)ccc3
0.303502	S1C(=NC=C1Cc2ccc(cc2)C)NC(=O)c3cc(NC(=O)c4cnccc4)ccc3
0.303502	S1C(=NC=C1Cc2ccc(cc2)C)NC(=O)c3cc(NC(=O)c4cnccc4)ccc3
0.303502	S1C(=NC=C1Cc2ccc(cc2)C)NC(=O)c3cc(NC(=O)c4cnccc4)ccc3
0.303502	S1C(=NC=C1Cc2ccc(cc2)C)NC(=O)c3cc(NC(=O)c4cnccc4)ccc3
0.303502	S1C(=NC=C1Cc2ccc(cc2)C)NC(=O)c3cc(NC(=O)c4cnccc4)ccc3
0.303502	S1C(=NC=C1Cc2ccc(cc2)C)NC(=O)c3cc(NC(=O)c4cnccc4)ccc3
0.303502	Fc1c(NC(=O)c2cnc(Oc3ccc(Oc4ccccc4)cc3)cc2)cc(NC(=O)C)cc1
0.303502	Fc1c(NC(=O)c2cnc(Oc3ccc(Oc4ccccc4)cc3)cc2)cc(NC(=O)C)cc1
0.303502	Fc1c(NC(=O)c2cnc(Oc3ccc(Oc4ccccc4)cc3)cc2)cc(NC(=O)C)cc1
0.303502	Fc1c(NC(=O)c2cnc(Oc3ccc(Oc4ccccc4)cc3)cc2)cc(NC(=O)C)cc1
0.303502	Fc1c(NC(=O)c2cnc(Oc3ccc(Oc4ccccc4)cc3)cc2)cc(NC(=O)C)cc1
0.303502	Fc1c(NC(=O)c2cnc(Oc3ccc(Oc4ccccc4)cc3)cc2)cc(NC(=O)C)cc1
0.303502	Fc1c(NC(=O)c2cnc(Oc3ccc(Oc4ccccc4)cc3)cc2)cc(NC(=O)C)cc1
0.303502	Fc1c(NC(=O)c2cnc(Oc3ccc(Oc4ccccc4)cc3)cc2)cc(NC(=O)C)cc1
0.303502	Fc1c(NC(=O)c2cnc(Oc3ccc(Oc4ccccc4)cc3)cc2)cc(NC(=O)C)cc1
0.303502	Fc1c(NC(=O)c2cnc(Oc3ccc(Oc4ccccc4)cc3)cc2)cc(NC(=O)C)cc1
0.30315	S1C(=NC(C(=O)Nc2ccc(cc2)CNC(=O)C)=C1)c3cnccc3
0.30292	Brc1ccc(cc1)C2=NNC(C(=O)Nc3c(cc(OCc4ccncc4)cc3)C)=C2
0.30292	Brc1ccc(cc1)C2=NNC(C(=O)Nc3c(cc(OCc4ccncc4)cc3)C)=C2
0.30292	Brc1ccc(cc1)C2=NNC(C(=O)Nc3c(cc(OCc4ccncc4)cc3)C)=C2
0.30292	Brc1ccc(cc1)C2=NNC(C(=O)Nc3c(cc(OCc4ccncc4)cc3)C)=C2
0.30292	Brc1ccc(cc1)C2=NNC(C(=O)Nc3c(cc(OCc4ccncc4)cc3)C)=C2
0.30292	Brc1ccc(cc1)C2=NNC(C(=O)Nc3c(cc(OCc4ccncc4)cc3)C)=C2
0.30292	Brc1ccc(cc1)C2=NNC(C(=O)Nc3c(cc(OCc4ccncc4)cc3)C)=C2
0.30292	Brc1ccc(cc1)C2=NNC(C(=O)Nc3c(cc(OCc4ccncc4)cc3)C)=C2
0.30292	Brc1ccc(cc1)C2=NNC(C(=O)Nc3c(cc(OCc4ccncc4)cc3)C)=C2
0.30292	Brc1ccc(cc1)C2=NNC(C(=O)Nc3c(cc(OCc4ccncc4)cc3)C)=C2
0.302326	O=C(N)c1c(cc(NC(=O)C=2C(=NN(c3ccccc3)C2)c4cnccc4)cc1)C
0.302326	O=C(N)c1c(cc(NC(=O)C=2C(=NN(c3ccccc3)C2)c4cnccc4)cc1)C
0.302326	O=C(N)c1c(cc(NC(=O)C=2C(=NN(c3ccccc3)C2)c4cnccc4)cc1)C
0.302326	O=C(N)c1c(cc(NC(=O)C=2C(=NN(c3ccccc3)C2)c4cnccc4)cc1)C
0.302326	O=C(N)c1c(cc(NC(=O)C=2C(=NN(c3ccccc3)C2)c4cnccc4)cc1)C
0.302326	O=C(N)c1c(cc(NC(=O)C=2C(=NN(c3ccccc3)C2)c4cnccc4)cc1)C
0.302326	O=C(N)c1c(cc(NC(=O)C=2C(=NN(c3ccccc3)C2)c4cnccc4)cc1)C
0.302326	O=C(N)c1c(cc(NC(=O)C=2C(=NN(c3ccccc3)C2)c4cnccc4)cc1)C
0.301115	O=C(Nc1ccc(cc1)CC(=O)N2CCN(CC2)C)c3cc(c(N4CCOCC4)cc3)C
0.301115	O=C(Nc1ccc(cc1)CC(=O)N2CCN(CC2)C)c3cc(c(N4CCOCC4)cc3)C
0.301115	O=C(Nc1ccc(cc1)CC(=O)N2CCN(CC2)C)c3cc(c(N4CCOCC4)cc3)C
0.300725	O=C(Nc1cc(Oc2cc(ncc2)C(=O)NC)ccc1)c3cc(ccc3)CNc4nc(ccn4)C
0.300725	O=C(Nc1cc(Oc2cc(ncc2)C(=O)NC)ccc1)c3cc(ccc3)CNc4nc(ccn4)C
0.300725	O=C(Nc1cc(Oc2cc(ncc2)C(=O)NC)ccc1)c3cc(ccc3)CNc4nc(ccn4)C
0.300725	O=C(Nc1cc(Oc2cc(ncc2)C(=O)NC)ccc1)c3cc(ccc3)CNc4nc(ccn4)C
0.300725	O=C(Nc1cc(Oc2cc(ncc2)C(=O)NC)ccc1)c3cc(ccc3)CNc4nc(ccn4)C
0.300725	O=C(Nc1cc(Oc2cc(ncc2)C(=O)NC)ccc1)c3cc(ccc3)CNc4nc(ccn4)C
0.300725	O=C(Nc1cc(Oc2cc(ncc2)C(=O)NC)ccc1)c3cc(ccc3)CNc4nc(ccn4)C
0.300725	O=C(Nc1cc(Oc2cc(ncc2)C(=O)NC)ccc1)c3cc(ccc3)CNc4nc(ccn4)C
0.300725	O=C(Nc1cc(Oc2cc(ncc2)C(=O)NC)ccc1)c3cc(ccc3)CNc4nc(ccn4)C
0.300725	O=C(Nc1cc(Oc2cc(ncc2)C(=O)NC)ccc1)c3cc(ccc3)CNc4nc(ccn4)C
0.300725	S1C(=NC(=C1)CC(=O)NCc2cc(ccc2)C(=O)Nc3ccccc3)c4cnccc4
0.300725	S1C(=NC(=C1)CC(=O)NCc2cc(ccc2)C(=O)Nc3ccccc3)c4cnccc4
0.300725	S1C(=NC(=C1)CC(=O)NCc2cc(ccc2)C(=O)Nc3ccccc3)c4cnccc4
0.300725	S1C(=NC(=C1)CC(=O)NCc2cc(ccc2)C(=O)Nc3ccccc3)c4cnccc4
0.300725	S1C(=NC(=C1)CC(=O)NCc2cc(ccc2)C(=O)Nc3ccccc3)c4cnccc4
0.300725	S1C(=NC(=C1)CC(=O)NCc2cc(ccc2)C(=O)Nc3ccccc3)c4cnccc4
0.300725	S1C(=NC(=C1)CC(=O)NCc2cc(ccc2)C(=O)Nc3ccccc3)c4cnccc4
0.300725	S1C(=NC(=C1)CC(=O)NCc2cc(ccc2)C(=O)Nc3ccccc3)c4cnccc4
0.300725	S1C(=NC(=C1)CC(=O)NCc2cc(ccc2)C(=O)Nc3ccccc3)c4cnccc4
0.300725	S1C(=NC(=C1)CC(=O)NCc2cc(ccc2)C(=O)Nc3ccccc3)c4cnccc4
0.30038	O=C(Nc1cc(ccc1)C=2ON=C(N2)CC(NC)C)c3cnccc3
0.30038	O=C(Nc1cc(ccc1)C=2ON=C(N2)CC(NC)C)c3cnccc3
0.30038	O=C(Nc1cc(ccc1)C=2ON=C(N2)CC(NC)C)c3cnccc3
0.30038	O=C(Nc1cc(ccc1)C=2ON=C(N2)CC(NC)C)c3cnccc3
0.30038	O=C(Nc1cc(ccc1)C=2ON=C(N2)CC(NC)C)c3cnccc3
0.30038	O=C(Nc1cc(ccc1)C=2ON=C(N2)CC(NC)C)c3cnccc3
0.30038	O=C(Nc1cc(ccc1)C=2ON=C(N2)CC(NC)C)c3cnccc3
0.30038	O=C(Nc1cc(ccc1)C=2ON=C(N2)CC(NC)C)c3cnccc3
0.30038	O=C(Nc1cc(ccc1)C=2ON=C(N2)CC(NC)C)c3cnccc3
0.30038	O=C(Nc1cc(ccc1)C=2ON=C(N2)CC(NC)C)c3cnccc3
0.299652	Fc1ccc(c2nc(ncc2)C3CCN(C(=O)c4cc(ccc4)CNc5nc(ccn5)C)CC3)cc1
0.299611	S1C(=NC(c2c(cccc2)C)=C1)NC(=O)c3ccc(cc3)Cc4ccccc4
0.299611	S1C(=NC(c2c(cccc2)C)=C1)NC(=O)c3ccc(cc3)Cc4ccccc4
0.299611	S1C(=NC(c2c(cccc2)C)=C1)NC(=O)c3ccc(cc3)Cc4ccccc4
0.299611	S1C(=NC(c2c(cccc2)C)=C1)NC(=O)c3ccc(cc3)Cc4ccccc4
0.299611	S1C(=NC(c2c(cccc2)C)=C1)NC(=O)c3ccc(cc3)Cc4ccccc4
0.299611	S1C(=NC(c2c(cccc2)C)=C1)NC(=O)c3ccc(cc3)Cc4ccccc4
0.299611	S1C(=NC(c2c(cccc2)C)=C1)NC(=O)c3ccc(cc3)Cc4ccccc4
0.299611	S1C(=NC(c2c(cccc2)C)=C1)NC(=O)c3ccc(cc3)Cc4ccccc4
0.299242	Clc1ncc(cc1)CN2CCN(C(=O)c3cncc(c4ncccc4)c3)CC2
0.299242	Clc1ncc(cc1)CN2CCN(C(=O)c3cncc(c4ncccc4)c3)CC2
0.299242	Clc1ncc(cc1)CN2CCN(C(=O)c3cncc(c4ncccc4)c3)CC2
0.299242	Clc1ncc(cc1)CN2CCN(C(=O)c3cncc(c4ncccc4)c3)CC2
0.299242	Clc1ncc(cc1)CN2CCN(C(=O)c3cncc(c4ncccc4)c3)CC2
0.299242	Clc1ncc(cc1)CN2CCN(C(=O)c3cncc(c4ncccc4)c3)CC2
0.299242	Clc1ncc(cc1)CN2CCN(C(=O)c3cncc(c4ncccc4)c3)CC2
0.299242	Clc1ncc(cc1)CN2CCN(C(=O)c3cncc(c4ncccc4)c3)CC2
0.299242	Clc1ncc(cc1)CN2CCN(C(=O)c3cncc(c4ncccc4)c3)CC2
0.299242	Clc1ncc(cc1)CN2CCN(C(=O)c3cncc(c4ncccc4)c3)CC2
0.29918	O=C(Nc1c(ccc(c1)C(=O)C)C)C(=O)Nc2ccc(cc2)CNC(=O)C
0.29918	O=C(Nc1c(ccc(c1)C(=O)C)C)C(=O)Nc2ccc(cc2)CNC(=O)C
0.29918	O=C(Nc1c(ccc(c1)C(=O)C)C)C(=O)Nc2ccc(cc2)CNC(=O)C
0.29918	O=C(Nc1c(ccc(c1)C(=O)C)C)C(=O)Nc2ccc(cc2)CNC(=O)C
0.29918	O=C(Nc1c(ccc(c1)C(=O)C)C)C(=O)Nc2ccc(cc2)CNC(=O)C
0.29918	O=C(Nc1c(ccc(c1)C(=O)C)C)C(=O)Nc2ccc(cc2)CNC(=O)C
0.29918	O=C(Nc1c(ccc(c1)C(=O)C)C)C(=O)Nc2ccc(cc2)CNC(=O)C
0.29918	O=C(Nc1c(ccc(c1)C(=O)C)C)C(=O)Nc2ccc(cc2)CNC(=O)C
0.29918	O=C(Nc1c(ccc(c1)C(=O)C)C)C(=O)Nc2ccc(cc2)CNC(=O)C
0.29918	O=C(Nc1c(ccc(c1)C(=O)C)C)C(=O)Nc2ccc(cc2)CNC(=O)C
0.298969	Clc1cc(OCCOc2c(OCC)cc(cc2)CN3CCC(c4nc(c5ccc(F)cc5)ccn4)CC3)ccc1
0.298969	Clc1cc(OCCOc2c(OCC)cc(cc2)CN3CCC(c4nc(c5ccc(F)cc5)ccn4)CC3)ccc1
0.298969	Clc1cc(OCCOc2c(OCC)cc(cc2)CN3CCC(c4nc(c5ccc(F)cc5)ccn4)CC3)ccc1
0.298969	Clc1cc(OCCOc2c(OCC)cc(cc2)CN3CCC(c4nc(c5ccc(F)cc5)ccn4)CC3)ccc1
0.298969	Clc1cc(OCCOc2c(OCC)cc(cc2)CN3CCC(c4nc(c5ccc(F)cc5)ccn4)CC3)ccc1
0.298969	Clc1cc(OCCOc2c(OCC)cc(cc2)CN3CCC(c4nc(c5ccc(F)cc5)ccn4)CC3)ccc1
0.298969	Clc1cc(OCCOc2c(OCC)cc(cc2)CN3CCC(c4nc(c5ccc(F)cc5)ccn4)CC3)ccc1
0.298969	Clc1cc(OCCOc2c(OCC)cc(cc2)CN3CCC(c4nc(c5ccc(F)cc5)ccn4)CC3)ccc1
0.298969	Clc1cc(OCCOc2c(OCC)cc(cc2)CN3CCC(c4nc(c5ccc(F)cc5)ccn4)CC3)ccc1
0.298969	Clc1cc(OCCOc2c(OCC)cc(cc2)CN3CCC(c4nc(c5ccc(F)cc5)ccn4)CC3)ccc1
0.298969	Clc1c(ccc(NC(=O)C(=O)Nc2cc(ccc2)CCN3CCN(CC3)C)c1)C(=O)NCc4ncccc4
0.298969	Clc1c(ccc(NC(=O)C(=O)Nc2cc(ccc2)CCN3CCN(CC3)C)c1)C(=O)NCc4ncccc4
0.298969	Clc1c(ccc(NC(=O)C(=O)Nc2cc(ccc2)CCN3CCN(CC3)C)c1)C(=O)NCc4ncccc4
0.298969	Clc1c(ccc(NC(=O)C(=O)Nc2cc(ccc2)CCN3CCN(CC3)C)c1)C(=O)NCc4ncccc4
0.298969	Clc1c(ccc(NC(=O)C(=O)Nc2cc(ccc2)CCN3CCN(CC3)C)c1)C(=O)NCc4ncccc4
0.298969	Clc1c(ccc(NC(=O)C(=O)Nc2cc(ccc2)CCN3CCN(CC3)C)c1)C(=O)NCc4ncccc4
0.298969	Clc1c(ccc(NC(=O)C(=O)Nc2cc(ccc2)CCN3CCN(CC3)C)c1)C(=O)NCc4ncccc4
0.298969	Clc1c(ccc(NC(=O)C(=O)Nc2cc(ccc2)CCN3CCN(CC3)C)c1)C(=O)NCc4ncccc4
0.298969	Clc1c(ccc(NC(=O)C(=O)Nc2cc(ccc2)CCN3CCN(CC3)C)c1)C(=O)NCc4ncccc4
0.298969	Clc1c(ccc(NC(=O)C(=O)Nc2cc(ccc2)CCN3CCN(CC3)C)c1)C(=O)NCc4ncccc4
0.298246	O=C(OCC(=O)NC(=O)Nc1c(ccc(c1)C)C)c2ccc(cc2)CN3CC(OCC3)C
0.298246	O=C(OCC(=O)NC(=O)Nc1c(ccc(c1)C)C)c2ccc(cc2)CN3CC(OCC3)C
0.298246	O=C(OCC(=O)NC(=O)Nc1c(ccc(c1)C)C)c2ccc(cc2)CN3CC(OCC3)C
0.298246	O=C(OCC(=O)NC(=O)Nc1c(ccc(c1)C)C)c2ccc(cc2)CN3CC(OCC3)C
0.298246	O=C(OCC(=O)NC(=O)Nc1c(ccc(c1)C)C)c2ccc(cc2)CN3CC(OCC3)C
0.298246	O=C(OCC(=O)NC(=O)Nc1c(ccc(c1)C)C)c2ccc(cc2)CN3CC(OCC3)C
0.298246	O=C(OCC(=O)NC(=O)Nc1c(ccc(c1)C)C)c2ccc(cc2)CN3CC(OCC3)C
0.298246	O=C(OCC(=O)NC(=O)Nc1c(ccc(c1)C)C)c2ccc(cc2)CN3CC(OCC3)C
0.298246	O=C(OCC(=O)NC(=O)Nc1c(ccc(c1)C)C)c2ccc(cc2)CN3CC(OCC3)C
0.298246	O=C(OCC(=O)NC(=O)Nc1c(ccc(c1)C)C)c2ccc(cc2)CN3CC(OCC3)C
0.298113	O=C(Nc1cc(ccc1)CN2CCC(C(=O)N)CC2)c3ccc(N4N=CC=C4)cc3
0.298113	O=C(Nc1cc(ccc1)CN2CCC(C(=O)N)CC2)c3ccc(N4N=CC=C4)cc3
0.298077	O=C(NCC1CC1)c2cc(NC(=O)C(=O)NC3C(CN(Cc4ccccc4)CC3)(C)C)c(cc2)C
0.297735	S(=O)(=O)(Nc1ccc(F)cc1)c2c(ccc(c2)C(=O)N3CCC(c4nc(c5ccc(F)cc5)ccn4)CC3)C
0.297735	S(=O)(=O)(Nc1ccc(F)cc1)c2c(ccc(c2)C(=O)N3CCC(c4nc(c5ccc(F)cc5)ccn4)CC3)C
0.297735	S(=O)(=O)(Nc1ccc(F)cc1)c2c(ccc(c2)C(=O)N3CCC(c4nc(c5ccc(F)cc5)ccn4)CC3)C
0.297735	S(=O)(=O)(Nc1ccc(F)cc1)c2c(ccc(c2)C(=O)N3CCC(c4nc(c5ccc(F)cc5)ccn4)CC3)C
0.297735	S(=O)(=O)(Nc1ccc(cc1)C(=O)N2CCC(c3nc(c4ccc(F)cc4)ccn3)CC2)c5c(ccc(c5)C)C
0.297735	S(=O)(=O)(Nc1ccc(cc1)C(=O)N2CCC(c3nc(c4ccc(F)cc4)ccn3)CC2)c5c(ccc(c5)C)C
0.297735	S(=O)(=O)(Nc1ccc(cc1)C(=O)N2CCC(c3nc(c4ccc(F)cc4)ccn3)CC2)c5c(ccc(c5)C)C
0.297735	S(=O)(=O)(Nc1ccc(cc1)C(=O)N2CCC(c3nc(c4ccc(F)cc4)ccn3)CC2)c5c(ccc(c5)C)C
0.297735	S(=O)(=O)(Nc1ccc(cc1)C(=O)N2CCC(c3nc(c4ccc(F)cc4)ccn3)CC2)c5c(ccc(c5)C)C
0.297735	S(=O)(=O)(Nc1ccc(cc1)C(=O)N2CCC(c3nc(c4ccc(F)cc4)ccn3)CC2)c5c(ccc(c5)C)C
0.297735	S(=O)(=O)(Nc1ccc(cc1)C(=O)N2CCC(c3nc(c4ccc(F)cc4)ccn3)CC2)c5c(ccc(c5)C)C
0.297735	S(=O)(=O)(Nc1ccc(cc1)C(=O)N2CCC(c3nc(c4ccc(F)cc4)ccn3)CC2)c5c(ccc(c5)C)C
0.297735	S(=O)(=O)(Nc1ccc(cc1)C(=O)N2CCC(c3nc(c4ccc(F)cc4)ccn3)CC2)c5c(ccc(c5)C)C
0.297735	S(=O)(=O)(Nc1ccc(cc1)C(=O)N2CCC(c3nc(c4ccc(F)cc4)ccn3)CC2)c5c(ccc(c5)C)C
0.297491	O=C(Nc1cc(ccc1)C=2N=NNC2)c3cc(OC)c(OCC(=O)Nc4ccc(OC)cc4)cc3
0.297491	O=C(Nc1cc(ccc1)C=2N=NNC2)c3cc(OC)c(OCC(=O)Nc4ccc(OC)cc4)cc3
0.297491	O=C(Nc1cc(ccc1)C=2N=NNC2)c3cc(OC)c(OCC(=O)Nc4ccc(OC)cc4)cc3
0.297491	O=C(Nc1cc(ccc1)C=2N=NNC2)c3cc(OC)c(OCC(=O)Nc4ccc(OC)cc4)cc3
0.297491	O=C(Nc1cc(ccc1)C=2N=NNC2)c3cc(OC)c(OCC(=O)Nc4ccc(OC)cc4)cc3
0.297491	O=C(Nc1cc(ccc1)C=2N=NNC2)c3cc(OC)c(OCC(=O)Nc4ccc(OC)cc4)cc3
0.297491	O=C(Nc1cc(ccc1)C=2N=NNC2)c3cc(OC)c(OCC(=O)Nc4ccc(OC)cc4)cc3
0.297491	O=C(Nc1cc(ccc1)C=2N=NNC2)c3cc(OC)c(OCC(=O)Nc4ccc(OC)cc4)cc3
0.297491	O=C(Nc1cc(ccc1)C=2N=NNC2)c3cc(OC)c(OCC(=O)Nc4ccc(OC)cc4)cc3
0.297491	O=C(Nc1cc(ccc1)C=2N=NNC2)c3cc(OC)c(OCC(=O)Nc4ccc(OC)cc4)cc3
0.297203	S(=O)(=O)(Nc1ccc(F)cc1)c2c(ccc(c2)C(=O)Nc3ccc(cc3)CC(=O)N4CCN(CC4)C)C
0.297203	S(=O)(=O)(Nc1ccc(F)cc1)c2c(ccc(c2)C(=O)Nc3ccc(cc3)CC(=O)N4CCN(CC4)C)C
0.297203	S(=O)(=O)(Nc1ccc(F)cc1)c2c(ccc(c2)C(=O)Nc3ccc(cc3)CC(=O)N4CCN(CC4)C)C
0.297203	S(=O)(=O)(Nc1ccc(F)cc1)c2c(ccc(c2)C(=O)Nc3ccc(cc3)CC(=O)N4CCN(CC4)C)C
0.297203	S(=O)(=O)(Nc1ccc(F)cc1)c2c(ccc(c2)C(=O)Nc3ccc(cc3)CC(=O)N4CCN(CC4)C)C
0.297203	S(=O)(=O)(Nc1ccc(F)cc1)c2c(ccc(c2)C(=O)Nc3ccc(cc3)CC(=O)N4CCN(CC4)C)C
0.297203	S(=O)(=O)(Nc1ccc(F)cc1)c2c(ccc(c2)C(=O)Nc3ccc(cc3)CC(=O)N4CCN(CC4)C)C
0.297203	S(=O)(=O)(Nc1ccc(F)cc1)c2c(ccc(c2)C(=O)Nc3ccc(cc3)CC(=O)N4CCN(CC4)C)C
0.297203	S(=O)(=O)(Nc1ccc(F)cc1)c2c(ccc(c2)C(=O)Nc3ccc(cc3)CC(=O)N4CCN(CC4)C)C
0.297203	S(=O)(=O)(Nc1ccc(F)cc1)c2c(ccc(c2)C(=O)Nc3ccc(cc3)CC(=O)N4CCN(CC4)C)C
0.295918	O=C(NC=1C=NN(c2c(cc(cc2)C)C)C1)c3cncc(c4ncccc4)c3
0.295918	O=C(NC=1C=NN(c2c(cc(cc2)C)C)C1)c3cncc(c4ncccc4)c3
0.295918	O=C(NC=1C=NN(c2c(cc(cc2)C)C)C1)c3cncc(c4ncccc4)c3
0.295918	O=C(NC=1C=NN(c2c(cc(cc2)C)C)C1)c3cncc(c4ncccc4)c3
0.295918	O=C(NC=1C=NN(c2c(cc(cc2)C)C)C1)c3cncc(c4ncccc4)c3
0.295918	O=C(NC=1C=NN(c2c(cc(cc2)C)C)C1)c3cncc(c4ncccc4)c3
0.295918	O=C(NC=1C=NN(c2c(cc(cc2)C)C)C1)c3cncc(c4ncccc4)c3
0.295918	O=C(NC=1C=NN(c2c(cc(cc2)C)C)C1)c3cncc(c4ncccc4)c3
0.295918	O=C(NC=1C=NN(c2c(cc(cc2)C)C)C1)c3cncc(c4ncccc4)c3
0.295918	O=C(NC=1C=NN(c2c(cc(cc2)C)C)C1)c3cncc(c4ncccc4)c3
0.295681	S1C(=NC(c2c(ccc(c2)C)C)=C1C)NC(=O)c3cncc(c4ncccc4)c3
0.295681	S1C(=NC(c2c(ccc(c2)C)C)=C1C)NC(=O)c3cncc(c4ncccc4)c3
0.295681	S1C(=NC(c2c(ccc(c2)C)C)=C1C)NC(=O)c3cncc(c4ncccc4)c3
0.295681	S1C(=NC(c2c(ccc(c2)C)C)=C1C)NC(=O)c3cncc(c4ncccc4)c3
0.295681	S1C(=NC(c2c(ccc(c2)C)C)=C1C)NC(=O)c3cncc(c4ncccc4)c3
0.295681	S1C(=NC(c2c(ccc(c2)C)C)=C1C)NC(=O)c3cncc(c4ncccc4)c3
0.295681	S1C(=NC(c2c(ccc(c2)C)C)=C1C)NC(=O)c3cncc(c4ncccc4)c3
0.295681	S1C(=NC(c2c(ccc(c2)C)C)=C1C)NC(=O)c3cncc(c4ncccc4)c3
0.295681	S1C(=NC(c2c(ccc(c2)C)C)=C1C)NC(=O)c3cncc(c4ncccc4)c3
0.295681	S1C(=NC(c2c(ccc(c2)C)C)=C1C)NC(=O)c3cncc(c4ncccc4)c3
0.29562	O=C(Nc1cnc(OC)c(c1)C)C=2ON=C(c3cnccc3)C2
0.29562	O=C(Nc1cnc(OC)c(c1)C)C=2ON=C(c3cnccc3)C2
0.29562	O=C(Nc1cnc(OC)c(c1)C)C=2ON=C(c3cnccc3)C2
0.29562	O=C(Nc1cnc(OC)c(c1)C)C=2ON=C(c3cnccc3)C2
0.29562	O=C(Nc1cnc(OC)c(c1)C)C=2ON=C(c3cnccc3)C2
0.29562	O=C(Nc1cnc(OC)c(c1)C)C=2ON=C(c3cnccc3)C2
0.29562	O=C(Nc1cnc(OC)c(c1)C)C=2ON=C(c3cnccc3)C2
0.29562	O=C(Nc1cnc(OC)c(c1)C)C=2ON=C(c3cnccc3)C2
0.29562	O=C(Nc1cnc(OC)c(c1)C)C=2ON=C(c3cnccc3)C2
0.29562	O=C(Nc1cnc(OC)c(c1)C)C=2ON=C(c3cnccc3)C2
0.295455	O=C(Nc1c(cc(OCc2ccncc2)cc1)C)c3c(cccc3)C=4OC(c5ccc(cc5)C)=CN4
0.295455	O=C(Nc1c(cc(OCc2ccncc2)cc1)C)c3c(cccc3)C=4OC(c5ccc(cc5)C)=CN4
0.295455	O=C(Nc1c(cc(OCc2ccncc2)cc1)C)c3c(cccc3)C=4OC(c5ccc(cc5)C)=CN4
0.295455	O=C(Nc1c(cc(OCc2ccncc2)cc1)C)c3c(cccc3)C=4OC(c5ccc(cc5)C)=CN4
0.295455	O=C(Nc1c(cc(OCc2ccncc2)cc1)C)c3c(cccc3)C=4OC(c5ccc(cc5)C)=CN4
0.295455	O=C(Nc1c(cc(OCc2ccncc2)cc1)C)c3c(cccc3)C=4OC(c5ccc(cc5)C)=CN4
0.295455	O=C(Nc1c(cc(OCc2ccncc2)cc1)C)c3c(cccc3)C=4OC(c5ccc(cc5)C)=CN4
0.295455	O=C(Nc1c(cc(OCc2ccncc2)cc1)C)c3c(cccc3)C=4OC(c5ccc(cc5)C)=CN4
0.295455	O=C(Nc1c(cc(OCc2ccncc2)cc1)C)c3c(cccc3)C=4OC(c5ccc(cc5)C)=CN4
0.295455	O=C(Nc1c(cc(OCc2ccncc2)cc1)C)c3c(cccc3)C=4OC(c5ccc(cc5)C)=CN4
0.295139	S(=O)(=O)(N(C)C)C=1OC(C(=O)Nc2c(F)cc(cc2)CN3CCN(CC3)C)=CC1
0.295139	S(=O)(=O)(N(C)C)C=1OC(C(=O)Nc2c(F)cc(cc2)CN3CCN(CC3)C)=CC1
0.295139	S(=O)(=O)(N(C)C)C=1OC(C(=O)Nc2c(F)cc(cc2)CN3CCN(CC3)C)=CC1
0.295139	S(=O)(=O)(N(C)C)C=1OC(C(=O)Nc2c(F)cc(cc2)CN3CCN(CC3)C)=CC1
0.295019	S(=O)(=O)(c1ncc(cc1)C(=O)Nc2nc(c3ccncc3)cnc2)C
0.295019	S(=O)(=O)(c1ncc(cc1)C(=O)Nc2nc(c3ccncc3)cnc2)C
0.295019	S(=O)(=O)(c1ncc(cc1)C(=O)Nc2nc(c3ccncc3)cnc2)C
0.295019	S(=O)(=O)(c1ncc(cc1)C(=O)Nc2nc(c3ccncc3)cnc2)C
0.295019	S(=O)(=O)(c1ncc(cc1)C(=O)Nc2nc(c3ccncc3)cnc2)C
0.295019	S(=O)(=O)(c1ncc(cc1)C(=O)Nc2nc(c3ccncc3)cnc2)C
0.295019	S(=O)(=O)(c1ncc(cc1)C(=O)Nc2nc(c3ccncc3)cnc2)C
0.295019	S(=O)(=O)(c1ncc(cc1)C(=O)Nc2nc(c3ccncc3)cnc2)C
0.295019	S(=O)(=O)(c1ncc(cc1)C(=O)Nc2nc(c3ccncc3)cnc2)C
0.295019	S(=O)(=O)(c1ncc(cc1)C(=O)Nc2nc(c3ccncc3)cnc2)C
0.294915	Brc1cc(ccc1)COc2c(Cl)cc(cc2)C(=O)NC3=NOC(c4cnccc4)=C3
0.294606	O=C(NCc1ccc(cc1)C(=O)Nc2ccncc2)c3ncc(cc3)C=4C=NNC4
0.294606	O=C(NCc1ccc(cc1)C(=O)Nc2ccncc2)c3ncc(cc3)C=4C=NNC4
0.294606	O=C(NCc1ccc(cc1)C(=O)Nc2ccncc2)c3ncc(cc3)C=4C=NNC4
0.294606	O=C(NCc1ccc(cc1)C(=O)Nc2ccncc2)c3ncc(cc3)C=4C=NNC4
0.294606	O=C(NCc1ccc(cc1)C(=O)Nc2ccncc2)c3ncc(cc3)C=4C=NNC4
0.294606	O=C(NCc1ccc(cc1)C(=O)Nc2ccncc2)c3ncc(cc3)C=4C=NNC4
0.294606	O=C(NCc1ccc(cc1)C(=O)Nc2ccncc2)c3ncc(cc3)C=4C=NNC4
0.294606	O=C(NCc1ccc(cc1)C(=O)Nc2ccncc2)c3ncc(cc3)C=4C=NNC4
0.294606	O=C(NCc1ccc(cc1)C(=O)Nc2ccncc2)c3ncc(cc3)C=4C=NNC4
0.294606	O=C(NCc1ccc(cc1)C(=O)Nc2ccncc2)c3ncc(cc3)C=4C=NNC4
0.294574	Fc1c(c2ccncc2)ccc(c1)C(=O)NCc3cc(ccc3)C(=O)Nc4ccccc4
0.294574	Fc1c(c2ccncc2)ccc(c1)C(=O)NCc3cc(ccc3)C(=O)Nc4ccccc4
0.294574	Fc1c(c2ccncc2)ccc(c1)C(=O)NCc3cc(ccc3)C(=O)Nc4ccccc4
0.294574	Fc1c(c2ccncc2)ccc(c1)C(=O)NCc3cc(ccc3)C(=O)Nc4ccccc4
0.294574	Fc1c(c2ccncc2)ccc(c1)C(=O)NCc3cc(ccc3)C(=O)Nc4ccccc4
0.294574	Fc1c(c2ccncc2)ccc(c1)C(=O)NCc3cc(ccc3)C(=O)Nc4ccccc4
0.294574	Fc1c(c2ccncc2)ccc(c1)C(=O)NCc3cc(ccc3)C(=O)Nc4ccccc4
0.294574	Fc1c(c2ccncc2)ccc(c1)C(=O)NCc3cc(ccc3)C(=O)Nc4ccccc4
0.294574	Fc1c(c2ccncc2)ccc(c1)C(=O)NCc3cc(ccc3)C(=O)Nc4ccccc4
0.294574	Fc1c(c2ccncc2)ccc(c1)C(=O)NCc3cc(ccc3)C(=O)Nc4ccccc4
0.293893	Fc1c(O)cc(NC(=O)c2cncc(c3ncccc3)c2)c(F)c1
0.293893	Fc1c(O)cc(NC(=O)c2cncc(c3ncccc3)c2)c(F)c1
0.293893	Fc1c(O)cc(NC(=O)c2cncc(c3ncccc3)c2)c(F)c1
0.293893	Fc1c(O)cc(NC(=O)c2cncc(c3ncccc3)c2)c(F)c1
0.293893	Fc1c(O)cc(NC(=O)c2cncc(c3ncccc3)c2)c(F)c1
0.293893	Fc1c(O)cc(NC(=O)c2cncc(c3ncccc3)c2)c(F)c1
0.293515	S(=O)(=O)(Nc1cc2OCOc2cc1)c3cc(ccc3)C(=O)Nc4cc(ccc4)CCN5CCN(CC5)C
0.292776	Clc1cnc(cc1)CC(=O)Nc2c(F)cc(cc2)CN3CCN(CC3)C
0.292776	Clc1cnc(cc1)CC(=O)Nc2c(F)cc(cc2)CN3CCN(CC3)C
0.292593	S1C(=NC(=C1)CC(=O)Nc2ccc(cc2)CC(=O)N3CCN(CC3)C)c4cnccc4
0.292593	S1C(=NC(=C1)CC(=O)Nc2ccc(cc2)CC(=O)N3CCN(CC3)C)c4cnccc4
0.292593	S1C(=NC(=C1)CC(=O)Nc2ccc(cc2)CC(=O)N3CCN(CC3)C)c4cnccc4
0.292593	S1C(=NC(=C1)CC(=O)Nc2ccc(cc2)CC(=O)N3CCN(CC3)C)c4cnccc4
0.292593	S1C(=NC(=C1)CC(=O)Nc2ccc(cc2)CC(=O)N3CCN(CC3)C)c4cnccc4
0.292593	S1C(=NC(=C1)CC(=O)Nc2ccc(cc2)CC(=O)N3CCN(CC3)C)c4cnccc4
0.292593	S1C(=NC(=C1)CC(=O)Nc2ccc(cc2)CC(=O)N3CCN(CC3)C)c4cnccc4
0.292593	S1C(=NC(=C1)CC(=O)Nc2ccc(cc2)CC(=O)N3CCN(CC3)C)c4cnccc4
0.292593	S1C(=NC(=C1)CC(=O)Nc2ccc(cc2)CC(=O)N3CCN(CC3)C)c4cnccc4
0.292593	S1C(=NC(=C1)CC(=O)Nc2ccc(cc2)CC(=O)N3CCN(CC3)C)c4cnccc4
0.292181	O=C(O)Cc1cc(NC(=O)c2cncc(c3cc(ccc3)C)c2)ccc1
0.292181	O=C(O)Cc1cc(NC(=O)c2cncc(c3cc(ccc3)C)c2)ccc1
0.292181	O=C(O)Cc1cc(NC(=O)c2cncc(c3cc(ccc3)C)c2)ccc1
0.292181	O=C(O)Cc1cc(NC(=O)c2cncc(c3cc(ccc3)C)c2)ccc1
0.292181	O=C(O)Cc1cc(NC(=O)c2cncc(c3cc(ccc3)C)c2)ccc1
0.292181	O=C(O)Cc1cc(NC(=O)c2cncc(c3cc(ccc3)C)c2)ccc1
0.292181	O=C(O)Cc1cc(NC(=O)c2cncc(c3cc(ccc3)C)c2)ccc1
0.292181	O=C(O)Cc1cc(NC(=O)c2cncc(c3cc(ccc3)C)c2)ccc1
0.292181	O=C(O)Cc1cc(NC(=O)c2cncc(c3cc(ccc3)C)c2)ccc1
0.292181	O=C(O)Cc1cc(NC(=O)c2cncc(c3cc(ccc3)C)c2)ccc1
0.292135	O=C(NCCc1ccc(N2CCN(CC2)C)cc1)C=3ON=C(c4cnccc4)C3
0.292135	O=C(NCCc1ccc(N2CCN(CC2)C)cc1)C=3ON=C(c4cnccc4)C3
0.292135	O=C(NCCc1ccc(N2CCN(CC2)C)cc1)C=3ON=C(c4cnccc4)C3
0.292135	O=C(NCCc1ccc(N2CCN(CC2)C)cc1)C=3ON=C(c4cnccc4)C3
0.292135	O=C(NCCc1ccc(N2CCN(CC2)C)cc1)C=3ON=C(c4cnccc4)C3
0.291946	Brc1ccc(cc1)C(=O)Nc2c(ccc(c2)C=3ON=C(N3)C=4N(C=CC4Br)C)C
0.291667	O=C(Nc1ccncc1)c2ccc(cc2)CNC(=O)c3cc(OC)c(OCc4cnccc4)cc3
0.291667	O=C(Nc1ccncc1)c2ccc(cc2)CNC(=O)c3cc(OC)c(OCc4cnccc4)cc3
0.291667	O=C(Nc1ccncc1)c2ccc(cc2)CNC(=O)c3cc(OC)c(OCc4cnccc4)cc3
0.291525	Fc1c(NC(=O)C=2N=C3N(C2)C=C(C=C3)C)ccc(c1)CN4CCN(CC4)C
0.291525	Fc1c(NC(=O)C=2N=C3N(C2)C=C(C=C3)C)ccc(c1)CN4CCN(CC4)C
0.291525	Fc1c(NC(=O)C=2N=C3N(C2)C=C(C=C3)C)ccc(c1)CN4CCN(CC4)C
0.291525	Fc1c(NC(=O)C=2N=C3N(C2)C=C(C=C3)C)ccc(c1)CN4CCN(CC4)C
0.291525	Fc1c(NC(=O)C=2N=C3N(C2)C=C(C=C3)C)ccc(c1)CN4CCN(CC4)C
0.291525	Fc1c(NC(=O)C=2N=C3N(C2)C=C(C=C3)C)ccc(c1)CN4CCN(CC4)C
0.291525	Fc1c(NC(=O)C=2N=C3N(C2)C=C(C=C3)C)ccc(c1)CN4CCN(CC4)C
0.291525	Fc1c(NC(=O)C=2N=C3N(C2)C=C(C=C3)C)ccc(c1)CN4CCN(CC4)C
0.291525	Fc1c(NC(=O)C=2N=C3N(C2)C=C(C=C3)C)ccc(c1)CN4CCN(CC4)C
0.291525	Fc1c(NC(=O)C=2N=C3N(C2)C=C(C=C3)C)ccc(c1)CN4CCN(CC4)C
0.290598	Fc1cncc(c2cc(NC(=O)C=O)c(cc2)C)c1
0.290598	Fc1cncc(c2cc(NC(=O)C=O)c(cc2)C)c1
0.290598	Fc1cncc(c2cc(NC(=O)C=O)c(cc2)C)c1
0.290598	Fc1cncc(c2cc(NC(=O)C=O)c(cc2)C)c1
0.290598	Fc1cncc(c2cc(NC(=O)C=O)c(cc2)C)c1
0.290598	Fc1cncc(c2cc(NC(=O)C=O)c(cc2)C)c1
0.290598	Fc1cncc(c2cc(NC(=O)C=O)c(cc2)C)c1
0.290598	Fc1cncc(c2cc(NC(=O)C=O)c(cc2)C)c1
0.290598	Fc1cncc(c2cc(NC(=O)C=O)c(cc2)C)c1
0.290598	Fc1cncc(c2cc(NC(=O)C=O)c(cc2)C)c1
0.290196	Clc1ncc(c(c1)C)C(=O)Nc2cc(c3cncnc3)ccc2
0.290196	Clc1ncc(c(c1)C)C(=O)Nc2cc(c3cncnc3)ccc2
0.290196	Clc1ncc(c(c1)C)C(=O)Nc2cc(c3cncnc3)ccc2
0.290196	Clc1ncc(c(c1)C)C(=O)Nc2cc(c3cncnc3)ccc2
0.290196	Clc1ncc(c(c1)C)C(=O)Nc2cc(c3cncnc3)ccc2
0.290196	Clc1ncc(c(c1)C)C(=O)Nc2cc(c3cncnc3)ccc2
0.290196	Clc1ncc(c(c1)C)C(=O)Nc2cc(c3cncnc3)ccc2
0.290196	Clc1ncc(c(c1)C)C(=O)Nc2cc(c3cncnc3)ccc2
0.290196	Clc1ncc(c(c1)C)C(=O)Nc2cc(c3cncnc3)ccc2
0.290196	Clc1ncc(c(c1)C)C(=O)Nc2cc(c3cncnc3)ccc2
0.290076	Fc1c(c2ccncc2)ccc(c1)C(=O)Nc3c(cc(cc3)CO)CO
0.290076	Fc1c(c2ccncc2)ccc(c1)C(=O)Nc3c(cc(cc3)CO)CO
0.290076	Fc1c(c2ccncc2)ccc(c1)C(=O)Nc3c(cc(cc3)CO)CO
0.290076	Fc1c(c2ccncc2)ccc(c1)C(=O)Nc3c(cc(cc3)CO)CO
0.290076	Fc1c(c2ccncc2)ccc(c1)C(=O)Nc3c(cc(cc3)CO)CO
0.290076	Fc1c(c2ccncc2)ccc(c1)C(=O)Nc3c(cc(cc3)CO)CO
0.290076	Fc1c(c2ccncc2)ccc(c1)C(=O)Nc3c(cc(cc3)CO)CO
0.290076	Fc1c(c2ccncc2)ccc(c1)C(=O)Nc3c(cc(cc3)CO)CO
0.290076	Fc1c(c2ccncc2)ccc(c1)C(=O)Nc3c(cc(cc3)CO)CO
0.290076	Fc1c(c2ccncc2)ccc(c1)C(=O)Nc3c(cc(cc3)CO)CO
0.288889	Fc1c(c2ccncc2)ccc(c1)C(=O)NCC3CCN(Cc4ccc(OC)cc4)CC3
0.288889	Fc1c(c2ccncc2)ccc(c1)C(=O)NCC3CCN(Cc4ccc(OC)cc4)CC3
0.288889	Fc1c(c2ccncc2)ccc(c1)C(=O)NCC3CCN(Cc4ccc(OC)cc4)CC3
0.288889	Fc1c(c2ccncc2)ccc(c1)C(=O)NCC3CCN(Cc4ccc(OC)cc4)CC3
0.288889	Fc1c(c2ccncc2)ccc(c1)C(=O)NCC3CCN(Cc4ccc(OC)cc4)CC3
0.288889	Fc1c(c2ccncc2)ccc(c1)C(=O)NCC3CCN(Cc4ccc(OC)cc4)CC3
0.288889	Fc1c(c2ccncc2)ccc(c1)C(=O)NCC3CCN(Cc4ccc(OC)cc4)CC3
0.288889	Fc1c(c2ccncc2)ccc(c1)C(=O)NCC3CCN(Cc4ccc(OC)cc4)CC3
0.288889	Fc1c(c2ccncc2)ccc(c1)C(=O)NCC3CCN(Cc4ccc(OC)cc4)CC3
0.288889	Fc1c(c2ccncc2)ccc(c1)C(=O)NCC3CCN(Cc4ccc(OC)cc4)CC3
0.288809	O=C(Nc1ccc(cc1)C=2OC(=C(N2)C)C)C=3ON=C(c4cnccc4)C3
0.288809	O=C(Nc1ccc(cc1)C=2OC(=C(N2)C)C)C=3ON=C(c4cnccc4)C3
0.288809	O=C(Nc1ccc(cc1)C=2OC(=C(N2)C)C)C=3ON=C(c4cnccc4)C3
0.288809	O=C(Nc1ccc(cc1)C=2OC(=C(N2)C)C)C=3ON=C(c4cnccc4)C3
0.288809	O=C(Nc1ccc(cc1)C=2OC(=C(N2)C)C)C=3ON=C(c4cnccc4)C3
0.288809	O=C(Nc1ccc(cc1)C=2OC(=C(N2)C)C)C=3ON=C(c4cnccc4)C3
0.288809	O=C(Nc1ccc(cc1)C=2OC(=C(N2)C)C)C=3ON=C(c4cnccc4)C3
0.288809	O=C(Nc1ccc(cc1)C=2OC(=C(N2)C)C)C=3ON=C(c4cnccc4)C3
0.288809	O=C(Nc1ccc(cc1)C=2OC(=C(N2)C)C)C=3ON=C(c4cnccc4)C3
0.288809	O=C(Nc1ccc(cc1)C=2OC(=C(N2)C)C)C=3ON=C(c4cnccc4)C3
0.288591	Fc1c(NC(=O)c2ncc3OCCCc3c2)ccc(c1)CN4CCN(CC4)C
0.288591	Fc1c(NC(=O)c2ncc3OCCCc3c2)ccc(c1)CN4CCN(CC4)C
0.288591	Fc1c(NC(=O)c2ncc3OCCCc3c2)ccc(c1)CN4CCN(CC4)C
0.288591	Fc1c(NC(=O)c2ncc3OCCCc3c2)ccc(c1)CN4CCN(CC4)C
0.288591	Fc1c(NC(=O)c2ncc3OCCCc3c2)ccc(c1)CN4CCN(CC4)C
0.288591	Fc1c(NC(=O)c2ncc3OCCCc3c2)ccc(c1)CN4CCN(CC4)C
0.288591	Fc1c(NC(=O)c2ncc3OCCCc3c2)ccc(c1)CN4CCN(CC4)C
0.288591	Fc1c(NC(=O)c2ncc3OCCCc3c2)ccc(c1)CN4CCN(CC4)C
0.288591	Fc1c(NC(=O)c2ncc3OCCCc3c2)ccc(c1)CN4CCN(CC4)C
0.288591	Fc1c(NC(=O)c2ncc3OCCCc3c2)ccc(c1)CN4CCN(CC4)C
0.288321	Fc1c(ccc(c2ccc(OC)cc2)c1)C(=O)Nc3c(cc(OCc4ccncc4)cc3)C
0.288321	Fc1c(ccc(c2ccc(OC)cc2)c1)C(=O)Nc3c(cc(OCc4ccncc4)cc3)C
0.288321	Fc1c(ccc(c2ccc(OC)cc2)c1)C(=O)Nc3c(cc(OCc4ccncc4)cc3)C
0.288321	Fc1c(ccc(c2ccc(OC)cc2)c1)C(=O)Nc3c(cc(OCc4ccncc4)cc3)C
0.288321	Fc1c(ccc(c2ccc(OC)cc2)c1)C(=O)Nc3c(cc(OCc4ccncc4)cc3)C
0.288321	Fc1c(ccc(c2ccc(OC)cc2)c1)C(=O)Nc3c(cc(OCc4ccncc4)cc3)C
0.288321	Fc1c(ccc(c2ccc(OC)cc2)c1)C(=O)Nc3c(cc(OCc4ccncc4)cc3)C
0.288321	Fc1c(ccc(c2ccc(OC)cc2)c1)C(=O)Nc3c(cc(OCc4ccncc4)cc3)C
0.288321	Fc1c(ccc(c2ccc(OC)cc2)c1)C(=O)Nc3c(cc(OCc4ccncc4)cc3)C
0.288321	Fc1c(ccc(c2ccc(OC)cc2)c1)C(=O)Nc3c(cc(OCc4ccncc4)cc3)C
0.288321	Fc1c(c2ccncc2)ccc(c1)C(=O)Nc3ccc(cc3)C=4OC(=C(N4)C)C
0.288321	Fc1c(c2ccncc2)ccc(c1)C(=O)Nc3ccc(cc3)C=4OC(=C(N4)C)C
0.288321	Fc1c(c2ccncc2)ccc(c1)C(=O)Nc3ccc(cc3)C=4OC(=C(N4)C)C
0.288321	Fc1c(c2ccncc2)ccc(c1)C(=O)Nc3ccc(cc3)C=4OC(=C(N4)C)C
0.288321	Fc1c(c2ccncc2)ccc(c1)C(=O)Nc3ccc(cc3)C=4OC(=C(N4)C)C
0.288321	Fc1c(c2ccncc2)ccc(c1)C(=O)Nc3ccc(cc3)C=4OC(=C(N4)C)C
0.288321	Fc1c(c2ccncc2)ccc(c1)C(=O)Nc3ccc(cc3)C=4OC(=C(N4)C)C
0.288321	Fc1c(c2ccncc2)ccc(c1)C(=O)Nc3ccc(cc3)C=4OC(=C(N4)C)C
0.288321	Fc1c(c2ccncc2)ccc(c1)C(=O)Nc3ccc(cc3)C=4OC(=C(N4)C)C
0.288321	Fc1c(c2ccncc2)ccc(c1)C(=O)Nc3ccc(cc3)C=4OC(=C(N4)C)C
0.287879	Fc1c(NC(=O)c2cc3N=CN(c3cc2)c4cc(ccc4)C)ccc(c1)CN5CCN(CC5)C
0.287879	Fc1c(NC(=O)c2cc3N=CN(c3cc2)c4cc(ccc4)C)ccc(c1)CN5CCN(CC5)C
0.287879	Fc1c(NC(=O)c2cc3N=CN(c3cc2)c4cc(ccc4)C)ccc(c1)CN5CCN(CC5)C
0.287879	Fc1c(NC(=O)c2cc3N=CN(c3cc2)c4cc(ccc4)C)ccc(c1)CN5CCN(CC5)C
0.287879	Fc1c(NC(=O)c2cc3N=CN(c3cc2)c4cc(ccc4)C)ccc(c1)CN5CCN(CC5)C
0.287879	Fc1c(NC(=O)c2cc3N=CN(c3cc2)c4cc(ccc4)C)ccc(c1)CN5CCN(CC5)C
0.287879	Fc1c(NC(=O)c2cc3N=CN(c3cc2)c4cc(ccc4)C)ccc(c1)CN5CCN(CC5)C
0.287879	Fc1c(NC(=O)c2cc3N=CN(c3cc2)c4cc(ccc4)C)ccc(c1)CN5CCN(CC5)C
0.287879	Fc1c(NC(=O)c2cc3N=CN(c3cc2)c4cc(ccc4)C)ccc(c1)CN5CCN(CC5)C
0.287879	Fc1c(NC(=O)c2cc3N=CN(c3cc2)c4cc(ccc4)C)ccc(c1)CN5CCN(CC5)C
0.28777	Fc1c(c2ccncc2)ccc(c1)C(=O)Nc3cc(Oc4cc(ncc4)C(=O)NC)ccc3
0.28777	Fc1c(c2ccncc2)ccc(c1)C(=O)Nc3cc(Oc4cc(ncc4)C(=O)NC)ccc3
0.28777	Fc1c(c2ccncc2)ccc(c1)C(=O)Nc3cc(Oc4cc(ncc4)C(=O)NC)ccc3
0.28777	Fc1c(c2ccncc2)ccc(c1)C(=O)Nc3cc(Oc4cc(ncc4)C(=O)NC)ccc3
0.28777	Fc1c(c2ccncc2)ccc(c1)C(=O)Nc3cc(Oc4cc(ncc4)C(=O)NC)ccc3
0.28777	Fc1c(c2ccncc2)ccc(c1)C(=O)Nc3cc(Oc4cc(ncc4)C(=O)NC)ccc3
0.28777	Fc1c(c2ccncc2)ccc(c1)C(=O)Nc3cc(Oc4cc(ncc4)C(=O)NC)ccc3
0.28777	Fc1c(c2ccncc2)ccc(c1)C(=O)Nc3cc(Oc4cc(ncc4)C(=O)NC)ccc3
0.28777	Fc1c(c2ccncc2)ccc(c1)C(=O)Nc3cc(Oc4cc(ncc4)C(=O)NC)ccc3
0.28777	Fc1c(c2ccncc2)ccc(c1)C(=O)Nc3cc(Oc4cc(ncc4)C(=O)NC)ccc3
0.287356	Brc1ccc(cc1)C2=NNC(C(=O)Nc3c(F)ccc(NC(=O)C)c3)=C2
0.286853	O=C(Nc1cc(ccc1)C(=O)Nc2cnc(OC)c(c2)C)c3cnccc3
0.286853	O=C(Nc1cc(ccc1)C(=O)Nc2cnc(OC)c(c2)C)c3cnccc3
0.286853	O=C(Nc1cc(ccc1)C(=O)Nc2cnc(OC)c(c2)C)c3cnccc3
0.286853	O=C(Nc1cc(ccc1)C(=O)Nc2cnc(OC)c(c2)C)c3cnccc3
0.286853	O=C(Nc1cc(ccc1)C(=O)Nc2cnc(OC)c(c2)C)c3cnccc3
0.286853	O=C(Nc1cc(ccc1)C(=O)Nc2cnc(OC)c(c2)C)c3cnccc3
0.286853	O=C(Nc1cc(ccc1)C(=O)Nc2cnc(OC)c(c2)C)c3cnccc3
0.286853	O=C(Nc1cc(ccc1)C(=O)Nc2cnc(OC)c(c2)C)c3cnccc3
0.286853	O=C(Nc1cc(ccc1)C(=O)Nc2cnc(OC)c(c2)C)c3cnccc3
0.286853	O=C(Nc1cc(ccc1)C(=O)Nc2cnc(OC)c(c2)C)c3cnccc3
0.286219	Fc1c(c2ccncc2)ccc(c1)C(=O)Nc3cc(c(OC(F)F)cc3)Cc4ccccc4
0.286219	Fc1c(c2ccncc2)ccc(c1)C(=O)Nc3cc(c(OC(F)F)cc3)Cc4ccccc4
0.286219	Fc1c(c2ccncc2)ccc(c1)C(=O)Nc3cc(c(OC(F)F)cc3)Cc4ccccc4
0.286219	Fc1c(c2ccncc2)ccc(c1)C(=O)Nc3cc(c(OC(F)F)cc3)Cc4ccccc4
0.286219	Fc1c(c2ccncc2)ccc(c1)C(=O)Nc3cc(c(OC(F)F)cc3)Cc4ccccc4
0.286219	Fc1c(c2ccncc2)ccc(c1)C(=O)Nc3cc(c(OC(F)F)cc3)Cc4ccccc4
0.286219	Fc1c(c2ccncc2)ccc(c1)C(=O)Nc3cc(c(OC(F)F)cc3)Cc4ccccc4
0.286219	Fc1c(c2ccncc2)ccc(c1)C(=O)Nc3cc(c(OC(F)F)cc3)Cc4ccccc4
0.286219	Fc1c(c2ccncc2)ccc(c1)C(=O)Nc3cc(c(OC(F)F)cc3)Cc4ccccc4
0.286219	Fc1c(c2ccncc2)ccc(c1)C(=O)Nc3cc(c(OC(F)F)cc3)Cc4ccccc4
0.285211	O=C(N1CCN(CC=2ON=C(N2)c3ccc(cc3)C)CC1)c4cncc(c5ncccc5)c4
0.285211	O=C(N1CCN(CC=2ON=C(N2)c3ccc(cc3)C)CC1)c4cncc(c5ncccc5)c4
0.285211	O=C(N1CCN(CC=2ON=C(N2)c3ccc(cc3)C)CC1)c4cncc(c5ncccc5)c4
0.285211	O=C(N1CCN(CC=2ON=C(N2)c3ccc(cc3)C)CC1)c4cncc(c5ncccc5)c4
0.285211	O=C(N1CCN(CC=2ON=C(N2)c3ccc(cc3)C)CC1)c4cncc(c5ncccc5)c4
0.285211	O=C(N1CCN(CC=2ON=C(N2)c3ccc(cc3)C)CC1)c4cncc(c5ncccc5)c4
0.285211	O=C(N1CCN(CC=2ON=C(N2)c3ccc(cc3)C)CC1)c4cncc(c5ncccc5)c4
0.285124	Brc1cc(NC(=O)C=O)c(cc1)CN2CCN(Cc3ccccc3)CC2
0.283154	FC(F)(F)c1cc(ccc1)C(NC(=O)C(=O)Nc2c(ccc(c3cnccc3)c2)C)(C)C
0.283154	O=C(Nc1cc(ccc1)C=2N=NN(C2)C)c3c(NC(=O)c4ccc(Oc5ccccc5)cc4)cccc3
0.283088	S1(=O)(=O)CCN(Cc2ccc(cc2)CNC(=O)c3c(NC(=O)c4ccc(Oc5ccccc5)cc4)cccc3)CC1
0.283088	S1(=O)(=O)CCN(Cc2ccc(cc2)CNC(=O)c3c(NC(=O)c4ccc(Oc5ccccc5)cc4)cccc3)CC1
0.283088	S1(=O)(=O)CCN(Cc2ccc(cc2)CNC(=O)c3c(NC(=O)c4ccc(Oc5ccccc5)cc4)cccc3)CC1
0.283088	S1(=O)(=O)CCN(Cc2ccc(cc2)CNC(=O)c3c(NC(=O)c4ccc(Oc5ccccc5)cc4)cccc3)CC1
0.283088	S1(=O)(=O)CCN(Cc2ccc(cc2)CNC(=O)c3c(NC(=O)c4ccc(Oc5ccccc5)cc4)cccc3)CC1
0.283088	S1(=O)(=O)CCN(Cc2ccc(cc2)CNC(=O)c3c(NC(=O)c4ccc(Oc5ccccc5)cc4)cccc3)CC1
0.283088	S1(=O)(=O)CCN(Cc2ccc(cc2)CNC(=O)c3c(NC(=O)c4ccc(Oc5ccccc5)cc4)cccc3)CC1
0.283088	S1(=O)(=O)CCN(Cc2ccc(cc2)CNC(=O)c3c(NC(=O)c4ccc(Oc5ccccc5)cc4)cccc3)CC1
0.283088	S1(=O)(=O)CCN(Cc2ccc(cc2)CNC(=O)c3c(NC(=O)c4ccc(Oc5ccccc5)cc4)cccc3)CC1
0.28223	O=C(NCc1ccc(cc1)C(=O)Nc2ccncc2)c3c(cccc3)C=4OC(c5ccc(cc5)C)=CN4
0.28223	O=C(NCc1ccc(cc1)C(=O)Nc2ccncc2)c3c(cccc3)C=4OC(c5ccc(cc5)C)=CN4
0.28223	O=C(NCc1ccc(cc1)C(=O)Nc2ccncc2)c3c(cccc3)C=4OC(c5ccc(cc5)C)=CN4
0.28223	O=C(NCc1ccc(cc1)C(=O)Nc2ccncc2)c3c(cccc3)C=4OC(c5ccc(cc5)C)=CN4
0.28223	O=C(NCc1ccc(cc1)C(=O)Nc2ccncc2)c3c(cccc3)C=4OC(c5ccc(cc5)C)=CN4
0.28223	O=C(NCc1ccc(cc1)C(=O)Nc2ccncc2)c3c(cccc3)C=4OC(c5ccc(cc5)C)=CN4
0.28223	O=C(NCc1ccc(cc1)C(=O)Nc2ccncc2)c3c(cccc3)C=4OC(c5ccc(cc5)C)=CN4
0.28223	O=C(NCc1ccc(cc1)C(=O)Nc2ccncc2)c3c(cccc3)C=4OC(c5ccc(cc5)C)=CN4
0.28223	O=C(NCc1ccc(cc1)C(=O)Nc2ccncc2)c3c(cccc3)C=4OC(c5ccc(cc5)C)=CN4
0.28223	O=C(NCc1ccc(cc1)C(=O)Nc2ccncc2)c3c(cccc3)C=4OC(c5ccc(cc5)C)=CN4
0.282051	O=C(Nc1c(cc(OCc2ccncc2)cc1)C)c3nccc(NC4CC4)c3
0.282051	O=C(Nc1c(cc(OCc2ccncc2)cc1)C)c3nccc(NC4CC4)c3
0.282051	O=C(Nc1c(cc(OCc2ccncc2)cc1)C)c3nccc(NC4CC4)c3
0.282051	O=C(Nc1c(cc(OCc2ccncc2)cc1)C)c3nccc(NC4CC4)c3
0.282051	O=C(Nc1c(cc(OCc2ccncc2)cc1)C)c3nccc(NC4CC4)c3
0.282051	O=C(Nc1c(cc(OCc2ccncc2)cc1)C)c3nccc(NC4CC4)c3
0.282051	O=C(Nc1c(cc(OCc2ccncc2)cc1)C)c3nccc(NC4CC4)c3
0.282051	O=C(Nc1c(cc(OCc2ccncc2)cc1)C)c3nccc(NC4CC4)c3
0.281513	O=C(NCC1CC1)c2cc(NC(=O)C=O)c(cc2)C
0.281513	O=C(NCC1CC1)c2cc(NC(=O)C=O)c(cc2)C
0.281369	O=C(Nc1cc(ccc1)C(=O)Nc2cc3c(cc2)C(CC3(C)C)(C)C)c4cnccc4
0.281369	O=C(Nc1cc(ccc1)C(=O)Nc2cc3c(cc2)C(CC3(C)C)(C)C)c4cnccc4
0.28125	Fc1ccc(OCc2cc(NC(=O)c3ncc(cc3)C=4C=NNC4)ccc2)cc1
0.28125	Fc1ccc(OCc2cc(NC(=O)c3ncc(cc3)C=4C=NNC4)ccc2)cc1
0.28125	Fc1ccc(OCc2cc(NC(=O)c3ncc(cc3)C=4C=NNC4)ccc2)cc1
0.280936	O=C(NC(C)C)c1c(ccc(NC(=O)C(=O)N(C2CCN(Cc3ccccc3)CC2)C)c1)C
0.280936	O=C(NC(C)C)c1c(ccc(NC(=O)C(=O)N(C2CCN(Cc3ccccc3)CC2)C)c1)C
0.280936	O=C(NC(C)C)c1c(ccc(NC(=O)C(=O)N(C2CCN(Cc3ccccc3)CC2)C)c1)C
0.280936	O=C(NC(C)C)c1c(ccc(NC(=O)C(=O)N(C2CCN(Cc3ccccc3)CC2)C)c1)C
0.280936	O=C(NC(C)C)c1c(ccc(NC(=O)C(=O)N(C2CCN(Cc3ccccc3)CC2)C)c1)C
0.280936	O=C(NC(C)C)c1c(ccc(NC(=O)C(=O)N(C2CCN(Cc3ccccc3)CC2)C)c1)C
0.280936	O=C(NC(C)C)c1c(ccc(NC(=O)C(=O)N(C2CCN(Cc3ccccc3)CC2)C)c1)C
0.280936	O=C(NC(C)C)c1c(ccc(NC(=O)C(=O)N(C2CCN(Cc3ccccc3)CC2)C)c1)C
0.280936	O=C(NC(C)C)c1c(ccc(NC(=O)C(=O)N(C2CCN(Cc3ccccc3)CC2)C)c1)C
0.280936	O=C(NC(C)C)c1c(ccc(NC(=O)C(=O)N(C2CCN(Cc3ccccc3)CC2)C)c1)C
0.280702	S(=O)(=O)(Nc1cc(ccc1)C(=O)Nc2cc(ccc2)C=3N=NNC3)c4cc(F)c(F)cc4
0.280172	O=C(Nc1ccc(cc1)CNc2nc(c3ccncc3)cnc2)C
0.280172	O=C(Nc1ccc(cc1)CNc2nc(c3ccncc3)cnc2)C
0.280172	O=C(Nc1ccc(cc1)CNc2nc(c3ccncc3)cnc2)C
0.280172	O=C(Nc1ccc(cc1)CNc2nc(c3ccncc3)cnc2)C
0.280172	O=C(Nc1ccc(cc1)CNc2nc(c3ccncc3)cnc2)C
0.280172	O=C(Nc1ccc(cc1)CNc2nc(c3ccncc3)cnc2)C
0.280172	O=C(Nc1ccc(cc1)CNc2nc(c3ccncc3)cnc2)C
0.280172	O=C(Nc1ccc(cc1)CNc2nc(c3ccncc3)cnc2)C
0.280172	O=C(Nc1ccc(cc1)CNc2nc(c3ccncc3)cnc2)C
0.280172	O=C(Nc1ccc(cc1)CNc2nc(c3ccncc3)cnc2)C
0.279851	Ic1c(OC)cc(cc1)C(=O)Nc2c(cc(OCc3ccncc3)cc2)C
0.279851	Ic1c(OC)cc(cc1)C(=O)Nc2c(cc(OCc3ccncc3)cc2)C
0.279851	Ic1c(OC)cc(cc1)C(=O)Nc2c(cc(OCc3ccncc3)cc2)C
0.279851	Ic1c(OC)cc(cc1)C(=O)Nc2c(cc(OCc3ccncc3)cc2)C
0.279851	Ic1c(OC)cc(cc1)C(=O)Nc2c(cc(OCc3ccncc3)cc2)C
0.27972	O=C(Nc1ccc(cc1)C=2OC(=C(N2)C)C)c3cc(c(N4CCOCC4)cc3)C
0.27972	O=C(Nc1ccc(cc1)C=2OC(=C(N2)C)C)c3cc(c(N4CCOCC4)cc3)C
0.27972	O=C(Nc1ccc(cc1)C=2OC(=C(N2)C)C)c3cc(c(N4CCOCC4)cc3)C
0.27972	O=C(Nc1ccc(cc1)C=2OC(=C(N2)C)C)c3cc(c(N4CCOCC4)cc3)C
0.27972	O=C(Nc1ccc(cc1)C=2OC(=C(N2)C)C)c3cc(c(N4CCOCC4)cc3)C
0.27972	O=C(Nc1ccc(cc1)C=2OC(=C(N2)C)C)c3cc(c(N4CCOCC4)cc3)C
0.279412	Fc1c(c2ccncc2)ccc(c1)C(=O)NCc3c(cccc3)CN4CCCCC4
0.279412	Fc1c(c2ccncc2)ccc(c1)C(=O)NCc3c(cccc3)CN4CCCCC4
0.279412	Fc1c(c2ccncc2)ccc(c1)C(=O)NCc3c(cccc3)CN4CCCCC4
0.279412	Fc1c(c2ccncc2)ccc(c1)C(=O)NCc3c(cccc3)CN4CCCCC4
0.279412	Fc1c(c2ccncc2)ccc(c1)C(=O)NCc3c(cccc3)CN4CCCCC4
0.279412	Fc1c(c2ccncc2)ccc(c1)C(=O)NCc3c(cccc3)CN4CCCCC4
0.279412	Fc1c(c2ccncc2)ccc(c1)C(=O)NCc3c(cccc3)CN4CCCCC4
0.279412	Fc1c(c2ccncc2)ccc(c1)C(=O)NCc3c(cccc3)CN4CCCCC4
0.279412	Fc1c(c2ccncc2)ccc(c1)C(=O)NCc3c(cccc3)CN4CCCCC4
0.279412	Fc1c(c2ccncc2)ccc(c1)C(=O)NCc3c(cccc3)CN4CCCCC4
0.278746	Ic1c(cccc1)C(=O)Nc2c(F)ccc(NC(=O)C=3NN=C(c4ccc(Br)cc4)C3)c2
0.278746	Ic1c(cccc1)C(=O)Nc2c(F)ccc(NC(=O)C=3NN=C(c4ccc(Br)cc4)C3)c2
0.278746	Ic1c(cccc1)C(=O)Nc2c(F)ccc(NC(=O)C=3NN=C(c4ccc(Br)cc4)C3)c2
0.278746	Ic1c(cccc1)C(=O)Nc2c(F)ccc(NC(=O)C=3NN=C(c4ccc(Br)cc4)C3)c2
0.278746	Ic1c(cccc1)C(=O)Nc2c(F)ccc(NC(=O)C=3NN=C(c4ccc(Br)cc4)C3)c2
0.278746	Ic1c(cccc1)C(=O)Nc2c(F)ccc(NC(=O)C=3NN=C(c4ccc(Br)cc4)C3)c2
0.278746	Ic1c(cccc1)C(=O)Nc2c(F)ccc(NC(=O)C=3NN=C(c4ccc(Br)cc4)C3)c2
0.278746	Ic1c(cccc1)C(=O)Nc2c(F)ccc(NC(=O)C=3NN=C(c4ccc(Br)cc4)C3)c2
0.278746	Ic1c(cccc1)C(=O)Nc2c(F)ccc(NC(=O)C=3NN=C(c4ccc(Br)cc4)C3)c2
0.278746	Ic1c(cccc1)C(=O)Nc2c(F)ccc(NC(=O)C=3NN=C(c4ccc(Br)cc4)C3)c2
0.278689	O=C(Nc1nccc(N2CCNCC2)c1)c3ccc(Nc4ccncc4)cc3
0.278146	S1C(=NC(C(=O)Nc2c(cc(OCc3ccncc3)cc2)C)=C1)C=4C=NN(C4)C
0.278146	S1C(=NC(C(=O)Nc2c(cc(OCc3ccncc3)cc2)C)=C1)C=4C=NN(C4)C
0.278146	S1C(=NC(C(=O)Nc2c(cc(OCc3ccncc3)cc2)C)=C1)C=4C=NN(C4)C
0.278146	S1C(=NC(C(=O)Nc2c(cc(OCc3ccncc3)cc2)C)=C1)C=4C=NN(C4)C
0.278146	S1C(=NC(C(=O)Nc2c(cc(OCc3ccncc3)cc2)C)=C1)C=4C=NN(C4)C
0.278146	S1C(=NC(C(=O)Nc2c(cc(OCc3ccncc3)cc2)C)=C1)C=4C=NN(C4)C
0.278146	S1C(=NC(C(=O)Nc2c(cc(OCc3ccncc3)cc2)C)=C1)C=4C=NN(C4)C
0.278146	S1C(=NC(C(=O)Nc2c(cc(OCc3ccncc3)cc2)C)=C1)C=4C=NN(C4)C
0.278146	S1C(=NC(C(=O)Nc2c(cc(OCc3ccncc3)cc2)C)=C1)C=4C=NN(C4)C
0.278146	S1C(=NC(C(=O)Nc2c(cc(OCc3ccncc3)cc2)C)=C1)C=4C=NN(C4)C
0.277551	O=C(NCC1CCN(Cc2ccc(OC)cc2)CC1)c3ccc(Oc4cnccc4)cc3
0.277551	O=C(NCC1CCN(Cc2ccc(OC)cc2)CC1)c3ccc(Oc4cnccc4)cc3
0.277551	O=C(NCC1CCN(Cc2ccc(OC)cc2)CC1)c3ccc(Oc4cnccc4)cc3
0.277551	O=C(NCC1CCN(Cc2ccc(OC)cc2)CC1)c3ccc(Oc4cnccc4)cc3
0.277551	O=C(NCC1CCN(Cc2ccc(OC)cc2)CC1)c3ccc(Oc4cnccc4)cc3
0.277551	O=C(NCC1CCN(Cc2ccc(OC)cc2)CC1)c3ccc(Oc4cnccc4)cc3
0.277551	O=C(NCC1CCN(Cc2ccc(OC)cc2)CC1)c3ccc(Oc4cnccc4)cc3
0.277551	O=C(NCC1CCN(Cc2ccc(OC)cc2)CC1)c3ccc(Oc4cnccc4)cc3
0.277551	O=C(NCC1CCN(Cc2ccc(OC)cc2)CC1)c3ccc(Oc4cnccc4)cc3
0.277551	O=C(NCC1CCN(Cc2ccc(OC)cc2)CC1)c3ccc(Oc4cnccc4)cc3
0.277344	Brc1c(cc(cc1)C(=O)NCc2cc(ccc2)CN3CCC(CC3)C)C
0.277344	Brc1c(cc(cc1)C(=O)NCc2cc(ccc2)CN3CCC(CC3)C)C
0.277344	Brc1c(cc(cc1)C(=O)NCc2cc(ccc2)CN3CCC(CC3)C)C
0.277344	Brc1c(cc(cc1)C(=O)NCc2cc(ccc2)CN3CCC(CC3)C)C
0.277344	Brc1c(cc(cc1)C(=O)NCc2cc(ccc2)CN3CCC(CC3)C)C
0.277344	Brc1c(cc(cc1)C(=O)NCc2cc(ccc2)CN3CCC(CC3)C)C
0.277344	Brc1c(cc(cc1)C(=O)NCc2cc(ccc2)CN3CCC(CC3)C)C
0.277344	Brc1c(cc(cc1)C(=O)NCc2cc(ccc2)CN3CCC(CC3)C)C
0.277344	Brc1c(cc(cc1)C(=O)NCc2cc(ccc2)CN3CCC(CC3)C)C
0.277344	Brc1c(cc(cc1)C(=O)NCc2cc(ccc2)CN3CCC(CC3)C)C
0.277273	O=C(Nc1cc(ccc1)C=O)c2cnccc2
0.277273	O=C(Nc1cc(ccc1)C=O)c2cnccc2
0.277273	O=C(Nc1cc(ccc1)C=O)c2cnccc2
0.277273	O=C(Nc1cc(ccc1)C=O)c2cnccc2
0.277273	O=C(Nc1cc(ccc1)C=O)c2cnccc2
0.277273	O=C(Nc1cc(ccc1)C=O)c2cnccc2
0.277273	O=C(Nc1cc(ccc1)C=O)c2cnccc2
0.277273	O=C(Nc1cc(ccc1)C=O)c2cnccc2
0.277273	O=C(Nc1cc(ccc1)C=O)c2cnccc2
0.277273	O=C(Nc1cc(ccc1)C=O)c2cnccc2
0.277108	S1C(=NC(c2ccc(NC(=O)Nc3c(cc(N)cc3)C)cc2)=C1)C
0.277108	S1C(=NC(c2ccc(NC(=O)Nc3c(cc(N)cc3)C)cc2)=C1)C
0.277108	S1C(=NC(c2ccc(NC(=O)Nc3c(cc(N)cc3)C)cc2)=C1)C
0.277108	S1C(=NC(c2ccc(NC(=O)Nc3c(cc(N)cc3)C)cc2)=C1)C
0.277108	S1C(=NC(c2ccc(NC(=O)Nc3c(cc(N)cc3)C)cc2)=C1)C
0.277108	S1C(=NC(c2ccc(NC(=O)Nc3c(cc(N)cc3)C)cc2)=C1)C
0.277108	S1C(=NC(c2ccc(NC(=O)Nc3c(cc(N)cc3)C)cc2)=C1)C
0.277108	S1C(=NC(c2ccc(NC(=O)Nc3c(cc(N)cc3)C)cc2)=C1)C
0.277108	S1C(=NC(c2ccc(NC(=O)Nc3c(cc(N)cc3)C)cc2)=C1)C
0.277108	S1C(=NC(c2ccc(NC(=O)Nc3c(cc(N)cc3)C)cc2)=C1)C
0.276995	O=C(Nc1cc(ccc1)CN)c2ccncc2
0.276995	O=C(Nc1cc(ccc1)CN)c2ccncc2
0.276995	O=C(Nc1cc(ccc1)CN)c2ccncc2
0.276995	O=C(Nc1cc(ccc1)CN)c2ccncc2
0.276995	O=C(Nc1cc(ccc1)CN)c2ccncc2
0.276995	O=C(Nc1cc(ccc1)CN)c2ccncc2
0.276995	O=C(Nc1cc(ccc1)CN)c2ccncc2
0.276995	O=C(Nc1cc(ccc1)CN)c2ccncc2
0.276515	Clc1c(ccc(NC(=O)C2CCN(Cc3ccccc3)CC2)c1)C(=O)N
0.276265	O=C(Nc1ccccc1)c2cc(ccc2)CNC(=O)c3cc(c(O)cc3)c4ccccc4
0.276265	O=C(Nc1ccccc1)c2cc(ccc2)CNC(=O)c3cc(c(O)cc3)c4ccccc4
0.276224	Fc1c(NC(=O)C(Oc2c(cccc2)C)CC)ccc(c1)CN3CCN(CC3)C
0.276119	O=C(Nc1cnc(OC)c(c1)C)c2ccc(cc2)C3=NC(=NN3)C4CC4
0.276119	O=C(Nc1cnc(OC)c(c1)C)c2ccc(cc2)C3=NC(=NN3)C4CC4
0.276119	O=C(Nc1cnc(OC)c(c1)C)c2ccc(cc2)C3=NC(=NN3)C4CC4
0.276119	O=C(Nc1cnc(OC)c(c1)C)c2ccc(cc2)C3=NC(=NN3)C4CC4
0.276119	O=C(Nc1cnc(OC)c(c1)C)c2ccc(cc2)C3=NC(=NN3)C4CC4
0.275986	S1C(=NC(c2c(NC(=O)c3ncc(cc3)C=4C=NNC4)cccc2)=C1)C
0.275986	S1C(=NC(c2c(NC(=O)c3ncc(cc3)C=4C=NNC4)cccc2)=C1)C
0.275986	S1C(=NC(c2c(NC(=O)c3ncc(cc3)C=4C=NNC4)cccc2)=C1)C
0.275986	S1C(=NC(c2c(NC(=O)c3ncc(cc3)C=4C=NNC4)cccc2)=C1)C
0.275986	S1C(=NC(c2c(NC(=O)c3ncc(cc3)C=4C=NNC4)cccc2)=C1)C
0.275986	S1C(=NC(c2c(NC(=O)c3ncc(cc3)C=4C=NNC4)cccc2)=C1)C
0.275986	S1C(=NC(c2c(NC(=O)c3ncc(cc3)C=4C=NNC4)cccc2)=C1)C
0.275986	S1C(=NC(c2c(NC(=O)c3ncc(cc3)C=4C=NNC4)cccc2)=C1)C
0.275986	S1C(=NC(c2c(NC(=O)c3ncc(cc3)C=4C=NNC4)cccc2)=C1)C
0.275986	S1C(=NC(c2c(NC(=O)c3ncc(cc3)C=4C=NNC4)cccc2)=C1)C
0.275862	O=C(Nc1cc(Oc2cc(ncc2)C(=O)NC)ccc1)c3cc(c(N4CCOCC4)cc3)C
0.275862	O=C(Nc1cc(Oc2cc(ncc2)C(=O)NC)ccc1)c3cc(c(N4CCOCC4)cc3)C
0.275862	O=C(Nc1cc(Oc2cc(ncc2)C(=O)NC)ccc1)c3cc(c(N4CCOCC4)cc3)C
0.275862	O=C(Nc1cc(Oc2cc(ncc2)C(=O)NC)ccc1)c3cc(c(N4CCOCC4)cc3)C
0.275862	O=C(Nc1cc(Oc2cc(ncc2)C(=O)NC)ccc1)c3cc(c(N4CCOCC4)cc3)C
0.275862	O=C(Nc1cc(Oc2cc(ncc2)C(=O)NC)ccc1)c3cc(c(N4CCOCC4)cc3)C
0.275862	O=C(Nc1cc(Oc2cc(ncc2)C(=O)NC)ccc1)c3cc(c(N4CCOCC4)cc3)C
0.275862	O=C(Nc1cc(Oc2cc(ncc2)C(=O)NC)ccc1)c3cc(c(N4CCOCC4)cc3)C
0.275862	O=C(Nc1cc(Oc2cc(ncc2)C(=O)NC)ccc1)c3cc(c(N4CCOCC4)cc3)C
0.275862	O=C(Nc1cc(Oc2cc(ncc2)C(=O)NC)ccc1)c3cc(c(N4CCOCC4)cc3)C
0.275168	Fc1ccc(c2nc(ncc2)C3CCN(C(=O)c4cc(c(N5CCOCC5)cc4)C)CC3)cc1
0.275168	Fc1ccc(c2nc(ncc2)C3CCN(C(=O)c4cc(c(N5CCOCC5)cc4)C)CC3)cc1
0.275168	Fc1ccc(c2nc(ncc2)C3CCN(C(=O)c4cc(c(N5CCOCC5)cc4)C)CC3)cc1
0.275168	Fc1ccc(c2nc(ncc2)C3CCN(C(=O)c4cc(c(N5CCOCC5)cc4)C)CC3)cc1
0.275168	Fc1ccc(c2nc(ncc2)C3CCN(C(=O)c4cc(c(N5CCOCC5)cc4)C)CC3)cc1
0.275168	Fc1ccc(c2nc(ncc2)C3CCN(C(=O)c4cc(c(N5CCOCC5)cc4)C)CC3)cc1
0.275168	Fc1ccc(c2nc(ncc2)C3CCN(C(=O)c4cc(c(N5CCOCC5)cc4)C)CC3)cc1
0.275168	Fc1ccc(c2nc(ncc2)C3CCN(C(=O)c4cc(c(N5CCOCC5)cc4)C)CC3)cc1
0.275168	Fc1ccc(c2nc(ncc2)C3CCN(C(=O)c4cc(c(N5CCOCC5)cc4)C)CC3)cc1
0.275168	Fc1ccc(c2nc(ncc2)C3CCN(C(=O)c4cc(c(N5CCOCC5)cc4)C)CC3)cc1
0.275093	FC(F)(F)C1=NNC(c2ccc(NC(=O)C(=O)Nc3cc(ccc3)CCN4CCN(CC4)C)cc2)=C1
0.275093	FC(F)(F)C1=NNC(c2ccc(NC(=O)C(=O)Nc3cc(ccc3)CCN4CCN(CC4)C)cc2)=C1
0.275093	FC(F)(F)C1=NNC(c2ccc(NC(=O)C(=O)Nc3cc(ccc3)CCN4CCN(CC4)C)cc2)=C1
0.275093	FC(F)(F)C1=NNC(c2ccc(NC(=O)C(=O)Nc3cc(ccc3)CCN4CCN(CC4)C)cc2)=C1
0.275093	FC(F)(F)C1=NNC(c2ccc(NC(=O)C(=O)Nc3cc(ccc3)CCN4CCN(CC4)C)cc2)=C1
0.275093	FC(F)(F)C1=NNC(c2ccc(NC(=O)C(=O)Nc3cc(ccc3)CCN4CCN(CC4)C)cc2)=C1
0.275093	FC(F)(F)C1=NNC(c2ccc(NC(=O)C(=O)Nc3cc(ccc3)CCN4CCN(CC4)C)cc2)=C1
0.275093	FC(F)(F)C1=NNC(c2ccc(NC(=O)C(=O)Nc3cc(ccc3)CCN4CCN(CC4)C)cc2)=C1
0.275093	FC(F)(F)C1=NNC(c2ccc(NC(=O)C(=O)Nc3cc(ccc3)CCN4CCN(CC4)C)cc2)=C1
0.275093	FC(F)(F)C1=NNC(c2ccc(NC(=O)C(=O)Nc3cc(ccc3)CCN4CCN(CC4)C)cc2)=C1
0.275	O=C(Nc1cc(ccc1)C=2N=NNC2)c3ncc(Oc4c(OC)cccc4)cc3
0.275	O=C(Nc1cc(ccc1)C=2N=NNC2)c3ncc(Oc4c(OC)cccc4)cc3
0.275	O=C(Nc1cc(ccc1)C=2N=NNC2)c3ncc(Oc4c(OC)cccc4)cc3
0.275	O=C(Nc1cc(ccc1)C=2N=NNC2)c3ncc(Oc4c(OC)cccc4)cc3
0.275	O=C(Nc1cc(ccc1)C=2N=NNC2)c3ncc(Oc4c(OC)cccc4)cc3
0.275	O=C(Nc1cc(ccc1)C=2N=NNC2)c3ncc(Oc4c(OC)cccc4)cc3
0.275	O=C(Nc1cc(ccc1)C=2N=NNC2)c3ncc(Oc4c(OC)cccc4)cc3
0.275	O=C(Nc1cc(ccc1)C=2N=NNC2)c3ncc(Oc4c(OC)cccc4)cc3
0.275	O=C(Nc1cc(ccc1)C=2N=NNC2)c3ncc(Oc4c(OC)cccc4)cc3
0.275	O=C(Nc1cc(ccc1)C=2N=NNC2)c3ncc(Oc4c(OC)cccc4)cc3
0.275	S1C(=NC=C1Cc2ccc(cc2)C)NC(=O)C=3ON=C(c4cnccc4)C3
0.275	S1C(=NC=C1Cc2ccc(cc2)C)NC(=O)C=3ON=C(c4cnccc4)C3
0.274648	O=C(NCC1CN(Cc2cnccc2)CCC1)C=3ON=C(c4cnccc4)C3
0.274368	S1C(=NC=C1Cc2ccc(cc2)C)NC(=O)c3cc(ccc3)CNc4nc(ccn4)C
0.274368	S1C(=NC=C1Cc2ccc(cc2)C)NC(=O)c3cc(ccc3)CNc4nc(ccn4)C
0.274368	S1C(=NC=C1Cc2ccc(cc2)C)NC(=O)c3cc(ccc3)CNc4nc(ccn4)C
0.274368	S1C(=NC=C1Cc2ccc(cc2)C)NC(=O)c3cc(ccc3)CNc4nc(ccn4)C
0.274368	S1C(=NC=C1Cc2ccc(cc2)C)NC(=O)c3cc(ccc3)CNc4nc(ccn4)C
0.274368	S1C(=NC=C1Cc2ccc(cc2)C)NC(=O)c3cc(ccc3)CNc4nc(ccn4)C
0.274368	S1C(=NC=C1Cc2ccc(cc2)C)NC(=O)c3cc(ccc3)CNc4nc(ccn4)C
0.274368	S1C(=NC=C1Cc2ccc(cc2)C)NC(=O)c3cc(ccc3)CNc4nc(ccn4)C
0.274368	S1C(=NC=C1Cc2ccc(cc2)C)NC(=O)c3cc(ccc3)CNc4nc(ccn4)C
0.274368	S1C(=NC=C1Cc2ccc(cc2)C)NC(=O)c3cc(ccc3)CNc4nc(ccn4)C
0.274306	Fc1ccc(c2nc(ncc2)C3CCN(C(=O)C=4ON=C(c5cnccc5)C4)CC3)cc1
0.274306	Fc1ccc(c2nc(ncc2)C3CCN(C(=O)C=4ON=C(c5cnccc5)C4)CC3)cc1
0.274306	Fc1ccc(c2nc(ncc2)C3CCN(C(=O)C=4ON=C(c5cnccc5)C4)CC3)cc1
0.274306	Fc1ccc(c2nc(ncc2)C3CCN(C(=O)C=4ON=C(c5cnccc5)C4)CC3)cc1
0.274306	Fc1ccc(c2nc(ncc2)C3CCN(C(=O)C=4ON=C(c5cnccc5)C4)CC3)cc1
0.274306	Fc1ccc(c2nc(ncc2)C3CCN(C(=O)C=4ON=C(c5cnccc5)C4)CC3)cc1
0.274306	Fc1ccc(c2nc(ncc2)C3CCN(C(=O)C=4ON=C(c5cnccc5)C4)CC3)cc1
0.274306	Fc1ccc(c2nc(ncc2)C3CCN(C(=O)C=4ON=C(c5cnccc5)C4)CC3)cc1
0.274306	Fc1ccc(c2nc(ncc2)C3CCN(C(=O)C=4ON=C(c5cnccc5)C4)CC3)cc1
0.274306	Fc1ccc(c2nc(ncc2)C3CCN(C(=O)C=4ON=C(c5cnccc5)C4)CC3)cc1
0.274074	Fc1ccc(c2nc(ncc2)C3CCN(Cc4cc(OC)c(OC)c(OC)c4)CC3)cc1
0.274074	Fc1ccc(c2nc(ncc2)C3CCN(Cc4cc(OC)c(OC)c(OC)c4)CC3)cc1
0.274074	Fc1ccc(c2nc(ncc2)C3CCN(Cc4cc(OC)c(OC)c(OC)c4)CC3)cc1
0.274074	Fc1ccc(c2nc(ncc2)C3CCN(Cc4cc(OC)c(OC)c(OC)c4)CC3)cc1
0.274074	Fc1ccc(c2nc(ncc2)C3CCN(Cc4cc(OC)c(OC)c(OC)c4)CC3)cc1
0.274074	Fc1ccc(c2nc(ncc2)C3CCN(Cc4cc(OC)c(OC)c(OC)c4)CC3)cc1
0.274074	Fc1ccc(c2nc(ncc2)C3CCN(Cc4cc(OC)c(OC)c(OC)c4)CC3)cc1
0.274074	Fc1ccc(c2nc(ncc2)C3CCN(Cc4cc(OC)c(OC)c(OC)c4)CC3)cc1
0.274074	Fc1ccc(c2nc(ncc2)C3CCN(Cc4cc(OC)c(OC)c(OC)c4)CC3)cc1
0.274074	Fc1ccc(c2nc(ncc2)C3CCN(Cc4cc(OC)c(OC)c(OC)c4)CC3)cc1
0.273973	S(=O)(=O)(Nc1ccc(cc1)C(=O)NCC2CCN(Cc3ccc(OC)cc3)CC2)c4c(ccc(c4)C)C
0.273973	S(=O)(=O)(Nc1ccc(cc1)C(=O)NCC2CCN(Cc3ccc(OC)cc3)CC2)c4c(ccc(c4)C)C
0.273973	S(=O)(=O)(Nc1ccc(cc1)C(=O)NCC2CCN(Cc3ccc(OC)cc3)CC2)c4c(ccc(c4)C)C
0.273973	S(=O)(=O)(Nc1ccc(cc1)C(=O)NCC2CCN(Cc3ccc(OC)cc3)CC2)c4c(ccc(c4)C)C
0.273973	S(=O)(=O)(Nc1ccc(cc1)C(=O)NCC2CCN(Cc3ccc(OC)cc3)CC2)c4c(ccc(c4)C)C
0.273973	S(=O)(=O)(Nc1ccc(cc1)C(=O)NCC2CCN(Cc3ccc(OC)cc3)CC2)c4c(ccc(c4)C)C
0.273973	S(=O)(=O)(Nc1ccc(cc1)C(=O)NCC2CCN(Cc3ccc(OC)cc3)CC2)c4c(ccc(c4)C)C
0.273973	S(=O)(=O)(Nc1ccc(cc1)C(=O)NCC2CCN(Cc3ccc(OC)cc3)CC2)c4c(ccc(c4)C)C
0.273973	S(=O)(=O)(Nc1ccc(cc1)C(=O)NCC2CCN(Cc3ccc(OC)cc3)CC2)c4c(ccc(c4)C)C
0.273973	S(=O)(=O)(Nc1ccc(cc1)C(=O)NCC2CCN(Cc3ccc(OC)cc3)CC2)c4c(ccc(c4)C)C
0.273846	O=C1N(C(=O)C2(N1)CCN(C(=O)Nc3c(ccc(NC(=O)c4ccccc4)c3)C)CC2)CC(=O)O
0.273846	O=C1N(C(=O)C2(N1)CCN(C(=O)Nc3c(ccc(NC(=O)c4ccccc4)c3)C)CC2)CC(=O)O
0.272401	Clc1c(Oc2ncc(cc2)C(=O)Nc3c(F)ccc(NC(=O)C)c3)cccc1
0.272401	Clc1c(Oc2ncc(cc2)C(=O)Nc3c(F)ccc(NC(=O)C)c3)cccc1
0.272401	Clc1c(Oc2ncc(cc2)C(=O)Nc3c(F)ccc(NC(=O)C)c3)cccc1
0.272401	Clc1c(Oc2ncc(cc2)C(=O)Nc3c(F)ccc(NC(=O)C)c3)cccc1
0.272401	Clc1c(Oc2ncc(cc2)C(=O)Nc3c(F)ccc(NC(=O)C)c3)cccc1
0.272401	Clc1c(Oc2ncc(cc2)C(=O)Nc3c(F)ccc(NC(=O)C)c3)cccc1
0.272401	Clc1c(Oc2ncc(cc2)C(=O)Nc3c(F)ccc(NC(=O)C)c3)cccc1
0.272388	S(=O)(=O)(Nc1ccc(N2CCN(C(=O)c3cc(NC(=O)c4cnccc4)ccc3)CC2)cc1)C
0.271777	Clc1c(ccc(NC(=O)OC(C)(C)C)c1)C(=O)Nc2c(cc(OCc3ccncc3)cc2)C
0.271777	Clc1c(ccc(NC(=O)OC(C)(C)C)c1)C(=O)Nc2c(cc(OCc3ccncc3)cc2)C
0.271777	Clc1c(ccc(NC(=O)OC(C)(C)C)c1)C(=O)Nc2c(cc(OCc3ccncc3)cc2)C
0.271777	Clc1c(ccc(NC(=O)OC(C)(C)C)c1)C(=O)Nc2c(cc(OCc3ccncc3)cc2)C
0.271777	Clc1c(ccc(NC(=O)OC(C)(C)C)c1)C(=O)Nc2c(cc(OCc3ccncc3)cc2)C
0.271777	Clc1c(ccc(NC(=O)OC(C)(C)C)c1)C(=O)Nc2c(cc(OCc3ccncc3)cc2)C
0.271777	Clc1c(ccc(NC(=O)OC(C)(C)C)c1)C(=O)Nc2c(cc(OCc3ccncc3)cc2)C
0.271777	Clc1c(ccc(NC(=O)OC(C)(C)C)c1)C(=O)Nc2c(cc(OCc3ccncc3)cc2)C
0.271777	Clc1c(ccc(NC(=O)OC(C)(C)C)c1)C(=O)Nc2c(cc(OCc3ccncc3)cc2)C
0.271777	Clc1c(ccc(NC(=O)OC(C)(C)C)c1)C(=O)Nc2c(cc(OCc3ccncc3)cc2)C
0.271739	O=C(Nc1cc2c(cc1)CCCC2=O)c3ccc(N4CCN(CC4)CC)cc3
0.271739	O=C(Nc1cc2c(cc1)CCCC2=O)c3ccc(N4CCN(CC4)CC)cc3
0.271739	O=C(Nc1cc2c(cc1)CCCC2=O)c3ccc(N4CCN(CC4)CC)cc3
0.271739	O=C(Nc1cc2c(cc1)CCCC2=O)c3ccc(N4CCN(CC4)CC)cc3
0.271318	S(=O)(=O)(c1ccccc1)Cc2cc(NC(=O)c3ccc(Oc4cnccc4)cc3)ccc2
0.271318	S(=O)(=O)(c1ccccc1)Cc2cc(NC(=O)c3ccc(Oc4cnccc4)cc3)ccc2
0.271318	S(=O)(=O)(c1ccccc1)Cc2cc(NC(=O)c3ccc(Oc4cnccc4)cc3)ccc2
0.271318	S(=O)(=O)(c1ccccc1)Cc2cc(NC(=O)c3ccc(Oc4cnccc4)cc3)ccc2
0.271318	S(=O)(=O)(c1ccccc1)Cc2cc(NC(=O)c3ccc(Oc4cnccc4)cc3)ccc2
0.271318	S(=O)(=O)(c1ccccc1)Cc2cc(NC(=O)c3ccc(Oc4cnccc4)cc3)ccc2
0.271318	S(=O)(=O)(c1ccccc1)Cc2cc(NC(=O)c3ccc(Oc4cnccc4)cc3)ccc2
0.271318	S(=O)(=O)(c1ccccc1)Cc2cc(NC(=O)c3ccc(Oc4cnccc4)cc3)ccc2
0.271318	S(=O)(=O)(c1ccccc1)Cc2cc(NC(=O)c3ccc(Oc4cnccc4)cc3)ccc2
0.271318	S(=O)(=O)(c1ccccc1)Cc2cc(NC(=O)c3ccc(Oc4cnccc4)cc3)ccc2
0.271127	Clc1cc(c(cc1)C(=O)Nc2c(cccc2)C=3N=C(SC3)C)C
0.271127	Clc1cc(c(cc1)C(=O)Nc2c(cccc2)C=3N=C(SC3)C)C
0.271127	Clc1cc(c(cc1)C(=O)Nc2c(cccc2)C=3N=C(SC3)C)C
0.271127	Clc1cc(c(cc1)C(=O)Nc2c(cccc2)C=3N=C(SC3)C)C
0.271127	Clc1cc(c(cc1)C(=O)Nc2c(cccc2)C=3N=C(SC3)C)C
0.271127	Clc1cc(c(cc1)C(=O)Nc2c(cccc2)C=3N=C(SC3)C)C
0.271127	Clc1cc(c(cc1)C(=O)Nc2c(cccc2)C=3N=C(SC3)C)C
0.271127	Clc1cc(c(cc1)C(=O)Nc2c(cccc2)C=3N=C(SC3)C)C
0.271127	Clc1cc(c(cc1)C(=O)Nc2c(cccc2)C=3N=C(SC3)C)C
0.271127	Clc1cc(c(cc1)C(=O)Nc2c(cccc2)C=3N=C(SC3)C)C
0.271111	O=C(N)c1nc(ncc1)c2cnccc2
0.271111	O=C(N)c1nc(ncc1)c2cnccc2
0.271111	O=C(N)c1nc(ncc1)c2cnccc2
0.271111	O=C(N)c1nc(ncc1)c2cnccc2
0.271111	O=C(N)c1nc(ncc1)c2cnccc2
0.271111	O=C(N)c1nc(ncc1)c2cnccc2
0.271062	Clc1ncc(cc1)CN2CCN(C(=O)c3cc(ncc3)NC(=O)C(C)C)CC2
0.271062	Clc1ncc(cc1)CN2CCN(C(=O)c3cc(ncc3)NC(=O)C(C)C)CC2
0.271062	Clc1ncc(cc1)CN2CCN(C(=O)c3cc(ncc3)NC(=O)C(C)C)CC2
0.271062	Clc1ncc(cc1)CN2CCN(C(=O)c3cc(ncc3)NC(=O)C(C)C)CC2
0.271062	Clc1ncc(cc1)CN2CCN(C(=O)c3cc(ncc3)NC(=O)C(C)C)CC2
0.271062	Clc1ncc(cc1)CN2CCN(C(=O)c3cc(ncc3)NC(=O)C(C)C)CC2
0.271062	Clc1ncc(cc1)CN2CCN(C(=O)c3cc(ncc3)NC(=O)C(C)C)CC2
0.271062	Clc1ncc(cc1)CN2CCN(C(=O)c3cc(ncc3)NC(=O)C(C)C)CC2
0.271062	Clc1ncc(cc1)CN2CCN(C(=O)c3cc(ncc3)NC(=O)C(C)C)CC2
0.271062	Clc1ncc(cc1)CN2CCN(C(=O)c3cc(ncc3)NC(=O)C(C)C)CC2
0.271028	Oc1c(ccc(c2cnccc2)c1)C
0.271028	Oc1c(ccc(c2cnccc2)c1)C
0.271028	Oc1c(ccc(c2cnccc2)c1)C
0.271028	Oc1c(ccc(c2cnccc2)c1)C
0.271028	Oc1c(ccc(c2cnccc2)c1)C
0.271028	Oc1c(ccc(c2cnccc2)c1)C
0.271028	Oc1c(ccc(c2cnccc2)c1)C
0.271028	Oc1c(ccc(c2cnccc2)c1)C
0.271028	Oc1c(ccc(c2cnccc2)c1)C
0.271028	Oc1c(ccc(c2cnccc2)c1)C
0.270833	S(=O)(=O)(c1ccccc1)Cc2cc(NC(=O)c3cc(c(N4CCOCC4)cc3)C)ccc2
0.270833	S(=O)(=O)(c1ccccc1)Cc2cc(NC(=O)c3cc(c(N4CCOCC4)cc3)C)ccc2
0.270833	S(=O)(=O)(c1ccccc1)Cc2cc(NC(=O)c3cc(c(N4CCOCC4)cc3)C)ccc2
0.270833	S(=O)(=O)(c1ccccc1)Cc2cc(NC(=O)c3cc(c(N4CCOCC4)cc3)C)ccc2
0.270833	S(=O)(=O)(c1ccccc1)Cc2cc(NC(=O)c3cc(c(N4CCOCC4)cc3)C)ccc2
0.270833	S(=O)(=O)(c1ccccc1)Cc2cc(NC(=O)c3cc(c(N4CCOCC4)cc3)C)ccc2
0.270833	S(=O)(=O)(c1ccccc1)Cc2cc(NC(=O)c3cc(c(N4CCOCC4)cc3)C)ccc2
0.270833	S(=O)(=O)(c1ccccc1)Cc2cc(NC(=O)c3cc(c(N4CCOCC4)cc3)C)ccc2
0.270833	S(=O)(=O)(c1ccccc1)Cc2cc(NC(=O)c3cc(c(N4CCOCC4)cc3)C)ccc2
0.270833	S(=O)(=O)(c1ccccc1)Cc2cc(NC(=O)c3cc(c(N4CCOCC4)cc3)C)ccc2
0.27027	Fc1c(OC)ccc(c1)CN2CCC(NC(=O)c3ccc(cc3)C=4ON=C(N4)C5CC5)CC2
0.26971	Fc1cc(ccc1)C(=O)Nc2cc(ccc2)CNC(=O)c3ccc(Nc4ccncc4)cc3
0.26971	Fc1cc(ccc1)C(=O)Nc2cc(ccc2)CNC(=O)c3ccc(Nc4ccncc4)cc3
0.26971	Fc1cc(ccc1)C(=O)Nc2cc(ccc2)CNC(=O)c3ccc(Nc4ccncc4)cc3
0.26971	Fc1cc(ccc1)C(=O)Nc2cc(ccc2)CNC(=O)c3ccc(Nc4ccncc4)cc3
0.26971	Fc1cc(ccc1)C(=O)Nc2cc(ccc2)CNC(=O)c3ccc(Nc4ccncc4)cc3
0.26971	Fc1cc(ccc1)C(=O)Nc2cc(ccc2)CNC(=O)c3ccc(Nc4ccncc4)cc3
0.26971	Fc1cc(ccc1)C(=O)Nc2cc(ccc2)CNC(=O)c3ccc(Nc4ccncc4)cc3
0.26971	Fc1cc(ccc1)C(=O)Nc2cc(ccc2)CNC(=O)c3ccc(Nc4ccncc4)cc3
0.26971	Fc1cc(ccc1)C(=O)Nc2cc(ccc2)CNC(=O)c3ccc(Nc4ccncc4)cc3
0.26971	Fc1cc(ccc1)C(=O)Nc2cc(ccc2)CNC(=O)c3ccc(Nc4ccncc4)cc3
0.269531	O=C(Nc1ccncc1)c2ccc(cc2)CNC(=O)c3c(OC)cc(cc3)C
0.269091	O=C(NCc1c(cccc1)CN2CCCCC2)c3cc(ncc3)NC(=O)C(C)C
0.269091	O=C(NCc1c(cccc1)CN2CCCCC2)c3cc(ncc3)NC(=O)C(C)C
0.269091	O=C(NCc1c(cccc1)CN2CCCCC2)c3cc(ncc3)NC(=O)C(C)C
0.269091	O=C(NCc1c(cccc1)CN2CCCCC2)c3cc(ncc3)NC(=O)C(C)C
0.269091	O=C(NCc1c(cccc1)CN2CCCCC2)c3cc(ncc3)NC(=O)C(C)C
0.269091	O=C(NCc1c(cccc1)CN2CCCCC2)c3cc(ncc3)NC(=O)C(C)C
0.269091	O=C(NCc1c(cccc1)CN2CCCCC2)c3cc(ncc3)NC(=O)C(C)C
0.269091	O=C(NCc1c(cccc1)CN2CCCCC2)c3cc(ncc3)NC(=O)C(C)C
0.269091	O=C(NCc1c(cccc1)CN2CCCCC2)c3cc(ncc3)NC(=O)C(C)C
0.269091	O=C(NCc1c(cccc1)CN2CCCCC2)c3cc(ncc3)NC(=O)C(C)C
0.268657	O=C(Nc1c(OC)cc(cc1)CCO)c2cnc(NC3CC3)cc2
0.268657	O=C(Nc1c(OC)cc(cc1)CCO)c2cnc(NC3CC3)cc2
0.268657	O=C(Nc1c(OC)cc(cc1)CCO)c2cnc(NC3CC3)cc2
0.268657	O=C(Nc1c(OC)cc(cc1)CCO)c2cnc(NC3CC3)cc2
0.268657	O=C(Nc1c(OC)cc(cc1)CCO)c2cnc(NC3CC3)cc2
0.268657	O=C(Nc1c(OC)cc(cc1)CCO)c2cnc(NC3CC3)cc2
0.268657	O=C(Nc1c(OC)cc(cc1)CCO)c2cnc(NC3CC3)cc2
0.268657	O=C(Nc1c(OC)cc(cc1)CCO)c2cnc(NC3CC3)cc2
0.268657	O=C(Nc1c(OC)cc(cc1)CCO)c2cnc(NC3CC3)cc2
0.268657	O=C(Nc1c(OC)cc(cc1)CCO)c2cnc(NC3CC3)cc2
0.268456	S(=O)(=O)(Nc1ccc(F)cc1)c2c(ccc(c2)C(=O)NCC3CCN(Cc4ccc(OC)cc4)CC3)C
0.268456	S(=O)(=O)(Nc1ccc(F)cc1)c2c(ccc(c2)C(=O)NCC3CCN(Cc4ccc(OC)cc4)CC3)C
0.268	O=C(Nc1ccncc1)c2ccc(cc2)CNC(=O)c3cc(ncc3)NC(=O)C(C)C
0.268	O=C(Nc1ccncc1)c2ccc(cc2)CNC(=O)c3cc(ncc3)NC(=O)C(C)C
0.268	O=C(Nc1ccncc1)c2ccc(cc2)CNC(=O)c3cc(ncc3)NC(=O)C(C)C
0.268	O=C(Nc1ccncc1)c2ccc(cc2)CNC(=O)c3cc(ncc3)NC(=O)C(C)C
0.268	O=C(Nc1ccncc1)c2ccc(cc2)CNC(=O)c3cc(ncc3)NC(=O)C(C)C
0.268	O=C(Nc1ccncc1)c2ccc(cc2)CNC(=O)c3cc(ncc3)NC(=O)C(C)C
0.268	O=C(Nc1ccncc1)c2ccc(cc2)CNC(=O)c3cc(ncc3)NC(=O)C(C)C
0.268	O=C(Nc1ccncc1)c2ccc(cc2)CNC(=O)c3cc(ncc3)NC(=O)C(C)C
0.268	O=C(Nc1ccncc1)c2ccc(cc2)CNC(=O)c3cc(ncc3)NC(=O)C(C)C
0.268	O=C(Nc1ccncc1)c2ccc(cc2)CNC(=O)c3cc(ncc3)NC(=O)C(C)C
0.267974	Clc1c(ccc(N2N=C(C(=O)Nc3ccc(N4CCN(Cc5ccccc5)CC4)cc3)CCC2=O)c1)C
0.267974	Clc1c(ccc(N2N=C(C(=O)Nc3ccc(N4CCN(Cc5ccccc5)CC4)cc3)CCC2=O)c1)C
0.267974	Clc1c(ccc(N2N=C(C(=O)Nc3ccc(N4CCN(Cc5ccccc5)CC4)cc3)CCC2=O)c1)C
0.267974	Clc1c(ccc(N2N=C(C(=O)Nc3ccc(N4CCN(Cc5ccccc5)CC4)cc3)CCC2=O)c1)C
0.267974	Clc1c(ccc(N2N=C(C(=O)Nc3ccc(N4CCN(Cc5ccccc5)CC4)cc3)CCC2=O)c1)C
0.267974	Clc1c(ccc(N2N=C(C(=O)Nc3ccc(N4CCN(Cc5ccccc5)CC4)cc3)CCC2=O)c1)C
0.267974	Clc1c(ccc(N2N=C(C(=O)Nc3ccc(N4CCN(Cc5ccccc5)CC4)cc3)CCC2=O)c1)C
0.267974	Clc1c(ccc(N2N=C(C(=O)Nc3ccc(N4CCN(Cc5ccccc5)CC4)cc3)CCC2=O)c1)C
0.267974	Clc1c(ccc(N2N=C(C(=O)Nc3ccc(N4CCN(Cc5ccccc5)CC4)cc3)CCC2=O)c1)C
0.267974	Clc1c(ccc(N2N=C(C(=O)Nc3ccc(N4CCN(Cc5ccccc5)CC4)cc3)CCC2=O)c1)C
0.267857	O=C(Nc1ccc(cc1)CC(=O)N2CCN(CC2)C)c3cc(OC)c(OCC(=O)Nc4ccc(OC)cc4)cc3
0.26749	Fc1cc(C#C)c(NC(=O)c2ccc(cc2)Cc3ccccc3)cc1
0.26749	Fc1cc(C#C)c(NC(=O)c2ccc(cc2)Cc3ccccc3)cc1
0.26749	Fc1cc(C#C)c(NC(=O)c2ccc(cc2)Cc3ccccc3)cc1
0.26749	Fc1cc(C#C)c(NC(=O)c2ccc(cc2)Cc3ccccc3)cc1
0.26749	Fc1cc(C#C)c(NC(=O)c2ccc(cc2)Cc3ccccc3)cc1
0.26749	Fc1cc(C#C)c(NC(=O)c2ccc(cc2)Cc3ccccc3)cc1
0.26749	Fc1cc(C#C)c(NC(=O)c2ccc(cc2)Cc3ccccc3)cc1
0.26749	Fc1cc(C#C)c(NC(=O)c2ccc(cc2)Cc3ccccc3)cc1
0.267327	O=C(N1CCOCC1)c2c(ccc(NC(=O)C(=O)NC=3NN=C(c4ncccc4)C3)c2)C
0.267327	O=C(N1CCOCC1)c2c(ccc(NC(=O)C(=O)NC=3NN=C(c4ncccc4)C3)c2)C
0.267327	O=C(N1CCOCC1)c2c(ccc(NC(=O)C(=O)NC=3NN=C(c4ncccc4)C3)c2)C
0.267327	O=C(N1CCOCC1)c2c(ccc(NC(=O)C(=O)NC=3NN=C(c4ncccc4)C3)c2)C
0.267327	O=C(N1CCOCC1)c2c(ccc(NC(=O)C(=O)NC=3NN=C(c4ncccc4)C3)c2)C
0.267327	O=C(N1CCOCC1)c2c(ccc(NC(=O)C(=O)NC=3NN=C(c4ncccc4)C3)c2)C
0.267327	O=C(N1CCOCC1)c2c(ccc(NC(=O)C(=O)NC=3NN=C(c4ncccc4)C3)c2)C
0.267327	O=C(N1CCOCC1)c2c(ccc(NC(=O)C(=O)NC=3NN=C(c4ncccc4)C3)c2)C
0.267327	O=C(N1CCOCC1)c2c(ccc(NC(=O)C(=O)NC=3NN=C(c4ncccc4)C3)c2)C
0.267327	O=C(N1CCOCC1)c2c(ccc(NC(=O)C(=O)NC=3NN=C(c4ncccc4)C3)c2)C
0.267176	O=C(NCC(=O)Nc1ccc(O)cc1)C=2ON=C(c3cnccc3)C2
0.267176	O=C(NCC(=O)Nc1ccc(O)cc1)C=2ON=C(c3cnccc3)C2
0.266932	O=C(Nc1c(cc(OC(c2ccccc2)C)cc1)C)c3ccccc3
0.266932	O=C(Nc1c(cc(OC(c2ccccc2)C)cc1)C)c3ccccc3
0.266932	O=C(Nc1c(cc(OC(c2ccccc2)C)cc1)C)c3ccccc3
0.266423	O=C(Nc1ccc(c2cncnc2)cc1)c3c(cccc3)C=4OC(c5ccc(cc5)C)=CN4
0.266423	O=C(Nc1ccc(c2cncnc2)cc1)c3c(cccc3)C=4OC(c5ccc(cc5)C)=CN4
0.266234	Brc1c(ccc(SCC)c1)COC(=O)c2c(ccc(Nc3nc(ccn3)C(F)(F)F)c2)C
0.266234	Brc1c(ccc(SCC)c1)COC(=O)c2c(ccc(Nc3nc(ccn3)C(F)(F)F)c2)C
0.266234	Brc1c(ccc(SCC)c1)COC(=O)c2c(ccc(Nc3nc(ccn3)C(F)(F)F)c2)C
0.266234	Brc1c(ccc(SCC)c1)COC(=O)c2c(ccc(Nc3nc(ccn3)C(F)(F)F)c2)C
0.266234	Brc1c(ccc(SCC)c1)COC(=O)c2c(ccc(Nc3nc(ccn3)C(F)(F)F)c2)C
0.266234	Brc1c(ccc(SCC)c1)COC(=O)c2c(ccc(Nc3nc(ccn3)C(F)(F)F)c2)C
0.266234	Brc1c(ccc(SCC)c1)COC(=O)c2c(ccc(Nc3nc(ccn3)C(F)(F)F)c2)C
0.266234	Brc1c(ccc(SCC)c1)COC(=O)c2c(ccc(Nc3nc(ccn3)C(F)(F)F)c2)C
0.266234	Brc1c(ccc(SCC)c1)COC(=O)c2c(ccc(Nc3nc(ccn3)C(F)(F)F)c2)C
0.266234	Brc1c(ccc(SCC)c1)COC(=O)c2c(ccc(Nc3nc(ccn3)C(F)(F)F)c2)C
0.266187	S1C(NC(=O)c2ccc(cc2)CCCC)=C(C(=O)Nc3cc(c(cc3)C(=O)N)C)C=C1
0.266187	S1C(NC(=O)c2ccc(cc2)CCCC)=C(C(=O)Nc3cc(c(cc3)C(=O)N)C)C=C1
0.266187	S1C(NC(=O)c2ccc(cc2)CCCC)=C(C(=O)Nc3cc(c(cc3)C(=O)N)C)C=C1
0.266187	S1C(NC(=O)c2ccc(cc2)CCCC)=C(C(=O)Nc3cc(c(cc3)C(=O)N)C)C=C1
0.266187	S1C(NC(=O)c2ccc(cc2)CCCC)=C(C(=O)Nc3cc(c(cc3)C(=O)N)C)C=C1
0.266187	S1C(NC(=O)c2ccc(cc2)CCCC)=C(C(=O)Nc3cc(c(cc3)C(=O)N)C)C=C1
0.266187	S1C(NC(=O)c2ccc(cc2)CCCC)=C(C(=O)Nc3cc(c(cc3)C(=O)N)C)C=C1
0.266187	S1C(NC(=O)c2ccc(cc2)CCCC)=C(C(=O)Nc3cc(c(cc3)C(=O)N)C)C=C1
0.266187	S1C(NC(=O)c2ccc(cc2)CCCC)=C(C(=O)Nc3cc(c(cc3)C(=O)N)C)C=C1
0.266187	S1C(NC(=O)c2ccc(cc2)CCCC)=C(C(=O)Nc3cc(c(cc3)C(=O)N)C)C=C1
0.266129	S(c1c(F)ccc(c1)C(=O)Nc2c(F)ccc(NC(=O)C)c2)C
0.266129	S(c1c(F)ccc(c1)C(=O)Nc2c(F)ccc(NC(=O)C)c2)C
0.266129	S(c1c(F)ccc(c1)C(=O)Nc2c(F)ccc(NC(=O)C)c2)C
0.266129	S(c1c(F)ccc(c1)C(=O)Nc2c(F)ccc(NC(=O)C)c2)C
0.266129	S(c1c(F)ccc(c1)C(=O)Nc2c(F)ccc(NC(=O)C)c2)C
0.266129	S(c1c(F)ccc(c1)C(=O)Nc2c(F)ccc(NC(=O)C)c2)C
0.266129	S(c1c(F)ccc(c1)C(=O)Nc2c(F)ccc(NC(=O)C)c2)C
0.266129	S(c1c(F)ccc(c1)C(=O)Nc2c(F)ccc(NC(=O)C)c2)C
0.266129	S(c1c(F)ccc(c1)C(=O)Nc2c(F)ccc(NC(=O)C)c2)C
0.266129	S(c1c(F)ccc(c1)C(=O)Nc2c(F)ccc(NC(=O)C)c2)C
0.265918	O=C(N1CCN(CC=2OC=CC2)CC1)c3cncc(c4ncccc4)c3
0.265918	O=C(N1CCN(CC=2OC=CC2)CC1)c3cncc(c4ncccc4)c3
0.265918	O=C(N1CCN(CC=2OC=CC2)CC1)c3cncc(c4ncccc4)c3
0.265918	O=C(N1CCN(CC=2OC=CC2)CC1)c3cncc(c4ncccc4)c3
0.265918	O=C(N1CCN(CC=2OC=CC2)CC1)c3cncc(c4ncccc4)c3
0.265918	O=C(N1CCN(CC=2OC=CC2)CC1)c3cncc(c4ncccc4)c3
0.265918	O=C(N1CCN(CC=2OC=CC2)CC1)c3cncc(c4ncccc4)c3
0.265918	O=C(N1CCN(CC=2OC=CC2)CC1)c3cncc(c4ncccc4)c3
0.265918	O=C(N1CCN(CC=2OC=CC2)CC1)c3cncc(c4ncccc4)c3
0.265918	O=C(N1CCN(CC=2OC=CC2)CC1)c3cncc(c4ncccc4)c3
0.265683	S1C(=NC(=C1)CC(=O)Nc2nccc(NC(=O)C)c2)c3cnccc3
0.265683	S1C(=NC(=C1)CC(=O)Nc2nccc(NC(=O)C)c2)c3cnccc3
0.265683	S1C(=NC(=C1)CC(=O)Nc2nccc(NC(=O)C)c2)c3cnccc3
0.265683	S1C(=NC(=C1)CC(=O)Nc2nccc(NC(=O)C)c2)c3cnccc3
0.265683	S1C(=NC(=C1)CC(=O)Nc2nccc(NC(=O)C)c2)c3cnccc3
0.265683	S1C(=NC(=C1)CC(=O)Nc2nccc(NC(=O)C)c2)c3cnccc3
0.265683	S1C(=NC(=C1)CC(=O)Nc2nccc(NC(=O)C)c2)c3cnccc3
0.265683	S1C(=NC(=C1)CC(=O)Nc2nccc(NC(=O)C)c2)c3cnccc3
0.265683	S1C(=NC(=C1)CC(=O)Nc2nccc(NC(=O)C)c2)c3cnccc3
0.265625	S(=O)(=O)(NCc1ncccc1)c2c(OC)ccc(c2)C(=O)Nc3ccc(cc3)CC(=O)N4CCN(CC4)C
0.265625	S(=O)(=O)(NCc1ncccc1)c2c(OC)ccc(c2)C(=O)Nc3ccc(cc3)CC(=O)N4CCN(CC4)C
0.265625	S(=O)(=O)(NCc1ncccc1)c2c(OC)ccc(c2)C(=O)Nc3ccc(cc3)CC(=O)N4CCN(CC4)C
0.265625	S(=O)(=O)(NCc1ncccc1)c2c(OC)ccc(c2)C(=O)Nc3ccc(cc3)CC(=O)N4CCN(CC4)C
0.265625	S(=O)(=O)(NCc1ncccc1)c2c(OC)ccc(c2)C(=O)Nc3ccc(cc3)CC(=O)N4CCN(CC4)C
0.265625	S(=O)(=O)(NCc1ncccc1)c2c(OC)ccc(c2)C(=O)Nc3ccc(cc3)CC(=O)N4CCN(CC4)C
0.265625	S(=O)(=O)(NCc1ncccc1)c2c(OC)ccc(c2)C(=O)Nc3ccc(cc3)CC(=O)N4CCN(CC4)C
0.265625	S(=O)(=O)(NCc1ncccc1)c2c(OC)ccc(c2)C(=O)Nc3ccc(cc3)CC(=O)N4CCN(CC4)C
0.265625	S(=O)(=O)(NCc1ncccc1)c2c(OC)ccc(c2)C(=O)Nc3ccc(cc3)CC(=O)N4CCN(CC4)C
0.265625	S(=O)(=O)(NCc1ncccc1)c2c(OC)ccc(c2)C(=O)Nc3ccc(cc3)CC(=O)N4CCN(CC4)C
0.265306	S(=O)(=O)(Nc1ccc(cc1)C(=O)NCc2c(cccc2)CN3CCCCC3)c4c(ccc(c4)C)C
0.265306	S(=O)(=O)(Nc1ccc(cc1)C(=O)NCc2c(cccc2)CN3CCCCC3)c4c(ccc(c4)C)C
0.265306	S(=O)(=O)(Nc1ccc(cc1)C(=O)NCc2c(cccc2)CN3CCCCC3)c4c(ccc(c4)C)C
0.265306	S(=O)(=O)(Nc1ccc(cc1)C(=O)NCc2c(cccc2)CN3CCCCC3)c4c(ccc(c4)C)C
0.265306	S(=O)(=O)(Nc1ccc(cc1)C(=O)NCc2c(cccc2)CN3CCCCC3)c4c(ccc(c4)C)C
0.265306	S(=O)(=O)(Nc1ccc(cc1)C(=O)NCc2c(cccc2)CN3CCCCC3)c4c(ccc(c4)C)C
0.265306	S(=O)(=O)(Nc1ccc(cc1)C(=O)NCc2c(cccc2)CN3CCCCC3)c4c(ccc(c4)C)C
0.265306	S(=O)(=O)(Nc1ccc(cc1)C(=O)NCc2c(cccc2)CN3CCCCC3)c4c(ccc(c4)C)C
0.265306	S(=O)(=O)(Nc1ccc(cc1)C(=O)NCc2c(cccc2)CN3CCCCC3)c4c(ccc(c4)C)C
0.265306	S(=O)(=O)(Nc1ccc(cc1)C(=O)NCc2c(cccc2)CN3CCCCC3)c4c(ccc(c4)C)C
0.265152	O=C(Nc1cc(O)c(cc1)C(=O)NCc2ccc(cc2)C(=O)Nc3ccncc3)NC(C)(C)C
0.265152	O=C(Nc1cc(O)c(cc1)C(=O)NCc2ccc(cc2)C(=O)Nc3ccncc3)NC(C)(C)C
0.264925	FC(F)(F)c1cc(c2ncc(nc2)NC(=O)c3cncc(c4ncccc4)c3)ccc1
0.264925	FC(F)(F)c1cc(c2ncc(nc2)NC(=O)c3cncc(c4ncccc4)c3)ccc1
0.264925	FC(F)(F)c1cc(c2ncc(nc2)NC(=O)c3cncc(c4ncccc4)c3)ccc1
0.264925	FC(F)(F)c1cc(c2ncc(nc2)NC(=O)c3cncc(c4ncccc4)c3)ccc1
0.264925	FC(F)(F)c1cc(c2ncc(nc2)NC(=O)c3cncc(c4ncccc4)c3)ccc1
0.264925	FC(F)(F)c1cc(c2ncc(nc2)NC(=O)c3cncc(c4ncccc4)c3)ccc1
0.264925	FC(F)(F)c1cc(c2ncc(nc2)NC(=O)c3cncc(c4ncccc4)c3)ccc1
0.264925	FC(F)(F)c1cc(c2ncc(nc2)NC(=O)c3cncc(c4ncccc4)c3)ccc1
0.264925	FC(F)(F)c1cc(c2ncc(nc2)NC(=O)c3cncc(c4ncccc4)c3)ccc1
0.264925	FC(F)(F)c1cc(c2ncc(nc2)NC(=O)c3cncc(c4ncccc4)c3)ccc1
0.264605	S(=O)(=O)(Nc1ccc(cc1)C(=O)Nc2cc(ccc2)CS(=O)(=O)c3ccccc3)c4c(ccc(c4)C)C
0.264605	S(=O)(=O)(Nc1ccc(cc1)C(=O)Nc2cc(ccc2)CS(=O)(=O)c3ccccc3)c4c(ccc(c4)C)C
0.264605	S(=O)(=O)(Nc1ccc(cc1)C(=O)Nc2cc(ccc2)CS(=O)(=O)c3ccccc3)c4c(ccc(c4)C)C
0.264605	S(=O)(=O)(Nc1ccc(cc1)C(=O)Nc2cc(ccc2)CS(=O)(=O)c3ccccc3)c4c(ccc(c4)C)C
0.264605	S(=O)(=O)(Nc1ccc(cc1)C(=O)Nc2cc(ccc2)CS(=O)(=O)c3ccccc3)c4c(ccc(c4)C)C
0.264605	S(=O)(=O)(Nc1ccc(cc1)C(=O)Nc2cc(ccc2)CS(=O)(=O)c3ccccc3)c4c(ccc(c4)C)C
0.264605	S(=O)(=O)(Nc1ccc(cc1)C(=O)Nc2cc(ccc2)CS(=O)(=O)c3ccccc3)c4c(ccc(c4)C)C
0.264605	S(=O)(=O)(Nc1ccc(cc1)C(=O)Nc2cc(ccc2)CS(=O)(=O)c3ccccc3)c4c(ccc(c4)C)C
0.264605	S(=O)(=O)(Nc1ccc(cc1)C(=O)Nc2cc(ccc2)CS(=O)(=O)c3ccccc3)c4c(ccc(c4)C)C
0.264605	S(=O)(=O)(Nc1ccc(cc1)C(=O)Nc2cc(ccc2)CS(=O)(=O)c3ccccc3)c4c(ccc(c4)C)C
0.264493	O=C(NC)c1cc(NC(=O)C(=O)NC(C(=O)Nc2ccc(OC)cc2)C)c(cc1)C
0.264493	O=C(NC)c1cc(NC(=O)C(=O)NC(C(=O)Nc2ccc(OC)cc2)C)c(cc1)C
0.264493	O=C(NC)c1cc(NC(=O)C(=O)NC(C(=O)Nc2ccc(OC)cc2)C)c(cc1)C
0.264493	O=C(NC)c1cc(NC(=O)C(=O)NC(C(=O)Nc2ccc(OC)cc2)C)c(cc1)C
0.264493	O=C(NC)c1cc(NC(=O)C(=O)NC(C(=O)Nc2ccc(OC)cc2)C)c(cc1)C
0.264493	O=C(NC)c1cc(NC(=O)C(=O)NC(C(=O)Nc2ccc(OC)cc2)C)c(cc1)C
0.264493	O=C(NC)c1cc(NC(=O)C(=O)NC(C(=O)Nc2ccc(OC)cc2)C)c(cc1)C
0.264493	O=C(NC)c1cc(NC(=O)C(=O)NC(C(=O)Nc2ccc(OC)cc2)C)c(cc1)C
0.264493	O=C(NC)c1cc(NC(=O)C(=O)NC(C(=O)Nc2ccc(OC)cc2)C)c(cc1)C
0.264493	O=C(NC)c1cc(NC(=O)C(=O)NC(C(=O)Nc2ccc(OC)cc2)C)c(cc1)C
0.263844	Clc1c(NS(=O)(=O)c2cc(ccc2)C(=O)Nc3c(cc(OCc4ccncc4)cc3)C)cc(Cl)cc1
0.263844	Clc1c(NS(=O)(=O)c2cc(ccc2)C(=O)Nc3c(cc(OCc4ccncc4)cc3)C)cc(Cl)cc1
0.263844	Clc1c(NS(=O)(=O)c2cc(ccc2)C(=O)Nc3c(cc(OCc4ccncc4)cc3)C)cc(Cl)cc1
0.263844	Clc1c(NS(=O)(=O)c2cc(ccc2)C(=O)Nc3c(cc(OCc4ccncc4)cc3)C)cc(Cl)cc1
0.263844	Clc1c(NS(=O)(=O)c2cc(ccc2)C(=O)Nc3c(cc(OCc4ccncc4)cc3)C)cc(Cl)cc1
0.263844	Clc1c(NS(=O)(=O)c2cc(ccc2)C(=O)Nc3c(cc(OCc4ccncc4)cc3)C)cc(Cl)cc1
0.263844	Clc1c(NS(=O)(=O)c2cc(ccc2)C(=O)Nc3c(cc(OCc4ccncc4)cc3)C)cc(Cl)cc1
0.263844	Clc1c(NS(=O)(=O)c2cc(ccc2)C(=O)Nc3c(cc(OCc4ccncc4)cc3)C)cc(Cl)cc1
0.26378	O=C(NC)c1cc(NC(=O)C(=O)NCC#CC2CC2)c(cc1)C
0.26378	O=C(NC)c1cc(NC(=O)C(=O)NCC#CC2CC2)c(cc1)C
0.26378	O=C(NC)c1cc(NC(=O)C(=O)NCC#CC2CC2)c(cc1)C
0.26378	O=C(NC)c1cc(NC(=O)C(=O)NCC#CC2CC2)c(cc1)C
0.26378	O=C(NC)c1cc(NC(=O)C(=O)NCC#CC2CC2)c(cc1)C
0.26378	O=C(NC)c1cc(NC(=O)C(=O)NCC#CC2CC2)c(cc1)C
0.26378	O=C(NC)c1cc(NC(=O)C(=O)NCC#CC2CC2)c(cc1)C
0.26378	O=C(NC)c1cc(NC(=O)C(=O)NCC#CC2CC2)c(cc1)C
0.26378	O=C(NC)c1cc(NC(=O)C(=O)NCC#CC2CC2)c(cc1)C
0.26378	O=C(NC)c1cc(NC(=O)C(=O)NCC#CC2CC2)c(cc1)C
0.26378	S(=O)(=O)(c1ccccc1)Cc2cc(NC(=O)c3cc(NC(=O)c4cnccc4)ccc3)ccc2
0.26378	S(=O)(=O)(c1ccccc1)Cc2cc(NC(=O)c3cc(NC(=O)c4cnccc4)ccc3)ccc2
0.26378	S(=O)(=O)(c1ccccc1)Cc2cc(NC(=O)c3cc(NC(=O)c4cnccc4)ccc3)ccc2
0.26378	S(=O)(=O)(c1ccccc1)Cc2cc(NC(=O)c3cc(NC(=O)c4cnccc4)ccc3)ccc2
0.26378	S(=O)(=O)(c1ccccc1)Cc2cc(NC(=O)c3cc(NC(=O)c4cnccc4)ccc3)ccc2
0.26378	S(=O)(=O)(c1ccccc1)Cc2cc(NC(=O)c3cc(NC(=O)c4cnccc4)ccc3)ccc2
0.26378	S(=O)(=O)(c1ccccc1)Cc2cc(NC(=O)c3cc(NC(=O)c4cnccc4)ccc3)ccc2
0.263359	O=C(O)c1cc(NC(=O)c2ccc(cc2)C3=C(N(N=C3)C)C)ccc1
0.263158	O=C(N)c1cc(NC(=O)C=O)c(cc1)C
0.263158	O=C(N)c1cc(NC(=O)C=O)c(cc1)C
0.263158	O=C(N)c1cc(NC(=O)C=O)c(cc1)C
0.263158	O=C(N)c1cc(NC(=O)C=O)c(cc1)C
0.263158	O=C(N)c1cc(NC(=O)C=O)c(cc1)C
0.263158	O=C(N)c1cc(NC(=O)C=O)c(cc1)C
0.263158	O=C(N)c1cc(NC(=O)C=O)c(cc1)C
0.263158	O=C(N)c1cc(NC(=O)C=O)c(cc1)C
0.263158	O=C(N)c1cc(NC(=O)C=O)c(cc1)C
0.263158	O=C(N)c1cc(NC(=O)C=O)c(cc1)C
0.263158	O=C(Nc1c(ccc(c1)C(=O)C)C)C=O
0.263158	O=C(Nc1c(ccc(c1)C(=O)C)C)C=O
0.263158	O=C(Nc1c(ccc(c1)C(=O)C)C)C=O
0.263158	O=C(Nc1c(ccc(c1)C(=O)C)C)C=O
0.263158	O=C(Nc1c(ccc(c1)C(=O)C)C)C=O
0.263158	O=C(Nc1c(ccc(c1)C(=O)C)C)C=O
0.263158	O=C(Nc1c(ccc(c1)C(=O)C)C)C=O
0.263158	O=C(Nc1c(ccc(c1)C(=O)C)C)C=O
0.263158	O=C(Nc1c(ccc(c1)C(=O)C)C)C=O
0.263158	O=C(Nc1c(ccc(c1)C(=O)C)C)C=O
0.262948	O=C(OC)Nc1ccc(cc1)C(=O)Nc2nccc(N3CCNCC3)c2
0.262948	O=C(OC)Nc1ccc(cc1)C(=O)Nc2nccc(N3CCNCC3)c2
0.262745	O=C(NC)c1nccc(Oc2cc(NC(=O)c3cc(NC(=O)c4cnccc4)ccc3)ccc2)c1
0.262745	O=C(NC)c1nccc(Oc2cc(NC(=O)c3cc(NC(=O)c4cnccc4)ccc3)ccc2)c1
0.262745	O=C(NC)c1nccc(Oc2cc(NC(=O)c3cc(NC(=O)c4cnccc4)ccc3)ccc2)c1
0.262745	O=C(NC)c1nccc(Oc2cc(NC(=O)c3cc(NC(=O)c4cnccc4)ccc3)ccc2)c1
0.262745	O=C(NC)c1nccc(Oc2cc(NC(=O)c3cc(NC(=O)c4cnccc4)ccc3)ccc2)c1
0.262745	O=C(NC)c1nccc(Oc2cc(NC(=O)c3cc(NC(=O)c4cnccc4)ccc3)ccc2)c1
0.262745	O=C(NC)c1nccc(Oc2cc(NC(=O)c3cc(NC(=O)c4cnccc4)ccc3)ccc2)c1
0.262745	O=C(NC)c1nccc(Oc2cc(NC(=O)c3cc(NC(=O)c4cnccc4)ccc3)ccc2)c1
0.262745	O=C(NC)c1nccc(Oc2cc(NC(=O)c3cc(NC(=O)c4cnccc4)ccc3)ccc2)c1
0.262745	O=C(NC)c1nccc(Oc2cc(NC(=O)c3cc(NC(=O)c4cnccc4)ccc3)ccc2)c1
0.26259	S1C(c2c(cncc2)C)=CC=C1C(=O)Nc3cc(NC(=O)NC4CC4)ccc3
0.26259	S1C(c2c(cncc2)C)=CC=C1C(=O)Nc3cc(NC(=O)NC4CC4)ccc3
0.262411	S1N=CC=C1c2ccc(NC(=O)Nc3c(OCc4ccccc4)ccc(c3)C(=O)OC)cc2
0.262411	S1N=CC=C1c2ccc(NC(=O)Nc3c(OCc4ccccc4)ccc(c3)C(=O)OC)cc2
0.262411	S1N=CC=C1c2ccc(NC(=O)Nc3c(OCc4ccccc4)ccc(c3)C(=O)OC)cc2
0.262411	S1N=CC=C1c2ccc(NC(=O)Nc3c(OCc4ccccc4)ccc(c3)C(=O)OC)cc2
0.262411	S1N=CC=C1c2ccc(NC(=O)Nc3c(OCc4ccccc4)ccc(c3)C(=O)OC)cc2
0.262411	S1N=CC=C1c2ccc(NC(=O)Nc3c(OCc4ccccc4)ccc(c3)C(=O)OC)cc2
0.262411	S1N=CC=C1c2ccc(NC(=O)Nc3c(OCc4ccccc4)ccc(c3)C(=O)OC)cc2
0.262411	S1N=CC=C1c2ccc(NC(=O)Nc3c(OCc4ccccc4)ccc(c3)C(=O)OC)cc2
0.262411	S1N=CC=C1c2ccc(NC(=O)Nc3c(OCc4ccccc4)ccc(c3)C(=O)OC)cc2
0.262411	S1N=CC=C1c2ccc(NC(=O)Nc3c(OCc4ccccc4)ccc(c3)C(=O)OC)cc2
0.262136	S(=O)(=O)(NC)c1c(ccc(NC(=O)CN2CCN(c3nc(OCC)ccn3)CCC2)c1)C
0.262136	S(=O)(=O)(NC)c1c(ccc(NC(=O)CN2CCN(c3nc(OCC)ccn3)CCC2)c1)C
0.262069	S1C(=NC=C1)Nc2cc(F)c(cc2)C(=O)Nc3nccc(N4CCNCC4)c3
0.262069	S1C(=NC=C1)Nc2cc(F)c(cc2)C(=O)Nc3nccc(N4CCNCC4)c3
0.262069	S1C(=NC=C1)Nc2cc(F)c(cc2)C(=O)Nc3nccc(N4CCNCC4)c3
0.262069	S1C(=NC=C1)Nc2cc(F)c(cc2)C(=O)Nc3nccc(N4CCNCC4)c3
0.262069	S1C(=NC=C1)Nc2cc(F)c(cc2)C(=O)Nc3nccc(N4CCNCC4)c3
0.262069	S1C(=NC=C1)Nc2cc(F)c(cc2)C(=O)Nc3nccc(N4CCNCC4)c3
0.262069	S1C(=NC=C1)Nc2cc(F)c(cc2)C(=O)Nc3nccc(N4CCNCC4)c3
0.262069	S1C(=NC=C1)Nc2cc(F)c(cc2)C(=O)Nc3nccc(N4CCNCC4)c3
0.262069	S1C(=NC=C1)Nc2cc(F)c(cc2)C(=O)Nc3nccc(N4CCNCC4)c3
0.262069	S1C(=NC=C1)Nc2cc(F)c(cc2)C(=O)Nc3nccc(N4CCNCC4)c3
0.261818	Brc1cc(ccc1)COc2c(Cl)cc(cc2)C(=O)Nc3cc(c(N)cc3)C
0.261818	Brc1cc(ccc1)COc2c(Cl)cc(cc2)C(=O)Nc3cc(c(N)cc3)C
0.261818	Brc1cc(ccc1)COc2c(Cl)cc(cc2)C(=O)Nc3cc(c(N)cc3)C
0.261649	Clc1c(ccc(c1C)C)C(=O)Nc2c(cccc2)CN3CCSCC3
0.261484	O=C(Nc1ccc(cc1)CC(=O)N2CCN(CC2)C)c3ncc(Oc4c(OC)cccc4)cc3
0.261484	O=C(Nc1ccc(cc1)CC(=O)N2CCN(CC2)C)c3ncc(Oc4c(OC)cccc4)cc3
0.261484	O=C(Nc1ccc(cc1)CC(=O)N2CCN(CC2)C)c3ncc(Oc4c(OC)cccc4)cc3
0.261484	O=C(Nc1ccc(cc1)CC(=O)N2CCN(CC2)C)c3ncc(Oc4c(OC)cccc4)cc3
0.261484	O=C(Nc1ccc(cc1)CC(=O)N2CCN(CC2)C)c3ncc(Oc4c(OC)cccc4)cc3
0.261484	O=C(Nc1ccc(cc1)CC(=O)N2CCN(CC2)C)c3ncc(Oc4c(OC)cccc4)cc3
0.261484	O=C(Nc1ccc(cc1)CC(=O)N2CCN(CC2)C)c3ncc(Oc4c(OC)cccc4)cc3
0.261484	O=C(Nc1ccc(cc1)CC(=O)N2CCN(CC2)C)c3ncc(Oc4c(OC)cccc4)cc3
0.261484	O=C(Nc1ccc(cc1)CC(=O)N2CCN(CC2)C)c3ncc(Oc4c(OC)cccc4)cc3
0.261484	O=C(Nc1ccc(cc1)CC(=O)N2CCN(CC2)C)c3ncc(Oc4c(OC)cccc4)cc3
0.261484	Clc1c(Oc2ncc(cc2)C(=O)Nc3cc(c(cc3)C(=O)N)C)cccc1
0.261484	Clc1c(Oc2ncc(cc2)C(=O)Nc3cc(c(cc3)C(=O)N)C)cccc1
0.261484	Clc1c(Oc2ncc(cc2)C(=O)Nc3cc(c(cc3)C(=O)N)C)cccc1
0.261484	Clc1c(Oc2ncc(cc2)C(=O)Nc3cc(c(cc3)C(=O)N)C)cccc1
0.261484	Clc1c(Oc2ncc(cc2)C(=O)Nc3cc(c(cc3)C(=O)N)C)cccc1
0.261168	O=C(N1CCN(C(=O)Cc2cc(OC)ccc2)CC1)C(=O)Nc3c(ccc(c3)C(=O)C)C
0.261168	O=C(N1CCN(C(=O)Cc2cc(OC)ccc2)CC1)C(=O)Nc3c(ccc(c3)C(=O)C)C
0.261168	O=C(N1CCN(C(=O)Cc2cc(OC)ccc2)CC1)C(=O)Nc3c(ccc(c3)C(=O)C)C
0.261168	O=C(N1CCN(C(=O)Cc2cc(OC)ccc2)CC1)C(=O)Nc3c(ccc(c3)C(=O)C)C
0.261168	O=C(N1CCN(C(=O)Cc2cc(OC)ccc2)CC1)C(=O)Nc3c(ccc(c3)C(=O)C)C
0.261017	S(=O)(=O)(Nc1c(cc(NC(=O)c2ncc(Oc3c(OC)cccc3)cc2)cc1)C)CC
0.261017	S(=O)(=O)(Nc1c(cc(NC(=O)c2ncc(Oc3c(OC)cccc3)cc2)cc1)C)CC
0.26087	Clc1cc(Cl)cc(c1)C(=O)Nc2ccc(cc2)C(=O)Nc3nccc(N4CCNCC4)c3
0.26087	Clc1cc(Cl)cc(c1)C(=O)Nc2ccc(cc2)C(=O)Nc3nccc(N4CCNCC4)c3
0.26087	Clc1cc(Cl)cc(c1)C(=O)Nc2ccc(cc2)C(=O)Nc3nccc(N4CCNCC4)c3
0.26087	Clc1cc(Cl)cc(c1)C(=O)Nc2ccc(cc2)C(=O)Nc3nccc(N4CCNCC4)c3
0.26087	Clc1cc(Cl)cc(c1)C(=O)Nc2ccc(cc2)C(=O)Nc3nccc(N4CCNCC4)c3
0.26087	Clc1cc(Cl)cc(c1)C(=O)Nc2ccc(cc2)C(=O)Nc3nccc(N4CCNCC4)c3
0.26087	Clc1cc(Cl)cc(c1)C(=O)Nc2ccc(cc2)C(=O)Nc3nccc(N4CCNCC4)c3
0.26087	Clc1cc(Cl)cc(c1)C(=O)Nc2ccc(cc2)C(=O)Nc3nccc(N4CCNCC4)c3
0.26087	Clc1cc(Cl)cc(c1)C(=O)Nc2ccc(cc2)C(=O)Nc3nccc(N4CCNCC4)c3
0.26087	Clc1cc(Cl)cc(c1)C(=O)Nc2ccc(cc2)C(=O)Nc3nccc(N4CCNCC4)c3
0.260586	S(=O)(=O)(Nc1ccc(F)cc1)c2c(ccc(c2)C(=O)Nc3cc(Oc4cc(ncc4)C(=O)NC)ccc3)C
0.260586	S(=O)(=O)(Nc1ccc(F)cc1)c2c(ccc(c2)C(=O)Nc3cc(Oc4cc(ncc4)C(=O)NC)ccc3)C
0.260586	S(=O)(=O)(Nc1ccc(F)cc1)c2c(ccc(c2)C(=O)Nc3cc(Oc4cc(ncc4)C(=O)NC)ccc3)C
0.260586	S(=O)(=O)(Nc1ccc(F)cc1)c2c(ccc(c2)C(=O)Nc3cc(Oc4cc(ncc4)C(=O)NC)ccc3)C
0.260586	S(=O)(=O)(Nc1ccc(F)cc1)c2c(ccc(c2)C(=O)Nc3cc(Oc4cc(ncc4)C(=O)NC)ccc3)C
0.260586	S(=O)(=O)(Nc1ccc(F)cc1)c2c(ccc(c2)C(=O)Nc3cc(Oc4cc(ncc4)C(=O)NC)ccc3)C
0.260586	S(=O)(=O)(Nc1ccc(F)cc1)c2c(ccc(c2)C(=O)Nc3cc(Oc4cc(ncc4)C(=O)NC)ccc3)C
0.260586	S(=O)(=O)(Nc1ccc(F)cc1)c2c(ccc(c2)C(=O)Nc3cc(Oc4cc(ncc4)C(=O)NC)ccc3)C
0.260586	S(=O)(=O)(Nc1ccc(F)cc1)c2c(ccc(c2)C(=O)Nc3cc(Oc4cc(ncc4)C(=O)NC)ccc3)C
0.260586	S(=O)(=O)(Nc1ccc(F)cc1)c2c(ccc(c2)C(=O)Nc3cc(Oc4cc(ncc4)C(=O)NC)ccc3)C
0.260274	O=C(NCc1c(nccc1)N2CCCCC2)c3cc(ccc3)CNc4nc(ccn4)C
0.260223	S(c1ccc(cc1)C(=O)Nc2c(cccc2)C=3N=C(SC3)C)C(C)C
0.260223	S(c1ccc(cc1)C(=O)Nc2c(cccc2)C=3N=C(SC3)C)C(C)C
0.260223	S(c1ccc(cc1)C(=O)Nc2c(cccc2)C=3N=C(SC3)C)C(C)C
0.260223	S(c1ccc(cc1)C(=O)Nc2c(cccc2)C=3N=C(SC3)C)C(C)C
0.260223	S(c1ccc(cc1)C(=O)Nc2c(cccc2)C=3N=C(SC3)C)C(C)C
0.260223	S(c1ccc(cc1)C(=O)Nc2c(cccc2)C=3N=C(SC3)C)C(C)C
0.260223	S(c1ccc(cc1)C(=O)Nc2c(cccc2)C=3N=C(SC3)C)C(C)C
0.260223	S(c1ccc(cc1)C(=O)Nc2c(cccc2)C=3N=C(SC3)C)C(C)C
0.260223	S(c1ccc(cc1)C(=O)Nc2c(cccc2)C=3N=C(SC3)C)C(C)C
0.260223	S(c1ccc(cc1)C(=O)Nc2c(cccc2)C=3N=C(SC3)C)C(C)C
0.260188	S(c1c([N+]([O-])=O)cc(cc1)C(=O)Nc2ncc(cc2)C3=Nc4c(N3)cccc4)Cc5ccccc5
0.260188	S(c1c([N+]([O-])=O)cc(cc1)C(=O)Nc2ncc(cc2)C3=Nc4c(N3)cccc4)Cc5ccccc5
0.260188	S(c1c([N+]([O-])=O)cc(cc1)C(=O)Nc2ncc(cc2)C3=Nc4c(N3)cccc4)Cc5ccccc5
0.260163	ClC=1C=NN(C1)Cc2ccc(cc2)C(=O)Nc3cc(ccc3)C
0.260163	ClC=1C=NN(C1)Cc2ccc(cc2)C(=O)Nc3cc(ccc3)C
0.260163	ClC=1C=NN(C1)Cc2ccc(cc2)C(=O)Nc3cc(ccc3)C
0.260163	ClC=1C=NN(C1)Cc2ccc(cc2)C(=O)Nc3cc(ccc3)C
0.260163	ClC=1C=NN(C1)Cc2ccc(cc2)C(=O)Nc3cc(ccc3)C
0.260163	ClC=1C=NN(C1)Cc2ccc(cc2)C(=O)Nc3cc(ccc3)C
0.260163	ClC=1C=NN(C1)Cc2ccc(cc2)C(=O)Nc3cc(ccc3)C
0.260163	ClC=1C=NN(C1)Cc2ccc(cc2)C(=O)Nc3cc(ccc3)C
0.260163	ClC=1C=NN(C1)Cc2ccc(cc2)C(=O)Nc3cc(ccc3)C
0.260163	ClC=1C=NN(C1)Cc2ccc(cc2)C(=O)Nc3cc(ccc3)C
0.26	O=C(OC)CCc1cc(NC(=O)C=2ON=C(c3ccncc3)C2)c(OCOC)cc1
0.259939	Clc1c(ccc(NC(=O)C(=O)NCC2(CN(Cc3ccccc3)CC2)C)c1)C(=O)NCc4ncccc4
0.259939	Clc1c(ccc(NC(=O)C(=O)NCC2(CN(Cc3ccccc3)CC2)C)c1)C(=O)NCc4ncccc4
0.259939	Clc1c(ccc(NC(=O)C(=O)NCC2(CN(Cc3ccccc3)CC2)C)c1)C(=O)NCc4ncccc4
0.259939	Clc1c(ccc(NC(=O)C(=O)NCC2(CN(Cc3ccccc3)CC2)C)c1)C(=O)NCc4ncccc4
0.259939	Clc1c(ccc(NC(=O)C(=O)NCC2(CN(Cc3ccccc3)CC2)C)c1)C(=O)NCc4ncccc4
0.259939	Clc1c(ccc(NC(=O)C(=O)NCC2(CN(Cc3ccccc3)CC2)C)c1)C(=O)NCc4ncccc4
0.259939	Clc1c(ccc(NC(=O)C(=O)NCC2(CN(Cc3ccccc3)CC2)C)c1)C(=O)NCc4ncccc4
0.259939	Clc1c(ccc(NC(=O)C(=O)NCC2(CN(Cc3ccccc3)CC2)C)c1)C(=O)NCc4ncccc4
0.259939	Clc1c(ccc(NC(=O)C(=O)NCC2(CN(Cc3ccccc3)CC2)C)c1)C(=O)NCc4ncccc4
0.259939	Clc1c(ccc(NC(=O)C(=O)NCC2(CN(Cc3ccccc3)CC2)C)c1)C(=O)NCc4ncccc4
0.259804	O=C(Nc1ccncc1)c2ccc(cc2)CN
0.259804	O=C(Nc1ccncc1)c2ccc(cc2)CN
0.259804	O=C(Nc1ccncc1)c2ccc(cc2)CN
0.259804	O=C(Nc1ccncc1)c2ccc(cc2)CN
0.259804	O=C(Nc1ccncc1)c2ccc(cc2)CN
0.259804	O=C(Nc1ccncc1)c2ccc(cc2)CN
0.259804	O=C(Nc1ccncc1)c2ccc(cc2)CN
0.259804	O=C(Nc1ccncc1)c2ccc(cc2)CN
0.259804	O=C(Nc1ccncc1)c2ccc(cc2)CN
0.259804	O=C(Nc1ccncc1)c2ccc(cc2)CN
0.25974	O=C(Nc1ccc(cc1)CN2CCN(Cc3ccccc3)CC2)c4cc5N=CN(c5cc4)c6cc(ccc6)C
0.25974	O=C(Nc1ccc(cc1)CN2CCN(Cc3ccccc3)CC2)c4cc5N=CN(c5cc4)c6cc(ccc6)C
0.259649	O=C(Nc1c(cc(N2CCN(CC2)C)cc1)C)C=3OC(=CC3)C4C(C4)C
0.259649	O=C(Nc1c(cc(N2CCN(CC2)C)cc1)C)C=3OC(=CC3)C4C(C4)C
0.259649	O=C(Nc1c(cc(N2CCN(CC2)C)cc1)C)C=3OC(=CC3)C4C(C4)C
0.259649	O=C(Nc1c(cc(N2CCN(CC2)C)cc1)C)C=3OC(=CC3)C4C(C4)C
0.259542	O=C(Nc1nccc(c1)C=2C=NN(C2)C)c3ccc(OCCCC)cc3
0.259542	O=C(Nc1nccc(c1)C=2C=NN(C2)C)c3ccc(OCCCC)cc3
0.259542	O=C(Nc1nccc(c1)C=2C=NN(C2)C)c3ccc(OCCCC)cc3
0.259542	O=C(Nc1nccc(c1)C=2C=NN(C2)C)c3ccc(OCCCC)cc3
0.259542	O=C(Nc1nccc(c1)C=2C=NN(C2)C)c3ccc(OCCCC)cc3
0.259542	O=C(Nc1ccncc1)c2ccc(cc2)CNC(=O)c3c(O)ccc(c3)CCc4ccccc4
0.259542	O=C(Nc1ccncc1)c2ccc(cc2)CNC(=O)c3c(O)ccc(c3)CCc4ccccc4
0.259542	O=C(Nc1ccncc1)c2ccc(cc2)CNC(=O)c3c(O)ccc(c3)CCc4ccccc4
0.259259	O=C(Nc1cc(ccc1)C=O)c2ccc(cc2)C
0.259259	O=C(Nc1cc(ccc1)C=O)c2ccc(cc2)C
0.259259	O=C(Nc1cc(ccc1)C=O)c2ccc(cc2)C
0.259259	O=C(Nc1cc(ccc1)C=O)c2ccc(cc2)C
0.259259	O=C(Nc1cc(ccc1)C=O)c2ccc(cc2)C
0.259259	O=C(Nc1cc(ccc1)C=O)c2ccc(cc2)C
0.259259	O=C(Nc1cc(ccc1)C=O)c2ccc(cc2)C
0.259259	O=C(Nc1cc(ccc1)C=O)c2ccc(cc2)C
0.259259	O=C(Nc1cc(ccc1)C=O)c2ccc(cc2)C
0.259259	O=C(Nc1cc(ccc1)C=O)c2ccc(cc2)C
0.259259	S(=O)(=O)(Nc1ccc(F)cc1)c2c(ccc(c2)C(=O)Nc3cc(ccc3)CS(=O)(=O)c4ccccc4)C
0.259259	S(=O)(=O)(Nc1ccc(F)cc1)c2c(ccc(c2)C(=O)Nc3cc(ccc3)CS(=O)(=O)c4ccccc4)C
0.259259	S(=O)(=O)(Nc1ccc(F)cc1)c2c(ccc(c2)C(=O)Nc3cc(ccc3)CS(=O)(=O)c4ccccc4)C
0.259259	S(=O)(=O)(Nc1ccc(F)cc1)c2c(ccc(c2)C(=O)Nc3cc(ccc3)CS(=O)(=O)c4ccccc4)C
0.259259	S(=O)(=O)(Nc1ccc(F)cc1)c2c(ccc(c2)C(=O)Nc3cc(ccc3)CS(=O)(=O)c4ccccc4)C
0.259259	S(=O)(=O)(Nc1ccc(F)cc1)c2c(ccc(c2)C(=O)Nc3cc(ccc3)CS(=O)(=O)c4ccccc4)C
0.259259	S(=O)(=O)(Nc1ccc(F)cc1)c2c(ccc(c2)C(=O)Nc3cc(ccc3)CS(=O)(=O)c4ccccc4)C
0.259259	S(=O)(=O)(Nc1ccc(F)cc1)c2c(ccc(c2)C(=O)Nc3cc(ccc3)CS(=O)(=O)c4ccccc4)C
0.259259	S(=O)(=O)(Nc1ccc(F)cc1)c2c(ccc(c2)C(=O)Nc3cc(ccc3)CS(=O)(=O)c4ccccc4)C
0.259016	O=C(N1CCN(c2nc(OCC)ccn2)CCC1)c3c(NC(=O)c4ccc(Oc5ccccc5)cc4)cccc3
0.259016	O=C(N1CCN(c2nc(OCC)ccn2)CCC1)c3c(NC(=O)c4ccc(Oc5ccccc5)cc4)cccc3
0.258993	Brc1cc(ccc1)COc2c(Cl)cc(cc2)C(=O)Nc3cnc(NC)cc3
0.258993	Brc1cc(ccc1)COc2c(Cl)cc(cc2)C(=O)Nc3cnc(NC)cc3
0.258993	Brc1cc(ccc1)COc2c(Cl)cc(cc2)C(=O)Nc3cnc(NC)cc3
0.258993	Brc1cc(ccc1)COc2c(Cl)cc(cc2)C(=O)Nc3cnc(NC)cc3
0.258993	Brc1cc(ccc1)COc2c(Cl)cc(cc2)C(=O)Nc3cnc(NC)cc3
0.258993	Brc1cc(ccc1)COc2c(Cl)cc(cc2)C(=O)Nc3cnc(NC)cc3
0.258993	Brc1cc(ccc1)COc2c(Cl)cc(cc2)C(=O)Nc3cnc(NC)cc3
0.258993	Brc1cc(ccc1)COc2c(Cl)cc(cc2)C(=O)Nc3cnc(NC)cc3
0.258993	Brc1cc(ccc1)COc2c(Cl)cc(cc2)C(=O)Nc3cnc(NC)cc3
0.258993	Brc1cc(ccc1)COc2c(Cl)cc(cc2)C(=O)Nc3cnc(NC)cc3
0.258621	O=C(Nc1c(cc(OCc2ccncc2)cc1)C)CN3N=NC(c4ccccc4)=C3
0.258621	O=C(Nc1c(cc(OCc2ccncc2)cc1)C)CN3N=NC(c4ccccc4)=C3
0.258621	O=C(Nc1c(cc(OCc2ccncc2)cc1)C)CN3N=NC(c4ccccc4)=C3
0.258621	O=C(Nc1c(cc(OCc2ccncc2)cc1)C)CN3N=NC(c4ccccc4)=C3
0.258621	O=C(Nc1c(cc(OCc2ccncc2)cc1)C)CN3N=NC(c4ccccc4)=C3
0.258621	O=C(Nc1c(cc(OCc2ccncc2)cc1)C)CN3N=NC(c4ccccc4)=C3
0.258621	O=C(Nc1c(cc(OCc2ccncc2)cc1)C)CN3N=NC(c4ccccc4)=C3
0.258621	O=C(Nc1c(cc(OCc2ccncc2)cc1)C)CN3N=NC(c4ccccc4)=C3
0.258621	O=C(Nc1c(cc(OCc2ccncc2)cc1)C)CN3N=NC(c4ccccc4)=C3
0.258621	O=C(Nc1c(cc(OCc2ccncc2)cc1)C)CN3N=NC(c4ccccc4)=C3
0.258065	S1(=O)CCN(CC=2N=NN(c3ccc(cc3)C(=O)NCc4ccc(cc4)C(=O)Nc5ccncc5)C2)CC1
0.258065	S1(=O)CCN(CC=2N=NN(c3ccc(cc3)C(=O)NCc4ccc(cc4)C(=O)Nc5ccncc5)C2)CC1
0.258065	S1(=O)CCN(CC=2N=NN(c3ccc(cc3)C(=O)NCc4ccc(cc4)C(=O)Nc5ccncc5)C2)CC1
0.257937	Brc1c(cc(cc1)C(=O)NCCc2ccc(N3CCN(CC3)C)cc2)C
0.257937	Brc1c(cc(cc1)C(=O)NCCc2ccc(N3CCN(CC3)C)cc2)C
0.257937	Brc1c(cc(cc1)C(=O)NCCc2ccc(N3CCN(CC3)C)cc2)C
0.257937	Brc1c(cc(cc1)C(=O)NCCc2ccc(N3CCN(CC3)C)cc2)C
0.257692	O=C(Nc1c(ccc(c1)C(=O)C)C)C(=O)NCCc2ccc(cc2)CC(C)C
0.257576	O=C(Nc1c(ccc(c1)C(=O)C)C)C(=O)Nc2cc(c(OCCC)cc2)C
0.257576	O=C(Nc1c(ccc(c1)C(=O)C)C)C(=O)Nc2cc(c(OCCC)cc2)C
0.257576	O=C(Nc1c(ccc(c1)C(=O)C)C)C(=O)Nc2cc(c(OCCC)cc2)C
0.257576	O=C(Nc1c(ccc(c1)C(=O)C)C)C(=O)Nc2cc(c(OCCC)cc2)C
0.257576	O=C(Nc1c(ccc(c1)C(=O)C)C)C(=O)Nc2cc(c(OCCC)cc2)C
0.257576	O=C(Nc1c(ccc(c1)C(=O)C)C)C(=O)Nc2cc(c(OCCC)cc2)C
0.257576	O=C(Nc1c(ccc(c1)C(=O)C)C)C(=O)Nc2cc(c(OCCC)cc2)C
0.257576	O=C(Nc1c(ccc(c1)C(=O)C)C)C(=O)Nc2cc(c(OCCC)cc2)C
0.257576	O=C(Nc1c(ccc(c1)C(=O)C)C)C(=O)Nc2cc(c(OCCC)cc2)C
0.257426	Clc1ccc(NC(=O)CN(C(=O)c2cc(c(N3CCOCC3)cc2)C)Cc4cnccc4)cc1
0.257384	O=C(Nc1ccc(cc1)CC)c2cc(C#N)c(cc2)CC
0.257384	O=C(Nc1ccc(cc1)CC)c2cc(C#N)c(cc2)CC
0.257384	O=C(Nc1ccc(cc1)CC)c2cc(C#N)c(cc2)CC
0.257384	O=C(Nc1ccc(cc1)CC)c2cc(C#N)c(cc2)CC
0.257384	O=C(Nc1ccc(cc1)CC)c2cc(C#N)c(cc2)CC
0.257143	O=C(NCCc1ccc(N2CCN(CC2)C)cc1)c3ccc(Oc4cnccc4)cc3
0.257028	O=C(Nc1cc(ccc1)CN2CCN(c3ncccc3)CC2)C=O
0.256849	S(=O)(=O)(Nc1ccc(F)cc1)c2c(ccc(c2)C(=O)NCCc3ccc(N4CCN(CC4)C)cc3)C
0.256849	S(=O)(=O)(Nc1ccc(F)cc1)c2c(ccc(c2)C(=O)NCCc3ccc(N4CCN(CC4)C)cc3)C
0.256849	S(=O)(=O)(Nc1ccc(F)cc1)c2c(ccc(c2)C(=O)NCCc3ccc(N4CCN(CC4)C)cc3)C
0.256849	S(=O)(=O)(Nc1ccc(F)cc1)c2c(ccc(c2)C(=O)NCCc3ccc(N4CCN(CC4)C)cc3)C
0.256849	S(=O)(=O)(Nc1ccc(F)cc1)c2c(ccc(c2)C(=O)NCCc3ccc(N4CCN(CC4)C)cc3)C
0.256849	S(=O)(=O)(Nc1ccc(F)cc1)c2c(ccc(c2)C(=O)NCCc3ccc(N4CCN(CC4)C)cc3)C
0.256849	S(=O)(=O)(Nc1ccc(F)cc1)c2c(ccc(c2)C(=O)NCCc3ccc(N4CCN(CC4)C)cc3)C
0.256849	S(=O)(=O)(Nc1ccc(F)cc1)c2c(ccc(c2)C(=O)NCCc3ccc(N4CCN(CC4)C)cc3)C
0.256579	Clc1c(ccc(NC(=O)OC(C)(C)C)c1)C(=O)Nc2ncc(cc2)C3=Nc4c(N3)cccc4
0.256579	Clc1c(ccc(NC(=O)OC(C)(C)C)c1)C(=O)Nc2ncc(cc2)C3=Nc4c(N3)cccc4
0.256579	Clc1c(ccc(NC(=O)OC(C)(C)C)c1)C(=O)Nc2ncc(cc2)C3=Nc4c(N3)cccc4
0.256579	Clc1c(ccc(NC(=O)OC(C)(C)C)c1)C(=O)Nc2ncc(cc2)C3=Nc4c(N3)cccc4
0.256579	Clc1c(ccc(NC(=O)OC(C)(C)C)c1)C(=O)Nc2ncc(cc2)C3=Nc4c(N3)cccc4
0.256579	Clc1c(ccc(NC(=O)OC(C)(C)C)c1)C(=O)Nc2ncc(cc2)C3=Nc4c(N3)cccc4
0.256579	Clc1c(ccc(NC(=O)OC(C)(C)C)c1)C(=O)Nc2ncc(cc2)C3=Nc4c(N3)cccc4
0.256579	Clc1c(ccc(NC(=O)OC(C)(C)C)c1)C(=O)Nc2ncc(cc2)C3=Nc4c(N3)cccc4
0.256579	Clc1c(ccc(NC(=O)OC(C)(C)C)c1)C(=O)Nc2ncc(cc2)C3=Nc4c(N3)cccc4
0.256579	Clc1c(ccc(NC(=O)OC(C)(C)C)c1)C(=O)Nc2ncc(cc2)C3=Nc4c(N3)cccc4
0.256506	Brc1c(OCCOC)ccc(NC(=O)c2ccc(Sc3c(cccc3)C)cc2)c1
0.256506	Brc1c(OCCOC)ccc(NC(=O)c2ccc(Sc3c(cccc3)C)cc2)c1
0.256506	Brc1c(OCCOC)ccc(NC(=O)c2ccc(Sc3c(cccc3)C)cc2)c1
0.256506	Brc1c(OCCOC)ccc(NC(=O)c2ccc(Sc3c(cccc3)C)cc2)c1
0.256506	Brc1c(OCCOC)ccc(NC(=O)c2ccc(Sc3c(cccc3)C)cc2)c1
0.256506	Brc1c(OCCOC)ccc(NC(=O)c2ccc(Sc3c(cccc3)C)cc2)c1
0.256506	Brc1c(OCCOC)ccc(NC(=O)c2ccc(Sc3c(cccc3)C)cc2)c1
0.256506	Brc1c(OCCOC)ccc(NC(=O)c2ccc(Sc3c(cccc3)C)cc2)c1
0.256506	Brc1c(OCCOC)ccc(NC(=O)c2ccc(Sc3c(cccc3)C)cc2)c1
0.256506	Brc1c(OCCOC)ccc(NC(=O)c2ccc(Sc3c(cccc3)C)cc2)c1
0.256494	Fc1ccc(c2nc(ncc2)C3CCN(CC=4C(=NNC4)c5cc6OCOc6cc5)CC3)cc1
0.256494	Fc1ccc(c2nc(ncc2)C3CCN(CC=4C(=NNC4)c5cc6OCOc6cc5)CC3)cc1
0.256318	O=C(NCC1=C(OC(=C1)C)C)c2cc(ccc2)CNc3nc(ccn3)C
0.25614	S1C(=NC(c2c(cccc2)C)=C1)NC(=O)c3c(F)cc(cc3)C
0.25614	S1C(=NC(c2c(cccc2)C)=C1)NC(=O)c3c(F)cc(cc3)C
0.255906	Fc1c(ccc(c1)C(=O)NCc2ccc(cc2)C(=O)Nc3ccncc3)C(C)C
0.255906	Fc1c(ccc(c1)C(=O)NCc2ccc(cc2)C(=O)Nc3ccncc3)C(C)C
0.255738	Clc1ncc(cc1)CN2CCN(C(=O)c3cc(S(=O)(=O)Nc4c(Cl)ccc(Cl)c4)ccc3)CC2
0.255738	Clc1ncc(cc1)CN2CCN(C(=O)c3cc(S(=O)(=O)Nc4c(Cl)ccc(Cl)c4)ccc3)CC2
0.255172	O=C(Nc1ccc(cc1)CN2CCN(Cc3ccccc3)CC2)C=Cc4c(OCc5ncccc5)ccc(OC)c4
0.255172	O=C(Nc1ccc(cc1)CN2CCN(Cc3ccccc3)CC2)C=Cc4c(OCc5ncccc5)ccc(OC)c4
0.255172	O=C(Nc1ccc(cc1)CN2CCN(Cc3ccccc3)CC2)C=Cc4c(OCc5ncccc5)ccc(OC)c4
0.255172	O=C(Nc1ccc(cc1)CN2CCN(Cc3ccccc3)CC2)C=Cc4c(OCc5ncccc5)ccc(OC)c4
0.255172	O=C(Nc1ccc(cc1)CN2CCN(Cc3ccccc3)CC2)C=Cc4c(OCc5ncccc5)ccc(OC)c4
0.255172	O=C(Nc1ccc(cc1)CN2CCN(Cc3ccccc3)CC2)C=Cc4c(OCc5ncccc5)ccc(OC)c4
0.255172	O=C(Nc1ccc(cc1)CN2CCN(Cc3ccccc3)CC2)C=Cc4c(OCc5ncccc5)ccc(OC)c4
0.255172	O=C(Nc1ccc(cc1)CN2CCN(Cc3ccccc3)CC2)C=Cc4c(OCc5ncccc5)ccc(OC)c4
0.255172	O=C(Nc1ccc(cc1)CN2CCN(Cc3ccccc3)CC2)C=Cc4c(OCc5ncccc5)ccc(OC)c4
0.255172	O=C(Nc1ccc(cc1)CN2CCN(Cc3ccccc3)CC2)C=Cc4c(OCc5ncccc5)ccc(OC)c4
0.255034	O=C(NC=1N(N=C(c2ccccc2)C1)C3CC3)c4cc(C#N)c(cc4)CC
0.255034	O=C(NC=1N(N=C(c2ccccc2)C1)C3CC3)c4cc(C#N)c(cc4)CC
0.255034	O=C(NC=1N(N=C(c2ccccc2)C1)C3CC3)c4cc(C#N)c(cc4)CC
0.255034	O=C(NC=1N(N=C(c2ccccc2)C1)C3CC3)c4cc(C#N)c(cc4)CC
0.255034	O=C(NC=1N(N=C(c2ccccc2)C1)C3CC3)c4cc(C#N)c(cc4)CC
0.255034	O=C(NC=1N(N=C(c2ccccc2)C1)C3CC3)c4cc(C#N)c(cc4)CC
0.255034	O=C(NC=1N(N=C(c2ccccc2)C1)C3CC3)c4cc(C#N)c(cc4)CC
0.255034	O=C(NC=1N(N=C(c2ccccc2)C1)C3CC3)c4cc(C#N)c(cc4)CC
0.255034	O=C(NC=1N(N=C(c2ccccc2)C1)C3CC3)c4cc(C#N)c(cc4)CC
0.255034	O=C(NC=1N(N=C(c2ccccc2)C1)C3CC3)c4cc(C#N)c(cc4)CC
0.254355	Clc1c(Sc2ccc(cc2)C)c(NC(=O)c3cc(F)c(c4ccncc4)cc3)ccc1
0.254355	Clc1c(Sc2ccc(cc2)C)c(NC(=O)c3cc(F)c(c4ccncc4)cc3)ccc1
0.254355	Clc1c(Sc2ccc(cc2)C)c(NC(=O)c3cc(F)c(c4ccncc4)cc3)ccc1
0.254355	Clc1c(Sc2ccc(cc2)C)c(NC(=O)c3cc(F)c(c4ccncc4)cc3)ccc1
0.254355	Clc1c(Sc2ccc(cc2)C)c(NC(=O)c3cc(F)c(c4ccncc4)cc3)ccc1
0.254355	O=C(N1CCN(CC=2C=NN(C2)C)CCC1)C=3ON=C(c4cnccc4)C3
0.254355	O=C(N1CCN(CC=2C=NN(C2)C)CCC1)C=3ON=C(c4cnccc4)C3
0.254237	S1C(=NC(=C1)CC(=O)N2CCC(c3nc(c4ccc(F)cc4)ccn3)CC2)c5cnccc5
0.254237	S1C(=NC(=C1)CC(=O)N2CCC(c3nc(c4ccc(F)cc4)ccn3)CC2)c5cnccc5
0.254237	S1C(=NC(=C1)CC(=O)N2CCC(c3nc(c4ccc(F)cc4)ccn3)CC2)c5cnccc5
0.254237	S1C(=NC(=C1)CC(=O)N2CCC(c3nc(c4ccc(F)cc4)ccn3)CC2)c5cnccc5
0.254237	S1C(=NC(=C1)CC(=O)N2CCC(c3nc(c4ccc(F)cc4)ccn3)CC2)c5cnccc5
0.254237	S1C(=NC(=C1)CC(=O)N2CCC(c3nc(c4ccc(F)cc4)ccn3)CC2)c5cnccc5
0.254237	S1C(=NC(=C1)CC(=O)N2CCC(c3nc(c4ccc(F)cc4)ccn3)CC2)c5cnccc5
0.254237	S1C(=NC(=C1)CC(=O)N2CCC(c3nc(c4ccc(F)cc4)ccn3)CC2)c5cnccc5
0.254237	S1C(=NC(=C1)CC(=O)N2CCC(c3nc(c4ccc(F)cc4)ccn3)CC2)c5cnccc5
0.254237	S1C(=NC(=C1)CC(=O)N2CCC(c3nc(c4ccc(F)cc4)ccn3)CC2)c5cnccc5
0.254167	O=C(Nc1nccc(NC(=O)C)c1)c2ccc(OCCCC)cc2
0.254167	O=C(Nc1nccc(NC(=O)C)c1)c2ccc(OCCCC)cc2
0.253968	O=C(Nc1c(ccc(c1)C(=O)C)C)C(=O)Nc2cc(c(NC(=O)C)c(c2)C)C
0.253968	O=C(Nc1c(ccc(c1)C(=O)C)C)C(=O)Nc2cc(c(NC(=O)C)c(c2)C)C
0.253968	O=C(Nc1c(ccc(c1)C(=O)C)C)C(=O)Nc2cc(c(NC(=O)C)c(c2)C)C
0.253968	O=C(Nc1c(ccc(c1)C(=O)C)C)C(=O)Nc2cc(c(NC(=O)C)c(c2)C)C
0.253968	O=C(Nc1c(ccc(c1)C(=O)C)C)C(=O)Nc2cc(c(NC(=O)C)c(c2)C)C
0.253968	O=C(Nc1c(ccc(c1)C(=O)C)C)C(=O)Nc2cc(c(NC(=O)C)c(c2)C)C
0.253968	O=C(Nc1c(ccc(c1)C(=O)C)C)C(=O)Nc2cc(c(NC(=O)C)c(c2)C)C
0.253968	O=C(Nc1c(ccc(c1)C(=O)C)C)C(=O)Nc2cc(c(NC(=O)C)c(c2)C)C
0.253968	O=C(Nc1c(ccc(c1)C(=O)C)C)C(=O)Nc2cc(c(NC(=O)C)c(c2)C)C
0.253968	O=C(Nc1c(ccc(c1)C(=O)C)C)C(=O)Nc2cc(c(NC(=O)C)c(c2)C)C
0.253906	O=C(Nc1cc(NC)ccc1)C(=O)Nc2cc(ccc2)CN3CCN(c4ncccc4)CC3
0.253906	O=C(Nc1cc(NC)ccc1)C(=O)Nc2cc(ccc2)CN3CCN(c4ncccc4)CC3
0.253906	O=C(Nc1cc(NC)ccc1)C(=O)Nc2cc(ccc2)CN3CCN(c4ncccc4)CC3
0.253906	O=C(Nc1cc(NC)ccc1)C(=O)Nc2cc(ccc2)CN3CCN(c4ncccc4)CC3
0.253906	O=C(Nc1cc(NC)ccc1)C(=O)Nc2cc(ccc2)CN3CCN(c4ncccc4)CC3
0.253906	O=C(Nc1cc(NC)ccc1)C(=O)Nc2cc(ccc2)CN3CCN(c4ncccc4)CC3
0.253906	O=C(Nc1cc(NC)ccc1)C(=O)Nc2cc(ccc2)CN3CCN(c4ncccc4)CC3
0.253906	O=C(Nc1cc(NC)ccc1)C(=O)Nc2cc(ccc2)CN3CCN(c4ncccc4)CC3
0.253906	O=C(Nc1cc(NC)ccc1)C(=O)Nc2cc(ccc2)CN3CCN(c4ncccc4)CC3
0.253906	O=C(Nc1cc(NC)ccc1)C(=O)Nc2cc(ccc2)CN3CCN(c4ncccc4)CC3
0.253906	Clc1cc(c(O)cc1)C(=O)NCc2ccc(cc2)C(=O)Nc3ccncc3
0.253731	O=C(NCC=1ON=C(N1)c2cc(N)ccc2)c3cc(c(cc3)C)C
0.253731	O=C(NCC=1ON=C(N1)c2cc(N)ccc2)c3cc(c(cc3)C)C
0.253731	O=C(NCC=1ON=C(N1)c2cc(N)ccc2)c3cc(c(cc3)C)C
0.253731	O=C(NCC=1ON=C(N1)c2cc(N)ccc2)c3cc(c(cc3)C)C
0.253731	O=C(NCC=1ON=C(N1)c2cc(N)ccc2)c3cc(c(cc3)C)C
0.253731	O=C(NCC=1ON=C(N1)c2cc(N)ccc2)c3cc(c(cc3)C)C
0.253731	O=C(NCC=1ON=C(N1)c2cc(N)ccc2)c3cc(c(cc3)C)C
0.253731	O=C(OC(C)(C)C)Cc1c(NC(=O)c2cc(Nc3ccncc3)ccc2)cccc1
0.253731	Fc1cncc(c2cc(NC(=O)C(=O)NCCC(NC)C)c(cc2)C)c1
0.253731	Fc1cncc(c2cc(NC(=O)C(=O)NCCC(NC)C)c(cc2)C)c1
0.253731	Fc1cncc(c2cc(NC(=O)C(=O)NCCC(NC)C)c(cc2)C)c1
0.253676	O=C(NCc1ccc(c2cnccc2)cc1)c3c(nc(cc3)CN)C4CC4
0.253676	O=C(NCc1ccc(c2cnccc2)cc1)c3c(nc(cc3)CN)C4CC4
0.253676	O=C(NCc1ccc(c2cnccc2)cc1)c3c(nc(cc3)CN)C4CC4
0.253676	O=C(NCc1ccc(c2cnccc2)cc1)c3c(nc(cc3)CN)C4CC4
0.253676	O=C(NCc1ccc(c2cnccc2)cc1)c3c(nc(cc3)CN)C4CC4
0.253676	O=C(NCc1ccc(c2cnccc2)cc1)c3c(nc(cc3)CN)C4CC4
0.253676	O=C(NCc1ccc(c2cnccc2)cc1)c3c(nc(cc3)CN)C4CC4
0.253676	O=C(NCc1ccc(c2cnccc2)cc1)c3c(nc(cc3)CN)C4CC4
0.253676	O=C(NCc1ccc(c2cnccc2)cc1)c3c(nc(cc3)CN)C4CC4
0.253676	O=C(NCc1ccc(c2cnccc2)cc1)c3c(nc(cc3)CN)C4CC4
0.253623	O=C(OC)c1cc(NC(=O)Nc2c(OC)ccc(c3ccncc3)c2)c(OCc4ccccc4)cc1
0.253623	O=C(OC)c1cc(NC(=O)Nc2c(OC)ccc(c3ccncc3)c2)c(OCc4ccccc4)cc1
0.253623	O=C(OC)c1cc(NC(=O)Nc2c(OC)ccc(c3ccncc3)c2)c(OCc4ccccc4)cc1
0.253623	O=C(OC)c1cc(NC(=O)Nc2c(OC)ccc(c3ccncc3)c2)c(OCc4ccccc4)cc1
0.253623	O=C(OC)c1cc(NC(=O)Nc2c(OC)ccc(c3ccncc3)c2)c(OCc4ccccc4)cc1
0.253623	O=C(OC)c1cc(NC(=O)Nc2c(OC)ccc(c3ccncc3)c2)c(OCc4ccccc4)cc1
0.253623	O=C(OC)c1cc(NC(=O)Nc2c(OC)ccc(c3ccncc3)c2)c(OCc4ccccc4)cc1
0.253623	O=C(OC)c1cc(NC(=O)Nc2c(OC)ccc(c3ccncc3)c2)c(OCc4ccccc4)cc1
0.253623	O=C(OC)c1cc(NC(=O)Nc2c(OC)ccc(c3ccncc3)c2)c(OCc4ccccc4)cc1
0.253623	O=C(OC)c1cc(NC(=O)Nc2c(OC)ccc(c3ccncc3)c2)c(OCc4ccccc4)cc1
0.253521	Clc1ccc(cc1)COc2ccc(c3cnc(nc3)c4c(O)cc(cc4)C(=O)N5CCN(CC5)C)cc2
0.253521	Clc1ccc(cc1)COc2ccc(c3cnc(nc3)c4c(O)cc(cc4)C(=O)N5CCN(CC5)C)cc2
0.253521	Clc1ccc(cc1)COc2ccc(c3cnc(nc3)c4c(O)cc(cc4)C(=O)N5CCN(CC5)C)cc2
0.253521	Clc1ccc(cc1)COc2ccc(c3cnc(nc3)c4c(O)cc(cc4)C(=O)N5CCN(CC5)C)cc2
0.253521	Clc1ccc(cc1)COc2ccc(c3cnc(nc3)c4c(O)cc(cc4)C(=O)N5CCN(CC5)C)cc2
0.253521	Clc1ccc(cc1)COc2ccc(c3cnc(nc3)c4c(O)cc(cc4)C(=O)N5CCN(CC5)C)cc2
0.253521	Clc1ccc(cc1)COc2ccc(c3cnc(nc3)c4c(O)cc(cc4)C(=O)N5CCN(CC5)C)cc2
0.253521	Clc1ccc(cc1)COc2ccc(c3cnc(nc3)c4c(O)cc(cc4)C(=O)N5CCN(CC5)C)cc2
0.253521	Clc1ccc(cc1)COc2ccc(c3cnc(nc3)c4c(O)cc(cc4)C(=O)N5CCN(CC5)C)cc2
0.253521	Clc1ccc(cc1)COc2ccc(c3cnc(nc3)c4c(O)cc(cc4)C(=O)N5CCN(CC5)C)cc2
0.253521	S1C(=NC(=C1)CC(=O)NCC2CCN(Cc3ccc(OC)cc3)CC2)c4cnccc4
0.253521	S1C(=NC(=C1)CC(=O)NCC2CCN(Cc3ccc(OC)cc3)CC2)c4cnccc4
0.253521	S1C(=NC(=C1)CC(=O)NCC2CCN(Cc3ccc(OC)cc3)CC2)c4cnccc4
0.253521	S1C(=NC(=C1)CC(=O)NCC2CCN(Cc3ccc(OC)cc3)CC2)c4cnccc4
0.253521	S1C(=NC(=C1)CC(=O)NCC2CCN(Cc3ccc(OC)cc3)CC2)c4cnccc4
0.253521	S1C(=NC(=C1)CC(=O)NCC2CCN(Cc3ccc(OC)cc3)CC2)c4cnccc4
0.253521	S1C(=NC(=C1)CC(=O)NCC2CCN(Cc3ccc(OC)cc3)CC2)c4cnccc4
0.253521	S1C(=NC(=C1)CC(=O)NCC2CCN(Cc3ccc(OC)cc3)CC2)c4cnccc4
0.253521	S1C(=NC(=C1)CC(=O)NCC2CCN(Cc3ccc(OC)cc3)CC2)c4cnccc4
0.253521	S1C(=NC(=C1)CC(=O)NCC2CCN(Cc3ccc(OC)cc3)CC2)c4cnccc4
0.253472	O=C(Nc1ccc(cc1)CCC(=O)N)c2c(cccc2)C=3OC(c4ccc(cc4)C)=CN3
0.253378	Fc1c(ccc(c2ccc(OC)cc2)c1)C(=O)Nc3ncc(cc3)C4=Nc5c(N4)cccc5
0.253378	Fc1c(ccc(c2ccc(OC)cc2)c1)C(=O)Nc3ncc(cc3)C4=Nc5c(N4)cccc5
0.253378	Fc1c(ccc(c2ccc(OC)cc2)c1)C(=O)Nc3ncc(cc3)C4=Nc5c(N4)cccc5
0.253378	Fc1c(ccc(c2ccc(OC)cc2)c1)C(=O)Nc3ncc(cc3)C4=Nc5c(N4)cccc5
0.253378	Fc1c(ccc(c2ccc(OC)cc2)c1)C(=O)Nc3ncc(cc3)C4=Nc5c(N4)cccc5
0.253378	Fc1c(ccc(c2ccc(OC)cc2)c1)C(=O)Nc3ncc(cc3)C4=Nc5c(N4)cccc5
0.253378	Fc1c(ccc(c2ccc(OC)cc2)c1)C(=O)Nc3ncc(cc3)C4=Nc5c(N4)cccc5
0.253378	Fc1c(ccc(c2ccc(OC)cc2)c1)C(=O)Nc3ncc(cc3)C4=Nc5c(N4)cccc5
0.253378	Fc1c(ccc(c2ccc(OC)cc2)c1)C(=O)Nc3ncc(cc3)C4=Nc5c(N4)cccc5
0.253378	Fc1c(ccc(c2ccc(OC)cc2)c1)C(=O)Nc3ncc(cc3)C4=Nc5c(N4)cccc5
0.253333	Brc1cc(ccc1)COc2c(Cl)cc(cc2)C(=O)Nc3nccc(N4CCNCC4)c3
0.253333	Brc1cc(ccc1)COc2c(Cl)cc(cc2)C(=O)Nc3nccc(N4CCNCC4)c3
0.253333	Brc1cc(ccc1)COc2c(Cl)cc(cc2)C(=O)Nc3nccc(N4CCNCC4)c3
0.253333	Brc1cc(ccc1)COc2c(Cl)cc(cc2)C(=O)Nc3nccc(N4CCNCC4)c3
0.253333	Brc1cc(ccc1)COc2c(Cl)cc(cc2)C(=O)Nc3nccc(N4CCNCC4)c3
0.253333	S1C(=NC(=C1)CC(=O)Nc2cc(Oc3cc(ncc3)C(=O)NC)ccc2)c4cnccc4
0.253333	S1C(=NC(=C1)CC(=O)Nc2cc(Oc3cc(ncc3)C(=O)NC)ccc2)c4cnccc4
0.253333	S1C(=NC(=C1)CC(=O)Nc2cc(Oc3cc(ncc3)C(=O)NC)ccc2)c4cnccc4
0.253333	S1C(=NC(=C1)CC(=O)Nc2cc(Oc3cc(ncc3)C(=O)NC)ccc2)c4cnccc4
0.253333	S1C(=NC(=C1)CC(=O)Nc2cc(Oc3cc(ncc3)C(=O)NC)ccc2)c4cnccc4
0.253333	S1C(=NC(=C1)CC(=O)Nc2cc(Oc3cc(ncc3)C(=O)NC)ccc2)c4cnccc4
0.253333	S1C(=NC(=C1)CC(=O)Nc2cc(Oc3cc(ncc3)C(=O)NC)ccc2)c4cnccc4
0.253333	S1C(=NC(=C1)CC(=O)Nc2cc(Oc3cc(ncc3)C(=O)NC)ccc2)c4cnccc4
0.253333	S1C(=NC(=C1)CC(=O)Nc2cc(Oc3cc(ncc3)C(=O)NC)ccc2)c4cnccc4
0.253333	S1C(=NC(=C1)CC(=O)Nc2cc(Oc3cc(ncc3)C(=O)NC)ccc2)c4cnccc4
0.253333	Brc1cc(ccc1)COc2c(Cl)cc(cc2)C(=O)Nc3nccc(N4CCNCC4)c3
0.253333	Brc1cc(ccc1)COc2c(Cl)cc(cc2)C(=O)Nc3nccc(N4CCNCC4)c3
0.253333	Brc1cc(ccc1)COc2c(Cl)cc(cc2)C(=O)Nc3nccc(N4CCNCC4)c3
0.253333	Brc1cc(ccc1)COc2c(Cl)cc(cc2)C(=O)Nc3nccc(N4CCNCC4)c3
0.253333	Brc1cc(ccc1)COc2c(Cl)cc(cc2)C(=O)Nc3nccc(N4CCNCC4)c3
0.252874	Fc1c(NC(=O)C=O)cc(NC(=O)c2cc3OCOc3cc2)cc1
0.252788	Fc1c(NC(=O)C=2C=NN(c3ccccc3)C2)cc(NC(=O)C)cc1
0.252788	Fc1c(NC(=O)C=2C=NN(c3ccccc3)C2)cc(NC(=O)C)cc1
0.252788	Fc1c(NC(=O)C=2C=NN(c3ccccc3)C2)cc(NC(=O)C)cc1
0.252788	Fc1c(NC(=O)C=2C=NN(c3ccccc3)C2)cc(NC(=O)C)cc1
0.252788	Fc1c(NC(=O)C=2C=NN(c3ccccc3)C2)cc(NC(=O)C)cc1
0.252788	Fc1c(NC(=O)C=2C=NN(c3ccccc3)C2)cc(NC(=O)C)cc1
0.252788	Fc1c(NC(=O)C=2C=NN(c3ccccc3)C2)cc(NC(=O)C)cc1
0.252788	Fc1c(NC(=O)C=2C=NN(c3ccccc3)C2)cc(NC(=O)C)cc1
0.252788	Fc1c(NC(=O)C=2C=NN(c3ccccc3)C2)cc(NC(=O)C)cc1
0.252788	Brc1ccc(cc1)C2=NNC(C(=O)Nc3cc4OCCCOc4cc3)=C2
0.252788	Brc1ccc(cc1)C2=NNC(C(=O)Nc3cc4OCCCOc4cc3)=C2
0.252788	Brc1ccc(cc1)C2=NNC(C(=O)Nc3cc4OCCCOc4cc3)=C2
0.252708	S1C(=NC(c2c(ccc(c2)C)C)=C1C)NC(=O)c3ccncc3
0.252708	S1C(=NC(c2c(ccc(c2)C)C)=C1C)NC(=O)c3ccncc3
0.252708	S1C(=NC(c2c(ccc(c2)C)C)=C1C)NC(=O)c3ccncc3
0.252708	S1C(=NC(c2c(ccc(c2)C)C)=C1C)NC(=O)c3ccncc3
0.252708	S1C(=NC(c2c(ccc(c2)C)C)=C1C)NC(=O)c3ccncc3
0.252708	S1C(=NC(c2c(ccc(c2)C)C)=C1C)NC(=O)c3ccncc3
0.252708	S1C(=NC(c2c(ccc(c2)C)C)=C1C)NC(=O)c3ccncc3
0.252708	S1C(=NC(c2c(ccc(c2)C)C)=C1C)NC(=O)c3ccncc3
0.252708	S1C(=NC(c2c(ccc(c2)C)C)=C1C)NC(=O)c3ccncc3
0.252632	O=C(Nc1cc2c(cc1)CCCC2=O)c3cncc(c3)C4=COC=C4
0.252632	O=C(Nc1cc2c(cc1)CCCC2=O)c3cncc(c3)C4=COC=C4
0.252632	O=C(Nc1cc2c(cc1)CCCC2=O)c3cncc(c3)C4=COC=C4
0.252632	O=C(Nc1cc2c(cc1)CCCC2=O)c3cncc(c3)C4=COC=C4
0.252632	O=C(Nc1cc2c(cc1)CCCC2=O)c3cncc(c3)C4=COC=C4
0.252632	O=C(Nc1cc2c(cc1)CCCC2=O)c3cncc(c3)C4=COC=C4
0.252632	O=C(Nc1cc2c(cc1)CCCC2=O)c3cncc(c3)C4=COC=C4
0.252632	O=C(Nc1cc2c(cc1)CCCC2=O)c3cncc(c3)C4=COC=C4
0.252632	O=C(Nc1cc2c(cc1)CCCC2=O)c3cncc(c3)C4=COC=C4
0.252632	O=C(Nc1cc2c(cc1)CCCC2=O)c3cncc(c3)C4=COC=C4
0.252632	S1C(=NC(=C1)CC(=O)Nc2ccc(N3CCN(c4ncc(F)cn4)CC3)cc2)c5cnccc5
0.252632	S1C(=NC(=C1)CC(=O)Nc2ccc(N3CCN(c4ncc(F)cn4)CC3)cc2)c5cnccc5
0.252632	S1C(=NC(=C1)CC(=O)Nc2ccc(N3CCN(c4ncc(F)cn4)CC3)cc2)c5cnccc5
0.252525	S1C(=NC(c2c(NC(=O)c3ccc(N4CC(O)CCC4)cc3)cccc2)=C1)C
0.252525	S1C(=NC(c2c(NC(=O)c3ccc(N4CC(O)CCC4)cc3)cccc2)=C1)C
0.252525	S1C(=NC(c2c(NC(=O)c3ccc(N4CC(O)CCC4)cc3)cccc2)=C1)C
0.252525	S1C(=NC(c2c(NC(=O)c3ccc(N4CC(O)CCC4)cc3)cccc2)=C1)C
0.252525	S1C(=NC(c2c(NC(=O)c3ccc(N4CC(O)CCC4)cc3)cccc2)=C1)C
0.252525	S1C(=NC(c2c(NC(=O)c3ccc(N4CC(O)CCC4)cc3)cccc2)=C1)C
0.252525	S1C(=NC(c2c(NC(=O)c3ccc(N4CC(O)CCC4)cc3)cccc2)=C1)C
0.252525	S1C(=NC(c2c(NC(=O)c3ccc(N4CC(O)CCC4)cc3)cccc2)=C1)C
0.252525	S1C(=NC(c2c(NC(=O)c3ccc(N4CC(O)CCC4)cc3)cccc2)=C1)C
0.252492	Brc1cc(N2N=C(C(=O)Nc3c(cc(OCc4ccncc4)cc3)C)C=C2)ccc1
0.252492	Brc1cc(N2N=C(C(=O)Nc3c(cc(OCc4ccncc4)cc3)C)C=C2)ccc1
0.252492	S1C(=NC(=C1)CC(=O)Nc2cc3c(cc2)C(CC3(C)C)(C)C)c4cnccc4
0.252492	S1C(=NC(=C1)CC(=O)Nc2cc3c(cc2)C(CC3(C)C)(C)C)c4cnccc4
0.252492	S1C(=NC(=C1)CC(=O)Nc2cc3c(cc2)C(CC3(C)C)(C)C)c4cnccc4
0.252492	S1C(=NC(=C1)CC(=O)Nc2cc3c(cc2)C(CC3(C)C)(C)C)c4cnccc4
0.252492	S1C(=NC(=C1)CC(=O)Nc2cc3c(cc2)C(CC3(C)C)(C)C)c4cnccc4
0.252492	S1C(=NC(=C1)CC(=O)Nc2cc3c(cc2)C(CC3(C)C)(C)C)c4cnccc4
0.252492	S1C(=NC(=C1)CC(=O)Nc2cc3c(cc2)C(CC3(C)C)(C)C)c4cnccc4
0.252492	S1C(=NC(=C1)CC(=O)Nc2cc3c(cc2)C(CC3(C)C)(C)C)c4cnccc4
0.252492	S1C(=NC(=C1)CC(=O)Nc2cc3c(cc2)C(CC3(C)C)(C)C)c4cnccc4
0.252033	O=C(OC)c1ccc(cc1)CC(=O)NNc2c(ccc(c2)C)C
0.252033	O=C(OC)c1ccc(cc1)CC(=O)NNc2c(ccc(c2)C)C
0.252033	O=C(OC)c1ccc(cc1)CC(=O)NNc2c(ccc(c2)C)C
0.252033	O=C(OC)c1ccc(cc1)CC(=O)NNc2c(ccc(c2)C)C
0.252033	O=C(OC)c1ccc(cc1)CC(=O)NNc2c(ccc(c2)C)C
0.252033	O=C(OC)c1ccc(cc1)CC(=O)NNc2c(ccc(c2)C)C
0.252033	O=C(OC)c1ccc(cc1)CC(=O)NNc2c(ccc(c2)C)C
0.252033	O=C(OC)c1ccc(cc1)CC(=O)NNc2c(ccc(c2)C)C
0.252033	O=C(OC)c1ccc(cc1)CC(=O)NNc2c(ccc(c2)C)C
0.252033	O=C(OC)c1ccc(cc1)CC(=O)NNc2c(ccc(c2)C)C
0.251938	Fc1c(NC(=O)NCC(=O)NCc2ccc(cc2)C(=O)Nc3ccncc3)cccc1
0.251908	O=C(Nc1c(cccc1C)CC)c2ncc(cc2)C=3C=NNC3
0.251825	Fc1c(NC(=O)C2(CCF)CCC2)ccc(c1)CN3CCN(CC3)C
0.251825	Fc1c(NC(=O)C2(CCF)CCC2)ccc(c1)CN3CCN(CC3)C
0.251825	Fc1c(NC(=O)C2(CCF)CCC2)ccc(c1)CN3CCN(CC3)C
0.251701	O=C1N(c2c(ccc(c2)C)C)C(=O)c3c1cc(cc3)C(=O)Nc4ccc(cc4)CNC(=O)C
0.251701	O=C1N(c2c(ccc(c2)C)C)C(=O)c3c1cc(cc3)C(=O)Nc4ccc(cc4)CNC(=O)C
0.251701	O=C1N(c2c(ccc(c2)C)C)C(=O)c3c1cc(cc3)C(=O)Nc4ccc(cc4)CNC(=O)C
0.251701	O=C1N(c2c(ccc(c2)C)C)C(=O)c3c1cc(cc3)C(=O)Nc4ccc(cc4)CNC(=O)C
0.251701	O=C1N(c2c(ccc(c2)C)C)C(=O)c3c1cc(cc3)C(=O)Nc4ccc(cc4)CNC(=O)C
0.251701	O=C1N(c2c(ccc(c2)C)C)C(=O)c3c1cc(cc3)C(=O)Nc4ccc(cc4)CNC(=O)C
0.251701	O=C1N(c2c(ccc(c2)C)C)C(=O)c3c1cc(cc3)C(=O)Nc4ccc(cc4)CNC(=O)C
0.251701	O=C1N(c2c(ccc(c2)C)C)C(=O)c3c1cc(cc3)C(=O)Nc4ccc(cc4)CNC(=O)C
0.251701	O=C1N(c2c(ccc(c2)C)C)C(=O)c3c1cc(cc3)C(=O)Nc4ccc(cc4)CNC(=O)C
0.251701	O=C1N(c2c(ccc(c2)C)C)C(=O)c3c1cc(cc3)C(=O)Nc4ccc(cc4)CNC(=O)C
0.251046	O=C(N)c1ccc(cc1)C=2ON=C(N2)CN3CCN(CC3)C
0.251046	O=C(N)c1ccc(cc1)C=2ON=C(N2)CN3CCN(CC3)C
0.251046	O=C(N)c1ccc(cc1)C=2ON=C(N2)CN3CCN(CC3)C
0.251046	O=C(N)c1ccc(cc1)C=2ON=C(N2)CN3CCN(CC3)C
0.251046	O=C(N)c1ccc(cc1)C=2ON=C(N2)CN3CCN(CC3)C
0.251046	O=C(N)c1ccc(cc1)C=2ON=C(N2)CN3CCN(CC3)C
0.251046	O=C(N)c1ccc(cc1)C=2ON=C(N2)CN3CCN(CC3)C
0.251046	O=C(N)c1ccc(cc1)C=2ON=C(N2)CN3CCN(CC3)C
0.251046	O=C(N)c1ccc(cc1)C=2ON=C(N2)CN3CCN(CC3)C
0.25098	O=C(OCCc1cc(OC)c(OC)cc1)c2ccc(NC(=O)c3ccccc3)cc2
0.250951	O=C(Nc1c(OCOC)ccc(c1)CCC(=O)OC)c2ccccc2
0.250883	O=C(OC(C)(C)C)NCC=1OC(C(=O)Nc2cc(ccc2)C=3N=NNC3)=CC1
0.250883	O=C(OC(C)(C)C)NCC=1OC(C(=O)Nc2cc(ccc2)C=3N=NNC3)=CC1
0.250883	O=C(OC(C)(C)C)NCC=1OC(C(=O)Nc2cc(ccc2)C=3N=NNC3)=CC1
0.250883	O=C(OC(C)(C)C)NCC=1OC(C(=O)Nc2cc(ccc2)C=3N=NNC3)=CC1
0.250883	O=C(OC(C)(C)C)NCC=1OC(C(=O)Nc2cc(ccc2)C=3N=NNC3)=CC1
0.250883	O=C(OC(C)(C)C)NCC=1OC(C(=O)Nc2cc(ccc2)C=3N=NNC3)=CC1
0.250883	O=C(OC(C)(C)C)NCC=1OC(C(=O)Nc2cc(ccc2)C=3N=NNC3)=CC1
0.250883	O=C(OC(C)(C)C)NCC=1OC(C(=O)Nc2cc(ccc2)C=3N=NNC3)=CC1
0.250883	O=C(OC(C)(C)C)NCC=1OC(C(=O)Nc2cc(ccc2)C=3N=NNC3)=CC1
0.250883	O=C(OC(C)(C)C)NCC=1OC(C(=O)Nc2cc(ccc2)C=3N=NNC3)=CC1
0.250814	Brc1c(OCC)c(NC(=O)c2cc(S(=O)(=O)N3CCN(Cc4ccccc4)CC3)ccc2)cc(F)c1
0.250784	S1C(=NC(=C1)CC(=O)N2CCC(c3nc(c4ccc(F)cc4)ccn3)CC2)NC(=O)C=5SC=CC5
0.250784	S1C(=NC(=C1)CC(=O)N2CCC(c3nc(c4ccc(F)cc4)ccn3)CC2)NC(=O)C=5SC=CC5
0.250784	S1C(=NC(=C1)CC(=O)N2CCC(c3nc(c4ccc(F)cc4)ccn3)CC2)NC(=O)C=5SC=CC5
0.250784	S1C(=NC(=C1)CC(=O)N2CCC(c3nc(c4ccc(F)cc4)ccn3)CC2)NC(=O)C=5SC=CC5
0.250784	S1C(=NC(=C1)CC(=O)N2CCC(c3nc(c4ccc(F)cc4)ccn3)CC2)NC(=O)C=5SC=CC5
0.250784	S1C(=NC(=C1)CC(=O)N2CCC(c3nc(c4ccc(F)cc4)ccn3)CC2)NC(=O)C=5SC=CC5
0.250784	S1C(=NC(=C1)CC(=O)N2CCC(c3nc(c4ccc(F)cc4)ccn3)CC2)NC(=O)C=5SC=CC5
0.250784	S1C(=NC(=C1)CC(=O)N2CCC(c3nc(c4ccc(F)cc4)ccn3)CC2)NC(=O)C=5SC=CC5
0.250784	S1C(=NC(=C1)CC(=O)N2CCC(c3nc(c4ccc(F)cc4)ccn3)CC2)NC(=O)C=5SC=CC5
0.250784	S1C(=NC(=C1)CC(=O)N2CCC(c3nc(c4ccc(F)cc4)ccn3)CC2)NC(=O)C=5SC=CC5
0.250746	O=C(Nc1ccccc1)c2cc(NC(=O)C(=O)N3CC(C=C)C(CC(=O)OC(C)(C)C)CC3)c(cc2)C
0.25	Brc1nc(ccc1C(=O)Nc2ccc(Oc3nc(ccn3)C)cc2)C
0.25	Brc1nc(ccc1C(=O)Nc2ccc(Oc3nc(ccn3)C)cc2)C
0.25	Brc1nc(ccc1C(=O)Nc2ccc(Oc3nc(ccn3)C)cc2)C
0.25	Brc1nc(ccc1C(=O)Nc2ccc(Oc3nc(ccn3)C)cc2)C
0.25	Brc1nc(ccc1C(=O)Nc2ccc(Oc3nc(ccn3)C)cc2)C
0.25	Brc1nc(ccc1C(=O)Nc2ccc(Oc3nc(ccn3)C)cc2)C
0.25	Brc1nc(ccc1C(=O)Nc2ccc(Oc3nc(ccn3)C)cc2)C
0.25	Brc1nc(ccc1C(=O)Nc2ccc(Oc3nc(ccn3)C)cc2)C
0.25	Brc1nc(ccc1C(=O)Nc2ccc(Oc3nc(ccn3)C)cc2)C
0.25	Brc1nc(ccc1C(=O)Nc2ccc(Oc3nc(ccn3)C)cc2)C
0.25	Fc1ccc(c2nc(ncc2)C3CCN(C(=O)C=4NN=C(c5c(cc(cc5)C)C)C4)CC3)cc1
0.25	Fc1ccc(c2nc(ncc2)C3CCN(C(=O)C=4NN=C(c5c(cc(cc5)C)C)C4)CC3)cc1
0.25	Fc1ccc(c2nc(ncc2)C3CCN(C(=O)C=4NN=C(c5c(cc(cc5)C)C)C4)CC3)cc1
0.25	Fc1ccc(c2nc(ncc2)C3CCN(C(=O)C=4NN=C(c5c(cc(cc5)C)C)C4)CC3)cc1
0.25	Fc1ccc(c2nc(ncc2)C3CCN(C(=O)C=4NN=C(c5c(cc(cc5)C)C)C4)CC3)cc1
0.25	Fc1ccc(c2nc(ncc2)C3CCN(C(=O)C=4NN=C(c5c(cc(cc5)C)C)C4)CC3)cc1
0.25	O=C(NC(C)C)c1c(ccc(NC(=O)C(=O)Nc2ccc(cc2)CC)c1)C
0.25	O=C(NC(C)C)c1c(ccc(NC(=O)C(=O)Nc2ccc(cc2)CC)c1)C
0.25	O=C(NC(C)C)c1c(ccc(NC(=O)C(=O)Nc2ccc(cc2)CC)c1)C
0.25	O=C(NC(C)C)c1c(ccc(NC(=O)C(=O)Nc2ccc(cc2)CC)c1)C
0.25	O=C(NC(C)C)c1c(ccc(NC(=O)C(=O)Nc2ccc(cc2)CC)c1)C
0.25	O=C(NC(C)C)c1c(ccc(NC(=O)C(=O)Nc2ccc(cc2)CC)c1)C
0.25	O=C(NC(C)C)c1c(ccc(NC(=O)C(=O)Nc2ccc(cc2)CC)c1)C
0.25	O=C(NC(C)C)c1c(ccc(NC(=O)C(=O)Nc2ccc(cc2)CC)c1)C
0.25	O=C(NC(C)C)c1c(ccc(NC(=O)C(=O)Nc2ccc(cc2)CC)c1)C
0.25	O=C(NC(C)C)c1c(ccc(NC(=O)C(=O)Nc2ccc(cc2)CC)c1)C
0.25	O=C(NC1=NN(C=C1)Cc2ncccc2)c3cncc(c4ncccc4)c3
[truncated: 8,001 more rows]
