# Supplementary material for: Galileo: Three-dimensional searching in large combinatorial fragment spaces on the example of pharmacophores
Source: J Comput Aided Mol Des. 2022 Nov 24;37(1):1–16. doi: 10.1007/s10822-022-00485-y (PMC10032335; doi:10.1007/s10822-022-00485-y)
Supplement: Supplementary file 4 — Supplementary file 3a [file 10822_2022_485_MOESM3_ESMa.zip › Imatinib_Galileo/12/out_8.csv]

Score	SMILES
0.4	O=C(Nc1c(ccc(c1)CN2CCOCC2)C)C=3NC=C(C=4OC=CC4)C3
0.4	O=C(Nc1c(ccc(c1)CN2CCOCC2)C)C=3NC=C(C=4OC=CC4)C3
0.4	O=C(Nc1c(ccc(c1)CN2CCOCC2)C)C=3NC=C(C=4OC=CC4)C3
0.4	O=C(Nc1c(ccc(c1)CN2CCOCC2)C)C=3NC=C(C=4OC=CC4)C3
0.4	O=C(Nc1c(ccc(c1)CN2CCOCC2)C)C=3NC=C(C=4OC=CC4)C3
0.4	O=C(Nc1c(ccc(c1)CN2CCOCC2)C)C=3NC=C(C=4OC=CC4)C3
0.4	O=C(Nc1c(ccc(c1)CN2CCOCC2)C)C=3NC=C(C=4OC=CC4)C3
0.4	O=C(Nc1c(ccc(c1)CN2CCOCC2)C)C=3NC=C(C=4OC=CC4)C3
0.4	O=C(Nc1c(ccc(c1)CN2CCOCC2)C)C=3NC=C(C=4OC=CC4)C3
0.4	O=C(Nc1c(ccc(c1)CN2CCOCC2)C)C=3NC=C(C=4OC=CC4)C3
0.376147	O=C(Nc1cc(NC(=O)C=O)c(cc1)C)c2ccccc2
0.376147	O=C(Nc1cc(NC(=O)C=O)c(cc1)C)c2ccccc2
0.376147	O=C(Nc1cc(NC(=O)C=O)c(cc1)C)c2ccccc2
0.376147	O=C(Nc1cc(NC(=O)C=O)c(cc1)C)c2ccccc2
0.376147	O=C(Nc1cc(NC(=O)C=O)c(cc1)C)c2ccccc2
0.376147	O=C(Nc1cc(NC(=O)C=O)c(cc1)C)c2ccccc2
0.376147	O=C(Nc1cc(NC(=O)C=O)c(cc1)C)c2ccccc2
0.376147	O=C(Nc1cc(NC(=O)C=O)c(cc1)C)c2ccccc2
0.376147	O=C(Nc1cc(NC(=O)C=O)c(cc1)C)c2ccccc2
0.376147	O=C(Nc1cc(NC(=O)C=O)c(cc1)C)c2ccccc2
0.375	O=C(Nc1ccc(cc1)CN2CCC(O)CC2)C=3N(N=C(c4cnccc4)C3)C
0.375	O=C(Nc1ccc(cc1)CN2CCC(O)CC2)C=3N(N=C(c4cnccc4)C3)C
0.375	O=C(Nc1ccc(cc1)CN2CCC(O)CC2)C=3N(N=C(c4cnccc4)C3)C
0.375	O=C(Nc1ccc(cc1)CN2CCC(O)CC2)C=3N(N=C(c4cnccc4)C3)C
0.375	O=C(Nc1ccc(cc1)CN2CCC(O)CC2)C=3N(N=C(c4cnccc4)C3)C
0.375	O=C(Nc1ccc(cc1)CN2CCC(O)CC2)C=3N(N=C(c4cnccc4)C3)C
0.375	O=C(Nc1ccc(cc1)CN2CCC(O)CC2)C=3N(N=C(c4cnccc4)C3)C
0.375	O=C(Nc1ccc(cc1)CN2CCC(O)CC2)C=3N(N=C(c4cnccc4)C3)C
0.375	O=C(Nc1ccc(cc1)CN2CCC(O)CC2)C=3N(N=C(c4cnccc4)C3)C
0.375	O=C(Nc1ccc(cc1)CN2CCC(O)CC2)C=3N(N=C(c4cnccc4)C3)C
0.374502	S1CCN(Cc2ccc(cc2)C(=O)Nc3c(cc(OCc4cc(ccc4)C)cc3)C)CC1
0.374502	S1CCN(Cc2ccc(cc2)C(=O)Nc3c(cc(OCc4cc(ccc4)C)cc3)C)CC1
0.374502	S1CCN(Cc2ccc(cc2)C(=O)Nc3c(cc(OCc4cc(ccc4)C)cc3)C)CC1
0.374502	S1CCN(Cc2ccc(cc2)C(=O)Nc3c(cc(OCc4cc(ccc4)C)cc3)C)CC1
0.366534	O=C(Nc1cc(ccc1)C=2N=CNC2)C=3OC(=CC3)CN4CCCC4
0.366534	O=C(Nc1cc(ccc1)C=2N=CNC2)C=3OC(=CC3)CN4CCCC4
0.366534	O=C(Nc1cc(ccc1)C=2N=CNC2)C=3OC(=CC3)CN4CCCC4
0.362385	O=C(Nc1ccccc1)c2cc(NC(=O)C)c(cc2)C
0.362385	O=C(Nc1ccccc1)c2cc(NC(=O)C)c(cc2)C
0.362385	O=C(Nc1ccccc1)c2cc(NC(=O)C)c(cc2)C
0.362385	O=C(Nc1ccccc1)c2cc(NC(=O)C)c(cc2)C
0.362385	O=C(Nc1ccccc1)c2cc(NC(=O)C)c(cc2)C
0.362385	O=C(Nc1ccccc1)c2cc(NC(=O)C)c(cc2)C
0.362385	O=C(Nc1ccccc1)c2cc(NC(=O)C)c(cc2)C
0.362385	O=C(Nc1ccccc1)c2cc(NC(=O)C)c(cc2)C
0.362385	O=C(Nc1ccccc1)c2cc(NC(=O)C)c(cc2)C
0.362385	O=C(Nc1ccccc1)c2cc(NC(=O)C)c(cc2)C
0.354086	S1N=NC(c2ccc(cc2)C(=O)Nc3cc(NC(=O)Cc4ccccc4)c(F)cc3)=C1
0.354086	S1N=NC(c2ccc(cc2)C(=O)Nc3cc(NC(=O)Cc4ccccc4)c(F)cc3)=C1
0.354086	S1N=NC(c2ccc(cc2)C(=O)Nc3cc(NC(=O)Cc4ccccc4)c(F)cc3)=C1
0.354086	S1N=NC(c2ccc(cc2)C(=O)Nc3cc(NC(=O)Cc4ccccc4)c(F)cc3)=C1
0.354086	S1N=NC(c2ccc(cc2)C(=O)Nc3cc(NC(=O)Cc4ccccc4)c(F)cc3)=C1
0.354086	S1N=NC(c2ccc(cc2)C(=O)Nc3cc(NC(=O)Cc4ccccc4)c(F)cc3)=C1
0.354086	S1N=NC(c2ccc(cc2)C(=O)Nc3cc(NC(=O)Cc4ccccc4)c(F)cc3)=C1
0.352227	S1N=NC(c2ccc(cc2)C(=O)Nc3c(ccc(c3)C(=O)N(C)C)C)=C1
0.352227	S1N=NC(c2ccc(cc2)C(=O)Nc3c(ccc(c3)C(=O)N(C)C)C)=C1
0.352227	S1N=NC(c2ccc(cc2)C(=O)Nc3c(ccc(c3)C(=O)N(C)C)C)=C1
0.352227	S1N=NC(c2ccc(cc2)C(=O)Nc3c(ccc(c3)C(=O)N(C)C)C)=C1
0.352227	S1N=NC(c2ccc(cc2)C(=O)Nc3c(ccc(c3)C(=O)N(C)C)C)=C1
0.352227	S1N=NC(c2ccc(cc2)C(=O)Nc3c(ccc(c3)C(=O)N(C)C)C)=C1
0.352227	S1N=NC(c2ccc(cc2)C(=O)Nc3c(ccc(c3)C(=O)N(C)C)C)=C1
0.352227	S1N=NC(c2ccc(cc2)C(=O)Nc3c(ccc(c3)C(=O)N(C)C)C)=C1
0.352227	S1N=NC(c2ccc(cc2)C(=O)Nc3c(ccc(c3)C(=O)N(C)C)C)=C1
0.352227	S1N=NC(c2ccc(cc2)C(=O)Nc3c(ccc(c3)C(=O)N(C)C)C)=C1
0.347015	Fc1c(N2CCN(CC2)CC)ccc(c1)C(=O)Nc3cc(ccc3)C4=NOC=C4
0.347015	Fc1c(N2CCN(CC2)CC)ccc(c1)C(=O)Nc3cc(ccc3)C4=NOC=C4
0.347015	Fc1c(N2CCN(CC2)CC)ccc(c1)C(=O)Nc3cc(ccc3)C4=NOC=C4
0.347015	Fc1c(N2CCN(CC2)CC)ccc(c1)C(=O)Nc3cc(ccc3)C4=NOC=C4
0.347015	Fc1c(N2CCN(CC2)CC)ccc(c1)C(=O)Nc3cc(ccc3)C4=NOC=C4
0.347015	Fc1c(N2CCN(CC2)CC)ccc(c1)C(=O)Nc3cc(ccc3)C4=NOC=C4
0.347015	Fc1c(N2CCN(CC2)CC)ccc(c1)C(=O)Nc3cc(ccc3)C4=NOC=C4
0.347015	Fc1c(N2CCN(CC2)CC)ccc(c1)C(=O)Nc3cc(ccc3)C4=NOC=C4
0.34657	S1C(=NC(c2c(ccc(c2)C)C)=C1)NC(=O)c3cc(NC(=O)Nc4ccccc4)c(cc3)C
0.34657	S1C(=NC(c2c(ccc(c2)C)C)=C1)NC(=O)c3cc(NC(=O)Nc4ccccc4)c(cc3)C
0.34657	S1C(=NC(c2c(ccc(c2)C)C)=C1)NC(=O)c3cc(NC(=O)Nc4ccccc4)c(cc3)C
0.34657	S1C(=NC(c2c(ccc(c2)C)C)=C1)NC(=O)c3cc(NC(=O)Nc4ccccc4)c(cc3)C
0.34657	S1C(=NC(c2c(ccc(c2)C)C)=C1)NC(=O)c3cc(NC(=O)Nc4ccccc4)c(cc3)C
0.34657	S1C(=NC(c2c(ccc(c2)C)C)=C1)NC(=O)c3cc(NC(=O)Nc4ccccc4)c(cc3)C
0.34657	S1C(=NC(c2c(ccc(c2)C)C)=C1)NC(=O)c3cc(NC(=O)Nc4ccccc4)c(cc3)C
0.34657	S1C(=NC(c2c(ccc(c2)C)C)=C1)NC(=O)c3cc(NC(=O)Nc4ccccc4)c(cc3)C
0.34657	S1C(=NC(c2c(ccc(c2)C)C)=C1)NC(=O)c3cc(NC(=O)Nc4ccccc4)c(cc3)C
0.34657	S1C(=NC(c2c(ccc(c2)C)C)=C1)NC(=O)c3cc(NC(=O)Nc4ccccc4)c(cc3)C
0.3379	O=C(O)c1cc(NC(=O)c2ccccc2)c(cc1)C
0.3379	O=C(O)c1cc(NC(=O)c2ccccc2)c(cc1)C
0.3379	O=C(O)c1cc(NC(=O)c2ccccc2)c(cc1)C
0.337838	O=C(Nc1c(ccc(c1)CN2CCOCC2)C)C
0.337838	O=C(Nc1c(ccc(c1)CN2CCOCC2)C)C
0.337838	O=C(Nc1c(ccc(c1)CN2CCOCC2)C)C
0.337838	O=C(Nc1c(ccc(c1)CN2CCOCC2)C)C
0.337838	O=C(Nc1c(ccc(c1)CN2CCOCC2)C)C
0.337838	O=C(Nc1c(ccc(c1)CN2CCOCC2)C)C
0.337838	O=C(Nc1c(ccc(c1)CN2CCOCC2)C)C
0.337838	O=C(Nc1c(ccc(c1)CN2CCOCC2)C)C
0.337838	O=C(Nc1c(ccc(c1)CN2CCOCC2)C)C
0.337838	O=C(Nc1c(ccc(c1)CN2CCOCC2)C)C
0.335593	S1C(=NC(c2c(OC)cc(OC)cc2)=C1)NC(=O)c3cc(NC(=O)Nc4ccccc4)c(cc3)C
0.335593	S1C(=NC(c2c(OC)cc(OC)cc2)=C1)NC(=O)c3cc(NC(=O)Nc4ccccc4)c(cc3)C
0.335593	S1C(=NC(c2c(OC)cc(OC)cc2)=C1)NC(=O)c3cc(NC(=O)Nc4ccccc4)c(cc3)C
0.335593	S1C(=NC(c2c(OC)cc(OC)cc2)=C1)NC(=O)c3cc(NC(=O)Nc4ccccc4)c(cc3)C
0.335593	S1C(=NC(c2c(OC)cc(OC)cc2)=C1)NC(=O)c3cc(NC(=O)Nc4ccccc4)c(cc3)C
0.335593	S1C(=NC(c2c(OC)cc(OC)cc2)=C1)NC(=O)c3cc(NC(=O)Nc4ccccc4)c(cc3)C
0.335593	S1C(=NC(c2c(OC)cc(OC)cc2)=C1)NC(=O)c3cc(NC(=O)Nc4ccccc4)c(cc3)C
0.335593	S1C(=NC(c2c(OC)cc(OC)cc2)=C1)NC(=O)c3cc(NC(=O)Nc4ccccc4)c(cc3)C
0.335593	S1C(=NC(c2c(OC)cc(OC)cc2)=C1)NC(=O)c3cc(NC(=O)Nc4ccccc4)c(cc3)C
0.335593	S1C(=NC(c2c(OC)cc(OC)cc2)=C1)NC(=O)c3cc(NC(=O)Nc4ccccc4)c(cc3)C
0.333333	O=C(Nc1cc(NC(=O)C(=O)NC2=C(N(N=C2)C)c3nccnc3)c(cc1)C)c4ccccc4
0.333333	O=C(Nc1cc(NC(=O)C(=O)NC2=C(N(N=C2)C)c3nccnc3)c(cc1)C)c4ccccc4
0.333333	O=C(Nc1cc(NC(=O)C(=O)NC2=C(N(N=C2)C)c3nccnc3)c(cc1)C)c4ccccc4
0.333333	O=C(Nc1cc(NC(=O)C(=O)NC2=C(N(N=C2)C)c3nccnc3)c(cc1)C)c4ccccc4
0.333333	O=C(Nc1cc(NC(=O)C(=O)NC2=C(N(N=C2)C)c3nccnc3)c(cc1)C)c4ccccc4
0.333333	O=C(Nc1cc(NC(=O)C(=O)NC2=C(N(N=C2)C)c3nccnc3)c(cc1)C)c4ccccc4
0.333333	O=C(Nc1cc(NC(=O)C(=O)NC2=C(N(N=C2)C)c3nccnc3)c(cc1)C)c4ccccc4
0.333333	O=C(Nc1cc(NC(=O)C(=O)NC2=C(N(N=C2)C)c3nccnc3)c(cc1)C)c4ccccc4
0.333333	O=C(Nc1cc(NC(=O)C(=O)NC2=C(N(N=C2)C)c3nccnc3)c(cc1)C)c4ccccc4
0.333333	O=C(Nc1cc(NC(=O)C(=O)NC2=C(N(N=C2)C)c3nccnc3)c(cc1)C)c4ccccc4
0.333333	Clc1c(Oc2ccncc2)ccc(c1)C(=O)Nc3ccc(cc3)CN4CCC(O)CC4
0.333333	Clc1c(Oc2ccncc2)ccc(c1)C(=O)Nc3ccc(cc3)CN4CCC(O)CC4
0.333333	Clc1c(Oc2ccncc2)ccc(c1)C(=O)Nc3ccc(cc3)CN4CCC(O)CC4
0.333333	Clc1c(Oc2ccncc2)ccc(c1)C(=O)Nc3ccc(cc3)CN4CCC(O)CC4
0.333333	Clc1c(Oc2ccncc2)ccc(c1)C(=O)Nc3ccc(cc3)CN4CCC(O)CC4
0.333333	Clc1c(Oc2ccncc2)ccc(c1)C(=O)Nc3ccc(cc3)CN4CCC(O)CC4
0.333333	Clc1c(Oc2ccncc2)ccc(c1)C(=O)Nc3ccc(cc3)CN4CCC(O)CC4
0.333333	Clc1c(Oc2ccncc2)ccc(c1)C(=O)Nc3ccc(cc3)CN4CCC(O)CC4
0.333333	Clc1c(Oc2ccncc2)ccc(c1)C(=O)Nc3ccc(cc3)CN4CCC(O)CC4
0.333333	Clc1c(Oc2ccncc2)ccc(c1)C(=O)Nc3ccc(cc3)CN4CCC(O)CC4
0.331126	Brc1cc(ccc1)C(=O)Nc2cc(O)c(cc2)C(=O)N3CCN(CC=4N=C(OC4)c5ccccc5)CC3
0.331126	Brc1cc(ccc1)C(=O)Nc2cc(O)c(cc2)C(=O)N3CCN(CC=4N=C(OC4)c5ccccc5)CC3
0.331126	Brc1cc(ccc1)C(=O)Nc2cc(O)c(cc2)C(=O)N3CCN(CC=4N=C(OC4)c5ccccc5)CC3
0.331126	Brc1cc(ccc1)C(=O)Nc2cc(O)c(cc2)C(=O)N3CCN(CC=4N=C(OC4)c5ccccc5)CC3
0.331126	Brc1cc(ccc1)C(=O)Nc2cc(O)c(cc2)C(=O)N3CCN(CC=4N=C(OC4)c5ccccc5)CC3
0.331126	Brc1cc(ccc1)C(=O)Nc2cc(O)c(cc2)C(=O)N3CCN(CC=4N=C(OC4)c5ccccc5)CC3
0.331126	Brc1cc(ccc1)C(=O)Nc2cc(O)c(cc2)C(=O)N3CCN(CC=4N=C(OC4)c5ccccc5)CC3
0.331126	Brc1cc(ccc1)C(=O)Nc2cc(O)c(cc2)C(=O)N3CCN(CC=4N=C(OC4)c5ccccc5)CC3
0.331126	Brc1cc(ccc1)C(=O)Nc2cc(O)c(cc2)C(=O)N3CCN(CC=4N=C(OC4)c5ccccc5)CC3
0.331126	Brc1cc(ccc1)C(=O)Nc2cc(O)c(cc2)C(=O)N3CCN(CC=4N=C(OC4)c5ccccc5)CC3
0.330961	S1C=C(C(=O)Nc2c(F)ccc(NC(=O)c3c(nc(nc3)c4ccccc4)C)c2)C=C1
0.330961	S1C=C(C(=O)Nc2c(F)ccc(NC(=O)c3c(nc(nc3)c4ccccc4)C)c2)C=C1
0.330961	S1C=C(C(=O)Nc2c(F)ccc(NC(=O)c3c(nc(nc3)c4ccccc4)C)c2)C=C1
0.330961	S1C=C(C(=O)Nc2c(F)ccc(NC(=O)c3c(nc(nc3)c4ccccc4)C)c2)C=C1
0.330961	S1C=C(C(=O)Nc2c(F)ccc(NC(=O)c3c(nc(nc3)c4ccccc4)C)c2)C=C1
0.330961	S1C=C(C(=O)Nc2c(F)ccc(NC(=O)c3c(nc(nc3)c4ccccc4)C)c2)C=C1
0.330961	S1C=C(C(=O)Nc2c(F)ccc(NC(=O)c3c(nc(nc3)c4ccccc4)C)c2)C=C1
0.330961	S1C=C(C(=O)Nc2c(F)ccc(NC(=O)c3c(nc(nc3)c4ccccc4)C)c2)C=C1
0.330961	S1C=C(C(=O)Nc2c(F)ccc(NC(=O)c3c(nc(nc3)c4ccccc4)C)c2)C=C1
0.330961	S1C=C(C(=O)Nc2c(F)ccc(NC(=O)c3c(nc(nc3)c4ccccc4)C)c2)C=C1
0.328358	S1C(=NC(c2ccc(cc2)CCNC(=O)C)=C1)NC(=O)c3cc(ccc3)CN4CCCCC4
0.328358	S1C(=NC(c2ccc(cc2)CCNC(=O)C)=C1)NC(=O)c3cc(ccc3)CN4CCCCC4
0.328358	S1C(=NC(c2ccc(cc2)CCNC(=O)C)=C1)NC(=O)c3cc(ccc3)CN4CCCCC4
0.328358	S1C(=NC(c2ccc(cc2)CCNC(=O)C)=C1)NC(=O)c3cc(ccc3)CN4CCCCC4
0.328358	S1C(=NC(c2ccc(cc2)CCNC(=O)C)=C1)NC(=O)c3cc(ccc3)CN4CCCCC4
0.328358	S1C(=NC(c2ccc(cc2)CCNC(=O)C)=C1)NC(=O)c3cc(ccc3)CN4CCCCC4
0.328358	S1C(=NC(c2ccc(cc2)CCNC(=O)C)=C1)NC(=O)c3cc(ccc3)CN4CCCCC4
0.328358	S1C(=NC(c2ccc(cc2)CCNC(=O)C)=C1)NC(=O)c3cc(ccc3)CN4CCCCC4
0.328358	S1C(=NC(c2ccc(cc2)CCNC(=O)C)=C1)NC(=O)c3cc(ccc3)CN4CCCCC4
0.328358	S1C(=NC(c2ccc(cc2)CCNC(=O)C)=C1)NC(=O)c3cc(ccc3)CN4CCCCC4
0.327068	Fc1ccc(c2cncc(c2)C(=O)Nc3c(cc(OCc4cc(ccc4)C)cc3)C)cc1
0.327068	Fc1ccc(c2cncc(c2)C(=O)Nc3c(cc(OCc4cc(ccc4)C)cc3)C)cc1
0.324219	O=C(N(C)C)c1cc(NC(=O)c2ncc(NC(=O)C)cc2)c(cc1)C
0.321267	Brc1ccc(cc1)C(=O)Nc2c(ccc(c2)C(=O)N)C
0.321267	Brc1ccc(cc1)C(=O)Nc2c(ccc(c2)C(=O)N)C
0.321267	Brc1ccc(cc1)C(=O)Nc2c(ccc(c2)C(=O)N)C
0.321267	Brc1ccc(cc1)C(=O)Nc2c(ccc(c2)C(=O)N)C
0.321267	Brc1ccc(cc1)C(=O)Nc2c(ccc(c2)C(=O)N)C
0.321267	Brc1ccc(cc1)C(=O)Nc2c(ccc(c2)C(=O)N)C
0.321267	Brc1ccc(cc1)C(=O)Nc2c(ccc(c2)C(=O)N)C
0.321267	Brc1ccc(cc1)C(=O)Nc2c(ccc(c2)C(=O)N)C
0.321267	Brc1ccc(cc1)C(=O)Nc2c(ccc(c2)C(=O)N)C
0.321267	Brc1ccc(cc1)C(=O)Nc2c(ccc(c2)C(=O)N)C
0.318792	O=C(N(C)C)c1ccc(NC(=O)CC2=NOC(=N2)c3cc(NC(=O)C=4OC=CC4)c(cc3)C)cc1
0.318792	O=C(N(C)C)c1ccc(NC(=O)CC2=NOC(=N2)c3cc(NC(=O)C=4OC=CC4)c(cc3)C)cc1
0.318792	O=C(N(C)C)c1ccc(NC(=O)CC2=NOC(=N2)c3cc(NC(=O)C=4OC=CC4)c(cc3)C)cc1
0.318792	O=C(N(C)C)c1ccc(NC(=O)CC2=NOC(=N2)c3cc(NC(=O)C=4OC=CC4)c(cc3)C)cc1
0.318792	O=C(N(C)C)c1ccc(NC(=O)CC2=NOC(=N2)c3cc(NC(=O)C=4OC=CC4)c(cc3)C)cc1
0.318792	O=C(N(C)C)c1ccc(NC(=O)CC2=NOC(=N2)c3cc(NC(=O)C=4OC=CC4)c(cc3)C)cc1
0.318792	O=C(N(C)C)c1ccc(NC(=O)CC2=NOC(=N2)c3cc(NC(=O)C=4OC=CC4)c(cc3)C)cc1
0.318792	O=C(N(C)C)c1ccc(NC(=O)CC2=NOC(=N2)c3cc(NC(=O)C=4OC=CC4)c(cc3)C)cc1
0.318792	O=C(N(C)C)c1ccc(NC(=O)CC2=NOC(=N2)c3cc(NC(=O)C=4OC=CC4)c(cc3)C)cc1
0.318792	O=C(N(C)C)c1ccc(NC(=O)CC2=NOC(=N2)c3cc(NC(=O)C=4OC=CC4)c(cc3)C)cc1
0.318493	FC(F)(F)c1nc(ncc1)Nc2cc(c(cc2)C)C(=O)OCC(=O)Nc3ccc(cc3)C(=O)N(C)C
0.317391	Fc1c(F)ccc(c2nc(ncc2)NC(=O)C)c1
0.317391	Fc1c(F)ccc(c2nc(ncc2)NC(=O)C)c1
0.317391	Fc1c(F)ccc(c2nc(ncc2)NC(=O)C)c1
0.317391	Fc1c(F)ccc(c2nc(ncc2)NC(=O)C)c1
0.317391	Fc1c(F)ccc(c2nc(ncc2)NC(=O)C)c1
0.317391	Fc1c(F)ccc(c2nc(ncc2)NC(=O)C)c1
0.317391	Fc1c(F)ccc(c2nc(ncc2)NC(=O)C)c1
0.317391	Fc1c(F)ccc(c2nc(ncc2)NC(=O)C)c1
0.317391	Fc1c(F)ccc(c2nc(ncc2)NC(=O)C)c1
0.317391	Fc1c(F)ccc(c2nc(ncc2)NC(=O)C)c1
0.316151	FC(F)(F)c1nc(ncc1)Nc2cc(c(cc2)C)C(=O)OCC(=O)Nc3c(cc(cc3)C)C
0.316151	FC(F)(F)c1nc(ncc1)Nc2cc(c(cc2)C)C(=O)OCC(=O)Nc3c(cc(cc3)C)C
0.316151	FC(F)(F)c1nc(ncc1)Nc2cc(c(cc2)C)C(=O)OCC(=O)Nc3c(cc(cc3)C)C
0.316151	FC(F)(F)c1nc(ncc1)Nc2cc(c(cc2)C)C(=O)OCC(=O)Nc3c(cc(cc3)C)C
0.316151	FC(F)(F)c1nc(ncc1)Nc2cc(c(cc2)C)C(=O)OCC(=O)Nc3c(cc(cc3)C)C
0.316151	FC(F)(F)c1nc(ncc1)Nc2cc(c(cc2)C)C(=O)OCC(=O)Nc3c(cc(cc3)C)C
0.316151	FC(F)(F)c1nc(ncc1)Nc2cc(c(cc2)C)C(=O)OCC(=O)Nc3c(cc(cc3)C)C
0.314286	S(c1c(ccc(c1)C)C)Cc2cc(ccc2)C(=O)NC=3SC=C(N3)c4ccc(cc4)CC
0.314286	S(c1c(ccc(c1)C)C)Cc2cc(ccc2)C(=O)NC=3SC=C(N3)c4ccc(cc4)CC
0.314286	S(c1c(ccc(c1)C)C)Cc2cc(ccc2)C(=O)NC=3SC=C(N3)c4ccc(cc4)CC
0.314286	S(c1c(ccc(c1)C)C)Cc2cc(ccc2)C(=O)NC=3SC=C(N3)c4ccc(cc4)CC
0.314286	S(c1c(ccc(c1)C)C)Cc2cc(ccc2)C(=O)NC=3SC=C(N3)c4ccc(cc4)CC
0.314286	S(c1c(ccc(c1)C)C)Cc2cc(ccc2)C(=O)NC=3SC=C(N3)c4ccc(cc4)CC
0.314286	S(c1c(ccc(c1)C)C)Cc2cc(ccc2)C(=O)NC=3SC=C(N3)c4ccc(cc4)CC
0.314286	S(c1c(ccc(c1)C)C)Cc2cc(ccc2)C(=O)NC=3SC=C(N3)c4ccc(cc4)CC
0.314286	S(c1c(ccc(c1)C)C)Cc2cc(ccc2)C(=O)NC=3SC=C(N3)c4ccc(cc4)CC
0.314286	S(c1c(ccc(c1)C)C)Cc2cc(ccc2)C(=O)NC=3SC=C(N3)c4ccc(cc4)CC
0.313916	S1C=C(C(=O)Nc2c(F)ccc(NC(=O)C=3C(=NN(c4ccccc4)C3)c5cnccc5)c2)C=C1
0.313916	S1C=C(C(=O)Nc2c(F)ccc(NC(=O)C=3C(=NN(c4ccccc4)C3)c5cnccc5)c2)C=C1
0.312883	S(=O)(=O)(c1cc(ccc1)C(=O)Nc2c(cc(NC(=O)C=3C(=NN(c4ccccc4)C3)c5cnccc5)cc2)C)C
0.312883	S(=O)(=O)(c1cc(ccc1)C(=O)Nc2c(cc(NC(=O)C=3C(=NN(c4ccccc4)C3)c5cnccc5)cc2)C)C
0.312883	S(=O)(=O)(c1cc(ccc1)C(=O)Nc2c(cc(NC(=O)C=3C(=NN(c4ccccc4)C3)c5cnccc5)cc2)C)C
0.312883	S(=O)(=O)(c1cc(ccc1)C(=O)Nc2c(cc(NC(=O)C=3C(=NN(c4ccccc4)C3)c5cnccc5)cc2)C)C
0.312883	S(=O)(=O)(c1cc(ccc1)C(=O)Nc2c(cc(NC(=O)C=3C(=NN(c4ccccc4)C3)c5cnccc5)cc2)C)C
0.312883	S(=O)(=O)(c1cc(ccc1)C(=O)Nc2c(cc(NC(=O)C=3C(=NN(c4ccccc4)C3)c5cnccc5)cc2)C)C
0.312883	S(=O)(=O)(c1cc(ccc1)C(=O)Nc2c(cc(NC(=O)C=3C(=NN(c4ccccc4)C3)c5cnccc5)cc2)C)C
0.312883	S(=O)(=O)(c1cc(ccc1)C(=O)Nc2c(cc(NC(=O)C=3C(=NN(c4ccccc4)C3)c5cnccc5)cc2)C)C
0.312883	S(=O)(=O)(c1cc(ccc1)C(=O)Nc2c(cc(NC(=O)C=3C(=NN(c4ccccc4)C3)c5cnccc5)cc2)C)C
0.312883	S(=O)(=O)(c1cc(ccc1)C(=O)Nc2c(cc(NC(=O)C=3C(=NN(c4ccccc4)C3)c5cnccc5)cc2)C)C
0.312	FC(F)(F)c1nc(ncc1)Nc2cc(c(cc2)C)C(=O)O
0.312	FC(F)(F)c1nc(ncc1)Nc2cc(c(cc2)C)C(=O)O
0.312	FC(F)(F)c1nc(ncc1)Nc2cc(c(cc2)C)C(=O)O
0.312	FC(F)(F)c1nc(ncc1)Nc2cc(c(cc2)C)C(=O)O
0.312	FC(F)(F)c1nc(ncc1)Nc2cc(c(cc2)C)C(=O)O
0.312	FC(F)(F)c1nc(ncc1)Nc2cc(c(cc2)C)C(=O)O
0.312	FC(F)(F)c1nc(ncc1)Nc2cc(c(cc2)C)C(=O)O
0.312	FC(F)(F)c1nc(ncc1)Nc2cc(c(cc2)C)C(=O)O
0.311828	Clc1c(F)ccc(S(=O)(=O)Nc2ccc(cc2)C(=O)Nc3cc(ccc3)C=4N=CNC4)c1
0.310469	O=C(Nc1c(cc(OCc2ccncc2)cc1)C)Nc3cc(NC(=O)c4cc5OCOc5cc4)ccc3
0.310469	O=C(Nc1c(cc(OCc2ccncc2)cc1)C)Nc3cc(NC(=O)c4cc5OCOc5cc4)ccc3
0.310469	O=C(Nc1c(cc(OCc2ccncc2)cc1)C)Nc3cc(NC(=O)c4cc5OCOc5cc4)ccc3
0.310469	O=C(Nc1c(cc(OCc2ccncc2)cc1)C)Nc3cc(NC(=O)c4cc5OCOc5cc4)ccc3
0.310469	O=C(Nc1c(cc(OCc2ccncc2)cc1)C)Nc3cc(NC(=O)c4cc5OCOc5cc4)ccc3
0.310469	O=C(Nc1c(cc(OCc2ccncc2)cc1)C)Nc3cc(NC(=O)c4cc5OCOc5cc4)ccc3
0.310469	O=C(Nc1c(cc(OCc2ccncc2)cc1)C)Nc3cc(NC(=O)c4cc5OCOc5cc4)ccc3
0.310469	O=C(Nc1c(cc(OCc2ccncc2)cc1)C)Nc3cc(NC(=O)c4cc5OCOc5cc4)ccc3
0.310469	O=C(Nc1c(cc(OCc2ccncc2)cc1)C)Nc3cc(NC(=O)c4cc5OCOc5cc4)ccc3
0.310469	O=C(Nc1c(cc(OCc2ccncc2)cc1)C)Nc3cc(NC(=O)c4cc5OCOc5cc4)ccc3
0.310204	O=C(Nc1cc(ccc1)C=2N=CNC2)c3ncc(NC(=O)C)cc3
0.310204	O=C(Nc1cc(ccc1)C=2N=CNC2)c3ncc(NC(=O)C)cc3
0.310204	O=C(Nc1cc(ccc1)C=2N=CNC2)c3ncc(NC(=O)C)cc3
0.310204	O=C(Nc1cc(ccc1)C=2N=CNC2)c3ncc(NC(=O)C)cc3
0.310204	O=C(Nc1cc(ccc1)C=2N=CNC2)c3ncc(NC(=O)C)cc3
0.310204	O=C(Nc1cc(ccc1)C=2N=CNC2)c3ncc(NC(=O)C)cc3
0.310204	O=C(Nc1cc(ccc1)C=2N=CNC2)c3ncc(NC(=O)C)cc3
0.310204	O=C(Nc1cc(ccc1)C=2N=CNC2)c3ncc(NC(=O)C)cc3
0.310204	O=C(Nc1cc(ccc1)C=2N=CNC2)c3ncc(NC(=O)C)cc3
0.310204	O=C(Nc1cc(ccc1)C=2N=CNC2)c3ncc(NC(=O)C)cc3
0.309322	Fc1c(F)ccc(c2nc(ncc2)NC(=O)CC)c1
0.309322	Fc1c(F)ccc(c2nc(ncc2)NC(=O)CC)c1
0.30916	O=C(Nc1c(ccc(c1)C=2OC(=CC2)C)C)C3=CNC(=O)C=C3
0.309091	Brc1cc(ccc1)C2=NOC(=N2)c3cc(NC(=O)C=4OC=CC4)c(cc3)C
0.309091	Brc1cc(ccc1)C2=NOC(=N2)c3cc(NC(=O)C=4OC=CC4)c(cc3)C
0.309091	Brc1cc(ccc1)C2=NOC(=N2)c3cc(NC(=O)C=4OC=CC4)c(cc3)C
0.309091	Brc1cc(ccc1)C2=NOC(=N2)c3cc(NC(=O)C=4OC=CC4)c(cc3)C
0.309091	Brc1cc(ccc1)C2=NOC(=N2)c3cc(NC(=O)C=4OC=CC4)c(cc3)C
0.309091	Brc1cc(ccc1)C2=NOC(=N2)c3cc(NC(=O)C=4OC=CC4)c(cc3)C
0.309091	Brc1cc(ccc1)C2=NOC(=N2)c3cc(NC(=O)C=4OC=CC4)c(cc3)C
0.309091	Brc1cc(ccc1)C2=NOC(=N2)c3cc(NC(=O)C=4OC=CC4)c(cc3)C
0.309091	Brc1cc(ccc1)C2=NOC(=N2)c3cc(NC(=O)C=4OC=CC4)c(cc3)C
0.309091	Brc1cc(ccc1)C2=NOC(=N2)c3cc(NC(=O)C=4OC=CC4)c(cc3)C
0.308824	S1C(=NC=C1C(=O)Nc2cc(ccc2)C3=NOC=C3)c4cc(c(cc4)C)C
0.308824	S1C(=NC=C1C(=O)Nc2cc(ccc2)C3=NOC=C3)c4cc(c(cc4)C)C
0.308824	S1C(=NC=C1C(=O)Nc2cc(ccc2)C3=NOC=C3)c4cc(c(cc4)C)C
0.308824	S1C(=NC=C1C(=O)Nc2cc(ccc2)C3=NOC=C3)c4cc(c(cc4)C)C
0.308824	S1C(=NC=C1C(=O)Nc2cc(ccc2)C3=NOC=C3)c4cc(c(cc4)C)C
0.308824	S1C(=NC=C1C(=O)Nc2cc(ccc2)C3=NOC=C3)c4cc(c(cc4)C)C
0.308824	S1C(=NC=C1C(=O)Nc2cc(ccc2)C3=NOC=C3)c4cc(c(cc4)C)C
0.308772	Clc1c(N(C)C)cc(NC(=O)C=2N(N=C(c3cnccc3)C2)C)cc1
0.308772	Clc1c(N(C)C)cc(NC(=O)C=2N(N=C(c3cnccc3)C2)C)cc1
0.308772	Clc1c(N(C)C)cc(NC(=O)C=2N(N=C(c3cnccc3)C2)C)cc1
0.308511	O=C(OC(C)(C)C)N1Cc2c(ccc(c2)C(=O)Nc3cc(ccc3)C=4N=CNC4)C1
0.308511	O=C(OC(C)(C)C)N1Cc2c(ccc(c2)C(=O)Nc3cc(ccc3)C=4N=CNC4)C1
0.308511	O=C(OC(C)(C)C)N1Cc2c(ccc(c2)C(=O)Nc3cc(ccc3)C=4N=CNC4)C1
0.308511	O=C(OC(C)(C)C)N1Cc2c(ccc(c2)C(=O)Nc3cc(ccc3)C=4N=CNC4)C1
0.308511	O=C(OC(C)(C)C)N1Cc2c(ccc(c2)C(=O)Nc3cc(ccc3)C=4N=CNC4)C1
0.308511	O=C(OC(C)(C)C)N1Cc2c(ccc(c2)C(=O)Nc3cc(ccc3)C=4N=CNC4)C1
0.308511	O=C(OC(C)(C)C)N1Cc2c(ccc(c2)C(=O)Nc3cc(ccc3)C=4N=CNC4)C1
0.308511	O=C(OC(C)(C)C)N1Cc2c(ccc(c2)C(=O)Nc3cc(ccc3)C=4N=CNC4)C1
0.308511	O=C(OC(C)(C)C)N1Cc2c(ccc(c2)C(=O)Nc3cc(ccc3)C=4N=CNC4)C1
0.308511	O=C(OC(C)(C)C)N1Cc2c(ccc(c2)C(=O)Nc3cc(ccc3)C=4N=CNC4)C1
0.308244	S1C(=NC(c2c(ccc(c2)C)C)=C1)NC(=O)c3cc(Nc4ccc(C#N)cc4)ccc3
0.307958	Clc1c(Sc2ccccc2)ccc(NC(=O)C=3N(N=C(c4cnccc4)C3)C)c1
0.307958	Clc1c(Sc2ccccc2)ccc(NC(=O)C=3N(N=C(c4cnccc4)C3)C)c1
0.307958	Clc1c(Sc2ccccc2)ccc(NC(=O)C=3N(N=C(c4cnccc4)C3)C)c1
0.307958	Clc1c(Sc2ccccc2)ccc(NC(=O)C=3N(N=C(c4cnccc4)C3)C)c1
0.307958	Clc1c(Sc2ccccc2)ccc(NC(=O)C=3N(N=C(c4cnccc4)C3)C)c1
0.307958	Clc1c(Sc2ccccc2)ccc(NC(=O)C=3N(N=C(c4cnccc4)C3)C)c1
0.307958	Clc1c(Sc2ccccc2)ccc(NC(=O)C=3N(N=C(c4cnccc4)C3)C)c1
0.307958	Clc1c(Sc2ccccc2)ccc(NC(=O)C=3N(N=C(c4cnccc4)C3)C)c1
0.307958	Clc1c(Sc2ccccc2)ccc(NC(=O)C=3N(N=C(c4cnccc4)C3)C)c1
0.307958	Clc1c(Sc2ccccc2)ccc(NC(=O)C=3N(N=C(c4cnccc4)C3)C)c1
0.306818	O=C(Nc1c(cc(OCc2cc(ccc2)C)cc1)C)c3cc(Nc4ccc(C#N)cc4)ccc3
0.306818	O=C(Nc1c(cc(OCc2cc(ccc2)C)cc1)C)c3cc(Nc4ccc(C#N)cc4)ccc3
0.306818	O=C(Nc1c(cc(OCc2cc(ccc2)C)cc1)C)c3cc(Nc4ccc(C#N)cc4)ccc3
0.306818	O=C(Nc1c(cc(OCc2cc(ccc2)C)cc1)C)c3cc(Nc4ccc(C#N)cc4)ccc3
0.306773	S(=O)(=O)(NOC)c1ccc(cc1)C(=O)Nc2cc(ccc2)C=3N=CNC3
0.306773	S(=O)(=O)(NOC)c1ccc(cc1)C(=O)Nc2cc(ccc2)C=3N=CNC3
0.306773	S(=O)(=O)(NOC)c1ccc(cc1)C(=O)Nc2cc(ccc2)C=3N=CNC3
0.306773	S(=O)(=O)(NOC)c1ccc(cc1)C(=O)Nc2cc(ccc2)C=3N=CNC3
0.306773	S(=O)(=O)(NOC)c1ccc(cc1)C(=O)Nc2cc(ccc2)C=3N=CNC3
0.306773	S(=O)(=O)(NOC)c1ccc(cc1)C(=O)Nc2cc(ccc2)C=3N=CNC3
0.306773	S(=O)(=O)(NOC)c1ccc(cc1)C(=O)Nc2cc(ccc2)C=3N=CNC3
0.306773	S(=O)(=O)(NOC)c1ccc(cc1)C(=O)Nc2cc(ccc2)C=3N=CNC3
0.306773	S(=O)(=O)(NOC)c1ccc(cc1)C(=O)Nc2cc(ccc2)C=3N=CNC3
0.306773	S(=O)(=O)(NOC)c1ccc(cc1)C(=O)Nc2cc(ccc2)C=3N=CNC3
0.306667	O=C(Nc1c(ccc(c1)C(=O)N)C)Nc2ccccc2
0.306667	O=C(Nc1c(ccc(c1)C(=O)N)C)Nc2ccccc2
0.306667	O=C(Nc1c(ccc(c1)C(=O)N)C)Nc2ccccc2
0.306667	O=C(Nc1c(ccc(c1)C(=O)N)C)Nc2ccccc2
0.306569	O=C(N(C)C)c1cc(NC(=O)c2cnc(N3CCC(CC3)C)cc2)c(cc1)C
0.306569	O=C(N(C)C)c1cc(NC(=O)c2cnc(N3CCC(CC3)C)cc2)c(cc1)C
0.306569	O=C(N(C)C)c1cc(NC(=O)c2cnc(N3CCC(CC3)C)cc2)c(cc1)C
0.306569	O=C(N(C)C)c1cc(NC(=O)c2cnc(N3CCC(CC3)C)cc2)c(cc1)C
0.306569	O=C(N(C)C)c1cc(NC(=O)c2cnc(N3CCC(CC3)C)cc2)c(cc1)C
0.306569	O=C(N(C)C)c1cc(NC(=O)c2cnc(N3CCC(CC3)C)cc2)c(cc1)C
0.306569	O=C(N(C)C)c1cc(NC(=O)c2cnc(N3CCC(CC3)C)cc2)c(cc1)C
0.306569	O=C(N(C)C)c1cc(NC(=O)c2cnc(N3CCC(CC3)C)cc2)c(cc1)C
0.306569	O=C(N(C)C)c1cc(NC(=O)c2cnc(N3CCC(CC3)C)cc2)c(cc1)C
0.306569	O=C(N(C)C)c1cc(NC(=O)c2cnc(N3CCC(CC3)C)cc2)c(cc1)C
0.306202	O=C(Nc1c(ccc(c1)C=2ON=CN2)C)C=3OC=CC3
0.306202	O=C(Nc1c(ccc(c1)C=2ON=CN2)C)C=3OC=CC3
0.306202	O=C(Nc1c(ccc(c1)C=2ON=CN2)C)C=3OC=CC3
0.306202	O=C(Nc1c(ccc(c1)C=2ON=CN2)C)C=3OC=CC3
0.306202	O=C(Nc1c(ccc(c1)C=2ON=CN2)C)C=3OC=CC3
0.306202	O=C(Nc1c(ccc(c1)C=2ON=CN2)C)C=3OC=CC3
0.306122	Fc1c(ccc(c1)C(=O)N2CCN(C(=O)c3cc(ccc3)C(=O)Nc4ccccc4)CC2)C
0.306122	Fc1c(ccc(c1)C(=O)N2CCN(C(=O)c3cc(ccc3)C(=O)Nc4ccccc4)CC2)C
0.306122	Fc1c(ccc(c1)C(=O)N2CCN(C(=O)c3cc(ccc3)C(=O)Nc4ccccc4)CC2)C
0.306122	Fc1c(ccc(c1)C(=O)N2CCN(C(=O)c3cc(ccc3)C(=O)Nc4ccccc4)CC2)C
0.306122	Fc1c(ccc(c1)C(=O)N2CCN(C(=O)c3cc(ccc3)C(=O)Nc4ccccc4)CC2)C
0.305019	Fc1nc(F)ccc1C(=O)Nc2cc(ccc2)C=3N=CNC3
0.305019	Fc1nc(F)ccc1C(=O)Nc2cc(ccc2)C=3N=CNC3
0.305019	Fc1nc(F)ccc1C(=O)Nc2cc(ccc2)C=3N=CNC3
0.305019	Fc1nc(F)ccc1C(=O)Nc2cc(ccc2)C=3N=CNC3
0.305019	Fc1nc(F)ccc1C(=O)Nc2cc(ccc2)C=3N=CNC3
0.305019	Fc1nc(F)ccc1C(=O)Nc2cc(ccc2)C=3N=CNC3
0.305019	Fc1nc(F)ccc1C(=O)Nc2cc(ccc2)C=3N=CNC3
0.305019	Fc1nc(F)ccc1C(=O)Nc2cc(ccc2)C=3N=CNC3
0.305019	Fc1nc(F)ccc1C(=O)Nc2cc(ccc2)C=3N=CNC3
0.304659	S(CC(=O)Nc1c(ccc(c1)C(=O)Nc2ccccc2)C)CC3CCN(C(=O)CC(C)C)CC3
0.304659	S(CC(=O)Nc1c(ccc(c1)C(=O)Nc2ccccc2)C)CC3CCN(C(=O)CC(C)C)CC3
0.304659	S(CC(=O)Nc1c(ccc(c1)C(=O)Nc2ccccc2)C)CC3CCN(C(=O)CC(C)C)CC3
0.304659	S(CC(=O)Nc1c(ccc(c1)C(=O)Nc2ccccc2)C)CC3CCN(C(=O)CC(C)C)CC3
0.304348	O=C(Nc1c(ncc(c2ccccc2)c1)C)c3cnc(N4CCC(CC4)C)cc3
0.304348	O=C(Nc1c(ncc(c2ccccc2)c1)C)c3cnc(N4CCC(CC4)C)cc3
0.304348	O=C(Nc1c(ncc(c2ccccc2)c1)C)c3cnc(N4CCC(CC4)C)cc3
0.304348	O=C(Nc1c(ncc(c2ccccc2)c1)C)c3cnc(N4CCC(CC4)C)cc3
0.304348	O=C(Nc1c(ncc(c2ccccc2)c1)C)c3cnc(N4CCC(CC4)C)cc3
0.304348	O=C(Nc1c(ncc(c2ccccc2)c1)C)c3cnc(N4CCC(CC4)C)cc3
0.304348	O=C(Nc1c(ncc(c2ccccc2)c1)C)c3cnc(N4CCC(CC4)C)cc3
0.304348	O=C(Nc1c(ncc(c2ccccc2)c1)C)c3cnc(N4CCC(CC4)C)cc3
0.304348	O=C(Nc1c(ncc(c2ccccc2)c1)C)c3cnc(N4CCC(CC4)C)cc3
0.304348	O=C(Nc1c(ncc(c2ccccc2)c1)C)c3cnc(N4CCC(CC4)C)cc3
0.304167	Fc1c(F)ccc(c2nc(ncc2)NC(=O)C(C)C)c1
0.304167	Fc1c(F)ccc(c2nc(ncc2)NC(=O)C(C)C)c1
0.304167	Fc1c(F)ccc(c2nc(ncc2)NC(=O)C(C)C)c1
0.304167	Fc1c(F)ccc(c2nc(ncc2)NC(=O)C(C)C)c1
0.304167	Fc1c(F)ccc(c2nc(ncc2)NC(=O)C(C)C)c1
0.304167	Fc1c(F)ccc(c2nc(ncc2)NC(=O)C(C)C)c1
0.304167	Fc1c(F)ccc(c2nc(ncc2)NC(=O)C(C)C)c1
0.304167	Fc1c(F)ccc(c2nc(ncc2)NC(=O)C(C)C)c1
0.304167	Fc1c(F)ccc(c2nc(ncc2)NC(=O)C(C)C)c1
0.304167	Fc1c(F)ccc(c2nc(ncc2)NC(=O)C(C)C)c1
0.302491	S(=O)(=O)(NC1CC1)C2CN(C(=O)C(=O)Nc3c(ccc(NC(=O)c4ccccc4)c3)C)C2
0.302491	S(=O)(=O)(NC1CC1)C2CN(C(=O)C(=O)Nc3c(ccc(NC(=O)c4ccccc4)c3)C)C2
0.302491	S(=O)(=O)(NC1CC1)C2CN(C(=O)C(=O)Nc3c(ccc(NC(=O)c4ccccc4)c3)C)C2
0.302491	S(=O)(=O)(NC1CC1)C2CN(C(=O)C(=O)Nc3c(ccc(NC(=O)c4ccccc4)c3)C)C2
0.302491	S(=O)(=O)(NC1CC1)C2CN(C(=O)C(=O)Nc3c(ccc(NC(=O)c4ccccc4)c3)C)C2
0.302491	S(=O)(=O)(NC1CC1)C2CN(C(=O)C(=O)Nc3c(ccc(NC(=O)c4ccccc4)c3)C)C2
0.302491	S(=O)(=O)(NC1CC1)C2CN(C(=O)C(=O)Nc3c(ccc(NC(=O)c4ccccc4)c3)C)C2
0.302491	S(=O)(=O)(NC1CC1)C2CN(C(=O)C(=O)Nc3c(ccc(NC(=O)c4ccccc4)c3)C)C2
0.302491	S(=O)(=O)(NC1CC1)C2CN(C(=O)C(=O)Nc3c(ccc(NC(=O)c4ccccc4)c3)C)C2
0.302491	S(=O)(=O)(NC1CC1)C2CN(C(=O)C(=O)Nc3c(ccc(NC(=O)c4ccccc4)c3)C)C2
0.302326	Fc1cc(NC(=O)C(OC(=O)c2c(ccc(Nc3nc(ccn3)C(F)(F)F)c2)C)C)ccc1
0.302326	Fc1cc(NC(=O)C(OC(=O)c2c(ccc(Nc3nc(ccn3)C(F)(F)F)c2)C)C)ccc1
0.301075	S1C=C(C(=O)Nc2c(F)ccc(NC(=O)C=3NC=C(C=4OC=CC4)C3)c2)C=C1
0.301075	S1C=C(C(=O)Nc2c(F)ccc(NC(=O)C=3NC=C(C=4OC=CC4)C3)c2)C=C1
0.301075	S1C=C(C(=O)Nc2c(F)ccc(NC(=O)C=3NC=C(C=4OC=CC4)C3)c2)C=C1
0.301075	S1C=C(C(=O)Nc2c(F)ccc(NC(=O)C=3NC=C(C=4OC=CC4)C3)c2)C=C1
0.301075	S1C=C(C(=O)Nc2c(F)ccc(NC(=O)C=3NC=C(C=4OC=CC4)C3)c2)C=C1
0.301075	S1C=C(C(=O)Nc2c(F)ccc(NC(=O)C=3NC=C(C=4OC=CC4)C3)c2)C=C1
0.301075	S1C=C(C(=O)Nc2c(F)ccc(NC(=O)C=3NC=C(C=4OC=CC4)C3)c2)C=C1
0.301075	S1C=C(C(=O)Nc2c(F)ccc(NC(=O)C=3NC=C(C=4OC=CC4)C3)c2)C=C1
0.301075	S1C=C(C(=O)Nc2c(F)ccc(NC(=O)C=3NC=C(C=4OC=CC4)C3)c2)C=C1
0.301075	S1C=C(C(=O)Nc2c(F)ccc(NC(=O)C=3NC=C(C=4OC=CC4)C3)c2)C=C1
0.300676	FC(F)(F)c1cc(cc(c1)C2OCCN(CC(=O)Nc3c(ccc(c3)C(=O)Nc4ccccc4)C)C2)C(F)(F)F
0.3	O=C(N1CCOCC1)c2cc(c(NC(=O)C3CCN(CC=4N=C(OC4)c5ccccc5)CC3)cc2)C
0.3	O=C(N1CCOCC1)c2cc(c(NC(=O)C3CCN(CC=4N=C(OC4)c5ccccc5)CC3)cc2)C
0.3	O=C(N1CCOCC1)c2cc(c(NC(=O)C3CCN(CC=4N=C(OC4)c5ccccc5)CC3)cc2)C
0.3	O=C(N1CCOCC1)c2cc(c(NC(=O)C3CCN(CC=4N=C(OC4)c5ccccc5)CC3)cc2)C
0.3	O=C(N1CCOCC1)c2cc(c(NC(=O)C3CCN(CC=4N=C(OC4)c5ccccc5)CC3)cc2)C
0.3	O=C(N1CCOCC1)c2cc(c(NC(=O)C3CCN(CC=4N=C(OC4)c5ccccc5)CC3)cc2)C
0.3	O=C(N1CCOCC1)c2cc(c(NC(=O)C3CCN(CC=4N=C(OC4)c5ccccc5)CC3)cc2)C
0.3	O=C(N1CCOCC1)c2cc(c(NC(=O)C3CCN(CC=4N=C(OC4)c5ccccc5)CC3)cc2)C
0.3	O=C(N1CCOCC1)c2cc(c(NC(=O)C3CCN(CC=4N=C(OC4)c5ccccc5)CC3)cc2)C
0.3	O=C(N1CCOCC1)c2cc(c(NC(=O)C3CCN(CC=4N=C(OC4)c5ccccc5)CC3)cc2)C
0.299639	S1C(=NC(c2c(ccc(c2)C)C)=C1)NC(=O)c3cncc(c4ccc(F)cc4)c3
0.299639	S1C(=NC(c2c(ccc(c2)C)C)=C1)NC(=O)c3cncc(c4ccc(F)cc4)c3
0.299639	S1C(=NC(c2c(ccc(c2)C)C)=C1)NC(=O)c3cncc(c4ccc(F)cc4)c3
0.299639	S1C(=NC(c2c(ccc(c2)C)C)=C1)NC(=O)c3cncc(c4ccc(F)cc4)c3
0.299639	S1C(=NC(c2c(ccc(c2)C)C)=C1)NC(=O)c3cncc(c4ccc(F)cc4)c3
0.299639	S1C(=NC(c2c(ccc(c2)C)C)=C1)NC(=O)c3cncc(c4ccc(F)cc4)c3
0.299639	S1C(=NC(c2c(ccc(c2)C)C)=C1)NC(=O)c3cncc(c4ccc(F)cc4)c3
0.299639	S1C(=NC(c2c(ccc(c2)C)C)=C1)NC(=O)c3cncc(c4ccc(F)cc4)c3
0.299639	S1C(=NC(c2c(ccc(c2)C)C)=C1)NC(=O)c3cncc(c4ccc(F)cc4)c3
0.299639	S1C(=NC(c2c(ccc(c2)C)C)=C1)NC(=O)c3cncc(c4ccc(F)cc4)c3
0.298113	O=C(Nc1cc(ccc1)C=2N=CNC2)c3c(nc(nc3)c4ccccc4)C
0.298113	O=C(Nc1cc(ccc1)C=2N=CNC2)c3c(nc(nc3)c4ccccc4)C
0.298113	O=C(Nc1cc(ccc1)C=2N=CNC2)c3c(nc(nc3)c4ccccc4)C
0.298113	O=C(Nc1cc(ccc1)C=2N=CNC2)c3c(nc(nc3)c4ccccc4)C
0.298113	O=C(Nc1cc(ccc1)C=2N=CNC2)c3c(nc(nc3)c4ccccc4)C
0.298113	O=C(Nc1cc(ccc1)C=2N=CNC2)c3c(nc(nc3)c4ccccc4)C
0.298113	O=C(Nc1cc(ccc1)C=2N=CNC2)c3c(nc(nc3)c4ccccc4)C
0.298113	O=C(Nc1cc(ccc1)C=2N=CNC2)c3c(nc(nc3)c4ccccc4)C
0.298113	O=C(Nc1cc(ccc1)C=2N=CNC2)c3c(nc(nc3)c4ccccc4)C
0.298113	O=C(Nc1cc(ccc1)C=2N=CNC2)c3c(nc(nc3)c4ccccc4)C
0.297945	O=C(Nc1c(ccc(c1)C=2ON=C(N2)CC(=O)Nc3c(cc(cc3)C)C)C)C=4OC=CC4
0.297945	O=C(Nc1c(ccc(c1)C=2ON=C(N2)CC(=O)Nc3c(cc(cc3)C)C)C)C=4OC=CC4
0.297945	O=C(Nc1c(ccc(c1)C=2ON=C(N2)CC(=O)Nc3c(cc(cc3)C)C)C)C=4OC=CC4
0.297945	O=C(Nc1c(ccc(c1)C=2ON=C(N2)CC(=O)Nc3c(cc(cc3)C)C)C)C=4OC=CC4
0.297945	O=C(Nc1c(ccc(c1)C=2ON=C(N2)CC(=O)Nc3c(cc(cc3)C)C)C)C=4OC=CC4
0.297945	O=C(Nc1c(ccc(c1)C=2ON=C(N2)CC(=O)Nc3c(cc(cc3)C)C)C)C=4OC=CC4
0.297945	O=C(Nc1c(ccc(c1)C=2ON=C(N2)CC(=O)Nc3c(cc(cc3)C)C)C)C=4OC=CC4
0.297945	O=C(Nc1c(ccc(c1)C=2ON=C(N2)CC(=O)Nc3c(cc(cc3)C)C)C)C=4OC=CC4
0.297945	O=C(Nc1c(ccc(c1)C=2ON=C(N2)CC(=O)Nc3c(cc(cc3)C)C)C)C=4OC=CC4
0.297945	O=C(Nc1c(ccc(c1)C=2ON=C(N2)CC(=O)Nc3c(cc(cc3)C)C)C)C=4OC=CC4
0.297794	Clc1ccc(cc1)C=2SC=C(N2)C(=O)Nc3cc(NC(=O)C4=CSC=C4)c(F)cc3
0.297794	Clc1ccc(cc1)C=2SC=C(N2)C(=O)Nc3cc(NC(=O)C4=CSC=C4)c(F)cc3
0.297794	Clc1ccc(cc1)C=2SC=C(N2)C(=O)Nc3cc(NC(=O)C4=CSC=C4)c(F)cc3
0.297794	Clc1ccc(cc1)C=2SC=C(N2)C(=O)Nc3cc(NC(=O)C4=CSC=C4)c(F)cc3
0.297794	Clc1ccc(cc1)C=2SC=C(N2)C(=O)Nc3cc(NC(=O)C4=CSC=C4)c(F)cc3
0.297794	Clc1ccc(cc1)C=2SC=C(N2)C(=O)Nc3cc(NC(=O)C4=CSC=C4)c(F)cc3
0.297794	Clc1ccc(cc1)C=2SC=C(N2)C(=O)Nc3cc(NC(=O)C4=CSC=C4)c(F)cc3
0.297794	Clc1ccc(cc1)C=2SC=C(N2)C(=O)Nc3cc(NC(=O)C4=CSC=C4)c(F)cc3
0.297794	Clc1ccc(cc1)C=2SC=C(N2)C(=O)Nc3cc(NC(=O)C4=CSC=C4)c(F)cc3
0.297794	Clc1ccc(cc1)C=2SC=C(N2)C(=O)Nc3cc(NC(=O)C4=CSC=C4)c(F)cc3
0.296943	O=C(OCC)c1ccc(cc1)C(=O)Nc2ccc(cc2)CN3CCC(O)CC3
0.296943	O=C(OCC)c1ccc(cc1)C(=O)Nc2ccc(cc2)CN3CCC(O)CC3
0.296943	O=C(OCC)c1ccc(cc1)C(=O)Nc2ccc(cc2)CN3CCC(O)CC3
0.296943	O=C(OCC)c1ccc(cc1)C(=O)Nc2ccc(cc2)CN3CCC(O)CC3
0.296943	O=C(OCC)c1ccc(cc1)C(=O)Nc2ccc(cc2)CN3CCC(O)CC3
0.296943	O=C(OCC)c1ccc(cc1)C(=O)Nc2ccc(cc2)CN3CCC(O)CC3
0.296943	O=C(OCC)c1ccc(cc1)C(=O)Nc2ccc(cc2)CN3CCC(O)CC3
0.296943	O=C(OCC)c1ccc(cc1)C(=O)Nc2ccc(cc2)CN3CCC(O)CC3
0.296943	O=C(OCC)c1ccc(cc1)C(=O)Nc2ccc(cc2)CN3CCC(O)CC3
0.296943	O=C(OCC)c1ccc(cc1)C(=O)Nc2ccc(cc2)CN3CCC(O)CC3
0.296552	Fc1c(N(C)C)ccc(c1)C(=O)Nc2c(F)cc(cc2)CN3CC(=O)N(CC3)C
0.296552	Fc1c(N(C)C)ccc(c1)C(=O)Nc2c(F)cc(cc2)CN3CC(=O)N(CC3)C
0.296552	Fc1c(N(C)C)ccc(c1)C(=O)Nc2c(F)cc(cc2)CN3CC(=O)N(CC3)C
0.296552	Fc1c(N(C)C)ccc(c1)C(=O)Nc2c(F)cc(cc2)CN3CC(=O)N(CC3)C
0.296552	Fc1c(N(C)C)ccc(c1)C(=O)Nc2c(F)cc(cc2)CN3CC(=O)N(CC3)C
0.296552	Fc1c(N(C)C)ccc(c1)C(=O)Nc2c(F)cc(cc2)CN3CC(=O)N(CC3)C
0.296552	Fc1c(N(C)C)ccc(c1)C(=O)Nc2c(F)cc(cc2)CN3CC(=O)N(CC3)C
0.296552	Fc1c(N(C)C)ccc(c1)C(=O)Nc2c(F)cc(cc2)CN3CC(=O)N(CC3)C
0.296552	Fc1c(N(C)C)ccc(c1)C(=O)Nc2c(F)cc(cc2)CN3CC(=O)N(CC3)C
0.296552	Fc1c(N(C)C)ccc(c1)C(=O)Nc2c(F)cc(cc2)CN3CC(=O)N(CC3)C
0.296443	S1C=C(C(=O)Nc2c(F)ccc(NC(=O)c3ncncc3)c2)C=C1
0.296443	S1C=C(C(=O)Nc2c(F)ccc(NC(=O)c3ncncc3)c2)C=C1
0.296443	S1C=C(C(=O)Nc2c(F)ccc(NC(=O)c3ncncc3)c2)C=C1
0.296443	S1C=C(C(=O)Nc2c(F)ccc(NC(=O)c3ncncc3)c2)C=C1
0.296443	S1C=C(C(=O)Nc2c(F)ccc(NC(=O)c3ncncc3)c2)C=C1
0.296443	S1C=C(C(=O)Nc2c(F)ccc(NC(=O)c3ncncc3)c2)C=C1
0.296443	S1C=C(C(=O)Nc2c(F)ccc(NC(=O)c3ncncc3)c2)C=C1
0.296443	S1C=C(C(=O)Nc2c(F)ccc(NC(=O)c3ncncc3)c2)C=C1
0.296443	S1C=C(C(=O)Nc2c(F)ccc(NC(=O)c3ncncc3)c2)C=C1
0.296443	S1C=C(C(=O)Nc2c(F)ccc(NC(=O)c3ncncc3)c2)C=C1
0.296029	S(=O)(=O)(c1cc(ccc1)C(=O)Nc2c(cc(NC(=O)c3ncc(NC(=O)C)cc3)cc2)C)C
0.296029	S(=O)(=O)(c1cc(ccc1)C(=O)Nc2c(cc(NC(=O)c3ncc(NC(=O)C)cc3)cc2)C)C
0.296029	S(=O)(=O)(c1cc(ccc1)C(=O)Nc2c(cc(NC(=O)c3ncc(NC(=O)C)cc3)cc2)C)C
0.296029	S(=O)(=O)(c1cc(ccc1)C(=O)Nc2c(cc(NC(=O)c3ncc(NC(=O)C)cc3)cc2)C)C
0.296029	S(=O)(=O)(c1cc(ccc1)C(=O)Nc2c(cc(NC(=O)c3ncc(NC(=O)C)cc3)cc2)C)C
0.296029	S(=O)(=O)(c1cc(ccc1)C(=O)Nc2c(cc(NC(=O)c3ncc(NC(=O)C)cc3)cc2)C)C
0.296029	S(=O)(=O)(c1cc(ccc1)C(=O)Nc2c(cc(NC(=O)c3ncc(NC(=O)C)cc3)cc2)C)C
0.296029	S(=O)(=O)(c1cc(ccc1)C(=O)Nc2c(cc(NC(=O)c3ncc(NC(=O)C)cc3)cc2)C)C
0.296029	S(=O)(=O)(c1cc(ccc1)C(=O)Nc2c(cc(NC(=O)c3ncc(NC(=O)C)cc3)cc2)C)C
0.296029	S(=O)(=O)(c1cc(ccc1)C(=O)Nc2c(cc(NC(=O)c3ncc(NC(=O)C)cc3)cc2)C)C
0.296	O=C(OCC(O)CCC)c1cc(NC(=O)c2ccccc2)c(cc1)C
0.296	O=C(OCC(O)CCC)c1cc(NC(=O)c2ccccc2)c(cc1)C
0.296	O=C(OCC(O)CCC)c1cc(NC(=O)c2ccccc2)c(cc1)C
0.296	O=C(OCC(O)CCC)c1cc(NC(=O)c2ccccc2)c(cc1)C
0.296	O=C(OCC(O)CCC)c1cc(NC(=O)c2ccccc2)c(cc1)C
0.296	O=C(OCC(O)CCC)c1cc(NC(=O)c2ccccc2)c(cc1)C
0.296	O=C(OCC(O)CCC)c1cc(NC(=O)c2ccccc2)c(cc1)C
0.296	O=C(OCC(O)CCC)c1cc(NC(=O)c2ccccc2)c(cc1)C
0.296	O=C(OCC(O)CCC)c1cc(NC(=O)c2ccccc2)c(cc1)C
0.296	O=C(OCC(O)CCC)c1cc(NC(=O)c2ccccc2)c(cc1)C
0.295374	O=C(Nc1cc(c(OCCN2CCCC2)cc1)C)c3cnc(N4CCOCC4)cc3
0.295139	S(c1c([N+]([O-])=O)cc(cc1)C(=O)Nc2cc(ccc2)C3=NOC=C3)Cc4ccccc4
0.295139	S(c1c([N+]([O-])=O)cc(cc1)C(=O)Nc2cc(ccc2)C3=NOC=C3)Cc4ccccc4
0.295139	S(c1c([N+]([O-])=O)cc(cc1)C(=O)Nc2cc(ccc2)C3=NOC=C3)Cc4ccccc4
0.295139	S(c1c([N+]([O-])=O)cc(cc1)C(=O)Nc2cc(ccc2)C3=NOC=C3)Cc4ccccc4
0.295139	S(c1c([N+]([O-])=O)cc(cc1)C(=O)Nc2cc(ccc2)C3=NOC=C3)Cc4ccccc4
0.295139	S(c1c([N+]([O-])=O)cc(cc1)C(=O)Nc2cc(ccc2)C3=NOC=C3)Cc4ccccc4
0.295139	S(c1c([N+]([O-])=O)cc(cc1)C(=O)Nc2cc(ccc2)C3=NOC=C3)Cc4ccccc4
0.295139	S(c1c([N+]([O-])=O)cc(cc1)C(=O)Nc2cc(ccc2)C3=NOC=C3)Cc4ccccc4
0.295139	S(c1c([N+]([O-])=O)cc(cc1)C(=O)Nc2cc(ccc2)C3=NOC=C3)Cc4ccccc4
0.295139	S(c1c([N+]([O-])=O)cc(cc1)C(=O)Nc2cc(ccc2)C3=NOC=C3)Cc4ccccc4
0.294702	Fc1c(NC(=O)COC(=O)c2c(ccc(Nc3nc(ccn3)C(F)(F)F)c2)C)ccc(F)c1
0.294702	Fc1c(NC(=O)COC(=O)c2c(ccc(Nc3nc(ccn3)C(F)(F)F)c2)C)ccc(F)c1
0.294702	Fc1c(NC(=O)COC(=O)c2c(ccc(Nc3nc(ccn3)C(F)(F)F)c2)C)ccc(F)c1
0.294702	Fc1c(NC(=O)COC(=O)c2c(ccc(Nc3nc(ccn3)C(F)(F)F)c2)C)ccc(F)c1
0.294702	Fc1c(NC(=O)COC(=O)c2c(ccc(Nc3nc(ccn3)C(F)(F)F)c2)C)ccc(F)c1
0.294702	Fc1c(NC(=O)COC(=O)c2c(ccc(Nc3nc(ccn3)C(F)(F)F)c2)C)ccc(F)c1
0.294702	Fc1c(NC(=O)COC(=O)c2c(ccc(Nc3nc(ccn3)C(F)(F)F)c2)C)ccc(F)c1
0.294702	Fc1c(NC(=O)COC(=O)c2c(ccc(Nc3nc(ccn3)C(F)(F)F)c2)C)ccc(F)c1
0.294702	Fc1c(NC(=O)COC(=O)c2c(ccc(Nc3nc(ccn3)C(F)(F)F)c2)C)ccc(F)c1
0.294702	Fc1c(NC(=O)COC(=O)c2c(ccc(Nc3nc(ccn3)C(F)(F)F)c2)C)ccc(F)c1
0.294118	Fc1c(NC(=O)C)ccc(c1)C(=O)Nc2cc(NC(=O)Cc3ccccc3)c(F)cc2
0.294118	Fc1c(NC(=O)C)ccc(c1)C(=O)Nc2cc(NC(=O)Cc3ccccc3)c(F)cc2
0.29393	O=C1N(C=CC=C1C(=O)Nc2c(ccc(c2)CN3CCOCC3)C)CC(=O)OC(C)(C)C
0.29393	O=C1N(C=CC=C1C(=O)Nc2c(ccc(c2)CN3CCOCC3)C)CC(=O)OC(C)(C)C
0.29393	O=C1N(C=CC=C1C(=O)Nc2c(ccc(c2)CN3CCOCC3)C)CC(=O)OC(C)(C)C
0.29393	O=C1N(C=CC=C1C(=O)Nc2c(ccc(c2)CN3CCOCC3)C)CC(=O)OC(C)(C)C
0.29393	O=C1N(C=CC=C1C(=O)Nc2c(ccc(c2)CN3CCOCC3)C)CC(=O)OC(C)(C)C
0.29393	O=C1N(C=CC=C1C(=O)Nc2c(ccc(c2)CN3CCOCC3)C)CC(=O)OC(C)(C)C
0.29393	O=C1N(C=CC=C1C(=O)Nc2c(ccc(c2)CN3CCOCC3)C)CC(=O)OC(C)(C)C
0.29393	O=C1N(C=CC=C1C(=O)Nc2c(ccc(c2)CN3CCOCC3)C)CC(=O)OC(C)(C)C
0.29393	O=C1N(C=CC=C1C(=O)Nc2c(ccc(c2)CN3CCOCC3)C)CC(=O)OC(C)(C)C
0.29393	O=C1N(C=CC=C1C(=O)Nc2c(ccc(c2)CN3CCOCC3)C)CC(=O)OC(C)(C)C
0.293436	O=C(N(C)C)c1cc(NC(=O)c2nccc(c2)C(=O)N)c(cc1)C
0.293436	O=C(N(C)C)c1cc(NC(=O)c2nccc(c2)C(=O)N)c(cc1)C
0.292683	Fc1ccc(c2cncc(c2)C(=O)Nc3cc(OC)c(OC)cc3)cc1
0.292683	Fc1ccc(c2cncc(c2)C(=O)Nc3cc(OC)c(OC)cc3)cc1
0.292683	Fc1ccc(c2cncc(c2)C(=O)Nc3cc(OC)c(OC)cc3)cc1
0.292683	Fc1ccc(c2cncc(c2)C(=O)Nc3cc(OC)c(OC)cc3)cc1
0.292683	Fc1ccc(c2cncc(c2)C(=O)Nc3cc(OC)c(OC)cc3)cc1
0.292683	Fc1ccc(c2cncc(c2)C(=O)Nc3cc(OC)c(OC)cc3)cc1
0.292683	Fc1ccc(c2cncc(c2)C(=O)Nc3cc(OC)c(OC)cc3)cc1
0.292683	Fc1ccc(c2cncc(c2)C(=O)Nc3cc(OC)c(OC)cc3)cc1
0.292683	Fc1ccc(c2cncc(c2)C(=O)Nc3cc(OC)c(OC)cc3)cc1
0.292683	Fc1ccc(c2cncc(c2)C(=O)Nc3cc(OC)c(OC)cc3)cc1
0.292035	O=C(NC)c1cc(NC(=O)C=O)c(cc1)C
0.292035	O=C(NC)c1cc(NC(=O)C=O)c(cc1)C
0.292035	O=C(NC)c1cc(NC(=O)C=O)c(cc1)C
0.292035	O=C(NC)c1cc(NC(=O)C=O)c(cc1)C
0.291946	Clc1c(F)ccc(NC(=O)COC(=O)c2c(ccc(Nc3nc(ccn3)C(F)(F)F)c2)C)c1
0.291946	Clc1c(F)ccc(NC(=O)COC(=O)c2c(ccc(Nc3nc(ccn3)C(F)(F)F)c2)C)c1
0.291946	Clc1c(F)ccc(NC(=O)COC(=O)c2c(ccc(Nc3nc(ccn3)C(F)(F)F)c2)C)c1
0.291946	Clc1c(F)ccc(NC(=O)COC(=O)c2c(ccc(Nc3nc(ccn3)C(F)(F)F)c2)C)c1
0.291946	Clc1c(F)ccc(NC(=O)COC(=O)c2c(ccc(Nc3nc(ccn3)C(F)(F)F)c2)C)c1
0.291946	Clc1c(F)ccc(NC(=O)COC(=O)c2c(ccc(Nc3nc(ccn3)C(F)(F)F)c2)C)c1
0.291946	Clc1c(F)ccc(NC(=O)COC(=O)c2c(ccc(Nc3nc(ccn3)C(F)(F)F)c2)C)c1
0.291946	Clc1c(F)ccc(NC(=O)COC(=O)c2c(ccc(Nc3nc(ccn3)C(F)(F)F)c2)C)c1
0.291946	Clc1c(F)ccc(NC(=O)COC(=O)c2c(ccc(Nc3nc(ccn3)C(F)(F)F)c2)C)c1
0.291946	Clc1c(F)ccc(NC(=O)COC(=O)c2c(ccc(Nc3nc(ccn3)C(F)(F)F)c2)C)c1
0.291667	Clc1c(N2N=CC(C(=O)NC3=NC(c4ccncc4)=CN3)=C2)ccc(Cl)c1
0.291667	Clc1c(N2N=CC(C(=O)NC3=NC(c4ccncc4)=CN3)=C2)ccc(Cl)c1
0.291667	Clc1c(N2N=CC(C(=O)NC3=NC(c4ccncc4)=CN3)=C2)ccc(Cl)c1
0.291667	Clc1c(N2N=CC(C(=O)NC3=NC(c4ccncc4)=CN3)=C2)ccc(Cl)c1
0.291667	Clc1c(N2N=CC(C(=O)NC3=NC(c4ccncc4)=CN3)=C2)ccc(Cl)c1
0.291667	Clc1c(N2N=CC(C(=O)NC3=NC(c4ccncc4)=CN3)=C2)ccc(Cl)c1
0.291667	Clc1c(N2N=CC(C(=O)NC3=NC(c4ccncc4)=CN3)=C2)ccc(Cl)c1
0.291667	Clc1c(N2N=CC(C(=O)NC3=NC(c4ccncc4)=CN3)=C2)ccc(Cl)c1
0.291667	Clc1c(N2N=CC(C(=O)NC3=NC(c4ccncc4)=CN3)=C2)ccc(Cl)c1
0.291667	Clc1c(N2N=CC(C(=O)NC3=NC(c4ccncc4)=CN3)=C2)ccc(Cl)c1
0.291139	Brc1ccc(N2C(SCC(=O)Nc3c(ccc(c3)C(=O)N(C)C)C)=NN=C2c4cnccc4)cc1
0.291139	Brc1ccc(N2C(SCC(=O)Nc3c(ccc(c3)C(=O)N(C)C)C)=NN=C2c4cnccc4)cc1
0.291045	S1N=NC(c2ccc(cc2)C(=O)Nc3cc(ccc3)C4=NC(=CC(=O)N4)C)=C1
0.291045	S1N=NC(c2ccc(cc2)C(=O)Nc3cc(ccc3)C4=NC(=CC(=O)N4)C)=C1
0.291045	S1N=NC(c2ccc(cc2)C(=O)Nc3cc(ccc3)C4=NC(=CC(=O)N4)C)=C1
0.291045	S1N=NC(c2ccc(cc2)C(=O)Nc3cc(ccc3)C4=NC(=CC(=O)N4)C)=C1
0.291045	S1N=NC(c2ccc(cc2)C(=O)Nc3cc(ccc3)C4=NC(=CC(=O)N4)C)=C1
0.291045	S1N=NC(c2ccc(cc2)C(=O)Nc3cc(ccc3)C4=NC(=CC(=O)N4)C)=C1
0.291045	S1N=NC(c2ccc(cc2)C(=O)Nc3cc(ccc3)C4=NC(=CC(=O)N4)C)=C1
0.291045	S1N=NC(c2ccc(cc2)C(=O)Nc3cc(ccc3)C4=NC(=CC(=O)N4)C)=C1
0.291045	S1N=NC(c2ccc(cc2)C(=O)Nc3cc(ccc3)C4=NC(=CC(=O)N4)C)=C1
0.291045	S1N=NC(c2ccc(cc2)C(=O)Nc3cc(ccc3)C4=NC(=CC(=O)N4)C)=C1
0.288618	O=C(OC)c1cc(NC(=O)C=2OC=CC2)c(cc1)C
0.288618	O=C(OC)c1cc(NC(=O)C=2OC=CC2)c(cc1)C
0.288618	O=C(OC)c1cc(NC(=O)C=2OC=CC2)c(cc1)C
0.288618	O=C(OC)c1cc(NC(=O)C=2OC=CC2)c(cc1)C
0.288618	O=C(OC)c1cc(NC(=O)C=2OC=CC2)c(cc1)C
0.288618	O=C(OC)c1cc(NC(=O)C=2OC=CC2)c(cc1)C
0.288618	O=C(OC)c1cc(NC(=O)C=2OC=CC2)c(cc1)C
0.288618	O=C(OC)c1cc(NC(=O)C=2OC=CC2)c(cc1)C
0.288618	O=C(OC)c1cc(NC(=O)C=2OC=CC2)c(cc1)C
0.288618	O=C(OC)c1cc(NC(=O)C=2OC=CC2)c(cc1)C
0.288	S1CCN(Cc2ccc(cc2)C(=O)Nc3c(ncnc3)CC)CC1
0.288	S1CCN(Cc2ccc(cc2)C(=O)Nc3c(ncnc3)CC)CC1
0.288	S1CCN(Cc2ccc(cc2)C(=O)Nc3c(ncnc3)CC)CC1
0.288	S1CCN(Cc2ccc(cc2)C(=O)Nc3c(ncnc3)CC)CC1
0.288	S1CCN(Cc2ccc(cc2)C(=O)Nc3c(ncnc3)CC)CC1
0.288	S1CCN(Cc2ccc(cc2)C(=O)Nc3c(ncnc3)CC)CC1
0.288	S1CCN(Cc2ccc(cc2)C(=O)Nc3c(ncnc3)CC)CC1
0.288	S1CCN(Cc2ccc(cc2)C(=O)Nc3c(ncnc3)CC)CC1
0.288	S1CCN(Cc2ccc(cc2)C(=O)Nc3c(ncnc3)CC)CC1
0.288	S1CCN(Cc2ccc(cc2)C(=O)Nc3c(ncnc3)CC)CC1
0.28777	O=C(N(C)C)c1cc(NC(=O)c2ncc(N3C=NC=C3)cc2)c(cc1)C
0.28777	O=C(N(C)C)c1cc(NC(=O)c2ncc(N3C=NC=C3)cc2)c(cc1)C
0.28777	O=C(N(C)C)c1cc(NC(=O)c2ncc(N3C=NC=C3)cc2)c(cc1)C
0.28777	O=C(N(C)C)c1cc(NC(=O)c2ncc(N3C=NC=C3)cc2)c(cc1)C
0.28777	O=C(N(C)C)c1cc(NC(=O)c2ncc(N3C=NC=C3)cc2)c(cc1)C
0.28777	O=C(N(C)C)c1cc(NC(=O)c2ncc(N3C=NC=C3)cc2)c(cc1)C
0.28777	O=C(N(C)C)c1cc(NC(=O)c2ncc(N3C=NC=C3)cc2)c(cc1)C
0.28777	O=C(N(C)C)c1cc(NC(=O)c2ncc(N3C=NC=C3)cc2)c(cc1)C
0.28777	O=C(N(C)C)c1cc(NC(=O)c2ncc(N3C=NC=C3)cc2)c(cc1)C
0.287449	Fc1ccc(cc1)CN2CCC(NC(=O)c3cncc(c4ccccc4)c3)CC2
0.287449	Fc1ccc(cc1)CN2CCC(NC(=O)c3cncc(c4ccccc4)c3)CC2
0.287162	O=C(Nc1ccccc1)c2cc(NC(=O)CN3C(c4ccccc4)C(CC3)C)c(cc2)C
0.287162	O=C(Nc1ccccc1)c2cc(NC(=O)CN3C(c4ccccc4)C(CC3)C)c(cc2)C
0.287162	O=C(Nc1ccccc1)c2cc(NC(=O)CN3C(c4ccccc4)C(CC3)C)c(cc2)C
0.287162	O=C(Nc1ccccc1)c2cc(NC(=O)CN3C(c4ccccc4)C(CC3)C)c(cc2)C
0.287162	O=C(Nc1ccccc1)c2cc(NC(=O)CN3C(c4ccccc4)C(CC3)C)c(cc2)C
0.287162	O=C(Nc1ccccc1)c2cc(NC(=O)CN3C(c4ccccc4)C(CC3)C)c(cc2)C
0.287162	O=C(Nc1ccccc1)c2cc(NC(=O)CN3C(c4ccccc4)C(CC3)C)c(cc2)C
0.287162	O=C(Nc1ccccc1)c2cc(NC(=O)CN3C(c4ccccc4)C(CC3)C)c(cc2)C
0.287162	O=C(Nc1ccccc1)c2cc(NC(=O)CN3C(c4ccccc4)C(CC3)C)c(cc2)C
0.287162	O=C(Nc1ccccc1)c2cc(NC(=O)CN3C(c4ccccc4)C(CC3)C)c(cc2)C
0.287129	Clc1c(cccc1)CNc2c([N+]([O-])=O)cc(cc2)C(=O)Nc3cc(ccc3)C4=NOC=C4
0.286885	FC(F)(F)c1ccc(cc1)CN2CCN(C(=O)Nc3c(cccc3)C)CC2
0.286885	FC(F)(F)c1ccc(cc1)CN2CCN(C(=O)Nc3c(cccc3)C)CC2
0.286885	FC(F)(F)c1ccc(cc1)CN2CCN(C(=O)Nc3c(cccc3)C)CC2
0.286885	FC(F)(F)c1ccc(cc1)CN2CCN(C(=O)Nc3c(cccc3)C)CC2
0.286689	Clc1c(F)ccc(c1)COC(=O)c2c(ccc(Nc3nc(ccn3)C(F)(F)F)c2)C
0.28629	S1C(=NC(c2ccc(cc2)CC)=C1)NC(=O)c3ccc(c4cc(ccc4)CN)cc3
0.28629	S1C(=NC(c2ccc(cc2)CC)=C1)NC(=O)c3ccc(c4cc(ccc4)CN)cc3
0.28629	S1C(=NC(c2ccc(cc2)CC)=C1)NC(=O)c3ccc(c4cc(ccc4)CN)cc3
0.28629	S1C(=NC(c2ccc(cc2)CC)=C1)NC(=O)c3ccc(c4cc(ccc4)CN)cc3
0.28629	S1C(=NC(c2ccc(cc2)CC)=C1)NC(=O)c3ccc(c4cc(ccc4)CN)cc3
0.28629	S1C(=NC(c2ccc(cc2)CC)=C1)NC(=O)c3ccc(c4cc(ccc4)CN)cc3
0.28629	S1C(=NC(c2ccc(cc2)CC)=C1)NC(=O)c3ccc(c4cc(ccc4)CN)cc3
0.28629	S1C(=NC(c2ccc(cc2)CC)=C1)NC(=O)c3ccc(c4cc(ccc4)CN)cc3
0.28629	S1C(=NC(c2ccc(cc2)CC)=C1)NC(=O)c3ccc(c4cc(ccc4)CN)cc3
0.28629	S1C(=NC(c2ccc(cc2)CC)=C1)NC(=O)c3ccc(c4cc(ccc4)CN)cc3
0.28626	Brc1cc(c(NC(=O)c2cc(NC(=O)NCCCC)c(cc2)C)cc1)CC
0.286219	O=C(Nc1cc(ccc1)C2=NC(=CC(=O)N2)C)c3cc(O)c(C#N)cc3
0.286219	O=C(Nc1cc(ccc1)C2=NC(=CC(=O)N2)C)c3cc(O)c(C#N)cc3
0.286219	O=C(Nc1cc(ccc1)C2=NC(=CC(=O)N2)C)c3cc(O)c(C#N)cc3
0.286219	O=C(Nc1cc(ccc1)C2=NC(=CC(=O)N2)C)c3cc(O)c(C#N)cc3
0.286219	O=C(Nc1cc(ccc1)C2=NC(=CC(=O)N2)C)c3cc(O)c(C#N)cc3
0.286219	O=C(Nc1cc(ccc1)C2=NC(=CC(=O)N2)C)c3cc(O)c(C#N)cc3
0.286219	O=C(Nc1cc(ccc1)C2=NC(=CC(=O)N2)C)c3cc(O)c(C#N)cc3
0.285235	S1C=C(C(=O)Nc2c(F)ccc(NC(=O)C=3C(=NOC3C)c4ccc(c5ccccc5)cc4)c2)C=C1
0.285235	S1C=C(C(=O)Nc2c(F)ccc(NC(=O)C=3C(=NOC3C)c4ccc(c5ccccc5)cc4)c2)C=C1
0.285235	S1C=C(C(=O)Nc2c(F)ccc(NC(=O)C=3C(=NOC3C)c4ccc(c5ccccc5)cc4)c2)C=C1
0.285235	S1C=C(C(=O)Nc2c(F)ccc(NC(=O)C=3C(=NOC3C)c4ccc(c5ccccc5)cc4)c2)C=C1
0.285235	S1C=C(C(=O)Nc2c(F)ccc(NC(=O)C=3C(=NOC3C)c4ccc(c5ccccc5)cc4)c2)C=C1
0.285235	S1C=C(C(=O)Nc2c(F)ccc(NC(=O)C=3C(=NOC3C)c4ccc(c5ccccc5)cc4)c2)C=C1
0.285235	S1C=C(C(=O)Nc2c(F)ccc(NC(=O)C=3C(=NOC3C)c4ccc(c5ccccc5)cc4)c2)C=C1
0.285235	S1C=C(C(=O)Nc2c(F)ccc(NC(=O)C=3C(=NOC3C)c4ccc(c5ccccc5)cc4)c2)C=C1
0.285235	S1C=C(C(=O)Nc2c(F)ccc(NC(=O)C=3C(=NOC3C)c4ccc(c5ccccc5)cc4)c2)C=C1
0.285235	S1C=C(C(=O)Nc2c(F)ccc(NC(=O)C=3C(=NOC3C)c4ccc(c5ccccc5)cc4)c2)C=C1
0.285185	S(c1c(F)cccc1)CCC(=O)Nc2c(ccc(c2)CN3CCOCC3)C
0.285185	S(c1c(F)cccc1)CCC(=O)Nc2c(ccc(c2)CN3CCOCC3)C
0.285171	S(c1c(ccc(c1)C)C)Cc2cc(ccc2)C(=O)Nc3cc(ccc3)C(=O)NCc4ccccc4
0.285171	S(c1c(ccc(c1)C)C)Cc2cc(ccc2)C(=O)Nc3cc(ccc3)C(=O)NCc4ccccc4
0.285171	S(c1c(ccc(c1)C)C)Cc2cc(ccc2)C(=O)Nc3cc(ccc3)C(=O)NCc4ccccc4
0.285171	S(c1c(ccc(c1)C)C)Cc2cc(ccc2)C(=O)Nc3cc(ccc3)C(=O)NCc4ccccc4
0.285171	S(c1c(ccc(c1)C)C)Cc2cc(ccc2)C(=O)Nc3cc(ccc3)C(=O)NCc4ccccc4
0.285171	S(c1c(ccc(c1)C)C)Cc2cc(ccc2)C(=O)Nc3cc(ccc3)C(=O)NCc4ccccc4
0.285171	S(c1c(ccc(c1)C)C)Cc2cc(ccc2)C(=O)Nc3cc(ccc3)C(=O)NCc4ccccc4
0.285171	S(c1c(ccc(c1)C)C)Cc2cc(ccc2)C(=O)Nc3cc(ccc3)C(=O)NCc4ccccc4
0.285171	S(c1c(ccc(c1)C)C)Cc2cc(ccc2)C(=O)Nc3cc(ccc3)C(=O)NCc4ccccc4
0.285171	S(c1c(ccc(c1)C)C)Cc2cc(ccc2)C(=O)Nc3cc(ccc3)C(=O)NCc4ccccc4
0.284698	S1C(=NC(c2c(cccc2)C)=C1)NC(=O)c3ncc(NC(=O)C)cc3
0.284698	S1C(=NC(c2c(cccc2)C)=C1)NC(=O)c3ncc(NC(=O)C)cc3
0.284698	S1C(=NC(c2c(cccc2)C)=C1)NC(=O)c3ncc(NC(=O)C)cc3
0.284698	S1C(=NC(c2c(cccc2)C)=C1)NC(=O)c3ncc(NC(=O)C)cc3
0.284698	S1C(=NC(c2c(cccc2)C)=C1)NC(=O)c3ncc(NC(=O)C)cc3
0.284698	S1C(=NC(c2c(cccc2)C)=C1)NC(=O)c3ncc(NC(=O)C)cc3
0.284698	S1C(=NC(c2c(cccc2)C)=C1)NC(=O)c3ncc(NC(=O)C)cc3
0.284644	O=C(Nc1c(ccc(c1)C(=O)NC(C2CCCCC2)CO)C)Nc3ccccc3
0.284644	O=C(Nc1c(ccc(c1)C(=O)NC(C2CCCCC2)CO)C)Nc3ccccc3
0.284644	O=C(Nc1c(ccc(c1)C(=O)NC(C2CCCCC2)CO)C)Nc3ccccc3
0.284644	O=C(Nc1c(ccc(c1)C(=O)NC(C2CCCCC2)CO)C)Nc3ccccc3
0.284644	O=C(Nc1c(ccc(c1)C(=O)NC(C2CCCCC2)CO)C)Nc3ccccc3
0.284644	O=C(Nc1c(ccc(c1)C(=O)NC(C2CCCCC2)CO)C)Nc3ccccc3
0.284644	O=C(Nc1c(ccc(c1)C(=O)NC(C2CCCCC2)CO)C)Nc3ccccc3
0.284644	O=C(Nc1c(ccc(c1)C(=O)NC(C2CCCCC2)CO)C)Nc3ccccc3
0.284644	O=C(Nc1c(ccc(c1)C(=O)NC(C2CCCCC2)CO)C)Nc3ccccc3
0.284644	O=C(Nc1c(ccc(c1)C(=O)NC(C2CCCCC2)CO)C)Nc3ccccc3
0.284615	S1C=C(C(=O)Nc2c(F)ccc(NC(=O)c3ncc(NC(=O)C)cc3)c2)C=C1
0.284615	S1C=C(C(=O)Nc2c(F)ccc(NC(=O)c3ncc(NC(=O)C)cc3)c2)C=C1
0.284615	S1C=C(C(=O)Nc2c(F)ccc(NC(=O)c3ncc(NC(=O)C)cc3)c2)C=C1
0.284615	S1C=C(C(=O)Nc2c(F)ccc(NC(=O)c3ncc(NC(=O)C)cc3)c2)C=C1
0.284615	S1C=C(C(=O)Nc2c(F)ccc(NC(=O)c3ncc(NC(=O)C)cc3)c2)C=C1
0.284615	S1C=C(C(=O)Nc2c(F)ccc(NC(=O)c3ncc(NC(=O)C)cc3)c2)C=C1
0.284615	S1C=C(C(=O)Nc2c(F)ccc(NC(=O)c3ncc(NC(=O)C)cc3)c2)C=C1
0.284615	S1C=C(C(=O)Nc2c(F)ccc(NC(=O)c3ncc(NC(=O)C)cc3)c2)C=C1
0.284615	S1C=C(C(=O)Nc2c(F)ccc(NC(=O)c3ncc(NC(=O)C)cc3)c2)C=C1
0.284615	S1C=C(C(=O)Nc2c(F)ccc(NC(=O)c3ncc(NC(=O)C)cc3)c2)C=C1
0.283636	Clc1c(OC)cc(c(c1)C(=O)Nc2cc(ccc2)C=3N=CNC3)C
0.283636	Clc1c(OC)cc(c(c1)C(=O)Nc2cc(ccc2)C=3N=CNC3)C
0.283636	Clc1c(OC)cc(c(c1)C(=O)Nc2cc(ccc2)C=3N=CNC3)C
0.283636	Clc1c(OC)cc(c(c1)C(=O)Nc2cc(ccc2)C=3N=CNC3)C
0.283636	Clc1c(OC)cc(c(c1)C(=O)Nc2cc(ccc2)C=3N=CNC3)C
0.281955	S1C(=NC(C(=O)Nc2ccc(cc2)CN3CCC(O)CC3)=C1)c4ccc(cc4)C(C)C
0.281955	S1C(=NC(C(=O)Nc2ccc(cc2)CN3CCC(O)CC3)=C1)c4ccc(cc4)C(C)C
0.281955	S1C(=NC(C(=O)Nc2ccc(cc2)CN3CCC(O)CC3)=C1)c4ccc(cc4)C(C)C
0.281955	S1C(=NC(C(=O)Nc2ccc(cc2)CN3CCC(O)CC3)=C1)c4ccc(cc4)C(C)C
0.281955	S1C(=NC(C(=O)Nc2ccc(cc2)CN3CCC(O)CC3)=C1)c4ccc(cc4)C(C)C
0.281955	S1C(=NC(C(=O)Nc2ccc(cc2)CN3CCC(O)CC3)=C1)c4ccc(cc4)C(C)C
0.281955	S1C(=NC(C(=O)Nc2ccc(cc2)CN3CCC(O)CC3)=C1)c4ccc(cc4)C(C)C
0.281955	S1C(=NC(C(=O)Nc2ccc(cc2)CN3CCC(O)CC3)=C1)c4ccc(cc4)C(C)C
0.281955	S1C(=NC(C(=O)Nc2ccc(cc2)CN3CCC(O)CC3)=C1)c4ccc(cc4)C(C)C
0.281955	S1C(=NC(C(=O)Nc2ccc(cc2)CN3CCC(O)CC3)=C1)c4ccc(cc4)C(C)C
0.281853	S1C(=NC(c2ccc(cc2)C)=C1)NC(=O)c3ncc(NC(=O)C)cc3
0.281853	S1C(=NC(c2ccc(cc2)C)=C1)NC(=O)c3ncc(NC(=O)C)cc3
0.281853	S1C(=NC(c2ccc(cc2)C)=C1)NC(=O)c3ncc(NC(=O)C)cc3
0.281853	S1C(=NC(c2ccc(cc2)C)=C1)NC(=O)c3ncc(NC(=O)C)cc3
0.281853	S1C(=NC(c2ccc(cc2)C)=C1)NC(=O)c3ncc(NC(=O)C)cc3
0.281853	S1C(=NC(c2ccc(cc2)C)=C1)NC(=O)c3ncc(NC(=O)C)cc3
0.281553	O=C(Nc1cnccc1)c2ccc(O)cc2
0.281553	O=C(Nc1cnccc1)c2ccc(O)cc2
0.281553	O=C(Nc1cnccc1)c2ccc(O)cc2
0.281553	O=C(Nc1cnccc1)c2ccc(O)cc2
0.281553	O=C(Nc1cnccc1)c2ccc(O)cc2
0.281553	O=C(Nc1cnccc1)c2ccc(O)cc2
0.281553	O=C(Nc1cnccc1)c2ccc(O)cc2
0.281553	O=C(Nc1cnccc1)c2ccc(O)cc2
0.280822	S1C(=NC(c2c(ccc(c2)C)C)=C1)NC(=O)C3=C(NC=C3)c4ccccc4
0.280822	S1C(=NC(c2c(ccc(c2)C)C)=C1)NC(=O)C3=C(NC=C3)c4ccccc4
0.280822	S1C(=NC(c2c(ccc(c2)C)C)=C1)NC(=O)C3=C(NC=C3)c4ccccc4
0.280528	S(=O)(=O)(c1c(cccc1)C)Cc2c(cccc2)C(=O)Nc3cc(ccc3)C=4N=CNC4
0.280528	S(=O)(=O)(c1c(cccc1)C)Cc2c(cccc2)C(=O)Nc3cc(ccc3)C=4N=CNC4
0.280528	S(=O)(=O)(c1c(cccc1)C)Cc2c(cccc2)C(=O)Nc3cc(ccc3)C=4N=CNC4
0.280405	S1C(=NC=C1C(=O)NC(c2cc(NC(=O)c3ccccc3)ccc2)C)c4cc(c(cc4)C)C
0.280405	S1C(=NC=C1C(=O)NC(c2cc(NC(=O)c3ccccc3)ccc2)C)c4cc(c(cc4)C)C
0.280405	S1C(=NC=C1C(=O)NC(c2cc(NC(=O)c3ccccc3)ccc2)C)c4cc(c(cc4)C)C
0.280405	S1C(=NC=C1C(=O)NC(c2cc(NC(=O)c3ccccc3)ccc2)C)c4cc(c(cc4)C)C
0.280405	S1C(=NC=C1C(=O)NC(c2cc(NC(=O)c3ccccc3)ccc2)C)c4cc(c(cc4)C)C
0.280405	S1C(=NC=C1C(=O)NC(c2cc(NC(=O)c3ccccc3)ccc2)C)c4cc(c(cc4)C)C
0.280405	S1C(=NC=C1C(=O)NC(c2cc(NC(=O)c3ccccc3)ccc2)C)c4cc(c(cc4)C)C
0.280405	S1C(=NC=C1C(=O)NC(c2cc(NC(=O)c3ccccc3)ccc2)C)c4cc(c(cc4)C)C
0.280405	S1C(=NC=C1C(=O)NC(c2cc(NC(=O)c3ccccc3)ccc2)C)c4cc(c(cc4)C)C
0.280405	S1C(=NC=C1C(=O)NC(c2cc(NC(=O)c3ccccc3)ccc2)C)c4cc(c(cc4)C)C
0.279874	O=C(Nc1cc(NC(=O)C(=O)NC=2N(N=CC2)Cc3c(OC)c(OC)c(OC)cc3)c(cc1)C)c4ccccc4
0.27957	Fc1c(N2CCN(CC2)CC)ccc(c1)C(=O)Nc3c(NCCc4ccccc4)cccc3
0.27957	Fc1c(N2CCN(CC2)CC)ccc(c1)C(=O)Nc3c(NCCc4ccccc4)cccc3
0.27957	Fc1c(N2CCN(CC2)CC)ccc(c1)C(=O)Nc3c(NCCc4ccccc4)cccc3
0.27957	Fc1c(N2CCN(CC2)CC)ccc(c1)C(=O)Nc3c(NCCc4ccccc4)cccc3
0.27957	Fc1c(N2CCN(CC2)CC)ccc(c1)C(=O)Nc3c(NCCc4ccccc4)cccc3
0.27957	Fc1c(N2CCN(CC2)CC)ccc(c1)C(=O)Nc3c(NCCc4ccccc4)cccc3
0.27957	Fc1c(N2CCN(CC2)CC)ccc(c1)C(=O)Nc3c(NCCc4ccccc4)cccc3
0.27957	Fc1c(N2CCN(CC2)CC)ccc(c1)C(=O)Nc3c(NCCc4ccccc4)cccc3
0.27957	Fc1c(N2CCN(CC2)CC)ccc(c1)C(=O)Nc3c(NCCc4ccccc4)cccc3
0.27957	Fc1c(N2CCN(CC2)CC)ccc(c1)C(=O)Nc3c(NCCc4ccccc4)cccc3
0.279365	S(=O)(=O)(c1cc(ccc1)C(=O)Nc2c(cc(NC(=O)C=3C(=NOC3C)c4ccc(c5ccccc5)cc4)cc2)C)C
0.279365	S(=O)(=O)(c1cc(ccc1)C(=O)Nc2c(cc(NC(=O)C=3C(=NOC3C)c4ccc(c5ccccc5)cc4)cc2)C)C
0.279365	S(=O)(=O)(c1cc(ccc1)C(=O)Nc2c(cc(NC(=O)C=3C(=NOC3C)c4ccc(c5ccccc5)cc4)cc2)C)C
0.279365	S(=O)(=O)(c1cc(ccc1)C(=O)Nc2c(cc(NC(=O)C=3C(=NOC3C)c4ccc(c5ccccc5)cc4)cc2)C)C
0.279365	S(=O)(=O)(c1cc(ccc1)C(=O)Nc2c(cc(NC(=O)C=3C(=NOC3C)c4ccc(c5ccccc5)cc4)cc2)C)C
0.279365	S(=O)(=O)(c1cc(ccc1)C(=O)Nc2c(cc(NC(=O)C=3C(=NOC3C)c4ccc(c5ccccc5)cc4)cc2)C)C
0.279365	S(=O)(=O)(c1cc(ccc1)C(=O)Nc2c(cc(NC(=O)C=3C(=NOC3C)c4ccc(c5ccccc5)cc4)cc2)C)C
0.279365	S(=O)(=O)(c1cc(ccc1)C(=O)Nc2c(cc(NC(=O)C=3C(=NOC3C)c4ccc(c5ccccc5)cc4)cc2)C)C
0.279365	S(=O)(=O)(c1cc(ccc1)C(=O)Nc2c(cc(NC(=O)C=3C(=NOC3C)c4ccc(c5ccccc5)cc4)cc2)C)C
0.279365	S(=O)(=O)(c1cc(ccc1)C(=O)Nc2c(cc(NC(=O)C=3C(=NOC3C)c4ccc(c5ccccc5)cc4)cc2)C)C
0.279245	S1C(=NC(c2ccc(cc2)C)=C1)NC(=O)c3cc(O)c(C#N)cc3
0.279245	S1C(=NC(c2ccc(cc2)C)=C1)NC(=O)c3cc(O)c(C#N)cc3
0.279245	S1C(=NC(c2ccc(cc2)C)=C1)NC(=O)c3cc(O)c(C#N)cc3
0.279245	S1C(=NC(c2ccc(cc2)C)=C1)NC(=O)c3cc(O)c(C#N)cc3
0.279245	S1C(=NC(c2ccc(cc2)C)=C1)NC(=O)c3cc(O)c(C#N)cc3
0.279245	S1C(=NC(c2ccc(cc2)C)=C1)NC(=O)c3cc(O)c(C#N)cc3
0.279245	S1C(=NC(c2ccc(cc2)C)=C1)NC(=O)c3cc(O)c(C#N)cc3
0.279245	S1C(=NC(c2ccc(cc2)C)=C1)NC(=O)c3cc(O)c(C#N)cc3
0.278689	S1C=C(C(=O)Nc2c(F)ccc(NC(=O)c3cc(ccc3)C(=O)NC)c2)C=C1
0.278689	S1C=C(C(=O)Nc2c(F)ccc(NC(=O)c3cc(ccc3)C(=O)NC)c2)C=C1
0.278689	S1C=C(C(=O)Nc2c(F)ccc(NC(=O)c3cc(ccc3)C(=O)NC)c2)C=C1
0.278689	S1C=C(C(=O)Nc2c(F)ccc(NC(=O)c3cc(ccc3)C(=O)NC)c2)C=C1
0.278689	S1C=C(C(=O)Nc2c(F)ccc(NC(=O)c3cc(ccc3)C(=O)NC)c2)C=C1
0.278689	S1C=C(C(=O)Nc2c(F)ccc(NC(=O)c3cc(ccc3)C(=O)NC)c2)C=C1
0.278689	S1C=C(C(=O)Nc2c(F)ccc(NC(=O)c3cc(ccc3)C(=O)NC)c2)C=C1
0.278689	S1C=C(C(=O)Nc2c(F)ccc(NC(=O)c3cc(ccc3)C(=O)NC)c2)C=C1
0.278689	S1C=C(C(=O)Nc2c(F)ccc(NC(=O)c3cc(ccc3)C(=O)NC)c2)C=C1
0.278689	S1C=C(C(=O)Nc2c(F)ccc(NC(=O)c3cc(ccc3)C(=O)NC)c2)C=C1
0.278626	S1C(=C(C(=O)NC2=NC(c3ccncc3)=CN2)C=C1)COC
0.278626	S1C(=C(C(=O)NC2=NC(c3ccncc3)=CN2)C=C1)COC
0.278626	S1C(=C(C(=O)NC2=NC(c3ccncc3)=CN2)C=C1)COC
0.278626	S1C(=C(C(=O)NC2=NC(c3ccncc3)=CN2)C=C1)COC
0.278626	S1C(=C(C(=O)NC2=NC(c3ccncc3)=CN2)C=C1)COC
0.278626	S1C(=C(C(=O)NC2=NC(c3ccncc3)=CN2)C=C1)COC
0.278626	S1C(=C(C(=O)NC2=NC(c3ccncc3)=CN2)C=C1)COC
0.278626	S1C(=C(C(=O)NC2=NC(c3ccncc3)=CN2)C=C1)COC
0.278626	S1C(=C(C(=O)NC2=NC(c3ccncc3)=CN2)C=C1)COC
0.278626	S1C(=C(C(=O)NC2=NC(c3ccncc3)=CN2)C=C1)COC
0.278388	S1C(=NC=C1C(=O)Nc2cc(ccc2)C3CC3)c4cc(c(cc4)C)C
0.278388	S1C(=NC=C1C(=O)Nc2cc(ccc2)C3CC3)c4cc(c(cc4)C)C
0.278388	S1C(=NC=C1C(=O)Nc2cc(ccc2)C3CC3)c4cc(c(cc4)C)C
0.278388	S1C(=NC=C1C(=O)Nc2cc(ccc2)C3CC3)c4cc(c(cc4)C)C
0.278388	S1C(=NC=C1C(=O)Nc2cc(ccc2)C3CC3)c4cc(c(cc4)C)C
0.277778	Ic1cc(NC(=O)c2ccc(c3cc(ccc3)C(F)(F)F)cc2)c(Br)cc1
0.277778	Ic1cc(NC(=O)c2ccc(c3cc(ccc3)C(F)(F)F)cc2)c(Br)cc1
0.277778	Ic1cc(NC(=O)c2ccc(c3cc(ccc3)C(F)(F)F)cc2)c(Br)cc1
0.277778	Ic1cc(NC(=O)c2ccc(c3cc(ccc3)C(F)(F)F)cc2)c(Br)cc1
0.277778	Ic1cc(NC(=O)c2ccc(c3cc(ccc3)C(F)(F)F)cc2)c(Br)cc1
0.277778	Ic1cc(NC(=O)c2ccc(c3cc(ccc3)C(F)(F)F)cc2)c(Br)cc1
0.277778	Ic1cc(NC(=O)c2ccc(c3cc(ccc3)C(F)(F)F)cc2)c(Br)cc1
0.277778	Ic1cc(NC(=O)c2ccc(c3cc(ccc3)C(F)(F)F)cc2)c(Br)cc1
0.277778	Ic1cc(NC(=O)c2ccc(c3cc(ccc3)C(F)(F)F)cc2)c(Br)cc1
0.277778	Ic1cc(NC(=O)c2ccc(c3cc(ccc3)C(F)(F)F)cc2)c(Br)cc1
0.277778	FC(F)(F)c1nc(ncc1)Nc2cc(c(cc2)C)C(=O)OC(C(=O)c3ccc(OC(F)F)cc3)C
0.277778	FC(F)(F)c1nc(ncc1)Nc2cc(c(cc2)C)C(=O)OC(C(=O)c3ccc(OC(F)F)cc3)C
0.277027	S(=O)(=O)(c1ccccc1)Cc2cc(NC(=O)C=3N(N=C(c4cnccc4)C3)C)ccc2
0.277027	S(=O)(=O)(c1ccccc1)Cc2cc(NC(=O)C=3N(N=C(c4cnccc4)C3)C)ccc2
0.277027	S(=O)(=O)(c1ccccc1)Cc2cc(NC(=O)C=3N(N=C(c4cnccc4)C3)C)ccc2
0.277027	S(=O)(=O)(c1ccccc1)Cc2cc(NC(=O)C=3N(N=C(c4cnccc4)C3)C)ccc2
0.277027	S(=O)(=O)(c1ccccc1)Cc2cc(NC(=O)C=3N(N=C(c4cnccc4)C3)C)ccc2
0.277027	S(=O)(=O)(c1ccccc1)Cc2cc(NC(=O)C=3N(N=C(c4cnccc4)C3)C)ccc2
0.277027	S(=O)(=O)(c1ccccc1)Cc2cc(NC(=O)C=3N(N=C(c4cnccc4)C3)C)ccc2
0.277027	S(=O)(=O)(c1ccccc1)Cc2cc(NC(=O)C=3N(N=C(c4cnccc4)C3)C)ccc2
0.277027	S(=O)(=O)(c1ccccc1)Cc2cc(NC(=O)C=3N(N=C(c4cnccc4)C3)C)ccc2
0.277027	S(=O)(=O)(c1ccccc1)Cc2cc(NC(=O)C=3N(N=C(c4cnccc4)C3)C)ccc2
0.276753	S1C(=NN=C1C(=O)Nc2ncc(cc2)CN3CCCCC3)c4ccccc4
0.276753	S1C(=NN=C1C(=O)Nc2ncc(cc2)CN3CCCCC3)c4ccccc4
0.276224	S1C(=NC=C1C(=O)Nc2c(NCCc3ccccc3)cccc2)c4cc(c(cc4)C)C
0.276224	S1C(=NC=C1C(=O)Nc2c(NCCc3ccccc3)cccc2)c4cc(c(cc4)C)C
0.276119	Fc1c(NC(=O)Cc2ccccc2)cc(NC(=O)c3cc(c(OC)c(c3)C)C)cc1
0.276119	Fc1c(NC(=O)Cc2ccccc2)cc(NC(=O)c3cc(c(OC)c(c3)C)C)cc1
0.276119	Fc1c(NC(=O)Cc2ccccc2)cc(NC(=O)c3cc(c(OC)c(c3)C)C)cc1
0.276119	Fc1c(NC(=O)Cc2ccccc2)cc(NC(=O)c3cc(c(OC)c(c3)C)C)cc1
0.276119	Fc1c(NC(=O)Cc2ccccc2)cc(NC(=O)c3cc(c(OC)c(c3)C)C)cc1
0.276094	S(=O)(=O)(c1cc(ccc1)C(=O)Nc2c(cc(NC(=O)C3=NN(C=C3)Cc4ccccc4)cc2)C)C
0.276094	S(=O)(=O)(c1cc(ccc1)C(=O)Nc2c(cc(NC(=O)C3=NN(C=C3)Cc4ccccc4)cc2)C)C
0.276094	S(=O)(=O)(c1cc(ccc1)C(=O)Nc2c(cc(NC(=O)C3=NN(C=C3)Cc4ccccc4)cc2)C)C
0.276094	S(=O)(=O)(c1cc(ccc1)C(=O)Nc2c(cc(NC(=O)C3=NN(C=C3)Cc4ccccc4)cc2)C)C
0.276094	S(=O)(=O)(c1cc(ccc1)C(=O)Nc2c(cc(NC(=O)C3=NN(C=C3)Cc4ccccc4)cc2)C)C
0.276094	S(=O)(=O)(c1cc(ccc1)C(=O)Nc2c(cc(NC(=O)C3=NN(C=C3)Cc4ccccc4)cc2)C)C
0.276094	S(=O)(=O)(c1cc(ccc1)C(=O)Nc2c(cc(NC(=O)C3=NN(C=C3)Cc4ccccc4)cc2)C)C
0.276094	S(=O)(=O)(c1cc(ccc1)C(=O)Nc2c(cc(NC(=O)C3=NN(C=C3)Cc4ccccc4)cc2)C)C
0.276094	S(=O)(=O)(c1cc(ccc1)C(=O)Nc2c(cc(NC(=O)C3=NN(C=C3)Cc4ccccc4)cc2)C)C
0.276094	S(=O)(=O)(c1cc(ccc1)C(=O)Nc2c(cc(NC(=O)C3=NN(C=C3)Cc4ccccc4)cc2)C)C
0.275735	Fc1c(NC(=O)Cc2ccccc2)cc(NC(=O)c3cc(O)c(C#N)cc3)cc1
0.275735	Fc1c(NC(=O)Cc2ccccc2)cc(NC(=O)c3cc(O)c(C#N)cc3)cc1
0.275735	Fc1c(NC(=O)Cc2ccccc2)cc(NC(=O)c3cc(O)c(C#N)cc3)cc1
0.275735	Fc1c(NC(=O)Cc2ccccc2)cc(NC(=O)c3cc(O)c(C#N)cc3)cc1
0.275424	S1C=C(C(=O)Nc2c(F)ccc(NC(=O)C)c2)C=C1
0.275424	S1C=C(C(=O)Nc2c(F)ccc(NC(=O)C)c2)C=C1
0.275424	S1C=C(C(=O)Nc2c(F)ccc(NC(=O)C)c2)C=C1
0.275424	S1C=C(C(=O)Nc2c(F)ccc(NC(=O)C)c2)C=C1
0.275424	S1C=C(C(=O)Nc2c(F)ccc(NC(=O)C)c2)C=C1
0.275424	S1C=C(C(=O)Nc2c(F)ccc(NC(=O)C)c2)C=C1
0.275424	S1C=C(C(=O)Nc2c(F)ccc(NC(=O)C)c2)C=C1
0.275424	S1C=C(C(=O)Nc2c(F)ccc(NC(=O)C)c2)C=C1
0.275424	S1C=C(C(=O)Nc2c(F)ccc(NC(=O)C)c2)C=C1
0.275424	S1C=C(C(=O)Nc2c(F)ccc(NC(=O)C)c2)C=C1
0.275304	O=C(Nc1ccccc1)c2cc(ccc2)C(=O)NC3=NC(=NN3)c4ccc(cc4)C(C)(C)C
0.275304	O=C(Nc1ccccc1)c2cc(ccc2)C(=O)NC3=NC(=NN3)c4ccc(cc4)C(C)(C)C
0.275304	O=C(Nc1ccccc1)c2cc(ccc2)C(=O)NC3=NC(=NN3)c4ccc(cc4)C(C)(C)C
0.275304	O=C(Nc1ccccc1)c2cc(ccc2)C(=O)NC3=NC(=NN3)c4ccc(cc4)C(C)(C)C
0.275304	O=C(Nc1ccccc1)c2cc(ccc2)C(=O)NC3=NC(=NN3)c4ccc(cc4)C(C)(C)C
0.275304	O=C(Nc1ccccc1)c2cc(ccc2)C(=O)NC3=NC(=NN3)c4ccc(cc4)C(C)(C)C
0.275304	O=C(Nc1ccccc1)c2cc(ccc2)C(=O)NC3=NC(=NN3)c4ccc(cc4)C(C)(C)C
0.275304	O=C(Nc1ccccc1)c2cc(ccc2)C(=O)NC3=NC(=NN3)c4ccc(cc4)C(C)(C)C
0.274262	Ic1c(NC(=O)c2cc(ccc2)C(=O)Nc3ccccc3)cc(Cl)cc1
0.274262	Ic1c(NC(=O)c2cc(ccc2)C(=O)Nc3ccccc3)cc(Cl)cc1
0.274262	Ic1c(NC(=O)c2cc(ccc2)C(=O)Nc3ccccc3)cc(Cl)cc1
0.274262	Ic1c(NC(=O)c2cc(ccc2)C(=O)Nc3ccccc3)cc(Cl)cc1
0.274262	Ic1c(NC(=O)c2cc(ccc2)C(=O)Nc3ccccc3)cc(Cl)cc1
0.274262	Ic1c(NC(=O)c2cc(ccc2)C(=O)Nc3ccccc3)cc(Cl)cc1
0.274262	Ic1c(NC(=O)c2cc(ccc2)C(=O)Nc3ccccc3)cc(Cl)cc1
0.274262	Ic1c(NC(=O)c2cc(ccc2)C(=O)Nc3ccccc3)cc(Cl)cc1
0.273381	O=C(Nc1cc(ccc1)C=2N=CNC2)CCC(=O)c3cc4OCCOc4cc3
0.273381	O=C(Nc1cc(ccc1)C=2N=CNC2)CCC(=O)c3cc4OCCOc4cc3
0.273381	O=C(Nc1cc(ccc1)C=2N=CNC2)CCC(=O)c3cc4OCCOc4cc3
0.273381	O=C(Nc1cc(ccc1)C=2N=CNC2)CCC(=O)c3cc4OCCOc4cc3
0.273381	O=C(Nc1cc(ccc1)C=2N=CNC2)CCC(=O)c3cc4OCCOc4cc3
0.273381	O=C(Nc1cc(ccc1)C=2N=CNC2)CCC(=O)c3cc4OCCOc4cc3
0.273381	O=C(Nc1cc(ccc1)C=2N=CNC2)CCC(=O)c3cc4OCCOc4cc3
0.273381	O=C(Nc1cc(ccc1)C=2N=CNC2)CCC(=O)c3cc4OCCOc4cc3
0.273381	O=C(Nc1cc(ccc1)C=2N=CNC2)CCC(=O)c3cc4OCCOc4cc3
0.273381	O=C(Nc1cc(ccc1)C=2N=CNC2)CCC(=O)c3cc4OCCOc4cc3
0.273356	S1C(=NC=C1C(=O)Nc2cc(NC(=O)C3=CSC=C3)c(F)cc2)c4ccc(cc4)C(F)(F)F
0.273356	S1C(=NC=C1C(=O)Nc2cc(NC(=O)C3=CSC=C3)c(F)cc2)c4ccc(cc4)C(F)(F)F
0.273356	S1C(=NC=C1C(=O)Nc2cc(NC(=O)C3=CSC=C3)c(F)cc2)c4ccc(cc4)C(F)(F)F
0.273356	S1C(=NC=C1C(=O)Nc2cc(NC(=O)C3=CSC=C3)c(F)cc2)c4ccc(cc4)C(F)(F)F
0.273356	S1C(=NC=C1C(=O)Nc2cc(NC(=O)C3=CSC=C3)c(F)cc2)c4ccc(cc4)C(F)(F)F
0.273356	S1C(=NC=C1C(=O)Nc2cc(NC(=O)C3=CSC=C3)c(F)cc2)c4ccc(cc4)C(F)(F)F
0.273356	S1C(=NC=C1C(=O)Nc2cc(NC(=O)C3=CSC=C3)c(F)cc2)c4ccc(cc4)C(F)(F)F
0.273356	S1C(=NC=C1C(=O)Nc2cc(NC(=O)C3=CSC=C3)c(F)cc2)c4ccc(cc4)C(F)(F)F
0.273356	S1C(=NC=C1C(=O)Nc2cc(NC(=O)C3=CSC=C3)c(F)cc2)c4ccc(cc4)C(F)(F)F
0.273356	S1C(=NC=C1C(=O)Nc2cc(NC(=O)C3=CSC=C3)c(F)cc2)c4ccc(cc4)C(F)(F)F
0.273109	Ic1cc(cc(c1)C)C(=O)Nc2cc(ccc2)C3=NOC=C3
0.273109	Ic1cc(cc(c1)C)C(=O)Nc2cc(ccc2)C3=NOC=C3
0.273109	Ic1cc(cc(c1)C)C(=O)Nc2cc(ccc2)C3=NOC=C3
0.273109	Ic1cc(cc(c1)C)C(=O)Nc2cc(ccc2)C3=NOC=C3
0.273109	Ic1cc(cc(c1)C)C(=O)Nc2cc(ccc2)C3=NOC=C3
0.273109	Ic1cc(cc(c1)C)C(=O)Nc2cc(ccc2)C3=NOC=C3
0.273109	Ic1cc(cc(c1)C)C(=O)Nc2cc(ccc2)C3=NOC=C3
0.273109	Ic1cc(cc(c1)C)C(=O)Nc2cc(ccc2)C3=NOC=C3
0.273109	Ic1cc(cc(c1)C)C(=O)Nc2cc(ccc2)C3=NOC=C3
0.273109	Ic1cc(cc(c1)C)C(=O)Nc2cc(ccc2)C3=NOC=C3
0.273063	Fc1cc(c2cncc(c2)C(=O)OCC(=O)Nc3c(cc(cc3)C)C)ccc1
0.273063	Fc1cc(c2cncc(c2)C(=O)OCC(=O)Nc3c(cc(cc3)C)C)ccc1
0.272727	O=C(OC(C)(C)C)NCc1ccc(cc1)C(=O)Nc2c(cc(OCc3cc(ccc3)C)cc2)C
0.272727	O=C(OC(C)(C)C)NCc1ccc(cc1)C(=O)Nc2c(cc(OCc3cc(ccc3)C)cc2)C
0.272727	O=C(OC(C)(C)C)NCc1ccc(cc1)C(=O)Nc2c(cc(OCc3cc(ccc3)C)cc2)C
0.272727	O=C(OC(C)(C)C)NCc1ccc(cc1)C(=O)Nc2c(cc(OCc3cc(ccc3)C)cc2)C
0.272727	O=C(OC(C)(C)C)NCc1ccc(cc1)C(=O)Nc2c(cc(OCc3cc(ccc3)C)cc2)C
0.272727	O=C(OC(C)(C)C)NCc1ccc(cc1)C(=O)Nc2c(cc(OCc3cc(ccc3)C)cc2)C
0.272727	O=C(OC(C)(C)C)NCc1ccc(cc1)C(=O)Nc2c(cc(OCc3cc(ccc3)C)cc2)C
0.272727	O=C(OC(C)(C)C)NCc1ccc(cc1)C(=O)Nc2c(cc(OCc3cc(ccc3)C)cc2)C
0.272727	O=C(OC(C)(C)C)NCc1ccc(cc1)C(=O)Nc2c(cc(OCc3cc(ccc3)C)cc2)C
0.272727	O=C(OC(C)(C)C)NCc1ccc(cc1)C(=O)Nc2c(cc(OCc3cc(ccc3)C)cc2)C
0.272374	Brc1cc(O)cc(c1)C(=O)Nc2cc(NC(=O)Cc3ccccc3)c(F)cc2
0.271739	O=C(Nc1c(cccc1)C=2C=NNC2)c3cnc(N4CCC(CC4)C)cc3
0.271739	O=C(Nc1c(cccc1)C=2C=NNC2)c3cnc(N4CCC(CC4)C)cc3
0.271739	O=C(Nc1c(cccc1)C=2C=NNC2)c3cnc(N4CCC(CC4)C)cc3
0.271739	O=C(Nc1c(cccc1)C=2C=NNC2)c3cnc(N4CCC(CC4)C)cc3
0.271739	O=C(Nc1c(cccc1)C=2C=NNC2)c3cnc(N4CCC(CC4)C)cc3
0.271739	O=C(Nc1c(cccc1)C=2C=NNC2)c3cnc(N4CCC(CC4)C)cc3
0.271739	O=C(Nc1c(cccc1)C=2C=NNC2)c3cnc(N4CCC(CC4)C)cc3
0.271739	O=C(Nc1c(cccc1)C=2C=NNC2)c3cnc(N4CCC(CC4)C)cc3
0.271739	O=C(Nc1c(cccc1)C=2C=NNC2)c3cnc(N4CCC(CC4)C)cc3
0.271739	O=C(Nc1c(cccc1)C=2C=NNC2)c3cnc(N4CCC(CC4)C)cc3
0.271698	Fc1c(cccc1)CN2CCC(NC(=O)c3cc(Nc4ccncc4)ccc3)CC2
0.271698	Fc1c(cccc1)CN2CCC(NC(=O)c3cc(Nc4ccncc4)ccc3)CC2
0.271698	Fc1c(cccc1)CN2CCC(NC(=O)c3cc(Nc4ccncc4)ccc3)CC2
0.271698	Fc1c(cccc1)CN2CCC(NC(=O)c3cc(Nc4ccncc4)ccc3)CC2
0.271605	O=C(Nc1c(ccc(c1)Cc2ncccc2)C)C=O
0.271605	O=C(Nc1c(ccc(c1)Cc2ncccc2)C)C=O
0.271605	O=C(Nc1c(ccc(c1)Cc2ncccc2)C)C=O
0.271605	O=C(Nc1c(ccc(c1)Cc2ncccc2)C)C=O
0.271605	O=C(Nc1c(ccc(c1)Cc2ncccc2)C)C=O
0.271605	O=C(Nc1c(ccc(c1)Cc2ncccc2)C)C=O
0.271605	O=C(Nc1c(ccc(c1)Cc2ncccc2)C)C=O
0.271605	O=C(Nc1c(ccc(c1)Cc2ncccc2)C)C=O
0.271605	O=C(Nc1c(ccc(c1)Cc2ncccc2)C)C=O
0.271605	O=C(Nc1c(ccc(c1)Cc2ncccc2)C)C=O
0.271478	S1C(=NC(c2c(ccc(c2)CC)CC)=C1)NC(=O)c3cncc(c4ccc(F)cc4)c3
0.271478	S1C(=NC(c2c(ccc(c2)CC)CC)=C1)NC(=O)c3cncc(c4ccc(F)cc4)c3
0.271478	S1C(=NC(c2c(ccc(c2)CC)CC)=C1)NC(=O)c3cncc(c4ccc(F)cc4)c3
0.271478	S1C(=NC(c2c(ccc(c2)CC)CC)=C1)NC(=O)c3cncc(c4ccc(F)cc4)c3
0.271478	S1C(=NC(c2c(ccc(c2)CC)CC)=C1)NC(=O)c3cncc(c4ccc(F)cc4)c3
0.271478	S1C(=NC(c2c(ccc(c2)CC)CC)=C1)NC(=O)c3cncc(c4ccc(F)cc4)c3
0.271478	S1C(=NC(c2c(ccc(c2)CC)CC)=C1)NC(=O)c3cncc(c4ccc(F)cc4)c3
0.271478	S1C(=NC(c2c(ccc(c2)CC)CC)=C1)NC(=O)c3cncc(c4ccc(F)cc4)c3
0.271478	S1C(=NC(c2c(ccc(c2)CC)CC)=C1)NC(=O)c3cncc(c4ccc(F)cc4)c3
0.271478	S1C(=NC(c2c(ccc(c2)CC)CC)=C1)NC(=O)c3cncc(c4ccc(F)cc4)c3
0.271318	O=C(N(C)C)c1cc(NC(=O)c2cc(O)c(C#N)cc2)c(cc1)C
0.271318	O=C(N(C)C)c1cc(NC(=O)c2cc(O)c(C#N)cc2)c(cc1)C
0.271318	O=C(N(C)C)c1cc(NC(=O)c2cc(O)c(C#N)cc2)c(cc1)C
0.271318	O=C(N(C)C)c1cc(NC(=O)c2cc(O)c(C#N)cc2)c(cc1)C
0.271318	O=C(N(C)C)c1cc(NC(=O)c2cc(O)c(C#N)cc2)c(cc1)C
0.271293	S(=O)(=O)(N1CCN(C(=O)CCC(=O)Nc2c(ccc(c3nccnc3)c2)C)CC1)c4c(ccc(c4)C)C
0.271293	S(=O)(=O)(N1CCN(C(=O)CCC(=O)Nc2c(ccc(c3nccnc3)c2)C)CC1)c4c(ccc(c4)C)C
0.271293	S(=O)(=O)(N1CCN(C(=O)CCC(=O)Nc2c(ccc(c3nccnc3)c2)C)CC1)c4c(ccc(c4)C)C
0.271293	S(=O)(=O)(N1CCN(C(=O)CCC(=O)Nc2c(ccc(c3nccnc3)c2)C)CC1)c4c(ccc(c4)C)C
0.271293	S(=O)(=O)(N1CCN(C(=O)CCC(=O)Nc2c(ccc(c3nccnc3)c2)C)CC1)c4c(ccc(c4)C)C
0.271186	O=C(Nc1cc(ccc1)C=2N=CNC2)C=3C(=NN(c4ccccc4)C3)c5cnccc5
0.271186	O=C(Nc1cc(ccc1)C=2N=CNC2)C=3C(=NN(c4ccccc4)C3)c5cnccc5
0.271186	O=C(Nc1cc(ccc1)C=2N=CNC2)C=3C(=NN(c4ccccc4)C3)c5cnccc5
0.271186	O=C(Nc1cc(ccc1)C=2N=CNC2)C=3C(=NN(c4ccccc4)C3)c5cnccc5
0.271186	O=C(Nc1cc(ccc1)C=2N=CNC2)C=3C(=NN(c4ccccc4)C3)c5cnccc5
0.271186	O=C(Nc1cc(ccc1)C=2N=CNC2)C=3C(=NN(c4ccccc4)C3)c5cnccc5
0.271186	O=C(Nc1cc(ccc1)C=2N=CNC2)C=3C(=NN(c4ccccc4)C3)c5cnccc5
0.271186	O=C(Nc1cc(ccc1)C=2N=CNC2)C=3C(=NN(c4ccccc4)C3)c5cnccc5
0.271028	Fc1c(ccc(F)c1)COc2cc(ccc2)COC(=O)c3c(ccc(Nc4nc(ccn4)C(F)(F)F)c3)C
0.271028	Fc1c(ccc(F)c1)COc2cc(ccc2)COC(=O)c3c(ccc(Nc4nc(ccn4)C(F)(F)F)c3)C
0.271028	Fc1c(ccc(F)c1)COc2cc(ccc2)COC(=O)c3c(ccc(Nc4nc(ccn4)C(F)(F)F)c3)C
0.271028	Fc1c(ccc(F)c1)COc2cc(ccc2)COC(=O)c3c(ccc(Nc4nc(ccn4)C(F)(F)F)c3)C
0.270833	S1C(=NC(c2c(ccc(c2)CC)CC)=C1)NC(=O)c3cc(N)c(cc3)C
0.270833	S1C(=NC(c2c(ccc(c2)CC)CC)=C1)NC(=O)c3cc(N)c(cc3)C
0.270833	S1C(=NC(c2c(ccc(c2)CC)CC)=C1)NC(=O)c3cc(N)c(cc3)C
0.270833	S1C(=NC(c2c(ccc(c2)CC)CC)=C1)NC(=O)c3cc(N)c(cc3)C
0.270833	S1C(=NC(c2c(ccc(c2)CC)CC)=C1)NC(=O)c3cc(N)c(cc3)C
0.270833	S1C(=NC(c2c(ccc(c2)CC)CC)=C1)NC(=O)c3cc(N)c(cc3)C
0.270833	S1C(=NC(c2c(ccc(c2)CC)CC)=C1)NC(=O)c3cc(N)c(cc3)C
0.270833	S1C(=NC(c2c(ccc(c2)CC)CC)=C1)NC(=O)c3cc(N)c(cc3)C
0.270833	S1C(=NC(c2c(ccc(c2)CC)CC)=C1)NC(=O)c3cc(N)c(cc3)C
0.270758	O=C(Nc1cc(ccc1)C2=NC(=CC(=O)N2)C)c3ncc(NC(=O)C)cc3
0.270758	O=C(Nc1cc(ccc1)C2=NC(=CC(=O)N2)C)c3ncc(NC(=O)C)cc3
0.270548	FC(F)(F)c1nc(ncc1)Nc2cc(c(cc2)C)C(=O)OCc3nc(OC)ccn3
0.270548	FC(F)(F)c1nc(ncc1)Nc2cc(c(cc2)C)C(=O)OCc3nc(OC)ccn3
0.270548	FC(F)(F)c1nc(ncc1)Nc2cc(c(cc2)C)C(=O)OCc3nc(OC)ccn3
0.270548	FC(F)(F)c1nc(ncc1)Nc2cc(c(cc2)C)C(=O)OCc3nc(OC)ccn3
0.270548	FC(F)(F)c1nc(ncc1)Nc2cc(c(cc2)C)C(=O)OCc3nc(OC)ccn3
0.270548	FC(F)(F)c1nc(ncc1)Nc2cc(c(cc2)C)C(=O)OCc3nc(OC)ccn3
0.270548	FC(F)(F)c1nc(ncc1)Nc2cc(c(cc2)C)C(=O)OCc3nc(OC)ccn3
0.270517	S1C(=NC=C1C(=O)NC=2SC3=C(N2)CN(Cc4ccccc4)CC3)c5cc(c(cc5)C)C
0.270463	Clc1c(cc(N2C(=CC=C2C)C)cc1)C(=O)Nc3ccc(cc3)CN4CCC(O)CC4
0.270463	Clc1c(cc(N2C(=CC=C2C)C)cc1)C(=O)Nc3ccc(cc3)CN4CCC(O)CC4
0.270463	Clc1c(cc(N2C(=CC=C2C)C)cc1)C(=O)Nc3ccc(cc3)CN4CCC(O)CC4
0.270463	Clc1c(cc(N2C(=CC=C2C)C)cc1)C(=O)Nc3ccc(cc3)CN4CCC(O)CC4
0.270463	Clc1c(cc(N2C(=CC=C2C)C)cc1)C(=O)Nc3ccc(cc3)CN4CCC(O)CC4
0.27027	Fc1c(NN=Cc2ccc(cc2)C(=O)NCc3cnccc3)cc(F)cc1
0.27027	Fc1c(NN=Cc2ccc(cc2)C(=O)NCc3cnccc3)cc(F)cc1
0.27027	Fc1c(NN=Cc2ccc(cc2)C(=O)NCc3cnccc3)cc(F)cc1
0.27027	Fc1c(NN=Cc2ccc(cc2)C(=O)NCc3cnccc3)cc(F)cc1
0.27027	Fc1c(NN=Cc2ccc(cc2)C(=O)NCc3cnccc3)cc(F)cc1
0.27027	Fc1c(NN=Cc2ccc(cc2)C(=O)NCc3cnccc3)cc(F)cc1
0.27027	Fc1c(NN=Cc2ccc(cc2)C(=O)NCc3cnccc3)cc(F)cc1
0.27027	Fc1c(NN=Cc2ccc(cc2)C(=O)NCc3cnccc3)cc(F)cc1
0.27027	Fc1c(NN=Cc2ccc(cc2)C(=O)NCc3cnccc3)cc(F)cc1
0.27027	Fc1c(NN=Cc2ccc(cc2)C(=O)NCc3cnccc3)cc(F)cc1
0.269784	S1C(=NC(c2c(ccc(c2)C)C)=C1)NC(=O)c3ncccc3
0.269663	S1C=C(C(=O)Nc2c(F)ccc(NC(=O)c3c(F)nc(F)cc3)c2)C=C1
0.269663	S1C=C(C(=O)Nc2c(F)ccc(NC(=O)c3c(F)nc(F)cc3)c2)C=C1
0.269663	S1C=C(C(=O)Nc2c(F)ccc(NC(=O)c3c(F)nc(F)cc3)c2)C=C1
0.269663	S1C=C(C(=O)Nc2c(F)ccc(NC(=O)c3c(F)nc(F)cc3)c2)C=C1
0.269663	S1C=C(C(=O)Nc2c(F)ccc(NC(=O)c3c(F)nc(F)cc3)c2)C=C1
0.269663	S1C=C(C(=O)Nc2c(F)ccc(NC(=O)c3c(F)nc(F)cc3)c2)C=C1
0.269663	S1C=C(C(=O)Nc2c(F)ccc(NC(=O)c3c(F)nc(F)cc3)c2)C=C1
0.269663	S1C=C(C(=O)Nc2c(F)ccc(NC(=O)c3c(F)nc(F)cc3)c2)C=C1
0.269663	S1C=C(C(=O)Nc2c(F)ccc(NC(=O)c3c(F)nc(F)cc3)c2)C=C1
0.269663	S1C=C(C(=O)Nc2c(F)ccc(NC(=O)c3c(F)nc(F)cc3)c2)C=C1
0.269625	S1C(=NN=C1C(=O)Nc2c(ccc(c2)C=3N(N=CC3)C)C)c4ccccc4
0.269625	S1C(=NN=C1C(=O)Nc2c(ccc(c2)C=3N(N=CC3)C)C)c4ccccc4
0.269625	S1C(=NN=C1C(=O)Nc2c(ccc(c2)C=3N(N=CC3)C)C)c4ccccc4
0.26936	Clc1c(NC(c2ccccc2)C)ccc(NC(=O)c3cc(F)c(N4CCN(CC4)CC)cc3)c1
0.26936	Clc1c(NC(c2ccccc2)C)ccc(NC(=O)c3cc(F)c(N4CCN(CC4)CC)cc3)c1
0.26936	Clc1c(NC(c2ccccc2)C)ccc(NC(=O)c3cc(F)c(N4CCN(CC4)CC)cc3)c1
0.26936	Clc1c(NC(c2ccccc2)C)ccc(NC(=O)c3cc(F)c(N4CCN(CC4)CC)cc3)c1
0.26936	Clc1c(NC(c2ccccc2)C)ccc(NC(=O)c3cc(F)c(N4CCN(CC4)CC)cc3)c1
0.26936	Clc1c(NC(c2ccccc2)C)ccc(NC(=O)c3cc(F)c(N4CCN(CC4)CC)cc3)c1
0.26936	Clc1c(NC(c2ccccc2)C)ccc(NC(=O)c3cc(F)c(N4CCN(CC4)CC)cc3)c1
0.26936	Clc1c(NC(c2ccccc2)C)ccc(NC(=O)c3cc(F)c(N4CCN(CC4)CC)cc3)c1
0.26936	Clc1c(NC(c2ccccc2)C)ccc(NC(=O)c3cc(F)c(N4CCN(CC4)CC)cc3)c1
0.26936	Clc1c(NC(c2ccccc2)C)ccc(NC(=O)c3cc(F)c(N4CCN(CC4)CC)cc3)c1
0.26936	Ic1c(cccc1)C(=O)Nc2c(F)ccc(NC(=O)C=3NC=C(C=4OC=CC4)C3)c2
0.26936	Ic1c(cccc1)C(=O)Nc2c(F)ccc(NC(=O)C=3NC=C(C=4OC=CC4)C3)c2
0.26936	Ic1c(cccc1)C(=O)Nc2c(F)ccc(NC(=O)C=3NC=C(C=4OC=CC4)C3)c2
0.26936	Ic1c(cccc1)C(=O)Nc2c(F)ccc(NC(=O)C=3NC=C(C=4OC=CC4)C3)c2
0.26936	Ic1c(cccc1)C(=O)Nc2c(F)ccc(NC(=O)C=3NC=C(C=4OC=CC4)C3)c2
0.26936	Ic1c(cccc1)C(=O)Nc2c(F)ccc(NC(=O)C=3NC=C(C=4OC=CC4)C3)c2
0.26936	Ic1c(cccc1)C(=O)Nc2c(F)ccc(NC(=O)C=3NC=C(C=4OC=CC4)C3)c2
0.26936	Ic1c(cccc1)C(=O)Nc2c(F)ccc(NC(=O)C=3NC=C(C=4OC=CC4)C3)c2
0.26936	Ic1c(cccc1)C(=O)Nc2c(F)ccc(NC(=O)C=3NC=C(C=4OC=CC4)C3)c2
0.26936	Ic1c(cccc1)C(=O)Nc2c(F)ccc(NC(=O)C=3NC=C(C=4OC=CC4)C3)c2
0.268908	Clc1c2SC(=Nc2ccc1)c3ccc(cc3)COC(=O)c4c(ccc(Nc5nc(ccn5)C(F)(F)F)c4)C
0.268908	Clc1c2SC(=Nc2ccc1)c3ccc(cc3)COC(=O)c4c(ccc(Nc5nc(ccn5)C(F)(F)F)c4)C
0.268908	Clc1c2SC(=Nc2ccc1)c3ccc(cc3)COC(=O)c4c(ccc(Nc5nc(ccn5)C(F)(F)F)c4)C
0.268908	Clc1c2SC(=Nc2ccc1)c3ccc(cc3)COC(=O)c4c(ccc(Nc5nc(ccn5)C(F)(F)F)c4)C
0.268595	ClCC(=O)Nc1cc(NC(=O)C2=CSC=C2)c(F)cc1
0.268595	ClCC(=O)Nc1cc(NC(=O)C2=CSC=C2)c(F)cc1
0.268595	ClCC(=O)Nc1cc(NC(=O)C2=CSC=C2)c(F)cc1
0.268595	ClCC(=O)Nc1cc(NC(=O)C2=CSC=C2)c(F)cc1
0.268595	ClCC(=O)Nc1cc(NC(=O)C2=CSC=C2)c(F)cc1
0.268595	ClCC(=O)Nc1cc(NC(=O)C2=CSC=C2)c(F)cc1
0.268595	ClCC(=O)Nc1cc(NC(=O)C2=CSC=C2)c(F)cc1
0.268595	ClCC(=O)Nc1cc(NC(=O)C2=CSC=C2)c(F)cc1
0.268595	ClCC(=O)Nc1cc(NC(=O)C2=CSC=C2)c(F)cc1
0.268595	ClCC(=O)Nc1cc(NC(=O)C2=CSC=C2)c(F)cc1
0.268382	S1N=NC(c2ccc(cc2)C(=O)NCCc3ccc(OCC(=O)Nc4cc(ccc4)C)cc3)=C1
0.268382	S1N=NC(c2ccc(cc2)C(=O)NCCc3ccc(OCC(=O)Nc4cc(ccc4)C)cc3)=C1
0.268382	S1N=NC(c2ccc(cc2)C(=O)NCCc3ccc(OCC(=O)Nc4cc(ccc4)C)cc3)=C1
0.268382	S1N=NC(c2ccc(cc2)C(=O)NCCc3ccc(OCC(=O)Nc4cc(ccc4)C)cc3)=C1
0.268382	S1N=NC(c2ccc(cc2)C(=O)NCCc3ccc(OCC(=O)Nc4cc(ccc4)C)cc3)=C1
0.268382	S1N=NC(c2ccc(cc2)C(=O)NCCc3ccc(OCC(=O)Nc4cc(ccc4)C)cc3)=C1
0.268382	S1N=NC(c2ccc(cc2)C(=O)NCCc3ccc(OCC(=O)Nc4cc(ccc4)C)cc3)=C1
0.268382	S1N=NC(c2ccc(cc2)C(=O)NCCc3ccc(OCC(=O)Nc4cc(ccc4)C)cc3)=C1
0.268382	S1N=NC(c2ccc(cc2)C(=O)NCCc3ccc(OCC(=O)Nc4cc(ccc4)C)cc3)=C1
0.268382	S1N=NC(c2ccc(cc2)C(=O)NCCc3ccc(OCC(=O)Nc4cc(ccc4)C)cc3)=C1
0.267857	FC(F)(F)c1nc(nc(NN=Cc2ccc(cc2)C(=O)NCc3cnccc3)c1)c4ccncc4
0.267857	FC(F)(F)c1nc(nc(NN=Cc2ccc(cc2)C(=O)NCc3cnccc3)c1)c4ccncc4
0.267857	FC(F)(F)c1nc(nc(NN=Cc2ccc(cc2)C(=O)NCc3cnccc3)c1)c4ccncc4
0.267857	FC(F)(F)c1nc(nc(NN=Cc2ccc(cc2)C(=O)NCc3cnccc3)c1)c4ccncc4
0.267857	FC(F)(F)c1nc(nc(NN=Cc2ccc(cc2)C(=O)NCc3cnccc3)c1)c4ccncc4
0.267857	FC(F)(F)c1nc(nc(NN=Cc2ccc(cc2)C(=O)NCc3cnccc3)c1)c4ccncc4
0.267857	FC(F)(F)c1nc(nc(NN=Cc2ccc(cc2)C(=O)NCc3cnccc3)c1)c4ccncc4
0.267857	FC(F)(F)c1nc(nc(NN=Cc2ccc(cc2)C(=O)NCc3cnccc3)c1)c4ccncc4
0.267857	FC(F)(F)c1nc(nc(NN=Cc2ccc(cc2)C(=O)NCc3cnccc3)c1)c4ccncc4
0.267857	FC(F)(F)c1nc(nc(NN=Cc2ccc(cc2)C(=O)NCc3cnccc3)c1)c4ccncc4
0.267606	O=C(N)c1c(cc(NC(=O)C(=O)NC2CCN(Cc3c(cccc3)C)CC2)cc1)C
0.267606	O=C(N)c1c(cc(NC(=O)C(=O)NC2CCN(Cc3c(cccc3)C)CC2)cc1)C
0.267606	O=C(N)c1c(cc(NC(=O)C(=O)NC2CCN(Cc3c(cccc3)C)CC2)cc1)C
0.267606	O=C(N)c1c(cc(NC(=O)C(=O)NC2CCN(Cc3c(cccc3)C)CC2)cc1)C
0.266904	O=C(NCC1Cc2c(cccc2)CC1)c3ccc(Nc4nc(OC)ccn4)cc3
0.266904	O=C(NCC1Cc2c(cccc2)CC1)c3ccc(Nc4nc(OC)ccn4)cc3
0.266904	O=C(NCC1Cc2c(cccc2)CC1)c3ccc(Nc4nc(OC)ccn4)cc3
0.266904	O=C(NCC1Cc2c(cccc2)CC1)c3ccc(Nc4nc(OC)ccn4)cc3
0.266904	O=C(NCC1Cc2c(cccc2)CC1)c3ccc(Nc4nc(OC)ccn4)cc3
0.266904	O=C(NCC1Cc2c(cccc2)CC1)c3ccc(Nc4nc(OC)ccn4)cc3
0.266904	O=C(NCC1Cc2c(cccc2)CC1)c3ccc(Nc4nc(OC)ccn4)cc3
0.266904	O=C(NCC1Cc2c(cccc2)CC1)c3ccc(Nc4nc(OC)ccn4)cc3
0.266212	O=C(NCc1c(OCCC(C)C)cc(cc1)C)c2cc(ccc2)CNc3nc(ccn3)C
0.266212	O=C(NCc1c(OCCC(C)C)cc(cc1)C)c2cc(ccc2)CNc3nc(ccn3)C
0.266212	O=C(NCc1c(OCCC(C)C)cc(cc1)C)c2cc(ccc2)CNc3nc(ccn3)C
0.265993	S1C(=NC(c2c(OC)cc(OC)cc2)=C1)NC(=O)c3cc(Nc4ccc(C#N)cc4)ccc3
0.265993	S1C(=NC(c2c(OC)cc(OC)cc2)=C1)NC(=O)c3cc(Nc4ccc(C#N)cc4)ccc3
0.265993	S1C(=NC(c2c(OC)cc(OC)cc2)=C1)NC(=O)c3cc(Nc4ccc(C#N)cc4)ccc3
0.265993	S1C(=NC(c2c(OC)cc(OC)cc2)=C1)NC(=O)c3cc(Nc4ccc(C#N)cc4)ccc3
0.265993	S1C(=NC(c2c(OC)cc(OC)cc2)=C1)NC(=O)c3cc(Nc4ccc(C#N)cc4)ccc3
0.265993	S1C(=NC(c2c(OC)cc(OC)cc2)=C1)NC(=O)c3cc(Nc4ccc(C#N)cc4)ccc3
0.265993	S1C(=NC(c2c(OC)cc(OC)cc2)=C1)NC(=O)c3cc(Nc4ccc(C#N)cc4)ccc3
0.265993	S1C(=NC(c2c(OC)cc(OC)cc2)=C1)NC(=O)c3cc(Nc4ccc(C#N)cc4)ccc3
0.265993	S1C(=NC(c2c(OC)cc(OC)cc2)=C1)NC(=O)c3cc(Nc4ccc(C#N)cc4)ccc3
0.265993	S1C(=NC(c2c(OC)cc(OC)cc2)=C1)NC(=O)c3cc(Nc4ccc(C#N)cc4)ccc3
0.265957	Brc1cc(ccc1)C(=O)Nc2cc(O)c(cc2)C(=O)NNc3c(nccc3)C
0.265957	Brc1cc(ccc1)C(=O)Nc2cc(O)c(cc2)C(=O)NNc3c(nccc3)C
0.265957	Brc1cc(ccc1)C(=O)Nc2cc(O)c(cc2)C(=O)NNc3c(nccc3)C
0.265957	Brc1cc(ccc1)C(=O)Nc2cc(O)c(cc2)C(=O)NNc3c(nccc3)C
0.265957	Brc1cc(ccc1)C(=O)Nc2cc(O)c(cc2)C(=O)NNc3c(nccc3)C
0.265957	Brc1cc(ccc1)C(=O)Nc2cc(O)c(cc2)C(=O)NNc3c(nccc3)C
0.265957	Brc1cc(ccc1)C(=O)Nc2cc(O)c(cc2)C(=O)NNc3c(nccc3)C
0.265957	Brc1cc(ccc1)C(=O)Nc2cc(O)c(cc2)C(=O)NNc3c(nccc3)C
0.265957	Brc1cc(ccc1)C(=O)Nc2cc(O)c(cc2)C(=O)NNc3c(nccc3)C
0.265957	Brc1cc(ccc1)C(=O)Nc2cc(O)c(cc2)C(=O)NNc3c(nccc3)C
0.265957	S1C(=NC=C1C(=O)Nc2ccc(cc2)C=3OC(=NC3)C)c4cc(c(cc4)C)C
0.265957	S1C(=NC=C1C(=O)Nc2ccc(cc2)C=3OC(=NC3)C)c4cc(c(cc4)C)C
0.265957	S1C(=NC=C1C(=O)Nc2ccc(cc2)C=3OC(=NC3)C)c4cc(c(cc4)C)C
0.265957	S1C(=NC=C1C(=O)Nc2ccc(cc2)C=3OC(=NC3)C)c4cc(c(cc4)C)C
0.265957	S1C(=NC=C1C(=O)Nc2ccc(cc2)C=3OC(=NC3)C)c4cc(c(cc4)C)C
0.265957	S1C(=NC=C1C(=O)Nc2ccc(cc2)C=3OC(=NC3)C)c4cc(c(cc4)C)C
0.265957	S1C(=NC=C1C(=O)Nc2ccc(cc2)C=3OC(=NC3)C)c4cc(c(cc4)C)C
0.265957	S1C(=NC=C1C(=O)Nc2ccc(cc2)C=3OC(=NC3)C)c4cc(c(cc4)C)C
0.265957	S1C(=NC=C1C(=O)Nc2ccc(cc2)C=3OC(=NC3)C)c4cc(c(cc4)C)C
0.265957	S1C(=NC=C1C(=O)Nc2ccc(cc2)C=3OC(=NC3)C)c4cc(c(cc4)C)C
0.265517	O=C(Nc1cc(OC2COCC2)c(cc1)C)c3c(OCc4ccncc4)cccc3
0.265517	O=C(Nc1cc(OC2COCC2)c(cc1)C)c3c(OCc4ccncc4)cccc3
0.265517	O=C(Nc1cc(OC2COCC2)c(cc1)C)c3c(OCc4ccncc4)cccc3
0.265517	O=C(Nc1cc(OC2COCC2)c(cc1)C)c3c(OCc4ccncc4)cccc3
0.265517	O=C(Nc1cc(OC2COCC2)c(cc1)C)c3c(OCc4ccncc4)cccc3
0.265517	O=C(Nc1cc(OC2COCC2)c(cc1)C)c3c(OCc4ccncc4)cccc3
0.265517	O=C(Nc1cc(OC2COCC2)c(cc1)C)c3c(OCc4ccncc4)cccc3
0.265517	O=C(Nc1cc(OC2COCC2)c(cc1)C)c3c(OCc4ccncc4)cccc3
0.265517	O=C(Nc1cc(OC2COCC2)c(cc1)C)c3c(OCc4ccncc4)cccc3
0.265233	S(=O)(=O)(c1cc(ccc1)C(=O)Nc2c(cc(NC(=O)c3cc(O)c(C#N)cc3)cc2)C)C
0.265233	S(=O)(=O)(c1cc(ccc1)C(=O)Nc2c(cc(NC(=O)c3cc(O)c(C#N)cc3)cc2)C)C
0.265233	S(=O)(=O)(c1cc(ccc1)C(=O)Nc2c(cc(NC(=O)c3cc(O)c(C#N)cc3)cc2)C)C
0.265233	S(=O)(=O)(c1cc(ccc1)C(=O)Nc2c(cc(NC(=O)c3cc(O)c(C#N)cc3)cc2)C)C
0.265233	S(=O)(=O)(c1cc(ccc1)C(=O)Nc2c(cc(NC(=O)c3cc(O)c(C#N)cc3)cc2)C)C
0.265233	S(=O)(=O)(c1cc(ccc1)C(=O)Nc2c(cc(NC(=O)c3cc(O)c(C#N)cc3)cc2)C)C
0.265233	S(=O)(=O)(c1cc(ccc1)C(=O)Nc2c(cc(NC(=O)c3cc(O)c(C#N)cc3)cc2)C)C
0.265233	S(=O)(=O)(c1cc(ccc1)C(=O)Nc2c(cc(NC(=O)c3cc(O)c(C#N)cc3)cc2)C)C
0.265233	S(=O)(=O)(c1cc(ccc1)C(=O)Nc2c(cc(NC(=O)c3cc(O)c(C#N)cc3)cc2)C)C
0.265233	S(=O)(=O)(c1cc(ccc1)C(=O)Nc2c(cc(NC(=O)c3cc(O)c(C#N)cc3)cc2)C)C
0.265193	S=C1N(C(=O)c2c(N1)cc(cc2)C(=O)Nc3c(ccc(c3)CN4CCOCC4)C)CC=5OC=CC5
0.265193	S=C1N(C(=O)c2c(N1)cc(cc2)C(=O)Nc3c(ccc(c3)CN4CCOCC4)C)CC=5OC=CC5
0.265193	S=C1N(C(=O)c2c(N1)cc(cc2)C(=O)Nc3c(ccc(c3)CN4CCOCC4)C)CC=5OC=CC5
0.265193	S=C1N(C(=O)c2c(N1)cc(cc2)C(=O)Nc3c(ccc(c3)CN4CCOCC4)C)CC=5OC=CC5
0.265193	S=C1N(C(=O)c2c(N1)cc(cc2)C(=O)Nc3c(ccc(c3)CN4CCOCC4)C)CC=5OC=CC5
0.265193	S=C1N(C(=O)c2c(N1)cc(cc2)C(=O)Nc3c(ccc(c3)CN4CCOCC4)C)CC=5OC=CC5
0.265193	S=C1N(C(=O)c2c(N1)cc(cc2)C(=O)Nc3c(ccc(c3)CN4CCOCC4)C)CC=5OC=CC5
0.265193	S=C1N(C(=O)c2c(N1)cc(cc2)C(=O)Nc3c(ccc(c3)CN4CCOCC4)C)CC=5OC=CC5
0.265193	S=C1N(C(=O)c2c(N1)cc(cc2)C(=O)Nc3c(ccc(c3)CN4CCOCC4)C)CC=5OC=CC5
0.265193	S=C1N(C(=O)c2c(N1)cc(cc2)C(=O)Nc3c(ccc(c3)CN4CCOCC4)C)CC=5OC=CC5
0.265176	O=C(OC(C)(C)C)N1Cc2c(ccc(c2)C(=O)Nc3cc(ccc3)C4=NC(=CC(=O)N4)C)C1
0.265176	O=C(OC(C)(C)C)N1Cc2c(ccc(c2)C(=O)Nc3cc(ccc3)C4=NC(=CC(=O)N4)C)C1
0.265176	O=C(OC(C)(C)C)N1Cc2c(ccc(c2)C(=O)Nc3cc(ccc3)C4=NC(=CC(=O)N4)C)C1
0.265176	O=C(OC(C)(C)C)N1Cc2c(ccc(c2)C(=O)Nc3cc(ccc3)C4=NC(=CC(=O)N4)C)C1
0.265176	O=C(OC(C)(C)C)N1Cc2c(ccc(c2)C(=O)Nc3cc(ccc3)C4=NC(=CC(=O)N4)C)C1
0.265176	O=C(OC(C)(C)C)N1Cc2c(ccc(c2)C(=O)Nc3cc(ccc3)C4=NC(=CC(=O)N4)C)C1
0.265176	O=C(OC(C)(C)C)N1Cc2c(ccc(c2)C(=O)Nc3cc(ccc3)C4=NC(=CC(=O)N4)C)C1
0.265176	O=C(OC(C)(C)C)N1Cc2c(ccc(c2)C(=O)Nc3cc(ccc3)C4=NC(=CC(=O)N4)C)C1
0.265176	O=C(OC(C)(C)C)N1Cc2c(ccc(c2)C(=O)Nc3cc(ccc3)C4=NC(=CC(=O)N4)C)C1
0.265176	O=C(OC(C)(C)C)N1Cc2c(ccc(c2)C(=O)Nc3cc(ccc3)C4=NC(=CC(=O)N4)C)C1
0.264808	S1C(=NC(c2c(cccc2)C)=C1)NC(=O)c3cc(O)c(C#N)cc3
0.264808	S1C(=NC(c2c(cccc2)C)=C1)NC(=O)c3cc(O)c(C#N)cc3
0.264808	S1C(=NC(c2c(cccc2)C)=C1)NC(=O)c3cc(O)c(C#N)cc3
0.264808	S1C(=NC(c2c(cccc2)C)=C1)NC(=O)c3cc(O)c(C#N)cc3
0.264808	S1C(=NC(c2c(cccc2)C)=C1)NC(=O)c3cc(O)c(C#N)cc3
0.264808	S1C(=NC(c2c(cccc2)C)=C1)NC(=O)c3cc(O)c(C#N)cc3
0.264407	FC(F)(F)C(F)(c1cc(c(NC(=O)c2cnc(N3CCOCC3)cc2)cc1)C)C(F)(F)F
0.264407	FC(F)(F)C(F)(c1cc(c(NC(=O)c2cnc(N3CCOCC3)cc2)cc1)C)C(F)(F)F
0.264407	FC(F)(F)C(F)(c1cc(c(NC(=O)c2cnc(N3CCOCC3)cc2)cc1)C)C(F)(F)F
0.264407	FC(F)(F)C(F)(c1cc(c(NC(=O)c2cnc(N3CCOCC3)cc2)cc1)C)C(F)(F)F
0.264407	FC(F)(F)C(F)(c1cc(c(NC(=O)c2cnc(N3CCOCC3)cc2)cc1)C)C(F)(F)F
0.264407	FC(F)(F)C(F)(c1cc(c(NC(=O)c2cnc(N3CCOCC3)cc2)cc1)C)C(F)(F)F
0.264407	FC(F)(F)C(F)(c1cc(c(NC(=O)c2cnc(N3CCOCC3)cc2)cc1)C)C(F)(F)F
0.264407	FC(F)(F)C(F)(c1cc(c(NC(=O)c2cnc(N3CCOCC3)cc2)cc1)C)C(F)(F)F
0.264407	FC(F)(F)C(F)(c1cc(c(NC(=O)c2cnc(N3CCOCC3)cc2)cc1)C)C(F)(F)F
0.264407	FC(F)(F)C(F)(c1cc(c(NC(=O)c2cnc(N3CCOCC3)cc2)cc1)C)C(F)(F)F
0.264368	[O-][N+](=O)c1cc(NC(=O)c2cnc(NC)cc2)c(O)cc1
0.264368	[O-][N+](=O)c1cc(NC(=O)c2cnc(NC)cc2)c(O)cc1
0.264368	[O-][N+](=O)c1cc(NC(=O)c2cnc(NC)cc2)c(O)cc1
0.264228	S1C=C(C(=O)Nc2c(F)ccc(NC(=O)C(C)C)c2)C=C1
0.264228	S1C=C(C(=O)Nc2c(F)ccc(NC(=O)C(C)C)c2)C=C1
0.264151	FC(F)(F)C(F)(c1cc(c(NC(=O)c2cc(ccc2)C(=O)Nc3ccccc3)cc1)C)C(F)(F)F
0.264151	FC(F)(F)C(F)(c1cc(c(NC(=O)c2cc(ccc2)C(=O)Nc3ccccc3)cc1)C)C(F)(F)F
0.264151	FC(F)(F)C(F)(c1cc(c(NC(=O)c2cc(ccc2)C(=O)Nc3ccccc3)cc1)C)C(F)(F)F
0.264151	FC(F)(F)C(F)(c1cc(c(NC(=O)c2cc(ccc2)C(=O)Nc3ccccc3)cc1)C)C(F)(F)F
0.264151	FC(F)(F)C(F)(c1cc(c(NC(=O)c2cc(ccc2)C(=O)Nc3ccccc3)cc1)C)C(F)(F)F
0.264151	FC(F)(F)C(F)(c1cc(c(NC(=O)c2cc(ccc2)C(=O)Nc3ccccc3)cc1)C)C(F)(F)F
0.264151	FC(F)(F)C(F)(c1cc(c(NC(=O)c2cc(ccc2)C(=O)Nc3ccccc3)cc1)C)C(F)(F)F
0.264151	FC(F)(F)C(F)(c1cc(c(NC(=O)c2cc(ccc2)C(=O)Nc3ccccc3)cc1)C)C(F)(F)F
0.264151	FC(F)(F)C(F)(c1cc(c(NC(=O)c2cc(ccc2)C(=O)Nc3ccccc3)cc1)C)C(F)(F)F
0.264151	FC(F)(F)C(F)(c1cc(c(NC(=O)c2cc(ccc2)C(=O)Nc3ccccc3)cc1)C)C(F)(F)F
0.26378	FC(F)(F)C1CCC(CNc2c(ccc(c2)CN3CCOCC3)C)CC1
0.26378	FC(F)(F)C1CCC(CNc2c(ccc(c2)CN3CCOCC3)C)CC1
0.26378	FC(F)(F)C1CCC(CNc2c(ccc(c2)CN3CCOCC3)C)CC1
0.26378	FC(F)(F)C1CCC(CNc2c(ccc(c2)CN3CCOCC3)C)CC1
0.26378	FC(F)(F)C1CCC(CNc2c(ccc(c2)CN3CCOCC3)C)CC1
0.26378	FC(F)(F)C1CCC(CNc2c(ccc(c2)CN3CCOCC3)C)CC1
0.26378	FC(F)(F)C1CCC(CNc2c(ccc(c2)CN3CCOCC3)C)CC1
0.26378	FC(F)(F)C1CCC(CNc2c(ccc(c2)CN3CCOCC3)C)CC1
0.26378	FC(F)(F)C1CCC(CNc2c(ccc(c2)CN3CCOCC3)C)CC1
0.26378	FC(F)(F)C1CCC(CNc2c(ccc(c2)CN3CCOCC3)C)CC1
0.26378	S1C=C(C(=O)Nc2c(F)ccc(NC(=O)c3ccc(OCC(=O)O)cc3)c2)C=C1
0.26378	S1C=C(C(=O)Nc2c(F)ccc(NC(=O)c3ccc(OCC(=O)O)cc3)c2)C=C1
0.26378	S1C=C(C(=O)Nc2c(F)ccc(NC(=O)c3ccc(OCC(=O)O)cc3)c2)C=C1
0.26378	S1C=C(C(=O)Nc2c(F)ccc(NC(=O)c3ccc(OCC(=O)O)cc3)c2)C=C1
0.26378	S1C=C(C(=O)Nc2c(F)ccc(NC(=O)c3ccc(OCC(=O)O)cc3)c2)C=C1
0.26378	S1C=C(C(=O)Nc2c(F)ccc(NC(=O)c3ccc(OCC(=O)O)cc3)c2)C=C1
0.26378	S1C=C(C(=O)Nc2c(F)ccc(NC(=O)c3ccc(OCC(=O)O)cc3)c2)C=C1
0.26378	S1C=C(C(=O)Nc2c(F)ccc(NC(=O)c3ccc(OCC(=O)O)cc3)c2)C=C1
0.26378	S1C=C(C(=O)Nc2c(F)ccc(NC(=O)c3ccc(OCC(=O)O)cc3)c2)C=C1
0.26378	S1C=C(C(=O)Nc2c(F)ccc(NC(=O)c3ccc(OCC(=O)O)cc3)c2)C=C1
0.263736	Brc1cc(NC(=O)c2ccc(N3CC(O)CCC3)cc2)c(N4CCN(CC4)C)cc1
0.263736	Brc1cc(NC(=O)c2ccc(N3CC(O)CCC3)cc2)c(N4CCN(CC4)C)cc1
0.263736	Brc1cc(NC(=O)c2ccc(N3CC(O)CCC3)cc2)c(N4CCN(CC4)C)cc1
0.263736	Brc1cc(NC(=O)c2ccc(N3CC(O)CCC3)cc2)c(N4CCN(CC4)C)cc1
0.263736	Brc1cc(NC(=O)c2ccc(N3CC(O)CCC3)cc2)c(N4CCN(CC4)C)cc1
0.263736	Brc1cc(NC(=O)c2ccc(N3CC(O)CCC3)cc2)c(N4CCN(CC4)C)cc1
0.263736	Brc1cc(NC(=O)c2ccc(N3CC(O)CCC3)cc2)c(N4CCN(CC4)C)cc1
0.263736	Brc1cc(NC(=O)c2ccc(N3CC(O)CCC3)cc2)c(N4CCN(CC4)C)cc1
0.263736	Brc1cc(NC(=O)c2ccc(N3CC(O)CCC3)cc2)c(N4CCN(CC4)C)cc1
0.263736	Brc1cc(NC(=O)c2ccc(N3CC(O)CCC3)cc2)c(N4CCN(CC4)C)cc1
0.263538	Ic1cc(NC(=O)C2=NN(C(c3ccc(Cl)cc3)=C2)C)c(cc1)C
0.263538	Ic1cc(NC(=O)C2=NN(C(c3ccc(Cl)cc3)=C2)C)c(cc1)C
0.263333	S(c1c([N+]([O-])=O)cc(cc1)C(=O)NC=2SC=C(N2)c3ccc(cc3)CC)Cc4ccccc4
0.263333	S(c1c([N+]([O-])=O)cc(cc1)C(=O)NC=2SC=C(N2)c3ccc(cc3)CC)Cc4ccccc4
0.263333	S(c1c([N+]([O-])=O)cc(cc1)C(=O)NC=2SC=C(N2)c3ccc(cc3)CC)Cc4ccccc4
0.263333	S(c1c([N+]([O-])=O)cc(cc1)C(=O)NC=2SC=C(N2)c3ccc(cc3)CC)Cc4ccccc4
0.263333	S(c1c([N+]([O-])=O)cc(cc1)C(=O)NC=2SC=C(N2)c3ccc(cc3)CC)Cc4ccccc4
0.263158	S(=O)(=O)(c1ccccc1)Cc2cc(NC(=O)c3cncc(c4ccc(F)cc4)c3)ccc2
0.263158	S(=O)(=O)(c1ccccc1)Cc2cc(NC(=O)c3cncc(c4ccc(F)cc4)c3)ccc2
0.263158	S(=O)(=O)(c1ccccc1)Cc2cc(NC(=O)c3cncc(c4ccc(F)cc4)c3)ccc2
0.263158	S(=O)(=O)(c1ccccc1)Cc2cc(NC(=O)c3cncc(c4ccc(F)cc4)c3)ccc2
0.263158	S(=O)(=O)(c1ccccc1)Cc2cc(NC(=O)c3cncc(c4ccc(F)cc4)c3)ccc2
0.263158	S(=O)(=O)(c1ccccc1)Cc2cc(NC(=O)c3cncc(c4ccc(F)cc4)c3)ccc2
0.263158	S(=O)(=O)(c1ccccc1)Cc2cc(NC(=O)c3cncc(c4ccc(F)cc4)c3)ccc2
0.263158	S(=O)(=O)(c1ccccc1)Cc2cc(NC(=O)c3cncc(c4ccc(F)cc4)c3)ccc2
0.263158	S(=O)(=O)(c1ccccc1)Cc2cc(NC(=O)c3cncc(c4ccc(F)cc4)c3)ccc2
0.263158	S(=O)(=O)(c1ccccc1)Cc2cc(NC(=O)c3cncc(c4ccc(F)cc4)c3)ccc2
0.263158	Clc1c(OCCC)ccc(NC(=O)c2cc(ccc2)CSc3c(ccc(c3)C)C)c1
0.262948	O=C(Nc1c(ccc(c1)C=2ON=C(N2)C)C)C=C
0.262774	S1C(=NC(c2c(ccc(c2)C)C)=C1)NC(=O)c3cc(N)c(cc3)C
0.262774	S1C(=NC(c2c(ccc(c2)C)C)=C1)NC(=O)c3cc(N)c(cc3)C
0.262774	S1C(=NC(c2c(ccc(c2)C)C)=C1)NC(=O)c3cc(N)c(cc3)C
0.262774	S1C(=NC(c2c(ccc(c2)C)C)=C1)NC(=O)c3cc(N)c(cc3)C
0.262774	S1C(=NC(c2c(ccc(c2)C)C)=C1)NC(=O)c3cc(N)c(cc3)C
0.262774	S1C(=NC(c2c(ccc(c2)C)C)=C1)NC(=O)c3cc(N)c(cc3)C
0.262774	S1C(=NC(c2c(ccc(c2)C)C)=C1)NC(=O)c3cc(N)c(cc3)C
0.262136	S(=O)(=O)(c1c(OC)ccc(c1)C(=O)Nc2cc(ccc2)C3=NC(=CC(=O)N3)C)C
0.262136	S(=O)(=O)(c1c(OC)ccc(c1)C(=O)Nc2cc(ccc2)C3=NC(=CC(=O)N3)C)C
0.262136	S(=O)(=O)(c1c(OC)ccc(c1)C(=O)Nc2cc(ccc2)C3=NC(=CC(=O)N3)C)C
0.262136	S(=O)(=O)(c1c(OC)ccc(c1)C(=O)Nc2cc(ccc2)C3=NC(=CC(=O)N3)C)C
0.262136	S(=O)(=O)(c1c(OC)ccc(c1)C(=O)Nc2cc(ccc2)C3=NC(=CC(=O)N3)C)C
0.262136	S(=O)(=O)(c1c(OC)ccc(c1)C(=O)Nc2cc(ccc2)C3=NC(=CC(=O)N3)C)C
0.262136	S(=O)(=O)(c1c(OC)ccc(c1)C(=O)Nc2cc(ccc2)C3=NC(=CC(=O)N3)C)C
0.262136	S(=O)(=O)(c1c(OC)ccc(c1)C(=O)Nc2cc(ccc2)C3=NC(=CC(=O)N3)C)C
0.262136	S(=O)(=O)(c1c(OC)ccc(c1)C(=O)Nc2cc(ccc2)C3=NC(=CC(=O)N3)C)C
0.262136	S(=O)(=O)(c1c(OC)ccc(c1)C(=O)Nc2cc(ccc2)C3=NC(=CC(=O)N3)C)C
0.262097	S1(=O)(=O)CCN(Cc2cc(c3c(ccc(c3)C)C)ccc2)CC1
0.262097	S1(=O)(=O)CCN(Cc2cc(c3c(ccc(c3)C)C)ccc2)CC1
0.262097	S1(=O)(=O)CCN(Cc2cc(c3c(ccc(c3)C)C)ccc2)CC1
0.262097	S1(=O)(=O)CCN(Cc2cc(c3c(ccc(c3)C)C)ccc2)CC1
0.262097	S1(=O)(=O)CCN(Cc2cc(c3c(ccc(c3)C)C)ccc2)CC1
0.262097	S1(=O)(=O)CCN(Cc2cc(c3c(ccc(c3)C)C)ccc2)CC1
0.262097	S1(=O)(=O)CCN(Cc2cc(c3c(ccc(c3)C)C)ccc2)CC1
0.262069	S1C(=NC(c2c(OC)cc(OC)cc2)=C1)NC(=O)c3ccc(NC(=O)C4CC4)cc3
0.262069	S1C(=NC(c2c(OC)cc(OC)cc2)=C1)NC(=O)c3ccc(NC(=O)C4CC4)cc3
0.262069	S1C(=NC(c2c(OC)cc(OC)cc2)=C1)NC(=O)c3ccc(NC(=O)C4CC4)cc3
0.261905	Clc1c(NC(c2ccccc2)C)ccc(NC(=O)c3ccc(cc3)C(C)C)c1
0.261905	Clc1c(NC(c2ccccc2)C)ccc(NC(=O)c3ccc(cc3)C(C)C)c1
0.261905	Clc1c(NC(c2ccccc2)C)ccc(NC(=O)c3ccc(cc3)C(C)C)c1
0.261905	Clc1c(NC(c2ccccc2)C)ccc(NC(=O)c3ccc(cc3)C(C)C)c1
0.261905	Clc1c(NC(c2ccccc2)C)ccc(NC(=O)c3ccc(cc3)C(C)C)c1
0.261905	Clc1c(NC(c2ccccc2)C)ccc(NC(=O)c3ccc(cc3)C(C)C)c1
0.261905	Clc1c(NC(c2ccccc2)C)ccc(NC(=O)c3ccc(cc3)C(C)C)c1
0.261905	Clc1c(NC(c2ccccc2)C)ccc(NC(=O)c3ccc(cc3)C(C)C)c1
0.261905	Clc1c(NC(c2ccccc2)C)ccc(NC(=O)c3ccc(cc3)C(C)C)c1
0.261905	Clc1c(NC(c2ccccc2)C)ccc(NC(=O)c3ccc(cc3)C(C)C)c1
0.26183	S(C1=NN=C(N1c2ccccc2)c3cnccc3)CC(=O)Nc4cc(c(cc4)C)C5=CSC=C5
0.26183	S(C1=NN=C(N1c2ccccc2)c3cnccc3)CC(=O)Nc4cc(c(cc4)C)C5=CSC=C5
0.26183	S(C1=NN=C(N1c2ccccc2)c3cnccc3)CC(=O)Nc4cc(c(cc4)C)C5=CSC=C5
0.26183	S(C1=NN=C(N1c2ccccc2)c3cnccc3)CC(=O)Nc4cc(c(cc4)C)C5=CSC=C5
0.26183	S(C1=NN=C(N1c2ccccc2)c3cnccc3)CC(=O)Nc4cc(c(cc4)C)C5=CSC=C5
0.26183	S(C1=NN=C(N1c2ccccc2)c3cnccc3)CC(=O)Nc4cc(c(cc4)C)C5=CSC=C5
0.26183	S(C1=NN=C(N1c2ccccc2)c3cnccc3)CC(=O)Nc4cc(c(cc4)C)C5=CSC=C5
0.26183	S(C1=NN=C(N1c2ccccc2)c3cnccc3)CC(=O)Nc4cc(c(cc4)C)C5=CSC=C5
0.26183	S(C1=NN=C(N1c2ccccc2)c3cnccc3)CC(=O)Nc4cc(c(cc4)C)C5=CSC=C5
0.26183	S(C1=NN=C(N1c2ccccc2)c3cnccc3)CC(=O)Nc4cc(c(cc4)C)C5=CSC=C5
0.261818	Brc1cc(ccc1)COc2c(Cl)cc(cc2)C(=O)Nc3cc(c(N)cc3)C
0.261818	Brc1cc(ccc1)COc2c(Cl)cc(cc2)C(=O)Nc3cc(c(N)cc3)C
0.261818	Brc1cc(ccc1)COc2c(Cl)cc(cc2)C(=O)Nc3cc(c(N)cc3)C
0.261818	Brc1cc(ccc1)COc2c(Cl)cc(cc2)C(=O)Nc3cc(c(N)cc3)C
0.261818	Brc1cc(ccc1)COc2c(Cl)cc(cc2)C(=O)Nc3cc(c(N)cc3)C
0.261818	Brc1cc(ccc1)COc2c(Cl)cc(cc2)C(=O)Nc3cc(c(N)cc3)C
0.261818	Brc1cc(ccc1)COc2c(Cl)cc(cc2)C(=O)Nc3cc(c(N)cc3)C
0.261818	Brc1cc(ccc1)COc2c(Cl)cc(cc2)C(=O)Nc3cc(c(N)cc3)C
0.261818	Brc1cc(ccc1)COc2c(Cl)cc(cc2)C(=O)Nc3cc(c(N)cc3)C
0.261818	Brc1cc(ccc1)COc2c(Cl)cc(cc2)C(=O)Nc3cc(c(N)cc3)C
0.261818	[O-][N+](=O)c1c(Nc2ccccc2)ccc(c1)C(=O)Nc3c(NCCc4ccccc4)cccc3
0.261818	[O-][N+](=O)c1c(Nc2ccccc2)ccc(c1)C(=O)Nc3c(NCCc4ccccc4)cccc3
0.261818	[O-][N+](=O)c1c(Nc2ccccc2)ccc(c1)C(=O)Nc3c(NCCc4ccccc4)cccc3
0.261818	[O-][N+](=O)c1c(Nc2ccccc2)ccc(c1)C(=O)Nc3c(NCCc4ccccc4)cccc3
0.261818	[O-][N+](=O)c1c(Nc2ccccc2)ccc(c1)C(=O)Nc3c(NCCc4ccccc4)cccc3
0.261818	[O-][N+](=O)c1c(Nc2ccccc2)ccc(c1)C(=O)Nc3c(NCCc4ccccc4)cccc3
0.261818	[O-][N+](=O)c1c(Nc2ccccc2)ccc(c1)C(=O)Nc3c(NCCc4ccccc4)cccc3
0.261818	[O-][N+](=O)c1c(Nc2ccccc2)ccc(c1)C(=O)Nc3c(NCCc4ccccc4)cccc3
0.261818	[O-][N+](=O)c1c(Nc2ccccc2)ccc(c1)C(=O)Nc3c(NCCc4ccccc4)cccc3
0.261818	[O-][N+](=O)c1c(Nc2ccccc2)ccc(c1)C(=O)Nc3c(NCCc4ccccc4)cccc3
0.261438	S(=O)(=O)(c1ccccc1)Cc2cc(NC(=O)c3cc([N+]([O-])=O)c(N4CCN(CC4)C)cc3)ccc2
0.261438	S(=O)(=O)(c1ccccc1)Cc2cc(NC(=O)c3cc([N+]([O-])=O)c(N4CCN(CC4)C)cc3)ccc2
0.261438	S(=O)(=O)(c1ccccc1)Cc2cc(NC(=O)c3cc([N+]([O-])=O)c(N4CCN(CC4)C)cc3)ccc2
0.261438	S(=O)(=O)(c1ccccc1)Cc2cc(NC(=O)c3cc([N+]([O-])=O)c(N4CCN(CC4)C)cc3)ccc2
0.261438	S(=O)(=O)(c1ccccc1)Cc2cc(NC(=O)c3cc([N+]([O-])=O)c(N4CCN(CC4)C)cc3)ccc2
0.261438	S(=O)(=O)(c1ccccc1)Cc2cc(NC(=O)c3cc([N+]([O-])=O)c(N4CCN(CC4)C)cc3)ccc2
0.261438	S(=O)(=O)(c1ccccc1)Cc2cc(NC(=O)c3cc([N+]([O-])=O)c(N4CCN(CC4)C)cc3)ccc2
0.26087	O=C(N(C)C)c1cc(NC(=O)Cc2cc(c(cc2)C)C)c(cc1)C
0.26087	O=C(N(C)C)c1cc(NC(=O)Cc2cc(c(cc2)C)C)c(cc1)C
0.2607	S1C(=NC(C=2C=NN(C2)C)=C1)NC(=O)c3ccc(cc3)CN
0.259912	O=C(Nc1c(ccc(c1)C=O)C)Nc2ccccc2
0.259912	O=C(Nc1c(ccc(c1)C=O)C)Nc2ccccc2
0.259912	O=C(Nc1c(ccc(c1)C=O)C)Nc2ccccc2
0.259912	O=C(Nc1c(ccc(c1)C=O)C)Nc2ccccc2
0.259912	O=C(Nc1c(ccc(c1)C=O)C)Nc2ccccc2
0.259912	O=C(Nc1c(ccc(c1)C=O)C)Nc2ccccc2
0.259912	O=C(Nc1c(ccc(c1)C=O)C)Nc2ccccc2
0.259912	O=C(Nc1c(ccc(c1)C=O)C)Nc2ccccc2
0.259819	Brc1c(Oc2c(ccc(NC(=O)C(=O)N3C(CCN(Cc4ccccc4)CC3)C)c2)C)nccc1
0.259819	Brc1c(Oc2c(ccc(NC(=O)C(=O)N3C(CCN(Cc4ccccc4)CC3)C)c2)C)nccc1
0.259819	Brc1c(Oc2c(ccc(NC(=O)C(=O)N3C(CCN(Cc4ccccc4)CC3)C)c2)C)nccc1
0.259819	Brc1c(Oc2c(ccc(NC(=O)C(=O)N3C(CCN(Cc4ccccc4)CC3)C)c2)C)nccc1
0.259819	Brc1c(Oc2c(ccc(NC(=O)C(=O)N3C(CCN(Cc4ccccc4)CC3)C)c2)C)nccc1
0.25974	Brc1cc(NC(=O)c2cc([N+]([O-])=O)c(SCc3ccccc3)cc2)c(N4CCN(CC4)C)cc1
0.25974	Brc1cc(NC(=O)c2cc([N+]([O-])=O)c(SCc3ccccc3)cc2)c(N4CCN(CC4)C)cc1
0.25974	Brc1cc(NC(=O)c2cc([N+]([O-])=O)c(SCc3ccccc3)cc2)c(N4CCN(CC4)C)cc1
0.25974	Brc1cc(NC(=O)c2cc([N+]([O-])=O)c(SCc3ccccc3)cc2)c(N4CCN(CC4)C)cc1
0.259649	S1C(=NC=C1C(=O)NCCc2ccc(N3CCN(CC3)C)cc2)c4cc(c(cc4)C)C
0.259649	S1C(=NC=C1C(=O)NCCc2ccc(N3CCN(CC3)C)cc2)c4cc(c(cc4)C)C
0.259649	S1C(=NC=C1C(=O)NCCc2ccc(N3CCN(CC3)C)cc2)c4cc(c(cc4)C)C
0.259649	S1C(=NC=C1C(=O)NCCc2ccc(N3CCN(CC3)C)cc2)c4cc(c(cc4)C)C
0.259649	S1C(=NC=C1C(=O)NCCc2ccc(N3CCN(CC3)C)cc2)c4cc(c(cc4)C)C
0.259649	S1C(=NC=C1C(=O)NCCc2ccc(N3CCN(CC3)C)cc2)c4cc(c(cc4)C)C
0.259516	Clc1c(F)ccc(S(=O)(=O)Nc2ccc(cc2)C(=O)Nc3c(ccc(c3)C(=O)N(C)C)C)c1
0.259516	Clc1c(F)ccc(S(=O)(=O)Nc2ccc(cc2)C(=O)Nc3c(ccc(c3)C(=O)N(C)C)C)c1
0.259516	Clc1c(F)ccc(S(=O)(=O)Nc2ccc(cc2)C(=O)Nc3c(ccc(c3)C(=O)N(C)C)C)c1
0.259516	Clc1c(F)ccc(S(=O)(=O)Nc2ccc(cc2)C(=O)Nc3c(ccc(c3)C(=O)N(C)C)C)c1
0.259516	Clc1c(F)ccc(S(=O)(=O)Nc2ccc(cc2)C(=O)Nc3c(ccc(c3)C(=O)N(C)C)C)c1
0.259516	Clc1c(F)ccc(S(=O)(=O)Nc2ccc(cc2)C(=O)Nc3c(ccc(c3)C(=O)N(C)C)C)c1
0.259516	Clc1c(F)ccc(S(=O)(=O)Nc2ccc(cc2)C(=O)Nc3c(ccc(c3)C(=O)N(C)C)C)c1
0.259516	Clc1c(F)ccc(S(=O)(=O)Nc2ccc(cc2)C(=O)Nc3c(ccc(c3)C(=O)N(C)C)C)c1
0.259516	Clc1c(F)ccc(S(=O)(=O)Nc2ccc(cc2)C(=O)Nc3c(ccc(c3)C(=O)N(C)C)C)c1
0.259516	Clc1c(F)ccc(S(=O)(=O)Nc2ccc(cc2)C(=O)Nc3c(ccc(c3)C(=O)N(C)C)C)c1
0.259016	Fc1c(NC(=O)Cc2ccccc2)cc(NC(=O)C3=NN(c4ccccc4)C(=N3)c5ccccc5)cc1
0.259016	Fc1c(NC(=O)Cc2ccccc2)cc(NC(=O)C3=NN(c4ccccc4)C(=N3)c5ccccc5)cc1
0.259016	Fc1c(NC(=O)Cc2ccccc2)cc(NC(=O)C3=NN(c4ccccc4)C(=N3)c5ccccc5)cc1
0.259016	Fc1c(NC(=O)Cc2ccccc2)cc(NC(=O)C3=NN(c4ccccc4)C(=N3)c5ccccc5)cc1
0.259016	Fc1c(NC(=O)Cc2ccccc2)cc(NC(=O)C3=NN(c4ccccc4)C(=N3)c5ccccc5)cc1
0.259016	Fc1c(NC(=O)Cc2ccccc2)cc(NC(=O)C3=NN(c4ccccc4)C(=N3)c5ccccc5)cc1
0.259016	Fc1c(NC(=O)Cc2ccccc2)cc(NC(=O)C3=NN(c4ccccc4)C(=N3)c5ccccc5)cc1
0.259016	Fc1c(NC(=O)Cc2ccccc2)cc(NC(=O)C3=NN(c4ccccc4)C(=N3)c5ccccc5)cc1
0.259016	Fc1c(NC(=O)Cc2ccccc2)cc(NC(=O)C3=NN(c4ccccc4)C(=N3)c5ccccc5)cc1
0.259016	Fc1c(NC(=O)Cc2ccccc2)cc(NC(=O)C3=NN(c4ccccc4)C(=N3)c5ccccc5)cc1
0.258964	Brc1cc(O)cc(c1)C(=O)Nc2cc(NC(=O)C3=CSC=C3)c(F)cc2
0.258824	S(=O)(=O)(c1cc(ccc1)C(=O)Nc2c(cc(N)cc2)C)C
0.258824	Fc1c(NC=O)cc(NC(=O)c2cc3OCOc3cc2)cc1
0.258824	S(=O)(=O)(c1cc(ccc1)C(=O)Nc2c(cc(N)cc2)C)C
0.258824	S(=O)(=O)(c1cc(ccc1)C(=O)Nc2c(cc(N)cc2)C)C
0.258824	S(=O)(=O)(c1cc(ccc1)C(=O)Nc2c(cc(N)cc2)C)C
0.258824	S(=O)(=O)(c1cc(ccc1)C(=O)Nc2c(cc(N)cc2)C)C
0.258824	S(=O)(=O)(c1cc(ccc1)C(=O)Nc2c(cc(N)cc2)C)C
0.258824	S(=O)(=O)(c1cc(ccc1)C(=O)Nc2c(cc(N)cc2)C)C
0.258824	S(=O)(=O)(c1cc(ccc1)C(=O)Nc2c(cc(N)cc2)C)C
0.258824	S(=O)(=O)(c1cc(ccc1)C(=O)Nc2c(cc(N)cc2)C)C
0.258824	S(=O)(=O)(c1cc(ccc1)C(=O)Nc2c(cc(N)cc2)C)C
0.258824	O=C(Nc1cc(Oc2ccncc2)ccc1)c3cc(O)c(C#N)cc3
0.258824	O=C(Nc1cc(Oc2ccncc2)ccc1)c3cc(O)c(C#N)cc3
0.258824	O=C(Nc1cc(Oc2ccncc2)ccc1)c3cc(O)c(C#N)cc3
0.258824	O=C(Nc1cc(Oc2ccncc2)ccc1)c3cc(O)c(C#N)cc3
0.258824	O=C(Nc1cc(Oc2ccncc2)ccc1)c3cc(O)c(C#N)cc3
0.258824	O=C(Nc1cc(Oc2ccncc2)ccc1)c3cc(O)c(C#N)cc3
0.258824	O=C(Nc1cc(Oc2ccncc2)ccc1)c3cc(O)c(C#N)cc3
0.258824	O=C(Nc1cc(Oc2ccncc2)ccc1)c3cc(O)c(C#N)cc3
0.258824	O=C(Nc1cc(Oc2ccncc2)ccc1)c3cc(O)c(C#N)cc3
0.258824	O=C(Nc1cc(Oc2ccncc2)ccc1)c3cc(O)c(C#N)cc3
0.258741	O=C(Nc1c(OC)cc(NC(=O)C)cc1)c2c(ncnc2)c3ccccc3
0.258621	O=C(N(C)C)c1cc(NC(=O)C)c(cc1)C
0.258503	S(=O)(=O)(NC(C)(C)C)c1cc(NC(=O)c2ccc(N3CC(O)CCC3)cc2)c(cc1)C
0.258503	S(=O)(=O)(NC(C)(C)C)c1cc(NC(=O)c2ccc(N3CC(O)CCC3)cc2)c(cc1)C
0.258503	S(=O)(=O)(NC(C)(C)C)c1cc(NC(=O)c2ccc(N3CC(O)CCC3)cc2)c(cc1)C
0.258503	S(=O)(=O)(NC(C)(C)C)c1cc(NC(=O)c2ccc(N3CC(O)CCC3)cc2)c(cc1)C
0.258503	S(=O)(=O)(NC(C)(C)C)c1cc(NC(=O)c2ccc(N3CC(O)CCC3)cc2)c(cc1)C
0.258503	S(=O)(=O)(NC(C)(C)C)c1cc(NC(=O)c2ccc(N3CC(O)CCC3)cc2)c(cc1)C
0.258503	S(=O)(=O)(NC(C)(C)C)c1cc(NC(=O)c2ccc(N3CC(O)CCC3)cc2)c(cc1)C
0.258503	S(=O)(=O)(NC(C)(C)C)c1cc(NC(=O)c2ccc(N3CC(O)CCC3)cc2)c(cc1)C
0.258503	S(=O)(=O)(NC(C)(C)C)c1cc(NC(=O)c2ccc(N3CC(O)CCC3)cc2)c(cc1)C
0.258475	Brc1cc(NC=O)c(cc1)CN2CCN(Cc3ccccc3)CC2
0.258303	S(=O)(=O)(c1ccccc1)Cc2cc(NC(=O)c3cncc(c4ccc(OC)cc4)c3)ccc2
0.258303	S(=O)(=O)(c1ccccc1)Cc2cc(NC(=O)c3cncc(c4ccc(OC)cc4)c3)ccc2
0.258303	S(=O)(=O)(c1ccccc1)Cc2cc(NC(=O)c3cncc(c4ccc(OC)cc4)c3)ccc2
0.258182	Fc1c(ccc(c1)C(=O)N2CCN(Cc3cc(OCCCc4ccccc4)ccc3)CC2)C
0.258182	Fc1c(ccc(c1)C(=O)N2CCN(Cc3cc(OCCCc4ccccc4)ccc3)CC2)C
0.258182	Fc1c(ccc(c1)C(=O)N2CCN(Cc3cc(OCCCc4ccccc4)ccc3)CC2)C
0.258065	Fc1ccc(c2cncc(c2)C(=O)Nc3c(C#N)cc(N(C)C)c(c3)C)cc1
0.258065	Fc1ccc(c2cncc(c2)C(=O)Nc3c(C#N)cc(N(C)C)c(c3)C)cc1
0.258065	Fc1ccc(c2cncc(c2)C(=O)Nc3c(C#N)cc(N(C)C)c(c3)C)cc1
0.258065	Fc1ccc(c2cncc(c2)C(=O)Nc3c(C#N)cc(N(C)C)c(c3)C)cc1
0.258065	Fc1ccc(c2cncc(c2)C(=O)Nc3c(C#N)cc(N(C)C)c(c3)C)cc1
0.258065	Fc1ccc(c2cncc(c2)C(=O)Nc3c(C#N)cc(N(C)C)c(c3)C)cc1
0.258065	Fc1ccc(c2cncc(c2)C(=O)Nc3c(C#N)cc(N(C)C)c(c3)C)cc1
0.258065	Fc1ccc(c2cncc(c2)C(=O)Nc3c(C#N)cc(N(C)C)c(c3)C)cc1
0.258065	Fc1ccc(c2cncc(c2)C(=O)Nc3c(C#N)cc(N(C)C)c(c3)C)cc1
0.258065	Fc1ccc(c2cncc(c2)C(=O)Nc3c(C#N)cc(N(C)C)c(c3)C)cc1
0.257951	Fc1c(N(C)C)ccc(c1)C(=O)Nc2c(cc(OCc3cc(ccc3)C)cc2)C
0.257951	Fc1c(N(C)C)ccc(c1)C(=O)Nc2c(cc(OCc3cc(ccc3)C)cc2)C
0.257951	Fc1c(N(C)C)ccc(c1)C(=O)Nc2c(cc(OCc3cc(ccc3)C)cc2)C
0.257951	Fc1c(N(C)C)ccc(c1)C(=O)Nc2c(cc(OCc3cc(ccc3)C)cc2)C
0.257951	Fc1c(N(C)C)ccc(c1)C(=O)Nc2c(cc(OCc3cc(ccc3)C)cc2)C
0.257951	Fc1c(N(C)C)ccc(c1)C(=O)Nc2c(cc(OCc3cc(ccc3)C)cc2)C
0.257951	Fc1c(N(C)C)ccc(c1)C(=O)Nc2c(cc(OCc3cc(ccc3)C)cc2)C
0.257951	Fc1c(N(C)C)ccc(c1)C(=O)Nc2c(cc(OCc3cc(ccc3)C)cc2)C
0.257951	Fc1c(N(C)C)ccc(c1)C(=O)Nc2c(cc(OCc3cc(ccc3)C)cc2)C
0.257951	Fc1c(N(C)C)ccc(c1)C(=O)Nc2c(cc(OCc3cc(ccc3)C)cc2)C
0.25784	Clc1c(ccc(NC(=O)C=2SC(=NC2)c3cc(c(cc3)C)C)c1)C4CC4
0.25784	Clc1c(ccc(NC(=O)C=2SC(=NC2)c3cc(c(cc3)C)C)c1)C4CC4
0.257813	O=C(Nc1c(ccc(c1)C=2ON=C(N2)C)C)C=CC
0.257813	O=C(Nc1c(ccc(c1)C=2ON=C(N2)C)C)C=CC
0.257813	O=C(Nc1c(ccc(c1)C=2ON=C(N2)C)C)C=CC
0.257813	O=C(Nc1c(ccc(c1)C=2ON=C(N2)C)C)C=CC
0.257813	O=C(Nc1c(ccc(c1)C=2ON=C(N2)C)C)C=CC
0.257813	O=C(Nc1c(ccc(c1)C=2ON=C(N2)C)C)C=CC
0.257813	O=C(Nc1c(ccc(c1)C=2ON=C(N2)C)C)C=CC
0.257813	O=C(Nc1c(ccc(c1)C=2ON=C(N2)C)C)C=CC
0.257813	O=C(Nc1c(ccc(c1)C=2ON=C(N2)C)C)C=CC
0.257813	O=C(Nc1c(ccc(c1)C=2ON=C(N2)C)C)C=CC
0.257576	O=C(NCCCC(=O)NC1=NC(c2ccncc2)=CN1)C=3OC=CC3
0.257576	O=C(NCCCC(=O)NC1=NC(c2ccncc2)=CN1)C=3OC=CC3
0.257576	O=C(NCCCC(=O)NC1=NC(c2ccncc2)=CN1)C=3OC=CC3
0.257576	O=C(NCCCC(=O)NC1=NC(c2ccncc2)=CN1)C=3OC=CC3
0.257576	O=C(NCCCC(=O)NC1=NC(c2ccncc2)=CN1)C=3OC=CC3
0.257576	O=C(NCCCC(=O)NC1=NC(c2ccncc2)=CN1)C=3OC=CC3
0.257576	O=C(NCCCC(=O)NC1=NC(c2ccncc2)=CN1)C=3OC=CC3
0.257576	O=C(NCCCC(=O)NC1=NC(c2ccncc2)=CN1)C=3OC=CC3
0.257576	O=C(NCCCC(=O)NC1=NC(c2ccncc2)=CN1)C=3OC=CC3
0.257576	O=C(NCCCC(=O)NC1=NC(c2ccncc2)=CN1)C=3OC=CC3
0.257525	O=C(Nc1cc(ccc1)C2=NC(=CC(=O)N2)C)c3ncc(N4C=NC=C4)cc3
0.257525	O=C(Nc1cc(ccc1)C2=NC(=CC(=O)N2)C)c3ncc(N4C=NC=C4)cc3
0.257525	O=C(Nc1cc(ccc1)C2=NC(=CC(=O)N2)C)c3ncc(N4C=NC=C4)cc3
0.257525	O=C(Nc1cc(ccc1)C2=NC(=CC(=O)N2)C)c3ncc(N4C=NC=C4)cc3
0.257525	O=C(Nc1cc(ccc1)C2=NC(=CC(=O)N2)C)c3ncc(N4C=NC=C4)cc3
0.257525	O=C(Nc1cc(ccc1)C2=NC(=CC(=O)N2)C)c3ncc(N4C=NC=C4)cc3
0.257525	O=C(Nc1cc(ccc1)C2=NC(=CC(=O)N2)C)c3ncc(N4C=NC=C4)cc3
0.257525	O=C(Nc1cc(ccc1)C2=NC(=CC(=O)N2)C)c3ncc(N4C=NC=C4)cc3
0.257525	O=C(Nc1cc(ccc1)C2=NC(=CC(=O)N2)C)c3ncc(N4C=NC=C4)cc3
0.257143	Ic1c(NC(=O)C=2SC(=NC2)c3cc(c(cc3)C)C)cc(Cl)cc1
0.257143	Ic1c(NC(=O)C=2SC(=NC2)c3cc(c(cc3)C)C)cc(Cl)cc1
0.257143	Ic1c(NC(=O)C=2SC(=NC2)c3cc(c(cc3)C)C)cc(Cl)cc1
0.257143	Ic1c(NC(=O)C=2SC(=NC2)c3cc(c(cc3)C)C)cc(Cl)cc1
0.257143	Clc1c(ccc(NC(=O)c2cc(F)c(N3CCN(CC3)CC)cc2)c1)C4CC4
0.257143	Clc1c(ccc(NC(=O)c2cc(F)c(N3CCN(CC3)CC)cc2)c1)C4CC4
0.257143	Clc1c(ccc(NC(=O)c2cc(F)c(N3CCN(CC3)CC)cc2)c1)C4CC4
0.257143	Ic1c(NC(=O)C=2SC(=NC2)c3cc(c(cc3)C)C)cc(Cl)cc1
0.257143	Ic1c(NC(=O)C=2SC(=NC2)c3cc(c(cc3)C)C)cc(Cl)cc1
0.257143	Ic1c(NC(=O)C=2SC(=NC2)c3cc(c(cc3)C)C)cc(Cl)cc1
0.257143	Ic1c(NC(=O)C=2SC(=NC2)c3cc(c(cc3)C)C)cc(Cl)cc1
0.257143	Ic1c(NC(=O)C=2SC(=NC2)c3cc(c(cc3)C)C)cc(Cl)cc1
0.257143	Ic1c(NC(=O)C=2SC(=NC2)c3cc(c(cc3)C)C)cc(Cl)cc1
0.256917	Ic1c(NC(=O)c2cc(NC(=O)NC(C)C)ccc2)cc(Cl)cc1
0.256917	Ic1c(NC(=O)c2cc(NC(=O)NC(C)C)ccc2)cc(Cl)cc1
0.256917	Ic1c(NC(=O)c2cc(NC(=O)NC(C)C)ccc2)cc(Cl)cc1
0.256917	Ic1c(NC(=O)c2cc(NC(=O)NC(C)C)ccc2)cc(Cl)cc1
0.256917	Ic1c(NC(=O)c2cc(NC(=O)NC(C)C)ccc2)cc(Cl)cc1
0.256917	Ic1c(NC(=O)c2cc(NC(=O)NC(C)C)ccc2)cc(Cl)cc1
0.256917	Ic1c(NC(=O)c2cc(NC(=O)NC(C)C)ccc2)cc(Cl)cc1
0.256917	Ic1c(NC(=O)c2cc(NC(=O)NC(C)C)ccc2)cc(Cl)cc1
0.256917	Ic1c(NC(=O)c2cc(NC(=O)NC(C)C)ccc2)cc(Cl)cc1
0.256809	O=C(Nc1ccccc1)c2cc(OCC(O)COc3c(ccc(c3)C)C)ccc2
0.256667	Brc1c(ccc([N+]([O-])=O)c1)C(=O)Nc2cc(ccc2)C3=NC(=CC(=O)N3)C
0.256667	Brc1c(N)ccc(c1)C(=O)Nc2cc(ccc2)C3=NOC(=N3)C4OCCC4
0.256667	Brc1c(N)ccc(c1)C(=O)Nc2cc(ccc2)C3=NOC(=N3)C4OCCC4
0.256667	Brc1c(N)ccc(c1)C(=O)Nc2cc(ccc2)C3=NOC(=N3)C4OCCC4
0.256667	Brc1c(N)ccc(c1)C(=O)Nc2cc(ccc2)C3=NOC(=N3)C4OCCC4
0.256667	Brc1c(N)ccc(c1)C(=O)Nc2cc(ccc2)C3=NOC(=N3)C4OCCC4
0.256667	Brc1c(ccc([N+]([O-])=O)c1)C(=O)Nc2cc(ccc2)C3=NC(=CC(=O)N3)C
0.256667	Brc1c(N)ccc(c1)C(=O)Nc2cc(ccc2)C3=NOC(=N3)C4OCCC4
0.256667	Brc1c(N)ccc(c1)C(=O)Nc2cc(ccc2)C3=NOC(=N3)C4OCCC4
0.256667	Brc1c(N)ccc(c1)C(=O)Nc2cc(ccc2)C3=NOC(=N3)C4OCCC4
0.256667	Brc1c(N)ccc(c1)C(=O)Nc2cc(ccc2)C3=NOC(=N3)C4OCCC4
0.256667	Brc1c(N)ccc(c1)C(=O)Nc2cc(ccc2)C3=NOC(=N3)C4OCCC4
0.256667	Brc1c(ccc([N+]([O-])=O)c1)C(=O)Nc2cc(ccc2)C3=NC(=CC(=O)N3)C
0.256667	Brc1c(ccc([N+]([O-])=O)c1)C(=O)Nc2cc(ccc2)C3=NC(=CC(=O)N3)C
0.256667	Brc1c(ccc([N+]([O-])=O)c1)C(=O)Nc2cc(ccc2)C3=NC(=CC(=O)N3)C
0.256667	Brc1c(ccc([N+]([O-])=O)c1)C(=O)Nc2cc(ccc2)C3=NC(=CC(=O)N3)C
0.256667	Brc1c(ccc([N+]([O-])=O)c1)C(=O)Nc2cc(ccc2)C3=NC(=CC(=O)N3)C
0.256667	Brc1c(ccc([N+]([O-])=O)c1)C(=O)Nc2cc(ccc2)C3=NC(=CC(=O)N3)C
0.256667	Brc1c(ccc([N+]([O-])=O)c1)C(=O)Nc2cc(ccc2)C3=NC(=CC(=O)N3)C
0.256667	Brc1c(ccc([N+]([O-])=O)c1)C(=O)Nc2cc(ccc2)C3=NC(=CC(=O)N3)C
0.25614	Clc1c(NC(c2ccccc2)C)ccc(NC(=O)c3cc(OC(C)C)ncc3)c1
0.25614	Clc1c(NC(c2ccccc2)C)ccc(NC(=O)c3cc(OC(C)C)ncc3)c1
0.25614	Clc1c(NC(c2ccccc2)C)ccc(NC(=O)c3cc(OC(C)C)ncc3)c1
0.25614	Clc1c(NC(c2ccccc2)C)ccc(NC(=O)c3cc(OC(C)C)ncc3)c1
0.25614	Clc1c(NC(c2ccccc2)C)ccc(NC(=O)c3cc(OC(C)C)ncc3)c1
0.25614	Clc1c(NC(c2ccccc2)C)ccc(NC(=O)c3cc(OC(C)C)ncc3)c1
0.25614	Clc1c(NC(c2ccccc2)C)ccc(NC(=O)c3cc(OC(C)C)ncc3)c1
0.25614	Clc1c(NC(c2ccccc2)C)ccc(NC(=O)c3cc(OC(C)C)ncc3)c1
0.25614	Clc1c(NC(c2ccccc2)C)ccc(NC(=O)c3cc(OC(C)C)ncc3)c1
0.25614	Clc1c(NC(c2ccccc2)C)ccc(NC(=O)c3cc(OC(C)C)ncc3)c1
0.255906	S1C=C(C(=O)Nc2c(F)ccc(NC(=O)CSCC#C)c2)C=C1
0.255906	S1C=C(C(=O)Nc2c(F)ccc(NC(=O)CSCC#C)c2)C=C1
0.255906	S1C=C(C(=O)Nc2c(F)ccc(NC(=O)CSCC#C)c2)C=C1
0.255906	S1C=C(C(=O)Nc2c(F)ccc(NC(=O)CSCC#C)c2)C=C1
0.255906	S1C=C(C(=O)Nc2c(F)ccc(NC(=O)CSCC#C)c2)C=C1
0.255906	S1C=C(C(=O)Nc2c(F)ccc(NC(=O)CSCC#C)c2)C=C1
0.255906	S1C=C(C(=O)Nc2c(F)ccc(NC(=O)CSCC#C)c2)C=C1
0.255906	S1C=C(C(=O)Nc2c(F)ccc(NC(=O)CSCC#C)c2)C=C1
0.255906	S1C=C(C(=O)Nc2c(F)ccc(NC(=O)CSCC#C)c2)C=C1
0.255906	S1C=C(C(=O)Nc2c(F)ccc(NC(=O)CSCC#C)c2)C=C1
0.255814	Clc1c(NC(=O)C(=O)N2C(CCN(Cc3ccccc3)CC2)C)cc(NC(=O)C)cc1
0.255814	Clc1c(NC(=O)C(=O)N2C(CCN(Cc3ccccc3)CC2)C)cc(NC(=O)C)cc1
0.255814	Clc1c(NC(=O)C(=O)N2C(CCN(Cc3ccccc3)CC2)C)cc(NC(=O)C)cc1
0.255814	Clc1c(NC(=O)C(=O)N2C(CCN(Cc3ccccc3)CC2)C)cc(NC(=O)C)cc1
0.255814	Clc1c(NC(=O)C(=O)N2C(CCN(Cc3ccccc3)CC2)C)cc(NC(=O)C)cc1
0.255814	Clc1c(NC(=O)C(=O)N2C(CCN(Cc3ccccc3)CC2)C)cc(NC(=O)C)cc1
0.255814	Clc1c(NC(=O)C(=O)N2C(CCN(Cc3ccccc3)CC2)C)cc(NC(=O)C)cc1
0.255814	Clc1c(NC(=O)C(=O)N2C(CCN(Cc3ccccc3)CC2)C)cc(NC(=O)C)cc1
0.255814	Clc1c(NC(=O)C(=O)N2C(CCN(Cc3ccccc3)CC2)C)cc(NC(=O)C)cc1
0.255814	Clc1c(NC(=O)C(=O)N2C(CCN(Cc3ccccc3)CC2)C)cc(NC(=O)C)cc1
0.255639	Brc1c(cc(Cl)cc1)C(=O)Nc2c(ccc(c2)C(=O)N(C)C)C
0.255639	Brc1c(cc(Cl)cc1)C(=O)Nc2c(ccc(c2)C(=O)N(C)C)C
0.255639	Brc1c(cc(Cl)cc1)C(=O)Nc2c(ccc(c2)C(=O)N(C)C)C
0.255556	Brc1cc(ccc1)C(=O)Nc2c(ccc(F)c2)C(=O)Nc3cncc(OC)c3
0.255556	Brc1cc(ccc1)C(=O)Nc2c(ccc(F)c2)C(=O)Nc3cncc(OC)c3
0.255556	Brc1cc(ccc1)C(=O)Nc2c(ccc(F)c2)C(=O)Nc3cncc(OC)c3
0.255556	Brc1cc(ccc1)C(=O)Nc2c(ccc(F)c2)C(=O)Nc3cncc(OC)c3
0.255556	Brc1cc(ccc1)C(=O)Nc2c(ccc(F)c2)C(=O)Nc3cncc(OC)c3
0.255556	Brc1cc(ccc1)C(=O)Nc2c(ccc(F)c2)C(=O)Nc3cncc(OC)c3
0.255474	Ic1c(NC(=O)c2cc([N+]([O-])=O)c(Nc3ccccc3)cc2)cc(Cl)cc1
0.255396	S(c1c(ccc(c1)C)C)Cc2cc(ccc2)C(=O)NCCc3ccc(N4CCN(CC4)C)cc3
0.255396	S(c1c(ccc(c1)C)C)Cc2cc(ccc2)C(=O)NCCc3ccc(N4CCN(CC4)C)cc3
0.255396	S(c1c(ccc(c1)C)C)Cc2cc(ccc2)C(=O)NCCc3ccc(N4CCN(CC4)C)cc3
0.255396	S(c1c(ccc(c1)C)C)Cc2cc(ccc2)C(=O)NCCc3ccc(N4CCN(CC4)C)cc3
0.255034	O=C(Nc1c(cc(OCc2cc(ccc2)C)cc1)C)c3cc(c(N4N=CC=C4)cc3)C
0.255034	O=C(Nc1c(cc(OCc2cc(ccc2)C)cc1)C)c3cc(c(N4N=CC=C4)cc3)C
0.255034	O=C(Nc1c(cc(OCc2cc(ccc2)C)cc1)C)c3cc(c(N4N=CC=C4)cc3)C
0.255034	O=C(Nc1c(cc(OCc2cc(ccc2)C)cc1)C)c3cc(c(N4N=CC=C4)cc3)C
0.255034	O=C(Nc1c(cc(OCc2cc(ccc2)C)cc1)C)c3cc(c(N4N=CC=C4)cc3)C
0.255034	O=C(Nc1c(cc(OCc2cc(ccc2)C)cc1)C)c3cc(c(N4N=CC=C4)cc3)C
0.255034	O=C(Nc1c(cc(OCc2cc(ccc2)C)cc1)C)c3cc(c(N4N=CC=C4)cc3)C
0.255034	O=C(Nc1c(cc(OCc2cc(ccc2)C)cc1)C)c3cc(c(N4N=CC=C4)cc3)C
0.255034	O=C(Nc1c(cc(OCc2cc(ccc2)C)cc1)C)c3cc(c(N4N=CC=C4)cc3)C
0.255034	O=C(Nc1c(cc(OCc2cc(ccc2)C)cc1)C)c3cc(c(N4N=CC=C4)cc3)C
0.254967	Fc1c(NC(=O)Cc2ccccc2)cc(NC(=O)c3cc4c(cc3)CN(C(=O)OC(C)(C)C)C4)cc1
0.254967	Fc1c(NC(=O)Cc2ccccc2)cc(NC(=O)c3cc4c(cc3)CN(C(=O)OC(C)(C)C)C4)cc1
0.254967	Fc1c(NC(=O)Cc2ccccc2)cc(NC(=O)c3cc4c(cc3)CN(C(=O)OC(C)(C)C)C4)cc1
0.254967	Fc1c(NC(=O)Cc2ccccc2)cc(NC(=O)c3cc4c(cc3)CN(C(=O)OC(C)(C)C)C4)cc1
0.254967	Fc1c(NC(=O)Cc2ccccc2)cc(NC(=O)c3cc4c(cc3)CN(C(=O)OC(C)(C)C)C4)cc1
0.254967	Fc1c(NC(=O)Cc2ccccc2)cc(NC(=O)c3cc4c(cc3)CN(C(=O)OC(C)(C)C)C4)cc1
0.254967	Fc1c(NC(=O)Cc2ccccc2)cc(NC(=O)c3cc4c(cc3)CN(C(=O)OC(C)(C)C)C4)cc1
0.254967	Fc1c(NC(=O)Cc2ccccc2)cc(NC(=O)c3cc4c(cc3)CN(C(=O)OC(C)(C)C)C4)cc1
0.254967	Fc1c(NC(=O)Cc2ccccc2)cc(NC(=O)c3cc4c(cc3)CN(C(=O)OC(C)(C)C)C4)cc1
0.254967	Fc1c(NC(=O)Cc2ccccc2)cc(NC(=O)c3cc4c(cc3)CN(C(=O)OC(C)(C)C)C4)cc1
0.25448	O=C(Nc1cc(ccc1)C=2N=CNC2)C=3C(C=4C=NN(C4)C)=CNC3
0.25448	O=C(Nc1cc(ccc1)C=2N=CNC2)C=3C(C=4C=NN(C4)C)=CNC3
0.25448	O=C(Nc1cc(ccc1)C=2N=CNC2)C=3C(C=4C=NN(C4)C)=CNC3
0.25448	O=C(Nc1cc(ccc1)C=2N=CNC2)C=3C(C=4C=NN(C4)C)=CNC3
0.25448	O=C(Nc1cc(ccc1)C=2N=CNC2)C=3C(C=4C=NN(C4)C)=CNC3
0.25448	O=C(Nc1cc(ccc1)C=2N=CNC2)C=3C(C=4C=NN(C4)C)=CNC3
0.25448	O=C(Nc1cc(ccc1)C=2N=CNC2)C=3C(C=4C=NN(C4)C)=CNC3
0.25448	O=C(Nc1cc(ccc1)C=2N=CNC2)C=3C(C=4C=NN(C4)C)=CNC3
0.25448	O=C(Nc1cc(ccc1)C=2N=CNC2)C=3C(C=4C=NN(C4)C)=CNC3
0.25448	O=C(Nc1cc(ccc1)C=2N=CNC2)C=3C(C=4C=NN(C4)C)=CNC3
0.254386	Fc1c(F)ccc(c2nc(ncc2)N)c1
0.254386	Fc1c(F)ccc(c2nc(ncc2)N)c1
0.254386	Fc1c(F)ccc(c2nc(ncc2)N)c1
0.254237	S(c1c(ccc(c1)C)C)Cc2cc(ccc2)C(=O)NC3CN(Cc4ccc(cc4)C(F)(F)F)CC3
0.254237	S(c1c(ccc(c1)C)C)Cc2cc(ccc2)C(=O)NC3CN(Cc4ccc(cc4)C(F)(F)F)CC3
0.254237	S(c1c(ccc(c1)C)C)Cc2cc(ccc2)C(=O)NC3CN(Cc4ccc(cc4)C(F)(F)F)CC3
0.254237	S(c1c(ccc(c1)C)C)Cc2cc(ccc2)C(=O)NC3CN(Cc4ccc(cc4)C(F)(F)F)CC3
0.254237	S(c1c(ccc(c1)C)C)Cc2cc(ccc2)C(=O)NC3CN(Cc4ccc(cc4)C(F)(F)F)CC3
0.254237	S(c1c(ccc(c1)C)C)Cc2cc(ccc2)C(=O)NC3CN(Cc4ccc(cc4)C(F)(F)F)CC3
0.254237	S(c1c(ccc(c1)C)C)Cc2cc(ccc2)C(=O)NC3CN(Cc4ccc(cc4)C(F)(F)F)CC3
0.254125	S(c1c([N+]([O-])=O)cc(cc1)C(=O)Nc2cc(Oc3nccc(c3)C)c(cc2)C)c4ccc(cc4)C
0.254125	S(c1c([N+]([O-])=O)cc(cc1)C(=O)Nc2cc(Oc3nccc(c3)C)c(cc2)C)c4ccc(cc4)C
0.254125	S(c1c([N+]([O-])=O)cc(cc1)C(=O)Nc2cc(Oc3nccc(c3)C)c(cc2)C)c4ccc(cc4)C
0.254125	S(c1c([N+]([O-])=O)cc(cc1)C(=O)Nc2cc(Oc3nccc(c3)C)c(cc2)C)c4ccc(cc4)C
0.254125	S(c1c([N+]([O-])=O)cc(cc1)C(=O)Nc2cc(Oc3nccc(c3)C)c(cc2)C)c4ccc(cc4)C
0.254125	S(c1c([N+]([O-])=O)cc(cc1)C(=O)Nc2cc(Oc3nccc(c3)C)c(cc2)C)c4ccc(cc4)C
0.254125	S(c1c([N+]([O-])=O)cc(cc1)C(=O)Nc2cc(Oc3nccc(c3)C)c(cc2)C)c4ccc(cc4)C
0.254125	S(c1c([N+]([O-])=O)cc(cc1)C(=O)Nc2cc(Oc3nccc(c3)C)c(cc2)C)c4ccc(cc4)C
0.254125	S(c1c([N+]([O-])=O)cc(cc1)C(=O)Nc2cc(Oc3nccc(c3)C)c(cc2)C)c4ccc(cc4)C
0.254125	S(c1c([N+]([O-])=O)cc(cc1)C(=O)Nc2cc(Oc3nccc(c3)C)c(cc2)C)c4ccc(cc4)C
0.253918	O=C1N(C(=O)c2c1cccc2)CC3=C(OC(C(=O)Nc4cc(ccc4)C=5N=CNC5)=C3)C
0.253906	O=C(Nc1c(cccc1)C(=O)NCC#C)c2cc(Nc3ccncc3)ccc2
0.253906	O=C(Nc1c(cccc1)C(=O)NCC#C)c2cc(Nc3ccncc3)ccc2
0.253906	O=C(Nc1c(cccc1)C(=O)NCC#C)c2cc(Nc3ccncc3)ccc2
0.253906	O=C(Nc1c(cccc1)C(=O)NCC#C)c2cc(Nc3ccncc3)ccc2
0.253906	O=C(Nc1c(cccc1)C(=O)NCC#C)c2cc(Nc3ccncc3)ccc2
0.253906	O=C(Nc1c(cccc1)C(=O)NCC#C)c2cc(Nc3ccncc3)ccc2
0.253906	O=C(Nc1c(cccc1)C(=O)NCC#C)c2cc(Nc3ccncc3)ccc2
0.253906	O=C(Nc1c(cccc1)C(=O)NCC#C)c2cc(Nc3ccncc3)ccc2
0.253906	O=C(Nc1c(cccc1)C(=O)NCC#C)c2cc(Nc3ccncc3)ccc2
0.253906	O=C(Nc1c(cccc1)C(=O)NCC#C)c2cc(Nc3ccncc3)ccc2
0.253823	S1C(=NC(c2c(OC)cc(OC)cc2)=C1)NC(=O)C=3N(N=C(c4cnccc4)C3)C
0.253823	S1C(=NC(c2c(OC)cc(OC)cc2)=C1)NC(=O)C=3N(N=C(c4cnccc4)C3)C
0.253521	FC(F)Oc1c(cc([N+]([O-])=O)cc1)C(=O)Nc2ccc(cc2)CN3CCC(O)CC3
0.253521	FC(F)Oc1c(cc([N+]([O-])=O)cc1)C(=O)Nc2ccc(cc2)CN3CCC(O)CC3
0.253521	FC(F)Oc1c(cc([N+]([O-])=O)cc1)C(=O)Nc2ccc(cc2)CN3CCC(O)CC3
0.253521	FC(F)Oc1c(cc([N+]([O-])=O)cc1)C(=O)Nc2ccc(cc2)CN3CCC(O)CC3
0.253521	FC(F)Oc1c(cc([N+]([O-])=O)cc1)C(=O)Nc2ccc(cc2)CN3CCC(O)CC3
0.253165	O=C(Nc1cncc(c2cnc3NC=Cc3c2)c1)c4cc(ccc4)CNc5ncccc5C#N
0.253165	O=C(Nc1cncc(c2cnc3NC=Cc3c2)c1)c4cc(ccc4)CNc5ncccc5C#N
0.253165	O=C(Nc1cncc(c2cnc3NC=Cc3c2)c1)c4cc(ccc4)CNc5ncccc5C#N
0.253165	O=C(Nc1cncc(c2cnc3NC=Cc3c2)c1)c4cc(ccc4)CNc5ncccc5C#N
0.253165	O=C(Nc1cncc(c2cnc3NC=Cc3c2)c1)c4cc(ccc4)CNc5ncccc5C#N
0.253165	O=C(Nc1cncc(c2cnc3NC=Cc3c2)c1)c4cc(ccc4)CNc5ncccc5C#N
0.253165	O=C(Nc1cncc(c2cnc3NC=Cc3c2)c1)c4cc(ccc4)CNc5ncccc5C#N
0.253165	O=C(Nc1cncc(c2cnc3NC=Cc3c2)c1)c4cc(ccc4)CNc5ncccc5C#N
0.253165	O=C(Nc1cncc(c2cnc3NC=Cc3c2)c1)c4cc(ccc4)CNc5ncccc5C#N
0.253165	O=C(Nc1cncc(c2cnc3NC=Cc3c2)c1)c4cc(ccc4)CNc5ncccc5C#N
0.252964	O=C(Nc1c(ccc(c1)C=2OC=CN2)C)C(=O)N
0.252964	O=C(Nc1c(ccc(c1)C=2OC=CN2)C)C(=O)N
0.252964	O=C(Nc1c(ccc(c1)C=2OC=CN2)C)C(=O)N
0.252964	O=C(Nc1c(ccc(c1)C=2OC=CN2)C)C(=O)N
0.252964	O=C(Nc1c(ccc(c1)C=2OC=CN2)C)C(=O)N
0.252964	O=C(Nc1c(ccc(c1)C=2OC=CN2)C)C(=O)N
0.252964	O=C(Nc1c(ccc(c1)C=2OC=CN2)C)C(=O)N
0.252964	O=C(Nc1c(ccc(c1)C=2OC=CN2)C)C(=O)N
0.252964	O=C(Nc1c(ccc(c1)C=2OC=CN2)C)C(=O)N
0.252964	O=C(Nc1c(ccc(c1)C=2OC=CN2)C)C(=O)N
0.252918	S1C=C(C(=O)Nc2c(F)ccc(NC(=O)CSCCCC)c2)C=C1
0.252918	S1C=C(C(=O)Nc2c(F)ccc(NC(=O)CSCCCC)c2)C=C1
0.252918	S1C=C(C(=O)Nc2c(F)ccc(NC(=O)CSCCCC)c2)C=C1
0.252918	S1C=C(C(=O)Nc2c(F)ccc(NC(=O)CSCCCC)c2)C=C1
0.252918	S1C=C(C(=O)Nc2c(F)ccc(NC(=O)CSCCCC)c2)C=C1
0.252918	S1C=C(C(=O)Nc2c(F)ccc(NC(=O)CSCCCC)c2)C=C1
0.252874	O=C(Nc1cc(nc(c1)C)C)c2c(nc(nc2)c3ccccc3)C
0.252874	O=C(Nc1cc(nc(c1)C)C)c2c(nc(nc2)c3ccccc3)C
0.252874	O=C(Nc1cc(nc(c1)C)C)c2c(nc(nc2)c3ccccc3)C
0.252874	O=C(Nc1cc(nc(c1)C)C)c2c(nc(nc2)c3ccccc3)C
0.252874	O=C(Nc1cc(nc(c1)C)C)c2c(nc(nc2)c3ccccc3)C
0.252874	O=C(Nc1cc(nc(c1)C)C)c2c(nc(nc2)c3ccccc3)C
0.252874	O=C(Nc1cc(nc(c1)C)C)c2c(nc(nc2)c3ccccc3)C
0.252874	O=C(Nc1cc(nc(c1)C)C)c2c(nc(nc2)c3ccccc3)C
0.252874	O=C(Nc1cc(nc(c1)C)C)c2c(nc(nc2)c3ccccc3)C
0.252874	O=C(Nc1cc(nc(c1)C)C)c2c(nc(nc2)c3ccccc3)C
0.25283	S(=O)(=O)(NOC)c1ccc(cc1)C(=O)Nc2cc(NC(=O)C3=CSC=C3)c(F)cc2
0.25283	S(=O)(=O)(NOC)c1ccc(cc1)C(=O)Nc2cc(NC(=O)C3=CSC=C3)c(F)cc2
0.25283	S(=O)(=O)(NOC)c1ccc(cc1)C(=O)Nc2cc(NC(=O)C3=CSC=C3)c(F)cc2
0.252595	Brc1c(cc(Cl)cc1)C(=O)Nc2cc(ccc2)C3=NC(=CC(=O)N3)C
0.252595	Brc1c(cc(Cl)cc1)C(=O)Nc2cc(ccc2)C3=NC(=CC(=O)N3)C
0.252595	Brc1c(cc(Cl)cc1)C(=O)Nc2cc(ccc2)C3=NC(=CC(=O)N3)C
0.252525	S1C(=NC=C1C(=O)Nc2c(cccc2)C(=O)NCC#C)c3cc(c(cc3)C)C
0.252525	S1C(=NC=C1C(=O)Nc2c(cccc2)C(=O)NCC#C)c3cc(c(cc3)C)C
0.252525	S1C(=NC=C1C(=O)Nc2c(cccc2)C(=O)NCC#C)c3cc(c(cc3)C)C
0.252525	S1C(=NC=C1C(=O)Nc2c(cccc2)C(=O)NCC#C)c3cc(c(cc3)C)C
0.252525	S1C(=NC=C1C(=O)Nc2c(cccc2)C(=O)NCC#C)c3cc(c(cc3)C)C
0.251908	S1CCN(Cc2ccc(cc2)C(=O)N(C3CC3)Cc4cc(c(cc4)C)C)CC1
0.251908	S1CCN(Cc2ccc(cc2)C(=O)N(C3CC3)Cc4cc(c(cc4)C)C)CC1
0.251908	S1CCN(Cc2ccc(cc2)C(=O)N(C3CC3)Cc4cc(c(cc4)C)C)CC1
0.251852	Fc1cc(NC(=O)C)c(cc1)C(=O)Nc2ccc(N(Cc3ccccc3)C)cc2
0.251852	Fc1cc(NC(=O)C)c(cc1)C(=O)Nc2ccc(N(Cc3ccccc3)C)cc2
0.251852	Fc1cc(NC(=O)C)c(cc1)C(=O)Nc2ccc(N(Cc3ccccc3)C)cc2
0.251852	Fc1cc(NC(=O)C)c(cc1)C(=O)Nc2ccc(N(Cc3ccccc3)C)cc2
0.251852	Fc1cc(NC(=O)C)c(cc1)C(=O)Nc2ccc(N(Cc3ccccc3)C)cc2
0.251852	Fc1cc(NC(=O)C)c(cc1)C(=O)Nc2ccc(N(Cc3ccccc3)C)cc2
0.251852	Fc1cc(NC(=O)C)c(cc1)C(=O)Nc2ccc(N(Cc3ccccc3)C)cc2
0.251852	Fc1cc(NC(=O)C)c(cc1)C(=O)Nc2ccc(N(Cc3ccccc3)C)cc2
0.251852	Fc1cc(NC(=O)C)c(cc1)C(=O)Nc2ccc(N(Cc3ccccc3)C)cc2
0.251852	Fc1cc(NC(=O)C)c(cc1)C(=O)Nc2ccc(N(Cc3ccccc3)C)cc2
0.251773	Clc1c(Oc2c(F)cc(NC(=O)c3ccc(c4cc(ccc4)C(F)(F)F)cc3)cc2)cc(Cl)cc1
0.251773	Clc1c(Oc2c(F)cc(NC(=O)c3ccc(c4cc(ccc4)C(F)(F)F)cc3)cc2)cc(Cl)cc1
0.251773	Clc1c(Oc2c(F)cc(NC(=O)c3ccc(c4cc(ccc4)C(F)(F)F)cc3)cc2)cc(Cl)cc1
0.251773	Clc1c(Oc2c(F)cc(NC(=O)c3ccc(c4cc(ccc4)C(F)(F)F)cc3)cc2)cc(Cl)cc1
0.251773	Clc1c(Oc2c(F)cc(NC(=O)c3ccc(c4cc(ccc4)C(F)(F)F)cc3)cc2)cc(Cl)cc1
0.251773	Clc1c(Oc2c(F)cc(NC(=O)c3ccc(c4cc(ccc4)C(F)(F)F)cc3)cc2)cc(Cl)cc1
0.251773	Clc1c(Oc2c(F)cc(NC(=O)c3ccc(c4cc(ccc4)C(F)(F)F)cc3)cc2)cc(Cl)cc1
0.251773	Clc1c(Oc2c(F)cc(NC(=O)c3ccc(c4cc(ccc4)C(F)(F)F)cc3)cc2)cc(Cl)cc1
0.251773	Clc1c(Oc2c(F)cc(NC(=O)c3ccc(c4cc(ccc4)C(F)(F)F)cc3)cc2)cc(Cl)cc1
0.251773	Clc1c(Oc2c(F)cc(NC(=O)c3ccc(c4cc(ccc4)C(F)(F)F)cc3)cc2)cc(Cl)cc1
0.251613	O=C(Nc1c(ccc(c2nccnc2)c1)C)CCC3(O)C=C(C(=O)C(=C3)C(C)(C)C)C(C)(C)C
0.251613	O=C(Nc1c(ccc(c2nccnc2)c1)C)CCC3(O)C=C(C(=O)C(=C3)C(C)(C)C)C(C)(C)C
0.251613	O=C(Nc1c(ccc(c2nccnc2)c1)C)CCC3(O)C=C(C(=O)C(=C3)C(C)(C)C)C(C)(C)C
0.251613	O=C(Nc1c(ccc(c2nccnc2)c1)C)CCC3(O)C=C(C(=O)C(=C3)C(C)(C)C)C(C)(C)C
0.251553	Clc1c(cc(NC(=O)CC2=NOC(=N2)c3cc(ccc3)CN4CCS(=O)(=O)CC4)c(OC)c1)C
0.251553	Clc1c(cc(NC(=O)CC2=NOC(=N2)c3cc(ccc3)CN4CCS(=O)(=O)CC4)c(OC)c1)C
0.251553	Clc1c(cc(NC(=O)CC2=NOC(=N2)c3cc(ccc3)CN4CCS(=O)(=O)CC4)c(OC)c1)C
0.251553	Clc1c(cc(NC(=O)CC2=NOC(=N2)c3cc(ccc3)CN4CCS(=O)(=O)CC4)c(OC)c1)C
0.251553	Clc1c(cc(NC(=O)CC2=NOC(=N2)c3cc(ccc3)CN4CCS(=O)(=O)CC4)c(OC)c1)C
0.251553	Clc1c(cc(NC(=O)CC2=NOC(=N2)c3cc(ccc3)CN4CCS(=O)(=O)CC4)c(OC)c1)C
0.251553	Clc1c(cc(NC(=O)CC2=NOC(=N2)c3cc(ccc3)CN4CCS(=O)(=O)CC4)c(OC)c1)C
0.251553	Clc1c(cc(NC(=O)CC2=NOC(=N2)c3cc(ccc3)CN4CCS(=O)(=O)CC4)c(OC)c1)C
0.251553	Clc1c(cc(NC(=O)CC2=NOC(=N2)c3cc(ccc3)CN4CCS(=O)(=O)CC4)c(OC)c1)C
0.251553	Clc1c(cc(NC(=O)CC2=NOC(=N2)c3cc(ccc3)CN4CCS(=O)(=O)CC4)c(OC)c1)C
0.251534	Fc1c(cccc1)COc2c(OC)cccc2CN(CC(=O)Nc3c(ccc(c3)C(=O)Nc4ccccc4)C)C
0.251534	Fc1c(cccc1)COc2c(OC)cccc2CN(CC(=O)Nc3c(ccc(c3)C(=O)Nc4ccccc4)C)C
0.251534	Fc1c(cccc1)COc2c(OC)cccc2CN(CC(=O)Nc3c(ccc(c3)C(=O)Nc4ccccc4)C)C
0.251534	Fc1c(cccc1)COc2c(OC)cccc2CN(CC(=O)Nc3c(ccc(c3)C(=O)Nc4ccccc4)C)C
0.251534	Fc1c(cccc1)COc2c(OC)cccc2CN(CC(=O)Nc3c(ccc(c3)C(=O)Nc4ccccc4)C)C
0.251534	Fc1c(cccc1)COc2c(OC)cccc2CN(CC(=O)Nc3c(ccc(c3)C(=O)Nc4ccccc4)C)C
0.251534	Fc1c(cccc1)COc2c(OC)cccc2CN(CC(=O)Nc3c(ccc(c3)C(=O)Nc4ccccc4)C)C
0.251534	Fc1c(cccc1)COc2c(OC)cccc2CN(CC(=O)Nc3c(ccc(c3)C(=O)Nc4ccccc4)C)C
0.251534	Fc1c(cccc1)COc2c(OC)cccc2CN(CC(=O)Nc3c(ccc(c3)C(=O)Nc4ccccc4)C)C
0.251534	Fc1c(cccc1)COc2c(OC)cccc2CN(CC(=O)Nc3c(ccc(c3)C(=O)Nc4ccccc4)C)C
0.250923	O=C(Nc1c(cc(OCc2cc(ccc2)C)cc1)C)c3cc(c(OC)c(c3)C)C
0.250923	O=C(Nc1c(cc(OCc2cc(ccc2)C)cc1)C)c3cc(c(OC)c(c3)C)C
0.250923	O=C(Nc1c(cc(OCc2cc(ccc2)C)cc1)C)c3cc(c(OC)c(c3)C)C
0.250923	O=C(Nc1c(cc(OCc2cc(ccc2)C)cc1)C)c3cc(c(OC)c(c3)C)C
0.250923	O=C(Nc1c(cc(OCc2cc(ccc2)C)cc1)C)c3cc(c(OC)c(c3)C)C
0.250923	O=C(Nc1c(cc(OCc2cc(ccc2)C)cc1)C)c3cc(c(OC)c(c3)C)C
0.250923	O=C(Nc1c(cc(OCc2cc(ccc2)C)cc1)C)c3cc(c(OC)c(c3)C)C
0.250923	O=C(Nc1c(cc(OCc2cc(ccc2)C)cc1)C)c3cc(c(OC)c(c3)C)C
0.250923	O=C(Nc1c(cc(OCc2cc(ccc2)C)cc1)C)c3cc(c(OC)c(c3)C)C
0.250923	O=C(Nc1c(cc(OCc2cc(ccc2)C)cc1)C)c3cc(c(OC)c(c3)C)C
0.250814	S1C(=NC(c2c(ccc(c2)C)C)=C1)NC(=O)c3c(F)ccc(NC(=O)OCC)c3
0.250814	S1C(=NC(c2c(ccc(c2)C)C)=C1)NC(=O)c3c(F)ccc(NC(=O)OCC)c3
0.250814	S1C(=NC(c2c(ccc(c2)C)C)=C1)NC(=O)c3c(F)ccc(NC(=O)OCC)c3
0.250814	S1C(=NC(c2c(ccc(c2)C)C)=C1)NC(=O)c3c(F)ccc(NC(=O)OCC)c3
0.250814	S1C(=NC(c2c(ccc(c2)C)C)=C1)NC(=O)c3c(F)ccc(NC(=O)OCC)c3
0.250814	S1C(=NC(c2c(ccc(c2)C)C)=C1)NC(=O)c3c(F)ccc(NC(=O)OCC)c3
0.250814	S1C(=NC(c2c(ccc(c2)C)C)=C1)NC(=O)c3c(F)ccc(NC(=O)OCC)c3
0.250814	S1C(=NC(c2c(ccc(c2)C)C)=C1)NC(=O)c3c(F)ccc(NC(=O)OCC)c3
0.250814	S1C(=NC(c2c(ccc(c2)C)C)=C1)NC(=O)c3c(F)ccc(NC(=O)OCC)c3
0.250814	S1C(=NC(c2c(ccc(c2)C)C)=C1)NC(=O)c3c(F)ccc(NC(=O)OCC)c3
0.25	ClCc1ccc(cc1)C(=O)Nc2ccccc2
0.25	ClCc1ccc(cc1)C(=O)Nc2ccccc2
0.25	ClCc1ccc(cc1)C(=O)Nc2ccccc2
0.25	ClCc1ccc(cc1)C(=O)Nc2ccccc2
0.25	ClCc1ccc(cc1)C(=O)Nc2ccccc2
0.25	ClCc1ccc(cc1)C(=O)Nc2ccccc2
0.25	ClCc1ccc(cc1)C(=O)Nc2ccccc2
0.25	ClCc1ccc(cc1)C(=O)Nc2ccccc2
0.25	ClCc1ccc(cc1)C(=O)Nc2ccccc2
0.25	ClCc1ccc(cc1)C(=O)Nc2ccccc2
0.25	S1(=O)(=O)CCN(Cc2cc(c3nc(ccc3C)C)ccc2)CC1
0.25	S1(=O)(=O)CCN(Cc2cc(c3nc(ccc3C)C)ccc2)CC1
0.25	S1(=O)(=O)CCN(Cc2cc(c3nc(ccc3C)C)ccc2)CC1
0.25	S1(=O)(=O)CCN(Cc2cc(c3nc(ccc3C)C)ccc2)CC1
0.25	S1(=O)(=O)CCN(Cc2cc(c3nc(ccc3C)C)ccc2)CC1
0.25	S1(=O)(=O)CCN(Cc2cc(c3nc(ccc3C)C)ccc2)CC1
0.25	S1(=O)(=O)CCN(Cc2cc(c3nc(ccc3C)C)ccc2)CC1
0.25	S1(=O)(=O)CCN(Cc2cc(c3nc(ccc3C)C)ccc2)CC1
0.25	S1(=O)(=O)CCN(Cc2cc(c3nc(ccc3C)C)ccc2)CC1
0.25	S1(=O)(=O)CCN(Cc2cc(c3nc(ccc3C)C)ccc2)CC1
0.25	O=C(OC(C)(C)C)N1Cc2c(ccc(c2)C(=O)Nc3c(ccc(c3)C(=O)N(C)C)C)C1
0.25	O=C(OC(C)(C)C)N1Cc2c(ccc(c2)C(=O)Nc3c(ccc(c3)C(=O)N(C)C)C)C1
0.25	O=C(OC(C)(C)C)N1Cc2c(ccc(c2)C(=O)Nc3c(ccc(c3)C(=O)N(C)C)C)C1
0.25	O=C(OC(C)(C)C)N1Cc2c(ccc(c2)C(=O)Nc3c(ccc(c3)C(=O)N(C)C)C)C1
0.25	O=C(OC(C)(C)C)N1Cc2c(ccc(c2)C(=O)Nc3c(ccc(c3)C(=O)N(C)C)C)C1
0.25	O=C(OC(C)(C)C)N1Cc2c(ccc(c2)C(=O)Nc3c(ccc(c3)C(=O)N(C)C)C)C1
0.25	O=C(OC(C)(C)C)N1Cc2c(ccc(c2)C(=O)Nc3c(ccc(c3)C(=O)N(C)C)C)C1
0.25	O=C(OC(C)(C)C)N1Cc2c(ccc(c2)C(=O)Nc3c(ccc(c3)C(=O)N(C)C)C)C1
0.25	O=C(OC(C)(C)C)N1Cc2c(ccc(c2)C(=O)Nc3c(ccc(c3)C(=O)N(C)C)C)C1
0.25	O=C(OC(C)(C)C)N1Cc2c(ccc(c2)C(=O)Nc3c(ccc(c3)C(=O)N(C)C)C)C1
0.25	Fc1c(ccc(NC(=O)C2=COC(c3ccccc3)=C2)c1)C(=O)OC
0.25	Fc1c(ccc(NC(=O)C2=COC(c3ccccc3)=C2)c1)C(=O)OC
0.25	Fc1c(ccc(NC(=O)C2=COC(c3ccccc3)=C2)c1)C(=O)OC
0.25	Fc1c(ccc(NC(=O)C2=COC(c3ccccc3)=C2)c1)C(=O)OC
0.25	Fc1c(ccc(NC(=O)C2=COC(c3ccccc3)=C2)c1)C(=O)OC
0.25	Fc1c(ccc(NC(=O)C2=COC(c3ccccc3)=C2)c1)C(=O)OC
0.25	Fc1c(ccc(NC(=O)C2=COC(c3ccccc3)=C2)c1)C(=O)OC
0.25	Fc1c(ccc(NC(=O)C2=COC(c3ccccc3)=C2)c1)C(=O)OC
0.25	Fc1c(ccc(NC(=O)C2=COC(c3ccccc3)=C2)c1)C(=O)OC
0.25	Fc1c(ccc(NC(=O)C2=COC(c3ccccc3)=C2)c1)C(=O)OC
0.25	Fc1c(ccc(NC(=O)C=2NC=C(C=3OC=CC3)C2)c1)C(=O)OC
0.25	Fc1c(ccc(NC(=O)C=2NC=C(C=3OC=CC3)C2)c1)C(=O)OC
0.25	Fc1c(ccc(NC(=O)C=2NC=C(C=3OC=CC3)C2)c1)C(=O)OC
0.25	Fc1c(ccc(NC(=O)C=2NC=C(C=3OC=CC3)C2)c1)C(=O)OC
0.25	Fc1c(ccc(NC(=O)C=2NC=C(C=3OC=CC3)C2)c1)C(=O)OC
0.25	Fc1c(ccc(NC(=O)C=2NC=C(C=3OC=CC3)C2)c1)C(=O)OC
0.25	Fc1c(ccc(NC(=O)C=2NC=C(C=3OC=CC3)C2)c1)C(=O)OC
0.25	Fc1c(ccc(NC(=O)C=2NC=C(C=3OC=CC3)C2)c1)C(=O)OC
0.25	Fc1c(ccc(NC(=O)C=2NC=C(C=3OC=CC3)C2)c1)C(=O)OC
0.25	Fc1c(ccc(NC(=O)C=2NC=C(C=3OC=CC3)C2)c1)C(=O)OC
0.25	S1(=O)(=O)CCN(Cc2cc(c3c(cc(cc3)C)C)ccc2)CC1
0.25	S1(=O)(=O)CCN(Cc2cc(c3c(cc(cc3)C)C)ccc2)CC1
0.25	S1(=O)(=O)CCN(Cc2cc(c3c(cc(cc3)C)C)ccc2)CC1
0.25	S1(=O)(=O)CCN(Cc2cc(c3c(cc(cc3)C)C)ccc2)CC1
0.25	FC(F)(F)c1ccc(cc1)C2=NC(C(=O)OCC(=O)Nc3c(cc(cc3)C)C)=CN2
0.25	FC(F)(F)c1ccc(cc1)C2=NC(C(=O)OCC(=O)Nc3c(cc(cc3)C)C)=CN2
0.25	FC(F)(F)c1ccc(cc1)CN2CC(NC(=O)c3ccc(c4cc(ccc4)CN)cc3)CC2
0.25	FC(F)(F)c1ccc(cc1)CN2CC(NC(=O)c3ccc(c4cc(ccc4)CN)cc3)CC2
0.25	FC(F)(F)c1ccc(cc1)CN2CC(NC(=O)c3ccc(c4cc(ccc4)CN)cc3)CC2
0.25	FC(F)(F)c1ccc(cc1)CN2CC(NC(=O)c3ccc(c4cc(ccc4)CN)cc3)CC2
0.25	FC(F)(F)c1ccc(cc1)CN2CC(NC(=O)c3ccc(c4cc(ccc4)CN)cc3)CC2
0.25	FC(F)(F)c1ccc(cc1)CN2CC(NC(=O)c3ccc(c4cc(ccc4)CN)cc3)CC2
0.25	FC(F)(F)c1ccc(cc1)CN2CC(NC(=O)c3ccc(c4cc(ccc4)CN)cc3)CC2
0.249211	S(=O)(=O)(NC(C)(C)C)c1cc(NC(=O)c2cc([N+]([O-])=O)c(SCc3ccccc3)cc2)c(cc1)C
0.249211	S(=O)(=O)(NC(C)(C)C)c1cc(NC(=O)c2cc([N+]([O-])=O)c(SCc3ccccc3)cc2)c(cc1)C
0.249211	S(=O)(=O)(NC(C)(C)C)c1cc(NC(=O)c2cc([N+]([O-])=O)c(SCc3ccccc3)cc2)c(cc1)C
0.249169	S1C(=NC=C1Cc2cc(c(cc2)C)C)NC(=O)c3c(O)ccc(NC(=O)c4cc(OC)cc(OC)c4)c3
0.249169	S1C(=NC=C1Cc2cc(c(cc2)C)C)NC(=O)c3c(O)ccc(NC(=O)c4cc(OC)cc(OC)c4)c3
0.249169	S1C(=NC=C1Cc2cc(c(cc2)C)C)NC(=O)c3c(O)ccc(NC(=O)c4cc(OC)cc(OC)c4)c3
0.249169	S1C(=NC=C1Cc2cc(c(cc2)C)C)NC(=O)c3c(O)ccc(NC(=O)c4cc(OC)cc(OC)c4)c3
0.249169	S1C(=NC=C1Cc2cc(c(cc2)C)C)NC(=O)c3c(O)ccc(NC(=O)c4cc(OC)cc(OC)c4)c3
0.249169	S1C(=NC=C1Cc2cc(c(cc2)C)C)NC(=O)c3c(O)ccc(NC(=O)c4cc(OC)cc(OC)c4)c3
0.249169	S1C(=NC=C1Cc2cc(c(cc2)C)C)NC(=O)c3c(O)ccc(NC(=O)c4cc(OC)cc(OC)c4)c3
0.249169	S1C(=NC=C1Cc2cc(c(cc2)C)C)NC(=O)c3c(O)ccc(NC(=O)c4cc(OC)cc(OC)c4)c3
0.249169	S1C(=NC=C1Cc2cc(c(cc2)C)C)NC(=O)c3c(O)ccc(NC(=O)c4cc(OC)cc(OC)c4)c3
0.249169	S1C(=NC=C1Cc2cc(c(cc2)C)C)NC(=O)c3c(O)ccc(NC(=O)c4cc(OC)cc(OC)c4)c3
0.249158	Fc1c(N2CCN(CC2)CC)ccc(c1)C(=O)Nc3cc(OCC4OCCC4)ccc3
0.249158	Fc1c(N2CCN(CC2)CC)ccc(c1)C(=O)Nc3cc(OCC4OCCC4)ccc3
0.249158	Fc1c(N2CCN(CC2)CC)ccc(c1)C(=O)Nc3cc(OCC4OCCC4)ccc3
0.249158	Fc1c(N2CCN(CC2)CC)ccc(c1)C(=O)Nc3cc(OCC4OCCC4)ccc3
0.249158	Fc1c(N2CCN(CC2)CC)ccc(c1)C(=O)Nc3cc(OCC4OCCC4)ccc3
0.249158	Fc1c(N2CCN(CC2)CC)ccc(c1)C(=O)Nc3cc(OCC4OCCC4)ccc3
0.249158	Fc1c(N2CCN(CC2)CC)ccc(c1)C(=O)Nc3cc(OCC4OCCC4)ccc3
0.249158	Fc1c(N2CCN(CC2)CC)ccc(c1)C(=O)Nc3cc(OCC4OCCC4)ccc3
0.249158	Fc1c(N2CCN(CC2)CC)ccc(c1)C(=O)Nc3cc(OCC4OCCC4)ccc3
0.249158	Fc1c(N2CCN(CC2)CC)ccc(c1)C(=O)Nc3cc(OCC4OCCC4)ccc3
0.249158	O=C(OC(C)(C)C)Nc1ccc(c2nc(ccc2)CNC(c3c(cc(cc3)C)C)c4ccccc4)cc1
0.249158	O=C(OC(C)(C)C)Nc1ccc(c2nc(ccc2)CNC(c3c(cc(cc3)C)C)c4ccccc4)cc1
0.249158	S1C(=NC(c2c(OC)cc(OC)cc2)=C1)NC(=O)c3cncc(c4ccc(F)cc4)c3
0.249158	S1C(=NC(c2c(OC)cc(OC)cc2)=C1)NC(=O)c3cncc(c4ccc(F)cc4)c3
0.249158	S1C(=NC(c2c(OC)cc(OC)cc2)=C1)NC(=O)c3cncc(c4ccc(F)cc4)c3
0.249158	S1C(=NC(c2c(OC)cc(OC)cc2)=C1)NC(=O)c3cncc(c4ccc(F)cc4)c3
0.249158	S1C(=NC(c2c(OC)cc(OC)cc2)=C1)NC(=O)c3cncc(c4ccc(F)cc4)c3
0.249158	S1C(=NC(c2c(OC)cc(OC)cc2)=C1)NC(=O)c3cncc(c4ccc(F)cc4)c3
0.249158	S1C(=NC(c2c(OC)cc(OC)cc2)=C1)NC(=O)c3cncc(c4ccc(F)cc4)c3
0.249158	S1C(=NC(c2c(OC)cc(OC)cc2)=C1)NC(=O)c3cncc(c4ccc(F)cc4)c3
0.249158	S1C(=NC(c2c(OC)cc(OC)cc2)=C1)NC(=O)c3cncc(c4ccc(F)cc4)c3
0.249158	S1C(=NC(c2c(OC)cc(OC)cc2)=C1)NC(=O)c3cncc(c4ccc(F)cc4)c3
0.249135	S1C(=NC(c2c(OC)cc(OC)cc2)=C1)NC(=O)c3ccc(cc3)CN(CC)CC
0.249135	Clc1c(OC)cc(c(c1)C(=O)Nc2cc(NC(=O)C3=CSC=C3)c(F)cc2)C
0.249135	Clc1c(OC)cc(c(c1)C(=O)Nc2cc(NC(=O)C3=CSC=C3)c(F)cc2)C
0.249135	Clc1c(OC)cc(c(c1)C(=O)Nc2cc(NC(=O)C3=CSC=C3)c(F)cc2)C
0.249135	Clc1c(OC)cc(c(c1)C(=O)Nc2cc(NC(=O)C3=CSC=C3)c(F)cc2)C
0.249135	Clc1c(OC)cc(c(c1)C(=O)Nc2cc(NC(=O)C3=CSC=C3)c(F)cc2)C
0.249135	Clc1c(OC)cc(c(c1)C(=O)Nc2cc(NC(=O)C3=CSC=C3)c(F)cc2)C
0.249135	Clc1c(OC)cc(c(c1)C(=O)Nc2cc(NC(=O)C3=CSC=C3)c(F)cc2)C
0.249135	Clc1c(OC)cc(c(c1)C(=O)Nc2cc(NC(=O)C3=CSC=C3)c(F)cc2)C
0.249135	Clc1c(OC)cc(c(c1)C(=O)Nc2cc(NC(=O)C3=CSC=C3)c(F)cc2)C
0.249123	Fc1ccc(c2cncc(c2)C(=O)Nc3c(cccc3C)C(=O)N4CCCC4)cc1
0.249123	Brc1cc(c(Cl)cc1)C2=NNC(NC(=O)c3cncc(c4ccc(F)cc4)c3)=C2
0.249123	Brc1cc(c(Cl)cc1)C2=NNC(NC(=O)c3cncc(c4ccc(F)cc4)c3)=C2
0.248466	S1C=C(C(=O)Nc2c(F)ccc(NC(=O)CCC(=O)N3CCN(C4c5c(c6c4cccc6)cccc5)CC3)c2)C=C1
0.248466	S1C=C(C(=O)Nc2c(F)ccc(NC(=O)CCC(=O)N3CCN(C4c5c(c6c4cccc6)cccc5)CC3)c2)C=C1
0.248466	S1C=C(C(=O)Nc2c(F)ccc(NC(=O)CCC(=O)N3CCN(C4c5c(c6c4cccc6)cccc5)CC3)c2)C=C1
0.248466	S1C=C(C(=O)Nc2c(F)ccc(NC(=O)CCC(=O)N3CCN(C4c5c(c6c4cccc6)cccc5)CC3)c2)C=C1
0.248466	S1C=C(C(=O)Nc2c(F)ccc(NC(=O)CCC(=O)N3CCN(C4c5c(c6c4cccc6)cccc5)CC3)c2)C=C1
0.248466	S1C=C(C(=O)Nc2c(F)ccc(NC(=O)CCC(=O)N3CCN(C4c5c(c6c4cccc6)cccc5)CC3)c2)C=C1
0.248466	S1C=C(C(=O)Nc2c(F)ccc(NC(=O)CCC(=O)N3CCN(C4c5c(c6c4cccc6)cccc5)CC3)c2)C=C1
0.248466	S1C=C(C(=O)Nc2c(F)ccc(NC(=O)CCC(=O)N3CCN(C4c5c(c6c4cccc6)cccc5)CC3)c2)C=C1
0.248466	S1C=C(C(=O)Nc2c(F)ccc(NC(=O)CCC(=O)N3CCN(C4c5c(c6c4cccc6)cccc5)CC3)c2)C=C1
0.248466	S1C=C(C(=O)Nc2c(F)ccc(NC(=O)CCC(=O)N3CCN(C4c5c(c6c4cccc6)cccc5)CC3)c2)C=C1
0.248322	Fc1c(c(F)cc(F)c1)C2=NOC(C(=O)Nc3c(ccc(c3)C(=O)N(C)C)C)=C2
0.248322	Fc1c(c(F)cc(F)c1)C2=NOC(C(=O)Nc3c(ccc(c3)C(=O)N(C)C)C)=C2
0.248322	Fc1c(c(F)cc(F)c1)C2=NOC(C(=O)Nc3c(ccc(c3)C(=O)N(C)C)C)=C2
0.248322	Fc1c(c(F)cc(F)c1)C2=NOC(C(=O)Nc3c(ccc(c3)C(=O)N(C)C)C)=C2
0.248322	Fc1c(c(F)cc(F)c1)C2=NOC(C(=O)Nc3c(ccc(c3)C(=O)N(C)C)C)=C2
0.248322	Fc1c(c(F)cc(F)c1)C2=NOC(C(=O)Nc3c(ccc(c3)C(=O)N(C)C)C)=C2
0.248322	Fc1c(c(F)cc(F)c1)C2=NOC(C(=O)Nc3c(ccc(c3)C(=O)N(C)C)C)=C2
0.248322	Fc1c(c(F)cc(F)c1)C2=NOC(C(=O)Nc3c(ccc(c3)C(=O)N(C)C)C)=C2
0.248322	Fc1c(c(F)cc(F)c1)C2=NOC(C(=O)Nc3c(ccc(c3)C(=O)N(C)C)C)=C2
0.248322	Fc1c(c(F)cc(F)c1)C2=NOC(C(=O)Nc3c(ccc(c3)C(=O)N(C)C)C)=C2
0.248299	Clc1ccc(Oc2c(NC(=O)C=3SC(=NC3)c4cc(c(cc4)C)C)cccc2)cc1
0.248299	Clc1ccc(Oc2c(NC(=O)C=3SC(=NC3)c4cc(c(cc4)C)C)cccc2)cc1
0.248299	Clc1ccc(Oc2c(NC(=O)C=3SC(=NC3)c4cc(c(cc4)C)C)cccc2)cc1
0.248299	Clc1ccc(Oc2c(NC(=O)C=3SC(=NC3)c4cc(c(cc4)C)C)cccc2)cc1
0.248299	O=C(OC(C)(C)C)N1Cc2c(ccc(c2)C(=O)Nc3c(cccc3)C=4C=NNC4)C1
0.248299	O=C(OC(C)(C)C)N1Cc2c(ccc(c2)C(=O)Nc3c(cccc3)C=4C=NNC4)C1
0.248299	O=C(OC(C)(C)C)N1Cc2c(ccc(c2)C(=O)Nc3c(cccc3)C=4C=NNC4)C1
0.248299	O=C(OC(C)(C)C)N1Cc2c(ccc(c2)C(=O)Nc3c(cccc3)C=4C=NNC4)C1
0.248299	O=C(OC(C)(C)C)N1Cc2c(ccc(c2)C(=O)Nc3c(cccc3)C=4C=NNC4)C1
0.248299	O=C(OC(C)(C)C)N1Cc2c(ccc(c2)C(=O)Nc3c(cccc3)C=4C=NNC4)C1
0.24812	S1C=C(C(=O)Nc2c(F)ccc(NC(=O)c3cc(O)c(C#N)cc3)c2)C=C1
0.24812	S1C=C(C(=O)Nc2c(F)ccc(NC(=O)c3cc(O)c(C#N)cc3)c2)C=C1
0.24812	S1C=C(C(=O)Nc2c(F)ccc(NC(=O)c3cc(O)c(C#N)cc3)c2)C=C1
0.24812	S1C=C(C(=O)Nc2c(F)ccc(NC(=O)c3cc(O)c(C#N)cc3)c2)C=C1
0.24812	S1C=C(C(=O)Nc2c(F)ccc(NC(=O)c3cc(O)c(C#N)cc3)c2)C=C1
0.247934	O=C(Nc1c(NCCCc2ccccc2)cccc1)c3cc(ccc3)C(=O)Nc4ccccc4
0.247934	O=C(Nc1c(NCCCc2ccccc2)cccc1)c3cc(ccc3)C(=O)Nc4ccccc4
0.247934	O=C(Nc1c(NCCCc2ccccc2)cccc1)c3cc(ccc3)C(=O)Nc4ccccc4
0.247934	O=C(Nc1c(NCCCc2ccccc2)cccc1)c3cc(ccc3)C(=O)Nc4ccccc4
0.247934	O=C(Nc1c(NCCCc2ccccc2)cccc1)c3cc(ccc3)C(=O)Nc4ccccc4
0.247934	O=C(Nc1c(NCCCc2ccccc2)cccc1)c3cc(ccc3)C(=O)Nc4ccccc4
0.247934	O=C(Nc1c(NCCCc2ccccc2)cccc1)c3cc(ccc3)C(=O)Nc4ccccc4
0.247934	O=C(Nc1c(NCCCc2ccccc2)cccc1)c3cc(ccc3)C(=O)Nc4ccccc4
0.247934	O=C(Nc1c(NCCCc2ccccc2)cccc1)c3cc(ccc3)C(=O)Nc4ccccc4
0.247934	O=C(Nc1c(NCCCc2ccccc2)cccc1)c3cc(ccc3)C(=O)Nc4ccccc4
0.247678	Clc1ccc(N2C(SCC(=O)Nc3c(ccc(c3)C)C(=O)N)=NN=C2c4cnccc4)cc1
0.247619	O=C(Nc1c(cc(OCc2cc(ccc2)C)cc1)C)C3=NN(c4ccccc4)C(=N3)c5ccccc5
0.247619	O=C(Nc1c(cc(OCc2cc(ccc2)C)cc1)C)C3=NN(c4ccccc4)C(=N3)c5ccccc5
0.247619	O=C(Nc1c(cc(OCc2cc(ccc2)C)cc1)C)C3=NN(c4ccccc4)C(=N3)c5ccccc5
0.247619	O=C(Nc1c(cc(OCc2cc(ccc2)C)cc1)C)C3=NN(c4ccccc4)C(=N3)c5ccccc5
0.247619	O=C(Nc1c(cc(OCc2cc(ccc2)C)cc1)C)C3=NN(c4ccccc4)C(=N3)c5ccccc5
0.247619	O=C(Nc1c(cc(OCc2cc(ccc2)C)cc1)C)C3=NN(c4ccccc4)C(=N3)c5ccccc5
0.247619	O=C(Nc1c(cc(OCc2cc(ccc2)C)cc1)C)C3=NN(c4ccccc4)C(=N3)c5ccccc5
0.247619	O=C(Nc1c(cc(OCc2cc(ccc2)C)cc1)C)C3=NN(c4ccccc4)C(=N3)c5ccccc5
0.247619	O=C(Nc1c(cc(OCc2cc(ccc2)C)cc1)C)C3=NN(c4ccccc4)C(=N3)c5ccccc5
0.247619	O=C(Nc1c(cc(OCc2cc(ccc2)C)cc1)C)C3=NN(c4ccccc4)C(=N3)c5ccccc5
0.247525	O=C(Nc1c(ccc(c1)C(=O)N2CCC(O)(C3(C(=O)O)CC3)CC2)C)Nc4ccccc4
0.247525	O=C(Nc1c(ccc(c1)C(=O)N2CCC(O)(C3(C(=O)O)CC3)CC2)C)Nc4ccccc4
0.247458	S(=O)(=O)(NOC)c1ccc(cc1)C(=O)Nc2cc(c(cc2)C(=O)N3CCN(CC3)C)C(F)(F)F
0.247458	S(=O)(=O)(NOC)c1ccc(cc1)C(=O)Nc2cc(c(cc2)C(=O)N3CCN(CC3)C)C(F)(F)F
0.247458	S(=O)(=O)(NOC)c1ccc(cc1)C(=O)Nc2cc(c(cc2)C(=O)N3CCN(CC3)C)C(F)(F)F
0.247458	S(=O)(=O)(NOC)c1ccc(cc1)C(=O)Nc2cc(c(cc2)C(=O)N3CCN(CC3)C)C(F)(F)F
0.247458	S(=O)(=O)(NOC)c1ccc(cc1)C(=O)Nc2cc(c(cc2)C(=O)N3CCN(CC3)C)C(F)(F)F
0.247458	S(=O)(=O)(NOC)c1ccc(cc1)C(=O)Nc2cc(c(cc2)C(=O)N3CCN(CC3)C)C(F)(F)F
0.247458	S(=O)(=O)(NOC)c1ccc(cc1)C(=O)Nc2cc(c(cc2)C(=O)N3CCN(CC3)C)C(F)(F)F
0.247458	S(=O)(=O)(NOC)c1ccc(cc1)C(=O)Nc2cc(c(cc2)C(=O)N3CCN(CC3)C)C(F)(F)F
0.247458	S(=O)(=O)(NOC)c1ccc(cc1)C(=O)Nc2cc(c(cc2)C(=O)N3CCN(CC3)C)C(F)(F)F
0.247458	S(=O)(=O)(NOC)c1ccc(cc1)C(=O)Nc2cc(c(cc2)C(=O)N3CCN(CC3)C)C(F)(F)F
0.247387	Brc1c(F)cc(N2CCOCC2)c(NC(=O)c3cncc(c4ccc(F)cc4)c3)c1
0.247387	Brc1c(F)cc(N2CCOCC2)c(NC(=O)c3cncc(c4ccc(F)cc4)c3)c1
0.247387	Clc1c(Oc2ccncc2)ccc(c1)C(=O)Nc3cc(ccc3)CS(=O)(=O)c4ccccc4
0.247387	Fc1cc(F)cc(c1)C(=O)Nc2cc(O)c(cc2)C(=O)OCC(=O)Nc3c(cc(cc3)C)C
0.247387	S1C(=NC=C1C(=O)Nc2cc(NC(=O)Cc3ccccc3)c(F)cc2)C(C)(C)C
0.247387	S1C(=NC=C1C(=O)Nc2cc(NC(=O)Cc3ccccc3)c(F)cc2)C(C)(C)C
0.247387	S1C(=NC=C1C(=O)Nc2cc(NC(=O)Cc3ccccc3)c(F)cc2)C(C)(C)C
0.247387	S1C(=NC=C1C(=O)Nc2cc(NC(=O)Cc3ccccc3)c(F)cc2)C(C)(C)C
0.247387	S1C(=NC=C1C(=O)Nc2cc(NC(=O)Cc3ccccc3)c(F)cc2)C(C)(C)C
0.247387	S1C(=NC=C1C(=O)Nc2cc(NC(=O)Cc3ccccc3)c(F)cc2)C(C)(C)C
0.247387	S1C(=NC=C1C(=O)Nc2cc(NC(=O)Cc3ccccc3)c(F)cc2)C(C)(C)C
0.247387	S1C(=NC=C1C(=O)Nc2cc(NC(=O)Cc3ccccc3)c(F)cc2)C(C)(C)C
0.247387	S1C(=NC=C1C(=O)Nc2cc(NC(=O)Cc3ccccc3)c(F)cc2)C(C)(C)C
0.247387	S1C(=NC=C1C(=O)Nc2cc(NC(=O)Cc3ccccc3)c(F)cc2)C(C)(C)C
0.247312	O=C(Nc1cc(c(N)cc1)C)c2cc(OCc3c(C#N)cccc3)ccc2
0.247312	Brc1c(ccc([N+]([O-])=O)c1)C(=O)Nc2c(ccc(c2)C(=O)N(C)C)C
0.247312	Brc1c(ccc([N+]([O-])=O)c1)C(=O)Nc2c(ccc(c2)C(=O)N(C)C)C
0.247312	Brc1c(ccc([N+]([O-])=O)c1)C(=O)Nc2c(ccc(c2)C(=O)N(C)C)C
0.247312	Brc1c(ccc([N+]([O-])=O)c1)C(=O)Nc2c(ccc(c2)C(=O)N(C)C)C
0.247312	Brc1c(ccc([N+]([O-])=O)c1)C(=O)Nc2c(ccc(c2)C(=O)N(C)C)C
0.247312	Brc1c(ccc([N+]([O-])=O)c1)C(=O)Nc2c(ccc(c2)C(=O)N(C)C)C
0.247312	Brc1c(ccc([N+]([O-])=O)c1)C(=O)Nc2c(ccc(c2)C(=O)N(C)C)C
0.247312	Brc1c(ccc([N+]([O-])=O)c1)C(=O)Nc2c(ccc(c2)C(=O)N(C)C)C
0.247312	Brc1c(ccc([N+]([O-])=O)c1)C(=O)Nc2c(ccc(c2)C(=O)N(C)C)C
0.247312	Brc1c(ccc([N+]([O-])=O)c1)C(=O)Nc2c(ccc(c2)C(=O)N(C)C)C
0.246914	Fc1c2c(c(cc1)C(=O)Nc3cc(ccc3)C=4N=CNC4)CCN(C(=O)OC(C)(C)C)C2
0.246914	Fc1c2c(c(cc1)C(=O)Nc3cc(ccc3)C=4N=CNC4)CCN(C(=O)OC(C)(C)C)C2
0.246914	Fc1c2c(c(cc1)C(=O)Nc3cc(ccc3)C=4N=CNC4)CCN(C(=O)OC(C)(C)C)C2
0.246622	Brc1c(N)ccc(c1)C(=O)Nc2cc3N=C(Nc3cc2)c4nccnc4
0.246622	Brc1c(N)ccc(c1)C(=O)Nc2cc3N=C(Nc3cc2)c4nccnc4
0.246575	Brc1c(SC)ccc(c1)C(=O)NC=2SC=C(N2)c3c(ccc(c3)C)C
0.246575	Brc1c(SC)ccc(c1)C(=O)NC=2SC=C(N2)c3c(ccc(c3)C)C
0.246575	Brc1c(SC)ccc(c1)C(=O)NC=2SC=C(N2)c3c(ccc(c3)C)C
0.246575	Brc1c(SC)ccc(c1)C(=O)NC=2SC=C(N2)c3c(ccc(c3)C)C
0.246575	Brc1c(SC)ccc(c1)C(=O)NC=2SC=C(N2)c3c(ccc(c3)C)C
0.246479	S(=O)(=O)(c1c(OC)ccc(c1)C(=O)Nc2c(ccc(c2)C(=O)N(C)C)C)C
0.246479	S(=O)(=O)(c1c(OC)ccc(c1)C(=O)Nc2c(ccc(c2)C(=O)N(C)C)C)C
0.246479	S(=O)(=O)(c1c(OC)ccc(c1)C(=O)Nc2c(ccc(c2)C(=O)N(C)C)C)C
0.246479	S(=O)(=O)(c1c(OC)ccc(c1)C(=O)Nc2c(ccc(c2)C(=O)N(C)C)C)C
0.246479	S(=O)(=O)(c1c(OC)ccc(c1)C(=O)Nc2c(ccc(c2)C(=O)N(C)C)C)C
0.246479	S(=O)(=O)(c1c(OC)ccc(c1)C(=O)Nc2c(ccc(c2)C(=O)N(C)C)C)C
0.246479	S(=O)(=O)(c1c(OC)ccc(c1)C(=O)Nc2c(ccc(c2)C(=O)N(C)C)C)C
0.246479	S(=O)(=O)(c1c(OC)ccc(c1)C(=O)Nc2c(ccc(c2)C(=O)N(C)C)C)C
0.246429	Brc1nc(ccc1C)C(=O)Nc2cc(ccc2)CS(=O)(=O)c3ccccc3
0.246429	Brc1nc(ccc1C)C(=O)Nc2cc(ccc2)CS(=O)(=O)c3ccccc3
0.246429	Brc1nc(ccc1C)C(=O)Nc2cc(ccc2)CS(=O)(=O)c3ccccc3
0.246429	Brc1nc(ccc1C)C(=O)Nc2cc(ccc2)CS(=O)(=O)c3ccccc3
0.246057	S1C(=NC(c2c(cccc2)C)=C1)NC(=O)c3cc4c(cc3)CN(C(=O)OC(C)(C)C)C4
0.246057	S1C(=NC(c2c(cccc2)C)=C1)NC(=O)c3cc4c(cc3)CN(C(=O)OC(C)(C)C)C4
0.246057	S1C(=NC(c2c(cccc2)C)=C1)NC(=O)c3cc4c(cc3)CN(C(=O)OC(C)(C)C)C4
0.246057	S1C(=NC(c2c(cccc2)C)=C1)NC(=O)c3cc4c(cc3)CN(C(=O)OC(C)(C)C)C4
0.246057	S1C(=NC(c2c(cccc2)C)=C1)NC(=O)c3cc4c(cc3)CN(C(=O)OC(C)(C)C)C4
0.246057	S1C(=NC(c2c(cccc2)C)=C1)NC(=O)c3cc4c(cc3)CN(C(=O)OC(C)(C)C)C4
0.246057	S1C(=NC(c2c(cccc2)C)=C1)NC(=O)c3cc4c(cc3)CN(C(=O)OC(C)(C)C)C4
0.246057	S1C(=NC(c2c(cccc2)C)=C1)NC(=O)c3cc4c(cc3)CN(C(=O)OC(C)(C)C)C4
0.246057	S1C(=NC(c2c(cccc2)C)=C1)NC(=O)c3cc4c(cc3)CN(C(=O)OC(C)(C)C)C4
0.246057	S1C(=NC(c2c(cccc2)C)=C1)NC(=O)c3cc4c(cc3)CN(C(=O)OC(C)(C)C)C4
0.246057	S(=O)(=O)(c1c(cccc1)C)Cc2c(cccc2)C(=O)Nc3cc(NC(=O)C4=CSC=C4)c(F)cc3
0.246057	S(=O)(=O)(c1c(cccc1)C)Cc2c(cccc2)C(=O)Nc3cc(NC(=O)C4=CSC=C4)c(F)cc3
0.246057	S(=O)(=O)(c1c(cccc1)C)Cc2c(cccc2)C(=O)Nc3cc(NC(=O)C4=CSC=C4)c(F)cc3
0.245902	S1C(=NC(c2cc(c(cc2)C)C)=C1)NC(=O)C
0.245902	S1C(=NC(c2cc(c(cc2)C)C)=C1)NC(=O)C
0.245902	S1C(=NC(c2cc(c(cc2)C)C)=C1)NC(=O)C
0.245902	S1C(=NC(c2cc(c(cc2)C)C)=C1)NC(=O)C
0.245902	S1C(=NC(c2cc(c(cc2)C)C)=C1)NC(=O)C
0.245902	S1C(=NC(c2cc(c(cc2)C)C)=C1)NC(=O)C
0.245902	S1C(=NC(c2cc(c(cc2)C)C)=C1)NC(=O)C
0.245847	Clc1c(OC)cc(c(c1)C(=O)Nc2cc(c(NC(=O)c3cc(S(=O)(=O)C)ccc3)cc2)C)C
0.245847	Clc1c(OC)cc(c(c1)C(=O)Nc2cc(c(NC(=O)c3cc(S(=O)(=O)C)ccc3)cc2)C)C
0.245734	Fc1c(cc(NC(=O)OCC)cc1)C(=O)Nc2c(cc(OCc3cc(ccc3)C)cc2)C
0.245734	Fc1c(cc(NC(=O)OCC)cc1)C(=O)Nc2c(cc(OCc3cc(ccc3)C)cc2)C
0.245734	Fc1c(cc(NC(=O)OCC)cc1)C(=O)Nc2c(cc(OCc3cc(ccc3)C)cc2)C
0.245675	Brc1c(ccc([N+]([O-])=O)c1)C(=O)Nc2cc(NC(=O)Cc3ccccc3)c(F)cc2
0.245675	Brc1c(ccc([N+]([O-])=O)c1)C(=O)Nc2cc(NC(=O)Cc3ccccc3)c(F)cc2
0.245675	Brc1c(ccc([N+]([O-])=O)c1)C(=O)Nc2cc(NC(=O)Cc3ccccc3)c(F)cc2
0.245675	Brc1c(ccc([N+]([O-])=O)c1)C(=O)Nc2cc(NC(=O)Cc3ccccc3)c(F)cc2
0.245614	O=C(OCc1ccccc1)Nc2c(cccc2)C(=O)Nc3c(cc(OCc4cc(ccc4)C)cc3)C
0.245614	O=C(OCc1ccccc1)Nc2c(cccc2)C(=O)Nc3c(cc(OCc4cc(ccc4)C)cc3)C
0.245614	O=C(OCc1ccccc1)Nc2c(cccc2)C(=O)Nc3c(cc(OCc4cc(ccc4)C)cc3)C
0.245614	O=C(OCc1ccccc1)Nc2c(cccc2)C(=O)Nc3c(cc(OCc4cc(ccc4)C)cc3)C
0.245614	O=C(OCc1ccccc1)Nc2c(cccc2)C(=O)Nc3c(cc(OCc4cc(ccc4)C)cc3)C
0.245614	O=C(OCc1ccccc1)Nc2c(cccc2)C(=O)Nc3c(cc(OCc4cc(ccc4)C)cc3)C
0.245614	O=C(OCc1ccccc1)Nc2c(cccc2)C(=O)Nc3c(cc(OCc4cc(ccc4)C)cc3)C
0.245614	O=C(OCc1ccccc1)Nc2c(cccc2)C(=O)Nc3c(cc(OCc4cc(ccc4)C)cc3)C
0.245614	O=C(OCc1ccccc1)Nc2c(cccc2)C(=O)Nc3c(cc(OCc4cc(ccc4)C)cc3)C
0.245487	Clc1ccc(cc1)COc2c(OC)cc(cc2)C(=O)Nc3nc(C#N)ccc3
0.245487	Clc1ccc(cc1)COc2c(OC)cc(cc2)C(=O)Nc3nc(C#N)ccc3
0.245487	Clc1ccc(cc1)COc2c(OC)cc(cc2)C(=O)Nc3nc(C#N)ccc3
0.245487	Clc1ccc(cc1)COc2c(OC)cc(cc2)C(=O)Nc3nc(C#N)ccc3
0.245487	Clc1ccc(cc1)COc2c(OC)cc(cc2)C(=O)Nc3nc(C#N)ccc3
0.245487	Clc1ccc(cc1)COc2c(OC)cc(cc2)C(=O)Nc3nc(C#N)ccc3
0.245487	O=C(Nc1cc(NC(=O)c2cc3OCOc3cc2)ccc1)NC(Cc4ccc(C#N)cc4)C
0.245283	Fc1c(N2CCN(CC2)CC)ccc(c1)C(=O)NCCc3ccc(N4CCN(CC4)C)cc3
0.245283	Fc1c(N2CCN(CC2)CC)ccc(c1)C(=O)NCCc3ccc(N4CCN(CC4)C)cc3
0.245283	Fc1c(N2CCN(CC2)CC)ccc(c1)C(=O)NCCc3ccc(N4CCN(CC4)C)cc3
0.245283	Fc1c(N2CCN(CC2)CC)ccc(c1)C(=O)NCCc3ccc(N4CCN(CC4)C)cc3
0.245283	Fc1c(N2CCN(CC2)CC)ccc(c1)C(=O)NCCc3ccc(N4CCN(CC4)C)cc3
0.245283	Fc1c(N2CCN(CC2)CC)ccc(c1)C(=O)NCCc3ccc(N4CCN(CC4)C)cc3
0.245283	Fc1c(N2CCN(CC2)CC)ccc(c1)C(=O)NCCc3ccc(N4CCN(CC4)C)cc3
0.245283	Fc1c(N2CCN(CC2)CC)ccc(c1)C(=O)NCCc3ccc(N4CCN(CC4)C)cc3
0.245283	Fc1c(N2CCN(CC2)CC)ccc(c1)C(=O)NCCc3ccc(N4CCN(CC4)C)cc3
0.245283	Fc1c(N2CCN(CC2)CC)ccc(c1)C(=O)NCCc3ccc(N4CCN(CC4)C)cc3
0.245283	S1C=C(C(=O)Nc2c(F)ccc(NC(=O)C(C(C)(C)C)C)c2)C=C1
0.245283	S1C=C(C(=O)Nc2c(F)ccc(NC(=O)C(C(C)(C)C)C)c2)C=C1
0.245283	S1C=C(C(=O)Nc2c(F)ccc(NC(=O)C(C(C)(C)C)C)c2)C=C1
0.245283	S1C=C(C(=O)Nc2c(F)ccc(NC(=O)C(C(C)(C)C)C)c2)C=C1
0.245283	S1C=C(C(=O)Nc2c(F)ccc(NC(=O)C(C(C)(C)C)C)c2)C=C1
0.245283	S1C=C(C(=O)Nc2c(F)ccc(NC(=O)C(C(C)(C)C)C)c2)C=C1
0.245283	S1C=C(C(=O)Nc2c(F)ccc(NC(=O)C(C(C)(C)C)C)c2)C=C1
0.245283	S1C=C(C(=O)Nc2c(F)ccc(NC(=O)C(C(C)(C)C)C)c2)C=C1
0.245283	S1C=C(C(=O)Nc2c(F)ccc(NC(=O)C(C(C)(C)C)C)c2)C=C1
0.245283	S1C=C(C(=O)Nc2c(F)ccc(NC(=O)C(C(C)(C)C)C)c2)C=C1
0.245136	Brc1c(N)ccc(c1)C(=O)Nc2ccc(N(Cc3ccccc3)C)cc2
0.245136	Brc1c(N)ccc(c1)C(=O)Nc2ccc(N(Cc3ccccc3)C)cc2
0.245136	Brc1c(N)ccc(c1)C(=O)Nc2ccc(N(Cc3ccccc3)C)cc2
0.245136	Brc1c(N)ccc(c1)C(=O)Nc2ccc(N(Cc3ccccc3)C)cc2
0.245136	Brc1c(N)ccc(c1)C(=O)Nc2ccc(N(Cc3ccccc3)C)cc2
0.245136	Brc1c(N)ccc(c1)C(=O)Nc2ccc(N(Cc3ccccc3)C)cc2
0.245136	Brc1c(N)ccc(c1)C(=O)Nc2ccc(N(Cc3ccccc3)C)cc2
0.245136	Brc1c(N)ccc(c1)C(=O)Nc2ccc(N(Cc3ccccc3)C)cc2
0.245136	Brc1c(N)ccc(c1)C(=O)Nc2ccc(N(Cc3ccccc3)C)cc2
0.245098	O=C(Nc1c(ccc(c1)C(=O)NC2c3c(cccc3)C(C(=O)O)C2)C)Nc4ccccc4
0.245098	O=C(Nc1c(ccc(c1)C(=O)NC2c3c(cccc3)C(C(=O)O)C2)C)Nc4ccccc4
0.245098	O=C(Nc1c(ccc(c1)C(=O)NC2c3c(cccc3)C(C(=O)O)C2)C)Nc4ccccc4
[truncated: 8,001 more rows]
