# Supplementary material for: Galileo: Three-dimensional searching in large combinatorial fragment spaces on the example of pharmacophores
Source: J Comput Aided Mol Des. 2022 Nov 24;37(1):1–16. doi: 10.1007/s10822-022-00485-y (PMC10032335; doi:10.1007/s10822-022-00485-y)
Supplement: Supplementary file 4 — Supplementary file 3a [file 10822_2022_485_MOESM3_ESMa.zip › Imatinib_Galileo/12/out_9.csv]

Score	SMILES
0.440945	O=C(Nc1c(ccc(c2nccnc2)c1)C)c3cc(Nc4nnc(cc4)C)ccc3
0.440945	O=C(Nc1c(ccc(c2nccnc2)c1)C)c3cc(Nc4nnc(cc4)C)ccc3
0.440945	O=C(Nc1c(ccc(c2nccnc2)c1)C)c3cc(Nc4nnc(cc4)C)ccc3
0.440945	O=C(Nc1c(ccc(c2nccnc2)c1)C)c3cc(Nc4nnc(cc4)C)ccc3
0.440945	O=C(Nc1c(ccc(c2nccnc2)c1)C)c3cc(Nc4nnc(cc4)C)ccc3
0.440945	O=C(Nc1c(ccc(c2nccnc2)c1)C)c3cc(Nc4nnc(cc4)C)ccc3
0.440945	O=C(Nc1c(ccc(c2nccnc2)c1)C)c3cc(Nc4nnc(cc4)C)ccc3
0.440945	O=C(Nc1c(ccc(c2nccnc2)c1)C)c3cc(Nc4nnc(cc4)C)ccc3
0.440945	O=C(Nc1c(ccc(c2nccnc2)c1)C)c3cc(Nc4nnc(cc4)C)ccc3
0.440945	O=C(Nc1c(ccc(c2nccnc2)c1)C)c3cc(Nc4nnc(cc4)C)ccc3
0.436123	Brc1ccc(c2ccc(cc2)C(=O)Nc3c(ccc(c4nccnc4)c3)C)cc1
0.436123	Brc1ccc(c2ccc(cc2)C(=O)Nc3c(ccc(c4nccnc4)c3)C)cc1
0.436123	Brc1ccc(c2ccc(cc2)C(=O)Nc3c(ccc(c4nccnc4)c3)C)cc1
0.436123	Brc1ccc(c2ccc(cc2)C(=O)Nc3c(ccc(c4nccnc4)c3)C)cc1
0.436123	Brc1ccc(c2ccc(cc2)C(=O)Nc3c(ccc(c4nccnc4)c3)C)cc1
0.436123	Brc1ccc(c2ccc(cc2)C(=O)Nc3c(ccc(c4nccnc4)c3)C)cc1
0.436123	Brc1ccc(c2ccc(cc2)C(=O)Nc3c(ccc(c4nccnc4)c3)C)cc1
0.436123	Brc1ccc(c2ccc(cc2)C(=O)Nc3c(ccc(c4nccnc4)c3)C)cc1
0.436123	Brc1ccc(c2ccc(cc2)C(=O)Nc3c(ccc(c4nccnc4)c3)C)cc1
0.436123	Brc1ccc(c2ccc(cc2)C(=O)Nc3c(ccc(c4nccnc4)c3)C)cc1
0.41573	Fc1ccc(c2nc(c(cc2)C(=O)Nc3cc(NC(=O)CN4CCCCC4)c(cc3)C)C)cc1
0.41573	Fc1ccc(c2nc(c(cc2)C(=O)Nc3cc(NC(=O)CN4CCCCC4)c(cc3)C)C)cc1
0.41573	Fc1ccc(c2nc(c(cc2)C(=O)Nc3cc(NC(=O)CN4CCCCC4)c(cc3)C)C)cc1
0.41573	Fc1ccc(c2nc(c(cc2)C(=O)Nc3cc(NC(=O)CN4CCCCC4)c(cc3)C)C)cc1
0.41573	Fc1ccc(c2nc(c(cc2)C(=O)Nc3cc(NC(=O)CN4CCCCC4)c(cc3)C)C)cc1
0.41573	Fc1ccc(c2nc(c(cc2)C(=O)Nc3cc(NC(=O)CN4CCCCC4)c(cc3)C)C)cc1
0.41573	Fc1ccc(c2nc(c(cc2)C(=O)Nc3cc(NC(=O)CN4CCCCC4)c(cc3)C)C)cc1
0.41573	Fc1ccc(c2nc(c(cc2)C(=O)Nc3cc(NC(=O)CN4CCCCC4)c(cc3)C)C)cc1
0.41573	Fc1ccc(c2nc(c(cc2)C(=O)Nc3cc(NC(=O)CN4CCCCC4)c(cc3)C)C)cc1
0.41573	Fc1ccc(c2nc(c(cc2)C(=O)Nc3cc(NC(=O)CN4CCCCC4)c(cc3)C)C)cc1
0.40873	O=C(Nc1cc(NC(=O)CN2CCCCC2)c(cc1)C)c3cc(c4ccccc4)c(cc3)C
0.40873	O=C(Nc1cc(NC(=O)CN2CCCCC2)c(cc1)C)c3cc(c4ccccc4)c(cc3)C
0.40873	O=C(Nc1cc(NC(=O)CN2CCCCC2)c(cc1)C)c3cc(c4ccccc4)c(cc3)C
0.40873	O=C(Nc1cc(NC(=O)CN2CCCCC2)c(cc1)C)c3cc(c4ccccc4)c(cc3)C
0.40873	O=C(Nc1cc(NC(=O)CN2CCCCC2)c(cc1)C)c3cc(c4ccccc4)c(cc3)C
0.40873	O=C(Nc1cc(NC(=O)CN2CCCCC2)c(cc1)C)c3cc(c4ccccc4)c(cc3)C
0.40873	O=C(Nc1cc(NC(=O)CN2CCCCC2)c(cc1)C)c3cc(c4ccccc4)c(cc3)C
0.40873	O=C(Nc1cc(NC(=O)CN2CCCCC2)c(cc1)C)c3cc(c4ccccc4)c(cc3)C
0.40873	O=C(Nc1cc(NC(=O)CN2CCCCC2)c(cc1)C)c3cc(c4ccccc4)c(cc3)C
0.40873	O=C(Nc1cc(NC(=O)CN2CCCCC2)c(cc1)C)c3cc(c4ccccc4)c(cc3)C
0.394068	O=C(Nc1cc(ccc1)CN2CCCC2)c3cc(OC)c(cc3)C
0.394068	O=C(Nc1cc(ccc1)CN2CCCC2)c3cc(OC)c(cc3)C
0.394068	O=C(Nc1cc(ccc1)CN2CCCC2)c3cc(OC)c(cc3)C
0.394068	O=C(Nc1cc(ccc1)CN2CCCC2)c3cc(OC)c(cc3)C
0.394068	O=C(Nc1cc(ccc1)CN2CCCC2)c3cc(OC)c(cc3)C
0.394068	O=C(Nc1cc(ccc1)CN2CCCC2)c3cc(OC)c(cc3)C
0.394068	O=C(Nc1cc(ccc1)CN2CCCC2)c3cc(OC)c(cc3)C
0.394068	O=C(Nc1cc(ccc1)CN2CCCC2)c3cc(OC)c(cc3)C
0.394068	O=C(Nc1cc(ccc1)CN2CCCC2)c3cc(OC)c(cc3)C
0.394068	O=C(Nc1cc(ccc1)CN2CCCC2)c3cc(OC)c(cc3)C
0.389764	Fc1c(ccc(c2ccccc2)c1)C(=O)Nc3c(ccc(c4nccnc4)c3)C
0.389764	Fc1c(ccc(c2ccccc2)c1)C(=O)Nc3c(ccc(c4nccnc4)c3)C
0.389764	Fc1c(ccc(c2ccccc2)c1)C(=O)Nc3c(ccc(c4nccnc4)c3)C
0.389764	Fc1c(ccc(c2ccccc2)c1)C(=O)Nc3c(ccc(c4nccnc4)c3)C
0.389764	Fc1c(ccc(c2ccccc2)c1)C(=O)Nc3c(ccc(c4nccnc4)c3)C
0.389764	Fc1c(ccc(c2ccccc2)c1)C(=O)Nc3c(ccc(c4nccnc4)c3)C
0.389764	Fc1c(ccc(c2ccccc2)c1)C(=O)Nc3c(ccc(c4nccnc4)c3)C
0.389764	Fc1c(ccc(c2ccccc2)c1)C(=O)Nc3c(ccc(c4nccnc4)c3)C
0.389764	Fc1c(ccc(c2ccccc2)c1)C(=O)Nc3c(ccc(c4nccnc4)c3)C
0.389764	Fc1c(ccc(c2ccccc2)c1)C(=O)Nc3c(ccc(c4nccnc4)c3)C
0.389474	O=C(Nc1cc(NC(=O)CN2CCCCC2)c(cc1)C)c3cc(c(OC)cc3)c4ncccc4
0.389474	O=C(Nc1cc(NC(=O)CN2CCCCC2)c(cc1)C)c3cc(c(OC)cc3)c4ncccc4
0.389474	O=C(Nc1cc(NC(=O)CN2CCCCC2)c(cc1)C)c3cc(c(OC)cc3)c4ncccc4
0.389474	O=C(Nc1cc(NC(=O)CN2CCCCC2)c(cc1)C)c3cc(c(OC)cc3)c4ncccc4
0.389474	O=C(Nc1cc(NC(=O)CN2CCCCC2)c(cc1)C)c3cc(c(OC)cc3)c4ncccc4
0.389474	O=C(Nc1cc(NC(=O)CN2CCCCC2)c(cc1)C)c3cc(c(OC)cc3)c4ncccc4
0.389474	O=C(Nc1cc(NC(=O)CN2CCCCC2)c(cc1)C)c3cc(c(OC)cc3)c4ncccc4
0.389474	O=C(Nc1cc(NC(=O)CN2CCCCC2)c(cc1)C)c3cc(c(OC)cc3)c4ncccc4
0.389474	O=C(Nc1cc(NC(=O)CN2CCCCC2)c(cc1)C)c3cc(c(OC)cc3)c4ncccc4
0.389474	O=C(Nc1cc(NC(=O)CN2CCCCC2)c(cc1)C)c3cc(c(OC)cc3)c4ncccc4
0.385827	O=C(NC1CCN(Cc2ccc(NC(=O)C)cc2)CC1)c3cc(c4ccccc4)c(cc3)C
0.385827	O=C(NC1CCN(Cc2ccc(NC(=O)C)cc2)CC1)c3cc(c4ccccc4)c(cc3)C
0.385827	O=C(NC1CCN(Cc2ccc(NC(=O)C)cc2)CC1)c3cc(c4ccccc4)c(cc3)C
0.385827	O=C(NC1CCN(Cc2ccc(NC(=O)C)cc2)CC1)c3cc(c4ccccc4)c(cc3)C
0.385827	O=C(NC1CCN(Cc2ccc(NC(=O)C)cc2)CC1)c3cc(c4ccccc4)c(cc3)C
0.385827	O=C(NC1CCN(Cc2ccc(NC(=O)C)cc2)CC1)c3cc(c4ccccc4)c(cc3)C
0.385827	O=C(NC1CCN(Cc2ccc(NC(=O)C)cc2)CC1)c3cc(c4ccccc4)c(cc3)C
0.385827	O=C(NC1CCN(Cc2ccc(NC(=O)C)cc2)CC1)c3cc(c4ccccc4)c(cc3)C
0.385827	O=C(NC1CCN(Cc2ccc(NC(=O)C)cc2)CC1)c3cc(c4ccccc4)c(cc3)C
0.385827	O=C(NC1CCN(Cc2ccc(NC(=O)C)cc2)CC1)c3cc(c4ccccc4)c(cc3)C
0.385214	O=C(Nc1cc(NC(=O)CN2CCCCC2)c(cc1)C)c3ccc(Oc4ncc(cc4)C)cc3
0.385214	O=C(Nc1cc(NC(=O)CN2CCCCC2)c(cc1)C)c3ccc(Oc4ncc(cc4)C)cc3
0.385214	O=C(Nc1cc(NC(=O)CN2CCCCC2)c(cc1)C)c3ccc(Oc4ncc(cc4)C)cc3
0.385214	O=C(Nc1cc(NC(=O)CN2CCCCC2)c(cc1)C)c3ccc(Oc4ncc(cc4)C)cc3
0.385214	O=C(Nc1cc(NC(=O)CN2CCCCC2)c(cc1)C)c3ccc(Oc4ncc(cc4)C)cc3
0.385214	O=C(Nc1cc(NC(=O)CN2CCCCC2)c(cc1)C)c3ccc(Oc4ncc(cc4)C)cc3
0.385214	O=C(Nc1cc(NC(=O)CN2CCCCC2)c(cc1)C)c3ccc(Oc4ncc(cc4)C)cc3
0.385214	O=C(Nc1cc(NC(=O)CN2CCCCC2)c(cc1)C)c3ccc(Oc4ncc(cc4)C)cc3
0.385214	O=C(Nc1cc(NC(=O)CN2CCCCC2)c(cc1)C)c3ccc(Oc4ncc(cc4)C)cc3
0.385214	O=C(Nc1cc(NC(=O)CN2CCCCC2)c(cc1)C)c3ccc(Oc4ncc(cc4)C)cc3
0.378151	O=C(Nc1ccc(Oc2cnccc2)cc1)c3cc(c4ccccc4)c(cc3)C
0.378151	O=C(Nc1ccc(Oc2cnccc2)cc1)c3cc(c4ccccc4)c(cc3)C
0.378151	O=C(Nc1ccc(Oc2cnccc2)cc1)c3cc(c4ccccc4)c(cc3)C
0.378151	O=C(Nc1ccc(Oc2cnccc2)cc1)c3cc(c4ccccc4)c(cc3)C
0.378151	O=C(Nc1ccc(Oc2cnccc2)cc1)c3cc(c4ccccc4)c(cc3)C
0.378151	O=C(Nc1ccc(Oc2cnccc2)cc1)c3cc(c4ccccc4)c(cc3)C
0.378151	O=C(Nc1ccc(Oc2cnccc2)cc1)c3cc(c4ccccc4)c(cc3)C
0.378151	O=C(Nc1ccc(Oc2cnccc2)cc1)c3cc(c4ccccc4)c(cc3)C
0.378151	O=C(Nc1ccc(Oc2cnccc2)cc1)c3cc(c4ccccc4)c(cc3)C
0.378151	O=C(Nc1ccc(Oc2cnccc2)cc1)c3cc(c4ccccc4)c(cc3)C
0.377863	O=C(Nc1c(ccc(c2nccnc2)c1)C)c3cc(N4C=CC=C4)c(cc3)C
0.377863	O=C(Nc1c(ccc(c2nccnc2)c1)C)c3cc(N4C=CC=C4)c(cc3)C
0.377863	O=C(Nc1c(ccc(c2nccnc2)c1)C)c3cc(N4C=CC=C4)c(cc3)C
0.377863	O=C(Nc1c(ccc(c2nccnc2)c1)C)c3cc(N4C=CC=C4)c(cc3)C
0.377863	O=C(Nc1c(ccc(c2nccnc2)c1)C)c3cc(N4C=CC=C4)c(cc3)C
0.377863	O=C(Nc1c(ccc(c2nccnc2)c1)C)c3cc(N4C=CC=C4)c(cc3)C
0.377863	O=C(Nc1c(ccc(c2nccnc2)c1)C)c3cc(N4C=CC=C4)c(cc3)C
0.368613	S1C(=NC(C(=O)Nc2c(ccc(c3nccnc3)c2)C)=C1)Cc4ccccc4
0.368613	S1C(=NC(C(=O)Nc2c(ccc(c3nccnc3)c2)C)=C1)Cc4ccccc4
0.368613	S1C(=NC(C(=O)Nc2c(ccc(c3nccnc3)c2)C)=C1)Cc4ccccc4
0.368613	S1C(=NC(C(=O)Nc2c(ccc(c3nccnc3)c2)C)=C1)Cc4ccccc4
0.368613	S1C(=NC(C(=O)Nc2c(ccc(c3nccnc3)c2)C)=C1)Cc4ccccc4
0.368613	S1C(=NC(C(=O)Nc2c(ccc(c3nccnc3)c2)C)=C1)Cc4ccccc4
0.368613	S1C(=NC(C(=O)Nc2c(ccc(c3nccnc3)c2)C)=C1)Cc4ccccc4
0.368613	S1C(=NC(C(=O)Nc2c(ccc(c3nccnc3)c2)C)=C1)Cc4ccccc4
0.368613	S1C(=NC(C(=O)Nc2c(ccc(c3nccnc3)c2)C)=C1)Cc4ccccc4
0.368613	S1C(=NC(C(=O)Nc2c(ccc(c3nccnc3)c2)C)=C1)Cc4ccccc4
0.366412	O=C(Nc1ncc(c2ncccc2)cc1)c3cc(N4C=CC=C4)c(cc3)C
0.366412	O=C(Nc1ncc(c2ncccc2)cc1)c3cc(N4C=CC=C4)c(cc3)C
0.366412	O=C(Nc1ncc(c2ncccc2)cc1)c3cc(N4C=CC=C4)c(cc3)C
0.366412	O=C(Nc1ncc(c2ncccc2)cc1)c3cc(N4C=CC=C4)c(cc3)C
0.360153	FC(F)(F)CNC(=O)c1cc(NC(=O)C(=O)Nc2c(ccc(c3nccnc3)c2)C)c(cc1)C
0.360153	FC(F)(F)CNC(=O)c1cc(NC(=O)C(=O)Nc2c(ccc(c3nccnc3)c2)C)c(cc1)C
0.360153	FC(F)(F)CNC(=O)c1cc(NC(=O)C(=O)Nc2c(ccc(c3nccnc3)c2)C)c(cc1)C
0.360153	FC(F)(F)CNC(=O)c1cc(NC(=O)C(=O)Nc2c(ccc(c3nccnc3)c2)C)c(cc1)C
0.360153	FC(F)(F)CNC(=O)c1cc(NC(=O)C(=O)Nc2c(ccc(c3nccnc3)c2)C)c(cc1)C
0.360153	FC(F)(F)CNC(=O)c1cc(NC(=O)C(=O)Nc2c(ccc(c3nccnc3)c2)C)c(cc1)C
0.360153	FC(F)(F)CNC(=O)c1cc(NC(=O)C(=O)Nc2c(ccc(c3nccnc3)c2)C)c(cc1)C
0.360153	FC(F)(F)CNC(=O)c1cc(NC(=O)C(=O)Nc2c(ccc(c3nccnc3)c2)C)c(cc1)C
0.360153	FC(F)(F)CNC(=O)c1cc(NC(=O)C(=O)Nc2c(ccc(c3nccnc3)c2)C)c(cc1)C
0.360153	FC(F)(F)CNC(=O)c1cc(NC(=O)C(=O)Nc2c(ccc(c3nccnc3)c2)C)c(cc1)C
0.357143	S1N=C(N=C1C(=O)Nc2c(ccc(c3nccnc3)c2)C)c4ccccc4
0.357143	S1N=C(N=C1C(=O)Nc2c(ccc(c3nccnc3)c2)C)c4ccccc4
0.357143	S1N=C(N=C1C(=O)Nc2c(ccc(c3nccnc3)c2)C)c4ccccc4
0.357143	S1N=C(N=C1C(=O)Nc2c(ccc(c3nccnc3)c2)C)c4ccccc4
0.357143	S1N=C(N=C1C(=O)Nc2c(ccc(c3nccnc3)c2)C)c4ccccc4
0.357143	S1N=C(N=C1C(=O)Nc2c(ccc(c3nccnc3)c2)C)c4ccccc4
0.357143	S1N=C(N=C1C(=O)Nc2c(ccc(c3nccnc3)c2)C)c4ccccc4
0.357143	S1N=C(N=C1C(=O)Nc2c(ccc(c3nccnc3)c2)C)c4ccccc4
0.357143	S1N=C(N=C1C(=O)Nc2c(ccc(c3nccnc3)c2)C)c4ccccc4
0.357143	S1N=C(N=C1C(=O)Nc2c(ccc(c3nccnc3)c2)C)c4ccccc4
0.355072	O=C(Nc1c(ccc(c2nccnc2)c1)C)c3c(OC)nc(OC)cc3
0.355072	O=C(Nc1c(ccc(c2nccnc2)c1)C)c3c(OC)nc(OC)cc3
0.355072	O=C(Nc1c(ccc(c2nccnc2)c1)C)c3c(OC)nc(OC)cc3
0.355072	O=C(Nc1c(ccc(c2nccnc2)c1)C)c3c(OC)nc(OC)cc3
0.355072	O=C(Nc1c(ccc(c2nccnc2)c1)C)c3c(OC)nc(OC)cc3
0.355072	O=C(Nc1c(ccc(c2nccnc2)c1)C)c3c(OC)nc(OC)cc3
0.355072	O=C(Nc1c(ccc(c2nccnc2)c1)C)c3c(OC)nc(OC)cc3
0.355072	O=C(Nc1c(ccc(c2nccnc2)c1)C)c3c(OC)nc(OC)cc3
0.355072	O=C(Nc1c(ccc(c2nccnc2)c1)C)c3c(OC)nc(OC)cc3
0.355072	O=C(Nc1c(ccc(c2nccnc2)c1)C)c3c(OC)nc(OC)cc3
0.354331	Clc1ccc(cc1)C(=O)Nc2cc(ccc2)CNCc3c(c4ccc(cc4)CN5CCCC5)cccc3
0.354331	Clc1ccc(cc1)C(=O)Nc2cc(ccc2)CNCc3c(c4ccc(cc4)CN5CCCC5)cccc3
0.354331	Clc1ccc(cc1)C(=O)Nc2cc(ccc2)CNCc3c(c4ccc(cc4)CN5CCCC5)cccc3
0.354331	Clc1ccc(cc1)C(=O)Nc2cc(ccc2)CNCc3c(c4ccc(cc4)CN5CCCC5)cccc3
0.354331	Clc1ccc(cc1)C(=O)Nc2cc(ccc2)CNCc3c(c4ccc(cc4)CN5CCCC5)cccc3
0.354331	Clc1ccc(cc1)C(=O)Nc2cc(ccc2)CNCc3c(c4ccc(cc4)CN5CCCC5)cccc3
0.354331	Clc1ccc(cc1)C(=O)Nc2cc(ccc2)CNCc3c(c4ccc(cc4)CN5CCCC5)cccc3
0.354331	Clc1ccc(cc1)C(=O)Nc2cc(ccc2)CNCc3c(c4ccc(cc4)CN5CCCC5)cccc3
0.354331	Clc1ccc(cc1)C(=O)Nc2cc(ccc2)CNCc3c(c4ccc(cc4)CN5CCCC5)cccc3
0.354331	Clc1ccc(cc1)C(=O)Nc2cc(ccc2)CNCc3c(c4ccc(cc4)CN5CCCC5)cccc3
0.354331	O=C(Nc1c(ccc(c2nccnc2)c1)C)C(=O)Nc3cc(ccc3)C4=NOC=C4
0.354331	O=C(Nc1c(ccc(c2nccnc2)c1)C)C(=O)Nc3cc(ccc3)C4=NOC=C4
0.354331	O=C(Nc1c(ccc(c2nccnc2)c1)C)C(=O)Nc3cc(ccc3)C4=NOC=C4
0.354331	O=C(Nc1c(ccc(c2nccnc2)c1)C)C(=O)Nc3cc(ccc3)C4=NOC=C4
0.354331	O=C(Nc1c(ccc(c2nccnc2)c1)C)C(=O)Nc3cc(ccc3)C4=NOC=C4
0.354331	O=C(Nc1c(ccc(c2nccnc2)c1)C)C(=O)Nc3cc(ccc3)C4=NOC=C4
0.354331	O=C(Nc1c(ccc(c2nccnc2)c1)C)C(=O)Nc3cc(ccc3)C4=NOC=C4
0.354331	O=C(Nc1c(ccc(c2nccnc2)c1)C)C(=O)Nc3cc(ccc3)C4=NOC=C4
0.354331	O=C(Nc1c(ccc(c2nccnc2)c1)C)C(=O)Nc3cc(ccc3)C4=NOC=C4
0.354331	O=C(Nc1c(ccc(c2nccnc2)c1)C)C(=O)Nc3cc(ccc3)C4=NOC=C4
0.349398	S(c1ccc(NC(=O)c2cc(c3ccccc3)c(cc2)C)cc1)CCN4CCCC4
0.349398	S(c1ccc(NC(=O)c2cc(c3ccccc3)c(cc2)C)cc1)CCN4CCCC4
0.349398	S(c1ccc(NC(=O)c2cc(c3ccccc3)c(cc2)C)cc1)CCN4CCCC4
0.349398	S(c1ccc(NC(=O)c2cc(c3ccccc3)c(cc2)C)cc1)CCN4CCCC4
0.349398	S(c1ccc(NC(=O)c2cc(c3ccccc3)c(cc2)C)cc1)CCN4CCCC4
0.349398	S(c1ccc(NC(=O)c2cc(c3ccccc3)c(cc2)C)cc1)CCN4CCCC4
0.349398	S(c1ccc(NC(=O)c2cc(c3ccccc3)c(cc2)C)cc1)CCN4CCCC4
0.349398	S(c1ccc(NC(=O)c2cc(c3ccccc3)c(cc2)C)cc1)CCN4CCCC4
0.349398	S(c1ccc(NC(=O)c2cc(c3ccccc3)c(cc2)C)cc1)CCN4CCCC4
0.349398	S(c1ccc(NC(=O)c2cc(c3ccccc3)c(cc2)C)cc1)CCN4CCCC4
0.34902	O=C(NCc1cc(NC(=O)c2cnccc2)ccc1)c3c(ccc(NC(=O)C)c3)C
0.34902	O=C(NCc1cc(NC(=O)c2cnccc2)ccc1)c3c(ccc(NC(=O)C)c3)C
0.348921	Clc1cc(ccc1)C(=O)Nc2cc(c(NC(C3CN(Cc4ccccc4)CC3)C)cc2)C
0.348921	Clc1cc(ccc1)C(=O)Nc2cc(c(NC(C3CN(Cc4ccccc4)CC3)C)cc2)C
0.348921	Clc1cc(ccc1)C(=O)Nc2cc(c(NC(C3CN(Cc4ccccc4)CC3)C)cc2)C
0.348921	Clc1cc(ccc1)C(=O)Nc2cc(c(NC(C3CN(Cc4ccccc4)CC3)C)cc2)C
0.348921	Clc1cc(ccc1)C(=O)Nc2cc(c(NC(C3CN(Cc4ccccc4)CC3)C)cc2)C
0.348921	Clc1cc(ccc1)C(=O)Nc2cc(c(NC(C3CN(Cc4ccccc4)CC3)C)cc2)C
0.348921	Clc1cc(ccc1)C(=O)Nc2cc(c(NC(C3CN(Cc4ccccc4)CC3)C)cc2)C
0.348921	Clc1cc(ccc1)C(=O)Nc2cc(c(NC(C3CN(Cc4ccccc4)CC3)C)cc2)C
0.348921	Clc1cc(ccc1)C(=O)Nc2cc(c(NC(C3CN(Cc4ccccc4)CC3)C)cc2)C
0.348921	Clc1cc(ccc1)C(=O)Nc2cc(c(NC(C3CN(Cc4ccccc4)CC3)C)cc2)C
0.340996	Clc1cc(NNC(=O)c2nc(ncc2)c3ncccc3)c(cc1)C
0.340996	Clc1cc(NNC(=O)c2nc(ncc2)c3ncccc3)c(cc1)C
0.340996	Clc1cc(NNC(=O)c2nc(ncc2)c3ncccc3)c(cc1)C
0.340996	Clc1cc(NNC(=O)c2nc(ncc2)c3ncccc3)c(cc1)C
0.340996	Clc1cc(NNC(=O)c2nc(ncc2)c3ncccc3)c(cc1)C
0.340996	Clc1cc(NNC(=O)c2nc(ncc2)c3ncccc3)c(cc1)C
0.340996	Clc1cc(NNC(=O)c2nc(ncc2)c3ncccc3)c(cc1)C
0.340996	Clc1cc(NNC(=O)c2nc(ncc2)c3ncccc3)c(cc1)C
0.340996	Clc1cc(NNC(=O)c2nc(ncc2)c3ncccc3)c(cc1)C
0.340996	Clc1cc(NNC(=O)c2nc(ncc2)c3ncccc3)c(cc1)C
0.340502	Clc1ccc(cc1)C(=O)NC(C(=O)Nc2c(ccc(c3nccnc3)c2)C)CC(C)C
0.340502	Clc1ccc(cc1)C(=O)NC(C(=O)Nc2c(ccc(c3nccnc3)c2)C)CC(C)C
0.340502	Clc1ccc(cc1)C(=O)NC(C(=O)Nc2c(ccc(c3nccnc3)c2)C)CC(C)C
0.340502	Clc1ccc(cc1)C(=O)NC(C(=O)Nc2c(ccc(c3nccnc3)c2)C)CC(C)C
0.340502	Clc1ccc(cc1)C(=O)NC(C(=O)Nc2c(ccc(c3nccnc3)c2)C)CC(C)C
0.337255	Ic1c(NC(=O)C(=O)Nc2c(ccc(c3nccnc3)c2)C)ccc(c4ccccc4)c1
0.337255	Ic1c(NC(=O)C(=O)Nc2c(ccc(c3nccnc3)c2)C)ccc(c4ccccc4)c1
0.337255	Ic1c(NC(=O)C(=O)Nc2c(ccc(c3nccnc3)c2)C)ccc(c4ccccc4)c1
0.337255	Ic1c(NC(=O)C(=O)Nc2c(ccc(c3nccnc3)c2)C)ccc(c4ccccc4)c1
0.337255	Ic1c(NC(=O)C(=O)Nc2c(ccc(c3nccnc3)c2)C)ccc(c4ccccc4)c1
0.337255	Ic1c(NC(=O)C(=O)Nc2c(ccc(c3nccnc3)c2)C)ccc(c4ccccc4)c1
0.337255	Ic1c(NC(=O)C(=O)Nc2c(ccc(c3nccnc3)c2)C)ccc(c4ccccc4)c1
0.337255	Ic1c(NC(=O)C(=O)Nc2c(ccc(c3nccnc3)c2)C)ccc(c4ccccc4)c1
0.337255	Ic1c(NC(=O)C(=O)Nc2c(ccc(c3nccnc3)c2)C)ccc(c4ccccc4)c1
0.337255	Ic1c(NC(=O)C(=O)Nc2c(ccc(c3nccnc3)c2)C)ccc(c4ccccc4)c1
0.335766	O=C(Nc1c(ccc(c2nccnc2)c1)C)C(=O)Nc3ccc(cc3)CN4N=CC(=C4)C
0.335766	O=C(Nc1c(ccc(c2nccnc2)c1)C)C(=O)Nc3ccc(cc3)CN4N=CC(=C4)C
0.335766	O=C(Nc1c(ccc(c2nccnc2)c1)C)C(=O)Nc3ccc(cc3)CN4N=CC(=C4)C
0.335766	O=C(Nc1c(ccc(c2nccnc2)c1)C)C(=O)Nc3ccc(cc3)CN4N=CC(=C4)C
0.335766	O=C(Nc1c(ccc(c2nccnc2)c1)C)C(=O)Nc3ccc(cc3)CN4N=CC(=C4)C
0.335766	O=C(Nc1c(ccc(c2nccnc2)c1)C)C(=O)Nc3ccc(cc3)CN4N=CC(=C4)C
0.335766	O=C(Nc1c(ccc(c2nccnc2)c1)C)C(=O)Nc3ccc(cc3)CN4N=CC(=C4)C
0.335766	O=C(Nc1c(ccc(c2nccnc2)c1)C)C(=O)Nc3ccc(cc3)CN4N=CC(=C4)C
0.335766	O=C(Nc1c(ccc(c2nccnc2)c1)C)C(=O)Nc3ccc(cc3)CN4N=CC(=C4)C
0.335766	O=C(Nc1c(ccc(c2nccnc2)c1)C)C(=O)Nc3ccc(cc3)CN4N=CC(=C4)C
0.334545	O=C(OC(C)(C)C)Nc1cc(c(cc1)C)C(=O)Nc2nc(ccc2)CN3CCOCC3
0.334545	O=C(OC(C)(C)C)Nc1cc(c(cc1)C)C(=O)Nc2nc(ccc2)CN3CCOCC3
0.334545	O=C(OC(C)(C)C)Nc1cc(c(cc1)C)C(=O)Nc2nc(ccc2)CN3CCOCC3
0.334545	O=C(OC(C)(C)C)Nc1cc(c(cc1)C)C(=O)Nc2nc(ccc2)CN3CCOCC3
0.334545	O=C(OC(C)(C)C)Nc1cc(c(cc1)C)C(=O)Nc2nc(ccc2)CN3CCOCC3
0.334545	O=C(OC(C)(C)C)Nc1cc(c(cc1)C)C(=O)Nc2nc(ccc2)CN3CCOCC3
0.334545	O=C(OC(C)(C)C)Nc1cc(c(cc1)C)C(=O)Nc2nc(ccc2)CN3CCOCC3
0.334545	O=C(OC(C)(C)C)Nc1cc(c(cc1)C)C(=O)Nc2nc(ccc2)CN3CCOCC3
0.334545	O=C(OC(C)(C)C)Nc1cc(c(cc1)C)C(=O)Nc2nc(ccc2)CN3CCOCC3
0.334545	O=C(OC(C)(C)C)Nc1cc(c(cc1)C)C(=O)Nc2nc(ccc2)CN3CCOCC3
0.333333	Clc1cc(ccc1)C(=O)Nc2cc(c(NC3CN(Cc4ccccc4)CC(C3)C)cc2)C
0.332046	Clc1c(C#N)cc(cc1)C(=O)Nc2ncc(c3ncccc3)cc2
0.332046	Clc1c(C#N)cc(cc1)C(=O)Nc2ncc(c3ncccc3)cc2
0.332046	Clc1c(C#N)cc(cc1)C(=O)Nc2ncc(c3ncccc3)cc2
0.332046	Clc1c(C#N)cc(cc1)C(=O)Nc2ncc(c3ncccc3)cc2
0.332046	Clc1c(C#N)cc(cc1)C(=O)Nc2ncc(c3ncccc3)cc2
0.332046	Clc1c(C#N)cc(cc1)C(=O)Nc2ncc(c3ncccc3)cc2
0.332046	Clc1c(C#N)cc(cc1)C(=O)Nc2ncc(c3ncccc3)cc2
0.332046	Clc1c(C#N)cc(cc1)C(=O)Nc2ncc(c3ncccc3)cc2
0.332046	Clc1c(C#N)cc(cc1)C(=O)Nc2ncc(c3ncccc3)cc2
0.332046	Clc1c(C#N)cc(cc1)C(=O)Nc2ncc(c3ncccc3)cc2
0.328889	O=C(OC)c1cc(NC(=O)c2ccccc2)c(cc1)C
0.328889	O=C(OC)c1cc(NC(=O)c2ccccc2)c(cc1)C
0.328889	O=C(OC)c1cc(NC(=O)c2ccccc2)c(cc1)C
0.328889	O=C(OC)c1cc(NC(=O)c2ccccc2)c(cc1)C
0.328889	O=C(OC)c1cc(NC(=O)c2ccccc2)c(cc1)C
0.328889	O=C(OC)c1cc(NC(=O)c2ccccc2)c(cc1)C
0.328889	O=C(OC)c1cc(NC(=O)c2ccccc2)c(cc1)C
0.328889	O=C(OC)c1cc(NC(=O)c2ccccc2)c(cc1)C
0.328889	O=C(OC)c1cc(NC(=O)c2ccccc2)c(cc1)C
0.328889	O=C(OC)c1cc(NC(=O)c2ccccc2)c(cc1)C
0.327138	Fc1c(NC(=O)C(=O)Nc2c(ccc(c3nccnc3)c2)C)cc(cc1)C(=O)CC
0.327138	Fc1c(NC(=O)C(=O)Nc2c(ccc(c3nccnc3)c2)C)cc(cc1)C(=O)CC
0.327138	Fc1c(NC(=O)C(=O)Nc2c(ccc(c3nccnc3)c2)C)cc(cc1)C(=O)CC
0.327138	Fc1c(NC(=O)C(=O)Nc2c(ccc(c3nccnc3)c2)C)cc(cc1)C(=O)CC
0.327138	Fc1c(NC(=O)C(=O)Nc2c(ccc(c3nccnc3)c2)C)cc(cc1)C(=O)CC
0.327138	Fc1c(NC(=O)C(=O)Nc2c(ccc(c3nccnc3)c2)C)cc(cc1)C(=O)CC
0.327138	Fc1c(NC(=O)C(=O)Nc2c(ccc(c3nccnc3)c2)C)cc(cc1)C(=O)CC
0.326087	FC(F)(F)c1c(OC)cc(cc1)C(=O)Nc2cc(NC(=O)CN3CCCCC3)c(cc2)C
0.326087	FC(F)(F)c1c(OC)cc(cc1)C(=O)Nc2cc(NC(=O)CN3CCCCC3)c(cc2)C
0.32549	O=C(Nc1c(cccc1)COCc2ccccc2)c3cc(c4ccccc4)c(cc3)C
0.32549	O=C(Nc1c(cccc1)COCc2ccccc2)c3cc(c4ccccc4)c(cc3)C
0.32549	O=C(Nc1c(cccc1)COCc2ccccc2)c3cc(c4ccccc4)c(cc3)C
0.32549	O=C(Nc1c(cccc1)COCc2ccccc2)c3cc(c4ccccc4)c(cc3)C
0.32549	O=C(Nc1c(cccc1)COCc2ccccc2)c3cc(c4ccccc4)c(cc3)C
0.32549	O=C(Nc1c(cccc1)COCc2ccccc2)c3cc(c4ccccc4)c(cc3)C
0.32549	O=C(Nc1c(cccc1)COCc2ccccc2)c3cc(c4ccccc4)c(cc3)C
0.32549	O=C(Nc1c(cccc1)COCc2ccccc2)c3cc(c4ccccc4)c(cc3)C
0.32549	O=C(Nc1c(cccc1)COCc2ccccc2)c3cc(c4ccccc4)c(cc3)C
0.32549	O=C(Nc1c(cccc1)COCc2ccccc2)c3cc(c4ccccc4)c(cc3)C
0.324111	Brc1ccc(cc1)C(=O)NCc2ccc(NC(=O)c3nc(ncc3)c4ncccc4)cc2
0.324111	Brc1ccc(cc1)C(=O)NCc2ccc(NC(=O)c3nc(ncc3)c4ncccc4)cc2
0.324111	Brc1ccc(cc1)C(=O)NCc2ccc(NC(=O)c3nc(ncc3)c4ncccc4)cc2
0.324111	Brc1ccc(cc1)C(=O)NCc2ccc(NC(=O)c3nc(ncc3)c4ncccc4)cc2
0.323333	O=C(Nc1c(ccc(c2nccnc2)c1)C)c3cc4ON=C(c4cc3)C
0.323333	O=C(Nc1c(ccc(c2nccnc2)c1)C)c3cc4ON=C(c4cc3)C
0.323276	Clc1cc(ccc1)C(=O)Nc2cc(c(NC(=O)c3ccc(O)cc3)cc2)C
0.323276	Clc1cc(ccc1)C(=O)Nc2cc(c(NC(=O)c3ccc(O)cc3)cc2)C
0.323276	Clc1cc(ccc1)C(=O)Nc2cc(c(NC(=O)c3ccc(O)cc3)cc2)C
0.323276	Clc1cc(ccc1)C(=O)Nc2cc(c(NC(=O)c3ccc(O)cc3)cc2)C
0.323276	Clc1cc(ccc1)C(=O)Nc2cc(c(NC(=O)c3ccc(O)cc3)cc2)C
0.323276	Clc1cc(ccc1)C(=O)Nc2cc(c(NC(=O)c3ccc(O)cc3)cc2)C
0.323276	Clc1cc(ccc1)C(=O)Nc2cc(c(NC(=O)c3ccc(O)cc3)cc2)C
0.323276	Clc1cc(ccc1)C(=O)Nc2cc(c(NC(=O)c3ccc(O)cc3)cc2)C
0.323276	Clc1cc(ccc1)C(=O)Nc2cc(c(NC(=O)c3ccc(O)cc3)cc2)C
0.323276	Clc1cc(ccc1)C(=O)Nc2cc(c(NC(=O)c3ccc(O)cc3)cc2)C
0.322957	O=C(Nc1c(ccc(c1)C=2OC(=CC2)C)C)c3cc(c4ccccc4)c(cc3)C
0.322957	O=C(Nc1c(ccc(c1)C=2OC(=CC2)C)C)c3cc(c4ccccc4)c(cc3)C
0.32197	Clc1ccc(cc1)C=2N=C(SC2)CNC(=O)c3ccc(Nc4nc(OC)ccn4)cc3
0.32197	Clc1ccc(cc1)C=2N=C(SC2)CNC(=O)c3ccc(Nc4nc(OC)ccn4)cc3
0.320557	Clc1c(Cl)ccc(c1)COc2ccc(cc2)CN3CC(C(=O)Nc4c(cc(NC(=O)c5cc(Cl)ccc5)cc4)C)C3
0.318996	O=C(Nc1c(ccc(c2nccnc2)c1)C)C(=O)c3cc4c(cc3)CCC4
0.318996	O=C(Nc1c(ccc(c2nccnc2)c1)C)C(=O)c3cc4c(cc3)CCC4
0.318996	O=C(Nc1c(ccc(c2nccnc2)c1)C)C(=O)c3cc4c(cc3)CCC4
0.318996	O=C(Nc1c(ccc(c2nccnc2)c1)C)C(=O)c3cc4c(cc3)CCC4
0.318996	O=C(Nc1c(ccc(c2nccnc2)c1)C)C(=O)c3cc4c(cc3)CCC4
0.318996	O=C(Nc1c(ccc(c2nccnc2)c1)C)C(=O)c3cc4c(cc3)CCC4
0.318996	O=C(Nc1c(ccc(c2nccnc2)c1)C)C(=O)c3cc4c(cc3)CCC4
0.318996	O=C(Nc1c(ccc(c2nccnc2)c1)C)C(=O)c3cc4c(cc3)CCC4
0.318996	O=C(Nc1c(ccc(c2nccnc2)c1)C)C(=O)c3cc4c(cc3)CCC4
0.318996	O=C(Nc1c(ccc(c2nccnc2)c1)C)C(=O)c3cc4c(cc3)CCC4
0.317829	Fc1c(O)cc(c(NC(=O)c2cc(c3ccccc3)c(cc2)C)c1)C
0.316726	Fc1cc(ccc1)COc2cc(c(NC(=O)C(=O)Nc3c(ccc(c4nccnc4)c3)C)cc2)C
0.316726	Fc1cc(ccc1)COc2cc(c(NC(=O)C(=O)Nc3c(ccc(c4nccnc4)c3)C)cc2)C
0.316726	Fc1cc(ccc1)COc2cc(c(NC(=O)C(=O)Nc3c(ccc(c4nccnc4)c3)C)cc2)C
0.316726	Fc1cc(ccc1)COc2cc(c(NC(=O)C(=O)Nc3c(ccc(c4nccnc4)c3)C)cc2)C
0.316726	Fc1cc(ccc1)COc2cc(c(NC(=O)C(=O)Nc3c(ccc(c4nccnc4)c3)C)cc2)C
0.316726	Fc1cc(ccc1)COc2cc(c(NC(=O)C(=O)Nc3c(ccc(c4nccnc4)c3)C)cc2)C
0.316726	Fc1cc(ccc1)COc2cc(c(NC(=O)C(=O)Nc3c(ccc(c4nccnc4)c3)C)cc2)C
0.316726	Fc1cc(ccc1)COc2cc(c(NC(=O)C(=O)Nc3c(ccc(c4nccnc4)c3)C)cc2)C
0.316726	Fc1cc(ccc1)COc2cc(c(NC(=O)C(=O)Nc3c(ccc(c4nccnc4)c3)C)cc2)C
0.316726	Fc1cc(ccc1)COc2cc(c(NC(=O)C(=O)Nc3c(ccc(c4nccnc4)c3)C)cc2)C
0.316726	Fc1c(NC(=O)c2nc(ncc2)c3ncccc3)ccc(N4CCCCC4)c1
0.316726	Fc1c(NC(=O)c2nc(ncc2)c3ncccc3)ccc(N4CCCCC4)c1
0.316726	Fc1c(NC(=O)c2nc(ncc2)c3ncccc3)ccc(N4CCCCC4)c1
0.316726	Fc1c(NC(=O)c2nc(ncc2)c3ncccc3)ccc(N4CCCCC4)c1
0.316726	Fc1c(NC(=O)c2nc(ncc2)c3ncccc3)ccc(N4CCCCC4)c1
0.316406	O=C(NCCc1ccc(N2CCN(CC2)C)cc1)c3cc(c4ccccc4)c(cc3)C
0.316406	O=C(NCCc1ccc(N2CCN(CC2)C)cc1)c3cc(c4ccccc4)c(cc3)C
0.316406	O=C(NCCc1ccc(N2CCN(CC2)C)cc1)c3cc(c4ccccc4)c(cc3)C
0.316406	O=C(NCCc1ccc(N2CCN(CC2)C)cc1)c3cc(c4ccccc4)c(cc3)C
0.316406	O=C(NCCc1ccc(N2CCN(CC2)C)cc1)c3cc(c4ccccc4)c(cc3)C
0.316406	O=C(NCCc1ccc(N2CCN(CC2)C)cc1)c3cc(c4ccccc4)c(cc3)C
0.316406	O=C(NCCc1ccc(N2CCN(CC2)C)cc1)c3cc(c4ccccc4)c(cc3)C
0.316206	n1c(c2cc(NCc3cc(ccc3)C=4N=NNN4)c(cc2)C)cncc1
0.316206	n1c(c2cc(NCc3cc(ccc3)C=4N=NNN4)c(cc2)C)cncc1
0.316206	n1c(c2cc(NCc3cc(ccc3)C=4N=NNN4)c(cc2)C)cncc1
0.316206	n1c(c2cc(NCc3cc(ccc3)C=4N=NNN4)c(cc2)C)cncc1
0.316206	n1c(c2cc(NCc3cc(ccc3)C=4N=NNN4)c(cc2)C)cncc1
0.316206	n1c(c2cc(NCc3cc(ccc3)C=4N=NNN4)c(cc2)C)cncc1
0.316206	n1c(c2cc(NCc3cc(ccc3)C=4N=NNN4)c(cc2)C)cncc1
0.316206	n1c(c2cc(NCc3cc(ccc3)C=4N=NNN4)c(cc2)C)cncc1
0.316206	n1c(c2cc(NCc3cc(ccc3)C=4N=NNN4)c(cc2)C)cncc1
0.316206	n1c(c2cc(NCc3cc(ccc3)C=4N=NNN4)c(cc2)C)cncc1
0.315603	Fc1c(N2CCN(CC2)C)ccc(c1)C(=O)Nc3nc(c(c4ccccc4)cc3)C
0.315603	Fc1c(N2CCN(CC2)C)ccc(c1)C(=O)Nc3nc(c(c4ccccc4)cc3)C
0.315603	Fc1c(N2CCN(CC2)C)ccc(c1)C(=O)Nc3nc(c(c4ccccc4)cc3)C
0.315603	Fc1c(N2CCN(CC2)C)ccc(c1)C(=O)Nc3nc(c(c4ccccc4)cc3)C
0.315603	Fc1c(N2CCN(CC2)C)ccc(c1)C(=O)Nc3nc(c(c4ccccc4)cc3)C
0.315603	Fc1c(N2CCN(CC2)C)ccc(c1)C(=O)Nc3nc(c(c4ccccc4)cc3)C
0.315603	Fc1c(N2CCN(CC2)C)ccc(c1)C(=O)Nc3nc(c(c4ccccc4)cc3)C
0.315603	Fc1c(N2CCN(CC2)C)ccc(c1)C(=O)Nc3nc(c(c4ccccc4)cc3)C
0.315603	Fc1c(N2CCN(CC2)C)ccc(c1)C(=O)Nc3nc(c(c4ccccc4)cc3)C
0.315603	Fc1c(N2CCN(CC2)C)ccc(c1)C(=O)Nc3nc(c(c4ccccc4)cc3)C
0.314176	O=C(Nc1cc(C#N)c(cc1)COC)c2ncc(c3ccccc3)cc2
0.313953	Clc1cc(Cl)cc(c1)C2=NNC(NC(=O)c3cc(c4ccccc4)c(cc3)C)=C2
0.313953	Clc1cc(Cl)cc(c1)C2=NNC(NC(=O)c3cc(c4ccccc4)c(cc3)C)=C2
0.313953	Clc1cc(Cl)cc(c1)C2=NNC(NC(=O)c3cc(c4ccccc4)c(cc3)C)=C2
0.313953	Clc1cc(Cl)cc(c1)C2=NNC(NC(=O)c3cc(c4ccccc4)c(cc3)C)=C2
0.313901	n1c(c2cc(NC)c(cc2)C)cncc1
0.313901	n1c(c2cc(NC)c(cc2)C)cncc1
0.313901	n1c(c2cc(NC)c(cc2)C)cncc1
0.313901	n1c(c2cc(NC)c(cc2)C)cncc1
0.313901	n1c(c2cc(NC)c(cc2)C)cncc1
0.313901	n1c(c2cc(NC)c(cc2)C)cncc1
0.313901	n1c(c2cc(NC)c(cc2)C)cncc1
0.313901	n1c(c2cc(NC)c(cc2)C)cncc1
0.313901	n1c(c2cc(NC)c(cc2)C)cncc1
0.313901	n1c(c2cc(NC)c(cc2)C)cncc1
0.313589	O=C(Nc1c(ccc(c2nccnc2)c1)C)C3=C(N(N=C3)C=C)N
0.3125	O=C(Nc1cc(ccc1)CCN)c2cc(OC)c(cc2)C
0.3125	O=C(Nc1cc(ccc1)CCN)c2cc(OC)c(cc2)C
0.3125	O=C(Nc1cc(ccc1)CCN)c2cc(OC)c(cc2)C
0.3125	O=C(Nc1cc(ccc1)CCN)c2cc(OC)c(cc2)C
0.3125	O=C(Nc1cc(ccc1)CCN)c2cc(OC)c(cc2)C
0.3125	O=C(Nc1cc(ccc1)CCN)c2cc(OC)c(cc2)C
0.312268	O=C(Nc1cc(NC(=O)CN2CCCCC2)c(cc1)C)C=3OC=C(C(=O)N)C3
0.312268	O=C(Nc1cc(NC(=O)CN2CCCCC2)c(cc1)C)C=3OC=C(C(=O)N)C3
0.312268	O=C(Nc1cc(NC(=O)CN2CCCCC2)c(cc1)C)C=3OC=C(C(=O)N)C3
0.312268	O=C(Nc1cc(NC(=O)CN2CCCCC2)c(cc1)C)C=3OC=C(C(=O)N)C3
0.312268	O=C(Nc1cc(NC(=O)CN2CCCCC2)c(cc1)C)C=3OC=C(C(=O)N)C3
0.312268	O=C(Nc1cc(NC(=O)CN2CCCCC2)c(cc1)C)C=3OC=C(C(=O)N)C3
0.312268	O=C(Nc1cc(NC(=O)CN2CCCCC2)c(cc1)C)C=3OC=C(C(=O)N)C3
0.312268	O=C(Nc1cc(NC(=O)CN2CCCCC2)c(cc1)C)C=3OC=C(C(=O)N)C3
0.312268	O=C(Nc1cc(NC(=O)CN2CCCCC2)c(cc1)C)C=3OC=C(C(=O)N)C3
0.312268	O=C(Nc1cc(NC(=O)CN2CCCCC2)c(cc1)C)C=3OC=C(C(=O)N)C3
0.312195	O=C(Nc1cnccc1)c2ccc(cc2)CN
0.312	O=C(Nc1c(O)cc(O)cc1)c2cc(c3ccccc3)c(cc2)C
0.311355	S(=O)(=O)(NCCCN1CCCC1)c2ccc(cc2)C(=O)Nc3ncc(c4ncccc4)cc3
0.311355	S(=O)(=O)(NCCCN1CCCC1)c2ccc(cc2)C(=O)Nc3ncc(c4ncccc4)cc3
0.311111	Fc1c(NC(=O)Cc2ccccc2)cc(NC(=O)c3ccc(c4c(C#N)cccc4)cc3)cc1
0.311111	Fc1c(NC(=O)Cc2ccccc2)cc(NC(=O)c3ccc(c4c(C#N)cccc4)cc3)cc1
0.310469	[O-][N+](=O)c1c(O)ccc(NC(=O)c2nc(ncc2)c3ncccc3)c1
0.310469	[O-][N+](=O)c1c(O)ccc(NC(=O)c2nc(ncc2)c3ncccc3)c1
0.310469	[O-][N+](=O)c1c(O)ccc(NC(=O)c2nc(ncc2)c3ncccc3)c1
0.310469	[O-][N+](=O)c1c(O)ccc(NC(=O)c2nc(ncc2)c3ncccc3)c1
0.310469	[O-][N+](=O)c1c(O)ccc(NC(=O)c2nc(ncc2)c3ncccc3)c1
0.310469	[O-][N+](=O)c1c(O)ccc(NC(=O)c2nc(ncc2)c3ncccc3)c1
0.310469	[O-][N+](=O)c1c(O)ccc(NC(=O)c2nc(ncc2)c3ncccc3)c1
0.310469	[O-][N+](=O)c1c(O)ccc(NC(=O)c2nc(ncc2)c3ncccc3)c1
0.310469	[O-][N+](=O)c1c(O)ccc(NC(=O)c2nc(ncc2)c3ncccc3)c1
0.310469	[O-][N+](=O)c1c(O)ccc(NC(=O)c2nc(ncc2)c3ncccc3)c1
0.309598	S1C(C2=NN(C=C2C(=O)Nc3c(ccc(c4nccnc4)c3)C)Cc5ccccc5)=CC=C1
0.309598	S1C(C2=NN(C=C2C(=O)Nc3c(ccc(c4nccnc4)c3)C)Cc5ccccc5)=CC=C1
0.309598	S1C(C2=NN(C=C2C(=O)Nc3c(ccc(c4nccnc4)c3)C)Cc5ccccc5)=CC=C1
0.309598	S1C(C2=NN(C=C2C(=O)Nc3c(ccc(c4nccnc4)c3)C)Cc5ccccc5)=CC=C1
0.309434	O=C(Nc1c(OC)cc(NC(=O)c2ccccc2)c(OC)c1)c3nc(ncc3)c4ncccc4
0.309091	O=C(Nc1c(ccc(c2nccnc2)c1)C)CCC=3ON=C(N3)c4ccc(cc4)C
0.309091	O=C(Nc1c(ccc(c2nccnc2)c1)C)CCC=3ON=C(N3)c4ccc(cc4)C
0.309091	O=C(Nc1c(ccc(c2nccnc2)c1)C)CCC=3ON=C(N3)c4ccc(cc4)C
0.309091	O=C(Nc1c(ccc(c2nccnc2)c1)C)CCC=3ON=C(N3)c4ccc(cc4)C
0.309091	O=C(Nc1c(ccc(c2nccnc2)c1)C)CCC=3ON=C(N3)c4ccc(cc4)C
0.309091	O=C(Nc1c(ccc(c2nccnc2)c1)C)CCC=3ON=C(N3)c4ccc(cc4)C
0.309091	O=C(Nc1c(ccc(c2nccnc2)c1)C)CCC=3ON=C(N3)c4ccc(cc4)C
0.309091	O=C(Nc1c(ccc(c2nccnc2)c1)C)CCC=3ON=C(N3)c4ccc(cc4)C
0.309091	O=C(Nc1c(ccc(c2nccnc2)c1)C)CCC=3ON=C(N3)c4ccc(cc4)C
0.309091	O=C(Nc1c(ccc(c2nccnc2)c1)C)CCC=3ON=C(N3)c4ccc(cc4)C
0.308772	O=C(Nc1c(cccc1)C2=NOC(=N2)C)C(=O)Nc3c(ccc(c4nccnc4)c3)C
0.308772	O=C(Nc1c(cccc1)C2=NOC(=N2)C)C(=O)Nc3c(ccc(c4nccnc4)c3)C
0.308772	O=C(Nc1c(cccc1)C2=NOC(=N2)C)C(=O)Nc3c(ccc(c4nccnc4)c3)C
0.308772	O=C(Nc1c(cccc1)C2=NOC(=N2)C)C(=O)Nc3c(ccc(c4nccnc4)c3)C
0.308772	O=C(Nc1c(cccc1)C2=NOC(=N2)C)C(=O)Nc3c(ccc(c4nccnc4)c3)C
0.308772	O=C(Nc1c(cccc1)C2=NOC(=N2)C)C(=O)Nc3c(ccc(c4nccnc4)c3)C
0.308772	O=C(Nc1c(cccc1)C2=NOC(=N2)C)C(=O)Nc3c(ccc(c4nccnc4)c3)C
0.308772	O=C(Nc1c(cccc1)C2=NOC(=N2)C)C(=O)Nc3c(ccc(c4nccnc4)c3)C
0.308772	O=C(Nc1c(cccc1)C2=NOC(=N2)C)C(=O)Nc3c(ccc(c4nccnc4)c3)C
0.308772	O=C(Nc1c(cccc1)C2=NOC(=N2)C)C(=O)Nc3c(ccc(c4nccnc4)c3)C
0.308	Fc1c(cc(NC(=O)c2ccc(cc2)C3=NOC=C3)cc1)C(=O)O
0.307339	O=C(Nc1ccccc1)c2cc(N)c(cc2)C
0.307339	O=C(Nc1ccccc1)c2cc(N)c(cc2)C
0.307339	O=C(Nc1ccccc1)c2cc(N)c(cc2)C
0.307339	O=C(Nc1ccccc1)c2cc(N)c(cc2)C
0.307054	Clc1cc(ccc1)C(=O)Nc2cc(c(NC(=O)c3cc(NC(=O)C=C)ccc3)cc2)C
0.307054	Clc1cc(ccc1)C(=O)Nc2cc(c(NC(=O)c3cc(NC(=O)C=C)ccc3)cc2)C
0.307054	Clc1cc(ccc1)C(=O)Nc2cc(c(NC(=O)c3cc(NC(=O)C=C)ccc3)cc2)C
0.307054	Clc1cc(ccc1)C(=O)Nc2cc(c(NC(=O)c3cc(NC(=O)C=C)ccc3)cc2)C
0.307054	Clc1cc(ccc1)C(=O)Nc2cc(c(NC(=O)c3cc(NC(=O)C=C)ccc3)cc2)C
0.307054	Clc1cc(ccc1)C(=O)Nc2cc(c(NC(=O)c3cc(NC(=O)C=C)ccc3)cc2)C
0.307054	Clc1cc(ccc1)C(=O)Nc2cc(c(NC(=O)c3cc(NC(=O)C=C)ccc3)cc2)C
0.307054	Clc1cc(ccc1)C(=O)Nc2cc(c(NC(=O)c3cc(NC(=O)C=C)ccc3)cc2)C
0.307054	Clc1cc(ccc1)C(=O)Nc2cc(c(NC(=O)c3cc(NC(=O)C=C)ccc3)cc2)C
0.307054	Clc1cc(ccc1)C(=O)Nc2cc(c(NC(=O)c3cc(NC(=O)C=C)ccc3)cc2)C
0.306723	O=C(Nc1cc(c2ccccc2)ccc1)c3ccc(Oc4ncc(cc4)C)cc3
0.306723	O=C(Nc1cc(c2ccccc2)ccc1)c3ccc(Oc4ncc(cc4)C)cc3
0.306723	O=C(Nc1cc(c2ccccc2)ccc1)c3ccc(Oc4ncc(cc4)C)cc3
0.306723	O=C(Nc1cc(c2ccccc2)ccc1)c3ccc(Oc4ncc(cc4)C)cc3
0.306723	O=C(Nc1cc(c2ccccc2)ccc1)c3ccc(Oc4ncc(cc4)C)cc3
0.30605	O=C(Nc1cc(C#N)c(OC(C)C)cc1)c2nc(ncc2)c3ncccc3
0.30605	O=C(Nc1cc(C#N)c(OC(C)C)cc1)c2nc(ncc2)c3ncccc3
0.30605	O=C(Nc1cc(C#N)c(OC(C)C)cc1)c2nc(ncc2)c3ncccc3
0.30605	O=C(Nc1cc(C#N)c(OC(C)C)cc1)c2nc(ncc2)c3ncccc3
0.30605	O=C(Nc1cc(C#N)c(OC(C)C)cc1)c2nc(ncc2)c3ncccc3
0.304833	Brc1ccc(cc1)C2=NNC(C(=O)Nc3cc(NC(=O)C4=CSC=C4)c(F)cc3)=C2
0.304833	Brc1ccc(cc1)C2=NNC(C(=O)Nc3cc(NC(=O)C4=CSC=C4)c(F)cc3)=C2
0.304833	Brc1ccc(cc1)C2=NNC(C(=O)Nc3cc(NC(=O)C4=CSC=C4)c(F)cc3)=C2
0.304833	Brc1ccc(cc1)C2=NNC(C(=O)Nc3cc(NC(=O)C4=CSC=C4)c(F)cc3)=C2
0.304833	Brc1ccc(cc1)C2=NNC(C(=O)Nc3cc(NC(=O)C4=CSC=C4)c(F)cc3)=C2
0.304833	Brc1ccc(cc1)C2=NNC(C(=O)Nc3cc(NC(=O)C4=CSC=C4)c(F)cc3)=C2
0.304833	Brc1ccc(cc1)C2=NNC(C(=O)Nc3cc(NC(=O)C4=CSC=C4)c(F)cc3)=C2
0.304833	Brc1ccc(cc1)C2=NNC(C(=O)Nc3cc(NC(=O)C4=CSC=C4)c(F)cc3)=C2
0.304833	Brc1ccc(cc1)C2=NNC(C(=O)Nc3cc(NC(=O)C4=CSC=C4)c(F)cc3)=C2
0.304833	Brc1ccc(cc1)C2=NNC(C(=O)Nc3cc(NC(=O)C4=CSC=C4)c(F)cc3)=C2
0.304659	S1C(=C(C(=O)Nc2cc(NC(=O)CN3CCCCC3)c(cc2)C)C=C1)C(F)(F)F
0.304659	S1C(=C(C(=O)Nc2cc(NC(=O)CN3CCCCC3)c(cc2)C)C=C1)C(F)(F)F
0.304659	S1C(=C(C(=O)Nc2cc(NC(=O)CN3CCCCC3)c(cc2)C)C=C1)C(F)(F)F
0.304511	Fc1ncc(cc1)CCC(=O)Nc2c(ccc(c2)C(=O)NCC3CC3)C
0.304348	FC(F)c1ccc(cc1)CCC(=O)Nc2cc(NC(=O)CN3CCCCC3)c(cc2)C
0.304348	FC(F)c1ccc(cc1)CCC(=O)Nc2cc(NC(=O)CN3CCCCC3)c(cc2)C
0.304348	FC(F)c1ccc(cc1)CCC(=O)Nc2cc(NC(=O)CN3CCCCC3)c(cc2)C
0.30303	Clc1cc(ccc1)C(=O)Nc2cc(c(NC(=O)C=3N(N=C(c4ccc(Cl)cc4)C3)c5ccccc5)cc2)C
0.30303	Clc1cc(ccc1)C(=O)Nc2cc(c(NC(=O)C=3N(N=C(c4ccc(Cl)cc4)C3)c5ccccc5)cc2)C
0.30303	Clc1cc(ccc1)C(=O)Nc2cc(c(NC(=O)C=3N(N=C(c4ccc(Cl)cc4)C3)c5ccccc5)cc2)C
0.30303	Clc1cc(ccc1)C(=O)Nc2cc(c(NC(=O)C=3N(N=C(c4ccc(Cl)cc4)C3)c5ccccc5)cc2)C
0.30303	Clc1cc(ccc1)C(=O)Nc2cc(c(NC(=O)C=3N(N=C(c4ccc(Cl)cc4)C3)c5ccccc5)cc2)C
0.30303	Clc1cc(ccc1)C(=O)Nc2cc(c(NC(=O)C=3N(N=C(c4ccc(Cl)cc4)C3)c5ccccc5)cc2)C
0.30303	Clc1cc(ccc1)C(=O)Nc2cc(c(NC(=O)C=3N(N=C(c4ccc(Cl)cc4)C3)c5ccccc5)cc2)C
0.30303	Clc1cc(ccc1)C(=O)Nc2cc(c(NC(=O)C=3N(N=C(c4ccc(Cl)cc4)C3)c5ccccc5)cc2)C
0.30303	Clc1cc(ccc1)C(=O)Nc2cc(c(NC(=O)C=3N(N=C(c4ccc(Cl)cc4)C3)c5ccccc5)cc2)C
0.30303	Clc1cc(ccc1)C(=O)Nc2cc(c(NC(=O)C=3N(N=C(c4ccc(Cl)cc4)C3)c5ccccc5)cc2)C
0.302405	FC(F)(F)c1cc(ccc1)C(=O)Nc2cc(c3cncc(N4C=NC(=C4)C)c3)c(cc2)C
0.301802	O=C(Nc1cnc(Nc2ccccc2)cc1)c3ccc(cc3)CN
0.301802	O=C(Nc1cnc(Nc2ccccc2)cc1)c3ccc(cc3)CN
0.301754	O=C(OC(C)(C)C)Nc1cc(c(cc1)C)C(=O)Nc2c(ccc(c2)C=3ON=C(N3)C)C
0.301754	O=C(OC(C)(C)C)Nc1cc(c(cc1)C)C(=O)Nc2c(ccc(c2)C=3ON=C(N3)C)C
0.301754	O=C(OC(C)(C)C)Nc1cc(c(cc1)C)C(=O)Nc2c(ccc(c2)C=3ON=C(N3)C)C
0.301754	O=C(OC(C)(C)C)Nc1cc(c(cc1)C)C(=O)Nc2c(ccc(c2)C=3ON=C(N3)C)C
0.301754	O=C(OC(C)(C)C)Nc1cc(c(cc1)C)C(=O)Nc2c(ccc(c2)C=3ON=C(N3)C)C
0.301754	O=C(OC(C)(C)C)Nc1cc(c(cc1)C)C(=O)Nc2c(ccc(c2)C=3ON=C(N3)C)C
0.301754	O=C(OC(C)(C)C)Nc1cc(c(cc1)C)C(=O)Nc2c(ccc(c2)C=3ON=C(N3)C)C
0.301754	O=C(OC(C)(C)C)Nc1cc(c(cc1)C)C(=O)Nc2c(ccc(c2)C=3ON=C(N3)C)C
0.301754	O=C(OC(C)(C)C)Nc1cc(c(cc1)C)C(=O)Nc2c(ccc(c2)C=3ON=C(N3)C)C
0.301754	O=C(OC(C)(C)C)Nc1cc(c(cc1)C)C(=O)Nc2c(ccc(c2)C=3ON=C(N3)C)C
0.301754	[O-][N+](=O)c1c(OC)ccc(NC(=O)c2nc(ncc2)c3ncccc3)c1
0.301754	[O-][N+](=O)c1c(OC)ccc(NC(=O)c2nc(ncc2)c3ncccc3)c1
0.301754	[O-][N+](=O)c1c(OC)ccc(NC(=O)c2nc(ncc2)c3ncccc3)c1
0.301754	[O-][N+](=O)c1c(OC)ccc(NC(=O)c2nc(ncc2)c3ncccc3)c1
0.301754	[O-][N+](=O)c1c(OC)ccc(NC(=O)c2nc(ncc2)c3ncccc3)c1
0.301754	[O-][N+](=O)c1c(OC)ccc(NC(=O)c2nc(ncc2)c3ncccc3)c1
0.301754	[O-][N+](=O)c1c(OC)ccc(NC(=O)c2nc(ncc2)c3ncccc3)c1
0.301754	[O-][N+](=O)c1c(OC)ccc(NC(=O)c2nc(ncc2)c3ncccc3)c1
0.301754	[O-][N+](=O)c1c(OC)ccc(NC(=O)c2nc(ncc2)c3ncccc3)c1
0.301754	[O-][N+](=O)c1c(OC)ccc(NC(=O)c2nc(ncc2)c3ncccc3)c1
0.301471	O=C(OC(C)(C)C)Nc1cc(c(cc1)C)C(=O)Nc2cc(NC(=O)CN3CCCCC3)c(cc2)C
0.301471	O=C(OC(C)(C)C)Nc1cc(c(cc1)C)C(=O)Nc2cc(NC(=O)CN3CCCCC3)c(cc2)C
0.301471	O=C(OC(C)(C)C)Nc1cc(c(cc1)C)C(=O)Nc2cc(NC(=O)CN3CCCCC3)c(cc2)C
0.301471	O=C(OC(C)(C)C)Nc1cc(c(cc1)C)C(=O)Nc2cc(NC(=O)CN3CCCCC3)c(cc2)C
0.301471	O=C(OC(C)(C)C)Nc1cc(c(cc1)C)C(=O)Nc2cc(NC(=O)CN3CCCCC3)c(cc2)C
0.301471	O=C(OC(C)(C)C)Nc1cc(c(cc1)C)C(=O)Nc2cc(NC(=O)CN3CCCCC3)c(cc2)C
0.301471	O=C(OC(C)(C)C)Nc1cc(c(cc1)C)C(=O)Nc2cc(NC(=O)CN3CCCCC3)c(cc2)C
0.301471	O=C(OC(C)(C)C)Nc1cc(c(cc1)C)C(=O)Nc2cc(NC(=O)CN3CCCCC3)c(cc2)C
0.301471	O=C(OC(C)(C)C)Nc1cc(c(cc1)C)C(=O)Nc2cc(NC(=O)CN3CCCCC3)c(cc2)C
0.301471	O=C(OC(C)(C)C)Nc1cc(c(cc1)C)C(=O)Nc2cc(NC(=O)CN3CCCCC3)c(cc2)C
0.301115	S1C(c2c(F)cc(NC(=O)c3cc(c4ccccc4)c(cc3)C)cc2)=CC=C1C
0.301115	S1C(c2c(F)cc(NC(=O)c3cc(c4ccccc4)c(cc3)C)cc2)=CC=C1C
0.301115	S1C(c2c(F)cc(NC(=O)c3cc(c4ccccc4)c(cc3)C)cc2)=CC=C1C
0.300781	S(=O)(=O)(NC)c1cc(NC(=O)c2ccc(cc2)CCC(F)(F)F)c(cc1)C
0.300781	S(=O)(=O)(NC)c1cc(NC(=O)c2ccc(cc2)CCC(F)(F)F)c(cc1)C
0.300781	S(=O)(=O)(NC)c1cc(NC(=O)c2ccc(cc2)CCC(F)(F)F)c(cc1)C
0.300781	S(=O)(=O)(NC)c1cc(NC(=O)c2ccc(cc2)CCC(F)(F)F)c(cc1)C
0.300781	S(=O)(=O)(NC)c1cc(NC(=O)c2ccc(cc2)CCC(F)(F)F)c(cc1)C
0.300781	S(=O)(=O)(NC)c1cc(NC(=O)c2ccc(cc2)CCC(F)(F)F)c(cc1)C
0.300781	S(=O)(=O)(NC)c1cc(NC(=O)c2ccc(cc2)CCC(F)(F)F)c(cc1)C
0.300781	S(=O)(=O)(NC)c1cc(NC(=O)c2ccc(cc2)CCC(F)(F)F)c(cc1)C
0.300781	S(=O)(=O)(NC)c1cc(NC(=O)c2ccc(cc2)CCC(F)(F)F)c(cc1)C
0.300781	S(=O)(=O)(NC)c1cc(NC(=O)c2ccc(cc2)CCC(F)(F)F)c(cc1)C
0.300781	Fc1c(NC(=O)c2cc(Nc3nnc(cc3)C)ccc2)cc(c(c1)C)C
0.300781	Fc1c(NC(=O)c2cc(Nc3nnc(cc3)C)ccc2)cc(c(c1)C)C
0.300781	Fc1c(NC(=O)c2cc(Nc3nnc(cc3)C)ccc2)cc(c(c1)C)C
0.300781	Fc1c(NC(=O)c2cc(Nc3nnc(cc3)C)ccc2)cc(c(c1)C)C
0.300781	Fc1c(NC(=O)c2cc(Nc3nnc(cc3)C)ccc2)cc(c(c1)C)C
0.300781	Fc1c(NC(=O)c2cc(Nc3nnc(cc3)C)ccc2)cc(c(c1)C)C
0.300781	Fc1c(NC(=O)c2cc(Nc3nnc(cc3)C)ccc2)cc(c(c1)C)C
0.300781	Fc1c(NC(=O)c2cc(Nc3nnc(cc3)C)ccc2)cc(c(c1)C)C
0.300781	Fc1c(NC(=O)c2cc(Nc3nnc(cc3)C)ccc2)cc(c(c1)C)C
0.300781	Fc1c(NC(=O)c2cc(Nc3nnc(cc3)C)ccc2)cc(c(c1)C)C
0.299652	S(c1c(cc(NC(=O)c2nc(ncc2)c3ncccc3)cc1)C(=O)OC)C
0.29927	O=C(OC(C)(C)C)Nc1cc(c(cc1)C)C(=O)NC2CCN(Cc3ccc(NC(=O)C)cc3)CC2
0.29927	O=C(OC(C)(C)C)Nc1cc(c(cc1)C)C(=O)NC2CCN(Cc3ccc(NC(=O)C)cc3)CC2
0.29927	O=C(OC(C)(C)C)Nc1cc(c(cc1)C)C(=O)NC2CCN(Cc3ccc(NC(=O)C)cc3)CC2
0.29927	O=C(OC(C)(C)C)Nc1cc(c(cc1)C)C(=O)NC2CCN(Cc3ccc(NC(=O)C)cc3)CC2
0.29927	O=C(OC(C)(C)C)Nc1cc(c(cc1)C)C(=O)NC2CCN(Cc3ccc(NC(=O)C)cc3)CC2
0.29927	O=C(OC(C)(C)C)Nc1cc(c(cc1)C)C(=O)NC2CCN(Cc3ccc(NC(=O)C)cc3)CC2
0.29927	O=C(OC(C)(C)C)Nc1cc(c(cc1)C)C(=O)NC2CCN(Cc3ccc(NC(=O)C)cc3)CC2
0.29927	O=C(OC(C)(C)C)Nc1cc(c(cc1)C)C(=O)NC2CCN(Cc3ccc(NC(=O)C)cc3)CC2
0.29927	O=C(OC(C)(C)C)Nc1cc(c(cc1)C)C(=O)NC2CCN(Cc3ccc(NC(=O)C)cc3)CC2
0.29927	O=C(OC(C)(C)C)Nc1cc(c(cc1)C)C(=O)NC2CCN(Cc3ccc(NC(=O)C)cc3)CC2
0.29918	Brc1c(ccc(c1)CN2CCN(C(=O)Nc3ccc(OC)cc3)CC2)C
0.29918	Brc1c(ccc(c1)CN2CCN(C(=O)Nc3ccc(OC)cc3)CC2)C
0.29918	Brc1c(ccc(c1)CN2CCN(C(=O)Nc3ccc(OC)cc3)CC2)C
0.29845	O=C(OC(C)(C)C)Nc1cc(c(cc1)C)C(=O)Nc2ccc(Oc3cnccc3)cc2
0.29845	O=C(OC(C)(C)C)Nc1cc(c(cc1)C)C(=O)Nc2ccc(Oc3cnccc3)cc2
0.29845	O=C(OC(C)(C)C)Nc1cc(c(cc1)C)C(=O)Nc2ccc(Oc3cnccc3)cc2
0.29845	O=C(OC(C)(C)C)Nc1cc(c(cc1)C)C(=O)Nc2ccc(Oc3cnccc3)cc2
0.29845	O=C(OC(C)(C)C)Nc1cc(c(cc1)C)C(=O)Nc2ccc(Oc3cnccc3)cc2
0.29845	O=C(OC(C)(C)C)Nc1cc(c(cc1)C)C(=O)Nc2ccc(Oc3cnccc3)cc2
0.29845	O=C(OC(C)(C)C)Nc1cc(c(cc1)C)C(=O)Nc2ccc(Oc3cnccc3)cc2
0.29845	O=C(OC(C)(C)C)Nc1cc(c(cc1)C)C(=O)Nc2ccc(Oc3cnccc3)cc2
0.29845	O=C(OC(C)(C)C)Nc1cc(c(cc1)C)C(=O)Nc2ccc(Oc3cnccc3)cc2
0.29845	O=C(OC(C)(C)C)Nc1cc(c(cc1)C)C(=O)Nc2ccc(Oc3cnccc3)cc2
0.298319	Fc1c(cc(NC(=O)c2ccc(c3ccccc3)cc2)cc1)C(=O)O
0.298319	Fc1c(cc(NC(=O)c2ccc(c3ccccc3)cc2)cc1)C(=O)O
0.297491	Fc1c(ccnc1)C(NC(=O)c2cc(NC(=O)Nc3ccccc3)c(cc2)C)C
0.297491	Fc1c(ccnc1)C(NC(=O)c2cc(NC(=O)Nc3ccccc3)c(cc2)C)C
0.297491	Fc1c(ccnc1)C(NC(=O)c2cc(NC(=O)Nc3ccccc3)c(cc2)C)C
0.297491	Fc1c(ccnc1)C(NC(=O)c2cc(NC(=O)Nc3ccccc3)c(cc2)C)C
0.297491	Fc1c(ccnc1)C(NC(=O)c2cc(NC(=O)Nc3ccccc3)c(cc2)C)C
0.297491	Fc1c(ccnc1)C(NC(=O)c2cc(NC(=O)Nc3ccccc3)c(cc2)C)C
0.297491	Fc1c(ccnc1)C(NC(=O)c2cc(NC(=O)Nc3ccccc3)c(cc2)C)C
0.297491	Fc1c(ccnc1)C(NC(=O)c2cc(NC(=O)Nc3ccccc3)c(cc2)C)C
0.297491	O=C(Nc1nc2OCCOc2cc1)c3cc(c4ccccc4)c(cc3)C
0.297491	O=C(Nc1nc2OCCOc2cc1)c3cc(c4ccccc4)c(cc3)C
0.297491	O=C(Nc1nc2OCCOc2cc1)c3cc(c4ccccc4)c(cc3)C
0.297491	O=C(Nc1nc2OCCOc2cc1)c3cc(c4ccccc4)c(cc3)C
0.297491	O=C(Nc1nc2OCCOc2cc1)c3cc(c4ccccc4)c(cc3)C
0.296928	S1C(=NC(C(=O)Nc2cc(NC(=O)CN3CCCCC3)c(cc2)C)=C1)CC4CCNCC4
0.296928	S1C(=NC(C(=O)Nc2cc(NC(=O)CN3CCCCC3)c(cc2)C)=C1)CC4CCNCC4
0.296928	S1C(=NC(C(=O)Nc2cc(NC(=O)CN3CCCCC3)c(cc2)C)=C1)CC4CCNCC4
0.296928	S1C(=NC(C(=O)Nc2cc(NC(=O)CN3CCCCC3)c(cc2)C)=C1)CC4CCNCC4
0.296928	S1C(=NC(C(=O)Nc2cc(NC(=O)CN3CCCCC3)c(cc2)C)=C1)CC4CCNCC4
0.296928	S1C(=NC(C(=O)Nc2cc(NC(=O)CN3CCCCC3)c(cc2)C)=C1)CC4CCNCC4
0.296928	S1C(=NC(C(=O)Nc2cc(NC(=O)CN3CCCCC3)c(cc2)C)=C1)CC4CCNCC4
0.296928	S1C(=NC(C(=O)Nc2cc(NC(=O)CN3CCCCC3)c(cc2)C)=C1)CC4CCNCC4
0.296928	S1C(=NC(C(=O)Nc2cc(NC(=O)CN3CCCCC3)c(cc2)C)=C1)CC4CCNCC4
0.296928	S1C(=NC(C(=O)Nc2cc(NC(=O)CN3CCCCC3)c(cc2)C)=C1)CC4CCNCC4
0.296667	Brc1cc2c(cc(cc2)C=3OC(=NN3)CNc4c(ccc(c4)C(=O)Nc5ccccc5)C)cc1
0.296667	Brc1cc2c(cc(cc2)C=3OC(=NN3)CNc4c(ccc(c4)C(=O)Nc5ccccc5)C)cc1
0.296667	Brc1cc2c(cc(cc2)C=3OC(=NN3)CNc4c(ccc(c4)C(=O)Nc5ccccc5)C)cc1
0.296667	Brc1cc2c(cc(cc2)C=3OC(=NN3)CNc4c(ccc(c4)C(=O)Nc5ccccc5)C)cc1
0.296667	Brc1cc2c(cc(cc2)C=3OC(=NN3)CNc4c(ccc(c4)C(=O)Nc5ccccc5)C)cc1
0.296667	Brc1cc2c(cc(cc2)C=3OC(=NN3)CNc4c(ccc(c4)C(=O)Nc5ccccc5)C)cc1
0.296667	Brc1cc2c(cc(cc2)C=3OC(=NN3)CNc4c(ccc(c4)C(=O)Nc5ccccc5)C)cc1
0.296667	Brc1cc2c(cc(cc2)C=3OC(=NN3)CNc4c(ccc(c4)C(=O)Nc5ccccc5)C)cc1
0.296667	Brc1cc2c(cc(cc2)C=3OC(=NN3)CNc4c(ccc(c4)C(=O)Nc5ccccc5)C)cc1
0.296667	Brc1cc2c(cc(cc2)C=3OC(=NN3)CNc4c(ccc(c4)C(=O)Nc5ccccc5)C)cc1
0.296296	O=C(Nc1c(ccc(c2nccnc2)c1)C)C(=O)NC=3N(N=CC3)Cc4ccc(cc4)C(C)C
0.296296	O=C(Nc1c(ccc(c2nccnc2)c1)C)C(=O)NC=3N(N=CC3)Cc4ccc(cc4)C(C)C
0.296296	O=C(Nc1c(ccc(c2nccnc2)c1)C)C(=O)NC=3N(N=CC3)Cc4ccc(cc4)C(C)C
0.296296	O=C(Nc1c(ccc(c2nccnc2)c1)C)C(=O)NC=3N(N=CC3)Cc4ccc(cc4)C(C)C
0.296296	O=C(Nc1c(ccc(c2nccnc2)c1)C)C(=O)NC=3N(N=CC3)Cc4ccc(cc4)C(C)C
0.296296	O=C(Nc1c(ccc(c2nccnc2)c1)C)C(=O)NC=3N(N=CC3)Cc4ccc(cc4)C(C)C
0.296296	O=C(Nc1c(ccc(c2nccnc2)c1)C)C(=O)NC=3N(N=CC3)Cc4ccc(cc4)C(C)C
0.296296	O=C(Nc1c(ccc(c2nccnc2)c1)C)C(=O)NC=3N(N=CC3)Cc4ccc(cc4)C(C)C
0.296296	O=C(Nc1c(ccc(c2nccnc2)c1)C)C(=O)NC=3N(N=CC3)Cc4ccc(cc4)C(C)C
0.296296	O=C(Nc1c(ccc(c2nccnc2)c1)C)C(=O)NC=3N(N=CC3)Cc4ccc(cc4)C(C)C
0.296	O=C(Nc1cc(c2ccc(cc2)C(C)(C)C)ccc1)c3cc(Nc4nnc(cc4)C)ccc3
0.29588	Fc1c(cccc1)C(=O)Nc2c(ccc(c2)C=3ON=CN3)C
0.294372	Brc1ccc(c2ccc(cc2)C(=O)Nc3c(Cl)cc(c4ccccc4)cc3)cc1
0.294372	Brc1ccc(c2ccc(cc2)C(=O)Nc3c(Cl)cc(c4ccccc4)cc3)cc1
0.294372	Brc1ccc(c2ccc(cc2)C(=O)Nc3c(Cl)cc(c4ccccc4)cc3)cc1
0.294372	Brc1ccc(c2ccc(cc2)C(=O)Nc3c(Cl)cc(c4ccccc4)cc3)cc1
0.294372	Brc1ccc(c2ccc(cc2)C(=O)Nc3c(Cl)cc(c4ccccc4)cc3)cc1
0.294372	Brc1ccc(c2ccc(cc2)C(=O)Nc3c(Cl)cc(c4ccccc4)cc3)cc1
0.294372	Brc1ccc(c2ccc(cc2)C(=O)Nc3c(Cl)cc(c4ccccc4)cc3)cc1
0.294372	Brc1ccc(c2ccc(cc2)C(=O)Nc3c(Cl)cc(c4ccccc4)cc3)cc1
0.294372	Brc1ccc(c2ccc(cc2)C(=O)Nc3c(Cl)cc(c4ccccc4)cc3)cc1
0.294372	Brc1ccc(c2ccc(cc2)C(=O)Nc3c(Cl)cc(c4ccccc4)cc3)cc1
0.293893	S(=O)(=O)(NC)c1cc(NC(=O)c2ccc(cc2)CCNS(=O)(=O)C)c(cc1)C
0.293893	S(=O)(=O)(NC)c1cc(NC(=O)c2ccc(cc2)CCNS(=O)(=O)C)c(cc1)C
0.293893	S(=O)(=O)(NC)c1cc(NC(=O)c2ccc(cc2)CCNS(=O)(=O)C)c(cc1)C
0.293893	S(=O)(=O)(NC)c1cc(NC(=O)c2ccc(cc2)CCNS(=O)(=O)C)c(cc1)C
0.293893	S(=O)(=O)(NC)c1cc(NC(=O)c2ccc(cc2)CCNS(=O)(=O)C)c(cc1)C
0.293893	S(=O)(=O)(NC)c1cc(NC(=O)c2ccc(cc2)CCNS(=O)(=O)C)c(cc1)C
0.293893	S(=O)(=O)(NC)c1cc(NC(=O)c2ccc(cc2)CCNS(=O)(=O)C)c(cc1)C
0.293893	S(=O)(=O)(NC)c1cc(NC(=O)c2ccc(cc2)CCNS(=O)(=O)C)c(cc1)C
0.293893	S(=O)(=O)(NC)c1cc(NC(=O)c2ccc(cc2)CCNS(=O)(=O)C)c(cc1)C
0.293893	S(=O)(=O)(NC)c1cc(NC(=O)c2ccc(cc2)CCNS(=O)(=O)C)c(cc1)C
0.293878	O=C(Nc1c(OCCOC)cc(cc1)C)c2ccc(c3ccccc3)cc2
0.293878	O=C(Nc1c(OCCOC)cc(cc1)C)c2ccc(c3ccccc3)cc2
0.292308	S1C(=NC(c2ccc(cc2)C(=O)Nc3nc(c(c4ccccc4)cc3)C)=C1)C
0.292308	S1C(=NC(c2ccc(cc2)C(=O)Nc3nc(c(c4ccccc4)cc3)C)=C1)C
0.292135	Clc1cc(ccc1)C(=O)Nc2cc(c(NC(=O)c3c(NC(=O)c4ccc(OC)cc4)cc(F)cc3)cc2)C
0.292135	Clc1cc(ccc1)C(=O)Nc2cc(c(NC(=O)c3c(NC(=O)c4ccc(OC)cc4)cc(F)cc3)cc2)C
0.292135	Clc1cc(ccc1)C(=O)Nc2cc(c(NC(=O)c3c(NC(=O)c4ccc(OC)cc4)cc(F)cc3)cc2)C
0.292135	Clc1cc(ccc1)C(=O)Nc2cc(c(NC(=O)c3c(NC(=O)c4ccc(OC)cc4)cc(F)cc3)cc2)C
0.292135	Clc1cc(ccc1)C(=O)Nc2cc(c(NC(=O)c3c(NC(=O)c4ccc(OC)cc4)cc(F)cc3)cc2)C
0.292135	Clc1cc(ccc1)C(=O)Nc2cc(c(NC(=O)c3c(NC(=O)c4ccc(OC)cc4)cc(F)cc3)cc2)C
0.292135	Clc1cc(ccc1)C(=O)Nc2cc(c(NC(=O)c3c(NC(=O)c4ccc(OC)cc4)cc(F)cc3)cc2)C
0.292135	Clc1cc(ccc1)C(=O)Nc2cc(c(NC(=O)c3c(NC(=O)c4ccc(OC)cc4)cc(F)cc3)cc2)C
0.292135	Clc1cc(ccc1)C(=O)Nc2cc(c(NC(=O)c3c(NC(=O)c4ccc(OC)cc4)cc(F)cc3)cc2)C
0.291667	Clc1cc(ccc1)C(=O)Nc2cc(c(NC(=O)c3c(NC(=O)C)cc(F)cc3)cc2)C
0.291228	O=C(Nc1c(ccc(c2nccnc2)c1)C)C(=O)NC3=NN(C=C3)C4CCC4
0.291228	O=C(Nc1c(ccc(c2nccnc2)c1)C)C(=O)NC3=NN(C=C3)C4CCC4
0.291228	O=C(Nc1c(ccc(c2nccnc2)c1)C)C(=O)NC3=NN(C=C3)C4CCC4
0.291228	O=C(Nc1c(ccc(c2nccnc2)c1)C)C(=O)NC3=NN(C=C3)C4CCC4
0.291188	FC(F)(F)CNC(=O)c1cc(NC(=O)C(=O)Nc2cc(NC(=O)C(C)C)ccc2)c(cc1)C
0.29078	Clc1ccc(cc1)C=2OC(=NN2)CCC(=O)Nc3cc(NC(=O)CN4CCCCC4)c(cc3)C
0.29078	Clc1ccc(cc1)C=2OC(=NN2)CCC(=O)Nc3cc(NC(=O)CN4CCCCC4)c(cc3)C
0.29078	Clc1ccc(cc1)C=2OC(=NN2)CCC(=O)Nc3cc(NC(=O)CN4CCCCC4)c(cc3)C
0.290749	Clc1cc(NNC(=O)c2ccncc2)c(cc1)C
0.290749	Clc1cc(NNC(=O)c2ccncc2)c(cc1)C
0.290749	Clc1cc(NNC(=O)c2ccncc2)c(cc1)C
0.290749	Clc1cc(NNC(=O)c2ccncc2)c(cc1)C
0.290749	Clc1cc(NNC(=O)c2ccncc2)c(cc1)C
0.289941	O=C(N1C(C2=NC(c3cnccc3)=CN2)CC(OC)C1)c4c(NC(=O)c5ccc(OC)cc5)cccc4
0.289941	O=C(N1C(C2=NC(c3cnccc3)=CN2)CC(OC)C1)c4c(NC(=O)c5ccc(OC)cc5)cccc4
0.289941	O=C(N1C(C2=NC(c3cnccc3)=CN2)CC(OC)C1)c4c(NC(=O)c5ccc(OC)cc5)cccc4
0.289941	O=C(N1C(C2=NC(c3cnccc3)=CN2)CC(OC)C1)c4c(NC(=O)c5ccc(OC)cc5)cccc4
0.289941	O=C(N1C(C2=NC(c3cnccc3)=CN2)CC(OC)C1)c4c(NC(=O)c5ccc(OC)cc5)cccc4
0.289941	O=C(N1C(C2=NC(c3cnccc3)=CN2)CC(OC)C1)c4c(NC(=O)c5ccc(OC)cc5)cccc4
0.289941	O=C(N1C(C2=NC(c3cnccc3)=CN2)CC(OC)C1)c4c(NC(=O)c5ccc(OC)cc5)cccc4
0.289941	O=C(N1C(C2=NC(c3cnccc3)=CN2)CC(OC)C1)c4c(NC(=O)c5ccc(OC)cc5)cccc4
0.289941	O=C(N1C(C2=NC(c3cnccc3)=CN2)CC(OC)C1)c4c(NC(=O)c5ccc(OC)cc5)cccc4
0.289941	O=C(N1C(C2=NC(c3cnccc3)=CN2)CC(OC)C1)c4c(NC(=O)c5ccc(OC)cc5)cccc4
0.28866	Fc1c(cc(cc1)C2=NOC(=N2)CCC(=O)Nc3c(ccc(c4nccnc4)c3)C)C
0.28866	Fc1c(cc(cc1)C2=NOC(=N2)CCC(=O)Nc3c(ccc(c4nccnc4)c3)C)C
0.28866	Fc1c(cc(cc1)C2=NOC(=N2)CCC(=O)Nc3c(ccc(c4nccnc4)c3)C)C
0.28866	Fc1c(cc(cc1)C2=NOC(=N2)CCC(=O)Nc3c(ccc(c4nccnc4)c3)C)C
0.28866	Fc1c(cc(cc1)C2=NOC(=N2)CCC(=O)Nc3c(ccc(c4nccnc4)c3)C)C
0.28866	Fc1c(cc(cc1)C2=NOC(=N2)CCC(=O)Nc3c(ccc(c4nccnc4)c3)C)C
0.28866	Fc1c(cc(cc1)C2=NOC(=N2)CCC(=O)Nc3c(ccc(c4nccnc4)c3)C)C
0.28866	Fc1c(cc(cc1)C2=NOC(=N2)CCC(=O)Nc3c(ccc(c4nccnc4)c3)C)C
0.28866	Fc1c(cc(cc1)C2=NOC(=N2)CCC(=O)Nc3c(ccc(c4nccnc4)c3)C)C
0.28866	Fc1c(cc(cc1)C2=NOC(=N2)CCC(=O)Nc3c(ccc(c4nccnc4)c3)C)C
0.288256	O=C(OC(C)(C)C)Nc1cc(c(cc1)C)C(=O)Nc2ncnc(c3ccc(OC)cc3)c2
0.288256	O=C(OC(C)(C)C)Nc1cc(c(cc1)C)C(=O)Nc2ncnc(c3ccc(OC)cc3)c2
0.288256	O=C(OC(C)(C)C)Nc1cc(c(cc1)C)C(=O)Nc2ncnc(c3ccc(OC)cc3)c2
0.288256	O=C(OC(C)(C)C)Nc1cc(c(cc1)C)C(=O)Nc2ncnc(c3ccc(OC)cc3)c2
0.288256	O=C(OC(C)(C)C)Nc1cc(c(cc1)C)C(=O)Nc2ncnc(c3ccc(OC)cc3)c2
0.288256	O=C(OC(C)(C)C)Nc1cc(c(cc1)C)C(=O)Nc2ncnc(c3ccc(OC)cc3)c2
0.288256	O=C(OC(C)(C)C)Nc1cc(c(cc1)C)C(=O)Nc2ncnc(c3ccc(OC)cc3)c2
0.288256	O=C(OC(C)(C)C)Nc1cc(c(cc1)C)C(=O)Nc2ncnc(c3ccc(OC)cc3)c2
0.288256	O=C(OC(C)(C)C)Nc1cc(c(cc1)C)C(=O)Nc2ncnc(c3ccc(OC)cc3)c2
0.288256	O=C(OC(C)(C)C)Nc1cc(c(cc1)C)C(=O)Nc2ncnc(c3ccc(OC)cc3)c2
0.287402	Clc1cc(ccc1)C(=O)Nc2cc(c(NC(=O)c3cc(F)cc(OC(F)F)c3)cc2)C
0.287402	Clc1cc(ccc1)C(=O)Nc2cc(c(NC(=O)c3cc(F)cc(OC(F)F)c3)cc2)C
0.287402	Clc1cc(ccc1)C(=O)Nc2cc(c(NC(=O)c3cc(F)cc(OC(F)F)c3)cc2)C
0.287402	Clc1cc(ccc1)C(=O)Nc2cc(c(NC(=O)c3cc(F)cc(OC(F)F)c3)cc2)C
0.287402	Clc1cc(ccc1)C(=O)Nc2cc(c(NC(=O)c3cc(F)cc(OC(F)F)c3)cc2)C
0.287402	Clc1cc(ccc1)C(=O)Nc2cc(c(NC(=O)c3cc(F)cc(OC(F)F)c3)cc2)C
0.287402	Clc1cc(ccc1)C(=O)Nc2cc(c(NC(=O)c3cc(F)cc(OC(F)F)c3)cc2)C
0.287402	Clc1cc(ccc1)C(=O)Nc2cc(c(NC(=O)c3cc(F)cc(OC(F)F)c3)cc2)C
0.287402	Clc1cc(ccc1)C(=O)Nc2cc(c(NC(=O)c3cc(F)cc(OC(F)F)c3)cc2)C
0.287402	Clc1cc(ccc1)C(=O)Nc2cc(c(NC(=O)c3cc(F)cc(OC(F)F)c3)cc2)C
0.287234	O=C(Nc1c(N2CCOCC2)cc(N3CCOCC3)cc1)c4cc(ccc4)C5=NNC(=N5)C
0.287234	O=C(Nc1c(N2CCOCC2)cc(N3CCOCC3)cc1)c4cc(ccc4)C5=NNC(=N5)C
0.287234	O=C(Nc1c(N2CCOCC2)cc(N3CCOCC3)cc1)c4cc(ccc4)C5=NNC(=N5)C
0.287234	O=C(Nc1c(N2CCOCC2)cc(N3CCOCC3)cc1)c4cc(ccc4)C5=NNC(=N5)C
0.287234	O=C(Nc1c(N2CCOCC2)cc(N3CCOCC3)cc1)c4cc(ccc4)C5=NNC(=N5)C
0.287234	O=C(Nc1c(N2CCOCC2)cc(N3CCOCC3)cc1)c4cc(ccc4)C5=NNC(=N5)C
0.287234	O=C(Nc1c(N2CCOCC2)cc(N3CCOCC3)cc1)c4cc(ccc4)C5=NNC(=N5)C
0.287234	O=C(Nc1c(N2CCOCC2)cc(N3CCOCC3)cc1)c4cc(ccc4)C5=NNC(=N5)C
0.287234	O=C(Nc1c(N2CCOCC2)cc(N3CCOCC3)cc1)c4cc(ccc4)C5=NNC(=N5)C
0.287234	O=C(Nc1c(N2CCOCC2)cc(N3CCOCC3)cc1)c4cc(ccc4)C5=NNC(=N5)C
0.286957	Brc1ccc(c2ccc(cc2)C(=O)Nc3c(F)cc(c(c3)C)C)cc1
0.286957	Brc1ccc(c2ccc(cc2)C(=O)Nc3c(F)cc(c(c3)C)C)cc1
0.286957	Brc1ccc(c2ccc(cc2)C(=O)Nc3c(F)cc(c(c3)C)C)cc1
0.286957	Brc1ccc(c2ccc(cc2)C(=O)Nc3c(F)cc(c(c3)C)C)cc1
0.286957	Brc1ccc(c2ccc(cc2)C(=O)Nc3c(F)cc(c(c3)C)C)cc1
0.286957	Brc1ccc(c2ccc(cc2)C(=O)Nc3c(F)cc(c(c3)C)C)cc1
0.286957	Brc1ccc(c2ccc(cc2)C(=O)Nc3c(F)cc(c(c3)C)C)cc1
0.286957	Brc1ccc(c2ccc(cc2)C(=O)Nc3c(F)cc(c(c3)C)C)cc1
0.286957	Brc1ccc(c2ccc(cc2)C(=O)Nc3c(F)cc(c(c3)C)C)cc1
0.286957	Brc1ccc(c2ccc(cc2)C(=O)Nc3c(F)cc(c(c3)C)C)cc1
0.286822	Clc1cc(ccc1)C(=O)Nc2cc(c(NC(=O)c3c(cc(NC(=O)OC)cc3)C)cc2)C
0.286822	Clc1cc(ccc1)C(=O)Nc2cc(c(NC(=O)c3c(cc(NC(=O)OC)cc3)C)cc2)C
0.286822	Clc1cc(ccc1)C(=O)Nc2cc(c(NC(=O)c3c(cc(NC(=O)OC)cc3)C)cc2)C
0.286822	Clc1cc(ccc1)C(=O)Nc2cc(c(NC(=O)c3c(cc(NC(=O)OC)cc3)C)cc2)C
0.286822	Clc1cc(ccc1)C(=O)Nc2cc(c(NC(=O)c3c(cc(NC(=O)OC)cc3)C)cc2)C
0.286822	Clc1cc(ccc1)C(=O)Nc2cc(c(NC(=O)c3c(cc(NC(=O)OC)cc3)C)cc2)C
0.286822	Clc1cc(ccc1)C(=O)Nc2cc(c(NC(=O)c3c(cc(NC(=O)OC)cc3)C)cc2)C
0.286822	Clc1cc(ccc1)C(=O)Nc2cc(c(NC(=O)c3c(cc(NC(=O)OC)cc3)C)cc2)C
0.286822	Clc1cc(ccc1)C(=O)Nc2cc(c(NC(=O)c3c(cc(NC(=O)OC)cc3)C)cc2)C
0.286822	Clc1cc(ccc1)C(=O)Nc2cc(c(NC(=O)c3c(cc(NC(=O)OC)cc3)C)cc2)C
0.286232	S(=O)(=O)(NCc1ccccc1)c2c(ccc(c2)C(=O)Nc3c(ccc(c3)C(=O)O)C)C
0.286195	S1CCN(c2nccc(c2)CNC(=O)C(=O)Nc3c(ccc(c3)C(=O)NCC(F)(F)F)C)CC1
0.286195	S1CCN(c2nccc(c2)CNC(=O)C(=O)Nc3c(ccc(c3)C(=O)NCC(F)(F)F)C)CC1
0.286195	S1CCN(c2nccc(c2)CNC(=O)C(=O)Nc3c(ccc(c3)C(=O)NCC(F)(F)F)C)CC1
0.286195	S1CCN(c2nccc(c2)CNC(=O)C(=O)Nc3c(ccc(c3)C(=O)NCC(F)(F)F)C)CC1
0.286195	S1CCN(c2nccc(c2)CNC(=O)C(=O)Nc3c(ccc(c3)C(=O)NCC(F)(F)F)C)CC1
0.286195	S1CCN(c2nccc(c2)CNC(=O)C(=O)Nc3c(ccc(c3)C(=O)NCC(F)(F)F)C)CC1
0.286195	S1CCN(c2nccc(c2)CNC(=O)C(=O)Nc3c(ccc(c3)C(=O)NCC(F)(F)F)C)CC1
0.286195	S1CCN(c2nccc(c2)CNC(=O)C(=O)Nc3c(ccc(c3)C(=O)NCC(F)(F)F)C)CC1
0.286195	S1CCN(c2nccc(c2)CNC(=O)C(=O)Nc3c(ccc(c3)C(=O)NCC(F)(F)F)C)CC1
0.286195	S1CCN(c2nccc(c2)CNC(=O)C(=O)Nc3c(ccc(c3)C(=O)NCC(F)(F)F)C)CC1
0.285714	Clc1cc(ccc1)C(=O)Nc2cc(c(N)cc2)C
0.285714	Clc1cc(ccc1)C(=O)Nc2cc(c(N)cc2)C
0.285714	Clc1cc(ccc1)C(=O)Nc2cc(c(N)cc2)C
0.285714	Clc1cc(ccc1)C(=O)Nc2cc(c(N)cc2)C
0.285714	Clc1cc(ccc1)C(=O)Nc2cc(c(N)cc2)C
0.285714	Clc1cc(ccc1)C(=O)Nc2cc(c(N)cc2)C
0.285714	Clc1cc(ccc1)C(=O)Nc2cc(c(N)cc2)C
0.285714	Clc1cc(ccc1)C(=O)Nc2cc(c(N)cc2)C
0.285714	Clc1cc(ccc1)C(=O)Nc2cc(c(N)cc2)C
0.285714	Clc1cc(ccc1)C(=O)Nc2cc(c(N)cc2)C
0.285714	O=C(Nc1c(ccc(c2nccnc2)c1)C)C3(c4ccc(OCc5ccccc5)cc4)CCOCC3
0.285714	O=C(Nc1c(ccc(c2nccnc2)c1)C)C3(c4ccc(OCc5ccccc5)cc4)CCOCC3
0.285714	O=C(Nc1c(ccc(c2nccnc2)c1)C)C3(c4ccc(OCc5ccccc5)cc4)CCOCC3
0.285714	O=C(Nc1c(ccc(c2nccnc2)c1)C)C3(c4ccc(OCc5ccccc5)cc4)CCOCC3
0.285714	O=C(Nc1c(ccc(c2nccnc2)c1)C)C3(c4ccc(OCc5ccccc5)cc4)CCOCC3
0.285714	O=C(Nc1c(ccc(c2nccnc2)c1)C)C3(c4ccc(OCc5ccccc5)cc4)CCOCC3
0.285714	O=C(Nc1c(ccc(c2nccnc2)c1)C)C3(c4ccc(OCc5ccccc5)cc4)CCOCC3
0.285714	O=C(Nc1c(ccc(c2nccnc2)c1)C)C3(c4ccc(OCc5ccccc5)cc4)CCOCC3
0.285714	O=C(Nc1c(ccc(c2nccnc2)c1)C)C3(c4ccc(OCc5ccccc5)cc4)CCOCC3
0.285714	O=C(Nc1c(ccc(c2nccnc2)c1)C)C3(c4ccc(OCc5ccccc5)cc4)CCOCC3
0.285714	O=C(Nc1ncc(c2ncccc2)cc1)c3cc(Nc4ncnc5c4cccc5)ccc3
0.285714	O=C(Nc1ncc(c2ncccc2)cc1)c3cc(Nc4ncnc5c4cccc5)ccc3
0.285714	O=C(Nc1ncc(c2ncccc2)cc1)c3cc(Nc4ncnc5c4cccc5)ccc3
0.285714	O=C(Nc1ncc(c2ncccc2)cc1)c3cc(Nc4ncnc5c4cccc5)ccc3
0.285714	O=C(Nc1ncc(c2ncccc2)cc1)c3cc(Nc4ncnc5c4cccc5)ccc3
0.285714	O=C(Nc1ncc(c2ncccc2)cc1)c3cc(Nc4ncnc5c4cccc5)ccc3
0.285714	O=C(Nc1ncc(c2ncccc2)cc1)c3cc(Nc4ncnc5c4cccc5)ccc3
0.285714	Fc1cc(NC(=O)c2ccc(c3ccccc3)cc2)c(Oc4c(OC)cc(cc4)C)cc1
0.285714	Fc1cc(NC(=O)c2ccc(c3ccccc3)cc2)c(Oc4c(OC)cc(cc4)C)cc1
0.285714	Fc1cc(NC(=O)c2ccc(c3ccccc3)cc2)c(Oc4c(OC)cc(cc4)C)cc1
0.285714	Fc1cc(NC(=O)c2ccc(c3ccccc3)cc2)c(Oc4c(OC)cc(cc4)C)cc1
0.285714	Fc1cc(NC(=O)c2ccc(c3ccccc3)cc2)c(Oc4c(OC)cc(cc4)C)cc1
0.285714	Fc1cc(NC(=O)c2ccc(c3ccccc3)cc2)c(Oc4c(OC)cc(cc4)C)cc1
0.285714	Fc1cc(NC(=O)c2ccc(c3ccccc3)cc2)c(Oc4c(OC)cc(cc4)C)cc1
0.285714	Fc1cc(NC(=O)c2ccc(c3ccccc3)cc2)c(Oc4c(OC)cc(cc4)C)cc1
0.285714	Fc1cc(NC(=O)c2ccc(c3ccccc3)cc2)c(Oc4c(OC)cc(cc4)C)cc1
0.285714	Fc1cc(NC(=O)c2ccc(c3ccccc3)cc2)c(Oc4c(OC)cc(cc4)C)cc1
0.285171	n1c(c2cc(NCc3c(cccc3)CC(C)C)c(cc2)C)cncc1
0.285171	n1c(c2cc(NCc3c(cccc3)CC(C)C)c(cc2)C)cncc1
0.285171	n1c(c2cc(NCc3c(cccc3)CC(C)C)c(cc2)C)cncc1
0.285171	n1c(c2cc(NCc3c(cccc3)CC(C)C)c(cc2)C)cncc1
0.285171	n1c(c2cc(NCc3c(cccc3)CC(C)C)c(cc2)C)cncc1
0.285171	n1c(c2cc(NCc3c(cccc3)CC(C)C)c(cc2)C)cncc1
0.285171	n1c(c2cc(NCc3c(cccc3)CC(C)C)c(cc2)C)cncc1
0.285171	n1c(c2cc(NCc3c(cccc3)CC(C)C)c(cc2)C)cncc1
0.285171	n1c(c2cc(NCc3c(cccc3)CC(C)C)c(cc2)C)cncc1
0.285171	n1c(c2cc(NCc3c(cccc3)CC(C)C)c(cc2)C)cncc1
0.285156	FC(F)(F)CCc1ccc(cc1)C(=O)Nc2nc(c(c3ccccc3)cc2)C
0.284698	O=C(Nc1c(ccc(c1)C=2ON=C(N2)C)C)C=3OC=C(C(=O)N)C3
0.284698	O=C(Nc1c(ccc(c1)C=2ON=C(N2)C)C)C=3OC=C(C(=O)N)C3
0.284698	O=C(Nc1c(ccc(c1)C=2ON=C(N2)C)C)C=3OC=C(C(=O)N)C3
0.284698	O=C(Nc1c(ccc(c1)C=2ON=C(N2)C)C)C=3OC=C(C(=O)N)C3
0.284698	O=C(Nc1c(ccc(c1)C=2ON=C(N2)C)C)C=3OC=C(C(=O)N)C3
0.284698	O=C(Nc1c(ccc(c1)C=2ON=C(N2)C)C)C=3OC=C(C(=O)N)C3
0.284698	O=C(Nc1c(ccc(c1)C=2ON=C(N2)C)C)C=3OC=C(C(=O)N)C3
0.284698	O=C(Nc1c(ccc(c1)C=2ON=C(N2)C)C)C=3OC=C(C(=O)N)C3
0.284698	O=C(Nc1c(ccc(c1)C=2ON=C(N2)C)C)C=3OC=C(C(=O)N)C3
0.284698	O=C(Nc1c(ccc(c1)C=2ON=C(N2)C)C)C=3OC=C(C(=O)N)C3
0.284585	Fc1c(NC(=O)c2c(F)cc(c3ccccc3)cc2)cc(c(c1)C)C
0.284091	Fc1c(ccc(c2ccccc2)c1)C(=O)Nc3c(c4ccncc4)cncc3
0.284091	Fc1c(ccc(c2ccccc2)c1)C(=O)Nc3c(c4ccncc4)cncc3
0.284091	Fc1c(ccc(c2ccccc2)c1)C(=O)Nc3c(c4ccncc4)cncc3
0.284091	Fc1c(ccc(c2ccccc2)c1)C(=O)Nc3c(c4ccncc4)cncc3
0.284091	Fc1c(ccc(c2ccccc2)c1)C(=O)Nc3c(c4ccncc4)cncc3
0.284091	Fc1c(ccc(c2ccccc2)c1)C(=O)Nc3c(c4ccncc4)cncc3
0.284091	Fc1c(ccc(c2ccccc2)c1)C(=O)Nc3c(c4ccncc4)cncc3
0.284091	Fc1c(ccc(c2ccccc2)c1)C(=O)Nc3c(c4ccncc4)cncc3
0.284091	Fc1c(ccc(c2ccccc2)c1)C(=O)Nc3c(c4ccncc4)cncc3
0.284091	Fc1c(ccc(c2ccccc2)c1)C(=O)Nc3c(c4ccncc4)cncc3
0.284047	O=C(NNc1ccc(cc1)CC(=O)OC)c2cc(c3ccccc3)c(cc2)C
0.284047	O=C(NNc1ccc(cc1)CC(=O)OC)c2cc(c3ccccc3)c(cc2)C
0.284047	O=C(NNc1ccc(cc1)CC(=O)OC)c2cc(c3ccccc3)c(cc2)C
0.284047	O=C(NNc1ccc(cc1)CC(=O)OC)c2cc(c3ccccc3)c(cc2)C
0.283401	Brc1c(ccc(c1)CNC2CCN(Cc3ccc(NC(=O)C)cc3)CC2)C
0.283401	Brc1c(ccc(c1)CNC2CCN(Cc3ccc(NC(=O)C)cc3)CC2)C
0.283401	Brc1c(ccc(c1)CNC2CCN(Cc3ccc(NC(=O)C)cc3)CC2)C
0.283401	Brc1c(ccc(c1)CNC2CCN(Cc3ccc(NC(=O)C)cc3)CC2)C
0.283401	Brc1c(ccc(c1)CNC2CCN(Cc3ccc(NC(=O)C)cc3)CC2)C
0.283401	Brc1c(ccc(c1)CNC2CCN(Cc3ccc(NC(=O)C)cc3)CC2)C
0.283401	Brc1c(ccc(c1)CNC2CCN(Cc3ccc(NC(=O)C)cc3)CC2)C
0.283401	Brc1c(ccc(c1)CNC2CCN(Cc3ccc(NC(=O)C)cc3)CC2)C
0.283401	Brc1c(ccc(c1)CNC2CCN(Cc3ccc(NC(=O)C)cc3)CC2)C
0.283401	Brc1c(ccc(c1)CNC2CCN(Cc3ccc(NC(=O)C)cc3)CC2)C
0.283401	O=C(Nc1c(ccc(NC(=O)CCOC2CC2)c1)C)CN3CCCCC3
0.283401	O=C(Nc1c(ccc(NC(=O)CCOC2CC2)c1)C)CN3CCCCC3
0.283401	O=C(Nc1c(ccc(NC(=O)CCOC2CC2)c1)C)CN3CCCCC3
0.283401	O=C(Nc1c(ccc(NC(=O)CCOC2CC2)c1)C)CN3CCCCC3
0.283401	O=C(Nc1c(ccc(NC(=O)CCOC2CC2)c1)C)CN3CCCCC3
0.283401	O=C(Nc1c(ccc(NC(=O)CCOC2CC2)c1)C)CN3CCCCC3
0.283401	O=C(Nc1c(ccc(NC(=O)CCOC2CC2)c1)C)CN3CCCCC3
0.283401	O=C(Nc1c(ccc(NC(=O)CCOC2CC2)c1)C)CN3CCCCC3
0.283401	O=C(Nc1c(ccc(NC(=O)CCOC2CC2)c1)C)CN3CCCCC3
0.283333	O(c1c(OC)cc(cc1)CN2CCC(c3nc(c4c(OC)cccc4)ccn3)CC2)Cc5ccncc5
0.283333	O(c1c(OC)cc(cc1)CN2CCC(c3nc(c4c(OC)cccc4)ccn3)CC2)Cc5ccncc5
0.283333	O(c1c(OC)cc(cc1)CN2CCC(c3nc(c4c(OC)cccc4)ccn3)CC2)Cc5ccncc5
0.283333	O(c1c(OC)cc(cc1)CN2CCC(c3nc(c4c(OC)cccc4)ccn3)CC2)Cc5ccncc5
0.282869	n1c(c2cc(NC3CC(C4CCC4)C3)c(cc2)C)cncc1
0.282869	Fc1c(ccc(c2ccccc2)c1)C(=O)Nc3cc(ccc3)CCCc4ccccc4
0.282869	Fc1c(ccc(c2ccccc2)c1)C(=O)Nc3cc(ccc3)CCCc4ccccc4
0.282869	Fc1c(ccc(c2ccccc2)c1)C(=O)Nc3cc(ccc3)CCCc4ccccc4
0.282869	Fc1c(ccc(c2ccccc2)c1)C(=O)Nc3cc(ccc3)CCCc4ccccc4
0.282869	Fc1c(ccc(c2ccccc2)c1)C(=O)Nc3cc(ccc3)CCCc4ccccc4
0.282869	Fc1c(ccc(c2ccccc2)c1)C(=O)Nc3cc(ccc3)CCCc4ccccc4
0.282686	FC(F)(F)c1cc(OC2CCN(CC2)C)cc(NC(=O)c3nc(ncc3)c4ncccc4)c1
0.281746	O=C(Nc1ccc(N2CCC(N)CC2)cc1)c3cc(OC)c(cc3)C
0.281746	O=C(Nc1ccc(N2CCC(N)CC2)cc1)c3cc(OC)c(cc3)C
0.281746	O=C(Nc1ccc(N2CCC(N)CC2)cc1)c3cc(OC)c(cc3)C
0.281746	O=C(Nc1ccc(N2CCC(N)CC2)cc1)c3cc(OC)c(cc3)C
0.281746	O=C(Nc1ccc(N2CCC(N)CC2)cc1)c3cc(OC)c(cc3)C
0.281746	O=C(Nc1ccc(N2CCC(N)CC2)cc1)c3cc(OC)c(cc3)C
0.281746	O=C(Nc1ccc(N2CCC(N)CC2)cc1)c3cc(OC)c(cc3)C
0.281746	O=C(Nc1ccc(N2CCC(N)CC2)cc1)c3cc(OC)c(cc3)C
0.281746	O=C(Nc1ccc(N2CCC(N)CC2)cc1)c3cc(OC)c(cc3)C
0.281746	O=C(Nc1ccc(N2CCC(N)CC2)cc1)c3cc(OC)c(cc3)C
0.28125	Brc1c(OCc2ccc(cc2)C(=O)Nc3c(ccc(c3)C4=NN=C5N4CCCCC5)C)cccc1
0.28125	Brc1c(OCc2ccc(cc2)C(=O)Nc3c(ccc(c3)C4=NN=C5N4CCCCC5)C)cccc1
0.28125	Brc1c(OCc2ccc(cc2)C(=O)Nc3c(ccc(c3)C4=NN=C5N4CCCCC5)C)cccc1
0.28125	Brc1c(OCc2ccc(cc2)C(=O)Nc3c(ccc(c3)C4=NN=C5N4CCCCC5)C)cccc1
0.281022	Fc1c(cccc1)C(=O)Nc2c(ccc(c2)C=3OC(=NN3)C)C
0.281022	Fc1c(cccc1)C(=O)Nc2c(ccc(c2)C=3OC(=NN3)C)C
0.281022	Fc1c(cccc1)C(=O)Nc2c(ccc(c2)C=3OC(=NN3)C)C
0.281022	Fc1c(cccc1)C(=O)Nc2c(ccc(c2)C=3OC(=NN3)C)C
0.281022	Fc1c(cccc1)C(=O)Nc2c(ccc(c2)C=3OC(=NN3)C)C
0.281022	Fc1c(cccc1)C(=O)Nc2c(ccc(c2)C=3OC(=NN3)C)C
0.281022	Fc1c(cccc1)C(=O)Nc2c(ccc(c2)C=3OC(=NN3)C)C
0.281022	Fc1c(cccc1)C(=O)Nc2c(ccc(c2)C=3OC(=NN3)C)C
0.281022	Fc1c(cccc1)C(=O)Nc2c(ccc(c2)C=3OC(=NN3)C)C
0.281022	Fc1c(cccc1)C(=O)Nc2c(ccc(c2)C=3OC(=NN3)C)C
0.280967	S1C(=NC(c2ccccc2)=C1)C3(CNC(=O)C(=O)Nc4c(ccc(c4)C(=O)NCC(F)(F)F)C)CCOCC3
0.280967	S1C(=NC(c2ccccc2)=C1)C3(CNC(=O)C(=O)Nc4c(ccc(c4)C(=O)NCC(F)(F)F)C)CCOCC3
0.280967	S1C(=NC(c2ccccc2)=C1)C3(CNC(=O)C(=O)Nc4c(ccc(c4)C(=O)NCC(F)(F)F)C)CCOCC3
0.280967	S1C(=NC(c2ccccc2)=C1)C3(CNC(=O)C(=O)Nc4c(ccc(c4)C(=O)NCC(F)(F)F)C)CCOCC3
0.280967	S1C(=NC(c2ccccc2)=C1)C3(CNC(=O)C(=O)Nc4c(ccc(c4)C(=O)NCC(F)(F)F)C)CCOCC3
0.280967	S1C(=NC(c2ccccc2)=C1)C3(CNC(=O)C(=O)Nc4c(ccc(c4)C(=O)NCC(F)(F)F)C)CCOCC3
0.280967	S1C(=NC(c2ccccc2)=C1)C3(CNC(=O)C(=O)Nc4c(ccc(c4)C(=O)NCC(F)(F)F)C)CCOCC3
0.280967	S1C(=NC(c2ccccc2)=C1)C3(CNC(=O)C(=O)Nc4c(ccc(c4)C(=O)NCC(F)(F)F)C)CCOCC3
0.280967	S1C(=NC(c2ccccc2)=C1)C3(CNC(=O)C(=O)Nc4c(ccc(c4)C(=O)NCC(F)(F)F)C)CCOCC3
0.280967	S1C(=NC(c2ccccc2)=C1)C3(CNC(=O)C(=O)Nc4c(ccc(c4)C(=O)NCC(F)(F)F)C)CCOCC3
0.280936	O=C(Nc1cc(NC(=O)CN2CCCCC2)c(cc1)C)C=3N(N=NC3)C4CCNCC4
0.280488	O=C(Nc1cc(ccc1)CCCc2ccccc2)c3cc(Nc4nnc(cc4)C)ccc3
0.280488	O=C(Nc1cc(ccc1)CCCc2ccccc2)c3cc(Nc4nnc(cc4)C)ccc3
0.280488	O=C(Nc1cc(ccc1)CCCc2ccccc2)c3cc(Nc4nnc(cc4)C)ccc3
0.280488	O=C(Nc1cc(ccc1)CCCc2ccccc2)c3cc(Nc4nnc(cc4)C)ccc3
0.280488	O=C(Nc1cc(ccc1)CCCc2ccccc2)c3cc(Nc4nnc(cc4)C)ccc3
0.280488	O=C(Nc1cc(ccc1)CCCc2ccccc2)c3cc(Nc4nnc(cc4)C)ccc3
0.280488	O=C(Nc1cc(ccc1)CCCc2ccccc2)c3cc(Nc4nnc(cc4)C)ccc3
0.280488	O=C(Nc1cc(ccc1)CCCc2ccccc2)c3cc(Nc4nnc(cc4)C)ccc3
0.280488	O=C(Nc1cc(ccc1)CCCc2ccccc2)c3cc(Nc4nnc(cc4)C)ccc3
0.279874	S1c2c(N(C(=O)C)CC1)cc(NC(=O)C(=O)Nc3c(ccc(c4nccnc4)c3)C)cc2
0.279874	S1c2c(N(C(=O)C)CC1)cc(NC(=O)C(=O)Nc3c(ccc(c4nccnc4)c3)C)cc2
0.279874	S1c2c(N(C(=O)C)CC1)cc(NC(=O)C(=O)Nc3c(ccc(c4nccnc4)c3)C)cc2
0.279874	S1C(=NC(c2cc3c(NC(=O)C3)cc2)=C1)NC(=O)c4cc(Nc5nnc(cc5)C)ccc4
0.279874	S1C(=NC(c2cc3c(NC(=O)C3)cc2)=C1)NC(=O)c4cc(Nc5nnc(cc5)C)ccc4
0.279874	S1C(=NC(c2cc3c(NC(=O)C3)cc2)=C1)NC(=O)c4cc(Nc5nnc(cc5)C)ccc4
0.279874	S1C(=NC(c2cc3c(NC(=O)C3)cc2)=C1)NC(=O)c4cc(Nc5nnc(cc5)C)ccc4
0.279693	Brc1cnc(cc1)C(=O)CNC(=O)c2cc(ccc2)CN3CCN(CC3)C
0.279693	Brc1cnc(cc1)C(=O)CNC(=O)c2cc(ccc2)CN3CCN(CC3)C
0.279693	Brc1cnc(cc1)C(=O)CNC(=O)c2cc(ccc2)CN3CCN(CC3)C
0.279693	Brc1cnc(cc1)C(=O)CNC(=O)c2cc(ccc2)CN3CCN(CC3)C
0.279693	Brc1cnc(cc1)C(=O)CNC(=O)c2cc(ccc2)CN3CCN(CC3)C
0.279693	Brc1cnc(cc1)C(=O)CNC(=O)c2cc(ccc2)CN3CCN(CC3)C
0.279693	Brc1cnc(cc1)C(=O)CNC(=O)c2cc(ccc2)CN3CCN(CC3)C
0.279693	Brc1cnc(cc1)C(=O)CNC(=O)c2cc(ccc2)CN3CCN(CC3)C
0.279693	Brc1cnc(cc1)C(=O)CNC(=O)c2cc(ccc2)CN3CCN(CC3)C
0.279693	Brc1cnc(cc1)C(=O)CNC(=O)c2cc(ccc2)CN3CCN(CC3)C
0.279693	BrC1=NNC=C1NC(=O)c2cc(NC(=O)NC(C)(C)C)c(cc2)C
0.279693	BrC1=NNC=C1NC(=O)c2cc(NC(=O)NC(C)(C)C)c(cc2)C
0.279693	BrC1=NNC=C1NC(=O)c2cc(NC(=O)NC(C)(C)C)c(cc2)C
0.279693	BrC1=NNC=C1NC(=O)c2cc(NC(=O)NC(C)(C)C)c(cc2)C
0.279693	BrC1=NNC=C1NC(=O)c2cc(NC(=O)NC(C)(C)C)c(cc2)C
0.279693	BrC1=NNC=C1NC(=O)c2cc(NC(=O)NC(C)(C)C)c(cc2)C
0.279693	BrC1=NNC=C1NC(=O)c2cc(NC(=O)NC(C)(C)C)c(cc2)C
0.279693	BrC1=NNC=C1NC(=O)c2cc(NC(=O)NC(C)(C)C)c(cc2)C
0.279693	BrC1=NNC=C1NC(=O)c2cc(NC(=O)NC(C)(C)C)c(cc2)C
0.279693	BrC1=NNC=C1NC(=O)c2cc(NC(=O)NC(C)(C)C)c(cc2)C
0.27957	Brc1c(OCC(=O)Nc2c(ccc(c3nccnc3)c2)C)ccc(Cl)c1
0.27957	Brc1c(OCC(=O)Nc2c(ccc(c3nccnc3)c2)C)ccc(Cl)c1
0.27957	Brc1c(OCC(=O)Nc2c(ccc(c3nccnc3)c2)C)ccc(Cl)c1
0.27957	Brc1c(OCC(=O)Nc2c(ccc(c3nccnc3)c2)C)ccc(Cl)c1
0.27957	Brc1c(OCC(=O)Nc2c(ccc(c3nccnc3)c2)C)ccc(Cl)c1
0.27957	Brc1c(OCC(=O)Nc2c(ccc(c3nccnc3)c2)C)ccc(Cl)c1
0.27957	Brc1c(OCC(=O)Nc2c(ccc(c3nccnc3)c2)C)ccc(Cl)c1
0.27957	Brc1c(OCC(=O)Nc2c(ccc(c3nccnc3)c2)C)ccc(Cl)c1
0.27957	Brc1c(OCC(=O)Nc2c(ccc(c3nccnc3)c2)C)ccc(Cl)c1
0.27957	Brc1c(OCC(=O)Nc2c(ccc(c3nccnc3)c2)C)ccc(Cl)c1
0.279245	Clc1cc(NNC(=O)c2c(NC(=O)c3ccc(OC)cc3)cccc2)c(cc1)C
0.279245	Clc1cc(NNC(=O)c2c(NC(=O)c3ccc(OC)cc3)cccc2)c(cc1)C
0.279245	Clc1cc(NNC(=O)c2c(NC(=O)c3ccc(OC)cc3)cccc2)c(cc1)C
0.279245	Clc1cc(NNC(=O)c2c(NC(=O)c3ccc(OC)cc3)cccc2)c(cc1)C
0.279245	Clc1cc(NNC(=O)c2c(NC(=O)c3ccc(OC)cc3)cccc2)c(cc1)C
0.279245	Clc1cc(NNC(=O)c2c(NC(=O)c3ccc(OC)cc3)cccc2)c(cc1)C
0.279245	Clc1cc(NNC(=O)c2c(NC(=O)c3ccc(OC)cc3)cccc2)c(cc1)C
0.279245	Clc1cc(NNC(=O)c2c(NC(=O)c3ccc(OC)cc3)cccc2)c(cc1)C
0.279245	Clc1cc(NNC(=O)c2c(NC(=O)c3ccc(OC)cc3)cccc2)c(cc1)C
0.279245	Clc1cc(NNC(=O)c2c(NC(=O)c3ccc(OC)cc3)cccc2)c(cc1)C
0.279152	O=C(Nc1ncc(c2ncccc2)cc1)c3cnc(OCC=4ON=C(N4)C)cc3
0.278986	O=C(OC(C)(C)C)Nc1cc(c(cc1)C)C(=O)NCCc2ccc(N3CCN(CC3)C)cc2
0.278986	O=C(OC(C)(C)C)Nc1cc(c(cc1)C)C(=O)NCCc2ccc(N3CCN(CC3)C)cc2
0.278986	O=C(OC(C)(C)C)Nc1cc(c(cc1)C)C(=O)NCCc2ccc(N3CCN(CC3)C)cc2
0.278986	O=C(OC(C)(C)C)Nc1cc(c(cc1)C)C(=O)NCCc2ccc(N3CCN(CC3)C)cc2
0.278986	O=C(OC(C)(C)C)Nc1cc(c(cc1)C)C(=O)NCCc2ccc(N3CCN(CC3)C)cc2
0.278986	O=C(OC(C)(C)C)Nc1cc(c(cc1)C)C(=O)NCCc2ccc(N3CCN(CC3)C)cc2
0.278986	O=C(OC(C)(C)C)Nc1cc(c(cc1)C)C(=O)NCCc2ccc(N3CCN(CC3)C)cc2
0.278986	O=C(OC(C)(C)C)Nc1cc(c(cc1)C)C(=O)NCCc2ccc(N3CCN(CC3)C)cc2
0.278986	O=C(OC(C)(C)C)Nc1cc(c(cc1)C)C(=O)NCCc2ccc(N3CCN(CC3)C)cc2
0.278986	O=C(OC(C)(C)C)Nc1cc(c(cc1)C)C(=O)NCCc2ccc(N3CCN(CC3)C)cc2
0.278689	Fc1c(cc(NC(=O)c2cc(c(cc2)C)C)cc1)C(=O)O
0.278592	O=C(Nc1c(ccc(c2nccnc2)c1)C)c3c4c(nc(c5ccccc5)c3)N(N=C4)CC
0.278592	O=C(Nc1c(ccc(c2nccnc2)c1)C)c3c4c(nc(c5ccccc5)c3)N(N=C4)CC
0.278592	O=C(Nc1c(ccc(c2nccnc2)c1)C)c3c4c(nc(c5ccccc5)c3)N(N=C4)CC
0.278592	O=C(Nc1c(ccc(c2nccnc2)c1)C)c3c4c(nc(c5ccccc5)c3)N(N=C4)CC
0.278592	O=C(Nc1c(ccc(c2nccnc2)c1)C)c3c4c(nc(c5ccccc5)c3)N(N=C4)CC
0.278592	O=C(Nc1c(ccc(c2nccnc2)c1)C)c3c4c(nc(c5ccccc5)c3)N(N=C4)CC
0.278592	O=C(Nc1c(ccc(c2nccnc2)c1)C)c3c4c(nc(c5ccccc5)c3)N(N=C4)CC
0.278592	O=C(Nc1c(ccc(c2nccnc2)c1)C)c3c4c(nc(c5ccccc5)c3)N(N=C4)CC
0.278592	O=C(Nc1c(ccc(c2nccnc2)c1)C)c3c4c(nc(c5ccccc5)c3)N(N=C4)CC
0.278592	O=C(Nc1c(ccc(c2nccnc2)c1)C)c3c4c(nc(c5ccccc5)c3)N(N=C4)CC
0.278443	O=C(Nc1cc(NC(=O)CN2CCCCC2)c(cc1)C)c3cc4N=CN(c4cc3)c5cc(ccc5)C
0.278443	O=C(Nc1cc(NC(=O)CN2CCCCC2)c(cc1)C)c3cc4N=CN(c4cc3)c5cc(ccc5)C
0.278443	O=C(Nc1cc(NC(=O)CN2CCCCC2)c(cc1)C)c3cc4N=CN(c4cc3)c5cc(ccc5)C
0.278443	O=C(Nc1cc(NC(=O)CN2CCCCC2)c(cc1)C)c3cc4N=CN(c4cc3)c5cc(ccc5)C
0.278443	O=C(Nc1cc(NC(=O)CN2CCCCC2)c(cc1)C)c3cc4N=CN(c4cc3)c5cc(ccc5)C
0.278443	O=C(Nc1cc(NC(=O)CN2CCCCC2)c(cc1)C)c3cc4N=CN(c4cc3)c5cc(ccc5)C
0.278443	O=C(Nc1cc(NC(=O)CN2CCCCC2)c(cc1)C)c3cc4N=CN(c4cc3)c5cc(ccc5)C
0.277193	Clc1cc(NC(=O)C(=O)Nc2c(ccc(c3nccnc3)c2)C)c(OCC4CCC4)cc1
0.277193	Clc1cc(NC(=O)C(=O)Nc2c(ccc(c3nccnc3)c2)C)c(OCC4CCC4)cc1
0.277193	Clc1cc(NC(=O)C(=O)Nc2c(ccc(c3nccnc3)c2)C)c(OCC4CCC4)cc1
0.277193	Clc1cc(NC(=O)C(=O)Nc2c(ccc(c3nccnc3)c2)C)c(OCC4CCC4)cc1
0.277193	Clc1cc(NC(=O)C(=O)Nc2c(ccc(c3nccnc3)c2)C)c(OCC4CCC4)cc1
0.277193	Clc1cc(NC(=O)C(=O)Nc2c(ccc(c3nccnc3)c2)C)c(OCC4CCC4)cc1
0.277193	Clc1cc(NC(=O)C(=O)Nc2c(ccc(c3nccnc3)c2)C)c(OCC4CCC4)cc1
0.277193	Clc1cc(NC(=O)C(=O)Nc2c(ccc(c3nccnc3)c2)C)c(OCC4CCC4)cc1
0.277193	Clc1cc(NC(=O)C(=O)Nc2c(ccc(c3nccnc3)c2)C)c(OCC4CCC4)cc1
0.277193	Clc1cc(NC(=O)C(=O)Nc2c(ccc(c3nccnc3)c2)C)c(OCC4CCC4)cc1
0.277193	FCc1ccc(cc1)C(=O)NC=2N(N=C(c3ccccc3)C2)c4c(cccc4)C
0.277193	FCc1ccc(cc1)C(=O)NC=2N(N=C(c3ccccc3)C2)c4c(cccc4)C
0.277193	FCc1ccc(cc1)C(=O)NC=2N(N=C(c3ccccc3)C2)c4c(cccc4)C
0.276923	Fc1c(cc(cc1)C(=O)Nc2c(ccc(c2)C(=O)O)C)COCCOC
0.276398	O=C(Nc1cc(NC(=O)CN2CCCCC2)c(cc1)C)C=3C(=NN(c4nc(cc(n4)C)C)C3)C(C)C
0.276364	O=C(Nc1c(ccc(c1)C=2OC(=CC2)C)C)C=3NC=CC(=O)C3
0.276364	O=C(Nc1c(ccc(c1)C=2OC(=CC2)C)C)C=3NC=CC(=O)C3
0.276364	O=C(Nc1c(ccc(c1)C=2OC(=CC2)C)C)C=3NC=CC(=O)C3
0.276364	O=C(Nc1c(ccc(c1)C=2OC(=CC2)C)C)C=3NC=CC(=O)C3
0.276364	O=C(Nc1c(ccc(c1)C=2OC(=CC2)C)C)C=3NC=CC(=O)C3
0.276364	O=C(Nc1c(ccc(c1)C=2OC(=CC2)C)C)C=3NC=CC(=O)C3
0.276364	O=C(Nc1c(ccc(c1)C=2OC(=CC2)C)C)C=3NC=CC(=O)C3
0.276364	O=C(Nc1c(ccc(c1)C=2OC(=CC2)C)C)C=3NC=CC(=O)C3
0.276364	O=C(Nc1c(ccc(c1)C=2OC(=CC2)C)C)C=3NC=CC(=O)C3
0.276364	O=C(Nc1c(ccc(c1)C=2OC(=CC2)C)C)C=3NC=CC(=O)C3
0.276163	Fc1cc2N=C(N(c2cc1)C)c3cc(NC(=O)c4cc(Nc5nnc(cc5)C)ccc4)c(cc3)C
0.276094	S1C(=NC=C1c2nccnc2)NC(=O)c3c(NC(=O)c4ccc(OC)cc4)cc(F)cc3
0.276094	S1C(=NC=C1c2nccnc2)NC(=O)c3c(NC(=O)c4ccc(OC)cc4)cc(F)cc3
0.275316	Fc1cc2N=C(N(c2cc1)C)c3cc(NC(=O)c4ccc(cc4)CF)c(cc3)C
0.275316	Fc1cc2N=C(N(c2cc1)C)c3cc(NC(=O)c4ccc(cc4)CF)c(cc3)C
0.275261	O=C(Nc1cc(c2ccc(cc2)C(C)(C)C)ccc1)c3c(O)cc(NC(=O)Cc4c(cccc4)C)cc3
0.275261	O=C(Nc1cc(c2ccc(cc2)C(C)(C)C)ccc1)c3c(O)cc(NC(=O)Cc4c(cccc4)C)cc3
0.275261	O=C(Nc1cc(c2ccc(cc2)C(C)(C)C)ccc1)c3c(O)cc(NC(=O)Cc4c(cccc4)C)cc3
0.275	FC(F)(F)CNC(=O)c1cc(NC(=O)C=O)c(cc1)C
0.275	FC(F)(F)CNC(=O)c1cc(NC(=O)C=O)c(cc1)C
0.275	FC(F)(F)CNC(=O)c1cc(NC(=O)C=O)c(cc1)C
0.275	FC(F)(F)CNC(=O)c1cc(NC(=O)C=O)c(cc1)C
0.275	FC(F)(F)CNC(=O)c1cc(NC(=O)C=O)c(cc1)C
0.275	FC(F)(F)CNC(=O)c1cc(NC(=O)C=O)c(cc1)C
0.275	FC(F)(F)CNC(=O)c1cc(NC(=O)C=O)c(cc1)C
0.275	FC(F)(F)CNC(=O)c1cc(NC(=O)C=O)c(cc1)C
0.275	FC(F)(F)CNC(=O)c1cc(NC(=O)C=O)c(cc1)C
0.275	FC(F)(F)CNC(=O)c1cc(NC(=O)C=O)c(cc1)C
0.274725	Clc1c(cccc1)C2=NNC(=N2)NC(=O)c3cc(OC)c(cc3)C
0.274725	Clc1c(cccc1)C2=NNC(=N2)NC(=O)c3cc(OC)c(cc3)C
0.274725	Clc1c(cccc1)C2=NNC(=N2)NC(=O)c3cc(OC)c(cc3)C
0.273381	FC(F)(F)c1c(OC)cc(cc1)C(=O)NC2CCN(Cc3ccc(NC(=O)C)cc3)CC2
0.273381	FC(F)(F)c1c(OC)cc(cc1)C(=O)NC2CCN(Cc3ccc(NC(=O)C)cc3)CC2
0.273381	FC(F)(F)c1c(OC)cc(cc1)C(=O)NC2CCN(Cc3ccc(NC(=O)C)cc3)CC2
0.273381	FC(F)(F)c1c(OC)cc(cc1)C(=O)NC2CCN(Cc3ccc(NC(=O)C)cc3)CC2
0.273381	FC(F)(F)c1c(OC)cc(cc1)C(=O)NC2CCN(Cc3ccc(NC(=O)C)cc3)CC2
0.273381	FC(F)(F)c1c(OC)cc(cc1)C(=O)NC2CCN(Cc3ccc(NC(=O)C)cc3)CC2
0.273063	O=C(Nc1ncc(c2ncccc2)cc1)c3c(nccc3)C4CC4
0.273063	O=C(Nc1ncc(c2ncccc2)cc1)c3c(nccc3)C4CC4
0.273063	O=C(Nc1ncc(c2ncccc2)cc1)c3c(nccc3)C4CC4
0.273063	O=C(Nc1ncc(c2ncccc2)cc1)c3c(nccc3)C4CC4
0.273063	O=C(Nc1ncc(c2ncccc2)cc1)c3c(nccc3)C4CC4
0.273063	O=C(Nc1ncc(c2ncccc2)cc1)c3c(nccc3)C4CC4
0.273063	O=C(Nc1ncc(c2ncccc2)cc1)c3c(nccc3)C4CC4
0.273063	O=C(Nc1ncc(c2ncccc2)cc1)c3c(nccc3)C4CC4
0.273063	O=C(Nc1ncc(c2ncccc2)cc1)c3c(nccc3)C4CC4
0.273063	O=C(Nc1ncc(c2ncccc2)cc1)c3c(nccc3)C4CC4
0.27305	Clc1c(ccc(Oc2ccc(F)cc2)c1)C(=NNc3nc(c4cnccc4)ccc3)C
0.272727	S(=O)(=O)(NC)c1cc(NC(=O)c2c(NC(=O)c3ccc(OC)cc3)cccc2)c(cc1)C
0.272727	S(=O)(=O)(NC)c1cc(NC(=O)c2c(NC(=O)c3ccc(OC)cc3)cccc2)c(cc1)C
0.272727	S(=O)(=O)(NC)c1cc(NC(=O)c2c(NC(=O)c3ccc(OC)cc3)cccc2)c(cc1)C
0.272727	S(=O)(=O)(NC)c1cc(NC(=O)c2c(NC(=O)c3ccc(OC)cc3)cccc2)c(cc1)C
0.272727	S(=O)(=O)(NC)c1cc(NC(=O)c2c(NC(=O)c3ccc(OC)cc3)cccc2)c(cc1)C
0.272727	S(=O)(=O)(NC)c1cc(NC(=O)c2c(NC(=O)c3ccc(OC)cc3)cccc2)c(cc1)C
0.272727	S(=O)(=O)(NC)c1cc(NC(=O)c2c(NC(=O)c3ccc(OC)cc3)cccc2)c(cc1)C
0.272727	S(=O)(=O)(NC)c1cc(NC(=O)c2c(NC(=O)c3ccc(OC)cc3)cccc2)c(cc1)C
0.272727	S(=O)(=O)(NC)c1cc(NC(=O)c2c(NC(=O)c3ccc(OC)cc3)cccc2)c(cc1)C
0.272727	S(=O)(=O)(NC)c1cc(NC(=O)c2c(NC(=O)c3ccc(OC)cc3)cccc2)c(cc1)C
0.272085	O=C(NC=1C(=O)NC=C(C(=O)OC)C1)c2cc(c3ccccc3)c(cc2)C
0.272085	O=C(NC=1C(=O)NC=C(C(=O)OC)C1)c2cc(c3ccccc3)c(cc2)C
0.272085	O=C(NC=1C(=O)NC=C(C(=O)OC)C1)c2cc(c3ccccc3)c(cc2)C
0.272085	O=C(NC=1C(=O)NC=C(C(=O)OC)C1)c2cc(c3ccccc3)c(cc2)C
0.272085	O=C(NC=1C(=O)NC=C(C(=O)OC)C1)c2cc(c3ccccc3)c(cc2)C
0.272085	O=C(NC=1C(=O)NC=C(C(=O)OC)C1)c2cc(c3ccccc3)c(cc2)C
0.272085	O=C(NC=1C(=O)NC=C(C(=O)OC)C1)c2cc(c3ccccc3)c(cc2)C
0.272085	O=C(NC=1C(=O)NC=C(C(=O)OC)C1)c2cc(c3ccccc3)c(cc2)C
0.272085	O=C(NC=1C(=O)NC=C(C(=O)OC)C1)c2cc(c3ccccc3)c(cc2)C
0.272085	O=C(NC=1C(=O)NC=C(C(=O)OC)C1)c2cc(c3ccccc3)c(cc2)C
0.272085	FC(F)(F)CNC(=O)c1cc(NC(=O)C(=O)NCC(=O)NC2CCN(CC2)C)c(cc1)C
0.272085	FC(F)(F)CNC(=O)c1cc(NC(=O)C(=O)NCC(=O)NC2CCN(CC2)C)c(cc1)C
0.272085	FC(F)(F)CNC(=O)c1cc(NC(=O)C(=O)NCC(=O)NC2CCN(CC2)C)c(cc1)C
0.272085	FC(F)(F)CNC(=O)c1cc(NC(=O)C(=O)NCC(=O)NC2CCN(CC2)C)c(cc1)C
0.272085	FC(F)(F)CNC(=O)c1cc(NC(=O)C(=O)NCC(=O)NC2CCN(CC2)C)c(cc1)C
0.272085	FC(F)(F)CNC(=O)c1cc(NC(=O)C(=O)NCC(=O)NC2CCN(CC2)C)c(cc1)C
0.272085	FC(F)(F)CNC(=O)c1cc(NC(=O)C(=O)NCC(=O)NC2CCN(CC2)C)c(cc1)C
0.272085	FC(F)(F)CNC(=O)c1cc(NC(=O)C(=O)NCC(=O)NC2CCN(CC2)C)c(cc1)C
0.272085	FC(F)(F)CNC(=O)c1cc(NC(=O)C(=O)NCC(=O)NC2CCN(CC2)C)c(cc1)C
0.272085	FC(F)(F)CNC(=O)c1cc(NC(=O)C(=O)NCC(=O)NC2CCN(CC2)C)c(cc1)C
0.272	Clc1ccc(cc1)C(=O)Nc2cc(ccc2)CNc3ncc(OC)cc3
0.272	Clc1ccc(cc1)C(=O)Nc2cc(ccc2)CNc3ncc(OC)cc3
0.272	Clc1ccc(cc1)C(=O)Nc2cc(ccc2)CNc3ncc(OC)cc3
0.272	Clc1ccc(cc1)C(=O)Nc2cc(ccc2)CNc3ncc(OC)cc3
0.272	Clc1ccc(cc1)C(=O)Nc2cc(ccc2)CNc3ncc(OC)cc3
0.272	Clc1ccc(cc1)C(=O)Nc2cc(ccc2)CNc3ncc(OC)cc3
0.272	Clc1ccc(cc1)C(=O)Nc2cc(ccc2)CNc3ncc(OC)cc3
0.272	Clc1ccc(cc1)C(=O)Nc2cc(ccc2)CNc3ncc(OC)cc3
0.272	Clc1ccc(cc1)C(=O)Nc2cc(ccc2)CNc3ncc(OC)cc3
0.271698	O=C(Nc1nc(c(c2ccccc2)cc1)C)c3cnc(C#N)cc3
0.271698	O=C(Nc1nc(c(c2ccccc2)cc1)C)c3cnc(C#N)cc3
0.271698	O=C(Nc1nc(c(c2ccccc2)cc1)C)c3cnc(C#N)cc3
0.271698	O=C(Nc1nc(c(c2ccccc2)cc1)C)c3cnc(C#N)cc3
0.271698	O=C(Nc1nc(c(c2ccccc2)cc1)C)c3cnc(C#N)cc3
0.271698	O=C(Nc1nc(c(c2ccccc2)cc1)C)c3cnc(C#N)cc3
0.271698	O=C(Nc1nc(c(c2ccccc2)cc1)C)c3cnc(C#N)cc3
0.271698	O=C(Nc1nc(c(c2ccccc2)cc1)C)c3cnc(C#N)cc3
0.271698	O=C(Nc1nc(c(c2ccccc2)cc1)C)c3cnc(C#N)cc3
0.271698	O=C(Nc1nc(c(c2ccccc2)cc1)C)c3cnc(C#N)cc3
0.271318	O=C(Oc1ccccc1)N2CCN(C(=O)c3cc(NC(=O)c4cnccc4)ccc3)CC2
0.271318	O=C(Oc1ccccc1)N2CCN(C(=O)c3cc(NC(=O)c4cnccc4)ccc3)CC2
0.271318	O=C(Oc1ccccc1)N2CCN(C(=O)c3cc(NC(=O)c4cnccc4)ccc3)CC2
0.271318	O=C(Oc1ccccc1)N2CCN(C(=O)c3cc(NC(=O)c4cnccc4)ccc3)CC2
0.271318	O=C(Oc1ccccc1)N2CCN(C(=O)c3cc(NC(=O)c4cnccc4)ccc3)CC2
0.271318	O=C(Oc1ccccc1)N2CCN(C(=O)c3cc(NC(=O)c4cnccc4)ccc3)CC2
0.271318	O=C(Oc1ccccc1)N2CCN(C(=O)c3cc(NC(=O)c4cnccc4)ccc3)CC2
0.271318	O=C(Oc1ccccc1)N2CCN(C(=O)c3cc(NC(=O)c4cnccc4)ccc3)CC2
0.271318	O=C(Oc1ccccc1)N2CCN(C(=O)c3cc(NC(=O)c4cnccc4)ccc3)CC2
0.271318	O=C(Oc1ccccc1)N2CCN(C(=O)c3cc(NC(=O)c4cnccc4)ccc3)CC2
0.270548	S1C(=NC=C1c2nccnc2)NC(=O)c3cc(N4C=CC=C4)c(cc3)C
0.27037	O=C(Nc1nc(c(c2ccccc2)cc1)C)c3c(c4cncnc4)cccc3
0.27037	O=C(Nc1nc(c(c2ccccc2)cc1)C)c3c(c4cncnc4)cccc3
0.27037	O=C(Nc1nc(c(c2ccccc2)cc1)C)c3c(c4cncnc4)cccc3
0.27037	O=C(Nc1nc(c(c2ccccc2)cc1)C)c3c(c4cncnc4)cccc3
0.27037	O=C(Nc1nc(c(c2ccccc2)cc1)C)c3c(c4cncnc4)cccc3
0.27037	O=C(Nc1nc(c(c2ccccc2)cc1)C)c3c(c4cncnc4)cccc3
0.27037	O=C(Nc1nc(c(c2ccccc2)cc1)C)c3c(c4cncnc4)cccc3
0.27027	S(=O)(=O)(N(C)C)c1cc(NC(=O)CSc2ncccc2C(=O)Nc3cc(NC(=O)Cc4ccccc4)c(F)cc3)c(cc1)C
0.27027	S(=O)(=O)(N(C)C)c1cc(NC(=O)CSc2ncccc2C(=O)Nc3cc(NC(=O)Cc4ccccc4)c(F)cc3)c(cc1)C
0.27027	S(=O)(=O)(N(C)C)c1cc(NC(=O)CSc2ncccc2C(=O)Nc3cc(NC(=O)Cc4ccccc4)c(F)cc3)c(cc1)C
0.27027	S(=O)(=O)(N(C)C)c1cc(NC(=O)CSc2ncccc2C(=O)Nc3cc(NC(=O)Cc4ccccc4)c(F)cc3)c(cc1)C
0.27027	S(=O)(=O)(N(C)C)c1cc(NC(=O)CSc2ncccc2C(=O)Nc3cc(NC(=O)Cc4ccccc4)c(F)cc3)c(cc1)C
0.27027	S(=O)(=O)(N(C)C)c1cc(NC(=O)CSc2ncccc2C(=O)Nc3cc(NC(=O)Cc4ccccc4)c(F)cc3)c(cc1)C
0.27027	S(=O)(=O)(N(C)C)c1cc(NC(=O)CSc2ncccc2C(=O)Nc3cc(NC(=O)Cc4ccccc4)c(F)cc3)c(cc1)C
0.27027	S(=O)(=O)(N(C)C)c1cc(NC(=O)CSc2ncccc2C(=O)Nc3cc(NC(=O)Cc4ccccc4)c(F)cc3)c(cc1)C
0.27027	S(=O)(=O)(N(C)C)c1cc(NC(=O)CSc2ncccc2C(=O)Nc3cc(NC(=O)Cc4ccccc4)c(F)cc3)c(cc1)C
0.27027	S(=O)(=O)(N(C)C)c1cc(NC(=O)CSc2ncccc2C(=O)Nc3cc(NC(=O)Cc4ccccc4)c(F)cc3)c(cc1)C
0.269767	n1c(NN=C)cccc1c2cnccc2
0.269767	n1c(NN=C)cccc1c2cnccc2
0.269663	O=C(OC(C)(C)C)Nc1nccc(NC(=O)c2cc(ccc2)C3=NOC=N3)c1
0.269663	O=C(OC(C)(C)C)Nc1nccc(NC(=O)c2cc(ccc2)C3=NOC=N3)c1
0.269663	O=C(OC(C)(C)C)Nc1nccc(NC(=O)c2cc(ccc2)C3=NOC=N3)c1
0.269663	O=C(OC(C)(C)C)Nc1nccc(NC(=O)c2cc(ccc2)C3=NOC=N3)c1
0.269663	O=C(OC(C)(C)C)Nc1nccc(NC(=O)c2cc(ccc2)C3=NOC=N3)c1
0.269663	O=C(OC(C)(C)C)Nc1nccc(NC(=O)c2cc(ccc2)C3=NOC=N3)c1
0.269663	O=C(OC(C)(C)C)Nc1nccc(NC(=O)c2cc(ccc2)C3=NOC=N3)c1
0.269663	O=C(OC(C)(C)C)Nc1nccc(NC(=O)c2cc(ccc2)C3=NOC=N3)c1
0.269663	O=C(OC(C)(C)C)Nc1nccc(NC(=O)c2cc(ccc2)C3=NOC=N3)c1
0.269663	O=C(OC(C)(C)C)Nc1nccc(NC(=O)c2cc(ccc2)C3=NOC=N3)c1
0.269504	Fc1c(c2ccncc2)ccc(c1)C(=O)NCC3OCCN(Cc4ccncc4)C3
0.269504	Fc1c(c2ccncc2)ccc(c1)C(=O)NCC3OCCN(Cc4ccncc4)C3
0.269504	Fc1c(c2ccncc2)ccc(c1)C(=O)NCC3OCCN(Cc4ccncc4)C3
0.269504	Fc1c(c2ccncc2)ccc(c1)C(=O)NCC3OCCN(Cc4ccncc4)C3
0.269504	Fc1c(c2ccncc2)ccc(c1)C(=O)NCC3OCCN(Cc4ccncc4)C3
0.269504	Fc1c(c2ccncc2)ccc(c1)C(=O)NCC3OCCN(Cc4ccncc4)C3
0.269504	Fc1c(c2ccncc2)ccc(c1)C(=O)NCC3OCCN(Cc4ccncc4)C3
0.269504	Fc1c(c2ccncc2)ccc(c1)C(=O)NCC3OCCN(Cc4ccncc4)C3
0.269504	Fc1c(c2ccncc2)ccc(c1)C(=O)NCC3OCCN(Cc4ccncc4)C3
0.269504	Fc1c(c2ccncc2)ccc(c1)C(=O)NCC3OCCN(Cc4ccncc4)C3
0.269231	Clc1c(Cl)ccc(c1)C(=O)Nc2c(ccc(S(=O)(=O)NC)c2)C
0.269231	Clc1c(Cl)ccc(c1)C(=O)Nc2c(ccc(S(=O)(=O)NC)c2)C
0.269231	Clc1c(Cl)ccc(c1)C(=O)Nc2c(ccc(S(=O)(=O)NC)c2)C
0.269231	Clc1c(Cl)ccc(c1)C(=O)Nc2c(ccc(S(=O)(=O)NC)c2)C
0.269231	Clc1c(Cl)ccc(c1)C(=O)Nc2c(ccc(S(=O)(=O)NC)c2)C
0.269231	Clc1c(Cl)ccc(c1)C(=O)Nc2c(ccc(S(=O)(=O)NC)c2)C
0.269231	Clc1c(Cl)ccc(c1)C(=O)Nc2c(ccc(S(=O)(=O)NC)c2)C
0.269231	Clc1c(Cl)ccc(c1)C(=O)Nc2c(ccc(S(=O)(=O)NC)c2)C
0.269231	Clc1c(Cl)ccc(c1)C(=O)Nc2c(ccc(S(=O)(=O)NC)c2)C
0.269231	Clc1c(Cl)ccc(c1)C(=O)Nc2c(ccc(S(=O)(=O)NC)c2)C
0.268817	FC(F)(F)c1cc(ccc1)C(=O)Nc2cc(c3c(O)cc(cc3)C(C)(C)C)c(cc2)C
0.268817	FC(F)(F)c1cc(ccc1)C(=O)Nc2cc(c3c(O)cc(cc3)C(C)(C)C)c(cc2)C
0.268817	FC(F)(F)c1cc(ccc1)C(=O)Nc2cc(c3c(O)cc(cc3)C(C)(C)C)c(cc2)C
0.268817	FC(F)(F)c1cc(ccc1)C(=O)Nc2cc(c3c(O)cc(cc3)C(C)(C)C)c(cc2)C
0.268817	FC(F)(F)c1cc(ccc1)C(=O)Nc2cc(c3c(O)cc(cc3)C(C)(C)C)c(cc2)C
0.268817	FC(F)(F)c1cc(ccc1)C(=O)Nc2cc(c3c(O)cc(cc3)C(C)(C)C)c(cc2)C
0.268817	Clc1cc(ccc1)C(=O)Nc2cc(c(NC(=O)c3cc4c(SCCCC4)cc3)cc2)C
0.268551	Fc1c(Nc2ncccc2C(=O)Nc3cc(C#Cc4cc(ccc4)C(=O)O)ccc3)cccc1
0.268551	Fc1c(Nc2ncccc2C(=O)Nc3cc(C#Cc4cc(ccc4)C(=O)O)ccc3)cccc1
0.268551	Fc1c(Nc2ncccc2C(=O)Nc3cc(C#Cc4cc(ccc4)C(=O)O)ccc3)cccc1
0.268551	Fc1c(Nc2ncccc2C(=O)Nc3cc(C#Cc4cc(ccc4)C(=O)O)ccc3)cccc1
0.268551	Fc1c(Nc2ncccc2C(=O)Nc3cc(C#Cc4cc(ccc4)C(=O)O)ccc3)cccc1
0.268551	Fc1c(Nc2ncccc2C(=O)Nc3cc(C#Cc4cc(ccc4)C(=O)O)ccc3)cccc1
0.268551	Fc1c(Nc2ncccc2C(=O)Nc3cc(C#Cc4cc(ccc4)C(=O)O)ccc3)cccc1
0.268551	Fc1c(Nc2ncccc2C(=O)Nc3cc(C#Cc4cc(ccc4)C(=O)O)ccc3)cccc1
0.268551	Fc1c(Nc2ncccc2C(=O)Nc3cc(C#Cc4cc(ccc4)C(=O)O)ccc3)cccc1
0.268551	Fc1c(Nc2ncccc2C(=O)Nc3cc(C#Cc4cc(ccc4)C(=O)O)ccc3)cccc1
0.268212	O=C(Nc1c(ccc(c2nccnc2)c1)C)C(=O)NC=3C=NC=4N(N=CC4)C3
0.268212	O=C(Nc1c(ccc(c2nccnc2)c1)C)C(=O)NC=3C=NC=4N(N=CC4)C3
0.268212	O=C(Nc1c(ccc(c2nccnc2)c1)C)C(=O)NC=3C=NC=4N(N=CC4)C3
0.268212	O=C(Nc1c(ccc(c2nccnc2)c1)C)C(=O)NC=3C=NC=4N(N=CC4)C3
0.268212	O=C(Nc1c(ccc(c2nccnc2)c1)C)C(=O)NC=3C=NC=4N(N=CC4)C3
0.268212	O=C(Nc1c(ccc(c2nccnc2)c1)C)C(=O)NC=3C=NC=4N(N=CC4)C3
0.268212	O=C(Nc1c(ccc(c2nccnc2)c1)C)C(=O)NC=3C=NC=4N(N=CC4)C3
0.268212	O=C(Nc1c(ccc(c2nccnc2)c1)C)C(=O)NC=3C=NC=4N(N=CC4)C3
0.268212	O=C(Nc1c(ccc(c2nccnc2)c1)C)C(=O)NC=3C=NC=4N(N=CC4)C3
0.268212	O=C(Nc1c(ccc(c2nccnc2)c1)C)C(=O)NC=3C=NC=4N(N=CC4)C3
0.267974	S1C(=NC(C(=O)Nc2c(ccc(c2)C=3ON=C(N3)C)C)=C1)CC4CCNCC4
0.267974	S1C(=NC(C(=O)Nc2c(ccc(c2)C=3ON=C(N3)C)C)=C1)CC4CCNCC4
0.267974	S1C(=NC(C(=O)Nc2c(ccc(c2)C=3ON=C(N3)C)C)=C1)CC4CCNCC4
0.267974	S1C(=NC(C(=O)Nc2c(ccc(c2)C=3ON=C(N3)C)C)=C1)CC4CCNCC4
0.267974	S1C(=NC(C(=O)Nc2c(ccc(c2)C=3ON=C(N3)C)C)=C1)CC4CCNCC4
0.267974	S1C(=NC(C(=O)Nc2c(ccc(c2)C=3ON=C(N3)C)C)=C1)CC4CCNCC4
0.267974	S1C(=NC(C(=O)Nc2c(ccc(c2)C=3ON=C(N3)C)C)=C1)CC4CCNCC4
0.267974	S1C(=NC(C(=O)Nc2c(ccc(c2)C=3ON=C(N3)C)C)=C1)CC4CCNCC4
0.267974	S1C(=NC(C(=O)Nc2c(ccc(c2)C=3ON=C(N3)C)C)=C1)CC4CCNCC4
0.267974	S1C(=NC(C(=O)Nc2c(ccc(c2)C=3ON=C(N3)C)C)=C1)CC4CCNCC4
0.267399	O=C(Nc1ncc(cc1)COC(C)C)c2c(cc(Oc3ccccc3)cc2)C
0.267399	O=C(Nc1ncc(cc1)COC(C)C)c2c(cc(Oc3ccccc3)cc2)C
0.267399	O=C(Nc1ncc(cc1)COC(C)C)c2c(cc(Oc3ccccc3)cc2)C
0.267399	O=C(Nc1ncc(cc1)COC(C)C)c2c(cc(Oc3ccccc3)cc2)C
0.267399	O=C(Nc1ncc(cc1)COC(C)C)c2c(cc(Oc3ccccc3)cc2)C
0.267399	O=C(Nc1ncc(cc1)COC(C)C)c2c(cc(Oc3ccccc3)cc2)C
0.267399	O=C(Nc1ncc(cc1)COC(C)C)c2c(cc(Oc3ccccc3)cc2)C
0.267399	O=C(Nc1ncc(cc1)COC(C)C)c2c(cc(Oc3ccccc3)cc2)C
0.267399	O=C(Nc1ncc(cc1)COC(C)C)c2c(cc(Oc3ccccc3)cc2)C
0.267399	O=C(Nc1ncc(cc1)COC(C)C)c2c(cc(Oc3ccccc3)cc2)C
0.266917	S1C(C(=O)NC2=NC(c3ccc([N+]([O-])=O)cc3)=CN2)=CC=C1CCC
0.266917	S1C(C(=O)NC2=NC(c3ccc([N+]([O-])=O)cc3)=CN2)=CC=C1CCC
0.266917	S1C(C(=O)NC2=NC(c3ccc([N+]([O-])=O)cc3)=CN2)=CC=C1CCC
0.266917	S1C(C(=O)NC2=NC(c3ccc([N+]([O-])=O)cc3)=CN2)=CC=C1CCC
0.266917	S1C(C(=O)NC2=NC(c3ccc([N+]([O-])=O)cc3)=CN2)=CC=C1CCC
0.266917	S1C(C(=O)NC2=NC(c3ccc([N+]([O-])=O)cc3)=CN2)=CC=C1CCC
0.266917	S1C(C(=O)NC2=NC(c3ccc([N+]([O-])=O)cc3)=CN2)=CC=C1CCC
0.266917	S1C(C(=O)NC2=NC(c3ccc([N+]([O-])=O)cc3)=CN2)=CC=C1CCC
0.266917	S1C(C(=O)NC2=NC(c3ccc([N+]([O-])=O)cc3)=CN2)=CC=C1CCC
0.266917	S1C(C(=O)NC2=NC(c3ccc([N+]([O-])=O)cc3)=CN2)=CC=C1CCC
0.266904	FC(F)(F)Oc1cc(Nc2cnc(NC(=O)C=3NN=C(c4ccncc4)C3)cc2)ccc1
0.266904	FC(F)(F)Oc1cc(Nc2cnc(NC(=O)C=3NN=C(c4ccncc4)C3)cc2)ccc1
0.266904	FC(F)(F)Oc1cc(Nc2cnc(NC(=O)C=3NN=C(c4ccncc4)C3)cc2)ccc1
0.266904	FC(F)(F)Oc1cc(Nc2cnc(NC(=O)C=3NN=C(c4ccncc4)C3)cc2)ccc1
0.266904	FC(F)(F)Oc1cc(Nc2cnc(NC(=O)C=3NN=C(c4ccncc4)C3)cc2)ccc1
0.266904	FC(F)(F)Oc1cc(Nc2cnc(NC(=O)C=3NN=C(c4ccncc4)C3)cc2)ccc1
0.266904	FC(F)(F)Oc1cc(Nc2cnc(NC(=O)C=3NN=C(c4ccncc4)C3)cc2)ccc1
0.266904	FC(F)(F)Oc1cc(Nc2cnc(NC(=O)C=3NN=C(c4ccncc4)C3)cc2)ccc1
0.266904	FC(F)(F)Oc1cc(Nc2cnc(NC(=O)C=3NN=C(c4ccncc4)C3)cc2)ccc1
0.266904	FC(F)(F)Oc1cc(Nc2cnc(NC(=O)C=3NN=C(c4ccncc4)C3)cc2)ccc1
0.266667	Clc1cc(NC(=O)CN2CCC(Nc3ccccc3)CC2)c(cc1)C
0.266667	Clc1cc(NC(=O)CN2CCC(Nc3ccccc3)CC2)c(cc1)C
0.266667	Clc1cc(NC(=O)CN2CCC(Nc3ccccc3)CC2)c(cc1)C
0.266667	Clc1cc(NC(=O)CN2CCC(Nc3ccccc3)CC2)c(cc1)C
0.266667	Clc1cc(NC(=O)CN2CCC(Nc3ccccc3)CC2)c(cc1)C
0.266667	Clc1cc(NC(=O)CN2CCC(Nc3ccccc3)CC2)c(cc1)C
0.266667	Clc1cc(NC(=O)CN2CCC(Nc3ccccc3)CC2)c(cc1)C
0.266667	Clc1cc(NC(=O)CN2CCC(Nc3ccccc3)CC2)c(cc1)C
0.266667	Clc1cc(NC(=O)CN2CCC(Nc3ccccc3)CC2)c(cc1)C
0.266667	Clc1cc(NC(=O)CN2CCC(Nc3ccccc3)CC2)c(cc1)C
0.266129	FCc1cc(ccc1)C(=O)Nc2c(ccc(c2)C(=O)O)CC
0.266129	FCc1cc(ccc1)C(=O)Nc2c(ccc(c2)C(=O)O)CC
0.266026	S(=O)(=O)(NCc1ccccc1)c2c(ccc(c2)C(=O)Nc3cc(F)c(cc3)C=4SC=CC4)C
0.266026	S(=O)(=O)(NCc1ccccc1)c2c(ccc(c2)C(=O)Nc3cc(F)c(cc3)C=4SC=CC4)C
0.266026	S(=O)(=O)(NCc1ccccc1)c2c(ccc(c2)C(=O)Nc3cc(F)c(cc3)C=4SC=CC4)C
0.266026	S(=O)(=O)(NCc1ccccc1)c2c(ccc(c2)C(=O)Nc3cc(F)c(cc3)C=4SC=CC4)C
0.266026	S(=O)(=O)(NCc1ccccc1)c2c(ccc(c2)C(=O)Nc3cc(F)c(cc3)C=4SC=CC4)C
0.266026	S(=O)(=O)(NCc1ccccc1)c2c(ccc(c2)C(=O)Nc3cc(F)c(cc3)C=4SC=CC4)C
0.266026	S(=O)(=O)(NCc1ccccc1)c2c(ccc(c2)C(=O)Nc3cc(F)c(cc3)C=4SC=CC4)C
0.266026	S(=O)(=O)(NCc1ccccc1)c2c(ccc(c2)C(=O)Nc3cc(F)c(cc3)C=4SC=CC4)C
0.266026	S(=O)(=O)(NCc1ccccc1)c2c(ccc(c2)C(=O)Nc3cc(F)c(cc3)C=4SC=CC4)C
0.266026	S(=O)(=O)(NCc1ccccc1)c2c(ccc(c2)C(=O)Nc3cc(F)c(cc3)C=4SC=CC4)C
0.265993	O=C(OC(C)(C)C)NC(C(=O)Nc1cc(NC(=O)CN2CCCCC2)c(cc1)C)CCN3CCN(CC3)C
0.265993	O=C(OC(C)(C)C)NC(C(=O)Nc1cc(NC(=O)CN2CCCCC2)c(cc1)C)CCN3CCN(CC3)C
0.265993	O=C(OC(C)(C)C)NC(C(=O)Nc1cc(NC(=O)CN2CCCCC2)c(cc1)C)CCN3CCN(CC3)C
0.265306	Clc1ccc(Oc2c(F)cc(cc2)C(=O)Nc3cnc(cc3)C=4ON=C(N4)C)cc1
0.265306	Clc1ccc(Oc2c(F)cc(cc2)C(=O)Nc3cnc(cc3)C=4ON=C(N4)C)cc1
0.264984	Brc1ccc(c2ccc(cc2)C(=O)Nc3c(ccc(c3)C4=Nc5c(N4C)ccc(F)c5)C)cc1
0.264925	FC(F)(F)c1cc(NC(=O)c2cc(NC(=O)c3c(ccc(NC(=O)OC(C)(C)C)c3)C)ccc2)ccc1
0.264925	FC(F)(F)c1cc(NC(=O)c2cc(NC(=O)c3c(ccc(NC(=O)OC(C)(C)C)c3)C)ccc2)ccc1
0.264925	FC(F)(F)c1cc(NC(=O)c2cc(NC(=O)c3c(ccc(NC(=O)OC(C)(C)C)c3)C)ccc2)ccc1
0.264925	FC(F)(F)c1cc(NC(=O)c2cc(NC(=O)c3c(ccc(NC(=O)OC(C)(C)C)c3)C)ccc2)ccc1
0.264925	FC(F)(F)c1cc(NC(=O)c2cc(NC(=O)c3c(ccc(NC(=O)OC(C)(C)C)c3)C)ccc2)ccc1
0.264925	FC(F)(F)c1cc(NC(=O)c2cc(NC(=O)c3c(ccc(NC(=O)OC(C)(C)C)c3)C)ccc2)ccc1
0.264925	FC(F)(F)c1cc(NC(=O)c2cc(NC(=O)c3c(ccc(NC(=O)OC(C)(C)C)c3)C)ccc2)ccc1
0.264925	FC(F)(F)c1cc(NC(=O)c2cc(NC(=O)c3c(ccc(NC(=O)OC(C)(C)C)c3)C)ccc2)ccc1
0.264925	FC(F)(F)c1cc(NC(=O)c2cc(NC(=O)c3c(ccc(NC(=O)OC(C)(C)C)c3)C)ccc2)ccc1
0.264925	FC(F)(F)c1cc(NC(=O)c2cc(NC(=O)c3c(ccc(NC(=O)OC(C)(C)C)c3)C)ccc2)ccc1
0.264438	O=C1N(CC(C(=O)Nc2c(ccc(c3nccnc3)c2)C)C1)CCc4cc(OC)c(OC)cc4
0.264438	O=C1N(CC(C(=O)Nc2c(ccc(c3nccnc3)c2)C)C1)CCc4cc(OC)c(OC)cc4
0.264438	O=C1N(CC(C(=O)Nc2c(ccc(c3nccnc3)c2)C)C1)CCc4cc(OC)c(OC)cc4
0.264438	O=C1N(CC(C(=O)Nc2c(ccc(c3nccnc3)c2)C)C1)CCc4cc(OC)c(OC)cc4
0.264085	Clc1c(N2CCN(CC2)C)ccc(NC(=O)C(=O)NNC(=O)c3ccc(cc3)COc4ccc(OCC)cc4)c1
0.264085	Clc1c(N2CCN(CC2)C)ccc(NC(=O)C(=O)NNC(=O)c3ccc(cc3)COc4ccc(OCC)cc4)c1
0.264085	Clc1c(N2CCN(CC2)C)ccc(NC(=O)C(=O)NNC(=O)c3ccc(cc3)COc4ccc(OCC)cc4)c1
0.264085	Clc1c(N2CCN(CC2)C)ccc(NC(=O)C(=O)NNC(=O)c3ccc(cc3)COc4ccc(OCC)cc4)c1
0.264085	Clc1c(N2CCN(CC2)C)ccc(NC(=O)C(=O)NNC(=O)c3ccc(cc3)COc4ccc(OCC)cc4)c1
0.264085	Clc1c(N2CCN(CC2)C)ccc(NC(=O)C(=O)NNC(=O)c3ccc(cc3)COc4ccc(OCC)cc4)c1
0.264085	Clc1c(N2CCN(CC2)C)ccc(NC(=O)C(=O)NNC(=O)c3ccc(cc3)COc4ccc(OCC)cc4)c1
0.264085	Clc1c(N2CCN(CC2)C)ccc(NC(=O)C(=O)NNC(=O)c3ccc(cc3)COc4ccc(OCC)cc4)c1
0.264085	Clc1c(N2CCN(CC2)C)ccc(NC(=O)C(=O)NNC(=O)c3ccc(cc3)COc4ccc(OCC)cc4)c1
0.264085	Clc1c(N2CCN(CC2)C)ccc(NC(=O)C(=O)NNC(=O)c3ccc(cc3)COc4ccc(OCC)cc4)c1
0.263598	S1C=C(C(=O)Nc2c(F)ccc(NC=O)c2)C=C1
0.263598	S1C=C(C(=O)Nc2c(F)ccc(NC=O)c2)C=C1
0.263598	S1C=C(C(=O)Nc2c(F)ccc(NC=O)c2)C=C1
0.263598	S1C=C(C(=O)Nc2c(F)ccc(NC=O)c2)C=C1
0.263598	S1C=C(C(=O)Nc2c(F)ccc(NC=O)c2)C=C1
0.263538	FC(F)(F)CNC(=O)c1cc(NC(=O)C(=O)N(Cc2ccc(cc2)C(=O)NCC(F)(F)F)C)c(cc1)C
0.263538	FC(F)(F)CNC(=O)c1cc(NC(=O)C(=O)N(Cc2ccc(cc2)C(=O)NCC(F)(F)F)C)c(cc1)C
0.263538	FC(F)(F)CNC(=O)c1cc(NC(=O)C(=O)N(Cc2ccc(cc2)C(=O)NCC(F)(F)F)C)c(cc1)C
0.263538	FC(F)(F)CNC(=O)c1cc(NC(=O)C(=O)N(Cc2ccc(cc2)C(=O)NCC(F)(F)F)C)c(cc1)C
0.263538	FC(F)(F)CNC(=O)c1cc(NC(=O)C(=O)N(Cc2ccc(cc2)C(=O)NCC(F)(F)F)C)c(cc1)C
0.263538	FC(F)(F)CNC(=O)c1cc(NC(=O)C(=O)N(Cc2ccc(cc2)C(=O)NCC(F)(F)F)C)c(cc1)C
0.263538	FC(F)(F)CNC(=O)c1cc(NC(=O)C(=O)N(Cc2ccc(cc2)C(=O)NCC(F)(F)F)C)c(cc1)C
0.263538	FC(F)(F)CNC(=O)c1cc(NC(=O)C(=O)N(Cc2ccc(cc2)C(=O)NCC(F)(F)F)C)c(cc1)C
0.263538	FC(F)(F)CNC(=O)c1cc(NC(=O)C(=O)N(Cc2ccc(cc2)C(=O)NCC(F)(F)F)C)c(cc1)C
0.263538	FC(F)(F)CNC(=O)c1cc(NC(=O)C(=O)N(Cc2ccc(cc2)C(=O)NCC(F)(F)F)C)c(cc1)C
0.263538	O=C(Nc1cc(C#N)c(cc1)COC)c2cc(N3C=CC=C3)c(cc2)C
0.263359	FC(F)(F)c1c(cc(cc1)CN2CCN(C(=O)Nc3ccc(OC)cc3)CC2)C
0.263359	FC(F)(F)c1c(cc(cc1)CN2CCN(C(=O)Nc3ccc(OC)cc3)CC2)C
0.263359	FC(F)(F)c1c(cc(cc1)CN2CCN(C(=O)Nc3ccc(OC)cc3)CC2)C
0.263359	FC(F)(F)c1c(cc(cc1)CN2CCN(C(=O)Nc3ccc(OC)cc3)CC2)C
0.263359	FC(F)(F)c1c(cc(cc1)CN2CCN(C(=O)Nc3ccc(OC)cc3)CC2)C
0.263359	FC(F)(F)c1c(cc(cc1)CN2CCN(C(=O)Nc3ccc(OC)cc3)CC2)C
0.263359	FC(F)(F)c1c(cc(cc1)CN2CCN(C(=O)Nc3ccc(OC)cc3)CC2)C
0.263359	FC(F)(F)c1c(cc(cc1)CN2CCN(C(=O)Nc3ccc(OC)cc3)CC2)C
0.263359	FC(F)(F)c1c(cc(cc1)CN2CCN(C(=O)Nc3ccc(OC)cc3)CC2)C
0.263359	FC(F)(F)c1c(cc(cc1)CN2CCN(C(=O)Nc3ccc(OC)cc3)CC2)C
0.263323	S(=O)(=O)(N1c2c(ccc(NC(=O)c3cc(c4ccccc4)c(cc3)C)c2)CCC1)CC
0.263323	S(=O)(=O)(N1c2c(ccc(NC(=O)c3cc(c4ccccc4)c(cc3)C)c2)CCC1)CC
0.263323	S(=O)(=O)(N1c2c(ccc(NC(=O)c3cc(c4ccccc4)c(cc3)C)c2)CCC1)CC
0.263323	S(=O)(=O)(N1c2c(ccc(NC(=O)c3cc(c4ccccc4)c(cc3)C)c2)CCC1)CC
0.262997	O=C(OCC1c2c(c3c1cccc3)cccc2)NC(C4CC4)CC(=O)Nc5c(ccc(c5)C(=O)Nc6ccccc6)C
0.262997	O=C(OCC1c2c(c3c1cccc3)cccc2)NC(C4CC4)CC(=O)Nc5c(ccc(c5)C(=O)Nc6ccccc6)C
0.262997	O=C(OCC1c2c(c3c1cccc3)cccc2)NC(C4CC4)CC(=O)Nc5c(ccc(c5)C(=O)Nc6ccccc6)C
0.262997	O=C(OCC1c2c(c3c1cccc3)cccc2)NC(C4CC4)CC(=O)Nc5c(ccc(c5)C(=O)Nc6ccccc6)C
0.262997	O=C(OCC1c2c(c3c1cccc3)cccc2)NC(C4CC4)CC(=O)Nc5c(ccc(c5)C(=O)Nc6ccccc6)C
0.262997	O=C(OCC1c2c(c3c1cccc3)cccc2)NC(C4CC4)CC(=O)Nc5c(ccc(c5)C(=O)Nc6ccccc6)C
0.262997	O=C(OCC1c2c(c3c1cccc3)cccc2)NC(C4CC4)CC(=O)Nc5c(ccc(c5)C(=O)Nc6ccccc6)C
0.262997	O=C(OCC1c2c(c3c1cccc3)cccc2)NC(C4CC4)CC(=O)Nc5c(ccc(c5)C(=O)Nc6ccccc6)C
0.262997	O=C(OCC1c2c(c3c1cccc3)cccc2)NC(C4CC4)CC(=O)Nc5c(ccc(c5)C(=O)Nc6ccccc6)C
0.262997	O=C(OCC1c2c(c3c1cccc3)cccc2)NC(C4CC4)CC(=O)Nc5c(ccc(c5)C(=O)Nc6ccccc6)C
0.262948	Fc1c(cc(cc1)CNC2CCN(Cc3ccc(NC(=O)C)cc3)CC2)C
0.262948	Fc1c(cc(cc1)CNC2CCN(Cc3ccc(NC(=O)C)cc3)CC2)C
0.262948	Fc1c(cc(cc1)CNC2CCN(Cc3ccc(NC(=O)C)cc3)CC2)C
0.262799	S(=O)(=O)(NCc1ccccc1)c2c(ccc(c2)C(=O)Nc3c(ccc(c3)C(=O)O)CC)C
0.262799	S(=O)(=O)(NCc1ccccc1)c2c(ccc(c2)C(=O)Nc3c(ccc(c3)C(=O)O)CC)C
0.26259	FC(F)(F)CNC(=O)c1ccc(cc1)CN(C(=O)C(=O)Nc2cc(c3cncnc3)ccc2)C
0.26259	FC(F)(F)CNC(=O)c1ccc(cc1)CN(C(=O)C(=O)Nc2cc(c3cncnc3)ccc2)C
0.26259	FC(F)(F)CNC(=O)c1ccc(cc1)CN(C(=O)C(=O)Nc2cc(c3cncnc3)ccc2)C
0.26259	FC(F)(F)CNC(=O)c1ccc(cc1)CN(C(=O)C(=O)Nc2cc(c3cncnc3)ccc2)C
0.26259	FC(F)(F)CNC(=O)c1ccc(cc1)CN(C(=O)C(=O)Nc2cc(c3cncnc3)ccc2)C
0.26259	FC(F)(F)CNC(=O)c1ccc(cc1)CN(C(=O)C(=O)Nc2cc(c3cncnc3)ccc2)C
0.26259	FC(F)(F)CNC(=O)c1ccc(cc1)CN(C(=O)C(=O)Nc2cc(c3cncnc3)ccc2)C
0.26259	FC(F)(F)CNC(=O)c1ccc(cc1)CN(C(=O)C(=O)Nc2cc(c3cncnc3)ccc2)C
0.262346	S(C1=NN=C(N1c2ccc(cc2)CC)c3ccncc3)CC(=O)Nc4ccc(cc4)C(=O)Nc5cc(OC)c(NC(=O)N)cc5
0.262346	S(C1=NN=C(N1c2ccc(cc2)CC)c3ccncc3)CC(=O)Nc4ccc(cc4)C(=O)Nc5cc(OC)c(NC(=O)N)cc5
0.262346	S(C1=NN=C(N1c2ccc(cc2)CC)c3ccncc3)CC(=O)Nc4ccc(cc4)C(=O)Nc5cc(OC)c(NC(=O)N)cc5
0.262346	S(C1=NN=C(N1c2ccc(cc2)CC)c3ccncc3)CC(=O)Nc4ccc(cc4)C(=O)Nc5cc(OC)c(NC(=O)N)cc5
0.262346	S(C1=NN=C(N1c2ccc(cc2)CC)c3ccncc3)CC(=O)Nc4ccc(cc4)C(=O)Nc5cc(OC)c(NC(=O)N)cc5
0.262346	S(C1=NN=C(N1c2ccc(cc2)CC)c3ccncc3)CC(=O)Nc4ccc(cc4)C(=O)Nc5cc(OC)c(NC(=O)N)cc5
0.262346	S(C1=NN=C(N1c2ccc(cc2)CC)c3ccncc3)CC(=O)Nc4ccc(cc4)C(=O)Nc5cc(OC)c(NC(=O)N)cc5
0.262346	S(C1=NN=C(N1c2ccc(cc2)CC)c3ccncc3)CC(=O)Nc4ccc(cc4)C(=O)Nc5cc(OC)c(NC(=O)N)cc5
0.262346	S(C1=NN=C(N1c2ccc(cc2)CC)c3ccncc3)CC(=O)Nc4ccc(cc4)C(=O)Nc5cc(OC)c(NC(=O)N)cc5
0.262346	S(C1=NN=C(N1c2ccc(cc2)CC)c3ccncc3)CC(=O)Nc4ccc(cc4)C(=O)Nc5cc(OC)c(NC(=O)N)cc5
0.261017	Brc1cc(ccc1)C(=O)Nc2cc(O)c(cc2)C(=O)NCc3cnc(NC(=O)C(F)(F)F)cc3
0.261017	Brc1cc(ccc1)C(=O)Nc2cc(O)c(cc2)C(=O)NCc3cnc(NC(=O)C(F)(F)F)cc3
0.261017	Brc1cc(ccc1)C(=O)Nc2cc(O)c(cc2)C(=O)NCc3cnc(NC(=O)C(F)(F)F)cc3
0.261017	Brc1cc(ccc1)C(=O)Nc2cc(O)c(cc2)C(=O)NCc3cnc(NC(=O)C(F)(F)F)cc3
0.261017	Brc1cc(ccc1)C(=O)Nc2cc(O)c(cc2)C(=O)NCc3cnc(NC(=O)C(F)(F)F)cc3
0.261017	Brc1cc(ccc1)C(=O)Nc2cc(O)c(cc2)C(=O)NCc3cnc(NC(=O)C(F)(F)F)cc3
0.260664	Clc1ccc(cc1)C(=O)Nc2cc(ccc2)C
0.260664	Clc1ccc(cc1)C(=O)Nc2cc(ccc2)C
0.260664	Clc1ccc(cc1)C(=O)Nc2cc(ccc2)C
0.260664	Clc1ccc(cc1)C(=O)Nc2cc(ccc2)C
0.260664	Clc1ccc(cc1)C(=O)Nc2cc(ccc2)C
0.260664	Clc1ccc(cc1)C(=O)Nc2cc(ccc2)C
0.260664	Clc1ccc(cc1)C(=O)Nc2cc(ccc2)C
0.260664	Clc1ccc(cc1)C(=O)Nc2cc(ccc2)C
0.260664	Clc1ccc(cc1)C(=O)Nc2cc(ccc2)C
0.260664	Clc1ccc(cc1)C(=O)Nc2cc(ccc2)C
0.260163	Brc1c(NC(=O)c2ccc(cc2)CCN(C)C)cc(OC)cc1
0.260163	Brc1c(NC(=O)c2ccc(cc2)CCN(C)C)cc(OC)cc1
0.260163	Brc1c(NC(=O)c2ccc(cc2)CCN(C)C)cc(OC)cc1
0.260163	Brc1c(NC(=O)c2ccc(cc2)CCN(C)C)cc(OC)cc1
0.260163	Brc1c(NC(=O)c2ccc(cc2)CCN(C)C)cc(OC)cc1
0.26	Fc1c(cc(NC(=O)c2cc(ccc2)CF)cc1)C(=O)O
0.26	Fc1c(cc(NC(=O)c2cc(ccc2)CF)cc1)C(=O)O
0.259843	Fc1c(ccc(c2ccccc2)c1)C(=O)Nc3cc(c4ccc(cc4)C(C)(C)C)ccc3
0.259843	Fc1c(ccc(c2ccccc2)c1)C(=O)Nc3cc(c4ccc(cc4)C(C)(C)C)ccc3
0.259843	Fc1c(ccc(c2ccccc2)c1)C(=O)Nc3cc(c4ccc(cc4)C(C)(C)C)ccc3
0.259843	Fc1c(ccc(c2ccccc2)c1)C(=O)Nc3cc(c4ccc(cc4)C(C)(C)C)ccc3
0.259843	Fc1c(ccc(c2ccccc2)c1)C(=O)Nc3cc(c4ccc(cc4)C(C)(C)C)ccc3
0.259843	Fc1c(ccc(c2ccccc2)c1)C(=O)Nc3cc(c4ccc(cc4)C(C)(C)C)ccc3
0.259843	Fc1c(ccc(c2ccccc2)c1)C(=O)Nc3cc(c4ccc(cc4)C(C)(C)C)ccc3
0.259843	Fc1c(ccc(c2ccccc2)c1)C(=O)Nc3cc(c4ccc(cc4)C(C)(C)C)ccc3
0.259843	Fc1c(ccc(c2ccccc2)c1)C(=O)Nc3cc(c4ccc(cc4)C(C)(C)C)ccc3
0.259843	Fc1c(ccc(c2ccccc2)c1)C(=O)Nc3cc(c4ccc(cc4)C(C)(C)C)ccc3
0.25974	Ic1c(cccc1)C(=O)Nc2cc(NC(=O)NCCN3CC(=O)N(CC3)C)c(Cl)cc2
0.25974	Ic1c(cccc1)C(=O)Nc2cc(NC(=O)NCCN3CC(=O)N(CC3)C)c(Cl)cc2
0.25974	Ic1c(cccc1)C(=O)Nc2cc(NC(=O)NCCN3CC(=O)N(CC3)C)c(Cl)cc2
0.25974	Ic1c(cccc1)C(=O)Nc2cc(NC(=O)NCCN3CC(=O)N(CC3)C)c(Cl)cc2
0.25974	Ic1c(cccc1)C(=O)Nc2cc(NC(=O)NCCN3CC(=O)N(CC3)C)c(Cl)cc2
0.25974	Ic1c(cccc1)C(=O)Nc2cc(NC(=O)NCCN3CC(=O)N(CC3)C)c(Cl)cc2
0.25974	Ic1c(cccc1)C(=O)Nc2cc(NC(=O)NCCN3CC(=O)N(CC3)C)c(Cl)cc2
0.25974	Ic1c(cccc1)C(=O)Nc2cc(NC(=O)NCCN3CC(=O)N(CC3)C)c(Cl)cc2
0.25974	Ic1c(cccc1)C(=O)Nc2cc(NC(=O)NCCN3CC(=O)N(CC3)C)c(Cl)cc2
0.25974	Ic1c(cccc1)C(=O)Nc2cc(NC(=O)NCCN3CC(=O)N(CC3)C)c(Cl)cc2
0.259574	O=C(Nc1c(ccc(N)c1)C)CN2CCCCC2
0.259574	O=C(Nc1c(ccc(N)c1)C)CN2CCCCC2
0.259574	O=C(Nc1c(ccc(N)c1)C)CN2CCCCC2
0.259574	O=C(Nc1c(ccc(N)c1)C)CN2CCCCC2
0.259542	Fc1cc(c2ncccc2)cc(c1)C(=O)NCCc3ccc(N4CCN(CC4)C)cc3
0.259542	Fc1cc(c2ncccc2)cc(c1)C(=O)NCCc3ccc(N4CCN(CC4)C)cc3
0.259542	Fc1cc(c2ncccc2)cc(c1)C(=O)NCCc3ccc(N4CCN(CC4)C)cc3
0.259542	Fc1cc(c2ncccc2)cc(c1)C(=O)NCCc3ccc(N4CCN(CC4)C)cc3
0.259542	Fc1cc(c2ncccc2)cc(c1)C(=O)NCCc3ccc(N4CCN(CC4)C)cc3
0.259542	Fc1cc(c2ncccc2)cc(c1)C(=O)NCCc3ccc(N4CCN(CC4)C)cc3
0.259542	Fc1cc(c2ncccc2)cc(c1)C(=O)NCCc3ccc(N4CCN(CC4)C)cc3
0.259542	Fc1cc(c2ncccc2)cc(c1)C(=O)NCCc3ccc(N4CCN(CC4)C)cc3
0.259542	Fc1cc(c2ncccc2)cc(c1)C(=O)NCCc3ccc(N4CCN(CC4)C)cc3
0.259542	Fc1cc(c2ncccc2)cc(c1)C(=O)NCCc3ccc(N4CCN(CC4)C)cc3
0.259542	Clc1cc(NC(=O)CC2=NOC(=N2)c3ccc(cc3)C)c(cc1)C
0.259542	Clc1cc(NC(=O)CC2=NOC(=N2)c3ccc(cc3)C)c(cc1)C
0.259542	Clc1cc(NC(=O)CC2=NOC(=N2)c3ccc(cc3)C)c(cc1)C
0.259542	Clc1cc(NC(=O)CC2=NOC(=N2)c3ccc(cc3)C)c(cc1)C
0.259542	Clc1cc(NC(=O)CC2=NOC(=N2)c3ccc(cc3)C)c(cc1)C
0.259542	Clc1cc(NC(=O)CC2=NOC(=N2)c3ccc(cc3)C)c(cc1)C
0.259542	Clc1cc(NC(=O)CC2=NOC(=N2)c3ccc(cc3)C)c(cc1)C
0.259542	Clc1cc(NC(=O)CC2=NOC(=N2)c3ccc(cc3)C)c(cc1)C
0.259542	Clc1cc(NC(=O)CC2=NOC(=N2)c3ccc(cc3)C)c(cc1)C
0.259542	Clc1cc(NC(=O)CC2=NOC(=N2)c3ccc(cc3)C)c(cc1)C
0.259386	S(=O)(=O)(NCc1ccccc1)c2c(ccc(c2)C(=O)Nc3cc(ccc3)C(O)(C)C)C
0.259259	S(=O)(=O)(NCc1ccccc1)c2c(ccc(c2)C(=O)Nc3cc(c(F)cc3)C(=O)O)C
0.259259	S(=O)(=O)(NCc1ccccc1)c2c(ccc(c2)C(=O)Nc3cc(c(F)cc3)C(=O)O)C
0.259259	S(=O)(=O)(NCc1ccccc1)c2c(ccc(c2)C(=O)Nc3cc(c(F)cc3)C(=O)O)C
0.259259	S(=O)(=O)(NCc1ccccc1)c2c(ccc(c2)C(=O)Nc3cc(c(F)cc3)C(=O)O)C
0.259259	S(=O)(=O)(NCc1ccccc1)c2c(ccc(c2)C(=O)Nc3cc(c(F)cc3)C(=O)O)C
0.259259	S(=O)(=O)(NCc1ccccc1)c2c(ccc(c2)C(=O)Nc3cc(c(F)cc3)C(=O)O)C
0.259259	S(=O)(=O)(NCc1ccccc1)c2c(ccc(c2)C(=O)Nc3cc(c(F)cc3)C(=O)O)C
0.259259	S(=O)(=O)(NCc1ccccc1)c2c(ccc(c2)C(=O)Nc3cc(c(F)cc3)C(=O)O)C
0.259259	S(=O)(=O)(NCc1ccccc1)c2c(ccc(c2)C(=O)Nc3cc(c(F)cc3)C(=O)O)C
0.259259	S(=O)(=O)(NCc1ccccc1)c2c(ccc(c2)C(=O)Nc3cc(c(F)cc3)C(=O)O)C
0.259259	O=C(OCC)Nc1cc(OC(=O)c2cc(c3ccccc3)c(cc2)C)ccc1
0.259136	FC(F)(F)c1cc(ccc1)C(=O)Nc2cc(c(cc2)C)C=3C(=O)NC(=CC3)C(F)(F)F
0.259136	FC(F)(F)c1cc(ccc1)C(=O)Nc2cc(c(cc2)C)C=3C(=O)NC(=CC3)C(F)(F)F
0.259136	FC(F)(F)c1cc(ccc1)C(=O)Nc2cc(c(cc2)C)C=3C(=O)NC(=CC3)C(F)(F)F
0.259136	FC(F)(F)c1cc(ccc1)C(=O)Nc2cc(c(cc2)C)C=3C(=O)NC(=CC3)C(F)(F)F
0.259136	FC(F)(F)c1cc(ccc1)C(=O)Nc2cc(c(cc2)C)C=3C(=O)NC(=CC3)C(F)(F)F
0.259136	FC(F)(F)c1cc(ccc1)C(=O)Nc2cc(c(cc2)C)C=3C(=O)NC(=CC3)C(F)(F)F
0.259136	FC(F)(F)c1cc(ccc1)C(=O)Nc2cc(c(cc2)C)C=3C(=O)NC(=CC3)C(F)(F)F
0.259136	FC(F)(F)c1cc(ccc1)C(=O)Nc2cc(c(cc2)C)C=3C(=O)NC(=CC3)C(F)(F)F
0.259136	FC(F)(F)c1cc(ccc1)C(=O)Nc2cc(c(cc2)C)C=3C(=O)NC(=CC3)C(F)(F)F
0.259136	FC(F)(F)c1cc(ccc1)C(=O)Nc2cc(c(cc2)C)C=3C(=O)NC(=CC3)C(F)(F)F
0.259136	O=C(Nc1c(ccc(c2nccnc2)c1)C)C(=O)NC3=C(N(N=C3)C)c4nccnc4
0.259136	O=C(Nc1c(ccc(c2nccnc2)c1)C)C(=O)NC3=C(N(N=C3)C)c4nccnc4
0.259136	O=C(Nc1c(ccc(c2nccnc2)c1)C)C(=O)NC3=C(N(N=C3)C)c4nccnc4
0.259136	O=C(Nc1c(ccc(c2nccnc2)c1)C)C(=O)NC3=C(N(N=C3)C)c4nccnc4
0.259136	O=C(Nc1c(ccc(c2nccnc2)c1)C)C(=O)NC3=C(N(N=C3)C)c4nccnc4
0.259124	Fc1c(ccc(c2ccccc2)c1)C(=O)Nc3cc(C#N)c(cc3)COC
0.259124	Fc1c(ccc(c2ccccc2)c1)C(=O)Nc3cc(C#N)c(cc3)COC
0.259124	Fc1c(ccc(c2ccccc2)c1)C(=O)Nc3cc(C#N)c(cc3)COC
0.259124	Fc1c(ccc(c2ccccc2)c1)C(=O)Nc3cc(C#N)c(cc3)COC
0.259124	Fc1c(ccc(c2ccccc2)c1)C(=O)Nc3cc(C#N)c(cc3)COC
0.259124	Fc1c(ccc(c2ccccc2)c1)C(=O)Nc3cc(C#N)c(cc3)COC
0.259124	Fc1c(ccc(c2ccccc2)c1)C(=O)Nc3cc(C#N)c(cc3)COC
0.259124	Fc1c(ccc(c2ccccc2)c1)C(=O)Nc3cc(C#N)c(cc3)COC
0.259124	Fc1c(ccc(c2ccccc2)c1)C(=O)Nc3cc(C#N)c(cc3)COC
0.259124	Fc1c(ccc(c2ccccc2)c1)C(=O)Nc3cc(C#N)c(cc3)COC
0.258741	Clc1cc(ccc1)C(=O)Nc2cc(c(NC(=O)C3(CC(=O)C)CCC3)cc2)C
0.258741	Clc1cc(ccc1)C(=O)Nc2cc(c(NC(=O)C3(CC(=O)C)CCC3)cc2)C
0.258741	Clc1cc(ccc1)C(=O)Nc2cc(c(NC(=O)C3(CC(=O)C)CCC3)cc2)C
0.258555	O=C(O)c1cc(NC(=O)c2c(cncc2)CC)c(cc1)CC
0.258555	O=C(O)c1cc(NC(=O)c2c(cncc2)CC)c(cc1)CC
0.258555	O=C(O)c1cc(NC(=O)c2c(cncc2)CC)c(cc1)CC
0.258555	Clc1cc(c2cnc(cc2)C(=O)NCC(CN3CCN(CC3)C)C)ccc1
0.258555	Clc1cc(c2cnc(cc2)C(=O)NCC(CN3CCN(CC3)C)C)ccc1
0.258555	Clc1cc(c2cnc(cc2)C(=O)NCC(CN3CCN(CC3)C)C)ccc1
0.258555	Clc1cc(c2cnc(cc2)C(=O)NCC(CN3CCN(CC3)C)C)ccc1
0.258555	Clc1cc(c2cnc(cc2)C(=O)NCC(CN3CCN(CC3)C)C)ccc1
0.258555	Clc1cc(c2cnc(cc2)C(=O)NCC(CN3CCN(CC3)C)C)ccc1
0.258555	Clc1cc(c2cnc(cc2)C(=O)NCC(CN3CCN(CC3)C)C)ccc1
0.258065	O=C(O)c1cc(NC(=O)c2ccc(cc2)CCN(C)C)c(cc1)CC
0.258065	O=C(O)c1cc(NC(=O)c2ccc(cc2)CCN(C)C)c(cc1)CC
0.258065	O=C(O)c1cc(NC(=O)c2ccc(cc2)CCN(C)C)c(cc1)CC
0.258065	O=C(O)c1cc(NC(=O)c2ccc(cc2)CCN(C)C)c(cc1)CC
0.258065	O=C(O)c1cc(NC(=O)c2ccc(cc2)CCN(C)C)c(cc1)CC
0.258065	O=C(O)c1cc(NC(=O)c2ccc(cc2)CCN(C)C)c(cc1)CC
0.258065	O=C(O)c1cc(NC(=O)c2ccc(cc2)CCN(C)C)c(cc1)CC
0.258065	O=C(O)c1cc(NC(=O)c2ccc(cc2)CCN(C)C)c(cc1)CC
0.258065	O=C(O)c1cc(NC(=O)c2ccc(cc2)CCN(C)C)c(cc1)CC
0.258065	O=C(O)c1cc(NC(=O)c2ccc(cc2)CCN(C)C)c(cc1)CC
0.257951	Clc1c(c2ncc(NC(=O)c3nc(C#N)ccc3)cc2)ccc(Cl)c1
0.257951	Clc1c(c2ncc(NC(=O)c3nc(C#N)ccc3)cc2)ccc(Cl)c1
0.257951	Clc1c(c2ncc(NC(=O)c3nc(C#N)ccc3)cc2)ccc(Cl)c1
0.257951	Clc1c(c2ncc(NC(=O)c3nc(C#N)ccc3)cc2)ccc(Cl)c1
0.257951	Clc1c(c2ncc(NC(=O)c3nc(C#N)ccc3)cc2)ccc(Cl)c1
0.257951	Clc1c(c2ncc(NC(=O)c3nc(C#N)ccc3)cc2)ccc(Cl)c1
0.257951	Clc1c(c2ncc(NC(=O)c3nc(C#N)ccc3)cc2)ccc(Cl)c1
0.257951	Clc1c(c2ncc(NC(=O)c3nc(C#N)ccc3)cc2)ccc(Cl)c1
0.257951	Clc1c(c2ncc(NC(=O)c3nc(C#N)ccc3)cc2)ccc(Cl)c1
0.257951	Clc1c(c2ncc(NC(=O)c3nc(C#N)ccc3)cc2)ccc(Cl)c1
0.257525	S1CCN(c2nccc(c2)CNC(=O)c3c(NC(=O)c4ccc(OC)cc4)cc(F)cc3)CC1
0.257525	S1CCN(c2nccc(c2)CNC(=O)c3c(NC(=O)c4ccc(OC)cc4)cc(F)cc3)CC1
0.257525	S1CCN(c2nccc(c2)CNC(=O)c3c(NC(=O)c4ccc(OC)cc4)cc(F)cc3)CC1
0.257525	S1CCN(c2nccc(c2)CNC(=O)c3c(NC(=O)c4ccc(OC)cc4)cc(F)cc3)CC1
0.257525	S1CCN(c2nccc(c2)CNC(=O)c3c(NC(=O)c4ccc(OC)cc4)cc(F)cc3)CC1
0.257525	S1CCN(c2nccc(c2)CNC(=O)c3c(NC(=O)c4ccc(OC)cc4)cc(F)cc3)CC1
0.257525	S1CCN(c2nccc(c2)CNC(=O)c3c(NC(=O)c4ccc(OC)cc4)cc(F)cc3)CC1
0.257525	S1CCN(c2nccc(c2)CNC(=O)c3c(NC(=O)c4ccc(OC)cc4)cc(F)cc3)CC1
0.257525	S1CCN(c2nccc(c2)CNC(=O)c3c(NC(=O)c4ccc(OC)cc4)cc(F)cc3)CC1
0.257525	S1CCN(c2nccc(c2)CNC(=O)c3c(NC(=O)c4ccc(OC)cc4)cc(F)cc3)CC1
0.257511	O=C(Nc1cc(c2ccc(cc2)C(C)(C)C)ccc1)c3cc(ccc3)C(=O)NC
0.257511	O=C(Nc1cc(c2ccc(cc2)C(C)(C)C)ccc1)c3cc(ccc3)C(=O)NC
0.257511	O=C(Nc1cc(c2ccc(cc2)C(C)(C)C)ccc1)c3cc(ccc3)C(=O)NC
0.257511	O=C(Nc1cc(c2ccc(cc2)C(C)(C)C)ccc1)c3cc(ccc3)C(=O)NC
0.257511	O=C(Nc1cc(c2ccc(cc2)C(C)(C)C)ccc1)c3cc(ccc3)C(=O)NC
0.257511	O=C(Nc1cc(c2ccc(cc2)C(C)(C)C)ccc1)c3cc(ccc3)C(=O)NC
0.257511	O=C(Nc1cc(c2ccc(cc2)C(C)(C)C)ccc1)c3cc(ccc3)C(=O)NC
0.257511	O=C(Nc1cc(c2ccc(cc2)C(C)(C)C)ccc1)c3cc(ccc3)C(=O)NC
0.257511	O=C(Nc1cc(c2ccc(cc2)C(C)(C)C)ccc1)c3cc(ccc3)C(=O)NC
0.257235	O=C(Nc1c(ccc(c2nccnc2)c1)C)C(=O)NC3=NOC4=C3COCC4
0.257143	O=C(Nc1cc(ccc1)CCCc2ccccc2)c3c(O)cc(NC(=O)Cc4c(cccc4)C)cc3
0.257143	O=C(Nc1cc(ccc1)CCCc2ccccc2)c3c(O)cc(NC(=O)Cc4c(cccc4)C)cc3
0.257143	O=C(Nc1cc(ccc1)CCCc2ccccc2)c3c(O)cc(NC(=O)Cc4c(cccc4)C)cc3
0.257143	O=C(Nc1cc(ccc1)CCCc2ccccc2)c3c(O)cc(NC(=O)Cc4c(cccc4)C)cc3
0.257143	O=C(Nc1cc(ccc1)CCCc2ccccc2)c3c(O)cc(NC(=O)Cc4c(cccc4)C)cc3
0.256705	S1C(=NC(c2ccccc2)=C1)CN3CCN(C(=O)Nc4ccc(OC)cc4)CC3
0.256705	S1C(=NC(c2ccccc2)=C1)CN3CCN(C(=O)Nc4ccc(OC)cc4)CC3
0.256705	S1C(=NC(c2ccccc2)=C1)CN3CCN(C(=O)Nc4ccc(OC)cc4)CC3
0.256705	S1C(=NC(c2ccccc2)=C1)CN3CCN(C(=O)Nc4ccc(OC)cc4)CC3
0.256705	S1C(=NC(c2ccccc2)=C1)CN3CCN(C(=O)Nc4ccc(OC)cc4)CC3
0.256705	S1C(=NC(c2ccccc2)=C1)CN3CCN(C(=O)Nc4ccc(OC)cc4)CC3
0.256705	S1C(=NC(c2ccccc2)=C1)CN3CCN(C(=O)Nc4ccc(OC)cc4)CC3
0.256705	S1C(=NC(c2ccccc2)=C1)CN3CCN(C(=O)Nc4ccc(OC)cc4)CC3
0.256318	S(c1cc(c(NC(=O)c2c(nccc2)C3CC3)cc1)C)c4ccccc4
0.256318	S(c1cc(c(NC(=O)c2c(nccc2)C3CC3)cc1)C)c4ccccc4
0.256318	S(c1cc(c(NC(=O)c2c(nccc2)C3CC3)cc1)C)c4ccccc4
0.256318	S(c1cc(c(NC(=O)c2c(nccc2)C3CC3)cc1)C)c4ccccc4
0.256318	S(c1cc(c(NC(=O)c2c(nccc2)C3CC3)cc1)C)c4ccccc4
0.256318	S(c1cc(c(NC(=O)c2c(nccc2)C3CC3)cc1)C)c4ccccc4
0.256318	S(c1cc(c(NC(=O)c2c(nccc2)C3CC3)cc1)C)c4ccccc4
0.256318	S(c1cc(c(NC(=O)c2c(nccc2)C3CC3)cc1)C)c4ccccc4
0.256318	S(c1cc(c(NC(=O)c2c(nccc2)C3CC3)cc1)C)c4ccccc4
0.256318	S(c1cc(c(NC(=O)c2c(nccc2)C3CC3)cc1)C)c4ccccc4
0.256055	Clc1ccc(c2c(F)cc(cc2)C(=O)NC=3SC(c4nccnc4)=CN3)cc1
0.256055	Clc1ccc(c2c(F)cc(cc2)C(=O)NC=3SC(c4nccnc4)=CN3)cc1
0.256055	Clc1ccc(c2c(F)cc(cc2)C(=O)NC=3SC(c4nccnc4)=CN3)cc1
0.256055	Clc1ccc(c2c(F)cc(cc2)C(=O)NC=3SC(c4nccnc4)=CN3)cc1
0.256055	Clc1ccc(c2c(F)cc(cc2)C(=O)NC=3SC(c4nccnc4)=CN3)cc1
0.256055	Clc1ccc(c2c(F)cc(cc2)C(=O)NC=3SC(c4nccnc4)=CN3)cc1
0.256055	Clc1ccc(c2c(F)cc(cc2)C(=O)NC=3SC(c4nccnc4)=CN3)cc1
0.256055	Clc1ccc(c2c(F)cc(cc2)C(=O)NC=3SC(c4nccnc4)=CN3)cc1
0.256055	Clc1ccc(c2c(F)cc(cc2)C(=O)NC=3SC(c4nccnc4)=CN3)cc1
0.256055	Clc1ccc(c2c(F)cc(cc2)C(=O)NC=3SC(c4nccnc4)=CN3)cc1
0.256055	[O-][N+](=O)c1c(ccc(c1)CNC(=O)c2c(NC(=O)c3ccc(OC)cc3)cccc2)C
0.256055	[O-][N+](=O)c1c(ccc(c1)CNC(=O)c2c(NC(=O)c3ccc(OC)cc3)cccc2)C
0.256055	[O-][N+](=O)c1c(ccc(c1)CNC(=O)c2c(NC(=O)c3ccc(OC)cc3)cccc2)C
0.255973	Brc1cc(NC(=O)OC(C)(C)C)c(cc1)C(=O)NCC2CCN(Cc3ccc(OC)cc3)CC2
0.255814	O=C(OCC1c2c(c3c1cccc3)cccc2)NC(C(=O)Nc4c(ccc(c5nccnc5)c4)C)Cc6ccc(O)cc6
0.255814	O=C(OCC1c2c(c3c1cccc3)cccc2)NC(C(=O)Nc4c(ccc(c5nccnc5)c4)C)Cc6ccc(O)cc6
0.255814	O=C(OCC1c2c(c3c1cccc3)cccc2)NC(C(=O)Nc4c(ccc(c5nccnc5)c4)C)Cc6ccc(O)cc6
0.255814	O=C(OCC1c2c(c3c1cccc3)cccc2)NC(C(=O)Nc4c(ccc(c5nccnc5)c4)C)Cc6ccc(O)cc6
0.255814	O=C(OCC1c2c(c3c1cccc3)cccc2)NC(C(=O)Nc4c(ccc(c5nccnc5)c4)C)Cc6ccc(O)cc6
0.255814	Ic1c(cccc1)C(=O)Nc2cc(NC(=O)N3CCN(CC3)CCCC(=O)N4CCOCC4)c(Cl)cc2
0.255814	O=C(Nc1ccc(cc1)CN2CCC(Nc3c(C#N)ccnc3)CC2)C
0.255663	Fc1c(ccc(c2ccccc2)c1)C(=O)Nc3c(cc(OCCN4C(=O)NCC4)cc3)C
0.255663	Fc1c(ccc(c2ccccc2)c1)C(=O)Nc3c(cc(OCCN4C(=O)NCC4)cc3)C
0.255663	Fc1c(ccc(c2ccccc2)c1)C(=O)Nc3c(cc(OCCN4C(=O)NCC4)cc3)C
0.255663	Fc1c(ccc(c2ccccc2)c1)C(=O)Nc3c(cc(OCCN4C(=O)NCC4)cc3)C
0.255663	Fc1c(ccc(c2ccccc2)c1)C(=O)Nc3c(cc(OCCN4C(=O)NCC4)cc3)C
0.255663	Fc1c(ccc(c2ccccc2)c1)C(=O)Nc3c(cc(OCCN4C(=O)NCC4)cc3)C
0.255663	Fc1c(ccc(c2ccccc2)c1)C(=O)Nc3c(cc(OCCN4C(=O)NCC4)cc3)C
0.255663	Fc1c(ccc(c2ccccc2)c1)C(=O)Nc3c(cc(OCCN4C(=O)NCC4)cc3)C
0.255663	Fc1c(ccc(c2ccccc2)c1)C(=O)Nc3c(cc(OCCN4C(=O)NCC4)cc3)C
0.255663	Fc1c(ccc(c2ccccc2)c1)C(=O)Nc3c(cc(OCCN4C(=O)NCC4)cc3)C
0.255319	Clc1c(NC(=O)c2cc(S(=O)(=O)C)ccc2)ccc(NC(=O)NCc3ccc(cc3)C(=O)O)c1
0.255319	Clc1c(NC(=O)c2cc(S(=O)(=O)C)ccc2)ccc(NC(=O)NCc3ccc(cc3)C(=O)O)c1
0.254839	S1C(=NC(c2c(OC(F)F)cc(OC(F)F)cc2)=C1)NC(=O)c3cc(NC(=O)C(C)(C)C)ccc3
0.254839	S1C(=NC(c2c(OC(F)F)cc(OC(F)F)cc2)=C1)NC(=O)c3cc(NC(=O)C(C)(C)C)ccc3
0.254839	S1C(=NC(c2c(OC(F)F)cc(OC(F)F)cc2)=C1)NC(=O)c3cc(NC(=O)C(C)(C)C)ccc3
0.254839	S1C(=NC(c2c(OC(F)F)cc(OC(F)F)cc2)=C1)NC(=O)c3cc(NC(=O)C(C)(C)C)ccc3
0.254839	S1C(=NC(c2c(OC(F)F)cc(OC(F)F)cc2)=C1)NC(=O)c3cc(NC(=O)C(C)(C)C)ccc3
0.254839	S1C(=NC(c2c(OC(F)F)cc(OC(F)F)cc2)=C1)NC(=O)c3cc(NC(=O)C(C)(C)C)ccc3
0.254839	S1C(=NC(c2c(OC(F)F)cc(OC(F)F)cc2)=C1)NC(=O)c3cc(NC(=O)C(C)(C)C)ccc3
0.254839	S1C(=NC(c2c(OC(F)F)cc(OC(F)F)cc2)=C1)NC(=O)c3cc(NC(=O)C(C)(C)C)ccc3
0.254839	S1C(=NC(c2c(OC(F)F)cc(OC(F)F)cc2)=C1)NC(=O)c3cc(NC(=O)C(C)(C)C)ccc3
0.254839	S1C(=NC(c2c(OC(F)F)cc(OC(F)F)cc2)=C1)NC(=O)c3cc(NC(=O)C(C)(C)C)ccc3
0.254491	S(=O)(=O)(N1c2c(ccc(NC(=O)c3c(nc(c4ccc(F)cc4)cc3)C)c2)CCC1)CC
0.254491	S(=O)(=O)(N1c2c(ccc(NC(=O)c3c(nc(c4ccc(F)cc4)cc3)C)c2)CCC1)CC
0.254491	S(=O)(=O)(N1c2c(ccc(NC(=O)c3c(nc(c4ccc(F)cc4)cc3)C)c2)CCC1)CC
0.254491	S(=O)(=O)(N1c2c(ccc(NC(=O)c3c(nc(c4ccc(F)cc4)cc3)C)c2)CCC1)CC
0.254438	O=C(Nc1c(ccc(c2nccnc2)c1)C)c3c(O)c(nc4c3cccc4)C
0.254438	O=C(Nc1c(ccc(c2nccnc2)c1)C)c3c(O)c(nc4c3cccc4)C
0.254438	O=C(Nc1c(ccc(c2nccnc2)c1)C)c3c(O)c(nc4c3cccc4)C
0.254438	O=C(Nc1c(ccc(c2nccnc2)c1)C)c3c(O)c(nc4c3cccc4)C
0.254438	O=C(Nc1c(ccc(c2nccnc2)c1)C)c3c(O)c(nc4c3cccc4)C
0.254438	O=C(Nc1c(ccc(c2nccnc2)c1)C)c3c(O)c(nc4c3cccc4)C
0.254438	O=C(Nc1c(ccc(c2nccnc2)c1)C)c3c(O)c(nc4c3cccc4)C
0.254438	O=C(Nc1c(ccc(c2nccnc2)c1)C)c3c(O)c(nc4c3cccc4)C
0.254417	Fc1c(N2CCN(CC2)C)ccc(c1)C(=O)Nc3cc(c(C#N)cc3)C4CC4
0.254417	Fc1c(N2CCN(CC2)C)ccc(c1)C(=O)Nc3cc(c(C#N)cc3)C4CC4
0.254417	Fc1c(N2CCN(CC2)C)ccc(c1)C(=O)Nc3cc(c(C#N)cc3)C4CC4
0.254417	Fc1c(N2CCN(CC2)C)ccc(c1)C(=O)Nc3cc(c(C#N)cc3)C4CC4
0.254417	Fc1c(N2CCN(CC2)C)ccc(c1)C(=O)Nc3cc(c(C#N)cc3)C4CC4
0.254417	Fc1c(N2CCN(CC2)C)ccc(c1)C(=O)Nc3cc(c(C#N)cc3)C4CC4
0.254417	Fc1c(N2CCN(CC2)C)ccc(c1)C(=O)Nc3cc(c(C#N)cc3)C4CC4
0.254417	Fc1c(N2CCN(CC2)C)ccc(c1)C(=O)Nc3cc(c(C#N)cc3)C4CC4
0.254417	Fc1c(N2CCN(CC2)C)ccc(c1)C(=O)Nc3cc(c(C#N)cc3)C4CC4
0.254417	Fc1c(N2CCN(CC2)C)ccc(c1)C(=O)Nc3cc(c(C#N)cc3)C4CC4
0.254181	Clc1cc(ccc1)C(=O)Nc2cc(c(NC(=O)Cc3c(c([N+]([O-])=O)ccc3)C)cc2)C
0.254167	Clc1c(Cl)ccc(c1)C(=O)NNc2c(ccc(Cl)c2)C
0.254167	Clc1c(Cl)ccc(c1)C(=O)NNc2c(ccc(Cl)c2)C
0.254167	Clc1c(Cl)ccc(c1)C(=O)NNc2c(ccc(Cl)c2)C
0.254167	Clc1c(Cl)ccc(c1)C(=O)NNc2c(ccc(Cl)c2)C
0.254167	Clc1c(Cl)ccc(c1)C(=O)NNc2c(ccc(Cl)c2)C
0.254167	Clc1c(Cl)ccc(c1)C(=O)NNc2c(ccc(Cl)c2)C
0.254167	Clc1c(Cl)ccc(c1)C(=O)NNc2c(ccc(Cl)c2)C
0.254167	Clc1c(Cl)ccc(c1)C(=O)NNc2c(ccc(Cl)c2)C
0.254167	Clc1c(Cl)ccc(c1)C(=O)NNc2c(ccc(Cl)c2)C
0.254167	Clc1c(Cl)ccc(c1)C(=O)NNc2c(ccc(Cl)c2)C
0.253968	O=C(NC(=O)c1cc(NC(=O)c2ccc(Oc3ncc(cc3)C)cc2)ccc1)N
0.253968	O=C(NC(=O)c1cc(NC(=O)c2ccc(Oc3ncc(cc3)C)cc2)ccc1)N
0.253968	O=C(NC(=O)c1cc(NC(=O)c2ccc(Oc3ncc(cc3)C)cc2)ccc1)N
0.253968	O=C(NC(=O)c1cc(NC(=O)c2ccc(Oc3ncc(cc3)C)cc2)ccc1)N
0.253968	O=C(NC(=O)c1cc(NC(=O)c2ccc(Oc3ncc(cc3)C)cc2)ccc1)N
0.253968	O=C(NC(=O)c1cc(NC(=O)c2ccc(Oc3ncc(cc3)C)cc2)ccc1)N
0.253968	O=C(NC(=O)c1cc(NC(=O)c2ccc(Oc3ncc(cc3)C)cc2)ccc1)N
0.253968	O=C(NC(=O)c1cc(NC(=O)c2ccc(Oc3ncc(cc3)C)cc2)ccc1)N
0.253968	O=C(NC(=O)c1cc(NC(=O)c2ccc(Oc3ncc(cc3)C)cc2)ccc1)N
0.253968	O=C(NC(=O)c1cc(NC(=O)c2ccc(Oc3ncc(cc3)C)cc2)ccc1)N
0.253918	S(=O)(=O)(Nc1c(cc(cc1)C)C)c2cc(ccc2)C(=O)NC=3N(N=C(c4cc(F)cc(F)c4)C3)C
0.253918	S(=O)(=O)(Nc1c(cc(cc1)C)C)c2cc(ccc2)C(=O)NC=3N(N=C(c4cc(F)cc(F)c4)C3)C
0.253918	S(=O)(=O)(Nc1c(cc(cc1)C)C)c2cc(ccc2)C(=O)NC=3N(N=C(c4cc(F)cc(F)c4)C3)C
0.253918	S(=O)(=O)(Nc1c(cc(cc1)C)C)c2cc(ccc2)C(=O)NC=3N(N=C(c4cc(F)cc(F)c4)C3)C
0.253918	S(=O)(=O)(Nc1c(cc(cc1)C)C)c2cc(ccc2)C(=O)NC=3N(N=C(c4cc(F)cc(F)c4)C3)C
0.253776	[O-][N+](=O)c1c(OC)ccc(c1)C(=O)NCC=2ON=C(N2)c3cc(NC(=O)CN4CCOCC4)ccc3
0.253776	[O-][N+](=O)c1c(OC)ccc(c1)C(=O)NCC=2ON=C(N2)c3cc(NC(=O)CN4CCOCC4)ccc3
0.253776	[O-][N+](=O)c1c(OC)ccc(c1)C(=O)NCC=2ON=C(N2)c3cc(NC(=O)CN4CCOCC4)ccc3
0.253776	[O-][N+](=O)c1c(OC)ccc(c1)C(=O)NCC=2ON=C(N2)c3cc(NC(=O)CN4CCOCC4)ccc3
0.253776	[O-][N+](=O)c1c(OC)ccc(c1)C(=O)NCC=2ON=C(N2)c3cc(NC(=O)CN4CCOCC4)ccc3
0.253776	[O-][N+](=O)c1c(OC)ccc(c1)C(=O)NCC=2ON=C(N2)c3cc(NC(=O)CN4CCOCC4)ccc3
0.253776	[O-][N+](=O)c1c(OC)ccc(c1)C(=O)NCC=2ON=C(N2)c3cc(NC(=O)CN4CCOCC4)ccc3
0.253776	[O-][N+](=O)c1c(OC)ccc(c1)C(=O)NCC=2ON=C(N2)c3cc(NC(=O)CN4CCOCC4)ccc3
0.253776	[O-][N+](=O)c1c(OC)ccc(c1)C(=O)NCC=2ON=C(N2)c3cc(NC(=O)CN4CCOCC4)ccc3
0.253378	Brc1c(OCCC(C)C)c(OCC)cc(c1)C(=O)Nc2ncc(c3ncccc3)cc2
0.253378	Brc1c(OCCC(C)C)c(OCC)cc(c1)C(=O)Nc2ncc(c3ncccc3)cc2
0.253378	Brc1c(OCCC(C)C)c(OCC)cc(c1)C(=O)Nc2ncc(c3ncccc3)cc2
0.253378	Brc1c(OCCC(C)C)c(OCC)cc(c1)C(=O)Nc2ncc(c3ncccc3)cc2
0.253378	Brc1c(OCCC(C)C)c(OCC)cc(c1)C(=O)Nc2ncc(c3ncccc3)cc2
0.253289	Brc1cc(F)c(cc1)C=2OC=C(N2)C(=O)Nc3cc(NC(=O)C4=CSC=C4)c(F)cc3
0.253289	Brc1cc(F)c(cc1)C=2OC=C(N2)C(=O)Nc3cc(NC(=O)C4=CSC=C4)c(F)cc3
0.253289	Brc1cc(F)c(cc1)C=2OC=C(N2)C(=O)Nc3cc(NC(=O)C4=CSC=C4)c(F)cc3
0.253289	Brc1cc(F)c(cc1)C=2OC=C(N2)C(=O)Nc3cc(NC(=O)C4=CSC=C4)c(F)cc3
0.253289	Brc1cc(F)c(cc1)C=2OC=C(N2)C(=O)Nc3cc(NC(=O)C4=CSC=C4)c(F)cc3
0.253289	Brc1cc(F)c(cc1)C=2OC=C(N2)C(=O)Nc3cc(NC(=O)C4=CSC=C4)c(F)cc3
0.253289	Brc1cc(F)c(cc1)C=2OC=C(N2)C(=O)Nc3cc(NC(=O)C4=CSC=C4)c(F)cc3
0.253289	Brc1cc(F)c(cc1)C=2OC=C(N2)C(=O)Nc3cc(NC(=O)C4=CSC=C4)c(F)cc3
0.253289	Brc1cc(F)c(cc1)C=2OC=C(N2)C(=O)Nc3cc(NC(=O)C4=CSC=C4)c(F)cc3
0.253289	Brc1cc(F)c(cc1)C=2OC=C(N2)C(=O)Nc3cc(NC(=O)C4=CSC=C4)c(F)cc3
0.253219	O=C(NCCc1ccc(N2CCN(CC2)C)cc1)c3ccc(c4ccccc4)cc3
0.253219	O=C(NCCc1ccc(N2CCN(CC2)C)cc1)c3ccc(c4ccccc4)cc3
0.253112	Clc1ccc(cc1)C(=O)Nc2cc(ccc2)CNCCOc3ccc(cc3)C
0.253112	Clc1ccc(cc1)C(=O)Nc2cc(ccc2)CNCCOc3ccc(cc3)C
0.252964	O=C(Nc1cc(C#N)c(cc1)COC)c2ccc(NC(=O)C3CC3)cc2
0.252964	O=C(Nc1cc(C#N)c(cc1)COC)c2ccc(NC(=O)C3CC3)cc2
0.252964	O=C(Nc1cc(C#N)c(cc1)COC)c2ccc(NC(=O)C3CC3)cc2
0.252964	O=C(Nc1cc(C#N)c(cc1)COC)c2ccc(NC(=O)C3CC3)cc2
0.252964	O=C(Nc1cc(C#N)c(cc1)COC)c2ccc(NC(=O)C3CC3)cc2
0.252964	O=C(Nc1cc(C#N)c(cc1)COC)c2ccc(NC(=O)C3CC3)cc2
0.252788	Fc1cc(NC(=O)c2ccc(OC)cc2)c(cc1)C(=O)Nc3cc(NC(=O)C=4OC=CC4)ccc3
0.252788	Fc1cc(NC(=O)c2ccc(OC)cc2)c(cc1)C(=O)Nc3cc(NC(=O)C=4OC=CC4)ccc3
0.252788	Fc1cc(NC(=O)c2ccc(OC)cc2)c(cc1)C(=O)Nc3cc(NC(=O)C=4OC=CC4)ccc3
0.252788	Fc1cc(NC(=O)c2ccc(OC)cc2)c(cc1)C(=O)Nc3cc(NC(=O)C=4OC=CC4)ccc3
0.252708	Clc1c(NC(=O)c2c(ccc(NC(=O)OC(C)(C)C)c2)C)ccc(c1)CC#N
0.252708	Clc1c(NC(=O)c2c(ccc(NC(=O)OC(C)(C)C)c2)C)ccc(c1)CC#N
0.252708	Clc1c(NC(=O)c2c(ccc(NC(=O)OC(C)(C)C)c2)C)ccc(c1)CC#N
0.252708	Clc1c(NC(=O)c2c(ccc(NC(=O)OC(C)(C)C)c2)C)ccc(c1)CC#N
0.252708	Clc1c(NC(=O)c2c(ccc(NC(=O)OC(C)(C)C)c2)C)ccc(c1)CC#N
0.252708	Clc1c(NC(=O)c2c(ccc(NC(=O)OC(C)(C)C)c2)C)ccc(c1)CC#N
0.252708	Clc1c(NC(=O)c2c(ccc(NC(=O)OC(C)(C)C)c2)C)ccc(c1)CC#N
0.252708	Clc1c(NC(=O)c2c(ccc(NC(=O)OC(C)(C)C)c2)C)ccc(c1)CC#N
0.252708	Clc1c(NC(=O)c2c(ccc(NC(=O)OC(C)(C)C)c2)C)ccc(c1)CC#N
0.252708	Clc1c(NC(=O)c2c(ccc(NC(=O)OC(C)(C)C)c2)C)ccc(c1)CC#N
0.252595	FC(F)(F)CNC(=O)c1ccc(cc1)CN(C(=O)C(=O)Nc2cc(ccc2)C3=NOC=C3)C
0.252595	FC(F)(F)CNC(=O)c1ccc(cc1)CN(C(=O)C(=O)Nc2cc(ccc2)C3=NOC=C3)C
0.252595	FC(F)(F)CNC(=O)c1ccc(cc1)CN(C(=O)C(=O)Nc2cc(ccc2)C3=NOC=C3)C
0.252595	FC(F)(F)CNC(=O)c1ccc(cc1)CN(C(=O)C(=O)Nc2cc(ccc2)C3=NOC=C3)C
0.252595	FC(F)(F)CNC(=O)c1ccc(cc1)CN(C(=O)C(=O)Nc2cc(ccc2)C3=NOC=C3)C
0.252595	FC(F)(F)CNC(=O)c1ccc(cc1)CN(C(=O)C(=O)Nc2cc(ccc2)C3=NOC=C3)C
0.252595	FC(F)(F)CNC(=O)c1ccc(cc1)CN(C(=O)C(=O)Nc2cc(ccc2)C3=NOC=C3)C
0.252595	FC(F)(F)CNC(=O)c1ccc(cc1)CN(C(=O)C(=O)Nc2cc(ccc2)C3=NOC=C3)C
0.252595	FC(F)(F)CNC(=O)c1ccc(cc1)CN(C(=O)C(=O)Nc2cc(ccc2)C3=NOC=C3)C
0.252595	FC(F)(F)CNC(=O)c1ccc(cc1)CN(C(=O)C(=O)Nc2cc(ccc2)C3=NOC=C3)C
0.252294	Clc1ncc(cc1)C(=O)Nc2ccc(cc2)C
0.252252	S1C(=NC(c2ccccc2)=C1)C3(CNC(=O)c4c(NC(=O)c5ccc(OC)cc5)cc(F)cc4)CCOCC3
0.252252	S1C(=NC(c2ccccc2)=C1)C3(CNC(=O)c4c(NC(=O)c5ccc(OC)cc5)cc(F)cc4)CCOCC3
0.252252	S1C(=NC(c2ccccc2)=C1)C3(CNC(=O)c4c(NC(=O)c5ccc(OC)cc5)cc(F)cc4)CCOCC3
0.252252	S1C(=NC(c2ccccc2)=C1)C3(CNC(=O)c4c(NC(=O)c5ccc(OC)cc5)cc(F)cc4)CCOCC3
0.252252	S1C(=NC(c2ccccc2)=C1)C3(CNC(=O)c4c(NC(=O)c5ccc(OC)cc5)cc(F)cc4)CCOCC3
0.252252	S1C(=NC(c2ccccc2)=C1)C3(CNC(=O)c4c(NC(=O)c5ccc(OC)cc5)cc(F)cc4)CCOCC3
0.252252	S1C(=NC(c2ccccc2)=C1)C3(CNC(=O)c4c(NC(=O)c5ccc(OC)cc5)cc(F)cc4)CCOCC3
0.252174	Clc1cc(NC(=O)c2ccc(O)cc2)c(N)cc1
0.252066	O=C(Nc1c(cc(N)cc1)C)C=2OC=CC2
0.252066	O=C(Nc1c(cc(N)cc1)C)C=2OC=CC2
0.252066	O=C(Nc1c(cc(N)cc1)C)C=2OC=CC2
0.252066	O=C(Nc1c(cc(N)cc1)C)C=2OC=CC2
0.252066	O=C(Nc1c(cc(N)cc1)C)C=2OC=CC2
0.25188	Ic1cc(NC(=O)CCC=2ON=C(N2)c3ccc(cc3)C)c(cc1)C
0.25188	Ic1cc(NC(=O)CCC=2ON=C(N2)c3ccc(cc3)C)c(cc1)C
0.25188	Ic1cc(NC(=O)CCC=2ON=C(N2)c3ccc(cc3)C)c(cc1)C
0.25188	Ic1cc(NC(=O)CCC=2ON=C(N2)c3ccc(cc3)C)c(cc1)C
0.25188	Ic1cc(NC(=O)CCC=2ON=C(N2)c3ccc(cc3)C)c(cc1)C
0.25188	Ic1cc(NC(=O)CCC=2ON=C(N2)c3ccc(cc3)C)c(cc1)C
0.25188	Ic1cc(NC(=O)CCC=2ON=C(N2)c3ccc(cc3)C)c(cc1)C
0.25188	Ic1cc(NC(=O)CCC=2ON=C(N2)c3ccc(cc3)C)c(cc1)C
0.25188	Ic1cc(NC(=O)CCC=2ON=C(N2)c3ccc(cc3)C)c(cc1)C
0.25188	Ic1cc(NC(=O)CCC=2ON=C(N2)c3ccc(cc3)C)c(cc1)C
0.251852	Brc1c(cccc1)C(=O)Nc2c(cccc2)C(=O)NNc3c(ccc(Cl)c3)C
0.251852	Brc1c(cccc1)C(=O)Nc2c(cccc2)C(=O)NNc3c(ccc(Cl)c3)C
0.251852	Brc1c(cccc1)C(=O)Nc2c(cccc2)C(=O)NNc3c(ccc(Cl)c3)C
0.251852	Brc1c(cccc1)C(=O)Nc2c(cccc2)C(=O)NNc3c(ccc(Cl)c3)C
0.251852	Brc1c(cccc1)C(=O)Nc2c(cccc2)C(=O)NNc3c(ccc(Cl)c3)C
0.251852	Brc1c(cccc1)C(=O)Nc2c(cccc2)C(=O)NNc3c(ccc(Cl)c3)C
0.251852	Brc1c(cccc1)C(=O)Nc2c(cccc2)C(=O)NNc3c(ccc(Cl)c3)C
0.251852	Brc1c(cccc1)C(=O)Nc2c(cccc2)C(=O)NNc3c(ccc(Cl)c3)C
0.251852	Brc1c(cccc1)C(=O)Nc2c(cccc2)C(=O)NNc3c(ccc(Cl)c3)C
0.251852	Brc1c(cccc1)C(=O)Nc2c(cccc2)C(=O)NNc3c(ccc(Cl)c3)C
0.251773	S(=O)(=O)(Nc1ccc(cc1)C(=O)Nc2ccc(N3CCC(N)CC3)cc2)c4c(ccc(c4)C)C
0.251724	Fc1c(ccc(c2ccccc2)c1)C(=O)Nc3c(cc(cc3)C(F)(C(F)(F)F)C(F)(F)F)C
0.251724	Fc1c(ccc(c2ccccc2)c1)C(=O)Nc3c(cc(cc3)C(F)(C(F)(F)F)C(F)(F)F)C
0.251724	Fc1c(ccc(c2ccccc2)c1)C(=O)Nc3c(cc(cc3)C(F)(C(F)(F)F)C(F)(F)F)C
0.251724	Fc1c(ccc(c2ccccc2)c1)C(=O)Nc3c(cc(cc3)C(F)(C(F)(F)F)C(F)(F)F)C
0.251724	Fc1c(NC(=O)c2c(O)cc(NC(=O)Cc3c(cccc3)C)cc2)cc(c(c1)C)C
0.251724	Fc1c(NC(=O)c2c(O)cc(NC(=O)Cc3c(cccc3)C)cc2)cc(c(c1)C)C
0.251724	Fc1c(NC(=O)c2c(O)cc(NC(=O)Cc3c(cccc3)C)cc2)cc(c(c1)C)C
0.251724	Fc1c(NC(=O)c2c(O)cc(NC(=O)Cc3c(cccc3)C)cc2)cc(c(c1)C)C
0.251724	Fc1c(NC(=O)c2c(O)cc(NC(=O)Cc3c(cccc3)C)cc2)cc(c(c1)C)C
0.251724	Fc1c(NC(=O)c2c(O)cc(NC(=O)Cc3c(cccc3)C)cc2)cc(c(c1)C)C
0.251724	Fc1c(NC(=O)c2c(O)cc(NC(=O)Cc3c(cccc3)C)cc2)cc(c(c1)C)C
0.251724	Fc1c(NC(=O)c2c(O)cc(NC(=O)Cc3c(cccc3)C)cc2)cc(c(c1)C)C
0.251724	Fc1c(NC(=O)c2c(O)cc(NC(=O)Cc3c(cccc3)C)cc2)cc(c(c1)C)C
0.251724	Fc1c(NC(=O)c2c(O)cc(NC(=O)Cc3c(cccc3)C)cc2)cc(c(c1)C)C
0.251613	Fc1c([N+]([O-])=O)cc(c(c1)C)C(=O)Nc2c(ccc(c2)C=3ON=C(N3)C)C
0.251613	Fc1c([N+]([O-])=O)cc(c(c1)C)C(=O)Nc2c(ccc(c2)C=3ON=C(N3)C)C
0.251613	Fc1c([N+]([O-])=O)cc(c(c1)C)C(=O)Nc2c(ccc(c2)C=3ON=C(N3)C)C
0.251613	Fc1c([N+]([O-])=O)cc(c(c1)C)C(=O)Nc2c(ccc(c2)C=3ON=C(N3)C)C
0.251613	Fc1c([N+]([O-])=O)cc(c(c1)C)C(=O)Nc2c(ccc(c2)C=3ON=C(N3)C)C
0.251613	Fc1c([N+]([O-])=O)cc(c(c1)C)C(=O)Nc2c(ccc(c2)C=3ON=C(N3)C)C
0.251613	Fc1c([N+]([O-])=O)cc(c(c1)C)C(=O)Nc2c(ccc(c2)C=3ON=C(N3)C)C
0.251613	Fc1c([N+]([O-])=O)cc(c(c1)C)C(=O)Nc2c(ccc(c2)C=3ON=C(N3)C)C
0.251613	Fc1c([N+]([O-])=O)cc(c(c1)C)C(=O)Nc2c(ccc(c2)C=3ON=C(N3)C)C
0.251613	Fc1c([N+]([O-])=O)cc(c(c1)C)C(=O)Nc2c(ccc(c2)C=3ON=C(N3)C)C
0.251534	Brc1c2OCCN(C(=O)OC(C)(C)C)Cc2cc(NC(=O)c3cc(c4ccccc4)c(cc3)C)c1
0.251534	Brc1c2OCCN(C(=O)OC(C)(C)C)Cc2cc(NC(=O)c3cc(c4ccccc4)c(cc3)C)c1
0.251534	Brc1c2OCCN(C(=O)OC(C)(C)C)Cc2cc(NC(=O)c3cc(c4ccccc4)c(cc3)C)c1
0.251534	Brc1c2OCCN(C(=O)OC(C)(C)C)Cc2cc(NC(=O)c3cc(c4ccccc4)c(cc3)C)c1
0.251534	Brc1c2OCCN(C(=O)OC(C)(C)C)Cc2cc(NC(=O)c3cc(c4ccccc4)c(cc3)C)c1
0.251534	Brc1c2OCCN(C(=O)OC(C)(C)C)Cc2cc(NC(=O)c3cc(c4ccccc4)c(cc3)C)c1
0.251534	Brc1c2OCCN(C(=O)OC(C)(C)C)Cc2cc(NC(=O)c3cc(c4ccccc4)c(cc3)C)c1
0.251534	Brc1c2OCCN(C(=O)OC(C)(C)C)Cc2cc(NC(=O)c3cc(c4ccccc4)c(cc3)C)c1
0.251534	Brc1c2OCCN(C(=O)OC(C)(C)C)Cc2cc(NC(=O)c3cc(c4ccccc4)c(cc3)C)c1
0.251534	Brc1c2OCCN(C(=O)OC(C)(C)C)Cc2cc(NC(=O)c3cc(c4ccccc4)c(cc3)C)c1
0.250859	O=C(OC(C)(C)C)Nc1cc(c(cc1)C)C(=O)NC2=NN(c3ncccn3)C=C2
0.250859	Clc1c(cccc1)C(=O)NC(C(=O)Nc2c(cc(NC(=O)c3cc(Cl)ccc3)cc2)C)C
0.250755	Fc1cc2N=C(N(c2cc1)C)c3cc(NC(=O)c4cc(ccc4)C(=O)c5ccccc5)c(cc3)C
0.250755	Fc1cc2N=C(N(c2cc1)C)c3cc(NC(=O)c4cc(ccc4)C(=O)c5ccccc5)c(cc3)C
0.250755	Fc1cc2N=C(N(c2cc1)C)c3cc(NC(=O)c4cc(ccc4)C(=O)c5ccccc5)c(cc3)C
0.25	n1c(c2cc(N)c(cc2)C)cncc1
0.25	O=C(Nc1cc(O)c(cc1)C=2ON=C(N2)c3cc(OC(C)C)ncc3)c4cc(OC)cc(OC)c4
0.25	O=C(Nc1cc(O)c(cc1)C=2ON=C(N2)c3cc(OC(C)C)ncc3)c4cc(OC)cc(OC)c4
0.25	O=C(Nc1cc(O)c(cc1)C=2ON=C(N2)c3cc(OC(C)C)ncc3)c4cc(OC)cc(OC)c4
0.25	O=C(Nc1cc(O)c(cc1)C=2ON=C(N2)c3cc(OC(C)C)ncc3)c4cc(OC)cc(OC)c4
0.25	O=C(Nc1cc(O)c(cc1)C=2ON=C(N2)c3cc(OC(C)C)ncc3)c4cc(OC)cc(OC)c4
0.25	O=C(Nc1cc(O)c(cc1)C=2ON=C(N2)c3cc(OC(C)C)ncc3)c4cc(OC)cc(OC)c4
0.25	O=C(Nc1cc(O)c(cc1)C=2ON=C(N2)c3cc(OC(C)C)ncc3)c4cc(OC)cc(OC)c4
0.25	O=C(Nc1cc(O)c(cc1)C=2ON=C(N2)c3cc(OC(C)C)ncc3)c4cc(OC)cc(OC)c4
0.25	O=C(Nc1cc(O)c(cc1)C=2ON=C(N2)c3cc(OC(C)C)ncc3)c4cc(OC)cc(OC)c4
0.25	O=C(Nc1cc(O)c(cc1)C=2ON=C(N2)c3cc(OC(C)C)ncc3)c4cc(OC)cc(OC)c4
0.25	Clc1c(S(=O)(=O)C)ccc(c1)CNCc2cc(NC(=O)c3ccc(Cl)cc3)ccc2
0.25	O=C(Nc1ncc(cn1)C2NCCCC2)Nc3cc(c(c4ccncc4)cc3)C
0.25	O=C(Nc1ncc(cn1)C2NCCCC2)Nc3cc(c(c4ccncc4)cc3)C
0.25	O=C(Nc1ncc(cn1)C2NCCCC2)Nc3cc(c(c4ccncc4)cc3)C
0.25	O=C(Nc1ncc(cn1)C2NCCCC2)Nc3cc(c(c4ccncc4)cc3)C
0.25	O=C(Nc1ncc(cn1)C2NCCCC2)Nc3cc(c(c4ccncc4)cc3)C
0.25	O=C(Nc1ncc(cn1)C2NCCCC2)Nc3cc(c(c4ccncc4)cc3)C
0.25	O=C(Nc1ncc(cn1)C2NCCCC2)Nc3cc(c(c4ccncc4)cc3)C
0.25	O=C(Nc1ncc(cn1)C2NCCCC2)Nc3cc(c(c4ccncc4)cc3)C
0.25	O=C(Nc1ncc(cn1)C2NCCCC2)Nc3cc(c(c4ccncc4)cc3)C
0.25	O=C(Nc1ncc(cn1)C2NCCCC2)Nc3cc(c(c4ccncc4)cc3)C
0.25	n1c(c2cc(N)c(cc2)C)cncc1
0.25	Clc1c(NC(=O)c2c(OC)nc(OC)cc2)ccc(c3ccccc3)c1
0.25	Clc1c(NC(=O)c2c(OC)nc(OC)cc2)ccc(c3ccccc3)c1
0.25	Clc1c(NC(=O)c2c(OC)nc(OC)cc2)ccc(c3ccccc3)c1
0.25	Clc1c(NC(=O)c2c(OC)nc(OC)cc2)ccc(c3ccccc3)c1
0.25	Clc1c(NC(=O)c2c(OC)nc(OC)cc2)ccc(c3ccccc3)c1
0.25	Clc1c(NC(=O)c2c(OC)nc(OC)cc2)ccc(c3ccccc3)c1
0.25	Clc1c(NC(=O)c2c(OC)nc(OC)cc2)ccc(c3ccccc3)c1
0.25	Clc1c(NC(=O)c2c(OC)nc(OC)cc2)ccc(c3ccccc3)c1
0.25	Clc1c(NC(=O)c2c(OC)nc(OC)cc2)ccc(c3ccccc3)c1
0.25	Clc1c(NC(=O)c2c(OC)nc(OC)cc2)ccc(c3ccccc3)c1
0.25	n1c(c2cc(N)c(cc2)C)cncc1
0.25	n1c(c2cc(N)c(cc2)C)cncc1
0.25	n1c(c2cc(N)c(cc2)C)cncc1
0.25	n1c(c2cc(N)c(cc2)C)cncc1
0.25	n1c(c2cc(N)c(cc2)C)cncc1
0.25	n1c(c2cc(N)c(cc2)C)cncc1
0.25	n1c(c2cc(N)c(cc2)C)cncc1
0.25	n1c(c2cc(N)c(cc2)C)cncc1
0.25	S(=O)(=O)(NC)c1cc(NC(=O)c2c3c(nc(c4ccccc4)c2)cccc3)c(cc1)C
0.25	S(=O)(=O)(NC)c1cc(NC(=O)c2c3c(nc(c4ccccc4)c2)cccc3)c(cc1)C
0.25	S(=O)(=O)(NC)c1cc(NC(=O)c2c3c(nc(c4ccccc4)c2)cccc3)c(cc1)C
0.25	S(=O)(=O)(NC)c1cc(NC(=O)c2c3c(nc(c4ccccc4)c2)cccc3)c(cc1)C
0.25	S(=O)(=O)(NC)c1cc(NC(=O)c2c3c(nc(c4ccccc4)c2)cccc3)c(cc1)C
0.25	S(=O)(=O)(NC)c1cc(NC(=O)c2c3c(nc(c4ccccc4)c2)cccc3)c(cc1)C
0.25	S(=O)(=O)(NC)c1cc(NC(=O)c2c3c(nc(c4ccccc4)c2)cccc3)c(cc1)C
0.25	S(=O)(=O)(NC)c1cc(NC(=O)c2c3c(nc(c4ccccc4)c2)cccc3)c(cc1)C
0.25	S(=O)(=O)(NC)c1cc(NC(=O)c2c3c(nc(c4ccccc4)c2)cccc3)c(cc1)C
0.25	S(=O)(=O)(NC)c1cc(NC(=O)c2c3c(nc(c4ccccc4)c2)cccc3)c(cc1)C
0.25	S1C(=NC(c2ccccc2)=C1)C3(CNC(=O)c4c(O)cc(NC(=O)Cc5c(cccc5)C)cc4)CCOCC3
0.25	S1C(=NC(c2ccccc2)=C1)C3(CNC(=O)c4c(O)cc(NC(=O)Cc5c(cccc5)C)cc4)CCOCC3
0.25	S1C(=NC(c2ccccc2)=C1)C3(CNC(=O)c4c(O)cc(NC(=O)Cc5c(cccc5)C)cc4)CCOCC3
0.25	S1C(=NC(c2ccccc2)=C1)C3(CNC(=O)c4c(O)cc(NC(=O)Cc5c(cccc5)C)cc4)CCOCC3
0.25	S1C(=NC(c2ccccc2)=C1)C3(CNC(=O)c4c(O)cc(NC(=O)Cc5c(cccc5)C)cc4)CCOCC3
0.25	S1C(=NC(c2ccccc2)=C1)C3(CNC(=O)c4c(O)cc(NC(=O)Cc5c(cccc5)C)cc4)CCOCC3
0.25	S1C(=NC(c2ccccc2)=C1)C3(CNC(=O)c4c(O)cc(NC(=O)Cc5c(cccc5)C)cc4)CCOCC3
0.25	S1C(=NC(c2ccccc2)=C1)C3(CNC(=O)c4c(O)cc(NC(=O)Cc5c(cccc5)C)cc4)CCOCC3
0.25	S1C(=NC(c2ccccc2)=C1)C3(CNC(=O)c4c(O)cc(NC(=O)Cc5c(cccc5)C)cc4)CCOCC3
0.25	S1C(=NC(c2ccccc2)=C1)C3(CNC(=O)c4c(O)cc(NC(=O)Cc5c(cccc5)C)cc4)CCOCC3
0.25	S1(=O)(=O)c2c(cc(NC(=O)c3cc(Nc4nnc(cc4)C)ccc3)cc2)CCC1
0.249249	S(C1=NN=C(N1c2ccc(cc2)CC)c3ccncc3)CC(=O)Nc4ccc(cc4)C(=O)Nc5cc6c(cc5)CN(C(=O)C)C6
0.249249	S(C1=NN=C(N1c2ccc(cc2)CC)c3ccncc3)CC(=O)Nc4ccc(cc4)C(=O)Nc5cc6c(cc5)CN(C(=O)C)C6
0.249249	S(C1=NN=C(N1c2ccc(cc2)CC)c3ccncc3)CC(=O)Nc4ccc(cc4)C(=O)Nc5cc6c(cc5)CN(C(=O)C)C6
0.249249	S(C1=NN=C(N1c2ccc(cc2)CC)c3ccncc3)CC(=O)Nc4ccc(cc4)C(=O)Nc5cc6c(cc5)CN(C(=O)C)C6
0.249249	S(C1=NN=C(N1c2ccc(cc2)CC)c3ccncc3)CC(=O)Nc4ccc(cc4)C(=O)Nc5cc6c(cc5)CN(C(=O)C)C6
0.249249	S(C1=NN=C(N1c2ccc(cc2)CC)c3ccncc3)CC(=O)Nc4ccc(cc4)C(=O)Nc5cc6c(cc5)CN(C(=O)C)C6
0.249249	S(C1=NN=C(N1c2ccc(cc2)CC)c3ccncc3)CC(=O)Nc4ccc(cc4)C(=O)Nc5cc6c(cc5)CN(C(=O)C)C6
0.249249	S(C1=NN=C(N1c2ccc(cc2)CC)c3ccncc3)CC(=O)Nc4ccc(cc4)C(=O)Nc5cc6c(cc5)CN(C(=O)C)C6
0.249249	S(C1=NN=C(N1c2ccc(cc2)CC)c3ccncc3)CC(=O)Nc4ccc(cc4)C(=O)Nc5cc6c(cc5)CN(C(=O)C)C6
0.249249	S(C1=NN=C(N1c2ccc(cc2)CC)c3ccncc3)CC(=O)Nc4ccc(cc4)C(=O)Nc5cc6c(cc5)CN(C(=O)C)C6
0.24924	O=C(Nc1cc(NC(=O)C(C)(C)C)c(cc1)C)c2cc3N=CN(c3cc2)c4cc(ccc4)C
0.24924	O=C(Nc1cc(NC(=O)C(C)(C)C)c(cc1)C)c2cc3N=CN(c3cc2)c4cc(ccc4)C
0.24924	O=C(Nc1cc(NC(=O)C(C)(C)C)c(cc1)C)c2cc3N=CN(c3cc2)c4cc(ccc4)C
0.24924	O=C(Nc1cc(NC(=O)C(C)(C)C)c(cc1)C)c2cc3N=CN(c3cc2)c4cc(ccc4)C
0.24924	O=C(Nc1cc(NC(=O)C(C)(C)C)c(cc1)C)c2cc3N=CN(c3cc2)c4cc(ccc4)C
0.24924	O=C(Nc1cc(NC(=O)C(C)(C)C)c(cc1)C)c2cc3N=CN(c3cc2)c4cc(ccc4)C
0.24924	O=C(Nc1cc(NC(=O)C(C)(C)C)c(cc1)C)c2cc3N=CN(c3cc2)c4cc(ccc4)C
0.24924	O=C(Nc1cc(NC(=O)C(C)(C)C)c(cc1)C)c2cc3N=CN(c3cc2)c4cc(ccc4)C
0.24924	O=C(Nc1cc(NC(=O)C(C)(C)C)c(cc1)C)c2cc3N=CN(c3cc2)c4cc(ccc4)C
0.24924	O=C(Nc1cc(NC(=O)C(C)(C)C)c(cc1)C)c2cc3N=CN(c3cc2)c4cc(ccc4)C
0.249169	O=C(Nc1c(ccc(c1)CN2CCOCC2)C)C34COC(C3)(CCC4)C
0.249135	S(=O)(=O)(NC)c1cc(NC(=O)c2c(OC)nc(cc2)C)c(cc1)C
0.249135	S(=O)(=O)(NC)c1cc(NC(=O)c2c(OC)nc(cc2)C)c(cc1)C
0.249135	S(=O)(=O)(NC)c1cc(NC(=O)c2c(OC)nc(cc2)C)c(cc1)C
0.249071	FC(F)(F)CNC(=O)c1cc(NC(=O)C(=O)NCCOc2ccc(cc2)C)c(cc1)C
0.249071	FC(F)(F)CNC(=O)c1cc(NC(=O)C(=O)NCCOc2ccc(cc2)C)c(cc1)C
0.249071	FC(F)(F)CNC(=O)c1cc(NC(=O)C(=O)NCCOc2ccc(cc2)C)c(cc1)C
0.249071	FC(F)(F)CNC(=O)c1cc(NC(=O)C(=O)NCCOc2ccc(cc2)C)c(cc1)C
0.249071	FC(F)(F)CNC(=O)c1cc(NC(=O)C(=O)NCCOc2ccc(cc2)C)c(cc1)C
0.249071	FC(F)(F)CNC(=O)c1cc(NC(=O)C(=O)NCCOc2ccc(cc2)C)c(cc1)C
0.249071	FC(F)(F)CNC(=O)c1cc(NC(=O)C(=O)NCCOc2ccc(cc2)C)c(cc1)C
0.249071	FC(F)(F)CNC(=O)c1cc(NC(=O)C(=O)NCCOc2ccc(cc2)C)c(cc1)C
0.249057	FC(F)(F)c1c(cc(cc1)CNC2CCN(Cc3ccc(NC(=O)C)cc3)CC2)C
0.249057	FC(F)(F)c1c(cc(cc1)CNC2CCN(Cc3ccc(NC(=O)C)cc3)CC2)C
0.249057	FC(F)(F)c1c(cc(cc1)CNC2CCN(Cc3ccc(NC(=O)C)cc3)CC2)C
0.249057	FC(F)(F)c1c(cc(cc1)CNC2CCN(Cc3ccc(NC(=O)C)cc3)CC2)C
0.249057	FC(F)(F)c1c(cc(cc1)CNC2CCN(Cc3ccc(NC(=O)C)cc3)CC2)C
0.249057	FC(F)(F)c1c(cc(cc1)CNC2CCN(Cc3ccc(NC(=O)C)cc3)CC2)C
0.249057	FC(F)(F)c1c(cc(cc1)CNC2CCN(Cc3ccc(NC(=O)C)cc3)CC2)C
0.249057	FC(F)(F)c1c(cc(cc1)CNC2CCN(Cc3ccc(NC(=O)C)cc3)CC2)C
0.249057	FC(F)(F)c1c(cc(cc1)CNC2CCN(Cc3ccc(NC(=O)C)cc3)CC2)C
0.248848	O=C(O)c1cc(ccc1)CN2CCN(CC2)C
0.248848	O=C(O)c1cc(ccc1)CN2CCN(CC2)C
0.248848	O=C(O)c1cc(ccc1)CN2CCN(CC2)C
0.248848	O=C(O)c1cc(ccc1)CN2CCN(CC2)C
0.248555	O=C(Nc1c(cc(cc1)C(=O)NC(C)C)C)c2c3c(nc(c4ccccc4)c2)N(N=C3)CC
0.248555	O=C(Nc1c(cc(cc1)C(=O)NC(C)C)C)c2c3c(nc(c4ccccc4)c2)N(N=C3)CC
0.248555	O=C(Nc1c(cc(cc1)C(=O)NC(C)C)C)c2c3c(nc(c4ccccc4)c2)N(N=C3)CC
0.248555	O=C(Nc1c(cc(cc1)C(=O)NC(C)C)C)c2c3c(nc(c4ccccc4)c2)N(N=C3)CC
0.248555	O=C(Nc1c(cc(cc1)C(=O)NC(C)C)C)c2c3c(nc(c4ccccc4)c2)N(N=C3)CC
0.248555	O=C(Nc1c(cc(cc1)C(=O)NC(C)C)C)c2c3c(nc(c4ccccc4)c2)N(N=C3)CC
0.248555	O=C(Nc1c(cc(cc1)C(=O)NC(C)C)C)c2c3c(nc(c4ccccc4)c2)N(N=C3)CC
0.248555	O=C(Nc1c(cc(cc1)C(=O)NC(C)C)C)c2c3c(nc(c4ccccc4)c2)N(N=C3)CC
0.248555	O=C(Nc1c(cc(cc1)C(=O)NC(C)C)C)c2c3c(nc(c4ccccc4)c2)N(N=C3)CC
0.248555	O=C(Nc1c(cc(cc1)C(=O)NC(C)C)C)c2c3c(nc(c4ccccc4)c2)N(N=C3)CC
0.248299	O=C(N1CCN(c2c(cncc2)C)CC1)c3c(NC(=O)c4ccc(OC)cc4)cccc3
0.248299	O=C(N1CCN(c2c(cncc2)C)CC1)c3c(NC(=O)c4ccc(OC)cc4)cccc3
0.248299	O=C(N1CCN(c2c(cncc2)C)CC1)c3c(NC(=O)c4ccc(OC)cc4)cccc3
0.248227	O=C(NCc1c(N2CCCCC2)cccc1)c3cc(c4ccccc4)c(cc3)C
0.248227	O=C(Nc1cc(NC(=O)C(C)C)ccc1)c2c(O)cc(NC(=O)Cc3c(cccc3)C)cc2
0.248227	O=C(Nc1cc(NC(=O)C(C)C)ccc1)c2c(O)cc(NC(=O)Cc3c(cccc3)C)cc2
0.248227	O=C(Nc1cc(NC(=O)C(C)C)ccc1)c2c(O)cc(NC(=O)Cc3c(cccc3)C)cc2
0.248227	O=C(Nc1cc(NC(=O)C(C)C)ccc1)c2c(O)cc(NC(=O)Cc3c(cccc3)C)cc2
0.248031	Ic1c(cccc1)C(=O)Nc2cc(NC=O)c(Cl)cc2
0.248031	Ic1c(cccc1)C(=O)Nc2cc(NC=O)c(Cl)cc2
0.248031	Ic1c(cccc1)C(=O)Nc2cc(NC=O)c(Cl)cc2
0.248031	Ic1c(cccc1)C(=O)Nc2cc(NC=O)c(Cl)cc2
0.248031	Ic1c(cccc1)C(=O)Nc2cc(NC=O)c(Cl)cc2
0.248031	Ic1c(cccc1)C(=O)Nc2cc(NC=O)c(Cl)cc2
0.247863	Fc1c(NC(=O)c2ccc(O)cc2)cc(cc1)C(=O)N
0.247863	Fc1c(NC(=O)c2ccc(O)cc2)cc(cc1)C(=O)N
0.247863	Fc1c(NC(=O)c2ccc(O)cc2)cc(cc1)C(=O)N
0.247863	Fc1c(NC(=O)c2ccc(O)cc2)cc(cc1)C(=O)N
0.247863	Fc1c(NC(=O)c2ccc(O)cc2)cc(cc1)C(=O)N
0.247863	Fc1c(NC(=O)c2ccc(O)cc2)cc(cc1)C(=O)N
0.247863	Fc1c(NC(=O)c2ccc(O)cc2)cc(cc1)C(=O)N
0.247863	Fc1c(NC(=O)c2ccc(O)cc2)cc(cc1)C(=O)N
0.247863	Fc1c(NC(=O)c2ccc(O)cc2)cc(cc1)C(=O)N
0.247863	Fc1c(NC(=O)c2ccc(O)cc2)cc(cc1)C(=O)N
0.247706	FC(F)(F)Oc1cc(Nc2cnc(NC(=O)c3ccc(cc3)CNC(=O)OCC4c5c(c6c4cccc6)cccc5)cc2)ccc1
0.247706	FC(F)(F)Oc1cc(Nc2cnc(NC(=O)c3ccc(cc3)CNC(=O)OCC4c5c(c6c4cccc6)cccc5)cc2)ccc1
0.247706	FC(F)(F)Oc1cc(Nc2cnc(NC(=O)c3ccc(cc3)CNC(=O)OCC4c5c(c6c4cccc6)cccc5)cc2)ccc1
0.247706	FC(F)(F)Oc1cc(Nc2cnc(NC(=O)c3ccc(cc3)CNC(=O)OCC4c5c(c6c4cccc6)cccc5)cc2)ccc1
0.247706	FC(F)(F)Oc1cc(Nc2cnc(NC(=O)c3ccc(cc3)CNC(=O)OCC4c5c(c6c4cccc6)cccc5)cc2)ccc1
0.247706	FC(F)(F)Oc1cc(Nc2cnc(NC(=O)c3ccc(cc3)CNC(=O)OCC4c5c(c6c4cccc6)cccc5)cc2)ccc1
0.247706	FC(F)(F)Oc1cc(Nc2cnc(NC(=O)c3ccc(cc3)CNC(=O)OCC4c5c(c6c4cccc6)cccc5)cc2)ccc1
0.247706	FC(F)(F)Oc1cc(Nc2cnc(NC(=O)c3ccc(cc3)CNC(=O)OCC4c5c(c6c4cccc6)cccc5)cc2)ccc1
0.247706	FC(F)(F)Oc1cc(Nc2cnc(NC(=O)c3ccc(cc3)CNC(=O)OCC4c5c(c6c4cccc6)cccc5)cc2)ccc1
0.247706	FC(F)(F)Oc1cc(Nc2cnc(NC(=O)c3ccc(cc3)CNC(=O)OCC4c5c(c6c4cccc6)cccc5)cc2)ccc1
0.247423	O=C(NNC(=O)C1N(Cc2ccccc2)CC1)c3nc(ncc3)c4ncccc4
0.247423	O=C(NNC(=O)C1N(Cc2ccccc2)CC1)c3nc(ncc3)c4ncccc4
0.247423	O=C(NNC(=O)C1N(Cc2ccccc2)CC1)c3nc(ncc3)c4ncccc4
0.247423	O=C(NNC(=O)C1N(Cc2ccccc2)CC1)c3nc(ncc3)c4ncccc4
0.247423	O=C(NNC(=O)C1N(Cc2ccccc2)CC1)c3nc(ncc3)c4ncccc4
0.247423	O=C(NNC(=O)C1N(Cc2ccccc2)CC1)c3nc(ncc3)c4ncccc4
0.247423	O=C(NNC(=O)C1N(Cc2ccccc2)CC1)c3nc(ncc3)c4ncccc4
0.247423	O=C(NNC(=O)C1N(Cc2ccccc2)CC1)c3nc(ncc3)c4ncccc4
0.247423	O=C(NNC(=O)C1N(Cc2ccccc2)CC1)c3nc(ncc3)c4ncccc4
0.247423	O=C(NNC(=O)C1N(Cc2ccccc2)CC1)c3nc(ncc3)c4ncccc4
0.247387	Fc1cc(F)cc(c1)C2=NN(C(NC(=O)c3cc(Nc4nnc(cc4)C)ccc3)=C2)C
0.247387	Fc1cc(F)cc(c1)C2=NN(C(NC(=O)c3cc(Nc4nnc(cc4)C)ccc3)=C2)C
0.247387	Fc1cc(F)cc(c1)C2=NN(C(NC(=O)c3cc(Nc4nnc(cc4)C)ccc3)=C2)C
0.247387	Fc1cc(F)cc(c1)C2=NN(C(NC(=O)c3cc(Nc4nnc(cc4)C)ccc3)=C2)C
0.247387	Fc1cc(F)cc(c1)C2=NN(C(NC(=O)c3cc(Nc4nnc(cc4)C)ccc3)=C2)C
0.247387	Fc1cc(F)cc(c1)C2=NN(C(NC(=O)c3cc(Nc4nnc(cc4)C)ccc3)=C2)C
0.247387	Fc1cc(F)cc(c1)C2=NN(C(NC(=O)c3cc(Nc4nnc(cc4)C)ccc3)=C2)C
0.247387	Fc1cc(F)cc(c1)C2=NN(C(NC(=O)c3cc(Nc4nnc(cc4)C)ccc3)=C2)C
0.247387	Fc1cc(F)cc(c1)C2=NN(C(NC(=O)c3cc(Nc4nnc(cc4)C)ccc3)=C2)C
0.247387	Fc1cc(F)cc(c1)C2=NN(C(NC(=O)c3cc(Nc4nnc(cc4)C)ccc3)=C2)C
0.24735	Fc1c(ccc(c2ccccc2)c1)C(=O)NC(c3cnccc3)Cc4ccc(cc4)C
0.24735	Fc1c(ccc(c2ccccc2)c1)C(=O)NC(c3cnccc3)Cc4ccc(cc4)C
0.24735	Fc1c(ccc(c2ccccc2)c1)C(=O)NC(c3cnccc3)Cc4ccc(cc4)C
0.24735	Fc1c(ccc(c2ccccc2)c1)C(=O)NC(c3cnccc3)Cc4ccc(cc4)C
0.24735	Fc1c(ccc(c2ccccc2)c1)C(=O)NC(c3cnccc3)Cc4ccc(cc4)C
0.24735	Fc1c(ccc(c2ccccc2)c1)C(=O)NC(c3cnccc3)Cc4ccc(cc4)C
0.24735	Fc1c(ccc(c2ccccc2)c1)C(=O)NC(c3cnccc3)Cc4ccc(cc4)C
0.24735	Fc1c(ccc(c2ccccc2)c1)C(=O)NC(c3cnccc3)Cc4ccc(cc4)C
0.24735	Fc1c(ccc(c2ccccc2)c1)C(=O)NC(c3cnccc3)Cc4ccc(cc4)C
0.24735	Fc1c(ccc(c2ccccc2)c1)C(=O)NC(c3cnccc3)Cc4ccc(cc4)C
0.247312	[O-][N+](=O)c1cc(NC(=O)c2cc(c(cc2)C)C(C)(C)C)c(NC(C)C)cc1
0.247312	[O-][N+](=O)c1cc(NC(=O)c2cc(c(cc2)C)C(C)(C)C)c(NC(C)C)cc1
0.247312	[O-][N+](=O)c1cc(NC(=O)c2cc(c(cc2)C)C(C)(C)C)c(NC(C)C)cc1
0.247312	[O-][N+](=O)c1cc(NC(=O)c2cc(c(cc2)C)C(C)(C)C)c(NC(C)C)cc1
0.247312	[O-][N+](=O)c1cc(NC(=O)c2cc(c(cc2)C)C(C)(C)C)c(NC(C)C)cc1
0.247312	[O-][N+](=O)c1cc(NC(=O)c2cc(c(cc2)C)C(C)(C)C)c(NC(C)C)cc1
0.247312	[O-][N+](=O)c1cc(NC(=O)c2cc(c(cc2)C)C(C)(C)C)c(NC(C)C)cc1
0.247312	[O-][N+](=O)c1cc(NC(=O)c2cc(c(cc2)C)C(C)(C)C)c(NC(C)C)cc1
0.247312	[O-][N+](=O)c1cc(NC(=O)c2cc(c(cc2)C)C(C)(C)C)c(NC(C)C)cc1
0.247312	[O-][N+](=O)c1cc(NC(=O)c2cc(c(cc2)C)C(C)(C)C)c(NC(C)C)cc1
0.247059	Brc1c(OCc2ccc(cc2)C(=O)Nc3cc(ccc3)CCN)cccc1
0.247059	Brc1c(OCc2ccc(cc2)C(=O)Nc3cc(ccc3)CCN)cccc1
0.247059	Brc1c(OCc2ccc(cc2)C(=O)Nc3cc(ccc3)CCN)cccc1
0.246875	O=C(Nc1c(ccc(c2nccnc2)c1)C)C3CC=4N(N=CC4CC3)C
0.246875	O=C(Nc1c(ccc(c2nccnc2)c1)C)C3CC=4N(N=CC4CC3)C
0.246875	O=C(Nc1c(ccc(c2nccnc2)c1)C)C3CC=4N(N=CC4CC3)C
0.246875	O=C(Nc1c(ccc(c2nccnc2)c1)C)C3CC=4N(N=CC4CC3)C
0.246875	O=C(Nc1c(ccc(c2nccnc2)c1)C)C3CC=4N(N=CC4CC3)C
0.246875	O=C(Nc1c(ccc(c2nccnc2)c1)C)C3CC=4N(N=CC4CC3)C
0.246875	O=C(Nc1c(ccc(c2nccnc2)c1)C)C3CC=4N(N=CC4CC3)C
0.246875	O=C(Nc1c(ccc(c2nccnc2)c1)C)C3CC=4N(N=CC4CC3)C
0.246875	O=C(Nc1c(ccc(c2nccnc2)c1)C)C3CC=4N(N=CC4CC3)C
0.246875	O=C(Nc1c(ccc(c2nccnc2)c1)C)C3CC=4N(N=CC4CC3)C
0.246875	S1CCN(c2nccc(c2)CNC(=O)c3c(O)cc(NC(=O)Cc4c(cccc4)C)cc3)CC1
0.246875	S1CCN(c2nccc(c2)CNC(=O)c3c(O)cc(NC(=O)Cc4c(cccc4)C)cc3)CC1
0.246875	S1CCN(c2nccc(c2)CNC(=O)c3c(O)cc(NC(=O)Cc4c(cccc4)C)cc3)CC1
0.246875	S1CCN(c2nccc(c2)CNC(=O)c3c(O)cc(NC(=O)Cc4c(cccc4)C)cc3)CC1
0.246875	S1CCN(c2nccc(c2)CNC(=O)c3c(O)cc(NC(=O)Cc4c(cccc4)C)cc3)CC1
0.246875	S1CCN(c2nccc(c2)CNC(=O)c3c(O)cc(NC(=O)Cc4c(cccc4)C)cc3)CC1
0.246875	S1CCN(c2nccc(c2)CNC(=O)c3c(O)cc(NC(=O)Cc4c(cccc4)C)cc3)CC1
0.246875	S1CCN(c2nccc(c2)CNC(=O)c3c(O)cc(NC(=O)Cc4c(cccc4)C)cc3)CC1
0.246875	S1CCN(c2nccc(c2)CNC(=O)c3c(O)cc(NC(=O)Cc4c(cccc4)C)cc3)CC1
0.246875	S1CCN(c2nccc(c2)CNC(=O)c3c(O)cc(NC(=O)Cc4c(cccc4)C)cc3)CC1
0.246753	O=C(Nc1cc(c(N2CCN(CC2)C)cc1)C)C=3N=COC3C4=NOC=C4
0.246753	O=C(Nc1cc(c(N2CCN(CC2)C)cc1)C)C=3N=COC3C4=NOC=C4
0.246753	O=C(Nc1cc(c(N2CCN(CC2)C)cc1)C)C=3N=COC3C4=NOC=C4
0.246753	O=C(Nc1cc(c(N2CCN(CC2)C)cc1)C)C=3N=COC3C4=NOC=C4
0.246753	O=C(Nc1cc(c(N2CCN(CC2)C)cc1)C)C=3N=COC3C4=NOC=C4
0.246753	O=C(Nc1cc(c(N2CCN(CC2)C)cc1)C)C=3N=COC3C4=NOC=C4
0.246753	O=C(Nc1cc(c(N2CCN(CC2)C)cc1)C)C=3N=COC3C4=NOC=C4
0.246753	O=C(Nc1cc(c(N2CCN(CC2)C)cc1)C)C=3N=COC3C4=NOC=C4
0.246622	S(c1cc(c(NC(=O)C=2ON=C(c3c(F)cccc3)C2)cc1)C)c4ccccc4
0.246622	S(c1cc(c(NC(=O)C=2ON=C(c3c(F)cccc3)C2)cc1)C)c4ccccc4
0.246622	S(c1cc(c(NC(=O)C=2ON=C(c3c(F)cccc3)C2)cc1)C)c4ccccc4
0.246622	S(c1cc(c(NC(=O)C=2ON=C(c3c(F)cccc3)C2)cc1)C)c4ccccc4
0.246622	S(c1cc(c(NC(=O)C=2ON=C(c3c(F)cccc3)C2)cc1)C)c4ccccc4
0.246622	S(c1cc(c(NC(=O)C=2ON=C(c3c(F)cccc3)C2)cc1)C)c4ccccc4
0.246622	S(c1cc(c(NC(=O)C=2ON=C(c3c(F)cccc3)C2)cc1)C)c4ccccc4
0.246622	S(c1cc(c(NC(=O)C=2ON=C(c3c(F)cccc3)C2)cc1)C)c4ccccc4
0.246622	S(c1cc(c(NC(=O)C=2ON=C(c3c(F)cccc3)C2)cc1)C)c4ccccc4
0.246622	S(c1cc(c(NC(=O)C=2ON=C(c3c(F)cccc3)C2)cc1)C)c4ccccc4
0.246622	Fc1cc(F)cc(c1)C2=NN(C(NC(=O)c3cc(N4C=CC=C4)c(cc3)C)=C2)C
0.246622	Fc1cc(F)cc(c1)C2=NN(C(NC(=O)c3cc(N4C=CC=C4)c(cc3)C)=C2)C
0.246622	Fc1cc(F)cc(c1)C2=NN(C(NC(=O)c3cc(N4C=CC=C4)c(cc3)C)=C2)C
0.246622	Fc1cc(F)cc(c1)C2=NN(C(NC(=O)c3cc(N4C=CC=C4)c(cc3)C)=C2)C
0.246622	Fc1cc(F)cc(c1)C2=NN(C(NC(=O)c3cc(N4C=CC=C4)c(cc3)C)=C2)C
0.246575	S(=O)(=O)(NCc1cc(NC(=O)C=2NN=C(c3ccc(O)cc3)C2)c(OC)cc1)C
0.246377	Ic1c(NC(=O)C(=O)NCc2cc(ccc2)C(=O)NCC)ccc(c3ccccc3)c1
0.246377	Ic1c(NC(=O)C(=O)NCc2cc(ccc2)C(=O)NCC)ccc(c3ccccc3)c1
0.246377	Ic1c(NC(=O)C(=O)NCc2cc(ccc2)C(=O)NCC)ccc(c3ccccc3)c1
0.246377	Ic1c(NC(=O)C(=O)NCc2cc(ccc2)C(=O)NCC)ccc(c3ccccc3)c1
0.246377	Ic1c(NC(=O)C(=O)NCc2cc(ccc2)C(=O)NCC)ccc(c3ccccc3)c1
0.246377	Ic1c(NC(=O)C(=O)NCc2cc(ccc2)C(=O)NCC)ccc(c3ccccc3)c1
0.246377	Ic1c(NC(=O)C(=O)NCc2cc(ccc2)C(=O)NCC)ccc(c3ccccc3)c1
0.246377	Ic1c(NC(=O)C(=O)NCc2cc(ccc2)C(=O)NCC)ccc(c3ccccc3)c1
0.246377	Ic1c(NC(=O)C(=O)NCc2cc(ccc2)C(=O)NCC)ccc(c3ccccc3)c1
0.246377	Ic1c(NC(=O)C(=O)NCc2cc(ccc2)C(=O)NCC)ccc(c3ccccc3)c1
0.246334	S(=O)(=O)(NC)c1cc(NC(=O)CSC2=NN=C(N2CC=3OC=CC3)c4cnccc4)c(cc1)C
0.246334	S(=O)(=O)(NC)c1cc(NC(=O)CSC2=NN=C(N2CC=3OC=CC3)c4cnccc4)c(cc1)C
0.246334	S(=O)(=O)(NC)c1cc(NC(=O)CSC2=NN=C(N2CC=3OC=CC3)c4cnccc4)c(cc1)C
0.246334	S(=O)(=O)(NC)c1cc(NC(=O)CSC2=NN=C(N2CC=3OC=CC3)c4cnccc4)c(cc1)C
0.246334	S(=O)(=O)(NC)c1cc(NC(=O)CSC2=NN=C(N2CC=3OC=CC3)c4cnccc4)c(cc1)C
0.246334	S(=O)(=O)(NC)c1cc(NC(=O)CSC2=NN=C(N2CC=3OC=CC3)c4cnccc4)c(cc1)C
0.246334	S(=O)(=O)(NC)c1cc(NC(=O)CSC2=NN=C(N2CC=3OC=CC3)c4cnccc4)c(cc1)C
0.246334	S(=O)(=O)(NC)c1cc(NC(=O)CSC2=NN=C(N2CC=3OC=CC3)c4cnccc4)c(cc1)C
0.246334	S(=O)(=O)(NC)c1cc(NC(=O)CSC2=NN=C(N2CC=3OC=CC3)c4cnccc4)c(cc1)C
0.246334	S(=O)(=O)(NC)c1cc(NC(=O)CSC2=NN=C(N2CC=3OC=CC3)c4cnccc4)c(cc1)C
0.246324	Clc1c(C#N)ccc(c1)CNC(=O)c2cc(c3ccccc3)c(cc2)C
0.246324	Clc1c(C#N)ccc(c1)CNC(=O)c2cc(c3ccccc3)c(cc2)C
0.246324	Clc1c(C#N)ccc(c1)CNC(=O)c2cc(c3ccccc3)c(cc2)C
0.246324	Clc1c(C#N)ccc(c1)CNC(=O)c2cc(c3ccccc3)c(cc2)C
0.246324	Clc1c(C#N)ccc(c1)CNC(=O)c2cc(c3ccccc3)c(cc2)C
0.246324	Clc1c(C#N)ccc(c1)CNC(=O)c2cc(c3ccccc3)c(cc2)C
0.246324	Clc1c(C#N)ccc(c1)CNC(=O)c2cc(c3ccccc3)c(cc2)C
0.246269	Fc1cc(NC(=O)c2ccc(OC)cc2)c(cc1)C(=O)Nc3cc(OCC)c(OCC)cc3
0.245902	ClC=1C(=NN(c2ccc(cc2)C(=O)Nc3cc(c(NC(=O)C=4OC=CC4)cc3)C)C1C)C
0.245902	ClC=1C(=NN(c2ccc(cc2)C(=O)Nc3cc(c(NC(=O)C=4OC=CC4)cc3)C)C1C)C
0.245902	ClC=1C(=NN(c2ccc(cc2)C(=O)Nc3cc(c(NC(=O)C=4OC=CC4)cc3)C)C1C)C
0.245902	ClC=1C(=NN(c2ccc(cc2)C(=O)Nc3cc(c(NC(=O)C=4OC=CC4)cc3)C)C1C)C
0.245902	ClC=1C(=NN(c2ccc(cc2)C(=O)Nc3cc(c(NC(=O)C=4OC=CC4)cc3)C)C1C)C
0.245902	ClC=1C(=NN(c2ccc(cc2)C(=O)Nc3cc(c(NC(=O)C=4OC=CC4)cc3)C)C1C)C
0.245902	ClC=1C(=NN(c2ccc(cc2)C(=O)Nc3cc(c(NC(=O)C=4OC=CC4)cc3)C)C1C)C
0.245902	ClC=1C(=NN(c2ccc(cc2)C(=O)Nc3cc(c(NC(=O)C=4OC=CC4)cc3)C)C1C)C
0.245902	ClC=1C(=NN(c2ccc(cc2)C(=O)Nc3cc(c(NC(=O)C=4OC=CC4)cc3)C)C1C)C
0.245791	[O-][N+](=O)c1c(NCC)ccc(c1)C(=O)NN=Cc2cc(c3ncccc3)ccc2
0.245734	S(=O)(=O)(NCc1ccccc1)c2c(ccc(c2)C(=O)NCCc3ccc(N4CCN(CC4)C)cc3)C
0.245734	S(=O)(=O)(NCc1ccccc1)c2c(ccc(c2)C(=O)NCCc3ccc(N4CCN(CC4)C)cc3)C
0.245734	S(=O)(=O)(NCc1ccccc1)c2c(ccc(c2)C(=O)NCCc3ccc(N4CCN(CC4)C)cc3)C
0.245734	S(=O)(=O)(NCc1ccccc1)c2c(ccc(c2)C(=O)NCCc3ccc(N4CCN(CC4)C)cc3)C
0.245734	S(=O)(=O)(NCc1ccccc1)c2c(ccc(c2)C(=O)NCCc3ccc(N4CCN(CC4)C)cc3)C
0.245734	S(=O)(=O)(NCc1ccccc1)c2c(ccc(c2)C(=O)NCCc3ccc(N4CCN(CC4)C)cc3)C
0.245734	S(=O)(=O)(NCc1ccccc1)c2c(ccc(c2)C(=O)NCCc3ccc(N4CCN(CC4)C)cc3)C
0.245714	S1C=C(C(=O)Nc2c(F)ccc(NC(=O)CC3C(=O)NC=4N(N=C(c5ccccc5)C4)C3)c2)C=C1
0.245714	S1C=C(C(=O)Nc2c(F)ccc(NC(=O)CC3C(=O)NC=4N(N=C(c5ccccc5)C4)C3)c2)C=C1
0.245714	S1C=C(C(=O)Nc2c(F)ccc(NC(=O)CC3C(=O)NC=4N(N=C(c5ccccc5)C4)C3)c2)C=C1
[truncated: 8,001 more rows]
