# Supplementary material for: Galileo: Three-dimensional searching in large combinatorial fragment spaces on the example of pharmacophores
Source: J Comput Aided Mol Des. 2022 Nov 24;37(1):1–16. doi: 10.1007/s10822-022-00485-y (PMC10032335; doi:10.1007/s10822-022-00485-y)
Supplement: Supplementary file 4 — Supplementary file 3a [file 10822_2022_485_MOESM3_ESMa.zip › Imatinib_Galileo/13/out_1.csv]

Score	SMILES
0.478992	O=C(N(C)C)Nc1c(ccc(NC(=O)c2ccc(Nc3nc(OC)ccn3)cc2)c1)C
0.478992	O=C(N(C)C)Nc1c(ccc(NC(=O)c2ccc(Nc3nc(OC)ccn3)cc2)c1)C
0.478992	O=C(N(C)C)Nc1c(ccc(NC(=O)c2ccc(Nc3nc(OC)ccn3)cc2)c1)C
0.478992	O=C(N(C)C)Nc1c(ccc(NC(=O)c2ccc(Nc3nc(OC)ccn3)cc2)c1)C
0.478992	O=C(N(C)C)Nc1c(ccc(NC(=O)c2ccc(Nc3nc(OC)ccn3)cc2)c1)C
0.396887	O=C(Nc1cc(c(c2ccncc2)cc1)C)c3cc(c4nc(nnc4)N)ccc3
0.396887	O=C(Nc1cc(c(c2ccncc2)cc1)C)c3cc(c4nc(nnc4)N)ccc3
0.396887	O=C(Nc1cc(c(c2ccncc2)cc1)C)c3cc(c4nc(nnc4)N)ccc3
0.396887	O=C(Nc1cc(c(c2ccncc2)cc1)C)c3cc(c4nc(nnc4)N)ccc3
0.396887	O=C(Nc1cc(c(c2ccncc2)cc1)C)c3cc(c4nc(nnc4)N)ccc3
0.396887	O=C(Nc1cc(c(c2ccncc2)cc1)C)c3cc(c4nc(nnc4)N)ccc3
0.396887	O=C(Nc1cc(c(c2ccncc2)cc1)C)c3cc(c4nc(nnc4)N)ccc3
0.396887	O=C(Nc1cc(c(c2ccncc2)cc1)C)c3cc(c4nc(nnc4)N)ccc3
0.396887	O=C(Nc1cc(c(c2ccncc2)cc1)C)c3cc(c4nc(nnc4)N)ccc3
0.396887	O=C(Nc1cc(c(c2ccncc2)cc1)C)c3cc(c4nc(nnc4)N)ccc3
0.396	O=C(Nc1ccc(c2nc(ncc2)C)cc1)c3cc(c(OC)cc3)c4ccccc4
0.396	O=C(Nc1ccc(c2nc(ncc2)C)cc1)c3cc(c(OC)cc3)c4ccccc4
0.396	O=C(Nc1ccc(c2nc(ncc2)C)cc1)c3cc(c(OC)cc3)c4ccccc4
0.396	O=C(Nc1ccc(c2nc(ncc2)C)cc1)c3cc(c(OC)cc3)c4ccccc4
0.396	O=C(Nc1ccc(c2nc(ncc2)C)cc1)c3cc(c(OC)cc3)c4ccccc4
0.396	O=C(Nc1ccc(c2nc(ncc2)C)cc1)c3cc(c(OC)cc3)c4ccccc4
0.396	O=C(Nc1ccc(c2nc(ncc2)C)cc1)c3cc(c(OC)cc3)c4ccccc4
0.396	O=C(Nc1ccc(c2nc(ncc2)C)cc1)c3cc(c(OC)cc3)c4ccccc4
0.396	O=C(Nc1ccc(c2nc(ncc2)C)cc1)c3cc(c(OC)cc3)c4ccccc4
0.396	O=C(Nc1ccc(c2nc(ncc2)C)cc1)c3cc(c(OC)cc3)c4ccccc4
0.383562	O=C(Nc1ccc(c2nc(ncc2)C)cc1)c3ccc(cc3)C(=O)NC4CC4
0.383562	O=C(Nc1ccc(c2nc(ncc2)C)cc1)c3ccc(cc3)C(=O)NC4CC4
0.383562	O=C(Nc1ccc(c2nc(ncc2)C)cc1)c3ccc(cc3)C(=O)NC4CC4
0.383562	O=C(Nc1ccc(c2nc(ncc2)C)cc1)c3ccc(cc3)C(=O)NC4CC4
0.383562	O=C(Nc1ccc(c2nc(ncc2)C)cc1)c3ccc(cc3)C(=O)NC4CC4
0.375	O=C(Nc1c(ccc(N2CCCC2)c1)C)C=3N(N=C(c4cnccc4)C3)C
0.375	O=C(Nc1c(ccc(N2CCCC2)c1)C)C=3N(N=C(c4cnccc4)C3)C
0.375	O=C(Nc1c(ccc(N2CCCC2)c1)C)C=3N(N=C(c4cnccc4)C3)C
0.375	O=C(Nc1c(ccc(N2CCCC2)c1)C)C=3N(N=C(c4cnccc4)C3)C
0.375	O=C(Nc1c(ccc(N2CCCC2)c1)C)C=3N(N=C(c4cnccc4)C3)C
0.375	O=C(Nc1c(ccc(N2CCCC2)c1)C)C=3N(N=C(c4cnccc4)C3)C
0.375	O=C(Nc1c(ccc(N2CCCC2)c1)C)C=3N(N=C(c4cnccc4)C3)C
0.375	O=C(Nc1c(ccc(N2CCCC2)c1)C)C=3N(N=C(c4cnccc4)C3)C
0.375	O=C(Nc1c(ccc(N2CCCC2)c1)C)C=3N(N=C(c4cnccc4)C3)C
0.375	O=C(Nc1c(ccc(N2CCCC2)c1)C)C=3N(N=C(c4cnccc4)C3)C
0.373786	S(c1ccc(cc1)C(=O)Nc2ccc(cc2)CN3CCN(CC3)C)C
0.373786	S(c1ccc(cc1)C(=O)Nc2ccc(cc2)CN3CCN(CC3)C)C
0.373786	S(c1ccc(cc1)C(=O)Nc2ccc(cc2)CN3CCN(CC3)C)C
0.373786	S(c1ccc(cc1)C(=O)Nc2ccc(cc2)CN3CCN(CC3)C)C
0.373786	S(c1ccc(cc1)C(=O)Nc2ccc(cc2)CN3CCN(CC3)C)C
0.373786	S(c1ccc(cc1)C(=O)Nc2ccc(cc2)CN3CCN(CC3)C)C
0.373786	S(c1ccc(cc1)C(=O)Nc2ccc(cc2)CN3CCN(CC3)C)C
0.348837	O=C(Nc1c(ccc(N)c1)C)c2ccncc2
0.348837	O=C(Nc1c(ccc(N)c1)C)c2ccncc2
0.348837	O=C(Nc1c(ccc(N)c1)C)c2ccncc2
0.348837	O=C(Nc1c(ccc(N)c1)C)c2ccncc2
0.348837	O=C(Nc1c(ccc(N)c1)C)c2ccncc2
0.348837	O=C(Nc1c(ccc(N)c1)C)c2ccncc2
0.348837	O=C(Nc1c(ccc(N)c1)C)c2ccncc2
0.348837	O=C(Nc1c(ccc(N)c1)C)c2ccncc2
0.348837	O=C(Nc1c(ccc(N)c1)C)c2ccncc2
0.348837	O=C(Nc1c(ccc(N)c1)C)c2ccncc2
0.338583	O=C(Nc1cc(c(c2ccncc2)cc1)C)c3cc(OCc4ccccc4)ccc3
0.338583	O=C(Nc1cc(c(c2ccncc2)cc1)C)c3cc(OCc4ccccc4)ccc3
0.338583	O=C(Nc1cc(c(c2ccncc2)cc1)C)c3cc(OCc4ccccc4)ccc3
0.338583	O=C(Nc1cc(c(c2ccncc2)cc1)C)c3cc(OCc4ccccc4)ccc3
0.338583	O=C(Nc1cc(c(c2ccncc2)cc1)C)c3cc(OCc4ccccc4)ccc3
0.338583	O=C(Nc1cc(c(c2ccncc2)cc1)C)c3cc(OCc4ccccc4)ccc3
0.338583	O=C(Nc1cc(c(c2ccncc2)cc1)C)c3cc(OCc4ccccc4)ccc3
0.338583	O=C(Nc1cc(c(c2ccncc2)cc1)C)c3cc(OCc4ccccc4)ccc3
0.338583	O=C(Nc1cc(c(c2ccncc2)cc1)C)c3cc(OCc4ccccc4)ccc3
0.338583	O=C(Nc1cc(c(c2ccncc2)cc1)C)c3cc(OCc4ccccc4)ccc3
0.335968	O=C(NCC)c1cc(NC(=O)C=2NC(=CC2)Cc3ccccc3)c(cc1)C
0.335968	O=C(NCC)c1cc(NC(=O)C=2NC(=CC2)Cc3ccccc3)c(cc1)C
0.335968	O=C(NCC)c1cc(NC(=O)C=2NC(=CC2)Cc3ccccc3)c(cc1)C
0.335968	O=C(NCC)c1cc(NC(=O)C=2NC(=CC2)Cc3ccccc3)c(cc1)C
0.335968	O=C(NCC)c1cc(NC(=O)C=2NC(=CC2)Cc3ccccc3)c(cc1)C
0.335968	O=C(NCC)c1cc(NC(=O)C=2NC(=CC2)Cc3ccccc3)c(cc1)C
0.335968	O=C(NCC)c1cc(NC(=O)C=2NC(=CC2)Cc3ccccc3)c(cc1)C
0.335968	O=C(NCC)c1cc(NC(=O)C=2NC(=CC2)Cc3ccccc3)c(cc1)C
0.335968	O=C(NCC)c1cc(NC(=O)C=2NC(=CC2)Cc3ccccc3)c(cc1)C
0.335968	O=C(NCC)c1cc(NC(=O)C=2NC(=CC2)Cc3ccccc3)c(cc1)C
0.333333	O=C(N1CCN(CC=2ON=C(N2)c3ccccc3)CC1)c4ccc(NC(=O)c5ccncc5)cc4
0.333333	O=C(N1CCN(CC=2ON=C(N2)c3ccccc3)CC1)c4ccc(NC(=O)c5ccncc5)cc4
0.333333	O=C(N1CCN(CC=2ON=C(N2)c3ccccc3)CC1)c4ccc(NC(=O)c5ccncc5)cc4
0.333333	O=C(N1CCN(CC=2ON=C(N2)c3ccccc3)CC1)c4ccc(NC(=O)c5ccncc5)cc4
0.333333	O=C(N1CCN(CC=2ON=C(N2)c3ccccc3)CC1)c4ccc(NC(=O)c5ccncc5)cc4
0.333333	O=C(N1CCN(CC=2ON=C(N2)c3ccccc3)CC1)c4ccc(NC(=O)c5ccncc5)cc4
0.333333	O=C(N1CCN(CC=2ON=C(N2)c3ccccc3)CC1)c4ccc(NC(=O)c5ccncc5)cc4
0.333333	O=C(N1CCN(CC=2ON=C(N2)c3ccccc3)CC1)c4ccc(NC(=O)c5ccncc5)cc4
0.333333	O=C(N1CCN(CC=2ON=C(N2)c3ccccc3)CC1)c4ccc(NC(=O)c5ccncc5)cc4
0.333333	O=C(N1CCN(CC=2ON=C(N2)c3ccccc3)CC1)c4ccc(NC(=O)c5ccncc5)cc4
0.330855	S1N=NC(c2ccc(cc2)C(=O)Nc3c(cc(OCc4cc(F)ccc4)cc3)C)=C1
0.330855	S1N=NC(c2ccc(cc2)C(=O)Nc3c(cc(OCc4cc(F)ccc4)cc3)C)=C1
0.330855	S1N=NC(c2ccc(cc2)C(=O)Nc3c(cc(OCc4cc(F)ccc4)cc3)C)=C1
0.330855	S1N=NC(c2ccc(cc2)C(=O)Nc3c(cc(OCc4cc(F)ccc4)cc3)C)=C1
0.330855	S1N=NC(c2ccc(cc2)C(=O)Nc3c(cc(OCc4cc(F)ccc4)cc3)C)=C1
0.330855	S1N=NC(c2ccc(cc2)C(=O)Nc3c(cc(OCc4cc(F)ccc4)cc3)C)=C1
0.330855	S1N=NC(c2ccc(cc2)C(=O)Nc3c(cc(OCc4cc(F)ccc4)cc3)C)=C1
0.330855	S1N=NC(c2ccc(cc2)C(=O)Nc3c(cc(OCc4cc(F)ccc4)cc3)C)=C1
0.330855	S1N=NC(c2ccc(cc2)C(=O)Nc3c(cc(OCc4cc(F)ccc4)cc3)C)=C1
0.330855	S1N=NC(c2ccc(cc2)C(=O)Nc3c(cc(OCc4cc(F)ccc4)cc3)C)=C1
0.324232	O=C(Nc1c(ccc(N2CCCC2)c1)C)c3cc4NC(c5ccccc5)=Cc4cc3
0.324232	O=C(Nc1c(ccc(N2CCCC2)c1)C)c3cc4NC(c5ccccc5)=Cc4cc3
0.324232	O=C(Nc1c(ccc(N2CCCC2)c1)C)c3cc4NC(c5ccccc5)=Cc4cc3
0.324232	O=C(Nc1c(ccc(N2CCCC2)c1)C)c3cc4NC(c5ccccc5)=Cc4cc3
0.324232	O=C(Nc1c(ccc(N2CCCC2)c1)C)c3cc4NC(c5ccccc5)=Cc4cc3
0.324232	O=C(Nc1c(ccc(N2CCCC2)c1)C)c3cc4NC(c5ccccc5)=Cc4cc3
0.322695	Clc1cc(NS(=O)(=O)c2ccc(cc2)C)c(cc1)C(=O)Nc3cc(ccc3)CN4CCCCC4
0.322695	Clc1cc(NS(=O)(=O)c2ccc(cc2)C)c(cc1)C(=O)Nc3cc(ccc3)CN4CCCCC4
0.322695	Clc1cc(NS(=O)(=O)c2ccc(cc2)C)c(cc1)C(=O)Nc3cc(ccc3)CN4CCCCC4
0.322695	Clc1cc(NS(=O)(=O)c2ccc(cc2)C)c(cc1)C(=O)Nc3cc(ccc3)CN4CCCCC4
0.322695	Clc1cc(NS(=O)(=O)c2ccc(cc2)C)c(cc1)C(=O)Nc3cc(ccc3)CN4CCCCC4
0.322695	Clc1cc(NS(=O)(=O)c2ccc(cc2)C)c(cc1)C(=O)Nc3cc(ccc3)CN4CCCCC4
0.322449	O=C(Nc1cc(ccc1)C(=O)Nc2c(ccc(c2)C(=O)NCC)C)NCC(C)(C)C
0.322449	O=C(Nc1cc(ccc1)C(=O)Nc2c(ccc(c2)C(=O)NCC)C)NCC(C)(C)C
0.322449	O=C(Nc1cc(ccc1)C(=O)Nc2c(ccc(c2)C(=O)NCC)C)NCC(C)(C)C
0.322449	O=C(Nc1cc(ccc1)C(=O)Nc2c(ccc(c2)C(=O)NCC)C)NCC(C)(C)C
0.322449	O=C(Nc1cc(ccc1)C(=O)Nc2c(ccc(c2)C(=O)NCC)C)NCC(C)(C)C
0.322449	O=C(Nc1cc(ccc1)C(=O)Nc2c(ccc(c2)C(=O)NCC)C)NCC(C)(C)C
0.322449	O=C(Nc1cc(ccc1)C(=O)Nc2c(ccc(c2)C(=O)NCC)C)NCC(C)(C)C
0.322449	O=C(Nc1cc(ccc1)C(=O)Nc2c(ccc(c2)C(=O)NCC)C)NCC(C)(C)C
0.322449	O=C(Nc1cc(ccc1)C(=O)Nc2c(ccc(c2)C(=O)NCC)C)NCC(C)(C)C
0.322449	O=C(Nc1cc(ccc1)C(=O)Nc2c(ccc(c2)C(=O)NCC)C)NCC(C)(C)C
0.321705	O=C(Nc1c(ccc(c1)C(=O)NCC)C)c2ccc(cc2)C=3N(N=NC3)C
0.321705	O=C(Nc1c(ccc(c1)C(=O)NCC)C)c2ccc(cc2)C=3N(N=NC3)C
0.321705	O=C(Nc1c(ccc(c1)C(=O)NCC)C)c2ccc(cc2)C=3N(N=NC3)C
0.321705	O=C(Nc1c(ccc(c1)C(=O)NCC)C)c2ccc(cc2)C=3N(N=NC3)C
0.321705	O=C(Nc1c(ccc(c1)C(=O)NCC)C)c2ccc(cc2)C=3N(N=NC3)C
0.321705	O=C(Nc1c(ccc(c1)C(=O)NCC)C)c2ccc(cc2)C=3N(N=NC3)C
0.321705	O=C(Nc1c(ccc(c1)C(=O)NCC)C)c2ccc(cc2)C=3N(N=NC3)C
0.321705	O=C(Nc1c(ccc(c1)C(=O)NCC)C)c2ccc(cc2)C=3N(N=NC3)C
0.321705	O=C(Nc1c(ccc(c1)C(=O)NCC)C)c2ccc(cc2)C=3N(N=NC3)C
0.321705	O=C(Nc1c(ccc(c1)C(=O)NCC)C)c2ccc(cc2)C=3N(N=NC3)C
0.321429	S1N=NC(c2ccc(cc2)C(=O)Nc3c(cc(OC(F)F)cc3)C)=C1
0.321429	S1N=NC(c2ccc(cc2)C(=O)Nc3c(cc(OC(F)F)cc3)C)=C1
0.321429	S1N=NC(c2ccc(cc2)C(=O)Nc3c(cc(OC(F)F)cc3)C)=C1
0.321429	S1N=NC(c2ccc(cc2)C(=O)Nc3c(cc(OC(F)F)cc3)C)=C1
0.321429	S1N=NC(c2ccc(cc2)C(=O)Nc3c(cc(OC(F)F)cc3)C)=C1
0.321429	S1N=NC(c2ccc(cc2)C(=O)Nc3c(cc(OC(F)F)cc3)C)=C1
0.321429	S1N=NC(c2ccc(cc2)C(=O)Nc3c(cc(OC(F)F)cc3)C)=C1
0.321429	S1N=NC(c2ccc(cc2)C(=O)Nc3c(cc(OC(F)F)cc3)C)=C1
0.321429	S1N=NC(c2ccc(cc2)C(=O)Nc3c(cc(OC(F)F)cc3)C)=C1
0.321429	S1N=NC(c2ccc(cc2)C(=O)Nc3c(cc(OC(F)F)cc3)C)=C1
0.320158	S1N=NC(c2ccc(cc2)C(=O)Nc3c(cc(OCCC)cc3)C)=C1
0.318548	Clc1c(c2ccccc2)ccc(c1)CN3CCN(CC(=O)Nc4ccc(cc4)C)CC3
0.318548	Clc1c(c2ccccc2)ccc(c1)CN3CCN(CC(=O)Nc4ccc(cc4)C)CC3
0.318548	Clc1c(c2ccccc2)ccc(c1)CN3CCN(CC(=O)Nc4ccc(cc4)C)CC3
0.318548	Clc1c(c2ccccc2)ccc(c1)CN3CCN(CC(=O)Nc4ccc(cc4)C)CC3
0.318548	Clc1c(c2ccccc2)ccc(c1)CN3CCN(CC(=O)Nc4ccc(cc4)C)CC3
0.318548	Clc1c(c2ccccc2)ccc(c1)CN3CCN(CC(=O)Nc4ccc(cc4)C)CC3
0.318548	Clc1c(c2ccccc2)ccc(c1)CN3CCN(CC(=O)Nc4ccc(cc4)C)CC3
0.318548	Clc1c(c2ccccc2)ccc(c1)CN3CCN(CC(=O)Nc4ccc(cc4)C)CC3
0.318548	Clc1c(c2ccccc2)ccc(c1)CN3CCN(CC(=O)Nc4ccc(cc4)C)CC3
0.318548	Clc1c(c2ccccc2)ccc(c1)CN3CCN(CC(=O)Nc4ccc(cc4)C)CC3
0.318182	FC(F)(F)Oc1nccc(NC(=O)c2cc(NC(=O)NC(C)(C)C)c(cc2)C)c1
0.318182	FC(F)(F)Oc1nccc(NC(=O)c2cc(NC(=O)NC(C)(C)C)c(cc2)C)c1
0.318182	FC(F)(F)Oc1nccc(NC(=O)c2cc(NC(=O)NC(C)(C)C)c(cc2)C)c1
0.318182	FC(F)(F)Oc1nccc(NC(=O)c2cc(NC(=O)NC(C)(C)C)c(cc2)C)c1
0.318182	FC(F)(F)Oc1nccc(NC(=O)c2cc(NC(=O)NC(C)(C)C)c(cc2)C)c1
0.318182	FC(F)(F)Oc1nccc(NC(=O)c2cc(NC(=O)NC(C)(C)C)c(cc2)C)c1
0.318182	FC(F)(F)Oc1nccc(NC(=O)c2cc(NC(=O)NC(C)(C)C)c(cc2)C)c1
0.318182	FC(F)(F)Oc1nccc(NC(=O)c2cc(NC(=O)NC(C)(C)C)c(cc2)C)c1
0.318182	FC(F)(F)Oc1nccc(NC(=O)c2cc(NC(=O)NC(C)(C)C)c(cc2)C)c1
0.318182	FC(F)(F)Oc1nccc(NC(=O)c2cc(NC(=O)NC(C)(C)C)c(cc2)C)c1
0.318008	O=C(Nc1c(ccc(N2CCCC2)c1)C)c3cc(OCc4ccccc4)ccc3
0.316901	Clc1cc(NC(=O)COc2ccccc2)c(cc1)C(=O)Nc3cncc(c3)C4=NNC=C4
0.316901	Clc1cc(NC(=O)COc2ccccc2)c(cc1)C(=O)Nc3cncc(c3)C4=NNC=C4
0.316901	Clc1cc(NC(=O)COc2ccccc2)c(cc1)C(=O)Nc3cncc(c3)C4=NNC=C4
0.316901	Clc1cc(NC(=O)COc2ccccc2)c(cc1)C(=O)Nc3cncc(c3)C4=NNC=C4
0.314607	Brc1c(ccc(c1)C(=O)Nc2cncc(c2)C3=NNC=C3)C(=O)OC
0.314607	Brc1c(ccc(c1)C(=O)Nc2cncc(c2)C3=NNC=C3)C(=O)OC
0.314607	Brc1c(ccc(c1)C(=O)Nc2cncc(c2)C3=NNC=C3)C(=O)OC
0.314607	Brc1c(ccc(c1)C(=O)Nc2cncc(c2)C3=NNC=C3)C(=O)OC
0.314607	Brc1c(ccc(c1)C(=O)Nc2cncc(c2)C3=NNC=C3)C(=O)OC
0.314607	Brc1c(ccc(c1)C(=O)Nc2cncc(c2)C3=NNC=C3)C(=O)OC
0.314607	Brc1c(ccc(c1)C(=O)Nc2cncc(c2)C3=NNC=C3)C(=O)OC
0.314607	Brc1c(ccc(c1)C(=O)Nc2cncc(c2)C3=NNC=C3)C(=O)OC
0.314607	Brc1c(ccc(c1)C(=O)Nc2cncc(c2)C3=NNC=C3)C(=O)OC
0.314607	Brc1c(ccc(c1)C(=O)Nc2cncc(c2)C3=NNC=C3)C(=O)OC
0.313433	Fc1c(cc(cc1)C(=O)Nc2cncc(c2)C3=NNC=C3)C(=O)OC
0.313433	Fc1c(cc(cc1)C(=O)Nc2cncc(c2)C3=NNC=C3)C(=O)OC
0.313433	Fc1c(cc(cc1)C(=O)Nc2cncc(c2)C3=NNC=C3)C(=O)OC
0.313433	Fc1c(cc(cc1)C(=O)Nc2cncc(c2)C3=NNC=C3)C(=O)OC
0.313433	Fc1c(cc(cc1)C(=O)Nc2cncc(c2)C3=NNC=C3)C(=O)OC
0.313433	Fc1c(cc(cc1)C(=O)Nc2cncc(c2)C3=NNC=C3)C(=O)OC
0.313433	Fc1c(cc(cc1)C(=O)Nc2cncc(c2)C3=NNC=C3)C(=O)OC
0.313433	Fc1c(cc(cc1)C(=O)Nc2cncc(c2)C3=NNC=C3)C(=O)OC
0.313433	Fc1c(cc(cc1)C(=O)Nc2cncc(c2)C3=NNC=C3)C(=O)OC
0.313433	Fc1c(cc(cc1)C(=O)Nc2cncc(c2)C3=NNC=C3)C(=O)OC
0.312268	O=C(OC(C)(C)C)Nc1c(ccc(c1)C(=O)Nc2ncc(cc2)C3CCC3)C
0.312268	O=C(OC(C)(C)C)Nc1c(ccc(c1)C(=O)Nc2ncc(cc2)C3CCC3)C
0.312268	O=C(OC(C)(C)C)Nc1c(ccc(c1)C(=O)Nc2ncc(cc2)C3CCC3)C
0.312268	O=C(OC(C)(C)C)Nc1c(ccc(c1)C(=O)Nc2ncc(cc2)C3CCC3)C
0.312268	O=C(OC(C)(C)C)Nc1c(ccc(c1)C(=O)Nc2ncc(cc2)C3CCC3)C
0.312268	O=C(OC(C)(C)C)Nc1c(ccc(c1)C(=O)Nc2ncc(cc2)C3CCC3)C
0.312268	O=C(OC(C)(C)C)Nc1c(ccc(c1)C(=O)Nc2ncc(cc2)C3CCC3)C
0.312268	O=C(OC(C)(C)C)Nc1c(ccc(c1)C(=O)Nc2ncc(cc2)C3CCC3)C
0.312268	O=C(OC(C)(C)C)Nc1c(ccc(c1)C(=O)Nc2ncc(cc2)C3CCC3)C
0.312268	O=C(OC(C)(C)C)Nc1c(ccc(c1)C(=O)Nc2ncc(cc2)C3CCC3)C
0.312195	O=C(Nc1cnccc1)c2ccc(cc2)CN
0.312195	O=C(Nc1cnccc1)c2ccc(cc2)CN
0.312195	O=C(Nc1cnccc1)c2ccc(cc2)CN
0.312195	O=C(Nc1cnccc1)c2ccc(cc2)CN
0.312195	O=C(Nc1cnccc1)c2ccc(cc2)CN
0.312195	O=C(Nc1cnccc1)c2ccc(cc2)CN
0.312195	O=C(Nc1cnccc1)c2ccc(cc2)CN
0.312195	O=C(Nc1cnccc1)c2ccc(cc2)CN
0.312195	O=C(Nc1cnccc1)c2ccc(cc2)CN
0.312195	O=C(Nc1cnccc1)c2ccc(cc2)CN
0.30916	S1N=NC(c2ccc(cc2)C(=O)Nc3cc(F)c(N4CCCCC4)cc3)=C1
0.30916	S1N=NC(c2ccc(cc2)C(=O)Nc3cc(F)c(N4CCCCC4)cc3)=C1
0.30916	S1N=NC(c2ccc(cc2)C(=O)Nc3cc(F)c(N4CCCCC4)cc3)=C1
0.30916	S1N=NC(c2ccc(cc2)C(=O)Nc3cc(F)c(N4CCCCC4)cc3)=C1
0.30916	S1N=NC(c2ccc(cc2)C(=O)Nc3cc(F)c(N4CCCCC4)cc3)=C1
0.30916	S1N=NC(c2ccc(cc2)C(=O)Nc3cc(F)c(N4CCCCC4)cc3)=C1
0.30916	S1N=NC(c2ccc(cc2)C(=O)Nc3cc(F)c(N4CCCCC4)cc3)=C1
0.30916	S1N=NC(c2ccc(cc2)C(=O)Nc3cc(F)c(N4CCCCC4)cc3)=C1
0.30916	S1N=NC(c2ccc(cc2)C(=O)Nc3cc(F)c(N4CCCCC4)cc3)=C1
0.30916	S1N=NC(c2ccc(cc2)C(=O)Nc3cc(F)c(N4CCCCC4)cc3)=C1
0.308869	S(C1=NN=C(N1c2ccc(cc2)CC)c3ccncc3)CC(=O)Nc4ccc(cc4)C(=O)Nc5c(ccc(N6N=CC=C6)c5)C
0.308869	S(C1=NN=C(N1c2ccc(cc2)CC)c3ccncc3)CC(=O)Nc4ccc(cc4)C(=O)Nc5c(ccc(N6N=CC=C6)c5)C
0.308869	S(C1=NN=C(N1c2ccc(cc2)CC)c3ccncc3)CC(=O)Nc4ccc(cc4)C(=O)Nc5c(ccc(N6N=CC=C6)c5)C
0.308869	S(C1=NN=C(N1c2ccc(cc2)CC)c3ccncc3)CC(=O)Nc4ccc(cc4)C(=O)Nc5c(ccc(N6N=CC=C6)c5)C
0.308869	S(C1=NN=C(N1c2ccc(cc2)CC)c3ccncc3)CC(=O)Nc4ccc(cc4)C(=O)Nc5c(ccc(N6N=CC=C6)c5)C
0.308869	S(C1=NN=C(N1c2ccc(cc2)CC)c3ccncc3)CC(=O)Nc4ccc(cc4)C(=O)Nc5c(ccc(N6N=CC=C6)c5)C
0.308869	S(C1=NN=C(N1c2ccc(cc2)CC)c3ccncc3)CC(=O)Nc4ccc(cc4)C(=O)Nc5c(ccc(N6N=CC=C6)c5)C
0.308869	S(C1=NN=C(N1c2ccc(cc2)CC)c3ccncc3)CC(=O)Nc4ccc(cc4)C(=O)Nc5c(ccc(N6N=CC=C6)c5)C
0.308869	S(C1=NN=C(N1c2ccc(cc2)CC)c3ccncc3)CC(=O)Nc4ccc(cc4)C(=O)Nc5c(ccc(N6N=CC=C6)c5)C
0.308869	S(C1=NN=C(N1c2ccc(cc2)CC)c3ccncc3)CC(=O)Nc4ccc(cc4)C(=O)Nc5c(ccc(N6N=CC=C6)c5)C
0.308475	Fc1c(Nc2ncccc2C(=O)Nc3c(cc(OCc4cc(F)ccc4)cc3)C)cc(F)cc1
0.308475	Fc1c(Nc2ncccc2C(=O)Nc3c(cc(OCc4cc(F)ccc4)cc3)C)cc(F)cc1
0.308475	Fc1c(Nc2ncccc2C(=O)Nc3c(cc(OCc4cc(F)ccc4)cc3)C)cc(F)cc1
0.308475	Fc1c(Nc2ncccc2C(=O)Nc3c(cc(OCc4cc(F)ccc4)cc3)C)cc(F)cc1
0.308475	Fc1c(Nc2ncccc2C(=O)Nc3c(cc(OCc4cc(F)ccc4)cc3)C)cc(F)cc1
0.308475	Fc1c(Nc2ncccc2C(=O)Nc3c(cc(OCc4cc(F)ccc4)cc3)C)cc(F)cc1
0.308475	Fc1c(Nc2ncccc2C(=O)Nc3c(cc(OCc4cc(F)ccc4)cc3)C)cc(F)cc1
0.308475	Fc1c(Nc2ncccc2C(=O)Nc3c(cc(OCc4cc(F)ccc4)cc3)C)cc(F)cc1
0.308475	Fc1c(Nc2ncccc2C(=O)Nc3c(cc(OCc4cc(F)ccc4)cc3)C)cc(F)cc1
0.308475	Fc1c(Nc2ncccc2C(=O)Nc3c(cc(OCc4cc(F)ccc4)cc3)C)cc(F)cc1
0.307692	S(=O)(=O)(c1ccc(cc1)C(=O)Nc2cc(ccc2)CN3CCCCC3)CC#N
0.307692	S(=O)(=O)(c1ccc(cc1)C(=O)Nc2cc(ccc2)CN3CCCCC3)CC#N
0.307692	S(=O)(=O)(c1ccc(cc1)C(=O)Nc2cc(ccc2)CN3CCCCC3)CC#N
0.307692	S(=O)(=O)(c1ccc(cc1)C(=O)Nc2cc(ccc2)CN3CCCCC3)CC#N
0.307692	S(=O)(=O)(c1ccc(cc1)C(=O)Nc2cc(ccc2)CN3CCCCC3)CC#N
0.307692	S(=O)(=O)(c1ccc(cc1)C(=O)Nc2cc(ccc2)CN3CCCCC3)CC#N
0.307692	S(=O)(=O)(c1ccc(cc1)C(=O)Nc2cc(ccc2)CN3CCCCC3)CC#N
0.307143	S(c1ncccc1C(=O)Nc2c(ccc(c2)C(=O)NCC)C)Cc3ccc(cc3)C(=O)N
0.307143	S(c1ncccc1C(=O)Nc2c(ccc(c2)C(=O)NCC)C)Cc3ccc(cc3)C(=O)N
0.307143	S(c1ncccc1C(=O)Nc2c(ccc(c2)C(=O)NCC)C)Cc3ccc(cc3)C(=O)N
0.307143	S(c1ncccc1C(=O)Nc2c(ccc(c2)C(=O)NCC)C)Cc3ccc(cc3)C(=O)N
0.307143	S(c1ncccc1C(=O)Nc2c(ccc(c2)C(=O)NCC)C)Cc3ccc(cc3)C(=O)N
0.307143	S(c1ncccc1C(=O)Nc2c(ccc(c2)C(=O)NCC)C)Cc3ccc(cc3)C(=O)N
0.307143	S(c1ncccc1C(=O)Nc2c(ccc(c2)C(=O)NCC)C)Cc3ccc(cc3)C(=O)N
0.307143	S(c1ncccc1C(=O)Nc2c(ccc(c2)C(=O)NCC)C)Cc3ccc(cc3)C(=O)N
0.307143	S(c1ncccc1C(=O)Nc2c(ccc(c2)C(=O)NCC)C)Cc3ccc(cc3)C(=O)N
0.307143	S(c1ncccc1C(=O)Nc2c(ccc(c2)C(=O)NCC)C)Cc3ccc(cc3)C(=O)N
0.306977	O=C(Nc1cc(ccc1)CN)c2cnccc2
0.306977	O=C(Nc1cc(ccc1)CN)c2cnccc2
0.306977	O=C(Nc1cc(ccc1)CN)c2cnccc2
0.306977	O=C(Nc1cc(ccc1)CN)c2cnccc2
0.306977	O=C(Nc1cc(ccc1)CN)c2cnccc2
0.306977	O=C(Nc1cc(ccc1)CN)c2cnccc2
0.305419	O=C(Nc1ccc(cc1)C)c2cnccc2
0.305419	O=C(Nc1ccc(cc1)C)c2cnccc2
0.305419	O=C(Nc1ccc(cc1)C)c2cnccc2
0.305419	O=C(Nc1ccc(cc1)C)c2cnccc2
0.305419	O=C(Nc1ccc(cc1)C)c2cnccc2
0.305419	O=C(Nc1ccc(cc1)C)c2cnccc2
0.305419	O=C(Nc1ccc(cc1)C)c2cnccc2
0.305419	O=C(Nc1ccc(cc1)C)c2cnccc2
0.305419	O=C(Nc1ccc(cc1)C)c2cnccc2
0.305419	O=C(Nc1ccc(cc1)C)c2cnccc2
0.304348	Brc1c(O)cc(c(NC(=O)c2ccc(cc2)C=3N=NSC3)c1)C
0.304348	Brc1c(O)cc(c(NC(=O)c2ccc(cc2)C=3N=NSC3)c1)C
0.304348	Brc1c(O)cc(c(NC(=O)c2ccc(cc2)C=3N=NSC3)c1)C
0.304348	Brc1c(O)cc(c(NC(=O)c2ccc(cc2)C=3N=NSC3)c1)C
0.304348	Brc1c(O)cc(c(NC(=O)c2ccc(cc2)C=3N=NSC3)c1)C
0.304348	Brc1c(O)cc(c(NC(=O)c2ccc(cc2)C=3N=NSC3)c1)C
0.304348	Brc1c(O)cc(c(NC(=O)c2ccc(cc2)C=3N=NSC3)c1)C
0.304348	Brc1c(O)cc(c(NC(=O)c2ccc(cc2)C=3N=NSC3)c1)C
0.304348	Brc1c(O)cc(c(NC(=O)c2ccc(cc2)C=3N=NSC3)c1)C
0.304348	Brc1c(O)cc(c(NC(=O)c2ccc(cc2)C=3N=NSC3)c1)C
0.304348	Clc1c(O)cc(c(NC(=O)c2ccc(cc2)C=3N=NSC3)c1)C
0.304348	Clc1c(O)cc(c(NC(=O)c2ccc(cc2)C=3N=NSC3)c1)C
0.304348	Clc1c(O)cc(c(NC(=O)c2ccc(cc2)C=3N=NSC3)c1)C
0.304348	Clc1c(O)cc(c(NC(=O)c2ccc(cc2)C=3N=NSC3)c1)C
0.304348	Clc1c(O)cc(c(NC(=O)c2ccc(cc2)C=3N=NSC3)c1)C
0.304348	Clc1c(O)cc(c(NC(=O)c2ccc(cc2)C=3N=NSC3)c1)C
0.304348	S(c1c([N+]([O-])=O)ccc(c1)C(=O)Nc2cncc(c2)C3=NNC=C3)C
0.304348	S(c1c([N+]([O-])=O)ccc(c1)C(=O)Nc2cncc(c2)C3=NNC=C3)C
0.304348	S(c1c([N+]([O-])=O)ccc(c1)C(=O)Nc2cncc(c2)C3=NNC=C3)C
0.303448	Fc1c(Nc2ncccc2C(=O)Nc3cc(c(OCC(F)(F)F)cc3)C)cc(F)cc1
0.303448	Fc1c(Nc2ncccc2C(=O)Nc3cc(c(OCC(F)(F)F)cc3)C)cc(F)cc1
0.303448	Fc1c(Nc2ncccc2C(=O)Nc3cc(c(OCC(F)(F)F)cc3)C)cc(F)cc1
0.303448	Fc1c(Nc2ncccc2C(=O)Nc3cc(c(OCC(F)(F)F)cc3)C)cc(F)cc1
0.303448	Fc1c(Nc2ncccc2C(=O)Nc3cc(c(OCC(F)(F)F)cc3)C)cc(F)cc1
0.303448	Fc1c(Nc2ncccc2C(=O)Nc3cc(c(OCC(F)(F)F)cc3)C)cc(F)cc1
0.303448	Fc1c(Nc2ncccc2C(=O)Nc3cc(c(OCC(F)(F)F)cc3)C)cc(F)cc1
0.303448	Fc1c(Nc2ncccc2C(=O)Nc3cc(c(OCC(F)(F)F)cc3)C)cc(F)cc1
0.303448	Fc1c(Nc2ncccc2C(=O)Nc3cc(c(OCC(F)(F)F)cc3)C)cc(F)cc1
0.303448	Fc1c(Nc2ncccc2C(=O)Nc3cc(c(OCC(F)(F)F)cc3)C)cc(F)cc1
0.302721	Clc1cc(ccc1)COc2c(ccc(NC(=O)CCC=3ON=C(N3)c4cnccc4)c2)C
0.302721	Clc1cc(ccc1)COc2c(ccc(NC(=O)CCC=3ON=C(N3)c4cnccc4)c2)C
0.302721	Clc1cc(ccc1)COc2c(ccc(NC(=O)CCC=3ON=C(N3)c4cnccc4)c2)C
0.302721	Clc1cc(ccc1)COc2c(ccc(NC(=O)CCC=3ON=C(N3)c4cnccc4)c2)C
0.302721	Clc1cc(ccc1)COc2c(ccc(NC(=O)CCC=3ON=C(N3)c4cnccc4)c2)C
0.302721	Clc1cc(ccc1)COc2c(ccc(NC(=O)CCC=3ON=C(N3)c4cnccc4)c2)C
0.302721	Clc1cc(ccc1)COc2c(ccc(NC(=O)CCC=3ON=C(N3)c4cnccc4)c2)C
0.302721	Clc1cc(ccc1)COc2c(ccc(NC(=O)CCC=3ON=C(N3)c4cnccc4)c2)C
0.302721	Clc1cc(ccc1)COc2c(ccc(NC(=O)CCC=3ON=C(N3)c4cnccc4)c2)C
0.302721	Clc1cc(ccc1)COc2c(ccc(NC(=O)CCC=3ON=C(N3)c4cnccc4)c2)C
0.302491	O=C(NCC)c1cc(NC(=O)C=2NN=C(c3c(O)cccc3)C2)c(cc1)C
0.302491	O=C(NCC)c1cc(NC(=O)C=2NN=C(c3c(O)cccc3)C2)c(cc1)C
0.302491	O=C(NCC)c1cc(NC(=O)C=2NN=C(c3c(O)cccc3)C2)c(cc1)C
0.302491	O=C(NCC)c1cc(NC(=O)C=2NN=C(c3c(O)cccc3)C2)c(cc1)C
0.302491	O=C(NCC)c1cc(NC(=O)C=2NN=C(c3c(O)cccc3)C2)c(cc1)C
0.302491	O=C(NCC)c1cc(NC(=O)C=2NN=C(c3c(O)cccc3)C2)c(cc1)C
0.302491	O=C(NCC)c1cc(NC(=O)C=2NN=C(c3c(O)cccc3)C2)c(cc1)C
0.302491	O=C(NCC)c1cc(NC(=O)C=2NN=C(c3c(O)cccc3)C2)c(cc1)C
0.302491	O=C(NCC)c1cc(NC(=O)C=2NN=C(c3c(O)cccc3)C2)c(cc1)C
0.302491	O=C(NCC)c1cc(NC(=O)C=2NN=C(c3c(O)cccc3)C2)c(cc1)C
0.301887	[O-][N+](=O)c1cc(NC(=O)c2ccc(c3cncc(OCCCN4CCCC4)c3)cc2)ccc1
0.301887	[O-][N+](=O)c1cc(NC(=O)c2ccc(c3cncc(OCCCN4CCCC4)c3)cc2)ccc1
0.301887	[O-][N+](=O)c1cc(NC(=O)c2ccc(c3cncc(OCCCN4CCCC4)c3)cc2)ccc1
0.301887	[O-][N+](=O)c1cc(NC(=O)c2ccc(c3cncc(OCCCN4CCCC4)c3)cc2)ccc1
0.301887	[O-][N+](=O)c1cc(NC(=O)c2ccc(c3cncc(OCCCN4CCCC4)c3)cc2)ccc1
0.301887	[O-][N+](=O)c1cc(NC(=O)c2ccc(c3cncc(OCCCN4CCCC4)c3)cc2)ccc1
0.301887	[O-][N+](=O)c1cc(NC(=O)c2ccc(c3cncc(OCCCN4CCCC4)c3)cc2)ccc1
0.301887	[O-][N+](=O)c1cc(NC(=O)c2ccc(c3cncc(OCCCN4CCCC4)c3)cc2)ccc1
0.301887	[O-][N+](=O)c1cc(NC(=O)c2ccc(c3cncc(OCCCN4CCCC4)c3)cc2)ccc1
0.301887	[O-][N+](=O)c1cc(NC(=O)c2ccc(c3cncc(OCCCN4CCCC4)c3)cc2)ccc1
0.301527	O=C(Nc1cc(ccc1)CN2CC(O)CC2)c3cc(ncc3)C(=O)N
0.301527	O=C(Nc1cc(ccc1)CN2CC(O)CC2)c3cc(ncc3)C(=O)N
0.301527	O=C(Nc1cc(ccc1)CN2CC(O)CC2)c3cc(ncc3)C(=O)N
0.301527	O=C(Nc1cc(ccc1)CN2CC(O)CC2)c3cc(ncc3)C(=O)N
0.301527	O=C(Nc1cc(ccc1)CN2CC(O)CC2)c3cc(ncc3)C(=O)N
0.301527	O=C(Nc1cc(ccc1)CN2CC(O)CC2)c3cc(ncc3)C(=O)N
0.301527	O=C(Nc1cc(ccc1)CN2CC(O)CC2)c3cc(ncc3)C(=O)N
0.301527	O=C(Nc1cc(ccc1)CN2CC(O)CC2)c3cc(ncc3)C(=O)N
0.301527	O=C(Nc1cc(ccc1)CN2CC(O)CC2)c3cc(ncc3)C(=O)N
0.301527	O=C(Nc1cc(ccc1)CN2CC(O)CC2)c3cc(ncc3)C(=O)N
0.301158	Brc1c(ccc(c1)CN2CCC(C(=O)Nc3ncccc3)CC2)C
0.301158	Brc1c(ccc(c1)CN2CCC(C(=O)Nc3ncccc3)CC2)C
0.301158	Brc1c(ccc(c1)CN2CCC(C(=O)Nc3ncccc3)CC2)C
0.301158	Brc1c(ccc(c1)CN2CCC(C(=O)Nc3ncccc3)CC2)C
0.301158	Brc1c(ccc(c1)CN2CCC(C(=O)Nc3ncccc3)CC2)C
0.301158	Brc1c(ccc(c1)CN2CCC(C(=O)Nc3ncccc3)CC2)C
0.301158	Brc1c(ccc(c1)CN2CCC(C(=O)Nc3ncccc3)CC2)C
0.301158	Brc1c(ccc(c1)CN2CCC(C(=O)Nc3ncccc3)CC2)C
0.301158	Brc1c(ccc(c1)CN2CCC(C(=O)Nc3ncccc3)CC2)C
0.301158	Brc1c(ccc(c1)CN2CCC(C(=O)Nc3ncccc3)CC2)C
0.301075	O=C(Nc1c(ccc(c1)C(=O)NCC=2N=C(OC2)c3ccc(cc3)C)C)NC(C)(C)C
0.301075	O=C(Nc1c(ccc(c1)C(=O)NCC=2N=C(OC2)c3ccc(cc3)C)C)NC(C)(C)C
0.301075	O=C(Nc1c(ccc(c1)C(=O)NCC=2N=C(OC2)c3ccc(cc3)C)C)NC(C)(C)C
0.301075	O=C(Nc1c(ccc(c1)C(=O)NCC=2N=C(OC2)c3ccc(cc3)C)C)NC(C)(C)C
0.301075	O=C(Nc1c(ccc(c1)C(=O)NCC=2N=C(OC2)c3ccc(cc3)C)C)NC(C)(C)C
0.301075	O=C(Nc1c(ccc(c1)C(=O)NCC=2N=C(OC2)c3ccc(cc3)C)C)NC(C)(C)C
0.301075	O=C(Nc1c(ccc(c1)C(=O)NCC=2N=C(OC2)c3ccc(cc3)C)C)NC(C)(C)C
0.301075	O=C(Nc1c(ccc(c1)C(=O)NCC=2N=C(OC2)c3ccc(cc3)C)C)NC(C)(C)C
0.301075	O=C(Nc1c(ccc(c1)C(=O)NCC=2N=C(OC2)c3ccc(cc3)C)C)NC(C)(C)C
0.301075	O=C(Nc1c(ccc(c1)C(=O)NCC=2N=C(OC2)c3ccc(cc3)C)C)NC(C)(C)C
0.300699	O=C(Nc1c(ccc(N2N=CC=C2)c1)C)c3cc(c(OC)cc3)c4ccccc4
0.300699	O=C(Nc1c(ccc(N2N=CC=C2)c1)C)c3cc(c(OC)cc3)c4ccccc4
0.300699	O=C(Nc1c(ccc(N2N=CC=C2)c1)C)c3cc(c(OC)cc3)c4ccccc4
0.300699	O=C(Nc1c(ccc(N2N=CC=C2)c1)C)c3cc(c(OC)cc3)c4ccccc4
0.300699	O=C(Nc1c(ccc(N2N=CC=C2)c1)C)c3cc(c(OC)cc3)c4ccccc4
0.300699	O=C(Nc1c(ccc(N2N=CC=C2)c1)C)c3cc(c(OC)cc3)c4ccccc4
0.300699	O=C(Nc1c(ccc(N2N=CC=C2)c1)C)c3cc(c(OC)cc3)c4ccccc4
0.300699	O=C(Nc1c(ccc(N2N=CC=C2)c1)C)c3cc(c(OC)cc3)c4ccccc4
0.300699	O=C(Nc1c(ccc(N2N=CC=C2)c1)C)c3cc(c(OC)cc3)c4ccccc4
0.300699	O=C(Nc1c(ccc(N2N=CC=C2)c1)C)c3cc(c(OC)cc3)c4ccccc4
0.300412	FC(F)(F)c1nc(ncc1)Nc2cc(c(cc2)C)C=O
0.300412	FC(F)(F)c1nc(ncc1)Nc2cc(c(cc2)C)C=O
0.300412	FC(F)(F)c1nc(ncc1)Nc2cc(c(cc2)C)C=O
0.300412	FC(F)(F)c1nc(ncc1)Nc2cc(c(cc2)C)C=O
0.300412	FC(F)(F)c1nc(ncc1)Nc2cc(c(cc2)C)C=O
0.300412	FC(F)(F)c1nc(ncc1)Nc2cc(c(cc2)C)C=O
0.300412	FC(F)(F)c1nc(ncc1)Nc2cc(c(cc2)C)C=O
0.300412	FC(F)(F)c1nc(ncc1)Nc2cc(c(cc2)C)C=O
0.300412	FC(F)(F)c1nc(ncc1)Nc2cc(c(cc2)C)C=O
0.300412	FC(F)(F)c1nc(ncc1)Nc2cc(c(cc2)C)C=O
0.298805	FC(F)(F)C(F)(F)c1ccc(cc1)C(=O)Nc2cncc(c2)C3=NNC=C3
0.298805	FC(F)(F)C(F)(F)c1ccc(cc1)C(=O)Nc2cncc(c2)C3=NNC=C3
0.298805	FC(F)(F)C(F)(F)c1ccc(cc1)C(=O)Nc2cncc(c2)C3=NNC=C3
0.298805	FC(F)(F)C(F)(F)c1ccc(cc1)C(=O)Nc2cncc(c2)C3=NNC=C3
0.298805	FC(F)(F)C(F)(F)c1ccc(cc1)C(=O)Nc2cncc(c2)C3=NNC=C3
0.298805	FC(F)(F)C(F)(F)c1ccc(cc1)C(=O)Nc2cncc(c2)C3=NNC=C3
0.298805	FC(F)(F)C(F)(F)c1ccc(cc1)C(=O)Nc2cncc(c2)C3=NNC=C3
0.298805	FC(F)(F)C(F)(F)c1ccc(cc1)C(=O)Nc2cncc(c2)C3=NNC=C3
0.298701	O=C(OC)c1cc(NC(=O)Nc2ccccc2)c(cc1)C
0.298701	O=C(OC)c1cc(NC(=O)Nc2ccccc2)c(cc1)C
0.298701	O=C(OC)c1cc(NC(=O)Nc2ccccc2)c(cc1)C
0.29845	O=C(N1CCN(CCOc2c(cccc2)C)CC1)c3ccc(NC(=O)c4ccncc4)cc3
0.29845	O=C(N1CCN(CCOc2c(cccc2)C)CC1)c3ccc(NC(=O)c4ccncc4)cc3
0.29845	O=C(N1CCN(CCOc2c(cccc2)C)CC1)c3ccc(NC(=O)c4ccncc4)cc3
0.29845	O=C(N1CCN(CCOc2c(cccc2)C)CC1)c3ccc(NC(=O)c4ccncc4)cc3
0.29845	O=C(N1CCN(CCOc2c(cccc2)C)CC1)c3ccc(NC(=O)c4ccncc4)cc3
0.29845	O=C(N1CCN(CCOc2c(cccc2)C)CC1)c3ccc(NC(=O)c4ccncc4)cc3
0.29845	O=C(N1CCN(CCOc2c(cccc2)C)CC1)c3ccc(NC(=O)c4ccncc4)cc3
0.29845	O=C(N1CCN(CCOc2c(cccc2)C)CC1)c3ccc(NC(=O)c4ccncc4)cc3
0.29845	O=C(N1CCN(CCOc2c(cccc2)C)CC1)c3ccc(NC(=O)c4ccncc4)cc3
0.29845	O=C(N1CCN(CCOc2c(cccc2)C)CC1)c3ccc(NC(=O)c4ccncc4)cc3
0.298361	O=C(Nc1cc(c(c2ccncc2)cc1)C)C3CN(CC=4N=C(OC4)c5ccccc5)CCC3
0.298361	O=C(Nc1cc(c(c2ccncc2)cc1)C)C3CN(CC=4N=C(OC4)c5ccccc5)CCC3
0.298361	O=C(Nc1cc(c(c2ccncc2)cc1)C)C3CN(CC=4N=C(OC4)c5ccccc5)CCC3
0.298361	O=C(Nc1cc(c(c2ccncc2)cc1)C)C3CN(CC=4N=C(OC4)c5ccccc5)CCC3
0.298361	O=C(Nc1cc(c(c2ccncc2)cc1)C)C3CN(CC=4N=C(OC4)c5ccccc5)CCC3
0.298361	O=C(Nc1cc(c(c2ccncc2)cc1)C)C3CN(CC=4N=C(OC4)c5ccccc5)CCC3
0.298246	Fc1c(Nc2ncccc2C(=O)Nc3c(cc(OC(F)F)cc3)C)cc(F)cc1
0.298246	Fc1c(Nc2ncccc2C(=O)Nc3c(cc(OC(F)F)cc3)C)cc(F)cc1
0.298246	Fc1c(Nc2ncccc2C(=O)Nc3c(cc(OC(F)F)cc3)C)cc(F)cc1
0.298246	Fc1c(Nc2ncccc2C(=O)Nc3c(cc(OC(F)F)cc3)C)cc(F)cc1
0.298246	Fc1c(Nc2ncccc2C(=O)Nc3c(cc(OC(F)F)cc3)C)cc(F)cc1
0.298246	Fc1c(Nc2ncccc2C(=O)Nc3c(cc(OC(F)F)cc3)C)cc(F)cc1
0.298246	Fc1c(Nc2ncccc2C(=O)Nc3c(cc(OC(F)F)cc3)C)cc(F)cc1
0.298246	Fc1c(Nc2ncccc2C(=O)Nc3c(cc(OC(F)F)cc3)C)cc(F)cc1
0.298246	Fc1c(Nc2ncccc2C(=O)Nc3c(cc(OC(F)F)cc3)C)cc(F)cc1
0.298246	Fc1c(Nc2ncccc2C(=O)Nc3c(cc(OC(F)F)cc3)C)cc(F)cc1
0.297578	Clc1cc(ccc1)C(=O)Nc2cc(c(NC(=O)C=3NN=C(c4c(O)cccc4)C3)cc2)C
0.297578	Clc1cc(ccc1)C(=O)Nc2cc(c(NC(=O)C=3NN=C(c4c(O)cccc4)C3)cc2)C
0.297578	Clc1cc(ccc1)C(=O)Nc2cc(c(NC(=O)C=3NN=C(c4c(O)cccc4)C3)cc2)C
0.297578	Clc1cc(ccc1)C(=O)Nc2cc(c(NC(=O)C=3NN=C(c4c(O)cccc4)C3)cc2)C
0.297578	Clc1cc(ccc1)C(=O)Nc2cc(c(NC(=O)C=3NN=C(c4c(O)cccc4)C3)cc2)C
0.297578	Clc1cc(ccc1)C(=O)Nc2cc(c(NC(=O)C=3NN=C(c4c(O)cccc4)C3)cc2)C
0.297578	Clc1cc(ccc1)C(=O)Nc2cc(c(NC(=O)C=3NN=C(c4c(O)cccc4)C3)cc2)C
0.297578	Clc1cc(ccc1)C(=O)Nc2cc(c(NC(=O)C=3NN=C(c4c(O)cccc4)C3)cc2)C
0.297578	Clc1cc(ccc1)C(=O)Nc2cc(c(NC(=O)C=3NN=C(c4c(O)cccc4)C3)cc2)C
0.297578	Clc1cc(ccc1)C(=O)Nc2cc(c(NC(=O)C=3NN=C(c4c(O)cccc4)C3)cc2)C
0.296703	O=C(NNc1nc(c2cnccc2)ccc1)C(=O)Nc3cc(ccc3)CN4N=CC=C4
0.296703	O=C(NNc1nc(c2cnccc2)ccc1)C(=O)Nc3cc(ccc3)CN4N=CC=C4
0.296029	Fc1c(Nc2ncccc2C(=O)NCc3ccc(NC(=O)OC)cc3)cc(F)cc1
0.296029	Fc1c(Nc2ncccc2C(=O)NCc3ccc(NC(=O)OC)cc3)cc(F)cc1
0.296029	Fc1c(Nc2ncccc2C(=O)NCc3ccc(NC(=O)OC)cc3)cc(F)cc1
0.296029	Fc1c(Nc2ncccc2C(=O)NCc3ccc(NC(=O)OC)cc3)cc(F)cc1
0.296029	Fc1c(Nc2ncccc2C(=O)NCc3ccc(NC(=O)OC)cc3)cc(F)cc1
0.29588	FC1(F)C(c2ccc(cc2)C(=O)Nc3cc(c(c4ccncc4)cc3)C)(C1)C
0.29588	FC1(F)C(c2ccc(cc2)C(=O)Nc3cc(c(c4ccncc4)cc3)C)(C1)C
0.29588	FC1(F)C(c2ccc(cc2)C(=O)Nc3cc(c(c4ccncc4)cc3)C)(C1)C
0.294545	S1N=NC(c2ccc(cc2)C(=O)Nc3cc(F)c(cc3)C(=O)N4CCOCC4)=C1
0.294545	S1N=NC(c2ccc(cc2)C(=O)Nc3cc(F)c(cc3)C(=O)N4CCOCC4)=C1
0.294545	S1N=NC(c2ccc(cc2)C(=O)Nc3cc(F)c(cc3)C(=O)N4CCOCC4)=C1
0.294545	S1N=NC(c2ccc(cc2)C(=O)Nc3cc(F)c(cc3)C(=O)N4CCOCC4)=C1
0.294545	S1N=NC(c2ccc(cc2)C(=O)Nc3cc(F)c(cc3)C(=O)N4CCOCC4)=C1
0.294545	S1N=NC(c2ccc(cc2)C(=O)Nc3cc(F)c(cc3)C(=O)N4CCOCC4)=C1
0.294545	S1N=NC(c2ccc(cc2)C(=O)Nc3cc(F)c(cc3)C(=O)N4CCOCC4)=C1
0.294545	S1N=NC(c2ccc(cc2)C(=O)Nc3cc(F)c(cc3)C(=O)N4CCOCC4)=C1
0.294545	S1N=NC(c2ccc(cc2)C(=O)Nc3cc(F)c(cc3)C(=O)N4CCOCC4)=C1
0.294545	S1N=NC(c2ccc(cc2)C(=O)Nc3cc(F)c(cc3)C(=O)N4CCOCC4)=C1
0.29434	Brc1ccc(S(=O)(=O)Nc2cc(ccc2)C(=O)Nc3c(ccc(c3)C(=O)NCC)C)cc1
0.29434	Brc1ccc(S(=O)(=O)Nc2cc(ccc2)C(=O)Nc3c(ccc(c3)C(=O)NCC)C)cc1
0.29434	Brc1ccc(S(=O)(=O)Nc2cc(ccc2)C(=O)Nc3c(ccc(c3)C(=O)NCC)C)cc1
0.29434	Brc1ccc(S(=O)(=O)Nc2cc(ccc2)C(=O)Nc3c(ccc(c3)C(=O)NCC)C)cc1
0.29434	Brc1ccc(S(=O)(=O)Nc2cc(ccc2)C(=O)Nc3c(ccc(c3)C(=O)NCC)C)cc1
0.29434	Brc1ccc(S(=O)(=O)Nc2cc(ccc2)C(=O)Nc3c(ccc(c3)C(=O)NCC)C)cc1
0.29434	Brc1ccc(S(=O)(=O)Nc2cc(ccc2)C(=O)Nc3c(ccc(c3)C(=O)NCC)C)cc1
0.29434	Brc1ccc(S(=O)(=O)Nc2cc(ccc2)C(=O)Nc3c(ccc(c3)C(=O)NCC)C)cc1
0.29434	Brc1ccc(S(=O)(=O)Nc2cc(ccc2)C(=O)Nc3c(ccc(c3)C(=O)NCC)C)cc1
0.29434	Brc1ccc(S(=O)(=O)Nc2cc(ccc2)C(=O)Nc3c(ccc(c3)C(=O)NCC)C)cc1
0.294118	S(=O)(=O)(NCC)c1ccc(cc1)C(=O)Nc2cncc(c2)C3=NNC=C3
0.294118	S(=O)(=O)(NCC)c1ccc(cc1)C(=O)Nc2cncc(c2)C3=NNC=C3
0.294118	S(=O)(=O)(NCC)c1ccc(cc1)C(=O)Nc2cncc(c2)C3=NNC=C3
0.294118	S(=O)(=O)(NCC)c1ccc(cc1)C(=O)Nc2cncc(c2)C3=NNC=C3
0.294118	S(=O)(=O)(NCC)c1ccc(cc1)C(=O)Nc2cncc(c2)C3=NNC=C3
0.294118	S(=O)(=O)(NCC)c1ccc(cc1)C(=O)Nc2cncc(c2)C3=NNC=C3
0.294118	S(=O)(=O)(NCC)c1ccc(cc1)C(=O)Nc2cncc(c2)C3=NNC=C3
0.294118	S(=O)(=O)(NCC)c1ccc(cc1)C(=O)Nc2cncc(c2)C3=NNC=C3
0.294118	S(=O)(=O)(NCC)c1ccc(cc1)C(=O)Nc2cncc(c2)C3=NNC=C3
0.294118	S(=O)(=O)(NCC)c1ccc(cc1)C(=O)Nc2cncc(c2)C3=NNC=C3
0.294118	[O-][N+](=O)c1c(N2CCCCC2)ccc(c1)C(=O)Nc3cc(c(c4ccncc4)cc3)C
0.294118	[O-][N+](=O)c1c(N2CCCCC2)ccc(c1)C(=O)Nc3cc(c(c4ccncc4)cc3)C
0.294118	[O-][N+](=O)c1c(N2CCCCC2)ccc(c1)C(=O)Nc3cc(c(c4ccncc4)cc3)C
0.294118	[O-][N+](=O)c1c(N2CCCCC2)ccc(c1)C(=O)Nc3cc(c(c4ccncc4)cc3)C
0.294118	[O-][N+](=O)c1c(N2CCCCC2)ccc(c1)C(=O)Nc3cc(c(c4ccncc4)cc3)C
0.294118	[O-][N+](=O)c1c(N2CCCCC2)ccc(c1)C(=O)Nc3cc(c(c4ccncc4)cc3)C
0.294118	[O-][N+](=O)c1c(N2CCCCC2)ccc(c1)C(=O)Nc3cc(c(c4ccncc4)cc3)C
0.294118	[O-][N+](=O)c1c(N2CCCCC2)ccc(c1)C(=O)Nc3cc(c(c4ccncc4)cc3)C
0.294118	[O-][N+](=O)c1c(N2CCCCC2)ccc(c1)C(=O)Nc3cc(c(c4ccncc4)cc3)C
0.294118	[O-][N+](=O)c1c(N2CCCCC2)ccc(c1)C(=O)Nc3cc(c(c4ccncc4)cc3)C
0.293919	FC(F)(F)c1cc(Nc2ncccc2C(=O)Nc3cc(c(OC)cc3)c4ccc(OC)cc4)ccc1
0.293919	FC(F)(F)c1cc(Nc2ncccc2C(=O)Nc3cc(c(OC)cc3)c4ccc(OC)cc4)ccc1
0.293919	FC(F)(F)c1cc(Nc2ncccc2C(=O)Nc3cc(c(OC)cc3)c4ccc(OC)cc4)ccc1
0.293919	FC(F)(F)c1cc(Nc2ncccc2C(=O)Nc3cc(c(OC)cc3)c4ccc(OC)cc4)ccc1
0.293919	FC(F)(F)c1cc(Nc2ncccc2C(=O)Nc3cc(c(OC)cc3)c4ccc(OC)cc4)ccc1
0.293919	FC(F)(F)c1cc(Nc2ncccc2C(=O)Nc3cc(c(OC)cc3)c4ccc(OC)cc4)ccc1
0.293919	FC(F)(F)c1cc(Nc2ncccc2C(=O)Nc3cc(c(OC)cc3)c4ccc(OC)cc4)ccc1
0.293919	FC(F)(F)c1cc(Nc2ncccc2C(=O)Nc3cc(c(OC)cc3)c4ccc(OC)cc4)ccc1
0.293919	FC(F)(F)c1cc(Nc2ncccc2C(=O)Nc3cc(c(OC)cc3)c4ccc(OC)cc4)ccc1
0.293919	FC(F)(F)c1cc(Nc2ncccc2C(=O)Nc3cc(c(OC)cc3)c4ccc(OC)cc4)ccc1
0.293388	IC(c1ccccc1)=CC(=O)Nc2ccc(c3nc(ncc3)C)cc2
0.293388	IC(c1ccccc1)=CC(=O)Nc2ccc(c3nc(ncc3)C)cc2
0.293388	IC(c1ccccc1)=CC(=O)Nc2ccc(c3nc(ncc3)C)cc2
0.293388	IC(c1ccccc1)=CC(=O)Nc2ccc(c3nc(ncc3)C)cc2
0.293388	IC(c1ccccc1)=CC(=O)Nc2ccc(c3nc(ncc3)C)cc2
0.293388	IC(c1ccccc1)=CC(=O)Nc2ccc(c3nc(ncc3)C)cc2
0.293388	IC(c1ccccc1)=CC(=O)Nc2ccc(c3nc(ncc3)C)cc2
0.293388	IC(c1ccccc1)=CC(=O)Nc2ccc(c3nc(ncc3)C)cc2
0.293388	IC(c1ccccc1)=CC(=O)Nc2ccc(c3nc(ncc3)C)cc2
0.293388	IC(c1ccccc1)=CC(=O)Nc2ccc(c3nc(ncc3)C)cc2
0.29304	Brc1ccc(c2nc(c(cc2)C(=O)NCc3cc(NC(=O)CC)ccc3)C)cc1
0.29304	Brc1ccc(c2nc(c(cc2)C(=O)NCc3cc(NC(=O)CC)ccc3)C)cc1
0.29304	Brc1ccc(c2nc(c(cc2)C(=O)NCc3cc(NC(=O)CC)ccc3)C)cc1
0.29304	Brc1ccc(c2nc(c(cc2)C(=O)NCc3cc(NC(=O)CC)ccc3)C)cc1
0.29304	Brc1ccc(c2nc(c(cc2)C(=O)NCc3cc(NC(=O)CC)ccc3)C)cc1
0.29304	Brc1ccc(c2nc(c(cc2)C(=O)NCc3cc(NC(=O)CC)ccc3)C)cc1
0.29304	Brc1ccc(c2nc(c(cc2)C(=O)NCc3cc(NC(=O)CC)ccc3)C)cc1
0.29304	Brc1ccc(c2nc(c(cc2)C(=O)NCc3cc(NC(=O)CC)ccc3)C)cc1
0.29304	Brc1ccc(c2nc(c(cc2)C(=O)NCc3cc(NC(=O)CC)ccc3)C)cc1
0.29304	Brc1ccc(c2nc(c(cc2)C(=O)NCc3cc(NC(=O)CC)ccc3)C)cc1
0.292929	Fc1c(Nc2ncccc2C(=O)N3CCN(Cc4cncc(C#N)c4)CC3)cc(F)cc1
0.292929	Fc1c(Nc2ncccc2C(=O)N3CCN(Cc4cncc(C#N)c4)CC3)cc(F)cc1
0.292929	Fc1c(Nc2ncccc2C(=O)N3CCN(Cc4cncc(C#N)c4)CC3)cc(F)cc1
0.292929	Fc1c(Nc2ncccc2C(=O)N3CCN(Cc4cncc(C#N)c4)CC3)cc(F)cc1
0.292929	Fc1c(Nc2ncccc2C(=O)N3CCN(Cc4cncc(C#N)c4)CC3)cc(F)cc1
0.292929	Fc1c(Nc2ncccc2C(=O)N3CCN(Cc4cncc(C#N)c4)CC3)cc(F)cc1
0.292929	Fc1c(Nc2ncccc2C(=O)N3CCN(Cc4cncc(C#N)c4)CC3)cc(F)cc1
0.292929	Fc1c(Nc2ncccc2C(=O)N3CCN(Cc4cncc(C#N)c4)CC3)cc(F)cc1
0.292929	Fc1c(Nc2ncccc2C(=O)N3CCN(Cc4cncc(C#N)c4)CC3)cc(F)cc1
0.292929	Fc1c(Nc2ncccc2C(=O)N3CCN(Cc4cncc(C#N)c4)CC3)cc(F)cc1
0.291971	O=C(N(C)C)Cc1ccc(NC(=O)C=2N(N=C(c3cnccc3)C2)C)cc1
0.291971	O=C(N(C)C)Cc1ccc(NC(=O)C=2N(N=C(c3cnccc3)C2)C)cc1
0.291971	O=C(N(C)C)Cc1ccc(NC(=O)C=2N(N=C(c3cnccc3)C2)C)cc1
0.291971	O=C(N(C)C)Cc1ccc(NC(=O)C=2N(N=C(c3cnccc3)C2)C)cc1
0.291971	O=C(N(C)C)Cc1ccc(NC(=O)C=2N(N=C(c3cnccc3)C2)C)cc1
0.291971	O=C(N(C)C)Cc1ccc(NC(=O)C=2N(N=C(c3cnccc3)C2)C)cc1
0.291971	O=C(N(C)C)Cc1ccc(NC(=O)C=2N(N=C(c3cnccc3)C2)C)cc1
0.291971	O=C(N(C)C)Cc1ccc(NC(=O)C=2N(N=C(c3cnccc3)C2)C)cc1
0.291971	O=C(N(C)C)Cc1ccc(NC(=O)C=2N(N=C(c3cnccc3)C2)C)cc1
0.291971	O=C(N(C)C)Cc1ccc(NC(=O)C=2N(N=C(c3cnccc3)C2)C)cc1
0.291829	S1N=NC(c2ccc(cc2)C(=O)Nc3cc(F)c(OC(F)F)cc3)=C1
0.291829	S1N=NC(c2ccc(cc2)C(=O)Nc3cc(F)c(OC(F)F)cc3)=C1
0.291829	S1N=NC(c2ccc(cc2)C(=O)Nc3cc(F)c(OC(F)F)cc3)=C1
0.291829	S1N=NC(c2ccc(cc2)C(=O)Nc3cc(F)c(OC(F)F)cc3)=C1
0.291829	S1N=NC(c2ccc(cc2)C(=O)Nc3cc(F)c(OC(F)F)cc3)=C1
0.291829	S1N=NC(c2ccc(cc2)C(=O)Nc3cc(F)c(OC(F)F)cc3)=C1
0.291829	S1N=NC(c2ccc(cc2)C(=O)Nc3cc(F)c(OC(F)F)cc3)=C1
0.291829	S1N=NC(c2ccc(cc2)C(=O)Nc3cc(F)c(OC(F)F)cc3)=C1
0.291829	S1N=NC(c2ccc(cc2)C(=O)Nc3cc(F)c(OC(F)F)cc3)=C1
0.291829	S1N=NC(c2ccc(cc2)C(=O)Nc3cc(F)c(OC(F)F)cc3)=C1
0.291667	FC(F)Oc1c(cc(NC(=O)c2cc(c(OC)cc2)c3ccccc3)cc1)C
0.291667	FC(F)Oc1c(cc(NC(=O)c2cc(c(OC)cc2)c3ccccc3)cc1)C
0.291667	FC(F)Oc1c(cc(NC(=O)c2cc(c(OC)cc2)c3ccccc3)cc1)C
0.291667	FC(F)Oc1c(cc(NC(=O)c2cc(c(OC)cc2)c3ccccc3)cc1)C
0.291667	FC(F)Oc1c(cc(NC(=O)c2cc(c(OC)cc2)c3ccccc3)cc1)C
0.291667	FC(F)Oc1c(cc(NC(=O)c2cc(c(OC)cc2)c3ccccc3)cc1)C
0.291667	FC(F)Oc1c(cc(NC(=O)c2cc(c(OC)cc2)c3ccccc3)cc1)C
0.291667	FC(F)Oc1c(cc(NC(=O)c2cc(c(OC)cc2)c3ccccc3)cc1)C
0.291667	FC(F)Oc1c(cc(NC(=O)c2cc(c(OC)cc2)c3ccccc3)cc1)C
0.291667	FC(F)Oc1c(cc(NC(=O)c2cc(c(OC)cc2)c3ccccc3)cc1)C
0.29148	O=C(Nc1c(ccc(c2ccncc2)c1)C)C=O
0.29148	O=C(Nc1c(ccc(c2ccncc2)c1)C)C=O
0.29148	O=C(Nc1c(ccc(c2ccncc2)c1)C)C=O
0.29148	O=C(Nc1c(ccc(c2ccncc2)c1)C)C=O
0.29148	O=C(Nc1c(ccc(c2ccncc2)c1)C)C=O
0.29148	O=C(Nc1c(ccc(c2ccncc2)c1)C)C=O
0.29148	O=C(Nc1c(ccc(c2ccncc2)c1)C)C=O
0.290698	Fc1cc(ccc1)COc2cc(c(NC(=O)c3cc(ccc3)C(=O)Nc4ccccc4)cc2)C
0.290698	Fc1cc(ccc1)COc2cc(c(NC(=O)c3cc(ccc3)C(=O)Nc4ccccc4)cc2)C
0.290698	Fc1cc(ccc1)COc2cc(c(NC(=O)c3cc(ccc3)C(=O)Nc4ccccc4)cc2)C
0.290698	Fc1cc(ccc1)COc2cc(c(NC(=O)c3cc(ccc3)C(=O)Nc4ccccc4)cc2)C
0.290698	Fc1cc(ccc1)COc2cc(c(NC(=O)c3cc(ccc3)C(=O)Nc4ccccc4)cc2)C
0.290698	Fc1cc(ccc1)COc2cc(c(NC(=O)c3cc(ccc3)C(=O)Nc4ccccc4)cc2)C
0.290698	Fc1cc(ccc1)COc2cc(c(NC(=O)c3cc(ccc3)C(=O)Nc4ccccc4)cc2)C
0.290698	Fc1cc(ccc1)COc2cc(c(NC(=O)c3cc(ccc3)C(=O)Nc4ccccc4)cc2)C
0.290698	Fc1cc(ccc1)COc2cc(c(NC(=O)c3cc(ccc3)C(=O)Nc4ccccc4)cc2)C
0.290698	Fc1cc(ccc1)COc2cc(c(NC(=O)c3cc(ccc3)C(=O)Nc4ccccc4)cc2)C
0.290102	Clc1cc(NC(=O)COc2ccccc2)c(cc1)C(=O)Nc3cc(ncc3)N4CCN(CC4)C
0.290102	Clc1cc(NC(=O)COc2ccccc2)c(cc1)C(=O)Nc3cc(ncc3)N4CCN(CC4)C
0.290102	Clc1cc(NC(=O)COc2ccccc2)c(cc1)C(=O)Nc3cc(ncc3)N4CCN(CC4)C
0.290102	Clc1cc(NC(=O)COc2ccccc2)c(cc1)C(=O)Nc3cc(ncc3)N4CCN(CC4)C
0.290102	Clc1cc(NC(=O)COc2ccccc2)c(cc1)C(=O)Nc3cc(ncc3)N4CCN(CC4)C
0.290102	Clc1cc(NC(=O)COc2ccccc2)c(cc1)C(=O)Nc3cc(ncc3)N4CCN(CC4)C
0.290102	Clc1cc(NC(=O)COc2ccccc2)c(cc1)C(=O)Nc3cc(ncc3)N4CCN(CC4)C
0.290102	Clc1cc(NC(=O)COc2ccccc2)c(cc1)C(=O)Nc3cc(ncc3)N4CCN(CC4)C
0.290102	Clc1cc(NC(=O)COc2ccccc2)c(cc1)C(=O)Nc3cc(ncc3)N4CCN(CC4)C
0.290102	Clc1cc(NC(=O)COc2ccccc2)c(cc1)C(=O)Nc3cc(ncc3)N4CCN(CC4)C
0.289562	Clc1c(ncc(c1)C(=O)Nc2cc(c(NC(=O)CC)cc2)C)NC(c3cnccc3)C
0.289562	Clc1c(ncc(c1)C(=O)Nc2cc(c(NC(=O)CC)cc2)C)NC(c3cnccc3)C
0.289562	Clc1c(ncc(c1)C(=O)Nc2cc(c(NC(=O)CC)cc2)C)NC(c3cnccc3)C
0.289562	Clc1c(ncc(c1)C(=O)Nc2cc(c(NC(=O)CC)cc2)C)NC(c3cnccc3)C
0.289562	Clc1c(ncc(c1)C(=O)Nc2cc(c(NC(=O)CC)cc2)C)NC(c3cnccc3)C
0.289562	Clc1c(ncc(c1)C(=O)Nc2cc(c(NC(=O)CC)cc2)C)NC(c3cnccc3)C
0.289562	Clc1c(ncc(c1)C(=O)Nc2cc(c(NC(=O)CC)cc2)C)NC(c3cnccc3)C
0.289562	Clc1c(ncc(c1)C(=O)Nc2cc(c(NC(=O)CC)cc2)C)NC(c3cnccc3)C
0.289562	Clc1c(ncc(c1)C(=O)Nc2cc(c(NC(=O)CC)cc2)C)NC(c3cnccc3)C
0.289562	Clc1c(ncc(c1)C(=O)Nc2cc(c(NC(=O)CC)cc2)C)NC(c3cnccc3)C
0.288991	O=C(Nc1ccc(c2nc(ncc2)C)cc1)C=O
0.288066	FC(F)Oc1cc(c(NC(=O)c2cc(ccc2)C(=O)Nc3ccccc3)cc1)C
0.288066	FC(F)Oc1cc(c(NC(=O)c2cc(ccc2)C(=O)Nc3ccccc3)cc1)C
0.288066	FC(F)Oc1cc(c(NC(=O)c2cc(ccc2)C(=O)Nc3ccccc3)cc1)C
0.288066	FC(F)Oc1cc(c(NC(=O)c2cc(ccc2)C(=O)Nc3ccccc3)cc1)C
0.288066	FC(F)Oc1cc(c(NC(=O)c2cc(ccc2)C(=O)Nc3ccccc3)cc1)C
0.288066	FC(F)Oc1cc(c(NC(=O)c2cc(ccc2)C(=O)Nc3ccccc3)cc1)C
0.288066	FC(F)Oc1cc(c(NC(=O)c2cc(ccc2)C(=O)Nc3ccccc3)cc1)C
0.288066	FC(F)Oc1cc(c(NC(=O)c2cc(ccc2)C(=O)Nc3ccccc3)cc1)C
0.288066	FC(F)Oc1cc(c(NC(=O)c2cc(ccc2)C(=O)Nc3ccccc3)cc1)C
0.288066	FC(F)Oc1cc(c(NC(=O)c2cc(ccc2)C(=O)Nc3ccccc3)cc1)C
0.286885	O=C(Nc1c(cc(OCCC)cc1)C)c2cc(ccc2)C(=O)Nc3ccccc3
0.286885	O=C(Nc1c(cc(OCCC)cc1)C)c2cc(ccc2)C(=O)Nc3ccccc3
0.286885	O=C(Nc1c(cc(OCCC)cc1)C)c2cc(ccc2)C(=O)Nc3ccccc3
0.286885	O=C(Nc1c(cc(OCCC)cc1)C)c2cc(ccc2)C(=O)Nc3ccccc3
0.286885	O=C(Nc1c(cc(OCCC)cc1)C)c2cc(ccc2)C(=O)Nc3ccccc3
0.286885	O=C(Nc1c(cc(OCCC)cc1)C)c2cc(ccc2)C(=O)Nc3ccccc3
0.286792	S1C(=NC(c2cc3OCOc3cc2)=C1)NC(=O)c4ccc(c5ccc(cc5)CN)cc4
0.286792	S1C(=NC(c2cc3OCOc3cc2)=C1)NC(=O)c4ccc(c5ccc(cc5)CN)cc4
0.286792	S1C(=NC(c2cc3OCOc3cc2)=C1)NC(=O)c4ccc(c5ccc(cc5)CN)cc4
0.286792	S1C(=NC(c2cc3OCOc3cc2)=C1)NC(=O)c4ccc(c5ccc(cc5)CN)cc4
0.286792	S1C(=NC(c2cc3OCOc3cc2)=C1)NC(=O)c4ccc(c5ccc(cc5)CN)cc4
0.286792	S1C(=NC(c2cc3OCOc3cc2)=C1)NC(=O)c4ccc(c5ccc(cc5)CN)cc4
0.286792	S1C(=NC(c2cc3OCOc3cc2)=C1)NC(=O)c4ccc(c5ccc(cc5)CN)cc4
0.286792	S1C(=NC(c2cc3OCOc3cc2)=C1)NC(=O)c4ccc(c5ccc(cc5)CN)cc4
0.286792	S1C(=NC(c2cc3OCOc3cc2)=C1)NC(=O)c4ccc(c5ccc(cc5)CN)cc4
0.286792	S1C(=NC(c2cc3OCOc3cc2)=C1)NC(=O)c4ccc(c5ccc(cc5)CN)cc4
0.28626	O=C(Nc1c(cc(OCCC)cc1)C)c2ccc(cc2)CN3N=CC=C3
0.28626	O=C(Nc1c(cc(OCCC)cc1)C)c2ccc(cc2)CN3N=CC=C3
0.28626	O=C(Nc1c(cc(OCCC)cc1)C)c2ccc(cc2)CN3N=CC=C3
0.28626	O=C(Nc1c(cc(OCCC)cc1)C)c2ccc(cc2)CN3N=CC=C3
0.28626	O=C(Nc1c(cc(OCCC)cc1)C)c2ccc(cc2)CN3N=CC=C3
0.28626	O=C(Nc1c(cc(OCCC)cc1)C)c2ccc(cc2)CN3N=CC=C3
0.28626	O=C(Nc1c(cc(OCCC)cc1)C)c2ccc(cc2)CN3N=CC=C3
0.28626	O=C(Nc1c(cc(OCCC)cc1)C)c2ccc(cc2)CN3N=CC=C3
0.28626	O=C(Nc1c(cc(OCCC)cc1)C)c2ccc(cc2)CN3N=CC=C3
0.28626	O=C(Nc1c(cc(OCCC)cc1)C)c2ccc(cc2)CN3N=CC=C3
0.286245	Brc1ncc(Br)c(c1)C(=O)Nc2c(ccc(NC(=O)C3CC3)c2)C
0.286245	Brc1ncc(Br)c(c1)C(=O)Nc2c(ccc(NC(=O)C3CC3)c2)C
0.286245	Brc1ncc(Br)c(c1)C(=O)Nc2c(ccc(NC(=O)C3CC3)c2)C
0.286245	Brc1ncc(Br)c(c1)C(=O)Nc2c(ccc(NC(=O)C3CC3)c2)C
0.286245	Brc1ncc(Br)c(c1)C(=O)Nc2c(ccc(NC(=O)C3CC3)c2)C
0.286245	Brc1ncc(Br)c(c1)C(=O)Nc2c(ccc(NC(=O)C3CC3)c2)C
0.286245	Brc1ncc(Br)c(c1)C(=O)Nc2c(ccc(NC(=O)C3CC3)c2)C
0.286245	Brc1ncc(Br)c(c1)C(=O)Nc2c(ccc(NC(=O)C3CC3)c2)C
0.286245	Brc1ncc(Br)c(c1)C(=O)Nc2c(ccc(NC(=O)C3CC3)c2)C
0.286245	Brc1ncc(Br)c(c1)C(=O)Nc2c(ccc(NC(=O)C3CC3)c2)C
0.285714	O=C(Nc1cc(ccc1)CN2CCN(CC2)C)C=O
0.285714	O=C(Nc1cc(ccc1)CN2CCN(CC2)C)C=O
0.285714	Clc1cc(ccc1)C(=O)Nc2cc(c(N)cc2)C
0.285714	Clc1cc(ccc1)C(=O)Nc2cc(c(N)cc2)C
0.285714	Clc1cc(ccc1)C(=O)Nc2cc(c(N)cc2)C
0.285714	Clc1cc(ccc1)C(=O)Nc2cc(c(N)cc2)C
0.285714	Clc1cc(ccc1)C(=O)Nc2cc(c(N)cc2)C
0.285714	Clc1cc(ccc1)C(=O)Nc2cc(c(N)cc2)C
0.285714	Clc1cc(ccc1)C(=O)Nc2cc(c(N)cc2)C
0.285714	Clc1cc(ccc1)C(=O)Nc2cc(c(N)cc2)C
0.285714	Clc1cc(ccc1)C(=O)Nc2cc(c(N)cc2)C
0.285714	Clc1cc(ccc1)C(=O)Nc2cc(c(N)cc2)C
0.285714	O=C(Nc1cc(ccc1)CN2CCN(CC2)C)C=O
0.285714	O=C(Nc1cc(ncc1)N2CCN(CC2)C)c3ccc(cc3)CNC(=O)Cc4ccc(OC)cc4
0.285714	O=C(Nc1cc(ncc1)N2CCN(CC2)C)c3ccc(cc3)CNC(=O)Cc4ccc(OC)cc4
0.285223	Brc1ccc(c2nc(c(cc2)C(=O)Nc3c(cc(c(F)c3)C(=O)OC)C)C)cc1
0.285223	Brc1ccc(c2nc(c(cc2)C(=O)Nc3c(cc(c(F)c3)C(=O)OC)C)C)cc1
0.285223	Brc1ccc(c2nc(c(cc2)C(=O)Nc3c(cc(c(F)c3)C(=O)OC)C)C)cc1
0.285199	Brc1ccc(c2nc(c(cc2)C(=O)Nc3cc(ccc3)C(C#N)(C)C)C)cc1
0.285199	Brc1ccc(c2nc(c(cc2)C(=O)Nc3cc(ccc3)C(C#N)(C)C)C)cc1
0.285199	Brc1ccc(c2nc(c(cc2)C(=O)Nc3cc(ccc3)C(C#N)(C)C)C)cc1
0.285199	Brc1ccc(c2nc(c(cc2)C(=O)Nc3cc(ccc3)C(C#N)(C)C)C)cc1
0.285199	Brc1ccc(c2nc(c(cc2)C(=O)Nc3cc(ccc3)C(C#N)(C)C)C)cc1
0.285199	Brc1ccc(c2nc(c(cc2)C(=O)Nc3cc(ccc3)C(C#N)(C)C)C)cc1
0.285199	Brc1ccc(c2nc(c(cc2)C(=O)Nc3cc(ccc3)C(C#N)(C)C)C)cc1
0.285199	Brc1ccc(c2nc(c(cc2)C(=O)Nc3cc(ccc3)C(C#N)(C)C)C)cc1
0.285199	Brc1ccc(c2nc(c(cc2)C(=O)Nc3cc(ccc3)C(C#N)(C)C)C)cc1
0.285199	Brc1ccc(c2nc(c(cc2)C(=O)Nc3cc(ccc3)C(C#N)(C)C)C)cc1
0.285185	Clc1nc(c(cc1)C(=O)Nc2c(ccc(N3CCCC3)c2)C)C
0.285156	Ic1c(Cl)cc(NC(=O)c2cc(ccc2)Cc3ncccc3)cc1
0.285156	Ic1c(Cl)cc(NC(=O)c2cc(ccc2)Cc3ncccc3)cc1
0.285156	Ic1c(Cl)cc(NC(=O)c2cc(ccc2)Cc3ncccc3)cc1
0.285156	Ic1c(Cl)cc(NC(=O)c2cc(ccc2)Cc3ncccc3)cc1
0.285156	Ic1c(Cl)cc(NC(=O)c2cc(ccc2)Cc3ncccc3)cc1
0.285156	Ic1c(Cl)cc(NC(=O)c2cc(ccc2)Cc3ncccc3)cc1
0.285156	Ic1c(Cl)cc(NC(=O)c2cc(ccc2)Cc3ncccc3)cc1
0.285156	Ic1c(Cl)cc(NC(=O)c2cc(ccc2)Cc3ncccc3)cc1
0.285156	Ic1c(Cl)cc(NC(=O)c2cc(ccc2)Cc3ncccc3)cc1
0.285156	Ic1c(Cl)cc(NC(=O)c2cc(ccc2)Cc3ncccc3)cc1
0.284722	S1N=C(c2ccccc2)C=C1C(=O)Nc3c(cc(OCc4cc(F)ccc4)cc3)C
0.284722	S1N=C(c2ccccc2)C=C1C(=O)Nc3c(cc(OCc4cc(F)ccc4)cc3)C
0.284133	FC(F)Oc1cc(c(NC(=O)c2cc(c(OC)cc2)c3ccccc3)cc1)C
0.284133	FC(F)Oc1cc(c(NC(=O)c2cc(c(OC)cc2)c3ccccc3)cc1)C
0.284133	FC(F)Oc1cc(c(NC(=O)c2cc(c(OC)cc2)c3ccccc3)cc1)C
0.284047	O=C(Nc1ccc(cc1)COCCOC)c2cc(c(OC)cc2)c3ccccc3
0.284047	O=C(Nc1ccc(cc1)COCCOC)c2cc(c(OC)cc2)c3ccccc3
0.283688	FC(F)(F)c1ccc(c2c(NC(=O)C(=O)NNc3nc(c4cnccc4)ccc3)cncc2)cc1
0.283688	FC(F)(F)c1ccc(c2c(NC(=O)C(=O)NNc3nc(c4cnccc4)ccc3)cncc2)cc1
0.283688	FC(F)(F)c1ccc(c2c(NC(=O)C(=O)NNc3nc(c4cnccc4)ccc3)cncc2)cc1
0.283688	FC(F)(F)c1ccc(c2c(NC(=O)C(=O)NNc3nc(c4cnccc4)ccc3)cncc2)cc1
0.283688	FC(F)(F)c1ccc(c2c(NC(=O)C(=O)NNc3nc(c4cnccc4)ccc3)cncc2)cc1
0.283688	FC(F)(F)c1ccc(c2c(NC(=O)C(=O)NNc3nc(c4cnccc4)ccc3)cncc2)cc1
0.283688	FC(F)(F)c1ccc(c2c(NC(=O)C(=O)NNc3nc(c4cnccc4)ccc3)cncc2)cc1
0.283688	FC(F)(F)c1ccc(c2c(NC(=O)C(=O)NNc3nc(c4cnccc4)ccc3)cncc2)cc1
0.283688	FC(F)(F)c1ccc(c2c(NC(=O)C(=O)NNc3nc(c4cnccc4)ccc3)cncc2)cc1
0.283688	FC(F)(F)c1ccc(c2c(NC(=O)C(=O)NNc3nc(c4cnccc4)ccc3)cncc2)cc1
0.283154	Fc1cc(ccc1)COc2cc(c(NC(=O)C(=O)Nc3ccc(cc3)CN4CCN(C(=O)C)CC4)cc2)C
0.283154	Fc1cc(ccc1)COc2cc(c(NC(=O)C(=O)Nc3ccc(cc3)CN4CCN(C(=O)C)CC4)cc2)C
0.282869	S(=O)(=O)(NCC)c1ccc(cc1)C(=O)Nc2c(ccc(c2)C(=O)NCC)C
0.282869	S(=O)(=O)(NCC)c1ccc(cc1)C(=O)Nc2c(ccc(c2)C(=O)NCC)C
0.282869	S(=O)(=O)(NCC)c1ccc(cc1)C(=O)Nc2c(ccc(c2)C(=O)NCC)C
0.282869	S(=O)(=O)(NCC)c1ccc(cc1)C(=O)Nc2c(ccc(c2)C(=O)NCC)C
0.282869	S(=O)(=O)(NCC)c1ccc(cc1)C(=O)Nc2c(ccc(c2)C(=O)NCC)C
0.282869	S(=O)(=O)(NCC)c1ccc(cc1)C(=O)Nc2c(ccc(c2)C(=O)NCC)C
0.282869	S(=O)(=O)(NCC)c1ccc(cc1)C(=O)Nc2c(ccc(c2)C(=O)NCC)C
0.282869	S(=O)(=O)(NCC)c1ccc(cc1)C(=O)Nc2c(ccc(c2)C(=O)NCC)C
0.282869	S(=O)(=O)(NCC)c1ccc(cc1)C(=O)Nc2c(ccc(c2)C(=O)NCC)C
0.282869	S(=O)(=O)(NCC)c1ccc(cc1)C(=O)Nc2c(ccc(c2)C(=O)NCC)C
0.28223	S(=O)(Cc1cc(NC(=O)C=2N(N=C(c3cnccc3)C2)C)ccc1)CCOC
0.281955	Brc1ncc(Br)c(c1)C(=O)Nc2c(ccc(c2)C(=O)NCC)C
0.281955	Brc1ncc(Br)c(c1)C(=O)Nc2c(ccc(c2)C(=O)NCC)C
0.281955	Brc1ncc(Br)c(c1)C(=O)Nc2c(ccc(c2)C(=O)NCC)C
0.281955	Brc1ncc(Br)c(c1)C(=O)Nc2c(ccc(c2)C(=O)NCC)C
0.281955	Brc1ncc(Br)c(c1)C(=O)Nc2c(ccc(c2)C(=O)NCC)C
0.281955	Brc1ncc(Br)c(c1)C(=O)Nc2c(ccc(c2)C(=O)NCC)C
0.281955	Brc1ncc(Br)c(c1)C(=O)Nc2c(ccc(c2)C(=O)NCC)C
0.281955	Brc1ncc(Br)c(c1)C(=O)Nc2c(ccc(c2)C(=O)NCC)C
0.281955	Brc1ncc(Br)c(c1)C(=O)Nc2c(ccc(c2)C(=O)NCC)C
0.281955	Brc1ncc(Br)c(c1)C(=O)Nc2c(ccc(c2)C(=O)NCC)C
0.281879	Ic1c(cccc1)C(=O)Nc2cc(ccc2)C=3ON=C(N3)Cc4cc(c(Cl)cc4)C
0.281879	Ic1c(cccc1)C(=O)Nc2cc(ccc2)C=3ON=C(N3)Cc4cc(c(Cl)cc4)C
0.281879	Ic1c(cccc1)C(=O)Nc2cc(ccc2)C=3ON=C(N3)Cc4cc(c(Cl)cc4)C
0.281879	Ic1c(cccc1)C(=O)Nc2cc(ccc2)C=3ON=C(N3)Cc4cc(c(Cl)cc4)C
0.281879	Ic1c(cccc1)C(=O)Nc2cc(ccc2)C=3ON=C(N3)Cc4cc(c(Cl)cc4)C
0.281879	Ic1c(cccc1)C(=O)Nc2cc(ccc2)C=3ON=C(N3)Cc4cc(c(Cl)cc4)C
0.281879	Ic1c(cccc1)C(=O)Nc2cc(ccc2)C=3ON=C(N3)Cc4cc(c(Cl)cc4)C
0.281879	Ic1c(cccc1)C(=O)Nc2cc(ccc2)C=3ON=C(N3)Cc4cc(c(Cl)cc4)C
0.281879	Ic1c(cccc1)C(=O)Nc2cc(ccc2)C=3ON=C(N3)Cc4cc(c(Cl)cc4)C
0.281879	Ic1c(cccc1)C(=O)Nc2cc(ccc2)C=3ON=C(N3)Cc4cc(c(Cl)cc4)C
0.281879	Clc1c(NC(=O)NC(C)(C)C)cc(cc1)C(=O)NC=2SC=C(N2)C=3C=NN(C3)C
0.281879	Clc1c(NC(=O)NC(C)(C)C)cc(cc1)C(=O)NC=2SC=C(N2)C=3C=NN(C3)C
0.281853	S(=O)(=O)(c1cc(ccc1)C(=O)Nc2c(cc(NC(=O)C=O)cc2)C)C
0.281853	S(=O)(=O)(c1cc(ccc1)C(=O)Nc2c(cc(NC(=O)C=O)cc2)C)C
0.281853	S(=O)(=O)(c1cc(ccc1)C(=O)Nc2c(cc(NC(=O)C=O)cc2)C)C
0.281853	S(=O)(=O)(c1cc(ccc1)C(=O)Nc2c(cc(NC(=O)C=O)cc2)C)C
0.281853	S(=O)(=O)(c1cc(ccc1)C(=O)Nc2c(cc(NC(=O)C=O)cc2)C)C
0.281853	S(=O)(=O)(c1cc(ccc1)C(=O)Nc2c(cc(NC(=O)C=O)cc2)C)C
0.281853	S(=O)(=O)(c1cc(ccc1)C(=O)Nc2c(cc(NC(=O)C=O)cc2)C)C
0.281853	S(=O)(=O)(c1cc(ccc1)C(=O)Nc2c(cc(NC(=O)C=O)cc2)C)C
0.281853	S(=O)(=O)(c1cc(ccc1)C(=O)Nc2c(cc(NC(=O)C=O)cc2)C)C
0.281853	S(=O)(=O)(c1cc(ccc1)C(=O)Nc2c(cc(NC(=O)C=O)cc2)C)C
0.281853	O=C(Nc1cc2OCOc2cc1)c3ccc(NC(=O)C=4NC(=CC4)Cc5ccccc5)cc3
0.280822	S(=O)(=O)(c1cc(ccc1)C(=O)Nc2c(cc(NC(=O)C(=O)NCCc3ccc(Oc4ccc(cc4)C)cc3)cc2)C)C
0.28013	O=C(Nc1ccc(cc1)CN2CC(C(=O)N)CCC2)c3cc4NC(c5ccccc5)=Cc4cc3
0.28013	O=C(Nc1ccc(cc1)CN2CC(C(=O)N)CCC2)c3cc4NC(c5ccccc5)=Cc4cc3
0.28013	O=C(Nc1ccc(cc1)CN2CC(C(=O)N)CCC2)c3cc4NC(c5ccccc5)=Cc4cc3
0.28013	O=C(Nc1ccc(cc1)CN2CC(C(=O)N)CCC2)c3cc4NC(c5ccccc5)=Cc4cc3
0.28013	O=C(Nc1ccc(cc1)CN2CC(C(=O)N)CCC2)c3cc4NC(c5ccccc5)=Cc4cc3
0.28013	O=C(Nc1ccc(cc1)CN2CC(C(=O)N)CCC2)c3cc4NC(c5ccccc5)=Cc4cc3
0.28013	O=C(Nc1ccc(cc1)CN2CC(C(=O)N)CCC2)c3cc4NC(c5ccccc5)=Cc4cc3
0.28013	O=C(Nc1ccc(cc1)CN2CC(C(=O)N)CCC2)c3cc4NC(c5ccccc5)=Cc4cc3
0.28013	O=C(Nc1ccc(cc1)CN2CC(C(=O)N)CCC2)c3cc4NC(c5ccccc5)=Cc4cc3
0.28013	O=C(Nc1ccc(cc1)CN2CC(C(=O)N)CCC2)c3cc4NC(c5ccccc5)=Cc4cc3
0.279693	FC(F)Oc1c(cc(NC(=O)C(=O)Nc2ccc(cc2)CN3CCN(C(=O)C)CC3)cc1)C
0.279693	FC(F)Oc1c(cc(NC(=O)C(=O)Nc2ccc(cc2)CN3CCN(C(=O)C)CC3)cc1)C
0.279693	FC(F)Oc1c(cc(NC(=O)C(=O)Nc2ccc(cc2)CN3CCN(C(=O)C)CC3)cc1)C
0.279693	FC(F)Oc1c(cc(NC(=O)C(=O)Nc2ccc(cc2)CN3CCN(C(=O)C)CC3)cc1)C
0.279693	FC(F)Oc1c(cc(NC(=O)C(=O)Nc2ccc(cc2)CN3CCN(C(=O)C)CC3)cc1)C
0.279693	FC(F)Oc1c(cc(NC(=O)C(=O)Nc2ccc(cc2)CN3CCN(C(=O)C)CC3)cc1)C
0.279693	FC(F)Oc1c(cc(NC(=O)C(=O)Nc2ccc(cc2)CN3CCN(C(=O)C)CC3)cc1)C
0.279693	FC(F)Oc1c(cc(NC(=O)C(=O)Nc2ccc(cc2)CN3CCN(C(=O)C)CC3)cc1)C
0.279693	FC(F)Oc1c(cc(NC(=O)C(=O)Nc2ccc(cc2)CN3CCN(C(=O)C)CC3)cc1)C
0.279693	FC(F)Oc1c(cc(NC(=O)C(=O)Nc2ccc(cc2)CN3CCN(C(=O)C)CC3)cc1)C
0.279528	O=C(Nc1c(ccc(c1)C=O)C)c2cc3OCCOc3cc2
0.279503	S(C1=NN=C(N1c2ccc(cc2)CC)c3ccncc3)CC(=O)Nc4ccc(cc4)C(=O)Nc5c(cc(OC(F)F)cc5)C
0.279503	S(C1=NN=C(N1c2ccc(cc2)CC)c3ccncc3)CC(=O)Nc4ccc(cc4)C(=O)Nc5c(cc(OC(F)F)cc5)C
0.279503	S(C1=NN=C(N1c2ccc(cc2)CC)c3ccncc3)CC(=O)Nc4ccc(cc4)C(=O)Nc5c(cc(OC(F)F)cc5)C
0.279503	S(C1=NN=C(N1c2ccc(cc2)CC)c3ccncc3)CC(=O)Nc4ccc(cc4)C(=O)Nc5c(cc(OC(F)F)cc5)C
0.279503	S(C1=NN=C(N1c2ccc(cc2)CC)c3ccncc3)CC(=O)Nc4ccc(cc4)C(=O)Nc5c(cc(OC(F)F)cc5)C
0.279503	S(C1=NN=C(N1c2ccc(cc2)CC)c3ccncc3)CC(=O)Nc4ccc(cc4)C(=O)Nc5c(cc(OC(F)F)cc5)C
0.279503	S(C1=NN=C(N1c2ccc(cc2)CC)c3ccncc3)CC(=O)Nc4ccc(cc4)C(=O)Nc5c(cc(OC(F)F)cc5)C
0.279503	S(C1=NN=C(N1c2ccc(cc2)CC)c3ccncc3)CC(=O)Nc4ccc(cc4)C(=O)Nc5c(cc(OC(F)F)cc5)C
0.279503	S(C1=NN=C(N1c2ccc(cc2)CC)c3ccncc3)CC(=O)Nc4ccc(cc4)C(=O)Nc5c(cc(OC(F)F)cc5)C
0.279503	S(C1=NN=C(N1c2ccc(cc2)CC)c3ccncc3)CC(=O)Nc4ccc(cc4)C(=O)Nc5c(cc(OC(F)F)cc5)C
0.279352	O=C(Nc1ccc(cc1)C(=O)NC2=NN(C=C2)Cc3cnccc3)c4ccncc4
0.279352	O=C(Nc1ccc(cc1)C(=O)NC2=NN(C=C2)Cc3cnccc3)c4ccncc4
0.279352	O=C(Nc1ccc(cc1)C(=O)NC2=NN(C=C2)Cc3cnccc3)c4ccncc4
0.279352	O=C(Nc1ccc(cc1)C(=O)NC2=NN(C=C2)Cc3cnccc3)c4ccncc4
0.279352	O=C(Nc1ccc(cc1)C(=O)NC2=NN(C=C2)Cc3cnccc3)c4ccncc4
0.279352	O=C(Nc1ccc(cc1)C(=O)NC2=NN(C=C2)Cc3cnccc3)c4ccncc4
0.279352	O=C(Nc1ccc(cc1)C(=O)NC2=NN(C=C2)Cc3cnccc3)c4ccncc4
0.279352	O=C(Nc1ccc(cc1)C(=O)NC2=NN(C=C2)Cc3cnccc3)c4ccncc4
0.279352	O=C(Nc1ccc(cc1)C(=O)NC2=NN(C=C2)Cc3cnccc3)c4ccncc4
0.279352	O=C(Nc1ccc(cc1)C(=O)NC2=NN(C=C2)Cc3cnccc3)c4ccncc4
0.279221	O=C(Nc1nc(ccc1)C=2C=NN(C2)C)C=3C(=NN(C3)Cc4ccccc4)c5cnccc5
0.27907	O=C(Nc1c(ccc(c1)C(=O)NCC)C)c2ccc(cc2)C3COCCC3
0.27907	O=C(Nc1c(ccc(c1)C(=O)NCC)C)c2ccc(cc2)C3COCCC3
0.27907	O=C(Nc1c(ccc(c1)C(=O)NCC)C)c2ccc(cc2)C3COCCC3
0.27907	O=C(Nc1c(ccc(c1)C(=O)NCC)C)c2ccc(cc2)C3COCCC3
0.27907	O=C(Nc1c(ccc(c1)C(=O)NCC)C)c2ccc(cc2)C3COCCC3
0.27907	O=C(Nc1c(ccc(c1)C(=O)NCC)C)c2ccc(cc2)C3COCCC3
0.27907	O=C(Nc1c(ccc(c1)C(=O)NCC)C)c2ccc(cc2)C3COCCC3
0.27907	O=C(Nc1c(ccc(c1)C(=O)NCC)C)c2ccc(cc2)C3COCCC3
0.27907	O=C(Nc1c(ccc(c1)C(=O)NCC)C)c2ccc(cc2)C3COCCC3
0.27907	O=C(Nc1c(ccc(c1)C(=O)NCC)C)c2ccc(cc2)C3COCCC3
0.27881	Clc1c(ccc(NC(=O)NCc2cc(ncc2)N3CCN(CC3)CC)c1)C
0.27881	Clc1c(ccc(NC(=O)NCc2cc(ncc2)N3CCN(CC3)CC)c1)C
0.27881	Clc1c(ccc(NC(=O)NCc2cc(ncc2)N3CCN(CC3)CC)c1)C
0.27881	Clc1c(ccc(NC(=O)NCc2cc(ncc2)N3CCN(CC3)CC)c1)C
0.27881	Clc1c(ccc(NC(=O)NCc2cc(ncc2)N3CCN(CC3)CC)c1)C
0.27881	Clc1c(ccc(NC(=O)NCc2cc(ncc2)N3CCN(CC3)CC)c1)C
0.27881	Clc1c(ccc(NC(=O)NCc2cc(ncc2)N3CCN(CC3)CC)c1)C
0.27881	Clc1c(ccc(NC(=O)NCc2cc(ncc2)N3CCN(CC3)CC)c1)C
0.27881	Clc1c(ccc(NC(=O)NCc2cc(ncc2)N3CCN(CC3)CC)c1)C
0.27881	Clc1c(ccc(NC(=O)NCc2cc(ncc2)N3CCN(CC3)CC)c1)C
0.278689	S(=O)(=O)(c1c(OC)ccc(c1)C(=O)Nc2cncc(c2)C3=NNC=C3)C4CCCC4
0.278689	S(=O)(=O)(c1c(OC)ccc(c1)C(=O)Nc2cncc(c2)C3=NNC=C3)C4CCCC4
0.278689	S(=O)(=O)(c1c(OC)ccc(c1)C(=O)Nc2cncc(c2)C3=NNC=C3)C4CCCC4
0.278689	S(=O)(=O)(c1c(OC)ccc(c1)C(=O)Nc2cncc(c2)C3=NNC=C3)C4CCCC4
0.278689	S(=O)(=O)(c1c(OC)ccc(c1)C(=O)Nc2cncc(c2)C3=NNC=C3)C4CCCC4
0.278689	S(=O)(=O)(c1c(OC)ccc(c1)C(=O)Nc2cncc(c2)C3=NNC=C3)C4CCCC4
0.278689	S(=O)(=O)(c1c(OC)ccc(c1)C(=O)Nc2cncc(c2)C3=NNC=C3)C4CCCC4
0.278689	S(=O)(=O)(c1c(OC)ccc(c1)C(=O)Nc2cncc(c2)C3=NNC=C3)C4CCCC4
0.278689	S(=O)(=O)(c1c(OC)ccc(c1)C(=O)Nc2cncc(c2)C3=NNC=C3)C4CCCC4
0.278689	S(=O)(=O)(c1c(OC)ccc(c1)C(=O)Nc2cncc(c2)C3=NNC=C3)C4CCCC4
0.278571	Clc1cc(NC(=O)COc2ccccc2)c(cc1)C(=O)Nc3c(cc(NC(=O)c4cc(Cl)ccc4)cc3)C
0.278571	Clc1cc(NC(=O)COc2ccccc2)c(cc1)C(=O)Nc3c(cc(NC(=O)c4cc(Cl)ccc4)cc3)C
0.278571	Clc1cc(NC(=O)COc2ccccc2)c(cc1)C(=O)Nc3c(cc(NC(=O)c4cc(Cl)ccc4)cc3)C
0.278571	Clc1cc(NC(=O)COc2ccccc2)c(cc1)C(=O)Nc3c(cc(NC(=O)c4cc(Cl)ccc4)cc3)C
0.278571	Clc1cc(NC(=O)COc2ccccc2)c(cc1)C(=O)Nc3c(cc(NC(=O)c4cc(Cl)ccc4)cc3)C
0.278571	Clc1cc(NC(=O)COc2ccccc2)c(cc1)C(=O)Nc3c(cc(NC(=O)c4cc(Cl)ccc4)cc3)C
0.278571	Clc1cc(NC(=O)COc2ccccc2)c(cc1)C(=O)Nc3c(cc(NC(=O)c4cc(Cl)ccc4)cc3)C
0.278571	Clc1cc(NC(=O)COc2ccccc2)c(cc1)C(=O)Nc3c(cc(NC(=O)c4cc(Cl)ccc4)cc3)C
0.278571	Clc1cc(NC(=O)COc2ccccc2)c(cc1)C(=O)Nc3c(cc(NC(=O)c4cc(Cl)ccc4)cc3)C
0.278571	Clc1cc(NC(=O)COc2ccccc2)c(cc1)C(=O)Nc3c(cc(NC(=O)c4cc(Cl)ccc4)cc3)C
0.278351	FC(F)(F)CN1CCC(COC(=O)c2cc(NC(=O)c3cc4OCCOc4cc3)c(cc2)C)CC1
0.278351	FC(F)(F)CN1CCC(COC(=O)c2cc(NC(=O)c3cc4OCCOc4cc3)c(cc2)C)CC1
0.278351	FC(F)(F)CN1CCC(COC(=O)c2cc(NC(=O)c3cc4OCCOc4cc3)c(cc2)C)CC1
0.278351	FC(F)(F)CN1CCC(COC(=O)c2cc(NC(=O)c3cc4OCCOc4cc3)c(cc2)C)CC1
0.278351	FC(F)(F)CN1CCC(COC(=O)c2cc(NC(=O)c3cc4OCCOc4cc3)c(cc2)C)CC1
0.278351	FC(F)(F)CN1CCC(COC(=O)c2cc(NC(=O)c3cc4OCCOc4cc3)c(cc2)C)CC1
0.278351	FC(F)(F)CN1CCC(COC(=O)c2cc(NC(=O)c3cc4OCCOc4cc3)c(cc2)C)CC1
0.278351	FC(F)(F)CN1CCC(COC(=O)c2cc(NC(=O)c3cc4OCCOc4cc3)c(cc2)C)CC1
0.278287	Clc1c(NC(=O)NC(C)(C)C)cc(cc1)C(=O)NC=2N(N=CC2C)C3CN(Cc4ccccc4)CC3
0.278287	Clc1c(NC(=O)NC(C)(C)C)cc(cc1)C(=O)NC=2N(N=CC2C)C3CN(Cc4ccccc4)CC3
0.278287	Clc1c(NC(=O)NC(C)(C)C)cc(cc1)C(=O)NC=2N(N=CC2C)C3CN(Cc4ccccc4)CC3
0.278287	Clc1c(NC(=O)NC(C)(C)C)cc(cc1)C(=O)NC=2N(N=CC2C)C3CN(Cc4ccccc4)CC3
0.278287	Clc1c(NC(=O)NC(C)(C)C)cc(cc1)C(=O)NC=2N(N=CC2C)C3CN(Cc4ccccc4)CC3
0.278287	Clc1c(NC(=O)NC(C)(C)C)cc(cc1)C(=O)NC=2N(N=CC2C)C3CN(Cc4ccccc4)CC3
0.278287	Clc1c(NC(=O)NC(C)(C)C)cc(cc1)C(=O)NC=2N(N=CC2C)C3CN(Cc4ccccc4)CC3
0.278287	Clc1c(NC(=O)NC(C)(C)C)cc(cc1)C(=O)NC=2N(N=CC2C)C3CN(Cc4ccccc4)CC3
0.278287	Clc1c(NC(=O)NC(C)(C)C)cc(cc1)C(=O)NC=2N(N=CC2C)C3CN(Cc4ccccc4)CC3
0.278287	Clc1c(NC(=O)NC(C)(C)C)cc(cc1)C(=O)NC=2N(N=CC2C)C3CN(Cc4ccccc4)CC3
0.27758	O=C(Nc1nccc(c1)C2CC2)C=3N(N=C(c4cnccc4)C3)C
0.27758	O=C(Nc1nccc(c1)C2CC2)C=3N(N=C(c4cnccc4)C3)C
0.27758	O=C(Nc1nccc(c1)C2CC2)C=3N(N=C(c4cnccc4)C3)C
0.27758	O=C(Nc1nccc(c1)C2CC2)C=3N(N=C(c4cnccc4)C3)C
0.27758	O=C(Nc1nccc(c1)C2CC2)C=3N(N=C(c4cnccc4)C3)C
0.27758	O=C(Nc1nccc(c1)C2CC2)C=3N(N=C(c4cnccc4)C3)C
0.277273	O=C(NC)c1cc(NC=O)c(cc1)C
0.277273	O=C(NC)c1cc(NC=O)c(cc1)C
0.277273	O=C(NC)c1cc(NC=O)c(cc1)C
0.277273	O=C(NC)c1cc(NC=O)c(cc1)C
0.277273	O=C(NC)c1cc(NC=O)c(cc1)C
0.277273	O=C(NC)c1cc(NC=O)c(cc1)C
0.277273	O=C(NC)c1cc(NC=O)c(cc1)C
0.277273	O=C(NC)c1cc(NC=O)c(cc1)C
0.277273	O=C(NC)c1cc(NC=O)c(cc1)C
0.277273	O=C(NC)c1cc(NC=O)c(cc1)C
0.277228	S(c1nc(nc(c1C(=O)Nc2c(ccc(c2)C(=O)NCC)C)C)C=3SC=CC3)C
0.277228	S(c1nc(nc(c1C(=O)Nc2c(ccc(c2)C(=O)NCC)C)C)C=3SC=CC3)C
0.277228	S(c1nc(nc(c1C(=O)Nc2c(ccc(c2)C(=O)NCC)C)C)C=3SC=CC3)C
0.277228	S(c1nc(nc(c1C(=O)Nc2c(ccc(c2)C(=O)NCC)C)C)C=3SC=CC3)C
0.277228	S(c1nc(nc(c1C(=O)Nc2c(ccc(c2)C(=O)NCC)C)C)C=3SC=CC3)C
0.277228	S(c1nc(nc(c1C(=O)Nc2c(ccc(c2)C(=O)NCC)C)C)C=3SC=CC3)C
0.277228	S(c1nc(nc(c1C(=O)Nc2c(ccc(c2)C(=O)NCC)C)C)C=3SC=CC3)C
0.277228	S(c1nc(nc(c1C(=O)Nc2c(ccc(c2)C(=O)NCC)C)C)C=3SC=CC3)C
0.277228	S(c1nc(nc(c1C(=O)Nc2c(ccc(c2)C(=O)NCC)C)C)C=3SC=CC3)C
0.277228	S(c1nc(nc(c1C(=O)Nc2c(ccc(c2)C(=O)NCC)C)C)C=3SC=CC3)C
0.277154	FC(F)Oc1ccc(NC(=O)C=2N(N=C(c3cnccc3)C2)C)cc1
0.277108	O=C(Nc1cncc(c1)C2=NNC=C2)CCCC(=O)c3ccc(cc3)C
0.277108	O=C(Nc1cncc(c1)C2=NNC=C2)CCCC(=O)c3ccc(cc3)C
0.277108	O=C(Nc1cncc(c1)C2=NNC=C2)CCCC(=O)c3ccc(cc3)C
0.277108	O=C(Nc1cncc(c1)C2=NNC=C2)CCCC(=O)c3ccc(cc3)C
0.277108	O=C(Nc1cncc(c1)C2=NNC=C2)CCCC(=O)c3ccc(cc3)C
0.277108	O=C(Nc1cncc(c1)C2=NNC=C2)CCCC(=O)c3ccc(cc3)C
0.277108	O=C(Nc1cncc(c1)C2=NNC=C2)CCCC(=O)c3ccc(cc3)C
0.277108	O=C(Nc1cncc(c1)C2=NNC=C2)CCCC(=O)c3ccc(cc3)C
0.277108	O=C(Nc1cncc(c1)C2=NNC=C2)CCCC(=O)c3ccc(cc3)C
0.277108	O=C(Nc1cncc(c1)C2=NNC=C2)CCCC(=O)c3ccc(cc3)C
0.276753	Clc1c(cc(NC(=O)C(=O)Nc2ccc(NC(=O)C=3SC=CC3)cc2)cc1)CN4CCOCC4
0.276753	Clc1c(cc(NC(=O)C(=O)Nc2ccc(NC(=O)C=3SC=CC3)cc2)cc1)CN4CCOCC4
0.276753	Clc1c(cc(NC(=O)C(=O)Nc2ccc(NC(=O)C=3SC=CC3)cc2)cc1)CN4CCOCC4
0.276753	Clc1c(cc(NC(=O)C(=O)Nc2ccc(NC(=O)C=3SC=CC3)cc2)cc1)CN4CCOCC4
0.276753	Clc1c(cc(NC(=O)C(=O)Nc2ccc(NC(=O)C=3SC=CC3)cc2)cc1)CN4CCOCC4
0.276753	Clc1c(cc(NC(=O)C(=O)Nc2ccc(NC(=O)C=3SC=CC3)cc2)cc1)CN4CCOCC4
0.276753	Clc1c(cc(NC(=O)C(=O)Nc2ccc(NC(=O)C=3SC=CC3)cc2)cc1)CN4CCOCC4
0.276753	Clc1c(cc(NC(=O)C(=O)Nc2ccc(NC(=O)C=3SC=CC3)cc2)cc1)CN4CCOCC4
0.276753	Clc1c(cc(NC(=O)C(=O)Nc2ccc(NC(=O)C=3SC=CC3)cc2)cc1)CN4CCOCC4
0.276753	Clc1c(cc(NC(=O)C(=O)Nc2ccc(NC(=O)C=3SC=CC3)cc2)cc1)CN4CCOCC4
0.27668	O=C(O)COc1ccc(cc1)C(=O)Nc2cc(ncc2)N3CCN(CC3)C
0.27668	O=C(O)COc1ccc(cc1)C(=O)Nc2cc(ncc2)N3CCN(CC3)C
0.27668	O=C(O)COc1ccc(cc1)C(=O)Nc2cc(ncc2)N3CCN(CC3)C
0.276527	Clc1cc(ccc1)C(=O)Nc2cc(c(NC(=O)c3c(SC)nc(nc3C)C=4SC=CC4)cc2)C
0.276527	Clc1cc(ccc1)C(=O)Nc2cc(c(NC(=O)c3c(SC)nc(nc3C)C=4SC=CC4)cc2)C
0.276527	Clc1cc(ccc1)C(=O)Nc2cc(c(NC(=O)c3c(SC)nc(nc3C)C=4SC=CC4)cc2)C
0.276527	Clc1cc(ccc1)C(=O)Nc2cc(c(NC(=O)c3c(SC)nc(nc3C)C=4SC=CC4)cc2)C
0.276527	Clc1cc(ccc1)C(=O)Nc2cc(c(NC(=O)c3c(SC)nc(nc3C)C=4SC=CC4)cc2)C
0.276527	Clc1cc(ccc1)C(=O)Nc2cc(c(NC(=O)c3c(SC)nc(nc3C)C=4SC=CC4)cc2)C
0.276527	Clc1cc(ccc1)C(=O)Nc2cc(c(NC(=O)c3c(SC)nc(nc3C)C=4SC=CC4)cc2)C
0.276527	Clc1cc(ccc1)C(=O)Nc2cc(c(NC(=O)c3c(SC)nc(nc3C)C=4SC=CC4)cc2)C
0.276527	Clc1cc(ccc1)C(=O)Nc2cc(c(NC(=O)c3c(SC)nc(nc3C)C=4SC=CC4)cc2)C
0.276527	Clc1cc(ccc1)C(=O)Nc2cc(c(NC(=O)c3c(SC)nc(nc3C)C=4SC=CC4)cc2)C
0.276224	Clc1c(Cl)ccc(N2N=CC(C(=O)Nc3cncc(c3)C4=NNC=C4)=C2)c1
0.276224	Clc1c(Cl)ccc(N2N=CC(C(=O)Nc3cncc(c3)C4=NNC=C4)=C2)c1
0.276224	Clc1c(Cl)ccc(N2N=CC(C(=O)Nc3cncc(c3)C4=NNC=C4)=C2)c1
0.276224	Clc1c(Cl)ccc(N2N=CC(C(=O)Nc3cncc(c3)C4=NNC=C4)=C2)c1
0.276224	Clc1c(Cl)ccc(N2N=CC(C(=O)Nc3cncc(c3)C4=NNC=C4)=C2)c1
0.27619	n1c(NN)cccc1c2cnccc2
0.27619	n1c(NN)cccc1c2cnccc2
0.27619	n1c(NN)cccc1c2cnccc2
0.27619	n1c(NN)cccc1c2cnccc2
0.27619	n1c(NN)cccc1c2cnccc2
0.27619	n1c(NN)cccc1c2cnccc2
0.27619	n1c(NN)cccc1c2cnccc2
0.27619	n1c(NN)cccc1c2cnccc2
0.27619	n1c(NN)cccc1c2cnccc2
0.276094	Clc1c(ncc(c1)C(=O)NNc2nc(c3cnccc3)ccc2)NC(c4cnccc4)C
0.276094	Clc1c(ncc(c1)C(=O)NNc2nc(c3cnccc3)ccc2)NC(c4cnccc4)C
0.276094	Clc1c(ncc(c1)C(=O)NNc2nc(c3cnccc3)ccc2)NC(c4cnccc4)C
0.276094	Clc1c(ncc(c1)C(=O)NNc2nc(c3cnccc3)ccc2)NC(c4cnccc4)C
0.276094	Clc1c(ncc(c1)C(=O)NNc2nc(c3cnccc3)ccc2)NC(c4cnccc4)C
0.276094	Clc1c(ncc(c1)C(=O)NNc2nc(c3cnccc3)ccc2)NC(c4cnccc4)C
0.276094	Clc1c(ncc(c1)C(=O)NNc2nc(c3cnccc3)ccc2)NC(c4cnccc4)C
0.276094	Clc1c(ncc(c1)C(=O)NNc2nc(c3cnccc3)ccc2)NC(c4cnccc4)C
0.276094	Clc1c(ncc(c1)C(=O)NNc2nc(c3cnccc3)ccc2)NC(c4cnccc4)C
0.276094	Clc1c(ncc(c1)C(=O)NNc2nc(c3cnccc3)ccc2)NC(c4cnccc4)C
0.275986	O=C(Nc1ccc(c2nc(ccn2)C)cc1)c3cc(OC)c(OC)c(c3)C=CC
0.275618	Fc1c(Oc2c(OC)cc(cc2)C)ccc(NC(=O)c3cc(NC(=O)NC(C)(C)C)c(cc3)C)c1
0.275	FC(F)(F)c1cc(Nc2ncccc2C(=O)Nc3ccc(cc3)CC(=O)N(C)C)ccc1
0.275	FC(F)(F)c1cc(Nc2ncccc2C(=O)Nc3ccc(cc3)CC(=O)N(C)C)ccc1
0.275	FC(F)(F)c1cc(Nc2ncccc2C(=O)Nc3ccc(cc3)CC(=O)N(C)C)ccc1
0.275	FC(F)(F)c1cc(Nc2ncccc2C(=O)Nc3ccc(cc3)CC(=O)N(C)C)ccc1
0.275	FC(F)(F)c1cc(Nc2ncccc2C(=O)Nc3ccc(cc3)CC(=O)N(C)C)ccc1
0.275	FC(F)(F)c1cc(Nc2ncccc2C(=O)Nc3ccc(cc3)CC(=O)N(C)C)ccc1
0.275	FC(F)(F)c1cc(Nc2ncccc2C(=O)Nc3ccc(cc3)CC(=O)N(C)C)ccc1
0.275	FC(F)(F)c1cc(Nc2ncccc2C(=O)Nc3ccc(cc3)CC(=O)N(C)C)ccc1
0.275	FC(F)(F)c1cc(Nc2ncccc2C(=O)Nc3ccc(cc3)CC(=O)N(C)C)ccc1
0.275	FC(F)(F)c1cc(Nc2ncccc2C(=O)Nc3ccc(cc3)CC(=O)N(C)C)ccc1
0.274131	Fc1c(ccc(c1)CNc2ccc(NC(=O)c3cc4OCOc4cc3)cc2)C
0.274021	O=C(Nc1cc2N=C(Nc2cc1)c3cnccc3)c4cc5NC(c6ccccc6)=Cc5cc4
0.274021	O=C(Nc1cc2N=C(Nc2cc1)c3cnccc3)c4cc5NC(c6ccccc6)=Cc5cc4
0.274021	O=C(Nc1cc2N=C(Nc2cc1)c3cnccc3)c4cc5NC(c6ccccc6)=Cc5cc4
0.274021	O=C(Nc1cc2N=C(Nc2cc1)c3cnccc3)c4cc5NC(c6ccccc6)=Cc5cc4
0.274021	O=C(Nc1cc2N=C(Nc2cc1)c3cnccc3)c4cc5NC(c6ccccc6)=Cc5cc4
0.274021	O=C(Nc1cc2N=C(Nc2cc1)c3cnccc3)c4cc5NC(c6ccccc6)=Cc5cc4
0.274021	O=C(Nc1cc2N=C(Nc2cc1)c3cnccc3)c4cc5NC(c6ccccc6)=Cc5cc4
0.274021	O=C(Nc1cc2N=C(Nc2cc1)c3cnccc3)c4cc5NC(c6ccccc6)=Cc5cc4
0.274021	O=C(Nc1cc2N=C(Nc2cc1)c3cnccc3)c4cc5NC(c6ccccc6)=Cc5cc4
0.274021	O=C(Nc1cc2N=C(Nc2cc1)c3cnccc3)c4cc5NC(c6ccccc6)=Cc5cc4
0.27381	S1N=NC(c2ccc(cc2)C(=O)Nc3cc(ccc3)C=4N=NN(C4)C)=C1
0.27381	S1N=NC(c2ccc(cc2)C(=O)Nc3cc(ccc3)C=4N=NN(C4)C)=C1
0.27381	S1N=NC(c2ccc(cc2)C(=O)Nc3cc(ccc3)C=4N=NN(C4)C)=C1
0.27381	S1N=NC(c2ccc(cc2)C(=O)Nc3cc(ccc3)C=4N=NN(C4)C)=C1
0.27381	S1N=NC(c2ccc(cc2)C(=O)Nc3cc(ccc3)C=4N=NN(C4)C)=C1
0.27381	S1N=NC(c2ccc(cc2)C(=O)Nc3cc(ccc3)C=4N=NN(C4)C)=C1
0.27381	S1N=NC(c2ccc(cc2)C(=O)Nc3cc(ccc3)C=4N=NN(C4)C)=C1
0.27381	S1N=NC(c2ccc(cc2)C(=O)Nc3cc(ccc3)C=4N=NN(C4)C)=C1
0.27381	S1N=NC(c2ccc(cc2)C(=O)Nc3cc(ccc3)C=4N=NN(C4)C)=C1
0.27381	S1N=NC(c2ccc(cc2)C(=O)Nc3cc(ccc3)C=4N=NN(C4)C)=C1
0.273684	S(c1c([N+]([O-])=O)ccc(c1)C(=O)Nc2cc(ncc2)N3CCN(CC3)C)C
0.273684	S(c1c([N+]([O-])=O)ccc(c1)C(=O)Nc2cc(ncc2)N3CCN(CC3)C)C
0.273684	S(c1c([N+]([O-])=O)ccc(c1)C(=O)Nc2cc(ncc2)N3CCN(CC3)C)C
0.273684	S(c1c([N+]([O-])=O)ccc(c1)C(=O)Nc2cc(ncc2)N3CCN(CC3)C)C
0.273684	S(c1c([N+]([O-])=O)ccc(c1)C(=O)Nc2cc(ncc2)N3CCN(CC3)C)C
0.273684	S(c1c([N+]([O-])=O)ccc(c1)C(=O)Nc2cc(ncc2)N3CCN(CC3)C)C
0.273684	S(c1c([N+]([O-])=O)ccc(c1)C(=O)Nc2cc(ncc2)N3CCN(CC3)C)C
0.273684	S(c1c([N+]([O-])=O)ccc(c1)C(=O)Nc2cc(ncc2)N3CCN(CC3)C)C
0.273684	S(c1c([N+]([O-])=O)ccc(c1)C(=O)Nc2cc(ncc2)N3CCN(CC3)C)C
0.273684	S(c1c([N+]([O-])=O)ccc(c1)C(=O)Nc2cc(ncc2)N3CCN(CC3)C)C
0.273649	O=C(Nc1cc(c(OC)cc1)c2ccc(OC)cc2)c3cnc(Oc4cc(c(cc4)C(C)C)C)cc3
0.273649	O=C(Nc1cc(c(OC)cc1)c2ccc(OC)cc2)c3cnc(Oc4cc(c(cc4)C(C)C)C)cc3
0.273649	O=C(Nc1cc(c(OC)cc1)c2ccc(OC)cc2)c3cnc(Oc4cc(c(cc4)C(C)C)C)cc3
0.273649	O=C(Nc1cc(c(OC)cc1)c2ccc(OC)cc2)c3cnc(Oc4cc(c(cc4)C(C)C)C)cc3
0.273649	O=C(Nc1cc(c(OC)cc1)c2ccc(OC)cc2)c3cnc(Oc4cc(c(cc4)C(C)C)C)cc3
0.273649	O=C(Nc1cc(c(OC)cc1)c2ccc(OC)cc2)c3cnc(Oc4cc(c(cc4)C(C)C)C)cc3
0.273649	O=C(Nc1cc(c(OC)cc1)c2ccc(OC)cc2)c3cnc(Oc4cc(c(cc4)C(C)C)C)cc3
0.273649	O=C(Nc1cc(c(OC)cc1)c2ccc(OC)cc2)c3cnc(Oc4cc(c(cc4)C(C)C)C)cc3
0.273649	O=C(Nc1cc(c(OC)cc1)c2ccc(OC)cc2)c3cnc(Oc4cc(c(cc4)C(C)C)C)cc3
0.273649	O=C(Nc1cc(c(OC)cc1)c2ccc(OC)cc2)c3cnc(Oc4cc(c(cc4)C(C)C)C)cc3
0.273063	O=C(Nc1c(ccc(c1)C(=O)NCC)C)c2cc3c(cc2)C(=O)CC3
0.273063	O=C(Nc1c(ccc(c1)C(=O)NCC)C)c2cc3c(cc2)C(=O)CC3
0.273063	O=C(Nc1c(ccc(c1)C(=O)NCC)C)c2cc3c(cc2)C(=O)CC3
0.273063	O=C(Nc1c(ccc(c1)C(=O)NCC)C)c2cc3c(cc2)C(=O)CC3
0.273063	O=C(Nc1c(ccc(c1)C(=O)NCC)C)c2cc3c(cc2)C(=O)CC3
0.273063	O=C(Nc1c(ccc(c1)C(=O)NCC)C)c2cc3c(cc2)C(=O)CC3
0.273063	O=C(Nc1c(ccc(c1)C(=O)NCC)C)c2cc3c(cc2)C(=O)CC3
0.273063	O=C(Nc1c(ccc(c1)C(=O)NCC)C)c2cc3c(cc2)C(=O)CC3
0.273063	O=C(Nc1c(ccc(c1)C(=O)NCC)C)c2cc3c(cc2)C(=O)CC3
0.273063	O=C(Nc1c(ccc(c1)C(=O)NCC)C)c2cc3c(cc2)C(=O)CC3
0.273063	S(=O)(=O)(N1CCN(C(=O)c2cc(NC(=O)NC(C)(C)C)c(cc2)C)CC1)N3CCN(CC3)C
0.273063	S(=O)(=O)(N1CCN(C(=O)c2cc(NC(=O)NC(C)(C)C)c(cc2)C)CC1)N3CCN(CC3)C
0.273063	S(=O)(=O)(N1CCN(C(=O)c2cc(NC(=O)NC(C)(C)C)c(cc2)C)CC1)N3CCN(CC3)C
0.273063	S(=O)(=O)(N1CCN(C(=O)c2cc(NC(=O)NC(C)(C)C)c(cc2)C)CC1)N3CCN(CC3)C
0.273063	S(=O)(=O)(N1CCN(C(=O)c2cc(NC(=O)NC(C)(C)C)c(cc2)C)CC1)N3CCN(CC3)C
0.273063	S(=O)(=O)(N1CCN(C(=O)c2cc(NC(=O)NC(C)(C)C)c(cc2)C)CC1)N3CCN(CC3)C
0.273063	S(=O)(=O)(N1CCN(C(=O)c2cc(NC(=O)NC(C)(C)C)c(cc2)C)CC1)N3CCN(CC3)C
0.273063	S(=O)(=O)(N1CCN(C(=O)c2cc(NC(=O)NC(C)(C)C)c(cc2)C)CC1)N3CCN(CC3)C
0.273063	S(=O)(=O)(N1CCN(C(=O)c2cc(NC(=O)NC(C)(C)C)c(cc2)C)CC1)N3CCN(CC3)C
0.273063	S(=O)(=O)(N1CCN(C(=O)c2cc(NC(=O)NC(C)(C)C)c(cc2)C)CC1)N3CCN(CC3)C
0.273063	O=C(Nc1c(ccc(OCc2ccccc2)c1)C)C(=O)NCc3cc(c4ccncc4)ccc3
0.273063	O=C(Nc1c(ccc(OCc2ccccc2)c1)C)C(=O)NCc3cc(c4ccncc4)ccc3
0.273063	O=C(Nc1c(ccc(OCc2ccccc2)c1)C)C(=O)NCc3cc(c4ccncc4)ccc3
0.273063	O=C(Nc1c(ccc(OCc2ccccc2)c1)C)C(=O)NCc3cc(c4ccncc4)ccc3
0.273063	O=C(Nc1c(ccc(OCc2ccccc2)c1)C)C(=O)NCc3cc(c4ccncc4)ccc3
0.273063	O=C(Nc1c(ccc(OCc2ccccc2)c1)C)C(=O)NCc3cc(c4ccncc4)ccc3
0.273063	O=C(Nc1c(ccc(OCc2ccccc2)c1)C)C(=O)NCc3cc(c4ccncc4)ccc3
0.273063	O=C(Nc1c(ccc(OCc2ccccc2)c1)C)C(=O)NCc3cc(c4ccncc4)ccc3
0.272727	Brc1ccc(c2nc(c(cc2)C(=O)Nc3ncc(cc3)C4CCC4)C)cc1
0.272727	Brc1ccc(c2nc(c(cc2)C(=O)Nc3ncc(cc3)C4CCC4)C)cc1
0.272727	Brc1ccc(c2nc(c(cc2)C(=O)Nc3ncc(cc3)C4CCC4)C)cc1
0.272727	Brc1ccc(c2nc(c(cc2)C(=O)Nc3ncc(cc3)C4CCC4)C)cc1
0.272727	Brc1ccc(c2nc(c(cc2)C(=O)Nc3ncc(cc3)C4CCC4)C)cc1
0.272727	Brc1ccc(c2nc(c(cc2)C(=O)Nc3ncc(cc3)C4CCC4)C)cc1
0.272727	Brc1ccc(c2nc(c(cc2)C(=O)Nc3ncc(cc3)C4CCC4)C)cc1
0.272727	Brc1ccc(c2nc(c(cc2)C(=O)Nc3ncc(cc3)C4CCC4)C)cc1
0.272727	Brc1ccc(c2nc(c(cc2)C(=O)Nc3ncc(cc3)C4CCC4)C)cc1
0.272727	Brc1ccc(c2nc(c(cc2)C(=O)Nc3ncc(cc3)C4CCC4)C)cc1
0.272727	Fc1c(F)ccc(c1)C(=O)Nc2c(cc(OCc3cc(F)ccc3)cc2)C
0.272727	Fc1c(F)ccc(c1)C(=O)Nc2c(cc(OCc3cc(F)ccc3)cc2)C
0.272727	Fc1c(F)ccc(c1)C(=O)Nc2c(cc(OCc3cc(F)ccc3)cc2)C
0.272727	Fc1c(F)ccc(c1)C(=O)Nc2c(cc(OCc3cc(F)ccc3)cc2)C
0.272727	Fc1c(F)ccc(c1)C(=O)Nc2c(cc(OCc3cc(F)ccc3)cc2)C
0.272727	Fc1c(F)ccc(c1)C(=O)Nc2c(cc(OCc3cc(F)ccc3)cc2)C
0.272727	Fc1c(F)ccc(c1)C(=O)Nc2c(cc(OCc3cc(F)ccc3)cc2)C
0.272727	Fc1c(F)ccc(c1)C(=O)Nc2c(cc(OCc3cc(F)ccc3)cc2)C
0.272727	Fc1c(F)ccc(c1)C(=O)Nc2c(cc(OCc3cc(F)ccc3)cc2)C
0.272727	Fc1c(F)ccc(c1)C(=O)Nc2c(cc(OCc3cc(F)ccc3)cc2)C
0.272727	S1C(=NC(c2ccc(cc2)C(CC)C)=C1)NC(=O)c3cc(ccc3)C(=O)Nc4ccccc4
0.272727	S1C(=NC(c2ccc(cc2)C(CC)C)=C1)NC(=O)c3cc(ccc3)C(=O)Nc4ccccc4
0.272727	S1C(=NC(c2ccc(cc2)C(CC)C)=C1)NC(=O)c3cc(ccc3)C(=O)Nc4ccccc4
0.272727	S1C(=NC(c2ccc(cc2)C(CC)C)=C1)NC(=O)c3cc(ccc3)C(=O)Nc4ccccc4
0.272727	S1C(=NC(c2ccc(cc2)C(CC)C)=C1)NC(=O)c3cc(ccc3)C(=O)Nc4ccccc4
0.272727	S1C(=NC(c2ccc(cc2)C(CC)C)=C1)NC(=O)c3cc(ccc3)C(=O)Nc4ccccc4
0.272727	S1C(=NC(c2ccc(cc2)C(CC)C)=C1)NC(=O)c3cc(ccc3)C(=O)Nc4ccccc4
0.272727	S1C(=NC(c2ccc(cc2)C(CC)C)=C1)NC(=O)c3cc(ccc3)C(=O)Nc4ccccc4
0.272727	S1C(=NC(c2ccc(cc2)C(CC)C)=C1)NC(=O)c3cc(ccc3)C(=O)Nc4ccccc4
0.272401	Brc1nc(c(nc1)N)C(=O)Nc2c(ccc(c2)C(=O)NCC)C
0.272401	Brc1nc(c(nc1)N)C(=O)Nc2c(ccc(c2)C(=O)NCC)C
0.272401	Brc1nc(c(nc1)N)C(=O)Nc2c(ccc(c2)C(=O)NCC)C
0.272401	Ic1c(cc(cc1)C(=O)OC)C(=O)Nc2cc(ncc2)N3CCN(CC3)C
0.272388	S(c1nc(cc(n1)C)C)c2ccc(NC(=O)c3c(c4cncnc4)cccc3)cc2
0.272388	S(c1nc(cc(n1)C)C)c2ccc(NC(=O)c3c(c4cncnc4)cccc3)cc2
0.272388	S(c1nc(cc(n1)C)C)c2ccc(NC(=O)c3c(c4cncnc4)cccc3)cc2
0.272388	S(c1nc(cc(n1)C)C)c2ccc(NC(=O)c3c(c4cncnc4)cccc3)cc2
0.272388	S(c1nc(cc(n1)C)C)c2ccc(NC(=O)c3c(c4cncnc4)cccc3)cc2
0.272388	S(c1nc(cc(n1)C)C)c2ccc(NC(=O)c3c(c4cncnc4)cccc3)cc2
0.272388	S(c1nc(cc(n1)C)C)c2ccc(NC(=O)c3c(c4cncnc4)cccc3)cc2
0.272388	S(c1nc(cc(n1)C)C)c2ccc(NC(=O)c3c(c4cncnc4)cccc3)cc2
0.272388	S(c1nc(cc(n1)C)C)c2ccc(NC(=O)c3c(c4cncnc4)cccc3)cc2
0.272388	S(c1nc(cc(n1)C)C)c2ccc(NC(=O)c3c(c4cncnc4)cccc3)cc2
0.272109	FC(F)(F)c1cc(Nc2ncccc2C(=O)N3CCN(CC(=O)Nc4ccc(cc4)C)CC3)ccc1
0.272109	FC(F)(F)c1cc(Nc2ncccc2C(=O)N3CCN(CC(=O)Nc4ccc(cc4)C)CC3)ccc1
0.272109	FC(F)(F)c1cc(Nc2ncccc2C(=O)N3CCN(CC(=O)Nc4ccc(cc4)C)CC3)ccc1
0.272109	FC(F)(F)c1cc(Nc2ncccc2C(=O)N3CCN(CC(=O)Nc4ccc(cc4)C)CC3)ccc1
0.272109	FC(F)(F)c1cc(Nc2ncccc2C(=O)N3CCN(CC(=O)Nc4ccc(cc4)C)CC3)ccc1
0.272109	FC(F)(F)c1cc(Nc2ncccc2C(=O)N3CCN(CC(=O)Nc4ccc(cc4)C)CC3)ccc1
0.272109	FC(F)(F)c1cc(Nc2ncccc2C(=O)N3CCN(CC(=O)Nc4ccc(cc4)C)CC3)ccc1
0.272109	FC(F)(F)c1cc(Nc2ncccc2C(=O)N3CCN(CC(=O)Nc4ccc(cc4)C)CC3)ccc1
0.272109	FC(F)(F)c1cc(Nc2ncccc2C(=O)N3CCN(CC(=O)Nc4ccc(cc4)C)CC3)ccc1
0.272109	FC(F)(F)c1cc(Nc2ncccc2C(=O)N3CCN(CC(=O)Nc4ccc(cc4)C)CC3)ccc1
0.271845	Clc1cc(NC(=O)COc2ccccc2)c(cc1)C(=O)NCc3cc(c4nc(nc(N)c4)N)ccc3
0.271845	Clc1cc(NC(=O)COc2ccccc2)c(cc1)C(=O)NCc3cc(c4nc(nc(N)c4)N)ccc3
0.271845	Clc1cc(NC(=O)COc2ccccc2)c(cc1)C(=O)NCc3cc(c4nc(nc(N)c4)N)ccc3
0.271845	Clc1cc(NC(=O)COc2ccccc2)c(cc1)C(=O)NCc3cc(c4nc(nc(N)c4)N)ccc3
0.271845	Clc1cc(NC(=O)COc2ccccc2)c(cc1)C(=O)NCc3cc(c4nc(nc(N)c4)N)ccc3
0.271845	Clc1cc(NC(=O)COc2ccccc2)c(cc1)C(=O)NCc3cc(c4nc(nc(N)c4)N)ccc3
0.271845	Clc1cc(NC(=O)COc2ccccc2)c(cc1)C(=O)NCc3cc(c4nc(nc(N)c4)N)ccc3
0.271845	Clc1cc(NC(=O)COc2ccccc2)c(cc1)C(=O)NCc3cc(c4nc(nc(N)c4)N)ccc3
0.271845	Clc1cc(NC(=O)COc2ccccc2)c(cc1)C(=O)NCc3cc(c4nc(nc(N)c4)N)ccc3
0.271845	Clc1cc(NC(=O)COc2ccccc2)c(cc1)C(=O)NCc3cc(c4nc(nc(N)c4)N)ccc3
0.271812	S1C(=NC(c2ccc(cc2)C(CC)C)=C1)NC(=O)c3c(cccc3)C(=O)c4cc(c(cc4)C)C
0.271812	S1C(=NC(c2ccc(cc2)C(CC)C)=C1)NC(=O)c3c(cccc3)C(=O)c4cc(c(cc4)C)C
0.271478	O=C(OCc1ccccc1)Nc2c(cccc2)C(=O)Nc3c(ccc(N4N=CC=C4)c3)C
0.271478	O=C(OCc1ccccc1)Nc2c(cccc2)C(=O)Nc3c(ccc(N4N=CC=C4)c3)C
0.271478	O=C(OCc1ccccc1)Nc2c(cccc2)C(=O)Nc3c(ccc(N4N=CC=C4)c3)C
0.271478	O=C(OCc1ccccc1)Nc2c(cccc2)C(=O)Nc3c(ccc(N4N=CC=C4)c3)C
0.271478	O=C(OCc1ccccc1)Nc2c(cccc2)C(=O)Nc3c(ccc(N4N=CC=C4)c3)C
0.271478	O=C(OCc1ccccc1)Nc2c(cccc2)C(=O)Nc3c(ccc(N4N=CC=C4)c3)C
0.271478	O=C(OCc1ccccc1)Nc2c(cccc2)C(=O)Nc3c(ccc(N4N=CC=C4)c3)C
0.271478	O=C(OCc1ccccc1)Nc2c(cccc2)C(=O)Nc3c(ccc(N4N=CC=C4)c3)C
0.271478	O=C(OCc1ccccc1)Nc2c(cccc2)C(=O)Nc3c(ccc(N4N=CC=C4)c3)C
0.271478	O=C(OCc1ccccc1)Nc2c(cccc2)C(=O)Nc3c(ccc(N4N=CC=C4)c3)C
0.271186	O=C(NCc1ccc(cc1)C(=O)Nc2cnccc2)C#CCOC
0.271186	O=C(NCc1ccc(cc1)C(=O)Nc2cnccc2)C#CCOC
0.271186	O=C(NCc1ccc(cc1)C(=O)Nc2cnccc2)C#CCOC
0.270833	O=C(Nc1cc2OCOc2cc1)c3ccc(NC(=O)C=4N=C(OC4C)c5ccccc5)cc3
0.270833	O=C(Nc1cc2OCOc2cc1)c3ccc(NC(=O)C=4N=C(OC4C)c5ccccc5)cc3
0.270833	O=C(Nc1cc2OCOc2cc1)c3ccc(NC(=O)C=4N=C(OC4C)c5ccccc5)cc3
0.270833	O=C(Nc1cc2OCOc2cc1)c3ccc(NC(=O)C=4N=C(OC4C)c5ccccc5)cc3
0.270833	O=C(Nc1cc2OCOc2cc1)c3ccc(NC(=O)C=4N=C(OC4C)c5ccccc5)cc3
0.270833	O=C(Nc1cc2OCOc2cc1)c3ccc(NC(=O)C=4N=C(OC4C)c5ccccc5)cc3
0.270833	O=C(Nc1cc2OCOc2cc1)c3ccc(NC(=O)C=4N=C(OC4C)c5ccccc5)cc3
0.270833	O=C(Nc1cc2OCOc2cc1)c3ccc(NC(=O)C=4N=C(OC4C)c5ccccc5)cc3
0.270833	O=C(Nc1cc2OCOc2cc1)c3ccc(NC(=O)C=4N=C(OC4C)c5ccccc5)cc3
0.270833	O=C(Nc1cc2OCOc2cc1)c3ccc(NC(=O)C=4N=C(OC4C)c5ccccc5)cc3
0.270492	IC(=CC(=O)Nc1c(ccc(c1)C(=O)NCC)C)C
0.270492	IC(=CC(=O)Nc1c(ccc(c1)C(=O)NCC)C)C
0.270492	IC(=CC(=O)Nc1c(ccc(c1)C(=O)NCC)C)C
0.270492	IC(=CC(=O)Nc1c(ccc(c1)C(=O)NCC)C)C
0.270492	IC(=CC(=O)Nc1c(ccc(c1)C(=O)NCC)C)C
0.270492	IC(=CC(=O)Nc1c(ccc(c1)C(=O)NCC)C)C
0.270492	IC(=CC(=O)Nc1c(ccc(c1)C(=O)NCC)C)C
0.270175	O=C(NCc1cc(NC(=O)CC)ccc1)C=2N(N=C(c3cnccc3)C2)C
0.270175	O=C(NCc1cc(NC(=O)CC)ccc1)C=2N(N=C(c3cnccc3)C2)C
0.270175	O=C(NCc1cc(NC(=O)CC)ccc1)C=2N(N=C(c3cnccc3)C2)C
0.270175	O=C(NCc1cc(NC(=O)CC)ccc1)C=2N(N=C(c3cnccc3)C2)C
0.270175	O=C(NCc1cc(NC(=O)CC)ccc1)C=2N(N=C(c3cnccc3)C2)C
0.270175	O=C(NCc1cc(NC(=O)CC)ccc1)C=2N(N=C(c3cnccc3)C2)C
0.270175	O=C(NCc1cc(NC(=O)CC)ccc1)C=2N(N=C(c3cnccc3)C2)C
0.270175	O=C(NCc1cc(NC(=O)CC)ccc1)C=2N(N=C(c3cnccc3)C2)C
0.270175	O=C(NCc1cc(NC(=O)CC)ccc1)C=2N(N=C(c3cnccc3)C2)C
0.270175	O=C(NCc1cc(NC(=O)CC)ccc1)C=2N(N=C(c3cnccc3)C2)C
0.269962	O=C(N1CC2(CC1)CCNCC2)Nc3c(ccc(c3)C(=O)NC)C
0.269962	O=C(N1CC2(CC1)CCNCC2)Nc3c(ccc(c3)C(=O)NC)C
0.269962	O=C(N1CC2(CC1)CCNCC2)Nc3c(ccc(c3)C(=O)NC)C
0.269962	O=C(N1CC2(CC1)CCNCC2)Nc3c(ccc(c3)C(=O)NC)C
0.269962	O=C(N1CC2(CC1)CCNCC2)Nc3c(ccc(c3)C(=O)NC)C
0.269962	O=C(N1CC2(CC1)CCNCC2)Nc3c(ccc(c3)C(=O)NC)C
0.269962	O=C(N1CC2(CC1)CCNCC2)Nc3c(ccc(c3)C(=O)NC)C
0.269962	O=C(N1CC2(CC1)CCNCC2)Nc3c(ccc(c3)C(=O)NC)C
0.269962	O=C(N1CC2(CC1)CCNCC2)Nc3c(ccc(c3)C(=O)NC)C
0.269962	O=C(N1CC2(CC1)CCNCC2)Nc3c(ccc(c3)C(=O)NC)C
0.269784	O=C(NC1CCN(C(=O)C(=O)Nc2ccc(cc2)CN3CCN(C(=O)C)CC3)CC1)c4cc(ccc4)C
0.269784	O=C(NC1CCN(C(=O)C(=O)Nc2ccc(cc2)CN3CCN(C(=O)C)CC3)CC1)c4cc(ccc4)C
0.269784	O=C(NC1CCN(C(=O)C(=O)Nc2ccc(cc2)CN3CCN(C(=O)C)CC3)CC1)c4cc(ccc4)C
0.269737	Fc1cc(ccc1)COc2cc(c(NC(=O)C=3N(N=C(c4ccccc4)C3)C)cc2)C
0.269737	Fc1cc(ccc1)COc2cc(c(NC(=O)C=3N(N=C(c4ccccc4)C3)C)cc2)C
0.269737	Fc1cc(ccc1)COc2cc(c(NC(=O)C=3N(N=C(c4ccccc4)C3)C)cc2)C
0.269737	Fc1cc(ccc1)COc2cc(c(NC(=O)C=3N(N=C(c4ccccc4)C3)C)cc2)C
0.269737	Fc1cc(ccc1)COc2cc(c(NC(=O)C=3N(N=C(c4ccccc4)C3)C)cc2)C
0.269737	Fc1cc(ccc1)COc2cc(c(NC(=O)C=3N(N=C(c4ccccc4)C3)C)cc2)C
0.269737	Fc1cc(ccc1)COc2cc(c(NC(=O)C=3N(N=C(c4ccccc4)C3)C)cc2)C
0.269737	Fc1cc(ccc1)COc2cc(c(NC(=O)C=3N(N=C(c4ccccc4)C3)C)cc2)C
0.269737	Fc1cc(ccc1)COc2cc(c(NC(=O)C=3N(N=C(c4ccccc4)C3)C)cc2)C
0.269737	Fc1cc(ccc1)COc2cc(c(NC(=O)C=3N(N=C(c4ccccc4)C3)C)cc2)C
0.26971	O=C(Nc1ccc(cc1)COCCOC)c2c(cc(cc2)C)C
0.26971	O=C(Nc1ccc(cc1)COCCOC)c2c(cc(cc2)C)C
0.26971	O=C(Nc1ccc(cc1)COCCOC)c2c(cc(cc2)C)C
0.26971	O=C(Nc1ccc(cc1)COCCOC)c2c(cc(cc2)C)C
0.26971	O=C(Nc1ccc(cc1)COCCOC)c2c(cc(cc2)C)C
0.26971	O=C(Nc1ccc(cc1)COCCOC)c2c(cc(cc2)C)C
0.26971	O=C(Nc1ccc(cc1)COCCOC)c2c(cc(cc2)C)C
0.26971	O=C(Nc1ccc(cc1)COCCOC)c2c(cc(cc2)C)C
0.26971	O=C(Nc1ccc(cc1)COCCOC)c2c(cc(cc2)C)C
0.26971	O=C(Nc1ccc(cc1)COCCOC)c2c(cc(cc2)C)C
0.269697	S(c1ncccc1C(=O)Nc2cc(ccc2)C=3N=C4N(C3)CCCC4)Cc5ccc(cc5)C(=O)N
0.269231	Clc1ncc(cc1)CN2CCN(CC(=O)Nc3ccc(cc3)C)CC2
0.269231	Clc1ncc(cc1)CN2CCN(CC(=O)Nc3ccc(cc3)C)CC2
0.269231	Clc1ncc(cc1)CN2CCN(CC(=O)Nc3ccc(cc3)C)CC2
0.269231	Clc1ncc(cc1)CN2CCN(CC(=O)Nc3ccc(cc3)C)CC2
0.269231	FC(F)Oc1c(cc(NC(=O)C=2N(N=C(c3ccccc3)C2)C)cc1)C
0.269231	FC(F)Oc1c(cc(NC(=O)C=2N(N=C(c3ccccc3)C2)C)cc1)C
0.269231	FC(F)Oc1c(cc(NC(=O)C=2N(N=C(c3ccccc3)C2)C)cc1)C
0.269231	FC(F)(F)C(F)(F)c1ccc(cc1)C(=O)Nc2cc(ncc2)N3CCN(CC3)C
0.269231	FC(F)(F)C(F)(F)c1ccc(cc1)C(=O)Nc2cc(ncc2)N3CCN(CC3)C
0.269231	FC(F)(F)C(F)(F)c1ccc(cc1)C(=O)Nc2cc(ncc2)N3CCN(CC3)C
0.269231	FC(F)(F)C(F)(F)c1ccc(cc1)C(=O)Nc2cc(ncc2)N3CCN(CC3)C
0.269231	FC(F)(F)C(F)(F)c1ccc(cc1)C(=O)Nc2cc(ncc2)N3CCN(CC3)C
0.269231	FC(F)(F)C(F)(F)c1ccc(cc1)C(=O)Nc2cc(ncc2)N3CCN(CC3)C
0.269231	FC(F)(F)C(F)(F)c1ccc(cc1)C(=O)Nc2cc(ncc2)N3CCN(CC3)C
0.269231	FC(F)(F)C(F)(F)c1ccc(cc1)C(=O)Nc2cc(ncc2)N3CCN(CC3)C
0.269231	FC(F)(F)C(F)(F)c1ccc(cc1)C(=O)Nc2cc(ncc2)N3CCN(CC3)C
0.269231	FC(F)(F)C(F)(F)c1ccc(cc1)C(=O)Nc2cc(ncc2)N3CCN(CC3)C
0.268966	O=C(Nc1cc(ccc1)CNC(=O)c2c(OCCC(C)C)cc(OC)cc2)c3cnccc3
0.268966	O=C(Nc1cc(ccc1)CNC(=O)c2c(OCCC(C)C)cc(OC)cc2)c3cnccc3
0.268966	FC(F)(F)c1c(ccc(c1)C(=O)Nc2cc(ncc2)N3CCN(CC3)C)C(=O)OC
0.268966	FC(F)(F)c1c(ccc(c1)C(=O)Nc2cc(ncc2)N3CCN(CC3)C)C(=O)OC
0.268966	FC(F)(F)c1c(ccc(c1)C(=O)Nc2cc(ncc2)N3CCN(CC3)C)C(=O)OC
0.268966	FC(F)(F)c1c(ccc(c1)C(=O)Nc2cc(ncc2)N3CCN(CC3)C)C(=O)OC
0.268966	O=C1N(c2ccc(cc2)C(=O)Nc3c(ccc(N4CCCC4)c3)C)C(=CN1)C
0.268939	O=C(Nc1cc2OCOc2cc1)c3ccc(NC(=O)c4ccc(cc4)C=5N(N=NC5)C)cc3
0.268939	O=C(Nc1cc2OCOc2cc1)c3ccc(NC(=O)c4ccc(cc4)C=5N(N=NC5)C)cc3
0.268939	O=C(Nc1cc2OCOc2cc1)c3ccc(NC(=O)c4ccc(cc4)C=5N(N=NC5)C)cc3
0.268939	O=C(Nc1cc2OCOc2cc1)c3ccc(NC(=O)c4ccc(cc4)C=5N(N=NC5)C)cc3
0.268939	O=C(Nc1cc2OCOc2cc1)c3ccc(NC(=O)c4ccc(cc4)C=5N(N=NC5)C)cc3
0.268939	O=C(Nc1cc2OCOc2cc1)c3ccc(NC(=O)c4ccc(cc4)C=5N(N=NC5)C)cc3
0.268939	O=C(Nc1cc2OCOc2cc1)c3ccc(NC(=O)c4ccc(cc4)C=5N(N=NC5)C)cc3
0.268939	O=C(Nc1cc2OCOc2cc1)c3ccc(NC(=O)c4ccc(cc4)C=5N(N=NC5)C)cc3
0.268939	O=C(Nc1cc2OCOc2cc1)c3ccc(NC(=O)c4ccc(cc4)C=5N(N=NC5)C)cc3
0.268939	O=C(Nc1cc2OCOc2cc1)c3ccc(NC(=O)c4ccc(cc4)C=5N(N=NC5)C)cc3
0.268939	Ic1c(Cl)cc(NC(=O)c2cc(c(OC)cc2)c3ccccc3)cc1
0.268939	Ic1c(Cl)cc(NC(=O)c2cc(c(OC)cc2)c3ccccc3)cc1
0.268939	Ic1c(Cl)cc(NC(=O)c2cc(c(OC)cc2)c3ccccc3)cc1
0.268939	Ic1c(Cl)cc(NC(=O)c2cc(c(OC)cc2)c3ccccc3)cc1
0.268939	Ic1c(Cl)cc(NC(=O)c2cc(c(OC)cc2)c3ccccc3)cc1
0.268939	Ic1c(Cl)cc(NC(=O)c2cc(c(OC)cc2)c3ccccc3)cc1
0.268939	Ic1c(Cl)cc(NC(=O)c2cc(c(OC)cc2)c3ccccc3)cc1
0.268939	Ic1c(Cl)cc(NC(=O)c2cc(c(OC)cc2)c3ccccc3)cc1
0.268939	Ic1c(Cl)cc(NC(=O)c2cc(c(OC)cc2)c3ccccc3)cc1
0.268939	Ic1c(Cl)cc(NC(=O)c2cc(c(OC)cc2)c3ccccc3)cc1
0.268939	Fc1c(cc(c(NC(=O)c2cc(NC(=O)C)c(cc2)C)c1)C)C(=O)OC
0.268939	Fc1c(cc(c(NC(=O)c2cc(NC(=O)C)c(cc2)C)c1)C)C(=O)OC
0.268939	Fc1c(cc(c(NC(=O)c2cc(NC(=O)C)c(cc2)C)c1)C)C(=O)OC
0.268939	Fc1c(cc(c(NC(=O)c2cc(NC(=O)C)c(cc2)C)c1)C)C(=O)OC
0.268939	Fc1c(cc(c(NC(=O)c2cc(NC(=O)C)c(cc2)C)c1)C)C(=O)OC
0.268939	Fc1c(cc(c(NC(=O)c2cc(NC(=O)C)c(cc2)C)c1)C)C(=O)OC
0.268939	Fc1c(cc(c(NC(=O)c2cc(NC(=O)C)c(cc2)C)c1)C)C(=O)OC
0.268939	Fc1c(cc(c(NC(=O)c2cc(NC(=O)C)c(cc2)C)c1)C)C(=O)OC
0.268939	Fc1c(cc(c(NC(=O)c2cc(NC(=O)C)c(cc2)C)c1)C)C(=O)OC
0.268939	Fc1c(cc(c(NC(=O)c2cc(NC(=O)C)c(cc2)C)c1)C)C(=O)OC
0.26875	S1C(=NC(c2ccc(C#N)cc2)=C1)C(NC(=O)c3c(nccc3)Nc4c(F)ccc(F)c4)C
0.26875	S1C(=NC(c2ccc(C#N)cc2)=C1)C(NC(=O)c3c(nccc3)Nc4c(F)ccc(F)c4)C
0.26875	S1C(=NC(c2ccc(C#N)cc2)=C1)C(NC(=O)c3c(nccc3)Nc4c(F)ccc(F)c4)C
0.268293	FC(F)Oc1cc(c(NC(=O)C=2N(N=C(c3ccccc3)C2)C)cc1)C
0.268293	FC(F)Oc1cc(c(NC(=O)C=2N(N=C(c3ccccc3)C2)C)cc1)C
0.268293	FC(F)Oc1cc(c(NC(=O)C=2N(N=C(c3ccccc3)C2)C)cc1)C
0.268293	FC(F)Oc1cc(c(NC(=O)C=2N(N=C(c3ccccc3)C2)C)cc1)C
0.268293	O=C(Nc1cc(ccc1)C=2N=NN(C2)C)c3cc(ccc3)C(=O)Nc4ccccc4
0.268293	O=C(Nc1cc(ccc1)C=2N=NN(C2)C)c3cc(ccc3)C(=O)Nc4ccccc4
0.268293	O=C(Nc1cc(ccc1)C=2N=NN(C2)C)c3cc(ccc3)C(=O)Nc4ccccc4
0.268293	O=C(Nc1cc(ccc1)C=2N=NN(C2)C)c3cc(ccc3)C(=O)Nc4ccccc4
0.268293	O=C(Nc1cc(ccc1)C=2N=NN(C2)C)c3cc(ccc3)C(=O)Nc4ccccc4
0.268293	FC(F)Oc1cc(c(NC(=O)C=2N(N=C(c3ccccc3)C2)C)cc1)C
0.268293	O=C(Nc1cc(ccc1)C=2N=NN(C2)C)c3cc(ccc3)C(=O)Nc4ccccc4
0.268293	O=C(Nc1cc(ccc1)C=2N=NN(C2)C)c3cc(ccc3)C(=O)Nc4ccccc4
0.268293	O=C(Nc1cc(ccc1)C=2N=NN(C2)C)c3cc(ccc3)C(=O)Nc4ccccc4
0.268293	FC(F)Oc1cc(c(NC(=O)C=2N(N=C(c3ccccc3)C2)C)cc1)C
0.268293	FC(F)Oc1cc(c(NC(=O)C=2N(N=C(c3ccccc3)C2)C)cc1)C
0.268293	FC(F)Oc1cc(c(NC(=O)C=2N(N=C(c3ccccc3)C2)C)cc1)C
0.268293	FC(F)Oc1cc(c(NC(=O)C=2N(N=C(c3ccccc3)C2)C)cc1)C
0.268293	FC(F)Oc1cc(c(NC(=O)C=2N(N=C(c3ccccc3)C2)C)cc1)C
0.268182	O=C(Nc1cc(NC)c(cc1)C)C(C)C
0.268182	O=C(Nc1cc(NC)c(cc1)C)C(C)C
0.268182	O=C(Nc1cc(NC)c(cc1)C)C(C)C
0.268182	O=C(Nc1cc(NC)c(cc1)C)C(C)C
0.268182	O=C(Nc1cc(NC)c(cc1)C)C(C)C
0.268182	O=C(Nc1cc(NC)c(cc1)C)C(C)C
0.268182	O=C(Nc1cc(NC)c(cc1)C)C(C)C
0.268182	O=C(Nc1cc(NC)c(cc1)C)C(C)C
0.268182	O=C(Nc1cc(NC)c(cc1)C)C(C)C
0.268182	O=C(Nc1cc(NC)c(cc1)C)C(C)C
0.267857	O=C(Nc1c(ccc(N2CCCC2)c1)C)c3cc(OC)c(OCCC(C)C)cc3
0.267857	O=C(Nc1c(ccc(N2CCCC2)c1)C)c3cc(OC)c(OCCC(C)C)cc3
0.267206	S(=O)(=O)(N1CCN(CC=2OC(c3cnccc3)=CC2)CC1)N4CCN(CC4)C
0.267206	S(=O)(=O)(N1CCN(CC=2OC(c3cnccc3)=CC2)CC1)N4CCN(CC4)C
0.267206	S(=O)(=O)(N1CCN(CC=2OC(c3cnccc3)=CC2)CC1)N4CCN(CC4)C
0.267206	S(=O)(=O)(N1CCN(CC=2OC(c3cnccc3)=CC2)CC1)N4CCN(CC4)C
0.267148	O=C(Nc1cc2OCOc2cc1)c3ccc(NC(=O)CN4N=NC(=N4)c5ccccc5)cc3
0.267148	O=C(Nc1cc2OCOc2cc1)c3ccc(NC(=O)CN4N=NC(=N4)c5ccccc5)cc3
0.267148	O=C(Nc1cc2OCOc2cc1)c3ccc(NC(=O)CN4N=NC(=N4)c5ccccc5)cc3
0.267148	O=C(Nc1cc2OCOc2cc1)c3ccc(NC(=O)CN4N=NC(=N4)c5ccccc5)cc3
0.267148	O=C(Nc1cc2OCOc2cc1)c3ccc(NC(=O)CN4N=NC(=N4)c5ccccc5)cc3
0.267148	O=C(Nc1cc2OCOc2cc1)c3ccc(NC(=O)CN4N=NC(=N4)c5ccccc5)cc3
0.267148	O=C(Nc1cc2OCOc2cc1)c3ccc(NC(=O)CN4N=NC(=N4)c5ccccc5)cc3
0.267148	O=C(Nc1cc2OCOc2cc1)c3ccc(NC(=O)CN4N=NC(=N4)c5ccccc5)cc3
0.267148	O=C(Nc1cc2OCOc2cc1)c3ccc(NC(=O)CN4N=NC(=N4)c5ccccc5)cc3
0.267148	O=C(Nc1cc2OCOc2cc1)c3ccc(NC(=O)CN4N=NC(=N4)c5ccccc5)cc3
0.266892	S1C(=NC(c2ccc(NC(=O)CC(C)C)cc2)=C1)NC(=O)c3cc(c(F)cc3)C(=O)OC
0.266436	O=C(Nc1cc(c(OC)cc1)c2ccc(OC)cc2)c3ccc(cc3)CN4N=C(C=C4C)C
0.266436	O=C(Nc1cc(c(OC)cc1)c2ccc(OC)cc2)c3ccc(cc3)CN4N=C(C=C4C)C
0.266436	O=C(Nc1cc(c(OC)cc1)c2ccc(OC)cc2)c3ccc(cc3)CN4N=C(C=C4C)C
0.266436	O=C(Nc1cc(c(OC)cc1)c2ccc(OC)cc2)c3ccc(cc3)CN4N=C(C=C4C)C
0.266436	O=C(Nc1cc(c(OC)cc1)c2ccc(OC)cc2)c3ccc(cc3)CN4N=C(C=C4C)C
0.266436	O=C(Nc1cc(c(OC)cc1)c2ccc(OC)cc2)c3ccc(cc3)CN4N=C(C=C4C)C
0.266436	O=C(Nc1cc(c(OC)cc1)c2ccc(OC)cc2)c3ccc(cc3)CN4N=C(C=C4C)C
0.266436	O=C(Nc1cc(c(OC)cc1)c2ccc(OC)cc2)c3ccc(cc3)CN4N=C(C=C4C)C
0.266436	O=C(Nc1cc(c(OC)cc1)c2ccc(OC)cc2)c3ccc(cc3)CN4N=C(C=C4C)C
0.266436	O=C(Nc1cc(c(OC)cc1)c2ccc(OC)cc2)c3ccc(cc3)CN4N=C(C=C4C)C
0.266423	S(=O)(=O)(Nc1c(ccc(c1)C(=O)NCCN2CCSCC2)C)c3ccc(F)cc3
0.266423	S(=O)(=O)(Nc1c(ccc(c1)C(=O)NCCN2CCSCC2)C)c3ccc(F)cc3
0.266423	S(=O)(=O)(Nc1c(ccc(c1)C(=O)NCCN2CCSCC2)C)c3ccc(F)cc3
0.266423	S(=O)(=O)(Nc1c(ccc(c1)C(=O)NCCN2CCSCC2)C)c3ccc(F)cc3
0.266423	S(=O)(=O)(Nc1c(ccc(c1)C(=O)NCCN2CCSCC2)C)c3ccc(F)cc3
0.266423	S(=O)(=O)(Nc1c(ccc(c1)C(=O)NCCN2CCSCC2)C)c3ccc(F)cc3
0.266423	S(=O)(=O)(Nc1c(ccc(c1)C(=O)NCCN2CCSCC2)C)c3ccc(F)cc3
0.266423	S(=O)(=O)(Nc1c(ccc(c1)C(=O)NCCN2CCSCC2)C)c3ccc(F)cc3
0.266423	S(=O)(=O)(Nc1c(ccc(c1)C(=O)NCCN2CCSCC2)C)c3ccc(F)cc3
0.266423	S(=O)(=O)(Nc1c(ccc(c1)C(=O)NCCN2CCSCC2)C)c3ccc(F)cc3
0.266234	O=C(Nc1c(cc(cc1)C)C=2ON=C(N2)C3CC3)c4cc(c(OC)cc4)c5ccccc5
0.266234	O=C(Nc1c(cc(cc1)C)C=2ON=C(N2)C3CC3)c4cc(c(OC)cc4)c5ccccc5
0.266234	O=C(Nc1c(cc(cc1)C)C=2ON=C(N2)C3CC3)c4cc(c(OC)cc4)c5ccccc5
0.266234	O=C(Nc1c(cc(cc1)C)C=2ON=C(N2)C3CC3)c4cc(c(OC)cc4)c5ccccc5
0.266234	O=C(Nc1c(cc(cc1)C)C=2ON=C(N2)C3CC3)c4cc(c(OC)cc4)c5ccccc5
0.266234	O=C(Nc1c(cc(cc1)C)C=2ON=C(N2)C3CC3)c4cc(c(OC)cc4)c5ccccc5
0.266234	O=C(Nc1c(cc(cc1)C)C=2ON=C(N2)C3CC3)c4cc(c(OC)cc4)c5ccccc5
0.266234	O=C(Nc1c(cc(cc1)C)C=2ON=C(N2)C3CC3)c4cc(c(OC)cc4)c5ccccc5
0.266234	O=C(Nc1c(cc(cc1)C)C=2ON=C(N2)C3CC3)c4cc(c(OC)cc4)c5ccccc5
0.266234	O=C(Nc1c(cc(cc1)C)C=2ON=C(N2)C3CC3)c4cc(c(OC)cc4)c5ccccc5
0.265957	Clc1c(NS(=O)(=O)C)ccc(NC(=O)c2cc(c(OC)cc2)c3ccccc3)c1
0.265957	Clc1c(NS(=O)(=O)C)ccc(NC(=O)c2cc(c(OC)cc2)c3ccccc3)c1
0.265957	Clc1c(NS(=O)(=O)C)ccc(NC(=O)c2cc(c(OC)cc2)c3ccccc3)c1
0.265957	Clc1c(NS(=O)(=O)C)ccc(NC(=O)c2cc(c(OC)cc2)c3ccccc3)c1
0.265957	Clc1c(NS(=O)(=O)C)ccc(NC(=O)c2cc(c(OC)cc2)c3ccccc3)c1
0.265957	Clc1c(NS(=O)(=O)C)ccc(NC(=O)c2cc(c(OC)cc2)c3ccccc3)c1
0.265957	Clc1c(NS(=O)(=O)C)ccc(NC(=O)c2cc(c(OC)cc2)c3ccccc3)c1
0.265957	Clc1c(NS(=O)(=O)C)ccc(NC(=O)c2cc(c(OC)cc2)c3ccccc3)c1
0.265957	Clc1c(NS(=O)(=O)C)ccc(NC(=O)c2cc(c(OC)cc2)c3ccccc3)c1
0.265957	Clc1c(NS(=O)(=O)C)ccc(NC(=O)c2cc(c(OC)cc2)c3ccccc3)c1
0.265873	O=C(NCC)c1cc(NC(=O)C2C3(C24CC4)CC3)c(cc1)C
0.265873	O=C(NCC)c1cc(NC(=O)C2C3(C24CC4)CC3)c(cc1)C
0.265766	O=C(Nc1cc(NC)c(cc1)C)C(C)(C)C
0.265766	O=C(Nc1cc(NC)c(cc1)C)C(C)(C)C
0.265766	O=C(Nc1cc(NC)c(cc1)C)C(C)(C)C
0.265766	O=C(Nc1cc(NC)c(cc1)C)C(C)(C)C
0.265766	O=C(Nc1cc(NC)c(cc1)C)C(C)(C)C
0.265766	O=C(Nc1cc(NC)c(cc1)C)C(C)(C)C
0.265766	O=C(Nc1cc(NC)c(cc1)C)C(C)(C)C
0.265766	O=C(Nc1cc(NC)c(cc1)C)C(C)(C)C
0.265766	O=C(Nc1cc(NC)c(cc1)C)C(C)(C)C
0.265766	O=C(Nc1cc(NC)c(cc1)C)C(C)(C)C
0.265683	Clc1c(N)c(cc(Cl)c1)C(=O)Nc2c(ccc(NC(=O)C3CC3)c2)C
0.265683	Clc1c(N)c(cc(Cl)c1)C(=O)Nc2c(ccc(NC(=O)C3CC3)c2)C
0.265683	Clc1c(N)c(cc(Cl)c1)C(=O)Nc2c(ccc(NC(=O)C3CC3)c2)C
0.265683	Clc1c(N)c(cc(Cl)c1)C(=O)Nc2c(ccc(NC(=O)C3CC3)c2)C
0.265683	Clc1c(N)c(cc(Cl)c1)C(=O)Nc2c(ccc(NC(=O)C3CC3)c2)C
0.265683	Clc1c(N)c(cc(Cl)c1)C(=O)Nc2c(ccc(NC(=O)C3CC3)c2)C
0.265683	Clc1c(N)c(cc(Cl)c1)C(=O)Nc2c(ccc(NC(=O)C3CC3)c2)C
0.265683	Clc1c(N)c(cc(Cl)c1)C(=O)Nc2c(ccc(NC(=O)C3CC3)c2)C
0.265683	Clc1c(N)c(cc(Cl)c1)C(=O)Nc2c(ccc(NC(=O)C3CC3)c2)C
0.265683	Clc1c(N)c(cc(Cl)c1)C(=O)Nc2c(ccc(NC(=O)C3CC3)c2)C
0.265385	n1c(nc(cc1Nc2c(cc(cc2)C)C)C)NCc3ccc(cc3)C(N)C
0.265385	n1c(nc(cc1Nc2c(cc(cc2)C)C)C)NCc3ccc(cc3)C(N)C
0.265385	n1c(nc(cc1Nc2c(cc(cc2)C)C)C)NCc3ccc(cc3)C(N)C
0.265385	n1c(nc(cc1Nc2c(cc(cc2)C)C)C)NCc3ccc(cc3)C(N)C
0.265385	n1c(nc(cc1Nc2c(cc(cc2)C)C)C)NCc3ccc(cc3)C(N)C
0.265385	n1c(nc(cc1Nc2c(cc(cc2)C)C)C)NCc3ccc(cc3)C(N)C
0.265385	n1c(nc(cc1Nc2c(cc(cc2)C)C)C)NCc3ccc(cc3)C(N)C
0.265385	n1c(nc(cc1Nc2c(cc(cc2)C)C)C)NCc3ccc(cc3)C(N)C
0.265385	n1c(nc(cc1Nc2c(cc(cc2)C)C)C)NCc3ccc(cc3)C(N)C
0.265385	n1c(nc(cc1Nc2c(cc(cc2)C)C)C)NCc3ccc(cc3)C(N)C
0.265233	S1C(=NC(c2ccc(cc2)C(CC)C)=C1)NC(=O)c3c(cc(cc3)C)C
0.265233	S1C(=NC(c2ccc(cc2)C(CC)C)=C1)NC(=O)c3c(cc(cc3)C)C
0.265233	S1C(=NC(c2ccc(cc2)C(CC)C)=C1)NC(=O)c3c(cc(cc3)C)C
0.265233	S1C(=NC(c2ccc(cc2)C(CC)C)=C1)NC(=O)c3c(cc(cc3)C)C
0.265233	S1C(=NC(c2ccc(cc2)C(CC)C)=C1)NC(=O)c3c(cc(cc3)C)C
0.265233	S1C(=NC(c2ccc(cc2)C(CC)C)=C1)NC(=O)c3c(cc(cc3)C)C
0.265233	S1C(=NC(c2ccc(cc2)C(CC)C)=C1)NC(=O)c3c(cc(cc3)C)C
0.265233	S1C(=NC(c2ccc(cc2)C(CC)C)=C1)NC(=O)c3c(cc(cc3)C)C
0.265233	S1C(=NC(c2ccc(cc2)C(CC)C)=C1)NC(=O)c3c(cc(cc3)C)C
0.265233	S1C(=NC(c2ccc(cc2)C(CC)C)=C1)NC(=O)c3c(cc(cc3)C)C
0.265233	Clc1cc(ccc1)C(=O)Nc2cc(c(NC(=O)c3cc(SC)c([N+]([O-])=O)cc3)cc2)C
0.265233	Clc1cc(ccc1)C(=O)Nc2cc(c(NC(=O)c3cc(SC)c([N+]([O-])=O)cc3)cc2)C
0.265233	Clc1cc(ccc1)C(=O)Nc2cc(c(NC(=O)c3cc(SC)c([N+]([O-])=O)cc3)cc2)C
0.265233	Clc1cc(ccc1)C(=O)Nc2cc(c(NC(=O)c3cc(SC)c([N+]([O-])=O)cc3)cc2)C
0.265233	Clc1cc(ccc1)C(=O)Nc2cc(c(NC(=O)c3cc(SC)c([N+]([O-])=O)cc3)cc2)C
0.265233	Clc1cc(ccc1)C(=O)Nc2cc(c(NC(=O)c3cc(SC)c([N+]([O-])=O)cc3)cc2)C
0.265233	Clc1cc(ccc1)C(=O)Nc2cc(c(NC(=O)c3cc(SC)c([N+]([O-])=O)cc3)cc2)C
0.265233	Clc1cc(ccc1)C(=O)Nc2cc(c(NC(=O)c3cc(SC)c([N+]([O-])=O)cc3)cc2)C
0.265233	Clc1cc(ccc1)C(=O)Nc2cc(c(NC(=O)c3cc(SC)c([N+]([O-])=O)cc3)cc2)C
0.265233	Clc1cc(ccc1)C(=O)Nc2cc(c(NC(=O)c3cc(SC)c([N+]([O-])=O)cc3)cc2)C
0.265233	Clc1cc(NC(=O)COc2ccccc2)c(cc1)C(=O)Nc3c(ccc(c3)C(=O)NCC)C
0.265233	Clc1cc(NC(=O)COc2ccccc2)c(cc1)C(=O)Nc3c(ccc(c3)C(=O)NCC)C
0.265233	Clc1cc(NC(=O)COc2ccccc2)c(cc1)C(=O)Nc3c(ccc(c3)C(=O)NCC)C
0.265233	Clc1cc(NC(=O)COc2ccccc2)c(cc1)C(=O)Nc3c(ccc(c3)C(=O)NCC)C
0.265233	Clc1cc(NC(=O)COc2ccccc2)c(cc1)C(=O)Nc3c(ccc(c3)C(=O)NCC)C
0.265233	Clc1cc(NC(=O)COc2ccccc2)c(cc1)C(=O)Nc3c(ccc(c3)C(=O)NCC)C
0.265233	Clc1cc(NC(=O)COc2ccccc2)c(cc1)C(=O)Nc3c(ccc(c3)C(=O)NCC)C
0.265233	Clc1cc(NC(=O)COc2ccccc2)c(cc1)C(=O)Nc3c(ccc(c3)C(=O)NCC)C
0.265233	Clc1cc(NC(=O)COc2ccccc2)c(cc1)C(=O)Nc3c(ccc(c3)C(=O)NCC)C
0.265233	Clc1cc(NC(=O)COc2ccccc2)c(cc1)C(=O)Nc3c(ccc(c3)C(=O)NCC)C
0.264822	Fc1c(N2CCCCC2)ccc(NC(=O)c3cc(ccc3)C(=O)Nc4ccccc4)c1
0.264085	O=C(Nc1c(ccc(c1)C(=O)NC=2N(N=CC2)CCC(C)C)C)NC(C)(C)C
0.264085	O=C(Nc1c(ccc(c1)C(=O)NC=2N(N=CC2)CCC(C)C)C)NC(C)(C)C
0.264085	O=C(Nc1c(ccc(c1)C(=O)NC=2N(N=CC2)CCC(C)C)C)NC(C)(C)C
0.264085	O=C(Nc1c(ccc(c1)C(=O)NC=2N(N=CC2)CCC(C)C)C)NC(C)(C)C
0.264085	O=C(Nc1c(ccc(c1)C(=O)NC=2N(N=CC2)CCC(C)C)C)NC(C)(C)C
0.264085	O=C(Nc1c(ccc(c1)C(=O)NC=2N(N=CC2)CCC(C)C)C)NC(C)(C)C
0.264085	O=C(Nc1c(ccc(c1)C(=O)NC=2N(N=CC2)CCC(C)C)C)NC(C)(C)C
0.264085	O=C(Nc1c(ccc(c1)C(=O)NC=2N(N=CC2)CCC(C)C)C)NC(C)(C)C
0.264085	O=C(Nc1c(ccc(c1)C(=O)NC=2N(N=CC2)CCC(C)C)C)NC(C)(C)C
0.264085	O=C(Nc1c(ccc(c1)C(=O)NC=2N(N=CC2)CCC(C)C)C)NC(C)(C)C
0.263804	S(C1=NN=C(N1c2ccc(cc2)CC)c3ccncc3)CC(=O)Nc4ccc(cc4)C(=O)Nc5c(F)ccc(c5)C(=O)OC
0.263538	S1N=NC(c2ccc(cc2)C(=O)Nc3c(cccc3)C(=O)NCCc4ccc(OC)cc4)=C1
0.263538	S1N=NC(c2ccc(cc2)C(=O)Nc3c(cccc3)C(=O)NCCc4ccc(OC)cc4)=C1
0.263538	S1N=NC(c2ccc(cc2)C(=O)Nc3c(cccc3)C(=O)NCCc4ccc(OC)cc4)=C1
0.263538	S1N=NC(c2ccc(cc2)C(=O)Nc3c(cccc3)C(=O)NCCc4ccc(OC)cc4)=C1
0.263538	S1N=NC(c2ccc(cc2)C(=O)Nc3c(cccc3)C(=O)NCCc4ccc(OC)cc4)=C1
0.263538	S1N=NC(c2ccc(cc2)C(=O)Nc3c(cccc3)C(=O)NCCc4ccc(OC)cc4)=C1
0.263538	S1N=NC(c2ccc(cc2)C(=O)Nc3c(cccc3)C(=O)NCCc4ccc(OC)cc4)=C1
0.263538	S1N=NC(c2ccc(cc2)C(=O)Nc3c(cccc3)C(=O)NCCc4ccc(OC)cc4)=C1
0.263538	S1N=NC(c2ccc(cc2)C(=O)Nc3c(cccc3)C(=O)NCCc4ccc(OC)cc4)=C1
0.263538	S1N=NC(c2ccc(cc2)C(=O)Nc3c(cccc3)C(=O)NCCc4ccc(OC)cc4)=C1
0.263492	O=C(Nc1cc(ccc1)CN2CC(O)CC2)c3cc4c(N(C(=O)CC)CC4)cc3
0.263492	O=C(Nc1cc(ccc1)CN2CC(O)CC2)c3cc4c(N(C(=O)CC)CC4)cc3
0.263492	O=C(Nc1cc(ccc1)CN2CC(O)CC2)c3cc4c(N(C(=O)CC)CC4)cc3
0.263492	O=C(Nc1cc(ccc1)CN2CC(O)CC2)c3cc4c(N(C(=O)CC)CC4)cc3
0.263492	O=C(Nc1cc(ccc1)CN2CC(O)CC2)c3cc4c(N(C(=O)CC)CC4)cc3
0.263345	S1C(c2ccc(OC(F)(F)F)cc2)=CC=C1C(=O)Nc3cc(ncc3)N4CCN(CC4)C
0.263345	S1C(c2ccc(OC(F)(F)F)cc2)=CC=C1C(=O)Nc3cc(ncc3)N4CCN(CC4)C
0.263345	S1C(c2ccc(OC(F)(F)F)cc2)=CC=C1C(=O)Nc3cc(ncc3)N4CCN(CC4)C
0.263345	S1C(c2ccc(OC(F)(F)F)cc2)=CC=C1C(=O)Nc3cc(ncc3)N4CCN(CC4)C
0.263345	S1C(c2ccc(OC(F)(F)F)cc2)=CC=C1C(=O)Nc3cc(ncc3)N4CCN(CC4)C
0.263345	S1C(c2ccc(OC(F)(F)F)cc2)=CC=C1C(=O)Nc3cc(ncc3)N4CCN(CC4)C
0.262976	S(=O)(=O)(Nc1ccc(cc1)C)c2c(ccc(c2)C(=O)Nc3cc(ncc3)C(=O)NCC)C
0.262976	S(=O)(=O)(Nc1ccc(cc1)C)c2c(ccc(c2)C(=O)Nc3cc(ncc3)C(=O)NCC)C
0.262976	O=C(Nc1cc(ccc1)C(C#N)(C)C)C=2N(N=C(c3cnccc3)C2)C
0.262976	O=C(Nc1cc(ccc1)C(C#N)(C)C)C=2N(N=C(c3cnccc3)C2)C
0.262976	O=C(Nc1cc(ccc1)C(C#N)(C)C)C=2N(N=C(c3cnccc3)C2)C
0.262976	O=C(Nc1cc(ccc1)C(C#N)(C)C)C=2N(N=C(c3cnccc3)C2)C
0.262976	O=C(Nc1cc(ccc1)C(C#N)(C)C)C=2N(N=C(c3cnccc3)C2)C
0.262976	O=C(Nc1cc(ccc1)C(C#N)(C)C)C=2N(N=C(c3cnccc3)C2)C
0.262976	O=C(Nc1cc(ccc1)C(C#N)(C)C)C=2N(N=C(c3cnccc3)C2)C
0.262976	O=C(Nc1cc(ccc1)C(C#N)(C)C)C=2N(N=C(c3cnccc3)C2)C
0.262976	O=C(Nc1cc(ccc1)C(C#N)(C)C)C=2N(N=C(c3cnccc3)C2)C
0.262976	O=C(Nc1cc(ccc1)C(C#N)(C)C)C=2N(N=C(c3cnccc3)C2)C
0.262948	Clc1c(c2ccccc2)ccc(c1)CN3CCN(S(=O)(=O)N4CCN(CC4)C)CC3
0.262948	Clc1c(c2ccccc2)ccc(c1)CN3CCN(S(=O)(=O)N4CCN(CC4)C)CC3
0.262948	Clc1c(c2ccccc2)ccc(c1)CN3CCN(S(=O)(=O)N4CCN(CC4)C)CC3
0.262948	Clc1c(c2ccccc2)ccc(c1)CN3CCN(S(=O)(=O)N4CCN(CC4)C)CC3
0.262948	Clc1c(c2ccccc2)ccc(c1)CN3CCN(S(=O)(=O)N4CCN(CC4)C)CC3
0.262948	Clc1c(c2ccccc2)ccc(c1)CN3CCN(S(=O)(=O)N4CCN(CC4)C)CC3
0.262948	Clc1c(c2ccccc2)ccc(c1)CN3CCN(S(=O)(=O)N4CCN(CC4)C)CC3
0.262948	Clc1c(c2ccccc2)ccc(c1)CN3CCN(S(=O)(=O)N4CCN(CC4)C)CC3
0.262948	Clc1c(c2ccccc2)ccc(c1)CN3CCN(S(=O)(=O)N4CCN(CC4)C)CC3
0.262948	Clc1c(c2ccccc2)ccc(c1)CN3CCN(S(=O)(=O)N4CCN(CC4)C)CC3
0.26259	S1C(=NC(C=2C=NN(C2)C)=C1)NC(=O)c3cc4c(cc3)CC4
0.26259	S1C(=NC(C=2C=NN(C2)C)=C1)NC(=O)c3cc4c(cc3)CC4
0.26259	S1C(=NC(C=2C=NN(C2)C)=C1)NC(=O)c3cc4c(cc3)CC4
0.26259	S1C(=NC(C=2C=NN(C2)C)=C1)NC(=O)c3cc4c(cc3)CC4
0.26259	S1C(=NC(C=2C=NN(C2)C)=C1)NC(=O)c3cc4c(cc3)CC4
0.26259	S1C(=NC(C=2C=NN(C2)C)=C1)NC(=O)c3cc4c(cc3)CC4
0.26259	S1C(=NC(C=2C=NN(C2)C)=C1)NC(=O)c3cc4c(cc3)CC4
0.26259	S1C(=NC(C=2C=NN(C2)C)=C1)NC(=O)c3cc4c(cc3)CC4
0.26259	S1C(=NC(C=2C=NN(C2)C)=C1)NC(=O)c3cc4c(cc3)CC4
0.26259	S1C(=NC(C=2C=NN(C2)C)=C1)NC(=O)c3cc4c(cc3)CC4
0.262136	S(=O)(=O)(Nc1ccc(cc1)C(=O)NC=2SC=C(N2)c3ccc(cc3)C(CC)C)c4cc(c(F)cc4)C
0.262136	S(=O)(=O)(Nc1ccc(cc1)C(=O)NC=2SC=C(N2)c3ccc(cc3)C(CC)C)c4cc(c(F)cc4)C
0.262136	S(=O)(=O)(Nc1ccc(cc1)C(=O)NC=2SC=C(N2)c3ccc(cc3)C(CC)C)c4cc(c(F)cc4)C
0.262136	S(=O)(=O)(Nc1ccc(cc1)C(=O)NC=2SC=C(N2)c3ccc(cc3)C(CC)C)c4cc(c(F)cc4)C
0.262136	S(=O)(=O)(Nc1ccc(cc1)C(=O)NC=2SC=C(N2)c3ccc(cc3)C(CC)C)c4cc(c(F)cc4)C
0.262136	S(=O)(=O)(Nc1ccc(cc1)C(=O)NC=2SC=C(N2)c3ccc(cc3)C(CC)C)c4cc(c(F)cc4)C
0.262136	S(=O)(=O)(Nc1ccc(cc1)C(=O)NC=2SC=C(N2)c3ccc(cc3)C(CC)C)c4cc(c(F)cc4)C
0.262069	Brc1nc(ccc1C(=O)Nc2c(cc(OCc3cc(F)ccc3)cc2)C)C
0.262069	Brc1nc(ccc1C(=O)Nc2c(cc(OCc3cc(F)ccc3)cc2)C)C
0.262069	Brc1nc(ccc1C(=O)Nc2c(cc(OCc3cc(F)ccc3)cc2)C)C
0.262069	Brc1nc(ccc1C(=O)Nc2c(cc(OCc3cc(F)ccc3)cc2)C)C
0.262069	Brc1nc(ccc1C(=O)Nc2c(cc(OCc3cc(F)ccc3)cc2)C)C
0.262069	Brc1nc(ccc1C(=O)Nc2c(cc(OCc3cc(F)ccc3)cc2)C)C
0.262069	Brc1nc(ccc1C(=O)Nc2c(cc(OCc3cc(F)ccc3)cc2)C)C
0.262069	Brc1nc(ccc1C(=O)Nc2c(cc(OCc3cc(F)ccc3)cc2)C)C
0.261905	O=C(NCC)c1cc(NC(=O)COC(CC)C)c(cc1)C
0.261905	S1C(c2ccc(OC(F)(F)F)cc2)=CC=C1C(=O)Nc3c(cc(OCc4cc(F)ccc4)cc3)C
0.26183	Brc1c(cc(cc1)CC=2SC(=NC2)NC(=O)c3c(nccc3)Nc4c(F)ccc(F)c4)C
0.26183	Brc1c(cc(cc1)CC=2SC(=NC2)NC(=O)c3c(nccc3)Nc4c(F)ccc(F)c4)C
0.26183	Brc1c(cc(cc1)CC=2SC(=NC2)NC(=O)c3c(nccc3)Nc4c(F)ccc(F)c4)C
0.26183	Brc1c(cc(cc1)CC=2SC(=NC2)NC(=O)c3c(nccc3)Nc4c(F)ccc(F)c4)C
0.26183	Brc1c(cc(cc1)CC=2SC(=NC2)NC(=O)c3c(nccc3)Nc4c(F)ccc(F)c4)C
0.26183	Brc1c(cc(cc1)CC=2SC(=NC2)NC(=O)c3c(nccc3)Nc4c(F)ccc(F)c4)C
0.26183	Brc1c(cc(cc1)CC=2SC(=NC2)NC(=O)c3c(nccc3)Nc4c(F)ccc(F)c4)C
0.26183	Brc1c(cc(cc1)CC=2SC(=NC2)NC(=O)c3c(nccc3)Nc4c(F)ccc(F)c4)C
0.26183	Brc1c(cc(cc1)CC=2SC(=NC2)NC(=O)c3c(nccc3)Nc4c(F)ccc(F)c4)C
0.26183	Brc1c(cc(cc1)CC=2SC(=NC2)NC(=O)c3c(nccc3)Nc4c(F)ccc(F)c4)C
0.261538	O=C(Nc1cc(NCc2cc(OCC3CC3)ccc2)c(cc1)C)C4CC4
0.261538	O=C(Nc1c(ccc(c1)C(=O)N)C)Nc2ccc(cc2)C3(OCCO3)C
0.261538	O=C(Nc1c(ccc(c1)C(=O)N)C)Nc2ccc(cc2)C3(OCCO3)C
0.261538	O=C(Nc1c(ccc(c1)C(=O)N)C)Nc2ccc(cc2)C3(OCCO3)C
0.261538	O=C(Nc1c(ccc(c1)C(=O)N)C)Nc2ccc(cc2)C3(OCCO3)C
0.261538	O=C(Nc1c(ccc(c1)C(=O)N)C)Nc2ccc(cc2)C3(OCCO3)C
0.261538	O=C(Nc1c(ccc(c1)C(=O)N)C)Nc2ccc(cc2)C3(OCCO3)C
0.261538	O=C(Nc1c(ccc(c1)C(=O)N)C)Nc2ccc(cc2)C3(OCCO3)C
0.261538	O=C(Nc1c(ccc(c1)C(=O)N)C)Nc2ccc(cc2)C3(OCCO3)C
0.261538	O=C(Nc1cc(NCc2cc(OCC3CC3)ccc2)c(cc1)C)C4CC4
0.261538	O=C(Nc1cc(NCc2cc(OCC3CC3)ccc2)c(cc1)C)C4CC4
0.261484	O=C(Nc1nc(N(C)C)ccc1)C=2N(N=C(c3cnccc3)C2)C
0.261484	O=C(Nc1nc(N(C)C)ccc1)C=2N(N=C(c3cnccc3)C2)C
0.261438	O=C(N(Cc1ccc(N(C)C)cc1)CC=2OC=CC2)c3cc(NC(=O)c4cc5OCCOc5cc4)c(cc3)C
0.261438	O=C(N(Cc1ccc(N(C)C)cc1)CC=2OC=CC2)c3cc(NC(=O)c4cc5OCCOc5cc4)c(cc3)C
0.261438	O=C(N(Cc1ccc(N(C)C)cc1)CC=2OC=CC2)c3cc(NC(=O)c4cc5OCCOc5cc4)c(cc3)C
0.261438	O=C(N(Cc1ccc(N(C)C)cc1)CC=2OC=CC2)c3cc(NC(=O)c4cc5OCCOc5cc4)c(cc3)C
0.261438	O=C(N(Cc1ccc(N(C)C)cc1)CC=2OC=CC2)c3cc(NC(=O)c4cc5OCCOc5cc4)c(cc3)C
0.261194	Clc1c(N)c(cc(Cl)c1)C(=O)Nc2c(ccc(c2)C(=O)NCC)C
0.261194	Clc1c(N)c(cc(Cl)c1)C(=O)Nc2c(ccc(c2)C(=O)NCC)C
0.261194	Clc1c(N)c(cc(Cl)c1)C(=O)Nc2c(ccc(c2)C(=O)NCC)C
0.261194	Clc1c(N)c(cc(Cl)c1)C(=O)Nc2c(ccc(c2)C(=O)NCC)C
0.261194	Clc1c(N)c(cc(Cl)c1)C(=O)Nc2c(ccc(c2)C(=O)NCC)C
0.261194	Clc1c(N)c(cc(Cl)c1)C(=O)Nc2c(ccc(c2)C(=O)NCC)C
0.261194	Clc1c(N)c(cc(Cl)c1)C(=O)Nc2c(ccc(c2)C(=O)NCC)C
0.261194	Clc1c(N)c(cc(Cl)c1)C(=O)Nc2c(ccc(c2)C(=O)NCC)C
0.261194	Clc1c(N)c(cc(Cl)c1)C(=O)Nc2c(ccc(c2)C(=O)NCC)C
0.261194	Clc1c(N)c(cc(Cl)c1)C(=O)Nc2c(ccc(c2)C(=O)NCC)C
0.260417	Fc1c(cc(c(NC(=O)c2ccc(Nc3c(cccc3)C(C)C)cc2)c1)C)C(=O)OC
0.260417	Fc1c(cc(c(NC(=O)c2ccc(Nc3c(cccc3)C(C)C)cc2)c1)C)C(=O)OC
0.260417	Fc1c(cc(c(NC(=O)c2ccc(Nc3c(cccc3)C(C)C)cc2)c1)C)C(=O)OC
0.260417	Fc1c(cc(c(NC(=O)c2ccc(Nc3c(cccc3)C(C)C)cc2)c1)C)C(=O)OC
0.260417	Fc1c(cc(c(NC(=O)c2ccc(Nc3c(cccc3)C(C)C)cc2)c1)C)C(=O)OC
0.260417	Fc1c(cc(c(NC(=O)c2ccc(Nc3c(cccc3)C(C)C)cc2)c1)C)C(=O)OC
0.260417	Fc1c(cc(c(NC(=O)c2ccc(Nc3c(cccc3)C(C)C)cc2)c1)C)C(=O)OC
0.260417	Fc1c(cc(c(NC(=O)c2ccc(Nc3c(cccc3)C(C)C)cc2)c1)C)C(=O)OC
0.260417	Fc1c(cc(c(NC(=O)c2ccc(Nc3c(cccc3)C(C)C)cc2)c1)C)C(=O)OC
0.260417	Fc1c(cc(c(NC(=O)c2ccc(Nc3c(cccc3)C(C)C)cc2)c1)C)C(=O)OC
0.260417	O=C(Nc1ncc(cc1)C2CCC2)C=3N(N=C(c4cnccc4)C3)C
0.260417	O=C(Nc1ncc(cc1)C2CCC2)C=3N(N=C(c4cnccc4)C3)C
0.260417	O=C(Nc1ncc(cc1)C2CCC2)C=3N(N=C(c4cnccc4)C3)C
0.260417	O=C(Nc1ncc(cc1)C2CCC2)C=3N(N=C(c4cnccc4)C3)C
0.260417	O=C(Nc1ncc(cc1)C2CCC2)C=3N(N=C(c4cnccc4)C3)C
0.260417	O=C(Nc1ncc(cc1)C2CCC2)C=3N(N=C(c4cnccc4)C3)C
0.260417	O=C(Nc1ncc(cc1)C2CCC2)C=3N(N=C(c4cnccc4)C3)C
0.260417	O=C(Nc1ncc(cc1)C2CCC2)C=3N(N=C(c4cnccc4)C3)C
0.260417	O=C(Nc1ncc(cc1)C2CCC2)C=3N(N=C(c4cnccc4)C3)C
0.260417	O=C(Nc1ncc(cc1)C2CCC2)C=3N(N=C(c4cnccc4)C3)C
0.260135	O=C(Nc1cnc(OC)c(OC)c1)C=2N(N=C(c3cnccc3)C2)C
0.260062	Clc1c(ncc(c1)C(=O)Nc2c(cc(OCc3cc(F)ccc3)cc2)C)NC(c4cnccc4)C
0.260062	Clc1c(ncc(c1)C(=O)Nc2c(cc(OCc3cc(F)ccc3)cc2)C)NC(c4cnccc4)C
0.260062	Clc1c(ncc(c1)C(=O)Nc2c(cc(OCc3cc(F)ccc3)cc2)C)NC(c4cnccc4)C
0.260062	Clc1c(ncc(c1)C(=O)Nc2c(cc(OCc3cc(F)ccc3)cc2)C)NC(c4cnccc4)C
0.260062	Clc1c(ncc(c1)C(=O)Nc2c(cc(OCc3cc(F)ccc3)cc2)C)NC(c4cnccc4)C
0.260062	Clc1c(ncc(c1)C(=O)Nc2c(cc(OCc3cc(F)ccc3)cc2)C)NC(c4cnccc4)C
0.260062	Clc1c(ncc(c1)C(=O)Nc2c(cc(OCc3cc(F)ccc3)cc2)C)NC(c4cnccc4)C
0.260062	Clc1c(ncc(c1)C(=O)Nc2c(cc(OCc3cc(F)ccc3)cc2)C)NC(c4cnccc4)C
0.260062	Clc1c(ncc(c1)C(=O)Nc2c(cc(OCc3cc(F)ccc3)cc2)C)NC(c4cnccc4)C
0.260062	Clc1c(ncc(c1)C(=O)Nc2c(cc(OCc3cc(F)ccc3)cc2)C)NC(c4cnccc4)C
0.26	S(c1ncccc1C(=O)Nc2cncc(c2)C3=NNC=C3)c4cc(ccc4)C(F)(F)F
0.26	S(c1ncccc1C(=O)Nc2cncc(c2)C3=NNC=C3)c4cc(ccc4)C(F)(F)F
0.26	S(c1ncccc1C(=O)Nc2cncc(c2)C3=NNC=C3)c4cc(ccc4)C(F)(F)F
0.26	S(c1ncccc1C(=O)Nc2cncc(c2)C3=NNC=C3)c4cc(ccc4)C(F)(F)F
0.26	S(c1ncccc1C(=O)Nc2cncc(c2)C3=NNC=C3)c4cc(ccc4)C(F)(F)F
0.26	S(c1ncccc1C(=O)Nc2cncc(c2)C3=NNC=C3)c4cc(ccc4)C(F)(F)F
0.26	S(c1ncccc1C(=O)Nc2cncc(c2)C3=NNC=C3)c4cc(ccc4)C(F)(F)F
0.26	S(c1ncccc1C(=O)Nc2cncc(c2)C3=NNC=C3)c4cc(ccc4)C(F)(F)F
0.26	S(c1ncccc1C(=O)Nc2cncc(c2)C3=NNC=C3)c4cc(ccc4)C(F)(F)F
0.26	S(c1ncccc1C(=O)Nc2cncc(c2)C3=NNC=C3)c4cc(ccc4)C(F)(F)F
0.25974	Fc1c2c(c(cc1)C(=O)Nc3nc(ccn3)C=4C=NN(C4)C)cncc2
0.25974	Fc1c2c(c(cc1)C(=O)Nc3nc(ccn3)C=4C=NN(C4)C)cncc2
0.25974	Fc1c2c(c(cc1)C(=O)Nc3nc(ccn3)C=4C=NN(C4)C)cncc2
0.25974	Fc1c2c(c(cc1)C(=O)Nc3nc(ccn3)C=4C=NN(C4)C)cncc2
0.25974	Fc1c2c(c(cc1)C(=O)Nc3nc(ccn3)C=4C=NN(C4)C)cncc2
0.25974	Fc1c2c(c(cc1)C(=O)Nc3nc(ccn3)C=4C=NN(C4)C)cncc2
0.25974	Fc1c2c(c(cc1)C(=O)Nc3nc(ccn3)C=4C=NN(C4)C)cncc2
0.25974	Fc1c2c(c(cc1)C(=O)Nc3nc(ccn3)C=4C=NN(C4)C)cncc2
0.25974	Fc1c2c(c(cc1)C(=O)Nc3nc(ccn3)C=4C=NN(C4)C)cncc2
0.25974	Fc1c2c(c(cc1)C(=O)Nc3nc(ccn3)C=4C=NN(C4)C)cncc2
0.25969	FC(F)C(=O)c1ccc(NC(=O)c2cc(c(OC)cc2)c3ccccc3)cc1
0.25969	FC(F)C(=O)c1ccc(NC(=O)c2cc(c(OC)cc2)c3ccccc3)cc1
0.25969	FC(F)C(=O)c1ccc(NC(=O)c2cc(c(OC)cc2)c3ccccc3)cc1
0.25969	FC(F)C(=O)c1ccc(NC(=O)c2cc(c(OC)cc2)c3ccccc3)cc1
0.25969	FC(F)C(=O)c1ccc(NC(=O)c2cc(c(OC)cc2)c3ccccc3)cc1
0.25969	FC(F)C(=O)c1ccc(NC(=O)c2cc(c(OC)cc2)c3ccccc3)cc1
0.25969	FC(F)C(=O)c1ccc(NC(=O)c2cc(c(OC)cc2)c3ccccc3)cc1
0.25969	FC(F)C(=O)c1ccc(NC(=O)c2cc(c(OC)cc2)c3ccccc3)cc1
0.25969	FC(F)C(=O)c1ccc(NC(=O)c2cc(c(OC)cc2)c3ccccc3)cc1
0.25969	FC(F)C(=O)c1ccc(NC(=O)c2cc(c(OC)cc2)c3ccccc3)cc1
0.25969	O=C(NCC1(C(=O)O)CC1)c2cc(NC(=O)C)c(cc2)C
0.25969	O=C(NCC1(C(=O)O)CC1)c2cc(NC(=O)C)c(cc2)C
0.25969	O=C(NCC1(C(=O)O)CC1)c2cc(NC(=O)C)c(cc2)C
0.25969	O=C(NCC1(C(=O)O)CC1)c2cc(NC(=O)C)c(cc2)C
0.25969	O=C(NCC1(C(=O)O)CC1)c2cc(NC(=O)C)c(cc2)C
0.25969	O=C(NCC1(C(=O)O)CC1)c2cc(NC(=O)C)c(cc2)C
0.25969	O=C(NCC1(C(=O)O)CC1)c2cc(NC(=O)C)c(cc2)C
0.25969	O=C(NCC1(C(=O)O)CC1)c2cc(NC(=O)C)c(cc2)C
0.25969	O=C(NCC1(C(=O)O)CC1)c2cc(NC(=O)C)c(cc2)C
0.25969	O=C(NCC1(C(=O)O)CC1)c2cc(NC(=O)C)c(cc2)C
0.259542	O=C(Nc1cc(c(OC)cc1)c2ccc(OC)cc2)c3cc4c(cc3)CC4
0.259542	O=C(Nc1cc(c(OC)cc1)c2ccc(OC)cc2)c3cc4c(cc3)CC4
0.259542	O=C(Nc1cc(c(OC)cc1)c2ccc(OC)cc2)c3cc4c(cc3)CC4
0.259542	O=C(Nc1cc(c(OC)cc1)c2ccc(OC)cc2)c3cc4c(cc3)CC4
0.259414	S=C(Nc1cc(c(cc1)C)C)NCc2ccc(cc2)C(=O)OC
0.259414	S=C(Nc1cc(c(cc1)C)C)NCc2ccc(cc2)C(=O)OC
0.259414	S=C(Nc1cc(c(cc1)C)C)NCc2ccc(cc2)C(=O)OC
0.259414	S=C(Nc1cc(c(cc1)C)C)NCc2ccc(cc2)C(=O)OC
0.259414	S=C(Nc1cc(c(cc1)C)C)NCc2ccc(cc2)C(=O)OC
0.259414	S=C(Nc1cc(c(cc1)C)C)NCc2ccc(cc2)C(=O)OC
0.259414	S=C(Nc1cc(c(cc1)C)C)NCc2ccc(cc2)C(=O)OC
0.259414	S=C(Nc1cc(c(cc1)C)C)NCc2ccc(cc2)C(=O)OC
0.259414	S=C(Nc1cc(c(cc1)C)C)NCc2ccc(cc2)C(=O)OC
0.259414	S=C(Nc1cc(c(cc1)C)C)NCc2ccc(cc2)C(=O)OC
0.259375	Clc1c(NC(=O)NC(C)(C)C)cc(cc1)C(=O)NC2C(CN(Cc3ncccc3)CC2)C
0.259375	Clc1c(NC(=O)NC(C)(C)C)cc(cc1)C(=O)NC2C(CN(Cc3ncccc3)CC2)C
0.259375	Clc1c(NC(=O)NC(C)(C)C)cc(cc1)C(=O)NC2C(CN(Cc3ncccc3)CC2)C
0.259375	Clc1c(NC(=O)NC(C)(C)C)cc(cc1)C(=O)NC2C(CN(Cc3ncccc3)CC2)C
0.259259	O=C(Nc1c(ccc(c1)C(=O)NCC)C)c2nc3c(cc2)CC(CC3)C
0.259259	O=C(Nc1c(ccc(c1)C(=O)NCC)C)c2nc3c(cc2)CC(CC3)C
0.259259	O=C(Nc1c(ccc(c1)C(=O)NCC)C)c2nc3c(cc2)CC(CC3)C
0.259259	O=C(Nc1c(ccc(c1)C(=O)NCC)C)c2nc3c(cc2)CC(CC3)C
0.259259	O=C(Nc1c(ccc(c1)C(=O)NCC)C)c2nc3c(cc2)CC(CC3)C
0.259259	O=C(Nc1c(ccc(c1)C(=O)NCC)C)c2nc3c(cc2)CC(CC3)C
0.259259	O=C(Nc1c(ccc(c1)C(=O)NCC)C)c2nc3c(cc2)CC(CC3)C
0.259259	S(c1c([N+]([O-])=O)ccc(c1)C(=O)Nc2c(ccc(c2)C(=O)NCC)C)C
0.259259	S(c1c([N+]([O-])=O)ccc(c1)C(=O)Nc2c(ccc(c2)C(=O)NCC)C)C
0.259259	S(c1c([N+]([O-])=O)ccc(c1)C(=O)Nc2c(ccc(c2)C(=O)NCC)C)C
0.259259	S(c1c([N+]([O-])=O)ccc(c1)C(=O)Nc2c(ccc(c2)C(=O)NCC)C)C
0.259259	S(c1c([N+]([O-])=O)ccc(c1)C(=O)Nc2c(ccc(c2)C(=O)NCC)C)C
0.259259	S(c1c([N+]([O-])=O)ccc(c1)C(=O)Nc2c(ccc(c2)C(=O)NCC)C)C
0.259259	S(c1c([N+]([O-])=O)ccc(c1)C(=O)Nc2c(ccc(c2)C(=O)NCC)C)C
0.259259	S(c1c([N+]([O-])=O)ccc(c1)C(=O)Nc2c(ccc(c2)C(=O)NCC)C)C
0.259259	S(c1c([N+]([O-])=O)ccc(c1)C(=O)Nc2c(ccc(c2)C(=O)NCC)C)C
0.259259	S(c1c([N+]([O-])=O)ccc(c1)C(=O)Nc2c(ccc(c2)C(=O)NCC)C)C
0.259136	Fc1c(NC(=O)c2cc3NC(c4ccccc4)=Cc3cc2)cc(cc1)C(=O)CC
0.259136	Fc1c(NC(=O)c2cc3NC(c4ccccc4)=Cc3cc2)cc(cc1)C(=O)CC
0.259136	Fc1c(NC(=O)c2cc3NC(c4ccccc4)=Cc3cc2)cc(cc1)C(=O)CC
0.259136	Fc1c(NC(=O)c2cc3NC(c4ccccc4)=Cc3cc2)cc(cc1)C(=O)CC
0.259136	Fc1c(NC(=O)c2cc3NC(c4ccccc4)=Cc3cc2)cc(cc1)C(=O)CC
0.259136	Fc1c(NC(=O)c2cc3NC(c4ccccc4)=Cc3cc2)cc(cc1)C(=O)CC
0.259136	Fc1c(NC(=O)c2cc3NC(c4ccccc4)=Cc3cc2)cc(cc1)C(=O)CC
0.259136	Fc1c(NC(=O)c2cc3NC(c4ccccc4)=Cc3cc2)cc(cc1)C(=O)CC
0.259136	Fc1c(NC(=O)c2cc3NC(c4ccccc4)=Cc3cc2)cc(cc1)C(=O)CC
0.259124	Fc1cc(NC(=O)C2=COC=C2)c(cc1)C=3OC(=NN3)c4ccccc4
0.259124	Fc1cc(NC(=O)C2=COC=C2)c(cc1)C=3OC(=NN3)c4ccccc4
0.259124	Fc1cc(NC(=O)C2=COC=C2)c(cc1)C=3OC(=NN3)c4ccccc4
0.259124	Fc1cc(NC(=O)C2=COC=C2)c(cc1)C=3OC(=NN3)c4ccccc4
0.259124	Fc1cc(NC(=O)C2=COC=C2)c(cc1)C=3OC(=NN3)c4ccccc4
0.259124	Fc1cc(NC(=O)C2=COC=C2)c(cc1)C=3OC(=NN3)c4ccccc4
0.259124	Fc1cc(NC(=O)C2=COC=C2)c(cc1)C=3OC(=NN3)c4ccccc4
0.259124	Fc1cc(NC(=O)C2=COC=C2)c(cc1)C=3OC(=NN3)c4ccccc4
0.259124	Fc1cc(NC(=O)C2=COC=C2)c(cc1)C=3OC(=NN3)c4ccccc4
0.259124	Fc1cc(NC(=O)C2=COC=C2)c(cc1)C=3OC(=NN3)c4ccccc4
0.259016	Fc1c(cc(c(NC(=O)CCC=2ON=C(N2)c3cnccc3)c1)C)C(=O)OC
0.259016	Fc1c(cc(c(NC(=O)CCC=2ON=C(N2)c3cnccc3)c1)C)C(=O)OC
0.259016	Fc1c(cc(c(NC(=O)CCC=2ON=C(N2)c3cnccc3)c1)C)C(=O)OC
0.259016	Fc1c(cc(c(NC(=O)CCC=2ON=C(N2)c3cnccc3)c1)C)C(=O)OC
0.259016	Fc1c(cc(c(NC(=O)CCC=2ON=C(N2)c3cnccc3)c1)C)C(=O)OC
0.259016	Fc1c(cc(c(NC(=O)CCC=2ON=C(N2)c3cnccc3)c1)C)C(=O)OC
0.259016	Fc1c(cc(c(NC(=O)CCC=2ON=C(N2)c3cnccc3)c1)C)C(=O)OC
0.259016	Fc1c(cc(c(NC(=O)CCC=2ON=C(N2)c3cnccc3)c1)C)C(=O)OC
0.259016	Fc1c(cc(c(NC(=O)CCC=2ON=C(N2)c3cnccc3)c1)C)C(=O)OC
0.259016	Fc1c(cc(c(NC(=O)CCC=2ON=C(N2)c3cnccc3)c1)C)C(=O)OC
0.25876	O=C(Nc1cc(ncc1)N2CCN(CC2)C)c3c4c(nc(c5cnccc5)c3)N(N=C4)CC=6OC=CC6
0.25876	O=C(Nc1cc(ncc1)N2CCN(CC2)C)c3c4c(nc(c5cnccc5)c3)N(N=C4)CC=6OC=CC6
0.258687	O=C(OC)c1ccc(cc1)CNC(C(=O)Nc2c(ccc(c2)C)C)C
0.258687	O=C(OC)c1ccc(cc1)CNC(C(=O)Nc2c(ccc(c2)C)C)C
0.258687	O=C(OC)c1ccc(cc1)CNC(C(=O)Nc2c(ccc(c2)C)C)C
0.258687	O=C(OC)c1ccc(cc1)CNC(C(=O)Nc2c(ccc(c2)C)C)C
0.258687	O=C(OC)c1ccc(cc1)CNC(C(=O)Nc2c(ccc(c2)C)C)C
0.258687	O=C(OC)c1ccc(cc1)CNC(C(=O)Nc2c(ccc(c2)C)C)C
0.258687	O=C(OC)c1ccc(cc1)CNC(C(=O)Nc2c(ccc(c2)C)C)C
0.258687	O=C(OC)c1ccc(cc1)CNC(C(=O)Nc2c(ccc(c2)C)C)C
0.258687	O=C(OC)c1ccc(cc1)CNC(C(=O)Nc2c(ccc(c2)C)C)C
0.258687	O=C(OC)c1ccc(cc1)CNC(C(=O)Nc2c(ccc(c2)C)C)C
0.258621	Clc1c(NC(=O)NC(C)(C)C)cc(cc1)C(=O)Nc2cnc(cc2)CCC(=O)OCC
0.258621	Clc1c(NC(=O)NC(C)(C)C)cc(cc1)C(=O)Nc2cnc(cc2)CCC(=O)OCC
0.258621	Clc1c(NC(=O)NC(C)(C)C)cc(cc1)C(=O)Nc2cnc(cc2)CCC(=O)OCC
0.258503	Fc1c(Nc2ncccc2C(=O)NCC(=O)NC3CCN(CC3)C)cc(F)cc1
0.258503	S1C(=NC(=C1)CC(=O)Nc2ccc(cc2)C(=O)Nc3cc4OCOc4cc3)C=5SC=CC5
0.258503	S1C(=NC(=C1)CC(=O)Nc2ccc(cc2)C(=O)Nc3cc4OCOc4cc3)C=5SC=CC5
0.258503	Fc1c(Nc2ncccc2C(=O)NCC(=O)NC3CCN(CC3)C)cc(F)cc1
0.258258	Clc1cc(NC(=O)COc2ccccc2)c(cc1)C(=O)Nc3cc(ccc3)C=4N=C5N(C4)CCCC5
0.258258	Clc1cc(NC(=O)COc2ccccc2)c(cc1)C(=O)Nc3cc(ccc3)C=4N=C5N(C4)CCCC5
0.258258	Clc1cc(NC(=O)COc2ccccc2)c(cc1)C(=O)Nc3cc(ccc3)C=4N=C5N(C4)CCCC5
0.258182	Fc1ccc(cc1)COc2cc(ccc2)C(=O)Nc3c(cc(NC(=O)C)cc3)C(F)(F)F
0.258182	Fc1ccc(cc1)COc2cc(ccc2)C(=O)Nc3c(cc(NC(=O)C)cc3)C(F)(F)F
0.258182	Fc1ccc(cc1)COc2cc(ccc2)C(=O)Nc3c(cc(NC(=O)C)cc3)C(F)(F)F
0.258182	Fc1ccc(cc1)COc2cc(ccc2)C(=O)Nc3c(cc(NC(=O)C)cc3)C(F)(F)F
0.258182	Fc1ccc(cc1)COc2cc(ccc2)C(=O)Nc3c(cc(NC(=O)C)cc3)C(F)(F)F
0.258182	Fc1ccc(cc1)COc2cc(ccc2)C(=O)Nc3c(cc(NC(=O)C)cc3)C(F)(F)F
0.258182	Fc1ccc(cc1)COc2cc(ccc2)C(=O)Nc3c(cc(NC(=O)C)cc3)C(F)(F)F
0.258182	Fc1ccc(cc1)COc2cc(ccc2)C(=O)Nc3c(cc(NC(=O)C)cc3)C(F)(F)F
0.258182	Fc1ccc(cc1)COc2cc(ccc2)C(=O)Nc3c(cc(NC(=O)C)cc3)C(F)(F)F
0.258182	Fc1ccc(cc1)COc2cc(ccc2)C(=O)Nc3c(cc(NC(=O)C)cc3)C(F)(F)F
0.25817	Clc1c(ncc(c1)C(=O)Nc2c(cc(OC(F)F)cc2)C)NC(c3cnccc3)C
0.25817	Clc1c(ncc(c1)C(=O)Nc2c(cc(OC(F)F)cc2)C)NC(c3cnccc3)C
0.25817	Clc1c(ncc(c1)C(=O)Nc2c(cc(OC(F)F)cc2)C)NC(c3cnccc3)C
0.25817	Clc1c(ncc(c1)C(=O)Nc2c(cc(OC(F)F)cc2)C)NC(c3cnccc3)C
0.25817	Clc1c(ncc(c1)C(=O)Nc2c(cc(OC(F)F)cc2)C)NC(c3cnccc3)C
0.25817	Clc1c(ncc(c1)C(=O)Nc2c(cc(OC(F)F)cc2)C)NC(c3cnccc3)C
0.25817	Clc1c(ncc(c1)C(=O)Nc2c(cc(OC(F)F)cc2)C)NC(c3cnccc3)C
0.25817	Clc1c(ncc(c1)C(=O)Nc2c(cc(OC(F)F)cc2)C)NC(c3cnccc3)C
0.25817	Clc1c(ncc(c1)C(=O)Nc2c(cc(OC(F)F)cc2)C)NC(c3cnccc3)C
0.25817	Clc1c(ncc(c1)C(=O)Nc2c(cc(OC(F)F)cc2)C)NC(c3cnccc3)C
0.25817	O=C(OCC)c1cc(NC(=O)c2cc(NC(=O)Nc3c(cc(OCCN4C(=O)NCC4)cc3)C)ccc2)ccc1
0.25817	O=C(OCC)c1cc(NC(=O)c2cc(NC(=O)Nc3c(cc(OCCN4C(=O)NCC4)cc3)C)ccc2)ccc1
0.25817	O=C(OCC)c1cc(NC(=O)c2cc(NC(=O)Nc3c(cc(OCCN4C(=O)NCC4)cc3)C)ccc2)ccc1
0.25817	O=C(OCC)c1cc(NC(=O)c2cc(NC(=O)Nc3c(cc(OCCN4C(=O)NCC4)cc3)C)ccc2)ccc1
0.258065	Fc1c(ccc(NC(=O)C=2N(N=C(c3ccccc3)C2)C)c1)C(=O)N4CCOCC4
0.258065	Fc1c(ccc(NC(=O)C=2N(N=C(c3ccccc3)C2)C)c1)C(=O)N4CCOCC4
0.258065	Fc1c(ccc(NC(=O)C=2N(N=C(c3ccccc3)C2)C)c1)C(=O)N4CCOCC4
0.258065	Fc1c(ccc(NC(=O)C=2N(N=C(c3ccccc3)C2)C)c1)C(=O)N4CCOCC4
0.258065	Fc1c(ccc(NC(=O)C=2N(N=C(c3ccccc3)C2)C)c1)C(=O)N4CCOCC4
0.258065	Fc1c(ccc(NC(=O)C=2N(N=C(c3ccccc3)C2)C)c1)C(=O)N4CCOCC4
0.258065	Fc1c(ccc(NC(=O)C=2N(N=C(c3ccccc3)C2)C)c1)C(=O)N4CCOCC4
0.258065	Fc1c(ccc(NC(=O)C=2N(N=C(c3ccccc3)C2)C)c1)C(=O)N4CCOCC4
0.258065	Fc1c(ccc(NC(=O)C=2N(N=C(c3ccccc3)C2)C)c1)C(=O)N4CCOCC4
0.258065	Fc1c(ccc(NC(=O)C=2N(N=C(c3ccccc3)C2)C)c1)C(=O)N4CCOCC4
0.257951	O=C(NCc1c(cccc1)CN2CCN(CC2)CC)CCC=3ON=C(N3)c4cnccc4
0.257951	O=C(NCc1c(cccc1)CN2CCN(CC2)CC)CCC=3ON=C(N3)c4cnccc4
0.257951	O=C(NCc1c(cccc1)CN2CCN(CC2)CC)CCC=3ON=C(N3)c4cnccc4
0.257951	O=C(NCc1c(cccc1)CN2CCN(CC2)CC)CCC=3ON=C(N3)c4cnccc4
0.257951	O=C(NCc1c(cccc1)CN2CCN(CC2)CC)CCC=3ON=C(N3)c4cnccc4
0.257951	O=C(NCc1c(cccc1)CN2CCN(CC2)CC)CCC=3ON=C(N3)c4cnccc4
0.257951	O=C(NCc1c(cccc1)CN2CCN(CC2)CC)CCC=3ON=C(N3)c4cnccc4
0.257951	O=C(NCc1c(cccc1)CN2CCN(CC2)CC)CCC=3ON=C(N3)c4cnccc4
0.257951	O=C(NCc1c(cccc1)CN2CCN(CC2)CC)CCC=3ON=C(N3)c4cnccc4
0.257951	O=C(NCc1c(cccc1)CN2CCN(CC2)CC)CCC=3ON=C(N3)c4cnccc4
0.257951	S(=O)(=O)(c1ccc(cc1)C(=O)Nc2c(cc(OCc3cc(F)ccc3)cc2)C)CC#N
0.257951	S(=O)(=O)(c1ccc(cc1)C(=O)Nc2c(cc(OCc3cc(F)ccc3)cc2)C)CC#N
0.257951	S(=O)(=O)(c1ccc(cc1)C(=O)Nc2c(cc(OCc3cc(F)ccc3)cc2)C)CC#N
0.257951	S(=O)(=O)(c1ccc(cc1)C(=O)Nc2c(cc(OCc3cc(F)ccc3)cc2)C)CC#N
0.257951	S(=O)(=O)(c1ccc(cc1)C(=O)Nc2c(cc(OCc3cc(F)ccc3)cc2)C)CC#N
0.257951	S(=O)(=O)(c1ccc(cc1)C(=O)Nc2c(cc(OCc3cc(F)ccc3)cc2)C)CC#N
0.257951	S(=O)(=O)(c1ccc(cc1)C(=O)Nc2c(cc(OCc3cc(F)ccc3)cc2)C)CC#N
0.257951	S(=O)(=O)(c1ccc(cc1)C(=O)Nc2c(cc(OCc3cc(F)ccc3)cc2)C)CC#N
0.257951	S(=O)(=O)(c1ccc(cc1)C(=O)Nc2c(cc(OCc3cc(F)ccc3)cc2)C)CC#N
0.257951	S(=O)(=O)(c1ccc(cc1)C(=O)Nc2c(cc(OCc3cc(F)ccc3)cc2)C)CC#N
0.257937	O=C(Nc1cc2OCOc2cc1)c3ccc(NC(=O)Cc4ccc(C#N)cc4)cc3
0.257937	O=C(Nc1cc2OCOc2cc1)c3ccc(NC(=O)Cc4ccc(C#N)cc4)cc3
0.257937	O=C(Nc1cc2OCOc2cc1)c3ccc(NC(=O)Cc4ccc(C#N)cc4)cc3
0.25784	Clc1c(NC(=O)c2ccc(cc2)CNC(=O)Cc3ccc(OC)cc3)ccc(c1)C=4ON=CN4
0.25784	Clc1c(NC(=O)c2ccc(cc2)CNC(=O)Cc3ccc(OC)cc3)ccc(c1)C=4ON=CN4
0.25784	Clc1c(NC(=O)c2ccc(cc2)CNC(=O)Cc3ccc(OC)cc3)ccc(c1)C=4ON=CN4
0.25784	Clc1c(NC(=O)c2ccc(cc2)CNC(=O)Cc3ccc(OC)cc3)ccc(c1)C=4ON=CN4
0.25784	Clc1c(NC(=O)c2ccc(cc2)CNC(=O)Cc3ccc(OC)cc3)ccc(c1)C=4ON=CN4
0.25784	Clc1c(NC(=O)c2ccc(cc2)CNC(=O)Cc3ccc(OC)cc3)ccc(c1)C=4ON=CN4
0.25784	Clc1c(NC(=O)c2ccc(cc2)CNC(=O)Cc3ccc(OC)cc3)ccc(c1)C=4ON=CN4
0.25784	Clc1c(NC(=O)c2ccc(cc2)CNC(=O)Cc3ccc(OC)cc3)ccc(c1)C=4ON=CN4
0.25784	Clc1c(NC(=O)c2ccc(cc2)CNC(=O)Cc3ccc(OC)cc3)ccc(c1)C=4ON=CN4
0.25784	Clc1c(NC(=O)c2ccc(cc2)CNC(=O)Cc3ccc(OC)cc3)ccc(c1)C=4ON=CN4
0.257732	S1C(=NC(c2ncccc2)=C1)NC(=O)C(=O)Nc3c(cc(OC(F)F)cc3)C
0.257732	S1C(=NC(c2ncccc2)=C1)NC(=O)C(=O)Nc3c(cc(OC(F)F)cc3)C
0.257732	S1C(=NC(c2ncccc2)=C1)NC(=O)C(=O)Nc3c(cc(OC(F)F)cc3)C
0.257732	S1C(=NC(c2ncccc2)=C1)NC(=O)C(=O)Nc3c(cc(OC(F)F)cc3)C
0.257732	S1C(=NC(c2ncccc2)=C1)NC(=O)C(=O)Nc3c(cc(OC(F)F)cc3)C
0.257732	S1C(=NC(c2ncccc2)=C1)NC(=O)C(=O)Nc3c(cc(OC(F)F)cc3)C
0.257732	S1C(=NC(c2ncccc2)=C1)NC(=O)C(=O)Nc3c(cc(OC(F)F)cc3)C
0.257732	S1C(=NC(c2ncccc2)=C1)NC(=O)C(=O)Nc3c(cc(OC(F)F)cc3)C
0.257732	S1C(=NC(c2ncccc2)=C1)NC(=O)C(=O)Nc3c(cc(OC(F)F)cc3)C
0.257692	O=C(NCC)c1cc(NC(=O)C2CCC=CCCC2)c(cc1)C
0.257485	S(=O)(=O)(Nc1ncccn1)c2cc(NC(=O)c3ccc(NC(=O)CSC4=NN=C(N4c5ccc(cc5)CC)c6ccncc6)cc3)ccc2
0.257426	O=C(Nc1cc(c(OC)cc1)c2ccc(OC)cc2)c3cc4NC(c5ccccc5)=Cc4cc3
0.257426	O=C(Nc1cc(c(OC)cc1)c2ccc(OC)cc2)c3cc4NC(c5ccccc5)=Cc4cc3
0.257426	O=C(Nc1cc(c(OC)cc1)c2ccc(OC)cc2)c3cc4NC(c5ccccc5)=Cc4cc3
0.257426	O=C(Nc1cc(c(OC)cc1)c2ccc(OC)cc2)c3cc4NC(c5ccccc5)=Cc4cc3
0.257426	O=C(Nc1cc(c(OC)cc1)c2ccc(OC)cc2)c3cc4NC(c5ccccc5)=Cc4cc3
0.257426	O=C(Nc1cc(c(OC)cc1)c2ccc(OC)cc2)c3cc4NC(c5ccccc5)=Cc4cc3
0.257426	O=C(Nc1cc(c(OC)cc1)c2ccc(OC)cc2)c3cc4NC(c5ccccc5)=Cc4cc3
0.257426	O=C(Nc1cc(c(OC)cc1)c2ccc(OC)cc2)c3cc4NC(c5ccccc5)=Cc4cc3
0.257426	O=C(Nc1cc(c(OC)cc1)c2ccc(OC)cc2)c3cc4NC(c5ccccc5)=Cc4cc3
0.257384	FC(F)(F)c1c(N)ccc(NC(=O)c2ccccc2)c1
0.257384	FC(F)(F)c1c(N)ccc(NC(=O)c2ccccc2)c1
0.257384	FC(F)(F)c1c(N)ccc(NC(=O)c2ccccc2)c1
0.257384	FC(F)(F)c1c(N)ccc(NC(=O)c2ccccc2)c1
0.257384	FC(F)(F)c1c(N)ccc(NC(=O)c2ccccc2)c1
0.257384	FC(F)(F)c1c(N)ccc(NC(=O)c2ccccc2)c1
0.257384	FC(F)(F)c1c(N)ccc(NC(=O)c2ccccc2)c1
0.257384	FC(F)(F)c1c(N)ccc(NC(=O)c2ccccc2)c1
0.257384	FC(F)(F)c1c(N)ccc(NC(=O)c2ccccc2)c1
0.257384	FC(F)(F)c1c(N)ccc(NC(=O)c2ccccc2)c1
0.257143	Brc1cc(OC(=O)c2c(ccc(Nc3nc(ccn3)C(F)(F)F)c2)C)c(cc1)C(=O)N(C)C
0.257143	Brc1cc(OC(=O)c2c(ccc(Nc3nc(ccn3)C(F)(F)F)c2)C)c(cc1)C(=O)N(C)C
0.257143	Brc1cc(OC(=O)c2c(ccc(Nc3nc(ccn3)C(F)(F)F)c2)C)c(cc1)C(=O)N(C)C
0.257143	Brc1cc(OC(=O)c2c(ccc(Nc3nc(ccn3)C(F)(F)F)c2)C)c(cc1)C(=O)N(C)C
0.257143	Brc1cc(OC(=O)c2c(ccc(Nc3nc(ccn3)C(F)(F)F)c2)C)c(cc1)C(=O)N(C)C
0.257143	Brc1cc(OC(=O)c2c(ccc(Nc3nc(ccn3)C(F)(F)F)c2)C)c(cc1)C(=O)N(C)C
0.257143	Brc1cc(OC(=O)c2c(ccc(Nc3nc(ccn3)C(F)(F)F)c2)C)c(cc1)C(=O)N(C)C
0.257143	Brc1cc(OC(=O)c2c(ccc(Nc3nc(ccn3)C(F)(F)F)c2)C)c(cc1)C(=O)N(C)C
0.257143	Brc1cc(OC(=O)c2c(ccc(Nc3nc(ccn3)C(F)(F)F)c2)C)c(cc1)C(=O)N(C)C
0.257143	Brc1cc(OC(=O)c2c(ccc(Nc3nc(ccn3)C(F)(F)F)c2)C)c(cc1)C(=O)N(C)C
0.257143	FC(F)(F)Oc1c(O)cccc1C(=O)Nc2c(ccc(c2)C(=O)NCC)C
0.257143	FC(F)(F)Oc1c(O)cccc1C(=O)Nc2c(ccc(c2)C(=O)NCC)C
0.257143	FC(F)(F)Oc1c(O)cccc1C(=O)Nc2c(ccc(c2)C(=O)NCC)C
0.257143	FC(F)(F)Oc1c(O)cccc1C(=O)Nc2c(ccc(c2)C(=O)NCC)C
0.257143	FC(F)(F)Oc1c(O)cccc1C(=O)Nc2c(ccc(c2)C(=O)NCC)C
0.257143	FC(F)(F)Oc1c(O)cccc1C(=O)Nc2c(ccc(c2)C(=O)NCC)C
0.257143	FC(F)(F)Oc1c(O)cccc1C(=O)Nc2c(ccc(c2)C(=O)NCC)C
0.257143	FC(F)(F)Oc1c(O)cccc1C(=O)Nc2c(ccc(c2)C(=O)NCC)C
0.257143	FC(F)(F)Oc1c(O)cccc1C(=O)Nc2c(ccc(c2)C(=O)NCC)C
0.257143	FC(F)(F)Oc1c(O)cccc1C(=O)Nc2c(ccc(c2)C(=O)NCC)C
0.256798	FC(F)(F)c1nc(ncc1)Nc2cc(c(cc2)C)C(=O)NC3CC(OCC3)C4CNCCC4
0.256705	O=C(Nc1ccc(cc1)C(=O)Nc2cc3OCOc3cc2)c4nccc(c4)C(=O)N
0.256705	O=C(Nc1ccc(cc1)C(=O)Nc2cc3OCOc3cc2)c4nccc(c4)C(=O)N
0.256705	O=C(Nc1ccc(cc1)C(=O)Nc2cc3OCOc3cc2)c4nccc(c4)C(=O)N
0.256705	O=C(Nc1ccc(cc1)C(=O)Nc2cc3OCOc3cc2)c4nccc(c4)C(=O)N
0.256705	O=C(Nc1ccc(cc1)C(=O)Nc2cc3OCOc3cc2)c4nccc(c4)C(=O)N
0.256705	O=C(Nc1ccc(cc1)C(=O)Nc2cc3OCOc3cc2)c4nccc(c4)C(=O)N
0.256705	O=C(Nc1ccc(cc1)C(=O)Nc2cc3OCOc3cc2)c4nccc(c4)C(=O)N
0.256522	O=C(Nc1cc2OCOc2cc1)c3ccc(N)cc3
0.256522	O=C(Nc1cc2OCOc2cc1)c3ccc(N)cc3
0.256522	O=C(Nc1cc2OCOc2cc1)c3ccc(N)cc3
0.256522	O=C(Nc1cc2OCOc2cc1)c3ccc(N)cc3
0.256522	O=C(Nc1cc2OCOc2cc1)c3ccc(N)cc3
0.256522	O=C(Nc1cc2OCOc2cc1)c3ccc(N)cc3
0.256522	O=C(Nc1cc2OCOc2cc1)c3ccc(N)cc3
0.256522	O=C(Nc1cc2OCOc2cc1)c3ccc(N)cc3
0.256522	O=C(Nc1cc2OCOc2cc1)c3ccc(N)cc3
0.256522	O=C(Nc1cc2OCOc2cc1)c3ccc(N)cc3
0.256228	Brc1cc(ccc1)COc2c(Cl)cc(cc2)C(=O)Nc3cc(c(OC(F)F)cc3)C
0.256228	Brc1cc(ccc1)COc2c(Cl)cc(cc2)C(=O)Nc3cc(c(OC(F)F)cc3)C
0.256228	Brc1cc(ccc1)COc2c(Cl)cc(cc2)C(=O)Nc3cc(c(OC(F)F)cc3)C
0.256228	Brc1cc(ccc1)COc2c(Cl)cc(cc2)C(=O)Nc3cc(c(OC(F)F)cc3)C
0.256228	Brc1cc(ccc1)COc2c(Cl)cc(cc2)C(=O)Nc3cc(c(OC(F)F)cc3)C
0.255556	O=C(Nc1c(ccc(NC(=O)C2CC2)c1)C)C(N)CC3=NNC=C3
0.255556	O=C(Nc1c(ccc(NC(=O)C2CC2)c1)C)C(N)CC3=NNC=C3
0.255556	O=C(Nc1c(ccc(NC(=O)C2CC2)c1)C)C(N)CC3=NNC=C3
0.255556	O=C(Nc1c(ccc(NC(=O)C2CC2)c1)C)C(N)CC3=NNC=C3
0.255556	O=C(Nc1c(ccc(NC(=O)C2CC2)c1)C)C(N)CC3=NNC=C3
0.255556	O=C(Nc1c(ccc(NC(=O)C2CC2)c1)C)C(N)CC3=NNC=C3
0.255556	O=C(Nc1c(ccc(NC(=O)C2CC2)c1)C)C(N)CC3=NNC=C3
0.255556	O=C(Nc1c(ccc(NC(=O)C2CC2)c1)C)C(N)CC3=NNC=C3
0.255556	O=C(Nc1c(ccc(NC(=O)C2CC2)c1)C)C(N)CC3=NNC=C3
0.255556	O=C(Nc1c(ccc(NC(=O)C2CC2)c1)C)C(N)CC3=NNC=C3
0.255556	O=C(Nc1ccc(cc1)CN2CCN(CC2)C)CCc3cc4c(OCCC4)cc3
0.255556	O=C(Nc1ccc(cc1)CN2CCN(CC2)C)CCc3cc4c(OCCC4)cc3
0.255556	O=C(Nc1ccc(cc1)CN2CCN(CC2)C)CCc3cc4c(OCCC4)cc3
0.255556	O=C(Nc1ccc(cc1)CN2CCN(CC2)C)CCc3cc4c(OCCC4)cc3
0.255556	O=C(Nc1ccc(cc1)CN2CCN(CC2)C)CCc3cc4c(OCCC4)cc3
0.255556	O=C(Nc1ccc(cc1)CN2CCN(CC2)C)CCc3cc4c(OCCC4)cc3
0.255556	O=C(Nc1ccc(cc1)CN2CCN(CC2)C)CCc3cc4c(OCCC4)cc3
0.255556	O=C(Nc1ccc(cc1)CN2CCN(CC2)C)CCc3cc4c(OCCC4)cc3
0.255556	O=C(Nc1ccc(cc1)CN2CCN(CC2)C)CCc3cc4c(OCCC4)cc3
0.255556	O=C(Nc1ccc(cc1)CN2CCN(CC2)C)CCc3cc4c(OCCC4)cc3
0.255521	O=C(Nc1cc(O)c(cc1)C=2ON=C(N2)c3ccc(c4nc(nnc4)N)cc3)Cc5c(cccc5)C
0.255521	O=C(Nc1cc(O)c(cc1)C=2ON=C(N2)c3ccc(c4nc(nnc4)N)cc3)Cc5c(cccc5)C
0.255521	O=C(Nc1cc(O)c(cc1)C=2ON=C(N2)c3ccc(c4nc(nnc4)N)cc3)Cc5c(cccc5)C
0.255521	O=C(Nc1cc(O)c(cc1)C=2ON=C(N2)c3ccc(c4nc(nnc4)N)cc3)Cc5c(cccc5)C
0.255521	O=C(Nc1cc(O)c(cc1)C=2ON=C(N2)c3ccc(c4nc(nnc4)N)cc3)Cc5c(cccc5)C
0.255521	O=C(Nc1cc(O)c(cc1)C=2ON=C(N2)c3ccc(c4nc(nnc4)N)cc3)Cc5c(cccc5)C
0.255521	O=C(Nc1cc(O)c(cc1)C=2ON=C(N2)c3ccc(c4nc(nnc4)N)cc3)Cc5c(cccc5)C
0.255521	O=C(Nc1cc(O)c(cc1)C=2ON=C(N2)c3ccc(c4nc(nnc4)N)cc3)Cc5c(cccc5)C
0.255411	S1N=NC(c2ccc(cc2)C(=O)Nc3ccc(cc3)C(=O)CC)=C1
0.255411	S1N=NC(c2ccc(cc2)C(=O)Nc3ccc(cc3)C(=O)CC)=C1
0.255411	S1N=NC(c2ccc(cc2)C(=O)Nc3ccc(cc3)C(=O)CC)=C1
0.255411	S1N=NC(c2ccc(cc2)C(=O)Nc3ccc(cc3)C(=O)CC)=C1
0.255411	S1N=NC(c2ccc(cc2)C(=O)Nc3ccc(cc3)C(=O)CC)=C1
0.255411	S1N=NC(c2ccc(cc2)C(=O)Nc3ccc(cc3)C(=O)CC)=C1
0.255396	Fc1c(cc(c(NC(=O)c2cc(NC(=O)NC(C)(C)C)c(cc2)C)c1)C)C(=O)OC
0.255396	Fc1c(cc(c(NC(=O)c2cc(NC(=O)NC(C)(C)C)c(cc2)C)c1)C)C(=O)OC
0.255396	Fc1c(cc(c(NC(=O)c2cc(NC(=O)NC(C)(C)C)c(cc2)C)c1)C)C(=O)OC
0.255396	Fc1c(cc(c(NC(=O)c2cc(NC(=O)NC(C)(C)C)c(cc2)C)c1)C)C(=O)OC
0.255396	Fc1c(cc(c(NC(=O)c2cc(NC(=O)NC(C)(C)C)c(cc2)C)c1)C)C(=O)OC
0.255396	Fc1c(cc(c(NC(=O)c2cc(NC(=O)NC(C)(C)C)c(cc2)C)c1)C)C(=O)OC
0.255396	Fc1c(cc(c(NC(=O)c2cc(NC(=O)NC(C)(C)C)c(cc2)C)c1)C)C(=O)OC
0.255396	Fc1c(cc(c(NC(=O)c2cc(NC(=O)NC(C)(C)C)c(cc2)C)c1)C)C(=O)OC
0.255396	Fc1c(cc(c(NC(=O)c2cc(NC(=O)NC(C)(C)C)c(cc2)C)c1)C)C(=O)OC
0.255396	Fc1c(cc(c(NC(=O)c2cc(NC(=O)NC(C)(C)C)c(cc2)C)c1)C)C(=O)OC
0.255245	Clc1cc(ccc1)C(=O)Nc2cc(c(NC(=O)c3c(OC(F)(F)F)c(O)ccc3)cc2)C
0.255245	Clc1cc(ccc1)C(=O)Nc2cc(c(NC(=O)c3c(OC(F)(F)F)c(O)ccc3)cc2)C
0.255245	Clc1cc(ccc1)C(=O)Nc2cc(c(NC(=O)c3c(OC(F)(F)F)c(O)ccc3)cc2)C
0.255245	Clc1cc(ccc1)C(=O)Nc2cc(c(NC(=O)c3c(OC(F)(F)F)c(O)ccc3)cc2)C
0.255245	Clc1cc(ccc1)C(=O)Nc2cc(c(NC(=O)c3c(OC(F)(F)F)c(O)ccc3)cc2)C
0.255245	Clc1cc(ccc1)C(=O)Nc2cc(c(NC(=O)c3c(OC(F)(F)F)c(O)ccc3)cc2)C
0.255245	Clc1cc(ccc1)C(=O)Nc2cc(c(NC(=O)c3c(OC(F)(F)F)c(O)ccc3)cc2)C
0.255245	Clc1cc(ccc1)C(=O)Nc2cc(c(NC(=O)c3c(OC(F)(F)F)c(O)ccc3)cc2)C
0.255245	Clc1cc(ccc1)C(=O)Nc2cc(c(NC(=O)c3c(OC(F)(F)F)c(O)ccc3)cc2)C
0.255245	Clc1cc(ccc1)C(=O)Nc2cc(c(NC(=O)c3c(OC(F)(F)F)c(O)ccc3)cc2)C
0.255245	O=C(N1CCN(c2ccc(N3C=NN=C3)cc2)CC1)C(=O)Nc4c(ccc(c5ccncc5)c4)C
0.255245	O=C(N1CCN(c2ccc(N3C=NN=C3)cc2)CC1)C(=O)Nc4c(ccc(c5ccncc5)c4)C
0.255245	O=C(N1CCN(c2ccc(N3C=NN=C3)cc2)CC1)C(=O)Nc4c(ccc(c5ccncc5)c4)C
0.255245	O=C(N1CCN(c2ccc(N3C=NN=C3)cc2)CC1)C(=O)Nc4c(ccc(c5ccncc5)c4)C
0.255245	O=C(N1CCN(c2ccc(N3C=NN=C3)cc2)CC1)C(=O)Nc4c(ccc(c5ccncc5)c4)C
0.255172	O=C(Nc1cc2OCOc2cc1)c3ccc(NC(=O)C=4NN=C(c5c(O)cccc5)C4)cc3
0.255172	O=C(Nc1cc2OCOc2cc1)c3ccc(NC(=O)C=4NN=C(c5c(O)cccc5)C4)cc3
0.255172	O=C(Nc1cc2OCOc2cc1)c3ccc(NC(=O)C=4NN=C(c5c(O)cccc5)C4)cc3
0.255172	O=C(Nc1cc2OCOc2cc1)c3ccc(NC(=O)C=4NN=C(c5c(O)cccc5)C4)cc3
0.255172	O=C(Nc1cc2OCOc2cc1)c3ccc(NC(=O)C=4NN=C(c5c(O)cccc5)C4)cc3
0.255172	O=C(Nc1cc2OCOc2cc1)c3ccc(NC(=O)C=4NN=C(c5c(O)cccc5)C4)cc3
0.255172	O=C(Nc1cc2OCOc2cc1)c3ccc(NC(=O)C=4NN=C(c5c(O)cccc5)C4)cc3
0.255102	Clc1c(NS(=O)(=O)C)ccc(NC(=O)C=2N(N=C(c3ccccc3)C2)C)c1
0.255102	FC(F)(F)c1cc(Nc2ncccc2C(=O)Nc3ncc(cc3)C4CCC4)ccc1
0.255034	S(=O)(=O)(c1cc(c(OC(C)C)cc1)C(=O)Nc2cncc(c2)C3=NNC=C3)C
0.255034	S(=O)(=O)(c1cc(c(OC(C)C)cc1)C(=O)Nc2cncc(c2)C3=NNC=C3)C
0.255034	S(=O)(=O)(c1cc(c(OC(C)C)cc1)C(=O)Nc2cncc(c2)C3=NNC=C3)C
0.255034	S(=O)(=O)(c1cc(c(OC(C)C)cc1)C(=O)Nc2cncc(c2)C3=NNC=C3)C
0.255034	S(=O)(=O)(c1cc(c(OC(C)C)cc1)C(=O)Nc2cncc(c2)C3=NNC=C3)C
0.255034	S(=O)(=O)(c1cc(c(OC(C)C)cc1)C(=O)Nc2cncc(c2)C3=NNC=C3)C
0.255034	S(=O)(=O)(c1cc(c(OC(C)C)cc1)C(=O)Nc2cncc(c2)C3=NNC=C3)C
0.255034	S(=O)(=O)(c1cc(c(OC(C)C)cc1)C(=O)Nc2cncc(c2)C3=NNC=C3)C
0.255034	S(=O)(=O)(c1cc(c(OC(C)C)cc1)C(=O)Nc2cncc(c2)C3=NNC=C3)C
0.255034	S(=O)(=O)(c1cc(c(OC(C)C)cc1)C(=O)Nc2cncc(c2)C3=NNC=C3)C
0.255034	O=C(Nc1cncc(c1)C2=NNC=C2)c3nc4c(cc3)CC(CC4)C
0.255034	O=C(Nc1cncc(c1)C2=NNC=C2)c3nc4c(cc3)CC(CC4)C
0.255034	O=C(Nc1cncc(c1)C2=NNC=C2)c3nc4c(cc3)CC(CC4)C
0.255034	O=C(Nc1cncc(c1)C2=NNC=C2)c3nc4c(cc3)CC(CC4)C
0.255034	O=C(Nc1cncc(c1)C2=NNC=C2)c3nc4c(cc3)CC(CC4)C
0.255034	O=C(Nc1cncc(c1)C2=NNC=C2)c3nc4c(cc3)CC(CC4)C
0.255034	O=C(Nc1cncc(c1)C2=NNC=C2)c3nc4c(cc3)CC(CC4)C
0.25498	Fc1c(F)ccc(c1)C(=O)Nc2cc(c(OC(F)F)cc2)C
0.25498	Fc1c(F)ccc(c1)C(=O)Nc2cc(c(OC(F)F)cc2)C
0.25498	Fc1c(F)ccc(c1)C(=O)Nc2cc(c(OC(F)F)cc2)C
0.25498	Fc1c(F)ccc(c1)C(=O)Nc2cc(c(OC(F)F)cc2)C
0.25498	Fc1c(F)ccc(c1)C(=O)Nc2cc(c(OC(F)F)cc2)C
0.25498	Fc1c(F)ccc(c1)C(=O)Nc2cc(c(OC(F)F)cc2)C
0.25498	Fc1c(F)ccc(c1)C(=O)Nc2cc(c(OC(F)F)cc2)C
0.25498	Fc1c(F)ccc(c1)C(=O)Nc2cc(c(OC(F)F)cc2)C
0.25498	Fc1c(F)ccc(c1)C(=O)Nc2cc(c(OC(F)F)cc2)C
0.254795	S1c2c(nc(c3cnccc3)cc2C(=O)Nc4c(cc(c(F)c4)C(=O)OC)C)N=C1N5CCCC5
0.254795	S1c2c(nc(c3cnccc3)cc2C(=O)Nc4c(cc(c(F)c4)C(=O)OC)C)N=C1N5CCCC5
0.254795	S1c2c(nc(c3cnccc3)cc2C(=O)Nc4c(cc(c(F)c4)C(=O)OC)C)N=C1N5CCCC5
0.254795	S1c2c(nc(c3cnccc3)cc2C(=O)Nc4c(cc(c(F)c4)C(=O)OC)C)N=C1N5CCCC5
0.254795	S1c2c(nc(c3cnccc3)cc2C(=O)Nc4c(cc(c(F)c4)C(=O)OC)C)N=C1N5CCCC5
0.254795	S1c2c(nc(c3cnccc3)cc2C(=O)Nc4c(cc(c(F)c4)C(=O)OC)C)N=C1N5CCCC5
0.254795	S1c2c(nc(c3cnccc3)cc2C(=O)Nc4c(cc(c(F)c4)C(=O)OC)C)N=C1N5CCCC5
0.25448	Clc1c(NC(=O)NC(C)(C)C)cc(cc1)C(=O)Nc2cc(ccc2)CS(=O)CCOC
0.25448	Clc1c(NC(=O)NC(C)(C)C)cc(cc1)C(=O)Nc2cc(ccc2)CS(=O)CCOC
0.25448	Clc1c(NC(=O)NC(C)(C)C)cc(cc1)C(=O)Nc2cc(ccc2)CS(=O)CCOC
0.25448	Clc1c(NC(=O)NC(C)(C)C)cc(cc1)C(=O)Nc2cc(ccc2)CS(=O)CCOC
0.25448	Clc1c(NC(=O)NC(C)(C)C)cc(cc1)C(=O)Nc2cc(ccc2)CS(=O)CCOC
0.25448	Clc1c(NC(=O)NC(C)(C)C)cc(cc1)C(=O)Nc2cc(ccc2)CS(=O)CCOC
0.25448	Clc1c(NC(=O)NC(C)(C)C)cc(cc1)C(=O)Nc2cc(ccc2)CS(=O)CCOC
0.25448	Clc1c(NC(=O)NC(C)(C)C)cc(cc1)C(=O)Nc2cc(ccc2)CS(=O)CCOC
0.25448	Clc1c(NC(=O)NC(C)(C)C)cc(cc1)C(=O)Nc2cc(ccc2)CS(=O)CCOC
0.25448	Clc1c(NC(=O)NC(C)(C)C)cc(cc1)C(=O)Nc2cc(ccc2)CS(=O)CCOC
0.254125	Clc1ccc(OCCN2CCC(NC(=O)c3c(nccc3)Nc4c(F)ccc(F)c4)CC2)cc1
0.254125	Clc1ccc(OCCN2CCC(NC(=O)c3c(nccc3)Nc4c(F)ccc(F)c4)CC2)cc1
0.254125	Clc1ccc(OCCN2CCC(NC(=O)c3c(nccc3)Nc4c(F)ccc(F)c4)CC2)cc1
0.254125	Clc1ccc(OCCN2CCC(NC(=O)c3c(nccc3)Nc4c(F)ccc(F)c4)CC2)cc1
0.254125	Clc1ccc(OCCN2CCC(NC(=O)c3c(nccc3)Nc4c(F)ccc(F)c4)CC2)cc1
0.254125	Clc1ccc(OCCN2CCC(NC(=O)c3c(nccc3)Nc4c(F)ccc(F)c4)CC2)cc1
0.254125	Clc1ccc(OCCN2CCC(NC(=O)c3c(nccc3)Nc4c(F)ccc(F)c4)CC2)cc1
0.254125	Clc1ccc(OCCN2CCC(NC(=O)c3c(nccc3)Nc4c(F)ccc(F)c4)CC2)cc1
0.254125	Clc1ccc(OCCN2CCC(NC(=O)c3c(nccc3)Nc4c(F)ccc(F)c4)CC2)cc1
0.254125	Clc1ccc(OCCN2CCC(NC(=O)c3c(nccc3)Nc4c(F)ccc(F)c4)CC2)cc1
0.253968	Fc1c(F)ccc(c1)C(=O)Nc2c(cc(OC(F)F)cc2)C
0.253906	FC(F)Oc1c(cc(NC(=O)c2cncc(OC)c2)cc1)C
0.253906	FC(F)Oc1c(cc(NC(=O)c2cncc(OC)c2)cc1)C
0.253906	FC(F)Oc1c(cc(NC(=O)c2cncc(OC)c2)cc1)C
0.253906	FC(F)Oc1c(cc(NC(=O)c2cncc(OC)c2)cc1)C
0.253906	FC(F)Oc1c(cc(NC(=O)c2cncc(OC)c2)cc1)C
0.253906	FC(F)Oc1c(cc(NC(=O)c2cncc(OC)c2)cc1)C
0.253906	FC(F)Oc1c(cc(NC(=O)c2cncc(OC)c2)cc1)C
0.253906	FC(F)Oc1c(cc(NC(=O)c2cncc(OC)c2)cc1)C
0.253906	FC(F)Oc1c(cc(NC(=O)c2cncc(OC)c2)cc1)C
0.253906	FC(F)Oc1c(cc(NC(=O)c2cncc(OC)c2)cc1)C
0.253906	S1C=C(NC(=O)c2ccc(cc2)C=3N(N=NC3)C)C(=C1)C
0.253906	S1C=C(NC(=O)c2ccc(cc2)C=3N(N=NC3)C)C(=C1)C
0.253906	S1C=C(NC(=O)c2ccc(cc2)C=3N(N=NC3)C)C(=C1)C
0.253906	S1C=C(NC(=O)c2ccc(cc2)C=3N(N=NC3)C)C(=C1)C
0.253906	O=C(Nc1c(cc(OCCC)cc1)C)CCc2cnccc2
0.253906	O=C(Nc1c(cc(OCCC)cc1)C)CCc2cnccc2
0.253731	O=C(Nc1cc(ncc1)N2CCN(CC2)C)c3nc(N(C)C)ccc3
0.253731	O=C(Nc1cc(ncc1)N2CCN(CC2)C)c3nc(N(C)C)ccc3
0.253731	O=C(Nc1cc(ncc1)N2CCN(CC2)C)c3nc(N(C)C)ccc3
0.253731	O=C(Nc1cc(ncc1)N2CCN(CC2)C)c3nc(N(C)C)ccc3
0.253731	O=C(Nc1cc(ncc1)N2CCN(CC2)C)c3nc(N(C)C)ccc3
0.253731	O=C(Nc1cc(ncc1)N2CCN(CC2)C)c3nc(N(C)C)ccc3
0.253731	O=C(Nc1cc(ncc1)N2CCN(CC2)C)c3nc(N(C)C)ccc3
0.253731	O=C(Nc1cc(ncc1)N2CCN(CC2)C)c3nc(N(C)C)ccc3
0.253731	O=C(Nc1cc(ncc1)N2CCN(CC2)C)c3nc(N(C)C)ccc3
0.253731	O=C(Nc1cc(ncc1)N2CCN(CC2)C)c3nc(N(C)C)ccc3
0.253676	O=C(Nc1ccc(c2nc(ncc2)C)cc1)C3N(CCC3)CCC
0.253623	Clc1c(NS(=O)(=O)C)ccc(NC(=O)c2cnc(OCCOC)cc2)c1
0.253623	Clc1c(NS(=O)(=O)C)ccc(NC(=O)c2cnc(OCCOC)cc2)c1
0.253521	O=C(Nc1c(ccc(N2N=CC=C2)c1)C)C3=NN(C=C3)CC#N
0.253521	O=C(Nc1c(ccc(N2N=CC=C2)c1)C)C3=NN(C=C3)CC#N
0.253521	O=C(Nc1c(ccc(N2N=CC=C2)c1)C)C3=NN(C=C3)CC#N
0.253521	O=C(Nc1c(ccc(N2N=CC=C2)c1)C)C3=NN(C=C3)CC#N
0.253521	O=C(Nc1c(ccc(N2N=CC=C2)c1)C)C3=NN(C=C3)CC#N
0.253521	O=C(Nc1c(ccc(N2N=CC=C2)c1)C)C3=NN(C=C3)CC#N
0.253521	O=C(Nc1c(ccc(N2N=CC=C2)c1)C)C3=NN(C=C3)CC#N
0.253521	O=C(Nc1c(ccc(N2N=CC=C2)c1)C)C3=NN(C=C3)CC#N
0.253521	O=C(Nc1c(ccc(N2N=CC=C2)c1)C)C3=NN(C=C3)CC#N
0.253521	O=C(Nc1c(ccc(N2N=CC=C2)c1)C)C3=NN(C=C3)CC#N
0.253425	Clc1c(NC(=O)c2ccc(S(=O)(=O)C)cc2)c(Cl)cc(NC(=O)C(=O)NCc3cc(c4ccncc4)ccc3)c1
0.253425	Clc1c(NC(=O)c2ccc(S(=O)(=O)C)cc2)c(Cl)cc(NC(=O)C(=O)NCc3cc(c4ccncc4)ccc3)c1
0.253289	S(=O)(=O)(c1cc(ccc1)C(=O)Nc2c(cc(NC(=O)C(=O)NC3=NN(C=C3)CCO)cc2)C)C
0.253289	S(=O)(=O)(c1cc(ccc1)C(=O)Nc2c(cc(NC(=O)C(=O)NC3=NN(C=C3)CCO)cc2)C)C
0.253289	S(=O)(=O)(c1cc(ccc1)C(=O)Nc2c(cc(NC(=O)C(=O)NC3=NN(C=C3)CCO)cc2)C)C
0.253289	S(=O)(=O)(c1cc(ccc1)C(=O)Nc2c(cc(NC(=O)C(=O)NC3=NN(C=C3)CCO)cc2)C)C
0.253289	S(=O)(=O)(c1cc(ccc1)C(=O)Nc2c(cc(NC(=O)C(=O)NC3=NN(C=C3)CCO)cc2)C)C
0.253289	S(=O)(=O)(c1cc(ccc1)C(=O)Nc2c(cc(NC(=O)C(=O)NC3=NN(C=C3)CCO)cc2)C)C
0.253289	S(=O)(=O)(c1cc(ccc1)C(=O)Nc2c(cc(NC(=O)C(=O)NC3=NN(C=C3)CCO)cc2)C)C
0.253289	S(=O)(=O)(c1cc(ccc1)C(=O)Nc2c(cc(NC(=O)C(=O)NC3=NN(C=C3)CCO)cc2)C)C
0.253289	S(=O)(=O)(c1cc(ccc1)C(=O)Nc2c(cc(NC(=O)C(=O)NC3=NN(C=C3)CCO)cc2)C)C
0.253289	S(=O)(=O)(c1cc(ccc1)C(=O)Nc2c(cc(NC(=O)C(=O)NC3=NN(C=C3)CCO)cc2)C)C
0.253219	O=C(Nc1cc(NC(=O)C(C)(C)C)c(cc1)C)C=O
0.253061	O=C(N1CCN(CC(=O)N2CCCCCC2)CC1)c3ccc(NC(=O)c4ccncc4)cc3
0.253061	O=C(N1CCN(CC(=O)N2CCCCCC2)CC1)c3ccc(NC(=O)c4ccncc4)cc3
0.253061	O=C(N1CCN(CC(=O)N2CCCCCC2)CC1)c3ccc(NC(=O)c4ccncc4)cc3
0.253061	O=C(N1CCN(CC(=O)N2CCCCCC2)CC1)c3ccc(NC(=O)c4ccncc4)cc3
0.253061	O=C(N1CCN(CC(=O)N2CCCCCC2)CC1)c3ccc(NC(=O)c4ccncc4)cc3
0.253061	O=C(N1CCN(CC(=O)N2CCCCCC2)CC1)c3ccc(NC(=O)c4ccncc4)cc3
0.253061	O=C(N1CCN(CC(=O)N2CCCCCC2)CC1)c3ccc(NC(=O)c4ccncc4)cc3
0.252964	Fc1c(F)ccc(c1)C(=O)Nc2c(cc(OCCC)cc2)C
0.252964	Fc1c(F)ccc(c1)C(=O)Nc2c(cc(OCCC)cc2)C
0.252964	Fc1c(F)ccc(c1)C(=O)Nc2c(cc(OCCC)cc2)C
0.252964	Fc1c(F)ccc(c1)C(=O)Nc2c(cc(OCCC)cc2)C
0.252964	Fc1c(F)ccc(c1)C(=O)Nc2c(cc(OCCC)cc2)C
0.252964	Fc1c(F)ccc(c1)C(=O)Nc2c(cc(OCCC)cc2)C
0.252964	Fc1c(F)ccc(c1)C(=O)Nc2c(cc(OCCC)cc2)C
0.252964	Fc1c(F)ccc(c1)C(=O)Nc2c(cc(OCCC)cc2)C
0.252964	Fc1c(F)ccc(c1)C(=O)Nc2c(cc(OCCC)cc2)C
0.252964	Fc1c(F)ccc(c1)C(=O)Nc2c(cc(OCCC)cc2)C
0.252964	Brc1ccc(c2nc(ccn2)CN3CCC(OCc4ccccc4)CC3)cc1
0.252964	Brc1ccc(c2nc(ccn2)CN3CCC(OCc4ccccc4)CC3)cc1
0.252964	Brc1ccc(c2nc(ccn2)CN3CCC(OCc4ccccc4)CC3)cc1
0.252964	Brc1ccc(c2nc(ccn2)CN3CCC(OCc4ccccc4)CC3)cc1
0.252964	Brc1ccc(c2nc(ccn2)CN3CCC(OCc4ccccc4)CC3)cc1
0.252964	Brc1ccc(c2nc(ccn2)CN3CCC(OCc4ccccc4)CC3)cc1
0.252964	Brc1ccc(c2nc(ccn2)CN3CCC(OCc4ccccc4)CC3)cc1
0.252964	Brc1ccc(c2nc(ccn2)CN3CCC(OCc4ccccc4)CC3)cc1
0.252964	Brc1ccc(c2nc(ccn2)CN3CCC(OCc4ccccc4)CC3)cc1
0.252964	Brc1ccc(c2nc(ccn2)CN3CCC(OCc4ccccc4)CC3)cc1
0.25283	S(c1ncccn1)c2c(NC(=O)c3cc4c(cc3)CC4)cccc2
0.25283	S(c1ncccn1)c2c(NC(=O)c3cc4c(cc3)CC4)cccc2
0.25283	S(c1ncccn1)c2c(NC(=O)c3cc4c(cc3)CC4)cccc2
0.25283	S(c1ncccn1)c2c(NC(=O)c3cc4c(cc3)CC4)cccc2
0.25283	S(c1ncccn1)c2c(NC(=O)c3cc4c(cc3)CC4)cccc2
0.25283	S(c1ncccn1)c2c(NC(=O)c3cc4c(cc3)CC4)cccc2
0.25283	S(c1ncccn1)c2c(NC(=O)c3cc4c(cc3)CC4)cccc2
0.25283	S(c1ncccn1)c2c(NC(=O)c3cc4c(cc3)CC4)cccc2
0.25283	S(c1ncccn1)c2c(NC(=O)c3cc4c(cc3)CC4)cccc2
0.25283	S(c1ncccn1)c2c(NC(=O)c3cc4c(cc3)CC4)cccc2
0.252747	S(=O)(=O)(N(C)C)c1c(ccc(NC(=O)c2cc3c(cc2)CC3)c1)C
0.252747	S(=O)(=O)(N(C)C)c1c(ccc(NC(=O)c2cc3c(cc2)CC3)c1)C
0.252747	S(=O)(=O)(N(C)C)c1c(ccc(NC(=O)c2cc3c(cc2)CC3)c1)C
0.252747	S(=O)(=O)(N(C)C)c1c(ccc(NC(=O)c2cc3c(cc2)CC3)c1)C
0.252747	S(=O)(=O)(N(C)C)c1c(ccc(NC(=O)c2cc3c(cc2)CC3)c1)C
0.252747	S(=O)(=O)(N(C)C)c1c(ccc(NC(=O)c2cc3c(cc2)CC3)c1)C
0.252747	S(=O)(=O)(N(C)C)c1c(ccc(NC(=O)c2cc3c(cc2)CC3)c1)C
0.252747	S(=O)(=O)(N(C)C)c1c(ccc(NC(=O)c2cc3c(cc2)CC3)c1)C
0.252747	S(=O)(=O)(N(C)C)c1c(ccc(NC(=O)c2cc3c(cc2)CC3)c1)C
0.252747	S(=O)(=O)(N(C)C)c1c(ccc(NC(=O)c2cc3c(cc2)CC3)c1)C
0.252669	FC(F)(F)Oc1c(O)cccc1C(=O)Nc2cncc(c2)C3=NNC=C3
0.252669	FC(F)(F)Oc1c(O)cccc1C(=O)Nc2cncc(c2)C3=NNC=C3
0.252669	FC(F)(F)Oc1c(O)cccc1C(=O)Nc2cncc(c2)C3=NNC=C3
0.252669	FC(F)(F)Oc1c(O)cccc1C(=O)Nc2cncc(c2)C3=NNC=C3
0.252669	FC(F)(F)Oc1c(O)cccc1C(=O)Nc2cncc(c2)C3=NNC=C3
0.252137	Brc1ccc(Sc2ccc(NC(=O)c3ccc(cc3)C=4N=NSC4)cc2)cc1
0.252033	Fc1c(NC(=O)c2cc3c(cc2)CC3)cc(cc1)C
0.252033	Fc1c(NC(=O)c2cc3c(cc2)CC3)cc(cc1)C
0.252033	Fc1c(NC(=O)c2cc3c(cc2)CC3)cc(cc1)C
0.252033	Fc1c(NC(=O)c2cc3c(cc2)CC3)cc(cc1)C
0.252033	Fc1c(NC(=O)c2cc3c(cc2)CC3)cc(cc1)C
0.252033	Fc1c(NC(=O)c2cc3c(cc2)CC3)cc(cc1)C
0.252033	Fc1c(NC(=O)c2cc3c(cc2)CC3)cc(cc1)C
0.252033	Fc1c(NC(=O)c2cc3c(cc2)CC3)cc(cc1)C
0.252033	Fc1c(NC(=O)c2cc3c(cc2)CC3)cc(cc1)C
0.252033	Fc1c(NC(=O)c2cc3c(cc2)CC3)cc(cc1)C
0.252033	O=C(Nc1ccc(cc1)CC(=O)N(C)C)c2cc3c(cc2)CC3
0.251969	O=C(Nc1ccc(c2nc(ncc2)C)cc1)C3(CCN(C)C)CC3
0.251969	O=C(Nc1ccc(c2nc(ncc2)C)cc1)C3(CCN(C)C)CC3
0.251969	O=C(Nc1ccc(c2nc(ncc2)C)cc1)C3(CCN(C)C)CC3
0.251969	O=C(Nc1ccc(c2nc(ncc2)C)cc1)C3(CCN(C)C)CC3
0.251969	O=C(Nc1ccc(c2nc(ncc2)C)cc1)C3(CCN(C)C)CC3
[truncated: 8,001 more rows]
