# Supplementary material for: Galileo: Three-dimensional searching in large combinatorial fragment spaces on the example of pharmacophores
Source: J Comput Aided Mol Des. 2022 Nov 24;37(1):1–16. doi: 10.1007/s10822-022-00485-y (PMC10032335; doi:10.1007/s10822-022-00485-y)
Supplement: Supplementary file 4 — Supplementary file 3a [file 10822_2022_485_MOESM3_ESMa.zip › Imatinib_Galileo/13/out_10.csv]

Score	SMILES
0.416357	S1C(=NC(C2=CNC(C(=O)Nc3c(ccc(c3)CN4CCOCC4)C)=C2)=C1)C
0.416357	S1C(=NC(C2=CNC(C(=O)Nc3c(ccc(c3)CN4CCOCC4)C)=C2)=C1)C
0.416357	S1C(=NC(C2=CNC(C(=O)Nc3c(ccc(c3)CN4CCOCC4)C)=C2)=C1)C
0.416357	S1C(=NC(C2=CNC(C(=O)Nc3c(ccc(c3)CN4CCOCC4)C)=C2)=C1)C
0.416357	S1C(=NC(C2=CNC(C(=O)Nc3c(ccc(c3)CN4CCOCC4)C)=C2)=C1)C
0.416357	S1C(=NC(C2=CNC(C(=O)Nc3c(ccc(c3)CN4CCOCC4)C)=C2)=C1)C
0.416357	S1C(=NC(C2=CNC(C(=O)Nc3c(ccc(c3)CN4CCOCC4)C)=C2)=C1)C
0.416357	S1C(=NC(C2=CNC(C(=O)Nc3c(ccc(c3)CN4CCOCC4)C)=C2)=C1)C
0.416357	S1C(=NC(C2=CNC(C(=O)Nc3c(ccc(c3)CN4CCOCC4)C)=C2)=C1)C
0.416357	S1C(=NC(C2=CNC(C(=O)Nc3c(ccc(c3)CN4CCOCC4)C)=C2)=C1)C
0.416058	Fc1ccc(c2nc(ncc2)C3CCN(C(=O)c4cc(NC(=O)Nc5ccccc5)c(cc4)C)CC3)cc1
0.416058	Fc1ccc(c2nc(ncc2)C3CCN(C(=O)c4cc(NC(=O)Nc5ccccc5)c(cc4)C)CC3)cc1
0.416058	Fc1ccc(c2nc(ncc2)C3CCN(C(=O)c4cc(NC(=O)Nc5ccccc5)c(cc4)C)CC3)cc1
0.412451	Fc1ccc(cc1)C=2N=C(NC2)CCNC(=O)c3cc(NC(=O)Nc4ccccc4)c(cc3)C
0.412451	Fc1ccc(cc1)C=2N=C(NC2)CCNC(=O)c3cc(NC(=O)Nc4ccccc4)c(cc3)C
0.406393	S1C=NC(c2ccc(cc2)C(=O)Nc3ccc(cc3)CN4CCN(CC4)CC)=C1
0.406393	S1C=NC(c2ccc(cc2)C(=O)Nc3ccc(cc3)CN4CCN(CC4)CC)=C1
0.406393	S1C=NC(c2ccc(cc2)C(=O)Nc3ccc(cc3)CN4CCN(CC4)CC)=C1
0.406393	S1C=NC(c2ccc(cc2)C(=O)Nc3ccc(cc3)CN4CCN(CC4)CC)=C1
0.402299	O=C(Nc1c(ccc(c1)CN2CCOCC2)C)c3cc(ccc3)COc4cnc(cc4)C
0.402299	O=C(Nc1c(ccc(c1)CN2CCOCC2)C)c3cc(ccc3)COc4cnc(cc4)C
0.402299	O=C(Nc1c(ccc(c1)CN2CCOCC2)C)c3cc(ccc3)COc4cnc(cc4)C
0.402299	O=C(Nc1c(ccc(c1)CN2CCOCC2)C)c3cc(ccc3)COc4cnc(cc4)C
0.402299	O=C(Nc1c(ccc(c1)CN2CCOCC2)C)c3cc(ccc3)COc4cnc(cc4)C
0.402299	O=C(Nc1c(ccc(c1)CN2CCOCC2)C)c3cc(ccc3)COc4cnc(cc4)C
0.402299	O=C(Nc1c(ccc(c1)CN2CCOCC2)C)c3cc(ccc3)COc4cnc(cc4)C
0.402299	O=C(Nc1c(ccc(c1)CN2CCOCC2)C)c3cc(ccc3)COc4cnc(cc4)C
0.402299	O=C(Nc1c(ccc(c1)CN2CCOCC2)C)c3cc(ccc3)COc4cnc(cc4)C
0.402299	O=C(Nc1c(ccc(c1)CN2CCOCC2)C)c3cc(ccc3)COc4cnc(cc4)C
0.375566	O=C(Nc1cc(NC(=O)c2ccc(cc2)C(=O)Nc3ccccc3)c(cc1)C)NCC
0.375566	O=C(Nc1cc(NC(=O)c2ccc(cc2)C(=O)Nc3ccccc3)c(cc1)C)NCC
0.375566	O=C(Nc1cc(NC(=O)c2ccc(cc2)C(=O)Nc3ccccc3)c(cc1)C)NCC
0.375566	O=C(Nc1cc(NC(=O)c2ccc(cc2)C(=O)Nc3ccccc3)c(cc1)C)NCC
0.375566	O=C(Nc1cc(NC(=O)c2ccc(cc2)C(=O)Nc3ccccc3)c(cc1)C)NCC
0.375566	O=C(Nc1cc(NC(=O)c2ccc(cc2)C(=O)Nc3ccccc3)c(cc1)C)NCC
0.375566	O=C(Nc1cc(NC(=O)c2ccc(cc2)C(=O)Nc3ccccc3)c(cc1)C)NCC
0.375566	O=C(Nc1cc(NC(=O)c2ccc(cc2)C(=O)Nc3ccccc3)c(cc1)C)NCC
0.375566	O=C(Nc1cc(NC(=O)c2ccc(cc2)C(=O)Nc3ccccc3)c(cc1)C)NCC
0.375566	O=C(Nc1cc(NC(=O)c2ccc(cc2)C(=O)Nc3ccccc3)c(cc1)C)NCC
0.374532	O=C(Nc1c(ccc(NC(=O)C(C)C)c1)C)c2cc(OCC)c(OCc3cnccc3)cc2
0.374532	O=C(Nc1c(ccc(NC(=O)C(C)C)c1)C)c2cc(OCC)c(OCc3cnccc3)cc2
0.374532	O=C(Nc1c(ccc(NC(=O)C(C)C)c1)C)c2cc(OCC)c(OCc3cnccc3)cc2
0.374532	O=C(Nc1c(ccc(NC(=O)C(C)C)c1)C)c2cc(OCC)c(OCc3cnccc3)cc2
0.374532	O=C(Nc1c(ccc(NC(=O)C(C)C)c1)C)c2cc(OCC)c(OCc3cnccc3)cc2
0.374532	O=C(Nc1c(ccc(NC(=O)C(C)C)c1)C)c2cc(OCC)c(OCc3cnccc3)cc2
0.374532	O=C(Nc1c(ccc(NC(=O)C(C)C)c1)C)c2cc(OCC)c(OCc3cnccc3)cc2
0.374532	O=C(Nc1c(ccc(NC(=O)C(C)C)c1)C)c2cc(OCC)c(OCc3cnccc3)cc2
0.374532	O=C(Nc1c(ccc(NC(=O)C(C)C)c1)C)c2cc(OCC)c(OCc3cnccc3)cc2
0.374532	O=C(Nc1c(ccc(NC(=O)C(C)C)c1)C)c2cc(OCC)c(OCc3cnccc3)cc2
0.372197	S1C=NC(c2ccc(cc2)C(=O)Nc3cc(NC(=O)c4cnccc4)ccc3)=C1
0.372197	S1C=NC(c2ccc(cc2)C(=O)Nc3cc(NC(=O)c4cnccc4)ccc3)=C1
0.372197	S1C=NC(c2ccc(cc2)C(=O)Nc3cc(NC(=O)c4cnccc4)ccc3)=C1
0.372197	S1C=NC(c2ccc(cc2)C(=O)Nc3cc(NC(=O)c4cnccc4)ccc3)=C1
0.372197	S1C=NC(c2ccc(cc2)C(=O)Nc3cc(NC(=O)c4cnccc4)ccc3)=C1
0.372197	S1C=NC(c2ccc(cc2)C(=O)Nc3cc(NC(=O)c4cnccc4)ccc3)=C1
0.372197	S1C=NC(c2ccc(cc2)C(=O)Nc3cc(NC(=O)c4cnccc4)ccc3)=C1
0.372197	S1C=NC(c2ccc(cc2)C(=O)Nc3cc(NC(=O)c4cnccc4)ccc3)=C1
0.372197	S1C=NC(c2ccc(cc2)C(=O)Nc3cc(NC(=O)c4cnccc4)ccc3)=C1
0.372197	S1C=NC(c2ccc(cc2)C(=O)Nc3cc(NC(=O)c4cnccc4)ccc3)=C1
0.368664	O=C(Nc1c(ccc(c1)C(=O)Nc2ccc(cc2)C(=O)Nc3ccccc3)C)Nc4ccccc4
0.364	Brc1ccc(cc1)C(=O)Nc2c(ccc(c2)C(=O)Nc3cc(ccc3)C(=O)NCc4ncccc4)C
0.364	Brc1ccc(cc1)C(=O)Nc2c(ccc(c2)C(=O)Nc3cc(ccc3)C(=O)NCc4ncccc4)C
0.364	Brc1ccc(cc1)C(=O)Nc2c(ccc(c2)C(=O)Nc3cc(ccc3)C(=O)NCc4ncccc4)C
0.364	Brc1ccc(cc1)C(=O)Nc2c(ccc(c2)C(=O)Nc3cc(ccc3)C(=O)NCc4ncccc4)C
0.364	Brc1ccc(cc1)C(=O)Nc2c(ccc(c2)C(=O)Nc3cc(ccc3)C(=O)NCc4ncccc4)C
0.364	Brc1ccc(cc1)C(=O)Nc2c(ccc(c2)C(=O)Nc3cc(ccc3)C(=O)NCc4ncccc4)C
0.364	Brc1ccc(cc1)C(=O)Nc2c(ccc(c2)C(=O)Nc3cc(ccc3)C(=O)NCc4ncccc4)C
0.364	Brc1ccc(cc1)C(=O)Nc2c(ccc(c2)C(=O)Nc3cc(ccc3)C(=O)NCc4ncccc4)C
0.364	Brc1ccc(cc1)C(=O)Nc2c(ccc(c2)C(=O)Nc3cc(ccc3)C(=O)NCc4ncccc4)C
0.364	Brc1ccc(cc1)C(=O)Nc2c(ccc(c2)C(=O)Nc3cc(ccc3)C(=O)NCc4ncccc4)C
0.363636	O=C(Nc1c(ccc(c1)C(=O)Nc2cc(ccc2)C=3OC=NN3)C)Nc4ccccc4
0.363636	O=C(Nc1c(ccc(c1)C(=O)Nc2cc(ccc2)C=3OC=NN3)C)Nc4ccccc4
0.363636	O=C(Nc1c(ccc(c1)C(=O)Nc2cc(ccc2)C=3OC=NN3)C)Nc4ccccc4
0.363636	O=C(Nc1c(ccc(c1)C(=O)Nc2cc(ccc2)C=3OC=NN3)C)Nc4ccccc4
0.363636	O=C(Nc1c(ccc(c1)C(=O)Nc2cc(ccc2)C=3OC=NN3)C)Nc4ccccc4
0.362745	O=C(Nc1ccc(cc1)CN2CCN(Cc3ccccc3)CC2)c4ccc(cc4)CN
0.362745	O=C(Nc1ccc(cc1)CN2CCN(Cc3ccccc3)CC2)c4ccc(cc4)CN
0.362745	O=C(Nc1ccc(cc1)CN2CCN(Cc3ccccc3)CC2)c4ccc(cc4)CN
0.362745	O=C(Nc1ccc(cc1)CN2CCN(Cc3ccccc3)CC2)c4ccc(cc4)CN
0.362745	O=C(Nc1ccc(cc1)CN2CCN(Cc3ccccc3)CC2)c4ccc(cc4)CN
0.362745	O=C(Nc1ccc(cc1)CN2CCN(Cc3ccccc3)CC2)c4ccc(cc4)CN
0.362745	O=C(Nc1ccc(cc1)CN2CCN(Cc3ccccc3)CC2)c4ccc(cc4)CN
0.362745	O=C(Nc1ccc(cc1)CN2CCN(Cc3ccccc3)CC2)c4ccc(cc4)CN
0.362745	O=C(Nc1ccc(cc1)CN2CCN(Cc3ccccc3)CC2)c4ccc(cc4)CN
0.362745	O=C(Nc1ccc(cc1)CN2CCN(Cc3ccccc3)CC2)c4ccc(cc4)CN
0.359712	FC(F)(F)c1c(ccc(NC(=O)c2cnc(c3ccccc3)cc2)c1)C(=O)N4CCN(CC4)C
0.359712	FC(F)(F)c1c(ccc(NC(=O)c2cnc(c3ccccc3)cc2)c1)C(=O)N4CCN(CC4)C
0.359712	FC(F)(F)c1c(ccc(NC(=O)c2cnc(c3ccccc3)cc2)c1)C(=O)N4CCN(CC4)C
0.359712	FC(F)(F)c1c(ccc(NC(=O)c2cnc(c3ccccc3)cc2)c1)C(=O)N4CCN(CC4)C
0.359712	FC(F)(F)c1c(ccc(NC(=O)c2cnc(c3ccccc3)cc2)c1)C(=O)N4CCN(CC4)C
0.359712	FC(F)(F)c1c(ccc(NC(=O)c2cnc(c3ccccc3)cc2)c1)C(=O)N4CCN(CC4)C
0.359712	FC(F)(F)c1c(ccc(NC(=O)c2cnc(c3ccccc3)cc2)c1)C(=O)N4CCN(CC4)C
0.359712	FC(F)(F)c1c(ccc(NC(=O)c2cnc(c3ccccc3)cc2)c1)C(=O)N4CCN(CC4)C
0.359712	FC(F)(F)c1c(ccc(NC(=O)c2cnc(c3ccccc3)cc2)c1)C(=O)N4CCN(CC4)C
0.359712	FC(F)(F)c1c(ccc(NC(=O)c2cnc(c3ccccc3)cc2)c1)C(=O)N4CCN(CC4)C
0.358407	O=C(Nc1cc(NC(=O)c2cnc(c3ccncc3)cc2)ccc1)Nc4ccccc4
0.358407	O=C(Nc1cc(NC(=O)c2cnc(c3ccncc3)cc2)ccc1)Nc4ccccc4
0.358407	O=C(Nc1cc(NC(=O)c2cnc(c3ccncc3)cc2)ccc1)Nc4ccccc4
0.358407	O=C(Nc1cc(NC(=O)c2cnc(c3ccncc3)cc2)ccc1)Nc4ccccc4
0.358407	O=C(Nc1cc(NC(=O)c2cnc(c3ccncc3)cc2)ccc1)Nc4ccccc4
0.358407	O=C(Nc1cc(NC(=O)c2cnc(c3ccncc3)cc2)ccc1)Nc4ccccc4
0.358407	O=C(Nc1cc(NC(=O)c2cnc(c3ccncc3)cc2)ccc1)Nc4ccccc4
0.358407	O=C(Nc1cc(NC(=O)c2cnc(c3ccncc3)cc2)ccc1)Nc4ccccc4
0.358407	O=C(Nc1cc(NC(=O)c2cnc(c3ccncc3)cc2)ccc1)Nc4ccccc4
0.358407	O=C(Nc1cc(NC(=O)c2cnc(c3ccncc3)cc2)ccc1)Nc4ccccc4
0.348432	FC(F)(F)C1=NN(c2cc(ccc2)C(=O)Nc3c(ccc(c3)CN4CCOCC4)C)C=C1
0.348432	FC(F)(F)C1=NN(c2cc(ccc2)C(=O)Nc3c(ccc(c3)CN4CCOCC4)C)C=C1
0.348432	FC(F)(F)C1=NN(c2cc(ccc2)C(=O)Nc3c(ccc(c3)CN4CCOCC4)C)C=C1
0.348432	FC(F)(F)C1=NN(c2cc(ccc2)C(=O)Nc3c(ccc(c3)CN4CCOCC4)C)C=C1
0.348432	FC(F)(F)C1=NN(c2cc(ccc2)C(=O)Nc3c(ccc(c3)CN4CCOCC4)C)C=C1
0.348432	FC(F)(F)C1=NN(c2cc(ccc2)C(=O)Nc3c(ccc(c3)CN4CCOCC4)C)C=C1
0.348432	FC(F)(F)C1=NN(c2cc(ccc2)C(=O)Nc3c(ccc(c3)CN4CCOCC4)C)C=C1
0.348432	FC(F)(F)C1=NN(c2cc(ccc2)C(=O)Nc3c(ccc(c3)CN4CCOCC4)C)C=C1
0.348432	FC(F)(F)C1=NN(c2cc(ccc2)C(=O)Nc3c(ccc(c3)CN4CCOCC4)C)C=C1
0.348432	FC(F)(F)C1=NN(c2cc(ccc2)C(=O)Nc3c(ccc(c3)CN4CCOCC4)C)C=C1
0.344	Fc1c(N(C)C)ccc(NC(=O)c2cnc(c3ccccc3)cc2)c1
0.344	Fc1c(N(C)C)ccc(NC(=O)c2cnc(c3ccccc3)cc2)c1
0.344	Fc1c(N(C)C)ccc(NC(=O)c2cnc(c3ccccc3)cc2)c1
0.344	Fc1c(N(C)C)ccc(NC(=O)c2cnc(c3ccccc3)cc2)c1
0.344	Fc1c(N(C)C)ccc(NC(=O)c2cnc(c3ccccc3)cc2)c1
0.344	Fc1c(N(C)C)ccc(NC(=O)c2cnc(c3ccccc3)cc2)c1
0.344	Fc1c(N(C)C)ccc(NC(=O)c2cnc(c3ccccc3)cc2)c1
0.344	Fc1c(N(C)C)ccc(NC(=O)c2cnc(c3ccccc3)cc2)c1
0.344	Fc1c(N(C)C)ccc(NC(=O)c2cnc(c3ccccc3)cc2)c1
0.344	Fc1c(N(C)C)ccc(NC(=O)c2cnc(c3ccccc3)cc2)c1
0.343478	O=C(Nc1ccc(cc1)C2=NC(=CN2)C)c3cnc(c4ccccc4)cc3
0.343478	O=C(Nc1ccc(cc1)C2=NC(=CN2)C)c3cnc(c4ccccc4)cc3
0.343478	O=C(Nc1ccc(cc1)C2=NC(=CN2)C)c3cnc(c4ccccc4)cc3
0.343478	O=C(Nc1ccc(cc1)C2=NC(=CN2)C)c3cnc(c4ccccc4)cc3
0.343478	O=C(Nc1ccc(cc1)C2=NC(=CN2)C)c3cnc(c4ccccc4)cc3
0.343478	O=C(Nc1ccc(cc1)C2=NC(=CN2)C)c3cnc(c4ccccc4)cc3
0.343478	O=C(Nc1ccc(cc1)C2=NC(=CN2)C)c3cnc(c4ccccc4)cc3
0.343478	O=C(Nc1ccc(cc1)C2=NC(=CN2)C)c3cnc(c4ccccc4)cc3
0.343478	O=C(Nc1ccc(cc1)C2=NC(=CN2)C)c3cnc(c4ccccc4)cc3
0.340824	O=C(Nc1c(ccc(c1)C(=O)Nc2nccc(OC3CCCCC3)c2)C)Nc4ccccc4
0.340517	O=C(Nc1ccccc1)c2cc(NC(=O)C(=O)N)c(cc2)C
0.340517	O=C(Nc1ccccc1)c2cc(NC(=O)C(=O)N)c(cc2)C
0.340517	O=C(Nc1ccccc1)c2cc(NC(=O)C(=O)N)c(cc2)C
0.340517	O=C(Nc1ccccc1)c2cc(NC(=O)C(=O)N)c(cc2)C
0.340517	O=C(Nc1ccccc1)c2cc(NC(=O)C(=O)N)c(cc2)C
0.340517	O=C(Nc1ccccc1)c2cc(NC(=O)C(=O)N)c(cc2)C
0.340517	O=C(Nc1ccccc1)c2cc(NC(=O)C(=O)N)c(cc2)C
0.340517	O=C(Nc1ccccc1)c2cc(NC(=O)C(=O)N)c(cc2)C
0.340517	O=C(Nc1ccccc1)c2cc(NC(=O)C(=O)N)c(cc2)C
0.340517	O=C(Nc1ccccc1)c2cc(NC(=O)C(=O)N)c(cc2)C
0.340206	Fc1c(ccc(F)c1)C2=NOC(C(=O)Nc3c(ccc(c3)CN4CCOCC4)C)=C2
0.340206	Fc1c(ccc(F)c1)C2=NOC(C(=O)Nc3c(ccc(c3)CN4CCOCC4)C)=C2
0.340206	Fc1c(ccc(F)c1)C2=NOC(C(=O)Nc3c(ccc(c3)CN4CCOCC4)C)=C2
0.340206	Fc1c(ccc(F)c1)C2=NOC(C(=O)Nc3c(ccc(c3)CN4CCOCC4)C)=C2
0.340206	Fc1c(ccc(F)c1)C2=NOC(C(=O)Nc3c(ccc(c3)CN4CCOCC4)C)=C2
0.340206	Fc1c(ccc(F)c1)C2=NOC(C(=O)Nc3c(ccc(c3)CN4CCOCC4)C)=C2
0.340206	Fc1c(ccc(F)c1)C2=NOC(C(=O)Nc3c(ccc(c3)CN4CCOCC4)C)=C2
0.340206	Fc1c(ccc(F)c1)C2=NOC(C(=O)Nc3c(ccc(c3)CN4CCOCC4)C)=C2
0.340206	Fc1c(ccc(F)c1)C2=NOC(C(=O)Nc3c(ccc(c3)CN4CCOCC4)C)=C2
0.340206	Fc1c(ccc(F)c1)C2=NOC(C(=O)Nc3c(ccc(c3)CN4CCOCC4)C)=C2
0.338983	O=C(Nc1c(ccc(c1)C(=O)Nc2c(ccc(c2)C(=O)NCC3CC3)C)C)Nc4ccccc4
0.338983	O=C(Nc1c(ccc(c1)C(=O)Nc2c(ccc(c2)C(=O)NCC3CC3)C)C)Nc4ccccc4
0.338983	O=C(Nc1c(ccc(c1)C(=O)Nc2c(ccc(c2)C(=O)NCC3CC3)C)C)Nc4ccccc4
0.338983	O=C(Nc1c(ccc(c1)C(=O)Nc2c(ccc(c2)C(=O)NCC3CC3)C)C)Nc4ccccc4
0.338983	O=C(Nc1c(ccc(c1)C(=O)Nc2c(ccc(c2)C(=O)NCC3CC3)C)C)Nc4ccccc4
0.338983	O=C(Nc1c(ccc(c1)C(=O)Nc2c(ccc(c2)C(=O)NCC3CC3)C)C)Nc4ccccc4
0.338983	O=C(Nc1c(ccc(c1)C(=O)Nc2c(ccc(c2)C(=O)NCC3CC3)C)C)Nc4ccccc4
0.338983	O=C(Nc1c(ccc(c1)C(=O)Nc2c(ccc(c2)C(=O)NCC3CC3)C)C)Nc4ccccc4
0.338983	O=C(Nc1c(ccc(c1)C(=O)Nc2c(ccc(c2)C(=O)NCC3CC3)C)C)Nc4ccccc4
0.338983	O=C(Nc1c(ccc(c1)C(=O)Nc2c(ccc(c2)C(=O)NCC3CC3)C)C)Nc4ccccc4
0.332046	O=C(Nc1nc(c2ccccc2)cc(c3ccc(cc3)C)c1)c4cc5c(cc4)CCCC5
0.332046	O=C(Nc1nc(c2ccccc2)cc(c3ccc(cc3)C)c1)c4cc5c(cc4)CCCC5
0.332046	O=C(Nc1nc(c2ccccc2)cc(c3ccc(cc3)C)c1)c4cc5c(cc4)CCCC5
0.332046	O=C(Nc1nc(c2ccccc2)cc(c3ccc(cc3)C)c1)c4cc5c(cc4)CCCC5
0.332046	O=C(Nc1nc(c2ccccc2)cc(c3ccc(cc3)C)c1)c4cc5c(cc4)CCCC5
0.332046	O=C(Nc1nc(c2ccccc2)cc(c3ccc(cc3)C)c1)c4cc5c(cc4)CCCC5
0.332046	O=C(Nc1nc(c2ccccc2)cc(c3ccc(cc3)C)c1)c4cc5c(cc4)CCCC5
0.332046	O=C(Nc1nc(c2ccccc2)cc(c3ccc(cc3)C)c1)c4cc5c(cc4)CCCC5
0.332046	O=C(Nc1nc(c2ccccc2)cc(c3ccc(cc3)C)c1)c4cc5c(cc4)CCCC5
0.332046	O=C(Nc1nc(c2ccccc2)cc(c3ccc(cc3)C)c1)c4cc5c(cc4)CCCC5
0.330544	O=C(Nc1ccc(cc1)CN2CCN(CC2)CC)c3cnc(N(CC)CC)cc3
0.330544	O=C(Nc1ccc(cc1)CN2CCN(CC2)CC)c3cnc(N(CC)CC)cc3
0.330544	O=C(Nc1ccc(cc1)CN2CCN(CC2)CC)c3cnc(N(CC)CC)cc3
0.330544	O=C(Nc1ccc(cc1)CN2CCN(CC2)CC)c3cnc(N(CC)CC)cc3
0.330544	O=C(Nc1ccc(cc1)CN2CCN(CC2)CC)c3cnc(N(CC)CC)cc3
0.330544	O=C(Nc1ccc(cc1)CN2CCN(CC2)CC)c3cnc(N(CC)CC)cc3
0.330544	O=C(Nc1ccc(cc1)CN2CCN(CC2)CC)c3cnc(N(CC)CC)cc3
0.330544	O=C(Nc1ccc(cc1)CN2CCN(CC2)CC)c3cnc(N(CC)CC)cc3
0.330544	O=C(Nc1ccc(cc1)CN2CCN(CC2)CC)c3cnc(N(CC)CC)cc3
0.330544	O=C(Nc1ccc(cc1)CN2CCN(CC2)CC)c3cnc(N(CC)CC)cc3
0.328185	O=C(Nc1c(ccc(c1)C(=O)NC=2N=CN(C2)CCC)C)Nc3ccccc3
0.325503	S(=O)(=O)(N1CC(CCC1)C)c2cc(ccc2)C(=O)Nc3c(ccc(c3)CN4CCOCC4)C
0.325503	S(=O)(=O)(N1CC(CCC1)C)c2cc(ccc2)C(=O)Nc3c(ccc(c3)CN4CCOCC4)C
0.325503	S(=O)(=O)(N1CC(CCC1)C)c2cc(ccc2)C(=O)Nc3c(ccc(c3)CN4CCOCC4)C
0.325503	S(=O)(=O)(N1CC(CCC1)C)c2cc(ccc2)C(=O)Nc3c(ccc(c3)CN4CCOCC4)C
0.325503	S(=O)(=O)(N1CC(CCC1)C)c2cc(ccc2)C(=O)Nc3c(ccc(c3)CN4CCOCC4)C
0.325503	S(=O)(=O)(N1CC(CCC1)C)c2cc(ccc2)C(=O)Nc3c(ccc(c3)CN4CCOCC4)C
0.325503	S(=O)(=O)(N1CC(CCC1)C)c2cc(ccc2)C(=O)Nc3c(ccc(c3)CN4CCOCC4)C
0.325503	S(=O)(=O)(N1CC(CCC1)C)c2cc(ccc2)C(=O)Nc3c(ccc(c3)CN4CCOCC4)C
0.325503	S(=O)(=O)(N1CC(CCC1)C)c2cc(ccc2)C(=O)Nc3c(ccc(c3)CN4CCOCC4)C
0.325503	S(=O)(=O)(N1CC(CCC1)C)c2cc(ccc2)C(=O)Nc3c(ccc(c3)CN4CCOCC4)C
0.325397	S=C(NNC(=O)c1cnc(cc1)C2=NC=CN2)Nc3cc(c(cc3)C)C
0.325397	S=C(NNC(=O)c1cnc(cc1)C2=NC=CN2)Nc3cc(c(cc3)C)C
0.325397	S=C(NNC(=O)c1cnc(cc1)C2=NC=CN2)Nc3cc(c(cc3)C)C
0.325397	S=C(NNC(=O)c1cnc(cc1)C2=NC=CN2)Nc3cc(c(cc3)C)C
0.325397	S=C(NNC(=O)c1cnc(cc1)C2=NC=CN2)Nc3cc(c(cc3)C)C
0.325397	S=C(NNC(=O)c1cnc(cc1)C2=NC=CN2)Nc3cc(c(cc3)C)C
0.325397	S=C(NNC(=O)c1cnc(cc1)C2=NC=CN2)Nc3cc(c(cc3)C)C
0.325397	S=C(NNC(=O)c1cnc(cc1)C2=NC=CN2)Nc3cc(c(cc3)C)C
0.325397	S=C(NNC(=O)c1cnc(cc1)C2=NC=CN2)Nc3cc(c(cc3)C)C
0.325397	S=C(NNC(=O)c1cnc(cc1)C2=NC=CN2)Nc3cc(c(cc3)C)C
0.325088	O=C(N1CCN(CC2=NOC(=N2)C3CC3)CC1)c4cc(NC(=O)Nc5ccccc5)c(cc4)C
0.321429	S1C(C(=O)Nc2cc(ccc2)C(=O)Nc3cc(NC(=O)N(C)C)c(cc3)C)=CC=C1
0.321429	S1C(C(=O)Nc2cc(ccc2)C(=O)Nc3cc(NC(=O)N(C)C)c(cc3)C)=CC=C1
0.321429	S1C(C(=O)Nc2cc(ccc2)C(=O)Nc3cc(NC(=O)N(C)C)c(cc3)C)=CC=C1
0.321429	S1C(C(=O)Nc2cc(ccc2)C(=O)Nc3cc(NC(=O)N(C)C)c(cc3)C)=CC=C1
0.321429	S1C(C(=O)Nc2cc(ccc2)C(=O)Nc3cc(NC(=O)N(C)C)c(cc3)C)=CC=C1
0.321429	S1C(C(=O)Nc2cc(ccc2)C(=O)Nc3cc(NC(=O)N(C)C)c(cc3)C)=CC=C1
0.321429	S1C(C(=O)Nc2cc(ccc2)C(=O)Nc3cc(NC(=O)N(C)C)c(cc3)C)=CC=C1
0.321429	S1C(C(=O)Nc2cc(ccc2)C(=O)Nc3cc(NC(=O)N(C)C)c(cc3)C)=CC=C1
0.321429	S1C(C(=O)Nc2cc(ccc2)C(=O)Nc3cc(NC(=O)N(C)C)c(cc3)C)=CC=C1
0.321429	S1C(C(=O)Nc2cc(ccc2)C(=O)Nc3cc(NC(=O)N(C)C)c(cc3)C)=CC=C1
0.320513	S1C=NC(c2ccc(cc2)C(=O)NN3CCN(Cc4ccccc4)CC3)=C1
0.320513	S1C=NC(c2ccc(cc2)C(=O)NN3CCN(Cc4ccccc4)CC3)=C1
0.320513	S1C=NC(c2ccc(cc2)C(=O)NN3CCN(Cc4ccccc4)CC3)=C1
0.320513	S1C=NC(c2ccc(cc2)C(=O)NN3CCN(Cc4ccccc4)CC3)=C1
0.320513	S1C=NC(c2ccc(cc2)C(=O)NN3CCN(Cc4ccccc4)CC3)=C1
0.320513	S1C=NC(c2ccc(cc2)C(=O)NN3CCN(Cc4ccccc4)CC3)=C1
0.320513	S1C=NC(c2ccc(cc2)C(=O)NN3CCN(Cc4ccccc4)CC3)=C1
0.320513	S1C=NC(c2ccc(cc2)C(=O)NN3CCN(Cc4ccccc4)CC3)=C1
0.320513	S1C=NC(c2ccc(cc2)C(=O)NN3CCN(Cc4ccccc4)CC3)=C1
0.320513	S1C=NC(c2ccc(cc2)C(=O)NN3CCN(Cc4ccccc4)CC3)=C1
0.318644	FC(F)(F)c1cc(NC(=O)c2cc(NC(=O)C=3OC(=NC3C)c4ccccc4)c(cc2)C)ccc1
0.318644	FC(F)(F)c1cc(NC(=O)c2cc(NC(=O)C=3OC(=NC3C)c4ccccc4)c(cc2)C)ccc1
0.318644	FC(F)(F)c1cc(NC(=O)c2cc(NC(=O)C=3OC(=NC3C)c4ccccc4)c(cc2)C)ccc1
0.318644	FC(F)(F)c1cc(NC(=O)c2cc(NC(=O)C=3OC(=NC3C)c4ccccc4)c(cc2)C)ccc1
0.318644	FC(F)(F)c1cc(NC(=O)c2cc(NC(=O)C=3OC(=NC3C)c4ccccc4)c(cc2)C)ccc1
0.318644	FC(F)(F)c1cc(NC(=O)c2cc(NC(=O)C=3OC(=NC3C)c4ccccc4)c(cc2)C)ccc1
0.318644	FC(F)(F)c1cc(NC(=O)c2cc(NC(=O)C=3OC(=NC3C)c4ccccc4)c(cc2)C)ccc1
0.318644	FC(F)(F)c1cc(NC(=O)c2cc(NC(=O)C=3OC(=NC3C)c4ccccc4)c(cc2)C)ccc1
0.318644	FC(F)(F)c1cc(NC(=O)c2cc(NC(=O)C=3OC(=NC3C)c4ccccc4)c(cc2)C)ccc1
0.318644	FC(F)(F)c1cc(NC(=O)c2cc(NC(=O)C=3OC(=NC3C)c4ccccc4)c(cc2)C)ccc1
0.318386	Brc1ccc(cc1)C(=O)Nc2c(ccc(c2)C=O)C
0.318386	Brc1ccc(cc1)C(=O)Nc2c(ccc(c2)C=O)C
0.318386	Brc1ccc(cc1)C(=O)Nc2c(ccc(c2)C=O)C
0.318386	Brc1ccc(cc1)C(=O)Nc2c(ccc(c2)C=O)C
0.318386	Brc1ccc(cc1)C(=O)Nc2c(ccc(c2)C=O)C
0.318386	Brc1ccc(cc1)C(=O)Nc2c(ccc(c2)C=O)C
0.318386	Brc1ccc(cc1)C(=O)Nc2c(ccc(c2)C=O)C
0.318339	O=C(N(C1CN(Cc2ccccc2)CC1)CC=C)c3cc(NC(=O)Nc4ccccc4)c(cc3)C
0.318339	O=C(N(C1CN(Cc2ccccc2)CC1)CC=C)c3cc(NC(=O)Nc4ccccc4)c(cc3)C
0.318339	O=C(N(C1CN(Cc2ccccc2)CC1)CC=C)c3cc(NC(=O)Nc4ccccc4)c(cc3)C
0.318339	O=C(N(C1CN(Cc2ccccc2)CC1)CC=C)c3cc(NC(=O)Nc4ccccc4)c(cc3)C
0.318339	O=C(N(C1CN(Cc2ccccc2)CC1)CC=C)c3cc(NC(=O)Nc4ccccc4)c(cc3)C
0.318339	O=C(N(C1CN(Cc2ccccc2)CC1)CC=C)c3cc(NC(=O)Nc4ccccc4)c(cc3)C
0.318339	O=C(N(C1CN(Cc2ccccc2)CC1)CC=C)c3cc(NC(=O)Nc4ccccc4)c(cc3)C
0.318339	O=C(N(C1CN(Cc2ccccc2)CC1)CC=C)c3cc(NC(=O)Nc4ccccc4)c(cc3)C
0.318339	O=C(N(C1CN(Cc2ccccc2)CC1)CC=C)c3cc(NC(=O)Nc4ccccc4)c(cc3)C
0.318339	O=C(N(C1CN(Cc2ccccc2)CC1)CC=C)c3cc(NC(=O)Nc4ccccc4)c(cc3)C
0.316872	Brc1c(ccc(c1)C(=O)Nc2cc(ccc2)COCc3ccc(OC)cc3)C
0.316872	Brc1c(ccc(c1)C(=O)Nc2cc(ccc2)COCc3ccc(OC)cc3)C
0.316872	Brc1c(ccc(c1)C(=O)Nc2cc(ccc2)COCc3ccc(OC)cc3)C
0.316872	Brc1c(ccc(c1)C(=O)Nc2cc(ccc2)COCc3ccc(OC)cc3)C
0.316872	Brc1c(ccc(c1)C(=O)Nc2cc(ccc2)COCc3ccc(OC)cc3)C
0.316872	Brc1c(ccc(c1)C(=O)Nc2cc(ccc2)COCc3ccc(OC)cc3)C
0.316872	Brc1c(ccc(c1)C(=O)Nc2cc(ccc2)COCc3ccc(OC)cc3)C
0.316872	Brc1c(ccc(c1)C(=O)Nc2cc(ccc2)COCc3ccc(OC)cc3)C
0.316872	Brc1c(ccc(c1)C(=O)Nc2cc(ccc2)COCc3ccc(OC)cc3)C
0.316872	Brc1c(ccc(c1)C(=O)Nc2cc(ccc2)COCc3ccc(OC)cc3)C
0.316364	O=C(Nc1c(ccc(NC(=O)C(C)(C)C)c1)C)C(=O)NCc2ncc(nc2)c3ccccc3
0.316364	O=C(Nc1c(ccc(NC(=O)C(C)(C)C)c1)C)C(=O)NCc2ncc(nc2)c3ccccc3
0.316364	O=C(Nc1c(ccc(NC(=O)C(C)(C)C)c1)C)C(=O)NCc2ncc(nc2)c3ccccc3
0.316364	O=C(Nc1c(ccc(NC(=O)C(C)(C)C)c1)C)C(=O)NCc2ncc(nc2)c3ccccc3
0.316364	O=C(Nc1c(ccc(NC(=O)C(C)(C)C)c1)C)C(=O)NCc2ncc(nc2)c3ccccc3
0.316364	O=C(Nc1c(ccc(NC(=O)C(C)(C)C)c1)C)C(=O)NCc2ncc(nc2)c3ccccc3
0.316364	O=C(Nc1c(ccc(NC(=O)C(C)(C)C)c1)C)C(=O)NCc2ncc(nc2)c3ccccc3
0.316364	O=C(Nc1c(ccc(NC(=O)C(C)(C)C)c1)C)C(=O)NCc2ncc(nc2)c3ccccc3
0.316364	O=C(Nc1c(ccc(NC(=O)C(C)(C)C)c1)C)C(=O)NCc2ncc(nc2)c3ccccc3
0.316364	O=C(Nc1c(ccc(NC(=O)C(C)(C)C)c1)C)C(=O)NCc2ncc(nc2)c3ccccc3
0.313043	S=C(NNC(=O)c1ccc(cc1)C(=O)Nc2ccccc2)Nc3cc(c(cc3)C)C
0.313043	S=C(NNC(=O)c1ccc(cc1)C(=O)Nc2ccccc2)Nc3cc(c(cc3)C)C
0.313043	S=C(NNC(=O)c1ccc(cc1)C(=O)Nc2ccccc2)Nc3cc(c(cc3)C)C
0.313043	S=C(NNC(=O)c1ccc(cc1)C(=O)Nc2ccccc2)Nc3cc(c(cc3)C)C
0.313043	S=C(NNC(=O)c1ccc(cc1)C(=O)Nc2ccccc2)Nc3cc(c(cc3)C)C
0.313043	S=C(NNC(=O)c1ccc(cc1)C(=O)Nc2ccccc2)Nc3cc(c(cc3)C)C
0.313043	S=C(NNC(=O)c1ccc(cc1)C(=O)Nc2ccccc2)Nc3cc(c(cc3)C)C
0.313043	S=C(NNC(=O)c1ccc(cc1)C(=O)Nc2ccccc2)Nc3cc(c(cc3)C)C
0.313043	S=C(NNC(=O)c1ccc(cc1)C(=O)Nc2ccccc2)Nc3cc(c(cc3)C)C
0.313043	S=C(NNC(=O)c1ccc(cc1)C(=O)Nc2ccccc2)Nc3cc(c(cc3)C)C
0.312977	O=C(Nc1c(ccc(c1)C(=O)NC2=NN(C(=C2)C)C)C)Nc3ccccc3
0.3125	O=C(Nc1ccc(cc1)C2=NC(=CN2)C)c3c(c4cncnc4)cccc3
0.3125	O=C(Nc1ccc(cc1)C2=NC(=CN2)C)c3c(c4cncnc4)cccc3
0.3125	O=C(Nc1ccc(cc1)C2=NC(=CN2)C)c3c(c4cncnc4)cccc3
0.3125	O=C(Nc1ccc(cc1)C2=NC(=CN2)C)c3c(c4cncnc4)cccc3
0.3125	O=C(Nc1ccc(cc1)C2=NC(=CN2)C)c3c(c4cncnc4)cccc3
0.3125	O=C(Nc1ccc(cc1)C2=NC(=CN2)C)c3c(c4cncnc4)cccc3
0.3125	O=C(Nc1ccc(cc1)C2=NC(=CN2)C)c3c(c4cncnc4)cccc3
0.3125	O=C(Nc1ccc(cc1)C2=NC(=CN2)C)c3c(c4cncnc4)cccc3
0.3125	O=C(Nc1ccc(cc1)C2=NC(=CN2)C)c3c(c4cncnc4)cccc3
0.3125	O=C(Nc1ccc(cc1)C2=NC(=CN2)C)c3c(c4cncnc4)cccc3
0.312236	O=C(NCCCCN1CCN(CC1)C)c2cnc(c3ccccc3)cc2
0.311828	Clc1c(cc(NC(=O)c2c(c3cc(ccc3)C)cccc2)cc1)CN4CCCCC4
0.311828	Clc1c(cc(NC(=O)c2c(c3cc(ccc3)C)cccc2)cc1)CN4CCCCC4
0.311828	Clc1c(cc(NC(=O)c2c(c3cc(ccc3)C)cccc2)cc1)CN4CCCCC4
0.311828	Clc1c(cc(NC(=O)c2c(c3cc(ccc3)C)cccc2)cc1)CN4CCCCC4
0.311828	Clc1c(cc(NC(=O)c2c(c3cc(ccc3)C)cccc2)cc1)CN4CCCCC4
0.311828	Clc1c(cc(NC(=O)c2c(c3cc(ccc3)C)cccc2)cc1)CN4CCCCC4
0.311828	Clc1c(cc(NC(=O)c2c(c3cc(ccc3)C)cccc2)cc1)CN4CCCCC4
0.311828	Clc1c(cc(NC(=O)c2c(c3cc(ccc3)C)cccc2)cc1)CN4CCCCC4
0.311828	Clc1c(cc(NC(=O)c2c(c3cc(ccc3)C)cccc2)cc1)CN4CCCCC4
0.311828	Clc1c(cc(NC(=O)c2c(c3cc(ccc3)C)cccc2)cc1)CN4CCCCC4
0.311419	Brc1ccc(cc1)C(=O)Nc2c(ccc(c2)C(=O)Nc3cc4N(CCN(C(=O)c4cc3)C)C)C
0.311419	Brc1ccc(cc1)C(=O)Nc2c(ccc(c2)C(=O)Nc3cc4N(CCN(C(=O)c4cc3)C)C)C
0.311419	Brc1ccc(cc1)C(=O)Nc2c(ccc(c2)C(=O)Nc3cc4N(CCN(C(=O)c4cc3)C)C)C
0.311419	Brc1ccc(cc1)C(=O)Nc2c(ccc(c2)C(=O)Nc3cc4N(CCN(C(=O)c4cc3)C)C)C
0.311419	Brc1ccc(cc1)C(=O)Nc2c(ccc(c2)C(=O)Nc3cc4N(CCN(C(=O)c4cc3)C)C)C
0.311419	Brc1ccc(cc1)C(=O)Nc2c(ccc(c2)C(=O)Nc3cc4N(CCN(C(=O)c4cc3)C)C)C
0.311419	Brc1ccc(cc1)C(=O)Nc2c(ccc(c2)C(=O)Nc3cc4N(CCN(C(=O)c4cc3)C)C)C
0.311419	Brc1ccc(cc1)C(=O)Nc2c(ccc(c2)C(=O)Nc3cc4N(CCN(C(=O)c4cc3)C)C)C
0.311419	Brc1ccc(cc1)C(=O)Nc2c(ccc(c2)C(=O)Nc3cc4N(CCN(C(=O)c4cc3)C)C)C
0.311419	Brc1ccc(cc1)C(=O)Nc2c(ccc(c2)C(=O)Nc3cc4N(CCN(C(=O)c4cc3)C)C)C
0.311037	S1C(=NC(c2ccc(NC(=O)CC)cc2)=C1)NC(=O)c3ccc(cc3)CN4c5c(cccc5)CC4
0.311037	S1C(=NC(c2ccc(NC(=O)CC)cc2)=C1)NC(=O)c3ccc(cc3)CN4c5c(cccc5)CC4
0.311037	S1C(=NC(c2ccc(NC(=O)CC)cc2)=C1)NC(=O)c3ccc(cc3)CN4c5c(cccc5)CC4
0.311037	S1C(=NC(c2ccc(NC(=O)CC)cc2)=C1)NC(=O)c3ccc(cc3)CN4c5c(cccc5)CC4
0.311037	S1C(=NC(c2ccc(NC(=O)CC)cc2)=C1)NC(=O)c3ccc(cc3)CN4c5c(cccc5)CC4
0.311037	S1C(=NC(c2ccc(NC(=O)CC)cc2)=C1)NC(=O)c3ccc(cc3)CN4c5c(cccc5)CC4
0.311037	S1C(=NC(c2ccc(NC(=O)CC)cc2)=C1)NC(=O)c3ccc(cc3)CN4c5c(cccc5)CC4
0.311037	S1C(=NC(c2ccc(NC(=O)CC)cc2)=C1)NC(=O)c3ccc(cc3)CN4c5c(cccc5)CC4
0.311037	S1C(=NC(c2ccc(NC(=O)CC)cc2)=C1)NC(=O)c3ccc(cc3)CN4c5c(cccc5)CC4
0.311037	S1C(=NC(c2ccc(NC(=O)CC)cc2)=C1)NC(=O)c3ccc(cc3)CN4c5c(cccc5)CC4
0.310861	Clc1cc(OCC(F)(F)F)c(NC(=O)c2cnc(c3ccccc3)cc2)cc1
0.310861	Clc1cc(OCC(F)(F)F)c(NC(=O)c2cnc(c3ccccc3)cc2)cc1
0.310861	Clc1cc(OCC(F)(F)F)c(NC(=O)c2cnc(c3ccccc3)cc2)cc1
0.310861	Clc1cc(OCC(F)(F)F)c(NC(=O)c2cnc(c3ccccc3)cc2)cc1
0.310861	Clc1cc(OCC(F)(F)F)c(NC(=O)c2cnc(c3ccccc3)cc2)cc1
0.310861	Clc1cc(OCC(F)(F)F)c(NC(=O)c2cnc(c3ccccc3)cc2)cc1
0.310861	Clc1cc(OCC(F)(F)F)c(NC(=O)c2cnc(c3ccccc3)cc2)cc1
0.310861	Clc1cc(OCC(F)(F)F)c(NC(=O)c2cnc(c3ccccc3)cc2)cc1
0.309859	O=C(NCC(=O)Nc1c(ccc(c1)CN2CCOCC2)C)c3c(OCC)cccc3
0.309859	O=C(NCC(=O)Nc1c(ccc(c1)CN2CCOCC2)C)c3c(OCC)cccc3
0.309859	O=C(NCC(=O)Nc1c(ccc(c1)CN2CCOCC2)C)c3c(OCC)cccc3
0.309859	O=C(NCC(=O)Nc1c(ccc(c1)CN2CCOCC2)C)c3c(OCC)cccc3
0.309859	O=C(NCC(=O)Nc1c(ccc(c1)CN2CCOCC2)C)c3c(OCC)cccc3
0.309859	O=C(NCC(=O)Nc1c(ccc(c1)CN2CCOCC2)C)c3c(OCC)cccc3
0.30916	Clc1cc(NC(=O)c2ccc(cc2)C=3N=CSC3)c(N4CCCC4)cc1
0.30916	Clc1cc(NC(=O)c2ccc(cc2)C=3N=CSC3)c(N4CCCC4)cc1
0.30916	Clc1cc(NC(=O)c2ccc(cc2)C=3N=CSC3)c(N4CCCC4)cc1
0.30916	Clc1cc(NC(=O)c2ccc(cc2)C=3N=CSC3)c(N4CCCC4)cc1
0.30916	Clc1cc(NC(=O)c2ccc(cc2)C=3N=CSC3)c(N4CCCC4)cc1
0.30916	Clc1cc(NC(=O)c2ccc(cc2)C=3N=CSC3)c(N4CCCC4)cc1
0.30916	Clc1cc(NC(=O)c2ccc(cc2)C=3N=CSC3)c(N4CCCC4)cc1
0.30916	Clc1cc(NC(=O)c2ccc(cc2)C=3N=CSC3)c(N4CCCC4)cc1
0.30916	Clc1cc(NC(=O)c2ccc(cc2)C=3N=CSC3)c(N4CCCC4)cc1
0.30916	Clc1cc(NC(=O)c2ccc(cc2)C=3N=CSC3)c(N4CCCC4)cc1
0.307692	Clc1c(NC(=O)c2cc(NC(=O)Nc3ccccc3)c(cc2)C)cc(c(OC)c1)C
0.306034	S1N=NC(c2ccc(cc2)C(=O)Nc3c(NC(=O)c4ccc(cc4)C)cccc3)=C1
0.306034	S1N=NC(c2ccc(cc2)C(=O)Nc3c(NC(=O)c4ccc(cc4)C)cccc3)=C1
0.306034	S1N=NC(c2ccc(cc2)C(=O)Nc3c(NC(=O)c4ccc(cc4)C)cccc3)=C1
0.306034	S1N=NC(c2ccc(cc2)C(=O)Nc3c(NC(=O)c4ccc(cc4)C)cccc3)=C1
0.306034	S1N=NC(c2ccc(cc2)C(=O)Nc3c(NC(=O)c4ccc(cc4)C)cccc3)=C1
0.306034	S1N=NC(c2ccc(cc2)C(=O)Nc3c(NC(=O)c4ccc(cc4)C)cccc3)=C1
0.306034	S1N=NC(c2ccc(cc2)C(=O)Nc3c(NC(=O)c4ccc(cc4)C)cccc3)=C1
0.306034	S1N=NC(c2ccc(cc2)C(=O)Nc3c(NC(=O)c4ccc(cc4)C)cccc3)=C1
0.306034	S1N=NC(c2ccc(cc2)C(=O)Nc3c(NC(=O)c4ccc(cc4)C)cccc3)=C1
0.306034	S1N=NC(c2ccc(cc2)C(=O)Nc3c(NC(=O)c4ccc(cc4)C)cccc3)=C1
0.305556	S1C=NC(c2ccc(cc2)C(=O)Nc3cc(F)c(cc3)C(C)(C)C)=C1
0.305556	S1C=NC(c2ccc(cc2)C(=O)Nc3cc(F)c(cc3)C(C)(C)C)=C1
0.305556	S1C=NC(c2ccc(cc2)C(=O)Nc3cc(F)c(cc3)C(C)(C)C)=C1
0.305556	S1C=NC(c2ccc(cc2)C(=O)Nc3cc(F)c(cc3)C(C)(C)C)=C1
0.305556	S1C=NC(c2ccc(cc2)C(=O)Nc3cc(F)c(cc3)C(C)(C)C)=C1
0.305556	S1C=NC(c2ccc(cc2)C(=O)Nc3cc(F)c(cc3)C(C)(C)C)=C1
0.305556	S1C=NC(c2ccc(cc2)C(=O)Nc3cc(F)c(cc3)C(C)(C)C)=C1
0.305556	S1C=NC(c2ccc(cc2)C(=O)Nc3cc(F)c(cc3)C(C)(C)C)=C1
0.305556	S1C=NC(c2ccc(cc2)C(=O)Nc3cc(F)c(cc3)C(C)(C)C)=C1
0.305556	S1C=NC(c2ccc(cc2)C(=O)Nc3cc(F)c(cc3)C(C)(C)C)=C1
0.304498	O=C(NCC1CC1)c2cc(NC(=O)C=3OC(=NC3C)c4ccccc4)c(cc2)C
0.304498	O=C(NCC1CC1)c2cc(NC(=O)C=3OC(=NC3C)c4ccccc4)c(cc2)C
0.304498	O=C(NCC1CC1)c2cc(NC(=O)C=3OC(=NC3C)c4ccccc4)c(cc2)C
0.304029	S1C(=NC(=C1)C)CNc2cc(ccc2)C(=O)Nc3c(ccc(c3)C(=O)NCC4CC4)C
0.304029	S1C(=NC(=C1)C)CNc2cc(ccc2)C(=O)Nc3c(ccc(c3)C(=O)NCC4CC4)C
0.304029	S1C(=NC(=C1)C)CNc2cc(ccc2)C(=O)Nc3c(ccc(c3)C(=O)NCC4CC4)C
0.304029	S1C(=NC(=C1)C)CNc2cc(ccc2)C(=O)Nc3c(ccc(c3)C(=O)NCC4CC4)C
0.304029	S1C(=NC(=C1)C)CNc2cc(ccc2)C(=O)Nc3c(ccc(c3)C(=O)NCC4CC4)C
0.304029	S1C(=NC(=C1)C)CNc2cc(ccc2)C(=O)Nc3c(ccc(c3)C(=O)NCC4CC4)C
0.304029	S1C(=NC(=C1)C)CNc2cc(ccc2)C(=O)Nc3c(ccc(c3)C(=O)NCC4CC4)C
0.304029	S1C(=NC(=C1)C)CNc2cc(ccc2)C(=O)Nc3c(ccc(c3)C(=O)NCC4CC4)C
0.304029	S1C(=NC(=C1)C)CNc2cc(ccc2)C(=O)Nc3c(ccc(c3)C(=O)NCC4CC4)C
0.304029	S1C(=NC(=C1)C)CNc2cc(ccc2)C(=O)Nc3c(ccc(c3)C(=O)NCC4CC4)C
0.302158	Clc1c(NC(=O)c2ccc(OC)cc2)cc(cc1)C=3ON=C(N3)c4cnc(OC)cc4
0.302158	Clc1c(NC(=O)c2ccc(OC)cc2)cc(cc1)C=3ON=C(N3)c4cnc(OC)cc4
0.302158	Clc1c(NC(=O)c2ccc(OC)cc2)cc(cc1)C=3ON=C(N3)c4cnc(OC)cc4
0.302158	Clc1c(NC(=O)c2ccc(OC)cc2)cc(cc1)C=3ON=C(N3)c4cnc(OC)cc4
0.302158	Clc1c(NC(=O)c2ccc(OC)cc2)cc(cc1)C=3ON=C(N3)c4cnc(OC)cc4
0.302158	Clc1c(NC(=O)c2ccc(OC)cc2)cc(cc1)C=3ON=C(N3)c4cnc(OC)cc4
0.302158	Clc1c(NC(=O)c2ccc(OC)cc2)cc(cc1)C=3ON=C(N3)c4cnc(OC)cc4
0.302158	Clc1c(NC(=O)c2ccc(OC)cc2)cc(cc1)C=3ON=C(N3)c4cnc(OC)cc4
0.302158	Clc1c(NC(=O)c2ccc(OC)cc2)cc(cc1)C=3ON=C(N3)c4cnc(OC)cc4
0.302158	Clc1c(NC(=O)c2ccc(OC)cc2)cc(cc1)C=3ON=C(N3)c4cnc(OC)cc4
0.301527	Fc1c(NC(=O)OC)cc(cc1)C(=O)NCc2ccc(cc2)CN3CCC(O)CC3
0.300752	Fc1c(c2c(cc(F)cc2)C)ccc(c1)C(=O)NN3CCN(Cc4ccccc4)CC3
0.300752	Fc1c(c2c(cc(F)cc2)C)ccc(c1)C(=O)NN3CCN(Cc4ccccc4)CC3
0.300752	Fc1c(c2c(cc(F)cc2)C)ccc(c1)C(=O)NN3CCN(Cc4ccccc4)CC3
0.298387	O=C(NCCc1ccc(N2CCN(CC2)C)cc1)c3cnc(c4ccccc4)cc3
0.298387	O=C(NCCc1ccc(N2CCN(CC2)C)cc1)c3cnc(c4ccccc4)cc3
0.298387	O=C(NCCc1ccc(N2CCN(CC2)C)cc1)c3cnc(c4ccccc4)cc3
0.298387	O=C(NCCc1ccc(N2CCN(CC2)C)cc1)c3cnc(c4ccccc4)cc3
0.298387	O=C(NCCc1ccc(N2CCN(CC2)C)cc1)c3cnc(c4ccccc4)cc3
0.298387	O=C(NCCc1ccc(N2CCN(CC2)C)cc1)c3cnc(c4ccccc4)cc3
0.298387	O=C(NCCc1ccc(N2CCN(CC2)C)cc1)c3cnc(c4ccccc4)cc3
0.298387	O=C(NCCc1ccc(N2CCN(CC2)C)cc1)c3cnc(c4ccccc4)cc3
0.298387	O=C(NCCc1ccc(N2CCN(CC2)C)cc1)c3cnc(c4ccccc4)cc3
0.298387	O=C(NCCc1ccc(N2CCN(CC2)C)cc1)c3cnc(c4ccccc4)cc3
0.298113	Brc1ccc(cc1)C(=O)Nc2c(ccc(c2)C(=O)Nc3ccc(Oc4c(cccc4)C(=O)N)cc3)C
0.297189	O=C(Nc1nc(c2cc3c(cc2)cccc3)ccc1)c4ccc(cc4)C(=O)Nc5ccccc5
0.297189	O=C(Nc1nc(c2cc3c(cc2)cccc3)ccc1)c4ccc(cc4)C(=O)Nc5ccccc5
0.297189	O=C(Nc1nc(c2cc3c(cc2)cccc3)ccc1)c4ccc(cc4)C(=O)Nc5ccccc5
0.297189	O=C(Nc1nc(c2cc3c(cc2)cccc3)ccc1)c4ccc(cc4)C(=O)Nc5ccccc5
0.297189	O=C(Nc1nc(c2cc3c(cc2)cccc3)ccc1)c4ccc(cc4)C(=O)Nc5ccccc5
0.297189	O=C(Nc1nc(c2cc3c(cc2)cccc3)ccc1)c4ccc(cc4)C(=O)Nc5ccccc5
0.297189	O=C(Nc1nc(c2cc3c(cc2)cccc3)ccc1)c4ccc(cc4)C(=O)Nc5ccccc5
0.297189	O=C(Nc1nc(c2cc3c(cc2)cccc3)ccc1)c4ccc(cc4)C(=O)Nc5ccccc5
0.297189	O=C(Nc1nc(c2cc3c(cc2)cccc3)ccc1)c4ccc(cc4)C(=O)Nc5ccccc5
0.297189	O=C(Nc1nc(c2cc3c(cc2)cccc3)ccc1)c4ccc(cc4)C(=O)Nc5ccccc5
0.297071	S1C=NC(c2ccc(cc2)C(=O)Nc3ncc(Nc4ccccc4)cc3)=C1
0.297071	S1C=NC(c2ccc(cc2)C(=O)Nc3ncc(Nc4ccccc4)cc3)=C1
0.297071	S1C=NC(c2ccc(cc2)C(=O)Nc3ncc(Nc4ccccc4)cc3)=C1
0.297071	S1C=NC(c2ccc(cc2)C(=O)Nc3ncc(Nc4ccccc4)cc3)=C1
0.297071	S1C=NC(c2ccc(cc2)C(=O)Nc3ncc(Nc4ccccc4)cc3)=C1
0.297071	S1C=NC(c2ccc(cc2)C(=O)Nc3ncc(Nc4ccccc4)cc3)=C1
0.297071	S1C=NC(c2ccc(cc2)C(=O)Nc3ncc(Nc4ccccc4)cc3)=C1
0.297071	S1C=NC(c2ccc(cc2)C(=O)Nc3ncc(Nc4ccccc4)cc3)=C1
0.297071	S1C=NC(c2ccc(cc2)C(=O)Nc3ncc(Nc4ccccc4)cc3)=C1
0.297071	S1C=NC(c2ccc(cc2)C(=O)Nc3ncc(Nc4ccccc4)cc3)=C1
0.295833	Brc1ccc(cc1)C(=O)Nc2c(ccc(c2)C(=O)OCC=CC)C
0.295833	Brc1ccc(cc1)C(=O)Nc2c(ccc(c2)C(=O)OCC=CC)C
0.295833	Brc1ccc(cc1)C(=O)Nc2c(ccc(c2)C(=O)OCC=CC)C
0.295833	Brc1ccc(cc1)C(=O)Nc2c(ccc(c2)C(=O)OCC=CC)C
0.295833	Brc1ccc(cc1)C(=O)Nc2c(ccc(c2)C(=O)OCC=CC)C
0.295833	Brc1ccc(cc1)C(=O)Nc2c(ccc(c2)C(=O)OCC=CC)C
0.295833	Brc1ccc(cc1)C(=O)Nc2c(ccc(c2)C(=O)OCC=CC)C
0.295833	Brc1ccc(cc1)C(=O)Nc2c(ccc(c2)C(=O)OCC=CC)C
0.295833	Brc1ccc(cc1)C(=O)Nc2c(ccc(c2)C(=O)OCC=CC)C
0.295833	Brc1ccc(cc1)C(=O)Nc2c(ccc(c2)C(=O)OCC=CC)C
0.29572	O=C(O)c1ccc(cc1)CNC(=O)C(=O)Nc2c(ccc(NC(=O)C(C)(C)C)c2)C
0.29572	O=C(O)c1ccc(cc1)CNC(=O)C(=O)Nc2c(ccc(NC(=O)C(C)(C)C)c2)C
0.29572	O=C(O)c1ccc(cc1)CNC(=O)C(=O)Nc2c(ccc(NC(=O)C(C)(C)C)c2)C
0.29572	O=C(O)c1ccc(cc1)CNC(=O)C(=O)Nc2c(ccc(NC(=O)C(C)(C)C)c2)C
0.29572	O=C(O)c1ccc(cc1)CNC(=O)C(=O)Nc2c(ccc(NC(=O)C(C)(C)C)c2)C
0.29572	O=C(O)c1ccc(cc1)CNC(=O)C(=O)Nc2c(ccc(NC(=O)C(C)(C)C)c2)C
0.29572	O=C(O)c1ccc(cc1)CNC(=O)C(=O)Nc2c(ccc(NC(=O)C(C)(C)C)c2)C
0.29572	O=C(O)c1ccc(cc1)CNC(=O)C(=O)Nc2c(ccc(NC(=O)C(C)(C)C)c2)C
0.29572	O=C(O)c1ccc(cc1)CNC(=O)C(=O)Nc2c(ccc(NC(=O)C(C)(C)C)c2)C
0.29572	O=C(O)c1ccc(cc1)CNC(=O)C(=O)Nc2c(ccc(NC(=O)C(C)(C)C)c2)C
0.295533	S(=O)(=O)(Nc1ccc(cc1)C(=O)Nc2nc(c3cc4OCCOc4cc3)ccc2)c5cc6OCCCOc6cc5
0.295533	S(=O)(=O)(Nc1ccc(cc1)C(=O)Nc2nc(c3cc4OCCOc4cc3)ccc2)c5cc6OCCCOc6cc5
0.295533	S(=O)(=O)(Nc1ccc(cc1)C(=O)Nc2nc(c3cc4OCCOc4cc3)ccc2)c5cc6OCCCOc6cc5
0.295533	S(=O)(=O)(Nc1ccc(cc1)C(=O)Nc2nc(c3cc4OCCOc4cc3)ccc2)c5cc6OCCCOc6cc5
0.295533	S(=O)(=O)(Nc1ccc(cc1)C(=O)Nc2nc(c3cc4OCCOc4cc3)ccc2)c5cc6OCCCOc6cc5
0.295533	S(=O)(=O)(Nc1ccc(cc1)C(=O)Nc2nc(c3cc4OCCOc4cc3)ccc2)c5cc6OCCCOc6cc5
0.295533	S(=O)(=O)(Nc1ccc(cc1)C(=O)Nc2nc(c3cc4OCCOc4cc3)ccc2)c5cc6OCCCOc6cc5
0.295533	S(=O)(=O)(Nc1ccc(cc1)C(=O)Nc2nc(c3cc4OCCOc4cc3)ccc2)c5cc6OCCCOc6cc5
0.295533	S(=O)(=O)(Nc1ccc(cc1)C(=O)Nc2nc(c3cc4OCCOc4cc3)ccc2)c5cc6OCCCOc6cc5
0.295533	S(=O)(=O)(Nc1ccc(cc1)C(=O)Nc2nc(c3cc4OCCOc4cc3)ccc2)c5cc6OCCCOc6cc5
0.294326	Fc1c(N2N=NN=C2)ccc(NC(=O)c3cc(NC(=O)Nc4ccccc4)c(cc3)C)c1
0.294118	FC(F)(F)c1cc(NC(=O)c2cc(N)c(cc2)C)ccc1
0.294118	FC(F)(F)c1cc(NC(=O)c2cc(N)c(cc2)C)ccc1
0.294118	FC(F)(F)c1cc(NC(=O)c2cc(N)c(cc2)C)ccc1
0.294118	FC(F)(F)c1cc(NC(=O)c2cc(N)c(cc2)C)ccc1
0.294118	FC(F)(F)c1cc(NC(=O)c2cc(N)c(cc2)C)ccc1
0.294118	FC(F)(F)c1cc(NC(=O)c2cc(N)c(cc2)C)ccc1
0.294118	FC(F)(F)c1cc(NC(=O)c2cc(N)c(cc2)C)ccc1
0.294118	FC(F)(F)c1cc(NC(=O)c2cc(N)c(cc2)C)ccc1
0.294118	FC(F)(F)c1cc(NC(=O)c2cc(N)c(cc2)C)ccc1
0.294118	FC(F)(F)c1cc(NC(=O)c2cc(N)c(cc2)C)ccc1
0.294118	Fc1c(c2c(cc(F)cc2)C)ccc(c1)C(=O)Nc3ncc(Nc4ccccc4)cc3
0.294118	Fc1c(c2c(cc(F)cc2)C)ccc(c1)C(=O)Nc3ncc(Nc4ccccc4)cc3
0.294118	Fc1c(c2c(cc(F)cc2)C)ccc(c1)C(=O)Nc3ncc(Nc4ccccc4)cc3
0.294118	Fc1c(c2c(cc(F)cc2)C)ccc(c1)C(=O)Nc3ncc(Nc4ccccc4)cc3
0.294118	Fc1c(c2c(cc(F)cc2)C)ccc(c1)C(=O)Nc3ncc(Nc4ccccc4)cc3
0.294118	Fc1c(c2c(cc(F)cc2)C)ccc(c1)C(=O)Nc3ncc(Nc4ccccc4)cc3
0.294118	Fc1c(c2c(cc(F)cc2)C)ccc(c1)C(=O)Nc3ncc(Nc4ccccc4)cc3
0.294118	Fc1c(c2c(cc(F)cc2)C)ccc(c1)C(=O)Nc3ncc(Nc4ccccc4)cc3
0.294118	Fc1c(c2c(cc(F)cc2)C)ccc(c1)C(=O)Nc3ncc(Nc4ccccc4)cc3
0.294118	Fc1c(c2c(cc(F)cc2)C)ccc(c1)C(=O)Nc3ncc(Nc4ccccc4)cc3
0.293907	O=C(Nc1c(ccc(NC(=O)C(C)(C)C)c1)C)C(=O)NCc2c(cccc2)CN3CCOCC3
0.292135	O=C(NCC(O)Cc1c(cc(cc1)C)C)c2cnc(c3ccccc3)cc2
0.291228	S(=O)(=O)(N1CCN(Cc2ccccc2)CC1)c3cc(ccc3)C(=O)Nc4cc(SCc5ccccc5)ncc4
0.291228	S(=O)(=O)(N1CCN(Cc2ccccc2)CC1)c3cc(ccc3)C(=O)Nc4cc(SCc5ccccc5)ncc4
0.291228	S(=O)(=O)(N1CCN(Cc2ccccc2)CC1)c3cc(ccc3)C(=O)Nc4cc(SCc5ccccc5)ncc4
0.291228	S(=O)(=O)(N1CCN(Cc2ccccc2)CC1)c3cc(ccc3)C(=O)Nc4cc(SCc5ccccc5)ncc4
0.291228	S(=O)(=O)(N1CCN(Cc2ccccc2)CC1)c3cc(ccc3)C(=O)Nc4cc(SCc5ccccc5)ncc4
0.291228	S(=O)(=O)(N1CCN(Cc2ccccc2)CC1)c3cc(ccc3)C(=O)Nc4cc(SCc5ccccc5)ncc4
0.291228	S(=O)(=O)(N1CCN(Cc2ccccc2)CC1)c3cc(ccc3)C(=O)Nc4cc(SCc5ccccc5)ncc4
0.291228	S(=O)(=O)(N1CCN(Cc2ccccc2)CC1)c3cc(ccc3)C(=O)Nc4cc(SCc5ccccc5)ncc4
0.291228	S(=O)(=O)(N1CCN(Cc2ccccc2)CC1)c3cc(ccc3)C(=O)Nc4cc(SCc5ccccc5)ncc4
0.291228	S(=O)(=O)(N1CCN(Cc2ccccc2)CC1)c3cc(ccc3)C(=O)Nc4cc(SCc5ccccc5)ncc4
0.291139	S1C=NC(c2ccc(cc2)C(=O)N3CCN(Cc4ccc(cc4)C)CC3)=C1
0.291139	S1C=NC(c2ccc(cc2)C(=O)N3CCN(Cc4ccc(cc4)C)CC3)=C1
0.291139	S1C=NC(c2ccc(cc2)C(=O)N3CCN(Cc4ccc(cc4)C)CC3)=C1
0.291139	S1C=NC(c2ccc(cc2)C(=O)N3CCN(Cc4ccc(cc4)C)CC3)=C1
0.291139	S1C=NC(c2ccc(cc2)C(=O)N3CCN(Cc4ccc(cc4)C)CC3)=C1
0.291139	S1C=NC(c2ccc(cc2)C(=O)N3CCN(Cc4ccc(cc4)C)CC3)=C1
0.291139	S1C=NC(c2ccc(cc2)C(=O)N3CCN(Cc4ccc(cc4)C)CC3)=C1
0.291139	S1C=NC(c2ccc(cc2)C(=O)N3CCN(Cc4ccc(cc4)C)CC3)=C1
0.291139	S1C=NC(c2ccc(cc2)C(=O)N3CCN(Cc4ccc(cc4)C)CC3)=C1
0.291139	S1C=NC(c2ccc(cc2)C(=O)N3CCN(Cc4ccc(cc4)C)CC3)=C1
0.290698	S(c1ncccn1)c2c(NC(=O)c3ccc(cc3)C=4N=CSC4)cccc2
0.290698	S(c1ncccn1)c2c(NC(=O)c3ccc(cc3)C=4N=CSC4)cccc2
0.29021	Clc1c(NS(=O)(=O)C)ccc(NC(=O)c2cc(OCC)c(OCc3cnccc3)cc2)c1
0.29021	Clc1c(NS(=O)(=O)C)ccc(NC(=O)c2cc(OCC)c(OCc3cnccc3)cc2)c1
0.289474	Clc1c(N2C(=O)NCC2)cc(cc1)C(=O)Nc3nc(c4ccccc4)cc(c5ccc(cc5)C)c3
0.289474	Clc1c(N2C(=O)NCC2)cc(cc1)C(=O)Nc3nc(c4ccccc4)cc(c5ccc(cc5)C)c3
0.289474	Clc1c(N2C(=O)NCC2)cc(cc1)C(=O)Nc3nc(c4ccccc4)cc(c5ccc(cc5)C)c3
0.289474	Clc1c(N2C(=O)NCC2)cc(cc1)C(=O)Nc3nc(c4ccccc4)cc(c5ccc(cc5)C)c3
0.289474	Clc1c(N2C(=O)NCC2)cc(cc1)C(=O)Nc3nc(c4ccccc4)cc(c5ccc(cc5)C)c3
0.289474	Clc1c(N2C(=O)NCC2)cc(cc1)C(=O)Nc3nc(c4ccccc4)cc(c5ccc(cc5)C)c3
0.289474	Clc1c(N2C(=O)NCC2)cc(cc1)C(=O)Nc3nc(c4ccccc4)cc(c5ccc(cc5)C)c3
0.289474	Clc1c(N2C(=O)NCC2)cc(cc1)C(=O)Nc3nc(c4ccccc4)cc(c5ccc(cc5)C)c3
0.289474	Clc1c(N2C(=O)NCC2)cc(cc1)C(=O)Nc3nc(c4ccccc4)cc(c5ccc(cc5)C)c3
0.289474	Clc1c(N2C(=O)NCC2)cc(cc1)C(=O)Nc3nc(c4ccccc4)cc(c5ccc(cc5)C)c3
0.289256	S(c1cc(NC(=O)c2ccc(cc2)C=3N=CSC3)ccc1)C(F)(F)F
0.289256	S(c1cc(NC(=O)c2ccc(cc2)C=3N=CSC3)ccc1)C(F)(F)F
0.289256	S(c1cc(NC(=O)c2ccc(cc2)C=3N=CSC3)ccc1)C(F)(F)F
0.289256	S(c1cc(NC(=O)c2ccc(cc2)C=3N=CSC3)ccc1)C(F)(F)F
0.289256	S(c1cc(NC(=O)c2ccc(cc2)C=3N=CSC3)ccc1)C(F)(F)F
0.289256	S(c1cc(NC(=O)c2ccc(cc2)C=3N=CSC3)ccc1)C(F)(F)F
0.289256	S(c1cc(NC(=O)c2ccc(cc2)C=3N=CSC3)ccc1)C(F)(F)F
0.289256	S(c1cc(NC(=O)c2ccc(cc2)C=3N=CSC3)ccc1)C(F)(F)F
0.288991	O=C(Nc1ccc(c2nc(ncc2)C)cc1)C=C
0.288991	O=C(Nc1ccc(c2nc(ncc2)C)cc1)C=C
0.288991	O=C(Nc1ccc(c2nc(ncc2)C)cc1)C=C
0.288991	O=C(Nc1ccc(c2nc(ncc2)C)cc1)C=C
0.288991	O=C(Nc1ccc(c2nc(ncc2)C)cc1)C=C
0.288991	O=C(Nc1ccc(c2nc(ncc2)C)cc1)C=C
0.288991	O=C(Nc1ccc(c2nc(ncc2)C)cc1)C=C
0.288991	O=C(Nc1ccc(c2nc(ncc2)C)cc1)C=C
0.288991	O=C(Nc1ccc(c2nc(ncc2)C)cc1)C=C
0.288991	O=C(Nc1ccc(c2nc(ncc2)C)cc1)C=C
0.288732	Clc1c(NC(=O)c2cc(S(=O)(=O)C)ccc2)ccc(NC(=O)C=3NC=C(c4ccc(Cl)cc4)C3)c1
0.288136	O=C(OC(C)(C)C)N(Cc1ccc(NC(=O)C=2C(=O)NC(c3cnccc3)=CC2)cc1)CC
0.288136	O=C(OC(C)(C)C)N(Cc1ccc(NC(=O)C=2C(=O)NC(c3cnccc3)=CC2)cc1)CC
0.288136	O=C(OC(C)(C)C)N(Cc1ccc(NC(=O)C=2C(=O)NC(c3cnccc3)=CC2)cc1)CC
0.287938	S1C(=NC(c2cc(ccc2)C(F)(F)F)=C1)NC(=O)c3ccc(cc3)C(=O)Nc4ccccc4
0.287938	S1C(=NC(c2cc(ccc2)C(F)(F)F)=C1)NC(=O)c3ccc(cc3)C(=O)Nc4ccccc4
0.287938	S1C(=NC(c2cc(ccc2)C(F)(F)F)=C1)NC(=O)c3ccc(cc3)C(=O)Nc4ccccc4
0.287938	S1C(=NC(c2cc(ccc2)C(F)(F)F)=C1)NC(=O)c3ccc(cc3)C(=O)Nc4ccccc4
0.287938	S1C(=NC(c2cc(ccc2)C(F)(F)F)=C1)NC(=O)c3ccc(cc3)C(=O)Nc4ccccc4
0.287938	S1C(=NC(c2cc(ccc2)C(F)(F)F)=C1)NC(=O)c3ccc(cc3)C(=O)Nc4ccccc4
0.287938	S1C(=NC(c2cc(ccc2)C(F)(F)F)=C1)NC(=O)c3ccc(cc3)C(=O)Nc4ccccc4
0.287938	S1C(=NC(c2cc(ccc2)C(F)(F)F)=C1)NC(=O)c3ccc(cc3)C(=O)Nc4ccccc4
0.287938	S1C(=NC(c2cc(ccc2)C(F)(F)F)=C1)NC(=O)c3ccc(cc3)C(=O)Nc4ccccc4
0.287938	S1C(=NC(c2cc(ccc2)C(F)(F)F)=C1)NC(=O)c3ccc(cc3)C(=O)Nc4ccccc4
0.287938	Brc1ccc(cc1)C(=O)Nc2c(ccc(c2)C(=O)Nc3c(OC)cc(cc3)C(=O)N(C)C)C
0.287879	FC(F)(F)c1ccc(cc1)C(=O)NNC(=O)C(=O)Nc2c(ccc(NC(=O)C(C)(C)C)c2)C
0.287879	FC(F)(F)c1ccc(cc1)C(=O)NNC(=O)C(=O)Nc2c(ccc(NC(=O)C(C)(C)C)c2)C
0.287879	FC(F)(F)c1ccc(cc1)C(=O)NNC(=O)C(=O)Nc2c(ccc(NC(=O)C(C)(C)C)c2)C
0.287879	FC(F)(F)c1ccc(cc1)C(=O)NNC(=O)C(=O)Nc2c(ccc(NC(=O)C(C)(C)C)c2)C
0.287879	FC(F)(F)c1ccc(cc1)C(=O)NNC(=O)C(=O)Nc2c(ccc(NC(=O)C(C)(C)C)c2)C
0.287879	FC(F)(F)c1ccc(cc1)C(=O)NNC(=O)C(=O)Nc2c(ccc(NC(=O)C(C)(C)C)c2)C
0.287879	FC(F)(F)c1ccc(cc1)C(=O)NNC(=O)C(=O)Nc2c(ccc(NC(=O)C(C)(C)C)c2)C
0.287879	FC(F)(F)c1ccc(cc1)C(=O)NNC(=O)C(=O)Nc2c(ccc(NC(=O)C(C)(C)C)c2)C
0.287879	FC(F)(F)c1ccc(cc1)C(=O)NNC(=O)C(=O)Nc2c(ccc(NC(=O)C(C)(C)C)c2)C
0.287879	FC(F)(F)c1ccc(cc1)C(=O)NNC(=O)C(=O)Nc2c(ccc(NC(=O)C(C)(C)C)c2)C
0.287273	Brc1ccc(cc1)C(=O)Nc2c(ccc(c2)C(=O)N(CC(=O)Nc3cc(Cl)c(Cl)cc3)C)C
0.287273	Brc1ccc(cc1)C(=O)Nc2c(ccc(c2)C(=O)N(CC(=O)Nc3cc(Cl)c(Cl)cc3)C)C
0.287273	Brc1ccc(cc1)C(=O)Nc2c(ccc(c2)C(=O)N(CC(=O)Nc3cc(Cl)c(Cl)cc3)C)C
0.287273	Brc1ccc(cc1)C(=O)Nc2c(ccc(c2)C(=O)N(CC(=O)Nc3cc(Cl)c(Cl)cc3)C)C
0.287273	Brc1ccc(cc1)C(=O)Nc2c(ccc(c2)C(=O)N(CC(=O)Nc3cc(Cl)c(Cl)cc3)C)C
0.287273	Brc1ccc(cc1)C(=O)Nc2c(ccc(c2)C(=O)N(CC(=O)Nc3cc(Cl)c(Cl)cc3)C)C
0.287273	Brc1ccc(cc1)C(=O)Nc2c(ccc(c2)C(=O)N(CC(=O)Nc3cc(Cl)c(Cl)cc3)C)C
0.287273	Brc1ccc(cc1)C(=O)Nc2c(ccc(c2)C(=O)N(CC(=O)Nc3cc(Cl)c(Cl)cc3)C)C
0.287273	Brc1ccc(cc1)C(=O)Nc2c(ccc(c2)C(=O)N(CC(=O)Nc3cc(Cl)c(Cl)cc3)C)C
0.287273	Brc1ccc(cc1)C(=O)Nc2c(ccc(c2)C(=O)N(CC(=O)Nc3cc(Cl)c(Cl)cc3)C)C
0.287129	S(=O)(=O)(Nc1c(ccc(NC(=O)C(=O)N2CCN(Cc3cc4c(OCC4)cc3)CC2)c1)C)C
0.287129	S(=O)(=O)(Nc1c(ccc(NC(=O)C(=O)N2CCN(Cc3cc4c(OCC4)cc3)CC2)c1)C)C
0.287129	S(=O)(=O)(Nc1c(ccc(NC(=O)C(=O)N2CCN(Cc3cc4c(OCC4)cc3)CC2)c1)C)C
0.287129	S(=O)(=O)(Nc1c(ccc(NC(=O)C(=O)N2CCN(Cc3cc4c(OCC4)cc3)CC2)c1)C)C
0.287129	S(=O)(=O)(Nc1c(ccc(NC(=O)C(=O)N2CCN(Cc3cc4c(OCC4)cc3)CC2)c1)C)C
0.287129	S(=O)(=O)(Nc1c(ccc(NC(=O)C(=O)N2CCN(Cc3cc4c(OCC4)cc3)CC2)c1)C)C
0.287129	S(=O)(=O)(Nc1c(ccc(NC(=O)C(=O)N2CCN(Cc3cc4c(OCC4)cc3)CC2)c1)C)C
0.28629	Brc1ccc(cc1)C(=O)Nc2c(ccc(c2)C(=O)Nc3c(F)ccc(c3)C(F)(F)F)C
0.28629	Brc1ccc(cc1)C(=O)Nc2c(ccc(c2)C(=O)Nc3c(F)ccc(c3)C(F)(F)F)C
0.28629	Brc1ccc(cc1)C(=O)Nc2c(ccc(c2)C(=O)Nc3c(F)ccc(c3)C(F)(F)F)C
0.28629	Brc1ccc(cc1)C(=O)Nc2c(ccc(c2)C(=O)Nc3c(F)ccc(c3)C(F)(F)F)C
0.28629	Brc1ccc(cc1)C(=O)Nc2c(ccc(c2)C(=O)Nc3c(F)ccc(c3)C(F)(F)F)C
0.28629	Brc1ccc(cc1)C(=O)Nc2c(ccc(c2)C(=O)Nc3c(F)ccc(c3)C(F)(F)F)C
0.28629	Brc1ccc(cc1)C(=O)Nc2c(ccc(c2)C(=O)Nc3c(F)ccc(c3)C(F)(F)F)C
0.28629	Brc1ccc(cc1)C(=O)Nc2c(ccc(c2)C(=O)Nc3c(F)ccc(c3)C(F)(F)F)C
0.28629	Brc1ccc(cc1)C(=O)Nc2c(ccc(c2)C(=O)Nc3c(F)ccc(c3)C(F)(F)F)C
0.28629	Brc1ccc(cc1)C(=O)Nc2c(ccc(c2)C(=O)Nc3c(F)ccc(c3)C(F)(F)F)C
0.286245	Brc1ccc(S(=O)(=O)Nc2cc(ccc2)C(=O)Nc3c(ccc(C#N)c3)C)cc1
0.286207	O=C(N1CCN(Cc2ccc(cc2)C)CC1)C(=O)Nc3cc(ccc3)C4=NC(=CC(=O)N4)CC
0.286207	O=C(N1CCN(Cc2ccc(cc2)C)CC1)C(=O)Nc3cc(ccc3)C4=NC(=CC(=O)N4)CC
0.286207	O=C(N1CCN(Cc2ccc(cc2)C)CC1)C(=O)Nc3cc(ccc3)C4=NC(=CC(=O)N4)CC
0.286207	O=C(N1CCN(Cc2ccc(cc2)C)CC1)C(=O)Nc3cc(ccc3)C4=NC(=CC(=O)N4)CC
0.285714	IC=1SC=CC1C(=O)Nc2cc(c(c3ccncc3)cc2)C
0.285714	IC=1SC=CC1C(=O)Nc2cc(c(c3ccncc3)cc2)C
0.285714	IC=1SC=CC1C(=O)Nc2cc(c(c3ccncc3)cc2)C
0.285714	IC=1SC=CC1C(=O)Nc2cc(c(c3ccncc3)cc2)C
0.285714	IC=1SC=CC1C(=O)Nc2cc(c(c3ccncc3)cc2)C
0.285714	IC=1SC=CC1C(=O)Nc2cc(c(c3ccncc3)cc2)C
0.285714	IC=1SC=CC1C(=O)Nc2cc(c(c3ccncc3)cc2)C
0.285714	IC=1SC=CC1C(=O)Nc2cc(c(c3ccncc3)cc2)C
0.285714	IC=1SC=CC1C(=O)Nc2cc(c(c3ccncc3)cc2)C
0.285714	IC=1SC=CC1C(=O)Nc2cc(c(c3ccncc3)cc2)C
0.285714	O=C(Nc1nc(c2cc3c(cc2)cccc3)ccc1)c4cnc(cc4)C5=NC=CN5
0.285714	O=C(Nc1nc(c2cc3c(cc2)cccc3)ccc1)c4cnc(cc4)C5=NC=CN5
0.285714	O=C(Nc1nc(c2cc3c(cc2)cccc3)ccc1)c4cnc(cc4)C5=NC=CN5
0.285714	O=C(Nc1nc(c2cc3c(cc2)cccc3)ccc1)c4cnc(cc4)C5=NC=CN5
0.285714	O=C(Nc1nc(c2cc3c(cc2)cccc3)ccc1)c4cnc(cc4)C5=NC=CN5
0.285714	O=C(Nc1nc(c2cc3c(cc2)cccc3)ccc1)c4cnc(cc4)C5=NC=CN5
0.285714	O=C(Nc1nc(c2cc3c(cc2)cccc3)ccc1)c4cnc(cc4)C5=NC=CN5
0.285714	O=C(Nc1nc(c2cc3c(cc2)cccc3)ccc1)c4cnc(cc4)C5=NC=CN5
0.285714	O=C(Nc1nc(c2cc3c(cc2)cccc3)ccc1)c4cnc(cc4)C5=NC=CN5
0.285714	O=C(Nc1nc(c2cc3c(cc2)cccc3)ccc1)c4cnc(cc4)C5=NC=CN5
0.285714	O=C(OC(C)(C)C)Nc1nccc(NC(=O)c2cnc(cc2)C3=NC=CN3)c1
0.285714	O=C(OC(C)(C)C)Nc1nccc(NC(=O)c2cnc(cc2)C3=NC=CN3)c1
0.285714	O=C(OC(C)(C)C)Nc1nccc(NC(=O)c2cnc(cc2)C3=NC=CN3)c1
0.285714	O=C(OC(C)(C)C)Nc1nccc(NC(=O)c2cnc(cc2)C3=NC=CN3)c1
0.285714	O=C(OC(C)(C)C)Nc1nccc(NC(=O)c2cnc(cc2)C3=NC=CN3)c1
0.285714	O=C(OC(C)(C)C)Nc1nccc(NC(=O)c2cnc(cc2)C3=NC=CN3)c1
0.285714	O=C(OC(C)(C)C)Nc1nccc(NC(=O)c2cnc(cc2)C3=NC=CN3)c1
0.285714	O=C(OC(C)(C)C)Nc1nccc(NC(=O)c2cnc(cc2)C3=NC=CN3)c1
0.285714	O=C(OC(C)(C)C)Nc1nccc(NC(=O)c2cnc(cc2)C3=NC=CN3)c1
0.285714	O=C(OC(C)(C)C)Nc1nccc(NC(=O)c2cnc(cc2)C3=NC=CN3)c1
0.285047	O=C(Nc1cc(N)ccc1)c2cnccc2
0.285047	O=C(Nc1cc(N)ccc1)c2cnccc2
0.285047	O=C(Nc1cc(N)ccc1)c2cnccc2
0.285047	O=C(Nc1cc(N)ccc1)c2cnccc2
0.285047	O=C(Nc1cc(N)ccc1)c2cnccc2
0.285047	O=C(Nc1cc(N)ccc1)c2cnccc2
0.285047	O=C(Nc1cc(N)ccc1)c2cnccc2
0.285047	O=C(Nc1cc(N)ccc1)c2cnccc2
0.284553	O=C(Nc1c(NCc2c(cc(cc2)C)C)cccc1)c3ccc(cc3)C
0.284553	O=C(Nc1c(NCc2c(cc(cc2)C)C)cccc1)c3ccc(cc3)C
0.284553	O=C(Nc1c(NCc2c(cc(cc2)C)C)cccc1)c3ccc(cc3)C
0.284553	O=C(Nc1c(NCc2c(cc(cc2)C)C)cccc1)c3ccc(cc3)C
0.284553	O=C(Nc1c(NCc2c(cc(cc2)C)C)cccc1)c3ccc(cc3)C
0.284553	O=C(Nc1c(NCc2c(cc(cc2)C)C)cccc1)c3ccc(cc3)C
0.284553	O=C(Nc1c(NCc2c(cc(cc2)C)C)cccc1)c3ccc(cc3)C
0.284553	O=C(Nc1c(NCc2c(cc(cc2)C)C)cccc1)c3ccc(cc3)C
0.284553	O=C(Nc1c(NCc2c(cc(cc2)C)C)cccc1)c3ccc(cc3)C
0.284553	O=C(Nc1c(NCc2c(cc(cc2)C)C)cccc1)c3ccc(cc3)C
0.283276	Clc1c(OCc2nc(OC)ccc2)ccc(NC(=O)c3ccc(cc3)C4=NOC(O)=N4)c1
0.283276	Clc1c(OCc2nc(OC)ccc2)ccc(NC(=O)c3ccc(cc3)C4=NOC(O)=N4)c1
0.283276	Clc1c(OCc2nc(OC)ccc2)ccc(NC(=O)c3ccc(cc3)C4=NOC(O)=N4)c1
0.283019	O=C(Nc1cc(NC(=O)C2=NNC(=C2)CC(C)C)c(cc1)C)NCC
0.283019	O=C(Nc1cc(NC(=O)C2=NNC(=C2)CC(C)C)c(cc1)C)NCC
0.283019	O=C(Nc1cc(NC(=O)C2=NNC(=C2)CC(C)C)c(cc1)C)NCC
0.283019	O=C(Nc1cc(NC(=O)C2=NNC(=C2)CC(C)C)c(cc1)C)NCC
0.283019	O=C(Nc1cc(NC(=O)C2=NNC(=C2)CC(C)C)c(cc1)C)NCC
0.283019	O=C(Nc1cc(NC(=O)C2=NNC(=C2)CC(C)C)c(cc1)C)NCC
0.283019	O=C(Nc1cc(NC(=O)C2=NNC(=C2)CC(C)C)c(cc1)C)NCC
0.283019	O=C(Nc1cc(NC(=O)C2=NNC(=C2)CC(C)C)c(cc1)C)NCC
0.283019	O=C(Nc1cc(NC(=O)C2=NNC(=C2)CC(C)C)c(cc1)C)NCC
0.283019	O=C(Nc1cc(NC(=O)C2=NNC(=C2)CC(C)C)c(cc1)C)NCC
0.282869	Ic1c(nc(NC(=O)c2ccc(cc2)C=3N=CSC3)cc1)C
0.282869	Ic1c(nc(NC(=O)c2ccc(cc2)C=3N=CSC3)cc1)C
0.282869	Ic1c(nc(NC(=O)c2ccc(cc2)C=3N=CSC3)cc1)C
0.282869	Ic1c(nc(NC(=O)c2ccc(cc2)C=3N=CSC3)cc1)C
0.282869	Ic1c(nc(NC(=O)c2ccc(cc2)C=3N=CSC3)cc1)C
0.282869	Ic1c(nc(NC(=O)c2ccc(cc2)C=3N=CSC3)cc1)C
0.282869	Ic1c(nc(NC(=O)c2ccc(cc2)C=3N=CSC3)cc1)C
0.282869	Ic1c(nc(NC(=O)c2ccc(cc2)C=3N=CSC3)cc1)C
0.282869	Ic1c(nc(NC(=O)c2ccc(cc2)C=3N=CSC3)cc1)C
0.282869	Ic1c(nc(NC(=O)c2ccc(cc2)C=3N=CSC3)cc1)C
0.282548	O=C(Nc1c(ccc(c1)CN2CCOCC2)C)c3c4c(ON=C4C)nc(c5c(OC)cccc5)c3
0.282548	O=C(Nc1c(ccc(c1)CN2CCOCC2)C)c3c4c(ON=C4C)nc(c5c(OC)cccc5)c3
0.282548	O=C(Nc1c(ccc(c1)CN2CCOCC2)C)c3c4c(ON=C4C)nc(c5c(OC)cccc5)c3
0.282548	O=C(Nc1c(ccc(c1)CN2CCOCC2)C)c3c4c(ON=C4C)nc(c5c(OC)cccc5)c3
0.282548	O=C(Nc1c(ccc(c1)CN2CCOCC2)C)c3c4c(ON=C4C)nc(c5c(OC)cccc5)c3
0.282548	O=C(Nc1c(ccc(c1)CN2CCOCC2)C)c3c4c(ON=C4C)nc(c5c(OC)cccc5)c3
0.282548	O=C(Nc1c(ccc(c1)CN2CCOCC2)C)c3c4c(ON=C4C)nc(c5c(OC)cccc5)c3
0.282548	O=C(Nc1c(ccc(c1)CN2CCOCC2)C)c3c4c(ON=C4C)nc(c5c(OC)cccc5)c3
0.282548	O=C(Nc1c(ccc(c1)CN2CCOCC2)C)c3c4c(ON=C4C)nc(c5c(OC)cccc5)c3
0.282548	O=C(Nc1c(ccc(c1)CN2CCOCC2)C)c3c4c(ON=C4C)nc(c5c(OC)cccc5)c3
0.282528	S1C=NC(c2ccc(cc2)C(=O)NC=3NN=C(c4cc(c(OC)cc4)C)C3)=C1
0.282528	S1C=NC(c2ccc(cc2)C(=O)NC=3NN=C(c4cc(c(OC)cc4)C)C3)=C1
0.282528	S1C=NC(c2ccc(cc2)C(=O)NC=3NN=C(c4cc(c(OC)cc4)C)C3)=C1
0.282528	S1C=NC(c2ccc(cc2)C(=O)NC=3NN=C(c4cc(c(OC)cc4)C)C3)=C1
0.282528	S1C=NC(c2ccc(cc2)C(=O)NC=3NN=C(c4cc(c(OC)cc4)C)C3)=C1
0.282528	S1C=NC(c2ccc(cc2)C(=O)NC=3NN=C(c4cc(c(OC)cc4)C)C3)=C1
0.282528	S1C=NC(c2ccc(cc2)C(=O)NC=3NN=C(c4cc(c(OC)cc4)C)C3)=C1
0.282528	S1C=NC(c2ccc(cc2)C(=O)NC=3NN=C(c4cc(c(OC)cc4)C)C3)=C1
0.282528	S1C=NC(c2ccc(cc2)C(=O)NC=3NN=C(c4cc(c(OC)cc4)C)C3)=C1
0.282528	S1C=NC(c2ccc(cc2)C(=O)NC=3NN=C(c4cc(c(OC)cc4)C)C3)=C1
0.282511	O=C(Nc1ccc(c2nc(ncc2)C)cc1)C=CC
0.282511	O=C(Nc1ccc(c2nc(ncc2)C)cc1)C=CC
0.282511	O=C(Nc1ccc(c2nc(ncc2)C)cc1)C=CC
0.282511	O=C(Nc1ccc(c2nc(ncc2)C)cc1)C=CC
0.282511	O=C(Nc1ccc(c2nc(ncc2)C)cc1)C=CC
0.282511	O=C(Nc1ccc(c2nc(ncc2)C)cc1)C=CC
0.282511	O=C(Nc1ccc(c2nc(ncc2)C)cc1)C=CC
0.282511	O=C(Nc1ccc(c2nc(ncc2)C)cc1)C=CC
0.282511	O=C(Nc1ccc(c2nc(ncc2)C)cc1)C=CC
0.282511	O=C(Nc1ccc(c2nc(ncc2)C)cc1)C=CC
0.282051	Brc1ccc(cc1)C(=O)Nc2c(ccc(c2)C(=O)N3CCC(OCC(F)(F)C)CC3)C
0.282051	Brc1ccc(cc1)C(=O)Nc2c(ccc(c2)C(=O)N3CCC(OCC(F)(F)C)CC3)C
0.282051	Brc1ccc(cc1)C(=O)Nc2c(ccc(c2)C(=O)N3CCC(OCC(F)(F)C)CC3)C
0.282051	Brc1ccc(cc1)C(=O)Nc2c(ccc(c2)C(=O)N3CCC(OCC(F)(F)C)CC3)C
0.282051	Brc1ccc(cc1)C(=O)Nc2c(ccc(c2)C(=O)N3CCC(OCC(F)(F)C)CC3)C
0.282051	Brc1ccc(cc1)C(=O)Nc2c(ccc(c2)C(=O)N3CCC(OCC(F)(F)C)CC3)C
0.282051	Brc1ccc(cc1)C(=O)Nc2c(ccc(c2)C(=O)N3CCC(OCC(F)(F)C)CC3)C
0.28125	O=C(Nc1cc(NC(=O)C=O)c(cc1)C)Nc2ccccc2
0.28125	O=C(Nc1cc(NC(=O)C=O)c(cc1)C)Nc2ccccc2
0.28125	O=C(Nc1cc(NC(=O)C=O)c(cc1)C)Nc2ccccc2
0.28125	O=C(Nc1cc(NC(=O)C=O)c(cc1)C)Nc2ccccc2
0.28125	O=C(Nc1cc(NC(=O)C=O)c(cc1)C)Nc2ccccc2
0.28125	O=C(Nc1cc(NC(=O)C=O)c(cc1)C)Nc2ccccc2
0.28125	O=C(Nc1cc(NC(=O)C=O)c(cc1)C)Nc2ccccc2
0.28125	O=C(Nc1cc(NC(=O)C=O)c(cc1)C)Nc2ccccc2
0.28125	O=C(Nc1cc(NC(=O)C=O)c(cc1)C)Nc2ccccc2
0.28125	O=C(Nc1cc(NC(=O)C=O)c(cc1)C)Nc2ccccc2
0.281139	O=C(O)c1c(O)ccc(NC(=O)c2cc(OCC)c(OCc3cnccc3)cc2)c1
0.281139	O=C(O)c1c(O)ccc(NC(=O)c2cc(OCC)c(OCc3cnccc3)cc2)c1
0.281139	O=C(O)c1c(O)ccc(NC(=O)c2cc(OCC)c(OCc3cnccc3)cc2)c1
0.281139	O=C(O)c1c(O)ccc(NC(=O)c2cc(OCC)c(OCc3cnccc3)cc2)c1
0.281139	O=C(O)c1c(O)ccc(NC(=O)c2cc(OCC)c(OCc3cnccc3)cc2)c1
0.281139	O=C(O)c1c(O)ccc(NC(=O)c2cc(OCC)c(OCc3cnccc3)cc2)c1
0.281139	O=C(O)c1c(O)ccc(NC(=O)c2cc(OCC)c(OCc3cnccc3)cc2)c1
0.281139	O=C(O)c1c(O)ccc(NC(=O)c2cc(OCC)c(OCc3cnccc3)cc2)c1
0.281139	O=C(O)c1c(O)ccc(NC(=O)c2cc(OCC)c(OCc3cnccc3)cc2)c1
0.281139	O=C(O)c1c(O)ccc(NC(=O)c2cc(OCC)c(OCc3cnccc3)cc2)c1
0.281124	O(c1c(ccc(c1)CN2CCC(Cc3cnccc3)CC2)C)C
0.281124	O(c1c(ccc(c1)CN2CCC(Cc3cnccc3)CC2)C)C
0.281124	O(c1c(ccc(c1)CN2CCC(Cc3cnccc3)CC2)C)C
0.281124	O(c1c(ccc(c1)CN2CCC(Cc3cnccc3)CC2)C)C
0.280899	Brc1cc(NC(=O)c2ccc(OC)cc2)c(cc1)C(=O)Nc3ccc(NC(=O)CN4CCOCC4)cc3
0.280632	Fc1cc(NC(=O)C)c(cc1)C(=O)Nc2cc(c3ccccc3)cc(c2)C
0.280303	Clc1ccc(cc1)C2=CNC(C(=O)Nc3cc(c(OC(F)F)cc3)C)=C2
0.280303	Clc1ccc(cc1)C2=CNC(C(=O)Nc3cc(c(OC(F)F)cc3)C)=C2
0.280303	Clc1ccc(cc1)C2=CNC(C(=O)Nc3cc(c(OC(F)F)cc3)C)=C2
0.280303	Clc1ccc(cc1)C2=CNC(C(=O)Nc3cc(c(OC(F)F)cc3)C)=C2
0.280303	Clc1ccc(cc1)C2=CNC(C(=O)Nc3cc(c(OC(F)F)cc3)C)=C2
0.280303	Clc1ccc(cc1)C2=CNC(C(=O)Nc3cc(c(OC(F)F)cc3)C)=C2
0.280303	Clc1ccc(cc1)C2=CNC(C(=O)Nc3cc(c(OC(F)F)cc3)C)=C2
0.280303	Clc1ccc(cc1)C2=CNC(C(=O)Nc3cc(c(OC(F)F)cc3)C)=C2
0.280303	Clc1ccc(cc1)C2=CNC(C(=O)Nc3cc(c(OC(F)F)cc3)C)=C2
0.280303	Clc1ccc(cc1)C2=CNC(C(=O)Nc3cc(c(OC(F)F)cc3)C)=C2
0.28	Fc1c(ccc(c1)CN(C(=O)C(=O)Nc2cc(ccc2)C(=O)Nc3cnc(OC)cc3)C)C
0.28	Fc1c(ccc(c1)CN(C(=O)C(=O)Nc2cc(ccc2)C(=O)Nc3cnc(OC)cc3)C)C
0.28	Fc1c(ccc(c1)CN(C(=O)C(=O)Nc2cc(ccc2)C(=O)Nc3cnc(OC)cc3)C)C
0.28	Fc1c(ccc(c1)CN(C(=O)C(=O)Nc2cc(ccc2)C(=O)Nc3cnc(OC)cc3)C)C
0.28	Fc1c(ccc(c1)CN(C(=O)C(=O)Nc2cc(ccc2)C(=O)Nc3cnc(OC)cc3)C)C
0.28	Fc1c(ccc(c1)CN(C(=O)C(=O)Nc2cc(ccc2)C(=O)Nc3cnc(OC)cc3)C)C
0.28	Fc1c(ccc(c1)CN(C(=O)C(=O)Nc2cc(ccc2)C(=O)Nc3cnc(OC)cc3)C)C
0.28	Fc1c(ccc(c1)CN(C(=O)C(=O)Nc2cc(ccc2)C(=O)Nc3cnc(OC)cc3)C)C
0.28	Fc1c(ccc(c1)CN(C(=O)C(=O)Nc2cc(ccc2)C(=O)Nc3cnc(OC)cc3)C)C
0.28	Fc1c(ccc(c1)CN(C(=O)C(=O)Nc2cc(ccc2)C(=O)Nc3cnc(OC)cc3)C)C
0.279817	O=C(O)c1cc(NC(=O)c2cnccc2)ccc1
0.279817	O=C(O)c1cc(NC(=O)c2cnccc2)ccc1
0.279817	O=C(O)c1cc(NC(=O)c2cnccc2)ccc1
0.279817	O=C(O)c1cc(NC(=O)c2cnccc2)ccc1
0.279817	O=C(O)c1cc(NC(=O)c2cnccc2)ccc1
0.279817	O=C(O)c1cc(NC(=O)c2cnccc2)ccc1
0.279412	S1C(=NC=C1C(=O)N2CCN(Cc3ccc(cc3)C)CC2)c4cc(c(cc4)C)C
0.279412	S1C(=NC=C1C(=O)N2CCN(Cc3ccc(cc3)C)CC2)c4cc(c(cc4)C)C
0.279412	S1C(=NC=C1C(=O)N2CCN(Cc3ccc(cc3)C)CC2)c4cc(c(cc4)C)C
0.279412	S1C(=NC=C1C(=O)N2CCN(Cc3ccc(cc3)C)CC2)c4cc(c(cc4)C)C
0.27931	O=C(Nc1cc(c(O)cc1)C=2ON=C(N2)c3cc(ccc3)CN4CCCC4)COC
0.279245	Brc1c(SC)ccc(c1)C(=O)NC=2SC=C(N2)c3ccc(cc3)C
0.279245	Brc1c(SC)ccc(c1)C(=O)NC=2SC=C(N2)c3ccc(cc3)C
0.279245	Brc1c(SC)ccc(c1)C(=O)NC=2SC=C(N2)c3ccc(cc3)C
0.279245	Brc1c(SC)ccc(c1)C(=O)NC=2SC=C(N2)c3ccc(cc3)C
0.279245	Brc1c(SC)ccc(c1)C(=O)NC=2SC=C(N2)c3ccc(cc3)C
0.279245	Brc1c(SC)ccc(c1)C(=O)NC=2SC=C(N2)c3ccc(cc3)C
0.279245	Brc1c(SC)ccc(c1)C(=O)NC=2SC=C(N2)c3ccc(cc3)C
0.279245	Brc1c(SC)ccc(c1)C(=O)NC=2SC=C(N2)c3ccc(cc3)C
0.279245	Brc1c(SC)ccc(c1)C(=O)NC=2SC=C(N2)c3ccc(cc3)C
0.279245	Brc1c(SC)ccc(c1)C(=O)NC=2SC=C(N2)c3ccc(cc3)C
0.279221	Fc1cc(NC(=O)c2ccc(OC)cc2)c(cc1)C(=O)N3CCN(Cc4cc5c(OCC5)cc4)CC3
0.279221	Fc1cc(NC(=O)c2ccc(OC)cc2)c(cc1)C(=O)N3CCN(Cc4cc5c(OCC5)cc4)CC3
0.279221	Fc1cc(NC(=O)c2ccc(OC)cc2)c(cc1)C(=O)N3CCN(Cc4cc5c(OCC5)cc4)CC3
0.279221	Fc1cc(NC(=O)c2ccc(OC)cc2)c(cc1)C(=O)N3CCN(Cc4cc5c(OCC5)cc4)CC3
0.279221	Fc1cc(NC(=O)c2ccc(OC)cc2)c(cc1)C(=O)N3CCN(Cc4cc5c(OCC5)cc4)CC3
0.279221	Fc1cc(NC(=O)c2ccc(OC)cc2)c(cc1)C(=O)N3CCN(Cc4cc5c(OCC5)cc4)CC3
0.279221	Fc1cc(NC(=O)c2ccc(OC)cc2)c(cc1)C(=O)N3CCN(Cc4cc5c(OCC5)cc4)CC3
0.279221	Fc1cc(NC(=O)c2ccc(OC)cc2)c(cc1)C(=O)N3CCN(Cc4cc5c(OCC5)cc4)CC3
0.279221	Fc1cc(NC(=O)c2ccc(OC)cc2)c(cc1)C(=O)N3CCN(Cc4cc5c(OCC5)cc4)CC3
0.279221	Fc1cc(NC(=O)c2ccc(OC)cc2)c(cc1)C(=O)N3CCN(Cc4cc5c(OCC5)cc4)CC3
0.278986	Brc1ccc(cc1)C(=O)Nc2c(ccc(c2)C(=O)N3CCC(N(C(=O)C)C)CC3)C
0.278986	Brc1ccc(cc1)C(=O)Nc2c(ccc(c2)C(=O)N3CCC(N(C(=O)C)C)CC3)C
0.278746	Fc1c(cc(cc1)CCNC(=O)C(=O)Nc2cc(ccc2)C(=O)Nc3cnc(OC)cc3)C
0.278746	Fc1c(cc(cc1)CCNC(=O)C(=O)Nc2cc(ccc2)C(=O)Nc3cnc(OC)cc3)C
0.278746	Fc1c(cc(cc1)CCNC(=O)C(=O)Nc2cc(ccc2)C(=O)Nc3cnc(OC)cc3)C
0.278746	Fc1c(cc(cc1)CCNC(=O)C(=O)Nc2cc(ccc2)C(=O)Nc3cnc(OC)cc3)C
0.278746	Fc1c(cc(cc1)CCNC(=O)C(=O)Nc2cc(ccc2)C(=O)Nc3cnc(OC)cc3)C
0.278746	Fc1c(cc(cc1)CCNC(=O)C(=O)Nc2cc(ccc2)C(=O)Nc3cnc(OC)cc3)C
0.278746	Fc1c(cc(cc1)CCNC(=O)C(=O)Nc2cc(ccc2)C(=O)Nc3cnc(OC)cc3)C
0.278746	Fc1c(cc(cc1)CCNC(=O)C(=O)Nc2cc(ccc2)C(=O)Nc3cnc(OC)cc3)C
0.278746	Fc1c(cc(cc1)CCNC(=O)C(=O)Nc2cc(ccc2)C(=O)Nc3cnc(OC)cc3)C
0.278746	Fc1c(cc(cc1)CCNC(=O)C(=O)Nc2cc(ccc2)C(=O)Nc3cnc(OC)cc3)C
0.278689	Fc1c(c2c(cc(F)cc2)C)ccc(c1)C(=O)N3CCC(c4nc(c5cc(F)ccc5)ccn4)CC3
0.278689	Fc1c(c2c(cc(F)cc2)C)ccc(c1)C(=O)N3CCC(c4nc(c5cc(F)ccc5)ccn4)CC3
0.278689	Fc1c(c2c(cc(F)cc2)C)ccc(c1)C(=O)N3CCC(c4nc(c5cc(F)ccc5)ccn4)CC3
0.278689	Fc1c(c2c(cc(F)cc2)C)ccc(c1)C(=O)N3CCC(c4nc(c5cc(F)ccc5)ccn4)CC3
0.278689	Fc1c(c2c(cc(F)cc2)C)ccc(c1)C(=O)N3CCC(c4nc(c5cc(F)ccc5)ccn4)CC3
0.278689	Fc1c(c2c(cc(F)cc2)C)ccc(c1)C(=O)N3CCC(c4nc(c5cc(F)ccc5)ccn4)CC3
0.278689	Fc1c(c2c(cc(F)cc2)C)ccc(c1)C(=O)N3CCC(c4nc(c5cc(F)ccc5)ccn4)CC3
0.278689	Fc1c(c2c(cc(F)cc2)C)ccc(c1)C(=O)N3CCC(c4nc(c5cc(F)ccc5)ccn4)CC3
0.278689	Fc1c(c2c(cc(F)cc2)C)ccc(c1)C(=O)N3CCC(c4nc(c5cc(F)ccc5)ccn4)CC3
0.278689	Fc1c(c2c(cc(F)cc2)C)ccc(c1)C(=O)N3CCC(c4nc(c5cc(F)ccc5)ccn4)CC3
0.278571	O=C(OCC(=O)c1c(ccc(c1)CC)CC)c2cc(NC(=O)c3cnccc3)ccc2
0.278481	Clc1c(NC(=O)C=O)cc(cc1)C(=O)Nc2ccccc2
0.278388	Brc1ccc(cc1)C(=O)Nc2c(ccc(c2)C(=O)NC3=CN(C(=O)C=C3)CCC)C
0.278388	Brc1ccc(cc1)C(=O)Nc2c(ccc(c2)C(=O)NC3=CN(C(=O)C=C3)CCC)C
0.278388	Brc1ccc(cc1)C(=O)Nc2c(ccc(c2)C(=O)NC3=CN(C(=O)C=C3)CCC)C
0.278388	Brc1ccc(cc1)C(=O)Nc2c(ccc(c2)C(=O)NC3=CN(C(=O)C=C3)CCC)C
0.278388	Brc1ccc(cc1)C(=O)Nc2c(ccc(c2)C(=O)NC3=CN(C(=O)C=C3)CCC)C
0.278388	Brc1ccc(cc1)C(=O)Nc2c(ccc(c2)C(=O)NC3=CN(C(=O)C=C3)CCC)C
0.278388	Brc1ccc(cc1)C(=O)Nc2c(ccc(c2)C(=O)NC3=CN(C(=O)C=C3)CCC)C
0.278388	Brc1ccc(cc1)C(=O)Nc2c(ccc(c2)C(=O)NC3=CN(C(=O)C=C3)CCC)C
0.278388	Brc1ccc(cc1)C(=O)Nc2c(ccc(c2)C(=O)NC3=CN(C(=O)C=C3)CCC)C
0.278388	Brc1ccc(cc1)C(=O)Nc2c(ccc(c2)C(=O)NC3=CN(C(=O)C=C3)CCC)C
0.277567	IC=1SC=CC1C(=O)Nc2nc(c3ccccc3)cc(c4ccc(cc4)C)c2
0.277567	IC=1SC=CC1C(=O)Nc2nc(c3ccccc3)cc(c4ccc(cc4)C)c2
0.277567	IC=1SC=CC1C(=O)Nc2nc(c3ccccc3)cc(c4ccc(cc4)C)c2
0.277567	IC=1SC=CC1C(=O)Nc2nc(c3ccccc3)cc(c4ccc(cc4)C)c2
0.277567	IC=1SC=CC1C(=O)Nc2nc(c3ccccc3)cc(c4ccc(cc4)C)c2
0.277567	IC=1SC=CC1C(=O)Nc2nc(c3ccccc3)cc(c4ccc(cc4)C)c2
0.277567	IC=1SC=CC1C(=O)Nc2nc(c3ccccc3)cc(c4ccc(cc4)C)c2
0.277567	IC=1SC=CC1C(=O)Nc2nc(c3ccccc3)cc(c4ccc(cc4)C)c2
0.277567	IC=1SC=CC1C(=O)Nc2nc(c3ccccc3)cc(c4ccc(cc4)C)c2
0.277567	IC=1SC=CC1C(=O)Nc2nc(c3ccccc3)cc(c4ccc(cc4)C)c2
0.277567	Fc1c(cc(cc1)C(=O)Nc2c(ccc(c2)C(=O)NCC3CC3)C)CN(C)C
0.277567	Fc1c(cc(cc1)C(=O)Nc2c(ccc(c2)C(=O)NCC3CC3)C)CN(C)C
0.277567	Fc1c(cc(cc1)C(=O)Nc2c(ccc(c2)C(=O)NCC3CC3)C)CN(C)C
0.277567	Fc1c(cc(cc1)C(=O)Nc2c(ccc(c2)C(=O)NCC3CC3)C)CN(C)C
0.277567	Fc1c(cc(cc1)C(=O)Nc2c(ccc(c2)C(=O)NCC3CC3)C)CN(C)C
0.277567	Fc1c(cc(cc1)C(=O)Nc2c(ccc(c2)C(=O)NCC3CC3)C)CN(C)C
0.277567	Fc1c(cc(cc1)C(=O)Nc2c(ccc(c2)C(=O)NCC3CC3)C)CN(C)C
0.277567	Fc1c(cc(cc1)C(=O)Nc2c(ccc(c2)C(=O)NCC3CC3)C)CN(C)C
0.277567	Fc1c(cc(cc1)C(=O)Nc2c(ccc(c2)C(=O)NCC3CC3)C)CN(C)C
0.277567	Fc1c(cc(cc1)C(=O)Nc2c(ccc(c2)C(=O)NCC3CC3)C)CN(C)C
0.276978	O=C(OCc1c(cc(OC)nc1)C)c2cc(NC(=O)c3cnccc3)ccc2
0.276978	O=C(OCc1c(cc(OC)nc1)C)c2cc(NC(=O)c3cnccc3)ccc2
0.276978	O=C(OCc1c(cc(OC)nc1)C)c2cc(NC(=O)c3cnccc3)ccc2
0.276978	O=C(OCc1c(cc(OC)nc1)C)c2cc(NC(=O)c3cnccc3)ccc2
0.27686	O=C(NCC1CC1)c2cc(NC(=O)C(C)C)c(cc2)C
0.27686	O=C(NCC1CC1)c2cc(NC(=O)C(C)C)c(cc2)C
0.27686	O=C(NCC1CC1)c2cc(NC(=O)C(C)C)c(cc2)C
0.27686	O=C(NCC1CC1)c2cc(NC(=O)C(C)C)c(cc2)C
0.27686	O=C(NCC1CC1)c2cc(NC(=O)C(C)C)c(cc2)C
0.27686	O=C(NCC1CC1)c2cc(NC(=O)C(C)C)c(cc2)C
0.27686	O=C(NCC1CC1)c2cc(NC(=O)C(C)C)c(cc2)C
0.27686	O=C(NCC1CC1)c2cc(NC(=O)C(C)C)c(cc2)C
0.27686	O=C(NCC1CC1)c2cc(NC(=O)C(C)C)c(cc2)C
0.27686	O=C(NCC1CC1)c2cc(NC(=O)C(C)C)c(cc2)C
0.27686	O=C(Nc1cc(NC(=O)c2ccc(c3c(C#N)cccc3)cc2)ccc1)Nc4ccccc4
0.27668	O=C(Nc1c(cc(N2CCCC2)cc1)C)c3ccc(N(CC)CC)cc3
0.27668	O=C(Nc1c(cc(N2CCCC2)cc1)C)c3ccc(N(CC)CC)cc3
0.27668	O=C(Nc1c(cc(N2CCCC2)cc1)C)c3ccc(N(CC)CC)cc3
0.27668	O=C(Nc1c(cc(N2CCCC2)cc1)C)c3ccc(N(CC)CC)cc3
0.27668	O=C(Nc1c(cc(N2CCCC2)cc1)C)c3ccc(N(CC)CC)cc3
0.27668	O=C(Nc1c(cc(N2CCCC2)cc1)C)c3ccc(N(CC)CC)cc3
0.27668	O=C(Nc1c(cc(N2CCCC2)cc1)C)c3ccc(N(CC)CC)cc3
0.27668	O=C(Nc1c(cc(N2CCCC2)cc1)C)c3ccc(N(CC)CC)cc3
0.27668	O=C(Nc1c(cc(N2CCCC2)cc1)C)c3ccc(N(CC)CC)cc3
0.27668	O=C(Nc1c(cc(N2CCCC2)cc1)C)c3ccc(N(CC)CC)cc3
0.275986	S1(=O)(=O)N(Cc2cc(NC(=O)c3cnc(cc3)C(=O)O)ccc2)CCC1
0.275618	O=C(Nc1cc(c(c2ccncc2)cc1)C)C=3OC(=NC3C)c4ccccc4
0.275618	O=C(Nc1cc(c(c2ccncc2)cc1)C)C=3OC(=NC3C)c4ccccc4
0.275618	O=C(Nc1cc(c(c2ccncc2)cc1)C)C=3OC(=NC3C)c4ccccc4
0.275618	O=C(Nc1cc(c(c2ccncc2)cc1)C)C=3OC(=NC3C)c4ccccc4
0.275618	O=C(Nc1cc(c(c2ccncc2)cc1)C)C=3OC(=NC3C)c4ccccc4
0.275618	O=C(Nc1cc(c(c2ccncc2)cc1)C)C=3OC(=NC3C)c4ccccc4
0.275618	O=C(Nc1cc(c(c2ccncc2)cc1)C)C=3OC(=NC3C)c4ccccc4
0.275618	O=C(Nc1cc(c(c2ccncc2)cc1)C)C=3OC(=NC3C)c4ccccc4
0.275618	O=C(Nc1cc(c(c2ccncc2)cc1)C)C=3OC(=NC3C)c4ccccc4
0.275618	O=C(Nc1cc(c(c2ccncc2)cc1)C)C=3OC(=NC3C)c4ccccc4
0.275472	S1C(C(=O)Nc2c(cc(cc2)C=3ON=CN3)C)=CC=C1
0.275081	FC(F)(F)c1cc(NC(=O)c2cc(NC(=O)CCc3cnc4c(c3)cccc4)c(cc2)C)ccc1
0.275081	FC(F)(F)c1cc(NC(=O)c2cc(NC(=O)CCc3cnc4c(c3)cccc4)c(cc2)C)ccc1
0.275081	FC(F)(F)c1cc(NC(=O)c2cc(NC(=O)CCc3cnc4c(c3)cccc4)c(cc2)C)ccc1
0.275081	FC(F)(F)c1cc(NC(=O)c2cc(NC(=O)CCc3cnc4c(c3)cccc4)c(cc2)C)ccc1
0.275081	FC(F)(F)c1cc(NC(=O)c2cc(NC(=O)CCc3cnc4c(c3)cccc4)c(cc2)C)ccc1
0.275081	FC(F)(F)c1cc(NC(=O)c2cc(NC(=O)CCc3cnc4c(c3)cccc4)c(cc2)C)ccc1
0.275081	FC(F)(F)c1cc(NC(=O)c2cc(NC(=O)CCc3cnc4c(c3)cccc4)c(cc2)C)ccc1
0.275081	FC(F)(F)c1cc(NC(=O)c2cc(NC(=O)CCc3cnc4c(c3)cccc4)c(cc2)C)ccc1
0.275081	FC(F)(F)c1cc(NC(=O)c2cc(NC(=O)CCc3cnc4c(c3)cccc4)c(cc2)C)ccc1
0.275081	FC(F)(F)c1cc(NC(=O)c2cc(NC(=O)CCc3cnc4c(c3)cccc4)c(cc2)C)ccc1
0.275	FC1(F)C(N2N=CC(C(=O)Nc3c(ccc(NC(=O)NCC)c3)C)=C2)C1
0.275	FC1(F)C(N2N=CC(C(=O)Nc3c(ccc(NC(=O)NCC)c3)C)=C2)C1
0.27459	S1C=NC(c2ccc(cc2)C(=O)Nc3ccc(Oc4ncncc4)cc3)=C1
0.27459	S1C=NC(c2ccc(cc2)C(=O)Nc3ccc(Oc4ncncc4)cc3)=C1
0.27459	S1C=NC(c2ccc(cc2)C(=O)Nc3ccc(Oc4ncncc4)cc3)=C1
0.27459	S1C=NC(c2ccc(cc2)C(=O)Nc3ccc(Oc4ncncc4)cc3)=C1
0.27459	S1C=NC(c2ccc(cc2)C(=O)Nc3ccc(Oc4ncncc4)cc3)=C1
0.27459	S1C=NC(c2ccc(cc2)C(=O)Nc3ccc(Oc4ncncc4)cc3)=C1
0.27459	S1C=NC(c2ccc(cc2)C(=O)Nc3ccc(Oc4ncncc4)cc3)=C1
0.27459	S1C=NC(c2ccc(cc2)C(=O)Nc3ccc(Oc4ncncc4)cc3)=C1
0.27459	S1C=NC(c2ccc(cc2)C(=O)Nc3ccc(Oc4ncncc4)cc3)=C1
0.27459	S1C=NC(c2ccc(cc2)C(=O)Nc3ccc(Oc4ncncc4)cc3)=C1
0.274448	O=C(NC=1N(N=C(C1)C(C)(C)C)c2c(cc(cc2)C)C)c3cnc(c4ccncc4)cc3
0.274448	O=C(NC=1N(N=C(C1)C(C)(C)C)c2c(cc(cc2)C)C)c3cnc(c4ccncc4)cc3
0.274448	O=C(NC=1N(N=C(C1)C(C)(C)C)c2c(cc(cc2)C)C)c3cnc(c4ccncc4)cc3
0.274448	O=C(NC=1N(N=C(C1)C(C)(C)C)c2c(cc(cc2)C)C)c3cnc(c4ccncc4)cc3
0.274074	O=C(N)c1ncc(cc1)CC(=O)Nc2nc(c3ccccc3)cc(c4ccc(cc4)C)c2
0.274074	O=C(N)c1ncc(cc1)CC(=O)Nc2nc(c3ccccc3)cc(c4ccc(cc4)C)c2
0.274074	O=C(N)c1ncc(cc1)CC(=O)Nc2nc(c3ccccc3)cc(c4ccc(cc4)C)c2
0.274074	O=C(N)c1ncc(cc1)CC(=O)Nc2nc(c3ccccc3)cc(c4ccc(cc4)C)c2
0.274074	O=C(N)c1ncc(cc1)CC(=O)Nc2nc(c3ccccc3)cc(c4ccc(cc4)C)c2
0.274074	O=C(N)c1ncc(cc1)CC(=O)Nc2nc(c3ccccc3)cc(c4ccc(cc4)C)c2
0.274074	O=C(N)c1ncc(cc1)CC(=O)Nc2nc(c3ccccc3)cc(c4ccc(cc4)C)c2
0.274074	O=C(N)c1ncc(cc1)CC(=O)Nc2nc(c3ccccc3)cc(c4ccc(cc4)C)c2
0.274074	O=C(N)c1ncc(cc1)CC(=O)Nc2nc(c3ccccc3)cc(c4ccc(cc4)C)c2
0.274074	O=C(N)c1ncc(cc1)CC(=O)Nc2nc(c3ccccc3)cc(c4ccc(cc4)C)c2
0.273723	Fc1c(O)c(F)ccc1C(=O)Nc2cc(c(c3ccncc3)cc2)C
0.273723	Fc1c(O)c(F)ccc1C(=O)Nc2cc(c(c3ccncc3)cc2)C
0.273723	Fc1c(O)c(F)ccc1C(=O)Nc2cc(c(c3ccncc3)cc2)C
0.273723	Fc1c(O)c(F)ccc1C(=O)Nc2cc(c(c3ccncc3)cc2)C
0.273723	Fc1c(O)c(F)ccc1C(=O)Nc2cc(c(c3ccncc3)cc2)C
0.273723	Fc1c(O)c(F)ccc1C(=O)Nc2cc(c(c3ccncc3)cc2)C
0.273723	Fc1c(O)c(F)ccc1C(=O)Nc2cc(c(c3ccncc3)cc2)C
0.273723	Fc1c(O)c(F)ccc1C(=O)Nc2cc(c(c3ccncc3)cc2)C
0.273723	Fc1c(O)c(F)ccc1C(=O)Nc2cc(c(c3ccncc3)cc2)C
0.273723	Fc1c(O)c(F)ccc1C(=O)Nc2cc(c(c3ccncc3)cc2)C
0.273684	FC(F)(F)c1cnc(cc1)CNC(=O)C(=O)Nc2c(ccc(c2)C(=O)NCC(F)(F)F)C
0.273684	FC(F)(F)c1cnc(cc1)CNC(=O)C(=O)Nc2c(ccc(c2)C(=O)NCC(F)(F)F)C
0.273684	FC(F)(F)c1cnc(cc1)CNC(=O)C(=O)Nc2c(ccc(c2)C(=O)NCC(F)(F)F)C
0.273684	FC(F)(F)c1cnc(cc1)CNC(=O)C(=O)Nc2c(ccc(c2)C(=O)NCC(F)(F)F)C
0.273684	FC(F)(F)c1cnc(cc1)CNC(=O)C(=O)Nc2c(ccc(c2)C(=O)NCC(F)(F)F)C
0.273684	FC(F)(F)c1cnc(cc1)CNC(=O)C(=O)Nc2c(ccc(c2)C(=O)NCC(F)(F)F)C
0.273684	FC(F)(F)c1cnc(cc1)CNC(=O)C(=O)Nc2c(ccc(c2)C(=O)NCC(F)(F)F)C
0.273684	FC(F)(F)c1cnc(cc1)CNC(=O)C(=O)Nc2c(ccc(c2)C(=O)NCC(F)(F)F)C
0.273684	FC(F)(F)c1cnc(cc1)CNC(=O)C(=O)Nc2c(ccc(c2)C(=O)NCC(F)(F)F)C
0.273684	FC(F)(F)c1cnc(cc1)CNC(=O)C(=O)Nc2c(ccc(c2)C(=O)NCC(F)(F)F)C
0.273026	Clc1c(cc(Cl)cc1)C(=O)Nc2c(cc(cc2)C)C(=O)Nc3nc(c4cc5OCCOc5cc4)ccc3
0.273026	Clc1c(cc(Cl)cc1)C(=O)Nc2c(cc(cc2)C)C(=O)Nc3nc(c4cc5OCCOc5cc4)ccc3
0.273026	Clc1c(cc(Cl)cc1)C(=O)Nc2c(cc(cc2)C)C(=O)Nc3nc(c4cc5OCCOc5cc4)ccc3
0.273026	Clc1c(cc(Cl)cc1)C(=O)Nc2c(cc(cc2)C)C(=O)Nc3nc(c4cc5OCCOc5cc4)ccc3
0.273026	Clc1c(cc(Cl)cc1)C(=O)Nc2c(cc(cc2)C)C(=O)Nc3nc(c4cc5OCCOc5cc4)ccc3
0.273026	Clc1c(cc(Cl)cc1)C(=O)Nc2c(cc(cc2)C)C(=O)Nc3nc(c4cc5OCCOc5cc4)ccc3
0.273026	Clc1c(cc(Cl)cc1)C(=O)Nc2c(cc(cc2)C)C(=O)Nc3nc(c4cc5OCCOc5cc4)ccc3
0.273026	Clc1c(cc(Cl)cc1)C(=O)Nc2c(cc(cc2)C)C(=O)Nc3nc(c4cc5OCCOc5cc4)ccc3
0.273026	Clc1c(cc(Cl)cc1)C(=O)Nc2c(cc(cc2)C)C(=O)Nc3nc(c4cc5OCCOc5cc4)ccc3
0.273026	Clc1c(cc(Cl)cc1)C(=O)Nc2c(cc(cc2)C)C(=O)Nc3nc(c4cc5OCCOc5cc4)ccc3
0.272321	O=C(OC)c1cc(NC(=O)c2cnccc2)ccc1
0.272321	O=C(OC)c1cc(NC(=O)c2cnccc2)ccc1
0.272321	O=C(OC)c1cc(NC(=O)c2cnccc2)ccc1
0.272321	O=C(OC)c1cc(NC(=O)c2cnccc2)ccc1
0.272321	O=C(OC)c1cc(NC(=O)c2cnccc2)ccc1
0.272321	O=C(OC)c1cc(NC(=O)c2cnccc2)ccc1
0.272321	O=C(OC)c1cc(NC(=O)c2cnccc2)ccc1
0.272321	O=C(OC)c1cc(NC(=O)c2cnccc2)ccc1
0.272321	O=C(OC)c1cc(NC(=O)c2cnccc2)ccc1
0.272321	O=C(OC)c1cc(NC(=O)c2cnccc2)ccc1
0.272109	S(c1ccccc1)C(C2=NOC(=N2)c3cc(NC(=O)Cc4ccncc4)c(cc3)C)C
0.272085	O=C(Nc1c(ccc(c1)CN2CCOCC2)C)C3c4c(cccc4)C3
0.272085	O=C(Nc1c(ccc(c1)CN2CCOCC2)C)C3c4c(cccc4)C3
0.272085	O=C(Nc1c(ccc(c1)CN2CCOCC2)C)C3c4c(cccc4)C3
0.272085	O=C(Nc1c(ccc(c1)CN2CCOCC2)C)C3c4c(cccc4)C3
0.272085	O=C(Nc1c(ccc(c1)CN2CCOCC2)C)C3c4c(cccc4)C3
0.272085	O=C(Nc1c(ccc(c1)CN2CCOCC2)C)C3c4c(cccc4)C3
0.272085	O=C(Nc1c(ccc(c1)CN2CCOCC2)C)C3c4c(cccc4)C3
0.272	Clc1ccc(cc1)C2=CNC(C(=O)NN3CCN(Cc4ccccc4)CC3)=C2
0.271739	O=C(Nc1cnc(OC)cc1)c2cc(NC(=O)C(=O)Nc3cc(c(N(C)C)cc3)C)ccc2
0.271739	O=C(Nc1cnc(OC)cc1)c2cc(NC(=O)C(=O)Nc3cc(c(N(C)C)cc3)C)ccc2
0.271739	O=C(Nc1cnc(OC)cc1)c2cc(NC(=O)C(=O)Nc3cc(c(N(C)C)cc3)C)ccc2
0.271739	O=C(Nc1cnc(OC)cc1)c2cc(NC(=O)C(=O)Nc3cc(c(N(C)C)cc3)C)ccc2
0.271739	O=C(Nc1cnc(OC)cc1)c2cc(NC(=O)C(=O)Nc3cc(c(N(C)C)cc3)C)ccc2
0.271739	O=C(Nc1cnc(OC)cc1)c2cc(NC(=O)C(=O)Nc3cc(c(N(C)C)cc3)C)ccc2
0.271739	O=C(Nc1cnc(OC)cc1)c2cc(NC(=O)C(=O)Nc3cc(c(N(C)C)cc3)C)ccc2
0.271739	O=C(Nc1cnc(OC)cc1)c2cc(NC(=O)C(=O)Nc3cc(c(N(C)C)cc3)C)ccc2
0.271739	O=C(Nc1cnc(OC)cc1)c2cc(NC(=O)C(=O)Nc3cc(c(N(C)C)cc3)C)ccc2
0.271739	O=C(Nc1cnc(OC)cc1)c2cc(NC(=O)C(=O)Nc3cc(c(N(C)C)cc3)C)ccc2
0.271318	Clc1c(NC(=O)c2ccc(OC)cc2)cc(cc1)C=3ON=CN3
0.271127	S1C=C(C=C1)C(N2CCN(C(=O)c3cc(NC(=O)Nc4ccccc4)c(cc3)C)CC2)C
0.271127	S1C=C(C=C1)C(N2CCN(C(=O)c3cc(NC(=O)Nc4ccccc4)c(cc3)C)CC2)C
0.271127	S1C=C(C=C1)C(N2CCN(C(=O)c3cc(NC(=O)Nc4ccccc4)c(cc3)C)CC2)C
0.271127	S1C=C(C=C1)C(N2CCN(C(=O)c3cc(NC(=O)Nc4ccccc4)c(cc3)C)CC2)C
0.271127	S1C=C(C=C1)C(N2CCN(C(=O)c3cc(NC(=O)Nc4ccccc4)c(cc3)C)CC2)C
0.271127	S1C=C(C=C1)C(N2CCN(C(=O)c3cc(NC(=O)Nc4ccccc4)c(cc3)C)CC2)C
0.271127	S1C=C(C=C1)C(N2CCN(C(=O)c3cc(NC(=O)Nc4ccccc4)c(cc3)C)CC2)C
0.271127	S1C=C(C=C1)C(N2CCN(C(=O)c3cc(NC(=O)Nc4ccccc4)c(cc3)C)CC2)C
0.271127	S1C=C(C=C1)C(N2CCN(C(=O)c3cc(NC(=O)Nc4ccccc4)c(cc3)C)CC2)C
0.271127	S1C=C(C=C1)C(N2CCN(C(=O)c3cc(NC(=O)Nc4ccccc4)c(cc3)C)CC2)C
0.270992	O=C(NCC1CC1)c2cc(NC(=O)C3=C(OC=C3)C)c(cc2)C
0.270627	S1C(=NC=C1C(=O)NC=2C=NN(C2)CC(=O)Nc3cnccc3)c4cc(c(cc4)C)C
0.270627	S1C(=NC=C1C(=O)NC=2C=NN(C2)CC(=O)Nc3cnccc3)c4cc(c(cc4)C)C
0.270627	S1C(=NC=C1C(=O)NC=2C=NN(C2)CC(=O)Nc3cnccc3)c4cc(c(cc4)C)C
0.270627	S1C(=NC=C1C(=O)NC=2C=NN(C2)CC(=O)Nc3cnccc3)c4cc(c(cc4)C)C
0.270627	S1C(=NC=C1C(=O)NC=2C=NN(C2)CC(=O)Nc3cnccc3)c4cc(c(cc4)C)C
0.270627	S1C(=NC=C1C(=O)NC=2C=NN(C2)CC(=O)Nc3cnccc3)c4cc(c(cc4)C)C
0.270627	S1C(=NC=C1C(=O)NC=2C=NN(C2)CC(=O)Nc3cnccc3)c4cc(c(cc4)C)C
0.270627	S1C(=NC=C1C(=O)NC=2C=NN(C2)CC(=O)Nc3cnccc3)c4cc(c(cc4)C)C
0.270627	S1C(=NC=C1C(=O)NC=2C=NN(C2)CC(=O)Nc3cnccc3)c4cc(c(cc4)C)C
0.270627	S1C(=NC=C1C(=O)NC=2C=NN(C2)CC(=O)Nc3cnccc3)c4cc(c(cc4)C)C
0.270588	Fc1ccc(cc1)CCN2CCN(C(=O)C(=O)Nc3cc(c(cc3)C)C)CC2
0.270588	Fc1ccc(cc1)CCN2CCN(C(=O)C(=O)Nc3cc(c(cc3)C)C)CC2
0.270588	Fc1ccc(cc1)CCN2CCN(C(=O)C(=O)Nc3cc(c(cc3)C)C)CC2
0.270588	Fc1ccc(cc1)CCN2CCN(C(=O)C(=O)Nc3cc(c(cc3)C)C)CC2
0.270588	Fc1ccc(cc1)CCN2CCN(C(=O)C(=O)Nc3cc(c(cc3)C)C)CC2
0.270588	Fc1ccc(cc1)CCN2CCN(C(=O)C(=O)Nc3cc(c(cc3)C)C)CC2
0.270588	Fc1ccc(cc1)CCN2CCN(C(=O)C(=O)Nc3cc(c(cc3)C)C)CC2
0.270588	Fc1ccc(cc1)CCN2CCN(C(=O)C(=O)Nc3cc(c(cc3)C)C)CC2
0.270588	Fc1ccc(cc1)CCN2CCN(C(=O)C(=O)Nc3cc(c(cc3)C)C)CC2
0.270588	Fc1ccc(cc1)CCN2CCN(C(=O)C(=O)Nc3cc(c(cc3)C)C)CC2
0.270492	FC(F)(F)CNC(=O)c1cc(NC(=O)NCCN)c(cc1)C
0.270463	O=C(NCC1CC1)c2cc(NC(=O)CN(C(=O)C)CCc3ccccc3)c(cc2)C
0.270463	O=C(NCC1CC1)c2cc(NC(=O)CN(C(=O)C)CCc3ccccc3)c(cc2)C
0.270463	O=C(NCC1CC1)c2cc(NC(=O)CN(C(=O)C)CCc3ccccc3)c(cc2)C
0.270463	O=C(NCC1CC1)c2cc(NC(=O)CN(C(=O)C)CCc3ccccc3)c(cc2)C
0.270463	O=C(NCC1CC1)c2cc(NC(=O)CN(C(=O)C)CCc3ccccc3)c(cc2)C
0.270463	O=C(NCC1CC1)c2cc(NC(=O)CN(C(=O)C)CCc3ccccc3)c(cc2)C
0.270463	O=C(NCC1CC1)c2cc(NC(=O)CN(C(=O)C)CCc3ccccc3)c(cc2)C
0.270463	O=C(NCC1CC1)c2cc(NC(=O)CN(C(=O)C)CCc3ccccc3)c(cc2)C
0.270463	O=C(NCC1CC1)c2cc(NC(=O)CN(C(=O)C)CCc3ccccc3)c(cc2)C
0.270463	O=C(NCC1CC1)c2cc(NC(=O)CN(C(=O)C)CCc3ccccc3)c(cc2)C
0.27037	S1C(=NC(c2ccc(F)cc2)=C1)CC(=O)Nc3c(ccc(C#N)c3)C
0.269962	S1(=O)(=O)N(Cc2cc(NC(=O)c3ccc(cc3)CC(=O)O)ccc2)CCC1
0.269962	S1(=O)(=O)N(Cc2cc(NC(=O)c3ccc(cc3)CC(=O)O)ccc2)CCC1
0.269962	S1(=O)(=O)N(Cc2cc(NC(=O)c3ccc(cc3)CC(=O)O)ccc2)CCC1
0.269962	S1(=O)(=O)N(Cc2cc(NC(=O)c3ccc(cc3)CC(=O)O)ccc2)CCC1
0.269962	S1(=O)(=O)N(Cc2cc(NC(=O)c3ccc(cc3)CC(=O)O)ccc2)CCC1
0.269962	S1(=O)(=O)N(Cc2cc(NC(=O)c3ccc(cc3)CC(=O)O)ccc2)CCC1
0.269962	S1(=O)(=O)N(Cc2cc(NC(=O)c3ccc(cc3)CC(=O)O)ccc2)CCC1
0.269962	S1(=O)(=O)N(Cc2cc(NC(=O)c3ccc(cc3)CC(=O)O)ccc2)CCC1
0.269962	S1(=O)(=O)N(Cc2cc(NC(=O)c3ccc(cc3)CC(=O)O)ccc2)CCC1
0.269962	S1(=O)(=O)N(Cc2cc(NC(=O)c3ccc(cc3)CC(=O)O)ccc2)CCC1
0.269896	Brc1c(ccc(c1)C(=O)Nc2cc(ccc2)CN3S(=O)(=O)CCC3)C(=O)O
0.269896	Brc1c(ccc(c1)C(=O)Nc2cc(ccc2)CN3S(=O)(=O)CCC3)C(=O)O
0.269896	Brc1c(ccc(c1)C(=O)Nc2cc(ccc2)CN3S(=O)(=O)CCC3)C(=O)O
0.269896	Brc1c(ccc(c1)C(=O)Nc2cc(ccc2)CN3S(=O)(=O)CCC3)C(=O)O
0.269896	Brc1c(ccc(c1)C(=O)Nc2cc(ccc2)CN3S(=O)(=O)CCC3)C(=O)O
0.269896	Brc1c(ccc(c1)C(=O)Nc2cc(ccc2)CN3S(=O)(=O)CCC3)C(=O)O
0.269896	Brc1c(ccc(c1)C(=O)Nc2cc(ccc2)CN3S(=O)(=O)CCC3)C(=O)O
0.269896	Brc1c(ccc(c1)C(=O)Nc2cc(ccc2)CN3S(=O)(=O)CCC3)C(=O)O
0.269896	Brc1c(ccc(c1)C(=O)Nc2cc(ccc2)CN3S(=O)(=O)CCC3)C(=O)O
0.269896	Brc1c(ccc(c1)C(=O)Nc2cc(ccc2)CN3S(=O)(=O)CCC3)C(=O)O
0.269531	Clc1cc(NC(=O)c2ccc(NC(=O)C=C)cc2)c(N3CCCC3)cc1
0.269531	Clc1cc(NC(=O)c2ccc(NC(=O)C=C)cc2)c(N3CCCC3)cc1
0.269103	Fc1c(N2CCN(C(=O)COC(=O)c3cc(NC(=O)c4cnccc4)ccc3)CC2)ccc(c1)C(=O)C
0.269103	Fc1c(N2CCN(C(=O)COC(=O)c3cc(NC(=O)c4cnccc4)ccc3)CC2)ccc(c1)C(=O)C
0.269103	Fc1c(N2CCN(C(=O)COC(=O)c3cc(NC(=O)c4cnccc4)ccc3)CC2)ccc(c1)C(=O)C
0.269103	Fc1c(N2CCN(C(=O)COC(=O)c3cc(NC(=O)c4cnccc4)ccc3)CC2)ccc(c1)C(=O)C
0.268817	S1C(=NC(c2cc(ccc2)C(F)(F)F)=C1)NC(=O)c3cnc(cc3)C4=NC=CN4
0.268817	S1C(=NC(c2cc(ccc2)C(F)(F)F)=C1)NC(=O)c3cnc(cc3)C4=NC=CN4
0.268817	S1C(=NC(c2cc(ccc2)C(F)(F)F)=C1)NC(=O)c3cnc(cc3)C4=NC=CN4
0.268817	S1C(=NC(c2cc(ccc2)C(F)(F)F)=C1)NC(=O)c3cnc(cc3)C4=NC=CN4
0.268817	S1C(=NC(c2cc(ccc2)C(F)(F)F)=C1)NC(=O)c3cnc(cc3)C4=NC=CN4
0.268817	S1C(=NC(c2cc(ccc2)C(F)(F)F)=C1)NC(=O)c3cnc(cc3)C4=NC=CN4
0.268817	S1C(=NC(c2cc(ccc2)C(F)(F)F)=C1)NC(=O)c3cnc(cc3)C4=NC=CN4
0.268817	S1C(=NC(c2cc(ccc2)C(F)(F)F)=C1)NC(=O)c3cnc(cc3)C4=NC=CN4
0.268817	S1C(=NC(c2cc(ccc2)C(F)(F)F)=C1)NC(=O)c3cnc(cc3)C4=NC=CN4
0.268817	S1C(=NC(c2cc(ccc2)C(F)(F)F)=C1)NC(=O)c3cnc(cc3)C4=NC=CN4
0.268707	Brc1cc(ccc1)C2OCCN(C(=O)c3cc(NC(=O)c4ccc(Br)cc4)c(cc3)C)C2
0.267925	IC=1SC=CC1C(=O)Nc2c(ccc(c2)C(=O)NCC3CC3)C
0.267925	IC=1SC=CC1C(=O)Nc2c(ccc(c2)C(=O)NCC3CC3)C
0.267925	IC=1SC=CC1C(=O)Nc2c(ccc(c2)C(=O)NCC3CC3)C
0.267658	Fc1c(c2c(cc(F)cc2)C)ccc(c1)C(=O)N3CCN(Cc4ccc(cc4)C)CC3
0.267658	Fc1c(c2c(cc(F)cc2)C)ccc(c1)C(=O)N3CCN(Cc4ccc(cc4)C)CC3
0.267658	Fc1c(c2c(cc(F)cc2)C)ccc(c1)C(=O)N3CCN(Cc4ccc(cc4)C)CC3
0.267658	Fc1c(c2c(cc(F)cc2)C)ccc(c1)C(=O)N3CCN(Cc4ccc(cc4)C)CC3
0.267658	Fc1c(c2c(cc(F)cc2)C)ccc(c1)C(=O)N3CCN(Cc4ccc(cc4)C)CC3
0.267658	Fc1c(c2c(cc(F)cc2)C)ccc(c1)C(=O)N3CCN(Cc4ccc(cc4)C)CC3
0.267658	Fc1c(c2c(cc(F)cc2)C)ccc(c1)C(=O)N3CCN(Cc4ccc(cc4)C)CC3
0.267658	Fc1c(c2c(cc(F)cc2)C)ccc(c1)C(=O)N3CCN(Cc4ccc(cc4)C)CC3
0.267658	Fc1c(c2c(cc(F)cc2)C)ccc(c1)C(=O)N3CCN(Cc4ccc(cc4)C)CC3
0.267658	Fc1c(c2c(cc(F)cc2)C)ccc(c1)C(=O)N3CCN(Cc4ccc(cc4)C)CC3
0.267606	S(=O)(=O)(C1(CNC(=O)c2cc(NC(=O)Nc3ccccc3)c(cc2)C)CCCC1)C
0.267327	FC(F)(F)c1nc(ncc1)Nc2cc(c(cc2)C)C=3ON=C(N3)C4COCC4
0.267327	FC(F)(F)c1nc(ncc1)Nc2cc(c(cc2)C)C=3ON=C(N3)C4COCC4
0.267327	FC(F)(F)c1nc(ncc1)Nc2cc(c(cc2)C)C=3ON=C(N3)C4COCC4
0.267327	FC(F)(F)c1nc(ncc1)Nc2cc(c(cc2)C)C=3ON=C(N3)C4COCC4
0.267327	FC(F)(F)c1nc(ncc1)Nc2cc(c(cc2)C)C=3ON=C(N3)C4COCC4
0.267327	FC(F)(F)c1nc(ncc1)Nc2cc(c(cc2)C)C=3ON=C(N3)C4COCC4
0.267327	FC(F)(F)c1nc(ncc1)Nc2cc(c(cc2)C)C=3ON=C(N3)C4COCC4
0.267296	O=C(Nc1cnc(OC)cc1)c2cc(NC(=O)C(=O)NNC(=O)C=3NN=C(c4c(ccc(c4)C)C)C3)ccc2
0.267296	O=C(Nc1cnc(OC)cc1)c2cc(NC(=O)C(=O)NNC(=O)C=3NN=C(c4c(ccc(c4)C)C)C3)ccc2
0.267296	O=C(Nc1cnc(OC)cc1)c2cc(NC(=O)C(=O)NNC(=O)C=3NN=C(c4c(ccc(c4)C)C)C3)ccc2
0.267296	O=C(Nc1cnc(OC)cc1)c2cc(NC(=O)C(=O)NNC(=O)C=3NN=C(c4c(ccc(c4)C)C)C3)ccc2
0.267296	O=C(Nc1cnc(OC)cc1)c2cc(NC(=O)C(=O)NNC(=O)C=3NN=C(c4c(ccc(c4)C)C)C3)ccc2
0.267296	O=C(Nc1cnc(OC)cc1)c2cc(NC(=O)C(=O)NNC(=O)C=3NN=C(c4c(ccc(c4)C)C)C3)ccc2
0.267296	O=C(Nc1cnc(OC)cc1)c2cc(NC(=O)C(=O)NNC(=O)C=3NN=C(c4c(ccc(c4)C)C)C3)ccc2
0.267296	O=C(Nc1cnc(OC)cc1)c2cc(NC(=O)C(=O)NNC(=O)C=3NN=C(c4c(ccc(c4)C)C)C3)ccc2
0.267296	O=C(Nc1cnc(OC)cc1)c2cc(NC(=O)C(=O)NNC(=O)C=3NN=C(c4c(ccc(c4)C)C)C3)ccc2
0.267296	O=C(Nc1cnc(OC)cc1)c2cc(NC(=O)C(=O)NNC(=O)C=3NN=C(c4c(ccc(c4)C)C)C3)ccc2
0.266667	FC(F)(F)c1c(OC)ncc(c1)C(=O)Nc2c(ccc(c2)C(=O)NCC3CC3)C
0.266667	FC(F)(F)c1c(OC)ncc(c1)C(=O)Nc2c(ccc(c2)C(=O)NCC3CC3)C
0.266667	FC(F)(F)c1c(OC)ncc(c1)C(=O)Nc2c(ccc(c2)C(=O)NCC3CC3)C
0.266212	S1C(C(=O)Nc2c(cc(cc2)C=3ON=C(N3)CCOCC(F)F)C)=CC=C1
0.266212	S1C(C(=O)Nc2c(cc(cc2)C=3ON=C(N3)CCOCC(F)F)C)=CC=C1
0.266212	S1C(C(=O)Nc2c(cc(cc2)C=3ON=C(N3)CCOCC(F)F)C)=CC=C1
0.266212	S1C(C(=O)Nc2c(cc(cc2)C=3ON=C(N3)CCOCC(F)F)C)=CC=C1
0.266212	S1C(C(=O)Nc2c(cc(cc2)C=3ON=C(N3)CCOCC(F)F)C)=CC=C1
0.266212	S1C(C(=O)Nc2c(cc(cc2)C=3ON=C(N3)CCOCC(F)F)C)=CC=C1
0.266212	S1C(C(=O)Nc2c(cc(cc2)C=3ON=C(N3)CCOCC(F)F)C)=CC=C1
0.266212	S1C(C(=O)Nc2c(cc(cc2)C=3ON=C(N3)CCOCC(F)F)C)=CC=C1
0.266212	S1C(C(=O)Nc2c(cc(cc2)C=3ON=C(N3)CCOCC(F)F)C)=CC=C1
0.266212	S1C(C(=O)Nc2c(cc(cc2)C=3ON=C(N3)CCOCC(F)F)C)=CC=C1
0.266212	O=C(N1CC(CC(C1)C)C)c2cc(NC(=O)C(=O)Nc3cc(ccc3)COCc4ccc(OC)cc4)c(cc2)C
0.266212	O=C(N1CC(CC(C1)C)C)c2cc(NC(=O)C(=O)Nc3cc(ccc3)COCc4ccc(OC)cc4)c(cc2)C
0.266212	O=C(N1CC(CC(C1)C)C)c2cc(NC(=O)C(=O)Nc3cc(ccc3)COCc4ccc(OC)cc4)c(cc2)C
0.266212	O=C(N1CC(CC(C1)C)C)c2cc(NC(=O)C(=O)Nc3cc(ccc3)COCc4ccc(OC)cc4)c(cc2)C
0.266212	O=C(N1CC(CC(C1)C)C)c2cc(NC(=O)C(=O)Nc3cc(ccc3)COCc4ccc(OC)cc4)c(cc2)C
0.266212	O=C(N1CC(CC(C1)C)C)c2cc(NC(=O)C(=O)Nc3cc(ccc3)COCc4ccc(OC)cc4)c(cc2)C
0.266212	O=C(N1CC(CC(C1)C)C)c2cc(NC(=O)C(=O)Nc3cc(ccc3)COCc4ccc(OC)cc4)c(cc2)C
0.266212	O=C(N1CC(CC(C1)C)C)c2cc(NC(=O)C(=O)Nc3cc(ccc3)COCc4ccc(OC)cc4)c(cc2)C
0.266212	O=C(N1CC(CC(C1)C)C)c2cc(NC(=O)C(=O)Nc3cc(ccc3)COCc4ccc(OC)cc4)c(cc2)C
0.266212	O=C(N1CC(CC(C1)C)C)c2cc(NC(=O)C(=O)Nc3cc(ccc3)COCc4ccc(OC)cc4)c(cc2)C
0.266187	Clc1cc(ccc1)C=2SC(=CC2)CN3CCN(C(=S)Nc4c(cccc4)C)CC3
0.266187	Clc1cc(ccc1)C=2SC(=CC2)CN3CCN(C(=S)Nc4c(cccc4)C)CC3
0.266187	Clc1cc(ccc1)C=2SC(=CC2)CN3CCN(C(=S)Nc4c(cccc4)C)CC3
0.266187	Clc1cc(ccc1)C=2SC(=CC2)CN3CCN(C(=S)Nc4c(cccc4)C)CC3
0.266187	Clc1cc(ccc1)C=2SC(=CC2)CN3CCN(C(=S)Nc4c(cccc4)C)CC3
0.266187	Clc1cc(ccc1)C=2SC(=CC2)CN3CCN(C(=S)Nc4c(cccc4)C)CC3
0.266187	Clc1cc(ccc1)C=2SC(=CC2)CN3CCN(C(=S)Nc4c(cccc4)C)CC3
0.266187	Clc1cc(ccc1)C=2SC(=CC2)CN3CCN(C(=S)Nc4c(cccc4)C)CC3
0.266187	Clc1cc(ccc1)C=2SC(=CC2)CN3CCN(C(=S)Nc4c(cccc4)C)CC3
0.266187	Clc1cc(ccc1)C=2SC(=CC2)CN3CCN(C(=S)Nc4c(cccc4)C)CC3
0.26616	O=C(NCC1CC1)c2cc(NCc3cc(OCC4CC4)ccc3)c(cc2)C
0.26616	O=C(NCC1CC1)c2cc(NCc3cc(OCC4CC4)ccc3)c(cc2)C
0.26616	O=C(NCC1CC1)c2cc(NCc3cc(OCC4CC4)ccc3)c(cc2)C
0.26616	O=C(NCC1CC1)c2cc(NCc3cc(OCC4CC4)ccc3)c(cc2)C
0.26616	O=C(NCC1CC1)c2cc(NCc3cc(OCC4CC4)ccc3)c(cc2)C
0.26616	O=C(NCC1CC1)c2cc(NCc3cc(OCC4CC4)ccc3)c(cc2)C
0.26616	O=C(NCC1CC1)c2cc(NCc3cc(OCC4CC4)ccc3)c(cc2)C
0.26616	O=C(NCC1CC1)c2cc(NCc3cc(OCC4CC4)ccc3)c(cc2)C
0.26616	O=C(NCC1CC1)c2cc(NCc3cc(OCC4CC4)ccc3)c(cc2)C
0.26616	O=C(NCC1CC1)c2cc(NCc3cc(OCC4CC4)ccc3)c(cc2)C
0.26616	S(c1cc(ccc1)C(=O)Nc2cc(c(c3ccccc3)cc2)C(F)(F)F)C
0.26616	S(c1cc(ccc1)C(=O)Nc2cc(c(c3ccccc3)cc2)C(F)(F)F)C
0.26616	S(c1cc(ccc1)C(=O)Nc2cc(c(c3ccccc3)cc2)C(F)(F)F)C
0.26616	S(c1cc(ccc1)C(=O)Nc2cc(c(c3ccccc3)cc2)C(F)(F)F)C
0.26616	S(c1cc(ccc1)C(=O)Nc2cc(c(c3ccccc3)cc2)C(F)(F)F)C
0.26616	S(c1cc(ccc1)C(=O)Nc2cc(c(c3ccccc3)cc2)C(F)(F)F)C
0.26616	S(c1cc(ccc1)C(=O)Nc2cc(c(c3ccccc3)cc2)C(F)(F)F)C
0.26616	S(c1cc(ccc1)C(=O)Nc2cc(c(c3ccccc3)cc2)C(F)(F)F)C
0.26616	S(c1cc(ccc1)C(=O)Nc2cc(c(c3ccccc3)cc2)C(F)(F)F)C
0.26616	S(c1cc(ccc1)C(=O)Nc2cc(c(c3ccccc3)cc2)C(F)(F)F)C
0.265683	Fc1cc(NC(=O)c2ccc(OC)cc2)c(cc1)C(=O)Nc3cc(c(N(C)C)cc3)C
0.265683	Fc1cc(NC(=O)c2ccc(OC)cc2)c(cc1)C(=O)Nc3cc(c(N(C)C)cc3)C
0.265683	Fc1cc(NC(=O)c2ccc(OC)cc2)c(cc1)C(=O)Nc3cc(c(N(C)C)cc3)C
0.265683	Fc1cc(NC(=O)c2ccc(OC)cc2)c(cc1)C(=O)Nc3cc(c(N(C)C)cc3)C
0.265683	Fc1cc(NC(=O)c2ccc(OC)cc2)c(cc1)C(=O)Nc3cc(c(N(C)C)cc3)C
0.265455	Ic1c(cccc1)C(=O)Nc2c(cc(NC(=O)C=3OC(=CC3)CC)cc2)C
0.265455	Ic1c(cccc1)C(=O)Nc2c(cc(NC(=O)C=3OC(=CC3)CC)cc2)C
0.265455	Ic1c(cccc1)C(=O)Nc2c(cc(NC(=O)C=3OC(=CC3)CC)cc2)C
0.265455	Ic1c(cccc1)C(=O)Nc2c(cc(NC(=O)C=3OC(=CC3)CC)cc2)C
0.265455	Ic1c(cccc1)C(=O)Nc2c(cc(NC(=O)C=3OC(=CC3)CC)cc2)C
0.265455	Ic1c(cccc1)C(=O)Nc2c(cc(NC(=O)C=3OC(=CC3)CC)cc2)C
0.265455	Ic1c(cccc1)C(=O)Nc2c(cc(NC(=O)C=3OC(=CC3)CC)cc2)C
0.265455	Ic1c(cccc1)C(=O)Nc2c(cc(NC(=O)C=3OC(=CC3)CC)cc2)C
0.265455	Ic1c(cccc1)C(=O)Nc2c(cc(NC(=O)C=3OC(=CC3)CC)cc2)C
0.265455	Ic1c(cccc1)C(=O)Nc2c(cc(NC(=O)C=3OC(=CC3)CC)cc2)C
0.265233	Clc1c(Oc2ccncc2)ccc(c1)C(=O)NC3CCN(Cc4cc(ccc4)C)CC3
0.265233	Clc1c(Oc2ccncc2)ccc(c1)C(=O)NC3CCN(Cc4cc(ccc4)C)CC3
0.265233	Clc1c(Oc2ccncc2)ccc(c1)C(=O)NC3CCN(Cc4cc(ccc4)C)CC3
0.265233	Clc1c(Oc2ccncc2)ccc(c1)C(=O)NC3CCN(Cc4cc(ccc4)C)CC3
0.265233	Clc1c(Oc2ccncc2)ccc(c1)C(=O)NC3CCN(Cc4cc(ccc4)C)CC3
0.265233	Clc1c(Oc2ccncc2)ccc(c1)C(=O)NC3CCN(Cc4cc(ccc4)C)CC3
0.265233	Clc1c(Oc2ccncc2)ccc(c1)C(=O)NC3CCN(Cc4cc(ccc4)C)CC3
0.265233	Clc1c(Oc2ccncc2)ccc(c1)C(=O)NC3CCN(Cc4cc(ccc4)C)CC3
0.265233	Clc1c(Oc2ccncc2)ccc(c1)C(=O)NC3CCN(Cc4cc(ccc4)C)CC3
0.265233	Clc1c(Oc2ccncc2)ccc(c1)C(=O)NC3CCN(Cc4cc(ccc4)C)CC3
0.264706	Clc1cc(NC(=O)C=2NC=C(c3ccc(Cl)cc3)C2)c(N4CCCC4)cc1
0.264706	Clc1cc(NC(=O)C=2NC=C(c3ccc(Cl)cc3)C2)c(N4CCCC4)cc1
0.264706	Clc1cc(NC(=O)C=2NC=C(c3ccc(Cl)cc3)C2)c(N4CCCC4)cc1
0.264706	Clc1cc(NC(=O)C=2NC=C(c3ccc(Cl)cc3)C2)c(N4CCCC4)cc1
0.264706	Clc1cc(NC(=O)C=2NC=C(c3ccc(Cl)cc3)C2)c(N4CCCC4)cc1
0.264706	Clc1cc(NC(=O)C=2NC=C(c3ccc(Cl)cc3)C2)c(N4CCCC4)cc1
0.264706	Clc1cc(NC(=O)C=2NC=C(c3ccc(Cl)cc3)C2)c(N4CCCC4)cc1
0.264706	Clc1cc(NC(=O)C=2NC=C(c3ccc(Cl)cc3)C2)c(N4CCCC4)cc1
0.264706	Clc1cc(NC(=O)C=2NC=C(c3ccc(Cl)cc3)C2)c(N4CCCC4)cc1
0.264706	Clc1cc(NC(=O)C=2NC=C(c3ccc(Cl)cc3)C2)c(N4CCCC4)cc1
0.264706	[O-][N+](=O)c1c(N2N=CN=C2)ccc(c1)C(=O)Nc3cc(NC(=O)N(C)C)c(cc3)C
0.264706	O=C(Nc1cc(c(N(C)C)cc1)C)c2c(c3cc(ccc3)C)cccc2
0.264706	O=C(Nc1cc(c(N(C)C)cc1)C)c2c(c3cc(ccc3)C)cccc2
0.264706	O=C(Nc1cc(c(N(C)C)cc1)C)c2c(c3cc(ccc3)C)cccc2
0.264706	O=C(Nc1cc(c(N(C)C)cc1)C)c2c(c3cc(ccc3)C)cccc2
0.264706	O=C(Nc1cc(c(N(C)C)cc1)C)c2c(c3cc(ccc3)C)cccc2
0.264706	O=C(Nc1cc(c(N(C)C)cc1)C)c2c(c3cc(ccc3)C)cccc2
0.264706	O=C(Nc1cc(c(N(C)C)cc1)C)c2c(c3cc(ccc3)C)cccc2
0.264706	O=C(Nc1cc(c(N(C)C)cc1)C)c2c(c3cc(ccc3)C)cccc2
0.264706	O=C(Nc1cc(c(N(C)C)cc1)C)c2c(c3cc(ccc3)C)cccc2
0.264706	O=C(Nc1cc(c(N(C)C)cc1)C)c2c(c3cc(ccc3)C)cccc2
0.264516	Brc1c(nc(nc1)C2=NOC(=N2)c3cc(c(NC(=O)C=4SC=CC4)cc3)C)N
0.264516	Brc1c(nc(nc1)C2=NOC(=N2)c3cc(c(NC(=O)C=4SC=CC4)cc3)C)N
0.263941	Clc1c([N+]([O-])=O)ccc(c1)C(=O)Nc2c(ccc(c2)C(=O)NCC3CC3)C
0.263941	S1C(=NC(c2ccc(cc2)C)=C1)NC(=O)c3c(cccc3)C=4C=NNC4
0.263941	S1C(=NC(c2ccc(cc2)C)=C1)NC(=O)c3c(cccc3)C=4C=NNC4
0.263941	S1C(=NC(c2ccc(cc2)C)=C1)NC(=O)c3c(cccc3)C=4C=NNC4
0.263941	S1C(=NC(c2ccc(cc2)C)=C1)NC(=O)c3c(cccc3)C=4C=NNC4
0.263941	S1C(=NC(c2ccc(cc2)C)=C1)NC(=O)c3c(cccc3)C=4C=NNC4
0.263941	S1C(=NC(c2ccc(cc2)C)=C1)NC(=O)c3c(cccc3)C=4C=NNC4
0.263941	S1C(=NC(c2ccc(cc2)C)=C1)NC(=O)c3c(cccc3)C=4C=NNC4
0.263941	S1C(=NC(c2ccc(cc2)C)=C1)NC(=O)c3c(cccc3)C=4C=NNC4
0.263941	S1C(=NC(c2ccc(cc2)C)=C1)NC(=O)c3c(cccc3)C=4C=NNC4
0.263941	S1C(=NC(c2ccc(cc2)C)=C1)NC(=O)c3c(cccc3)C=4C=NNC4
0.263941	Clc1c([N+]([O-])=O)ccc(c1)C(=O)Nc2c(ccc(c2)C(=O)NCC3CC3)C
0.263941	Clc1c([N+]([O-])=O)ccc(c1)C(=O)Nc2c(ccc(c2)C(=O)NCC3CC3)C
0.26383	O=C(NCC1CC1)c2cc(NC(C)C)c(cc2)C
0.26383	O=C(NCC1CC1)c2cc(NC(C)C)c(cc2)C
0.26383	O=C(NCC1CC1)c2cc(NC(C)C)c(cc2)C
0.26383	O=C(NCC1CC1)c2cc(NC(C)C)c(cc2)C
0.26383	O=C(NCC1CC1)c2cc(NC(C)C)c(cc2)C
0.26383	O=C(NCC1CC1)c2cc(NC(C)C)c(cc2)C
0.26383	O=C(NCC1CC1)c2cc(NC(C)C)c(cc2)C
0.26383	O=C(NCC1CC1)c2cc(NC(C)C)c(cc2)C
0.26383	O=C(NCC1CC1)c2cc(NC(C)C)c(cc2)C
0.26383	O=C(NCC1CC1)c2cc(NC(C)C)c(cc2)C
0.263359	S1C=NC(c2ccc(cc2)C(=O)NCc3cc(c(N(C)C)cc3)C)=C1
0.263359	S1C=NC(c2ccc(cc2)C(=O)NCc3cc(c(N(C)C)cc3)C)=C1
0.263359	S1C=NC(c2ccc(cc2)C(=O)NCc3cc(c(N(C)C)cc3)C)=C1
0.263359	S1C=NC(c2ccc(cc2)C(=O)NCc3cc(c(N(C)C)cc3)C)=C1
0.263359	S1C=NC(c2ccc(cc2)C(=O)NCc3cc(c(N(C)C)cc3)C)=C1
0.263359	S1C=NC(c2ccc(cc2)C(=O)NCc3cc(c(N(C)C)cc3)C)=C1
0.263359	S1C=NC(c2ccc(cc2)C(=O)NCc3cc(c(N(C)C)cc3)C)=C1
0.263359	S1C=NC(c2ccc(cc2)C(=O)NCc3cc(c(N(C)C)cc3)C)=C1
0.263359	S1C=NC(c2ccc(cc2)C(=O)NCc3cc(c(N(C)C)cc3)C)=C1
0.263359	S1C=NC(c2ccc(cc2)C(=O)NCc3cc(c(N(C)C)cc3)C)=C1
0.263158	S(=O)(=O)(c1cc(NC(=O)c2ccc(cc2)C=3N=CSC3)cc(c1)C)C
0.263158	S(=O)(=O)(c1cc(NC(=O)c2ccc(cc2)C=3N=CSC3)cc(c1)C)C
0.263158	S(=O)(=O)(c1cc(NC(=O)c2ccc(cc2)C=3N=CSC3)cc(c1)C)C
0.263158	S(=O)(=O)(c1cc(NC(=O)c2ccc(cc2)C=3N=CSC3)cc(c1)C)C
0.263158	S(=O)(=O)(c1cc(NC(=O)c2ccc(cc2)C=3N=CSC3)cc(c1)C)C
0.263158	S(=O)(=O)(c1cc(NC(=O)c2ccc(cc2)C=3N=CSC3)cc(c1)C)C
0.263158	S(=O)(=O)(c1cc(NC(=O)c2ccc(cc2)C=3N=CSC3)cc(c1)C)C
0.263158	S(=O)(=O)(c1cc(NC(=O)c2ccc(cc2)C=3N=CSC3)cc(c1)C)C
0.263158	S(=O)(=O)(c1cc(NC(=O)c2ccc(cc2)C=3N=CSC3)cc(c1)C)C
0.263158	S(=O)(=O)(c1cc(NC(=O)c2ccc(cc2)C=3N=CSC3)cc(c1)C)C
0.262963	O=C(Nc1nc(c(OCC)cc1)C)c2cnc(cc2)C3=NC=CN3
0.262963	O=C(Nc1nc(c(OCC)cc1)C)c2cnc(cc2)C3=NC=CN3
0.262963	O=C(Nc1nc(c(OCC)cc1)C)c2cnc(cc2)C3=NC=CN3
0.262963	O=C(Nc1nc(c(OCC)cc1)C)c2cnc(cc2)C3=NC=CN3
0.262963	O=C(Nc1nc(c(OCC)cc1)C)c2cnc(cc2)C3=NC=CN3
0.262963	O=C(Nc1nc(c(OCC)cc1)C)c2cnc(cc2)C3=NC=CN3
0.262963	O=C(Nc1nc(c(OCC)cc1)C)c2cnc(cc2)C3=NC=CN3
0.262963	O=C(Nc1nc(c(OCC)cc1)C)c2cnc(cc2)C3=NC=CN3
0.262963	O=C(Nc1nc(c(OCC)cc1)C)c2cnc(cc2)C3=NC=CN3
0.262963	O=C(Nc1nc(c(OCC)cc1)C)c2cnc(cc2)C3=NC=CN3
0.262357	O=C(N(CC#C)Cc1cnccc1)C(=O)Nc2cc(c(cc2)C)C
0.262357	O=C(N(CC#C)Cc1cnccc1)C(=O)Nc2cc(c(cc2)C)C
0.262357	O=C(N(CC#C)Cc1cnccc1)C(=O)Nc2cc(c(cc2)C)C
0.262357	O=C(N(CC#C)Cc1cnccc1)C(=O)Nc2cc(c(cc2)C)C
0.262357	O=C(N(CC#C)Cc1cnccc1)C(=O)Nc2cc(c(cc2)C)C
0.262357	O=C(N(CC#C)Cc1cnccc1)C(=O)Nc2cc(c(cc2)C)C
0.262357	O=C(N(CC#C)Cc1cnccc1)C(=O)Nc2cc(c(cc2)C)C
0.262357	O=C(N(CC#C)Cc1cnccc1)C(=O)Nc2cc(c(cc2)C)C
0.262357	O=C(N(CC#C)Cc1cnccc1)C(=O)Nc2cc(c(cc2)C)C
0.262357	O=C(N(CC#C)Cc1cnccc1)C(=O)Nc2cc(c(cc2)C)C
0.262357	O=C(Nc1c(ccc(NC(=O)C(C)(C)C)c1)C)C(=O)Nc2cc(ccc2)COCc3ccc(OC)cc3
0.262357	O=C(Nc1c(ccc(NC(=O)C(C)(C)C)c1)C)C(=O)Nc2cc(ccc2)COCc3ccc(OC)cc3
0.262357	O=C(Nc1c(ccc(NC(=O)C(C)(C)C)c1)C)C(=O)Nc2cc(ccc2)COCc3ccc(OC)cc3
0.262357	O=C(Nc1c(ccc(NC(=O)C(C)(C)C)c1)C)C(=O)Nc2cc(ccc2)COCc3ccc(OC)cc3
0.262357	O=C(Nc1c(ccc(NC(=O)C(C)(C)C)c1)C)C(=O)Nc2cc(ccc2)COCc3ccc(OC)cc3
0.262357	O=C(Nc1c(ccc(NC(=O)C(C)(C)C)c1)C)C(=O)Nc2cc(ccc2)COCc3ccc(OC)cc3
0.262357	O=C(Nc1c(ccc(NC(=O)C(C)(C)C)c1)C)C(=O)Nc2cc(ccc2)COCc3ccc(OC)cc3
0.262357	O=C(Nc1c(ccc(NC(=O)C(C)(C)C)c1)C)C(=O)Nc2cc(ccc2)COCc3ccc(OC)cc3
0.262357	O=C(Nc1c(ccc(NC(=O)C(C)(C)C)c1)C)C(=O)Nc2cc(ccc2)COCc3ccc(OC)cc3
0.262357	O=C(Nc1c(ccc(NC(=O)C(C)(C)C)c1)C)C(=O)Nc2cc(ccc2)COCc3ccc(OC)cc3
0.262357	S1C(=NC(=C1)C)CNc2cc(ccc2)C(=O)Nc3c(NC(=O)c4ccc(cc4)C)cccc3
0.262357	S1C(=NC(=C1)C)CNc2cc(ccc2)C(=O)Nc3c(NC(=O)c4ccc(cc4)C)cccc3
0.262357	S1C(=NC(=C1)C)CNc2cc(ccc2)C(=O)Nc3c(NC(=O)c4ccc(cc4)C)cccc3
0.262357	S1C(=NC(=C1)C)CNc2cc(ccc2)C(=O)Nc3c(NC(=O)c4ccc(cc4)C)cccc3
0.262357	S1C(=NC(=C1)C)CNc2cc(ccc2)C(=O)Nc3c(NC(=O)c4ccc(cc4)C)cccc3
0.262357	S1C(=NC(=C1)C)CNc2cc(ccc2)C(=O)Nc3c(NC(=O)c4ccc(cc4)C)cccc3
0.262357	S1C(=NC(=C1)C)CNc2cc(ccc2)C(=O)Nc3c(NC(=O)c4ccc(cc4)C)cccc3
0.262357	S1C(=NC(=C1)C)CNc2cc(ccc2)C(=O)Nc3c(NC(=O)c4ccc(cc4)C)cccc3
0.262357	S1C(=NC(=C1)C)CNc2cc(ccc2)C(=O)Nc3c(NC(=O)c4ccc(cc4)C)cccc3
0.262357	S1C(=NC(=C1)C)CNc2cc(ccc2)C(=O)Nc3c(NC(=O)c4ccc(cc4)C)cccc3
0.262357	O=C(Nc1cc(ccc1)C2=NOC(=N2)c3cc(ccc3)CN4CCCC4)COC
0.262357	O=C(Nc1cc(ccc1)C2=NOC(=N2)c3cc(ccc3)CN4CCCC4)COC
0.262357	O=C(Nc1cc(ccc1)C2=NOC(=N2)c3cc(ccc3)CN4CCCC4)COC
0.262097	S1C=NC(c2ccc(cc2)C(=O)NCCc3ccc(N4CCN(CC4)C)cc3)=C1
0.262097	S1C=NC(c2ccc(cc2)C(=O)NCCc3ccc(N4CCN(CC4)C)cc3)=C1
0.262097	S1C=NC(c2ccc(cc2)C(=O)NCCc3ccc(N4CCN(CC4)C)cc3)=C1
0.262097	S1C=NC(c2ccc(cc2)C(=O)NCCc3ccc(N4CCN(CC4)C)cc3)=C1
0.262097	S1C=NC(c2ccc(cc2)C(=O)NCCc3ccc(N4CCN(CC4)C)cc3)=C1
0.262097	S1C=NC(c2ccc(cc2)C(=O)NCCc3ccc(N4CCN(CC4)C)cc3)=C1
0.262097	S1C=NC(c2ccc(cc2)C(=O)NCCc3ccc(N4CCN(CC4)C)cc3)=C1
0.262097	S1C=NC(c2ccc(cc2)C(=O)NCCc3ccc(N4CCN(CC4)C)cc3)=C1
0.262097	S1C=NC(c2ccc(cc2)C(=O)NCCc3ccc(N4CCN(CC4)C)cc3)=C1
0.262097	S1C=NC(c2ccc(cc2)C(=O)NCCc3ccc(N4CCN(CC4)C)cc3)=C1
0.262097	Clc1cc(Cl)cc(c1)C(=O)Nc2ccc(cc2)C(=O)Nc3cc(SCc4ccccc4)ncc3
0.261168	S(c1c([N+]([O-])=O)cc(cc1)C(=O)Nc2ncc(c3cnc(cc3)C)cc2)CCC(C)C
0.261168	S(c1c([N+]([O-])=O)cc(cc1)C(=O)Nc2ncc(c3cnc(cc3)C)cc2)CCC(C)C
0.261168	S(c1c([N+]([O-])=O)cc(cc1)C(=O)Nc2ncc(c3cnc(cc3)C)cc2)CCC(C)C
0.261168	S(c1c([N+]([O-])=O)cc(cc1)C(=O)Nc2ncc(c3cnc(cc3)C)cc2)CCC(C)C
0.261168	S(c1c([N+]([O-])=O)cc(cc1)C(=O)Nc2ncc(c3cnc(cc3)C)cc2)CCC(C)C
0.261168	S(c1c([N+]([O-])=O)cc(cc1)C(=O)Nc2ncc(c3cnc(cc3)C)cc2)CCC(C)C
0.261168	S(c1c([N+]([O-])=O)cc(cc1)C(=O)Nc2ncc(c3cnc(cc3)C)cc2)CCC(C)C
0.261168	S(c1c([N+]([O-])=O)cc(cc1)C(=O)Nc2ncc(c3cnc(cc3)C)cc2)CCC(C)C
0.261168	S(c1c([N+]([O-])=O)cc(cc1)C(=O)Nc2ncc(c3cnc(cc3)C)cc2)CCC(C)C
0.261044	Clc1c(Cl)ccc(c1)CNc2c(ccc(NC(=O)C(C)C)c2)C
0.261044	Clc1c(Cl)ccc(c1)CNc2c(ccc(NC(=O)C(C)C)c2)C
0.261044	Clc1c(Cl)ccc(c1)CNc2c(ccc(NC(=O)C(C)C)c2)C
0.261044	Clc1c(Cl)ccc(c1)CNc2c(ccc(NC(=O)C(C)C)c2)C
0.261044	Clc1c(Cl)ccc(c1)CNc2c(ccc(NC(=O)C(C)C)c2)C
0.261044	Clc1c(Cl)ccc(c1)CNc2c(ccc(NC(=O)C(C)C)c2)C
0.261044	Clc1c(Cl)ccc(c1)CNc2c(ccc(NC(=O)C(C)C)c2)C
0.261044	Clc1c(Cl)ccc(c1)CNc2c(ccc(NC(=O)C(C)C)c2)C
0.261044	Clc1c(Cl)ccc(c1)CNc2c(ccc(NC(=O)C(C)C)c2)C
0.261044	Clc1c(Cl)ccc(c1)CNc2c(ccc(NC(=O)C(C)C)c2)C
0.260714	Clc1ccc(cc1)C2=CNC(C(=O)NC=3NN=C(c4cc(c(OC)cc4)C)C3)=C2
0.260714	Clc1ccc(cc1)C2=CNC(C(=O)NC=3NN=C(c4cc(c(OC)cc4)C)C3)=C2
0.260714	Clc1ccc(cc1)C2=CNC(C(=O)NC=3NN=C(c4cc(c(OC)cc4)C)C3)=C2
0.260714	Clc1ccc(cc1)C2=CNC(C(=O)NC=3NN=C(c4cc(c(OC)cc4)C)C3)=C2
0.260714	Clc1ccc(cc1)C2=CNC(C(=O)NC=3NN=C(c4cc(c(OC)cc4)C)C3)=C2
0.260714	Clc1ccc(cc1)C2=CNC(C(=O)NC=3NN=C(c4cc(c(OC)cc4)C)C3)=C2
0.260714	Clc1ccc(cc1)C2=CNC(C(=O)NC=3NN=C(c4cc(c(OC)cc4)C)C3)=C2
0.260714	Clc1ccc(cc1)C2=CNC(C(=O)NC=3NN=C(c4cc(c(OC)cc4)C)C3)=C2
0.260714	Clc1ccc(cc1)C2=CNC(C(=O)NC=3NN=C(c4cc(c(OC)cc4)C)C3)=C2
0.260714	Clc1ccc(cc1)C2=CNC(C(=O)NC=3NN=C(c4cc(c(OC)cc4)C)C3)=C2
0.260684	FC(F)(F)CNC(=O)c1cc(NC=O)c(cc1)C
0.260684	FC(F)(F)CNC(=O)c1cc(NC=O)c(cc1)C
0.260684	FC(F)(F)CNC(=O)c1cc(NC=O)c(cc1)C
0.260684	FC(F)(F)CNC(=O)c1cc(NC=O)c(cc1)C
0.260684	FC(F)(F)CNC(=O)c1cc(NC=O)c(cc1)C
0.260684	FC(F)(F)CNC(=O)c1cc(NC=O)c(cc1)C
0.260684	FC(F)(F)CNC(=O)c1cc(NC=O)c(cc1)C
0.260684	FC(F)(F)CNC(=O)c1cc(NC=O)c(cc1)C
0.260684	FC(F)(F)CNC(=O)c1cc(NC=O)c(cc1)C
0.260684	FC(F)(F)CNC(=O)c1cc(NC=O)c(cc1)C
0.260135	O=C(Nc1c(ccc(c1)C(=O)NC(C2=NN=CN2C)CO)C)Nc3ccccc3
0.259912	O=C(Nc1c(ccc(c1)C=O)C)Nc2ccccc2
0.259912	O=C(Nc1c(ccc(c1)C=O)C)Nc2ccccc2
0.259912	O=C(Nc1c(ccc(c1)C=O)C)Nc2ccccc2
0.259912	O=C(Nc1c(ccc(c1)C=O)C)Nc2ccccc2
0.259912	O=C(Nc1c(ccc(c1)C=O)C)Nc2ccccc2
0.259843	O=C(Nc1cc2c(cc1)CCCC=C2)c3ccc(cc3)CN
0.259843	O=C(Nc1cc2c(cc1)CCCC=C2)c3ccc(cc3)CN
0.259843	O=C(Nc1cc2c(cc1)CCCC=C2)c3ccc(cc3)CN
0.259843	O=C(Nc1cc2c(cc1)CCCC=C2)c3ccc(cc3)CN
0.259843	O=C(Nc1cc2c(cc1)CCCC=C2)c3ccc(cc3)CN
0.259843	O=C(Nc1cc2c(cc1)CCCC=C2)c3ccc(cc3)CN
0.259843	O=C(Nc1cc2c(cc1)CCCC=C2)c3ccc(cc3)CN
0.259843	O=C(Nc1cc2c(cc1)CCCC=C2)c3ccc(cc3)CN
0.259843	O=C(Nc1cc2c(cc1)CCCC=C2)c3ccc(cc3)CN
0.259843	O=C(Nc1cc2c(cc1)CCCC=C2)c3ccc(cc3)CN
0.25969	Fc1c(N2CCCC2)ccc(c1)C(=O)Nc3c(NC(=O)c4ccc(cc4)C)cccc3
0.25969	Fc1c(N2CCCC2)ccc(c1)C(=O)Nc3c(NC(=O)c4ccc(cc4)C)cccc3
0.25969	Fc1c(N2CCCC2)ccc(c1)C(=O)Nc3c(NC(=O)c4ccc(cc4)C)cccc3
0.25969	Fc1c(N2CCCC2)ccc(c1)C(=O)Nc3c(NC(=O)c4ccc(cc4)C)cccc3
0.25969	Fc1c(N2CCCC2)ccc(c1)C(=O)Nc3c(NC(=O)c4ccc(cc4)C)cccc3
0.25969	Fc1c(N2CCCC2)ccc(c1)C(=O)Nc3c(NC(=O)c4ccc(cc4)C)cccc3
0.25969	Fc1c(N2CCCC2)ccc(c1)C(=O)Nc3c(NC(=O)c4ccc(cc4)C)cccc3
0.25969	Fc1c(N2CCCC2)ccc(c1)C(=O)Nc3c(NC(=O)c4ccc(cc4)C)cccc3
0.25969	Fc1c(N2CCCC2)ccc(c1)C(=O)Nc3c(NC(=O)c4ccc(cc4)C)cccc3
0.25969	Fc1c(N2CCCC2)ccc(c1)C(=O)Nc3c(NC(=O)c4ccc(cc4)C)cccc3
0.259649	S1C(=NC=C1C(=O)NCCc2ccc(N3CCN(CC3)C)cc2)c4cc(c(cc4)C)C
0.259649	S1C(=NC=C1C(=O)NCCc2ccc(N3CCN(CC3)C)cc2)c4cc(c(cc4)C)C
0.259649	S1C(=NC=C1C(=O)NCCc2ccc(N3CCN(CC3)C)cc2)c4cc(c(cc4)C)C
0.259649	S1C(=NC=C1C(=O)NCCc2ccc(N3CCN(CC3)C)cc2)c4cc(c(cc4)C)C
0.259649	S1C(=NC=C1C(=O)NCCc2ccc(N3CCN(CC3)C)cc2)c4cc(c(cc4)C)C
0.259649	S1C(=NC=C1C(=O)NCCc2ccc(N3CCN(CC3)C)cc2)c4cc(c(cc4)C)C
0.259649	S1C(=NC=C1C(=O)NCCc2ccc(N3CCN(CC3)C)cc2)c4cc(c(cc4)C)C
0.259649	S1C(=NC=C1C(=O)NCCc2ccc(N3CCN(CC3)C)cc2)c4cc(c(cc4)C)C
0.259649	S1C(=NC=C1C(=O)NCCc2ccc(N3CCN(CC3)C)cc2)c4cc(c(cc4)C)C
0.259649	S1C(=NC=C1C(=O)NCCc2ccc(N3CCN(CC3)C)cc2)c4cc(c(cc4)C)C
0.259574	S(Cc1ccc(cc1)C)CC(=O)Nc2c(NC(=O)c3ccc(cc3)C)cccc2
0.259574	S(Cc1ccc(cc1)C)CC(=O)Nc2c(NC(=O)c3ccc(cc3)C)cccc2
0.259574	S(Cc1ccc(cc1)C)CC(=O)Nc2c(NC(=O)c3ccc(cc3)C)cccc2
0.259574	S(Cc1ccc(cc1)C)CC(=O)Nc2c(NC(=O)c3ccc(cc3)C)cccc2
0.259574	S(Cc1ccc(cc1)C)CC(=O)Nc2c(NC(=O)c3ccc(cc3)C)cccc2
0.259574	S(Cc1ccc(cc1)C)CC(=O)Nc2c(NC(=O)c3ccc(cc3)C)cccc2
0.259574	S(Cc1ccc(cc1)C)CC(=O)Nc2c(NC(=O)c3ccc(cc3)C)cccc2
0.259574	S(Cc1ccc(cc1)C)CC(=O)Nc2c(NC(=O)c3ccc(cc3)C)cccc2
0.259574	S(Cc1ccc(cc1)C)CC(=O)Nc2c(NC(=O)c3ccc(cc3)C)cccc2
0.259574	S(Cc1ccc(cc1)C)CC(=O)Nc2c(NC(=O)c3ccc(cc3)C)cccc2
0.258964	S1C(=NC(c2ccc(cc2)C)=C1)NC(=O)c3cncc(F)c3
0.258964	S1C(=NC(c2ccc(cc2)C)=C1)NC(=O)c3cncc(F)c3
0.258964	S1C(=NC(c2ccc(cc2)C)=C1)NC(=O)c3cncc(F)c3
0.258964	S1C(=NC(c2ccc(cc2)C)=C1)NC(=O)c3cncc(F)c3
0.258964	S1C(=NC(c2ccc(cc2)C)=C1)NC(=O)c3cncc(F)c3
0.258964	S1C(=NC(c2ccc(cc2)C)=C1)NC(=O)c3cncc(F)c3
0.258964	S1C(=NC(c2ccc(cc2)C)=C1)NC(=O)c3cncc(F)c3
0.258964	S1C(=NC(c2ccc(cc2)C)=C1)NC(=O)c3cncc(F)c3
0.258964	S1C(=NC(c2ccc(cc2)C)=C1)NC(=O)c3cncc(F)c3
0.258964	S1C(=NC(c2ccc(cc2)C)=C1)NC(=O)c3cncc(F)c3
0.258964	Brc1cc(c2nc(NC(=O)Cc3ccc(cc3)CC)ccn2)ccc1
0.258964	Brc1cc(c2nc(NC(=O)Cc3ccc(cc3)CC)ccn2)ccc1
0.258964	Brc1cc(c2nc(NC(=O)Cc3ccc(cc3)CC)ccn2)ccc1
0.258964	Brc1cc(c2nc(NC(=O)Cc3ccc(cc3)CC)ccn2)ccc1
0.258964	Brc1cc(c2nc(NC(=O)Cc3ccc(cc3)CC)ccn2)ccc1
0.258964	Brc1cc(c2nc(NC(=O)Cc3ccc(cc3)CC)ccn2)ccc1
0.258824	Brc1c2nc(c3cnccc3)cc(c2ccc1)C(=O)Nc4cc(F)c(N(C)C)cc4
0.258824	Brc1c2nc(c3cnccc3)cc(c2ccc1)C(=O)Nc4cc(F)c(N(C)C)cc4
0.258824	Brc1c2nc(c3cnccc3)cc(c2ccc1)C(=O)Nc4cc(F)c(N(C)C)cc4
0.258824	Brc1c2nc(c3cnccc3)cc(c2ccc1)C(=O)Nc4cc(F)c(N(C)C)cc4
0.258824	Brc1c2nc(c3cnccc3)cc(c2ccc1)C(=O)Nc4cc(F)c(N(C)C)cc4
0.258824	Brc1c2nc(c3cnccc3)cc(c2ccc1)C(=O)Nc4cc(F)c(N(C)C)cc4
0.258824	Brc1c2nc(c3cnccc3)cc(c2ccc1)C(=O)Nc4cc(F)c(N(C)C)cc4
0.258824	Brc1c2nc(c3cnccc3)cc(c2ccc1)C(=O)Nc4cc(F)c(N(C)C)cc4
0.258824	Brc1c2nc(c3cnccc3)cc(c2ccc1)C(=O)Nc4cc(F)c(N(C)C)cc4
0.258824	Brc1c2nc(c3cnccc3)cc(c2ccc1)C(=O)Nc4cc(F)c(N(C)C)cc4
0.258555	Clc1c(cc(O)cc1)CNC(=O)c2cnc(c3ccccc3)cc2
0.258555	Clc1c(cc(O)cc1)CNC(=O)c2cnc(c3ccccc3)cc2
0.258555	Clc1c(cc(O)cc1)CNC(=O)c2cnc(c3ccccc3)cc2
0.258555	Clc1c(cc(O)cc1)CNC(=O)c2cnc(c3ccccc3)cc2
0.258555	Clc1c(cc(O)cc1)CNC(=O)c2cnc(c3ccccc3)cc2
0.258555	Clc1c(cc(O)cc1)CNC(=O)c2cnc(c3ccccc3)cc2
0.258555	Clc1c(cc(O)cc1)CNC(=O)c2cnc(c3ccccc3)cc2
0.258427	S1N=NC(c2ccc(cc2)C(=O)Nc3nccc(OC4CCCCC4)c3)=C1
0.258427	S1N=NC(c2ccc(cc2)C(=O)Nc3nccc(OC4CCCCC4)c3)=C1
0.258427	S1N=NC(c2ccc(cc2)C(=O)Nc3nccc(OC4CCCCC4)c3)=C1
0.258427	S1N=NC(c2ccc(cc2)C(=O)Nc3nccc(OC4CCCCC4)c3)=C1
0.258427	S1N=NC(c2ccc(cc2)C(=O)Nc3nccc(OC4CCCCC4)c3)=C1
0.258427	S1N=NC(c2ccc(cc2)C(=O)Nc3nccc(OC4CCCCC4)c3)=C1
0.258427	S1N=NC(c2ccc(cc2)C(=O)Nc3nccc(OC4CCCCC4)c3)=C1
0.258427	S1N=NC(c2ccc(cc2)C(=O)Nc3nccc(OC4CCCCC4)c3)=C1
0.258427	S1N=NC(c2ccc(cc2)C(=O)Nc3nccc(OC4CCCCC4)c3)=C1
0.258427	S1N=NC(c2ccc(cc2)C(=O)Nc3nccc(OC4CCCCC4)c3)=C1
0.25816	S(=O)(=O)(N1CCN(CC1)C)c2cc(c(OCC)cc2)C(=O)Nc3nc(c4cc5c(cc4)cccc5)ccc3
0.25816	S(=O)(=O)(N1CCN(CC1)C)c2cc(c(OCC)cc2)C(=O)Nc3nc(c4cc5c(cc4)cccc5)ccc3
0.25816	S(=O)(=O)(N1CCN(CC1)C)c2cc(c(OCC)cc2)C(=O)Nc3nc(c4cc5c(cc4)cccc5)ccc3
0.25816	S(=O)(=O)(N1CCN(CC1)C)c2cc(c(OCC)cc2)C(=O)Nc3nc(c4cc5c(cc4)cccc5)ccc3
0.25816	S(=O)(=O)(N1CCN(CC1)C)c2cc(c(OCC)cc2)C(=O)Nc3nc(c4cc5c(cc4)cccc5)ccc3
0.25816	S(=O)(=O)(N1CCN(CC1)C)c2cc(c(OCC)cc2)C(=O)Nc3nc(c4cc5c(cc4)cccc5)ccc3
0.25816	S(=O)(=O)(N1CCN(CC1)C)c2cc(c(OCC)cc2)C(=O)Nc3nc(c4cc5c(cc4)cccc5)ccc3
0.25816	S(=O)(=O)(N1CCN(CC1)C)c2cc(c(OCC)cc2)C(=O)Nc3nc(c4cc5c(cc4)cccc5)ccc3
0.25816	S(=O)(=O)(N1CCN(CC1)C)c2cc(c(OCC)cc2)C(=O)Nc3nc(c4cc5c(cc4)cccc5)ccc3
0.25816	S(=O)(=O)(N1CCN(CC1)C)c2cc(c(OCC)cc2)C(=O)Nc3nc(c4cc5c(cc4)cccc5)ccc3
0.257813	O=C(NCC1CC1)c2cc(NCc3c(cc(cc3)C)C)c(cc2)C
0.257813	O=C(NCC1CC1)c2cc(NCc3c(cc(cc3)C)C)c(cc2)C
0.257813	O=C(NCC1CC1)c2cc(NCc3c(cc(cc3)C)C)c(cc2)C
0.257813	O=C(NCC1CC1)c2cc(NCc3c(cc(cc3)C)C)c(cc2)C
0.257813	O=C(NCC1CC1)c2cc(NCc3c(cc(cc3)C)C)c(cc2)C
0.257813	O=C(NCC1CC1)c2cc(NCc3c(cc(cc3)C)C)c(cc2)C
0.257813	O=C(NCC1CC1)c2cc(NCc3c(cc(cc3)C)C)c(cc2)C
0.257813	O=C(NCC1CC1)c2cc(NCc3c(cc(cc3)C)C)c(cc2)C
0.257813	O=C(NCC1CC1)c2cc(NCc3c(cc(cc3)C)C)c(cc2)C
0.257813	O=C(NCC1CC1)c2cc(NCc3c(cc(cc3)C)C)c(cc2)C
0.257692	Clc1ccc(cc1)C2=CNC(C(=O)Nc3cc(N4CCCCCC4)ccc3)=C2
0.257692	Clc1ccc(cc1)C2=CNC(C(=O)Nc3cc(N4CCCCCC4)ccc3)=C2
0.257692	Clc1ccc(cc1)C2=CNC(C(=O)Nc3cc(N4CCCCCC4)ccc3)=C2
0.257692	Clc1ccc(cc1)C2=CNC(C(=O)Nc3cc(N4CCCCCC4)ccc3)=C2
0.257692	Clc1ccc(cc1)C2=CNC(C(=O)Nc3cc(N4CCCCCC4)ccc3)=C2
0.257692	Clc1ccc(cc1)C2=CNC(C(=O)Nc3cc(N4CCCCCC4)ccc3)=C2
0.257692	Clc1ccc(cc1)C2=CNC(C(=O)Nc3cc(N4CCCCCC4)ccc3)=C2
0.257627	S(=O)(=O)(Nc1cnccc1)c2cc(NC(=O)c3cc(ccc3)C(=O)NCC4CC4)c(OC)cc2
0.257426	S(=O)(=O)(Nc1cnccc1)c2cc(NC(=O)c3c(Nc4ccc(F)cc4)cccc3)c(OC)cc2
0.257426	S(=O)(=O)(Nc1cnccc1)c2cc(NC(=O)c3c(Nc4ccc(F)cc4)cccc3)c(OC)cc2
0.25731	Brc1c2nc(c3cnccc3)cc(c2ccc1)C(=O)Nc4cc(F)c(cc4)C(C)(C)C
0.25731	Brc1c2nc(c3cnccc3)cc(c2ccc1)C(=O)Nc4cc(F)c(cc4)C(C)(C)C
0.25731	Brc1c2nc(c3cnccc3)cc(c2ccc1)C(=O)Nc4cc(F)c(cc4)C(C)(C)C
0.25731	Brc1c2nc(c3cnccc3)cc(c2ccc1)C(=O)Nc4cc(F)c(cc4)C(C)(C)C
0.25731	Brc1c2nc(c3cnccc3)cc(c2ccc1)C(=O)Nc4cc(F)c(cc4)C(C)(C)C
0.25731	Brc1c2nc(c3cnccc3)cc(c2ccc1)C(=O)Nc4cc(F)c(cc4)C(C)(C)C
0.25731	Brc1c2nc(c3cnccc3)cc(c2ccc1)C(=O)Nc4cc(F)c(cc4)C(C)(C)C
0.25731	Brc1c2nc(c3cnccc3)cc(c2ccc1)C(=O)Nc4cc(F)c(cc4)C(C)(C)C
0.25731	Brc1c2nc(c3cnccc3)cc(c2ccc1)C(=O)Nc4cc(F)c(cc4)C(C)(C)C
0.25731	Brc1c2nc(c3cnccc3)cc(c2ccc1)C(=O)Nc4cc(F)c(cc4)C(C)(C)C
0.25641	O=C(Nc1c(ccc(NC(=O)C(C)(C)C)c1)C)C(=O)NC2CCN(CCOC)CC2
0.25641	O=C(Nc1c(ccc(NC(=O)C(C)(C)C)c1)C)C(=O)NC2CCN(CCOC)CC2
0.25641	O=C(Nc1c(ccc(NC(=O)C(C)(C)C)c1)C)C(=O)NC2CCN(CCOC)CC2
0.256329	S1C(C(=O)Nc2cc(ccc2)C=3ON=C(N3)c4cc(c(N5N=CC=C5)cc4)C)=CC=C1
0.256329	S1C(C(=O)Nc2cc(ccc2)C=3ON=C(N3)c4cc(c(N5N=CC=C5)cc4)C)=CC=C1
0.256329	S1C(C(=O)Nc2cc(ccc2)C=3ON=C(N3)c4cc(c(N5N=CC=C5)cc4)C)=CC=C1
0.256329	S1C(C(=O)Nc2cc(ccc2)C=3ON=C(N3)c4cc(c(N5N=CC=C5)cc4)C)=CC=C1
0.256329	S1C(C(=O)Nc2cc(ccc2)C=3ON=C(N3)c4cc(c(N5N=CC=C5)cc4)C)=CC=C1
0.256329	S1C(C(=O)Nc2cc(ccc2)C=3ON=C(N3)c4cc(c(N5N=CC=C5)cc4)C)=CC=C1
0.256329	S1C(C(=O)Nc2cc(ccc2)C=3ON=C(N3)c4cc(c(N5N=CC=C5)cc4)C)=CC=C1
0.256329	S1C(C(=O)Nc2cc(ccc2)C=3ON=C(N3)c4cc(c(N5N=CC=C5)cc4)C)=CC=C1
0.256329	S1C(C(=O)Nc2cc(ccc2)C=3ON=C(N3)c4cc(c(N5N=CC=C5)cc4)C)=CC=C1
0.256329	S1C(C(=O)Nc2cc(ccc2)C=3ON=C(N3)c4cc(c(N5N=CC=C5)cc4)C)=CC=C1
0.256329	FC(F)(F)c1cc(NC(=O)c2cc(NC(=O)C=3NC(=C(C(=O)OC(C)C)C3C)C)c(cc2)C)ccc1
0.256329	FC(F)(F)c1cc(NC(=O)c2cc(NC(=O)C=3NC(=C(C(=O)OC(C)C)C3C)C)c(cc2)C)ccc1
0.256329	FC(F)(F)c1cc(NC(=O)c2cc(NC(=O)C=3NC(=C(C(=O)OC(C)C)C3C)C)c(cc2)C)ccc1
0.256329	FC(F)(F)c1cc(NC(=O)c2cc(NC(=O)C=3NC(=C(C(=O)OC(C)C)C3C)C)c(cc2)C)ccc1
0.256329	FC(F)(F)c1cc(NC(=O)c2cc(NC(=O)C=3NC(=C(C(=O)OC(C)C)C3C)C)c(cc2)C)ccc1
0.256329	FC(F)(F)c1cc(NC(=O)c2cc(NC(=O)C=3NC(=C(C(=O)OC(C)C)C3C)C)c(cc2)C)ccc1
0.256329	FC(F)(F)c1cc(NC(=O)c2cc(NC(=O)C=3NC(=C(C(=O)OC(C)C)C3C)C)c(cc2)C)ccc1
0.256329	FC(F)(F)c1cc(NC(=O)c2cc(NC(=O)C=3NC(=C(C(=O)OC(C)C)C3C)C)c(cc2)C)ccc1
0.256329	FC(F)(F)c1cc(NC(=O)c2cc(NC(=O)C=3NC(=C(C(=O)OC(C)C)C3C)C)c(cc2)C)ccc1
0.256329	FC(F)(F)c1cc(NC(=O)c2cc(NC(=O)C=3NC(=C(C(=O)OC(C)C)C3C)C)c(cc2)C)ccc1
0.256303	O=CNc1c(ccc(c2cnc(OC)cc2)c1)C
0.256303	O=CNc1c(ccc(c2cnc(OC)cc2)c1)C
0.255973	O=C(Nc1cc(c(N2CCN(CC2)CC)cc1)C)c3c4c(ccc3)CCCC4
0.255973	O=C(Nc1cc(c(N2CCN(CC2)CC)cc1)C)c3c4c(ccc3)CCCC4
0.255973	O=C(Nc1cc(c(N2CCN(CC2)CC)cc1)C)c3c4c(ccc3)CCCC4
0.255973	O=C(Nc1cc(c(N2CCN(CC2)CC)cc1)C)c3c4c(ccc3)CCCC4
0.255973	O=C(Nc1cc(c(N2CCN(CC2)CC)cc1)C)c3c4c(ccc3)CCCC4
0.255973	O=C(Nc1cc(c(N2CCN(CC2)CC)cc1)C)c3c4c(ccc3)CCCC4
0.255973	O=C(Nc1cc(c(N2CCN(CC2)CC)cc1)C)c3c4c(ccc3)CCCC4
0.255973	O=C(Nc1cc(c(N2CCN(CC2)CC)cc1)C)c3c4c(ccc3)CCCC4
0.255973	O=C(Nc1cc(c(N2CCN(CC2)CC)cc1)C)c3c4c(ccc3)CCCC4
0.255973	O=C(Nc1cc(c(N2CCN(CC2)CC)cc1)C)c3c4c(ccc3)CCCC4
0.255973	O=C(Nc1c(ccc(c1)CN2CCOCC2)C)C3CC(C(=O)CC3)CC
0.255973	O=C(Nc1c(ccc(c1)CN2CCOCC2)C)C3CC(C(=O)CC3)CC
0.255973	O=C(Nc1c(ccc(c1)CN2CCOCC2)C)C3CC(C(=O)CC3)CC
0.255973	O=C(Nc1c(ccc(c1)CN2CCOCC2)C)C3CC(C(=O)CC3)CC
0.255725	FC(F)(C(=O)Nc1c(ccc(c1)C(=O)NCC2CC2)C)CO
0.255725	FC(F)(C(=O)Nc1c(ccc(c1)C(=O)NCC2CC2)C)CO
0.255725	FC(F)(C(=O)Nc1c(ccc(c1)C(=O)NCC2CC2)C)CO
0.255725	FC(F)(C(=O)Nc1c(ccc(c1)C(=O)NCC2CC2)C)CO
0.255725	FC(F)(C(=O)Nc1c(ccc(c1)C(=O)NCC2CC2)C)CO
0.255725	FC(F)(C(=O)Nc1c(ccc(c1)C(=O)NCC2CC2)C)CO
0.255725	FC(F)(C(=O)Nc1c(ccc(c1)C(=O)NCC2CC2)C)CO
0.255725	FC(F)(C(=O)Nc1c(ccc(c1)C(=O)NCC2CC2)C)CO
0.255725	FC(F)(C(=O)Nc1c(ccc(c1)C(=O)NCC2CC2)C)CO
0.255725	FC(F)(C(=O)Nc1c(ccc(c1)C(=O)NCC2CC2)C)CO
0.255663	Clc1c(ccc(F)c1)C(=O)NC=2SC(C(=O)NC=3SC=C(N3)c4ccc(cc4)C)=C(C2)C
0.255663	Clc1c(ccc(F)c1)C(=O)NC=2SC(C(=O)NC=3SC=C(N3)c4ccc(cc4)C)=C(C2)C
0.255663	Clc1c(ccc(F)c1)C(=O)NC=2SC(C(=O)NC=3SC=C(N3)c4ccc(cc4)C)=C(C2)C
0.255663	Clc1c(ccc(F)c1)C(=O)NC=2SC(C(=O)NC=3SC=C(N3)c4ccc(cc4)C)=C(C2)C
0.255663	Clc1c(ccc(F)c1)C(=O)NC=2SC(C(=O)NC=3SC=C(N3)c4ccc(cc4)C)=C(C2)C
0.255663	Clc1c(ccc(F)c1)C(=O)NC=2SC(C(=O)NC=3SC=C(N3)c4ccc(cc4)C)=C(C2)C
0.255663	Clc1c(ccc(F)c1)C(=O)NC=2SC(C(=O)NC=3SC=C(N3)c4ccc(cc4)C)=C(C2)C
0.255663	Clc1c(ccc(F)c1)C(=O)NC=2SC(C(=O)NC=3SC=C(N3)c4ccc(cc4)C)=C(C2)C
0.255663	Clc1c(ccc(F)c1)C(=O)NC=2SC(C(=O)NC=3SC=C(N3)c4ccc(cc4)C)=C(C2)C
0.255663	Clc1c(ccc(F)c1)C(=O)NC=2SC(C(=O)NC=3SC=C(N3)c4ccc(cc4)C)=C(C2)C
0.255639	Clc1ccc(cc1)C2=CNC(C(=O)Nc3cc(F)c(N(C)C)cc3)=C2
0.255639	Clc1ccc(cc1)C2=CNC(C(=O)Nc3cc(F)c(N(C)C)cc3)=C2
0.255639	Clc1ccc(cc1)C2=CNC(C(=O)Nc3cc(F)c(N(C)C)cc3)=C2
0.255639	Clc1ccc(cc1)C2=CNC(C(=O)Nc3cc(F)c(N(C)C)cc3)=C2
0.255639	O=C(Nc1cnc(NC)cc1)C2=CC(=O)NC(c3ccccc3)=C2
0.255411	O=C(Nc1c(ccc(NC(=O)C(C)C)c1)C)C=O
0.255319	S1(=O)(=O)CCN(Cc2cc(ccc2)C(=O)Nc3cc(N4C(=O)CCC4)ccc3)CC1
0.255319	S1(=O)(=O)CCN(Cc2cc(ccc2)C(=O)Nc3cc(N4C(=O)CCC4)ccc3)CC1
0.255319	S1(=O)(=O)CCN(Cc2cc(ccc2)C(=O)Nc3cc(N4C(=O)CCC4)ccc3)CC1
0.255319	S1(=O)(=O)CCN(Cc2cc(ccc2)C(=O)Nc3cc(N4C(=O)CCC4)ccc3)CC1
0.255319	S1(=O)(=O)CCN(Cc2cc(ccc2)C(=O)Nc3cc(N4C(=O)CCC4)ccc3)CC1
0.255319	S1(=O)(=O)CCN(Cc2cc(ccc2)C(=O)Nc3cc(N4C(=O)CCC4)ccc3)CC1
0.255319	S1(=O)(=O)CCN(Cc2cc(ccc2)C(=O)Nc3cc(N4C(=O)CCC4)ccc3)CC1
0.255319	S1(=O)(=O)CCN(Cc2cc(ccc2)C(=O)Nc3cc(N4C(=O)CCC4)ccc3)CC1
0.255319	S1(=O)(=O)CCN(Cc2cc(ccc2)C(=O)Nc3cc(N4C(=O)CCC4)ccc3)CC1
0.255319	S1(=O)(=O)CCN(Cc2cc(ccc2)C(=O)Nc3cc(N4C(=O)CCC4)ccc3)CC1
0.255245	Clc1c(NC(=O)C2=C(NC(c3ccccc3)=C2)C)cc(c(OC)c1)C
0.255245	Clc1c(NC(=O)C2=C(NC(c3ccccc3)=C2)C)cc(c(OC)c1)C
0.255245	Clc1c(NC(=O)C2=C(NC(c3ccccc3)=C2)C)cc(c(OC)c1)C
0.255245	Clc1c(NC(=O)C2=C(NC(c3ccccc3)=C2)C)cc(c(OC)c1)C
0.255245	Clc1c(NC(=O)C2=C(NC(c3ccccc3)=C2)C)cc(c(OC)c1)C
0.255172	FC(F)(F)C(F)(c1ccc(cc1)C(=O)NC=2NN=C(c3cc(c(OC)cc3)C)C2)C(F)(F)F
0.255172	FC(F)(F)C(F)(c1ccc(cc1)C(=O)NC=2NN=C(c3cc(c(OC)cc3)C)C2)C(F)(F)F
0.255172	FC(F)(F)C(F)(c1ccc(cc1)C(=O)NC=2NN=C(c3cc(c(OC)cc3)C)C2)C(F)(F)F
0.255172	FC(F)(F)C(F)(c1ccc(cc1)C(=O)NC=2NN=C(c3cc(c(OC)cc3)C)C2)C(F)(F)F
0.255172	FC(F)(F)C(F)(c1ccc(cc1)C(=O)NC=2NN=C(c3cc(c(OC)cc3)C)C2)C(F)(F)F
0.255172	FC(F)(F)C(F)(c1ccc(cc1)C(=O)NC=2NN=C(c3cc(c(OC)cc3)C)C2)C(F)(F)F
0.255172	FC(F)(F)C(F)(c1ccc(cc1)C(=O)NC=2NN=C(c3cc(c(OC)cc3)C)C2)C(F)(F)F
0.255172	FC(F)(F)C(F)(c1ccc(cc1)C(=O)NC=2NN=C(c3cc(c(OC)cc3)C)C2)C(F)(F)F
0.255172	FC(F)(F)C(F)(c1ccc(cc1)C(=O)NC=2NN=C(c3cc(c(OC)cc3)C)C2)C(F)(F)F
0.255172	FC(F)(F)C(F)(c1ccc(cc1)C(=O)NC=2NN=C(c3cc(c(OC)cc3)C)C2)C(F)(F)F
0.255034	Clc1ccc(cc1)C2=NC(C(=O)Nc3cc(ccc3)C(=O)NCc4ncccc4)=C(N2)CC
0.255034	Clc1ccc(cc1)C2=NC(C(=O)Nc3cc(ccc3)C(=O)NCc4ncccc4)=C(N2)CC
0.255034	Clc1ccc(cc1)C2=NC(C(=O)Nc3cc(ccc3)C(=O)NCc4ncccc4)=C(N2)CC
0.255034	Clc1ccc(cc1)C2=NC(C(=O)Nc3cc(ccc3)C(=O)NCc4ncccc4)=C(N2)CC
0.255034	Clc1ccc(cc1)C2=NC(C(=O)Nc3cc(ccc3)C(=O)NCc4ncccc4)=C(N2)CC
0.255034	Clc1ccc(cc1)C2=NC(C(=O)Nc3cc(ccc3)C(=O)NCc4ncccc4)=C(N2)CC
0.255034	Clc1ccc(cc1)C2=NC(C(=O)Nc3cc(ccc3)C(=O)NCc4ncccc4)=C(N2)CC
0.255034	Clc1ccc(cc1)C2=NC(C(=O)Nc3cc(ccc3)C(=O)NCc4ncccc4)=C(N2)CC
0.255034	Clc1ccc(cc1)C2=NC(C(=O)Nc3cc(ccc3)C(=O)NCc4ncccc4)=C(N2)CC
0.255034	Clc1ccc(cc1)C2=NC(C(=O)Nc3cc(ccc3)C(=O)NCc4ncccc4)=C(N2)CC
0.255034	O=C(Nc1c(ccc(NC(=O)C(C)(C)C)c1)C)C(=O)NCc2c(OCc3ccccc3)cncc2
0.255034	O=C(Nc1c(ccc(NC(=O)C(C)(C)C)c1)C)C(=O)NCc2c(OCc3ccccc3)cncc2
0.255034	O=C(Nc1c(ccc(NC(=O)C(C)(C)C)c1)C)C(=O)NCc2c(OCc3ccccc3)cncc2
0.255034	O=C(Nc1c(ccc(NC(=O)C(C)(C)C)c1)C)C(=O)NCc2c(OCc3ccccc3)cncc2
0.255034	O=C(Nc1c(ccc(NC(=O)C(C)(C)C)c1)C)C(=O)NCc2c(OCc3ccccc3)cncc2
0.254967	Fc1c(N2CCCC2)ccc(c1)C(=O)Nc3cc(ccc3)C4=NN=CN4CC
0.254967	Fc1c(N2CCCC2)ccc(c1)C(=O)Nc3cc(ccc3)C4=NN=CN4CC
0.254967	Fc1c(N2CCCC2)ccc(c1)C(=O)Nc3cc(ccc3)C4=NN=CN4CC
0.254967	Fc1c(N2CCCC2)ccc(c1)C(=O)Nc3cc(ccc3)C4=NN=CN4CC
0.254967	Fc1c(N2CCCC2)ccc(c1)C(=O)Nc3cc(ccc3)C4=NN=CN4CC
0.254967	Fc1c(N2CCCC2)ccc(c1)C(=O)Nc3cc(ccc3)C4=NN=CN4CC
0.254967	Fc1c(N2CCCC2)ccc(c1)C(=O)Nc3cc(ccc3)C4=NN=CN4CC
0.254967	Fc1c(N2CCCC2)ccc(c1)C(=O)Nc3cc(ccc3)C4=NN=CN4CC
0.254967	Fc1c(N2CCCC2)ccc(c1)C(=O)Nc3cc(ccc3)C4=NN=CN4CC
0.254967	Fc1c(N2CCCC2)ccc(c1)C(=O)Nc3cc(ccc3)C4=NN=CN4CC
0.254902	O=C(NN1CCN(Cc2ccccc2)CC1)c3cnc(N(CC)CC)cc3
0.254826	Clc1cc(F)c(cc1)CNc2c(NC(=O)c3ccc(cc3)C)cccc2
0.254826	Clc1cc(F)c(cc1)CNc2c(NC(=O)c3ccc(cc3)C)cccc2
0.254826	Clc1cc(F)c(cc1)CNc2c(NC(=O)c3ccc(cc3)C)cccc2
0.254826	Clc1cc(F)c(cc1)CNc2c(NC(=O)c3ccc(cc3)C)cccc2
0.254826	Clc1cc(F)c(cc1)CNc2c(NC(=O)c3ccc(cc3)C)cccc2
0.254826	Clc1cc(F)c(cc1)CNc2c(NC(=O)c3ccc(cc3)C)cccc2
0.254826	Clc1cc(F)c(cc1)CNc2c(NC(=O)c3ccc(cc3)C)cccc2
0.254826	Clc1cc(F)c(cc1)CNc2c(NC(=O)c3ccc(cc3)C)cccc2
0.254826	Clc1cc(F)c(cc1)CNc2c(NC(=O)c3ccc(cc3)C)cccc2
0.254826	Clc1cc(F)c(cc1)CNc2c(NC(=O)c3ccc(cc3)C)cccc2
0.254417	Brc1c(c(ccc1)CCC(=O)Nc2c(ccc(c2)C(=O)NCC3CC3)C)C
0.254417	Brc1c(c(ccc1)CCC(=O)Nc2c(ccc(c2)C(=O)NCC3CC3)C)C
0.254417	Brc1c(c(ccc1)CCC(=O)Nc2c(ccc(c2)C(=O)NCC3CC3)C)C
0.254417	Brc1c(c(ccc1)CCC(=O)Nc2c(ccc(c2)C(=O)NCC3CC3)C)C
0.254417	Brc1c(c(ccc1)CCC(=O)Nc2c(ccc(c2)C(=O)NCC3CC3)C)C
0.254417	Brc1c(c(ccc1)CCC(=O)Nc2c(ccc(c2)C(=O)NCC3CC3)C)C
0.254417	Brc1c(c(ccc1)CCC(=O)Nc2c(ccc(c2)C(=O)NCC3CC3)C)C
0.254417	Brc1c(c(ccc1)CCC(=O)Nc2c(ccc(c2)C(=O)NCC3CC3)C)C
0.254417	Brc1c(c(ccc1)CCC(=O)Nc2c(ccc(c2)C(=O)NCC3CC3)C)C
0.254417	Brc1c(c(ccc1)CCC(=O)Nc2c(ccc(c2)C(=O)NCC3CC3)C)C
0.254019	Clc1cc(OC)c(NC(=O)COc2c(cccc2)C(=O)NNC(=O)c3cnc(c4ccccc4)cc3)cc1
0.253731	Clc1ccc(cc1)C2=CNC(C(=O)Nc3cc(F)c(cc3)C(C)(C)C)=C2
0.253731	Clc1ccc(cc1)C2=CNC(C(=O)Nc3cc(F)c(cc3)C(C)(C)C)=C2
0.253731	Clc1ccc(cc1)C2=CNC(C(=O)Nc3cc(F)c(cc3)C(C)(C)C)=C2
0.253731	Clc1ccc(cc1)C2=CNC(C(=O)Nc3cc(F)c(cc3)C(C)(C)C)=C2
0.253731	Clc1ccc(cc1)C2=CNC(C(=O)Nc3cc(F)c(cc3)C(C)(C)C)=C2
0.253731	Clc1ccc(cc1)C2=CNC(C(=O)Nc3cc(F)c(cc3)C(C)(C)C)=C2
0.253731	Clc1ccc(cc1)C2=CNC(C(=O)Nc3cc(F)c(cc3)C(C)(C)C)=C2
0.253731	Clc1ccc(cc1)C2=CNC(C(=O)Nc3cc(F)c(cc3)C(C)(C)C)=C2
0.253731	Clc1ccc(cc1)C2=CNC(C(=O)Nc3cc(F)c(cc3)C(C)(C)C)=C2
0.253731	Clc1ccc(cc1)C2=CNC(C(=O)Nc3cc(F)c(cc3)C(C)(C)C)=C2
0.253571	Fc1c(O)c(F)ccc1C(=O)Nc2c(ccc(c2)C(=O)NCC3CC3)C
0.253571	Clc1c2OCCOc2cc(c1)C(=O)Nc3c(ccc(c3)C(=O)NCC4CC4)C
0.253571	Fc1c(O)c(F)ccc1C(=O)Nc2c(ccc(c2)C(=O)NCC3CC3)C
0.253571	Fc1c(O)c(F)ccc1C(=O)Nc2c(ccc(c2)C(=O)NCC3CC3)C
0.253571	Fc1c(O)c(F)ccc1C(=O)Nc2c(ccc(c2)C(=O)NCC3CC3)C
0.253571	Fc1c(O)c(F)ccc1C(=O)Nc2c(ccc(c2)C(=O)NCC3CC3)C
0.253571	Fc1c(O)c(F)ccc1C(=O)Nc2c(ccc(c2)C(=O)NCC3CC3)C
0.253571	Fc1c(O)c(F)ccc1C(=O)Nc2c(ccc(c2)C(=O)NCC3CC3)C
0.253571	Fc1c(O)c(F)ccc1C(=O)Nc2c(ccc(c2)C(=O)NCC3CC3)C
0.253571	Fc1c(O)c(F)ccc1C(=O)Nc2c(ccc(c2)C(=O)NCC3CC3)C
0.253571	Fc1c(O)c(F)ccc1C(=O)Nc2c(ccc(c2)C(=O)NCC3CC3)C
0.253521	O=C(Nc1cc(ccc1)CC)c2ccccc2
0.253521	O=C(Nc1cc(ccc1)CC)c2ccccc2
0.253521	O=C(Nc1cc(ccc1)CC)c2ccccc2
0.253521	O=C(Nc1cc(ccc1)CC)c2ccccc2
0.253289	O=C(N1CCC(C(=O)Nc2ncccc2C)CC1)C(=O)Nc3c(ccc(NC(=O)C(C)(C)C)c3)C
0.253289	O=C(N1CCC(C(=O)Nc2ncccc2C)CC1)C(=O)Nc3c(ccc(NC(=O)C(C)(C)C)c3)C
0.253289	O=C(N1CCC(C(=O)Nc2ncccc2C)CC1)C(=O)Nc3c(ccc(NC(=O)C(C)(C)C)c3)C
0.253289	O=C(N1CCC(C(=O)Nc2ncccc2C)CC1)C(=O)Nc3c(ccc(NC(=O)C(C)(C)C)c3)C
0.253289	O=C(N1CCC(C(=O)Nc2ncccc2C)CC1)C(=O)Nc3c(ccc(NC(=O)C(C)(C)C)c3)C
0.253289	O=C(N1CCC(C(=O)Nc2ncccc2C)CC1)C(=O)Nc3c(ccc(NC(=O)C(C)(C)C)c3)C
0.253289	O=C(N1CCC(C(=O)Nc2ncccc2C)CC1)C(=O)Nc3c(ccc(NC(=O)C(C)(C)C)c3)C
0.253289	O=C(N1CCC(C(=O)Nc2ncccc2C)CC1)C(=O)Nc3c(ccc(NC(=O)C(C)(C)C)c3)C
0.253289	O=C(N1CCC(C(=O)Nc2ncccc2C)CC1)C(=O)Nc3c(ccc(NC(=O)C(C)(C)C)c3)C
0.253289	O=C(N1CCC(C(=O)Nc2ncccc2C)CC1)C(=O)Nc3c(ccc(NC(=O)C(C)(C)C)c3)C
0.253219	O=C(Nc1c(ccc(NC(=O)C(C)(C)C)c1)C)C=O
0.253219	O=C(Nc1c(ccc(NC(=O)C(C)(C)C)c1)C)C=O
0.253219	O=C(Nc1c(ccc(NC(=O)C(C)(C)C)c1)C)C=O
0.253219	O=C(Nc1c(ccc(NC(=O)C(C)(C)C)c1)C)C=O
0.253219	O=C(Nc1c(ccc(NC(=O)C(C)(C)C)c1)C)C=O
0.253219	O=C(Nc1c(ccc(NC(=O)C(C)(C)C)c1)C)C=O
0.253219	O=C(Nc1c(ccc(NC(=O)C(C)(C)C)c1)C)C=O
0.253219	O=C(Nc1c(ccc(NC(=O)C(C)(C)C)c1)C)C=O
0.253219	O=C(Nc1c(ccc(NC(=O)C(C)(C)C)c1)C)C=O
0.253219	O=C(Nc1c(ccc(NC(=O)C(C)(C)C)c1)C)C=O
0.253205	Clc1c(S(=O)(=O)N(Cc2ccccc2)CCC(=O)Nc3c(ccc(c3)CN4CCOCC4)C)c(Cl)ccc1
0.253205	O=C(Nc1c(cc(Oc2c(C#N)cccc2)nc1)C)c3cc(c(O)cc3)c4ccccc4
0.253205	O=C(Nc1c(cc(Oc2c(C#N)cccc2)nc1)C)c3cc(c(O)cc3)c4ccccc4
0.253205	O=C(Nc1c(cc(Oc2c(C#N)cccc2)nc1)C)c3cc(c(O)cc3)c4ccccc4
0.253205	O=C(Nc1c(cc(Oc2c(C#N)cccc2)nc1)C)c3cc(c(O)cc3)c4ccccc4
0.253205	O=C(Nc1c(cc(Oc2c(C#N)cccc2)nc1)C)c3cc(c(O)cc3)c4ccccc4
0.253205	O=C(Nc1c(cc(Oc2c(C#N)cccc2)nc1)C)c3cc(c(O)cc3)c4ccccc4
0.253205	O=C(Nc1c(cc(Oc2c(C#N)cccc2)nc1)C)c3cc(c(O)cc3)c4ccccc4
0.253205	O=C(Nc1c(cc(Oc2c(C#N)cccc2)nc1)C)c3cc(c(O)cc3)c4ccccc4
0.253205	O=C(Nc1c(cc(Oc2c(C#N)cccc2)nc1)C)c3cc(c(O)cc3)c4ccccc4
0.253205	O=C(Nc1c(cc(Oc2c(C#N)cccc2)nc1)C)c3cc(c(O)cc3)c4ccccc4
0.253012	Ic1c(cccc1)C(=O)Nc2cc(NC)c(F)cc2
0.252708	O=C(Nc1cc(ccc1)C2CCN(Cc3ccccc3)CC2)C=4N=C(OC4)CN
0.252708	O=C(Nc1cc(ccc1)C2CCN(Cc3ccccc3)CC2)C=4N=C(OC4)CN
0.252708	O=C(Nc1cc(ccc1)C2CCN(Cc3ccccc3)CC2)C=4N=C(OC4)CN
0.252708	O=C(Nc1cc(ccc1)C2CCN(Cc3ccccc3)CC2)C=4N=C(OC4)CN
0.252708	O=C(Nc1cc(ccc1)C2CCN(Cc3ccccc3)CC2)C=4N=C(OC4)CN
0.252708	O=C(Nc1cc(ccc1)C2CCN(Cc3ccccc3)CC2)C=4N=C(OC4)CN
0.252708	O=C(Nc1cc(ccc1)C2CCN(Cc3ccccc3)CC2)C=4N=C(OC4)CN
0.252708	O=C(Nc1cc(ccc1)C2CCN(Cc3ccccc3)CC2)C=4N=C(OC4)CN
0.252708	O=C(Nc1cc(ccc1)C2CCN(Cc3ccccc3)CC2)C=4N=C(OC4)CN
0.252708	O=C(Nc1cc(ccc1)C2CCN(Cc3ccccc3)CC2)C=4N=C(OC4)CN
0.252669	Clc1c(ccc(OCCCC)c1)C(=O)Nc2c(ccc(c2)C(=O)NCC3CC3)C
0.252669	Clc1c(ccc(OCCCC)c1)C(=O)Nc2c(ccc(c2)C(=O)NCC3CC3)C
0.252669	Clc1c(ccc(OCCCC)c1)C(=O)Nc2c(ccc(c2)C(=O)NCC3CC3)C
0.252669	Clc1c(ccc(OCCCC)c1)C(=O)Nc2c(ccc(c2)C(=O)NCC3CC3)C
0.252669	Clc1c(ccc(OCCCC)c1)C(=O)Nc2c(ccc(c2)C(=O)NCC3CC3)C
0.252669	Clc1c(ccc(OCCCC)c1)C(=O)Nc2c(ccc(c2)C(=O)NCC3CC3)C
0.252669	Clc1c(ccc(OCCCC)c1)C(=O)Nc2c(ccc(c2)C(=O)NCC3CC3)C
0.252669	S1C=NC(c2ccc(cc2)C(=O)N3CCC(c4nc(c5cc(F)ccc5)ccn4)CC3)=C1
0.252669	S1C=NC(c2ccc(cc2)C(=O)N3CCC(c4nc(c5cc(F)ccc5)ccn4)CC3)=C1
0.252669	S1C=NC(c2ccc(cc2)C(=O)N3CCC(c4nc(c5cc(F)ccc5)ccn4)CC3)=C1
0.252669	S1C=NC(c2ccc(cc2)C(=O)N3CCC(c4nc(c5cc(F)ccc5)ccn4)CC3)=C1
0.252669	S1C=NC(c2ccc(cc2)C(=O)N3CCC(c4nc(c5cc(F)ccc5)ccn4)CC3)=C1
0.252669	S1C=NC(c2ccc(cc2)C(=O)N3CCC(c4nc(c5cc(F)ccc5)ccn4)CC3)=C1
0.252669	S1C=NC(c2ccc(cc2)C(=O)N3CCC(c4nc(c5cc(F)ccc5)ccn4)CC3)=C1
0.252669	S1C=NC(c2ccc(cc2)C(=O)N3CCC(c4nc(c5cc(F)ccc5)ccn4)CC3)=C1
0.252669	S1C=NC(c2ccc(cc2)C(=O)N3CCC(c4nc(c5cc(F)ccc5)ccn4)CC3)=C1
0.252669	S1C=NC(c2ccc(cc2)C(=O)N3CCC(c4nc(c5cc(F)ccc5)ccn4)CC3)=C1
0.252669	Clc1c(ccc(OCCCC)c1)C(=O)Nc2c(ccc(c2)C(=O)NCC3CC3)C
0.252669	Clc1c(ccc(OCCCC)c1)C(=O)Nc2c(ccc(c2)C(=O)NCC3CC3)C
0.252669	Clc1c(ccc(OCCCC)c1)C(=O)Nc2c(ccc(c2)C(=O)NCC3CC3)C
0.252632	Fc1c(N2N=CN=C2)ccc(c1)C(=O)Nc3c(ccc(C#N)c3)C
0.252137	S(=O)(=O)(Nc1c(ccc(NC(=O)C=O)c1)C)C
0.252137	S(=O)(=O)(Nc1c(ccc(NC(=O)C=O)c1)C)C
0.252137	S(=O)(=O)(Nc1c(ccc(NC(=O)C=O)c1)C)C
0.252137	S(=O)(=O)(Nc1c(ccc(NC(=O)C=O)c1)C)C
0.252101	O=C(O)c1cc(NC(=O)NCCCC)c(cc1)C
0.252101	O=C(O)c1cc(NC(=O)NCCCC)c(cc1)C
0.252101	O=C(O)c1cc(NC(=O)NCCCC)c(cc1)C
0.252101	O=C(O)c1cc(NC(=O)NCCCC)c(cc1)C
0.252101	O=C(O)c1cc(NC(=O)NCCCC)c(cc1)C
0.252101	O=C(O)c1cc(NC(=O)NCCCC)c(cc1)C
0.252101	O=C(O)c1cc(NC(=O)NCCCC)c(cc1)C
0.252101	O=C(O)c1cc(NC(=O)NCCCC)c(cc1)C
0.252101	O=C(O)c1cc(NC(=O)NCCCC)c(cc1)C
0.252101	O=C(O)c1cc(NC(=O)NCCCC)c(cc1)C
0.25188	S1C(c2cnc(cc2)C(=O)Nc3cc(OCCN)ccc3)=CC=C1
0.25188	S1C(c2cnc(cc2)C(=O)Nc3cc(OCCN)ccc3)=CC=C1
0.25188	S1C(c2cnc(cc2)C(=O)Nc3cc(OCCN)ccc3)=CC=C1
0.25188	S1C(c2cnc(cc2)C(=O)Nc3cc(OCCN)ccc3)=CC=C1
0.25188	S1C(c2cnc(cc2)C(=O)Nc3cc(OCCN)ccc3)=CC=C1
0.25188	S1C(c2cnc(cc2)C(=O)Nc3cc(OCCN)ccc3)=CC=C1
0.25188	S1C(c2cnc(cc2)C(=O)Nc3cc(OCCN)ccc3)=CC=C1
0.25188	S1C(c2cnc(cc2)C(=O)Nc3cc(OCCN)ccc3)=CC=C1
0.25188	S1C(c2cnc(cc2)C(=O)Nc3cc(OCCN)ccc3)=CC=C1
0.25188	S1C(c2cnc(cc2)C(=O)Nc3cc(OCCN)ccc3)=CC=C1
0.251825	Fc1c(c2c(cc(F)cc2)C)ccc(c1)C(=O)Nc3cc(F)c(cc3)C(C)(C)C
0.251825	Fc1c(c2c(cc(F)cc2)C)ccc(c1)C(=O)Nc3cc(F)c(cc3)C(C)(C)C
0.251825	Fc1c(c2c(cc(F)cc2)C)ccc(c1)C(=O)Nc3cc(F)c(cc3)C(C)(C)C
0.251825	Fc1c(c2c(cc(F)cc2)C)ccc(c1)C(=O)Nc3cc(F)c(cc3)C(C)(C)C
0.251825	Fc1c(c2c(cc(F)cc2)C)ccc(c1)C(=O)Nc3cc(F)c(cc3)C(C)(C)C
0.251825	Fc1c(c2c(cc(F)cc2)C)ccc(c1)C(=O)Nc3cc(F)c(cc3)C(C)(C)C
0.251825	Fc1c(c2c(cc(F)cc2)C)ccc(c1)C(=O)Nc3cc(F)c(cc3)C(C)(C)C
0.251825	Fc1c(c2c(cc(F)cc2)C)ccc(c1)C(=O)Nc3cc(F)c(cc3)C(C)(C)C
0.251825	Fc1c(c2c(cc(F)cc2)C)ccc(c1)C(=O)Nc3cc(F)c(cc3)C(C)(C)C
0.251825	Fc1c(c2c(cc(F)cc2)C)ccc(c1)C(=O)Nc3cc(F)c(cc3)C(C)(C)C
0.251773	FC(F)(F)CNC(=O)c1cc(NC(=O)N2CC(O)CNCC2)c(cc1)C
0.251773	FC(F)(F)CNC(=O)c1cc(NC(=O)N2CC(O)CNCC2)c(cc1)C
0.251773	FC(F)(F)CNC(=O)c1cc(NC(=O)N2CC(O)CNCC2)c(cc1)C
0.251773	FC(F)(F)CNC(=O)c1cc(NC(=O)N2CC(O)CNCC2)c(cc1)C
0.251773	FC(F)(F)CNC(=O)c1cc(NC(=O)N2CC(O)CNCC2)c(cc1)C
0.251773	FC(F)(F)CNC(=O)c1cc(NC(=O)N2CC(O)CNCC2)c(cc1)C
0.251773	FC(F)(F)CNC(=O)c1cc(NC(=O)N2CC(O)CNCC2)c(cc1)C
0.251773	FC(F)(F)CNC(=O)c1cc(NC(=O)N2CC(O)CNCC2)c(cc1)C
0.251773	FC(F)(F)CNC(=O)c1cc(NC(=O)N2CC(O)CNCC2)c(cc1)C
0.251773	FC(F)(F)CNC(=O)c1cc(NC(=O)N2CC(O)CNCC2)c(cc1)C
0.251748	O=C(Nc1cc(c(c2ccncc2)cc1)C)C3=C(N(N=C3)C)C#N
0.251748	O=C(Nc1cc(c(c2ccncc2)cc1)C)C3=C(N(N=C3)C)C#N
0.251748	O=C(Nc1cc(c(c2ccncc2)cc1)C)C3=C(N(N=C3)C)C#N
0.251748	O=C(Nc1cc(c(c2ccncc2)cc1)C)C3=C(N(N=C3)C)C#N
0.251748	O=C(Nc1cc(c(c2ccncc2)cc1)C)C3=C(N(N=C3)C)C#N
0.251748	O=C(Nc1cc(c(c2ccncc2)cc1)C)C3=C(N(N=C3)C)C#N
0.251748	O=C(Nc1cc(c(c2ccncc2)cc1)C)C3=C(N(N=C3)C)C#N
0.251748	O=C(Nc1cc(c(c2ccncc2)cc1)C)C3=C(N(N=C3)C)C#N
0.251748	O=C(Nc1cc(c(c2ccncc2)cc1)C)C3=C(N(N=C3)C)C#N
0.251748	O=C(Nc1cc(c(c2ccncc2)cc1)C)C3=C(N(N=C3)C)C#N
0.251656	Clc1c(NC(=O)c2cc(S(=O)(=O)C)ccc2)ccc(NC(=O)c3cc(F)c(c4c(cc(F)cc4)C)cc3)c1
0.251656	Clc1c(NC(=O)c2cc(S(=O)(=O)C)ccc2)ccc(NC(=O)c3cc(F)c(c4c(cc(F)cc4)C)cc3)c1
0.251656	Clc1c(NC(=O)c2cc(S(=O)(=O)C)ccc2)ccc(NC(=O)c3cc(F)c(c4c(cc(F)cc4)C)cc3)c1
0.251656	Clc1c(NC(=O)c2cc(S(=O)(=O)C)ccc2)ccc(NC(=O)c3cc(F)c(c4c(cc(F)cc4)C)cc3)c1
0.251656	Clc1c(NC(=O)c2cc(S(=O)(=O)C)ccc2)ccc(NC(=O)c3cc(F)c(c4c(cc(F)cc4)C)cc3)c1
0.251656	Clc1c(NC(=O)c2cc(S(=O)(=O)C)ccc2)ccc(NC(=O)c3cc(F)c(c4c(cc(F)cc4)C)cc3)c1
0.251656	Clc1c(NC(=O)c2cc(S(=O)(=O)C)ccc2)ccc(NC(=O)c3cc(F)c(c4c(cc(F)cc4)C)cc3)c1
0.251656	Clc1c(NC(=O)c2cc(S(=O)(=O)C)ccc2)ccc(NC(=O)c3cc(F)c(c4c(cc(F)cc4)C)cc3)c1
0.251656	Clc1c(NC(=O)c2cc(S(=O)(=O)C)ccc2)ccc(NC(=O)c3cc(F)c(c4c(cc(F)cc4)C)cc3)c1
0.251656	Clc1c(NC(=O)c2cc(S(=O)(=O)C)ccc2)ccc(NC(=O)c3cc(F)c(c4c(cc(F)cc4)C)cc3)c1
0.250965	S(Cc1ccc(cc1)C)CC(=O)Nc2cc(c(cc2)C(=O)NC(C)C)C
0.250965	S(Cc1ccc(cc1)C)CC(=O)Nc2cc(c(cc2)C(=O)NC(C)C)C
0.250965	S(Cc1ccc(cc1)C)CC(=O)Nc2cc(c(cc2)C(=O)NC(C)C)C
0.250965	S(Cc1ccc(cc1)C)CC(=O)Nc2cc(c(cc2)C(=O)NC(C)C)C
0.250965	S(Cc1ccc(cc1)C)CC(=O)Nc2cc(c(cc2)C(=O)NC(C)C)C
0.250965	S(Cc1ccc(cc1)C)CC(=O)Nc2cc(c(cc2)C(=O)NC(C)C)C
0.250965	S(Cc1ccc(cc1)C)CC(=O)Nc2cc(c(cc2)C(=O)NC(C)C)C
0.250965	S(Cc1ccc(cc1)C)CC(=O)Nc2cc(c(cc2)C(=O)NC(C)C)C
0.250965	S(Cc1ccc(cc1)C)CC(=O)Nc2cc(c(cc2)C(=O)NC(C)C)C
0.250965	S(Cc1ccc(cc1)C)CC(=O)Nc2cc(c(cc2)C(=O)NC(C)C)C
0.250965	FC(F)(F)CNC(=O)c1ccc(NC(=O)C2CN(Cc3ccccc3)CC2)cc1
0.250909	Fc1cncc(c2cc(NC(=O)NC3CCC4(C(N)C4)CC3)c(cc2)C)c1
0.250871	S1(=O)(=O)N(Cc2cc(c3nc(ncc3)N4CCC(N)CC4)ccc2)CCC1
0.250871	S1(=O)(=O)N(Cc2cc(c3nc(ncc3)N4CCC(N)CC4)ccc2)CCC1
0.250871	S1(=O)(=O)N(Cc2cc(c3nc(ncc3)N4CCC(N)CC4)ccc2)CCC1
0.250871	S1(=O)(=O)N(Cc2cc(c3nc(ncc3)N4CCC(N)CC4)ccc2)CCC1
0.250871	S1(=O)(=O)N(Cc2cc(c3nc(ncc3)N4CCC(N)CC4)ccc2)CCC1
0.250871	S1(=O)(=O)N(Cc2cc(c3nc(ncc3)N4CCC(N)CC4)ccc2)CCC1
0.250871	S1(=O)(=O)N(Cc2cc(c3nc(ncc3)N4CCC(N)CC4)ccc2)CCC1
0.250871	S1(=O)(=O)N(Cc2cc(c3nc(ncc3)N4CCC(N)CC4)ccc2)CCC1
0.250871	S1(=O)(=O)N(Cc2cc(c3nc(ncc3)N4CCC(N)CC4)ccc2)CCC1
0.250871	S1(=O)(=O)N(Cc2cc(c3nc(ncc3)N4CCC(N)CC4)ccc2)CCC1
0.250871	S(c1cc(c(NC(=O)C(=O)NCc2ncc(nc2)c3ccccc3)cc1)C)C(C)(C)C
0.250847	S1C(=NC(c2ccc(cc2)C)=C1)NC(=O)c3cc4NC(=O)COc4cc3
0.250847	S1C(=NC(c2ccc(cc2)C)=C1)NC(=O)c3cc4NC(=O)COc4cc3
0.250847	S1C(=NC(c2ccc(cc2)C)=C1)NC(=O)c3cc4NC(=O)COc4cc3
0.250847	S1C(=NC(c2ccc(cc2)C)=C1)NC(=O)c3cc4NC(=O)COc4cc3
0.250847	S1C(=NC(c2ccc(cc2)C)=C1)NC(=O)c3cc4NC(=O)COc4cc3
0.250847	S1C(=NC(c2ccc(cc2)C)=C1)NC(=O)c3cc4NC(=O)COc4cc3
0.250847	S1C(=NC(c2ccc(cc2)C)=C1)NC(=O)c3cc4NC(=O)COc4cc3
0.250847	S1C(=NC(c2ccc(cc2)C)=C1)NC(=O)c3cc4NC(=O)COc4cc3
0.250847	S1C(=NC(c2ccc(cc2)C)=C1)NC(=O)c3cc4NC(=O)COc4cc3
0.250847	S1C(=NC(c2ccc(cc2)C)=C1)NC(=O)c3cc4NC(=O)COc4cc3
0.25	Clc1c(NC(=O)C(=O)NCCNCCOC)cc(cc1)C(=O)Nc2ccccc2
0.25	Clc1c(NC(=O)C(=O)NCCNCCOC)cc(cc1)C(=O)Nc2ccccc2
0.25	Clc1c(NC(=O)C(=O)NCCNCCOC)cc(cc1)C(=O)Nc2ccccc2
0.25	Clc1c(NC(=O)C(=O)NCCNCCOC)cc(cc1)C(=O)Nc2ccccc2
0.25	Clc1c(NC(=O)C(=O)NCCNCCOC)cc(cc1)C(=O)Nc2ccccc2
0.25	Clc1c(NC(=O)C(=O)NCCNCCOC)cc(cc1)C(=O)Nc2ccccc2
0.25	Clc1c(NC(=O)C(=O)NCCNCCOC)cc(cc1)C(=O)Nc2ccccc2
0.25	Clc1c(NC(=O)C(=O)NCCNCCOC)cc(cc1)C(=O)Nc2ccccc2
0.25	Clc1c(NC(=O)C(=O)NCCNCCOC)cc(cc1)C(=O)Nc2ccccc2
0.25	Clc1c(NC(=O)C(=O)NCCNCCOC)cc(cc1)C(=O)Nc2ccccc2
0.25	Fc1c(c2c(cc(F)cc2)C)ccc(c1)C(=O)NCCc3ccc(N4CCN(CC4)C)cc3
0.25	Fc1c(c2c(cc(F)cc2)C)ccc(c1)C(=O)NCCc3ccc(N4CCN(CC4)C)cc3
0.25	Fc1c(c2c(cc(F)cc2)C)ccc(c1)C(=O)NCCc3ccc(N4CCN(CC4)C)cc3
0.25	Fc1c(c2c(cc(F)cc2)C)ccc(c1)C(=O)NCCc3ccc(N4CCN(CC4)C)cc3
0.25	Fc1c(c2c(cc(F)cc2)C)ccc(c1)C(=O)NCCc3ccc(N4CCN(CC4)C)cc3
0.25	Fc1c(c2c(cc(F)cc2)C)ccc(c1)C(=O)NCCc3ccc(N4CCN(CC4)C)cc3
0.25	Fc1c(c2c(cc(F)cc2)C)ccc(c1)C(=O)NCCc3ccc(N4CCN(CC4)C)cc3
0.25	Fc1c(c2c(cc(F)cc2)C)ccc(c1)C(=O)NCCc3ccc(N4CCN(CC4)C)cc3
0.25	Fc1c(c2c(cc(F)cc2)C)ccc(c1)C(=O)NCCc3ccc(N4CCN(CC4)C)cc3
0.25	Fc1c(c2c(cc(F)cc2)C)ccc(c1)C(=O)NCCc3ccc(N4CCN(CC4)C)cc3
0.25	FC(F)(F)c1cnc(cc1)CNC(=O)C(=O)Nc2c(ccc(NC(=O)C(C)(C)C)c2)C
0.25	FC(F)(F)c1cnc(cc1)CNC(=O)C(=O)Nc2c(ccc(NC(=O)C(C)(C)C)c2)C
0.25	FC(F)(F)c1cnc(cc1)CNC(=O)C(=O)Nc2c(ccc(NC(=O)C(C)(C)C)c2)C
0.25	FC(F)(F)c1cnc(cc1)CNC(=O)C(=O)Nc2c(ccc(NC(=O)C(C)(C)C)c2)C
0.25	FC(F)(F)c1cnc(cc1)CNC(=O)C(=O)Nc2c(ccc(NC(=O)C(C)(C)C)c2)C
0.25	FC(F)(F)c1cnc(cc1)CNC(=O)C(=O)Nc2c(ccc(NC(=O)C(C)(C)C)c2)C
0.25	FC(F)(F)c1cnc(cc1)CNC(=O)C(=O)Nc2c(ccc(NC(=O)C(C)(C)C)c2)C
0.25	FC(F)(F)c1cnc(cc1)CNC(=O)C(=O)Nc2c(ccc(NC(=O)C(C)(C)C)c2)C
0.25	FC(F)(F)c1cnc(cc1)CNC(=O)C(=O)Nc2c(ccc(NC(=O)C(C)(C)C)c2)C
0.25	FC(F)(F)c1cnc(cc1)CNC(=O)C(=O)Nc2c(ccc(NC(=O)C(C)(C)C)c2)C
0.249211	S1c2c(cc(cc2)C(=O)N3CCC(c4nc(c5cc(F)ccc5)ccn4)CC3)CCC1
0.249211	S1c2c(cc(cc2)C(=O)N3CCC(c4nc(c5cc(F)ccc5)ccn4)CC3)CCC1
0.249211	S1c2c(cc(cc2)C(=O)N3CCC(c4nc(c5cc(F)ccc5)ccn4)CC3)CCC1
0.249211	S1c2c(cc(cc2)C(=O)N3CCC(c4nc(c5cc(F)ccc5)ccn4)CC3)CCC1
0.249211	S1c2c(cc(cc2)C(=O)N3CCC(c4nc(c5cc(F)ccc5)ccn4)CC3)CCC1
0.249211	S1c2c(cc(cc2)C(=O)N3CCC(c4nc(c5cc(F)ccc5)ccn4)CC3)CCC1
0.249211	S1c2c(cc(cc2)C(=O)N3CCC(c4nc(c5cc(F)ccc5)ccn4)CC3)CCC1
0.249211	S1c2c(cc(cc2)C(=O)N3CCC(c4nc(c5cc(F)ccc5)ccn4)CC3)CCC1
0.249211	S1c2c(cc(cc2)C(=O)N3CCC(c4nc(c5cc(F)ccc5)ccn4)CC3)CCC1
0.249211	S1c2c(cc(cc2)C(=O)N3CCC(c4nc(c5cc(F)ccc5)ccn4)CC3)CCC1
0.249135	S(c1nccc(NC(=O)c2cc3N=C(Nc3cc2)c4ccccc4)c1)Cc5ccccc5
0.249135	S(c1nccc(NC(=O)c2cc3N=C(Nc3cc2)c4ccccc4)c1)Cc5ccccc5
0.249123	Brc1cc(NC(=O)CNC(=O)c2cc(F)c(c3c(cc(F)cc3)C)cc2)c(cc1)C
0.249123	Brc1cc(NC(=O)CNC(=O)c2cc(F)c(c3c(cc(F)cc3)C)cc2)c(cc1)C
0.249123	Brc1cc(NC(=O)CNC(=O)c2cc(F)c(c3c(cc(F)cc3)C)cc2)c(cc1)C
0.249123	Brc1cc(NC(=O)CNC(=O)c2cc(F)c(c3c(cc(F)cc3)C)cc2)c(cc1)C
0.249123	Brc1cc(NC(=O)CNC(=O)c2cc(F)c(c3c(cc(F)cc3)C)cc2)c(cc1)C
0.249123	Brc1cc(NC(=O)CNC(=O)c2cc(F)c(c3c(cc(F)cc3)C)cc2)c(cc1)C
0.249123	Brc1cc(NC(=O)CNC(=O)c2cc(F)c(c3c(cc(F)cc3)C)cc2)c(cc1)C
0.249123	Brc1cc(NC(=O)CNC(=O)c2cc(F)c(c3c(cc(F)cc3)C)cc2)c(cc1)C
0.249123	Brc1cc(NC(=O)CNC(=O)c2cc(F)c(c3c(cc(F)cc3)C)cc2)c(cc1)C
0.249123	Brc1cc(NC(=O)CNC(=O)c2cc(F)c(c3c(cc(F)cc3)C)cc2)c(cc1)C
0.249071	Fc1ccc(cc1)C=2ON=C(C(=O)Nc3nc(c4ccccc4)cc(c5ccc(cc5)C)c3)C2
0.249071	Fc1ccc(cc1)C=2ON=C(C(=O)Nc3nc(c4ccccc4)cc(c5ccc(cc5)C)c3)C2
0.249071	Fc1ccc(cc1)C=2ON=C(C(=O)Nc3nc(c4ccccc4)cc(c5ccc(cc5)C)c3)C2
0.248869	O=C(Nc1c(N)cccc1)c2ccc(cc2)C
0.248869	O=C(Nc1c(N)cccc1)c2ccc(cc2)C
0.248869	O=C(Nc1c(N)cccc1)c2ccc(cc2)C
0.248869	O=C(Nc1c(N)cccc1)c2ccc(cc2)C
0.248869	O=C(Nc1c(N)cccc1)c2ccc(cc2)C
0.248869	O=C(Nc1c(N)cccc1)c2ccc(cc2)C
0.248869	O=C(Nc1c(N)cccc1)c2ccc(cc2)C
0.248869	O=C(Nc1c(N)cccc1)c2ccc(cc2)C
0.248869	O=C(Nc1c(N)cccc1)c2ccc(cc2)C
0.248869	O=C(Nc1c(N)cccc1)c2ccc(cc2)C
0.248299	Clc1cc(NC(=O)c2cc(F)c(c3c(cc(F)cc3)C)cc2)c(N4CCCC4)cc1
0.248299	Clc1cc(NC(=O)c2cc(F)c(c3c(cc(F)cc3)C)cc2)c(N4CCCC4)cc1
0.248299	Clc1cc(NC(=O)c2cc(F)c(c3c(cc(F)cc3)C)cc2)c(N4CCCC4)cc1
0.248299	Clc1cc(NC(=O)c2cc(F)c(c3c(cc(F)cc3)C)cc2)c(N4CCCC4)cc1
0.248299	Clc1cc(NC(=O)c2cc(F)c(c3c(cc(F)cc3)C)cc2)c(N4CCCC4)cc1
0.248299	Clc1cc(NC(=O)c2cc(F)c(c3c(cc(F)cc3)C)cc2)c(N4CCCC4)cc1
0.248299	Clc1cc(NC(=O)c2cc(F)c(c3c(cc(F)cc3)C)cc2)c(N4CCCC4)cc1
0.248299	Clc1cc(NC(=O)c2cc(F)c(c3c(cc(F)cc3)C)cc2)c(N4CCCC4)cc1
0.248299	Clc1cc(NC(=O)c2cc(F)c(c3c(cc(F)cc3)C)cc2)c(N4CCCC4)cc1
0.248299	Clc1cc(NC(=O)c2cc(F)c(c3c(cc(F)cc3)C)cc2)c(N4CCCC4)cc1
0.248252	Clc1c(Oc2ccncc2)ccc(c1)C(=O)Nc3cc(Cl)c(NC(=O)c4cc(S(=O)(=O)C)ccc4)cc3
0.248252	Clc1c(Oc2ccncc2)ccc(c1)C(=O)Nc3cc(Cl)c(NC(=O)c4cc(S(=O)(=O)C)ccc4)cc3
0.248252	Clc1c(Oc2ccncc2)ccc(c1)C(=O)Nc3cc(Cl)c(NC(=O)c4cc(S(=O)(=O)C)ccc4)cc3
0.248252	Clc1c(Oc2ccncc2)ccc(c1)C(=O)Nc3cc(Cl)c(NC(=O)c4cc(S(=O)(=O)C)ccc4)cc3
0.248252	Clc1c(Oc2ccncc2)ccc(c1)C(=O)Nc3cc(Cl)c(NC(=O)c4cc(S(=O)(=O)C)ccc4)cc3
0.248252	Clc1c(Oc2ccncc2)ccc(c1)C(=O)Nc3cc(Cl)c(NC(=O)c4cc(S(=O)(=O)C)ccc4)cc3
0.248252	Clc1c(Oc2ccncc2)ccc(c1)C(=O)Nc3cc(Cl)c(NC(=O)c4cc(S(=O)(=O)C)ccc4)cc3
0.248252	Clc1c(Oc2ccncc2)ccc(c1)C(=O)Nc3cc(Cl)c(NC(=O)c4cc(S(=O)(=O)C)ccc4)cc3
0.248252	Clc1c(Oc2ccncc2)ccc(c1)C(=O)Nc3cc(Cl)c(NC(=O)c4cc(S(=O)(=O)C)ccc4)cc3
0.248252	Clc1c(Oc2ccncc2)ccc(c1)C(=O)Nc3cc(Cl)c(NC(=O)c4cc(S(=O)(=O)C)ccc4)cc3
0.248227	O=C(Nc1nc(ccn1)C(C)C)c2cc3N=C(Nc3cc2)c4ccccc4
0.248227	O=C(Nc1nc(ccn1)C(C)C)c2cc3N=C(Nc3cc2)c4ccccc4
0.248227	O=C(Nc1nc(ccn1)C(C)C)c2cc3N=C(Nc3cc2)c4ccccc4
0.248227	O=C(Nc1nc(ccn1)C(C)C)c2cc3N=C(Nc3cc2)c4ccccc4
0.248227	O=C(Nc1nc(ccn1)C(C)C)c2cc3N=C(Nc3cc2)c4ccccc4
0.248227	O=C(Nc1nc(ccn1)C(C)C)c2cc3N=C(Nc3cc2)c4ccccc4
0.248227	O=C(Nc1nc(ccn1)C(C)C)c2cc3N=C(Nc3cc2)c4ccccc4
0.248227	Ic1c(nc(NC(=O)c2cc(F)c(c3c(cc(F)cc3)C)cc2)cc1)C
0.248227	Ic1c(nc(NC(=O)c2cc(F)c(c3c(cc(F)cc3)C)cc2)cc1)C
0.248227	Ic1c(nc(NC(=O)c2cc(F)c(c3c(cc(F)cc3)C)cc2)cc1)C
0.248227	Ic1c(nc(NC(=O)c2cc(F)c(c3c(cc(F)cc3)C)cc2)cc1)C
0.248227	Ic1c(nc(NC(=O)c2cc(F)c(c3c(cc(F)cc3)C)cc2)cc1)C
0.248227	Ic1c(nc(NC(=O)c2cc(F)c(c3c(cc(F)cc3)C)cc2)cc1)C
0.248227	Ic1c(nc(NC(=O)c2cc(F)c(c3c(cc(F)cc3)C)cc2)cc1)C
0.248227	Ic1c(nc(NC(=O)c2cc(F)c(c3c(cc(F)cc3)C)cc2)cc1)C
0.248227	Ic1c(nc(NC(=O)c2cc(F)c(c3c(cc(F)cc3)C)cc2)cc1)C
0.248227	Ic1c(nc(NC(=O)c2cc(F)c(c3c(cc(F)cc3)C)cc2)cc1)C
0.247911	S1c2c(N=C1c3cc(NC(=O)C(=O)N4CCN(Cc5cc6c(OCC6)cc5)CC4)c(cc3)C)cccc2
0.247911	S1c2c(N=C1c3cc(NC(=O)C(=O)N4CCN(Cc5cc6c(OCC6)cc5)CC4)c(cc3)C)cccc2
0.247911	S1c2c(N=C1c3cc(NC(=O)C(=O)N4CCN(Cc5cc6c(OCC6)cc5)CC4)c(cc3)C)cccc2
0.247911	S1c2c(N=C1c3cc(NC(=O)C(=O)N4CCN(Cc5cc6c(OCC6)cc5)CC4)c(cc3)C)cccc2
0.247911	S1c2c(N=C1c3cc(NC(=O)C(=O)N4CCN(Cc5cc6c(OCC6)cc5)CC4)c(cc3)C)cccc2
0.247911	S1c2c(N=C1c3cc(NC(=O)C(=O)N4CCN(Cc5cc6c(OCC6)cc5)CC4)c(cc3)C)cccc2
0.247911	S1c2c(N=C1c3cc(NC(=O)C(=O)N4CCN(Cc5cc6c(OCC6)cc5)CC4)c(cc3)C)cccc2
0.247911	S1c2c(N=C1c3cc(NC(=O)C(=O)N4CCN(Cc5cc6c(OCC6)cc5)CC4)c(cc3)C)cccc2
0.247911	S1c2c(N=C1c3cc(NC(=O)C(=O)N4CCN(Cc5cc6c(OCC6)cc5)CC4)c(cc3)C)cccc2
0.247911	S1c2c(N=C1c3cc(NC(=O)C(=O)N4CCN(Cc5cc6c(OCC6)cc5)CC4)c(cc3)C)cccc2
0.247899	O=C(Nc1cc(NC(=O)C)c(cc1)C)NCCN(CCC)CCC
0.24735	O=C(Nc1nc(c2cc3OCCOc3cc2)ccc1)C(N)Cc4ccc(c5ccccc5)cc4
0.24735	O=C(Nc1nc(c2cc3OCCOc3cc2)ccc1)C(N)Cc4ccc(c5ccccc5)cc4
0.24735	O=C(Nc1nc(c2cc3OCCOc3cc2)ccc1)C(N)Cc4ccc(c5ccccc5)cc4
0.24735	O=C(Nc1nc(c2cc3OCCOc3cc2)ccc1)C(N)Cc4ccc(c5ccccc5)cc4
0.24735	O=C(Nc1nc(c2cc3OCCOc3cc2)ccc1)C(N)Cc4ccc(c5ccccc5)cc4
0.24735	O=C(Nc1nc(c2cc3OCCOc3cc2)ccc1)C(N)Cc4ccc(c5ccccc5)cc4
0.24735	O=C(Nc1nc(c2cc3OCCOc3cc2)ccc1)C(N)Cc4ccc(c5ccccc5)cc4
0.24735	O=C(Nc1nc(c2cc3OCCOc3cc2)ccc1)C(N)Cc4ccc(c5ccccc5)cc4
0.24735	O=C(Nc1nc(c2cc3OCCOc3cc2)ccc1)C(N)Cc4ccc(c5ccccc5)cc4
0.24735	O=C(Nc1nc(c2cc3OCCOc3cc2)ccc1)C(N)Cc4ccc(c5ccccc5)cc4
0.247312	Clc1c(OC)ncc(c1)C(=O)Nc2ccc(cc2)CC(=O)N3CCN(CC3)CC
0.247312	O=C(NCC1=NC(c2cc(C#N)ccc2)=CN1)c3c(O)cc(C#N)cc3
0.247312	O=C(NCC1=NC(c2cc(C#N)ccc2)=CN1)c3c(O)cc(C#N)cc3
0.247191	FC(F)(F)CNC(=O)c1cc(NC(=O)NC(CN)CCCC)c(cc1)C
0.247012	Clc1cc(c(NC(=O)c2ccc(cc2)C(=O)Nc3ccccc3)cc1)C(=O)NCC
0.247012	Clc1cc(c(NC(=O)c2ccc(cc2)C(=O)Nc3ccccc3)cc1)C(=O)NCC
0.247012	Clc1cc(c(NC(=O)c2ccc(cc2)C(=O)Nc3ccccc3)cc1)C(=O)NCC
0.247012	Clc1cc(c(NC(=O)c2ccc(cc2)C(=O)Nc3ccccc3)cc1)C(=O)NCC
0.247012	Clc1cc(c(NC(=O)c2ccc(cc2)C(=O)Nc3ccccc3)cc1)C(=O)NCC
0.247012	Clc1cc(c(NC(=O)c2ccc(cc2)C(=O)Nc3ccccc3)cc1)C(=O)NCC
0.247012	Clc1cc(c(NC(=O)c2ccc(cc2)C(=O)Nc3ccccc3)cc1)C(=O)NCC
0.247012	Clc1cc(c(NC(=O)c2ccc(cc2)C(=O)Nc3ccccc3)cc1)C(=O)NCC
0.247012	Clc1cc(c(NC(=O)c2ccc(cc2)C(=O)Nc3ccccc3)cc1)C(=O)NCC
0.247012	Clc1cc(c(NC(=O)c2ccc(cc2)C(=O)Nc3ccccc3)cc1)C(=O)NCC
0.246575	Clc1c(cccc1)C(=O)NC(C(=O)Nc2cc(NC(=O)CN(C)C)c(cc2)C)C
0.246575	Clc1c(cccc1)C(=O)NC(C(=O)Nc2cc(NC(=O)CN(C)C)c(cc2)C)C
0.246575	Clc1c(cccc1)C(=O)NC(C(=O)Nc2cc(NC(=O)CN(C)C)c(cc2)C)C
0.246575	Clc1c(cccc1)C(=O)NC(C(=O)Nc2cc(NC(=O)CN(C)C)c(cc2)C)C
0.246575	Clc1c(cccc1)C(=O)NC(C(=O)Nc2cc(NC(=O)CN(C)C)c(cc2)C)C
0.246575	Clc1c(cccc1)C(=O)NC(C(=O)Nc2cc(NC(=O)CN(C)C)c(cc2)C)C
0.246528	Clc1c(Oc2ccncc2)ccc(c1)C(=O)NC3CCN(Cc4cc(C#N)ccc4)CC3
0.246479	Fc1c(c2c(cc(F)cc2)C)ccc(c1)C(=O)NC(CCc3cnccc3)C
0.246479	Fc1c(c2c(cc(F)cc2)C)ccc(c1)C(=O)NC(CCc3cnccc3)C
0.246479	Fc1c(c2c(cc(F)cc2)C)ccc(c1)C(=O)NC(CCc3cnccc3)C
0.246479	Fc1c(c2c(cc(F)cc2)C)ccc(c1)C(=O)NC(CCc3cnccc3)C
0.246479	Fc1c(c2c(cc(F)cc2)C)ccc(c1)C(=O)NC(CCc3cnccc3)C
0.246479	Fc1ccc(cc1)C=2ON=C(N2)COC(=O)c3c(ccc(NC(=O)C)c3)C
0.246429	O=C(N1CCC(C(=O)Nc2c(NC(=O)c3ccc(cc3)C)cccc2)CC1)c4ncccc4
0.246429	O=C(N1CCC(C(=O)Nc2c(NC(=O)c3ccc(cc3)C)cccc2)CC1)c4ncccc4
0.246429	O=C(N1CCC(C(=O)Nc2c(NC(=O)c3ccc(cc3)C)cccc2)CC1)c4ncccc4
0.246429	O=C(N1CCC(C(=O)Nc2c(NC(=O)c3ccc(cc3)C)cccc2)CC1)c4ncccc4
0.246429	O=C(N1CCC(C(=O)Nc2c(NC(=O)c3ccc(cc3)C)cccc2)CC1)c4ncccc4
0.246429	O=C(N1CCC(C(=O)Nc2c(NC(=O)c3ccc(cc3)C)cccc2)CC1)c4ncccc4
0.246324	S(C1=NC(c2ccccc2)=CN1)CC(=O)Nc3c(Oc4ccc(cc4)C)cccc3
0.246324	S(C1=NC(c2ccccc2)=CN1)CC(=O)Nc3c(Oc4ccc(cc4)C)cccc3
0.246324	S(C1=NC(c2ccccc2)=CN1)CC(=O)Nc3c(Oc4ccc(cc4)C)cccc3
0.246324	S(C1=NC(c2ccccc2)=CN1)CC(=O)Nc3c(Oc4ccc(cc4)C)cccc3
0.246324	S(C1=NC(c2ccccc2)=CN1)CC(=O)Nc3c(Oc4ccc(cc4)C)cccc3
0.246324	S(C1=NC(c2ccccc2)=CN1)CC(=O)Nc3c(Oc4ccc(cc4)C)cccc3
0.246324	S(C1=NC(c2ccccc2)=CN1)CC(=O)Nc3c(Oc4ccc(cc4)C)cccc3
0.246324	S(C1=NC(c2ccccc2)=CN1)CC(=O)Nc3c(Oc4ccc(cc4)C)cccc3
0.246324	S(C1=NC(c2ccccc2)=CN1)CC(=O)Nc3c(Oc4ccc(cc4)C)cccc3
0.246324	S(C1=NC(c2ccccc2)=CN1)CC(=O)Nc3c(Oc4ccc(cc4)C)cccc3
0.246324	O=C(OC1CCNCC1)c2ccc(NC(=O)c3c(Nc4ccccc4)ccnc3)cc2
0.246212	Clc1c(NCc2ccc(NC(=O)C)cc2)cc(cc1)C(=O)N3CCCCC3
0.246212	Clc1c(NCc2ccc(NC(=O)C)cc2)cc(cc1)C(=O)N3CCCCC3
0.246212	Clc1c(NCc2ccc(NC(=O)C)cc2)cc(cc1)C(=O)N3CCCCC3
0.245955	O=C(NNC(=O)C=1NN=C(c2c(ccc(c2)C)C)C1)C(=O)Nc3c(ccc(NC(=O)C(C)(C)C)c3)C
0.245955	O=C(NNC(=O)C=1NN=C(c2c(ccc(c2)C)C)C1)C(=O)Nc3c(ccc(NC(=O)C(C)(C)C)c3)C
0.245955	O=C(NNC(=O)C=1NN=C(c2c(ccc(c2)C)C)C1)C(=O)Nc3c(ccc(NC(=O)C(C)(C)C)c3)C
0.245955	O=C(NNC(=O)C=1NN=C(c2c(ccc(c2)C)C)C1)C(=O)Nc3c(ccc(NC(=O)C(C)(C)C)c3)C
0.245955	O=C(NNC(=O)C=1NN=C(c2c(ccc(c2)C)C)C1)C(=O)Nc3c(ccc(NC(=O)C(C)(C)C)c3)C
0.245955	O=C(NNC(=O)C=1NN=C(c2c(ccc(c2)C)C)C1)C(=O)Nc3c(ccc(NC(=O)C(C)(C)C)c3)C
0.245955	O=C(NNC(=O)C=1NN=C(c2c(ccc(c2)C)C)C1)C(=O)Nc3c(ccc(NC(=O)C(C)(C)C)c3)C
0.245955	O=C(NNC(=O)C=1NN=C(c2c(ccc(c2)C)C)C1)C(=O)Nc3c(ccc(NC(=O)C(C)(C)C)c3)C
0.245955	O=C(NNC(=O)C=1NN=C(c2c(ccc(c2)C)C)C1)C(=O)Nc3c(ccc(NC(=O)C(C)(C)C)c3)C
0.245955	O=C(NNC(=O)C=1NN=C(c2c(ccc(c2)C)C)C1)C(=O)Nc3c(ccc(NC(=O)C(C)(C)C)c3)C
0.245791	Fc1c(c2c(cc(F)cc2)C)ccc(c1)C(=O)NC=3NN=C(c4cc(c(OC)cc4)C)C3
0.245791	Fc1c(c2c(cc(F)cc2)C)ccc(c1)C(=O)NC=3NN=C(c4cc(c(OC)cc4)C)C3
0.245791	Fc1c(c2c(cc(F)cc2)C)ccc(c1)C(=O)NC=3NN=C(c4cc(c(OC)cc4)C)C3
0.245791	Fc1c(c2c(cc(F)cc2)C)ccc(c1)C(=O)NC=3NN=C(c4cc(c(OC)cc4)C)C3
0.245791	Fc1c(c2c(cc(F)cc2)C)ccc(c1)C(=O)NC=3NN=C(c4cc(c(OC)cc4)C)C3
0.245791	Fc1c(c2c(cc(F)cc2)C)ccc(c1)C(=O)NC=3NN=C(c4cc(c(OC)cc4)C)C3
0.245791	Fc1c(c2c(cc(F)cc2)C)ccc(c1)C(=O)NC=3NN=C(c4cc(c(OC)cc4)C)C3
0.245791	Fc1c(c2c(cc(F)cc2)C)ccc(c1)C(=O)NC=3NN=C(c4cc(c(OC)cc4)C)C3
0.245791	Fc1c(c2c(cc(F)cc2)C)ccc(c1)C(=O)NC=3NN=C(c4cc(c(OC)cc4)C)C3
0.245791	Fc1c(c2c(cc(F)cc2)C)ccc(c1)C(=O)NC=3NN=C(c4cc(c(OC)cc4)C)C3
0.245509	Brc1c2nc(c3cnccc3)cc(c2ccc1)C(=O)Nc4cc(N5CCCCCC5)ccc4
0.245509	Brc1c2nc(c3cnccc3)cc(c2ccc1)C(=O)Nc4cc(N5CCCCCC5)ccc4
0.245509	Brc1c2nc(c3cnccc3)cc(c2ccc1)C(=O)Nc4cc(N5CCCCCC5)ccc4
0.245509	Brc1c2nc(c3cnccc3)cc(c2ccc1)C(=O)Nc4cc(N5CCCCCC5)ccc4
0.245509	Brc1c2nc(c3cnccc3)cc(c2ccc1)C(=O)Nc4cc(N5CCCCCC5)ccc4
0.245421	O=C(OCC)C(NC(=O)c1ccc(cc1)CN2CCN(CC2)C)c3cc(O)ccc3
0.245421	O=C(OCC)C(NC(=O)c1ccc(cc1)CN2CCN(CC2)C)c3cc(O)ccc3
0.245421	O=C(OCC)C(NC(=O)c1ccc(cc1)CN2CCN(CC2)C)c3cc(O)ccc3
0.245421	Brc1cc(NC(=O)CNC(=O)c2ccc(cc2)C(F)(C(F)(F)F)C(F)(F)F)c(cc1)C
0.245136	S(C1=NC(c2ccccc2)=CN1)CC(=O)Nc3ccc(N4CCCCC4)cc3
0.245136	S(C1=NC(c2ccccc2)=CN1)CC(=O)Nc3ccc(N4CCCCC4)cc3
0.245136	S(C1=NC(c2ccccc2)=CN1)CC(=O)Nc3ccc(N4CCCCC4)cc3
0.24498	O=C(Nc1nc(c(OCC)cc1)C)c2ccc(cc2)C(=O)Nc3ccccc3
0.24498	O=C(Nc1nc(c(OCC)cc1)C)c2ccc(cc2)C(=O)Nc3ccccc3
0.24498	O=C(Nc1nc(c(OCC)cc1)C)c2ccc(cc2)C(=O)Nc3ccccc3
0.24498	O=C(Nc1nc(c(OCC)cc1)C)c2ccc(cc2)C(=O)Nc3ccccc3
0.24498	O=C(Nc1nc(c(OCC)cc1)C)c2ccc(cc2)C(=O)Nc3ccccc3
0.244898	FC(F)(F)c1cc(NC(=O)c2c(NC(=O)CCCc3c(ccc(c3)C)C)cccc2)ccc1
0.244898	FC(F)(F)c1cc(NC(=O)c2c(NC(=O)CCCc3c(ccc(c3)C)C)cccc2)ccc1
0.244898	FC(F)(F)c1cc(NC(=O)c2c(NC(=O)CCCc3c(ccc(c3)C)C)cccc2)ccc1
0.244898	FC(F)(F)c1cc(NC(=O)c2c(NC(=O)CCCc3c(ccc(c3)C)C)cccc2)ccc1
0.244898	FC(F)(F)c1cc(NC(=O)c2c(NC(=O)CCCc3c(ccc(c3)C)C)cccc2)ccc1
0.244898	FC(F)(F)c1cc(NC(=O)c2c(NC(=O)CCCc3c(ccc(c3)C)C)cccc2)ccc1
0.244898	FC(F)(F)c1cc(NC(=O)c2c(NC(=O)CCCc3c(ccc(c3)C)C)cccc2)ccc1
0.244898	FC(F)(F)c1cc(NC(=O)c2c(NC(=O)CCCc3c(ccc(c3)C)C)cccc2)ccc1
0.244898	FC(F)(F)c1cc(NC(=O)c2c(NC(=O)CCCc3c(ccc(c3)C)C)cccc2)ccc1
0.244898	FC(F)(F)c1cc(NC(=O)c2c(NC(=O)CCCc3c(ccc(c3)C)C)cccc2)ccc1
0.244898	Brc1cc(ccc1)C(=O)Nc2cc(O)c(cc2)C=O
0.244898	Clc1c(OC)ncc(c1)C(=O)NC=2NN=C(c3cc(c(OC)cc3)C)C2
0.244898	Clc1c(OC)ncc(c1)C(=O)NC=2NN=C(c3cc(c(OC)cc3)C)C2
0.244898	Clc1c(OC)ncc(c1)C(=O)NC=2NN=C(c3cc(c(OC)cc3)C)C2
0.244898	Clc1c(OC)ncc(c1)C(=O)NC=2NN=C(c3cc(c(OC)cc3)C)C2
0.244898	Clc1c(OC)ncc(c1)C(=O)NC=2NN=C(c3cc(c(OC)cc3)C)C2
0.244898	Clc1c(OC)ncc(c1)C(=O)NC=2NN=C(c3cc(c(OC)cc3)C)C2
0.244898	Clc1c(OC)ncc(c1)C(=O)NC=2NN=C(c3cc(c(OC)cc3)C)C2
0.244898	Clc1c(OC)ncc(c1)C(=O)NC=2NN=C(c3cc(c(OC)cc3)C)C2
0.244898	Clc1c(OC)ncc(c1)C(=O)NC=2NN=C(c3cc(c(OC)cc3)C)C2
0.244898	Clc1c(OC)ncc(c1)C(=O)NC=2NN=C(c3cc(c(OC)cc3)C)C2
0.244828	O=C(Nc1nc(c2ccccc2)cc(c3ccc(cc3)C)c1)C4=C(N(N=C4)C)C#N
0.244828	O=C(Nc1nc(c2ccccc2)cc(c3ccc(cc3)C)c1)C4=C(N(N=C4)C)C#N
0.244828	O=C(Nc1nc(c2ccccc2)cc(c3ccc(cc3)C)c1)C4=C(N(N=C4)C)C#N
0.244828	O=C(Nc1nc(c2ccccc2)cc(c3ccc(cc3)C)c1)C4=C(N(N=C4)C)C#N
0.244828	O=C(Nc1nc(c2ccccc2)cc(c3ccc(cc3)C)c1)C4=C(N(N=C4)C)C#N
0.244828	O=C(Nc1nc(c2ccccc2)cc(c3ccc(cc3)C)c1)C4=C(N(N=C4)C)C#N
0.244828	O=C(Nc1nc(c2ccccc2)cc(c3ccc(cc3)C)c1)C4=C(N(N=C4)C)C#N
0.244828	O=C(Nc1nc(c2ccccc2)cc(c3ccc(cc3)C)c1)C4=C(N(N=C4)C)C#N
0.244828	O=C(Nc1nc(c2ccccc2)cc(c3ccc(cc3)C)c1)C4=C(N(N=C4)C)C#N
[truncated: 8,001 more rows]
