# Supplementary material for: Galileo: Three-dimensional searching in large combinatorial fragment spaces on the example of pharmacophores
Source: J Comput Aided Mol Des. 2022 Nov 24;37(1):1–16. doi: 10.1007/s10822-022-00485-y (PMC10032335; doi:10.1007/s10822-022-00485-y)
Supplement: Supplementary file 4 — Supplementary file 3a [file 10822_2022_485_MOESM3_ESMa.zip › Imatinib_Galileo/13/out_2.csv]

Score	SMILES
0.46473	O=C(Nc1cc(c(c2cnccc2)cc1)C)c3nc(ncc3)c4cnccc4
0.46473	O=C(Nc1cc(c(c2cnccc2)cc1)C)c3nc(ncc3)c4cnccc4
0.46473	O=C(Nc1cc(c(c2cnccc2)cc1)C)c3nc(ncc3)c4cnccc4
0.46473	O=C(Nc1cc(c(c2cnccc2)cc1)C)c3nc(ncc3)c4cnccc4
0.46473	O=C(Nc1cc(c(c2cnccc2)cc1)C)c3nc(ncc3)c4cnccc4
0.46473	O=C(Nc1cc(c(c2cnccc2)cc1)C)c3nc(ncc3)c4cnccc4
0.46473	O=C(Nc1cc(c(c2cnccc2)cc1)C)c3nc(ncc3)c4cnccc4
0.46473	O=C(Nc1cc(c(c2cnccc2)cc1)C)c3nc(ncc3)c4cnccc4
0.46473	O=C(Nc1cc(c(c2cnccc2)cc1)C)c3nc(ncc3)c4cnccc4
0.46473	O=C(Nc1cc(c(c2cnccc2)cc1)C)c3nc(ncc3)c4cnccc4
0.461538	O=C(Nc1c(ccc(NC2CCN(CC2)C)c1)C)c3ccc(cc3)CN4CCOCC4
0.461538	O=C(Nc1c(ccc(NC2CCN(CC2)C)c1)C)c3ccc(cc3)CN4CCOCC4
0.438735	FC(F)(F)c1cc(NC(=O)c2cc(NC(=O)c3nc(c4ccncc4)ccc3)c(cc2)C)ccc1
0.438735	FC(F)(F)c1cc(NC(=O)c2cc(NC(=O)c3nc(c4ccncc4)ccc3)c(cc2)C)ccc1
0.438735	FC(F)(F)c1cc(NC(=O)c2cc(NC(=O)c3nc(c4ccncc4)ccc3)c(cc2)C)ccc1
0.438735	FC(F)(F)c1cc(NC(=O)c2cc(NC(=O)c3nc(c4ccncc4)ccc3)c(cc2)C)ccc1
0.438735	FC(F)(F)c1cc(NC(=O)c2cc(NC(=O)c3nc(c4ccncc4)ccc3)c(cc2)C)ccc1
0.438735	FC(F)(F)c1cc(NC(=O)c2cc(NC(=O)c3nc(c4ccncc4)ccc3)c(cc2)C)ccc1
0.438735	FC(F)(F)c1cc(NC(=O)c2cc(NC(=O)c3nc(c4ccncc4)ccc3)c(cc2)C)ccc1
0.438735	FC(F)(F)c1cc(NC(=O)c2cc(NC(=O)c3nc(c4ccncc4)ccc3)c(cc2)C)ccc1
0.438735	FC(F)(F)c1cc(NC(=O)c2cc(NC(=O)c3nc(c4ccncc4)ccc3)c(cc2)C)ccc1
0.438735	FC(F)(F)c1cc(NC(=O)c2cc(NC(=O)c3nc(c4ccncc4)ccc3)c(cc2)C)ccc1
0.4375	FC(F)(F)c1cc(NC(=O)c2cc(NC(=O)c3ccc(cc3)CN4CCOCC4)c(cc2)C)ccc1
0.4375	FC(F)(F)c1cc(NC(=O)c2cc(NC(=O)c3ccc(cc3)CN4CCOCC4)c(cc2)C)ccc1
0.4375	FC(F)(F)c1cc(NC(=O)c2cc(NC(=O)c3ccc(cc3)CN4CCOCC4)c(cc2)C)ccc1
0.4375	FC(F)(F)c1cc(NC(=O)c2cc(NC(=O)c3ccc(cc3)CN4CCOCC4)c(cc2)C)ccc1
0.4375	FC(F)(F)c1cc(NC(=O)c2cc(NC(=O)c3ccc(cc3)CN4CCOCC4)c(cc2)C)ccc1
0.4375	FC(F)(F)c1cc(NC(=O)c2cc(NC(=O)c3ccc(cc3)CN4CCOCC4)c(cc2)C)ccc1
0.4375	FC(F)(F)c1cc(NC(=O)c2cc(NC(=O)c3ccc(cc3)CN4CCOCC4)c(cc2)C)ccc1
0.4375	FC(F)(F)c1cc(NC(=O)c2cc(NC(=O)c3ccc(cc3)CN4CCOCC4)c(cc2)C)ccc1
0.4375	FC(F)(F)c1cc(NC(=O)c2cc(NC(=O)c3ccc(cc3)CN4CCOCC4)c(cc2)C)ccc1
0.4375	FC(F)(F)c1cc(NC(=O)c2cc(NC(=O)c3ccc(cc3)CN4CCOCC4)c(cc2)C)ccc1
0.436364	O=C(Nc1c(ccc(O)c1)C)c2ccc(cc2)CN3CCOCC3
0.436364	O=C(Nc1c(ccc(O)c1)C)c2ccc(cc2)CN3CCOCC3
0.436364	O=C(Nc1c(ccc(O)c1)C)c2ccc(cc2)CN3CCOCC3
0.436364	O=C(Nc1c(ccc(O)c1)C)c2ccc(cc2)CN3CCOCC3
0.436364	O=C(Nc1c(ccc(O)c1)C)c2ccc(cc2)CN3CCOCC3
0.436364	O=C(Nc1c(ccc(O)c1)C)c2ccc(cc2)CN3CCOCC3
0.436364	O=C(Nc1c(ccc(O)c1)C)c2ccc(cc2)CN3CCOCC3
0.436364	O=C(Nc1c(ccc(O)c1)C)c2ccc(cc2)CN3CCOCC3
0.436364	O=C(Nc1c(ccc(O)c1)C)c2ccc(cc2)CN3CCOCC3
0.436364	O=C(Nc1c(ccc(O)c1)C)c2ccc(cc2)CN3CCOCC3
0.435685	O=C(Nc1cc(c(c2cnccc2)cc1)C)c3cc(ncc3)c4ccccc4
0.435685	O=C(Nc1cc(c(c2cnccc2)cc1)C)c3cc(ncc3)c4ccccc4
0.435685	O=C(Nc1cc(c(c2cnccc2)cc1)C)c3cc(ncc3)c4ccccc4
0.435685	O=C(Nc1cc(c(c2cnccc2)cc1)C)c3cc(ncc3)c4ccccc4
0.435685	O=C(Nc1cc(c(c2cnccc2)cc1)C)c3cc(ncc3)c4ccccc4
0.435685	O=C(Nc1cc(c(c2cnccc2)cc1)C)c3cc(ncc3)c4ccccc4
0.435685	O=C(Nc1cc(c(c2cnccc2)cc1)C)c3cc(ncc3)c4ccccc4
0.435685	O=C(Nc1cc(c(c2cnccc2)cc1)C)c3cc(ncc3)c4ccccc4
0.435685	O=C(Nc1cc(c(c2cnccc2)cc1)C)c3cc(ncc3)c4ccccc4
0.435685	O=C(Nc1cc(c(c2cnccc2)cc1)C)c3cc(ncc3)c4ccccc4
0.417323	O=C(Nc1cc(c(c2cnccc2)cc1)C)c3nc(ncc3)CC(C)C
0.417323	O=C(Nc1cc(c(c2cnccc2)cc1)C)c3nc(ncc3)CC(C)C
0.417323	O=C(Nc1cc(c(c2cnccc2)cc1)C)c3nc(ncc3)CC(C)C
0.417323	O=C(Nc1cc(c(c2cnccc2)cc1)C)c3nc(ncc3)CC(C)C
0.417323	O=C(Nc1cc(c(c2cnccc2)cc1)C)c3nc(ncc3)CC(C)C
0.417323	O=C(Nc1cc(c(c2cnccc2)cc1)C)c3nc(ncc3)CC(C)C
0.417323	O=C(Nc1cc(c(c2cnccc2)cc1)C)c3nc(ncc3)CC(C)C
0.405512	O=C(Nc1cc(c(c2cnccc2)cc1)C)c3ccc(Nc4c(OC)cc(OC)cc4)cc3
0.405512	O=C(Nc1cc(c(c2cnccc2)cc1)C)c3ccc(Nc4c(OC)cc(OC)cc4)cc3
0.405512	O=C(Nc1cc(c(c2cnccc2)cc1)C)c3ccc(Nc4c(OC)cc(OC)cc4)cc3
0.405512	O=C(Nc1cc(c(c2cnccc2)cc1)C)c3ccc(Nc4c(OC)cc(OC)cc4)cc3
0.405512	O=C(Nc1cc(c(c2cnccc2)cc1)C)c3ccc(Nc4c(OC)cc(OC)cc4)cc3
0.405512	O=C(Nc1cc(c(c2cnccc2)cc1)C)c3ccc(Nc4c(OC)cc(OC)cc4)cc3
0.405512	O=C(Nc1cc(c(c2cnccc2)cc1)C)c3ccc(Nc4c(OC)cc(OC)cc4)cc3
0.405512	O=C(Nc1cc(c(c2cnccc2)cc1)C)c3ccc(Nc4c(OC)cc(OC)cc4)cc3
0.405512	O=C(Nc1cc(c(c2cnccc2)cc1)C)c3ccc(Nc4c(OC)cc(OC)cc4)cc3
0.405512	O=C(Nc1cc(c(c2cnccc2)cc1)C)c3ccc(Nc4c(OC)cc(OC)cc4)cc3
0.398577	Ic1c(Nc2nc(Cl)ccc2C(=O)Nc3cc(c(c4cnccc4)cc3)C)cccc1
0.398577	Ic1c(Nc2nc(Cl)ccc2C(=O)Nc3cc(c(c4cnccc4)cc3)C)cccc1
0.398577	Ic1c(Nc2nc(Cl)ccc2C(=O)Nc3cc(c(c4cnccc4)cc3)C)cccc1
0.398577	Ic1c(Nc2nc(Cl)ccc2C(=O)Nc3cc(c(c4cnccc4)cc3)C)cccc1
0.398577	Ic1c(Nc2nc(Cl)ccc2C(=O)Nc3cc(c(c4cnccc4)cc3)C)cccc1
0.398577	Ic1c(Nc2nc(Cl)ccc2C(=O)Nc3cc(c(c4cnccc4)cc3)C)cccc1
0.398577	Ic1c(Nc2nc(Cl)ccc2C(=O)Nc3cc(c(c4cnccc4)cc3)C)cccc1
0.398577	Ic1c(Nc2nc(Cl)ccc2C(=O)Nc3cc(c(c4cnccc4)cc3)C)cccc1
0.398577	Ic1c(Nc2nc(Cl)ccc2C(=O)Nc3cc(c(c4cnccc4)cc3)C)cccc1
0.398577	Ic1c(Nc2nc(Cl)ccc2C(=O)Nc3cc(c(c4cnccc4)cc3)C)cccc1
0.394636	O=C(Nc1cc(c(OCCN2CCCC2)cc1)C)c3nc(c4ccncc4)ccc3
0.394636	O=C(Nc1cc(c(OCCN2CCCC2)cc1)C)c3nc(c4ccncc4)ccc3
0.394636	O=C(Nc1cc(c(OCCN2CCCC2)cc1)C)c3nc(c4ccncc4)ccc3
0.394636	O=C(Nc1cc(c(OCCN2CCCC2)cc1)C)c3nc(c4ccncc4)ccc3
0.394636	O=C(Nc1cc(c(OCCN2CCCC2)cc1)C)c3nc(c4ccncc4)ccc3
0.394636	O=C(Nc1cc(c(OCCN2CCCC2)cc1)C)c3nc(c4ccncc4)ccc3
0.394636	O=C(Nc1cc(c(OCCN2CCCC2)cc1)C)c3nc(c4ccncc4)ccc3
0.394636	O=C(Nc1cc(c(OCCN2CCCC2)cc1)C)c3nc(c4ccncc4)ccc3
0.394636	O=C(Nc1cc(c(OCCN2CCCC2)cc1)C)c3nc(c4ccncc4)ccc3
0.394636	O=C(Nc1cc(c(OCCN2CCCC2)cc1)C)c3nc(c4ccncc4)ccc3
0.386831	Clc1ccc(c2c(F)cc(cc2)C(=O)Nc3cc(c(c4cnccc4)cc3)C)cc1
0.386831	Clc1ccc(c2c(F)cc(cc2)C(=O)Nc3cc(c(c4cnccc4)cc3)C)cc1
0.386831	Clc1ccc(c2c(F)cc(cc2)C(=O)Nc3cc(c(c4cnccc4)cc3)C)cc1
0.386831	Clc1ccc(c2c(F)cc(cc2)C(=O)Nc3cc(c(c4cnccc4)cc3)C)cc1
0.386831	Clc1ccc(c2c(F)cc(cc2)C(=O)Nc3cc(c(c4cnccc4)cc3)C)cc1
0.386831	Clc1ccc(c2c(F)cc(cc2)C(=O)Nc3cc(c(c4cnccc4)cc3)C)cc1
0.386831	Clc1ccc(c2c(F)cc(cc2)C(=O)Nc3cc(c(c4cnccc4)cc3)C)cc1
0.386831	Clc1ccc(c2c(F)cc(cc2)C(=O)Nc3cc(c(c4cnccc4)cc3)C)cc1
0.386831	Clc1ccc(c2c(F)cc(cc2)C(=O)Nc3cc(c(c4cnccc4)cc3)C)cc1
0.386831	Clc1ccc(c2c(F)cc(cc2)C(=O)Nc3cc(c(c4cnccc4)cc3)C)cc1
0.386555	O=C(Nc1ccc(c2nc(ncc2)C)cc1)NCc3cc(ccc3)CN4CCCC4
0.386555	O=C(Nc1ccc(c2nc(ncc2)C)cc1)NCc3cc(ccc3)CN4CCCC4
0.386555	O=C(Nc1ccc(c2nc(ncc2)C)cc1)NCc3cc(ccc3)CN4CCCC4
0.386555	O=C(Nc1ccc(c2nc(ncc2)C)cc1)NCc3cc(ccc3)CN4CCCC4
0.386555	O=C(Nc1ccc(c2nc(ncc2)C)cc1)NCc3cc(ccc3)CN4CCCC4
0.386555	O=C(Nc1ccc(c2nc(ncc2)C)cc1)NCc3cc(ccc3)CN4CCCC4
0.386555	O=C(Nc1ccc(c2nc(ncc2)C)cc1)NCc3cc(ccc3)CN4CCCC4
0.386555	O=C(Nc1ccc(c2nc(ncc2)C)cc1)NCc3cc(ccc3)CN4CCCC4
0.386555	O=C(Nc1ccc(c2nc(ncc2)C)cc1)NCc3cc(ccc3)CN4CCCC4
0.386555	O=C(Nc1ccc(c2nc(ncc2)C)cc1)NCc3cc(ccc3)CN4CCCC4
0.385827	O=C(OC(C)(C)C)Nc1c(ccc(c1)C(=O)Nc2cc(ccc2)C3=NOC=C3)C
0.385827	O=C(OC(C)(C)C)Nc1c(ccc(c1)C(=O)Nc2cc(ccc2)C3=NOC=C3)C
0.385827	O=C(OC(C)(C)C)Nc1c(ccc(c1)C(=O)Nc2cc(ccc2)C3=NOC=C3)C
0.385827	O=C(OC(C)(C)C)Nc1c(ccc(c1)C(=O)Nc2cc(ccc2)C3=NOC=C3)C
0.385827	O=C(OC(C)(C)C)Nc1c(ccc(c1)C(=O)Nc2cc(ccc2)C3=NOC=C3)C
0.385827	O=C(OC(C)(C)C)Nc1c(ccc(c1)C(=O)Nc2cc(ccc2)C3=NOC=C3)C
0.385827	O=C(OC(C)(C)C)Nc1c(ccc(c1)C(=O)Nc2cc(ccc2)C3=NOC=C3)C
0.385827	O=C(OC(C)(C)C)Nc1c(ccc(c1)C(=O)Nc2cc(ccc2)C3=NOC=C3)C
0.385827	O=C(OC(C)(C)C)Nc1c(ccc(c1)C(=O)Nc2cc(ccc2)C3=NOC=C3)C
0.385827	O=C(OC(C)(C)C)Nc1c(ccc(c1)C(=O)Nc2cc(ccc2)C3=NOC=C3)C
0.385246	O=C(Nc1cc(c(c2cnccc2)cc1)C)c3nnc(cc3)C
0.385246	O=C(Nc1cc(c(c2cnccc2)cc1)C)c3nnc(cc3)C
0.385246	O=C(Nc1cc(c(c2cnccc2)cc1)C)c3nnc(cc3)C
0.385246	O=C(Nc1cc(c(c2cnccc2)cc1)C)c3nnc(cc3)C
0.385246	O=C(Nc1cc(c(c2cnccc2)cc1)C)c3nnc(cc3)C
0.385246	O=C(Nc1cc(c(c2cnccc2)cc1)C)c3nnc(cc3)C
0.385246	O=C(Nc1cc(c(c2cnccc2)cc1)C)c3nnc(cc3)C
0.385246	O=C(Nc1cc(c(c2cnccc2)cc1)C)c3nnc(cc3)C
0.385246	O=C(Nc1cc(c(c2cnccc2)cc1)C)c3nnc(cc3)C
0.385246	O=C(Nc1cc(c(c2cnccc2)cc1)C)c3nnc(cc3)C
0.378601	O=C(Nc1c(ccc(c1)C(=O)NCC)C)NCc2ccc(cc2)CN3CCNCC3
0.378601	O=C(Nc1c(ccc(c1)C(=O)NCC)C)NCc2ccc(cc2)CN3CCNCC3
0.378601	O=C(Nc1c(ccc(c1)C(=O)NCC)C)NCc2ccc(cc2)CN3CCNCC3
0.378601	O=C(Nc1c(ccc(c1)C(=O)NCC)C)NCc2ccc(cc2)CN3CCNCC3
0.378601	O=C(Nc1c(ccc(c1)C(=O)NCC)C)NCc2ccc(cc2)CN3CCNCC3
0.378601	O=C(Nc1c(ccc(c1)C(=O)NCC)C)NCc2ccc(cc2)CN3CCNCC3
0.378601	O=C(Nc1c(ccc(c1)C(=O)NCC)C)NCc2ccc(cc2)CN3CCNCC3
0.378601	O=C(Nc1c(ccc(c1)C(=O)NCC)C)NCc2ccc(cc2)CN3CCNCC3
0.378601	O=C(Nc1c(ccc(c1)C(=O)NCC)C)NCc2ccc(cc2)CN3CCNCC3
0.378601	O=C(Nc1c(ccc(c1)C(=O)NCC)C)NCc2ccc(cc2)CN3CCNCC3
0.377289	S1C(=NC(c2cnccc2)=C1)NC(=O)c3cc(NC(=O)OC(C)(C)C)c(F)cc3
0.377289	S1C(=NC(c2cnccc2)=C1)NC(=O)c3cc(NC(=O)OC(C)(C)C)c(F)cc3
0.377289	S1C(=NC(c2cnccc2)=C1)NC(=O)c3cc(NC(=O)OC(C)(C)C)c(F)cc3
0.377289	S1C(=NC(c2cnccc2)=C1)NC(=O)c3cc(NC(=O)OC(C)(C)C)c(F)cc3
0.377289	S1C(=NC(c2cnccc2)=C1)NC(=O)c3cc(NC(=O)OC(C)(C)C)c(F)cc3
0.377289	S1C(=NC(c2cnccc2)=C1)NC(=O)c3cc(NC(=O)OC(C)(C)C)c(F)cc3
0.377289	S1C(=NC(c2cnccc2)=C1)NC(=O)c3cc(NC(=O)OC(C)(C)C)c(F)cc3
0.377289	S1C(=NC(c2cnccc2)=C1)NC(=O)c3cc(NC(=O)OC(C)(C)C)c(F)cc3
0.377289	S1C(=NC(c2cnccc2)=C1)NC(=O)c3cc(NC(=O)OC(C)(C)C)c(F)cc3
0.377289	S1C(=NC(c2cnccc2)=C1)NC(=O)c3cc(NC(=O)OC(C)(C)C)c(F)cc3
0.376569	O=C(Nc1c(cc(OC(C)C)cc1)C)c2ccc(cc2)CN3CCOCC3
0.376569	O=C(Nc1c(cc(OC(C)C)cc1)C)c2ccc(cc2)CN3CCOCC3
0.376569	O=C(Nc1c(cc(OC(C)C)cc1)C)c2ccc(cc2)CN3CCOCC3
0.376569	O=C(Nc1c(cc(OC(C)C)cc1)C)c2ccc(cc2)CN3CCOCC3
0.376569	O=C(Nc1c(cc(OC(C)C)cc1)C)c2ccc(cc2)CN3CCOCC3
0.376569	O=C(Nc1c(cc(OC(C)C)cc1)C)c2ccc(cc2)CN3CCOCC3
0.376569	O=C(Nc1c(cc(OC(C)C)cc1)C)c2ccc(cc2)CN3CCOCC3
0.376569	O=C(Nc1c(cc(OC(C)C)cc1)C)c2ccc(cc2)CN3CCOCC3
0.376569	O=C(Nc1c(cc(OC(C)C)cc1)C)c2ccc(cc2)CN3CCOCC3
0.376569	O=C(Nc1c(cc(OC(C)C)cc1)C)c2ccc(cc2)CN3CCOCC3
0.374517	O=C(N(C)C)c1ncc(cc1)C(=O)Nc2cc(c(c3cnccc3)cc2)C
0.374517	O=C(N(C)C)c1ncc(cc1)C(=O)Nc2cc(c(c3cnccc3)cc2)C
0.374517	O=C(N(C)C)c1ncc(cc1)C(=O)Nc2cc(c(c3cnccc3)cc2)C
0.374468	Ic1cc(cc(c1)C)C(=O)Nc2cc(c(c3cnccc3)cc2)C
0.374468	Ic1cc(cc(c1)C)C(=O)Nc2cc(c(c3cnccc3)cc2)C
0.374468	Ic1cc(cc(c1)C)C(=O)Nc2cc(c(c3cnccc3)cc2)C
0.374468	Ic1cc(cc(c1)C)C(=O)Nc2cc(c(c3cnccc3)cc2)C
0.374468	Ic1cc(cc(c1)C)C(=O)Nc2cc(c(c3cnccc3)cc2)C
0.374468	Ic1cc(cc(c1)C)C(=O)Nc2cc(c(c3cnccc3)cc2)C
0.374468	Ic1cc(cc(c1)C)C(=O)Nc2cc(c(c3cnccc3)cc2)C
0.374468	Ic1cc(cc(c1)C)C(=O)Nc2cc(c(c3cnccc3)cc2)C
0.374468	Ic1cc(cc(c1)C)C(=O)Nc2cc(c(c3cnccc3)cc2)C
0.374468	Ic1cc(cc(c1)C)C(=O)Nc2cc(c(c3cnccc3)cc2)C
0.373077	Brc1c(ccc(c1)CN2CCC(c3nc(c4cc(F)ccc4)ccn3)CC2)C
0.373077	Brc1c(ccc(c1)CN2CCC(c3nc(c4cc(F)ccc4)ccn3)CC2)C
0.37247	O=C(Nc1cc(c(c2cnccc2)cc1)C)C3=C(NC=C3)C
0.37247	O=C(Nc1cc(c(c2cnccc2)cc1)C)C3=C(NC=C3)C
0.37247	O=C(Nc1cc(c(c2cnccc2)cc1)C)C3=C(NC=C3)C
0.37247	O=C(Nc1cc(c(c2cnccc2)cc1)C)C3=C(NC=C3)C
0.37247	O=C(Nc1cc(c(c2cnccc2)cc1)C)C3=C(NC=C3)C
0.37247	O=C(Nc1cc(c(c2cnccc2)cc1)C)C3=C(NC=C3)C
0.37247	O=C(Nc1cc(c(c2cnccc2)cc1)C)C3=C(NC=C3)C
0.37247	O=C(Nc1cc(c(c2cnccc2)cc1)C)C3=C(NC=C3)C
0.37247	O=C(Nc1cc(c(c2cnccc2)cc1)C)C3=C(NC=C3)C
0.37247	O=C(Nc1cc(c(c2cnccc2)cc1)C)C3=C(NC=C3)C
0.369919	Clc1c(ccc(NC(=O)c2nc(c3ccncc3)ccc2)c1)CO
0.369919	Clc1c(ccc(NC(=O)c2nc(c3ccncc3)ccc2)c1)CO
0.369919	Clc1c(ccc(NC(=O)c2nc(c3ccncc3)ccc2)c1)CO
0.369919	Clc1c(ccc(NC(=O)c2nc(c3ccncc3)ccc2)c1)CO
0.369919	Clc1c(ccc(NC(=O)c2nc(c3ccncc3)ccc2)c1)CO
0.369919	Clc1c(ccc(NC(=O)c2nc(c3ccncc3)ccc2)c1)CO
0.369919	Clc1c(ccc(NC(=O)c2nc(c3ccncc3)ccc2)c1)CO
0.369919	Clc1c(ccc(NC(=O)c2nc(c3ccncc3)ccc2)c1)CO
0.369919	Clc1c(ccc(NC(=O)c2nc(c3ccncc3)ccc2)c1)CO
0.369919	Clc1c(ccc(NC(=O)c2nc(c3ccncc3)ccc2)c1)CO
0.366412	O=C(Nc1cc(ccc1)C2=NC(=CC(=O)N2)CC)c3ccc(cc3)CN4CCOCC4
0.366412	O=C(Nc1cc(ccc1)C2=NC(=CC(=O)N2)CC)c3ccc(cc3)CN4CCOCC4
0.366412	O=C(Nc1cc(ccc1)C2=NC(=CC(=O)N2)CC)c3ccc(cc3)CN4CCOCC4
0.366412	O=C(Nc1cc(ccc1)C2=NC(=CC(=O)N2)CC)c3ccc(cc3)CN4CCOCC4
0.366412	O=C(Nc1cc(ccc1)C2=NC(=CC(=O)N2)CC)c3ccc(cc3)CN4CCOCC4
0.366412	O=C(Nc1cc(ccc1)C2=NC(=CC(=O)N2)CC)c3ccc(cc3)CN4CCOCC4
0.366412	O=C(Nc1cc(ccc1)C2=NC(=CC(=O)N2)CC)c3ccc(cc3)CN4CCOCC4
0.366412	O=C(Nc1cc(ccc1)C2=NC(=CC(=O)N2)CC)c3ccc(cc3)CN4CCOCC4
0.366412	O=C(Nc1cc(ccc1)C2=NC(=CC(=O)N2)CC)c3ccc(cc3)CN4CCOCC4
0.366412	O=C(Nc1cc(ccc1)C2=NC(=CC(=O)N2)CC)c3ccc(cc3)CN4CCOCC4
0.364372	O=C(Nc1cc(c(OCCN2CCCC2)cc1)C)c3ccc(cc3)CN4CCOCC4
0.364372	O=C(Nc1cc(c(OCCN2CCCC2)cc1)C)c3ccc(cc3)CN4CCOCC4
0.364372	O=C(Nc1cc(c(OCCN2CCCC2)cc1)C)c3ccc(cc3)CN4CCOCC4
0.364372	O=C(Nc1cc(c(OCCN2CCCC2)cc1)C)c3ccc(cc3)CN4CCOCC4
0.364372	O=C(Nc1cc(c(OCCN2CCCC2)cc1)C)c3ccc(cc3)CN4CCOCC4
0.364372	O=C(Nc1cc(c(OCCN2CCCC2)cc1)C)c3ccc(cc3)CN4CCOCC4
0.364372	O=C(Nc1cc(c(OCCN2CCCC2)cc1)C)c3ccc(cc3)CN4CCOCC4
0.364372	O=C(Nc1cc(c(OCCN2CCCC2)cc1)C)c3ccc(cc3)CN4CCOCC4
0.364372	O=C(Nc1cc(c(OCCN2CCCC2)cc1)C)c3ccc(cc3)CN4CCOCC4
0.364372	O=C(Nc1cc(c(OCCN2CCCC2)cc1)C)c3ccc(cc3)CN4CCOCC4
0.363958	O=C(Nc1cc2c(OCCC2=O)cc1)c3nc(ncc3)c4cnccc4
0.363958	O=C(Nc1cc2c(OCCC2=O)cc1)c3nc(ncc3)c4cnccc4
0.363958	O=C(Nc1cc2c(OCCC2=O)cc1)c3nc(ncc3)c4cnccc4
0.363958	O=C(Nc1cc2c(OCCC2=O)cc1)c3nc(ncc3)c4cnccc4
0.363958	O=C(Nc1cc2c(OCCC2=O)cc1)c3nc(ncc3)c4cnccc4
0.363958	O=C(Nc1cc2c(OCCC2=O)cc1)c3nc(ncc3)c4cnccc4
0.363958	O=C(Nc1cc2c(OCCC2=O)cc1)c3nc(ncc3)c4cnccc4
0.363958	O=C(Nc1cc2c(OCCC2=O)cc1)c3nc(ncc3)c4cnccc4
0.363958	O=C(Nc1cc2c(OCCC2=O)cc1)c3nc(ncc3)c4cnccc4
0.363958	O=C(Nc1cc2c(OCCC2=O)cc1)c3nc(ncc3)c4cnccc4
0.360465	Fc1c(ccc(c1)C(=O)Nc2cc(c(c3cnccc3)cc2)C)C(=O)C
0.358423	S(=O)(=O)(Nc1c(c(ccc1)C)C)c2ccc(cc2)C(=O)Nc3cc(c(c4cnccc4)cc3)C
0.358423	S(=O)(=O)(Nc1c(c(ccc1)C)C)c2ccc(cc2)C(=O)Nc3cc(c(c4cnccc4)cc3)C
0.358423	S(=O)(=O)(Nc1c(c(ccc1)C)C)c2ccc(cc2)C(=O)Nc3cc(c(c4cnccc4)cc3)C
0.358423	S(=O)(=O)(Nc1c(c(ccc1)C)C)c2ccc(cc2)C(=O)Nc3cc(c(c4cnccc4)cc3)C
0.358423	S(=O)(=O)(Nc1c(c(ccc1)C)C)c2ccc(cc2)C(=O)Nc3cc(c(c4cnccc4)cc3)C
0.358423	S(=O)(=O)(Nc1c(c(ccc1)C)C)c2ccc(cc2)C(=O)Nc3cc(c(c4cnccc4)cc3)C
0.358423	S(=O)(=O)(Nc1c(c(ccc1)C)C)c2ccc(cc2)C(=O)Nc3cc(c(c4cnccc4)cc3)C
0.358423	S(=O)(=O)(Nc1c(c(ccc1)C)C)c2ccc(cc2)C(=O)Nc3cc(c(c4cnccc4)cc3)C
0.358423	S(=O)(=O)(Nc1c(c(ccc1)C)C)c2ccc(cc2)C(=O)Nc3cc(c(c4cnccc4)cc3)C
0.358423	S(=O)(=O)(Nc1c(c(ccc1)C)C)c2ccc(cc2)C(=O)Nc3cc(c(c4cnccc4)cc3)C
0.357692	O=C(Nc1c(cccc1)COC(C)C)c2nc(ncc2)c3cnccc3
0.357692	O=C(Nc1c(cccc1)COC(C)C)c2nc(ncc2)c3cnccc3
0.357692	O=C(Nc1c(cccc1)COC(C)C)c2nc(ncc2)c3cnccc3
0.357692	O=C(Nc1c(cccc1)COC(C)C)c2nc(ncc2)c3cnccc3
0.357692	O=C(Nc1c(cccc1)COC(C)C)c2nc(ncc2)c3cnccc3
0.357692	O=C(Nc1c(cccc1)COC(C)C)c2nc(ncc2)c3cnccc3
0.357692	O=C(Nc1c(cccc1)COC(C)C)c2nc(ncc2)c3cnccc3
0.357692	O=C(Nc1c(cccc1)COC(C)C)c2nc(ncc2)c3cnccc3
0.357692	O=C(Nc1c(cccc1)COC(C)C)c2nc(ncc2)c3cnccc3
0.357692	O=C(Nc1c(cccc1)COC(C)C)c2nc(ncc2)c3cnccc3
0.356223	Ic1cc(NC(=O)c2ccc(cc2)CN3CCOCC3)c(Br)cc1
0.356223	Ic1cc(NC(=O)c2ccc(cc2)CN3CCOCC3)c(Br)cc1
0.356223	Ic1cc(NC(=O)c2ccc(cc2)CN3CCOCC3)c(Br)cc1
0.356223	Ic1cc(NC(=O)c2ccc(cc2)CN3CCOCC3)c(Br)cc1
0.356223	Ic1cc(NC(=O)c2ccc(cc2)CN3CCOCC3)c(Br)cc1
0.356223	Ic1cc(NC(=O)c2ccc(cc2)CN3CCOCC3)c(Br)cc1
0.356223	Ic1cc(NC(=O)c2ccc(cc2)CN3CCOCC3)c(Br)cc1
0.356223	Ic1cc(NC(=O)c2ccc(cc2)CN3CCOCC3)c(Br)cc1
0.356223	Ic1cc(NC(=O)c2ccc(cc2)CN3CCOCC3)c(Br)cc1
0.356223	Ic1cc(NC(=O)c2ccc(cc2)CN3CCOCC3)c(Br)cc1
0.354244	S1C(=CC=C1)CCCC(=O)Nc2cc(ccc2)C(=O)Nc3cc(c(c4cnccc4)cc3)C
0.354244	S1C(=CC=C1)CCCC(=O)Nc2cc(ccc2)C(=O)Nc3cc(c(c4cnccc4)cc3)C
0.353383	O=C(Nc1cc(c(c2cnccc2)cc1)C)C3=NOC(c4ccc(cc4)CC)=C3
0.353383	O=C(Nc1cc(c(c2cnccc2)cc1)C)C3=NOC(c4ccc(cc4)CC)=C3
0.353383	O=C(Nc1cc(c(c2cnccc2)cc1)C)C3=NOC(c4ccc(cc4)CC)=C3
0.353383	O=C(Nc1cc(c(c2cnccc2)cc1)C)C3=NOC(c4ccc(cc4)CC)=C3
0.353383	O=C(Nc1cc(c(c2cnccc2)cc1)C)C3=NOC(c4ccc(cc4)CC)=C3
0.353383	O=C(Nc1cc(c(c2cnccc2)cc1)C)C3=NOC(c4ccc(cc4)CC)=C3
0.353383	O=C(Nc1cc(c(c2cnccc2)cc1)C)C3=NOC(c4ccc(cc4)CC)=C3
0.353383	O=C(Nc1cc(c(c2cnccc2)cc1)C)C3=NOC(c4ccc(cc4)CC)=C3
0.353383	O=C(Nc1cc(c(c2cnccc2)cc1)C)C3=NOC(c4ccc(cc4)CC)=C3
0.353383	O=C(Nc1cc(c(c2cnccc2)cc1)C)C3=NOC(c4ccc(cc4)CC)=C3
0.352679	O=C(Nc1ccccc1)c2cc(NC(=O)C=O)c(cc2)C
0.352679	O=C(Nc1ccccc1)c2cc(NC(=O)C=O)c(cc2)C
0.352679	O=C(Nc1ccccc1)c2cc(NC(=O)C=O)c(cc2)C
0.352679	O=C(Nc1ccccc1)c2cc(NC(=O)C=O)c(cc2)C
0.351779	Clc1c(ccc(NC)c1)C(=O)Nc2cc(c(c3cnccc3)cc2)C
0.351779	Clc1c(ccc(NC)c1)C(=O)Nc2cc(c(c3cnccc3)cc2)C
0.351779	Clc1c(ccc(NC)c1)C(=O)Nc2cc(c(c3cnccc3)cc2)C
0.351254	S(=O)(=O)(N1CCCCCC1)c2c(ccc(NC(=O)c3nc(c4ccccc4)ccc3)c2)C
0.351254	S(=O)(=O)(N1CCCCCC1)c2c(ccc(NC(=O)c3nc(c4ccccc4)ccc3)c2)C
0.351254	S(=O)(=O)(N1CCCCCC1)c2c(ccc(NC(=O)c3nc(c4ccccc4)ccc3)c2)C
0.351254	S(=O)(=O)(N1CCCCCC1)c2c(ccc(NC(=O)c3nc(c4ccccc4)ccc3)c2)C
0.351254	S(=O)(=O)(N1CCCCCC1)c2c(ccc(NC(=O)c3nc(c4ccccc4)ccc3)c2)C
0.351254	S(=O)(=O)(N1CCCCCC1)c2c(ccc(NC(=O)c3nc(c4ccccc4)ccc3)c2)C
0.351254	S(=O)(=O)(N1CCCCCC1)c2c(ccc(NC(=O)c3nc(c4ccccc4)ccc3)c2)C
0.351254	S(=O)(=O)(N1CCCCCC1)c2c(ccc(NC(=O)c3nc(c4ccccc4)ccc3)c2)C
0.351254	S(=O)(=O)(N1CCCCCC1)c2c(ccc(NC(=O)c3nc(c4ccccc4)ccc3)c2)C
0.351254	S(=O)(=O)(N1CCCCCC1)c2c(ccc(NC(=O)c3nc(c4ccccc4)ccc3)c2)C
0.350195	Clc1ccc(c2cc(F)c(cc2)C(=O)Nc3cc(c(c4cnccc4)cc3)C)cc1
0.350195	Clc1ccc(c2cc(F)c(cc2)C(=O)Nc3cc(c(c4cnccc4)cc3)C)cc1
0.350195	Clc1ccc(c2cc(F)c(cc2)C(=O)Nc3cc(c(c4cnccc4)cc3)C)cc1
0.350195	Clc1ccc(c2cc(F)c(cc2)C(=O)Nc3cc(c(c4cnccc4)cc3)C)cc1
0.350195	Clc1ccc(c2cc(F)c(cc2)C(=O)Nc3cc(c(c4cnccc4)cc3)C)cc1
0.350195	Clc1ccc(c2cc(F)c(cc2)C(=O)Nc3cc(c(c4cnccc4)cc3)C)cc1
0.350195	Clc1ccc(c2cc(F)c(cc2)C(=O)Nc3cc(c(c4cnccc4)cc3)C)cc1
0.350195	Clc1ccc(c2cc(F)c(cc2)C(=O)Nc3cc(c(c4cnccc4)cc3)C)cc1
0.350195	Clc1ccc(c2cc(F)c(cc2)C(=O)Nc3cc(c(c4cnccc4)cc3)C)cc1
0.350195	Clc1ccc(c2cc(F)c(cc2)C(=O)Nc3cc(c(c4cnccc4)cc3)C)cc1
0.348361	Brc1ccc(cc1)CC(=O)Nc2cc(ccc2)C(=O)Nc3c(ccc(O)c3)C
0.348361	Brc1ccc(cc1)CC(=O)Nc2cc(ccc2)C(=O)Nc3c(ccc(O)c3)C
0.348361	Brc1ccc(cc1)CC(=O)Nc2cc(ccc2)C(=O)Nc3c(ccc(O)c3)C
0.348361	Brc1ccc(cc1)CC(=O)Nc2cc(ccc2)C(=O)Nc3c(ccc(O)c3)C
0.348361	Brc1ccc(cc1)CC(=O)Nc2cc(ccc2)C(=O)Nc3c(ccc(O)c3)C
0.348361	Brc1ccc(cc1)CC(=O)Nc2cc(ccc2)C(=O)Nc3c(ccc(O)c3)C
0.348361	Brc1ccc(cc1)CC(=O)Nc2cc(ccc2)C(=O)Nc3c(ccc(O)c3)C
0.348361	Brc1ccc(cc1)CC(=O)Nc2cc(ccc2)C(=O)Nc3c(ccc(O)c3)C
0.348361	Brc1ccc(cc1)CC(=O)Nc2cc(ccc2)C(=O)Nc3c(ccc(O)c3)C
0.348361	Brc1ccc(cc1)CC(=O)Nc2cc(ccc2)C(=O)Nc3c(ccc(O)c3)C
0.348315	O=C(Nc1c(cccc1)C(=O)Nc2cc(c(c3cnccc3)cc2)C)NC(C)C
0.348315	O=C(Nc1c(cccc1)C(=O)Nc2cc(c(c3cnccc3)cc2)C)NC(C)C
0.348315	O=C(Nc1c(cccc1)C(=O)Nc2cc(c(c3cnccc3)cc2)C)NC(C)C
0.348178	Fc1cc(c2nc(ncc2)C3CCN(Cc4cnccc4)CC3)ccc1
0.348178	Fc1cc(c2nc(ncc2)C3CCN(Cc4cnccc4)CC3)ccc1
0.348178	Fc1cc(c2nc(ncc2)C3CCN(Cc4cnccc4)CC3)ccc1
0.348178	Fc1cc(c2nc(ncc2)C3CCN(Cc4cnccc4)CC3)ccc1
0.348178	Fc1cc(c2nc(ncc2)C3CCN(Cc4cnccc4)CC3)ccc1
0.348178	Fc1cc(c2nc(ncc2)C3CCN(Cc4cnccc4)CC3)ccc1
0.348178	Fc1cc(c2nc(ncc2)C3CCN(Cc4cnccc4)CC3)ccc1
0.348178	Fc1cc(c2nc(ncc2)C3CCN(Cc4cnccc4)CC3)ccc1
0.348178	Fc1cc(c2nc(ncc2)C3CCN(Cc4cnccc4)CC3)ccc1
0.348178	Fc1cc(c2nc(ncc2)C3CCN(Cc4cnccc4)CC3)ccc1
0.348178	Ic1cc(NC(=O)c2nc(c3ccncc3)ccc2)c(Br)cc1
0.348178	Ic1cc(NC(=O)c2nc(c3ccncc3)ccc2)c(Br)cc1
0.348178	Ic1cc(NC(=O)c2nc(c3ccncc3)ccc2)c(Br)cc1
0.348178	Ic1cc(NC(=O)c2nc(c3ccncc3)ccc2)c(Br)cc1
0.348178	Ic1cc(NC(=O)c2nc(c3ccncc3)ccc2)c(Br)cc1
0.348178	Ic1cc(NC(=O)c2nc(c3ccncc3)ccc2)c(Br)cc1
0.348178	Ic1cc(NC(=O)c2nc(c3ccncc3)ccc2)c(Br)cc1
0.348178	Ic1cc(NC(=O)c2nc(c3ccncc3)ccc2)c(Br)cc1
0.346457	Fc1c(ccc(NC(=O)c2nc(c3ccncc3)ccc2)c1)C(=O)N
0.346457	Fc1c(ccc(NC(=O)c2nc(c3ccncc3)ccc2)c1)C(=O)N
0.346457	Fc1c(ccc(NC(=O)c2nc(c3ccncc3)ccc2)c1)C(=O)N
0.346457	Fc1c(ccc(NC(=O)c2nc(c3ccncc3)ccc2)c1)C(=O)N
0.346457	Fc1c(ccc(NC(=O)c2nc(c3ccncc3)ccc2)c1)C(=O)N
0.346457	Fc1c(ccc(NC(=O)c2nc(c3ccncc3)ccc2)c1)C(=O)N
0.346457	Fc1c(ccc(NC(=O)c2nc(c3ccncc3)ccc2)c1)C(=O)N
0.346457	Fc1c(ccc(NC(=O)c2nc(c3ccncc3)ccc2)c1)C(=O)N
0.346457	Fc1c(ccc(NC(=O)c2nc(c3ccncc3)ccc2)c1)C(=O)N
0.346457	Fc1c(ccc(NC(=O)c2nc(c3ccncc3)ccc2)c1)C(=O)N
0.346154	Brc1cc(c(NC(=O)CN(C(=O)c2nc(ncc2)c3cnccc3)C)cc1)C
0.346154	Brc1cc(c(NC(=O)CN(C(=O)c2nc(ncc2)c3cnccc3)C)cc1)C
0.346154	Brc1cc(c(NC(=O)CN(C(=O)c2nc(ncc2)c3cnccc3)C)cc1)C
0.346154	Brc1cc(c(NC(=O)CN(C(=O)c2nc(ncc2)c3cnccc3)C)cc1)C
0.346154	Brc1cc(c(NC(=O)CN(C(=O)c2nc(ncc2)c3cnccc3)C)cc1)C
0.346154	Brc1cc(c(NC(=O)CN(C(=O)c2nc(ncc2)c3cnccc3)C)cc1)C
0.346154	Brc1cc(c(NC(=O)CN(C(=O)c2nc(ncc2)c3cnccc3)C)cc1)C
0.346154	Brc1cc(c(NC(=O)CN(C(=O)c2nc(ncc2)c3cnccc3)C)cc1)C
0.346154	Brc1cc(c(NC(=O)CN(C(=O)c2nc(ncc2)c3cnccc3)C)cc1)C
0.346154	Brc1cc(c(NC(=O)CN(C(=O)c2nc(ncc2)c3cnccc3)C)cc1)C
0.345992	O=C(Nc1nccc(c1)CCc2ccccc2)c3ccc(cc3)C=4N=CNC4
0.345992	O=C(Nc1nccc(c1)CCc2ccccc2)c3ccc(cc3)C=4N=CNC4
0.345992	O=C(Nc1nccc(c1)CCc2ccccc2)c3ccc(cc3)C=4N=CNC4
0.345382	S1C(=NC(c2cnccc2)=C1)NC(=O)c3ccc(N4CCOCC4)cc3
0.345382	S1C(=NC(c2cnccc2)=C1)NC(=O)c3ccc(N4CCOCC4)cc3
0.345382	S1C(=NC(c2cnccc2)=C1)NC(=O)c3ccc(N4CCOCC4)cc3
0.345382	S1C(=NC(c2cnccc2)=C1)NC(=O)c3ccc(N4CCOCC4)cc3
0.345382	S1C(=NC(c2cnccc2)=C1)NC(=O)c3ccc(N4CCOCC4)cc3
0.345382	S1C(=NC(c2cnccc2)=C1)NC(=O)c3ccc(N4CCOCC4)cc3
0.345382	S1C(=NC(c2cnccc2)=C1)NC(=O)c3ccc(N4CCOCC4)cc3
0.345382	S1C(=NC(c2cnccc2)=C1)NC(=O)c3ccc(N4CCOCC4)cc3
0.345382	S1C(=NC(c2cnccc2)=C1)NC(=O)c3ccc(N4CCOCC4)cc3
0.343396	O=C(Nc1cc(c(c2cnccc2)cc1)C)c3c(cccc3)CC(C)(C)C
0.343396	O=C(Nc1cc(c(c2cnccc2)cc1)C)c3c(cccc3)CC(C)(C)C
0.343396	O=C(Nc1cc(c(c2cnccc2)cc1)C)c3c(cccc3)CC(C)(C)C
0.343396	O=C(Nc1cc(c(c2cnccc2)cc1)C)c3c(cccc3)CC(C)(C)C
0.343396	O=C(Nc1cc(c(c2cnccc2)cc1)C)c3c(cccc3)CC(C)(C)C
0.343396	O=C(Nc1cc(c(c2cnccc2)cc1)C)c3c(cccc3)CC(C)(C)C
0.343396	O=C(Nc1cc(c(c2cnccc2)cc1)C)c3c(cccc3)CC(C)(C)C
0.343396	O=C(Nc1cc(c(c2cnccc2)cc1)C)c3c(cccc3)CC(C)(C)C
0.343396	O=C(Nc1cc(c(c2cnccc2)cc1)C)c3c(cccc3)CC(C)(C)C
0.343396	O=C(Nc1cc(c(c2cnccc2)cc1)C)c3c(cccc3)CC(C)(C)C
0.343096	Brc1c(ccc(NC(=O)c2cncc(c3ccc(OC)cc3)c2)c1)C
0.343096	Brc1c(ccc(NC(=O)c2cncc(c3ccc(OC)cc3)c2)c1)C
0.342742	Fc1c(NC(=O)Cc2ccc(NC(=O)c3ccc(cc3)C=4N=CNC4)cc2)cccc1
0.342742	Fc1c(NC(=O)Cc2ccc(NC(=O)c3ccc(cc3)C=4N=CNC4)cc2)cccc1
0.342742	Fc1c(NC(=O)Cc2ccc(NC(=O)c3ccc(cc3)C=4N=CNC4)cc2)cccc1
0.342742	Fc1c(NC(=O)Cc2ccc(NC(=O)c3ccc(cc3)C=4N=CNC4)cc2)cccc1
0.342742	Fc1c(NC(=O)Cc2ccc(NC(=O)c3ccc(cc3)C=4N=CNC4)cc2)cccc1
0.342742	Fc1c(NC(=O)Cc2ccc(NC(=O)c3ccc(cc3)C=4N=CNC4)cc2)cccc1
0.342742	Fc1c(NC(=O)Cc2ccc(NC(=O)c3ccc(cc3)C=4N=CNC4)cc2)cccc1
0.342742	Fc1c(NC(=O)Cc2ccc(NC(=O)c3ccc(cc3)C=4N=CNC4)cc2)cccc1
0.342742	Fc1c(NC(=O)Cc2ccc(NC(=O)c3ccc(cc3)C=4N=CNC4)cc2)cccc1
0.342742	Fc1c(NC(=O)Cc2ccc(NC(=O)c3ccc(cc3)C=4N=CNC4)cc2)cccc1
0.341772	FC(F)(F)CN1CCN(c2ccc(NC(=O)c3ccc(cc3)C=4N=CNC4)cc2)CC1
0.340426	Clc1c(NC(=O)c2ccc(cc2)C=3N=CNC3)ccc(Cl)c1
0.340426	Clc1c(NC(=O)c2ccc(cc2)C=3N=CNC3)ccc(Cl)c1
0.340426	Clc1c(NC(=O)c2ccc(cc2)C=3N=CNC3)ccc(Cl)c1
0.340426	Clc1c(NC(=O)c2ccc(cc2)C=3N=CNC3)ccc(Cl)c1
0.340426	Clc1c(NC(=O)c2ccc(cc2)C=3N=CNC3)ccc(Cl)c1
0.340426	Clc1c(NC(=O)c2ccc(cc2)C=3N=CNC3)ccc(Cl)c1
0.340426	Clc1c(NC(=O)c2ccc(cc2)C=3N=CNC3)ccc(Cl)c1
0.340426	Clc1c(NC(=O)c2ccc(cc2)C=3N=CNC3)ccc(Cl)c1
0.340426	Clc1c(NC(=O)c2ccc(cc2)C=3N=CNC3)ccc(Cl)c1
0.340426	Clc1c(NC(=O)c2ccc(cc2)C=3N=CNC3)ccc(Cl)c1
0.339552	FC(F)CN1N=C(C(=O)Nc2cc(c(c3cnccc3)cc2)C)C=C1
0.334783	O=C(O)c1cc(c2cc(NC(=O)c3ccc(cc3)C=4N=CNC4)ccc2)ccc1
0.334783	O=C(O)c1cc(c2cc(NC(=O)c3ccc(cc3)C=4N=CNC4)ccc2)ccc1
0.334783	O=C(O)c1cc(c2cc(NC(=O)c3ccc(cc3)C=4N=CNC4)ccc2)ccc1
0.334783	O=C(O)c1cc(c2cc(NC(=O)c3ccc(cc3)C=4N=CNC4)ccc2)ccc1
0.334783	O=C(O)c1cc(c2cc(NC(=O)c3ccc(cc3)C=4N=CNC4)ccc2)ccc1
0.334783	O=C(O)c1cc(c2cc(NC(=O)c3ccc(cc3)C=4N=CNC4)ccc2)ccc1
0.334783	O=C(O)c1cc(c2cc(NC(=O)c3ccc(cc3)C=4N=CNC4)ccc2)ccc1
0.334783	O=C(O)c1cc(c2cc(NC(=O)c3ccc(cc3)C=4N=CNC4)ccc2)ccc1
0.334783	O=C(O)c1cc(c2cc(NC(=O)c3ccc(cc3)C=4N=CNC4)ccc2)ccc1
0.334783	O=C(O)c1cc(c2cc(NC(=O)c3ccc(cc3)C=4N=CNC4)ccc2)ccc1
0.334677	O=C(Nc1cc(c(c2cnccc2)cc1)C)CCCc3cc(c(cc3)C)C
0.334677	O=C(Nc1cc(c(c2cnccc2)cc1)C)CCCc3cc(c(cc3)C)C
0.334677	O=C(Nc1cc(c(c2cnccc2)cc1)C)CCCc3cc(c(cc3)C)C
0.334677	O=C(Nc1cc(c(c2cnccc2)cc1)C)CCCc3cc(c(cc3)C)C
0.334677	O=C(Nc1cc(c(c2cnccc2)cc1)C)CCCc3cc(c(cc3)C)C
0.334677	O=C(Nc1cc(c(c2cnccc2)cc1)C)CCCc3cc(c(cc3)C)C
0.334677	O=C(Nc1cc(c(c2cnccc2)cc1)C)CCCc3cc(c(cc3)C)C
0.334677	O=C(Nc1cc(c(c2cnccc2)cc1)C)CCCc3cc(c(cc3)C)C
0.334677	O=C(Nc1cc(c(c2cnccc2)cc1)C)CCCc3cc(c(cc3)C)C
0.334677	O=C(Nc1cc(c(c2cnccc2)cc1)C)CCCc3cc(c(cc3)C)C
0.334586	S1C(SCC(=O)Nc2ccc(cc2)C(=O)NC=3SC=C(N3)c4cnccc4)=CC=C1
0.334586	S1C(SCC(=O)Nc2ccc(cc2)C(=O)NC=3SC=C(N3)c4cnccc4)=CC=C1
0.334586	S1C(SCC(=O)Nc2ccc(cc2)C(=O)NC=3SC=C(N3)c4cnccc4)=CC=C1
0.334586	S1C(SCC(=O)Nc2ccc(cc2)C(=O)NC=3SC=C(N3)c4cnccc4)=CC=C1
0.334586	S1C(SCC(=O)Nc2ccc(cc2)C(=O)NC=3SC=C(N3)c4cnccc4)=CC=C1
0.334586	S1C(SCC(=O)Nc2ccc(cc2)C(=O)NC=3SC=C(N3)c4cnccc4)=CC=C1
0.334586	S1C(SCC(=O)Nc2ccc(cc2)C(=O)NC=3SC=C(N3)c4cnccc4)=CC=C1
0.334586	S1C(SCC(=O)Nc2ccc(cc2)C(=O)NC=3SC=C(N3)c4cnccc4)=CC=C1
0.334586	S1C(SCC(=O)Nc2ccc(cc2)C(=O)NC=3SC=C(N3)c4cnccc4)=CC=C1
0.334586	S1C(SCC(=O)Nc2ccc(cc2)C(=O)NC=3SC=C(N3)c4cnccc4)=CC=C1
0.33452	Clc1c(F)ccc(S(=O)(=O)Nc2ccc(cc2)C(=O)Nc3cc(c(c4cnccc4)cc3)C)c1
0.333333	O=C(Nc1cc(c(c2cnccc2)cc1)C)C3=C(NC(C=O)=C3)C
0.333333	O=C(Nc1cc(c(c2cnccc2)cc1)C)C3=C(NC(C=O)=C3)C
0.333333	O=C(Nc1cc(c(c2cnccc2)cc1)C)C3=C(NC(C=O)=C3)C
0.333333	O=C(Nc1cc(c(c2cnccc2)cc1)C)C3=C(NC(C=O)=C3)C
0.333333	O=C(Nc1cc(c(c2cnccc2)cc1)C)C3=C(NC(C=O)=C3)C
0.333333	O=C(Nc1cc(c(c2cnccc2)cc1)C)C3=C(NC(C=O)=C3)C
0.333333	O=C(Nc1cc(c(c2cnccc2)cc1)C)C3=C(NC(C=O)=C3)C
0.333333	O=C(Nc1cc(c(c2cnccc2)cc1)C)C3=C(NC(C=O)=C3)C
0.333333	O=C(Nc1cc(c(c2cnccc2)cc1)C)C3=C(NC(C=O)=C3)C
0.333333	O=C(Nc1cc(c(c2cnccc2)cc1)C)C3=C(NC(C=O)=C3)C
0.333333	O=C(N)c1ccc(cc1)C=CC(=O)Nc2cc(c(c3cnccc3)cc2)C
0.333333	O=C(N)c1ccc(cc1)C=CC(=O)Nc2cc(c(c3cnccc3)cc2)C
0.333333	O=C(N)c1ccc(cc1)C=CC(=O)Nc2cc(c(c3cnccc3)cc2)C
0.333333	O=C(N)c1ccc(cc1)C=CC(=O)Nc2cc(c(c3cnccc3)cc2)C
0.333333	O=C(N)c1ccc(cc1)C=CC(=O)Nc2cc(c(c3cnccc3)cc2)C
0.333333	O=C(N)c1ccc(cc1)C=CC(=O)Nc2cc(c(c3cnccc3)cc2)C
0.333333	O=C(N)c1ccc(cc1)C=CC(=O)Nc2cc(c(c3cnccc3)cc2)C
0.333333	O=C(N)c1ccc(cc1)C=CC(=O)Nc2cc(c(c3cnccc3)cc2)C
0.333333	O=C(N)c1ccc(cc1)C=CC(=O)Nc2cc(c(c3cnccc3)cc2)C
0.333333	O=C(N)c1ccc(cc1)C=CC(=O)Nc2cc(c(c3cnccc3)cc2)C
0.332016	S1C(=NC(c2cnccc2)=C1)NC(=O)c3cc(ccc3)CC(F)(F)F
0.332016	S1C(=NC(c2cnccc2)=C1)NC(=O)c3cc(ccc3)CC(F)(F)F
0.332016	S1C(=NC(c2cnccc2)=C1)NC(=O)c3cc(ccc3)CC(F)(F)F
0.332016	S1C(=NC(c2cnccc2)=C1)NC(=O)c3cc(ccc3)CC(F)(F)F
0.332016	S1C(=NC(c2cnccc2)=C1)NC(=O)c3cc(ccc3)CC(F)(F)F
0.332016	S1C(=NC(c2cnccc2)=C1)NC(=O)c3cc(ccc3)CC(F)(F)F
0.332016	S1C(=NC(c2cnccc2)=C1)NC(=O)c3cc(ccc3)CC(F)(F)F
0.332016	S1C(=NC(c2cnccc2)=C1)NC(=O)c3cc(ccc3)CC(F)(F)F
0.332016	S1C(=NC(c2cnccc2)=C1)NC(=O)c3cc(ccc3)CC(F)(F)F
0.332016	S1C(=NC(c2cnccc2)=C1)NC(=O)c3cc(ccc3)CC(F)(F)F
0.33101	S(C1=NC=CN1c2cc(ccc2)C(=O)Nc3cc(c(c4cnccc4)cc3)C)C
0.33101	S(C1=NC=CN1c2cc(ccc2)C(=O)Nc3cc(c(c4cnccc4)cc3)C)C
0.33101	S(C1=NC=CN1c2cc(ccc2)C(=O)Nc3cc(c(c4cnccc4)cc3)C)C
0.33101	S(C1=NC=CN1c2cc(ccc2)C(=O)Nc3cc(c(c4cnccc4)cc3)C)C
0.33101	S(C1=NC=CN1c2cc(ccc2)C(=O)Nc3cc(c(c4cnccc4)cc3)C)C
0.33101	S(C1=NC=CN1c2cc(ccc2)C(=O)Nc3cc(c(c4cnccc4)cc3)C)C
0.33101	S(C1=NC=CN1c2cc(ccc2)C(=O)Nc3cc(c(c4cnccc4)cc3)C)C
0.33101	S(C1=NC=CN1c2cc(ccc2)C(=O)Nc3cc(c(c4cnccc4)cc3)C)C
0.33101	S(C1=NC=CN1c2cc(ccc2)C(=O)Nc3cc(c(c4cnccc4)cc3)C)C
0.33101	S(C1=NC=CN1c2cc(ccc2)C(=O)Nc3cc(c(c4cnccc4)cc3)C)C
0.32963	O=C(Nc1cc(c(c2cnccc2)cc1)C)c3c(OC)cc(C#N)cc3
0.32963	O=C(Nc1cc(c(c2cnccc2)cc1)C)c3c(OC)cc(C#N)cc3
0.32963	O=C(Nc1cc(c(c2cnccc2)cc1)C)c3c(OC)cc(C#N)cc3
0.32963	O=C(Nc1cc(c(c2cnccc2)cc1)C)c3c(OC)cc(C#N)cc3
0.32963	O=C(Nc1cc(c(c2cnccc2)cc1)C)c3c(OC)cc(C#N)cc3
0.32963	O=C(Nc1cc(c(c2cnccc2)cc1)C)c3c(OC)cc(C#N)cc3
0.32963	O=C(Nc1cc(c(c2cnccc2)cc1)C)c3c(OC)cc(C#N)cc3
0.32963	O=C(Nc1cc(c(c2cnccc2)cc1)C)c3c(OC)cc(C#N)cc3
0.32963	O=C(Nc1cc(c(c2cnccc2)cc1)C)c3c(OC)cc(C#N)cc3
0.32963	O=C(Nc1cc(c(c2cnccc2)cc1)C)c3c(OC)cc(C#N)cc3
0.327206	Clc1c(Cl)ccc(c2c(ccc(F)c2)C(=O)Nc3cc(c(c4cnccc4)cc3)C)c1
0.327206	Clc1c(Cl)ccc(c2c(ccc(F)c2)C(=O)Nc3cc(c(c4cnccc4)cc3)C)c1
0.327206	Clc1c(Cl)ccc(c2c(ccc(F)c2)C(=O)Nc3cc(c(c4cnccc4)cc3)C)c1
0.327206	Clc1c(Cl)ccc(c2c(ccc(F)c2)C(=O)Nc3cc(c(c4cnccc4)cc3)C)c1
0.327206	Clc1c(Cl)ccc(c2c(ccc(F)c2)C(=O)Nc3cc(c(c4cnccc4)cc3)C)c1
0.327206	Clc1c(Cl)ccc(c2c(ccc(F)c2)C(=O)Nc3cc(c(c4cnccc4)cc3)C)c1
0.327206	Clc1c(Cl)ccc(c2c(ccc(F)c2)C(=O)Nc3cc(c(c4cnccc4)cc3)C)c1
0.327206	Clc1c(Cl)ccc(c2c(ccc(F)c2)C(=O)Nc3cc(c(c4cnccc4)cc3)C)c1
0.327206	Clc1c(Cl)ccc(c2c(ccc(F)c2)C(=O)Nc3cc(c(c4cnccc4)cc3)C)c1
0.327206	Clc1c(Cl)ccc(c2c(ccc(F)c2)C(=O)Nc3cc(c(c4cnccc4)cc3)C)c1
0.326923	Clc1c(cc(O)cc1)C(=O)Nc2cc(c(c3cnccc3)cc2)C
0.326923	Clc1c(cc(O)cc1)C(=O)Nc2cc(c(c3cnccc3)cc2)C
0.326923	Clc1c(cc(O)cc1)C(=O)Nc2cc(c(c3cnccc3)cc2)C
0.326923	Clc1c(cc(O)cc1)C(=O)Nc2cc(c(c3cnccc3)cc2)C
0.325843	S1C=NC(=C1)CN2CCC(NC(=O)c3nc(ncc3)c4cnccc4)CC2
0.325843	S1C=NC(=C1)CN2CCC(NC(=O)c3nc(ncc3)c4cnccc4)CC2
0.325843	S1C=NC(=C1)CN2CCC(NC(=O)c3nc(ncc3)c4cnccc4)CC2
0.325843	S1C=NC(=C1)CN2CCC(NC(=O)c3nc(ncc3)c4cnccc4)CC2
0.325843	S1C=NC(=C1)CN2CCC(NC(=O)c3nc(ncc3)c4cnccc4)CC2
0.325843	S1C=NC(=C1)CN2CCC(NC(=O)c3nc(ncc3)c4cnccc4)CC2
0.325843	S1C=NC(=C1)CN2CCC(NC(=O)c3nc(ncc3)c4cnccc4)CC2
0.325843	S1C=NC(=C1)CN2CCC(NC(=O)c3nc(ncc3)c4cnccc4)CC2
0.325843	S1C=NC(=C1)CN2CCC(NC(=O)c3nc(ncc3)c4cnccc4)CC2
0.325843	S1C=NC(=C1)CN2CCC(NC(=O)c3nc(ncc3)c4cnccc4)CC2
0.322835	Fc1c(N(C)C)ccc(NC(=O)c2nc(c3ccccc3)ccc2)c1
0.322835	Fc1c(N(C)C)ccc(NC(=O)c2nc(c3ccccc3)ccc2)c1
0.322835	Fc1c(N(C)C)ccc(NC(=O)c2nc(c3ccccc3)ccc2)c1
0.322835	Fc1c(N(C)C)ccc(NC(=O)c2nc(c3ccccc3)ccc2)c1
0.322835	Fc1c(N(C)C)ccc(NC(=O)c2nc(c3ccccc3)ccc2)c1
0.322835	Fc1c(N(C)C)ccc(NC(=O)c2nc(c3ccccc3)ccc2)c1
0.322835	Fc1c(N(C)C)ccc(NC(=O)c2nc(c3ccccc3)ccc2)c1
0.322835	Fc1c(N(C)C)ccc(NC(=O)c2nc(c3ccccc3)ccc2)c1
0.322835	Fc1c(N(C)C)ccc(NC(=O)c2nc(c3ccccc3)ccc2)c1
0.322835	Fc1c(N(C)C)ccc(NC(=O)c2nc(c3ccccc3)ccc2)c1
0.322581	FC(F)(F)CN1CCN(c2ccc(NC(=O)c3nc(c4ccccc4)ccc3)cc2)CC1
0.322581	FC(F)(F)CN1CCN(c2ccc(NC(=O)c3nc(c4ccccc4)ccc3)cc2)CC1
0.322581	FC(F)(F)CN1CCN(c2ccc(NC(=O)c3nc(c4ccccc4)ccc3)cc2)CC1
0.322581	FC(F)(F)CN1CCN(c2ccc(NC(=O)c3nc(c4ccccc4)ccc3)cc2)CC1
0.322581	FC(F)(F)CN1CCN(c2ccc(NC(=O)c3nc(c4ccccc4)ccc3)cc2)CC1
0.322581	FC(F)(F)CN1CCN(c2ccc(NC(=O)c3nc(c4ccccc4)ccc3)cc2)CC1
0.322581	FC(F)(F)CN1CCN(c2ccc(NC(=O)c3nc(c4ccccc4)ccc3)cc2)CC1
0.322581	FC(F)(F)CN1CCN(c2ccc(NC(=O)c3nc(c4ccccc4)ccc3)cc2)CC1
0.322581	FC(F)(F)CN1CCN(c2ccc(NC(=O)c3nc(c4ccccc4)ccc3)cc2)CC1
0.322581	FC(F)(F)CN1CCN(c2ccc(NC(=O)c3nc(c4ccccc4)ccc3)cc2)CC1
0.32197	O=C(Nc1cc(c(c2cnccc2)cc1)C)C3CCN(c4ncccn4)CC3
0.32197	O=C(Nc1cc(c(c2cnccc2)cc1)C)C3CCN(c4ncccn4)CC3
0.32197	O=C(Nc1cc(c(c2cnccc2)cc1)C)C3CCN(c4ncccn4)CC3
0.32197	O=C(Nc1cc(c(c2cnccc2)cc1)C)C3CCN(c4ncccn4)CC3
0.32197	O=C(Nc1cc(c(c2cnccc2)cc1)C)C3CCN(c4ncccn4)CC3
0.321705	O=C(Nc1cc(c(c2cnccc2)cc1)C)c3c(c(ccc3C)C)C
0.319502	O=C(N1CCN(Cc2nccnc2)CC1)c3ccc(NC(=O)c4ccncc4)cc3
0.319502	O=C(N1CCN(Cc2nccnc2)CC1)c3ccc(NC(=O)c4ccncc4)cc3
0.319502	O=C(N1CCN(Cc2nccnc2)CC1)c3ccc(NC(=O)c4ccncc4)cc3
0.319502	O=C(N1CCN(Cc2nccnc2)CC1)c3ccc(NC(=O)c4ccncc4)cc3
0.319502	O=C(N1CCN(Cc2nccnc2)CC1)c3ccc(NC(=O)c4ccncc4)cc3
0.319502	O=C(N1CCN(Cc2nccnc2)CC1)c3ccc(NC(=O)c4ccncc4)cc3
0.319502	O=C(N1CCN(Cc2nccnc2)CC1)c3ccc(NC(=O)c4ccncc4)cc3
0.319502	O=C(N1CCN(Cc2nccnc2)CC1)c3ccc(NC(=O)c4ccncc4)cc3
0.319502	O=C(N1CCN(Cc2nccnc2)CC1)c3ccc(NC(=O)c4ccncc4)cc3
0.319502	O=C(N1CCN(Cc2nccnc2)CC1)c3ccc(NC(=O)c4ccncc4)cc3
0.319444	Brc1c(ccc(NC(=O)c2ccc(NC(=O)N)cc2)c1)C
0.319444	Brc1c(ccc(NC(=O)c2ccc(NC(=O)N)cc2)c1)C
0.319444	Brc1c(ccc(NC(=O)c2ccc(NC(=O)N)cc2)c1)C
0.319444	Brc1c(ccc(NC(=O)c2ccc(NC(=O)N)cc2)c1)C
0.319444	Brc1c(ccc(NC(=O)c2ccc(NC(=O)N)cc2)c1)C
0.319444	Brc1c(ccc(NC(=O)c2ccc(NC(=O)N)cc2)c1)C
0.319444	Brc1c(ccc(NC(=O)c2ccc(NC(=O)N)cc2)c1)C
0.319444	Brc1c(ccc(NC(=O)c2ccc(NC(=O)N)cc2)c1)C
0.319444	Brc1c(ccc(NC(=O)c2ccc(NC(=O)N)cc2)c1)C
0.319444	Brc1c(ccc(NC(=O)c2ccc(NC(=O)N)cc2)c1)C
0.317073	S(c1nc(nc(c1C(=O)Nc2cc(c(c3cnccc3)cc2)C)C)c4ccc(F)cc4)C
0.317073	S(c1nc(nc(c1C(=O)Nc2cc(c(c3cnccc3)cc2)C)C)c4ccc(F)cc4)C
0.317073	S(c1nc(nc(c1C(=O)Nc2cc(c(c3cnccc3)cc2)C)C)c4ccc(F)cc4)C
0.317073	S(c1nc(nc(c1C(=O)Nc2cc(c(c3cnccc3)cc2)C)C)c4ccc(F)cc4)C
0.317073	S(c1nc(nc(c1C(=O)Nc2cc(c(c3cnccc3)cc2)C)C)c4ccc(F)cc4)C
0.317073	S(c1nc(nc(c1C(=O)Nc2cc(c(c3cnccc3)cc2)C)C)c4ccc(F)cc4)C
0.317073	S(c1nc(nc(c1C(=O)Nc2cc(c(c3cnccc3)cc2)C)C)c4ccc(F)cc4)C
0.317073	S(c1nc(nc(c1C(=O)Nc2cc(c(c3cnccc3)cc2)C)C)c4ccc(F)cc4)C
0.317073	S(c1nc(nc(c1C(=O)Nc2cc(c(c3cnccc3)cc2)C)C)c4ccc(F)cc4)C
0.317073	S(c1nc(nc(c1C(=O)Nc2cc(c(c3cnccc3)cc2)C)C)c4ccc(F)cc4)C
0.316981	O=C(NCC(=O)Nc1cc(c(c2cnccc2)cc1)C)C=3OC=CC3
0.316981	O=C(NCC(=O)Nc1cc(c(c2cnccc2)cc1)C)C=3OC=CC3
0.316981	O=C(NCC(=O)Nc1cc(c(c2cnccc2)cc1)C)C=3OC=CC3
0.316981	O=C(NCC(=O)Nc1cc(c(c2cnccc2)cc1)C)C=3OC=CC3
0.316981	O=C(NCC(=O)Nc1cc(c(c2cnccc2)cc1)C)C=3OC=CC3
0.316981	O=C(NCC(=O)Nc1cc(c(c2cnccc2)cc1)C)C=3OC=CC3
0.316981	O=C(NCC(=O)Nc1cc(c(c2cnccc2)cc1)C)C=3OC=CC3
0.316981	O=C(NCC(=O)Nc1cc(c(c2cnccc2)cc1)C)C=3OC=CC3
0.316981	O=C(NCC(=O)Nc1cc(c(c2cnccc2)cc1)C)C=3OC=CC3
0.316981	O=C(NCC(=O)Nc1cc(c(c2cnccc2)cc1)C)C=3OC=CC3
0.316279	Brc1c(ccc(NC(=O)c2cc(Br)c(cc2)C)c1)C
0.316279	Brc1c(ccc(NC(=O)c2cc(Br)c(cc2)C)c1)C
0.316279	Brc1c(ccc(NC(=O)c2cc(Br)c(cc2)C)c1)C
0.316279	Brc1c(ccc(NC(=O)c2cc(Br)c(cc2)C)c1)C
0.316279	Brc1c(ccc(NC(=O)c2cc(Br)c(cc2)C)c1)C
0.316279	Brc1c(ccc(NC(=O)c2cc(Br)c(cc2)C)c1)C
0.316279	Brc1c(ccc(NC(=O)c2cc(Br)c(cc2)C)c1)C
0.316279	Brc1c(ccc(NC(=O)c2cc(Br)c(cc2)C)c1)C
0.316279	Brc1c(ccc(NC(=O)c2cc(Br)c(cc2)C)c1)C
0.316279	Brc1c(ccc(NC(=O)c2cc(Br)c(cc2)C)c1)C
0.315574	O=C(Nc1c(OC)cc(NC(=O)C=O)cc1)c2cnccc2
0.315574	O=C(Nc1c(OC)cc(NC(=O)C=O)cc1)c2cnccc2
0.315574	O=C(Nc1c(OC)cc(NC(=O)C=O)cc1)c2cnccc2
0.315574	O=C(Nc1c(OC)cc(NC(=O)C=O)cc1)c2cnccc2
0.315574	O=C(Nc1c(OC)cc(NC(=O)C=O)cc1)c2cnccc2
0.315574	O=C(Nc1c(OC)cc(NC(=O)C=O)cc1)c2cnccc2
0.315574	O=C(Nc1c(OC)cc(NC(=O)C=O)cc1)c2cnccc2
0.315574	O=C(Nc1c(OC)cc(NC(=O)C=O)cc1)c2cnccc2
0.315574	O=C(Nc1c(OC)cc(NC(=O)C=O)cc1)c2cnccc2
0.315574	O=C(Nc1c(OC)cc(NC(=O)C=O)cc1)c2cnccc2
0.314516	O=C(Nc1cc(ccc1)C2=NOC=C2)c3ccc(cc3)CN(C4CC4)CC
0.314516	O=C(Nc1cc(ccc1)C2=NOC=C2)c3ccc(cc3)CN(C4CC4)CC
0.314516	O=C(Nc1cc(ccc1)C2=NOC=C2)c3ccc(cc3)CN(C4CC4)CC
0.314516	O=C(Nc1cc(ccc1)C2=NOC=C2)c3ccc(cc3)CN(C4CC4)CC
0.314516	O=C(Nc1cc(ccc1)C2=NOC=C2)c3ccc(cc3)CN(C4CC4)CC
0.314516	O=C(Nc1cc(ccc1)C2=NOC=C2)c3ccc(cc3)CN(C4CC4)CC
0.314516	O=C(Nc1cc(ccc1)C2=NOC=C2)c3ccc(cc3)CN(C4CC4)CC
0.314516	O=C(Nc1cc(ccc1)C2=NOC=C2)c3ccc(cc3)CN(C4CC4)CC
0.314516	O=C(Nc1cc(ccc1)C2=NOC=C2)c3ccc(cc3)CN(C4CC4)CC
0.314516	O=C(Nc1cc(ccc1)C2=NOC=C2)c3ccc(cc3)CN(C4CC4)CC
0.314286	Brc1c(ccc(NC(=O)c2ccc(Oc3ncc(Cl)cc3)cc2)c1)C
0.314286	Brc1c(ccc(NC(=O)c2ccc(Oc3ncc(Cl)cc3)cc2)c1)C
0.314286	Brc1c(ccc(NC(=O)c2ccc(Oc3ncc(Cl)cc3)cc2)c1)C
0.314286	Brc1c(ccc(NC(=O)c2ccc(Oc3ncc(Cl)cc3)cc2)c1)C
0.314286	Brc1c(ccc(NC(=O)c2ccc(Oc3ncc(Cl)cc3)cc2)c1)C
0.314286	Brc1c(ccc(NC(=O)c2ccc(Oc3ncc(Cl)cc3)cc2)c1)C
0.314286	Brc1c(ccc(NC(=O)c2ccc(Oc3ncc(Cl)cc3)cc2)c1)C
0.314286	Brc1c(ccc(NC(=O)c2ccc(Oc3ncc(Cl)cc3)cc2)c1)C
0.314286	Brc1c(ccc(NC(=O)c2ccc(Oc3ncc(Cl)cc3)cc2)c1)C
0.314286	Brc1c(ccc(NC(=O)c2ccc(Oc3ncc(Cl)cc3)cc2)c1)C
0.31405	Brc1c(ccc(NC(=O)c2cnc(OCC)cc2)c1)C
0.31405	Brc1c(ccc(NC(=O)c2cnc(OCC)cc2)c1)C
0.31405	Brc1c(ccc(NC(=O)c2cnc(OCC)cc2)c1)C
0.31405	Brc1c(ccc(NC(=O)c2cnc(OCC)cc2)c1)C
0.31405	Brc1c(ccc(NC(=O)c2cnc(OCC)cc2)c1)C
0.31405	Brc1c(ccc(NC(=O)c2cnc(OCC)cc2)c1)C
0.31405	Brc1c(ccc(NC(=O)c2cnc(OCC)cc2)c1)C
0.31405	Brc1c(ccc(NC(=O)c2cnc(OCC)cc2)c1)C
0.31405	Brc1c(ccc(NC(=O)c2cnc(OCC)cc2)c1)C
0.31405	Brc1c(ccc(NC(=O)c2cnc(OCC)cc2)c1)C
0.312741	Brc1ccc(cc1)C=2N=C(SC2)NC(=O)c3cc(NC(=O)Cc4ccc(Br)cc4)ccc3
0.312741	Brc1ccc(cc1)C=2N=C(SC2)NC(=O)c3cc(NC(=O)Cc4ccc(Br)cc4)ccc3
0.312741	Brc1ccc(cc1)C=2N=C(SC2)NC(=O)c3cc(NC(=O)Cc4ccc(Br)cc4)ccc3
0.312741	Brc1ccc(cc1)C=2N=C(SC2)NC(=O)c3cc(NC(=O)Cc4ccc(Br)cc4)ccc3
0.312741	Brc1ccc(cc1)C=2N=C(SC2)NC(=O)c3cc(NC(=O)Cc4ccc(Br)cc4)ccc3
0.312741	Brc1ccc(cc1)C=2N=C(SC2)NC(=O)c3cc(NC(=O)Cc4ccc(Br)cc4)ccc3
0.312741	Brc1ccc(cc1)C=2N=C(SC2)NC(=O)c3cc(NC(=O)Cc4ccc(Br)cc4)ccc3
0.312741	Brc1ccc(cc1)C=2N=C(SC2)NC(=O)c3cc(NC(=O)Cc4ccc(Br)cc4)ccc3
0.312741	Brc1ccc(cc1)C=2N=C(SC2)NC(=O)c3cc(NC(=O)Cc4ccc(Br)cc4)ccc3
0.312741	Brc1ccc(cc1)C=2N=C(SC2)NC(=O)c3cc(NC(=O)Cc4ccc(Br)cc4)ccc3
0.312741	O=C(Nc1c(cc(OCc2ccccc2)cc1)C)c3cnc(OCC)cc3
0.312741	O=C(Nc1c(cc(OCc2ccccc2)cc1)C)c3cnc(OCC)cc3
0.312741	O=C(Nc1c(cc(OCc2ccccc2)cc1)C)c3cnc(OCC)cc3
0.312741	O=C(Nc1c(cc(OCc2ccccc2)cc1)C)c3cnc(OCC)cc3
0.312741	O=C(Nc1c(cc(OCc2ccccc2)cc1)C)c3cnc(OCC)cc3
0.312281	O=C(Nc1cc(c(c2cnccc2)cc1)C)c3c(OCCOC(C)C)cc(OC)cc3
0.312281	O=C(Nc1cc(c(c2cnccc2)cc1)C)c3c(OCCOC(C)C)cc(OC)cc3
0.312281	O=C(Nc1cc(c(c2cnccc2)cc1)C)c3c(OCCOC(C)C)cc(OC)cc3
0.312281	O=C(Nc1cc(c(c2cnccc2)cc1)C)c3c(OCCOC(C)C)cc(OC)cc3
0.312281	O=C(Nc1cc(c(c2cnccc2)cc1)C)c3c(OCCOC(C)C)cc(OC)cc3
0.312281	O=C(Nc1cc(c(c2cnccc2)cc1)C)c3c(OCCOC(C)C)cc(OC)cc3
0.312281	O=C(Nc1cc(c(c2cnccc2)cc1)C)c3c(OCCOC(C)C)cc(OC)cc3
0.312281	O=C(Nc1cc(c(c2cnccc2)cc1)C)c3c(OCCOC(C)C)cc(OC)cc3
0.312281	O=C(Nc1cc(c(c2cnccc2)cc1)C)c3c(OCCOC(C)C)cc(OC)cc3
0.312281	O=C(Nc1cc(c(c2cnccc2)cc1)C)c3c(OCCOC(C)C)cc(OC)cc3
0.312281	S1C(C2=NNC=C2C(=O)Nc3cc(c(c4cnccc4)cc3)C)=CC=C1
0.312281	S1C(C2=NNC=C2C(=O)Nc3cc(c(c4cnccc4)cc3)C)=CC=C1
0.312281	S1C(C2=NNC=C2C(=O)Nc3cc(c(c4cnccc4)cc3)C)=CC=C1
0.312281	S1C(C2=NNC=C2C(=O)Nc3cc(c(c4cnccc4)cc3)C)=CC=C1
0.312281	S1C(C2=NNC=C2C(=O)Nc3cc(c(c4cnccc4)cc3)C)=CC=C1
0.312281	S1C(C2=NNC=C2C(=O)Nc3cc(c(c4cnccc4)cc3)C)=CC=C1
0.312281	S1C(C2=NNC=C2C(=O)Nc3cc(c(c4cnccc4)cc3)C)=CC=C1
0.312281	S1C(C2=NNC=C2C(=O)Nc3cc(c(c4cnccc4)cc3)C)=CC=C1
0.312281	S1C(C2=NNC=C2C(=O)Nc3cc(c(c4cnccc4)cc3)C)=CC=C1
0.312281	S1C(C2=NNC=C2C(=O)Nc3cc(c(c4cnccc4)cc3)C)=CC=C1
0.311787	Fc1cc(c2nc(ncc2)C3CCN(Cc4ncc(cc4)C)CC3)ccc1
0.311787	Fc1cc(c2nc(ncc2)C3CCN(Cc4ncc(cc4)C)CC3)ccc1
0.311787	Fc1cc(c2nc(ncc2)C3CCN(Cc4ncc(cc4)C)CC3)ccc1
0.311787	Fc1cc(c2nc(ncc2)C3CCN(Cc4ncc(cc4)C)CC3)ccc1
0.311787	Fc1cc(c2nc(ncc2)C3CCN(Cc4ncc(cc4)C)CC3)ccc1
0.311787	Fc1cc(c2nc(ncc2)C3CCN(Cc4ncc(cc4)C)CC3)ccc1
0.311787	Fc1cc(c2nc(ncc2)C3CCN(Cc4ncc(cc4)C)CC3)ccc1
0.311787	Fc1cc(c2nc(ncc2)C3CCN(Cc4ncc(cc4)C)CC3)ccc1
0.311787	Fc1cc(c2nc(ncc2)C3CCN(Cc4ncc(cc4)C)CC3)ccc1
0.311787	Fc1cc(c2nc(ncc2)C3CCN(Cc4ncc(cc4)C)CC3)ccc1
0.311741	Brc1c(ccc(NC(=O)c2cc(F)c(c3ccc(Cl)cc3)cc2)c1)C
0.311741	Brc1c(ccc(NC(=O)c2cc(F)c(c3ccc(Cl)cc3)cc2)c1)C
0.311741	Brc1c(ccc(NC(=O)c2cc(F)c(c3ccc(Cl)cc3)cc2)c1)C
0.311741	Brc1c(ccc(NC(=O)c2cc(F)c(c3ccc(Cl)cc3)cc2)c1)C
0.311741	Brc1c(ccc(NC(=O)c2cc(F)c(c3ccc(Cl)cc3)cc2)c1)C
0.311741	Brc1c(ccc(NC(=O)c2cc(F)c(c3ccc(Cl)cc3)cc2)c1)C
0.311741	Brc1c(ccc(NC(=O)c2cc(F)c(c3ccc(Cl)cc3)cc2)c1)C
0.311741	Brc1c(ccc(NC(=O)c2cc(F)c(c3ccc(Cl)cc3)cc2)c1)C
0.311741	Brc1c(ccc(NC(=O)c2cc(F)c(c3ccc(Cl)cc3)cc2)c1)C
0.311741	Brc1c(ccc(NC(=O)c2cc(F)c(c3ccc(Cl)cc3)cc2)c1)C
0.310861	Fc1c(NC(=O)OC(C)(C)C)cc(cc1)C(=O)Nc2nc(OC)ccn2
0.310861	Fc1c(NC(=O)OC(C)(C)C)cc(cc1)C(=O)Nc2nc(OC)ccn2
0.310861	Fc1c(NC(=O)OC(C)(C)C)cc(cc1)C(=O)Nc2nc(OC)ccn2
0.310861	Fc1c(NC(=O)OC(C)(C)C)cc(cc1)C(=O)Nc2nc(OC)ccn2
0.310861	Fc1c(NC(=O)OC(C)(C)C)cc(cc1)C(=O)Nc2nc(OC)ccn2
0.310861	Fc1c(NC(=O)OC(C)(C)C)cc(cc1)C(=O)Nc2nc(OC)ccn2
0.310861	Fc1c(NC(=O)OC(C)(C)C)cc(cc1)C(=O)Nc2nc(OC)ccn2
0.310861	Fc1c(NC(=O)OC(C)(C)C)cc(cc1)C(=O)Nc2nc(OC)ccn2
0.310861	Fc1c(NC(=O)OC(C)(C)C)cc(cc1)C(=O)Nc2nc(OC)ccn2
0.310861	Fc1c(NC(=O)OC(C)(C)C)cc(cc1)C(=O)Nc2nc(OC)ccn2
0.310757	O=C(Nc1ccncc1)c2ccc(cc2)CNc3ncncc3c4ccccc4
0.310757	O=C(Nc1ccncc1)c2ccc(cc2)CNc3ncncc3c4ccccc4
0.310757	O=C(Nc1ccncc1)c2ccc(cc2)CNc3ncncc3c4ccccc4
0.310757	O=C(Nc1ccncc1)c2ccc(cc2)CNc3ncncc3c4ccccc4
0.310757	O=C(Nc1ccncc1)c2ccc(cc2)CNc3ncncc3c4ccccc4
0.310757	O=C(Nc1ccncc1)c2ccc(cc2)CNc3ncncc3c4ccccc4
0.310757	O=C(Nc1ccncc1)c2ccc(cc2)CNc3ncncc3c4ccccc4
0.310757	O=C(Nc1ccncc1)c2ccc(cc2)CNc3ncncc3c4ccccc4
0.310757	O=C(Nc1ccncc1)c2ccc(cc2)CNc3ncncc3c4ccccc4
0.310757	O=C(Nc1ccncc1)c2ccc(cc2)CNc3ncncc3c4ccccc4
0.31068	O=C(Nc1ccc(cc1)CN)c2cnccc2
0.31068	O=C(Nc1ccc(cc1)CN)c2cnccc2
0.31068	O=C(Nc1ccc(cc1)CN)c2cnccc2
0.31068	O=C(Nc1ccc(cc1)CN)c2cnccc2
0.31068	O=C(Nc1ccc(cc1)CN)c2cnccc2
0.31068	O=C(Nc1ccc(cc1)CN)c2cnccc2
0.31068	O=C(Nc1ccc(cc1)CN)c2cnccc2
0.31068	O=C(Nc1ccc(cc1)CN)c2cnccc2
0.31068	O=C(Nc1ccc(cc1)CN)c2cnccc2
0.310219	S1C(=NC(c2cnccc2)=C1)NC(=O)c3ccc(N4CC(COC)CC4)cc3
0.310219	S1C(=NC(c2cnccc2)=C1)NC(=O)c3ccc(N4CC(COC)CC4)cc3
0.310219	S1C(=NC(c2cnccc2)=C1)NC(=O)c3ccc(N4CC(COC)CC4)cc3
0.310219	S1C(=NC(c2cnccc2)=C1)NC(=O)c3ccc(N4CC(COC)CC4)cc3
0.310219	S1C(=NC(c2cnccc2)=C1)NC(=O)c3ccc(N4CC(COC)CC4)cc3
0.310219	S1C(=NC(c2cnccc2)=C1)NC(=O)c3ccc(N4CC(COC)CC4)cc3
0.310219	S1C(=NC(c2cnccc2)=C1)NC(=O)c3ccc(N4CC(COC)CC4)cc3
0.310219	S1C(=NC(c2cnccc2)=C1)NC(=O)c3ccc(N4CC(COC)CC4)cc3
0.310219	S1C(=NC(c2cnccc2)=C1)NC(=O)c3ccc(N4CC(COC)CC4)cc3
0.310219	S1C(=NC(c2cnccc2)=C1)NC(=O)c3ccc(N4CC(COC)CC4)cc3
0.309804	O=C(Nc1cc(c(NC(=O)CC)cc1)C)c2cnc(nc2)N3CCOCC3
0.309804	O=C(Nc1cc(c(NC(=O)CC)cc1)C)c2cnc(nc2)N3CCOCC3
0.309804	O=C(Nc1cc(c(NC(=O)CC)cc1)C)c2cnc(nc2)N3CCOCC3
0.309804	O=C(Nc1cc(c(NC(=O)CC)cc1)C)c2cnc(nc2)N3CCOCC3
0.309804	O=C(Nc1cc(c(NC(=O)CC)cc1)C)c2cnc(nc2)N3CCOCC3
0.309804	O=C(Nc1cc(c(NC(=O)CC)cc1)C)c2cnc(nc2)N3CCOCC3
0.309804	O=C(Nc1cc(c(NC(=O)CC)cc1)C)c2cnc(nc2)N3CCOCC3
0.309804	O=C(Nc1cc(c(NC(=O)CC)cc1)C)c2cnc(nc2)N3CCOCC3
0.309804	O=C(Nc1cc(c(NC(=O)CC)cc1)C)c2cnc(nc2)N3CCOCC3
0.309804	O=C(Nc1cc(c(NC(=O)CC)cc1)C)c2cnc(nc2)N3CCOCC3
0.309237	FC(F)(F)c1cc(c2cnc(NC(=O)c3ccc(cc3)C=4N=CNC4)cc2)ccc1
0.309237	FC(F)(F)c1cc(c2cnc(NC(=O)c3ccc(cc3)C=4N=CNC4)cc2)ccc1
0.309237	FC(F)(F)c1cc(c2cnc(NC(=O)c3ccc(cc3)C=4N=CNC4)cc2)ccc1
0.309237	FC(F)(F)c1cc(c2cnc(NC(=O)c3ccc(cc3)C=4N=CNC4)cc2)ccc1
0.309237	FC(F)(F)c1cc(c2cnc(NC(=O)c3ccc(cc3)C=4N=CNC4)cc2)ccc1
0.309237	FC(F)(F)c1cc(c2cnc(NC(=O)c3ccc(cc3)C=4N=CNC4)cc2)ccc1
0.309237	FC(F)(F)c1cc(c2cnc(NC(=O)c3ccc(cc3)C=4N=CNC4)cc2)ccc1
0.309237	FC(F)(F)c1cc(c2cnc(NC(=O)c3ccc(cc3)C=4N=CNC4)cc2)ccc1
0.309237	FC(F)(F)c1cc(c2cnc(NC(=O)c3ccc(cc3)C=4N=CNC4)cc2)ccc1
0.309237	FC(F)(F)c1cc(c2cnc(NC(=O)c3ccc(cc3)C=4N=CNC4)cc2)ccc1
0.30916	Clc1ncc(cc1)CN2CCC(c3nc(c4cc(F)ccc4)ccn3)CC2
0.30916	Clc1ncc(cc1)CN2CCC(c3nc(c4cc(F)ccc4)ccn3)CC2
0.30916	Clc1ncc(cc1)CN2CCC(c3nc(c4cc(F)ccc4)ccn3)CC2
0.30916	Clc1ncc(cc1)CN2CCC(c3nc(c4cc(F)ccc4)ccn3)CC2
0.30916	Clc1ncc(cc1)CN2CCC(c3nc(c4cc(F)ccc4)ccn3)CC2
0.30916	Clc1ncc(cc1)CN2CCC(c3nc(c4cc(F)ccc4)ccn3)CC2
0.30916	Clc1ncc(cc1)CN2CCC(c3nc(c4cc(F)ccc4)ccn3)CC2
0.30916	Clc1ncc(cc1)CN2CCC(c3nc(c4cc(F)ccc4)ccn3)CC2
0.30916	Clc1ncc(cc1)CN2CCC(c3nc(c4cc(F)ccc4)ccn3)CC2
0.30916	Clc1ncc(cc1)CN2CCC(c3nc(c4cc(F)ccc4)ccn3)CC2
0.30916	Brc1ccc(c2nc(ccn2)CN3CCC(Oc4cc(c(cc4)C)C)CC3)cc1
0.30916	Brc1ccc(c2nc(ccn2)CN3CCC(Oc4cc(c(cc4)C)C)CC3)cc1
0.30916	Brc1ccc(c2nc(ccn2)CN3CCC(Oc4cc(c(cc4)C)C)CC3)cc1
0.30916	Brc1ccc(c2nc(ccn2)CN3CCC(Oc4cc(c(cc4)C)C)CC3)cc1
0.30916	Brc1ccc(c2nc(ccn2)CN3CCC(Oc4cc(c(cc4)C)C)CC3)cc1
0.30916	Brc1ccc(c2nc(ccn2)CN3CCC(Oc4cc(c(cc4)C)C)CC3)cc1
0.30888	Clc1ccc(c2c(F)cc(cc2)C(=O)Nc3cc(c(NC(=O)CC)cc3)C)cc1
0.30888	Clc1ccc(c2c(F)cc(cc2)C(=O)Nc3cc(c(NC(=O)CC)cc3)C)cc1
0.30888	Clc1ccc(c2c(F)cc(cc2)C(=O)Nc3cc(c(NC(=O)CC)cc3)C)cc1
0.30888	Clc1ccc(c2c(F)cc(cc2)C(=O)Nc3cc(c(NC(=O)CC)cc3)C)cc1
0.30888	Clc1ccc(c2c(F)cc(cc2)C(=O)Nc3cc(c(NC(=O)CC)cc3)C)cc1
0.30888	Clc1ccc(c2c(F)cc(cc2)C(=O)Nc3cc(c(NC(=O)CC)cc3)C)cc1
0.30888	Clc1ccc(c2c(F)cc(cc2)C(=O)Nc3cc(c(NC(=O)CC)cc3)C)cc1
0.30888	Clc1ccc(c2c(F)cc(cc2)C(=O)Nc3cc(c(NC(=O)CC)cc3)C)cc1
0.307971	O=C(N1CCC(CNC(=O)C(=O)Nc2c(ccc(c2)C(=O)Nc3ccccc3)C)CC1)c4ccccc4
0.307087	S(=O)(=O)(NCc1ccc(NC(=O)c2cnccc2)cc1)c3cnc(nc3)c4ccccc4
0.307087	S(=O)(=O)(NCc1ccc(NC(=O)c2cnccc2)cc1)c3cnc(nc3)c4ccccc4
0.307087	S(=O)(=O)(NCc1ccc(NC(=O)c2cnccc2)cc1)c3cnc(nc3)c4ccccc4
0.307087	S(=O)(=O)(NCc1ccc(NC(=O)c2cnccc2)cc1)c3cnc(nc3)c4ccccc4
0.307087	S(=O)(=O)(NCc1ccc(NC(=O)c2cnccc2)cc1)c3cnc(nc3)c4ccccc4
0.307087	S(=O)(=O)(NCc1ccc(NC(=O)c2cnccc2)cc1)c3cnc(nc3)c4ccccc4
0.307087	S(=O)(=O)(NCc1ccc(NC(=O)c2cnccc2)cc1)c3cnc(nc3)c4ccccc4
0.307087	S(=O)(=O)(NCc1ccc(NC(=O)c2cnccc2)cc1)c3cnc(nc3)c4ccccc4
0.307087	S(=O)(=O)(NCc1ccc(NC(=O)c2cnccc2)cc1)c3cnc(nc3)c4ccccc4
0.307087	S(=O)(=O)(NCc1ccc(NC(=O)c2cnccc2)cc1)c3cnc(nc3)c4ccccc4
0.306667	Brc1c(ccc(NC(=O)c2ccc(cc2)C(=O)NC(C)(C)C)c1)C
0.306667	Brc1c(ccc(NC(=O)c2ccc(cc2)C(=O)NC(C)(C)C)c1)C
0.306667	Brc1c(ccc(NC(=O)c2ccc(cc2)C(=O)NC(C)(C)C)c1)C
0.306667	Brc1c(ccc(NC(=O)c2ccc(cc2)C(=O)NC(C)(C)C)c1)C
0.306667	Brc1c(ccc(NC(=O)c2ccc(cc2)C(=O)NC(C)(C)C)c1)C
0.306667	Brc1c(ccc(NC(=O)c2ccc(cc2)C(=O)NC(C)(C)C)c1)C
0.306667	Brc1c(ccc(NC(=O)c2ccc(cc2)C(=O)NC(C)(C)C)c1)C
0.306667	Brc1c(ccc(NC(=O)c2ccc(cc2)C(=O)NC(C)(C)C)c1)C
0.306667	Brc1c(ccc(NC(=O)c2ccc(cc2)C(=O)NC(C)(C)C)c1)C
0.306667	Brc1c(ccc(NC(=O)c2ccc(cc2)C(=O)NC(C)(C)C)c1)C
0.306306	O=C(Nc1ccc(cc1)COC(C)(C)C)c2ccc(cc2)CN3CCOCC3
0.306306	O=C(Nc1ccc(cc1)COC(C)(C)C)c2ccc(cc2)CN3CCOCC3
0.305677	O=C(Nc1ccc(NC(=O)C=2OC=CC2)cc1)c3ccc(cc3)CN4CCOCC4
0.305677	O=C(Nc1ccc(NC(=O)C=2OC=CC2)cc1)c3ccc(cc3)CN4CCOCC4
0.305677	O=C(Nc1ccc(NC(=O)C=2OC=CC2)cc1)c3ccc(cc3)CN4CCOCC4
0.305677	O=C(Nc1ccc(NC(=O)C=2OC=CC2)cc1)c3ccc(cc3)CN4CCOCC4
0.305677	O=C(Nc1ccc(NC(=O)C=2OC=CC2)cc1)c3ccc(cc3)CN4CCOCC4
0.305419	O=C(Nc1ccc(cc1)C)c2cnccc2
0.305419	O=C(Nc1ccc(cc1)C)c2cnccc2
0.305419	O=C(Nc1ccc(cc1)C)c2cnccc2
0.305419	O=C(Nc1ccc(cc1)C)c2cnccc2
0.305419	O=C(Nc1ccc(cc1)C)c2cnccc2
0.305419	O=C(Nc1ccc(cc1)C)c2cnccc2
0.305419	O=C(Nc1ccc(cc1)C)c2cnccc2
0.305419	O=C(Nc1ccc(cc1)C)c2cnccc2
0.305419	O=C(Nc1ccc(cc1)C)c2cnccc2
0.304348	Brc1c(ccc(c1)C(=O)Nc2c(cc(OCc3ccccc3)cc2)C)C
0.304348	Brc1c(ccc(c1)C(=O)Nc2c(cc(OCc3ccccc3)cc2)C)C
0.304348	Brc1c(ccc(c1)C(=O)Nc2c(cc(OCc3ccccc3)cc2)C)C
0.304348	Brc1c(ccc(c1)C(=O)Nc2c(cc(OCc3ccccc3)cc2)C)C
0.304348	Brc1c(ccc(c1)C(=O)Nc2c(cc(OCc3ccccc3)cc2)C)C
0.304348	Brc1c(ccc(c1)C(=O)Nc2c(cc(OCc3ccccc3)cc2)C)C
0.304348	Brc1c(ccc(c1)C(=O)Nc2c(cc(OCc3ccccc3)cc2)C)C
0.304348	Brc1c(ccc(c1)C(=O)Nc2c(cc(OCc3ccccc3)cc2)C)C
0.304348	Brc1c(ccc(c1)C(=O)Nc2c(cc(OCc3ccccc3)cc2)C)C
0.304348	Brc1c(ccc(c1)C(=O)Nc2c(cc(OCc3ccccc3)cc2)C)C
0.303571	S(=O)(=O)(Nc1c(c(ccc1)C)C)c2ccc(cc2)C(=O)Nc3cc(ccc3)C4=NOC=C4
0.303571	S(=O)(=O)(Nc1c(c(ccc1)C)C)c2ccc(cc2)C(=O)Nc3cc(ccc3)C4=NOC=C4
0.303571	S(=O)(=O)(Nc1c(c(ccc1)C)C)c2ccc(cc2)C(=O)Nc3cc(ccc3)C4=NOC=C4
0.303571	S(=O)(=O)(Nc1c(c(ccc1)C)C)c2ccc(cc2)C(=O)Nc3cc(ccc3)C4=NOC=C4
0.303571	S(=O)(=O)(Nc1c(c(ccc1)C)C)c2ccc(cc2)C(=O)Nc3cc(ccc3)C4=NOC=C4
0.303571	S(=O)(=O)(Nc1c(c(ccc1)C)C)c2ccc(cc2)C(=O)Nc3cc(ccc3)C4=NOC=C4
0.303571	S(=O)(=O)(Nc1c(c(ccc1)C)C)c2ccc(cc2)C(=O)Nc3cc(ccc3)C4=NOC=C4
0.303571	S(=O)(=O)(Nc1c(c(ccc1)C)C)c2ccc(cc2)C(=O)Nc3cc(ccc3)C4=NOC=C4
0.303571	S(=O)(=O)(Nc1c(c(ccc1)C)C)c2ccc(cc2)C(=O)Nc3cc(ccc3)C4=NOC=C4
0.303571	S(=O)(=O)(Nc1c(c(ccc1)C)C)c2ccc(cc2)C(=O)Nc3cc(ccc3)C4=NOC=C4
0.303371	S(c1c(F)ccc(F)c1)CC(=O)Nc2cc(c3nc(ncc3)C)ccc2
0.303371	S(c1c(F)ccc(F)c1)CC(=O)Nc2cc(c3nc(ncc3)C)ccc2
0.301325	S(=O)(=O)(N1CCN(C(=O)c2nc(ncc2)c3cnccc3)CC1)c4c(cc(cc4)C)C
0.301325	S(=O)(=O)(N1CCN(C(=O)c2nc(ncc2)c3cnccc3)CC1)c4c(cc(cc4)C)C
0.301325	S(=O)(=O)(N1CCN(C(=O)c2nc(ncc2)c3cnccc3)CC1)c4c(cc(cc4)C)C
0.301325	S(=O)(=O)(N1CCN(C(=O)c2nc(ncc2)c3cnccc3)CC1)c4c(cc(cc4)C)C
0.301325	S(=O)(=O)(N1CCN(C(=O)c2nc(ncc2)c3cnccc3)CC1)c4c(cc(cc4)C)C
0.301325	S(=O)(=O)(N1CCN(C(=O)c2nc(ncc2)c3cnccc3)CC1)c4c(cc(cc4)C)C
0.301325	S(=O)(=O)(N1CCN(C(=O)c2nc(ncc2)c3cnccc3)CC1)c4c(cc(cc4)C)C
0.301325	S(=O)(=O)(N1CCN(C(=O)c2nc(ncc2)c3cnccc3)CC1)c4c(cc(cc4)C)C
0.301325	S(=O)(=O)(N1CCN(C(=O)c2nc(ncc2)c3cnccc3)CC1)c4c(cc(cc4)C)C
0.301325	S(=O)(=O)(N1CCN(C(=O)c2nc(ncc2)c3cnccc3)CC1)c4c(cc(cc4)C)C
0.301205	Brc1c(ccc(NC(=O)c2cc(OC(F)(F)F)ncc2)c1)C
0.301205	Brc1c(ccc(NC(=O)c2cc(OC(F)(F)F)ncc2)c1)C
0.301205	Brc1c(ccc(NC(=O)c2cc(OC(F)(F)F)ncc2)c1)C
0.301205	Brc1c(ccc(NC(=O)c2cc(OC(F)(F)F)ncc2)c1)C
0.301205	Brc1c(ccc(NC(=O)c2cc(OC(F)(F)F)ncc2)c1)C
0.301205	Brc1c(ccc(NC(=O)c2cc(OC(F)(F)F)ncc2)c1)C
0.301205	Brc1c(ccc(NC(=O)c2cc(OC(F)(F)F)ncc2)c1)C
0.301205	Brc1c(ccc(NC(=O)c2cc(OC(F)(F)F)ncc2)c1)C
0.301205	Brc1c(ccc(NC(=O)c2cc(OC(F)(F)F)ncc2)c1)C
0.301205	Brc1c(ccc(NC(=O)c2cc(OC(F)(F)F)ncc2)c1)C
0.300412	FC(F)(F)c1nc(ncc1)Nc2cc(c(cc2)C)C=O
0.30033	O=C1N=C(NC=C1C(=O)Nc2cc(c(c3cnccc3)cc2)C)C=Cc4nccnc4
0.30033	O=C1N=C(NC=C1C(=O)Nc2cc(c(c3cnccc3)cc2)C)C=Cc4nccnc4
0.30033	O=C1N=C(NC=C1C(=O)Nc2cc(c(c3cnccc3)cc2)C)C=Cc4nccnc4
0.30033	O=C1N=C(NC=C1C(=O)Nc2cc(c(c3cnccc3)cc2)C)C=Cc4nccnc4
0.30033	O=C1N=C(NC=C1C(=O)Nc2cc(c(c3cnccc3)cc2)C)C=Cc4nccnc4
0.30033	O=C1N=C(NC=C1C(=O)Nc2cc(c(c3cnccc3)cc2)C)C=Cc4nccnc4
0.30033	O=C1N=C(NC=C1C(=O)Nc2cc(c(c3cnccc3)cc2)C)C=Cc4nccnc4
0.30033	O=C1N=C(NC=C1C(=O)Nc2cc(c(c3cnccc3)cc2)C)C=Cc4nccnc4
0.30033	O=C1N=C(NC=C1C(=O)Nc2cc(c(c3cnccc3)cc2)C)C=Cc4nccnc4
0.30033	O=C1N=C(NC=C1C(=O)Nc2cc(c(c3cnccc3)cc2)C)C=Cc4nccnc4
0.3	Clc1c(cccc1)CNc2c(cccc2)C(=O)NC=3SC=C(N3)c4cnccc4
0.3	Clc1c(cccc1)CNc2c(cccc2)C(=O)NC=3SC=C(N3)c4cnccc4
0.3	Clc1c(cccc1)CNc2c(cccc2)C(=O)NC=3SC=C(N3)c4cnccc4
0.3	Clc1c(cccc1)CNc2c(cccc2)C(=O)NC=3SC=C(N3)c4cnccc4
0.3	Clc1c(cccc1)CNc2c(cccc2)C(=O)NC=3SC=C(N3)c4cnccc4
0.3	Clc1c(cccc1)CNc2c(cccc2)C(=O)NC=3SC=C(N3)c4cnccc4
0.3	Clc1c(cccc1)CNc2c(cccc2)C(=O)NC=3SC=C(N3)c4cnccc4
0.3	Clc1c(cccc1)CNc2c(cccc2)C(=O)NC=3SC=C(N3)c4cnccc4
0.3	Clc1c(cccc1)CNc2c(cccc2)C(=O)NC=3SC=C(N3)c4cnccc4
0.3	Clc1c(cccc1)CNc2c(cccc2)C(=O)NC=3SC=C(N3)c4cnccc4
0.299652	Clc1c(cc([N+]([O-])=O)c(c1)C)C(=O)Nc2cc(c(c3cnccc3)cc2)C
0.299652	Clc1c(cc([N+]([O-])=O)c(c1)C)C(=O)Nc2cc(c(c3cnccc3)cc2)C
0.299652	Clc1c(cc([N+]([O-])=O)c(c1)C)C(=O)Nc2cc(c(c3cnccc3)cc2)C
0.299652	Clc1c(cc([N+]([O-])=O)c(c1)C)C(=O)Nc2cc(c(c3cnccc3)cc2)C
0.299296	Ic1c(Nc2nc(Cl)ccc2C(=O)Nc3cc(c(cc3)C(=O)N)C)cccc1
0.299296	Ic1c(Nc2nc(Cl)ccc2C(=O)Nc3cc(c(cc3)C(=O)N)C)cccc1
0.299296	Ic1c(Nc2nc(Cl)ccc2C(=O)Nc3cc(c(cc3)C(=O)N)C)cccc1
0.299296	Ic1c(Nc2nc(Cl)ccc2C(=O)Nc3cc(c(cc3)C(=O)N)C)cccc1
0.299296	Ic1c(Nc2nc(Cl)ccc2C(=O)Nc3cc(c(cc3)C(=O)N)C)cccc1
0.299296	Ic1c(Nc2nc(Cl)ccc2C(=O)Nc3cc(c(cc3)C(=O)N)C)cccc1
0.299296	Ic1c(Nc2nc(Cl)ccc2C(=O)Nc3cc(c(cc3)C(=O)N)C)cccc1
0.299296	Ic1c(Nc2nc(Cl)ccc2C(=O)Nc3cc(c(cc3)C(=O)N)C)cccc1
0.299296	Ic1c(Nc2nc(Cl)ccc2C(=O)Nc3cc(c(cc3)C(=O)N)C)cccc1
0.299296	Ic1c(Nc2nc(Cl)ccc2C(=O)Nc3cc(c(cc3)C(=O)N)C)cccc1
0.299242	O=C(Nc1cc(c(c2cnccc2)cc1)C)Cc3cc(OC)c(OC)cc3
0.299242	O=C(Nc1cc(c(c2cnccc2)cc1)C)Cc3cc(OC)c(OC)cc3
0.299242	O=C(Nc1cc(c(c2cnccc2)cc1)C)Cc3cc(OC)c(OC)cc3
0.299242	O=C(Nc1cc(c(c2cnccc2)cc1)C)Cc3cc(OC)c(OC)cc3
0.299242	O=C(Nc1cc(c(c2cnccc2)cc1)C)Cc3cc(OC)c(OC)cc3
0.299242	O=C(Nc1cc(c(c2cnccc2)cc1)C)Cc3cc(OC)c(OC)cc3
0.299242	O=C(Nc1cc(c(c2cnccc2)cc1)C)Cc3cc(OC)c(OC)cc3
0.299242	O=C(Nc1cc(c(c2cnccc2)cc1)C)Cc3cc(OC)c(OC)cc3
0.299242	O=C(Nc1cc(c(c2cnccc2)cc1)C)Cc3cc(OC)c(OC)cc3
0.299242	O=C(Nc1cc(c(c2cnccc2)cc1)C)Cc3cc(OC)c(OC)cc3
0.299213	O=C(Nc1cc(c(c2cnccc2)cc1)C)CCc3cncc(c3)C
0.299213	O=C(Nc1cc(c(c2cnccc2)cc1)C)CCc3cncc(c3)C
0.299213	O=C(Nc1cc(c(c2cnccc2)cc1)C)CCc3cncc(c3)C
0.299213	O=C(Nc1cc(c(c2cnccc2)cc1)C)CCc3cncc(c3)C
0.299213	O=C(Nc1cc(c(c2cnccc2)cc1)C)CCc3cncc(c3)C
0.298851	Fc1c(c2ccncc2)cc(NC(=O)C=3NC(=CC3)COC)cc1
0.298851	Fc1c(c2ccncc2)cc(NC(=O)C=3NC(=CC3)COC)cc1
0.298851	Fc1c(c2ccncc2)cc(NC(=O)C=3NC(=CC3)COC)cc1
0.298851	Fc1c(c2ccncc2)cc(NC(=O)C=3NC(=CC3)COC)cc1
0.298851	Fc1c(c2ccncc2)cc(NC(=O)C=3NC(=CC3)COC)cc1
0.298851	Fc1c(c2ccncc2)cc(NC(=O)C=3NC(=CC3)COC)cc1
0.298851	Fc1c(c2ccncc2)cc(NC(=O)C=3NC(=CC3)COC)cc1
0.298851	Fc1c(c2ccncc2)cc(NC(=O)C=3NC(=CC3)COC)cc1
0.298851	Fc1c(c2ccncc2)cc(NC(=O)C=3NC(=CC3)COC)cc1
0.297619	O=C(Nc1cc(ccc1)C2=NOC=C2)c3cnc(OCC)cc3
0.297619	O=C(Nc1cc(ccc1)C2=NOC=C2)c3cnc(OCC)cc3
0.297619	O=C(Nc1cc(ccc1)C2=NOC=C2)c3cnc(OCC)cc3
0.297619	O=C(Nc1cc(ccc1)C2=NOC=C2)c3cnc(OCC)cc3
0.297619	O=C(Nc1cc(ccc1)C2=NOC=C2)c3cnc(OCC)cc3
0.297619	O=C(Nc1cc(ccc1)C2=NOC=C2)c3cnc(OCC)cc3
0.297619	O=C(Nc1cc(ccc1)C2=NOC=C2)c3cnc(OCC)cc3
0.297619	O=C(Nc1cc(ccc1)C2=NOC=C2)c3cnc(OCC)cc3
0.297619	O=C(Nc1cc(ccc1)C2=NOC=C2)c3cnc(OCC)cc3
0.297619	O=C(Nc1cc(ccc1)C2=NOC=C2)c3cnc(OCC)cc3
0.297491	Brc1c(Oc2c(ccc(NC(=O)NCc3ccc(cc3)CN4CCNCC4)c2)C)nccc1
0.297491	Brc1c(Oc2c(ccc(NC(=O)NCc3ccc(cc3)CN4CCNCC4)c2)C)nccc1
0.297491	Brc1c(Oc2c(ccc(NC(=O)NCc3ccc(cc3)CN4CCNCC4)c2)C)nccc1
0.297491	Brc1c(Oc2c(ccc(NC(=O)NCc3ccc(cc3)CN4CCNCC4)c2)C)nccc1
0.297491	Brc1c(Oc2c(ccc(NC(=O)NCc3ccc(cc3)CN4CCNCC4)c2)C)nccc1
0.297491	Brc1c(Oc2c(ccc(NC(=O)NCc3ccc(cc3)CN4CCNCC4)c2)C)nccc1
0.297491	Brc1c(Oc2c(ccc(NC(=O)NCc3ccc(cc3)CN4CCNCC4)c2)C)nccc1
0.297491	Brc1c(Oc2c(ccc(NC(=O)NCc3ccc(cc3)CN4CCNCC4)c2)C)nccc1
0.297491	Brc1c(Oc2c(ccc(NC(=O)NCc3ccc(cc3)CN4CCNCC4)c2)C)nccc1
0.297491	Brc1c(Oc2c(ccc(NC(=O)NCc3ccc(cc3)CN4CCNCC4)c2)C)nccc1
0.297297	O=C(Nc1ccc(N(C2CCN(CC2)C)C)cc1)c3nc(c4ccccc4)ccc3
0.297297	O=C(Nc1ccc(N(C2CCN(CC2)C)C)cc1)c3nc(c4ccccc4)ccc3
0.297297	O=C(Nc1ccc(N(C2CCN(CC2)C)C)cc1)c3nc(c4ccccc4)ccc3
0.297297	O=C(Nc1ccc(N(C2CCN(CC2)C)C)cc1)c3nc(c4ccccc4)ccc3
0.297297	O=C(Nc1ccc(N(C2CCN(CC2)C)C)cc1)c3nc(c4ccccc4)ccc3
0.297297	O=C(Nc1ccc(N(C2CCN(CC2)C)C)cc1)c3nc(c4ccccc4)ccc3
0.297297	O=C(Nc1ccc(N(C2CCN(CC2)C)C)cc1)c3nc(c4ccccc4)ccc3
0.297297	O=C(Nc1ccc(N(C2CCN(CC2)C)C)cc1)c3nc(c4ccccc4)ccc3
0.297297	O=C(Nc1ccc(N(C2CCN(CC2)C)C)cc1)c3nc(c4ccccc4)ccc3
0.297297	O=C(Nc1ccc(N(C2CCN(CC2)C)C)cc1)c3nc(c4ccccc4)ccc3
0.29682	Clc1c(ccc(NC(=O)c2ccc(cc2)CN3CCOCC3)c1)C(=O)N(C4CCCCC4)C
0.29682	Clc1c(ccc(NC(=O)c2ccc(cc2)CN3CCOCC3)c1)C(=O)N(C4CCCCC4)C
0.29682	Clc1c(ccc(NC(=O)c2ccc(cc2)CN3CCOCC3)c1)C(=O)N(C4CCCCC4)C
0.296703	Fc1c(NC(=O)CN2CCN(c3ncc(cc3)C(=O)Nc4ccc(cc4)C)CC2)cccc1
0.296703	Fc1c(NC(=O)CN2CCN(c3ncc(cc3)C(=O)Nc4ccc(cc4)C)CC2)cccc1
0.296703	Fc1c(NC(=O)CN2CCN(c3ncc(cc3)C(=O)Nc4ccc(cc4)C)CC2)cccc1
0.296703	Fc1c(NC(=O)CN2CCN(c3ncc(cc3)C(=O)Nc4ccc(cc4)C)CC2)cccc1
0.296703	Fc1c(NC(=O)CN2CCN(c3ncc(cc3)C(=O)Nc4ccc(cc4)C)CC2)cccc1
0.296703	Fc1c(NC(=O)CN2CCN(c3ncc(cc3)C(=O)Nc4ccc(cc4)C)CC2)cccc1
0.296443	O=C(Nc1c(cc(N2CCCC2)cc1)C)CN3CCN(Cc4ccccc4)CC3
0.296443	O=C(Nc1c(cc(N2CCCC2)cc1)C)CN3CCN(Cc4ccccc4)CC3
0.296443	O=C(Nc1c(cc(N2CCCC2)cc1)C)CN3CCN(Cc4ccccc4)CC3
0.296443	O=C(Nc1c(cc(N2CCCC2)cc1)C)CN3CCN(Cc4ccccc4)CC3
0.296443	O=C(Nc1c(cc(N2CCCC2)cc1)C)CN3CCN(Cc4ccccc4)CC3
0.296443	O=C(Nc1c(cc(N2CCCC2)cc1)C)CN3CCN(Cc4ccccc4)CC3
0.296443	O=C(Nc1c(cc(N2CCCC2)cc1)C)CN3CCN(Cc4ccccc4)CC3
0.296443	O=C(Nc1c(cc(N2CCCC2)cc1)C)CN3CCN(Cc4ccccc4)CC3
0.296443	O=C(Nc1c(cc(N2CCCC2)cc1)C)CN3CCN(Cc4ccccc4)CC3
0.296443	O=C(Nc1c(cc(N2CCCC2)cc1)C)CN3CCN(Cc4ccccc4)CC3
0.29588	Fc1c(cccc1)C(=O)Nc2c(ccc(c2)C=3ON=CN3)C
0.29588	Fc1c(cccc1)C(=O)Nc2c(ccc(c2)C=3ON=CN3)C
0.295302	S(=O)(=O)(N1CCN(Cc2ccccc2)CC1)c3c(F)ccc(c3)C(=O)Nc4c(F)ccc(c4)C(=O)N(C)C
0.295302	S(=O)(=O)(N1CCN(Cc2ccccc2)CC1)c3c(F)ccc(c3)C(=O)Nc4c(F)ccc(c4)C(=O)N(C)C
0.295302	S(=O)(=O)(N1CCN(Cc2ccccc2)CC1)c3c(F)ccc(c3)C(=O)Nc4c(F)ccc(c4)C(=O)N(C)C
0.295276	O=C(Nc1cc(ccc1)C2=NOC=C2)CCCc3cc(c(cc3)C)C
0.294606	Brc1cc(NC(=S)NNC(=O)c2ccc(cc2)CN3CCOCC3)ccc1
0.294606	Brc1cc(NC(=S)NNC(=O)c2ccc(cc2)CN3CCOCC3)ccc1
0.294606	Brc1cc(NC(=S)NNC(=O)c2ccc(cc2)CN3CCOCC3)ccc1
0.294606	Brc1cc(NC(=S)NNC(=O)c2ccc(cc2)CN3CCOCC3)ccc1
0.294606	Brc1cc(NC(=S)NNC(=O)c2ccc(cc2)CN3CCOCC3)ccc1
0.294606	Brc1cc(NC(=S)NNC(=O)c2ccc(cc2)CN3CCOCC3)ccc1
0.294606	Brc1cc(NC(=S)NNC(=O)c2ccc(cc2)CN3CCOCC3)ccc1
0.294606	Brc1cc(NC(=S)NNC(=O)c2ccc(cc2)CN3CCOCC3)ccc1
0.294606	Brc1cc(NC(=S)NNC(=O)c2ccc(cc2)CN3CCOCC3)ccc1
0.294606	Brc1cc(NC(=S)NNC(=O)c2ccc(cc2)CN3CCOCC3)ccc1
0.294118	FC(F)(F)c1cc(NC(=O)c2cc(N)c(cc2)C)ccc1
0.294118	FC(F)(F)c1cc(NC(=O)c2cc(N)c(cc2)C)ccc1
0.294118	FC(F)(F)c1cc(NC(=O)c2cc(N)c(cc2)C)ccc1
0.294118	FC(F)(F)c1cc(NC(=O)c2cc(N)c(cc2)C)ccc1
0.294118	S1C(=NC(=C1C(=O)Nc2cc(ccc2)CN3CCN(CC3)C)C)c4cc(C#N)c(OCC(C)C)cc4
0.294118	S1C(=NC(=C1C(=O)Nc2cc(ccc2)CN3CCN(CC3)C)C)c4cc(C#N)c(OCC(C)C)cc4
0.294118	S1C(=NC(=C1C(=O)Nc2cc(ccc2)CN3CCN(CC3)C)C)c4cc(C#N)c(OCC(C)C)cc4
0.293478	O=C(N(C)C)c1ncc(cc1)C(=O)Nc2c(cc(OCc3ccccc3)cc2)C
0.293478	O=C(N(C)C)c1ncc(cc1)C(=O)Nc2c(cc(OCc3ccccc3)cc2)C
0.293478	O=C(N(C)C)c1ncc(cc1)C(=O)Nc2c(cc(OCc3ccccc3)cc2)C
0.293478	O=C(N(C)C)c1ncc(cc1)C(=O)Nc2c(cc(OCc3ccccc3)cc2)C
0.293478	O=C(N(C)C)c1ncc(cc1)C(=O)Nc2c(cc(OCc3ccccc3)cc2)C
0.293478	O=C(N(C)C)c1ncc(cc1)C(=O)Nc2c(cc(OCc3ccccc3)cc2)C
0.293478	O=C(N(C)C)c1ncc(cc1)C(=O)Nc2c(cc(OCc3ccccc3)cc2)C
0.293478	O=C(N(C)C)c1ncc(cc1)C(=O)Nc2c(cc(OCc3ccccc3)cc2)C
0.293478	O=C(N(C)C)c1ncc(cc1)C(=O)Nc2c(cc(OCc3ccccc3)cc2)C
0.293478	O=C(N(C)C)c1ncc(cc1)C(=O)Nc2c(cc(OCc3ccccc3)cc2)C
0.293478	S1C(=NC(c2cnccc2)=C1)NC(=O)C3CN(Cc4cnccc4)CCC3
0.293478	S1C(=NC(c2cnccc2)=C1)NC(=O)C3CN(Cc4cnccc4)CCC3
0.293478	S1C(=NC(c2cnccc2)=C1)NC(=O)C3CN(Cc4cnccc4)CCC3
0.293478	S1C(=NC(c2cnccc2)=C1)NC(=O)C3CN(Cc4cnccc4)CCC3
0.293436	O=C(Nc1c(ccc(c1)C)C)C(NCc2cc(ccc2)CN3CCCC3)C
0.293436	O=C(Nc1c(ccc(c1)C)C)C(NCc2cc(ccc2)CN3CCCC3)C
0.293436	O=C(Nc1c(ccc(c1)C)C)C(NCc2cc(ccc2)CN3CCCC3)C
0.293436	O=C(Nc1c(ccc(c1)C)C)C(NCc2cc(ccc2)CN3CCCC3)C
0.293436	O=C(Nc1c(ccc(c1)C)C)C(NCc2cc(ccc2)CN3CCCC3)C
0.293436	O=C(Nc1c(ccc(c1)C)C)C(NCc2cc(ccc2)CN3CCCC3)C
0.293436	O=C(Nc1c(ccc(c1)C)C)C(NCc2cc(ccc2)CN3CCCC3)C
0.293436	O=C(Nc1c(ccc(c1)C)C)C(NCc2cc(ccc2)CN3CCCC3)C
0.293436	O=C(Nc1c(ccc(c1)C)C)C(NCc2cc(ccc2)CN3CCCC3)C
0.293436	O=C(Nc1c(ccc(c1)C)C)C(NCc2cc(ccc2)CN3CCCC3)C
0.292683	Brc1c(ccc(c1)CN2CC3=NN=C(N3CC2)c4cnccc4)C
0.292683	Brc1c(ccc(c1)CN2CC3=NN=C(N3CC2)c4cnccc4)C
0.292683	Brc1c(ccc(c1)CN2CC3=NN=C(N3CC2)c4cnccc4)C
0.292683	Brc1c(ccc(c1)CN2CC3=NN=C(N3CC2)c4cnccc4)C
0.292683	Brc1c(ccc(c1)CN2CC3=NN=C(N3CC2)c4cnccc4)C
0.292683	Brc1c(ccc(c1)CN2CC3=NN=C(N3CC2)c4cnccc4)C
0.292683	Brc1c(ccc(c1)CN2CC3=NN=C(N3CC2)c4cnccc4)C
0.292683	Brc1c(ccc(c1)CN2CC3=NN=C(N3CC2)c4cnccc4)C
0.292683	Brc1c(ccc(c1)CN2CC3=NN=C(N3CC2)c4cnccc4)C
0.292683	Brc1c(ccc(c1)CN2CC3=NN=C(N3CC2)c4cnccc4)C
0.292308	S1C=NC(=C1)CN2CCC(Nc3ncc(cc3)C(=O)Nc4ccc(cc4)C)CC2
0.292308	S1C=NC(=C1)CN2CCC(Nc3ncc(cc3)C(=O)Nc4ccc(cc4)C)CC2
0.292308	S1C=NC(=C1)CN2CCC(Nc3ncc(cc3)C(=O)Nc4ccc(cc4)C)CC2
0.292308	S1C=NC(=C1)CN2CCC(Nc3ncc(cc3)C(=O)Nc4ccc(cc4)C)CC2
0.292308	S1C=NC(=C1)CN2CCC(Nc3ncc(cc3)C(=O)Nc4ccc(cc4)C)CC2
0.292308	S1C=NC(=C1)CN2CCC(Nc3ncc(cc3)C(=O)Nc4ccc(cc4)C)CC2
0.292308	S1C=NC(=C1)CN2CCC(Nc3ncc(cc3)C(=O)Nc4ccc(cc4)C)CC2
0.292308	S1C=NC(=C1)CN2CCC(Nc3ncc(cc3)C(=O)Nc4ccc(cc4)C)CC2
0.292308	S1C=NC(=C1)CN2CCC(Nc3ncc(cc3)C(=O)Nc4ccc(cc4)C)CC2
0.292308	S1C=NC(=C1)CN2CCC(Nc3ncc(cc3)C(=O)Nc4ccc(cc4)C)CC2
0.292208	O=C(Nc1cc(c(c2cnccc2)cc1)C)C3=CN4C(=NC(=C4)C)C(OC)=C3
0.292208	O=C(Nc1cc(c(c2cnccc2)cc1)C)C3=CN4C(=NC(=C4)C)C(OC)=C3
0.292181	S=C(Nc1cc(C#C)ccc1)NCc2ccc(NC(=O)c3cnccc3)cc2
0.292181	S=C(Nc1cc(C#C)ccc1)NCc2ccc(NC(=O)c3cnccc3)cc2
0.292181	S=C(Nc1cc(C#C)ccc1)NCc2ccc(NC(=O)c3cnccc3)cc2
0.292181	S=C(Nc1cc(C#C)ccc1)NCc2ccc(NC(=O)c3cnccc3)cc2
0.292181	S=C(Nc1cc(C#C)ccc1)NCc2ccc(NC(=O)c3cnccc3)cc2
0.292181	S=C(Nc1cc(C#C)ccc1)NCc2ccc(NC(=O)c3cnccc3)cc2
0.292181	S=C(Nc1cc(C#C)ccc1)NCc2ccc(NC(=O)c3cnccc3)cc2
0.292181	S=C(Nc1cc(C#C)ccc1)NCc2ccc(NC(=O)c3cnccc3)cc2
0.292181	S=C(Nc1cc(C#C)ccc1)NCc2ccc(NC(=O)c3cnccc3)cc2
0.292181	S=C(Nc1cc(C#C)ccc1)NCc2ccc(NC(=O)c3cnccc3)cc2
0.291667	O=C(N1CCN(CC(=O)NC)CCC1)c2nc(ncc2)c3cnccc3
0.291667	O=C(N1CCN(CC(=O)NC)CCC1)c2nc(ncc2)c3cnccc3
0.291667	O=C(N1CCN(CC(=O)NC)CCC1)c2nc(ncc2)c3cnccc3
0.291667	O=C(N1CCN(CC(=O)NC)CCC1)c2nc(ncc2)c3cnccc3
0.291667	O=C(N1CCN(CC(=O)NC)CCC1)c2nc(ncc2)c3cnccc3
0.291525	Ic1c(Nc2nc(Cl)ccc2C(=O)NC=3SC=C(N3)c4ccc(cc4)CC)cccc1
0.291525	Ic1c(Nc2nc(Cl)ccc2C(=O)NC=3SC=C(N3)c4ccc(cc4)CC)cccc1
0.291525	Ic1c(Nc2nc(Cl)ccc2C(=O)NC=3SC=C(N3)c4ccc(cc4)CC)cccc1
0.291525	Ic1c(Nc2nc(Cl)ccc2C(=O)NC=3SC=C(N3)c4ccc(cc4)CC)cccc1
0.291525	Ic1c(Nc2nc(Cl)ccc2C(=O)NC=3SC=C(N3)c4ccc(cc4)CC)cccc1
0.291525	Ic1c(Nc2nc(Cl)ccc2C(=O)NC=3SC=C(N3)c4ccc(cc4)CC)cccc1
0.291525	Ic1c(Nc2nc(Cl)ccc2C(=O)NC=3SC=C(N3)c4ccc(cc4)CC)cccc1
0.291525	Ic1c(Nc2nc(Cl)ccc2C(=O)NC=3SC=C(N3)c4ccc(cc4)CC)cccc1
0.291525	Ic1c(Nc2nc(Cl)ccc2C(=O)NC=3SC=C(N3)c4ccc(cc4)CC)cccc1
0.291525	Ic1c(Nc2nc(Cl)ccc2C(=O)NC=3SC=C(N3)c4ccc(cc4)CC)cccc1
0.291188	O=C(Nc1c(cc(N2CCCC2)cc1)C)c3ccc(cc3)CN(C4CC4)CC
0.291188	O=C(Nc1c(cc(N2CCCC2)cc1)C)c3ccc(cc3)CN(C4CC4)CC
0.291188	O=C(Nc1c(cc(N2CCCC2)cc1)C)c3ccc(cc3)CN(C4CC4)CC
0.291188	O=C(Nc1c(cc(N2CCCC2)cc1)C)c3ccc(cc3)CN(C4CC4)CC
0.291188	O=C(Nc1c(cc(N2CCCC2)cc1)C)c3ccc(cc3)CN(C4CC4)CC
0.291188	O=C(Nc1c(cc(N2CCCC2)cc1)C)c3ccc(cc3)CN(C4CC4)CC
0.291188	O=C(Nc1c(cc(N2CCCC2)cc1)C)c3ccc(cc3)CN(C4CC4)CC
0.291188	O=C(Nc1c(cc(N2CCCC2)cc1)C)c3ccc(cc3)CN(C4CC4)CC
0.291188	O=C(Nc1c(cc(N2CCCC2)cc1)C)c3ccc(cc3)CN(C4CC4)CC
0.291188	O=C(Nc1c(cc(N2CCCC2)cc1)C)c3ccc(cc3)CN(C4CC4)CC
0.290837	O=C(Nc1ccc(cc1)CC(=O)N2CCN(c3ccccc3)CC2)c4ccc(cc4)CN5CCOCC5
0.290698	Fc1cc(OCc2cc(NC(=O)c3nc(c4ccccc4)ccc3)ccc2)ccc1
0.290698	Fc1cc(OCc2cc(NC(=O)c3nc(c4ccccc4)ccc3)ccc2)ccc1
0.290698	Fc1cc(OCc2cc(NC(=O)c3nc(c4ccccc4)ccc3)ccc2)ccc1
0.290698	Fc1cc(OCc2cc(NC(=O)c3nc(c4ccccc4)ccc3)ccc2)ccc1
0.290698	Fc1cc(OCc2cc(NC(=O)c3nc(c4ccccc4)ccc3)ccc2)ccc1
0.290698	Fc1cc(OCc2cc(NC(=O)c3nc(c4ccccc4)ccc3)ccc2)ccc1
0.290698	Fc1cc(OCc2cc(NC(=O)c3nc(c4ccccc4)ccc3)ccc2)ccc1
0.290698	Fc1cc(OCc2cc(NC(=O)c3nc(c4ccccc4)ccc3)ccc2)ccc1
0.290698	Fc1cc(OCc2cc(NC(=O)c3nc(c4ccccc4)ccc3)ccc2)ccc1
0.290698	Fc1cc(OCc2cc(NC(=O)c3nc(c4ccccc4)ccc3)ccc2)ccc1
0.290323	Clc1nc(Oc2ccc(NC(=O)CN3CCN(Cc4ccccc4)CC3)cc2)ccn1
0.290323	Clc1nc(Oc2ccc(NC(=O)CN3CCN(Cc4ccccc4)CC3)cc2)ccn1
0.290323	Clc1nc(Oc2ccc(NC(=O)CN3CCN(Cc4ccccc4)CC3)cc2)ccn1
0.290323	Clc1nc(Oc2ccc(NC(=O)CN3CCN(Cc4ccccc4)CC3)cc2)ccn1
0.290323	Clc1nc(Oc2ccc(NC(=O)CN3CCN(Cc4ccccc4)CC3)cc2)ccn1
0.290323	Clc1nc(Oc2ccc(NC(=O)CN3CCN(Cc4ccccc4)CC3)cc2)ccn1
0.290323	Clc1nc(Oc2ccc(NC(=O)CN3CCN(Cc4ccccc4)CC3)cc2)ccn1
0.290323	Clc1nc(Oc2ccc(NC(=O)CN3CCN(Cc4ccccc4)CC3)cc2)ccn1
0.290323	Clc1nc(Oc2ccc(NC(=O)CN3CCN(Cc4ccccc4)CC3)cc2)ccn1
0.290323	Clc1nc(Oc2ccc(NC(=O)CN3CCN(Cc4ccccc4)CC3)cc2)ccn1
0.290323	O=C(O)c1cc(c2cc(NC(=O)c3cnc(NC4CC4)cc3)ccc2)ccc1
0.290323	O=C(O)c1cc(c2cc(NC(=O)c3cnc(NC4CC4)cc3)ccc2)ccc1
0.290323	O=C(O)c1cc(c2cc(NC(=O)c3cnc(NC4CC4)cc3)ccc2)ccc1
0.290323	O=C(O)c1cc(c2cc(NC(=O)c3cnc(NC4CC4)cc3)ccc2)ccc1
0.290323	O=C(O)c1cc(c2cc(NC(=O)c3cnc(NC4CC4)cc3)ccc2)ccc1
0.290323	O=C(O)c1cc(c2cc(NC(=O)c3cnc(NC4CC4)cc3)ccc2)ccc1
0.290323	O=C(O)c1cc(c2cc(NC(=O)c3cnc(NC4CC4)cc3)ccc2)ccc1
0.290323	O=C(O)c1cc(c2cc(NC(=O)c3cnc(NC4CC4)cc3)ccc2)ccc1
0.290323	O=C(O)c1cc(c2cc(NC(=O)c3cnc(NC4CC4)cc3)ccc2)ccc1
0.290323	O=C(O)c1cc(c2cc(NC(=O)c3cnc(NC4CC4)cc3)ccc2)ccc1
0.290323	S(=O)(=O)(N1CCOCC1)c2cc(NC(=O)c3ccc(cc3)C=4N=CNC4)c(NCC5OCCC5)cc2
0.290323	S(=O)(=O)(N1CCOCC1)c2cc(NC(=O)c3ccc(cc3)C=4N=CNC4)c(NCC5OCCC5)cc2
0.290323	S(=O)(=O)(N1CCOCC1)c2cc(NC(=O)c3ccc(cc3)C=4N=CNC4)c(NCC5OCCC5)cc2
0.290323	S(=O)(=O)(N1CCOCC1)c2cc(NC(=O)c3ccc(cc3)C=4N=CNC4)c(NCC5OCCC5)cc2
0.290323	S(=O)(=O)(N1CCOCC1)c2cc(NC(=O)c3ccc(cc3)C=4N=CNC4)c(NCC5OCCC5)cc2
0.290323	S(=O)(=O)(N1CCOCC1)c2cc(NC(=O)c3ccc(cc3)C=4N=CNC4)c(NCC5OCCC5)cc2
0.290323	S(=O)(=O)(N1CCOCC1)c2cc(NC(=O)c3ccc(cc3)C=4N=CNC4)c(NCC5OCCC5)cc2
0.290323	S(=O)(=O)(N1CCOCC1)c2cc(NC(=O)c3ccc(cc3)C=4N=CNC4)c(NCC5OCCC5)cc2
0.290323	S(=O)(=O)(N1CCOCC1)c2cc(NC(=O)c3ccc(cc3)C=4N=CNC4)c(NCC5OCCC5)cc2
0.290323	S(=O)(=O)(N1CCOCC1)c2cc(NC(=O)c3ccc(cc3)C=4N=CNC4)c(NCC5OCCC5)cc2
0.290196	Fc1c(NC(=O)C2=C(OC=C2)C)cc(NC(=O)c3ccncc3)cc1
0.29	Fc1cc(c2nc(ncc2)C3CCN(C(=O)C4CN(Cc5cnccc5)CCC4)CC3)ccc1
0.29	Fc1cc(c2nc(ncc2)C3CCN(C(=O)C4CN(Cc5cnccc5)CCC4)CC3)ccc1
0.29	Fc1cc(c2nc(ncc2)C3CCN(C(=O)C4CN(Cc5cnccc5)CCC4)CC3)ccc1
0.289963	O=C(Nc1cc(c(c2cnccc2)cc1)C)C(CC=3N=CNC3)C
0.289963	O=C(Nc1cc(c(c2cnccc2)cc1)C)C(CC=3N=CNC3)C
0.289963	O=C(Nc1cc(c(c2cnccc2)cc1)C)C(CC=3N=CNC3)C
0.289963	O=C(Nc1cc(c(c2cnccc2)cc1)C)C(CC=3N=CNC3)C
0.289963	O=C(Nc1cc(c(c2cnccc2)cc1)C)C(CC=3N=CNC3)C
0.289963	O=C(Nc1cc(c(c2cnccc2)cc1)C)C(CC=3N=CNC3)C
0.289963	O=C(Nc1cc(c(c2cnccc2)cc1)C)C(CC=3N=CNC3)C
0.289963	O=C(Nc1cc(c(c2cnccc2)cc1)C)C(CC=3N=CNC3)C
0.289963	O=C(Nc1cc(c(c2cnccc2)cc1)C)C(CC=3N=CNC3)C
0.289963	O=C(Nc1cc(c(c2cnccc2)cc1)C)C(CC=3N=CNC3)C
0.288538	Clc1cc(c2cc(c(NC(=O)NCc3ccc(cc3)C(=O)O)cc2)C)ccc1
0.288538	Clc1cc(c2cc(c(NC(=O)NCc3ccc(cc3)C(=O)O)cc2)C)ccc1
0.288538	Clc1cc(c2cc(c(NC(=O)NCc3ccc(cc3)C(=O)O)cc2)C)ccc1
0.288538	Clc1cc(c2cc(c(NC(=O)NCc3ccc(cc3)C(=O)O)cc2)C)ccc1
0.288538	Clc1cc(c2cc(c(NC(=O)NCc3ccc(cc3)C(=O)O)cc2)C)ccc1
0.288538	Clc1cc(c2cc(c(NC(=O)NCc3ccc(cc3)C(=O)O)cc2)C)ccc1
0.288538	Clc1cc(c2cc(c(NC(=O)NCc3ccc(cc3)C(=O)O)cc2)C)ccc1
0.288462	O=C(Nc1cc(ccc1)C2=NOC=C2)c3cc(OCc4cc(ccc4)C)ccc3
0.288462	O=C(Nc1cc(ccc1)C2=NOC=C2)c3cc(OCc4cc(ccc4)C)ccc3
0.288462	O=C(Nc1cc(ccc1)C2=NOC=C2)c3cc(OCc4cc(ccc4)C)ccc3
0.288462	O=C(Nc1cc(ccc1)C2=NOC=C2)c3cc(OCc4cc(ccc4)C)ccc3
0.288462	O=C(Nc1cc(ccc1)C2=NOC=C2)c3cc(OCc4cc(ccc4)C)ccc3
0.288462	O=C(Nc1cc(ccc1)C2=NOC=C2)c3cc(OCc4cc(ccc4)C)ccc3
0.288462	O=C(Nc1cc(ccc1)C2=NOC=C2)c3cc(OCc4cc(ccc4)C)ccc3
0.288462	O=C(Nc1cc(ccc1)C2=NOC=C2)c3cc(OCc4cc(ccc4)C)ccc3
0.288462	O=C(Nc1cc(ccc1)C2=NOC=C2)c3cc(OCc4cc(ccc4)C)ccc3
0.288136	Brc1cc(F)c(cc1)CN(C(=O)C(=O)Nc2ccc(cc2)C=3NC=CC3)CCN4CCN(CC4)C
0.288136	Brc1cc(F)c(cc1)CN(C(=O)C(=O)Nc2ccc(cc2)C=3NC=CC3)CCN4CCN(CC4)C
0.288136	Brc1cc(F)c(cc1)CN(C(=O)C(=O)Nc2ccc(cc2)C=3NC=CC3)CCN4CCN(CC4)C
0.288136	Brc1cc(F)c(cc1)CN(C(=O)C(=O)Nc2ccc(cc2)C=3NC=CC3)CCN4CCN(CC4)C
0.288136	Brc1cc(F)c(cc1)CN(C(=O)C(=O)Nc2ccc(cc2)C=3NC=CC3)CCN4CCN(CC4)C
0.288136	Brc1cc(F)c(cc1)CN(C(=O)C(=O)Nc2ccc(cc2)C=3NC=CC3)CCN4CCN(CC4)C
0.288136	Brc1cc(F)c(cc1)CN(C(=O)C(=O)Nc2ccc(cc2)C=3NC=CC3)CCN4CCN(CC4)C
0.288136	Brc1cc(F)c(cc1)CN(C(=O)C(=O)Nc2ccc(cc2)C=3NC=CC3)CCN4CCN(CC4)C
0.288136	Brc1cc(F)c(cc1)CN(C(=O)C(=O)Nc2ccc(cc2)C=3NC=CC3)CCN4CCN(CC4)C
0.288136	Brc1cc(F)c(cc1)CN(C(=O)C(=O)Nc2ccc(cc2)C=3NC=CC3)CCN4CCN(CC4)C
0.28777	O=C(Nc1cc(c(c2cnccc2)cc1)C)C=3N(N=CC3C)C
0.28777	O=C(Nc1cc(c(c2cnccc2)cc1)C)C=3N(N=CC3C)C
0.28777	O=C(Nc1cc(c(c2cnccc2)cc1)C)C=3N(N=CC3C)C
0.28777	O=C(Nc1cc(c(c2cnccc2)cc1)C)C=3N(N=CC3C)C
0.287402	ClCC(C(=O)Nc1cc(c(c2cnccc2)cc1)C)(C)C
0.287402	O=C(Nc1c(cc(OCc2ccccc2)cc1)C)c3cc(OCc4cc(ccc4)C)ccc3
0.287402	O=C(Nc1c(cc(OCc2ccccc2)cc1)C)c3cc(OCc4cc(ccc4)C)ccc3
0.287234	S1C(=NC(c2ccc(cc2)CC)=C1)NC(=O)c3cc(NC(=O)CCCC=4SC=CC4)ccc3
0.287234	S1C(=NC(c2ccc(cc2)CC)=C1)NC(=O)c3cc(NC(=O)CCCC=4SC=CC4)ccc3
0.286275	O=C(Nc1cc(c(c2cnccc2)cc1)C)C3CC4(CC(O)C4)C3
0.286219	Clc1c(F)ccc(S(=O)(=O)Nc2ccc(cc2)C(=O)Nc3cc(ccc3)C4=NOC=C4)c1
0.286219	Clc1c(F)ccc(S(=O)(=O)Nc2ccc(cc2)C(=O)Nc3cc(ccc3)C4=NOC=C4)c1
0.286219	Clc1c(F)ccc(S(=O)(=O)Nc2ccc(cc2)C(=O)Nc3cc(ccc3)C4=NOC=C4)c1
0.286219	Clc1c(F)ccc(S(=O)(=O)Nc2ccc(cc2)C(=O)Nc3cc(ccc3)C4=NOC=C4)c1
0.286219	Clc1c(F)ccc(S(=O)(=O)Nc2ccc(cc2)C(=O)Nc3cc(ccc3)C4=NOC=C4)c1
0.286219	Clc1c(F)ccc(S(=O)(=O)Nc2ccc(cc2)C(=O)Nc3cc(ccc3)C4=NOC=C4)c1
0.285185	O=C(Nc1cc(OCC2CCCCC2)c(cc1)C)c3cnc(OCC)cc3
0.285185	O=C(Nc1cc(OCC2CCCCC2)c(cc1)C)c3cnc(OCC)cc3
0.285185	O=C(Nc1cc(OCC2CCCCC2)c(cc1)C)c3cnc(OCC)cc3
0.285185	O=C(Nc1cc(OCC2CCCCC2)c(cc1)C)c3cnc(OCC)cc3
0.285185	O=C(Nc1cc(OCC2CCCCC2)c(cc1)C)c3cnc(OCC)cc3
0.285185	O=C(Nc1cc(OCC2CCCCC2)c(cc1)C)c3cnc(OCC)cc3
0.285185	O=C(Nc1cc(OCC2CCCCC2)c(cc1)C)c3cnc(OCC)cc3
0.285185	O=C(Nc1cc(OCC2CCCCC2)c(cc1)C)c3cnc(OCC)cc3
0.284746	Fc1cc(c2nc(ncc2)C3CCN(CC=4N=NN(C4)Cc5cnccc5)CC3)ccc1
0.284746	Fc1cc(c2nc(ncc2)C3CCN(C(=O)c4cc(ccc4)CNc5nc(ccn5)C)CC3)ccc1
0.284746	Fc1cc(c2nc(ncc2)C3CCN(C(=O)c4cc(ccc4)CNc5nc(ccn5)C)CC3)ccc1
0.284746	Fc1cc(c2nc(ncc2)C3CCN(C(=O)c4cc(ccc4)CNc5nc(ccn5)C)CC3)ccc1
0.284746	Fc1cc(c2nc(ncc2)C3CCN(C(=O)c4cc(ccc4)CNc5nc(ccn5)C)CC3)ccc1
0.284644	Clc1c(ccc(NC(=O)C=2N=C(SC2)c3ccncc3)c1)CO
0.284644	Clc1c(ccc(NC(=O)C=2N=C(SC2)c3ccncc3)c1)CO
0.284644	Clc1c(ccc(NC(=O)C=2N=C(SC2)c3ccncc3)c1)CO
0.284644	Clc1c(ccc(NC(=O)C=2N=C(SC2)c3ccncc3)c1)CO
0.284644	Clc1c(ccc(NC(=O)C=2N=C(SC2)c3ccncc3)c1)CO
0.284644	Clc1c(ccc(NC(=O)C=2N=C(SC2)c3ccncc3)c1)CO
0.284644	Clc1c(ccc(NC(=O)C=2N=C(SC2)c3ccncc3)c1)CO
0.284644	Clc1c(ccc(NC(=O)C=2N=C(SC2)c3ccncc3)c1)CO
0.284644	Clc1c(ccc(NC(=O)C=2N=C(SC2)c3ccncc3)c1)CO
0.284644	Clc1c(ccc(NC(=O)C=2N=C(SC2)c3ccncc3)c1)CO
0.284281	Fc1c(cccc1)C(=O)Nc2c(ccc(c2)C=3ON=C(N3)C(N)c4ccccc4)C
0.284281	Fc1c(cccc1)C(=O)Nc2c(ccc(c2)C=3ON=C(N3)C(N)c4ccccc4)C
0.284281	Fc1c(cccc1)C(=O)Nc2c(ccc(c2)C=3ON=C(N3)C(N)c4ccccc4)C
0.284281	Fc1c(cccc1)C(=O)Nc2c(ccc(c2)C=3ON=C(N3)C(N)c4ccccc4)C
0.284281	Fc1c(cccc1)C(=O)Nc2c(ccc(c2)C=3ON=C(N3)C(N)c4ccccc4)C
0.284281	Fc1c(cccc1)C(=O)Nc2c(ccc(c2)C=3ON=C(N3)C(N)c4ccccc4)C
0.284281	Fc1c(cccc1)C(=O)Nc2c(ccc(c2)C=3ON=C(N3)C(N)c4ccccc4)C
0.284281	Fc1c(cccc1)C(=O)Nc2c(ccc(c2)C=3ON=C(N3)C(N)c4ccccc4)C
0.284281	Fc1c(cccc1)C(=O)Nc2c(ccc(c2)C=3ON=C(N3)C(N)c4ccccc4)C
0.284247	O=C(Nc1c(OCC(=O)Nc2cnccc2)cccc1)c3nc(ncc3)N4CCOCC4
0.284247	O=C(Nc1c(OCC(=O)Nc2cnccc2)cccc1)c3nc(ncc3)N4CCOCC4
0.284247	O=C(Nc1c(OCC(=O)Nc2cnccc2)cccc1)c3nc(ncc3)N4CCOCC4
0.284247	O=C(Nc1c(OCC(=O)Nc2cnccc2)cccc1)c3nc(ncc3)N4CCOCC4
0.284247	O=C(Nc1c(OCC(=O)Nc2cnccc2)cccc1)c3nc(ncc3)N4CCOCC4
0.284247	O=C(Nc1c(OCC(=O)Nc2cnccc2)cccc1)c3nc(ncc3)N4CCOCC4
0.284247	O=C(Nc1c(OCC(=O)Nc2cnccc2)cccc1)c3nc(ncc3)N4CCOCC4
0.284247	O=C(Nc1c(OCC(=O)Nc2cnccc2)cccc1)c3nc(ncc3)N4CCOCC4
0.284247	O=C(Nc1c(OCC(=O)Nc2cnccc2)cccc1)c3nc(ncc3)N4CCOCC4
0.284247	O=C(Nc1c(OCC(=O)Nc2cnccc2)cccc1)c3nc(ncc3)N4CCOCC4
0.283898	Brc1c(ccc(NC(=O)c2nnc(cc2)C)c1)C
0.283898	Brc1c(ccc(NC(=O)c2nnc(cc2)C)c1)C
0.283898	Brc1c(ccc(NC(=O)c2nnc(cc2)C)c1)C
0.283898	Brc1c(ccc(NC(=O)c2nnc(cc2)C)c1)C
0.283898	Brc1c(ccc(NC(=O)c2nnc(cc2)C)c1)C
0.283898	Brc1c(ccc(NC(=O)c2nnc(cc2)C)c1)C
0.283898	Brc1c(ccc(NC(=O)c2nnc(cc2)C)c1)C
0.283898	Brc1c(ccc(NC(=O)c2nnc(cc2)C)c1)C
0.283898	Brc1c(ccc(NC(=O)c2nnc(cc2)C)c1)C
0.283898	Brc1c(ccc(NC(=O)c2nnc(cc2)C)c1)C
0.283636	O=C(Nc1cc(c(c2cnccc2)cc1)C)COc3cc(Oc4ncccc4)ccc3
0.283636	O=C(Nc1cc(c(c2cnccc2)cc1)C)COc3cc(Oc4ncccc4)ccc3
0.283636	O=C(Nc1cc(c(c2cnccc2)cc1)C)COc3cc(Oc4ncccc4)ccc3
0.283636	O=C(Nc1cc(c(c2cnccc2)cc1)C)COc3cc(Oc4ncccc4)ccc3
0.283636	O=C(Nc1cc(c(c2cnccc2)cc1)C)COc3cc(Oc4ncccc4)ccc3
0.283636	O=C(Nc1cc(c(c2cnccc2)cc1)C)COc3cc(Oc4ncccc4)ccc3
0.283636	O=C(Nc1cc(c(c2cnccc2)cc1)C)COc3cc(Oc4ncccc4)ccc3
0.283636	O=C(Nc1cc(c(c2cnccc2)cc1)C)COc3cc(Oc4ncccc4)ccc3
0.283636	O=C(Nc1cc(c(c2cnccc2)cc1)C)COc3cc(Oc4ncccc4)ccc3
0.283636	O=C(Nc1cc(c(c2cnccc2)cc1)C)COc3cc(Oc4ncccc4)ccc3
0.283276	O=C(Nc1c(cc(OCCN(C)C)cc1)C)C2=C(NC(c3ccccc3)=C2)CC
0.283276	O=C(Nc1c(cc(OCCN(C)C)cc1)C)C2=C(NC(c3ccccc3)=C2)CC
0.283276	O=C(Nc1c(cc(OCCN(C)C)cc1)C)C2=C(NC(c3ccccc3)=C2)CC
0.283276	O=C(Nc1c(cc(OCCN(C)C)cc1)C)C2=C(NC(c3ccccc3)=C2)CC
0.283276	O=C(Nc1c(cc(OCCN(C)C)cc1)C)C2=C(NC(c3ccccc3)=C2)CC
0.283276	O=C(Nc1c(cc(OCCN(C)C)cc1)C)C2=C(NC(c3ccccc3)=C2)CC
0.283276	O=C(Nc1c(cc(OCCN(C)C)cc1)C)C2=C(NC(c3ccccc3)=C2)CC
0.283276	O=C(Nc1c(cc(OCCN(C)C)cc1)C)C2=C(NC(c3ccccc3)=C2)CC
0.283276	O=C(Nc1c(cc(OCCN(C)C)cc1)C)C2=C(NC(c3ccccc3)=C2)CC
0.283276	O=C(Nc1c(cc(OCCN(C)C)cc1)C)C2=C(NC(c3ccccc3)=C2)CC
0.283217	S1C(=CC=C1)CCCC(=O)Nc2cc(ccc2)C(=O)Nc3c(cc(N4CCCC4)cc3)C
0.283217	S1C(=CC=C1)CCCC(=O)Nc2cc(ccc2)C(=O)Nc3c(cc(N4CCCC4)cc3)C
0.283217	S1C(=CC=C1)CCCC(=O)Nc2cc(ccc2)C(=O)Nc3c(cc(N4CCCC4)cc3)C
0.283217	S1C(=CC=C1)CCCC(=O)Nc2cc(ccc2)C(=O)Nc3c(cc(N4CCCC4)cc3)C
0.283217	S1C(=CC=C1)CCCC(=O)Nc2cc(ccc2)C(=O)Nc3c(cc(N4CCCC4)cc3)C
0.283217	S1C(=CC=C1)CCCC(=O)Nc2cc(ccc2)C(=O)Nc3c(cc(N4CCCC4)cc3)C
0.283217	S1C(=CC=C1)CCCC(=O)Nc2cc(ccc2)C(=O)Nc3c(cc(N4CCCC4)cc3)C
0.283217	S1C(=CC=C1)CCCC(=O)Nc2cc(ccc2)C(=O)Nc3c(cc(N4CCCC4)cc3)C
0.283217	S1C(=CC=C1)CCCC(=O)Nc2cc(ccc2)C(=O)Nc3c(cc(N4CCCC4)cc3)C
0.283217	S1C(=CC=C1)CCCC(=O)Nc2cc(ccc2)C(=O)Nc3c(cc(N4CCCC4)cc3)C
0.282869	O=C(Nc1cc(c(cc1)C)CC)C2=CNC(C(=O)N)=C2
0.282869	O=C(Nc1cc(c(cc1)C)CC)C2=CNC(C(=O)N)=C2
0.282869	O=C(Nc1cc(c(cc1)C)CC)C2=CNC(C(=O)N)=C2
0.282869	O=C(Nc1cc(c(cc1)C)CC)C2=CNC(C(=O)N)=C2
0.282869	O=C(Nc1cc(c(cc1)C)CC)C2=CNC(C(=O)N)=C2
0.282869	O=C(Nc1cc(c(cc1)C)CC)C2=CNC(C(=O)N)=C2
0.282869	O=C(Nc1cc(c(cc1)C)CC)C2=CNC(C(=O)N)=C2
0.282869	O=C(Nc1cc(c(cc1)C)CC)C2=CNC(C(=O)N)=C2
0.282869	O=C(Nc1cc(c(cc1)C)CC)C2=CNC(C(=O)N)=C2
0.282869	O=C(Nc1cc(c(cc1)C)CC)C2=CNC(C(=O)N)=C2
0.282787	Brc1c(ccc(NC(=O)c2ccc(S(=O)(=O)C(F)F)cc2)c1)C
0.282143	Fc1cc(ccc1)COc2cc(c(NC(=O)c3ccc(cc3)C4=CCCC4)cc2)C
0.282143	Fc1cc(ccc1)COc2cc(c(NC(=O)c3ccc(cc3)C4=CCCC4)cc2)C
0.282143	Fc1cc(ccc1)COc2cc(c(NC(=O)c3ccc(cc3)C4=CCCC4)cc2)C
0.282143	Fc1cc(ccc1)COc2cc(c(NC(=O)c3ccc(cc3)C4=CCCC4)cc2)C
0.281369	O=C(NC(C)C)NCc1ccc(cc1)C(=O)Nc2c(cc(OCc3ccccc3)cc2)C
0.281369	O=C(NC(C)C)NCc1ccc(cc1)C(=O)Nc2c(cc(OCc3ccccc3)cc2)C
0.281369	O=C(NC(C)C)NCc1ccc(cc1)C(=O)Nc2c(cc(OCc3ccccc3)cc2)C
0.281369	O=C(NC(C)C)NCc1ccc(cc1)C(=O)Nc2c(cc(OCc3ccccc3)cc2)C
0.281369	O=C(NC(C)C)NCc1ccc(cc1)C(=O)Nc2c(cc(OCc3ccccc3)cc2)C
0.281369	O=C(NC(C)C)NCc1ccc(cc1)C(=O)Nc2c(cc(OCc3ccccc3)cc2)C
0.281369	O=C(NC(C)C)NCc1ccc(cc1)C(=O)Nc2c(cc(OCc3ccccc3)cc2)C
0.281369	O=C(NC(C)C)NCc1ccc(cc1)C(=O)Nc2c(cc(OCc3ccccc3)cc2)C
0.281369	O=C(NC(C)C)NCc1ccc(cc1)C(=O)Nc2c(cc(OCc3ccccc3)cc2)C
0.281369	O=C(NC(C)C)NCc1ccc(cc1)C(=O)Nc2c(cc(OCc3ccccc3)cc2)C
0.281369	O=C(Nc1cc(c(c2cnccc2)cc1)C)CC3CCC(CC3)(C)C
0.281369	O=C(Nc1cc(c(c2cnccc2)cc1)C)CC3CCC(CC3)(C)C
0.281369	O=C(Nc1cc(c(c2cnccc2)cc1)C)CC3CCC(CC3)(C)C
0.281369	O=C(Nc1cc(c(c2cnccc2)cc1)C)CC3CCC(CC3)(C)C
0.281369	O=C(Nc1cc(c(c2cnccc2)cc1)C)CC3CCC(CC3)(C)C
0.281369	O=C(Nc1cc(c(c2cnccc2)cc1)C)CC3CCC(CC3)(C)C
0.281369	O=C(Nc1cc(c(c2cnccc2)cc1)C)CC3CCC(CC3)(C)C
0.281139	S1C(=NC(c2cnccc2)=C1)NC(=O)c3c(nc(OC)nc3)C
0.281139	S1C(=NC(c2cnccc2)=C1)NC(=O)c3c(nc(OC)nc3)C
0.281139	S1C(=NC(c2cnccc2)=C1)NC(=O)c3c(nc(OC)nc3)C
0.281139	S1C(=NC(c2cnccc2)=C1)NC(=O)c3c(nc(OC)nc3)C
0.281139	S1C(=NC(c2cnccc2)=C1)NC(=O)c3c(nc(OC)nc3)C
0.281139	S1C(=NC(c2cnccc2)=C1)NC(=O)c3c(nc(OC)nc3)C
0.280769	O=C(Nc1c(ccc(NC(=O)C(C)(C)C)c1)C)C(=O)c2ccc(Oc3ccccc3)cc2
0.280769	O=C(Nc1c(ccc(NC(=O)C(C)(C)C)c1)C)C(=O)c2ccc(Oc3ccccc3)cc2
0.280769	O=C(Nc1c(ccc(NC(=O)C(C)(C)C)c1)C)C(=O)c2ccc(Oc3ccccc3)cc2
0.280769	O=C(Nc1c(ccc(NC(=O)C(C)(C)C)c1)C)C(=O)c2ccc(Oc3ccccc3)cc2
0.280769	O=C(Nc1c(ccc(NC(=O)C(C)(C)C)c1)C)C(=O)c2ccc(Oc3ccccc3)cc2
0.280769	O=C(Nc1c(ccc(NC(=O)C(C)(C)C)c1)C)C(=O)c2ccc(Oc3ccccc3)cc2
0.280769	O=C(Nc1c(ccc(NC(=O)C(C)(C)C)c1)C)C(=O)c2ccc(Oc3ccccc3)cc2
0.280769	O=C(Nc1c(ccc(NC(=O)C(C)(C)C)c1)C)C(=O)c2ccc(Oc3ccccc3)cc2
0.280769	O=C(Nc1c(ccc(NC(=O)C(C)(C)C)c1)C)C(=O)c2ccc(Oc3ccccc3)cc2
0.280769	O=C(Nc1c(ccc(NC(=O)C(C)(C)C)c1)C)C(=O)c2ccc(Oc3ccccc3)cc2
0.280769	O=C(Nc1cc(c(c2cnccc2)cc1)C)C(OCCC=C)C
0.280769	O=C(Nc1cc(c(c2cnccc2)cc1)C)C(OCCC=C)C
0.280769	O=C(Nc1cc(c(c2cnccc2)cc1)C)C(OCCC=C)C
0.280528	FC(F)(F)c1nc(ncc1)Nc2cc(c(cc2)C)C(=O)NC3C(N)CCOC3
0.280528	FC(F)(F)c1nc(ncc1)Nc2cc(c(cc2)C)C(=O)NC3C(N)CCOC3
0.280528	FC(F)(F)c1nc(ncc1)Nc2cc(c(cc2)C)C(=O)NC3C(N)CCOC3
0.280528	FC(F)(F)c1nc(ncc1)Nc2cc(c(cc2)C)C(=O)NC3C(N)CCOC3
0.280528	FC(F)(F)c1nc(ncc1)Nc2cc(c(cc2)C)C(=O)NC3C(N)CCOC3
0.280528	FC(F)(F)c1nc(ncc1)Nc2cc(c(cc2)C)C(=O)NC3C(N)CCOC3
0.280528	FC(F)(F)c1nc(ncc1)Nc2cc(c(cc2)C)C(=O)NC3C(N)CCOC3
0.280528	FC(F)(F)c1nc(ncc1)Nc2cc(c(cc2)C)C(=O)NC3C(N)CCOC3
0.280528	FC(F)(F)c1nc(ncc1)Nc2cc(c(cc2)C)C(=O)NC3C(N)CCOC3
0.280528	FC(F)(F)c1nc(ncc1)Nc2cc(c(cc2)C)C(=O)NC3C(N)CCOC3
0.280488	O=C(Nc1cc(ccc1)C2=NOC=C2)c3nnc(cc3)C
0.280488	O=C(Nc1cc(ccc1)C2=NOC=C2)c3nnc(cc3)C
0.280488	O=C(Nc1cc(ccc1)C2=NOC=C2)c3nnc(cc3)C
0.280488	O=C(Nc1cc(ccc1)C2=NOC=C2)c3nnc(cc3)C
0.280488	O=C(Nc1cc(ccc1)C2=NOC=C2)c3nnc(cc3)C
0.280488	O=C(Nc1cc(ccc1)C2=NOC=C2)c3nnc(cc3)C
0.280488	O=C(Nc1cc(ccc1)C2=NOC=C2)c3nnc(cc3)C
0.280488	O=C(Nc1cc(ccc1)C2=NOC=C2)c3nnc(cc3)C
0.280488	O=C(Nc1cc(ccc1)C2=NOC=C2)c3nnc(cc3)C
0.280488	O=C(Nc1cc(ccc1)C2=NOC=C2)c3nnc(cc3)C
0.280488	Brc1c(ccc(c1)CNc2cc(ccc2)C3=NNC=C3)C
0.280488	Brc1c(ccc(c1)CNc2cc(ccc2)C3=NNC=C3)C
0.280488	Brc1c(ccc(c1)CNc2cc(ccc2)C3=NNC=C3)C
0.280488	Brc1c(ccc(c1)CNc2cc(ccc2)C3=NNC=C3)C
0.280488	Brc1c(ccc(c1)CNc2cc(ccc2)C3=NNC=C3)C
0.280488	Brc1c(ccc(c1)CNc2cc(ccc2)C3=NNC=C3)C
0.280488	Brc1c(ccc(c1)CNc2cc(ccc2)C3=NNC=C3)C
0.280488	Brc1c(ccc(c1)CNc2cc(ccc2)C3=NNC=C3)C
0.280488	Brc1c(ccc(c1)CNc2cc(ccc2)C3=NNC=C3)C
0.280488	Brc1c(ccc(c1)CNc2cc(ccc2)C3=NNC=C3)C
0.280405	S(=O)(=O)(c1cc(c(OC)cc1)C(=O)NC=2SC=C(N2)c3cnccc3)C
0.280405	S(=O)(=O)(c1cc(c(OC)cc1)C(=O)NC=2SC=C(N2)c3cnccc3)C
0.280405	S(=O)(=O)(c1cc(c(OC)cc1)C(=O)NC=2SC=C(N2)c3cnccc3)C
0.280277	S1C(=NC=C1C(=O)Nc2ncc(NC(=O)c3ccccc3)cc2)c4c(cc(cc4)C)C
0.280277	S1C(=NC=C1C(=O)Nc2ncc(NC(=O)c3ccccc3)cc2)c4c(cc(cc4)C)C
0.280277	S1C(=NC=C1C(=O)Nc2ncc(NC(=O)c3ccccc3)cc2)c4c(cc(cc4)C)C
0.280277	S1C(=NC=C1C(=O)Nc2ncc(NC(=O)c3ccccc3)cc2)c4c(cc(cc4)C)C
0.280277	S1C(=NC=C1C(=O)Nc2ncc(NC(=O)c3ccccc3)cc2)c4c(cc(cc4)C)C
0.280277	S1C(=NC=C1C(=O)Nc2ncc(NC(=O)c3ccccc3)cc2)c4c(cc(cc4)C)C
0.280277	S1C(=NC=C1C(=O)Nc2ncc(NC(=O)c3ccccc3)cc2)c4c(cc(cc4)C)C
0.280277	S1C(=NC=C1C(=O)Nc2ncc(NC(=O)c3ccccc3)cc2)c4c(cc(cc4)C)C
0.280277	S1C(=NC=C1C(=O)Nc2ncc(NC(=O)c3ccccc3)cc2)c4c(cc(cc4)C)C
0.280277	S1C(=NC=C1C(=O)Nc2ncc(NC(=O)c3ccccc3)cc2)c4c(cc(cc4)C)C
0.28	Fc1c(ccc(c1)C(NC(=O)c2ccc(NC(=O)c3ccncc3)cc2)C)C
0.28	Fc1c(ccc(c1)C(NC(=O)c2ccc(NC(=O)c3ccncc3)cc2)C)C
0.28	Fc1c(ccc(c1)C(NC(=O)c2ccc(NC(=O)c3ccncc3)cc2)C)C
0.28	Fc1c(ccc(c1)C(NC(=O)c2ccc(NC(=O)c3ccncc3)cc2)C)C
0.28	Fc1c(ccc(c1)C(NC(=O)c2ccc(NC(=O)c3ccncc3)cc2)C)C
0.28	Fc1c(ccc(c1)C(NC(=O)c2ccc(NC(=O)c3ccncc3)cc2)C)C
0.28	Fc1c(ccc(c1)C(NC(=O)c2ccc(NC(=O)c3ccncc3)cc2)C)C
0.28	Fc1c(ccc(c1)C(NC(=O)c2ccc(NC(=O)c3ccncc3)cc2)C)C
0.28	Fc1c(ccc(c1)C(NC(=O)c2ccc(NC(=O)c3ccncc3)cc2)C)C
0.28	Fc1c(ccc(c1)C(NC(=O)c2ccc(NC(=O)c3ccncc3)cc2)C)C
0.279835	O=C(Nc1ccc(OCc2cnccc2)cc1)c3cnc(OCC)cc3
0.279835	O=C(Nc1ccc(OCc2cnccc2)cc1)c3cnc(OCC)cc3
0.27972	O=C(Nc1cc(c(c2cnccc2)cc1)C)C(N3CCC(O)CC3)c4ccccc4
0.27972	O=C(Nc1cc(c(c2cnccc2)cc1)C)C(N3CCC(O)CC3)c4ccccc4
0.27972	O=C(Nc1cc(c(c2cnccc2)cc1)C)C(N3CCC(O)CC3)c4ccccc4
0.27972	O=C(Nc1cc(c(c2cnccc2)cc1)C)C(N3CCC(O)CC3)c4ccccc4
0.27972	O=C(Nc1cc(c(c2cnccc2)cc1)C)C(N3CCC(O)CC3)c4ccccc4
0.27972	O=C(Nc1cc(c(c2cnccc2)cc1)C)C(N3CCC(O)CC3)c4ccccc4
0.27972	O=C(Nc1cc(c(c2cnccc2)cc1)C)C(N3CCC(O)CC3)c4ccccc4
0.279693	Brc1ccc(cc1)C(=O)Nc2ccc(cc2)C(=O)N(CC(=O)N3CCN(Cc4ccccc4)CC3)C
0.279693	Brc1ccc(cc1)C(=O)Nc2ccc(cc2)C(=O)N(CC(=O)N3CCN(Cc4ccccc4)CC3)C
0.279693	Brc1ccc(cc1)C(=O)Nc2ccc(cc2)C(=O)N(CC(=O)N3CCN(Cc4ccccc4)CC3)C
0.279693	Brc1ccc(cc1)C(=O)Nc2ccc(cc2)C(=O)N(CC(=O)N3CCN(Cc4ccccc4)CC3)C
0.279693	Brc1ccc(cc1)C(=O)Nc2ccc(cc2)C(=O)N(CC(=O)N3CCN(Cc4ccccc4)CC3)C
0.279693	Brc1ccc(cc1)C(=O)Nc2ccc(cc2)C(=O)N(CC(=O)N3CCN(Cc4ccccc4)CC3)C
0.279693	Brc1ccc(cc1)C(=O)Nc2ccc(cc2)C(=O)N(CC(=O)N3CCN(Cc4ccccc4)CC3)C
0.279693	Brc1ccc(cc1)C(=O)Nc2ccc(cc2)C(=O)N(CC(=O)N3CCN(Cc4ccccc4)CC3)C
0.279693	Brc1ccc(cc1)C(=O)Nc2ccc(cc2)C(=O)N(CC(=O)N3CCN(Cc4ccccc4)CC3)C
0.279693	Brc1ccc(cc1)C(=O)Nc2ccc(cc2)C(=O)N(CC(=O)N3CCN(Cc4ccccc4)CC3)C
0.27957	Clc1c(OC(F)F)cc(NC(=O)c2nc(ncc2)N3CCOCC3)cc1
0.27957	Clc1c(OC(F)F)cc(NC(=O)c2nc(ncc2)N3CCOCC3)cc1
0.27957	Clc1c(OC(F)F)cc(NC(=O)c2nc(ncc2)N3CCOCC3)cc1
0.27957	Clc1c(OC(F)F)cc(NC(=O)c2nc(ncc2)N3CCOCC3)cc1
0.27957	Clc1c(OC(F)F)cc(NC(=O)c2nc(ncc2)N3CCOCC3)cc1
0.27957	Clc1c(OC(F)F)cc(NC(=O)c2nc(ncc2)N3CCOCC3)cc1
0.27957	Clc1c(OC(F)F)cc(NC(=O)c2nc(ncc2)N3CCOCC3)cc1
0.27957	Clc1c(OC(F)F)cc(NC(=O)c2nc(ncc2)N3CCOCC3)cc1
0.27957	Clc1c(OC(F)F)cc(NC(=O)c2nc(ncc2)N3CCOCC3)cc1
0.27957	Clc1c(OC(F)F)cc(NC(=O)c2nc(ncc2)N3CCOCC3)cc1
0.27957	Brc1cc(c(NC(=O)CN(c2ncc(cc2)C(=O)Nc3ccc(cc3)C)C)cc1)C
0.27957	Brc1cc(c(NC(=O)CN(c2ncc(cc2)C(=O)Nc3ccc(cc3)C)C)cc1)C
0.27957	Brc1cc(c(NC(=O)CN(c2ncc(cc2)C(=O)Nc3ccc(cc3)C)C)cc1)C
0.278125	Clc1cc(ccc1)C(=O)Nc2c(F)cc(NC(=O)C(=O)N3CCC(C(=O)Nc4ncccc4C)CC3)cc2
0.278125	Clc1cc(ccc1)C(=O)Nc2c(F)cc(NC(=O)C(=O)N3CCC(C(=O)Nc4ncccc4C)CC3)cc2
0.278125	Clc1cc(ccc1)C(=O)Nc2c(F)cc(NC(=O)C(=O)N3CCC(C(=O)Nc4ncccc4C)CC3)cc2
0.278125	Clc1cc(ccc1)C(=O)Nc2c(F)cc(NC(=O)C(=O)N3CCC(C(=O)Nc4ncccc4C)CC3)cc2
0.278125	Clc1cc(ccc1)C(=O)Nc2c(F)cc(NC(=O)C(=O)N3CCC(C(=O)Nc4ncccc4C)CC3)cc2
0.278125	Clc1cc(ccc1)C(=O)Nc2c(F)cc(NC(=O)C(=O)N3CCC(C(=O)Nc4ncccc4C)CC3)cc2
0.278125	Clc1cc(ccc1)C(=O)Nc2c(F)cc(NC(=O)C(=O)N3CCC(C(=O)Nc4ncccc4C)CC3)cc2
0.278125	Clc1cc(ccc1)C(=O)Nc2c(F)cc(NC(=O)C(=O)N3CCC(C(=O)Nc4ncccc4C)CC3)cc2
0.278125	Clc1cc(ccc1)C(=O)Nc2c(F)cc(NC(=O)C(=O)N3CCC(C(=O)Nc4ncccc4C)CC3)cc2
0.278125	Clc1cc(ccc1)C(=O)Nc2c(F)cc(NC(=O)C(=O)N3CCC(C(=O)Nc4ncccc4C)CC3)cc2
0.277778	S1C(SCC(=O)Nc2ccc(cc2)C(=O)N3CCC(c4nc(c5cc(F)ccc5)ccn4)CC3)=CC=C1
0.277778	S1C(SCC(=O)Nc2ccc(cc2)C(=O)N3CCC(c4nc(c5cc(F)ccc5)ccn4)CC3)=CC=C1
0.277778	S1C(SCC(=O)Nc2ccc(cc2)C(=O)N3CCC(c4nc(c5cc(F)ccc5)ccn4)CC3)=CC=C1
0.277778	S1C(SCC(=O)Nc2ccc(cc2)C(=O)N3CCC(c4nc(c5cc(F)ccc5)ccn4)CC3)=CC=C1
0.277778	S1C(SCC(=O)Nc2ccc(cc2)C(=O)N3CCC(c4nc(c5cc(F)ccc5)ccn4)CC3)=CC=C1
0.277778	S1C(SCC(=O)Nc2ccc(cc2)C(=O)N3CCC(c4nc(c5cc(F)ccc5)ccn4)CC3)=CC=C1
0.277778	S1C(SCC(=O)Nc2ccc(cc2)C(=O)N3CCC(c4nc(c5cc(F)ccc5)ccn4)CC3)=CC=C1
0.277778	S1C(SCC(=O)Nc2ccc(cc2)C(=O)N3CCC(c4nc(c5cc(F)ccc5)ccn4)CC3)=CC=C1
0.277778	S1C(SCC(=O)Nc2ccc(cc2)C(=O)N3CCC(c4nc(c5cc(F)ccc5)ccn4)CC3)=CC=C1
0.277778	S1C(SCC(=O)Nc2ccc(cc2)C(=O)N3CCC(c4nc(c5cc(F)ccc5)ccn4)CC3)=CC=C1
0.277778	FC(F)(F)c1cc(c(N(CCCC)C)cc1)C(=O)Nc2cc(c(c3cnccc3)cc2)C
0.277778	O=C(NCCc1ccc(N2CCN(CC2)C)cc1)c3nc(c4ccccc4)ccc3
0.277778	O=C(NCCc1ccc(N2CCN(CC2)C)cc1)c3nc(c4ccccc4)ccc3
0.277778	O=C(NCCc1ccc(N2CCN(CC2)C)cc1)c3nc(c4ccccc4)ccc3
0.277778	O=C(NCCc1ccc(N2CCN(CC2)C)cc1)c3nc(c4ccccc4)ccc3
0.277778	O=C(NCCc1ccc(N2CCN(CC2)C)cc1)c3nc(c4ccccc4)ccc3
0.277778	O=C(NCCc1ccc(N2CCN(CC2)C)cc1)c3nc(c4ccccc4)ccc3
0.277778	O=C(NCCc1ccc(N2CCN(CC2)C)cc1)c3nc(c4ccccc4)ccc3
0.277778	Ic1cc(F)c(NC(=O)c2nc(ncc2)N3CCOCC3)cc1
0.277778	Ic1cc(F)c(NC(=O)c2nc(ncc2)N3CCOCC3)cc1
0.277778	Ic1cc(F)c(NC(=O)c2nc(ncc2)N3CCOCC3)cc1
0.277778	Ic1cc(F)c(NC(=O)c2nc(ncc2)N3CCOCC3)cc1
0.277778	Ic1cc(F)c(NC(=O)c2nc(ncc2)N3CCOCC3)cc1
0.277778	Ic1cc(F)c(NC(=O)c2nc(ncc2)N3CCOCC3)cc1
0.277778	O=C(NCCc1ccc(N2CCN(CC2)C)cc1)c3nc(c4ccccc4)ccc3
0.277778	O=C(NCCc1ccc(N2CCN(CC2)C)cc1)c3nc(c4ccccc4)ccc3
0.27758	Fc1c(NC(=O)C2=C(OC=C2)C)cc(NC(=O)C(=O)Nc3cc(c4ccccc4)cc(c3)C)cc1
0.27758	Fc1c(NC(=O)C2=C(OC=C2)C)cc(NC(=O)C(=O)Nc3cc(c4ccccc4)cc(c3)C)cc1
0.27758	Fc1c(NC(=O)C2=C(OC=C2)C)cc(NC(=O)C(=O)Nc3cc(c4ccccc4)cc(c3)C)cc1
0.27758	Fc1c(NC(=O)C2=C(OC=C2)C)cc(NC(=O)C(=O)Nc3cc(c4ccccc4)cc(c3)C)cc1
0.277397	S1C(=NC=C1C(=O)Nc2c(ccc(NC(=O)C(C)(C)C)c2)C)c3c(cc(cc3)C)C
0.277397	S1C(=NC=C1C(=O)Nc2c(ccc(NC(=O)C(C)(C)C)c2)C)c3c(cc(cc3)C)C
0.277397	S1C(=NC=C1C(=O)Nc2c(ccc(NC(=O)C(C)(C)C)c2)C)c3c(cc(cc3)C)C
0.277397	S1C(=NC=C1C(=O)Nc2c(ccc(NC(=O)C(C)(C)C)c2)C)c3c(cc(cc3)C)C
0.277397	S1C(=NC=C1C(=O)Nc2c(ccc(NC(=O)C(C)(C)C)c2)C)c3c(cc(cc3)C)C
0.277397	S1C(=NC=C1C(=O)Nc2c(ccc(NC(=O)C(C)(C)C)c2)C)c3c(cc(cc3)C)C
0.277397	S1C(=NC=C1C(=O)Nc2c(ccc(NC(=O)C(C)(C)C)c2)C)c3c(cc(cc3)C)C
0.277397	S1C(=NC=C1C(=O)Nc2c(ccc(NC(=O)C(C)(C)C)c2)C)c3c(cc(cc3)C)C
0.277397	S1C(=NC=C1C(=O)Nc2c(ccc(NC(=O)C(C)(C)C)c2)C)c3c(cc(cc3)C)C
0.277397	S1C(=NC=C1C(=O)Nc2c(ccc(NC(=O)C(C)(C)C)c2)C)c3c(cc(cc3)C)C
0.277372	O=C(Nc1cc(ccc1)C2=NNC=C2)C=3NN=C(c4cc5OCCOc5cc4)C3
0.277372	O=C(Nc1cc(ccc1)C2=NNC=C2)C=3NN=C(c4cc5OCCOc5cc4)C3
0.277372	O=C(Nc1cc(ccc1)C2=NNC=C2)C=3NN=C(c4cc5OCCOc5cc4)C3
0.277372	O=C(Nc1cc(ccc1)C2=NNC=C2)C=3NN=C(c4cc5OCCOc5cc4)C3
0.277372	O=C(Nc1cc(ccc1)C2=NNC=C2)C=3NN=C(c4cc5OCCOc5cc4)C3
0.277372	O=C(Nc1cc(ccc1)C2=NNC=C2)C=3NN=C(c4cc5OCCOc5cc4)C3
0.277372	O=C(Nc1cc(ccc1)C2=NNC=C2)C=3NN=C(c4cc5OCCOc5cc4)C3
0.277372	O=C(Nc1cc(ccc1)C2=NNC=C2)C=3NN=C(c4cc5OCCOc5cc4)C3
0.277372	O=C(Nc1cc(ccc1)C2=NNC=C2)C=3NN=C(c4cc5OCCOc5cc4)C3
0.277372	O=C(Nc1cc(ccc1)C2=NNC=C2)C=3NN=C(c4cc5OCCOc5cc4)C3
0.277259	S(=O)(=O)(N1CCOCC1)c2cc(NC(=O)c3nc(c4ccccc4)ccc3)c(NCC5OCCC5)cc2
0.277259	S(=O)(=O)(N1CCOCC1)c2cc(NC(=O)c3nc(c4ccccc4)ccc3)c(NCC5OCCC5)cc2
0.277259	S(=O)(=O)(N1CCOCC1)c2cc(NC(=O)c3nc(c4ccccc4)ccc3)c(NCC5OCCC5)cc2
0.277259	S(=O)(=O)(N1CCOCC1)c2cc(NC(=O)c3nc(c4ccccc4)ccc3)c(NCC5OCCC5)cc2
0.277259	S(=O)(=O)(N1CCOCC1)c2cc(NC(=O)c3nc(c4ccccc4)ccc3)c(NCC5OCCC5)cc2
0.277259	S(=O)(=O)(N1CCOCC1)c2cc(NC(=O)c3nc(c4ccccc4)ccc3)c(NCC5OCCC5)cc2
0.277259	S(=O)(=O)(N1CCOCC1)c2cc(NC(=O)c3nc(c4ccccc4)ccc3)c(NCC5OCCC5)cc2
0.277259	S(=O)(=O)(N1CCOCC1)c2cc(NC(=O)c3nc(c4ccccc4)ccc3)c(NCC5OCCC5)cc2
0.277259	S(=O)(=O)(N1CCOCC1)c2cc(NC(=O)c3nc(c4ccccc4)ccc3)c(NCC5OCCC5)cc2
0.277259	S(=O)(=O)(N1CCOCC1)c2cc(NC(=O)c3nc(c4ccccc4)ccc3)c(NCC5OCCC5)cc2
0.276978	Brc1ccc(cc1)CC(=O)Nc2cc(ccc2)C(=O)Nc3c(OC)nccc3C
0.276978	Brc1ccc(cc1)CC(=O)Nc2cc(ccc2)C(=O)Nc3c(OC)nccc3C
0.276978	Brc1ccc(cc1)CC(=O)Nc2cc(ccc2)C(=O)Nc3c(OC)nccc3C
0.276978	Brc1ccc(cc1)CC(=O)Nc2cc(ccc2)C(=O)Nc3c(OC)nccc3C
0.276978	Brc1ccc(cc1)CC(=O)Nc2cc(ccc2)C(=O)Nc3c(OC)nccc3C
0.276978	Brc1ccc(cc1)CC(=O)Nc2cc(ccc2)C(=O)Nc3c(OC)nccc3C
0.276978	Brc1ccc(cc1)CC(=O)Nc2cc(ccc2)C(=O)Nc3c(OC)nccc3C
0.276978	Brc1ccc(cc1)CC(=O)Nc2cc(ccc2)C(=O)Nc3c(OC)nccc3C
0.276978	Brc1ccc(cc1)CC(=O)Nc2cc(ccc2)C(=O)Nc3c(OC)nccc3C
0.276978	Brc1ccc(cc1)CC(=O)Nc2cc(ccc2)C(=O)Nc3c(OC)nccc3C
0.276753	Fc1c(cc(cc1)C(=O)Nc2cc(ccc2)C3=NN(C=N3)C)C=O
0.276753	Fc1c(cc(cc1)C(=O)Nc2cc(ccc2)C3=NN(C=N3)C)C=O
0.276753	Fc1c(cc(cc1)C(=O)Nc2cc(ccc2)C3=NN(C=N3)C)C=O
0.276753	Fc1c(cc(cc1)C(=O)Nc2cc(ccc2)C3=NN(C=N3)C)C=O
0.276753	Fc1c(cc(cc1)C(=O)Nc2cc(ccc2)C3=NN(C=N3)C)C=O
0.276753	Fc1c(cc(cc1)C(=O)Nc2cc(ccc2)C3=NN(C=N3)C)C=O
0.276753	Fc1c(cc(cc1)C(=O)Nc2cc(ccc2)C3=NN(C=N3)C)C=O
0.276364	Fc1c(NC(=O)c2cnc(OCC)cc2)cc(cc1)C=3OC=CC3
0.276364	Fc1c(NC(=O)c2cnc(OCC)cc2)cc(cc1)C=3OC=CC3
0.276364	Fc1c(NC(=O)c2cnc(OCC)cc2)cc(cc1)C=3OC=CC3
0.276364	Fc1c(NC(=O)c2cnc(OCC)cc2)cc(cc1)C=3OC=CC3
0.276265	S(c1c(NC(=O)C)ccc(c1)C(=O)Nc2cc(c(NC(=O)CC)cc2)C)C
0.276265	S(c1c(NC(=O)C)ccc(c1)C(=O)Nc2cc(c(NC(=O)CC)cc2)C)C
0.276265	S(c1c(NC(=O)C)ccc(c1)C(=O)Nc2cc(c(NC(=O)CC)cc2)C)C
0.276119	O=C(Nc1cc(c(c2cnccc2)cc1)C)C(c3ccc(N(C)C)cc3)C
0.276119	O=C(Nc1cc(c(c2cnccc2)cc1)C)C(c3ccc(N(C)C)cc3)C
0.276119	O=C(Nc1cc(c(c2cnccc2)cc1)C)C(c3ccc(N(C)C)cc3)C
0.276119	O=C(Nc1cc(c(c2cnccc2)cc1)C)C(c3ccc(N(C)C)cc3)C
0.276119	O=C(Nc1cc(c(c2cnccc2)cc1)C)C(c3ccc(N(C)C)cc3)C
0.276119	O=C(Nc1cc(c(c2cnccc2)cc1)C)C(c3ccc(N(C)C)cc3)C
0.276119	O=C(Nc1cc(c(c2cnccc2)cc1)C)C(c3ccc(N(C)C)cc3)C
0.276119	O=C(Nc1cc(c(c2cnccc2)cc1)C)C(c3ccc(N(C)C)cc3)C
0.276119	O=C(Nc1cc(c(c2cnccc2)cc1)C)C(c3ccc(N(C)C)cc3)C
0.276119	O=C(Nc1cc(c(c2cnccc2)cc1)C)C(c3ccc(N(C)C)cc3)C
0.275735	O=C(Nc1cc(ccc1)C2=NOC=C2)c3c(OC)cc(C#N)cc3
0.275735	O=C(Nc1cc(ccc1)C2=NOC=C2)c3c(OC)cc(C#N)cc3
0.275735	O=C(Nc1cc(ccc1)C2=NOC=C2)c3c(OC)cc(C#N)cc3
0.275735	O=C(Nc1cc(ccc1)C2=NOC=C2)c3c(OC)cc(C#N)cc3
0.275735	O=C(Nc1cc(ccc1)C2=NOC=C2)c3c(OC)cc(C#N)cc3
0.275735	O=C(Nc1cc(ccc1)C2=NOC=C2)c3c(OC)cc(C#N)cc3
0.275735	O=C(Nc1cc(ccc1)C2=NOC=C2)c3c(OC)cc(C#N)cc3
0.275735	O=C(Nc1cc(ccc1)C2=NOC=C2)c3c(OC)cc(C#N)cc3
0.275735	O=C(Nc1cc(ccc1)C2=NOC=C2)c3c(OC)cc(C#N)cc3
0.275735	O=C(Nc1cc(ccc1)C2=NOC=C2)c3c(OC)cc(C#N)cc3
0.275591	Brc1cc(NC(=S)NNC(=O)c2nc(c3ccncc3)ccc2)ccc1
0.275591	Brc1cc(NC(=S)NNC(=O)c2nc(c3ccncc3)ccc2)ccc1
0.275591	Brc1cc(NC(=S)NNC(=O)c2nc(c3ccncc3)ccc2)ccc1
0.275591	Brc1cc(NC(=S)NNC(=O)c2nc(c3ccncc3)ccc2)ccc1
0.275591	Brc1cc(NC(=S)NNC(=O)c2nc(c3ccncc3)ccc2)ccc1
0.275591	Brc1cc(NC(=S)NNC(=O)c2nc(c3ccncc3)ccc2)ccc1
0.275591	Brc1cc(NC(=S)NNC(=O)c2nc(c3ccncc3)ccc2)ccc1
0.275591	Brc1cc(NC(=S)NNC(=O)c2nc(c3ccncc3)ccc2)ccc1
0.275591	Brc1cc(NC(=S)NNC(=O)c2nc(c3ccncc3)ccc2)ccc1
0.275591	Brc1cc(NC(=S)NNC(=O)c2nc(c3ccncc3)ccc2)ccc1
0.275472	O=C(Nc1cc(c(c2cnccc2)cc1)C)C3CC(C3)(CC)C
0.275472	O=C(Nc1cc(c(c2cnccc2)cc1)C)C3CC(C3)(CC)C
0.275472	O=C(Nc1cc(c(c2cnccc2)cc1)C)C3CC(C3)(CC)C
0.275472	O=C(Nc1cc(c(c2cnccc2)cc1)C)C3CC(C3)(CC)C
0.275472	O=C(Nc1cc(c(c2cnccc2)cc1)C)C3CC(C3)(CC)C
0.275472	O=C(Nc1cc(c(c2cnccc2)cc1)C)C3CC(C3)(CC)C
0.275472	O=C(Nc1cc(c(c2cnccc2)cc1)C)C3CC(C3)(CC)C
0.275472	O=C(Nc1cc(c(c2cnccc2)cc1)C)C3CC(C3)(CC)C
0.275472	O=C(Nc1cc(c(c2cnccc2)cc1)C)C3CC(C3)(CC)C
0.275472	O=C(Nc1cc(c(c2cnccc2)cc1)C)C3CC(C3)(CC)C
0.275472	S(=O)(=O)(NC(C(=O)Nc1cc(c(c2cnccc2)cc1)C)C)C
0.275472	S(=O)(=O)(NC(C(=O)Nc1cc(c(c2cnccc2)cc1)C)C)C
0.275472	S(=O)(=O)(NC(C(=O)Nc1cc(c(c2cnccc2)cc1)C)C)C
0.275472	S(=O)(=O)(NC(C(=O)Nc1cc(c(c2cnccc2)cc1)C)C)C
0.275472	S(=O)(=O)(NC(C(=O)Nc1cc(c(c2cnccc2)cc1)C)C)C
0.275362	Clc1cc(S(=O)(=O)NCc2ccc(NC(=O)c3cnccc3)cc2)c(O)cc1
0.275362	Clc1cc(S(=O)(=O)NCc2ccc(NC(=O)c3cnccc3)cc2)c(O)cc1
0.275362	Clc1cc(S(=O)(=O)NCc2ccc(NC(=O)c3cnccc3)cc2)c(O)cc1
0.275362	Clc1cc(S(=O)(=O)NCc2ccc(NC(=O)c3cnccc3)cc2)c(O)cc1
0.275362	Clc1cc(S(=O)(=O)NCc2ccc(NC(=O)c3cnccc3)cc2)c(O)cc1
0.275362	Clc1cc(S(=O)(=O)NCc2ccc(NC(=O)c3cnccc3)cc2)c(O)cc1
0.275261	S1C(=CC=C1)CCCC(=O)Nc2cc(ccc2)C(=O)Nc3c(cc(OCc4ccccc4)cc3)C
0.274725	Brc1cc(c(NNC(=O)c2nc(ncc2)N3CCOCC3)cc1)C
0.274725	Brc1cc(c(NNC(=O)c2nc(ncc2)N3CCOCC3)cc1)C
0.274725	Brc1cc(c(NNC(=O)c2nc(ncc2)N3CCOCC3)cc1)C
0.274725	Brc1cc(c(NNC(=O)c2nc(ncc2)N3CCOCC3)cc1)C
0.274725	Brc1cc(c(NNC(=O)c2nc(ncc2)N3CCOCC3)cc1)C
0.274725	Brc1cc(c(NNC(=O)c2nc(ncc2)N3CCOCC3)cc1)C
0.274725	Brc1cc(c(NNC(=O)c2nc(ncc2)N3CCOCC3)cc1)C
0.274725	Brc1cc(c(NNC(=O)c2nc(ncc2)N3CCOCC3)cc1)C
0.274725	Brc1cc(c(NNC(=O)c2nc(ncc2)N3CCOCC3)cc1)C
0.274725	Brc1cc(c(NNC(=O)c2nc(ncc2)N3CCOCC3)cc1)C
0.273885	Ic1c(Nc2nc(Cl)ccc2C(=O)Nc3cncc(c3)C4=NN=CN4C)cccc1
0.273885	Ic1c(Nc2nc(Cl)ccc2C(=O)Nc3cncc(c3)C4=NN=CN4C)cccc1
0.273885	Ic1c(Nc2nc(Cl)ccc2C(=O)Nc3cncc(c3)C4=NN=CN4C)cccc1
0.273885	Ic1c(Nc2nc(Cl)ccc2C(=O)Nc3cncc(c3)C4=NN=CN4C)cccc1
0.273885	Ic1c(Nc2nc(Cl)ccc2C(=O)Nc3cncc(c3)C4=NN=CN4C)cccc1
0.273885	Ic1c(Nc2nc(Cl)ccc2C(=O)Nc3cncc(c3)C4=NN=CN4C)cccc1
0.273885	Ic1c(Nc2nc(Cl)ccc2C(=O)Nc3cncc(c3)C4=NN=CN4C)cccc1
0.273885	Ic1c(Nc2nc(Cl)ccc2C(=O)Nc3cncc(c3)C4=NN=CN4C)cccc1
0.273885	Ic1c(Nc2nc(Cl)ccc2C(=O)Nc3cncc(c3)C4=NN=CN4C)cccc1
0.273885	Ic1c(Nc2nc(Cl)ccc2C(=O)Nc3cncc(c3)C4=NN=CN4C)cccc1
0.273859	Clc1c(NC(=O)c2cncc(c3ccc(Cl)cc3)c2)cccc1
0.273859	Clc1c(NC(=O)c2cncc(c3ccc(Cl)cc3)c2)cccc1
0.273859	Clc1c(NC(=O)c2cncc(c3ccc(Cl)cc3)c2)cccc1
0.273859	Clc1c(NC(=O)c2cncc(c3ccc(Cl)cc3)c2)cccc1
0.273859	Clc1c(NC(=O)c2cncc(c3ccc(Cl)cc3)c2)cccc1
0.273859	Clc1c(NC(=O)c2cncc(c3ccc(Cl)cc3)c2)cccc1
0.273859	Clc1c(NC(=O)c2cncc(c3ccc(Cl)cc3)c2)cccc1
0.273859	Clc1c(NC(=O)c2cncc(c3ccc(Cl)cc3)c2)cccc1
0.273859	Clc1c(NC(=O)c2cncc(c3ccc(Cl)cc3)c2)cccc1
0.273859	Clc1c(NC(=O)c2cncc(c3ccc(Cl)cc3)c2)cccc1
0.273616	Fc1c(cccc1)C(=O)Nc2c(ccc(c2)C=3ON=C(N3)C4CNCCC4)C
0.273616	Fc1c(cccc1)C(=O)Nc2c(ccc(c2)C=3ON=C(N3)C4CNCCC4)C
0.273616	Fc1c(cccc1)C(=O)Nc2c(ccc(c2)C=3ON=C(N3)C4CNCCC4)C
0.273616	Fc1c(cccc1)C(=O)Nc2c(ccc(c2)C=3ON=C(N3)C4CNCCC4)C
0.273616	Fc1c(cccc1)C(=O)Nc2c(ccc(c2)C=3ON=C(N3)C4CNCCC4)C
0.273616	Fc1c(cccc1)C(=O)Nc2c(ccc(c2)C=3ON=C(N3)C4CNCCC4)C
0.273616	Fc1c(cccc1)C(=O)Nc2c(ccc(c2)C=3ON=C(N3)C4CNCCC4)C
0.273616	Fc1c(cccc1)C(=O)Nc2c(ccc(c2)C=3ON=C(N3)C4CNCCC4)C
0.273616	Fc1c(cccc1)C(=O)Nc2c(ccc(c2)C=3ON=C(N3)C4CNCCC4)C
0.273616	Fc1c(cccc1)C(=O)Nc2c(ccc(c2)C=3ON=C(N3)C4CNCCC4)C
0.273408	O=C(N(CC(=O)N1CCN(Cc2ccccc2)CC1)C)c3ccc(cc3)C=4N=CNC4
0.273408	O=C(N(CC(=O)N1CCN(Cc2ccccc2)CC1)C)c3ccc(cc3)C=4N=CNC4
0.273408	O=C(N(CC(=O)N1CCN(Cc2ccccc2)CC1)C)c3ccc(cc3)C=4N=CNC4
0.273408	O=C(N(CC(=O)N1CCN(Cc2ccccc2)CC1)C)c3ccc(cc3)C=4N=CNC4
0.273408	O=C(N(CC(=O)N1CCN(Cc2ccccc2)CC1)C)c3ccc(cc3)C=4N=CNC4
0.273408	O=C(N(CC(=O)N1CCN(Cc2ccccc2)CC1)C)c3ccc(cc3)C=4N=CNC4
0.273408	O=C(N(CC(=O)N1CCN(Cc2ccccc2)CC1)C)c3ccc(cc3)C=4N=CNC4
0.273408	O=C(N(CC(=O)N1CCN(Cc2ccccc2)CC1)C)c3ccc(cc3)C=4N=CNC4
0.273408	O=C(N(CC(=O)N1CCN(Cc2ccccc2)CC1)C)c3ccc(cc3)C=4N=CNC4
0.273408	O=C(N(CC(=O)N1CCN(Cc2ccccc2)CC1)C)c3ccc(cc3)C=4N=CNC4
0.273092	O=C(NCc1ccc(NC(=O)C(C)C)cc1)c2nc(c3ccccc3)ccc2
0.273092	O=C(NCc1ccc(NC(=O)C(C)C)cc1)c2nc(c3ccccc3)ccc2
0.273092	O=C(NCc1ccc(NC(=O)C(C)C)cc1)c2nc(c3ccccc3)ccc2
0.273092	O=C(NCc1ccc(NC(=O)C(C)C)cc1)c2nc(c3ccccc3)ccc2
0.273092	O=C(NCc1ccc(NC(=O)C(C)C)cc1)c2nc(c3ccccc3)ccc2
0.273092	O=C(NCc1ccc(NC(=O)C(C)C)cc1)c2nc(c3ccccc3)ccc2
0.273092	O=C(NCc1ccc(NC(=O)C(C)C)cc1)c2nc(c3ccccc3)ccc2
0.272727	Brc1c(Br)ccc(c1)CC(=O)Nc2cc(ccc2)C3=NNC=C3
0.272727	Brc1c(Br)ccc(c1)CC(=O)Nc2cc(ccc2)C3=NNC=C3
0.272727	Brc1c(Br)ccc(c1)CC(=O)Nc2cc(ccc2)C3=NNC=C3
0.272436	Ic1c(Nc2nc(Cl)ccc2C(=O)Nc3cc4N(CCc4cc3)C)cccc1
0.272436	Ic1c(Nc2nc(Cl)ccc2C(=O)Nc3cc4N(CCc4cc3)C)cccc1
0.272436	Ic1c(Nc2nc(Cl)ccc2C(=O)Nc3cc4N(CCc4cc3)C)cccc1
0.272436	Ic1c(Nc2nc(Cl)ccc2C(=O)Nc3cc4N(CCc4cc3)C)cccc1
0.272436	Ic1c(Nc2nc(Cl)ccc2C(=O)Nc3cc4N(CCc4cc3)C)cccc1
0.272436	Ic1c(Nc2nc(Cl)ccc2C(=O)Nc3cc4N(CCc4cc3)C)cccc1
0.272436	Ic1c(Nc2nc(Cl)ccc2C(=O)Nc3cc4N(CCc4cc3)C)cccc1
0.272436	Ic1c(Nc2nc(Cl)ccc2C(=O)Nc3cc4N(CCc4cc3)C)cccc1
0.272436	Ic1c(Nc2nc(Cl)ccc2C(=O)Nc3cc4N(CCc4cc3)C)cccc1
0.272436	Ic1c(Nc2nc(Cl)ccc2C(=O)Nc3cc4N(CCc4cc3)C)cccc1
0.272436	S(=O)(=O)(N1CCN(C(=O)CCC(=O)Nc2cc(c(c3cnccc3)cc2)C)CC1)c4c(ccc(c4)C)C
0.272388	O=C(Nc1c(cc(OCc2ccccc2)cc1)C)c3nccc(Oc4ccccc4)c3
0.272388	O=C(Nc1c(cc(OCc2ccccc2)cc1)C)c3nccc(Oc4ccccc4)c3
0.272388	O=C(Nc1c(cc(OCc2ccccc2)cc1)C)c3nccc(Oc4ccccc4)c3
0.272388	O=C(Nc1c(cc(OCc2ccccc2)cc1)C)c3nccc(Oc4ccccc4)c3
0.272388	O=C(Nc1c(cc(OCc2ccccc2)cc1)C)c3nccc(Oc4ccccc4)c3
0.272388	O=C(Nc1c(cc(OCc2ccccc2)cc1)C)c3nccc(Oc4ccccc4)c3
0.272388	O=C(Nc1c(cc(OCc2ccccc2)cc1)C)c3nccc(Oc4ccccc4)c3
0.272388	O=C(Nc1c(cc(OCc2ccccc2)cc1)C)c3nccc(Oc4ccccc4)c3
0.272388	O=C(Nc1c(cc(OCc2ccccc2)cc1)C)c3nccc(Oc4ccccc4)c3
0.272388	O=C(Nc1c(cc(OCc2ccccc2)cc1)C)c3nccc(Oc4ccccc4)c3
0.272059	S(c1ncccc1NC(=O)c2ccc(cc2)C=3N=CNC3)CCC(=O)OC
0.272059	S(c1ncccc1NC(=O)c2ccc(cc2)C=3N=CNC3)CCC(=O)OC
0.272059	S(c1ncccc1NC(=O)c2ccc(cc2)C=3N=CNC3)CCC(=O)OC
0.272059	S(c1ncccc1NC(=O)c2ccc(cc2)C=3N=CNC3)CCC(=O)OC
0.272059	S(c1ncccc1NC(=O)c2ccc(cc2)C=3N=CNC3)CCC(=O)OC
0.272059	S(c1ncccc1NC(=O)c2ccc(cc2)C=3N=CNC3)CCC(=O)OC
0.272059	S(c1ncccc1NC(=O)c2ccc(cc2)C=3N=CNC3)CCC(=O)OC
0.272059	S(c1ncccc1NC(=O)c2ccc(cc2)C=3N=CNC3)CCC(=O)OC
0.272059	S(c1ncccc1NC(=O)c2ccc(cc2)C=3N=CNC3)CCC(=O)OC
0.272059	S(c1ncccc1NC(=O)c2ccc(cc2)C=3N=CNC3)CCC(=O)OC
0.271967	Clc1c(ccc(N)c1)C(=O)Nc2cnccc2
0.271967	Clc1c(ccc(N)c1)C(=O)Nc2cnccc2
0.271967	Clc1c(ccc(N)c1)C(=O)Nc2cnccc2
0.271967	Clc1c(ccc(N)c1)C(=O)Nc2cnccc2
0.271967	Clc1c(ccc(N)c1)C(=O)Nc2cnccc2
0.271967	Clc1c(ccc(N)c1)C(=O)Nc2cnccc2
0.271967	Clc1c(ccc(N)c1)C(=O)Nc2cnccc2
0.271967	Clc1c(ccc(N)c1)C(=O)Nc2cnccc2
0.271967	Clc1c(ccc(N)c1)C(=O)Nc2cnccc2
0.271967	Clc1c(ccc(N)c1)C(=O)Nc2cnccc2
0.270677	O=C(NCC=1N=C(NC1C)C)c2nc(ncc2)c3cnccc3
0.270588	Brc1c(cc(NN=Cc2nc(ncc2)c3ccccc3)cc1)C
0.270588	Brc1c(cc(NN=Cc2nc(ncc2)c3ccccc3)cc1)C
0.270588	Brc1c(cc(NN=Cc2nc(ncc2)c3ccccc3)cc1)C
0.270588	Brc1c(cc(NN=Cc2nc(ncc2)c3ccccc3)cc1)C
0.270358	O=C(N1CCC(C2NCCC2)CC1)C(=O)Nc3cc(OC)c(NC(=O)c4cnccc4)cc3
0.270358	O=C(N1CCC(C2NCCC2)CC1)C(=O)Nc3cc(OC)c(NC(=O)c4cnccc4)cc3
0.270358	O=C(N1CCC(C2NCCC2)CC1)C(=O)Nc3cc(OC)c(NC(=O)c4cnccc4)cc3
0.270175	S1C(=NC(c2cnccc2)=C1)NC(=O)C3=CN(C(=O)C=C3)C4CC4
0.269962	Clc1cc(ccc1)C=2OC(=NN2)NCc3ccc(cc3)C(=O)Nc4ccncc4
0.269962	Clc1cc(ccc1)C=2OC(=NN2)NCc3ccc(cc3)C(=O)Nc4ccncc4
0.269962	Clc1cc(ccc1)C=2OC(=NN2)NCc3ccc(cc3)C(=O)Nc4ccncc4
0.269962	Clc1cc(ccc1)C=2OC(=NN2)NCc3ccc(cc3)C(=O)Nc4ccncc4
0.269962	Clc1cc(ccc1)C=2OC(=NN2)NCc3ccc(cc3)C(=O)Nc4ccncc4
0.269962	Clc1cc(ccc1)C=2OC(=NN2)NCc3ccc(cc3)C(=O)Nc4ccncc4
0.269962	Clc1cc(ccc1)C=2OC(=NN2)NCc3ccc(cc3)C(=O)Nc4ccncc4
0.269962	Clc1cc(ccc1)C=2OC(=NN2)NCc3ccc(cc3)C(=O)Nc4ccncc4
0.269962	Clc1cc(ccc1)C=2OC(=NN2)NCc3ccc(cc3)C(=O)Nc4ccncc4
0.26971	O=C(NNC(=O)C(=O)Nc1ccc(cc1)C=2NC=CC2)c3ccc(OC)cc3
0.26971	O=C(NNC(=O)C(=O)Nc1ccc(cc1)C=2NC=CC2)c3ccc(OC)cc3
0.26971	O=C(NNC(=O)C(=O)Nc1ccc(cc1)C=2NC=CC2)c3ccc(OC)cc3
0.26971	O=C(NNC(=O)C(=O)Nc1ccc(cc1)C=2NC=CC2)c3ccc(OC)cc3
0.26971	O=C(NNC(=O)C(=O)Nc1ccc(cc1)C=2NC=CC2)c3ccc(OC)cc3
0.26971	O=C(NNC(=O)C(=O)Nc1ccc(cc1)C=2NC=CC2)c3ccc(OC)cc3
0.26971	O=C(NNC(=O)C(=O)Nc1ccc(cc1)C=2NC=CC2)c3ccc(OC)cc3
0.26971	O=C(NNC(=O)C(=O)Nc1ccc(cc1)C=2NC=CC2)c3ccc(OC)cc3
0.26971	O=C(NNC(=O)C(=O)Nc1ccc(cc1)C=2NC=CC2)c3ccc(OC)cc3
0.26971	O=C(NNC(=O)C(=O)Nc1ccc(cc1)C=2NC=CC2)c3ccc(OC)cc3
0.269663	O=C(O)c1cc(c2cc(NC(=O)C3(CCN(Cc4ccccc4)CC3)C)ccc2)ccc1
0.269663	O=C(O)c1cc(c2cc(NC(=O)C3(CCN(Cc4ccccc4)CC3)C)ccc2)ccc1
0.269663	O=C(O)c1cc(c2cc(NC(=O)C3(CCN(Cc4ccccc4)CC3)C)ccc2)ccc1
0.269663	O=C(O)c1cc(c2cc(NC(=O)C3(CCN(Cc4ccccc4)CC3)C)ccc2)ccc1
0.269663	O=C(O)c1cc(c2cc(NC(=O)C3(CCN(Cc4ccccc4)CC3)C)ccc2)ccc1
0.269663	O=C(O)c1cc(c2cc(NC(=O)C3(CCN(Cc4ccccc4)CC3)C)ccc2)ccc1
0.269663	O=C(O)c1cc(c2cc(NC(=O)C3(CCN(Cc4ccccc4)CC3)C)ccc2)ccc1
0.269663	O=C(O)c1cc(c2cc(NC(=O)C3(CCN(Cc4ccccc4)CC3)C)ccc2)ccc1
0.269663	O=C(O)c1cc(c2cc(NC(=O)C3(CCN(Cc4ccccc4)CC3)C)ccc2)ccc1
0.269663	O=C(O)c1cc(c2cc(NC(=O)C3(CCN(Cc4ccccc4)CC3)C)ccc2)ccc1
0.269625	S(=O)(=O)(N1CCN(c2ncc(cc2)C(=O)Nc3ccc(cc3)C)CC1)c4c(cc(cc4)C)C
0.269625	S(=O)(=O)(N1CCN(c2ncc(cc2)C(=O)Nc3ccc(cc3)C)CC1)c4c(cc(cc4)C)C
0.269625	S(=O)(=O)(N1CCN(c2ncc(cc2)C(=O)Nc3ccc(cc3)C)CC1)c4c(cc(cc4)C)C
0.269625	S(=O)(=O)(N1CCN(c2ncc(cc2)C(=O)Nc3ccc(cc3)C)CC1)c4c(cc(cc4)C)C
0.269625	S(=O)(=O)(N1CCN(c2ncc(cc2)C(=O)Nc3ccc(cc3)C)CC1)c4c(cc(cc4)C)C
0.269625	S(=O)(=O)(N1CCN(c2ncc(cc2)C(=O)Nc3ccc(cc3)C)CC1)c4c(cc(cc4)C)C
0.269625	S(=O)(=O)(N1CCN(c2ncc(cc2)C(=O)Nc3ccc(cc3)C)CC1)c4c(cc(cc4)C)C
0.269625	S(=O)(=O)(N1CCN(c2ncc(cc2)C(=O)Nc3ccc(cc3)C)CC1)c4c(cc(cc4)C)C
0.269592	Fc1c(Oc2nccc(c2)C(=O)Nc3cc(ccc3)C4=NC(=CC(=O)N4)CC)ccc(F)c1
0.269592	Fc1c(Oc2nccc(c2)C(=O)Nc3cc(ccc3)C4=NC(=CC(=O)N4)CC)ccc(F)c1
0.269592	Fc1c(Oc2nccc(c2)C(=O)Nc3cc(ccc3)C4=NC(=CC(=O)N4)CC)ccc(F)c1
0.269592	Fc1c(Oc2nccc(c2)C(=O)Nc3cc(ccc3)C4=NC(=CC(=O)N4)CC)ccc(F)c1
0.269592	Fc1c(Oc2nccc(c2)C(=O)Nc3cc(ccc3)C4=NC(=CC(=O)N4)CC)ccc(F)c1
0.269592	Fc1c(Oc2nccc(c2)C(=O)Nc3cc(ccc3)C4=NC(=CC(=O)N4)CC)ccc(F)c1
0.269592	Fc1c(Oc2nccc(c2)C(=O)Nc3cc(ccc3)C4=NC(=CC(=O)N4)CC)ccc(F)c1
0.269592	Fc1c(Oc2nccc(c2)C(=O)Nc3cc(ccc3)C4=NC(=CC(=O)N4)CC)ccc(F)c1
0.269592	Fc1c(Oc2nccc(c2)C(=O)Nc3cc(ccc3)C4=NC(=CC(=O)N4)CC)ccc(F)c1
0.269592	Fc1c(Oc2nccc(c2)C(=O)Nc3cc(ccc3)C4=NC(=CC(=O)N4)CC)ccc(F)c1
0.269481	Brc1ccc(cc1)CC(=O)Nc2cc(ccc2)C(=O)Nc3c(cc(F)cc3)C=4ON=C(N4)C5CC5
0.269373	S(=O)(=O)(N)Cc1cc(ccc1)C(=O)Nc2c(cc(cc2)C(=O)NC3CCCCC3)C
0.269373	S(=O)(=O)(N)Cc1cc(ccc1)C(=O)Nc2c(cc(cc2)C(=O)NC3CCCCC3)C
0.269373	S(=O)(=O)(N)Cc1cc(ccc1)C(=O)Nc2c(cc(cc2)C(=O)NC3CCCCC3)C
0.269373	S(=O)(=O)(N)Cc1cc(ccc1)C(=O)Nc2c(cc(cc2)C(=O)NC3CCCCC3)C
0.269373	S(=O)(=O)(N)Cc1cc(ccc1)C(=O)Nc2c(cc(cc2)C(=O)NC3CCCCC3)C
0.269373	S(=O)(=O)(N)Cc1cc(ccc1)C(=O)Nc2c(cc(cc2)C(=O)NC3CCCCC3)C
0.269373	S(=O)(=O)(N)Cc1cc(ccc1)C(=O)Nc2c(cc(cc2)C(=O)NC3CCCCC3)C
0.269373	S(=O)(=O)(N)Cc1cc(ccc1)C(=O)Nc2c(cc(cc2)C(=O)NC3CCCCC3)C
0.269373	S(=O)(=O)(N)Cc1cc(ccc1)C(=O)Nc2c(cc(cc2)C(=O)NC3CCCCC3)C
0.269373	S(=O)(=O)(N)Cc1cc(ccc1)C(=O)Nc2c(cc(cc2)C(=O)NC3CCCCC3)C
0.269373	S(c1c(F)ccc(F)c1)CC(=O)Nc2cc(c(c3cnccc3)cc2)C
0.269373	S(c1c(F)ccc(F)c1)CC(=O)Nc2cc(c(c3cnccc3)cc2)C
0.269373	S(c1c(F)ccc(F)c1)CC(=O)Nc2cc(c(c3cnccc3)cc2)C
0.269373	S(c1c(F)ccc(F)c1)CC(=O)Nc2cc(c(c3cnccc3)cc2)C
0.269373	S(c1c(F)ccc(F)c1)CC(=O)Nc2cc(c(c3cnccc3)cc2)C
0.269373	S(c1c(F)ccc(F)c1)CC(=O)Nc2cc(c(c3cnccc3)cc2)C
0.269373	S(c1c(F)ccc(F)c1)CC(=O)Nc2cc(c(c3cnccc3)cc2)C
0.269373	S(c1c(F)ccc(F)c1)CC(=O)Nc2cc(c(c3cnccc3)cc2)C
0.269373	S(c1c(F)ccc(F)c1)CC(=O)Nc2cc(c(c3cnccc3)cc2)C
0.269373	S(c1c(F)ccc(F)c1)CC(=O)Nc2cc(c(c3cnccc3)cc2)C
0.269091	O=C(O)c1ccc(cc1)CN(C(=O)c2nc(ncc2)c3cnccc3)CCc4ccncc4
0.269091	O=C(O)c1ccc(cc1)CN(C(=O)c2nc(ncc2)c3cnccc3)CCc4ccncc4
0.269091	O=C(O)c1ccc(cc1)CN(C(=O)c2nc(ncc2)c3cnccc3)CCc4ccncc4
0.269091	O=C(O)c1ccc(cc1)CN(C(=O)c2nc(ncc2)c3cnccc3)CCc4ccncc4
0.269091	O=C(O)c1ccc(cc1)CN(C(=O)c2nc(ncc2)c3cnccc3)CCc4ccncc4
0.269091	O=C(O)c1ccc(cc1)CN(C(=O)c2nc(ncc2)c3cnccc3)CCc4ccncc4
0.269091	O=C(O)c1ccc(cc1)CN(C(=O)c2nc(ncc2)c3cnccc3)CCc4ccncc4
0.269091	O=C(O)c1ccc(cc1)CN(C(=O)c2nc(ncc2)c3cnccc3)CCc4ccncc4
0.269091	O=C(O)c1ccc(cc1)CN(C(=O)c2nc(ncc2)c3cnccc3)CCc4ccncc4
0.268817	Brc1ccc(cc1)CC(=O)Nc2cc(ccc2)C(=O)NS(=O)(=O)c3nc(ccn3)C
0.268817	Brc1ccc(cc1)CC(=O)Nc2cc(ccc2)C(=O)NS(=O)(=O)c3nc(ccn3)C
0.268817	Brc1ccc(cc1)CC(=O)Nc2cc(ccc2)C(=O)NS(=O)(=O)c3nc(ccn3)C
0.268817	Brc1ccc(cc1)CC(=O)Nc2cc(ccc2)C(=O)NS(=O)(=O)c3nc(ccn3)C
0.268817	Brc1ccc(cc1)CC(=O)Nc2cc(ccc2)C(=O)NS(=O)(=O)c3nc(ccn3)C
0.268817	Brc1ccc(cc1)CC(=O)Nc2cc(ccc2)C(=O)NS(=O)(=O)c3nc(ccn3)C
0.268817	Brc1ccc(cc1)CC(=O)Nc2cc(ccc2)C(=O)NS(=O)(=O)c3nc(ccn3)C
0.268817	Brc1ccc(cc1)CC(=O)Nc2cc(ccc2)C(=O)NS(=O)(=O)c3nc(ccn3)C
0.268817	Brc1ccc(cc1)CC(=O)Nc2cc(ccc2)C(=O)NS(=O)(=O)c3nc(ccn3)C
0.268817	Brc1ccc(cc1)CC(=O)Nc2cc(ccc2)C(=O)NS(=O)(=O)c3nc(ccn3)C
0.268817	Brc1c(ccc(NC(=O)c2cc(N3C(SC)=NC=C3)ccc2)c1)C
0.268817	Brc1c(ccc(NC(=O)c2cc(N3C(SC)=NC=C3)ccc2)c1)C
0.268817	Brc1c(ccc(NC(=O)c2cc(N3C(SC)=NC=C3)ccc2)c1)C
0.268817	Brc1c(ccc(NC(=O)c2cc(N3C(SC)=NC=C3)ccc2)c1)C
0.268817	Brc1c(ccc(NC(=O)c2cc(N3C(SC)=NC=C3)ccc2)c1)C
0.268817	Brc1c(ccc(NC(=O)c2cc(N3C(SC)=NC=C3)ccc2)c1)C
0.268817	Brc1c(ccc(NC(=O)c2cc(N3C(SC)=NC=C3)ccc2)c1)C
0.268817	Brc1c(ccc(NC(=O)c2cc(N3C(SC)=NC=C3)ccc2)c1)C
0.268817	Brc1c(ccc(NC(=O)c2cc(N3C(SC)=NC=C3)ccc2)c1)C
0.268817	Brc1c(ccc(NC(=O)c2cc(N3C(SC)=NC=C3)ccc2)c1)C
0.268786	S1C(c2nc3c(c(c2)C(=O)Nc4cc(c(c5cnccc5)cc4)C)cc(cc3)C)=CC=C1
0.268786	S1C(c2nc3c(c(c2)C(=O)Nc4cc(c(c5cnccc5)cc4)C)cc(cc3)C)=CC=C1
0.268786	S1C(c2nc3c(c(c2)C(=O)Nc4cc(c(c5cnccc5)cc4)C)cc(cc3)C)=CC=C1
0.268786	S1C(c2nc3c(c(c2)C(=O)Nc4cc(c(c5cnccc5)cc4)C)cc(cc3)C)=CC=C1
0.268786	S1C(c2nc3c(c(c2)C(=O)Nc4cc(c(c5cnccc5)cc4)C)cc(cc3)C)=CC=C1
0.268786	S1C(c2nc3c(c(c2)C(=O)Nc4cc(c(c5cnccc5)cc4)C)cc(cc3)C)=CC=C1
0.268786	S1C(c2nc3c(c(c2)C(=O)Nc4cc(c(c5cnccc5)cc4)C)cc(cc3)C)=CC=C1
0.268595	O=C(Nc1cc(c(OCC)cc1)C)c2ccc(cc2)C(=O)NC(C)(C)C
0.268595	O=C(Nc1cc(c(OCC)cc1)C)c2ccc(cc2)C(=O)NC(C)(C)C
0.268595	O=C(Nc1cc(c(OCC)cc1)C)c2ccc(cc2)C(=O)NC(C)(C)C
0.268595	O=C(Nc1cc(c(OCC)cc1)C)c2ccc(cc2)C(=O)NC(C)(C)C
0.268595	O=C(Nc1cc(c(OCC)cc1)C)c2ccc(cc2)C(=O)NC(C)(C)C
0.268595	O=C(Nc1cc(c(OCC)cc1)C)c2ccc(cc2)C(=O)NC(C)(C)C
0.268595	O=C(Nc1cc(c(OCC)cc1)C)c2ccc(cc2)C(=O)NC(C)(C)C
0.268595	O=C(Nc1cc(c(OCC)cc1)C)c2ccc(cc2)C(=O)NC(C)(C)C
0.268595	O=C(Nc1cc(c(OCC)cc1)C)c2ccc(cc2)C(=O)NC(C)(C)C
0.268595	O=C(Nc1cc(c(OCC)cc1)C)c2ccc(cc2)C(=O)NC(C)(C)C
0.268456	S(=O)(=O)(NCC(=O)Nc1cc(c(c2cnccc2)cc1)C)C3=CNC(C(=O)N)=C3
0.268293	n1cc(ccc1)C=2NC(=CC2)C
0.268293	n1cc(ccc1)C=2NC(=CC2)C
0.268293	n1cc(ccc1)C=2NC(=CC2)C
0.268293	n1cc(ccc1)C=2NC(=CC2)C
0.268293	n1cc(ccc1)C=2NC(=CC2)C
0.268293	n1cc(ccc1)C=2NC(=CC2)C
0.268293	n1cc(ccc1)C=2NC(=CC2)C
0.268293	n1cc(ccc1)C=2NC(=CC2)C
0.268293	n1cc(ccc1)C=2NC(=CC2)C
0.268293	n1cc(ccc1)C=2NC(=CC2)C
0.268041	Brc1cc(NC(=O)C=2N=C(SC2)CN3CCN(CC3)C)c(OCCOCC)cc1
0.268041	Brc1cc(NC(=O)C=2N=C(SC2)CN3CCN(CC3)C)c(OCCOCC)cc1
0.268041	Brc1cc(NC(=O)C=2N=C(SC2)CN3CCN(CC3)C)c(OCCOCC)cc1
0.268041	Brc1cc(NC(=O)C=2N=C(SC2)CN3CCN(CC3)C)c(OCCOCC)cc1
0.268041	Brc1cc(NC(=O)C=2N=C(SC2)CN3CCN(CC3)C)c(OCCOCC)cc1
0.268041	Brc1cc(NC(=O)C=2N=C(SC2)CN3CCN(CC3)C)c(OCCOCC)cc1
0.267925	Fc1cc(c2nc(ncc2)C3CCN(CC=4N=NNC4)CC3)ccc1
0.267925	Fc1cc(c2nc(ncc2)C3CCN(CC=4N=NNC4)CC3)ccc1
0.267925	Fc1cc(c2nc(ncc2)C3CCN(CC=4N=NNC4)CC3)ccc1
0.267658	O=C(Nc1ccc(OCc2cnccc2)cc1)c3c(OC)cc(C#N)cc3
0.267559	Fc1c(ccc(N2N=NN=C2C)c1)C(=O)Nc3cc(ccc3)C4=NNC=C4
0.267559	Fc1c(ccc(N2N=NN=C2C)c1)C(=O)Nc3cc(ccc3)C4=NNC=C4
0.267559	Fc1c(ccc(N2N=NN=C2C)c1)C(=O)Nc3cc(ccc3)C4=NNC=C4
0.267559	Fc1c(ccc(N2N=NN=C2C)c1)C(=O)Nc3cc(ccc3)C4=NNC=C4
0.267559	Fc1c(ccc(N2N=NN=C2C)c1)C(=O)Nc3cc(ccc3)C4=NNC=C4
0.266968	O=C(Nc1cc(NC=O)c(cc1)C)CC
0.266968	O=C(Nc1cc(NC=O)c(cc1)C)CC
0.266968	O=C(Nc1cc(NC=O)c(cc1)C)CC
0.266968	O=C(Nc1cc(NC=O)c(cc1)C)CC
0.266968	O=C(Nc1cc(NC=O)c(cc1)C)CC
0.266968	O=C(Nc1cc(NC=O)c(cc1)C)CC
0.266968	O=C(Nc1cc(NC=O)c(cc1)C)CC
0.266932	Brc1cc(NC(=O)c2cc(C#N)c(cc2)C)c(Cl)cc1
0.266932	Brc1cc(NC(=O)c2cc(C#N)c(cc2)C)c(Cl)cc1
0.266932	Brc1cc(NC(=O)c2cc(C#N)c(cc2)C)c(Cl)cc1
0.266932	Brc1cc(NC(=O)c2cc(C#N)c(cc2)C)c(Cl)cc1
0.266932	Brc1cc(NC(=O)c2cc(C#N)c(cc2)C)c(Cl)cc1
0.266932	Brc1cc(NC(=O)c2cc(C#N)c(cc2)C)c(Cl)cc1
0.266932	Brc1cc(NC(=O)c2cc(C#N)c(cc2)C)c(Cl)cc1
0.266932	Brc1cc(NC(=O)c2cc(C#N)c(cc2)C)c(Cl)cc1
0.266932	Brc1cc(NC(=O)c2cc(C#N)c(cc2)C)c(Cl)cc1
0.266932	Brc1cc(NC(=O)c2cc(C#N)c(cc2)C)c(Cl)cc1
0.266932	O=C(NNc1nc(cc(n1)C)CO)c2ccc(cc2)C=3N=CNC3
0.266932	O=C(NNc1nc(cc(n1)C)CO)c2ccc(cc2)C=3N=CNC3
0.266932	O=C(NNc1nc(cc(n1)C)CO)c2ccc(cc2)C=3N=CNC3
0.266932	O=C(NNc1nc(cc(n1)C)CO)c2ccc(cc2)C=3N=CNC3
0.266932	O=C(NNc1nc(cc(n1)C)CO)c2ccc(cc2)C=3N=CNC3
0.266932	O=C(NNc1nc(cc(n1)C)CO)c2ccc(cc2)C=3N=CNC3
0.266932	O=C(NNc1nc(cc(n1)C)CO)c2ccc(cc2)C=3N=CNC3
0.266932	O=C(NNc1nc(cc(n1)C)CO)c2ccc(cc2)C=3N=CNC3
0.266932	O=C(NNc1nc(cc(n1)C)CO)c2ccc(cc2)C=3N=CNC3
0.266932	O=C(NNc1nc(cc(n1)C)CO)c2ccc(cc2)C=3N=CNC3
0.266904	O=C(Nc1cc(ccc1)CNc2nc(c3cc4c(OCC4)cc3)ccc2)C
0.266667	O=C(Nc1ccc(OCC)cc1)c2c(NC(=O)C3=C(NC(c4ccccc4)=C3)CC)cccc2
0.266667	O=C(Nc1ccc(OCC)cc1)c2c(NC(=O)C3=C(NC(c4ccccc4)=C3)CC)cccc2
0.266667	O=C(Nc1ccc(OCC)cc1)c2c(NC(=O)C3=C(NC(c4ccccc4)=C3)CC)cccc2
0.266667	O=C(Nc1ccc(OCC)cc1)c2c(NC(=O)C3=C(NC(c4ccccc4)=C3)CC)cccc2
0.266667	O=C(Nc1ccc(OCC)cc1)c2c(NC(=O)C3=C(NC(c4ccccc4)=C3)CC)cccc2
0.266667	O=C(Nc1ccc(OCC)cc1)c2c(NC(=O)C3=C(NC(c4ccccc4)=C3)CC)cccc2
0.266667	O=C(Nc1ccc(OCC)cc1)c2c(NC(=O)C3=C(NC(c4ccccc4)=C3)CC)cccc2
0.266667	O=C(Nc1ccc(OCC)cc1)c2c(NC(=O)C3=C(NC(c4ccccc4)=C3)CC)cccc2
0.266667	O=C(Nc1ccc(OCC)cc1)c2c(NC(=O)C3=C(NC(c4ccccc4)=C3)CC)cccc2
0.265873	O=C(O)c1cc(c2cc(NC(=O)C=3NC(=CC3)COC)ccc2)ccc1
0.265873	O=C(O)c1cc(c2cc(NC(=O)C=3NC(=CC3)COC)ccc2)ccc1
0.265873	O=C(O)c1cc(c2cc(NC(=O)C=3NC(=CC3)COC)ccc2)ccc1
0.265873	O=C(O)c1cc(c2cc(NC(=O)C=3NC(=CC3)COC)ccc2)ccc1
0.265873	O=C(O)c1cc(c2cc(NC(=O)C=3NC(=CC3)COC)ccc2)ccc1
0.265873	O=C(O)c1cc(c2cc(NC(=O)C=3NC(=CC3)COC)ccc2)ccc1
0.265873	O=C(O)c1cc(c2cc(NC(=O)C=3NC(=CC3)COC)ccc2)ccc1
0.265823	Clc1c(ccc(Cl)c1)C(=O)Nc2cc(ccc2)CN3CCC(CC=4SC(C(=O)OC)=CN4)CC3
0.265823	Clc1c(ccc(Cl)c1)C(=O)Nc2cc(ccc2)CN3CCC(CC=4SC(C(=O)OC)=CN4)CC3
0.265823	Clc1c(ccc(Cl)c1)C(=O)Nc2cc(ccc2)CN3CCC(CC=4SC(C(=O)OC)=CN4)CC3
0.265823	Clc1c(ccc(Cl)c1)C(=O)Nc2cc(ccc2)CN3CCC(CC=4SC(C(=O)OC)=CN4)CC3
0.265823	Clc1c(ccc(Cl)c1)C(=O)Nc2cc(ccc2)CN3CCC(CC=4SC(C(=O)OC)=CN4)CC3
0.265823	Clc1c(ccc(Cl)c1)C(=O)Nc2cc(ccc2)CN3CCC(CC=4SC(C(=O)OC)=CN4)CC3
0.265823	Clc1c(ccc(Cl)c1)C(=O)Nc2cc(ccc2)CN3CCC(CC=4SC(C(=O)OC)=CN4)CC3
0.265823	Clc1c(ccc(Cl)c1)C(=O)Nc2cc(ccc2)CN3CCC(CC=4SC(C(=O)OC)=CN4)CC3
0.265823	Clc1c(ccc(Cl)c1)C(=O)Nc2cc(ccc2)CN3CCC(CC=4SC(C(=O)OC)=CN4)CC3
0.265823	Clc1c(ccc(Cl)c1)C(=O)Nc2cc(ccc2)CN3CCC(CC=4SC(C(=O)OC)=CN4)CC3
0.264615	Brc1cc(ccc1)CN2N=NC(C(=O)Nc3cc(c(c4cnccc4)cc3)C)=C2CCC
0.264615	Brc1cc(ccc1)CN2N=NC(C(=O)Nc3cc(c(c4cnccc4)cc3)C)=C2CCC
0.264615	Brc1cc(ccc1)CN2N=NC(C(=O)Nc3cc(c(c4cnccc4)cc3)C)=C2CCC
0.264591	Brc1ncc(cc1OC)C(=O)Nc2cc(Br)c(cc2)C
0.264591	Brc1ncc(cc1OC)C(=O)Nc2cc(Br)c(cc2)C
0.264591	Brc1ncc(cc1OC)C(=O)Nc2cc(Br)c(cc2)C
0.264591	Brc1ncc(cc1OC)C(=O)Nc2cc(Br)c(cc2)C
0.264591	Brc1ncc(cc1OC)C(=O)Nc2cc(Br)c(cc2)C
0.264591	Brc1ncc(cc1OC)C(=O)Nc2cc(Br)c(cc2)C
0.264591	Brc1ncc(cc1OC)C(=O)Nc2cc(Br)c(cc2)C
0.264591	Brc1ncc(cc1OC)C(=O)Nc2cc(Br)c(cc2)C
0.264591	S1C(=NC(c2ccc(cc2)CC)=C1)NC(=O)c3ccc(cc3)C=4OC(=NN4)c5ccc(cc5)C
0.264463	S(=O)(=O)(NCc1ccc(NC(=O)c2cnccc2)cc1)CCOC
0.264463	S(=O)(=O)(NCc1ccc(NC(=O)c2cnccc2)cc1)CCOC
0.264407	O=C(Nc1ccc(cc1)C)c2cnc(N(CC=3NN=C(c4cc(OC)ccc4)C3)C)cc2
0.264407	O=C(Nc1ccc(cc1)C)c2cnc(N(CC=3NN=C(c4cc(OC)ccc4)C3)C)cc2
0.264407	O=C(Nc1ccc(cc1)C)c2cnc(N(CC=3NN=C(c4cc(OC)ccc4)C3)C)cc2
0.264407	O=C(Nc1ccc(cc1)C)c2cnc(N(CC=3NN=C(c4cc(OC)ccc4)C3)C)cc2
0.264407	O=C(Nc1ccc(cc1)C)c2cnc(N(CC=3NN=C(c4cc(OC)ccc4)C3)C)cc2
0.264407	O=C(Nc1ccc(cc1)C)c2cnc(N(CC=3NN=C(c4cc(OC)ccc4)C3)C)cc2
0.264407	O=C(Nc1ccc(cc1)C)c2cnc(N(CC=3NN=C(c4cc(OC)ccc4)C3)C)cc2
0.264407	O=C(Nc1ccc(cc1)C)c2cnc(N(CC=3NN=C(c4cc(OC)ccc4)C3)C)cc2
0.264407	O=C(Nc1ccc(cc1)C)c2cnc(N(CC=3NN=C(c4cc(OC)ccc4)C3)C)cc2
0.264407	O=C(Nc1ccc(cc1)C)c2cnc(N(CC=3NN=C(c4cc(OC)ccc4)C3)C)cc2
0.264407	Clc1cc(ccc1)CC2CN(C(=O)C(=O)Nc3c(ccc(c4ccncc4)c3)C)CC2
0.264407	Clc1cc(ccc1)CC2CN(C(=O)C(=O)Nc3c(ccc(c4ccncc4)c3)C)CC2
0.264368	Clc1c(O)cc(cc1)C(=O)Nc2c(cc(N3CCCC3)cc2)C
0.264368	Clc1c(O)cc(cc1)C(=O)Nc2c(cc(N3CCCC3)cc2)C
0.264368	Clc1c(O)cc(cc1)C(=O)Nc2c(cc(N3CCCC3)cc2)C
0.264368	Clc1c(O)cc(cc1)C(=O)Nc2c(cc(N3CCCC3)cc2)C
0.264368	Clc1c(O)cc(cc1)C(=O)Nc2c(cc(N3CCCC3)cc2)C
0.264264	Clc1c(NS(=O)(=O)c2cc(ccc2)C(=O)N3CCC(c4nc(c5cc(F)ccc5)ccn4)CC3)cc(Cl)cc1
0.263598	O=C(Nc1ccncc1)c2ccc(cc2)CNc3ncc(cc3)C=O
0.263598	O=C(Nc1ccncc1)c2ccc(cc2)CNc3ncc(cc3)C=O
0.263359	Ic1c(NC(=O)c2nc(ccc2)C(=O)OC)ccc(c3ccccc3)c1
0.263359	Ic1c(NC(=O)c2nc(ccc2)C(=O)OC)ccc(c3ccccc3)c1
0.263359	Ic1c(NC(=O)c2nc(ccc2)C(=O)OC)ccc(c3ccccc3)c1
0.263359	Ic1c(NC(=O)c2nc(ccc2)C(=O)OC)ccc(c3ccccc3)c1
0.263359	Ic1c(NC(=O)c2nc(ccc2)C(=O)OC)ccc(c3ccccc3)c1
0.263359	Ic1c(NC(=O)c2nc(ccc2)C(=O)OC)ccc(c3ccccc3)c1
0.263359	Ic1c(NC(=O)c2nc(ccc2)C(=O)OC)ccc(c3ccccc3)c1
0.263359	Ic1c(NC(=O)c2nc(ccc2)C(=O)OC)ccc(c3ccccc3)c1
0.263359	Ic1c(NC(=O)c2nc(ccc2)C(=O)OC)ccc(c3ccccc3)c1
0.263359	Ic1c(NC(=O)c2nc(ccc2)C(=O)OC)ccc(c3ccccc3)c1
0.262774	Brc1ccc(cc1)CC(=O)Nc2cc(ccc2)C(=O)NCC3(N)CCN(Cc4ccccc4)CC3
0.262774	Brc1ccc(cc1)CC(=O)Nc2cc(ccc2)C(=O)NCC3(N)CCN(Cc4ccccc4)CC3
0.262774	Brc1ccc(cc1)CC(=O)Nc2cc(ccc2)C(=O)NCC3(N)CCN(Cc4ccccc4)CC3
0.262774	Brc1ccc(cc1)CC(=O)Nc2cc(ccc2)C(=O)NCC3(N)CCN(Cc4ccccc4)CC3
0.262774	Brc1ccc(cc1)CC(=O)Nc2cc(ccc2)C(=O)NCC3(N)CCN(Cc4ccccc4)CC3
0.262774	Brc1ccc(cc1)CC(=O)Nc2cc(ccc2)C(=O)NCC3(N)CCN(Cc4ccccc4)CC3
0.262774	Brc1ccc(cc1)CC(=O)Nc2cc(ccc2)C(=O)NCC3(N)CCN(Cc4ccccc4)CC3
0.262774	Brc1ccc(cc1)CC(=O)Nc2cc(ccc2)C(=O)NCC3(N)CCN(Cc4ccccc4)CC3
0.262774	Brc1ccc(cc1)CC(=O)Nc2cc(ccc2)C(=O)NCC3(N)CCN(Cc4ccccc4)CC3
0.262774	Brc1ccc(cc1)CC(=O)Nc2cc(ccc2)C(=O)NCC3(N)CCN(Cc4ccccc4)CC3
0.2625	O=C(Nc1c(cccc1)COC(C)C)c2ccc(NC(=O)c3ccncc3)cc2
0.2625	O=C(Nc1c(cccc1)COC(C)C)c2ccc(NC(=O)c3ccncc3)cc2
0.2625	O=C(Nc1c(cccc1)COC(C)C)c2ccc(NC(=O)c3ccncc3)cc2
0.2625	O=C(Nc1c(cccc1)COC(C)C)c2ccc(NC(=O)c3ccncc3)cc2
0.2625	O=C(Nc1c(cccc1)COC(C)C)c2ccc(NC(=O)c3ccncc3)cc2
0.2625	O=C(Nc1c(cccc1)COC(C)C)c2ccc(NC(=O)c3ccncc3)cc2
0.2625	O=C(Nc1c(cccc1)COC(C)C)c2ccc(NC(=O)c3ccncc3)cc2
0.2625	O=C(Nc1c(cccc1)COC(C)C)c2ccc(NC(=O)c3ccncc3)cc2
0.2625	O=C(Nc1c(cccc1)COC(C)C)c2ccc(NC(=O)c3ccncc3)cc2
0.2625	O=C(Nc1c(cccc1)COC(C)C)c2ccc(NC(=O)c3ccncc3)cc2
0.262238	Clc1cc(ccc1)C(=O)Nc2c(F)cc(NC(=O)C(=O)Nc3c(cc(OC(F)F)c(c3)C)C)cc2
0.262238	Clc1cc(ccc1)C(=O)Nc2c(F)cc(NC(=O)C(=O)Nc3c(cc(OC(F)F)c(c3)C)C)cc2
0.262238	Clc1cc(ccc1)C(=O)Nc2c(F)cc(NC(=O)C(=O)Nc3c(cc(OC(F)F)c(c3)C)C)cc2
0.262238	Clc1cc(ccc1)C(=O)Nc2c(F)cc(NC(=O)C(=O)Nc3c(cc(OC(F)F)c(c3)C)C)cc2
0.262238	Clc1cc(ccc1)C(=O)Nc2c(F)cc(NC(=O)C(=O)Nc3c(cc(OC(F)F)c(c3)C)C)cc2
0.262238	Clc1cc(ccc1)C(=O)Nc2c(F)cc(NC(=O)C(=O)Nc3c(cc(OC(F)F)c(c3)C)C)cc2
0.262238	Clc1cc(ccc1)C(=O)Nc2c(F)cc(NC(=O)C(=O)Nc3c(cc(OC(F)F)c(c3)C)C)cc2
0.262238	S(=O)(=O)(c1cc(c(OC)cc1)C(=O)Nc2cc(ccc2)C3=NNC=C3)C
0.262238	S(=O)(=O)(c1cc(c(OC)cc1)C(=O)Nc2cc(ccc2)C3=NNC=C3)C
0.262238	S(=O)(=O)(c1cc(c(OC)cc1)C(=O)Nc2cc(ccc2)C3=NNC=C3)C
0.262238	S(=O)(=O)(c1cc(c(OC)cc1)C(=O)Nc2cc(ccc2)C3=NNC=C3)C
0.262238	S(=O)(=O)(c1cc(c(OC)cc1)C(=O)Nc2cc(ccc2)C3=NNC=C3)C
0.262238	S(=O)(=O)(c1cc(c(OC)cc1)C(=O)Nc2cc(ccc2)C3=NNC=C3)C
0.261905	S1C(=NC(=C1)CCC(=O)Nc2c(ccc(c2)C(=O)C)C)C=3OC=CC3
0.261905	S1C(=NC(=C1)CCC(=O)Nc2c(ccc(c2)C(=O)C)C)C=3OC=CC3
0.261905	S1C(=NC(=C1)CCC(=O)Nc2c(ccc(c2)C(=O)C)C)C=3OC=CC3
0.261905	S1C(=NC(=C1)CCC(=O)Nc2c(ccc(c2)C(=O)C)C)C=3OC=CC3
0.261905	S1C(=NC(=C1)CCC(=O)Nc2c(ccc(c2)C(=O)C)C)C=3OC=CC3
0.261905	S1C(=NC(=C1)CCC(=O)Nc2c(ccc(c2)C(=O)C)C)C=3OC=CC3
0.261905	S1C(=NC(=C1)CCC(=O)Nc2c(ccc(c2)C(=O)C)C)C=3OC=CC3
0.261905	S1C(=NC(=C1)CCC(=O)Nc2c(ccc(c2)C(=O)C)C)C=3OC=CC3
0.261905	S1C(=NC(=C1)CCC(=O)Nc2c(ccc(c2)C(=O)C)C)C=3OC=CC3
0.261905	S1C(=NC(=C1)CCC(=O)Nc2c(ccc(c2)C(=O)C)C)C=3OC=CC3
0.261905	FC(F)(F)CN1CCN(c2ccc(NC(=O)C=3NN=C(c4cc5OCCOc5cc4)C3)cc2)CC1
0.261905	FC(F)(F)CN1CCN(c2ccc(NC(=O)C=3NN=C(c4cc5OCCOc5cc4)C3)cc2)CC1
0.261905	FC(F)(F)CN1CCN(c2ccc(NC(=O)C=3NN=C(c4cc5OCCOc5cc4)C3)cc2)CC1
0.261905	FC(F)(F)CN1CCN(c2ccc(NC(=O)C=3NN=C(c4cc5OCCOc5cc4)C3)cc2)CC1
0.261905	FC(F)(F)CN1CCN(c2ccc(NC(=O)C=3NN=C(c4cc5OCCOc5cc4)C3)cc2)CC1
0.261905	FC(F)(F)CN1CCN(c2ccc(NC(=O)C=3NN=C(c4cc5OCCOc5cc4)C3)cc2)CC1
0.261905	FC(F)(F)CN1CCN(c2ccc(NC(=O)C=3NN=C(c4cc5OCCOc5cc4)C3)cc2)CC1
0.261905	FC(F)(F)CN1CCN(c2ccc(NC(=O)C=3NN=C(c4cc5OCCOc5cc4)C3)cc2)CC1
0.261905	FC(F)(F)CN1CCN(c2ccc(NC(=O)C=3NN=C(c4cc5OCCOc5cc4)C3)cc2)CC1
0.261905	FC(F)(F)CN1CCN(c2ccc(NC(=O)C=3NN=C(c4cc5OCCOc5cc4)C3)cc2)CC1
0.261818	Clc1ccc(c2c(F)cc(cc2)C(=O)N3CCN(Cc4nccnc4)CC3)cc1
0.261818	Clc1ccc(c2c(F)cc(cc2)C(=O)N3CCN(Cc4nccnc4)CC3)cc1
0.261818	Clc1ccc(c2c(F)cc(cc2)C(=O)N3CCN(Cc4nccnc4)CC3)cc1
0.261818	Clc1ccc(c2c(F)cc(cc2)C(=O)N3CCN(Cc4nccnc4)CC3)cc1
0.261818	Clc1ccc(c2c(F)cc(cc2)C(=O)N3CCN(Cc4nccnc4)CC3)cc1
0.261818	Clc1ccc(c2c(F)cc(cc2)C(=O)N3CCN(Cc4nccnc4)CC3)cc1
0.261818	Clc1ccc(c2c(F)cc(cc2)C(=O)N3CCN(Cc4nccnc4)CC3)cc1
0.261818	Clc1ccc(c2c(F)cc(cc2)C(=O)N3CCN(Cc4nccnc4)CC3)cc1
0.261818	Clc1ccc(c2c(F)cc(cc2)C(=O)N3CCN(Cc4nccnc4)CC3)cc1
0.261818	Clc1ccc(c2c(F)cc(cc2)C(=O)N3CCN(Cc4nccnc4)CC3)cc1
0.261364	O=C(Nc1c(cc(cc1)C(=O)NC2CCCC2)C)c3cc(c(cc3)C)C(=O)C
0.261364	O=C(Nc1c(cc(cc1)C(=O)NC2CCCC2)C)c3cc(c(cc3)C)C(=O)C
0.261364	O=C(Nc1c(cc(cc1)C(=O)NC2CCCC2)C)c3cc(c(cc3)C)C(=O)C
0.261364	O=C(Nc1c(cc(cc1)C(=O)NC2CCCC2)C)c3cc(c(cc3)C)C(=O)C
0.261364	O=C(Nc1c(cc(cc1)C(=O)NC2CCCC2)C)c3cc(c(cc3)C)C(=O)C
0.261364	O=C(Nc1c(cc(cc1)C(=O)NC2CCCC2)C)c3cc(c(cc3)C)C(=O)C
0.261364	O=C(Nc1c(cc(cc1)C(=O)NC2CCCC2)C)c3cc(c(cc3)C)C(=O)C
0.261364	O=C(Nc1c(cc(cc1)C(=O)NC2CCCC2)C)c3cc(c(cc3)C)C(=O)C
0.261364	O=C(Nc1c(cc(cc1)C(=O)NC2CCCC2)C)c3cc(c(cc3)C)C(=O)C
0.261364	O=C(Nc1c(cc(cc1)C(=O)NC2CCCC2)C)c3cc(c(cc3)C)C(=O)C
0.261324	O=C(Nc1cc(ccc1)C2=NOC=C2)c3c(OCCOC(C)C)cc(OC)cc3
0.261324	O=C(Nc1cc(ccc1)C2=NOC=C2)c3c(OCCOC(C)C)cc(OC)cc3
0.261324	O=C(Nc1cc(ccc1)C2=NOC=C2)c3c(OCCOC(C)C)cc(OC)cc3
0.261324	O=C(Nc1cc(ccc1)C2=NOC=C2)c3c(OCCOC(C)C)cc(OC)cc3
0.261324	O=C(Nc1cc(ccc1)C2=NOC=C2)c3c(OCCOC(C)C)cc(OC)cc3
0.261324	O=C(Nc1cc(ccc1)C2=NOC=C2)c3c(OCCOC(C)C)cc(OC)cc3
0.261324	O=C(Nc1cc(ccc1)C2=NOC=C2)c3c(OCCOC(C)C)cc(OC)cc3
0.261324	O=C(Nc1cc(ccc1)C2=NOC=C2)c3c(OCCOC(C)C)cc(OC)cc3
0.261324	O=C(Nc1cc(ccc1)C2=NOC=C2)c3c(OCCOC(C)C)cc(OC)cc3
0.261324	O=C(Nc1cc(ccc1)C2=NOC=C2)c3c(OCCOC(C)C)cc(OC)cc3
0.261224	Brc1c(ccc(NC(=O)c2c(Cl)cc(Br)cc2)c1)C
0.261224	Brc1c(ccc(NC(=O)c2c(Cl)cc(Br)cc2)c1)C
0.261224	Brc1c(ccc(NC(=O)c2c(Cl)cc(Br)cc2)c1)C
0.261224	Brc1c(ccc(NC(=O)c2c(Cl)cc(Br)cc2)c1)C
0.261224	Brc1c(ccc(NC(=O)c2c(Cl)cc(Br)cc2)c1)C
0.261224	Brc1c(ccc(NC(=O)c2c(Cl)cc(Br)cc2)c1)C
0.261224	Brc1c(ccc(NC(=O)c2c(Cl)cc(Br)cc2)c1)C
0.261224	Brc1c(ccc(NC(=O)c2c(Cl)cc(Br)cc2)c1)C
0.261224	Brc1c(ccc(NC(=O)c2c(Cl)cc(Br)cc2)c1)C
0.261224	Brc1c(ccc(NC(=O)c2c(Cl)cc(Br)cc2)c1)C
0.261194	O1N=C(N=C1c2ncc(c3ccccc3)cc2)c4cc(ccc4)CN5CCOCC5
0.261194	O1N=C(N=C1c2ncc(c3ccccc3)cc2)c4cc(ccc4)CN5CCOCC5
0.261194	O1N=C(N=C1c2ncc(c3ccccc3)cc2)c4cc(ccc4)CN5CCOCC5
0.26087	S(=O)(=O)(Cc1ncccc1)CCC(=O)Nc2c(ccc(c2)C=3ON=C(N3)C)C
0.26087	Ic1c(ccc(OC)c1)C(=O)NC=2SC=C(N2)c3ccc(cc3)CC
0.260223	Brc1ccc(cc1)C=2N=C(SC2)NC(=O)c3cc(OC)c(Cl)cc3
0.260223	Brc1ccc(cc1)C=2N=C(SC2)NC(=O)c3cc(OC)c(Cl)cc3
0.260223	Brc1ccc(cc1)C=2N=C(SC2)NC(=O)c3cc(OC)c(Cl)cc3
0.260223	Brc1ccc(cc1)C=2N=C(SC2)NC(=O)c3cc(OC)c(Cl)cc3
0.260223	Brc1ccc(cc1)C=2N=C(SC2)NC(=O)c3cc(OC)c(Cl)cc3
0.260223	Brc1ccc(cc1)C=2N=C(SC2)NC(=O)c3cc(OC)c(Cl)cc3
0.260223	Brc1ccc(cc1)C=2N=C(SC2)NC(=O)c3cc(OC)c(Cl)cc3
0.260223	Brc1ccc(cc1)C=2N=C(SC2)NC(=O)c3cc(OC)c(Cl)cc3
0.260223	Brc1ccc(cc1)C=2N=C(SC2)NC(=O)c3cc(OC)c(Cl)cc3
0.260223	Brc1ccc(cc1)C=2N=C(SC2)NC(=O)c3cc(OC)c(Cl)cc3
0.260135	FC(F)(F)c1ccc(cc1)CN2N=NC(C(=O)Nc3cc(ccc3)CN4CCN(CC4)C)=C2C
0.260135	FC(F)(F)c1ccc(cc1)CN2N=NC(C(=O)Nc3cc(ccc3)CN4CCN(CC4)C)=C2C
0.260073	S(=O)(=O)(N)Cc1cc(ccc1)C(=O)Nc2c(cc(OCCN(C)C)cc2)C
0.260073	S(=O)(=O)(N)Cc1cc(ccc1)C(=O)Nc2c(cc(OCCN(C)C)cc2)C
0.260073	S(=O)(=O)(N)Cc1cc(ccc1)C(=O)Nc2c(cc(OCCN(C)C)cc2)C
0.260073	S(=O)(=O)(N)Cc1cc(ccc1)C(=O)Nc2c(cc(OCCN(C)C)cc2)C
0.260073	S(=O)(=O)(N)Cc1cc(ccc1)C(=O)Nc2c(cc(OCCN(C)C)cc2)C
0.260073	S(=O)(=O)(N)Cc1cc(ccc1)C(=O)Nc2c(cc(OCCN(C)C)cc2)C
0.259939	BrC1(C(=O)NC2C(NC(=O)c3c(ccc(Nc4nc(ccn4)C(F)(F)F)c3)C)COCC2)CC1
0.259939	BrC1(C(=O)NC2C(NC(=O)c3c(ccc(Nc4nc(ccn4)C(F)(F)F)c3)C)COCC2)CC1
0.259939	BrC1(C(=O)NC2C(NC(=O)c3c(ccc(Nc4nc(ccn4)C(F)(F)F)c3)C)COCC2)CC1
0.259939	BrC1(C(=O)NC2C(NC(=O)c3c(ccc(Nc4nc(ccn4)C(F)(F)F)c3)C)COCC2)CC1
0.259939	BrC1(C(=O)NC2C(NC(=O)c3c(ccc(Nc4nc(ccn4)C(F)(F)F)c3)C)COCC2)CC1
0.259939	BrC1(C(=O)NC2C(NC(=O)c3c(ccc(Nc4nc(ccn4)C(F)(F)F)c3)C)COCC2)CC1
0.259939	BrC1(C(=O)NC2C(NC(=O)c3c(ccc(Nc4nc(ccn4)C(F)(F)F)c3)C)COCC2)CC1
0.259939	BrC1(C(=O)NC2C(NC(=O)c3c(ccc(Nc4nc(ccn4)C(F)(F)F)c3)C)COCC2)CC1
0.259939	BrC1(C(=O)NC2C(NC(=O)c3c(ccc(Nc4nc(ccn4)C(F)(F)F)c3)C)COCC2)CC1
0.259939	BrC1(C(=O)NC2C(NC(=O)c3c(ccc(Nc4nc(ccn4)C(F)(F)F)c3)C)COCC2)CC1
0.259939	FC(F)(F)c1nc(ncc1)Nc2cc(c(cc2)C)C(=O)NC3C(NC(=O)C4(F)CC4)CCOC3
0.259804	O=C(Nc1ccncc1)c2ccc(cc2)CN
0.259804	O=C(Nc1ccncc1)c2ccc(cc2)CN
0.259804	O=C(Nc1ccncc1)c2ccc(cc2)CN
0.259804	O=C(Nc1ccncc1)c2ccc(cc2)CN
0.259804	O=C(Nc1ccncc1)c2ccc(cc2)CN
0.259804	O=C(Nc1ccncc1)c2ccc(cc2)CN
0.259804	O=C(Nc1ccncc1)c2ccc(cc2)CN
0.259804	O=C(Nc1ccncc1)c2ccc(cc2)CN
0.259804	O=C(Nc1ccncc1)c2ccc(cc2)CN
0.259804	O=C(Nc1ccncc1)c2ccc(cc2)CN
0.259786	Clc1c(OC)c(ccc1OC)C(=O)Nc2cc(ccc2)C3=NNC=C3
0.259786	Clc1c(OC)c(ccc1OC)C(=O)Nc2cc(ccc2)C3=NNC=C3
0.259786	Clc1c(OC)c(ccc1OC)C(=O)Nc2cc(ccc2)C3=NNC=C3
0.259786	Clc1c(OC)c(ccc1OC)C(=O)Nc2cc(ccc2)C3=NNC=C3
0.259615	O=C(Nc1cc(c(c2cnccc2)cc1)C)C=3Nc4c(cccc4)C3C
0.259615	O=C(Nc1cc(c(c2cnccc2)cc1)C)C=3Nc4c(cccc4)C3C
0.259615	O=C(Nc1cc(c(c2cnccc2)cc1)C)C=3Nc4c(cccc4)C3C
0.259615	O=C(Nc1cc(c(c2cnccc2)cc1)C)C=3Nc4c(cccc4)C3C
0.259615	O=C(Nc1cc(c(c2cnccc2)cc1)C)C=3Nc4c(cccc4)C3C
0.259615	O=C(Nc1cc(c(c2cnccc2)cc1)C)C=3Nc4c(cccc4)C3C
0.259615	O=C(Nc1cc(c(c2cnccc2)cc1)C)C=3Nc4c(cccc4)C3C
0.259615	O=C(Nc1cc(c(c2cnccc2)cc1)C)C=3Nc4c(cccc4)C3C
[truncated: 8,001 more rows]
