# Supplementary material for: Galileo: Three-dimensional searching in large combinatorial fragment spaces on the example of pharmacophores
Source: J Comput Aided Mol Des. 2022 Nov 24;37(1):1–16. doi: 10.1007/s10822-022-00485-y (PMC10032335; doi:10.1007/s10822-022-00485-y)
Supplement: Supplementary file 4 — Supplementary file 3a [file 10822_2022_485_MOESM3_ESMa.zip › Imatinib_Galileo/13/out_3.csv]

Score	SMILES
0.637795	O=C(Nc1cc(Nc2nc(c3cnccc3)ccn2)c(cc1)C)c4cnc(N5CC(OC(C5)C)C)cc4
0.637795	O=C(Nc1cc(Nc2nc(c3cnccc3)ccn2)c(cc1)C)c4cnc(N5CC(OC(C5)C)C)cc4
0.637795	O=C(Nc1cc(Nc2nc(c3cnccc3)ccn2)c(cc1)C)c4cnc(N5CC(OC(C5)C)C)cc4
0.637795	O=C(Nc1cc(Nc2nc(c3cnccc3)ccn2)c(cc1)C)c4cnc(N5CC(OC(C5)C)C)cc4
0.637795	O=C(Nc1cc(Nc2nc(c3cnccc3)ccn2)c(cc1)C)c4cnc(N5CC(OC(C5)C)C)cc4
0.637795	O=C(Nc1cc(Nc2nc(c3cnccc3)ccn2)c(cc1)C)c4cnc(N5CC(OC(C5)C)C)cc4
0.637795	O=C(Nc1cc(Nc2nc(c3cnccc3)ccn2)c(cc1)C)c4cnc(N5CC(OC(C5)C)C)cc4
0.637795	O=C(Nc1cc(Nc2nc(c3cnccc3)ccn2)c(cc1)C)c4cnc(N5CC(OC(C5)C)C)cc4
0.637795	O=C(Nc1cc(Nc2nc(c3cnccc3)ccn2)c(cc1)C)c4cnc(N5CC(OC(C5)C)C)cc4
0.637795	O=C(Nc1cc(Nc2nc(c3cnccc3)ccn2)c(cc1)C)c4cnc(N5CC(OC(C5)C)C)cc4
0.600791	[O-][N+](=O)c1cc(c(NC)cc1)C(=O)Nc2cc(Nc3nc(c4cnccc4)ccn3)c(cc2)C
0.600791	[O-][N+](=O)c1cc(c(NC)cc1)C(=O)Nc2cc(Nc3nc(c4cnccc4)ccn3)c(cc2)C
0.600791	[O-][N+](=O)c1cc(c(NC)cc1)C(=O)Nc2cc(Nc3nc(c4cnccc4)ccn3)c(cc2)C
0.6	n1c(nccc1c2cnccc2)Nc3c(ccc(N)c3)C
0.6	n1c(nccc1c2cnccc2)Nc3c(ccc(N)c3)C
0.6	n1c(nccc1c2cnccc2)Nc3c(ccc(N)c3)C
0.6	n1c(nccc1c2cnccc2)Nc3c(ccc(N)c3)C
0.6	n1c(nccc1c2cnccc2)Nc3c(ccc(N)c3)C
0.6	n1c(nccc1c2cnccc2)Nc3c(ccc(N)c3)C
0.6	n1c(nccc1c2cnccc2)Nc3c(ccc(N)c3)C
0.6	n1c(nccc1c2cnccc2)Nc3c(ccc(N)c3)C
0.6	n1c(nccc1c2cnccc2)Nc3c(ccc(N)c3)C
0.6	n1c(nccc1c2cnccc2)Nc3c(ccc(N)c3)C
0.546429	O=C(Nc1cc(Nc2nc(c3cnccc3)ccn2)c(cc1)C)C4=C(N(N=C4)C(C)(C)C)c5ccccc5
0.546429	O=C(Nc1cc(Nc2nc(c3cnccc3)ccn2)c(cc1)C)C4=C(N(N=C4)C(C)(C)C)c5ccccc5
0.546429	O=C(Nc1cc(Nc2nc(c3cnccc3)ccn2)c(cc1)C)C4=C(N(N=C4)C(C)(C)C)c5ccccc5
0.523026	O=C(Nc1cc(Nc2nc(c3cnccc3)ccn2)c(cc1)C)c4cc5N=CN(c5cc4)c6cc(ccc6)C
0.523026	O=C(Nc1cc(Nc2nc(c3cnccc3)ccn2)c(cc1)C)c4cc5N=CN(c5cc4)c6cc(ccc6)C
0.522222	O=C(Nc1cc(Nc2nc(c3cnccc3)ccn2)c(cc1)C)C45OCCC(C4)(C5)C
0.522222	O=C(Nc1cc(Nc2nc(c3cnccc3)ccn2)c(cc1)C)C45OCCC(C4)(C5)C
0.522222	O=C(Nc1cc(Nc2nc(c3cnccc3)ccn2)c(cc1)C)C45OCCC(C4)(C5)C
0.522222	O=C(Nc1cc(Nc2nc(c3cnccc3)ccn2)c(cc1)C)C45OCCC(C4)(C5)C
0.522222	O=C(Nc1cc(Nc2nc(c3cnccc3)ccn2)c(cc1)C)C45OCCC(C4)(C5)C
0.522222	O=C(Nc1cc(Nc2nc(c3cnccc3)ccn2)c(cc1)C)C45OCCC(C4)(C5)C
0.522222	O=C(Nc1cc(Nc2nc(c3cnccc3)ccn2)c(cc1)C)C45OCCC(C4)(C5)C
0.522222	O=C(Nc1cc(Nc2nc(c3cnccc3)ccn2)c(cc1)C)C45OCCC(C4)(C5)C
0.522222	O=C(Nc1cc(Nc2nc(c3cnccc3)ccn2)c(cc1)C)C45OCCC(C4)(C5)C
0.522222	O=C(Nc1cc(Nc2nc(c3cnccc3)ccn2)c(cc1)C)C45OCCC(C4)(C5)C
0.388679	Fc1c(cc(NC(=O)c2cc(Nc3nc(ccn3)C)ccc2)c(c1)C)C(F)(F)F
0.388679	Fc1c(cc(NC(=O)c2cc(Nc3nc(ccn3)C)ccc2)c(c1)C)C(F)(F)F
0.388679	Fc1c(cc(NC(=O)c2cc(Nc3nc(ccn3)C)ccc2)c(c1)C)C(F)(F)F
0.388679	Fc1c(cc(NC(=O)c2cc(Nc3nc(ccn3)C)ccc2)c(c1)C)C(F)(F)F
0.388679	Fc1c(cc(NC(=O)c2cc(Nc3nc(ccn3)C)ccc2)c(c1)C)C(F)(F)F
0.388679	Fc1c(cc(NC(=O)c2cc(Nc3nc(ccn3)C)ccc2)c(c1)C)C(F)(F)F
0.388679	Fc1c(cc(NC(=O)c2cc(Nc3nc(ccn3)C)ccc2)c(c1)C)C(F)(F)F
0.388679	Fc1c(cc(NC(=O)c2cc(Nc3nc(ccn3)C)ccc2)c(c1)C)C(F)(F)F
0.388679	Fc1c(cc(NC(=O)c2cc(Nc3nc(ccn3)C)ccc2)c(c1)C)C(F)(F)F
0.388679	Fc1c(cc(NC(=O)c2cc(Nc3nc(ccn3)C)ccc2)c(c1)C)C(F)(F)F
0.364706	O=C(Nc1ccccc1)c2cc(NC(=O)Cc3cnc(C#N)cc3)c(cc2)C
0.364706	O=C(Nc1ccccc1)c2cc(NC(=O)Cc3cnc(C#N)cc3)c(cc2)C
0.364706	O=C(Nc1ccccc1)c2cc(NC(=O)Cc3cnc(C#N)cc3)c(cc2)C
0.364706	O=C(Nc1ccccc1)c2cc(NC(=O)Cc3cnc(C#N)cc3)c(cc2)C
0.364706	O=C(Nc1ccccc1)c2cc(NC(=O)Cc3cnc(C#N)cc3)c(cc2)C
0.364706	O=C(Nc1ccccc1)c2cc(NC(=O)Cc3cnc(C#N)cc3)c(cc2)C
0.364706	O=C(Nc1ccccc1)c2cc(NC(=O)Cc3cnc(C#N)cc3)c(cc2)C
0.364706	O=C(Nc1ccccc1)c2cc(NC(=O)Cc3cnc(C#N)cc3)c(cc2)C
0.364706	O=C(Nc1ccccc1)c2cc(NC(=O)Cc3cnc(C#N)cc3)c(cc2)C
0.364706	O=C(Nc1ccccc1)c2cc(NC(=O)Cc3cnc(C#N)cc3)c(cc2)C
0.359504	O=C(Nc1cc(ccc1)CN2CCN(CC2)C)C3=COC(c4ccccc4)=C3
0.359504	O=C(Nc1cc(ccc1)CN2CCN(CC2)C)C3=COC(c4ccccc4)=C3
0.359504	O=C(Nc1cc(ccc1)CN2CCN(CC2)C)C3=COC(c4ccccc4)=C3
0.359504	O=C(Nc1cc(ccc1)CN2CCN(CC2)C)C3=COC(c4ccccc4)=C3
0.359504	O=C(Nc1cc(ccc1)CN2CCN(CC2)C)C3=COC(c4ccccc4)=C3
0.359504	O=C(Nc1cc(ccc1)CN2CCN(CC2)C)C3=COC(c4ccccc4)=C3
0.359504	O=C(Nc1cc(ccc1)CN2CCN(CC2)C)C3=COC(c4ccccc4)=C3
0.359504	O=C(Nc1cc(ccc1)CN2CCN(CC2)C)C3=COC(c4ccccc4)=C3
0.359504	O=C(Nc1cc(ccc1)CN2CCN(CC2)C)C3=COC(c4ccccc4)=C3
0.359504	O=C(Nc1cc(ccc1)CN2CCN(CC2)C)C3=COC(c4ccccc4)=C3
0.357414	O=C(Nc1cc(ccc1)CN2CCN(CC2)C)c3cc4N=C(Nc4cc3)c5ccccc5
0.357414	O=C(Nc1cc(ccc1)CN2CCN(CC2)C)c3cc4N=C(Nc4cc3)c5ccccc5
0.357414	O=C(Nc1cc(ccc1)CN2CCN(CC2)C)c3cc4N=C(Nc4cc3)c5ccccc5
0.357414	O=C(Nc1cc(ccc1)CN2CCN(CC2)C)c3cc4N=C(Nc4cc3)c5ccccc5
0.357414	O=C(Nc1cc(ccc1)CN2CCN(CC2)C)c3cc4N=C(Nc4cc3)c5ccccc5
0.357414	O=C(Nc1cc(ccc1)CN2CCN(CC2)C)c3cc4N=C(Nc4cc3)c5ccccc5
0.357414	O=C(Nc1cc(ccc1)CN2CCN(CC2)C)c3cc4N=C(Nc4cc3)c5ccccc5
0.357414	O=C(Nc1cc(ccc1)CN2CCN(CC2)C)c3cc4N=C(Nc4cc3)c5ccccc5
0.357414	O=C(Nc1cc(ccc1)CN2CCN(CC2)C)c3cc4N=C(Nc4cc3)c5ccccc5
0.357414	O=C(Nc1cc(ccc1)CN2CCN(CC2)C)c3cc4N=C(Nc4cc3)c5ccccc5
0.356522	O=C(Nc1cc(NCc2ccc(cc2)C(=O)NCC)c(cc1)C)NCC
0.356522	O=C(Nc1cc(NCc2ccc(cc2)C(=O)NCC)c(cc1)C)NCC
0.356522	O=C(Nc1cc(NCc2ccc(cc2)C(=O)NCC)c(cc1)C)NCC
0.356522	O=C(Nc1cc(NCc2ccc(cc2)C(=O)NCC)c(cc1)C)NCC
0.356522	O=C(Nc1cc(NCc2ccc(cc2)C(=O)NCC)c(cc1)C)NCC
0.356522	O=C(Nc1cc(NCc2ccc(cc2)C(=O)NCC)c(cc1)C)NCC
0.356522	O=C(Nc1cc(NCc2ccc(cc2)C(=O)NCC)c(cc1)C)NCC
0.356522	O=C(Nc1cc(NCc2ccc(cc2)C(=O)NCC)c(cc1)C)NCC
0.356522	O=C(Nc1cc(NCc2ccc(cc2)C(=O)NCC)c(cc1)C)NCC
0.356522	O=C(Nc1cc(NCc2ccc(cc2)C(=O)NCC)c(cc1)C)NCC
0.354331	Ic1c(F)ccc(c1)C(=O)Nc2cc(NC(=O)CN3CCCCC3)c(cc2)C
0.354331	Ic1c(F)ccc(c1)C(=O)Nc2cc(NC(=O)CN3CCCCC3)c(cc2)C
0.354331	Ic1c(F)ccc(c1)C(=O)Nc2cc(NC(=O)CN3CCCCC3)c(cc2)C
0.354331	Ic1c(F)ccc(c1)C(=O)Nc2cc(NC(=O)CN3CCCCC3)c(cc2)C
0.354331	Ic1c(F)ccc(c1)C(=O)Nc2cc(NC(=O)CN3CCCCC3)c(cc2)C
0.354331	Ic1c(F)ccc(c1)C(=O)Nc2cc(NC(=O)CN3CCCCC3)c(cc2)C
0.354331	Ic1c(F)ccc(c1)C(=O)Nc2cc(NC(=O)CN3CCCCC3)c(cc2)C
0.354331	Ic1c(F)ccc(c1)C(=O)Nc2cc(NC(=O)CN3CCCCC3)c(cc2)C
0.354331	Ic1c(F)ccc(c1)C(=O)Nc2cc(NC(=O)CN3CCCCC3)c(cc2)C
0.354331	Ic1c(F)ccc(c1)C(=O)Nc2cc(NC(=O)CN3CCCCC3)c(cc2)C
0.354331	O=C(OC(C)(C)C)Nc1ccc(c2nc(ccc2)CNc3cc(ccc3)CN4CCN(CC4)C)cc1
0.354331	O=C(OC(C)(C)C)Nc1ccc(c2nc(ccc2)CNc3cc(ccc3)CN4CCN(CC4)C)cc1
0.354331	O=C(OC(C)(C)C)Nc1ccc(c2nc(ccc2)CNc3cc(ccc3)CN4CCN(CC4)C)cc1
0.354331	O=C(OC(C)(C)C)Nc1ccc(c2nc(ccc2)CNc3cc(ccc3)CN4CCN(CC4)C)cc1
0.354331	O=C(OC(C)(C)C)Nc1ccc(c2nc(ccc2)CNc3cc(ccc3)CN4CCN(CC4)C)cc1
0.354331	O=C(OC(C)(C)C)Nc1ccc(c2nc(ccc2)CNc3cc(ccc3)CN4CCN(CC4)C)cc1
0.354331	O=C(OC(C)(C)C)Nc1ccc(c2nc(ccc2)CNc3cc(ccc3)CN4CCN(CC4)C)cc1
0.354331	O=C(OC(C)(C)C)Nc1ccc(c2nc(ccc2)CNc3cc(ccc3)CN4CCN(CC4)C)cc1
0.354331	O=C(OC(C)(C)C)Nc1ccc(c2nc(ccc2)CNc3cc(ccc3)CN4CCN(CC4)C)cc1
0.354331	O=C(OC(C)(C)C)Nc1ccc(c2nc(ccc2)CNc3cc(ccc3)CN4CCN(CC4)C)cc1
0.35102	O=C(Nc1ccc(OCc2cnccc2)cc1)c3cc(OCC)c(cc3)C
0.35102	O=C(Nc1ccc(OCc2cnccc2)cc1)c3cc(OCC)c(cc3)C
0.35102	O=C(Nc1ccc(OCc2cnccc2)cc1)c3cc(OCC)c(cc3)C
0.35102	O=C(Nc1ccc(OCc2cnccc2)cc1)c3cc(OCC)c(cc3)C
0.346774	O=C(Nc1nc(ncc1)C2=COC=C2)c3ccc(N4CCN(CC4)CC)cc3
0.346774	O=C(Nc1nc(ncc1)C2=COC=C2)c3ccc(N4CCN(CC4)CC)cc3
0.346774	O=C(Nc1nc(ncc1)C2=COC=C2)c3ccc(N4CCN(CC4)CC)cc3
0.346774	O=C(Nc1nc(ncc1)C2=COC=C2)c3ccc(N4CCN(CC4)CC)cc3
0.346774	O=C(Nc1nc(ncc1)C2=COC=C2)c3ccc(N4CCN(CC4)CC)cc3
0.346774	O=C(Nc1nc(ncc1)C2=COC=C2)c3ccc(N4CCN(CC4)CC)cc3
0.346774	O=C(Nc1nc(ncc1)C2=COC=C2)c3ccc(N4CCN(CC4)CC)cc3
0.346774	O=C(Nc1nc(ncc1)C2=COC=C2)c3ccc(N4CCN(CC4)CC)cc3
0.346774	O=C(Nc1nc(ncc1)C2=COC=C2)c3ccc(N4CCN(CC4)CC)cc3
0.346774	O=C(Nc1nc(ncc1)C2=COC=C2)c3ccc(N4CCN(CC4)CC)cc3
0.344086	S(=O)(=O)(N1CCC(Nc2cc(NC(=O)c3ccc(NC=4SC=C(N4)C)cc3)c(cc2)C)CC1)C
0.344086	S(=O)(=O)(N1CCC(Nc2cc(NC(=O)c3ccc(NC=4SC=C(N4)C)cc3)c(cc2)C)CC1)C
0.344086	S(=O)(=O)(N1CCC(Nc2cc(NC(=O)c3ccc(NC=4SC=C(N4)C)cc3)c(cc2)C)CC1)C
0.344086	S(=O)(=O)(N1CCC(Nc2cc(NC(=O)c3ccc(NC=4SC=C(N4)C)cc3)c(cc2)C)CC1)C
0.344086	S(=O)(=O)(N1CCC(Nc2cc(NC(=O)c3ccc(NC=4SC=C(N4)C)cc3)c(cc2)C)CC1)C
0.344086	S(=O)(=O)(N1CCC(Nc2cc(NC(=O)c3ccc(NC=4SC=C(N4)C)cc3)c(cc2)C)CC1)C
0.344086	S(=O)(=O)(N1CCC(Nc2cc(NC(=O)c3ccc(NC=4SC=C(N4)C)cc3)c(cc2)C)CC1)C
0.344086	S(=O)(=O)(N1CCC(Nc2cc(NC(=O)c3ccc(NC=4SC=C(N4)C)cc3)c(cc2)C)CC1)C
0.344086	S(=O)(=O)(N1CCC(Nc2cc(NC(=O)c3ccc(NC=4SC=C(N4)C)cc3)c(cc2)C)CC1)C
0.344086	S(=O)(=O)(N1CCC(Nc2cc(NC(=O)c3ccc(NC=4SC=C(N4)C)cc3)c(cc2)C)CC1)C
0.343511	Fc1c(N2CCN(CC2)C)ccc(c1)C(=O)Nc3ccc(OCc4cnccc4)cc3
0.343511	Fc1c(N2CCN(CC2)C)ccc(c1)C(=O)Nc3ccc(OCc4cnccc4)cc3
0.343511	Fc1c(N2CCN(CC2)C)ccc(c1)C(=O)Nc3ccc(OCc4cnccc4)cc3
0.343511	Fc1c(N2CCN(CC2)C)ccc(c1)C(=O)Nc3ccc(OCc4cnccc4)cc3
0.343511	Fc1c(N2CCN(CC2)C)ccc(c1)C(=O)Nc3ccc(OCc4cnccc4)cc3
0.343511	Fc1c(N2CCN(CC2)C)ccc(c1)C(=O)Nc3ccc(OCc4cnccc4)cc3
0.343511	Fc1c(N2CCN(CC2)C)ccc(c1)C(=O)Nc3ccc(OCc4cnccc4)cc3
0.343511	Fc1c(N2CCN(CC2)C)ccc(c1)C(=O)Nc3ccc(OCc4cnccc4)cc3
0.343511	Fc1c(N2CCN(CC2)C)ccc(c1)C(=O)Nc3ccc(OCc4cnccc4)cc3
0.343511	Fc1c(N2CCN(CC2)C)ccc(c1)C(=O)Nc3ccc(OCc4cnccc4)cc3
0.342975	O=C(Nc1c(ccc(N2CCOCC2)c1)C)c3ccc(cc3)CC4CC4
0.342975	O=C(Nc1c(ccc(N2CCOCC2)c1)C)c3ccc(cc3)CC4CC4
0.342975	O=C(Nc1c(ccc(N2CCOCC2)c1)C)c3ccc(cc3)CC4CC4
0.342975	O=C(Nc1c(ccc(N2CCOCC2)c1)C)c3ccc(cc3)CC4CC4
0.342975	O=C(Nc1c(ccc(N2CCOCC2)c1)C)c3ccc(cc3)CC4CC4
0.342975	O=C(Nc1c(ccc(N2CCOCC2)c1)C)c3ccc(cc3)CC4CC4
0.342975	O=C(Nc1c(ccc(N2CCOCC2)c1)C)c3ccc(cc3)CC4CC4
0.342975	O=C(Nc1c(ccc(N2CCOCC2)c1)C)c3ccc(cc3)CC4CC4
0.342975	O=C(Nc1c(ccc(N2CCOCC2)c1)C)c3ccc(cc3)CC4CC4
0.342975	O=C(Nc1c(ccc(N2CCOCC2)c1)C)c3ccc(cc3)CC4CC4
0.34127	S1C(=NC(c2ccc(cc2)C(=O)Nc3cc(c(OCC)cc3)C)=C1)C
0.34127	S1C(=NC(c2ccc(cc2)C(=O)Nc3cc(c(OCC)cc3)C)=C1)C
0.34127	S1C(=NC(c2ccc(cc2)C(=O)Nc3cc(c(OCC)cc3)C)=C1)C
0.34127	S1C(=NC(c2ccc(cc2)C(=O)Nc3cc(c(OCC)cc3)C)=C1)C
0.34127	S1C(=NC(c2ccc(cc2)C(=O)Nc3cc(c(OCC)cc3)C)=C1)C
0.34127	S1C(=NC(c2ccc(cc2)C(=O)Nc3cc(c(OCC)cc3)C)=C1)C
0.34127	S1C(=NC(c2ccc(cc2)C(=O)Nc3cc(c(OCC)cc3)C)=C1)C
0.34127	S1C(=NC(c2ccc(cc2)C(=O)Nc3cc(c(OCC)cc3)C)=C1)C
0.34127	S1C(=NC(c2ccc(cc2)C(=O)Nc3cc(c(OCC)cc3)C)=C1)C
0.34127	S1C(=NC(c2ccc(cc2)C(=O)Nc3cc(c(OCC)cc3)C)=C1)C
0.339416	Fc1c(cccc1)C(=O)Nc2c(ccc(c2)C(=O)NCCc3ccc(N4CCN(CC4)C)cc3)C
0.339416	Fc1c(cccc1)C(=O)Nc2c(ccc(c2)C(=O)NCCc3ccc(N4CCN(CC4)C)cc3)C
0.339416	Fc1c(cccc1)C(=O)Nc2c(ccc(c2)C(=O)NCCc3ccc(N4CCN(CC4)C)cc3)C
0.339416	Fc1c(cccc1)C(=O)Nc2c(ccc(c2)C(=O)NCCc3ccc(N4CCN(CC4)C)cc3)C
0.339416	Fc1c(cccc1)C(=O)Nc2c(ccc(c2)C(=O)NCCc3ccc(N4CCN(CC4)C)cc3)C
0.339416	Fc1c(cccc1)C(=O)Nc2c(ccc(c2)C(=O)NCCc3ccc(N4CCN(CC4)C)cc3)C
0.339416	Fc1c(cccc1)C(=O)Nc2c(ccc(c2)C(=O)NCCc3ccc(N4CCN(CC4)C)cc3)C
0.339416	Fc1c(cccc1)C(=O)Nc2c(ccc(c2)C(=O)NCCc3ccc(N4CCN(CC4)C)cc3)C
0.339416	Fc1c(cccc1)C(=O)Nc2c(ccc(c2)C(=O)NCCc3ccc(N4CCN(CC4)C)cc3)C
0.339416	Fc1c(cccc1)C(=O)Nc2c(ccc(c2)C(=O)NCCc3ccc(N4CCN(CC4)C)cc3)C
0.3379	O=C(Nc1c(ccc(c1)C(=O)N)C)c2ccccc2
0.3379	O=C(Nc1c(ccc(c1)C(=O)N)C)c2ccccc2
0.3379	O=C(Nc1c(ccc(c1)C(=O)N)C)c2ccccc2
0.3379	O=C(Nc1c(ccc(c1)C(=O)N)C)c2ccccc2
0.3379	O=C(Nc1c(ccc(c1)C(=O)N)C)c2ccccc2
0.3379	O=C(Nc1c(ccc(c1)C(=O)N)C)c2ccccc2
0.3379	O=C(Nc1c(ccc(c1)C(=O)N)C)c2ccccc2
0.3379	O=C(Nc1c(ccc(c1)C(=O)N)C)c2ccccc2
0.3379	O=C(Nc1c(ccc(c1)C(=O)N)C)c2ccccc2
0.3379	O=C(Nc1c(ccc(c1)C(=O)N)C)c2ccccc2
0.3361	S(c1c(NC(=O)c2ccc(cc2)CN3CCCCC3)ccc(O)c1)C
0.3361	S(c1c(NC(=O)c2ccc(cc2)CN3CCCCC3)ccc(O)c1)C
0.3361	S(c1c(NC(=O)c2ccc(cc2)CN3CCCCC3)ccc(O)c1)C
0.3361	S(c1c(NC(=O)c2ccc(cc2)CN3CCCCC3)ccc(O)c1)C
0.3361	S(c1c(NC(=O)c2ccc(cc2)CN3CCCCC3)ccc(O)c1)C
0.3361	S(c1c(NC(=O)c2ccc(cc2)CN3CCCCC3)ccc(O)c1)C
0.3361	S(c1c(NC(=O)c2ccc(cc2)CN3CCCCC3)ccc(O)c1)C
0.3361	S(c1c(NC(=O)c2ccc(cc2)CN3CCCCC3)ccc(O)c1)C
0.3361	S(c1c(NC(=O)c2ccc(cc2)CN3CCCCC3)ccc(O)c1)C
0.3361	S(c1c(NC(=O)c2ccc(cc2)CN3CCCCC3)ccc(O)c1)C
0.33574	S1C(=NC(=C1)C)Nc2ccc(cc2)C(=O)Nc3nc(c4cc5OCCOc5cc4)ccc3
0.33574	S1C(=NC(=C1)C)Nc2ccc(cc2)C(=O)Nc3nc(c4cc5OCCOc5cc4)ccc3
0.33574	S1C(=NC(=C1)C)Nc2ccc(cc2)C(=O)Nc3nc(c4cc5OCCOc5cc4)ccc3
0.33574	S1C(=NC(=C1)C)Nc2ccc(cc2)C(=O)Nc3nc(c4cc5OCCOc5cc4)ccc3
0.33574	S1C(=NC(=C1)C)Nc2ccc(cc2)C(=O)Nc3nc(c4cc5OCCOc5cc4)ccc3
0.33574	S1C(=NC(=C1)C)Nc2ccc(cc2)C(=O)Nc3nc(c4cc5OCCOc5cc4)ccc3
0.33574	S1C(=NC(=C1)C)Nc2ccc(cc2)C(=O)Nc3nc(c4cc5OCCOc5cc4)ccc3
0.33574	S1C(=NC(=C1)C)Nc2ccc(cc2)C(=O)Nc3nc(c4cc5OCCOc5cc4)ccc3
0.33574	S1C(=NC(=C1)C)Nc2ccc(cc2)C(=O)Nc3nc(c4cc5OCCOc5cc4)ccc3
0.33574	S1C(=NC(=C1)C)Nc2ccc(cc2)C(=O)Nc3nc(c4cc5OCCOc5cc4)ccc3
0.33195	O=C(Nc1cc(c2ccccc2)c(cc1)C)c3cc(C#N)ccc3
0.33195	O=C(Nc1cc(c2ccccc2)c(cc1)C)c3cc(C#N)ccc3
0.33195	O=C(Nc1cc(c2ccccc2)c(cc1)C)c3cc(C#N)ccc3
0.33195	O=C(Nc1cc(c2ccccc2)c(cc1)C)c3cc(C#N)ccc3
0.33195	O=C(Nc1cc(c2ccccc2)c(cc1)C)c3cc(C#N)ccc3
0.33195	O=C(Nc1cc(c2ccccc2)c(cc1)C)c3cc(C#N)ccc3
0.33195	O=C(Nc1cc(c2ccccc2)c(cc1)C)c3cc(C#N)ccc3
0.33195	O=C(Nc1cc(c2ccccc2)c(cc1)C)c3cc(C#N)ccc3
0.33195	O=C(Nc1cc(c2ccccc2)c(cc1)C)c3cc(C#N)ccc3
0.33195	O=C(Nc1cc(c2ccccc2)c(cc1)C)c3cc(C#N)ccc3
0.331933	FC(F)(F)c1cc(NC(=O)c2cc(NC=O)c(cc2)C)ccc1
0.331933	FC(F)(F)c1cc(NC(=O)c2cc(NC=O)c(cc2)C)ccc1
0.331933	FC(F)(F)c1cc(NC(=O)c2cc(NC=O)c(cc2)C)ccc1
0.331933	FC(F)(F)c1cc(NC(=O)c2cc(NC=O)c(cc2)C)ccc1
0.331933	FC(F)(F)c1cc(NC(=O)c2cc(NC=O)c(cc2)C)ccc1
0.331933	FC(F)(F)c1cc(NC(=O)c2cc(NC=O)c(cc2)C)ccc1
0.331933	FC(F)(F)c1cc(NC(=O)c2cc(NC=O)c(cc2)C)ccc1
0.331933	FC(F)(F)c1cc(NC(=O)c2cc(NC=O)c(cc2)C)ccc1
0.331933	FC(F)(F)c1cc(NC(=O)c2cc(NC=O)c(cc2)C)ccc1
0.331933	FC(F)(F)c1cc(NC(=O)c2cc(NC=O)c(cc2)C)ccc1
0.32971	FC(F)(OC)C(F)(F)c1ccc(cc1)C(=O)Nc2cc(NC(=O)CN3CCCCC3)c(cc2)C
0.32971	FC(F)(OC)C(F)(F)c1ccc(cc1)C(=O)Nc2cc(NC(=O)CN3CCCCC3)c(cc2)C
0.32971	FC(F)(OC)C(F)(F)c1ccc(cc1)C(=O)Nc2cc(NC(=O)CN3CCCCC3)c(cc2)C
0.32971	FC(F)(OC)C(F)(F)c1ccc(cc1)C(=O)Nc2cc(NC(=O)CN3CCCCC3)c(cc2)C
0.32971	FC(F)(OC)C(F)(F)c1ccc(cc1)C(=O)Nc2cc(NC(=O)CN3CCCCC3)c(cc2)C
0.32971	FC(F)(OC)C(F)(F)c1ccc(cc1)C(=O)Nc2cc(NC(=O)CN3CCCCC3)c(cc2)C
0.32971	FC(F)(OC)C(F)(F)c1ccc(cc1)C(=O)Nc2cc(NC(=O)CN3CCCCC3)c(cc2)C
0.32971	FC(F)(OC)C(F)(F)c1ccc(cc1)C(=O)Nc2cc(NC(=O)CN3CCCCC3)c(cc2)C
0.32971	FC(F)(OC)C(F)(F)c1ccc(cc1)C(=O)Nc2cc(NC(=O)CN3CCCCC3)c(cc2)C
0.32971	FC(F)(OC)C(F)(F)c1ccc(cc1)C(=O)Nc2cc(NC(=O)CN3CCCCC3)c(cc2)C
0.329502	Brc1c(c(N)c(cc1)C(=O)Nc2cc(ccc2)CN3CCN(CC3)C)C
0.329502	Brc1c(c(N)c(cc1)C(=O)Nc2cc(ccc2)CN3CCN(CC3)C)C
0.329502	Brc1c(c(N)c(cc1)C(=O)Nc2cc(ccc2)CN3CCN(CC3)C)C
0.328622	S1CCN(Cc2cc(c(NC(=O)c3cc(OC)c(OCC(=O)Nc4ccc(OCC)cc4)cc3)cc2)C)CC1
0.328622	S1CCN(Cc2cc(c(NC(=O)c3cc(OC)c(OCC(=O)Nc4ccc(OCC)cc4)cc3)cc2)C)CC1
0.328622	S1CCN(Cc2cc(c(NC(=O)c3cc(OC)c(OCC(=O)Nc4ccc(OCC)cc4)cc3)cc2)C)CC1
0.328622	S1CCN(Cc2cc(c(NC(=O)c3cc(OC)c(OCC(=O)Nc4ccc(OCC)cc4)cc3)cc2)C)CC1
0.328622	S1CCN(Cc2cc(c(NC(=O)c3cc(OC)c(OCC(=O)Nc4ccc(OCC)cc4)cc3)cc2)C)CC1
0.328622	S1CCN(Cc2cc(c(NC(=O)c3cc(OC)c(OCC(=O)Nc4ccc(OCC)cc4)cc3)cc2)C)CC1
0.328622	S1CCN(Cc2cc(c(NC(=O)c3cc(OC)c(OCC(=O)Nc4ccc(OCC)cc4)cc3)cc2)C)CC1
0.328622	S1CCN(Cc2cc(c(NC(=O)c3cc(OC)c(OCC(=O)Nc4ccc(OCC)cc4)cc3)cc2)C)CC1
0.328622	S1CCN(Cc2cc(c(NC(=O)c3cc(OC)c(OCC(=O)Nc4ccc(OCC)cc4)cc3)cc2)C)CC1
0.328622	S1CCN(Cc2cc(c(NC(=O)c3cc(OC)c(OCC(=O)Nc4ccc(OCC)cc4)cc3)cc2)C)CC1
0.327586	Fc1c(N2CCN(CC2)C)ccc(c1)C(=O)Nc3nc(c4cc5OCCOc5cc4)ccc3
0.327586	Fc1c(N2CCN(CC2)C)ccc(c1)C(=O)Nc3nc(c4cc5OCCOc5cc4)ccc3
0.327586	Fc1c(N2CCN(CC2)C)ccc(c1)C(=O)Nc3nc(c4cc5OCCOc5cc4)ccc3
0.327586	Fc1c(N2CCN(CC2)C)ccc(c1)C(=O)Nc3nc(c4cc5OCCOc5cc4)ccc3
0.327586	Fc1c(N2CCN(CC2)C)ccc(c1)C(=O)Nc3nc(c4cc5OCCOc5cc4)ccc3
0.327586	Fc1c(N2CCN(CC2)C)ccc(c1)C(=O)Nc3nc(c4cc5OCCOc5cc4)ccc3
0.327586	Fc1c(N2CCN(CC2)C)ccc(c1)C(=O)Nc3nc(c4cc5OCCOc5cc4)ccc3
0.327586	Fc1c(N2CCN(CC2)C)ccc(c1)C(=O)Nc3nc(c4cc5OCCOc5cc4)ccc3
0.327586	Fc1c(N2CCN(CC2)C)ccc(c1)C(=O)Nc3nc(c4cc5OCCOc5cc4)ccc3
0.327586	Fc1c(N2CCN(CC2)C)ccc(c1)C(=O)Nc3nc(c4cc5OCCOc5cc4)ccc3
0.327206	S1C(=NC(c2ccccc2)=C1)C(=O)Nc3c(ccc(N4CCOCC4)c3)C
0.327206	S1C(=NC(c2ccccc2)=C1)C(=O)Nc3c(ccc(N4CCOCC4)c3)C
0.327206	S1C(=NC(c2ccccc2)=C1)C(=O)Nc3c(ccc(N4CCOCC4)c3)C
0.327206	S1C(=NC(c2ccccc2)=C1)C(=O)Nc3c(ccc(N4CCOCC4)c3)C
0.327206	S1C(=NC(c2ccccc2)=C1)C(=O)Nc3c(ccc(N4CCOCC4)c3)C
0.327206	S1C(=NC(c2ccccc2)=C1)C(=O)Nc3c(ccc(N4CCOCC4)c3)C
0.327206	S1C(=NC(c2ccccc2)=C1)C(=O)Nc3c(ccc(N4CCOCC4)c3)C
0.327206	S1C(=NC(c2ccccc2)=C1)C(=O)Nc3c(ccc(N4CCOCC4)c3)C
0.327206	S1C(=NC(c2ccccc2)=C1)C(=O)Nc3c(ccc(N4CCOCC4)c3)C
0.327206	S1C(=NC(c2ccccc2)=C1)C(=O)Nc3c(ccc(N4CCOCC4)c3)C
0.326693	O=C(Nc1ccc(OCCN2CCN(CC2)C)cc1)c3ccc(c4c(cccc4)CN)cc3
0.326241	O=C(OC(C)(C)C)NCc1cc(c2cc(ccc2)C(=O)Nc3c(ccc(N4CCOCC4)c3)C)ccc1
0.326241	O=C(OC(C)(C)C)NCc1cc(c2cc(ccc2)C(=O)Nc3c(ccc(N4CCOCC4)c3)C)ccc1
0.326241	O=C(OC(C)(C)C)NCc1cc(c2cc(ccc2)C(=O)Nc3c(ccc(N4CCOCC4)c3)C)ccc1
0.326241	O=C(OC(C)(C)C)NCc1cc(c2cc(ccc2)C(=O)Nc3c(ccc(N4CCOCC4)c3)C)ccc1
0.326241	O=C(OC(C)(C)C)NCc1cc(c2cc(ccc2)C(=O)Nc3c(ccc(N4CCOCC4)c3)C)ccc1
0.326241	O=C(OC(C)(C)C)NCc1cc(c2cc(ccc2)C(=O)Nc3c(ccc(N4CCOCC4)c3)C)ccc1
0.326241	O=C(OC(C)(C)C)NCc1cc(c2cc(ccc2)C(=O)Nc3c(ccc(N4CCOCC4)c3)C)ccc1
0.326241	O=C(OC(C)(C)C)NCc1cc(c2cc(ccc2)C(=O)Nc3c(ccc(N4CCOCC4)c3)C)ccc1
0.326241	O=C(OC(C)(C)C)NCc1cc(c2cc(ccc2)C(=O)Nc3c(ccc(N4CCOCC4)c3)C)ccc1
0.326241	O=C(OC(C)(C)C)NCc1cc(c2cc(ccc2)C(=O)Nc3c(ccc(N4CCOCC4)c3)C)ccc1
0.324528	O=C(Nc1c(ccc(c1)C=2ON=C(N2)c3ccccc3)C)C=4OC=CC4
0.324528	O=C(Nc1c(ccc(c1)C=2ON=C(N2)c3ccccc3)C)C=4OC=CC4
0.324528	O=C(Nc1c(ccc(c1)C=2ON=C(N2)c3ccccc3)C)C=4OC=CC4
0.324528	O=C(Nc1c(ccc(c1)C=2ON=C(N2)c3ccccc3)C)C=4OC=CC4
0.324528	O=C(Nc1c(ccc(c1)C=2ON=C(N2)c3ccccc3)C)C=4OC=CC4
0.324528	O=C(Nc1c(ccc(c1)C=2ON=C(N2)c3ccccc3)C)C=4OC=CC4
0.324528	O=C(Nc1c(ccc(c1)C=2ON=C(N2)c3ccccc3)C)C=4OC=CC4
0.324528	O=C(Nc1c(ccc(c1)C=2ON=C(N2)c3ccccc3)C)C=4OC=CC4
0.324528	O=C(Nc1c(ccc(c1)C=2ON=C(N2)c3ccccc3)C)C=4OC=CC4
0.324528	O=C(Nc1c(ccc(c1)C=2ON=C(N2)c3ccccc3)C)C=4OC=CC4
0.321799	O=C(NC(C(=O)Nc1c(ccc(N2CCOCC2)c1)C)Cc3ccccc3)c4cnccc4
0.321799	O=C(NC(C(=O)Nc1c(ccc(N2CCOCC2)c1)C)Cc3ccccc3)c4cnccc4
0.321799	O=C(NC(C(=O)Nc1c(ccc(N2CCOCC2)c1)C)Cc3ccccc3)c4cnccc4
0.321799	O=C(NC(C(=O)Nc1c(ccc(N2CCOCC2)c1)C)Cc3ccccc3)c4cnccc4
0.321799	O=C(NC(C(=O)Nc1c(ccc(N2CCOCC2)c1)C)Cc3ccccc3)c4cnccc4
0.321799	O=C(NC(C(=O)Nc1c(ccc(N2CCOCC2)c1)C)Cc3ccccc3)c4cnccc4
0.321799	O=C(NC(C(=O)Nc1c(ccc(N2CCOCC2)c1)C)Cc3ccccc3)c4cnccc4
0.321799	O=C(NC(C(=O)Nc1c(ccc(N2CCOCC2)c1)C)Cc3ccccc3)c4cnccc4
0.321799	O=C(NC(C(=O)Nc1c(ccc(N2CCOCC2)c1)C)Cc3ccccc3)c4cnccc4
0.321799	O=C(NC(C(=O)Nc1c(ccc(N2CCOCC2)c1)C)Cc3ccccc3)c4cnccc4
0.320755	O=C(Nc1cc(ccc1)CN2CCN(CC2)C)c3cc(ccc3)CN4N=C(C=C4C)C
0.320755	O=C(Nc1cc(ccc1)CN2CCN(CC2)C)c3cc(ccc3)CN4N=C(C=C4C)C
0.320755	O=C(Nc1cc(ccc1)CN2CCN(CC2)C)c3cc(ccc3)CN4N=C(C=C4C)C
0.320611	Fc1c(N2CCN(CC2)C)ccc(c1)C(=O)Nc3c(ccc(N4CCOCC4)c3)C
0.320611	Fc1c(N2CCN(CC2)C)ccc(c1)C(=O)Nc3c(ccc(N4CCOCC4)c3)C
0.320611	Fc1c(N2CCN(CC2)C)ccc(c1)C(=O)Nc3c(ccc(N4CCOCC4)c3)C
0.320611	Fc1c(N2CCN(CC2)C)ccc(c1)C(=O)Nc3c(ccc(N4CCOCC4)c3)C
0.320611	Fc1c(N2CCN(CC2)C)ccc(c1)C(=O)Nc3c(ccc(N4CCOCC4)c3)C
0.320611	Fc1c(N2CCN(CC2)C)ccc(c1)C(=O)Nc3c(ccc(N4CCOCC4)c3)C
0.320611	Fc1c(N2CCN(CC2)C)ccc(c1)C(=O)Nc3c(ccc(N4CCOCC4)c3)C
0.320611	Fc1c(N2CCN(CC2)C)ccc(c1)C(=O)Nc3c(ccc(N4CCOCC4)c3)C
0.320611	Fc1c(N2CCN(CC2)C)ccc(c1)C(=O)Nc3c(ccc(N4CCOCC4)c3)C
0.320611	Fc1c(N2CCN(CC2)C)ccc(c1)C(=O)Nc3c(ccc(N4CCOCC4)c3)C
0.319865	Clc1cc(NS(=O)(=O)c2c(ccc(c2)C(=O)Nc3ccc(cc3)CN4CC(CCC4)C)C)ccc1
0.319865	Clc1cc(NS(=O)(=O)c2c(ccc(c2)C(=O)Nc3ccc(cc3)CN4CC(CCC4)C)C)ccc1
0.319865	Clc1cc(NS(=O)(=O)c2c(ccc(c2)C(=O)Nc3ccc(cc3)CN4CC(CCC4)C)C)ccc1
0.319838	O=C(Nc1ccccc1)c2cc(NC(=O)CC(O)C(C)C)c(cc2)C
0.319838	O=C(Nc1ccccc1)c2cc(NC(=O)CC(O)C(C)C)c(cc2)C
0.319838	O=C(Nc1ccccc1)c2cc(NC(=O)CC(O)C(C)C)c(cc2)C
0.319838	O=C(Nc1ccccc1)c2cc(NC(=O)CC(O)C(C)C)c(cc2)C
0.319838	O=C(Nc1ccccc1)c2cc(NC(=O)CC(O)C(C)C)c(cc2)C
0.319838	O=C(Nc1ccccc1)c2cc(NC(=O)CC(O)C(C)C)c(cc2)C
0.319838	O=C(Nc1ccccc1)c2cc(NC(=O)CC(O)C(C)C)c(cc2)C
0.319838	O=C(Nc1ccccc1)c2cc(NC(=O)CC(O)C(C)C)c(cc2)C
0.319838	O=C(Nc1ccccc1)c2cc(NC(=O)CC(O)C(C)C)c(cc2)C
0.319838	O=C(Nc1ccccc1)c2cc(NC(=O)CC(O)C(C)C)c(cc2)C
0.319392	Brc1cc(c(NC(=O)CN(c2nc(c3ccc(Br)cc3)ccn2)C)cc1)C
0.319392	Brc1cc(c(NC(=O)CN(c2nc(c3ccc(Br)cc3)ccn2)C)cc1)C
0.319392	Brc1cc(c(NC(=O)CN(c2nc(c3ccc(Br)cc3)ccn2)C)cc1)C
0.319392	Brc1cc(c(NC(=O)CN(c2nc(c3ccc(Br)cc3)ccn2)C)cc1)C
0.319392	Brc1cc(c(NC(=O)CN(c2nc(c3ccc(Br)cc3)ccn2)C)cc1)C
0.319392	Brc1cc(c(NC(=O)CN(c2nc(c3ccc(Br)cc3)ccn2)C)cc1)C
0.319392	Brc1cc(c(NC(=O)CN(c2nc(c3ccc(Br)cc3)ccn2)C)cc1)C
0.319392	Brc1cc(c(NC(=O)CN(c2nc(c3ccc(Br)cc3)ccn2)C)cc1)C
0.319392	Brc1cc(c(NC(=O)CN(c2nc(c3ccc(Br)cc3)ccn2)C)cc1)C
0.319392	Brc1cc(c(NC(=O)CN(c2nc(c3ccc(Br)cc3)ccn2)C)cc1)C
0.319298	FC(F)Oc1c(ccc(NC(=O)C2=NN(C(c3cnccc3)=C2)C)c1)C
0.319298	FC(F)Oc1c(ccc(NC(=O)C2=NN(C(c3cnccc3)=C2)C)c1)C
0.319298	FC(F)Oc1c(ccc(NC(=O)C2=NN(C(c3cnccc3)=C2)C)c1)C
0.319298	FC(F)Oc1c(ccc(NC(=O)C2=NN(C(c3cnccc3)=C2)C)c1)C
0.319298	FC(F)Oc1c(ccc(NC(=O)C2=NN(C(c3cnccc3)=C2)C)c1)C
0.319298	FC(F)Oc1c(ccc(NC(=O)C2=NN(C(c3cnccc3)=C2)C)c1)C
0.319298	FC(F)Oc1c(ccc(NC(=O)C2=NN(C(c3cnccc3)=C2)C)c1)C
0.319298	FC(F)Oc1c(ccc(NC(=O)C2=NN(C(c3cnccc3)=C2)C)c1)C
0.319298	FC(F)Oc1c(ccc(NC(=O)C2=NN(C(c3cnccc3)=C2)C)c1)C
0.319298	FC(F)Oc1c(ccc(NC(=O)C2=NN(C(c3cnccc3)=C2)C)c1)C
0.319231	O=C(Nc1c(ccc(N2CCOCC2)c1)C)c3cc(ccc3)CCN(C)C
0.319231	O=C(Nc1c(ccc(N2CCOCC2)c1)C)c3cc(ccc3)CCN(C)C
0.319231	O=C(Nc1c(ccc(N2CCOCC2)c1)C)c3cc(ccc3)CCN(C)C
0.319231	O=C(Nc1c(ccc(N2CCOCC2)c1)C)c3cc(ccc3)CCN(C)C
0.319231	O=C(Nc1c(ccc(N2CCOCC2)c1)C)c3cc(ccc3)CCN(C)C
0.319231	O=C(Nc1c(ccc(N2CCOCC2)c1)C)c3cc(ccc3)CCN(C)C
0.319231	O=C(Nc1c(ccc(N2CCOCC2)c1)C)c3cc(ccc3)CCN(C)C
0.319231	O=C(Nc1c(ccc(N2CCOCC2)c1)C)c3cc(ccc3)CCN(C)C
0.319231	O=C(Nc1c(ccc(N2CCOCC2)c1)C)c3cc(ccc3)CCN(C)C
0.319231	O=C(Nc1c(ccc(N2CCOCC2)c1)C)c3cc(ccc3)CCN(C)C
0.318008	Brc1cnc(c(NC(=O)c2ncc(cc2)CN3CCOCC3)c1)C
0.318008	Brc1cnc(c(NC(=O)c2ncc(cc2)CN3CCOCC3)c1)C
0.318008	Brc1cnc(c(NC(=O)c2ncc(cc2)CN3CCOCC3)c1)C
0.318008	Brc1cnc(c(NC(=O)c2ncc(cc2)CN3CCOCC3)c1)C
0.318008	Brc1cnc(c(NC(=O)c2ncc(cc2)CN3CCOCC3)c1)C
0.318008	Brc1cnc(c(NC(=O)c2ncc(cc2)CN3CCOCC3)c1)C
0.318008	Brc1cnc(c(NC(=O)c2ncc(cc2)CN3CCOCC3)c1)C
0.318008	Brc1cnc(c(NC(=O)c2ncc(cc2)CN3CCOCC3)c1)C
0.318008	Brc1cnc(c(NC(=O)c2ncc(cc2)CN3CCOCC3)c1)C
0.318008	Brc1cnc(c(NC(=O)c2ncc(cc2)CN3CCOCC3)c1)C
0.317073	O=C(Nc1c(ccc(N2CCOCC2)c1)C)c3cc(N4CCCC4)ccc3
0.317073	O=C(Nc1c(ccc(N2CCOCC2)c1)C)c3cc(N4CCCC4)ccc3
0.317073	O=C(Nc1c(ccc(N2CCOCC2)c1)C)c3cc(N4CCCC4)ccc3
0.317073	O=C(Nc1c(ccc(N2CCOCC2)c1)C)c3cc(N4CCCC4)ccc3
0.317073	O=C(Nc1c(ccc(N2CCOCC2)c1)C)c3cc(N4CCCC4)ccc3
0.317073	O=C(Nc1c(ccc(N2CCOCC2)c1)C)c3cc(N4CCCC4)ccc3
0.317073	O=C(Nc1c(ccc(N2CCOCC2)c1)C)c3cc(N4CCCC4)ccc3
0.317073	O=C(Nc1c(ccc(N2CCOCC2)c1)C)c3cc(N4CCCC4)ccc3
0.317073	O=C(Nc1c(ccc(N2CCOCC2)c1)C)c3cc(N4CCCC4)ccc3
0.317073	O=C(Nc1c(ccc(N2CCOCC2)c1)C)c3cc(N4CCCC4)ccc3
0.315789	FC(F)(F)c1ncc(cc1)CC2=NOC(=N2)c3cc(NC(=O)C=4OC=CC4)c(cc3)C
0.315789	FC(F)(F)c1ncc(cc1)CC2=NOC(=N2)c3cc(NC(=O)C=4OC=CC4)c(cc3)C
0.315789	FC(F)(F)c1ncc(cc1)CC2=NOC(=N2)c3cc(NC(=O)C=4OC=CC4)c(cc3)C
0.315789	FC(F)(F)c1ncc(cc1)CC2=NOC(=N2)c3cc(NC(=O)C=4OC=CC4)c(cc3)C
0.315789	FC(F)(F)c1ncc(cc1)CC2=NOC(=N2)c3cc(NC(=O)C=4OC=CC4)c(cc3)C
0.315789	FC(F)(F)c1ncc(cc1)CC2=NOC(=N2)c3cc(NC(=O)C=4OC=CC4)c(cc3)C
0.315789	FC(F)(F)c1ncc(cc1)CC2=NOC(=N2)c3cc(NC(=O)C=4OC=CC4)c(cc3)C
0.315789	FC(F)(F)c1ncc(cc1)CC2=NOC(=N2)c3cc(NC(=O)C=4OC=CC4)c(cc3)C
0.315789	FC(F)(F)c1ncc(cc1)CC2=NOC(=N2)c3cc(NC(=O)C=4OC=CC4)c(cc3)C
0.315789	FC(F)(F)c1ncc(cc1)CC2=NOC(=N2)c3cc(NC(=O)C=4OC=CC4)c(cc3)C
0.314879	O=C(Nc1c(ccc(N2CCOCC2)c1)C)c3cc4N=C(Nc4cc3)c5ccccc5
0.314879	O=C(Nc1c(ccc(N2CCOCC2)c1)C)c3cc4N=C(Nc4cc3)c5ccccc5
0.314879	O=C(Nc1c(ccc(N2CCOCC2)c1)C)c3cc4N=C(Nc4cc3)c5ccccc5
0.314879	O=C(Nc1c(ccc(N2CCOCC2)c1)C)c3cc4N=C(Nc4cc3)c5ccccc5
0.314879	O=C(Nc1c(ccc(N2CCOCC2)c1)C)c3cc4N=C(Nc4cc3)c5ccccc5
0.314879	O=C(Nc1c(ccc(N2CCOCC2)c1)C)c3cc4N=C(Nc4cc3)c5ccccc5
0.314879	O=C(Nc1c(ccc(N2CCOCC2)c1)C)c3cc4N=C(Nc4cc3)c5ccccc5
0.314879	O=C(Nc1c(ccc(N2CCOCC2)c1)C)c3cc4N=C(Nc4cc3)c5ccccc5
0.314879	O=C(Nc1c(ccc(N2CCOCC2)c1)C)c3cc4N=C(Nc4cc3)c5ccccc5
0.314879	O=C(Nc1c(ccc(N2CCOCC2)c1)C)c3cc4N=C(Nc4cc3)c5ccccc5
0.314741	O=C(Nc1c(cc(OCCOC)cc1)C)C(=O)Nc2ccc(cc2)CN3CCN(Cc4ccccc4)CC3
0.314741	O=C(Nc1c(cc(OCCOC)cc1)C)C(=O)Nc2ccc(cc2)CN3CCN(Cc4ccccc4)CC3
0.314741	O=C(Nc1c(cc(OCCOC)cc1)C)C(=O)Nc2ccc(cc2)CN3CCN(Cc4ccccc4)CC3
0.314741	O=C(Nc1c(cc(OCCOC)cc1)C)C(=O)Nc2ccc(cc2)CN3CCN(Cc4ccccc4)CC3
0.314741	O=C(Nc1c(cc(OCCOC)cc1)C)C(=O)Nc2ccc(cc2)CN3CCN(Cc4ccccc4)CC3
0.314741	O=C(Nc1c(cc(OCCOC)cc1)C)C(=O)Nc2ccc(cc2)CN3CCN(Cc4ccccc4)CC3
0.314741	O=C(Nc1c(cc(OCCOC)cc1)C)C(=O)Nc2ccc(cc2)CN3CCN(Cc4ccccc4)CC3
0.314741	O=C(Nc1c(cc(OCCOC)cc1)C)C(=O)Nc2ccc(cc2)CN3CCN(Cc4ccccc4)CC3
0.314741	O=C(Nc1c(cc(OCCOC)cc1)C)C(=O)Nc2ccc(cc2)CN3CCN(Cc4ccccc4)CC3
0.314741	O=C(Nc1c(cc(OCCOC)cc1)C)C(=O)Nc2ccc(cc2)CN3CCN(Cc4ccccc4)CC3
0.314607	S1C(=NC=C1C(=O)Nc2ccc(Oc3cnccc3)cc2)c4cc(c(cc4)C)C
0.314607	S1C(=NC=C1C(=O)Nc2ccc(Oc3cnccc3)cc2)c4cc(c(cc4)C)C
0.314607	S1C(=NC=C1C(=O)Nc2ccc(Oc3cnccc3)cc2)c4cc(c(cc4)C)C
0.314607	S1C(=NC=C1C(=O)Nc2ccc(Oc3cnccc3)cc2)c4cc(c(cc4)C)C
0.314607	S1C(=NC=C1C(=O)Nc2ccc(Oc3cnccc3)cc2)c4cc(c(cc4)C)C
0.314607	S1C(=NC=C1C(=O)Nc2ccc(Oc3cnccc3)cc2)c4cc(c(cc4)C)C
0.3125	O=C(Nc1cc(ccc1)CN2CCN(CC2)C)C3=NN(C=C3)CCOC
0.3125	O=C(Nc1cc(ccc1)CN2CCN(CC2)C)C3=NN(C=C3)CCOC
0.311024	O=C(NCCCCN1CCN(Cc2ccccc2)CC1)c3cc(OCC)c(cc3)C
0.311024	O=C(NCCCCN1CCN(Cc2ccccc2)CC1)c3cc(OCC)c(cc3)C
0.309963	Clc1nc2c(cc(cc2)C(=O)Nc3cc(ccc3)CN4CCN(CC4)C)cc1
0.309963	Clc1nc2c(cc(cc2)C(=O)Nc3cc(ccc3)CN4CCN(CC4)C)cc1
0.309963	Clc1nc2c(cc(cc2)C(=O)Nc3cc(ccc3)CN4CCN(CC4)C)cc1
0.309963	Clc1nc2c(cc(cc2)C(=O)Nc3cc(ccc3)CN4CCN(CC4)C)cc1
0.309963	Clc1nc2c(cc(cc2)C(=O)Nc3cc(ccc3)CN4CCN(CC4)C)cc1
0.309963	Clc1nc2c(cc(cc2)C(=O)Nc3cc(ccc3)CN4CCN(CC4)C)cc1
0.309963	Clc1nc2c(cc(cc2)C(=O)Nc3cc(ccc3)CN4CCN(CC4)C)cc1
0.309963	Clc1nc2c(cc(cc2)C(=O)Nc3cc(ccc3)CN4CCN(CC4)C)cc1
0.309963	Clc1nc2c(cc(cc2)C(=O)Nc3cc(ccc3)CN4CCN(CC4)C)cc1
0.309524	Clc1c(cc(NC(=O)c2ccc(cc2)C(=O)NCC(C)(C)C)cc1)CN3CCOCC3
0.309524	Clc1c(cc(NC(=O)c2ccc(cc2)C(=O)NCC(C)(C)C)cc1)CN3CCOCC3
0.309524	Clc1c(cc(NC(=O)c2ccc(cc2)C(=O)NCC(C)(C)C)cc1)CN3CCOCC3
0.309524	Clc1c(cc(NC(=O)c2ccc(cc2)C(=O)NCC(C)(C)C)cc1)CN3CCOCC3
0.309524	Clc1c(cc(NC(=O)c2ccc(cc2)C(=O)NCC(C)(C)C)cc1)CN3CCOCC3
0.309524	Clc1c(cc(NC(=O)c2ccc(cc2)C(=O)NCC(C)(C)C)cc1)CN3CCOCC3
0.309524	Clc1c(cc(NC(=O)c2ccc(cc2)C(=O)NCC(C)(C)C)cc1)CN3CCOCC3
0.309524	Clc1c(cc(NC(=O)c2ccc(cc2)C(=O)NCC(C)(C)C)cc1)CN3CCOCC3
0.309524	Clc1c(cc(NC(=O)c2ccc(cc2)C(=O)NCC(C)(C)C)cc1)CN3CCOCC3
0.309524	Clc1c(cc(NC(=O)c2ccc(cc2)C(=O)NCC(C)(C)C)cc1)CN3CCOCC3
0.308475	O=C(Nc1c(ccc(c1)C=2ON=C(N2)c3cc(OC(C)C)ncc3)C)C=4OC=CC4
0.308475	O=C(Nc1c(ccc(c1)C=2ON=C(N2)c3cc(OC(C)C)ncc3)C)C=4OC=CC4
0.307692	O=C(Nc1cc(ccc1)CN2CCN(CC2)C)C3=NN(c4ncccc4)C(c5ccccc5)=C3
0.307339	O=C(Nc1ccccc1)c2cc(N)c(cc2)C
0.307339	O=C(Nc1ccccc1)c2cc(N)c(cc2)C
0.307339	O=C(Nc1ccccc1)c2cc(N)c(cc2)C
0.307339	O=C(Nc1ccccc1)c2cc(N)c(cc2)C
0.307339	O=C(Nc1ccccc1)c2cc(N)c(cc2)C
0.307339	O=C(Nc1ccccc1)c2cc(N)c(cc2)C
0.307339	O=C(Nc1ccccc1)c2cc(N)c(cc2)C
0.307339	O=C(Nc1ccccc1)c2cc(N)c(cc2)C
0.307339	O=C(Nc1ccccc1)c2cc(N)c(cc2)C
0.307339	O=C(Nc1ccccc1)c2cc(N)c(cc2)C
0.306202	O=C(Nc1c(ccc(c1)C=2ON=CN2)C)C=3OC=CC3
0.306202	O=C(Nc1c(ccc(c1)C=2ON=CN2)C)C=3OC=CC3
0.306202	O=C(Nc1c(ccc(c1)C=2ON=CN2)C)C=3OC=CC3
0.306202	O=C(Nc1c(ccc(c1)C=2ON=CN2)C)C=3OC=CC3
0.306202	O=C(Nc1c(ccc(c1)C=2ON=CN2)C)C=3OC=CC3
0.306202	O=C(Nc1c(ccc(c1)C=2ON=CN2)C)C=3OC=CC3
0.306202	O=C(Nc1c(ccc(c1)C=2ON=CN2)C)C=3OC=CC3
0.306202	O=C(Nc1c(ccc(c1)C=2ON=CN2)C)C=3OC=CC3
0.306202	O=C(Nc1c(ccc(c1)C=2ON=CN2)C)C=3OC=CC3
0.306202	O=C(Nc1c(ccc(c1)C=2ON=CN2)C)C=3OC=CC3
0.305344	O=C(Nc1cc(OCC2CCOCC2)c(cc1)C)C(=O)Nc3ccc(cc3)CN4CCN(Cc5ccccc5)CC4
0.305344	O=C(Nc1cc(OCC2CCOCC2)c(cc1)C)C(=O)Nc3ccc(cc3)CN4CCN(Cc5ccccc5)CC4
0.305344	O=C(Nc1cc(OCC2CCOCC2)c(cc1)C)C(=O)Nc3ccc(cc3)CN4CCN(Cc5ccccc5)CC4
0.305344	O=C(Nc1cc(OCC2CCOCC2)c(cc1)C)C(=O)Nc3ccc(cc3)CN4CCN(Cc5ccccc5)CC4
0.305344	O=C(Nc1cc(OCC2CCOCC2)c(cc1)C)C(=O)Nc3ccc(cc3)CN4CCN(Cc5ccccc5)CC4
0.305344	O=C(Nc1cc(OCC2CCOCC2)c(cc1)C)C(=O)Nc3ccc(cc3)CN4CCN(Cc5ccccc5)CC4
0.305344	O=C(Nc1cc(OCC2CCOCC2)c(cc1)C)C(=O)Nc3ccc(cc3)CN4CCN(Cc5ccccc5)CC4
0.305344	O=C(Nc1cc(OCC2CCOCC2)c(cc1)C)C(=O)Nc3ccc(cc3)CN4CCN(Cc5ccccc5)CC4
0.305344	O=C(Nc1cc(OCC2CCOCC2)c(cc1)C)C(=O)Nc3ccc(cc3)CN4CCN(Cc5ccccc5)CC4
0.305344	O=C(Nc1cc(OCC2CCOCC2)c(cc1)C)C(=O)Nc3ccc(cc3)CN4CCN(Cc5ccccc5)CC4
0.305263	Fc1c(N2CCN(CC2)C)ccc(c1)C(=O)NCc3cc(NC(=O)c4ncccc4)ccc3
0.305263	Fc1c(N2CCN(CC2)C)ccc(c1)C(=O)NCc3cc(NC(=O)c4ncccc4)ccc3
0.305263	Fc1c(N2CCN(CC2)C)ccc(c1)C(=O)NCc3cc(NC(=O)c4ncccc4)ccc3
0.305263	Fc1c(N2CCN(CC2)C)ccc(c1)C(=O)NCc3cc(NC(=O)c4ncccc4)ccc3
0.305263	Fc1c(N2CCN(CC2)C)ccc(c1)C(=O)NCc3cc(NC(=O)c4ncccc4)ccc3
0.305263	Fc1c(N2CCN(CC2)C)ccc(c1)C(=O)NCc3cc(NC(=O)c4ncccc4)ccc3
0.305263	Fc1c(N2CCN(CC2)C)ccc(c1)C(=O)NCc3cc(NC(=O)c4ncccc4)ccc3
0.305263	Fc1c(N2CCN(CC2)C)ccc(c1)C(=O)NCc3cc(NC(=O)c4ncccc4)ccc3
0.305263	Fc1c(N2CCN(CC2)C)ccc(c1)C(=O)NCc3cc(NC(=O)c4ncccc4)ccc3
0.305263	Fc1c(N2CCN(CC2)C)ccc(c1)C(=O)NCc3cc(NC(=O)c4ncccc4)ccc3
0.305147	S1(=O)(=O)CCN(Cc2cc(ccc2)C(=O)Nc3c(O)ccc(OC(F)(F)F)c3)CC1
0.305147	S1(=O)(=O)CCN(Cc2cc(ccc2)C(=O)Nc3c(O)ccc(OC(F)(F)F)c3)CC1
0.305147	S1(=O)(=O)CCN(Cc2cc(ccc2)C(=O)Nc3c(O)ccc(OC(F)(F)F)c3)CC1
0.305147	S1(=O)(=O)CCN(Cc2cc(ccc2)C(=O)Nc3c(O)ccc(OC(F)(F)F)c3)CC1
0.305147	S1(=O)(=O)CCN(Cc2cc(ccc2)C(=O)Nc3c(O)ccc(OC(F)(F)F)c3)CC1
0.305147	S1(=O)(=O)CCN(Cc2cc(ccc2)C(=O)Nc3c(O)ccc(OC(F)(F)F)c3)CC1
0.305147	S1(=O)(=O)CCN(Cc2cc(ccc2)C(=O)Nc3c(O)ccc(OC(F)(F)F)c3)CC1
0.305147	S1(=O)(=O)CCN(Cc2cc(ccc2)C(=O)Nc3c(O)ccc(OC(F)(F)F)c3)CC1
0.305147	S1(=O)(=O)CCN(Cc2cc(ccc2)C(=O)Nc3c(O)ccc(OC(F)(F)F)c3)CC1
0.305147	S1(=O)(=O)CCN(Cc2cc(ccc2)C(=O)Nc3c(O)ccc(OC(F)(F)F)c3)CC1
0.304029	O=C(Nc1cc(ccc1)CNC(=O)c2cc(OCC)c(cc2)C)c3ncccc3
0.304029	O=C(Nc1cc(ccc1)CNC(=O)c2cc(OCC)c(cc2)C)c3ncccc3
0.302419	O=C(NCC(CCCC)CC)c1cc(Nc2nc(ccn2)C)ccc1
0.302419	O=C(NCC(CCCC)CC)c1cc(Nc2nc(ccn2)C)ccc1
0.302419	O=C(NCC(CCCC)CC)c1cc(Nc2nc(ccn2)C)ccc1
0.302419	O=C(NCC(CCCC)CC)c1cc(Nc2nc(ccn2)C)ccc1
0.302419	O=C(NCC(CCCC)CC)c1cc(Nc2nc(ccn2)C)ccc1
0.302419	O=C(NCC(CCCC)CC)c1cc(Nc2nc(ccn2)C)ccc1
0.302419	O=C(NCC(CCCC)CC)c1cc(Nc2nc(ccn2)C)ccc1
0.302419	O=C(NCC(CCCC)CC)c1cc(Nc2nc(ccn2)C)ccc1
0.302419	O=C(NCC(CCCC)CC)c1cc(Nc2nc(ccn2)C)ccc1
0.302419	O=C(NCC(CCCC)CC)c1cc(Nc2nc(ccn2)C)ccc1
0.302251	S(=O)(=O)(N1CCC(Nc2cc(NC(=O)c3cc4N=C(Nc4cc3)c5ccc(F)cc5)c(cc2)C)CC1)C
0.302251	S(=O)(=O)(N1CCC(Nc2cc(NC(=O)c3cc4N=C(Nc4cc3)c5ccc(F)cc5)c(cc2)C)CC1)C
0.302251	S(=O)(=O)(N1CCC(Nc2cc(NC(=O)c3cc4N=C(Nc4cc3)c5ccc(F)cc5)c(cc2)C)CC1)C
0.302251	S(=O)(=O)(N1CCC(Nc2cc(NC(=O)c3cc4N=C(Nc4cc3)c5ccc(F)cc5)c(cc2)C)CC1)C
0.302251	S(=O)(=O)(N1CCC(Nc2cc(NC(=O)c3cc4N=C(Nc4cc3)c5ccc(F)cc5)c(cc2)C)CC1)C
0.302251	S(=O)(=O)(N1CCC(Nc2cc(NC(=O)c3cc4N=C(Nc4cc3)c5ccc(F)cc5)c(cc2)C)CC1)C
0.302251	S(=O)(=O)(N1CCC(Nc2cc(NC(=O)c3cc4N=C(Nc4cc3)c5ccc(F)cc5)c(cc2)C)CC1)C
0.302251	S(=O)(=O)(N1CCC(Nc2cc(NC(=O)c3cc4N=C(Nc4cc3)c5ccc(F)cc5)c(cc2)C)CC1)C
0.302251	S(=O)(=O)(N1CCC(Nc2cc(NC(=O)c3cc4N=C(Nc4cc3)c5ccc(F)cc5)c(cc2)C)CC1)C
0.302251	S(=O)(=O)(N1CCC(Nc2cc(NC(=O)c3cc4N=C(Nc4cc3)c5ccc(F)cc5)c(cc2)C)CC1)C
0.300448	O=C(N)c1cc(Nc2nc(ccn2)C)ccc1
0.300448	O=C(N)c1cc(Nc2nc(ccn2)C)ccc1
0.300448	O=C(N)c1cc(Nc2nc(ccn2)C)ccc1
0.299213	Fc1c(NC(=O)C)cc(cc1)C(=O)Nc2ccc(Oc3cnc(cc3)C)cc2
0.299213	Fc1c(NC(=O)C)cc(cc1)C(=O)Nc2ccc(Oc3cnc(cc3)C)cc2
0.299213	Fc1c(NC(=O)C)cc(cc1)C(=O)Nc2ccc(Oc3cnc(cc3)C)cc2
0.299213	Fc1c(NC(=O)C)cc(cc1)C(=O)Nc2ccc(Oc3cnc(cc3)C)cc2
0.299213	Fc1c(NC(=O)C)cc(cc1)C(=O)Nc2ccc(Oc3cnc(cc3)C)cc2
0.299213	Fc1c(NC(=O)C)cc(cc1)C(=O)Nc2ccc(Oc3cnc(cc3)C)cc2
0.299213	Fc1c(NC(=O)C)cc(cc1)C(=O)Nc2ccc(Oc3cnc(cc3)C)cc2
0.299213	Fc1c(NC(=O)C)cc(cc1)C(=O)Nc2ccc(Oc3cnc(cc3)C)cc2
0.299213	Fc1c(NC(=O)C)cc(cc1)C(=O)Nc2ccc(Oc3cnc(cc3)C)cc2
0.299213	Fc1c(NC(=O)C)cc(cc1)C(=O)Nc2ccc(Oc3cnc(cc3)C)cc2
0.297794	S1C(=NC=C1C(=O)Nc2cc(c3ccccc3)c(cc2)C)c4cc(c(cc4)C)C
0.297794	S1C(=NC=C1C(=O)Nc2cc(c3ccccc3)c(cc2)C)c4cc(c(cc4)C)C
0.297794	S1C(=NC=C1C(=O)Nc2cc(c3ccccc3)c(cc2)C)c4cc(c(cc4)C)C
0.297794	S1C(=NC=C1C(=O)Nc2cc(c3ccccc3)c(cc2)C)c4cc(c(cc4)C)C
0.297794	S1C(=NC=C1C(=O)Nc2cc(c3ccccc3)c(cc2)C)c4cc(c(cc4)C)C
0.297794	S1C(=NC=C1C(=O)Nc2cc(c3ccccc3)c(cc2)C)c4cc(c(cc4)C)C
0.297794	S1C(=NC=C1C(=O)Nc2cc(c3ccccc3)c(cc2)C)c4cc(c(cc4)C)C
0.297794	S1C(=NC=C1C(=O)Nc2cc(c3ccccc3)c(cc2)C)c4cc(c(cc4)C)C
0.297794	S1C(=NC=C1C(=O)Nc2cc(c3ccccc3)c(cc2)C)c4cc(c(cc4)C)C
0.297386	FC(F)COc1cc(ncc1)C2=NOC(=N2)c3cc(NC(=O)C=4OC=CC4)c(cc3)C
0.297386	FC(F)COc1cc(ncc1)C2=NOC(=N2)c3cc(NC(=O)C=4OC=CC4)c(cc3)C
0.297386	FC(F)COc1cc(ncc1)C2=NOC(=N2)c3cc(NC(=O)C=4OC=CC4)c(cc3)C
0.297386	FC(F)COc1cc(ncc1)C2=NOC(=N2)c3cc(NC(=O)C=4OC=CC4)c(cc3)C
0.297386	FC(F)COc1cc(ncc1)C2=NOC(=N2)c3cc(NC(=O)C=4OC=CC4)c(cc3)C
0.297386	FC(F)COc1cc(ncc1)C2=NOC(=N2)c3cc(NC(=O)C=4OC=CC4)c(cc3)C
0.297386	FC(F)COc1cc(ncc1)C2=NOC(=N2)c3cc(NC(=O)C=4OC=CC4)c(cc3)C
0.297386	FC(F)COc1cc(ncc1)C2=NOC(=N2)c3cc(NC(=O)C=4OC=CC4)c(cc3)C
0.297386	FC(F)COc1cc(ncc1)C2=NOC(=N2)c3cc(NC(=O)C=4OC=CC4)c(cc3)C
0.297386	FC(F)COc1cc(ncc1)C2=NOC(=N2)c3cc(NC(=O)C=4OC=CC4)c(cc3)C
0.296429	O=C(Nc1c(ccc(N2CCOCC2)c1)C)C3=NOC(=C3)CN4CCCCC4
0.296429	O=C(Nc1c(ccc(N2CCOCC2)c1)C)C3=NOC(=C3)CN4CCCCC4
0.296429	O=C(Nc1c(ccc(N2CCOCC2)c1)C)C3=NOC(=C3)CN4CCCCC4
0.296429	O=C(Nc1c(ccc(N2CCOCC2)c1)C)C3=NOC(=C3)CN4CCCCC4
0.296429	O=C(Nc1c(ccc(N2CCOCC2)c1)C)C3=NOC(=C3)CN4CCCCC4
0.296429	O=C(Nc1c(ccc(N2CCOCC2)c1)C)C3=NOC(=C3)CN4CCCCC4
0.296429	O=C(Nc1c(ccc(N2CCOCC2)c1)C)C3=NOC(=C3)CN4CCCCC4
0.296429	O=C(Nc1c(ccc(N2CCOCC2)c1)C)C3=NOC(=C3)CN4CCCCC4
0.296429	O=C(Nc1c(ccc(N2CCOCC2)c1)C)C3=NOC(=C3)CN4CCCCC4
0.296429	O=C(Nc1c(ccc(N2CCOCC2)c1)C)C3=NOC(=C3)CN4CCCCC4
0.29588	FC(F)(F)c1cc(NC(=O)c2cc(c3ccc(cc3)C=CCCN)c(cc2)C)ccc1
0.295833	O=C(N)c1cc(NC(=O)C=2OC=CC2)c(cc1)C
0.295833	O=C(N)c1cc(NC(=O)C=2OC=CC2)c(cc1)C
0.295833	O=C(N)c1cc(NC(=O)C=2OC=CC2)c(cc1)C
0.295833	O=C(N)c1cc(NC(=O)C=2OC=CC2)c(cc1)C
0.295833	O=C(N)c1cc(NC(=O)C=2OC=CC2)c(cc1)C
0.295833	O=C(N)c1cc(NC(=O)C=2OC=CC2)c(cc1)C
0.294915	Clc1c(nc(nc1)NCc2ccccc2)C(=O)Nc3c(cc(cc3)C(=O)NC(C)C)C
0.294915	Clc1c(nc(nc1)NCc2ccccc2)C(=O)Nc3c(cc(cc3)C(=O)NC(C)C)C
0.294915	Clc1c(nc(nc1)NCc2ccccc2)C(=O)Nc3c(cc(cc3)C(=O)NC(C)C)C
0.294915	Clc1c(nc(nc1)NCc2ccccc2)C(=O)Nc3c(cc(cc3)C(=O)NC(C)C)C
0.294915	Clc1c(nc(nc1)NCc2ccccc2)C(=O)Nc3c(cc(cc3)C(=O)NC(C)C)C
0.294915	Clc1c(nc(nc1)NCc2ccccc2)C(=O)Nc3c(cc(cc3)C(=O)NC(C)C)C
0.294915	Clc1c(nc(nc1)NCc2ccccc2)C(=O)Nc3c(cc(cc3)C(=O)NC(C)C)C
0.294915	Clc1c(nc(nc1)NCc2ccccc2)C(=O)Nc3c(cc(cc3)C(=O)NC(C)C)C
0.294915	Clc1c(nc(nc1)NCc2ccccc2)C(=O)Nc3c(cc(cc3)C(=O)NC(C)C)C
0.294915	Clc1c(nc(nc1)NCc2ccccc2)C(=O)Nc3c(cc(cc3)C(=O)NC(C)C)C
0.294118	S(C1=NN=C(N1CC=2OC=CC2)c3cnccc3)CC(=O)Nc4cc(ccc4)CN5CCN(CC5)C
0.294118	S(C1=NN=C(N1CC=2OC=CC2)c3cnccc3)CC(=O)Nc4cc(ccc4)CN5CCN(CC5)C
0.294118	S(C1=NN=C(N1CC=2OC=CC2)c3cnccc3)CC(=O)Nc4cc(ccc4)CN5CCN(CC5)C
0.294118	S(C1=NN=C(N1CC=2OC=CC2)c3cnccc3)CC(=O)Nc4cc(ccc4)CN5CCN(CC5)C
0.294118	S(C1=NN=C(N1CC=2OC=CC2)c3cnccc3)CC(=O)Nc4cc(ccc4)CN5CCN(CC5)C
0.294118	S(C1=NN=C(N1CC=2OC=CC2)c3cnccc3)CC(=O)Nc4cc(ccc4)CN5CCN(CC5)C
0.294118	S(C1=NN=C(N1CC=2OC=CC2)c3cnccc3)CC(=O)Nc4cc(ccc4)CN5CCN(CC5)C
0.294118	S(C1=NN=C(N1CC=2OC=CC2)c3cnccc3)CC(=O)Nc4cc(ccc4)CN5CCN(CC5)C
0.294118	S(C1=NN=C(N1CC=2OC=CC2)c3cnccc3)CC(=O)Nc4cc(ccc4)CN5CCN(CC5)C
0.294118	S(C1=NN=C(N1CC=2OC=CC2)c3cnccc3)CC(=O)Nc4cc(ccc4)CN5CCN(CC5)C
0.294118	FC(F)(F)c1cc(NC(=O)c2cc(N)c(cc2)C)ccc1
0.293729	O=C(Nc1c(ccc(c1)C=2ON=C(N2)c3c(cc(nc3)N)C)C)C=4OC=CC4
0.293729	O=C(Nc1c(ccc(c1)C=2ON=C(N2)c3c(cc(nc3)N)C)C)C=4OC=CC4
0.293729	O=C(Nc1c(ccc(c1)C=2ON=C(N2)c3c(cc(nc3)N)C)C)C=4OC=CC4
0.293729	O=C(Nc1c(ccc(c1)C=2ON=C(N2)c3c(cc(nc3)N)C)C)C=4OC=CC4
0.293729	O=C(Nc1c(ccc(c1)C=2ON=C(N2)c3c(cc(nc3)N)C)C)C=4OC=CC4
0.293729	O=C(Nc1c(ccc(c1)C=2ON=C(N2)c3c(cc(nc3)N)C)C)C=4OC=CC4
0.293729	O=C(Nc1c(ccc(c1)C=2ON=C(N2)c3c(cc(nc3)N)C)C)C=4OC=CC4
0.293729	O=C(Nc1c(ccc(c1)C=2ON=C(N2)c3c(cc(nc3)N)C)C)C=4OC=CC4
0.293729	O=C(Nc1c(ccc(c1)C=2ON=C(N2)c3c(cc(nc3)N)C)C)C=4OC=CC4
0.293729	O=C(Nc1c(ccc(c1)C=2ON=C(N2)c3c(cc(nc3)N)C)C)C=4OC=CC4
0.29304	O=C(Nc1c(OCCN2C=NC=C2)cccc1)c3ccc(cc3)CN4CCC(O)CC4
0.29304	O=C(Nc1c(OCCN2C=NC=C2)cccc1)c3ccc(cc3)CN4CCC(O)CC4
0.292453	S(C1=NN=C(N1CC=2OC=CC2)c3cnccc3)CC(=O)Nc4cc(NC(=O)CN(C)C)c(cc4)C
0.292453	S(C1=NN=C(N1CC=2OC=CC2)c3cnccc3)CC(=O)Nc4cc(NC(=O)CN(C)C)c(cc4)C
0.292453	S(C1=NN=C(N1CC=2OC=CC2)c3cnccc3)CC(=O)Nc4cc(NC(=O)CN(C)C)c(cc4)C
0.292453	S(C1=NN=C(N1CC=2OC=CC2)c3cnccc3)CC(=O)Nc4cc(NC(=O)CN(C)C)c(cc4)C
0.292453	S(C1=NN=C(N1CC=2OC=CC2)c3cnccc3)CC(=O)Nc4cc(NC(=O)CN(C)C)c(cc4)C
0.292453	S(C1=NN=C(N1CC=2OC=CC2)c3cnccc3)CC(=O)Nc4cc(NC(=O)CN(C)C)c(cc4)C
0.292453	S(C1=NN=C(N1CC=2OC=CC2)c3cnccc3)CC(=O)Nc4cc(NC(=O)CN(C)C)c(cc4)C
0.292453	S(C1=NN=C(N1CC=2OC=CC2)c3cnccc3)CC(=O)Nc4cc(NC(=O)CN(C)C)c(cc4)C
0.292453	S(C1=NN=C(N1CC=2OC=CC2)c3cnccc3)CC(=O)Nc4cc(NC(=O)CN(C)C)c(cc4)C
0.292453	S(C1=NN=C(N1CC=2OC=CC2)c3cnccc3)CC(=O)Nc4cc(NC(=O)CN(C)C)c(cc4)C
0.292308	S1C(=NC=C1C(=O)Nc2ccc(cc2)CSC)c3cc(c(cc3)C)C
0.291971	O=C(Nc1c(cc(OCCOC)cc1)C)C(=O)Nc2ccc(cc2)CN3CCN(c4cc(ccc4)C)CC3
0.291971	O=C(Nc1c(cc(OCCOC)cc1)C)C(=O)Nc2ccc(cc2)CN3CCN(c4cc(ccc4)C)CC3
0.291971	O=C(Nc1c(cc(OCCOC)cc1)C)C(=O)Nc2ccc(cc2)CN3CCN(c4cc(ccc4)C)CC3
0.291971	O=C(Nc1c(cc(OCCOC)cc1)C)C(=O)Nc2ccc(cc2)CN3CCN(c4cc(ccc4)C)CC3
0.290102	S1C(=NC=C1C(=O)NCCC(=O)N2CCN(Cc3ccncc3)CC2)c4cc(c(cc4)C)C
0.290102	S1C(=NC=C1C(=O)NCCC(=O)N2CCN(Cc3ccncc3)CC2)c4cc(c(cc4)C)C
0.290102	S1C(=NC=C1C(=O)NCCC(=O)N2CCN(Cc3ccncc3)CC2)c4cc(c(cc4)C)C
0.290102	S1C(=NC=C1C(=O)NCCC(=O)N2CCN(Cc3ccncc3)CC2)c4cc(c(cc4)C)C
0.290102	S1C(=NC=C1C(=O)NCCC(=O)N2CCN(Cc3ccncc3)CC2)c4cc(c(cc4)C)C
0.290102	S1C(=NC=C1C(=O)NCCC(=O)N2CCN(Cc3ccncc3)CC2)c4cc(c(cc4)C)C
0.290102	S1C(=NC=C1C(=O)NCCC(=O)N2CCN(Cc3ccncc3)CC2)c4cc(c(cc4)C)C
0.290102	S1C(=NC=C1C(=O)NCCC(=O)N2CCN(Cc3ccncc3)CC2)c4cc(c(cc4)C)C
0.290102	S1C(=NC=C1C(=O)NCCC(=O)N2CCN(Cc3ccncc3)CC2)c4cc(c(cc4)C)C
0.290102	S1C(=NC=C1C(=O)NCCC(=O)N2CCN(Cc3ccncc3)CC2)c4cc(c(cc4)C)C
0.290076	O=C(Nc1c(ccc(N2CCOCC2)c1)C)c3cc(OCC)c(cc3)C
0.290076	O=C(Nc1c(ccc(N2CCOCC2)c1)C)c3cc(OCC)c(cc3)C
0.289575	O=C(O)c1cc(ccc1)CNC(=O)Nc2c(ccc(c2)C(=O)NC3CC3)C
0.289575	O=C(O)c1cc(ccc1)CNC(=O)Nc2c(ccc(c2)C(=O)NC3CC3)C
0.289575	O=C(O)c1cc(ccc1)CNC(=O)Nc2c(ccc(c2)C(=O)NC3CC3)C
0.289575	O=C(Nc1cc(ccc1)CNC(=O)CCCN2CCN(c3ccccc3)CC2)c4ccc(cc4)C
0.289575	O=C(Nc1cc(ccc1)CNC(=O)CCCN2CCN(c3ccccc3)CC2)c4ccc(cc4)C
0.289575	O=C(Nc1cc(ccc1)CNC(=O)CCCN2CCN(c3ccccc3)CC2)c4ccc(cc4)C
0.289575	O=C(Nc1cc(ccc1)CNC(=O)CCCN2CCN(c3ccccc3)CC2)c4ccc(cc4)C
0.289575	O=C(Nc1cc(ccc1)CNC(=O)CCCN2CCN(c3ccccc3)CC2)c4ccc(cc4)C
0.289575	O=C(Nc1cc(ccc1)CNC(=O)CCCN2CCN(c3ccccc3)CC2)c4ccc(cc4)C
0.289575	O=C(Nc1cc(ccc1)CNC(=O)CCCN2CCN(c3ccccc3)CC2)c4ccc(cc4)C
0.289575	O=C(Nc1cc(ccc1)CNC(=O)CCCN2CCN(c3ccccc3)CC2)c4ccc(cc4)C
0.289575	O=C(Nc1cc(ccc1)CNC(=O)CCCN2CCN(c3ccccc3)CC2)c4ccc(cc4)C
0.289575	O=C(Nc1cc(ccc1)CNC(=O)CCCN2CCN(c3ccccc3)CC2)c4ccc(cc4)C
0.289286	S1C(=NC=C1C(=O)Nc2ccc(SCCN3CCCCC3)cc2)c4cc(c(cc4)C)C
0.289286	S1C(=NC=C1C(=O)Nc2ccc(SCCN3CCCCC3)cc2)c4cc(c(cc4)C)C
0.289286	S1C(=NC=C1C(=O)Nc2ccc(SCCN3CCCCC3)cc2)c4cc(c(cc4)C)C
0.289286	S1C(=NC=C1C(=O)Nc2ccc(SCCN3CCCCC3)cc2)c4cc(c(cc4)C)C
0.289286	S1C(=NC=C1C(=O)Nc2ccc(SCCN3CCCCC3)cc2)c4cc(c(cc4)C)C
0.289286	S1C(=NC=C1C(=O)Nc2ccc(SCCN3CCCCC3)cc2)c4cc(c(cc4)C)C
0.288809	FC(F)(F)c1cc(NC(=O)c2cc(NC(=O)NOCC3COCC3)c(cc2)C)ccc1
0.288809	FC(F)(F)c1cc(NC(=O)c2cc(NC(=O)NOCC3COCC3)c(cc2)C)ccc1
0.288809	FC(F)(F)c1cc(NC(=O)c2cc(NC(=O)NOCC3COCC3)c(cc2)C)ccc1
0.288809	FC(F)(F)c1cc(NC(=O)c2cc(NC(=O)NOCC3COCC3)c(cc2)C)ccc1
0.288809	FC(F)(F)c1cc(NC(=O)c2cc(NC(=O)NOCC3COCC3)c(cc2)C)ccc1
0.288809	FC(F)(F)c1cc(NC(=O)c2cc(NC(=O)NOCC3COCC3)c(cc2)C)ccc1
0.288809	FC(F)(F)c1cc(NC(=O)c2cc(NC(=O)NOCC3COCC3)c(cc2)C)ccc1
0.288809	FC(F)(F)c1cc(NC(=O)c2cc(NC(=O)NOCC3COCC3)c(cc2)C)ccc1
0.288809	FC(F)(F)c1cc(NC(=O)c2cc(NC(=O)NOCC3COCC3)c(cc2)C)ccc1
0.288809	FC(F)(F)c1cc(NC(=O)c2cc(NC(=O)NOCC3COCC3)c(cc2)C)ccc1
0.288618	O=C(Nc1ccc(cc1)CCC(=O)N)c2cc(OCC)c(cc2)C
0.288538	S1(=O)(=O)CCN(Cc2cc(ccc2)C(=O)Nc3cc(ccc3)COCCc4ccccc4)CC1
0.288538	S1(=O)(=O)CCN(Cc2cc(ccc2)C(=O)Nc3cc(ccc3)COCCc4ccccc4)CC1
0.288538	S1(=O)(=O)CCN(Cc2cc(ccc2)C(=O)Nc3cc(ccc3)COCCc4ccccc4)CC1
0.288538	S1(=O)(=O)CCN(Cc2cc(ccc2)C(=O)Nc3cc(ccc3)COCCc4ccccc4)CC1
0.288538	S1(=O)(=O)CCN(Cc2cc(ccc2)C(=O)Nc3cc(ccc3)COCCc4ccccc4)CC1
0.288538	S1(=O)(=O)CCN(Cc2cc(ccc2)C(=O)Nc3cc(ccc3)COCCc4ccccc4)CC1
0.288538	S1(=O)(=O)CCN(Cc2cc(ccc2)C(=O)Nc3cc(ccc3)COCCc4ccccc4)CC1
0.288538	S1(=O)(=O)CCN(Cc2cc(ccc2)C(=O)Nc3cc(ccc3)COCCc4ccccc4)CC1
0.288538	S1(=O)(=O)CCN(Cc2cc(ccc2)C(=O)Nc3cc(ccc3)COCCc4ccccc4)CC1
0.288538	S1(=O)(=O)CCN(Cc2cc(ccc2)C(=O)Nc3cc(ccc3)COCCc4ccccc4)CC1
0.288194	O=C(Nc1c(ccc(c1)C=2ON=C(N2)c3cc(OC)c(OC)cc3)C)C=4OC=CC4
0.288194	O=C(Nc1c(ccc(c1)C=2ON=C(N2)c3cc(OC)c(OC)cc3)C)C=4OC=CC4
0.288194	O=C(Nc1c(ccc(c1)C=2ON=C(N2)c3cc(OC)c(OC)cc3)C)C=4OC=CC4
0.288194	O=C(Nc1c(ccc(c1)C=2ON=C(N2)c3cc(OC)c(OC)cc3)C)C=4OC=CC4
0.287879	O=C(Nc1ccc(cc1)CN2CC(CCC2)C)C3=COC(c4ccccc4)=C3
0.287879	O=C(Nc1ccc(cc1)CN2CC(CCC2)C)C3=COC(c4ccccc4)=C3
0.287823	S1C(=NC(C(=O)Nc2cc(NC(=O)c3cnccc3)ccc2)=C1)c4cc(ccc4)C(F)(F)F
0.287823	S1C(=NC(C(=O)Nc2cc(NC(=O)c3cnccc3)ccc2)=C1)c4cc(ccc4)C(F)(F)F
0.287823	S1C(=NC(C(=O)Nc2cc(NC(=O)c3cnccc3)ccc2)=C1)c4cc(ccc4)C(F)(F)F
0.287823	S1C(=NC(C(=O)Nc2cc(NC(=O)c3cnccc3)ccc2)=C1)c4cc(ccc4)C(F)(F)F
0.287823	S1C(=NC(C(=O)Nc2cc(NC(=O)c3cnccc3)ccc2)=C1)c4cc(ccc4)C(F)(F)F
0.287823	S1C(=NC(C(=O)Nc2cc(NC(=O)c3cnccc3)ccc2)=C1)c4cc(ccc4)C(F)(F)F
0.287823	S1C(=NC(C(=O)Nc2cc(NC(=O)c3cnccc3)ccc2)=C1)c4cc(ccc4)C(F)(F)F
0.287823	S1C(=NC(C(=O)Nc2cc(NC(=O)c3cnccc3)ccc2)=C1)c4cc(ccc4)C(F)(F)F
0.287823	S1C(=NC(C(=O)Nc2cc(NC(=O)c3cnccc3)ccc2)=C1)c4cc(ccc4)C(F)(F)F
0.287823	S1C(=NC(C(=O)Nc2cc(NC(=O)c3cnccc3)ccc2)=C1)c4cc(ccc4)C(F)(F)F
0.287234	Fc1c(NC(=O)c2ccc(c3c(cccc3)CN)cc2)cc(NC(=O)c4cc5OCOc5cc4)cc1
0.287234	Fc1c(NC(=O)c2ccc(c3c(cccc3)CN)cc2)cc(NC(=O)c4cc5OCOc5cc4)cc1
0.287234	Fc1c(NC(=O)c2ccc(c3c(cccc3)CN)cc2)cc(NC(=O)c4cc5OCOc5cc4)cc1
0.287234	Fc1c(NC(=O)c2ccc(c3c(cccc3)CN)cc2)cc(NC(=O)c4cc5OCOc5cc4)cc1
0.287234	Fc1c(NC(=O)c2ccc(c3c(cccc3)CN)cc2)cc(NC(=O)c4cc5OCOc5cc4)cc1
0.287234	Fc1c(NC(=O)c2ccc(c3c(cccc3)CN)cc2)cc(NC(=O)c4cc5OCOc5cc4)cc1
0.287234	Fc1c(NC(=O)c2ccc(c3c(cccc3)CN)cc2)cc(NC(=O)c4cc5OCOc5cc4)cc1
0.287234	Fc1c(NC(=O)c2ccc(c3c(cccc3)CN)cc2)cc(NC(=O)c4cc5OCOc5cc4)cc1
0.287234	Fc1c(NC(=O)c2ccc(c3c(cccc3)CN)cc2)cc(NC(=O)c4cc5OCOc5cc4)cc1
0.287234	Fc1c(NC(=O)c2ccc(c3c(cccc3)CN)cc2)cc(NC(=O)c4cc5OCOc5cc4)cc1
0.286822	O=C(NCC1CCN(Cc2ccc(cc2)C)CC1)c3cc(OCC)c(cc3)C
0.286689	S1C(=NC=C1C(=O)NCCOc2cc(NC(=O)c3ccc(OC)cc3)ccc2)c4cc(c(cc4)C)C
0.286689	S1C(=NC=C1C(=O)NCCOc2cc(NC(=O)c3ccc(OC)cc3)ccc2)c4cc(c(cc4)C)C
0.286689	S1C(=NC=C1C(=O)NCCOc2cc(NC(=O)c3ccc(OC)cc3)ccc2)c4cc(c(cc4)C)C
0.286689	S1C(=NC=C1C(=O)NCCOc2cc(NC(=O)c3ccc(OC)cc3)ccc2)c4cc(c(cc4)C)C
0.286689	S1C(=NC=C1C(=O)NCCOc2cc(NC(=O)c3ccc(OC)cc3)ccc2)c4cc(c(cc4)C)C
0.286689	S1C(=NC=C1C(=O)NCCOc2cc(NC(=O)c3ccc(OC)cc3)ccc2)c4cc(c(cc4)C)C
0.286689	S1C(=NC=C1C(=O)NCCOc2cc(NC(=O)c3ccc(OC)cc3)ccc2)c4cc(c(cc4)C)C
0.286689	S1C(=NC=C1C(=O)NCCOc2cc(NC(=O)c3ccc(OC)cc3)ccc2)c4cc(c(cc4)C)C
0.28629	Fc1c(NC(=O)c2cncnc2)cc(cc1)C3=NNC=N3
0.28629	Fc1c(NC(=O)c2cncnc2)cc(cc1)C3=NNC=N3
0.28629	Fc1c(NC(=O)c2cncnc2)cc(cc1)C3=NNC=N3
0.28629	Fc1c(NC(=O)c2cncnc2)cc(cc1)C3=NNC=N3
0.28629	Fc1c(NC(=O)c2cncnc2)cc(cc1)C3=NNC=N3
0.28629	Fc1c(NC(=O)c2cncnc2)cc(cc1)C3=NNC=N3
0.28629	Fc1c(NC(=O)c2cncnc2)cc(cc1)C3=NNC=N3
0.28629	Fc1c(NC(=O)c2cncnc2)cc(cc1)C3=NNC=N3
0.28629	Fc1c(NC(=O)c2cncnc2)cc(cc1)C3=NNC=N3
0.28629	Fc1c(NC(=O)c2cncnc2)cc(cc1)C3=NNC=N3
0.28629	Fc1c(cccc1)C(=O)Nc2c(ccc(c2)C(=O)N)C
0.28629	Fc1c(cccc1)C(=O)Nc2c(ccc(c2)C(=O)N)C
0.285714	O=C(Nc1cc(NC(=O)c2cc(OC)c(OCC(=O)Nc3ccc(OCC)cc3)cc2)ccc1)c4cnccc4
0.285714	O=C(Nc1cc(NC(=O)c2cc(OC)c(OCC(=O)Nc3ccc(OCC)cc3)cc2)ccc1)c4cnccc4
0.285714	O=C(Nc1cc(NC(=O)c2cc(OC)c(OCC(=O)Nc3ccc(OCC)cc3)cc2)ccc1)c4cnccc4
0.285714	O=C(Nc1cc(NC(=O)c2cc(OC)c(OCC(=O)Nc3ccc(OCC)cc3)cc2)ccc1)c4cnccc4
0.285714	O=C(Nc1cc(NC(=O)c2cc(OC)c(OCC(=O)Nc3ccc(OCC)cc3)cc2)ccc1)c4cnccc4
0.285714	O=C(Nc1cc(NC(=O)c2cc(OC)c(OCC(=O)Nc3ccc(OCC)cc3)cc2)ccc1)c4cnccc4
0.285714	O=C(Nc1cc(NC(=O)c2cc(OC)c(OCC(=O)Nc3ccc(OCC)cc3)cc2)ccc1)c4cnccc4
0.285714	O=C(Nc1cc(NC(=O)c2cc(OC)c(OCC(=O)Nc3ccc(OCC)cc3)cc2)ccc1)c4cnccc4
0.285714	O=C(Nc1cc(NC(=O)c2cc(OC)c(OCC(=O)Nc3ccc(OCC)cc3)cc2)ccc1)c4cnccc4
0.285714	O=C(Nc1cc(NC(=O)c2cc(OC)c(OCC(=O)Nc3ccc(OCC)cc3)cc2)ccc1)c4cnccc4
0.284698	Fc1c(N2CCN(CC2)C)ccc(c1)C(=O)Nc3c(cc(F)c(c3)C(F)(F)F)C
0.284698	Fc1c(N2CCN(CC2)C)ccc(c1)C(=O)Nc3c(cc(F)c(c3)C(F)(F)F)C
0.284698	Fc1c(N2CCN(CC2)C)ccc(c1)C(=O)Nc3c(cc(F)c(c3)C(F)(F)F)C
0.284698	Fc1c(N2CCN(CC2)C)ccc(c1)C(=O)Nc3c(cc(F)c(c3)C(F)(F)F)C
0.284698	Fc1c(N2CCN(CC2)C)ccc(c1)C(=O)Nc3c(cc(F)c(c3)C(F)(F)F)C
0.284698	Fc1c(N2CCN(CC2)C)ccc(c1)C(=O)Nc3c(cc(F)c(c3)C(F)(F)F)C
0.284698	Fc1c(N2CCN(CC2)C)ccc(c1)C(=O)Nc3c(cc(F)c(c3)C(F)(F)F)C
0.284698	Fc1c(N2CCN(CC2)C)ccc(c1)C(=O)Nc3c(cc(F)c(c3)C(F)(F)F)C
0.284698	Fc1c(N2CCN(CC2)C)ccc(c1)C(=O)Nc3c(cc(F)c(c3)C(F)(F)F)C
0.284698	Fc1c(N2CCN(CC2)C)ccc(c1)C(=O)Nc3c(cc(F)c(c3)C(F)(F)F)C
0.284211	O=C(NC(C(=O)Nc1cc(c(OCC)cc1)C)Cc2ccccc2)c3cnccc3
0.284211	O=C(NC(C(=O)Nc1cc(c(OCC)cc1)C)Cc2ccccc2)c3cnccc3
0.284211	O=C(NC(C(=O)Nc1cc(c(OCC)cc1)C)Cc2ccccc2)c3cnccc3
0.284211	O=C(NC(C(=O)Nc1cc(c(OCC)cc1)C)Cc2ccccc2)c3cnccc3
0.284211	O=C(NC(C(=O)Nc1cc(c(OCC)cc1)C)Cc2ccccc2)c3cnccc3
0.284211	O=C(NC(C(=O)Nc1cc(c(OCC)cc1)C)Cc2ccccc2)c3cnccc3
0.284211	O=C(NC(C(=O)Nc1cc(c(OCC)cc1)C)Cc2ccccc2)c3cnccc3
0.284211	O=C(NC(C(=O)Nc1cc(c(OCC)cc1)C)Cc2ccccc2)c3cnccc3
0.284211	O=C(NC(C(=O)Nc1cc(c(OCC)cc1)C)Cc2ccccc2)c3cnccc3
0.284211	O=C(NC(C(=O)Nc1cc(c(OCC)cc1)C)Cc2ccccc2)c3cnccc3
0.283654	O=CNc1nc(c2ccccc2)ccn1
0.283654	O=CNc1nc(c2ccccc2)ccn1
0.283654	O=CNc1nc(c2ccccc2)ccn1
0.283654	O=CNc1nc(c2ccccc2)ccn1
0.283654	O=CNc1nc(c2ccccc2)ccn1
0.283654	O=CNc1nc(c2ccccc2)ccn1
0.283654	O=CNc1nc(c2ccccc2)ccn1
0.283654	O=CNc1nc(c2ccccc2)ccn1
0.283654	O=CNc1nc(c2ccccc2)ccn1
0.283654	O=CNc1nc(c2ccccc2)ccn1
0.283465	Clc1c(NC(=O)c2ccc(N3CCN(CC3)CC)cc2)cc(cc1)C(=O)CC
0.283465	Clc1c(NC(=O)c2ccc(N3CCN(CC3)CC)cc2)cc(cc1)C(=O)CC
0.283465	Clc1c(NC(=O)c2ccc(N3CCN(CC3)CC)cc2)cc(cc1)C(=O)CC
0.283465	Clc1c(NC(=O)c2ccc(N3CCN(CC3)CC)cc2)cc(cc1)C(=O)CC
0.283465	Clc1c(NC(=O)c2ccc(N3CCN(CC3)CC)cc2)cc(cc1)C(=O)CC
0.283465	Clc1c(NC(=O)c2ccc(N3CCN(CC3)CC)cc2)cc(cc1)C(=O)CC
0.283465	Clc1c(NC(=O)c2ccc(N3CCN(CC3)CC)cc2)cc(cc1)C(=O)CC
0.283465	Clc1c(NC(=O)c2ccc(N3CCN(CC3)CC)cc2)cc(cc1)C(=O)CC
0.283465	Clc1c(NC(=O)c2ccc(N3CCN(CC3)CC)cc2)cc(cc1)C(=O)CC
0.283465	Clc1c(NC(=O)c2ccc(N3CCN(CC3)CC)cc2)cc(cc1)C(=O)CC
0.282828	Clc1c(ccc(Cl)c1)C=2OC(=NC2)CCC(=O)Nc3cc(ccc3)CN4CCN(CC4)C
0.282686	S1C(=NC=C1C(=O)Nc2cc(ccc2)CN3C=NN=C3)c4cc(c(cc4)C)C
0.282686	S1C(=NC=C1C(=O)Nc2cc(ccc2)CN3C=NN=C3)c4cc(c(cc4)C)C
0.282686	S1C(=NC=C1C(=O)Nc2cc(ccc2)CN3C=NN=C3)c4cc(c(cc4)C)C
0.282686	S1C(=NC=C1C(=O)Nc2cc(ccc2)CN3C=NN=C3)c4cc(c(cc4)C)C
0.282686	S1C(=NC=C1C(=O)Nc2cc(ccc2)CN3C=NN=C3)c4cc(c(cc4)C)C
0.282686	S1C(=NC=C1C(=O)Nc2cc(ccc2)CN3C=NN=C3)c4cc(c(cc4)C)C
0.282686	O=C1N(C(=O)c2c1cccc2)Cc3cc(ccc3)C(=O)Nc4ccc(OCc5cnccc5)cc4
0.282609	S1C(=NC(c2ccccc2)=C1)C(=O)NCc3cc(NC(=O)c4ncccc4)ccc3
0.282609	S1C(=NC(c2ccccc2)=C1)C(=O)NCc3cc(NC(=O)c4ncccc4)ccc3
0.282609	S1C(=NC(c2ccccc2)=C1)C(=O)NCc3cc(NC(=O)c4ncccc4)ccc3
0.282528	Fc1c(NC(=O)c2cc(OCC)c(cc2)C)cc(NC(=O)OC(C)(C)C)cc1
0.282353	O=C(Nc1c(cc(cc1)C(=O)NC(C)C)C)c2cnc(C#C)cc2
0.282353	O=C(Nc1c(cc(cc1)C(=O)NC(C)C)C)c2cnc(C#C)cc2
0.282353	O=C(Nc1c(cc(cc1)C(=O)NC(C)C)C)c2cnc(C#C)cc2
0.282353	O=C(Nc1c(cc(cc1)C(=O)NC(C)C)C)c2cnc(C#C)cc2
0.282353	O=C(Nc1c(cc(cc1)C(=O)NC(C)C)C)c2cnc(C#C)cc2
0.282353	O=C(Nc1c(cc(cc1)C(=O)NC(C)C)C)c2cnc(C#C)cc2
0.282353	O=C(Nc1c(cc(cc1)C(=O)NC(C)C)C)c2cnc(C#C)cc2
0.282353	O=C(Nc1c(cc(cc1)C(=O)NC(C)C)C)c2cnc(C#C)cc2
0.282353	O=C(Nc1c(cc(cc1)C(=O)NC(C)C)C)c2cnc(C#C)cc2
0.281481	O=C(Nc1cc(ccc1)CN2CCN(CC2)C)C3=NOC(c4ccc(cc4)C)C3
0.281124	Clc1c(ccc(NC(=O)C(=O)Nc2ccc(cc2)CN3CCN(Cc4ccccc4)CC3)c1)C5CC5
0.281022	O=C(Nc1c(ccc(c1)C(=O)NCC)C)c2cc(OC)c(OCC(=O)Nc3ccc(OCC)cc3)cc2
0.281022	O=C(Nc1c(ccc(c1)C(=O)NCC)C)c2cc(OC)c(OCC(=O)Nc3ccc(OCC)cc3)cc2
0.281022	O=C(Nc1c(ccc(c1)C(=O)NCC)C)c2cc(OC)c(OCC(=O)Nc3ccc(OCC)cc3)cc2
0.281022	O=C(Nc1c(ccc(c1)C(=O)NCC)C)c2cc(OC)c(OCC(=O)Nc3ccc(OCC)cc3)cc2
0.281022	O=C(Nc1c(ccc(c1)C(=O)NCC)C)c2cc(OC)c(OCC(=O)Nc3ccc(OCC)cc3)cc2
0.281022	O=C(Nc1c(ccc(c1)C(=O)NCC)C)c2cc(OC)c(OCC(=O)Nc3ccc(OCC)cc3)cc2
0.281022	O=C(Nc1c(ccc(c1)C(=O)NCC)C)c2cc(OC)c(OCC(=O)Nc3ccc(OCC)cc3)cc2
0.281022	O=C(Nc1c(ccc(c1)C(=O)NCC)C)c2cc(OC)c(OCC(=O)Nc3ccc(OCC)cc3)cc2
0.281022	O=C(Nc1c(ccc(c1)C(=O)NCC)C)c2cc(OC)c(OCC(=O)Nc3ccc(OCC)cc3)cc2
0.28	S(Cc1ccc(NC(=O)c2ccc(N3CCN(CC3)CC)cc2)cc1)C
0.28	S(Cc1ccc(NC(=O)c2ccc(N3CCN(CC3)CC)cc2)cc1)C
0.28	S(Cc1ccc(NC(=O)c2ccc(N3CCN(CC3)CC)cc2)cc1)C
0.28	S(Cc1ccc(NC(=O)c2ccc(N3CCN(CC3)CC)cc2)cc1)C
0.28	S(Cc1ccc(NC(=O)c2ccc(N3CCN(CC3)CC)cc2)cc1)C
0.28	S(Cc1ccc(NC(=O)c2ccc(N3CCN(CC3)CC)cc2)cc1)C
0.28	S(Cc1ccc(NC(=O)c2ccc(N3CCN(CC3)CC)cc2)cc1)C
0.28	S(Cc1ccc(NC(=O)c2ccc(N3CCN(CC3)CC)cc2)cc1)C
0.28	S(Cc1ccc(NC(=O)c2ccc(N3CCN(CC3)CC)cc2)cc1)C
0.28	S(Cc1ccc(NC(=O)c2ccc(N3CCN(CC3)CC)cc2)cc1)C
0.27957	S(=O)(=O)(Nc1c(ccc(NC(=O)NCC)c1)C)c2cc(ccc2)C(=O)NC3CC3
0.279528	Fc1c(NC(=O)C=2NC=CC2)cc(NC(=O)OC(C)(C)C)cc1
0.279528	Fc1c(NC(=O)C=2NC=CC2)cc(NC(=O)OC(C)(C)C)cc1
0.279528	Fc1c(NC(=O)C=2NC=CC2)cc(NC(=O)OC(C)(C)C)cc1
0.279528	Fc1c(NC(=O)C=2NC=CC2)cc(NC(=O)OC(C)(C)C)cc1
0.279528	Fc1c(NC(=O)C=2NC=CC2)cc(NC(=O)OC(C)(C)C)cc1
0.279528	Fc1c(NC(=O)C=2NC=CC2)cc(NC(=O)OC(C)(C)C)cc1
0.279528	Fc1c(NC(=O)C=2NC=CC2)cc(NC(=O)OC(C)(C)C)cc1
0.279528	Fc1c(NC(=O)C=2NC=CC2)cc(NC(=O)OC(C)(C)C)cc1
0.279528	Fc1c(NC(=O)C=2NC=CC2)cc(NC(=O)OC(C)(C)C)cc1
0.279528	Fc1c(NC(=O)C=2NC=CC2)cc(NC(=O)OC(C)(C)C)cc1
0.279476	O=C(NOCCOC)Nc1nc(c2ccccc2)ccn1
0.279476	O=C(NOCCOC)Nc1nc(c2ccccc2)ccn1
0.279476	O=C(NOCCOC)Nc1nc(c2ccccc2)ccn1
0.279476	O=C(NOCCOC)Nc1nc(c2ccccc2)ccn1
0.279476	O=C(NOCCOC)Nc1nc(c2ccccc2)ccn1
0.279476	O=C(NOCCOC)Nc1nc(c2ccccc2)ccn1
0.279476	O=C(NOCCOC)Nc1nc(c2ccccc2)ccn1
0.279476	O=C(NOCCOC)Nc1nc(c2ccccc2)ccn1
0.279476	O=C(NOCCOC)Nc1nc(c2ccccc2)ccn1
0.27931	Brc1cc2N(C(=O)Nc3nc(c4ccccc4)ccn3)CCc2cc1
0.27931	Brc1cc2N(C(=O)Nc3nc(c4ccccc4)ccn3)CCc2cc1
0.27931	Brc1cc2N(C(=O)Nc3nc(c4ccccc4)ccn3)CCc2cc1
0.27931	Brc1cc2N(C(=O)Nc3nc(c4ccccc4)ccn3)CCc2cc1
0.27931	Brc1cc2N(C(=O)Nc3nc(c4ccccc4)ccn3)CCc2cc1
0.27931	Brc1cc2N(C(=O)Nc3nc(c4ccccc4)ccn3)CCc2cc1
0.27931	Brc1cc2N(C(=O)Nc3nc(c4ccccc4)ccn3)CCc2cc1
0.27931	Brc1cc2N(C(=O)Nc3nc(c4ccccc4)ccn3)CCc2cc1
0.27931	Brc1cc2N(C(=O)Nc3nc(c4ccccc4)ccn3)CCc2cc1
0.27931	Brc1cc2N(C(=O)Nc3nc(c4ccccc4)ccn3)CCc2cc1
0.278884	O=C(Nc1cc(ccc1)C(=O)NCCOC)c2cc(OCC)c(cc2)C
0.278884	O=C(Nc1cc(ccc1)C(=O)NCCOC)c2cc(OCC)c(cc2)C
0.278884	O=C(Nc1cc(ccc1)C(=O)NCCOC)c2cc(OCC)c(cc2)C
0.278884	O=C(Nc1cc(ccc1)C(=O)NCCOC)c2cc(OCC)c(cc2)C
0.278884	O=C(Nc1cc(ccc1)C(=O)NCCOC)c2cc(OCC)c(cc2)C
0.278884	O=C(Nc1cc(ccc1)C(=O)NCCOC)c2cc(OCC)c(cc2)C
0.278884	O=C(Nc1cc(ccc1)C(=O)NCCOC)c2cc(OCC)c(cc2)C
0.278884	O=C(Nc1cc(ccc1)C(=O)NCCOC)c2cc(OCC)c(cc2)C
0.278884	O=C(Nc1cc(ccc1)C(=O)NCCOC)c2cc(OCC)c(cc2)C
0.278884	O=C(Nc1cc(ccc1)C(=O)NCCOC)c2cc(OCC)c(cc2)C
0.27881	O=C(OC(C)(C)C)NCc1cc(c2cc(ccc2)C(=O)Nc3ccc(OCc4cnccc4)cc3)ccc1
0.27881	O=C(OC(C)(C)C)NCc1cc(c2cc(ccc2)C(=O)Nc3ccc(OCc4cnccc4)cc3)ccc1
0.278689	S(Cc1ccc(NC(=O)c2nc(ncc2)N3CCCC3)cc1)C
0.278689	S(Cc1ccc(NC(=O)c2nc(ncc2)N3CCCC3)cc1)C
0.278689	S(Cc1ccc(NC(=O)c2nc(ncc2)N3CCCC3)cc1)C
0.278689	S(Cc1ccc(NC(=O)c2nc(ncc2)N3CCCC3)cc1)C
0.278689	S(Cc1ccc(NC(=O)c2nc(ncc2)N3CCCC3)cc1)C
0.278689	S(Cc1ccc(NC(=O)c2nc(ncc2)N3CCCC3)cc1)C
0.278689	S(Cc1ccc(NC(=O)c2nc(ncc2)N3CCCC3)cc1)C
0.278689	S(Cc1ccc(NC(=O)c2nc(ncc2)N3CCCC3)cc1)C
0.278689	S(Cc1ccc(NC(=O)c2nc(ncc2)N3CCCC3)cc1)C
0.278689	S(Cc1ccc(NC(=O)c2nc(ncc2)N3CCCC3)cc1)C
0.278571	Clc1c(cccc1)CN2CCN(CC(=O)NNC(=O)c3ccc(NC=4SC=C(N4)C)cc3)CC2
0.278571	Clc1c(cccc1)CN2CCN(CC(=O)NNC(=O)c3ccc(NC=4SC=C(N4)C)cc3)CC2
0.278571	Clc1c(cccc1)CN2CCN(CC(=O)NNC(=O)c3ccc(NC=4SC=C(N4)C)cc3)CC2
0.278571	Clc1c(cccc1)CN2CCN(CC(=O)NNC(=O)c3ccc(NC=4SC=C(N4)C)cc3)CC2
0.278571	Clc1c(cccc1)CN2CCN(CC(=O)NNC(=O)c3ccc(NC=4SC=C(N4)C)cc3)CC2
0.278571	Clc1c(cccc1)CN2CCN(CC(=O)NNC(=O)c3ccc(NC=4SC=C(N4)C)cc3)CC2
0.278571	Clc1c(cccc1)CN2CCN(CC(=O)NNC(=O)c3ccc(NC=4SC=C(N4)C)cc3)CC2
0.278443	O=C(Nc1cc(NC(=O)CN2CCCCC2)c(cc1)C)c3cc4N=CN(c4cc3)c5cc(ccc5)C
0.278443	O=C(Nc1cc(NC(=O)CN2CCCCC2)c(cc1)C)c3cc4N=CN(c4cc3)c5cc(ccc5)C
0.278443	O=C(Nc1cc(NC(=O)CN2CCCCC2)c(cc1)C)c3cc4N=CN(c4cc3)c5cc(ccc5)C
0.278443	O=C(Nc1cc(NC(=O)CN2CCCCC2)c(cc1)C)c3cc4N=CN(c4cc3)c5cc(ccc5)C
0.278443	O=C(Nc1cc(NC(=O)CN2CCCCC2)c(cc1)C)c3cc4N=CN(c4cc3)c5cc(ccc5)C
0.278443	O=C(Nc1cc(NC(=O)CN2CCCCC2)c(cc1)C)c3cc4N=CN(c4cc3)c5cc(ccc5)C
0.278443	O=C(Nc1cc(NC(=O)CN2CCCCC2)c(cc1)C)c3cc4N=CN(c4cc3)c5cc(ccc5)C
0.278443	O=C(Nc1cc(NC(=O)CN2CCCCC2)c(cc1)C)c3cc4N=CN(c4cc3)c5cc(ccc5)C
0.278443	O=C(Nc1cc(NC(=O)CN2CCCCC2)c(cc1)C)c3cc4N=CN(c4cc3)c5cc(ccc5)C
0.278443	O=C(Nc1cc(NC(=O)CN2CCCCC2)c(cc1)C)c3cc4N=CN(c4cc3)c5cc(ccc5)C
0.278261	O=C(NOCC(C)C)Nc1nc(c2ccccc2)ccn1
0.278261	O=C(NOCC(C)C)Nc1nc(c2ccccc2)ccn1
0.278261	O=C(NOCC(C)C)Nc1nc(c2ccccc2)ccn1
0.278261	O=C(NOCC(C)C)Nc1nc(c2ccccc2)ccn1
0.278261	O=C(NOCC(C)C)Nc1nc(c2ccccc2)ccn1
0.278261	O=C(NOCC(C)C)Nc1nc(c2ccccc2)ccn1
0.278261	O=C(NOCC(C)C)Nc1nc(c2ccccc2)ccn1
0.278261	O=C(NOCC(C)C)Nc1nc(c2ccccc2)ccn1
0.278261	O=C(NOCC(C)C)Nc1nc(c2ccccc2)ccn1
0.278261	O=C(NOCC(C)C)Nc1nc(c2ccccc2)ccn1
0.278008	FC(F)(F)Oc1c(cc(cc1)C(=O)Nc2ccc(cc2)CN)C
0.278008	FC(F)(F)Oc1c(cc(cc1)C(=O)Nc2ccc(cc2)CN)C
0.278008	FC(F)(F)Oc1c(cc(cc1)C(=O)Nc2ccc(cc2)CN)C
0.278008	FC(F)(F)Oc1c(cc(cc1)C(=O)Nc2ccc(cc2)CN)C
0.278008	FC(F)(F)Oc1c(cc(cc1)C(=O)Nc2ccc(cc2)CN)C
0.278008	FC(F)(F)Oc1c(cc(cc1)C(=O)Nc2ccc(cc2)CN)C
0.278008	FC(F)(F)Oc1c(cc(cc1)C(=O)Nc2ccc(cc2)CN)C
0.278008	FC(F)(F)Oc1c(cc(cc1)C(=O)Nc2ccc(cc2)CN)C
0.278008	FC(F)(F)Oc1c(cc(cc1)C(=O)Nc2ccc(cc2)CN)C
0.278008	FC(F)(F)Oc1c(cc(cc1)C(=O)Nc2ccc(cc2)CN)C
0.277778	FC(F)(F)c1cc(NC(=O)c2cc(NC(=O)NC(c3ccccc3)C(=O)N)c(cc2)C)ccc1
0.277778	S1C(=NC=C1C(=O)Nc2cc(Oc3ncccc3)ccc2)c4cc(c(cc4)C)C
0.277778	S1C(=NC=C1C(=O)Nc2cc(Oc3ncccc3)ccc2)c4cc(c(cc4)C)C
0.277778	O=C(N1CCN(CC=2ON=C(N2)c3c(cccc3)C)CC1)C(=O)Nc4ccc(cc4)CN5CCN(Cc6ccccc6)CC5
0.277778	O=C(N1CCN(CC=2ON=C(N2)c3c(cccc3)C)CC1)C(=O)Nc4ccc(cc4)CN5CCN(Cc6ccccc6)CC5
0.277778	O=C(N1CCN(CC=2ON=C(N2)c3c(cccc3)C)CC1)C(=O)Nc4ccc(cc4)CN5CCN(Cc6ccccc6)CC5
0.277778	O=C(N1CCN(CC=2ON=C(N2)c3c(cccc3)C)CC1)C(=O)Nc4ccc(cc4)CN5CCN(Cc6ccccc6)CC5
0.277592	S(=O)(=O)(NCC=C)c1c(F)ccc(c1)C(=O)Nc2nc(ncc2)C3=COC=C3
0.277592	S(=O)(=O)(NCC=C)c1c(F)ccc(c1)C(=O)Nc2nc(ncc2)C3=COC=C3
0.277592	S(=O)(=O)(NCC=C)c1c(F)ccc(c1)C(=O)Nc2nc(ncc2)C3=COC=C3
0.277592	S(=O)(=O)(NCC=C)c1c(F)ccc(c1)C(=O)Nc2nc(ncc2)C3=COC=C3
0.277592	S(=O)(=O)(NCC=C)c1c(F)ccc(c1)C(=O)Nc2nc(ncc2)C3=COC=C3
0.277592	S(=O)(=O)(NCC=C)c1c(F)ccc(c1)C(=O)Nc2nc(ncc2)C3=COC=C3
0.277592	S(=O)(=O)(NCC=C)c1c(F)ccc(c1)C(=O)Nc2nc(ncc2)C3=COC=C3
0.277592	S(=O)(=O)(NCC=C)c1c(F)ccc(c1)C(=O)Nc2nc(ncc2)C3=COC=C3
0.277592	S(=O)(=O)(NCC=C)c1c(F)ccc(c1)C(=O)Nc2nc(ncc2)C3=COC=C3
0.277592	S(=O)(=O)(NCC=C)c1c(F)ccc(c1)C(=O)Nc2nc(ncc2)C3=COC=C3
0.277108	O=C(Nc1ccc(OCc2cnccc2)cc1)c3ccc(N(Cc4ccc(cc4)C)C)cc3
0.276978	O=C(Nc1c(ccc(c1)C(=O)NC(CCC=2N(C=CC2)C)C)C)c3ccccc3
0.27686	Brc1cnc(c(NC(=O)c2ccc(cc2)CC3CC3)c1)C
0.27686	Brc1cnc(c(NC(=O)c2ccc(cc2)CC3CC3)c1)C
0.27686	Brc1cnc(c(NC(=O)c2ccc(cc2)CC3CC3)c1)C
0.27686	Brc1cnc(c(NC(=O)c2ccc(cc2)CC3CC3)c1)C
0.27686	Brc1cnc(c(NC(=O)c2ccc(cc2)CC3CC3)c1)C
0.27686	Brc1cnc(c(NC(=O)c2ccc(cc2)CC3CC3)c1)C
0.27686	Brc1cnc(c(NC(=O)c2ccc(cc2)CC3CC3)c1)C
0.27686	Brc1cnc(c(NC(=O)c2ccc(cc2)CC3CC3)c1)C
0.27686	Brc1cnc(c(NC(=O)c2ccc(cc2)CC3CC3)c1)C
0.27686	Brc1cnc(c(NC(=O)c2ccc(cc2)CC3CC3)c1)C
0.276423	O=C(Nc1c(cc(NC(=O)C=O)cc1)C)C=2OC=CC2
0.276423	O=C(Nc1c(cc(NC(=O)C=O)cc1)C)C=2OC=CC2
0.276423	O=C(Nc1c(cc(NC(=O)C=O)cc1)C)C=2OC=CC2
0.276364	Fc1cc(F)cc(c2c(NC(=O)c3nc(ncc3)N4CCCC4)cccc2)c1
0.275862	Fc1cc(ccc1)CC(NC(=O)Nc2nc(c3ccccc3)ccn2)C#C
0.275862	Fc1cc(ccc1)CC(NC(=O)Nc2nc(c3ccccc3)ccn2)C#C
0.275862	Fc1cc(ccc1)CC(NC(=O)Nc2nc(c3ccccc3)ccn2)C#C
0.275862	Fc1cc(ccc1)CC(NC(=O)Nc2nc(c3ccccc3)ccn2)C#C
0.275862	Fc1cc(ccc1)CC(NC(=O)Nc2nc(c3ccccc3)ccn2)C#C
0.275862	Fc1cc(ccc1)CC(NC(=O)Nc2nc(c3ccccc3)ccn2)C#C
0.275862	Fc1cc(ccc1)CC(NC(=O)Nc2nc(c3ccccc3)ccn2)C#C
0.275862	Fc1cc(ccc1)CC(NC(=O)Nc2nc(c3ccccc3)ccn2)C#C
0.275862	O=C(Nc1c(cc(OC)cc1)C)C(=O)Nc2cc(OCc3cnccc3)ccc2
0.275862	O=C(Nc1c(cc(OC)cc1)C)C(=O)Nc2cc(OCc3cnccc3)ccc2
0.275862	O=C(Nc1c(cc(OC)cc1)C)C(=O)Nc2cc(OCc3cnccc3)ccc2
0.275862	O=C(Nc1c(cc(OC)cc1)C)C(=O)Nc2cc(OCc3cnccc3)ccc2
0.275862	O=C(Nc1c(cc(OC)cc1)C)C(=O)Nc2cc(OCc3cnccc3)ccc2
0.275862	O=C(Nc1c(cc(OC)cc1)C)C(=O)Nc2cc(OCc3cnccc3)ccc2
0.275862	O=C(Nc1c(cc(OC)cc1)C)C(=O)Nc2cc(OCc3cnccc3)ccc2
0.275862	O=C(Nc1c(cc(OC)cc1)C)C(=O)Nc2cc(OCc3cnccc3)ccc2
0.275862	O=C(Nc1c(cc(OC)cc1)C)C(=O)Nc2cc(OCc3cnccc3)ccc2
0.275862	O=C(Nc1c(cc(OC)cc1)C)C(=O)Nc2cc(OCc3cnccc3)ccc2
0.275618	Brc1cc(ccc1)C(=O)Nc2ccc(cc2)CC=3ON=C(N3)c4cc(OC)c(OC)cc4
0.275618	Brc1cc(ccc1)C(=O)Nc2ccc(cc2)CC=3ON=C(N3)c4cc(OC)c(OC)cc4
0.275618	Brc1cc(ccc1)C(=O)Nc2ccc(cc2)CC=3ON=C(N3)c4cc(OC)c(OC)cc4
0.275618	Brc1cc(ccc1)C(=O)Nc2ccc(cc2)CC=3ON=C(N3)c4cc(OC)c(OC)cc4
0.275618	Brc1cc(ccc1)C(=O)Nc2ccc(cc2)CC=3ON=C(N3)c4cc(OC)c(OC)cc4
0.275618	Brc1cc(ccc1)C(=O)Nc2ccc(cc2)CC=3ON=C(N3)c4cc(OC)c(OC)cc4
0.275618	Brc1cc(ccc1)C(=O)Nc2ccc(cc2)CC=3ON=C(N3)c4cc(OC)c(OC)cc4
0.275618	Brc1cc(ccc1)C(=O)Nc2ccc(cc2)CC=3ON=C(N3)c4cc(OC)c(OC)cc4
0.275618	Brc1cc(ccc1)C(=O)Nc2ccc(cc2)CC=3ON=C(N3)c4cc(OC)c(OC)cc4
0.275618	Brc1cc(ccc1)C(=O)Nc2ccc(cc2)CC=3ON=C(N3)c4cc(OC)c(OC)cc4
0.27551	S(=O)(=O)(N(C)C)c1c(ccc(c1)C(=O)NCCC(=O)N2CCN(Cc3ccncc3)CC2)C
0.27551	S(=O)(=O)(N(C)C)c1c(ccc(c1)C(=O)NCCC(=O)N2CCN(Cc3ccncc3)CC2)C
0.27551	S(=O)(=O)(N(C)C)c1c(ccc(c1)C(=O)NCCC(=O)N2CCN(Cc3ccncc3)CC2)C
0.27551	S(=O)(=O)(N(C)C)c1c(ccc(c1)C(=O)NCCC(=O)N2CCN(Cc3ccncc3)CC2)C
0.27551	S(=O)(=O)(N(C)C)c1c(ccc(c1)C(=O)NCCC(=O)N2CCN(Cc3ccncc3)CC2)C
0.27551	S(=O)(=O)(N(C)C)c1c(ccc(c1)C(=O)NCCC(=O)N2CCN(Cc3ccncc3)CC2)C
0.27551	S(=O)(=O)(N(C)C)c1c(ccc(c1)C(=O)NCCC(=O)N2CCN(Cc3ccncc3)CC2)C
0.27551	S(=O)(=O)(N(C)C)c1c(ccc(c1)C(=O)NCCC(=O)N2CCN(Cc3ccncc3)CC2)C
0.27551	S(=O)(=O)(N(C)C)c1c(ccc(c1)C(=O)NCCC(=O)N2CCN(Cc3ccncc3)CC2)C
0.27551	S(=O)(=O)(N(C)C)c1c(ccc(c1)C(=O)NCCC(=O)N2CCN(Cc3ccncc3)CC2)C
0.274854	S(=O)(=O)(Nc1c(S(=O)(=O)Nc2c(cc(cc2)C)C)ccc(c1)C)c3c(OC)ccc(c3)C(=O)NCCC(=O)N4CCN(Cc5ccncc5)CC4
0.274854	S(=O)(=O)(Nc1c(S(=O)(=O)Nc2c(cc(cc2)C)C)ccc(c1)C)c3c(OC)ccc(c3)C(=O)NCCC(=O)N4CCN(Cc5ccncc5)CC4
0.274854	S(=O)(=O)(Nc1c(S(=O)(=O)Nc2c(cc(cc2)C)C)ccc(c1)C)c3c(OC)ccc(c3)C(=O)NCCC(=O)N4CCN(Cc5ccncc5)CC4
0.274854	S(=O)(=O)(Nc1c(S(=O)(=O)Nc2c(cc(cc2)C)C)ccc(c1)C)c3c(OC)ccc(c3)C(=O)NCCC(=O)N4CCN(Cc5ccncc5)CC4
0.274854	S(=O)(=O)(Nc1c(S(=O)(=O)Nc2c(cc(cc2)C)C)ccc(c1)C)c3c(OC)ccc(c3)C(=O)NCCC(=O)N4CCN(Cc5ccncc5)CC4
0.274854	S(=O)(=O)(Nc1c(S(=O)(=O)Nc2c(cc(cc2)C)C)ccc(c1)C)c3c(OC)ccc(c3)C(=O)NCCC(=O)N4CCN(Cc5ccncc5)CC4
0.274854	S(=O)(=O)(Nc1c(S(=O)(=O)Nc2c(cc(cc2)C)C)ccc(c1)C)c3c(OC)ccc(c3)C(=O)NCCC(=O)N4CCN(Cc5ccncc5)CC4
0.274854	S(=O)(=O)(Nc1c(S(=O)(=O)Nc2c(cc(cc2)C)C)ccc(c1)C)c3c(OC)ccc(c3)C(=O)NCCC(=O)N4CCN(Cc5ccncc5)CC4
0.274854	S(=O)(=O)(Nc1c(S(=O)(=O)Nc2c(cc(cc2)C)C)ccc(c1)C)c3c(OC)ccc(c3)C(=O)NCCC(=O)N4CCN(Cc5ccncc5)CC4
0.274854	S(=O)(=O)(Nc1c(S(=O)(=O)Nc2c(cc(cc2)C)C)ccc(c1)C)c3c(OC)ccc(c3)C(=O)NCCC(=O)N4CCN(Cc5ccncc5)CC4
0.274725	O=C(Nc1cc(ccc1)CNC(=O)CN2CCN(c3ccncc3)CC2)c4ncccc4
0.274725	O=C(Nc1cc(ccc1)CNC(=O)CN2CCN(c3ccncc3)CC2)c4ncccc4
0.274725	O=C(Nc1cc(ccc1)CNC(=O)CN2CCN(c3ccncc3)CC2)c4ncccc4
0.274725	O=C(Nc1cc(ccc1)CNC(=O)CN2CCN(c3ccncc3)CC2)c4ncccc4
0.274725	O=C(Nc1cc(ccc1)CNC(=O)CN2CCN(c3ccncc3)CC2)c4ncccc4
0.274725	O=C(Nc1cc(ccc1)CNC(=O)CN2CCN(c3ccncc3)CC2)c4ncccc4
0.274725	O=C(Nc1cc(ccc1)CNC(=O)CN2CCN(c3ccncc3)CC2)c4ncccc4
0.274725	O=C(Nc1cc(ccc1)CNC(=O)CN2CCN(c3ccncc3)CC2)c4ncccc4
0.274725	O=C(Nc1cc(ccc1)CNC(=O)CN2CCN(c3ccncc3)CC2)c4ncccc4
0.274725	O=C(Nc1cc(ccc1)CNC(=O)CN2CCN(c3ccncc3)CC2)c4ncccc4
0.273585	Clc1c(S(=O)(=O)Nc2c(N3CCOCC3)cccc2)cc(cc1)C(=O)Nc4cc(c5ccncc5)ccc4
0.273585	Clc1c(S(=O)(=O)Nc2c(N3CCOCC3)cccc2)cc(cc1)C(=O)Nc4cc(c5ccncc5)ccc4
0.273469	O=C(NCc1ccc(c2ccccc2)cc1)c3cc(OCC)c(cc3)C
0.273469	O=C(NCc1ccc(c2ccccc2)cc1)c3cc(OCC)c(cc3)C
0.273438	O=C(Nc1ccc(OCc2cnccc2)cc1)C3=COC(c4ccccc4)=C3
0.273408	Brc1ccc(cc1)C(=O)c2c(cccc2)C(=O)Nc3ccc(cc3)CN4CC(CCC4)C
0.273408	Brc1ccc(cc1)C(=O)c2c(cccc2)C(=O)Nc3ccc(cc3)CN4CC(CCC4)C
0.273408	Brc1ccc(cc1)C(=O)c2c(cccc2)C(=O)Nc3ccc(cc3)CN4CC(CCC4)C
0.273408	Brc1ccc(cc1)C(=O)c2c(cccc2)C(=O)Nc3ccc(cc3)CN4CC(CCC4)C
0.273408	Brc1ccc(cc1)C(=O)c2c(cccc2)C(=O)Nc3ccc(cc3)CN4CC(CCC4)C
0.273408	Brc1ccc(cc1)C(=O)c2c(cccc2)C(=O)Nc3ccc(cc3)CN4CC(CCC4)C
0.273408	Brc1ccc(cc1)C(=O)c2c(cccc2)C(=O)Nc3ccc(cc3)CN4CC(CCC4)C
0.273408	Brc1ccc(cc1)C(=O)c2c(cccc2)C(=O)Nc3ccc(cc3)CN4CC(CCC4)C
0.273408	Brc1ccc(cc1)C(=O)c2c(cccc2)C(=O)Nc3ccc(cc3)CN4CC(CCC4)C
0.273408	Brc1ccc(cc1)C(=O)c2c(cccc2)C(=O)Nc3ccc(cc3)CN4CC(CCC4)C
0.273092	Clc1c(cc(NNC(=O)c2ccc(N3CCN(CC3)CC)cc2)cc1)C
0.273092	Clc1c(cc(NNC(=O)c2ccc(N3CCN(CC3)CC)cc2)cc1)C
0.273092	Clc1c(cc(NNC(=O)c2ccc(N3CCN(CC3)CC)cc2)cc1)C
0.273092	Clc1c(cc(NNC(=O)c2ccc(N3CCN(CC3)CC)cc2)cc1)C
0.273092	Clc1c(cc(NNC(=O)c2ccc(N3CCN(CC3)CC)cc2)cc1)C
0.273092	Clc1c(cc(NNC(=O)c2ccc(N3CCN(CC3)CC)cc2)cc1)C
0.273092	Clc1c(cc(NNC(=O)c2ccc(N3CCN(CC3)CC)cc2)cc1)C
0.273092	Clc1c(cc(NNC(=O)c2ccc(N3CCN(CC3)CC)cc2)cc1)C
0.273092	Clc1c(cc(NNC(=O)c2ccc(N3CCN(CC3)CC)cc2)cc1)C
0.273092	Clc1c(cc(NNC(=O)c2ccc(N3CCN(CC3)CC)cc2)cc1)C
0.272727	Fc1cc(ccc1)C(=O)Nc2cc(OCc3cnccc3)ccc2
0.272727	Fc1cc(ccc1)C(=O)Nc2cc(OCc3cnccc3)ccc2
0.272727	Fc1cc(ccc1)C(=O)Nc2cc(OCc3cnccc3)ccc2
0.272727	Fc1cc(ccc1)C(=O)Nc2cc(OCc3cnccc3)ccc2
0.272727	Fc1cc(ccc1)C(=O)Nc2cc(OCc3cnccc3)ccc2
0.272727	Fc1cc(ccc1)C(=O)Nc2cc(OCc3cnccc3)ccc2
0.272727	Fc1cc(ccc1)C(=O)Nc2cc(OCc3cnccc3)ccc2
0.272727	Fc1cc(ccc1)C(=O)Nc2cc(OCc3cnccc3)ccc2
0.272727	Fc1cc(ccc1)C(=O)Nc2cc(OCc3cnccc3)ccc2
0.272727	Fc1cc(ccc1)C(=O)Nc2cc(OCc3cnccc3)ccc2
0.272031	S(=O)(=O)(N(C)C)c1c(ccc(c1)C(=O)Nc2ccc(cc2)CSC)C
0.272031	S(=O)(=O)(N(C)C)c1c(ccc(c1)C(=O)Nc2ccc(cc2)CSC)C
0.272031	S(=O)(=O)(N(C)C)c1c(ccc(c1)C(=O)Nc2ccc(cc2)CSC)C
0.272031	S(=O)(=O)(N(C)C)c1c(ccc(c1)C(=O)Nc2ccc(cc2)CSC)C
0.272031	S(=O)(=O)(N(C)C)c1c(ccc(c1)C(=O)Nc2ccc(cc2)CSC)C
0.272031	S(=O)(=O)(N(C)C)c1c(ccc(c1)C(=O)Nc2ccc(cc2)CSC)C
0.272031	S(=O)(=O)(N(C)C)c1c(ccc(c1)C(=O)Nc2ccc(cc2)CSC)C
0.272031	S(=O)(=O)(N(C)C)c1c(ccc(c1)C(=O)Nc2ccc(cc2)CSC)C
0.272031	S(=O)(=O)(N(C)C)c1c(ccc(c1)C(=O)Nc2ccc(cc2)CSC)C
0.272031	S(=O)(=O)(N(C)C)c1c(ccc(c1)C(=O)Nc2ccc(cc2)CSC)C
0.271967	Clc1c(ccc(N)c1)C(=O)Nc2cnccc2
0.271967	Clc1c(ccc(N)c1)C(=O)Nc2cnccc2
0.271967	Clc1c(ccc(N)c1)C(=O)Nc2cnccc2
0.271967	Clc1c(ccc(N)c1)C(=O)Nc2cnccc2
0.271967	Clc1c(ccc(N)c1)C(=O)Nc2cnccc2
0.271967	Clc1c(ccc(N)c1)C(=O)Nc2cnccc2
0.271967	Clc1c(ccc(N)c1)C(=O)Nc2cnccc2
0.271967	Clc1c(ccc(N)c1)C(=O)Nc2cnccc2
0.271967	Clc1c(ccc(N)c1)C(=O)Nc2cnccc2
0.271967	Clc1c(ccc(N)c1)C(=O)Nc2cnccc2
0.271967	O=C(NOC1CCCCC1)Nc2nc(c3ccccc3)ccn2
0.271967	O=C(NOC1CCCCC1)Nc2nc(c3ccccc3)ccn2
0.271967	O=C(NOC1CCCCC1)Nc2nc(c3ccccc3)ccn2
0.271967	O=C(NOC1CCCCC1)Nc2nc(c3ccccc3)ccn2
0.271967	O=C(NOC1CCCCC1)Nc2nc(c3ccccc3)ccn2
0.271967	O=C(NOC1CCCCC1)Nc2nc(c3ccccc3)ccn2
0.271967	O=C(NOC1CCCCC1)Nc2nc(c3ccccc3)ccn2
0.271967	O=C(NOC1CCCCC1)Nc2nc(c3ccccc3)ccn2
0.271967	O=C(NOC1CCCCC1)Nc2nc(c3ccccc3)ccn2
0.271967	O=C(NOC1CCCCC1)Nc2nc(c3ccccc3)ccn2
0.27193	O=C(NC1CC1)c2cc(NC=O)c(cc2)C
0.27193	O=C(NC1CC1)c2cc(NC=O)c(cc2)C
0.271739	O=C(Nc1cnccc1)CCN2CC(C3=NC(c4ccccc4)=CN3)CCC2
0.271739	O=C(Nc1cnccc1)CCN2CC(C3=NC(c4ccccc4)=CN3)CCC2
0.271739	O=C(Nc1cnccc1)CCN2CC(C3=NC(c4ccccc4)=CN3)CCC2
0.271739	O=C(Nc1cnccc1)CCN2CC(C3=NC(c4ccccc4)=CN3)CCC2
0.271739	O=C(Nc1cnccc1)CCN2CC(C3=NC(c4ccccc4)=CN3)CCC2
0.271739	O=C(Nc1cnccc1)CCN2CC(C3=NC(c4ccccc4)=CN3)CCC2
0.271739	O=C(Nc1cnccc1)CCN2CC(C3=NC(c4ccccc4)=CN3)CCC2
0.271739	O=C(Nc1cnccc1)CCN2CC(C3=NC(c4ccccc4)=CN3)CCC2
0.271739	O=C(Nc1cnccc1)CCN2CC(C3=NC(c4ccccc4)=CN3)CCC2
0.271739	O=C(Nc1cnccc1)CCN2CC(C3=NC(c4ccccc4)=CN3)CCC2
0.271698	O=C(Nc1cc(c(OCC)cc1)C)c2ccc(cc2)CC=3OC(=NN3)C
0.271698	O=C(Nc1cc(c(OCC)cc1)C)c2ccc(cc2)CC=3OC(=NN3)C
0.271698	O=C(Nc1cc(c(OCC)cc1)C)c2ccc(cc2)CC=3OC(=NN3)C
0.271318	O=C(Nc1nc(c2ccccc2)ccn1)NCC3N(CCC3)C
0.271318	O=C(Nc1nc(c2ccccc2)ccn1)NCC3N(CCC3)C
0.271318	O=C(Nc1nc(c2ccccc2)ccn1)NCC3N(CCC3)C
0.271318	O=C(Nc1nc(c2ccccc2)ccn1)NCC3N(CCC3)C
0.271318	O=C(Nc1nc(c2ccccc2)ccn1)NCC3N(CCC3)C
0.271318	O=C(Nc1nc(c2ccccc2)ccn1)NCC3N(CCC3)C
0.271318	O=C(Nc1nc(c2ccccc2)ccn1)NCC3N(CCC3)C
0.27037	Brc1c(Cl)ccc(c1)C(O)C(=O)Nc2cc(ccc2)CN3CCN(CC3)C
0.27037	Brc1c(Cl)ccc(c1)C(O)C(=O)Nc2cc(ccc2)CN3CCN(CC3)C
0.27037	Brc1c(Cl)ccc(c1)C(O)C(=O)Nc2cc(ccc2)CN3CCN(CC3)C
0.27037	Brc1c(Cl)ccc(c1)C(O)C(=O)Nc2cc(ccc2)CN3CCN(CC3)C
0.27037	Brc1c(Cl)ccc(c1)C(O)C(=O)Nc2cc(ccc2)CN3CCN(CC3)C
0.27037	Brc1c(Cl)ccc(c1)C(O)C(=O)Nc2cc(ccc2)CN3CCN(CC3)C
0.27037	Brc1c(Cl)ccc(c1)C(O)C(=O)Nc2cc(ccc2)CN3CCN(CC3)C
0.27037	Brc1c(Cl)ccc(c1)C(O)C(=O)Nc2cc(ccc2)CN3CCN(CC3)C
0.27037	Brc1c(Cl)ccc(c1)C(O)C(=O)Nc2cc(ccc2)CN3CCN(CC3)C
0.27037	Brc1c(Cl)ccc(c1)C(O)C(=O)Nc2cc(ccc2)CN3CCN(CC3)C
0.27027	O=C(NC=1NN=C(C1C(=O)Nc2c(OC)cccc2)C)c3ccc(cc3)CN4CCC(O)CC4
0.270175	S(=O)(=O)(N(C)C)c1c(ccc(c1)C(=O)Nc2c(c3ccc(F)cc3)cccc2)C
0.270175	S(=O)(=O)(N(C)C)c1c(ccc(c1)C(=O)Nc2c(c3ccc(F)cc3)cccc2)C
0.270175	S(=O)(=O)(N(C)C)c1c(ccc(c1)C(=O)Nc2c(c3ccc(F)cc3)cccc2)C
0.270175	S(=O)(=O)(N(C)C)c1c(ccc(c1)C(=O)Nc2c(c3ccc(F)cc3)cccc2)C
0.270175	S(=O)(=O)(N(C)C)c1c(ccc(c1)C(=O)Nc2c(c3ccc(F)cc3)cccc2)C
0.270175	S(=O)(=O)(N(C)C)c1c(ccc(c1)C(=O)Nc2c(c3ccc(F)cc3)cccc2)C
0.270175	S(=O)(=O)(N(C)C)c1c(ccc(c1)C(=O)Nc2c(c3ccc(F)cc3)cccc2)C
0.270175	S(=O)(=O)(N(C)C)c1c(ccc(c1)C(=O)Nc2c(c3ccc(F)cc3)cccc2)C
0.269841	S(=O)(=O)(c1ccc(cc1)C(=O)Nc2cc(c(OCC)cc2)C)c3ccccc3
0.269841	S(=O)(=O)(c1ccc(cc1)C(=O)Nc2cc(c(OCC)cc2)C)c3ccccc3
0.269841	S(=O)(=O)(c1ccc(cc1)C(=O)Nc2cc(c(OCC)cc2)C)c3ccccc3
0.269841	S(=O)(=O)(c1ccc(cc1)C(=O)Nc2cc(c(OCC)cc2)C)c3ccccc3
0.269841	S(=O)(=O)(c1ccc(cc1)C(=O)Nc2cc(c(OCC)cc2)C)c3ccccc3
0.269841	S(=O)(=O)(c1ccc(cc1)C(=O)Nc2cc(c(OCC)cc2)C)c3ccccc3
0.269841	S(=O)(=O)(c1ccc(cc1)C(=O)Nc2cc(c(OCC)cc2)C)c3ccccc3
0.269841	S(=O)(=O)(c1ccc(cc1)C(=O)Nc2cc(c(OCC)cc2)C)c3ccccc3
0.269841	S(=O)(=O)(c1ccc(cc1)C(=O)Nc2cc(c(OCC)cc2)C)c3ccccc3
0.269841	S(=O)(=O)(c1ccc(cc1)C(=O)Nc2cc(c(OCC)cc2)C)c3ccccc3
0.269841	O=C(Nc1c(ccc(c1)C=2ON=C(N2)C3=CN4C(=CN=C4)C=C3)C)C=5OC=CC5
0.269841	O=C(Nc1c(ccc(c1)C=2ON=C(N2)C3=CN4C(=CN=C4)C=C3)C)C=5OC=CC5
0.269841	O=C(Nc1c(ccc(c1)C=2ON=C(N2)C3=CN4C(=CN=C4)C=C3)C)C=5OC=CC5
0.269841	O=C(Nc1c(ccc(c1)C=2ON=C(N2)C3=CN4C(=CN=C4)C=C3)C)C=5OC=CC5
0.269841	O=C(Nc1c(ccc(c1)C=2ON=C(N2)C3=CN4C(=CN=C4)C=C3)C)C=5OC=CC5
0.269841	O=C(Nc1c(ccc(c1)C=2ON=C(N2)C3=CN4C(=CN=C4)C=C3)C)C=5OC=CC5
0.269841	O=C(Nc1c(ccc(c1)C=2ON=C(N2)C3=CN4C(=CN=C4)C=C3)C)C=5OC=CC5
0.269841	O=C(Nc1c(ccc(c1)C=2ON=C(N2)C3=CN4C(=CN=C4)C=C3)C)C=5OC=CC5
0.269841	O=C(Nc1c(ccc(c1)C=2ON=C(N2)C3=CN4C(=CN=C4)C=C3)C)C=5OC=CC5
0.269841	O=C(Nc1c(ccc(c1)C=2ON=C(N2)C3=CN4C(=CN=C4)C=C3)C)C=5OC=CC5
0.269663	[O-][N+](=O)c1c(cccc1)CNC(=O)Nc2nc(c3ccccc3)ccn2
0.269663	[O-][N+](=O)c1c(cccc1)CNC(=O)Nc2nc(c3ccccc3)ccn2
0.269663	[O-][N+](=O)c1c(cccc1)CNC(=O)Nc2nc(c3ccccc3)ccn2
0.269663	[O-][N+](=O)c1c(cccc1)CNC(=O)Nc2nc(c3ccccc3)ccn2
0.269663	[O-][N+](=O)c1c(cccc1)CNC(=O)Nc2nc(c3ccccc3)ccn2
0.269663	[O-][N+](=O)c1c(cccc1)CNC(=O)Nc2nc(c3ccccc3)ccn2
0.269663	[O-][N+](=O)c1c(cccc1)CNC(=O)Nc2nc(c3ccccc3)ccn2
0.269663	[O-][N+](=O)c1c(cccc1)CNC(=O)Nc2nc(c3ccccc3)ccn2
0.269663	[O-][N+](=O)c1c(cccc1)CNC(=O)Nc2nc(c3ccccc3)ccn2
0.269663	[O-][N+](=O)c1c(cccc1)CNC(=O)Nc2nc(c3ccccc3)ccn2
0.269625	Fc1c(cccc1)C(=O)Nc2c(ccc(c2)C(=O)N(C3CC3)Cc4ccc(O)cc4)C
0.269625	Fc1c(cccc1)C(=O)Nc2c(ccc(c2)C(=O)N(C3CC3)Cc4ccc(O)cc4)C
0.269625	Fc1c(cccc1)C(=O)Nc2c(ccc(c2)C(=O)N(C3CC3)Cc4ccc(O)cc4)C
0.269625	Fc1c(cccc1)C(=O)Nc2c(ccc(c2)C(=O)N(C3CC3)Cc4ccc(O)cc4)C
0.269625	Fc1c(cccc1)C(=O)Nc2c(ccc(c2)C(=O)N(C3CC3)Cc4ccc(O)cc4)C
0.269625	Fc1c(cccc1)C(=O)Nc2c(ccc(c2)C(=O)N(C3CC3)Cc4ccc(O)cc4)C
0.269625	Fc1c(cccc1)C(=O)Nc2c(ccc(c2)C(=O)N(C3CC3)Cc4ccc(O)cc4)C
0.269625	Fc1c(cccc1)C(=O)Nc2c(ccc(c2)C(=O)N(C3CC3)Cc4ccc(O)cc4)C
0.269625	Fc1c(cccc1)C(=O)Nc2c(ccc(c2)C(=O)N(C3CC3)Cc4ccc(O)cc4)C
0.269625	Fc1c(cccc1)C(=O)Nc2c(ccc(c2)C(=O)N(C3CC3)Cc4ccc(O)cc4)C
0.269504	O=C(Nc1cc(c(OC(C)C)cc1)C(=O)N)c2ccc(cc2)C3=NC(=NN3)C4CC4
0.269504	O=C(Nc1cc(c(OC(C)C)cc1)C(=O)N)c2ccc(cc2)C3=NC(=NN3)C4CC4
0.269504	O=C(Nc1cc(c(OC(C)C)cc1)C(=O)N)c2ccc(cc2)C3=NC(=NN3)C4CC4
0.269504	O=C(Nc1cc(c(OC(C)C)cc1)C(=O)N)c2ccc(cc2)C3=NC(=NN3)C4CC4
0.269504	O=C(Nc1cc(c(OC(C)C)cc1)C(=O)N)c2ccc(cc2)C3=NC(=NN3)C4CC4
0.269504	O=C(Nc1cc(c(OC(C)C)cc1)C(=O)N)c2ccc(cc2)C3=NC(=NN3)C4CC4
0.269504	O=C(Nc1cc(c(OC(C)C)cc1)C(=O)N)c2ccc(cc2)C3=NC(=NN3)C4CC4
0.269504	O=C(Nc1cc(c(OC(C)C)cc1)C(=O)N)c2ccc(cc2)C3=NC(=NN3)C4CC4
0.269504	O=C(Nc1cc(c(OC(C)C)cc1)C(=O)N)c2ccc(cc2)C3=NC(=NN3)C4CC4
0.269504	O=C(Nc1cc(c(OC(C)C)cc1)C(=O)N)c2ccc(cc2)C3=NC(=NN3)C4CC4
0.269373	Clc1c(ccc(NC(=O)CCC=2SC=CC2)c1)C(=O)Nc3cnccc3
0.269058	Fc1cncc(c2cc(NC)c(cc2)C)c1
0.269058	Fc1cncc(c2cc(NC)c(cc2)C)c1
0.269058	Fc1cncc(c2cc(NC)c(cc2)C)c1
0.269058	Fc1cncc(c2cc(NC)c(cc2)C)c1
0.269058	Fc1cncc(c2cc(NC)c(cc2)C)c1
0.269058	Fc1cncc(c2cc(NC)c(cc2)C)c1
0.269058	Fc1cncc(c2cc(NC)c(cc2)C)c1
0.269058	Fc1cncc(c2cc(NC)c(cc2)C)c1
0.269058	Fc1cncc(c2cc(NC)c(cc2)C)c1
0.269058	Fc1cncc(c2cc(NC)c(cc2)C)c1
0.268657	Clc1c(cc(NNC(=O)c2nc(ncc2)N3CCCC3)cc1)C
0.268657	Clc1c(cc(NNC(=O)c2nc(ncc2)N3CCCC3)cc1)C
0.268657	Clc1c(cc(NNC(=O)c2nc(ncc2)N3CCCC3)cc1)C
0.268657	Clc1c(cc(NNC(=O)c2nc(ncc2)N3CCCC3)cc1)C
0.268657	Clc1c(cc(NNC(=O)c2nc(ncc2)N3CCCC3)cc1)C
0.268657	Clc1c(cc(NNC(=O)c2nc(ncc2)N3CCCC3)cc1)C
0.268657	Clc1c(cc(NNC(=O)c2nc(ncc2)N3CCCC3)cc1)C
0.268657	Clc1c(cc(NNC(=O)c2nc(ncc2)N3CCCC3)cc1)C
0.268657	Clc1c(cc(NNC(=O)c2nc(ncc2)N3CCCC3)cc1)C
0.268657	Clc1c(cc(NNC(=O)c2nc(ncc2)N3CCCC3)cc1)C
0.268519	Clc1c(nc(OC(C)C)cc1)C2=NOC(=N2)c3cc(NC(=O)C=4OC=CC4)c(cc3)C
0.268519	Clc1c(nc(OC(C)C)cc1)C2=NOC(=N2)c3cc(NC(=O)C=4OC=CC4)c(cc3)C
0.268519	Clc1c(nc(OC(C)C)cc1)C2=NOC(=N2)c3cc(NC(=O)C=4OC=CC4)c(cc3)C
0.268519	Clc1c(nc(OC(C)C)cc1)C2=NOC(=N2)c3cc(NC(=O)C=4OC=CC4)c(cc3)C
0.268519	Clc1c(nc(OC(C)C)cc1)C2=NOC(=N2)c3cc(NC(=O)C=4OC=CC4)c(cc3)C
0.268519	Clc1c(nc(OC(C)C)cc1)C2=NOC(=N2)c3cc(NC(=O)C=4OC=CC4)c(cc3)C
0.268519	Clc1c(nc(OC(C)C)cc1)C2=NOC(=N2)c3cc(NC(=O)C=4OC=CC4)c(cc3)C
0.268519	Clc1c(nc(OC(C)C)cc1)C2=NOC(=N2)c3cc(NC(=O)C=4OC=CC4)c(cc3)C
0.268519	Clc1c(nc(OC(C)C)cc1)C2=NOC(=N2)c3cc(NC(=O)C=4OC=CC4)c(cc3)C
0.268519	Clc1c(nc(OC(C)C)cc1)C2=NOC(=N2)c3cc(NC(=O)C=4OC=CC4)c(cc3)C
0.268	Fc1c(cccc1)C(=O)Nc2c(ccc(c2)C=O)C
0.267857	O=C(Nc1cc2c(cc1)CCNC2=O)c3ccc(N4CCN(CC4)CC)cc3
0.267857	O=C(Nc1cc2c(cc1)CCNC2=O)c3ccc(N4CCN(CC4)CC)cc3
0.267857	O=C(Nc1cc2c(cc1)CCNC2=O)c3ccc(N4CCN(CC4)CC)cc3
0.267857	O=C(Nc1cc2c(cc1)CCNC2=O)c3ccc(N4CCN(CC4)CC)cc3
0.267857	O=C(Nc1cc2c(cc1)CCNC2=O)c3ccc(N4CCN(CC4)CC)cc3
0.267857	O=C(Nc1cc2c(cc1)CCNC2=O)c3ccc(N4CCN(CC4)CC)cc3
0.267857	O=C(Nc1cc2c(cc1)CCNC2=O)c3ccc(N4CCN(CC4)CC)cc3
0.267857	O=C(Nc1cc2c(cc1)CCNC2=O)c3ccc(N4CCN(CC4)CC)cc3
0.267857	O=C(Nc1cc2c(cc1)CCNC2=O)c3ccc(N4CCN(CC4)CC)cc3
0.267857	O=C(Nc1cc2c(cc1)CCNC2=O)c3ccc(N4CCN(CC4)CC)cc3
0.267658	Brc1c(ccc(c1)CN2CCN(CC=3ON=C(N3)c4c(cccc4)C)CC2)C
0.267658	Brc1c(ccc(c1)CN2CCN(CC=3ON=C(N3)c4c(cccc4)C)CC2)C
0.26749	FC(F)Oc1ccc(NC(=O)c2cc(OCC)c(cc2)C)cc1
0.267361	Brc1cc(ccc1)C(=O)Nc2ccc(cc2)CC=3ON=C(N3)c4cc(OC(C)C)ncc4
0.267361	Brc1cc(ccc1)C(=O)Nc2ccc(cc2)CC=3ON=C(N3)c4cc(OC(C)C)ncc4
0.267206	O=C(Nc1ccc(OCc2cnccc2)cc1)c3cc(ccc3)CCN(C)C
0.267206	O=C(Nc1ccc(OCc2cnccc2)cc1)c3cc(ccc3)CCN(C)C
0.267206	O=C(Nc1ccc(OCc2cnccc2)cc1)c3cc(ccc3)CCN(C)C
0.267176	Clc1c(NC(=O)C)ccc(NC(=O)C2=COC(c3ccccc3)=C2)c1
0.267176	Clc1c(NC(=O)C)ccc(NC(=O)C2=COC(c3ccccc3)=C2)c1
0.267176	Clc1c(NC(=O)C)ccc(NC(=O)C2=COC(c3ccccc3)=C2)c1
0.267176	Clc1c(NC(=O)C)ccc(NC(=O)C2=COC(c3ccccc3)=C2)c1
0.267176	Clc1c(NC(=O)C)ccc(NC(=O)C2=COC(c3ccccc3)=C2)c1
0.267176	Clc1c(NC(=O)C)ccc(NC(=O)C2=COC(c3ccccc3)=C2)c1
0.267176	Clc1c(NC(=O)C)ccc(NC(=O)C2=COC(c3ccccc3)=C2)c1
0.267176	Clc1c(NC(=O)C)ccc(NC(=O)C2=COC(c3ccccc3)=C2)c1
0.267176	Clc1c(NC(=O)C)ccc(NC(=O)C2=COC(c3ccccc3)=C2)c1
0.267176	Clc1c(NC(=O)C)ccc(NC(=O)C2=COC(c3ccccc3)=C2)c1
0.267148	Fc1c(N2CCN(CCC2)C)ccc(NC(=O)N3CCN(Cc4cc(O)ccc4)CC3)c1
0.267148	Fc1c(N2CCN(CCC2)C)ccc(NC(=O)N3CCN(Cc4cc(O)ccc4)CC3)c1
0.267148	Fc1c(N2CCN(CCC2)C)ccc(NC(=O)N3CCN(Cc4cc(O)ccc4)CC3)c1
0.267148	Fc1c(N2CCN(CCC2)C)ccc(NC(=O)N3CCN(Cc4cc(O)ccc4)CC3)c1
0.267148	Fc1c(N2CCN(CCC2)C)ccc(NC(=O)N3CCN(Cc4cc(O)ccc4)CC3)c1
0.267148	Fc1c(N2CCN(CCC2)C)ccc(NC(=O)N3CCN(Cc4cc(O)ccc4)CC3)c1
0.267148	Fc1c(N2CCN(CCC2)C)ccc(NC(=O)N3CCN(Cc4cc(O)ccc4)CC3)c1
0.267148	Fc1c(N2CCN(CCC2)C)ccc(NC(=O)N3CCN(Cc4cc(O)ccc4)CC3)c1
0.267148	Fc1c(N2CCN(CCC2)C)ccc(NC(=O)N3CCN(Cc4cc(O)ccc4)CC3)c1
0.267148	Fc1c(N2CCN(CCC2)C)ccc(NC(=O)N3CCN(Cc4cc(O)ccc4)CC3)c1
0.266968	O=C(Nc1cc(NC(=O)C)c(cc1)C)C=O
0.266968	O=C(Nc1cc(NC(=O)C)c(cc1)C)C=O
0.266968	O=C(Nc1cc(NC(=O)C)c(cc1)C)C=O
0.266968	O=C(Nc1cc(NC(=O)C)c(cc1)C)C=O
0.266968	O=C(Nc1cc(NC(=O)C)c(cc1)C)C=O
0.266968	O=C(Nc1cc(NC(=O)C)c(cc1)C)C=O
0.266968	O=C(Nc1cc(NC(=O)C)c(cc1)C)C=O
0.266968	O=C(Nc1cc(NC(=O)C)c(cc1)C)C=O
0.266968	O=C(Nc1cc(NC(=O)C)c(cc1)C)C=O
0.266892	Fc1c(N2CCN(CC2)C)ccc(c1)C(=O)Nc3ccc(cc3)COc4c(ccc(c4)C)C(C)C
0.266892	Fc1c(N2CCN(CC2)C)ccc(c1)C(=O)Nc3ccc(cc3)COc4c(ccc(c4)C)C(C)C
0.266892	Fc1c(N2CCN(CC2)C)ccc(c1)C(=O)Nc3ccc(cc3)COc4c(ccc(c4)C)C(C)C
0.266892	Fc1c(N2CCN(CC2)C)ccc(c1)C(=O)Nc3ccc(cc3)COc4c(ccc(c4)C)C(C)C
0.266892	Fc1c(N2CCN(CC2)C)ccc(c1)C(=O)Nc3ccc(cc3)COc4c(ccc(c4)C)C(C)C
0.266892	Fc1c(N2CCN(CC2)C)ccc(c1)C(=O)Nc3ccc(cc3)COc4c(ccc(c4)C)C(C)C
0.266892	Fc1c(N2CCN(CC2)C)ccc(c1)C(=O)Nc3ccc(cc3)COc4c(ccc(c4)C)C(C)C
0.266892	Fc1c(N2CCN(CC2)C)ccc(c1)C(=O)Nc3ccc(cc3)COc4c(ccc(c4)C)C(C)C
0.266892	Fc1c(N2CCN(CC2)C)ccc(c1)C(=O)Nc3ccc(cc3)COc4c(ccc(c4)C)C(C)C
0.266892	Fc1c(N2CCN(CC2)C)ccc(c1)C(=O)Nc3ccc(cc3)COc4c(ccc(c4)C)C(C)C
0.266871	O=C(Nc1cc(OCCNC(=O)C=CC=2C(=NN(C2)Cc3ccccc3)c4cnccc4)ccc1)c5ccc(OC)cc5
0.266667	Clc1ccc(Sc2c(ccc(c2)C)C3=NOC(=N3)c4cc(NC(=O)C=5OC=CC5)c(cc4)C)cc1
0.266667	Clc1ccc(Sc2c(ccc(c2)C)C3=NOC(=N3)c4cc(NC(=O)C=5OC=CC5)c(cc4)C)cc1
0.266667	Clc1ccc(Sc2c(ccc(c2)C)C3=NOC(=N3)c4cc(NC(=O)C=5OC=CC5)c(cc4)C)cc1
0.266667	Clc1ccc(Sc2c(ccc(c2)C)C3=NOC(=N3)c4cc(NC(=O)C=5OC=CC5)c(cc4)C)cc1
0.266667	Clc1ccc(Sc2c(ccc(c2)C)C3=NOC(=N3)c4cc(NC(=O)C=5OC=CC5)c(cc4)C)cc1
0.266667	Clc1ccc(Sc2c(ccc(c2)C)C3=NOC(=N3)c4cc(NC(=O)C=5OC=CC5)c(cc4)C)cc1
0.266667	Clc1ccc(Sc2c(ccc(c2)C)C3=NOC(=N3)c4cc(NC(=O)C=5OC=CC5)c(cc4)C)cc1
0.266667	Clc1ccc(Sc2c(ccc(c2)C)C3=NOC(=N3)c4cc(NC(=O)C=5OC=CC5)c(cc4)C)cc1
0.266667	Clc1ccc(Sc2c(ccc(c2)C)C3=NOC(=N3)c4cc(NC(=O)C=5OC=CC5)c(cc4)C)cc1
0.266667	Clc1ccc(Sc2c(ccc(c2)C)C3=NOC(=N3)c4cc(NC(=O)C=5OC=CC5)c(cc4)C)cc1
0.266667	S(=O)(=O)(Nc1ccc(cc1)C=2N=C(SC2)NC(=O)C=3SC(=NC3)c4cc(c(cc4)C)C)C
0.266667	S(=O)(=O)(Nc1ccc(cc1)C=2N=C(SC2)NC(=O)C=3SC(=NC3)c4cc(c(cc4)C)C)C
0.266667	S(=O)(=O)(Nc1ccc(cc1)C=2N=C(SC2)NC(=O)C=3SC(=NC3)c4cc(c(cc4)C)C)C
0.266667	O=C(Nc1cc(c(OCC)cc1)C)c2ncc(NC)cc2
0.266667	O=C(Nc1cc(c(OCC)cc1)C)c2ncc(NC)cc2
0.266667	O=C(Nc1cc(c(OCC)cc1)C)c2ncc(NC)cc2
0.266667	O=C(Nc1cc(c(OCC)cc1)C)c2ncc(NC)cc2
0.266667	O=C(Nc1cc(c(OCC)cc1)C)c2ncc(NC)cc2
0.266667	O=C(Nc1cc(c(OCC)cc1)C)c2ncc(NC)cc2
0.266667	O=C(Nc1cc(c(OCC)cc1)C)c2ncc(NC)cc2
0.266667	O=C(Nc1cc(c(OCC)cc1)C)c2ncc(NC)cc2
0.266667	O=C(Nc1cc(c(OCC)cc1)C)c2ncc(NC)cc2
0.266667	O=C(Nc1cc(c(OCC)cc1)C)c2ncc(NC)cc2
0.266447	S1C(=NC=C1c2ccccc2)CNC(=O)C(=O)Nc3c(cc(cc3)C(=O)NC4CCCC4)C
0.266447	S1C(=NC=C1c2ccccc2)CNC(=O)C(=O)Nc3c(cc(cc3)C(=O)NC4CCCC4)C
0.266447	S1C(=NC=C1c2ccccc2)CNC(=O)C(=O)Nc3c(cc(cc3)C(=O)NC4CCCC4)C
0.266447	S1C(=NC=C1c2ccccc2)CNC(=O)C(=O)Nc3c(cc(cc3)C(=O)NC4CCCC4)C
0.266447	S1C(=NC=C1c2ccccc2)CNC(=O)C(=O)Nc3c(cc(cc3)C(=O)NC4CCCC4)C
0.266447	S1C(=NC=C1c2ccccc2)CNC(=O)C(=O)Nc3c(cc(cc3)C(=O)NC4CCCC4)C
0.266447	S1C(=NC=C1c2ccccc2)CNC(=O)C(=O)Nc3c(cc(cc3)C(=O)NC4CCCC4)C
0.266447	S1C(=NC=C1c2ccccc2)CNC(=O)C(=O)Nc3c(cc(cc3)C(=O)NC4CCCC4)C
0.266447	S1C(=NC=C1c2ccccc2)CNC(=O)C(=O)Nc3c(cc(cc3)C(=O)NC4CCCC4)C
0.266447	S1C(=NC=C1c2ccccc2)CNC(=O)C(=O)Nc3c(cc(cc3)C(=O)NC4CCCC4)C
0.266436	O=C(Nc1c(ccc(N2CCOCC2)c1)C)c3c(nc(nc3)C4CC4)C
0.266436	O=C(Nc1c(ccc(N2CCOCC2)c1)C)c3c(nc(nc3)C4CC4)C
0.266436	O=C(Nc1c(ccc(N2CCOCC2)c1)C)c3c(nc(nc3)C4CC4)C
0.266436	O=C(Nc1c(ccc(N2CCOCC2)c1)C)c3c(nc(nc3)C4CC4)C
0.266436	O=C(Nc1c(ccc(N2CCOCC2)c1)C)c3c(nc(nc3)C4CC4)C
0.266436	O=C(Nc1c(ccc(N2CCOCC2)c1)C)c3c(nc(nc3)C4CC4)C
0.266436	O=C(Nc1c(ccc(N2CCOCC2)c1)C)c3c(nc(nc3)C4CC4)C
0.266436	O=C(Nc1c(ccc(N2CCOCC2)c1)C)c3c(nc(nc3)C4CC4)C
0.266436	O=C(Nc1c(ccc(N2CCOCC2)c1)C)c3c(nc(nc3)C4CC4)C
0.266436	O=C(Nc1c(ccc(N2CCOCC2)c1)C)c3c(nc(nc3)C4CC4)C
0.266254	S1CCN(Cc2cc(c(NC(=O)c3nc(OCCOC)c4c(c3)cccc4)cc2)C)CC1
0.266254	S1CCN(Cc2cc(c(NC(=O)c3nc(OCCOC)c4c(c3)cccc4)cc2)C)CC1
0.266254	S1CCN(Cc2cc(c(NC(=O)c3nc(OCCOC)c4c(c3)cccc4)cc2)C)CC1
0.266254	S1CCN(Cc2cc(c(NC(=O)c3nc(OCCOC)c4c(c3)cccc4)cc2)C)CC1
0.266254	S1CCN(Cc2cc(c(NC(=O)c3nc(OCCOC)c4c(c3)cccc4)cc2)C)CC1
0.266254	S1CCN(Cc2cc(c(NC(=O)c3nc(OCCOC)c4c(c3)cccc4)cc2)C)CC1
0.266254	S1CCN(Cc2cc(c(NC(=O)c3nc(OCCOC)c4c(c3)cccc4)cc2)C)CC1
0.266254	S1CCN(Cc2cc(c(NC(=O)c3nc(OCCOC)c4c(c3)cccc4)cc2)C)CC1
0.266254	S1CCN(Cc2cc(c(NC(=O)c3nc(OCCOC)c4c(c3)cccc4)cc2)C)CC1
0.266254	S1CCN(Cc2cc(c(NC(=O)c3nc(OCCOC)c4c(c3)cccc4)cc2)C)CC1
0.266212	S1C(=NC=C1C(=O)NC=2SC=C(N2)c3cc(F)ccc3)c4cc(c(cc4)C)C
0.266212	S1C(=NC=C1C(=O)NC=2SC=C(N2)c3cc(F)ccc3)c4cc(c(cc4)C)C
0.266212	S1C(=NC=C1C(=O)NC=2SC=C(N2)c3cc(F)ccc3)c4cc(c(cc4)C)C
0.266212	S1C(=NC=C1C(=O)NC=2SC=C(N2)c3cc(F)ccc3)c4cc(c(cc4)C)C
0.266212	S1C(=NC=C1C(=O)NC=2SC=C(N2)c3cc(F)ccc3)c4cc(c(cc4)C)C
0.266212	S1C(=NC=C1C(=O)NC=2SC=C(N2)c3cc(F)ccc3)c4cc(c(cc4)C)C
0.266212	S1C(=NC=C1C(=O)NC=2SC=C(N2)c3cc(F)ccc3)c4cc(c(cc4)C)C
0.266212	S1C(=NC=C1C(=O)NC=2SC=C(N2)c3cc(F)ccc3)c4cc(c(cc4)C)C
0.266212	S1C(=NC=C1C(=O)NC=2SC=C(N2)c3cc(F)ccc3)c4cc(c(cc4)C)C
0.266212	S1C(=NC=C1C(=O)NC=2SC=C(N2)c3cc(F)ccc3)c4cc(c(cc4)C)C
0.266026	Fc1cc(c(cc1)C2=NOC(=N2)c3cc(NC(=O)C=4OC=CC4)c(cc3)C)C(F)(F)F
0.266026	Fc1cc(c(cc1)C2=NOC(=N2)c3cc(NC(=O)C=4OC=CC4)c(cc3)C)C(F)(F)F
0.266026	Fc1cc(c(cc1)C2=NOC(=N2)c3cc(NC(=O)C=4OC=CC4)c(cc3)C)C(F)(F)F
0.266026	Fc1cc(c(cc1)C2=NOC(=N2)c3cc(NC(=O)C=4OC=CC4)c(cc3)C)C(F)(F)F
0.266026	Fc1cc(c(cc1)C2=NOC(=N2)c3cc(NC(=O)C=4OC=CC4)c(cc3)C)C(F)(F)F
0.266026	Fc1cc(c(cc1)C2=NOC(=N2)c3cc(NC(=O)C=4OC=CC4)c(cc3)C)C(F)(F)F
0.266026	Fc1cc(c(cc1)C2=NOC(=N2)c3cc(NC(=O)C=4OC=CC4)c(cc3)C)C(F)(F)F
0.266026	Fc1cc(c(cc1)C2=NOC(=N2)c3cc(NC(=O)C=4OC=CC4)c(cc3)C)C(F)(F)F
0.266026	Fc1cc(c(cc1)C2=NOC(=N2)c3cc(NC(=O)C=4OC=CC4)c(cc3)C)C(F)(F)F
0.265957	S1C=C(C=C1)C(N2CCN(C(=O)c3cc(Nc4nc(ccn4)C)ccc3)CC2)C
0.265957	S1C=C(C=C1)C(N2CCN(C(=O)c3cc(Nc4nc(ccn4)C)ccc3)CC2)C
0.265957	S1C=C(C=C1)C(N2CCN(C(=O)c3cc(Nc4nc(ccn4)C)ccc3)CC2)C
0.265957	S1C=C(C=C1)C(N2CCN(C(=O)c3cc(Nc4nc(ccn4)C)ccc3)CC2)C
0.265957	S1C=C(C=C1)C(N2CCN(C(=O)c3cc(Nc4nc(ccn4)C)ccc3)CC2)C
0.265957	S1C=C(C=C1)C(N2CCN(C(=O)c3cc(Nc4nc(ccn4)C)ccc3)CC2)C
0.265957	S1C=C(C=C1)C(N2CCN(C(=O)c3cc(Nc4nc(ccn4)C)ccc3)CC2)C
0.265957	S1C=C(C=C1)C(N2CCN(C(=O)c3cc(Nc4nc(ccn4)C)ccc3)CC2)C
0.265957	S1C=C(C=C1)C(N2CCN(C(=O)c3cc(Nc4nc(ccn4)C)ccc3)CC2)C
0.265957	S1C=C(C=C1)C(N2CCN(C(=O)c3cc(Nc4nc(ccn4)C)ccc3)CC2)C
0.265957	O=C(Nc1c(OC)cc(NC(=O)C)cc1)C2=NOC(=C2)CN3CCCCC3
0.265957	O=C(Nc1c(OC)cc(NC(=O)C)cc1)C2=NOC(=C2)CN3CCCCC3
0.265957	O=C(Nc1c(OC)cc(NC(=O)C)cc1)C2=NOC(=C2)CN3CCCCC3
0.265957	O=C(Nc1c(OC)cc(NC(=O)C)cc1)C2=NOC(=C2)CN3CCCCC3
0.265957	O=C(Nc1c(OC)cc(NC(=O)C)cc1)C2=NOC(=C2)CN3CCCCC3
0.265957	O=C(Nc1c(OC)cc(NC(=O)C)cc1)C2=NOC(=C2)CN3CCCCC3
0.265957	O=C(Nc1c(OC)cc(NC(=O)C)cc1)C2=NOC(=C2)CN3CCCCC3
0.265957	O=C(Nc1c(OC)cc(NC(=O)C)cc1)C2=NOC(=C2)CN3CCCCC3
0.265957	O=C(Nc1c(OC)cc(NC(=O)C)cc1)C2=NOC(=C2)CN3CCCCC3
0.265957	O=C(Nc1c(OC)cc(NC(=O)C)cc1)C2=NOC(=C2)CN3CCCCC3
0.265918	Clc1c(NC(=O)C=2SC=CC2)cc(cc1)C(=O)Nc3c(cc(cc3)C(=O)NC(C)C)C
0.265918	Clc1c(NC(=O)C=2SC=CC2)cc(cc1)C(=O)Nc3c(cc(cc3)C(=O)NC(C)C)C
0.265918	Clc1c(NC(=O)C=2SC=CC2)cc(cc1)C(=O)Nc3c(cc(cc3)C(=O)NC(C)C)C
0.265918	Clc1c(NC(=O)C=2SC=CC2)cc(cc1)C(=O)Nc3c(cc(cc3)C(=O)NC(C)C)C
0.265918	Clc1c(NC(=O)C=2SC=CC2)cc(cc1)C(=O)Nc3c(cc(cc3)C(=O)NC(C)C)C
0.265873	Ic1cc(NC(=O)NCc2cc(ccc2)C(=O)O)c(cc1)C
0.265873	Ic1cc(NC(=O)NCc2cc(ccc2)C(=O)O)c(cc1)C
0.265873	Ic1cc(NC(=O)NCc2cc(ccc2)C(=O)O)c(cc1)C
0.265873	Ic1cc(NC(=O)NCc2cc(ccc2)C(=O)O)c(cc1)C
0.265873	Ic1cc(NC(=O)NCc2cc(ccc2)C(=O)O)c(cc1)C
0.265873	Ic1cc(NC(=O)NCc2cc(ccc2)C(=O)O)c(cc1)C
0.265873	Ic1cc(NC(=O)NCc2cc(ccc2)C(=O)O)c(cc1)C
0.265873	Ic1cc(NC(=O)NCc2cc(ccc2)C(=O)O)c(cc1)C
0.265873	Ic1cc(NC(=O)NCc2cc(ccc2)C(=O)O)c(cc1)C
0.265873	Ic1cc(NC(=O)NCc2cc(ccc2)C(=O)O)c(cc1)C
0.265306	Clc1ccc(Sc2c(ccc(c2)C)C(=O)Nc3cc(ccc3)C4=NOC(=N4)CC)cc1
0.264984	Clc1ccc(cc1)CN2c3c(cc(NC(=O)c4cc(F)c(N5CCN(CC5)C)cc4)cc3)CCC2=O
0.264984	Clc1ccc(cc1)CN2c3c(cc(NC(=O)c4cc(F)c(N5CCN(CC5)C)cc4)cc3)CCC2=O
0.264984	Clc1ccc(cc1)CN2c3c(cc(NC(=O)c4cc(F)c(N5CCN(CC5)C)cc4)cc3)CCC2=O
0.264984	Clc1ccc(cc1)CN2c3c(cc(NC(=O)c4cc(F)c(N5CCN(CC5)C)cc4)cc3)CCC2=O
0.264984	Clc1ccc(cc1)CN2c3c(cc(NC(=O)c4cc(F)c(N5CCN(CC5)C)cc4)cc3)CCC2=O
0.264984	Clc1ccc(cc1)CN2c3c(cc(NC(=O)c4cc(F)c(N5CCN(CC5)C)cc4)cc3)CCC2=O
0.264984	Clc1ccc(cc1)CN2c3c(cc(NC(=O)c4cc(F)c(N5CCN(CC5)C)cc4)cc3)CCC2=O
0.264984	Clc1ccc(cc1)CN2c3c(cc(NC(=O)c4cc(F)c(N5CCN(CC5)C)cc4)cc3)CCC2=O
0.264984	Clc1ccc(cc1)CN2c3c(cc(NC(=O)c4cc(F)c(N5CCN(CC5)C)cc4)cc3)CCC2=O
0.264984	Clc1ccc(cc1)CN2c3c(cc(NC(=O)c4cc(F)c(N5CCN(CC5)C)cc4)cc3)CCC2=O
0.264574	O=C(O)c1ccc(Nc2nc(OC)ccn2)cc1
0.264574	O=C(O)c1ccc(Nc2nc(OC)ccn2)cc1
0.264368	Fc1c(N2CCN(CC2)C)ccc(c1)C(=O)Nc3ccc(Oc4ccc(C#N)cc4)cc3
0.264368	Fc1c(N2CCN(CC2)C)ccc(c1)C(=O)Nc3ccc(Oc4ccc(C#N)cc4)cc3
0.264368	Fc1c(N2CCN(CC2)C)ccc(c1)C(=O)Nc3ccc(Oc4ccc(C#N)cc4)cc3
0.264368	Fc1c(N2CCN(CC2)C)ccc(c1)C(=O)Nc3ccc(Oc4ccc(C#N)cc4)cc3
0.264368	Fc1c(N2CCN(CC2)C)ccc(c1)C(=O)Nc3ccc(Oc4ccc(C#N)cc4)cc3
0.264368	Fc1c(N2CCN(CC2)C)ccc(c1)C(=O)Nc3ccc(Oc4ccc(C#N)cc4)cc3
0.264368	Fc1c(N2CCN(CC2)C)ccc(c1)C(=O)Nc3ccc(Oc4ccc(C#N)cc4)cc3
0.264368	Fc1c(N2CCN(CC2)C)ccc(c1)C(=O)Nc3ccc(Oc4ccc(C#N)cc4)cc3
0.264368	Fc1c(N2CCN(CC2)C)ccc(c1)C(=O)Nc3ccc(Oc4ccc(C#N)cc4)cc3
0.264368	Fc1c(N2CCN(CC2)C)ccc(c1)C(=O)Nc3ccc(Oc4ccc(C#N)cc4)cc3
0.264214	O=C(Nc1cc2c(cc1)CCNC2=O)c3nc(ncc3)N4CCCC4
0.264214	O=C(Nc1cc2c(cc1)CCNC2=O)c3nc(ncc3)N4CCCC4
0.264214	O=C(Nc1cc2c(cc1)CCNC2=O)c3nc(ncc3)N4CCCC4
0.264214	O=C(Nc1cc2c(cc1)CCNC2=O)c3nc(ncc3)N4CCCC4
0.264214	O=C(Nc1cc2c(cc1)CCNC2=O)c3nc(ncc3)N4CCCC4
0.264214	O=C(Nc1cc2c(cc1)CCNC2=O)c3nc(ncc3)N4CCCC4
0.264026	O=C(Nc1cc(ccc1)CNC(=O)c2cc(c(N3N=CN=C3)cc2)C)c4ncccc4
0.263333	S1C(=NC=C1C(=O)Nc2ccc(cc2)CC=3ON=C(N3)C(C)C)c4cc(c(cc4)C)C
0.263333	S1C(=NC=C1C(=O)Nc2ccc(cc2)CC=3ON=C(N3)C(C)C)c4cc(c(cc4)C)C
0.263333	S1C(=NC=C1C(=O)Nc2ccc(cc2)CC=3ON=C(N3)C(C)C)c4cc(c(cc4)C)C
0.263333	S1C(=NC=C1C(=O)Nc2ccc(cc2)CC=3ON=C(N3)C(C)C)c4cc(c(cc4)C)C
0.263333	S1C(=NC=C1C(=O)Nc2ccc(cc2)CC=3ON=C(N3)C(C)C)c4cc(c(cc4)C)C
0.263333	S1C(=NC=C1C(=O)Nc2ccc(cc2)CC=3ON=C(N3)C(C)C)c4cc(c(cc4)C)C
0.263333	S1C(=NC=C1C(=O)Nc2ccc(cc2)CC=3ON=C(N3)C(C)C)c4cc(c(cc4)C)C
0.263333	S1C(=NC=C1C(=O)Nc2ccc(cc2)CC=3ON=C(N3)C(C)C)c4cc(c(cc4)C)C
0.263333	S1C(=NC=C1C(=O)Nc2ccc(cc2)CC=3ON=C(N3)C(C)C)c4cc(c(cc4)C)C
0.263333	S1C(=NC=C1C(=O)Nc2ccc(cc2)CC=3ON=C(N3)C(C)C)c4cc(c(cc4)C)C
0.262997	O=C(OCC1c2c(c3c1cccc3)cccc2)NC(C4CC4)CC(=O)Nc5c(ccc(c5)C(=O)Nc6ccccc6)C
0.262997	O=C(OCC1c2c(c3c1cccc3)cccc2)NC(C4CC4)CC(=O)Nc5c(ccc(c5)C(=O)Nc6ccccc6)C
0.262997	O=C(OCC1c2c(c3c1cccc3)cccc2)NC(C4CC4)CC(=O)Nc5c(ccc(c5)C(=O)Nc6ccccc6)C
0.262997	O=C(OCC1c2c(c3c1cccc3)cccc2)NC(C4CC4)CC(=O)Nc5c(ccc(c5)C(=O)Nc6ccccc6)C
0.262997	O=C(OCC1c2c(c3c1cccc3)cccc2)NC(C4CC4)CC(=O)Nc5c(ccc(c5)C(=O)Nc6ccccc6)C
0.262997	O=C(OCC1c2c(c3c1cccc3)cccc2)NC(C4CC4)CC(=O)Nc5c(ccc(c5)C(=O)Nc6ccccc6)C
0.262997	O=C(OCC1c2c(c3c1cccc3)cccc2)NC(C4CC4)CC(=O)Nc5c(ccc(c5)C(=O)Nc6ccccc6)C
0.262997	O=C(OCC1c2c(c3c1cccc3)cccc2)NC(C4CC4)CC(=O)Nc5c(ccc(c5)C(=O)Nc6ccccc6)C
0.262997	O=C(OCC1c2c(c3c1cccc3)cccc2)NC(C4CC4)CC(=O)Nc5c(ccc(c5)C(=O)Nc6ccccc6)C
0.262997	O=C(OCC1c2c(c3c1cccc3)cccc2)NC(C4CC4)CC(=O)Nc5c(ccc(c5)C(=O)Nc6ccccc6)C
0.262745	S1C(=NC(=C1)C)Nc2ccc(cc2)C(=O)Nc3cc(ccc3)C(=O)NCCOC
0.262745	S1C(=NC(=C1)C)Nc2ccc(cc2)C(=O)Nc3cc(ccc3)C(=O)NCCOC
0.262745	S1C(=NC(=C1)C)Nc2ccc(cc2)C(=O)Nc3cc(ccc3)C(=O)NCCOC
0.262745	S1C(=NC(=C1)C)Nc2ccc(cc2)C(=O)Nc3cc(ccc3)C(=O)NCCOC
0.262745	S1C(=NC(=C1)C)Nc2ccc(cc2)C(=O)Nc3cc(ccc3)C(=O)NCCOC
0.262745	S1C(=NC(=C1)C)Nc2ccc(cc2)C(=O)Nc3cc(ccc3)C(=O)NCCOC
0.262745	S1C(=NC(=C1)C)Nc2ccc(cc2)C(=O)Nc3cc(ccc3)C(=O)NCCOC
0.262745	S1C(=NC(=C1)C)Nc2ccc(cc2)C(=O)Nc3cc(ccc3)C(=O)NCCOC
0.262745	S1C(=NC(=C1)C)Nc2ccc(cc2)C(=O)Nc3cc(ccc3)C(=O)NCCOC
0.262745	S1C(=NC(=C1)C)Nc2ccc(cc2)C(=O)Nc3cc(ccc3)C(=O)NCCOC
0.26259	S1C(=NC(c2cc(F)ccc2)=C1)NC(=O)c3cc(OCC)c(OCC)cc3
0.26259	S1C(=NC(c2cc(F)ccc2)=C1)NC(=O)c3cc(OCC)c(OCC)cc3
0.26259	S1C(=NC(c2cc(F)ccc2)=C1)NC(=O)c3cc(OCC)c(OCC)cc3
0.26259	S1C(=NC(c2cc(F)ccc2)=C1)NC(=O)c3cc(OCC)c(OCC)cc3
0.26259	S1C(=NC(c2cc(F)ccc2)=C1)NC(=O)c3cc(OCC)c(OCC)cc3
0.26259	S1C(=NC(c2cc(F)ccc2)=C1)NC(=O)c3cc(OCC)c(OCC)cc3
0.26259	S1C(=NC(c2cc(F)ccc2)=C1)NC(=O)c3cc(OCC)c(OCC)cc3
0.26259	S1C(=NC(c2cc(F)ccc2)=C1)NC(=O)c3cc(OCC)c(OCC)cc3
0.26259	S1C(=NC(c2cc(F)ccc2)=C1)NC(=O)c3cc(OCC)c(OCC)cc3
0.26259	S1C(=NC(c2cc(F)ccc2)=C1)NC(=O)c3cc(OCC)c(OCC)cc3
0.262548	Fc1c(C#N)cc(NC(=O)c2cc(OCC)c(cc2)C)cc1
0.261708	O=C(Nc1cc(NC(=O)CN(C)C)c(cc1)C)c2c3c(nc(c2)C4CC4)N(N=C3)Cc5cnccc5
0.261708	O=C(Nc1cc(NC(=O)CN(C)C)c(cc1)C)c2c3c(nc(c2)C4CC4)N(N=C3)Cc5cnccc5
0.261708	O=C(Nc1cc(NC(=O)CN(C)C)c(cc1)C)c2c3c(nc(c2)C4CC4)N(N=C3)Cc5cnccc5
0.261708	O=C(Nc1cc(NC(=O)CN(C)C)c(cc1)C)c2c3c(nc(c2)C4CC4)N(N=C3)Cc5cnccc5
0.261708	O=C(Nc1cc(NC(=O)CN(C)C)c(cc1)C)c2c3c(nc(c2)C4CC4)N(N=C3)Cc5cnccc5
0.261708	O=C(Nc1cc(NC(=O)CN(C)C)c(cc1)C)c2c3c(nc(c2)C4CC4)N(N=C3)Cc5cnccc5
0.261708	O=C(Nc1cc(NC(=O)CN(C)C)c(cc1)C)c2c3c(nc(c2)C4CC4)N(N=C3)Cc5cnccc5
0.261708	O=C(Nc1cc(NC(=O)CN(C)C)c(cc1)C)c2c3c(nc(c2)C4CC4)N(N=C3)Cc5cnccc5
0.261708	O=C(Nc1cc(NC(=O)CN(C)C)c(cc1)C)c2c3c(nc(c2)C4CC4)N(N=C3)Cc5cnccc5
0.261708	O=C(Nc1cc(NC(=O)CN(C)C)c(cc1)C)c2c3c(nc(c2)C4CC4)N(N=C3)Cc5cnccc5
0.261589	O=C(Nc1cc(OCC2CCOCC2)c(cc1)C)c3cnc(N4CC(OC(C4)C)C)cc3
0.261589	O=C(Nc1cc(OCC2CCOCC2)c(cc1)C)c3cnc(N4CC(OC(C4)C)C)cc3
0.261589	O=C(Nc1cc(OCC2CCOCC2)c(cc1)C)c3cnc(N4CC(OC(C4)C)C)cc3
0.261589	O=C(Nc1cc(OCC2CCOCC2)c(cc1)C)c3cnc(N4CC(OC(C4)C)C)cc3
0.261589	O=C(Nc1cc(OCC2CCOCC2)c(cc1)C)c3cnc(N4CC(OC(C4)C)C)cc3
0.261589	O=C(Nc1cc(OCC2CCOCC2)c(cc1)C)c3cnc(N4CC(OC(C4)C)C)cc3
0.261589	O=C(Nc1cc(OCC2CCOCC2)c(cc1)C)c3cnc(N4CC(OC(C4)C)C)cc3
0.261589	O=C(Nc1cc(OCC2CCOCC2)c(cc1)C)c3cnc(N4CC(OC(C4)C)C)cc3
0.261589	O=C(Nc1cc(OCC2CCOCC2)c(cc1)C)c3cnc(N4CC(OC(C4)C)C)cc3
0.261484	S1C(=NC(=C1)C)Nc2ccc(cc2)C(=O)Nc3c(cccc3)C(=O)N4CCCCCC4
0.261484	S1C(=NC(=C1)C)Nc2ccc(cc2)C(=O)Nc3c(cccc3)C(=O)N4CCCCCC4
0.261484	S1C(=NC(=C1)C)Nc2ccc(cc2)C(=O)Nc3c(cccc3)C(=O)N4CCCCCC4
0.261484	S1C(=NC(=C1)C)Nc2ccc(cc2)C(=O)Nc3c(cccc3)C(=O)N4CCCCCC4
0.261484	S1C(=NC(=C1)C)Nc2ccc(cc2)C(=O)Nc3c(cccc3)C(=O)N4CCCCCC4
0.261484	S1C(=NC(=C1)C)Nc2ccc(cc2)C(=O)Nc3c(cccc3)C(=O)N4CCCCCC4
0.261484	S1C(=NC(=C1)C)Nc2ccc(cc2)C(=O)Nc3c(cccc3)C(=O)N4CCCCCC4
0.261364	O=C(Nc1ccc(cc1)CN2CC(CCC2)C)C3=CN(C=C3)Cc4ccccc4
0.261364	O=C(Nc1ccc(cc1)CN2CC(CCC2)C)C3=CN(C=C3)Cc4ccccc4
0.261364	O=C(Nc1ccc(cc1)CN2CC(CCC2)C)C3=CN(C=C3)Cc4ccccc4
0.261364	O=C(Nc1ccc(cc1)CN2CC(CCC2)C)C3=CN(C=C3)Cc4ccccc4
0.261364	O=C(Nc1ccc(cc1)CN2CC(CCC2)C)C3=CN(C=C3)Cc4ccccc4
0.261364	O=C(Nc1ccc(cc1)CN2CC(CCC2)C)C3=CN(C=C3)Cc4ccccc4
0.261364	O=C(Nc1ccc(cc1)CN2CC(CCC2)C)C3=CN(C=C3)Cc4ccccc4
0.261364	O=C(Nc1ccc(cc1)CN2CC(CCC2)C)C3=CN(C=C3)Cc4ccccc4
0.261364	O=C(Nc1ccc(cc1)CN2CC(CCC2)C)C3=CN(C=C3)Cc4ccccc4
0.261364	O=C(Nc1ccc(cc1)CN2CC(CCC2)C)C3=CN(C=C3)Cc4ccccc4
0.26129	Clc1c(cc(NC(=O)CC2=NOC(=N2)c3cc(ccc3)CN4CCCCC4)c(OC)c1)C
0.26129	Clc1c(cc(NC(=O)CC2=NOC(=N2)c3cc(ccc3)CN4CCCCC4)c(OC)c1)C
0.26087	Clc1c(NC(=O)C=2SC=CC2)cc(cc1)C(=O)Nc3ccc(cc3)C(=O)N
0.26087	Clc1c(NC(=O)C=2SC=CC2)cc(cc1)C(=O)Nc3ccc(cc3)C(=O)N
0.26087	Clc1c(NC(=O)C=2SC=CC2)cc(cc1)C(=O)Nc3ccc(cc3)C(=O)N
0.26087	Clc1c(NC(=O)C=2SC=CC2)cc(cc1)C(=O)Nc3ccc(cc3)C(=O)N
0.26087	Clc1c(NC(=O)C=2SC=CC2)cc(cc1)C(=O)Nc3ccc(cc3)C(=O)N
0.26087	Clc1c(NC(=O)C=2SC=CC2)cc(cc1)C(=O)Nc3ccc(cc3)C(=O)N
0.26087	Clc1c(NC(=O)C=2SC=CC2)cc(cc1)C(=O)Nc3ccc(cc3)C(=O)N
0.26087	Clc1c(NC(=O)C=2SC=CC2)cc(cc1)C(=O)Nc3ccc(cc3)C(=O)N
0.26087	Clc1c(NC(=O)C=2SC=CC2)cc(cc1)C(=O)Nc3ccc(cc3)C(=O)N
0.26087	Clc1c(NC(=O)C=2SC=CC2)cc(cc1)C(=O)Nc3ccc(cc3)C(=O)N
0.260664	Clc1ccc(cc1)C(=O)Nc2cc(ccc2)C
0.260664	Clc1ccc(cc1)C(=O)Nc2cc(ccc2)C
0.260664	Clc1ccc(cc1)C(=O)Nc2cc(ccc2)C
0.260664	Clc1ccc(cc1)C(=O)Nc2cc(ccc2)C
0.260664	Clc1ccc(cc1)C(=O)Nc2cc(ccc2)C
0.260664	Clc1ccc(cc1)C(=O)Nc2cc(ccc2)C
0.260664	Clc1ccc(cc1)C(=O)Nc2cc(ccc2)C
0.260664	Clc1ccc(cc1)C(=O)Nc2cc(ccc2)C
0.260664	Clc1ccc(cc1)C(=O)Nc2cc(ccc2)C
0.260664	Clc1ccc(cc1)C(=O)Nc2cc(ccc2)C
0.260417	Clc1c(Cl)ccc(c2c(ccc(F)c2)C(=O)Nc3nc(ccn3)C(C)C)c1
0.260417	Clc1c(Cl)ccc(c2c(ccc(F)c2)C(=O)Nc3nc(ccn3)C(C)C)c1
0.260417	Clc1c(Cl)ccc(c2c(ccc(F)c2)C(=O)Nc3nc(ccn3)C(C)C)c1
0.260417	Clc1c(Cl)ccc(c2c(ccc(F)c2)C(=O)Nc3nc(ccn3)C(C)C)c1
0.260417	Clc1c(Cl)ccc(c2c(ccc(F)c2)C(=O)Nc3nc(ccn3)C(C)C)c1
0.260417	Clc1c(Cl)ccc(c2c(ccc(F)c2)C(=O)Nc3nc(ccn3)C(C)C)c1
0.260417	Clc1c(Cl)ccc(c2c(ccc(F)c2)C(=O)Nc3nc(ccn3)C(C)C)c1
0.260417	Clc1c(Cl)ccc(c2c(ccc(F)c2)C(=O)Nc3nc(ccn3)C(C)C)c1
0.260417	Clc1c(Cl)ccc(c2c(ccc(F)c2)C(=O)Nc3nc(ccn3)C(C)C)c1
0.260417	Clc1c(Cl)ccc(c2c(ccc(F)c2)C(=O)Nc3nc(ccn3)C(C)C)c1
0.260377	Brc1cc(c(cc1)CC)C(=O)Nc2ccc(OCc3cnccc3)cc2
0.259649	S1C(=NC=C1C(=O)NCCc2ccc(N3CCN(CC3)C)cc2)c4cc(c(cc4)C)C
0.259649	S1C(=NC=C1C(=O)NCCc2ccc(N3CCN(CC3)C)cc2)c4cc(c(cc4)C)C
0.259649	S1C(=NC=C1C(=O)NCCc2ccc(N3CCN(CC3)C)cc2)c4cc(c(cc4)C)C
0.259649	S1C(=NC=C1C(=O)NCCc2ccc(N3CCN(CC3)C)cc2)c4cc(c(cc4)C)C
0.259649	S1C(=NC=C1C(=O)NCCc2ccc(N3CCN(CC3)C)cc2)c4cc(c(cc4)C)C
0.259649	S1C(=NC=C1C(=O)NCCc2ccc(N3CCN(CC3)C)cc2)c4cc(c(cc4)C)C
0.259649	S1C(=NC=C1C(=O)NCCc2ccc(N3CCN(CC3)C)cc2)c4cc(c(cc4)C)C
0.259649	S1C(=NC=C1C(=O)NCCc2ccc(N3CCN(CC3)C)cc2)c4cc(c(cc4)C)C
0.259649	S1C(=NC=C1C(=O)NCCc2ccc(N3CCN(CC3)C)cc2)c4cc(c(cc4)C)C
0.259574	O=C(Nc1c(ccc(N)c1)C)CN2CCCCC2
0.259574	O=C(Nc1c(ccc(N)c1)C)CN2CCCCC2
0.259574	O=C(Nc1c(ccc(N)c1)C)CN2CCCCC2
0.259574	O=C(Nc1c(ccc(N)c1)C)CN2CCCCC2
0.259574	O=C(Nc1c(ccc(N)c1)C)CN2CCCCC2
0.259574	O=C(Nc1c(ccc(N)c1)C)CN2CCCCC2
0.259398	O=C(Nc1c(ccc(c1)C(=O)C)C)C(NCC)Cc2ccccc2
0.259259	O=C(Nc1cc(NCC=Cc2ccccc2)c(cc1)C)NCC
0.259259	O=C(Nc1cc(NCC=Cc2ccccc2)c(cc1)C)NCC
0.259259	O=C(Nc1cc(NCC=Cc2ccccc2)c(cc1)C)NCC
0.259259	O=C(Nc1cc(NCC=Cc2ccccc2)c(cc1)C)NCC
0.259259	O=C(Nc1cc(NCC=Cc2ccccc2)c(cc1)C)NCC
0.259259	O=C(Nc1cc(NCC=Cc2ccccc2)c(cc1)C)NCC
0.259259	O=C(Nc1cc(NCC=Cc2ccccc2)c(cc1)C)NCC
0.259259	O=C(Nc1cc(NCC=Cc2ccccc2)c(cc1)C)NCC
0.259259	O=C(Nc1cc(NCC=Cc2ccccc2)c(cc1)C)NCC
0.259259	O=C(Nc1cc(NCC=Cc2ccccc2)c(cc1)C)NCC
0.259259	O=C(N1CCN(Cc2ccncc2)CC1)CCNC(=O)C3=NN(C(c4cnccc4)=C3)C
0.259259	O=C(N1CCN(Cc2ccncc2)CC1)CCNC(=O)C3=NN(C(c4cnccc4)=C3)C
0.259259	O=C(N1CCN(Cc2ccncc2)CC1)CCNC(=O)C3=NN(C(c4cnccc4)=C3)C
0.259259	O=C(N1CCN(Cc2ccncc2)CC1)CCNC(=O)C3=NN(C(c4cnccc4)=C3)C
0.259259	O=C(N1CCN(Cc2ccncc2)CC1)CCNC(=O)C3=NN(C(c4cnccc4)=C3)C
0.259259	O=C(N1CCN(Cc2ccncc2)CC1)CCNC(=O)C3=NN(C(c4cnccc4)=C3)C
0.259259	O=C(N1CCN(Cc2ccncc2)CC1)CCNC(=O)C3=NN(C(c4cnccc4)=C3)C
0.259259	O=C(N1CCN(Cc2ccncc2)CC1)CCNC(=O)C3=NN(C(c4cnccc4)=C3)C
0.259259	O=C(N1CCN(Cc2ccncc2)CC1)CCNC(=O)C3=NN(C(c4cnccc4)=C3)C
0.259259	O=C(N1CCN(Cc2ccncc2)CC1)CCNC(=O)C3=NN(C(c4cnccc4)=C3)C
0.259259	FC(F)(F)CCc1c(NC(=O)c2cc(OCC)c(cc2)C)cccc1
0.259259	FC(F)(F)CCc1c(NC(=O)c2cc(OCC)c(cc2)C)cccc1
0.259109	O=C(N(CCC(C)(C)C)C)Nc1nc(c2ccccc2)ccn1
0.259109	O=C(N(CCC(C)(C)C)C)Nc1nc(c2ccccc2)ccn1
0.259109	O=C(N(CCC(C)(C)C)C)Nc1nc(c2ccccc2)ccn1
0.259109	O=C(N(CCC(C)(C)C)C)Nc1nc(c2ccccc2)ccn1
0.259109	O=C(N(CCC(C)(C)C)C)Nc1nc(c2ccccc2)ccn1
0.259109	O=C(N(CCC(C)(C)C)C)Nc1nc(c2ccccc2)ccn1
0.259109	O=C(N(CCC(C)(C)C)C)Nc1nc(c2ccccc2)ccn1
0.259109	O=C(N(CCC(C)(C)C)C)Nc1nc(c2ccccc2)ccn1
0.259109	O=C(N(CCC(C)(C)C)C)Nc1nc(c2ccccc2)ccn1
0.259109	O=C(N(CCC(C)(C)C)C)Nc1nc(c2ccccc2)ccn1
0.259109	O=C(Nc1ccc(OCc2cnccc2)cc1)c3ncc(NC)cc3
0.259109	O=C(Nc1ccc(OCc2cnccc2)cc1)c3ncc(NC)cc3
0.259109	O=C(Nc1ccc(OCc2cnccc2)cc1)c3ncc(NC)cc3
0.258964	O=C(NCc1cc(NC(=O)c2ccccc2)ccc1)NCCN3CCC(N)CC3
0.258964	O=C(NCc1cc(NC(=O)c2ccccc2)ccc1)NCCN3CCC(N)CC3
0.258964	O=C(NCc1cc(NC(=O)c2ccccc2)ccc1)NCCN3CCC(N)CC3
0.258964	O=C(NCc1cc(NC(=O)c2ccccc2)ccc1)NCCN3CCC(N)CC3
0.258964	O=C(NCc1cc(NC(=O)c2ccccc2)ccc1)NCCN3CCC(N)CC3
0.258964	O=C(NCc1cc(NC(=O)c2ccccc2)ccc1)NCCN3CCC(N)CC3
0.258964	O=C(NCc1cc(NC(=O)c2ccccc2)ccc1)NCCN3CCC(N)CC3
0.258964	O=C(NCc1cc(NC(=O)c2ccccc2)ccc1)NCCN3CCC(N)CC3
0.258964	O=C(NCc1cc(NC(=O)c2ccccc2)ccc1)NCCN3CCC(N)CC3
0.258964	O=C(NCc1cc(NC(=O)c2ccccc2)ccc1)NCCN3CCC(N)CC3
0.258865	O=C(Nc1c(ccc(c1)C(=O)NCC)C)c2c3c(OCC3)ccc2
0.258865	O=C(Nc1c(ccc(c1)C(=O)NCC)C)c2c3c(OCC3)ccc2
0.258865	O=C(Nc1c(ccc(c1)C(=O)NCC)C)c2c3c(OCC3)ccc2
0.258865	O=C(Nc1c(ccc(c1)C(=O)NCC)C)c2c3c(OCC3)ccc2
0.258865	O=C(Nc1c(ccc(c1)C(=O)NCC)C)c2c3c(OCC3)ccc2
0.258865	O=C(Nc1c(ccc(c1)C(=O)NCC)C)c2c3c(OCC3)ccc2
0.258865	O=C(Nc1c(ccc(c1)C(=O)NCC)C)c2c3c(OCC3)ccc2
0.258503	FC(F)(F)c1ccc(cc1)C=2OC(C(=O)Nc3c(ccc(N4N=NN=C4)c3)C)=CC2
0.258427	O=C(Nc1ccc(OCc2cnccc2)cc1)c3c(c(NC(=O)C)ccc3)C
0.258427	O=C(Nc1ccc(OCc2cnccc2)cc1)c3c(c(NC(=O)C)ccc3)C
0.258427	O=C(Nc1ccc(OCc2cnccc2)cc1)c3c(c(NC(=O)C)ccc3)C
0.258427	O=C(Nc1ccc(OCc2cnccc2)cc1)c3c(c(NC(=O)C)ccc3)C
0.258427	O=C(Nc1ccc(OCc2cnccc2)cc1)c3c(c(NC(=O)C)ccc3)C
0.258427	O=C(Nc1ccc(OCc2cnccc2)cc1)c3c(c(NC(=O)C)ccc3)C
0.258427	O=C(Nc1ccc(OCc2cnccc2)cc1)c3c(c(NC(=O)C)ccc3)C
0.258427	O=C(Nc1ccc(OCc2cnccc2)cc1)c3c(c(NC(=O)C)ccc3)C
0.258303	Clc1ncc(cc1)CN2CCN(CC=3ON=C(N3)c4c(cccc4)C)CC2
0.258303	Clc1ncc(cc1)CN2CCN(CC=3ON=C(N3)c4c(cccc4)C)CC2
0.258303	Clc1ncc(cc1)CN2CCN(CC=3ON=C(N3)c4c(cccc4)C)CC2
0.258303	Clc1ncc(cc1)CN2CCN(CC=3ON=C(N3)c4c(cccc4)C)CC2
0.258303	Clc1ncc(cc1)CN2CCN(CC=3ON=C(N3)c4c(cccc4)C)CC2
0.258303	Clc1ncc(cc1)CN2CCN(CC=3ON=C(N3)c4c(cccc4)C)CC2
0.258303	Clc1ncc(cc1)CN2CCN(CC=3ON=C(N3)c4c(cccc4)C)CC2
0.258303	Clc1ncc(cc1)CN2CCN(CC=3ON=C(N3)c4c(cccc4)C)CC2
0.258303	Clc1ncc(cc1)CN2CCN(CC=3ON=C(N3)c4c(cccc4)C)CC2
0.258303	Clc1ncc(cc1)CN2CCN(CC=3ON=C(N3)c4c(cccc4)C)CC2
0.258065	Ic1c(F)ccc(c1)C(=O)Nc2cc(ccc2)C3=NN=C(N3C)C
0.258065	Ic1c(F)ccc(c1)C(=O)Nc2cc(ccc2)C3=NN=C(N3C)C
0.258065	Ic1c(F)ccc(c1)C(=O)Nc2cc(ccc2)C3=NN=C(N3C)C
0.258065	Ic1c(F)ccc(c1)C(=O)Nc2cc(ccc2)C3=NN=C(N3C)C
0.258065	Ic1c(F)ccc(c1)C(=O)Nc2cc(ccc2)C3=NN=C(N3C)C
0.258065	Ic1c(F)ccc(c1)C(=O)Nc2cc(ccc2)C3=NN=C(N3C)C
0.258065	Ic1c(F)ccc(c1)C(=O)Nc2cc(ccc2)C3=NN=C(N3C)C
0.258065	Ic1c(F)ccc(c1)C(=O)Nc2cc(ccc2)C3=NN=C(N3C)C
0.258065	Ic1c(F)ccc(c1)C(=O)Nc2cc(ccc2)C3=NN=C(N3C)C
0.258065	Ic1c(F)ccc(c1)C(=O)Nc2cc(ccc2)C3=NN=C(N3C)C
0.258065	O=C(Nc1c(N2CCOCC2)cc(N3CCOCC3)cc1)c4ccc(N(Cc5ccc(cc5)C)C)cc4
0.258065	O=C(Nc1c(N2CCOCC2)cc(N3CCOCC3)cc1)c4ccc(N(Cc5ccc(cc5)C)C)cc4
0.258065	O=C(Nc1c(N2CCOCC2)cc(N3CCOCC3)cc1)c4ccc(N(Cc5ccc(cc5)C)C)cc4
0.258065	O=C(Nc1c(N2CCOCC2)cc(N3CCOCC3)cc1)c4ccc(N(Cc5ccc(cc5)C)C)cc4
0.258065	O=C(Nc1c(N2CCOCC2)cc(N3CCOCC3)cc1)c4ccc(N(Cc5ccc(cc5)C)C)cc4
0.258065	O=C(Nc1c(N2CCOCC2)cc(N3CCOCC3)cc1)c4ccc(N(Cc5ccc(cc5)C)C)cc4
0.258065	O=C(Nc1c(N2CCOCC2)cc(N3CCOCC3)cc1)c4ccc(N(Cc5ccc(cc5)C)C)cc4
0.258065	O=C(Nc1c(N2CCOCC2)cc(N3CCOCC3)cc1)c4ccc(N(Cc5ccc(cc5)C)C)cc4
0.258065	O=C(Nc1c(N2CCOCC2)cc(N3CCOCC3)cc1)c4ccc(N(Cc5ccc(cc5)C)C)cc4
0.258065	O=C(Nc1c(N2CCOCC2)cc(N3CCOCC3)cc1)c4ccc(N(Cc5ccc(cc5)C)C)cc4
0.258065	S(F)(=O)(=O)c1c(F)cc(NC(=O)c2cc(F)c(N3CCN(CC3)C)cc2)cc1
0.258065	S(F)(=O)(=O)c1c(F)cc(NC(=O)c2cc(F)c(N3CCN(CC3)C)cc2)cc1
0.258065	S(F)(=O)(=O)c1c(F)cc(NC(=O)c2cc(F)c(N3CCN(CC3)C)cc2)cc1
0.258065	S(F)(=O)(=O)c1c(F)cc(NC(=O)c2cc(F)c(N3CCN(CC3)C)cc2)cc1
0.258065	S(F)(=O)(=O)c1c(F)cc(NC(=O)c2cc(F)c(N3CCN(CC3)C)cc2)cc1
0.258065	S(F)(=O)(=O)c1c(F)cc(NC(=O)c2cc(F)c(N3CCN(CC3)C)cc2)cc1
0.258065	S(F)(=O)(=O)c1c(F)cc(NC(=O)c2cc(F)c(N3CCN(CC3)C)cc2)cc1
0.258065	S(F)(=O)(=O)c1c(F)cc(NC(=O)c2cc(F)c(N3CCN(CC3)C)cc2)cc1
0.258065	S(F)(=O)(=O)c1c(F)cc(NC(=O)c2cc(F)c(N3CCN(CC3)C)cc2)cc1
0.258065	S(F)(=O)(=O)c1c(F)cc(NC(=O)c2cc(F)c(N3CCN(CC3)C)cc2)cc1
0.257692	S(c1ccccc1)Cc2ccc(cc2)C(=O)Nc3c(O)ccc(OC(F)(F)F)c3
0.257692	S(c1ccccc1)Cc2ccc(cc2)C(=O)Nc3c(O)ccc(OC(F)(F)F)c3
0.257692	S(c1ccccc1)Cc2ccc(cc2)C(=O)Nc3c(O)ccc(OC(F)(F)F)c3
0.257692	S(c1ccccc1)Cc2ccc(cc2)C(=O)Nc3c(O)ccc(OC(F)(F)F)c3
0.257692	S(c1ccccc1)Cc2ccc(cc2)C(=O)Nc3c(O)ccc(OC(F)(F)F)c3
0.257692	S(c1ccccc1)Cc2ccc(cc2)C(=O)Nc3c(O)ccc(OC(F)(F)F)c3
0.257692	S(c1ccccc1)Cc2ccc(cc2)C(=O)Nc3c(O)ccc(OC(F)(F)F)c3
0.257692	S(c1ccccc1)Cc2ccc(cc2)C(=O)Nc3c(O)ccc(OC(F)(F)F)c3
0.257692	S(c1ccccc1)Cc2ccc(cc2)C(=O)Nc3c(O)ccc(OC(F)(F)F)c3
0.257692	S(c1ccccc1)Cc2ccc(cc2)C(=O)Nc3c(O)ccc(OC(F)(F)F)c3
0.257042	O=C(N1CCCCCC1)c2c(NC(=O)c3cc(OCC)c(cc3)C)cccc2
0.257042	O=C(N1CCCCCC1)c2c(NC(=O)c3cc(OCC)c(cc3)C)cccc2
0.257042	O=C(N1CCCCCC1)c2c(NC(=O)c3cc(OCC)c(cc3)C)cccc2
0.257042	O=C(N1CCCCCC1)c2c(NC(=O)c3cc(OCC)c(cc3)C)cccc2
0.257042	O=C(N1CCCCCC1)c2c(NC(=O)c3cc(OCC)c(cc3)C)cccc2
0.257042	O=C(N1CCCCCC1)c2c(NC(=O)c3cc(OCC)c(cc3)C)cccc2
0.257042	O=C(N1CCCCCC1)c2c(NC(=O)c3cc(OCC)c(cc3)C)cccc2
0.257042	O=C(N1CCCCCC1)c2c(NC(=O)c3cc(OCC)c(cc3)C)cccc2
0.257042	O=C(N1CCCCCC1)c2c(NC(=O)c3cc(OCC)c(cc3)C)cccc2
0.257042	O=C(N1CCCCCC1)c2c(NC(=O)c3cc(OCC)c(cc3)C)cccc2
0.257042	O=C(Nc1cc(c(OC(C)C)cc1)C(=O)N)c2ccc(c3c(cccc3)CN)cc2
0.257042	O=C(Nc1cc(c(OC(C)C)cc1)C(=O)N)c2ccc(c3c(cccc3)CN)cc2
0.257042	O=C(Nc1cc(c(OC(C)C)cc1)C(=O)N)c2ccc(c3c(cccc3)CN)cc2
0.257042	O=C(Nc1cc(c(OC(C)C)cc1)C(=O)N)c2ccc(c3c(cccc3)CN)cc2
0.257042	O=C(Nc1cc(c(OC(C)C)cc1)C(=O)N)c2ccc(c3c(cccc3)CN)cc2
0.256849	Clc1c(ccc(NC(=O)c2cc(OC)c(OCC(=O)Nc3ccc(OCC)cc3)cc2)c1)C(=O)Nc4cnccc4
0.256849	Clc1c(ccc(NC(=O)c2cc(OC)c(OCC(=O)Nc3ccc(OCC)cc3)cc2)c1)C(=O)Nc4cnccc4
0.256849	Clc1c(ccc(NC(=O)c2cc(OC)c(OCC(=O)Nc3ccc(OCC)cc3)cc2)c1)C(=O)Nc4cnccc4
0.256849	Clc1c(ccc(NC(=O)c2cc(OC)c(OCC(=O)Nc3ccc(OCC)cc3)cc2)c1)C(=O)Nc4cnccc4
0.256849	Clc1c(ccc(NC(=O)c2cc(OC)c(OCC(=O)Nc3ccc(OCC)cc3)cc2)c1)C(=O)Nc4cnccc4
0.256849	Clc1c(ccc(NC(=O)c2cc(OC)c(OCC(=O)Nc3ccc(OCC)cc3)cc2)c1)C(=O)Nc4cnccc4
0.256849	Clc1c(ccc(NC(=O)c2cc(OC)c(OCC(=O)Nc3ccc(OCC)cc3)cc2)c1)C(=O)Nc4cnccc4
0.256849	Clc1c(ccc(NC(=O)c2cc(OC)c(OCC(=O)Nc3ccc(OCC)cc3)cc2)c1)C(=O)Nc4cnccc4
0.256849	Clc1c(ccc(NC(=O)c2cc(OC)c(OCC(=O)Nc3ccc(OCC)cc3)cc2)c1)C(=O)Nc4cnccc4
0.256849	Clc1c(ccc(NC(=O)c2cc(OC)c(OCC(=O)Nc3ccc(OCC)cc3)cc2)c1)C(=O)Nc4cnccc4
0.256849	S(=O)(=O)(N(C)C)c1c(ccc(c1)C(=O)Nc2c(c3cc(F)cc(F)c3)cccc2)C
0.256849	S(=O)(=O)(N(C)C)c1c(ccc(c1)C(=O)Nc2c(c3cc(F)cc(F)c3)cccc2)C
0.256667	S1C(=NC=C1C(=O)NC=2N(N=C(c3ccncc3)C2)C)c4cc(c(cc4)C)C
0.256604	O=C(Nc1c(cc(cc1)C(=O)NC(C)C)C)c2ccc(NN3C(=O)CCC3=O)cc2
0.256604	O=C(Nc1c(cc(cc1)C(=O)NC(C)C)C)c2ccc(NN3C(=O)CCC3=O)cc2
0.256604	O=C(Nc1c(cc(cc1)C(=O)NC(C)C)C)c2ccc(NN3C(=O)CCC3=O)cc2
0.256604	O=C(Nc1c(cc(cc1)C(=O)NC(C)C)C)c2ccc(NN3C(=O)CCC3=O)cc2
0.256604	O=C(Nc1c(cc(cc1)C(=O)NC(C)C)C)c2ccc(NN3C(=O)CCC3=O)cc2
0.256604	O=C(Nc1c(cc(cc1)C(=O)NC(C)C)C)c2ccc(NN3C(=O)CCC3=O)cc2
0.256604	O=C(Nc1c(cc(cc1)C(=O)NC(C)C)C)c2ccc(NN3C(=O)CCC3=O)cc2
0.256604	O=C(Nc1c(cc(cc1)C(=O)NC(C)C)C)c2ccc(NN3C(=O)CCC3=O)cc2
0.256604	O=C(Nc1c(cc(cc1)C(=O)NC(C)C)C)c2ccc(NN3C(=O)CCC3=O)cc2
0.256173	S(=O)(=O)(N1CCOCC1)c2c(ccc(c2)C(=O)NC=3SC=C(N3)c4cc(F)ccc4)CC
0.256173	S(=O)(=O)(N1CCOCC1)c2c(ccc(c2)C(=O)NC=3SC=C(N3)c4cc(F)ccc4)CC
0.255814	S(c1c(cccc1)C)c2ccc(cc2)C(=O)Nc3c(SC)cc(O)cc3
0.255814	S(c1c(cccc1)C)c2ccc(cc2)C(=O)Nc3c(SC)cc(O)cc3
0.255814	S(c1c(cccc1)C)c2ccc(cc2)C(=O)Nc3c(SC)cc(O)cc3
0.255814	S(c1c(cccc1)C)c2ccc(cc2)C(=O)Nc3c(SC)cc(O)cc3
0.255814	S(c1c(cccc1)C)c2ccc(cc2)C(=O)Nc3c(SC)cc(O)cc3
0.255814	S(c1c(cccc1)C)c2ccc(cc2)C(=O)Nc3c(SC)cc(O)cc3
0.255814	S(c1c(cccc1)C)c2ccc(cc2)C(=O)Nc3c(SC)cc(O)cc3
0.255814	S(c1c(cccc1)C)c2ccc(cc2)C(=O)Nc3c(SC)cc(O)cc3
0.255814	S(c1c(cccc1)C)c2ccc(cc2)C(=O)Nc3c(SC)cc(O)cc3
0.255814	S(c1c(cccc1)C)c2ccc(cc2)C(=O)Nc3c(SC)cc(O)cc3
0.255725	Brc1ccc(cc1)C(=O)CCC(=O)Nc2c(ccc(N3CCOCC3)c2)C
0.255725	Brc1ccc(cc1)C(=O)CCC(=O)Nc2c(ccc(N3CCOCC3)c2)C
0.255725	Brc1ccc(cc1)C(=O)CCC(=O)Nc2c(ccc(N3CCOCC3)c2)C
0.255725	Brc1ccc(cc1)C(=O)CCC(=O)Nc2c(ccc(N3CCOCC3)c2)C
0.255725	Brc1ccc(cc1)C(=O)CCC(=O)Nc2c(ccc(N3CCOCC3)c2)C
0.255725	Brc1ccc(cc1)C(=O)CCC(=O)Nc2c(ccc(N3CCOCC3)c2)C
0.255725	Brc1ccc(cc1)C(=O)CCC(=O)Nc2c(ccc(N3CCOCC3)c2)C
0.255725	Brc1ccc(cc1)C(=O)CCC(=O)Nc2c(ccc(N3CCOCC3)c2)C
0.255725	Brc1ccc(cc1)C(=O)CCC(=O)Nc2c(ccc(N3CCOCC3)c2)C
0.255725	Brc1ccc(cc1)C(=O)CCC(=O)Nc2c(ccc(N3CCOCC3)c2)C
0.255663	Fc1cc(ccc1)C(N(C(=O)Nc2c(ccc(c2)C(=O)Nc3cc(ccc3)C(F)(F)F)C)C)CO
0.255663	Fc1cc(ccc1)C(N(C(=O)Nc2c(ccc(c2)C(=O)Nc3cc(ccc3)C(F)(F)F)C)C)CO
0.255663	S1C(=NC(c2ccccc2)=C1)C(C#N)=C(Nc3c(ccc(N4CCOCC4)c3)C)C
0.255663	S1C(=NC(c2ccccc2)=C1)C(C#N)=C(Nc3c(ccc(N4CCOCC4)c3)C)C
0.255663	S1C(=NC(c2ccccc2)=C1)C(C#N)=C(Nc3c(ccc(N4CCOCC4)c3)C)C
0.255663	S1C(=NC(c2ccccc2)=C1)C(C#N)=C(Nc3c(ccc(N4CCOCC4)c3)C)C
0.255663	S1C(=NC(c2ccccc2)=C1)C(C#N)=C(Nc3c(ccc(N4CCOCC4)c3)C)C
0.255663	S1C(=NC(c2ccccc2)=C1)C(C#N)=C(Nc3c(ccc(N4CCOCC4)c3)C)C
0.255663	S1C(=NC(c2ccccc2)=C1)C(C#N)=C(Nc3c(ccc(N4CCOCC4)c3)C)C
0.255663	S1C(=NC(c2ccccc2)=C1)C(C#N)=C(Nc3c(ccc(N4CCOCC4)c3)C)C
0.255663	S1C(=NC(c2ccccc2)=C1)C(C#N)=C(Nc3c(ccc(N4CCOCC4)c3)C)C
0.255663	S1C(=NC(c2ccccc2)=C1)C(C#N)=C(Nc3c(ccc(N4CCOCC4)c3)C)C
0.255556	S1(=O)C(CN(C(=O)Nc2nc(c3ccccc3)ccn2)CC1)C
0.255556	S1(=O)C(CN(C(=O)Nc2nc(c3ccccc3)ccn2)CC1)C
0.255556	S1(=O)C(CN(C(=O)Nc2nc(c3ccccc3)ccn2)CC1)C
0.255556	S1(=O)C(CN(C(=O)Nc2nc(c3ccccc3)ccn2)CC1)C
0.255556	S1(=O)C(CN(C(=O)Nc2nc(c3ccccc3)ccn2)CC1)C
0.255556	S1(=O)C(CN(C(=O)Nc2nc(c3ccccc3)ccn2)CC1)C
0.255556	S1(=O)C(CN(C(=O)Nc2nc(c3ccccc3)ccn2)CC1)C
0.255556	S1(=O)C(CN(C(=O)Nc2nc(c3ccccc3)ccn2)CC1)C
0.255556	S1(=O)C(CN(C(=O)Nc2nc(c3ccccc3)ccn2)CC1)C
0.255556	S1(=O)C(CN(C(=O)Nc2nc(c3ccccc3)ccn2)CC1)C
0.255245	S1C(=NC(=C1)C)Nc2ccc(cc2)C(=O)Nc3cc(C#N)c(Oc4ccc(cc4)C(F)(F)F)cc3
0.255245	S1C(=NC(=C1)C)Nc2ccc(cc2)C(=O)Nc3cc(C#N)c(Oc4ccc(cc4)C(F)(F)F)cc3
0.255245	S1C(=NC(=C1)C)Nc2ccc(cc2)C(=O)Nc3cc(C#N)c(Oc4ccc(cc4)C(F)(F)F)cc3
0.255245	S1C(=NC(=C1)C)Nc2ccc(cc2)C(=O)Nc3cc(C#N)c(Oc4ccc(cc4)C(F)(F)F)cc3
0.255245	S1C(=NC(=C1)C)Nc2ccc(cc2)C(=O)Nc3cc(C#N)c(Oc4ccc(cc4)C(F)(F)F)cc3
0.255245	S1C(=NC(=C1)C)Nc2ccc(cc2)C(=O)Nc3cc(C#N)c(Oc4ccc(cc4)C(F)(F)F)cc3
0.255245	S1C(=NC(=C1)C)Nc2ccc(cc2)C(=O)Nc3cc(C#N)c(Oc4ccc(cc4)C(F)(F)F)cc3
0.255245	S1C(=NC(=C1)C)Nc2ccc(cc2)C(=O)Nc3cc(C#N)c(Oc4ccc(cc4)C(F)(F)F)cc3
0.255245	S1C(=NC(=C1)C)Nc2ccc(cc2)C(=O)Nc3cc(C#N)c(Oc4ccc(cc4)C(F)(F)F)cc3
0.255172	Brc1cnc(c(NC(=O)c2cc(OCC3=CSC(Br)=C3)c(cc2)C)c1)C
0.255172	Brc1cnc(c(NC(=O)c2cc(OCC3=CSC(Br)=C3)c(cc2)C)c1)C
0.255172	Brc1cnc(c(NC(=O)c2cc(OCC3=CSC(Br)=C3)c(cc2)C)c1)C
0.255172	Brc1cnc(c(NC(=O)c2cc(OCC3=CSC(Br)=C3)c(cc2)C)c1)C
0.255172	Brc1cnc(c(NC(=O)c2cc(OCC3=CSC(Br)=C3)c(cc2)C)c1)C
0.255172	Brc1cnc(c(NC(=O)c2cc(OCC3=CSC(Br)=C3)c(cc2)C)c1)C
0.255172	Brc1cnc(c(NC(=O)c2cc(OCC3=CSC(Br)=C3)c(cc2)C)c1)C
0.255172	Brc1cnc(c(NC(=O)c2cc(OCC3=CSC(Br)=C3)c(cc2)C)c1)C
0.255172	Brc1cnc(c(NC(=O)c2cc(OCC3=CSC(Br)=C3)c(cc2)C)c1)C
0.255172	Brc1cnc(c(NC(=O)c2cc(OCC3=CSC(Br)=C3)c(cc2)C)c1)C
0.255172	S(=O)(=O)(c1c(F)c(c(F)cc1)C(=O)Nc2cc(ccc2)CN3CCN(CC3)C)C
0.255172	S(=O)(=O)(c1c(F)c(c(F)cc1)C(=O)Nc2cc(ccc2)CN3CCN(CC3)C)C
0.255144	FCCc1ccc(NC(=O)C(=O)NNc2c(ccc(c2)C)C)cc1
0.254826	S(c1c(cccc1)C)c2ccc(cc2)C(=O)Nc3cc(NC(=O)C(OC)C)ccc3
0.254826	S(c1c(cccc1)C)c2ccc(cc2)C(=O)Nc3cc(NC(=O)C(OC)C)ccc3
0.254826	S(c1c(cccc1)C)c2ccc(cc2)C(=O)Nc3cc(NC(=O)C(OC)C)ccc3
0.254826	S(c1c(cccc1)C)c2ccc(cc2)C(=O)Nc3cc(NC(=O)C(OC)C)ccc3
0.254826	S(c1c(cccc1)C)c2ccc(cc2)C(=O)Nc3cc(NC(=O)C(OC)C)ccc3
0.254826	S(c1c(cccc1)C)c2ccc(cc2)C(=O)Nc3cc(NC(=O)C(OC)C)ccc3
0.254826	S(c1c(cccc1)C)c2ccc(cc2)C(=O)Nc3cc(NC(=O)C(OC)C)ccc3
0.254826	S(c1c(cccc1)C)c2ccc(cc2)C(=O)Nc3cc(NC(=O)C(OC)C)ccc3
0.254826	S(c1c(cccc1)C)c2ccc(cc2)C(=O)Nc3cc(NC(=O)C(OC)C)ccc3
0.254826	S(c1c(cccc1)C)c2ccc(cc2)C(=O)Nc3cc(NC(=O)C(OC)C)ccc3
0.254826	O=C(Nc1ccc(cc1)CCCCN)c2cc(OCc3ccncc3)c(OC)cc2
0.254826	O=C(Nc1ccc(cc1)CCCCN)c2cc(OCc3ccncc3)c(OC)cc2
0.254826	O=C(Nc1ccc(cc1)CCCCN)c2cc(OCc3ccncc3)c(OC)cc2
0.254826	O=C(Nc1ccc(cc1)CCCCN)c2cc(OCc3ccncc3)c(OC)cc2
0.254826	O=C(Nc1ccc(cc1)CCCCN)c2cc(OCc3ccncc3)c(OC)cc2
0.254826	O=C(Nc1ccc(cc1)CCCCN)c2cc(OCc3ccncc3)c(OC)cc2
0.254826	O=C(Nc1ccc(cc1)CCCCN)c2cc(OCc3ccncc3)c(OC)cc2
0.254826	O=C(Nc1ccc(cc1)CCCCN)c2cc(OCc3ccncc3)c(OC)cc2
0.254717	O=C(Nc1ccc(cc1)CN2CCN(Cc3ccccc3)CC2)C=O
0.254682	O=C(NC)c1cc(NC(=O)C2=NN(C(c3cnccc3)=C2)C)cc(c1)C(=O)NC
0.254682	O=C(NC)c1cc(NC(=O)C2=NN(C(c3cnccc3)=C2)C)cc(c1)C(=O)NC
0.254682	O=C(NC)c1cc(NC(=O)C2=NN(C(c3cnccc3)=C2)C)cc(c1)C(=O)NC
0.254682	O=C(NC)c1cc(NC(=O)C2=NN(C(c3cnccc3)=C2)C)cc(c1)C(=O)NC
0.254682	O=C(NC)c1cc(NC(=O)C2=NN(C(c3cnccc3)=C2)C)cc(c1)C(=O)NC
0.254682	O=C(NC)c1cc(NC(=O)C2=NN(C(c3cnccc3)=C2)C)cc(c1)C(=O)NC
0.254682	O=C(NC)c1cc(NC(=O)C2=NN(C(c3cnccc3)=C2)C)cc(c1)C(=O)NC
0.254682	O=C(NC)c1cc(NC(=O)C2=NN(C(c3cnccc3)=C2)C)cc(c1)C(=O)NC
0.254682	O=C(NC)c1cc(NC(=O)C2=NN(C(c3cnccc3)=C2)C)cc(c1)C(=O)NC
0.254682	O=C(NC)c1cc(NC(=O)C2=NN(C(c3cnccc3)=C2)C)cc(c1)C(=O)NC
0.254613	O=C(NCCOC)c1cc(NC(=O)C2=NOC(=C2)CN3CCCCC3)ccc1
0.254613	O=C(NCCOC)c1cc(NC(=O)C2=NOC(=C2)CN3CCCCC3)ccc1
0.254613	O=C(NCCOC)c1cc(NC(=O)C2=NOC(=C2)CN3CCCCC3)ccc1
0.254613	O=C(NCCOC)c1cc(NC(=O)C2=NOC(=C2)CN3CCCCC3)ccc1
0.254613	O=C(NCCOC)c1cc(NC(=O)C2=NOC(=C2)CN3CCCCC3)ccc1
0.254613	O=C(NCCOC)c1cc(NC(=O)C2=NOC(=C2)CN3CCCCC3)ccc1
0.254613	O=C(NCCOC)c1cc(NC(=O)C2=NOC(=C2)CN3CCCCC3)ccc1
0.254613	O=C(NCCOC)c1cc(NC(=O)C2=NOC(=C2)CN3CCCCC3)ccc1
0.254613	O=C(NCCOC)c1cc(NC(=O)C2=NOC(=C2)CN3CCCCC3)ccc1
0.254613	O=C(NCCOC)c1cc(NC(=O)C2=NOC(=C2)CN3CCCCC3)ccc1
0.25448	S(c1ccccc1)Cc2ccc(cc2)C(=O)Nc3c(cc(N4CCCCC4)cc3)C(=O)N
0.25448	S(c1ccccc1)Cc2ccc(cc2)C(=O)Nc3c(cc(N4CCCCC4)cc3)C(=O)N
0.25448	S(c1ccccc1)Cc2ccc(cc2)C(=O)Nc3c(cc(N4CCCCC4)cc3)C(=O)N
0.25448	S(c1ccccc1)Cc2ccc(cc2)C(=O)Nc3c(cc(N4CCCCC4)cc3)C(=O)N
0.25448	S(c1ccccc1)Cc2ccc(cc2)C(=O)Nc3c(cc(N4CCCCC4)cc3)C(=O)N
0.254464	O=Cc1cc(Nc2nc(ccn2)C)ccc1
0.254464	O=Cc1cc(Nc2nc(ccn2)C)ccc1
0.254464	O=Cc1cc(Nc2nc(ccn2)C)ccc1
0.254464	O=Cc1cc(Nc2nc(ccn2)C)ccc1
0.254464	O=Cc1cc(Nc2nc(ccn2)C)ccc1
0.254464	O=Cc1cc(Nc2nc(ccn2)C)ccc1
0.254464	O=Cc1cc(Nc2nc(ccn2)C)ccc1
0.254464	O=Cc1cc(Nc2nc(ccn2)C)ccc1
0.254464	O=Cc1cc(Nc2nc(ccn2)C)ccc1
0.254464	O=Cc1cc(Nc2nc(ccn2)C)ccc1
0.254237	O=C(O)c1cc(NC(=O)NC(C)(C)C)c(cc1)C
0.254237	O=C(O)c1cc(NC(=O)NC(C)(C)C)c(cc1)C
0.254237	O=C(O)c1cc(NC(=O)NC(C)(C)C)c(cc1)C
0.254237	O=C(O)c1cc(NC(=O)NC(C)(C)C)c(cc1)C
0.254237	O=C(O)c1cc(NC(=O)NC(C)(C)C)c(cc1)C
0.254237	O=C(O)c1cc(NC(=O)NC(C)(C)C)c(cc1)C
0.254237	O=C(O)c1cc(NC(=O)NC(C)(C)C)c(cc1)C
0.254237	O=C(O)c1cc(NC(=O)NC(C)(C)C)c(cc1)C
0.253846	S(c1ccccc1)Cc2ccc(cc2)C(=O)NCc3cc(NC(=O)c4ncccc4)ccc3
0.253846	S(c1ccccc1)Cc2ccc(cc2)C(=O)NCc3cc(NC(=O)c4ncccc4)ccc3
0.253846	S(c1ccccc1)Cc2ccc(cc2)C(=O)NCc3cc(NC(=O)c4ncccc4)ccc3
0.253846	S(c1ccccc1)Cc2ccc(cc2)C(=O)NCc3cc(NC(=O)c4ncccc4)ccc3
0.253846	S(c1ccccc1)Cc2ccc(cc2)C(=O)NCc3cc(NC(=O)c4ncccc4)ccc3
0.253846	S(c1ccccc1)Cc2ccc(cc2)C(=O)NCc3cc(NC(=O)c4ncccc4)ccc3
0.253846	S(c1ccccc1)Cc2ccc(cc2)C(=O)NCc3cc(NC(=O)c4ncccc4)ccc3
0.253846	S(c1ccccc1)Cc2ccc(cc2)C(=O)NCc3cc(NC(=O)c4ncccc4)ccc3
0.253846	S(c1ccccc1)Cc2ccc(cc2)C(=O)NCc3cc(NC(=O)c4ncccc4)ccc3
0.253846	S(c1ccccc1)Cc2ccc(cc2)C(=O)NCc3cc(NC(=O)c4ncccc4)ccc3
0.253623	O=C(Nc1cc(OCc2c(cccc2)C)ccc1)C3=COC(c4ccccc4)=C3
0.253623	O=C(Nc1cc(OCc2c(cccc2)C)ccc1)C3=COC(c4ccccc4)=C3
0.253571	S1C(=NC=C1CNc2c(ccc(NC(=O)NCC)c2)C)N3CCOCC3
0.253571	O=C(Nc1nccc(NC(=O)C)c1)c2cc(OC)c(OCC(=O)Nc3ccc(OCC)cc3)cc2
0.253571	O=C(Nc1nccc(NC(=O)C)c1)c2cc(OC)c(OCC(=O)Nc3ccc(OCC)cc3)cc2
0.253571	O=C(Nc1nccc(NC(=O)C)c1)c2cc(OC)c(OCC(=O)Nc3ccc(OCC)cc3)cc2
0.253571	O=C(Nc1nccc(NC(=O)C)c1)c2cc(OC)c(OCC(=O)Nc3ccc(OCC)cc3)cc2
0.253571	O=C(Nc1nccc(NC(=O)C)c1)c2cc(OC)c(OCC(=O)Nc3ccc(OCC)cc3)cc2
0.253571	O=C(Nc1nccc(NC(=O)C)c1)c2cc(OC)c(OCC(=O)Nc3ccc(OCC)cc3)cc2
0.253571	O=C(Nc1nccc(NC(=O)C)c1)c2cc(OC)c(OCC(=O)Nc3ccc(OCC)cc3)cc2
0.253571	O=C(Nc1nccc(NC(=O)C)c1)c2cc(OC)c(OCC(=O)Nc3ccc(OCC)cc3)cc2
0.253571	O=C(Nc1nccc(NC(=O)C)c1)c2cc(OC)c(OCC(=O)Nc3ccc(OCC)cc3)cc2
0.253571	O=C(Nc1nccc(NC(=O)C)c1)c2cc(OC)c(OCC(=O)Nc3ccc(OCC)cc3)cc2
0.253333	S(c1nc(ccc1C(=O)Nc2c(F)ccc(NC(=O)OC(C)(C)C)c2)C)c3ccccc3
0.253333	S(c1nc(ccc1C(=O)Nc2c(F)ccc(NC(=O)OC(C)(C)C)c2)C)c3ccccc3
0.253333	S(c1nc(ccc1C(=O)Nc2c(F)ccc(NC(=O)OC(C)(C)C)c2)C)c3ccccc3
0.253333	S(c1nc(ccc1C(=O)Nc2c(F)ccc(NC(=O)OC(C)(C)C)c2)C)c3ccccc3
0.253333	S(c1nc(ccc1C(=O)Nc2c(F)ccc(NC(=O)OC(C)(C)C)c2)C)c3ccccc3
0.253333	S(c1nc(ccc1C(=O)Nc2c(F)ccc(NC(=O)OC(C)(C)C)c2)C)c3ccccc3
0.253333	S(c1nc(ccc1C(=O)Nc2c(F)ccc(NC(=O)OC(C)(C)C)c2)C)c3ccccc3
0.253333	S(c1nc(ccc1C(=O)Nc2c(F)ccc(NC(=O)OC(C)(C)C)c2)C)c3ccccc3
0.253333	S(c1nc(ccc1C(=O)Nc2c(F)ccc(NC(=O)OC(C)(C)C)c2)C)c3ccccc3
0.253333	S(c1nc(ccc1C(=O)Nc2c(F)ccc(NC(=O)OC(C)(C)C)c2)C)c3ccccc3
0.253165	Clc1c(ccc(F)c1)C(=O)NC=2SC(C(=O)NC=3SC=C(N3)c4cc(F)ccc4)=C(C2)C
0.253165	Clc1c(ccc(F)c1)C(=O)NC=2SC(C(=O)NC=3SC=C(N3)c4cc(F)ccc4)=C(C2)C
0.253165	Clc1c(ccc(F)c1)C(=O)NC=2SC(C(=O)NC=3SC=C(N3)c4cc(F)ccc4)=C(C2)C
0.253165	Clc1c(ccc(F)c1)C(=O)NC=2SC(C(=O)NC=3SC=C(N3)c4cc(F)ccc4)=C(C2)C
0.253165	Clc1c(ccc(F)c1)C(=O)NC=2SC(C(=O)NC=3SC=C(N3)c4cc(F)ccc4)=C(C2)C
0.253165	Clc1c(ccc(F)c1)C(=O)NC=2SC(C(=O)NC=3SC=C(N3)c4cc(F)ccc4)=C(C2)C
0.253165	Clc1c(ccc(F)c1)C(=O)NC=2SC(C(=O)NC=3SC=C(N3)c4cc(F)ccc4)=C(C2)C
0.253165	Clc1c(ccc(F)c1)C(=O)NC=2SC(C(=O)NC=3SC=C(N3)c4cc(F)ccc4)=C(C2)C
0.253165	Clc1c(ccc(F)c1)C(=O)NC=2SC(C(=O)NC=3SC=C(N3)c4cc(F)ccc4)=C(C2)C
0.253165	Clc1c(ccc(F)c1)C(=O)NC=2SC(C(=O)NC=3SC=C(N3)c4cc(F)ccc4)=C(C2)C
0.253086	Fc1c(ccc(c1)C2=NC(=NN2c3c(nccc3)C)CCN4CCN(Cc5ccccc5)CC4)C
0.253086	Fc1c(ccc(c1)C2=NC(=NN2c3c(nccc3)C)CCN4CCN(Cc5ccccc5)CC4)C
0.253086	Fc1c(ccc(c1)C2=NC(=NN2c3c(nccc3)C)CCN4CCN(Cc5ccccc5)CC4)C
0.253086	Fc1c(ccc(c1)C2=NC(=NN2c3c(nccc3)C)CCN4CCN(Cc5ccccc5)CC4)C
0.253086	Fc1c(ccc(c1)C2=NC(=NN2c3c(nccc3)C)CCN4CCN(Cc5ccccc5)CC4)C
0.252788	O1N=C(N=C1CN2CCN(Cc3ncc(cc3)C)CC2)c4c(cccc4)C
0.252788	O1N=C(N=C1CN2CCN(Cc3ncc(cc3)C)CC2)c4c(cccc4)C
0.252788	O1N=C(N=C1CN2CCN(Cc3ncc(cc3)C)CC2)c4c(cccc4)C
0.252788	O1N=C(N=C1CN2CCN(Cc3ncc(cc3)C)CC2)c4c(cccc4)C
0.252	FC(F)(F)c1ncc(cc1)CNc2cc(ccc2)CN3CCN(CC3)C
0.252	FC(F)(F)c1ncc(cc1)CNc2cc(ccc2)CN3CCN(CC3)C
0.252	FC(F)(F)c1ncc(cc1)CNc2cc(ccc2)CN3CCN(CC3)C
0.252	FC(F)(F)c1ncc(cc1)CNc2cc(ccc2)CN3CCN(CC3)C
0.252	FC(F)(F)c1ncc(cc1)CNc2cc(ccc2)CN3CCN(CC3)C
0.252	FC(F)(F)c1ncc(cc1)CNc2cc(ccc2)CN3CCN(CC3)C
0.252	FC(F)(F)c1ncc(cc1)CNc2cc(ccc2)CN3CCN(CC3)C
0.252	FC(F)(F)c1ncc(cc1)CNc2cc(ccc2)CN3CCN(CC3)C
0.252	FC(F)(F)c1ncc(cc1)CNc2cc(ccc2)CN3CCN(CC3)C
0.252	FC(F)(F)c1ncc(cc1)CNc2cc(ccc2)CN3CCN(CC3)C
0.25188	Brc1ccc(c2nc(ncc2)NCc3c(OCC(O)C)cccc3)cc1
0.25188	Brc1ccc(c2nc(ncc2)NCc3c(OCC(O)C)cccc3)cc1
0.25188	Brc1ccc(c2nc(ncc2)NCc3c(OCC(O)C)cccc3)cc1
0.25188	Brc1ccc(c2nc(ncc2)NCc3c(OCC(O)C)cccc3)cc1
0.25188	Brc1ccc(c2nc(ncc2)NCc3c(OCC(O)C)cccc3)cc1
0.25188	Brc1ccc(c2nc(ncc2)NCc3c(OCC(O)C)cccc3)cc1
0.25188	Brc1ccc(c2nc(ncc2)NCc3c(OCC(O)C)cccc3)cc1
0.25188	Brc1ccc(c2nc(ncc2)NCc3c(OCC(O)C)cccc3)cc1
0.25188	Brc1ccc(c2nc(ncc2)NCc3c(OCC(O)C)cccc3)cc1
0.25188	Brc1ccc(c2nc(ncc2)NCc3c(OCC(O)C)cccc3)cc1
0.251825	S1C(=NC(c2cc(F)ccc2)=C1)NC(=O)c3ccc(cc3)C4=NC(=NN4)C5CC5
0.251825	S1C(=NC(c2cc(F)ccc2)=C1)NC(=O)c3ccc(cc3)C4=NC(=NN4)C5CC5
0.251825	S1C(=NC(c2cc(F)ccc2)=C1)NC(=O)c3ccc(cc3)C4=NC(=NN4)C5CC5
0.251825	S1C(=NC(c2cc(F)ccc2)=C1)NC(=O)c3ccc(cc3)C4=NC(=NN4)C5CC5
0.251825	S1C(=NC(c2cc(F)ccc2)=C1)NC(=O)c3ccc(cc3)C4=NC(=NN4)C5CC5
0.251825	S1C(=NC(c2cc(F)ccc2)=C1)NC(=O)c3ccc(cc3)C4=NC(=NN4)C5CC5
0.251825	S1C(=NC(c2cc(F)ccc2)=C1)NC(=O)c3ccc(cc3)C4=NC(=NN4)C5CC5
0.251825	S1C(=NC(c2cc(F)ccc2)=C1)NC(=O)c3ccc(cc3)C4=NC(=NN4)C5CC5
0.251825	S1C(=NC(c2cc(F)ccc2)=C1)NC(=O)c3ccc(cc3)C4=NC(=NN4)C5CC5
0.251825	S1C(=NC(c2cc(F)ccc2)=C1)NC(=O)c3ccc(cc3)C4=NC(=NN4)C5CC5
0.251825	S1C(c2c(F)cc(NC(=O)c3cc(C#N)ccc3)cc2)=CC=C1C
0.251825	S1C(c2c(F)cc(NC(=O)c3cc(C#N)ccc3)cc2)=CC=C1C
0.251825	S1C(c2c(F)cc(NC(=O)c3cc(C#N)ccc3)cc2)=CC=C1C
0.251825	S1C(c2c(F)cc(NC(=O)c3cc(C#N)ccc3)cc2)=CC=C1C
0.251825	S1C(c2c(F)cc(NC(=O)c3cc(C#N)ccc3)cc2)=CC=C1C
0.251825	S1C(c2c(F)cc(NC(=O)c3cc(C#N)ccc3)cc2)=CC=C1C
0.251825	S1C(c2c(F)cc(NC(=O)c3cc(C#N)ccc3)cc2)=CC=C1C
0.251825	S1C(c2c(F)cc(NC(=O)c3cc(C#N)ccc3)cc2)=CC=C1C
0.251825	S1C(c2c(F)cc(NC(=O)c3cc(C#N)ccc3)cc2)=CC=C1C
0.251825	S1C(c2c(F)cc(NC(=O)c3cc(C#N)ccc3)cc2)=CC=C1C
0.251799	S(c1ccccc1)Cc2ccc(cc2)C(=O)Nc3cc4c(cc3)CN(C(=O)OC(C)(C)C)C4
0.251773	Clc1c(Cl)ccc(c1)CC=2SC(=NC2)NC(=O)c3ccc(N4CCN(CC4)CC)cc3
0.251773	Clc1c(Cl)ccc(c1)CC=2SC(=NC2)NC(=O)c3ccc(N4CCN(CC4)CC)cc3
0.251773	Clc1c(Cl)ccc(c1)CC=2SC(=NC2)NC(=O)c3ccc(N4CCN(CC4)CC)cc3
0.251773	Clc1c(Cl)ccc(c1)CC=2SC(=NC2)NC(=O)c3ccc(N4CCN(CC4)CC)cc3
0.251773	Clc1c(Cl)ccc(c1)CC=2SC(=NC2)NC(=O)c3ccc(N4CCN(CC4)CC)cc3
0.251634	Fc1c(Oc2c(cccc2)C(F)(F)F)ccc(NC(=O)c3cc(ccc3)COc4cnc(cc4)C)c1
0.250936	Brc1ncc(cc1OC)C(=O)Nc2ccc(OCc3cnccc3)cc2
0.250883	Fc1c(N2CCN(CC2)C)ccc(c1)C(=O)Nc3c(O)ccc(OC(F)(F)F)c3
0.250883	Fc1c(N2CCN(CC2)C)ccc(c1)C(=O)Nc3c(O)ccc(OC(F)(F)F)c3
0.250883	Fc1c(N2CCN(CC2)C)ccc(c1)C(=O)Nc3c(O)ccc(OC(F)(F)F)c3
0.250883	Fc1c(N2CCN(CC2)C)ccc(c1)C(=O)Nc3c(O)ccc(OC(F)(F)F)c3
0.250883	Fc1c(N2CCN(CC2)C)ccc(c1)C(=O)Nc3c(O)ccc(OC(F)(F)F)c3
0.250883	Fc1c(N2CCN(CC2)C)ccc(c1)C(=O)Nc3c(O)ccc(OC(F)(F)F)c3
0.250883	Fc1c(N2CCN(CC2)C)ccc(c1)C(=O)Nc3c(O)ccc(OC(F)(F)F)c3
0.250883	Fc1c(N2CCN(CC2)C)ccc(c1)C(=O)Nc3c(O)ccc(OC(F)(F)F)c3
0.250883	Fc1c(N2CCN(CC2)C)ccc(c1)C(=O)Nc3c(O)ccc(OC(F)(F)F)c3
0.250883	Fc1c(N2CCN(CC2)C)ccc(c1)C(=O)Nc3c(O)ccc(OC(F)(F)F)c3
0.250859	Fc1ncc(OC2CCN(C(=O)C(=O)Nc3cc(NC(=O)C)c(cc3)C)CC2)cc1
0.250859	Fc1ncc(OC2CCN(C(=O)C(=O)Nc3cc(NC(=O)C)c(cc3)C)CC2)cc1
0.250859	Fc1ncc(OC2CCN(C(=O)C(=O)Nc3cc(NC(=O)C)c(cc3)C)CC2)cc1
0.250859	Fc1ncc(OC2CCN(C(=O)C(=O)Nc3cc(NC(=O)C)c(cc3)C)CC2)cc1
0.250859	Fc1ncc(OC2CCN(C(=O)C(=O)Nc3cc(NC(=O)C)c(cc3)C)CC2)cc1
0.250859	Fc1ncc(OC2CCN(C(=O)C(=O)Nc3cc(NC(=O)C)c(cc3)C)CC2)cc1
0.250859	Fc1ncc(OC2CCN(C(=O)C(=O)Nc3cc(NC(=O)C)c(cc3)C)CC2)cc1
0.250859	Fc1ncc(OC2CCN(C(=O)C(=O)Nc3cc(NC(=O)C)c(cc3)C)CC2)cc1
0.250859	Fc1ncc(OC2CCN(C(=O)C(=O)Nc3cc(NC(=O)C)c(cc3)C)CC2)cc1
0.250859	Fc1ncc(OC2CCN(C(=O)C(=O)Nc3cc(NC(=O)C)c(cc3)C)CC2)cc1
0.25	O=C(Nc1c(OC2CC2)cnc(c1)C)Nc3c(cc(OCc4cnccc4)cc3)C
0.25	O=C(Nc1c(OC2CC2)cnc(c1)C)Nc3c(cc(OCc4cnccc4)cc3)C
0.25	O=C(Nc1c(OC2CC2)cnc(c1)C)Nc3c(cc(OCc4cnccc4)cc3)C
0.25	O=C(Nc1c(OC2CC2)cnc(c1)C)Nc3c(cc(OCc4cnccc4)cc3)C
0.25	O=C(Nc1c(OC2CC2)cnc(c1)C)Nc3c(cc(OCc4cnccc4)cc3)C
0.25	O=C(Nc1c(OC2CC2)cnc(c1)C)Nc3c(cc(OCc4cnccc4)cc3)C
0.25	O=C(Nc1c(OC2CC2)cnc(c1)C)Nc3c(cc(OCc4cnccc4)cc3)C
0.25	O=C(Nc1c(OC2CC2)cnc(c1)C)Nc3c(cc(OCc4cnccc4)cc3)C
0.25	O=C(Nc1c(OC2CC2)cnc(c1)C)Nc3c(cc(OCc4cnccc4)cc3)C
0.25	O=C(Nc1c(OC2CC2)cnc(c1)C)Nc3c(cc(OCc4cnccc4)cc3)C
0.25	O=C(Nc1cc(ncc1)NCCc2ccc(c3ccccc3)cc2)C
0.25	FC(F)(F)Oc1cc(NC(=O)c2cc(OCC)c(cc2)C)c(O)cc1
0.25	FC(F)(F)Oc1cc(NC(=O)c2cc(OCC)c(cc2)C)c(O)cc1
0.25	FC(F)(F)Oc1cc(NC(=O)c2cc(OCC)c(cc2)C)c(O)cc1
0.25	FC(F)(F)Oc1cc(NC(=O)c2cc(OCC)c(cc2)C)c(O)cc1
0.25	FC(F)(F)Oc1cc(NC(=O)c2cc(OCC)c(cc2)C)c(O)cc1
0.25	FC(F)(F)Oc1cc(NC(=O)c2cc(OCC)c(cc2)C)c(O)cc1
0.25	FC(F)(F)Oc1cc(NC(=O)c2cc(OCC)c(cc2)C)c(O)cc1
0.25	FC(F)(F)Oc1cc(NC(=O)c2cc(OCC)c(cc2)C)c(O)cc1
0.25	FC(F)(F)Oc1cc(NC(=O)c2cc(OCC)c(cc2)C)c(O)cc1
0.25	FC(F)(F)Oc1cc(NC(=O)c2cc(OCC)c(cc2)C)c(O)cc1
0.25	O=C(Nc1cc(ccc1)C(=O)NCCOC)c2ccc(cc2)CCC
0.25	O=C(Nc1cc(ccc1)C(=O)NCCOC)c2ccc(cc2)CCC
0.25	S1C(=NC(=C1)C)Nc2ccc(cc2)C(=O)Nc3c(cccc3)C4=Nc5c(N4)ccc(c5)C
0.25	S1C(=NC(=C1)C)Nc2ccc(cc2)C(=O)Nc3c(cccc3)C4=Nc5c(N4)ccc(c5)C
0.25	S1C(=NC(=C1)C)Nc2ccc(cc2)C(=O)Nc3c(cccc3)C4=Nc5c(N4)ccc(c5)C
0.25	S1C(=NC(=C1)C)Nc2ccc(cc2)C(=O)Nc3c(cccc3)C4=Nc5c(N4)ccc(c5)C
0.25	S1C(=NC(=C1)C)Nc2ccc(cc2)C(=O)Nc3c(cccc3)C4=Nc5c(N4)ccc(c5)C
0.25	S1C(=NC(=C1)C)Nc2ccc(cc2)C(=O)Nc3c(cccc3)C4=Nc5c(N4)ccc(c5)C
0.25	S1C(=NC(=C1)C)Nc2ccc(cc2)C(=O)Nc3c(cccc3)C4=Nc5c(N4)ccc(c5)C
0.25	S1C(=NC(=C1)C)Nc2ccc(cc2)C(=O)Nc3c(cccc3)C4=Nc5c(N4)ccc(c5)C
0.25	S1C(=NC(=C1)C)Nc2ccc(cc2)C(=O)Nc3c(cccc3)C4=Nc5c(N4)ccc(c5)C
0.25	Brc1cnc(c(NC(=O)c2cc(ccc2)CCN(C)C)c1)C
0.25	Brc1cnc(c(NC(=O)c2cc(ccc2)CCN(C)C)c1)C
0.25	S(=O)(=O)(Nc1cc(ccc1)C(=O)NCCC(=O)N2CCN(Cc3ccncc3)CC2)CCC
0.25	S(=O)(=O)(Nc1cc(ccc1)C(=O)NCCC(=O)N2CCN(Cc3ccncc3)CC2)CCC
0.25	S(=O)(=O)(Nc1cc(ccc1)C(=O)NCCC(=O)N2CCN(Cc3ccncc3)CC2)CCC
0.25	S1C(=NC(=C1)C)Nc2ccc(cc2)C(=O)Nc3c(cccc3)C4=Nc5c(N4)ccc(c5)C
0.25	Clc1cnc(cc1)C2=NC(=NN2)c3cc(ccc3)CN4CCCCC4
0.25	O=C(Nc1c(ccc(c1)C2=NC=CN2)C)Cc3c(OC)ccc(c3)C
0.2493	Clc1c(ccc(F)c1)C(=O)NC=2SC(C(=O)N3CCN(CC=4ON=C(N4)c5c(cccc5)C)CC3)=C(C2)C
0.2493	Clc1c(ccc(F)c1)C(=O)NC=2SC(C(=O)N3CCN(CC=4ON=C(N4)c5c(cccc5)C)CC3)=C(C2)C
0.2493	Clc1c(ccc(F)c1)C(=O)NC=2SC(C(=O)N3CCN(CC=4ON=C(N4)c5c(cccc5)C)CC3)=C(C2)C
0.249275	[O-][N+](=O)c1c(NC(=O)CC2=NOC(=N2)c3cc(NC(=O)C=4OC=CC4)c(cc3)C)cc5OCCOc5c1
0.249275	[O-][N+](=O)c1c(NC(=O)CC2=NOC(=N2)c3cc(NC(=O)C=4OC=CC4)c(cc3)C)cc5OCCOc5c1
0.249275	[O-][N+](=O)c1c(NC(=O)CC2=NOC(=N2)c3cc(NC(=O)C=4OC=CC4)c(cc3)C)cc5OCCOc5c1
0.249275	[O-][N+](=O)c1c(NC(=O)CC2=NOC(=N2)c3cc(NC(=O)C=4OC=CC4)c(cc3)C)cc5OCCOc5c1
0.249275	[O-][N+](=O)c1c(NC(=O)CC2=NOC(=N2)c3cc(NC(=O)C=4OC=CC4)c(cc3)C)cc5OCCOc5c1
0.249275	[O-][N+](=O)c1c(NC(=O)CC2=NOC(=N2)c3cc(NC(=O)C=4OC=CC4)c(cc3)C)cc5OCCOc5c1
0.249275	[O-][N+](=O)c1c(NC(=O)CC2=NOC(=N2)c3cc(NC(=O)C=4OC=CC4)c(cc3)C)cc5OCCOc5c1
0.249275	[O-][N+](=O)c1c(NC(=O)CC2=NOC(=N2)c3cc(NC(=O)C=4OC=CC4)c(cc3)C)cc5OCCOc5c1
0.249275	[O-][N+](=O)c1c(NC(=O)CC2=NOC(=N2)c3cc(NC(=O)C=4OC=CC4)c(cc3)C)cc5OCCOc5c1
0.249158	O=C(Nc1cc2c(cc1)CCOC2)c3cc4N=C(Nc4cc3)c5ccccc5
0.249158	O=C(Nc1cc2c(cc1)CCOC2)c3cc4N=C(Nc4cc3)c5ccccc5
0.249158	O=C(Nc1cc2c(cc1)CCOC2)c3cc4N=C(Nc4cc3)c5ccccc5
0.249158	O=C(Nc1cc2c(cc1)CCOC2)c3cc4N=C(Nc4cc3)c5ccccc5
0.249158	O=C(Nc1cc2c(cc1)CCOC2)c3cc4N=C(Nc4cc3)c5ccccc5
0.249158	O=C(Nc1cc2c(cc1)CCOC2)c3cc4N=C(Nc4cc3)c5ccccc5
0.249158	O=C(Nc1cc2c(cc1)CCOC2)c3cc4N=C(Nc4cc3)c5ccccc5
0.249158	O=C(Nc1cc2c(cc1)CCOC2)c3cc4N=C(Nc4cc3)c5ccccc5
0.249158	O=C(Nc1cc2c(cc1)CCOC2)c3cc4N=C(Nc4cc3)c5ccccc5
0.249158	O=C(Nc1cc2c(cc1)CCOC2)c3cc4N=C(Nc4cc3)c5ccccc5
0.249123	O=C(Nc1c(Oc2c(cccc2C)C)cccc1)c3nc(ncc3)N4CCCC4
0.249123	O=C(Nc1c(Oc2c(cccc2C)C)cccc1)c3nc(ncc3)N4CCCC4
0.249123	O=C(Nc1c(Oc2c(cccc2C)C)cccc1)c3nc(ncc3)N4CCCC4
0.249123	O=C(Nc1c(Oc2c(cccc2C)C)cccc1)c3nc(ncc3)N4CCCC4
0.249123	O=C(Nc1c(Oc2c(cccc2C)C)cccc1)c3nc(ncc3)N4CCCC4
0.24911	Clc1cc(NC(=O)C)c(cc1)C(=O)NCC2(CN(Cc3ccccc3)C2)C
0.24911	Clc1cc(NC(=O)C)c(cc1)C(=O)NCC2(CN(Cc3ccccc3)C2)C
0.24911	Clc1cc(NC(=O)C)c(cc1)C(=O)NCC2(CN(Cc3ccccc3)C2)C
0.24911	Clc1cc(NC(=O)C)c(cc1)C(=O)NCC2(CN(Cc3ccccc3)C2)C
0.24911	Clc1cc(NC(=O)C)c(cc1)C(=O)NCC2(CN(Cc3ccccc3)C2)C
0.24911	Clc1cc(NC(=O)C)c(cc1)C(=O)NCC2(CN(Cc3ccccc3)C2)C
0.24911	Clc1cc(NC(=O)C)c(cc1)C(=O)NCC2(CN(Cc3ccccc3)C2)C
0.24911	Clc1cc(NC(=O)C)c(cc1)C(=O)NCC2(CN(Cc3ccccc3)C2)C
0.24911	S1C(=NC=C1C(=O)NCc2cc(ccc2)C(=O)NCc3ccc(cc3)C)c4cc(c(cc4)C)C
0.249027	O=C(N(C(C)C)CC(O)C)Nc1nc(c2ccccc2)ccn1
0.249027	O=C(N(C(C)C)CC(O)C)Nc1nc(c2ccccc2)ccn1
0.249027	O=C(N(C(C)C)CC(O)C)Nc1nc(c2ccccc2)ccn1
0.249027	O=C(N(C(C)C)CC(O)C)Nc1nc(c2ccccc2)ccn1
0.249027	O=C(N(C(C)C)CC(O)C)Nc1nc(c2ccccc2)ccn1
0.249027	O=C(N(C(C)C)CC(O)C)Nc1nc(c2ccccc2)ccn1
0.249027	O=C(N(C(C)C)CC(O)C)Nc1nc(c2ccccc2)ccn1
0.249027	O=C(N(C(C)C)CC(O)C)Nc1nc(c2ccccc2)ccn1
0.249027	O=C(N(C(C)C)CC(O)C)Nc1nc(c2ccccc2)ccn1
0.249027	O=C(N(C(C)C)CC(O)C)Nc1nc(c2ccccc2)ccn1
0.248963	O=C(NCC(=O)Nc1cc(cc(c1)C(=O)NC)C(=O)NC)c2cc(c(cc2)C)C
0.248963	O=C(NCC(=O)Nc1cc(cc(c1)C(=O)NC)C(=O)NC)c2cc(c(cc2)C)C
0.248963	O=C(NCC(=O)Nc1cc(cc(c1)C(=O)NC)C(=O)NC)c2cc(c(cc2)C)C
0.248963	O=C(NCC(=O)Nc1cc(cc(c1)C(=O)NC)C(=O)NC)c2cc(c(cc2)C)C
0.248963	O=C(NCC(=O)Nc1cc(cc(c1)C(=O)NC)C(=O)NC)c2cc(c(cc2)C)C
0.248963	O=C(NCC(=O)Nc1cc(cc(c1)C(=O)NC)C(=O)NC)c2cc(c(cc2)C)C
0.248963	O=C(NCC(=O)Nc1cc(cc(c1)C(=O)NC)C(=O)NC)c2cc(c(cc2)C)C
0.248963	O=C(NCC(=O)Nc1cc(cc(c1)C(=O)NC)C(=O)NC)c2cc(c(cc2)C)C
0.248963	O=C(NCC(=O)Nc1cc(cc(c1)C(=O)NC)C(=O)NC)c2cc(c(cc2)C)C
0.248963	O=C(NCC(=O)Nc1cc(cc(c1)C(=O)NC)C(=O)NC)c2cc(c(cc2)C)C
0.248963	O=C(Nc1cc(c2ccncc2)ccc1)C3=COC(c4ccccc4)=C3
0.248963	O=C(Nc1cc(c2ccncc2)ccc1)C3=COC(c4ccccc4)=C3
0.248963	O=C(Nc1cc(c2ccncc2)ccc1)C3=COC(c4ccccc4)=C3
0.248963	O=C(Nc1cc(c2ccncc2)ccc1)C3=COC(c4ccccc4)=C3
0.248963	O=C(Nc1cc(c2ccncc2)ccc1)C3=COC(c4ccccc4)=C3
0.248945	O=C(NNc1c(ccc(c1)C)C)CN2CCN(CC2)CC
0.248466	O=C(Nc1cc(c2ccccc2)c(cc1)C)c3cc4N=CN(c4cc3)c5cc(ccc5)C
0.248276	S(c1cc(c(NC(=O)c2cc(N3CCCC3)ccc2)cc1)C)C=4SC(=NN4)C
0.248276	S(c1cc(c(NC(=O)c2cc(N3CCCC3)ccc2)cc1)C)C=4SC(=NN4)C
0.248276	S(c1cc(c(NC(=O)c2cc(N3CCCC3)ccc2)cc1)C)C=4SC(=NN4)C
0.248276	S(c1cc(c(NC(=O)c2cc(N3CCCC3)ccc2)cc1)C)C=4SC(=NN4)C
0.248276	S(c1cc(c(NC(=O)c2cc(N3CCCC3)ccc2)cc1)C)C=4SC(=NN4)C
0.248276	S(c1cc(c(NC(=O)c2cc(N3CCCC3)ccc2)cc1)C)C=4SC(=NN4)C
0.248276	S(c1cc(c(NC(=O)c2cc(N3CCCC3)ccc2)cc1)C)C=4SC(=NN4)C
0.248276	S(c1cc(c(NC(=O)c2cc(N3CCCC3)ccc2)cc1)C)C=4SC(=NN4)C
0.248276	S(c1cc(c(NC(=O)c2cc(N3CCCC3)ccc2)cc1)C)C=4SC(=NN4)C
0.248276	S(c1cc(c(NC(=O)c2cc(N3CCCC3)ccc2)cc1)C)C=4SC(=NN4)C
0.248276	S1C(=NC(c2cc(F)ccc2)=C1)NC(=O)c3c(c(NC(=O)C)ccc3)C
0.248276	S1C(=NC(c2cc(F)ccc2)=C1)NC(=O)c3c(c(NC(=O)C)ccc3)C
0.248276	S1C(=NC(c2cc(F)ccc2)=C1)NC(=O)c3c(c(NC(=O)C)ccc3)C
0.248276	S1C(=NC(c2cc(F)ccc2)=C1)NC(=O)c3c(c(NC(=O)C)ccc3)C
0.248276	S1C(=NC(c2cc(F)ccc2)=C1)NC(=O)c3c(c(NC(=O)C)ccc3)C
0.248276	S1C(=NC(c2cc(F)ccc2)=C1)NC(=O)c3c(c(NC(=O)C)ccc3)C
0.248276	S1C(=NC(c2cc(F)ccc2)=C1)NC(=O)c3c(c(NC(=O)C)ccc3)C
[truncated: 8,001 more rows]
