# Supplementary material for: Galileo: Three-dimensional searching in large combinatorial fragment spaces on the example of pharmacophores
Source: J Comput Aided Mol Des. 2022 Nov 24;37(1):1–16. doi: 10.1007/s10822-022-00485-y (PMC10032335; doi:10.1007/s10822-022-00485-y)
Supplement: Supplementary file 4 — Supplementary file 3a [file 10822_2022_485_MOESM3_ESMa.zip › Imatinib_Galileo/13/out_4.csv]

Score	SMILES
0.504098	O=C(Nc1cc(NC(=O)C(C)(C)C)c(cc1)C)c2nc(ncc2)c3cnccc3
0.504098	O=C(Nc1cc(NC(=O)C(C)(C)C)c(cc1)C)c2nc(ncc2)c3cnccc3
0.504098	O=C(Nc1cc(NC(=O)C(C)(C)C)c(cc1)C)c2nc(ncc2)c3cnccc3
0.504098	O=C(Nc1cc(NC(=O)C(C)(C)C)c(cc1)C)c2nc(ncc2)c3cnccc3
0.504098	O=C(Nc1cc(NC(=O)C(C)(C)C)c(cc1)C)c2nc(ncc2)c3cnccc3
0.504098	O=C(Nc1cc(NC(=O)C(C)(C)C)c(cc1)C)c2nc(ncc2)c3cnccc3
0.504098	O=C(Nc1cc(NC(=O)C(C)(C)C)c(cc1)C)c2nc(ncc2)c3cnccc3
0.504098	O=C(Nc1cc(NC(=O)C(C)(C)C)c(cc1)C)c2nc(ncc2)c3cnccc3
0.504098	O=C(Nc1cc(NC(=O)C(C)(C)C)c(cc1)C)c2nc(ncc2)c3cnccc3
0.504098	O=C(Nc1cc(NC(=O)C(C)(C)C)c(cc1)C)c2nc(ncc2)c3cnccc3
0.461255	FC(F)(F)c1nc(ncc1)Nc2cc(c(cc2)C)C(=O)Nc3c(ccc(c4nccnc4)c3)C
0.461255	FC(F)(F)c1nc(ncc1)Nc2cc(c(cc2)C)C(=O)Nc3c(ccc(c4nccnc4)c3)C
0.461255	FC(F)(F)c1nc(ncc1)Nc2cc(c(cc2)C)C(=O)Nc3c(ccc(c4nccnc4)c3)C
0.461255	FC(F)(F)c1nc(ncc1)Nc2cc(c(cc2)C)C(=O)Nc3c(ccc(c4nccnc4)c3)C
0.461255	FC(F)(F)c1nc(ncc1)Nc2cc(c(cc2)C)C(=O)Nc3c(ccc(c4nccnc4)c3)C
0.461255	FC(F)(F)c1nc(ncc1)Nc2cc(c(cc2)C)C(=O)Nc3c(ccc(c4nccnc4)c3)C
0.461255	FC(F)(F)c1nc(ncc1)Nc2cc(c(cc2)C)C(=O)Nc3c(ccc(c4nccnc4)c3)C
0.461255	FC(F)(F)c1nc(ncc1)Nc2cc(c(cc2)C)C(=O)Nc3c(ccc(c4nccnc4)c3)C
0.461255	FC(F)(F)c1nc(ncc1)Nc2cc(c(cc2)C)C(=O)Nc3c(ccc(c4nccnc4)c3)C
0.461255	FC(F)(F)c1nc(ncc1)Nc2cc(c(cc2)C)C(=O)Nc3c(ccc(c4nccnc4)c3)C
0.413043	O=C(Nc1cc(c2ccncc2)ccc1)c3nc(ncc3)c4cnccc4
0.413043	O=C(Nc1cc(c2ccncc2)ccc1)c3nc(ncc3)c4cnccc4
0.413043	O=C(Nc1cc(c2ccncc2)ccc1)c3nc(ncc3)c4cnccc4
0.413043	O=C(Nc1cc(c2ccncc2)ccc1)c3nc(ncc3)c4cnccc4
0.413043	O=C(Nc1cc(c2ccncc2)ccc1)c3nc(ncc3)c4cnccc4
0.413043	O=C(Nc1cc(c2ccncc2)ccc1)c3nc(ncc3)c4cnccc4
0.413043	O=C(Nc1cc(c2ccncc2)ccc1)c3nc(ncc3)c4cnccc4
0.413043	O=C(Nc1cc(c2ccncc2)ccc1)c3nc(ncc3)c4cnccc4
0.413043	O=C(Nc1cc(c2ccncc2)ccc1)c3nc(ncc3)c4cnccc4
0.413043	O=C(Nc1cc(c2ccncc2)ccc1)c3nc(ncc3)c4cnccc4
0.411111	FC(F)(F)c1cc(ccc1)C(=O)Nc2cc(NC(=O)C3=NOC(=C3)CN4CCN(CC4)C)c(cc2)C
0.411111	FC(F)(F)c1cc(ccc1)C(=O)Nc2cc(NC(=O)C3=NOC(=C3)CN4CCN(CC4)C)c(cc2)C
0.411111	FC(F)(F)c1cc(ccc1)C(=O)Nc2cc(NC(=O)C3=NOC(=C3)CN4CCN(CC4)C)c(cc2)C
0.411111	FC(F)(F)c1cc(ccc1)C(=O)Nc2cc(NC(=O)C3=NOC(=C3)CN4CCN(CC4)C)c(cc2)C
0.411111	FC(F)(F)c1cc(ccc1)C(=O)Nc2cc(NC(=O)C3=NOC(=C3)CN4CCN(CC4)C)c(cc2)C
0.411111	FC(F)(F)c1cc(ccc1)C(=O)Nc2cc(NC(=O)C3=NOC(=C3)CN4CCN(CC4)C)c(cc2)C
0.411111	FC(F)(F)c1cc(ccc1)C(=O)Nc2cc(NC(=O)C3=NOC(=C3)CN4CCN(CC4)C)c(cc2)C
0.411111	FC(F)(F)c1cc(ccc1)C(=O)Nc2cc(NC(=O)C3=NOC(=C3)CN4CCN(CC4)C)c(cc2)C
0.411111	FC(F)(F)c1cc(ccc1)C(=O)Nc2cc(NC(=O)C3=NOC(=C3)CN4CCN(CC4)C)c(cc2)C
0.411111	FC(F)(F)c1cc(ccc1)C(=O)Nc2cc(NC(=O)C3=NOC(=C3)CN4CCN(CC4)C)c(cc2)C
0.406844	O=C(Nc1cc(NC(=O)C(C)(C)C)c(cc1)C)c2cc(ccc2)CNc3nc(ncc3)C
0.406844	O=C(Nc1cc(NC(=O)C(C)(C)C)c(cc1)C)c2cc(ccc2)CNc3nc(ncc3)C
0.406844	O=C(Nc1cc(NC(=O)C(C)(C)C)c(cc1)C)c2cc(ccc2)CNc3nc(ncc3)C
0.406844	O=C(Nc1cc(NC(=O)C(C)(C)C)c(cc1)C)c2cc(ccc2)CNc3nc(ncc3)C
0.406844	O=C(Nc1cc(NC(=O)C(C)(C)C)c(cc1)C)c2cc(ccc2)CNc3nc(ncc3)C
0.406844	O=C(Nc1cc(NC(=O)C(C)(C)C)c(cc1)C)c2cc(ccc2)CNc3nc(ncc3)C
0.406844	O=C(Nc1cc(NC(=O)C(C)(C)C)c(cc1)C)c2cc(ccc2)CNc3nc(ncc3)C
0.406844	O=C(Nc1cc(NC(=O)C(C)(C)C)c(cc1)C)c2cc(ccc2)CNc3nc(ncc3)C
0.406844	O=C(Nc1cc(NC(=O)C(C)(C)C)c(cc1)C)c2cc(ccc2)CNc3nc(ncc3)C
0.406844	O=C(Nc1cc(NC(=O)C(C)(C)C)c(cc1)C)c2cc(ccc2)CNc3nc(ncc3)C
0.405738	Ic1cnc(cc1)C(=O)Nc2c(ccc(c2)CN3CCSCC3)C
0.405738	Ic1cnc(cc1)C(=O)Nc2c(ccc(c2)CN3CCSCC3)C
0.405738	Ic1cnc(cc1)C(=O)Nc2c(ccc(c2)CN3CCSCC3)C
0.405738	Ic1cnc(cc1)C(=O)Nc2c(ccc(c2)CN3CCSCC3)C
0.405738	Ic1cnc(cc1)C(=O)Nc2c(ccc(c2)CN3CCSCC3)C
0.405738	Ic1cnc(cc1)C(=O)Nc2c(ccc(c2)CN3CCSCC3)C
0.405738	Ic1cnc(cc1)C(=O)Nc2c(ccc(c2)CN3CCSCC3)C
0.405738	Ic1cnc(cc1)C(=O)Nc2c(ccc(c2)CN3CCSCC3)C
0.405738	Ic1cnc(cc1)C(=O)Nc2c(ccc(c2)CN3CCSCC3)C
0.405738	Ic1cnc(cc1)C(=O)Nc2c(ccc(c2)CN3CCSCC3)C
0.403361	S1CCN(Cc2cc(NC(=O)c3ccc(OCCC#C)cc3)c(cc2)C)CC1
0.403361	S1CCN(Cc2cc(NC(=O)c3ccc(OCCC#C)cc3)c(cc2)C)CC1
0.403361	S1CCN(Cc2cc(NC(=O)c3ccc(OCCC#C)cc3)c(cc2)C)CC1
0.403361	S1CCN(Cc2cc(NC(=O)c3ccc(OCCC#C)cc3)c(cc2)C)CC1
0.403361	S1CCN(Cc2cc(NC(=O)c3ccc(OCCC#C)cc3)c(cc2)C)CC1
0.403361	S1CCN(Cc2cc(NC(=O)c3ccc(OCCC#C)cc3)c(cc2)C)CC1
0.403361	S1CCN(Cc2cc(NC(=O)c3ccc(OCCC#C)cc3)c(cc2)C)CC1
0.403361	S1CCN(Cc2cc(NC(=O)c3ccc(OCCC#C)cc3)c(cc2)C)CC1
0.403361	S1CCN(Cc2cc(NC(=O)c3ccc(OCCC#C)cc3)c(cc2)C)CC1
0.403361	S1CCN(Cc2cc(NC(=O)c3ccc(OCCC#C)cc3)c(cc2)C)CC1
0.4	S1CCN(Cc2cc(NC(=O)c3ccc(cc3)CCC(=O)OC)c(cc2)C)CC1
0.4	S1CCN(Cc2cc(NC(=O)c3ccc(cc3)CCC(=O)OC)c(cc2)C)CC1
0.4	S1CCN(Cc2cc(NC(=O)c3ccc(cc3)CCC(=O)OC)c(cc2)C)CC1
0.393822	O=C(Nc1cc(C#N)c(OC)cc1)c2nc(ncc2)c3cnccc3
0.393822	O=C(Nc1cc(C#N)c(OC)cc1)c2nc(ncc2)c3cnccc3
0.393822	O=C(Nc1cc(C#N)c(OC)cc1)c2nc(ncc2)c3cnccc3
0.393822	O=C(Nc1cc(C#N)c(OC)cc1)c2nc(ncc2)c3cnccc3
0.393822	O=C(Nc1cc(C#N)c(OC)cc1)c2nc(ncc2)c3cnccc3
0.393822	O=C(Nc1cc(C#N)c(OC)cc1)c2nc(ncc2)c3cnccc3
0.393822	O=C(Nc1cc(C#N)c(OC)cc1)c2nc(ncc2)c3cnccc3
0.393822	O=C(Nc1cc(C#N)c(OC)cc1)c2nc(ncc2)c3cnccc3
0.393822	O=C(Nc1cc(C#N)c(OC)cc1)c2nc(ncc2)c3cnccc3
0.393822	O=C(Nc1cc(C#N)c(OC)cc1)c2nc(ncc2)c3cnccc3
0.393822	S1CCN(Cc2cc(NC(=O)c3cc(OCC(F)(F)F)ncc3)c(cc2)C)CC1
0.393822	S1CCN(Cc2cc(NC(=O)c3cc(OCC(F)(F)F)ncc3)c(cc2)C)CC1
0.393822	S1CCN(Cc2cc(NC(=O)c3cc(OCC(F)(F)F)ncc3)c(cc2)C)CC1
0.393805	O=C(Nc1ccc(Nc2ccncc2)cc1)c3nc(ncc3)c4cnccc4
0.393805	O=C(Nc1ccc(Nc2ccncc2)cc1)c3nc(ncc3)c4cnccc4
0.393805	O=C(Nc1ccc(Nc2ccncc2)cc1)c3nc(ncc3)c4cnccc4
0.393805	O=C(Nc1ccc(Nc2ccncc2)cc1)c3nc(ncc3)c4cnccc4
0.393805	O=C(Nc1ccc(Nc2ccncc2)cc1)c3nc(ncc3)c4cnccc4
0.393805	O=C(Nc1ccc(Nc2ccncc2)cc1)c3nc(ncc3)c4cnccc4
0.393805	O=C(Nc1ccc(Nc2ccncc2)cc1)c3nc(ncc3)c4cnccc4
0.393805	O=C(Nc1ccc(Nc2ccncc2)cc1)c3nc(ncc3)c4cnccc4
0.393805	O=C(Nc1ccc(Nc2ccncc2)cc1)c3nc(ncc3)c4cnccc4
0.393805	O=C(Nc1ccc(Nc2ccncc2)cc1)c3nc(ncc3)c4cnccc4
0.393013	Brc1cc(c(NNC(=O)c2ccc(cc2)CN3CCN(CC3)C)cc1)C
0.393013	Brc1cc(c(NNC(=O)c2ccc(cc2)CN3CCN(CC3)C)cc1)C
0.393013	Brc1cc(c(NNC(=O)c2ccc(cc2)CN3CCN(CC3)C)cc1)C
0.393013	Brc1cc(c(NNC(=O)c2ccc(cc2)CN3CCN(CC3)C)cc1)C
0.393013	Brc1cc(c(NNC(=O)c2ccc(cc2)CN3CCN(CC3)C)cc1)C
0.393013	Brc1cc(c(NNC(=O)c2ccc(cc2)CN3CCN(CC3)C)cc1)C
0.393013	Brc1cc(c(NNC(=O)c2ccc(cc2)CN3CCN(CC3)C)cc1)C
0.393013	Brc1cc(c(NNC(=O)c2ccc(cc2)CN3CCN(CC3)C)cc1)C
0.393013	Brc1cc(c(NNC(=O)c2ccc(cc2)CN3CCN(CC3)C)cc1)C
0.393013	Brc1cc(c(NNC(=O)c2ccc(cc2)CN3CCN(CC3)C)cc1)C
0.389091	S1C(=NC=C1C(=O)Nc2c(ccc(c2)CN3CCSCC3)C)c4ncccc4
0.389091	S1C(=NC=C1C(=O)Nc2c(ccc(c2)CN3CCSCC3)C)c4ncccc4
0.389091	S1C(=NC=C1C(=O)Nc2c(ccc(c2)CN3CCSCC3)C)c4ncccc4
0.389091	S1C(=NC=C1C(=O)Nc2c(ccc(c2)CN3CCSCC3)C)c4ncccc4
0.389091	S1C(=NC=C1C(=O)Nc2c(ccc(c2)CN3CCSCC3)C)c4ncccc4
0.389091	S1C(=NC=C1C(=O)Nc2c(ccc(c2)CN3CCSCC3)C)c4ncccc4
0.389091	S1C(=NC=C1C(=O)Nc2c(ccc(c2)CN3CCSCC3)C)c4ncccc4
0.389091	S1C(=NC=C1C(=O)Nc2c(ccc(c2)CN3CCSCC3)C)c4ncccc4
0.389091	S1C(=NC=C1C(=O)Nc2c(ccc(c2)CN3CCSCC3)C)c4ncccc4
0.389091	S1C(=NC=C1C(=O)Nc2c(ccc(c2)CN3CCSCC3)C)c4ncccc4
0.383803	FC(F)(F)c1nc(ncc1)Nc2cc(c(cc2)C)C(=O)Nc3c(cc(OCc4ccccc4)cc3)C
0.382114	Clc1nnc(cc1)C(=O)Nc2c(ccc(c2)CN3CCSCC3)C
0.382114	Clc1nnc(cc1)C(=O)Nc2c(ccc(c2)CN3CCSCC3)C
0.382114	Clc1nnc(cc1)C(=O)Nc2c(ccc(c2)CN3CCSCC3)C
0.382114	Clc1nnc(cc1)C(=O)Nc2c(ccc(c2)CN3CCSCC3)C
0.382114	Clc1nnc(cc1)C(=O)Nc2c(ccc(c2)CN3CCSCC3)C
0.382114	Clc1nnc(cc1)C(=O)Nc2c(ccc(c2)CN3CCSCC3)C
0.382114	Clc1nnc(cc1)C(=O)Nc2c(ccc(c2)CN3CCSCC3)C
0.382114	Clc1nnc(cc1)C(=O)Nc2c(ccc(c2)CN3CCSCC3)C
0.382114	Clc1nnc(cc1)C(=O)Nc2c(ccc(c2)CN3CCSCC3)C
0.382114	Clc1nnc(cc1)C(=O)Nc2c(ccc(c2)CN3CCSCC3)C
0.381148	S(=O)(=O)(NCc1ccc(NC(=O)c2nc(ncc2)c3cnccc3)cc1)C
0.381148	S(=O)(=O)(NCc1ccc(NC(=O)c2nc(ncc2)c3cnccc3)cc1)C
0.381148	S(=O)(=O)(NCc1ccc(NC(=O)c2nc(ncc2)c3cnccc3)cc1)C
0.381148	S(=O)(=O)(NCc1ccc(NC(=O)c2nc(ncc2)c3cnccc3)cc1)C
0.381148	S(=O)(=O)(NCc1ccc(NC(=O)c2nc(ncc2)c3cnccc3)cc1)C
0.378277	FC(F)(F)c1cc(ccc1)C(=O)Nc2cc(NC(=O)c3nc(ncc3)CC(C)C)c(cc2)C
0.378277	FC(F)(F)c1cc(ccc1)C(=O)Nc2cc(NC(=O)c3nc(ncc3)CC(C)C)c(cc2)C
0.378277	FC(F)(F)c1cc(ccc1)C(=O)Nc2cc(NC(=O)c3nc(ncc3)CC(C)C)c(cc2)C
0.378277	FC(F)(F)c1cc(ccc1)C(=O)Nc2cc(NC(=O)c3nc(ncc3)CC(C)C)c(cc2)C
0.378277	FC(F)(F)c1cc(ccc1)C(=O)Nc2cc(NC(=O)c3nc(ncc3)CC(C)C)c(cc2)C
0.371542	O=C(N1CCN(Cc2cc(ccc2)C)CC1)c3nc(ncc3)c4cnccc4
0.371542	O=C(N1CCN(Cc2cc(ccc2)C)CC1)c3nc(ncc3)c4cnccc4
0.371542	O=C(N1CCN(Cc2cc(ccc2)C)CC1)c3nc(ncc3)c4cnccc4
0.371542	O=C(N1CCN(Cc2cc(ccc2)C)CC1)c3nc(ncc3)c4cnccc4
0.371542	O=C(N1CCN(Cc2cc(ccc2)C)CC1)c3nc(ncc3)c4cnccc4
0.371542	O=C(N1CCN(Cc2cc(ccc2)C)CC1)c3nc(ncc3)c4cnccc4
0.371542	O=C(N1CCN(Cc2cc(ccc2)C)CC1)c3nc(ncc3)c4cnccc4
0.371542	O=C(N1CCN(Cc2cc(ccc2)C)CC1)c3nc(ncc3)c4cnccc4
0.371542	O=C(N1CCN(Cc2cc(ccc2)C)CC1)c3nc(ncc3)c4cnccc4
0.371542	O=C(N1CCN(Cc2cc(ccc2)C)CC1)c3nc(ncc3)c4cnccc4
0.369718	Clc1c(OC)ccc(NC(=O)COc2c(cccc2)C(=O)Nc3nc(c4ccccc4)ccn3)c1
0.369718	Clc1c(OC)ccc(NC(=O)COc2c(cccc2)C(=O)Nc3nc(c4ccccc4)ccn3)c1
0.369718	Clc1c(OC)ccc(NC(=O)COc2c(cccc2)C(=O)Nc3nc(c4ccccc4)ccn3)c1
0.369718	Clc1c(OC)ccc(NC(=O)COc2c(cccc2)C(=O)Nc3nc(c4ccccc4)ccn3)c1
0.369718	Clc1c(OC)ccc(NC(=O)COc2c(cccc2)C(=O)Nc3nc(c4ccccc4)ccn3)c1
0.369718	Clc1c(OC)ccc(NC(=O)COc2c(cccc2)C(=O)Nc3nc(c4ccccc4)ccn3)c1
0.369718	Clc1c(OC)ccc(NC(=O)COc2c(cccc2)C(=O)Nc3nc(c4ccccc4)ccn3)c1
0.369718	Clc1c(OC)ccc(NC(=O)COc2c(cccc2)C(=O)Nc3nc(c4ccccc4)ccn3)c1
0.369718	Clc1c(OC)ccc(NC(=O)COc2c(cccc2)C(=O)Nc3nc(c4ccccc4)ccn3)c1
0.369718	Clc1c(OC)ccc(NC(=O)COc2c(cccc2)C(=O)Nc3nc(c4ccccc4)ccn3)c1
0.369478	O=C(Nc1cc(ccc1)C2=NC=CN2C)c3ccc(cc3)CN4CCCCC4
0.369478	O=C(Nc1cc(ccc1)C2=NC=CN2C)c3ccc(cc3)CN4CCCCC4
0.369478	O=C(Nc1cc(ccc1)C2=NC=CN2C)c3ccc(cc3)CN4CCCCC4
0.369478	O=C(Nc1cc(ccc1)C2=NC=CN2C)c3ccc(cc3)CN4CCCCC4
0.369478	O=C(Nc1cc(ccc1)C2=NC=CN2C)c3ccc(cc3)CN4CCCCC4
0.369478	O=C(Nc1cc(ccc1)C2=NC=CN2C)c3ccc(cc3)CN4CCCCC4
0.369478	O=C(Nc1cc(ccc1)C2=NC=CN2C)c3ccc(cc3)CN4CCCCC4
0.369478	O=C(Nc1cc(ccc1)C2=NC=CN2C)c3ccc(cc3)CN4CCCCC4
0.369478	O=C(Nc1cc(ccc1)C2=NC=CN2C)c3ccc(cc3)CN4CCCCC4
0.369478	O=C(Nc1cc(ccc1)C2=NC=CN2C)c3ccc(cc3)CN4CCCCC4
0.367816	S(=O)(=O)(N1CCOCC1)c2ccc(cc2)C(=O)Nc3c(ccc(c3)CN4CCSCC4)C
0.367816	S(=O)(=O)(N1CCOCC1)c2ccc(cc2)C(=O)Nc3c(ccc(c3)CN4CCSCC4)C
0.367816	S(=O)(=O)(N1CCOCC1)c2ccc(cc2)C(=O)Nc3c(ccc(c3)CN4CCSCC4)C
0.367816	S(=O)(=O)(N1CCOCC1)c2ccc(cc2)C(=O)Nc3c(ccc(c3)CN4CCSCC4)C
0.367816	S(=O)(=O)(N1CCOCC1)c2ccc(cc2)C(=O)Nc3c(ccc(c3)CN4CCSCC4)C
0.367816	S(=O)(=O)(N1CCOCC1)c2ccc(cc2)C(=O)Nc3c(ccc(c3)CN4CCSCC4)C
0.367816	S(=O)(=O)(N1CCOCC1)c2ccc(cc2)C(=O)Nc3c(ccc(c3)CN4CCSCC4)C
0.367816	S(=O)(=O)(N1CCOCC1)c2ccc(cc2)C(=O)Nc3c(ccc(c3)CN4CCSCC4)C
0.367816	S(=O)(=O)(N1CCOCC1)c2ccc(cc2)C(=O)Nc3c(ccc(c3)CN4CCSCC4)C
0.367816	S(=O)(=O)(N1CCOCC1)c2ccc(cc2)C(=O)Nc3c(ccc(c3)CN4CCSCC4)C
0.367347	O=C(Nc1ncc(Nc2ccccc2)cc1)c3nc(ncc3)c4cnccc4
0.367347	O=C(Nc1ncc(Nc2ccccc2)cc1)c3nc(ncc3)c4cnccc4
0.367347	O=C(Nc1ncc(Nc2ccccc2)cc1)c3nc(ncc3)c4cnccc4
0.367347	O=C(Nc1ncc(Nc2ccccc2)cc1)c3nc(ncc3)c4cnccc4
0.367347	O=C(Nc1ncc(Nc2ccccc2)cc1)c3nc(ncc3)c4cnccc4
0.367347	O=C(Nc1ncc(Nc2ccccc2)cc1)c3nc(ncc3)c4cnccc4
0.367347	O=C(Nc1ncc(Nc2ccccc2)cc1)c3nc(ncc3)c4cnccc4
0.367347	O=C(Nc1ncc(Nc2ccccc2)cc1)c3nc(ncc3)c4cnccc4
0.367347	O=C(Nc1ncc(Nc2ccccc2)cc1)c3nc(ncc3)c4cnccc4
0.367347	O=C(Nc1ncc(Nc2ccccc2)cc1)c3nc(ncc3)c4cnccc4
0.366667	O=C(NC=1NN=C(c2c(cccc2)C)C1)c3nc(ncc3)c4cnccc4
0.366667	O=C(NC=1NN=C(c2c(cccc2)C)C1)c3nc(ncc3)c4cnccc4
0.366667	O=C(NC=1NN=C(c2c(cccc2)C)C1)c3nc(ncc3)c4cnccc4
0.366667	O=C(NC=1NN=C(c2c(cccc2)C)C1)c3nc(ncc3)c4cnccc4
0.366667	O=C(NC=1NN=C(c2c(cccc2)C)C1)c3nc(ncc3)c4cnccc4
0.366667	O=C(NC=1NN=C(c2c(cccc2)C)C1)c3nc(ncc3)c4cnccc4
0.366667	O=C(NC=1NN=C(c2c(cccc2)C)C1)c3nc(ncc3)c4cnccc4
0.366667	O=C(NC=1NN=C(c2c(cccc2)C)C1)c3nc(ncc3)c4cnccc4
0.366667	O=C(NC=1NN=C(c2c(cccc2)C)C1)c3nc(ncc3)c4cnccc4
0.366667	O=C(NC=1NN=C(c2c(cccc2)C)C1)c3nc(ncc3)c4cnccc4
0.359684	O=C(NCCc1ccc(N2CCN(CC2)C)cc1)c3nc(ncc3)c4cnccc4
0.359684	O=C(NCCc1ccc(N2CCN(CC2)C)cc1)c3nc(ncc3)c4cnccc4
0.359684	O=C(NCCc1ccc(N2CCN(CC2)C)cc1)c3nc(ncc3)c4cnccc4
0.359684	O=C(NCCc1ccc(N2CCN(CC2)C)cc1)c3nc(ncc3)c4cnccc4
0.359684	O=C(NCCc1ccc(N2CCN(CC2)C)cc1)c3nc(ncc3)c4cnccc4
0.359684	O=C(NCCc1ccc(N2CCN(CC2)C)cc1)c3nc(ncc3)c4cnccc4
0.359684	O=C(NCCc1ccc(N2CCN(CC2)C)cc1)c3nc(ncc3)c4cnccc4
0.359684	O=C(NCCc1ccc(N2CCN(CC2)C)cc1)c3nc(ncc3)c4cnccc4
0.359684	O=C(NCCc1ccc(N2CCN(CC2)C)cc1)c3nc(ncc3)c4cnccc4
0.359684	O=C(NCCc1ccc(N2CCN(CC2)C)cc1)c3nc(ncc3)c4cnccc4
0.359551	O=C(Nc1cc(ccc1)CN2CCN(C(=O)C)CC2)C3=NOC(c4cnccc4)=C3
0.359551	O=C(Nc1cc(ccc1)CN2CCN(C(=O)C)CC2)C3=NOC(c4cnccc4)=C3
0.359551	O=C(Nc1cc(ccc1)CN2CCN(C(=O)C)CC2)C3=NOC(c4cnccc4)=C3
0.356275	O=C(Nc1cc(c2ccncc2)ccc1)c3cc(ccc3)CNc4nc(ncc4)C
0.356275	O=C(Nc1cc(c2ccncc2)ccc1)c3cc(ccc3)CNc4nc(ncc4)C
0.356275	O=C(Nc1cc(c2ccncc2)ccc1)c3cc(ccc3)CNc4nc(ncc4)C
0.356275	O=C(Nc1cc(c2ccncc2)ccc1)c3cc(ccc3)CNc4nc(ncc4)C
0.356275	O=C(Nc1cc(c2ccncc2)ccc1)c3cc(ccc3)CNc4nc(ncc4)C
0.356275	O=C(Nc1cc(c2ccncc2)ccc1)c3cc(ccc3)CNc4nc(ncc4)C
0.356275	O=C(Nc1cc(c2ccncc2)ccc1)c3cc(ccc3)CNc4nc(ncc4)C
0.356275	O=C(Nc1cc(c2ccncc2)ccc1)c3cc(ccc3)CNc4nc(ncc4)C
0.356275	O=C(Nc1cc(c2ccncc2)ccc1)c3cc(ccc3)CNc4nc(ncc4)C
0.356275	O=C(Nc1cc(c2ccncc2)ccc1)c3cc(ccc3)CNc4nc(ncc4)C
0.356223	S1C=C(NC(=O)c2nc(ncc2)c3cnccc3)C=C1
0.356223	S1C=C(NC(=O)c2nc(ncc2)c3cnccc3)C=C1
0.356223	S1C=C(NC(=O)c2nc(ncc2)c3cnccc3)C=C1
0.356223	S1C=C(NC(=O)c2nc(ncc2)c3cnccc3)C=C1
0.356223	S1C=C(NC(=O)c2nc(ncc2)c3cnccc3)C=C1
0.356223	S1C=C(NC(=O)c2nc(ncc2)c3cnccc3)C=C1
0.356223	S1C=C(NC(=O)c2nc(ncc2)c3cnccc3)C=C1
0.356223	S1C=C(NC(=O)c2nc(ncc2)c3cnccc3)C=C1
0.356223	S1C=C(NC(=O)c2nc(ncc2)c3cnccc3)C=C1
0.356223	S1C=C(NC(=O)c2nc(ncc2)c3cnccc3)C=C1
0.353846	Clc1c(NNC(=O)c2nc(ncc2)c3cnccc3)cc(F)cc1
0.353846	Clc1c(NNC(=O)c2nc(ncc2)c3cnccc3)cc(F)cc1
0.353846	Clc1c(NNC(=O)c2nc(ncc2)c3cnccc3)cc(F)cc1
0.353846	Clc1c(NNC(=O)c2nc(ncc2)c3cnccc3)cc(F)cc1
0.353846	Clc1c(NNC(=O)c2nc(ncc2)c3cnccc3)cc(F)cc1
0.352313	O=C(OC)c1c(NC(=O)c2nc(ncc2)c3cnccc3)ccc(c1)C(C)C
0.352313	O=C(OC)c1c(NC(=O)c2nc(ncc2)c3cnccc3)ccc(c1)C(C)C
0.352313	O=C(OC)c1c(NC(=O)c2nc(ncc2)c3cnccc3)ccc(c1)C(C)C
0.352313	O=C(OC)c1c(NC(=O)c2nc(ncc2)c3cnccc3)ccc(c1)C(C)C
0.352313	O=C(OC)c1c(NC(=O)c2nc(ncc2)c3cnccc3)ccc(c1)C(C)C
0.352313	O=C(OC)c1c(NC(=O)c2nc(ncc2)c3cnccc3)ccc(c1)C(C)C
0.352313	O=C(OC)c1c(NC(=O)c2nc(ncc2)c3cnccc3)ccc(c1)C(C)C
0.352313	O=C(OC)c1c(NC(=O)c2nc(ncc2)c3cnccc3)ccc(c1)C(C)C
0.351852	Fc1c(c2ccncc2)cc(NC(=O)C3=NOC(=C3)CN4CCN(CC4)C)cc1
0.351852	Fc1c(c2ccncc2)cc(NC(=O)C3=NOC(=C3)CN4CCN(CC4)C)cc1
0.351852	Fc1c(c2ccncc2)cc(NC(=O)C3=NOC(=C3)CN4CCN(CC4)C)cc1
0.351852	Fc1c(c2ccncc2)cc(NC(=O)C3=NOC(=C3)CN4CCN(CC4)C)cc1
0.351852	Fc1c(c2ccncc2)cc(NC(=O)C3=NOC(=C3)CN4CCN(CC4)C)cc1
0.351852	Fc1c(c2ccncc2)cc(NC(=O)C3=NOC(=C3)CN4CCN(CC4)C)cc1
0.351852	Fc1c(c2ccncc2)cc(NC(=O)C3=NOC(=C3)CN4CCN(CC4)C)cc1
0.351852	Fc1c(c2ccncc2)cc(NC(=O)C3=NOC(=C3)CN4CCN(CC4)C)cc1
0.351852	Fc1c(c2ccncc2)cc(NC(=O)C3=NOC(=C3)CN4CCN(CC4)C)cc1
0.351852	Fc1c(c2ccncc2)cc(NC(=O)C3=NOC(=C3)CN4CCN(CC4)C)cc1
0.351111	O=C(Nc1cc(ccc1)C=2N=NNC2)c3ccc(cc3)CN
0.351111	O=C(Nc1cc(ccc1)C=2N=NNC2)c3ccc(cc3)CN
0.351111	O=C(Nc1cc(ccc1)C=2N=NNC2)c3ccc(cc3)CN
0.351111	O=C(Nc1cc(ccc1)C=2N=NNC2)c3ccc(cc3)CN
0.351111	O=C(Nc1cc(ccc1)C=2N=NNC2)c3ccc(cc3)CN
0.351111	O=C(Nc1cc(ccc1)C=2N=NNC2)c3ccc(cc3)CN
0.351111	O=C(Nc1cc(ccc1)C=2N=NNC2)c3ccc(cc3)CN
0.351111	O=C(Nc1cc(ccc1)C=2N=NNC2)c3ccc(cc3)CN
0.351111	O=C(Nc1cc(ccc1)C=2N=NNC2)c3ccc(cc3)CN
0.351111	O=C(Nc1cc(ccc1)C=2N=NNC2)c3ccc(cc3)CN
0.351064	S1CCN(Cc2cc(NC(=O)c3c(F)cc(c4c(F)cc(OC)cc4)cc3)c(cc2)C)CC1
0.351064	S1CCN(Cc2cc(NC(=O)c3c(F)cc(c4c(F)cc(OC)cc4)cc3)c(cc2)C)CC1
0.351064	S1CCN(Cc2cc(NC(=O)c3c(F)cc(c4c(F)cc(OC)cc4)cc3)c(cc2)C)CC1
0.351064	S1CCN(Cc2cc(NC(=O)c3c(F)cc(c4c(F)cc(OC)cc4)cc3)c(cc2)C)CC1
0.351064	S1CCN(Cc2cc(NC(=O)c3c(F)cc(c4c(F)cc(OC)cc4)cc3)c(cc2)C)CC1
0.351064	S1CCN(Cc2cc(NC(=O)c3c(F)cc(c4c(F)cc(OC)cc4)cc3)c(cc2)C)CC1
0.351064	S1CCN(Cc2cc(NC(=O)c3c(F)cc(c4c(F)cc(OC)cc4)cc3)c(cc2)C)CC1
0.351064	S1CCN(Cc2cc(NC(=O)c3c(F)cc(c4c(F)cc(OC)cc4)cc3)c(cc2)C)CC1
0.351064	S1CCN(Cc2cc(NC(=O)c3c(F)cc(c4c(F)cc(OC)cc4)cc3)c(cc2)C)CC1
0.351064	S1CCN(Cc2cc(NC(=O)c3c(F)cc(c4c(F)cc(OC)cc4)cc3)c(cc2)C)CC1
0.351064	S1C=NC(=C1)COc2c(OC)cc(cc2)C(=O)Nc3c(ccc(c3)CN4CCSCC4)C
0.351064	S1C=NC(=C1)COc2c(OC)cc(cc2)C(=O)Nc3c(ccc(c3)CN4CCSCC4)C
0.351064	S1C=NC(=C1)COc2c(OC)cc(cc2)C(=O)Nc3c(ccc(c3)CN4CCSCC4)C
0.351064	S1C=NC(=C1)COc2c(OC)cc(cc2)C(=O)Nc3c(ccc(c3)CN4CCSCC4)C
0.351064	S1C=NC(=C1)COc2c(OC)cc(cc2)C(=O)Nc3c(ccc(c3)CN4CCSCC4)C
0.351064	S1C=NC(=C1)COc2c(OC)cc(cc2)C(=O)Nc3c(ccc(c3)CN4CCSCC4)C
0.351064	S1C=NC(=C1)COc2c(OC)cc(cc2)C(=O)Nc3c(ccc(c3)CN4CCSCC4)C
0.351064	S1C=NC(=C1)COc2c(OC)cc(cc2)C(=O)Nc3c(ccc(c3)CN4CCSCC4)C
0.351064	S1C=NC(=C1)COc2c(OC)cc(cc2)C(=O)Nc3c(ccc(c3)CN4CCSCC4)C
0.351064	S1C=NC(=C1)COc2c(OC)cc(cc2)C(=O)Nc3c(ccc(c3)CN4CCSCC4)C
0.350806	O=C(Nc1cc(NC(=O)C(C)(C)C)c(cc1)C)c2cc(Oc3ccncc3)ccc2
0.350554	S1CCN(Cc2cc(NC(=O)c3cc4c(cc3)CCC=C4)c(cc2)C)CC1
0.350554	S1CCN(Cc2cc(NC(=O)c3cc4c(cc3)CCC=C4)c(cc2)C)CC1
0.350554	S1CCN(Cc2cc(NC(=O)c3cc4c(cc3)CCC=C4)c(cc2)C)CC1
0.350554	S1CCN(Cc2cc(NC(=O)c3cc4c(cc3)CCC=C4)c(cc2)C)CC1
0.350554	S1CCN(Cc2cc(NC(=O)c3cc4c(cc3)CCC=C4)c(cc2)C)CC1
0.350554	S1CCN(Cc2cc(NC(=O)c3cc4c(cc3)CCC=C4)c(cc2)C)CC1
0.350554	S1CCN(Cc2cc(NC(=O)c3cc4c(cc3)CCC=C4)c(cc2)C)CC1
0.350554	S1CCN(Cc2cc(NC(=O)c3cc4c(cc3)CCC=C4)c(cc2)C)CC1
0.350554	S1CCN(Cc2cc(NC(=O)c3cc4c(cc3)CCC=C4)c(cc2)C)CC1
0.350554	S1CCN(Cc2cc(NC(=O)c3cc4c(cc3)CCC=C4)c(cc2)C)CC1
0.349398	O=C(Nc1cc(c2ccncc2)ccc1)C3=NOC(=C3)CN4CCN(CC4)C
0.349398	O=C(Nc1cc(c2ccncc2)ccc1)C3=NOC(=C3)CN4CCN(CC4)C
0.349398	O=C(Nc1cc(c2ccncc2)ccc1)C3=NOC(=C3)CN4CCN(CC4)C
0.34728	FC(F)(F)c1cc(ccc1)C(=O)Nc2cc(NC(=O)c3ccc(NC=O)cc3)c(cc2)C
0.34728	FC(F)(F)c1cc(ccc1)C(=O)Nc2cc(NC(=O)c3ccc(NC=O)cc3)c(cc2)C
0.34728	FC(F)(F)c1cc(ccc1)C(=O)Nc2cc(NC(=O)c3ccc(NC=O)cc3)c(cc2)C
0.34728	FC(F)(F)c1cc(ccc1)C(=O)Nc2cc(NC(=O)c3ccc(NC=O)cc3)c(cc2)C
0.34728	FC(F)(F)c1cc(ccc1)C(=O)Nc2cc(NC(=O)c3ccc(NC=O)cc3)c(cc2)C
0.34728	FC(F)(F)c1cc(ccc1)C(=O)Nc2cc(NC(=O)c3ccc(NC=O)cc3)c(cc2)C
0.34728	FC(F)(F)c1cc(ccc1)C(=O)Nc2cc(NC(=O)c3ccc(NC=O)cc3)c(cc2)C
0.34728	FC(F)(F)c1cc(ccc1)C(=O)Nc2cc(NC(=O)c3ccc(NC=O)cc3)c(cc2)C
0.34728	FC(F)(F)c1cc(ccc1)C(=O)Nc2cc(NC(=O)c3ccc(NC=O)cc3)c(cc2)C
0.34728	FC(F)(F)c1cc(ccc1)C(=O)Nc2cc(NC(=O)c3ccc(NC=O)cc3)c(cc2)C
0.34717	Clc1ncc(cc1C(=O)Nc2c(ccc(c2)CN3CCSCC3)C)C
0.34717	Clc1ncc(cc1C(=O)Nc2c(ccc(c2)CN3CCSCC3)C)C
0.34717	Clc1ncc(cc1C(=O)Nc2c(ccc(c2)CN3CCSCC3)C)C
0.34717	Clc1ncc(cc1C(=O)Nc2c(ccc(c2)CN3CCSCC3)C)C
0.34717	Clc1ncc(cc1C(=O)Nc2c(ccc(c2)CN3CCSCC3)C)C
0.34717	Clc1ncc(cc1C(=O)Nc2c(ccc(c2)CN3CCSCC3)C)C
0.34717	Clc1ncc(cc1C(=O)Nc2c(ccc(c2)CN3CCSCC3)C)C
0.34717	Clc1ncc(cc1C(=O)Nc2c(ccc(c2)CN3CCSCC3)C)C
0.34717	Clc1ncc(cc1C(=O)Nc2c(ccc(c2)CN3CCSCC3)C)C
0.34717	Clc1ncc(cc1C(=O)Nc2c(ccc(c2)CN3CCSCC3)C)C
0.346715	FC(F)(F)c1nc(ncc1)Nc2cc(c(cc2)C)C(=O)Nc3ccc(OCCC(=O)N)cc3
0.346715	FC(F)(F)c1nc(ncc1)Nc2cc(c(cc2)C)C(=O)Nc3ccc(OCCC(=O)N)cc3
0.346715	FC(F)(F)c1nc(ncc1)Nc2cc(c(cc2)C)C(=O)Nc3ccc(OCCC(=O)N)cc3
0.346715	FC(F)(F)c1nc(ncc1)Nc2cc(c(cc2)C)C(=O)Nc3ccc(OCCC(=O)N)cc3
0.346715	FC(F)(F)c1nc(ncc1)Nc2cc(c(cc2)C)C(=O)Nc3ccc(OCCC(=O)N)cc3
0.346715	FC(F)(F)c1nc(ncc1)Nc2cc(c(cc2)C)C(=O)Nc3ccc(OCCC(=O)N)cc3
0.346715	FC(F)(F)c1nc(ncc1)Nc2cc(c(cc2)C)C(=O)Nc3ccc(OCCC(=O)N)cc3
0.346715	FC(F)(F)c1nc(ncc1)Nc2cc(c(cc2)C)C(=O)Nc3ccc(OCCC(=O)N)cc3
0.344444	Clc1cc(c(NC(=O)CN2CCN(c3nc(ncc3)c4ccccc4)CC2)cc1)C
0.344444	Clc1cc(c(NC(=O)CN2CCN(c3nc(ncc3)c4ccccc4)CC2)cc1)C
0.344444	Clc1cc(c(NC(=O)CN2CCN(c3nc(ncc3)c4ccccc4)CC2)cc1)C
0.344444	Clc1cc(c(NC(=O)CN2CCN(c3nc(ncc3)c4ccccc4)CC2)cc1)C
0.344444	Clc1cc(c(NC(=O)CN2CCN(c3nc(ncc3)c4ccccc4)CC2)cc1)C
0.344444	Clc1cc(c(NC(=O)CN2CCN(c3nc(ncc3)c4ccccc4)CC2)cc1)C
0.344444	Clc1cc(c(NC(=O)CN2CCN(c3nc(ncc3)c4ccccc4)CC2)cc1)C
0.344444	Clc1cc(c(NC(=O)CN2CCN(c3nc(ncc3)c4ccccc4)CC2)cc1)C
0.344444	Clc1cc(c(NC(=O)CN2CCN(c3nc(ncc3)c4ccccc4)CC2)cc1)C
0.344444	Clc1cc(c(NC(=O)CN2CCN(c3nc(ncc3)c4ccccc4)CC2)cc1)C
0.344086	S1CCN(Cc2cc(NC(=O)c3cc4N=C(Nc4cc3)C(F)F)c(cc2)C)CC1
0.344086	S1CCN(Cc2cc(NC(=O)c3cc4N=C(Nc4cc3)C(F)F)c(cc2)C)CC1
0.344086	S1CCN(Cc2cc(NC(=O)c3cc4N=C(Nc4cc3)C(F)F)c(cc2)C)CC1
0.344086	S1CCN(Cc2cc(NC(=O)c3cc4N=C(Nc4cc3)C(F)F)c(cc2)C)CC1
0.344086	S1CCN(Cc2cc(NC(=O)c3cc4N=C(Nc4cc3)C(F)F)c(cc2)C)CC1
0.344086	S1CCN(Cc2cc(NC(=O)c3cc4N=C(Nc4cc3)C(F)F)c(cc2)C)CC1
0.344086	S1CCN(Cc2cc(NC(=O)c3cc4N=C(Nc4cc3)C(F)F)c(cc2)C)CC1
0.344086	S1CCN(Cc2cc(NC(=O)c3cc4N=C(Nc4cc3)C(F)F)c(cc2)C)CC1
0.344086	S1CCN(Cc2cc(NC(=O)c3cc4N=C(Nc4cc3)C(F)F)c(cc2)C)CC1
0.344086	S1CCN(Cc2cc(NC(=O)c3cc4N=C(Nc4cc3)C(F)F)c(cc2)C)CC1
0.342373	S(=O)(=O)(N(C)C)c1cc(NC(=O)c2nc(ncc2)c3cnccc3)c(OC(C)C)cc1
0.341772	FC(F)(F)c1cc(ccc1)C(=O)Nc2cc(NC=O)c(cc2)C
0.341772	FC(F)(F)c1cc(ccc1)C(=O)Nc2cc(NC=O)c(cc2)C
0.341772	FC(F)(F)c1cc(ccc1)C(=O)Nc2cc(NC=O)c(cc2)C
0.341727	S(c1c(cc(cc1)C(=O)Nc2c(ccc(c2)CN3CCSCC3)C)C(F)(F)F)CCCC
0.341727	S(c1c(cc(cc1)C(=O)Nc2c(ccc(c2)CN3CCSCC3)C)C(F)(F)F)CCCC
0.341727	S(c1c(cc(cc1)C(=O)Nc2c(ccc(c2)CN3CCSCC3)C)C(F)(F)F)CCCC
0.341727	S(c1c(cc(cc1)C(=O)Nc2c(ccc(c2)CN3CCSCC3)C)C(F)(F)F)CCCC
0.341727	S(c1c(cc(cc1)C(=O)Nc2c(ccc(c2)CN3CCSCC3)C)C(F)(F)F)CCCC
0.341727	S(c1c(cc(cc1)C(=O)Nc2c(ccc(c2)CN3CCSCC3)C)C(F)(F)F)CCCC
0.341727	S(c1c(cc(cc1)C(=O)Nc2c(ccc(c2)CN3CCSCC3)C)C(F)(F)F)CCCC
0.341727	S(c1c(cc(cc1)C(=O)Nc2c(ccc(c2)CN3CCSCC3)C)C(F)(F)F)CCCC
0.341727	S(c1c(cc(cc1)C(=O)Nc2c(ccc(c2)CN3CCSCC3)C)C(F)(F)F)CCCC
0.341727	S(c1c(cc(cc1)C(=O)Nc2c(ccc(c2)CN3CCSCC3)C)C(F)(F)F)CCCC
0.340909	O=C(NC)c1cc(NC(=O)CN2CCN(c3nc(ncc3)c4ccccc4)CC2)ccc1
0.340909	O=C(NC)c1cc(NC(=O)CN2CCN(c3nc(ncc3)c4ccccc4)CC2)ccc1
0.340909	O=C(NC)c1cc(NC(=O)CN2CCN(c3nc(ncc3)c4ccccc4)CC2)ccc1
0.340909	O=C(NC)c1cc(NC(=O)CN2CCN(c3nc(ncc3)c4ccccc4)CC2)ccc1
0.340909	O=C(NC)c1cc(NC(=O)CN2CCN(c3nc(ncc3)c4ccccc4)CC2)ccc1
0.340909	O=C(NC)c1cc(NC(=O)CN2CCN(c3nc(ncc3)c4ccccc4)CC2)ccc1
0.340909	O=C(NC)c1cc(NC(=O)CN2CCN(c3nc(ncc3)c4ccccc4)CC2)ccc1
0.340909	O=C(NC)c1cc(NC(=O)CN2CCN(c3nc(ncc3)c4ccccc4)CC2)ccc1
0.340909	O=C(NC)c1cc(NC(=O)CN2CCN(c3nc(ncc3)c4ccccc4)CC2)ccc1
0.340909	O=C(NC)c1cc(NC(=O)CN2CCN(c3nc(ncc3)c4ccccc4)CC2)ccc1
0.338583	FC(F)(F)c1cc(N(C)C)cc(NC(=O)c2nc(ncc2)c3cnccc3)c1
0.338583	FC(F)(F)c1cc(N(C)C)cc(NC(=O)c2nc(ncc2)c3cnccc3)c1
0.3375	FC(F)(F)c1cc(ccc1)C(=O)Nc2cc(NC(=O)c3cc(ccc3)C(=O)N)c(cc2)C
0.3375	FC(F)(F)c1cc(ccc1)C(=O)Nc2cc(NC(=O)c3cc(ccc3)C(=O)N)c(cc2)C
0.3375	FC(F)(F)c1cc(ccc1)C(=O)Nc2cc(NC(=O)c3cc(ccc3)C(=O)N)c(cc2)C
0.3375	FC(F)(F)c1cc(ccc1)C(=O)Nc2cc(NC(=O)c3cc(ccc3)C(=O)N)c(cc2)C
0.3375	FC(F)(F)c1cc(ccc1)C(=O)Nc2cc(NC(=O)c3cc(ccc3)C(=O)N)c(cc2)C
0.3375	FC(F)(F)c1cc(ccc1)C(=O)Nc2cc(NC(=O)c3cc(ccc3)C(=O)N)c(cc2)C
0.3375	FC(F)(F)c1cc(ccc1)C(=O)Nc2cc(NC(=O)c3cc(ccc3)C(=O)N)c(cc2)C
0.3375	FC(F)(F)c1cc(ccc1)C(=O)Nc2cc(NC(=O)c3cc(ccc3)C(=O)N)c(cc2)C
0.3375	FC(F)(F)c1cc(ccc1)C(=O)Nc2cc(NC(=O)c3cc(ccc3)C(=O)N)c(cc2)C
0.3375	FC(F)(F)c1cc(ccc1)C(=O)Nc2cc(NC(=O)c3cc(ccc3)C(=O)N)c(cc2)C
0.335664	O=C1N(C(=O)c2c1cc(cc2)C(=O)Nc3cc(NC(=O)C(C)(C)C)c(cc3)C)Cc4ccccc4
0.335664	O=C1N(C(=O)c2c1cc(cc2)C(=O)Nc3cc(NC(=O)C(C)(C)C)c(cc3)C)Cc4ccccc4
0.335664	O=C1N(C(=O)c2c1cc(cc2)C(=O)Nc3cc(NC(=O)C(C)(C)C)c(cc3)C)Cc4ccccc4
0.334746	O=C(Nc1ccccc1)c2cc(NC(=O)CCC(C)C)c(cc2)C
0.333333	O=C(Nc1cc(c2ccncc2)ccc1)c3ccc(cc3)CCC=C
0.333333	O=C(Nc1cc(c2ccncc2)ccc1)c3ccc(cc3)CCC=C
0.333333	O=C(Nc1cc(c2ccncc2)ccc1)c3ccc(cc3)CCC=C
0.333333	O=C(Nc1cc(c2ccncc2)ccc1)c3ccc(cc3)CCC=C
0.333333	O=C(Nc1cc(c2ccncc2)ccc1)c3ccc(cc3)CCC=C
0.333333	O=C(Nc1cc(c2ccncc2)ccc1)c3ccc(cc3)CCC=C
0.333333	Ic1c(cccc1)C(=O)Nc2ccc(cc2)C(=O)Nc3cc(ccc3)CN4CCN(C(=O)C)CC4
0.333333	Ic1c(cccc1)C(=O)Nc2ccc(cc2)C(=O)Nc3cc(ccc3)CN4CCN(C(=O)C)CC4
0.333333	Ic1c(cccc1)C(=O)Nc2ccc(cc2)C(=O)Nc3cc(ccc3)CN4CCN(C(=O)C)CC4
0.333333	Ic1c(cccc1)C(=O)Nc2ccc(cc2)C(=O)Nc3cc(ccc3)CN4CCN(C(=O)C)CC4
0.333333	Ic1c(cccc1)C(=O)Nc2ccc(cc2)C(=O)Nc3cc(ccc3)CN4CCN(C(=O)C)CC4
0.333333	Ic1c(cccc1)C(=O)Nc2ccc(cc2)C(=O)Nc3cc(ccc3)CN4CCN(C(=O)C)CC4
0.333333	Ic1c(cccc1)C(=O)Nc2ccc(cc2)C(=O)Nc3cc(ccc3)CN4CCN(C(=O)C)CC4
0.333333	Ic1c(cccc1)C(=O)Nc2ccc(cc2)C(=O)Nc3cc(ccc3)CN4CCN(C(=O)C)CC4
0.333333	Ic1c(cccc1)C(=O)Nc2ccc(cc2)C(=O)Nc3cc(ccc3)CN4CCN(C(=O)C)CC4
0.333333	Ic1c(cccc1)C(=O)Nc2ccc(cc2)C(=O)Nc3cc(ccc3)CN4CCN(C(=O)C)CC4
0.332046	O=C(Nc1c(cccc1)C)CN2CCN(c3nc(ncc3)c4ccccc4)CC2
0.332046	O=C(Nc1c(cccc1)C)CN2CCN(c3nc(ncc3)c4ccccc4)CC2
0.332046	O=C(Nc1c(cccc1)C)CN2CCN(c3nc(ncc3)c4ccccc4)CC2
0.332046	O=C(Nc1c(cccc1)C)CN2CCN(c3nc(ncc3)c4ccccc4)CC2
0.332046	O=C(Nc1c(cccc1)C)CN2CCN(c3nc(ncc3)c4ccccc4)CC2
0.332046	O=C(Nc1c(cccc1)C)CN2CCN(c3nc(ncc3)c4ccccc4)CC2
0.332046	O=C(Nc1c(cccc1)C)CN2CCN(c3nc(ncc3)c4ccccc4)CC2
0.332046	O=C(Nc1c(cccc1)C)CN2CCN(c3nc(ncc3)c4ccccc4)CC2
0.332046	O=C(Nc1c(cccc1)C)CN2CCN(c3nc(ncc3)c4ccccc4)CC2
0.332046	O=C(Nc1c(cccc1)C)CN2CCN(c3nc(ncc3)c4ccccc4)CC2
0.331034	Brc1cc(c(NC(=O)CNC(=O)c2c(ccc(Nc3nc(ccn3)C(F)(F)F)c2)C)cc1)C
0.331034	Brc1cc(c(NC(=O)CNC(=O)c2c(ccc(Nc3nc(ccn3)C(F)(F)F)c2)C)cc1)C
0.331034	Brc1cc(c(NC(=O)CNC(=O)c2c(ccc(Nc3nc(ccn3)C(F)(F)F)c2)C)cc1)C
0.331034	Brc1cc(c(NC(=O)CNC(=O)c2c(ccc(Nc3nc(ccn3)C(F)(F)F)c2)C)cc1)C
0.331034	Brc1cc(c(NC(=O)CNC(=O)c2c(ccc(Nc3nc(ccn3)C(F)(F)F)c2)C)cc1)C
0.331034	Brc1cc(c(NC(=O)CNC(=O)c2c(ccc(Nc3nc(ccn3)C(F)(F)F)c2)C)cc1)C
0.331034	Brc1cc(c(NC(=O)CNC(=O)c2c(ccc(Nc3nc(ccn3)C(F)(F)F)c2)C)cc1)C
0.331034	Brc1cc(c(NC(=O)CNC(=O)c2c(ccc(Nc3nc(ccn3)C(F)(F)F)c2)C)cc1)C
0.331034	Brc1cc(c(NC(=O)CNC(=O)c2c(ccc(Nc3nc(ccn3)C(F)(F)F)c2)C)cc1)C
0.331034	Brc1cc(c(NC(=O)CNC(=O)c2c(ccc(Nc3nc(ccn3)C(F)(F)F)c2)C)cc1)C
0.330935	Clc1c(NC(=O)c2ccc(OC)cc2)cc(cc1)C(=O)OCc3nc(nc(n3)N)Nc4c(cccc4)C
0.330935	Clc1c(NC(=O)c2ccc(OC)cc2)cc(cc1)C(=O)OCc3nc(nc(n3)N)Nc4c(cccc4)C
0.330935	Clc1c(NC(=O)c2ccc(OC)cc2)cc(cc1)C(=O)OCc3nc(nc(n3)N)Nc4c(cccc4)C
0.330935	Clc1c(NC(=O)c2ccc(OC)cc2)cc(cc1)C(=O)OCc3nc(nc(n3)N)Nc4c(cccc4)C
0.330935	Clc1c(NC(=O)c2ccc(OC)cc2)cc(cc1)C(=O)OCc3nc(nc(n3)N)Nc4c(cccc4)C
0.330935	Clc1c(NC(=O)c2ccc(OC)cc2)cc(cc1)C(=O)OCc3nc(nc(n3)N)Nc4c(cccc4)C
0.330935	Clc1c(NC(=O)c2ccc(OC)cc2)cc(cc1)C(=O)OCc3nc(nc(n3)N)Nc4c(cccc4)C
0.330935	Clc1c(NC(=O)c2ccc(OC)cc2)cc(cc1)C(=O)OCc3nc(nc(n3)N)Nc4c(cccc4)C
0.330935	Clc1c(NC(=O)c2ccc(OC)cc2)cc(cc1)C(=O)OCc3nc(nc(n3)N)Nc4c(cccc4)C
0.330935	Clc1c(NC(=O)c2ccc(OC)cc2)cc(cc1)C(=O)OCc3nc(nc(n3)N)Nc4c(cccc4)C
0.330882	FC(F)(F)c1cc(ccc1)C(=O)Nc2cc(NC(=O)c3ncc(OC(F)F)cc3)c(cc2)C
0.330798	BrC1=C(SC(C(=O)Nc2c(ccc(c2)CN3CCSCC3)C)=C1)C
0.330798	BrC1=C(SC(C(=O)Nc2c(ccc(c2)CN3CCSCC3)C)=C1)C
0.330798	BrC1=C(SC(C(=O)Nc2c(ccc(c2)CN3CCSCC3)C)=C1)C
0.330798	BrC1=C(SC(C(=O)Nc2c(ccc(c2)CN3CCSCC3)C)=C1)C
0.330798	BrC1=C(SC(C(=O)Nc2c(ccc(c2)CN3CCSCC3)C)=C1)C
0.330798	BrC1=C(SC(C(=O)Nc2c(ccc(c2)CN3CCSCC3)C)=C1)C
0.330798	BrC1=C(SC(C(=O)Nc2c(ccc(c2)CN3CCSCC3)C)=C1)C
0.330798	BrC1=C(SC(C(=O)Nc2c(ccc(c2)CN3CCSCC3)C)=C1)C
0.330798	BrC1=C(SC(C(=O)Nc2c(ccc(c2)CN3CCSCC3)C)=C1)C
0.330798	BrC1=C(SC(C(=O)Nc2c(ccc(c2)CN3CCSCC3)C)=C1)C
0.329545	Clc1c(F)cc(c(Cl)c1)C(=O)Nc2c(ccc(c2)CN3CCSCC3)C
0.329545	Clc1c(F)cc(c(Cl)c1)C(=O)Nc2c(ccc(c2)CN3CCSCC3)C
0.329545	Clc1c(F)cc(c(Cl)c1)C(=O)Nc2c(ccc(c2)CN3CCSCC3)C
0.329545	Clc1c(F)cc(c(Cl)c1)C(=O)Nc2c(ccc(c2)CN3CCSCC3)C
0.329545	Clc1c(F)cc(c(Cl)c1)C(=O)Nc2c(ccc(c2)CN3CCSCC3)C
0.329545	Clc1c(F)cc(c(Cl)c1)C(=O)Nc2c(ccc(c2)CN3CCSCC3)C
0.329545	Clc1c(F)cc(c(Cl)c1)C(=O)Nc2c(ccc(c2)CN3CCSCC3)C
0.329545	Clc1c(F)cc(c(Cl)c1)C(=O)Nc2c(ccc(c2)CN3CCSCC3)C
0.329545	Clc1c(F)cc(c(Cl)c1)C(=O)Nc2c(ccc(c2)CN3CCSCC3)C
0.329545	Clc1c(F)cc(c(Cl)c1)C(=O)Nc2c(ccc(c2)CN3CCSCC3)C
0.328125	O=C(O)c1c(N2CCCCC2)ccc(NC(=O)c3ccc(cc3)CN4CCCCC4)c1
0.328125	O=C(O)c1c(N2CCCCC2)ccc(NC(=O)c3ccc(cc3)CN4CCCCC4)c1
0.328125	O=C(O)c1c(N2CCCCC2)ccc(NC(=O)c3ccc(cc3)CN4CCCCC4)c1
0.328125	O=C(O)c1c(N2CCCCC2)ccc(NC(=O)c3ccc(cc3)CN4CCCCC4)c1
0.328125	O=C(O)c1c(N2CCCCC2)ccc(NC(=O)c3ccc(cc3)CN4CCCCC4)c1
0.328125	O=C(O)c1c(N2CCCCC2)ccc(NC(=O)c3ccc(cc3)CN4CCCCC4)c1
0.328125	O=C(O)c1c(N2CCCCC2)ccc(NC(=O)c3ccc(cc3)CN4CCCCC4)c1
0.328125	O=C(O)c1c(N2CCCCC2)ccc(NC(=O)c3ccc(cc3)CN4CCCCC4)c1
0.328125	O=C(O)c1c(N2CCCCC2)ccc(NC(=O)c3ccc(cc3)CN4CCCCC4)c1
0.328125	O=C(O)c1c(N2CCCCC2)ccc(NC(=O)c3ccc(cc3)CN4CCCCC4)c1
0.327338	O=C(NNC(=O)C(Nc1c(ccc(c2nccnc2)c1)C)C)c3cc(ccc3)C
0.327338	O=C(NNC(=O)C(Nc1c(ccc(c2nccnc2)c1)C)C)c3cc(ccc3)C
0.327338	O=C(NNC(=O)C(Nc1c(ccc(c2nccnc2)c1)C)C)c3cc(ccc3)C
0.327338	O=C(NNC(=O)C(Nc1c(ccc(c2nccnc2)c1)C)C)c3cc(ccc3)C
0.327338	O=C(NNC(=O)C(Nc1c(ccc(c2nccnc2)c1)C)C)c3cc(ccc3)C
0.327338	O=C(NNC(=O)C(Nc1c(ccc(c2nccnc2)c1)C)C)c3cc(ccc3)C
0.327338	O=C(NNC(=O)C(Nc1c(ccc(c2nccnc2)c1)C)C)c3cc(ccc3)C
0.327338	O=C(NNC(=O)C(Nc1c(ccc(c2nccnc2)c1)C)C)c3cc(ccc3)C
0.327338	O=C(NNC(=O)C(Nc1c(ccc(c2nccnc2)c1)C)C)c3cc(ccc3)C
0.327338	O=C(NNC(=O)C(Nc1c(ccc(c2nccnc2)c1)C)C)c3cc(ccc3)C
0.326613	FC(F)(F)c1cc(ccc1)C(=O)Nc2cc(NCCC(C)C)c(cc2)C
0.32636	Clc1cc(c(cc1)C)C(=O)Nc2cc(c3ccncc3)ccc2
0.32636	Clc1cc(c(cc1)C)C(=O)Nc2cc(c3ccncc3)ccc2
0.32636	Clc1cc(c(cc1)C)C(=O)Nc2cc(c3ccncc3)ccc2
0.32526	O=C(Nc1ccc(cc1)CC2=NN=C3N2CCC3)c4nc(ncc4)c5cnccc5
0.32526	O=C(Nc1ccc(cc1)CC2=NN=C3N2CCC3)c4nc(ncc4)c5cnccc5
0.32526	O=C(Nc1ccc(cc1)CC2=NN=C3N2CCC3)c4nc(ncc4)c5cnccc5
0.32526	O=C(Nc1ccc(cc1)CC2=NN=C3N2CCC3)c4nc(ncc4)c5cnccc5
0.32526	O=C(Nc1ccc(cc1)CC2=NN=C3N2CCC3)c4nc(ncc4)c5cnccc5
0.32526	O=C(Nc1ccc(cc1)CC2=NN=C3N2CCC3)c4nc(ncc4)c5cnccc5
0.32526	O=C(Nc1ccc(cc1)CC2=NN=C3N2CCC3)c4nc(ncc4)c5cnccc5
0.32526	O=C(Nc1ccc(cc1)CC2=NN=C3N2CCC3)c4nc(ncc4)c5cnccc5
0.32526	O=C(Nc1ccc(cc1)CC2=NN=C3N2CCC3)c4nc(ncc4)c5cnccc5
0.32526	O=C(Nc1ccc(cc1)CC2=NN=C3N2CCC3)c4nc(ncc4)c5cnccc5
0.324921	FC(F)(F)c1nc(ncc1)Nc2cc(c(cc2)C)C(=O)Nc3c(cccc3)C(=O)N(C4CCCCC4)C
0.324921	FC(F)(F)c1nc(ncc1)Nc2cc(c(cc2)C)C(=O)Nc3c(cccc3)C(=O)N(C4CCCCC4)C
0.324921	FC(F)(F)c1nc(ncc1)Nc2cc(c(cc2)C)C(=O)Nc3c(cccc3)C(=O)N(C4CCCCC4)C
0.324921	FC(F)(F)c1nc(ncc1)Nc2cc(c(cc2)C)C(=O)Nc3c(cccc3)C(=O)N(C4CCCCC4)C
0.324921	FC(F)(F)c1nc(ncc1)Nc2cc(c(cc2)C)C(=O)Nc3c(cccc3)C(=O)N(C4CCCCC4)C
0.324427	FC(F)(F)c1cc(ccc1)C(=O)Nc2cc(NCc3c(cc(cc3)C)C)c(cc2)C
0.324427	FC(F)(F)c1cc(ccc1)C(=O)Nc2cc(NCc3c(cc(cc3)C)C)c(cc2)C
0.324427	FC(F)(F)c1cc(ccc1)C(=O)Nc2cc(NCc3c(cc(cc3)C)C)c(cc2)C
0.324427	FC(F)(F)c1cc(ccc1)C(=O)Nc2cc(NCc3c(cc(cc3)C)C)c(cc2)C
0.324427	FC(F)(F)c1cc(ccc1)C(=O)Nc2cc(NCc3c(cc(cc3)C)C)c(cc2)C
0.324427	FC(F)(F)c1cc(ccc1)C(=O)Nc2cc(NCc3c(cc(cc3)C)C)c(cc2)C
0.324427	FC(F)(F)c1cc(ccc1)C(=O)Nc2cc(NCc3c(cc(cc3)C)C)c(cc2)C
0.324427	FC(F)(F)c1cc(ccc1)C(=O)Nc2cc(NCc3c(cc(cc3)C)C)c(cc2)C
0.324427	FC(F)(F)c1cc(ccc1)C(=O)Nc2cc(NCc3c(cc(cc3)C)C)c(cc2)C
0.324427	FC(F)(F)c1cc(ccc1)C(=O)Nc2cc(NCc3c(cc(cc3)C)C)c(cc2)C
0.32377	O=C(Nc1ccc(Nc2ccncc2)cc1)c3cc(ccc3)CNc4nc(ncc4)C
0.32377	O=C(Nc1ccc(Nc2ccncc2)cc1)c3cc(ccc3)CNc4nc(ncc4)C
0.32377	O=C(Nc1ccc(Nc2ccncc2)cc1)c3cc(ccc3)CNc4nc(ncc4)C
0.32377	O=C(Nc1ccc(Nc2ccncc2)cc1)c3cc(ccc3)CNc4nc(ncc4)C
0.32377	O=C(Nc1ccc(Nc2ccncc2)cc1)c3cc(ccc3)CNc4nc(ncc4)C
0.32377	O=C(Nc1ccc(Nc2ccncc2)cc1)c3cc(ccc3)CNc4nc(ncc4)C
0.32377	O=C(Nc1ccc(Nc2ccncc2)cc1)c3cc(ccc3)CNc4nc(ncc4)C
0.32377	O=C(Nc1ccc(Nc2ccncc2)cc1)c3cc(ccc3)CNc4nc(ncc4)C
0.32377	O=C(Nc1ccc(Nc2ccncc2)cc1)c3cc(ccc3)CNc4nc(ncc4)C
0.32377	O=C(Nc1ccc(Nc2ccncc2)cc1)c3cc(ccc3)CNc4nc(ncc4)C
0.323671	O=C(Nc1cc(c2ccncc2)ccc1)c3ccc(c4ccncc4)cc3
0.323671	O=C(Nc1cc(c2ccncc2)ccc1)c3ccc(c4ccncc4)cc3
0.323671	O=C(Nc1cc(c2ccncc2)ccc1)c3ccc(c4ccncc4)cc3
0.323671	O=C(Nc1cc(c2ccncc2)ccc1)c3ccc(c4ccncc4)cc3
0.323671	O=C(Nc1cc(c2ccncc2)ccc1)c3ccc(c4ccncc4)cc3
0.323671	O=C(Nc1cc(c2ccncc2)ccc1)c3ccc(c4ccncc4)cc3
0.323671	O=C(Nc1cc(c2ccncc2)ccc1)c3ccc(c4ccncc4)cc3
0.323671	O=C(Nc1cc(c2ccncc2)ccc1)c3ccc(c4ccncc4)cc3
0.323671	O=C(Nc1cc(c2ccncc2)ccc1)c3ccc(c4ccncc4)cc3
0.323671	O=C(Nc1cc(c2ccncc2)ccc1)c3ccc(c4ccncc4)cc3
0.323432	S1C(=NC(=C1C(=O)Nc2c(ccc(c2)CN3CCSCC3)C)C)C=4C=NN(C4)C
0.323432	S1C(=NC(=C1C(=O)Nc2c(ccc(c2)CN3CCSCC3)C)C)C=4C=NN(C4)C
0.323432	S1C(=NC(=C1C(=O)Nc2c(ccc(c2)CN3CCSCC3)C)C)C=4C=NN(C4)C
0.323432	S1C(=NC(=C1C(=O)Nc2c(ccc(c2)CN3CCSCC3)C)C)C=4C=NN(C4)C
0.323432	S1C(=NC(=C1C(=O)Nc2c(ccc(c2)CN3CCSCC3)C)C)C=4C=NN(C4)C
0.323432	S1C(=NC(=C1C(=O)Nc2c(ccc(c2)CN3CCSCC3)C)C)C=4C=NN(C4)C
0.323432	S1C(=NC(=C1C(=O)Nc2c(ccc(c2)CN3CCSCC3)C)C)C=4C=NN(C4)C
0.323432	S1C(=NC(=C1C(=O)Nc2c(ccc(c2)CN3CCSCC3)C)C)C=4C=NN(C4)C
0.323432	S1C(=NC(=C1C(=O)Nc2c(ccc(c2)CN3CCSCC3)C)C)C=4C=NN(C4)C
0.323432	S1C(=NC(=C1C(=O)Nc2c(ccc(c2)CN3CCSCC3)C)C)C=4C=NN(C4)C
0.323308	[O-][N+](=O)c1c(ccc(c1)C(=O)Nc2cnc(c3ccccc3)cc2)CC
0.323308	[O-][N+](=O)c1c(ccc(c1)C(=O)Nc2cnc(c3ccccc3)cc2)CC
0.323308	[O-][N+](=O)c1c(ccc(c1)C(=O)Nc2cnc(c3ccccc3)cc2)CC
0.323308	[O-][N+](=O)c1c(ccc(c1)C(=O)Nc2cnc(c3ccccc3)cc2)CC
0.322344	O=C(NCCc1cc(O)c(OC)cc1)c2nc(ncc2)c3cnccc3
0.322344	O=C(NCCc1cc(O)c(OC)cc1)c2nc(ncc2)c3cnccc3
0.322344	O=C(NCCc1cc(O)c(OC)cc1)c2nc(ncc2)c3cnccc3
0.322344	O=C(NCCc1cc(O)c(OC)cc1)c2nc(ncc2)c3cnccc3
0.322344	O=C(NCCc1cc(O)c(OC)cc1)c2nc(ncc2)c3cnccc3
0.322344	O=C(NCCc1cc(O)c(OC)cc1)c2nc(ncc2)c3cnccc3
0.322344	O=C(NCCc1cc(O)c(OC)cc1)c2nc(ncc2)c3cnccc3
0.322344	O=C(NCCc1cc(O)c(OC)cc1)c2nc(ncc2)c3cnccc3
0.322344	O=C(NCCc1cc(O)c(OC)cc1)c2nc(ncc2)c3cnccc3
0.322344	O=C(NCCc1cc(O)c(OC)cc1)c2nc(ncc2)c3cnccc3
0.322097	O=C(Nc1cnc(N2C=NC=C2)cc1)c3nc(ncc3)c4cnccc4
0.322097	O=C(Nc1cnc(N2C=NC=C2)cc1)c3nc(ncc3)c4cnccc4
0.322097	O=C(Nc1cnc(N2C=NC=C2)cc1)c3nc(ncc3)c4cnccc4
0.322097	O=C(Nc1cnc(N2C=NC=C2)cc1)c3nc(ncc3)c4cnccc4
0.322097	O=C(Nc1cnc(N2C=NC=C2)cc1)c3nc(ncc3)c4cnccc4
0.322097	O=C(Nc1cnc(N2C=NC=C2)cc1)c3nc(ncc3)c4cnccc4
0.322097	O=C(Nc1cnc(N2C=NC=C2)cc1)c3nc(ncc3)c4cnccc4
0.322097	O=C(Nc1cnc(N2C=NC=C2)cc1)c3nc(ncc3)c4cnccc4
0.322097	O=C(Nc1cnc(N2C=NC=C2)cc1)c3nc(ncc3)c4cnccc4
0.322097	O=C(Nc1cnc(N2C=NC=C2)cc1)c3nc(ncc3)c4cnccc4
0.321429	Clc1c(Cl)ccc(c2c(F)cc(cc2)C(=O)Nc3c(ccc(NC(=O)c4cc(ccc4)C(F)(F)F)c3)C)c1
0.321429	Clc1c(Cl)ccc(c2c(F)cc(cc2)C(=O)Nc3c(ccc(NC(=O)c4cc(ccc4)C(F)(F)F)c3)C)c1
0.321429	Clc1c(Cl)ccc(c2c(F)cc(cc2)C(=O)Nc3c(ccc(NC(=O)c4cc(ccc4)C(F)(F)F)c3)C)c1
0.319853	Fc1c(F)ccc(c1)CCC(=O)Nc2c(ccc(NC(=O)c3cc(ccc3)C(F)(F)F)c2)C
0.319444	O=C(NC=1NN=C(c2c(cccc2)C)C1)c3cc(ccc3)CNc4nc(ncc4)C
0.319444	O=C(NC=1NN=C(c2c(cccc2)C)C1)c3cc(ccc3)CNc4nc(ncc4)C
0.319444	O=C(NC=1NN=C(c2c(cccc2)C)C1)c3cc(ccc3)CNc4nc(ncc4)C
0.319444	O=C(NC=1NN=C(c2c(cccc2)C)C1)c3cc(ccc3)CNc4nc(ncc4)C
0.319444	O=C(NC=1NN=C(c2c(cccc2)C)C1)c3cc(ccc3)CNc4nc(ncc4)C
0.319444	O=C(NC=1NN=C(c2c(cccc2)C)C1)c3cc(ccc3)CNc4nc(ncc4)C
0.319444	O=C(NC=1NN=C(c2c(cccc2)C)C1)c3cc(ccc3)CNc4nc(ncc4)C
0.319444	O=C(NC=1NN=C(c2c(cccc2)C)C1)c3cc(ccc3)CNc4nc(ncc4)C
0.319444	O=C(NC=1NN=C(c2c(cccc2)C)C1)c3cc(ccc3)CNc4nc(ncc4)C
0.319444	O=C(NC=1NN=C(c2c(cccc2)C)C1)c3cc(ccc3)CNc4nc(ncc4)C
0.319298	O=C(Nc1c(OC)cc(NC(=O)CN2CCN(CC=3ON=C(N3)c4ccc(cc4)C)CC2)c(OC)c1)c5ccccc5
0.319298	O=C(Nc1c(OC)cc(NC(=O)CN2CCN(CC=3ON=C(N3)c4ccc(cc4)C)CC2)c(OC)c1)c5ccccc5
0.319298	O=C(Nc1c(OC)cc(NC(=O)CN2CCN(CC=3ON=C(N3)c4ccc(cc4)C)CC2)c(OC)c1)c5ccccc5
0.319298	O=C(Nc1c(OC)cc(NC(=O)CN2CCN(CC=3ON=C(N3)c4ccc(cc4)C)CC2)c(OC)c1)c5ccccc5
0.319298	O=C(Nc1c(OC)cc(NC(=O)CN2CCN(CC=3ON=C(N3)c4ccc(cc4)C)CC2)c(OC)c1)c5ccccc5
0.319298	O=C(Nc1c(OC)cc(NC(=O)CN2CCN(CC=3ON=C(N3)c4ccc(cc4)C)CC2)c(OC)c1)c5ccccc5
0.319298	O=C(Nc1c(OC)cc(NC(=O)CN2CCN(CC=3ON=C(N3)c4ccc(cc4)C)CC2)c(OC)c1)c5ccccc5
0.319298	O=C(Nc1c(OC)cc(NC(=O)CN2CCN(CC=3ON=C(N3)c4ccc(cc4)C)CC2)c(OC)c1)c5ccccc5
0.319298	O=C(Nc1c(OC)cc(NC(=O)CN2CCN(CC=3ON=C(N3)c4ccc(cc4)C)CC2)c(OC)c1)c5ccccc5
0.319298	O=C(Nc1c(OC)cc(NC(=O)CN2CCN(CC=3ON=C(N3)c4ccc(cc4)C)CC2)c(OC)c1)c5ccccc5
0.319218	O=C(OC(C)(C)C)Nc1cc2c(cc1)CCN(C(=O)c3nc(ncc3)c4cnccc4)C2
0.319218	O=C(OC(C)(C)C)Nc1cc2c(cc1)CCN(C(=O)c3nc(ncc3)c4cnccc4)C2
0.319218	O=C(OC(C)(C)C)Nc1cc2c(cc1)CCN(C(=O)c3nc(ncc3)c4cnccc4)C2
0.319218	O=C(OC(C)(C)C)Nc1cc2c(cc1)CCN(C(=O)c3nc(ncc3)c4cnccc4)C2
0.319218	O=C(OC(C)(C)C)Nc1cc2c(cc1)CCN(C(=O)c3nc(ncc3)c4cnccc4)C2
0.318519	O=C1N(C(=O)c2c1cc(cc2)C(=O)Nc3cc(c4ccncc4)ccc3)Cc5ccccc5
0.318519	O=C1N(C(=O)c2c1cc(cc2)C(=O)Nc3cc(c4ccncc4)ccc3)Cc5ccccc5
0.318519	O=C1N(C(=O)c2c1cc(cc2)C(=O)Nc3cc(c4ccncc4)ccc3)Cc5ccccc5
0.318519	O=C1N(C(=O)c2c1cc(cc2)C(=O)Nc3cc(c4ccncc4)ccc3)Cc5ccccc5
0.318519	O=C1N(C(=O)c2c1cc(cc2)C(=O)Nc3cc(c4ccncc4)ccc3)Cc5ccccc5
0.318519	O=C1N(C(=O)c2c1cc(cc2)C(=O)Nc3cc(c4ccncc4)ccc3)Cc5ccccc5
0.318519	O=C1N(C(=O)c2c1cc(cc2)C(=O)Nc3cc(c4ccncc4)ccc3)Cc5ccccc5
0.318519	O=C1N(C(=O)c2c1cc(cc2)C(=O)Nc3cc(c4ccncc4)ccc3)Cc5ccccc5
0.318519	O=C1N(C(=O)c2c1cc(cc2)C(=O)Nc3cc(c4ccncc4)ccc3)Cc5ccccc5
0.318519	O=C1N(C(=O)c2c1cc(cc2)C(=O)Nc3cc(c4ccncc4)ccc3)Cc5ccccc5
0.318367	Clc1c(cc(NC(=O)c2nccc(c3ccccc3)c2)cc1)C
0.318367	Clc1c(cc(NC(=O)c2nccc(c3ccccc3)c2)cc1)C
0.318367	Clc1c(cc(NC(=O)c2nccc(c3ccccc3)c2)cc1)C
0.318367	Clc1c(cc(NC(=O)c2nccc(c3ccccc3)c2)cc1)C
0.318367	Clc1c(cc(NC(=O)c2nccc(c3ccccc3)c2)cc1)C
0.318367	Clc1c(cc(NC(=O)c2nccc(c3ccccc3)c2)cc1)C
0.318367	Clc1c(cc(NC(=O)c2nccc(c3ccccc3)c2)cc1)C
0.318367	Clc1c(cc(NC(=O)c2nccc(c3ccccc3)c2)cc1)C
0.318367	Clc1c(cc(NC(=O)c2nccc(c3ccccc3)c2)cc1)C
0.318367	Clc1c(cc(NC(=O)c2nccc(c3ccccc3)c2)cc1)C
0.317518	Fc1c(N2CCCC2)ccc(c1)C(=O)Nc3c(ccc(NC(=O)c4cc(ccc4)C(F)(F)F)c3)C
0.317518	Fc1c(N2CCCC2)ccc(c1)C(=O)Nc3c(ccc(NC(=O)c4cc(ccc4)C(F)(F)F)c3)C
0.317518	Fc1c(N2CCCC2)ccc(c1)C(=O)Nc3c(ccc(NC(=O)c4cc(ccc4)C(F)(F)F)c3)C
0.317518	Fc1c(N2CCCC2)ccc(c1)C(=O)Nc3c(ccc(NC(=O)c4cc(ccc4)C(F)(F)F)c3)C
0.317518	Fc1c(N2CCCC2)ccc(c1)C(=O)Nc3c(ccc(NC(=O)c4cc(ccc4)C(F)(F)F)c3)C
0.317518	Fc1c(N2CCCC2)ccc(c1)C(=O)Nc3c(ccc(NC(=O)c4cc(ccc4)C(F)(F)F)c3)C
0.317518	Fc1c(N2CCCC2)ccc(c1)C(=O)Nc3c(ccc(NC(=O)c4cc(ccc4)C(F)(F)F)c3)C
0.317518	Fc1c(N2CCCC2)ccc(c1)C(=O)Nc3c(ccc(NC(=O)c4cc(ccc4)C(F)(F)F)c3)C
0.317518	Fc1c(N2CCCC2)ccc(c1)C(=O)Nc3c(ccc(NC(=O)c4cc(ccc4)C(F)(F)F)c3)C
0.317518	Fc1c(N2CCCC2)ccc(c1)C(=O)Nc3c(ccc(NC(=O)c4cc(ccc4)C(F)(F)F)c3)C
0.317269	Brc1c(F)ccc(c1)C(=O)Nc2cc(NC(=O)C(C)(C)C)c(cc2)C
0.317269	Brc1c(F)ccc(c1)C(=O)Nc2cc(NC(=O)C(C)(C)C)c(cc2)C
0.317269	Brc1c(F)ccc(c1)C(=O)Nc2cc(NC(=O)C(C)(C)C)c(cc2)C
0.316872	O=C(Nc1cc(c2ccncc2)ccc1)c3nc(ncc3)CC(C)C
0.316872	O=C(Nc1cc(c2ccncc2)ccc1)c3nc(ncc3)CC(C)C
0.316872	O=C(Nc1cc(c2ccncc2)ccc1)c3nc(ncc3)CC(C)C
0.316872	O=C(Nc1cc(c2ccncc2)ccc1)c3nc(ncc3)CC(C)C
0.316872	O=C(Nc1cc(c2ccncc2)ccc1)c3nc(ncc3)CC(C)C
0.316872	O=C(Nc1cc(c2ccncc2)ccc1)c3nc(ncc3)CC(C)C
0.316872	O=C(Nc1cc(c2ccncc2)ccc1)c3nc(ncc3)CC(C)C
0.316872	O=C(Nc1cc(c2ccncc2)ccc1)c3nc(ncc3)CC(C)C
0.316872	O=C(Nc1cc(c2ccncc2)ccc1)c3nc(ncc3)CC(C)C
0.316872	O=C(Nc1cc(c2ccncc2)ccc1)c3nc(ncc3)CC(C)C
0.316547	Fc1c(Oc2cnccc2)ccc(c1)CNC(=O)c3nc(ncc3)c4cnccc4
0.316547	Fc1c(Oc2cnccc2)ccc(c1)CNC(=O)c3nc(ncc3)c4cnccc4
0.316547	Fc1c(Oc2cnccc2)ccc(c1)CNC(=O)c3nc(ncc3)c4cnccc4
0.316547	Fc1c(Oc2cnccc2)ccc(c1)CNC(=O)c3nc(ncc3)c4cnccc4
0.316547	Fc1c(Oc2cnccc2)ccc(c1)CNC(=O)c3nc(ncc3)c4cnccc4
0.316547	Fc1c(Oc2cnccc2)ccc(c1)CNC(=O)c3nc(ncc3)c4cnccc4
0.316547	Fc1c(Oc2cnccc2)ccc(c1)CNC(=O)c3nc(ncc3)c4cnccc4
0.316547	Fc1c(Oc2cnccc2)ccc(c1)CNC(=O)c3nc(ncc3)c4cnccc4
0.316547	Fc1c(Oc2cnccc2)ccc(c1)CNC(=O)c3nc(ncc3)c4cnccc4
0.316547	Fc1c(Oc2cnccc2)ccc(c1)CNC(=O)c3nc(ncc3)c4cnccc4
0.316406	Brc1ccc(NC(=O)CC(Nc2c(ccc(c2)CN3CCSCC3)C)C)cc1
0.316406	Brc1ccc(NC(=O)CC(Nc2c(ccc(c2)CN3CCSCC3)C)C)cc1
0.316406	Brc1ccc(NC(=O)CC(Nc2c(ccc(c2)CN3CCSCC3)C)C)cc1
0.316406	Brc1ccc(NC(=O)CC(Nc2c(ccc(c2)CN3CCSCC3)C)C)cc1
0.316406	Brc1ccc(NC(=O)CC(Nc2c(ccc(c2)CN3CCSCC3)C)C)cc1
0.316406	Brc1ccc(NC(=O)CC(Nc2c(ccc(c2)CN3CCSCC3)C)C)cc1
0.316406	Brc1ccc(NC(=O)CC(Nc2c(ccc(c2)CN3CCSCC3)C)C)cc1
0.316406	Brc1ccc(NC(=O)CC(Nc2c(ccc(c2)CN3CCSCC3)C)C)cc1
0.316406	Brc1ccc(NC(=O)CC(Nc2c(ccc(c2)CN3CCSCC3)C)C)cc1
0.316406	Brc1ccc(NC(=O)CC(Nc2c(ccc(c2)CN3CCSCC3)C)C)cc1
0.313653	Fc1c(c2ccncc2)cc(NC(=O)c3c(nc(cc3)C)NC)cc1
0.313653	Fc1c(c2ccncc2)cc(NC(=O)c3c(nc(cc3)C)NC)cc1
0.313653	Fc1c(c2ccncc2)cc(NC(=O)c3c(nc(cc3)C)NC)cc1
0.313653	Fc1c(c2ccncc2)cc(NC(=O)c3c(nc(cc3)C)NC)cc1
0.313653	Fc1c(c2ccncc2)cc(NC(=O)c3c(nc(cc3)C)NC)cc1
0.313653	Fc1c(c2ccncc2)cc(NC(=O)c3c(nc(cc3)C)NC)cc1
0.313653	Fc1c(c2ccncc2)cc(NC(=O)c3c(nc(cc3)C)NC)cc1
0.313653	Fc1c(c2ccncc2)cc(NC(=O)c3c(nc(cc3)C)NC)cc1
0.313653	Fc1c(c2ccncc2)cc(NC(=O)c3c(nc(cc3)C)NC)cc1
0.313653	Fc1c(c2ccncc2)cc(NC(=O)c3c(nc(cc3)C)NC)cc1
0.313291	FC(F)(F)c1nc(ncc1)Nc2cc(c(cc2)C)C(=O)NC=3N=NN(C3C)Cc4ccncc4
0.313291	FC(F)(F)c1nc(ncc1)Nc2cc(c(cc2)C)C(=O)NC=3N=NN(C3C)Cc4ccncc4
0.313291	FC(F)(F)c1nc(ncc1)Nc2cc(c(cc2)C)C(=O)NC=3N=NN(C3C)Cc4ccncc4
0.31295	O=C(Nc1cc(C#N)c(OC)cc1)c2cc(ccc2)CNc3nc(ncc3)C
0.31295	O=C(Nc1cc(C#N)c(OC)cc1)c2cc(ccc2)CNc3nc(ncc3)C
0.31295	O=C(Nc1cc(C#N)c(OC)cc1)c2cc(ccc2)CNc3nc(ncc3)C
0.31295	O=C(Nc1cc(C#N)c(OC)cc1)c2cc(ccc2)CNc3nc(ncc3)C
0.31295	O=C(Nc1cc(C#N)c(OC)cc1)c2cc(ccc2)CNc3nc(ncc3)C
0.31295	O=C(Nc1cc(C#N)c(OC)cc1)c2cc(ccc2)CNc3nc(ncc3)C
0.31295	O=C(Nc1cc(C#N)c(OC)cc1)c2cc(ccc2)CNc3nc(ncc3)C
0.31295	O=C(Nc1cc(C#N)c(OC)cc1)c2cc(ccc2)CNc3nc(ncc3)C
0.31295	O=C(Nc1cc(C#N)c(OC)cc1)c2cc(ccc2)CNc3nc(ncc3)C
0.31295	O=C(Nc1cc(C#N)c(OC)cc1)c2cc(ccc2)CNc3nc(ncc3)C
0.3125	S(CC(=O)Nc1c(ccc(c1)CN2CCSCC2)C)CCC
0.3125	S(CC(=O)Nc1c(ccc(c1)CN2CCSCC2)C)CCC
0.3125	S(CC(=O)Nc1c(ccc(c1)CN2CCSCC2)C)CCC
0.3125	S(CC(=O)Nc1c(ccc(c1)CN2CCSCC2)C)CCC
0.3125	S(CC(=O)Nc1c(ccc(c1)CN2CCSCC2)C)CCC
0.3125	S(CC(=O)Nc1c(ccc(c1)CN2CCSCC2)C)CCC
0.3125	S(CC(=O)Nc1c(ccc(c1)CN2CCSCC2)C)CCC
0.3125	S(CC(=O)Nc1c(ccc(c1)CN2CCSCC2)C)CCC
0.3125	S(CC(=O)Nc1c(ccc(c1)CN2CCSCC2)C)CCC
0.3125	S(CC(=O)Nc1c(ccc(c1)CN2CCSCC2)C)CCC
0.31203	S1C(=NC(c2ccncc2)=C1)CCNC(=O)c3ccc(NC(=O)Cc4cnccc4)cc3
0.312	O=C(NC=1NN=C(c2c(cccc2)C)C1)c3ccc(c4ccncc4)cc3
0.312	O=C(NC=1NN=C(c2c(cccc2)C)C1)c3ccc(c4ccncc4)cc3
0.312	O=C(NC=1NN=C(c2c(cccc2)C)C1)c3ccc(c4ccncc4)cc3
0.312	O=C(NC=1NN=C(c2c(cccc2)C)C1)c3ccc(c4ccncc4)cc3
0.312	O=C(NC=1NN=C(c2c(cccc2)C)C1)c3ccc(c4ccncc4)cc3
0.312	O=C(NC=1NN=C(c2c(cccc2)C)C1)c3ccc(c4ccncc4)cc3
0.312	O=C(NC=1NN=C(c2c(cccc2)C)C1)c3ccc(c4ccncc4)cc3
0.312	O=C(NC=1NN=C(c2c(cccc2)C)C1)c3ccc(c4ccncc4)cc3
0.312	O=C(NC=1NN=C(c2c(cccc2)C)C1)c3ccc(c4ccncc4)cc3
0.312	O=C(NC=1NN=C(c2c(cccc2)C)C1)c3ccc(c4ccncc4)cc3
0.311355	Clc1cc(F)c(cc1)CNc2c(ccc(NC(=O)c3cc(ccc3)C(F)(F)F)c2)C
0.311355	Clc1cc(F)c(cc1)CNc2c(ccc(NC(=O)c3cc(ccc3)C(F)(F)F)c2)C
0.311355	Clc1cc(F)c(cc1)CNc2c(ccc(NC(=O)c3cc(ccc3)C(F)(F)F)c2)C
0.311355	Clc1cc(F)c(cc1)CNc2c(ccc(NC(=O)c3cc(ccc3)C(F)(F)F)c2)C
0.311355	Clc1cc(F)c(cc1)CNc2c(ccc(NC(=O)c3cc(ccc3)C(F)(F)F)c2)C
0.311355	Clc1cc(F)c(cc1)CNc2c(ccc(NC(=O)c3cc(ccc3)C(F)(F)F)c2)C
0.311355	Clc1cc(F)c(cc1)CNc2c(ccc(NC(=O)c3cc(ccc3)C(F)(F)F)c2)C
0.311355	Clc1cc(F)c(cc1)CNc2c(ccc(NC(=O)c3cc(ccc3)C(F)(F)F)c2)C
0.311355	Clc1cc(F)c(cc1)CNc2c(ccc(NC(=O)c3cc(ccc3)C(F)(F)F)c2)C
0.311355	Clc1cc(F)c(cc1)CNc2c(ccc(NC(=O)c3cc(ccc3)C(F)(F)F)c2)C
0.310714	Clc1c(C#N)ccc(NC(=O)CN2CCN(c3nc(ncc3)c4ccccc4)CC2)c1
0.310714	Clc1c(C#N)ccc(NC(=O)CN2CCN(c3nc(ncc3)c4ccccc4)CC2)c1
0.310714	Clc1c(C#N)ccc(NC(=O)CN2CCN(c3nc(ncc3)c4ccccc4)CC2)c1
0.310714	Clc1c(C#N)ccc(NC(=O)CN2CCN(c3nc(ncc3)c4ccccc4)CC2)c1
0.310714	Clc1c(C#N)ccc(NC(=O)CN2CCN(c3nc(ncc3)c4ccccc4)CC2)c1
0.310714	Clc1c(C#N)ccc(NC(=O)CN2CCN(c3nc(ncc3)c4ccccc4)CC2)c1
0.310714	Clc1c(C#N)ccc(NC(=O)CN2CCN(c3nc(ncc3)c4ccccc4)CC2)c1
0.310714	Clc1c(C#N)ccc(NC(=O)CN2CCN(c3nc(ncc3)c4ccccc4)CC2)c1
0.310714	Clc1c(C#N)ccc(NC(=O)CN2CCN(c3nc(ncc3)c4ccccc4)CC2)c1
0.310714	Clc1c(C#N)ccc(NC(=O)CN2CCN(c3nc(ncc3)c4ccccc4)CC2)c1
0.309963	Fc1c(cccc1)CCNc2c(ccc(NC(=O)c3cc(ccc3)C(F)(F)F)c2)C
0.309963	Fc1c(cccc1)CCNc2c(ccc(NC(=O)c3cc(ccc3)C(F)(F)F)c2)C
0.309963	Fc1c(cccc1)CCNc2c(ccc(NC(=O)c3cc(ccc3)C(F)(F)F)c2)C
0.309963	Fc1c(cccc1)CCNc2c(ccc(NC(=O)c3cc(ccc3)C(F)(F)F)c2)C
0.309963	Fc1c(cccc1)CCNc2c(ccc(NC(=O)c3cc(ccc3)C(F)(F)F)c2)C
0.309963	Fc1c(cccc1)CCNc2c(ccc(NC(=O)c3cc(ccc3)C(F)(F)F)c2)C
0.309963	Fc1c(cccc1)CCNc2c(ccc(NC(=O)c3cc(ccc3)C(F)(F)F)c2)C
0.309963	Fc1c(cccc1)CCNc2c(ccc(NC(=O)c3cc(ccc3)C(F)(F)F)c2)C
0.309963	Fc1c(cccc1)CCNc2c(ccc(NC(=O)c3cc(ccc3)C(F)(F)F)c2)C
0.309963	Fc1c(cccc1)CCNc2c(ccc(NC(=O)c3cc(ccc3)C(F)(F)F)c2)C
0.309091	Fc1c(ccc(NC(=O)c2cc3c(cc2)C(=O)N(C3=O)Cc4ccccc4)c1)C
0.309091	Fc1c(ccc(NC(=O)c2cc3c(cc2)C(=O)N(C3=O)Cc4ccccc4)c1)C
0.309091	Fc1c(ccc(NC(=O)c2cc3c(cc2)C(=O)N(C3=O)Cc4ccccc4)c1)C
0.309091	Fc1c(ccc(NC(=O)c2cc3c(cc2)C(=O)N(C3=O)Cc4ccccc4)c1)C
0.309091	Fc1c(ccc(NC(=O)c2cc3c(cc2)C(=O)N(C3=O)Cc4ccccc4)c1)C
0.309091	Fc1c(ccc(NC(=O)c2cc3c(cc2)C(=O)N(C3=O)Cc4ccccc4)c1)C
0.309091	Fc1c(ccc(NC(=O)c2cc3c(cc2)C(=O)N(C3=O)Cc4ccccc4)c1)C
0.309091	Fc1c(ccc(NC(=O)c2cc3c(cc2)C(=O)N(C3=O)Cc4ccccc4)c1)C
0.309091	Fc1c(ccc(NC(=O)c2cc3c(cc2)C(=O)N(C3=O)Cc4ccccc4)c1)C
0.309091	Fc1c(ccc(NC(=O)c2cc3c(cc2)C(=O)N(C3=O)Cc4ccccc4)c1)C
0.308824	O=C(Nc1cc(NC(=O)C(C)(C)C)c(cc1)C)c2nc(N3CCCC3)cnc2
0.308824	O=C(Nc1cc(NC(=O)C(C)(C)C)c(cc1)C)c2nc(N3CCCC3)cnc2
0.308824	O=C(Nc1cc(NC(=O)C(C)(C)C)c(cc1)C)c2nc(N3CCCC3)cnc2
0.308824	O=C(Nc1cc(NC(=O)C(C)(C)C)c(cc1)C)c2nc(N3CCCC3)cnc2
0.308725	S(=O)(=O)(Nc1ccc(cc1)CCCC)c2cc(c(cc2)C)C(=O)Nc3cc(ccc3)CN4CCN(C(=O)C)CC4
0.308725	S(=O)(=O)(Nc1ccc(cc1)CCCC)c2cc(c(cc2)C)C(=O)Nc3cc(ccc3)CN4CCN(C(=O)C)CC4
0.308725	S(=O)(=O)(Nc1ccc(cc1)CCCC)c2cc(c(cc2)C)C(=O)Nc3cc(ccc3)CN4CCN(C(=O)C)CC4
0.308725	S(=O)(=O)(Nc1ccc(cc1)CCCC)c2cc(c(cc2)C)C(=O)Nc3cc(ccc3)CN4CCN(C(=O)C)CC4
0.308725	S(=O)(=O)(Nc1ccc(cc1)CCCC)c2cc(c(cc2)C)C(=O)Nc3cc(ccc3)CN4CCN(C(=O)C)CC4
0.308725	S(=O)(=O)(Nc1ccc(cc1)CCCC)c2cc(c(cc2)C)C(=O)Nc3cc(ccc3)CN4CCN(C(=O)C)CC4
0.308725	S(=O)(=O)(Nc1ccc(cc1)CCCC)c2cc(c(cc2)C)C(=O)Nc3cc(ccc3)CN4CCN(C(=O)C)CC4
0.308725	S(=O)(=O)(Nc1ccc(cc1)CCCC)c2cc(c(cc2)C)C(=O)Nc3cc(ccc3)CN4CCN(C(=O)C)CC4
0.308725	S(=O)(=O)(Nc1ccc(cc1)CCCC)c2cc(c(cc2)C)C(=O)Nc3cc(ccc3)CN4CCN(C(=O)C)CC4
0.308725	S(=O)(=O)(Nc1ccc(cc1)CCCC)c2cc(c(cc2)C)C(=O)Nc3cc(ccc3)CN4CCN(C(=O)C)CC4
0.308642	O=C(Nc1ccc(Oc2ncnc(c2)C)cc1)c3ccc(cc3)CN4CCCCC4
0.308642	O=C(Nc1ccc(Oc2ncnc(c2)C)cc1)c3ccc(cc3)CN4CCCCC4
0.308642	O=C(Nc1ccc(Oc2ncnc(c2)C)cc1)c3ccc(cc3)CN4CCCCC4
0.308642	O=C(Nc1ccc(Oc2ncnc(c2)C)cc1)c3ccc(cc3)CN4CCCCC4
0.308642	O=C(Nc1ccc(Oc2ncnc(c2)C)cc1)c3ccc(cc3)CN4CCCCC4
0.308642	O=C(Nc1ccc(Oc2ncnc(c2)C)cc1)c3ccc(cc3)CN4CCCCC4
0.308642	O=C(Nc1ccc(Oc2ncnc(c2)C)cc1)c3ccc(cc3)CN4CCCCC4
0.308642	O=C(Nc1ccc(Oc2ncnc(c2)C)cc1)c3ccc(cc3)CN4CCCCC4
0.3083	O=C(NC(CN1CCCC1)C)c2nc(ncc2)c3cnccc3
0.3083	O=C(NC(CN1CCCC1)C)c2nc(ncc2)c3cnccc3
0.307958	Fc1c(N(c2ccccc2)C)ccc(c1)CNC(=O)c3nc(ncc3)c4cnccc4
0.307958	Fc1c(N(c2ccccc2)C)ccc(c1)CNC(=O)c3nc(ncc3)c4cnccc4
0.307958	Fc1c(N(c2ccccc2)C)ccc(c1)CNC(=O)c3nc(ncc3)c4cnccc4
0.307958	Fc1c(N(c2ccccc2)C)ccc(c1)CNC(=O)c3nc(ncc3)c4cnccc4
0.307958	Fc1c(N(c2ccccc2)C)ccc(c1)CNC(=O)c3nc(ncc3)c4cnccc4
0.307958	Fc1c(N(c2ccccc2)C)ccc(c1)CNC(=O)c3nc(ncc3)c4cnccc4
0.307958	Fc1c(N(c2ccccc2)C)ccc(c1)CNC(=O)c3nc(ncc3)c4cnccc4
0.307958	Fc1c(N(c2ccccc2)C)ccc(c1)CNC(=O)c3nc(ncc3)c4cnccc4
0.307958	Fc1c(N(c2ccccc2)C)ccc(c1)CNC(=O)c3nc(ncc3)c4cnccc4
0.307958	Fc1c(N(c2ccccc2)C)ccc(c1)CNC(=O)c3nc(ncc3)c4cnccc4
0.306962	S(=O)(=O)(Nc1cc(S(=O)(=O)Nc2ccc(OC)cc2)c(cc1)C)c3c(OC)ccc(c3)C(=O)Nc4cc(ccc4)CN5CCC(C(=O)N)CC5
0.306962	S(=O)(=O)(Nc1cc(S(=O)(=O)Nc2ccc(OC)cc2)c(cc1)C)c3c(OC)ccc(c3)C(=O)Nc4cc(ccc4)CN5CCC(C(=O)N)CC5
0.306962	S(=O)(=O)(Nc1cc(S(=O)(=O)Nc2ccc(OC)cc2)c(cc1)C)c3c(OC)ccc(c3)C(=O)Nc4cc(ccc4)CN5CCC(C(=O)N)CC5
0.306962	S(=O)(=O)(Nc1cc(S(=O)(=O)Nc2ccc(OC)cc2)c(cc1)C)c3c(OC)ccc(c3)C(=O)Nc4cc(ccc4)CN5CCC(C(=O)N)CC5
0.306962	S(=O)(=O)(Nc1cc(S(=O)(=O)Nc2ccc(OC)cc2)c(cc1)C)c3c(OC)ccc(c3)C(=O)Nc4cc(ccc4)CN5CCC(C(=O)N)CC5
0.306962	S(=O)(=O)(Nc1cc(S(=O)(=O)Nc2ccc(OC)cc2)c(cc1)C)c3c(OC)ccc(c3)C(=O)Nc4cc(ccc4)CN5CCC(C(=O)N)CC5
0.306962	S(=O)(=O)(Nc1cc(S(=O)(=O)Nc2ccc(OC)cc2)c(cc1)C)c3c(OC)ccc(c3)C(=O)Nc4cc(ccc4)CN5CCC(C(=O)N)CC5
0.306962	S(=O)(=O)(Nc1cc(S(=O)(=O)Nc2ccc(OC)cc2)c(cc1)C)c3c(OC)ccc(c3)C(=O)Nc4cc(ccc4)CN5CCC(C(=O)N)CC5
0.306962	S(=O)(=O)(Nc1cc(S(=O)(=O)Nc2ccc(OC)cc2)c(cc1)C)c3c(OC)ccc(c3)C(=O)Nc4cc(ccc4)CN5CCC(C(=O)N)CC5
0.306962	S(=O)(=O)(Nc1cc(S(=O)(=O)Nc2ccc(OC)cc2)c(cc1)C)c3c(OC)ccc(c3)C(=O)Nc4cc(ccc4)CN5CCC(C(=O)N)CC5
0.305439	Ic1c(cccc1)C(=O)Nc2ccc(cc2)C(=O)Nc3cc(c4ccncc4)ccc3
0.305439	Ic1c(cccc1)C(=O)Nc2ccc(cc2)C(=O)Nc3cc(c4ccncc4)ccc3
0.305439	Ic1c(cccc1)C(=O)Nc2ccc(cc2)C(=O)Nc3cc(c4ccncc4)ccc3
0.305439	Ic1c(cccc1)C(=O)Nc2ccc(cc2)C(=O)Nc3cc(c4ccncc4)ccc3
0.305439	Ic1c(cccc1)C(=O)Nc2ccc(cc2)C(=O)Nc3cc(c4ccncc4)ccc3
0.305439	Ic1c(cccc1)C(=O)Nc2ccc(cc2)C(=O)Nc3cc(c4ccncc4)ccc3
0.305439	Ic1c(cccc1)C(=O)Nc2ccc(cc2)C(=O)Nc3cc(c4ccncc4)ccc3
0.305439	Ic1c(cccc1)C(=O)Nc2ccc(cc2)C(=O)Nc3cc(c4ccncc4)ccc3
0.305439	Ic1c(cccc1)C(=O)Nc2ccc(cc2)C(=O)Nc3cc(c4ccncc4)ccc3
0.305439	Ic1c(cccc1)C(=O)Nc2ccc(cc2)C(=O)Nc3cc(c4ccncc4)ccc3
0.305147	Brc1c(cc(NC(=O)OC(C)(C)C)cc1)CNc2c(ccc(c2)CN3CCSCC3)C
0.305147	Brc1c(cc(NC(=O)OC(C)(C)C)cc1)CNc2c(ccc(c2)CN3CCSCC3)C
0.305147	Brc1c(cc(NC(=O)OC(C)(C)C)cc1)CNc2c(ccc(c2)CN3CCSCC3)C
0.305147	Brc1c(cc(NC(=O)OC(C)(C)C)cc1)CNc2c(ccc(c2)CN3CCSCC3)C
0.305147	Brc1c(cc(NC(=O)OC(C)(C)C)cc1)CNc2c(ccc(c2)CN3CCSCC3)C
0.305147	Brc1c(cc(NC(=O)OC(C)(C)C)cc1)CNc2c(ccc(c2)CN3CCSCC3)C
0.305147	Brc1c(cc(NC(=O)OC(C)(C)C)cc1)CNc2c(ccc(c2)CN3CCSCC3)C
0.305147	Brc1c(cc(NC(=O)OC(C)(C)C)cc1)CNc2c(ccc(c2)CN3CCSCC3)C
0.305147	Brc1c(cc(NC(=O)OC(C)(C)C)cc1)CNc2c(ccc(c2)CN3CCSCC3)C
0.305147	Brc1c(cc(NC(=O)OC(C)(C)C)cc1)CNc2c(ccc(c2)CN3CCSCC3)C
0.304985	FC(F)(F)c1c(ccc(NC(=O)c2cc(C#CC=3N4N=CC=CC4=NC3)c(cc2)C)c1)CN5CCN(CC5)C
0.304985	FC(F)(F)c1c(ccc(NC(=O)c2cc(C#CC=3N4N=CC=CC4=NC3)c(cc2)C)c1)CN5CCN(CC5)C
0.304985	FC(F)(F)c1c(ccc(NC(=O)c2cc(C#CC=3N4N=CC=CC4=NC3)c(cc2)C)c1)CN5CCN(CC5)C
0.304985	FC(F)(F)c1c(ccc(NC(=O)c2cc(C#CC=3N4N=CC=CC4=NC3)c(cc2)C)c1)CN5CCN(CC5)C
0.304985	FC(F)(F)c1c(ccc(NC(=O)c2cc(C#CC=3N4N=CC=CC4=NC3)c(cc2)C)c1)CN5CCN(CC5)C
0.304985	FC(F)(F)c1c(ccc(NC(=O)c2cc(C#CC=3N4N=CC=CC4=NC3)c(cc2)C)c1)CN5CCN(CC5)C
0.304985	FC(F)(F)c1c(ccc(NC(=O)c2cc(C#CC=3N4N=CC=CC4=NC3)c(cc2)C)c1)CN5CCN(CC5)C
0.304985	FC(F)(F)c1c(ccc(NC(=O)c2cc(C#CC=3N4N=CC=CC4=NC3)c(cc2)C)c1)CN5CCN(CC5)C
0.304985	FC(F)(F)c1c(ccc(NC(=O)c2cc(C#CC=3N4N=CC=CC4=NC3)c(cc2)C)c1)CN5CCN(CC5)C
0.304985	FC(F)(F)c1c(ccc(NC(=O)c2cc(C#CC=3N4N=CC=CC4=NC3)c(cc2)C)c1)CN5CCN(CC5)C
0.303448	Clc1c(ccc(NC(=O)C=2N=C(NC2C)c3cnccc3)c1)C(=O)CCCC
0.303448	Clc1c(ccc(NC(=O)C=2N=C(NC2C)c3cnccc3)c1)C(=O)CCCC
0.303448	Clc1c(ccc(NC(=O)C=2N=C(NC2C)c3cnccc3)c1)C(=O)CCCC
0.303448	Clc1c(ccc(NC(=O)C=2N=C(NC2C)c3cnccc3)c1)C(=O)CCCC
0.303448	Clc1c(ccc(NC(=O)C=2N=C(NC2C)c3cnccc3)c1)C(=O)CCCC
0.303448	Clc1c(ccc(NC(=O)C=2N=C(NC2C)c3cnccc3)c1)C(=O)CCCC
0.303448	Clc1c(ccc(NC(=O)C=2N=C(NC2C)c3cnccc3)c1)C(=O)CCCC
0.303448	Clc1c(ccc(NC(=O)C=2N=C(NC2C)c3cnccc3)c1)C(=O)CCCC
0.303448	Clc1c(ccc(NC(=O)C=2N=C(NC2C)c3cnccc3)c1)C(=O)CCCC
0.303448	Clc1c(ccc(NC(=O)C=2N=C(NC2C)c3cnccc3)c1)C(=O)CCCC
0.302817	O=C1N(C(=O)c2c1cc(cc2)C(=O)Nc3nccc(NC(=O)C)c3)Cc4ccccc4
0.302817	O=C1N(C(=O)c2c1cc(cc2)C(=O)Nc3nccc(NC(=O)C)c3)Cc4ccccc4
0.302817	O=C1N(C(=O)c2c1cc(cc2)C(=O)Nc3nccc(NC(=O)C)c3)Cc4ccccc4
0.302817	O=C1N(C(=O)c2c1cc(cc2)C(=O)Nc3nccc(NC(=O)C)c3)Cc4ccccc4
0.302817	O=C1N(C(=O)c2c1cc(cc2)C(=O)Nc3nccc(NC(=O)C)c3)Cc4ccccc4
0.302817	O=C1N(C(=O)c2c1cc(cc2)C(=O)Nc3nccc(NC(=O)C)c3)Cc4ccccc4
0.302817	O=C1N(C(=O)c2c1cc(cc2)C(=O)Nc3nccc(NC(=O)C)c3)Cc4ccccc4
0.302817	O=C1N(C(=O)c2c1cc(cc2)C(=O)Nc3nccc(NC(=O)C)c3)Cc4ccccc4
0.302817	O=C1N(C(=O)c2c1cc(cc2)C(=O)Nc3nccc(NC(=O)C)c3)Cc4ccccc4
0.302682	S(=O)(=O)(c1ccc(cc1)C(=O)Nc2cc(ccc2)CN3CCN(C(=O)C)CC3)CCCC
0.302405	S(=O)(=O)(Nc1cc(S(=O)(=O)Nc2ccc(OC)cc2)c(cc1)C)c3c(OC)ccc(c3)C(=O)Nc4cc(c5ccncc5)ccc4
0.302405	S(=O)(=O)(Nc1cc(S(=O)(=O)Nc2ccc(OC)cc2)c(cc1)C)c3c(OC)ccc(c3)C(=O)Nc4cc(c5ccncc5)ccc4
0.302405	S(=O)(=O)(Nc1cc(S(=O)(=O)Nc2ccc(OC)cc2)c(cc1)C)c3c(OC)ccc(c3)C(=O)Nc4cc(c5ccncc5)ccc4
0.302405	S(=O)(=O)(Nc1cc(S(=O)(=O)Nc2ccc(OC)cc2)c(cc1)C)c3c(OC)ccc(c3)C(=O)Nc4cc(c5ccncc5)ccc4
0.302405	S(=O)(=O)(Nc1cc(S(=O)(=O)Nc2ccc(OC)cc2)c(cc1)C)c3c(OC)ccc(c3)C(=O)Nc4cc(c5ccncc5)ccc4
0.302405	S(=O)(=O)(Nc1cc(S(=O)(=O)Nc2ccc(OC)cc2)c(cc1)C)c3c(OC)ccc(c3)C(=O)Nc4cc(c5ccncc5)ccc4
0.302405	S(=O)(=O)(Nc1cc(S(=O)(=O)Nc2ccc(OC)cc2)c(cc1)C)c3c(OC)ccc(c3)C(=O)Nc4cc(c5ccncc5)ccc4
0.302405	S(=O)(=O)(Nc1cc(S(=O)(=O)Nc2ccc(OC)cc2)c(cc1)C)c3c(OC)ccc(c3)C(=O)Nc4cc(c5ccncc5)ccc4
0.302405	S(=O)(=O)(Nc1cc(S(=O)(=O)Nc2ccc(OC)cc2)c(cc1)C)c3c(OC)ccc(c3)C(=O)Nc4cc(c5ccncc5)ccc4
0.302405	S(=O)(=O)(Nc1cc(S(=O)(=O)Nc2ccc(OC)cc2)c(cc1)C)c3c(OC)ccc(c3)C(=O)Nc4cc(c5ccncc5)ccc4
0.301887	Brc1cc(F)c(cc1)C2=NNC(=N2)NC(=O)c3ccc(cc3)C=4N=CNC4
0.301887	Brc1cc(F)c(cc1)C2=NNC(=N2)NC(=O)c3ccc(cc3)C=4N=CNC4
0.301887	Brc1cc(F)c(cc1)C2=NNC(=N2)NC(=O)c3ccc(cc3)C=4N=CNC4
0.301887	Brc1cc(F)c(cc1)C2=NNC(=N2)NC(=O)c3ccc(cc3)C=4N=CNC4
0.301887	Brc1cc(F)c(cc1)C2=NNC(=N2)NC(=O)c3ccc(cc3)C=4N=CNC4
0.301887	Brc1cc(F)c(cc1)C2=NNC(=N2)NC(=O)c3ccc(cc3)C=4N=CNC4
0.301887	Brc1cc(F)c(cc1)C2=NNC(=N2)NC(=O)c3ccc(cc3)C=4N=CNC4
0.301887	Brc1cc(F)c(cc1)C2=NNC(=N2)NC(=O)c3ccc(cc3)C=4N=CNC4
0.301887	Brc1cc(F)c(cc1)C2=NNC(=N2)NC(=O)c3ccc(cc3)C=4N=CNC4
0.301887	Brc1cc(F)c(cc1)C2=NNC(=N2)NC(=O)c3ccc(cc3)C=4N=CNC4
0.301527	Brc1c(ccc(Br)c1)CN2CCN(c3nc(ncc3)c4ccccc4)CC2
0.301527	Brc1c(ccc(Br)c1)CN2CCN(c3nc(ncc3)c4ccccc4)CC2
0.301527	Brc1c(ccc(Br)c1)CN2CCN(c3nc(ncc3)c4ccccc4)CC2
0.301527	Brc1c(ccc(Br)c1)CN2CCN(c3nc(ncc3)c4ccccc4)CC2
0.301527	Brc1c(ccc(Br)c1)CN2CCN(c3nc(ncc3)c4ccccc4)CC2
0.301527	Brc1c(ccc(Br)c1)CN2CCN(c3nc(ncc3)c4ccccc4)CC2
0.301527	Brc1c(ccc(Br)c1)CN2CCN(c3nc(ncc3)c4ccccc4)CC2
0.301527	Brc1c(ccc(Br)c1)CN2CCN(c3nc(ncc3)c4ccccc4)CC2
0.301527	Brc1c(ccc(Br)c1)CN2CCN(c3nc(ncc3)c4ccccc4)CC2
0.301527	Brc1c(ccc(Br)c1)CN2CCN(c3nc(ncc3)c4ccccc4)CC2
0.301527	S1CCN(Cc2cc(NCc3ccc(c4c(C#N)cccc4)cc3)c(cc2)C)CC1
0.301527	S1CCN(Cc2cc(NCc3ccc(c4c(C#N)cccc4)cc3)c(cc2)C)CC1
0.301527	S1CCN(Cc2cc(NCc3ccc(c4c(C#N)cccc4)cc3)c(cc2)C)CC1
0.301527	S1CCN(Cc2cc(NCc3ccc(c4c(C#N)cccc4)cc3)c(cc2)C)CC1
0.301527	S1CCN(Cc2cc(NCc3ccc(c4c(C#N)cccc4)cc3)c(cc2)C)CC1
0.301527	S1CCN(Cc2cc(NCc3ccc(c4c(C#N)cccc4)cc3)c(cc2)C)CC1
0.301527	S1CCN(Cc2cc(NCc3ccc(c4c(C#N)cccc4)cc3)c(cc2)C)CC1
0.301527	S1CCN(Cc2cc(NCc3ccc(c4c(C#N)cccc4)cc3)c(cc2)C)CC1
0.301527	S1CCN(Cc2cc(NCc3ccc(c4c(C#N)cccc4)cc3)c(cc2)C)CC1
0.301527	S1CCN(Cc2cc(NCc3ccc(c4c(C#N)cccc4)cc3)c(cc2)C)CC1
0.300725	O=C(NCC(=O)NC)c1cc(NC(=O)C=2N=C(NC2C)c3cnccc3)ccc1
0.300725	O=C(NCC(=O)NC)c1cc(NC(=O)C=2N=C(NC2C)c3cnccc3)ccc1
0.300725	O=C(NCC(=O)NC)c1cc(NC(=O)C=2N=C(NC2C)c3cnccc3)ccc1
0.300725	O=C(NCC(=O)NC)c1cc(NC(=O)C=2N=C(NC2C)c3cnccc3)ccc1
0.300725	O=C(NCC(=O)NC)c1cc(NC(=O)C=2N=C(NC2C)c3cnccc3)ccc1
0.300725	O=C(NCC(=O)NC)c1cc(NC(=O)C=2N=C(NC2C)c3cnccc3)ccc1
0.300725	O=C(NCC(=O)NC)c1cc(NC(=O)C=2N=C(NC2C)c3cnccc3)ccc1
0.300725	O=C(NCC(=O)NC)c1cc(NC(=O)C=2N=C(NC2C)c3cnccc3)ccc1
0.300725	O=C(NCC(=O)NC)c1cc(NC(=O)C=2N=C(NC2C)c3cnccc3)ccc1
0.300725	O=C(NCC(=O)NC)c1cc(NC(=O)C=2N=C(NC2C)c3cnccc3)ccc1
0.300412	FC(F)(F)c1nc(ncc1)Nc2cc(c(cc2)C)C=O
0.300412	FC(F)(F)c1nc(ncc1)Nc2cc(c(cc2)C)C=O
0.300412	FC(F)(F)c1nc(ncc1)Nc2cc(c(cc2)C)C=O
0.300412	FC(F)(F)c1nc(ncc1)Nc2cc(c(cc2)C)C=O
0.300412	FC(F)(F)c1nc(ncc1)Nc2cc(c(cc2)C)C=O
0.300412	FC(F)(F)c1nc(ncc1)Nc2cc(c(cc2)C)C=O
0.300412	FC(F)(F)c1nc(ncc1)Nc2cc(c(cc2)C)C=O
0.300412	FC(F)(F)c1nc(ncc1)Nc2cc(c(cc2)C)C=O
0.300412	FC(F)(F)c1nc(ncc1)Nc2cc(c(cc2)C)C=O
0.300412	FC(F)(F)c1nc(ncc1)Nc2cc(c(cc2)C)C=O
0.299296	S(c1cc(NC(=O)c2ccc(N3N=C(C=C3c4ccccc4)C)cc2)c(cc1)C)C
0.299296	S(c1cc(NC(=O)c2ccc(N3N=C(C=C3c4ccccc4)C)cc2)c(cc1)C)C
0.299296	S(c1cc(NC(=O)c2ccc(N3N=C(C=C3c4ccccc4)C)cc2)c(cc1)C)C
0.299296	S(c1cc(NC(=O)c2ccc(N3N=C(C=C3c4ccccc4)C)cc2)c(cc1)C)C
0.299296	S(c1cc(NC(=O)c2ccc(N3N=C(C=C3c4ccccc4)C)cc2)c(cc1)C)C
0.299296	S(c1cc(NC(=O)c2ccc(N3N=C(C=C3c4ccccc4)C)cc2)c(cc1)C)C
0.299296	S(c1cc(NC(=O)c2ccc(N3N=C(C=C3c4ccccc4)C)cc2)c(cc1)C)C
0.299296	S(c1cc(NC(=O)c2ccc(N3N=C(C=C3c4ccccc4)C)cc2)c(cc1)C)C
0.299296	S(c1cc(NC(=O)c2ccc(N3N=C(C=C3c4ccccc4)C)cc2)c(cc1)C)C
0.299296	S(c1cc(NC(=O)c2ccc(N3N=C(C=C3c4ccccc4)C)cc2)c(cc1)C)C
0.299145	Brc1ccc(cc1)C(=O)Nc2cc(ncc2)N3CCN(CC3)C
0.299145	Brc1ccc(cc1)C(=O)Nc2cc(ncc2)N3CCN(CC3)C
0.299145	Brc1ccc(cc1)C(=O)Nc2cc(ncc2)N3CCN(CC3)C
0.299145	Brc1ccc(cc1)C(=O)Nc2cc(ncc2)N3CCN(CC3)C
0.299145	Brc1ccc(cc1)C(=O)Nc2cc(ncc2)N3CCN(CC3)C
0.299145	Brc1ccc(cc1)C(=O)Nc2cc(ncc2)N3CCN(CC3)C
0.299145	Brc1ccc(cc1)C(=O)Nc2cc(ncc2)N3CCN(CC3)C
0.299145	Brc1ccc(cc1)C(=O)Nc2cc(ncc2)N3CCN(CC3)C
0.299145	Brc1ccc(cc1)C(=O)Nc2cc(ncc2)N3CCN(CC3)C
0.299145	Brc1ccc(cc1)C(=O)Nc2cc(ncc2)N3CCN(CC3)C
0.297578	Brc1c(OCC2=NOC(=C2)C)ccc(c1)C(=O)Nc3cnc(c4ccccc4)cc3
0.29703	FC(F)(F)c1cc(ccc1)C(=O)Nc2cc(NC(=O)C3=NN(C(=O)C=C3)Cc4ccccc4)c(cc2)C
0.29703	FC(F)(F)c1cc(ccc1)C(=O)Nc2cc(NC(=O)C3=NN(C(=O)C=C3)Cc4ccccc4)c(cc2)C
0.29703	FC(F)(F)c1cc(ccc1)C(=O)Nc2cc(NC(=O)C3=NN(C(=O)C=C3)Cc4ccccc4)c(cc2)C
0.29703	FC(F)(F)c1cc(ccc1)C(=O)Nc2cc(NC(=O)C3=NN(C(=O)C=C3)Cc4ccccc4)c(cc2)C
0.29703	FC(F)(F)c1cc(ccc1)C(=O)Nc2cc(NC(=O)C3=NN(C(=O)C=C3)Cc4ccccc4)c(cc2)C
0.29703	FC(F)(F)c1cc(ccc1)C(=O)Nc2cc(NC(=O)C3=NN(C(=O)C=C3)Cc4ccccc4)c(cc2)C
0.29703	FC(F)(F)c1cc(ccc1)C(=O)Nc2cc(NC(=O)C3=NN(C(=O)C=C3)Cc4ccccc4)c(cc2)C
0.29703	FC(F)(F)c1cc(ccc1)C(=O)Nc2cc(NC(=O)C3=NN(C(=O)C=C3)Cc4ccccc4)c(cc2)C
0.29703	FC(F)(F)c1cc(ccc1)C(=O)Nc2cc(NC(=O)C3=NN(C(=O)C=C3)Cc4ccccc4)c(cc2)C
0.29703	FC(F)(F)c1cc(ccc1)C(=O)Nc2cc(NC(=O)C3=NN(C(=O)C=C3)Cc4ccccc4)c(cc2)C
0.296875	S1CCN(Cc2cc(NC(=O)Cc3ccc(N4CCOCC4)cc3)c(cc2)C)CC1
0.296875	S1CCN(Cc2cc(NC(=O)Cc3ccc(N4CCOCC4)cc3)c(cc2)C)CC1
0.296875	S1CCN(Cc2cc(NC(=O)Cc3ccc(N4CCOCC4)cc3)c(cc2)C)CC1
0.296875	S1CCN(Cc2cc(NC(=O)Cc3ccc(N4CCOCC4)cc3)c(cc2)C)CC1
0.296875	S1CCN(Cc2cc(NC(=O)Cc3ccc(N4CCOCC4)cc3)c(cc2)C)CC1
0.296875	S1CCN(Cc2cc(NC(=O)Cc3ccc(N4CCOCC4)cc3)c(cc2)C)CC1
0.296875	S1CCN(Cc2cc(NC(=O)Cc3ccc(N4CCOCC4)cc3)c(cc2)C)CC1
0.296875	S1CCN(Cc2cc(NC(=O)Cc3ccc(N4CCOCC4)cc3)c(cc2)C)CC1
0.296875	S1CCN(Cc2cc(NC(=O)Cc3ccc(N4CCOCC4)cc3)c(cc2)C)CC1
0.296875	S1CCN(Cc2cc(NC(=O)Cc3ccc(N4CCOCC4)cc3)c(cc2)C)CC1
0.296667	O=C(Nc1c(cc(OCc2ccncc2)cc1)C)c3ccc(N4N=C(C=C4c5ccccc5)C)cc3
0.296667	O=C(Nc1c(cc(OCc2ccncc2)cc1)C)c3ccc(N4N=C(C=C4c5ccccc5)C)cc3
0.296667	O=C(Nc1c(cc(OCc2ccncc2)cc1)C)c3ccc(N4N=C(C=C4c5ccccc5)C)cc3
0.296667	O=C(Nc1c(cc(OCc2ccncc2)cc1)C)c3ccc(N4N=C(C=C4c5ccccc5)C)cc3
0.296667	O=C(Nc1c(cc(OCc2ccncc2)cc1)C)c3ccc(N4N=C(C=C4c5ccccc5)C)cc3
0.296667	O=C(Nc1c(cc(OCc2ccncc2)cc1)C)c3ccc(N4N=C(C=C4c5ccccc5)C)cc3
0.296667	O=C(Nc1c(cc(OCc2ccncc2)cc1)C)c3ccc(N4N=C(C=C4c5ccccc5)C)cc3
0.296667	O=C(Nc1c(cc(OCc2ccncc2)cc1)C)c3ccc(N4N=C(C=C4c5ccccc5)C)cc3
0.296667	O=C(Nc1c(cc(OCc2ccncc2)cc1)C)c3ccc(N4N=C(C=C4c5ccccc5)C)cc3
0.296667	O=C(Nc1c(cc(OCc2ccncc2)cc1)C)c3ccc(N4N=C(C=C4c5ccccc5)C)cc3
0.29661	Clc1c(ccc(NC(=O)c2c(Cl)cc(NC)cc2)c1)C(=O)Nc3cnccc3
0.29661	Clc1c(ccc(NC(=O)c2c(Cl)cc(NC)cc2)c1)C(=O)Nc3cnccc3
0.29661	Clc1c(ccc(NC(=O)c2c(Cl)cc(NC)cc2)c1)C(=O)Nc3cnccc3
0.29661	Clc1c(ccc(NC(=O)c2c(Cl)cc(NC)cc2)c1)C(=O)Nc3cnccc3
0.29661	Clc1c(ccc(NC(=O)c2c(Cl)cc(NC)cc2)c1)C(=O)Nc3cnccc3
0.29661	Clc1c(ccc(NC(=O)c2c(Cl)cc(NC)cc2)c1)C(=O)Nc3cnccc3
0.29661	Clc1c(ccc(NC(=O)c2c(Cl)cc(NC)cc2)c1)C(=O)Nc3cnccc3
0.29661	Clc1c(ccc(NC(=O)c2c(Cl)cc(NC)cc2)c1)C(=O)Nc3cnccc3
0.29661	Clc1c(ccc(NC(=O)c2c(Cl)cc(NC)cc2)c1)C(=O)Nc3cnccc3
0.29661	Clc1c(ccc(NC(=O)c2c(Cl)cc(NC)cc2)c1)C(=O)Nc3cnccc3
0.296578	S1C(=NC(c2ccc(cc2)CCNC(=O)C)=C1)Nc3c(F)ccc(c3)C
0.296578	S1C(=NC(c2ccc(cc2)CCNC(=O)C)=C1)Nc3c(F)ccc(c3)C
0.296578	S1C(=NC(c2ccc(cc2)CCNC(=O)C)=C1)Nc3c(F)ccc(c3)C
0.296578	S1C(=NC(c2ccc(cc2)CCNC(=O)C)=C1)Nc3c(F)ccc(c3)C
0.296578	S1C(=NC(c2ccc(cc2)CCNC(=O)C)=C1)Nc3c(F)ccc(c3)C
0.296578	S1C(=NC(c2ccc(cc2)CCNC(=O)C)=C1)Nc3c(F)ccc(c3)C
0.296578	S1C(=NC(c2ccc(cc2)CCNC(=O)C)=C1)Nc3c(F)ccc(c3)C
0.296578	S1C(=NC(c2ccc(cc2)CCNC(=O)C)=C1)Nc3c(F)ccc(c3)C
0.296578	S1C(=NC(c2ccc(cc2)CCNC(=O)C)=C1)Nc3c(F)ccc(c3)C
0.296578	S1C(=NC(c2ccc(cc2)CCNC(=O)C)=C1)Nc3c(F)ccc(c3)C
0.296578	O=C(NC=1NN=C(c2c(cccc2)C)C1)c3cc(ccc3)C4=NNC=C4
0.296578	O=C(NC=1NN=C(c2c(cccc2)C)C1)c3cc(ccc3)C4=NNC=C4
0.296578	O=C(NC=1NN=C(c2c(cccc2)C)C1)c3cc(ccc3)C4=NNC=C4
0.296578	O=C(NC=1NN=C(c2c(cccc2)C)C1)c3cc(ccc3)C4=NNC=C4
0.296053	O=C(N1CCN(c2nc(ncc2)c3ccccc3)CC1)c4c(NC(=O)c5ccccc5)cc(OC)c(OC)c4
0.296053	O=C(N1CCN(c2nc(ncc2)c3ccccc3)CC1)c4c(NC(=O)c5ccccc5)cc(OC)c(OC)c4
0.296053	O=C(N1CCN(c2nc(ncc2)c3ccccc3)CC1)c4c(NC(=O)c5ccccc5)cc(OC)c(OC)c4
0.296053	O=C(N1CCN(c2nc(ncc2)c3ccccc3)CC1)c4c(NC(=O)c5ccccc5)cc(OC)c(OC)c4
0.296053	O=C(N1CCN(c2nc(ncc2)c3ccccc3)CC1)c4c(NC(=O)c5ccccc5)cc(OC)c(OC)c4
0.296053	O=C(N1CCN(c2nc(ncc2)c3ccccc3)CC1)c4c(NC(=O)c5ccccc5)cc(OC)c(OC)c4
0.296053	O=C(N1CCN(c2nc(ncc2)c3ccccc3)CC1)c4c(NC(=O)c5ccccc5)cc(OC)c(OC)c4
0.295833	O=C(Nc1cc(c2ccncc2)ccc1)C=3NN=C(c4ccc(cc4)C)C3
0.295833	O=C(Nc1cc(c2ccncc2)ccc1)C=3NN=C(c4ccc(cc4)C)C3
0.295775	O=C(NC1=NN(C=C1)CCc2ncccc2)c3nc(ncc3)c4cnccc4
0.295775	O=C(NC1=NN(C=C1)CCc2ncccc2)c3nc(ncc3)c4cnccc4
0.295775	O=C(NC1=NN(C=C1)CCc2ncccc2)c3nc(ncc3)c4cnccc4
0.295775	O=C(NC1=NN(C=C1)CCc2ncccc2)c3nc(ncc3)c4cnccc4
0.29572	Fc1cc(NC(=O)c2ccc(cc2)C3=NOC=C3)c(OCCC)cc1
0.29572	Fc1cc(NC(=O)c2ccc(cc2)C3=NOC=C3)c(OCCC)cc1
0.29572	Fc1cc(NC(=O)c2ccc(cc2)C3=NOC=C3)c(OCCC)cc1
0.29572	Fc1cc(NC(=O)c2ccc(cc2)C3=NOC=C3)c(OCCC)cc1
0.29572	Fc1cc(NC(=O)c2ccc(cc2)C3=NOC=C3)c(OCCC)cc1
0.29572	Fc1cc(NC(=O)c2ccc(cc2)C3=NOC=C3)c(OCCC)cc1
0.29572	Fc1cc(NC(=O)c2ccc(cc2)C3=NOC=C3)c(OCCC)cc1
0.29572	Fc1cc(NC(=O)c2ccc(cc2)C3=NOC=C3)c(OCCC)cc1
0.29572	Fc1cc(NC(=O)c2ccc(cc2)C3=NOC=C3)c(OCCC)cc1
0.29572	Fc1cc(NC(=O)c2ccc(cc2)C3=NOC=C3)c(OCCC)cc1
0.295203	S1C(=NC(c2ccc(cc2)CCNC(=O)C)=C1)NC(=O)c3cc(Nc4ccc(C#N)cc4)ccc3
0.295203	S1C(=NC(c2ccc(cc2)CCNC(=O)C)=C1)NC(=O)c3cc(Nc4ccc(C#N)cc4)ccc3
0.295203	S1C(=NC(c2ccc(cc2)CCNC(=O)C)=C1)NC(=O)c3cc(Nc4ccc(C#N)cc4)ccc3
0.295203	S1C(=NC(c2ccc(cc2)CCNC(=O)C)=C1)NC(=O)c3cc(Nc4ccc(C#N)cc4)ccc3
0.295203	S1C(=NC(c2ccc(cc2)CCNC(=O)C)=C1)NC(=O)c3cc(Nc4ccc(C#N)cc4)ccc3
0.295203	S1C(=NC(c2ccc(cc2)CCNC(=O)C)=C1)NC(=O)c3cc(Nc4ccc(C#N)cc4)ccc3
0.295203	S1C(=NC(c2ccc(cc2)CCNC(=O)C)=C1)NC(=O)c3cc(Nc4ccc(C#N)cc4)ccc3
0.295203	S1C(=NC(c2ccc(cc2)CCNC(=O)C)=C1)NC(=O)c3cc(Nc4ccc(C#N)cc4)ccc3
0.295203	S1C(=NC(c2ccc(cc2)CCNC(=O)C)=C1)NC(=O)c3cc(Nc4ccc(C#N)cc4)ccc3
0.295203	S1C(=NC(c2ccc(cc2)CCNC(=O)C)=C1)NC(=O)c3cc(Nc4ccc(C#N)cc4)ccc3
0.294776	Clc1c(ccc(NC(=O)c2cc(OC)nc(c2)C)c1)C(=O)Nc3cnccc3
0.294776	Clc1c(ccc(NC(=O)c2cc(OC)nc(c2)C)c1)C(=O)Nc3cnccc3
0.294776	Clc1c(ccc(NC(=O)c2cc(OC)nc(c2)C)c1)C(=O)Nc3cnccc3
0.294776	Clc1c(ccc(NC(=O)c2cc(OC)nc(c2)C)c1)C(=O)Nc3cnccc3
0.294776	Clc1c(ccc(NC(=O)c2cc(OC)nc(c2)C)c1)C(=O)Nc3cnccc3
0.294776	Clc1c(ccc(NC(=O)c2cc(OC)nc(c2)C)c1)C(=O)Nc3cnccc3
0.294776	Clc1c(ccc(NC(=O)c2cc(OC)nc(c2)C)c1)C(=O)Nc3cnccc3
0.294776	Clc1c(ccc(NC(=O)c2cc(OC)nc(c2)C)c1)C(=O)Nc3cnccc3
0.294776	Clc1c(ccc(NC(=O)c2cc(OC)nc(c2)C)c1)C(=O)Nc3cnccc3
0.294776	Clc1c(ccc(NC(=O)c2cc(OC)nc(c2)C)c1)C(=O)Nc3cnccc3
0.294574	S(=O)(=O)(NCc1ccc(NC(=O)c2cc(ccc2)CNc3nc(ncc3)C)cc1)C
0.294574	S(=O)(=O)(NCc1ccc(NC(=O)c2cc(ccc2)CNc3nc(ncc3)C)cc1)C
0.294574	S(=O)(=O)(NCc1ccc(NC(=O)c2cc(ccc2)CNc3nc(ncc3)C)cc1)C
0.294574	S(=O)(=O)(NCc1ccc(NC(=O)c2cc(ccc2)CNc3nc(ncc3)C)cc1)C
0.294574	S(=O)(=O)(NCc1ccc(NC(=O)c2cc(ccc2)CNc3nc(ncc3)C)cc1)C
0.294574	S(=O)(=O)(NCc1ccc(NC(=O)c2cc(ccc2)CNc3nc(ncc3)C)cc1)C
0.294574	S(=O)(=O)(NCc1ccc(NC(=O)c2cc(ccc2)CNc3nc(ncc3)C)cc1)C
0.294574	S(=O)(=O)(NCc1ccc(NC(=O)c2cc(ccc2)CNc3nc(ncc3)C)cc1)C
0.294574	S(=O)(=O)(NCc1ccc(NC(=O)c2cc(ccc2)CNc3nc(ncc3)C)cc1)C
0.294574	S(=O)(=O)(NCc1ccc(NC(=O)c2cc(ccc2)CNc3nc(ncc3)C)cc1)C
0.294118	FC(F)(F)c1cc(ccc1)C(=O)Nc2cc(N)c(cc2)C
0.294118	FC(F)(F)c1cc(ccc1)C(=O)Nc2cc(N)c(cc2)C
0.294118	FC(F)(F)c1cc(ccc1)C(=O)Nc2cc(N)c(cc2)C
0.294118	FC(F)(F)c1cc(ccc1)C(=O)Nc2cc(N)c(cc2)C
0.294118	FC(F)(F)c1cc(ccc1)C(=O)Nc2cc(N)c(cc2)C
0.294118	FC(F)(F)c1cc(ccc1)C(=O)Nc2cc(N)c(cc2)C
0.294118	FC(F)(F)c1cc(ccc1)C(=O)Nc2cc(N)c(cc2)C
0.293893	O=C1N(C(=O)CN1)Cc2cc(NC(=O)c3ccc(cc3)CN4CCCCC4)ccc2
0.293893	O=C1N(C(=O)CN1)Cc2cc(NC(=O)c3ccc(cc3)CN4CCCCC4)ccc2
0.293893	O=C1N(C(=O)CN1)Cc2cc(NC(=O)c3ccc(cc3)CN4CCCCC4)ccc2
0.293893	O=C1N(C(=O)CN1)Cc2cc(NC(=O)c3ccc(cc3)CN4CCCCC4)ccc2
0.293893	O=C1N(C(=O)CN1)Cc2cc(NC(=O)c3ccc(cc3)CN4CCCCC4)ccc2
0.293893	O=C1N(C(=O)CN1)Cc2cc(NC(=O)c3ccc(cc3)CN4CCCCC4)ccc2
0.293893	O=C1N(C(=O)CN1)Cc2cc(NC(=O)c3ccc(cc3)CN4CCCCC4)ccc2
0.293893	O=C1N(C(=O)CN1)Cc2cc(NC(=O)c3ccc(cc3)CN4CCCCC4)ccc2
0.293893	O=C1N(C(=O)CN1)Cc2cc(NC(=O)c3ccc(cc3)CN4CCCCC4)ccc2
0.293893	O=C1N(C(=O)CN1)Cc2cc(NC(=O)c3ccc(cc3)CN4CCCCC4)ccc2
0.293375	S1C(=NC=C1C(=O)Nc2c(ccc(NC(=O)c3cc(ccc3)C(F)(F)F)c2)C)N4CCN(C(=O)OC(C)(C)C)CC4
0.293375	S1C(=NC=C1C(=O)Nc2c(ccc(NC(=O)c3cc(ccc3)C(F)(F)F)c2)C)N4CCN(C(=O)OC(C)(C)C)CC4
0.293375	S1C(=NC=C1C(=O)Nc2c(ccc(NC(=O)c3cc(ccc3)C(F)(F)F)c2)C)N4CCN(C(=O)OC(C)(C)C)CC4
0.293375	S1C(=NC=C1C(=O)Nc2c(ccc(NC(=O)c3cc(ccc3)C(F)(F)F)c2)C)N4CCN(C(=O)OC(C)(C)C)CC4
0.293375	S1C(=NC=C1C(=O)Nc2c(ccc(NC(=O)c3cc(ccc3)C(F)(F)F)c2)C)N4CCN(C(=O)OC(C)(C)C)CC4
0.293375	S1C(=NC=C1C(=O)Nc2c(ccc(NC(=O)c3cc(ccc3)C(F)(F)F)c2)C)N4CCN(C(=O)OC(C)(C)C)CC4
0.293375	S1C(=NC=C1C(=O)Nc2c(ccc(NC(=O)c3cc(ccc3)C(F)(F)F)c2)C)N4CCN(C(=O)OC(C)(C)C)CC4
0.293375	S1C(=NC=C1C(=O)Nc2c(ccc(NC(=O)c3cc(ccc3)C(F)(F)F)c2)C)N4CCN(C(=O)OC(C)(C)C)CC4
0.293375	S1C(=NC=C1C(=O)Nc2c(ccc(NC(=O)c3cc(ccc3)C(F)(F)F)c2)C)N4CCN(C(=O)OC(C)(C)C)CC4
0.293375	S1C(=NC=C1C(=O)Nc2c(ccc(NC(=O)c3cc(ccc3)C(F)(F)F)c2)C)N4CCN(C(=O)OC(C)(C)C)CC4
0.293286	FC(F)(F)c1cc(ccc1)C(=O)Nc2cc(NC(=O)N3CC(N)C(C3)C)c(cc2)C
0.293286	FC(F)(F)c1cc(ccc1)C(=O)Nc2cc(NC(=O)N3CC(N)C(C3)C)c(cc2)C
0.293286	FC(F)(F)c1cc(ccc1)C(=O)Nc2cc(NC(=O)N3CC(N)C(C3)C)c(cc2)C
0.293286	FC(F)(F)c1cc(ccc1)C(=O)Nc2cc(NC(=O)N3CC(N)C(C3)C)c(cc2)C
0.293286	FC(F)(F)c1cc(ccc1)C(=O)Nc2cc(NC(=O)N3CC(N)C(C3)C)c(cc2)C
0.293286	FC(F)(F)c1cc(ccc1)C(=O)Nc2cc(NC(=O)N3CC(N)C(C3)C)c(cc2)C
0.293286	FC(F)(F)c1cc(ccc1)C(=O)Nc2cc(NC(=O)N3CC(N)C(C3)C)c(cc2)C
0.293286	FC(F)(F)c1cc(ccc1)C(=O)Nc2cc(NC(=O)N3CC(N)C(C3)C)c(cc2)C
0.293286	FC(F)(F)c1cc(ccc1)C(=O)Nc2cc(NC(=O)N3CC(N)C(C3)C)c(cc2)C
0.293286	FC(F)(F)c1cc(ccc1)C(=O)Nc2cc(NC(=O)N3CC(N)C(C3)C)c(cc2)C
0.292308	S1N=C(N=C1N2CCN(CC2)C)NCc3cc(NC(=O)c4ccccc4)ccc3
0.292308	S1N=C(N=C1N2CCN(CC2)C)NCc3cc(NC(=O)c4ccccc4)ccc3
0.292308	S1N=C(N=C1N2CCN(CC2)C)NCc3cc(NC(=O)c4ccccc4)ccc3
0.292308	S1N=C(N=C1N2CCN(CC2)C)NCc3cc(NC(=O)c4ccccc4)ccc3
0.292308	S1N=C(N=C1N2CCN(CC2)C)NCc3cc(NC(=O)c4ccccc4)ccc3
0.292308	S1N=C(N=C1N2CCN(CC2)C)NCc3cc(NC(=O)c4ccccc4)ccc3
0.292308	S1N=C(N=C1N2CCN(CC2)C)NCc3cc(NC(=O)c4ccccc4)ccc3
0.292308	S1N=C(N=C1N2CCN(CC2)C)NCc3cc(NC(=O)c4ccccc4)ccc3
0.291815	FC(F)(F)c1cc(ccc1)C(=O)Nc2cc(NCC(=O)Nc3cc4OCCOc4cc3)c(cc2)C
0.291367	Fc1c(F)ccc(c1)C=CC(=O)Nc2c(ccc(NC(=O)c3cc(ccc3)C(F)(F)F)c2)C
0.291367	Fc1c(F)ccc(c1)C=CC(=O)Nc2c(ccc(NC(=O)c3cc(ccc3)C(F)(F)F)c2)C
0.291367	Fc1c(F)ccc(c1)C=CC(=O)Nc2c(ccc(NC(=O)c3cc(ccc3)C(F)(F)F)c2)C
0.291367	Fc1c(F)ccc(c1)C=CC(=O)Nc2c(ccc(NC(=O)c3cc(ccc3)C(F)(F)F)c2)C
0.291367	Fc1c(F)ccc(c1)C=CC(=O)Nc2c(ccc(NC(=O)c3cc(ccc3)C(F)(F)F)c2)C
0.291367	Fc1c(F)ccc(c1)C=CC(=O)Nc2c(ccc(NC(=O)c3cc(ccc3)C(F)(F)F)c2)C
0.291367	Fc1c(F)ccc(c1)C=CC(=O)Nc2c(ccc(NC(=O)c3cc(ccc3)C(F)(F)F)c2)C
0.291367	Fc1c(F)ccc(c1)C=CC(=O)Nc2c(ccc(NC(=O)c3cc(ccc3)C(F)(F)F)c2)C
0.291367	Fc1c(F)ccc(c1)C=CC(=O)Nc2c(ccc(NC(=O)c3cc(ccc3)C(F)(F)F)c2)C
0.291367	Fc1c(F)ccc(c1)C=CC(=O)Nc2c(ccc(NC(=O)c3cc(ccc3)C(F)(F)F)c2)C
0.291045	O=C1N(C(=O)c2c1cc(cc2)C(=O)Nc3ccc(Nc4ccncc4)cc3)Cc5ccccc5
0.291045	O=C1N(C(=O)c2c1cc(cc2)C(=O)Nc3ccc(Nc4ccncc4)cc3)Cc5ccccc5
0.291045	O=C1N(C(=O)c2c1cc(cc2)C(=O)Nc3ccc(Nc4ccncc4)cc3)Cc5ccccc5
0.291045	O=C1N(C(=O)c2c1cc(cc2)C(=O)Nc3ccc(Nc4ccncc4)cc3)Cc5ccccc5
0.291045	O=C1N(C(=O)c2c1cc(cc2)C(=O)Nc3ccc(Nc4ccncc4)cc3)Cc5ccccc5
0.291045	O=C1N(C(=O)c2c1cc(cc2)C(=O)Nc3ccc(Nc4ccncc4)cc3)Cc5ccccc5
0.291045	O=C1N(C(=O)c2c1cc(cc2)C(=O)Nc3ccc(Nc4ccncc4)cc3)Cc5ccccc5
0.291045	O=C1N(C(=O)c2c1cc(cc2)C(=O)Nc3ccc(Nc4ccncc4)cc3)Cc5ccccc5
0.291045	O=C1N(C(=O)c2c1cc(cc2)C(=O)Nc3ccc(Nc4ccncc4)cc3)Cc5ccccc5
0.291045	O=C1N(C(=O)c2c1cc(cc2)C(=O)Nc3ccc(Nc4ccncc4)cc3)Cc5ccccc5
0.290909	S1CCN(Cc2cc(NC(=O)CCCN3C(=NC=C3)C)c(cc2)C)CC1
0.290698	Clc1cc(ccc1)C(=O)N2CCN(C(=O)c3nc(ncc3)c4cnccc4)CC2
0.290698	Clc1cc(ccc1)C(=O)N2CCN(C(=O)c3nc(ncc3)c4cnccc4)CC2
0.290698	Clc1cc(ccc1)C(=O)N2CCN(C(=O)c3nc(ncc3)c4cnccc4)CC2
0.290698	Clc1cc(ccc1)C(=O)N2CCN(C(=O)c3nc(ncc3)c4cnccc4)CC2
0.290698	Clc1cc(ccc1)C(=O)N2CCN(C(=O)c3nc(ncc3)c4cnccc4)CC2
0.290419	Clc1c(S(=O)(=O)N(c2cc(ccc2)C(F)(F)F)CC=C)cc(cc1)C(=O)Nc3nc(c4ccccc4)ccn3
0.290419	Clc1c(S(=O)(=O)N(c2cc(ccc2)C(F)(F)F)CC=C)cc(cc1)C(=O)Nc3nc(c4ccccc4)ccn3
0.290419	Clc1c(S(=O)(=O)N(c2cc(ccc2)C(F)(F)F)CC=C)cc(cc1)C(=O)Nc3nc(c4ccccc4)ccn3
0.290419	Clc1c(S(=O)(=O)N(c2cc(ccc2)C(F)(F)F)CC=C)cc(cc1)C(=O)Nc3nc(c4ccccc4)ccn3
0.290419	Clc1c(S(=O)(=O)N(c2cc(ccc2)C(F)(F)F)CC=C)cc(cc1)C(=O)Nc3nc(c4ccccc4)ccn3
0.290419	Clc1c(S(=O)(=O)N(c2cc(ccc2)C(F)(F)F)CC=C)cc(cc1)C(=O)Nc3nc(c4ccccc4)ccn3
0.290419	Clc1c(S(=O)(=O)N(c2cc(ccc2)C(F)(F)F)CC=C)cc(cc1)C(=O)Nc3nc(c4ccccc4)ccn3
0.290419	Clc1c(S(=O)(=O)N(c2cc(ccc2)C(F)(F)F)CC=C)cc(cc1)C(=O)Nc3nc(c4ccccc4)ccn3
0.290419	Clc1c(S(=O)(=O)N(c2cc(ccc2)C(F)(F)F)CC=C)cc(cc1)C(=O)Nc3nc(c4ccccc4)ccn3
0.290419	Clc1c(S(=O)(=O)N(c2cc(ccc2)C(F)(F)F)CC=C)cc(cc1)C(=O)Nc3nc(c4ccccc4)ccn3
0.29021	S1C(=NN=C1CN2CCN(c3nc(ncc3)c4ccccc4)CC2)C(=O)Nc5ccc(F)cc5
0.29021	S1C(=NN=C1CN2CCN(c3nc(ncc3)c4ccccc4)CC2)C(=O)Nc5ccc(F)cc5
0.29021	S1C(=NN=C1CN2CCN(c3nc(ncc3)c4ccccc4)CC2)C(=O)Nc5ccc(F)cc5
0.29021	S1C(=NN=C1CN2CCN(c3nc(ncc3)c4ccccc4)CC2)C(=O)Nc5ccc(F)cc5
0.29021	S1C(=NN=C1CN2CCN(c3nc(ncc3)c4ccccc4)CC2)C(=O)Nc5ccc(F)cc5
0.29021	S1C(=NN=C1CN2CCN(c3nc(ncc3)c4ccccc4)CC2)C(=O)Nc5ccc(F)cc5
0.29021	S1C(=NN=C1CN2CCN(c3nc(ncc3)c4ccccc4)CC2)C(=O)Nc5ccc(F)cc5
0.29021	S1C(=NN=C1CN2CCN(c3nc(ncc3)c4ccccc4)CC2)C(=O)Nc5ccc(F)cc5
0.29021	S1C(=NN=C1CN2CCN(c3nc(ncc3)c4ccccc4)CC2)C(=O)Nc5ccc(F)cc5
0.29021	S1C(=NN=C1CN2CCN(c3nc(ncc3)c4ccccc4)CC2)C(=O)Nc5ccc(F)cc5
0.288973	FC(F)(F)c1cc(NC(=O)C(=O)Nc2nccc(c2)C(=O)NC)c(cc1)C
0.288973	FC(F)(F)c1cc(NC(=O)C(=O)Nc2nccc(c2)C(=O)NC)c(cc1)C
0.288973	FC(F)(F)c1cc(NC(=O)C(=O)Nc2nccc(c2)C(=O)NC)c(cc1)C
0.288973	FC(F)(F)c1cc(NC(=O)C(=O)Nc2nccc(c2)C(=O)NC)c(cc1)C
0.288973	FC(F)(F)c1cc(NC(=O)C(=O)Nc2nccc(c2)C(=O)NC)c(cc1)C
0.288973	FC(F)(F)c1cc(NC(=O)C(=O)Nc2nccc(c2)C(=O)NC)c(cc1)C
0.288973	FC(F)(F)c1cc(NC(=O)C(=O)Nc2nccc(c2)C(=O)NC)c(cc1)C
0.288973	FC(F)(F)c1cc(NC(=O)C(=O)Nc2nccc(c2)C(=O)NC)c(cc1)C
0.288973	FC(F)(F)c1cc(NC(=O)C(=O)Nc2nccc(c2)C(=O)NC)c(cc1)C
0.288973	FC(F)(F)c1cc(NC(=O)C(=O)Nc2nccc(c2)C(=O)NC)c(cc1)C
0.288732	O=C1N(C(=O)c2c1cc(cc2)C(=O)Nc3ncc(Nc4ccccc4)cc3)Cc5ccccc5
0.288732	O=C1N(C(=O)c2c1cc(cc2)C(=O)Nc3ncc(Nc4ccccc4)cc3)Cc5ccccc5
0.288732	O=C1N(C(=O)c2c1cc(cc2)C(=O)Nc3ncc(Nc4ccccc4)cc3)Cc5ccccc5
0.288732	O=C1N(C(=O)c2c1cc(cc2)C(=O)Nc3ncc(Nc4ccccc4)cc3)Cc5ccccc5
0.288732	O=C1N(C(=O)c2c1cc(cc2)C(=O)Nc3ncc(Nc4ccccc4)cc3)Cc5ccccc5
0.288732	O=C1N(C(=O)c2c1cc(cc2)C(=O)Nc3ncc(Nc4ccccc4)cc3)Cc5ccccc5
0.288732	O=C1N(C(=O)c2c1cc(cc2)C(=O)Nc3ncc(Nc4ccccc4)cc3)Cc5ccccc5
0.288732	O=C1N(C(=O)c2c1cc(cc2)C(=O)Nc3ncc(Nc4ccccc4)cc3)Cc5ccccc5
0.288732	O=C1N(C(=O)c2c1cc(cc2)C(=O)Nc3ncc(Nc4ccccc4)cc3)Cc5ccccc5
0.288288	FC(F)(F)c1cc(ccc1)C(=O)Nc2cc(NC=C3c4c(cccc4)C(=O)N(C3=O)Cc5ccccc5)c(cc2)C
0.288288	FC(F)(F)c1cc(ccc1)C(=O)Nc2cc(NC=C3c4c(cccc4)C(=O)N(C3=O)Cc5ccccc5)c(cc2)C
0.288288	FC(F)(F)c1cc(ccc1)C(=O)Nc2cc(NC=C3c4c(cccc4)C(=O)N(C3=O)Cc5ccccc5)c(cc2)C
0.288288	FC(F)(F)c1cc(ccc1)C(=O)Nc2cc(NC=C3c4c(cccc4)C(=O)N(C3=O)Cc5ccccc5)c(cc2)C
0.288288	FC(F)(F)c1cc(ccc1)C(=O)Nc2cc(NC=C3c4c(cccc4)C(=O)N(C3=O)Cc5ccccc5)c(cc2)C
0.288288	FC(F)(F)c1cc(ccc1)C(=O)Nc2cc(NC=C3c4c(cccc4)C(=O)N(C3=O)Cc5ccccc5)c(cc2)C
0.288288	FC(F)(F)c1cc(ccc1)C(=O)Nc2cc(NC=C3c4c(cccc4)C(=O)N(C3=O)Cc5ccccc5)c(cc2)C
0.288288	FC(F)(F)c1cc(ccc1)C(=O)Nc2cc(NC=C3c4c(cccc4)C(=O)N(C3=O)Cc5ccccc5)c(cc2)C
0.288288	FC(F)(F)c1cc(ccc1)C(=O)Nc2cc(NC=C3c4c(cccc4)C(=O)N(C3=O)Cc5ccccc5)c(cc2)C
0.288288	FC(F)(F)c1cc(ccc1)C(=O)Nc2cc(NC=C3c4c(cccc4)C(=O)N(C3=O)Cc5ccccc5)c(cc2)C
0.288256	O=C(Nc1c(cc(OCc2ccncc2)cc1)C)c3c(NC(=O)c4ccccc4)cc(OC)c(OC)c3
0.288256	O=C(Nc1c(cc(OCc2ccncc2)cc1)C)c3c(NC(=O)c4ccccc4)cc(OC)c(OC)c3
0.288256	O=C(Nc1c(cc(OCc2ccncc2)cc1)C)c3c(NC(=O)c4ccccc4)cc(OC)c(OC)c3
0.288256	O=C(Nc1c(cc(OCc2ccncc2)cc1)C)c3c(NC(=O)c4ccccc4)cc(OC)c(OC)c3
0.288256	O=C(Nc1c(cc(OCc2ccncc2)cc1)C)c3c(NC(=O)c4ccccc4)cc(OC)c(OC)c3
0.288256	O=C(Nc1c(cc(OCc2ccncc2)cc1)C)c3c(NC(=O)c4ccccc4)cc(OC)c(OC)c3
0.288256	O=C(Nc1c(cc(OCc2ccncc2)cc1)C)c3c(NC(=O)c4ccccc4)cc(OC)c(OC)c3
0.288256	O=C(Nc1c(cc(OCc2ccncc2)cc1)C)c3c(NC(=O)c4ccccc4)cc(OC)c(OC)c3
0.288256	O=C(Nc1c(cc(OCc2ccncc2)cc1)C)c3c(NC(=O)c4ccccc4)cc(OC)c(OC)c3
0.288256	O=C(Nc1c(cc(OCc2ccncc2)cc1)C)c3c(NC(=O)c4ccccc4)cc(OC)c(OC)c3
0.286853	Clc1c(ccc(NC(=O)c2ccc(OCCC#C)cc2)c1)C=3C=NNC3
0.286853	Clc1c(ccc(NC(=O)c2ccc(OCCC#C)cc2)c1)C=3C=NNC3
0.286853	Clc1c(ccc(NC(=O)c2ccc(OCCC#C)cc2)c1)C=3C=NNC3
0.286853	Clc1c(ccc(NC(=O)c2ccc(OCCC#C)cc2)c1)C=3C=NNC3
0.286853	Clc1c(ccc(NC(=O)c2ccc(OCCC#C)cc2)c1)C=3C=NNC3
0.286853	Clc1c(ccc(NC(=O)c2ccc(OCCC#C)cc2)c1)C=3C=NNC3
0.286853	Clc1c(ccc(NC(=O)c2ccc(OCCC#C)cc2)c1)C=3C=NNC3
0.286822	O=C(Nc1cc(c2ccncc2)ccc1)c3cnc(nc3)c4c(OC)cccc4
0.286624	FC(F)(F)c1nc(ncc1)Nc2cc(c(cc2)C)C(=O)NC3=NN4C(=N3)CCCC4
0.286624	FC(F)(F)c1nc(ncc1)Nc2cc(c(cc2)C)C(=O)NC3=NN4C(=N3)CCCC4
0.286275	O=C(NCc1ccc(c2ccccc2)cc1)c3cc(N4CCOCC4)c(cc3)C
0.28626	ClC=1SC(c2cnc(NC(=O)c3ccc(N4CCN(CC4)CC)cc3)cc2)=CC1
0.28626	ClC=1SC(c2cnc(NC(=O)c3ccc(N4CCN(CC4)CC)cc3)cc2)=CC1
0.28626	ClC=1SC(c2cnc(NC(=O)c3ccc(N4CCN(CC4)CC)cc3)cc2)=CC1
0.28626	ClC=1SC(c2cnc(NC(=O)c3ccc(N4CCN(CC4)CC)cc3)cc2)=CC1
0.28626	ClC=1SC(c2cnc(NC(=O)c3ccc(N4CCN(CC4)CC)cc3)cc2)=CC1
0.28626	ClC=1SC(c2cnc(NC(=O)c3ccc(N4CCN(CC4)CC)cc3)cc2)=CC1
0.28626	ClC=1SC(c2cnc(NC(=O)c3ccc(N4CCN(CC4)CC)cc3)cc2)=CC1
0.28626	ClC=1SC(c2cnc(NC(=O)c3ccc(N4CCN(CC4)CC)cc3)cc2)=CC1
0.28626	ClC=1SC(c2cnc(NC(=O)c3ccc(N4CCN(CC4)CC)cc3)cc2)=CC1
0.28626	ClC=1SC(c2cnc(NC(=O)c3ccc(N4CCN(CC4)CC)cc3)cc2)=CC1
0.285714	O=C(Nc1ccc(N2C(=O)CC2)cc1)c3ccc(cc3)CN4CCCCC4
0.285714	O=C(Nc1ccc(N2C(=O)CC2)cc1)c3ccc(cc3)CN4CCCCC4
0.285714	O=C(Nc1ccc(N2C(=O)CC2)cc1)c3ccc(cc3)CN4CCCCC4
0.285714	O=C(Nc1ccc(N2C(=O)CC2)cc1)c3ccc(cc3)CN4CCCCC4
0.285714	O=C(Nc1ccc(N2C(=O)CC2)cc1)c3ccc(cc3)CN4CCCCC4
0.285714	O=C(Nc1ccc(N2C(=O)CC2)cc1)c3ccc(cc3)CN4CCCCC4
0.285714	O=C(Nc1ccc(N2C(=O)CC2)cc1)c3ccc(cc3)CN4CCCCC4
0.285714	O=C(Nc1ccc(N2C(=O)CC2)cc1)c3ccc(cc3)CN4CCCCC4
0.285714	O=C(Nc1ccc(N2C(=O)CC2)cc1)c3ccc(cc3)CN4CCCCC4
0.285714	O=C(Nc1ccc(N2C(=O)CC2)cc1)c3ccc(cc3)CN4CCCCC4
0.285185	O=C(NCC(N(C)C)c1ccc(cc1)CC)c2nc(ncc2)c3cnccc3
0.285185	O=C(NCC(N(C)C)c1ccc(cc1)CC)c2nc(ncc2)c3cnccc3
0.284519	S1CCN(Cc2cc(NCc3ccc(cc3)C(F)F)c(cc2)C)CC1
0.284519	S1CCN(Cc2cc(NCc3ccc(cc3)C(F)F)c(cc2)C)CC1
0.284519	S1CCN(Cc2cc(NCc3ccc(cc3)C(F)F)c(cc2)C)CC1
0.284519	S1CCN(Cc2cc(NCc3ccc(cc3)C(F)F)c(cc2)C)CC1
0.284519	S1CCN(Cc2cc(NCc3ccc(cc3)C(F)F)c(cc2)C)CC1
0.284519	S1CCN(Cc2cc(NCc3ccc(cc3)C(F)F)c(cc2)C)CC1
0.284519	S1CCN(Cc2cc(NCc3ccc(cc3)C(F)F)c(cc2)C)CC1
0.284519	S1CCN(Cc2cc(NCc3ccc(cc3)C(F)F)c(cc2)C)CC1
0.284519	S1CCN(Cc2cc(NCc3ccc(cc3)C(F)F)c(cc2)C)CC1
0.284519	S1CCN(Cc2cc(NCc3ccc(cc3)C(F)F)c(cc2)C)CC1
0.284519	O(c1ccc(c2nc(ncc2)NCCCCCN3CCNCC3)cc1)C
0.284519	O(c1ccc(c2nc(ncc2)NCCCCCN3CCNCC3)cc1)C
0.284519	O(c1ccc(c2nc(ncc2)NCCCCCN3CCNCC3)cc1)C
0.284519	O(c1ccc(c2nc(ncc2)NCCCCCN3CCNCC3)cc1)C
0.284519	O(c1ccc(c2nc(ncc2)NCCCCCN3CCNCC3)cc1)C
0.284519	O(c1ccc(c2nc(ncc2)NCCCCCN3CCNCC3)cc1)C
0.284519	O(c1ccc(c2nc(ncc2)NCCCCCN3CCNCC3)cc1)C
0.284519	O(c1ccc(c2nc(ncc2)NCCCCCN3CCNCC3)cc1)C
0.284519	O(c1ccc(c2nc(ncc2)NCCCCCN3CCNCC3)cc1)C
0.284519	O(c1ccc(c2nc(ncc2)NCCCCCN3CCNCC3)cc1)C
0.284173	Clc1ccc(cc1)C2=NSC(=N2)NC(=O)c3cc(ccc3)CNc4nc(ncc4)C
0.284173	Clc1ccc(cc1)C2=NSC(=N2)NC(=O)c3cc(ccc3)CNc4nc(ncc4)C
0.284173	Clc1ccc(cc1)C2=NSC(=N2)NC(=O)c3cc(ccc3)CNc4nc(ncc4)C
0.284173	Clc1ccc(cc1)C2=NSC(=N2)NC(=O)c3cc(ccc3)CNc4nc(ncc4)C
0.284173	Clc1ccc(cc1)C2=NSC(=N2)NC(=O)c3cc(ccc3)CNc4nc(ncc4)C
0.284173	Clc1ccc(cc1)C2=NSC(=N2)NC(=O)c3cc(ccc3)CNc4nc(ncc4)C
0.284173	Clc1ccc(cc1)C2=NSC(=N2)NC(=O)c3cc(ccc3)CNc4nc(ncc4)C
0.284173	Clc1ccc(cc1)C2=NSC(=N2)NC(=O)c3cc(ccc3)CNc4nc(ncc4)C
0.284173	Clc1ccc(cc1)C2=NSC(=N2)NC(=O)c3cc(ccc3)CNc4nc(ncc4)C
0.284173	Clc1ccc(cc1)C2=NSC(=N2)NC(=O)c3cc(ccc3)CNc4nc(ncc4)C
0.284133	O=C(NCCc1ccc(N2CCN(CC2)C)cc1)c3cc(ccc3)CNc4nc(ncc4)C
0.284133	O=C(NCCc1ccc(N2CCN(CC2)C)cc1)c3cc(ccc3)CNc4nc(ncc4)C
0.284133	O=C(NCCc1ccc(N2CCN(CC2)C)cc1)c3cc(ccc3)CNc4nc(ncc4)C
0.284133	O=C(NCCc1ccc(N2CCN(CC2)C)cc1)c3cc(ccc3)CNc4nc(ncc4)C
0.284133	O=C(NCCc1ccc(N2CCN(CC2)C)cc1)c3cc(ccc3)CNc4nc(ncc4)C
0.284133	O=C(NCCc1ccc(N2CCN(CC2)C)cc1)c3cc(ccc3)CNc4nc(ncc4)C
0.284133	O=C(NCCc1ccc(N2CCN(CC2)C)cc1)c3cc(ccc3)CNc4nc(ncc4)C
0.284133	O=C(NCCc1ccc(N2CCN(CC2)C)cc1)c3cc(ccc3)CNc4nc(ncc4)C
0.284133	O=C(NCCc1ccc(N2CCN(CC2)C)cc1)c3cc(ccc3)CNc4nc(ncc4)C
0.284133	O=C(NCCc1ccc(N2CCN(CC2)C)cc1)c3cc(ccc3)CNc4nc(ncc4)C
0.283828	O=C(Nc1cc(ccc1)C2=Nc3c(nc(cc3)C)N2)C4=NOC(=C4)CN5CCN(CC5)C
0.283828	O=C(Nc1cc(ccc1)C2=Nc3c(nc(cc3)C)N2)C4=NOC(=C4)CN5CCN(CC5)C
0.283828	O=C(Nc1cc(ccc1)C2=Nc3c(nc(cc3)C)N2)C4=NOC(=C4)CN5CCN(CC5)C
0.283828	O=C(Nc1cc(ccc1)C2=Nc3c(nc(cc3)C)N2)C4=NOC(=C4)CN5CCN(CC5)C
0.283828	O=C1N(C(=O)c2c1cc(cc2)C(=O)NC=3NN=C(c4c(cccc4)C)C3)Cc5ccccc5
0.283828	O=C1N(C(=O)c2c1cc(cc2)C(=O)NC=3NN=C(c4c(cccc4)C)C3)Cc5ccccc5
0.283828	O=C1N(C(=O)c2c1cc(cc2)C(=O)NC=3NN=C(c4c(cccc4)C)C3)Cc5ccccc5
0.283828	O=C1N(C(=O)c2c1cc(cc2)C(=O)NC=3NN=C(c4c(cccc4)C)C3)Cc5ccccc5
0.283828	O=C1N(C(=O)c2c1cc(cc2)C(=O)NC=3NN=C(c4c(cccc4)C)C3)Cc5ccccc5
0.283828	O=C1N(C(=O)c2c1cc(cc2)C(=O)NC=3NN=C(c4c(cccc4)C)C3)Cc5ccccc5
0.283828	O=C1N(C(=O)c2c1cc(cc2)C(=O)NC=3NN=C(c4c(cccc4)C)C3)Cc5ccccc5
0.283828	O=C1N(C(=O)c2c1cc(cc2)C(=O)NC=3NN=C(c4c(cccc4)C)C3)Cc5ccccc5
0.283828	O=C1N(C(=O)c2c1cc(cc2)C(=O)NC=3NN=C(c4c(cccc4)C)C3)Cc5ccccc5
0.283828	O=C1N(C(=O)c2c1cc(cc2)C(=O)NC=3NN=C(c4c(cccc4)C)C3)Cc5ccccc5
0.283737	Fc1c(Oc2cnccc2)ccc(c1)CNC(=O)c3cc(ccc3)CNc4nc(ncc4)C
0.283737	Fc1c(Oc2cnccc2)ccc(c1)CNC(=O)c3cc(ccc3)CNc4nc(ncc4)C
0.283737	Fc1c(Oc2cnccc2)ccc(c1)CNC(=O)c3cc(ccc3)CNc4nc(ncc4)C
0.283737	Fc1c(Oc2cnccc2)ccc(c1)CNC(=O)c3cc(ccc3)CNc4nc(ncc4)C
0.283737	Fc1c(Oc2cnccc2)ccc(c1)CNC(=O)c3cc(ccc3)CNc4nc(ncc4)C
0.283737	Fc1c(Oc2cnccc2)ccc(c1)CNC(=O)c3cc(ccc3)CNc4nc(ncc4)C
0.283737	Fc1c(Oc2cnccc2)ccc(c1)CNC(=O)c3cc(ccc3)CNc4nc(ncc4)C
0.283737	Fc1c(Oc2cnccc2)ccc(c1)CNC(=O)c3cc(ccc3)CNc4nc(ncc4)C
0.283737	Fc1c(Oc2cnccc2)ccc(c1)CNC(=O)c3cc(ccc3)CNc4nc(ncc4)C
0.283737	Fc1c(Oc2cnccc2)ccc(c1)CNC(=O)c3cc(ccc3)CNc4nc(ncc4)C
0.283276	O=C(Nc1cc2N=C(Nc2cc1)C=3OC=CC3)c4nc(ncc4)c5cnccc5
0.283276	O=C(Nc1cc2N=C(Nc2cc1)C=3OC=CC3)c4nc(ncc4)c5cnccc5
0.283276	O=C(Nc1cc2N=C(Nc2cc1)C=3OC=CC3)c4nc(ncc4)c5cnccc5
0.283276	O=C(Nc1cc2N=C(Nc2cc1)C=3OC=CC3)c4nc(ncc4)c5cnccc5
0.283276	O=C(Nc1cc2N=C(Nc2cc1)C=3OC=CC3)c4nc(ncc4)c5cnccc5
0.283088	Fc1c(N2N=CC=C2)ccc(c1)C(=O)Nc3cc(c4ccncc4)ccc3
0.283088	Fc1c(N2N=CC=C2)ccc(c1)C(=O)Nc3cc(c4ccncc4)ccc3
0.283088	Fc1c(N2N=CC=C2)ccc(c1)C(=O)Nc3cc(c4ccncc4)ccc3
0.283088	Fc1c(N2N=CC=C2)ccc(c1)C(=O)Nc3cc(c4ccncc4)ccc3
0.283088	Fc1c(N2N=CC=C2)ccc(c1)C(=O)Nc3cc(c4ccncc4)ccc3
0.283088	Fc1c(N2N=CC=C2)ccc(c1)C(=O)Nc3cc(c4ccncc4)ccc3
0.283088	Fc1c(N2N=CC=C2)ccc(c1)C(=O)Nc3cc(c4ccncc4)ccc3
0.283088	Fc1c(N2N=CC=C2)ccc(c1)C(=O)Nc3cc(c4ccncc4)ccc3
0.283088	Fc1c(N2N=CC=C2)ccc(c1)C(=O)Nc3cc(c4ccncc4)ccc3
0.283088	Fc1c(N2N=CC=C2)ccc(c1)C(=O)Nc3cc(c4ccncc4)ccc3
0.283088	S1C(=NC(c2ccc(cc2)CC)=C1)NC(=O)c3cnc(NC(=O)OC(C)(C)C)cc3
0.2827	Clc1cc(ccc1)C(=O)CNC(=O)c2ccc(cc2)CN3CCN(CC3)C
0.2827	Clc1cc(ccc1)C(=O)CNC(=O)c2ccc(cc2)CN3CCN(CC3)C
0.2827	Clc1cc(ccc1)C(=O)CNC(=O)c2ccc(cc2)CN3CCN(CC3)C
0.2827	Clc1cc(ccc1)C(=O)CNC(=O)c2ccc(cc2)CN3CCN(CC3)C
0.2827	Clc1cc(ccc1)C(=O)CNC(=O)c2ccc(cc2)CN3CCN(CC3)C
0.2827	Clc1cc(ccc1)C(=O)CNC(=O)c2ccc(cc2)CN3CCN(CC3)C
0.2827	Clc1cc(ccc1)C(=O)CNC(=O)c2ccc(cc2)CN3CCN(CC3)C
0.2827	Clc1cc(ccc1)C(=O)CNC(=O)c2ccc(cc2)CN3CCN(CC3)C
0.2827	Clc1cc(ccc1)C(=O)CNC(=O)c2ccc(cc2)CN3CCN(CC3)C
0.2827	Clc1cc(ccc1)C(=O)CNC(=O)c2ccc(cc2)CN3CCN(CC3)C
0.281955	Brc1cc2c(cc1)ccc(c2)C(=O)Nc3cc(ccc3)CN4CCN(C(=O)C)CC4
0.281369	O=C(N1CCN(CCOC)CC1)C(=O)Nc2c(ccc(c2)C(=O)N)C
0.281369	O=C(N1CCN(CCOC)CC1)C(=O)Nc2c(ccc(c2)C(=O)N)C
0.281369	O=C(N1CCN(CCOC)CC1)C(=O)Nc2c(ccc(c2)C(=O)N)C
0.281346	S(=O)(=O)(N1CCN(Cc2ccccc2)CC1)c3c(F)ccc(c3)C(=O)Nc4c(OC(F)F)cc(N5CCN(CC5)C)cc4
0.281346	S(=O)(=O)(N1CCN(Cc2ccccc2)CC1)c3c(F)ccc(c3)C(=O)Nc4c(OC(F)F)cc(N5CCN(CC5)C)cc4
0.281046	Clc1ccc(N2C(SCC(=O)Nc3c(ccc(c3)C4=NC=CN4)C)=NN=C2c5cnccc5)cc1
0.281046	Clc1ccc(N2C(SCC(=O)Nc3c(ccc(c3)C4=NC=CN4)C)=NN=C2c5cnccc5)cc1
0.280992	Ic1cnc(cc1)C(=O)Nc2cc(c(Cl)cc2)C
0.280992	Ic1cnc(cc1)C(=O)Nc2cc(c(Cl)cc2)C
0.280992	Ic1cnc(cc1)C(=O)Nc2cc(c(Cl)cc2)C
0.280992	Ic1cnc(cc1)C(=O)Nc2cc(c(Cl)cc2)C
0.280992	Ic1cnc(cc1)C(=O)Nc2cc(c(Cl)cc2)C
0.280992	Ic1cnc(cc1)C(=O)Nc2cc(c(Cl)cc2)C
0.280992	Ic1cnc(cc1)C(=O)Nc2cc(c(Cl)cc2)C
0.280992	Ic1cnc(cc1)C(=O)Nc2cc(c(Cl)cc2)C
0.280992	Ic1cnc(cc1)C(=O)Nc2cc(c(Cl)cc2)C
0.280992	Ic1cnc(cc1)C(=O)Nc2cc(c(Cl)cc2)C
0.280899	O=C(N1CCN(Cc2cc(ccc2)C)CC1)c3cc(ccc3)CNc4nc(ncc4)C
0.280899	O=C(N1CCN(Cc2cc(ccc2)C)CC1)c3cc(ccc3)CNc4nc(ncc4)C
0.280899	O=C(N1CCN(Cc2cc(ccc2)C)CC1)c3cc(ccc3)CNc4nc(ncc4)C
0.280899	O=C(N1CCN(Cc2cc(ccc2)C)CC1)c3cc(ccc3)CNc4nc(ncc4)C
0.280899	O=C(N1CCN(Cc2cc(ccc2)C)CC1)c3cc(ccc3)CNc4nc(ncc4)C
0.280899	O=C(N1CCN(Cc2cc(ccc2)C)CC1)c3cc(ccc3)CNc4nc(ncc4)C
0.280899	O=C(N1CCN(Cc2cc(ccc2)C)CC1)c3cc(ccc3)CNc4nc(ncc4)C
0.280899	O=C(N1CCN(Cc2cc(ccc2)C)CC1)c3cc(ccc3)CNc4nc(ncc4)C
0.280899	O=C(N1CCN(Cc2cc(ccc2)C)CC1)c3cc(ccc3)CNc4nc(ncc4)C
0.280899	O=C(N1CCN(Cc2cc(ccc2)C)CC1)c3cc(ccc3)CNc4nc(ncc4)C
0.280702	O=C(Nc1cc(c2ccncc2)ccc1)c3cncc(c3)C(=O)C
0.280702	O=C(Nc1cc(c2ccncc2)ccc1)c3cncc(c3)C(=O)C
0.280405	S1c2c(NC1=O)cc(NC(=O)c3nc(ncc3)c4cnccc4)cc2
0.280405	S1c2c(NC1=O)cc(NC(=O)c3nc(ncc3)c4cnccc4)cc2
0.280405	S1c2c(NC1=O)cc(NC(=O)c3nc(ncc3)c4cnccc4)cc2
0.280405	S1c2c(NC1=O)cc(NC(=O)c3nc(ncc3)c4cnccc4)cc2
0.280405	S1c2c(NC1=O)cc(NC(=O)c3nc(ncc3)c4cnccc4)cc2
0.280405	S1c2c(NC1=O)cc(NC(=O)c3nc(ncc3)c4cnccc4)cc2
0.279874	O=C(NC=1N(N=CC1)Cc2c(OC)c(OC)c(OC)cc2)c3nc(ncc3)c4cnccc4
0.279863	O=C(OCC)c1c(cc(NNC(=O)C=2N=C(NC2C)c3cnccc3)cc1)C
0.279863	O=C(OCC)c1c(cc(NNC(=O)C=2N=C(NC2C)c3cnccc3)cc1)C
0.279863	O=C(OCC)c1c(cc(NNC(=O)C=2N=C(NC2C)c3cnccc3)cc1)C
0.279863	O=C(OCC)c1c(cc(NNC(=O)C=2N=C(NC2C)c3cnccc3)cc1)C
0.279863	O=C(OCC)c1c(cc(NNC(=O)C=2N=C(NC2C)c3cnccc3)cc1)C
0.279863	O=C(OCC)c1c(cc(NNC(=O)C=2N=C(NC2C)c3cnccc3)cc1)C
0.279863	O=C(OCC)c1c(cc(NNC(=O)C=2N=C(NC2C)c3cnccc3)cc1)C
0.279863	O=C(OCC)c1c(cc(NNC(=O)C=2N=C(NC2C)c3cnccc3)cc1)C
0.279863	O=C(OCC)c1c(cc(NNC(=O)C=2N=C(NC2C)c3cnccc3)cc1)C
0.279863	O=C(OCC)c1c(cc(NNC(=O)C=2N=C(NC2C)c3cnccc3)cc1)C
0.279835	O=C(NOCCOCC)c1nc(ncc1)c2cnccc2
0.279835	O=C(NOCCOCC)c1nc(ncc1)c2cnccc2
0.279412	S1C(=NC(=C1)C)Nc2ccc(cc2)C(=O)Nc3c(OCCC)ccc(F)c3
0.279412	S1C(=NC(=C1)C)Nc2ccc(cc2)C(=O)Nc3c(OCCC)ccc(F)c3
0.279412	S1C(=NC(=C1)C)Nc2ccc(cc2)C(=O)Nc3c(OCCC)ccc(F)c3
0.279412	S1C(=NC(=C1)C)Nc2ccc(cc2)C(=O)Nc3c(OCCC)ccc(F)c3
0.279412	S1C(=NC(=C1)C)Nc2ccc(cc2)C(=O)Nc3c(OCCC)ccc(F)c3
0.279412	S1C(=NC(=C1)C)Nc2ccc(cc2)C(=O)Nc3c(OCCC)ccc(F)c3
0.279412	S1C(=NC(=C1)C)Nc2ccc(cc2)C(=O)Nc3c(OCCC)ccc(F)c3
0.279412	S1C(=NC(=C1)C)Nc2ccc(cc2)C(=O)Nc3c(OCCC)ccc(F)c3
0.279412	S1C(=NC(=C1)C)Nc2ccc(cc2)C(=O)Nc3c(OCCC)ccc(F)c3
0.279412	S1C(=NC(=C1)C)Nc2ccc(cc2)C(=O)Nc3c(OCCC)ccc(F)c3
0.279412	O=C(N1CCN(Cc2cc(ccc2)C)CC1)C(=O)Nc3cc(c(cc3)CN(C)C)C
0.279365	Fc1ccc(NC(=O)Nc2c3c(ccc2)CN(C(=O)c4nc(ncc4)c5cnccc5)CC3)cc1
0.279365	Fc1ccc(NC(=O)Nc2c3c(ccc2)CN(C(=O)c4nc(ncc4)c5cnccc5)CC3)cc1
0.278388	Clc1c(cc(NC(=O)C=2SC(=NC2)c3ncccc3)cc1)C
0.278388	Clc1c(cc(NC(=O)C=2SC(=NC2)c3ncccc3)cc1)C
0.278388	Clc1c(cc(NC(=O)C=2SC(=NC2)c3ncccc3)cc1)C
0.278388	Clc1c(cc(NC(=O)C=2SC(=NC2)c3ncccc3)cc1)C
0.278388	Clc1c(cc(NC(=O)C=2SC(=NC2)c3ncccc3)cc1)C
0.278388	Clc1c(cc(NC(=O)C=2SC(=NC2)c3ncccc3)cc1)C
0.278388	Clc1c(cc(NC(=O)C=2SC(=NC2)c3ncccc3)cc1)C
0.278388	Clc1c(cc(NC(=O)C=2SC(=NC2)c3ncccc3)cc1)C
0.278388	Clc1c(cc(NC(=O)C=2SC(=NC2)c3ncccc3)cc1)C
0.278388	Clc1c(cc(NC(=O)C=2SC(=NC2)c3ncccc3)cc1)C
0.278169	Fc1cc(NC(=O)C2=NOC(=C2)CN3CCN(CC3)C)c(OCCC)cc1
0.278169	Fc1cc(NC(=O)C2=NOC(=C2)CN3CCN(CC3)C)c(OCCC)cc1
0.278169	Fc1cc(NC(=O)C2=NOC(=C2)CN3CCN(CC3)C)c(OCCC)cc1
0.278169	Fc1cc(NC(=O)C2=NOC(=C2)CN3CCN(CC3)C)c(OCCC)cc1
0.278169	Fc1cc(NC(=O)C2=NOC(=C2)CN3CCN(CC3)C)c(OCCC)cc1
0.278169	Fc1cc(NC(=O)C2=NOC(=C2)CN3CCN(CC3)C)c(OCCC)cc1
0.278169	Fc1cc(NC(=O)C2=NOC(=C2)CN3CCN(CC3)C)c(OCCC)cc1
0.278169	Fc1cc(NC(=O)C2=NOC(=C2)CN3CCN(CC3)C)c(OCCC)cc1
0.278169	Fc1cc(NC(=O)C2=NOC(=C2)CN3CCN(CC3)C)c(OCCC)cc1
0.278169	Fc1cc(NC(=O)C2=NOC(=C2)CN3CCN(CC3)C)c(OCCC)cc1
0.277978	O=C(NCC(N(CC)CC)c1ccc(cc1)CC)c2nc(ncc2)c3cnccc3
0.277978	O=C(NCC(N(CC)CC)c1ccc(cc1)CC)c2nc(ncc2)c3cnccc3
0.277978	O=C(NCC(N(CC)CC)c1ccc(cc1)CC)c2nc(ncc2)c3cnccc3
0.277966	Fc1c(NC(=O)C(N2CCN(c3nc(ncc3)c4ccccc4)CC2)C)ccc(c1)C
0.277966	Fc1c(NC(=O)C(N2CCN(c3nc(ncc3)c4ccccc4)CC2)C)ccc(c1)C
0.277966	Fc1c(NC(=O)C(N2CCN(c3nc(ncc3)c4ccccc4)CC2)C)ccc(c1)C
0.277966	Fc1c(NC(=O)C(N2CCN(c3nc(ncc3)c4ccccc4)CC2)C)ccc(c1)C
0.277966	Fc1c(NC(=O)C(N2CCN(c3nc(ncc3)c4ccccc4)CC2)C)ccc(c1)C
0.277966	Fc1c(NC(=O)C(N2CCN(c3nc(ncc3)c4ccccc4)CC2)C)ccc(c1)C
0.277966	Fc1c(NC(=O)C(N2CCN(c3nc(ncc3)c4ccccc4)CC2)C)ccc(c1)C
0.277966	Fc1c(NC(=O)C(N2CCN(c3nc(ncc3)c4ccccc4)CC2)C)ccc(c1)C
0.277966	Fc1c(NC(=O)C(N2CCN(c3nc(ncc3)c4ccccc4)CC2)C)ccc(c1)C
0.277966	Fc1c(NC(=O)C(N2CCN(c3nc(ncc3)c4ccccc4)CC2)C)ccc(c1)C
0.277966	S1C=C(c2nc(c(cc2)C(=O)Nc3nccc(c3)CN(CCOC)C)C)C=C1
0.277419	S(=O)(=O)(N)c1cc(NC(=O)C=2SC(C(=O)N3CCN(c4nc(ncc4)c5ccccc5)CC3)=CC2)ccc1
0.277419	S(=O)(=O)(N)c1cc(NC(=O)C=2SC(C(=O)N3CCN(c4nc(ncc4)c5ccccc5)CC3)=CC2)ccc1
0.277419	S(=O)(=O)(N)c1cc(NC(=O)C=2SC(C(=O)N3CCN(c4nc(ncc4)c5ccccc5)CC3)=CC2)ccc1
0.277419	S(=O)(=O)(N)c1cc(NC(=O)C=2SC(C(=O)N3CCN(c4nc(ncc4)c5ccccc5)CC3)=CC2)ccc1
0.277419	S(=O)(=O)(N)c1cc(NC(=O)C=2SC(C(=O)N3CCN(c4nc(ncc4)c5ccccc5)CC3)=CC2)ccc1
0.277419	S(=O)(=O)(N)c1cc(NC(=O)C=2SC(C(=O)N3CCN(c4nc(ncc4)c5ccccc5)CC3)=CC2)ccc1
0.277419	S(=O)(=O)(N)c1cc(NC(=O)C=2SC(C(=O)N3CCN(c4nc(ncc4)c5ccccc5)CC3)=CC2)ccc1
0.277419	S(=O)(=O)(N)c1cc(NC(=O)C=2SC(C(=O)N3CCN(c4nc(ncc4)c5ccccc5)CC3)=CC2)ccc1
0.277419	S(=O)(=O)(N)c1cc(NC(=O)C=2SC(C(=O)N3CCN(c4nc(ncc4)c5ccccc5)CC3)=CC2)ccc1
0.277419	S(=O)(=O)(N)c1cc(NC(=O)C=2SC(C(=O)N3CCN(c4nc(ncc4)c5ccccc5)CC3)=CC2)ccc1
0.277273	O=C(Nc1cc(ccc1)C=O)c2cnccc2
0.277273	O=C(Nc1cc(ccc1)C=O)c2cnccc2
0.277273	O=C(Nc1cc(ccc1)C=O)c2cnccc2
0.277273	O=C(Nc1cc(ccc1)C=O)c2cnccc2
0.277273	O=C(Nc1cc(ccc1)C=O)c2cnccc2
0.277273	O=C(Nc1cc(ccc1)C=O)c2cnccc2
0.277273	O=C(Nc1cc(ccc1)C=O)c2cnccc2
0.277273	O=C(Nc1cc(ccc1)C=O)c2cnccc2
0.277273	O=C(Nc1cc(ccc1)C=O)c2cnccc2
0.277273	O=C(Nc1cc(ccc1)C=O)c2cnccc2
0.277228	Fc1c(c2ccncc2)cc(NC(=O)C3=NN(c4ccccc4)C(c5cnccc5)=C3)cc1
0.277228	Fc1c(c2ccncc2)cc(NC(=O)C3=NN(c4ccccc4)C(c5cnccc5)=C3)cc1
0.277228	Fc1c(c2ccncc2)cc(NC(=O)C3=NN(c4ccccc4)C(c5cnccc5)=C3)cc1
0.277027	FC(F)(F)c1cc(ccc1)C(=O)Nc2cc(NC(=O)CC3CC(OCC3)(C)C)c(cc2)C
0.277027	FC(F)(F)c1cc(ccc1)C(=O)Nc2cc(NC(=O)CC3CC(OCC3)(C)C)c(cc2)C
0.277027	FC(F)(F)c1cc(ccc1)C(=O)Nc2cc(NC(=O)CC3CC(OCC3)(C)C)c(cc2)C
0.276753	O=C(Nc1cc(ccc1)C2=Nc3c(nc(cc3)C)N2)c4ccc(cc4)CCc5ccccc5
0.276753	O=C(Nc1cc(ccc1)C2=Nc3c(nc(cc3)C)N2)c4ccc(cc4)CCc5ccccc5
0.276753	O=C(Nc1cc(ccc1)C2=Nc3c(nc(cc3)C)N2)c4ccc(cc4)CCc5ccccc5
0.276753	O=C(Nc1cc(ccc1)C2=Nc3c(nc(cc3)C)N2)c4ccc(cc4)CCc5ccccc5
0.276753	O=C(Nc1cc(ccc1)C2=Nc3c(nc(cc3)C)N2)c4ccc(cc4)CCc5ccccc5
0.276753	O=C(Nc1cc(ccc1)C2=Nc3c(nc(cc3)C)N2)c4ccc(cc4)CCc5ccccc5
0.276753	O=C(Nc1cc(ccc1)C2=Nc3c(nc(cc3)C)N2)c4ccc(cc4)CCc5ccccc5
0.27668	N(c1cc(c(cc1)C)C)=C(NCc2c(cccc2)CN3CCN(CC3)CC)N
0.27668	N(c1cc(c(cc1)C)C)=C(NCc2c(cccc2)CN3CCN(CC3)CC)N
0.27668	N(c1cc(c(cc1)C)C)=C(NCc2c(cccc2)CN3CCN(CC3)CC)N
0.27668	N(c1cc(c(cc1)C)C)=C(NCc2c(cccc2)CN3CCN(CC3)CC)N
0.27668	N(c1cc(c(cc1)C)C)=C(NCc2c(cccc2)CN3CCN(CC3)CC)N
0.27668	N(c1cc(c(cc1)C)C)=C(NCc2c(cccc2)CN3CCN(CC3)CC)N
0.27668	N(c1cc(c(cc1)C)C)=C(NCc2c(cccc2)CN3CCN(CC3)CC)N
0.27668	N(c1cc(c(cc1)C)C)=C(NCc2c(cccc2)CN3CCN(CC3)CC)N
0.27668	N(c1cc(c(cc1)C)C)=C(NCc2c(cccc2)CN3CCN(CC3)CC)N
0.27668	N(c1cc(c(cc1)C)C)=C(NCc2c(cccc2)CN3CCN(CC3)CC)N
0.27668	Clc1c(F)cc(c(Cl)c1)C(=O)Nc2cc(Cl)c(cc2)C(=O)Nc3cnccc3
0.27668	Clc1c(F)cc(c(Cl)c1)C(=O)Nc2cc(Cl)c(cc2)C(=O)Nc3cnccc3
0.27668	Clc1c(F)cc(c(Cl)c1)C(=O)Nc2cc(Cl)c(cc2)C(=O)Nc3cnccc3
0.27668	Clc1c(F)cc(c(Cl)c1)C(=O)Nc2cc(Cl)c(cc2)C(=O)Nc3cnccc3
0.27668	Clc1c(F)cc(c(Cl)c1)C(=O)Nc2cc(Cl)c(cc2)C(=O)Nc3cnccc3
0.27668	Clc1c(F)cc(c(Cl)c1)C(=O)Nc2cc(Cl)c(cc2)C(=O)Nc3cnccc3
0.27668	Clc1c(F)cc(c(Cl)c1)C(=O)Nc2cc(Cl)c(cc2)C(=O)Nc3cnccc3
0.27668	Clc1c(F)cc(c(Cl)c1)C(=O)Nc2cc(Cl)c(cc2)C(=O)Nc3cnccc3
0.27668	Clc1c(F)cc(c(Cl)c1)C(=O)Nc2cc(Cl)c(cc2)C(=O)Nc3cnccc3
0.27668	Clc1c(F)cc(c(Cl)c1)C(=O)Nc2cc(Cl)c(cc2)C(=O)Nc3cnccc3
0.276451	Clc1c(OC)ccc(NC(=O)COc2c(cccc2)C(=O)Nc3cnc(c4ccccc4)cc3)c1
0.276451	Clc1c(OC)ccc(NC(=O)COc2c(cccc2)C(=O)Nc3cnc(c4ccccc4)cc3)c1
0.276451	Clc1c(OC)ccc(NC(=O)COc2c(cccc2)C(=O)Nc3cnc(c4ccccc4)cc3)c1
0.276451	Clc1c(OC)ccc(NC(=O)COc2c(cccc2)C(=O)Nc3cnc(c4ccccc4)cc3)c1
0.276451	Clc1c(OC)ccc(NC(=O)COc2c(cccc2)C(=O)Nc3cnc(c4ccccc4)cc3)c1
0.276451	Clc1c(OC)ccc(NC(=O)COc2c(cccc2)C(=O)Nc3cnc(c4ccccc4)cc3)c1
0.276451	Clc1c(OC)ccc(NC(=O)COc2c(cccc2)C(=O)Nc3cnc(c4ccccc4)cc3)c1
0.276451	Clc1c(OC)ccc(NC(=O)COc2c(cccc2)C(=O)Nc3cnc(c4ccccc4)cc3)c1
0.276451	Clc1c(OC)ccc(NC(=O)COc2c(cccc2)C(=O)Nc3cnc(c4ccccc4)cc3)c1
0.276451	Clc1c(OC)ccc(NC(=O)COc2c(cccc2)C(=O)Nc3cnc(c4ccccc4)cc3)c1
0.276451	S1C(NC(=O)c2nc(ncc2)c3cnccc3)=C(C(C(=O)OC)=C1)C
0.276316	O=C(Nc1c(cc(Oc2ncccn2)cc1)C)C3N(Cc4cnccc4)CCCC3
0.276316	O=C(Nc1c(cc(Oc2ncccn2)cc1)C)C3N(Cc4cnccc4)CCCC3
0.276316	O=C(Nc1c(cc(Oc2ncccn2)cc1)C)C3N(Cc4cnccc4)CCCC3
0.276316	O=C(Nc1c(cc(Oc2ncccn2)cc1)C)C3N(Cc4cnccc4)CCCC3
0.27619	O=C(OC)C1=C(NC(C(=O)Nc2c(ccc(c3nccnc3)c2)C)=C1CCC)C
0.27619	O=C(OC)C1=C(NC(C(=O)Nc2c(ccc(c3nccnc3)c2)C)=C1CCC)C
0.27619	O=C(OC)C1=C(NC(C(=O)Nc2c(ccc(c3nccnc3)c2)C)=C1CCC)C
0.27619	O=C(OC)C1=C(NC(C(=O)Nc2c(ccc(c3nccnc3)c2)C)=C1CCC)C
0.27619	O=C(OC)C1=C(NC(C(=O)Nc2c(ccc(c3nccnc3)c2)C)=C1CCC)C
0.27619	O=C(OC)C1=C(NC(C(=O)Nc2c(ccc(c3nccnc3)c2)C)=C1CCC)C
0.27619	O=C(OC)C1=C(NC(C(=O)Nc2c(ccc(c3nccnc3)c2)C)=C1CCC)C
0.27619	O=C(OC)C1=C(NC(C(=O)Nc2c(ccc(c3nccnc3)c2)C)=C1CCC)C
0.27619	O=C(OC)C1=C(NC(C(=O)Nc2c(ccc(c3nccnc3)c2)C)=C1CCC)C
0.27619	O=C(OC)C1=C(NC(C(=O)Nc2c(ccc(c3nccnc3)c2)C)=C1CCC)C
0.275618	Clc1c(ccc(NC)c1)C(=O)NC=2SC=C(N2)c3ccc(NC(=O)CC(C)C)cc3
0.275618	Clc1c(ccc(NC)c1)C(=O)NC=2SC=C(N2)c3ccc(NC(=O)CC(C)C)cc3
0.275618	Clc1c(ccc(NC)c1)C(=O)NC=2SC=C(N2)c3ccc(NC(=O)CC(C)C)cc3
0.275618	Clc1c(ccc(NC)c1)C(=O)NC=2SC=C(N2)c3ccc(NC(=O)CC(C)C)cc3
0.275618	Clc1c(ccc(NC)c1)C(=O)NC=2SC=C(N2)c3ccc(NC(=O)CC(C)C)cc3
0.275618	Clc1c(ccc(NC)c1)C(=O)NC=2SC=C(N2)c3ccc(NC(=O)CC(C)C)cc3
0.275618	Clc1c(ccc(NC)c1)C(=O)NC=2SC=C(N2)c3ccc(NC(=O)CC(C)C)cc3
0.275618	Clc1c(ccc(NC)c1)C(=O)NC=2SC=C(N2)c3ccc(NC(=O)CC(C)C)cc3
0.275618	Clc1c(ccc(NC)c1)C(=O)NC=2SC=C(N2)c3ccc(NC(=O)CC(C)C)cc3
0.275618	Clc1c(ccc(NC)c1)C(=O)NC=2SC=C(N2)c3ccc(NC(=O)CC(C)C)cc3
0.275556	O=C(Nc1cc(NC(=O)C(=O)N)ccc1)c2cnccc2
0.275556	O=C(Nc1cc(NC(=O)C(=O)N)ccc1)c2cnccc2
0.275556	O=C(Nc1cc(NC(=O)C(=O)N)ccc1)c2cnccc2
0.275556	O=C(Nc1cc(NC(=O)C(=O)N)ccc1)c2cnccc2
0.275556	O=C(Nc1cc(NC(=O)C(=O)N)ccc1)c2cnccc2
0.275556	O=C(Nc1cc(NC(=O)C(=O)N)ccc1)c2cnccc2
0.275556	O=C(Nc1cc(NC(=O)C(=O)N)ccc1)c2cnccc2
0.275556	O=C(Nc1cc(NC(=O)C(=O)N)ccc1)c2cnccc2
0.275556	O=C(Nc1cc(NC(=O)C(=O)N)ccc1)c2cnccc2
0.275556	O=C(Nc1cc(NC(=O)C(=O)N)ccc1)c2cnccc2
0.275424	Clc1c(cc(NC(=O)c2ccc(OCCC#C)cc2)cc1)C
0.275424	Clc1c(cc(NC(=O)c2ccc(OCCC#C)cc2)cc1)C
0.275424	Clc1c(cc(NC(=O)c2ccc(OCCC#C)cc2)cc1)C
0.275424	Clc1c(cc(NC(=O)c2ccc(OCCC#C)cc2)cc1)C
0.275424	Clc1c(cc(NC(=O)c2ccc(OCCC#C)cc2)cc1)C
0.275424	Clc1c(cc(NC(=O)c2ccc(OCCC#C)cc2)cc1)C
0.275424	Clc1c(cc(NC(=O)c2ccc(OCCC#C)cc2)cc1)C
0.275424	Clc1c(cc(NC(=O)c2ccc(OCCC#C)cc2)cc1)C
0.275424	Clc1c(cc(NC(=O)c2ccc(OCCC#C)cc2)cc1)C
0.275424	Clc1c(cc(NC(=O)c2ccc(OCCC#C)cc2)cc1)C
0.275261	O=C(Nc1cc(ccc1)CN2CCN(C(=O)C)CC2)c3nc(N4N=CN=C4)ccc3
0.275261	O=C(Nc1cc(ccc1)CN2CCN(C(=O)C)CC2)c3nc(N4N=CN=C4)ccc3
0.275261	O=C(Nc1cc(ccc1)CN2CCN(C(=O)C)CC2)c3nc(N4N=CN=C4)ccc3
0.275261	O=C(Nc1cc(ccc1)CN2CCN(C(=O)C)CC2)c3nc(N4N=CN=C4)ccc3
0.275261	O=C(Nc1cc(ccc1)CN2CCN(C(=O)C)CC2)c3nc(N4N=CN=C4)ccc3
0.275261	O=C(Nc1cc(ccc1)CN2CCN(C(=O)C)CC2)c3nc(N4N=CN=C4)ccc3
0.275261	O=C(Nc1cc(ccc1)CN2CCN(C(=O)C)CC2)c3nc(N4N=CN=C4)ccc3
0.275261	O=C(Nc1cc(ccc1)CN2CCN(C(=O)C)CC2)c3nc(N4N=CN=C4)ccc3
0.275261	O=C(Nc1cc(ccc1)CN2CCN(C(=O)C)CC2)c3nc(N4N=CN=C4)ccc3
0.275261	O=C(Nc1cc(ccc1)CN2CCN(C(=O)C)CC2)c3nc(N4N=CN=C4)ccc3
0.275093	O=C(NCC1OCCN(Cc2ccc(cc2)C)C1)c3cncc(c4ccccc4)c3
0.275093	O=C(NCC1OCCN(Cc2ccc(cc2)C)C1)c3cncc(c4ccccc4)c3
0.275093	O=C(NCC1OCCN(Cc2ccc(cc2)C)C1)c3cncc(c4ccccc4)c3
0.275093	O=C(NCC1OCCN(Cc2ccc(cc2)C)C1)c3cncc(c4ccccc4)c3
0.275093	O=C(NCC1OCCN(Cc2ccc(cc2)C)C1)c3cncc(c4ccccc4)c3
0.2749	Clc1c(N2CCN(Cc3ccccc3)CC2)ccc(NC(=O)C=O)c1
0.2749	Clc1c(N2CCN(Cc3ccccc3)CC2)ccc(NC(=O)C=O)c1
0.2749	Clc1c(N2CCN(Cc3ccccc3)CC2)ccc(NC(=O)C=O)c1
0.2749	Clc1c(N2CCN(Cc3ccccc3)CC2)ccc(NC(=O)C=O)c1
0.2749	Clc1c(N2CCN(Cc3ccccc3)CC2)ccc(NC(=O)C=O)c1
0.2749	Clc1c(N2CCN(Cc3ccccc3)CC2)ccc(NC(=O)C=O)c1
0.2749	Clc1c(N2CCN(Cc3ccccc3)CC2)ccc(NC(=O)C=O)c1
0.2749	Clc1c(N2CCN(Cc3ccccc3)CC2)ccc(NC(=O)C=O)c1
0.2749	Clc1c(N2CCN(Cc3ccccc3)CC2)ccc(NC(=O)C=O)c1
0.2749	Clc1c(N2CCN(Cc3ccccc3)CC2)ccc(NC(=O)C=O)c1
0.2749	Brc1c(ccc(c1)CNc2cc(ccc2)CN3CCN(C(=O)C)CC3)C
0.2749	Brc1c(ccc(c1)CNc2cc(ccc2)CN3CCN(C(=O)C)CC3)C
0.274725	Clc1c(OCC(=O)Nc2c(ccc(c2)CN3CCSCC3)C)ccc(F)c1
0.274725	Clc1c(OCC(=O)Nc2c(ccc(c2)CN3CCSCC3)C)ccc(F)c1
0.274725	Clc1c(OCC(=O)Nc2c(ccc(c2)CN3CCSCC3)C)ccc(F)c1
0.274725	Clc1c(OCC(=O)Nc2c(ccc(c2)CN3CCSCC3)C)ccc(F)c1
0.274725	Clc1c(OCC(=O)Nc2c(ccc(c2)CN3CCSCC3)C)ccc(F)c1
0.274725	Clc1c(OCC(=O)Nc2c(ccc(c2)CN3CCSCC3)C)ccc(F)c1
0.274725	Clc1c(OCC(=O)Nc2c(ccc(c2)CN3CCSCC3)C)ccc(F)c1
0.274725	Clc1c(OCC(=O)Nc2c(ccc(c2)CN3CCSCC3)C)ccc(F)c1
0.274725	Clc1c(OCC(=O)Nc2c(ccc(c2)CN3CCSCC3)C)ccc(F)c1
0.274725	Clc1c(OCC(=O)Nc2c(ccc(c2)CN3CCSCC3)C)ccc(F)c1
0.27451	Ic1c(ccc(Br)c1)C(=O)Nc2cc(Cl)c(cc2)C(=O)Nc3cnccc3
0.27451	Ic1c(ccc(Br)c1)C(=O)Nc2cc(Cl)c(cc2)C(=O)Nc3cnccc3
0.27451	Ic1c(ccc(Br)c1)C(=O)Nc2cc(Cl)c(cc2)C(=O)Nc3cnccc3
0.27451	Ic1c(ccc(Br)c1)C(=O)Nc2cc(Cl)c(cc2)C(=O)Nc3cnccc3
0.27451	Ic1c(ccc(Br)c1)C(=O)Nc2cc(Cl)c(cc2)C(=O)Nc3cnccc3
0.27451	Ic1c(ccc(Br)c1)C(=O)Nc2cc(Cl)c(cc2)C(=O)Nc3cnccc3
0.27451	Ic1c(ccc(Br)c1)C(=O)Nc2cc(Cl)c(cc2)C(=O)Nc3cnccc3
0.27451	Ic1c(ccc(Br)c1)C(=O)Nc2cc(Cl)c(cc2)C(=O)Nc3cnccc3
0.27451	Ic1c(ccc(Br)c1)C(=O)Nc2cc(Cl)c(cc2)C(=O)Nc3cnccc3
0.27451	Ic1c(ccc(Br)c1)C(=O)Nc2cc(Cl)c(cc2)C(=O)Nc3cnccc3
0.274306	[O-][N+](=O)c1c(NC(c2ccc(Oc3cnccc3)cc2)C)ccc(c1)C(=O)Nc4ccc(cc4)C
0.274306	[O-][N+](=O)c1c(NC(c2ccc(Oc3cnccc3)cc2)C)ccc(c1)C(=O)Nc4ccc(cc4)C
0.274306	[O-][N+](=O)c1c(NC(c2ccc(Oc3cnccc3)cc2)C)ccc(c1)C(=O)Nc4ccc(cc4)C
0.274306	[O-][N+](=O)c1c(NC(c2ccc(Oc3cnccc3)cc2)C)ccc(c1)C(=O)Nc4ccc(cc4)C
0.274306	[O-][N+](=O)c1c(NC(c2ccc(Oc3cnccc3)cc2)C)ccc(c1)C(=O)Nc4ccc(cc4)C
0.274306	[O-][N+](=O)c1c(NC(c2ccc(Oc3cnccc3)cc2)C)ccc(c1)C(=O)Nc4ccc(cc4)C
0.274306	[O-][N+](=O)c1c(NC(c2ccc(Oc3cnccc3)cc2)C)ccc(c1)C(=O)Nc4ccc(cc4)C
0.274306	[O-][N+](=O)c1c(NC(c2ccc(Oc3cnccc3)cc2)C)ccc(c1)C(=O)Nc4ccc(cc4)C
0.274306	[O-][N+](=O)c1c(NC(c2ccc(Oc3cnccc3)cc2)C)ccc(c1)C(=O)Nc4ccc(cc4)C
0.274306	[O-][N+](=O)c1c(NC(c2ccc(Oc3cnccc3)cc2)C)ccc(c1)C(=O)Nc4ccc(cc4)C
0.274247	Clc1c(ccc(NC(=O)C=2N=C(SC2)C=3SC(Cl)=CC3)c1)C(=O)Nc4cnccc4
0.274247	Clc1c(ccc(NC(=O)C=2N=C(SC2)C=3SC(Cl)=CC3)c1)C(=O)Nc4cnccc4
0.274247	Clc1c(ccc(NC(=O)C=2N=C(SC2)C=3SC(Cl)=CC3)c1)C(=O)Nc4cnccc4
0.274247	Clc1c(ccc(NC(=O)C=2N=C(SC2)C=3SC(Cl)=CC3)c1)C(=O)Nc4cnccc4
0.274247	Clc1c(ccc(NC(=O)C=2N=C(SC2)C=3SC(Cl)=CC3)c1)C(=O)Nc4cnccc4
0.274247	Clc1c(ccc(NC(=O)C=2N=C(SC2)C=3SC(Cl)=CC3)c1)C(=O)Nc4cnccc4
0.274247	Clc1c(ccc(NC(=O)C=2N=C(SC2)C=3SC(Cl)=CC3)c1)C(=O)Nc4cnccc4
0.274247	Clc1c(ccc(NC(=O)C=2N=C(SC2)C=3SC(Cl)=CC3)c1)C(=O)Nc4cnccc4
0.274247	Clc1c(ccc(NC(=O)C=2N=C(SC2)C=3SC(Cl)=CC3)c1)C(=O)Nc4cnccc4
0.274247	Clc1c(ccc(NC(=O)C=2N=C(SC2)C=3SC(Cl)=CC3)c1)C(=O)Nc4cnccc4
0.273438	O=C(Nc1c(c2ccccc2)cccc1)CNc3c(ccc(c4ccncc4)c3)C
0.273438	O=C(Nc1c(c2ccccc2)cccc1)CNc3c(ccc(c4ccncc4)c3)C
0.273292	FC(F)(F)c1nc(ncc1)Nc2cc(c(cc2)C)C(=O)N(CC(=O)Nc3cc4OCCOc4cc3)CC
0.273171	O=C(Nc1cc(ccc1)C)c2ccc(cc2)C
0.272727	O=C1N(c2ccc(NC(=O)C)cc2)C(=O)c3c1cc(cc3)C(=O)N4CCN(c5nc(ncc5)c6ccccc6)CC4
0.272727	O=C1N(c2ccc(NC(=O)C)cc2)C(=O)c3c1cc(cc3)C(=O)N4CCN(c5nc(ncc5)c6ccccc6)CC4
0.272727	O=C1N(c2ccc(NC(=O)C)cc2)C(=O)c3c1cc(cc3)C(=O)N4CCN(c5nc(ncc5)c6ccccc6)CC4
0.272727	O=C1N(c2ccc(NC(=O)C)cc2)C(=O)c3c1cc(cc3)C(=O)N4CCN(c5nc(ncc5)c6ccccc6)CC4
0.272727	O=C1N(c2ccc(NC(=O)C)cc2)C(=O)c3c1cc(cc3)C(=O)N4CCN(c5nc(ncc5)c6ccccc6)CC4
0.272727	O=C1N(c2ccc(NC(=O)C)cc2)C(=O)c3c1cc(cc3)C(=O)N4CCN(c5nc(ncc5)c6ccccc6)CC4
0.272727	O=C1N(c2ccc(NC(=O)C)cc2)C(=O)c3c1cc(cc3)C(=O)N4CCN(c5nc(ncc5)c6ccccc6)CC4
0.272727	O=C1N(c2ccc(NC(=O)C)cc2)C(=O)c3c1cc(cc3)C(=O)N4CCN(c5nc(ncc5)c6ccccc6)CC4
0.272727	O=C1N(c2ccc(NC(=O)C)cc2)C(=O)c3c1cc(cc3)C(=O)N4CCN(c5nc(ncc5)c6ccccc6)CC4
0.272727	O=C1N(c2ccc(NC(=O)C)cc2)C(=O)c3c1cc(cc3)C(=O)N4CCN(c5nc(ncc5)c6ccccc6)CC4
0.272388	S1C(=NC(c2ccc(NC(=O)CC(C)C)cc2)=C1)NC(=O)c3cnc(F)cc3
0.272388	S1C(=NC(c2ccc(NC(=O)CC(C)C)cc2)=C1)NC(=O)c3cnc(F)cc3
0.272388	S1C(=NC(c2ccc(NC(=O)CC(C)C)cc2)=C1)NC(=O)c3cnc(F)cc3
0.272388	S1C(=NC(c2ccc(NC(=O)CC(C)C)cc2)=C1)NC(=O)c3cnc(F)cc3
0.272388	S1C(=NC(c2ccc(NC(=O)CC(C)C)cc2)=C1)NC(=O)c3cnc(F)cc3
0.272388	S1C(=NC(c2ccc(NC(=O)CC(C)C)cc2)=C1)NC(=O)c3cnc(F)cc3
0.272388	S1C(=NC(c2ccc(NC(=O)CC(C)C)cc2)=C1)NC(=O)c3cnc(F)cc3
0.272388	S1C(=NC(c2ccc(NC(=O)CC(C)C)cc2)=C1)NC(=O)c3cnc(F)cc3
0.272388	S1C(=NC(c2ccc(NC(=O)CC(C)C)cc2)=C1)NC(=O)c3cnc(F)cc3
0.272388	S1C(=NC(c2ccc(NC(=O)CC(C)C)cc2)=C1)NC(=O)c3cnc(F)cc3
0.271967	Clc1c(ccc(N)c1)C(=O)Nc2cnccc2
0.271967	Clc1c(ccc(N)c1)C(=O)Nc2cnccc2
0.271967	Clc1c(ccc(N)c1)C(=O)Nc2cnccc2
0.271967	Clc1c(ccc(N)c1)C(=O)Nc2cnccc2
0.271967	Clc1c(ccc(N)c1)C(=O)Nc2cnccc2
0.271967	Clc1c(ccc(N)c1)C(=O)Nc2cnccc2
0.271777	Clc1c(ccc(NC(=O)NC)c1)C(=O)NC=2NN=C(c3c(cccc3)C)C2
0.271777	Clc1c(ccc(NC(=O)NC)c1)C(=O)NC=2NN=C(c3c(cccc3)C)C2
0.271777	Clc1c(ccc(NC(=O)NC)c1)C(=O)NC=2NN=C(c3c(cccc3)C)C2
0.271777	Clc1c(ccc(NC(=O)NC)c1)C(=O)NC=2NN=C(c3c(cccc3)C)C2
0.271777	Clc1c(ccc(NC(=O)NC)c1)C(=O)NC=2NN=C(c3c(cccc3)C)C2
0.271777	Clc1c(ccc(NC(=O)NC)c1)C(=O)NC=2NN=C(c3c(cccc3)C)C2
0.271777	Clc1c(ccc(NC(=O)NC)c1)C(=O)NC=2NN=C(c3c(cccc3)C)C2
0.271777	Clc1c(ccc(NC(=O)NC)c1)C(=O)NC=2NN=C(c3c(cccc3)C)C2
0.271739	Ic1c(cccc1)C(=O)Nc2ccc(cc2)C(=O)NC=3NN=C(c4c(cccc4)C)C3
0.271739	Ic1c(cccc1)C(=O)Nc2ccc(cc2)C(=O)NC=3NN=C(c4c(cccc4)C)C3
0.271739	Ic1c(cccc1)C(=O)Nc2ccc(cc2)C(=O)NC=3NN=C(c4c(cccc4)C)C3
0.271739	Ic1c(cccc1)C(=O)Nc2ccc(cc2)C(=O)NC=3NN=C(c4c(cccc4)C)C3
0.271739	Ic1c(cccc1)C(=O)Nc2ccc(cc2)C(=O)NC=3NN=C(c4c(cccc4)C)C3
0.271429	O=C(NC=1NN=C(c2c(cccc2)C)C1)c3cnc(Oc4ccccc4)cc3
0.271429	O=C(NC=1NN=C(c2c(cccc2)C)C1)c3cnc(Oc4ccccc4)cc3
0.271429	O=C(NC=1NN=C(c2c(cccc2)C)C1)c3cnc(Oc4ccccc4)cc3
0.271429	O=C(NC=1NN=C(c2c(cccc2)C)C1)c3cnc(Oc4ccccc4)cc3
0.271429	O=C(NC=1NN=C(c2c(cccc2)C)C1)c3cnc(Oc4ccccc4)cc3
0.271429	O=C(NC=1NN=C(c2c(cccc2)C)C1)c3cnc(Oc4ccccc4)cc3
0.271429	O=C(NC=1NN=C(c2c(cccc2)C)C1)c3cnc(Oc4ccccc4)cc3
0.271429	O=C(NC=1NN=C(c2c(cccc2)C)C1)c3cnc(Oc4ccccc4)cc3
0.271429	O=C(NC=1NN=C(c2c(cccc2)C)C1)c3cnc(Oc4ccccc4)cc3
0.271429	O=C(NC=1NN=C(c2c(cccc2)C)C1)c3cnc(Oc4ccccc4)cc3
0.271242	BrC1=NN2C(=N1)C=CC(C(=O)Nc3c(ccc(NC(=O)c4cc(ccc4)C(F)(F)F)c3)C)=C2
0.271242	BrC1=NN2C(=N1)C=CC(C(=O)Nc3c(ccc(NC(=O)c4cc(ccc4)C(F)(F)F)c3)C)=C2
0.271242	BrC1=NN2C(=N1)C=CC(C(=O)Nc3c(ccc(NC(=O)c4cc(ccc4)C(F)(F)F)c3)C)=C2
0.271242	BrC1=NN2C(=N1)C=CC(C(=O)Nc3c(ccc(NC(=O)c4cc(ccc4)C(F)(F)F)c3)C)=C2
0.271242	BrC1=NN2C(=N1)C=CC(C(=O)Nc3c(ccc(NC(=O)c4cc(ccc4)C(F)(F)F)c3)C)=C2
0.271242	BrC1=NN2C(=N1)C=CC(C(=O)Nc3c(ccc(NC(=O)c4cc(ccc4)C(F)(F)F)c3)C)=C2
0.271242	BrC1=NN2C(=N1)C=CC(C(=O)Nc3c(ccc(NC(=O)c4cc(ccc4)C(F)(F)F)c3)C)=C2
0.271242	BrC1=NN2C(=N1)C=CC(C(=O)Nc3c(ccc(NC(=O)c4cc(ccc4)C(F)(F)F)c3)C)=C2
0.271242	BrC1=NN2C(=N1)C=CC(C(=O)Nc3c(ccc(NC(=O)c4cc(ccc4)C(F)(F)F)c3)C)=C2
0.271242	BrC1=NN2C(=N1)C=CC(C(=O)Nc3c(ccc(NC(=O)c4cc(ccc4)C(F)(F)F)c3)C)=C2
0.270903	S(=O)(=O)(Nc1cc2OCOc2cc1)c3cc(ccc3)C(=O)Nc4cc(NC(=O)C(C)(C)C)c(cc4)C
0.270903	S(=O)(=O)(Nc1cc2OCOc2cc1)c3cc(ccc3)C(=O)Nc4cc(NC(=O)C(C)(C)C)c(cc4)C
0.270677	O=C(Nc1c(cc(Oc2ncccn2)cc1)C)C3=CNC(C#N)=C3
0.270677	O=C(Nc1c(cc(Oc2ncccn2)cc1)C)C3=CNC(C#N)=C3
0.270677	O=C(Nc1c(cc(Oc2ncccn2)cc1)C)C3=CNC(C#N)=C3
0.270677	O=C(Nc1c(cc(Oc2ncccn2)cc1)C)C3=CNC(C#N)=C3
0.270677	O=C(Nc1c(cc(Oc2ncccn2)cc1)C)C3=CNC(C#N)=C3
0.270677	O=C(Nc1c(cc(Oc2ncccn2)cc1)C)C3=CNC(C#N)=C3
0.270677	O=C(Nc1c(cc(Oc2ncccn2)cc1)C)C3=CNC(C#N)=C3
0.270677	O=C(Nc1c(cc(Oc2ncccn2)cc1)C)C3=CNC(C#N)=C3
0.270677	O=C(Nc1c(cc(Oc2ncccn2)cc1)C)C3=CNC(C#N)=C3
0.270677	O=C(Nc1c(cc(Oc2ncccn2)cc1)C)C3=CNC(C#N)=C3
0.270161	S1CCN(Cc2cc(NC3C(CC3)C)c(cc2)C)CC1
0.270161	S1CCN(Cc2cc(NC3C(CC3)C)c(cc2)C)CC1
0.270161	S1CCN(Cc2cc(NC3C(CC3)C)c(cc2)C)CC1
0.270161	S1CCN(Cc2cc(NC3C(CC3)C)c(cc2)C)CC1
0.270161	S1CCN(Cc2cc(NC3C(CC3)C)c(cc2)C)CC1
0.270161	S1CCN(Cc2cc(NC3C(CC3)C)c(cc2)C)CC1
0.270161	S1CCN(Cc2cc(NC3C(CC3)C)c(cc2)C)CC1
0.270161	S1CCN(Cc2cc(NC3C(CC3)C)c(cc2)C)CC1
0.270161	S1CCN(Cc2cc(NC3C(CC3)C)c(cc2)C)CC1
0.270161	S1CCN(Cc2cc(NC3C(CC3)C)c(cc2)C)CC1
0.270042	O=C(Nc1cc(c2ccncc2)ccc1)c3cc(NC(=O)C=4OC=CC4)ccc3
0.270042	O=C(Nc1cc(c2ccncc2)ccc1)c3cc(NC(=O)C=4OC=CC4)ccc3
0.270042	O=C(Nc1cc(c2ccncc2)ccc1)c3cc(NC(=O)C=4OC=CC4)ccc3
0.270042	O=C(Nc1cc(c2ccncc2)ccc1)c3cc(NC(=O)C=4OC=CC4)ccc3
0.270042	O=C(Nc1cc(c2ccncc2)ccc1)c3cc(NC(=O)C=4OC=CC4)ccc3
0.269784	Clc1c(Cl)ccc(NC(=O)c2cc3c(cc2)C(=O)N(C3=O)Cc4ccccc4)c1
0.269784	Clc1c(Cl)ccc(NC(=O)c2cc3c(cc2)C(=O)N(C3=O)Cc4ccccc4)c1
0.269103	O=C(NC1C(c2c(cccc2)C)(C1)C)c3nc(ncc3)c4cnccc4
0.269103	O=C(NC1C(c2c(cccc2)C)(C1)C)c3nc(ncc3)c4cnccc4
0.269103	O=C(NC1C(c2c(cccc2)C)(C1)C)c3nc(ncc3)c4cnccc4
0.268382	FC(F)(F)c1cc(N(C)C)cc(NC(=O)c2cc(ccc2)CNc3nc(ncc3)C)c1
0.268382	FC(F)(F)c1cc(N(C)C)cc(NC(=O)c2cc(ccc2)CNc3nc(ncc3)C)c1
0.268382	FC(F)(F)c1cc(N(C)C)cc(NC(=O)c2cc(ccc2)CNc3nc(ncc3)C)c1
0.268212	S(=O)(=O)(N(CC)CC)c1cc(ccc1)C(=O)NCC(=O)Nc2c(ccc(NC(=O)c3cc(ccc3)C(F)(F)F)c2)C
0.268	Clc1c(F)ccc(c1)CNc2c(ccc(c2)CN3CCSCC3)C
0.268	Clc1c(F)ccc(c1)CNc2c(ccc(c2)CN3CCSCC3)C
0.268	Clc1c(F)ccc(c1)CNc2c(ccc(c2)CN3CCSCC3)C
0.268	Clc1c(F)ccc(c1)CNc2c(ccc(c2)CN3CCSCC3)C
0.268	Clc1c(F)ccc(c1)CNc2c(ccc(c2)CN3CCSCC3)C
0.268	Clc1c(F)ccc(c1)CNc2c(ccc(c2)CN3CCSCC3)C
0.268	Clc1c(F)ccc(c1)CNc2c(ccc(c2)CN3CCSCC3)C
0.268	Clc1c(F)ccc(c1)CNc2c(ccc(c2)CN3CCSCC3)C
0.268	Clc1c(F)ccc(c1)CNc2c(ccc(c2)CN3CCSCC3)C
0.268	Clc1c(F)ccc(c1)CNc2c(ccc(c2)CN3CCSCC3)C
0.267606	O=C(Nc1ccc(cc1)CN2CCN(CC2)C)C=CC
0.267176	Ic1c(cccc1)C(=O)Nc2ccc(cc2)C(=O)NCCc3ccc(N4CCN(CC4)C)cc3
0.267176	Ic1c(cccc1)C(=O)Nc2ccc(cc2)C(=O)NCCc3ccc(N4CCN(CC4)C)cc3
0.267176	Ic1c(cccc1)C(=O)Nc2ccc(cc2)C(=O)NCCc3ccc(N4CCN(CC4)C)cc3
0.267176	Ic1c(cccc1)C(=O)Nc2ccc(cc2)C(=O)NCCc3ccc(N4CCN(CC4)C)cc3
0.267176	Ic1c(cccc1)C(=O)Nc2ccc(cc2)C(=O)NCCc3ccc(N4CCN(CC4)C)cc3
0.267176	Ic1c(cccc1)C(=O)Nc2ccc(cc2)C(=O)NCCc3ccc(N4CCN(CC4)C)cc3
0.267176	Ic1c(cccc1)C(=O)Nc2ccc(cc2)C(=O)NCCc3ccc(N4CCN(CC4)C)cc3
0.267176	Ic1c(cccc1)C(=O)Nc2ccc(cc2)C(=O)NCCc3ccc(N4CCN(CC4)C)cc3
0.267176	Ic1c(cccc1)C(=O)Nc2ccc(cc2)C(=O)NCCc3ccc(N4CCN(CC4)C)cc3
0.267176	Ic1c(cccc1)C(=O)Nc2ccc(cc2)C(=O)NCCc3ccc(N4CCN(CC4)C)cc3
0.267148	O=C(O)c1c(N2CCCCC2)ccc(NC(=O)c3cc(N4CCOCC4)c(cc3)C)c1
0.267148	O=C(O)c1c(N2CCCCC2)ccc(NC(=O)c3cc(N4CCOCC4)c(cc3)C)c1
0.266667	S1C(=NC(c2cc(OC)c(OC)cc2)=C1)NC(=O)c3cc(ncc3)C4=NC=CN4
0.266667	S1C(=NC(c2cc(OC)c(OC)cc2)=C1)NC(=O)c3cc(ncc3)C4=NC=CN4
0.266667	S1C(=NC(c2cc(OC)c(OC)cc2)=C1)NC(=O)c3cc(ncc3)C4=NC=CN4
0.266667	S1C(=NC(c2cc(OC)c(OC)cc2)=C1)NC(=O)c3cc(ncc3)C4=NC=CN4
0.266667	S1C(=NC(c2cc(OC)c(OC)cc2)=C1)NC(=O)c3cc(ncc3)C4=NC=CN4
0.266667	S1C(=NC(c2cc(OC)c(OC)cc2)=C1)NC(=O)c3cc(ncc3)C4=NC=CN4
0.266667	S1C(=NC(c2cc(OC)c(OC)cc2)=C1)NC(=O)c3cc(ncc3)C4=NC=CN4
0.266667	S1C(=NC(c2cc(OC)c(OC)cc2)=C1)NC(=O)c3cc(ncc3)C4=NC=CN4
0.266667	S1C(=NC(c2cc(OC)c(OC)cc2)=C1)NC(=O)c3cc(ncc3)C4=NC=CN4
0.266667	S1C(=NC(c2cc(OC)c(OC)cc2)=C1)NC(=O)c3cc(ncc3)C4=NC=CN4
0.266667	Fc1ncc(cc1)C(=O)Nc2c(NC(=O)C)ccc(c2)C(F)(F)F
0.266667	Fc1ncc(cc1)C(=O)Nc2c(NC(=O)C)ccc(c2)C(F)(F)F
0.266667	O1CCN(Cc2cc(Nc3nccnc3C)ccc2)CC1
0.266667	O1CCN(Cc2cc(Nc3nccnc3C)ccc2)CC1
0.266447	O=C1N(c2ccc(NC(=O)C)cc2)C(=O)c3c1cc(cc3)C(=O)Nc4c(cc(OCc5ccncc5)cc4)C
0.266447	O=C1N(c2ccc(NC(=O)C)cc2)C(=O)c3c1cc(cc3)C(=O)Nc4c(cc(OCc5ccncc5)cc4)C
0.266447	O=C1N(c2ccc(NC(=O)C)cc2)C(=O)c3c1cc(cc3)C(=O)Nc4c(cc(OCc5ccncc5)cc4)C
0.266447	O=C1N(c2ccc(NC(=O)C)cc2)C(=O)c3c1cc(cc3)C(=O)Nc4c(cc(OCc5ccncc5)cc4)C
0.266447	O=C1N(c2ccc(NC(=O)C)cc2)C(=O)c3c1cc(cc3)C(=O)Nc4c(cc(OCc5ccncc5)cc4)C
0.266447	O=C1N(c2ccc(NC(=O)C)cc2)C(=O)c3c1cc(cc3)C(=O)Nc4c(cc(OCc5ccncc5)cc4)C
0.266447	O=C1N(c2ccc(NC(=O)C)cc2)C(=O)c3c1cc(cc3)C(=O)Nc4c(cc(OCc5ccncc5)cc4)C
0.266447	O=C1N(c2ccc(NC(=O)C)cc2)C(=O)c3c1cc(cc3)C(=O)Nc4c(cc(OCc5ccncc5)cc4)C
0.266447	O=C1N(c2ccc(NC(=O)C)cc2)C(=O)c3c1cc(cc3)C(=O)Nc4c(cc(OCc5ccncc5)cc4)C
0.266447	O=C1N(c2ccc(NC(=O)C)cc2)C(=O)c3c1cc(cc3)C(=O)Nc4c(cc(OCc5ccncc5)cc4)C
0.266409	Brc1cc(c(NNC(=O)c2cc(ncc2)C3=NC=CN3)cc1)C
0.266409	Brc1cc(c(NNC(=O)c2cc(ncc2)C3=NC=CN3)cc1)C
0.266409	Brc1cc(c(NNC(=O)c2cc(ncc2)C3=NC=CN3)cc1)C
0.266409	Brc1cc(c(NNC(=O)c2cc(ncc2)C3=NC=CN3)cc1)C
0.266409	Brc1cc(c(NNC(=O)c2cc(ncc2)C3=NC=CN3)cc1)C
0.266409	Brc1cc(c(NNC(=O)c2cc(ncc2)C3=NC=CN3)cc1)C
0.266409	Brc1cc(c(NNC(=O)c2cc(ncc2)C3=NC=CN3)cc1)C
0.266409	Brc1cc(c(NNC(=O)c2cc(ncc2)C3=NC=CN3)cc1)C
0.266409	Brc1cc(c(NNC(=O)c2cc(ncc2)C3=NC=CN3)cc1)C
0.266409	Brc1cc(c(NNC(=O)c2cc(ncc2)C3=NC=CN3)cc1)C
0.266234	Fc1c(NC(=O)CC(C)C)ccc(c1)C(=O)Nc2cc(ccc2)C3=Nc4c(nc(cc4)C)N3
0.266234	Fc1c(NC(=O)CC(C)C)ccc(c1)C(=O)Nc2cc(ccc2)C3=Nc4c(nc(cc4)C)N3
0.266234	Fc1c(NC(=O)CC(C)C)ccc(c1)C(=O)Nc2cc(ccc2)C3=Nc4c(nc(cc4)C)N3
0.266234	Fc1c(NC(=O)CC(C)C)ccc(c1)C(=O)Nc2cc(ccc2)C3=Nc4c(nc(cc4)C)N3
0.266234	Fc1c(NC(=O)CC(C)C)ccc(c1)C(=O)Nc2cc(ccc2)C3=Nc4c(nc(cc4)C)N3
0.266234	Fc1c(NC(=O)CC(C)C)ccc(c1)C(=O)Nc2cc(ccc2)C3=Nc4c(nc(cc4)C)N3
0.266234	Fc1c(NC(=O)CC(C)C)ccc(c1)C(=O)Nc2cc(ccc2)C3=Nc4c(nc(cc4)C)N3
0.266026	S(=O)(=O)(Nc1cc(S(=O)(=O)Nc2ccc(OC)cc2)c(cc1)C)c3c(OC)ccc(c3)C(=O)Nc4cc(c(F)cc4)c5ccncc5
0.266026	S(=O)(=O)(Nc1cc(S(=O)(=O)Nc2ccc(OC)cc2)c(cc1)C)c3c(OC)ccc(c3)C(=O)Nc4cc(c(F)cc4)c5ccncc5
0.266026	S(=O)(=O)(Nc1cc(S(=O)(=O)Nc2ccc(OC)cc2)c(cc1)C)c3c(OC)ccc(c3)C(=O)Nc4cc(c(F)cc4)c5ccncc5
0.266026	S(=O)(=O)(Nc1cc(S(=O)(=O)Nc2ccc(OC)cc2)c(cc1)C)c3c(OC)ccc(c3)C(=O)Nc4cc(c(F)cc4)c5ccncc5
0.266026	S(=O)(=O)(Nc1cc(S(=O)(=O)Nc2ccc(OC)cc2)c(cc1)C)c3c(OC)ccc(c3)C(=O)Nc4cc(c(F)cc4)c5ccncc5
0.266026	S(=O)(=O)(Nc1cc(S(=O)(=O)Nc2ccc(OC)cc2)c(cc1)C)c3c(OC)ccc(c3)C(=O)Nc4cc(c(F)cc4)c5ccncc5
0.266026	S(=O)(=O)(Nc1cc(S(=O)(=O)Nc2ccc(OC)cc2)c(cc1)C)c3c(OC)ccc(c3)C(=O)Nc4cc(c(F)cc4)c5ccncc5
0.266026	S(=O)(=O)(Nc1cc(S(=O)(=O)Nc2ccc(OC)cc2)c(cc1)C)c3c(OC)ccc(c3)C(=O)Nc4cc(c(F)cc4)c5ccncc5
0.266026	S(=O)(=O)(Nc1cc(S(=O)(=O)Nc2ccc(OC)cc2)c(cc1)C)c3c(OC)ccc(c3)C(=O)Nc4cc(c(F)cc4)c5ccncc5
0.266026	S(=O)(=O)(Nc1cc(S(=O)(=O)Nc2ccc(OC)cc2)c(cc1)C)c3c(OC)ccc(c3)C(=O)Nc4cc(c(F)cc4)c5ccncc5
0.265873	O=C(Nc1cc(NC(=O)C(=O)Nc2cc(Oc3ncccc3)ccc2)ccc1)c4cnccc4
0.265873	O=C(Nc1cc(NC(=O)C(=O)Nc2cc(Oc3ncccc3)ccc2)ccc1)c4cnccc4
0.265873	O=C(Nc1cc(NC(=O)C(=O)Nc2cc(Oc3ncccc3)ccc2)ccc1)c4cnccc4
0.265873	O=C(Nc1cc(NC(=O)C(=O)Nc2cc(Oc3ncccc3)ccc2)ccc1)c4cnccc4
0.265873	O=C(Nc1cc(NC(=O)C(=O)Nc2cc(Oc3ncccc3)ccc2)ccc1)c4cnccc4
0.265873	O=C(Nc1cc(NC(=O)C(=O)Nc2cc(Oc3ncccc3)ccc2)ccc1)c4cnccc4
0.265873	O=C(Nc1cc(NC(=O)C(=O)Nc2cc(Oc3ncccc3)ccc2)ccc1)c4cnccc4
0.265873	O=C(Nc1cc(NC(=O)C(=O)Nc2cc(Oc3ncccc3)ccc2)ccc1)c4cnccc4
0.265873	O=C(Nc1cc(NC(=O)C(=O)Nc2cc(Oc3ncccc3)ccc2)ccc1)c4cnccc4
0.265873	O=C(Nc1cc(NC(=O)C(=O)Nc2cc(Oc3ncccc3)ccc2)ccc1)c4cnccc4
0.265625	S(=O)(=O)(N1c2c(cc(cc2)C(=O)Nc3c(ccc(NC(=O)c4cc(ccc4)C(F)(F)F)c3)C)CCC1)C
0.265625	S(=O)(=O)(N1c2c(cc(cc2)C(=O)Nc3c(ccc(NC(=O)c4cc(ccc4)C(F)(F)F)c3)C)CCC1)C
0.265625	S(=O)(=O)(N1c2c(cc(cc2)C(=O)Nc3c(ccc(NC(=O)c4cc(ccc4)C(F)(F)F)c3)C)CCC1)C
0.265625	S(=O)(=O)(N1c2c(cc(cc2)C(=O)Nc3c(ccc(NC(=O)c4cc(ccc4)C(F)(F)F)c3)C)CCC1)C
0.265625	S(=O)(=O)(N1c2c(cc(cc2)C(=O)Nc3c(ccc(NC(=O)c4cc(ccc4)C(F)(F)F)c3)C)CCC1)C
0.265625	S(=O)(=O)(N1c2c(cc(cc2)C(=O)Nc3c(ccc(NC(=O)c4cc(ccc4)C(F)(F)F)c3)C)CCC1)C
0.265625	S(=O)(=O)(N1c2c(cc(cc2)C(=O)Nc3c(ccc(NC(=O)c4cc(ccc4)C(F)(F)F)c3)C)CCC1)C
0.265625	S(=O)(=O)(N1c2c(cc(cc2)C(=O)Nc3c(ccc(NC(=O)c4cc(ccc4)C(F)(F)F)c3)C)CCC1)C
0.265625	S(=O)(=O)(N1c2c(cc(cc2)C(=O)Nc3c(ccc(NC(=O)c4cc(ccc4)C(F)(F)F)c3)C)CCC1)C
0.265625	S(=O)(=O)(N1c2c(cc(cc2)C(=O)Nc3c(ccc(NC(=O)c4cc(ccc4)C(F)(F)F)c3)C)CCC1)C
0.265583	S(=O)(=O)(NC=1C(=O)N(N(C1C)C)c2ccccc2)c3cc(ccc3)C(=O)Nc4c(ccc(c4)CN5CCSCC5)C
0.265583	S(=O)(=O)(NC=1C(=O)N(N(C1C)C)c2ccccc2)c3cc(ccc3)C(=O)Nc4c(ccc(c4)CN5CCSCC5)C
0.265583	S(=O)(=O)(NC=1C(=O)N(N(C1C)C)c2ccccc2)c3cc(ccc3)C(=O)Nc4c(ccc(c4)CN5CCSCC5)C
0.265583	S(=O)(=O)(NC=1C(=O)N(N(C1C)C)c2ccccc2)c3cc(ccc3)C(=O)Nc4c(ccc(c4)CN5CCSCC5)C
0.265583	S(=O)(=O)(NC=1C(=O)N(N(C1C)C)c2ccccc2)c3cc(ccc3)C(=O)Nc4c(ccc(c4)CN5CCSCC5)C
0.265583	S(=O)(=O)(NC=1C(=O)N(N(C1C)C)c2ccccc2)c3cc(ccc3)C(=O)Nc4c(ccc(c4)CN5CCSCC5)C
0.265583	S(=O)(=O)(NC=1C(=O)N(N(C1C)C)c2ccccc2)c3cc(ccc3)C(=O)Nc4c(ccc(c4)CN5CCSCC5)C
0.265583	S(=O)(=O)(NC=1C(=O)N(N(C1C)C)c2ccccc2)c3cc(ccc3)C(=O)Nc4c(ccc(c4)CN5CCSCC5)C
0.265583	S(=O)(=O)(NC=1C(=O)N(N(C1C)C)c2ccccc2)c3cc(ccc3)C(=O)Nc4c(ccc(c4)CN5CCSCC5)C
0.265583	S(=O)(=O)(NC=1C(=O)N(N(C1C)C)c2ccccc2)c3cc(ccc3)C(=O)Nc4c(ccc(c4)CN5CCSCC5)C
0.265574	O=C(NCC1OCCN(Cc2ccc(cc2)C)C1)c3c(NC(=O)c4ccccc4)cc(OC)c(OC)c3
0.265574	O=C(NCC1OCCN(Cc2ccc(cc2)C)C1)c3c(NC(=O)c4ccccc4)cc(OC)c(OC)c3
0.265574	O=C(NCC1OCCN(Cc2ccc(cc2)C)C1)c3c(NC(=O)c4ccccc4)cc(OC)c(OC)c3
0.265574	O=C(NCC1OCCN(Cc2ccc(cc2)C)C1)c3c(NC(=O)c4ccccc4)cc(OC)c(OC)c3
0.265574	O=C(NCC1OCCN(Cc2ccc(cc2)C)C1)c3c(NC(=O)c4ccccc4)cc(OC)c(OC)c3
0.265574	O=C(NCC1OCCN(Cc2ccc(cc2)C)C1)c3c(NC(=O)c4ccccc4)cc(OC)c(OC)c3
0.265574	O=C(NCC1OCCN(Cc2ccc(cc2)C)C1)c3c(NC(=O)c4ccccc4)cc(OC)c(OC)c3
0.265574	O=C(NCC1OCCN(Cc2ccc(cc2)C)C1)c3c(NC(=O)c4ccccc4)cc(OC)c(OC)c3
0.265574	O=C(NCC1OCCN(Cc2ccc(cc2)C)C1)c3c(NC(=O)c4ccccc4)cc(OC)c(OC)c3
0.265574	O=C(NCC1OCCN(Cc2ccc(cc2)C)C1)c3c(NC(=O)c4ccccc4)cc(OC)c(OC)c3
0.265517	O=C(NC=1NN=C(c2c(cccc2)C)C1)c3nc(ncc3)C4CCCC4
0.265517	O=C(NC=1NN=C(c2c(cccc2)C)C1)c3nc(ncc3)C4CCCC4
0.265517	O=C(NC=1NN=C(c2c(cccc2)C)C1)c3nc(ncc3)C4CCCC4
0.265306	Clc1c(NC(=O)c2ccc(OC)cc2)cc(cc1)C(=O)OCC(=O)N3CCN(CC(=O)Nc4ccc(F)cc4)CC3
0.265306	Clc1c(NC(=O)c2ccc(OC)cc2)cc(cc1)C(=O)OCC(=O)N3CCN(CC(=O)Nc4ccc(F)cc4)CC3
0.265306	Clc1c(NC(=O)c2ccc(OC)cc2)cc(cc1)C(=O)OCC(=O)N3CCN(CC(=O)Nc4ccc(F)cc4)CC3
0.265306	Clc1c(NC(=O)c2ccc(OC)cc2)cc(cc1)C(=O)OCC(=O)N3CCN(CC(=O)Nc4ccc(F)cc4)CC3
0.265152	O=C(OC)c1c(ccc(c1)C(=O)Nc2cc(ccc2)C(=O)NCC(=O)NC)C
0.265152	O=C(OC)c1c(ccc(c1)C(=O)Nc2cc(ccc2)C(=O)NCC(=O)NC)C
0.265152	O=C(OC)c1c(ccc(c1)C(=O)Nc2cc(ccc2)C(=O)NCC(=O)NC)C
0.265152	O=C(OC)c1c(ccc(c1)C(=O)Nc2cc(ccc2)C(=O)NCC(=O)NC)C
0.265152	O=C(OC)c1c(ccc(c1)C(=O)Nc2cc(ccc2)C(=O)NCC(=O)NC)C
0.265152	O=C(OC)c1c(ccc(c1)C(=O)Nc2cc(ccc2)C(=O)NCC(=O)NC)C
0.265152	O=C(OC)c1c(ccc(c1)C(=O)Nc2cc(ccc2)C(=O)NCC(=O)NC)C
0.265152	O=C(OC)c1c(ccc(c1)C(=O)Nc2cc(ccc2)C(=O)NCC(=O)NC)C
0.265152	O=C(OC)c1c(ccc(c1)C(=O)Nc2cc(ccc2)C(=O)NCC(=O)NC)C
0.265152	O=C(OC)c1c(ccc(c1)C(=O)Nc2cc(ccc2)C(=O)NCC(=O)NC)C
0.264901	Clc1c(ccc(Cl)c1)C2=NOC(=C2)CN3CCN(c4nc(ncc4)c5ccccc5)CC3
0.264901	Clc1c(ccc(Cl)c1)C2=NOC(=C2)CN3CCN(c4nc(ncc4)c5ccccc5)CC3
0.264901	Clc1c(ccc(Cl)c1)C2=NOC(=C2)CN3CCN(c4nc(ncc4)c5ccccc5)CC3
0.264901	Clc1c(ccc(Cl)c1)C2=NOC(=C2)CN3CCN(c4nc(ncc4)c5ccccc5)CC3
0.264901	Clc1c(ccc(Cl)c1)C2=NOC(=C2)CN3CCN(c4nc(ncc4)c5ccccc5)CC3
0.264901	Clc1c(ccc(Cl)c1)C2=NOC(=C2)CN3CCN(c4nc(ncc4)c5ccccc5)CC3
0.264901	Clc1c(ccc(Cl)c1)C2=NOC(=C2)CN3CCN(c4nc(ncc4)c5ccccc5)CC3
0.264901	Clc1c(ccc(Cl)c1)C2=NOC(=C2)CN3CCN(c4nc(ncc4)c5ccccc5)CC3
0.264901	Clc1c(ccc(Cl)c1)C2=NOC(=C2)CN3CCN(c4nc(ncc4)c5ccccc5)CC3
0.264901	Clc1c(ccc(Cl)c1)C2=NOC(=C2)CN3CCN(c4nc(ncc4)c5ccccc5)CC3
0.264368	Brc1cc(c(NNC(=O)c2nccc(c3ccccc3)c2)cc1)C
0.264368	Brc1cc(c(NNC(=O)c2nccc(c3ccccc3)c2)cc1)C
0.264368	Brc1cc(c(NNC(=O)c2nccc(c3ccccc3)c2)cc1)C
0.264368	Brc1cc(c(NNC(=O)c2nccc(c3ccccc3)c2)cc1)C
0.264368	Brc1cc(c(NNC(=O)c2nccc(c3ccccc3)c2)cc1)C
0.264368	Brc1cc(c(NNC(=O)c2nccc(c3ccccc3)c2)cc1)C
0.264368	Brc1cc(c(NNC(=O)c2nccc(c3ccccc3)c2)cc1)C
0.264368	Brc1cc(c(NNC(=O)c2nccc(c3ccccc3)c2)cc1)C
0.264368	Brc1cc(c(NNC(=O)c2nccc(c3ccccc3)c2)cc1)C
0.264368	Brc1cc(c(NNC(=O)c2nccc(c3ccccc3)c2)cc1)C
0.264286	O=C(OC)Nc1cc(c(cc1)C(=O)OCC=2NN=C(c3ccccc3)C2)C
0.264286	O=C(OC)Nc1cc(c(cc1)C(=O)OCC=2NN=C(c3ccccc3)C2)C
0.264286	O=C(OC)Nc1cc(c(cc1)C(=O)OCC=2NN=C(c3ccccc3)C2)C
0.264286	O=C(OC)Nc1cc(c(cc1)C(=O)OCC=2NN=C(c3ccccc3)C2)C
0.264286	O=C(OC)Nc1cc(c(cc1)C(=O)OCC=2NN=C(c3ccccc3)C2)C
0.264286	O=C(OC)Nc1cc(c(cc1)C(=O)OCC=2NN=C(c3ccccc3)C2)C
0.264286	O=C(OC)Nc1cc(c(cc1)C(=O)OCC=2NN=C(c3ccccc3)C2)C
0.264286	O=C(OC)Nc1cc(c(cc1)C(=O)OCC=2NN=C(c3ccccc3)C2)C
0.264286	O=C(OC)Nc1cc(c(cc1)C(=O)OCC=2NN=C(c3ccccc3)C2)C
0.264286	O=C(OC)Nc1cc(c(cc1)C(=O)OCC=2NN=C(c3ccccc3)C2)C
0.264286	Fc1ccc(N2CCN(c3ncc(cc3)C4=NOC(=N4)c5cc(Nc6ncccn6)ccc5)CC2)cc1
0.264286	Fc1ccc(N2CCN(c3ncc(cc3)C4=NOC(=N4)c5cc(Nc6ncccn6)ccc5)CC2)cc1
0.264286	Fc1ccc(N2CCN(c3ncc(cc3)C4=NOC(=N4)c5cc(Nc6ncccn6)ccc5)CC2)cc1
0.264286	Fc1ccc(N2CCN(c3ncc(cc3)C4=NOC(=N4)c5cc(Nc6ncccn6)ccc5)CC2)cc1
0.264286	Fc1ccc(N2CCN(c3ncc(cc3)C4=NOC(=N4)c5cc(Nc6ncccn6)ccc5)CC2)cc1
0.264286	Fc1ccc(N2CCN(c3ncc(cc3)C4=NOC(=N4)c5cc(Nc6ncccn6)ccc5)CC2)cc1
0.264286	Fc1ccc(N2CCN(c3ncc(cc3)C4=NOC(=N4)c5cc(Nc6ncccn6)ccc5)CC2)cc1
0.264286	Fc1ccc(N2CCN(c3ncc(cc3)C4=NOC(=N4)c5cc(Nc6ncccn6)ccc5)CC2)cc1
0.264286	Fc1ccc(N2CCN(c3ncc(cc3)C4=NOC(=N4)c5cc(Nc6ncccn6)ccc5)CC2)cc1
0.264286	Fc1ccc(N2CCN(c3ncc(cc3)C4=NOC(=N4)c5cc(Nc6ncccn6)ccc5)CC2)cc1
0.264085	Clc1c(ccc(NC(=O)c2ccc(S(=O)(=O)N(CCO)C)cc2)c1)C(=O)Nc3cnccc3
0.264085	Clc1c(ccc(NC(=O)c2ccc(S(=O)(=O)N(CCO)C)cc2)c1)C(=O)Nc3cnccc3
0.264085	Clc1c(ccc(NC(=O)c2ccc(S(=O)(=O)N(CCO)C)cc2)c1)C(=O)Nc3cnccc3
0.264085	Clc1c(ccc(NC(=O)c2ccc(S(=O)(=O)N(CCO)C)cc2)c1)C(=O)Nc3cnccc3
0.264085	Clc1c(ccc(NC(=O)c2ccc(S(=O)(=O)N(CCO)C)cc2)c1)C(=O)Nc3cnccc3
0.264085	Clc1c(ccc(NC(=O)c2ccc(S(=O)(=O)N(CCO)C)cc2)c1)C(=O)Nc3cnccc3
0.264085	Clc1c(ccc(NC(=O)c2ccc(S(=O)(=O)N(CCO)C)cc2)c1)C(=O)Nc3cnccc3
0.264085	Clc1c(ccc(NC(=O)c2ccc(S(=O)(=O)N(CCO)C)cc2)c1)C(=O)Nc3cnccc3
0.264085	Clc1c(ccc(NC(=O)c2ccc(S(=O)(=O)N(CCO)C)cc2)c1)C(=O)Nc3cnccc3
0.264085	Clc1c(ccc(NC(=O)c2ccc(S(=O)(=O)N(CCO)C)cc2)c1)C(=O)Nc3cnccc3
0.263941	Fc1c(cccc1)C(=O)Nc2c(ccc(c2)C(=O)OCC(=O)O)C
0.26378	Brc1ccc(cc1)C=2N=C(NC2)CNCc3cc(ccc3)C(=O)NCC
0.26378	Brc1ccc(cc1)C=2N=C(NC2)CNCc3cc(ccc3)C(=O)NCC
0.26378	Brc1ccc(cc1)C=2N=C(NC2)CNCc3cc(ccc3)C(=O)NCC
0.26378	Brc1ccc(cc1)C=2N=C(NC2)CNCc3cc(ccc3)C(=O)NCC
0.26378	Brc1ccc(cc1)C=2N=C(NC2)CNCc3cc(ccc3)C(=O)NCC
0.26378	Brc1ccc(cc1)C=2N=C(NC2)CNCc3cc(ccc3)C(=O)NCC
0.26378	Brc1ccc(cc1)C=2N=C(NC2)CNCc3cc(ccc3)C(=O)NCC
0.26378	Brc1ccc(cc1)C=2N=C(NC2)CNCc3cc(ccc3)C(=O)NCC
0.26378	Brc1ccc(cc1)C=2N=C(NC2)CNCc3cc(ccc3)C(=O)NCC
0.26378	Brc1ccc(cc1)C=2N=C(NC2)CNCc3cc(ccc3)C(=O)NCC
0.263158	S(C1=NN=C(N1CC=2OC=CC2)c3cnccc3)CC(=O)Nc4cc(c(cc4)CN5CCCC5)C(F)(F)F
0.263158	S(C1=NN=C(N1CC=2OC=CC2)c3cnccc3)CC(=O)Nc4cc(c(cc4)CN5CCCC5)C(F)(F)F
0.263158	S(C1=NN=C(N1CC=2OC=CC2)c3cnccc3)CC(=O)Nc4cc(c(cc4)CN5CCCC5)C(F)(F)F
0.263158	S(C1=NN=C(N1CC=2OC=CC2)c3cnccc3)CC(=O)Nc4cc(c(cc4)CN5CCCC5)C(F)(F)F
0.263158	S(C1=NN=C(N1CC=2OC=CC2)c3cnccc3)CC(=O)Nc4cc(c(cc4)CN5CCCC5)C(F)(F)F
0.263158	S(C1=NN=C(N1CC=2OC=CC2)c3cnccc3)CC(=O)Nc4cc(c(cc4)CN5CCCC5)C(F)(F)F
0.263158	FC(F)(F)c1nc(ncc1)Nc2cc(c(cc2)C)C(=O)OCC#CCN3C(=O)c4c(cccc4)C3=O
0.263158	FC(F)(F)c1nc(ncc1)Nc2cc(c(cc2)C)C(=O)OCC#CCN3C(=O)c4c(cccc4)C3=O
0.263158	FC(F)(F)c1nc(ncc1)Nc2cc(c(cc2)C)C(=O)OCC#CCN3C(=O)c4c(cccc4)C3=O
0.263158	FC(F)(F)c1nc(ncc1)Nc2cc(c(cc2)C)C(=O)OCC#CCN3C(=O)c4c(cccc4)C3=O
0.263158	FC(F)(F)c1nc(ncc1)Nc2cc(c(cc2)C)C(=O)OCC#CCN3C(=O)c4c(cccc4)C3=O
0.263158	FC(F)(F)c1nc(ncc1)Nc2cc(c(cc2)C)C(=O)OCC#CCN3C(=O)c4c(cccc4)C3=O
0.263158	FC(F)(F)c1nc(ncc1)Nc2cc(c(cc2)C)C(=O)OCC#CCN3C(=O)c4c(cccc4)C3=O
0.263158	FC(F)(F)c1nc(ncc1)Nc2cc(c(cc2)C)C(=O)OCC#CCN3C(=O)c4c(cccc4)C3=O
0.263158	FC(F)(F)c1nc(ncc1)Nc2cc(c(cc2)C)C(=O)OCC#CCN3C(=O)c4c(cccc4)C3=O
0.263158	FC(F)(F)c1nc(ncc1)Nc2cc(c(cc2)C)C(=O)OCC#CCN3C(=O)c4c(cccc4)C3=O
0.262963	FC(F)(F)c1c(c2ccccc2)ccc(NC(=O)CCNC(=O)c3ccncc3)c1
0.262963	FC(F)(F)c1c(c2ccccc2)ccc(NC(=O)CCNC(=O)c3ccncc3)c1
0.262963	FC(F)(F)c1c(c2ccccc2)ccc(NC(=O)CCNC(=O)c3ccncc3)c1
0.262963	FC(F)(F)c1c(c2ccccc2)ccc(NC(=O)CCNC(=O)c3ccncc3)c1
0.262963	FC(F)(F)c1c(c2ccccc2)ccc(NC(=O)CCNC(=O)c3ccncc3)c1
0.262963	FC(F)(F)c1c(c2ccccc2)ccc(NC(=O)CCNC(=O)c3ccncc3)c1
0.262963	FC(F)(F)c1c(c2ccccc2)ccc(NC(=O)CCNC(=O)c3ccncc3)c1
0.262963	FC(F)(F)c1c(c2ccccc2)ccc(NC(=O)CCNC(=O)c3ccncc3)c1
0.262963	FC(F)(F)c1c(c2ccccc2)ccc(NC(=O)CCNC(=O)c3ccncc3)c1
0.262963	FC(F)(F)c1c(c2ccccc2)ccc(NC(=O)CCNC(=O)c3ccncc3)c1
0.262948	n1c(nccc1N2CCN(Cc3ncncc3)CC2)c4ccccc4
0.262948	n1c(nccc1N2CCN(Cc3ncncc3)CC2)c4ccccc4
0.262948	n1c(nccc1N2CCN(Cc3ncncc3)CC2)c4ccccc4
0.262948	n1c(nccc1N2CCN(Cc3ncncc3)CC2)c4ccccc4
0.262948	n1c(nccc1N2CCN(Cc3ncncc3)CC2)c4ccccc4
0.262948	n1c(nccc1N2CCN(Cc3ncncc3)CC2)c4ccccc4
0.262948	n1c(nccc1N2CCN(Cc3ncncc3)CC2)c4ccccc4
0.262948	n1c(nccc1N2CCN(Cc3ncncc3)CC2)c4ccccc4
0.262948	n1c(nccc1N2CCN(Cc3ncncc3)CC2)c4ccccc4
0.262948	n1c(nccc1N2CCN(Cc3ncncc3)CC2)c4ccccc4
0.262821	Fc1c(Nc2ncccc2C=3ON=C(N3)CC(=O)Nc4c(cc(cc4)C)C)cccc1
0.262821	Fc1c(Nc2ncccc2C=3ON=C(N3)CC(=O)Nc4c(cc(cc4)C)C)cccc1
0.262774	O=C(NC=1NN=C(c2c(cccc2)C)C1)c3ccc(cc3)C=4OC(=NN4)C
0.262774	O=C(NC=1NN=C(c2c(cccc2)C)C1)c3ccc(cc3)C=4OC(=NN4)C
0.262774	O=C(NC=1NN=C(c2c(cccc2)C)C1)c3ccc(cc3)C=4OC(=NN4)C
0.262774	O=C(NC=1NN=C(c2c(cccc2)C)C1)c3ccc(cc3)C=4OC(=NN4)C
0.262774	O=C(NC=1NN=C(c2c(cccc2)C)C1)c3ccc(cc3)C=4OC(=NN4)C
0.262774	O=C(NC=1NN=C(c2c(cccc2)C)C1)c3ccc(cc3)C=4OC(=NN4)C
0.262774	O=C(NC=1NN=C(c2c(cccc2)C)C1)c3ccc(cc3)C=4OC(=NN4)C
0.262774	O=C(NC=1NN=C(c2c(cccc2)C)C1)c3ccc(cc3)C=4OC(=NN4)C
0.262774	O=C(NC=1NN=C(c2c(cccc2)C)C1)c3ccc(cc3)C=4OC(=NN4)C
0.262745	Brc1c(ccc(Br)c1)CNc2c(ccc(c2)CN3CCSCC3)C
0.262745	Brc1c(ccc(Br)c1)CNc2c(ccc(c2)CN3CCSCC3)C
0.262745	Brc1c(ccc(Br)c1)CNc2c(ccc(c2)CN3CCSCC3)C
0.262745	Brc1c(ccc(Br)c1)CNc2c(ccc(c2)CN3CCSCC3)C
0.262745	Brc1c(ccc(Br)c1)CNc2c(ccc(c2)CN3CCSCC3)C
0.262745	Brc1c(ccc(Br)c1)CNc2c(ccc(c2)CN3CCSCC3)C
0.262745	Brc1c(ccc(Br)c1)CNc2c(ccc(c2)CN3CCSCC3)C
0.262745	Brc1c(ccc(Br)c1)CNc2c(ccc(c2)CN3CCSCC3)C
0.262745	Brc1c(ccc(Br)c1)CNc2c(ccc(c2)CN3CCSCC3)C
0.262745	Brc1c(ccc(Br)c1)CNc2c(ccc(c2)CN3CCSCC3)C
0.262658	IC=1C(=O)C(NC(=O)c2cc(S(=O)(=O)N3CCN(Cc4ccccc4)CC3)c(F)cc2)=CNC1
0.262346	FC(F)(F)c1nc(ncc1)Nc2cc(c(cc2)C)C(=O)NCC3(O)C(CCC3)C
0.262238	S1C(c2nc(ccc2)C(=O)Nc3c(OCCC)ccc(F)c3)=CC=C1
0.262238	S1C(c2nc(ccc2)C(=O)Nc3c(OCCC)ccc(F)c3)=CC=C1
0.262238	S1C(c2nc(ccc2)C(=O)Nc3c(OCCC)ccc(F)c3)=CC=C1
0.262238	S1C(c2nc(ccc2)C(=O)Nc3c(OCCC)ccc(F)c3)=CC=C1
0.262238	S1C(c2nc(ccc2)C(=O)Nc3c(OCCC)ccc(F)c3)=CC=C1
0.262238	S1C(c2nc(ccc2)C(=O)Nc3c(OCCC)ccc(F)c3)=CC=C1
0.262238	S1C(c2nc(ccc2)C(=O)Nc3c(OCCC)ccc(F)c3)=CC=C1
0.262238	S1C(c2nc(ccc2)C(=O)Nc3c(OCCC)ccc(F)c3)=CC=C1
0.262097	O=C(Nc1cc(C#N)c(OC)cc1)c2ccc(cc2)CCC=C
0.262097	O=C(Nc1cc(C#N)c(OC)cc1)c2ccc(cc2)CCC=C
0.262097	O=C(Nc1cc(C#N)c(OC)cc1)c2ccc(cc2)CCC=C
0.262097	O=C(Nc1cc(C#N)c(OC)cc1)c2ccc(cc2)CCC=C
0.262097	O=C(Nc1cc(C#N)c(OC)cc1)c2ccc(cc2)CCC=C
0.262097	O=C(Nc1cc(C#N)c(OC)cc1)c2ccc(cc2)CCC=C
0.262097	O=C(Nc1cc(C#N)c(OC)cc1)c2ccc(cc2)CCC=C
0.261993	S1CCN(Cc2cc(NCC=3OC=C(N3)C(C)(C)C)c(cc2)C)CC1
0.261993	S1CCN(Cc2cc(NCC=3OC=C(N3)C(C)(C)C)c(cc2)C)CC1
0.261993	S1CCN(Cc2cc(NCC=3OC=C(N3)C(C)(C)C)c(cc2)C)CC1
0.261993	S1CCN(Cc2cc(NCC=3OC=C(N3)C(C)(C)C)c(cc2)C)CC1
0.261993	S1CCN(Cc2cc(NCC=3OC=C(N3)C(C)(C)C)c(cc2)C)CC1
0.261993	S1CCN(Cc2cc(NCC=3OC=C(N3)C(C)(C)C)c(cc2)C)CC1
0.261993	S1CCN(Cc2cc(NCC=3OC=C(N3)C(C)(C)C)c(cc2)C)CC1
0.261993	S1CCN(Cc2cc(NCC=3OC=C(N3)C(C)(C)C)c(cc2)C)CC1
0.261993	S1CCN(Cc2cc(NCC=3OC=C(N3)C(C)(C)C)c(cc2)C)CC1
0.261993	S1CCN(Cc2cc(NCC=3OC=C(N3)C(C)(C)C)c(cc2)C)CC1
0.261905	O=C(N1CCN(Cc2cc(ccc2)C)CC1)c3cc(Nc4ccc(C#N)cc4)ccc3
0.261905	O=C(N1CCN(Cc2cc(ccc2)C)CC1)c3cc(Nc4ccc(C#N)cc4)ccc3
0.261905	O=C(N1CCN(Cc2cc(ccc2)C)CC1)c3cc(Nc4ccc(C#N)cc4)ccc3
0.261905	O=C(N1CCN(Cc2cc(ccc2)C)CC1)c3cc(Nc4ccc(C#N)cc4)ccc3
0.261905	O=C(N1CCN(Cc2cc(ccc2)C)CC1)c3cc(Nc4ccc(C#N)cc4)ccc3
0.261818	Fc1c(ccc(C#N)c1)CNC(=O)c2nc(ncc2)c3ccccc3
0.261818	Fc1c(ccc(C#N)c1)CNC(=O)c2nc(ncc2)c3ccccc3
0.261818	Fc1c(ccc(C#N)c1)CNC(=O)c2nc(ncc2)c3ccccc3
0.261818	Fc1c(ccc(C#N)c1)CNC(=O)c2nc(ncc2)c3ccccc3
0.261818	Fc1c(ccc(C#N)c1)CNC(=O)c2nc(ncc2)c3ccccc3
0.261818	Fc1c(ccc(C#N)c1)CNC(=O)c2nc(ncc2)c3ccccc3
0.261818	Fc1c(ccc(C#N)c1)CNC(=O)c2nc(ncc2)c3ccccc3
0.261818	Fc1c(ccc(C#N)c1)CNC(=O)c2nc(ncc2)c3ccccc3
0.261818	Fc1c(ccc(C#N)c1)CNC(=O)c2nc(ncc2)c3ccccc3
0.261818	Fc1c(ccc(C#N)c1)CNC(=O)c2nc(ncc2)c3ccccc3
0.261818	O=C(Nc1ncccc1C(C)(C)C)c2c(ccc(c3ccccc3)c2)C
0.261818	O=C(Nc1ncccc1C(C)(C)C)c2c(ccc(c3ccccc3)c2)C
0.261818	O=C(Nc1ncccc1C(C)(C)C)c2c(ccc(c3ccccc3)c2)C
0.261818	O=C(Nc1ncccc1C(C)(C)C)c2c(ccc(c3ccccc3)c2)C
0.261818	O=C(Nc1ncccc1C(C)(C)C)c2c(ccc(c3ccccc3)c2)C
0.261818	O=C(Nc1ncccc1C(C)(C)C)c2c(ccc(c3ccccc3)c2)C
0.261818	O=C(Nc1ncccc1C(C)(C)C)c2c(ccc(c3ccccc3)c2)C
0.261818	O=C(Nc1ncccc1C(C)(C)C)c2c(ccc(c3ccccc3)c2)C
0.261818	O=C(Nc1ncccc1C(C)(C)C)c2c(ccc(c3ccccc3)c2)C
0.261818	O=C(Nc1ncccc1C(C)(C)C)c2c(ccc(c3ccccc3)c2)C
0.261803	O=C(NCCc1ccc(N2CCN(CC2)C)cc1)c3ccc(c4ccncc4)cc3
0.261803	O=C(NCCc1ccc(N2CCN(CC2)C)cc1)c3ccc(c4ccncc4)cc3
0.261803	O=C(NCCc1ccc(N2CCN(CC2)C)cc1)c3ccc(c4ccncc4)cc3
0.261803	O=C(NCCc1ccc(N2CCN(CC2)C)cc1)c3ccc(c4ccncc4)cc3
0.261803	O=C(NCCc1ccc(N2CCN(CC2)C)cc1)c3ccc(c4ccncc4)cc3
0.261803	O=C(NCCc1ccc(N2CCN(CC2)C)cc1)c3ccc(c4ccncc4)cc3
0.261803	O=C(NCCc1ccc(N2CCN(CC2)C)cc1)c3ccc(c4ccncc4)cc3
0.261803	O=C(NCCc1ccc(N2CCN(CC2)C)cc1)c3ccc(c4ccncc4)cc3
0.261484	S(CC=1OC(C(=O)Nc2c(cc(Oc3ncccn3)cc2)C)=CC1)CC(C)C
0.261484	S(CC=1OC(C(=O)Nc2c(cc(Oc3ncccn3)cc2)C)=CC1)CC(C)C
0.261484	S(CC=1OC(C(=O)Nc2c(cc(Oc3ncccn3)cc2)C)=CC1)CC(C)C
0.261484	S(CC=1OC(C(=O)Nc2c(cc(Oc3ncccn3)cc2)C)=CC1)CC(C)C
0.261484	S(CC=1OC(C(=O)Nc2c(cc(Oc3ncccn3)cc2)C)=CC1)CC(C)C
0.261484	S(CC=1OC(C(=O)Nc2c(cc(Oc3ncccn3)cc2)C)=CC1)CC(C)C
0.261484	S(CC=1OC(C(=O)Nc2c(cc(Oc3ncccn3)cc2)C)=CC1)CC(C)C
0.261484	S(CC=1OC(C(=O)Nc2c(cc(Oc3ncccn3)cc2)C)=CC1)CC(C)C
0.261484	S(CC=1OC(C(=O)Nc2c(cc(Oc3ncccn3)cc2)C)=CC1)CC(C)C
0.261484	S(CC=1OC(C(=O)Nc2c(cc(Oc3ncccn3)cc2)C)=CC1)CC(C)C
0.261398	Brc1cc(ccc1)C2OCCN(C(=O)c3c(ccc(Nc4nc(ccn4)C(F)(F)F)c3)C)C2
0.261398	Brc1cc(ccc1)C2OCCN(C(=O)c3c(ccc(Nc4nc(ccn4)C(F)(F)F)c3)C)C2
0.261398	Brc1cc(ccc1)C2OCCN(C(=O)c3c(ccc(Nc4nc(ccn4)C(F)(F)F)c3)C)C2
0.261398	Brc1cc(ccc1)C2OCCN(C(=O)c3c(ccc(Nc4nc(ccn4)C(F)(F)F)c3)C)C2
0.261398	Brc1cc(ccc1)C2OCCN(C(=O)c3c(ccc(Nc4nc(ccn4)C(F)(F)F)c3)C)C2
0.261398	Brc1cc(ccc1)C2OCCN(C(=O)c3c(ccc(Nc4nc(ccn4)C(F)(F)F)c3)C)C2
0.261398	Brc1cc(ccc1)C2OCCN(C(=O)c3c(ccc(Nc4nc(ccn4)C(F)(F)F)c3)C)C2
0.261398	Brc1cc(ccc1)C2OCCN(C(=O)c3c(ccc(Nc4nc(ccn4)C(F)(F)F)c3)C)C2
0.261398	Brc1cc(ccc1)C2OCCN(C(=O)c3c(ccc(Nc4nc(ccn4)C(F)(F)F)c3)C)C2
0.261398	Brc1cc(ccc1)C2OCCN(C(=O)c3c(ccc(Nc4nc(ccn4)C(F)(F)F)c3)C)C2
0.261324	S(=O)(=O)(N)c1cc(NC(=O)C=2SC(C(=O)NCc3cc(ncc3)c4ccccc4)=CC2)ccc1
0.261324	S(=O)(=O)(N)c1cc(NC(=O)C=2SC(C(=O)NCc3cc(ncc3)c4ccccc4)=CC2)ccc1
0.261324	S(=O)(=O)(N)c1cc(NC(=O)C=2SC(C(=O)NCc3cc(ncc3)c4ccccc4)=CC2)ccc1
0.261324	S(=O)(=O)(N)c1cc(NC(=O)C=2SC(C(=O)NCc3cc(ncc3)c4ccccc4)=CC2)ccc1
0.261324	S(=O)(=O)(N)c1cc(NC(=O)C=2SC(C(=O)NCc3cc(ncc3)c4ccccc4)=CC2)ccc1
0.261324	S(=O)(=O)(N)c1cc(NC(=O)C=2SC(C(=O)NCc3cc(ncc3)c4ccccc4)=CC2)ccc1
0.261324	S(=O)(=O)(N)c1cc(NC(=O)C=2SC(C(=O)NCc3cc(ncc3)c4ccccc4)=CC2)ccc1
0.261324	S(=O)(=O)(N)c1cc(NC(=O)C=2SC(C(=O)NCc3cc(ncc3)c4ccccc4)=CC2)ccc1
0.261324	S(=O)(=O)(N)c1cc(NC(=O)C=2SC(C(=O)NCc3cc(ncc3)c4ccccc4)=CC2)ccc1
0.261324	S(=O)(=O)(N)c1cc(NC(=O)C=2SC(C(=O)NCc3cc(ncc3)c4ccccc4)=CC2)ccc1
0.261194	Clc1c(ccc(NC(=O)c2ccc(Oc3nccc(c3)C)cc2)c1)C(=O)C
0.261168	Clc1c(ccc(NC(=O)C=2N=C(OC2)c3ncccc3)c1)C(=O)C
0.261168	Clc1c(ccc(NC(=O)C=2N=C(OC2)c3ncccc3)c1)C(=O)C
0.261029	O=C(Nc1ccc(cc1)C(=O)NCCc2cc(O)c(OC)cc2)c3ncccc3
0.261029	O=C(Nc1ccc(cc1)C(=O)NCCc2cc(O)c(OC)cc2)c3ncccc3
0.261029	O=C(Nc1ccc(cc1)C(=O)NCCc2cc(O)c(OC)cc2)c3ncccc3
0.261029	O=C(Nc1ccc(cc1)C(=O)NCCc2cc(O)c(OC)cc2)c3ncccc3
0.261029	O=C(Nc1ccc(cc1)C(=O)NCCc2cc(O)c(OC)cc2)c3ncccc3
0.261029	O=C(Nc1ccc(cc1)C(=O)NCCc2cc(O)c(OC)cc2)c3ncccc3
0.261029	O=C(Nc1ccc(cc1)C(=O)NCCc2cc(O)c(OC)cc2)c3ncccc3
0.261029	O=C(Nc1ccc(cc1)C(=O)NCCc2cc(O)c(OC)cc2)c3ncccc3
0.261029	O=C(Nc1ccc(cc1)C(=O)NCCc2cc(O)c(OC)cc2)c3ncccc3
0.261029	O=C(Nc1ccc(cc1)C(=O)NCCc2cc(O)c(OC)cc2)c3ncccc3
0.26087	S(=O)(=O)(N1CCOCC1)c2ccc(cc2)C(=O)Nc3cc(F)c(OCc4ncccc4)cc3
0.26087	S(=O)(=O)(N1CCOCC1)c2ccc(cc2)C(=O)Nc3cc(F)c(OCc4ncccc4)cc3
0.26087	S(=O)(=O)(N1CCOCC1)c2ccc(cc2)C(=O)Nc3cc(F)c(OCc4ncccc4)cc3
0.26087	S(=O)(=O)(N1CCOCC1)c2ccc(cc2)C(=O)Nc3cc(F)c(OCc4ncccc4)cc3
0.26087	S(=O)(=O)(N1CCOCC1)c2ccc(cc2)C(=O)Nc3cc(F)c(OCc4ncccc4)cc3
0.26087	S(=O)(=O)(N1CCOCC1)c2ccc(cc2)C(=O)Nc3cc(F)c(OCc4ncccc4)cc3
0.26087	S(=O)(=O)(N1CCOCC1)c2ccc(cc2)C(=O)Nc3cc(F)c(OCc4ncccc4)cc3
0.26087	S(=O)(=O)(N1CCOCC1)c2ccc(cc2)C(=O)Nc3cc(F)c(OCc4ncccc4)cc3
0.26087	S(=O)(=O)(N1CCOCC1)c2ccc(cc2)C(=O)Nc3cc(F)c(OCc4ncccc4)cc3
0.26087	S(=O)(=O)(N1CCOCC1)c2ccc(cc2)C(=O)Nc3cc(F)c(OCc4ncccc4)cc3
[truncated: 8,001 more rows]
