# Supplementary material for: Galileo: Three-dimensional searching in large combinatorial fragment spaces on the example of pharmacophores
Source: J Comput Aided Mol Des. 2022 Nov 24;37(1):1–16. doi: 10.1007/s10822-022-00485-y (PMC10032335; doi:10.1007/s10822-022-00485-y)
Supplement: Supplementary file 4 — Supplementary file 3a [file 10822_2022_485_MOESM3_ESMa.zip › Imatinib_Galileo/13/out_5.csv]

Score	SMILES
0.447699	O=C(Nc1c(ccc(NC(=O)c2ccccc2)c1)C)c3ccc(cc3)CN4CC(OCC4)C
0.447699	O=C(Nc1c(ccc(NC(=O)c2ccccc2)c1)C)c3ccc(cc3)CN4CC(OCC4)C
0.447699	O=C(Nc1c(ccc(NC(=O)c2ccccc2)c1)C)c3ccc(cc3)CN4CC(OCC4)C
0.447699	O=C(Nc1c(ccc(NC(=O)c2ccccc2)c1)C)c3ccc(cc3)CN4CC(OCC4)C
0.447699	O=C(Nc1c(ccc(NC(=O)c2ccccc2)c1)C)c3ccc(cc3)CN4CC(OCC4)C
0.447699	O=C(Nc1c(ccc(NC(=O)c2ccccc2)c1)C)c3ccc(cc3)CN4CC(OCC4)C
0.447699	O=C(Nc1c(ccc(NC(=O)c2ccccc2)c1)C)c3ccc(cc3)CN4CC(OCC4)C
0.447699	O=C(Nc1c(ccc(NC(=O)c2ccccc2)c1)C)c3ccc(cc3)CN4CC(OCC4)C
0.447699	O=C(Nc1c(ccc(NC(=O)c2ccccc2)c1)C)c3ccc(cc3)CN4CC(OCC4)C
0.447699	O=C(Nc1c(ccc(NC(=O)c2ccccc2)c1)C)c3ccc(cc3)CN4CC(OCC4)C
0.405405	O=C(Nc1c(cncc1)C)c2ccc(cc2)CN3CCOCC3
0.405405	O=C(Nc1c(cncc1)C)c2ccc(cc2)CN3CCOCC3
0.405405	O=C(Nc1c(cncc1)C)c2ccc(cc2)CN3CCOCC3
0.405405	O=C(Nc1c(cncc1)C)c2ccc(cc2)CN3CCOCC3
0.405405	O=C(Nc1c(cncc1)C)c2ccc(cc2)CN3CCOCC3
0.405405	O=C(Nc1c(cncc1)C)c2ccc(cc2)CN3CCOCC3
0.405405	O=C(Nc1c(cncc1)C)c2ccc(cc2)CN3CCOCC3
0.405405	O=C(Nc1c(cncc1)C)c2ccc(cc2)CN3CCOCC3
0.405405	O=C(Nc1c(cncc1)C)c2ccc(cc2)CN3CCOCC3
0.405405	O=C(Nc1c(cncc1)C)c2ccc(cc2)CN3CCOCC3
0.403433	O=C(O)c1c(ccc(NC(=O)c2ccc(cc2)CN3CCOCC3)c1)C
0.403433	O=C(O)c1c(ccc(NC(=O)c2ccc(cc2)CN3CCOCC3)c1)C
0.403433	O=C(O)c1c(ccc(NC(=O)c2ccc(cc2)CN3CCOCC3)c1)C
0.403433	O=C(O)c1c(ccc(NC(=O)c2ccc(cc2)CN3CCOCC3)c1)C
0.403433	O=C(O)c1c(ccc(NC(=O)c2ccc(cc2)CN3CCOCC3)c1)C
0.403433	O=C(O)c1c(ccc(NC(=O)c2ccc(cc2)CN3CCOCC3)c1)C
0.403433	O=C(O)c1c(ccc(NC(=O)c2ccc(cc2)CN3CCOCC3)c1)C
0.403433	O=C(O)c1c(ccc(NC(=O)c2ccc(cc2)CN3CCOCC3)c1)C
0.403433	O=C(O)c1c(ccc(NC(=O)c2ccc(cc2)CN3CCOCC3)c1)C
0.403433	O=C(O)c1c(ccc(NC(=O)c2ccc(cc2)CN3CCOCC3)c1)C
0.390135	O=C(Nc1cc(c2ccncc2)ccc1)c3cc(ccc3)CN4CCCC4
0.385496	O=C(Nc1nccc(c1)C=2ON=C(N2)N)c3cc(NC(=O)c4ccccc4)c(cc3)C
0.383178	O=C(Nc1c(ccc(NC(=O)c2ccccc2)c1)C)c3cc(ccc3)C(=O)Nc4ccccc4
0.383178	O=C(Nc1c(ccc(NC(=O)c2ccccc2)c1)C)c3cc(ccc3)C(=O)Nc4ccccc4
0.383178	O=C(Nc1c(ccc(NC(=O)c2ccccc2)c1)C)c3cc(ccc3)C(=O)Nc4ccccc4
0.383178	O=C(Nc1c(ccc(NC(=O)c2ccccc2)c1)C)c3cc(ccc3)C(=O)Nc4ccccc4
0.383178	O=C(Nc1c(ccc(NC(=O)c2ccccc2)c1)C)c3cc(ccc3)C(=O)Nc4ccccc4
0.383178	O=C(Nc1c(ccc(NC(=O)c2ccccc2)c1)C)c3cc(ccc3)C(=O)Nc4ccccc4
0.383178	O=C(Nc1c(ccc(NC(=O)c2ccccc2)c1)C)c3cc(ccc3)C(=O)Nc4ccccc4
0.383178	O=C(Nc1c(ccc(NC(=O)c2ccccc2)c1)C)c3cc(ccc3)C(=O)Nc4ccccc4
0.383178	O=C(Nc1c(ccc(NC(=O)c2ccccc2)c1)C)c3cc(ccc3)C(=O)Nc4ccccc4
0.383178	O=C(Nc1c(ccc(NC(=O)c2ccccc2)c1)C)c3cc(ccc3)C(=O)Nc4ccccc4
0.375	O=C(OC(C)(C)C)NCc1cc(c2cc(ccc2)C(=O)Nc3c(ccc(NC(=O)c4ccccc4)c3)C)ccc1
0.375	O=C(OC(C)(C)C)NCc1cc(c2cc(ccc2)C(=O)Nc3c(ccc(NC(=O)c4ccccc4)c3)C)ccc1
0.375	O=C(OC(C)(C)C)NCc1cc(c2cc(ccc2)C(=O)Nc3c(ccc(NC(=O)c4ccccc4)c3)C)ccc1
0.375	O=C(OC(C)(C)C)NCc1cc(c2cc(ccc2)C(=O)Nc3c(ccc(NC(=O)c4ccccc4)c3)C)ccc1
0.375	O=C(OC(C)(C)C)NCc1cc(c2cc(ccc2)C(=O)Nc3c(ccc(NC(=O)c4ccccc4)c3)C)ccc1
0.375	O=C(OC(C)(C)C)NCc1cc(c2cc(ccc2)C(=O)Nc3c(ccc(NC(=O)c4ccccc4)c3)C)ccc1
0.375	O=C(OC(C)(C)C)NCc1cc(c2cc(ccc2)C(=O)Nc3c(ccc(NC(=O)c4ccccc4)c3)C)ccc1
0.375	O=C(OC(C)(C)C)NCc1cc(c2cc(ccc2)C(=O)Nc3c(ccc(NC(=O)c4ccccc4)c3)C)ccc1
0.375	O=C(OC(C)(C)C)NCc1cc(c2cc(ccc2)C(=O)Nc3c(ccc(NC(=O)c4ccccc4)c3)C)ccc1
0.375	O=C(OC(C)(C)C)NCc1cc(c2cc(ccc2)C(=O)Nc3c(ccc(NC(=O)c4ccccc4)c3)C)ccc1
0.373333	O=C(Nc1cc(c2cnccc2)ccc1)c3ccc(NC(=O)Cc4cnccc4)cc3
0.373333	O=C(Nc1cc(c2cnccc2)ccc1)c3ccc(NC(=O)Cc4cnccc4)cc3
0.373333	O=C(Nc1cc(c2cnccc2)ccc1)c3ccc(NC(=O)Cc4cnccc4)cc3
0.373333	O=C(Nc1cc(c2cnccc2)ccc1)c3ccc(NC(=O)Cc4cnccc4)cc3
0.373333	O=C(Nc1cc(c2cnccc2)ccc1)c3ccc(NC(=O)Cc4cnccc4)cc3
0.373333	O=C(Nc1cc(c2cnccc2)ccc1)c3ccc(NC(=O)Cc4cnccc4)cc3
0.373333	O=C(Nc1cc(c2cnccc2)ccc1)c3ccc(NC(=O)Cc4cnccc4)cc3
0.373333	O=C(Nc1cc(c2cnccc2)ccc1)c3ccc(NC(=O)Cc4cnccc4)cc3
0.373333	O=C(Nc1cc(c2cnccc2)ccc1)c3ccc(NC(=O)Cc4cnccc4)cc3
0.373333	O=C(Nc1cc(c2cnccc2)ccc1)c3ccc(NC(=O)Cc4cnccc4)cc3
0.372093	Clc1cc(N2CCN(CC2)CCC(=O)Nc3c(ccc(NC(=O)c4ccccc4)c3)C)ccc1
0.372093	Clc1cc(N2CCN(CC2)CCC(=O)Nc3c(ccc(NC(=O)c4ccccc4)c3)C)ccc1
0.372093	Clc1cc(N2CCN(CC2)CCC(=O)Nc3c(ccc(NC(=O)c4ccccc4)c3)C)ccc1
0.372093	Clc1cc(N2CCN(CC2)CCC(=O)Nc3c(ccc(NC(=O)c4ccccc4)c3)C)ccc1
0.372093	Clc1cc(N2CCN(CC2)CCC(=O)Nc3c(ccc(NC(=O)c4ccccc4)c3)C)ccc1
0.372093	Clc1cc(N2CCN(CC2)CCC(=O)Nc3c(ccc(NC(=O)c4ccccc4)c3)C)ccc1
0.372093	Clc1cc(N2CCN(CC2)CCC(=O)Nc3c(ccc(NC(=O)c4ccccc4)c3)C)ccc1
0.372093	Clc1cc(N2CCN(CC2)CCC(=O)Nc3c(ccc(NC(=O)c4ccccc4)c3)C)ccc1
0.372093	Clc1cc(N2CCN(CC2)CCC(=O)Nc3c(ccc(NC(=O)c4ccccc4)c3)C)ccc1
0.372093	Clc1cc(N2CCN(CC2)CCC(=O)Nc3c(ccc(NC(=O)c4ccccc4)c3)C)ccc1
0.371795	O=C(Nc1cc(NC(=O)COCCc2ccccc2)c(cc1)C)c3ccccc3
0.371795	O=C(Nc1cc(NC(=O)COCCc2ccccc2)c(cc1)C)c3ccccc3
0.371795	O=C(Nc1cc(NC(=O)COCCc2ccccc2)c(cc1)C)c3ccccc3
0.371795	O=C(Nc1cc(NC(=O)COCCc2ccccc2)c(cc1)C)c3ccccc3
0.371795	O=C(Nc1cc(NC(=O)COCCc2ccccc2)c(cc1)C)c3ccccc3
0.371795	O=C(Nc1cc(NC(=O)COCCc2ccccc2)c(cc1)C)c3ccccc3
0.371795	O=C(Nc1cc(NC(=O)COCCc2ccccc2)c(cc1)C)c3ccccc3
0.371795	O=C(Nc1cc(NC(=O)COCCc2ccccc2)c(cc1)C)c3ccccc3
0.371795	O=C(Nc1cc(NC(=O)COCCc2ccccc2)c(cc1)C)c3ccccc3
0.371795	O=C(Nc1cc(NC(=O)COCCc2ccccc2)c(cc1)C)c3ccccc3
0.361217	S1C(=NC=C1C(=O)Nc2c(ccc(NC(=O)c3ccccc3)c2)C)C4=COC=C4
0.361217	S1C(=NC=C1C(=O)Nc2c(ccc(NC(=O)c3ccccc3)c2)C)C4=COC=C4
0.361217	S1C(=NC=C1C(=O)Nc2c(ccc(NC(=O)c3ccccc3)c2)C)C4=COC=C4
0.361217	S1C(=NC=C1C(=O)Nc2c(ccc(NC(=O)c3ccccc3)c2)C)C4=COC=C4
0.361217	S1C(=NC=C1C(=O)Nc2c(ccc(NC(=O)c3ccccc3)c2)C)C4=COC=C4
0.361217	S1C(=NC=C1C(=O)Nc2c(ccc(NC(=O)c3ccccc3)c2)C)C4=COC=C4
0.361217	S1C(=NC=C1C(=O)Nc2c(ccc(NC(=O)c3ccccc3)c2)C)C4=COC=C4
0.361217	S1C(=NC=C1C(=O)Nc2c(ccc(NC(=O)c3ccccc3)c2)C)C4=COC=C4
0.361217	S1C(=NC=C1C(=O)Nc2c(ccc(NC(=O)c3ccccc3)c2)C)C4=COC=C4
0.361217	S1C(=NC=C1C(=O)Nc2c(ccc(NC(=O)c3ccccc3)c2)C)C4=COC=C4
0.359649	O=C(Nc1cc(c2ccncc2)ccc1)c3ccc(NC(=O)Cc4cnccc4)cc3
0.359649	O=C(Nc1cc(c2ccncc2)ccc1)c3ccc(NC(=O)Cc4cnccc4)cc3
0.359649	O=C(Nc1cc(c2ccncc2)ccc1)c3ccc(NC(=O)Cc4cnccc4)cc3
0.359649	O=C(Nc1cc(c2ccncc2)ccc1)c3ccc(NC(=O)Cc4cnccc4)cc3
0.359649	O=C(Nc1cc(c2ccncc2)ccc1)c3ccc(NC(=O)Cc4cnccc4)cc3
0.359649	O=C(Nc1cc(c2ccncc2)ccc1)c3ccc(NC(=O)Cc4cnccc4)cc3
0.359649	O=C(Nc1cc(c2ccncc2)ccc1)c3ccc(NC(=O)Cc4cnccc4)cc3
0.359649	O=C(Nc1cc(c2ccncc2)ccc1)c3ccc(NC(=O)Cc4cnccc4)cc3
0.359649	O=C(Nc1cc(c2ccncc2)ccc1)c3ccc(NC(=O)Cc4cnccc4)cc3
0.359649	O=C(Nc1cc(c2ccncc2)ccc1)c3ccc(NC(=O)Cc4cnccc4)cc3
0.355731	Fc1ccc(cc1)C(=O)NCCCC(=O)Nc2cc(c(c3cnccc3)cc2)C
0.355731	Fc1ccc(cc1)C(=O)NCCCC(=O)Nc2cc(c(c3cnccc3)cc2)C
0.347015	Fc1ccc(cc1)C2=Nc3c(N2)ccc(c3)C(=O)Nc4c(ccc(NC(=O)c5ccccc5)c4)C
0.347015	Fc1ccc(cc1)C2=Nc3c(N2)ccc(c3)C(=O)Nc4c(ccc(NC(=O)c5ccccc5)c4)C
0.347015	Fc1ccc(cc1)C2=Nc3c(N2)ccc(c3)C(=O)Nc4c(ccc(NC(=O)c5ccccc5)c4)C
0.347015	Fc1ccc(cc1)C2=Nc3c(N2)ccc(c3)C(=O)Nc4c(ccc(NC(=O)c5ccccc5)c4)C
0.347015	Fc1ccc(cc1)C2=Nc3c(N2)ccc(c3)C(=O)Nc4c(ccc(NC(=O)c5ccccc5)c4)C
0.347015	Fc1ccc(cc1)C2=Nc3c(N2)ccc(c3)C(=O)Nc4c(ccc(NC(=O)c5ccccc5)c4)C
0.347015	Fc1ccc(cc1)C2=Nc3c(N2)ccc(c3)C(=O)Nc4c(ccc(NC(=O)c5ccccc5)c4)C
0.347015	Fc1ccc(cc1)C2=Nc3c(N2)ccc(c3)C(=O)Nc4c(ccc(NC(=O)c5ccccc5)c4)C
0.347015	Fc1ccc(cc1)C2=Nc3c(N2)ccc(c3)C(=O)Nc4c(ccc(NC(=O)c5ccccc5)c4)C
0.347015	Fc1ccc(cc1)C2=Nc3c(N2)ccc(c3)C(=O)Nc4c(ccc(NC(=O)c5ccccc5)c4)C
0.346457	S(=O)(=O)(Nc1c(ccc(NC(=O)c2cnncc2)c1)C)c3ccccc3
0.346457	S(=O)(=O)(Nc1c(ccc(NC(=O)c2cnncc2)c1)C)c3ccccc3
0.346457	S(=O)(=O)(Nc1c(ccc(NC(=O)c2cnncc2)c1)C)c3ccccc3
0.346457	S(=O)(=O)(Nc1c(ccc(NC(=O)c2cnncc2)c1)C)c3ccccc3
0.346457	S(=O)(=O)(Nc1c(ccc(NC(=O)c2cnncc2)c1)C)c3ccccc3
0.346457	S(=O)(=O)(Nc1c(ccc(NC(=O)c2cnncc2)c1)C)c3ccccc3
0.346457	S(=O)(=O)(Nc1c(ccc(NC(=O)c2cnncc2)c1)C)c3ccccc3
0.346457	S(=O)(=O)(Nc1c(ccc(NC(=O)c2cnncc2)c1)C)c3ccccc3
0.346457	S(=O)(=O)(Nc1c(ccc(NC(=O)c2cnncc2)c1)C)c3ccccc3
0.346457	S(=O)(=O)(Nc1c(ccc(NC(=O)c2cnncc2)c1)C)c3ccccc3
0.342629	S(c1c(ccc(c1)C)C)c2ccc(NC(=O)c3ccc(NC(=O)Cc4cnccc4)cc3)cc2
0.342629	S(c1c(ccc(c1)C)C)c2ccc(NC(=O)c3ccc(NC(=O)Cc4cnccc4)cc3)cc2
0.342629	S(c1c(ccc(c1)C)C)c2ccc(NC(=O)c3ccc(NC(=O)Cc4cnccc4)cc3)cc2
0.342629	S(c1c(ccc(c1)C)C)c2ccc(NC(=O)c3ccc(NC(=O)Cc4cnccc4)cc3)cc2
0.342629	S(c1c(ccc(c1)C)C)c2ccc(NC(=O)c3ccc(NC(=O)Cc4cnccc4)cc3)cc2
0.342629	S(c1c(ccc(c1)C)C)c2ccc(NC(=O)c3ccc(NC(=O)Cc4cnccc4)cc3)cc2
0.342629	S(c1c(ccc(c1)C)C)c2ccc(NC(=O)c3ccc(NC(=O)Cc4cnccc4)cc3)cc2
0.342629	S(c1c(ccc(c1)C)C)c2ccc(NC(=O)c3ccc(NC(=O)Cc4cnccc4)cc3)cc2
0.342629	S(c1c(ccc(c1)C)C)c2ccc(NC(=O)c3ccc(NC(=O)Cc4cnccc4)cc3)cc2
0.342629	S(c1c(ccc(c1)C)C)c2ccc(NC(=O)c3ccc(NC(=O)Cc4cnccc4)cc3)cc2
0.34188	FC(F)(F)c1ccc(cc1)C(=O)Nc2cc(NC(=O)N(C)C)c(cc2)C
0.34188	FC(F)(F)c1ccc(cc1)C(=O)Nc2cc(NC(=O)N(C)C)c(cc2)C
0.34188	FC(F)(F)c1ccc(cc1)C(=O)Nc2cc(NC(=O)N(C)C)c(cc2)C
0.34188	FC(F)(F)c1ccc(cc1)C(=O)Nc2cc(NC(=O)N(C)C)c(cc2)C
0.34188	FC(F)(F)c1ccc(cc1)C(=O)Nc2cc(NC(=O)N(C)C)c(cc2)C
0.34188	FC(F)(F)c1ccc(cc1)C(=O)Nc2cc(NC(=O)N(C)C)c(cc2)C
0.34188	FC(F)(F)c1ccc(cc1)C(=O)Nc2cc(NC(=O)N(C)C)c(cc2)C
0.34188	FC(F)(F)c1ccc(cc1)C(=O)Nc2cc(NC(=O)N(C)C)c(cc2)C
0.34188	FC(F)(F)c1ccc(cc1)C(=O)Nc2cc(NC(=O)N(C)C)c(cc2)C
0.34188	FC(F)(F)c1ccc(cc1)C(=O)Nc2cc(NC(=O)N(C)C)c(cc2)C
0.340249	O=C(Nc1cc(NC(=O)CC(C=C)CC)c(cc1)C)c2ccccc2
0.340249	O=C(Nc1cc(NC(=O)CC(C=C)CC)c(cc1)C)c2ccccc2
0.340249	O=C(Nc1cc(NC(=O)CC(C=C)CC)c(cc1)C)c2ccccc2
0.340249	O=C(Nc1cc(NC(=O)CC(C=C)CC)c(cc1)C)c2ccccc2
0.340249	O=C(Nc1cc(NC(=O)CC(C=C)CC)c(cc1)C)c2ccccc2
0.340249	O=C(Nc1cc(NC(=O)CC(C=C)CC)c(cc1)C)c2ccccc2
0.340249	O=C(Nc1cc(NC(=O)CC(C=C)CC)c(cc1)C)c2ccccc2
0.340249	O=C(Nc1cc(NC(=O)CC(C=C)CC)c(cc1)C)c2ccccc2
0.340249	O=C(Nc1cc(NC(=O)CC(C=C)CC)c(cc1)C)c2ccccc2
0.340249	O=C(Nc1cc(NC(=O)CC(C=C)CC)c(cc1)C)c2ccccc2
0.339921	Clc1nc(OC(F)F)cc(c1)C(=O)Nc2c(ccc(NC(=O)c3ccccc3)c2)C
0.339921	Clc1nc(OC(F)F)cc(c1)C(=O)Nc2c(ccc(NC(=O)c3ccccc3)c2)C
0.339921	Clc1nc(OC(F)F)cc(c1)C(=O)Nc2c(ccc(NC(=O)c3ccccc3)c2)C
0.339921	Clc1nc(OC(F)F)cc(c1)C(=O)Nc2c(ccc(NC(=O)c3ccccc3)c2)C
0.339921	Clc1nc(OC(F)F)cc(c1)C(=O)Nc2c(ccc(NC(=O)c3ccccc3)c2)C
0.339921	Clc1nc(OC(F)F)cc(c1)C(=O)Nc2c(ccc(NC(=O)c3ccccc3)c2)C
0.339921	Clc1nc(OC(F)F)cc(c1)C(=O)Nc2c(ccc(NC(=O)c3ccccc3)c2)C
0.339921	Clc1nc(OC(F)F)cc(c1)C(=O)Nc2c(ccc(NC(=O)c3ccccc3)c2)C
0.339921	Clc1nc(OC(F)F)cc(c1)C(=O)Nc2c(ccc(NC(=O)c3ccccc3)c2)C
0.339921	Clc1nc(OC(F)F)cc(c1)C(=O)Nc2c(ccc(NC(=O)c3ccccc3)c2)C
0.339552	FC(F)Oc1c(NC(=O)c2cc(NC(=O)c3cnccc3)ccc2)ccc(N4CCN(CC4)C)c1
0.339552	FC(F)Oc1c(NC(=O)c2cc(NC(=O)c3cnccc3)ccc2)ccc(N4CCN(CC4)C)c1
0.339552	FC(F)Oc1c(NC(=O)c2cc(NC(=O)c3cnccc3)ccc2)ccc(N4CCN(CC4)C)c1
0.339552	FC(F)Oc1c(NC(=O)c2cc(NC(=O)c3cnccc3)ccc2)ccc(N4CCN(CC4)C)c1
0.339552	FC(F)Oc1c(NC(=O)c2cc(NC(=O)c3cnccc3)ccc2)ccc(N4CCN(CC4)C)c1
0.339552	FC(F)Oc1c(NC(=O)c2cc(NC(=O)c3cnccc3)ccc2)ccc(N4CCN(CC4)C)c1
0.337449	O=C(Nc1cc(NC(=O)C=C(C(C)(C)C)C)c(cc1)C)c2ccccc2
0.337449	O=C(Nc1cc(NC(=O)C=C(C(C)(C)C)C)c(cc1)C)c2ccccc2
0.337449	O=C(Nc1cc(NC(=O)C=C(C(C)(C)C)C)c(cc1)C)c2ccccc2
0.337449	O=C(Nc1cc(NC(=O)C=C(C(C)(C)C)C)c(cc1)C)c2ccccc2
0.337449	O=C(Nc1cc(NC(=O)C=C(C(C)(C)C)C)c(cc1)C)c2ccccc2
0.337449	O=C(Nc1cc(NC(=O)C=C(C(C)(C)C)C)c(cc1)C)c2ccccc2
0.337449	O=C(Nc1cc(NC(=O)C=C(C(C)(C)C)C)c(cc1)C)c2ccccc2
0.337449	O=C(Nc1cc(NC(=O)C=C(C(C)(C)C)C)c(cc1)C)c2ccccc2
0.337449	O=C(Nc1cc(NC(=O)C=C(C(C)(C)C)C)c(cc1)C)c2ccccc2
0.337449	O=C(Nc1cc(NC(=O)C=C(C(C)(C)C)C)c(cc1)C)c2ccccc2
0.333333	O=C(Nc1cc(N)c(cc1)C)c2ccccc2
0.333333	O=C(Nc1cc(N)c(cc1)C)c2ccccc2
0.333333	O=C(Nc1cc(N)c(cc1)C)c2ccccc2
0.333333	O=C(Nc1cc(N)c(cc1)C)c2ccccc2
0.333333	O=C(Nc1cc(N)c(cc1)C)c2ccccc2
0.333333	O=C(Nc1cc(N)c(cc1)C)c2ccccc2
0.333333	O=C(Nc1cc(N)c(cc1)C)c2ccccc2
0.333333	O=C(Nc1cc(N)c(cc1)C)c2ccccc2
0.333333	O=C(Nc1cc(N)c(cc1)C)c2ccccc2
0.333333	O=C(Nc1cc(N)c(cc1)C)c2ccccc2
0.330882	S(=O)(=O)(Nc1c(ccc(NC(=O)C=2NC(=CC2)CCc3ccccc3)c1)C)c4ccccc4
0.330882	S(=O)(=O)(Nc1c(ccc(NC(=O)C=2NC(=CC2)CCc3ccccc3)c1)C)c4ccccc4
0.330882	S(=O)(=O)(Nc1c(ccc(NC(=O)C=2NC(=CC2)CCc3ccccc3)c1)C)c4ccccc4
0.330882	S(=O)(=O)(Nc1c(ccc(NC(=O)C=2NC(=CC2)CCc3ccccc3)c1)C)c4ccccc4
0.330882	S(=O)(=O)(Nc1c(ccc(NC(=O)C=2NC(=CC2)CCc3ccccc3)c1)C)c4ccccc4
0.330882	S(=O)(=O)(Nc1c(ccc(NC(=O)C=2NC(=CC2)CCc3ccccc3)c1)C)c4ccccc4
0.330882	S(=O)(=O)(Nc1c(ccc(NC(=O)C=2NC(=CC2)CCc3ccccc3)c1)C)c4ccccc4
0.330882	S(=O)(=O)(Nc1c(ccc(NC(=O)C=2NC(=CC2)CCc3ccccc3)c1)C)c4ccccc4
0.330882	S(=O)(=O)(Nc1c(ccc(NC(=O)C=2NC(=CC2)CCc3ccccc3)c1)C)c4ccccc4
0.330882	S(=O)(=O)(Nc1c(ccc(NC(=O)C=2NC(=CC2)CCc3ccccc3)c1)C)c4ccccc4
0.329588	Clc1c(OCc2cc(F)ccc2)ccc(c1)C(=O)Nc3c(ccc(NC(=O)c4ccccc4)c3)C
0.329588	Clc1c(OCc2cc(F)ccc2)ccc(c1)C(=O)Nc3c(ccc(NC(=O)c4ccccc4)c3)C
0.329588	Clc1c(OCc2cc(F)ccc2)ccc(c1)C(=O)Nc3c(ccc(NC(=O)c4ccccc4)c3)C
0.329588	Clc1c(OCc2cc(F)ccc2)ccc(c1)C(=O)Nc3c(ccc(NC(=O)c4ccccc4)c3)C
0.329588	Clc1c(OCc2cc(F)ccc2)ccc(c1)C(=O)Nc3c(ccc(NC(=O)c4ccccc4)c3)C
0.329588	Clc1c(OCc2cc(F)ccc2)ccc(c1)C(=O)Nc3c(ccc(NC(=O)c4ccccc4)c3)C
0.329588	Clc1c(OCc2cc(F)ccc2)ccc(c1)C(=O)Nc3c(ccc(NC(=O)c4ccccc4)c3)C
0.329588	Clc1c(OCc2cc(F)ccc2)ccc(c1)C(=O)Nc3c(ccc(NC(=O)c4ccccc4)c3)C
0.329588	Clc1c(OCc2cc(F)ccc2)ccc(c1)C(=O)Nc3c(ccc(NC(=O)c4ccccc4)c3)C
0.329588	Clc1c(OCc2cc(F)ccc2)ccc(c1)C(=O)Nc3c(ccc(NC(=O)c4ccccc4)c3)C
0.329502	S1CCN(Cc2cc(NC(=O)c3c(cc([N+]([O-])=O)cc3)C)ccc2)CC1
0.329502	S1CCN(Cc2cc(NC(=O)c3c(cc([N+]([O-])=O)cc3)C)ccc2)CC1
0.329502	S1CCN(Cc2cc(NC(=O)c3c(cc([N+]([O-])=O)cc3)C)ccc2)CC1
0.329502	S1CCN(Cc2cc(NC(=O)c3c(cc([N+]([O-])=O)cc3)C)ccc2)CC1
0.329502	S1CCN(Cc2cc(NC(=O)c3c(cc([N+]([O-])=O)cc3)C)ccc2)CC1
0.329502	S1CCN(Cc2cc(NC(=O)c3c(cc([N+]([O-])=O)cc3)C)ccc2)CC1
0.329502	S1CCN(Cc2cc(NC(=O)c3c(cc([N+]([O-])=O)cc3)C)ccc2)CC1
0.329502	S1CCN(Cc2cc(NC(=O)c3c(cc([N+]([O-])=O)cc3)C)ccc2)CC1
0.329502	S1CCN(Cc2cc(NC(=O)c3c(cc([N+]([O-])=O)cc3)C)ccc2)CC1
0.329502	S1CCN(Cc2cc(NC(=O)c3c(cc([N+]([O-])=O)cc3)C)ccc2)CC1
0.328571	O=C(NCC1(CN(Cc2ccccc2)CC1)C)c3nc(ncc3)c4cnccc4
0.328571	O=C(NCC1(CN(Cc2ccccc2)CC1)C)c3nc(ncc3)c4cnccc4
0.328571	O=C(NCC1(CN(Cc2ccccc2)CC1)C)c3nc(ncc3)c4cnccc4
0.328571	O=C(NCC1(CN(Cc2ccccc2)CC1)C)c3nc(ncc3)c4cnccc4
0.328571	O=C(NCC1(CN(Cc2ccccc2)CC1)C)c3nc(ncc3)c4cnccc4
0.328571	O=C(NCC1(CN(Cc2ccccc2)CC1)C)c3nc(ncc3)c4cnccc4
0.328571	O=C(NCC1(CN(Cc2ccccc2)CC1)C)c3nc(ncc3)c4cnccc4
0.328571	O=C(NCC1(CN(Cc2ccccc2)CC1)C)c3nc(ncc3)c4cnccc4
0.328571	O=C(NCC1(CN(Cc2ccccc2)CC1)C)c3nc(ncc3)c4cnccc4
0.328571	O=C(NCC1(CN(Cc2ccccc2)CC1)C)c3nc(ncc3)c4cnccc4
0.328302	S(=O)(=O)(Nc1c(ccc(NC(=O)c2cc(c(cc2)CC)CC)c1)C)c3ccccc3
0.328302	S(=O)(=O)(Nc1c(ccc(NC(=O)c2cc(c(cc2)CC)CC)c1)C)c3ccccc3
0.328302	S(=O)(=O)(Nc1c(ccc(NC(=O)c2cc(c(cc2)CC)CC)c1)C)c3ccccc3
0.328302	S(=O)(=O)(Nc1c(ccc(NC(=O)c2cc(c(cc2)CC)CC)c1)C)c3ccccc3
0.328302	S(=O)(=O)(Nc1c(ccc(NC(=O)c2cc(c(cc2)CC)CC)c1)C)c3ccccc3
0.328302	S(=O)(=O)(Nc1c(ccc(NC(=O)c2cc(c(cc2)CC)CC)c1)C)c3ccccc3
0.328302	S(=O)(=O)(Nc1c(ccc(NC(=O)c2cc(c(cc2)CC)CC)c1)C)c3ccccc3
0.328302	S(=O)(=O)(Nc1c(ccc(NC(=O)c2cc(c(cc2)CC)CC)c1)C)c3ccccc3
0.328302	S(=O)(=O)(Nc1c(ccc(NC(=O)c2cc(c(cc2)CC)CC)c1)C)c3ccccc3
0.328302	S(=O)(=O)(Nc1c(ccc(NC(=O)c2cc(c(cc2)CC)CC)c1)C)c3ccccc3
0.32342	O=C(Nc1cc(NC(=O)CCC=2ON=C(N2)C(C)(C)C)c(cc1)C)c3ccccc3
0.32342	O=C(Nc1cc(NC(=O)CCC=2ON=C(N2)C(C)(C)C)c(cc1)C)c3ccccc3
0.32342	O=C(Nc1cc(NC(=O)CCC=2ON=C(N2)C(C)(C)C)c(cc1)C)c3ccccc3
0.32342	O=C(Nc1cc(NC(=O)CCC=2ON=C(N2)C(C)(C)C)c(cc1)C)c3ccccc3
0.32342	O=C(Nc1cc(NC(=O)CCC=2ON=C(N2)C(C)(C)C)c(cc1)C)c3ccccc3
0.32342	O=C(Nc1cc(NC(=O)CCC=2ON=C(N2)C(C)(C)C)c(cc1)C)c3ccccc3
0.32342	O=C(Nc1cc(NC(=O)CCC=2ON=C(N2)C(C)(C)C)c(cc1)C)c3ccccc3
0.32342	O=C(Nc1cc(NC(=O)CCC=2ON=C(N2)C(C)(C)C)c(cc1)C)c3ccccc3
0.32342	O=C(Nc1cc(NC(=O)CCC=2ON=C(N2)C(C)(C)C)c(cc1)C)c3ccccc3
0.32342	O=C(Nc1cc(NC(=O)CCC=2ON=C(N2)C(C)(C)C)c(cc1)C)c3ccccc3
0.322709	Clc1c(ccc(NC(=O)c2ccc(cc2)CS(=O)(=O)C)c1)C(=O)Nc3cnccc3
0.322709	Clc1c(ccc(NC(=O)c2ccc(cc2)CS(=O)(=O)C)c1)C(=O)Nc3cnccc3
0.322709	Clc1c(ccc(NC(=O)c2ccc(cc2)CS(=O)(=O)C)c1)C(=O)Nc3cnccc3
0.322709	Clc1c(ccc(NC(=O)c2ccc(cc2)CS(=O)(=O)C)c1)C(=O)Nc3cnccc3
0.322709	Clc1c(ccc(NC(=O)c2ccc(cc2)CS(=O)(=O)C)c1)C(=O)Nc3cnccc3
0.322709	Clc1c(ccc(NC(=O)c2ccc(cc2)CS(=O)(=O)C)c1)C(=O)Nc3cnccc3
0.322709	Clc1c(ccc(NC(=O)c2ccc(cc2)CS(=O)(=O)C)c1)C(=O)Nc3cnccc3
0.322709	Clc1c(ccc(NC(=O)c2ccc(cc2)CS(=O)(=O)C)c1)C(=O)Nc3cnccc3
0.322709	Clc1c(ccc(NC(=O)c2ccc(cc2)CS(=O)(=O)C)c1)C(=O)Nc3cnccc3
0.322709	Clc1c(ccc(NC(=O)c2ccc(cc2)CS(=O)(=O)C)c1)C(=O)Nc3cnccc3
0.321705	O=C(O)c1c(ccc(NC(=O)c2nc(ncc2)C3CC3)c1)C
0.321705	O=C(O)c1c(ccc(NC(=O)c2nc(ncc2)C3CC3)c1)C
0.321705	O=C(O)c1c(ccc(NC(=O)c2nc(ncc2)C3CC3)c1)C
0.321705	O=C(O)c1c(ccc(NC(=O)c2nc(ncc2)C3CC3)c1)C
0.321705	O=C(O)c1c(ccc(NC(=O)c2nc(ncc2)C3CC3)c1)C
0.321705	O=C(O)c1c(ccc(NC(=O)c2nc(ncc2)C3CC3)c1)C
0.321705	O=C(O)c1c(ccc(NC(=O)c2nc(ncc2)C3CC3)c1)C
0.321705	O=C(O)c1c(ccc(NC(=O)c2nc(ncc2)C3CC3)c1)C
0.320313	Brc1ccc(S(=O)(=O)Nc2cc(ccc2)C(=O)Nc3c(ccc(NC(=O)c4ccccc4)c3)C)cc1
0.318584	O=C(Nc1ccc(cc1)C=2NC=CC2)c3cc(ccc3)C(=O)NCCC
0.318584	O=C(Nc1ccc(cc1)C=2NC=CC2)c3cc(ccc3)C(=O)NCCC
0.318584	O=C(Nc1ccc(cc1)C=2NC=CC2)c3cc(ccc3)C(=O)NCCC
0.318584	O=C(Nc1ccc(cc1)C=2NC=CC2)c3cc(ccc3)C(=O)NCCC
0.318584	O=C(Nc1ccc(cc1)C=2NC=CC2)c3cc(ccc3)C(=O)NCCC
0.318584	O=C(Nc1ccc(cc1)C=2NC=CC2)c3cc(ccc3)C(=O)NCCC
0.318367	O=C(O)c1c(ccc(NC(=O)c2ccc(cc2)COc3ccccc3)c1)C
0.318367	O=C(O)c1c(ccc(NC(=O)c2ccc(cc2)COc3ccccc3)c1)C
0.318367	O=C(O)c1c(ccc(NC(=O)c2ccc(cc2)COc3ccccc3)c1)C
0.318367	O=C(O)c1c(ccc(NC(=O)c2ccc(cc2)COc3ccccc3)c1)C
0.318367	O=C(O)c1c(ccc(NC(=O)c2ccc(cc2)COc3ccccc3)c1)C
0.318367	O=C(O)c1c(ccc(NC(=O)c2ccc(cc2)COc3ccccc3)c1)C
0.318367	O=C(O)c1c(ccc(NC(=O)c2ccc(cc2)COc3ccccc3)c1)C
0.318367	O=C(O)c1c(ccc(NC(=O)c2ccc(cc2)COc3ccccc3)c1)C
0.318367	O=C(O)c1c(ccc(NC(=O)c2ccc(cc2)COc3ccccc3)c1)C
0.318367	O=C(O)c1c(ccc(NC(=O)c2ccc(cc2)COc3ccccc3)c1)C
0.316726	Brc1c(OCc2ccc(cc2)C(=O)Nc3cc(NS(=O)(=O)c4ccccc4)c(cc3)C)c(Br)cc(c1)C
0.316726	Brc1c(OCc2ccc(cc2)C(=O)Nc3cc(NS(=O)(=O)c4ccccc4)c(cc3)C)c(Br)cc(c1)C
0.316726	Brc1c(OCc2ccc(cc2)C(=O)Nc3cc(NS(=O)(=O)c4ccccc4)c(cc3)C)c(Br)cc(c1)C
0.316726	Brc1c(OCc2ccc(cc2)C(=O)Nc3cc(NS(=O)(=O)c4ccccc4)c(cc3)C)c(Br)cc(c1)C
0.316726	Brc1c(OCc2ccc(cc2)C(=O)Nc3cc(NS(=O)(=O)c4ccccc4)c(cc3)C)c(Br)cc(c1)C
0.316726	Brc1c(OCc2ccc(cc2)C(=O)Nc3cc(NS(=O)(=O)c4ccccc4)c(cc3)C)c(Br)cc(c1)C
0.316726	Brc1c(OCc2ccc(cc2)C(=O)Nc3cc(NS(=O)(=O)c4ccccc4)c(cc3)C)c(Br)cc(c1)C
0.316726	Brc1c(OCc2ccc(cc2)C(=O)Nc3cc(NS(=O)(=O)c4ccccc4)c(cc3)C)c(Br)cc(c1)C
0.316726	Brc1c(OCc2ccc(cc2)C(=O)Nc3cc(NS(=O)(=O)c4ccccc4)c(cc3)C)c(Br)cc(c1)C
0.316726	Brc1c(OCc2ccc(cc2)C(=O)Nc3cc(NS(=O)(=O)c4ccccc4)c(cc3)C)c(Br)cc(c1)C
0.316456	Brc1c(ccc(NC(=O)C(=O)Nc2cc(ccc2)CN3CCCC3)c1)C
0.316456	Brc1c(ccc(NC(=O)C(=O)Nc2cc(ccc2)CN3CCCC3)c1)C
0.316456	Brc1c(ccc(NC(=O)C(=O)Nc2cc(ccc2)CN3CCCC3)c1)C
0.316456	Brc1c(ccc(NC(=O)C(=O)Nc2cc(ccc2)CN3CCCC3)c1)C
0.316456	Brc1c(ccc(NC(=O)C(=O)Nc2cc(ccc2)CN3CCCC3)c1)C
0.316456	Brc1c(ccc(NC(=O)C(=O)Nc2cc(ccc2)CN3CCCC3)c1)C
0.316456	Brc1c(ccc(NC(=O)C(=O)Nc2cc(ccc2)CN3CCCC3)c1)C
0.316456	Brc1c(ccc(NC(=O)C(=O)Nc2cc(ccc2)CN3CCCC3)c1)C
0.316456	Brc1c(ccc(NC(=O)C(=O)Nc2cc(ccc2)CN3CCCC3)c1)C
0.316456	Brc1c(ccc(NC(=O)C(=O)Nc2cc(ccc2)CN3CCCC3)c1)C
0.316	Fc1ccc(cc1)C(=CC(=O)Nc2c(ccc(c2)C(=O)Nc3ccccc3)C)C
0.315574	O=C(N1CCCC1)Nc2cc(NC(=O)c3ccc(NC(=O)Cc4cnccc4)cc3)ccc2
0.315574	O=C(N1CCCC1)Nc2cc(NC(=O)c3ccc(NC(=O)Cc4cnccc4)cc3)ccc2
0.315574	O=C(N1CCCC1)Nc2cc(NC(=O)c3ccc(NC(=O)Cc4cnccc4)cc3)ccc2
0.315574	O=C(N1CCCC1)Nc2cc(NC(=O)c3ccc(NC(=O)Cc4cnccc4)cc3)ccc2
0.315574	O=C(N1CCCC1)Nc2cc(NC(=O)c3ccc(NC(=O)Cc4cnccc4)cc3)ccc2
0.315574	O=C(N1CCCC1)Nc2cc(NC(=O)c3ccc(NC(=O)Cc4cnccc4)cc3)ccc2
0.315574	O=C(N1CCCC1)Nc2cc(NC(=O)c3ccc(NC(=O)Cc4cnccc4)cc3)ccc2
0.315574	O=C(N1CCCC1)Nc2cc(NC(=O)c3ccc(NC(=O)Cc4cnccc4)cc3)ccc2
0.315574	O=C(N1CCCC1)Nc2cc(NC(=O)c3ccc(NC(=O)Cc4cnccc4)cc3)ccc2
0.315574	O=C(N1CCCC1)Nc2cc(NC(=O)c3ccc(NC(=O)Cc4cnccc4)cc3)ccc2
0.315353	O=C(Nc1c(NCc2cnc(nc2)c3ccccc3)cccc1)c4ccc(cc4)C
0.315353	O=C(Nc1c(NCc2cnc(nc2)c3ccccc3)cccc1)c4ccc(cc4)C
0.315353	O=C(Nc1c(NCc2cnc(nc2)c3ccccc3)cccc1)c4ccc(cc4)C
0.315353	O=C(Nc1c(NCc2cnc(nc2)c3ccccc3)cccc1)c4ccc(cc4)C
0.315353	O=C(Nc1c(NCc2cnc(nc2)c3ccccc3)cccc1)c4ccc(cc4)C
0.315353	O=C(Nc1c(NCc2cnc(nc2)c3ccccc3)cccc1)c4ccc(cc4)C
0.315353	O=C(Nc1c(NCc2cnc(nc2)c3ccccc3)cccc1)c4ccc(cc4)C
0.315353	O=C(Nc1c(NCc2cnc(nc2)c3ccccc3)cccc1)c4ccc(cc4)C
0.315353	O=C(Nc1c(NCc2cnc(nc2)c3ccccc3)cccc1)c4ccc(cc4)C
0.315353	O=C(Nc1c(NCc2cnc(nc2)c3ccccc3)cccc1)c4ccc(cc4)C
0.315018	O=C(Nc1cc(NC(=O)CN2N=NC(=C2)CN(C)C)c(cc1)C)c3ccccc3
0.315018	O=C(Nc1cc(NC(=O)CN2N=NC(=C2)CN(C)C)c(cc1)C)c3ccccc3
0.314159	O=C(Nc1c(cncc1)C)c2cc(ccc2)C(=O)Nc3ccccc3
0.314159	O=C(Nc1c(cncc1)C)c2cc(ccc2)C(=O)Nc3ccccc3
0.314159	O=C(Nc1c(cncc1)C)c2cc(ccc2)C(=O)Nc3ccccc3
0.314159	O=C(Nc1c(cncc1)C)c2cc(ccc2)C(=O)Nc3ccccc3
0.314159	O=C(Nc1c(cncc1)C)c2cc(ccc2)C(=O)Nc3ccccc3
0.313869	Clc1c(Cl)ccc(S(=O)(=O)NCc2ccc(cc2)C(=O)Nc3cc(ccc3)CN4CCSCC4)c1
0.313869	Clc1c(Cl)ccc(S(=O)(=O)NCc2ccc(cc2)C(=O)Nc3cc(ccc3)CN4CCSCC4)c1
0.313869	Clc1c(Cl)ccc(S(=O)(=O)NCc2ccc(cc2)C(=O)Nc3cc(ccc3)CN4CCSCC4)c1
0.313869	Clc1c(Cl)ccc(S(=O)(=O)NCc2ccc(cc2)C(=O)Nc3cc(ccc3)CN4CCSCC4)c1
0.313869	Clc1c(Cl)ccc(S(=O)(=O)NCc2ccc(cc2)C(=O)Nc3cc(ccc3)CN4CCSCC4)c1
0.313869	Clc1c(Cl)ccc(S(=O)(=O)NCc2ccc(cc2)C(=O)Nc3cc(ccc3)CN4CCSCC4)c1
0.313869	Clc1c(Cl)ccc(S(=O)(=O)NCc2ccc(cc2)C(=O)Nc3cc(ccc3)CN4CCSCC4)c1
0.313869	Clc1c(Cl)ccc(S(=O)(=O)NCc2ccc(cc2)C(=O)Nc3cc(ccc3)CN4CCSCC4)c1
0.313869	Clc1c(Cl)ccc(S(=O)(=O)NCc2ccc(cc2)C(=O)Nc3cc(ccc3)CN4CCSCC4)c1
0.313869	Clc1c(Cl)ccc(S(=O)(=O)NCc2ccc(cc2)C(=O)Nc3cc(ccc3)CN4CCSCC4)c1
0.311355	S(=O)(=O)(Nc1c(ccc(NC(=O)c2cc(c(O)cc2)CC)c1)C)c3ccccc3
0.311355	S(=O)(=O)(Nc1c(ccc(NC(=O)c2cc(c(O)cc2)CC)c1)C)c3ccccc3
0.311355	S(=O)(=O)(Nc1c(ccc(NC(=O)c2cc(c(O)cc2)CC)c1)C)c3ccccc3
0.311355	S(=O)(=O)(Nc1c(ccc(NC(=O)c2cc(c(O)cc2)CC)c1)C)c3ccccc3
0.311355	S(=O)(=O)(Nc1c(ccc(NC(=O)c2cc(c(O)cc2)CC)c1)C)c3ccccc3
0.311355	S(=O)(=O)(Nc1c(ccc(NC(=O)c2cc(c(O)cc2)CC)c1)C)c3ccccc3
0.311355	S(=O)(=O)(Nc1c(ccc(NC(=O)c2cc(c(O)cc2)CC)c1)C)c3ccccc3
0.311355	S(=O)(=O)(Nc1c(ccc(NC(=O)c2cc(c(O)cc2)CC)c1)C)c3ccccc3
0.311355	S(=O)(=O)(Nc1c(ccc(NC(=O)c2cc(c(O)cc2)CC)c1)C)c3ccccc3
0.311355	S(=O)(=O)(Nc1c(ccc(NC(=O)c2cc(c(O)cc2)CC)c1)C)c3ccccc3
0.309013	S1CCN(Cc2cc(NC(=O)c3cc(NC(C)C)ccc3)ccc2)CC1
0.309013	S1CCN(Cc2cc(NC(=O)c3cc(NC(C)C)ccc3)ccc2)CC1
0.309013	S1CCN(Cc2cc(NC(=O)c3cc(NC(C)C)ccc3)ccc2)CC1
0.309013	S1CCN(Cc2cc(NC(=O)c3cc(NC(C)C)ccc3)ccc2)CC1
0.309013	S1CCN(Cc2cc(NC(=O)c3cc(NC(C)C)ccc3)ccc2)CC1
0.309013	S1CCN(Cc2cc(NC(=O)c3cc(NC(C)C)ccc3)ccc2)CC1
0.309013	S1CCN(Cc2cc(NC(=O)c3cc(NC(C)C)ccc3)ccc2)CC1
0.309013	S1CCN(Cc2cc(NC(=O)c3cc(NC(C)C)ccc3)ccc2)CC1
0.309013	S1CCN(Cc2cc(NC(=O)c3cc(NC(C)C)ccc3)ccc2)CC1
0.309013	S1CCN(Cc2cc(NC(=O)c3cc(NC(C)C)ccc3)ccc2)CC1
0.307971	O=C(N1CCNCC1)Nc2cc(NC(=O)C(=O)Nc3c(ccc(c4cnc(OC)cc4)c3)C)ccc2
0.307339	O=C(Nc1ccccc1)c2cc(N)c(cc2)C
0.307339	O=C(Nc1ccccc1)c2cc(N)c(cc2)C
0.307339	O=C(Nc1ccccc1)c2cc(N)c(cc2)C
0.307339	O=C(Nc1ccccc1)c2cc(N)c(cc2)C
0.307339	O=C(Nc1ccccc1)c2cc(N)c(cc2)C
0.307339	O=C(Nc1ccccc1)c2cc(N)c(cc2)C
0.307339	O=C(Nc1ccccc1)c2cc(N)c(cc2)C
0.307339	O=C(Nc1ccccc1)c2cc(N)c(cc2)C
0.307339	O=C(Nc1ccccc1)c2cc(N)c(cc2)C
0.307339	O=C(Nc1ccccc1)c2cc(N)c(cc2)C
0.307143	Brc1c2c(cnc1)cc(cc2)C(=O)Nc3c(ccc(NC(=O)c4ccccc4)c3)C
0.307143	Brc1c2c(cnc1)cc(cc2)C(=O)Nc3c(ccc(NC(=O)c4ccccc4)c3)C
0.307143	Brc1c2c(cnc1)cc(cc2)C(=O)Nc3c(ccc(NC(=O)c4ccccc4)c3)C
0.307143	Brc1c2c(cnc1)cc(cc2)C(=O)Nc3c(ccc(NC(=O)c4ccccc4)c3)C
0.307143	Brc1c2c(cnc1)cc(cc2)C(=O)Nc3c(ccc(NC(=O)c4ccccc4)c3)C
0.307143	Brc1c2c(cnc1)cc(cc2)C(=O)Nc3c(ccc(NC(=O)c4ccccc4)c3)C
0.307143	Brc1c2c(cnc1)cc(cc2)C(=O)Nc3c(ccc(NC(=O)c4ccccc4)c3)C
0.307143	Brc1c2c(cnc1)cc(cc2)C(=O)Nc3c(ccc(NC(=O)c4ccccc4)c3)C
0.307143	Brc1c2c(cnc1)cc(cc2)C(=O)Nc3c(ccc(NC(=O)c4ccccc4)c3)C
0.307143	Brc1c2c(cnc1)cc(cc2)C(=O)Nc3c(ccc(NC(=O)c4ccccc4)c3)C
0.307087	[O-][N+](=O)c1cc(c(cc1)C(=O)Nc2cc(c3ccncc3)ccc2)C
0.307087	[O-][N+](=O)c1cc(c(cc1)C(=O)Nc2cc(c3ccncc3)ccc2)C
0.307087	[O-][N+](=O)c1cc(c(cc1)C(=O)Nc2cc(c3ccncc3)ccc2)C
0.307087	[O-][N+](=O)c1cc(c(cc1)C(=O)Nc2cc(c3ccncc3)ccc2)C
0.307087	[O-][N+](=O)c1cc(c(cc1)C(=O)Nc2cc(c3ccncc3)ccc2)C
0.307087	[O-][N+](=O)c1cc(c(cc1)C(=O)Nc2cc(c3ccncc3)ccc2)C
0.307054	O=C(Nc1cc(ccc1)C(=O)Nc2cc(OCC)c(OCC)cc2)c3cnccc3
0.307054	O=C(Nc1cc(ccc1)C(=O)Nc2cc(OCC)c(OCC)cc2)c3cnccc3
0.307054	O=C(Nc1cc(ccc1)C(=O)Nc2cc(OCC)c(OCC)cc2)c3cnccc3
0.307054	O=C(Nc1cc(ccc1)C(=O)Nc2cc(OCC)c(OCC)cc2)c3cnccc3
0.307054	O=C(Nc1cc(ccc1)C(=O)Nc2cc(OCC)c(OCC)cc2)c3cnccc3
0.307054	O=C(Nc1cc(ccc1)C(=O)Nc2cc(OCC)c(OCC)cc2)c3cnccc3
0.307054	O=C(Nc1cc(ccc1)C(=O)Nc2cc(OCC)c(OCC)cc2)c3cnccc3
0.307054	O=C(Nc1cc(ccc1)C(=O)Nc2cc(OCC)c(OCC)cc2)c3cnccc3
0.307054	O=C(Nc1cc(ccc1)C(=O)Nc2cc(OCC)c(OCC)cc2)c3cnccc3
0.307054	O=C(Nc1cc(ccc1)C(=O)Nc2cc(OCC)c(OCC)cc2)c3cnccc3
0.306122	S(=O)(=O)(Cc1ccc(cc1)C(=O)Nc2cc(c(cc2)C)C(=O)O)C
0.306122	S(=O)(=O)(Cc1ccc(cc1)C(=O)Nc2cc(c(cc2)C)C(=O)O)C
0.306122	S(=O)(=O)(Cc1ccc(cc1)C(=O)Nc2cc(c(cc2)C)C(=O)O)C
0.306122	S(=O)(=O)(Cc1ccc(cc1)C(=O)Nc2cc(c(cc2)C)C(=O)O)C
0.306122	S(=O)(=O)(Cc1ccc(cc1)C(=O)Nc2cc(c(cc2)C)C(=O)O)C
0.306122	S(=O)(=O)(Cc1ccc(cc1)C(=O)Nc2cc(c(cc2)C)C(=O)O)C
0.306122	S(=O)(=O)(Cc1ccc(cc1)C(=O)Nc2cc(c(cc2)C)C(=O)O)C
0.306122	S(=O)(=O)(Cc1ccc(cc1)C(=O)Nc2cc(c(cc2)C)C(=O)O)C
0.306122	S(=O)(=O)(Cc1ccc(cc1)C(=O)Nc2cc(c(cc2)C)C(=O)O)C
0.306122	S(=O)(=O)(Cc1ccc(cc1)C(=O)Nc2cc(c(cc2)C)C(=O)O)C
0.305842	S1C(=NC=C1C(=O)Nc2cc(ccc2)CN3CCSCC3)c4cc5OCOc5cc4
0.305842	S1C(=NC=C1C(=O)Nc2cc(ccc2)CN3CCSCC3)c4cc5OCOc5cc4
0.305842	S1C(=NC=C1C(=O)Nc2cc(ccc2)CN3CCSCC3)c4cc5OCOc5cc4
0.305842	S1C(=NC=C1C(=O)Nc2cc(ccc2)CN3CCSCC3)c4cc5OCOc5cc4
0.305842	S1C(=NC=C1C(=O)Nc2cc(ccc2)CN3CCSCC3)c4cc5OCOc5cc4
0.305842	S1C(=NC=C1C(=O)Nc2cc(ccc2)CN3CCSCC3)c4cc5OCOc5cc4
0.305842	S1C(=NC=C1C(=O)Nc2cc(ccc2)CN3CCSCC3)c4cc5OCOc5cc4
0.305842	S1C(=NC=C1C(=O)Nc2cc(ccc2)CN3CCSCC3)c4cc5OCOc5cc4
0.305842	S1C(=NC=C1C(=O)Nc2cc(ccc2)CN3CCSCC3)c4cc5OCOc5cc4
0.305842	S1C(=NC=C1C(=O)Nc2cc(ccc2)CN3CCSCC3)c4cc5OCOc5cc4
0.304348	O=C(OCC=1ON=C(N1)c2cnccc2)c3ccc(Nc4ncccn4)cc3
0.304183	Fc1c(NC(=O)C=C)cc(NC(=O)c2c(F)cc(c3cc(c(cc3)C)C)cc2)cc1
0.304183	Fc1c(NC(=O)C=C)cc(NC(=O)c2c(F)cc(c3cc(c(cc3)C)C)cc2)cc1
0.303502	Clc1c(ccc(NC(=O)c2cc(c(cc2)CC)CC)c1)C(=O)Nc3cnccc3
0.303502	Clc1c(ccc(NC(=O)c2cc(c(cc2)CC)CC)c1)C(=O)Nc3cnccc3
0.303502	Clc1c(ccc(NC(=O)c2cc(c(cc2)CC)CC)c1)C(=O)Nc3cnccc3
0.303502	Clc1c(ccc(NC(=O)c2cc(c(cc2)CC)CC)c1)C(=O)Nc3cnccc3
0.303502	Clc1c(ccc(NC(=O)c2cc(c(cc2)CC)CC)c1)C(=O)Nc3cnccc3
0.303502	Clc1c(ccc(NC(=O)c2cc(c(cc2)CC)CC)c1)C(=O)Nc3cnccc3
0.303502	Clc1c(ccc(NC(=O)c2cc(c(cc2)CC)CC)c1)C(=O)Nc3cnccc3
0.303502	Clc1c(ccc(NC(=O)c2cc(c(cc2)CC)CC)c1)C(=O)Nc3cnccc3
0.303448	O=C(Nc1cc(c(NC(=O)CC)cc1)C)c2c(nc(nc2)c3ccccc3)C(C)(C)C
0.303448	O=C(Nc1cc(c(NC(=O)CC)cc1)C)c2c(nc(nc2)c3ccccc3)C(C)(C)C
0.303448	O=C(Nc1cc(c(NC(=O)CC)cc1)C)c2c(nc(nc2)c3ccccc3)C(C)(C)C
0.303448	O=C(Nc1cc(c(NC(=O)CC)cc1)C)c2c(nc(nc2)c3ccccc3)C(C)(C)C
0.303448	O=C(Nc1cc(c(NC(=O)CC)cc1)C)c2c(nc(nc2)c3ccccc3)C(C)(C)C
0.303448	O=C(Nc1cc(c(NC(=O)CC)cc1)C)c2c(nc(nc2)c3ccccc3)C(C)(C)C
0.303448	O=C(Nc1cc(c(NC(=O)CC)cc1)C)c2c(nc(nc2)c3ccccc3)C(C)(C)C
0.303448	O=C(Nc1cc(c(NC(=O)CC)cc1)C)c2c(nc(nc2)c3ccccc3)C(C)(C)C
0.303448	O=C(Nc1cc(c(NC(=O)CC)cc1)C)c2c(nc(nc2)c3ccccc3)C(C)(C)C
0.303448	O=C(Nc1cc(c(NC(=O)CC)cc1)C)c2c(nc(nc2)c3ccccc3)C(C)(C)C
0.303249	S(c1ccc(cc1)C(=O)Nc2cc3c(cc2)C(=O)CCC3)Cc4cnccc4
0.303249	S(c1ccc(cc1)C(=O)Nc2cc3c(cc2)C(=O)CCC3)Cc4cnccc4
0.303249	S(c1ccc(cc1)C(=O)Nc2cc3c(cc2)C(=O)CCC3)Cc4cnccc4
0.303249	S(c1ccc(cc1)C(=O)Nc2cc3c(cc2)C(=O)CCC3)Cc4cnccc4
0.303249	S(c1ccc(cc1)C(=O)Nc2cc3c(cc2)C(=O)CCC3)Cc4cnccc4
0.303249	S(c1ccc(cc1)C(=O)Nc2cc3c(cc2)C(=O)CCC3)Cc4cnccc4
0.303249	S(c1ccc(cc1)C(=O)Nc2cc3c(cc2)C(=O)CCC3)Cc4cnccc4
0.303249	S(c1ccc(cc1)C(=O)Nc2cc3c(cc2)C(=O)CCC3)Cc4cnccc4
0.303249	S(c1ccc(cc1)C(=O)Nc2cc3c(cc2)C(=O)CCC3)Cc4cnccc4
0.303249	S(c1ccc(cc1)C(=O)Nc2cc3c(cc2)C(=O)CCC3)Cc4cnccc4
0.303249	FC(F)Oc1ccc(cc1)C(NC(=O)C(=O)Nc2cc(NC(=O)c3ccncc3)c(cc2)C)CC
0.303249	FC(F)Oc1ccc(cc1)C(NC(=O)C(=O)Nc2cc(NC(=O)c3ccncc3)c(cc2)C)CC
0.301818	O=C(N1CCCC1)c2cc(c(NC(=O)C=3NC(=CC3)CCc4ccccc4)cc2)C
0.301818	O=C(N1CCCC1)c2cc(c(NC(=O)C=3NC(=CC3)CCc4ccccc4)cc2)C
0.301818	O=C(N1CCCC1)c2cc(c(NC(=O)C=3NC(=CC3)CCc4ccccc4)cc2)C
0.301818	O=C(N1CCCC1)c2cc(c(NC(=O)C=3NC(=CC3)CCc4ccccc4)cc2)C
0.301818	O=C(N1CCCC1)c2cc(c(NC(=O)C=3NC(=CC3)CCc4ccccc4)cc2)C
0.301818	O=C(N1CCCC1)c2cc(c(NC(=O)C=3NC(=CC3)CCc4ccccc4)cc2)C
0.301818	O=C(N1CCCC1)c2cc(c(NC(=O)C=3NC(=CC3)CCc4ccccc4)cc2)C
0.301818	O=C(N1CCCC1)c2cc(c(NC(=O)C=3NC(=CC3)CCc4ccccc4)cc2)C
0.301818	O=C(N1CCCC1)c2cc(c(NC(=O)C=3NC(=CC3)CCc4ccccc4)cc2)C
0.301818	O=C(N1CCCC1)c2cc(c(NC(=O)C=3NC(=CC3)CCc4ccccc4)cc2)C
0.301075	O=C(Nc1cc(NC(=O)C2=C(OC(=C2)COc3ccc(OC)cc3)C)c(cc1)C)c4ccccc4
0.300781	S1CCN(C(=O)c2cc(NC(=O)c3ccc(NC(=O)Cc4cnccc4)cc3)ccc2)CC1
0.300781	S1CCN(C(=O)c2cc(NC(=O)c3ccc(NC(=O)Cc4cnccc4)cc3)ccc2)CC1
0.300781	S1CCN(C(=O)c2cc(NC(=O)c3ccc(NC(=O)Cc4cnccc4)cc3)ccc2)CC1
0.300781	S1CCN(C(=O)c2cc(NC(=O)c3ccc(NC(=O)Cc4cnccc4)cc3)ccc2)CC1
0.300781	S1CCN(C(=O)c2cc(NC(=O)c3ccc(NC(=O)Cc4cnccc4)cc3)ccc2)CC1
0.300781	S1CCN(C(=O)c2cc(NC(=O)c3ccc(NC(=O)Cc4cnccc4)cc3)ccc2)CC1
0.300781	S1CCN(C(=O)c2cc(NC(=O)c3ccc(NC(=O)Cc4cnccc4)cc3)ccc2)CC1
0.300781	S1CCN(C(=O)c2cc(NC(=O)c3ccc(NC(=O)Cc4cnccc4)cc3)ccc2)CC1
0.300781	S1CCN(C(=O)c2cc(NC(=O)c3ccc(NC(=O)Cc4cnccc4)cc3)ccc2)CC1
0.300781	S1CCN(C(=O)c2cc(NC(=O)c3ccc(NC(=O)Cc4cnccc4)cc3)ccc2)CC1
0.300725	S(=O)(=O)(Nc1c(ccc(NC(=O)c2c(cccc2)Cc3ccccc3)c1)C)c4ccccc4
0.300725	S(=O)(=O)(Nc1c(ccc(NC(=O)c2c(cccc2)Cc3ccccc3)c1)C)c4ccccc4
0.300725	S(=O)(=O)(Nc1c(ccc(NC(=O)c2c(cccc2)Cc3ccccc3)c1)C)c4ccccc4
0.300725	S(=O)(=O)(Nc1c(ccc(NC(=O)c2c(cccc2)Cc3ccccc3)c1)C)c4ccccc4
0.300725	S(=O)(=O)(Nc1c(ccc(NC(=O)c2c(cccc2)Cc3ccccc3)c1)C)c4ccccc4
0.300725	S(=O)(=O)(Nc1c(ccc(NC(=O)c2c(cccc2)Cc3ccccc3)c1)C)c4ccccc4
0.300725	S(=O)(=O)(Nc1c(ccc(NC(=O)c2c(cccc2)Cc3ccccc3)c1)C)c4ccccc4
0.300725	S(=O)(=O)(Nc1c(ccc(NC(=O)c2c(cccc2)Cc3ccccc3)c1)C)c4ccccc4
0.300725	S(=O)(=O)(Nc1c(ccc(NC(=O)c2c(cccc2)Cc3ccccc3)c1)C)c4ccccc4
0.300725	S(=O)(=O)(Nc1c(ccc(NC(=O)c2c(cccc2)Cc3ccccc3)c1)C)c4ccccc4
0.300448	O=C(N)c1cc(Nc2nc(ccn2)C)ccc1
0.300448	O=C(N)c1cc(Nc2nc(ccn2)C)ccc1
0.300448	O=C(N)c1cc(Nc2nc(ccn2)C)ccc1
0.300448	O=C(N)c1cc(Nc2nc(ccn2)C)ccc1
0.300448	O=C(N)c1cc(Nc2nc(ccn2)C)ccc1
0.300448	O=C(N)c1cc(Nc2nc(ccn2)C)ccc1
0.300448	O=C(N)c1cc(Nc2nc(ccn2)C)ccc1
0.300448	O=C(N)c1cc(Nc2nc(ccn2)C)ccc1
0.300448	O=C(N)c1cc(Nc2nc(ccn2)C)ccc1
0.300395	Fc1cc(ccc1)C(=O)Nc2cc(ccc2)CNC(=O)C(=O)NCc3ccc(cc3)CN4CCNCC4
0.300395	Fc1cc(ccc1)C(=O)Nc2cc(ccc2)CNC(=O)C(=O)NCc3ccc(cc3)CN4CCNCC4
0.300395	Fc1cc(ccc1)C(=O)Nc2cc(ccc2)CNC(=O)C(=O)NCc3ccc(cc3)CN4CCNCC4
0.300395	Fc1cc(ccc1)C(=O)Nc2cc(ccc2)CNC(=O)C(=O)NCc3ccc(cc3)CN4CCNCC4
0.300395	Fc1cc(ccc1)C(=O)Nc2cc(ccc2)CNC(=O)C(=O)NCc3ccc(cc3)CN4CCNCC4
0.300395	Fc1cc(ccc1)C(=O)Nc2cc(ccc2)CNC(=O)C(=O)NCc3ccc(cc3)CN4CCNCC4
0.300395	Fc1cc(ccc1)C(=O)Nc2cc(ccc2)CNC(=O)C(=O)NCc3ccc(cc3)CN4CCNCC4
0.300395	Fc1cc(ccc1)C(=O)Nc2cc(ccc2)CNC(=O)C(=O)NCc3ccc(cc3)CN4CCNCC4
0.300395	Fc1cc(ccc1)C(=O)Nc2cc(ccc2)CNC(=O)C(=O)NCc3ccc(cc3)CN4CCNCC4
0.300395	Fc1cc(ccc1)C(=O)Nc2cc(ccc2)CNC(=O)C(=O)NCc3ccc(cc3)CN4CCNCC4
0.299625	O=C(Nc1cc(c(c2ccncc2)cc1)C)c3cc4NCCc4cc3
0.297959	Brc1cc(Br)cc(c1)C(=O)Nc2cc(Cl)c(cc2)C(=O)Nc3cnccc3
0.297959	Brc1cc(Br)cc(c1)C(=O)Nc2cc(Cl)c(cc2)C(=O)Nc3cnccc3
0.297959	Brc1cc(Br)cc(c1)C(=O)Nc2cc(Cl)c(cc2)C(=O)Nc3cnccc3
0.297959	Brc1cc(Br)cc(c1)C(=O)Nc2cc(Cl)c(cc2)C(=O)Nc3cnccc3
0.296875	S(Cc1ccc(cc1)C(=O)Nc2ccccc2)CC(=O)Nc3c(OC)ccc(c3)C
0.296875	S(Cc1ccc(cc1)C(=O)Nc2ccccc2)CC(=O)Nc3c(OC)ccc(c3)C
0.296703	S1C=NC(=C1)COc2c(OC)cc(cc2)C(=O)Nc3cc(c4ccncc4)ccc3
0.296703	S1C=NC(=C1)COc2c(OC)cc(cc2)C(=O)Nc3cc(c4ccncc4)ccc3
0.296703	S1C=NC(=C1)COc2c(OC)cc(cc2)C(=O)Nc3cc(c4ccncc4)ccc3
0.296703	S1C=NC(=C1)COc2c(OC)cc(cc2)C(=O)Nc3cc(c4ccncc4)ccc3
0.296703	S1C=NC(=C1)COc2c(OC)cc(cc2)C(=O)Nc3cc(c4ccncc4)ccc3
0.296	O=C(Nc1c(cncc1)C)C=2NC(=CC2)CCc3ccccc3
0.296	O=C(Nc1c(cncc1)C)C=2NC(=CC2)CCc3ccccc3
0.296	O=C(Nc1c(cncc1)C)C=2NC(=CC2)CCc3ccccc3
0.296	O=C(Nc1c(cncc1)C)C=2NC(=CC2)CCc3ccccc3
0.296	O=C(Nc1c(cncc1)C)C=2NC(=CC2)CCc3ccccc3
0.296	O=C(Nc1c(cncc1)C)C=2NC(=CC2)CCc3ccccc3
0.296	O=C(Nc1c(cncc1)C)C=2NC(=CC2)CCc3ccccc3
0.296	O=C(Nc1c(cncc1)C)C=2NC(=CC2)CCc3ccccc3
0.296	O=C(Nc1c(cncc1)C)C=2NC(=CC2)CCc3ccccc3
0.296	O=C(Nc1c(cncc1)C)C=2NC(=CC2)CCc3ccccc3
0.295833	O=C(O)c1cc(NC(=O)C=2OC=CC2)c(cc1)C
0.295833	O=C(O)c1cc(NC(=O)C=2OC=CC2)c(cc1)C
0.295833	O=C(O)c1cc(NC(=O)C=2OC=CC2)c(cc1)C
0.295833	O=C(O)c1cc(NC(=O)C=2OC=CC2)c(cc1)C
0.295833	O=C(O)c1cc(NC(=O)C=2OC=CC2)c(cc1)C
0.295833	O=C(O)c1cc(NC(=O)C=2OC=CC2)c(cc1)C
0.295833	O=C(O)c1cc(NC(=O)C=2OC=CC2)c(cc1)C
0.295833	O=C(O)c1cc(NC(=O)C=2OC=CC2)c(cc1)C
0.295833	O=C(O)c1cc(NC(=O)C=2OC=CC2)c(cc1)C
0.295833	O=C(O)c1cc(NC(=O)C=2OC=CC2)c(cc1)C
0.294776	O=C(NCC(C)C)c1cc(c(NC(=O)C=2NC(=CC2)CCc3ccccc3)cc1)C
0.294776	O=C(NCC(C)C)c1cc(c(NC(=O)C=2NC(=CC2)CCc3ccccc3)cc1)C
0.294776	O=C(NCC(C)C)c1cc(c(NC(=O)C=2NC(=CC2)CCc3ccccc3)cc1)C
0.294776	O=C(NCC(C)C)c1cc(c(NC(=O)C=2NC(=CC2)CCc3ccccc3)cc1)C
0.294776	O=C(NCC(C)C)c1cc(c(NC(=O)C=2NC(=CC2)CCc3ccccc3)cc1)C
0.294776	O=C(NCC(C)C)c1cc(c(NC(=O)C=2NC(=CC2)CCc3ccccc3)cc1)C
0.294776	O=C(NCC(C)C)c1cc(c(NC(=O)C=2NC(=CC2)CCc3ccccc3)cc1)C
0.294776	O=C(NCC(C)C)c1cc(c(NC(=O)C=2NC(=CC2)CCc3ccccc3)cc1)C
0.294776	O=C(NCC(C)C)c1cc(c(NC(=O)C=2NC(=CC2)CCc3ccccc3)cc1)C
0.294776	O=C(NCC(C)C)c1cc(c(NC(=O)C=2NC(=CC2)CCc3ccccc3)cc1)C
0.294355	O=C(Nc1c(cncc1)C)c2cc(c(O)cc2)CC
0.294355	O=C(Nc1c(cncc1)C)c2cc(c(O)cc2)CC
0.294355	O=C(Nc1c(cncc1)C)c2cc(c(O)cc2)CC
0.294326	Brc1c(OCC=2ON=C(C2)C)ccc(c1)C(=O)Nc3c(ccc(c3)C(=O)Nc4ccccc4)C
0.294326	Brc1c(OCC=2ON=C(C2)C)ccc(c1)C(=O)Nc3c(ccc(c3)C(=O)Nc4ccccc4)C
0.294326	Brc1c(OCC=2ON=C(C2)C)ccc(c1)C(=O)Nc3c(ccc(c3)C(=O)Nc4ccccc4)C
0.294326	Brc1c(OCC=2ON=C(C2)C)ccc(c1)C(=O)Nc3c(ccc(c3)C(=O)Nc4ccccc4)C
0.294326	Brc1c(OCC=2ON=C(C2)C)ccc(c1)C(=O)Nc3c(ccc(c3)C(=O)Nc4ccccc4)C
0.294326	Brc1c(OCC=2ON=C(C2)C)ccc(c1)C(=O)Nc3c(ccc(c3)C(=O)Nc4ccccc4)C
0.294326	Brc1c(OCC=2ON=C(C2)C)ccc(c1)C(=O)Nc3c(ccc(c3)C(=O)Nc4ccccc4)C
0.294326	Brc1c(OCC=2ON=C(C2)C)ccc(c1)C(=O)Nc3c(ccc(c3)C(=O)Nc4ccccc4)C
0.294326	Brc1c(OCC=2ON=C(C2)C)ccc(c1)C(=O)Nc3c(ccc(c3)C(=O)Nc4ccccc4)C
0.294326	Brc1c(OCC=2ON=C(C2)C)ccc(c1)C(=O)Nc3c(ccc(c3)C(=O)Nc4ccccc4)C
0.294118	O=C(Nc1cc(NC(=O)CN2CCCCC2)c(cc1)C)C=O
0.294118	FC(F)(F)c1cc(NC(=O)c2cc(O)c(cc2)C)ccc1
0.294118	FC(F)(F)c1cc(NC(=O)c2cc(O)c(cc2)C)ccc1
0.293919	O=C(OC(C)(C)C)NC(C(=O)Nc1c(ccc(NC(=O)c2ccccc2)c1)C)Cc3cc(C#N)ccc3
0.293919	O=C(OC(C)(C)C)NC(C(=O)Nc1c(ccc(NC(=O)c2ccccc2)c1)C)Cc3cc(C#N)ccc3
0.293919	O=C(OC(C)(C)C)NC(C(=O)Nc1c(ccc(NC(=O)c2ccccc2)c1)C)Cc3cc(C#N)ccc3
0.293919	O=C(OC(C)(C)C)NC(C(=O)Nc1c(ccc(NC(=O)c2ccccc2)c1)C)Cc3cc(C#N)ccc3
0.293919	O=C(OC(C)(C)C)NC(C(=O)Nc1c(ccc(NC(=O)c2ccccc2)c1)C)Cc3cc(C#N)ccc3
0.293919	O=C(OC(C)(C)C)NC(C(=O)Nc1c(ccc(NC(=O)c2ccccc2)c1)C)Cc3cc(C#N)ccc3
0.293919	O=C(OC(C)(C)C)NC(C(=O)Nc1c(ccc(NC(=O)c2ccccc2)c1)C)Cc3cc(C#N)ccc3
0.293919	O=C(OC(C)(C)C)NC(C(=O)Nc1c(ccc(NC(=O)c2ccccc2)c1)C)Cc3cc(C#N)ccc3
0.293919	O=C(OC(C)(C)C)NC(C(=O)Nc1c(ccc(NC(=O)c2ccccc2)c1)C)Cc3cc(C#N)ccc3
0.293919	O=C(OC(C)(C)C)NC(C(=O)Nc1c(ccc(NC(=O)c2ccccc2)c1)C)Cc3cc(C#N)ccc3
0.293478	Fc1c(cc(cc1)C(=O)Nc2c(cccc2)CN3CCN(C(=O)C)CC3)C=O
0.293478	Fc1c(cc(cc1)C(=O)Nc2c(cccc2)CN3CCN(C(=O)C)CC3)C=O
0.293478	Fc1c(cc(cc1)C(=O)Nc2c(cccc2)CN3CCN(C(=O)C)CC3)C=O
0.293478	Fc1c(cc(cc1)C(=O)Nc2c(cccc2)CN3CCN(C(=O)C)CC3)C=O
0.293478	Fc1c(cc(cc1)C(=O)Nc2c(cccc2)CN3CCN(C(=O)C)CC3)C=O
0.293478	Fc1c(cc(cc1)C(=O)Nc2c(cccc2)CN3CCN(C(=O)C)CC3)C=O
0.293478	Fc1c(cc(cc1)C(=O)Nc2c(cccc2)CN3CCN(C(=O)C)CC3)C=O
0.293478	Fc1c(cc(cc1)C(=O)Nc2c(cccc2)CN3CCN(C(=O)C)CC3)C=O
0.293478	Fc1c(cc(cc1)C(=O)Nc2c(cccc2)CN3CCN(C(=O)C)CC3)C=O
0.293478	Fc1c(cc(cc1)C(=O)Nc2c(cccc2)CN3CCN(C(=O)C)CC3)C=O
0.293286	O=C(OCC1CCN(Cc2ccc(cc2)C(=O)OC)CC1)c3c(NC(=O)c4cc(ccc4)C)cccc3
0.293286	O=C(OCC1CCN(Cc2ccc(cc2)C(=O)OC)CC1)c3c(NC(=O)c4cc(ccc4)C)cccc3
0.293286	O=C(OCC1CCN(Cc2ccc(cc2)C(=O)OC)CC1)c3c(NC(=O)c4cc(ccc4)C)cccc3
0.293286	O=C(OCC1CCN(Cc2ccc(cc2)C(=O)OC)CC1)c3c(NC(=O)c4cc(ccc4)C)cccc3
0.293286	O=C(OCC1CCN(Cc2ccc(cc2)C(=O)OC)CC1)c3c(NC(=O)c4cc(ccc4)C)cccc3
0.293286	O=C(OCC1CCN(Cc2ccc(cc2)C(=O)OC)CC1)c3c(NC(=O)c4cc(ccc4)C)cccc3
0.292969	Brc1c(OCc2ccc(cc2)C(=O)Nc3c(cncc3)C)c(Br)cc(c1)C
0.292969	Brc1c(OCc2ccc(cc2)C(=O)Nc3c(cncc3)C)c(Br)cc(c1)C
0.292887	O=C(Nc1cc(ccc1)C(=O)Nc2cnc(NC(=O)c3cc(O)ccc3)cc2)c4cnccc4
0.292887	O=C(Nc1cc(ccc1)C(=O)Nc2cnc(NC(=O)c3cc(O)ccc3)cc2)c4cnccc4
0.292887	O=C(Nc1cc(ccc1)C(=O)Nc2cnc(NC(=O)c3cc(O)ccc3)cc2)c4cnccc4
0.292887	O=C(Nc1cc(ccc1)C(=O)Nc2cnc(NC(=O)c3cc(O)ccc3)cc2)c4cnccc4
0.292887	O=C(Nc1cc(ccc1)C(=O)Nc2cnc(NC(=O)c3cc(O)ccc3)cc2)c4cnccc4
0.292887	O=C(Nc1cc(ccc1)C(=O)Nc2cnc(NC(=O)c3cc(O)ccc3)cc2)c4cnccc4
0.292887	O=C(Nc1cc(ccc1)C(=O)Nc2cnc(NC(=O)c3cc(O)ccc3)cc2)c4cnccc4
0.292887	O=C(Nc1cc(ccc1)C(=O)Nc2cnc(NC(=O)c3cc(O)ccc3)cc2)c4cnccc4
0.292887	O=C(Nc1cc(ccc1)C(=O)Nc2cnc(NC(=O)c3cc(O)ccc3)cc2)c4cnccc4
0.292887	O=C(Nc1cc(ccc1)C(=O)Nc2cnc(NC(=O)c3cc(O)ccc3)cc2)c4cnccc4
0.292308	Brc1cc(Cl)c(NNC(=O)c2ccc(NC(=O)Cc3cnccc3)cc2)cc1
0.292308	Brc1cc(Cl)c(NNC(=O)c2ccc(NC(=O)Cc3cnccc3)cc2)cc1
0.292308	Brc1cc(Cl)c(NNC(=O)c2ccc(NC(=O)Cc3cnccc3)cc2)cc1
0.292308	Brc1cc(Cl)c(NNC(=O)c2ccc(NC(=O)Cc3cnccc3)cc2)cc1
0.292308	Brc1cc(Cl)c(NNC(=O)c2ccc(NC(=O)Cc3cnccc3)cc2)cc1
0.292308	Brc1cc(Cl)c(NNC(=O)c2ccc(NC(=O)Cc3cnccc3)cc2)cc1
0.292308	Brc1cc(Cl)c(NNC(=O)c2ccc(NC(=O)Cc3cnccc3)cc2)cc1
0.292308	Brc1cc(Cl)c(NNC(=O)c2ccc(NC(=O)Cc3cnccc3)cc2)cc1
0.292308	Brc1cc(Cl)c(NNC(=O)c2ccc(NC(=O)Cc3cnccc3)cc2)cc1
0.292308	Brc1cc(Cl)c(NNC(=O)c2ccc(NC(=O)Cc3cnccc3)cc2)cc1
0.291971	O=C(OC(C)(C)C)Nc1c(cc(cc1)C(=O)Nc2cc(N3CCC(CC3)C)ccc2)C
0.291971	O=C(OC(C)(C)C)Nc1c(cc(cc1)C(=O)Nc2cc(N3CCC(CC3)C)ccc2)C
0.291971	O=C(OC(C)(C)C)Nc1c(cc(cc1)C(=O)Nc2cc(N3CCC(CC3)C)ccc2)C
0.291971	O=C(OC(C)(C)C)Nc1c(cc(cc1)C(=O)Nc2cc(N3CCC(CC3)C)ccc2)C
0.291971	O=C(OC(C)(C)C)Nc1c(cc(cc1)C(=O)Nc2cc(N3CCC(CC3)C)ccc2)C
0.291971	O=C(OC(C)(C)C)Nc1c(cc(cc1)C(=O)Nc2cc(N3CCC(CC3)C)ccc2)C
0.291971	O=C(OC(C)(C)C)Nc1c(cc(cc1)C(=O)Nc2cc(N3CCC(CC3)C)ccc2)C
0.291971	O=C(OC(C)(C)C)Nc1c(cc(cc1)C(=O)Nc2cc(N3CCC(CC3)C)ccc2)C
0.291971	O=C(OC(C)(C)C)Nc1c(cc(cc1)C(=O)Nc2cc(N3CCC(CC3)C)ccc2)C
0.291971	O=C(OC(C)(C)C)Nc1c(cc(cc1)C(=O)Nc2cc(N3CCC(CC3)C)ccc2)C
0.291815	O=C(N1CCN(CC1)C)c2c(NC(=O)c3cc(c(O)cc3)c4ccccc4)cccc2
0.291815	O=C(N1CCN(CC1)C)c2c(NC(=O)c3cc(c(O)cc3)c4ccccc4)cccc2
0.291815	O=C(N1CCN(CC1)C)c2c(NC(=O)c3cc(c(O)cc3)c4ccccc4)cccc2
0.291815	O=C(N1CCN(CC1)C)c2c(NC(=O)c3cc(c(O)cc3)c4ccccc4)cccc2
0.291815	O=C(N1CCN(CC1)C)c2c(NC(=O)c3cc(c(O)cc3)c4ccccc4)cccc2
0.291815	O=C(N1CCN(CC1)C)c2c(NC(=O)c3cc(c(O)cc3)c4ccccc4)cccc2
0.291815	O=C(N1CCN(CC1)C)c2c(NC(=O)c3cc(c(O)cc3)c4ccccc4)cccc2
0.291815	O=C(N1CCN(CC1)C)c2c(NC(=O)c3cc(c(O)cc3)c4ccccc4)cccc2
0.291815	O=C(N1CCN(CC1)C)c2c(NC(=O)c3cc(c(O)cc3)c4ccccc4)cccc2
0.291815	O=C(N1CCN(CC1)C)c2c(NC(=O)c3cc(c(O)cc3)c4ccccc4)cccc2
0.291513	FC(F)(F)c1cc(NC(=O)c2cc(c3cc(N(CC)CC)ccc3)c(cc2)C)ccc1
0.291513	FC(F)(F)c1cc(NC(=O)c2cc(c3cc(N(CC)CC)ccc3)c(cc2)C)ccc1
0.291513	FC(F)(F)c1cc(NC(=O)c2cc(c3cc(N(CC)CC)ccc3)c(cc2)C)ccc1
0.291513	FC(F)(F)c1cc(NC(=O)c2cc(c3cc(N(CC)CC)ccc3)c(cc2)C)ccc1
0.291513	FC(F)(F)c1cc(NC(=O)c2cc(c3cc(N(CC)CC)ccc3)c(cc2)C)ccc1
0.291513	FC(F)(F)c1cc(NC(=O)c2cc(c3cc(N(CC)CC)ccc3)c(cc2)C)ccc1
0.291513	FC(F)(F)c1cc(NC(=O)c2cc(c3cc(N(CC)CC)ccc3)c(cc2)C)ccc1
0.291513	FC(F)(F)c1cc(NC(=O)c2cc(c3cc(N(CC)CC)ccc3)c(cc2)C)ccc1
0.291513	FC(F)(F)c1cc(NC(=O)c2cc(c3cc(N(CC)CC)ccc3)c(cc2)C)ccc1
0.291513	FC(F)(F)c1cc(NC(=O)c2cc(c3cc(N(CC)CC)ccc3)c(cc2)C)ccc1
0.291498	O=C(Nc1c(cncc1)C)c2nc(ncc2)C3CC3
0.291498	O=C(Nc1c(cncc1)C)c2nc(ncc2)C3CC3
0.291498	O=C(Nc1c(cncc1)C)c2nc(ncc2)C3CC3
0.291498	O=C(Nc1c(cncc1)C)c2nc(ncc2)C3CC3
0.29078	O=C(N(Cc1cnccc1)CCc2ccccc2)C(=O)Nc3c(ccc(c3)C(=O)C)C
0.29078	O=C(N(Cc1cnccc1)CCc2ccccc2)C(=O)Nc3c(ccc(c3)C(=O)C)C
0.29078	O=C(N(Cc1cnccc1)CCc2ccccc2)C(=O)Nc3c(ccc(c3)C(=O)C)C
0.29078	O=C(N(Cc1cnccc1)CCc2ccccc2)C(=O)Nc3c(ccc(c3)C(=O)C)C
0.290076	Clc1ccc(c2cc(F)c(cc2)C(=O)Nc3cc(c(NC(=O)CC)cc3)C)cc1
0.290076	Clc1ccc(c2cc(F)c(cc2)C(=O)Nc3cc(c(NC(=O)CC)cc3)C)cc1
0.290076	Clc1ccc(c2cc(F)c(cc2)C(=O)Nc3cc(c(NC(=O)CC)cc3)C)cc1
0.290076	Clc1ccc(c2cc(F)c(cc2)C(=O)Nc3cc(c(NC(=O)CC)cc3)C)cc1
0.290076	Clc1ccc(c2cc(F)c(cc2)C(=O)Nc3cc(c(NC(=O)CC)cc3)C)cc1
0.290076	Clc1ccc(c2cc(F)c(cc2)C(=O)Nc3cc(c(NC(=O)CC)cc3)C)cc1
0.290076	Clc1ccc(c2cc(F)c(cc2)C(=O)Nc3cc(c(NC(=O)CC)cc3)C)cc1
0.290076	Clc1ccc(c2cc(F)c(cc2)C(=O)Nc3cc(c(NC(=O)CC)cc3)C)cc1
0.290076	Clc1ccc(c2cc(F)c(cc2)C(=O)Nc3cc(c(NC(=O)CC)cc3)C)cc1
0.290076	Clc1ccc(c2cc(F)c(cc2)C(=O)Nc3cc(c(NC(=O)CC)cc3)C)cc1
0.289963	O=C(Nc1c(cccc1)CN2CCN(C(=O)C)CC2)c3ccc(cc3)CNC(=O)C=C(C)C
0.289963	O=C(Nc1c(cccc1)CN2CCN(C(=O)C)CC2)c3ccc(cc3)CNC(=O)C=C(C)C
0.289963	O=C(Nc1c(cccc1)CN2CCN(C(=O)C)CC2)c3ccc(cc3)CNC(=O)C=C(C)C
0.289963	O=C(Nc1c(cccc1)CN2CCN(C(=O)C)CC2)c3ccc(cc3)CNC(=O)C=C(C)C
0.289963	O=C(Nc1c(cccc1)CN2CCN(C(=O)C)CC2)c3ccc(cc3)CNC(=O)C=C(C)C
0.289963	O=C(Nc1c(cccc1)CN2CCN(C(=O)C)CC2)c3ccc(cc3)CNC(=O)C=C(C)C
0.289963	O=C(Nc1c(cccc1)CN2CCN(C(=O)C)CC2)c3ccc(cc3)CNC(=O)C=C(C)C
0.289963	O=C(Nc1c(cccc1)CN2CCN(C(=O)C)CC2)c3ccc(cc3)CNC(=O)C=C(C)C
0.289963	O=C(Nc1c(cccc1)CN2CCN(C(=O)C)CC2)c3ccc(cc3)CNC(=O)C=C(C)C
0.289963	O=C(Nc1c(cccc1)CN2CCN(C(=O)C)CC2)c3ccc(cc3)CNC(=O)C=C(C)C
0.289562	Clc1c(ncc(c1)C(=O)Nc2cc(c(NC(=O)CC)cc2)C)NC(c3cnccc3)C
0.289562	Clc1c(ncc(c1)C(=O)Nc2cc(c(NC(=O)CC)cc2)C)NC(c3cnccc3)C
0.289562	Clc1c(ncc(c1)C(=O)Nc2cc(c(NC(=O)CC)cc2)C)NC(c3cnccc3)C
0.289562	Clc1c(ncc(c1)C(=O)Nc2cc(c(NC(=O)CC)cc2)C)NC(c3cnccc3)C
0.289562	Clc1c(ncc(c1)C(=O)Nc2cc(c(NC(=O)CC)cc2)C)NC(c3cnccc3)C
0.289562	Clc1c(ncc(c1)C(=O)Nc2cc(c(NC(=O)CC)cc2)C)NC(c3cnccc3)C
0.289562	Clc1c(ncc(c1)C(=O)Nc2cc(c(NC(=O)CC)cc2)C)NC(c3cnccc3)C
0.289562	Clc1c(ncc(c1)C(=O)Nc2cc(c(NC(=O)CC)cc2)C)NC(c3cnccc3)C
0.289562	Clc1c(ncc(c1)C(=O)Nc2cc(c(NC(=O)CC)cc2)C)NC(c3cnccc3)C
0.289562	Clc1c(ncc(c1)C(=O)Nc2cc(c(NC(=O)CC)cc2)C)NC(c3cnccc3)C
0.289199	Clc1c(Cl)ccc(S(=O)(=O)NCc2ccc(cc2)C(=O)Nc3ccc(Oc4nc(ccn4)C)cc3)c1
0.289199	Clc1c(Cl)ccc(S(=O)(=O)NCc2ccc(cc2)C(=O)Nc3ccc(Oc4nc(ccn4)C)cc3)c1
0.289199	Clc1c(Cl)ccc(S(=O)(=O)NCc2ccc(cc2)C(=O)Nc3ccc(Oc4nc(ccn4)C)cc3)c1
0.289199	Clc1c(Cl)ccc(S(=O)(=O)NCc2ccc(cc2)C(=O)Nc3ccc(Oc4nc(ccn4)C)cc3)c1
0.289199	Clc1c(Cl)ccc(S(=O)(=O)NCc2ccc(cc2)C(=O)Nc3ccc(Oc4nc(ccn4)C)cc3)c1
0.289199	Clc1c(Cl)ccc(S(=O)(=O)NCc2ccc(cc2)C(=O)Nc3ccc(Oc4nc(ccn4)C)cc3)c1
0.289157	O=C(O)c1c(ccc(NC(=O)c2cc(c(cc2)CC)CC)c1)C
0.289157	O=C(O)c1c(ccc(NC(=O)c2cc(c(cc2)CC)CC)c1)C
0.289157	O=C(O)c1c(ccc(NC(=O)c2cc(c(cc2)CC)CC)c1)C
0.289157	O=C(O)c1c(ccc(NC(=O)c2cc(c(cc2)CC)CC)c1)C
0.289157	O=C(O)c1c(ccc(NC(=O)c2cc(c(cc2)CC)CC)c1)C
0.289157	O=C(O)c1c(ccc(NC(=O)c2cc(c(cc2)CC)CC)c1)C
0.289157	O=C(O)c1c(ccc(NC(=O)c2cc(c(cc2)CC)CC)c1)C
0.289157	O=C(O)c1c(ccc(NC(=O)c2cc(c(cc2)CC)CC)c1)C
0.289157	O=C(O)c1c(ccc(NC(=O)c2cc(c(cc2)CC)CC)c1)C
0.289157	O=C(O)c1c(ccc(NC(=O)c2cc(c(cc2)CC)CC)c1)C
0.288321	S(=O)(=O)(Nc1c(ccc(NC(=O)CCCNC(=O)c2ccc(F)cc2)c1)C)c3ccccc3
0.288066	Clc1c(ccc(NC(=O)CCl)c1)C(=O)Nc2cnccc2
0.288066	Clc1c(ccc(NC(=O)CCl)c1)C(=O)Nc2cnccc2
0.288066	Clc1c(ccc(NC(=O)CCl)c1)C(=O)Nc2cnccc2
0.287356	O=C(Nc1ccccc1)c2cc(ccc2)C(=O)NCC3OCCN(Cc4ccc(cc4)C)C3
0.287356	O=C(Nc1ccccc1)c2cc(ccc2)C(=O)NCC3OCCN(Cc4ccc(cc4)C)C3
0.287356	O=C(Nc1ccccc1)c2cc(ccc2)C(=O)NCC3OCCN(Cc4ccc(cc4)C)C3
0.287356	O=C(Nc1ccccc1)c2cc(ccc2)C(=O)NCC3OCCN(Cc4ccc(cc4)C)C3
0.287356	O=C(Nc1ccccc1)c2cc(ccc2)C(=O)NCC3OCCN(Cc4ccc(cc4)C)C3
0.287356	O=C(Nc1ccccc1)c2cc(ccc2)C(=O)NCC3OCCN(Cc4ccc(cc4)C)C3
0.287356	O=C(Nc1ccccc1)c2cc(ccc2)C(=O)NCC3OCCN(Cc4ccc(cc4)C)C3
0.287356	O=C(Nc1ccccc1)c2cc(ccc2)C(=O)NCC3OCCN(Cc4ccc(cc4)C)C3
0.287356	O=C(Nc1ccccc1)c2cc(ccc2)C(=O)NCC3OCCN(Cc4ccc(cc4)C)C3
0.287356	O=C(Nc1ccccc1)c2cc(ccc2)C(=O)NCC3OCCN(Cc4ccc(cc4)C)C3
0.287313	O=C(N(C)C)Nc1c(ccc(NC(=O)C=2C=NN(C2)CCCOC)c1)C
0.287313	O=C(N(C)C)Nc1c(ccc(NC(=O)C=2C=NN(C2)CCCOC)c1)C
0.287313	O=C(N(C)C)Nc1c(ccc(NC(=O)C=2C=NN(C2)CCCOC)c1)C
0.287313	O=C(N(C)C)Nc1c(ccc(NC(=O)C=2C=NN(C2)CCCOC)c1)C
0.287313	O=C(N(C)C)Nc1c(ccc(NC(=O)C=2C=NN(C2)CCCOC)c1)C
0.287313	O=C(N(C)C)Nc1c(ccc(NC(=O)C=2C=NN(C2)CCCOC)c1)C
0.287313	O=C(N(C)C)Nc1c(ccc(NC(=O)C=2C=NN(C2)CCCOC)c1)C
0.287313	O=C(N(C)C)Nc1c(ccc(NC(=O)C=2C=NN(C2)CCCOC)c1)C
0.287313	O=C(N(C)C)Nc1c(ccc(NC(=O)C=2C=NN(C2)CCCOC)c1)C
0.287313	O=C(N(C)C)Nc1c(ccc(NC(=O)C=2C=NN(C2)CCCOC)c1)C
0.28692	O=C(Nc1cc(c(cc1)C(=O)NC(C)C)C)c2ccccc2
0.28692	O=C(Nc1cc(c(cc1)C(=O)NC(C)C)C)c2ccccc2
0.286885	S1C(F)=CC=C1C(=O)Nc2cc(ccc2)CN3CCSCC3
0.286885	S1C(F)=CC=C1C(=O)Nc2cc(ccc2)CN3CCSCC3
0.286885	S1C(F)=CC=C1C(=O)Nc2cc(ccc2)CN3CCSCC3
0.286885	S1C(F)=CC=C1C(=O)Nc2cc(ccc2)CN3CCSCC3
0.286885	S1C(F)=CC=C1C(=O)Nc2cc(ccc2)CN3CCSCC3
0.286885	S1C(F)=CC=C1C(=O)Nc2cc(ccc2)CN3CCSCC3
0.286885	S1C(F)=CC=C1C(=O)Nc2cc(ccc2)CN3CCSCC3
0.286885	S1C(F)=CC=C1C(=O)Nc2cc(ccc2)CN3CCSCC3
0.286885	S1C(F)=CC=C1C(=O)Nc2cc(ccc2)CN3CCSCC3
0.286885	S1C(F)=CC=C1C(=O)Nc2cc(ccc2)CN3CCSCC3
0.286275	O=C(NC1=NN(C=C1)CCc2ccncc2)c3ccc(cc3)CN4CCOCC4
0.286275	O=C(NC1=NN(C=C1)CCc2ccncc2)c3ccc(cc3)CN4CCOCC4
0.286275	O=C(NC1=NN(C=C1)CCc2ccncc2)c3ccc(cc3)CN4CCOCC4
0.286275	O=C(NC1=NN(C=C1)CCc2ccncc2)c3ccc(cc3)CN4CCOCC4
0.286275	O=C(Nc1cc(ccc1)C2CCC2)c3c(ccc(c4ccccc4)c3)C
0.286207	Clc1cc(ccc1)C(=O)Nc2cc(c(NC(=O)C3=C(NC(=C3)Cc4ccccc4)CC)cc2)C
0.286207	Clc1cc(ccc1)C(=O)Nc2cc(c(NC(=O)C3=C(NC(=C3)Cc4ccccc4)CC)cc2)C
0.286207	Clc1cc(ccc1)C(=O)Nc2cc(c(NC(=O)C3=C(NC(=C3)Cc4ccccc4)CC)cc2)C
0.286207	Clc1cc(ccc1)C(=O)Nc2cc(c(NC(=O)C3=C(NC(=C3)Cc4ccccc4)CC)cc2)C
0.286207	Clc1cc(ccc1)C(=O)Nc2cc(c(NC(=O)C3=C(NC(=C3)Cc4ccccc4)CC)cc2)C
0.286207	Clc1cc(ccc1)C(=O)Nc2cc(c(NC(=O)C3=C(NC(=C3)Cc4ccccc4)CC)cc2)C
0.286207	Clc1cc(ccc1)C(=O)Nc2cc(c(NC(=O)C3=C(NC(=C3)Cc4ccccc4)CC)cc2)C
0.286207	Clc1cc(ccc1)C(=O)Nc2cc(c(NC(=O)C3=C(NC(=C3)Cc4ccccc4)CC)cc2)C
0.286207	Clc1cc(ccc1)C(=O)Nc2cc(c(NC(=O)C3=C(NC(=C3)Cc4ccccc4)CC)cc2)C
0.286207	Clc1cc(ccc1)C(=O)Nc2cc(c(NC(=O)C3=C(NC(=C3)Cc4ccccc4)CC)cc2)C
0.286184	O=C(OCc1cc2c(N(CCC2)C)cc1)c3nc(ncc3)c4cnccc4
0.286174	[O-][N+](=O)c1c(NC(c2ncccc2)C)ccc(c1)C(=O)Nc3cc(NC(=O)N(C)C)c(cc3)C
0.286174	[O-][N+](=O)c1c(NC(c2ncccc2)C)ccc(c1)C(=O)Nc3cc(NC(=O)N(C)C)c(cc3)C
0.286174	[O-][N+](=O)c1c(NC(c2ncccc2)C)ccc(c1)C(=O)Nc3cc(NC(=O)N(C)C)c(cc3)C
0.286174	[O-][N+](=O)c1c(NC(c2ncccc2)C)ccc(c1)C(=O)Nc3cc(NC(=O)N(C)C)c(cc3)C
0.286174	[O-][N+](=O)c1c(NC(c2ncccc2)C)ccc(c1)C(=O)Nc3cc(NC(=O)N(C)C)c(cc3)C
0.286174	[O-][N+](=O)c1c(NC(c2ncccc2)C)ccc(c1)C(=O)Nc3cc(NC(=O)N(C)C)c(cc3)C
0.286174	[O-][N+](=O)c1c(NC(c2ncccc2)C)ccc(c1)C(=O)Nc3cc(NC(=O)N(C)C)c(cc3)C
0.286174	[O-][N+](=O)c1c(NC(c2ncccc2)C)ccc(c1)C(=O)Nc3cc(NC(=O)N(C)C)c(cc3)C
0.286174	[O-][N+](=O)c1c(NC(c2ncccc2)C)ccc(c1)C(=O)Nc3cc(NC(=O)N(C)C)c(cc3)C
0.286174	[O-][N+](=O)c1c(NC(c2ncccc2)C)ccc(c1)C(=O)Nc3cc(NC(=O)N(C)C)c(cc3)C
0.285714	Clc1cc(ccc1)C(=O)Nc2cc(c(N)cc2)C
0.285714	Clc1cc(ccc1)C(=O)Nc2cc(c(N)cc2)C
0.285714	Clc1cc(ccc1)C(=O)Nc2cc(c(N)cc2)C
0.285714	Clc1cc(ccc1)C(=O)Nc2cc(c(N)cc2)C
0.285714	Clc1cc(ccc1)C(=O)Nc2cc(c(N)cc2)C
0.285714	Clc1cc(ccc1)C(=O)Nc2cc(c(N)cc2)C
0.285714	Clc1cc(ccc1)C(=O)Nc2cc(c(N)cc2)C
0.285714	Clc1cc(ccc1)C(=O)Nc2cc(c(N)cc2)C
0.285714	Clc1cc(ccc1)C(=O)Nc2cc(c(N)cc2)C
0.285714	Clc1cc(ccc1)C(=O)Nc2cc(c(N)cc2)C
0.285714	S(=O)(=O)(N(OC)C)c1cc(ccc1)C(=O)Nc2cc(NS(=O)(=O)c3ccccc3)c(cc2)C
0.285714	S(=O)(=O)(N(OC)C)c1cc(ccc1)C(=O)Nc2cc(NS(=O)(=O)c3ccccc3)c(cc2)C
0.285714	S(=O)(=O)(N(OC)C)c1cc(ccc1)C(=O)Nc2cc(NS(=O)(=O)c3ccccc3)c(cc2)C
0.285714	S(=O)(=O)(N(OC)C)c1cc(ccc1)C(=O)Nc2cc(NS(=O)(=O)c3ccccc3)c(cc2)C
0.285714	S(=O)(=O)(N(OC)C)c1cc(ccc1)C(=O)Nc2cc(NS(=O)(=O)c3ccccc3)c(cc2)C
0.285714	S(=O)(=O)(N(OC)C)c1cc(ccc1)C(=O)Nc2cc(NS(=O)(=O)c3ccccc3)c(cc2)C
0.285714	S(=O)(=O)(N(OC)C)c1cc(ccc1)C(=O)Nc2cc(NS(=O)(=O)c3ccccc3)c(cc2)C
0.285714	S(=O)(=O)(N(OC)C)c1cc(ccc1)C(=O)Nc2cc(NS(=O)(=O)c3ccccc3)c(cc2)C
0.285714	S(=O)(=O)(N(OC)C)c1cc(ccc1)C(=O)Nc2cc(NS(=O)(=O)c3ccccc3)c(cc2)C
0.285714	S(=O)(=O)(N(OC)C)c1cc(ccc1)C(=O)Nc2cc(NS(=O)(=O)c3ccccc3)c(cc2)C
0.284585	O=C(N1CCCC1)Nc2cc(NC(=O)C(=O)Nc3ccc(c4nc(ccn4)C)cc3)ccc2
0.284585	O=C(N1CCCC1)Nc2cc(NC(=O)C(=O)Nc3ccc(c4nc(ccn4)C)cc3)ccc2
0.284585	O=C(N1CCCC1)Nc2cc(NC(=O)C(=O)Nc3ccc(c4nc(ccn4)C)cc3)ccc2
0.284585	O=C(N1CCCC1)Nc2cc(NC(=O)C(=O)Nc3ccc(c4nc(ccn4)C)cc3)ccc2
0.284585	O=C(N1CCCC1)Nc2cc(NC(=O)C(=O)Nc3ccc(c4nc(ccn4)C)cc3)ccc2
0.284585	O=C(N1CCCC1)Nc2cc(NC(=O)C(=O)Nc3ccc(c4nc(ccn4)C)cc3)ccc2
0.284585	O=C(N1CCCC1)Nc2cc(NC(=O)C(=O)Nc3ccc(c4nc(ccn4)C)cc3)ccc2
0.284553	O=C(Nc1c(NCc2c(cc(cc2)C)C)cccc1)c3ccc(cc3)C
0.284553	O=C(Nc1c(NCc2c(cc(cc2)C)C)cccc1)c3ccc(cc3)C
0.284553	O=C(Nc1c(NCc2c(cc(cc2)C)C)cccc1)c3ccc(cc3)C
0.284553	O=C(Nc1c(NCc2c(cc(cc2)C)C)cccc1)c3ccc(cc3)C
0.284553	O=C(Nc1c(NCc2c(cc(cc2)C)C)cccc1)c3ccc(cc3)C
0.284553	O=C(Nc1c(NCc2c(cc(cc2)C)C)cccc1)c3ccc(cc3)C
0.284553	O=C(Nc1c(NCc2c(cc(cc2)C)C)cccc1)c3ccc(cc3)C
0.284553	O=C(Nc1c(NCc2c(cc(cc2)C)C)cccc1)c3ccc(cc3)C
0.284553	O=C(Nc1c(NCc2c(cc(cc2)C)C)cccc1)c3ccc(cc3)C
0.284553	O=C(Nc1c(NCc2c(cc(cc2)C)C)cccc1)c3ccc(cc3)C
0.283688	Clc1c(ccc(OCc2ccccc2)c1)CNc3c(cc(NC(=O)c4cc(Cl)ccc4)cc3)C
0.283688	Clc1c(ccc(OCc2ccccc2)c1)CNc3c(cc(NC(=O)c4cc(Cl)ccc4)cc3)C
0.283688	Clc1c(ccc(OCc2ccccc2)c1)CNc3c(cc(NC(=O)c4cc(Cl)ccc4)cc3)C
0.283688	Clc1c(ccc(OCc2ccccc2)c1)CNc3c(cc(NC(=O)c4cc(Cl)ccc4)cc3)C
0.283688	Clc1c(ccc(OCc2ccccc2)c1)CNc3c(cc(NC(=O)c4cc(Cl)ccc4)cc3)C
0.283688	Clc1c(ccc(OCc2ccccc2)c1)CNc3c(cc(NC(=O)c4cc(Cl)ccc4)cc3)C
0.283688	Clc1c(ccc(OCc2ccccc2)c1)CNc3c(cc(NC(=O)c4cc(Cl)ccc4)cc3)C
0.283688	Clc1c(ccc(OCc2ccccc2)c1)CNc3c(cc(NC(=O)c4cc(Cl)ccc4)cc3)C
0.283688	Clc1c(ccc(OCc2ccccc2)c1)CNc3c(cc(NC(=O)c4cc(Cl)ccc4)cc3)C
0.283688	Clc1c(ccc(OCc2ccccc2)c1)CNc3c(cc(NC(=O)c4cc(Cl)ccc4)cc3)C
0.282946	O=C(O)c1c(ccc(NC(=O)c2c(cncc2)CC)c1)C
0.282946	O=C(O)c1c(ccc(NC(=O)c2c(cncc2)CC)c1)C
0.282946	O=C(O)c1c(ccc(NC(=O)c2c(cncc2)CC)c1)C
0.282946	O=C(O)c1c(ccc(NC(=O)c2c(cncc2)CC)c1)C
0.282946	O=C(O)c1c(ccc(NC(=O)c2c(cncc2)CC)c1)C
0.282946	Clc1c(ccc(NC(=O)c2c(cncc2)CC)c1)C(=O)Nc3cnccc3
0.282787	O=C(Nc1c(ccc(c2cnc(OC)cc2)c1)C)C=O
0.282787	O=C(Nc1c(ccc(c2cnc(OC)cc2)c1)C)C=O
0.282787	O=C(Nc1c(ccc(c2cnc(OC)cc2)c1)C)C=O
0.282787	O=C(Nc1c(ccc(c2cnc(OC)cc2)c1)C)C=O
0.282787	O=C(Nc1c(ccc(c2cnc(OC)cc2)c1)C)C=O
0.282787	O=C(Nc1c(ccc(c2cnc(OC)cc2)c1)C)C=O
0.282787	O=C(Nc1c(ccc(c2cnc(OC)cc2)c1)C)C=O
0.282787	O=C(Nc1c(ccc(c2cnc(OC)cc2)c1)C)C=O
0.282787	O=C(Nc1c(ccc(c2cnc(OC)cc2)c1)C)C=O
0.282787	O=C(Nc1c(ccc(c2cnc(OC)cc2)c1)C)C=O
0.282051	O=C(Nc1c(ccc(NC(=O)c2ccccc2)c1)C)c3cc4N=C(N(c4cc3)C)Cc5ccccc5
0.282051	O=C(Nc1c(ccc(NC(=O)c2ccccc2)c1)C)c3cc4N=C(N(c4cc3)C)Cc5ccccc5
0.282051	O=C(Nc1c(ccc(NC(=O)c2ccccc2)c1)C)c3cc4N=C(N(c4cc3)C)Cc5ccccc5
0.281853	Clc1cc(ccc1)C(=O)Nc2cc(c(NC(=O)C#CC(=O)N(C)C)cc2)C
0.281787	S(=O)(=O)(Nc1c(ccc(NC(=O)c2c(ncnc2)CC)c1)C)c3ccccc3
0.281787	S(=O)(=O)(Nc1c(ccc(NC(=O)c2c(ncnc2)CC)c1)C)c3ccccc3
0.281787	S(=O)(=O)(Nc1c(ccc(NC(=O)c2c(ncnc2)CC)c1)C)c3ccccc3
0.281787	S(=O)(=O)(Nc1c(ccc(NC(=O)c2c(ncnc2)CC)c1)C)c3ccccc3
0.281787	S(=O)(=O)(Nc1c(ccc(NC(=O)c2c(ncnc2)CC)c1)C)c3ccccc3
0.281787	S(=O)(=O)(Nc1c(ccc(NC(=O)c2c(ncnc2)CC)c1)C)c3ccccc3
0.281787	S(=O)(=O)(Nc1c(ccc(NC(=O)c2c(ncnc2)CC)c1)C)c3ccccc3
0.281787	S(=O)(=O)(Nc1c(ccc(NC(=O)c2c(ncnc2)CC)c1)C)c3ccccc3
0.281787	S(=O)(=O)(Nc1c(ccc(NC(=O)c2c(ncnc2)CC)c1)C)c3ccccc3
0.281787	S(=O)(=O)(Nc1c(ccc(NC(=O)c2c(ncnc2)CC)c1)C)c3ccccc3
0.280303	FC(F)(F)c1c(NC(=O)c2cc(NC(=O)OC(C)(C)C)c(cc2)C)cccc1
0.280303	FC(F)(F)c1c(NC(=O)c2cc(NC(=O)OC(C)(C)C)c(cc2)C)cccc1
0.280303	FC(F)(F)c1c(NC(=O)c2cc(NC(=O)OC(C)(C)C)c(cc2)C)cccc1
0.280303	FC(F)(F)c1c(NC(=O)c2cc(NC(=O)OC(C)(C)C)c(cc2)C)cccc1
0.280303	FC(F)(F)c1c(NC(=O)c2cc(NC(=O)OC(C)(C)C)c(cc2)C)cccc1
0.280303	FC(F)(F)c1c(NC(=O)c2cc(NC(=O)OC(C)(C)C)c(cc2)C)cccc1
0.280303	FC(F)(F)c1c(NC(=O)c2cc(NC(=O)OC(C)(C)C)c(cc2)C)cccc1
0.280303	FC(F)(F)c1c(NC(=O)c2cc(NC(=O)OC(C)(C)C)c(cc2)C)cccc1
0.280303	FC(F)(F)c1c(NC(=O)c2cc(NC(=O)OC(C)(C)C)c(cc2)C)cccc1
0.280303	FC(F)(F)c1c(NC(=O)c2cc(NC(=O)OC(C)(C)C)c(cc2)C)cccc1
0.279835	Brc1c(ccc(NC(=O)C(=O)Nc2c(ccc(c2)C(=O)C)C)c1)C
0.279835	Brc1c(ccc(NC(=O)C(=O)Nc2c(ccc(c2)C(=O)C)C)c1)C
0.279835	Brc1c(ccc(NC(=O)C(=O)Nc2c(ccc(c2)C(=O)C)C)c1)C
0.279835	Brc1c(ccc(NC(=O)C(=O)Nc2c(ccc(c2)C(=O)C)C)c1)C
0.279835	Brc1c(ccc(NC(=O)C(=O)Nc2c(ccc(c2)C(=O)C)C)c1)C
0.279835	Brc1c(ccc(NC(=O)C(=O)Nc2c(ccc(c2)C(=O)C)C)c1)C
0.279835	Brc1c(ccc(NC(=O)C(=O)Nc2c(ccc(c2)C(=O)C)C)c1)C
0.279835	Brc1c(ccc(NC(=O)C(=O)Nc2c(ccc(c2)C(=O)C)C)c1)C
0.279835	Brc1c(ccc(NC(=O)C(=O)Nc2c(ccc(c2)C(=O)C)C)c1)C
0.279835	Brc1c(ccc(NC(=O)C(=O)Nc2c(ccc(c2)C(=O)C)C)c1)C
0.278481	S1C(=NC(C2=C(N(c3ccccc3)C(=C2)C)C)=C1)NC(=O)c4cc(NC(=O)c5cnccc5)ccc4
0.278378	Fc1c(NC(=O)C2=C(OC=C2)C)cc(NC(=O)C(=O)N3C(C4=NC(c5cc(ccc5)C)=CN4)CCCC3)cc1
0.278378	Fc1c(NC(=O)C2=C(OC=C2)C)cc(NC(=O)C(=O)N3C(C4=NC(c5cc(ccc5)C)=CN4)CCCC3)cc1
0.278378	Fc1c(NC(=O)C2=C(OC=C2)C)cc(NC(=O)C(=O)N3C(C4=NC(c5cc(ccc5)C)=CN4)CCCC3)cc1
0.278378	Fc1c(NC(=O)C2=C(OC=C2)C)cc(NC(=O)C(=O)N3C(C4=NC(c5cc(ccc5)C)=CN4)CCCC3)cc1
0.278378	Fc1c(NC(=O)C2=C(OC=C2)C)cc(NC(=O)C(=O)N3C(C4=NC(c5cc(ccc5)C)=CN4)CCCC3)cc1
0.278378	Fc1c(NC(=O)C2=C(OC=C2)C)cc(NC(=O)C(=O)N3C(C4=NC(c5cc(ccc5)C)=CN4)CCCC3)cc1
0.278378	Fc1c(NC(=O)C2=C(OC=C2)C)cc(NC(=O)C(=O)N3C(C4=NC(c5cc(ccc5)C)=CN4)CCCC3)cc1
0.278378	Fc1c(NC(=O)C2=C(OC=C2)C)cc(NC(=O)C(=O)N3C(C4=NC(c5cc(ccc5)C)=CN4)CCCC3)cc1
0.278378	Fc1c(NC(=O)C2=C(OC=C2)C)cc(NC(=O)C(=O)N3C(C4=NC(c5cc(ccc5)C)=CN4)CCCC3)cc1
0.278378	Fc1c(NC(=O)C2=C(OC=C2)C)cc(NC(=O)C(=O)N3C(C4=NC(c5cc(ccc5)C)=CN4)CCCC3)cc1
0.277966	Brc1c2c(OC=C2C(=O)Nc3c(ccc(NC(=O)c4ccccc4)c3)C)ccc1
0.277966	Brc1c2c(OC=C2C(=O)Nc3c(ccc(NC(=O)c4ccccc4)c3)C)ccc1
0.277966	Brc1c2c(OC=C2C(=O)Nc3c(ccc(NC(=O)c4ccccc4)c3)C)ccc1
0.277966	Brc1c2c(OC=C2C(=O)Nc3c(ccc(NC(=O)c4ccccc4)c3)C)ccc1
0.277966	Brc1c2c(OC=C2C(=O)Nc3c(ccc(NC(=O)c4ccccc4)c3)C)ccc1
0.277966	Brc1c2c(OC=C2C(=O)Nc3c(ccc(NC(=O)c4ccccc4)c3)C)ccc1
0.277966	Brc1c2c(OC=C2C(=O)Nc3c(ccc(NC(=O)c4ccccc4)c3)C)ccc1
0.277966	Brc1c2c(OC=C2C(=O)Nc3c(ccc(NC(=O)c4ccccc4)c3)C)ccc1
0.277966	Brc1c2c(OC=C2C(=O)Nc3c(ccc(NC(=O)c4ccccc4)c3)C)ccc1
0.277966	Brc1c2c(OC=C2C(=O)Nc3c(ccc(NC(=O)c4ccccc4)c3)C)ccc1
0.277273	O=C(Nc1cc(ccc1)C=O)c2cnccc2
0.277273	O=C(Nc1cc(ccc1)C=O)c2cnccc2
0.277273	O=C(Nc1cc(ccc1)C=O)c2cnccc2
0.277273	O=C(Nc1cc(ccc1)C=O)c2cnccc2
0.277273	O=C(Nc1cc(ccc1)C=O)c2cnccc2
0.277273	O=C(Nc1cc(ccc1)C=O)c2cnccc2
0.277273	O=C(Nc1cc(ccc1)C=O)c2cnccc2
0.277273	O=C(Nc1cc(ccc1)C=O)c2cnccc2
0.277273	O=C(Nc1cc(ccc1)C=O)c2cnccc2
0.277273	O=C(Nc1cc(ccc1)C=O)c2cnccc2
0.277108	FC(F)Oc1c(NC(=O)c2cc(ccc2)C(=O)Nc3ccccc3)cc(cc1)C
0.277108	FC(F)Oc1c(NC(=O)c2cc(ccc2)C(=O)Nc3ccccc3)cc(cc1)C
0.276978	O=C(NCCC(=O)N1CCN(Cc2ccncc2)CC1)c3c(Nc4ccc(OC)cc4)cccc3
0.276978	O=C(NCCC(=O)N1CCN(Cc2ccncc2)CC1)c3c(Nc4ccc(OC)cc4)cccc3
0.276978	O=C(NCCC(=O)N1CCN(Cc2ccncc2)CC1)c3c(Nc4ccc(OC)cc4)cccc3
0.276978	O=C(NCCC(=O)N1CCN(Cc2ccncc2)CC1)c3c(Nc4ccc(OC)cc4)cccc3
0.276978	O=C(NCCC(=O)N1CCN(Cc2ccncc2)CC1)c3c(Nc4ccc(OC)cc4)cccc3
0.276978	O=C(NCCC(=O)N1CCN(Cc2ccncc2)CC1)c3c(Nc4ccc(OC)cc4)cccc3
0.276978	O=C(NCCC(=O)N1CCN(Cc2ccncc2)CC1)c3c(Nc4ccc(OC)cc4)cccc3
0.276978	O=C(NCCC(=O)N1CCN(Cc2ccncc2)CC1)c3c(Nc4ccc(OC)cc4)cccc3
0.276978	O=C(NCCC(=O)N1CCN(Cc2ccncc2)CC1)c3c(Nc4ccc(OC)cc4)cccc3
0.276978	O=C(NCCC(=O)N1CCN(Cc2ccncc2)CC1)c3c(Nc4ccc(OC)cc4)cccc3
0.276817	Clc1c(ccc(NC(=O)C2=C(NC(=C2)Cc3ccccc3)CC)c1)C(=O)Nc4cnccc4
0.276817	Clc1c(ccc(NC(=O)C2=C(NC(=C2)Cc3ccccc3)CC)c1)C(=O)Nc4cnccc4
0.276817	Clc1c(ccc(NC(=O)C2=C(NC(=C2)Cc3ccccc3)CC)c1)C(=O)Nc4cnccc4
0.276817	Clc1c(ccc(NC(=O)C2=C(NC(=C2)Cc3ccccc3)CC)c1)C(=O)Nc4cnccc4
0.276817	Clc1c(ccc(NC(=O)C2=C(NC(=C2)Cc3ccccc3)CC)c1)C(=O)Nc4cnccc4
0.276817	Clc1c(ccc(NC(=O)C2=C(NC(=C2)Cc3ccccc3)CC)c1)C(=O)Nc4cnccc4
0.276817	Clc1c(ccc(NC(=O)C2=C(NC(=C2)Cc3ccccc3)CC)c1)C(=O)Nc4cnccc4
0.276817	Clc1c(ccc(NC(=O)C2=C(NC(=C2)Cc3ccccc3)CC)c1)C(=O)Nc4cnccc4
0.276817	Clc1c(ccc(NC(=O)C2=C(NC(=C2)Cc3ccccc3)CC)c1)C(=O)Nc4cnccc4
0.276817	Clc1c(ccc(NC(=O)C2=C(NC(=C2)Cc3ccccc3)CC)c1)C(=O)Nc4cnccc4
0.27668	O=C(Nc1cc(c2ccncc2)ccc1)c3c(O)ccc(NC(=O)CC)c3
0.27668	O=C(Nc1cc(c2ccncc2)ccc1)c3c(O)ccc(NC(=O)CC)c3
0.27668	O=C(Nc1cc(c2ccncc2)ccc1)c3c(O)ccc(NC(=O)CC)c3
0.27668	O=C(Nc1cc(c2ccncc2)ccc1)c3c(O)ccc(NC(=O)CC)c3
0.27668	O=C(Nc1cc(c2ccncc2)ccc1)c3c(O)ccc(NC(=O)CC)c3
0.27668	O=C(Nc1cc(c2ccncc2)ccc1)c3c(O)ccc(NC(=O)CC)c3
0.27668	O=C(Nc1cc(c2ccncc2)ccc1)c3c(O)ccc(NC(=O)CC)c3
0.27668	O=C(Nc1cc(c2ccncc2)ccc1)c3c(O)ccc(NC(=O)CC)c3
0.27668	O=C(Nc1cc(c2ccncc2)ccc1)c3c(O)ccc(NC(=O)CC)c3
0.27668	O=C(Nc1cc(c2ccncc2)ccc1)c3c(O)ccc(NC(=O)CC)c3
0.276423	FC(F)(F)CCCNC(=O)c1nc(ncc1)c2cnccc2
0.275862	O=C(Nc1cc(ccc1)C=Cc2ncccc2)c3cc(c(cc3)CC)CC
0.27541	S(=O)(=O)(Nc1cc(S(=O)(=O)Nc2ccc(OC)cc2)c(cc1)C)c3c(OC)ccc(c3)C(=O)Nc4nccc(c4)CO
0.275194	Clc1c(O)c(ccc1)C(=O)Nc2cc(ccc2)CN3CCSCC3
0.275194	Clc1c(O)c(ccc1)C(=O)Nc2cc(ccc2)CN3CCSCC3
0.275194	Clc1c(O)c(ccc1)C(=O)Nc2cc(ccc2)CN3CCSCC3
0.275194	Clc1c(O)c(ccc1)C(=O)Nc2cc(ccc2)CN3CCSCC3
0.275194	Clc1c(O)c(ccc1)C(=O)Nc2cc(ccc2)CN3CCSCC3
0.275194	Clc1c(O)c(ccc1)C(=O)Nc2cc(ccc2)CN3CCSCC3
0.275194	Clc1c(O)c(ccc1)C(=O)Nc2cc(ccc2)CN3CCSCC3
0.275194	Clc1c(O)c(ccc1)C(=O)Nc2cc(ccc2)CN3CCSCC3
0.275194	Clc1c(O)c(ccc1)C(=O)Nc2cc(ccc2)CN3CCSCC3
0.275194	Clc1c(O)c(ccc1)C(=O)Nc2cc(ccc2)CN3CCSCC3
0.275	FC(F)(F)CNC(=O)c1cc(NC(=O)C=O)c(cc1)C
0.275	FC(F)(F)CNC(=O)c1cc(NC(=O)C=O)c(cc1)C
0.275	FC(F)(F)CNC(=O)c1cc(NC(=O)C=O)c(cc1)C
0.275	FC(F)(F)CNC(=O)c1cc(NC(=O)C=O)c(cc1)C
0.275	FC(F)(F)CNC(=O)c1cc(NC(=O)C=O)c(cc1)C
0.275	FC(F)(F)CNC(=O)c1cc(NC(=O)C=O)c(cc1)C
0.275	FC(F)(F)CNC(=O)c1cc(NC(=O)C=O)c(cc1)C
0.275	FC(F)(F)CNC(=O)c1cc(NC(=O)C=O)c(cc1)C
0.275	FC(F)(F)CNC(=O)c1cc(NC(=O)C=O)c(cc1)C
0.275	FC(F)(F)CNC(=O)c1cc(NC(=O)C=O)c(cc1)C
0.274306	Clc1c(N2C(C(=O)Nc3c(ccc(c3)C(=O)Nc4ccccc4)C)=CC=C2)c(Cl)ccc1
0.274262	Fc1ccc(cc1)C(=O)Nc2ccc(cc2)CNC(=O)c3ccc(NC(=O)Cc4cnccc4)cc3
0.274262	Fc1ccc(cc1)C(=O)Nc2ccc(cc2)CNC(=O)c3ccc(NC(=O)Cc4cnccc4)cc3
0.274262	Fc1ccc(cc1)C(=O)Nc2ccc(cc2)CNC(=O)c3ccc(NC(=O)Cc4cnccc4)cc3
0.274262	Fc1ccc(cc1)C(=O)Nc2ccc(cc2)CNC(=O)c3ccc(NC(=O)Cc4cnccc4)cc3
0.274262	Fc1ccc(cc1)C(=O)Nc2ccc(cc2)CNC(=O)c3ccc(NC(=O)Cc4cnccc4)cc3
0.274262	Fc1ccc(cc1)C(=O)Nc2ccc(cc2)CNC(=O)c3ccc(NC(=O)Cc4cnccc4)cc3
0.274262	Fc1ccc(cc1)C(=O)Nc2ccc(cc2)CNC(=O)c3ccc(NC(=O)Cc4cnccc4)cc3
0.274262	Fc1ccc(cc1)C(=O)Nc2ccc(cc2)CNC(=O)c3ccc(NC(=O)Cc4cnccc4)cc3
0.274262	Fc1ccc(cc1)C(=O)Nc2ccc(cc2)CNC(=O)c3ccc(NC(=O)Cc4cnccc4)cc3
0.274262	Fc1ccc(cc1)C(=O)Nc2ccc(cc2)CNC(=O)c3ccc(NC(=O)Cc4cnccc4)cc3
0.274194	S(=O)(=O)(Nc1c(ccc(NC(=O)C=2SC(=NC2)c3c(cc(cc3)C)C)c1)C)c4ccccc4
0.274194	S(=O)(=O)(Nc1c(ccc(NC(=O)C=2SC(=NC2)c3c(cc(cc3)C)C)c1)C)c4ccccc4
0.274194	S(=O)(=O)(Nc1c(ccc(NC(=O)C=2SC(=NC2)c3c(cc(cc3)C)C)c1)C)c4ccccc4
0.274194	S(=O)(=O)(Nc1c(ccc(NC(=O)C=2SC(=NC2)c3c(cc(cc3)C)C)c1)C)c4ccccc4
0.274194	S(=O)(=O)(Nc1c(ccc(NC(=O)C=2SC(=NC2)c3c(cc(cc3)C)C)c1)C)c4ccccc4
0.274194	S(=O)(=O)(Nc1c(ccc(NC(=O)C=2SC(=NC2)c3c(cc(cc3)C)C)c1)C)c4ccccc4
0.274194	S(=O)(=O)(Nc1c(ccc(NC(=O)C=2SC(=NC2)c3c(cc(cc3)C)C)c1)C)c4ccccc4
0.274074	O=C(Nc1cc(NC(=O)C)c(cc1)C)NC2=NN(C=C2)CCN3CCOCC3
0.274074	O=C(Nc1cc(NC(=O)C)c(cc1)C)NC2=NN(C=C2)CCN3CCOCC3
0.274074	O=C(Nc1cc(NC(=O)C)c(cc1)C)NC2=NN(C=C2)CCN3CCOCC3
0.273292	Fc1cc(ccc1)C(=O)Nc2c(OC)ccc(NC(=O)C(=O)N3CCC(C(=O)Nc4nccnc4)CC3)c2
0.273292	Fc1cc(ccc1)C(=O)Nc2c(OC)ccc(NC(=O)C(=O)N3CCC(C(=O)Nc4nccnc4)CC3)c2
0.273292	Fc1cc(ccc1)C(=O)Nc2c(OC)ccc(NC(=O)C(=O)N3CCC(C(=O)Nc4nccnc4)CC3)c2
0.273292	Fc1cc(ccc1)C(=O)Nc2c(OC)ccc(NC(=O)C(=O)N3CCC(C(=O)Nc4nccnc4)CC3)c2
0.273292	Fc1cc(ccc1)C(=O)Nc2c(OC)ccc(NC(=O)C(=O)N3CCC(C(=O)Nc4nccnc4)CC3)c2
0.273292	Fc1cc(ccc1)C(=O)Nc2c(OC)ccc(NC(=O)C(=O)N3CCC(C(=O)Nc4nccnc4)CC3)c2
0.273292	Fc1cc(ccc1)C(=O)Nc2c(OC)ccc(NC(=O)C(=O)N3CCC(C(=O)Nc4nccnc4)CC3)c2
0.273292	Fc1cc(ccc1)C(=O)Nc2c(OC)ccc(NC(=O)C(=O)N3CCC(C(=O)Nc4nccnc4)CC3)c2
0.273292	Fc1cc(ccc1)C(=O)Nc2c(OC)ccc(NC(=O)C(=O)N3CCC(C(=O)Nc4nccnc4)CC3)c2
0.273292	Fc1cc(ccc1)C(=O)Nc2c(OC)ccc(NC(=O)C(=O)N3CCC(C(=O)Nc4nccnc4)CC3)c2
0.273092	O=C(Nc1c(cncc1)C)c2c(NC(=O)c3ccc(OC)cc3)cccc2
0.273092	O=C(Nc1c(cncc1)C)c2c(NC(=O)c3ccc(OC)cc3)cccc2
0.273092	O=C(Nc1c(cncc1)C)c2c(NC(=O)c3ccc(OC)cc3)cccc2
0.273092	O=C(Nc1c(cncc1)C)c2c(NC(=O)c3ccc(OC)cc3)cccc2
0.273092	O=C(Nc1c(cncc1)C)c2c(NC(=O)c3ccc(OC)cc3)cccc2
0.273092	O=C(Nc1c(cncc1)C)c2c(NC(=O)c3ccc(OC)cc3)cccc2
0.273092	O=C(Nc1c(cncc1)C)c2c(NC(=O)c3ccc(OC)cc3)cccc2
0.273077	S1C(=CC=C1)CNC(=O)c2cc(NC(=O)c3ccc(NC(=O)Cc4cnccc4)cc3)ccc2
0.273077	S1C(=CC=C1)CNC(=O)c2cc(NC(=O)c3ccc(NC(=O)Cc4cnccc4)cc3)ccc2
0.273077	S1C(=CC=C1)CNC(=O)c2cc(NC(=O)c3ccc(NC(=O)Cc4cnccc4)cc3)ccc2
0.273077	S1C(=CC=C1)CNC(=O)c2cc(NC(=O)c3ccc(NC(=O)Cc4cnccc4)cc3)ccc2
0.273077	S1C(=CC=C1)CNC(=O)c2cc(NC(=O)c3ccc(NC(=O)Cc4cnccc4)cc3)ccc2
0.273077	S1C(=CC=C1)CNC(=O)c2cc(NC(=O)c3ccc(NC(=O)Cc4cnccc4)cc3)ccc2
0.273077	S1C(=CC=C1)CNC(=O)c2cc(NC(=O)c3ccc(NC(=O)Cc4cnccc4)cc3)ccc2
0.273077	S1C(=CC=C1)CNC(=O)c2cc(NC(=O)c3ccc(NC(=O)Cc4cnccc4)cc3)ccc2
0.273077	S1C(=CC=C1)CNC(=O)c2cc(NC(=O)c3ccc(NC(=O)Cc4cnccc4)cc3)ccc2
0.273077	S1C(=CC=C1)CNC(=O)c2cc(NC(=O)c3ccc(NC(=O)Cc4cnccc4)cc3)ccc2
0.272414	O=C(NCC1OCCN(Cc2ccc(cc2)C)C1)c3c(NC(=O)c4ccc(OC)cc4)cccc3
0.272414	O=C(NCC1OCCN(Cc2ccc(cc2)C)C1)c3c(NC(=O)c4ccc(OC)cc4)cccc3
0.272414	O=C(NCC1OCCN(Cc2ccc(cc2)C)C1)c3c(NC(=O)c4ccc(OC)cc4)cccc3
0.272414	O=C(NCC1OCCN(Cc2ccc(cc2)C)C1)c3c(NC(=O)c4ccc(OC)cc4)cccc3
0.272414	O=C(NCC1OCCN(Cc2ccc(cc2)C)C1)c3c(NC(=O)c4ccc(OC)cc4)cccc3
0.272414	O=C(NCC1OCCN(Cc2ccc(cc2)C)C1)c3c(NC(=O)c4ccc(OC)cc4)cccc3
0.272414	O=C(NCC1OCCN(Cc2ccc(cc2)C)C1)c3c(NC(=O)c4ccc(OC)cc4)cccc3
0.272414	O=C(NCC1OCCN(Cc2ccc(cc2)C)C1)c3c(NC(=O)c4ccc(OC)cc4)cccc3
0.272414	O=C(NCC1OCCN(Cc2ccc(cc2)C)C1)c3c(NC(=O)c4ccc(OC)cc4)cccc3
0.272414	O=C(NCC1OCCN(Cc2ccc(cc2)C)C1)c3c(NC(=O)c4ccc(OC)cc4)cccc3
0.272414	Clc1cc(SCC)c(cc1)C(=O)Nc2cc(NS(=O)(=O)c3ccccc3)c(cc2)C
0.272414	Clc1cc(SCC)c(cc1)C(=O)Nc2cc(NS(=O)(=O)c3ccccc3)c(cc2)C
0.272414	Clc1cc(SCC)c(cc1)C(=O)Nc2cc(NS(=O)(=O)c3ccccc3)c(cc2)C
0.272414	Clc1cc(SCC)c(cc1)C(=O)Nc2cc(NS(=O)(=O)c3ccccc3)c(cc2)C
0.272414	Clc1cc(SCC)c(cc1)C(=O)Nc2cc(NS(=O)(=O)c3ccccc3)c(cc2)C
0.272374	Brc1c(NC(=O)CNC(=O)c2ccc(NC(=O)Cc3cnccc3)cc2)cccc1
0.272374	Brc1c(NC(=O)CNC(=O)c2ccc(NC(=O)Cc3cnccc3)cc2)cccc1
0.272374	Brc1c(NC(=O)CNC(=O)c2ccc(NC(=O)Cc3cnccc3)cc2)cccc1
0.272358	O=C(NCC1CC1)c2cc(NC(=O)C(=O)N)c(cc2)C
0.272358	O=C(NCC1CC1)c2cc(NC(=O)C(=O)N)c(cc2)C
0.272358	O=C(NCC1CC1)c2cc(NC(=O)C(=O)N)c(cc2)C
0.272358	O=C(NCC1CC1)c2cc(NC(=O)C(=O)N)c(cc2)C
0.272358	O=C(NCC1CC1)c2cc(NC(=O)C(=O)N)c(cc2)C
0.272358	O=C(NCC1CC1)c2cc(NC(=O)C(=O)N)c(cc2)C
0.272358	O=C(NCC1CC1)c2cc(NC(=O)C(=O)N)c(cc2)C
0.272358	O=C(NCC1CC1)c2cc(NC(=O)C(=O)N)c(cc2)C
0.272358	O=C(NCC1CC1)c2cc(NC(=O)C(=O)N)c(cc2)C
0.272358	O=C(NCC1CC1)c2cc(NC(=O)C(=O)N)c(cc2)C
0.271967	Clc1c(ccc(N)c1)C(=O)Nc2cnccc2
0.271967	Clc1c(ccc(N)c1)C(=O)Nc2cnccc2
0.271967	Clc1c(ccc(N)c1)C(=O)Nc2cnccc2
0.271967	Clc1c(ccc(N)c1)C(=O)Nc2cnccc2
0.271967	Clc1c(ccc(N)c1)C(=O)Nc2cnccc2
0.271967	Clc1c(ccc(N)c1)C(=O)Nc2cnccc2
0.271967	Clc1c(ccc(N)c1)C(=O)Nc2cnccc2
0.271967	Clc1c(ccc(N)c1)C(=O)Nc2cnccc2
0.271967	Clc1c(ccc(N)c1)C(=O)Nc2cnccc2
0.271967	Clc1c(ccc(N)c1)C(=O)Nc2cnccc2
0.271875	FC(F)(F)c1ccc(cc1)CN2C(=O)CN(C(=O)C(=O)Nc3cc(NC(=O)CN4CCCCC4)c(cc3)C)CC2
0.271875	FC(F)(F)c1ccc(cc1)CN2C(=O)CN(C(=O)C(=O)Nc3cc(NC(=O)CN4CCCCC4)c(cc3)C)CC2
0.271605	O=C(Nc1c(ccc(c1)Cc2ncccc2)C)C=O
0.271605	O=C(Nc1c(ccc(c1)Cc2ncccc2)C)C=O
0.271605	O=C(Nc1c(ccc(c1)Cc2ncccc2)C)C=O
0.271605	O=C(Nc1c(ccc(c1)Cc2ncccc2)C)C=O
0.271605	O=C(Nc1c(ccc(c1)Cc2ncccc2)C)C=O
0.271605	O=C(Nc1c(ccc(c1)Cc2ncccc2)C)C=O
0.271605	O=C(Nc1c(ccc(c1)Cc2ncccc2)C)C=O
0.271605	O=C(Nc1c(ccc(c1)Cc2ncccc2)C)C=O
0.271605	O=C(Nc1c(ccc(c1)Cc2ncccc2)C)C=O
0.271605	O=C(Nc1c(ccc(c1)Cc2ncccc2)C)C=O
0.271478	S(=O)(=O)(Nc1c(ccc(NC(=O)c2c(O)cc(NC(=O)OC(C)(C)C)cc2)c1)C)c3ccccc3
0.271478	S(=O)(=O)(Nc1c(ccc(NC(=O)c2c(O)cc(NC(=O)OC(C)(C)C)cc2)c1)C)c3ccccc3
0.271478	S(=O)(=O)(Nc1c(ccc(NC(=O)c2c(O)cc(NC(=O)OC(C)(C)C)cc2)c1)C)c3ccccc3
0.271478	S(=O)(=O)(Nc1c(ccc(NC(=O)c2c(O)cc(NC(=O)OC(C)(C)C)cc2)c1)C)c3ccccc3
0.271478	S(=O)(=O)(Nc1c(ccc(NC(=O)c2c(O)cc(NC(=O)OC(C)(C)C)cc2)c1)C)c3ccccc3
0.271478	S(=O)(=O)(Nc1c(ccc(NC(=O)c2c(O)cc(NC(=O)OC(C)(C)C)cc2)c1)C)c3ccccc3
0.271478	S(=O)(=O)(Nc1c(ccc(NC(=O)c2c(O)cc(NC(=O)OC(C)(C)C)cc2)c1)C)c3ccccc3
0.271478	S(=O)(=O)(Nc1c(ccc(NC(=O)c2c(O)cc(NC(=O)OC(C)(C)C)cc2)c1)C)c3ccccc3
0.271478	S(=O)(=O)(Nc1c(ccc(NC(=O)c2c(O)cc(NC(=O)OC(C)(C)C)cc2)c1)C)c3ccccc3
0.271478	S(=O)(=O)(Nc1c(ccc(NC(=O)c2c(O)cc(NC(=O)OC(C)(C)C)cc2)c1)C)c3ccccc3
0.270992	S1CCN(Cc2cc(NC(=O)C=3C=NN(C3)C4CCC4)ccc2)CC1
0.270992	S1CCN(Cc2cc(NC(=O)C=3C=NN(C3)C4CCC4)ccc2)CC1
0.270992	S1CCN(Cc2cc(NC(=O)C=3C=NN(C3)C4CCC4)ccc2)CC1
0.270992	S1CCN(Cc2cc(NC(=O)C=3C=NN(C3)C4CCC4)ccc2)CC1
0.270992	S1CCN(Cc2cc(NC(=O)C=3C=NN(C3)C4CCC4)ccc2)CC1
0.270992	S1CCN(Cc2cc(NC(=O)C=3C=NN(C3)C4CCC4)ccc2)CC1
0.270992	S1CCN(Cc2cc(NC(=O)C=3C=NN(C3)C4CCC4)ccc2)CC1
0.270992	S1CCN(Cc2cc(NC(=O)C=3C=NN(C3)C4CCC4)ccc2)CC1
0.270992	S1CCN(Cc2cc(NC(=O)C=3C=NN(C3)C4CCC4)ccc2)CC1
0.270992	S1CCN(Cc2cc(NC(=O)C=3C=NN(C3)C4CCC4)ccc2)CC1
0.270833	Clc1c(NS(=O)(=O)C)ccc(NC(=O)c2c(nccc2)Nc3ccc(OCC)cc3)c1
0.270833	Clc1c(NS(=O)(=O)C)ccc(NC(=O)c2c(nccc2)Nc3ccc(OCC)cc3)c1
0.270833	Clc1c(NS(=O)(=O)C)ccc(NC(=O)c2c(nccc2)Nc3ccc(OCC)cc3)c1
0.270833	Clc1c(NS(=O)(=O)C)ccc(NC(=O)c2c(nccc2)Nc3ccc(OCC)cc3)c1
0.270833	Clc1c(NS(=O)(=O)C)ccc(NC(=O)c2c(nccc2)Nc3ccc(OCC)cc3)c1
0.270833	Clc1c(NS(=O)(=O)C)ccc(NC(=O)c2c(nccc2)Nc3ccc(OCC)cc3)c1
0.270833	Clc1c(NS(=O)(=O)C)ccc(NC(=O)c2c(nccc2)Nc3ccc(OCC)cc3)c1
0.270677	O=C(N1CCN(CCOc2c(cccc2)C)CC1)c3cc(ccc3)C(=O)Nc4ccccc4
0.270677	O=C(N1CCN(CCOc2c(cccc2)C)CC1)c3cc(ccc3)C(=O)Nc4ccccc4
0.270677	O=C(N1CCN(CCOc2c(cccc2)C)CC1)c3cc(ccc3)C(=O)Nc4ccccc4
0.270677	O=C(N1CCN(CCOc2c(cccc2)C)CC1)c3cc(ccc3)C(=O)Nc4ccccc4
0.270677	O=C(N1CCN(CCOc2c(cccc2)C)CC1)c3cc(ccc3)C(=O)Nc4ccccc4
0.270677	O=C(N1CCN(CCOc2c(cccc2)C)CC1)c3cc(ccc3)C(=O)Nc4ccccc4
0.270677	O=C(N1CCN(CCOc2c(cccc2)C)CC1)c3cc(ccc3)C(=O)Nc4ccccc4
0.270677	O=C(N1CCN(CCOc2c(cccc2)C)CC1)c3cc(ccc3)C(=O)Nc4ccccc4
0.270677	O=C(N1CCN(CCOc2c(cccc2)C)CC1)c3cc(ccc3)C(=O)Nc4ccccc4
0.270677	O=C(N1CCN(CCOc2c(cccc2)C)CC1)c3cc(ccc3)C(=O)Nc4ccccc4
0.270463	Fc1c(ccc(c2cc(c(cc2)C)C)c1)C(=O)NC=3C=NN(C3)Cc4ccccc4
0.270463	Fc1c(ccc(c2cc(c(cc2)C)C)c1)C(=O)NC=3C=NN(C3)Cc4ccccc4
0.270463	Fc1c(ccc(c2cc(c(cc2)C)C)c1)C(=O)NC=3C=NN(C3)Cc4ccccc4
0.270463	Fc1c(ccc(c2cc(c(cc2)C)C)c1)C(=O)NC=3C=NN(C3)Cc4ccccc4
0.270463	Fc1c(ccc(c2cc(c(cc2)C)C)c1)C(=O)NC=3C=NN(C3)Cc4ccccc4
0.270463	Fc1c(ccc(c2cc(c(cc2)C)C)c1)C(=O)NC=3C=NN(C3)Cc4ccccc4
0.270463	Fc1c(ccc(c2cc(c(cc2)C)C)c1)C(=O)NC=3C=NN(C3)Cc4ccccc4
0.270463	Fc1c(ccc(c2cc(c(cc2)C)C)c1)C(=O)NC=3C=NN(C3)Cc4ccccc4
0.270463	Fc1c(ccc(c2cc(c(cc2)C)C)c1)C(=O)NC=3C=NN(C3)Cc4ccccc4
0.270463	Fc1c(ccc(c2cc(c(cc2)C)C)c1)C(=O)NC=3C=NN(C3)Cc4ccccc4
0.270358	O=C(Nc1cc(NC(=O)C2c3c(ccc(OC)c3)CCC2)c(cc1)C)c4ccccc4
0.270358	O=C(Nc1cc(NC(=O)C2c3c(ccc(OC)c3)CCC2)c(cc1)C)c4ccccc4
0.270358	O=C(Nc1cc(NC(=O)C2c3c(ccc(OC)c3)CCC2)c(cc1)C)c4ccccc4
0.270358	O=C(Nc1cc(NC(=O)C2c3c(ccc(OC)c3)CCC2)c(cc1)C)c4ccccc4
0.27027	O=C(Nc1ccc(N2CCC(C(=O)N)CC2)cc1)c3ccc(NC(=O)Cc4cnccc4)cc3
0.27027	O=C(Nc1ccc(N2CCC(C(=O)N)CC2)cc1)c3ccc(NC(=O)Cc4cnccc4)cc3
0.27027	O=C(Nc1ccc(N2CCC(C(=O)N)CC2)cc1)c3ccc(NC(=O)Cc4cnccc4)cc3
0.27027	O=C(Nc1ccc(N2CCC(C(=O)N)CC2)cc1)c3ccc(NC(=O)Cc4cnccc4)cc3
0.27027	O=C(Nc1ccc(N2CCC(C(=O)N)CC2)cc1)c3ccc(NC(=O)Cc4cnccc4)cc3
0.27027	O=C(Nc1ccc(N2CCC(C(=O)N)CC2)cc1)c3ccc(NC(=O)Cc4cnccc4)cc3
0.27027	O=C(Nc1ccc(N2CCC(C(=O)N)CC2)cc1)c3ccc(NC(=O)Cc4cnccc4)cc3
0.27027	O=C(Nc1ccc(N2CCC(C(=O)N)CC2)cc1)c3ccc(NC(=O)Cc4cnccc4)cc3
0.27027	O=C(Nc1ccc(N2CCC(C(=O)N)CC2)cc1)c3ccc(NC(=O)Cc4cnccc4)cc3
0.27027	O=C(Nc1ccc(N2CCC(C(=O)N)CC2)cc1)c3ccc(NC(=O)Cc4cnccc4)cc3
0.27027	S1C(=NC=C1C(=O)Nc2c(cc(cc2)C(=O)N3CCCC3)C)C4=COC=C4
0.27027	S1C(=NC=C1C(=O)Nc2c(cc(cc2)C(=O)N3CCCC3)C)C4=COC=C4
0.27027	S1C(=NC=C1C(=O)Nc2c(cc(cc2)C(=O)N3CCCC3)C)C4=COC=C4
0.27027	S1C(=NC=C1C(=O)Nc2c(cc(cc2)C(=O)N3CCCC3)C)C4=COC=C4
0.27027	S1C(=NC=C1C(=O)Nc2c(cc(cc2)C(=O)N3CCCC3)C)C4=COC=C4
0.27027	S1C(=NC=C1C(=O)Nc2c(cc(cc2)C(=O)N3CCCC3)C)C4=COC=C4
0.27027	S1C(=NC=C1C(=O)Nc2c(cc(cc2)C(=O)N3CCCC3)C)C4=COC=C4
0.27027	S1C(=NC=C1C(=O)Nc2c(cc(cc2)C(=O)N3CCCC3)C)C4=COC=C4
0.27027	S1C(=NC=C1C(=O)Nc2c(cc(cc2)C(=O)N3CCCC3)C)C4=COC=C4
0.27027	S1C(=NC=C1C(=O)Nc2c(cc(cc2)C(=O)N3CCCC3)C)C4=COC=C4
0.269841	O=C(Nc1cc(ncc1)N(C)C)c2cc(c(cc2)CC)CC
0.269737	Clc1c(ccc(NC(=O)c2c(nc(N3CCOCC3)cc2)C(F)(F)F)c1)C(=O)Nc4cnccc4
0.269737	Clc1c(ccc(NC(=O)c2c(nc(N3CCOCC3)cc2)C(F)(F)F)c1)C(=O)Nc4cnccc4
0.269737	Clc1c(ccc(NC(=O)c2c(nc(N3CCOCC3)cc2)C(F)(F)F)c1)C(=O)Nc4cnccc4
0.269737	Clc1c(ccc(NC(=O)c2c(nc(N3CCOCC3)cc2)C(F)(F)F)c1)C(=O)Nc4cnccc4
0.269737	Clc1c(ccc(NC(=O)c2c(nc(N3CCOCC3)cc2)C(F)(F)F)c1)C(=O)Nc4cnccc4
0.269737	Clc1c(ccc(NC(=O)c2c(nc(N3CCOCC3)cc2)C(F)(F)F)c1)C(=O)Nc4cnccc4
0.269737	Clc1c(ccc(NC(=O)c2c(nc(N3CCOCC3)cc2)C(F)(F)F)c1)C(=O)Nc4cnccc4
0.269737	Clc1c(ccc(NC(=O)c2c(nc(N3CCOCC3)cc2)C(F)(F)F)c1)C(=O)Nc4cnccc4
0.269737	Clc1c(ccc(NC(=O)c2c(nc(N3CCOCC3)cc2)C(F)(F)F)c1)C(=O)Nc4cnccc4
0.269737	Clc1c(ccc(NC(=O)c2c(nc(N3CCOCC3)cc2)C(F)(F)F)c1)C(=O)Nc4cnccc4
0.26936	O=C(N1CCC(C(=O)Nc2nccnc2)CC1)C(=O)Nc3c(ccc(c3)C(=O)C)C
0.26936	O=C(N1CCC(C(=O)Nc2nccnc2)CC1)C(=O)Nc3c(ccc(c3)C(=O)C)C
0.268775	Fc1cc(ccc1)C(=O)Nc2c(OC)ccc(NC(=O)C=O)c2
0.268775	Fc1cc(ccc1)C(=O)Nc2c(OC)ccc(NC(=O)C=O)c2
0.268775	Fc1cc(ccc1)C(=O)Nc2c(OC)ccc(NC(=O)C=O)c2
0.268775	Fc1cc(ccc1)C(=O)Nc2c(OC)ccc(NC(=O)C=O)c2
0.268775	Fc1cc(ccc1)C(=O)Nc2c(OC)ccc(NC(=O)C=O)c2
0.268775	Fc1cc(ccc1)C(=O)Nc2c(OC)ccc(NC(=O)C=O)c2
0.268775	Fc1cc(ccc1)C(=O)Nc2c(OC)ccc(NC(=O)C=O)c2
0.268775	Fc1cc(ccc1)C(=O)Nc2c(OC)ccc(NC(=O)C=O)c2
0.268775	Fc1cc(ccc1)C(=O)Nc2c(OC)ccc(NC(=O)C=O)c2
0.268775	Fc1cc(ccc1)C(=O)Nc2c(OC)ccc(NC(=O)C=O)c2
0.268657	O=C(Nc1c(cc(cc1)C(=O)NC2CCCC2)C)c3ccc(cc3)CNC(=O)C=C(C)C
0.268657	O=C(Nc1c(cc(cc1)C(=O)NC2CCCC2)C)c3ccc(cc3)CNC(=O)C=C(C)C
0.268657	O=C(Nc1c(cc(cc1)C(=O)NC2CCCC2)C)c3ccc(cc3)CNC(=O)C=C(C)C
0.268657	O=C(Nc1c(cc(cc1)C(=O)NC2CCCC2)C)c3ccc(cc3)CNC(=O)C=C(C)C
0.268657	O=C(Nc1c(cc(cc1)C(=O)NC2CCCC2)C)c3ccc(cc3)CNC(=O)C=C(C)C
0.268657	O=C(Nc1c(cc(cc1)C(=O)NC2CCCC2)C)c3ccc(cc3)CNC(=O)C=C(C)C
0.268657	O=C(Nc1c(cc(cc1)C(=O)NC2CCCC2)C)c3ccc(cc3)CNC(=O)C=C(C)C
0.268657	O=C(Nc1c(cc(cc1)C(=O)NC2CCCC2)C)c3ccc(cc3)CNC(=O)C=C(C)C
0.268657	O=C(Nc1c(cc(cc1)C(=O)NC2CCCC2)C)c3ccc(cc3)CNC(=O)C=C(C)C
0.268657	O=C(Nc1c(cc(cc1)C(=O)NC2CCCC2)C)c3ccc(cc3)CNC(=O)C=C(C)C
0.268551	S1C(=NN=C1CNC(=O)C(=O)Nc2c(ccc(c2)C(=O)C)C)c3ccccc3
0.268551	S1C(=NN=C1CNC(=O)C(=O)Nc2c(ccc(c2)C(=O)C)C)c3ccccc3
0.268551	S1C(=NN=C1CNC(=O)C(=O)Nc2c(ccc(c2)C(=O)C)C)c3ccccc3
0.268551	S1C(=NN=C1CNC(=O)C(=O)Nc2c(ccc(c2)C(=O)C)C)c3ccccc3
0.268551	S1C(=NN=C1CNC(=O)C(=O)Nc2c(ccc(c2)C(=O)C)C)c3ccccc3
0.268551	S1C(=NN=C1CNC(=O)C(=O)Nc2c(ccc(c2)C(=O)C)C)c3ccccc3
0.268551	S1C(=NN=C1CNC(=O)C(=O)Nc2c(ccc(c2)C(=O)C)C)c3ccccc3
0.268551	S1C(=NN=C1CNC(=O)C(=O)Nc2c(ccc(c2)C(=O)C)C)c3ccccc3
0.268551	S1C(=NN=C1CNC(=O)C(=O)Nc2c(ccc(c2)C(=O)C)C)c3ccccc3
0.268551	S1C(=NN=C1CNC(=O)C(=O)Nc2c(ccc(c2)C(=O)C)C)c3ccccc3
0.268482	Clc1c(OC)cc(cc1)C(=O)Nc2ccc(cc2)C=3SC=CN3
0.268482	Clc1c(OC)cc(cc1)C(=O)Nc2ccc(cc2)C=3SC=CN3
0.268482	Clc1c(OC)cc(cc1)C(=O)Nc2ccc(cc2)C=3SC=CN3
0.268482	Clc1c(OC)cc(cc1)C(=O)Nc2ccc(cc2)C=3SC=CN3
0.268482	Clc1c(OC)cc(cc1)C(=O)Nc2ccc(cc2)C=3SC=CN3
0.268482	Clc1c(OC)cc(cc1)C(=O)Nc2ccc(cc2)C=3SC=CN3
0.268482	Clc1c(OC)cc(cc1)C(=O)Nc2ccc(cc2)C=3SC=CN3
0.268482	Clc1c(OC)cc(cc1)C(=O)Nc2ccc(cc2)C=3SC=CN3
0.268482	Clc1c(OC)cc(cc1)C(=O)Nc2ccc(cc2)C=3SC=CN3
0.268482	Clc1c(OC)cc(cc1)C(=O)Nc2ccc(cc2)C=3SC=CN3
0.268382	O=C(Nc1c(cc(cc1)C(=O)NCC(C)C)C)c2c(cccc2)Cc3ccccc3
0.268382	O=C(Nc1c(cc(cc1)C(=O)NCC(C)C)C)c2c(cccc2)Cc3ccccc3
0.268382	O=C(Nc1c(cc(cc1)C(=O)NCC(C)C)C)c2c(cccc2)Cc3ccccc3
0.268382	O=C(Nc1c(cc(cc1)C(=O)NCC(C)C)C)c2c(cccc2)Cc3ccccc3
0.268382	O=C(Nc1c(cc(cc1)C(=O)NCC(C)C)C)c2c(cccc2)Cc3ccccc3
0.268382	O=C(Nc1c(cc(cc1)C(=O)NCC(C)C)C)c2c(cccc2)Cc3ccccc3
0.268382	O=C(Nc1c(cc(cc1)C(=O)NCC(C)C)C)c2c(cccc2)Cc3ccccc3
0.268382	O=C(Nc1c(cc(cc1)C(=O)NCC(C)C)C)c2c(cccc2)Cc3ccccc3
0.268382	O=C(Nc1c(cc(cc1)C(=O)NCC(C)C)C)c2c(cccc2)Cc3ccccc3
0.268382	O=C(Nc1c(cc(cc1)C(=O)NCC(C)C)C)c2c(cccc2)Cc3ccccc3
0.268293	O=C(O)Cc1cc(ccc1)CNC(=O)c2cc(NC(=O)c3cnccc3)ccc2
0.268116	S1CCN(Cc2cc(NC(=O)CCC(=O)c3cc(F)c(OC)cc3)ccc2)CC1
0.268116	S1CCN(Cc2cc(NC(=O)CCC(=O)c3cc(F)c(OC)cc3)ccc2)CC1
0.268116	S1CCN(Cc2cc(NC(=O)CCC(=O)c3cc(F)c(OC)cc3)ccc2)CC1
0.268116	S1CCN(Cc2cc(NC(=O)CCC(=O)c3cc(F)c(OC)cc3)ccc2)CC1
0.268116	S1CCN(Cc2cc(NC(=O)CCC(=O)c3cc(F)c(OC)cc3)ccc2)CC1
0.268116	S1CCN(Cc2cc(NC(=O)CCC(=O)c3cc(F)c(OC)cc3)ccc2)CC1
0.268116	S1CCN(Cc2cc(NC(=O)CCC(=O)c3cc(F)c(OC)cc3)ccc2)CC1
0.268116	S1CCN(Cc2cc(NC(=O)CCC(=O)c3cc(F)c(OC)cc3)ccc2)CC1
0.268116	S1CCN(Cc2cc(NC(=O)CCC(=O)c3cc(F)c(OC)cc3)ccc2)CC1
0.268116	S1CCN(Cc2cc(NC(=O)CCC(=O)c3cc(F)c(OC)cc3)ccc2)CC1
0.267857	Brc1c(cc(c(c1)C)C(=O)Nc2cc(NS(=O)(=O)c3ccccc3)c(cc2)C)C
0.267857	Brc1c(cc(c(c1)C)C(=O)Nc2cc(NS(=O)(=O)c3ccccc3)c(cc2)C)C
0.267857	Brc1c(cc(c(c1)C)C(=O)Nc2cc(NS(=O)(=O)c3ccccc3)c(cc2)C)C
0.267857	Brc1c(cc(c(c1)C)C(=O)Nc2cc(NS(=O)(=O)c3ccccc3)c(cc2)C)C
0.267857	Brc1c(cc(c(c1)C)C(=O)Nc2cc(NS(=O)(=O)c3ccccc3)c(cc2)C)C
0.26749	Fc1c(NC(=O)c2cc(ccc2)C(=O)Nc3ccccc3)cc(OC)cc1
0.26749	Fc1c(NC(=O)c2cc(ccc2)C(=O)Nc3ccccc3)cc(OC)cc1
0.267327	ClC=1SC(Cl)=CC1C(=O)CCC(=O)Nc2c(ccc(NC(=O)c3cc(ccc3)C(F)(F)F)c2)C
0.267327	ClC=1SC(Cl)=CC1C(=O)CCC(=O)Nc2c(ccc(NC(=O)c3cc(ccc3)C(F)(F)F)c2)C
0.267327	ClC=1SC(Cl)=CC1C(=O)CCC(=O)Nc2c(ccc(NC(=O)c3cc(ccc3)C(F)(F)F)c2)C
0.267327	ClC=1SC(Cl)=CC1C(=O)CCC(=O)Nc2c(ccc(NC(=O)c3cc(ccc3)C(F)(F)F)c2)C
0.267148	Clc1cc(F)c(cc1)C(=O)N2CCN(C(=O)c3ccc(NC(=O)Cc4cnccc4)cc3)CC2
0.267148	Clc1cc(F)c(cc1)C(=O)N2CCN(C(=O)c3ccc(NC(=O)Cc4cnccc4)cc3)CC2
0.267123	O=C(Nc1c(OCC)cc(N2CCN(C(C)C)CC2)cc1)c3ccc(cc3)C=4OC(=NN4)c5ccccc5
0.267123	O=C(Nc1c(OCC)cc(N2CCN(C(C)C)CC2)cc1)c3ccc(cc3)C=4OC(=NN4)c5ccccc5
0.267123	O=C(Nc1c(OCC)cc(N2CCN(C(C)C)CC2)cc1)c3ccc(cc3)C=4OC(=NN4)c5ccccc5
0.266932	Fc1c(NC(=O)c2cc(c(cc2)CC)CC)cc(c(F)c1)C
0.266932	Fc1c(NC(=O)c2cc(c(cc2)CC)CC)cc(c(F)c1)C
0.266932	Fc1c(NC(=O)c2cc(c(cc2)CC)CC)cc(c(F)c1)C
0.266932	Fc1c(NC(=O)c2cc(c(cc2)CC)CC)cc(c(F)c1)C
0.266932	Fc1c(NC(=O)c2cc(c(cc2)CC)CC)cc(c(F)c1)C
0.266932	Fc1c(NC(=O)c2cc(c(cc2)CC)CC)cc(c(F)c1)C
0.266932	Fc1c(NC(=O)c2cc(c(cc2)CC)CC)cc(c(F)c1)C
0.266932	Fc1c(NC(=O)c2cc(c(cc2)CC)CC)cc(c(F)c1)C
0.266932	Fc1c(NC(=O)c2cc(c(cc2)CC)CC)cc(c(F)c1)C
0.266932	Fc1c(NC(=O)c2cc(c(cc2)CC)CC)cc(c(F)c1)C
0.266423	Brc1ccc(cc1)COc2c(OC)cc(cc2)C(=O)Nc3cc(NC(=O)N4CCCC4)ccc3
0.266187	O=C(Nc1ccc(cc1)CN2CCN(CC2)CC)c3cnc4c(c3)cccc4C
0.266187	O=C(Nc1ccc(cc1)CN2CCN(CC2)CC)c3cnc4c(c3)cccc4C
0.266187	O=C(Nc1ccc(cc1)CN2CCN(CC2)CC)c3cnc4c(c3)cccc4C
0.266187	O=C(Nc1ccc(cc1)CN2CCN(CC2)CC)c3cnc4c(c3)cccc4C
0.266187	O=C(Nc1ccc(cc1)CN2CCN(CC2)CC)c3cnc4c(c3)cccc4C
0.266187	O=C(Nc1ccc(cc1)CN2CCN(CC2)CC)c3cnc4c(c3)cccc4C
0.266187	O=C(Nc1ccc(cc1)CN2CCN(CC2)CC)c3cnc4c(c3)cccc4C
0.266187	O=C(Nc1ccc(cc1)CN2CCN(CC2)CC)c3cnc4c(c3)cccc4C
0.266187	O=C(Nc1ccc(cc1)CN2CCN(CC2)CC)c3cnc4c(c3)cccc4C
0.266187	O=C(Nc1ccc(cc1)CN2CCN(CC2)CC)c3cnc4c(c3)cccc4C
0.265517	Fc1c(ccc(c2cc(c(cc2)C)C)c1)C(=O)NCC3OCCN(Cc4ccc(cc4)C)C3
0.265517	Fc1c(ccc(c2cc(c(cc2)C)C)c1)C(=O)NCC3OCCN(Cc4ccc(cc4)C)C3
0.265517	Fc1c(ccc(c2cc(c(cc2)C)C)c1)C(=O)NCC3OCCN(Cc4ccc(cc4)C)C3
0.265517	Fc1c(ccc(c2cc(c(cc2)C)C)c1)C(=O)NCC3OCCN(Cc4ccc(cc4)C)C3
0.265517	Fc1c(ccc(c2cc(c(cc2)C)C)c1)C(=O)NCC3OCCN(Cc4ccc(cc4)C)C3
0.265517	Fc1c(ccc(c2cc(c(cc2)C)C)c1)C(=O)NCC3OCCN(Cc4ccc(cc4)C)C3
0.265517	Fc1c(ccc(c2cc(c(cc2)C)C)c1)C(=O)NCC3OCCN(Cc4ccc(cc4)C)C3
0.265517	Fc1c(ccc(c2cc(c(cc2)C)C)c1)C(=O)NCC3OCCN(Cc4ccc(cc4)C)C3
0.265517	Fc1c(ccc(c2cc(c(cc2)C)C)c1)C(=O)NCC3OCCN(Cc4ccc(cc4)C)C3
0.265517	Fc1c(ccc(c2cc(c(cc2)C)C)c1)C(=O)NCC3OCCN(Cc4ccc(cc4)C)C3
0.265385	Fc1ccc(cc1)C(=O)Nc2ccc(cc2)CNC(=O)c3nc(ncc3)C4(N)CC4
0.265385	Fc1ccc(cc1)C(=O)Nc2ccc(cc2)CNC(=O)c3nc(ncc3)C4(N)CC4
0.265385	Fc1ccc(cc1)C(=O)Nc2ccc(cc2)CNC(=O)c3nc(ncc3)C4(N)CC4
0.265385	Fc1ccc(cc1)C(=O)Nc2ccc(cc2)CNC(=O)c3nc(ncc3)C4(N)CC4
0.265385	Fc1ccc(cc1)C(=O)Nc2ccc(cc2)CNC(=O)c3nc(ncc3)C4(N)CC4
0.265385	Fc1ccc(cc1)C(=O)Nc2ccc(cc2)CNC(=O)c3nc(ncc3)C4(N)CC4
0.265385	Fc1ccc(cc1)C(=O)Nc2ccc(cc2)CNC(=O)c3nc(ncc3)C4(N)CC4
0.265385	Fc1ccc(cc1)C(=O)Nc2ccc(cc2)CNC(=O)c3nc(ncc3)C4(N)CC4
0.265385	Fc1ccc(cc1)C(=O)Nc2ccc(cc2)CNC(=O)c3nc(ncc3)C4(N)CC4
0.265385	Fc1ccc(cc1)C(=O)Nc2ccc(cc2)CNC(=O)c3nc(ncc3)C4(N)CC4
0.264984	FC(F)COc1c(ccc(NC(=O)C(=O)NC(C=2ON=C(N2)c3cnccc3)C(C)C)c1)C
0.264984	FC(F)COc1c(ccc(NC(=O)C(=O)NC(C=2ON=C(N2)c3cnccc3)C(C)C)c1)C
0.264463	S1C(=NC(NC(=O)c2cc(ccc2)C(=O)Nc3ccccc3)=C1)c4ccccc4
0.264463	S1C(=NC(NC(=O)c2cc(ccc2)C(=O)Nc3ccccc3)=C1)c4ccccc4
0.264463	S1C(=NC(NC(=O)c2cc(ccc2)C(=O)Nc3ccccc3)=C1)c4ccccc4
0.264463	S1C(=NC(NC(=O)c2cc(ccc2)C(=O)Nc3ccccc3)=C1)c4ccccc4
0.264463	S1C(=NC(NC(=O)c2cc(ccc2)C(=O)Nc3ccccc3)=C1)c4ccccc4
0.264463	S1C(=NC(NC(=O)c2cc(ccc2)C(=O)Nc3ccccc3)=C1)c4ccccc4
0.264463	S1C(=NC(NC(=O)c2cc(ccc2)C(=O)Nc3ccccc3)=C1)c4ccccc4
0.264463	S1C(=NC(NC(=O)c2cc(ccc2)C(=O)Nc3ccccc3)=C1)c4ccccc4
0.264463	S1C(=NC(NC(=O)c2cc(ccc2)C(=O)Nc3ccccc3)=C1)c4ccccc4
0.264463	S1C(=NC(NC(=O)c2cc(ccc2)C(=O)Nc3ccccc3)=C1)c4ccccc4
0.264368	O=C(Nc1cc(Oc2ncccn2)ccc1)c3cnc(N4CCC4)cc3
0.264368	O=C(Nc1cc(Oc2ncccn2)ccc1)c3cnc(N4CCC4)cc3
0.264368	O=C(Nc1cc(Oc2ncccn2)ccc1)c3cnc(N4CCC4)cc3
0.264368	O=C(Nc1cc(Oc2ncccn2)ccc1)c3cnc(N4CCC4)cc3
0.264368	O=C(Nc1cc(Oc2ncccn2)ccc1)c3cnc(N4CCC4)cc3
0.264368	O=C(Nc1cc(Oc2ncccn2)ccc1)c3cnc(N4CCC4)cc3
0.264368	O=C(Nc1cc(Oc2ncccn2)ccc1)c3cnc(N4CCC4)cc3
0.264368	O=C(Nc1cc(Oc2ncccn2)ccc1)c3cnc(N4CCC4)cc3
0.264368	O=C(Nc1cc(Oc2ncccn2)ccc1)c3cnc(N4CCC4)cc3
0.264368	O=C(Nc1cc(Oc2ncccn2)ccc1)c3cnc(N4CCC4)cc3
0.264368	O=C(Nc1cnc(NC2CCCC2)cc1)c3cc(c(cc3)CC)CC
0.264368	O=C(Nc1cnc(NC2CCCC2)cc1)c3cc(c(cc3)CC)CC
0.264368	O=C(Nc1cnc(NC2CCCC2)cc1)c3cc(c(cc3)CC)CC
0.264368	O=C(Nc1cnc(NC2CCCC2)cc1)c3cc(c(cc3)CC)CC
0.264286	Clc1c(ccc(NC(=O)C=2N=C(OC2)C(C)C)c1)C(=O)Nc3cnccc3
0.264286	Clc1c(ccc(NC(=O)C=2N=C(OC2)C(C)C)c1)C(=O)Nc3cnccc3
0.264286	Clc1c(ccc(NC(=O)C=2N=C(OC2)C(C)C)c1)C(=O)Nc3cnccc3
0.264228	Clc1c(cc(NC(=O)c2ccc(cc2)CS(=O)(=O)C)cc1)CO
0.264228	Clc1c(cc(NC(=O)c2ccc(cc2)CS(=O)(=O)C)cc1)CO
0.264228	Clc1c(cc(NC(=O)c2ccc(cc2)CS(=O)(=O)C)cc1)CO
0.264228	Clc1c(cc(NC(=O)c2ccc(cc2)CS(=O)(=O)C)cc1)CO
0.264228	Clc1c(cc(NC(=O)c2ccc(cc2)CS(=O)(=O)C)cc1)CO
0.264228	Clc1c(cc(NC(=O)c2ccc(cc2)CS(=O)(=O)C)cc1)CO
0.264228	Clc1c(cc(NC(=O)c2ccc(cc2)CS(=O)(=O)C)cc1)CO
0.264228	Clc1c(cc(NC(=O)c2ccc(cc2)CS(=O)(=O)C)cc1)CO
0.264228	Clc1c(cc(NC(=O)c2ccc(cc2)CS(=O)(=O)C)cc1)CO
0.264228	Clc1c(cc(NC(=O)c2ccc(cc2)CS(=O)(=O)C)cc1)CO
0.264214	O=C(OC(C)(C)C)NCC(C(=O)Nc1c(ccc(c1)C(=O)Nc2ccccc2)C)(CC(C)C)C
0.264214	O=C(OC(C)(C)C)NCC(C(=O)Nc1c(ccc(c1)C(=O)Nc2ccccc2)C)(CC(C)C)C
0.264214	O=C(OC(C)(C)C)NCC(C(=O)Nc1c(ccc(c1)C(=O)Nc2ccccc2)C)(CC(C)C)C
0.264214	O=C(OC(C)(C)C)NCC(C(=O)Nc1c(ccc(c1)C(=O)Nc2ccccc2)C)(CC(C)C)C
0.264214	O=C(OC(C)(C)C)NCC(C(=O)Nc1c(ccc(c1)C(=O)Nc2ccccc2)C)(CC(C)C)C
0.264214	O=C(OC(C)(C)C)NCC(C(=O)Nc1c(ccc(c1)C(=O)Nc2ccccc2)C)(CC(C)C)C
0.264214	O=C(OC(C)(C)C)NCC(C(=O)Nc1c(ccc(c1)C(=O)Nc2ccccc2)C)(CC(C)C)C
0.264214	O=C(OC(C)(C)C)NCC(C(=O)Nc1c(ccc(c1)C(=O)Nc2ccccc2)C)(CC(C)C)C
0.264214	O=C(OC(C)(C)C)NCC(C(=O)Nc1c(ccc(c1)C(=O)Nc2ccccc2)C)(CC(C)C)C
0.264069	S(=O)(=O)(Cc1ccc(cc1)C(=O)Nc2c(NC(=O)c3ccc(cc3)C)cccc2)C
0.264069	S(=O)(=O)(Cc1ccc(cc1)C(=O)Nc2c(NC(=O)c3ccc(cc3)C)cccc2)C
0.264069	S(=O)(=O)(Cc1ccc(cc1)C(=O)Nc2c(NC(=O)c3ccc(cc3)C)cccc2)C
0.264069	S(=O)(=O)(Cc1ccc(cc1)C(=O)Nc2c(NC(=O)c3ccc(cc3)C)cccc2)C
0.264069	S(=O)(=O)(Cc1ccc(cc1)C(=O)Nc2c(NC(=O)c3ccc(cc3)C)cccc2)C
0.264069	S(=O)(=O)(Cc1ccc(cc1)C(=O)Nc2c(NC(=O)c3ccc(cc3)C)cccc2)C
0.264069	S(=O)(=O)(Cc1ccc(cc1)C(=O)Nc2c(NC(=O)c3ccc(cc3)C)cccc2)C
0.264069	S(=O)(=O)(Cc1ccc(cc1)C(=O)Nc2c(NC(=O)c3ccc(cc3)C)cccc2)C
0.264069	S(=O)(=O)(Cc1ccc(cc1)C(=O)Nc2c(NC(=O)c3ccc(cc3)C)cccc2)C
0.264069	S(=O)(=O)(Cc1ccc(cc1)C(=O)Nc2c(NC(=O)c3ccc(cc3)C)cccc2)C
0.263941	O=C(N1CCCC1)c2cc(c(NC(=O)c3nnc(N)cc3)cc2)C
0.263941	O=C(N1CCCC1)c2cc(c(NC(=O)c3nnc(N)cc3)cc2)C
0.263941	O=C(N1CCCC1)c2cc(c(NC(=O)c3nnc(N)cc3)cc2)C
0.263941	O=C(N1CCCC1)c2cc(c(NC(=O)c3nnc(N)cc3)cc2)C
0.263941	O=C(N1CCCC1)c2cc(c(NC(=O)c3nnc(N)cc3)cc2)C
0.263941	O=C(N1CCCC1)c2cc(c(NC(=O)c3nnc(N)cc3)cc2)C
0.263941	O=C(N1CCCC1)c2cc(c(NC(=O)c3nnc(N)cc3)cc2)C
0.263941	O=C(N1CCCC1)c2cc(c(NC(=O)c3nnc(N)cc3)cc2)C
0.263941	O=C(N1CCCC1)c2cc(c(NC(=O)c3nnc(N)cc3)cc2)C
0.263941	O=C(N1CCCC1)c2cc(c(NC(=O)c3nnc(N)cc3)cc2)C
0.26378	O=C(O)c1c(ccc(NCc2cnc(nc2)c3ccccc3)c1)C
0.26378	O=C(O)c1c(ccc(NCc2cnc(nc2)c3ccccc3)c1)C
0.26378	O=C(O)c1c(ccc(NCc2cnc(nc2)c3ccccc3)c1)C
0.26378	O=C(O)c1c(ccc(NCc2cnc(nc2)c3ccccc3)c1)C
0.26378	O=C(O)c1c(ccc(NCc2cnc(nc2)c3ccccc3)c1)C
0.26378	O=C(O)c1c(ccc(NCc2cnc(nc2)c3ccccc3)c1)C
0.26378	O=C(O)c1c(ccc(NCc2cnc(nc2)c3ccccc3)c1)C
0.26378	O=C(O)c1c(ccc(NCc2cnc(nc2)c3ccccc3)c1)C
0.26378	O=C(O)c1c(ccc(NCc2cnc(nc2)c3ccccc3)c1)C
0.26378	O=C(O)c1c(ccc(NCc2cnc(nc2)c3ccccc3)c1)C
0.263492	Clc1cc2NC(C(=O)Nc3c(ccc(NC(=O)c4ccccc4)c3)C)=C(c2cc1)C
0.263158	O=C(Nc1c(ccc(c1)C(=O)C)C)C=O
0.263158	O=C(Nc1c(ccc(c1)C(=O)C)C)C=O
0.263158	O=C(Nc1c(ccc(c1)C(=O)C)C)C=O
0.263158	O=C(Nc1c(ccc(c1)C(=O)C)C)C=O
0.263158	O=C(Nc1c(ccc(c1)C(=O)C)C)C=O
0.263158	O=C(Nc1c(ccc(c1)C(=O)C)C)C=O
0.263158	O=C(Nc1c(ccc(c1)C(=O)C)C)C=O
0.263158	O=C(Nc1c(ccc(c1)C(=O)C)C)C=O
0.263158	O=C(Nc1c(ccc(c1)C(=O)C)C)C=O
0.26284	FC(F)(F)c1ccc(cc1)CN2C(=O)CN(CC(=O)Nc3c(cccc3)C(=O)Nc4cc5OCOc5cc4)CC2
0.26284	FC(F)(F)c1ccc(cc1)CN2C(=O)CN(CC(=O)Nc3c(cccc3)C(=O)Nc4cc5OCOc5cc4)CC2
0.26284	FC(F)(F)c1ccc(cc1)CN2C(=O)CN(CC(=O)Nc3c(cccc3)C(=O)Nc4cc5OCOc5cc4)CC2
0.26284	FC(F)(F)c1ccc(cc1)CN2C(=O)CN(CC(=O)Nc3c(cccc3)C(=O)Nc4cc5OCOc5cc4)CC2
0.26284	FC(F)(F)c1ccc(cc1)CN2C(=O)CN(CC(=O)Nc3c(cccc3)C(=O)Nc4cc5OCOc5cc4)CC2
0.26284	FC(F)(F)c1ccc(cc1)CN2C(=O)CN(CC(=O)Nc3c(cccc3)C(=O)Nc4cc5OCOc5cc4)CC2
0.26284	FC(F)(F)c1ccc(cc1)CN2C(=O)CN(CC(=O)Nc3c(cccc3)C(=O)Nc4cc5OCOc5cc4)CC2
0.26284	FC(F)(F)c1ccc(cc1)CN2C(=O)CN(CC(=O)Nc3c(cccc3)C(=O)Nc4cc5OCOc5cc4)CC2
0.26284	FC(F)(F)c1ccc(cc1)CN2C(=O)CN(CC(=O)Nc3c(cccc3)C(=O)Nc4cc5OCOc5cc4)CC2
0.26284	FC(F)(F)c1ccc(cc1)CN2C(=O)CN(CC(=O)Nc3c(cccc3)C(=O)Nc4cc5OCOc5cc4)CC2
0.262458	Clc1cc(NC(=O)C2=C(OC=C2)C)c(cc1)C(=O)Nc3cc(NS(=O)(=O)c4ccccc4)c(cc3)C
0.262458	Clc1cc(NC(=O)C2=C(OC=C2)C)c(cc1)C(=O)Nc3cc(NS(=O)(=O)c4ccccc4)c(cc3)C
0.262069	FC(F)(F)Oc1ccc(NC(=O)CN2CCN(c3nc(nc(c3C)C)c4cnccc4)CC2)cc1
0.262069	FC(F)(F)Oc1ccc(NC(=O)CN2CCN(c3nc(nc(c3C)C)c4cnccc4)CC2)cc1
0.262069	FC(F)(F)Oc1ccc(NC(=O)CN2CCN(c3nc(nc(c3C)C)c4cnccc4)CC2)cc1
0.262069	FC(F)(F)Oc1ccc(NC(=O)CN2CCN(c3nc(nc(c3C)C)c4cnccc4)CC2)cc1
0.262069	FC(F)(F)Oc1ccc(NC(=O)CN2CCN(c3nc(nc(c3C)C)c4cnccc4)CC2)cc1
0.262069	FC(F)(F)Oc1ccc(NC(=O)CN2CCN(c3nc(nc(c3C)C)c4cnccc4)CC2)cc1
0.262069	FC(F)(F)Oc1ccc(NC(=O)CN2CCN(c3nc(nc(c3C)C)c4cnccc4)CC2)cc1
0.262069	FC(F)(F)Oc1ccc(NC(=O)CN2CCN(c3nc(nc(c3C)C)c4cnccc4)CC2)cc1
0.262069	FC(F)(F)Oc1ccc(NC(=O)CN2CCN(c3nc(nc(c3C)C)c4cnccc4)CC2)cc1
0.262069	FC(F)(F)Oc1ccc(NC(=O)CN2CCN(c3nc(nc(c3C)C)c4cnccc4)CC2)cc1
0.261468	O=C(Nc1c(ccc(NC=O)c1)C)C
0.261468	O=C(Nc1c(ccc(NC=O)c1)C)C
0.261468	O=C(Nc1c(ccc(NC=O)c1)C)C
0.261468	O=C(Nc1c(ccc(NC=O)c1)C)C
0.261468	O=C(Nc1c(ccc(NC=O)c1)C)C
0.261468	O=C(Nc1c(ccc(NC=O)c1)C)C
0.261468	O=C(Nc1c(ccc(NC=O)c1)C)C
0.261468	O=C(Nc1c(ccc(NC=O)c1)C)C
0.261468	O=C(Nc1c(ccc(NC=O)c1)C)C
0.261468	O=C(Nc1c(ccc(NC=O)c1)C)C
0.261411	O=C(NCc1ccc(cc1)CN2CCCC2)c3cc(c(cc3)CC)CC
0.261411	O=C(NCc1ccc(cc1)CN2CCCC2)c3cc(c(cc3)CC)CC
0.261411	O=C(NCc1ccc(cc1)CN2CCCC2)c3cc(c(cc3)CC)CC
0.261411	O=C(NCc1ccc(cc1)CN2CCCC2)c3cc(c(cc3)CC)CC
0.261411	O=C(NCc1ccc(cc1)CN2CCCC2)c3cc(c(cc3)CC)CC
0.261364	S=C(Nc1nc(c2cc3OCCOc3cc2)ccc1)Nc4cc(ccc4)C
0.261168	Brc1cc(NC(=O)c2cc(ccc2)C3=NOC(=N3)C4CC4)c(cc1)C=5N=NNN5
0.261168	Brc1cc(NC(=O)c2cc(ccc2)C3=NOC(=N3)C4CC4)c(cc1)C=5N=NNN5
0.261168	Brc1cc(NC(=O)c2cc(ccc2)C3=NOC(=N3)C4CC4)c(cc1)C=5N=NNN5
0.261168	Brc1cc(NC(=O)c2cc(ccc2)C3=NOC(=N3)C4CC4)c(cc1)C=5N=NNN5
0.261168	Brc1cc(NC(=O)c2cc(ccc2)C3=NOC(=N3)C4CC4)c(cc1)C=5N=NNN5
0.261168	Brc1cc(NC(=O)c2cc(ccc2)C3=NOC(=N3)C4CC4)c(cc1)C=5N=NNN5
0.261168	Brc1cc(NC(=O)c2cc(ccc2)C3=NOC(=N3)C4CC4)c(cc1)C=5N=NNN5
0.261168	Brc1cc(NC(=O)c2cc(ccc2)C3=NOC(=N3)C4CC4)c(cc1)C=5N=NNN5
0.261168	Brc1cc(NC(=O)c2cc(ccc2)C3=NOC(=N3)C4CC4)c(cc1)C=5N=NNN5
0.261168	Brc1cc(NC(=O)c2cc(ccc2)C3=NOC(=N3)C4CC4)c(cc1)C=5N=NNN5
0.261029	S1C(=NC(NC(=O)c2c(NC(=O)c3ccc(OC)cc3)cccc2)=C1)c4ccccc4
0.261029	S1C(=NC(NC(=O)c2c(NC(=O)c3ccc(OC)cc3)cccc2)=C1)c4ccccc4
0.261029	S1C(=NC(NC(=O)c2c(NC(=O)c3ccc(OC)cc3)cccc2)=C1)c4ccccc4
0.261029	S1C(=NC(NC(=O)c2c(NC(=O)c3ccc(OC)cc3)cccc2)=C1)c4ccccc4
0.261029	S1C(=NC(NC(=O)c2c(NC(=O)c3ccc(OC)cc3)cccc2)=C1)c4ccccc4
0.261029	S1C(=NC(NC(=O)c2c(NC(=O)c3ccc(OC)cc3)cccc2)=C1)c4ccccc4
0.261029	S1C(=NC(NC(=O)c2c(NC(=O)c3ccc(OC)cc3)cccc2)=C1)c4ccccc4
0.261029	S1C(=NC(NC(=O)c2c(NC(=O)c3ccc(OC)cc3)cccc2)=C1)c4ccccc4
0.261029	S1C(=NC(NC(=O)c2c(NC(=O)c3ccc(OC)cc3)cccc2)=C1)c4ccccc4
0.261029	S1C(=NC(NC(=O)c2c(NC(=O)c3ccc(OC)cc3)cccc2)=C1)c4ccccc4
0.260417	Clc1cc(Cl)cc(c1)CN2CCC(NC(=O)C(=O)Nc3c(cc(Oc4ncccn4)cc3)C)CC2
0.260417	Clc1cc(Cl)cc(c1)CN2CCC(NC(=O)C(=O)Nc3c(cc(Oc4ncccn4)cc3)C)CC2
0.260417	Clc1cc(Cl)cc(c1)CN2CCC(NC(=O)C(=O)Nc3c(cc(Oc4ncccn4)cc3)C)CC2
0.260377	O=C(Nc1ccc(cc1)C=2ON=C(N2)c3ncccn3)C4=CNC(=O)C=C4
0.260377	O=C(Nc1ccc(cc1)C=2ON=C(N2)c3ncccn3)C4=CNC(=O)C=C4
0.260377	O=C(Nc1ccc(cc1)C=2ON=C(N2)c3ncccn3)C4=CNC(=O)C=C4
0.260377	O=C(Nc1ccc(cc1)C=2ON=C(N2)c3ncccn3)C4=CNC(=O)C=C4
0.260377	O=C(Nc1ccc(cc1)C=2ON=C(N2)c3ncccn3)C4=CNC(=O)C=C4
0.260377	O=C(Nc1ccc(cc1)C=2ON=C(N2)c3ncccn3)C4=CNC(=O)C=C4
0.260377	O=C(Nc1ccc(cc1)C=2ON=C(N2)c3ncccn3)C4=CNC(=O)C=C4
0.260377	O=C(Nc1ccc(cc1)C=2ON=C(N2)c3ncccn3)C4=CNC(=O)C=C4
0.260377	O=C(Nc1ccc(cc1)C=2ON=C(N2)c3ncccn3)C4=CNC(=O)C=C4
0.260377	O=C(Nc1ccc(cc1)C=2ON=C(N2)c3ncccn3)C4=CNC(=O)C=C4
0.260377	S1C(=NC(C=Cc2ccccc2)=C1)NC(=O)c3cc(NC(=O)c4cnccc4)ccc3
0.260377	S1C(=NC(C=Cc2ccccc2)=C1)NC(=O)c3cc(NC(=O)c4cnccc4)ccc3
0.260377	S1C(=NC(C=Cc2ccccc2)=C1)NC(=O)c3cc(NC(=O)c4cnccc4)ccc3
0.260377	S1C(=NC(C=Cc2ccccc2)=C1)NC(=O)c3cc(NC(=O)c4cnccc4)ccc3
0.260274	Clc1cc(ccc1)C(=O)Nc2cc(c(NC(=O)C(C=3SN=CC3)(C)C)cc2)C
0.260274	Clc1cc(ccc1)C(=O)Nc2cc(c(NC(=O)C(C=3SN=CC3)(C)C)cc2)C
0.260274	Clc1cc(ccc1)C(=O)Nc2cc(c(NC(=O)C(C=3SN=CC3)(C)C)cc2)C
0.260274	Clc1cc(ccc1)C(=O)Nc2cc(c(NC(=O)C(C=3SN=CC3)(C)C)cc2)C
0.260274	Clc1cc(ccc1)C(=O)Nc2cc(c(NC(=O)C(C=3SN=CC3)(C)C)cc2)C
0.260274	Clc1cc(ccc1)C(=O)Nc2cc(c(NC(=O)C(C=3SN=CC3)(C)C)cc2)C
0.260274	Clc1cc(ccc1)C(=O)Nc2cc(c(NC(=O)C(C=3SN=CC3)(C)C)cc2)C
0.260274	Clc1cc(ccc1)C(=O)Nc2cc(c(NC(=O)C(C=3SN=CC3)(C)C)cc2)C
0.260274	Clc1cc(ccc1)C(=O)Nc2cc(c(NC(=O)C(C=3SN=CC3)(C)C)cc2)C
0.260274	Clc1cc(ccc1)C(=O)Nc2cc(c(NC(=O)C(C=3SN=CC3)(C)C)cc2)C
0.260223	O=C(Nc1cc(OCc2cc(ccc2)C)ccc1)c3c(NC(=O)c4ccc(OC)cc4)cccc3
0.260223	O=C(Nc1cc(OCc2cc(ccc2)C)ccc1)c3c(NC(=O)c4ccc(OC)cc4)cccc3
0.260223	O=C(Nc1cc(OCc2cc(ccc2)C)ccc1)c3c(NC(=O)c4ccc(OC)cc4)cccc3
0.260223	O=C(Nc1cc(OCc2cc(ccc2)C)ccc1)c3c(NC(=O)c4ccc(OC)cc4)cccc3
0.260223	O=C(Nc1cc(OCc2cc(ccc2)C)ccc1)c3c(NC(=O)c4ccc(OC)cc4)cccc3
0.260223	O=C(Nc1cc(OCc2cc(ccc2)C)ccc1)c3c(NC(=O)c4ccc(OC)cc4)cccc3
0.260223	O=C(Nc1cc(OCc2cc(ccc2)C)ccc1)c3c(NC(=O)c4ccc(OC)cc4)cccc3
0.260223	O=C(Nc1cc(OCc2cc(ccc2)C)ccc1)c3c(NC(=O)c4ccc(OC)cc4)cccc3
0.260223	O=C(Nc1cc(OCc2cc(ccc2)C)ccc1)c3c(NC(=O)c4ccc(OC)cc4)cccc3
0.260223	O=C(Nc1cc(OCc2cc(ccc2)C)ccc1)c3c(NC(=O)c4ccc(OC)cc4)cccc3
0.259939	Fc1cc(ccc1)C(=O)Nc2c(OC)ccc(NC(=O)C(=O)N3CCN(c4nc(cc(n4)C)C(C)C)CC3)c2
0.259939	Fc1cc(ccc1)C(=O)Nc2c(OC)ccc(NC(=O)C(=O)N3CCN(c4nc(cc(n4)C)C(C)C)CC3)c2
0.259939	Fc1cc(ccc1)C(=O)Nc2c(OC)ccc(NC(=O)C(=O)N3CCN(c4nc(cc(n4)C)C(C)C)CC3)c2
0.259939	Fc1cc(ccc1)C(=O)Nc2c(OC)ccc(NC(=O)C(=O)N3CCN(c4nc(cc(n4)C)C(C)C)CC3)c2
0.259939	Fc1cc(ccc1)C(=O)Nc2c(OC)ccc(NC(=O)C(=O)N3CCN(c4nc(cc(n4)C)C(C)C)CC3)c2
0.259939	Fc1cc(ccc1)C(=O)Nc2c(OC)ccc(NC(=O)C(=O)N3CCN(c4nc(cc(n4)C)C(C)C)CC3)c2
0.259939	Fc1cc(ccc1)C(=O)Nc2c(OC)ccc(NC(=O)C(=O)N3CCN(c4nc(cc(n4)C)C(C)C)CC3)c2
0.259939	Fc1cc(ccc1)C(=O)Nc2c(OC)ccc(NC(=O)C(=O)N3CCN(c4nc(cc(n4)C)C(C)C)CC3)c2
0.259939	Fc1cc(ccc1)C(=O)Nc2c(OC)ccc(NC(=O)C(=O)N3CCN(c4nc(cc(n4)C)C(C)C)CC3)c2
0.259939	Fc1cc(ccc1)C(=O)Nc2c(OC)ccc(NC(=O)C(=O)N3CCN(c4nc(cc(n4)C)C(C)C)CC3)c2
0.259868	S1C(=NC=C1C(=O)Nc2ccc(Oc3nc(ccn3)C)cc2)c4cc5OCOc5cc4
0.259868	S1C(=NC=C1C(=O)Nc2ccc(Oc3nc(ccn3)C)cc2)c4cc5OCOc5cc4
0.259868	S1C(=NC=C1C(=O)Nc2ccc(Oc3nc(ccn3)C)cc2)c4cc5OCOc5cc4
0.259868	S1C(=NC=C1C(=O)Nc2ccc(Oc3nc(ccn3)C)cc2)c4cc5OCOc5cc4
0.259868	S1C(=NC=C1C(=O)Nc2ccc(Oc3nc(ccn3)C)cc2)c4cc5OCOc5cc4
0.259868	S1C(=NC=C1C(=O)Nc2ccc(Oc3nc(ccn3)C)cc2)c4cc5OCOc5cc4
0.259868	S1C(=NC=C1C(=O)Nc2ccc(Oc3nc(ccn3)C)cc2)c4cc5OCOc5cc4
0.259868	S1C(=NC=C1C(=O)Nc2ccc(Oc3nc(ccn3)C)cc2)c4cc5OCOc5cc4
0.259868	S1C(=NC=C1C(=O)Nc2ccc(Oc3nc(ccn3)C)cc2)c4cc5OCOc5cc4
0.259868	S1C(=NC=C1C(=O)Nc2ccc(Oc3nc(ccn3)C)cc2)c4cc5OCOc5cc4
0.259843	O=C(NC)c1cc(ncc1)NC(=O)C(=O)Nc2cnc(nc2)c3ccccc3
0.259843	O=C(NC)c1cc(ncc1)NC(=O)C(=O)Nc2cnc(nc2)c3ccccc3
0.259843	O=C(NC)c1cc(ncc1)NC(=O)C(=O)Nc2cnc(nc2)c3ccccc3
0.259786	O=C(Nc1cc(N2C=NC=C2)ccc1)c3c(Nc4c(c(ccc4)C)C)cccc3
0.259786	O=C(Nc1cc(N2C=NC=C2)ccc1)c3c(Nc4c(c(ccc4)C)C)cccc3
0.259786	O=C(Nc1cc(N2C=NC=C2)ccc1)c3c(Nc4c(c(ccc4)C)C)cccc3
0.259786	O=C(Nc1cc(N2C=NC=C2)ccc1)c3c(Nc4c(c(ccc4)C)C)cccc3
0.259786	O=C(Nc1cc(N2C=NC=C2)ccc1)c3c(Nc4c(c(ccc4)C)C)cccc3
0.25974	O=C(Nc1c(ccc(NC(=O)C2CC2)c1)C)C=O
0.25974	O=C(Nc1c(ccc(NC(=O)C2CC2)c1)C)C=O
0.25974	O=C(Nc1c(ccc(NC(=O)C2CC2)c1)C)C=O
0.25974	O=C(Nc1c(ccc(NC(=O)C2CC2)c1)C)C=O
0.25974	O=C(Nc1c(ccc(NC(=O)C2CC2)c1)C)C=O
0.25974	O=C(Nc1c(ccc(NC(=O)C2CC2)c1)C)C=O
0.25974	O=C(Nc1c(ccc(NC(=O)C2CC2)c1)C)C=O
0.25974	O=C(Nc1c(ccc(NC(=O)C2CC2)c1)C)C=O
0.25974	O=C(Nc1c(ccc(NC(=O)C2CC2)c1)C)C=O
0.25974	O=C(Nc1c(ccc(NC(=O)C2CC2)c1)C)C=O
0.259615	Clc1c(cccc1)C=2SC(=CC2)CN3CCN(CC(=O)Nc4c(cccc4)C(=O)Nc5ccc(OC)cc5)CC3
0.259615	Clc1c(cccc1)C=2SC(=CC2)CN3CCN(CC(=O)Nc4c(cccc4)C(=O)Nc5ccc(OC)cc5)CC3
0.259615	Clc1c(cccc1)C=2SC(=CC2)CN3CCN(CC(=O)Nc4c(cccc4)C(=O)Nc5ccc(OC)cc5)CC3
0.259615	Clc1c(cccc1)C=2SC(=CC2)CN3CCN(CC(=O)Nc4c(cccc4)C(=O)Nc5ccc(OC)cc5)CC3
0.259615	Clc1c(cccc1)C=2SC(=CC2)CN3CCN(CC(=O)Nc4c(cccc4)C(=O)Nc5ccc(OC)cc5)CC3
0.259398	S1C(=NC=C1C(=O)Nc2cc(ccc2)CN3CCSCC3)CC4CC4
0.259398	S1C(=NC=C1C(=O)Nc2cc(ccc2)CN3CCSCC3)CC4CC4
0.259398	S1C(=NC=C1C(=O)Nc2cc(ccc2)CN3CCSCC3)CC4CC4
0.259398	S1C(=NC=C1C(=O)Nc2cc(ccc2)CN3CCSCC3)CC4CC4
0.259398	S1C(=NC=C1C(=O)Nc2cc(ccc2)CN3CCSCC3)CC4CC4
0.259398	S1C(=NC=C1C(=O)Nc2cc(ccc2)CN3CCSCC3)CC4CC4
0.258865	S1C(=NC=C1C(=O)Nc2cc(c(cc2)C)C(=O)O)C3=COC=C3
0.258865	S1C(=NC=C1C(=O)Nc2cc(c(cc2)C)C(=O)O)C3=COC=C3
0.258865	S1C(=NC=C1C(=O)Nc2cc(c(cc2)C)C(=O)O)C3=COC=C3
0.258865	S1C(=NC=C1C(=O)Nc2cc(c(cc2)C)C(=O)O)C3=COC=C3
0.258865	S1C(=NC=C1C(=O)Nc2cc(c(cc2)C)C(=O)O)C3=COC=C3
0.258824	S(=O)(=O)(c1cc(ccc1)C(=O)Nc2c(cc(N)cc2)C)C
0.258687	Clc1ccc(NC(=O)CNC(=O)C(=O)Nc2c(ccc(c2)C(=O)C)C)cc1
0.258687	Clc1ccc(NC(=O)CNC(=O)C(=O)Nc2c(ccc(c2)C(=O)C)C)cc1
0.258687	Clc1ccc(NC(=O)CNC(=O)C(=O)Nc2c(ccc(c2)C(=O)C)C)cc1
0.258621	O=C(Nc1cc(c2cnccc2)ccc1)CCCc3cnccc3
0.258621	O=C(Nc1cc(c2cnccc2)ccc1)CCCc3cnccc3
0.258621	O=C(Nc1cc(c2cnccc2)ccc1)CCCc3cnccc3
0.258621	O=C(Nc1cc(c2cnccc2)ccc1)CCCc3cnccc3
0.258621	O=C(Nc1cc(c2cnccc2)ccc1)CCCc3cnccc3
0.258621	O=C(Nc1cc(c2cnccc2)ccc1)CCCc3cnccc3
0.258621	O=C(Nc1cc(c2cnccc2)ccc1)CCCc3cnccc3
0.258065	O=C(N1CCC(C(=O)Nc2nccnc2)CC1)C(=O)Nc3c(ccc(c3)Cc4ncccc4)C
0.258065	O=C(N1CCC(C(=O)Nc2nccnc2)CC1)C(=O)Nc3c(ccc(c3)Cc4ncccc4)C
0.258065	O=C(N1CCC(C(=O)Nc2nccnc2)CC1)C(=O)Nc3c(ccc(c3)Cc4ncccc4)C
0.258065	O=C(N1CCC(C(=O)Nc2nccnc2)CC1)C(=O)Nc3c(ccc(c3)Cc4ncccc4)C
0.258065	O=C(N1CCC(C(=O)Nc2nccnc2)CC1)C(=O)Nc3c(ccc(c3)Cc4ncccc4)C
0.258065	O=C(N1CCC(C(=O)Nc2nccnc2)CC1)C(=O)Nc3c(ccc(c3)Cc4ncccc4)C
0.258065	O=C(N1CCC(C(=O)Nc2nccnc2)CC1)C(=O)Nc3c(ccc(c3)Cc4ncccc4)C
0.258065	O=C(N1CCC(C(=O)Nc2nccnc2)CC1)C(=O)Nc3c(ccc(c3)Cc4ncccc4)C
0.258065	O=C(N1CCC(C(=O)Nc2nccnc2)CC1)C(=O)Nc3c(ccc(c3)Cc4ncccc4)C
0.258065	O=C(N1CCC(C(=O)Nc2nccnc2)CC1)C(=O)Nc3c(ccc(c3)Cc4ncccc4)C
0.257951	S1C(=NC(NC(=O)c2cc(c(OC)cc2)COCC)=C1)c3ccccc3
0.257951	S1C(=NC(NC(=O)c2cc(c(OC)cc2)COCC)=C1)c3ccccc3
0.257951	S1C(=NC(NC(=O)c2cc(c(OC)cc2)COCC)=C1)c3ccccc3
0.257951	S1C(=NC(NC(=O)c2cc(c(OC)cc2)COCC)=C1)c3ccccc3
0.257951	S1C(=NC(NC(=O)c2cc(c(OC)cc2)COCC)=C1)c3ccccc3
0.257951	S1C(=NC(NC(=O)c2cc(c(OC)cc2)COCC)=C1)c3ccccc3
0.257951	S1C(=NC(NC(=O)c2cc(c(OC)cc2)COCC)=C1)c3ccccc3
0.257951	S1C(=NC(NC(=O)c2cc(c(OC)cc2)COCC)=C1)c3ccccc3
0.257951	S1C(=NC(NC(=O)c2cc(c(OC)cc2)COCC)=C1)c3ccccc3
0.257951	S1C(=NC(NC(=O)c2cc(c(OC)cc2)COCC)=C1)c3ccccc3
0.257951	Clc1c(Cl)ccc(S(=O)(=O)NCc2ccc(cc2)C(=O)Nc3cc(NC(=O)N4CCCC4)ccc3)c1
0.257951	Clc1c(Cl)ccc(S(=O)(=O)NCc2ccc(cc2)C(=O)Nc3cc(NC(=O)N4CCCC4)ccc3)c1
0.257951	Clc1c(Cl)ccc(S(=O)(=O)NCc2ccc(cc2)C(=O)Nc3cc(NC(=O)N4CCCC4)ccc3)c1
0.257951	Clc1c(Cl)ccc(S(=O)(=O)NCc2ccc(cc2)C(=O)Nc3cc(NC(=O)N4CCCC4)ccc3)c1
0.257951	Clc1c(Cl)ccc(S(=O)(=O)NCc2ccc(cc2)C(=O)Nc3cc(NC(=O)N4CCCC4)ccc3)c1
0.25784	O=C(Nc1cc(ccc1)C=2OC=NC2)c3cc(ccc3)COc4c(C#N)cccc4
0.25784	O=C(Nc1cc(ccc1)C=2OC=NC2)c3cc(ccc3)COc4c(C#N)cccc4
0.25784	O=C(Nc1cc(ccc1)C=2OC=NC2)c3cc(ccc3)COc4c(C#N)cccc4
0.25784	O=C(Nc1cc(ccc1)C=2OC=NC2)c3cc(ccc3)COc4c(C#N)cccc4
0.25784	O=C(Nc1cc(ccc1)C=2OC=NC2)c3cc(ccc3)COc4c(C#N)cccc4
0.25784	O=C(Nc1cc(ccc1)C=2OC=NC2)c3cc(ccc3)COc4c(C#N)cccc4
0.25784	O=C(Nc1cc(ccc1)C=2OC=NC2)c3cc(ccc3)COc4c(C#N)cccc4
0.25784	O=C(Nc1cc(ccc1)C=2OC=NC2)c3cc(ccc3)COc4c(C#N)cccc4
0.25784	O=C(Nc1cc(ccc1)C=2OC=NC2)c3cc(ccc3)COc4c(C#N)cccc4
0.25784	O=C(Nc1cc(ccc1)C=2OC=NC2)c3cc(ccc3)COc4c(C#N)cccc4
0.257627	O=C(Nc1cc(OCC2CCOCC2)c(cc1)C)c3cc(ccc3)COc4c(C#N)cccc4
0.257627	O=C(Nc1cc(OCC2CCOCC2)c(cc1)C)c3cc(ccc3)COc4c(C#N)cccc4
0.257627	O=C(Nc1cc(OCC2CCOCC2)c(cc1)C)c3cc(ccc3)COc4c(C#N)cccc4
0.257627	O=C(Nc1cc(OCC2CCOCC2)c(cc1)C)c3cc(ccc3)COc4c(C#N)cccc4
0.257627	O=C(Nc1cc(OCC2CCOCC2)c(cc1)C)c3cc(ccc3)COc4c(C#N)cccc4
0.257627	O=C(Nc1cc(OCC2CCOCC2)c(cc1)C)c3cc(ccc3)COc4c(C#N)cccc4
0.257627	O=C(Nc1cc(OCC2CCOCC2)c(cc1)C)c3cc(ccc3)COc4c(C#N)cccc4
0.257627	O=C(Nc1cc(OCC2CCOCC2)c(cc1)C)c3cc(ccc3)COc4c(C#N)cccc4
0.257627	O=C(Nc1cc(OCC2CCOCC2)c(cc1)C)c3cc(ccc3)COc4c(C#N)cccc4
0.257627	O=C(Nc1cc(OCC2CCOCC2)c(cc1)C)c3cc(ccc3)COc4c(C#N)cccc4
0.257525	Clc1c(ccc(NC(=O)c2cc3c(cc2)CCNC3=O)c1)C(=O)Nc4cnccc4
0.257525	Clc1c(ccc(NC(=O)c2cc3c(cc2)CCNC3=O)c1)C(=O)Nc4cnccc4
0.257525	Clc1c(ccc(NC(=O)c2cc3c(cc2)CCNC3=O)c1)C(=O)Nc4cnccc4
0.257525	Clc1c(ccc(NC(=O)c2cc3c(cc2)CCNC3=O)c1)C(=O)Nc4cnccc4
0.257246	Brc1c(N)c(cc(F)c1)C(=O)Nc2c(ccc(NC(=O)C(C)(C)C)c2)C
0.257246	Brc1c(N)c(cc(F)c1)C(=O)Nc2c(ccc(NC(=O)C(C)(C)C)c2)C
0.257246	Brc1c(N)c(cc(F)c1)C(=O)Nc2c(ccc(NC(=O)C(C)(C)C)c2)C
0.257246	Brc1c(N)c(cc(F)c1)C(=O)Nc2c(ccc(NC(=O)C(C)(C)C)c2)C
0.257246	Brc1c(N)c(cc(F)c1)C(=O)Nc2c(ccc(NC(=O)C(C)(C)C)c2)C
0.257246	Brc1c(N)c(cc(F)c1)C(=O)Nc2c(ccc(NC(=O)C(C)(C)C)c2)C
0.257246	Brc1c(N)c(cc(F)c1)C(=O)Nc2c(ccc(NC(=O)C(C)(C)C)c2)C
0.257225	Fc1c(NC(=O)C2=C(OC=C2)C)cc(NC(=O)C(=O)N3CC(=O)N(Cc4ccc(cc4)C(F)(F)F)CC3)cc1
0.257225	Fc1c(NC(=O)C2=C(OC=C2)C)cc(NC(=O)C(=O)N3CC(=O)N(Cc4ccc(cc4)C(F)(F)F)CC3)cc1
0.257225	Fc1c(NC(=O)C2=C(OC=C2)C)cc(NC(=O)C(=O)N3CC(=O)N(Cc4ccc(cc4)C(F)(F)F)CC3)cc1
0.257225	Fc1c(NC(=O)C2=C(OC=C2)C)cc(NC(=O)C(=O)N3CC(=O)N(Cc4ccc(cc4)C(F)(F)F)CC3)cc1
0.257225	Fc1c(NC(=O)C2=C(OC=C2)C)cc(NC(=O)C(=O)N3CC(=O)N(Cc4ccc(cc4)C(F)(F)F)CC3)cc1
0.257225	Fc1c(NC(=O)C2=C(OC=C2)C)cc(NC(=O)C(=O)N3CC(=O)N(Cc4ccc(cc4)C(F)(F)F)CC3)cc1
0.257225	Fc1c(NC(=O)C2=C(OC=C2)C)cc(NC(=O)C(=O)N3CC(=O)N(Cc4ccc(cc4)C(F)(F)F)CC3)cc1
0.257225	Fc1c(NC(=O)C2=C(OC=C2)C)cc(NC(=O)C(=O)N3CC(=O)N(Cc4ccc(cc4)C(F)(F)F)CC3)cc1
0.257225	Fc1c(NC(=O)C2=C(OC=C2)C)cc(NC(=O)C(=O)N3CC(=O)N(Cc4ccc(cc4)C(F)(F)F)CC3)cc1
0.257225	Fc1c(NC(=O)C2=C(OC=C2)C)cc(NC(=O)C(=O)N3CC(=O)N(Cc4ccc(cc4)C(F)(F)F)CC3)cc1
0.257042	Brc1cc(NC(=O)C(=O)NCCC=2SC=C(N2)c3ccc(OC)cc3)c(cc1)C
0.256705	S1C(=NC(NC(=O)c2ncc(cc2)CC)=C1)c3ccccc3
0.256705	S1C(=NC(NC(=O)c2ncc(cc2)CC)=C1)c3ccccc3
0.256705	S1C(=NC(NC(=O)c2ncc(cc2)CC)=C1)c3ccccc3
0.256705	S1C(=NC(NC(=O)c2ncc(cc2)CC)=C1)c3ccccc3
0.256705	S1C(=NC(NC(=O)c2ncc(cc2)CC)=C1)c3ccccc3
0.256705	S1C(=NC(NC(=O)c2ncc(cc2)CC)=C1)c3ccccc3
0.256705	S1C(=NC(NC(=O)c2ncc(cc2)CC)=C1)c3ccccc3
0.256705	S1C(=NC(NC(=O)c2ncc(cc2)CC)=C1)c3ccccc3
0.256705	S1C(=NC(NC(=O)c2ncc(cc2)CC)=C1)c3ccccc3
0.256705	S1C(=NC(NC(=O)c2ncc(cc2)CC)=C1)c3ccccc3
0.256705	Clc1ccc(c2cc(F)c(cc2)C(=O)Nc3ccc(NC(=O)OCc4ccccc4)cc3)cc1
0.256705	Clc1ccc(c2cc(F)c(cc2)C(=O)Nc3ccc(NC(=O)OCc4ccccc4)cc3)cc1
0.256705	Clc1ccc(c2cc(F)c(cc2)C(=O)Nc3ccc(NC(=O)OCc4ccccc4)cc3)cc1
0.256705	Clc1ccc(c2cc(F)c(cc2)C(=O)Nc3ccc(NC(=O)OCc4ccccc4)cc3)cc1
0.256705	Clc1ccc(c2cc(F)c(cc2)C(=O)Nc3ccc(NC(=O)OCc4ccccc4)cc3)cc1
0.256705	Clc1ccc(c2cc(F)c(cc2)C(=O)Nc3ccc(NC(=O)OCc4ccccc4)cc3)cc1
0.256705	Clc1ccc(c2cc(F)c(cc2)C(=O)Nc3ccc(NC(=O)OCc4ccccc4)cc3)cc1
0.256705	Clc1ccc(c2cc(F)c(cc2)C(=O)Nc3ccc(NC(=O)OCc4ccccc4)cc3)cc1
0.256705	Clc1ccc(c2cc(F)c(cc2)C(=O)Nc3ccc(NC(=O)OCc4ccccc4)cc3)cc1
0.256705	Clc1ccc(c2cc(F)c(cc2)C(=O)Nc3ccc(NC(=O)OCc4ccccc4)cc3)cc1
0.256604	Fc1c(F)ccc(NC(=O)CNc2nc(ccn2)CC(=O)OC)c1
0.256604	Fc1c(F)ccc(NC(=O)CNc2nc(ccn2)CC(=O)OC)c1
0.256604	Fc1c(F)ccc(NC(=O)CNc2nc(ccn2)CC(=O)OC)c1
0.256604	Fc1c(F)ccc(NC(=O)CNc2nc(ccn2)CC(=O)OC)c1
0.256604	Fc1c(F)ccc(NC(=O)CNc2nc(ccn2)CC(=O)OC)c1
0.256604	Fc1c(F)ccc(NC(=O)CNc2nc(ccn2)CC(=O)OC)c1
0.256604	Fc1c(F)ccc(NC(=O)CNc2nc(ccn2)CC(=O)OC)c1
0.256604	Fc1c(F)ccc(NC(=O)CNc2nc(ccn2)CC(=O)OC)c1
0.256604	Fc1c(F)ccc(NC(=O)CNc2nc(ccn2)CC(=O)OC)c1
0.256604	Fc1c(F)ccc(NC(=O)CNc2nc(ccn2)CC(=O)OC)c1
0.25641	O=C(Nc1cc(Oc2ncccn2)ccc1)c3cc4NCCc4cc3
0.25641	O=C(Nc1cc(Oc2ncccn2)ccc1)c3cc4NCCc4cc3
0.25641	O=C(Nc1cc(Oc2ncccn2)ccc1)c3cc4NCCc4cc3
0.25641	O=C(Nc1cc(Oc2ncccn2)ccc1)c3cc4NCCc4cc3
0.25641	O=C(Nc1cc(Oc2ncccn2)ccc1)c3cc4NCCc4cc3
0.25641	O=C(Nc1cc(Oc2ncccn2)ccc1)c3cc4NCCc4cc3
0.25641	O=C(Nc1cc(Oc2ncccn2)ccc1)c3cc4NCCc4cc3
0.25641	O=C(Nc1cc(Oc2ncccn2)ccc1)c3cc4NCCc4cc3
0.25641	O=C(Nc1cc(Oc2ncccn2)ccc1)c3cc4NCCc4cc3
0.25641	O=C(Nc1cc(Oc2ncccn2)ccc1)c3cc4NCCc4cc3
0.25641	Brc1cc(NC(=O)OC(C)(C)C)c(cc1)C(=O)NCc2ccc(NC(=O)c3ccc(F)cc3)cc2
0.256329	S(=O)(=O)(Nc1c(ccc(NC(=O)c2cnc3c(c2)cccc3C)c1)C)c4ccccc4
0.256329	S(=O)(=O)(Nc1c(ccc(NC(=O)c2cnc3c(c2)cccc3C)c1)C)c4ccccc4
0.256329	S(=O)(=O)(Nc1c(ccc(NC(=O)c2cnc3c(c2)cccc3C)c1)C)c4ccccc4
0.256329	S(=O)(=O)(Nc1c(ccc(NC(=O)c2cnc3c(c2)cccc3C)c1)C)c4ccccc4
0.256329	S(=O)(=O)(Nc1c(ccc(NC(=O)c2cnc3c(c2)cccc3C)c1)C)c4ccccc4
0.256329	S(=O)(=O)(Nc1c(ccc(NC(=O)c2cnc3c(c2)cccc3C)c1)C)c4ccccc4
0.256329	S(=O)(=O)(Nc1c(ccc(NC(=O)c2cnc3c(c2)cccc3C)c1)C)c4ccccc4
0.256318	O=C(OCc1ccccc1)Nc2ccc(NC(=O)C(=O)Nc3c(cc(cc3)C(=O)N4CCCC4)C)cc2
0.256318	O=C(OCc1ccccc1)Nc2ccc(NC(=O)C(=O)Nc3c(cc(cc3)C(=O)N4CCCC4)C)cc2
0.256318	O=C(OCc1ccccc1)Nc2ccc(NC(=O)C(=O)Nc3c(cc(cc3)C(=O)N4CCCC4)C)cc2
0.256318	O=C(OCc1ccccc1)Nc2ccc(NC(=O)C(=O)Nc3c(cc(cc3)C(=O)N4CCCC4)C)cc2
0.256318	O=C(OCc1ccccc1)Nc2ccc(NC(=O)C(=O)Nc3c(cc(cc3)C(=O)N4CCCC4)C)cc2
0.256318	O=C(OCc1ccccc1)Nc2ccc(NC(=O)C(=O)Nc3c(cc(cc3)C(=O)N4CCCC4)C)cc2
0.256318	O=C(OCc1ccccc1)Nc2ccc(NC(=O)C(=O)Nc3c(cc(cc3)C(=O)N4CCCC4)C)cc2
0.256318	O=C(OCc1ccccc1)Nc2ccc(NC(=O)C(=O)Nc3c(cc(cc3)C(=O)N4CCCC4)C)cc2
0.255814	S(c1c(ccc(c1)C)C)c2ccc(NC(=O)CCCc3cnccc3)cc2
0.255814	S(c1c(ccc(c1)C)C)c2ccc(NC(=O)CCCc3cnccc3)cc2
0.255814	S(c1c(ccc(c1)C)C)c2ccc(NC(=O)CCCc3cnccc3)cc2
0.255814	S(c1c(ccc(c1)C)C)c2ccc(NC(=O)CCCc3cnccc3)cc2
0.255814	S(c1c(ccc(c1)C)C)c2ccc(NC(=O)CCCc3cnccc3)cc2
0.255814	S(c1c(ccc(c1)C)C)c2ccc(NC(=O)CCCc3cnccc3)cc2
0.255814	S(c1c(ccc(c1)C)C)c2ccc(NC(=O)CCCc3cnccc3)cc2
0.255814	S(c1c(ccc(c1)C)C)c2ccc(NC(=O)CCCc3cnccc3)cc2
0.255814	S(c1c(ccc(c1)C)C)c2ccc(NC(=O)CCCc3cnccc3)cc2
0.255814	S(c1c(ccc(c1)C)C)c2ccc(NC(=O)CCCc3cnccc3)cc2
0.255738	S(=O)(=O)(Nc1ccc(cc1)C)c2c(ccc(c2)C(=O)NC3=NN(C=C3)CCc4ccncc4)C
0.255738	S(=O)(=O)(Nc1ccc(cc1)C)c2c(ccc(c2)C(=O)NC3=NN(C=C3)CCc4ccncc4)C
0.255738	S(=O)(=O)(Nc1ccc(cc1)C)c2c(ccc(c2)C(=O)NC3=NN(C=C3)CCc4ccncc4)C
0.255738	S(=O)(=O)(Nc1ccc(cc1)C)c2c(ccc(c2)C(=O)NC3=NN(C=C3)CCc4ccncc4)C
0.255738	S(=O)(=O)(Nc1ccc(cc1)C)c2c(ccc(c2)C(=O)NC3=NN(C=C3)CCc4ccncc4)C
0.255738	S(=O)(=O)(Nc1ccc(cc1)C)c2c(ccc(c2)C(=O)NC3=NN(C=C3)CCc4ccncc4)C
0.255738	S(=O)(=O)(Nc1ccc(cc1)C)c2c(ccc(c2)C(=O)NC3=NN(C=C3)CCc4ccncc4)C
0.255738	S(=O)(=O)(Nc1ccc(cc1)C)c2c(ccc(c2)C(=O)NC3=NN(C=C3)CCc4ccncc4)C
0.255738	S(=O)(=O)(Nc1ccc(cc1)C)c2c(ccc(c2)C(=O)NC3=NN(C=C3)CCc4ccncc4)C
0.255738	S(=O)(=O)(Nc1ccc(cc1)C)c2c(ccc(c2)C(=O)NC3=NN(C=C3)CCc4ccncc4)C
0.255682	Clc1c(ccc(NC(=O)c2c3c(nc(c4c(cc(cc4)C)C)c2)cccc3)c1)C(=O)Nc5cnccc5
0.255682	Clc1c(ccc(NC(=O)c2c3c(nc(c4c(cc(cc4)C)C)c2)cccc3)c1)C(=O)Nc5cnccc5
0.255682	Clc1c(ccc(NC(=O)c2c3c(nc(c4c(cc(cc4)C)C)c2)cccc3)c1)C(=O)Nc5cnccc5
0.255682	Clc1c(ccc(NC(=O)c2c3c(nc(c4c(cc(cc4)C)C)c2)cccc3)c1)C(=O)Nc5cnccc5
0.255556	O=C(OC)c1cc(cc(c1)C)C(=O)Nc2cc(c(cc2)C)C(=O)N3CCOCC3
0.255556	O=C(OC)c1cc(cc(c1)C)C(=O)Nc2cc(c(cc2)C)C(=O)N3CCOCC3
0.255556	O=C(OC)c1cc(cc(c1)C)C(=O)Nc2cc(c(cc2)C)C(=O)N3CCOCC3
0.255556	O=C(OC)c1cc(cc(c1)C)C(=O)Nc2cc(c(cc2)C)C(=O)N3CCOCC3
0.255556	O=C(OC)c1cc(cc(c1)C)C(=O)Nc2cc(c(cc2)C)C(=O)N3CCOCC3
0.255556	O=C(OC)c1cc(cc(c1)C)C(=O)Nc2cc(c(cc2)C)C(=O)N3CCOCC3
0.255556	O=C(OC)c1cc(cc(c1)C)C(=O)Nc2cc(c(cc2)C)C(=O)N3CCOCC3
0.255556	O=C(OC)c1cc(cc(c1)C)C(=O)Nc2cc(c(cc2)C)C(=O)N3CCOCC3
0.255556	O=C(OC)c1cc(cc(c1)C)C(=O)Nc2cc(c(cc2)C)C(=O)N3CCOCC3
0.255474	Brc1cc(Cl)cc(S(=O)(=O)NC(=O)c2nc(ncc2)c3cnccc3)c1
0.255474	Brc1cc(Cl)cc(S(=O)(=O)NC(=O)c2nc(ncc2)c3cnccc3)c1
0.255474	Brc1cc(Cl)cc(S(=O)(=O)NC(=O)c2nc(ncc2)c3cnccc3)c1
0.255245	O=C(Nc1cc(ccc1)CN2CC(=O)NCC2)CCOc3c(ccc(c3)C)C
0.255245	O=C(Nc1cc(ccc1)CN2CC(=O)NCC2)CCOc3c(ccc(c3)C)C
0.255245	O=C(Nc1cc(ccc1)CN2CC(=O)NCC2)CCOc3c(ccc(c3)C)C
0.255245	O=C(Nc1cc(ccc1)CN2CC(=O)NCC2)CCOc3c(ccc(c3)C)C
0.255245	O=C(Nc1cc(ccc1)CN2CC(=O)NCC2)CCOc3c(ccc(c3)C)C
0.255245	O=C(Nc1cc(ccc1)CN2CC(=O)NCC2)CCOc3c(ccc(c3)C)C
0.255245	O=C(Nc1cc(ccc1)CN2CC(=O)NCC2)CCOc3c(ccc(c3)C)C
0.255245	O=C(Nc1cc(ccc1)CN2CC(=O)NCC2)CCOc3c(ccc(c3)C)C
0.255245	O=C(Nc1cc(ccc1)CN2CC(=O)NCC2)CCOc3c(ccc(c3)C)C
0.255245	O=C(Nc1cc(ccc1)CN2CC(=O)NCC2)CCOc3c(ccc(c3)C)C
0.255245	S(=O)(=O)(Nc1ccccc1)c2ccc(cc2)C(=O)Nc3c(cc(N4N=CC=C4)cc3)C
0.255034	Clc1c(S(=O)(=O)Nc2ccc(cc2)C(=O)NCC3=NC(c4ccc(F)cc4)=CN3)cc(Cl)cc1
0.255034	Clc1c(S(=O)(=O)Nc2ccc(cc2)C(=O)NCC3=NC(c4ccc(F)cc4)=CN3)cc(Cl)cc1
0.254826	Clc1cc(F)c(cc1)CNc2c(NC(=O)c3ccc(cc3)C)cccc2
0.254826	Clc1cc(F)c(cc1)CNc2c(NC(=O)c3ccc(cc3)C)cccc2
0.254826	Clc1cc(F)c(cc1)CNc2c(NC(=O)c3ccc(cc3)C)cccc2
0.254826	Clc1cc(F)c(cc1)CNc2c(NC(=O)c3ccc(cc3)C)cccc2
0.254753	Fc1ccc(cc1)C(=O)Nc2ccc(cc2)CNC(=O)c3c(cc([N+]([O-])=O)cc3)C
0.254753	Fc1ccc(cc1)C(=O)Nc2ccc(cc2)CNC(=O)c3c(cc([N+]([O-])=O)cc3)C
0.254753	Fc1ccc(cc1)C(=O)Nc2ccc(cc2)CNC(=O)c3c(cc([N+]([O-])=O)cc3)C
0.254753	Fc1ccc(cc1)C(=O)Nc2ccc(cc2)CNC(=O)c3c(cc([N+]([O-])=O)cc3)C
0.254753	Fc1ccc(cc1)C(=O)Nc2ccc(cc2)CNC(=O)c3c(cc([N+]([O-])=O)cc3)C
0.254753	Fc1ccc(cc1)C(=O)Nc2ccc(cc2)CNC(=O)c3c(cc([N+]([O-])=O)cc3)C
0.254682	Fc1c(NC(=O)C=2NC(=CC2)CCc3ccccc3)cc(OC)cc1
0.254682	Fc1c(NC(=O)C=2NC(=CC2)CCc3ccccc3)cc(OC)cc1
0.254682	Fc1c(NC(=O)C=2NC(=CC2)CCc3ccccc3)cc(OC)cc1
0.254682	Fc1c(NC(=O)C=2NC(=CC2)CCc3ccccc3)cc(OC)cc1
0.254682	Fc1c(NC(=O)C=2NC(=CC2)CCc3ccccc3)cc(OC)cc1
0.254682	Fc1c(NC(=O)C=2NC(=CC2)CCc3ccccc3)cc(OC)cc1
0.254682	Fc1c(NC(=O)C=2NC(=CC2)CCc3ccccc3)cc(OC)cc1
0.254682	Fc1c(NC(=O)C=2NC(=CC2)CCc3ccccc3)cc(OC)cc1
0.254682	Fc1c(NC(=O)C=2NC(=CC2)CCc3ccccc3)cc(OC)cc1
0.254682	Fc1c(NC(=O)C=2NC(=CC2)CCc3ccccc3)cc(OC)cc1
0.254682	Clc1c(NC(=O)C=2NC(=CC2)CCc3ccccc3)cc(SC)cc1
0.254682	Clc1c(NC(=O)C=2NC(=CC2)CCc3ccccc3)cc(SC)cc1
0.254682	Clc1c(NC(=O)C=2NC(=CC2)CCc3ccccc3)cc(SC)cc1
0.254682	Clc1c(NC(=O)C=2NC(=CC2)CCc3ccccc3)cc(SC)cc1
0.254682	Clc1c(NC(=O)C=2NC(=CC2)CCc3ccccc3)cc(SC)cc1
0.254682	Clc1c(NC(=O)C=2NC(=CC2)CCc3ccccc3)cc(SC)cc1
0.254682	Clc1c(NC(=O)C=2NC(=CC2)CCc3ccccc3)cc(SC)cc1
0.254682	Clc1c(NC(=O)C=2NC(=CC2)CCc3ccccc3)cc(SC)cc1
0.254682	Clc1c(NC(=O)C=2NC(=CC2)CCc3ccccc3)cc(SC)cc1
0.254682	Clc1c(NC(=O)C=2NC(=CC2)CCc3ccccc3)cc(SC)cc1
0.25448	Clc1c(cccc1)C=2SC=C(N2)C(=O)Nc3cc(c4ccncc4)ccc3
0.254296	O=C(Nc1ccccc1)c2cc(ccc2)C(=O)NC=3N(N=C(C3)C)C4CN(Cc5ccccc5)CC4
0.254296	O=C(Nc1ccccc1)c2cc(ccc2)C(=O)NC=3N(N=C(C3)C)C4CN(Cc5ccccc5)CC4
0.254296	O=C(Nc1ccccc1)c2cc(ccc2)C(=O)NC=3N(N=C(C3)C)C4CN(Cc5ccccc5)CC4
0.254296	O=C(Nc1ccccc1)c2cc(ccc2)C(=O)NC=3N(N=C(C3)C)C4CN(Cc5ccccc5)CC4
0.254296	O=C(Nc1ccccc1)c2cc(ccc2)C(=O)NC=3N(N=C(C3)C)C4CN(Cc5ccccc5)CC4
0.254296	O=C(Nc1ccccc1)c2cc(ccc2)C(=O)NC=3N(N=C(C3)C)C4CN(Cc5ccccc5)CC4
0.254296	O=C(Nc1ccccc1)c2cc(ccc2)C(=O)NC=3N(N=C(C3)C)C4CN(Cc5ccccc5)CC4
0.254296	O=C(Nc1ccccc1)c2cc(ccc2)C(=O)NC=3N(N=C(C3)C)C4CN(Cc5ccccc5)CC4
0.254296	O=C(Nc1ccccc1)c2cc(ccc2)C(=O)NC=3N(N=C(C3)C)C4CN(Cc5ccccc5)CC4
0.254296	O=C(Nc1ccccc1)c2cc(ccc2)C(=O)NC=3N(N=C(C3)C)C4CN(Cc5ccccc5)CC4
0.254125	Brc1c(N2CCN(CC2)C)ccc(NC(=O)C=3N=C(OC3c4ccccc4)c5ccccc5)c1
0.253906	S1C(=NC(NC(=O)c2cc(NCCO)ccc2)=C1)c3ccccc3
0.253906	S1C(=NC(NC(=O)c2cc(NCCO)ccc2)=C1)c3ccccc3
0.253906	S1C(=NC(NC(=O)c2cc(NCCO)ccc2)=C1)c3ccccc3
0.253906	S1C(=NC(NC(=O)c2cc(NCCO)ccc2)=C1)c3ccccc3
0.253906	S1C(=NC(NC(=O)c2cc(NCCO)ccc2)=C1)c3ccccc3
0.253906	S1C(=NC(NC(=O)c2cc(NCCO)ccc2)=C1)c3ccccc3
0.253906	S1C(=NC(NC(=O)c2cc(NCCO)ccc2)=C1)c3ccccc3
0.253906	S1C(=NC(NC(=O)c2cc(NCCO)ccc2)=C1)c3ccccc3
0.253906	S1C(=NC(NC(=O)c2cc(NCCO)ccc2)=C1)c3ccccc3
0.253906	S1C(=NC(NC(=O)c2cc(NCCO)ccc2)=C1)c3ccccc3
0.253788	O=C(NNc1nccnc1OC)Nc2cc(NC(=O)C)c(cc2)C
0.253788	O=C(NNc1nccnc1OC)Nc2cc(NC(=O)C)c(cc2)C
0.253788	O=C(NNc1nccnc1OC)Nc2cc(NC(=O)C)c(cc2)C
0.253788	O=C(NNc1nccnc1OC)Nc2cc(NC(=O)C)c(cc2)C
0.253788	O=C(NNc1nccnc1OC)Nc2cc(NC(=O)C)c(cc2)C
0.253788	O=C(NNc1nccnc1OC)Nc2cc(NC(=O)C)c(cc2)C
0.253788	O=C(NNc1nccnc1OC)Nc2cc(NC(=O)C)c(cc2)C
0.253788	O=C(NNc1nccnc1OC)Nc2cc(NC(=O)C)c(cc2)C
0.253788	O=C(NNc1nccnc1OC)Nc2cc(NC(=O)C)c(cc2)C
0.253788	O=C(NNc1nccnc1OC)Nc2cc(NC(=O)C)c(cc2)C
0.253676	O=C(Nc1cc2OC(Oc2cc1)(C)C)C=3NC(=CC3)CCc4ccccc4
0.253676	O=C(Nc1cc2OC(Oc2cc1)(C)C)C=3NC(=CC3)CCc4ccccc4
0.253676	O=C(Nc1cc2OC(Oc2cc1)(C)C)C=3NC(=CC3)CCc4ccccc4
0.253676	O=C(Nc1cc2OC(Oc2cc1)(C)C)C=3NC(=CC3)CCc4ccccc4
0.253676	O=C(Nc1cc2OC(Oc2cc1)(C)C)C=3NC(=CC3)CCc4ccccc4
0.253676	O=C(Nc1cc2OC(Oc2cc1)(C)C)C=3NC(=CC3)CCc4ccccc4
0.253676	O=C(Nc1cc2OC(Oc2cc1)(C)C)C=3NC(=CC3)CCc4ccccc4
0.253676	O=C(Nc1cc2OC(Oc2cc1)(C)C)C=3NC(=CC3)CCc4ccccc4
0.253676	O=C(Nc1cc2OC(Oc2cc1)(C)C)C=3NC(=CC3)CCc4ccccc4
0.253676	O=C(Nc1cc2OC(Oc2cc1)(C)C)C=3NC(=CC3)CCc4ccccc4
0.253676	Fc1ccc(N2CCN(C(=O)C(=O)Nc3c(ccc(c3)C(=O)C)C)CC2)cc1
0.253676	Fc1ccc(N2CCN(C(=O)C(=O)Nc3c(ccc(c3)C(=O)C)C)CC2)cc1
0.253676	Fc1ccc(N2CCN(C(=O)C(=O)Nc3c(ccc(c3)C(=O)C)C)CC2)cc1
0.253676	Fc1ccc(N2CCN(C(=O)C(=O)Nc3c(ccc(c3)C(=O)C)C)CC2)cc1
0.253676	Fc1ccc(N2CCN(C(=O)C(=O)Nc3c(ccc(c3)C(=O)C)C)CC2)cc1
0.253676	Fc1ccc(N2CCN(C(=O)C(=O)Nc3c(ccc(c3)C(=O)C)C)CC2)cc1
0.253676	Fc1ccc(N2CCN(C(=O)C(=O)Nc3c(ccc(c3)C(=O)C)C)CC2)cc1
0.253676	Fc1ccc(N2CCN(C(=O)C(=O)Nc3c(ccc(c3)C(=O)C)C)CC2)cc1
0.253676	Fc1ccc(N2CCN(C(=O)C(=O)Nc3c(ccc(c3)C(=O)C)C)CC2)cc1
0.253676	Fc1ccc(N2CCN(C(=O)C(=O)Nc3c(ccc(c3)C(=O)C)C)CC2)cc1
0.253521	O=C(Nc1ccc(cc1)C=2ON=C(N2)c3cc(OC)ncc3)C4=CNC(=O)C=C4
0.253425	O=C(O)c1c(ccc(NC(=O)c2cc(OCC)c(OCC(=O)N3CCCCC3)cc2)c1)C
0.253425	O=C(O)c1c(ccc(NC(=O)c2cc(OCC)c(OCC(=O)N3CCCCC3)cc2)c1)C
0.253394	FC(F)(F)c1cc(NC(=O)c2ccc(cc2)C)ccc1
0.253394	FC(F)(F)c1cc(NC(=O)c2ccc(cc2)C)ccc1
0.253394	FC(F)(F)c1cc(NC(=O)c2ccc(cc2)C)ccc1
0.253394	FC(F)(F)c1cc(NC(=O)c2ccc(cc2)C)ccc1
0.253394	FC(F)(F)c1cc(NC(=O)c2ccc(cc2)C)ccc1
0.253394	FC(F)(F)c1cc(NC(=O)c2ccc(cc2)C)ccc1
0.253394	FC(F)(F)c1cc(NC(=O)c2ccc(cc2)C)ccc1
0.253394	FC(F)(F)c1cc(NC(=O)c2ccc(cc2)C)ccc1
0.253394	FC(F)(F)c1cc(NC(=O)c2ccc(cc2)C)ccc1
0.253394	FC(F)(F)c1cc(NC(=O)c2ccc(cc2)C)ccc1
0.253049	O=C(OC(C)(C)C)N1C(Cc2c(cccc2)C1)CC(=O)Nc3c(ccc(NC(=O)c4ccccc4)c3)C
0.252918	O=C(N1CCCC1)Nc2cc(NC(=O)c3cnc(N4CCC4)cc3)ccc2
0.25256	S(=O)(=O)(N(CC)CC)c1cc(NC(=O)c2cc(NC=3N=NNN3)ccc2)c(NCCC)cc1
0.25256	S(=O)(=O)(N(CC)CC)c1cc(NC(=O)c2cc(NC=3N=NNN3)ccc2)c(NCCC)cc1
0.25256	S(=O)(=O)(N(CC)CC)c1cc(NC(=O)c2cc(NC=3N=NNN3)ccc2)c(NCCC)cc1
0.25256	S(=O)(=O)(N(CC)CC)c1cc(NC(=O)c2cc(NC=3N=NNN3)ccc2)c(NCCC)cc1
0.25256	S(=O)(=O)(N(CC)CC)c1cc(NC(=O)c2cc(NC=3N=NNN3)ccc2)c(NCCC)cc1
0.25256	S(=O)(=O)(N(CC)CC)c1cc(NC(=O)c2cc(NC=3N=NNN3)ccc2)c(NCCC)cc1
0.25256	S(=O)(=O)(N(CC)CC)c1cc(NC(=O)c2cc(NC=3N=NNN3)ccc2)c(NCCC)cc1
0.25256	S(=O)(=O)(N(CC)CC)c1cc(NC(=O)c2cc(NC=3N=NNN3)ccc2)c(NCCC)cc1
0.25256	S(=O)(=O)(N(CC)CC)c1cc(NC(=O)c2cc(NC=3N=NNN3)ccc2)c(NCCC)cc1
0.25256	S(=O)(=O)(N(CC)CC)c1cc(NC(=O)c2cc(NC=3N=NNN3)ccc2)c(NCCC)cc1
0.25256	S1C(=NC=C1C(=O)NCc2ccc(NC(=O)c3ccc(F)cc3)cc2)c4cc5OCOc5cc4
0.25256	S1C(=NC=C1C(=O)NCc2ccc(NC(=O)c3ccc(F)cc3)cc2)c4cc5OCOc5cc4
0.252492	O=C(Nc1cc(ccc1)CN2CC(=O)NCC2)c3cc(OCc4c(C#N)cccc4)ccc3
0.252492	O=C(Nc1cc(ccc1)CN2CC(=O)NCC2)c3cc(OCc4c(C#N)cccc4)ccc3
0.252492	O=C(Nc1cc(ccc1)CN2CC(=O)NCC2)c3cc(OCc4c(C#N)cccc4)ccc3
0.252492	O=C(Nc1cc(ccc1)CN2CC(=O)NCC2)c3cc(OCc4c(C#N)cccc4)ccc3
0.252492	O=C(Nc1cc(ccc1)CN2CC(=O)NCC2)c3cc(OCc4c(C#N)cccc4)ccc3
0.252492	O=C(Nc1cc(ccc1)CN2CC(=O)NCC2)c3cc(OCc4c(C#N)cccc4)ccc3
0.252492	O=C(Nc1cc(ccc1)CN2CC(=O)NCC2)c3cc(OCc4c(C#N)cccc4)ccc3
0.252492	O=C(Nc1cc(ccc1)CN2CC(=O)NCC2)c3cc(OCc4c(C#N)cccc4)ccc3
0.252492	O=C(Nc1cc(ccc1)CN2CC(=O)NCC2)c3cc(OCc4c(C#N)cccc4)ccc3
0.252492	O=C(Nc1cc(ccc1)CN2CC(=O)NCC2)c3cc(OCc4c(C#N)cccc4)ccc3
0.252427	S(=O)(=O)(N(CCC)CCC)c1c(cccc1)C(=O)Nc2cc(NS(=O)(=O)c3ccccc3)c(cc2)C
0.252427	S(=O)(=O)(N(CCC)CCC)c1c(cccc1)C(=O)Nc2cc(NS(=O)(=O)c3ccccc3)c(cc2)C
0.252427	S(=O)(=O)(N(CCC)CCC)c1c(cccc1)C(=O)Nc2cc(NS(=O)(=O)c3ccccc3)c(cc2)C
0.252427	S(=O)(=O)(N(CCC)CCC)c1c(cccc1)C(=O)Nc2cc(NS(=O)(=O)c3ccccc3)c(cc2)C
0.252427	S(=O)(=O)(N(CCC)CCC)c1c(cccc1)C(=O)Nc2cc(NS(=O)(=O)c3ccccc3)c(cc2)C
0.252427	S(=O)(=O)(N(CCC)CCC)c1c(cccc1)C(=O)Nc2cc(NS(=O)(=O)c3ccccc3)c(cc2)C
0.252427	S(=O)(=O)(N(CCC)CCC)c1c(cccc1)C(=O)Nc2cc(NS(=O)(=O)c3ccccc3)c(cc2)C
0.252427	S(=O)(=O)(N(CCC)CCC)c1c(cccc1)C(=O)Nc2cc(NS(=O)(=O)c3ccccc3)c(cc2)C
0.252427	S(=O)(=O)(N(CCC)CCC)c1c(cccc1)C(=O)Nc2cc(NS(=O)(=O)c3ccccc3)c(cc2)C
0.252427	S(=O)(=O)(N(CCC)CCC)c1c(cccc1)C(=O)Nc2cc(NS(=O)(=O)c3ccccc3)c(cc2)C
0.252149	S(=O)(=O)(N1CCCCC1)c2c(ccc(NC(=O)c3cc([N+]([O-])=O)c(NC(c4ncccc4)C)cc3)c2)C
0.252149	S(=O)(=O)(N1CCCCC1)c2c(ccc(NC(=O)c3cc([N+]([O-])=O)c(NC(c4ncccc4)C)cc3)c2)C
0.252149	S(=O)(=O)(N1CCCCC1)c2c(ccc(NC(=O)c3cc([N+]([O-])=O)c(NC(c4ncccc4)C)cc3)c2)C
0.252149	S(=O)(=O)(N1CCCCC1)c2c(ccc(NC(=O)c3cc([N+]([O-])=O)c(NC(c4ncccc4)C)cc3)c2)C
0.252149	S(=O)(=O)(N1CCCCC1)c2c(ccc(NC(=O)c3cc([N+]([O-])=O)c(NC(c4ncccc4)C)cc3)c2)C
0.252149	S(=O)(=O)(N1CCCCC1)c2c(ccc(NC(=O)c3cc([N+]([O-])=O)c(NC(c4ncccc4)C)cc3)c2)C
0.252	Fc1ccc(N2CCN(Cc3cc(c(cc3)C)C(=O)O)CC2)cc1
0.252	Fc1ccc(N2CCN(Cc3cc(c(cc3)C)C(=O)O)CC2)cc1
0.252	Fc1ccc(N2CCN(Cc3cc(c(cc3)C)C(=O)O)CC2)cc1
0.252	Fc1ccc(N2CCN(Cc3cc(c(cc3)C)C(=O)O)CC2)cc1
0.252	Fc1ccc(N2CCN(Cc3cc(c(cc3)C)C(=O)O)CC2)cc1
0.252	Fc1ccc(N2CCN(Cc3cc(c(cc3)C)C(=O)O)CC2)cc1
0.252	Fc1ccc(N2CCN(Cc3cc(c(cc3)C)C(=O)O)CC2)cc1
0.252	Fc1ccc(N2CCN(Cc3cc(c(cc3)C)C(=O)O)CC2)cc1
0.252	Fc1ccc(N2CCN(Cc3cc(c(cc3)C)C(=O)O)CC2)cc1
0.252	Fc1ccc(N2CCN(Cc3cc(c(cc3)C)C(=O)O)CC2)cc1
0.251852	[O-][N+](=O)c1cc(c(cc1)C(=O)Nc2cc(NC(=O)N3CCCC3)ccc2)C
0.251852	[O-][N+](=O)c1cc(c(cc1)C(=O)Nc2cc(NC(=O)N3CCCC3)ccc2)C
0.251852	[O-][N+](=O)c1cc(c(cc1)C(=O)Nc2cc(NC(=O)N3CCCC3)ccc2)C
0.251852	[O-][N+](=O)c1cc(c(cc1)C(=O)Nc2cc(NC(=O)N3CCCC3)ccc2)C
0.251852	[O-][N+](=O)c1cc(c(cc1)C(=O)Nc2cc(NC(=O)N3CCCC3)ccc2)C
0.251852	[O-][N+](=O)c1cc(c(cc1)C(=O)Nc2cc(NC(=O)N3CCCC3)ccc2)C
0.251852	[O-][N+](=O)c1cc(c(cc1)C(=O)Nc2cc(NC(=O)N3CCCC3)ccc2)C
0.251852	[O-][N+](=O)c1cc(c(cc1)C(=O)Nc2cc(NC(=O)N3CCCC3)ccc2)C
0.251852	[O-][N+](=O)c1cc(c(cc1)C(=O)Nc2cc(NC(=O)N3CCCC3)ccc2)C
0.251852	[O-][N+](=O)c1cc(c(cc1)C(=O)Nc2cc(NC(=O)N3CCCC3)ccc2)C
0.251773	Fc1ccc(cc1)C=2N=C(NC2)CNC(=O)c3cc(c(OC)cc3)COCC
0.251773	Fc1ccc(cc1)C=2N=C(NC2)CNC(=O)c3cc(c(OC)cc3)COCC
0.251773	Fc1ccc(cc1)C=2N=C(NC2)CNC(=O)c3cc(c(OC)cc3)COCC
0.251773	Fc1ccc(cc1)C=2N=C(NC2)CNC(=O)c3cc(c(OC)cc3)COCC
0.251773	Fc1ccc(cc1)C=2N=C(NC2)CNC(=O)c3cc(c(OC)cc3)COCC
0.251773	Fc1ccc(cc1)C=2N=C(NC2)CNC(=O)c3cc(c(OC)cc3)COCC
0.251773	Fc1ccc(cc1)C=2N=C(NC2)CNC(=O)c3cc(c(OC)cc3)COCC
0.251773	Fc1ccc(cc1)C=2N=C(NC2)CNC(=O)c3cc(c(OC)cc3)COCC
0.251773	Fc1ccc(cc1)C=2N=C(NC2)CNC(=O)c3cc(c(OC)cc3)COCC
0.251773	Fc1ccc(cc1)C=2N=C(NC2)CNC(=O)c3cc(c(OC)cc3)COCC
0.251748	Brc1cc(ccc1)COc2c(Cl)cc(cc2)C(=O)Nc3cc(NC(=O)N4CCNCC4)ccc3
0.251748	Brc1cc(ccc1)COc2c(Cl)cc(cc2)C(=O)Nc3cc(NC(=O)N4CCNCC4)ccc3
0.251748	Brc1cc(ccc1)COc2c(Cl)cc(cc2)C(=O)Nc3cc(NC(=O)N4CCNCC4)ccc3
0.251748	Brc1cc(ccc1)COc2c(Cl)cc(cc2)C(=O)Nc3cc(NC(=O)N4CCNCC4)ccc3
0.251748	Brc1cc(ccc1)COc2c(Cl)cc(cc2)C(=O)Nc3cc(NC(=O)N4CCNCC4)ccc3
0.251748	Brc1cc(ccc1)COc2c(Cl)cc(cc2)C(=O)Nc3cc(NC(=O)N4CCNCC4)ccc3
0.251748	Brc1cc(ccc1)COc2c(Cl)cc(cc2)C(=O)Nc3cc(NC(=O)N4CCNCC4)ccc3
0.251748	Brc1cc(ccc1)COc2c(Cl)cc(cc2)C(=O)Nc3cc(NC(=O)N4CCNCC4)ccc3
0.251748	Brc1cc(ccc1)COc2c(Cl)cc(cc2)C(=O)Nc3cc(NC(=O)N4CCNCC4)ccc3
0.251724	Clc1cc(ccc1)C(=O)Nc2cc(c(NC(=O)C=3SC=CC3SC(F)F)cc2)C
0.251724	Clc1cc(ccc1)C(=O)Nc2cc(c(NC(=O)C=3SC=CC3SC(F)F)cc2)C
0.251724	Clc1cc(ccc1)C(=O)Nc2cc(c(NC(=O)C=3SC=CC3SC(F)F)cc2)C
0.251724	Clc1cc(ccc1)C(=O)Nc2cc(c(NC(=O)C=3SC=CC3SC(F)F)cc2)C
0.251724	Clc1cc(ccc1)C(=O)Nc2cc(c(NC(=O)C=3SC=CC3SC(F)F)cc2)C
0.251724	Clc1cc(ccc1)C(=O)Nc2cc(c(NC(=O)C=3SC=CC3SC(F)F)cc2)C
0.251724	Clc1cc(ccc1)C(=O)Nc2cc(c(NC(=O)C=3SC=CC3SC(F)F)cc2)C
0.251724	Clc1cc(ccc1)C(=O)Nc2cc(c(NC(=O)C=3SC=CC3SC(F)F)cc2)C
0.251724	Clc1cc(ccc1)C(=O)Nc2cc(c(NC(=O)C=3SC=CC3SC(F)F)cc2)C
0.251724	Clc1cc(ccc1)C(=O)Nc2cc(c(NC(=O)C=3SC=CC3SC(F)F)cc2)C
0.251701	Clc1ccc(c2cc(F)c(cc2)C(=O)Nc3c(OC(F)F)cc(N4CCN(CC4)C)cc3)cc1
0.251634	Clc1c(NC(=O)C2CCN(CC=3N=C(OC3)c4ccccc4)CC2)ccc(c5ccc(cc5)C(C)(C)C)c1
0.251634	Clc1c(NC(=O)C2CCN(CC=3N=C(OC3)c4ccccc4)CC2)ccc(c5ccc(cc5)C(C)(C)C)c1
0.251634	Clc1c(NC(=O)C2CCN(CC=3N=C(OC3)c4ccccc4)CC2)ccc(c5ccc(cc5)C(C)(C)C)c1
0.251634	Clc1c(NC(=O)C2CCN(CC=3N=C(OC3)c4ccccc4)CC2)ccc(c5ccc(cc5)C(C)(C)C)c1
0.251634	Clc1c(NC(=O)C2CCN(CC=3N=C(OC3)c4ccccc4)CC2)ccc(c5ccc(cc5)C(C)(C)C)c1
0.251634	Clc1c(NC(=O)C2CCN(CC=3N=C(OC3)c4ccccc4)CC2)ccc(c5ccc(cc5)C(C)(C)C)c1
0.251634	Clc1c(NC(=O)C2CCN(CC=3N=C(OC3)c4ccccc4)CC2)ccc(c5ccc(cc5)C(C)(C)C)c1
0.251634	Clc1c(NC(=O)C2CCN(CC=3N=C(OC3)c4ccccc4)CC2)ccc(c5ccc(cc5)C(C)(C)C)c1
0.251634	Clc1c(NC(=O)C2CCN(CC=3N=C(OC3)c4ccccc4)CC2)ccc(c5ccc(cc5)C(C)(C)C)c1
0.251634	Clc1c(NC(=O)C2CCN(CC=3N=C(OC3)c4ccccc4)CC2)ccc(c5ccc(cc5)C(C)(C)C)c1
0.251029	O=C(c1c(ccc(NC(=O)C=O)c1)C)c2ccccc2
0.251029	O=C(c1c(ccc(NC(=O)C=O)c1)C)c2ccccc2
0.251029	O=C(c1c(ccc(NC(=O)C=O)c1)C)c2ccccc2
0.251029	O=C(c1c(ccc(NC(=O)C=O)c1)C)c2ccccc2
0.251029	O=C(c1c(ccc(NC(=O)C=O)c1)C)c2ccccc2
0.251029	O=C(c1c(ccc(NC(=O)C=O)c1)C)c2ccccc2
0.251029	O=C(c1c(ccc(NC(=O)C=O)c1)C)c2ccccc2
0.251029	O=C(c1c(ccc(NC(=O)C=O)c1)C)c2ccccc2
0.251029	O=C(c1c(ccc(NC(=O)C=O)c1)C)c2ccccc2
0.250965	Fc1c(NC(=O)c2cc(c(O)cc2)CC)cc(c(F)c1)C
0.250965	Fc1c(NC(=O)c2cc(c(O)cc2)CC)cc(c(F)c1)C
0.250965	Fc1c(NC(=O)c2cc(c(O)cc2)CC)cc(c(F)c1)C
0.250965	Fc1c(NC(=O)c2cc(c(O)cc2)CC)cc(c(F)c1)C
0.250965	Fc1c(NC(=O)c2cc(c(O)cc2)CC)cc(c(F)c1)C
0.250965	Fc1c(NC(=O)c2cc(c(O)cc2)CC)cc(c(F)c1)C
0.250965	Fc1c(NC(=O)c2cc(c(O)cc2)CC)cc(c(F)c1)C
0.250965	Fc1c(NC(=O)c2cc(c(O)cc2)CC)cc(c(F)c1)C
0.250965	Fc1c(NC(=O)c2cc(c(O)cc2)CC)cc(c(F)c1)C
0.250965	Fc1c(NC(=O)c2cc(c(O)cc2)CC)cc(c(F)c1)C
0.250951	Clc1c(NC(=O)c2nccnc2)c(Cl)cc(NC(=O)c3cc(ccc3)C(=O)Nc4ccccc4)c1
0.250951	Clc1c(NC(=O)c2nccnc2)c(Cl)cc(NC(=O)c3cc(ccc3)C(=O)Nc4ccccc4)c1
0.250923	O=C(NCc1cc(ccc1)CNC)c2c(O)ccc(Nc3nc(cc(n3)C)C)c2
0.250923	O=C(NCc1cc(ccc1)CNC)c2c(O)ccc(Nc3nc(cc(n3)C)C)c2
0.250923	O=C(NCc1cc(ccc1)CNC)c2c(O)ccc(Nc3nc(cc(n3)C)C)c2
0.250923	O=C(NCc1cc(ccc1)CNC)c2c(O)ccc(Nc3nc(cc(n3)C)C)c2
0.250923	O=C(NCc1cc(ccc1)CNC)c2c(O)ccc(Nc3nc(cc(n3)C)C)c2
0.250923	O=C(NCc1cc(ccc1)CNC)c2c(O)ccc(Nc3nc(cc(n3)C)C)c2
0.250923	O=C(NCc1cc(ccc1)CNC)c2c(O)ccc(Nc3nc(cc(n3)C)C)c2
0.250923	O=C(NCc1cc(ccc1)CNC)c2c(O)ccc(Nc3nc(cc(n3)C)C)c2
0.250847	S(=O)(=O)(N(CC)CC)c1ccc(cc1)C=2N=C(SC2)NC(=O)c3cc(c(cc3)CC)CC
0.250847	S(=O)(=O)(N(CC)CC)c1ccc(cc1)C=2N=C(SC2)NC(=O)c3cc(c(cc3)CC)CC
0.250847	S(=O)(=O)(N(CC)CC)c1ccc(cc1)C=2N=C(SC2)NC(=O)c3cc(c(cc3)CC)CC
0.250847	S(=O)(=O)(N(CC)CC)c1ccc(cc1)C=2N=C(SC2)NC(=O)c3cc(c(cc3)CC)CC
0.250847	S(=O)(=O)(N(CC)CC)c1ccc(cc1)C=2N=C(SC2)NC(=O)c3cc(c(cc3)CC)CC
0.250847	S(=O)(=O)(N(CC)CC)c1ccc(cc1)C=2N=C(SC2)NC(=O)c3cc(c(cc3)CC)CC
0.250847	S(=O)(=O)(N(CC)CC)c1ccc(cc1)C=2N=C(SC2)NC(=O)c3cc(c(cc3)CC)CC
0.250847	S(=O)(=O)(N(CC)CC)c1ccc(cc1)C=2N=C(SC2)NC(=O)c3cc(c(cc3)CC)CC
0.250847	S(=O)(=O)(N(CC)CC)c1ccc(cc1)C=2N=C(SC2)NC(=O)c3cc(c(cc3)CC)CC
0.250847	S(=O)(=O)(N(CC)CC)c1ccc(cc1)C=2N=C(SC2)NC(=O)c3cc(c(cc3)CC)CC
0.250836	Clc1c(S(=O)(=O)Nc2ccc(cc2)C(=O)NC=3N=C(SC3)c4ccccc4)cc(Cl)cc1
0.250836	Clc1c(S(=O)(=O)Nc2ccc(cc2)C(=O)NC=3N=C(SC3)c4ccccc4)cc(Cl)cc1
0.250836	Clc1c(S(=O)(=O)Nc2ccc(cc2)C(=O)NC=3N=C(SC3)c4ccccc4)cc(Cl)cc1
0.250836	Clc1c(S(=O)(=O)Nc2ccc(cc2)C(=O)NC=3N=C(SC3)c4ccccc4)cc(Cl)cc1
0.250836	Clc1c(S(=O)(=O)Nc2ccc(cc2)C(=O)NC=3N=C(SC3)c4ccccc4)cc(Cl)cc1
0.250836	Clc1c(S(=O)(=O)Nc2ccc(cc2)C(=O)NC=3N=C(SC3)c4ccccc4)cc(Cl)cc1
0.250836	Clc1c(S(=O)(=O)Nc2ccc(cc2)C(=O)NC=3N=C(SC3)c4ccccc4)cc(Cl)cc1
0.250836	Clc1c(S(=O)(=O)Nc2ccc(cc2)C(=O)NC=3N=C(SC3)c4ccccc4)cc(Cl)cc1
0.250836	Clc1c(S(=O)(=O)Nc2ccc(cc2)C(=O)NC=3N=C(SC3)c4ccccc4)cc(Cl)cc1
0.250836	Clc1c(S(=O)(=O)Nc2ccc(cc2)C(=O)NC=3N=C(SC3)c4ccccc4)cc(Cl)cc1
0.250825	FC(F)(F)c1nc(N2CCOCC2)ccc1C(=O)Nc3cc(c(cc3)C)C(=O)O
0.250825	FC(F)(F)c1nc(N2CCOCC2)ccc1C(=O)Nc3cc(c(cc3)C)C(=O)O
0.250825	FC(F)(F)c1nc(N2CCOCC2)ccc1C(=O)Nc3cc(c(cc3)C)C(=O)O
0.250825	FC(F)(F)c1nc(N2CCOCC2)ccc1C(=O)Nc3cc(c(cc3)C)C(=O)O
0.250825	FC(F)(F)c1nc(N2CCOCC2)ccc1C(=O)Nc3cc(c(cc3)C)C(=O)O
0.250825	FC(F)(F)c1nc(N2CCOCC2)ccc1C(=O)Nc3cc(c(cc3)C)C(=O)O
0.250825	FC(F)(F)c1nc(N2CCOCC2)ccc1C(=O)Nc3cc(c(cc3)C)C(=O)O
0.250825	FC(F)(F)c1nc(N2CCOCC2)ccc1C(=O)Nc3cc(c(cc3)C)C(=O)O
0.250825	FC(F)(F)c1nc(N2CCOCC2)ccc1C(=O)Nc3cc(c(cc3)C)C(=O)O
0.250825	FC(F)(F)c1nc(N2CCOCC2)ccc1C(=O)Nc3cc(c(cc3)C)C(=O)O
0.25	Ic1c(Cl)cc(c(OC)c1)C(=O)Nc2cc(ccc2)CN3CCSCC3
0.25	Ic1c(Cl)cc(c(OC)c1)C(=O)Nc2cc(ccc2)CN3CCSCC3
0.25	Ic1c(Cl)cc(c(OC)c1)C(=O)Nc2cc(ccc2)CN3CCSCC3
0.25	Ic1c(Cl)cc(c(OC)c1)C(=O)Nc2cc(ccc2)CN3CCSCC3
0.25	Ic1c(Cl)cc(c(OC)c1)C(=O)Nc2cc(ccc2)CN3CCSCC3
0.25	Ic1c(Cl)cc(c(OC)c1)C(=O)Nc2cc(ccc2)CN3CCSCC3
0.25	Ic1c(Cl)cc(c(OC)c1)C(=O)Nc2cc(ccc2)CN3CCSCC3
0.25	Ic1c(Cl)cc(c(OC)c1)C(=O)Nc2cc(ccc2)CN3CCSCC3
0.25	Ic1c(Cl)cc(c(OC)c1)C(=O)Nc2cc(ccc2)CN3CCSCC3
0.25	Ic1c(Cl)cc(c(OC)c1)C(=O)Nc2cc(ccc2)CN3CCSCC3
0.25	[O-][N+](=O)c1cc(c(cc1)C(=O)Nc2cc(ccc2)CN(CC)CC)C
0.25	O=C(OCc1ccc(c2c(C#N)cccc2)cc1)c3ccc(NC(=O)Cc4cnccc4)cc3
0.25	Fc1ccc(cc1)C(=O)NCCCC(=O)Nc2cc(c(cc2)C)C(=O)O
0.25	Fc1ccc(cc1)C(=O)NCCCC(=O)Nc2cc(c(cc2)C)C(=O)O
0.25	Fc1ccc(cc1)C(=O)NCCCC(=O)Nc2cc(c(cc2)C)C(=O)O
0.25	Fc1ccc(cc1)C(=O)NCCCC(=O)Nc2cc(c(cc2)C)C(=O)O
0.24918	Clc1c(Cl)ccc(S(=O)(=O)NCc2ccc(cc2)C(=O)Nc3cc(OCC4CCOCC4)c(cc3)C)c1
0.24918	Clc1c(Cl)ccc(S(=O)(=O)NCc2ccc(cc2)C(=O)Nc3cc(OCC4CCOCC4)c(cc3)C)c1
0.24918	Clc1c(Cl)ccc(S(=O)(=O)NCc2ccc(cc2)C(=O)Nc3cc(OCC4CCOCC4)c(cc3)C)c1
0.24918	Clc1c(Cl)ccc(S(=O)(=O)NCc2ccc(cc2)C(=O)Nc3cc(OCC4CCOCC4)c(cc3)C)c1
0.24918	Clc1c(Cl)ccc(S(=O)(=O)NCc2ccc(cc2)C(=O)Nc3cc(OCC4CCOCC4)c(cc3)C)c1
0.24918	Clc1c(Cl)ccc(S(=O)(=O)NCc2ccc(cc2)C(=O)Nc3cc(OCC4CCOCC4)c(cc3)C)c1
0.24918	Clc1c(Cl)ccc(S(=O)(=O)NCc2ccc(cc2)C(=O)Nc3cc(OCC4CCOCC4)c(cc3)C)c1
0.24918	Clc1c(Cl)ccc(S(=O)(=O)NCc2ccc(cc2)C(=O)Nc3cc(OCC4CCOCC4)c(cc3)C)c1
0.24918	Clc1c(Cl)ccc(S(=O)(=O)NCc2ccc(cc2)C(=O)Nc3cc(OCC4CCOCC4)c(cc3)C)c1
0.24918	Clc1c(Cl)ccc(S(=O)(=O)NCc2ccc(cc2)C(=O)Nc3cc(OCC4CCOCC4)c(cc3)C)c1
0.249135	O=C(N1CCCC1)c2cc(c(NC(=O)C(=O)NCCc3ncccc3)cc2)C
0.249135	O=C(N1CCCC1)c2cc(c(NC(=O)C(=O)NCCc3ncccc3)cc2)C
0.249135	O=C(N1CCCC1)c2cc(c(NC(=O)C(=O)NCCc3ncccc3)cc2)C
0.249135	O=C(N1CCCC1)c2cc(c(NC(=O)C(=O)NCCc3ncccc3)cc2)C
0.249135	O=C(N1CCCC1)c2cc(c(NC(=O)C(=O)NCCc3ncccc3)cc2)C
0.249135	O=C(N1CCCC1)c2cc(c(NC(=O)C(=O)NCCc3ncccc3)cc2)C
0.249135	O=C(N1CCCC1)c2cc(c(NC(=O)C(=O)NCCc3ncccc3)cc2)C
0.24911	Fc1c(c2nc(ccc2C)C(=O)O)cc(cc1)CN3CCCC3
0.24911	Fc1c(c2nc(ccc2C)C(=O)O)cc(cc1)CN3CCCC3
0.24911	Fc1c(c2nc(ccc2C)C(=O)O)cc(cc1)CN3CCCC3
0.24911	Fc1c(c2nc(ccc2C)C(=O)O)cc(cc1)CN3CCCC3
0.24911	Fc1c(c2nc(ccc2C)C(=O)O)cc(cc1)CN3CCCC3
0.24911	Fc1c(c2nc(ccc2C)C(=O)O)cc(cc1)CN3CCCC3
0.24911	Fc1c(c2nc(ccc2C)C(=O)O)cc(cc1)CN3CCCC3
0.24911	Fc1c(c2nc(ccc2C)C(=O)O)cc(cc1)CN3CCCC3
0.24911	Fc1c(c2nc(ccc2C)C(=O)O)cc(cc1)CN3CCCC3
0.24911	Fc1c(c2nc(ccc2C)C(=O)O)cc(cc1)CN3CCCC3
0.249071	Fc1c(ccc(F)c1)COC(=O)c2ccc(NC(=O)Cc3cnccc3)cc2
0.249071	Fc1c(ccc(F)c1)COC(=O)c2ccc(NC(=O)Cc3cnccc3)cc2
0.249071	Fc1c(ccc(F)c1)COC(=O)c2ccc(NC(=O)Cc3cnccc3)cc2
0.249071	Fc1c(ccc(F)c1)COC(=O)c2ccc(NC(=O)Cc3cnccc3)cc2
0.249057	Brc1c(OCc2ccc(cc2)C(=O)Nc3c(F)cc(F)c(c3)C)c(Br)cc(c1)C
0.249057	Brc1c(OCc2ccc(cc2)C(=O)Nc3c(F)cc(F)c(c3)C)c(Br)cc(c1)C
0.249057	Brc1c(OCc2ccc(cc2)C(=O)Nc3c(F)cc(F)c(c3)C)c(Br)cc(c1)C
0.249057	Brc1c(OCc2ccc(cc2)C(=O)Nc3c(F)cc(F)c(c3)C)c(Br)cc(c1)C
0.249057	Brc1c(OCc2ccc(cc2)C(=O)Nc3c(F)cc(F)c(c3)C)c(Br)cc(c1)C
0.249057	Brc1c(OCc2ccc(cc2)C(=O)Nc3c(F)cc(F)c(c3)C)c(Br)cc(c1)C
0.249057	Brc1c(OCc2ccc(cc2)C(=O)Nc3c(F)cc(F)c(c3)C)c(Br)cc(c1)C
0.249057	Brc1c(OCc2ccc(cc2)C(=O)Nc3c(F)cc(F)c(c3)C)c(Br)cc(c1)C
0.249057	Brc1c(OCc2ccc(cc2)C(=O)Nc3c(F)cc(F)c(c3)C)c(Br)cc(c1)C
0.249057	Brc1c(OCc2ccc(cc2)C(=O)Nc3c(F)cc(F)c(c3)C)c(Br)cc(c1)C
0.249057	Clc1c(F)ccc(NC(=S)Nc2c(OC)cc(NC(=O)c3ccccc3)c(OC)c2)c1
0.249057	Clc1c(F)ccc(NC(=S)Nc2c(OC)cc(NC(=O)c3ccccc3)c(OC)c2)c1
0.248996	Clc1c(Cl)ccc(c1)C(=O)Nc2cc(Cl)c(NS(=O)(=O)C)cc2
0.248996	Clc1c(Cl)ccc(c1)C(=O)Nc2cc(Cl)c(NS(=O)(=O)C)cc2
0.248996	Clc1c(Cl)ccc(c1)C(=O)Nc2cc(Cl)c(NS(=O)(=O)C)cc2
0.248996	Clc1c(Cl)ccc(c1)C(=O)Nc2cc(Cl)c(NS(=O)(=O)C)cc2
0.248996	Clc1c(Cl)ccc(c1)C(=O)Nc2cc(Cl)c(NS(=O)(=O)C)cc2
0.248996	Clc1c(Cl)ccc(c1)C(=O)Nc2cc(Cl)c(NS(=O)(=O)C)cc2
0.248996	Clc1c(Cl)ccc(c1)C(=O)Nc2cc(Cl)c(NS(=O)(=O)C)cc2
0.248996	Clc1c(Cl)ccc(c1)C(=O)Nc2cc(Cl)c(NS(=O)(=O)C)cc2
0.248996	Clc1c(Cl)ccc(c1)C(=O)Nc2cc(Cl)c(NS(=O)(=O)C)cc2
0.248996	Clc1c(Cl)ccc(c1)C(=O)Nc2cc(Cl)c(NS(=O)(=O)C)cc2
0.248869	O=C(Nc1c(N)cccc1)c2ccc(cc2)C
0.248869	O=C(Nc1c(N)cccc1)c2ccc(cc2)C
0.248869	O=C(Nc1c(N)cccc1)c2ccc(cc2)C
0.248869	O=C(Nc1c(N)cccc1)c2ccc(cc2)C
0.248869	O=C(Nc1c(N)cccc1)c2ccc(cc2)C
0.248869	O=C(Nc1c(N)cccc1)c2ccc(cc2)C
0.248869	O=C(Nc1c(N)cccc1)c2ccc(cc2)C
0.248869	O=C(Nc1c(N)cccc1)c2ccc(cc2)C
0.248869	O=C(Nc1c(N)cccc1)c2ccc(cc2)C
0.248869	O=C(Nc1c(N)cccc1)c2ccc(cc2)C
0.248344	O=C(Nc1ccc(OC)cc1)c2c(NC(=O)CN3CCC(C(=O)Nc4nccnc4)CC3)cccc2
0.248344	O=C(Nc1ccc(OC)cc1)c2c(NC(=O)CN3CCC(C(=O)Nc4nccnc4)CC3)cccc2
0.248344	O=C(Nc1ccc(OC)cc1)c2c(NC(=O)CN3CCC(C(=O)Nc4nccnc4)CC3)cccc2
0.248344	O=C(Nc1ccc(OC)cc1)c2c(NC(=O)CN3CCC(C(=O)Nc4nccnc4)CC3)cccc2
0.248344	O=C(Nc1ccc(OC)cc1)c2c(NC(=O)CN3CCC(C(=O)Nc4nccnc4)CC3)cccc2
0.248344	O=C(Nc1ccc(OC)cc1)c2c(NC(=O)CN3CCC(C(=O)Nc4nccnc4)CC3)cccc2
0.248344	O=C(Nc1ccc(OC)cc1)c2c(NC(=O)CN3CCC(C(=O)Nc4nccnc4)CC3)cccc2
0.248344	O=C(Nc1ccc(OC)cc1)c2c(NC(=O)CN3CCC(C(=O)Nc4nccnc4)CC3)cccc2
[truncated: 8,001 more rows]
