# Supplementary material for: Galileo: Three-dimensional searching in large combinatorial fragment spaces on the example of pharmacophores
Source: J Comput Aided Mol Des. 2022 Nov 24;37(1):1–16. doi: 10.1007/s10822-022-00485-y (PMC10032335; doi:10.1007/s10822-022-00485-y)
Supplement: Supplementary file 4 — Supplementary file 3a [file 10822_2022_485_MOESM3_ESMa.zip › Imatinib_Galileo/13/out_6.csv]

Score	SMILES
0.686695	FC(F)(F)Oc1ncc(cc1)C(=O)Nc2cc(Nc3nc(c4cnccc4)ccn3)c(cc2)C
0.686695	FC(F)(F)Oc1ncc(cc1)C(=O)Nc2cc(Nc3nc(c4cnccc4)ccn3)c(cc2)C
0.686695	FC(F)(F)Oc1ncc(cc1)C(=O)Nc2cc(Nc3nc(c4cnccc4)ccn3)c(cc2)C
0.686695	FC(F)(F)Oc1ncc(cc1)C(=O)Nc2cc(Nc3nc(c4cnccc4)ccn3)c(cc2)C
0.686695	FC(F)(F)Oc1ncc(cc1)C(=O)Nc2cc(Nc3nc(c4cnccc4)ccn3)c(cc2)C
0.686695	FC(F)(F)Oc1ncc(cc1)C(=O)Nc2cc(Nc3nc(c4cnccc4)ccn3)c(cc2)C
0.686695	FC(F)(F)Oc1ncc(cc1)C(=O)Nc2cc(Nc3nc(c4cnccc4)ccn3)c(cc2)C
0.686695	FC(F)(F)Oc1ncc(cc1)C(=O)Nc2cc(Nc3nc(c4cnccc4)ccn3)c(cc2)C
0.686695	FC(F)(F)Oc1ncc(cc1)C(=O)Nc2cc(Nc3nc(c4cnccc4)ccn3)c(cc2)C
0.686695	FC(F)(F)Oc1ncc(cc1)C(=O)Nc2cc(Nc3nc(c4cnccc4)ccn3)c(cc2)C
0.6	n1c(nccc1c2cnccc2)Nc3c(ccc(N)c3)C
0.6	n1c(nccc1c2cnccc2)Nc3c(ccc(N)c3)C
0.6	n1c(nccc1c2cnccc2)Nc3c(ccc(N)c3)C
0.6	n1c(nccc1c2cnccc2)Nc3c(ccc(N)c3)C
0.6	n1c(nccc1c2cnccc2)Nc3c(ccc(N)c3)C
0.6	n1c(nccc1c2cnccc2)Nc3c(ccc(N)c3)C
0.6	n1c(nccc1c2cnccc2)Nc3c(ccc(N)c3)C
0.6	n1c(nccc1c2cnccc2)Nc3c(ccc(N)c3)C
0.6	n1c(nccc1c2cnccc2)Nc3c(ccc(N)c3)C
0.6	n1c(nccc1c2cnccc2)Nc3c(ccc(N)c3)C
0.522222	O=C(Nc1cc(Nc2nc(c3cnccc3)ccn2)c(cc1)C)C45OCCC(C4)(C5)C
0.522222	O=C(Nc1cc(Nc2nc(c3cnccc3)ccn2)c(cc1)C)C45OCCC(C4)(C5)C
0.522222	O=C(Nc1cc(Nc2nc(c3cnccc3)ccn2)c(cc1)C)C45OCCC(C4)(C5)C
0.522222	O=C(Nc1cc(Nc2nc(c3cnccc3)ccn2)c(cc1)C)C45OCCC(C4)(C5)C
0.522222	O=C(Nc1cc(Nc2nc(c3cnccc3)ccn2)c(cc1)C)C45OCCC(C4)(C5)C
0.522222	O=C(Nc1cc(Nc2nc(c3cnccc3)ccn2)c(cc1)C)C45OCCC(C4)(C5)C
0.522222	O=C(Nc1cc(Nc2nc(c3cnccc3)ccn2)c(cc1)C)C45OCCC(C4)(C5)C
0.522222	O=C(Nc1cc(Nc2nc(c3cnccc3)ccn2)c(cc1)C)C45OCCC(C4)(C5)C
0.522222	O=C(Nc1cc(Nc2nc(c3cnccc3)ccn2)c(cc1)C)C45OCCC(C4)(C5)C
0.522222	O=C(Nc1cc(Nc2nc(c3cnccc3)ccn2)c(cc1)C)C45OCCC(C4)(C5)C
0.443038	O=C(Nc1cc(NC(=O)CN(C)C)c(cc1)C)c2ccc(cc2)CN3CCC(O)CC3
0.443038	O=C(Nc1cc(NC(=O)CN(C)C)c(cc1)C)c2ccc(cc2)CN3CCC(O)CC3
0.443038	O=C(Nc1cc(NC(=O)CN(C)C)c(cc1)C)c2ccc(cc2)CN3CCC(O)CC3
0.443038	O=C(Nc1cc(NC(=O)CN(C)C)c(cc1)C)c2ccc(cc2)CN3CCC(O)CC3
0.443038	O=C(Nc1cc(NC(=O)CN(C)C)c(cc1)C)c2ccc(cc2)CN3CCC(O)CC3
0.443038	O=C(Nc1cc(NC(=O)CN(C)C)c(cc1)C)c2ccc(cc2)CN3CCC(O)CC3
0.443038	O=C(Nc1cc(NC(=O)CN(C)C)c(cc1)C)c2ccc(cc2)CN3CCC(O)CC3
0.443038	O=C(Nc1cc(NC(=O)CN(C)C)c(cc1)C)c2ccc(cc2)CN3CCC(O)CC3
0.40249	Fc1c(ccc(c1)C(=O)Nc2cc(ccc2)CN3CCN(C(=O)C)CC3)C
0.40249	Fc1c(ccc(c1)C(=O)Nc2cc(ccc2)CN3CCN(C(=O)C)CC3)C
0.40249	Fc1c(ccc(c1)C(=O)Nc2cc(ccc2)CN3CCN(C(=O)C)CC3)C
0.40249	Fc1c(ccc(c1)C(=O)Nc2cc(ccc2)CN3CCN(C(=O)C)CC3)C
0.40249	Fc1c(ccc(c1)C(=O)Nc2cc(ccc2)CN3CCN(C(=O)C)CC3)C
0.40249	Fc1c(ccc(c1)C(=O)Nc2cc(ccc2)CN3CCN(C(=O)C)CC3)C
0.40249	Fc1c(ccc(c1)C(=O)Nc2cc(ccc2)CN3CCN(C(=O)C)CC3)C
0.40249	Fc1c(ccc(c1)C(=O)Nc2cc(ccc2)CN3CCN(C(=O)C)CC3)C
0.40249	Fc1c(ccc(c1)C(=O)Nc2cc(ccc2)CN3CCN(C(=O)C)CC3)C
0.40249	Fc1c(ccc(c1)C(=O)Nc2cc(ccc2)CN3CCN(C(=O)C)CC3)C
0.38806	S1C(=NC(c2ccc(cc2)CC)=C1)NC(=O)c3cc(NC(=O)C=4OC=CC4)c(cc3)C
0.38806	S1C(=NC(c2ccc(cc2)CC)=C1)NC(=O)c3cc(NC(=O)C=4OC=CC4)c(cc3)C
0.38806	S1C(=NC(c2ccc(cc2)CC)=C1)NC(=O)c3cc(NC(=O)C=4OC=CC4)c(cc3)C
0.38806	S1C(=NC(c2ccc(cc2)CC)=C1)NC(=O)c3cc(NC(=O)C=4OC=CC4)c(cc3)C
0.38806	S1C(=NC(c2ccc(cc2)CC)=C1)NC(=O)c3cc(NC(=O)C=4OC=CC4)c(cc3)C
0.38806	S1C(=NC(c2ccc(cc2)CC)=C1)NC(=O)c3cc(NC(=O)C=4OC=CC4)c(cc3)C
0.38806	S1C(=NC(c2ccc(cc2)CC)=C1)NC(=O)c3cc(NC(=O)C=4OC=CC4)c(cc3)C
0.38806	S1C(=NC(c2ccc(cc2)CC)=C1)NC(=O)c3cc(NC(=O)C=4OC=CC4)c(cc3)C
0.38806	S1C(=NC(c2ccc(cc2)CC)=C1)NC(=O)c3cc(NC(=O)C=4OC=CC4)c(cc3)C
0.38806	S1C(=NC(c2ccc(cc2)CC)=C1)NC(=O)c3cc(NC(=O)C=4OC=CC4)c(cc3)C
0.386792	O=C(Nc1cc(NC=O)c(cc1)C)c2ccccc2
0.386179	S1C(=NC(c2ccc(cc2)CC)=C1)NC(=O)c3cc(NC(=O)c4cnccc4)ccc3
0.386179	S1C(=NC(c2ccc(cc2)CC)=C1)NC(=O)c3cc(NC(=O)c4cnccc4)ccc3
0.386179	S1C(=NC(c2ccc(cc2)CC)=C1)NC(=O)c3cc(NC(=O)c4cnccc4)ccc3
0.386179	S1C(=NC(c2ccc(cc2)CC)=C1)NC(=O)c3cc(NC(=O)c4cnccc4)ccc3
0.386179	S1C(=NC(c2ccc(cc2)CC)=C1)NC(=O)c3cc(NC(=O)c4cnccc4)ccc3
0.386179	S1C(=NC(c2ccc(cc2)CC)=C1)NC(=O)c3cc(NC(=O)c4cnccc4)ccc3
0.386179	S1C(=NC(c2ccc(cc2)CC)=C1)NC(=O)c3cc(NC(=O)c4cnccc4)ccc3
0.386179	S1C(=NC(c2ccc(cc2)CC)=C1)NC(=O)c3cc(NC(=O)c4cnccc4)ccc3
0.386179	S1C(=NC(c2ccc(cc2)CC)=C1)NC(=O)c3cc(NC(=O)c4cnccc4)ccc3
0.386179	S1C(=NC(c2ccc(cc2)CC)=C1)NC(=O)c3cc(NC(=O)c4cnccc4)ccc3
0.382979	Fc1cncc(c2cc(NC(=O)c3ccc(cc3)C(=O)NC4CC4)c(cc2)C)c1
0.382979	Fc1cncc(c2cc(NC(=O)c3ccc(cc3)C(=O)NC4CC4)c(cc2)C)c1
0.382979	Fc1cncc(c2cc(NC(=O)c3ccc(cc3)C(=O)NC4CC4)c(cc2)C)c1
0.3829	O=C(Nc1c(OC)ccc(c1)CN2CCN(CC2)C)c3cc(NC=4C=NN(C4)C)ccc3
0.3829	O=C(Nc1c(OC)ccc(c1)CN2CCN(CC2)C)c3cc(NC=4C=NN(C4)C)ccc3
0.3829	O=C(Nc1c(OC)ccc(c1)CN2CCN(CC2)C)c3cc(NC=4C=NN(C4)C)ccc3
0.3829	O=C(Nc1c(OC)ccc(c1)CN2CCN(CC2)C)c3cc(NC=4C=NN(C4)C)ccc3
0.3829	O=C(Nc1c(OC)ccc(c1)CN2CCN(CC2)C)c3cc(NC=4C=NN(C4)C)ccc3
0.3829	O=C(Nc1c(OC)ccc(c1)CN2CCN(CC2)C)c3cc(NC=4C=NN(C4)C)ccc3
0.3829	O=C(Nc1c(OC)ccc(c1)CN2CCN(CC2)C)c3cc(NC=4C=NN(C4)C)ccc3
0.3829	O=C(Nc1c(OC)ccc(c1)CN2CCN(CC2)C)c3cc(NC=4C=NN(C4)C)ccc3
0.3829	O=C(Nc1c(OC)ccc(c1)CN2CCN(CC2)C)c3cc(NC=4C=NN(C4)C)ccc3
0.379928	O=C(NCc1nc(ncc1)c2ncccc2)c3cc(NC(=O)C=4OC=CC4)c(cc3)C
0.379928	O=C(NCc1nc(ncc1)c2ncccc2)c3cc(NC(=O)C=4OC=CC4)c(cc3)C
0.379928	O=C(NCc1nc(ncc1)c2ncccc2)c3cc(NC(=O)C=4OC=CC4)c(cc3)C
0.379928	O=C(NCc1nc(ncc1)c2ncccc2)c3cc(NC(=O)C=4OC=CC4)c(cc3)C
0.379928	O=C(NCc1nc(ncc1)c2ncccc2)c3cc(NC(=O)C=4OC=CC4)c(cc3)C
0.379928	O=C(NCc1nc(ncc1)c2ncccc2)c3cc(NC(=O)C=4OC=CC4)c(cc3)C
0.379928	O=C(NCc1nc(ncc1)c2ncccc2)c3cc(NC(=O)C=4OC=CC4)c(cc3)C
0.379928	O=C(NCc1nc(ncc1)c2ncccc2)c3cc(NC(=O)C=4OC=CC4)c(cc3)C
0.379928	O=C(NCc1nc(ncc1)c2ncccc2)c3cc(NC(=O)C=4OC=CC4)c(cc3)C
0.379928	O=C(NCc1nc(ncc1)c2ncccc2)c3cc(NC(=O)C=4OC=CC4)c(cc3)C
0.361314	O=C(Nc1c(OC)ccc(c1)CN2CCN(CC2)C)c3cc(Oc4ccc(cc4)C(C)C)ncc3
0.361314	O=C(Nc1c(OC)ccc(c1)CN2CCN(CC2)C)c3cc(Oc4ccc(cc4)C(C)C)ncc3
0.361314	O=C(Nc1c(OC)ccc(c1)CN2CCN(CC2)C)c3cc(Oc4ccc(cc4)C(C)C)ncc3
0.361314	O=C(Nc1c(OC)ccc(c1)CN2CCN(CC2)C)c3cc(Oc4ccc(cc4)C(C)C)ncc3
0.361314	O=C(Nc1c(OC)ccc(c1)CN2CCN(CC2)C)c3cc(Oc4ccc(cc4)C(C)C)ncc3
0.358621	S(=O)(=O)(Nc1c(c(ccc1)C)C)c2ccc(cc2)C(=O)Nc3c(OC)ccc(c3)CN4CCN(CC4)C
0.358621	S(=O)(=O)(Nc1c(c(ccc1)C)C)c2ccc(cc2)C(=O)Nc3c(OC)ccc(c3)CN4CCN(CC4)C
0.358621	S(=O)(=O)(Nc1c(c(ccc1)C)C)c2ccc(cc2)C(=O)Nc3c(OC)ccc(c3)CN4CCN(CC4)C
0.358621	S(=O)(=O)(Nc1c(c(ccc1)C)C)c2ccc(cc2)C(=O)Nc3c(OC)ccc(c3)CN4CCN(CC4)C
0.358621	S(=O)(=O)(Nc1c(c(ccc1)C)C)c2ccc(cc2)C(=O)Nc3c(OC)ccc(c3)CN4CCN(CC4)C
0.358621	S(=O)(=O)(Nc1c(c(ccc1)C)C)c2ccc(cc2)C(=O)Nc3c(OC)ccc(c3)CN4CCN(CC4)C
0.358621	S(=O)(=O)(Nc1c(c(ccc1)C)C)c2ccc(cc2)C(=O)Nc3c(OC)ccc(c3)CN4CCN(CC4)C
0.358621	S(=O)(=O)(Nc1c(c(ccc1)C)C)c2ccc(cc2)C(=O)Nc3c(OC)ccc(c3)CN4CCN(CC4)C
0.358621	S(=O)(=O)(Nc1c(c(ccc1)C)C)c2ccc(cc2)C(=O)Nc3c(OC)ccc(c3)CN4CCN(CC4)C
0.358621	S(=O)(=O)(Nc1c(c(ccc1)C)C)c2ccc(cc2)C(=O)Nc3c(OC)ccc(c3)CN4CCN(CC4)C
0.358156	Clc1c(ncc(c1)C(=O)Nc2cc(ccc2)CN3CCN(C(=O)C)CC3)Nc4cc(F)c(F)cc4
0.358156	Clc1c(ncc(c1)C(=O)Nc2cc(ccc2)CN3CCN(C(=O)C)CC3)Nc4cc(F)c(F)cc4
0.358156	Clc1c(ncc(c1)C(=O)Nc2cc(ccc2)CN3CCN(C(=O)C)CC3)Nc4cc(F)c(F)cc4
0.358156	Clc1c(ncc(c1)C(=O)Nc2cc(ccc2)CN3CCN(C(=O)C)CC3)Nc4cc(F)c(F)cc4
0.358156	Clc1c(ncc(c1)C(=O)Nc2cc(ccc2)CN3CCN(C(=O)C)CC3)Nc4cc(F)c(F)cc4
0.358156	Clc1c(ncc(c1)C(=O)Nc2cc(ccc2)CN3CCN(C(=O)C)CC3)Nc4cc(F)c(F)cc4
0.358156	Clc1c(ncc(c1)C(=O)Nc2cc(ccc2)CN3CCN(C(=O)C)CC3)Nc4cc(F)c(F)cc4
0.358156	Clc1c(ncc(c1)C(=O)Nc2cc(ccc2)CN3CCN(C(=O)C)CC3)Nc4cc(F)c(F)cc4
0.358156	Clc1c(ncc(c1)C(=O)Nc2cc(ccc2)CN3CCN(C(=O)C)CC3)Nc4cc(F)c(F)cc4
0.358156	Clc1c(ncc(c1)C(=O)Nc2cc(ccc2)CN3CCN(C(=O)C)CC3)Nc4cc(F)c(F)cc4
0.354015	O=C(Nc1c(ccc(c1)C=2ON=C(N2)N3CCN(CC3)C)C)C=4OC=CC4
0.354015	O=C(Nc1c(ccc(c1)C=2ON=C(N2)N3CCN(CC3)C)C)C=4OC=CC4
0.354015	O=C(Nc1c(ccc(c1)C=2ON=C(N2)N3CCN(CC3)C)C)C=4OC=CC4
0.354015	O=C(Nc1c(ccc(c1)C=2ON=C(N2)N3CCN(CC3)C)C)C=4OC=CC4
0.354015	O=C(Nc1c(ccc(c1)C=2ON=C(N2)N3CCN(CC3)C)C)C=4OC=CC4
0.354015	O=C(Nc1c(ccc(c1)C=2ON=C(N2)N3CCN(CC3)C)C)C=4OC=CC4
0.354015	O=C(Nc1c(ccc(c1)C=2ON=C(N2)N3CCN(CC3)C)C)C=4OC=CC4
0.354015	O=C(Nc1c(ccc(c1)C=2ON=C(N2)N3CCN(CC3)C)C)C=4OC=CC4
0.354015	O=C(Nc1c(ccc(c1)C=2ON=C(N2)N3CCN(CC3)C)C)C=4OC=CC4
0.354015	O=C(Nc1c(ccc(c1)C=2ON=C(N2)N3CCN(CC3)C)C)C=4OC=CC4
0.349624	O=C(NCCc1ccc(N2CCN(CC2)C)cc1)c3cc(NC(=O)C=4OC=CC4)c(cc3)C
0.349624	O=C(NCCc1ccc(N2CCN(CC2)C)cc1)c3cc(NC(=O)C=4OC=CC4)c(cc3)C
0.349624	O=C(NCCc1ccc(N2CCN(CC2)C)cc1)c3cc(NC(=O)C=4OC=CC4)c(cc3)C
0.349624	O=C(NCCc1ccc(N2CCN(CC2)C)cc1)c3cc(NC(=O)C=4OC=CC4)c(cc3)C
0.349624	O=C(NCCc1ccc(N2CCN(CC2)C)cc1)c3cc(NC(=O)C=4OC=CC4)c(cc3)C
0.349624	O=C(NCCc1ccc(N2CCN(CC2)C)cc1)c3cc(NC(=O)C=4OC=CC4)c(cc3)C
0.349624	O=C(NCCc1ccc(N2CCN(CC2)C)cc1)c3cc(NC(=O)C=4OC=CC4)c(cc3)C
0.349624	O=C(NCCc1ccc(N2CCN(CC2)C)cc1)c3cc(NC(=O)C=4OC=CC4)c(cc3)C
0.349624	O=C(NCCc1ccc(N2CCN(CC2)C)cc1)c3cc(NC(=O)C=4OC=CC4)c(cc3)C
0.349624	O=C(NCCc1ccc(N2CCN(CC2)C)cc1)c3cc(NC(=O)C=4OC=CC4)c(cc3)C
0.348837	O=C(Nc1c(ccc(N)c1)C)c2ccncc2
0.348837	O=C(Nc1c(ccc(N)c1)C)c2ccncc2
0.348837	O=C(Nc1c(ccc(N)c1)C)c2ccncc2
0.348837	O=C(Nc1c(ccc(N)c1)C)c2ccncc2
0.348837	O=C(Nc1c(ccc(N)c1)C)c2ccncc2
0.348837	O=C(Nc1c(ccc(N)c1)C)c2ccncc2
0.348837	O=C(Nc1c(ccc(N)c1)C)c2ccncc2
0.348837	O=C(Nc1c(ccc(N)c1)C)c2ccncc2
0.348837	O=C(Nc1c(ccc(N)c1)C)c2ccncc2
0.348837	O=C(Nc1c(ccc(N)c1)C)c2ccncc2
0.344444	O=C(Nc1cc(ccc1)CN2CCN(C(=O)C)CC2)c3cc(OCC)c(OCc4ccncc4)cc3
0.344444	O=C(Nc1cc(ccc1)CN2CCN(C(=O)C)CC2)c3cc(OCC)c(OCc4ccncc4)cc3
0.344444	O=C(Nc1cc(ccc1)CN2CCN(C(=O)C)CC2)c3cc(OCC)c(OCc4ccncc4)cc3
0.344444	O=C(Nc1cc(ccc1)CN2CCN(C(=O)C)CC2)c3cc(OCC)c(OCc4ccncc4)cc3
0.344444	O=C(Nc1cc(ccc1)CN2CCN(C(=O)C)CC2)c3cc(OCC)c(OCc4ccncc4)cc3
0.344444	O=C(Nc1cc(ccc1)CN2CCN(C(=O)C)CC2)c3cc(OCC)c(OCc4ccncc4)cc3
0.344444	O=C(Nc1cc(ccc1)CN2CCN(C(=O)C)CC2)c3cc(OCC)c(OCc4ccncc4)cc3
0.344444	O=C(Nc1cc(ccc1)CN2CCN(C(=O)C)CC2)c3cc(OCC)c(OCc4ccncc4)cc3
0.344444	O=C(Nc1cc(ccc1)CN2CCN(C(=O)C)CC2)c3cc(OCC)c(OCc4ccncc4)cc3
0.344444	O=C(Nc1cc(ccc1)CN2CCN(C(=O)C)CC2)c3cc(OCC)c(OCc4ccncc4)cc3
0.344	S1C(=NC(c2ccc(cc2)CC)=C1)NC(=O)c3cc(F)c(cc3)C
0.344	S1C(=NC(c2ccc(cc2)CC)=C1)NC(=O)c3cc(F)c(cc3)C
0.344	S1C(=NC(c2ccc(cc2)CC)=C1)NC(=O)c3cc(F)c(cc3)C
0.344	S1C(=NC(c2ccc(cc2)CC)=C1)NC(=O)c3cc(F)c(cc3)C
0.344	S1C(=NC(c2ccc(cc2)CC)=C1)NC(=O)c3cc(F)c(cc3)C
0.344	S1C(=NC(c2ccc(cc2)CC)=C1)NC(=O)c3cc(F)c(cc3)C
0.344	S1C(=NC(c2ccc(cc2)CC)=C1)NC(=O)c3cc(F)c(cc3)C
0.342657	O=C(Nc1cc(c(cc1)C)C=2OC=C(N2)C)c3ccc(cc3)CN4C(=O)CCC4
0.342657	O=C(Nc1cc(c(cc1)C)C=2OC=C(N2)C)c3ccc(cc3)CN4C(=O)CCC4
0.342657	O=C(Nc1cc(c(cc1)C)C=2OC=C(N2)C)c3ccc(cc3)CN4C(=O)CCC4
0.342657	O=C(Nc1cc(c(cc1)C)C=2OC=C(N2)C)c3ccc(cc3)CN4C(=O)CCC4
0.342657	O=C(Nc1cc(c(cc1)C)C=2OC=C(N2)C)c3ccc(cc3)CN4C(=O)CCC4
0.342657	O=C(Nc1cc(c(cc1)C)C=2OC=C(N2)C)c3ccc(cc3)CN4C(=O)CCC4
0.342657	O=C(Nc1cc(c(cc1)C)C=2OC=C(N2)C)c3ccc(cc3)CN4C(=O)CCC4
0.342657	O=C(Nc1cc(c(cc1)C)C=2OC=C(N2)C)c3ccc(cc3)CN4C(=O)CCC4
0.342657	O=C(Nc1cc(c(cc1)C)C=2OC=C(N2)C)c3ccc(cc3)CN4C(=O)CCC4
0.342657	O=C(Nc1cc(c(cc1)C)C=2OC=C(N2)C)c3ccc(cc3)CN4C(=O)CCC4
0.339416	O=C(Nc1cc(ccc1)CN2CCN(C(=O)C)CC2)c3cc4c5c(cccc5)Cc4cc3
0.339416	O=C(Nc1cc(ccc1)CN2CCN(C(=O)C)CC2)c3cc4c5c(cccc5)Cc4cc3
0.339416	O=C(Nc1cc(ccc1)CN2CCN(C(=O)C)CC2)c3cc4c5c(cccc5)Cc4cc3
0.339416	O=C(Nc1cc(ccc1)CN2CCN(C(=O)C)CC2)c3cc4c5c(cccc5)Cc4cc3
0.339416	O=C(Nc1cc(ccc1)CN2CCN(C(=O)C)CC2)c3cc4c5c(cccc5)Cc4cc3
0.339416	O=C(Nc1cc(ccc1)CN2CCN(C(=O)C)CC2)c3cc4c5c(cccc5)Cc4cc3
0.339416	O=C(Nc1cc(ccc1)CN2CCN(C(=O)C)CC2)c3cc4c5c(cccc5)Cc4cc3
0.339416	O=C(Nc1cc(ccc1)CN2CCN(C(=O)C)CC2)c3cc4c5c(cccc5)Cc4cc3
0.339416	O=C(Nc1cc(ccc1)CN2CCN(C(=O)C)CC2)c3cc4c5c(cccc5)Cc4cc3
0.339416	O=C(Nc1cc(ccc1)CN2CCN(C(=O)C)CC2)c3cc4c5c(cccc5)Cc4cc3
0.339161	O=C(Nc1cc(c(cc1)C)C=2OC=C(N2)C)c3cc(ncc3)N4CCN(CC4)C
0.339161	O=C(Nc1cc(c(cc1)C)C=2OC=C(N2)C)c3cc(ncc3)N4CCN(CC4)C
0.339161	O=C(Nc1cc(c(cc1)C)C=2OC=C(N2)C)c3cc(ncc3)N4CCN(CC4)C
0.339161	O=C(Nc1cc(c(cc1)C)C=2OC=C(N2)C)c3cc(ncc3)N4CCN(CC4)C
0.339161	O=C(Nc1cc(c(cc1)C)C=2OC=C(N2)C)c3cc(ncc3)N4CCN(CC4)C
0.339161	O=C(Nc1cc(c(cc1)C)C=2OC=C(N2)C)c3cc(ncc3)N4CCN(CC4)C
0.339161	O=C(Nc1cc(c(cc1)C)C=2OC=C(N2)C)c3cc(ncc3)N4CCN(CC4)C
0.339161	O=C(Nc1cc(c(cc1)C)C=2OC=C(N2)C)c3cc(ncc3)N4CCN(CC4)C
0.339161	O=C(Nc1cc(c(cc1)C)C=2OC=C(N2)C)c3cc(ncc3)N4CCN(CC4)C
0.339161	O=C(Nc1cc(c(cc1)C)C=2OC=C(N2)C)c3cc(ncc3)N4CCN(CC4)C
0.3361	Brc1ccc(cc1)C(=O)Nc2cc(NC(=O)c3cc(NC(=O)C=4OC=CC4)c(cc3)C)ccc2
0.3361	Brc1ccc(cc1)C(=O)Nc2cc(NC(=O)c3cc(NC(=O)C=4OC=CC4)c(cc3)C)ccc2
0.3361	Brc1ccc(cc1)C(=O)Nc2cc(NC(=O)c3cc(NC(=O)C=4OC=CC4)c(cc3)C)ccc2
0.3361	Brc1ccc(cc1)C(=O)Nc2cc(NC(=O)c3cc(NC(=O)C=4OC=CC4)c(cc3)C)ccc2
0.335849	O=C(Nc1c(ccc(c1)C=2N(N=CC2)C)C)c3ccc(N4CCCCCC4)cc3
0.335849	O=C(Nc1c(ccc(c1)C=2N(N=CC2)C)C)c3ccc(N4CCCCCC4)cc3
0.335849	O=C(Nc1c(ccc(c1)C=2N(N=CC2)C)C)c3ccc(N4CCCCCC4)cc3
0.335849	O=C(Nc1c(ccc(c1)C=2N(N=CC2)C)C)c3ccc(N4CCCCCC4)cc3
0.335849	O=C(Nc1c(ccc(c1)C=2N(N=CC2)C)C)c3ccc(N4CCCCCC4)cc3
0.335849	O=C(Nc1c(ccc(c1)C=2N(N=CC2)C)C)c3ccc(N4CCCCCC4)cc3
0.335849	O=C(Nc1c(ccc(c1)C=2N(N=CC2)C)C)c3ccc(N4CCCCCC4)cc3
0.335849	O=C(Nc1c(ccc(c1)C=2N(N=CC2)C)C)c3ccc(N4CCCCCC4)cc3
0.335849	O=C(Nc1c(ccc(c1)C=2N(N=CC2)C)C)c3ccc(N4CCCCCC4)cc3
0.335849	O=C(Nc1c(ccc(c1)C=2N(N=CC2)C)C)c3ccc(N4CCCCCC4)cc3
0.335766	Fc1c(Oc2ccc(cc2)C(C)(C)C)ccc(c1)C(=O)Nc3c(OC)ccc(c3)CN4CCN(CC4)C
0.335766	Fc1c(Oc2ccc(cc2)C(C)(C)C)ccc(c1)C(=O)Nc3c(OC)ccc(c3)CN4CCN(CC4)C
0.335766	Fc1c(Oc2ccc(cc2)C(C)(C)C)ccc(c1)C(=O)Nc3c(OC)ccc(c3)CN4CCN(CC4)C
0.335766	Fc1c(Oc2ccc(cc2)C(C)(C)C)ccc(c1)C(=O)Nc3c(OC)ccc(c3)CN4CCN(CC4)C
0.335766	Fc1c(Oc2ccc(cc2)C(C)(C)C)ccc(c1)C(=O)Nc3c(OC)ccc(c3)CN4CCN(CC4)C
0.335766	Fc1c(Oc2ccc(cc2)C(C)(C)C)ccc(c1)C(=O)Nc3c(OC)ccc(c3)CN4CCN(CC4)C
0.335766	Fc1c(Oc2ccc(cc2)C(C)(C)C)ccc(c1)C(=O)Nc3c(OC)ccc(c3)CN4CCN(CC4)C
0.335766	Fc1c(Oc2ccc(cc2)C(C)(C)C)ccc(c1)C(=O)Nc3c(OC)ccc(c3)CN4CCN(CC4)C
0.335766	Fc1c(Oc2ccc(cc2)C(C)(C)C)ccc(c1)C(=O)Nc3c(OC)ccc(c3)CN4CCN(CC4)C
0.335766	Fc1c(Oc2ccc(cc2)C(C)(C)C)ccc(c1)C(=O)Nc3c(OC)ccc(c3)CN4CCN(CC4)C
0.334764	Brc1c(ccc(c1)CNc2cc(NC(=O)c3ccc(Br)cc3)ccc2)C
0.334764	Brc1c(ccc(c1)CNc2cc(NC(=O)c3ccc(Br)cc3)ccc2)C
0.334764	Brc1c(ccc(c1)CNc2cc(NC(=O)c3ccc(Br)cc3)ccc2)C
0.334764	Brc1c(ccc(c1)CNc2cc(NC(=O)c3ccc(Br)cc3)ccc2)C
0.334764	Brc1c(ccc(c1)CNc2cc(NC(=O)c3ccc(Br)cc3)ccc2)C
0.334764	Brc1c(ccc(c1)CNc2cc(NC(=O)c3ccc(Br)cc3)ccc2)C
0.334764	Brc1c(ccc(c1)CNc2cc(NC(=O)c3ccc(Br)cc3)ccc2)C
0.334764	Brc1c(ccc(c1)CNc2cc(NC(=O)c3ccc(Br)cc3)ccc2)C
0.334764	Brc1c(ccc(c1)CNc2cc(NC(=O)c3ccc(Br)cc3)ccc2)C
0.334764	Brc1c(ccc(c1)CNc2cc(NC(=O)c3ccc(Br)cc3)ccc2)C
0.331967	O=C(Nc1cc(ccc1)C(=O)Nc2cc(NC(=O)C)c(OC)cc2)c3cnccc3
0.331967	O=C(Nc1cc(ccc1)C(=O)Nc2cc(NC(=O)C)c(OC)cc2)c3cnccc3
0.331967	O=C(Nc1cc(ccc1)C(=O)Nc2cc(NC(=O)C)c(OC)cc2)c3cnccc3
0.331967	O=C(Nc1cc(ccc1)C(=O)Nc2cc(NC(=O)C)c(OC)cc2)c3cnccc3
0.331967	O=C(Nc1cc(ccc1)C(=O)Nc2cc(NC(=O)C)c(OC)cc2)c3cnccc3
0.331967	O=C(Nc1cc(ccc1)C(=O)Nc2cc(NC(=O)C)c(OC)cc2)c3cnccc3
0.331967	O=C(Nc1cc(ccc1)C(=O)Nc2cc(NC(=O)C)c(OC)cc2)c3cnccc3
0.331967	O=C(Nc1cc(ccc1)C(=O)Nc2cc(NC(=O)C)c(OC)cc2)c3cnccc3
0.331967	O=C(Nc1cc(ccc1)C(=O)Nc2cc(NC(=O)C)c(OC)cc2)c3cnccc3
0.331967	O=C(Nc1cc(ccc1)C(=O)Nc2cc(NC(=O)C)c(OC)cc2)c3cnccc3
0.330739	Fc1ncc(cc1F)C(=O)Nc2c(ccc(c3cncc(F)c3)c2)C
0.330739	Fc1ncc(cc1F)C(=O)Nc2c(ccc(c3cncc(F)c3)c2)C
0.330739	Fc1ncc(cc1F)C(=O)Nc2c(ccc(c3cncc(F)c3)c2)C
0.330739	Fc1ncc(cc1F)C(=O)Nc2c(ccc(c3cncc(F)c3)c2)C
0.330739	Fc1ncc(cc1F)C(=O)Nc2c(ccc(c3cncc(F)c3)c2)C
0.330739	Fc1ncc(cc1F)C(=O)Nc2c(ccc(c3cncc(F)c3)c2)C
0.330739	Fc1ncc(cc1F)C(=O)Nc2c(ccc(c3cncc(F)c3)c2)C
0.330739	Fc1ncc(cc1F)C(=O)Nc2c(ccc(c3cncc(F)c3)c2)C
0.330739	Fc1ncc(cc1F)C(=O)Nc2c(ccc(c3cncc(F)c3)c2)C
0.330739	Fc1ncc(cc1F)C(=O)Nc2c(ccc(c3cncc(F)c3)c2)C
0.32971	S(=O)(=O)(N)c1cc(NC(=O)c2ccc(NC(=O)COC(=O)c3cc(Nc4nc(ccn4)C)ccc3)cc2)ccc1
0.32971	S(=O)(=O)(N)c1cc(NC(=O)c2ccc(NC(=O)COC(=O)c3cc(Nc4nc(ccn4)C)ccc3)cc2)ccc1
0.32971	S(=O)(=O)(N)c1cc(NC(=O)c2ccc(NC(=O)COC(=O)c3cc(Nc4nc(ccn4)C)ccc3)cc2)ccc1
0.32971	S(=O)(=O)(N)c1cc(NC(=O)c2ccc(NC(=O)COC(=O)c3cc(Nc4nc(ccn4)C)ccc3)cc2)ccc1
0.32971	S(=O)(=O)(N)c1cc(NC(=O)c2ccc(NC(=O)COC(=O)c3cc(Nc4nc(ccn4)C)ccc3)cc2)ccc1
0.32971	S(=O)(=O)(N)c1cc(NC(=O)c2ccc(NC(=O)COC(=O)c3cc(Nc4nc(ccn4)C)ccc3)cc2)ccc1
0.32971	S(=O)(=O)(N)c1cc(NC(=O)c2ccc(NC(=O)COC(=O)c3cc(Nc4nc(ccn4)C)ccc3)cc2)ccc1
0.32971	S(=O)(=O)(N)c1cc(NC(=O)c2ccc(NC(=O)COC(=O)c3cc(Nc4nc(ccn4)C)ccc3)cc2)ccc1
0.32971	S(=O)(=O)(N)c1cc(NC(=O)c2ccc(NC(=O)COC(=O)c3cc(Nc4nc(ccn4)C)ccc3)cc2)ccc1
0.32971	S(=O)(=O)(N)c1cc(NC(=O)c2ccc(NC(=O)COC(=O)c3cc(Nc4nc(ccn4)C)ccc3)cc2)ccc1
0.328889	O=C(OC)c1cc(NC(=O)c2ccccc2)c(cc1)C
0.328244	FC(F)COc1ncc(cc1)C(=O)Nc2cc(ccc2)CN3CCN(C(=O)C)CC3
0.327338	Clc1c(NC(=O)C=2SC=CC2)cc(cc1)C(=O)NC=3SC=C(N3)c4ccc(cc4)CC
0.327338	Clc1c(NC(=O)C=2SC=CC2)cc(cc1)C(=O)NC=3SC=C(N3)c4ccc(cc4)CC
0.327338	Clc1c(NC(=O)C=2SC=CC2)cc(cc1)C(=O)NC=3SC=C(N3)c4ccc(cc4)CC
0.324324	S(=O)(=O)(c1ccc(cc1)C)Cc2ccc(cc2)C(=O)Nc3cc(ccc3)CN4CCN(C(=O)C)CC4
0.324324	S(=O)(=O)(c1ccc(cc1)C)Cc2ccc(cc2)C(=O)Nc3cc(ccc3)CN4CCN(C(=O)C)CC4
0.324324	S(=O)(=O)(c1ccc(cc1)C)Cc2ccc(cc2)C(=O)Nc3cc(ccc3)CN4CCN(C(=O)C)CC4
0.324324	S(=O)(=O)(c1ccc(cc1)C)Cc2ccc(cc2)C(=O)Nc3cc(ccc3)CN4CCN(C(=O)C)CC4
0.32287	Brc1ccc(cc1)C(=O)Nc2cc(NC(=O)c3cc(F)c(cc3)C)ccc2
0.32287	Brc1ccc(cc1)C(=O)Nc2cc(NC(=O)c3cc(F)c(cc3)C)ccc2
0.32287	Brc1ccc(cc1)C(=O)Nc2cc(NC(=O)c3cc(F)c(cc3)C)ccc2
0.32287	Brc1ccc(cc1)C(=O)Nc2cc(NC(=O)c3cc(F)c(cc3)C)ccc2
0.32287	Brc1ccc(cc1)C(=O)Nc2cc(NC(=O)c3cc(F)c(cc3)C)ccc2
0.32287	Brc1ccc(cc1)C(=O)Nc2cc(NC(=O)c3cc(F)c(cc3)C)ccc2
0.32287	Brc1ccc(cc1)C(=O)Nc2cc(NC(=O)c3cc(F)c(cc3)C)ccc2
0.32287	Brc1ccc(cc1)C(=O)Nc2cc(NC(=O)c3cc(F)c(cc3)C)ccc2
0.32287	Brc1ccc(cc1)C(=O)Nc2cc(NC(=O)c3cc(F)c(cc3)C)ccc2
0.32287	Brc1ccc(cc1)C(=O)Nc2cc(NC(=O)c3cc(F)c(cc3)C)ccc2
0.321839	Fc1c(ccc(c1)C(=O)NCc2nc(ncc2)c3ncccc3)C
0.321839	Fc1c(ccc(c1)C(=O)NCc2nc(ncc2)c3ncccc3)C
0.319838	Clc1cc(NC(=O)N2CCN(Cc3ccc(cc3)C(F)(F)F)CC2)c(cc1)C
0.319838	Clc1cc(NC(=O)N2CCN(Cc3ccc(cc3)C(F)(F)F)CC2)c(cc1)C
0.319838	Clc1cc(NC(=O)N2CCN(Cc3ccc(cc3)C(F)(F)F)CC2)c(cc1)C
0.319838	Clc1cc(NC(=O)N2CCN(Cc3ccc(cc3)C(F)(F)F)CC2)c(cc1)C
0.319838	Clc1cc(NC(=O)N2CCN(Cc3ccc(cc3)C(F)(F)F)CC2)c(cc1)C
0.319838	Clc1cc(NC(=O)N2CCN(Cc3ccc(cc3)C(F)(F)F)CC2)c(cc1)C
0.319838	Clc1cc(NC(=O)N2CCN(Cc3ccc(cc3)C(F)(F)F)CC2)c(cc1)C
0.319838	Clc1cc(NC(=O)N2CCN(Cc3ccc(cc3)C(F)(F)F)CC2)c(cc1)C
0.319838	Clc1cc(NC(=O)N2CCN(Cc3ccc(cc3)C(F)(F)F)CC2)c(cc1)C
0.319838	Clc1cc(NC(=O)N2CCN(Cc3ccc(cc3)C(F)(F)F)CC2)c(cc1)C
0.319549	Clc1c(F)c(ccc1)C(=O)Nc2c(ccc(c3cncc(F)c3)c2)C
0.319549	Clc1c(F)c(ccc1)C(=O)Nc2c(ccc(c3cncc(F)c3)c2)C
0.319549	Clc1c(F)c(ccc1)C(=O)Nc2c(ccc(c3cncc(F)c3)c2)C
0.319549	Clc1c(F)c(ccc1)C(=O)Nc2c(ccc(c3cncc(F)c3)c2)C
0.319549	Clc1c(F)c(ccc1)C(=O)Nc2c(ccc(c3cncc(F)c3)c2)C
0.318644	S(=O)(=O)(N1CCCCC1)c2c(F)ccc(c2)C(=O)Nc3c(ccc(c4cncc(F)c4)c3)C
0.318644	S(=O)(=O)(N1CCCCC1)c2c(F)ccc(c2)C(=O)Nc3c(ccc(c4cncc(F)c4)c3)C
0.318644	S(=O)(=O)(N1CCCCC1)c2c(F)ccc(c2)C(=O)Nc3c(ccc(c4cncc(F)c4)c3)C
0.318644	S(=O)(=O)(N1CCCCC1)c2c(F)ccc(c2)C(=O)Nc3c(ccc(c4cncc(F)c4)c3)C
0.318644	S(=O)(=O)(N1CCCCC1)c2c(F)ccc(c2)C(=O)Nc3c(ccc(c4cncc(F)c4)c3)C
0.318644	S(=O)(=O)(N1CCCCC1)c2c(F)ccc(c2)C(=O)Nc3c(ccc(c4cncc(F)c4)c3)C
0.318644	S(=O)(=O)(N1CCCCC1)c2c(F)ccc(c2)C(=O)Nc3c(ccc(c4cncc(F)c4)c3)C
0.318644	S(=O)(=O)(N1CCCCC1)c2c(F)ccc(c2)C(=O)Nc3c(ccc(c4cncc(F)c4)c3)C
0.318493	Clc1c(NC(=O)C=2SC=CC2)cc(cc1)C(=O)NCc3nc(ncc3)c4ncccc4
0.318493	Clc1c(NC(=O)C=2SC=CC2)cc(cc1)C(=O)NCc3nc(ncc3)c4ncccc4
0.318493	Clc1c(NC(=O)C=2SC=CC2)cc(cc1)C(=O)NCc3nc(ncc3)c4ncccc4
0.318493	Clc1c(NC(=O)C=2SC=CC2)cc(cc1)C(=O)NCc3nc(ncc3)c4ncccc4
0.317857	Brc1cc(NC(=O)OC(C)(C)C)c(cc1)C(=O)Nc2cc(ccc2)CN3CCN(C(=O)C)CC3
0.317857	Brc1cc(NC(=O)OC(C)(C)C)c(cc1)C(=O)Nc2cc(ccc2)CN3CCN(C(=O)C)CC3
0.317857	Brc1cc(NC(=O)OC(C)(C)C)c(cc1)C(=O)Nc2cc(ccc2)CN3CCN(C(=O)C)CC3
0.317857	Brc1cc(NC(=O)OC(C)(C)C)c(cc1)C(=O)Nc2cc(ccc2)CN3CCN(C(=O)C)CC3
0.317857	Brc1cc(NC(=O)OC(C)(C)C)c(cc1)C(=O)Nc2cc(ccc2)CN3CCN(C(=O)C)CC3
0.317857	Brc1cc(NC(=O)OC(C)(C)C)c(cc1)C(=O)Nc2cc(ccc2)CN3CCN(C(=O)C)CC3
0.317857	Brc1cc(NC(=O)OC(C)(C)C)c(cc1)C(=O)Nc2cc(ccc2)CN3CCN(C(=O)C)CC3
0.317857	Brc1cc(NC(=O)OC(C)(C)C)c(cc1)C(=O)Nc2cc(ccc2)CN3CCN(C(=O)C)CC3
0.317857	Brc1cc(NC(=O)OC(C)(C)C)c(cc1)C(=O)Nc2cc(ccc2)CN3CCN(C(=O)C)CC3
0.317857	Brc1cc(NC(=O)OC(C)(C)C)c(cc1)C(=O)Nc2cc(ccc2)CN3CCN(C(=O)C)CC3
0.315589	BrC=1C=NN(C1)Cc2ccc(cc2)C(=O)Nc3cc(ccc3)CN4CCN(C(=O)C)CC4
0.315589	BrC=1C=NN(C1)Cc2ccc(cc2)C(=O)Nc3cc(ccc3)CN4CCN(C(=O)C)CC4
0.315589	BrC=1C=NN(C1)Cc2ccc(cc2)C(=O)Nc3cc(ccc3)CN4CCN(C(=O)C)CC4
0.315589	BrC=1C=NN(C1)Cc2ccc(cc2)C(=O)Nc3cc(ccc3)CN4CCN(C(=O)C)CC4
0.315589	BrC=1C=NN(C1)Cc2ccc(cc2)C(=O)Nc3cc(ccc3)CN4CCN(C(=O)C)CC4
0.315589	BrC=1C=NN(C1)Cc2ccc(cc2)C(=O)Nc3cc(ccc3)CN4CCN(C(=O)C)CC4
0.315589	BrC=1C=NN(C1)Cc2ccc(cc2)C(=O)Nc3cc(ccc3)CN4CCN(C(=O)C)CC4
0.315589	BrC=1C=NN(C1)Cc2ccc(cc2)C(=O)Nc3cc(ccc3)CN4CCN(C(=O)C)CC4
0.315589	BrC=1C=NN(C1)Cc2ccc(cc2)C(=O)Nc3cc(ccc3)CN4CCN(C(=O)C)CC4
0.315589	BrC=1C=NN(C1)Cc2ccc(cc2)C(=O)Nc3cc(ccc3)CN4CCN(C(=O)C)CC4
0.314961	O=C(Nc1ccc(OCC2CC2)cc1)c3cc(NC(=O)C=4OC=CC4)c(cc3)C
0.314961	O=C(Nc1ccc(OCC2CC2)cc1)c3cc(NC(=O)C=4OC=CC4)c(cc3)C
0.314961	O=C(Nc1ccc(OCC2CC2)cc1)c3cc(NC(=O)C=4OC=CC4)c(cc3)C
0.314961	O=C(Nc1ccc(OCC2CC2)cc1)c3cc(NC(=O)C=4OC=CC4)c(cc3)C
0.314961	O=C(Nc1ccc(OCC2CC2)cc1)c3cc(NC(=O)C=4OC=CC4)c(cc3)C
0.314961	O=C(Nc1ccc(OCC2CC2)cc1)c3cc(NC(=O)C=4OC=CC4)c(cc3)C
0.314961	O=C(Nc1ccc(OCC2CC2)cc1)c3cc(NC(=O)C=4OC=CC4)c(cc3)C
0.314961	O=C(Nc1ccc(OCC2CC2)cc1)c3cc(NC(=O)C=4OC=CC4)c(cc3)C
0.314961	O=C(Nc1ccc(OCC2CC2)cc1)c3cc(NC(=O)C=4OC=CC4)c(cc3)C
0.314961	O=C(Nc1ccc(OCC2CC2)cc1)c3cc(NC(=O)C=4OC=CC4)c(cc3)C
0.314815	S(CC(=O)Nc1ccc(cc1)C(=O)OCC)CCC(=O)Nc2c(ccc(c3cncc(F)c3)c2)C
0.314815	S(CC(=O)Nc1ccc(cc1)C(=O)OCC)CCC(=O)Nc2c(ccc(c3cncc(F)c3)c2)C
0.314815	S(CC(=O)Nc1ccc(cc1)C(=O)OCC)CCC(=O)Nc2c(ccc(c3cncc(F)c3)c2)C
0.313208	O=C(Nc1cc(c(OCCO)cc1)C)c2cnnc(c3ccccc3)c2
0.313208	O=C(Nc1cc(c(OCCO)cc1)C)c2cnnc(c3ccccc3)c2
0.313208	O=C(Nc1cc(c(OCCO)cc1)C)c2cnnc(c3ccccc3)c2
0.313208	O=C(Nc1cc(c(OCCO)cc1)C)c2cnnc(c3ccccc3)c2
0.313208	O=C(Nc1cc(c(OCCO)cc1)C)c2cnnc(c3ccccc3)c2
0.313208	O=C(Nc1cc(c(OCCO)cc1)C)c2cnnc(c3ccccc3)c2
0.313208	O=C(Nc1cc(c(OCCO)cc1)C)c2cnnc(c3ccccc3)c2
0.313208	O=C(Nc1cc(c(OCCO)cc1)C)c2cnnc(c3ccccc3)c2
0.313208	O=C(Nc1cc(c(OCCO)cc1)C)c2cnnc(c3ccccc3)c2
0.313208	O=C(Nc1cc(c(OCCO)cc1)C)c2cnnc(c3ccccc3)c2
0.312903	Clc1c(S(=O)(=O)N2CCN(c3ccc(F)cc3)CC2)cc(cc1)C(=O)Nc4c(ccc(c5cncc(F)c5)c4)C
0.312903	Clc1c(S(=O)(=O)N2CCN(c3ccc(F)cc3)CC2)cc(cc1)C(=O)Nc4c(ccc(c5cncc(F)c5)c4)C
0.312903	Clc1c(S(=O)(=O)N2CCN(c3ccc(F)cc3)CC2)cc(cc1)C(=O)Nc4c(ccc(c5cncc(F)c5)c4)C
0.312903	Clc1c(S(=O)(=O)N2CCN(c3ccc(F)cc3)CC2)cc(cc1)C(=O)Nc4c(ccc(c5cncc(F)c5)c4)C
0.312903	Clc1c(S(=O)(=O)N2CCN(c3ccc(F)cc3)CC2)cc(cc1)C(=O)Nc4c(ccc(c5cncc(F)c5)c4)C
0.312903	Clc1c(S(=O)(=O)N2CCN(c3ccc(F)cc3)CC2)cc(cc1)C(=O)Nc4c(ccc(c5cncc(F)c5)c4)C
0.312903	Clc1c(S(=O)(=O)N2CCN(c3ccc(F)cc3)CC2)cc(cc1)C(=O)Nc4c(ccc(c5cncc(F)c5)c4)C
0.312903	Clc1c(S(=O)(=O)N2CCN(c3ccc(F)cc3)CC2)cc(cc1)C(=O)Nc4c(ccc(c5cncc(F)c5)c4)C
0.312903	Clc1c(S(=O)(=O)N2CCN(c3ccc(F)cc3)CC2)cc(cc1)C(=O)Nc4c(ccc(c5cncc(F)c5)c4)C
0.312903	Clc1c(S(=O)(=O)N2CCN(c3ccc(F)cc3)CC2)cc(cc1)C(=O)Nc4c(ccc(c5cncc(F)c5)c4)C
0.311966	O=C(Nc1c(ccc(c1)C(=O)C)C)C(=O)Nc2ccc(cc2)CN
0.311966	O=C(Nc1c(ccc(c1)C(=O)C)C)C(=O)Nc2ccc(cc2)CN
0.311966	O=C(Nc1c(ccc(c1)C(=O)C)C)C(=O)Nc2ccc(cc2)CN
0.311966	O=C(Nc1c(ccc(c1)C(=O)C)C)C(=O)Nc2ccc(cc2)CN
0.311966	O=C(Nc1c(ccc(c1)C(=O)C)C)C(=O)Nc2ccc(cc2)CN
0.311966	O=C(Nc1c(ccc(c1)C(=O)C)C)C(=O)Nc2ccc(cc2)CN
0.311966	O=C(Nc1c(ccc(c1)C(=O)C)C)C(=O)Nc2ccc(cc2)CN
0.311966	O=C(Nc1c(ccc(c1)C(=O)C)C)C(=O)Nc2ccc(cc2)CN
0.311966	O=C(Nc1c(ccc(c1)C(=O)C)C)C(=O)Nc2ccc(cc2)CN
0.311966	O=C(Nc1c(ccc(c1)C(=O)C)C)C(=O)Nc2ccc(cc2)CN
0.310078	Clc1c(cc(NC(=O)c2ccc(cc2)CN3C(=O)CCC3)c(c1)C)C
0.310078	Clc1c(cc(NC(=O)c2ccc(cc2)CN3C(=O)CCC3)c(c1)C)C
0.310078	Clc1c(cc(NC(=O)c2ccc(cc2)CN3C(=O)CCC3)c(c1)C)C
0.310078	Clc1c(cc(NC(=O)c2ccc(cc2)CN3C(=O)CCC3)c(c1)C)C
0.310078	Clc1c(cc(NC(=O)c2ccc(cc2)CN3C(=O)CCC3)c(c1)C)C
0.310078	Clc1c(cc(NC(=O)c2ccc(cc2)CN3C(=O)CCC3)c(c1)C)C
0.310078	Clc1c(cc(NC(=O)c2ccc(cc2)CN3C(=O)CCC3)c(c1)C)C
0.310078	Clc1c(cc(NC(=O)c2ccc(cc2)CN3C(=O)CCC3)c(c1)C)C
0.310078	Clc1c(cc(NC(=O)c2ccc(cc2)CN3C(=O)CCC3)c(c1)C)C
0.310078	Clc1c(cc(NC(=O)c2ccc(cc2)CN3C(=O)CCC3)c(c1)C)C
0.307692	FC(F)c1ncc(cc1C)C(=O)Nc2cc(ccc2)CN3CCN(C(=O)C)CC3
0.307692	FC(F)c1ncc(cc1C)C(=O)Nc2cc(ccc2)CN3CCN(C(=O)C)CC3
0.307692	FC(F)c1ncc(cc1C)C(=O)Nc2cc(ccc2)CN3CCN(C(=O)C)CC3
0.307692	FC(F)c1ncc(cc1C)C(=O)Nc2cc(ccc2)CN3CCN(C(=O)C)CC3
0.307692	FC(F)c1ncc(cc1C)C(=O)Nc2cc(ccc2)CN3CCN(C(=O)C)CC3
0.307692	FC(F)c1ncc(cc1C)C(=O)Nc2cc(ccc2)CN3CCN(C(=O)C)CC3
0.307692	FC(F)c1ncc(cc1C)C(=O)Nc2cc(ccc2)CN3CCN(C(=O)C)CC3
0.307692	FC(F)c1ncc(cc1C)C(=O)Nc2cc(ccc2)CN3CCN(C(=O)C)CC3
0.307692	FC(F)c1ncc(cc1C)C(=O)Nc2cc(ccc2)CN3CCN(C(=O)C)CC3
0.307692	FC(F)c1ncc(cc1C)C(=O)Nc2cc(ccc2)CN3CCN(C(=O)C)CC3
0.306897	Clc1c(NC(=O)C=2SC=CC2)cc(cc1)C(=O)N3CCN(Cc4c(cc(Cl)cc4)C)CC3
0.306897	Clc1c(NC(=O)C=2SC=CC2)cc(cc1)C(=O)N3CCN(Cc4c(cc(Cl)cc4)C)CC3
0.306897	Clc1c(NC(=O)C=2SC=CC2)cc(cc1)C(=O)N3CCN(Cc4c(cc(Cl)cc4)C)CC3
0.306897	Clc1c(NC(=O)C=2SC=CC2)cc(cc1)C(=O)N3CCN(Cc4c(cc(Cl)cc4)C)CC3
0.306897	Clc1c(NC(=O)C=2SC=CC2)cc(cc1)C(=O)N3CCN(Cc4c(cc(Cl)cc4)C)CC3
0.306818	Brc1ccc(cc1)C(=O)Nc2cc(NC(=O)c3cnc(Nc4cc(F)c(F)cc4)c(Cl)c3)ccc2
0.306818	Brc1ccc(cc1)C(=O)Nc2cc(NC(=O)c3cnc(Nc4cc(F)c(F)cc4)c(Cl)c3)ccc2
0.306818	Brc1ccc(cc1)C(=O)Nc2cc(NC(=O)c3cnc(Nc4cc(F)c(F)cc4)c(Cl)c3)ccc2
0.306818	Brc1ccc(cc1)C(=O)Nc2cc(NC(=O)c3cnc(Nc4cc(F)c(F)cc4)c(Cl)c3)ccc2
0.306818	Brc1ccc(cc1)C(=O)Nc2cc(NC(=O)c3cnc(Nc4cc(F)c(F)cc4)c(Cl)c3)ccc2
0.306818	Brc1ccc(cc1)C(=O)Nc2cc(NC(=O)c3cnc(Nc4cc(F)c(F)cc4)c(Cl)c3)ccc2
0.306818	Brc1ccc(cc1)C(=O)Nc2cc(NC(=O)c3cnc(Nc4cc(F)c(F)cc4)c(Cl)c3)ccc2
0.306818	Brc1ccc(cc1)C(=O)Nc2cc(NC(=O)c3cnc(Nc4cc(F)c(F)cc4)c(Cl)c3)ccc2
0.306818	Brc1ccc(cc1)C(=O)Nc2cc(NC(=O)c3cnc(Nc4cc(F)c(F)cc4)c(Cl)c3)ccc2
0.306818	Brc1ccc(cc1)C(=O)Nc2cc(NC(=O)c3cnc(Nc4cc(F)c(F)cc4)c(Cl)c3)ccc2
0.306202	O=C(Nc1c(ccc(c1)C=2ON=CN2)C)C=3OC=CC3
0.306202	O=C(Nc1c(ccc(c1)C=2ON=CN2)C)C=3OC=CC3
0.306202	O=C(Nc1c(ccc(c1)C=2ON=CN2)C)C=3OC=CC3
0.305556	Brc1ccc(cc1)C(=O)Nc2cc(NC(=O)c3cc(NC(=O)c4cnccc4)ccc3)ccc2
0.305556	Brc1ccc(cc1)C(=O)Nc2cc(NC(=O)c3cc(NC(=O)c4cnccc4)ccc3)ccc2
0.305556	Brc1ccc(cc1)C(=O)Nc2cc(NC(=O)c3cc(NC(=O)c4cnccc4)ccc3)ccc2
0.305556	Brc1ccc(cc1)C(=O)Nc2cc(NC(=O)c3cc(NC(=O)c4cnccc4)ccc3)ccc2
0.305556	Brc1ccc(cc1)C(=O)Nc2cc(NC(=O)c3cc(NC(=O)c4cnccc4)ccc3)ccc2
0.305556	Brc1ccc(cc1)C(=O)Nc2cc(NC(=O)c3cc(NC(=O)c4cnccc4)ccc3)ccc2
0.305556	Brc1ccc(cc1)C(=O)Nc2cc(NC(=O)c3cc(NC(=O)c4cnccc4)ccc3)ccc2
0.305556	Brc1ccc(cc1)C(=O)Nc2cc(NC(=O)c3cc(NC(=O)c4cnccc4)ccc3)ccc2
0.305556	Brc1ccc(cc1)C(=O)Nc2cc(NC(=O)c3cc(NC(=O)c4cnccc4)ccc3)ccc2
0.305556	Brc1ccc(cc1)C(=O)Nc2cc(NC(=O)c3cc(NC(=O)c4cnccc4)ccc3)ccc2
0.305439	Brc1c(ccc(NC(=O)c2ccc(NC(=O)C3=CNC(=O)C=C3)cc2)c1)C
0.305439	Brc1c(ccc(NC(=O)c2ccc(NC(=O)C3=CNC(=O)C=C3)cc2)c1)C
0.305439	Brc1c(ccc(NC(=O)c2ccc(NC(=O)C3=CNC(=O)C=C3)cc2)c1)C
0.305439	Brc1c(ccc(NC(=O)c2ccc(NC(=O)C3=CNC(=O)C=C3)cc2)c1)C
0.305439	Brc1c(ccc(NC(=O)c2ccc(NC(=O)C3=CNC(=O)C=C3)cc2)c1)C
0.305439	Brc1c(ccc(NC(=O)c2ccc(NC(=O)C3=CNC(=O)C=C3)cc2)c1)C
0.305439	Brc1c(ccc(NC(=O)c2ccc(NC(=O)C3=CNC(=O)C=C3)cc2)c1)C
0.305439	Brc1c(ccc(NC(=O)c2ccc(NC(=O)C3=CNC(=O)C=C3)cc2)c1)C
0.305439	Brc1c(ccc(NC(=O)c2ccc(NC(=O)C3=CNC(=O)C=C3)cc2)c1)C
0.305439	Brc1c(ccc(NC(=O)c2ccc(NC(=O)C3=CNC(=O)C=C3)cc2)c1)C
0.305439	Brc1ccc(cc1)C(=O)Nc2cc(NC(=O)c3cnnc(c4ccccc4)c3)ccc2
0.305439	Brc1ccc(cc1)C(=O)Nc2cc(NC(=O)c3cnnc(c4ccccc4)c3)ccc2
0.305439	Brc1ccc(cc1)C(=O)Nc2cc(NC(=O)c3cnnc(c4ccccc4)c3)ccc2
0.305419	O=C(Nc1ccc(cc1)C)c2cnccc2
0.305419	O=C(Nc1ccc(cc1)C)c2cnccc2
0.305419	O=C(Nc1ccc(cc1)C)c2cnccc2
0.305419	O=C(Nc1ccc(cc1)C)c2cnccc2
0.305419	O=C(Nc1ccc(cc1)C)c2cnccc2
0.305419	O=C(Nc1ccc(cc1)C)c2cnccc2
0.305419	O=C(Nc1ccc(cc1)C)c2cnccc2
0.305419	O=C(Nc1ccc(cc1)C)c2cnccc2
0.305419	O=C(Nc1ccc(cc1)C)c2cnccc2
0.305419	O=C(Nc1ccc(cc1)C)c2cnccc2
0.305344	Ic1c(cccc1)C(=O)Nc2c(ccc(NC(=O)c3c(Cl)cncc3Cl)c2)C
0.305344	Ic1c(cccc1)C(=O)Nc2c(ccc(NC(=O)c3c(Cl)cncc3Cl)c2)C
0.305344	Ic1c(cccc1)C(=O)Nc2c(ccc(NC(=O)c3c(Cl)cncc3Cl)c2)C
0.305344	Ic1c(cccc1)C(=O)Nc2c(ccc(NC(=O)c3c(Cl)cncc3Cl)c2)C
0.305344	Ic1c(cccc1)C(=O)Nc2c(ccc(NC(=O)c3c(Cl)cncc3Cl)c2)C
0.305344	Ic1c(cccc1)C(=O)Nc2c(ccc(NC(=O)c3c(Cl)cncc3Cl)c2)C
0.305344	Ic1c(cccc1)C(=O)Nc2c(ccc(NC(=O)c3c(Cl)cncc3Cl)c2)C
0.305344	Ic1c(cccc1)C(=O)Nc2c(ccc(NC(=O)c3c(Cl)cncc3Cl)c2)C
0.305344	Ic1c(cccc1)C(=O)Nc2c(ccc(NC(=O)c3c(Cl)cncc3Cl)c2)C
0.305344	Ic1c(cccc1)C(=O)Nc2c(ccc(NC(=O)c3c(Cl)cncc3Cl)c2)C
0.304636	Clc1c(ncc(c1)C(=O)NCc2nc(ncc2)c3ncccc3)Nc4cc(F)c(F)cc4
0.304636	Clc1c(ncc(c1)C(=O)NCc2nc(ncc2)c3ncccc3)Nc4cc(F)c(F)cc4
0.304636	Clc1c(ncc(c1)C(=O)NCc2nc(ncc2)c3ncccc3)Nc4cc(F)c(F)cc4
0.304636	Clc1c(ncc(c1)C(=O)NCc2nc(ncc2)c3ncccc3)Nc4cc(F)c(F)cc4
0.304636	Clc1c(ncc(c1)C(=O)NCc2nc(ncc2)c3ncccc3)Nc4cc(F)c(F)cc4
0.304636	Clc1c(ncc(c1)C(=O)NCc2nc(ncc2)c3ncccc3)Nc4cc(F)c(F)cc4
0.304636	Clc1c(ncc(c1)C(=O)NCc2nc(ncc2)c3ncccc3)Nc4cc(F)c(F)cc4
0.304636	Clc1c(ncc(c1)C(=O)NCc2nc(ncc2)c3ncccc3)Nc4cc(F)c(F)cc4
0.304636	Clc1c(ncc(c1)C(=O)NCc2nc(ncc2)c3ncccc3)Nc4cc(F)c(F)cc4
0.304636	Clc1c(ncc(c1)C(=O)NCc2nc(ncc2)c3ncccc3)Nc4cc(F)c(F)cc4
0.304183	Fc1cncc(c2cc(NC(=O)CCCc3ncccc3)c(cc2)C)c1
0.304183	Fc1cncc(c2cc(NC(=O)CCCc3ncccc3)c(cc2)C)c1
0.304183	Fc1cncc(c2cc(NC(=O)CCCc3ncccc3)c(cc2)C)c1
0.304183	Fc1cncc(c2cc(NC(=O)CCCc3ncccc3)c(cc2)C)c1
0.304183	Fc1cncc(c2cc(NC(=O)CCCc3ncccc3)c(cc2)C)c1
0.304183	Fc1cncc(c2cc(NC(=O)CCCc3ncccc3)c(cc2)C)c1
0.304183	Fc1cncc(c2cc(NC(=O)CCCc3ncccc3)c(cc2)C)c1
0.304183	Fc1cncc(c2cc(NC(=O)CCCc3ncccc3)c(cc2)C)c1
0.304183	Fc1cncc(c2cc(NC(=O)CCCc3ncccc3)c(cc2)C)c1
0.304183	Fc1cncc(c2cc(NC(=O)CCCc3ncccc3)c(cc2)C)c1
0.304054	O=C(Nc1c(ccc(c1)C=2ON=C(N2)CCCOCc3ccc(OC)cc3)C)C=4OC=CC4
0.304054	O=C(Nc1c(ccc(c1)C=2ON=C(N2)CCCOCc3ccc(OC)cc3)C)C=4OC=CC4
0.304054	O=C(Nc1c(ccc(c1)C=2ON=C(N2)CCCOCc3ccc(OC)cc3)C)C=4OC=CC4
0.304054	O=C(Nc1c(ccc(c1)C=2ON=C(N2)CCCOCc3ccc(OC)cc3)C)C=4OC=CC4
0.304054	O=C(Nc1c(ccc(c1)C=2ON=C(N2)CCCOCc3ccc(OC)cc3)C)C=4OC=CC4
0.304054	O=C(Nc1c(ccc(c1)C=2ON=C(N2)CCCOCc3ccc(OC)cc3)C)C=4OC=CC4
0.304054	O=C(Nc1c(ccc(c1)C=2ON=C(N2)CCCOCc3ccc(OC)cc3)C)C=4OC=CC4
0.304054	O=C(Nc1c(ccc(c1)C=2ON=C(N2)CCCOCc3ccc(OC)cc3)C)C=4OC=CC4
0.304054	O=C(Nc1c(ccc(c1)C=2ON=C(N2)CCCOCc3ccc(OC)cc3)C)C=4OC=CC4
0.304054	O=C(Nc1c(ccc(c1)C=2ON=C(N2)CCCOCc3ccc(OC)cc3)C)C=4OC=CC4
0.30303	S(c1c(F)cc(NC(=O)c2cc(NC(=O)C=3OC=CC3)c(cc2)C)cc1)C
0.30303	S(c1c(F)cc(NC(=O)c2cc(NC(=O)C=3OC=CC3)c(cc2)C)cc1)C
0.30303	S(c1c(F)cc(NC(=O)c2cc(NC(=O)C=3OC=CC3)c(cc2)C)cc1)C
0.30303	S(c1c(F)cc(NC(=O)c2cc(NC(=O)C=3OC=CC3)c(cc2)C)cc1)C
0.30303	S(c1c(F)cc(NC(=O)c2cc(NC(=O)C=3OC=CC3)c(cc2)C)cc1)C
0.30303	S(c1c(F)cc(NC(=O)c2cc(NC(=O)C=3OC=CC3)c(cc2)C)cc1)C
0.30303	S(c1c(F)cc(NC(=O)c2cc(NC(=O)C=3OC=CC3)c(cc2)C)cc1)C
0.30303	S(c1c(F)cc(NC(=O)c2cc(NC(=O)C=3OC=CC3)c(cc2)C)cc1)C
0.30303	S(c1c(F)cc(NC(=O)c2cc(NC(=O)C=3OC=CC3)c(cc2)C)cc1)C
0.30303	S(c1c(F)cc(NC(=O)c2cc(NC(=O)C=3OC=CC3)c(cc2)C)cc1)C
0.301695	Clc1ccc(cc1)COc2c(OC)cc(cc2)C(=O)Nc3c(ccc(c3)C=4N(N=CC4)C)C
0.301695	Clc1ccc(cc1)COc2c(OC)cc(cc2)C(=O)Nc3c(ccc(c3)C=4N(N=CC4)C)C
0.301695	Clc1ccc(cc1)COc2c(OC)cc(cc2)C(=O)Nc3c(ccc(c3)C=4N(N=CC4)C)C
0.301695	Clc1ccc(cc1)COc2c(OC)cc(cc2)C(=O)Nc3c(ccc(c3)C=4N(N=CC4)C)C
0.301695	Clc1ccc(cc1)COc2c(OC)cc(cc2)C(=O)Nc3c(ccc(c3)C=4N(N=CC4)C)C
0.301695	Clc1ccc(cc1)COc2c(OC)cc(cc2)C(=O)Nc3c(ccc(c3)C=4N(N=CC4)C)C
0.301695	Clc1ccc(cc1)COc2c(OC)cc(cc2)C(=O)Nc3c(ccc(c3)C=4N(N=CC4)C)C
0.301695	Clc1ccc(cc1)COc2c(OC)cc(cc2)C(=O)Nc3c(ccc(c3)C=4N(N=CC4)C)C
0.301695	Clc1ccc(cc1)COc2c(OC)cc(cc2)C(=O)Nc3c(ccc(c3)C=4N(N=CC4)C)C
0.301695	Clc1ccc(cc1)COc2c(OC)cc(cc2)C(=O)Nc3c(ccc(c3)C=4N(N=CC4)C)C
0.301038	Brc1c(S(=O)(=O)N(C)C)ccc(c1)C(=O)Nc2cc(ccc2)CN3CCN(C(=O)C)CC3
0.301038	Brc1c(S(=O)(=O)N(C)C)ccc(c1)C(=O)Nc2cc(ccc2)CN3CCN(C(=O)C)CC3
0.301038	Brc1c(S(=O)(=O)N(C)C)ccc(c1)C(=O)Nc2cc(ccc2)CN3CCN(C(=O)C)CC3
0.301038	Brc1c(S(=O)(=O)N(C)C)ccc(c1)C(=O)Nc2cc(ccc2)CN3CCN(C(=O)C)CC3
0.301038	Brc1c(S(=O)(=O)N(C)C)ccc(c1)C(=O)Nc2cc(ccc2)CN3CCN(C(=O)C)CC3
0.301038	Brc1c(S(=O)(=O)N(C)C)ccc(c1)C(=O)Nc2cc(ccc2)CN3CCN(C(=O)C)CC3
0.301038	Brc1c(S(=O)(=O)N(C)C)ccc(c1)C(=O)Nc2cc(ccc2)CN3CCN(C(=O)C)CC3
0.301038	Brc1c(S(=O)(=O)N(C)C)ccc(c1)C(=O)Nc2cc(ccc2)CN3CCN(C(=O)C)CC3
0.301038	Brc1c(S(=O)(=O)N(C)C)ccc(c1)C(=O)Nc2cc(ccc2)CN3CCN(C(=O)C)CC3
0.301038	Brc1c(S(=O)(=O)N(C)C)ccc(c1)C(=O)Nc2cc(ccc2)CN3CCN(C(=O)C)CC3
0.300448	O=C(O)c1cc(Nc2nc(ccn2)C)ccc1
0.300448	O=C(O)c1cc(Nc2nc(ccn2)C)ccc1
0.300448	O=C(O)c1cc(Nc2nc(ccn2)C)ccc1
0.300448	O=C(O)c1cc(Nc2nc(ccn2)C)ccc1
0.297872	O=C(Nc1cc(ccc1)CN2CCN(C(=O)C)CC2)c3ncc(c(c3)C)C(=O)N
0.297872	O=C(Nc1cc(ccc1)CN2CCN(C(=O)C)CC2)c3ncc(c(c3)C)C(=O)N
0.297872	O=C(Nc1cc(ccc1)CN2CCN(C(=O)C)CC2)c3ncc(c(c3)C)C(=O)N
0.297872	O=C(Nc1cc(ccc1)CN2CCN(C(=O)C)CC2)c3ncc(c(c3)C)C(=O)N
0.297872	O=C(Nc1cc(ccc1)CN2CCN(C(=O)C)CC2)c3ncc(c(c3)C)C(=O)N
0.297872	O=C(Nc1cc(ccc1)CN2CCN(C(=O)C)CC2)c3ncc(c(c3)C)C(=O)N
0.297872	O=C(Nc1cc(ccc1)CN2CCN(C(=O)C)CC2)c3ncc(c(c3)C)C(=O)N
0.297872	O=C(Nc1cc(ccc1)CN2CCN(C(=O)C)CC2)c3ncc(c(c3)C)C(=O)N
0.297872	O=C(Nc1cc(ccc1)CN2CCN(C(=O)C)CC2)c3ncc(c(c3)C)C(=O)N
0.297872	O=C(Nc1cc(ccc1)CN2CCN(C(=O)C)CC2)c3ncc(c(c3)C)C(=O)N
0.297297	O=C(Nc1cc(NC(=O)C)c(OC)cc1)c2c3c(nc(c4cnccc4)c2)ccc(c3)C
0.297297	O=C(Nc1cc(NC(=O)C)c(OC)cc1)c2c3c(nc(c4cnccc4)c2)ccc(c3)C
0.297297	O=C(Nc1cc(NC(=O)C)c(OC)cc1)c2c3c(nc(c4cnccc4)c2)ccc(c3)C
0.297297	O=C(Nc1cc(NC(=O)C)c(OC)cc1)c2c3c(nc(c4cnccc4)c2)ccc(c3)C
0.297297	O=C(Nc1cc(NC(=O)C)c(OC)cc1)c2c3c(nc(c4cnccc4)c2)ccc(c3)C
0.297297	O=C(Nc1cc(NC(=O)C)c(OC)cc1)c2c3c(nc(c4cnccc4)c2)ccc(c3)C
0.297297	O=C(Nc1cc(NC(=O)C)c(OC)cc1)c2c3c(nc(c4cnccc4)c2)ccc(c3)C
0.297297	O=C(Nc1cc(NC(=O)C)c(OC)cc1)c2c3c(nc(c4cnccc4)c2)ccc(c3)C
0.297297	O=C(Nc1cc(NC(=O)C)c(OC)cc1)c2c3c(nc(c4cnccc4)c2)ccc(c3)C
0.297297	O=C(Nc1cc(NC(=O)C)c(OC)cc1)c2c3c(nc(c4cnccc4)c2)ccc(c3)C
0.296928	O=C(N(C(C)C)CC=1ON=C(N1)c2cnccc2)C(=O)Nc3ccc(cc3)CN4CCN(Cc5ccccc5)CC4
0.296928	O=C(N(C(C)C)CC=1ON=C(N1)c2cnccc2)C(=O)Nc3ccc(cc3)CN4CCN(Cc5ccccc5)CC4
0.296928	O=C(N(C(C)C)CC=1ON=C(N1)c2cnccc2)C(=O)Nc3ccc(cc3)CN4CCN(Cc5ccccc5)CC4
0.296928	O=C(N(C(C)C)CC=1ON=C(N1)c2cnccc2)C(=O)Nc3ccc(cc3)CN4CCN(Cc5ccccc5)CC4
0.296928	O=C(N(C(C)C)CC=1ON=C(N1)c2cnccc2)C(=O)Nc3ccc(cc3)CN4CCN(Cc5ccccc5)CC4
0.296928	O=C(N(C(C)C)CC=1ON=C(N1)c2cnccc2)C(=O)Nc3ccc(cc3)CN4CCN(Cc5ccccc5)CC4
0.296928	O=C(N(C(C)C)CC=1ON=C(N1)c2cnccc2)C(=O)Nc3ccc(cc3)CN4CCN(Cc5ccccc5)CC4
0.296928	O=C(N(C(C)C)CC=1ON=C(N1)c2cnccc2)C(=O)Nc3ccc(cc3)CN4CCN(Cc5ccccc5)CC4
0.296928	O=C(N(C(C)C)CC=1ON=C(N1)c2cnccc2)C(=O)Nc3ccc(cc3)CN4CCN(Cc5ccccc5)CC4
0.296928	O=C(N(C(C)C)CC=1ON=C(N1)c2cnccc2)C(=O)Nc3ccc(cc3)CN4CCN(Cc5ccccc5)CC4
0.295455	Brc1ccc(cc1)C(=O)Nc2cc(NC(=O)c3c4c(nc(c5cnccc5)c3)ccc(c4)C)ccc2
0.295455	Brc1ccc(cc1)C(=O)Nc2cc(NC(=O)c3c4c(nc(c5cnccc5)c3)ccc(c4)C)ccc2
0.295455	Brc1ccc(cc1)C(=O)Nc2cc(NC(=O)c3c4c(nc(c5cnccc5)c3)ccc(c4)C)ccc2
0.295455	Brc1ccc(cc1)C(=O)Nc2cc(NC(=O)c3c4c(nc(c5cnccc5)c3)ccc(c4)C)ccc2
0.295455	Brc1ccc(cc1)C(=O)Nc2cc(NC(=O)c3c4c(nc(c5cnccc5)c3)ccc(c4)C)ccc2
0.295455	Brc1ccc(cc1)C(=O)Nc2cc(NC(=O)c3c4c(nc(c5cnccc5)c3)ccc(c4)C)ccc2
0.295455	Brc1ccc(cc1)C(=O)Nc2cc(NC(=O)c3c4c(nc(c5cnccc5)c3)ccc(c4)C)ccc2
0.295455	Brc1ccc(cc1)C(=O)Nc2cc(NC(=O)c3c4c(nc(c5cnccc5)c3)ccc(c4)C)ccc2
0.295455	Brc1ccc(cc1)C(=O)Nc2cc(NC(=O)c3c4c(nc(c5cnccc5)c3)ccc(c4)C)ccc2
0.295455	Brc1ccc(cc1)C(=O)Nc2cc(NC(=O)c3c4c(nc(c5cnccc5)c3)ccc(c4)C)ccc2
0.294314	S(=O)(=O)(Nc1cc2OCOc2cc1)c3cc(ccc3)C(=O)Nc4cc(ccc4)CN5CCN(C(=O)C)CC5
0.294314	S(=O)(=O)(Nc1cc2OCOc2cc1)c3cc(ccc3)C(=O)Nc4cc(ccc4)CN5CCN(C(=O)C)CC5
0.294314	S(=O)(=O)(Nc1cc2OCOc2cc1)c3cc(ccc3)C(=O)Nc4cc(ccc4)CN5CCN(C(=O)C)CC5
0.294118	Clc1c(NC(=O)C=2SC=CC2)cc(cc1)C(=O)Nc3ncc(c4cc(ccc4)C(F)(F)F)cc3
0.294118	Clc1c(NC(=O)C=2SC=CC2)cc(cc1)C(=O)Nc3ncc(c4cc(ccc4)C(F)(F)F)cc3
0.294118	Clc1c(NC(=O)C=2SC=CC2)cc(cc1)C(=O)Nc3ncc(c4cc(ccc4)C(F)(F)F)cc3
0.294118	Clc1c(NC(=O)C=2SC=CC2)cc(cc1)C(=O)Nc3ncc(c4cc(ccc4)C(F)(F)F)cc3
0.294118	Clc1c(NC(=O)C=2SC=CC2)cc(cc1)C(=O)Nc3ncc(c4cc(ccc4)C(F)(F)F)cc3
0.294118	Clc1c(NC(=O)C=2SC=CC2)cc(cc1)C(=O)Nc3ncc(c4cc(ccc4)C(F)(F)F)cc3
0.294118	Clc1c(NC(=O)C=2SC=CC2)cc(cc1)C(=O)Nc3ncc(c4cc(ccc4)C(F)(F)F)cc3
0.294118	Clc1c(NC(=O)C=2SC=CC2)cc(cc1)C(=O)Nc3ncc(c4cc(ccc4)C(F)(F)F)cc3
0.294118	Clc1c(NC(=O)C=2SC=CC2)cc(cc1)C(=O)Nc3ncc(c4cc(ccc4)C(F)(F)F)cc3
0.294118	Clc1c(NC(=O)C=2SC=CC2)cc(cc1)C(=O)Nc3ncc(c4cc(ccc4)C(F)(F)F)cc3
0.293478	O=C(N1CCN(Cc2ccc(OC)cc2)CCC1)C(=O)Nc3cc(c(cc3)C)C(=O)C
0.293478	O=C(N1CCN(Cc2ccc(OC)cc2)CCC1)C(=O)Nc3cc(c(cc3)C)C(=O)C
0.293478	O=C(N1CCN(Cc2ccc(OC)cc2)CCC1)C(=O)Nc3cc(c(cc3)C)C(=O)C
0.293478	O=C(N1CCN(Cc2ccc(OC)cc2)CCC1)C(=O)Nc3cc(c(cc3)C)C(=O)C
0.293478	O=C(N1CCN(Cc2ccc(OC)cc2)CCC1)C(=O)Nc3cc(c(cc3)C)C(=O)C
0.293478	O=C(N1CCN(Cc2ccc(OC)cc2)CCC1)C(=O)Nc3cc(c(cc3)C)C(=O)C
0.293478	O=C(N1CCN(Cc2ccc(OC)cc2)CCC1)C(=O)Nc3cc(c(cc3)C)C(=O)C
0.293478	O=C(N1CCN(Cc2ccc(OC)cc2)CCC1)C(=O)Nc3cc(c(cc3)C)C(=O)C
0.293478	O=C(N1CCN(Cc2ccc(OC)cc2)CCC1)C(=O)Nc3cc(c(cc3)C)C(=O)C
0.293103	Clc1cc(Cl)cc(SCc2cc(ccc2)C(=O)Nc3cc(c(cc3)C)C=4OC=C(N4)C)c1
0.293103	Clc1cc(Cl)cc(SCc2cc(ccc2)C(=O)Nc3cc(c(cc3)C)C=4OC=C(N4)C)c1
0.293103	Clc1cc(Cl)cc(SCc2cc(ccc2)C(=O)Nc3cc(c(cc3)C)C=4OC=C(N4)C)c1
0.293103	Clc1cc(Cl)cc(SCc2cc(ccc2)C(=O)Nc3cc(c(cc3)C)C=4OC=C(N4)C)c1
0.292517	O=C(Nc1cc(c(cc1)C)C=2OC=C(N2)C)c3cc(ccc3)COC4CCOCC4
0.292517	O=C(Nc1cc(c(cc1)C)C=2OC=C(N2)C)c3cc(ccc3)COC4CCOCC4
0.292517	O=C(Nc1cc(c(cc1)C)C=2OC=C(N2)C)c3cc(ccc3)COC4CCOCC4
0.292517	O=C(Nc1cc(c(cc1)C)C=2OC=C(N2)C)c3cc(ccc3)COC4CCOCC4
0.292517	O=C(Nc1cc(c(cc1)C)C=2OC=C(N2)C)c3cc(ccc3)COC4CCOCC4
0.292517	O=C(Nc1cc(c(cc1)C)C=2OC=C(N2)C)c3cc(ccc3)COC4CCOCC4
0.292517	O=C(Nc1cc(c(cc1)C)C=2OC=C(N2)C)c3cc(ccc3)COC4CCOCC4
0.292517	O=C(Nc1cc(c(cc1)C)C=2OC=C(N2)C)c3cc(ccc3)COC4CCOCC4
0.292517	O=C(Nc1cc(c(cc1)C)C=2OC=C(N2)C)c3cc(ccc3)COC4CCOCC4
0.292517	O=C(Nc1cc(c(cc1)C)C=2OC=C(N2)C)c3cc(ccc3)COC4CCOCC4
0.291367	S1C(=NC(c2ccc(cc2)CC)=C1)NC(=O)c3cc(OCC)c(OCc4ccncc4)cc3
0.291367	S1C(=NC(c2ccc(cc2)CC)=C1)NC(=O)c3cc(OCC)c(OCc4ccncc4)cc3
0.291367	S1C(=NC(c2ccc(cc2)CC)=C1)NC(=O)c3cc(OCC)c(OCc4ccncc4)cc3
0.291367	S1C(=NC(c2ccc(cc2)CC)=C1)NC(=O)c3cc(OCC)c(OCc4ccncc4)cc3
0.291367	S1C(=NC(c2ccc(cc2)CC)=C1)NC(=O)c3cc(OCC)c(OCc4ccncc4)cc3
0.291367	S1C(=NC(c2ccc(cc2)CC)=C1)NC(=O)c3cc(OCC)c(OCc4ccncc4)cc3
0.291367	S1C(=NC(c2ccc(cc2)CC)=C1)NC(=O)c3cc(OCC)c(OCc4ccncc4)cc3
0.291367	S1C(=NC(c2ccc(cc2)CC)=C1)NC(=O)c3cc(OCC)c(OCc4ccncc4)cc3
0.291367	S1C(=NC(c2ccc(cc2)CC)=C1)NC(=O)c3cc(OCC)c(OCc4ccncc4)cc3
0.291367	S1C(=NC(c2ccc(cc2)CC)=C1)NC(=O)c3cc(OCC)c(OCc4ccncc4)cc3
0.290735	O=C(Nc1cc(c(cc1)C)C=2OC=C(N2)C)C3=C(ON=C3c4cnccc4)C
0.290735	O=C(Nc1cc(c(cc1)C)C=2OC=C(N2)C)C3=C(ON=C3c4cnccc4)C
0.290735	O=C(Nc1cc(c(cc1)C)C=2OC=C(N2)C)C3=C(ON=C3c4cnccc4)C
0.290735	O=C(Nc1cc(c(cc1)C)C=2OC=C(N2)C)C3=C(ON=C3c4cnccc4)C
0.290735	O=C(Nc1cc(c(cc1)C)C=2OC=C(N2)C)C3=C(ON=C3c4cnccc4)C
0.290735	O=C(Nc1cc(c(cc1)C)C=2OC=C(N2)C)C3=C(ON=C3c4cnccc4)C
0.290735	O=C(Nc1cc(c(cc1)C)C=2OC=C(N2)C)C3=C(ON=C3c4cnccc4)C
0.290735	O=C(Nc1cc(c(cc1)C)C=2OC=C(N2)C)C3=C(ON=C3c4cnccc4)C
0.290735	O=C(Nc1cc(c(cc1)C)C=2OC=C(N2)C)C3=C(ON=C3c4cnccc4)C
0.290735	O=C(Nc1cc(c(cc1)C)C=2OC=C(N2)C)C3=C(ON=C3c4cnccc4)C
0.288618	S(c1cc(NC(=O)c2cncc(c2)C=O)c(cc1)C)C
0.288618	S(c1cc(NC(=O)c2cncc(c2)C=O)c(cc1)C)C
0.28839	O=C(Nc1cc(NC(=O)C)c(OC)cc1)c2cc(OCC)c(OCc3ccncc3)cc2
0.28839	O=C(Nc1cc(NC(=O)C)c(OC)cc1)c2cc(OCC)c(OCc3ccncc3)cc2
0.28839	O=C(Nc1cc(NC(=O)C)c(OC)cc1)c2cc(OCC)c(OCc3ccncc3)cc2
0.28839	O=C(Nc1cc(NC(=O)C)c(OC)cc1)c2cc(OCC)c(OCc3ccncc3)cc2
0.28839	O=C(Nc1cc(NC(=O)C)c(OC)cc1)c2cc(OCC)c(OCc3ccncc3)cc2
0.28839	O=C(Nc1cc(NC(=O)C)c(OC)cc1)c2cc(OCC)c(OCc3ccncc3)cc2
0.28839	O=C(Nc1cc(NC(=O)C)c(OC)cc1)c2cc(OCC)c(OCc3ccncc3)cc2
0.28839	O=C(Nc1cc(NC(=O)C)c(OC)cc1)c2cc(OCC)c(OCc3ccncc3)cc2
0.288136	S(c1c(F)cc(NC(=O)c2cc(F)c(cc2)C)cc1)C
0.288136	S(c1c(F)cc(NC(=O)c2cc(F)c(cc2)C)cc1)C
0.288136	S(c1c(F)cc(NC(=O)c2cc(F)c(cc2)C)cc1)C
0.288136	S(c1c(F)cc(NC(=O)c2cc(F)c(cc2)C)cc1)C
0.288136	S(c1c(F)cc(NC(=O)c2cc(F)c(cc2)C)cc1)C
0.288136	S(c1c(F)cc(NC(=O)c2cc(F)c(cc2)C)cc1)C
0.287938	FC(F)(F)c1cc(c2cnc(NC(=O)c3ccc(cc3)COCCOC)cc2)ccc1
0.287938	FC(F)(F)c1cc(c2cnc(NC(=O)c3ccc(cc3)COCCOC)cc2)ccc1
0.287938	FC(F)(F)c1cc(c2cnc(NC(=O)c3ccc(cc3)COCCOC)cc2)ccc1
0.287938	FC(F)(F)c1cc(c2cnc(NC(=O)c3ccc(cc3)COCCOC)cc2)ccc1
0.287938	FC(F)(F)c1cc(c2cnc(NC(=O)c3ccc(cc3)COCCOC)cc2)ccc1
0.287791	O=C(Nc1cc(ccc1)CN2CCN(C(=O)C)CC2)c3c4c(nc(c5c(cc(cc5)C)C)c3)cccc4
0.287791	O=C(Nc1cc(ccc1)CN2CCN(C(=O)C)CC2)c3c4c(nc(c5c(cc(cc5)C)C)c3)cccc4
0.287791	O=C(Nc1cc(ccc1)CN2CCN(C(=O)C)CC2)c3c4c(nc(c5c(cc(cc5)C)C)c3)cccc4
0.287791	O=C(Nc1cc(ccc1)CN2CCN(C(=O)C)CC2)c3c4c(nc(c5c(cc(cc5)C)C)c3)cccc4
0.287791	O=C(Nc1cc(ccc1)CN2CCN(C(=O)C)CC2)c3c4c(nc(c5c(cc(cc5)C)C)c3)cccc4
0.287791	O=C(Nc1cc(ccc1)CN2CCN(C(=O)C)CC2)c3c4c(nc(c5c(cc(cc5)C)C)c3)cccc4
0.287791	O=C(Nc1cc(ccc1)CN2CCN(C(=O)C)CC2)c3c4c(nc(c5c(cc(cc5)C)C)c3)cccc4
0.287791	O=C(Nc1cc(ccc1)CN2CCN(C(=O)C)CC2)c3c4c(nc(c5c(cc(cc5)C)C)c3)cccc4
0.287791	O=C(Nc1cc(ccc1)CN2CCN(C(=O)C)CC2)c3c4c(nc(c5c(cc(cc5)C)C)c3)cccc4
0.287791	O=C(Nc1cc(ccc1)CN2CCN(C(=O)C)CC2)c3c4c(nc(c5c(cc(cc5)C)C)c3)cccc4
0.287719	S1C=C(c2nc(c(cc2)C(=O)Nc3cc(ccc3)C4=NC(=NN4)C5CC5)C)C=C1
0.287719	S1C=C(c2nc(c(cc2)C(=O)Nc3cc(ccc3)C4=NC(=NN4)C5CC5)C)C=C1
0.287719	S1C=C(c2nc(c(cc2)C(=O)Nc3cc(ccc3)C4=NC(=NN4)C5CC5)C)C=C1
0.287719	S1C=C(c2nc(c(cc2)C(=O)Nc3cc(ccc3)C4=NC(=NN4)C5CC5)C)C=C1
0.287719	S1C=C(c2nc(c(cc2)C(=O)Nc3cc(ccc3)C4=NC(=NN4)C5CC5)C)C=C1
0.287719	S1C=C(c2nc(c(cc2)C(=O)Nc3cc(ccc3)C4=NC(=NN4)C5CC5)C)C=C1
0.287719	S1C=C(c2nc(c(cc2)C(=O)Nc3cc(ccc3)C4=NC(=NN4)C5CC5)C)C=C1
0.287719	S1C=C(c2nc(c(cc2)C(=O)Nc3cc(ccc3)C4=NC(=NN4)C5CC5)C)C=C1
0.287719	S1C=C(c2nc(c(cc2)C(=O)Nc3cc(ccc3)C4=NC(=NN4)C5CC5)C)C=C1
0.287719	S1C=C(c2nc(c(cc2)C(=O)Nc3cc(ccc3)C4=NC(=NN4)C5CC5)C)C=C1
0.286195	Clc1ccc(cc1)C(N(C)C)CNC(=O)c2c(ccc(Nc3nc(ccn3)C(F)(F)F)c2)C
0.286195	Clc1ccc(cc1)C(N(C)C)CNC(=O)c2c(ccc(Nc3nc(ccn3)C(F)(F)F)c2)C
0.285714	O=C(Nc1cc(ccc1)C(=O)NCc2nc(ncc2)c3ncccc3)NC(C)(C)C
0.285714	O=C(Nc1cc(ccc1)C(=O)NCc2nc(ncc2)c3ncccc3)NC(C)(C)C
0.285714	O=C(Nc1cc(ccc1)C(=O)NCc2nc(ncc2)c3ncccc3)NC(C)(C)C
0.285714	O=C(Nc1cc(ccc1)C(=O)NCc2nc(ncc2)c3ncccc3)NC(C)(C)C
0.285714	O=C(Nc1cc(ccc1)C(=O)NCc2nc(ncc2)c3ncccc3)NC(C)(C)C
0.285714	O=C(Nc1cc(ccc1)C(=O)NCc2nc(ncc2)c3ncccc3)NC(C)(C)C
0.285714	O=C(Nc1cc(ccc1)C(=O)NCc2nc(ncc2)c3ncccc3)NC(C)(C)C
0.285714	O=C(Nc1cc(ccc1)C(=O)NCc2nc(ncc2)c3ncccc3)NC(C)(C)C
0.285714	O=C(Nc1cc(ccc1)C(=O)NCc2nc(ncc2)c3ncccc3)NC(C)(C)C
0.285714	O=C(Nc1cc(ccc1)C(=O)NCc2nc(ncc2)c3ncccc3)NC(C)(C)C
0.285714	Brc1ccc(cc1)C(=O)Nc2cc(NC(=O)c3cc(OCC)c(OCc4ccncc4)cc3)ccc2
0.285714	Brc1ccc(cc1)C(=O)Nc2cc(NC(=O)c3cc(OCC)c(OCc4ccncc4)cc3)ccc2
0.285714	Brc1ccc(cc1)C(=O)Nc2cc(NC(=O)c3cc(OCC)c(OCc4ccncc4)cc3)ccc2
0.285714	Brc1ccc(cc1)C(=O)Nc2cc(NC(=O)c3cc(OCC)c(OCc4ccncc4)cc3)ccc2
0.285714	Brc1ccc(cc1)C(=O)Nc2cc(NC(=O)c3cc(OCC)c(OCc4ccncc4)cc3)ccc2
0.285714	Brc1ccc(cc1)C(=O)Nc2cc(NC(=O)c3cc(OCC)c(OCc4ccncc4)cc3)ccc2
0.285714	Brc1ccc(cc1)C(=O)Nc2cc(NC(=O)c3cc(OCC)c(OCc4ccncc4)cc3)ccc2
0.285714	Brc1ccc(cc1)C(=O)Nc2cc(NC(=O)c3cc(OCC)c(OCc4ccncc4)cc3)ccc2
0.285714	Brc1ccc(cc1)C(=O)Nc2cc(NC(=O)c3cc(OCC)c(OCc4ccncc4)cc3)ccc2
0.285714	Brc1ccc(cc1)C(=O)Nc2cc(NC(=O)c3cc(OCC)c(OCc4ccncc4)cc3)ccc2
0.285124	O=C(Nc1cc(ccc1)C(=O)NC)c2cnnc(c3ccccc3)c2
0.285124	O=C(Nc1cc(ccc1)C(=O)NC)c2cnnc(c3ccccc3)c2
0.285124	O=C(Nc1cc(ccc1)C(=O)NC)c2cnnc(c3ccccc3)c2
0.285124	O=C(Nc1cc(ccc1)C(=O)NC)c2cnnc(c3ccccc3)c2
0.285124	O=C(Nc1cc(ccc1)C(=O)NC)c2cnnc(c3ccccc3)c2
0.285124	O=C(Nc1cc(ccc1)C(=O)NC)c2cnnc(c3ccccc3)c2
0.285124	O=C(Nc1cc(ccc1)C(=O)NC)c2cnnc(c3ccccc3)c2
0.285124	O=C(Nc1cc(ccc1)C(=O)NC)c2cnnc(c3ccccc3)c2
0.285124	O=C(Nc1cc(ccc1)C(=O)NC)c2cnnc(c3ccccc3)c2
0.285124	O=C(Nc1cc(ccc1)C(=O)NC)c2cnnc(c3ccccc3)c2
0.285068	Fc1cncc(c2ccc(cc2)C(=O)Nc3ccc(cc3)C(=O)O)c1
0.285068	Fc1cncc(c2ccc(cc2)C(=O)Nc3ccc(cc3)C(=O)O)c1
0.285068	Fc1cncc(c2ccc(cc2)C(=O)Nc3ccc(cc3)C(=O)O)c1
0.285068	Fc1cncc(c2ccc(cc2)C(=O)Nc3ccc(cc3)C(=O)O)c1
0.285068	Fc1cncc(c2ccc(cc2)C(=O)Nc3ccc(cc3)C(=O)O)c1
0.285068	Fc1cncc(c2ccc(cc2)C(=O)Nc3ccc(cc3)C(=O)O)c1
0.285068	Fc1cncc(c2ccc(cc2)C(=O)Nc3ccc(cc3)C(=O)O)c1
0.285068	Fc1cncc(c2ccc(cc2)C(=O)Nc3ccc(cc3)C(=O)O)c1
0.285068	Fc1cncc(c2ccc(cc2)C(=O)Nc3ccc(cc3)C(=O)O)c1
0.285068	Fc1cncc(c2ccc(cc2)C(=O)Nc3ccc(cc3)C(=O)O)c1
0.283333	Brc1cc(NC(=O)OC(C)(C)C)c(cc1)C(=O)NCc2nc(ncc2)c3ncccc3
0.283333	Brc1cc(NC(=O)OC(C)(C)C)c(cc1)C(=O)NCc2nc(ncc2)c3ncccc3
0.283333	Brc1cc(NC(=O)OC(C)(C)C)c(cc1)C(=O)NCc2nc(ncc2)c3ncccc3
0.283333	Brc1cc(NC(=O)OC(C)(C)C)c(cc1)C(=O)NCc2nc(ncc2)c3ncccc3
0.283333	Brc1cc(NC(=O)OC(C)(C)C)c(cc1)C(=O)NCc2nc(ncc2)c3ncccc3
0.283333	Brc1cc(NC(=O)OC(C)(C)C)c(cc1)C(=O)NCc2nc(ncc2)c3ncccc3
0.283333	Brc1cc(NC(=O)OC(C)(C)C)c(cc1)C(=O)NCc2nc(ncc2)c3ncccc3
0.283333	Brc1cc(NC(=O)OC(C)(C)C)c(cc1)C(=O)NCc2nc(ncc2)c3ncccc3
0.283333	Brc1cc(NC(=O)OC(C)(C)C)c(cc1)C(=O)NCc2nc(ncc2)c3ncccc3
0.283333	Brc1cc(NC(=O)OC(C)(C)C)c(cc1)C(=O)NCc2nc(ncc2)c3ncccc3
0.282392	S(=O)(=O)(N1CCC(NC(=O)c2cc(NC(=O)C=3OC=CC3)c(cc2)C)CC1)c4ccc(NC(=O)C)cc4
0.282392	S(=O)(=O)(N1CCC(NC(=O)c2cc(NC(=O)C=3OC=CC3)c(cc2)C)CC1)c4ccc(NC(=O)C)cc4
0.282392	S(=O)(=O)(N1CCC(NC(=O)c2cc(NC(=O)C=3OC=CC3)c(cc2)C)CC1)c4ccc(NC(=O)C)cc4
0.282392	S(=O)(=O)(N1CCC(NC(=O)c2cc(NC(=O)C=3OC=CC3)c(cc2)C)CC1)c4ccc(NC(=O)C)cc4
0.282392	S(=O)(=O)(N1CCC(NC(=O)c2cc(NC(=O)C=3OC=CC3)c(cc2)C)CC1)c4ccc(NC(=O)C)cc4
0.282392	S(=O)(=O)(N1CCC(NC(=O)c2cc(NC(=O)C=3OC=CC3)c(cc2)C)CC1)c4ccc(NC(=O)C)cc4
0.282392	S(=O)(=O)(N1CCC(NC(=O)c2cc(NC(=O)C=3OC=CC3)c(cc2)C)CC1)c4ccc(NC(=O)C)cc4
0.282392	S(=O)(=O)(N1CCC(NC(=O)c2cc(NC(=O)C=3OC=CC3)c(cc2)C)CC1)c4ccc(NC(=O)C)cc4
0.282392	S(=O)(=O)(N1CCC(NC(=O)c2cc(NC(=O)C=3OC=CC3)c(cc2)C)CC1)c4ccc(NC(=O)C)cc4
0.282392	S(=O)(=O)(N1CCC(NC(=O)c2cc(NC(=O)C=3OC=CC3)c(cc2)C)CC1)c4ccc(NC(=O)C)cc4
0.282143	S1C(C(=O)Nc2c(ccc(c2)C=3N(N=CC3)C)C)=CC(c4ccccc4)=C1
0.282143	S1C(C(=O)Nc2c(ccc(c2)C=3N(N=CC3)C)C)=CC(c4ccccc4)=C1
0.282143	S1C(C(=O)Nc2c(ccc(c2)C=3N(N=CC3)C)C)=CC(c4ccccc4)=C1
0.282143	S1C(C(=O)Nc2c(ccc(c2)C=3N(N=CC3)C)C)=CC(c4ccccc4)=C1
0.282143	S1C(C(=O)Nc2c(ccc(c2)C=3N(N=CC3)C)C)=CC(c4ccccc4)=C1
0.282143	S1C(C(=O)Nc2c(ccc(c2)C=3N(N=CC3)C)C)=CC(c4ccccc4)=C1
0.282143	S1C(C(=O)Nc2c(ccc(c2)C=3N(N=CC3)C)C)=CC(c4ccccc4)=C1
0.282143	S1C(C(=O)Nc2c(ccc(c2)C=3N(N=CC3)C)C)=CC(c4ccccc4)=C1
0.280992	S(=O)(=O)(NCc1ccc(cc1)C(=O)Nc2ccc(cc2)CN3CCC(O)CC3)CC
0.280992	S(=O)(=O)(NCc1ccc(cc1)C(=O)Nc2ccc(cc2)CN3CCC(O)CC3)CC
0.280851	O=C(Nc1c(ccc(c1)C2=NNC(=N2)C)C)C
0.280851	O=C(Nc1c(ccc(c1)C2=NNC(=N2)C)C)C
0.280851	O=C(Nc1c(ccc(c1)C2=NNC(=N2)C)C)C
0.280851	O=C(Nc1c(ccc(c1)C2=NNC(=N2)C)C)C
0.280851	O=C(Nc1c(ccc(c1)C2=NNC(=N2)C)C)C
0.280851	O=C(Nc1c(ccc(c1)C2=NNC(=N2)C)C)C
0.280851	O=C(Nc1c(ccc(c1)C2=NNC(=N2)C)C)C
0.280851	O=C(Nc1c(ccc(c1)C2=NNC(=N2)C)C)C
0.280632	Ic1c(NC(=O)c2c(I)cncc2)ccc(c3ccccc3)c1
0.280632	Ic1c(NC(=O)c2c(I)cncc2)ccc(c3ccccc3)c1
0.280632	Ic1c(NC(=O)c2c(I)cncc2)ccc(c3ccccc3)c1
0.280632	Ic1c(NC(=O)c2c(I)cncc2)ccc(c3ccccc3)c1
0.280632	Ic1c(NC(=O)c2c(I)cncc2)ccc(c3ccccc3)c1
0.280632	Ic1c(NC(=O)c2c(I)cncc2)ccc(c3ccccc3)c1
0.280632	Ic1c(NC(=O)c2c(I)cncc2)ccc(c3ccccc3)c1
0.279245	FC(F)C=1ON=C(N1)c2ccc(cc2)C(=O)Nc3cc4c(cc3)CNC4
0.279245	FC(F)C=1ON=C(N1)c2ccc(cc2)C(=O)Nc3cc4c(cc3)CNC4
0.279245	FC(F)C=1ON=C(N1)c2ccc(cc2)C(=O)Nc3cc4c(cc3)CNC4
0.279245	FC(F)C=1ON=C(N1)c2ccc(cc2)C(=O)Nc3cc4c(cc3)CNC4
0.279245	FC(F)C=1ON=C(N1)c2ccc(cc2)C(=O)Nc3cc4c(cc3)CNC4
0.279245	FC(F)C=1ON=C(N1)c2ccc(cc2)C(=O)Nc3cc4c(cc3)CNC4
0.279245	FC(F)C=1ON=C(N1)c2ccc(cc2)C(=O)Nc3cc4c(cc3)CNC4
0.279245	FC(F)C=1ON=C(N1)c2ccc(cc2)C(=O)Nc3cc4c(cc3)CNC4
0.279245	FC(F)C=1ON=C(N1)c2ccc(cc2)C(=O)Nc3cc4c(cc3)CNC4
0.279245	FC(F)C=1ON=C(N1)c2ccc(cc2)C(=O)Nc3cc4c(cc3)CNC4
0.278226	Fc1c(ccc(c1)C(=O)NCCc2ccc(N3CCN(CC3)C)cc2)C
0.278226	Fc1c(ccc(c1)C(=O)NCCc2ccc(N3CCN(CC3)C)cc2)C
0.277978	Brc1c(ccc(c1)CN2CC(C(=O)Nc3ncccc3)CCC2)C
0.277978	Brc1c(ccc(c1)CN2CC(C(=O)Nc3ncccc3)CCC2)C
0.277778	O=C(Nc1ccc(cc1)CN2CC(CCC2)C)C(=O)NCc3nc(ncc3)c4ncccc4
0.277778	O=C(Nc1ccc(cc1)CN2CC(CCC2)C)C(=O)NCc3nc(ncc3)c4ncccc4
0.277778	O=C(Nc1ccc(cc1)CN2CC(CCC2)C)C(=O)NCc3nc(ncc3)c4ncccc4
0.277778	O=C(Nc1ccc(cc1)CN2CC(CCC2)C)C(=O)NCc3nc(ncc3)c4ncccc4
0.277778	O=C(Nc1ccc(cc1)CN2CC(CCC2)C)C(=O)NCc3nc(ncc3)c4ncccc4
0.277778	O=C(Nc1ccc(cc1)CN2CC(CCC2)C)C(=O)NCc3nc(ncc3)c4ncccc4
0.277778	O=C(Nc1ccc(cc1)CN2CC(CCC2)C)C(=O)NCc3nc(ncc3)c4ncccc4
0.277778	O=C(Nc1ccc(cc1)CN2CC(CCC2)C)C(=O)NCc3nc(ncc3)c4ncccc4
0.277778	O=C(Nc1ccc(cc1)CN2CC(CCC2)C)C(=O)NCc3nc(ncc3)c4ncccc4
0.277778	O=C(Nc1ccc(cc1)CN2CC(CCC2)C)C(=O)NCc3nc(ncc3)c4ncccc4
0.277273	O=C(Nc1cc(ccc1)C=O)c2cnccc2
0.277273	O=C(Nc1cc(ccc1)C=O)c2cnccc2
0.277273	O=C(Nc1cc(ccc1)C=O)c2cnccc2
0.277273	O=C(Nc1cc(ccc1)C=O)c2cnccc2
0.277273	O=C(Nc1cc(ccc1)C=O)c2cnccc2
0.277273	O=C(Nc1cc(ccc1)C=O)c2cnccc2
0.277273	O=C(Nc1cc(ccc1)C=O)c2cnccc2
0.277273	O=C(Nc1cc(ccc1)C=O)c2cnccc2
0.277273	O=C(Nc1cc(ccc1)C=O)c2cnccc2
0.277273	O=C(Nc1cc(ccc1)C=O)c2cnccc2
0.277108	Fc1c(ccc(N(C)C)c1)C(=O)Nc2ccc(c3cncnc3)cc2
0.277108	Fc1c(ccc(N(C)C)c1)C(=O)Nc2ccc(c3cncnc3)cc2
0.27686	O=C(Nc1c(ccc(c1)C=O)C)C=2OC=CC2
0.27686	O=C(Nc1c(ccc(c1)C=O)C)C=2OC=CC2
0.27686	O=C(Nc1c(ccc(c1)C=O)C)C=2OC=CC2
0.27686	O=C(Nc1c(ccc(c1)C=O)C)C=2OC=CC2
0.27686	O=C(Nc1c(ccc(c1)C=O)C)C=2OC=CC2
0.27686	O=C(Nc1c(ccc(c1)C=O)C)C=2OC=CC2
0.27686	O=C(Nc1c(ccc(c1)C=O)C)C=2OC=CC2
0.27686	O=C(Nc1c(ccc(c1)C=O)C)C=2OC=CC2
0.27686	O=C(Nc1c(ccc(c1)C=O)C)C=2OC=CC2
0.27686	O=C(Nc1c(ccc(c1)C=O)C)C=2OC=CC2
0.276817	Clc1c(ncc(c1)C(=O)NCCc2ccc(N3CCN(CC3)C)cc2)Nc4cc(F)c(F)cc4
0.276817	Clc1c(ncc(c1)C(=O)NCCc2ccc(N3CCN(CC3)C)cc2)Nc4cc(F)c(F)cc4
0.276817	Clc1c(ncc(c1)C(=O)NCCc2ccc(N3CCN(CC3)C)cc2)Nc4cc(F)c(F)cc4
0.276817	Clc1c(ncc(c1)C(=O)NCCc2ccc(N3CCN(CC3)C)cc2)Nc4cc(F)c(F)cc4
0.276667	Clc1c(ncc(c1)C(=O)N2CCN(Cc3c(cc(Cl)cc3)C)CC2)Nc4cc(F)c(F)cc4
0.276667	Clc1c(ncc(c1)C(=O)N2CCN(Cc3c(cc(Cl)cc3)C)CC2)Nc4cc(F)c(F)cc4
0.276667	Clc1c(ncc(c1)C(=O)N2CCN(Cc3c(cc(Cl)cc3)C)CC2)Nc4cc(F)c(F)cc4
0.276667	Clc1c(ncc(c1)C(=O)N2CCN(Cc3c(cc(Cl)cc3)C)CC2)Nc4cc(F)c(F)cc4
0.276667	Clc1c(ncc(c1)C(=O)N2CCN(Cc3c(cc(Cl)cc3)C)CC2)Nc4cc(F)c(F)cc4
0.276667	Clc1c(ncc(c1)C(=O)N2CCN(Cc3c(cc(Cl)cc3)C)CC2)Nc4cc(F)c(F)cc4
0.276667	Clc1c(ncc(c1)C(=O)N2CCN(Cc3c(cc(Cl)cc3)C)CC2)Nc4cc(F)c(F)cc4
0.276667	Clc1c(ncc(c1)C(=O)N2CCN(Cc3c(cc(Cl)cc3)C)CC2)Nc4cc(F)c(F)cc4
0.276667	Clc1c(ncc(c1)C(=O)N2CCN(Cc3c(cc(Cl)cc3)C)CC2)Nc4cc(F)c(F)cc4
0.276667	Clc1c(ncc(c1)C(=O)N2CCN(Cc3c(cc(Cl)cc3)C)CC2)Nc4cc(F)c(F)cc4
0.27619	n1c(NN)cccc1c2cnccc2
0.27619	n1c(NN)cccc1c2cnccc2
0.27619	n1c(NN)cccc1c2cnccc2
0.27619	n1c(NN)cccc1c2cnccc2
0.27619	n1c(NN)cccc1c2cnccc2
0.27619	n1c(NN)cccc1c2cnccc2
0.27619	n1c(NN)cccc1c2cnccc2
0.27619	n1c(NN)cccc1c2cnccc2
0.27619	n1c(NN)cccc1c2cnccc2
0.27619	n1c(NN)cccc1c2cnccc2
0.276151	Brc1ccc(cc1)C(=O)Nc2cc(NC(=O)c3c(O)cc(cc3)C)ccc2
0.276151	Brc1ccc(cc1)C(=O)Nc2cc(NC(=O)c3c(O)cc(cc3)C)ccc2
0.276151	Brc1ccc(cc1)C(=O)Nc2cc(NC(=O)c3c(O)cc(cc3)C)ccc2
0.276151	Brc1ccc(cc1)C(=O)Nc2cc(NC(=O)c3c(O)cc(cc3)C)ccc2
0.276151	Brc1ccc(cc1)C(=O)Nc2cc(NC(=O)c3c(O)cc(cc3)C)ccc2
0.276151	Brc1ccc(cc1)C(=O)Nc2cc(NC(=O)c3c(O)cc(cc3)C)ccc2
0.276151	Brc1ccc(cc1)C(=O)Nc2cc(NC(=O)c3c(O)cc(cc3)C)ccc2
0.276151	Brc1ccc(cc1)C(=O)Nc2cc(NC(=O)c3c(O)cc(cc3)C)ccc2
0.276151	Brc1ccc(cc1)C(=O)Nc2cc(NC(=O)c3c(O)cc(cc3)C)ccc2
0.276151	Brc1ccc(cc1)C(=O)Nc2cc(NC(=O)c3c(O)cc(cc3)C)ccc2
0.275974	S(c1c(F)ccc(F)c1)Cc2cc(ccc2)C(=O)Nc3cc(c(cc3)C)C=4OC=C(N4)C
0.275974	S(c1c(F)ccc(F)c1)Cc2cc(ccc2)C(=O)Nc3cc(c(cc3)C)C=4OC=C(N4)C
0.275974	S(c1c(F)ccc(F)c1)Cc2cc(ccc2)C(=O)Nc3cc(c(cc3)C)C=4OC=C(N4)C
0.275974	S(c1c(F)ccc(F)c1)Cc2cc(ccc2)C(=O)Nc3cc(c(cc3)C)C=4OC=C(N4)C
0.275974	S(c1c(F)ccc(F)c1)Cc2cc(ccc2)C(=O)Nc3cc(c(cc3)C)C=4OC=C(N4)C
0.275974	S(c1c(F)ccc(F)c1)Cc2cc(ccc2)C(=O)Nc3cc(c(cc3)C)C=4OC=C(N4)C
0.275974	S(c1c(F)ccc(F)c1)Cc2cc(ccc2)C(=O)Nc3cc(c(cc3)C)C=4OC=C(N4)C
0.275974	S(c1c(F)ccc(F)c1)Cc2cc(ccc2)C(=O)Nc3cc(c(cc3)C)C=4OC=C(N4)C
0.27572	Brc1cc(c(cc1)C)C(=O)Nc2cc(ccc2)C(=O)C
0.27551	Brc1ccc(cc1)C(=O)NC2=C(SC=C2)C(=O)NCC=3ON=C(N3)c4cnccc4
0.275362	FC(F)(F)Cc1c(NC(=O)c2cc(N3CCOCC3)c(cc2)C)cccc1
0.275362	FC(F)(F)Cc1c(NC(=O)c2cc(N3CCOCC3)c(cc2)C)cccc1
0.275362	FC(F)(F)Cc1c(NC(=O)c2cc(N3CCOCC3)c(cc2)C)cccc1
0.275362	FC(F)(F)Cc1c(NC(=O)c2cc(N3CCOCC3)c(cc2)C)cccc1
0.275362	FC(F)(F)Cc1c(NC(=O)c2cc(N3CCOCC3)c(cc2)C)cccc1
0.275362	FC(F)(F)Cc1c(NC(=O)c2cc(N3CCOCC3)c(cc2)C)cccc1
0.275362	FC(F)(F)Cc1c(NC(=O)c2cc(N3CCOCC3)c(cc2)C)cccc1
0.275362	FC(F)(F)Cc1c(NC(=O)c2cc(N3CCOCC3)c(cc2)C)cccc1
0.275362	FC(F)(F)Cc1c(NC(=O)c2cc(N3CCOCC3)c(cc2)C)cccc1
0.275362	FC(F)(F)Cc1c(NC(=O)c2cc(N3CCOCC3)c(cc2)C)cccc1
0.275261	Clc1cc(c(OCC(F)(F)F)cc1)C(=O)Nc2cc(ccc2)CN3CCN(C(=O)C)CC3
0.275261	Clc1cc(c(OCC(F)(F)F)cc1)C(=O)Nc2cc(ccc2)CN3CCN(C(=O)C)CC3
0.275261	Clc1cc(c(OCC(F)(F)F)cc1)C(=O)Nc2cc(ccc2)CN3CCN(C(=O)C)CC3
0.275261	Clc1cc(c(OCC(F)(F)F)cc1)C(=O)Nc2cc(ccc2)CN3CCN(C(=O)C)CC3
0.275261	Clc1cc(c(OCC(F)(F)F)cc1)C(=O)Nc2cc(ccc2)CN3CCN(C(=O)C)CC3
0.275093	O=C(Nc1cc(c(OCCO)cc1)C)c2c(nccc2)NC
0.275093	O=C(Nc1cc(c(OCCO)cc1)C)c2c(nccc2)NC
0.275093	O=C(Nc1cc(c(OCCO)cc1)C)c2c(nccc2)NC
0.275093	O=C(Nc1cc(c(OCCO)cc1)C)c2c(nccc2)NC
0.275093	O=C(Nc1cc(c(OCCO)cc1)C)c2c(nccc2)NC
0.275093	O=C(Nc1cc(c(OCCO)cc1)C)c2c(nccc2)NC
0.275093	O=C(Nc1cc(c(OCCO)cc1)C)c2c(nccc2)NC
0.275093	O=C(Nc1cc(c(OCCO)cc1)C)c2c(nccc2)NC
0.275093	O=C(Nc1cc(c(OCCO)cc1)C)c2c(nccc2)NC
0.275093	O=C(Nc1cc(c(OCCO)cc1)C)c2c(nccc2)NC
0.275093	Clc1cc(NC(=O)N(C2CC2)Cc3ccc(cc3)C(=O)NC4CC4)c(cc1)C
0.275093	Clc1cc(NC(=O)N(C2CC2)Cc3ccc(cc3)C(=O)NC4CC4)c(cc1)C
0.275093	Clc1cc(NC(=O)N(C2CC2)Cc3ccc(cc3)C(=O)NC4CC4)c(cc1)C
0.275093	Clc1cc(NC(=O)N(C2CC2)Cc3ccc(cc3)C(=O)NC4CC4)c(cc1)C
0.275093	Clc1cc(NC(=O)N(C2CC2)Cc3ccc(cc3)C(=O)NC4CC4)c(cc1)C
0.275093	Clc1cc(NC(=O)N(C2CC2)Cc3ccc(cc3)C(=O)NC4CC4)c(cc1)C
0.275093	Clc1cc(NC(=O)N(C2CC2)Cc3ccc(cc3)C(=O)NC4CC4)c(cc1)C
0.275093	Clc1cc(NC(=O)N(C2CC2)Cc3ccc(cc3)C(=O)NC4CC4)c(cc1)C
0.275093	Clc1cc(NC(=O)N(C2CC2)Cc3ccc(cc3)C(=O)NC4CC4)c(cc1)C
0.275093	Clc1cc(NC(=O)N(C2CC2)Cc3ccc(cc3)C(=O)NC4CC4)c(cc1)C
0.275081	S(=O)(=O)(NCC=1OC=CC1)c2cc(c(cc2)C)C(=O)Nc3c(ccc(c4cncc(F)c4)c3)C
0.275081	S(=O)(=O)(NCC=1OC=CC1)c2cc(c(cc2)C)C(=O)Nc3c(ccc(c4cncc(F)c4)c3)C
0.275081	S(=O)(=O)(NCC=1OC=CC1)c2cc(c(cc2)C)C(=O)Nc3c(ccc(c4cncc(F)c4)c3)C
0.275081	S(=O)(=O)(NCC=1OC=CC1)c2cc(c(cc2)C)C(=O)Nc3c(ccc(c4cncc(F)c4)c3)C
0.275081	S(=O)(=O)(NCC=1OC=CC1)c2cc(c(cc2)C)C(=O)Nc3c(ccc(c4cncc(F)c4)c3)C
0.275081	S(=O)(=O)(NCC=1OC=CC1)c2cc(c(cc2)C)C(=O)Nc3c(ccc(c4cncc(F)c4)c3)C
0.275081	S(=O)(=O)(NCC=1OC=CC1)c2cc(c(cc2)C)C(=O)Nc3c(ccc(c4cncc(F)c4)c3)C
0.275081	S(=O)(=O)(NCC=1OC=CC1)c2cc(c(cc2)C)C(=O)Nc3c(ccc(c4cncc(F)c4)c3)C
0.275081	S(=O)(=O)(NCC=1OC=CC1)c2cc(c(cc2)C)C(=O)Nc3c(ccc(c4cncc(F)c4)c3)C
0.275081	S(=O)(=O)(NCC=1OC=CC1)c2cc(c(cc2)C)C(=O)Nc3c(ccc(c4cncc(F)c4)c3)C
0.274809	O=C(Nc1ccc(cc1)C(=O)NNc2nc(nc(c2)C)c3ncccc3)NC
0.274809	O=C(Nc1ccc(cc1)C(=O)NNc2nc(nc(c2)C)c3ncccc3)NC
0.274809	O=C(Nc1ccc(cc1)C(=O)NNc2nc(nc(c2)C)c3ncccc3)NC
0.274809	O=C(Nc1ccc(cc1)C(=O)NNc2nc(nc(c2)C)c3ncccc3)NC
0.274809	O=C(Nc1ccc(cc1)C(=O)NNc2nc(nc(c2)C)c3ncccc3)NC
0.274809	O=C(Nc1ccc(cc1)C(=O)NNc2nc(nc(c2)C)c3ncccc3)NC
0.274809	O=C(Nc1ccc(cc1)C(=O)NNc2nc(nc(c2)C)c3ncccc3)NC
0.274809	O=C(Nc1ccc(cc1)C(=O)NNc2nc(nc(c2)C)c3ncccc3)NC
0.274809	O=C(Nc1ccc(cc1)C(=O)NNc2nc(nc(c2)C)c3ncccc3)NC
0.274809	O=C(Nc1ccc(cc1)C(=O)NNc2nc(nc(c2)C)c3ncccc3)NC
0.27439	O=C(Nc1c(ccc(c1)C=2ON=C(N2)c3c4c(cnc3)cccc4)C)C=5OC=CC5
0.274074	O=C(Nc1c(OCCOC)cccc1)c2cc(NC(=O)C=3OC=CC3)c(cc2)C
0.274074	O=C(Nc1c(OCCOC)cccc1)c2cc(NC(=O)C=3OC=CC3)c(cc2)C
0.274074	O=C(Nc1c(OCCOC)cccc1)c2cc(NC(=O)C=3OC=CC3)c(cc2)C
0.274074	O=C(Nc1c(OCCOC)cccc1)c2cc(NC(=O)C=3OC=CC3)c(cc2)C
0.274074	O=C(Nc1c(OCCOC)cccc1)c2cc(NC(=O)C=3OC=CC3)c(cc2)C
0.27381	O=C(Nc1c(ccc(c2cnc(OC)cc2)c1)C)C(=O)N
0.27381	O=C(Nc1c(ccc(c2cnc(OC)cc2)c1)C)C(=O)N
0.27381	O=C(Nc1c(ccc(c2cnc(OC)cc2)c1)C)C(=O)N
0.27381	O=C(Nc1c(ccc(c2cnc(OC)cc2)c1)C)C(=O)N
0.27381	O=C(Nc1c(ccc(c2cnc(OC)cc2)c1)C)C(=O)N
0.27381	O=C(Nc1c(ccc(c2cnc(OC)cc2)c1)C)C(=O)N
0.27381	O=C(Nc1c(ccc(c2cnc(OC)cc2)c1)C)C(=O)N
0.27381	O=C(Nc1c(ccc(c2cnc(OC)cc2)c1)C)C(=O)N
0.27381	O=C(Nc1c(ccc(c2cnc(OC)cc2)c1)C)C(=O)N
0.27381	O=C(Nc1c(ccc(c2cnc(OC)cc2)c1)C)C(=O)N
0.273408	Fc1ccc(cc1)CC(NC(=O)c2cc(NC(=O)OC(C)(C)C)c(cc2)C)CC
0.273408	Fc1ccc(cc1)CC(NC(=O)c2cc(NC(=O)OC(C)(C)C)c(cc2)C)CC
0.273408	Fc1ccc(cc1)CC(NC(=O)c2cc(NC(=O)OC(C)(C)C)c(cc2)C)CC
0.273408	Fc1ccc(cc1)CC(NC(=O)c2cc(NC(=O)OC(C)(C)C)c(cc2)C)CC
0.273408	Fc1ccc(cc1)CC(NC(=O)c2cc(NC(=O)OC(C)(C)C)c(cc2)C)CC
0.273356	O=C(NCc1nc(ncc1)c2ncccc2)c3cc(OCC)c(OCc4ccncc4)cc3
0.273356	O=C(NCc1nc(ncc1)c2ncccc2)c3cc(OCC)c(OCc4ccncc4)cc3
0.273077	Brc1cc(cc(c1)C(=O)Nc2cc(ccc2)CN3CCN(C(=O)C)CC3)C(=O)OC(C)(C)C
0.273077	Brc1cc(cc(c1)C(=O)Nc2cc(ccc2)CN3CCN(C(=O)C)CC3)C(=O)OC(C)(C)C
0.273077	Brc1cc(cc(c1)C(=O)Nc2cc(ccc2)CN3CCN(C(=O)C)CC3)C(=O)OC(C)(C)C
0.273077	Brc1cc(cc(c1)C(=O)Nc2cc(ccc2)CN3CCN(C(=O)C)CC3)C(=O)OC(C)(C)C
0.273077	Brc1cc(cc(c1)C(=O)Nc2cc(ccc2)CN3CCN(C(=O)C)CC3)C(=O)OC(C)(C)C
0.273077	Brc1cc(cc(c1)C(=O)Nc2cc(ccc2)CN3CCN(C(=O)C)CC3)C(=O)OC(C)(C)C
0.273026	O=C(N1CC(CCC1)C)c2cc(c(NC(=O)C(=O)N3CCN(Cc4ccc(OC)cc4)CCC3)cc2)C
0.273026	O=C(N1CC(CCC1)C)c2cc(c(NC(=O)C(=O)N3CCN(Cc4ccc(OC)cc4)CCC3)cc2)C
0.273026	O=C(N1CC(CCC1)C)c2cc(c(NC(=O)C(=O)N3CCN(Cc4ccc(OC)cc4)CCC3)cc2)C
0.273026	O=C(N1CC(CCC1)C)c2cc(c(NC(=O)C(=O)N3CCN(Cc4ccc(OC)cc4)CCC3)cc2)C
0.273026	O=C(N1CC(CCC1)C)c2cc(c(NC(=O)C(=O)N3CCN(Cc4ccc(OC)cc4)CCC3)cc2)C
0.273026	O=C(N1CC(CCC1)C)c2cc(c(NC(=O)C(=O)N3CCN(Cc4ccc(OC)cc4)CCC3)cc2)C
0.273026	O=C(N1CC(CCC1)C)c2cc(c(NC(=O)C(=O)N3CCN(Cc4ccc(OC)cc4)CCC3)cc2)C
0.273026	O=C(N1CC(CCC1)C)c2cc(c(NC(=O)C(=O)N3CCN(Cc4ccc(OC)cc4)CCC3)cc2)C
0.273026	O=C(N1CC(CCC1)C)c2cc(c(NC(=O)C(=O)N3CCN(Cc4ccc(OC)cc4)CCC3)cc2)C
0.273026	O=C(N1CC(CCC1)C)c2cc(c(NC(=O)C(=O)N3CCN(Cc4ccc(OC)cc4)CCC3)cc2)C
0.272425	Brc1ccc(S(=O)(=O)Nc2cc(ccc2)C(=O)Nc3cc(c(cc3)C)C=4OC=C(N4)C)cc1
0.272425	Brc1ccc(S(=O)(=O)Nc2cc(ccc2)C(=O)Nc3cc(c(cc3)C)C=4OC=C(N4)C)cc1
0.272425	Brc1ccc(S(=O)(=O)Nc2cc(ccc2)C(=O)Nc3cc(c(cc3)C)C=4OC=C(N4)C)cc1
0.272425	Brc1ccc(S(=O)(=O)Nc2cc(ccc2)C(=O)Nc3cc(c(cc3)C)C=4OC=C(N4)C)cc1
0.272425	Brc1ccc(S(=O)(=O)Nc2cc(ccc2)C(=O)Nc3cc(c(cc3)C)C=4OC=C(N4)C)cc1
0.272425	Brc1ccc(S(=O)(=O)Nc2cc(ccc2)C(=O)Nc3cc(c(cc3)C)C=4OC=C(N4)C)cc1
0.272425	Brc1ccc(S(=O)(=O)Nc2cc(ccc2)C(=O)Nc3cc(c(cc3)C)C=4OC=C(N4)C)cc1
0.272425	Brc1ccc(S(=O)(=O)Nc2cc(ccc2)C(=O)Nc3cc(c(cc3)C)C=4OC=C(N4)C)cc1
0.272425	Brc1ccc(S(=O)(=O)Nc2cc(ccc2)C(=O)Nc3cc(c(cc3)C)C=4OC=C(N4)C)cc1
0.272425	Brc1ccc(S(=O)(=O)Nc2cc(ccc2)C(=O)Nc3cc(c(cc3)C)C=4OC=C(N4)C)cc1
0.271875	Clc1c(ncc(c1)C(=O)NC=2SC=C(N2)C=3SC(=CC3)CC)Nc4cc(F)c(F)cc4
0.271875	Clc1c(ncc(c1)C(=O)NC=2SC=C(N2)C=3SC(=CC3)CC)Nc4cc(F)c(F)cc4
0.271875	Clc1c(ncc(c1)C(=O)NC=2SC=C(N2)C=3SC(=CC3)CC)Nc4cc(F)c(F)cc4
0.271875	Clc1c(ncc(c1)C(=O)NC=2SC=C(N2)C=3SC(=CC3)CC)Nc4cc(F)c(F)cc4
0.271875	Clc1c(ncc(c1)C(=O)NC=2SC=C(N2)C=3SC(=CC3)CC)Nc4cc(F)c(F)cc4
0.271875	Clc1c(ncc(c1)C(=O)NC=2SC=C(N2)C=3SC(=CC3)CC)Nc4cc(F)c(F)cc4
0.271875	Clc1c(ncc(c1)C(=O)NC=2SC=C(N2)C=3SC(=CC3)CC)Nc4cc(F)c(F)cc4
0.271875	Clc1c(ncc(c1)C(=O)NC=2SC=C(N2)C=3SC(=CC3)CC)Nc4cc(F)c(F)cc4
0.271875	Clc1c(ncc(c1)C(=O)NC=2SC=C(N2)C=3SC(=CC3)CC)Nc4cc(F)c(F)cc4
0.271875	Clc1c(ncc(c1)C(=O)NC=2SC=C(N2)C=3SC(=CC3)CC)Nc4cc(F)c(F)cc4
0.271478	O=C(NCC(C(=O)N)Cc1ccc(OCC)cc1)c2cc(NC(=O)C=3OC=CC3)c(cc2)C
0.271478	O=C(NCC(C(=O)N)Cc1ccc(OCC)cc1)c2cc(NC(=O)C=3OC=CC3)c(cc2)C
0.271478	O=C(NCC(C(=O)N)Cc1ccc(OCC)cc1)c2cc(NC(=O)C=3OC=CC3)c(cc2)C
0.271478	O=C(NCC(C(=O)N)Cc1ccc(OCC)cc1)c2cc(NC(=O)C=3OC=CC3)c(cc2)C
0.271478	O=C(NCC(C(=O)N)Cc1ccc(OCC)cc1)c2cc(NC(=O)C=3OC=CC3)c(cc2)C
0.271478	O=C(NCC(C(=O)N)Cc1ccc(OCC)cc1)c2cc(NC(=O)C=3OC=CC3)c(cc2)C
0.271478	O=C(NCC(C(=O)N)Cc1ccc(OCC)cc1)c2cc(NC(=O)C=3OC=CC3)c(cc2)C
0.271478	O=C(NCC(C(=O)N)Cc1ccc(OCC)cc1)c2cc(NC(=O)C=3OC=CC3)c(cc2)C
0.271478	O=C(NCC(C(=O)N)Cc1ccc(OCC)cc1)c2cc(NC(=O)C=3OC=CC3)c(cc2)C
0.271478	O=C(NCC(C(=O)N)Cc1ccc(OCC)cc1)c2cc(NC(=O)C=3OC=CC3)c(cc2)C
0.271375	S1C(c2ccc(cc2)C(=O)Nc3cc(Oc4c(cccc4)C)ccc3)=CC=C1C=O
0.271375	S1C(c2ccc(cc2)C(=O)Nc3cc(Oc4c(cccc4)C)ccc3)=CC=C1C=O
0.271375	S1C(c2ccc(cc2)C(=O)Nc3cc(Oc4c(cccc4)C)ccc3)=CC=C1C=O
0.271375	S1C(c2ccc(cc2)C(=O)Nc3cc(Oc4c(cccc4)C)ccc3)=CC=C1C=O
0.271375	S1C(c2ccc(cc2)C(=O)Nc3cc(Oc4c(cccc4)C)ccc3)=CC=C1C=O
0.271375	S1C(c2ccc(cc2)C(=O)Nc3cc(Oc4c(cccc4)C)ccc3)=CC=C1C=O
0.271375	S1C(c2ccc(cc2)C(=O)Nc3cc(Oc4c(cccc4)C)ccc3)=CC=C1C=O
0.271375	S1C(c2ccc(cc2)C(=O)Nc3cc(Oc4c(cccc4)C)ccc3)=CC=C1C=O
0.271375	S1C(c2ccc(cc2)C(=O)Nc3cc(Oc4c(cccc4)C)ccc3)=CC=C1C=O
0.271375	S1C(c2ccc(cc2)C(=O)Nc3cc(Oc4c(cccc4)C)ccc3)=CC=C1C=O
0.270916	Brc1ccc(cc1)C(=O)Nc2cc(NC(=O)CCCCc3cc(Cl)c(Cl)cc3)ccc2
0.270916	Brc1ccc(cc1)C(=O)Nc2cc(NC(=O)CCCCc3cc(Cl)c(Cl)cc3)ccc2
0.270758	Clc1ccc(cc1)C2=NOC(=N2)CN3CCN(C(=O)c4cc(F)c(cc4)C)CC3
0.270758	Clc1ccc(cc1)C2=NOC(=N2)CN3CCN(C(=O)c4cc(F)c(cc4)C)CC3
0.270758	Clc1ccc(cc1)C2=NOC(=N2)CN3CCN(C(=O)c4cc(F)c(cc4)C)CC3
0.270758	Clc1ccc(cc1)C2=NOC(=N2)CN3CCN(C(=O)c4cc(F)c(cc4)C)CC3
0.270758	Clc1ccc(cc1)C2=NOC(=N2)CN3CCN(C(=O)c4cc(F)c(cc4)C)CC3
0.270758	Clc1ccc(cc1)C2=NOC(=N2)CN3CCN(C(=O)c4cc(F)c(cc4)C)CC3
0.270758	Clc1ccc(cc1)C2=NOC(=N2)CN3CCN(C(=O)c4cc(F)c(cc4)C)CC3
0.270758	Clc1ccc(cc1)C2=NOC(=N2)CN3CCN(C(=O)c4cc(F)c(cc4)C)CC3
0.270758	Clc1ccc(cc1)C2=NOC(=N2)CN3CCN(C(=O)c4cc(F)c(cc4)C)CC3
0.270758	Clc1ccc(cc1)C2=NOC(=N2)CN3CCN(C(=O)c4cc(F)c(cc4)C)CC3
0.270042	O=C(NCC)c1cc(c(NCc2ccccc2)cc1)C
0.270042	O=C(NCC)c1cc(c(NCc2ccccc2)cc1)C
0.270042	O=C(NCC)c1cc(c(NCc2ccccc2)cc1)C
0.270042	O=C(NCC)c1cc(c(NCc2ccccc2)cc1)C
0.270042	O=C(NCC)c1cc(c(NCc2ccccc2)cc1)C
0.270042	O=C(NCC)c1cc(c(NCc2ccccc2)cc1)C
0.270042	O=C(NCC)c1cc(c(NCc2ccccc2)cc1)C
0.270042	O=C(NCC)c1cc(c(NCc2ccccc2)cc1)C
0.270042	O=C(NCC)c1cc(c(NCc2ccccc2)cc1)C
0.270042	O=C(NCC)c1cc(c(NCc2ccccc2)cc1)C
0.269531	Brc1ccc(OCc2ccc(NC(=O)c3c(F)cc(c4ccc(cc4)C)cc3)cc2)cc1
0.269531	Brc1ccc(OCc2ccc(NC(=O)c3c(F)cc(c4ccc(cc4)C)cc3)cc2)cc1
0.269091	O=C(Nc1cc(ccc1)CN2CCN(C(=O)C)CC2)C=3N(N=CC3)CC#N
0.269091	O=C(Nc1cc(ccc1)CN2CCN(C(=O)C)CC2)C=3N(N=CC3)CC#N
0.269091	O=C(Nc1cc(ccc1)CN2CCN(C(=O)C)CC2)C=3N(N=CC3)CC#N
0.269091	O=C(Nc1cc(ccc1)CN2CCN(C(=O)C)CC2)C=3N(N=CC3)CC#N
0.269091	O=C(Nc1cc(ccc1)CN2CCN(C(=O)C)CC2)C=3N(N=CC3)CC#N
0.269091	O=C(Nc1cc(ccc1)CN2CCN(C(=O)C)CC2)C=3N(N=CC3)CC#N
0.269091	O=C(Nc1cc(ccc1)CN2CCN(C(=O)C)CC2)C=3N(N=CC3)CC#N
0.269091	O=C(Nc1cc(ccc1)CN2CCN(C(=O)C)CC2)C=3N(N=CC3)CC#N
0.269091	O=C(Nc1cc(ccc1)CN2CCN(C(=O)C)CC2)C=3N(N=CC3)CC#N
0.269091	O=C(Nc1cc(ccc1)CN2CCN(C(=O)C)CC2)C=3N(N=CC3)CC#N
0.268966	O=C(N1CCN(CC1)C)c2cc(NC(=O)c3c(O)ccc(NC(=O)c4cc(OC)cc(OC)c4)c3)c(OC)cc2
0.268966	O=C(N1CCN(CC1)C)c2cc(NC(=O)c3c(O)ccc(NC(=O)c4cc(OC)cc(OC)c4)c3)c(OC)cc2
0.268966	O=C(N1CCN(CC1)C)c2cc(NC(=O)c3c(O)ccc(NC(=O)c4cc(OC)cc(OC)c4)c3)c(OC)cc2
0.268966	O=C(N1CCN(CC1)C)c2cc(NC(=O)c3c(O)ccc(NC(=O)c4cc(OC)cc(OC)c4)c3)c(OC)cc2
0.268966	O=C(N1CCN(CC1)C)c2cc(NC(=O)c3c(O)ccc(NC(=O)c4cc(OC)cc(OC)c4)c3)c(OC)cc2
0.268966	O=C(N1CCN(CC1)C)c2cc(NC(=O)c3c(O)ccc(NC(=O)c4cc(OC)cc(OC)c4)c3)c(OC)cc2
0.268966	O=C(N1CCN(CC1)C)c2cc(NC(=O)c3c(O)ccc(NC(=O)c4cc(OC)cc(OC)c4)c3)c(OC)cc2
0.268966	O=C(N1CCN(CC1)C)c2cc(NC(=O)c3c(O)ccc(NC(=O)c4cc(OC)cc(OC)c4)c3)c(OC)cc2
0.268966	O=C(N1CCN(CC1)C)c2cc(NC(=O)c3c(O)ccc(NC(=O)c4cc(OC)cc(OC)c4)c3)c(OC)cc2
0.268966	O=C(N1CCN(CC1)C)c2cc(NC(=O)c3c(O)ccc(NC(=O)c4cc(OC)cc(OC)c4)c3)c(OC)cc2
0.268852	S(=O)(=O)(N(CC)CC)c1cc(NC(=S)N(CC2=NC(c3ccccc3)=CN2)C)c(cc1)C
0.268852	S(=O)(=O)(N(CC)CC)c1cc(NC(=S)N(CC2=NC(c3ccccc3)=CN2)C)c(cc1)C
0.268852	S(=O)(=O)(N(CC)CC)c1cc(NC(=S)N(CC2=NC(c3ccccc3)=CN2)C)c(cc1)C
0.268852	S(=O)(=O)(N(CC)CC)c1cc(NC(=S)N(CC2=NC(c3ccccc3)=CN2)C)c(cc1)C
0.268852	S(=O)(=O)(N(CC)CC)c1cc(NC(=S)N(CC2=NC(c3ccccc3)=CN2)C)c(cc1)C
0.268657	Clc1cc(NC(=O)N(Cc2ccncc2)CCN3CCOCC3)c(cc1)C
0.268657	Clc1cc(NC(=O)N(Cc2ccncc2)CCN3CCOCC3)c(cc1)C
0.268657	Clc1cc(NC(=O)N(Cc2ccncc2)CCN3CCOCC3)c(cc1)C
0.268657	Clc1cc(NC(=O)N(Cc2ccncc2)CCN3CCOCC3)c(cc1)C
0.268657	Clc1cc(NC(=O)N(Cc2ccncc2)CCN3CCOCC3)c(cc1)C
0.268657	Clc1cc(NC(=O)N(Cc2ccncc2)CCN3CCOCC3)c(cc1)C
0.268657	Clc1cc(NC(=O)N(Cc2ccncc2)CCN3CCOCC3)c(cc1)C
0.268657	Clc1cc(NC(=O)N(Cc2ccncc2)CCN3CCOCC3)c(cc1)C
0.268657	Clc1cc(NC(=O)N(Cc2ccncc2)CCN3CCOCC3)c(cc1)C
0.268657	Clc1cc(NC(=O)N(Cc2ccncc2)CCN3CCOCC3)c(cc1)C
0.268519	Clc1c(NC(=O)C=2SC=CC2)cc(cc1)C(=O)NC3C(CN(Cc4ncccc4)CC3)C
0.268519	Clc1c(NC(=O)C=2SC=CC2)cc(cc1)C(=O)NC3C(CN(Cc4ncccc4)CC3)C
0.268519	Clc1c(NC(=O)C=2SC=CC2)cc(cc1)C(=O)NC3C(CN(Cc4ncccc4)CC3)C
0.268519	Clc1c(NC(=O)C=2SC=CC2)cc(cc1)C(=O)NC3C(CN(Cc4ncccc4)CC3)C
0.268519	Clc1c(NC(=O)C=2SC=CC2)cc(cc1)C(=O)NC3C(CN(Cc4ncccc4)CC3)C
0.268519	Clc1c(NC(=O)C=2SC=CC2)cc(cc1)C(=O)NC3C(CN(Cc4ncccc4)CC3)C
0.268519	Clc1c(NC(=O)C=2SC=CC2)cc(cc1)C(=O)NC3C(CN(Cc4ncccc4)CC3)C
0.268519	Clc1c(NC(=O)C=2SC=CC2)cc(cc1)C(=O)NC3C(CN(Cc4ncccc4)CC3)C
0.268437	Fc1c(OC(F)F)ccc(NC(=O)c2c3c(nc(c4cnccc4)c2)ccc(c3)C)c1
0.267913	O=C(NC(=O)c1cc(NC(=O)c2c3c(nc(c4cnccc4)c2)ccc(c3)C)ccc1)N
0.267913	O=C(NC(=O)c1cc(NC(=O)c2c3c(nc(c4cnccc4)c2)ccc(c3)C)ccc1)N
0.267658	Brc1c(cc(Cl)c(c1)C(=O)Nc2cc(c(c3ccncc3)cc2)C)C
0.267658	Brc1c(cc(Cl)c(c1)C(=O)Nc2cc(c(c3ccncc3)cc2)C)C
0.267658	Brc1c(cc(Cl)c(c1)C(=O)Nc2cc(c(c3ccncc3)cc2)C)C
0.267658	Brc1c(cc(Cl)c(c1)C(=O)Nc2cc(c(c3ccncc3)cc2)C)C
0.267658	Brc1c(cc(Cl)c(c1)C(=O)Nc2cc(c(c3ccncc3)cc2)C)C
0.267658	Brc1c(cc(Cl)c(c1)C(=O)Nc2cc(c(c3ccncc3)cc2)C)C
0.267658	Brc1c(cc(Cl)c(c1)C(=O)Nc2cc(c(c3ccncc3)cc2)C)C
0.267658	Brc1c(cc(Cl)c(c1)C(=O)Nc2cc(c(c3ccncc3)cc2)C)C
0.267658	Brc1c(cc(Cl)c(c1)C(=O)Nc2cc(c(c3ccncc3)cc2)C)C
0.267658	Brc1c(cc(Cl)c(c1)C(=O)Nc2cc(c(c3ccncc3)cc2)C)C
0.267361	FC(F)(F)c1c(OCC(F)F)ccc(NC(=O)c2cnnc(c3ccccc3)c2)c1
0.267361	FC(F)(F)c1c(OCC(F)F)ccc(NC(=O)c2cnnc(c3ccccc3)c2)c1
0.267361	FC(F)(F)c1c(OCC(F)F)ccc(NC(=O)c2cnnc(c3ccccc3)c2)c1
0.267361	FC(F)(F)c1c(OCC(F)F)ccc(NC(=O)c2cnnc(c3ccccc3)c2)c1
0.267361	FC(F)(F)c1c(OCC(F)F)ccc(NC(=O)c2cnnc(c3ccccc3)c2)c1
0.267361	FC(F)(F)c1c(OCC(F)F)ccc(NC(=O)c2cnnc(c3ccccc3)c2)c1
0.267361	FC(F)(F)c1c(OCC(F)F)ccc(NC(=O)c2cnnc(c3ccccc3)c2)c1
0.267361	FC(F)(F)c1c(OCC(F)F)ccc(NC(=O)c2cnnc(c3ccccc3)c2)c1
0.267361	FC(F)(F)c1c(OCC(F)F)ccc(NC(=O)c2cnnc(c3ccccc3)c2)c1
0.267361	FC(F)(F)c1c(OCC(F)F)ccc(NC(=O)c2cnnc(c3ccccc3)c2)c1
0.267327	Fc1ccc(cc1)C=2N(C(C(=O)Nc3cc(c(cc3)C)C=4OC=C(N4)C)=CC2)C
0.267327	Fc1ccc(cc1)C=2N(C(C(=O)Nc3cc(c(cc3)C)C=4OC=C(N4)C)=CC2)C
0.267327	Fc1ccc(cc1)C=2N(C(C(=O)Nc3cc(c(cc3)C)C=4OC=C(N4)C)=CC2)C
0.267327	Fc1ccc(cc1)C=2N(C(C(=O)Nc3cc(c(cc3)C)C=4OC=C(N4)C)=CC2)C
0.267327	Fc1ccc(cc1)C=2N(C(C(=O)Nc3cc(c(cc3)C)C=4OC=C(N4)C)=CC2)C
0.267327	Fc1ccc(cc1)C=2N(C(C(=O)Nc3cc(c(cc3)C)C=4OC=C(N4)C)=CC2)C
0.267327	Fc1ccc(cc1)C=2N(C(C(=O)Nc3cc(c(cc3)C)C=4OC=C(N4)C)=CC2)C
0.267327	Fc1ccc(cc1)C=2N(C(C(=O)Nc3cc(c(cc3)C)C=4OC=C(N4)C)=CC2)C
0.267327	Fc1ccc(cc1)C=2N(C(C(=O)Nc3cc(c(cc3)C)C=4OC=C(N4)C)=CC2)C
0.267327	Fc1ccc(cc1)C=2N(C(C(=O)Nc3cc(c(cc3)C)C=4OC=C(N4)C)=CC2)C
0.267148	O=C(NCc1nc(ncc1)c2ncccc2)c3c(O)cc(cc3)C
0.267148	O=C(NCc1nc(ncc1)c2ncccc2)c3c(O)cc(cc3)C
0.267148	O=C(NCc1nc(ncc1)c2ncccc2)c3c(O)cc(cc3)C
0.267148	O=C(NCc1nc(ncc1)c2ncccc2)c3c(O)cc(cc3)C
0.267148	O=C(NCc1nc(ncc1)c2ncccc2)c3c(O)cc(cc3)C
0.267148	O=C(NCc1nc(ncc1)c2ncccc2)c3c(O)cc(cc3)C
0.267148	O=C(NCc1nc(ncc1)c2ncccc2)c3c(O)cc(cc3)C
0.267148	O=C(NCc1nc(ncc1)c2ncccc2)c3c(O)cc(cc3)C
0.267148	O=C(NCc1nc(ncc1)c2ncccc2)c3c(O)cc(cc3)C
0.267148	O=C(NCc1nc(ncc1)c2ncccc2)c3c(O)cc(cc3)C
0.267123	O=C(N(Cc1ccncc1)CCN2CCOCC2)Nc3c(cc(OCc4cnccc4)cc3)C
0.267123	O=C(N(Cc1ccncc1)CCN2CCOCC2)Nc3c(cc(OCc4cnccc4)cc3)C
0.267123	O=C(N(Cc1ccncc1)CCN2CCOCC2)Nc3c(cc(OCc4cnccc4)cc3)C
0.267123	O=C(N(Cc1ccncc1)CCN2CCOCC2)Nc3c(cc(OCc4cnccc4)cc3)C
0.267123	O=C(N(Cc1ccncc1)CCN2CCOCC2)Nc3c(cc(OCc4cnccc4)cc3)C
0.267123	O=C(N(Cc1ccncc1)CCN2CCOCC2)Nc3c(cc(OCc4cnccc4)cc3)C
0.267123	O=C(N(Cc1ccncc1)CCN2CCOCC2)Nc3c(cc(OCc4cnccc4)cc3)C
0.267123	O=C(N(Cc1ccncc1)CCN2CCOCC2)Nc3c(cc(OCc4cnccc4)cc3)C
0.267123	O=C(N(Cc1ccncc1)CCN2CCOCC2)Nc3c(cc(OCc4cnccc4)cc3)C
0.267123	O=C(N(Cc1ccncc1)CCN2CCOCC2)Nc3c(cc(OCc4cnccc4)cc3)C
0.266968	O=C(Nc1cc(NC(=O)C)c(cc1)C)C=O
0.266917	O=C(Oc1ccc(cc1)C(=O)COC(=O)c2cc(Nc3nc(ccn3)C)ccc2)c4ccccc4
0.266917	O=C(Oc1ccc(cc1)C(=O)COC(=O)c2cc(Nc3nc(ccn3)C)ccc2)c4ccccc4
0.266917	O=C(Oc1ccc(cc1)C(=O)COC(=O)c2cc(Nc3nc(ccn3)C)ccc2)c4ccccc4
0.266917	O=C(Oc1ccc(cc1)C(=O)COC(=O)c2cc(Nc3nc(ccn3)C)ccc2)c4ccccc4
0.266917	O=C(Oc1ccc(cc1)C(=O)COC(=O)c2cc(Nc3nc(ccn3)C)ccc2)c4ccccc4
0.266917	O=C(Oc1ccc(cc1)C(=O)COC(=O)c2cc(Nc3nc(ccn3)C)ccc2)c4ccccc4
0.266917	O=C(Oc1ccc(cc1)C(=O)COC(=O)c2cc(Nc3nc(ccn3)C)ccc2)c4ccccc4
0.266917	O=C(Oc1ccc(cc1)C(=O)COC(=O)c2cc(Nc3nc(ccn3)C)ccc2)c4ccccc4
0.266917	O=C(Oc1ccc(cc1)C(=O)COC(=O)c2cc(Nc3nc(ccn3)C)ccc2)c4ccccc4
0.266917	O=C(Oc1ccc(cc1)C(=O)COC(=O)c2cc(Nc3nc(ccn3)C)ccc2)c4ccccc4
0.266904	S1(=O)(=O)N(c2cc(NC(=O)c3ccc(c4ccncc4)cc3)c(O)cc2)CCC1
0.266904	S1(=O)(=O)N(c2cc(NC(=O)c3ccc(c4ccncc4)cc3)c(O)cc2)CCC1
0.266904	S1(=O)(=O)N(c2cc(NC(=O)c3ccc(c4ccncc4)cc3)c(O)cc2)CCC1
0.266904	S1(=O)(=O)N(c2cc(NC(=O)c3ccc(c4ccncc4)cc3)c(O)cc2)CCC1
0.266447	Clc1cc(ccc1)COc2c(ccc(NC(=O)c3ccc(S(=O)(=O)Nc4c(c(ccc4)C)C)cc3)c2)C
0.266447	Clc1cc(ccc1)COc2c(ccc(NC(=O)c3ccc(S(=O)(=O)Nc4c(c(ccc4)C)C)cc3)c2)C
0.266447	Clc1cc(ccc1)COc2c(ccc(NC(=O)c3ccc(S(=O)(=O)Nc4c(c(ccc4)C)C)cc3)c2)C
0.266447	Clc1cc(ccc1)COc2c(ccc(NC(=O)c3ccc(S(=O)(=O)Nc4c(c(ccc4)C)C)cc3)c2)C
0.266447	Clc1cc(ccc1)COc2c(ccc(NC(=O)c3ccc(S(=O)(=O)Nc4c(c(ccc4)C)C)cc3)c2)C
0.266447	Clc1cc(ccc1)COc2c(ccc(NC(=O)c3ccc(S(=O)(=O)Nc4c(c(ccc4)C)C)cc3)c2)C
0.266447	Clc1cc(ccc1)COc2c(ccc(NC(=O)c3ccc(S(=O)(=O)Nc4c(c(ccc4)C)C)cc3)c2)C
0.266447	Clc1cc(ccc1)COc2c(ccc(NC(=O)c3ccc(S(=O)(=O)Nc4c(c(ccc4)C)C)cc3)c2)C
0.266447	Clc1cc(ccc1)COc2c(ccc(NC(=O)c3ccc(S(=O)(=O)Nc4c(c(ccc4)C)C)cc3)c2)C
0.266447	Clc1cc(ccc1)COc2c(ccc(NC(=O)c3ccc(S(=O)(=O)Nc4c(c(ccc4)C)C)cc3)c2)C
0.266026	Ic1c(cccc1)C(=O)Nc2cc(NC(=O)C(=O)N(Cc3cnccc3)CCc4ccccc4)c(F)cc2
0.266026	Ic1c(cccc1)C(=O)Nc2cc(NC(=O)C(=O)N(Cc3cnccc3)CCc4ccccc4)c(F)cc2
0.266026	Ic1c(cccc1)C(=O)Nc2cc(NC(=O)C(=O)N(Cc3cnccc3)CCc4ccccc4)c(F)cc2
0.266026	Ic1c(cccc1)C(=O)Nc2cc(NC(=O)C(=O)N(Cc3cnccc3)CCc4ccccc4)c(F)cc2
0.266026	Ic1c(cccc1)C(=O)Nc2cc(NC(=O)C(=O)N(Cc3cnccc3)CCc4ccccc4)c(F)cc2
0.266026	Ic1c(cccc1)C(=O)Nc2cc(NC(=O)C(=O)N(Cc3cnccc3)CCc4ccccc4)c(F)cc2
0.266026	Ic1c(cccc1)C(=O)Nc2cc(NC(=O)C(=O)N(Cc3cnccc3)CCc4ccccc4)c(F)cc2
0.266026	Ic1c(cccc1)C(=O)Nc2cc(NC(=O)C(=O)N(Cc3cnccc3)CCc4ccccc4)c(F)cc2
0.266026	Ic1c(cccc1)C(=O)Nc2cc(NC(=O)C(=O)N(Cc3cnccc3)CCc4ccccc4)c(F)cc2
0.266026	Ic1c(cccc1)C(=O)Nc2cc(NC(=O)C(=O)N(Cc3cnccc3)CCc4ccccc4)c(F)cc2
0.265734	O=C(Nc1c(OC)cccc1)c2ccc(NC(=O)C=3ON=C(c4cc(C#N)ccc4)C3)cc2
0.265734	O=C(Nc1c(OC)cccc1)c2ccc(NC(=O)C=3ON=C(c4cc(C#N)ccc4)C3)cc2
0.265734	O=C(Nc1c(OC)cccc1)c2ccc(NC(=O)C=3ON=C(c4cc(C#N)ccc4)C3)cc2
0.265734	O=C(Nc1c(OC)cccc1)c2ccc(NC(=O)C=3ON=C(c4cc(C#N)ccc4)C3)cc2
0.265734	O=C(Nc1c(OC)cccc1)c2ccc(NC(=O)C=3ON=C(c4cc(C#N)ccc4)C3)cc2
0.265734	O=C(Nc1c(OC)cccc1)c2ccc(NC(=O)C=3ON=C(c4cc(C#N)ccc4)C3)cc2
0.265734	O=C(Nc1c(OC)cccc1)c2ccc(NC(=O)C=3ON=C(c4cc(C#N)ccc4)C3)cc2
0.265734	O=C(Nc1c(OC)cccc1)c2ccc(NC(=O)C=3ON=C(c4cc(C#N)ccc4)C3)cc2
0.265734	O=C(Nc1c(OC)cccc1)c2ccc(NC(=O)C=3ON=C(c4cc(C#N)ccc4)C3)cc2
0.265734	O=C(Nc1c(OC)cccc1)c2ccc(NC(=O)C=3ON=C(c4cc(C#N)ccc4)C3)cc2
0.265683	Brc1ccc(cc1)C(=O)Nc2c(ccc(c2)C(=O)NC(C(=O)O)(C3CC3)C4CC4)C
0.265683	Brc1ccc(cc1)C(=O)Nc2c(ccc(c2)C(=O)NC(C(=O)O)(C3CC3)C4CC4)C
0.265625	Brc1c(ccc(c1)CNCc2nc(ncc2)c3ncccc3)C
0.265625	Brc1c(ccc(c1)CNCc2nc(ncc2)c3ncccc3)C
0.265625	Brc1c(ccc(c1)CNCc2nc(ncc2)c3ncccc3)C
0.265625	Brc1c(ccc(c1)CNCc2nc(ncc2)c3ncccc3)C
0.265625	Brc1c(ccc(c1)CNCc2nc(ncc2)c3ncccc3)C
0.265625	Brc1c(ccc(c1)CNCc2nc(ncc2)c3ncccc3)C
0.265625	Brc1c(ccc(c1)CNCc2nc(ncc2)c3ncccc3)C
0.265625	Brc1c(ccc(c1)CNCc2nc(ncc2)c3ncccc3)C
0.265625	Brc1c(ccc(c1)CNCc2nc(ncc2)c3ncccc3)C
0.265625	Brc1c(ccc(c1)CNCc2nc(ncc2)c3ncccc3)C
0.265625	Brc1cc(NC(=O)OC(C)(C)C)c(cc1)C(=O)Nc2cc(NC(=O)c3ccc(Br)cc3)ccc2
0.265625	Brc1cc(NC(=O)OC(C)(C)C)c(cc1)C(=O)Nc2cc(NC(=O)c3ccc(Br)cc3)ccc2
0.265625	Brc1cc(NC(=O)OC(C)(C)C)c(cc1)C(=O)Nc2cc(NC(=O)c3ccc(Br)cc3)ccc2
0.265625	Brc1cc(NC(=O)OC(C)(C)C)c(cc1)C(=O)Nc2cc(NC(=O)c3ccc(Br)cc3)ccc2
0.265625	Brc1cc(NC(=O)OC(C)(C)C)c(cc1)C(=O)Nc2cc(NC(=O)c3ccc(Br)cc3)ccc2
0.265625	Brc1cc(NC(=O)OC(C)(C)C)c(cc1)C(=O)Nc2cc(NC(=O)c3ccc(Br)cc3)ccc2
0.265625	Brc1cc(NC(=O)OC(C)(C)C)c(cc1)C(=O)Nc2cc(NC(=O)c3ccc(Br)cc3)ccc2
0.265625	Brc1cc(NC(=O)OC(C)(C)C)c(cc1)C(=O)Nc2cc(NC(=O)c3ccc(Br)cc3)ccc2
0.265625	Brc1cc(NC(=O)OC(C)(C)C)c(cc1)C(=O)Nc2cc(NC(=O)c3ccc(Br)cc3)ccc2
0.265625	Brc1cc(NC(=O)OC(C)(C)C)c(cc1)C(=O)Nc2cc(NC(=O)c3ccc(Br)cc3)ccc2
0.265625	Brc1ccc(cc1)C(=O)Nc2cc(NC(=O)c3cc4c5c(cccc5)Cc4cc3)ccc2
0.265625	Brc1ccc(cc1)C(=O)Nc2cc(NC(=O)c3cc4c5c(cccc5)Cc4cc3)ccc2
0.265625	Brc1ccc(cc1)C(=O)Nc2cc(NC(=O)c3cc4c5c(cccc5)Cc4cc3)ccc2
0.265625	Brc1ccc(cc1)C(=O)Nc2cc(NC(=O)c3cc4c5c(cccc5)Cc4cc3)ccc2
0.265625	Brc1ccc(cc1)C(=O)Nc2cc(NC(=O)c3cc4c5c(cccc5)Cc4cc3)ccc2
0.265625	Brc1ccc(cc1)C(=O)Nc2cc(NC(=O)c3cc4c5c(cccc5)Cc4cc3)ccc2
0.265625	Brc1ccc(cc1)C(=O)Nc2cc(NC(=O)c3cc4c5c(cccc5)Cc4cc3)ccc2
0.265625	Brc1ccc(cc1)C(=O)Nc2cc(NC(=O)c3cc4c5c(cccc5)Cc4cc3)ccc2
0.265625	Brc1ccc(cc1)C(=O)Nc2cc(NC(=O)c3cc4c5c(cccc5)Cc4cc3)ccc2
0.265625	Brc1ccc(cc1)C(=O)Nc2cc(NC(=O)c3cc4c5c(cccc5)Cc4cc3)ccc2
0.265517	FC(F)(F)C1(F)CCN(C(=O)c2cc(NC(=O)C=3OC=CC3)c(cc2)C)CC1
0.265517	FC(F)(F)C1(F)CCN(C(=O)c2cc(NC(=O)C=3OC=CC3)c(cc2)C)CC1
0.265517	FC(F)(F)C1(F)CCN(C(=O)c2cc(NC(=O)C=3OC=CC3)c(cc2)C)CC1
0.265517	FC(F)(F)C1(F)CCN(C(=O)c2cc(NC(=O)C=3OC=CC3)c(cc2)C)CC1
0.265517	FC(F)(F)C1(F)CCN(C(=O)c2cc(NC(=O)C=3OC=CC3)c(cc2)C)CC1
0.265517	FC(F)(F)C1(F)CCN(C(=O)c2cc(NC(=O)C=3OC=CC3)c(cc2)C)CC1
0.265517	FC(F)(F)C1(F)CCN(C(=O)c2cc(NC(=O)C=3OC=CC3)c(cc2)C)CC1
0.265517	FC(F)(F)C1(F)CCN(C(=O)c2cc(NC(=O)C=3OC=CC3)c(cc2)C)CC1
0.265517	FC(F)(F)C1(F)CCN(C(=O)c2cc(NC(=O)C=3OC=CC3)c(cc2)C)CC1
0.265517	FC(F)(F)C1(F)CCN(C(=O)c2cc(NC(=O)C=3OC=CC3)c(cc2)C)CC1
0.26506	S1CCN(C(=O)c2cc(NC(=O)C=O)c(cc2)C)CC1
0.26506	S1CCN(C(=O)c2cc(NC(=O)C=O)c(cc2)C)CC1
0.26506	S1CCN(C(=O)c2cc(NC(=O)C=O)c(cc2)C)CC1
0.26506	S1CCN(C(=O)c2cc(NC(=O)C=O)c(cc2)C)CC1
0.26506	S1CCN(C(=O)c2cc(NC(=O)C=O)c(cc2)C)CC1
0.26506	S1CCN(C(=O)c2cc(NC(=O)C=O)c(cc2)C)CC1
0.264798	Brc1c2N=C(Sc2c(cc1)C(=O)Nc3c(ccc(c4cncc(F)c4)c3)C)N
0.264798	Brc1c2N=C(Sc2c(cc1)C(=O)Nc3c(ccc(c4cncc(F)c4)c3)C)N
0.264798	Brc1c2N=C(Sc2c(cc1)C(=O)Nc3c(ccc(c4cncc(F)c4)c3)C)N
0.264798	Brc1c2N=C(Sc2c(cc1)C(=O)Nc3c(ccc(c4cncc(F)c4)c3)C)N
0.264798	Brc1c2N=C(Sc2c(cc1)C(=O)Nc3c(ccc(c4cncc(F)c4)c3)C)N
0.264798	Brc1c2N=C(Sc2c(cc1)C(=O)Nc3c(ccc(c4cncc(F)c4)c3)C)N
0.264798	Brc1c2N=C(Sc2c(cc1)C(=O)Nc3c(ccc(c4cncc(F)c4)c3)C)N
0.264798	Brc1c2N=C(Sc2c(cc1)C(=O)Nc3c(ccc(c4cncc(F)c4)c3)C)N
0.264798	Brc1c2N=C(Sc2c(cc1)C(=O)Nc3c(ccc(c4cncc(F)c4)c3)C)N
0.264798	Brc1c2N=C(Sc2c(cc1)C(=O)Nc3c(ccc(c4cncc(F)c4)c3)C)N
0.264286	O=C(Nc1cc(NC(=O)C)c(cc1)C)C(=O)NC2CC3N(C(C2)CC3)Cc4ccccc4
0.264286	O=C(Nc1cc(NC(=O)C)c(cc1)C)C(=O)NC2CC3N(C(C2)CC3)Cc4ccccc4
0.264286	O=C(Nc1cc(NC(=O)C)c(cc1)C)C(=O)NC2CC3N(C(C2)CC3)Cc4ccccc4
0.264286	O=C(Nc1cc(NC(=O)C)c(cc1)C)C(=O)NC2CC3N(C(C2)CC3)Cc4ccccc4
0.264286	O=C(Nc1cc(NC(=O)C)c(cc1)C)C(=O)NC2CC3N(C(C2)CC3)Cc4ccccc4
0.264286	O=C(Nc1cc(NC(=O)C)c(cc1)C)C(=O)NC2CC3N(C(C2)CC3)Cc4ccccc4
0.264286	O=C(Nc1cc(NC(=O)C)c(cc1)C)C(=O)NC2CC3N(C(C2)CC3)Cc4ccccc4
0.264286	O=C(Nc1cc(NC(=O)C)c(cc1)C)C(=O)NC2CC3N(C(C2)CC3)Cc4ccccc4
0.264286	O=C(Nc1cc(NC(=O)C)c(cc1)C)C(=O)NC2CC3N(C(C2)CC3)Cc4ccccc4
0.264286	O=C(Nc1cc(NC(=O)C)c(cc1)C)C(=O)NC2CC3N(C(C2)CC3)Cc4ccccc4
0.264151	Fc1c(cccc1)CN2CCC(NC(=O)c3ccc(c4cc(ccc4)CN)cc3)CC2
0.263889	FC(F)(F)C(F)(c1cc(c(NC(=O)c2cnc(Oc3ccc(Oc4ccccc4)cc3)cc2)cc1)C)C(F)(F)F
0.263804	Clc1c(S(=O)(=O)N2CCN(c3ccc(F)cc3)CC2)cc(cc1)C(=O)Nc4cc(ccc4)C5=NC(=NN5)C6CC6
0.263804	Clc1c(S(=O)(=O)N2CCN(c3ccc(F)cc3)CC2)cc(cc1)C(=O)Nc4cc(ccc4)C5=NC(=NN5)C6CC6
0.263804	Clc1c(S(=O)(=O)N2CCN(c3ccc(F)cc3)CC2)cc(cc1)C(=O)Nc4cc(ccc4)C5=NC(=NN5)C6CC6
0.263804	Clc1c(S(=O)(=O)N2CCN(c3ccc(F)cc3)CC2)cc(cc1)C(=O)Nc4cc(ccc4)C5=NC(=NN5)C6CC6
0.263804	Clc1c(S(=O)(=O)N2CCN(c3ccc(F)cc3)CC2)cc(cc1)C(=O)Nc4cc(ccc4)C5=NC(=NN5)C6CC6
0.263804	Clc1c(S(=O)(=O)N2CCN(c3ccc(F)cc3)CC2)cc(cc1)C(=O)Nc4cc(ccc4)C5=NC(=NN5)C6CC6
0.263804	Clc1c(S(=O)(=O)N2CCN(c3ccc(F)cc3)CC2)cc(cc1)C(=O)Nc4cc(ccc4)C5=NC(=NN5)C6CC6
0.263804	Clc1c(S(=O)(=O)N2CCN(c3ccc(F)cc3)CC2)cc(cc1)C(=O)Nc4cc(ccc4)C5=NC(=NN5)C6CC6
0.263804	Clc1c(S(=O)(=O)N2CCN(c3ccc(F)cc3)CC2)cc(cc1)C(=O)Nc4cc(ccc4)C5=NC(=NN5)C6CC6
0.263804	Clc1c(S(=O)(=O)N2CCN(c3ccc(F)cc3)CC2)cc(cc1)C(=O)Nc4cc(ccc4)C5=NC(=NN5)C6CC6
0.263736	O=C(Nc1ccccc1)c2cc(ccc2)C=3ON=C(N3)C4CN(CC4)C
0.263736	O=C(Nc1ccccc1)c2cc(ccc2)C=3ON=C(N3)C4CN(CC4)C
0.263736	O=C(Nc1ccccc1)c2cc(ccc2)C=3ON=C(N3)C4CN(CC4)C
0.263736	O=C(Nc1ccccc1)c2cc(ccc2)C=3ON=C(N3)C4CN(CC4)C
0.263736	O=C(Nc1ccccc1)c2cc(ccc2)C=3ON=C(N3)C4CN(CC4)C
0.263736	O=C(Nc1ccccc1)c2cc(ccc2)C=3ON=C(N3)C4CN(CC4)C
0.263736	O=C(Nc1ccccc1)c2cc(ccc2)C=3ON=C(N3)C4CN(CC4)C
0.263736	O=C(Nc1ccccc1)c2cc(ccc2)C=3ON=C(N3)C4CN(CC4)C
0.263736	O=C(Nc1ccccc1)c2cc(ccc2)C=3ON=C(N3)C4CN(CC4)C
0.263736	O=C(Nc1ccccc1)c2cc(ccc2)C=3ON=C(N3)C4CN(CC4)C
0.263736	O=C(N1CCC(C2CCNCCC2)CC1)Nc3c(ccc(c3)C(=O)NC4CC4)C
0.263736	O=C(N1CCC(C2CCNCCC2)CC1)Nc3c(ccc(c3)C(=O)NC4CC4)C
0.263736	O=C(N1CCC(C2CCNCCC2)CC1)Nc3c(ccc(c3)C(=O)NC4CC4)C
0.263736	O=C(N1CCC(C2CCNCCC2)CC1)Nc3c(ccc(c3)C(=O)NC4CC4)C
0.263736	O=C(N1CCC(C2CCNCCC2)CC1)Nc3c(ccc(c3)C(=O)NC4CC4)C
0.263566	Brc1cc(NC(=S)NNC(=O)c2cnc(c3ncccc3)cc2)ccc1
0.263566	Brc1cc(NC(=S)NNC(=O)c2cnc(c3ncccc3)cc2)ccc1
0.263566	Brc1cc(NC(=S)NNC(=O)c2cnc(c3ncccc3)cc2)ccc1
0.263566	Brc1cc(NC(=S)NNC(=O)c2cnc(c3ncccc3)cc2)ccc1
0.263566	Brc1cc(NC(=S)NNC(=O)c2cnc(c3ncccc3)cc2)ccc1
0.263566	Brc1cc(NC(=S)NNC(=O)c2cnc(c3ncccc3)cc2)ccc1
0.263566	Brc1cc(NC(=S)NNC(=O)c2cnc(c3ncccc3)cc2)ccc1
0.263566	Brc1cc(NC(=S)NNC(=O)c2cnc(c3ncccc3)cc2)ccc1
0.263566	Brc1cc(NC(=S)NNC(=O)c2cnc(c3ncccc3)cc2)ccc1
0.263566	Brc1cc(NC(=S)NNC(=O)c2cnc(c3ncccc3)cc2)ccc1
0.263158	O=C(Nc1c(ccc(c1)C(=O)C)C)C=O
0.262948	O=C(Nc1c(ccc(c1)C=2ON=C(N2)C)C)C=O
0.262948	O=C(Nc1c(ccc(c1)C=2ON=C(N2)C)C)C=O
0.262948	O=C(Nc1c(ccc(c1)C=2ON=C(N2)C)C)C=O
0.262821	Brc1ccc(c2nc(ncc2)NC(=O)C3=CN(C(=O)C=C3)CC=4N=C(SC4)C(C)C)cc1
0.262821	Brc1ccc(c2nc(ncc2)NC(=O)C3=CN(C(=O)C=C3)CC=4N=C(SC4)C(C)C)cc1
0.262821	Brc1ccc(c2nc(ncc2)NC(=O)C3=CN(C(=O)C=C3)CC=4N=C(SC4)C(C)C)cc1
0.262821	Fc1ccc(N2N=NC(C(=O)Nc3c(OC)ccc(c3)CN4CCN(CC4)C)=C2C)cc1
0.262821	Fc1ccc(N2N=NC(C(=O)Nc3c(OC)ccc(c3)CN4CCN(CC4)C)=C2C)cc1
0.262821	Fc1ccc(N2N=NC(C(=O)Nc3c(OC)ccc(c3)CN4CCN(CC4)C)=C2C)cc1
0.262821	Fc1ccc(N2N=NC(C(=O)Nc3c(OC)ccc(c3)CN4CCN(CC4)C)=C2C)cc1
0.262821	Fc1ccc(N2N=NC(C(=O)Nc3c(OC)ccc(c3)CN4CCN(CC4)C)=C2C)cc1
0.262821	Fc1ccc(N2N=NC(C(=O)Nc3c(OC)ccc(c3)CN4CCN(CC4)C)=C2C)cc1
0.262821	Fc1ccc(N2N=NC(C(=O)Nc3c(OC)ccc(c3)CN4CCN(CC4)C)=C2C)cc1
0.262821	Fc1ccc(N2N=NC(C(=O)Nc3c(OC)ccc(c3)CN4CCN(CC4)C)=C2C)cc1
0.262821	Fc1ccc(N2N=NC(C(=O)Nc3c(OC)ccc(c3)CN4CCN(CC4)C)=C2C)cc1
0.262821	Fc1ccc(N2N=NC(C(=O)Nc3c(OC)ccc(c3)CN4CCN(CC4)C)=C2C)cc1
0.262799	S1C(=NC(c2cc(NC(=O)NCc3c(cccc3)CN4CC(O)CC4)ccc2)=C1)C
0.262799	S1C(=NC(c2cc(NC(=O)NCc3c(cccc3)CN4CC(O)CC4)ccc2)=C1)C
0.262799	S1C(=NC(c2cc(NC(=O)NCc3c(cccc3)CN4CC(O)CC4)ccc2)=C1)C
0.262799	S1C(=NC(c2cc(NC(=O)NCc3c(cccc3)CN4CC(O)CC4)ccc2)=C1)C
0.262799	S1C(=NC(c2cc(NC(=O)NCc3c(cccc3)CN4CC(O)CC4)ccc2)=C1)C
0.262799	S1C(=NC(c2cc(NC(=O)NCc3c(cccc3)CN4CC(O)CC4)ccc2)=C1)C
0.262799	S1C(=NC(c2cc(NC(=O)NCc3c(cccc3)CN4CC(O)CC4)ccc2)=C1)C
0.262799	S1C(=NC(c2cc(NC(=O)NCc3c(cccc3)CN4CC(O)CC4)ccc2)=C1)C
0.262799	S1C(=NC(c2cc(NC(=O)NCc3c(cccc3)CN4CC(O)CC4)ccc2)=C1)C
0.262799	S1C(=NC(c2cc(NC(=O)NCc3c(cccc3)CN4CC(O)CC4)ccc2)=C1)C
0.262626	Clc1c(F)ccc(NS(=O)(=O)c2ccc(NC(=O)c3nc(ncc3)N4CCCCC4)cc2)c1
0.262626	Clc1c(F)ccc(NS(=O)(=O)c2ccc(NC(=O)c3nc(ncc3)N4CCCCC4)cc2)c1
0.26259	Brc1c(cc(OC)c(OC)c1)C(=O)Nc2cc(ccc2)CN3CCN(C(=O)C)CC3
0.26259	Brc1c(cc(OC)c(OC)c1)C(=O)Nc2cc(ccc2)CN3CCN(C(=O)C)CC3
0.26259	Brc1c(cc(OC)c(OC)c1)C(=O)Nc2cc(ccc2)CN3CCN(C(=O)C)CC3
0.26259	Brc1c(cc(OC)c(OC)c1)C(=O)Nc2cc(ccc2)CN3CCN(C(=O)C)CC3
0.26259	Brc1c(cc(OC)c(OC)c1)C(=O)Nc2cc(ccc2)CN3CCN(C(=O)C)CC3
0.26259	Brc1c(cc(OC)c(OC)c1)C(=O)Nc2cc(ccc2)CN3CCN(C(=O)C)CC3
0.26259	Brc1c(cc(OC)c(OC)c1)C(=O)Nc2cc(ccc2)CN3CCN(C(=O)C)CC3
0.26259	Brc1c(cc(OC)c(OC)c1)C(=O)Nc2cc(ccc2)CN3CCN(C(=O)C)CC3
0.26259	Brc1c(cc(OC)c(OC)c1)C(=O)Nc2cc(ccc2)CN3CCN(C(=O)C)CC3
0.26259	Brc1c(cc(OC)c(OC)c1)C(=O)Nc2cc(ccc2)CN3CCN(C(=O)C)CC3
0.262411	Brc1c(OCC=2ON=C(C2)C)ccc(c1)C(=O)Nc3c(ccc(c3)C)C
0.262411	Brc1c(OCC=2ON=C(C2)C)ccc(c1)C(=O)Nc3c(ccc(c3)C)C
0.262411	Brc1c(OCC=2ON=C(C2)C)ccc(c1)C(=O)Nc3c(ccc(c3)C)C
0.262411	Brc1c(OCC=2ON=C(C2)C)ccc(c1)C(=O)Nc3c(ccc(c3)C)C
0.262411	Brc1c(OCC=2ON=C(C2)C)ccc(c1)C(=O)Nc3c(ccc(c3)C)C
0.262411	Brc1c(OCC=2ON=C(C2)C)ccc(c1)C(=O)Nc3c(ccc(c3)C)C
0.262411	Brc1c(OCC=2ON=C(C2)C)ccc(c1)C(=O)Nc3c(ccc(c3)C)C
0.262411	Brc1c(OCC=2ON=C(C2)C)ccc(c1)C(=O)Nc3c(ccc(c3)C)C
0.262411	Brc1c(OCC=2ON=C(C2)C)ccc(c1)C(=O)Nc3c(ccc(c3)C)C
0.262411	Brc1c(OCC=2ON=C(C2)C)ccc(c1)C(=O)Nc3c(ccc(c3)C)C
0.262357	Brc1ccc(cc1)C(=O)Nc2cc(NC(=O)C(=O)Nc3nc(c(C#N)cc3)C)ccc2
0.262357	Brc1ccc(cc1)C(=O)Nc2cc(NC(=O)C(=O)Nc3nc(c(C#N)cc3)C)ccc2
0.262357	Brc1ccc(cc1)C(=O)Nc2cc(NC(=O)C(=O)Nc3nc(c(C#N)cc3)C)ccc2
0.262172	FC(F)(F)Cc1c(NC(=O)c2cnnc(c3ccccc3)c2)cccc1
0.262172	FC(F)(F)Cc1c(NC(=O)c2cnnc(c3ccccc3)c2)cccc1
0.262172	FC(F)(F)Cc1c(NC(=O)c2cnnc(c3ccccc3)c2)cccc1
0.262172	FC(F)(F)Cc1c(NC(=O)c2cnnc(c3ccccc3)c2)cccc1
0.262172	FC(F)(F)Cc1c(NC(=O)c2cnnc(c3ccccc3)c2)cccc1
0.262172	FC(F)(F)Cc1c(NC(=O)c2cnnc(c3ccccc3)c2)cccc1
0.262172	FC(F)(F)Cc1c(NC(=O)c2cnnc(c3ccccc3)c2)cccc1
0.262172	FC(F)(F)Cc1c(NC(=O)c2cnnc(c3ccccc3)c2)cccc1
0.262172	FC(F)(F)Cc1c(NC(=O)c2cnnc(c3ccccc3)c2)cccc1
0.262172	FC(F)(F)Cc1c(NC(=O)c2cnnc(c3ccccc3)c2)cccc1
0.262136	O=C(OCC(=O)Nc1c(ccc(c1)C2=NNC(=N2)C)C)c3c(Nc4c(c(ccc4)C)C)cccc3
0.262136	O=C(OCC(=O)Nc1c(ccc(c1)C2=NNC(=N2)C)C)c3c(Nc4c(c(ccc4)C)C)cccc3
0.262136	O=C(OCC(=O)Nc1c(ccc(c1)C2=NNC(=N2)C)C)c3c(Nc4c(c(ccc4)C)C)cccc3
0.262136	O=C(OCC(=O)Nc1c(ccc(c1)C2=NNC(=N2)C)C)c3c(Nc4c(c(ccc4)C)C)cccc3
0.262136	O=C(OCC(=O)Nc1c(ccc(c1)C2=NNC(=N2)C)C)c3c(Nc4c(c(ccc4)C)C)cccc3
0.262136	O=C(OCC(=O)Nc1c(ccc(c1)C2=NNC(=N2)C)C)c3c(Nc4c(c(ccc4)C)C)cccc3
0.262136	O=C(OCC(=O)Nc1c(ccc(c1)C2=NNC(=N2)C)C)c3c(Nc4c(c(ccc4)C)C)cccc3
0.262136	O=C(OCC(=O)Nc1c(ccc(c1)C2=NNC(=N2)C)C)c3c(Nc4c(c(ccc4)C)C)cccc3
0.262136	O=C(OCC(=O)Nc1c(ccc(c1)C2=NNC(=N2)C)C)c3c(Nc4c(c(ccc4)C)C)cccc3
0.262136	O=C(OCC(=O)Nc1c(ccc(c1)C2=NNC(=N2)C)C)c3c(Nc4c(c(ccc4)C)C)cccc3
0.261993	S1C(C(=O)OC)=CC(C(=O)Nc2cc(ccc2)CN3CCN(C(=O)C)CC3)=C1
0.261981	S1C=C(c2nc(c(cc2)C(=O)N3CCN(Cc4cc5c(OCC5)cc4)CC3)C)C=C1
0.261981	S1C=C(c2nc(c(cc2)C(=O)N3CCN(Cc4cc5c(OCC5)cc4)CC3)C)C=C1
0.261981	S1C=C(c2nc(c(cc2)C(=O)N3CCN(Cc4cc5c(OCC5)cc4)CC3)C)C=C1
0.261981	S1C=C(c2nc(c(cc2)C(=O)N3CCN(Cc4cc5c(OCC5)cc4)CC3)C)C=C1
0.261981	S1C=C(c2nc(c(cc2)C(=O)N3CCN(Cc4cc5c(OCC5)cc4)CC3)C)C=C1
0.261981	S1C=C(c2nc(c(cc2)C(=O)N3CCN(Cc4cc5c(OCC5)cc4)CC3)C)C=C1
0.261981	S1C=C(c2nc(c(cc2)C(=O)N3CCN(Cc4cc5c(OCC5)cc4)CC3)C)C=C1
0.261981	S1C=C(c2nc(c(cc2)C(=O)N3CCN(Cc4cc5c(OCC5)cc4)CC3)C)C=C1
0.261981	S1C=C(c2nc(c(cc2)C(=O)N3CCN(Cc4cc5c(OCC5)cc4)CC3)C)C=C1
0.261981	S1C=C(c2nc(c(cc2)C(=O)N3CCN(Cc4cc5c(OCC5)cc4)CC3)C)C=C1
0.261818	O=C(OC)c1c(ccc(c1)C(=O)Nc2cnc(cc2)C(=O)N(C)C)C
0.261818	O=C(OC)c1c(ccc(c1)C(=O)Nc2cnc(cc2)C(=O)N(C)C)C
0.261818	O=C(OC)c1c(ccc(c1)C(=O)Nc2cnc(cc2)C(=O)N(C)C)C
0.261818	O=C(OC)c1c(ccc(c1)C(=O)Nc2cnc(cc2)C(=O)N(C)C)C
0.261818	O=C(OC)c1c(ccc(c1)C(=O)Nc2cnc(cc2)C(=O)N(C)C)C
0.261818	O=C(OC)c1c(ccc(c1)C(=O)Nc2cnc(cc2)C(=O)N(C)C)C
0.261818	O=C(OC)c1c(ccc(c1)C(=O)Nc2cnc(cc2)C(=O)N(C)C)C
0.261818	O=C(OC)c1c(ccc(c1)C(=O)Nc2cnc(cc2)C(=O)N(C)C)C
0.261818	O=C(OC)c1c(ccc(c1)C(=O)Nc2cnc(cc2)C(=O)N(C)C)C
0.261818	O=C(OC)c1c(ccc(c1)C(=O)Nc2cnc(cc2)C(=O)N(C)C)C
0.261719	Brc1ccc(OCc2ccc(NC(=O)c3c(cc(NC(=O)OC)cc3)C)cc2)cc1
0.261719	Brc1ccc(OCc2ccc(NC(=O)c3c(cc(NC(=O)OC)cc3)C)cc2)cc1
0.261719	Brc1ccc(OCc2ccc(NC(=O)c3c(cc(NC(=O)OC)cc3)C)cc2)cc1
0.261364	Brc1ccc(cc1)C(=O)Nc2cc(NC(=O)c3ncc(c(c3)C)C(=O)N)ccc2
0.261364	Brc1ccc(cc1)C(=O)Nc2cc(NC(=O)c3ncc(c(c3)C)C(=O)N)ccc2
0.261364	Brc1ccc(cc1)C(=O)Nc2cc(NC(=O)c3ncc(c(c3)C)C(=O)N)ccc2
0.261364	Brc1ccc(cc1)C(=O)Nc2cc(NC(=O)c3ncc(c(c3)C)C(=O)N)ccc2
0.261364	Brc1ccc(cc1)C(=O)Nc2cc(NC(=O)c3ncc(c(c3)C)C(=O)N)ccc2
0.261364	Brc1ccc(cc1)C(=O)Nc2cc(NC(=O)c3ncc(c(c3)C)C(=O)N)ccc2
0.261364	Brc1ccc(cc1)C(=O)Nc2cc(NC(=O)c3ncc(c(c3)C)C(=O)N)ccc2
0.261364	Brc1ccc(cc1)C(=O)Nc2cc(NC(=O)c3ncc(c(c3)C)C(=O)N)ccc2
0.261364	Brc1ccc(cc1)C(=O)Nc2cc(NC(=O)c3ncc(c(c3)C)C(=O)N)ccc2
0.261364	Brc1ccc(cc1)C(=O)Nc2cc(NC(=O)c3ncc(c(c3)C)C(=O)N)ccc2
0.261324	O=C(N1CCOCC1)c2c(NC(=O)c3cnnc(c4ccccc4)c3)cccc2
0.261324	O=C(N1CCOCC1)c2c(NC(=O)c3cnnc(c4ccccc4)c3)cccc2
0.261324	O=C(N1CCOCC1)c2c(NC(=O)c3cnnc(c4ccccc4)c3)cccc2
0.261324	O=C(N1CCOCC1)c2c(NC(=O)c3cnnc(c4ccccc4)c3)cccc2
0.261324	O=C(N1CCOCC1)c2c(NC(=O)c3cnnc(c4ccccc4)c3)cccc2
0.261324	O=C(N1CCOCC1)c2c(NC(=O)c3cnnc(c4ccccc4)c3)cccc2
0.261324	O=C(N1CCOCC1)c2c(NC(=O)c3cnnc(c4ccccc4)c3)cccc2
0.261324	O=C(N1CCOCC1)c2c(NC(=O)c3cnnc(c4ccccc4)c3)cccc2
0.261324	O=C(N1CCOCC1)c2c(NC(=O)c3cnnc(c4ccccc4)c3)cccc2
0.261324	O=C(N1CCOCC1)c2c(NC(=O)c3cnnc(c4ccccc4)c3)cccc2
0.261261	FC(F)(F)c1c(NC(=O)COc2c(OC)cc(cc2)C(=O)NCc3nc(ncc3)c4ncccc4)cccc1
0.261261	FC(F)(F)c1c(NC(=O)COc2c(OC)cc(cc2)C(=O)NCc3nc(ncc3)c4ncccc4)cccc1
0.261261	FC(F)(F)c1c(NC(=O)COc2c(OC)cc(cc2)C(=O)NCc3nc(ncc3)c4ncccc4)cccc1
0.261261	FC(F)(F)c1c(NC(=O)COc2c(OC)cc(cc2)C(=O)NCc3nc(ncc3)c4ncccc4)cccc1
0.261261	FC(F)(F)c1c(NC(=O)COc2c(OC)cc(cc2)C(=O)NCc3nc(ncc3)c4ncccc4)cccc1
0.261261	FC(F)(F)c1c(NC(=O)COc2c(OC)cc(cc2)C(=O)NCc3nc(ncc3)c4ncccc4)cccc1
0.261261	FC(F)(F)c1c(NC(=O)COc2c(OC)cc(cc2)C(=O)NCc3nc(ncc3)c4ncccc4)cccc1
0.261261	FC(F)(F)c1c(NC(=O)COc2c(OC)cc(cc2)C(=O)NCc3nc(ncc3)c4ncccc4)cccc1
0.261261	FC(F)(F)c1c(NC(=O)COc2c(OC)cc(cc2)C(=O)NCc3nc(ncc3)c4ncccc4)cccc1
0.261261	FC(F)(F)c1c(NC(=O)COc2c(OC)cc(cc2)C(=O)NCc3nc(ncc3)c4ncccc4)cccc1
0.260736	O=C(OCC)Cc1cc(c(cc1)CN2CC(C3=NNC=C3NC(=O)c4ccccc4)CCC2)C
0.260586	S(=O)(=O)(NCCOC)c1cc(ccc1)C(=O)Nc2cc(c(cc2)C)C=3OC=C(N3)C
0.260586	S(=O)(=O)(NCCOC)c1cc(ccc1)C(=O)Nc2cc(c(cc2)C)C=3OC=C(N3)C
0.260586	S(=O)(=O)(NCCOC)c1cc(ccc1)C(=O)Nc2cc(c(cc2)C)C=3OC=C(N3)C
0.260563	S1C=C(c2nc(c(cc2)C(=O)Nc3ncc(cc3)C4CCC4)C)C=C1
0.260563	S1C=C(c2nc(c(cc2)C(=O)Nc3ncc(cc3)C4CCC4)C)C=C1
0.260563	S1C=C(c2nc(c(cc2)C(=O)Nc3ncc(cc3)C4CCC4)C)C=C1
0.260563	S1C=C(c2nc(c(cc2)C(=O)Nc3ncc(cc3)C4CCC4)C)C=C1
0.260563	S1C=C(c2nc(c(cc2)C(=O)Nc3ncc(cc3)C4CCC4)C)C=C1
0.260563	S1C=C(c2nc(c(cc2)C(=O)Nc3ncc(cc3)C4CCC4)C)C=C1
0.260563	S1C=C(c2nc(c(cc2)C(=O)Nc3ncc(cc3)C4CCC4)C)C=C1
0.260563	S1C=C(c2nc(c(cc2)C(=O)Nc3ncc(cc3)C4CCC4)C)C=C1
0.260563	S1C=C(c2nc(c(cc2)C(=O)Nc3ncc(cc3)C4CCC4)C)C=C1
0.260563	S1C=C(c2nc(c(cc2)C(=O)Nc3ncc(cc3)C4CCC4)C)C=C1
0.260536	Ic1c(cccc1)C(=O)Nc2c(F)ccc(NC(=O)c3cc(ccc3)C(=O)NC)c2
0.260536	Ic1c(cccc1)C(=O)Nc2c(F)ccc(NC(=O)c3cc(ccc3)C(=O)NC)c2
0.260536	Ic1c(cccc1)C(=O)Nc2c(F)ccc(NC(=O)c3cc(ccc3)C(=O)NC)c2
0.260536	Ic1c(cccc1)C(=O)Nc2c(F)ccc(NC(=O)c3cc(ccc3)C(=O)NC)c2
0.260536	Ic1c(cccc1)C(=O)Nc2c(F)ccc(NC(=O)c3cc(ccc3)C(=O)NC)c2
0.260536	Ic1c(cccc1)C(=O)Nc2c(F)ccc(NC(=O)c3cc(ccc3)C(=O)NC)c2
0.260536	Ic1c(cccc1)C(=O)Nc2c(F)ccc(NC(=O)c3cc(ccc3)C(=O)NC)c2
0.260536	Ic1c(cccc1)C(=O)Nc2c(F)ccc(NC(=O)c3cc(ccc3)C(=O)NC)c2
0.260536	Ic1c(cccc1)C(=O)Nc2c(F)ccc(NC(=O)c3cc(ccc3)C(=O)NC)c2
0.260536	Ic1c(cccc1)C(=O)Nc2c(F)ccc(NC(=O)c3cc(ccc3)C(=O)NC)c2
0.260223	Brc1ncc(F)c(NC(=O)c2cc(c(cc2)C)C(F)(F)F)c1
0.260223	Brc1ncc(F)c(NC(=O)c2cc(c(cc2)C)C(F)(F)F)c1
0.260223	Brc1ncc(F)c(NC(=O)c2cc(c(cc2)C)C(F)(F)F)c1
0.260223	Brc1ncc(F)c(NC(=O)c2cc(c(cc2)C)C(F)(F)F)c1
0.260223	Brc1ncc(F)c(NC(=O)c2cc(c(cc2)C)C(F)(F)F)c1
0.260223	Brc1ncc(F)c(NC(=O)c2cc(c(cc2)C)C(F)(F)F)c1
0.260223	Brc1ncc(F)c(NC(=O)c2cc(c(cc2)C)C(F)(F)F)c1
0.260223	Brc1ncc(F)c(NC(=O)c2cc(c(cc2)C)C(F)(F)F)c1
0.260223	Brc1ncc(F)c(NC(=O)c2cc(c(cc2)C)C(F)(F)F)c1
0.260223	Brc1ncc(F)c(NC(=O)c2cc(c(cc2)C)C(F)(F)F)c1
0.260073	Fc1c(ccc(c2ccc(cc2)C)c1)C(=O)Nc3cnc(cc3)C(=O)N(C)C
0.260073	Fc1c(ccc(c2ccc(cc2)C)c1)C(=O)Nc3cnc(cc3)C(=O)N(C)C
0.260073	Fc1c(ccc(c2ccc(cc2)C)c1)C(=O)Nc3cnc(cc3)C(=O)N(C)C
0.260073	Fc1c(ccc(c2ccc(cc2)C)c1)C(=O)Nc3cnc(cc3)C(=O)N(C)C
0.260073	Fc1c(ccc(c2ccc(cc2)C)c1)C(=O)Nc3cnc(cc3)C(=O)N(C)C
0.260073	Fc1c(ccc(c2ccc(cc2)C)c1)C(=O)Nc3cnc(cc3)C(=O)N(C)C
0.260073	Fc1c(ccc(c2ccc(cc2)C)c1)C(=O)Nc3cnc(cc3)C(=O)N(C)C
0.260073	Fc1c(ccc(c2ccc(cc2)C)c1)C(=O)Nc3cnc(cc3)C(=O)N(C)C
0.260073	Fc1c(ccc(c2ccc(cc2)C)c1)C(=O)Nc3cnc(cc3)C(=O)N(C)C
0.260073	Fc1c(ccc(c2ccc(cc2)C)c1)C(=O)Nc3cnc(cc3)C(=O)N(C)C
0.259912	O=C(Nc1cc(NC=O)c(cc1)C)C(C)(C)C
0.259912	O=C(Nc1cc(NC=O)c(cc1)C)C(C)(C)C
0.259912	O=C(Nc1cc(NC=O)c(cc1)C)C(C)(C)C
0.259912	O=C(Nc1cc(NC=O)c(cc1)C)C(C)(C)C
0.259912	O=C(Nc1cc(NC=O)c(cc1)C)C(C)(C)C
0.259912	O=C(Nc1cc(NC=O)c(cc1)C)C(C)(C)C
0.259912	O=C(Nc1cc(NC=O)c(cc1)C)C(C)(C)C
0.259912	O=C(Nc1cc(NC=O)c(cc1)C)C(C)(C)C
0.259912	O=C(Nc1cc(NC=O)c(cc1)C)C(C)(C)C
0.259912	O=C(Nc1cc(NC=O)c(cc1)C)C(C)(C)C
0.259786	Clc1c(N2CCSCC2)ccc(NC(=O)c3ccc(S(=O)(=O)Cc4ccccc4)cc3)c1
0.259786	Clc1c(N2CCSCC2)ccc(NC(=O)c3ccc(S(=O)(=O)Cc4ccccc4)cc3)c1
0.259649	O=C(N(Cc1ccncc1)CCN2CCOCC2)Nc3c(cc(N4CCN(CC4)C)cc3)C
0.259649	O=C(N(Cc1ccncc1)CCN2CCOCC2)Nc3c(cc(N4CCN(CC4)C)cc3)C
0.259649	O=C(N(Cc1ccncc1)CCN2CCOCC2)Nc3c(cc(N4CCN(CC4)C)cc3)C
0.259649	O=C(N(Cc1ccncc1)CCN2CCOCC2)Nc3c(cc(N4CCN(CC4)C)cc3)C
0.259649	O=C(N(Cc1ccncc1)CCN2CCOCC2)Nc3c(cc(N4CCN(CC4)C)cc3)C
0.259649	O=C(N(Cc1ccncc1)CCN2CCOCC2)Nc3c(cc(N4CCN(CC4)C)cc3)C
0.259649	O=C(N(Cc1ccncc1)CCN2CCOCC2)Nc3c(cc(N4CCN(CC4)C)cc3)C
0.259649	O=C(N(Cc1ccncc1)CCN2CCOCC2)Nc3c(cc(N4CCN(CC4)C)cc3)C
0.259649	O=C(N(Cc1ccncc1)CCN2CCOCC2)Nc3c(cc(N4CCN(CC4)C)cc3)C
0.259649	O=C(N(Cc1ccncc1)CCN2CCOCC2)Nc3c(cc(N4CCN(CC4)C)cc3)C
0.259124	O=C(Nc1cc(NC(=O)C)c(OC)cc1)C(=O)Nc2ccc(cc2)CN3CC(CCC3)C
0.259124	O=C(Nc1cc(NC(=O)C)c(OC)cc1)C(=O)Nc2ccc(cc2)CN3CC(CCC3)C
0.259124	O=C(Nc1cc(NC(=O)C)c(OC)cc1)C(=O)Nc2ccc(cc2)CN3CC(CCC3)C
0.259124	O=C(Nc1cc(NC(=O)C)c(OC)cc1)C(=O)Nc2ccc(cc2)CN3CC(CCC3)C
0.259124	O=C(Nc1cc(NC(=O)C)c(OC)cc1)C(=O)Nc2ccc(cc2)CN3CC(CCC3)C
0.259124	O=C(Nc1cc(NC(=O)C)c(OC)cc1)C(=O)Nc2ccc(cc2)CN3CC(CCC3)C
0.259124	O=C(Nc1cc(NC(=O)C)c(OC)cc1)C(=O)Nc2ccc(cc2)CN3CC(CCC3)C
0.259124	O=C(Nc1cc(NC(=O)C)c(OC)cc1)C(=O)Nc2ccc(cc2)CN3CC(CCC3)C
0.259124	O=C(Nc1cc(NC(=O)C)c(OC)cc1)C(=O)Nc2ccc(cc2)CN3CC(CCC3)C
0.259124	O=C(Nc1cc(NC(=O)C)c(OC)cc1)C(=O)Nc2ccc(cc2)CN3CC(CCC3)C
0.259016	O=C(Nc1cc(ccc1)CN2CCN(C(=O)C)CC2)C3=C(N(c4ccc(C#N)cc4)C(=C3)C)C
0.259016	O=C(Nc1cc(ccc1)CN2CCN(C(=O)C)CC2)C3=C(N(c4ccc(C#N)cc4)C(=C3)C)C
0.259016	O=C(Nc1cc(ccc1)CN2CCN(C(=O)C)CC2)C3=C(N(c4ccc(C#N)cc4)C(=C3)C)C
0.259016	O=C(Nc1cc(ccc1)CN2CCN(C(=O)C)CC2)C3=C(N(c4ccc(C#N)cc4)C(=C3)C)C
0.259016	O=C(Nc1cc(ccc1)CN2CCN(C(=O)C)CC2)C3=C(N(c4ccc(C#N)cc4)C(=C3)C)C
0.259016	O=C(Nc1cc(ccc1)CN2CCN(C(=O)C)CC2)C3=C(N(c4ccc(C#N)cc4)C(=C3)C)C
0.259016	O=C(Nc1cc(ccc1)CN2CCN(C(=O)C)CC2)C3=C(N(c4ccc(C#N)cc4)C(=C3)C)C
0.259016	O=C(Nc1cc(ccc1)CN2CCN(C(=O)C)CC2)C3=C(N(c4ccc(C#N)cc4)C(=C3)C)C
0.259016	O=C(Nc1cc(ccc1)CN2CCN(C(=O)C)CC2)C3=C(N(c4ccc(C#N)cc4)C(=C3)C)C
0.259016	O=C(Nc1cc(ccc1)CN2CCN(C(=O)C)CC2)C3=C(N(c4ccc(C#N)cc4)C(=C3)C)C
0.258865	S1C(=NC(c2ccc(cc2)CC)=C1)NC(=O)c3cnc(c(c3)C)C(F)F
0.258865	S1C(=NC(c2ccc(cc2)CC)=C1)NC(=O)c3cnc(c(c3)C)C(F)F
0.258824	Brc1ccc(cc1)C(=O)Nc2cc(NC(=O)c3cnc(c(c3)C)C(F)F)ccc2
0.258824	Brc1ccc(cc1)C(=O)Nc2cc(NC(=O)c3cnc(c(c3)C)C(F)F)ccc2
0.258427	Brc1ncc(F)c(NC(=O)c2c(F)cc(c3ccc(cc3)C)cc2)c1
0.258427	Brc1ncc(F)c(NC(=O)c2c(F)cc(c3ccc(cc3)C)cc2)c1
0.258427	Brc1ncc(F)c(NC(=O)c2c(F)cc(c3ccc(cc3)C)cc2)c1
0.258427	Brc1ncc(F)c(NC(=O)c2c(F)cc(c3ccc(cc3)C)cc2)c1
0.258427	Brc1ncc(F)c(NC(=O)c2c(F)cc(c3ccc(cc3)C)cc2)c1
0.258427	Brc1ncc(F)c(NC(=O)c2c(F)cc(c3ccc(cc3)C)cc2)c1
0.258427	Brc1ncc(F)c(NC(=O)c2c(F)cc(c3ccc(cc3)C)cc2)c1
0.258427	Brc1ncc(F)c(NC(=O)c2c(F)cc(c3ccc(cc3)C)cc2)c1
0.258427	Brc1ncc(F)c(NC(=O)c2c(F)cc(c3ccc(cc3)C)cc2)c1
0.258427	Brc1ncc(F)c(NC(=O)c2c(F)cc(c3ccc(cc3)C)cc2)c1
0.258333	Brc1ccc(cc1)C(=O)Nc2cc(NC(=O)c3nc(nc(c3)C)C)ccc2
0.257951	S(c1c(F)ccc(F)c1)Cc2cc(ccc2)C(=O)Nc3ccc(cc3)C=4SC=NN4
0.257951	S(c1c(F)ccc(F)c1)Cc2cc(ccc2)C(=O)Nc3ccc(cc3)C=4SC=NN4
0.257951	S(c1c(F)ccc(F)c1)Cc2cc(ccc2)C(=O)Nc3ccc(cc3)C=4SC=NN4
0.257951	S(c1c(F)ccc(F)c1)Cc2cc(ccc2)C(=O)Nc3ccc(cc3)C=4SC=NN4
0.257951	S(c1c(F)ccc(F)c1)Cc2cc(ccc2)C(=O)Nc3ccc(cc3)C=4SC=NN4
0.257951	S(c1c(F)ccc(F)c1)Cc2cc(ccc2)C(=O)Nc3ccc(cc3)C=4SC=NN4
0.257951	S(c1c(F)ccc(F)c1)Cc2cc(ccc2)C(=O)Nc3ccc(cc3)C=4SC=NN4
0.257951	S(c1c(F)ccc(F)c1)Cc2cc(ccc2)C(=O)Nc3ccc(cc3)C=4SC=NN4
0.257951	S(c1c(F)ccc(F)c1)Cc2cc(ccc2)C(=O)Nc3ccc(cc3)C=4SC=NN4
0.257951	S(c1c(F)ccc(F)c1)Cc2cc(ccc2)C(=O)Nc3ccc(cc3)C=4SC=NN4
0.257937	S(c1c(OC)ccc(NC(=O)c2ccc(cc2)COCCOC)c1)C
0.257732	Clc1c(cc(Cl)cc1)C(Nc2c(cc(cc2)C(=O)Nc3cc(NC(=O)NCC)ccc3)C)C
0.257576	S(c1cc(ccc1)C(=O)Nc2cc(NC(=O)C)c(OC)cc2)CCCC
0.257576	S(c1cc(ccc1)C(=O)Nc2cc(NC(=O)C)c(OC)cc2)CCCC
0.257576	S(c1cc(ccc1)C(=O)Nc2cc(NC(=O)C)c(OC)cc2)CCCC
0.257576	S(c1cc(ccc1)C(=O)Nc2cc(NC(=O)C)c(OC)cc2)CCCC
0.257576	S(c1cc(ccc1)C(=O)Nc2cc(NC(=O)C)c(OC)cc2)CCCC
0.257485	Ic1c(cccc1)C(=O)Nc2cc(NC(=O)C(=O)NCc3cc(ccc3)C=4ON=C(N4)CC(F)(F)F)c(F)cc2
0.257485	Ic1c(cccc1)C(=O)Nc2cc(NC(=O)C(=O)NCc3cc(ccc3)C=4ON=C(N4)CC(F)(F)F)c(F)cc2
0.257485	Ic1c(cccc1)C(=O)Nc2cc(NC(=O)C(=O)NCc3cc(ccc3)C=4ON=C(N4)CC(F)(F)F)c(F)cc2
0.257485	Ic1c(cccc1)C(=O)Nc2cc(NC(=O)C(=O)NCc3cc(ccc3)C=4ON=C(N4)CC(F)(F)F)c(F)cc2
0.257485	Ic1c(cccc1)C(=O)Nc2cc(NC(=O)C(=O)NCc3cc(ccc3)C=4ON=C(N4)CC(F)(F)F)c(F)cc2
0.257485	Ic1c(cccc1)C(=O)Nc2cc(NC(=O)C(=O)NCc3cc(ccc3)C=4ON=C(N4)CC(F)(F)F)c(F)cc2
0.257485	Ic1c(cccc1)C(=O)Nc2cc(NC(=O)C(=O)NCc3cc(ccc3)C=4ON=C(N4)CC(F)(F)F)c(F)cc2
0.257485	Ic1c(cccc1)C(=O)Nc2cc(NC(=O)C(=O)NCc3cc(ccc3)C=4ON=C(N4)CC(F)(F)F)c(F)cc2
0.257485	Ic1c(cccc1)C(=O)Nc2cc(NC(=O)C(=O)NCc3cc(ccc3)C=4ON=C(N4)CC(F)(F)F)c(F)cc2
0.257485	Ic1c(cccc1)C(=O)Nc2cc(NC(=O)C(=O)NCc3cc(ccc3)C=4ON=C(N4)CC(F)(F)F)c(F)cc2
0.257261	O=C(Nc1c(ccc(c1)C)C)c2c(O)ccc(c2)C
0.257246	S1C(c2ccc(OC(F)F)cc2)=CC=C1C(=O)Nc3cc(NC(=O)C)c(OC)cc3
0.257246	S1C(c2ccc(OC(F)F)cc2)=CC=C1C(=O)Nc3cc(NC(=O)C)c(OC)cc3
0.257246	S1C(c2ccc(OC(F)F)cc2)=CC=C1C(=O)Nc3cc(NC(=O)C)c(OC)cc3
0.257143	O=C(NC1CCNCC1)c2cnc(nc2)c3ccc(cc3)CN4CCNCC4
0.257143	O=C(NC1CCNCC1)c2cnc(nc2)c3ccc(cc3)CN4CCNCC4
0.257143	O=C(NC1CCNCC1)c2cnc(nc2)c3ccc(cc3)CN4CCNCC4
0.257143	O=C(NC1CCNCC1)c2cnc(nc2)c3ccc(cc3)CN4CCNCC4
0.257143	O=C(NC1CCNCC1)c2cnc(nc2)c3ccc(cc3)CN4CCNCC4
0.257143	O=C(NC1CCNCC1)c2cnc(nc2)c3ccc(cc3)CN4CCNCC4
0.257143	O=C(NC1CCNCC1)c2cnc(nc2)c3ccc(cc3)CN4CCNCC4
0.257143	O=C(NC1CCNCC1)c2cnc(nc2)c3ccc(cc3)CN4CCNCC4
0.257143	O=C(NC1CCNCC1)c2cnc(nc2)c3ccc(cc3)CN4CCNCC4
0.257143	O=C(NC1CCNCC1)c2cnc(nc2)c3ccc(cc3)CN4CCNCC4
0.256494	Clc1cc(NS(=O)(=O)c2ccc(cc2)C)c(cc1)C(=O)NC=3SC=C(N3)c4ccc(OC)cc4
0.25641	Brc1ncc(F)c(NC(=O)c2c(cc(NC(=O)OC)cc2)C)c1
0.25641	Brc1ncc(F)c(NC(=O)c2c(cc(NC(=O)OC)cc2)C)c1
0.25641	Brc1ncc(F)c(NC(=O)c2c(cc(NC(=O)OC)cc2)C)c1
0.25641	Brc1ncc(F)c(NC(=O)c2c(cc(NC(=O)OC)cc2)C)c1
0.25641	Brc1ncc(F)c(NC(=O)c2c(cc(NC(=O)OC)cc2)C)c1
0.25641	Brc1ncc(F)c(NC(=O)c2c(cc(NC(=O)OC)cc2)C)c1
0.25641	Brc1ncc(F)c(NC(=O)c2c(cc(NC(=O)OC)cc2)C)c1
0.25641	Brc1ncc(F)c(NC(=O)c2c(cc(NC(=O)OC)cc2)C)c1
0.25641	Brc1ncc(F)c(NC(=O)c2c(cc(NC(=O)OC)cc2)C)c1
0.25641	Brc1ncc(F)c(NC(=O)c2c(cc(NC(=O)OC)cc2)C)c1
0.25641	Brc1ccc(cc1)C(=O)Nc2cc(NC(=O)C(=O)Nc3ccc(cc3)CN(CC)CC)ccc2
0.256318	O=C(O)c1ccc(cc1)C=2OC=C(N2)CN3CCC(c4nc(ccn4)C)CC3
0.256318	O=C(O)c1ccc(cc1)C=2OC=C(N2)CN3CCC(c4nc(ccn4)C)CC3
0.256318	O=C(O)c1ccc(cc1)C=2OC=C(N2)CN3CCC(c4nc(ccn4)C)CC3
0.256318	O=C(O)c1ccc(cc1)C=2OC=C(N2)CN3CCC(c4nc(ccn4)C)CC3
0.256318	O=C(O)c1ccc(cc1)C=2OC=C(N2)CN3CCC(c4nc(ccn4)C)CC3
0.256318	O=C(O)c1ccc(cc1)C=2OC=C(N2)CN3CCC(c4nc(ccn4)C)CC3
0.256318	O=C(O)c1ccc(cc1)C=2OC=C(N2)CN3CCC(c4nc(ccn4)C)CC3
0.256318	O=C(O)c1ccc(cc1)C=2OC=C(N2)CN3CCC(c4nc(ccn4)C)CC3
0.256318	O=C(O)c1ccc(cc1)C=2OC=C(N2)CN3CCC(c4nc(ccn4)C)CC3
0.256318	O=C(O)c1ccc(cc1)C=2OC=C(N2)CN3CCC(c4nc(ccn4)C)CC3
0.256198	Brc1ccc(cc1)C(=O)Nc2cc(NC(=O)c3ccc(cc3)CN4N=CC(Br)=C4)ccc2
0.256198	Brc1ccc(cc1)C(=O)Nc2cc(NC(=O)c3ccc(cc3)CN4N=CC(Br)=C4)ccc2
0.256198	Brc1ccc(cc1)C(=O)Nc2cc(NC(=O)c3ccc(cc3)CN4N=CC(Br)=C4)ccc2
0.256198	Brc1ccc(cc1)C(=O)Nc2cc(NC(=O)c3ccc(cc3)CN4N=CC(Br)=C4)ccc2
0.256198	Brc1ccc(cc1)C(=O)Nc2cc(NC(=O)c3ccc(cc3)CN4N=CC(Br)=C4)ccc2
0.256198	Brc1ccc(cc1)C(=O)Nc2cc(NC(=O)c3ccc(cc3)CN4N=CC(Br)=C4)ccc2
0.256198	Brc1ccc(cc1)C(=O)Nc2cc(NC(=O)c3ccc(cc3)CN4N=CC(Br)=C4)ccc2
0.256198	Brc1ccc(cc1)C(=O)Nc2cc(NC(=O)c3ccc(cc3)CN4N=CC(Br)=C4)ccc2
0.256198	Brc1ccc(cc1)C(=O)Nc2cc(NC(=O)c3ccc(cc3)CN4N=CC(Br)=C4)ccc2
0.256198	Brc1ccc(cc1)C(=O)Nc2cc(NC(=O)c3ccc(cc3)CN4N=CC(Br)=C4)ccc2
0.256055	Clc1ccc(NC(=O)NCCN2CCN(C(=O)c3c(NCc4cnccc4)cccc3)CC2)cc1
0.256055	Clc1ccc(NC(=O)NCCN2CCN(C(=O)c3c(NCc4cnccc4)cccc3)CC2)cc1
0.256055	Clc1ccc(NC(=O)NCCN2CCN(C(=O)c3c(NCc4cnccc4)cccc3)CC2)cc1
0.256055	Clc1ccc(NC(=O)NCCN2CCN(C(=O)c3c(NCc4cnccc4)cccc3)CC2)cc1
0.256055	Clc1ccc(NC(=O)NCCN2CCN(C(=O)c3c(NCc4cnccc4)cccc3)CC2)cc1
0.256055	Clc1ccc(NC(=O)NCCN2CCN(C(=O)c3c(NCc4cnccc4)cccc3)CC2)cc1
0.256055	Clc1ccc(NC(=O)NCCN2CCN(C(=O)c3c(NCc4cnccc4)cccc3)CC2)cc1
0.256055	Clc1ccc(NC(=O)NCCN2CCN(C(=O)c3c(NCc4cnccc4)cccc3)CC2)cc1
0.256055	Clc1ccc(NC(=O)NCCN2CCN(C(=O)c3c(NCc4cnccc4)cccc3)CC2)cc1
0.256055	Clc1ccc(NC(=O)NCCN2CCN(C(=O)c3c(NCc4cnccc4)cccc3)CC2)cc1
0.255973	O=C(N1CCN(Cc2cc(NCc3c(OC)ccc(c4c(cccc4)C)c3)ccc2)CC1)C
0.255973	O=C(N1CCN(Cc2cc(NCc3c(OC)ccc(c4c(cccc4)C)c3)ccc2)CC1)C
0.255973	O=C(N1CCN(Cc2cc(NCc3c(OC)ccc(c4c(cccc4)C)c3)ccc2)CC1)C
0.255973	O=C(N1CCN(Cc2cc(NCc3c(OC)ccc(c4c(cccc4)C)c3)ccc2)CC1)C
0.255973	O=C(N1CCN(Cc2cc(NCc3c(OC)ccc(c4c(cccc4)C)c3)ccc2)CC1)C
0.255973	O=C(N1CCN(Cc2cc(NCc3c(OC)ccc(c4c(cccc4)C)c3)ccc2)CC1)C
0.255973	O=C(N1CCN(Cc2cc(NCc3c(OC)ccc(c4c(cccc4)C)c3)ccc2)CC1)C
0.255973	O=C(N1CCN(Cc2cc(NCc3c(OC)ccc(c4c(cccc4)C)c3)ccc2)CC1)C
0.255973	O=C(N1CCN(Cc2cc(NCc3c(OC)ccc(c4c(cccc4)C)c3)ccc2)CC1)C
0.255973	O=C(N1CCN(Cc2cc(NCc3c(OC)ccc(c4c(cccc4)C)c3)ccc2)CC1)C
0.255814	Fc1cncc(c2cc(NC(=O)C=3C(=NN(c4ccccc4)C3)c5c(OC)cc(OC)cc5)c(cc2)C)c1
0.255814	Fc1cncc(c2cc(NC(=O)C=3C(=NN(c4ccccc4)C3)c5c(OC)cc(OC)cc5)c(cc2)C)c1
0.255814	Fc1cncc(c2cc(NC(=O)C=3C(=NN(c4ccccc4)C3)c5c(OC)cc(OC)cc5)c(cc2)C)c1
0.255639	O=C(Nc1cc(OCCN2CCCC2)ccc1)c3ccc(cc3)CNC(=O)C4CCCC4
0.255639	O=C(Nc1cc(OCCN2CCCC2)ccc1)c3ccc(cc3)CNC(=O)C4CCCC4
0.255639	O=C(Nc1cc(OCCN2CCCC2)ccc1)c3ccc(cc3)CNC(=O)C4CCCC4
0.255639	O=C(Nc1cc(OCCN2CCCC2)ccc1)c3ccc(cc3)CNC(=O)C4CCCC4
0.255639	O=C(Nc1cc(OCCN2CCCC2)ccc1)c3ccc(cc3)CNC(=O)C4CCCC4
0.255639	S1C(=NC(c2ccc(cc2)CC)=C1)NC(=O)c3cnnc(c4ccccc4)c3
0.255639	S1C(=NC(c2ccc(cc2)CC)=C1)NC(=O)c3cnnc(c4ccccc4)c3
0.255639	S1C(=NC(c2ccc(cc2)CC)=C1)NC(=O)c3cnnc(c4ccccc4)c3
0.255521	O=C(Nc1ccccc1)c2cc(NC(=O)C=3Nc4c(cc(cc4)C)C(=O)C3)c(cc2)C
0.255521	O=C(Nc1ccccc1)c2cc(NC(=O)C=3Nc4c(cc(cc4)C)C(=O)C3)c(cc2)C
0.255521	O=C(Nc1ccccc1)c2cc(NC(=O)C=3Nc4c(cc(cc4)C)C(=O)C3)c(cc2)C
0.255521	O=C(Nc1ccccc1)c2cc(NC(=O)C=3Nc4c(cc(cc4)C)C(=O)C3)c(cc2)C
0.255521	O=C(Nc1ccccc1)c2cc(NC(=O)C=3Nc4c(cc(cc4)C)C(=O)C3)c(cc2)C
0.255521	O=C(Nc1ccccc1)c2cc(NC(=O)C=3Nc4c(cc(cc4)C)C(=O)C3)c(cc2)C
0.255521	O=C(Nc1ccccc1)c2cc(NC(=O)C=3Nc4c(cc(cc4)C)C(=O)C3)c(cc2)C
0.255474	O=C(Nc1cc(ccc1)CN2CCN(C(=O)C)CC2)C3=NOC(=C3)CC(C)C
0.255474	O=C(Nc1cc(ccc1)CN2CCN(C(=O)C)CC2)C3=NOC(=C3)CC(C)C
0.255474	O=C(Nc1cc(ccc1)CN2CCN(C(=O)C)CC2)C3=NOC(=C3)CC(C)C
0.255474	O=C(Nc1cc(ccc1)CN2CCN(C(=O)C)CC2)C3=NOC(=C3)CC(C)C
0.255474	O=C(Nc1cc(ccc1)CN2CCN(C(=O)C)CC2)C3=NOC(=C3)CC(C)C
0.255474	O=C(Nc1cc(ccc1)CN2CCN(C(=O)C)CC2)C3=NOC(=C3)CC(C)C
0.255474	O=C(Nc1cc(ccc1)CN2CCN(C(=O)C)CC2)C3=NOC(=C3)CC(C)C
0.255474	O=C(Nc1cc(ccc1)CN2CCN(C(=O)C)CC2)C3=NOC(=C3)CC(C)C
0.255474	O=C(Nc1cc(ccc1)CN2CCN(C(=O)C)CC2)C3=NOC(=C3)CC(C)C
0.255474	O=C(Nc1cc(ccc1)CN2CCN(C(=O)C)CC2)C3=NOC(=C3)CC(C)C
0.255474	S(=O)(=O)(N(CC1=NC(c2ccccc2)=CN1)C)Cc3cc(c(cc3)C)C
0.255474	S(=O)(=O)(N(CC1=NC(c2ccccc2)=CN1)C)Cc3cc(c(cc3)C)C
0.25523	Clc1ncc(cc1)CN2CCN(Cc3c(cc(Cl)cc3)C)CC2
0.25523	Clc1ncc(cc1)CN2CCN(Cc3c(cc(Cl)cc3)C)CC2
0.25523	Clc1ncc(cc1)CN2CCN(Cc3c(cc(Cl)cc3)C)CC2
0.25523	Clc1ncc(cc1)CN2CCN(Cc3c(cc(Cl)cc3)C)CC2
0.25523	Clc1ncc(cc1)CN2CCN(Cc3c(cc(Cl)cc3)C)CC2
0.25523	Clc1ncc(cc1)CN2CCN(Cc3c(cc(Cl)cc3)C)CC2
0.25523	Clc1ncc(cc1)CN2CCN(Cc3c(cc(Cl)cc3)C)CC2
0.25523	Clc1ncc(cc1)CN2CCN(Cc3c(cc(Cl)cc3)C)CC2
0.25523	Clc1ncc(cc1)CN2CCN(Cc3c(cc(Cl)cc3)C)CC2
0.25523	Clc1ncc(cc1)CN2CCN(Cc3c(cc(Cl)cc3)C)CC2
0.254839	S1C(=NC=C1C(=O)Nc2cc(c(cc2)C)C=3OC=C(N3)C)N4CCOCC4
0.254839	S1C(=NC=C1C(=O)Nc2cc(c(cc2)C)C=3OC=C(N3)C)N4CCOCC4
0.254839	S1C(=NC=C1C(=O)Nc2cc(c(cc2)C)C=3OC=C(N3)C)N4CCOCC4
0.254839	S1C(=NC=C1C(=O)Nc2cc(c(cc2)C)C=3OC=C(N3)C)N4CCOCC4
0.254839	S1C(=NC=C1C(=O)Nc2cc(c(cc2)C)C=3OC=C(N3)C)N4CCOCC4
0.254839	S1C(=NC=C1C(=O)Nc2cc(c(cc2)C)C=3OC=C(N3)C)N4CCOCC4
0.254839	S1C(=NC=C1C(=O)Nc2cc(c(cc2)C)C=3OC=C(N3)C)N4CCOCC4
0.254839	S1C(=NC=C1C(=O)Nc2cc(c(cc2)C)C=3OC=C(N3)C)N4CCOCC4
0.254839	S1C(=NC=C1C(=O)Nc2cc(c(cc2)C)C=3OC=C(N3)C)N4CCOCC4
0.254839	S1C(=NC=C1C(=O)Nc2cc(c(cc2)C)C=3OC=C(N3)C)N4CCOCC4
0.254753	O=C(Nc1c(ccc(NC(=O)C(C)(C)C)c1)C)NCc2cc(ccc2)CC(=O)O
0.254753	O=C(Nc1c(ccc(NC(=O)C(C)(C)C)c1)C)NCc2cc(ccc2)CC(=O)O
0.254753	O=C(Nc1c(ccc(NC(=O)C(C)(C)C)c1)C)NCc2cc(ccc2)CC(=O)O
0.254753	O=C(Nc1c(ccc(NC(=O)C(C)(C)C)c1)C)NCc2cc(ccc2)CC(=O)O
0.254753	O=C(Nc1c(ccc(NC(=O)C(C)(C)C)c1)C)NCc2cc(ccc2)CC(=O)O
0.254753	O=C(Nc1c(ccc(NC(=O)C(C)(C)C)c1)C)NCc2cc(ccc2)CC(=O)O
0.254753	O=C(Nc1c(ccc(NC(=O)C(C)(C)C)c1)C)NCc2cc(ccc2)CC(=O)O
0.254753	O=C(Nc1c(ccc(NC(=O)C(C)(C)C)c1)C)NCc2cc(ccc2)CC(=O)O
0.254753	O=C(Nc1c(ccc(NC(=O)C(C)(C)C)c1)C)NCc2cc(ccc2)CC(=O)O
0.254753	O=C(Nc1c(ccc(NC(=O)C(C)(C)C)c1)C)NCc2cc(ccc2)CC(=O)O
0.254658	Fc1cncc(c2cc(NC(=O)C=3NC4=C(OC(=C4C)C)C3)c(cc2)C)c1
0.254658	Fc1cncc(c2cc(NC(=O)C=3NC4=C(OC(=C4C)C)C3)c(cc2)C)c1
0.254545	Brc1ncc(F)c(NC(=O)c2cc(c(cc2)C)C(=O)OC)c1
0.254545	Brc1ncc(F)c(NC(=O)c2cc(c(cc2)C)C(=O)OC)c1
0.254545	Brc1ncc(F)c(NC(=O)c2cc(c(cc2)C)C(=O)OC)c1
0.254545	Brc1ncc(F)c(NC(=O)c2cc(c(cc2)C)C(=O)OC)c1
0.254545	Brc1ncc(F)c(NC(=O)c2cc(c(cc2)C)C(=O)OC)c1
0.254545	Brc1ncc(F)c(NC(=O)c2cc(c(cc2)C)C(=O)OC)c1
0.254545	Brc1ncc(F)c(NC(=O)c2cc(c(cc2)C)C(=O)OC)c1
0.254545	Brc1ncc(F)c(NC(=O)c2cc(c(cc2)C)C(=O)OC)c1
0.254545	Brc1ncc(F)c(NC(=O)c2cc(c(cc2)C)C(=O)OC)c1
0.254545	Brc1ncc(F)c(NC(=O)c2cc(c(cc2)C)C(=O)OC)c1
0.254545	O=C(OC)c1c(ccc(c1)C(=O)Nc2cc(OC(CCC)C)ccc2)C
0.254545	O=C(OC)c1c(ccc(c1)C(=O)Nc2cc(OC(CCC)C)ccc2)C
0.254545	O=C(OC)c1c(ccc(c1)C(=O)Nc2cc(OC(CCC)C)ccc2)C
0.254545	O=C(OC)c1c(ccc(c1)C(=O)Nc2cc(OC(CCC)C)ccc2)C
0.254545	O=C(OC)c1c(ccc(c1)C(=O)Nc2cc(OC(CCC)C)ccc2)C
0.254545	O=C(OC)c1c(ccc(c1)C(=O)Nc2cc(OC(CCC)C)ccc2)C
0.254545	O=C(OC)c1c(ccc(c1)C(=O)Nc2cc(OC(CCC)C)ccc2)C
0.254545	O=C(OC)c1c(ccc(c1)C(=O)Nc2cc(OC(CCC)C)ccc2)C
0.254545	O=C(OC)c1c(ccc(c1)C(=O)Nc2cc(OC(CCC)C)ccc2)C
0.254545	O=C(OC)c1c(ccc(c1)C(=O)Nc2cc(OC(CCC)C)ccc2)C
0.254545	O=C(OC(C)(C)C)Nc1cc(c(cc1)C)C(=O)Nc2ccc(Oc3nnccc3)cc2
0.254019	Clc1c(ncc(c1)C(=O)Nc2c(cc(cc2)C(F)(C(F)(F)F)C(F)(F)F)C)Nc3cc(F)c(F)cc3
0.254019	Clc1c(ncc(c1)C(=O)Nc2c(cc(cc2)C(F)(C(F)(F)F)C(F)(F)F)C)Nc3cc(F)c(F)cc3
0.254019	Clc1c(ncc(c1)C(=O)Nc2c(cc(cc2)C(F)(C(F)(F)F)C(F)(F)F)C)Nc3cc(F)c(F)cc3
0.254019	Clc1c(ncc(c1)C(=O)Nc2c(cc(cc2)C(F)(C(F)(F)F)C(F)(F)F)C)Nc3cc(F)c(F)cc3
0.254019	Clc1c(ncc(c1)C(=O)Nc2c(cc(cc2)C(F)(C(F)(F)F)C(F)(F)F)C)Nc3cc(F)c(F)cc3
0.254019	Clc1c(ncc(c1)C(=O)Nc2c(cc(cc2)C(F)(C(F)(F)F)C(F)(F)F)C)Nc3cc(F)c(F)cc3
0.254019	Clc1c(ncc(c1)C(=O)Nc2c(cc(cc2)C(F)(C(F)(F)F)C(F)(F)F)C)Nc3cc(F)c(F)cc3
0.254019	Clc1c(ncc(c1)C(=O)Nc2c(cc(cc2)C(F)(C(F)(F)F)C(F)(F)F)C)Nc3cc(F)c(F)cc3
0.254019	Clc1c(ncc(c1)C(=O)Nc2c(cc(cc2)C(F)(C(F)(F)F)C(F)(F)F)C)Nc3cc(F)c(F)cc3
0.254019	Clc1c(ncc(c1)C(=O)Nc2c(cc(cc2)C(F)(C(F)(F)F)C(F)(F)F)C)Nc3cc(F)c(F)cc3
0.253968	O=C(Nc1ccc(OCC2CC2)cc1)c3cnnc(c4ccccc4)c3
0.253968	O=C(Nc1ccc(OCC2CC2)cc1)c3cnnc(c4ccccc4)c3
0.253968	O=C(Nc1ccc(OCC2CC2)cc1)c3cnnc(c4ccccc4)c3
0.253968	O=C(Nc1ccc(OCC2CC2)cc1)c3cnnc(c4ccccc4)c3
0.253968	O=C(Nc1ccc(OCC2CC2)cc1)c3cnnc(c4ccccc4)c3
0.253968	O=C(Nc1ccc(OCC2CC2)cc1)c3cnnc(c4ccccc4)c3
0.253968	O=C(Nc1ccc(OCC2CC2)cc1)c3cnnc(c4ccccc4)c3
0.253968	O=C(Nc1ccc(OCC2CC2)cc1)c3cnnc(c4ccccc4)c3
0.253968	O=C(Nc1ccc(OCC2CC2)cc1)c3cnnc(c4ccccc4)c3
0.253968	O=C(Nc1ccc(OCC2CC2)cc1)c3cnnc(c4ccccc4)c3
0.253968	FC(F)(F)c1c(Oc2ccc(NC(=O)c3ccc(c4ccncc4)cc3)cc2)cccc1
0.253968	FC(F)(F)c1c(Oc2ccc(NC(=O)c3ccc(c4ccncc4)cc3)cc2)cccc1
0.253968	FC(F)(F)c1c(Oc2ccc(NC(=O)c3ccc(c4ccncc4)cc3)cc2)cccc1
0.253968	FC(F)(F)c1c(Oc2ccc(NC(=O)c3ccc(c4ccncc4)cc3)cc2)cccc1
0.253968	O=C(OC(C)(C)C)Nc1c(ccc(c1)C(=O)N2CC(C(=O)Nc3ncccc3)CCC2)C
0.253968	O=C(OC(C)(C)C)Nc1c(ccc(c1)C(=O)N2CC(C(=O)Nc3ncccc3)CCC2)C
0.253968	O=C(OC(C)(C)C)Nc1c(ccc(c1)C(=O)N2CC(C(=O)Nc3ncccc3)CCC2)C
0.253968	O=C(OC(C)(C)C)Nc1c(ccc(c1)C(=O)N2CC(C(=O)Nc3ncccc3)CCC2)C
0.253968	O=C(OC(C)(C)C)Nc1c(ccc(c1)C(=O)N2CC(C(=O)Nc3ncccc3)CCC2)C
0.253968	O=C(OC(C)(C)C)Nc1c(ccc(c1)C(=O)N2CC(C(=O)Nc3ncccc3)CCC2)C
0.253623	Clc1c(ncc(c1)C(=O)Nc2cc(F)c(SC)cc2)Nc3cc(F)c(F)cc3
0.253623	Clc1c(ncc(c1)C(=O)Nc2cc(F)c(SC)cc2)Nc3cc(F)c(F)cc3
0.253623	Clc1c(ncc(c1)C(=O)Nc2cc(F)c(SC)cc2)Nc3cc(F)c(F)cc3
0.253623	Clc1c(ncc(c1)C(=O)Nc2cc(F)c(SC)cc2)Nc3cc(F)c(F)cc3
0.253623	Clc1c(ncc(c1)C(=O)Nc2cc(F)c(SC)cc2)Nc3cc(F)c(F)cc3
0.253623	Clc1c(ncc(c1)C(=O)Nc2cc(F)c(SC)cc2)Nc3cc(F)c(F)cc3
0.253623	Clc1c(ncc(c1)C(=O)Nc2cc(F)c(SC)cc2)Nc3cc(F)c(F)cc3
0.253623	Clc1c(ncc(c1)C(=O)Nc2cc(F)c(SC)cc2)Nc3cc(F)c(F)cc3
0.253623	Clc1c(ncc(c1)C(=O)Nc2cc(F)c(SC)cc2)Nc3cc(F)c(F)cc3
0.253623	Clc1c(ncc(c1)C(=O)Nc2cc(F)c(SC)cc2)Nc3cc(F)c(F)cc3
0.253049	S1(=O)(=O)N(c2cc(NC(=O)c3c(nc(cc3)C4=CSC=C4)C)c(O)cc2)CCC1
0.253049	S1(=O)(=O)N(c2cc(NC(=O)c3c(nc(cc3)C4=CSC=C4)C)c(O)cc2)CCC1
0.253049	S1(=O)(=O)N(c2cc(NC(=O)c3c(nc(cc3)C4=CSC=C4)C)c(O)cc2)CCC1
0.253049	S1(=O)(=O)N(c2cc(NC(=O)c3c(nc(cc3)C4=CSC=C4)C)c(O)cc2)CCC1
0.253049	S1(=O)(=O)N(c2cc(NC(=O)c3c(nc(cc3)C4=CSC=C4)C)c(O)cc2)CCC1
0.253049	S1(=O)(=O)N(c2cc(NC(=O)c3c(nc(cc3)C4=CSC=C4)C)c(O)cc2)CCC1
0.253049	S1(=O)(=O)N(c2cc(NC(=O)c3c(nc(cc3)C4=CSC=C4)C)c(O)cc2)CCC1
0.253049	S1(=O)(=O)N(c2cc(NC(=O)c3c(nc(cc3)C4=CSC=C4)C)c(O)cc2)CCC1
0.253049	S1(=O)(=O)N(c2cc(NC(=O)c3c(nc(cc3)C4=CSC=C4)C)c(O)cc2)CCC1
0.253049	S1(=O)(=O)N(c2cc(NC(=O)c3c(nc(cc3)C4=CSC=C4)C)c(O)cc2)CCC1
0.252874	Fc1cc(cc(c1)CNc2c(cc(NC(=O)c3ccc(F)cc3)cc2)C(F)(F)F)C(F)(F)F
0.252874	Fc1cc(cc(c1)CNc2c(cc(NC(=O)c3ccc(F)cc3)cc2)C(F)(F)F)C(F)(F)F
0.25283	O=C(Nc1cc(NC(=O)C)c(OC)cc1)c2nc(nc(c2)C)C
0.25283	O=C(Nc1cc(NC(=O)C)c(OC)cc1)c2nc(nc(c2)C)C
0.25283	O=C(Nc1cc(NC(=O)C)c(OC)cc1)c2nc(nc(c2)C)C
0.25283	O=C(Nc1cc(NC(=O)C)c(OC)cc1)c2nc(nc(c2)C)C
0.25283	O=C(Nc1cc(NC(=O)C)c(OC)cc1)c2nc(nc(c2)C)C
0.25283	O=C(Nc1cc(NC(=O)C)c(OC)cc1)c2nc(nc(c2)C)C
0.25283	O=C(Nc1cc(NC(=O)C)c(OC)cc1)c2nc(nc(c2)C)C
0.25283	O=C(Nc1cc(NC(=O)C)c(OC)cc1)c2nc(nc(c2)C)C
0.25283	O=C(Nc1cc(NC(=O)C)c(OC)cc1)c2nc(nc(c2)C)C
0.25283	O=C(Nc1cc(NC(=O)C)c(OC)cc1)c2nc(nc(c2)C)C
0.252708	Brc1cc(ccc1)COc2c(Cl)cc(cc2)C(=O)Nc3cnc(N)cc3
0.252396	S1C(c2ccc(cc2)C(=O)Nc3c(cc(OC4C(=O)N(CC4)C)cc3)C)=CC=C1C=O
0.252396	S1C(c2ccc(cc2)C(=O)Nc3c(cc(OC4C(=O)N(CC4)C)cc3)C)=CC=C1C=O
0.252396	S1C(c2ccc(cc2)C(=O)Nc3c(cc(OC4C(=O)N(CC4)C)cc3)C)=CC=C1C=O
0.252396	S1C(c2ccc(cc2)C(=O)Nc3c(cc(OC4C(=O)N(CC4)C)cc3)C)=CC=C1C=O
0.252396	S1C(c2ccc(cc2)C(=O)Nc3c(cc(OC4C(=O)N(CC4)C)cc3)C)=CC=C1C=O
0.252396	S1C(c2ccc(cc2)C(=O)Nc3c(cc(OC4C(=O)N(CC4)C)cc3)C)=CC=C1C=O
0.252396	S1C(c2ccc(cc2)C(=O)Nc3c(cc(OC4C(=O)N(CC4)C)cc3)C)=CC=C1C=O
0.252396	S1C(c2ccc(cc2)C(=O)Nc3c(cc(OC4C(=O)N(CC4)C)cc3)C)=CC=C1C=O
0.252396	S1C(c2ccc(cc2)C(=O)Nc3c(cc(OC4C(=O)N(CC4)C)cc3)C)=CC=C1C=O
0.252396	S1C(c2ccc(cc2)C(=O)Nc3c(cc(OC4C(=O)N(CC4)C)cc3)C)=CC=C1C=O
0.252396	O=C1N(C(=O)c2c1cc(cc2)C(=O)Nc3cc(OCCN4CCCC4)ccc3)CC=5OC=CC5
0.252396	O=C1N(C(=O)c2c1cc(cc2)C(=O)Nc3cc(OCCN4CCCC4)ccc3)CC=5OC=CC5
0.252396	O=C1N(C(=O)c2c1cc(cc2)C(=O)Nc3cc(OCCN4CCCC4)ccc3)CC=5OC=CC5
0.252396	O=C1N(C(=O)c2c1cc(cc2)C(=O)Nc3cc(OCCN4CCCC4)ccc3)CC=5OC=CC5
0.252396	O=C1N(C(=O)c2c1cc(cc2)C(=O)Nc3cc(OCCN4CCCC4)ccc3)CC=5OC=CC5
0.252396	O=C1N(C(=O)c2c1cc(cc2)C(=O)Nc3cc(OCCN4CCCC4)ccc3)CC=5OC=CC5
0.252396	O=C1N(C(=O)c2c1cc(cc2)C(=O)Nc3cc(OCCN4CCCC4)ccc3)CC=5OC=CC5
0.252396	O=C1N(C(=O)c2c1cc(cc2)C(=O)Nc3cc(OCCN4CCCC4)ccc3)CC=5OC=CC5
0.252396	O=C1N(C(=O)c2c1cc(cc2)C(=O)Nc3cc(OCCN4CCCC4)ccc3)CC=5OC=CC5
0.252396	O=C1N(C(=O)c2c1cc(cc2)C(=O)Nc3cc(OCCN4CCCC4)ccc3)CC=5OC=CC5
0.251724	S1C=NC(=C1)CN2CCC(NC(=O)c3c(nc(cc3)C4=CSC=C4)C)CC2
0.251724	S1C=NC(=C1)CN2CCC(NC(=O)c3c(nc(cc3)C4=CSC=C4)C)CC2
0.251724	S1C=NC(=C1)CN2CCC(NC(=O)c3c(nc(cc3)C4=CSC=C4)C)CC2
0.251656	[O-][N+](=O)c1c(cc2OCCOc2c1)C(=O)NNc3nc(c4cnccc4)ccc3
0.251656	S1C(=NC(c2ccc(cc2)CCCCCC)=C1)NC(=O)C(=O)Nc3cc(ccc3)CN4C(=O)OCC4
0.251656	S1C(=NC(c2ccc(cc2)CCCCCC)=C1)NC(=O)C(=O)Nc3cc(ccc3)CN4C(=O)OCC4
0.251656	S1C(=NC(c2ccc(cc2)CCCCCC)=C1)NC(=O)C(=O)Nc3cc(ccc3)CN4C(=O)OCC4
0.251534	Brc1ccc(cc1)C(=O)Nc2cc(NC(=O)c3c4c(nc(c5c(cc(cc5)C)C)c3)cccc4)ccc2
0.251534	Brc1ccc(cc1)C(=O)Nc2cc(NC(=O)c3c4c(nc(c5c(cc(cc5)C)C)c3)cccc4)ccc2
0.251534	Brc1ccc(cc1)C(=O)Nc2cc(NC(=O)c3c4c(nc(c5c(cc(cc5)C)C)c3)cccc4)ccc2
0.251534	Brc1ccc(cc1)C(=O)Nc2cc(NC(=O)c3c4c(nc(c5c(cc(cc5)C)C)c3)cccc4)ccc2
0.251029	O=C(OC1CC(OC)C1)c2cc(NC(=O)c3cnccc3)ccc2
0.251029	O=C(OC1CC(OC)C1)c2cc(NC(=O)c3cnccc3)ccc2
0.251029	O=C(OC1CC(OC)C1)c2cc(NC(=O)c3cnccc3)ccc2
0.251029	O=C(OC1CC(OC)C1)c2cc(NC(=O)c3cnccc3)ccc2
0.251029	O=C(OC1CC(OC)C1)c2cc(NC(=O)c3cnccc3)ccc2
0.251029	O=C(OC1CC(OC)C1)c2cc(NC(=O)c3cnccc3)ccc2
0.251029	O=C(OC1CC(OC)C1)c2cc(NC(=O)c3cnccc3)ccc2
0.251029	O=C(OC1CC(OC)C1)c2cc(NC(=O)c3cnccc3)ccc2
0.251029	O=C(OC1CC(OC)C1)c2cc(NC(=O)c3cnccc3)ccc2
0.251029	O=C(OC1CC(OC)C1)c2cc(NC(=O)c3cnccc3)ccc2
0.250936	Clc1c(NC(=O)C=2SC=CC2)cc(cc1)C(=O)Nc3ccc(OCC4CC4)cc3
0.250936	Clc1c(NC(=O)C=2SC=CC2)cc(cc1)C(=O)Nc3ccc(OCC4CC4)cc3
0.250936	Clc1c(NC(=O)C=2SC=CC2)cc(cc1)C(=O)Nc3ccc(OCC4CC4)cc3
0.250936	Clc1c(NC(=O)C=2SC=CC2)cc(cc1)C(=O)Nc3ccc(OCC4CC4)cc3
0.250936	Clc1c(NC(=O)C=2SC=CC2)cc(cc1)C(=O)Nc3ccc(OCC4CC4)cc3
0.250936	Clc1c(NC(=O)C=2SC=CC2)cc(cc1)C(=O)Nc3ccc(OCC4CC4)cc3
0.250936	Clc1c(NC(=O)C=2SC=CC2)cc(cc1)C(=O)Nc3ccc(OCC4CC4)cc3
0.250936	Clc1c(NC(=O)C=2SC=CC2)cc(cc1)C(=O)Nc3ccc(OCC4CC4)cc3
0.250936	Clc1c(NC(=O)C=2SC=CC2)cc(cc1)C(=O)Nc3ccc(OCC4CC4)cc3
0.250936	Clc1c(NC(=O)C=2SC=CC2)cc(cc1)C(=O)Nc3ccc(OCC4CC4)cc3
0.250847	Clc1c(ncc(c1)C(=O)Nc2cc(S(=O)(=O)CC)ccc2)Nc3cc(F)c(F)cc3
0.250847	Clc1c(ncc(c1)C(=O)Nc2cc(S(=O)(=O)CC)ccc2)Nc3cc(F)c(F)cc3
0.250847	Clc1c(ncc(c1)C(=O)Nc2cc(S(=O)(=O)CC)ccc2)Nc3cc(F)c(F)cc3
0.250794	Brc1cc(NC(=O)OC(C)(C)C)c(cc1)C(=O)N2CCN(CC=3ON=C(N3)c4ccc(Cl)cc4)CC2
0.250794	Brc1cc(NC(=O)OC(C)(C)C)c(cc1)C(=O)N2CCN(CC=3ON=C(N3)c4ccc(Cl)cc4)CC2
0.250794	Brc1cc(NC(=O)OC(C)(C)C)c(cc1)C(=O)N2CCN(CC=3ON=C(N3)c4ccc(Cl)cc4)CC2
0.250794	Brc1cc(NC(=O)OC(C)(C)C)c(cc1)C(=O)N2CCN(CC=3ON=C(N3)c4ccc(Cl)cc4)CC2
0.250794	Brc1cc(NC(=O)OC(C)(C)C)c(cc1)C(=O)N2CCN(CC=3ON=C(N3)c4ccc(Cl)cc4)CC2
0.250794	Brc1cc(NC(=O)OC(C)(C)C)c(cc1)C(=O)N2CCN(CC=3ON=C(N3)c4ccc(Cl)cc4)CC2
0.250794	Brc1cc(NC(=O)OC(C)(C)C)c(cc1)C(=O)N2CCN(CC=3ON=C(N3)c4ccc(Cl)cc4)CC2
0.250794	Brc1cc(NC(=O)OC(C)(C)C)c(cc1)C(=O)N2CCN(CC=3ON=C(N3)c4ccc(Cl)cc4)CC2
0.25	Brc1cc(ccc1)C(=O)Nc2ccc(cc2)C=3ON=CN3
0.25	Ic1c(NC(=O)c2cc3c(cc2)C(=O)N(C3=O)Cc4ccccc4)cc(OC)cc1
0.25	Ic1c(NC(=O)c2cc3c(cc2)C(=O)N(C3=O)Cc4ccccc4)cc(OC)cc1
0.25	Ic1c(NC(=O)c2cc3c(cc2)C(=O)N(C3=O)Cc4ccccc4)cc(OC)cc1
0.25	Ic1c(NC(=O)c2cc3c(cc2)C(=O)N(C3=O)Cc4ccccc4)cc(OC)cc1
0.25	Ic1c(NC(=O)c2cc3c(cc2)C(=O)N(C3=O)Cc4ccccc4)cc(OC)cc1
0.25	Ic1c(NC(=O)c2cc3c(cc2)C(=O)N(C3=O)Cc4ccccc4)cc(OC)cc1
0.25	Ic1c(NC(=O)c2cc3c(cc2)C(=O)N(C3=O)Cc4ccccc4)cc(OC)cc1
0.25	Ic1c(NC(=O)c2cc3c(cc2)C(=O)N(C3=O)Cc4ccccc4)cc(OC)cc1
0.25	Ic1c(NC(=O)c2cc3c(cc2)C(=O)N(C3=O)Cc4ccccc4)cc(OC)cc1
0.25	Ic1c(NC(=O)c2cc3c(cc2)C(=O)N(C3=O)Cc4ccccc4)cc(OC)cc1
0.25	O=C(Nc1c(OC)ccc(c2cnccc2)c1)CC(O)C(C)C
0.25	O=C(Nc1c(OC)ccc(c2cnccc2)c1)CC(O)C(C)C
0.25	O=C(Nc1c(OC)ccc(c2cnccc2)c1)CC(O)C(C)C
0.25	O=C(Nc1c(OC)ccc(c2cnccc2)c1)CC(O)C(C)C
0.25	O=C(Nc1c(OC)ccc(c2cnccc2)c1)CC(O)C(C)C
0.25	O=C(Nc1c(OC)ccc(c2cnccc2)c1)CC(O)C(C)C
0.25	O=C(Nc1c(OC)ccc(c2cnccc2)c1)CC(O)C(C)C
0.25	O=C(Nc1c(OC)ccc(c2cnccc2)c1)CC(O)C(C)C
0.25	O=C(Nc1c(OC)ccc(c2cnccc2)c1)CC(O)C(C)C
0.25	O=C(Nc1c(OC)ccc(c2cnccc2)c1)CC(O)C(C)C
0.25	O=C(NCc1nc(ncc1)c2ncccc2)c3ccc(cc3)C=4OC(=NN4)c5ccccc5
0.25	O=C(Nc1cc(NC(=O)C)c(OC)cc1)c2c(O)cc(cc2)C
0.25	O=C(Nc1cc(NC(=O)C)c(OC)cc1)c2c(O)cc(cc2)C
0.25	O=C(Nc1cc(NC(=O)C)c(OC)cc1)c2c(O)cc(cc2)C
0.25	O=C(O)c1cc(c(NC(=O)c2nnc(N3C=NC=C3)cc2)cc1)C
0.25	O=C(NCc1nc(ncc1)c2ncccc2)c3ccc(cc3)C=4OC(=NN4)c5ccccc5
0.25	O=C(NCc1nc(ncc1)c2ncccc2)c3ccc(cc3)C=4OC(=NN4)c5ccccc5
0.25	O=C(NCc1nc(ncc1)c2ncccc2)c3ccc(cc3)C=4OC(=NN4)c5ccccc5
0.249191	S1(=O)(=O)N(c2cc(NC(=O)c3ccc(cc3)CN4C(=O)CCC4)c(O)cc2)CCC1
0.249169	Brc1cc(NC(=O)OC(C)(C)C)c(cc1)C(=O)N2CCN(Cc3c(cc(Cl)cc3)C)CC2
0.249169	Brc1cc(NC(=O)OC(C)(C)C)c(cc1)C(=O)N2CCN(Cc3c(cc(Cl)cc3)C)CC2
0.249169	Brc1cc(NC(=O)OC(C)(C)C)c(cc1)C(=O)N2CCN(Cc3c(cc(Cl)cc3)C)CC2
0.249169	Brc1cc(NC(=O)OC(C)(C)C)c(cc1)C(=O)N2CCN(Cc3c(cc(Cl)cc3)C)CC2
0.249169	Brc1cc(NC(=O)OC(C)(C)C)c(cc1)C(=O)N2CCN(Cc3c(cc(Cl)cc3)C)CC2
0.249169	Brc1cc(NC(=O)OC(C)(C)C)c(cc1)C(=O)N2CCN(Cc3c(cc(Cl)cc3)C)CC2
0.249169	Brc1cc(NC(=O)OC(C)(C)C)c(cc1)C(=O)N2CCN(Cc3c(cc(Cl)cc3)C)CC2
0.249169	Brc1cc(NC(=O)OC(C)(C)C)c(cc1)C(=O)N2CCN(Cc3c(cc(Cl)cc3)C)CC2
0.249169	Brc1cc(NC(=O)OC(C)(C)C)c(cc1)C(=O)N2CCN(Cc3c(cc(Cl)cc3)C)CC2
0.249169	Brc1cc(NC(=O)OC(C)(C)C)c(cc1)C(=O)N2CCN(Cc3c(cc(Cl)cc3)C)CC2
0.249158	O=C(N(C(C)C)Cc1cnccc1)c2c(O)ccc(NC(=O)c3cc(OC)cc(OC)c3)c2
0.249158	O=C(N(C(C)C)Cc1cnccc1)c2c(O)ccc(NC(=O)c3cc(OC)cc(OC)c3)c2
0.249158	O=C(N(C(C)C)Cc1cnccc1)c2c(O)ccc(NC(=O)c3cc(OC)cc(OC)c3)c2
0.249158	O=C(N(C(C)C)Cc1cnccc1)c2c(O)ccc(NC(=O)c3cc(OC)cc(OC)c3)c2
0.249158	O=C(N(C(C)C)Cc1cnccc1)c2c(O)ccc(NC(=O)c3cc(OC)cc(OC)c3)c2
0.249158	O=C(N(C(C)C)Cc1cnccc1)c2c(O)ccc(NC(=O)c3cc(OC)cc(OC)c3)c2
0.249158	O=C(N(C(C)C)Cc1cnccc1)c2c(O)ccc(NC(=O)c3cc(OC)cc(OC)c3)c2
0.249158	O=C(N(C(C)C)Cc1cnccc1)c2c(O)ccc(NC(=O)c3cc(OC)cc(OC)c3)c2
0.249158	O=C(N(C(C)C)Cc1cnccc1)c2c(O)ccc(NC(=O)c3cc(OC)cc(OC)c3)c2
0.249158	O=C(N(C(C)C)Cc1cnccc1)c2c(O)ccc(NC(=O)c3cc(OC)cc(OC)c3)c2
0.249158	O=C(OC(C)(C)C)NCc1c(OC)cc(NC(=O)c2cc(ccc2)Cc3ncccc3)cc1
0.249147	Brc1cc(ccc1)C=2SC(=CC2)CN3CCN(C(=O)c4cc(NC(=O)OC(C)(C)C)ccc4)CC3
0.249097	Brc1ncc(F)c(NC(=O)c2ccc(cc2)C3=NOC(=N3)C(F)F)c1
0.249097	Brc1ncc(F)c(NC(=O)c2ccc(cc2)C3=NOC(=N3)C(F)F)c1
0.249097	Brc1ncc(F)c(NC(=O)c2ccc(cc2)C3=NOC(=N3)C(F)F)c1
0.249097	Brc1ncc(F)c(NC(=O)c2ccc(cc2)C3=NOC(=N3)C(F)F)c1
0.249097	Brc1ncc(F)c(NC(=O)c2ccc(cc2)C3=NOC(=N3)C(F)F)c1
0.249097	Brc1ncc(F)c(NC(=O)c2ccc(cc2)C3=NOC(=N3)C(F)F)c1
0.249097	Brc1ncc(F)c(NC(=O)c2ccc(cc2)C3=NOC(=N3)C(F)F)c1
0.249097	Brc1ncc(F)c(NC(=O)c2ccc(cc2)C3=NOC(=N3)C(F)F)c1
0.249097	Brc1ncc(F)c(NC(=O)c2ccc(cc2)C3=NOC(=N3)C(F)F)c1
0.249097	Brc1ncc(F)c(NC(=O)c2ccc(cc2)C3=NOC(=N3)C(F)F)c1
0.249084	O=C(OC)Nc1cc(c(cc1)C(=O)Nc2cnc(cc2)C(=O)N(C)C)C
0.249084	O=C(OC)Nc1cc(c(cc1)C(=O)Nc2cnc(cc2)C(=O)N(C)C)C
0.249084	O=C(OC)Nc1cc(c(cc1)C(=O)Nc2cnc(cc2)C(=O)N(C)C)C
0.249084	O=C(OC)Nc1cc(c(cc1)C(=O)Nc2cnc(cc2)C(=O)N(C)C)C
0.249084	O=C(OC)Nc1cc(c(cc1)C(=O)Nc2cnc(cc2)C(=O)N(C)C)C
0.249084	O=C(OC)Nc1cc(c(cc1)C(=O)Nc2cnc(cc2)C(=O)N(C)C)C
0.249084	O=C(OC)Nc1cc(c(cc1)C(=O)Nc2cnc(cc2)C(=O)N(C)C)C
0.249084	O=C(OC)Nc1cc(c(cc1)C(=O)Nc2cnc(cc2)C(=O)N(C)C)C
0.249084	O=C(OC)Nc1cc(c(cc1)C(=O)Nc2cnc(cc2)C(=O)N(C)C)C
0.249084	O=C(OC)Nc1cc(c(cc1)C(=O)Nc2cnc(cc2)C(=O)N(C)C)C
0.249057	O=C(N(C)C)c1ncc(NC(=O)c2ccc(cc2)C3=NOC(=N3)C)cc1
0.248908	Brc1c(ccc(c1)CN2CCN(CC(F)C)CC2)C
0.248908	Brc1c(ccc(c1)CN2CCN(CC(F)C)CC2)C
0.248299	Brc1cc(NC(=O)c2cc(S(=O)(=O)NC(=O)N)ccc2)c(N3CCN(CC3)C)cc1
0.248299	Brc1cc(NC(=O)c2cc(S(=O)(=O)NC(=O)N)ccc2)c(N3CCN(CC3)C)cc1
0.248299	Brc1cc(NC(=O)c2cc(S(=O)(=O)NC(=O)N)ccc2)c(N3CCN(CC3)C)cc1
0.248299	Brc1cc(NC(=O)c2cc(S(=O)(=O)NC(=O)N)ccc2)c(N3CCN(CC3)C)cc1
0.248299	Brc1cc(NC(=O)c2cc(S(=O)(=O)NC(=O)N)ccc2)c(N3CCN(CC3)C)cc1
0.248299	Brc1cc(NC(=O)c2cc(S(=O)(=O)NC(=O)N)ccc2)c(N3CCN(CC3)C)cc1
0.248299	Brc1cc(NC(=O)c2cc(S(=O)(=O)NC(=O)N)ccc2)c(N3CCN(CC3)C)cc1
0.248299	Brc1cc(NC(=O)c2cc(S(=O)(=O)NC(=O)N)ccc2)c(N3CCN(CC3)C)cc1
0.248299	Brc1cc(NC(=O)c2cc(S(=O)(=O)NC(=O)N)ccc2)c(N3CCN(CC3)C)cc1
0.248299	Brc1cc(NC(=O)c2cc(S(=O)(=O)NC(=O)N)ccc2)c(N3CCN(CC3)C)cc1
0.248252	Fc1ccc(cc1)C2=NOC(=N2)CCC(=O)Nc3ccc(cc3)C(=O)Nc4c(OC)cccc4
0.248252	Fc1ccc(cc1)C2=NOC(=N2)CCC(=O)Nc3ccc(cc3)C(=O)Nc4c(OC)cccc4
0.248252	Fc1ccc(cc1)C2=NOC(=N2)CCC(=O)Nc3ccc(cc3)C(=O)Nc4c(OC)cccc4
0.248252	Fc1ccc(cc1)C2=NOC(=N2)CCC(=O)Nc3ccc(cc3)C(=O)Nc4c(OC)cccc4
0.248252	Fc1ccc(cc1)C2=NOC(=N2)CCC(=O)Nc3ccc(cc3)C(=O)Nc4c(OC)cccc4
0.248252	Fc1ccc(cc1)C2=NOC(=N2)CCC(=O)Nc3ccc(cc3)C(=O)Nc4c(OC)cccc4
0.248252	Fc1ccc(cc1)C2=NOC(=N2)CCC(=O)Nc3ccc(cc3)C(=O)Nc4c(OC)cccc4
0.248252	Fc1ccc(cc1)C2=NOC(=N2)CCC(=O)Nc3ccc(cc3)C(=O)Nc4c(OC)cccc4
0.248252	O=C(N1CCC2(CC1)CCN(CC2)C)Nc3c(cc(cc3)C=4ON=C(N4)C5CC5)C
0.248252	O=C(N1CCC2(CC1)CCN(CC2)C)Nc3c(cc(cc3)C=4ON=C(N4)C5CC5)C
0.248252	O=C(N1CCC2(CC1)CCN(CC2)C)Nc3c(cc(cc3)C=4ON=C(N4)C5CC5)C
0.248252	O=C(N1CCC2(CC1)CCN(CC2)C)Nc3c(cc(cc3)C=4ON=C(N4)C5CC5)C
0.248252	O=C(N1CCC2(CC1)CCN(CC2)C)Nc3c(cc(cc3)C=4ON=C(N4)C5CC5)C
0.248252	O=C(N1CCC2(CC1)CCN(CC2)C)Nc3c(cc(cc3)C=4ON=C(N4)C5CC5)C
0.248201	S1C(=NC(c2ccc(cc2)CC)=C1)NC(=O)c3cc([N+]([O-])=O)c(c([N+]([O-])=O)c3)C
0.248201	S1C(=NC(c2ccc(cc2)CC)=C1)NC(=O)c3cc([N+]([O-])=O)c(c([N+]([O-])=O)c3)C
0.248175	Clc1c(NC(=O)C(=O)N2CCN(Cc3ccc(OC)cc3)CCC2)ccc(c1)C
0.248175	Clc1c(NC(=O)C(=O)N2CCN(Cc3ccc(OC)cc3)CCC2)ccc(c1)C
0.248175	Clc1c(NC(=O)C(=O)N2CCN(Cc3ccc(OC)cc3)CCC2)ccc(c1)C
0.248175	Clc1c(NC(=O)C(=O)N2CCN(Cc3ccc(OC)cc3)CCC2)ccc(c1)C
0.248175	Clc1c(NC(=O)C(=O)N2CCN(Cc3ccc(OC)cc3)CCC2)ccc(c1)C
0.248175	Clc1c(NC(=O)C(=O)N2CCN(Cc3ccc(OC)cc3)CCC2)ccc(c1)C
0.248175	Clc1c(NC(=O)C(=O)N2CCN(Cc3ccc(OC)cc3)CCC2)ccc(c1)C
0.248175	Clc1c(NC(=O)C(=O)N2CCN(Cc3ccc(OC)cc3)CCC2)ccc(c1)C
0.248175	Clc1c(NC(=O)C(=O)N2CCN(Cc3ccc(OC)cc3)CCC2)ccc(c1)C
0.248175	Clc1c(NC(=O)C(=O)N2CCN(Cc3ccc(OC)cc3)CCC2)ccc(c1)C
0.24812	O(c1cc(ccc1)CNc2c(OC)ccc(c2)CN3CCN(CC3)C)CC4CC4
0.24812	O(c1cc(ccc1)CNc2c(OC)ccc(c2)CN3CCN(CC3)C)CC4CC4
0.24812	O(c1cc(ccc1)CNc2c(OC)ccc(c2)CN3CCN(CC3)C)CC4CC4
0.248031	Ic1c(cccc1)C(=O)Nc2cc(NC=O)c(Cl)cc2
0.248031	Ic1c(cccc1)C(=O)Nc2cc(NC=O)c(Cl)cc2
0.248031	Ic1c(cccc1)C(=O)Nc2cc(NC=O)c(Cl)cc2
0.248031	Ic1c(cccc1)C(=O)Nc2cc(NC=O)c(Cl)cc2
0.248031	Ic1c(cccc1)C(=O)Nc2cc(NC=O)c(Cl)cc2
0.248031	Ic1c(cccc1)C(=O)Nc2cc(NC=O)c(Cl)cc2
0.248031	Ic1c(cccc1)C(=O)Nc2cc(NC=O)c(Cl)cc2
0.248031	Ic1c(cccc1)C(=O)Nc2cc(NC=O)c(Cl)cc2
0.248031	Ic1c(cccc1)C(=O)Nc2cc(NC=O)c(Cl)cc2
0.248031	Ic1c(cccc1)C(=O)Nc2cc(NC=O)c(Cl)cc2
0.247588	Brc1cc(ccc1)C=2SC(=CC2)CN3CCN(C(=O)c4c(nc(cc4)C5=CSC=C5)C)CC3
0.247588	Brc1cc(ccc1)C=2SC(=CC2)CN3CCN(C(=O)c4c(nc(cc4)C5=CSC=C5)C)CC3
0.247387	O=C(NCc1cc(OC)c(OCc2cnccc2)cc1)c3ncc(cc3)C=4C=NNC4
0.247222	Clc1c(cc(NC(=O)C(=O)N2C(C3=NC(c4cnccc4)=CN3)CC(OC)C2)cc1)CS(=O)(=O)C
0.247148	Clc1cc(c(cc1)CN2CCN(C(=O)c3cc(F)c(cc3)C)CC2)C
0.247148	Clc1cc(c(cc1)CN2CCN(C(=O)c3cc(F)c(cc3)C)CC2)C
0.247148	Clc1cc(c(cc1)CN2CCN(C(=O)c3cc(F)c(cc3)C)CC2)C
0.247148	Clc1cc(c(cc1)CN2CCN(C(=O)c3cc(F)c(cc3)C)CC2)C
0.247148	Clc1cc(c(cc1)CN2CCN(C(=O)c3cc(F)c(cc3)C)CC2)C
0.247148	Clc1cc(c(cc1)CN2CCN(C(=O)c3cc(F)c(cc3)C)CC2)C
0.247148	Clc1cc(c(cc1)CN2CCN(C(=O)c3cc(F)c(cc3)C)CC2)C
0.247148	Clc1cc(c(cc1)CN2CCN(C(=O)c3cc(F)c(cc3)C)CC2)C
0.247148	Clc1cc(c(cc1)CN2CCN(C(=O)c3cc(F)c(cc3)C)CC2)C
0.246862	Fc1ccc(cc1)C(=O)Nc2cc(c(N)cc2)C(F)(F)F
0.246862	Fc1ccc(cc1)C(=O)Nc2cc(c(N)cc2)C(F)(F)F
0.246862	Fc1ccc(cc1)C(=O)Nc2cc(c(N)cc2)C(F)(F)F
0.246862	Fc1ccc(cc1)C(=O)Nc2cc(c(N)cc2)C(F)(F)F
0.246862	Fc1ccc(cc1)C(=O)Nc2cc(c(N)cc2)C(F)(F)F
0.246862	Fc1ccc(cc1)C(=O)Nc2cc(c(N)cc2)C(F)(F)F
0.246862	Fc1ccc(cc1)C(=O)Nc2cc(c(N)cc2)C(F)(F)F
0.246862	Fc1ccc(cc1)C(=O)Nc2cc(c(N)cc2)C(F)(F)F
0.246862	Fc1ccc(cc1)C(=O)Nc2cc(c(N)cc2)C(F)(F)F
0.246862	Fc1ccc(cc1)C(=O)Nc2cc(c(N)cc2)C(F)(F)F
0.246575	Brc1c(ccc(c1)CN2Cc3c(OCC2)cc(NC(=O)OC(C)(C)C)cc3)C
0.246575	Brc1c(ccc(c1)CN2Cc3c(OCC2)cc(NC(=O)OC(C)(C)C)cc3)C
0.246334	O=C(Nc1cnc(N2CCOCC2)cc1)c3c4c(nc(c5cnccc5)c3)ccc(c4)C
0.246334	O=C(Nc1cnc(N2CCOCC2)cc1)c3c4c(nc(c5cnccc5)c3)ccc(c4)C
0.246334	O=C(Nc1cnc(N2CCOCC2)cc1)c3c4c(nc(c5cnccc5)c3)ccc(c4)C
0.246334	O=C(Nc1cnc(N2CCOCC2)cc1)c3c4c(nc(c5cnccc5)c3)ccc(c4)C
0.246334	O=C(Nc1cnc(N2CCOCC2)cc1)c3c4c(nc(c5cnccc5)c3)ccc(c4)C
0.246324	O=C(NCC1=NC(=NN1)c2cnccc2)c3c(cccc3)Cc4ccccc4
0.246324	O=C(NCC1=NC(=NN1)c2cnccc2)c3c(cccc3)Cc4ccccc4
0.246324	O=C(NCC1=NC(=NN1)c2cnccc2)c3c(cccc3)Cc4ccccc4
0.246324	O=C(NCC1=NC(=NN1)c2cnccc2)c3c(cccc3)Cc4ccccc4
0.246324	O=C(NCC1=NC(=NN1)c2cnccc2)c3c(cccc3)Cc4ccccc4
0.246324	O=C(NCC1=NC(=NN1)c2cnccc2)c3c(cccc3)Cc4ccccc4
0.246324	O=C(NCC1=NC(=NN1)c2cnccc2)c3c(cccc3)Cc4ccccc4
0.246324	O=C(NCC1=NC(=NN1)c2cnccc2)c3c(cccc3)Cc4ccccc4
0.246324	O=C(NCC1=NC(=NN1)c2cnccc2)c3c(cccc3)Cc4ccccc4
0.246324	O=C(NCC1=NC(=NN1)c2cnccc2)c3c(cccc3)Cc4ccccc4
0.246324	O=C(NC)c1ccc(NC(=O)C(=O)N2CCC(c3nc(ccn3)C)CC2)cc1
0.246324	O=C(NC)c1ccc(NC(=O)C(=O)N2CCC(c3nc(ccn3)C)CC2)cc1
0.246324	O=C(NC)c1ccc(NC(=O)C(=O)N2CCC(c3nc(ccn3)C)CC2)cc1
0.246324	O=C(NC)c1ccc(NC(=O)C(=O)N2CCC(c3nc(ccn3)C)CC2)cc1
0.246324	O=C(NC)c1ccc(NC(=O)C(=O)N2CCC(c3nc(ccn3)C)CC2)cc1
0.246324	O=C(NC)c1ccc(NC(=O)C(=O)N2CCC(c3nc(ccn3)C)CC2)cc1
0.246324	O=C(NC)c1ccc(NC(=O)C(=O)N2CCC(c3nc(ccn3)C)CC2)cc1
0.246324	O=C(NC)c1ccc(NC(=O)C(=O)N2CCC(c3nc(ccn3)C)CC2)cc1
0.246324	O=C(NC)c1ccc(NC(=O)C(=O)N2CCC(c3nc(ccn3)C)CC2)cc1
0.246324	O=C(NC)c1ccc(NC(=O)C(=O)N2CCC(c3nc(ccn3)C)CC2)cc1
0.246324	BrC=1C=NN(C1)Cc2ccc(cc2)C(=O)NC=3SC=C(N3)c4ccc(cc4)CC
0.246324	BrC=1C=NN(C1)Cc2ccc(cc2)C(=O)NC=3SC=C(N3)c4ccc(cc4)CC
0.246094	S1C(=CN=C1)CNc2cc(ccc2)C(=O)Nc3cc(ncc3)C
0.246094	S1C(=CN=C1)CNc2cc(ccc2)C(=O)Nc3cc(ncc3)C
0.246094	S1C(=CN=C1)CNc2cc(ccc2)C(=O)Nc3cc(ncc3)C
0.246094	S1C(=CN=C1)CNc2cc(ccc2)C(=O)Nc3cc(ncc3)C
0.246094	S1C(=CN=C1)CNc2cc(ccc2)C(=O)Nc3cc(ncc3)C
0.246094	S1C(=CN=C1)CNc2cc(ccc2)C(=O)Nc3cc(ncc3)C
0.246094	S1C(=CN=C1)CNc2cc(ccc2)C(=O)Nc3cc(ncc3)C
0.246094	S1C(=CN=C1)CNc2cc(ccc2)C(=O)Nc3cc(ncc3)C
0.246094	S1C(=CN=C1)CNc2cc(ccc2)C(=O)Nc3cc(ncc3)C
0.246094	S1C(=CN=C1)CNc2cc(ccc2)C(=O)Nc3cc(ncc3)C
0.245955	S1C(=NC(C(=O)Nc2cc(c(cc2)C)C=3OC=C(N3)C)=C1)c4ccc([N+]([O-])=O)cc4
0.245955	S1C(=NC(C(=O)Nc2cc(c(cc2)C)C=3OC=C(N3)C)=C1)c4ccc([N+]([O-])=O)cc4
0.245955	S1C(=NC(C(=O)Nc2cc(c(cc2)C)C=3OC=C(N3)C)=C1)c4ccc([N+]([O-])=O)cc4
0.245955	S1C(=NC(C(=O)Nc2cc(c(cc2)C)C=3OC=C(N3)C)=C1)c4ccc([N+]([O-])=O)cc4
0.245955	S1C(=NC(C(=O)Nc2cc(c(cc2)C)C=3OC=C(N3)C)=C1)c4ccc([N+]([O-])=O)cc4
0.245955	S1C(=NC(C(=O)Nc2cc(c(cc2)C)C=3OC=C(N3)C)=C1)c4ccc([N+]([O-])=O)cc4
0.245955	S1C(=NC(C(=O)Nc2cc(c(cc2)C)C=3OC=C(N3)C)=C1)c4ccc([N+]([O-])=O)cc4
0.245955	S1C(=NC(C(=O)Nc2cc(c(cc2)C)C=3OC=C(N3)C)=C1)c4ccc([N+]([O-])=O)cc4
0.245955	S1C(=NC(C(=O)Nc2cc(c(cc2)C)C=3OC=C(N3)C)=C1)c4ccc([N+]([O-])=O)cc4
0.245955	S1C(=NC(C(=O)Nc2cc(c(cc2)C)C=3OC=C(N3)C)=C1)c4ccc([N+]([O-])=O)cc4
0.245763	O=C(OCC)c1cc(c2ccc(cc2)C(=O)Nc3ccc(cc3)C(=O)O)ccc1
0.245763	O=C(OCC)c1cc(c2ccc(cc2)C(=O)Nc3ccc(cc3)C(=O)O)ccc1
0.245614	FC(F)(F)c1c(OCC(F)F)ccc(NC(=O)c2cnc(Oc3ccc(Oc4ccccc4)cc3)cc2)c1
0.245614	FC(F)(F)c1c(OCC(F)F)ccc(NC(=O)c2cnc(Oc3ccc(Oc4ccccc4)cc3)cc2)c1
0.245614	FC(F)(F)c1c(OCC(F)F)ccc(NC(=O)c2cnc(Oc3ccc(Oc4ccccc4)cc3)cc2)c1
0.245614	FC(F)(F)c1c(OCC(F)F)ccc(NC(=O)c2cnc(Oc3ccc(Oc4ccccc4)cc3)cc2)c1
0.245614	FC(F)(F)c1c(OCC(F)F)ccc(NC(=O)c2cnc(Oc3ccc(Oc4ccccc4)cc3)cc2)c1
0.245614	FC(F)(F)c1c(OCC(F)F)ccc(NC(=O)c2cnc(Oc3ccc(Oc4ccccc4)cc3)cc2)c1
0.245614	FC(F)(F)c1c(OCC(F)F)ccc(NC(=O)c2cnc(Oc3ccc(Oc4ccccc4)cc3)cc2)c1
0.245614	FC(F)(F)c1c(OCC(F)F)ccc(NC(=O)c2cnc(Oc3ccc(Oc4ccccc4)cc3)cc2)c1
0.245614	FC(F)(F)c1c(OCC(F)F)ccc(NC(=O)c2cnc(Oc3ccc(Oc4ccccc4)cc3)cc2)c1
0.245614	FC(F)(F)c1c(OCC(F)F)ccc(NC(=O)c2cnc(Oc3ccc(Oc4ccccc4)cc3)cc2)c1
0.245614	S(=O)(=O)(N)c1cc(NC(=O)c2ccc(NC(=O)CN3CCC(NC(=O)Cc4ccc(O)cc4)CC3)cc2)ccc1
0.245614	S(=O)(=O)(N)c1cc(NC(=O)c2ccc(NC(=O)CN3CCC(NC(=O)Cc4ccc(O)cc4)CC3)cc2)ccc1
0.245614	S(=O)(=O)(N)c1cc(NC(=O)c2ccc(NC(=O)CN3CCC(NC(=O)Cc4ccc(O)cc4)CC3)cc2)ccc1
0.245614	S(=O)(=O)(N)c1cc(NC(=O)c2ccc(NC(=O)CN3CCC(NC(=O)Cc4ccc(O)cc4)CC3)cc2)ccc1
0.245614	S(=O)(=O)(N)c1cc(NC(=O)c2ccc(NC(=O)CN3CCC(NC(=O)Cc4ccc(O)cc4)CC3)cc2)ccc1
0.245614	S(=O)(=O)(N)c1cc(NC(=O)c2ccc(NC(=O)CN3CCC(NC(=O)Cc4ccc(O)cc4)CC3)cc2)ccc1
0.245614	S(=O)(=O)(N)c1cc(NC(=O)c2ccc(NC(=O)CN3CCC(NC(=O)Cc4ccc(O)cc4)CC3)cc2)ccc1
0.245614	S(=O)(=O)(N)c1cc(NC(=O)c2ccc(NC(=O)CN3CCC(NC(=O)Cc4ccc(O)cc4)CC3)cc2)ccc1
0.245614	S(=O)(=O)(N)c1cc(NC(=O)c2ccc(NC(=O)CN3CCC(NC(=O)Cc4ccc(O)cc4)CC3)cc2)ccc1
0.245614	S(=O)(=O)(N)c1cc(NC(=O)c2ccc(NC(=O)CN3CCC(NC(=O)Cc4ccc(O)cc4)CC3)cc2)ccc1
0.245283	Brc1cc(ccc1)C(=O)Nc2ccc(cc2)C=3ON=C(N3)C4(N)CC4
0.245283	Brc1cc(ccc1)C(=O)Nc2ccc(cc2)C=3ON=C(N3)C4(N)CC4
0.245283	Brc1cc(ccc1)C(=O)Nc2ccc(cc2)C=3ON=C(N3)C4(N)CC4
0.245283	Brc1cc(ccc1)C(=O)Nc2ccc(cc2)C=3ON=C(N3)C4(N)CC4
0.245283	Brc1cc(ccc1)C(=O)Nc2ccc(cc2)C=3ON=C(N3)C4(N)CC4
0.245283	Brc1cc(ccc1)C(=O)Nc2ccc(cc2)C=3ON=C(N3)C4(N)CC4
0.245283	Brc1cc(ccc1)C(=O)Nc2ccc(cc2)C=3ON=C(N3)C4(N)CC4
0.245283	Brc1cc(ccc1)C(=O)Nc2ccc(cc2)C=3ON=C(N3)C4(N)CC4
0.245283	Brc1cc(ccc1)C(=O)Nc2ccc(cc2)C=3ON=C(N3)C4(N)CC4
0.245283	Brc1cc(ccc1)C(=O)Nc2ccc(cc2)C=3ON=C(N3)C4(N)CC4
0.245161	S(=O)(=O)(Nc1c(ccc(c1)C=2ON=C(N2)CC)C)c3nccc(c3)C(=O)O
0.245161	S(=O)(=O)(Nc1c(ccc(c1)C=2ON=C(N2)CC)C)c3nccc(c3)C(=O)O
0.245161	S(=O)(=O)(Nc1c(ccc(c1)C=2ON=C(N2)CC)C)c3nccc(c3)C(=O)O
0.245161	S(=O)(=O)(Nc1c(ccc(c1)C=2ON=C(N2)CC)C)c3nccc(c3)C(=O)O
0.245161	S(=O)(=O)(Nc1c(ccc(c1)C=2ON=C(N2)CC)C)c3nccc(c3)C(=O)O
0.245161	S(=O)(=O)(Nc1c(ccc(c1)C=2ON=C(N2)CC)C)c3nccc(c3)C(=O)O
0.245161	S(=O)(=O)(Nc1c(ccc(c1)C=2ON=C(N2)CC)C)c3nccc(c3)C(=O)O
0.245161	S(=O)(=O)(Nc1c(ccc(c1)C=2ON=C(N2)CC)C)c3nccc(c3)C(=O)O
0.245161	S(=O)(=O)(Nc1c(ccc(c1)C=2ON=C(N2)CC)C)c3nccc(c3)C(=O)O
0.245161	S(=O)(=O)(Nc1c(ccc(c1)C=2ON=C(N2)CC)C)c3nccc(c3)C(=O)O
0.24498	O=C(Nc1c(ccc(c1)C=2OC=NN2)C)C=O
0.244838	O=C1N(C(=O)CN1C)Cc2c(NC(=O)Nc3c(ccc(c3)C=4N(N=CC4)C)C)cc(cc2)C(=O)N
[truncated: 8,001 more rows]
