# Supplementary material for: Galileo: Three-dimensional searching in large combinatorial fragment spaces on the example of pharmacophores
Source: J Comput Aided Mol Des. 2022 Nov 24;37(1):1–16. doi: 10.1007/s10822-022-00485-y (PMC10032335; doi:10.1007/s10822-022-00485-y)
Supplement: Supplementary file 4 — Supplementary file 3a [file 10822_2022_485_MOESM3_ESMa.zip › Imatinib_Galileo/13/out_7.csv]

Score	SMILES
1	O=C(Nc1cc(Nc2nc(c3cnccc3)ccn2)c(cc1)C)c4ccc(cc4)CN5CCN(CC5)C
0.418519	Fc1cc(Nc2ncccc2C(=O)Nc3c(ccc(c4nccnc4)c3)C)ccc1
0.418519	Fc1cc(Nc2ncccc2C(=O)Nc3c(ccc(c4nccnc4)c3)C)ccc1
0.418519	Fc1cc(Nc2ncccc2C(=O)Nc3c(ccc(c4nccnc4)c3)C)ccc1
0.418519	Fc1cc(Nc2ncccc2C(=O)Nc3c(ccc(c4nccnc4)c3)C)ccc1
0.418519	Fc1cc(Nc2ncccc2C(=O)Nc3c(ccc(c4nccnc4)c3)C)ccc1
0.418519	Fc1cc(Nc2ncccc2C(=O)Nc3c(ccc(c4nccnc4)c3)C)ccc1
0.418519	Fc1cc(Nc2ncccc2C(=O)Nc3c(ccc(c4nccnc4)c3)C)ccc1
0.418519	Fc1cc(Nc2ncccc2C(=O)Nc3c(ccc(c4nccnc4)c3)C)ccc1
0.418519	Fc1cc(Nc2ncccc2C(=O)Nc3c(ccc(c4nccnc4)c3)C)ccc1
0.418519	Fc1cc(Nc2ncccc2C(=O)Nc3c(ccc(c4nccnc4)c3)C)ccc1
0.396887	O=C(Nc1c(ccc(c2nccnc2)c1)C)C=3ON=C(c4cnccc4)C3
0.396887	O=C(Nc1c(ccc(c2nccnc2)c1)C)C=3ON=C(c4cnccc4)C3
0.396887	O=C(Nc1c(ccc(c2nccnc2)c1)C)C=3ON=C(c4cnccc4)C3
0.396887	O=C(Nc1c(ccc(c2nccnc2)c1)C)C=3ON=C(c4cnccc4)C3
0.396887	O=C(Nc1c(ccc(c2nccnc2)c1)C)C=3ON=C(c4cnccc4)C3
0.396887	O=C(Nc1c(ccc(c2nccnc2)c1)C)C=3ON=C(c4cnccc4)C3
0.396887	O=C(Nc1c(ccc(c2nccnc2)c1)C)C=3ON=C(c4cnccc4)C3
0.396887	O=C(Nc1c(ccc(c2nccnc2)c1)C)C=3ON=C(c4cnccc4)C3
0.396887	O=C(Nc1c(ccc(c2nccnc2)c1)C)C=3ON=C(c4cnccc4)C3
0.395161	O=C(Nc1c(ccc(c2nccnc2)c1)C)c3nccc(c4ccccc4)c3
0.395161	O=C(Nc1c(ccc(c2nccnc2)c1)C)c3nccc(c4ccccc4)c3
0.395161	O=C(Nc1c(ccc(c2nccnc2)c1)C)c3nccc(c4ccccc4)c3
0.395161	O=C(Nc1c(ccc(c2nccnc2)c1)C)c3nccc(c4ccccc4)c3
0.395161	O=C(Nc1c(ccc(c2nccnc2)c1)C)c3nccc(c4ccccc4)c3
0.395161	O=C(Nc1c(ccc(c2nccnc2)c1)C)c3nccc(c4ccccc4)c3
0.395161	O=C(Nc1c(ccc(c2nccnc2)c1)C)c3nccc(c4ccccc4)c3
0.395161	O=C(Nc1c(ccc(c2nccnc2)c1)C)c3nccc(c4ccccc4)c3
0.395161	O=C(Nc1c(ccc(c2nccnc2)c1)C)c3nccc(c4ccccc4)c3
0.395161	O=C(Nc1c(ccc(c2nccnc2)c1)C)c3nccc(c4ccccc4)c3
0.389344	O=C(Nc1c(ccc(c2nccnc2)c1)C)c3cncc(c3)C(=O)C
0.389344	O=C(Nc1c(ccc(c2nccnc2)c1)C)c3cncc(c3)C(=O)C
0.389344	O=C(Nc1c(ccc(c2nccnc2)c1)C)c3cncc(c3)C(=O)C
0.389344	O=C(Nc1c(ccc(c2nccnc2)c1)C)c3cncc(c3)C(=O)C
0.389344	O=C(Nc1c(ccc(c2nccnc2)c1)C)c3cncc(c3)C(=O)C
0.389344	O=C(Nc1c(ccc(c2nccnc2)c1)C)c3cncc(c3)C(=O)C
0.389344	O=C(Nc1c(ccc(c2nccnc2)c1)C)c3cncc(c3)C(=O)C
0.389344	O=C(Nc1c(ccc(c2nccnc2)c1)C)c3cncc(c3)C(=O)C
0.389344	O=C(Nc1c(ccc(c2nccnc2)c1)C)c3cncc(c3)C(=O)C
0.389344	O=C(Nc1c(ccc(c2nccnc2)c1)C)c3cncc(c3)C(=O)C
0.378676	S(=O)(=O)(Nc1ccc(cc1)C(=O)Nc2c(ccc(c3nccnc3)c2)C)c4c(c(c(c(c4C)C)C)C)C
0.378676	S(=O)(=O)(Nc1ccc(cc1)C(=O)Nc2c(ccc(c3nccnc3)c2)C)c4c(c(c(c(c4C)C)C)C)C
0.378676	S(=O)(=O)(Nc1ccc(cc1)C(=O)Nc2c(ccc(c3nccnc3)c2)C)c4c(c(c(c(c4C)C)C)C)C
0.378676	S(=O)(=O)(Nc1ccc(cc1)C(=O)Nc2c(ccc(c3nccnc3)c2)C)c4c(c(c(c(c4C)C)C)C)C
0.378676	S(=O)(=O)(Nc1ccc(cc1)C(=O)Nc2c(ccc(c3nccnc3)c2)C)c4c(c(c(c(c4C)C)C)C)C
0.378676	S(=O)(=O)(Nc1ccc(cc1)C(=O)Nc2c(ccc(c3nccnc3)c2)C)c4c(c(c(c(c4C)C)C)C)C
0.378676	S(=O)(=O)(Nc1ccc(cc1)C(=O)Nc2c(ccc(c3nccnc3)c2)C)c4c(c(c(c(c4C)C)C)C)C
0.378676	S(=O)(=O)(Nc1ccc(cc1)C(=O)Nc2c(ccc(c3nccnc3)c2)C)c4c(c(c(c(c4C)C)C)C)C
0.378676	S(=O)(=O)(Nc1ccc(cc1)C(=O)Nc2c(ccc(c3nccnc3)c2)C)c4c(c(c(c(c4C)C)C)C)C
0.378676	S(=O)(=O)(Nc1ccc(cc1)C(=O)Nc2c(ccc(c3nccnc3)c2)C)c4c(c(c(c(c4C)C)C)C)C
0.372263	[O-][N+](=O)c1c(ccc(c1)C(=O)Nc2c(ccc(c3nccnc3)c2)C)CC
0.372263	[O-][N+](=O)c1c(ccc(c1)C(=O)Nc2c(ccc(c3nccnc3)c2)C)CC
0.372263	[O-][N+](=O)c1c(ccc(c1)C(=O)Nc2c(ccc(c3nccnc3)c2)C)CC
0.372263	[O-][N+](=O)c1c(ccc(c1)C(=O)Nc2c(ccc(c3nccnc3)c2)C)CC
0.372263	[O-][N+](=O)c1c(ccc(c1)C(=O)Nc2c(ccc(c3nccnc3)c2)C)CC
0.372263	[O-][N+](=O)c1c(ccc(c1)C(=O)Nc2c(ccc(c3nccnc3)c2)C)CC
0.372263	[O-][N+](=O)c1c(ccc(c1)C(=O)Nc2c(ccc(c3nccnc3)c2)C)CC
0.372263	[O-][N+](=O)c1c(ccc(c1)C(=O)Nc2c(ccc(c3nccnc3)c2)C)CC
0.372263	[O-][N+](=O)c1c(ccc(c1)C(=O)Nc2c(ccc(c3nccnc3)c2)C)CC
0.372263	[O-][N+](=O)c1c(ccc(c1)C(=O)Nc2c(ccc(c3nccnc3)c2)C)CC
0.367188	S(=O)(=O)(Nc1c(ccc(c1)C(=O)NC=2NN=C(c3ccncc3)C2)C)C
0.367188	S(=O)(=O)(Nc1c(ccc(c1)C(=O)NC=2NN=C(c3ccncc3)C2)C)C
0.367188	S(=O)(=O)(Nc1c(ccc(c1)C(=O)NC=2NN=C(c3ccncc3)C2)C)C
0.367188	S(=O)(=O)(Nc1c(ccc(c1)C(=O)NC=2NN=C(c3ccncc3)C2)C)C
0.367188	S(=O)(=O)(Nc1c(ccc(c1)C(=O)NC=2NN=C(c3ccncc3)C2)C)C
0.367188	S(=O)(=O)(Nc1c(ccc(c1)C(=O)NC=2NN=C(c3ccncc3)C2)C)C
0.367188	S(=O)(=O)(Nc1c(ccc(c1)C(=O)NC=2NN=C(c3ccncc3)C2)C)C
0.367188	S(=O)(=O)(Nc1c(ccc(c1)C(=O)NC=2NN=C(c3ccncc3)C2)C)C
0.367188	S(=O)(=O)(Nc1c(ccc(c1)C(=O)NC=2NN=C(c3ccncc3)C2)C)C
0.367188	S(=O)(=O)(Nc1c(ccc(c1)C(=O)NC=2NN=C(c3ccncc3)C2)C)C
0.367089	O=C(Nc1c(ccc(c2ccncc2)c1)C)c3cc(N(C)C)ccc3
0.366795	Brc1cc(Oc2ncc(cc2)C(=O)Nc3c(ccc(c4ccncc4)c3)C)ccc1
0.366795	Brc1cc(Oc2ncc(cc2)C(=O)Nc3c(ccc(c4ccncc4)c3)C)ccc1
0.366795	Brc1cc(Oc2ncc(cc2)C(=O)Nc3c(ccc(c4ccncc4)c3)C)ccc1
0.366795	Brc1cc(Oc2ncc(cc2)C(=O)Nc3c(ccc(c4ccncc4)c3)C)ccc1
0.366795	Brc1cc(Oc2ncc(cc2)C(=O)Nc3c(ccc(c4ccncc4)c3)C)ccc1
0.366795	Brc1cc(Oc2ncc(cc2)C(=O)Nc3c(ccc(c4ccncc4)c3)C)ccc1
0.366795	Brc1cc(Oc2ncc(cc2)C(=O)Nc3c(ccc(c4ccncc4)c3)C)ccc1
0.366795	Brc1cc(Oc2ncc(cc2)C(=O)Nc3c(ccc(c4ccncc4)c3)C)ccc1
0.366795	Brc1cc(Oc2ncc(cc2)C(=O)Nc3c(ccc(c4ccncc4)c3)C)ccc1
0.366795	Brc1cc(Oc2ncc(cc2)C(=O)Nc3c(ccc(c4ccncc4)c3)C)ccc1
0.365314	O=C(Nc1cc(Oc2c(cc(cc2)C)C)ccc1)c3cc(ccc3)CNc4nc(ccn4)C
0.365314	O=C(Nc1cc(Oc2c(cc(cc2)C)C)ccc1)c3cc(ccc3)CNc4nc(ccn4)C
0.365314	O=C(Nc1cc(Oc2c(cc(cc2)C)C)ccc1)c3cc(ccc3)CNc4nc(ccn4)C
0.365314	O=C(Nc1cc(Oc2c(cc(cc2)C)C)ccc1)c3cc(ccc3)CNc4nc(ccn4)C
0.365314	O=C(Nc1cc(Oc2c(cc(cc2)C)C)ccc1)c3cc(ccc3)CNc4nc(ccn4)C
0.365314	O=C(Nc1cc(Oc2c(cc(cc2)C)C)ccc1)c3cc(ccc3)CNc4nc(ccn4)C
0.365314	O=C(Nc1cc(Oc2c(cc(cc2)C)C)ccc1)c3cc(ccc3)CNc4nc(ccn4)C
0.365314	O=C(Nc1cc(Oc2c(cc(cc2)C)C)ccc1)c3cc(ccc3)CNc4nc(ccn4)C
0.365314	O=C(Nc1cc(Oc2c(cc(cc2)C)C)ccc1)c3cc(ccc3)CNc4nc(ccn4)C
0.365314	O=C(Nc1cc(Oc2c(cc(cc2)C)C)ccc1)c3cc(ccc3)CNc4nc(ccn4)C
0.362205	Clc1c(c2ncc(cn2)C(=O)Nc3c(ccc(c4ccncc4)c3)C)cccc1
0.361111	O=C(Nc1ccc(cc1)CCN2CCCCC2)C=3ON=C(c4cnccc4)C3
0.361111	O=C(Nc1ccc(cc1)CCN2CCCCC2)C=3ON=C(c4cnccc4)C3
0.361111	O=C(Nc1ccc(cc1)CCN2CCCCC2)C=3ON=C(c4cnccc4)C3
0.361111	O=C(Nc1ccc(cc1)CCN2CCCCC2)C=3ON=C(c4cnccc4)C3
0.361111	O=C(Nc1ccc(cc1)CCN2CCCCC2)C=3ON=C(c4cnccc4)C3
0.361111	O=C(Nc1ccc(cc1)CCN2CCCCC2)C=3ON=C(c4cnccc4)C3
0.361111	O=C(Nc1ccc(cc1)CCN2CCCCC2)C=3ON=C(c4cnccc4)C3
0.361111	O=C(Nc1ccc(cc1)CCN2CCCCC2)C=3ON=C(c4cnccc4)C3
0.361111	O=C(Nc1ccc(cc1)CCN2CCCCC2)C=3ON=C(c4cnccc4)C3
0.361111	O=C(Nc1ccc(cc1)CCN2CCCCC2)C=3ON=C(c4cnccc4)C3
0.357664	O=C(Nc1c(cccc1)CN2CCC(O)CC2)C=3ON=C(c4cnccc4)C3
0.357664	O=C(Nc1c(cccc1)CN2CCC(O)CC2)C=3ON=C(c4cnccc4)C3
0.357664	O=C(Nc1c(cccc1)CN2CCC(O)CC2)C=3ON=C(c4cnccc4)C3
0.357664	O=C(Nc1c(cccc1)CN2CCC(O)CC2)C=3ON=C(c4cnccc4)C3
0.357664	O=C(Nc1c(cccc1)CN2CCC(O)CC2)C=3ON=C(c4cnccc4)C3
0.357664	O=C(Nc1c(cccc1)CN2CCC(O)CC2)C=3ON=C(c4cnccc4)C3
0.357664	O=C(Nc1c(cccc1)CN2CCC(O)CC2)C=3ON=C(c4cnccc4)C3
0.357664	O=C(Nc1c(cccc1)CN2CCC(O)CC2)C=3ON=C(c4cnccc4)C3
0.357664	O=C(Nc1c(cccc1)CN2CCC(O)CC2)C=3ON=C(c4cnccc4)C3
0.357664	O=C(Nc1c(cccc1)CN2CCC(O)CC2)C=3ON=C(c4cnccc4)C3
0.355072	S1C(=NC(c2c(ccc(c2)C)C)=C1)NC(=O)c3cc(ccc3)CN4CCCCC4
0.355072	S1C(=NC(c2c(ccc(c2)C)C)=C1)NC(=O)c3cc(ccc3)CN4CCCCC4
0.355072	S1C(=NC(c2c(ccc(c2)C)C)=C1)NC(=O)c3cc(ccc3)CN4CCCCC4
0.355072	S1C(=NC(c2c(ccc(c2)C)C)=C1)NC(=O)c3cc(ccc3)CN4CCCCC4
0.355072	S1C(=NC(c2c(ccc(c2)C)C)=C1)NC(=O)c3cc(ccc3)CN4CCCCC4
0.355072	S1C(=NC(c2c(ccc(c2)C)C)=C1)NC(=O)c3cc(ccc3)CN4CCCCC4
0.355072	S1C(=NC(c2c(ccc(c2)C)C)=C1)NC(=O)c3cc(ccc3)CN4CCCCC4
0.355072	S1C(=NC(c2c(ccc(c2)C)C)=C1)NC(=O)c3cc(ccc3)CN4CCCCC4
0.355072	S1C(=NC(c2c(ccc(c2)C)C)=C1)NC(=O)c3cc(ccc3)CN4CCCCC4
0.355072	S1C(=NC(c2c(ccc(c2)C)C)=C1)NC(=O)c3cc(ccc3)CN4CCCCC4
0.35316	S1C(=NC(C(=O)Nc2c(ccc(c3nccnc3)c2)C)=C1)C4=NC=CN4
0.35316	S1C(=NC(C(=O)Nc2c(ccc(c3nccnc3)c2)C)=C1)C4=NC=CN4
0.35316	S1C(=NC(C(=O)Nc2c(ccc(c3nccnc3)c2)C)=C1)C4=NC=CN4
0.35316	S1C(=NC(C(=O)Nc2c(ccc(c3nccnc3)c2)C)=C1)C4=NC=CN4
0.35316	S1C(=NC(C(=O)Nc2c(ccc(c3nccnc3)c2)C)=C1)C4=NC=CN4
0.35316	S1C(=NC(C(=O)Nc2c(ccc(c3nccnc3)c2)C)=C1)C4=NC=CN4
0.35316	S1C(=NC(C(=O)Nc2c(ccc(c3nccnc3)c2)C)=C1)C4=NC=CN4
0.35316	S1C(=NC(C(=O)Nc2c(ccc(c3nccnc3)c2)C)=C1)C4=NC=CN4
0.35316	S1C(=NC(C(=O)Nc2c(ccc(c3nccnc3)c2)C)=C1)C4=NC=CN4
0.35316	S1C(=NC(C(=O)Nc2c(ccc(c3nccnc3)c2)C)=C1)C4=NC=CN4
0.351852	S(CC(=O)Nc1ccc(cc1)C(=O)OCC)CCC(=O)Nc2c(ccc(c3nccnc3)c2)C
0.351852	S(CC(=O)Nc1ccc(cc1)C(=O)OCC)CCC(=O)Nc2c(ccc(c3nccnc3)c2)C
0.351852	S(CC(=O)Nc1ccc(cc1)C(=O)OCC)CCC(=O)Nc2c(ccc(c3nccnc3)c2)C
0.351852	S(CC(=O)Nc1ccc(cc1)C(=O)OCC)CCC(=O)Nc2c(ccc(c3nccnc3)c2)C
0.351852	S(CC(=O)Nc1ccc(cc1)C(=O)OCC)CCC(=O)Nc2c(ccc(c3nccnc3)c2)C
0.351852	S(CC(=O)Nc1ccc(cc1)C(=O)OCC)CCC(=O)Nc2c(ccc(c3nccnc3)c2)C
0.351852	S(CC(=O)Nc1ccc(cc1)C(=O)OCC)CCC(=O)Nc2c(ccc(c3nccnc3)c2)C
0.351852	S(CC(=O)Nc1ccc(cc1)C(=O)OCC)CCC(=O)Nc2c(ccc(c3nccnc3)c2)C
0.351852	S(CC(=O)Nc1ccc(cc1)C(=O)OCC)CCC(=O)Nc2c(ccc(c3nccnc3)c2)C
0.351852	S(CC(=O)Nc1ccc(cc1)C(=O)OCC)CCC(=O)Nc2c(ccc(c3nccnc3)c2)C
0.34749	O=C(Nc1c(ccc(c1)CN2CCCC2)C)CCC(=O)c3ncccc3
0.34749	O=C(Nc1c(ccc(c1)CN2CCCC2)C)CCC(=O)c3ncccc3
0.34749	O=C(Nc1c(ccc(c1)CN2CCCC2)C)CCC(=O)c3ncccc3
0.34749	O=C(Nc1c(ccc(c1)CN2CCCC2)C)CCC(=O)c3ncccc3
0.34749	O=C(Nc1c(ccc(c1)CN2CCCC2)C)CCC(=O)c3ncccc3
0.34749	O=C(Nc1c(ccc(c1)CN2CCCC2)C)CCC(=O)c3ncccc3
0.34749	O=C(Nc1c(ccc(c1)CN2CCCC2)C)CCC(=O)c3ncccc3
0.34749	O=C(Nc1c(ccc(c1)CN2CCCC2)C)CCC(=O)c3ncccc3
0.34749	O=C(Nc1c(ccc(c1)CN2CCCC2)C)CCC(=O)c3ncccc3
0.34749	O=C(Nc1c(ccc(c1)CN2CCCC2)C)CCC(=O)c3ncccc3
0.345238	O=C(Nc1cnccc1)c2ccc(cc2)CNC(=O)C=3ON=C(c4cnccc4)C3
0.345238	O=C(Nc1cnccc1)c2ccc(cc2)CNC(=O)C=3ON=C(c4cnccc4)C3
0.345238	O=C(Nc1cnccc1)c2ccc(cc2)CNC(=O)C=3ON=C(c4cnccc4)C3
0.345238	O=C(Nc1cnccc1)c2ccc(cc2)CNC(=O)C=3ON=C(c4cnccc4)C3
0.345238	O=C(Nc1cnccc1)c2ccc(cc2)CNC(=O)C=3ON=C(c4cnccc4)C3
0.345238	O=C(Nc1cnccc1)c2ccc(cc2)CNC(=O)C=3ON=C(c4cnccc4)C3
0.345238	O=C(Nc1cnccc1)c2ccc(cc2)CNC(=O)C=3ON=C(c4cnccc4)C3
0.345238	O=C(Nc1cnccc1)c2ccc(cc2)CNC(=O)C=3ON=C(c4cnccc4)C3
0.345238	O=C(Nc1cnccc1)c2ccc(cc2)CNC(=O)C=3ON=C(c4cnccc4)C3
0.345238	O=C(Nc1cnccc1)c2ccc(cc2)CNC(=O)C=3ON=C(c4cnccc4)C3
0.34413	O=C(N(CCC)CC)c1ccc(cc1)C(=O)Nc2c(ccc(c3ccncc3)c2)C
0.34413	O=C(N(CCC)CC)c1ccc(cc1)C(=O)Nc2c(ccc(c3ccncc3)c2)C
0.34413	O=C(N(CCC)CC)c1ccc(cc1)C(=O)Nc2c(ccc(c3ccncc3)c2)C
0.34413	O=C(N(CCC)CC)c1ccc(cc1)C(=O)Nc2c(ccc(c3ccncc3)c2)C
0.34413	O=C(N(CCC)CC)c1ccc(cc1)C(=O)Nc2c(ccc(c3ccncc3)c2)C
0.34413	O=C(N(CCC)CC)c1ccc(cc1)C(=O)Nc2c(ccc(c3ccncc3)c2)C
0.34413	O=C(N(CCC)CC)c1ccc(cc1)C(=O)Nc2c(ccc(c3ccncc3)c2)C
0.34413	O=C(N(CCC)CC)c1ccc(cc1)C(=O)Nc2c(ccc(c3ccncc3)c2)C
0.34413	O=C(N(CCC)CC)c1ccc(cc1)C(=O)Nc2c(ccc(c3ccncc3)c2)C
0.34413	O=C(N(CCC)CC)c1ccc(cc1)C(=O)Nc2c(ccc(c3ccncc3)c2)C
0.34322	O=C(Nc1c(ccc(c1)C(=O)Nc2cc(NC(=O)C(C)C)ccc2)C)Nc3ccccc3
0.34322	O=C(Nc1c(ccc(c1)C(=O)Nc2cc(NC(=O)C(C)C)ccc2)C)Nc3ccccc3
0.34322	O=C(Nc1c(ccc(c1)C(=O)Nc2cc(NC(=O)C(C)C)ccc2)C)Nc3ccccc3
0.34322	O=C(Nc1c(ccc(c1)C(=O)Nc2cc(NC(=O)C(C)C)ccc2)C)Nc3ccccc3
0.342629	O=C(Nc1cnccc1)c2ccc(cc2)CNC(=O)c3ccc(Nc4c(OC)cc(OC)cc4)cc3
0.342629	O=C(Nc1cnccc1)c2ccc(cc2)CNC(=O)c3ccc(Nc4c(OC)cc(OC)cc4)cc3
0.342629	O=C(Nc1cnccc1)c2ccc(cc2)CNC(=O)c3ccc(Nc4c(OC)cc(OC)cc4)cc3
0.342629	O=C(Nc1cnccc1)c2ccc(cc2)CNC(=O)c3ccc(Nc4c(OC)cc(OC)cc4)cc3
0.342629	O=C(Nc1cnccc1)c2ccc(cc2)CNC(=O)c3ccc(Nc4c(OC)cc(OC)cc4)cc3
0.342629	O=C(Nc1cnccc1)c2ccc(cc2)CNC(=O)c3ccc(Nc4c(OC)cc(OC)cc4)cc3
0.342629	O=C(Nc1cnccc1)c2ccc(cc2)CNC(=O)c3ccc(Nc4c(OC)cc(OC)cc4)cc3
0.342629	O=C(Nc1cnccc1)c2ccc(cc2)CNC(=O)c3ccc(Nc4c(OC)cc(OC)cc4)cc3
0.342629	O=C(Nc1cnccc1)c2ccc(cc2)CNC(=O)c3ccc(Nc4c(OC)cc(OC)cc4)cc3
0.342629	O=C(Nc1cnccc1)c2ccc(cc2)CNC(=O)c3ccc(Nc4c(OC)cc(OC)cc4)cc3
0.341991	Brc1cc(ccc1)C(=O)Nc2cc(ccc2)C(=O)Nc3c(ccc(c3)C(=O)O)C
0.340996	O=C(Nc1c(ccc(c2nccnc2)c1)C)C3CCN(CC4CC4)CC3
0.340996	O=C(Nc1c(ccc(c2nccnc2)c1)C)C3CCN(CC4CC4)CC3
0.340996	O=C(Nc1c(ccc(c2nccnc2)c1)C)C3CCN(CC4CC4)CC3
0.340996	O=C(Nc1c(ccc(c2nccnc2)c1)C)C3CCN(CC4CC4)CC3
0.340996	O=C(Nc1c(ccc(c2nccnc2)c1)C)C3CCN(CC4CC4)CC3
0.340996	O=C(Nc1c(ccc(c2nccnc2)c1)C)C3CCN(CC4CC4)CC3
0.340996	O=C(Nc1c(ccc(c2nccnc2)c1)C)C3CCN(CC4CC4)CC3
0.340996	O=C(Nc1c(ccc(c2nccnc2)c1)C)C3CCN(CC4CC4)CC3
0.340996	O=C(Nc1c(ccc(c2nccnc2)c1)C)C3CCN(CC4CC4)CC3
0.340996	O=C(Nc1c(ccc(c2nccnc2)c1)C)C3CCN(CC4CC4)CC3
0.340659	O=C(N)c1cc(c(NC(=O)C2CN(Cc3cnccc3)CCC2)cc1)C
0.340659	O=C(N)c1cc(c(NC(=O)C2CN(Cc3cnccc3)CCC2)cc1)C
0.340659	O=C(N)c1cc(c(NC(=O)C2CN(Cc3cnccc3)CCC2)cc1)C
0.340659	O=C(N)c1cc(c(NC(=O)C2CN(Cc3cnccc3)CCC2)cc1)C
0.340659	O=C(N)c1cc(c(NC(=O)C2CN(Cc3cnccc3)CCC2)cc1)C
0.340659	O=C(N)c1cc(c(NC(=O)C2CN(Cc3cnccc3)CCC2)cc1)C
0.340659	O=C(N)c1cc(c(NC(=O)C2CN(Cc3cnccc3)CCC2)cc1)C
0.340659	O=C(N)c1cc(c(NC(=O)C2CN(Cc3cnccc3)CCC2)cc1)C
0.340659	O=C(N)c1cc(c(NC(=O)C2CN(Cc3cnccc3)CCC2)cc1)C
0.340659	O=C(N)c1cc(c(NC(=O)C2CN(Cc3cnccc3)CCC2)cc1)C
0.339934	Fc1c(NC(=O)C2=C(OC=C2)C)cc(NC(=O)C3CN(Cc4cnccc4)CCC3)cc1
0.339934	Fc1c(NC(=O)C2=C(OC=C2)C)cc(NC(=O)C3CN(Cc4cnccc4)CCC3)cc1
0.339934	Fc1c(NC(=O)C2=C(OC=C2)C)cc(NC(=O)C3CN(Cc4cnccc4)CCC3)cc1
0.339934	Fc1c(NC(=O)C2=C(OC=C2)C)cc(NC(=O)C3CN(Cc4cnccc4)CCC3)cc1
0.339934	Fc1c(NC(=O)C2=C(OC=C2)C)cc(NC(=O)C3CN(Cc4cnccc4)CCC3)cc1
0.339934	Fc1c(NC(=O)C2=C(OC=C2)C)cc(NC(=O)C3CN(Cc4cnccc4)CCC3)cc1
0.339934	Fc1c(NC(=O)C2=C(OC=C2)C)cc(NC(=O)C3CN(Cc4cnccc4)CCC3)cc1
0.339934	Fc1c(NC(=O)C2=C(OC=C2)C)cc(NC(=O)C3CN(Cc4cnccc4)CCC3)cc1
0.339934	Fc1c(NC(=O)C2=C(OC=C2)C)cc(NC(=O)C3CN(Cc4cnccc4)CCC3)cc1
0.339934	Fc1c(NC(=O)C2=C(OC=C2)C)cc(NC(=O)C3CN(Cc4cnccc4)CCC3)cc1
0.33574	Ic1c(Nc2nc(Cl)ccc2C(=O)NCc3ccc(cc3)C(=O)Nc4cnccc4)cccc1
0.33574	Ic1c(Nc2nc(Cl)ccc2C(=O)NCc3ccc(cc3)C(=O)Nc4cnccc4)cccc1
0.33574	Ic1c(Nc2nc(Cl)ccc2C(=O)NCc3ccc(cc3)C(=O)Nc4cnccc4)cccc1
0.33574	Ic1c(Nc2nc(Cl)ccc2C(=O)NCc3ccc(cc3)C(=O)Nc4cnccc4)cccc1
0.33574	Ic1c(Nc2nc(Cl)ccc2C(=O)NCc3ccc(cc3)C(=O)Nc4cnccc4)cccc1
0.33574	Ic1c(Nc2nc(Cl)ccc2C(=O)NCc3ccc(cc3)C(=O)Nc4cnccc4)cccc1
0.33574	Ic1c(Nc2nc(Cl)ccc2C(=O)NCc3ccc(cc3)C(=O)Nc4cnccc4)cccc1
0.33574	Ic1c(Nc2nc(Cl)ccc2C(=O)NCc3ccc(cc3)C(=O)Nc4cnccc4)cccc1
0.33574	Ic1c(Nc2nc(Cl)ccc2C(=O)NCc3ccc(cc3)C(=O)Nc4cnccc4)cccc1
0.33574	Ic1c(Nc2nc(Cl)ccc2C(=O)NCc3ccc(cc3)C(=O)Nc4cnccc4)cccc1
0.333333	FC(F)(F)c1cc(ccc1)C(=O)Nc2cc(NC(=O)C=O)c(cc2)C
0.333333	FC(F)(F)c1cc(ccc1)C(=O)Nc2cc(NC(=O)C=O)c(cc2)C
0.333333	FC(F)(F)c1cc(ccc1)C(=O)Nc2cc(NC(=O)C=O)c(cc2)C
0.333333	FC(F)(F)c1cc(ccc1)C(=O)Nc2cc(NC(=O)C=O)c(cc2)C
0.333333	FC(F)(F)c1cc(ccc1)C(=O)Nc2cc(NC(=O)C=O)c(cc2)C
0.333333	FC(F)(F)c1cc(ccc1)C(=O)Nc2cc(NC(=O)C=O)c(cc2)C
0.333333	FC(F)(F)c1cc(ccc1)C(=O)Nc2cc(NC(=O)C=O)c(cc2)C
0.333333	FC(F)(F)c1cc(ccc1)C(=O)Nc2cc(NC(=O)C=O)c(cc2)C
0.333333	FC(F)(F)c1cc(ccc1)C(=O)Nc2cc(NC(=O)C=O)c(cc2)C
0.333333	FC(F)(F)c1cc(ccc1)C(=O)Nc2cc(NC(=O)C=O)c(cc2)C
0.333333	Brc1ccc(NS(=O)(=O)c2c(ccc(NC(=O)c3nc(c4ccccc4)ccc3)c2)C)cc1
0.333333	Brc1ccc(NS(=O)(=O)c2c(ccc(NC(=O)c3nc(c4ccccc4)ccc3)c2)C)cc1
0.333333	Brc1ccc(NS(=O)(=O)c2c(ccc(NC(=O)c3nc(c4ccccc4)ccc3)c2)C)cc1
0.333333	Brc1ccc(NS(=O)(=O)c2c(ccc(NC(=O)c3nc(c4ccccc4)ccc3)c2)C)cc1
0.333333	Brc1ccc(NS(=O)(=O)c2c(ccc(NC(=O)c3nc(c4ccccc4)ccc3)c2)C)cc1
0.333333	Brc1ccc(NS(=O)(=O)c2c(ccc(NC(=O)c3nc(c4ccccc4)ccc3)c2)C)cc1
0.333333	Brc1ccc(NS(=O)(=O)c2c(ccc(NC(=O)c3nc(c4ccccc4)ccc3)c2)C)cc1
0.333333	Brc1ccc(NS(=O)(=O)c2c(ccc(NC(=O)c3nc(c4ccccc4)ccc3)c2)C)cc1
0.333333	Brc1ccc(NS(=O)(=O)c2c(ccc(NC(=O)c3nc(c4ccccc4)ccc3)c2)C)cc1
0.333333	Brc1ccc(NS(=O)(=O)c2c(ccc(NC(=O)c3nc(c4ccccc4)ccc3)c2)C)cc1
0.333333	O=C(Nc1cc(c2ccc(cc2)C)ccc1)c3nc(ncc3)C4CC4
0.333333	O=C(Nc1cc(c2ccc(cc2)C)ccc1)c3nc(ncc3)C4CC4
0.333333	O=C(Nc1cc(c2ccc(cc2)C)ccc1)c3nc(ncc3)C4CC4
0.333333	Fc1cc(c(cc1)C(=O)Nc2c(ccc(c3ccncc3)c2)C)C
0.332031	O=C(Nc1c(ccc(c1)C(=O)NCCN2CC=CCC2)C)Nc3ccccc3
0.332031	O=C(Nc1c(ccc(c1)C(=O)NCCN2CC=CCC2)C)Nc3ccccc3
0.332031	O=C(Nc1c(ccc(c1)C(=O)NCCN2CC=CCC2)C)Nc3ccccc3
0.332031	O=C(Nc1c(ccc(c1)C(=O)NCCN2CC=CCC2)C)Nc3ccccc3
0.332031	O=C(Nc1c(ccc(c1)C(=O)NCCN2CC=CCC2)C)Nc3ccccc3
0.332031	O=C(Nc1c(ccc(c1)C(=O)NCCN2CC=CCC2)C)Nc3ccccc3
0.332031	O=C(Nc1c(ccc(c1)C(=O)NCCN2CC=CCC2)C)Nc3ccccc3
0.330645	O=C(NCC=C)c1ccc(NC(=O)C=2ON=C(c3cnccc3)C2)cc1
0.330645	O=C(NCC=C)c1ccc(NC(=O)C=2ON=C(c3cnccc3)C2)cc1
0.330645	O=C(NCC=C)c1ccc(NC(=O)C=2ON=C(c3cnccc3)C2)cc1
0.330645	O=C(NCC=C)c1ccc(NC(=O)C=2ON=C(c3cnccc3)C2)cc1
0.330645	O=C(NCC=C)c1ccc(NC(=O)C=2ON=C(c3cnccc3)C2)cc1
0.330645	O=C(NCC=C)c1ccc(NC(=O)C=2ON=C(c3cnccc3)C2)cc1
0.330645	O=C(NCC=C)c1ccc(NC(=O)C=2ON=C(c3cnccc3)C2)cc1
0.330645	O=C(NCC=C)c1ccc(NC(=O)C=2ON=C(c3cnccc3)C2)cc1
0.330645	O=C(NCC=C)c1ccc(NC(=O)C=2ON=C(c3cnccc3)C2)cc1
0.330645	O=C(NCC=C)c1ccc(NC(=O)C=2ON=C(c3cnccc3)C2)cc1
0.329825	FC(F)(F)c1cc(ccc1)C(=O)Nc2cc(NC(=O)C(=O)NCC(c3cnccc3)(C)C)c(cc2)C
0.329825	FC(F)(F)c1cc(ccc1)C(=O)Nc2cc(NC(=O)C(=O)NCC(c3cnccc3)(C)C)c(cc2)C
0.329825	FC(F)(F)c1cc(ccc1)C(=O)Nc2cc(NC(=O)C(=O)NCC(c3cnccc3)(C)C)c(cc2)C
0.329825	FC(F)(F)c1cc(ccc1)C(=O)Nc2cc(NC(=O)C(=O)NCC(c3cnccc3)(C)C)c(cc2)C
0.329825	FC(F)(F)c1cc(ccc1)C(=O)Nc2cc(NC(=O)C(=O)NCC(c3cnccc3)(C)C)c(cc2)C
0.329825	FC(F)(F)c1cc(ccc1)C(=O)Nc2cc(NC(=O)C(=O)NCC(c3cnccc3)(C)C)c(cc2)C
0.329825	FC(F)(F)c1cc(ccc1)C(=O)Nc2cc(NC(=O)C(=O)NCC(c3cnccc3)(C)C)c(cc2)C
0.329825	FC(F)(F)c1cc(ccc1)C(=O)Nc2cc(NC(=O)C(=O)NCC(c3cnccc3)(C)C)c(cc2)C
0.329825	FC(F)(F)c1cc(ccc1)C(=O)Nc2cc(NC(=O)C(=O)NCC(c3cnccc3)(C)C)c(cc2)C
0.329825	FC(F)(F)c1cc(ccc1)C(=O)Nc2cc(NC(=O)C(=O)NCC(c3cnccc3)(C)C)c(cc2)C
0.32872	FC(F)(F)C=1NC(=O)C(C(=O)Nc2c(ccc(c3nccnc3)c2)C)=CC1
0.32872	FC(F)(F)C=1NC(=O)C(C(=O)Nc2c(ccc(c3nccnc3)c2)C)=CC1
0.32872	FC(F)(F)C=1NC(=O)C(C(=O)Nc2c(ccc(c3nccnc3)c2)C)=CC1
0.32872	FC(F)(F)C=1NC(=O)C(C(=O)Nc2c(ccc(c3nccnc3)c2)C)=CC1
0.32872	FC(F)(F)C=1NC(=O)C(C(=O)Nc2c(ccc(c3nccnc3)c2)C)=CC1
0.32872	FC(F)(F)C=1NC(=O)C(C(=O)Nc2c(ccc(c3nccnc3)c2)C)=CC1
0.32872	FC(F)(F)C=1NC(=O)C(C(=O)Nc2c(ccc(c3nccnc3)c2)C)=CC1
0.32872	FC(F)(F)C=1NC(=O)C(C(=O)Nc2c(ccc(c3nccnc3)c2)C)=CC1
0.32872	FC(F)(F)C=1NC(=O)C(C(=O)Nc2c(ccc(c3nccnc3)c2)C)=CC1
0.32872	FC(F)(F)C=1NC(=O)C(C(=O)Nc2c(ccc(c3nccnc3)c2)C)=CC1
0.328622	S(c1c(cc(cc1)C)C)c2ccc(NC(=O)C=3N(N=C(c4cnccc4)C3)C)cc2
0.328622	S(c1c(cc(cc1)C)C)c2ccc(NC(=O)C=3N(N=C(c4cnccc4)C3)C)cc2
0.328622	S(c1c(cc(cc1)C)C)c2ccc(NC(=O)C=3N(N=C(c4cnccc4)C3)C)cc2
0.328622	S(c1c(cc(cc1)C)C)c2ccc(NC(=O)C=3N(N=C(c4cnccc4)C3)C)cc2
0.328622	S(c1c(cc(cc1)C)C)c2ccc(NC(=O)C=3N(N=C(c4cnccc4)C3)C)cc2
0.328622	S(c1c(cc(cc1)C)C)c2ccc(NC(=O)C=3N(N=C(c4cnccc4)C3)C)cc2
0.328622	S(c1c(cc(cc1)C)C)c2ccc(NC(=O)C=3N(N=C(c4cnccc4)C3)C)cc2
0.328622	S(c1c(cc(cc1)C)C)c2ccc(NC(=O)C=3N(N=C(c4cnccc4)C3)C)cc2
0.328622	S(c1c(cc(cc1)C)C)c2ccc(NC(=O)C=3N(N=C(c4cnccc4)C3)C)cc2
0.328622	S(c1c(cc(cc1)C)C)c2ccc(NC(=O)C=3N(N=C(c4cnccc4)C3)C)cc2
0.328302	O=C(Nc1cc(ccc1)CNc2c(OCCN3CCN(CC3)C)cccc2)c4ccc(OC)cc4
0.328302	O=C(Nc1cc(ccc1)CNc2c(OCCN3CCN(CC3)C)cccc2)c4ccc(OC)cc4
0.328302	O=C(Nc1cc(ccc1)CNc2c(OCCN3CCN(CC3)C)cccc2)c4ccc(OC)cc4
0.328302	O=C(Nc1cc(ccc1)CNc2c(OCCN3CCN(CC3)C)cccc2)c4ccc(OC)cc4
0.328302	O=C(Nc1cc(ccc1)CNc2c(OCCN3CCN(CC3)C)cccc2)c4ccc(OC)cc4
0.328302	O=C(Nc1cc(ccc1)CNc2c(OCCN3CCN(CC3)C)cccc2)c4ccc(OC)cc4
0.328302	O=C(Nc1cc(ccc1)CNc2c(OCCN3CCN(CC3)C)cccc2)c4ccc(OC)cc4
0.328302	O=C(Nc1cc(ccc1)CNc2c(OCCN3CCN(CC3)C)cccc2)c4ccc(OC)cc4
0.328302	O=C(Nc1cc(ccc1)CNc2c(OCCN3CCN(CC3)C)cccc2)c4ccc(OC)cc4
0.328302	O=C(Nc1cc(ccc1)CNc2c(OCCN3CCN(CC3)C)cccc2)c4ccc(OC)cc4
0.328125	O=C(Nc1c(cc(cc1)C(=O)N)C)c2ncc(cc2)C=3N=NNN3
0.328125	O=C(Nc1c(cc(cc1)C(=O)N)C)c2ncc(cc2)C=3N=NNN3
0.328125	O=C(Nc1c(cc(cc1)C(=O)N)C)c2ncc(cc2)C=3N=NNN3
0.328125	O=C(Nc1c(cc(cc1)C(=O)N)C)c2ncc(cc2)C=3N=NNN3
0.328125	O=C(Nc1c(cc(cc1)C(=O)N)C)c2ncc(cc2)C=3N=NNN3
0.328125	O=C(Nc1c(cc(cc1)C(=O)N)C)c2ncc(cc2)C=3N=NNN3
0.328125	O=C(Nc1c(cc(cc1)C(=O)N)C)c2ncc(cc2)C=3N=NNN3
0.328125	O=C(Nc1c(cc(cc1)C(=O)N)C)c2ncc(cc2)C=3N=NNN3
0.328125	O=C(Nc1c(cc(cc1)C(=O)N)C)c2ncc(cc2)C=3N=NNN3
0.328125	O=C(Nc1c(cc(cc1)C(=O)N)C)c2ncc(cc2)C=3N=NNN3
0.327068	O=C(Nc1c(ccc(c2nccnc2)c1)C)C(CCCc3ccccc3)C
0.327068	O=C(Nc1c(ccc(c2nccnc2)c1)C)C(CCCc3ccccc3)C
0.327068	O=C(Nc1c(ccc(c2nccnc2)c1)C)C(CCCc3ccccc3)C
0.327068	O=C(Nc1c(ccc(c2nccnc2)c1)C)C(CCCc3ccccc3)C
0.327068	O=C(Nc1c(ccc(c2nccnc2)c1)C)C(CCCc3ccccc3)C
0.327068	O=C(Nc1c(ccc(c2nccnc2)c1)C)C(CCCc3ccccc3)C
0.327068	O=C(Nc1c(ccc(c2nccnc2)c1)C)C(CCCc3ccccc3)C
0.327068	O=C(Nc1c(ccc(c2nccnc2)c1)C)C(CCCc3ccccc3)C
0.327068	O=C(Nc1c(ccc(c2nccnc2)c1)C)C(CCCc3ccccc3)C
0.327068	O=C(Nc1c(ccc(c2nccnc2)c1)C)C(CCCc3ccccc3)C
0.325949	O=C(OC(C)(C)C)N1Cc2c(NCC1)ccc(c2)C(=O)Nc3c(ccc(c4nccnc4)c3)C
0.325949	O=C(OC(C)(C)C)N1Cc2c(NCC1)ccc(c2)C(=O)Nc3c(ccc(c4nccnc4)c3)C
0.325949	O=C(OC(C)(C)C)N1Cc2c(NCC1)ccc(c2)C(=O)Nc3c(ccc(c4nccnc4)c3)C
0.325949	O=C(OC(C)(C)C)N1Cc2c(NCC1)ccc(c2)C(=O)Nc3c(ccc(c4nccnc4)c3)C
0.325949	O=C(OC(C)(C)C)N1Cc2c(NCC1)ccc(c2)C(=O)Nc3c(ccc(c4nccnc4)c3)C
0.325949	O=C(OC(C)(C)C)N1Cc2c(NCC1)ccc(c2)C(=O)Nc3c(ccc(c4nccnc4)c3)C
0.325949	O=C(OC(C)(C)C)N1Cc2c(NCC1)ccc(c2)C(=O)Nc3c(ccc(c4nccnc4)c3)C
0.325949	O=C(OC(C)(C)C)N1Cc2c(NCC1)ccc(c2)C(=O)Nc3c(ccc(c4nccnc4)c3)C
0.325949	O=C(OC(C)(C)C)N1Cc2c(NCC1)ccc(c2)C(=O)Nc3c(ccc(c4nccnc4)c3)C
0.325949	O=C(OC(C)(C)C)N1Cc2c(NCC1)ccc(c2)C(=O)Nc3c(ccc(c4nccnc4)c3)C
0.323741	O=C(Nc1c(ccc(c2nccnc2)c1)C)CCC=3ON=C(N3)c4ccc(cc4)CC
0.323741	O=C(Nc1c(ccc(c2nccnc2)c1)C)CCC=3ON=C(N3)c4ccc(cc4)CC
0.323741	O=C(Nc1c(ccc(c2nccnc2)c1)C)CCC=3ON=C(N3)c4ccc(cc4)CC
0.323741	O=C(Nc1c(ccc(c2nccnc2)c1)C)CCC=3ON=C(N3)c4ccc(cc4)CC
0.323741	O=C(Nc1c(ccc(c2nccnc2)c1)C)CCC=3ON=C(N3)c4ccc(cc4)CC
0.323741	O=C(Nc1c(ccc(c2nccnc2)c1)C)CCC=3ON=C(N3)c4ccc(cc4)CC
0.323741	O=C(Nc1c(ccc(c2nccnc2)c1)C)CCC=3ON=C(N3)c4ccc(cc4)CC
0.323741	O=C(Nc1c(ccc(c2nccnc2)c1)C)CCC=3ON=C(N3)c4ccc(cc4)CC
0.323741	O=C(Nc1c(ccc(c2nccnc2)c1)C)CCC=3ON=C(N3)c4ccc(cc4)CC
0.323741	O=C(Nc1c(ccc(c2nccnc2)c1)C)CCC=3ON=C(N3)c4ccc(cc4)CC
0.320158	O=C(NCCCCC1=NC(c2ncccc2)=CN1)c3ccc(Nc4ncccn4)cc3
0.320158	O=C(NCCCCC1=NC(c2ncccc2)=CN1)c3ccc(Nc4ncccn4)cc3
0.320158	O=C(NCCCCC1=NC(c2ncccc2)=CN1)c3ccc(Nc4ncccn4)cc3
0.320158	O=C(NCCCCC1=NC(c2ncccc2)=CN1)c3ccc(Nc4ncccn4)cc3
0.320158	O=C(NCCCCC1=NC(c2ncccc2)=CN1)c3ccc(Nc4ncccn4)cc3
0.320158	O=C(NCCCCC1=NC(c2ncccc2)=CN1)c3ccc(Nc4ncccn4)cc3
0.320158	O=C(NCCCCC1=NC(c2ncccc2)=CN1)c3ccc(Nc4ncccn4)cc3
0.320158	O=C(NCCCCC1=NC(c2ncccc2)=CN1)c3ccc(Nc4ncccn4)cc3
0.320158	O=C(NCCCCC1=NC(c2ncccc2)=CN1)c3ccc(Nc4ncccn4)cc3
0.320158	O=C(NCCCCC1=NC(c2ncccc2)=CN1)c3ccc(Nc4ncccn4)cc3
0.319149	O=C(Nc1c(cccc1)CN2CCC(O)CC2)c3cc(ncc3)C=4OC=CC4
0.319149	O=C(Nc1c(cccc1)CN2CCC(O)CC2)c3cc(ncc3)C=4OC=CC4
0.319149	O=C(Nc1c(cccc1)CN2CCC(O)CC2)c3cc(ncc3)C=4OC=CC4
0.319149	O=C(Nc1c(cccc1)CN2CCC(O)CC2)c3cc(ncc3)C=4OC=CC4
0.316602	FC(F)(F)c1cc(ccc1)C(=O)Nc2cc(NC(=O)C(=O)Nc3ccc(OC=C)cc3)c(cc2)C
0.316602	FC(F)(F)c1cc(ccc1)C(=O)Nc2cc(NC(=O)C(=O)Nc3ccc(OC=C)cc3)c(cc2)C
0.316602	FC(F)(F)c1cc(ccc1)C(=O)Nc2cc(NC(=O)C(=O)Nc3ccc(OC=C)cc3)c(cc2)C
0.316602	FC(F)(F)c1cc(ccc1)C(=O)Nc2cc(NC(=O)C(=O)Nc3ccc(OC=C)cc3)c(cc2)C
0.316602	FC(F)(F)c1cc(ccc1)C(=O)Nc2cc(NC(=O)C(=O)Nc3ccc(OC=C)cc3)c(cc2)C
0.316602	FC(F)(F)c1cc(ccc1)C(=O)Nc2cc(NC(=O)C(=O)Nc3ccc(OC=C)cc3)c(cc2)C
0.316602	FC(F)(F)c1cc(ccc1)C(=O)Nc2cc(NC(=O)C(=O)Nc3ccc(OC=C)cc3)c(cc2)C
0.316602	FC(F)(F)c1cc(ccc1)C(=O)Nc2cc(NC(=O)C(=O)Nc3ccc(OC=C)cc3)c(cc2)C
0.316602	FC(F)(F)c1cc(ccc1)C(=O)Nc2cc(NC(=O)C(=O)Nc3ccc(OC=C)cc3)c(cc2)C
0.316602	FC(F)(F)c1cc(ccc1)C(=O)Nc2cc(NC(=O)C(=O)Nc3ccc(OC=C)cc3)c(cc2)C
0.315972	Clc1c(S(=O)(=O)N2CCOCC2)cc(cc1)C(=O)Nc3c(ccc(c4ccncc4)c3)C
0.315018	Brc1cc(NC(=O)OC(C)(C)C)c(cc1)C(=O)NCc2ccc(NC(=O)c3cnccc3)cc2
0.315018	Brc1cc(NC(=O)OC(C)(C)C)c(cc1)C(=O)NCc2ccc(NC(=O)c3cnccc3)cc2
0.315018	Brc1cc(NC(=O)OC(C)(C)C)c(cc1)C(=O)NCc2ccc(NC(=O)c3cnccc3)cc2
0.315018	Brc1cc(NC(=O)OC(C)(C)C)c(cc1)C(=O)NCc2ccc(NC(=O)c3cnccc3)cc2
0.315018	Brc1cc(NC(=O)OC(C)(C)C)c(cc1)C(=O)NCc2ccc(NC(=O)c3cnccc3)cc2
0.315018	Brc1cc(NC(=O)OC(C)(C)C)c(cc1)C(=O)NCc2ccc(NC(=O)c3cnccc3)cc2
0.315018	Brc1cc(NC(=O)OC(C)(C)C)c(cc1)C(=O)NCc2ccc(NC(=O)c3cnccc3)cc2
0.315018	Brc1cc(NC(=O)OC(C)(C)C)c(cc1)C(=O)NCc2ccc(NC(=O)c3cnccc3)cc2
0.315018	Brc1cc(NC(=O)OC(C)(C)C)c(cc1)C(=O)NCc2ccc(NC(=O)c3cnccc3)cc2
0.315018	Brc1cc(NC(=O)c2ccc(c3ccc(cc3)CNC(=O)OC(C)(C)C)cc2)c(N4CCN(CC4)C)cc1
0.315018	Brc1cc(NC(=O)c2ccc(c3ccc(cc3)CNC(=O)OC(C)(C)C)cc2)c(N4CCN(CC4)C)cc1
0.315018	Brc1cc(NC(=O)c2ccc(c3ccc(cc3)CNC(=O)OC(C)(C)C)cc2)c(N4CCN(CC4)C)cc1
0.315018	Brc1cc(NC(=O)c2ccc(c3ccc(cc3)CNC(=O)OC(C)(C)C)cc2)c(N4CCN(CC4)C)cc1
0.315018	Brc1cc(NC(=O)c2ccc(c3ccc(cc3)CNC(=O)OC(C)(C)C)cc2)c(N4CCN(CC4)C)cc1
0.315018	Brc1cc(NC(=O)c2ccc(c3ccc(cc3)CNC(=O)OC(C)(C)C)cc2)c(N4CCN(CC4)C)cc1
0.315018	Brc1cc(NC(=O)c2ccc(c3ccc(cc3)CNC(=O)OC(C)(C)C)cc2)c(N4CCN(CC4)C)cc1
0.315018	Brc1cc(NC(=O)c2ccc(c3ccc(cc3)CNC(=O)OC(C)(C)C)cc2)c(N4CCN(CC4)C)cc1
0.315018	Brc1cc(NC(=O)c2ccc(c3ccc(cc3)CNC(=O)OC(C)(C)C)cc2)c(N4CCN(CC4)C)cc1
0.315018	Brc1cc(NC(=O)c2ccc(c3ccc(cc3)CNC(=O)OC(C)(C)C)cc2)c(N4CCN(CC4)C)cc1
0.314754	O=C(Nc1cnccc1)c2ccc(cc2)CNC(=O)C=3C(=NN(C3)CCC#N)c4cc(c(cc4)C)C
0.314685	FC(F)(F)c1cc(ccc1)C(=O)Nc2cc(NC(=O)C(=O)NNc3nc(C#N)ccc3)c(cc2)C
0.314685	FC(F)(F)c1cc(ccc1)C(=O)Nc2cc(NC(=O)C(=O)NNc3nc(C#N)ccc3)c(cc2)C
0.314685	FC(F)(F)c1cc(ccc1)C(=O)Nc2cc(NC(=O)C(=O)NNc3nc(C#N)ccc3)c(cc2)C
0.314685	FC(F)(F)c1cc(ccc1)C(=O)Nc2cc(NC(=O)C(=O)NNc3nc(C#N)ccc3)c(cc2)C
0.314685	FC(F)(F)c1cc(ccc1)C(=O)Nc2cc(NC(=O)C(=O)NNc3nc(C#N)ccc3)c(cc2)C
0.314685	FC(F)(F)c1cc(ccc1)C(=O)Nc2cc(NC(=O)C(=O)NNc3nc(C#N)ccc3)c(cc2)C
0.314685	FC(F)(F)c1cc(ccc1)C(=O)Nc2cc(NC(=O)C(=O)NNc3nc(C#N)ccc3)c(cc2)C
0.314685	FC(F)(F)c1cc(ccc1)C(=O)Nc2cc(NC(=O)C(=O)NNc3nc(C#N)ccc3)c(cc2)C
0.314685	FC(F)(F)c1cc(ccc1)C(=O)Nc2cc(NC(=O)C(=O)NNc3nc(C#N)ccc3)c(cc2)C
0.314685	FC(F)(F)c1cc(ccc1)C(=O)Nc2cc(NC(=O)C(=O)NNc3nc(C#N)ccc3)c(cc2)C
0.314176	S(=O)(=O)(Nc1c(ccc(c1)C(=O)NCCc2ccc(N3CCN(CC3)C)cc2)C)C
0.314176	S(=O)(=O)(Nc1c(ccc(c1)C(=O)NCCc2ccc(N3CCN(CC3)C)cc2)C)C
0.314176	S(=O)(=O)(Nc1c(ccc(c1)C(=O)NCCc2ccc(N3CCN(CC3)C)cc2)C)C
0.314176	S(=O)(=O)(Nc1c(ccc(c1)C(=O)NCCc2ccc(N3CCN(CC3)C)cc2)C)C
0.314176	S(=O)(=O)(Nc1c(ccc(c1)C(=O)NCCc2ccc(N3CCN(CC3)C)cc2)C)C
0.313433	S1C(=NC(c2c(ccc(c2)C)C)=C1)NC(=O)c3cc(ccc3)C(=O)Nc4ccccc4
0.313433	S1C(=NC(c2c(ccc(c2)C)C)=C1)NC(=O)c3cc(ccc3)C(=O)Nc4ccccc4
0.313433	S1C(=NC(c2c(ccc(c2)C)C)=C1)NC(=O)c3cc(ccc3)C(=O)Nc4ccccc4
0.313433	S1C(=NC(c2c(ccc(c2)C)C)=C1)NC(=O)c3cc(ccc3)C(=O)Nc4ccccc4
0.313433	S1C(=NC(c2c(ccc(c2)C)C)=C1)NC(=O)c3cc(ccc3)C(=O)Nc4ccccc4
0.313433	S1C(=NC(c2c(ccc(c2)C)C)=C1)NC(=O)c3cc(ccc3)C(=O)Nc4ccccc4
0.313433	S1C(=NC(c2c(ccc(c2)C)C)=C1)NC(=O)c3cc(ccc3)C(=O)Nc4ccccc4
0.313433	S1C(=NC(c2c(ccc(c2)C)C)=C1)NC(=O)c3cc(ccc3)C(=O)Nc4ccccc4
0.313433	S1C(=NC(c2c(ccc(c2)C)C)=C1)NC(=O)c3cc(ccc3)C(=O)Nc4ccccc4
0.313433	S1C(=NC(c2c(ccc(c2)C)C)=C1)NC(=O)c3cc(ccc3)C(=O)Nc4ccccc4
0.312281	FC(F)(F)c1cc(ccc1)C(=O)Nc2cc(NC(=O)C(=O)N3CCN(C(=O)C(C)(C)C)CC3)c(cc2)C
0.312281	FC(F)(F)c1cc(ccc1)C(=O)Nc2cc(NC(=O)C(=O)N3CCN(C(=O)C(C)(C)C)CC3)c(cc2)C
0.312281	FC(F)(F)c1cc(ccc1)C(=O)Nc2cc(NC(=O)C(=O)N3CCN(C(=O)C(C)(C)C)CC3)c(cc2)C
0.312281	FC(F)(F)c1cc(ccc1)C(=O)Nc2cc(NC(=O)C(=O)N3CCN(C(=O)C(C)(C)C)CC3)c(cc2)C
0.312281	FC(F)(F)c1cc(ccc1)C(=O)Nc2cc(NC(=O)C(=O)N3CCN(C(=O)C(C)(C)C)CC3)c(cc2)C
0.312281	FC(F)(F)c1cc(ccc1)C(=O)Nc2cc(NC(=O)C(=O)N3CCN(C(=O)C(C)(C)C)CC3)c(cc2)C
0.312281	FC(F)(F)c1cc(ccc1)C(=O)Nc2cc(NC(=O)C(=O)N3CCN(C(=O)C(C)(C)C)CC3)c(cc2)C
0.312281	FC(F)(F)c1cc(ccc1)C(=O)Nc2cc(NC(=O)C(=O)N3CCN(C(=O)C(C)(C)C)CC3)c(cc2)C
0.312281	FC(F)(F)c1cc(ccc1)C(=O)Nc2cc(NC(=O)C(=O)N3CCN(C(=O)C(C)(C)C)CC3)c(cc2)C
0.312281	FC(F)(F)c1cc(ccc1)C(=O)Nc2cc(NC(=O)C(=O)N3CCN(C(=O)C(C)(C)C)CC3)c(cc2)C
0.312195	O=C(Nc1cnccc1)c2ccc(cc2)CN
0.312195	O=C(Nc1cnccc1)c2ccc(cc2)CN
0.312195	O=C(Nc1cnccc1)c2ccc(cc2)CN
0.312195	O=C(Nc1cnccc1)c2ccc(cc2)CN
0.312195	O=C(Nc1cnccc1)c2ccc(cc2)CN
0.312195	O=C(Nc1cnccc1)c2ccc(cc2)CN
0.311321	FC(F)(F)c1cc(ccc1)C(=O)Nc2cc(NC(=O)C(=O)N(CCC=3ON=C(N3)c4ccccc4)C)c(cc2)C
0.311321	FC(F)(F)c1cc(ccc1)C(=O)Nc2cc(NC(=O)C(=O)N(CCC=3ON=C(N3)c4ccccc4)C)c(cc2)C
0.311321	FC(F)(F)c1cc(ccc1)C(=O)Nc2cc(NC(=O)C(=O)N(CCC=3ON=C(N3)c4ccccc4)C)c(cc2)C
0.311321	FC(F)(F)c1cc(ccc1)C(=O)Nc2cc(NC(=O)C(=O)N(CCC=3ON=C(N3)c4ccccc4)C)c(cc2)C
0.311321	FC(F)(F)c1cc(ccc1)C(=O)Nc2cc(NC(=O)C(=O)N(CCC=3ON=C(N3)c4ccccc4)C)c(cc2)C
0.311321	FC(F)(F)c1cc(ccc1)C(=O)Nc2cc(NC(=O)C(=O)N(CCC=3ON=C(N3)c4ccccc4)C)c(cc2)C
0.310924	Brc1cc(ccc1)C(=O)Nc2cc(ccc2)C(=O)Nc3c(cc(cc3)C(=O)N)C
0.310924	Brc1cc(ccc1)C(=O)Nc2cc(ccc2)C(=O)Nc3c(cc(cc3)C(=O)N)C
0.310924	Brc1cc(ccc1)C(=O)Nc2cc(ccc2)C(=O)Nc3c(cc(cc3)C(=O)N)C
0.310924	Brc1cc(ccc1)C(=O)Nc2cc(ccc2)C(=O)Nc3c(cc(cc3)C(=O)N)C
0.310924	Brc1cc(ccc1)C(=O)Nc2cc(ccc2)C(=O)Nc3c(cc(cc3)C(=O)N)C
0.310924	Brc1cc(ccc1)C(=O)Nc2cc(ccc2)C(=O)Nc3c(cc(cc3)C(=O)N)C
0.310924	Brc1cc(ccc1)C(=O)Nc2cc(ccc2)C(=O)Nc3c(cc(cc3)C(=O)N)C
0.310757	S1C(=NC(c2ccc(cc2)CC(C)C)=C1)NC(=O)c3cc(ccc3)C(=O)Nc4ccccc4
0.310757	S1C(=NC(c2ccc(cc2)CC(C)C)=C1)NC(=O)c3cc(ccc3)C(=O)Nc4ccccc4
0.310757	S1C(=NC(c2ccc(cc2)CC(C)C)=C1)NC(=O)c3cc(ccc3)C(=O)Nc4ccccc4
0.310757	S1C(=NC(c2ccc(cc2)CC(C)C)=C1)NC(=O)c3cc(ccc3)C(=O)Nc4ccccc4
0.310757	S1C(=NC(c2ccc(cc2)CC(C)C)=C1)NC(=O)c3cc(ccc3)C(=O)Nc4ccccc4
0.310757	S1C(=NC(c2ccc(cc2)CC(C)C)=C1)NC(=O)c3cc(ccc3)C(=O)Nc4ccccc4
0.310757	S1C(=NC(c2ccc(cc2)CC(C)C)=C1)NC(=O)c3cc(ccc3)C(=O)Nc4ccccc4
0.310757	S1C(=NC(c2ccc(cc2)CC(C)C)=C1)NC(=O)c3cc(ccc3)C(=O)Nc4ccccc4
0.310757	S1C(=NC(c2ccc(cc2)CC(C)C)=C1)NC(=O)c3cc(ccc3)C(=O)Nc4ccccc4
0.310757	S1C(=NC(c2ccc(cc2)CC(C)C)=C1)NC(=O)c3cc(ccc3)C(=O)Nc4ccccc4
0.31058	FC(F)(F)c1cc(ccc1)C(=O)Nc2cc(NC(=O)C(=O)NCCNc3ncc(C#N)cc3)c(cc2)C
0.31058	FC(F)(F)c1cc(ccc1)C(=O)Nc2cc(NC(=O)C(=O)NCCNc3ncc(C#N)cc3)c(cc2)C
0.31058	FC(F)(F)c1cc(ccc1)C(=O)Nc2cc(NC(=O)C(=O)NCCNc3ncc(C#N)cc3)c(cc2)C
0.31058	FC(F)(F)c1cc(ccc1)C(=O)Nc2cc(NC(=O)C(=O)NCCNc3ncc(C#N)cc3)c(cc2)C
0.31058	FC(F)(F)c1cc(ccc1)C(=O)Nc2cc(NC(=O)C(=O)NCCNc3ncc(C#N)cc3)c(cc2)C
0.308511	O=C(Nc1cc2c(cc1)CCC2)C(Nc3c(ccc(c4nccnc4)c3)C)C
0.308511	O=C(Nc1cc2c(cc1)CCC2)C(Nc3c(ccc(c4nccnc4)c3)C)C
0.307985	O=C(Nc1c(ccc(c2nccnc2)c1)C)C=Cc3ncncc3
0.307985	O=C(Nc1c(ccc(c2nccnc2)c1)C)C=Cc3ncncc3
0.307985	O=C(Nc1c(ccc(c2nccnc2)c1)C)C=Cc3ncncc3
0.307985	O=C(Nc1c(ccc(c2nccnc2)c1)C)C=Cc3ncncc3
0.30742	S(=O)(=O)(NC(C)(C)C)c1cc(NC(=O)c2ncc(cc2)C=3N=NNN3)c(cc1)C
0.30742	S(=O)(=O)(NC(C)(C)C)c1cc(NC(=O)c2ncc(cc2)C=3N=NNN3)c(cc1)C
0.30742	S(=O)(=O)(NC(C)(C)C)c1cc(NC(=O)c2ncc(cc2)C=3N=NNN3)c(cc1)C
0.30742	S(=O)(=O)(NC(C)(C)C)c1cc(NC(=O)c2ncc(cc2)C=3N=NNN3)c(cc1)C
0.30742	S(=O)(=O)(NC(C)(C)C)c1cc(NC(=O)c2ncc(cc2)C=3N=NNN3)c(cc1)C
0.30742	S(=O)(=O)(NC(C)(C)C)c1cc(NC(=O)c2ncc(cc2)C=3N=NNN3)c(cc1)C
0.30742	S(=O)(=O)(NC(C)(C)C)c1cc(NC(=O)c2ncc(cc2)C=3N=NNN3)c(cc1)C
0.30742	S(=O)(=O)(NC(C)(C)C)c1cc(NC(=O)c2ncc(cc2)C=3N=NNN3)c(cc1)C
0.30742	S(=O)(=O)(NC(C)(C)C)c1cc(NC(=O)c2ncc(cc2)C=3N=NNN3)c(cc1)C
0.30742	S(=O)(=O)(NC(C)(C)C)c1cc(NC(=O)c2ncc(cc2)C=3N=NNN3)c(cc1)C
0.307054	Clc1c(ccc(NC(=O)c2cc(ccc2)C(=O)Nc3ccccc3)c1)C=4C=NNC4
0.307054	Clc1c(ccc(NC(=O)c2cc(ccc2)C(=O)Nc3ccccc3)c1)C=4C=NNC4
0.307054	Clc1c(ccc(NC(=O)c2cc(ccc2)C(=O)Nc3ccccc3)c1)C=4C=NNC4
0.307054	Clc1c(ccc(NC(=O)c2cc(ccc2)C(=O)Nc3ccccc3)c1)C=4C=NNC4
0.307054	Clc1c(ccc(NC(=O)c2cc(ccc2)C(=O)Nc3ccccc3)c1)C=4C=NNC4
0.307054	Clc1c(ccc(NC(=O)c2cc(ccc2)C(=O)Nc3ccccc3)c1)C=4C=NNC4
0.307054	Clc1c(ccc(NC(=O)c2cc(ccc2)C(=O)Nc3ccccc3)c1)C=4C=NNC4
0.307054	Clc1c(ccc(NC(=O)c2cc(ccc2)C(=O)Nc3ccccc3)c1)C=4C=NNC4
0.307054	Clc1c(ccc(NC(=O)c2cc(ccc2)C(=O)Nc3ccccc3)c1)C=4C=NNC4
0.307054	Clc1c(ccc(NC(=O)c2cc(ccc2)C(=O)Nc3ccccc3)c1)C=4C=NNC4
0.30662	S(=O)(=O)(c1ccc(cc1)CCNC(=O)C(=O)Nc2c(ccc(NC(=O)c3cc(ccc3)C(F)(F)F)c2)C)C
0.30662	S(=O)(=O)(c1ccc(cc1)CCNC(=O)C(=O)Nc2c(ccc(NC(=O)c3cc(ccc3)C(F)(F)F)c2)C)C
0.30662	S(=O)(=O)(c1ccc(cc1)CCNC(=O)C(=O)Nc2c(ccc(NC(=O)c3cc(ccc3)C(F)(F)F)c2)C)C
0.306202	Brc1cc(Oc2ncc(cc2)C(=O)Nc3cc(Cl)c(cc3)C)ccc1
0.306202	Brc1cc(Oc2ncc(cc2)C(=O)Nc3cc(Cl)c(cc3)C)ccc1
0.306202	Brc1cc(Oc2ncc(cc2)C(=O)Nc3cc(Cl)c(cc3)C)ccc1
0.306202	Brc1cc(Oc2ncc(cc2)C(=O)Nc3cc(Cl)c(cc3)C)ccc1
0.306202	Brc1cc(Oc2ncc(cc2)C(=O)Nc3cc(Cl)c(cc3)C)ccc1
0.306202	Brc1cc(Oc2ncc(cc2)C(=O)Nc3cc(Cl)c(cc3)C)ccc1
0.30597	S1C(=NC(c2c(ccc(c2)C)C)=C1)NC(=O)c3ccc(NC(=O)C=C)cc3
0.30597	S1C(=NC(c2c(ccc(c2)C)C)=C1)NC(=O)c3ccc(NC(=O)C=C)cc3
0.30597	S1C(=NC(c2c(ccc(c2)C)C)=C1)NC(=O)c3ccc(NC(=O)C=C)cc3
0.30597	S1C(=NC(c2c(ccc(c2)C)C)=C1)NC(=O)c3ccc(NC(=O)C=C)cc3
0.30597	S1C(=NC(c2c(ccc(c2)C)C)=C1)NC(=O)c3ccc(NC(=O)C=C)cc3
0.30597	S1C(=NC(c2c(ccc(c2)C)C)=C1)NC(=O)c3ccc(NC(=O)C=C)cc3
0.30597	S1C(=NC(c2c(ccc(c2)C)C)=C1)NC(=O)c3ccc(NC(=O)C=C)cc3
0.30597	S1C(=NC(c2c(ccc(c2)C)C)=C1)NC(=O)c3ccc(NC(=O)C=C)cc3
0.30597	S1C(=NC(c2c(ccc(c2)C)C)=C1)NC(=O)c3ccc(NC(=O)C=C)cc3
0.30597	S1C(=NC(c2c(ccc(c2)C)C)=C1)NC(=O)c3ccc(NC(=O)C=C)cc3
0.304833	Clc1cc(c2ccc(cc2)C(=O)NC=3SC=C(N3)c4c(ccc(c4)C)C)ccc1
0.304833	Clc1cc(c2ccc(cc2)C(=O)NC=3SC=C(N3)c4c(ccc(c4)C)C)ccc1
0.304833	Clc1cc(c2ccc(cc2)C(=O)NC=3SC=C(N3)c4c(ccc(c4)C)C)ccc1
0.304833	Clc1cc(c2ccc(cc2)C(=O)NC=3SC=C(N3)c4c(ccc(c4)C)C)ccc1
0.304833	Clc1cc(c2ccc(cc2)C(=O)NC=3SC=C(N3)c4c(ccc(c4)C)C)ccc1
0.304833	Clc1cc(c2ccc(cc2)C(=O)NC=3SC=C(N3)c4c(ccc(c4)C)C)ccc1
0.304833	Clc1cc(c2ccc(cc2)C(=O)NC=3SC=C(N3)c4c(ccc(c4)C)C)ccc1
0.304833	Clc1cc(c2ccc(cc2)C(=O)NC=3SC=C(N3)c4c(ccc(c4)C)C)ccc1
0.304833	Clc1cc(c2ccc(cc2)C(=O)NC=3SC=C(N3)c4c(ccc(c4)C)C)ccc1
0.304833	Clc1cc(c2ccc(cc2)C(=O)NC=3SC=C(N3)c4c(ccc(c4)C)C)ccc1
0.304795	S(=O)(=O)(Nc1c(ccc(c1)C(=O)NCCNc2nc(ccn2)C(F)(F)F)C)c3ccc(F)cc3
0.304795	S(=O)(=O)(Nc1c(ccc(c1)C(=O)NCCNc2nc(ccn2)C(F)(F)F)C)c3ccc(F)cc3
0.304795	S(=O)(=O)(Nc1c(ccc(c1)C(=O)NCCNc2nc(ccn2)C(F)(F)F)C)c3ccc(F)cc3
0.304795	S(=O)(=O)(Nc1c(ccc(c1)C(=O)NCCNc2nc(ccn2)C(F)(F)F)C)c3ccc(F)cc3
0.304795	S(=O)(=O)(Nc1c(ccc(c1)C(=O)NCCNc2nc(ccn2)C(F)(F)F)C)c3ccc(F)cc3
0.304795	S(=O)(=O)(Nc1c(ccc(c1)C(=O)NCCNc2nc(ccn2)C(F)(F)F)C)c3ccc(F)cc3
0.304795	S(=O)(=O)(Nc1c(ccc(c1)C(=O)NCCNc2nc(ccn2)C(F)(F)F)C)c3ccc(F)cc3
0.304795	S(=O)(=O)(Nc1c(ccc(c1)C(=O)NCCNc2nc(ccn2)C(F)(F)F)C)c3ccc(F)cc3
0.304795	S(=O)(=O)(Nc1c(ccc(c1)C(=O)NCCNc2nc(ccn2)C(F)(F)F)C)c3ccc(F)cc3
0.304795	S(=O)(=O)(Nc1c(ccc(c1)C(=O)NCCNc2nc(ccn2)C(F)(F)F)C)c3ccc(F)cc3
0.304659	S(=O)(=O)(NC(C)(C)C)c1cc(NC(=O)c2ccc(c3ccc(cc3)CNC(=O)OC(C)(C)C)cc2)c(cc1)C
0.304659	S(=O)(=O)(NC(C)(C)C)c1cc(NC(=O)c2ccc(c3ccc(cc3)CNC(=O)OC(C)(C)C)cc2)c(cc1)C
0.304659	S(=O)(=O)(NC(C)(C)C)c1cc(NC(=O)c2ccc(c3ccc(cc3)CNC(=O)OC(C)(C)C)cc2)c(cc1)C
0.304659	S(=O)(=O)(NC(C)(C)C)c1cc(NC(=O)c2ccc(c3ccc(cc3)CNC(=O)OC(C)(C)C)cc2)c(cc1)C
0.304659	S(=O)(=O)(NC(C)(C)C)c1cc(NC(=O)c2ccc(c3ccc(cc3)CNC(=O)OC(C)(C)C)cc2)c(cc1)C
0.304659	S(=O)(=O)(NC(C)(C)C)c1cc(NC(=O)c2ccc(c3ccc(cc3)CNC(=O)OC(C)(C)C)cc2)c(cc1)C
0.304659	S(=O)(=O)(NC(C)(C)C)c1cc(NC(=O)c2ccc(c3ccc(cc3)CNC(=O)OC(C)(C)C)cc2)c(cc1)C
0.304659	S(=O)(=O)(NC(C)(C)C)c1cc(NC(=O)c2ccc(c3ccc(cc3)CNC(=O)OC(C)(C)C)cc2)c(cc1)C
0.304659	S(=O)(=O)(NC(C)(C)C)c1cc(NC(=O)c2ccc(c3ccc(cc3)CNC(=O)OC(C)(C)C)cc2)c(cc1)C
0.304659	S(=O)(=O)(NC(C)(C)C)c1cc(NC(=O)c2ccc(c3ccc(cc3)CNC(=O)OC(C)(C)C)cc2)c(cc1)C
0.304511	FC(F)(F)c1cc(ccc1)C(=O)Nc2cc(NC(=O)C(=O)NCC(=O)O)c(cc2)C
0.303887	Clc1ccc(cc1)C=2C=NN(c3ccc(cc3)C(=O)Nc4c(cccc4)CN5CCC(O)CC5)C2
0.303887	Clc1ccc(cc1)C=2C=NN(c3ccc(cc3)C(=O)Nc4c(cccc4)CN5CCC(O)CC5)C2
0.303887	Clc1ccc(cc1)C=2C=NN(c3ccc(cc3)C(=O)Nc4c(cccc4)CN5CCC(O)CC5)C2
0.303887	Clc1ccc(cc1)C=2C=NN(c3ccc(cc3)C(=O)Nc4c(cccc4)CN5CCC(O)CC5)C2
0.303887	Clc1ccc(cc1)C=2C=NN(c3ccc(cc3)C(=O)Nc4c(cccc4)CN5CCC(O)CC5)C2
0.303887	Clc1ccc(cc1)C=2C=NN(c3ccc(cc3)C(=O)Nc4c(cccc4)CN5CCC(O)CC5)C2
0.303887	Clc1ccc(cc1)C=2C=NN(c3ccc(cc3)C(=O)Nc4c(cccc4)CN5CCC(O)CC5)C2
0.303887	Clc1ccc(cc1)C=2C=NN(c3ccc(cc3)C(=O)Nc4c(cccc4)CN5CCC(O)CC5)C2
0.303887	Clc1ccc(cc1)C=2C=NN(c3ccc(cc3)C(=O)Nc4c(cccc4)CN5CCC(O)CC5)C2
0.303887	Clc1ccc(cc1)C=2C=NN(c3ccc(cc3)C(=O)Nc4c(cccc4)CN5CCC(O)CC5)C2
0.303846	Brc1cc(ccc1)C(=O)Nc2cc(ccc2)C(=O)Nc3cc(Cl)c(OCc4cnccc4)cc3
0.30303	S(CC(=O)Nc1c(ccc(c1)C(=O)Nc2ccccc2)C)CC3CCC(CC3)(C)C
0.302932	S1C(=NC(c2c(ccc(c2)C)C)=C1)NC(=O)C=3N(N=C(c4cnccc4)C3)C
0.302932	S1C(=NC(c2c(ccc(c2)C)C)=C1)NC(=O)C=3N(N=C(c4cnccc4)C3)C
0.302932	S1C(=NC(c2c(ccc(c2)C)C)=C1)NC(=O)C=3N(N=C(c4cnccc4)C3)C
0.302932	S1C(=NC(c2c(ccc(c2)C)C)=C1)NC(=O)C=3N(N=C(c4cnccc4)C3)C
0.302932	S1C(=NC(c2c(ccc(c2)C)C)=C1)NC(=O)C=3N(N=C(c4cnccc4)C3)C
0.302932	S1C(=NC(c2c(ccc(c2)C)C)=C1)NC(=O)C=3N(N=C(c4cnccc4)C3)C
0.302932	S1C(=NC(c2c(ccc(c2)C)C)=C1)NC(=O)C=3N(N=C(c4cnccc4)C3)C
0.302817	Brc1cc(NC(=O)CCNC(=O)c2cc(ncc2)C=3OC=CC3)c(cc1)C
0.302817	Brc1cc(NC(=O)CCNC(=O)c2cc(ncc2)C=3OC=CC3)c(cc1)C
0.302817	Brc1cc(NC(=O)CCNC(=O)c2cc(ncc2)C=3OC=CC3)c(cc1)C
0.302817	Brc1cc(NC(=O)CCNC(=O)c2cc(ncc2)C=3OC=CC3)c(cc1)C
0.302817	Brc1cc(NC(=O)CCNC(=O)c2cc(ncc2)C=3OC=CC3)c(cc1)C
0.302817	Brc1cc(NC(=O)CCNC(=O)c2cc(ncc2)C=3OC=CC3)c(cc1)C
0.302817	Brc1cc(NC(=O)CCNC(=O)c2cc(ncc2)C=3OC=CC3)c(cc1)C
0.302817	Brc1cc(NC(=O)CCNC(=O)c2cc(ncc2)C=3OC=CC3)c(cc1)C
0.302817	Brc1cc(NC(=O)CCNC(=O)c2cc(ncc2)C=3OC=CC3)c(cc1)C
0.302817	Brc1cc(NC(=O)CCNC(=O)c2cc(ncc2)C=3OC=CC3)c(cc1)C
0.302491	FC(F)c1nc(OC)ncc1C(=O)Nc2c(ccc(c3ccncc3)c2)C
0.302491	FC(F)c1nc(OC)ncc1C(=O)Nc2c(ccc(c3ccncc3)c2)C
0.302491	FC(F)c1nc(OC)ncc1C(=O)Nc2c(ccc(c3ccncc3)c2)C
0.302491	FC(F)c1nc(OC)ncc1C(=O)Nc2c(ccc(c3ccncc3)c2)C
0.302491	FC(F)c1nc(OC)ncc1C(=O)Nc2c(ccc(c3ccncc3)c2)C
0.302158	Brc1cc(NC(=O)c2cc(NC(=O)c3cc4OCCOc4cc3)c(cc2)C)c(N5CCN(CC5)C)cc1
0.302158	Brc1cc(NC(=O)c2cc(NC(=O)c3cc4OCCOc4cc3)c(cc2)C)c(N5CCN(CC5)C)cc1
0.302158	Brc1cc(NC(=O)c2cc(NC(=O)c3cc4OCCOc4cc3)c(cc2)C)c(N5CCN(CC5)C)cc1
0.302158	Brc1cc(NC(=O)c2cc(NC(=O)c3cc4OCCOc4cc3)c(cc2)C)c(N5CCN(CC5)C)cc1
0.302158	Brc1cc(NC(=O)c2cc(NC(=O)c3cc4OCCOc4cc3)c(cc2)C)c(N5CCN(CC5)C)cc1
0.302158	Brc1cc(NC(=O)c2cc(NC(=O)c3cc4OCCOc4cc3)c(cc2)C)c(N5CCN(CC5)C)cc1
0.302158	Brc1cc(NC(=O)c2cc(NC(=O)c3cc4OCCOc4cc3)c(cc2)C)c(N5CCN(CC5)C)cc1
0.302158	Brc1cc(NC(=O)c2cc(NC(=O)c3cc4OCCOc4cc3)c(cc2)C)c(N5CCN(CC5)C)cc1
0.302158	Brc1cc(NC(=O)c2cc(NC(=O)c3cc4OCCOc4cc3)c(cc2)C)c(N5CCN(CC5)C)cc1
0.302158	Brc1cc(NC(=O)c2cc(NC(=O)c3cc4OCCOc4cc3)c(cc2)C)c(N5CCN(CC5)C)cc1
0.301587	S(=O)(=O)(Nc1c(ccc(c1)C(=O)Nc2ccc(cc2)C(=O)NCCC(=O)O)C)C
0.301587	S(=O)(=O)(Nc1c(ccc(c1)C(=O)Nc2ccc(cc2)C(=O)NCCC(=O)O)C)C
0.301587	S(=O)(=O)(Nc1c(ccc(c1)C(=O)Nc2ccc(cc2)C(=O)NCCC(=O)O)C)C
0.301587	S(=O)(=O)(Nc1c(ccc(c1)C(=O)Nc2ccc(cc2)C(=O)NCCC(=O)O)C)C
0.301587	S(=O)(=O)(Nc1c(ccc(c1)C(=O)Nc2ccc(cc2)C(=O)NCCC(=O)O)C)C
0.301587	S(=O)(=O)(Nc1c(ccc(c1)C(=O)Nc2ccc(cc2)C(=O)NCCC(=O)O)C)C
0.301587	S(=O)(=O)(Nc1c(ccc(c1)C(=O)Nc2ccc(cc2)C(=O)NCCC(=O)O)C)C
0.301587	S(=O)(=O)(Nc1c(ccc(c1)C(=O)Nc2ccc(cc2)C(=O)NCCC(=O)O)C)C
0.301587	S(=O)(=O)(Nc1c(ccc(c1)C(=O)Nc2ccc(cc2)C(=O)NCCC(=O)O)C)C
0.301587	S(=O)(=O)(Nc1c(ccc(c1)C(=O)Nc2ccc(cc2)C(=O)NCCC(=O)O)C)C
0.301205	O=C(Nc1c(OCCN2CCN(CC2)C)cccc1)c3cc(ccc3)C(=O)Nc4ccccc4
0.301205	O=C(Nc1c(OCCN2CCN(CC2)C)cccc1)c3cc(ccc3)C(=O)Nc4ccccc4
0.301205	O=C(Nc1c(OCCN2CCN(CC2)C)cccc1)c3cc(ccc3)C(=O)Nc4ccccc4
0.301205	O=C(Nc1c(OCCN2CCN(CC2)C)cccc1)c3cc(ccc3)C(=O)Nc4ccccc4
0.301158	Clc1c(ccc(NC(=O)c2ccc(cc2)CNC(=O)CC(C)C)c1)C=3C=NNC3
0.301158	Clc1c(ccc(NC(=O)c2ccc(cc2)CNC(=O)CC(C)C)c1)C=3C=NNC3
0.301158	Clc1c(ccc(NC(=O)c2ccc(cc2)CNC(=O)CC(C)C)c1)C=3C=NNC3
0.301158	Clc1c(ccc(NC(=O)c2ccc(cc2)CNC(=O)CC(C)C)c1)C=3C=NNC3
0.301158	Clc1c(ccc(NC(=O)c2ccc(cc2)CNC(=O)CC(C)C)c1)C=3C=NNC3
0.301158	Clc1c(ccc(NC(=O)c2ccc(cc2)CNC(=O)CC(C)C)c1)C=3C=NNC3
0.301158	Clc1c(ccc(NC(=O)c2ccc(cc2)CNC(=O)CC(C)C)c1)C=3C=NNC3
0.301158	[O-][N+](=O)c1c(ccc(c1)C(=O)Nc2cc(c3ccc(cc3)C)ccc2)CC
0.301158	[O-][N+](=O)c1c(ccc(c1)C(=O)Nc2cc(c3ccc(cc3)C)ccc2)CC
0.301158	[O-][N+](=O)c1c(ccc(c1)C(=O)Nc2cc(c3ccc(cc3)C)ccc2)CC
0.301158	[O-][N+](=O)c1c(ccc(c1)C(=O)Nc2cc(c3ccc(cc3)C)ccc2)CC
0.301158	[O-][N+](=O)c1c(ccc(c1)C(=O)Nc2cc(c3ccc(cc3)C)ccc2)CC
0.301158	[O-][N+](=O)c1c(ccc(c1)C(=O)Nc2cc(c3ccc(cc3)C)ccc2)CC
0.301158	[O-][N+](=O)c1c(ccc(c1)C(=O)Nc2cc(c3ccc(cc3)C)ccc2)CC
0.301158	[O-][N+](=O)c1c(ccc(c1)C(=O)Nc2cc(c3ccc(cc3)C)ccc2)CC
0.301158	[O-][N+](=O)c1c(ccc(c1)C(=O)Nc2cc(c3ccc(cc3)C)ccc2)CC
0.301158	[O-][N+](=O)c1c(ccc(c1)C(=O)Nc2cc(c3ccc(cc3)C)ccc2)CC
0.299652	Brc1cc2N=C(Nc2cc1)C(=O)Nc3c(ccc(c4nccnc4)c3)C
0.299652	Brc1cc2N=C(Nc2cc1)C(=O)Nc3c(ccc(c4nccnc4)c3)C
0.299652	Brc1cc2N=C(Nc2cc1)C(=O)Nc3c(ccc(c4nccnc4)c3)C
0.299652	Brc1cc2N=C(Nc2cc1)C(=O)Nc3c(ccc(c4nccnc4)c3)C
0.299652	Brc1cc2N=C(Nc2cc1)C(=O)Nc3c(ccc(c4nccnc4)c3)C
0.299652	Brc1cc2N=C(Nc2cc1)C(=O)Nc3c(ccc(c4nccnc4)c3)C
0.299652	Brc1cc2N=C(Nc2cc1)C(=O)Nc3c(ccc(c4nccnc4)c3)C
0.299652	Brc1cc2N=C(Nc2cc1)C(=O)Nc3c(ccc(c4nccnc4)c3)C
0.299652	Brc1cc2N=C(Nc2cc1)C(=O)Nc3c(ccc(c4nccnc4)c3)C
0.299652	Brc1cc2N=C(Nc2cc1)C(=O)Nc3c(ccc(c4nccnc4)c3)C
0.299625	Fc1ccc(Nc2c(NC(=O)c3c(O)ccc(Nc4nc(cc(n4)C)C)c3)cccc2)cc1
0.299625	Fc1ccc(Nc2c(NC(=O)c3c(O)ccc(Nc4nc(cc(n4)C)C)c3)cccc2)cc1
0.299625	Fc1ccc(Nc2c(NC(=O)c3c(O)ccc(Nc4nc(cc(n4)C)C)c3)cccc2)cc1
0.299625	Fc1ccc(Nc2c(NC(=O)c3c(O)ccc(Nc4nc(cc(n4)C)C)c3)cccc2)cc1
0.299625	Fc1ccc(Nc2c(NC(=O)c3c(O)ccc(Nc4nc(cc(n4)C)C)c3)cccc2)cc1
0.299625	Fc1ccc(Nc2c(NC(=O)c3c(O)ccc(Nc4nc(cc(n4)C)C)c3)cccc2)cc1
0.299625	Fc1ccc(Nc2c(NC(=O)c3c(O)ccc(Nc4nc(cc(n4)C)C)c3)cccc2)cc1
0.299625	Fc1ccc(Nc2c(NC(=O)c3c(O)ccc(Nc4nc(cc(n4)C)C)c3)cccc2)cc1
0.299625	Fc1ccc(Nc2c(NC(=O)c3c(O)ccc(Nc4nc(cc(n4)C)C)c3)cccc2)cc1
0.299625	Fc1ccc(Nc2c(NC(=O)c3c(O)ccc(Nc4nc(cc(n4)C)C)c3)cccc2)cc1
0.298182	Brc1ccc(NS(=O)(=O)c2c(ccc(NC(=O)c3cc(NC(=O)Nc4ccccc4)c(cc3)C)c2)C)cc1
0.298182	Brc1ccc(NS(=O)(=O)c2c(ccc(NC(=O)c3cc(NC(=O)Nc4ccccc4)c(cc3)C)c2)C)cc1
0.298182	Brc1ccc(NS(=O)(=O)c2c(ccc(NC(=O)c3cc(NC(=O)Nc4ccccc4)c(cc3)C)c2)C)cc1
0.298182	Brc1ccc(NS(=O)(=O)c2c(ccc(NC(=O)c3cc(NC(=O)Nc4ccccc4)c(cc3)C)c2)C)cc1
0.298182	Brc1ccc(NS(=O)(=O)c2c(ccc(NC(=O)c3cc(NC(=O)Nc4ccccc4)c(cc3)C)c2)C)cc1
0.298182	Brc1ccc(NS(=O)(=O)c2c(ccc(NC(=O)c3cc(NC(=O)Nc4ccccc4)c(cc3)C)c2)C)cc1
0.298182	Brc1ccc(NS(=O)(=O)c2c(ccc(NC(=O)c3cc(NC(=O)Nc4ccccc4)c(cc3)C)c2)C)cc1
0.298182	Brc1ccc(NS(=O)(=O)c2c(ccc(NC(=O)c3cc(NC(=O)Nc4ccccc4)c(cc3)C)c2)C)cc1
0.298182	Brc1ccc(NS(=O)(=O)c2c(ccc(NC(=O)c3cc(NC(=O)Nc4ccccc4)c(cc3)C)c2)C)cc1
0.298182	Brc1ccc(NS(=O)(=O)c2c(ccc(NC(=O)c3cc(NC(=O)Nc4ccccc4)c(cc3)C)c2)C)cc1
0.297794	Brc1cc(NC(=O)CCNC(=O)c2nc(ncc2)C3CC3)c(cc1)C
0.297794	Brc1cc(NC(=O)CCNC(=O)c2nc(ncc2)C3CC3)c(cc1)C
0.297794	Brc1cc(NC(=O)CCNC(=O)c2nc(ncc2)C3CC3)c(cc1)C
0.297794	Brc1cc(NC(=O)CCNC(=O)c2nc(ncc2)C3CC3)c(cc1)C
0.297794	Brc1cc(NC(=O)CCNC(=O)c2nc(ncc2)C3CC3)c(cc1)C
0.297794	Brc1cc(NC(=O)CCNC(=O)c2nc(ncc2)C3CC3)c(cc1)C
0.297794	Brc1cc(NC(=O)CCNC(=O)c2nc(ncc2)C3CC3)c(cc1)C
0.297794	Brc1cc(NC(=O)CCNC(=O)c2nc(ncc2)C3CC3)c(cc1)C
0.297794	Brc1cc(NC(=O)CCNC(=O)c2nc(ncc2)C3CC3)c(cc1)C
0.297794	Brc1cc(NC(=O)CCNC(=O)c2nc(ncc2)C3CC3)c(cc1)C
0.297521	S1N=NC(c2ccc(NC(=O)c3cnc(c4ncccc4)cc3)cc2)=C1
0.297521	S1N=NC(c2ccc(NC(=O)c3cnc(c4ncccc4)cc3)cc2)=C1
0.297521	S1N=NC(c2ccc(NC(=O)c3cnc(c4ncccc4)cc3)cc2)=C1
0.297521	S1N=NC(c2ccc(NC(=O)c3cnc(c4ncccc4)cc3)cc2)=C1
0.297521	S1N=NC(c2ccc(NC(=O)c3cnc(c4ncccc4)cc3)cc2)=C1
0.297521	S1N=NC(c2ccc(NC(=O)c3cnc(c4ncccc4)cc3)cc2)=C1
0.297521	S1N=NC(c2ccc(NC(=O)c3cnc(c4ncccc4)cc3)cc2)=C1
0.297521	S1N=NC(c2ccc(NC(=O)c3cnc(c4ncccc4)cc3)cc2)=C1
0.296748	Brc1cc(ccc1)C(=O)Nc2cc(Cl)c(cc2)C=3C=NNC3
0.296748	Brc1cc(ccc1)C(=O)Nc2cc(Cl)c(cc2)C=3C=NNC3
0.296748	Brc1cc(ccc1)C(=O)Nc2cc(Cl)c(cc2)C=3C=NNC3
0.296748	Brc1cc(ccc1)C(=O)Nc2cc(Cl)c(cc2)C=3C=NNC3
0.296748	Brc1cc(ccc1)C(=O)Nc2cc(Cl)c(cc2)C=3C=NNC3
0.296748	Brc1cc(ccc1)C(=O)Nc2cc(Cl)c(cc2)C=3C=NNC3
0.296748	Brc1cc(ccc1)C(=O)Nc2cc(Cl)c(cc2)C=3C=NNC3
0.296748	Brc1cc(ccc1)C(=O)Nc2cc(Cl)c(cc2)C=3C=NNC3
0.296748	Brc1cc(ccc1)C(=O)Nc2cc(Cl)c(cc2)C=3C=NNC3
0.296748	Brc1cc(ccc1)C(=O)Nc2cc(Cl)c(cc2)C=3C=NNC3
0.296667	S(=O)(=O)(N1CCN(C(=O)C(=O)Nc2c(ccc(NC(=O)c3cc(ccc3)C(F)(F)F)c2)C)CC1)C(C)C
0.296667	S(=O)(=O)(N1CCN(C(=O)C(=O)Nc2c(ccc(NC(=O)c3cc(ccc3)C(F)(F)F)c2)C)CC1)C(C)C
0.296667	S(=O)(=O)(N1CCN(C(=O)C(=O)Nc2c(ccc(NC(=O)c3cc(ccc3)C(F)(F)F)c2)C)CC1)C(C)C
0.296667	S(=O)(=O)(N1CCN(C(=O)C(=O)Nc2c(ccc(NC(=O)c3cc(ccc3)C(F)(F)F)c2)C)CC1)C(C)C
0.296667	S(=O)(=O)(NC(C)(C)C)c1cc(NC(=O)C2CN(Cc3cnccc3)CCC2)c(cc1)C
0.296667	S(=O)(=O)(NC(C)(C)C)c1cc(NC(=O)C2CN(Cc3cnccc3)CCC2)c(cc1)C
0.296667	S(=O)(=O)(NC(C)(C)C)c1cc(NC(=O)C2CN(Cc3cnccc3)CCC2)c(cc1)C
0.296667	S(=O)(=O)(NC(C)(C)C)c1cc(NC(=O)C2CN(Cc3cnccc3)CCC2)c(cc1)C
0.296667	S(=O)(=O)(NC(C)(C)C)c1cc(NC(=O)C2CN(Cc3cnccc3)CCC2)c(cc1)C
0.296667	S(=O)(=O)(NC(C)(C)C)c1cc(NC(=O)C2CN(Cc3cnccc3)CCC2)c(cc1)C
0.296667	S(=O)(=O)(NC(C)(C)C)c1cc(NC(=O)C2CN(Cc3cnccc3)CCC2)c(cc1)C
0.296667	S(=O)(=O)(NC(C)(C)C)c1cc(NC(=O)C2CN(Cc3cnccc3)CCC2)c(cc1)C
0.296667	S(=O)(=O)(NC(C)(C)C)c1cc(NC(=O)C2CN(Cc3cnccc3)CCC2)c(cc1)C
0.296667	S(=O)(=O)(NC(C)(C)C)c1cc(NC(=O)C2CN(Cc3cnccc3)CCC2)c(cc1)C
0.296578	O=C(Nc1c(cc(OCCC)cc1)C)c2nccc(c3ccccc3)c2
0.296578	O=C(Nc1c(cc(OCCC)cc1)C)c2nccc(c3ccccc3)c2
0.295139	Brc1c(c(F)cc(c1)C(F)(F)F)C(=O)Nc2c(ccc(c3nccnc3)c2)C
0.295139	Brc1c(c(F)cc(c1)C(F)(F)F)C(=O)Nc2c(ccc(c3nccnc3)c2)C
0.295139	Brc1c(c(F)cc(c1)C(F)(F)F)C(=O)Nc2c(ccc(c3nccnc3)c2)C
0.295139	Brc1c(c(F)cc(c1)C(F)(F)F)C(=O)Nc2c(ccc(c3nccnc3)c2)C
0.295139	Brc1c(c(F)cc(c1)C(F)(F)F)C(=O)Nc2c(ccc(c3nccnc3)c2)C
0.295139	Brc1c(c(F)cc(c1)C(F)(F)F)C(=O)Nc2c(ccc(c3nccnc3)c2)C
0.295139	Brc1c(c(F)cc(c1)C(F)(F)F)C(=O)Nc2c(ccc(c3nccnc3)c2)C
0.295139	Brc1c(c(F)cc(c1)C(F)(F)F)C(=O)Nc2c(ccc(c3nccnc3)c2)C
0.295139	Brc1c(c(F)cc(c1)C(F)(F)F)C(=O)Nc2c(ccc(c3nccnc3)c2)C
0.295139	Brc1c(c(F)cc(c1)C(F)(F)F)C(=O)Nc2c(ccc(c3nccnc3)c2)C
0.295082	Brc1cc(ccc1)C(=O)Nc2cc(ccc2)C(=O)NC=3NN=C(c4ccncc4)C3
0.295082	Brc1cc(ccc1)C(=O)Nc2cc(ccc2)C(=O)NC=3NN=C(c4ccncc4)C3
0.295082	Brc1cc(ccc1)C(=O)Nc2cc(ccc2)C(=O)NC=3NN=C(c4ccncc4)C3
0.295082	Brc1cc(ccc1)C(=O)Nc2cc(ccc2)C(=O)NC=3NN=C(c4ccncc4)C3
0.295082	Brc1cc(ccc1)C(=O)Nc2cc(ccc2)C(=O)NC=3NN=C(c4ccncc4)C3
0.295082	Brc1cc(ccc1)C(=O)Nc2cc(ccc2)C(=O)NC=3NN=C(c4ccncc4)C3
0.295082	Brc1cc(ccc1)C(=O)Nc2cc(ccc2)C(=O)NC=3NN=C(c4ccncc4)C3
0.295082	Brc1cc(ccc1)C(=O)Nc2cc(ccc2)C(=O)NC=3NN=C(c4ccncc4)C3
0.295082	Brc1cc(ccc1)C(=O)Nc2cc(ccc2)C(=O)NC=3NN=C(c4ccncc4)C3
0.295082	Brc1cc(ccc1)C(=O)Nc2cc(ccc2)C(=O)NC=3NN=C(c4ccncc4)C3
0.293375	ClC1=CNC(C(=O)N2CCC(NC(=O)C(=O)Nc3c(ccc(NC(=O)c4cc(ccc4)C(F)(F)F)c3)C)CC2)=C1
0.293173	Brc1cc(NC(=O)CCNC(=O)c2ccc(cc2)CCCC)c(cc1)C
0.293173	Brc1cc(NC(=O)CCNC(=O)c2ccc(cc2)CCCC)c(cc1)C
0.293173	Brc1cc(NC(=O)CCNC(=O)c2ccc(cc2)CCCC)c(cc1)C
0.293173	Brc1cc(NC(=O)CCNC(=O)c2ccc(cc2)CCCC)c(cc1)C
0.293173	Brc1cc(NC(=O)CCNC(=O)c2ccc(cc2)CCCC)c(cc1)C
0.293173	Brc1cc(NC(=O)CCNC(=O)c2ccc(cc2)CCCC)c(cc1)C
0.293173	Brc1cc(NC(=O)CCNC(=O)c2ccc(cc2)CCCC)c(cc1)C
0.293173	Brc1cc(NC(=O)CCNC(=O)c2ccc(cc2)CCCC)c(cc1)C
0.293173	Brc1cc(NC(=O)CCNC(=O)c2ccc(cc2)CCCC)c(cc1)C
0.293173	Brc1cc(NC(=O)CCNC(=O)c2ccc(cc2)CCCC)c(cc1)C
0.293103	Clc1cc(ccc1)C=2SC(=CC2)CN3CCN(C(=O)C(=O)Nc4cc(F)c(cc4)C)CC3
0.293103	Clc1cc(ccc1)C=2SC(=CC2)CN3CCN(C(=O)C(=O)Nc4cc(F)c(cc4)C)CC3
0.292969	O=C(OCC)Nc1ccc(cc1)C(=O)Nc2c(OCCN3CCN(CC3)C)cccc2
0.292969	O=C(OCC)Nc1ccc(cc1)C(=O)Nc2c(OCCN3CCN(CC3)C)cccc2
0.292969	O=C(OCC)Nc1ccc(cc1)C(=O)Nc2c(OCCN3CCN(CC3)C)cccc2
0.292969	O=C(OCC)Nc1ccc(cc1)C(=O)Nc2c(OCCN3CCN(CC3)C)cccc2
0.292683	Brc1ccc(NS(=O)(=O)c2c(ccc(NC(=O)c3nc(ncc3)C4CC4)c2)C)cc1
0.292683	Brc1ccc(NS(=O)(=O)c2c(ccc(NC(=O)c3nc(ncc3)C4CC4)c2)C)cc1
0.292683	Brc1ccc(NS(=O)(=O)c2c(ccc(NC(=O)c3nc(ncc3)C4CC4)c2)C)cc1
0.292683	Brc1ccc(NS(=O)(=O)c2c(ccc(NC(=O)c3nc(ncc3)C4CC4)c2)C)cc1
0.292683	Brc1ccc(NS(=O)(=O)c2c(ccc(NC(=O)c3nc(ncc3)C4CC4)c2)C)cc1
0.292683	Brc1ccc(NS(=O)(=O)c2c(ccc(NC(=O)c3nc(ncc3)C4CC4)c2)C)cc1
0.292683	Brc1ccc(NS(=O)(=O)c2c(ccc(NC(=O)c3nc(ncc3)C4CC4)c2)C)cc1
0.292683	Brc1ccc(NS(=O)(=O)c2c(ccc(NC(=O)c3nc(ncc3)C4CC4)c2)C)cc1
0.292683	Brc1ccc(NS(=O)(=O)c2c(ccc(NC(=O)c3nc(ncc3)C4CC4)c2)C)cc1
0.292683	Brc1ccc(NS(=O)(=O)c2c(ccc(NC(=O)c3nc(ncc3)C4CC4)c2)C)cc1
0.292593	Ic1c(NCC(=O)Nc2c(ccc(c2)C(=O)Nc3ccccc3)C)cc(cc1)C(F)(F)F
0.292419	S(=O)(=O)(Nc1ccc(cc1)C(=O)Nc2ccc(cc2)C3=NNC(=N3)c4ccccc4)c5c(cc(F)cc5)C
0.292419	S(=O)(=O)(Nc1ccc(cc1)C(=O)Nc2ccc(cc2)C3=NNC(=N3)c4ccccc4)c5c(cc(F)cc5)C
0.292419	S(=O)(=O)(Nc1ccc(cc1)C(=O)Nc2ccc(cc2)C3=NNC(=N3)c4ccccc4)c5c(cc(F)cc5)C
0.292419	S(=O)(=O)(Nc1ccc(cc1)C(=O)Nc2ccc(cc2)C3=NNC(=N3)c4ccccc4)c5c(cc(F)cc5)C
0.292419	S(=O)(=O)(Nc1ccc(cc1)C(=O)Nc2ccc(cc2)C3=NNC(=N3)c4ccccc4)c5c(cc(F)cc5)C
0.292419	S(=O)(=O)(Nc1ccc(cc1)C(=O)Nc2ccc(cc2)C3=NNC(=N3)c4ccccc4)c5c(cc(F)cc5)C
0.292419	S(=O)(=O)(Nc1ccc(cc1)C(=O)Nc2ccc(cc2)C3=NNC(=N3)c4ccccc4)c5c(cc(F)cc5)C
0.292419	S(=O)(=O)(Nc1ccc(cc1)C(=O)Nc2ccc(cc2)C3=NNC(=N3)c4ccccc4)c5c(cc(F)cc5)C
0.292419	S(=O)(=O)(Nc1ccc(cc1)C(=O)Nc2ccc(cc2)C3=NNC(=N3)c4ccccc4)c5c(cc(F)cc5)C
0.292419	S(=O)(=O)(Nc1ccc(cc1)C(=O)Nc2ccc(cc2)C3=NNC(=N3)c4ccccc4)c5c(cc(F)cc5)C
0.292308	Brc1cc(ccc1)C(=O)Nc2cc(ccc2)C(=O)Nc3cc(OCc4cc(Cl)ccc4)c(cc3)C
0.292181	O=C(Nc1cc(c2cnccc2)ccc1)CCc3c(cccc3)C
0.292181	O=C(Nc1cc(c2cnccc2)ccc1)CCc3c(cccc3)C
0.292181	O=C(Nc1cc(c2cnccc2)ccc1)CCc3c(cccc3)C
0.292181	O=C(Nc1cc(c2cnccc2)ccc1)CCc3c(cccc3)C
0.292181	O=C(Nc1cc(c2cnccc2)ccc1)CCc3c(cccc3)C
0.292181	O=C(Nc1cc(c2cnccc2)ccc1)CCc3c(cccc3)C
0.292181	O=C(Nc1cc(c2cnccc2)ccc1)CCc3c(cccc3)C
0.292181	O=C(Nc1cc(c2cnccc2)ccc1)CCc3c(cccc3)C
0.292181	O=C(Nc1cc(c2cnccc2)ccc1)CCc3c(cccc3)C
0.292181	O=C(Nc1cc(c2cnccc2)ccc1)CCc3c(cccc3)C
0.291829	O=C(Nc1c(cccc1)CN2CCC(O)CC2)c3ccc(cc3)CCNC(=O)C
0.291829	O=C(Nc1c(cccc1)CN2CCC(O)CC2)c3ccc(cc3)CCNC(=O)C
0.291829	O=C(Nc1c(cccc1)CN2CCC(O)CC2)c3ccc(cc3)CCNC(=O)C
0.291829	O=C(Nc1c(cccc1)CN2CCC(O)CC2)c3ccc(cc3)CCNC(=O)C
0.291829	O=C(Nc1c(cccc1)CN2CCC(O)CC2)c3ccc(cc3)CCNC(=O)C
0.291667	Clc1cc(c2ccccc2)c(cc1)C(=O)Nc3cc(c(cc3)CC)C
0.291667	Clc1cc(c2ccccc2)c(cc1)C(=O)Nc3cc(c(cc3)CC)C
0.291667	Clc1cc(c2ccccc2)c(cc1)C(=O)Nc3cc(c(cc3)CC)C
0.291525	O=C(Nc1c(ccc(c1)C(=O)NC(c2cc(OCc3ncccc3)ccc2)C)C)Nc4ccccc4
0.291525	O=C(Nc1c(ccc(c1)C(=O)NC(c2cc(OCc3ncccc3)ccc2)C)C)Nc4ccccc4
0.291525	O=C(Nc1c(ccc(c1)C(=O)NC(c2cc(OCc3ncccc3)ccc2)C)C)Nc4ccccc4
0.291525	O=C(Nc1c(ccc(c1)C(=O)NC(c2cc(OCc3ncccc3)ccc2)C)C)Nc4ccccc4
0.291525	O=C(Nc1c(ccc(c1)C(=O)NC(c2cc(OCc3ncccc3)ccc2)C)C)Nc4ccccc4
0.291525	O=C(Nc1c(ccc(c1)C(=O)NC(c2cc(OCc3ncccc3)ccc2)C)C)Nc4ccccc4
0.291525	O=C(Nc1c(ccc(c1)C(=O)NC(c2cc(OCc3ncccc3)ccc2)C)C)Nc4ccccc4
0.291525	O=C(Nc1c(ccc(c1)C(=O)NC(c2cc(OCc3ncccc3)ccc2)C)C)Nc4ccccc4
0.291525	O=C(Nc1c(ccc(c1)C(=O)NC(c2cc(OCc3ncccc3)ccc2)C)C)Nc4ccccc4
0.291188	S(c1c(ccc(F)c1)C(=O)NCc2ccc(cc2)C(=O)Nc3cnccc3)C
0.291188	S(c1c(ccc(F)c1)C(=O)NCc2ccc(cc2)C(=O)Nc3cnccc3)C
0.291188	S(c1c(ccc(F)c1)C(=O)NCc2ccc(cc2)C(=O)Nc3cnccc3)C
0.291188	S(c1c(ccc(F)c1)C(=O)NCc2ccc(cc2)C(=O)Nc3cnccc3)C
0.291188	S(c1c(ccc(F)c1)C(=O)NCc2ccc(cc2)C(=O)Nc3cnccc3)C
0.291045	Brc1cc(ccc1)C(=O)Nc2cc(ccc2)C(=O)Nc3c(ccc(S(=O)(=O)NC(C)(C)C)c3)C
0.291045	Brc1cc(ccc1)C(=O)Nc2cc(ccc2)C(=O)Nc3c(ccc(S(=O)(=O)NC(C)(C)C)c3)C
0.291045	Brc1cc(ccc1)C(=O)Nc2cc(ccc2)C(=O)Nc3c(ccc(S(=O)(=O)NC(C)(C)C)c3)C
0.291045	Brc1cc(ccc1)C(=O)Nc2cc(ccc2)C(=O)Nc3c(ccc(S(=O)(=O)NC(C)(C)C)c3)C
0.291045	Brc1cc(ccc1)C(=O)Nc2cc(ccc2)C(=O)Nc3c(ccc(S(=O)(=O)NC(C)(C)C)c3)C
0.291045	Brc1cc(ccc1)C(=O)Nc2cc(ccc2)C(=O)Nc3c(ccc(S(=O)(=O)NC(C)(C)C)c3)C
0.291045	Brc1cc(ccc1)C(=O)Nc2cc(ccc2)C(=O)Nc3c(ccc(S(=O)(=O)NC(C)(C)C)c3)C
0.291045	Brc1cc(ccc1)C(=O)Nc2cc(ccc2)C(=O)Nc3c(ccc(S(=O)(=O)NC(C)(C)C)c3)C
0.291045	Brc1cc(ccc1)C(=O)Nc2cc(ccc2)C(=O)Nc3c(ccc(S(=O)(=O)NC(C)(C)C)c3)C
0.291045	Brc1cc(ccc1)C(=O)Nc2cc(ccc2)C(=O)Nc3c(ccc(S(=O)(=O)NC(C)(C)C)c3)C
0.290698	O=C(Nc1c(ccc(c1)C(=O)NC2C3CC(C2)C3)C)Nc4ccccc4
0.290698	O=C(Nc1c(ccc(c1)C(=O)NC2C3CC(C2)C3)C)Nc4ccccc4
0.290698	O=C(Nc1c(ccc(c1)C(=O)NC2C3CC(C2)C3)C)Nc4ccccc4
0.290698	O=C(Nc1c(ccc(c1)C(=O)NC2C3CC(C2)C3)C)Nc4ccccc4
0.290698	O=C(Nc1c(ccc(c1)C(=O)NC2C3CC(C2)C3)C)Nc4ccccc4
0.290698	O=C(Nc1c(ccc(c1)C(=O)NC2C3CC(C2)C3)C)Nc4ccccc4
0.290698	O=C(Nc1c(ccc(c1)C(=O)NC2C3CC(C2)C3)C)Nc4ccccc4
0.290698	O=C(Nc1c(ccc(c1)C(=O)NC2C3CC(C2)C3)C)Nc4ccccc4
0.290698	O=C(Nc1c(ccc(c1)C(=O)NC2C3CC(C2)C3)C)Nc4ccccc4
0.290698	O=C(Nc1c(ccc(c1)C(=O)NC2C3CC(C2)C3)C)Nc4ccccc4
0.290541	Fc1c(c2cnccc2)ccc(c1)CN(CC(=O)N3CCN(CC(=O)Nc4cc(F)ccc4)CC3)C
0.290541	Fc1c(c2cnccc2)ccc(c1)CN(CC(=O)N3CCN(CC(=O)Nc4cc(F)ccc4)CC3)C
0.290541	Fc1c(c2cnccc2)ccc(c1)CN(CC(=O)N3CCN(CC(=O)Nc4cc(F)ccc4)CC3)C
0.290541	Fc1c(c2cnccc2)ccc(c1)CN(CC(=O)N3CCN(CC(=O)Nc4cc(F)ccc4)CC3)C
0.290541	Fc1c(c2cnccc2)ccc(c1)CN(CC(=O)N3CCN(CC(=O)Nc4cc(F)ccc4)CC3)C
0.290541	Fc1c(c2cnccc2)ccc(c1)CN(CC(=O)N3CCN(CC(=O)Nc4cc(F)ccc4)CC3)C
0.290541	Fc1c(c2cnccc2)ccc(c1)CN(CC(=O)N3CCN(CC(=O)Nc4cc(F)ccc4)CC3)C
0.290541	Fc1c(c2cnccc2)ccc(c1)CN(CC(=O)N3CCN(CC(=O)Nc4cc(F)ccc4)CC3)C
0.290541	Fc1c(c2cnccc2)ccc(c1)CN(CC(=O)N3CCN(CC(=O)Nc4cc(F)ccc4)CC3)C
0.290541	Fc1c(c2cnccc2)ccc(c1)CN(CC(=O)N3CCN(CC(=O)Nc4cc(F)ccc4)CC3)C
0.290441	Fc1cc(c(cc1)C(=O)Nc2c(OCCN3CCN(CC3)C)cccc2)C
0.290441	Fc1cc(c(cc1)C(=O)Nc2c(OCCN3CCN(CC3)C)cccc2)C
0.290441	Fc1cc(c(cc1)C(=O)Nc2c(OCCN3CCN(CC3)C)cccc2)C
0.290441	Fc1cc(c(cc1)C(=O)Nc2c(OCCN3CCN(CC3)C)cccc2)C
0.290441	Fc1cc(c(cc1)C(=O)Nc2c(OCCN3CCN(CC3)C)cccc2)C
0.290441	Fc1cc(c(cc1)C(=O)Nc2c(OCCN3CCN(CC3)C)cccc2)C
0.290441	Fc1cc(c(cc1)C(=O)Nc2c(OCCN3CCN(CC3)C)cccc2)C
0.290441	Fc1cc(c(cc1)C(=O)Nc2c(OCCN3CCN(CC3)C)cccc2)C
0.290441	Fc1cc(c(cc1)C(=O)Nc2c(OCCN3CCN(CC3)C)cccc2)C
0.290441	Fc1cc(c(cc1)C(=O)Nc2c(OCCN3CCN(CC3)C)cccc2)C
0.290196	O=C(Nc1c(ccc(c1)C(=O)Nc2c(cc(cc2)C(=O)N)C)C)c3cc4OCCOc4cc3
0.290196	O=C(Nc1c(ccc(c1)C(=O)Nc2c(cc(cc2)C(=O)N)C)C)c3cc4OCCOc4cc3
0.290196	O=C(Nc1c(ccc(c1)C(=O)Nc2c(cc(cc2)C(=O)N)C)C)c3cc4OCCOc4cc3
0.290196	O=C(Nc1c(ccc(c1)C(=O)Nc2c(cc(cc2)C(=O)N)C)C)c3cc4OCCOc4cc3
0.290196	O=C(Nc1c(ccc(c1)C(=O)Nc2c(cc(cc2)C(=O)N)C)C)c3cc4OCCOc4cc3
0.290196	O=C(Nc1c(ccc(c1)C(=O)Nc2c(cc(cc2)C(=O)N)C)C)c3cc4OCCOc4cc3
0.290196	O=C(Nc1c(ccc(c1)C(=O)Nc2c(cc(cc2)C(=O)N)C)C)c3cc4OCCOc4cc3
0.290196	O=C(Nc1c(ccc(c1)C(=O)Nc2c(cc(cc2)C(=O)N)C)C)c3cc4OCCOc4cc3
0.290196	O=C(Nc1c(ccc(c1)C(=O)Nc2c(cc(cc2)C(=O)N)C)C)c3cc4OCCOc4cc3
0.290196	O=C(Nc1c(ccc(c1)C(=O)Nc2c(cc(cc2)C(=O)N)C)C)c3cc4OCCOc4cc3
0.290076	O=C(NC)c1cc(ccc1)CNc2c(ccc(c2)C=3OC(=CC3)C)C
0.290076	O=C(NC)c1cc(ccc1)CNc2c(ccc(c2)C=3OC(=CC3)C)C
0.290076	O=C(NC)c1cc(ccc1)CNc2c(ccc(c2)C=3OC(=CC3)C)C
0.290076	O=C(NC)c1cc(ccc1)CNc2c(ccc(c2)C=3OC(=CC3)C)C
0.290076	O=C(NC)c1cc(ccc1)CNc2c(ccc(c2)C=3OC(=CC3)C)C
0.290076	O=C(NC)c1cc(ccc1)CNc2c(ccc(c2)C=3OC(=CC3)C)C
0.290076	O=C(NC)c1cc(ccc1)CNc2c(ccc(c2)C=3OC(=CC3)C)C
0.290076	O=C(NC)c1cc(ccc1)CNc2c(ccc(c2)C=3OC(=CC3)C)C
0.290076	O=C(NC)c1cc(ccc1)CNc2c(ccc(c2)C=3OC(=CC3)C)C
0.290076	O=C(NC)c1cc(ccc1)CNc2c(ccc(c2)C=3OC(=CC3)C)C
0.289683	Brc1cc(NC(=O)CCNC(=O)c2ccc(cc2)CCNC(=O)C)c(cc1)C
0.289683	Brc1cc(NC(=O)CCNC(=O)c2ccc(cc2)CCNC(=O)C)c(cc1)C
0.289683	Brc1cc(NC(=O)CCNC(=O)c2ccc(cc2)CCNC(=O)C)c(cc1)C
0.289683	Brc1cc(NC(=O)CCNC(=O)c2ccc(cc2)CCNC(=O)C)c(cc1)C
0.289683	Brc1cc(NC(=O)CCNC(=O)c2ccc(cc2)CCNC(=O)C)c(cc1)C
0.289683	Brc1cc(NC(=O)CCNC(=O)c2ccc(cc2)CCNC(=O)C)c(cc1)C
0.289683	Brc1cc(NC(=O)CCNC(=O)c2ccc(cc2)CCNC(=O)C)c(cc1)C
0.289683	Brc1cc(NC(=O)CCNC(=O)c2ccc(cc2)CCNC(=O)C)c(cc1)C
0.289683	Brc1cc(NC(=O)CCNC(=O)c2ccc(cc2)CCNC(=O)C)c(cc1)C
0.289683	Brc1cc(NC(=O)CCNC(=O)c2ccc(cc2)CCNC(=O)C)c(cc1)C
0.289286	FC(F)(F)c1cc(ccc1)C(=O)Nc2cc(NC(=O)C(=O)NC(c3cc(ccc3)C(F)(F)F)(C)C)c(cc2)C
0.289286	FC(F)(F)c1cc(ccc1)C(=O)Nc2cc(NC(=O)C(=O)NC(c3cc(ccc3)C(F)(F)F)(C)C)c(cc2)C
0.289286	FC(F)(F)c1cc(ccc1)C(=O)Nc2cc(NC(=O)C(=O)NC(c3cc(ccc3)C(F)(F)F)(C)C)c(cc2)C
0.289286	FC(F)(F)c1cc(ccc1)C(=O)Nc2cc(NC(=O)C(=O)NC(c3cc(ccc3)C(F)(F)F)(C)C)c(cc2)C
0.289286	FC(F)(F)c1cc(ccc1)C(=O)Nc2cc(NC(=O)C(=O)NC(c3cc(ccc3)C(F)(F)F)(C)C)c(cc2)C
0.289286	FC(F)(F)c1cc(ccc1)C(=O)Nc2cc(NC(=O)C(=O)NC(c3cc(ccc3)C(F)(F)F)(C)C)c(cc2)C
0.289286	FC(F)(F)c1cc(ccc1)C(=O)Nc2cc(NC(=O)C(=O)NC(c3cc(ccc3)C(F)(F)F)(C)C)c(cc2)C
0.289286	FC(F)(F)c1cc(ccc1)C(=O)Nc2cc(NC(=O)C(=O)NC(c3cc(ccc3)C(F)(F)F)(C)C)c(cc2)C
0.289286	FC(F)(F)c1cc(ccc1)C(=O)Nc2cc(NC(=O)C(=O)NC(c3cc(ccc3)C(F)(F)F)(C)C)c(cc2)C
0.289286	FC(F)(F)c1cc(ccc1)C(=O)Nc2cc(NC(=O)C(=O)NC(c3cc(ccc3)C(F)(F)F)(C)C)c(cc2)C
0.289037	Clc1cc(NC(=O)C=2ON=C(c3cnccc3)C2)c(N4N=CN=C4)cc1
0.289037	Clc1cc(NC(=O)C=2ON=C(c3cnccc3)C2)c(N4N=CN=C4)cc1
0.289037	Clc1ccc(N2C(SCC(=O)Nc3c(ccc(c4ccncc4)c3)C)=NN=C2c5cnccc5)cc1
0.289037	Clc1ccc(N2C(SCC(=O)Nc3c(ccc(c4ccncc4)c3)C)=NN=C2c5cnccc5)cc1
0.289037	Clc1ccc(N2C(SCC(=O)Nc3c(ccc(c4ccncc4)c3)C)=NN=C2c5cnccc5)cc1
0.289037	Clc1ccc(N2C(SCC(=O)Nc3c(ccc(c4ccncc4)c3)C)=NN=C2c5cnccc5)cc1
0.289037	Clc1ccc(N2C(SCC(=O)Nc3c(ccc(c4ccncc4)c3)C)=NN=C2c5cnccc5)cc1
0.289037	Clc1ccc(N2C(SCC(=O)Nc3c(ccc(c4ccncc4)c3)C)=NN=C2c5cnccc5)cc1
0.288991	O=C(Nc1ccc(c2nc(ncc2)C)cc1)C=O
0.288991	O=C(Nc1ccc(c2nc(ncc2)C)cc1)C=O
0.288991	O=C(Nc1ccc(c2nc(ncc2)C)cc1)C=O
0.288991	O=C(Nc1ccc(c2nc(ncc2)C)cc1)C=O
0.288991	O=C(Nc1ccc(c2nc(ncc2)C)cc1)C=O
0.288991	O=C(Nc1ccc(c2nc(ncc2)C)cc1)C=O
0.288991	O=C(Nc1ccc(c2nc(ncc2)C)cc1)C=O
0.288991	O=C(Nc1ccc(c2nc(ncc2)C)cc1)C=O
0.288991	O=C(Nc1ccc(c2nc(ncc2)C)cc1)C=O
0.288991	O=C(Nc1ccc(c2nc(ncc2)C)cc1)C=O
0.288321	S(=O)(=O)(N1CCC(c2nc(c3cnccc3)ccn2)CC1)c4ccc(cc4)CC(C)C
0.288321	S(=O)(=O)(N1CCC(c2nc(c3cnccc3)ccn2)CC1)c4ccc(cc4)CC(C)C
0.288079	FC(F)(F)c1cc(ccc1)C(=O)Nc2cc(NC(=O)C(=O)NCC=3C=NN(C3)CC(C)C)c(cc2)C
0.287356	Clc1ccc(cc1)C=2C=NN(c3ccc(cc3)C(=O)NCc4ccc(cc4)C(=O)Nc5cnccc5)C2
0.287356	Clc1ccc(cc1)C=2C=NN(c3ccc(cc3)C(=O)NCc4ccc(cc4)C(=O)Nc5cnccc5)C2
0.287356	Clc1ccc(cc1)C=2C=NN(c3ccc(cc3)C(=O)NCc4ccc(cc4)C(=O)Nc5cnccc5)C2
0.287356	Clc1ccc(cc1)C=2C=NN(c3ccc(cc3)C(=O)NCc4ccc(cc4)C(=O)Nc5cnccc5)C2
0.287356	Clc1ccc(cc1)C=2C=NN(c3ccc(cc3)C(=O)NCc4ccc(cc4)C(=O)Nc5cnccc5)C2
0.287356	Clc1ccc(cc1)C=2C=NN(c3ccc(cc3)C(=O)NCc4ccc(cc4)C(=O)Nc5cnccc5)C2
0.287356	Clc1ccc(cc1)C=2C=NN(c3ccc(cc3)C(=O)NCc4ccc(cc4)C(=O)Nc5cnccc5)C2
0.287356	Clc1ccc(cc1)C=2C=NN(c3ccc(cc3)C(=O)NCc4ccc(cc4)C(=O)Nc5cnccc5)C2
0.287356	Clc1ccc(cc1)C=2C=NN(c3ccc(cc3)C(=O)NCc4ccc(cc4)C(=O)Nc5cnccc5)C2
0.287356	Clc1ccc(cc1)C=2C=NN(c3ccc(cc3)C(=O)NCc4ccc(cc4)C(=O)Nc5cnccc5)C2
0.287081	S(Cc1ccc(c2ccccc2)cc1)Cc3ccc(cc3)C(=O)Nc4ccccc4
0.287081	S(Cc1ccc(c2ccccc2)cc1)Cc3ccc(cc3)C(=O)Nc4ccccc4
0.287081	S(Cc1ccc(c2ccccc2)cc1)Cc3ccc(cc3)C(=O)Nc4ccccc4
0.287081	S(Cc1ccc(c2ccccc2)cc1)Cc3ccc(cc3)C(=O)Nc4ccccc4
0.287081	S(Cc1ccc(c2ccccc2)cc1)Cc3ccc(cc3)C(=O)Nc4ccccc4
0.287081	S(Cc1ccc(c2ccccc2)cc1)Cc3ccc(cc3)C(=O)Nc4ccccc4
0.287081	S(Cc1ccc(c2ccccc2)cc1)Cc3ccc(cc3)C(=O)Nc4ccccc4
0.287081	S(Cc1ccc(c2ccccc2)cc1)Cc3ccc(cc3)C(=O)Nc4ccccc4
0.287081	S(Cc1ccc(c2ccccc2)cc1)Cc3ccc(cc3)C(=O)Nc4ccccc4
0.287081	S(Cc1ccc(c2ccccc2)cc1)Cc3ccc(cc3)C(=O)Nc4ccccc4
0.28626	O=C(OC)Nc1ccc(cc1)C(=O)NCCCCC2=NC(c3ncccc3)=CN2
0.28626	O=C(OC)Nc1ccc(cc1)C(=O)NCCCCC2=NC(c3ncccc3)=CN2
0.28626	O=C(OC)Nc1ccc(cc1)C(=O)NCCCCC2=NC(c3ncccc3)=CN2
0.28626	O=C(OC)Nc1ccc(cc1)C(=O)NCCCCC2=NC(c3ncccc3)=CN2
0.28626	O=C(OC)Nc1ccc(cc1)C(=O)NCCCCC2=NC(c3ncccc3)=CN2
0.28626	O=C(OC)Nc1ccc(cc1)C(=O)NCCCCC2=NC(c3ncccc3)=CN2
0.28626	O=C(OC)Nc1ccc(cc1)C(=O)NCCCCC2=NC(c3ncccc3)=CN2
0.28626	O=C(OC)Nc1ccc(cc1)C(=O)NCCCCC2=NC(c3ncccc3)=CN2
0.28626	O=C(OC)Nc1ccc(cc1)C(=O)NCCCCC2=NC(c3ncccc3)=CN2
0.28626	O=C(OC)Nc1ccc(cc1)C(=O)NCCCCC2=NC(c3ncccc3)=CN2
0.28626	O=C(NCCCCC1=NC(c2ncccc2)=CN1)c3ccc(NC(=O)C=C)cc3
0.28626	O=C(NCCCCC1=NC(c2ncccc2)=CN1)c3ccc(NC(=O)C=C)cc3
0.28626	O=C(NCCCCC1=NC(c2ncccc2)=CN1)c3ccc(NC(=O)C=C)cc3
0.28626	O=C(NCCCCC1=NC(c2ncccc2)=CN1)c3ccc(NC(=O)C=C)cc3
0.28626	O=C(NCCCCC1=NC(c2ncccc2)=CN1)c3ccc(NC(=O)C=C)cc3
0.28626	O=C(NCCCCC1=NC(c2ncccc2)=CN1)c3ccc(NC(=O)C=C)cc3
0.28626	O=C(NCCCCC1=NC(c2ncccc2)=CN1)c3ccc(NC(=O)C=C)cc3
0.28626	O=C(NCCCCC1=NC(c2ncccc2)=CN1)c3ccc(NC(=O)C=C)cc3
0.28626	O=C(NCCCCC1=NC(c2ncccc2)=CN1)c3ccc(NC(=O)C=C)cc3
0.28626	O=C(NCCCCC1=NC(c2ncccc2)=CN1)c3ccc(NC(=O)C=C)cc3
0.286195	Clc1c(S(=O)(=O)Nc2c(cccc2)C)cc(cc1)C(=O)NCc3ccc(cc3)CN4CCNCC4
0.286195	Clc1c(S(=O)(=O)Nc2c(cccc2)C)cc(cc1)C(=O)NCc3ccc(cc3)CN4CCNCC4
0.285714	S1C(=NC(c2c(ccc(c2)C)C)=C1)NC(=O)c3cnc(cc3)CN(C)C
0.285714	S1C(=NC(c2c(ccc(c2)C)C)=C1)NC(=O)c3cnc(cc3)CN(C)C
0.285714	S1C(=NC(c2c(ccc(c2)C)C)=C1)NC(=O)c3cnc(cc3)CN(C)C
0.285714	S1C(=NC(c2c(ccc(c2)C)C)=C1)NC(=O)c3cnc(cc3)CN(C)C
0.285714	S1C(=NC(c2c(ccc(c2)C)C)=C1)NC(=O)c3cnc(cc3)CN(C)C
0.285714	S1C(=NC(c2c(ccc(c2)C)C)=C1)NC(=O)c3cnc(cc3)CN(C)C
0.285714	S1C(=NC(c2c(ccc(c2)C)C)=C1)NC(=O)c3cnc(cc3)CN(C)C
0.285714	S1C(=NC(c2c(ccc(c2)C)C)=C1)NC(=O)c3cnc(cc3)CN(C)C
0.285714	S1C(=NC(c2c(ccc(c2)C)C)=C1)NC(=O)c3cnc(cc3)CN(C)C
0.285714	S1C(=NC(c2c(ccc(c2)C)C)=C1)NC(=O)c3cnc(cc3)CN(C)C
0.285714	S(=O)(=O)(N1CCC(c2nc(c3cnccc3)ccn2)CC1)Cc4cc([N+]([O-])=O)c(OC)cc4
0.285246	Fc1c(Oc2c(F)cccc2)ccc(c1)CNC(=O)C(=O)Nc3c(ccc(NC(=O)c4cc(ccc4)C(F)(F)F)c3)C
0.285246	Fc1c(Oc2c(F)cccc2)ccc(c1)CNC(=O)C(=O)Nc3c(ccc(NC(=O)c4cc(ccc4)C(F)(F)F)c3)C
0.285246	Fc1c(Oc2c(F)cccc2)ccc(c1)CNC(=O)C(=O)Nc3c(ccc(NC(=O)c4cc(ccc4)C(F)(F)F)c3)C
0.285211	Clc1cc(OC(C(=O)Nc2c(ccc(c3nccnc3)c2)C)(C)C)ccc1
0.285211	Clc1cc(OC(C(=O)Nc2c(ccc(c3nccnc3)c2)C)(C)C)ccc1
0.285211	Clc1cc(OC(C(=O)Nc2c(ccc(c3nccnc3)c2)C)(C)C)ccc1
0.285211	Clc1cc(OC(C(=O)Nc2c(ccc(c3nccnc3)c2)C)(C)C)ccc1
0.285211	Clc1cc(OC(C(=O)Nc2c(ccc(c3nccnc3)c2)C)(C)C)ccc1
0.285211	Clc1cc(OC(C(=O)Nc2c(ccc(c3nccnc3)c2)C)(C)C)ccc1
0.285211	Clc1cc(OC(C(=O)Nc2c(ccc(c3nccnc3)c2)C)(C)C)ccc1
0.285211	Clc1cc(OC(C(=O)Nc2c(ccc(c3nccnc3)c2)C)(C)C)ccc1
0.285211	Clc1cc(OC(C(=O)Nc2c(ccc(c3nccnc3)c2)C)(C)C)ccc1
0.285211	Clc1cc(OC(C(=O)Nc2c(ccc(c3nccnc3)c2)C)(C)C)ccc1
0.285185	S(=O)(=O)(N(C(C)C)C)c1cc(NC(=O)c2ccc(cc2)CC(C)C)c(cc1)C
0.285185	S(=O)(=O)(N(C(C)C)C)c1cc(NC(=O)c2ccc(cc2)CC(C)C)c(cc1)C
0.285185	S(=O)(=O)(N(C(C)C)C)c1cc(NC(=O)c2ccc(cc2)CC(C)C)c(cc1)C
0.285185	S(=O)(=O)(N(C(C)C)C)c1cc(NC(=O)c2ccc(cc2)CC(C)C)c(cc1)C
0.285185	S(=O)(=O)(N(C(C)C)C)c1cc(NC(=O)c2ccc(cc2)CC(C)C)c(cc1)C
0.285185	S(=O)(=O)(N(C(C)C)C)c1cc(NC(=O)c2ccc(cc2)CC(C)C)c(cc1)C
0.285185	S(=O)(=O)(N(C(C)C)C)c1cc(NC(=O)c2ccc(cc2)CC(C)C)c(cc1)C
0.285185	S(=O)(=O)(N(C(C)C)C)c1cc(NC(=O)c2ccc(cc2)CC(C)C)c(cc1)C
0.285185	S(=O)(=O)(N(C(C)C)C)c1cc(NC(=O)c2ccc(cc2)CC(C)C)c(cc1)C
0.285185	S(=O)(=O)(N(C(C)C)C)c1cc(NC(=O)c2ccc(cc2)CC(C)C)c(cc1)C
0.285141	Brc1cc(ccc1)C(=O)Nc2cc(ccc2)C(=O)NCCc3ccc(N4CCN(CC4)C)cc3
0.285141	Brc1cc(ccc1)C(=O)Nc2cc(ccc2)C(=O)NCCc3ccc(N4CCN(CC4)C)cc3
0.285141	Brc1cc(ccc1)C(=O)Nc2cc(ccc2)C(=O)NCCc3ccc(N4CCN(CC4)C)cc3
0.285141	Brc1cc(ccc1)C(=O)Nc2cc(ccc2)C(=O)NCCc3ccc(N4CCN(CC4)C)cc3
0.285141	Brc1cc(ccc1)C(=O)Nc2cc(ccc2)C(=O)NCCc3ccc(N4CCN(CC4)C)cc3
0.285141	Brc1cc(ccc1)C(=O)Nc2cc(ccc2)C(=O)NCCc3ccc(N4CCN(CC4)C)cc3
0.285141	Brc1cc(ccc1)C(=O)Nc2cc(ccc2)C(=O)NCCc3ccc(N4CCN(CC4)C)cc3
0.285141	Brc1cc(ccc1)C(=O)Nc2cc(ccc2)C(=O)NCCc3ccc(N4CCN(CC4)C)cc3
0.285141	Brc1cc(ccc1)C(=O)Nc2cc(ccc2)C(=O)NCCc3ccc(N4CCN(CC4)C)cc3
0.285141	Brc1cc(ccc1)C(=O)Nc2cc(ccc2)C(=O)NCCc3ccc(N4CCN(CC4)C)cc3
0.284746	S1C(=NC(c2c(ccc(c2)C)C)=C1)NC(=O)c3ccc(NCC=4C=NN(C4)C)cc3
0.284746	S1C(=NC(c2c(ccc(c2)C)C)=C1)NC(=O)c3ccc(NCC=4C=NN(C4)C)cc3
0.284746	S1C(=NC(c2c(ccc(c2)C)C)=C1)NC(=O)c3ccc(NCC=4C=NN(C4)C)cc3
0.284746	S1C(=NC(c2c(ccc(c2)C)C)=C1)NC(=O)c3ccc(NCC=4C=NN(C4)C)cc3
0.284746	S1C(=NC(c2c(ccc(c2)C)C)=C1)NC(=O)c3ccc(NCC=4C=NN(C4)C)cc3
0.284746	S1C(=NC(c2c(ccc(c2)C)C)=C1)NC(=O)c3ccc(NCC=4C=NN(C4)C)cc3
0.284746	S1C(=NC(c2c(ccc(c2)C)C)=C1)NC(=O)c3ccc(NCC=4C=NN(C4)C)cc3
0.284746	S1C(=NC(c2c(ccc(c2)C)C)=C1)NC(=O)c3ccc(NCC=4C=NN(C4)C)cc3
0.284746	S1C(=NC(c2c(ccc(c2)C)C)=C1)NC(=O)c3ccc(NCC=4C=NN(C4)C)cc3
0.284746	S1C(=NC(c2c(ccc(c2)C)C)=C1)NC(=O)c3ccc(NCC=4C=NN(C4)C)cc3
0.284698	S1C(=NC(c2ccc(OCc3ccccc3)cc2)=C1)NC(=O)c4c(cc(F)cc4)C
0.284698	S1C(=NC(c2ccc(OCc3ccccc3)cc2)=C1)NC(=O)c4c(cc(F)cc4)C
0.284698	S1C(=NC(c2ccc(OCc3ccccc3)cc2)=C1)NC(=O)c4c(cc(F)cc4)C
0.284698	S1C(=NC(c2ccc(OCc3ccccc3)cc2)=C1)NC(=O)c4c(cc(F)cc4)C
0.284698	S1C(=NC(c2ccc(OCc3ccccc3)cc2)=C1)NC(=O)c4c(cc(F)cc4)C
0.284698	S1C(=NC(c2ccc(OCc3ccccc3)cc2)=C1)NC(=O)c4c(cc(F)cc4)C
0.284698	S1C(=NC(c2ccc(OCc3ccccc3)cc2)=C1)NC(=O)c4c(cc(F)cc4)C
0.284698	S1C(=NC(c2ccc(OCc3ccccc3)cc2)=C1)NC(=O)c4c(cc(F)cc4)C
0.284698	S1C(=NC(c2ccc(OCc3ccccc3)cc2)=C1)NC(=O)c4c(cc(F)cc4)C
0.284698	S1C(=NC(c2ccc(OCc3ccccc3)cc2)=C1)NC(=O)c4c(cc(F)cc4)C
0.284672	S(=O)(=O)(NC(C)(C)C)c1cc(NC(=O)c2cc(NC(=O)C(C)(C)C)ccc2)c(cc1)C
0.284672	S(=O)(=O)(NC(C)(C)C)c1cc(NC(=O)c2cc(NC(=O)C(C)(C)C)ccc2)c(cc1)C
0.284644	n1c(ncc(c1c2cnccc2)C)NCc3cc(c4ncccc4)ccc3
0.283843	n1c(nccc1c2cnccc2)C3CCNCC3
0.283843	n1c(nccc1c2cnccc2)C3CCNCC3
0.283843	n1c(nccc1c2cnccc2)C3CCNCC3
0.283843	n1c(nccc1c2cnccc2)C3CCNCC3
0.283843	n1c(nccc1c2cnccc2)C3CCNCC3
0.283843	n1c(nccc1c2cnccc2)C3CCNCC3
0.283843	n1c(nccc1c2cnccc2)C3CCNCC3
0.283843	n1c(nccc1c2cnccc2)C3CCNCC3
0.283843	n1c(nccc1c2cnccc2)C3CCNCC3
0.283843	n1c(nccc1c2cnccc2)C3CCNCC3
0.283784	S(=O)(=O)(NC(C)(C)C)c1cc(NC(=O)C=2SC(C3=NNC=C3)=CC2)c(cc1)C
0.283784	S(=O)(=O)(NC(C)(C)C)c1cc(NC(=O)C=2SC(C3=NNC=C3)=CC2)c(cc1)C
0.283784	S(=O)(=O)(NC(C)(C)C)c1cc(NC(=O)C=2SC(C3=NNC=C3)=CC2)c(cc1)C
0.283784	S(=O)(=O)(NC(C)(C)C)c1cc(NC(=O)C=2SC(C3=NNC=C3)=CC2)c(cc1)C
0.283636	S1C(=NC(=C1)C)c2cc(NC(=O)Nc3c(ccc(c3)C=4OC(=CC4)C)C)ccc2
0.283636	S1C(=NC(=C1)C)c2cc(NC(=O)Nc3c(ccc(c3)C=4OC(=CC4)C)C)ccc2
0.283636	S1C(=NC(=C1)C)c2cc(NC(=O)Nc3c(ccc(c3)C=4OC(=CC4)C)C)ccc2
0.283636	S1C(=NC(=C1)C)c2cc(NC(=O)Nc3c(ccc(c3)C=4OC(=CC4)C)C)ccc2
0.283636	S1C(=NC(=C1)C)c2cc(NC(=O)Nc3c(ccc(c3)C=4OC(=CC4)C)C)ccc2
0.283636	S1C(=NC(=C1)C)c2cc(NC(=O)Nc3c(ccc(c3)C=4OC(=CC4)C)C)ccc2
0.283636	S1C(=NC(=C1)C)c2cc(NC(=O)Nc3c(ccc(c3)C=4OC(=CC4)C)C)ccc2
0.283636	S1C(=NC(=C1)C)c2cc(NC(=O)Nc3c(ccc(c3)C=4OC(=CC4)C)C)ccc2
0.283636	S1C(=NC(=C1)C)c2cc(NC(=O)Nc3c(ccc(c3)C=4OC(=CC4)C)C)ccc2
0.283636	S1C(=NC(=C1)C)c2cc(NC(=O)Nc3c(ccc(c3)C=4OC(=CC4)C)C)ccc2
0.283636	O=C(Nc1ccc(c2nc(ncc2)C)cc1)C(=O)NC=3NN=C(c4c(cc(c(c4)C)C)C)C3
0.283636	O=C(Nc1ccc(c2nc(ncc2)C)cc1)C(=O)NC=3NN=C(c4c(cc(c(c4)C)C)C)C3
0.283636	O=C(Nc1ccc(c2nc(ncc2)C)cc1)C(=O)NC=3NN=C(c4c(cc(c(c4)C)C)C)C3
0.283636	O=C(Nc1ccc(c2nc(ncc2)C)cc1)C(=O)NC=3NN=C(c4c(cc(c(c4)C)C)C)C3
0.283636	O=C(Nc1ccc(c2nc(ncc2)C)cc1)C(=O)NC=3NN=C(c4c(cc(c(c4)C)C)C)C3
0.283636	O=C(Nc1ccc(c2nc(ncc2)C)cc1)C(=O)NC=3NN=C(c4c(cc(c(c4)C)C)C)C3
0.283636	O=C(Nc1ccc(c2nc(ncc2)C)cc1)C(=O)NC=3NN=C(c4c(cc(c(c4)C)C)C)C3
0.283636	O=C(Nc1ccc(c2nc(ncc2)C)cc1)C(=O)NC=3NN=C(c4c(cc(c(c4)C)C)C)C3
0.283636	O=C(Nc1ccc(c2nc(ncc2)C)cc1)C(=O)NC=3NN=C(c4c(cc(c(c4)C)C)C)C3
0.283636	O=C(Nc1ccc(c2nc(ncc2)C)cc1)C(=O)NC=3NN=C(c4c(cc(c(c4)C)C)C)C3
0.283465	O=C(OCC1(CCN(Cc2ccccc2)CC1)C)c3ccc(Nc4ncccn4)cc3
0.283465	O=C(OCC1(CCN(Cc2ccccc2)CC1)C)c3ccc(Nc4ncccn4)cc3
0.283465	O=C(OCC1(CCN(Cc2ccccc2)CC1)C)c3ccc(Nc4ncccn4)cc3
0.283465	O=C(OCC1(CCN(Cc2ccccc2)CC1)C)c3ccc(Nc4ncccn4)cc3
0.283465	O=C(OCC1(CCN(Cc2ccccc2)CC1)C)c3ccc(Nc4ncccn4)cc3
0.283465	O=C(OCC1(CCN(Cc2ccccc2)CC1)C)c3ccc(Nc4ncccn4)cc3
0.283465	O=C(OCC1(CCN(Cc2ccccc2)CC1)C)c3ccc(Nc4ncccn4)cc3
0.283465	O=C(OCC1(CCN(Cc2ccccc2)CC1)C)c3ccc(Nc4ncccn4)cc3
0.283465	O=C(OCC1(CCN(Cc2ccccc2)CC1)C)c3ccc(Nc4ncccn4)cc3
0.283465	O=C(OCC1(CCN(Cc2ccccc2)CC1)C)c3ccc(Nc4ncccn4)cc3
0.283276	FC(F)(F)c1cc(ccc1)C(=O)Nc2cc(NC(=O)C(=O)NC3(COc4ccccc4)CC3)c(cc2)C
0.283276	FC(F)(F)c1cc(ccc1)C(=O)Nc2cc(NC(=O)C(=O)NC3(COc4ccccc4)CC3)c(cc2)C
0.283154	O=C(Nc1ccc(cc1)CN2CC(C(=O)N)CCC2)c3cc4c(cc3)CC(N)C4
0.283154	O=C(Nc1ccc(cc1)CN2CC(C(=O)N)CCC2)c3cc4c(cc3)CC(N)C4
0.283154	O=C(Nc1ccc(cc1)CN2CC(C(=O)N)CCC2)c3cc4c(cc3)CC(N)C4
0.283154	O=C(Nc1ccc(cc1)CN2CC(C(=O)N)CCC2)c3cc4c(cc3)CC(N)C4
0.283154	O=C(Nc1ccc(cc1)CN2CC(C(=O)N)CCC2)c3cc4c(cc3)CC(N)C4
0.283154	O=C(Nc1ccc(cc1)CN2CC(C(=O)N)CCC2)c3cc4c(cc3)CC(N)C4
0.283154	O=C(Nc1ccc(cc1)CN2CC(C(=O)N)CCC2)c3cc4c(cc3)CC(N)C4
0.283154	O=C(Nc1ccc(cc1)CN2CC(C(=O)N)CCC2)c3cc4c(cc3)CC(N)C4
0.283154	O=C(Nc1ccc(cc1)CN2CC(C(=O)N)CCC2)c3cc4c(cc3)CC(N)C4
0.283154	O=C(Nc1ccc(cc1)CN2CC(C(=O)N)CCC2)c3cc4c(cc3)CC(N)C4
0.282353	O=C(Nc1c(ccc(c1)C=2ON=CN2)C)Cc3ccncc3
0.282353	O=C(Nc1c(ccc(c1)C=2ON=CN2)C)Cc3ccncc3
0.282353	O=C(Nc1c(ccc(c1)C=2ON=CN2)C)Cc3ccncc3
0.282313	O=C(OC(C)(C)C)N1CCC(OC(=O)c2cc(NC(=O)c3cncc(c3)C4=NNC=C4)ccc2)CC1
0.282313	O=C(OC(C)(C)C)N1CCC(OC(=O)c2cc(NC(=O)c3cncc(c3)C4=NNC=C4)ccc2)CC1
0.282313	O=C(OC(C)(C)C)N1CCC(OC(=O)c2cc(NC(=O)c3cncc(c3)C4=NNC=C4)ccc2)CC1
0.282313	O=C(OC(C)(C)C)N1CCC(OC(=O)c2cc(NC(=O)c3cncc(c3)C4=NNC=C4)ccc2)CC1
0.282313	O=C(OC(C)(C)C)N1CCC(OC(=O)c2cc(NC(=O)c3cncc(c3)C4=NNC=C4)ccc2)CC1
0.282313	O=C(OC(C)(C)C)N1CCC(OC(=O)c2cc(NC(=O)c3cncc(c3)C4=NNC=C4)ccc2)CC1
0.282313	O=C(OC(C)(C)C)N1CCC(OC(=O)c2cc(NC(=O)c3cncc(c3)C4=NNC=C4)ccc2)CC1
0.282313	O=C(OC(C)(C)C)N1CCC(OC(=O)c2cc(NC(=O)c3cncc(c3)C4=NNC=C4)ccc2)CC1
0.282313	O=C(OC(C)(C)C)N1CCC(OC(=O)c2cc(NC(=O)c3cncc(c3)C4=NNC=C4)ccc2)CC1
0.282313	O=C(OC(C)(C)C)N1CCC(OC(=O)c2cc(NC(=O)c3cncc(c3)C4=NNC=C4)ccc2)CC1
0.282313	O=C(Nc1c(ccc(c1)C(=O)Nc2ccc(Oc3nccnc3C#N)cc2)C)c4cc5OCCOc5cc4
0.282313	O=C(Nc1c(ccc(c1)C(=O)Nc2ccc(Oc3nccnc3C#N)cc2)C)c4cc5OCCOc5cc4
0.282313	O=C(Nc1c(ccc(c1)C(=O)Nc2ccc(Oc3nccnc3C#N)cc2)C)c4cc5OCCOc5cc4
0.282313	O=C(Nc1c(ccc(c1)C(=O)Nc2ccc(Oc3nccnc3C#N)cc2)C)c4cc5OCCOc5cc4
0.282313	O=C(Nc1c(ccc(c1)C(=O)Nc2ccc(Oc3nccnc3C#N)cc2)C)c4cc5OCCOc5cc4
0.282313	O=C(Nc1c(ccc(c1)C(=O)Nc2ccc(Oc3nccnc3C#N)cc2)C)c4cc5OCCOc5cc4
0.282313	O=C(Nc1c(ccc(c1)C(=O)Nc2ccc(Oc3nccnc3C#N)cc2)C)c4cc5OCCOc5cc4
0.282313	O=C(Nc1c(ccc(c1)C(=O)Nc2ccc(Oc3nccnc3C#N)cc2)C)c4cc5OCCOc5cc4
0.282313	O=C(Nc1c(ccc(c1)C(=O)Nc2ccc(Oc3nccnc3C#N)cc2)C)c4cc5OCCOc5cc4
0.282313	O=C(Nc1c(ccc(c1)C(=O)Nc2ccc(Oc3nccnc3C#N)cc2)C)c4cc5OCCOc5cc4
0.281513	O=C(Nc1c(ccc(NC(=O)C)c1)C)Nc2cc(ccc2)CC(=O)O
0.281513	O=C(Nc1c(ccc(NC(=O)C)c1)C)Nc2cc(ccc2)CC(=O)O
0.281513	O=C(Nc1c(ccc(NC(=O)C)c1)C)Nc2cc(ccc2)CC(=O)O
0.281513	O=C(Nc1c(ccc(NC(=O)C)c1)C)Nc2cc(ccc2)CC(=O)O
0.281513	O=C(Nc1c(ccc(NC(=O)C)c1)C)Nc2cc(ccc2)CC(=O)O
0.281513	O=C(Nc1c(ccc(NC(=O)C)c1)C)Nc2cc(ccc2)CC(=O)O
0.281513	O=C(Nc1c(ccc(NC(=O)C)c1)C)Nc2cc(ccc2)CC(=O)O
0.281513	O=C(Nc1c(ccc(NC(=O)C)c1)C)Nc2cc(ccc2)CC(=O)O
0.281513	O=C(Nc1c(ccc(NC(=O)C)c1)C)Nc2cc(ccc2)CC(=O)O
0.281513	O=C(Nc1c(ccc(NC(=O)C)c1)C)Nc2cc(ccc2)CC(=O)O
0.28125	Brc1cc(F)c(NNC(=O)C(=O)Nc2c(ccc(NC(=O)c3cc(ccc3)C(F)(F)F)c2)C)cc1
0.28125	Brc1cc(F)c(NNC(=O)C(=O)Nc2c(ccc(NC(=O)c3cc(ccc3)C(F)(F)F)c2)C)cc1
0.28125	Brc1cc(F)c(NNC(=O)C(=O)Nc2c(ccc(NC(=O)c3cc(ccc3)C(F)(F)F)c2)C)cc1
0.28125	Brc1cc(F)c(NNC(=O)C(=O)Nc2c(ccc(NC(=O)c3cc(ccc3)C(F)(F)F)c2)C)cc1
0.281139	O=C(Nc1c(ccc(c2nccnc2)c1)C)CN3N=NC(=N3)C(C)(C)C
0.281139	O=C(Nc1c(ccc(c2nccnc2)c1)C)CN3N=NC(=N3)C(C)(C)C
0.281139	O=C(Nc1c(ccc(c2nccnc2)c1)C)CN3N=NC(=N3)C(C)(C)C
0.280899	O=C(OC(C)(C)C)Nc1cc2c(cc1)CCN(C2)Cc3ccc(c4ccccc4)cc3
0.280899	O=C(OC(C)(C)C)Nc1cc2c(cc1)CCN(C2)Cc3ccc(c4ccccc4)cc3
0.280899	O=C(OC(C)(C)C)Nc1cc2c(cc1)CCN(C2)Cc3ccc(c4ccccc4)cc3
0.280899	O=C(OC(C)(C)C)Nc1cc2c(cc1)CCN(C2)Cc3ccc(c4ccccc4)cc3
0.280899	O=C(OC(C)(C)C)Nc1cc2c(cc1)CCN(C2)Cc3ccc(c4ccccc4)cc3
0.280899	O=C(OC(C)(C)C)Nc1cc2c(cc1)CCN(C2)Cc3ccc(c4ccccc4)cc3
0.280899	O=C(OC(C)(C)C)Nc1cc2c(cc1)CCN(C2)Cc3ccc(c4ccccc4)cc3
0.280899	O=C(OC(C)(C)C)Nc1cc2c(cc1)CCN(C2)Cc3ccc(c4ccccc4)cc3
0.280899	O=C(OC(C)(C)C)Nc1cc2c(cc1)CCN(C2)Cc3ccc(c4ccccc4)cc3
0.280899	O=C(OC(C)(C)C)Nc1cc2c(cc1)CCN(C2)Cc3ccc(c4ccccc4)cc3
0.280851	O=C(Nc1cc(c2ccc(cc2)C)ccc1)c3nccc(c4ccccc4)c3
0.280851	O=C(Nc1cc(c2ccc(cc2)C)ccc1)c3nccc(c4ccccc4)c3
0.280702	O(c1c(ccc(c1)C)C)CC=2OC(=NN2)c3ccc(Nc4nc(OC)ccn4)cc3
0.280702	O(c1c(ccc(c1)C)C)CC=2OC(=NN2)c3ccc(Nc4nc(OC)ccn4)cc3
0.280702	O(c1c(ccc(c1)C)C)CC=2OC(=NN2)c3ccc(Nc4nc(OC)ccn4)cc3
0.280702	O(c1c(ccc(c1)C)C)CC=2OC(=NN2)c3ccc(Nc4nc(OC)ccn4)cc3
0.280702	O(c1c(ccc(c1)C)C)CC=2OC(=NN2)c3ccc(Nc4nc(OC)ccn4)cc3
0.280702	O(c1c(ccc(c1)C)C)CC=2OC(=NN2)c3ccc(Nc4nc(OC)ccn4)cc3
0.280702	O(c1c(ccc(c1)C)C)CC=2OC(=NN2)c3ccc(Nc4nc(OC)ccn4)cc3
0.280702	O(c1c(ccc(c1)C)C)CC=2OC(=NN2)c3ccc(Nc4nc(OC)ccn4)cc3
0.280702	O(c1c(ccc(c1)C)C)CC=2OC(=NN2)c3ccc(Nc4nc(OC)ccn4)cc3
0.280702	O(c1c(ccc(c1)C)C)CC=2OC(=NN2)c3ccc(Nc4nc(OC)ccn4)cc3
0.280702	S(=O)(=O)(NC(C)(C)C)c1cc(NC(=O)c2ccc(Nc3c(OC)cc(OC)cc3)cc2)c(cc1)C
0.280632	O=C(N1CCC(c2nc(c3cnccc3)ccn2)CC1)C=CC
0.280632	O=C(N1CCC(c2nc(c3cnccc3)ccn2)CC1)C=CC
0.280142	Brc1ccc(NS(=O)(=O)c2c(ccc(NC(=O)c3ncc(cc3)CC)c2)C)cc1
0.280142	Brc1ccc(NS(=O)(=O)c2c(ccc(NC(=O)c3ncc(cc3)CC)c2)C)cc1
0.280142	Brc1ccc(NS(=O)(=O)c2c(ccc(NC(=O)c3ncc(cc3)CC)c2)C)cc1
0.280142	Brc1ccc(NS(=O)(=O)c2c(ccc(NC(=O)c3ncc(cc3)CC)c2)C)cc1
0.280142	Brc1ccc(NS(=O)(=O)c2c(ccc(NC(=O)c3ncc(cc3)CC)c2)C)cc1
0.280142	Brc1ccc(NS(=O)(=O)c2c(ccc(NC(=O)c3ncc(cc3)CC)c2)C)cc1
0.280142	Brc1ccc(NS(=O)(=O)c2c(ccc(NC(=O)c3ncc(cc3)CC)c2)C)cc1
0.280142	Brc1ccc(NS(=O)(=O)c2c(ccc(NC(=O)c3ncc(cc3)CC)c2)C)cc1
0.28	O=C(Nc1c(ccc(c1)C=2ON=C(N2)C(N)C)C)Cc3ccncc3
0.28	O=C(Nc1c(ccc(c1)C=2ON=C(N2)C(N)C)C)Cc3ccncc3
0.28	O=C(Nc1c(ccc(c1)C=2ON=C(N2)C(N)C)C)Cc3ccncc3
0.28	O=C(Nc1c(ccc(c1)C=2ON=C(N2)C(N)C)C)Cc3ccncc3
0.279693	S(=O)(=O)(NC=1SC=CN1)c2ccc(cc2)C(=O)Nc3cc(c4ccc(cc4)C)ccc3
0.279693	S(=O)(=O)(NC=1SC=CN1)c2ccc(cc2)C(=O)Nc3cc(c4ccc(cc4)C)ccc3
0.279693	S(=O)(=O)(NC=1SC=CN1)c2ccc(cc2)C(=O)Nc3cc(c4ccc(cc4)C)ccc3
0.279693	S(=O)(=O)(NC=1SC=CN1)c2ccc(cc2)C(=O)Nc3cc(c4ccc(cc4)C)ccc3
0.279693	S(=O)(=O)(NC=1SC=CN1)c2ccc(cc2)C(=O)Nc3cc(c4ccc(cc4)C)ccc3
0.279693	S(=O)(=O)(NC=1SC=CN1)c2ccc(cc2)C(=O)Nc3cc(c4ccc(cc4)C)ccc3
0.279693	S(=O)(=O)(NC=1SC=CN1)c2ccc(cc2)C(=O)Nc3cc(c4ccc(cc4)C)ccc3
0.279693	S(=O)(=O)(NC=1SC=CN1)c2ccc(cc2)C(=O)Nc3cc(c4ccc(cc4)C)ccc3
0.279693	S(=O)(=O)(NC=1SC=CN1)c2ccc(cc2)C(=O)Nc3cc(c4ccc(cc4)C)ccc3
0.279693	S(=O)(=O)(NC=1SC=CN1)c2ccc(cc2)C(=O)Nc3cc(c4ccc(cc4)C)ccc3
0.279528	O=C(Nc1c(ccc(c1)C=O)C)c2cc3OCCOc3cc2
0.279528	O=C(Nc1c(ccc(c1)C=O)C)c2cc3OCCOc3cc2
0.279528	O=C(Nc1c(ccc(c1)C=O)C)c2cc3OCCOc3cc2
0.279528	O=C(Nc1c(ccc(c1)C=O)C)c2cc3OCCOc3cc2
0.279528	O=C(Nc1c(ccc(c1)C=O)C)c2cc3OCCOc3cc2
0.279528	O=C(Nc1c(ccc(c1)C=O)C)c2cc3OCCOc3cc2
0.279528	O=C(Nc1c(ccc(c1)C=O)C)c2cc3OCCOc3cc2
0.279528	O=C(Nc1c(ccc(c1)C=O)C)c2cc3OCCOc3cc2
0.279528	O=C(Nc1c(ccc(c1)C=O)C)c2cc3OCCOc3cc2
0.279528	O=C(Nc1c(ccc(c1)C=O)C)c2cc3OCCOc3cc2
0.279152	S(=O)(=O)(Nc1c(ccc(c1)C(=O)Nc2cc(NC(=O)C3=C(OC=C3)C)c(F)cc2)C)C
0.279152	S(=O)(=O)(Nc1c(ccc(c1)C(=O)Nc2cc(NC(=O)C3=C(OC=C3)C)c(F)cc2)C)C
0.279152	S(=O)(=O)(Nc1c(ccc(c1)C(=O)Nc2cc(NC(=O)C3=C(OC=C3)C)c(F)cc2)C)C
0.279152	S(=O)(=O)(Nc1c(ccc(c1)C(=O)Nc2cc(NC(=O)C3=C(OC=C3)C)c(F)cc2)C)C
0.279152	S(=O)(=O)(Nc1c(ccc(c1)C(=O)Nc2cc(NC(=O)C3=C(OC=C3)C)c(F)cc2)C)C
0.279152	S(=O)(=O)(Nc1c(ccc(c1)C(=O)Nc2cc(NC(=O)C3=C(OC=C3)C)c(F)cc2)C)C
0.279152	S(=O)(=O)(Nc1c(ccc(c1)C(=O)Nc2cc(NC(=O)C3=C(OC=C3)C)c(F)cc2)C)C
0.279152	S(=O)(=O)(Nc1c(ccc(c1)C(=O)Nc2cc(NC(=O)C3=C(OC=C3)C)c(F)cc2)C)C
0.279152	S(=O)(=O)(Nc1c(ccc(c1)C(=O)Nc2cc(NC(=O)C3=C(OC=C3)C)c(F)cc2)C)C
0.279152	S(=O)(=O)(Nc1c(ccc(c1)C(=O)Nc2cc(NC(=O)C3=C(OC=C3)C)c(F)cc2)C)C
0.278761	S=C1N=CC(C(=O)Nc2cc(c3ccc(cc3)C)ccc2)=CN1
0.278761	S=C1N=CC(C(=O)Nc2cc(c3ccc(cc3)C)ccc2)=CN1
0.278761	S=C1N=CC(C(=O)Nc2cc(c3ccc(cc3)C)ccc2)=CN1
0.278761	S=C1N=CC(C(=O)Nc2cc(c3ccc(cc3)C)ccc2)=CN1
0.278761	S=C1N=CC(C(=O)Nc2cc(c3ccc(cc3)C)ccc2)=CN1
0.278761	S=C1N=CC(C(=O)Nc2cc(c3ccc(cc3)C)ccc2)=CN1
0.278761	S=C1N=CC(C(=O)Nc2cc(c3ccc(cc3)C)ccc2)=CN1
0.278761	S=C1N=CC(C(=O)Nc2cc(c3ccc(cc3)C)ccc2)=CN1
0.278761	S=C1N=CC(C(=O)Nc2cc(c3ccc(cc3)C)ccc2)=CN1
0.278761	S=C1N=CC(C(=O)Nc2cc(c3ccc(cc3)C)ccc2)=CN1
0.278638	FC(F)(F)c1cc(ccc1)C(=O)Nc2cc(NC(=O)C(=O)N3C(CCc4ccccc4)CCC3)c(cc2)C
0.278638	FC(F)(F)c1cc(ccc1)C(=O)Nc2cc(NC(=O)C(=O)N3C(CCc4ccccc4)CCC3)c(cc2)C
0.278195	O=C(Nc1c(ccc(c2ccncc2)c1)C)C=3OC(=NC3C)C
0.278169	[O-][N+](=O)c1c(ccc(c1)C(=O)Nc2c(cccc2)CN3CCC(O)CC3)CC
0.278169	[O-][N+](=O)c1c(ccc(c1)C(=O)Nc2c(cccc2)CN3CCC(O)CC3)CC
0.278169	[O-][N+](=O)c1c(ccc(c1)C(=O)Nc2c(cccc2)CN3CCC(O)CC3)CC
0.278169	[O-][N+](=O)c1c(ccc(c1)C(=O)Nc2c(cccc2)CN3CCC(O)CC3)CC
0.278169	[O-][N+](=O)c1c(ccc(c1)C(=O)Nc2c(cccc2)CN3CCC(O)CC3)CC
0.278169	[O-][N+](=O)c1c(ccc(c1)C(=O)Nc2c(cccc2)CN3CCC(O)CC3)CC
0.278169	[O-][N+](=O)c1c(ccc(c1)C(=O)Nc2c(cccc2)CN3CCC(O)CC3)CC
0.278169	[O-][N+](=O)c1c(ccc(c1)C(=O)Nc2c(cccc2)CN3CCC(O)CC3)CC
0.278169	[O-][N+](=O)c1c(ccc(c1)C(=O)Nc2c(cccc2)CN3CCC(O)CC3)CC
0.278169	[O-][N+](=O)c1c(ccc(c1)C(=O)Nc2c(cccc2)CN3CCC(O)CC3)CC
0.278146	S1C(=NC(c2ccc(cc2)CC(C)C)=C1)NC(=O)c3cc(OCc4ncccc4)c(OC)cc3
0.278146	S1C(=NC(c2ccc(cc2)CC(C)C)=C1)NC(=O)c3cc(OCc4ncccc4)c(OC)cc3
0.278146	S1C(=NC(c2ccc(cc2)CC(C)C)=C1)NC(=O)c3cc(OCc4ncccc4)c(OC)cc3
0.278146	S1C(=NC(c2ccc(cc2)CC(C)C)=C1)NC(=O)c3cc(OCc4ncccc4)c(OC)cc3
0.278146	S1C(=NC(c2ccc(cc2)CC(C)C)=C1)NC(=O)c3cc(OCc4ncccc4)c(OC)cc3
0.278146	S1C(=NC(c2ccc(cc2)CC(C)C)=C1)NC(=O)c3cc(OCc4ncccc4)c(OC)cc3
0.278146	S1C(=NC(c2ccc(cc2)CC(C)C)=C1)NC(=O)c3cc(OCc4ncccc4)c(OC)cc3
0.278146	S1C(=NC(c2ccc(cc2)CC(C)C)=C1)NC(=O)c3cc(OCc4ncccc4)c(OC)cc3
0.278146	S1C(=NC(c2ccc(cc2)CC(C)C)=C1)NC(=O)c3cc(OCc4ncccc4)c(OC)cc3
0.278146	S1C(=NC(c2ccc(cc2)CC(C)C)=C1)NC(=O)c3cc(OCc4ncccc4)c(OC)cc3
0.277778	O=C(Nc1c(ccc(c1)C(=O)N2CCC(C3(O)CC3)CC2)C)Nc4ccccc4
0.277778	O=C(Nc1c(ccc(c1)C(=O)N2CCC(C3(O)CC3)CC2)C)Nc4ccccc4
0.277778	O=C(Nc1c(ccc(c1)C(=O)N2CCC(C3(O)CC3)CC2)C)Nc4ccccc4
0.277778	O=C(Nc1c(ccc(c1)C(=O)N2CCC(C3(O)CC3)CC2)C)Nc4ccccc4
0.277778	O=C(Nc1c(ccc(c1)C(=O)N2CCC(C3(O)CC3)CC2)C)Nc4ccccc4
0.277778	O=C(Nc1c(ccc(c1)C(=O)N2CCC(C3(O)CC3)CC2)C)Nc4ccccc4
0.277778	O=C(Nc1c(ccc(c1)C(=O)N2CCC(C3(O)CC3)CC2)C)Nc4ccccc4
0.277778	O=C(Nc1c(ccc(c1)C(=O)N2CCC(C3(O)CC3)CC2)C)Nc4ccccc4
0.277778	O=C(Nc1c(ccc(c1)C(=O)N2CCC(C3(O)CC3)CC2)C)Nc4ccccc4
0.277778	O=C(Nc1c(ccc(c1)C(=O)N2CCC(C3(O)CC3)CC2)C)Nc4ccccc4
0.277027	ClC=1SC(Cl)=CC1C(=O)CCC(=O)Nc2c(ccc(c3nccnc3)c2)C
0.277027	ClC=1SC(Cl)=CC1C(=O)CCC(=O)Nc2c(ccc(c3nccnc3)c2)C
0.277027	ClC=1SC(Cl)=CC1C(=O)CCC(=O)Nc2c(ccc(c3nccnc3)c2)C
0.277027	ClC=1SC(Cl)=CC1C(=O)CCC(=O)Nc2c(ccc(c3nccnc3)c2)C
0.277027	ClC=1SC(Cl)=CC1C(=O)CCC(=O)Nc2c(ccc(c3nccnc3)c2)C
0.277027	ClC=1SC(Cl)=CC1C(=O)CCC(=O)Nc2c(ccc(c3nccnc3)c2)C
0.277027	ClC=1SC(Cl)=CC1C(=O)CCC(=O)Nc2c(ccc(c3nccnc3)c2)C
0.277027	ClC=1SC(Cl)=CC1C(=O)CCC(=O)Nc2c(ccc(c3nccnc3)c2)C
0.277027	ClC=1SC(Cl)=CC1C(=O)CCC(=O)Nc2c(ccc(c3nccnc3)c2)C
0.277027	ClC=1SC(Cl)=CC1C(=O)CCC(=O)Nc2c(ccc(c3nccnc3)c2)C
0.276873	S(=O)(=O)(N(C)C)C1=C(SC=C1)C(=O)Nc2c(ccc(c3nccnc3)c2)C
0.276873	S(=O)(=O)(N(C)C)C1=C(SC=C1)C(=O)Nc2c(ccc(c3nccnc3)c2)C
0.276873	S(=O)(=O)(N(C)C)C1=C(SC=C1)C(=O)Nc2c(ccc(c3nccnc3)c2)C
0.276873	S(=O)(=O)(N(C)C)C1=C(SC=C1)C(=O)Nc2c(ccc(c3nccnc3)c2)C
0.276873	S(=O)(=O)(N(C)C)C1=C(SC=C1)C(=O)Nc2c(ccc(c3nccnc3)c2)C
0.276873	S(=O)(=O)(N(C)C)C1=C(SC=C1)C(=O)Nc2c(ccc(c3nccnc3)c2)C
0.276873	S(=O)(=O)(N(C)C)C1=C(SC=C1)C(=O)Nc2c(ccc(c3nccnc3)c2)C
0.276873	S(=O)(=O)(N(C)C)C1=C(SC=C1)C(=O)Nc2c(ccc(c3nccnc3)c2)C
0.276873	S(=O)(=O)(N(C)C)C1=C(SC=C1)C(=O)Nc2c(ccc(c3nccnc3)c2)C
0.276873	S(=O)(=O)(N(C)C)C1=C(SC=C1)C(=O)Nc2c(ccc(c3nccnc3)c2)C
0.276817	O=C(Nc1c(ccc(c1)C=2ON=C(N2)C(N)c3ccccc3)C)Cc4ccncc4
0.276817	O=C(Nc1c(ccc(c1)C=2ON=C(N2)C(N)c3ccccc3)C)Cc4ccncc4
0.276817	O=C(Nc1c(ccc(c1)C=2ON=C(N2)C(N)c3ccccc3)C)Cc4ccncc4
0.276817	O=C(Nc1c(ccc(c1)C=2ON=C(N2)C(N)c3ccccc3)C)Cc4ccncc4
0.276817	O=C(Nc1c(ccc(c1)C=2ON=C(N2)C(N)c3ccccc3)C)Cc4ccncc4
0.276817	O=C(Nc1c(ccc(c1)C=2ON=C(N2)C(N)c3ccccc3)C)Cc4ccncc4
0.276817	O=C(Nc1c(ccc(c1)C=2ON=C(N2)C(N)c3ccccc3)C)Cc4ccncc4
0.276817	O=C(Nc1c(ccc(c1)C=2ON=C(N2)C(N)c3ccccc3)C)Cc4ccncc4
0.276817	O=C(Nc1c(ccc(c1)C=2ON=C(N2)C(N)c3ccccc3)C)Cc4ccncc4
0.276817	O=C(Nc1c(ccc(c1)C=2ON=C(N2)C(N)c3ccccc3)C)Cc4ccncc4
0.27619	O=C(OC)C1=C(NC(C(=O)Nc2c(ccc(c3nccnc3)c2)C)=C1CCC)C
0.27619	O=C(OC)C1=C(NC(C(=O)Nc2c(ccc(c3nccnc3)c2)C)=C1CCC)C
0.27619	O=C(OC)C1=C(NC(C(=O)Nc2c(ccc(c3nccnc3)c2)C)=C1CCC)C
0.27619	O=C(OC)C1=C(NC(C(=O)Nc2c(ccc(c3nccnc3)c2)C)=C1CCC)C
0.27619	O=C(OC)C1=C(NC(C(=O)Nc2c(ccc(c3nccnc3)c2)C)=C1CCC)C
0.27619	O=C(OC)C1=C(NC(C(=O)Nc2c(ccc(c3nccnc3)c2)C)=C1CCC)C
0.27619	O=C(OC)C1=C(NC(C(=O)Nc2c(ccc(c3nccnc3)c2)C)=C1CCC)C
0.27619	O=C(OC)C1=C(NC(C(=O)Nc2c(ccc(c3nccnc3)c2)C)=C1CCC)C
0.27619	O=C(OC)C1=C(NC(C(=O)Nc2c(ccc(c3nccnc3)c2)C)=C1CCC)C
0.27619	O=C(OC)C1=C(NC(C(=O)Nc2c(ccc(c3nccnc3)c2)C)=C1CCC)C
0.276018	N(c1c(ccc(c1)C)C)Cc2ccc(c3ccccc3)cc2
0.276018	N(c1c(ccc(c1)C)C)Cc2ccc(c3ccccc3)cc2
0.276018	N(c1c(ccc(c1)C)C)Cc2ccc(c3ccccc3)cc2
0.276018	N(c1c(ccc(c1)C)C)Cc2ccc(c3ccccc3)cc2
0.276018	N(c1c(ccc(c1)C)C)Cc2ccc(c3ccccc3)cc2
0.276018	N(c1c(ccc(c1)C)C)Cc2ccc(c3ccccc3)cc2
0.27572	O=C(N1CCCC1)c2ccc(NCc3cc(NC(=O)c4ccc(cc4)C)ccc3)cc2
0.27572	O=C(N1CCCC1)c2ccc(NCc3cc(NC(=O)c4ccc(cc4)C)ccc3)cc2
0.27572	O=C(N1CCCC1)c2ccc(NCc3cc(NC(=O)c4ccc(cc4)C)ccc3)cc2
0.27551	FC(F)(F)c1cc(ccc1)C(=O)Nc2cc(NC(=O)C(=O)NCC3CC(CC(C3)(C)C)(C)C)c(cc2)C
0.27551	FC(F)(F)c1cc(ccc1)C(=O)Nc2cc(NC(=O)C(=O)NCC3CC(CC(C3)(C)C)(C)C)c(cc2)C
0.275304	S(=O)(=O)(N1CCN(CC1)C)c2ccc(cc2)C(=O)NNC(=O)c3ccc(Nc4ncccn4)cc3
0.275304	S(=O)(=O)(N1CCN(CC1)C)c2ccc(cc2)C(=O)NNC(=O)c3ccc(Nc4ncccn4)cc3
0.275304	S(=O)(=O)(N1CCN(CC1)C)c2ccc(cc2)C(=O)NNC(=O)c3ccc(Nc4ncccn4)cc3
0.275304	S(=O)(=O)(N1CCN(CC1)C)c2ccc(cc2)C(=O)NNC(=O)c3ccc(Nc4ncccn4)cc3
0.275304	S(=O)(=O)(N1CCN(CC1)C)c2ccc(cc2)C(=O)NNC(=O)c3ccc(Nc4ncccn4)cc3
0.275	[O-][N+](=O)c1c(ccc(c1)C(=O)NCC2=NC(c3ccccc3)=CN2)CC
0.275	[O-][N+](=O)c1c(ccc(c1)C(=O)NCC2=NC(c3ccccc3)=CN2)CC
0.275	[O-][N+](=O)c1c(ccc(c1)C(=O)NCC2=NC(c3ccccc3)=CN2)CC
0.275	[O-][N+](=O)c1c(ccc(c1)C(=O)NCC2=NC(c3ccccc3)=CN2)CC
0.275	[O-][N+](=O)c1c(ccc(c1)C(=O)NCC2=NC(c3ccccc3)=CN2)CC
0.275	[O-][N+](=O)c1c(ccc(c1)C(=O)NCC2=NC(c3ccccc3)=CN2)CC
0.275	[O-][N+](=O)c1c(ccc(c1)C(=O)NCC2=NC(c3ccccc3)=CN2)CC
0.275	[O-][N+](=O)c1c(ccc(c1)C(=O)NCC2=NC(c3ccccc3)=CN2)CC
0.275	[O-][N+](=O)c1c(ccc(c1)C(=O)NCC2=NC(c3ccccc3)=CN2)CC
0.275	[O-][N+](=O)c1c(ccc(c1)C(=O)NCC2=NC(c3ccccc3)=CN2)CC
0.2749	S(c1nccc(c1)CNCc2cc(NC(=O)c3ccc(cc3)C)ccc2)C(C)(C)C
0.274419	O=C(Nc1cc(NC=O)c(cc1)C)C
0.274419	O=C(Nc1cc(NC=O)c(cc1)C)C
0.274419	O=C(Nc1cc(NC=O)c(cc1)C)C
0.274419	O=C(Nc1cc(NC=O)c(cc1)C)C
0.274419	O=C(Nc1cc(NC=O)c(cc1)C)C
0.274419	O=C(Nc1cc(NC=O)c(cc1)C)C
0.274419	O=C(Nc1cc(NC=O)c(cc1)C)C
0.274419	O=C(Nc1cc(NC=O)c(cc1)C)C
0.274419	O=C(Nc1cc(NC=O)c(cc1)C)C
0.274419	O=C(Nc1cc(NC=O)c(cc1)C)C
0.274306	O=C(Nc1c(ccc(c2nccnc2)c1)C)CC3OCC(CC3)(C)C
0.274021	Clc1c(Cl)ccc(N2CCN(C(=O)c3cc(NC(=O)Nc4ccccc4)c(cc3)C)CCC2)c1
0.274021	Clc1c(Cl)ccc(N2CCN(C(=O)c3cc(NC(=O)Nc4ccccc4)c(cc3)C)CCC2)c1
0.274021	Clc1c(Cl)ccc(N2CCN(C(=O)c3cc(NC(=O)Nc4ccccc4)c(cc3)C)CCC2)c1
0.274021	Clc1c(Cl)ccc(N2CCN(C(=O)c3cc(NC(=O)Nc4ccccc4)c(cc3)C)CCC2)c1
0.274021	Clc1c(Cl)ccc(N2CCN(C(=O)c3cc(NC(=O)Nc4ccccc4)c(cc3)C)CCC2)c1
0.274021	Clc1c(Cl)ccc(N2CCN(C(=O)c3cc(NC(=O)Nc4ccccc4)c(cc3)C)CCC2)c1
0.274021	Clc1c(Cl)ccc(N2CCN(C(=O)c3cc(NC(=O)Nc4ccccc4)c(cc3)C)CCC2)c1
0.274021	Clc1c(Cl)ccc(N2CCN(C(=O)c3cc(NC(=O)Nc4ccccc4)c(cc3)C)CCC2)c1
0.274021	Clc1c(Cl)ccc(N2CCN(C(=O)c3cc(NC(=O)Nc4ccccc4)c(cc3)C)CCC2)c1
0.274021	Clc1c(Cl)ccc(N2CCN(C(=O)c3cc(NC(=O)Nc4ccccc4)c(cc3)C)CCC2)c1
0.273381	O=C(Nc1c(cccc1)C(=O)NCc2ccc(cc2)C)c3ccc(Nc4c(OC)cc(OC)cc4)cc3
0.273381	O=C(Nc1c(cccc1)C(=O)NCc2ccc(cc2)C)c3ccc(Nc4c(OC)cc(OC)cc4)cc3
0.273381	O=C(Nc1c(cccc1)C(=O)NCc2ccc(cc2)C)c3ccc(Nc4c(OC)cc(OC)cc4)cc3
0.273381	O=C(Nc1c(cccc1)C(=O)NCc2ccc(cc2)C)c3ccc(Nc4c(OC)cc(OC)cc4)cc3
0.273381	O=C(Nc1c(cccc1)C(=O)NCc2ccc(cc2)C)c3ccc(Nc4c(OC)cc(OC)cc4)cc3
0.273381	O=C(Nc1c(cccc1)C(=O)NCc2ccc(cc2)C)c3ccc(Nc4c(OC)cc(OC)cc4)cc3
0.273381	O=C(Nc1c(cccc1)C(=O)NCc2ccc(cc2)C)c3ccc(Nc4c(OC)cc(OC)cc4)cc3
0.273381	O=C(Nc1c(cccc1)C(=O)NCc2ccc(cc2)C)c3ccc(Nc4c(OC)cc(OC)cc4)cc3
0.273381	O=C(Nc1c(cccc1)C(=O)NCc2ccc(cc2)C)c3ccc(Nc4c(OC)cc(OC)cc4)cc3
0.273381	O=C(Nc1c(cccc1)C(=O)NCc2ccc(cc2)C)c3ccc(Nc4c(OC)cc(OC)cc4)cc3
0.273381	Ic1c(Nc2nc(Cl)ccc2C(=O)Nc3cc(NC(=O)C(C)C)ccc3)cccc1
0.273381	Ic1c(Nc2nc(Cl)ccc2C(=O)Nc3cc(NC(=O)C(C)C)ccc3)cccc1
0.273381	Ic1c(Nc2nc(Cl)ccc2C(=O)Nc3cc(NC(=O)C(C)C)ccc3)cccc1
0.273381	Ic1c(Nc2nc(Cl)ccc2C(=O)Nc3cc(NC(=O)C(C)C)ccc3)cccc1
0.273381	Ic1c(Nc2nc(Cl)ccc2C(=O)Nc3cc(NC(=O)C(C)C)ccc3)cccc1
0.273381	Ic1c(Nc2nc(Cl)ccc2C(=O)Nc3cc(NC(=O)C(C)C)ccc3)cccc1
0.273381	Ic1c(Nc2nc(Cl)ccc2C(=O)Nc3cc(NC(=O)C(C)C)ccc3)cccc1
0.273381	Ic1c(Nc2nc(Cl)ccc2C(=O)Nc3cc(NC(=O)C(C)C)ccc3)cccc1
0.273381	Ic1c(Nc2nc(Cl)ccc2C(=O)Nc3cc(NC(=O)C(C)C)ccc3)cccc1
0.273381	Ic1c(Nc2nc(Cl)ccc2C(=O)Nc3cc(NC(=O)C(C)C)ccc3)cccc1
0.273312	Brc1c(cc(Cl)c(c1)C)C(=O)Nc2c(F)cc(cc2)CN3CC(=O)N(CC3)C
0.273312	Brc1c(cc(Cl)c(c1)C)C(=O)Nc2c(F)cc(cc2)CN3CC(=O)N(CC3)C
0.273312	Brc1c(cc(Cl)c(c1)C)C(=O)Nc2c(F)cc(cc2)CN3CC(=O)N(CC3)C
0.273312	Brc1c(cc(Cl)c(c1)C)C(=O)Nc2c(F)cc(cc2)CN3CC(=O)N(CC3)C
0.273171	O=C(Nc1cc(ccc1)C)c2ccc(cc2)C
0.273171	O=C(Nc1cc(ccc1)C)c2ccc(cc2)C
0.273171	O=C(Nc1cc(ccc1)C)c2ccc(cc2)C
0.273171	O=C(Nc1cc(ccc1)C)c2ccc(cc2)C
0.273171	O=C(Nc1cc(ccc1)C)c2ccc(cc2)C
0.273171	O=C(Nc1cc(ccc1)C)c2ccc(cc2)C
0.273063	S1C(=NC=C1)c2ccc(cc2)CNC(=O)c3ccc(Nc4c(OC)cc(OC)cc4)cc3
0.273063	S1C(=NC=C1)c2ccc(cc2)CNC(=O)c3ccc(Nc4c(OC)cc(OC)cc4)cc3
0.273063	S1C(=NC=C1)c2ccc(cc2)CNC(=O)c3ccc(Nc4c(OC)cc(OC)cc4)cc3
0.273063	S1C(=NC=C1)c2ccc(cc2)CNC(=O)c3ccc(Nc4c(OC)cc(OC)cc4)cc3
0.273063	S1C(=NC=C1)c2ccc(cc2)CNC(=O)c3ccc(Nc4c(OC)cc(OC)cc4)cc3
0.273063	S1C(=NC=C1)c2ccc(cc2)CNC(=O)c3ccc(Nc4c(OC)cc(OC)cc4)cc3
0.273063	S1C(=NC=C1)c2ccc(cc2)CNC(=O)c3ccc(Nc4c(OC)cc(OC)cc4)cc3
0.273063	S1C(=NC=C1)c2ccc(cc2)CNC(=O)c3ccc(Nc4c(OC)cc(OC)cc4)cc3
0.273063	S1C(=NC=C1)c2ccc(cc2)CNC(=O)c3ccc(Nc4c(OC)cc(OC)cc4)cc3
0.273063	S1C(=NC=C1)c2ccc(cc2)CNC(=O)c3ccc(Nc4c(OC)cc(OC)cc4)cc3
0.273038	O=C(Nc1cc2OCOc2cc1)c3ccc(NC(=O)C4CCN(CC5=NC=CN5C)CC4)cc3
0.272401	O=C(Nc1c(ccc(c1)C(=O)NC(C2CCCCC2)CC(=O)N)C)Nc3ccccc3
0.272401	O=C(Nc1c(ccc(c1)C(=O)NC(C2CCCCC2)CC(=O)N)C)Nc3ccccc3
0.272401	O=C(Nc1c(ccc(c1)C(=O)NC(C2CCCCC2)CC(=O)N)C)Nc3ccccc3
0.272401	O=C(Nc1c(ccc(c1)C(=O)NC(C2CCCCC2)CC(=O)N)C)Nc3ccccc3
0.272401	O=C(Nc1c(ccc(c1)C(=O)NC(C2CCCCC2)CC(=O)N)C)Nc3ccccc3
0.272401	O=C(Nc1c(ccc(c1)C(=O)NC(C2CCCCC2)CC(=O)N)C)Nc3ccccc3
0.272401	O=C(Nc1c(ccc(c1)C(=O)NC(C2CCCCC2)CC(=O)N)C)Nc3ccccc3
0.272401	O=C(Nc1c(ccc(c1)C(=O)NC(C2CCCCC2)CC(=O)N)C)Nc3ccccc3
0.272401	O=C(Nc1c(ccc(c1)C(=O)NC(C2CCCCC2)CC(=O)N)C)Nc3ccccc3
0.272401	O=C(Nc1c(ccc(c1)C(=O)NC(C2CCCCC2)CC(=O)N)C)Nc3ccccc3
0.272109	S(=O)(=O)(NC(C)(C)C)c1cc(NC(=O)C=2OC(=NC2)c3ccccc3)c(cc1)C
0.272109	S(=O)(=O)(NC(C)(C)C)c1cc(NC(=O)C=2OC(=NC2)c3ccccc3)c(cc1)C
0.271777	O=C(Nc1c(ccc(c1)C=2ON=C(N2)CC3CCNCC3)C)Cc4ccncc4
0.271777	O=C(Nc1c(ccc(c1)C=2ON=C(N2)CC3CCNCC3)C)Cc4ccncc4
0.271777	O=C(Nc1c(ccc(c1)C=2ON=C(N2)CC3CCNCC3)C)Cc4ccncc4
0.271777	O=C(Nc1c(ccc(c1)C=2ON=C(N2)CC3CCNCC3)C)Cc4ccncc4
0.271777	O=C(Nc1c(ccc(c1)C=2ON=C(N2)CC3CCNCC3)C)Cc4ccncc4
0.271777	O=C(Nc1c(ccc(c1)C=2ON=C(N2)CC3CCNCC3)C)Cc4ccncc4
0.271777	O=C(Nc1c(ccc(c1)C=2ON=C(N2)CC3CCNCC3)C)Cc4ccncc4
0.271777	O=C(Nc1c(ccc(c1)C=2ON=C(N2)CC3CCNCC3)C)Cc4ccncc4
0.271777	O=C(Nc1c(ccc(c1)C=2ON=C(N2)CC3CCNCC3)C)Cc4ccncc4
0.271777	O=C(Nc1c(ccc(c1)C=2ON=C(N2)CC3CCNCC3)C)Cc4ccncc4
0.271739	Brc1cc(Oc2ncc(cc2)C(=O)Nc3cc(c(cc3)C(F)(F)F)C)ccc1
0.271605	O=C(Nc1cc(c2ccc(cc2)C)ccc1)c3ccc(OC4COCC4)cc3
0.271605	O=C(Nc1cc(c2ccc(cc2)C)ccc1)c3ccc(OC4COCC4)cc3
0.271605	O=C(Nc1cc(c2ccc(cc2)C)ccc1)c3ccc(OC4COCC4)cc3
0.271605	O=C(Nc1cc(c2ccc(cc2)C)ccc1)c3ccc(OC4COCC4)cc3
0.271605	O=C(Nc1cc(c2ccc(cc2)C)ccc1)c3ccc(OC4COCC4)cc3
0.271605	O=C(Nc1cc(c2ccc(cc2)C)ccc1)c3ccc(OC4COCC4)cc3
0.271605	O=C(Nc1cc(c2ccc(cc2)C)ccc1)c3ccc(OC4COCC4)cc3
0.271605	O=C(Nc1cc(c2ccc(cc2)C)ccc1)c3ccc(OC4COCC4)cc3
0.271605	O=C(Nc1cc(c2ccc(cc2)C)ccc1)c3ccc(OC4COCC4)cc3
0.271605	O=C(Nc1cc(c2ccc(cc2)C)ccc1)c3ccc(OC4COCC4)cc3
0.271186	O=C(O)c1cc(ccc1)CNC(=O)c2ccc(Nc3ncccn3)cc2
0.271186	O=C(O)c1cc(ccc1)CNC(=O)c2ccc(Nc3ncccn3)cc2
0.271186	O=C(O)c1cc(ccc1)CNC(=O)c2ccc(Nc3ncccn3)cc2
0.271186	O=C(O)c1cc(ccc1)CNC(=O)c2ccc(Nc3ncccn3)cc2
0.271186	O=C(O)c1cc(ccc1)CNC(=O)c2ccc(Nc3ncccn3)cc2
0.271186	O=C(O)c1cc(ccc1)CNC(=O)c2ccc(Nc3ncccn3)cc2
0.271186	O=C(O)c1cc(ccc1)CNC(=O)c2ccc(Nc3ncccn3)cc2
0.271186	O=C(O)c1cc(ccc1)CNC(=O)c2ccc(Nc3ncccn3)cc2
0.271186	O=C(O)c1cc(ccc1)CNC(=O)c2ccc(Nc3ncccn3)cc2
0.271186	O=C(O)c1cc(ccc1)CNC(=O)c2ccc(Nc3ncccn3)cc2
0.271127	S1C=C(C=C1)C(N2CCN(C(=O)c3cc(NC(=O)Nc4ccccc4)c(cc3)C)CC2)C
0.271127	S1C=C(C=C1)C(N2CCN(C(=O)c3cc(NC(=O)Nc4ccccc4)c(cc3)C)CC2)C
0.271127	S1C=C(C=C1)C(N2CCN(C(=O)c3cc(NC(=O)Nc4ccccc4)c(cc3)C)CC2)C
0.271127	S1C=C(C=C1)C(N2CCN(C(=O)c3cc(NC(=O)Nc4ccccc4)c(cc3)C)CC2)C
0.271127	S1C=C(C=C1)C(N2CCN(C(=O)c3cc(NC(=O)Nc4ccccc4)c(cc3)C)CC2)C
0.271127	S1C=C(C=C1)C(N2CCN(C(=O)c3cc(NC(=O)Nc4ccccc4)c(cc3)C)CC2)C
0.271127	S1C=C(C=C1)C(N2CCN(C(=O)c3cc(NC(=O)Nc4ccccc4)c(cc3)C)CC2)C
0.271127	S1C=C(C=C1)C(N2CCN(C(=O)c3cc(NC(=O)Nc4ccccc4)c(cc3)C)CC2)C
0.271127	S1C=C(C=C1)C(N2CCN(C(=O)c3cc(NC(=O)Nc4ccccc4)c(cc3)C)CC2)C
0.271127	S1C=C(C=C1)C(N2CCN(C(=O)c3cc(NC(=O)Nc4ccccc4)c(cc3)C)CC2)C
0.271062	S(c1c([N+]([O-])=O)cc(cc1)C(=O)Nc2cc(c3ccc(cc3)C)ccc2)c4ccc(F)cc4
0.271062	S(c1c([N+]([O-])=O)cc(cc1)C(=O)Nc2cc(c3ccc(cc3)C)ccc2)c4ccc(F)cc4
0.271062	S(c1c([N+]([O-])=O)cc(cc1)C(=O)Nc2cc(c3ccc(cc3)C)ccc2)c4ccc(F)cc4
0.271062	S(c1c([N+]([O-])=O)cc(cc1)C(=O)Nc2cc(c3ccc(cc3)C)ccc2)c4ccc(F)cc4
0.271062	S(c1c([N+]([O-])=O)cc(cc1)C(=O)Nc2cc(c3ccc(cc3)C)ccc2)c4ccc(F)cc4
0.271062	S(c1c([N+]([O-])=O)cc(cc1)C(=O)Nc2cc(c3ccc(cc3)C)ccc2)c4ccc(F)cc4
0.271062	S(c1c([N+]([O-])=O)cc(cc1)C(=O)Nc2cc(c3ccc(cc3)C)ccc2)c4ccc(F)cc4
0.271062	S(c1c([N+]([O-])=O)cc(cc1)C(=O)Nc2cc(c3ccc(cc3)C)ccc2)c4ccc(F)cc4
0.271062	S(c1c([N+]([O-])=O)cc(cc1)C(=O)Nc2cc(c3ccc(cc3)C)ccc2)c4ccc(F)cc4
0.271062	S(c1c([N+]([O-])=O)cc(cc1)C(=O)Nc2cc(c3ccc(cc3)C)ccc2)c4ccc(F)cc4
0.270992	O=C(OCCOCC)N1CCC(c2nc(c3cnccc3)ccn2)CC1
0.270992	O=C(OCCOCC)N1CCC(c2nc(c3cnccc3)ccn2)CC1
0.270992	O=C(OCCOCC)N1CCC(c2nc(c3cnccc3)ccn2)CC1
0.270992	O=C(OCCOCC)N1CCC(c2nc(c3cnccc3)ccn2)CC1
0.270992	O=C(OCCOCC)N1CCC(c2nc(c3cnccc3)ccn2)CC1
0.270992	O=C(OCCOCC)N1CCC(c2nc(c3cnccc3)ccn2)CC1
0.270992	O=C(OCCOCC)N1CCC(c2nc(c3cnccc3)ccn2)CC1
0.270992	O=C(OCCOCC)N1CCC(c2nc(c3cnccc3)ccn2)CC1
0.270992	O=C(OCCOCC)N1CCC(c2nc(c3cnccc3)ccn2)CC1
0.270992	O=C(OCCOCC)N1CCC(c2nc(c3cnccc3)ccn2)CC1
0.270677	Brc1cc(ccc1)C(=O)Nc2cc(ccc2)C(=O)NC3=NC(=NN3)c4c(Cl)cccc4
0.270463	FC(F)Oc1c(OCC)cc(cc1)CNc2c(ccc(c3nccnc3)c2)C
0.270463	FC(F)Oc1c(OCC)cc(cc1)CNc2c(ccc(c3nccnc3)c2)C
0.270463	FC(F)Oc1c(OCC)cc(cc1)CNc2c(ccc(c3nccnc3)c2)C
0.270463	FC(F)Oc1c(OCC)cc(cc1)CNc2c(ccc(c3nccnc3)c2)C
0.270463	FC(F)Oc1c(OCC)cc(cc1)CNc2c(ccc(c3nccnc3)c2)C
0.270463	FC(F)Oc1c(OCC)cc(cc1)CNc2c(ccc(c3nccnc3)c2)C
0.270463	FC(F)Oc1c(OCC)cc(cc1)CNc2c(ccc(c3nccnc3)c2)C
0.270463	FC(F)Oc1c(OCC)cc(cc1)CNc2c(ccc(c3nccnc3)c2)C
0.270463	FC(F)Oc1c(OCC)cc(cc1)CNc2c(ccc(c3nccnc3)c2)C
0.270463	FC(F)Oc1c(OCC)cc(cc1)CNc2c(ccc(c3nccnc3)c2)C
0.270142	n1c(nccc1C)c2cnccc2
0.270142	n1c(nccc1C)c2cnccc2
0.270142	n1c(nccc1C)c2cnccc2
0.270142	n1c(nccc1C)c2cnccc2
0.270142	n1c(nccc1C)c2cnccc2
0.270142	n1c(nccc1C)c2cnccc2
0.270142	n1c(nccc1C)c2cnccc2
0.270142	n1c(nccc1C)c2cnccc2
0.270142	n1c(nccc1C)c2cnccc2
0.270142	n1c(nccc1C)c2cnccc2
0.270096	O=C(Nc1c(ccc(c1)C(=O)N(Cc2nc(nc(c2)C)N3CCCCC3)CC(C)C)C)Nc4ccccc4
0.270096	O=C(Nc1c(ccc(c1)C(=O)N(Cc2nc(nc(c2)C)N3CCCCC3)CC(C)C)C)Nc4ccccc4
0.270096	O=C(Nc1c(ccc(c1)C(=O)N(Cc2nc(nc(c2)C)N3CCCCC3)CC(C)C)C)Nc4ccccc4
0.270096	O=C(Nc1c(ccc(c1)C(=O)N(Cc2nc(nc(c2)C)N3CCCCC3)CC(C)C)C)Nc4ccccc4
0.270096	O=C(Nc1c(ccc(c1)C(=O)N(Cc2nc(nc(c2)C)N3CCCCC3)CC(C)C)C)Nc4ccccc4
0.270096	O=C(Nc1c(ccc(c1)C(=O)N(Cc2nc(nc(c2)C)N3CCCCC3)CC(C)C)C)Nc4ccccc4
0.270096	O=C(Nc1c(ccc(c1)C(=O)N(Cc2nc(nc(c2)C)N3CCCCC3)CC(C)C)C)Nc4ccccc4
0.270096	O=C(Nc1c(ccc(c1)C(=O)N(Cc2nc(nc(c2)C)N3CCCCC3)CC(C)C)C)Nc4ccccc4
0.270096	O=C(Nc1c(ccc(c1)C(=O)N(Cc2nc(nc(c2)C)N3CCCCC3)CC(C)C)C)Nc4ccccc4
0.270096	O=C(Nc1c(ccc(c1)C(=O)N(Cc2nc(nc(c2)C)N3CCCCC3)CC(C)C)C)Nc4ccccc4
0.269962	O=C(N1CCCC1)c2cc(NC(=O)c3cc(ccc3)C(=O)Nc4ccccc4)c(OC)cc2
0.269962	O=C(N1CCCC1)c2cc(NC(=O)c3cc(ccc3)C(=O)Nc4ccccc4)c(OC)cc2
0.269962	O=C(N1CCCC1)c2cc(NC(=O)c3cc(ccc3)C(=O)Nc4ccccc4)c(OC)cc2
0.269962	O=C(N1CCCC1)c2cc(NC(=O)c3cc(ccc3)C(=O)Nc4ccccc4)c(OC)cc2
0.269962	O=C(N1CCCC1)c2cc(NC(=O)c3cc(ccc3)C(=O)Nc4ccccc4)c(OC)cc2
0.269962	O=C(N1CCCC1)c2cc(NC(=O)c3cc(ccc3)C(=O)Nc4ccccc4)c(OC)cc2
0.269962	O=C(N1CCCC1)c2cc(NC(=O)c3cc(ccc3)C(=O)Nc4ccccc4)c(OC)cc2
0.269962	O=C(N1CCCC1)c2cc(NC(=O)c3cc(ccc3)C(=O)Nc4ccccc4)c(OC)cc2
0.269962	O=C(N1CCCC1)c2cc(NC(=O)c3cc(ccc3)C(=O)Nc4ccccc4)c(OC)cc2
0.269962	O=C(N1CCCC1)c2cc(NC(=O)c3cc(ccc3)C(=O)Nc4ccccc4)c(OC)cc2
0.269841	Fc1c(NC(=O)C2=C(OC=C2)C)cc(NC(=O)c3c(cccc3)C=4OC(c5ccc(F)cc5)=CN4)cc1
0.269841	Fc1c(NC(=O)C2=C(OC=C2)C)cc(NC(=O)c3c(cccc3)C=4OC(c5ccc(F)cc5)=CN4)cc1
0.269767	n1c(NN=C)cccc1c2cnccc2
0.269531	Brc1cc(ccc1)C(=O)NC=2SC=C(N2)c3ccc(cc3)CC(C)C
0.269531	Brc1cc(ccc1)C(=O)NC=2SC=C(N2)c3ccc(cc3)CC(C)C
0.269531	Brc1cc(ccc1)C(=O)NC=2SC=C(N2)c3ccc(cc3)CC(C)C
0.268966	Clc1cc(ccc1)C=2SC(C(=O)Nc3ccc(cc3)CN4CC(C(=O)N)CCC4)=CC2
0.268966	Clc1cc(ccc1)C=2SC(C(=O)Nc3ccc(cc3)CN4CC(C(=O)N)CCC4)=CC2
0.268966	Clc1cc(ccc1)C=2SC(C(=O)Nc3ccc(cc3)CN4CC(C(=O)N)CCC4)=CC2
0.268966	Clc1cc(c2ccccc2)c(cc1)C(=O)NC=3SC=C(N3)c4c(ccc(c4)C)C
0.268966	Clc1cc(c2ccccc2)c(cc1)C(=O)NC=3SC=C(N3)c4c(ccc(c4)C)C
0.268966	Clc1cc(c2ccccc2)c(cc1)C(=O)NC=3SC=C(N3)c4c(ccc(c4)C)C
0.268966	Clc1cc(c2ccccc2)c(cc1)C(=O)NC=3SC=C(N3)c4c(ccc(c4)C)C
0.268966	Clc1cc(c2ccccc2)c(cc1)C(=O)NC=3SC=C(N3)c4c(ccc(c4)C)C
0.268966	Clc1cc(c2ccccc2)c(cc1)C(=O)NC=3SC=C(N3)c4c(ccc(c4)C)C
0.268966	Clc1cc(c2ccccc2)c(cc1)C(=O)NC=3SC=C(N3)c4c(ccc(c4)C)C
0.268966	Clc1cc(c2ccccc2)c(cc1)C(=O)NC=3SC=C(N3)c4c(ccc(c4)C)C
0.268966	Clc1cc(c2ccccc2)c(cc1)C(=O)NC=3SC=C(N3)c4c(ccc(c4)C)C
0.268966	Clc1cc(c2ccccc2)c(cc1)C(=O)NC=3SC=C(N3)c4c(ccc(c4)C)C
0.268482	S1C(=NC(C(=O)Nc2cc(c3ccc(cc3)C)ccc2)=C1)C4=NC=CN4
0.268482	S1C(=NC(C(=O)Nc2cc(c3ccc(cc3)C)ccc2)=C1)C4=NC=CN4
0.268482	S1C(=NC(C(=O)Nc2cc(c3ccc(cc3)C)ccc2)=C1)C4=NC=CN4
0.268482	S1C(=NC(C(=O)Nc2cc(c3ccc(cc3)C)ccc2)=C1)C4=NC=CN4
0.268482	S1C(=NC(C(=O)Nc2cc(c3ccc(cc3)C)ccc2)=C1)C4=NC=CN4
0.268482	S1C(=NC(C(=O)Nc2cc(c3ccc(cc3)C)ccc2)=C1)C4=NC=CN4
0.268482	S1C(=NC(C(=O)Nc2cc(c3ccc(cc3)C)ccc2)=C1)C4=NC=CN4
0.268482	S1C(=NC(C(=O)Nc2cc(c3ccc(cc3)C)ccc2)=C1)C4=NC=CN4
0.268482	S1C(=NC(C(=O)Nc2cc(c3ccc(cc3)C)ccc2)=C1)C4=NC=CN4
0.268482	S1C(=NC(C(=O)Nc2cc(c3ccc(cc3)C)ccc2)=C1)C4=NC=CN4
0.268041	Clc1c(c2ncc(cn2)C(=O)NC=3SC=C(N3)c4c(ccc(c4)C)C)cccc1
0.267974	FC(F)(F)c1cc(ccc1)C(=O)Nc2cc(NC(=O)C(=O)NC(c3c(ccc(c3)C)C)c4ccccc4)c(cc2)C
0.267974	FC(F)(F)c1cc(ccc1)C(=O)Nc2cc(NC(=O)C(=O)NC(c3c(ccc(c3)C)C)c4ccccc4)c(cc2)C
0.267974	FC(F)(F)c1cc(ccc1)C(=O)Nc2cc(NC(=O)C(=O)NC(c3c(ccc(c3)C)C)c4ccccc4)c(cc2)C
0.267974	FC(F)(F)c1cc(ccc1)C(=O)Nc2cc(NC(=O)C(=O)NC(c3c(ccc(c3)C)C)c4ccccc4)c(cc2)C
0.267974	FC(F)(F)c1cc(ccc1)C(=O)Nc2cc(NC(=O)C(=O)NC(c3c(ccc(c3)C)C)c4ccccc4)c(cc2)C
0.267974	FC(F)(F)c1cc(ccc1)C(=O)Nc2cc(NC(=O)C(=O)NC(c3c(ccc(c3)C)C)c4ccccc4)c(cc2)C
0.267974	FC(F)(F)c1cc(ccc1)C(=O)Nc2cc(NC(=O)C(=O)NC(c3c(ccc(c3)C)C)c4ccccc4)c(cc2)C
0.267974	FC(F)(F)c1cc(ccc1)C(=O)Nc2cc(NC(=O)C(=O)NC(c3c(ccc(c3)C)C)c4ccccc4)c(cc2)C
0.267974	FC(F)(F)c1cc(ccc1)C(=O)Nc2cc(NC(=O)C(=O)NC(c3c(ccc(c3)C)C)c4ccccc4)c(cc2)C
0.267974	FC(F)(F)c1cc(ccc1)C(=O)Nc2cc(NC(=O)C(=O)NC(c3c(ccc(c3)C)C)c4ccccc4)c(cc2)C
0.267797	[O-][N+](=O)c1c(ccc(c1)C)C(=O)Nc2ccc(cc2)CN3CC(C(=O)N)CCC3
0.267797	[O-][N+](=O)c1c(ccc(c1)C)C(=O)Nc2ccc(cc2)CN3CC(C(=O)N)CCC3
0.267797	[O-][N+](=O)c1c(ccc(c1)C)C(=O)Nc2ccc(cc2)CN3CC(C(=O)N)CCC3
0.267797	[O-][N+](=O)c1c(ccc(c1)C)C(=O)Nc2ccc(cc2)CN3CC(C(=O)N)CCC3
0.267797	[O-][N+](=O)c1c(ccc(c1)C)C(=O)Nc2ccc(cc2)CN3CC(C(=O)N)CCC3
0.267797	[O-][N+](=O)c1c(ccc(c1)C)C(=O)Nc2ccc(cc2)CN3CC(C(=O)N)CCC3
0.267797	[O-][N+](=O)c1c(ccc(c1)C)C(=O)Nc2ccc(cc2)CN3CC(C(=O)N)CCC3
0.267797	[O-][N+](=O)c1c(ccc(c1)C)C(=O)Nc2ccc(cc2)CN3CC(C(=O)N)CCC3
0.267797	[O-][N+](=O)c1c(ccc(c1)C)C(=O)Nc2ccc(cc2)CN3CC(C(=O)N)CCC3
0.267797	[O-][N+](=O)c1c(ccc(c1)C)C(=O)Nc2ccc(cc2)CN3CC(C(=O)N)CCC3
0.267658	O=C(Nc1c(cccc1)CN2CCC(O)CC2)c3ccc(OC4COCC4)cc3
0.267658	O=C(Nc1c(cccc1)CN2CCC(O)CC2)c3ccc(OC4COCC4)cc3
0.267658	O=C(Nc1c(cccc1)CN2CCC(O)CC2)c3ccc(OC4COCC4)cc3
0.267658	O=C(Nc1c(cccc1)CN2CCC(O)CC2)c3ccc(OC4COCC4)cc3
0.267658	O=C(Nc1c(cccc1)CN2CCC(O)CC2)c3ccc(OC4COCC4)cc3
0.267658	O=C(Nc1c(cccc1)CN2CCC(O)CC2)c3ccc(OC4COCC4)cc3
0.267658	O=C(Nc1c(cccc1)CN2CCC(O)CC2)c3ccc(OC4COCC4)cc3
0.267658	O=C(Nc1c(cccc1)CN2CCC(O)CC2)c3ccc(OC4COCC4)cc3
0.267658	O=C(Nc1c(cccc1)CN2CCC(O)CC2)c3ccc(OC4COCC4)cc3
0.267658	O=C(Nc1c(cccc1)CN2CCC(O)CC2)c3ccc(OC4COCC4)cc3
0.267442	O=C(OC(C)(C)C)NCc1ccc(c2ccc(cc2)C(=O)NC=3NN=C(c4ccncc4)C3)cc1
0.267442	O=C(OC(C)(C)C)NCc1ccc(c2ccc(cc2)C(=O)NC=3NN=C(c4ccncc4)C3)cc1
0.267442	O=C(OC(C)(C)C)NCc1ccc(c2ccc(cc2)C(=O)NC=3NN=C(c4ccncc4)C3)cc1
0.267442	O=C(OC(C)(C)C)NCc1ccc(c2ccc(cc2)C(=O)NC=3NN=C(c4ccncc4)C3)cc1
0.267442	O=C(OC(C)(C)C)NCc1ccc(c2ccc(cc2)C(=O)NC=3NN=C(c4ccncc4)C3)cc1
0.267442	O=C(OC(C)(C)C)NCc1ccc(c2ccc(cc2)C(=O)NC=3NN=C(c4ccncc4)C3)cc1
0.267442	O=C(OC(C)(C)C)NCc1ccc(c2ccc(cc2)C(=O)NC=3NN=C(c4ccncc4)C3)cc1
0.267442	O=C(OC(C)(C)C)NCc1ccc(c2ccc(cc2)C(=O)NC=3NN=C(c4ccncc4)C3)cc1
0.267442	O=C(OC(C)(C)C)NCc1ccc(c2ccc(cc2)C(=O)NC=3NN=C(c4ccncc4)C3)cc1
0.267442	O=C(OC(C)(C)C)NCc1ccc(c2ccc(cc2)C(=O)NC=3NN=C(c4ccncc4)C3)cc1
0.267399	Clc1cc(c(NC(=O)C(=O)NCc2ccc(cc2)CN3CCCCCC3)cc1)c4cc(Cl)ccc4
0.267399	Clc1cc(c(NC(=O)C(=O)NCc2ccc(cc2)CN3CCCCCC3)cc1)c4cc(Cl)ccc4
0.267399	Clc1cc(c(NC(=O)C(=O)NCc2ccc(cc2)CN3CCCCCC3)cc1)c4cc(Cl)ccc4
0.267399	Clc1cc(c(NC(=O)C(=O)NCc2ccc(cc2)CN3CCCCCC3)cc1)c4cc(Cl)ccc4
0.267399	Clc1cc(c(NC(=O)C(=O)NCc2ccc(cc2)CN3CCCCCC3)cc1)c4cc(Cl)ccc4
0.267399	Clc1cc(c(NC(=O)C(=O)NCc2ccc(cc2)CN3CCCCCC3)cc1)c4cc(Cl)ccc4
0.267399	Clc1cc(c(NC(=O)C(=O)NCc2ccc(cc2)CN3CCCCCC3)cc1)c4cc(Cl)ccc4
0.267399	Clc1cc(c(NC(=O)C(=O)NCc2ccc(cc2)CN3CCCCCC3)cc1)c4cc(Cl)ccc4
0.267399	Clc1cc(c(NC(=O)C(=O)NCc2ccc(cc2)CN3CCCCCC3)cc1)c4cc(Cl)ccc4
0.267399	Clc1cc(c(NC(=O)C(=O)NCc2ccc(cc2)CN3CCCCCC3)cc1)c4cc(Cl)ccc4
0.267361	Brc1c(cc(OC)cc1)C(=O)Nc2ccc(S(=O)(=O)Nc3nc(ccn3)C)cc2
0.267361	Brc1c(cc(OC)cc1)C(=O)Nc2ccc(S(=O)(=O)Nc3nc(ccn3)C)cc2
0.267361	Brc1c(cc(OC)cc1)C(=O)Nc2ccc(S(=O)(=O)Nc3nc(ccn3)C)cc2
0.267361	Brc1c(cc(OC)cc1)C(=O)Nc2ccc(S(=O)(=O)Nc3nc(ccn3)C)cc2
0.267361	Brc1c(cc(OC)cc1)C(=O)Nc2ccc(S(=O)(=O)Nc3nc(ccn3)C)cc2
0.267361	Brc1c(cc(OC)cc1)C(=O)Nc2ccc(S(=O)(=O)Nc3nc(ccn3)C)cc2
0.267361	Brc1c(cc(OC)cc1)C(=O)Nc2ccc(S(=O)(=O)Nc3nc(ccn3)C)cc2
0.267361	Brc1c(cc(OC)cc1)C(=O)Nc2ccc(S(=O)(=O)Nc3nc(ccn3)C)cc2
0.267361	Brc1c(cc(OC)cc1)C(=O)Nc2ccc(S(=O)(=O)Nc3nc(ccn3)C)cc2
0.267361	Brc1c(cc(OC)cc1)C(=O)Nc2ccc(S(=O)(=O)Nc3nc(ccn3)C)cc2
0.267101	O=C(OC(C)(C)C)Nc1cc(NC(=O)C(=O)NC=2N(N=C(c3ccc(cc3)CCC)C2)CCO)c(cc1)C
0.267101	O=C(OC(C)(C)C)Nc1cc(NC(=O)C(=O)NC=2N(N=C(c3ccc(cc3)CCC)C2)CCO)c(cc1)C
0.267101	O=C(OC(C)(C)C)Nc1cc(NC(=O)C(=O)NC=2N(N=C(c3ccc(cc3)CCC)C2)CCO)c(cc1)C
0.267101	O=C(OC(C)(C)C)Nc1cc(NC(=O)C(=O)NC=2N(N=C(c3ccc(cc3)CCC)C2)CCO)c(cc1)C
0.267101	O=C(OC(C)(C)C)Nc1cc(NC(=O)C(=O)NC=2N(N=C(c3ccc(cc3)CCC)C2)CCO)c(cc1)C
0.267101	O=C(OC(C)(C)C)Nc1cc(NC(=O)C(=O)NC=2N(N=C(c3ccc(cc3)CCC)C2)CCO)c(cc1)C
0.267101	O=C(OC(C)(C)C)Nc1cc(NC(=O)C(=O)NC=2N(N=C(c3ccc(cc3)CCC)C2)CCO)c(cc1)C
0.267101	O=C(OC(C)(C)C)Nc1cc(NC(=O)C(=O)NC=2N(N=C(c3ccc(cc3)CCC)C2)CCO)c(cc1)C
0.267101	O=C(OC(C)(C)C)Nc1cc(NC(=O)C(=O)NC=2N(N=C(c3ccc(cc3)CCC)C2)CCO)c(cc1)C
0.267101	O=C(OC(C)(C)C)Nc1cc(NC(=O)C(=O)NC=2N(N=C(c3ccc(cc3)CCC)C2)CCO)c(cc1)C
0.266667	S1C(=NC(C2=C(N(c3cc(ccc3)C(F)(F)F)C(=C2)C)C)=C1)NC(=O)c4ccc(Nc5ncccn5)cc4
0.266667	S1C(=NC(C2=C(N(c3cc(ccc3)C(F)(F)F)C(=C2)C)C)=C1)NC(=O)c4ccc(Nc5ncccn5)cc4
0.266667	S1C(=NC(C2=C(N(c3cc(ccc3)C(F)(F)F)C(=C2)C)C)=C1)NC(=O)c4ccc(Nc5ncccn5)cc4
0.266667	S1C(=NC(C2=C(N(c3cc(ccc3)C(F)(F)F)C(=C2)C)C)=C1)NC(=O)c4ccc(Nc5ncccn5)cc4
0.266667	S1C(=NC(C2=C(N(c3cc(ccc3)C(F)(F)F)C(=C2)C)C)=C1)NC(=O)c4ccc(Nc5ncccn5)cc4
0.266667	S1C(=NC(C2=C(N(c3cc(ccc3)C(F)(F)F)C(=C2)C)C)=C1)NC(=O)c4ccc(Nc5ncccn5)cc4
0.266667	S1C(=NC(C2=C(N(c3cc(ccc3)C(F)(F)F)C(=C2)C)C)=C1)NC(=O)c4ccc(Nc5ncccn5)cc4
0.266667	S1C(=NC(C2=C(N(c3cc(ccc3)C(F)(F)F)C(=C2)C)C)=C1)NC(=O)c4ccc(Nc5ncccn5)cc4
0.266667	S1C(=NC(C2=C(N(c3cc(ccc3)C(F)(F)F)C(=C2)C)C)=C1)NC(=O)c4ccc(Nc5ncccn5)cc4
0.266667	S1C(=NC(C2=C(N(c3cc(ccc3)C(F)(F)F)C(=C2)C)C)=C1)NC(=O)c4ccc(Nc5ncccn5)cc4
0.266458	Clc1c(S(=O)(=O)Nc2c(Cl)ccc(Cl)c2)cc(cc1)C(=O)NC=3SC=C(N3)c4ccc(cc4)CC(C)C
0.266458	Clc1c(S(=O)(=O)Nc2c(Cl)ccc(Cl)c2)cc(cc1)C(=O)NC=3SC=C(N3)c4ccc(cc4)CC(C)C
0.266458	Clc1c(S(=O)(=O)Nc2c(Cl)ccc(Cl)c2)cc(cc1)C(=O)NC=3SC=C(N3)c4ccc(cc4)CC(C)C
0.266458	Clc1c(S(=O)(=O)Nc2c(Cl)ccc(Cl)c2)cc(cc1)C(=O)NC=3SC=C(N3)c4ccc(cc4)CC(C)C
0.266458	Clc1c(S(=O)(=O)Nc2c(Cl)ccc(Cl)c2)cc(cc1)C(=O)NC=3SC=C(N3)c4ccc(cc4)CC(C)C
0.266458	Clc1c(S(=O)(=O)Nc2c(Cl)ccc(Cl)c2)cc(cc1)C(=O)NC=3SC=C(N3)c4ccc(cc4)CC(C)C
0.266458	Clc1c(S(=O)(=O)Nc2c(Cl)ccc(Cl)c2)cc(cc1)C(=O)NC=3SC=C(N3)c4ccc(cc4)CC(C)C
0.266458	Clc1c(S(=O)(=O)Nc2c(Cl)ccc(Cl)c2)cc(cc1)C(=O)NC=3SC=C(N3)c4ccc(cc4)CC(C)C
0.266458	Clc1c(S(=O)(=O)Nc2c(Cl)ccc(Cl)c2)cc(cc1)C(=O)NC=3SC=C(N3)c4ccc(cc4)CC(C)C
0.266458	Clc1c(S(=O)(=O)Nc2c(Cl)ccc(Cl)c2)cc(cc1)C(=O)NC=3SC=C(N3)c4ccc(cc4)CC(C)C
0.266447	O=C(Nc1c(cccc1)CN2CCC(O)CC2)c3cc4c(cc3)C(=O)NCC4
0.266447	O=C(Nc1c(cccc1)CN2CCC(O)CC2)c3cc4c(cc3)C(=O)NCC4
0.266447	O=C(Nc1c(cccc1)CN2CCC(O)CC2)c3cc4c(cc3)C(=O)NCC4
0.266447	O=C(Nc1c(cccc1)CN2CCC(O)CC2)c3cc4c(cc3)C(=O)NCC4
0.266447	O=C(Nc1c(cccc1)CN2CCC(O)CC2)c3cc4c(cc3)C(=O)NCC4
0.266447	O=C(Nc1c(cccc1)CN2CCC(O)CC2)c3cc4c(cc3)C(=O)NCC4
0.266447	O=C(Nc1c(cccc1)CN2CCC(O)CC2)c3cc4c(cc3)C(=O)NCC4
0.266447	O=C(Nc1c(cccc1)CN2CCC(O)CC2)c3cc4c(cc3)C(=O)NCC4
0.266447	O=C(Nc1c(cccc1)CN2CCC(O)CC2)c3cc4c(cc3)C(=O)NCC4
0.266447	O=C(Nc1c(cccc1)CN2CCC(O)CC2)c3cc4c(cc3)C(=O)NCC4
0.266447	Brc1cc(Oc2ncc(cc2)C(=O)NC=3SC=C(N3)c4c(ccc(c4)C)C)ccc1
0.266447	Brc1cc(Oc2ncc(cc2)C(=O)NC=3SC=C(N3)c4c(ccc(c4)C)C)ccc1
0.266447	Brc1cc(Oc2ncc(cc2)C(=O)NC=3SC=C(N3)c4c(ccc(c4)C)C)ccc1
0.266447	Brc1cc(Oc2ncc(cc2)C(=O)NC=3SC=C(N3)c4c(ccc(c4)C)C)ccc1
0.266447	Brc1cc(Oc2ncc(cc2)C(=O)NC=3SC=C(N3)c4c(ccc(c4)C)C)ccc1
0.266447	Brc1cc(Oc2ncc(cc2)C(=O)NC=3SC=C(N3)c4c(ccc(c4)C)C)ccc1
0.266447	Brc1cc(Oc2ncc(cc2)C(=O)NC=3SC=C(N3)c4c(ccc(c4)C)C)ccc1
0.266393	O=C(NCc1ccc(NC(=O)c2nccc(c3ccccc3)c2)cc1)N
0.266393	O=C(NCc1ccc(NC(=O)c2nccc(c3ccccc3)c2)cc1)N
0.266393	O=C(NCc1ccc(NC(=O)c2nccc(c3ccccc3)c2)cc1)N
0.266393	O=C(NCc1ccc(NC(=O)c2nccc(c3ccccc3)c2)cc1)N
0.266393	O=C(NCc1ccc(NC(=O)c2nccc(c3ccccc3)c2)cc1)N
0.266393	O=C(NCc1ccc(NC(=O)c2nccc(c3ccccc3)c2)cc1)N
0.266393	O=C(NCc1ccc(NC(=O)c2nccc(c3ccccc3)c2)cc1)N
0.266393	O=C(NCc1ccc(NC(=O)c2nccc(c3ccccc3)c2)cc1)N
0.266393	O=C(NCc1ccc(NC(=O)c2nccc(c3ccccc3)c2)cc1)N
0.266393	O=C(NCc1ccc(NC(=O)c2nccc(c3ccccc3)c2)cc1)N
0.266254	Clc1c(Cl)ccc(S(=O)(=O)Nc2c(OC)ccc(NC(=O)c3cc(ccc3)C=4SC=C(N4)C)c2)c1
0.266254	Clc1c(Cl)ccc(S(=O)(=O)Nc2c(OC)ccc(NC(=O)c3cc(ccc3)C=4SC=C(N4)C)c2)c1
0.266254	Clc1c(Cl)ccc(S(=O)(=O)Nc2c(OC)ccc(NC(=O)c3cc(ccc3)C=4SC=C(N4)C)c2)c1
0.266254	Clc1c(Cl)ccc(S(=O)(=O)Nc2c(OC)ccc(NC(=O)c3cc(ccc3)C=4SC=C(N4)C)c2)c1
0.266254	Clc1c(Cl)ccc(S(=O)(=O)Nc2c(OC)ccc(NC(=O)c3cc(ccc3)C=4SC=C(N4)C)c2)c1
0.266254	Clc1c(Cl)ccc(S(=O)(=O)Nc2c(OC)ccc(NC(=O)c3cc(ccc3)C=4SC=C(N4)C)c2)c1
0.266254	Clc1c(Cl)ccc(S(=O)(=O)Nc2c(OC)ccc(NC(=O)c3cc(ccc3)C=4SC=C(N4)C)c2)c1
0.266254	Clc1c(Cl)ccc(S(=O)(=O)Nc2c(OC)ccc(NC(=O)c3cc(ccc3)C=4SC=C(N4)C)c2)c1
0.266254	Clc1c(Cl)ccc(S(=O)(=O)Nc2c(OC)ccc(NC(=O)c3cc(ccc3)C=4SC=C(N4)C)c2)c1
0.266254	Clc1c(Cl)ccc(S(=O)(=O)Nc2c(OC)ccc(NC(=O)c3cc(ccc3)C=4SC=C(N4)C)c2)c1
0.266187	Brc1cc(Oc2ncc(cc2)C(=O)Nc3ccc(Sc4c(cc(cc4)C)C)cc3)ccc1
0.266187	Brc1cc(Oc2ncc(cc2)C(=O)Nc3ccc(Sc4c(cc(cc4)C)C)cc3)ccc1
0.266187	Brc1cc(Oc2ncc(cc2)C(=O)Nc3ccc(Sc4c(cc(cc4)C)C)cc3)ccc1
0.265781	S1C(=NC(C=2OC=C(C(=O)Nc3c(cccc3)CN4CCC(O)CC4)C2)=C1)C
0.265781	S1C(=NC(C=2OC=C(C(=O)Nc3c(cccc3)CN4CCC(O)CC4)C2)=C1)C
0.265781	S1C(=NC(C=2OC=C(C(=O)Nc3c(cccc3)CN4CCC(O)CC4)C2)=C1)C
0.265781	S1C(=NC(C=2OC=C(C(=O)Nc3c(cccc3)CN4CCC(O)CC4)C2)=C1)C
0.265781	S1C(=NC(C=2OC=C(C(=O)Nc3c(cccc3)CN4CCC(O)CC4)C2)=C1)C
0.265781	S1C(=NC(C=2OC=C(C(=O)Nc3c(cccc3)CN4CCC(O)CC4)C2)=C1)C
0.265781	S1C(=NC(C=2OC=C(C(=O)Nc3c(cccc3)CN4CCC(O)CC4)C2)=C1)C
0.265781	S1C(=NC(C=2OC=C(C(=O)Nc3c(cccc3)CN4CCC(O)CC4)C2)=C1)C
0.265781	S1C(=NC(C=2OC=C(C(=O)Nc3c(cccc3)CN4CCC(O)CC4)C2)=C1)C
0.265781	S1C(=NC(C=2OC=C(C(=O)Nc3c(cccc3)CN4CCC(O)CC4)C2)=C1)C
0.265683	S1C(=NC(=C1)C)c2cc(ccc2)C(=O)Nc3ccc(cc3)CC(N)C(=O)O
0.265683	S1C(=NC(=C1)C)c2cc(ccc2)C(=O)Nc3ccc(cc3)CC(N)C(=O)O
0.265683	S1C(=NC(=C1)C)c2cc(ccc2)C(=O)Nc3ccc(cc3)CC(N)C(=O)O
0.265683	S1C(=NC(=C1)C)c2cc(ccc2)C(=O)Nc3ccc(cc3)CC(N)C(=O)O
0.265683	S1C(=NC(=C1)C)c2cc(ccc2)C(=O)Nc3ccc(cc3)CC(N)C(=O)O
0.265683	S1C(=NC(=C1)C)c2cc(ccc2)C(=O)Nc3ccc(cc3)CC(N)C(=O)O
0.265683	S1C(=NC(=C1)C)c2cc(ccc2)C(=O)Nc3ccc(cc3)CC(N)C(=O)O
0.265683	S1C(=NC(=C1)C)c2cc(ccc2)C(=O)Nc3ccc(cc3)CC(N)C(=O)O
0.265683	S1C(=NC(=C1)C)c2cc(ccc2)C(=O)Nc3ccc(cc3)CC(N)C(=O)O
0.265683	S1C(=NC(=C1)C)c2cc(ccc2)C(=O)Nc3ccc(cc3)CC(N)C(=O)O
0.265672	O=C(NC(c1c(cccc1)CC)CNC(=O)C(CC)(CC)CC)c2c(ccc(Nc3nc(ccn3)C)c2)C
0.265517	Fc1c(NC(=O)C2=C(OC=C2)C)cc(NC(=O)Cc3cc(ncc3)N)cc1
0.265517	Fc1c(NC(=O)C2=C(OC=C2)C)cc(NC(=O)Cc3cc(ncc3)N)cc1
0.265517	Fc1c(NC(=O)C2=C(OC=C2)C)cc(NC(=O)Cc3cc(ncc3)N)cc1
0.265517	Fc1c(NC(=O)C2=C(OC=C2)C)cc(NC(=O)Cc3cc(ncc3)N)cc1
0.265306	O=C(Nc1ccc(cc1)C(=O)NCCN2CCCC2)c3ccc(cc3)C=4ON=CN4
0.265306	O=C(Nc1ccc(cc1)C(=O)NCCN2CCCC2)c3ccc(cc3)C=4ON=CN4
0.265306	O=C(Nc1ccc(cc1)C(=O)NCCN2CCCC2)c3ccc(cc3)C=4ON=CN4
0.265306	O=C(Nc1ccc(cc1)C(=O)NCCN2CCCC2)c3ccc(cc3)C=4ON=CN4
0.265306	O=C(Nc1ccc(cc1)C(=O)NCCN2CCCC2)c3ccc(cc3)C=4ON=CN4
0.265306	O=C(Nc1ccc(cc1)C(=O)NCCN2CCCC2)c3ccc(cc3)C=4ON=CN4
0.265306	O=C(Nc1ccc(cc1)C(=O)NCCN2CCCC2)c3ccc(cc3)C=4ON=CN4
0.265306	O=C(Nc1ccc(cc1)C(=O)NCCN2CCCC2)c3ccc(cc3)C=4ON=CN4
0.265306	O=C(Nc1ccc(cc1)C(=O)NCCN2CCCC2)c3ccc(cc3)C=4ON=CN4
0.265306	O=C(Nc1ccc(cc1)C(=O)NCCN2CCCC2)c3ccc(cc3)C=4ON=CN4
0.26506	O=C(N1CCOCC1)c2cc(NC(=O)C=C)c(cc2)C
0.26506	O=C(N1CCOCC1)c2cc(NC(=O)C=C)c(cc2)C
0.264822	[O-][N+](=O)c1c(c([N+]([O-])=O)cc(c1)C(=O)Nc2cc(c3ccc(cc3)C)ccc2)C
0.264822	[O-][N+](=O)c1c(c([N+]([O-])=O)cc(c1)C(=O)Nc2cc(c3ccc(cc3)C)ccc2)C
0.264822	[O-][N+](=O)c1c(c([N+]([O-])=O)cc(c1)C(=O)Nc2cc(c3ccc(cc3)C)ccc2)C
0.264822	[O-][N+](=O)c1c(c([N+]([O-])=O)cc(c1)C(=O)Nc2cc(c3ccc(cc3)C)ccc2)C
0.264822	[O-][N+](=O)c1c(c([N+]([O-])=O)cc(c1)C(=O)Nc2cc(c3ccc(cc3)C)ccc2)C
0.264822	[O-][N+](=O)c1c(c([N+]([O-])=O)cc(c1)C(=O)Nc2cc(c3ccc(cc3)C)ccc2)C
0.264822	[O-][N+](=O)c1c(c([N+]([O-])=O)cc(c1)C(=O)Nc2cc(c3ccc(cc3)C)ccc2)C
0.264822	[O-][N+](=O)c1c(c([N+]([O-])=O)cc(c1)C(=O)Nc2cc(c3ccc(cc3)C)ccc2)C
0.264822	[O-][N+](=O)c1c(c([N+]([O-])=O)cc(c1)C(=O)Nc2cc(c3ccc(cc3)C)ccc2)C
0.264822	[O-][N+](=O)c1c(c([N+]([O-])=O)cc(c1)C(=O)Nc2cc(c3ccc(cc3)C)ccc2)C
0.264808	S(=O)(=O)(NCc1ccc(cc1)C(=O)Nc2cc(c(N3CCCC3)cc2)C)c4ccc(cc4)C(C)(C)C
0.264808	S(=O)(=O)(NCc1ccc(cc1)C(=O)Nc2cc(c(N3CCCC3)cc2)C)c4ccc(cc4)C(C)(C)C
0.264808	S(=O)(=O)(NCc1ccc(cc1)C(=O)Nc2cc(c(N3CCCC3)cc2)C)c4ccc(cc4)C(C)(C)C
0.264808	S(=O)(=O)(NCc1ccc(cc1)C(=O)Nc2cc(c(N3CCCC3)cc2)C)c4ccc(cc4)C(C)(C)C
0.264808	S(=O)(=O)(NCc1ccc(cc1)C(=O)Nc2cc(c(N3CCCC3)cc2)C)c4ccc(cc4)C(C)(C)C
0.264808	S(=O)(=O)(NCc1ccc(cc1)C(=O)Nc2cc(c(N3CCCC3)cc2)C)c4ccc(cc4)C(C)(C)C
0.264808	S(=O)(=O)(NCc1ccc(cc1)C(=O)Nc2cc(c(N3CCCC3)cc2)C)c4ccc(cc4)C(C)(C)C
0.264808	S(=O)(=O)(NCc1ccc(cc1)C(=O)Nc2cc(c(N3CCCC3)cc2)C)c4ccc(cc4)C(C)(C)C
0.264808	S(=O)(=O)(NCc1ccc(cc1)C(=O)Nc2cc(c(N3CCCC3)cc2)C)c4ccc(cc4)C(C)(C)C
0.264808	S(=O)(=O)(NCc1ccc(cc1)C(=O)Nc2cc(c(N3CCCC3)cc2)C)c4ccc(cc4)C(C)(C)C
0.264808	Brc1cc(Oc2ncc(cc2)C(=O)NC=3SC=C(N3)c4ccc(cc4)CC(C)C)ccc1
0.264808	Brc1cc(Oc2ncc(cc2)C(=O)NC=3SC=C(N3)c4ccc(cc4)CC(C)C)ccc1
0.264463	O=C(Nc1cnccc1)c2ccc(cc2)CNC(=O)C=3OC=NC3
0.264463	O=C(Nc1cnccc1)c2ccc(cc2)CNC(=O)C=3OC=NC3
0.264463	O=C(Nc1cnccc1)c2ccc(cc2)CNC(=O)C=3OC=NC3
0.264463	O=C(Nc1cnccc1)c2ccc(cc2)CNC(=O)C=3OC=NC3
0.264368	O=C(NCCc1ccc(N2CCN(CC2)C)cc1)c3cc(OCC)c(cc3)C
0.264368	S(=O)(=O)(C(F)F)Cc1ccc(cc1)C(=O)Nc2ccc(Sc3c(cc(cc3)C)C)cc2
0.264368	S(=O)(=O)(C(F)F)Cc1ccc(cc1)C(=O)Nc2ccc(Sc3c(cc(cc3)C)C)cc2
0.264368	S(=O)(=O)(C(F)F)Cc1ccc(cc1)C(=O)Nc2ccc(Sc3c(cc(cc3)C)C)cc2
0.264368	Brc1cc(ccc1)C(=O)Nc2ccc(cc2)C=3ON=C(N3)c4ncc(Cl)cn4
0.264151	Fc1c(NC(=O)c2c(N3CCC(O)CC3)cccc2)ccc(c1)CN4CC(=O)N(CC4)C
0.264151	Fc1c(NC(=O)c2c(N3CCC(O)CC3)cccc2)ccc(c1)CN4CC(=O)N(CC4)C
0.264151	Fc1c(NC(=O)c2c(N3CCC(O)CC3)cccc2)ccc(c1)CN4CC(=O)N(CC4)C
0.264151	Fc1c(NC(=O)c2c(N3CCC(O)CC3)cccc2)ccc(c1)CN4CC(=O)N(CC4)C
0.264151	Fc1c(NC(=O)c2c(N3CCC(O)CC3)cccc2)ccc(c1)CN4CC(=O)N(CC4)C
0.264151	Fc1c(NC(=O)c2c(N3CCC(O)CC3)cccc2)ccc(c1)CN4CC(=O)N(CC4)C
0.264151	Fc1c(NC(=O)c2c(N3CCC(O)CC3)cccc2)ccc(c1)CN4CC(=O)N(CC4)C
0.264151	Fc1c(NC(=O)c2c(N3CCC(O)CC3)cccc2)ccc(c1)CN4CC(=O)N(CC4)C
0.264151	Fc1c(NC(=O)c2c(N3CCC(O)CC3)cccc2)ccc(c1)CN4CC(=O)N(CC4)C
0.264151	Fc1c(NC(=O)c2c(N3CCC(O)CC3)cccc2)ccc(c1)CN4CC(=O)N(CC4)C
0.263736	S(=O)(=O)(NC(C)(C)C)c1cc(NC(=O)c2ccc(S(=O)(=O)CC3CC3)cc2)c(cc1)C
0.263736	S(=O)(=O)(NC(C)(C)C)c1cc(NC(=O)c2ccc(S(=O)(=O)CC3CC3)cc2)c(cc1)C
0.263333	S1C(=NC=C1C(=O)Nc2ccc(cc2)CN3CC(C(=O)N)CCC3)c4ncccc4
0.263158	O=C(OC)c1cc(NC(=O)C)c(cc1)C
0.263158	O=C(OC)c1cc(NC(=O)C)c(cc1)C
0.263158	Clc1c(ccc(Cl)c1)CC(NC(=O)c2ccc(Nc3ncccn3)cc2)(C)C
0.263158	Clc1c(ccc(Cl)c1)CC(NC(=O)c2ccc(Nc3ncccn3)cc2)(C)C
0.262987	Brc1cc(S(=O)(=O)C(F)(F)C(=O)Nc2c(ccc(c3nccnc3)c2)C)ccc1
0.262987	Brc1cc(S(=O)(=O)C(F)(F)C(=O)Nc2c(ccc(c3nccnc3)c2)C)ccc1
0.262987	Brc1cc(S(=O)(=O)C(F)(F)C(=O)Nc2c(ccc(c3nccnc3)c2)C)ccc1
0.262987	Brc1cc(S(=O)(=O)C(F)(F)C(=O)Nc2c(ccc(c3nccnc3)c2)C)ccc1
0.262987	Brc1cc(S(=O)(=O)C(F)(F)C(=O)Nc2c(ccc(c3nccnc3)c2)C)ccc1
0.262987	Brc1cc(S(=O)(=O)C(F)(F)C(=O)Nc2c(ccc(c3nccnc3)c2)C)ccc1
0.262963	FC(F)(c1ccc(cc1)C(=O)Nc2c(OCCN3CCN(CC3)C)cccc2)CF
0.262963	FC(F)(c1ccc(cc1)C(=O)Nc2c(OCCN3CCN(CC3)C)cccc2)CF
0.262963	FC(F)(c1ccc(cc1)C(=O)Nc2c(OCCN3CCN(CC3)C)cccc2)CF
0.262963	FC(F)(c1ccc(cc1)C(=O)Nc2c(OCCN3CCN(CC3)C)cccc2)CF
0.262963	FC(F)(c1ccc(cc1)C(=O)Nc2c(OCCN3CCN(CC3)C)cccc2)CF
0.262963	FC(F)(c1ccc(cc1)C(=O)Nc2c(OCCN3CCN(CC3)C)cccc2)CF
0.262963	FC(F)(c1ccc(cc1)C(=O)Nc2c(OCCN3CCN(CC3)C)cccc2)CF
0.262963	FC(F)(c1ccc(cc1)C(=O)Nc2c(OCCN3CCN(CC3)C)cccc2)CF
0.262963	FC(F)(c1ccc(cc1)C(=O)Nc2c(OCCN3CCN(CC3)C)cccc2)CF
0.262963	FC(F)(c1ccc(cc1)C(=O)Nc2c(OCCN3CCN(CC3)C)cccc2)CF
0.262626	Fc1c(F)ccc(c1)C(O)C(NC(=O)Nc2c(ccc(c3nccnc3)c2)C)C
0.262411	S1C(=NC(c2c(ccc(c2)C)C)=C1)NC(=O)c3cc(N(C)C)ccc3
0.262411	S1C(=NC(c2c(ccc(c2)C)C)=C1)NC(=O)c3cc(N(C)C)ccc3
0.262411	S1C(=NC(c2c(ccc(c2)C)C)=C1)NC(=O)c3cc(N(C)C)ccc3
0.262411	S1C(=NC(c2c(ccc(c2)C)C)=C1)NC(=O)c3cc(N(C)C)ccc3
0.262411	S1C(=NC(c2c(ccc(c2)C)C)=C1)NC(=O)c3cc(N(C)C)ccc3
0.262411	S1C(=NC(c2c(ccc(c2)C)C)=C1)NC(=O)c3cc(N(C)C)ccc3
0.262411	S1C(=NC(c2c(ccc(c2)C)C)=C1)NC(=O)c3cc(N(C)C)ccc3
0.262411	S1C(=NC(c2c(ccc(c2)C)C)=C1)NC(=O)c3cc(N(C)C)ccc3
0.262411	S1C(=NC(c2c(ccc(c2)C)C)=C1)NC(=O)c3cc(N(C)C)ccc3
0.262411	S1C(=NC(c2c(ccc(c2)C)C)=C1)NC(=O)c3cc(N(C)C)ccc3
0.262172	Clc1c(Cl)ccc(c1)C(=O)Nc2cc(O)c(cc2)C(=O)Nc3c(Cl)cncc3
0.262069	Clc1c(S(=O)(=O)N2CCC(c3nc(c4cnccc4)ccn3)CC2)c(Cl)cc(F)c1
0.262069	Clc1c(S(=O)(=O)N2CCC(c3nc(c4cnccc4)ccn3)CC2)c(Cl)cc(F)c1
0.262069	Clc1c(S(=O)(=O)N2CCC(c3nc(c4cnccc4)ccn3)CC2)c(Cl)cc(F)c1
0.262069	Clc1c(S(=O)(=O)N2CCC(c3nc(c4cnccc4)ccn3)CC2)c(Cl)cc(F)c1
0.261649	S(=O)(=O)(Nc1c(ccc(c1)C(=O)NC=2N=NN(C2)CC3CC3)C)C
0.261649	S(=O)(=O)(Nc1c(ccc(c1)C(=O)NC=2N=NN(C2)CC3CC3)C)C
0.261649	S(=O)(=O)(Nc1c(ccc(c1)C(=O)NC=2N=NN(C2)CC3CC3)C)C
0.261649	S(=O)(=O)(Nc1c(ccc(c1)C(=O)NC=2N=NN(C2)CC3CC3)C)C
0.261649	S(=O)(=O)(Nc1c(ccc(c1)C(=O)NC=2N=NN(C2)CC3CC3)C)C
0.261649	S(=O)(=O)(Nc1c(ccc(c1)C(=O)NC=2N=NN(C2)CC3CC3)C)C
0.261649	S(=O)(=O)(Nc1c(ccc(c1)C(=O)NC=2N=NN(C2)CC3CC3)C)C
0.261649	S(=O)(=O)(Nc1c(ccc(c1)C(=O)NC=2N=NN(C2)CC3CC3)C)C
0.261649	S(=O)(=O)(Nc1c(ccc(c1)C(=O)NC=2N=NN(C2)CC3CC3)C)C
0.261649	S(=O)(=O)(Nc1c(ccc(c1)C(=O)NC=2N=NN(C2)CC3CC3)C)C
0.26129	FC(F)(F)c1cc(ccc1)C(=O)Nc2cc(NC(=O)C(=O)Nc3cc4OCC(c4cc3)(C)C)c(cc2)C
0.26129	FC(F)(F)c1cc(ccc1)C(=O)Nc2cc(NC(=O)C(=O)Nc3cc4OCC(c4cc3)(C)C)c(cc2)C
0.26129	FC(F)(F)c1cc(ccc1)C(=O)Nc2cc(NC(=O)C(=O)Nc3cc4OCC(c4cc3)(C)C)c(cc2)C
0.26129	FC(F)(F)c1cc(ccc1)C(=O)Nc2cc(NC(=O)C(=O)Nc3cc4OCC(c4cc3)(C)C)c(cc2)C
0.26129	FC(F)(F)c1cc(ccc1)C(=O)Nc2cc(NC(=O)C(=O)Nc3cc4OCC(c4cc3)(C)C)c(cc2)C
0.261017	Fc1c(OC)cc(NC(=O)C2CCN(CC=3N=C(OC3)c4ccccc4)CC2)cc1
0.261017	Fc1c(OC)cc(NC(=O)C2CCN(CC=3N=C(OC3)c4ccccc4)CC2)cc1
0.261017	Fc1c(OC)cc(NC(=O)C2CCN(CC=3N=C(OC3)c4ccccc4)CC2)cc1
0.261017	Fc1c(OC)cc(NC(=O)C2CCN(CC=3N=C(OC3)c4ccccc4)CC2)cc1
0.261017	Fc1c(OC)cc(NC(=O)C2CCN(CC=3N=C(OC3)c4ccccc4)CC2)cc1
0.261017	Fc1c(OC)cc(NC(=O)C2CCN(CC=3N=C(OC3)c4ccccc4)CC2)cc1
0.261017	Fc1c(OC)cc(NC(=O)C2CCN(CC=3N=C(OC3)c4ccccc4)CC2)cc1
0.261017	Fc1c(OC)cc(NC(=O)C2CCN(CC=3N=C(OC3)c4ccccc4)CC2)cc1
0.261017	Fc1c(OC)cc(NC(=O)C2CCN(CC=3N=C(OC3)c4ccccc4)CC2)cc1
0.261017	Fc1c(OC)cc(NC(=O)C2CCN(CC=3N=C(OC3)c4ccccc4)CC2)cc1
0.260479	Clc1cc(S(=O)(=O)N2CCC(c3nc(c4cnccc4)ccn3)CC2)c(OC)c(c1)C(=O)NC
0.260479	Clc1cc(S(=O)(=O)N2CCC(c3nc(c4cnccc4)ccn3)CC2)c(OC)c(c1)C(=O)NC
0.260479	Clc1cc(S(=O)(=O)N2CCC(c3nc(c4cnccc4)ccn3)CC2)c(OC)c(c1)C(=O)NC
0.260479	Clc1cc(S(=O)(=O)N2CCC(c3nc(c4cnccc4)ccn3)CC2)c(OC)c(c1)C(=O)NC
0.260479	Clc1cc(S(=O)(=O)N2CCC(c3nc(c4cnccc4)ccn3)CC2)c(OC)c(c1)C(=O)NC
0.260479	Clc1cc(S(=O)(=O)N2CCC(c3nc(c4cnccc4)ccn3)CC2)c(OC)c(c1)C(=O)NC
0.260479	Clc1cc(S(=O)(=O)N2CCC(c3nc(c4cnccc4)ccn3)CC2)c(OC)c(c1)C(=O)NC
0.260479	Clc1cc(S(=O)(=O)N2CCC(c3nc(c4cnccc4)ccn3)CC2)c(OC)c(c1)C(=O)NC
0.260479	Clc1cc(S(=O)(=O)N2CCC(c3nc(c4cnccc4)ccn3)CC2)c(OC)c(c1)C(=O)NC
0.260223	Clc1ccc(cc1)C=2N=C(OC2)NC(=O)c3c(F)cc(c4ccccc4)cc3
0.260223	Clc1ccc(cc1)C=2N=C(OC2)NC(=O)c3c(F)cc(c4ccccc4)cc3
0.260163	O=C(NCc1ccc(NC(=O)c2nc(ncc2)C3CC3)cc1)N
0.260163	O=C(NCc1ccc(NC(=O)c2nc(ncc2)C3CC3)cc1)N
0.260163	O=C(NCc1ccc(NC(=O)c2nc(ncc2)C3CC3)cc1)N
0.260163	O=C(NCc1ccc(NC(=O)c2nc(ncc2)C3CC3)cc1)N
0.260062	FC(F)(F)c1cc(ccc1)C(=O)Nc2cc(NC(=O)C(=O)N3C(C(F)C)CCC3)c(cc2)C
0.259912	O=C(Nc1c(ccc(c1)C=O)C)Nc2ccccc2
0.259912	O=C(Nc1c(ccc(c1)C=O)C)Nc2ccccc2
0.259912	O=C(Nc1c(ccc(c1)C=O)C)Nc2ccccc2
0.259912	O=C(Nc1c(ccc(c1)C=O)C)Nc2ccccc2
0.259912	O=C(Nc1c(ccc(c1)C=O)C)Nc2ccccc2
0.259912	O=C(Nc1c(ccc(c1)C=O)C)Nc2ccccc2
0.259912	O=C(Nc1c(ccc(c1)C=O)C)Nc2ccccc2
0.259912	O=C(Nc1c(ccc(c1)C=O)C)Nc2ccccc2
0.259912	O=C(Nc1c(ccc(c1)C=O)C)Nc2ccccc2
0.259912	O=C(Nc1c(ccc(c1)C=O)C)Nc2ccccc2
0.259843	O=C(N1CCOCC1)c2cc(NC(=O)C=CC)c(cc2)C
0.259843	O=C(N1CCOCC1)c2cc(NC(=O)C=CC)c(cc2)C
0.259843	O=C(N1CCOCC1)c2cc(NC(=O)C=CC)c(cc2)C
0.259843	O=C(N1CCOCC1)c2cc(NC(=O)C=CC)c(cc2)C
0.259843	O=C(N1CCOCC1)c2cc(NC(=O)C=CC)c(cc2)C
0.259843	O=C(N1CCOCC1)c2cc(NC(=O)C=CC)c(cc2)C
0.259843	O=C(N1CCOCC1)c2cc(NC(=O)C=CC)c(cc2)C
0.259843	O=C(N1CCOCC1)c2cc(NC(=O)C=CC)c(cc2)C
0.259843	O=C(N1CCOCC1)c2cc(NC(=O)C=CC)c(cc2)C
0.259804	O=C(Nc1ccncc1)c2ccc(cc2)CN
0.259786	Clc1c(SC(C)C)c(NC(=O)c2cc(NS(=O)(=O)C)c(cc2)C)ccc1
0.259649	FC(F)(F)c1cc(Nc2ncccc2C(=O)Nc3cc(OC)c(c(OC)c3)C)ccc1
0.259649	FC(F)(F)c1cc(Nc2ncccc2C(=O)Nc3cc(OC)c(c(OC)c3)C)ccc1
0.259649	FC(F)(F)c1cc(Nc2ncccc2C(=O)Nc3cc(OC)c(c(OC)c3)C)ccc1
0.259649	FC(F)(F)c1cc(Nc2ncccc2C(=O)Nc3cc(OC)c(c(OC)c3)C)ccc1
0.259649	FC(F)(F)c1cc(Nc2ncccc2C(=O)Nc3cc(OC)c(c(OC)c3)C)ccc1
0.259649	FC(F)(F)c1cc(Nc2ncccc2C(=O)Nc3cc(OC)c(c(OC)c3)C)ccc1
0.259649	FC(F)(F)c1cc(Nc2ncccc2C(=O)Nc3cc(OC)c(c(OC)c3)C)ccc1
0.259649	FC(F)(F)c1cc(Nc2ncccc2C(=O)Nc3cc(OC)c(c(OC)c3)C)ccc1
0.259649	FC(F)(F)c1cc(Nc2ncccc2C(=O)Nc3cc(OC)c(c(OC)c3)C)ccc1
0.259649	FC(F)(F)c1cc(Nc2ncccc2C(=O)Nc3cc(OC)c(c(OC)c3)C)ccc1
0.259574	O=C(Nc1cc(ccc1)CNCCOc2ccc(cc2)C)c3ccc(cc3)C
0.259574	O=C(Nc1cc(ccc1)CNCCOc2ccc(cc2)C)c3ccc(cc3)C
0.259574	O=C(Nc1cc(ccc1)CNCCOc2ccc(cc2)C)c3ccc(cc3)C
0.259574	O=C(Nc1cc(ccc1)CNCCOc2ccc(cc2)C)c3ccc(cc3)C
0.259574	O=C(Nc1cc(ccc1)CNCCOc2ccc(cc2)C)c3ccc(cc3)C
0.259574	O=C(Nc1cc(ccc1)CNCCOc2ccc(cc2)C)c3ccc(cc3)C
0.259574	O=C(Nc1cc(ccc1)CNCCOc2ccc(cc2)C)c3ccc(cc3)C
0.259574	O=C(Nc1cc(ccc1)CNCCOc2ccc(cc2)C)c3ccc(cc3)C
0.259574	O=C(Nc1cc(ccc1)CNCCOc2ccc(cc2)C)c3ccc(cc3)C
0.259574	O=C(Nc1cc(ccc1)CNCCOc2ccc(cc2)C)c3ccc(cc3)C
0.259516	S1C(=C(C(=O)O)C(=C1C)CNC(=O)c2cc(NC(=O)c3ccccc3)c(cc2)C)C
0.259259	S1C(=NC(c2ccc(cc2)CC(C)C)=C1)NC(=O)c3cnc(cc3)CN(C)C
0.259259	S1C(=NC(c2ccc(cc2)CC(C)C)=C1)NC(=O)c3cnc(cc3)CN(C)C
0.259259	S1C(=NC(c2ccc(cc2)CC(C)C)=C1)NC(=O)c3cnc(cc3)CN(C)C
0.259259	S1C(=NC(c2ccc(cc2)CC(C)C)=C1)NC(=O)c3cnc(cc3)CN(C)C
0.259259	S1C(=NC(c2ccc(cc2)CC(C)C)=C1)NC(=O)c3cnc(cc3)CN(C)C
0.259259	S1C(=NC(c2ccc(cc2)CC(C)C)=C1)NC(=O)c3cnc(cc3)CN(C)C
0.259259	S1C(=NC(c2ccc(cc2)CC(C)C)=C1)NC(=O)c3cnc(cc3)CN(C)C
0.259259	S1C(=NC(c2ccc(cc2)CC(C)C)=C1)NC(=O)c3cnc(cc3)CN(C)C
0.259259	S1C(=NC(c2ccc(cc2)CC(C)C)=C1)NC(=O)c3cnc(cc3)CN(C)C
0.259259	S1C(=NC(c2ccc(cc2)CC(C)C)=C1)NC(=O)c3cnc(cc3)CN(C)C
0.259036	O=C(Nc1cnccc1)c2ccc(cc2)CNC(=O)c3cc4N=CN(c4cc3)c5c(ccc(c5)C)C
0.259016	Clc1c(S(=O)(=O)Nc2c(cccc2)C)cc(cc1)C(=O)Nc3ccc(cc3)CC(N)C(=O)O
0.259016	Clc1c(S(=O)(=O)Nc2c(cccc2)C)cc(cc1)C(=O)Nc3ccc(cc3)CC(N)C(=O)O
0.259016	Clc1c(S(=O)(=O)Nc2c(cccc2)C)cc(cc1)C(=O)Nc3ccc(cc3)CC(N)C(=O)O
0.259016	Clc1c(S(=O)(=O)Nc2c(cccc2)C)cc(cc1)C(=O)Nc3ccc(cc3)CC(N)C(=O)O
0.259016	Clc1c(S(=O)(=O)Nc2c(cccc2)C)cc(cc1)C(=O)Nc3ccc(cc3)CC(N)C(=O)O
0.259016	Clc1c(S(=O)(=O)Nc2c(cccc2)C)cc(cc1)C(=O)Nc3ccc(cc3)CC(N)C(=O)O
0.259016	Clc1c(S(=O)(=O)Nc2c(cccc2)C)cc(cc1)C(=O)Nc3ccc(cc3)CC(N)C(=O)O
0.259016	Clc1c(S(=O)(=O)Nc2c(cccc2)C)cc(cc1)C(=O)Nc3ccc(cc3)CC(N)C(=O)O
0.259016	Clc1c(S(=O)(=O)Nc2c(cccc2)C)cc(cc1)C(=O)Nc3ccc(cc3)CC(N)C(=O)O
0.259016	Clc1c(S(=O)(=O)Nc2c(cccc2)C)cc(cc1)C(=O)Nc3ccc(cc3)CC(N)C(=O)O
0.258964	O=C(NCc1cc(NC(=O)c2ccccc2)ccc1)NCCN3CCC(N)CC3
0.258964	Brc1cc(ccc1)C(=O)Nc2cc(ccc2)C(=O)Nc3cc(Cl)c(cc3)CN(C)C
0.2589	O=C(OC(C)(C)C)N1CC(OC)CC(C(=O)Nc2c(ccc(c3nccnc3)c2)C)C1
0.2589	O=C(OC(C)(C)C)N1CC(OC)CC(C(=O)Nc2c(ccc(c3nccnc3)c2)C)C1
0.2589	O=C(OC(C)(C)C)N1CC(OC)CC(C(=O)Nc2c(ccc(c3nccnc3)c2)C)C1
0.2589	O=C(OC(C)(C)C)N1CC(OC)CC(C(=O)Nc2c(ccc(c3nccnc3)c2)C)C1
0.2589	O=C(OC(C)(C)C)N1CC(OC)CC(C(=O)Nc2c(ccc(c3nccnc3)c2)C)C1
0.2589	O=C(OC(C)(C)C)N1CC(OC)CC(C(=O)Nc2c(ccc(c3nccnc3)c2)C)C1
0.2589	O=C(OC(C)(C)C)N1CC(OC)CC(C(=O)Nc2c(ccc(c3nccnc3)c2)C)C1
0.2589	O=C(OC(C)(C)C)N1CC(OC)CC(C(=O)Nc2c(ccc(c3nccnc3)c2)C)C1
0.2589	O=C(OC(C)(C)C)N1CC(OC)CC(C(=O)Nc2c(ccc(c3nccnc3)c2)C)C1
0.2589	O=C(OC(C)(C)C)N1CC(OC)CC(C(=O)Nc2c(ccc(c3nccnc3)c2)C)C1
0.258865	O=C(Nc1cc(ccc1)CCN2CCN(CC2)C)c3ncccc3NCC4CCC4
0.258865	O=C(Nc1cc(ccc1)CCN2CCN(CC2)C)c3ncccc3NCC4CCC4
0.258865	O=C(Nc1cc(ccc1)CCN2CCN(CC2)C)c3ncccc3NCC4CCC4
0.258687	FC(F)(F)C=1ON=C(N1)c2ccc(cc2)C(=O)NCc3ccc(cc3)CN4CCCCCC4
0.258621	S(=O)(=O)(N1Cc2c(cccc2)CC1)N3CCC(c4nc(c5cnccc5)ccn4)CC3
0.258621	S(=O)(=O)(N1Cc2c(cccc2)CC1)N3CCC(c4nc(c5cnccc5)ccn4)CC3
0.258621	S(=O)(=O)(N1Cc2c(cccc2)CC1)N3CCC(c4nc(c5cnccc5)ccn4)CC3
0.258621	O=C(Nc1cc(c2ccc(cc2)C)ccc1)c3cc(O)cc(C#N)c3
0.258621	O=C(Nc1cc(c2ccc(cc2)C)ccc1)c3cc(O)cc(C#N)c3
0.258621	O=C(Nc1cc(c2ccc(cc2)C)ccc1)c3cc(O)cc(C#N)c3
0.258621	O=C(Nc1cc(c2ccc(cc2)C)ccc1)c3cc(O)cc(C#N)c3
0.258621	O=C(Nc1cc(c2ccc(cc2)C)ccc1)c3cc(O)cc(C#N)c3
0.258621	O=C(Nc1cc(c2ccc(cc2)C)ccc1)c3cc(O)cc(C#N)c3
0.258621	O=C(Nc1cc(c2ccc(cc2)C)ccc1)c3cc(O)cc(C#N)c3
0.258621	O=C(Nc1cc(c2ccc(cc2)C)ccc1)c3cc(O)cc(C#N)c3
0.258621	O=C(Nc1cc(c2ccc(cc2)C)ccc1)c3cc(O)cc(C#N)c3
0.258621	O=C(Nc1cc(c2ccc(cc2)C)ccc1)c3cc(O)cc(C#N)c3
0.258621	S(=O)(=O)(N1Cc2c(cccc2)CC1)N3CCC(c4nc(c5cnccc5)ccn4)CC3
0.258621	S(=O)(=O)(N1Cc2c(cccc2)CC1)N3CCC(c4nc(c5cnccc5)ccn4)CC3
0.258621	S(=O)(=O)(N1Cc2c(cccc2)CC1)N3CCC(c4nc(c5cnccc5)ccn4)CC3
0.258427	Fc1c(ccc(C#N)c1)CC(=O)Nc2c(ccc(c3ccncc3)c2)C
0.258182	O=C(N(CCC)CC)c1ccc(cc1)C(=O)Nc2c(OCCN3CCN(CC3)C)cccc2
0.25817	Ic1c(Nc2nc(Cl)ccc2C(=O)Nc3cc(c(O)cc3)C(=O)OCC)cccc1
0.25817	Ic1c(Nc2nc(Cl)ccc2C(=O)Nc3cc(c(O)cc3)C(=O)OCC)cccc1
0.25817	Ic1c(Nc2nc(Cl)ccc2C(=O)Nc3cc(c(O)cc3)C(=O)OCC)cccc1
0.25817	Ic1c(Nc2nc(Cl)ccc2C(=O)Nc3cc(c(O)cc3)C(=O)OCC)cccc1
0.25817	Ic1c(Nc2nc(Cl)ccc2C(=O)Nc3cc(c(O)cc3)C(=O)OCC)cccc1
0.25817	Ic1c(Nc2nc(Cl)ccc2C(=O)Nc3cc(c(O)cc3)C(=O)OCC)cccc1
0.25817	Ic1c(Nc2nc(Cl)ccc2C(=O)Nc3cc(c(O)cc3)C(=O)OCC)cccc1
0.25817	Ic1c(Nc2nc(Cl)ccc2C(=O)Nc3cc(c(O)cc3)C(=O)OCC)cccc1
0.25817	Ic1c(Nc2nc(Cl)ccc2C(=O)Nc3cc(c(O)cc3)C(=O)OCC)cccc1
0.25817	Ic1c(Nc2nc(Cl)ccc2C(=O)Nc3cc(c(O)cc3)C(=O)OCC)cccc1
0.258065	Fc1c(cc(OC)c(OC)c1)CNc2c(ccc(c3nccnc3)c2)C
0.258065	Fc1c(cc(OC)c(OC)c1)CNc2c(ccc(c3nccnc3)c2)C
0.258065	Fc1c(cc(OC)c(OC)c1)CNc2c(ccc(c3nccnc3)c2)C
0.258065	Fc1c(cc(OC)c(OC)c1)CNc2c(ccc(c3nccnc3)c2)C
0.258065	Fc1c(cc(OC)c(OC)c1)CNc2c(ccc(c3nccnc3)c2)C
0.258065	Fc1c(cc(OC)c(OC)c1)CNc2c(ccc(c3nccnc3)c2)C
0.258065	Fc1c(cc(OC)c(OC)c1)CNc2c(ccc(c3nccnc3)c2)C
0.258065	Fc1c(cc(OC)c(OC)c1)CNc2c(ccc(c3nccnc3)c2)C
0.258065	Fc1c(cc(OC)c(OC)c1)CNc2c(ccc(c3nccnc3)c2)C
0.258065	Fc1c(cc(OC)c(OC)c1)CNc2c(ccc(c3nccnc3)c2)C
0.257353	Brc1c(cc(Cl)c(c1)C)C(=O)Nc2cc(Cl)c(cc2)C=3C=NNC3
0.257353	Brc1c(cc(Cl)c(c1)C)C(=O)Nc2cc(Cl)c(cc2)C=3C=NNC3
0.257353	Brc1c(cc(Cl)c(c1)C)C(=O)Nc2cc(Cl)c(cc2)C=3C=NNC3
0.257246	Clc1cc(c2ccccc2)c(cc1)C(=O)Nc3ccc(Sc4c(cc(cc4)C)C)cc3
0.257246	Clc1cc(c2ccccc2)c(cc1)C(=O)Nc3ccc(Sc4c(cc(cc4)C)C)cc3
0.257246	Clc1cc(c2ccccc2)c(cc1)C(=O)Nc3ccc(Sc4c(cc(cc4)C)C)cc3
0.257246	Clc1cc(c2ccccc2)c(cc1)C(=O)Nc3ccc(Sc4c(cc(cc4)C)C)cc3
0.257246	Clc1cc(c2ccccc2)c(cc1)C(=O)Nc3ccc(Sc4c(cc(cc4)C)C)cc3
0.257246	Clc1cc(c2ccccc2)c(cc1)C(=O)Nc3ccc(Sc4c(cc(cc4)C)C)cc3
0.257246	Clc1cc(c2ccccc2)c(cc1)C(=O)Nc3ccc(Sc4c(cc(cc4)C)C)cc3
0.257246	Clc1cc(c2ccccc2)c(cc1)C(=O)Nc3ccc(Sc4c(cc(cc4)C)C)cc3
0.257246	Clc1cc(c2ccccc2)c(cc1)C(=O)Nc3ccc(Sc4c(cc(cc4)C)C)cc3
0.257246	Clc1cc(c2ccccc2)c(cc1)C(=O)Nc3ccc(Sc4c(cc(cc4)C)C)cc3
0.257235	O=C(OC(C)(C)C)N1CCN(c2nccc(c2)C(=O)Nc3ccc(cc3)CN4CC(C(=O)N)CCC4)CC1
0.257235	O=C(OC(C)(C)C)N1CCN(c2nccc(c2)C(=O)Nc3ccc(cc3)CN4CC(C(=O)N)CCC4)CC1
0.257235	O=C(OC(C)(C)C)N1CCN(c2nccc(c2)C(=O)Nc3ccc(cc3)CN4CC(C(=O)N)CCC4)CC1
0.257235	O=C(OC(C)(C)C)N1CCN(c2nccc(c2)C(=O)Nc3ccc(cc3)CN4CC(C(=O)N)CCC4)CC1
0.257235	O=C(OC(C)(C)C)N1CCN(c2nccc(c2)C(=O)Nc3ccc(cc3)CN4CC(C(=O)N)CCC4)CC1
0.257235	O=C(OC(C)(C)C)N1CCN(c2nccc(c2)C(=O)Nc3ccc(cc3)CN4CC(C(=O)N)CCC4)CC1
0.257235	O=C(OC(C)(C)C)N1CCN(c2nccc(c2)C(=O)Nc3ccc(cc3)CN4CC(C(=O)N)CCC4)CC1
0.257235	O=C(OC(C)(C)C)N1CCN(c2nccc(c2)C(=O)Nc3ccc(cc3)CN4CC(C(=O)N)CCC4)CC1
0.256917	Fc1cc(c(cc1)C(=O)Nc2ccc(cc2)C(=O)N3CCCC3)C
0.256917	Fc1cc(c(cc1)C(=O)Nc2ccc(cc2)C(=O)N3CCCC3)C
0.256917	Fc1cc(c(cc1)C(=O)Nc2ccc(cc2)C(=O)N3CCCC3)C
0.256917	Fc1cc(c(cc1)C(=O)Nc2ccc(cc2)C(=O)N3CCCC3)C
0.256917	Fc1cc(c(cc1)C(=O)Nc2ccc(cc2)C(=O)N3CCCC3)C
0.256809	Fc1c(NC(=O)OC)cc(cc1)C(=O)OCc2ccc(c3ccccc3)cc2
0.256809	Fc1c(NC(=O)OC)cc(cc1)C(=O)OCc2ccc(c3ccccc3)cc2
0.256809	Fc1c(NC(=O)OC)cc(cc1)C(=O)OCc2ccc(c3ccccc3)cc2
0.256809	Fc1c(NC(=O)OC)cc(cc1)C(=O)OCc2ccc(c3ccccc3)cc2
0.256809	Fc1c(NC(=O)OC)cc(cc1)C(=O)OCc2ccc(c3ccccc3)cc2
0.256809	Fc1c(NC(=O)OC)cc(cc1)C(=O)OCc2ccc(c3ccccc3)cc2
0.256506	O=C(N1CCOCC1)c2cc(c(NCc3cc(ccc3)C(=O)NC)cc2)C
0.256506	O=C(N1CCOCC1)c2cc(c(NCc3cc(ccc3)C(=O)NC)cc2)C
0.256506	O=C(N1CCOCC1)c2cc(c(NCc3cc(ccc3)C(=O)NC)cc2)C
0.256506	O=C(N1CCOCC1)c2cc(c(NCc3cc(ccc3)C(=O)NC)cc2)C
0.256506	O=C(N1CCOCC1)c2cc(c(NCc3cc(ccc3)C(=O)NC)cc2)C
0.256506	O=C(N1CCOCC1)c2cc(c(NCc3cc(ccc3)C(=O)NC)cc2)C
0.256506	O=C(N1CCOCC1)c2cc(c(NCc3cc(ccc3)C(=O)NC)cc2)C
0.256506	O=C(N1CCOCC1)c2cc(c(NCc3cc(ccc3)C(=O)NC)cc2)C
0.256506	O=C(N1CCOCC1)c2cc(c(NCc3cc(ccc3)C(=O)NC)cc2)C
0.256506	O=C(N1CCOCC1)c2cc(c(NCc3cc(ccc3)C(=O)NC)cc2)C
0.256228	S1C(=NC(=C1)CC(=O)NCc2ccc(cc2)C(=O)Nc3cnccc3)NC(=O)C4CC4
0.256228	S1C(=NC(=C1)CC(=O)NCc2ccc(cc2)C(=O)Nc3cnccc3)NC(=O)C4CC4
0.256228	S1C(=NC(=C1)CC(=O)NCc2ccc(cc2)C(=O)Nc3cnccc3)NC(=O)C4CC4
0.256228	S1C(=NC(=C1)CC(=O)NCc2ccc(cc2)C(=O)Nc3cnccc3)NC(=O)C4CC4
0.256228	S1C(=NC(=C1)CC(=O)NCc2ccc(cc2)C(=O)Nc3cnccc3)NC(=O)C4CC4
0.256228	S1C(=NC(=C1)CC(=O)NCc2ccc(cc2)C(=O)Nc3cnccc3)NC(=O)C4CC4
0.256228	S1C(=NC(=C1)CC(=O)NCc2ccc(cc2)C(=O)Nc3cnccc3)NC(=O)C4CC4
0.256228	S1C(=NC(=C1)CC(=O)NCc2ccc(cc2)C(=O)Nc3cnccc3)NC(=O)C4CC4
0.256228	S1C(=NC(=C1)CC(=O)NCc2ccc(cc2)C(=O)Nc3cnccc3)NC(=O)C4CC4
0.256228	S1C(=NC(=C1)CC(=O)NCc2ccc(cc2)C(=O)Nc3cnccc3)NC(=O)C4CC4
0.256055	O=C(Nc1c(cc(Oc2nccnc2)cc1)C)Nc3ccc(cc3)C=4OC(C(=O)N)=CC4
0.256055	O=C(Nc1c(cc(Oc2nccnc2)cc1)C)Nc3ccc(cc3)C=4OC(C(=O)N)=CC4
0.256055	O=C(Nc1c(cc(Oc2nccnc2)cc1)C)Nc3ccc(cc3)C=4OC(C(=O)N)=CC4
0.256055	O=C(Nc1c(cc(Oc2nccnc2)cc1)C)Nc3ccc(cc3)C=4OC(C(=O)N)=CC4
0.256055	O=C(Nc1c(cc(Oc2nccnc2)cc1)C)Nc3ccc(cc3)C=4OC(C(=O)N)=CC4
0.256055	O=C(Nc1c(cc(Oc2nccnc2)cc1)C)Nc3ccc(cc3)C=4OC(C(=O)N)=CC4
0.256055	O=C(Nc1c(cc(Oc2nccnc2)cc1)C)Nc3ccc(cc3)C=4OC(C(=O)N)=CC4
0.256055	O=C(Nc1c(cc(Oc2nccnc2)cc1)C)Nc3ccc(cc3)C=4OC(C(=O)N)=CC4
0.256055	O=C(Nc1c(cc(Oc2nccnc2)cc1)C)Nc3ccc(cc3)C=4OC(C(=O)N)=CC4
0.256055	O=C(Nc1c(cc(Oc2nccnc2)cc1)C)Nc3ccc(cc3)C=4OC(C(=O)N)=CC4
0.256	O=C(O)C(N)Cc1ccc(NC(=O)c2nc(ncc2)C)cc1
0.256	O=C(O)C(N)Cc1ccc(NC(=O)c2nc(ncc2)C)cc1
0.256	O=C(O)C(N)Cc1ccc(NC(=O)c2nc(ncc2)C)cc1
0.256	O=C(O)C(N)Cc1ccc(NC(=O)c2nc(ncc2)C)cc1
0.256	O=C(O)C(N)Cc1ccc(NC(=O)c2nc(ncc2)C)cc1
0.256	O=C(O)C(N)Cc1ccc(NC(=O)c2nc(ncc2)C)cc1
0.256	O=C(O)C(N)Cc1ccc(NC(=O)c2nc(ncc2)C)cc1
0.255906	S(=O)(=O)(N(CCC)CCC)c1ccc(cc1)C(=O)Nc2cc(c3ccc(cc3)C)ccc2
0.255906	S(=O)(=O)(N(CCC)CCC)c1ccc(cc1)C(=O)Nc2cc(c3ccc(cc3)C)ccc2
0.255906	S(=O)(=O)(N(CCC)CCC)c1ccc(cc1)C(=O)Nc2cc(c3ccc(cc3)C)ccc2
0.255906	S(=O)(=O)(N(CCC)CCC)c1ccc(cc1)C(=O)Nc2cc(c3ccc(cc3)C)ccc2
0.255906	S(=O)(=O)(N(CCC)CCC)c1ccc(cc1)C(=O)Nc2cc(c3ccc(cc3)C)ccc2
0.255906	S(=O)(=O)(N(CCC)CCC)c1ccc(cc1)C(=O)Nc2cc(c3ccc(cc3)C)ccc2
0.255906	S(=O)(=O)(N(CCC)CCC)c1ccc(cc1)C(=O)Nc2cc(c3ccc(cc3)C)ccc2
0.255906	S(=O)(=O)(N(CCC)CCC)c1ccc(cc1)C(=O)Nc2cc(c3ccc(cc3)C)ccc2
0.255906	S(=O)(=O)(N(CCC)CCC)c1ccc(cc1)C(=O)Nc2cc(c3ccc(cc3)C)ccc2
0.255639	Brc1c(NC(=O)Nc2c(ccc(c2)C=3OC(=CC3)C)C)cc(cc1)C(=O)C
0.255639	Brc1c(NC(=O)Nc2c(ccc(c2)C=3OC(=CC3)C)C)cc(cc1)C(=O)C
0.255639	Brc1c(NC(=O)Nc2c(ccc(c2)C=3OC(=CC3)C)C)cc(cc1)C(=O)C
0.255639	Brc1c(NC(=O)Nc2c(ccc(c2)C=3OC(=CC3)C)C)cc(cc1)C(=O)C
0.255639	Brc1c(NC(=O)Nc2c(ccc(c2)C=3OC(=CC3)C)C)cc(cc1)C(=O)C
0.255639	Brc1c(NC(=O)Nc2c(ccc(c2)C=3OC(=CC3)C)C)cc(cc1)C(=O)C
0.255639	Brc1c(NC(=O)Nc2c(ccc(c2)C=3OC(=CC3)C)C)cc(cc1)C(=O)C
0.255639	Brc1c(NC(=O)Nc2c(ccc(c2)C=3OC(=CC3)C)C)cc(cc1)C(=O)C
0.255639	Brc1c(NC(=O)Nc2c(ccc(c2)C=3OC(=CC3)C)C)cc(cc1)C(=O)C
0.255639	Brc1c(NC(=O)Nc2c(ccc(c2)C=3OC(=CC3)C)C)cc(cc1)C(=O)C
0.255591	Clc1c(cccc1)C=2SC(=CC2)CN3CCN(C(=O)C=4ON=C(c5cnccc5)C4)CC3
0.255591	Clc1c(cccc1)C=2SC(=CC2)CN3CCN(C(=O)C=4ON=C(c5cnccc5)C4)CC3
0.255591	Clc1c(cccc1)C=2SC(=CC2)CN3CCN(C(=O)C=4ON=C(c5cnccc5)C4)CC3
0.255591	Clc1c(cccc1)C=2SC(=CC2)CN3CCN(C(=O)C=4ON=C(c5cnccc5)C4)CC3
0.255591	Clc1c(cccc1)C=2SC(=CC2)CN3CCN(C(=O)C=4ON=C(c5cnccc5)C4)CC3
0.255591	Clc1c(cccc1)C=2SC(=CC2)CN3CCN(C(=O)C=4ON=C(c5cnccc5)C4)CC3
0.255396	O=C1N(C(=O)c2c1cccc2)CCCCNCc3cc(NC(=O)c4ccc(cc4)C)ccc3
0.255396	O=C1N(C(=O)c2c1cccc2)CCCCNCc3cc(NC(=O)c4ccc(cc4)C)ccc3
0.255396	O=C1N(C(=O)c2c1cccc2)CCCCNCc3cc(NC(=O)c4ccc(cc4)C)ccc3
0.255396	O=C1N(C(=O)c2c1cccc2)CCCCNCc3cc(NC(=O)c4ccc(cc4)C)ccc3
0.255396	O=C1N(C(=O)c2c1cccc2)CCCCNCc3cc(NC(=O)c4ccc(cc4)C)ccc3
0.255396	O=C1N(C(=O)c2c1cccc2)CCCCNCc3cc(NC(=O)c4ccc(cc4)C)ccc3
0.255396	O=C1N(C(=O)c2c1cccc2)CCCCNCc3cc(NC(=O)c4ccc(cc4)C)ccc3
0.255396	O=C1N(C(=O)c2c1cccc2)CCCCNCc3cc(NC(=O)c4ccc(cc4)C)ccc3
0.255396	O=C1N(C(=O)c2c1cccc2)CCCCNCc3cc(NC(=O)c4ccc(cc4)C)ccc3
0.255396	O=C1N(C(=O)c2c1cccc2)CCCCNCc3cc(NC(=O)c4ccc(cc4)C)ccc3
0.255319	S1(=O)(=O)CC2(N(C(=O)C(=O)Nc3c(ccc(NC(=O)c4cc(ccc4)C(F)(F)F)c3)C)CC2)CC1
0.255319	S1(=O)(=O)CC2(N(C(=O)C(=O)Nc3c(ccc(NC(=O)c4cc(ccc4)C(F)(F)F)c3)C)CC2)CC1
0.255319	S1(=O)(=O)CC2(N(C(=O)C(=O)Nc3c(ccc(NC(=O)c4cc(ccc4)C(F)(F)F)c3)C)CC2)CC1
0.255319	S1(=O)(=O)CC2(N(C(=O)C(=O)Nc3c(ccc(NC(=O)c4cc(ccc4)C(F)(F)F)c3)C)CC2)CC1
0.255319	S1(=O)(=O)CC2(N(C(=O)C(=O)Nc3c(ccc(NC(=O)c4cc(ccc4)C(F)(F)F)c3)C)CC2)CC1
0.255319	S1(=O)(=O)CC2(N(C(=O)C(=O)Nc3c(ccc(NC(=O)c4cc(ccc4)C(F)(F)F)c3)C)CC2)CC1
0.255319	S1(=O)(=O)CC2(N(C(=O)C(=O)Nc3c(ccc(NC(=O)c4cc(ccc4)C(F)(F)F)c3)C)CC2)CC1
0.255319	S1(=O)(=O)CC2(N(C(=O)C(=O)Nc3c(ccc(NC(=O)c4cc(ccc4)C(F)(F)F)c3)C)CC2)CC1
0.255319	S1(=O)(=O)CC2(N(C(=O)C(=O)Nc3c(ccc(NC(=O)c4cc(ccc4)C(F)(F)F)c3)C)CC2)CC1
0.255319	S1(=O)(=O)CC2(N(C(=O)C(=O)Nc3c(ccc(NC(=O)c4cc(ccc4)C(F)(F)F)c3)C)CC2)CC1
0.255245	S(=O)(=O)(Nc1c(cc(NC(=O)C=2N(N=CC2)c3ccccc3)cc1)C)C
0.255245	S(=O)(=O)(Nc1c(cc(NC(=O)C=2N(N=CC2)c3ccccc3)cc1)C)C
0.255245	S(=O)(=O)(Nc1c(cc(NC(=O)C=2N(N=CC2)c3ccccc3)cc1)C)C
0.255172	FC(F)(F)C(F)(c1cc(c(NC(=O)c2cc(NC(=O)c3cc4OCCOc4cc3)c(cc2)C)cc1)C)C(F)(F)F
0.255172	FC(F)(F)C(F)(c1cc(c(NC(=O)c2cc(NC(=O)c3cc4OCCOc4cc3)c(cc2)C)cc1)C)C(F)(F)F
0.255172	FC(F)(F)C(F)(c1cc(c(NC(=O)c2cc(NC(=O)c3cc4OCCOc4cc3)c(cc2)C)cc1)C)C(F)(F)F
0.255172	FC(F)(F)C(F)(c1cc(c(NC(=O)c2cc(NC(=O)c3cc4OCCOc4cc3)c(cc2)C)cc1)C)C(F)(F)F
0.255172	Clc1c(ccc(NC(=O)c2c(N3CCC(O)CC3)cccc2)c1)C=4C=NNC4
0.255172	Clc1c(ccc(NC(=O)c2c(N3CCC(O)CC3)cccc2)c1)C=4C=NNC4
0.255172	Clc1c(ccc(NC(=O)c2c(N3CCC(O)CC3)cccc2)c1)C=4C=NNC4
0.255172	Clc1c(ccc(NC(=O)c2c(N3CCC(O)CC3)cccc2)c1)C=4C=NNC4
0.255172	Clc1c(ccc(NC(=O)c2c(N3CCC(O)CC3)cccc2)c1)C=4C=NNC4
0.255172	Clc1c(ccc(NC(=O)c2c(N3CCC(O)CC3)cccc2)c1)C=4C=NNC4
[truncated: 8,001 more rows]
