# Supplementary material for: Galileo: Three-dimensional searching in large combinatorial fragment spaces on the example of pharmacophores
Source: J Comput Aided Mol Des. 2022 Nov 24;37(1):1–16. doi: 10.1007/s10822-022-00485-y (PMC10032335; doi:10.1007/s10822-022-00485-y)
Supplement: Supplementary file 4 — Supplementary file 3a [file 10822_2022_485_MOESM3_ESMa.zip › Imatinib_Galileo/13/out_8.csv]

Score	SMILES
0.452055	O=C(Nc1c(ccc(c2cnccc2)c1)C)c3cc(c(cc3)C)C
0.452055	O=C(Nc1c(ccc(c2cnccc2)c1)C)c3cc(c(cc3)C)C
0.452055	O=C(Nc1c(ccc(c2cnccc2)c1)C)c3cc(c(cc3)C)C
0.452055	O=C(Nc1c(ccc(c2cnccc2)c1)C)c3cc(c(cc3)C)C
0.452055	O=C(Nc1c(ccc(c2cnccc2)c1)C)c3cc(c(cc3)C)C
0.452055	O=C(Nc1c(ccc(c2cnccc2)c1)C)c3cc(c(cc3)C)C
0.452055	O=C(Nc1c(ccc(c2cnccc2)c1)C)c3cc(c(cc3)C)C
0.452055	O=C(Nc1c(ccc(c2cnccc2)c1)C)c3cc(c(cc3)C)C
0.452055	O=C(Nc1c(ccc(c2cnccc2)c1)C)c3cc(c(cc3)C)C
0.452055	O=C(Nc1c(ccc(c2cnccc2)c1)C)c3cc(c(cc3)C)C
0.423387	O=C(Nc1cc(ccc1)CN2CCN(c3ncccc3)CC2)c4cc(c(cc4)C)C
0.423387	O=C(Nc1cc(ccc1)CN2CCN(c3ncccc3)CC2)c4cc(c(cc4)C)C
0.423387	O=C(Nc1cc(ccc1)CN2CCN(c3ncccc3)CC2)c4cc(c(cc4)C)C
0.423387	O=C(Nc1cc(ccc1)CN2CCN(c3ncccc3)CC2)c4cc(c(cc4)C)C
0.423387	O=C(Nc1cc(ccc1)CN2CCN(c3ncccc3)CC2)c4cc(c(cc4)C)C
0.423387	O=C(Nc1cc(ccc1)CN2CCN(c3ncccc3)CC2)c4cc(c(cc4)C)C
0.423387	O=C(Nc1cc(ccc1)CN2CCN(c3ncccc3)CC2)c4cc(c(cc4)C)C
0.423387	O=C(Nc1cc(ccc1)CN2CCN(c3ncccc3)CC2)c4cc(c(cc4)C)C
0.423387	O=C(Nc1cc(ccc1)CN2CCN(c3ncccc3)CC2)c4cc(c(cc4)C)C
0.423387	O=C(Nc1cc(ccc1)CN2CCN(c3ncccc3)CC2)c4cc(c(cc4)C)C
0.415323	FC(F)(F)c1nc(ncc1)Nc2cc(ccc2)C(=O)Nc3ccc(cc3)C=4N=NNC4
0.415323	FC(F)(F)c1nc(ncc1)Nc2cc(ccc2)C(=O)Nc3ccc(cc3)C=4N=NNC4
0.415323	FC(F)(F)c1nc(ncc1)Nc2cc(ccc2)C(=O)Nc3ccc(cc3)C=4N=NNC4
0.415323	FC(F)(F)c1nc(ncc1)Nc2cc(ccc2)C(=O)Nc3ccc(cc3)C=4N=NNC4
0.415323	FC(F)(F)c1nc(ncc1)Nc2cc(ccc2)C(=O)Nc3ccc(cc3)C=4N=NNC4
0.415323	FC(F)(F)c1nc(ncc1)Nc2cc(ccc2)C(=O)Nc3ccc(cc3)C=4N=NNC4
0.415323	FC(F)(F)c1nc(ncc1)Nc2cc(ccc2)C(=O)Nc3ccc(cc3)C=4N=NNC4
0.415323	FC(F)(F)c1nc(ncc1)Nc2cc(ccc2)C(=O)Nc3ccc(cc3)C=4N=NNC4
0.415323	FC(F)(F)c1nc(ncc1)Nc2cc(ccc2)C(=O)Nc3ccc(cc3)C=4N=NNC4
0.415323	FC(F)(F)c1nc(ncc1)Nc2cc(ccc2)C(=O)Nc3ccc(cc3)C=4N=NNC4
0.411552	FC(F)(F)c1cc(NC(=O)c2cc(c3nc(ncc3)NC4CCNCC4)c(cc2)C)ccc1
0.411552	FC(F)(F)c1cc(NC(=O)c2cc(c3nc(ncc3)NC4CCNCC4)c(cc2)C)ccc1
0.411552	FC(F)(F)c1cc(NC(=O)c2cc(c3nc(ncc3)NC4CCNCC4)c(cc2)C)ccc1
0.411552	FC(F)(F)c1cc(NC(=O)c2cc(c3nc(ncc3)NC4CCNCC4)c(cc2)C)ccc1
0.411552	FC(F)(F)c1cc(NC(=O)c2cc(c3nc(ncc3)NC4CCNCC4)c(cc2)C)ccc1
0.411552	FC(F)(F)c1cc(NC(=O)c2cc(c3nc(ncc3)NC4CCNCC4)c(cc2)C)ccc1
0.411552	FC(F)(F)c1cc(NC(=O)c2cc(c3nc(ncc3)NC4CCNCC4)c(cc2)C)ccc1
0.411552	FC(F)(F)c1cc(NC(=O)c2cc(c3nc(ncc3)NC4CCNCC4)c(cc2)C)ccc1
0.411552	FC(F)(F)c1cc(NC(=O)c2cc(c3nc(ncc3)NC4CCNCC4)c(cc2)C)ccc1
0.411552	FC(F)(F)c1cc(NC(=O)c2cc(c3nc(ncc3)NC4CCNCC4)c(cc2)C)ccc1
0.4	Brc1ccc(cc1)CC(=O)Nc2cc(ccc2)C(=O)Nc3cc(c(c4cnccc4)cc3)C
0.4	Brc1ccc(cc1)CC(=O)Nc2cc(ccc2)C(=O)Nc3cc(c(c4cnccc4)cc3)C
0.4	Brc1ccc(cc1)CC(=O)Nc2cc(ccc2)C(=O)Nc3cc(c(c4cnccc4)cc3)C
0.4	Brc1ccc(cc1)CC(=O)Nc2cc(ccc2)C(=O)Nc3cc(c(c4cnccc4)cc3)C
0.4	Brc1ccc(cc1)CC(=O)Nc2cc(ccc2)C(=O)Nc3cc(c(c4cnccc4)cc3)C
0.4	Brc1ccc(cc1)CC(=O)Nc2cc(ccc2)C(=O)Nc3cc(c(c4cnccc4)cc3)C
0.4	Brc1ccc(cc1)CC(=O)Nc2cc(ccc2)C(=O)Nc3cc(c(c4cnccc4)cc3)C
0.4	Brc1ccc(cc1)CC(=O)Nc2cc(ccc2)C(=O)Nc3cc(c(c4cnccc4)cc3)C
0.4	Brc1ccc(cc1)CC(=O)Nc2cc(ccc2)C(=O)Nc3cc(c(c4cnccc4)cc3)C
0.4	Brc1ccc(cc1)CC(=O)Nc2cc(ccc2)C(=O)Nc3cc(c(c4cnccc4)cc3)C
0.394531	O=C(Nc1cc(ccc1)CN2CCN(c3ncccc3)CC2)c4cc(ncc4)c5ccccc5
0.394531	O=C(Nc1cc(ccc1)CN2CCN(c3ncccc3)CC2)c4cc(ncc4)c5ccccc5
0.394531	O=C(Nc1cc(ccc1)CN2CCN(c3ncccc3)CC2)c4cc(ncc4)c5ccccc5
0.394531	O=C(Nc1cc(ccc1)CN2CCN(c3ncccc3)CC2)c4cc(ncc4)c5ccccc5
0.394531	O=C(Nc1cc(ccc1)CN2CCN(c3ncccc3)CC2)c4cc(ncc4)c5ccccc5
0.394531	O=C(Nc1cc(ccc1)CN2CCN(c3ncccc3)CC2)c4cc(ncc4)c5ccccc5
0.384615	O=C(Nc1cc(ccc1)C=2C=NNC2)c3cc(c(cc3)C)C
0.384615	O=C(Nc1cc(ccc1)C=2C=NNC2)c3cc(c(cc3)C)C
0.384615	O=C(Nc1cc(ccc1)C=2C=NNC2)c3cc(c(cc3)C)C
0.384615	O=C(Nc1cc(ccc1)C=2C=NNC2)c3cc(c(cc3)C)C
0.384615	O=C(Nc1cc(ccc1)C=2C=NNC2)c3cc(c(cc3)C)C
0.384615	O=C(Nc1cc(ccc1)C=2C=NNC2)c3cc(c(cc3)C)C
0.384615	O=C(Nc1cc(ccc1)C=2C=NNC2)c3cc(c(cc3)C)C
0.384615	O=C(Nc1cc(ccc1)C=2C=NNC2)c3cc(c(cc3)C)C
0.384615	O=C(Nc1cc(ccc1)C=2C=NNC2)c3cc(c(cc3)C)C
0.384615	O=C(Nc1cc(ccc1)C=2C=NNC2)c3cc(c(cc3)C)C
0.380769	O=C(Nc1c(ccc(NC(=O)CC)c1)C)c2cc(ncc2)C=3OC=CC3
0.380769	O=C(Nc1c(ccc(NC(=O)CC)c1)C)c2cc(ncc2)C=3OC=CC3
0.380769	O=C(Nc1c(ccc(NC(=O)CC)c1)C)c2cc(ncc2)C=3OC=CC3
0.380769	O=C(Nc1c(ccc(NC(=O)CC)c1)C)c2cc(ncc2)C=3OC=CC3
0.380769	O=C(Nc1c(ccc(NC(=O)CC)c1)C)c2cc(ncc2)C=3OC=CC3
0.374502	S(c1c(ccc(c1)C)C)c2ccc(NC(=O)c3ncc(c4cnccc4)cc3)cc2
0.374502	S(c1c(ccc(c1)C)C)c2ccc(NC(=O)c3ncc(c4cnccc4)cc3)cc2
0.374502	S(c1c(ccc(c1)C)C)c2ccc(NC(=O)c3ncc(c4cnccc4)cc3)cc2
0.374502	S(c1c(ccc(c1)C)C)c2ccc(NC(=O)c3ncc(c4cnccc4)cc3)cc2
0.374502	S(c1c(ccc(c1)C)C)c2ccc(NC(=O)c3ncc(c4cnccc4)cc3)cc2
0.374502	S(c1c(ccc(c1)C)C)c2ccc(NC(=O)c3ncc(c4cnccc4)cc3)cc2
0.374502	S(c1c(ccc(c1)C)C)c2ccc(NC(=O)c3ncc(c4cnccc4)cc3)cc2
0.374502	S(c1c(ccc(c1)C)C)c2ccc(NC(=O)c3ncc(c4cnccc4)cc3)cc2
0.374502	S(c1c(ccc(c1)C)C)c2ccc(NC(=O)c3ncc(c4cnccc4)cc3)cc2
0.374502	S(c1c(ccc(c1)C)C)c2ccc(NC(=O)c3ncc(c4cnccc4)cc3)cc2
0.373016	FC1(F)C(Oc2ccc(cc2)C(=O)Nc3cc(c(c4cnccc4)cc3)C)C1
0.373016	FC1(F)C(Oc2ccc(cc2)C(=O)Nc3cc(c(c4cnccc4)cc3)C)C1
0.373016	FC1(F)C(Oc2ccc(cc2)C(=O)Nc3cc(c(c4cnccc4)cc3)C)C1
0.373016	FC1(F)C(Oc2ccc(cc2)C(=O)Nc3cc(c(c4cnccc4)cc3)C)C1
0.373016	FC1(F)C(Oc2ccc(cc2)C(=O)Nc3cc(c(c4cnccc4)cc3)C)C1
0.373016	FC1(F)C(Oc2ccc(cc2)C(=O)Nc3cc(c(c4cnccc4)cc3)C)C1
0.373016	FC1(F)C(Oc2ccc(cc2)C(=O)Nc3cc(c(c4cnccc4)cc3)C)C1
0.373016	FC1(F)C(Oc2ccc(cc2)C(=O)Nc3cc(c(c4cnccc4)cc3)C)C1
0.373016	FC1(F)C(Oc2ccc(cc2)C(=O)Nc3cc(c(c4cnccc4)cc3)C)C1
0.373016	FC1(F)C(Oc2ccc(cc2)C(=O)Nc3cc(c(c4cnccc4)cc3)C)C1
0.372642	O=C(Nc1cnccc1)c2cc(c(cc2)C)C
0.372642	O=C(Nc1cnccc1)c2cc(c(cc2)C)C
0.372642	O=C(Nc1cnccc1)c2cc(c(cc2)C)C
0.372642	O=C(Nc1cnccc1)c2cc(c(cc2)C)C
0.372642	O=C(Nc1cnccc1)c2cc(c(cc2)C)C
0.372642	O=C(Nc1cnccc1)c2cc(c(cc2)C)C
0.372642	O=C(Nc1cnccc1)c2cc(c(cc2)C)C
0.372642	O=C(Nc1cnccc1)c2cc(c(cc2)C)C
0.372642	O=C(Nc1cnccc1)c2cc(c(cc2)C)C
0.372642	O=C(Nc1cnccc1)c2cc(c(cc2)C)C
0.372549	Fc1c(ccc(c1)C(C)C)C(=O)Nc2c(ccc(c3cnccc3)c2)C
0.372549	Fc1c(ccc(c1)C(C)C)C(=O)Nc2c(ccc(c3cnccc3)c2)C
0.372549	Fc1c(ccc(c1)C(C)C)C(=O)Nc2c(ccc(c3cnccc3)c2)C
0.372549	Fc1c(ccc(c1)C(C)C)C(=O)Nc2c(ccc(c3cnccc3)c2)C
0.372549	Fc1c(ccc(c1)C(C)C)C(=O)Nc2c(ccc(c3cnccc3)c2)C
0.372549	Fc1c(ccc(c1)C(C)C)C(=O)Nc2c(ccc(c3cnccc3)c2)C
0.372549	Fc1c(ccc(c1)C(C)C)C(=O)Nc2c(ccc(c3cnccc3)c2)C
0.372549	Fc1c(ccc(c1)C(C)C)C(=O)Nc2c(ccc(c3cnccc3)c2)C
0.372549	Fc1c(ccc(c1)C(C)C)C(=O)Nc2c(ccc(c3cnccc3)c2)C
0.372549	Fc1c(ccc(c1)C(C)C)C(=O)Nc2c(ccc(c3cnccc3)c2)C
0.370833	O=C(Nc1ccc(cc1)CN2CCN(c3cc(ccc3)C)CC2)c4ccc(c5cc(ccc5)CN)cc4
0.370833	O=C(Nc1ccc(cc1)CN2CCN(c3cc(ccc3)C)CC2)c4ccc(c5cc(ccc5)CN)cc4
0.370833	O=C(Nc1ccc(cc1)CN2CCN(c3cc(ccc3)C)CC2)c4ccc(c5cc(ccc5)CN)cc4
0.370833	O=C(Nc1ccc(cc1)CN2CCN(c3cc(ccc3)C)CC2)c4ccc(c5cc(ccc5)CN)cc4
0.370833	O=C(Nc1ccc(cc1)CN2CCN(c3cc(ccc3)C)CC2)c4ccc(c5cc(ccc5)CN)cc4
0.370833	O=C(Nc1ccc(cc1)CN2CCN(c3cc(ccc3)C)CC2)c4ccc(c5cc(ccc5)CN)cc4
0.370833	O=C(Nc1ccc(cc1)CN2CCN(c3cc(ccc3)C)CC2)c4ccc(c5cc(ccc5)CN)cc4
0.370833	O=C(Nc1ccc(cc1)CN2CCN(c3cc(ccc3)C)CC2)c4ccc(c5cc(ccc5)CN)cc4
0.370833	O=C(Nc1ccc(cc1)CN2CCN(c3cc(ccc3)C)CC2)c4ccc(c5cc(ccc5)CN)cc4
0.370833	O=C(Nc1ccc(cc1)CN2CCN(c3cc(ccc3)C)CC2)c4ccc(c5cc(ccc5)CN)cc4
0.370656	O=C(Nc1c(ccc(c1)C=2OC=NN2)C)c3cc(ncc3)c4ccccc4
0.370656	O=C(Nc1c(ccc(c1)C=2OC=NN2)C)c3cc(ncc3)c4ccccc4
0.370656	O=C(Nc1c(ccc(c1)C=2OC=NN2)C)c3cc(ncc3)c4ccccc4
0.370656	O=C(Nc1c(ccc(c1)C=2OC=NN2)C)c3cc(ncc3)c4ccccc4
0.370656	O=C(Nc1c(ccc(c1)C=2OC=NN2)C)c3cc(ncc3)c4ccccc4
0.370656	O=C(Nc1c(ccc(c1)C=2OC=NN2)C)c3cc(ncc3)c4ccccc4
0.370656	O=C(Nc1c(ccc(c1)C=2OC=NN2)C)c3cc(ncc3)c4ccccc4
0.366667	Brc1ccc(cc1)CC(=O)Nc2cc(ccc2)C(=O)Nc3c(ccc(NC(=O)CC)c3)C
0.366667	Brc1ccc(cc1)CC(=O)Nc2cc(ccc2)C(=O)Nc3c(ccc(NC(=O)CC)c3)C
0.366667	Brc1ccc(cc1)CC(=O)Nc2cc(ccc2)C(=O)Nc3c(ccc(NC(=O)CC)c3)C
0.366667	Brc1ccc(cc1)CC(=O)Nc2cc(ccc2)C(=O)Nc3c(ccc(NC(=O)CC)c3)C
0.366667	Brc1ccc(cc1)CC(=O)Nc2cc(ccc2)C(=O)Nc3c(ccc(NC(=O)CC)c3)C
0.366667	Brc1ccc(cc1)CC(=O)Nc2cc(ccc2)C(=O)Nc3c(ccc(NC(=O)CC)c3)C
0.366667	Brc1ccc(cc1)CC(=O)Nc2cc(ccc2)C(=O)Nc3c(ccc(NC(=O)CC)c3)C
0.366667	Brc1ccc(cc1)CC(=O)Nc2cc(ccc2)C(=O)Nc3c(ccc(NC(=O)CC)c3)C
0.366667	Brc1ccc(cc1)CC(=O)Nc2cc(ccc2)C(=O)Nc3c(ccc(NC(=O)CC)c3)C
0.366667	Brc1ccc(cc1)CC(=O)Nc2cc(ccc2)C(=O)Nc3c(ccc(NC(=O)CC)c3)C
0.363296	S(c1c(ccc(c1)C)C)c2ccc(NC(=O)c3cc(c4nc(nnc4)N)ccc3)cc2
0.363296	S(c1c(ccc(c1)C)C)c2ccc(NC(=O)c3cc(c4nc(nnc4)N)ccc3)cc2
0.363296	S(c1c(ccc(c1)C)C)c2ccc(NC(=O)c3cc(c4nc(nnc4)N)ccc3)cc2
0.363296	S(c1c(ccc(c1)C)C)c2ccc(NC(=O)c3cc(c4nc(nnc4)N)ccc3)cc2
0.363296	S(c1c(ccc(c1)C)C)c2ccc(NC(=O)c3cc(c4nc(nnc4)N)ccc3)cc2
0.363296	S(c1c(ccc(c1)C)C)c2ccc(NC(=O)c3cc(c4nc(nnc4)N)ccc3)cc2
0.363296	S(c1c(ccc(c1)C)C)c2ccc(NC(=O)c3cc(c4nc(nnc4)N)ccc3)cc2
0.363296	S(c1c(ccc(c1)C)C)c2ccc(NC(=O)c3cc(c4nc(nnc4)N)ccc3)cc2
0.363296	S(c1c(ccc(c1)C)C)c2ccc(NC(=O)c3cc(c4nc(nnc4)N)ccc3)cc2
0.363296	S(c1c(ccc(c1)C)C)c2ccc(NC(=O)c3cc(c4nc(nnc4)N)ccc3)cc2
0.362869	O=C(Nc1c(ccc(NC(=O)CC)c1)C)c2ccc(cc2)CC(=O)N(C)C
0.362869	O=C(Nc1c(ccc(NC(=O)CC)c1)C)c2ccc(cc2)CC(=O)N(C)C
0.362869	O=C(Nc1c(ccc(NC(=O)CC)c1)C)c2ccc(cc2)CC(=O)N(C)C
0.362869	O=C(Nc1c(ccc(NC(=O)CC)c1)C)c2ccc(cc2)CC(=O)N(C)C
0.362869	O=C(Nc1c(ccc(NC(=O)CC)c1)C)c2ccc(cc2)CC(=O)N(C)C
0.362869	O=C(Nc1c(ccc(NC(=O)CC)c1)C)c2ccc(cc2)CC(=O)N(C)C
0.362869	O=C(Nc1c(ccc(NC(=O)CC)c1)C)c2ccc(cc2)CC(=O)N(C)C
0.362869	O=C(Nc1c(ccc(NC(=O)CC)c1)C)c2ccc(cc2)CC(=O)N(C)C
0.362869	O=C(Nc1c(ccc(NC(=O)CC)c1)C)c2ccc(cc2)CC(=O)N(C)C
0.362869	O=C(Nc1c(ccc(NC(=O)CC)c1)C)c2ccc(cc2)CC(=O)N(C)C
0.362637	O=C(Nc1c(ccc(c1)C=2OC=NN2)C)C=3OC(=CC3)CN4CCCCC4
0.362637	O=C(Nc1c(ccc(c1)C=2OC=NN2)C)C=3OC(=CC3)CN4CCCCC4
0.362637	O=C(Nc1c(ccc(c1)C=2OC=NN2)C)C=3OC(=CC3)CN4CCCCC4
0.362637	O=C(Nc1c(ccc(c1)C=2OC=NN2)C)C=3OC(=CC3)CN4CCCCC4
0.362637	O=C(Nc1c(ccc(c1)C=2OC=NN2)C)C=3OC(=CC3)CN4CCCCC4
0.362637	O=C(Nc1c(ccc(c1)C=2OC=NN2)C)C=3OC(=CC3)CN4CCCCC4
0.362637	O=C(Nc1c(ccc(c1)C=2OC=NN2)C)C=3OC(=CC3)CN4CCCCC4
0.362637	O=C(Nc1c(ccc(c1)C=2OC=NN2)C)C=3OC(=CC3)CN4CCCCC4
0.362637	O=C(Nc1c(ccc(c1)C=2OC=NN2)C)C=3OC(=CC3)CN4CCCCC4
0.362637	O=C(Nc1c(ccc(c1)C=2OC=NN2)C)C=3OC(=CC3)CN4CCCCC4
0.362264	O=C(Nc1cc(ccc1)CN2CCN(c3ncccc3)CC2)c4c(cncc4)C
0.362264	O=C(Nc1cc(ccc1)CN2CCN(c3ncccc3)CC2)c4c(cncc4)C
0.362264	O=C(Nc1cc(ccc1)CN2CCN(c3ncccc3)CC2)c4c(cncc4)C
0.362264	O=C(Nc1cc(ccc1)CN2CCN(c3ncccc3)CC2)c4c(cncc4)C
0.362264	O=C(Nc1cc(ccc1)CN2CCN(c3ncccc3)CC2)c4c(cncc4)C
0.362264	O=C(Nc1cc(ccc1)CN2CCN(c3ncccc3)CC2)c4c(cncc4)C
0.362264	O=C(Nc1cc(ccc1)CN2CCN(c3ncccc3)CC2)c4c(cncc4)C
0.362264	O=C(Nc1cc(ccc1)CN2CCN(c3ncccc3)CC2)c4c(cncc4)C
0.362264	O=C(Nc1cc(ccc1)CN2CCN(c3ncccc3)CC2)c4c(cncc4)C
0.362264	O=C(Nc1cc(ccc1)CN2CCN(c3ncccc3)CC2)c4c(cncc4)C
0.356877	Brc1ccc(cc1)CC(=O)Nc2cc(ccc2)C(=O)Nc3c(ccc(c3)C=4OC=NN4)C
0.356877	Brc1ccc(cc1)CC(=O)Nc2cc(ccc2)C(=O)Nc3c(ccc(c3)C=4OC=NN4)C
0.356877	Brc1ccc(cc1)CC(=O)Nc2cc(ccc2)C(=O)Nc3c(ccc(c3)C=4OC=NN4)C
0.356877	Brc1ccc(cc1)CC(=O)Nc2cc(ccc2)C(=O)Nc3c(ccc(c3)C=4OC=NN4)C
0.356877	Brc1ccc(cc1)CC(=O)Nc2cc(ccc2)C(=O)Nc3c(ccc(c3)C=4OC=NN4)C
0.356877	Brc1ccc(cc1)CC(=O)Nc2cc(ccc2)C(=O)Nc3c(ccc(c3)C=4OC=NN4)C
0.356877	Brc1ccc(cc1)CC(=O)Nc2cc(ccc2)C(=O)Nc3c(ccc(c3)C=4OC=NN4)C
0.356877	Brc1ccc(cc1)CC(=O)Nc2cc(ccc2)C(=O)Nc3c(ccc(c3)C=4OC=NN4)C
0.356877	Brc1ccc(cc1)CC(=O)Nc2cc(ccc2)C(=O)Nc3c(ccc(c3)C=4OC=NN4)C
0.356877	Brc1ccc(cc1)CC(=O)Nc2cc(ccc2)C(=O)Nc3c(ccc(c3)C=4OC=NN4)C
0.352679	O=C(Nc1ncc(c2ncccc2)cc1)c3ccc(cc3)C
0.352679	O=C(Nc1ncc(c2ncccc2)cc1)c3ccc(cc3)C
0.352679	O=C(Nc1ncc(c2ncccc2)cc1)c3ccc(cc3)C
0.352679	O=C(Nc1ncc(c2ncccc2)cc1)c3ccc(cc3)C
0.352679	O=C(Nc1ncc(c2ncccc2)cc1)c3ccc(cc3)C
0.352679	O=C(Nc1ncc(c2ncccc2)cc1)c3ccc(cc3)C
0.352679	O=C(Nc1ncc(c2ncccc2)cc1)c3ccc(cc3)C
0.352679	O=C(Nc1ncc(c2ncccc2)cc1)c3ccc(cc3)C
0.352679	O=C(Nc1ncc(c2ncccc2)cc1)c3ccc(cc3)C
0.352679	O=C(Nc1ncc(c2ncccc2)cc1)c3ccc(cc3)C
0.349558	O=C(Nc1c(ccc(NC(=O)CC)c1)C)c2cc(c(cc2)C)C
0.349558	O=C(Nc1c(ccc(NC(=O)CC)c1)C)c2cc(c(cc2)C)C
0.349558	O=C(Nc1c(ccc(NC(=O)CC)c1)C)c2cc(c(cc2)C)C
0.349558	O=C(Nc1c(ccc(NC(=O)CC)c1)C)c2cc(c(cc2)C)C
0.349558	O=C(Nc1c(ccc(NC(=O)CC)c1)C)c2cc(c(cc2)C)C
0.349558	O=C(Nc1c(ccc(NC(=O)CC)c1)C)c2cc(c(cc2)C)C
0.349558	O=C(Nc1c(ccc(NC(=O)CC)c1)C)c2cc(c(cc2)C)C
0.349558	O=C(Nc1c(ccc(NC(=O)CC)c1)C)c2cc(c(cc2)C)C
0.349558	O=C(Nc1c(ccc(NC(=O)CC)c1)C)c2cc(c(cc2)C)C
0.349558	O=C(Nc1c(ccc(NC(=O)CC)c1)C)c2cc(c(cc2)C)C
0.349138	Brc1cc(ccc1)C(=O)Nc2c(ccc(NC(=O)CC)c2)C
0.349138	Brc1cc(ccc1)C(=O)Nc2c(ccc(NC(=O)CC)c2)C
0.349138	Brc1cc(ccc1)C(=O)Nc2c(ccc(NC(=O)CC)c2)C
0.349138	Brc1cc(ccc1)C(=O)Nc2c(ccc(NC(=O)CC)c2)C
0.349138	Brc1cc(ccc1)C(=O)Nc2c(ccc(NC(=O)CC)c2)C
0.349138	Brc1cc(ccc1)C(=O)Nc2c(ccc(NC(=O)CC)c2)C
0.349138	Brc1cc(ccc1)C(=O)Nc2c(ccc(NC(=O)CC)c2)C
0.349138	Brc1cc(ccc1)C(=O)Nc2c(ccc(NC(=O)CC)c2)C
0.349138	Brc1cc(ccc1)C(=O)Nc2c(ccc(NC(=O)CC)c2)C
0.349138	Brc1cc(ccc1)C(=O)Nc2c(ccc(NC(=O)CC)c2)C
0.34717	Brc1ccc(cc1)CC(=O)Nc2cc(ccc2)C(=O)Nc3c(ccc(c3)C(=O)N4CCSCC4)C
0.34717	Brc1ccc(cc1)CC(=O)Nc2cc(ccc2)C(=O)Nc3c(ccc(c3)C(=O)N4CCSCC4)C
0.34717	Brc1ccc(cc1)CC(=O)Nc2cc(ccc2)C(=O)Nc3c(ccc(c3)C(=O)N4CCSCC4)C
0.34717	Brc1ccc(cc1)CC(=O)Nc2cc(ccc2)C(=O)Nc3c(ccc(c3)C(=O)N4CCSCC4)C
0.34717	Brc1ccc(cc1)CC(=O)Nc2cc(ccc2)C(=O)Nc3c(ccc(c3)C(=O)N4CCSCC4)C
0.34717	Brc1ccc(cc1)CC(=O)Nc2cc(ccc2)C(=O)Nc3c(ccc(c3)C(=O)N4CCSCC4)C
0.34717	Brc1ccc(cc1)CC(=O)Nc2cc(ccc2)C(=O)Nc3c(ccc(c3)C(=O)N4CCSCC4)C
0.34717	Brc1ccc(cc1)CC(=O)Nc2cc(ccc2)C(=O)Nc3c(ccc(c3)C(=O)N4CCSCC4)C
0.34717	Brc1ccc(cc1)CC(=O)Nc2cc(ccc2)C(=O)Nc3c(ccc(c3)C(=O)N4CCSCC4)C
0.34717	Brc1ccc(cc1)CC(=O)Nc2cc(ccc2)C(=O)Nc3c(ccc(c3)C(=O)N4CCSCC4)C
0.346154	O=C(Nc1c(ccc(NC(=O)CC)c1)C)c2ccc(cc2)C3CCC3
0.346154	O=C(Nc1c(ccc(NC(=O)CC)c1)C)c2ccc(cc2)C3CCC3
0.346154	O=C(Nc1c(ccc(NC(=O)CC)c1)C)c2ccc(cc2)C3CCC3
0.342857	O=C(Nc1cc(ccc1)CN2CCN(c3ncccc3)CC2)c4cc(ncc4)C=5OC=CC5
0.342857	O=C(Nc1cc(ccc1)CN2CCN(c3ncccc3)CC2)c4cc(ncc4)C=5OC=CC5
0.342857	O=C(Nc1cc(ccc1)CN2CCN(c3ncccc3)CC2)c4cc(ncc4)C=5OC=CC5
0.342857	O=C(Nc1cc(ccc1)CN2CCN(c3ncccc3)CC2)c4cc(ncc4)C=5OC=CC5
0.342857	O=C(Nc1cc(ccc1)CN2CCN(c3ncccc3)CC2)c4cc(ncc4)C=5OC=CC5
0.340336	O=C(Nc1c(ccc(NC(=O)CC)c1)C)c2cc(NCCO)ccc2
0.340336	O=C(Nc1c(ccc(NC(=O)CC)c1)C)c2cc(NCCO)ccc2
0.340336	O=C(Nc1c(ccc(NC(=O)CC)c1)C)c2cc(NCCO)ccc2
0.340336	O=C(Nc1c(ccc(NC(=O)CC)c1)C)c2cc(NCCO)ccc2
0.340336	O=C(Nc1c(ccc(NC(=O)CC)c1)C)c2cc(NCCO)ccc2
0.340336	O=C(Nc1c(ccc(NC(=O)CC)c1)C)c2cc(NCCO)ccc2
0.340336	O=C(Nc1c(ccc(NC(=O)CC)c1)C)c2cc(NCCO)ccc2
0.340336	O=C(Nc1c(ccc(NC(=O)CC)c1)C)c2cc(NCCO)ccc2
0.340336	O=C(Nc1c(ccc(NC(=O)CC)c1)C)c2cc(NCCO)ccc2
0.340336	O=C(Nc1c(ccc(NC(=O)CC)c1)C)c2cc(NCCO)ccc2
0.338521	BrC=1OC(C(=O)Nc2ccc(cc2)CC(=O)NC3=NC(c4ccccc4)=CN3)=CC1
0.338521	BrC=1OC(C(=O)Nc2ccc(cc2)CC(=O)NC3=NC(c4ccccc4)=CN3)=CC1
0.338521	BrC=1OC(C(=O)Nc2ccc(cc2)CC(=O)NC3=NC(c4ccccc4)=CN3)=CC1
0.338521	BrC=1OC(C(=O)Nc2ccc(cc2)CC(=O)NC3=NC(c4ccccc4)=CN3)=CC1
0.338521	BrC=1OC(C(=O)Nc2ccc(cc2)CC(=O)NC3=NC(c4ccccc4)=CN3)=CC1
0.338521	BrC=1OC(C(=O)Nc2ccc(cc2)CC(=O)NC3=NC(c4ccccc4)=CN3)=CC1
0.338521	BrC=1OC(C(=O)Nc2ccc(cc2)CC(=O)NC3=NC(c4ccccc4)=CN3)=CC1
0.338521	BrC=1OC(C(=O)Nc2ccc(cc2)CC(=O)NC3=NC(c4ccccc4)=CN3)=CC1
0.338521	BrC=1OC(C(=O)Nc2ccc(cc2)CC(=O)NC3=NC(c4ccccc4)=CN3)=CC1
0.338521	BrC=1OC(C(=O)Nc2ccc(cc2)CC(=O)NC3=NC(c4ccccc4)=CN3)=CC1
0.336449	O=C(Nc1cc(NC(=O)c2ccccc2)ccc1)c3cc(c(cc3)C)C
0.336449	O=C(Nc1cc(NC(=O)c2ccccc2)ccc1)c3cc(c(cc3)C)C
0.336449	O=C(Nc1cc(NC(=O)c2ccccc2)ccc1)c3cc(c(cc3)C)C
0.336449	O=C(Nc1cc(NC(=O)c2ccccc2)ccc1)c3cc(c(cc3)C)C
0.336449	O=C(Nc1cc(NC(=O)c2ccccc2)ccc1)c3cc(c(cc3)C)C
0.336449	O=C(Nc1cc(NC(=O)c2ccccc2)ccc1)c3cc(c(cc3)C)C
0.336449	O=C(Nc1cc(NC(=O)c2ccccc2)ccc1)c3cc(c(cc3)C)C
0.336449	O=C(Nc1cc(NC(=O)c2ccccc2)ccc1)c3cc(c(cc3)C)C
0.336449	O=C(Nc1cc(NC(=O)c2ccccc2)ccc1)c3cc(c(cc3)C)C
0.336449	O=C(Nc1cc(NC(=O)c2ccccc2)ccc1)c3cc(c(cc3)C)C
0.334507	O=C(Nc1cc(ccc1)CN2CCN(c3ncccc3)CC2)c4c(N=[N+]=[N-])cc(cc4)C
0.334507	O=C(Nc1cc(ccc1)CN2CCN(c3ncccc3)CC2)c4c(N=[N+]=[N-])cc(cc4)C
0.334507	O=C(Nc1cc(ccc1)CN2CCN(c3ncccc3)CC2)c4c(N=[N+]=[N-])cc(cc4)C
0.334507	O=C(Nc1cc(ccc1)CN2CCN(c3ncccc3)CC2)c4c(N=[N+]=[N-])cc(cc4)C
0.334507	O=C(Nc1cc(ccc1)CN2CCN(c3ncccc3)CC2)c4c(N=[N+]=[N-])cc(cc4)C
0.334507	O=C(Nc1cc(ccc1)CN2CCN(c3ncccc3)CC2)c4c(N=[N+]=[N-])cc(cc4)C
0.334507	O=C(Nc1cc(ccc1)CN2CCN(c3ncccc3)CC2)c4c(N=[N+]=[N-])cc(cc4)C
0.334507	O=C(Nc1cc(ccc1)CN2CCN(c3ncccc3)CC2)c4c(N=[N+]=[N-])cc(cc4)C
0.334507	O=C(Nc1cc(ccc1)CN2CCN(c3ncccc3)CC2)c4c(N=[N+]=[N-])cc(cc4)C
0.334507	O=C(Nc1cc(ccc1)CN2CCN(c3ncccc3)CC2)c4c(N=[N+]=[N-])cc(cc4)C
0.333333	Brc1ccc(cc1)CC(=O)Nc2cc(ccc2)C(=O)Nc3ccc(cc3)C4=NNC=C4
0.333333	Brc1ccc(cc1)CC(=O)Nc2cc(ccc2)C(=O)Nc3ccc(cc3)C4=NNC=C4
0.333333	Brc1ccc(cc1)CC(=O)Nc2cc(ccc2)C(=O)Nc3ccc(cc3)C4=NNC=C4
0.333333	Brc1ccc(cc1)CC(=O)Nc2cc(ccc2)C(=O)Nc3ccc(cc3)C4=NNC=C4
0.333333	Brc1ccc(cc1)CC(=O)Nc2cc(ccc2)C(=O)Nc3ccc(cc3)C4=NNC=C4
0.333333	Brc1ccc(cc1)CC(=O)Nc2cc(ccc2)C(=O)Nc3ccc(cc3)C4=NNC=C4
0.333333	Brc1ccc(cc1)CC(=O)Nc2cc(ccc2)C(=O)Nc3ccc(cc3)C4=NNC=C4
0.333333	Brc1ccc(cc1)CC(=O)Nc2cc(ccc2)C(=O)Nc3ccc(cc3)C4=NNC=C4
0.333333	Brc1ccc(cc1)CC(=O)Nc2cc(ccc2)C(=O)Nc3ccc(cc3)C4=NNC=C4
0.333333	Brc1ccc(cc1)CC(=O)Nc2cc(ccc2)C(=O)Nc3ccc(cc3)C4=NNC=C4
0.33213	O=C(Nc1cc(ccc1)CN2CCN(c3ncccc3)CC2)c4ccc(cc4)C5=CCOCC5
0.33213	O=C(Nc1cc(ccc1)CN2CCN(c3ncccc3)CC2)c4ccc(cc4)C5=CCOCC5
0.33213	O=C(Nc1cc(ccc1)CN2CCN(c3ncccc3)CC2)c4ccc(cc4)C5=CCOCC5
0.33213	O=C(Nc1cc(ccc1)CN2CCN(c3ncccc3)CC2)c4ccc(cc4)C5=CCOCC5
0.33101	FC(F)Oc1c(cccc1)COc2cc(ccc2)C(=O)Nc3cc(c(c4cnccc4)cc3)C
0.33101	FC(F)Oc1c(cccc1)COc2cc(ccc2)C(=O)Nc3cc(c(c4cnccc4)cc3)C
0.33101	FC(F)Oc1c(cccc1)COc2cc(ccc2)C(=O)Nc3cc(c(c4cnccc4)cc3)C
0.33101	FC(F)Oc1c(cccc1)COc2cc(ccc2)C(=O)Nc3cc(c(c4cnccc4)cc3)C
0.33101	FC(F)Oc1c(cccc1)COc2cc(ccc2)C(=O)Nc3cc(c(c4cnccc4)cc3)C
0.33101	FC(F)Oc1c(cccc1)COc2cc(ccc2)C(=O)Nc3cc(c(c4cnccc4)cc3)C
0.33101	FC(F)Oc1c(cccc1)COc2cc(ccc2)C(=O)Nc3cc(c(c4cnccc4)cc3)C
0.33101	FC(F)Oc1c(cccc1)COc2cc(ccc2)C(=O)Nc3cc(c(c4cnccc4)cc3)C
0.33101	FC(F)Oc1c(cccc1)COc2cc(ccc2)C(=O)Nc3cc(c(c4cnccc4)cc3)C
0.33101	FC(F)Oc1c(cccc1)COc2cc(ccc2)C(=O)Nc3cc(c(c4cnccc4)cc3)C
0.329365	Brc1cc(ccc1)C(=O)Nc2cc(ccc2)CN3CCN(c4ncccc4)CC3
0.329365	Brc1cc(ccc1)C(=O)Nc2cc(ccc2)CN3CCN(c4ncccc4)CC3
0.329365	Brc1cc(ccc1)C(=O)Nc2cc(ccc2)CN3CCN(c4ncccc4)CC3
0.329365	Brc1cc(ccc1)C(=O)Nc2cc(ccc2)CN3CCN(c4ncccc4)CC3
0.329365	Brc1cc(ccc1)C(=O)Nc2cc(ccc2)CN3CCN(c4ncccc4)CC3
0.329365	Brc1cc(ccc1)C(=O)Nc2cc(ccc2)CN3CCN(c4ncccc4)CC3
0.329365	Brc1cc(ccc1)C(=O)Nc2cc(ccc2)CN3CCN(c4ncccc4)CC3
0.329365	Brc1cc(ccc1)C(=O)Nc2cc(ccc2)CN3CCN(c4ncccc4)CC3
0.329365	Brc1cc(ccc1)C(=O)Nc2cc(ccc2)CN3CCN(c4ncccc4)CC3
0.329365	Brc1cc(ccc1)C(=O)Nc2cc(ccc2)CN3CCN(c4ncccc4)CC3
0.327068	Brc1ccc(cc1)CC(=O)Nc2cc(ccc2)C(=O)Nc3cc(ccc3)CN4CCN(c5ncccc5)CC4
0.327068	Brc1ccc(cc1)CC(=O)Nc2cc(ccc2)C(=O)Nc3cc(ccc3)CN4CCN(c5ncccc5)CC4
0.327068	Brc1ccc(cc1)CC(=O)Nc2cc(ccc2)C(=O)Nc3cc(ccc3)CN4CCN(c5ncccc5)CC4
0.327068	Brc1ccc(cc1)CC(=O)Nc2cc(ccc2)C(=O)Nc3cc(ccc3)CN4CCN(c5ncccc5)CC4
0.327068	Brc1ccc(cc1)CC(=O)Nc2cc(ccc2)C(=O)Nc3cc(ccc3)CN4CCN(c5ncccc5)CC4
0.327068	Brc1ccc(cc1)CC(=O)Nc2cc(ccc2)C(=O)Nc3cc(ccc3)CN4CCN(c5ncccc5)CC4
0.327068	Brc1ccc(cc1)CC(=O)Nc2cc(ccc2)C(=O)Nc3cc(ccc3)CN4CCN(c5ncccc5)CC4
0.327068	Brc1ccc(cc1)CC(=O)Nc2cc(ccc2)C(=O)Nc3cc(ccc3)CN4CCN(c5ncccc5)CC4
0.327068	Brc1ccc(cc1)CC(=O)Nc2cc(ccc2)C(=O)Nc3cc(ccc3)CN4CCN(c5ncccc5)CC4
0.327068	Brc1ccc(cc1)CC(=O)Nc2cc(ccc2)C(=O)Nc3cc(ccc3)CN4CCN(c5ncccc5)CC4
0.326772	Brc1cc(ccc1)C(=O)Nc2c(ccc(c2)C=3OC=NN3)C
0.326772	Brc1cc(ccc1)C(=O)Nc2c(ccc(c2)C=3OC=NN3)C
0.326772	Brc1cc(ccc1)C(=O)Nc2c(ccc(c2)C=3OC=NN3)C
0.326772	Brc1cc(ccc1)C(=O)Nc2c(ccc(c2)C=3OC=NN3)C
0.326772	Brc1cc(ccc1)C(=O)Nc2c(ccc(c2)C=3OC=NN3)C
0.326772	Brc1cc(ccc1)C(=O)Nc2c(ccc(c2)C=3OC=NN3)C
0.326772	Brc1cc(ccc1)C(=O)Nc2c(ccc(c2)C=3OC=NN3)C
0.326772	Brc1cc(ccc1)C(=O)Nc2c(ccc(c2)C=3OC=NN3)C
0.326772	Brc1cc(ccc1)C(=O)Nc2c(ccc(c2)C=3OC=NN3)C
0.326772	Brc1cc(ccc1)C(=O)Nc2c(ccc(c2)C=3OC=NN3)C
0.326693	Fc1c(N2CCN(CC2)CC)ccc(NC(=O)c3cc(c(cc3)C)C)c1
0.326693	Fc1c(N2CCN(CC2)CC)ccc(NC(=O)c3cc(c(cc3)C)C)c1
0.326693	Fc1c(N2CCN(CC2)CC)ccc(NC(=O)c3cc(c(cc3)C)C)c1
0.326693	Fc1c(N2CCN(CC2)CC)ccc(NC(=O)c3cc(c(cc3)C)C)c1
0.326693	Fc1c(N2CCN(CC2)CC)ccc(NC(=O)c3cc(c(cc3)C)C)c1
0.326693	Fc1c(N2CCN(CC2)CC)ccc(NC(=O)c3cc(c(cc3)C)C)c1
0.326693	Fc1c(N2CCN(CC2)CC)ccc(NC(=O)c3cc(c(cc3)C)C)c1
0.326693	Fc1c(N2CCN(CC2)CC)ccc(NC(=O)c3cc(c(cc3)C)C)c1
0.326693	Fc1c(N2CCN(CC2)CC)ccc(NC(=O)c3cc(c(cc3)C)C)c1
0.326693	Fc1c(N2CCN(CC2)CC)ccc(NC(=O)c3cc(c(cc3)C)C)c1
0.326613	O=C(Nc1c(ccc(c1)C=2OC=NN2)C)c3cc(c(cc3)C)C
0.326613	O=C(Nc1c(ccc(c1)C=2OC=NN2)C)c3cc(c(cc3)C)C
0.326613	O=C(Nc1c(ccc(c1)C=2OC=NN2)C)c3cc(c(cc3)C)C
0.326613	O=C(Nc1c(ccc(c1)C=2OC=NN2)C)c3cc(c(cc3)C)C
0.326613	O=C(Nc1c(ccc(c1)C=2OC=NN2)C)c3cc(c(cc3)C)C
0.326613	O=C(Nc1c(ccc(c1)C=2OC=NN2)C)c3cc(c(cc3)C)C
0.326613	O=C(Nc1c(ccc(c1)C=2OC=NN2)C)c3cc(c(cc3)C)C
0.326613	O=C(Nc1c(ccc(c1)C=2OC=NN2)C)c3cc(c(cc3)C)C
0.326613	O=C(Nc1c(ccc(c1)C=2OC=NN2)C)c3cc(c(cc3)C)C
0.326613	O=C(Nc1c(ccc(c1)C=2OC=NN2)C)c3cc(c(cc3)C)C
0.32646	O=C(Nc1cc(O)c(cc1)C=2ON=C(N2)c3ccc(cc3)CN4CCC(CC4)C)c5cc(OC)cc(OC)c5
0.32646	O=C(Nc1cc(O)c(cc1)C=2ON=C(N2)c3ccc(cc3)CN4CCC(CC4)C)c5cc(OC)cc(OC)c5
0.32646	O=C(Nc1cc(O)c(cc1)C=2ON=C(N2)c3ccc(cc3)CN4CCC(CC4)C)c5cc(OC)cc(OC)c5
0.32646	O=C(Nc1cc(O)c(cc1)C=2ON=C(N2)c3ccc(cc3)CN4CCC(CC4)C)c5cc(OC)cc(OC)c5
0.32646	O=C(Nc1cc(O)c(cc1)C=2ON=C(N2)c3ccc(cc3)CN4CCC(CC4)C)c5cc(OC)cc(OC)c5
0.32646	O=C(Nc1cc(O)c(cc1)C=2ON=C(N2)c3ccc(cc3)CN4CCC(CC4)C)c5cc(OC)cc(OC)c5
0.32646	O=C(Nc1cc(O)c(cc1)C=2ON=C(N2)c3ccc(cc3)CN4CCC(CC4)C)c5cc(OC)cc(OC)c5
0.32646	O=C(Nc1cc(O)c(cc1)C=2ON=C(N2)c3ccc(cc3)CN4CCC(CC4)C)c5cc(OC)cc(OC)c5
0.32646	O=C(Nc1cc(O)c(cc1)C=2ON=C(N2)c3ccc(cc3)CN4CCC(CC4)C)c5cc(OC)cc(OC)c5
0.32646	O=C(Nc1cc(O)c(cc1)C=2ON=C(N2)c3ccc(cc3)CN4CCC(CC4)C)c5cc(OC)cc(OC)c5
0.325	O=C(NC1=NC(c2ccccc2)=CN1)c3cnc(cc3)C(=O)NC
0.325	O=C(NC1=NC(c2ccccc2)=CN1)c3cnc(cc3)C(=O)NC
0.325	O=C(NC1=NC(c2ccccc2)=CN1)c3cnc(cc3)C(=O)NC
0.325	O=C(NC1=NC(c2ccccc2)=CN1)c3cnc(cc3)C(=O)NC
0.325	O=C(NC1=NC(c2ccccc2)=CN1)c3cnc(cc3)C(=O)NC
0.325	O=C(NC1=NC(c2ccccc2)=CN1)c3cnc(cc3)C(=O)NC
0.325	O=C(NC1=NC(c2ccccc2)=CN1)c3cnc(cc3)C(=O)NC
0.325	O=C(NC1=NC(c2ccccc2)=CN1)c3cnc(cc3)C(=O)NC
0.325	O=C(NC1=NC(c2ccccc2)=CN1)c3cnc(cc3)C(=O)NC
0.325	O=C(NC1=NC(c2ccccc2)=CN1)c3cnc(cc3)C(=O)NC
0.324219	O=C(Nc1c(ccc(c1)C=2OC=NN2)C)c3ccc(cc3)C4CCC4
0.324219	O=C(Nc1c(ccc(c1)C=2OC=NN2)C)c3ccc(cc3)C4CCC4
0.324219	O=C(Nc1c(ccc(c1)C=2OC=NN2)C)c3ccc(cc3)C4CCC4
0.324219	O=C(Nc1c(ccc(c1)C=2OC=NN2)C)c3ccc(cc3)C4CCC4
0.324219	O=C(Nc1c(ccc(c1)C=2OC=NN2)C)c3ccc(cc3)C4CCC4
0.324219	O=C(Nc1c(ccc(c1)C=2OC=NN2)C)c3ccc(cc3)C4CCC4
0.324219	O=C(Nc1c(ccc(c1)C=2OC=NN2)C)c3ccc(cc3)C4CCC4
0.324219	O=C(Nc1c(ccc(c1)C=2OC=NN2)C)c3ccc(cc3)C4CCC4
0.324219	O=C(Nc1c(ccc(c1)C=2OC=NN2)C)c3ccc(cc3)C4CCC4
0.324219	O=C(Nc1c(ccc(c1)C=2OC=NN2)C)c3ccc(cc3)C4CCC4
0.32197	S(=O)(=O)(c1cc(NC(=O)c2ccc(N3CCN(CC3)CC)cc2)c(cc1)C)CC=C
0.32197	S(=O)(=O)(c1cc(NC(=O)c2ccc(N3CCN(CC3)CC)cc2)c(cc1)C)CC=C
0.32197	S(=O)(=O)(c1cc(NC(=O)c2ccc(N3CCN(CC3)CC)cc2)c(cc1)C)CC=C
0.32197	S(=O)(=O)(c1cc(NC(=O)c2ccc(N3CCN(CC3)CC)cc2)c(cc1)C)CC=C
0.32197	S(=O)(=O)(c1cc(NC(=O)c2ccc(N3CCN(CC3)CC)cc2)c(cc1)C)CC=C
0.32197	S(=O)(=O)(c1cc(NC(=O)c2ccc(N3CCN(CC3)CC)cc2)c(cc1)C)CC=C
0.32197	S(=O)(=O)(c1cc(NC(=O)c2ccc(N3CCN(CC3)CC)cc2)c(cc1)C)CC=C
0.32197	S(=O)(=O)(c1cc(NC(=O)c2ccc(N3CCN(CC3)CC)cc2)c(cc1)C)CC=C
0.32197	S(=O)(=O)(c1cc(NC(=O)c2ccc(N3CCN(CC3)CC)cc2)c(cc1)C)CC=C
0.32197	S(=O)(=O)(c1cc(NC(=O)c2ccc(N3CCN(CC3)CC)cc2)c(cc1)C)CC=C
0.321285	FC1(F)C(Oc2ccc(cc2)C(=O)Nc3c(ccc(NC(=O)CC)c3)C)C1
0.321285	FC1(F)C(Oc2ccc(cc2)C(=O)Nc3c(ccc(NC(=O)CC)c3)C)C1
0.321138	S1CC2(C1)CC(C(=O)Nc3c(ccc(c4cnccc4)c3)C)C2
0.321138	S1CC2(C1)CC(C(=O)Nc3c(ccc(c4cnccc4)c3)C)C2
0.321138	S1CC2(C1)CC(C(=O)Nc3c(ccc(c4cnccc4)c3)C)C2
0.321138	S1CC2(C1)CC(C(=O)Nc3c(ccc(c4cnccc4)c3)C)C2
0.321138	S1CC2(C1)CC(C(=O)Nc3c(ccc(c4cnccc4)c3)C)C2
0.321138	S1CC2(C1)CC(C(=O)Nc3c(ccc(c4cnccc4)c3)C)C2
0.321138	S1CC2(C1)CC(C(=O)Nc3c(ccc(c4cnccc4)c3)C)C2
0.321138	S1CC2(C1)CC(C(=O)Nc3c(ccc(c4cnccc4)c3)C)C2
0.321138	S1CC2(C1)CC(C(=O)Nc3c(ccc(c4cnccc4)c3)C)C2
0.321138	S1CC2(C1)CC(C(=O)Nc3c(ccc(c4cnccc4)c3)C)C2
0.321033	FC1(F)C(Oc2ccc(cc2)C(=O)Nc3cc(ccc3)CN4CCN(c5ncccc5)CC4)C1
0.321033	FC1(F)C(Oc2ccc(cc2)C(=O)Nc3cc(ccc3)CN4CCN(c5ncccc5)CC4)C1
0.321033	FC1(F)C(Oc2ccc(cc2)C(=O)Nc3cc(ccc3)CN4CCN(c5ncccc5)CC4)C1
0.321033	FC1(F)C(Oc2ccc(cc2)C(=O)Nc3cc(ccc3)CN4CCN(c5ncccc5)CC4)C1
0.321033	FC1(F)C(Oc2ccc(cc2)C(=O)Nc3cc(ccc3)CN4CCN(c5ncccc5)CC4)C1
0.321033	FC1(F)C(Oc2ccc(cc2)C(=O)Nc3cc(ccc3)CN4CCN(c5ncccc5)CC4)C1
0.321033	FC1(F)C(Oc2ccc(cc2)C(=O)Nc3cc(ccc3)CN4CCN(c5ncccc5)CC4)C1
0.321033	FC1(F)C(Oc2ccc(cc2)C(=O)Nc3cc(ccc3)CN4CCN(c5ncccc5)CC4)C1
0.321033	FC1(F)C(Oc2ccc(cc2)C(=O)Nc3cc(ccc3)CN4CCN(c5ncccc5)CC4)C1
0.321033	FC1(F)C(Oc2ccc(cc2)C(=O)Nc3cc(ccc3)CN4CCN(c5ncccc5)CC4)C1
0.320872	Clc1c(S(=O)(=O)N2CCC(Cc3ccccc3)CC2)cc(cc1)C(=O)NC=4SC=C(N4)c5cnccc5
0.320872	Clc1c(S(=O)(=O)N2CCC(Cc3ccccc3)CC2)cc(cc1)C(=O)NC=4SC=C(N4)c5cnccc5
0.320872	Clc1c(S(=O)(=O)N2CCC(Cc3ccccc3)CC2)cc(cc1)C(=O)NC=4SC=C(N4)c5cnccc5
0.320872	Clc1c(S(=O)(=O)N2CCC(Cc3ccccc3)CC2)cc(cc1)C(=O)NC=4SC=C(N4)c5cnccc5
0.320872	Clc1c(S(=O)(=O)N2CCC(Cc3ccccc3)CC2)cc(cc1)C(=O)NC=4SC=C(N4)c5cnccc5
0.320872	Clc1c(S(=O)(=O)N2CCC(Cc3ccccc3)CC2)cc(cc1)C(=O)NC=4SC=C(N4)c5cnccc5
0.320872	Clc1c(S(=O)(=O)N2CCC(Cc3ccccc3)CC2)cc(cc1)C(=O)NC=4SC=C(N4)c5cnccc5
0.320872	Clc1c(S(=O)(=O)N2CCC(Cc3ccccc3)CC2)cc(cc1)C(=O)NC=4SC=C(N4)c5cnccc5
0.320872	Clc1c(S(=O)(=O)N2CCC(Cc3ccccc3)CC2)cc(cc1)C(=O)NC=4SC=C(N4)c5cnccc5
0.320872	Clc1c(S(=O)(=O)N2CCC(Cc3ccccc3)CC2)cc(cc1)C(=O)NC=4SC=C(N4)c5cnccc5
0.320755	Fc1cc(ccc1)CC2(C(=O)Nc3c(ccc(c4cnccc4)c3)C)CC2
0.320755	Fc1cc(ccc1)CC2(C(=O)Nc3c(ccc(c4cnccc4)c3)C)CC2
0.320755	Fc1cc(ccc1)CC2(C(=O)Nc3c(ccc(c4cnccc4)c3)C)CC2
0.320755	Fc1cc(ccc1)CC2(C(=O)Nc3c(ccc(c4cnccc4)c3)C)CC2
0.320755	Fc1cc(ccc1)CC2(C(=O)Nc3c(ccc(c4cnccc4)c3)C)CC2
0.320755	Fc1cc(ccc1)CC2(C(=O)Nc3c(ccc(c4cnccc4)c3)C)CC2
0.320755	Fc1cc(ccc1)CC2(C(=O)Nc3c(ccc(c4cnccc4)c3)C)CC2
0.320755	Fc1cc(ccc1)CC2(C(=O)Nc3c(ccc(c4cnccc4)c3)C)CC2
0.320755	Fc1cc(ccc1)CC2(C(=O)Nc3c(ccc(c4cnccc4)c3)C)CC2
0.320755	Fc1cc(ccc1)CC2(C(=O)Nc3c(ccc(c4cnccc4)c3)C)CC2
0.320611	O=C(Nc1c(ccc(c1)CO)C)c2cc(Oc3ccc(cc3)C(C)C)ncc2
0.320611	O=C(Nc1c(ccc(c1)CO)C)c2cc(Oc3ccc(cc3)C(C)C)ncc2
0.320611	O=C(Nc1c(ccc(c1)CO)C)c2cc(Oc3ccc(cc3)C(C)C)ncc2
0.320611	O=C(Nc1c(ccc(c1)CO)C)c2cc(Oc3ccc(cc3)C(C)C)ncc2
0.320611	O=C(Nc1c(ccc(c1)CO)C)c2cc(Oc3ccc(cc3)C(C)C)ncc2
0.320611	O=C(Nc1c(ccc(c1)CO)C)c2cc(Oc3ccc(cc3)C(C)C)ncc2
0.320611	O=C(Nc1c(ccc(c1)CO)C)c2cc(Oc3ccc(cc3)C(C)C)ncc2
0.320611	O=C(Nc1c(ccc(c1)CO)C)c2cc(Oc3ccc(cc3)C(C)C)ncc2
0.320611	O=C(Nc1c(ccc(c1)CO)C)c2cc(Oc3ccc(cc3)C(C)C)ncc2
0.320611	O=C(Nc1c(ccc(c1)CO)C)c2cc(Oc3ccc(cc3)C(C)C)ncc2
0.320423	Fc1c(ccc(c1)C(C)C)C(=O)Nc2cc(ccc2)CN3CCN(c4ncccc4)CC3
0.320423	Fc1c(ccc(c1)C(C)C)C(=O)Nc2cc(ccc2)CN3CCN(c4ncccc4)CC3
0.320423	Fc1c(ccc(c1)C(C)C)C(=O)Nc2cc(ccc2)CN3CCN(c4ncccc4)CC3
0.320423	Fc1c(ccc(c1)C(C)C)C(=O)Nc2cc(ccc2)CN3CCN(c4ncccc4)CC3
0.320423	Fc1c(ccc(c1)C(C)C)C(=O)Nc2cc(ccc2)CN3CCN(c4ncccc4)CC3
0.320423	Fc1c(ccc(c1)C(C)C)C(=O)Nc2cc(ccc2)CN3CCN(c4ncccc4)CC3
0.320423	Fc1c(ccc(c1)C(C)C)C(=O)Nc2cc(ccc2)CN3CCN(c4ncccc4)CC3
0.320423	Fc1c(ccc(c1)C(C)C)C(=O)Nc2cc(ccc2)CN3CCN(c4ncccc4)CC3
0.320423	Fc1c(ccc(c1)C(C)C)C(=O)Nc2cc(ccc2)CN3CCN(c4ncccc4)CC3
0.320423	Fc1c(ccc(c1)C(C)C)C(=O)Nc2cc(ccc2)CN3CCN(c4ncccc4)CC3
0.319298	S1C(=NC(=C1)CC(=O)Nc2c(ccc(c3cnccc3)c2)C)c4cc(ccc4)C(F)(F)F
0.319298	S1C(=NC(=C1)CC(=O)Nc2c(ccc(c3cnccc3)c2)C)c4cc(ccc4)C(F)(F)F
0.319298	S1C(=NC(=C1)CC(=O)Nc2c(ccc(c3cnccc3)c2)C)c4cc(ccc4)C(F)(F)F
0.319298	S1C(=NC(=C1)CC(=O)Nc2c(ccc(c3cnccc3)c2)C)c4cc(ccc4)C(F)(F)F
0.319298	S1C(=NC(=C1)CC(=O)Nc2c(ccc(c3cnccc3)c2)C)c4cc(ccc4)C(F)(F)F
0.319298	S1C(=NC(=C1)CC(=O)Nc2c(ccc(c3cnccc3)c2)C)c4cc(ccc4)C(F)(F)F
0.319298	S1C(=NC(=C1)CC(=O)Nc2c(ccc(c3cnccc3)c2)C)c4cc(ccc4)C(F)(F)F
0.319298	S1C(=NC(=C1)CC(=O)Nc2c(ccc(c3cnccc3)c2)C)c4cc(ccc4)C(F)(F)F
0.319298	S1C(=NC(=C1)CC(=O)Nc2c(ccc(c3cnccc3)c2)C)c4cc(ccc4)C(F)(F)F
0.319298	S1C(=NC(=C1)CC(=O)Nc2c(ccc(c3cnccc3)c2)C)c4cc(ccc4)C(F)(F)F
0.318493	S1C(NC(=O)c2ccc(OC)cc2)=CC=C1C(=O)N3CCC(c4nc(c5cncnc5)ccn4)CC3
0.318493	S1C(NC(=O)c2ccc(OC)cc2)=CC=C1C(=O)N3CCC(c4nc(c5cncnc5)ccn4)CC3
0.318493	S1C(NC(=O)c2ccc(OC)cc2)=CC=C1C(=O)N3CCC(c4nc(c5cncnc5)ccn4)CC3
0.318493	S1C(NC(=O)c2ccc(OC)cc2)=CC=C1C(=O)N3CCC(c4nc(c5cncnc5)ccn4)CC3
0.318493	S1C(NC(=O)c2ccc(OC)cc2)=CC=C1C(=O)N3CCC(c4nc(c5cncnc5)ccn4)CC3
0.318493	S1C(NC(=O)c2ccc(OC)cc2)=CC=C1C(=O)N3CCC(c4nc(c5cncnc5)ccn4)CC3
0.318493	S1C(NC(=O)c2ccc(OC)cc2)=CC=C1C(=O)N3CCC(c4nc(c5cncnc5)ccn4)CC3
0.318493	S1C(NC(=O)c2ccc(OC)cc2)=CC=C1C(=O)N3CCC(c4nc(c5cncnc5)ccn4)CC3
0.318493	S1C(NC(=O)c2ccc(OC)cc2)=CC=C1C(=O)N3CCC(c4nc(c5cncnc5)ccn4)CC3
0.318493	S1C(NC(=O)c2ccc(OC)cc2)=CC=C1C(=O)N3CCC(c4nc(c5cncnc5)ccn4)CC3
0.317647	O=C(Nc1c(ccc(c1)C=2OC=NN2)C)c3cc(O)c(cc3)C
0.317647	O=C(Nc1c(ccc(c1)C=2OC=NN2)C)c3cc(O)c(cc3)C
0.317647	O=C(Nc1c(ccc(c1)C=2OC=NN2)C)c3cc(O)c(cc3)C
0.317647	O=C(Nc1c(ccc(c1)C=2OC=NN2)C)c3cc(O)c(cc3)C
0.317647	O=C(Nc1c(ccc(c1)C=2OC=NN2)C)c3cc(O)c(cc3)C
0.317647	O=C(Nc1c(ccc(c1)C=2OC=NN2)C)c3cc(O)c(cc3)C
0.317647	O=C(Nc1c(ccc(c1)C=2OC=NN2)C)c3cc(O)c(cc3)C
0.317647	O=C(Nc1c(ccc(c1)C=2OC=NN2)C)c3cc(O)c(cc3)C
0.317647	O=C(Nc1c(ccc(c1)C=2OC=NN2)C)c3cc(O)c(cc3)C
0.315126	O=C(Nc1cc(ccc1)COCCCCCCCC)c2cc(c(cc2)C)C
0.315126	O=C(Nc1cc(ccc1)COCCCCCCCC)c2cc(c(cc2)C)C
0.315126	O=C(Nc1cc(ccc1)COCCCCCCCC)c2cc(c(cc2)C)C
0.315126	O=C(Nc1cc(ccc1)COCCCCCCCC)c2cc(c(cc2)C)C
0.313559	O=C(Nc1ccc(cc1)C=2N=NNC2)c3cc(Nc4ccc(C#N)cc4)ccc3
0.313559	O=C(Nc1ccc(cc1)C=2N=NNC2)c3cc(Nc4ccc(C#N)cc4)ccc3
0.313559	O=C(Nc1ccc(cc1)C=2N=NNC2)c3cc(Nc4ccc(C#N)cc4)ccc3
0.313559	O=C(Nc1ccc(cc1)C=2N=NNC2)c3cc(Nc4ccc(C#N)cc4)ccc3
0.313559	O=C(Nc1ccc(cc1)C=2N=NNC2)c3cc(Nc4ccc(C#N)cc4)ccc3
0.313559	O=C(Nc1ccc(cc1)C=2N=NNC2)c3cc(Nc4ccc(C#N)cc4)ccc3
0.313559	O=C(Nc1ccc(cc1)C=2N=NNC2)c3cc(Nc4ccc(C#N)cc4)ccc3
0.313559	O=C(Nc1ccc(cc1)C=2N=NNC2)c3cc(Nc4ccc(C#N)cc4)ccc3
0.313559	O=C(Nc1ccc(cc1)C=2N=NNC2)c3cc(Nc4ccc(C#N)cc4)ccc3
0.313559	O=C(Nc1ccc(cc1)C=2N=NNC2)c3cc(Nc4ccc(C#N)cc4)ccc3
0.311538	O=C(Nc1c(ccc(c2cnccc2)c1)C)CC=3N(C=NC3)C
0.311538	O=C(Nc1c(ccc(c2cnccc2)c1)C)CC=3N(C=NC3)C
0.311538	O=C(Nc1c(ccc(c2cnccc2)c1)C)CC=3N(C=NC3)C
0.311538	O=C(Nc1c(ccc(c2cnccc2)c1)C)CC=3N(C=NC3)C
0.311538	O=C(Nc1c(ccc(c2cnccc2)c1)C)CC=3N(C=NC3)C
0.311538	O=C(Nc1c(ccc(c2cnccc2)c1)C)CC=3N(C=NC3)C
0.311538	O=C(Nc1c(ccc(c2cnccc2)c1)C)CC=3N(C=NC3)C
0.311538	O=C(Nc1c(ccc(c2cnccc2)c1)C)CC=3N(C=NC3)C
0.311538	O=C(Nc1c(ccc(c2cnccc2)c1)C)CC=3N(C=NC3)C
0.311538	O=C(Nc1c(ccc(c2cnccc2)c1)C)CC=3N(C=NC3)C
0.309859	S(c1c(cc(NC(=O)c2ncc(c3cnccc3)cc2)cc1)C(=O)OCC)c4ccccc4
0.309859	S(c1c(cc(NC(=O)c2ncc(c3cnccc3)cc2)cc1)C(=O)OCC)c4ccccc4
0.309859	S(c1c(cc(NC(=O)c2ncc(c3cnccc3)cc2)cc1)C(=O)OCC)c4ccccc4
0.309859	S(c1c(cc(NC(=O)c2ncc(c3cnccc3)cc2)cc1)C(=O)OCC)c4ccccc4
0.309859	S(c1c(cc(NC(=O)c2ncc(c3cnccc3)cc2)cc1)C(=O)OCC)c4ccccc4
0.309859	S(c1c(cc(NC(=O)c2ncc(c3cnccc3)cc2)cc1)C(=O)OCC)c4ccccc4
0.309859	S(c1c(cc(NC(=O)c2ncc(c3cnccc3)cc2)cc1)C(=O)OCC)c4ccccc4
0.309859	S(c1c(cc(NC(=O)c2ncc(c3cnccc3)cc2)cc1)C(=O)OCC)c4ccccc4
0.309859	S(c1c(cc(NC(=O)c2ncc(c3cnccc3)cc2)cc1)C(=O)OCC)c4ccccc4
0.309859	S(c1c(cc(NC(=O)c2ncc(c3cnccc3)cc2)cc1)C(=O)OCC)c4ccccc4
0.3083	Clc1c(NC(=O)c2ncc(c3cnccc3)cc2)c(Cl)cc(NC(=O)C)c1
0.3083	Clc1c(NC(=O)c2ncc(c3cnccc3)cc2)c(Cl)cc(NC(=O)C)c1
0.3083	Clc1c(NC(=O)c2ncc(c3cnccc3)cc2)c(Cl)cc(NC(=O)C)c1
0.3083	Clc1c(NC(=O)c2ncc(c3cnccc3)cc2)c(Cl)cc(NC(=O)C)c1
0.3083	Clc1c(NC(=O)c2ncc(c3cnccc3)cc2)c(Cl)cc(NC(=O)C)c1
0.3083	Clc1c(NC(=O)c2ncc(c3cnccc3)cc2)c(Cl)cc(NC(=O)C)c1
0.3083	Clc1c(NC(=O)c2ncc(c3cnccc3)cc2)c(Cl)cc(NC(=O)C)c1
0.3083	Clc1c(NC(=O)c2ncc(c3cnccc3)cc2)c(Cl)cc(NC(=O)C)c1
0.3083	Clc1c(NC(=O)c2ncc(c3cnccc3)cc2)c(Cl)cc(NC(=O)C)c1
0.3083	Clc1c(NC(=O)c2ncc(c3cnccc3)cc2)c(Cl)cc(NC(=O)C)c1
0.307692	FC(F)(F)c1c(NCCO)ccc(NC(=O)c2ccc(c3cc(ccc3)CN)cc2)c1
0.307692	FC(F)(F)c1c(NCCO)ccc(NC(=O)c2ccc(c3cc(ccc3)CN)cc2)c1
0.307692	FC(F)(F)c1c(NCCO)ccc(NC(=O)c2ccc(c3cc(ccc3)CN)cc2)c1
0.307692	FC(F)(F)c1c(NCCO)ccc(NC(=O)c2ccc(c3cc(ccc3)CN)cc2)c1
0.307692	FC(F)(F)c1c(NCCO)ccc(NC(=O)c2ccc(c3cc(ccc3)CN)cc2)c1
0.307692	FC(F)(F)c1c(NCCO)ccc(NC(=O)c2ccc(c3cc(ccc3)CN)cc2)c1
0.307692	FC(F)(F)c1c(NCCO)ccc(NC(=O)c2ccc(c3cc(ccc3)CN)cc2)c1
0.307692	FC(F)(F)c1c(NCCO)ccc(NC(=O)c2ccc(c3cc(ccc3)CN)cc2)c1
0.307692	FC(F)(F)c1c(NCCO)ccc(NC(=O)c2ccc(c3cc(ccc3)CN)cc2)c1
0.307692	FC(F)(F)c1c(NCCO)ccc(NC(=O)c2ccc(c3cc(ccc3)CN)cc2)c1
0.306513	O=C(Nc1ncc(c2ncccc2)cc1)c3ccc(N4CC(O)CC4)cc3
0.306513	O=C(Nc1ncc(c2ncccc2)cc1)c3ccc(N4CC(O)CC4)cc3
0.306513	O=C(Nc1ncc(c2ncccc2)cc1)c3ccc(N4CC(O)CC4)cc3
0.306513	O=C(Nc1ncc(c2ncccc2)cc1)c3ccc(N4CC(O)CC4)cc3
0.306513	O=C(Nc1ncc(c2ncccc2)cc1)c3ccc(N4CC(O)CC4)cc3
0.306513	O=C(Nc1ncc(c2ncccc2)cc1)c3ccc(N4CC(O)CC4)cc3
0.306513	O=C(Nc1ncc(c2ncccc2)cc1)c3ccc(N4CC(O)CC4)cc3
0.306513	O=C(Nc1ncc(c2ncccc2)cc1)c3ccc(N4CC(O)CC4)cc3
0.306513	O=C(Nc1ncc(c2ncccc2)cc1)c3ccc(N4CC(O)CC4)cc3
0.306513	O=C(Nc1ncc(c2ncccc2)cc1)c3ccc(N4CC(O)CC4)cc3
0.305882	Brc1ccc(cc1)CC(=O)Nc2cc(ccc2)C(=O)Nc3cc(OCC)c(cc3)C
0.305882	Brc1ccc(cc1)CC(=O)Nc2cc(ccc2)C(=O)Nc3cc(OCC)c(cc3)C
0.305882	Brc1ccc(cc1)CC(=O)Nc2cc(ccc2)C(=O)Nc3cc(OCC)c(cc3)C
0.305882	Brc1ccc(cc1)CC(=O)Nc2cc(ccc2)C(=O)Nc3cc(OCC)c(cc3)C
0.305882	Brc1ccc(cc1)CC(=O)Nc2cc(ccc2)C(=O)Nc3cc(OCC)c(cc3)C
0.305882	Brc1ccc(cc1)CC(=O)Nc2cc(ccc2)C(=O)Nc3cc(OCC)c(cc3)C
0.305882	Brc1ccc(cc1)CC(=O)Nc2cc(ccc2)C(=O)Nc3cc(OCC)c(cc3)C
0.305882	Brc1ccc(cc1)CC(=O)Nc2cc(ccc2)C(=O)Nc3cc(OCC)c(cc3)C
0.305882	Brc1ccc(cc1)CC(=O)Nc2cc(ccc2)C(=O)Nc3cc(OCC)c(cc3)C
0.305882	Brc1ccc(cc1)CC(=O)Nc2cc(ccc2)C(=O)Nc3cc(OCC)c(cc3)C
0.304659	S1C(NC(=O)c2ccc(OC)cc2)=CC=C1C(=O)Nc3c(ccc(c3)C=4OC=NN4)C
0.304659	S1C(NC(=O)c2ccc(OC)cc2)=CC=C1C(=O)Nc3c(ccc(c3)C=4OC=NN4)C
0.304659	S1C(NC(=O)c2ccc(OC)cc2)=CC=C1C(=O)Nc3c(ccc(c3)C=4OC=NN4)C
0.304659	S1C(NC(=O)c2ccc(OC)cc2)=CC=C1C(=O)Nc3c(ccc(c3)C=4OC=NN4)C
0.304659	S1C(NC(=O)c2ccc(OC)cc2)=CC=C1C(=O)Nc3c(ccc(c3)C=4OC=NN4)C
0.304659	S1C(NC(=O)c2ccc(OC)cc2)=CC=C1C(=O)Nc3c(ccc(c3)C=4OC=NN4)C
0.304659	S1C(NC(=O)c2ccc(OC)cc2)=CC=C1C(=O)Nc3c(ccc(c3)C=4OC=NN4)C
0.304659	S1C(NC(=O)c2ccc(OC)cc2)=CC=C1C(=O)Nc3c(ccc(c3)C=4OC=NN4)C
0.304659	S1C(NC(=O)c2ccc(OC)cc2)=CC=C1C(=O)Nc3c(ccc(c3)C=4OC=NN4)C
0.304659	S1C(NC(=O)c2ccc(OC)cc2)=CC=C1C(=O)Nc3c(ccc(c3)C=4OC=NN4)C
0.304498	S(=O)(=O)(N1CCN(CC1)C)c2cc(ccc2)C(=O)Nc3cnc(Oc4cc(c(cc4)C)C)cc3
0.304498	S(=O)(=O)(N1CCN(CC1)C)c2cc(ccc2)C(=O)Nc3cnc(Oc4cc(c(cc4)C)C)cc3
0.304498	S(=O)(=O)(N1CCN(CC1)C)c2cc(ccc2)C(=O)Nc3cnc(Oc4cc(c(cc4)C)C)cc3
0.304498	S(=O)(=O)(N1CCN(CC1)C)c2cc(ccc2)C(=O)Nc3cnc(Oc4cc(c(cc4)C)C)cc3
0.304498	S(=O)(=O)(N1CCN(CC1)C)c2cc(ccc2)C(=O)Nc3cnc(Oc4cc(c(cc4)C)C)cc3
0.304498	S(=O)(=O)(N1CCN(CC1)C)c2cc(ccc2)C(=O)Nc3cnc(Oc4cc(c(cc4)C)C)cc3
0.304498	S(=O)(=O)(N1CCN(CC1)C)c2cc(ccc2)C(=O)Nc3cnc(Oc4cc(c(cc4)C)C)cc3
0.304498	S(=O)(=O)(N1CCN(CC1)C)c2cc(ccc2)C(=O)Nc3cnc(Oc4cc(c(cc4)C)C)cc3
0.304498	S(=O)(=O)(N1CCN(CC1)C)c2cc(ccc2)C(=O)Nc3cnc(Oc4cc(c(cc4)C)C)cc3
0.304498	S(=O)(=O)(N1CCN(CC1)C)c2cc(ccc2)C(=O)Nc3cnc(Oc4cc(c(cc4)C)C)cc3
0.303371	O=C(Nc1cc(ccc1)CN2CCN(c3ncccc3)CC2)c4nnc(N)cc4
0.303371	O=C(Nc1cc(ccc1)CN2CCN(c3ncccc3)CC2)c4nnc(N)cc4
0.303371	O=C(Nc1cc(ccc1)CN2CCN(c3ncccc3)CC2)c4nnc(N)cc4
0.303136	O=C(OC(C)(C)C)NC(c1ccc(cc1)C(=O)Nc2cc(ccc2)CN3CCN(c4ncccc4)CC3)C
0.303136	O=C(OC(C)(C)C)NC(c1ccc(cc1)C(=O)Nc2cc(ccc2)CN3CCN(c4ncccc4)CC3)C
0.303136	O=C(OC(C)(C)C)NC(c1ccc(cc1)C(=O)Nc2cc(ccc2)CN3CCN(c4ncccc4)CC3)C
0.303136	O=C(OC(C)(C)C)NC(c1ccc(cc1)C(=O)Nc2cc(ccc2)CN3CCN(c4ncccc4)CC3)C
0.303136	O=C(OC(C)(C)C)NC(c1ccc(cc1)C(=O)Nc2cc(ccc2)CN3CCN(c4ncccc4)CC3)C
0.303136	O=C(OC(C)(C)C)NC(c1ccc(cc1)C(=O)Nc2cc(ccc2)CN3CCN(c4ncccc4)CC3)C
0.303136	O=C(OC(C)(C)C)NC(c1ccc(cc1)C(=O)Nc2cc(ccc2)CN3CCN(c4ncccc4)CC3)C
0.303136	O=C(OC(C)(C)C)NC(c1ccc(cc1)C(=O)Nc2cc(ccc2)CN3CCN(c4ncccc4)CC3)C
0.303136	O=C(OC(C)(C)C)NC(c1ccc(cc1)C(=O)Nc2cc(ccc2)CN3CCN(c4ncccc4)CC3)C
0.303136	O=C(OC(C)(C)C)NC(c1ccc(cc1)C(=O)Nc2cc(ccc2)CN3CCN(c4ncccc4)CC3)C
0.302583	FC1(F)C(Oc2ccc(cc2)C(=O)Nc3c(ccc(c3)C=4OC=NN4)C)C1
0.302583	FC1(F)C(Oc2ccc(cc2)C(=O)Nc3c(ccc(c3)C=4OC=NN4)C)C1
0.302583	FC1(F)C(Oc2ccc(cc2)C(=O)Nc3c(ccc(c3)C=4OC=NN4)C)C1
0.302583	FC1(F)C(Oc2ccc(cc2)C(=O)Nc3c(ccc(c3)C=4OC=NN4)C)C1
0.302583	FC1(F)C(Oc2ccc(cc2)C(=O)Nc3c(ccc(c3)C=4OC=NN4)C)C1
0.302583	FC1(F)C(Oc2ccc(cc2)C(=O)Nc3c(ccc(c3)C=4OC=NN4)C)C1
0.302583	FC1(F)C(Oc2ccc(cc2)C(=O)Nc3c(ccc(c3)C=4OC=NN4)C)C1
0.302583	FC1(F)C(Oc2ccc(cc2)C(=O)Nc3c(ccc(c3)C=4OC=NN4)C)C1
0.302583	FC1(F)C(Oc2ccc(cc2)C(=O)Nc3c(ccc(c3)C=4OC=NN4)C)C1
0.302583	FC1(F)C(Oc2ccc(cc2)C(=O)Nc3c(ccc(c3)C=4OC=NN4)C)C1
0.301887	O=C(OC(C)(C)C)NC(c1ccc(cc1)C(=O)Nc2c(ccc(NC(=O)CC)c2)C)C
0.301887	O=C(OC(C)(C)C)NC(c1ccc(cc1)C(=O)Nc2c(ccc(NC(=O)CC)c2)C)C
0.301887	O=C(OC(C)(C)C)NC(c1ccc(cc1)C(=O)Nc2c(ccc(NC(=O)CC)c2)C)C
0.301887	O=C(OC(C)(C)C)NC(c1ccc(cc1)C(=O)Nc2c(ccc(NC(=O)CC)c2)C)C
0.301887	O=C(OC(C)(C)C)NC(c1ccc(cc1)C(=O)Nc2c(ccc(NC(=O)CC)c2)C)C
0.301471	Brc1ccc(cc1)CC(=O)Nc2cc(ccc2)C(=O)Nc3cc(F)c(N4CCN(CC4)CC)cc3
0.301471	Brc1ccc(cc1)CC(=O)Nc2cc(ccc2)C(=O)Nc3cc(F)c(N4CCN(CC4)CC)cc3
0.301471	Brc1ccc(cc1)CC(=O)Nc2cc(ccc2)C(=O)Nc3cc(F)c(N4CCN(CC4)CC)cc3
0.301471	Brc1ccc(cc1)CC(=O)Nc2cc(ccc2)C(=O)Nc3cc(F)c(N4CCN(CC4)CC)cc3
0.301471	Brc1ccc(cc1)CC(=O)Nc2cc(ccc2)C(=O)Nc3cc(F)c(N4CCN(CC4)CC)cc3
0.301471	Brc1ccc(cc1)CC(=O)Nc2cc(ccc2)C(=O)Nc3cc(F)c(N4CCN(CC4)CC)cc3
0.301471	Brc1ccc(cc1)CC(=O)Nc2cc(ccc2)C(=O)Nc3cc(F)c(N4CCN(CC4)CC)cc3
0.301471	Brc1ccc(cc1)CC(=O)Nc2cc(ccc2)C(=O)Nc3cc(F)c(N4CCN(CC4)CC)cc3
0.301471	Brc1ccc(cc1)CC(=O)Nc2cc(ccc2)C(=O)Nc3cc(F)c(N4CCN(CC4)CC)cc3
0.301471	Brc1ccc(cc1)CC(=O)Nc2cc(ccc2)C(=O)Nc3cc(F)c(N4CCN(CC4)CC)cc3
0.301205	O=C(NCC1=NC(=NN1)c2cnccc2)c3ccc(c4cc(ccc4)CN)cc3
0.301205	O=C(NCC1=NC(=NN1)c2cnccc2)c3ccc(c4cc(ccc4)CN)cc3
0.301205	O=C(NCC1=NC(=NN1)c2cnccc2)c3ccc(c4cc(ccc4)CN)cc3
0.301205	O=C(NCC1=NC(=NN1)c2cnccc2)c3ccc(c4cc(ccc4)CN)cc3
0.301205	O=C(NCC1=NC(=NN1)c2cnccc2)c3ccc(c4cc(ccc4)CN)cc3
0.301205	O=C(NCC1=NC(=NN1)c2cnccc2)c3ccc(c4cc(ccc4)CN)cc3
0.301205	O=C(NCC1=NC(=NN1)c2cnccc2)c3ccc(c4cc(ccc4)CN)cc3
0.301205	O=C(NCC1=NC(=NN1)c2cnccc2)c3ccc(c4cc(ccc4)CN)cc3
0.301205	O=C(NCC1=NC(=NN1)c2cnccc2)c3ccc(c4cc(ccc4)CN)cc3
0.301205	O=C(NCC1=NC(=NN1)c2cnccc2)c3ccc(c4cc(ccc4)CN)cc3
0.301205	Ic1cc(Br)cc(NC(=O)c2cc(c3nc(nnc3)N)ccc2)c1
0.301205	Ic1cc(Br)cc(NC(=O)c2cc(c3nc(nnc3)N)ccc2)c1
0.301205	Ic1cc(Br)cc(NC(=O)c2cc(c3nc(nnc3)N)ccc2)c1
0.301205	Ic1cc(Br)cc(NC(=O)c2cc(c3nc(nnc3)N)ccc2)c1
0.301205	Ic1cc(Br)cc(NC(=O)c2cc(c3nc(nnc3)N)ccc2)c1
0.301205	Ic1cc(Br)cc(NC(=O)c2cc(c3nc(nnc3)N)ccc2)c1
0.301205	Ic1cc(Br)cc(NC(=O)c2cc(c3nc(nnc3)N)ccc2)c1
0.301205	Ic1cc(Br)cc(NC(=O)c2cc(c3nc(nnc3)N)ccc2)c1
0.300781	Fc1c(cc(NC(=O)c2cc(c(cc2)C)C)cc1)C3=NNC=N3
0.300781	Fc1c(cc(NC(=O)c2cc(c(cc2)C)C)cc1)C3=NNC=N3
0.300781	Fc1c(cc(NC(=O)c2cc(c(cc2)C)C)cc1)C3=NNC=N3
0.300781	Fc1c(cc(NC(=O)c2cc(c(cc2)C)C)cc1)C3=NNC=N3
0.300781	Fc1c(cc(NC(=O)c2cc(c(cc2)C)C)cc1)C3=NNC=N3
0.300781	Fc1c(cc(NC(=O)c2cc(c(cc2)C)C)cc1)C3=NNC=N3
0.300781	Fc1c(cc(NC(=O)c2cc(c(cc2)C)C)cc1)C3=NNC=N3
0.300781	Fc1c(cc(NC(=O)c2cc(c(cc2)C)C)cc1)C3=NNC=N3
0.300781	Fc1c(cc(NC(=O)c2cc(c(cc2)C)C)cc1)C3=NNC=N3
0.300781	Fc1c(cc(NC(=O)c2cc(c(cc2)C)C)cc1)C3=NNC=N3
0.300725	O=C(Nc1c(ccc(c1)C=2OC=NN2)C)c3ccc(cc3)C4=CCOCC4
0.300725	O=C(Nc1c(ccc(c1)C=2OC=NN2)C)c3ccc(cc3)C4=CCOCC4
0.300725	O=C(Nc1c(ccc(c1)C=2OC=NN2)C)c3ccc(cc3)C4=CCOCC4
0.300725	O=C(Nc1c(ccc(c1)C=2OC=NN2)C)c3ccc(cc3)C4=CCOCC4
0.300448	O=C(O)c1cc(Nc2nc(ccn2)C)ccc1
0.300448	O=C(O)c1cc(Nc2nc(ccn2)C)ccc1
0.300448	O=C(O)c1cc(Nc2nc(ccn2)C)ccc1
0.300448	O=C(O)c1cc(Nc2nc(ccn2)C)ccc1
0.300448	O=C(O)c1cc(Nc2nc(ccn2)C)ccc1
0.300448	O=C(O)c1cc(Nc2nc(ccn2)C)ccc1
0.300448	O=C(O)c1cc(Nc2nc(ccn2)C)ccc1
0.300448	O=C(O)c1cc(Nc2nc(ccn2)C)ccc1
0.300448	O=C(O)c1cc(Nc2nc(ccn2)C)ccc1
0.300448	O=C(O)c1cc(Nc2nc(ccn2)C)ccc1
0.299639	[O-][N+](=O)c1c(N2CCCCC2)ccc(c1)C(=O)Nc3ccc(cc3)C4=NNC=C4
0.299639	[O-][N+](=O)c1c(N2CCCCC2)ccc(c1)C(=O)Nc3ccc(cc3)C4=NNC=C4
0.299639	[O-][N+](=O)c1c(N2CCCCC2)ccc(c1)C(=O)Nc3ccc(cc3)C4=NNC=C4
0.299639	[O-][N+](=O)c1c(N2CCCCC2)ccc(c1)C(=O)Nc3ccc(cc3)C4=NNC=C4
0.299625	Clc1c(c(N)ccc1)C(=O)Nc2cc(c(c3cnccc3)cc2)C
0.299625	Clc1c(c(N)ccc1)C(=O)Nc2cc(c(c3cnccc3)cc2)C
0.299625	Clc1c(c(N)ccc1)C(=O)Nc2cc(c(c3cnccc3)cc2)C
0.299625	Clc1c(c(N)ccc1)C(=O)Nc2cc(c(c3cnccc3)cc2)C
0.299625	Clc1c(c(N)ccc1)C(=O)Nc2cc(c(c3cnccc3)cc2)C
0.299625	Clc1c(c(N)ccc1)C(=O)Nc2cc(c(c3cnccc3)cc2)C
0.299625	Clc1c(c(N)ccc1)C(=O)Nc2cc(c(c3cnccc3)cc2)C
0.299625	Clc1c(c(N)ccc1)C(=O)Nc2cc(c(c3cnccc3)cc2)C
0.299625	Clc1c(c(N)ccc1)C(=O)Nc2cc(c(c3cnccc3)cc2)C
0.299625	Clc1c(c(N)ccc1)C(=O)Nc2cc(c(c3cnccc3)cc2)C
0.299611	Brc1c(ccc(c1)CNc2ccc(cc2)C(=O)Nc3c(OC)cccc3)C
0.299611	Brc1c(ccc(c1)CNc2ccc(cc2)C(=O)Nc3c(OC)cccc3)C
0.299611	Brc1c(ccc(c1)CNc2ccc(cc2)C(=O)Nc3c(OC)cccc3)C
0.299611	Brc1c(ccc(c1)CNc2ccc(cc2)C(=O)Nc3c(OC)cccc3)C
0.299611	Brc1c(ccc(c1)CNc2ccc(cc2)C(=O)Nc3c(OC)cccc3)C
0.299611	Brc1c(ccc(c1)CNc2ccc(cc2)C(=O)Nc3c(OC)cccc3)C
0.299611	Brc1c(ccc(c1)CNc2ccc(cc2)C(=O)Nc3c(OC)cccc3)C
0.299611	Brc1c(ccc(c1)CNc2ccc(cc2)C(=O)Nc3c(OC)cccc3)C
0.299611	Brc1c(ccc(c1)CNc2ccc(cc2)C(=O)Nc3c(OC)cccc3)C
0.299611	Brc1c(ccc(c1)CNc2ccc(cc2)C(=O)Nc3c(OC)cccc3)C
0.299595	O=C(N1CCN(Cc2ncccc2)CC1)c3cc(c(cc3)C)C
0.299595	O=C(N1CCN(Cc2ncccc2)CC1)c3cc(c(cc3)C)C
0.298893	O=C(Nc1cc(OC)c(N2CCN(CC2)C)cc1)c3c(cncc3)C
0.298893	O=C(Nc1cc(OC)c(N2CCN(CC2)C)cc1)c3c(cncc3)C
0.298893	O=C(Nc1cc(OC)c(N2CCN(CC2)C)cc1)c3c(cncc3)C
0.298893	O=C(Nc1cc(OC)c(N2CCN(CC2)C)cc1)c3c(cncc3)C
0.298893	O=C(Nc1cc(OC)c(N2CCN(CC2)C)cc1)c3c(cncc3)C
0.298893	O=C(Nc1cc(OC)c(N2CCN(CC2)C)cc1)c3c(cncc3)C
0.298893	O=C(Nc1cc(OC)c(N2CCN(CC2)C)cc1)c3c(cncc3)C
0.298893	O=C(Nc1cc(OC)c(N2CCN(CC2)C)cc1)c3c(cncc3)C
0.298893	O=C(Nc1cc(OC)c(N2CCN(CC2)C)cc1)c3c(cncc3)C
0.298893	O=C(Nc1cc(OC)c(N2CCN(CC2)C)cc1)c3c(cncc3)C
0.298113	O=C(Nc1c(ccc(c1)C=2OC=NN2)C)c3nnc(N)cc3
0.298113	O=C(Nc1c(ccc(c1)C=2OC=NN2)C)c3nnc(N)cc3
0.298113	O=C(Nc1c(ccc(c1)C=2OC=NN2)C)c3nnc(N)cc3
0.298113	O=C(Nc1c(ccc(c1)C=2OC=NN2)C)c3nnc(N)cc3
0.298113	O=C(Nc1c(ccc(c1)C=2OC=NN2)C)c3nnc(N)cc3
0.298113	O=C(Nc1c(ccc(c1)C=2OC=NN2)C)c3nnc(N)cc3
0.298113	O=C(Nc1c(ccc(c1)C=2OC=NN2)C)c3nnc(N)cc3
0.298113	O=C(Nc1c(ccc(c1)C=2OC=NN2)C)c3nnc(N)cc3
0.298113	O=C(Nc1c(ccc(c1)C=2OC=NN2)C)c3nnc(N)cc3
0.298113	O=C(Nc1c(ccc(c1)C=2OC=NN2)C)c3nnc(N)cc3
0.297398	[O-][N+](=O)c1c(NC2CC2)ccc(c1)C(=O)Nc3ccc(cc3)C=4N=NNC4
0.297398	[O-][N+](=O)c1c(NC2CC2)ccc(c1)C(=O)Nc3ccc(cc3)C=4N=NNC4
0.297398	[O-][N+](=O)c1c(NC2CC2)ccc(c1)C(=O)Nc3ccc(cc3)C=4N=NNC4
0.297398	[O-][N+](=O)c1c(NC2CC2)ccc(c1)C(=O)Nc3ccc(cc3)C=4N=NNC4
0.297398	[O-][N+](=O)c1c(NC2CC2)ccc(c1)C(=O)Nc3ccc(cc3)C=4N=NNC4
0.297398	[O-][N+](=O)c1c(NC2CC2)ccc(c1)C(=O)Nc3ccc(cc3)C=4N=NNC4
0.297398	[O-][N+](=O)c1c(NC2CC2)ccc(c1)C(=O)Nc3ccc(cc3)C=4N=NNC4
0.297398	[O-][N+](=O)c1c(NC2CC2)ccc(c1)C(=O)Nc3ccc(cc3)C=4N=NNC4
0.297398	[O-][N+](=O)c1c(NC2CC2)ccc(c1)C(=O)Nc3ccc(cc3)C=4N=NNC4
0.297398	[O-][N+](=O)c1c(NC2CC2)ccc(c1)C(=O)Nc3ccc(cc3)C=4N=NNC4
0.297297	S(=O)(=O)(c1cc(NC(=O)c2ccc(cc2)COC(C)C)c(cc1)C)CC=C
0.297297	S(=O)(=O)(c1cc(NC(=O)c2ccc(cc2)COC(C)C)c(cc1)C)CC=C
0.297297	S(=O)(=O)(c1cc(NC(=O)c2ccc(cc2)COC(C)C)c(cc1)C)CC=C
0.297297	S(=O)(=O)(c1cc(NC(=O)c2ccc(cc2)COC(C)C)c(cc1)C)CC=C
0.297297	S(=O)(=O)(c1cc(NC(=O)c2ccc(cc2)COC(C)C)c(cc1)C)CC=C
0.297297	S(=O)(=O)(c1cc(NC(=O)c2ccc(cc2)COC(C)C)c(cc1)C)CC=C
0.297297	S(=O)(=O)(c1cc(NC(=O)c2ccc(cc2)COC(C)C)c(cc1)C)CC=C
0.297297	S(=O)(=O)(c1cc(NC(=O)c2ccc(cc2)COC(C)C)c(cc1)C)CC=C
0.297297	S(=O)(=O)(c1cc(NC(=O)c2ccc(cc2)COC(C)C)c(cc1)C)CC=C
0.297297	S(=O)(=O)(c1cc(NC(=O)c2ccc(cc2)COC(C)C)c(cc1)C)CC=C
0.297101	S(=O)(=O)(Nc1c(ccc(NC(=O)c2ccccc2)c1)C)c3cc(F)c(OC)cc3
0.297101	S(=O)(=O)(Nc1c(ccc(NC(=O)c2ccccc2)c1)C)c3cc(F)c(OC)cc3
0.297101	S(=O)(=O)(Nc1c(ccc(NC(=O)c2ccccc2)c1)C)c3cc(F)c(OC)cc3
0.297101	S(=O)(=O)(Nc1c(ccc(NC(=O)c2ccccc2)c1)C)c3cc(F)c(OC)cc3
0.296928	FC(F)(F)c1cc(NC(=O)c2cc(c3ncc(cn3)C(=O)N4CCC(N)CC4)c(cc2)C)ccc1
0.296928	FC(F)(F)c1cc(NC(=O)c2cc(c3ncc(cn3)C(=O)N4CCC(N)CC4)c(cc2)C)ccc1
0.296928	FC(F)(F)c1cc(NC(=O)c2cc(c3ncc(cn3)C(=O)N4CCC(N)CC4)c(cc2)C)ccc1
0.296154	FC(F)Oc1c(cc(NC(=O)c2cc(c(cc2)C)C)cc1)Cc3ccccc3
0.296154	FC(F)Oc1c(cc(NC(=O)c2cc(c(cc2)C)C)cc1)Cc3ccccc3
0.296154	FC(F)Oc1c(cc(NC(=O)c2cc(c(cc2)C)C)cc1)Cc3ccccc3
0.296154	FC(F)Oc1c(cc(NC(=O)c2cc(c(cc2)C)C)cc1)Cc3ccccc3
0.296154	FC(F)Oc1c(cc(NC(=O)c2cc(c(cc2)C)C)cc1)Cc3ccccc3
0.296154	FC(F)Oc1c(cc(NC(=O)c2cc(c(cc2)C)C)cc1)Cc3ccccc3
0.296154	FC(F)Oc1c(cc(NC(=O)c2cc(c(cc2)C)C)cc1)Cc3ccccc3
0.296154	FC(F)Oc1c(cc(NC(=O)c2cc(c(cc2)C)C)cc1)Cc3ccccc3
0.296154	FC(F)Oc1c(cc(NC(=O)c2cc(c(cc2)C)C)cc1)Cc3ccccc3
0.296154	FC(F)Oc1c(cc(NC(=O)c2cc(c(cc2)C)C)cc1)Cc3ccccc3
0.29588	O=C(Nc1cc(OC)c(N2CCN(CC2)C)cc1)c3ccc(cc3)CC(=O)N(C)C
0.29588	O=C(Nc1cc(OC)c(N2CCN(CC2)C)cc1)c3ccc(cc3)CC(=O)N(C)C
0.29588	O=C(Nc1cc(OC)c(N2CCN(CC2)C)cc1)c3ccc(cc3)CC(=O)N(C)C
0.29588	O=C(Nc1cc(OC)c(N2CCN(CC2)C)cc1)c3ccc(cc3)CC(=O)N(C)C
0.29588	O=C(Nc1cc(OC)c(N2CCN(CC2)C)cc1)c3ccc(cc3)CC(=O)N(C)C
0.29588	O=C(Nc1cc(OC)c(N2CCN(CC2)C)cc1)c3ccc(cc3)CC(=O)N(C)C
0.29588	O=C(Nc1cc(OC)c(N2CCN(CC2)C)cc1)c3ccc(cc3)CC(=O)N(C)C
0.29588	O=C(Nc1cc(OC)c(N2CCN(CC2)C)cc1)c3ccc(cc3)CC(=O)N(C)C
0.29588	O=C(Nc1cc(OC)c(N2CCN(CC2)C)cc1)c3ccc(cc3)CC(=O)N(C)C
0.29588	O=C(Nc1cc(OC)c(N2CCN(CC2)C)cc1)c3ccc(cc3)CC(=O)N(C)C
0.29588	Fc1c(OCc2ccccc2)ccc(NC(=O)c3ccc(Oc4ncc(cc4)C)cc3)c1
0.29588	Fc1c(OCc2ccccc2)ccc(NC(=O)c3ccc(Oc4ncc(cc4)C)cc3)c1
0.29588	Fc1c(OCc2ccccc2)ccc(NC(=O)c3ccc(Oc4ncc(cc4)C)cc3)c1
0.29588	Fc1c(OCc2ccccc2)ccc(NC(=O)c3ccc(Oc4ncc(cc4)C)cc3)c1
0.295833	O=C(O)c1cc(NC(=O)C=2OC=CC2)c(cc1)C
0.295833	O=C(O)c1cc(NC(=O)C=2OC=CC2)c(cc1)C
0.295833	O=C(O)c1cc(NC(=O)C=2OC=CC2)c(cc1)C
0.295833	O=C(O)c1cc(NC(=O)C=2OC=CC2)c(cc1)C
0.295833	O=C(O)c1cc(NC(=O)C=2OC=CC2)c(cc1)C
0.295833	O=C(O)c1cc(NC(=O)C=2OC=CC2)c(cc1)C
0.295833	O=C(O)c1cc(NC(=O)C=2OC=CC2)c(cc1)C
0.295833	O=C(O)c1cc(NC(=O)C=2OC=CC2)c(cc1)C
0.295833	O=C(O)c1cc(NC(=O)C=2OC=CC2)c(cc1)C
0.295833	O=C(O)c1cc(NC(=O)C=2OC=CC2)c(cc1)C
0.295203	S1C=C(c2ncc(cc2)CNC(c3cc(NC(=O)c4ccccc4)ccc3)C)C=C1
0.294118	S(=O)(=O)(c1cc(NC(=O)c2ncc(cc2)CC)c(cc1)C)CC=C
0.294118	S(=O)(=O)(c1cc(NC(=O)c2ncc(cc2)CC)c(cc1)C)CC=C
0.294118	S(=O)(=O)(c1cc(NC(=O)c2ncc(cc2)CC)c(cc1)C)CC=C
0.294118	S(=O)(=O)(c1cc(NC(=O)c2ncc(cc2)CC)c(cc1)C)CC=C
0.293919	O=C(Nc1c(ccc(c1)C=2OC=NN2)C)c3ccc(N4CC(C(=O)N)CCC4)cc3
0.293919	O=C(Nc1c(ccc(c1)C=2OC=NN2)C)c3ccc(N4CC(C(=O)N)CCC4)cc3
0.293919	O=C(Nc1c(ccc(c1)C=2OC=NN2)C)c3ccc(N4CC(C(=O)N)CCC4)cc3
0.293919	O=C(Nc1c(ccc(c1)C=2OC=NN2)C)c3ccc(N4CC(C(=O)N)CCC4)cc3
0.293919	O=C(Nc1c(ccc(c1)C=2OC=NN2)C)c3ccc(N4CC(C(=O)N)CCC4)cc3
0.293919	O=C(Nc1c(ccc(c1)C=2OC=NN2)C)c3ccc(N4CC(C(=O)N)CCC4)cc3
0.293893	Fc1c(ccc(c1)C(=O)NCCNC(=O)C(=O)Nc2ccc(cc2)CCN3CCCC3)C
0.293893	Fc1c(ccc(c1)C(=O)NCCNC(=O)C(=O)Nc2ccc(cc2)CCN3CCCC3)C
0.293893	Fc1c(ccc(c1)C(=O)NCCNC(=O)C(=O)Nc2ccc(cc2)CCN3CCCC3)C
0.293893	Fc1c(ccc(c1)C(=O)NCCNC(=O)C(=O)Nc2ccc(cc2)CCN3CCCC3)C
0.293893	Fc1c(ccc(c1)C(=O)NCCNC(=O)C(=O)Nc2ccc(cc2)CCN3CCCC3)C
0.293893	Fc1c(ccc(c1)C(=O)NCCNC(=O)C(=O)Nc2ccc(cc2)CCN3CCCC3)C
0.293893	Fc1c(ccc(c1)C(=O)NCCNC(=O)C(=O)Nc2ccc(cc2)CCN3CCCC3)C
0.29386	O=C(Nc1cc(c(OCC)cc1)C)c2ccc(cc2)C
0.29386	O=C(Nc1cc(c(OCC)cc1)C)c2ccc(cc2)C
0.29386	O=C(Nc1cc(c(OCC)cc1)C)c2ccc(cc2)C
0.29386	O=C(Nc1cc(c(OCC)cc1)C)c2ccc(cc2)C
0.29386	O=C(Nc1cc(c(OCC)cc1)C)c2ccc(cc2)C
0.29386	O=C(Nc1cc(c(OCC)cc1)C)c2ccc(cc2)C
0.29386	O=C(Nc1cc(c(OCC)cc1)C)c2ccc(cc2)C
0.29386	O=C(Nc1cc(c(OCC)cc1)C)c2ccc(cc2)C
0.29386	O=C(Nc1cc(c(OCC)cc1)C)c2ccc(cc2)C
0.29386	O=C(Nc1cc(c(OCC)cc1)C)c2ccc(cc2)C
0.293532	O=C(Nc1ccc(c2ccccc2)cc1)c3ccc(cc3)C
0.293333	Ic1c(cccc1)C(=O)Nc2c(F)ccc(NC(=O)C(=O)NCc3ccc(cc3)CN4CC(O)CC4)c2
0.293333	Ic1c(cccc1)C(=O)Nc2c(F)ccc(NC(=O)C(=O)NCc3ccc(cc3)CN4CC(O)CC4)c2
0.293333	Ic1c(cccc1)C(=O)Nc2c(F)ccc(NC(=O)C(=O)NCc3ccc(cc3)CN4CC(O)CC4)c2
0.293333	Ic1c(cccc1)C(=O)Nc2c(F)ccc(NC(=O)C(=O)NCc3ccc(cc3)CN4CC(O)CC4)c2
0.293333	Ic1c(cccc1)C(=O)Nc2c(F)ccc(NC(=O)C(=O)NCc3ccc(cc3)CN4CC(O)CC4)c2
0.293333	Ic1c(cccc1)C(=O)Nc2c(F)ccc(NC(=O)C(=O)NCc3ccc(cc3)CN4CC(O)CC4)c2
0.293333	Ic1c(cccc1)C(=O)Nc2c(F)ccc(NC(=O)C(=O)NCc3ccc(cc3)CN4CC(O)CC4)c2
0.292	Fc1c(N2CCN(CC2)CC)ccc(NC(=O)c3ccc(OC)cc3)c1
0.292	Fc1c(N2CCN(CC2)CC)ccc(NC(=O)c3ccc(OC)cc3)c1
0.292	Fc1c(N2CCN(CC2)CC)ccc(NC(=O)c3ccc(OC)cc3)c1
0.292	Fc1c(N2CCN(CC2)CC)ccc(NC(=O)c3ccc(OC)cc3)c1
0.292	Fc1c(N2CCN(CC2)CC)ccc(NC(=O)c3ccc(OC)cc3)c1
0.292	Fc1c(N2CCN(CC2)CC)ccc(NC(=O)c3ccc(OC)cc3)c1
0.292	Fc1c(N2CCN(CC2)CC)ccc(NC(=O)c3ccc(OC)cc3)c1
0.292	Fc1c(N2CCN(CC2)CC)ccc(NC(=O)c3ccc(OC)cc3)c1
0.292	Fc1c(N2CCN(CC2)CC)ccc(NC(=O)c3ccc(OC)cc3)c1
0.292	Fc1c(N2CCN(CC2)CC)ccc(NC(=O)c3ccc(OC)cc3)c1
0.290837	Brc1ccc(cc1)C2=NOC(=N2)c3cc(Nc4nc(ccn4)C)ccc3
0.290837	Brc1ccc(cc1)C2=NOC(=N2)c3cc(Nc4nc(ccn4)C)ccc3
0.290837	Brc1ccc(cc1)C2=NOC(=N2)c3cc(Nc4nc(ccn4)C)ccc3
0.290837	Brc1ccc(cc1)C2=NOC(=N2)c3cc(Nc4nc(ccn4)C)ccc3
0.290837	Brc1ccc(cc1)C2=NOC(=N2)c3cc(Nc4nc(ccn4)C)ccc3
0.290837	Brc1ccc(cc1)C2=NOC(=N2)c3cc(Nc4nc(ccn4)C)ccc3
0.290837	Brc1ccc(cc1)C2=NOC(=N2)c3cc(Nc4nc(ccn4)C)ccc3
0.290837	Brc1ccc(cc1)C2=NOC(=N2)c3cc(Nc4nc(ccn4)C)ccc3
0.290837	Brc1ccc(cc1)C2=NOC(=N2)c3cc(Nc4nc(ccn4)C)ccc3
0.290837	Brc1ccc(cc1)C2=NOC(=N2)c3cc(Nc4nc(ccn4)C)ccc3
0.290566	Clc1ccc(cc1)C2=NOC(=N2)c3cc(NC(=O)Cc4ccncc4)c(cc3)C
0.290566	Clc1ccc(cc1)C2=NOC(=N2)c3cc(NC(=O)Cc4ccncc4)c(cc3)C
0.290566	Clc1ccc(cc1)C2=NOC(=N2)c3cc(NC(=O)Cc4ccncc4)c(cc3)C
0.290566	Clc1ccc(cc1)C2=NOC(=N2)c3cc(NC(=O)Cc4ccncc4)c(cc3)C
0.290566	Clc1ccc(cc1)C2=NOC(=N2)c3cc(NC(=O)Cc4ccncc4)c(cc3)C
0.290566	Clc1ccc(cc1)C2=NOC(=N2)c3cc(NC(=O)Cc4ccncc4)c(cc3)C
0.290566	Clc1ccc(cc1)C2=NOC(=N2)c3cc(NC(=O)Cc4ccncc4)c(cc3)C
0.290566	Clc1ccc(cc1)C2=NOC(=N2)c3cc(NC(=O)Cc4ccncc4)c(cc3)C
0.290566	Clc1ccc(cc1)C2=NOC(=N2)c3cc(NC(=O)Cc4ccncc4)c(cc3)C
0.290566	Clc1ccc(cc1)C2=NOC(=N2)c3cc(NC(=O)Cc4ccncc4)c(cc3)C
0.290566	S1C(NC(=O)c2ccc(cc2)CCCC)=C(C(=O)Nc3ccc(cc3)C4=NNC=C4)C=C1
0.290566	S1C(NC(=O)c2ccc(cc2)CCCC)=C(C(=O)Nc3ccc(cc3)C4=NNC=C4)C=C1
0.290566	S1C(NC(=O)c2ccc(cc2)CCCC)=C(C(=O)Nc3ccc(cc3)C4=NNC=C4)C=C1
0.290566	S1C(NC(=O)c2ccc(cc2)CCCC)=C(C(=O)Nc3ccc(cc3)C4=NNC=C4)C=C1
0.290566	S1C(NC(=O)c2ccc(cc2)CCCC)=C(C(=O)Nc3ccc(cc3)C4=NNC=C4)C=C1
0.290566	S1C(NC(=O)c2ccc(cc2)CCCC)=C(C(=O)Nc3ccc(cc3)C4=NNC=C4)C=C1
0.290566	S1C(NC(=O)c2ccc(cc2)CCCC)=C(C(=O)Nc3ccc(cc3)C4=NNC=C4)C=C1
0.290566	S1C(NC(=O)c2ccc(cc2)CCCC)=C(C(=O)Nc3ccc(cc3)C4=NNC=C4)C=C1
0.290566	S1C(NC(=O)c2ccc(cc2)CCCC)=C(C(=O)Nc3ccc(cc3)C4=NNC=C4)C=C1
0.290566	S1C(NC(=O)c2ccc(cc2)CCCC)=C(C(=O)Nc3ccc(cc3)C4=NNC=C4)C=C1
0.289753	O=C(Nc1c(ccc(c1)C=2ON=C(N2)c3cc(OC)ncc3)C)Cc4ccncc4
0.289753	O=C(Nc1c(ccc(c1)C=2ON=C(N2)c3cc(OC)ncc3)C)Cc4ccncc4
0.289753	O=C(Nc1c(ccc(c1)C=2ON=C(N2)c3cc(OC)ncc3)C)Cc4ccncc4
0.289753	O=C(Nc1c(ccc(c1)C=2ON=C(N2)c3cc(OC)ncc3)C)Cc4ccncc4
0.289753	O=C(Nc1c(ccc(c1)C=2ON=C(N2)c3cc(OC)ncc3)C)Cc4ccncc4
0.289753	O=C(Nc1c(ccc(c1)C=2ON=C(N2)c3cc(OC)ncc3)C)Cc4ccncc4
0.289683	S1C(=NC(c2ccc(cc2)C(=O)Nc3c(NC(C)(C)C)cccc3)=C1)C
0.289683	S1C(=NC(c2ccc(cc2)C(=O)Nc3c(NC(C)(C)C)cccc3)=C1)C
0.289683	S1C(=NC(c2ccc(cc2)C(=O)Nc3c(NC(C)(C)C)cccc3)=C1)C
0.289683	S1C(=NC(c2ccc(cc2)C(=O)Nc3c(NC(C)(C)C)cccc3)=C1)C
0.289683	S1C(=NC(c2ccc(cc2)C(=O)Nc3c(NC(C)(C)C)cccc3)=C1)C
0.289683	S1C(=NC(c2ccc(cc2)C(=O)Nc3c(NC(C)(C)C)cccc3)=C1)C
0.289683	S1C(=NC(c2ccc(cc2)C(=O)Nc3c(NC(C)(C)C)cccc3)=C1)C
0.289683	S1C(=NC(c2ccc(cc2)C(=O)Nc3c(NC(C)(C)C)cccc3)=C1)C
0.289683	S1C(=NC(c2ccc(cc2)C(=O)Nc3c(NC(C)(C)C)cccc3)=C1)C
0.289683	S1C(=NC(c2ccc(cc2)C(=O)Nc3c(NC(C)(C)C)cccc3)=C1)C
0.288256	Clc1c(ccc(F)c1)C2=NOC(=N2)c3cc(Nc4nc(ccn4)C)ccc3
0.288256	Clc1c(ccc(F)c1)C2=NOC(=N2)c3cc(Nc4nc(ccn4)C)ccc3
0.288256	Clc1c(ccc(F)c1)C2=NOC(=N2)c3cc(Nc4nc(ccn4)C)ccc3
0.288256	Clc1c(ccc(F)c1)C2=NOC(=N2)c3cc(Nc4nc(ccn4)C)ccc3
0.288256	Clc1c(ccc(F)c1)C2=NOC(=N2)c3cc(Nc4nc(ccn4)C)ccc3
0.288256	Clc1c(ccc(F)c1)C2=NOC(=N2)c3cc(Nc4nc(ccn4)C)ccc3
0.288256	Clc1c(ccc(F)c1)C2=NOC(=N2)c3cc(Nc4nc(ccn4)C)ccc3
0.288256	Clc1c(ccc(F)c1)C2=NOC(=N2)c3cc(Nc4nc(ccn4)C)ccc3
0.288256	Clc1c(ccc(F)c1)C2=NOC(=N2)c3cc(Nc4nc(ccn4)C)ccc3
0.288256	Clc1c(ccc(F)c1)C2=NOC(=N2)c3cc(Nc4nc(ccn4)C)ccc3
0.28821	FCc1ccc(cc1)CNc2c(ccc(NC(=O)CC)c2)C
0.28821	FCc1ccc(cc1)CNc2c(ccc(NC(=O)CC)c2)C
0.28821	FCc1ccc(cc1)CNc2c(ccc(NC(=O)CC)c2)C
0.287671	Clc1ccc(cc1)C=2N=C(OC2)NC(=O)c3ccc(cc3)CN4c5c(cccc5)CC4
0.287611	O=C(NCc1cncc(c2cnccc2)c1)c3ccc(cc3)C
0.287611	O=C(NCc1cncc(c2cnccc2)c1)c3ccc(cc3)C
0.287611	O=C(NCc1cncc(c2cnccc2)c1)c3ccc(cc3)C
0.287449	Brc1c(ccc(c1)CC(=O)Nc2ccc(cc2)C=3N=NNC3)C
0.287449	Brc1c(ccc(c1)CC(=O)Nc2ccc(cc2)C=3N=NNC3)C
0.287449	Brc1c(ccc(c1)CC(=O)Nc2ccc(cc2)C=3N=NNC3)C
0.287449	Brc1c(ccc(c1)CC(=O)Nc2ccc(cc2)C=3N=NNC3)C
0.287449	Brc1c(ccc(c1)CC(=O)Nc2ccc(cc2)C=3N=NNC3)C
0.287449	Brc1c(ccc(c1)CC(=O)Nc2ccc(cc2)C=3N=NNC3)C
0.287449	Brc1c(ccc(c1)CC(=O)Nc2ccc(cc2)C=3N=NNC3)C
0.287449	Brc1c(ccc(c1)CC(=O)Nc2ccc(cc2)C=3N=NNC3)C
0.287449	Brc1c(ccc(c1)CC(=O)Nc2ccc(cc2)C=3N=NNC3)C
0.287449	Brc1c(ccc(c1)CC(=O)Nc2ccc(cc2)C=3N=NNC3)C
0.287273	Fc1cc(ccc1)CC2(C(=O)Nc3cc(c(c4cnccc4)cc3)C)CC2
0.287273	Fc1cc(ccc1)CC2(C(=O)Nc3cc(c(c4cnccc4)cc3)C)CC2
0.287273	Fc1cc(ccc1)CC2(C(=O)Nc3cc(c(c4cnccc4)cc3)C)CC2
0.287273	Fc1cc(ccc1)CC2(C(=O)Nc3cc(c(c4cnccc4)cc3)C)CC2
0.287273	Fc1cc(ccc1)CC2(C(=O)Nc3cc(c(c4cnccc4)cc3)C)CC2
0.287273	Fc1cc(ccc1)CC2(C(=O)Nc3cc(c(c4cnccc4)cc3)C)CC2
0.287273	Fc1cc(ccc1)CC2(C(=O)Nc3cc(c(c4cnccc4)cc3)C)CC2
0.287273	Fc1cc(ccc1)CC2(C(=O)Nc3cc(c(c4cnccc4)cc3)C)CC2
0.287273	Fc1cc(ccc1)CC2(C(=O)Nc3cc(c(c4cnccc4)cc3)C)CC2
0.287273	Fc1cc(ccc1)CC2(C(=O)Nc3cc(c(c4cnccc4)cc3)C)CC2
0.287097	S(=O)(=O)(N(c1ccc(OCC)cc1)C)c2cc(c(cc2)C)C(=O)NC3=NC(c4ccccc4)=CN3
0.287097	S(=O)(=O)(N(c1ccc(OCC)cc1)C)c2cc(c(cc2)C)C(=O)NC3=NC(c4ccccc4)=CN3
0.287097	S(=O)(=O)(N(c1ccc(OCC)cc1)C)c2cc(c(cc2)C)C(=O)NC3=NC(c4ccccc4)=CN3
0.287097	S(=O)(=O)(N(c1ccc(OCC)cc1)C)c2cc(c(cc2)C)C(=O)NC3=NC(c4ccccc4)=CN3
0.287097	S(=O)(=O)(N(c1ccc(OCC)cc1)C)c2cc(c(cc2)C)C(=O)NC3=NC(c4ccccc4)=CN3
0.287097	S(=O)(=O)(N(c1ccc(OCC)cc1)C)c2cc(c(cc2)C)C(=O)NC3=NC(c4ccccc4)=CN3
0.287097	S(=O)(=O)(N(c1ccc(OCC)cc1)C)c2cc(c(cc2)C)C(=O)NC3=NC(c4ccccc4)=CN3
0.287097	S(=O)(=O)(N(c1ccc(OCC)cc1)C)c2cc(c(cc2)C)C(=O)NC3=NC(c4ccccc4)=CN3
0.287097	S(=O)(=O)(N(c1ccc(OCC)cc1)C)c2cc(c(cc2)C)C(=O)NC3=NC(c4ccccc4)=CN3
0.287097	S(=O)(=O)(N(c1ccc(OCC)cc1)C)c2cc(c(cc2)C)C(=O)NC3=NC(c4ccccc4)=CN3
0.286713	S1C(=NC(=C1)C)Nc2cc(NC(=O)c3cc([N+]([O-])=O)c(NC4CC4)cc3)ccc2
0.286713	S1C(=NC(=C1)C)Nc2cc(NC(=O)c3cc([N+]([O-])=O)c(NC4CC4)cc3)ccc2
0.286713	S1C(=NC(=C1)C)Nc2cc(NC(=O)c3cc([N+]([O-])=O)c(NC4CC4)cc3)ccc2
0.286713	S1C(=NC(=C1)C)Nc2cc(NC(=O)c3cc([N+]([O-])=O)c(NC4CC4)cc3)ccc2
0.286713	S1C(=NC(=C1)C)Nc2cc(NC(=O)c3cc([N+]([O-])=O)c(NC4CC4)cc3)ccc2
0.286713	S1C(=NC(=C1)C)Nc2cc(NC(=O)c3cc([N+]([O-])=O)c(NC4CC4)cc3)ccc2
0.286713	S1C(=NC(=C1)C)Nc2cc(NC(=O)c3cc([N+]([O-])=O)c(NC4CC4)cc3)ccc2
0.286713	S1C(=NC(=C1)C)Nc2cc(NC(=O)c3cc([N+]([O-])=O)c(NC4CC4)cc3)ccc2
0.286713	S1C(=NC(=C1)C)Nc2cc(NC(=O)c3cc([N+]([O-])=O)c(NC4CC4)cc3)ccc2
0.286713	S1C(=NC(=C1)C)Nc2cc(NC(=O)c3cc([N+]([O-])=O)c(NC4CC4)cc3)ccc2
0.28626	Fc1c(ccc(c1)C(C)C)C(=O)Nc2c(ccc(NC(=O)CC)c2)C
0.28626	Fc1c(ccc(c1)C(C)C)C(=O)Nc2c(ccc(NC(=O)CC)c2)C
0.28626	Fc1c(ccc(c1)C(C)C)C(=O)Nc2c(ccc(NC(=O)CC)c2)C
0.28626	Fc1c(ccc(c1)C(C)C)C(=O)Nc2c(ccc(NC(=O)CC)c2)C
0.28626	Fc1c(ccc(c1)C(C)C)C(=O)Nc2c(ccc(NC(=O)CC)c2)C
0.28626	Fc1c(ccc(c1)C(C)C)C(=O)Nc2c(ccc(NC(=O)CC)c2)C
0.28626	Fc1c(ccc(c1)C(C)C)C(=O)Nc2c(ccc(NC(=O)CC)c2)C
0.28626	Fc1c(ccc(c1)C(C)C)C(=O)Nc2c(ccc(NC(=O)CC)c2)C
0.28626	Fc1c(ccc(c1)C(C)C)C(=O)Nc2c(ccc(NC(=O)CC)c2)C
0.285714	O=C(OC(C)(C)C)NC(c1ccc(cc1)C(=O)Nc2c(ccc(c2)C=3OC=NN3)C)C
0.285714	O=C(OC(C)(C)C)NC(c1ccc(cc1)C(=O)Nc2c(ccc(c2)C=3OC=NN3)C)C
0.285714	O=C(OC(C)(C)C)NC(c1ccc(cc1)C(=O)Nc2c(ccc(c2)C=3OC=NN3)C)C
0.285714	O=C(OC(C)(C)C)NC(c1ccc(cc1)C(=O)Nc2c(ccc(c2)C=3OC=NN3)C)C
0.285714	O=C(OC(C)(C)C)NC(c1ccc(cc1)C(=O)Nc2c(ccc(c2)C=3OC=NN3)C)C
0.285714	O=C(OC(C)(C)C)NC(c1ccc(cc1)C(=O)Nc2c(ccc(c2)C=3OC=NN3)C)C
0.285714	O=C(OC(C)(C)C)NC(c1ccc(cc1)C(=O)Nc2c(ccc(c2)C=3OC=NN3)C)C
0.285714	O=C(OC(C)(C)C)NC(c1ccc(cc1)C(=O)Nc2c(ccc(c2)C=3OC=NN3)C)C
0.285714	O=C(OC(C)(C)C)NC(c1ccc(cc1)C(=O)Nc2c(ccc(c2)C=3OC=NN3)C)C
0.285714	O=C(OC(C)(C)C)NC(c1ccc(cc1)C(=O)Nc2c(ccc(c2)C=3OC=NN3)C)C
0.285199	O=C(Nc1c(ccc(NC(=O)CC)c1)C)C=2N=C(NC(=O)C2)C3CC3
0.285199	O=C(Nc1c(ccc(NC(=O)CC)c1)C)C=2N=C(NC(=O)C2)C3CC3
0.285199	O=C(Nc1c(ccc(NC(=O)CC)c1)C)C=2N=C(NC(=O)C2)C3CC3
0.285199	O=C(Nc1c(ccc(NC(=O)CC)c1)C)C=2N=C(NC(=O)C2)C3CC3
0.285199	O=C(Nc1c(ccc(NC(=O)CC)c1)C)C=2N=C(NC(=O)C2)C3CC3
0.285199	O=C(Nc1c(ccc(NC(=O)CC)c1)C)C=2N=C(NC(=O)C2)C3CC3
0.285199	O=C(Nc1c(ccc(NC(=O)CC)c1)C)C=2N=C(NC(=O)C2)C3CC3
0.285199	O=C(Nc1c(ccc(NC(=O)CC)c1)C)C=2N=C(NC(=O)C2)C3CC3
0.285199	O=C(Nc1c(ccc(NC(=O)CC)c1)C)C=2N=C(NC(=O)C2)C3CC3
0.285199	O=C(Nc1c(ccc(NC(=O)CC)c1)C)C=2N=C(NC(=O)C2)C3CC3
0.285106	Fc1ccc(NC(=O)c2ccc(cc2)CNC(=O)c3cc(c4cc(ccc4)C)ccc3)cc1
0.285106	Fc1ccc(NC(=O)c2ccc(cc2)CNC(=O)c3cc(c4cc(ccc4)C)ccc3)cc1
0.285106	Fc1ccc(NC(=O)c2ccc(cc2)CNC(=O)c3cc(c4cc(ccc4)C)ccc3)cc1
0.285106	Fc1ccc(NC(=O)c2ccc(cc2)CNC(=O)c3cc(c4cc(ccc4)C)ccc3)cc1
0.285106	Fc1ccc(NC(=O)c2ccc(cc2)CNC(=O)c3cc(c4cc(ccc4)C)ccc3)cc1
0.285106	Fc1ccc(NC(=O)c2ccc(cc2)CNC(=O)c3cc(c4cc(ccc4)C)ccc3)cc1
0.285106	Fc1ccc(NC(=O)c2ccc(cc2)CNC(=O)c3cc(c4cc(ccc4)C)ccc3)cc1
0.285106	Fc1ccc(NC(=O)c2ccc(cc2)CNC(=O)c3cc(c4cc(ccc4)C)ccc3)cc1
0.285106	Fc1ccc(NC(=O)c2ccc(cc2)CNC(=O)c3cc(c4cc(ccc4)C)ccc3)cc1
0.285106	Fc1ccc(NC(=O)c2ccc(cc2)CNC(=O)c3cc(c4cc(ccc4)C)ccc3)cc1
0.284553	O=C(Nc1c(ccc(NC(=O)CC)c1)C)CCCC(=O)c2ccc(OC)cc2
0.284553	O=C(Nc1c(ccc(NC(=O)CC)c1)C)CCCC(=O)c2ccc(OC)cc2
0.284553	O=C(Nc1c(ccc(NC(=O)CC)c1)C)CCCC(=O)c2ccc(OC)cc2
0.284553	O=C(Nc1c(ccc(NC(=O)CC)c1)C)CCCC(=O)c2ccc(OC)cc2
0.284553	O=C(Nc1c(ccc(NC(=O)CC)c1)C)CCCC(=O)c2ccc(OC)cc2
0.284553	O=C(Nc1c(ccc(NC(=O)CC)c1)C)CCCC(=O)c2ccc(OC)cc2
0.284553	O=C(Nc1c(ccc(NC(=O)CC)c1)C)CCCC(=O)c2ccc(OC)cc2
0.284553	O=C(Nc1c(ccc(NC(=O)CC)c1)C)CCCC(=O)c2ccc(OC)cc2
0.284553	O=C(Nc1c(ccc(NC(=O)CC)c1)C)CCCC(=O)c2ccc(OC)cc2
0.284553	O=C(Nc1c(ccc(NC(=O)CC)c1)C)CCCC(=O)c2ccc(OC)cc2
0.284	FC(F)Oc1c(c2ccc(OC)cc2)cc(NC(=O)c3ccc(cc3)C)cc1
0.284	FC(F)Oc1c(c2ccc(OC)cc2)cc(NC(=O)c3ccc(cc3)C)cc1
0.284	FC(F)Oc1c(c2ccc(OC)cc2)cc(NC(=O)c3ccc(cc3)C)cc1
0.284	FC(F)Oc1c(c2ccc(OC)cc2)cc(NC(=O)c3ccc(cc3)C)cc1
0.284	FC(F)Oc1c(c2ccc(OC)cc2)cc(NC(=O)c3ccc(cc3)C)cc1
0.284	FC(F)Oc1c(c2ccc(OC)cc2)cc(NC(=O)c3ccc(cc3)C)cc1
0.284	FC(F)Oc1c(c2ccc(OC)cc2)cc(NC(=O)c3ccc(cc3)C)cc1
0.284	FC(F)Oc1c(c2ccc(OC)cc2)cc(NC(=O)c3ccc(cc3)C)cc1
0.284	FC(F)Oc1c(c2ccc(OC)cc2)cc(NC(=O)c3ccc(cc3)C)cc1
0.284	FC(F)Oc1c(c2ccc(OC)cc2)cc(NC(=O)c3ccc(cc3)C)cc1
0.283843	S(c1c(ccc(c1)C)C)c2ccc(NC(=O)c3ccc(cc3)C)cc2
0.283843	S(c1c(ccc(c1)C)C)c2ccc(NC(=O)c3ccc(cc3)C)cc2
0.283843	S(c1c(ccc(c1)C)C)c2ccc(NC(=O)c3ccc(cc3)C)cc2
0.283843	S(c1c(ccc(c1)C)C)c2ccc(NC(=O)c3ccc(cc3)C)cc2
0.283843	S(c1c(ccc(c1)C)C)c2ccc(NC(=O)c3ccc(cc3)C)cc2
0.283843	S(c1c(ccc(c1)C)C)c2ccc(NC(=O)c3ccc(cc3)C)cc2
0.283843	S(c1c(ccc(c1)C)C)c2ccc(NC(=O)c3ccc(cc3)C)cc2
0.283843	S(c1c(ccc(c1)C)C)c2ccc(NC(=O)c3ccc(cc3)C)cc2
0.283843	S(c1c(ccc(c1)C)C)c2ccc(NC(=O)c3ccc(cc3)C)cc2
0.283843	S(c1c(ccc(c1)C)C)c2ccc(NC(=O)c3ccc(cc3)C)cc2
0.283828	S1C(c2ccccc2)=C(C=C1C(=O)Nc3cc(ccc3)CN4CCN(c5ncccc5)CC4)CC
0.283828	S1C(c2ccccc2)=C(C=C1C(=O)Nc3cc(ccc3)CN4CCN(c5ncccc5)CC4)CC
0.283828	S1C(c2ccccc2)=C(C=C1C(=O)Nc3cc(ccc3)CN4CCN(c5ncccc5)CC4)CC
0.283828	S1C(c2ccccc2)=C(C=C1C(=O)Nc3cc(ccc3)CN4CCN(c5ncccc5)CC4)CC
0.283828	S1C(c2ccccc2)=C(C=C1C(=O)Nc3cc(ccc3)CN4CCN(c5ncccc5)CC4)CC
0.283828	S1C(c2ccccc2)=C(C=C1C(=O)Nc3cc(ccc3)CN4CCN(c5ncccc5)CC4)CC
0.283828	S1C(c2ccccc2)=C(C=C1C(=O)Nc3cc(ccc3)CN4CCN(c5ncccc5)CC4)CC
0.283828	S1C(c2ccccc2)=C(C=C1C(=O)Nc3cc(ccc3)CN4CCN(c5ncccc5)CC4)CC
0.283737	Ic1nc(ccc1OC)C(=O)Nc2c(ccc(c2)C=3OC=NN3)C
0.283737	Ic1nc(ccc1OC)C(=O)Nc2c(ccc(c2)C=3OC=NN3)C
0.283737	Ic1nc(ccc1OC)C(=O)Nc2c(ccc(c2)C=3OC=NN3)C
0.283737	Ic1nc(ccc1OC)C(=O)Nc2c(ccc(c2)C=3OC=NN3)C
0.283737	Ic1nc(ccc1OC)C(=O)Nc2c(ccc(c2)C=3OC=NN3)C
0.283737	Ic1nc(ccc1OC)C(=O)Nc2c(ccc(c2)C=3OC=NN3)C
0.283737	Ic1nc(ccc1OC)C(=O)Nc2c(ccc(c2)C=3OC=NN3)C
0.283737	Ic1nc(ccc1OC)C(=O)Nc2c(ccc(c2)C=3OC=NN3)C
0.283737	Ic1nc(ccc1OC)C(=O)Nc2c(ccc(c2)C=3OC=NN3)C
0.283737	Ic1nc(ccc1OC)C(=O)Nc2c(ccc(c2)C=3OC=NN3)C
0.283737	Clc1c(Cl)ccc(c1)C(=O)Nc2cc(O)c(cc2)C(=O)N3CCN(CC4=NNC=N4)CC3
0.283737	Clc1c(Cl)ccc(c1)C(=O)Nc2cc(O)c(cc2)C(=O)N3CCN(CC4=NNC=N4)CC3
0.283737	Clc1c(Cl)ccc(c1)C(=O)Nc2cc(O)c(cc2)C(=O)N3CCN(CC4=NNC=N4)CC3
0.283737	Clc1c(Cl)ccc(c1)C(=O)Nc2cc(O)c(cc2)C(=O)N3CCN(CC4=NNC=N4)CC3
0.283737	Clc1c(Cl)ccc(c1)C(=O)Nc2cc(O)c(cc2)C(=O)N3CCN(CC4=NNC=N4)CC3
0.283737	Clc1c(Cl)ccc(c1)C(=O)Nc2cc(O)c(cc2)C(=O)N3CCN(CC4=NNC=N4)CC3
0.283737	Clc1c(Cl)ccc(c1)C(=O)Nc2cc(O)c(cc2)C(=O)N3CCN(CC4=NNC=N4)CC3
0.283737	Clc1c(Cl)ccc(c1)C(=O)Nc2cc(O)c(cc2)C(=O)N3CCN(CC4=NNC=N4)CC3
0.283737	Clc1c(Cl)ccc(c1)C(=O)Nc2cc(O)c(cc2)C(=O)N3CCN(CC4=NNC=N4)CC3
0.283737	Clc1c(Cl)ccc(c1)C(=O)Nc2cc(O)c(cc2)C(=O)N3CCN(CC4=NNC=N4)CC3
0.283582	Brc1cnc(cc1)CN2CCN(C(=O)c3cc(NC(=O)Cc4ccc(Br)cc4)ccc3)CC2
0.283582	Brc1cnc(cc1)CN2CCN(C(=O)c3cc(NC(=O)Cc4ccc(Br)cc4)ccc3)CC2
0.283582	Brc1cnc(cc1)CN2CCN(C(=O)c3cc(NC(=O)Cc4ccc(Br)cc4)ccc3)CC2
0.283582	Brc1cnc(cc1)CN2CCN(C(=O)c3cc(NC(=O)Cc4ccc(Br)cc4)ccc3)CC2
0.283582	Brc1cnc(cc1)CN2CCN(C(=O)c3cc(NC(=O)Cc4ccc(Br)cc4)ccc3)CC2
0.283582	Brc1cnc(cc1)CN2CCN(C(=O)c3cc(NC(=O)Cc4ccc(Br)cc4)ccc3)CC2
0.283582	Brc1cnc(cc1)CN2CCN(C(=O)c3cc(NC(=O)Cc4ccc(Br)cc4)ccc3)CC2
0.283582	Brc1cnc(cc1)CN2CCN(C(=O)c3cc(NC(=O)Cc4ccc(Br)cc4)ccc3)CC2
0.283582	Brc1cnc(cc1)CN2CCN(C(=O)c3cc(NC(=O)Cc4ccc(Br)cc4)ccc3)CC2
0.283582	Brc1cnc(cc1)CN2CCN(C(=O)c3cc(NC(=O)Cc4ccc(Br)cc4)ccc3)CC2
0.282511	O=C(Nc1ccc(c2nc(ncc2)C)cc1)C=CC
0.282511	O=C(Nc1ccc(c2nc(ncc2)C)cc1)C=CC
0.282511	O=C(Nc1ccc(c2nc(ncc2)C)cc1)C=CC
0.282511	O=C(Nc1ccc(c2nc(ncc2)C)cc1)C=CC
0.282511	O=C(Nc1ccc(c2nc(ncc2)C)cc1)C=CC
0.282511	O=C(Nc1ccc(c2nc(ncc2)C)cc1)C=CC
0.282353	O=C(Nc1c(ccc(c1)C=2ON=CN2)C)Cc3ccncc3
0.282353	O=C(Nc1c(ccc(c1)C=2ON=CN2)C)Cc3ccncc3
0.282353	O=C(Nc1c(ccc(c1)C=2ON=CN2)C)Cc3ccncc3
0.281955	O=C(Nc1cc(OC)c(N2CCN(CC2)C)cc1)c3cc(NCCO)ccc3
0.281955	O=C(Nc1cc(OC)c(N2CCN(CC2)C)cc1)c3cc(NCCO)ccc3
0.281955	O=C(Nc1cc(OC)c(N2CCN(CC2)C)cc1)c3cc(NCCO)ccc3
0.281955	O=C(Nc1cc(OC)c(N2CCN(CC2)C)cc1)c3cc(NCCO)ccc3
0.281955	O=C(Nc1cc(OC)c(N2CCN(CC2)C)cc1)c3cc(NCCO)ccc3
0.281955	O=C(Nc1cc(OC)c(N2CCN(CC2)C)cc1)c3cc(NCCO)ccc3
0.281955	O=C(Nc1cc(OC)c(N2CCN(CC2)C)cc1)c3cc(NCCO)ccc3
0.281955	O=C(Nc1cc(OC)c(N2CCN(CC2)C)cc1)c3cc(NCCO)ccc3
0.281955	O=C(Nc1cc(OC)c(N2CCN(CC2)C)cc1)c3cc(NCCO)ccc3
0.281955	O=C(Nc1cc(OC)c(N2CCN(CC2)C)cc1)c3cc(NCCO)ccc3
0.281853	Fc1c(N2CCN(CC2)CC)ccc(NC(=O)c3ccc(cc3)C4CCC4)c1
0.281853	Fc1c(N2CCN(CC2)CC)ccc(NC(=O)c3ccc(cc3)C4CCC4)c1
0.281853	Fc1c(N2CCN(CC2)CC)ccc(NC(=O)c3ccc(cc3)C4CCC4)c1
0.281853	Fc1c(N2CCN(CC2)CC)ccc(NC(=O)c3ccc(cc3)C4CCC4)c1
0.281853	Fc1c(N2CCN(CC2)CC)ccc(NC(=O)c3ccc(cc3)C4CCC4)c1
0.281853	Fc1c(N2CCN(CC2)CC)ccc(NC(=O)c3ccc(cc3)C4CCC4)c1
0.281853	Fc1c(N2CCN(CC2)CC)ccc(NC(=O)c3ccc(cc3)C4CCC4)c1
0.281853	Fc1c(N2CCN(CC2)CC)ccc(NC(=O)c3ccc(cc3)C4CCC4)c1
0.281853	Fc1c(N2CCN(CC2)CC)ccc(NC(=O)c3ccc(cc3)C4CCC4)c1
0.281853	Fc1c(N2CCN(CC2)CC)ccc(NC(=O)c3ccc(cc3)C4CCC4)c1
0.281588	FC(F)Oc1c(cccc1)COc2cc(ccc2)C(=O)Nc3ccc(cc3)C4=NNC=C4
0.281588	FC(F)Oc1c(cccc1)COc2cc(ccc2)C(=O)Nc3ccc(cc3)C4=NNC=C4
0.281588	FC(F)Oc1c(cccc1)COc2cc(ccc2)C(=O)Nc3ccc(cc3)C4=NNC=C4
0.281588	FC(F)Oc1c(cccc1)COc2cc(ccc2)C(=O)Nc3ccc(cc3)C4=NNC=C4
0.281588	FC(F)Oc1c(cccc1)COc2cc(ccc2)C(=O)Nc3ccc(cc3)C4=NNC=C4
0.281588	FC(F)Oc1c(cccc1)COc2cc(ccc2)C(=O)Nc3ccc(cc3)C4=NNC=C4
0.281588	FC(F)Oc1c(cccc1)COc2cc(ccc2)C(=O)Nc3ccc(cc3)C4=NNC=C4
0.281588	FC(F)Oc1c(cccc1)COc2cc(ccc2)C(=O)Nc3ccc(cc3)C4=NNC=C4
0.281588	FC(F)Oc1c(cccc1)COc2cc(ccc2)C(=O)Nc3ccc(cc3)C4=NNC=C4
0.281588	FC(F)Oc1c(cccc1)COc2cc(ccc2)C(=O)Nc3ccc(cc3)C4=NNC=C4
0.28115	Brc1ccc(N2C(SCC(=O)Nc3c(ccc(c3)C4=NNC(=N4)C)C)=NN=C2c5cnccc5)cc1
0.28115	Brc1ccc(N2C(SCC(=O)Nc3c(ccc(c3)C4=NNC(=N4)C)C)=NN=C2c5cnccc5)cc1
0.28115	Brc1ccc(N2C(SCC(=O)Nc3c(ccc(c3)C4=NNC(=N4)C)C)=NN=C2c5cnccc5)cc1
0.28115	Brc1ccc(N2C(SCC(=O)Nc3c(ccc(c3)C4=NNC(=N4)C)C)=NN=C2c5cnccc5)cc1
0.28115	Brc1ccc(N2C(SCC(=O)Nc3c(ccc(c3)C4=NNC(=N4)C)C)=NN=C2c5cnccc5)cc1
0.28115	Brc1ccc(N2C(SCC(=O)Nc3c(ccc(c3)C4=NNC(=N4)C)C)=NN=C2c5cnccc5)cc1
0.28115	Brc1ccc(N2C(SCC(=O)Nc3c(ccc(c3)C4=NNC(=N4)C)C)=NN=C2c5cnccc5)cc1
0.28115	Brc1ccc(N2C(SCC(=O)Nc3c(ccc(c3)C4=NNC(=N4)C)C)=NN=C2c5cnccc5)cc1
0.28115	Brc1ccc(N2C(SCC(=O)Nc3c(ccc(c3)C4=NNC(=N4)C)C)=NN=C2c5cnccc5)cc1
0.28115	Brc1ccc(N2C(SCC(=O)Nc3c(ccc(c3)C4=NNC(=N4)C)C)=NN=C2c5cnccc5)cc1
0.280851	O=C(Nc1c(ccc(c1)C2=NNC(=N2)C)C)C
0.280851	O=C(Nc1c(ccc(c1)C2=NNC(=N2)C)C)C
0.280335	O=C(Nc1cc(ccc1)C(=O)C2CC2)c3ccc(c4cc(ccc4)CN)cc3
0.280335	O=C(Nc1cc(ccc1)C(=O)C2CC2)c3ccc(c4cc(ccc4)CN)cc3
0.280335	O=C(Nc1cc(ccc1)C(=O)C2CC2)c3ccc(c4cc(ccc4)CN)cc3
0.280335	O=C(Nc1cc(ccc1)C(=O)C2CC2)c3ccc(c4cc(ccc4)CN)cc3
0.280335	O=C(Nc1cc(ccc1)C(=O)C2CC2)c3ccc(c4cc(ccc4)CN)cc3
0.280335	O=C(Nc1cc(ccc1)C(=O)C2CC2)c3ccc(c4cc(ccc4)CN)cc3
0.280335	O=C(Nc1cc(ccc1)C(=O)C2CC2)c3ccc(c4cc(ccc4)CN)cc3
0.280335	O=C(Nc1cc(ccc1)C(=O)C2CC2)c3ccc(c4cc(ccc4)CN)cc3
0.280335	O=C(Nc1cc(ccc1)C(=O)C2CC2)c3ccc(c4cc(ccc4)CN)cc3
0.280335	O=C(Nc1cc(ccc1)C(=O)C2CC2)c3ccc(c4cc(ccc4)CN)cc3
0.28	O=C(Nc1cc(ccc1)CN2CCN(c3ncccc3)CC2)CCCC(=O)c4ccc(OC)cc4
0.28	O=C(Nc1cc(ccc1)CN2CCN(c3ncccc3)CC2)CCCC(=O)c4ccc(OC)cc4
0.28	O=C(Nc1cc(ccc1)CN2CCN(c3ncccc3)CC2)CCCC(=O)c4ccc(OC)cc4
0.28	O=C(Nc1cc(ccc1)CN2CCN(c3ncccc3)CC2)CCCC(=O)c4ccc(OC)cc4
0.279817	O=C(Nc1cc(ccc1)C(=O)N)c2cnccc2
0.279817	O=C(Nc1cc(ccc1)C(=O)N)c2cnccc2
0.279817	O=C(Nc1cc(ccc1)C(=O)N)c2cnccc2
0.279817	O=C(Nc1cc(ccc1)C(=O)N)c2cnccc2
0.279817	O=C(Nc1cc(ccc1)C(=O)N)c2cnccc2
0.279817	O=C(Nc1cc(ccc1)C(=O)N)c2cnccc2
0.279817	O=C(Nc1cc(ccc1)C(=O)N)c2cnccc2
0.279817	O=C(Nc1cc(ccc1)C(=O)N)c2cnccc2
0.279817	O=C(Nc1cc(ccc1)C(=O)N)c2cnccc2
0.279817	O=C(Nc1cc(ccc1)C(=O)N)c2cnccc2
0.279693	Brc1c(ccc(c1)CN2CCN(CC=3N=C(SC3)c4ccc(OC)cc4)CC2)C
0.279693	Brc1c(ccc(c1)CN2CCN(CC=3N=C(SC3)c4ccc(OC)cc4)CC2)C
0.279693	Brc1c(ccc(c1)CN2CCN(CC=3N=C(SC3)c4ccc(OC)cc4)CC2)C
0.279693	Brc1c(ccc(c1)CN2CCN(CC=3N=C(SC3)c4ccc(OC)cc4)CC2)C
0.279693	Brc1c(ccc(c1)CN2CCN(CC=3N=C(SC3)c4ccc(OC)cc4)CC2)C
0.279693	Brc1c(ccc(c1)CN2CCN(CC=3N=C(SC3)c4ccc(OC)cc4)CC2)C
0.279693	Brc1c(ccc(c1)CN2CCN(CC=3N=C(SC3)c4ccc(OC)cc4)CC2)C
0.27957	S1C(NC(=O)c2ccc(cc2)CCCC)=C(C(=O)Nc3cc(OCC)c(cc3)C)C=C1
0.27957	S1C(NC(=O)c2ccc(cc2)CCCC)=C(C(=O)Nc3cc(OCC)c(cc3)C)C=C1
0.27957	S1C(NC(=O)c2ccc(cc2)CCCC)=C(C(=O)Nc3cc(OCC)c(cc3)C)C=C1
0.27957	S1C(NC(=O)c2ccc(cc2)CCCC)=C(C(=O)Nc3cc(OCC)c(cc3)C)C=C1
0.27957	S1C(NC(=O)c2ccc(cc2)CCCC)=C(C(=O)Nc3cc(OCC)c(cc3)C)C=C1
0.27957	S1C(NC(=O)c2ccc(cc2)CCCC)=C(C(=O)Nc3cc(OCC)c(cc3)C)C=C1
0.27957	S1C(NC(=O)c2ccc(cc2)CCCC)=C(C(=O)Nc3cc(OCC)c(cc3)C)C=C1
0.27957	S1C(NC(=O)c2ccc(cc2)CCCC)=C(C(=O)Nc3cc(OCC)c(cc3)C)C=C1
0.27957	S1C(NC(=O)c2ccc(cc2)CCCC)=C(C(=O)Nc3cc(OCC)c(cc3)C)C=C1
0.27957	S1C(NC(=O)c2ccc(cc2)CCCC)=C(C(=O)Nc3cc(OCC)c(cc3)C)C=C1
0.279461	O=C(NC(C=1ON=C(N1)c2cc(ccc2)CN3CCCCC3)=Cc4cnccc4)c5ccccc5
0.279461	O=C(NC(C=1ON=C(N1)c2cc(ccc2)CN3CCCCC3)=Cc4cnccc4)c5ccccc5
0.279461	O=C(NC(C=1ON=C(N1)c2cc(ccc2)CN3CCCCC3)=Cc4cnccc4)c5ccccc5
0.279461	O=C(NC(C=1ON=C(N1)c2cc(ccc2)CN3CCCCC3)=Cc4cnccc4)c5ccccc5
0.279461	O=C(NC(C=1ON=C(N1)c2cc(ccc2)CN3CCCCC3)=Cc4cnccc4)c5ccccc5
0.279461	O=C(NC(C=1ON=C(N1)c2cc(ccc2)CN3CCCCC3)=Cc4cnccc4)c5ccccc5
0.279461	O=C(NC(C=1ON=C(N1)c2cc(ccc2)CN3CCCCC3)=Cc4cnccc4)c5ccccc5
0.279461	O=C(NC(C=1ON=C(N1)c2cc(ccc2)CN3CCCCC3)=Cc4cnccc4)c5ccccc5
0.279167	O1N=CN=C1c2cc(Nc3nc(ccn3)C)ccc2
0.279167	O1N=CN=C1c2cc(Nc3nc(ccn3)C)ccc2
0.279167	O1N=CN=C1c2cc(Nc3nc(ccn3)C)ccc2
0.279167	O1N=CN=C1c2cc(Nc3nc(ccn3)C)ccc2
0.279167	O1N=CN=C1c2cc(Nc3nc(ccn3)C)ccc2
0.279167	O1N=CN=C1c2cc(Nc3nc(ccn3)C)ccc2
0.279167	O1N=CN=C1c2cc(Nc3nc(ccn3)C)ccc2
0.279167	O1N=CN=C1c2cc(Nc3nc(ccn3)C)ccc2
0.278986	S(=O)(=O)(c1cc(NC(=O)c2ccc(cc2)C3=CCCC3)c(cc1)C)CC=C
0.278986	S(=O)(=O)(c1cc(NC(=O)c2ccc(cc2)C3=CCCC3)c(cc1)C)CC=C
0.278986	S(=O)(=O)(c1cc(NC(=O)c2ccc(cc2)C3=CCCC3)c(cc1)C)CC=C
0.278986	S(=O)(=O)(c1cc(NC(=O)c2ccc(cc2)C3=CCCC3)c(cc1)C)CC=C
0.278986	S(=O)(=O)(c1cc(NC(=O)c2ccc(cc2)C3=CCCC3)c(cc1)C)CC=C
0.278986	S(=O)(=O)(c1cc(NC(=O)c2ccc(cc2)C3=CCCC3)c(cc1)C)CC=C
0.278986	S(=O)(=O)(c1cc(NC(=O)c2ccc(cc2)C3=CCCC3)c(cc1)C)CC=C
0.278986	S(=O)(=O)(c1cc(NC(=O)c2ccc(cc2)C3=CCCC3)c(cc1)C)CC=C
0.278986	S(=O)(=O)(c1cc(NC(=O)c2ccc(cc2)C3=CCCC3)c(cc1)C)CC=C
0.278986	S(=O)(=O)(c1cc(NC(=O)c2ccc(cc2)C3=CCCC3)c(cc1)C)CC=C
0.278912	Fc1ncc(OC)cc1C(=O)Nc2cc(ccc2)CN3CCN(c4ncccc4)CC3
0.278912	Fc1ncc(OC)cc1C(=O)Nc2cc(ccc2)CN3CCN(c4ncccc4)CC3
0.278912	Fc1ncc(OC)cc1C(=O)Nc2cc(ccc2)CN3CCN(c4ncccc4)CC3
0.278912	Fc1ncc(OC)cc1C(=O)Nc2cc(ccc2)CN3CCN(c4ncccc4)CC3
0.278912	Fc1ncc(OC)cc1C(=O)Nc2cc(ccc2)CN3CCN(c4ncccc4)CC3
0.278912	Fc1ncc(OC)cc1C(=O)Nc2cc(ccc2)CN3CCN(c4ncccc4)CC3
0.278912	Fc1ncc(OC)cc1C(=O)Nc2cc(ccc2)CN3CCN(c4ncccc4)CC3
0.278912	Fc1ncc(OC)cc1C(=O)Nc2cc(ccc2)CN3CCN(c4ncccc4)CC3
0.278912	Fc1ncc(OC)cc1C(=O)Nc2cc(ccc2)CN3CCN(c4ncccc4)CC3
0.278912	Fc1ncc(OC)cc1C(=O)Nc2cc(ccc2)CN3CCN(c4ncccc4)CC3
0.278571	S(=O)(=O)(N1CCN(CC=2OC(=NN2)c3ccc(cc3)C(=O)Nc4ccccc4)CC1)c5ccc(cc5)C
0.278226	S1C(=NC(=C1)C)Nc2cc(NC(=O)c3ccc(NCC(=O)N)cc3)ccc2
0.278226	S1C(=NC(=C1)C)Nc2cc(NC(=O)c3ccc(NCC(=O)N)cc3)ccc2
0.278226	S1C(=NC(=C1)C)Nc2cc(NC(=O)c3ccc(NCC(=O)N)cc3)ccc2
0.278027	O=C(NC1CC1)c2cc(NC)c(cc2)C
0.278027	O=C(NC1CC1)c2cc(NC)c(cc2)C
0.278027	O=C(NC1CC1)c2cc(NC)c(cc2)C
0.278027	O=C(NC1CC1)c2cc(NC)c(cc2)C
0.278027	O=C(NC1CC1)c2cc(NC)c(cc2)C
0.278027	O=C(NC1CC1)c2cc(NC)c(cc2)C
0.278027	O=C(NC1CC1)c2cc(NC)c(cc2)C
0.278027	O=C(NC1CC1)c2cc(NC)c(cc2)C
0.278027	O=C(NC1CC1)c2cc(NC)c(cc2)C
0.278027	O=C(NC1CC1)c2cc(NC)c(cc2)C
0.277966	S1C(NC(=O)c2ccc(cc2)CCCC)=C(C(=O)Nc3cnc(Oc4cc(c(cc4)C)C)cc3)C=C1
0.277966	S1C(NC(=O)c2ccc(cc2)CCCC)=C(C(=O)Nc3cnc(Oc4cc(c(cc4)C)C)cc3)C=C1
0.277966	S1C(NC(=O)c2ccc(cc2)CCCC)=C(C(=O)Nc3cnc(Oc4cc(c(cc4)C)C)cc3)C=C1
0.277966	S1C(NC(=O)c2ccc(cc2)CCCC)=C(C(=O)Nc3cnc(Oc4cc(c(cc4)C)C)cc3)C=C1
0.277966	S1C(NC(=O)c2ccc(cc2)CCCC)=C(C(=O)Nc3cnc(Oc4cc(c(cc4)C)C)cc3)C=C1
0.277966	S1C(NC(=O)c2ccc(cc2)CCCC)=C(C(=O)Nc3cnc(Oc4cc(c(cc4)C)C)cc3)C=C1
0.277966	S1C(NC(=O)c2ccc(cc2)CCCC)=C(C(=O)Nc3cnc(Oc4cc(c(cc4)C)C)cc3)C=C1
0.277966	S1C(NC(=O)c2ccc(cc2)CCCC)=C(C(=O)Nc3cnc(Oc4cc(c(cc4)C)C)cc3)C=C1
0.27758	S1CCN(C(=O)CC2=NOC(=N2)c3cc(Nc4nc(ccn4)C)ccc3)CC1
0.277344	S(=O)(=O)(c1cc(ccc1)C(=O)Nc2c(cc(NC=O)cc2)C)C
0.277344	S(=O)(=O)(c1cc(ccc1)C(=O)Nc2c(cc(NC=O)cc2)C)C
0.277344	S(=O)(=O)(c1cc(ccc1)C(=O)Nc2c(cc(NC=O)cc2)C)C
0.277344	S(=O)(=O)(c1cc(ccc1)C(=O)Nc2c(cc(NC=O)cc2)C)C
0.277344	S(=O)(=O)(c1cc(ccc1)C(=O)Nc2c(cc(NC=O)cc2)C)C
0.277344	S(=O)(=O)(c1cc(ccc1)C(=O)Nc2c(cc(NC=O)cc2)C)C
0.277344	S(=O)(=O)(c1cc(ccc1)C(=O)Nc2c(cc(NC=O)cc2)C)C
0.277344	S(=O)(=O)(c1cc(ccc1)C(=O)Nc2c(cc(NC=O)cc2)C)C
0.277344	S(=O)(=O)(c1cc(ccc1)C(=O)Nc2c(cc(NC=O)cc2)C)C
0.277344	S(=O)(=O)(c1cc(ccc1)C(=O)Nc2c(cc(NC=O)cc2)C)C
0.277273	O=C(NC)c1cc(NC=O)c(cc1)C
0.277273	O=C(NC)c1cc(NC=O)c(cc1)C
0.277273	O=C(NC)c1cc(NC=O)c(cc1)C
0.277228	Ic1c(cccc1)C(=O)Nc2c(F)ccc(NC(=O)C(=O)NCc3c(cccc3)CN4CCOCC4)c2
0.277228	Ic1c(cccc1)C(=O)Nc2c(F)ccc(NC(=O)C(=O)NCc3c(cccc3)CN4CCOCC4)c2
0.277154	O=C(Nc1cc(ccc1)CN2CCN(c3ncccc3)CC2)CCCCC(=O)c4ccccc4
0.277154	O=C(Nc1cc(ccc1)CN2CCN(c3ncccc3)CC2)CCCCC(=O)c4ccccc4
0.275862	S(=O)(=O)(c1cc(NC(=O)c2cc(F)ccc2)c(cc1)C)CC=C
0.275862	S(=O)(=O)(c1cc(NC(=O)c2cc(F)ccc2)c(cc1)C)CC=C
0.275542	Ic1c(cccc1)C(=O)Nc2c(F)ccc(NC(=O)C(=O)N3CCN(C(CC3)C)Cc4ccccc4)c2
0.275542	Ic1c(cccc1)C(=O)Nc2c(F)ccc(NC(=O)C(=O)N3CCN(C(CC3)C)Cc4ccccc4)c2
0.275542	Ic1c(cccc1)C(=O)Nc2c(F)ccc(NC(=O)C(=O)N3CCN(C(CC3)C)Cc4ccccc4)c2
0.275542	Ic1c(cccc1)C(=O)Nc2c(F)ccc(NC(=O)C(=O)N3CCN(C(CC3)C)Cc4ccccc4)c2
0.275542	Ic1c(cccc1)C(=O)Nc2c(F)ccc(NC(=O)C(=O)N3CCN(C(CC3)C)Cc4ccccc4)c2
0.275542	Ic1c(cccc1)C(=O)Nc2c(F)ccc(NC(=O)C(=O)N3CCN(C(CC3)C)Cc4ccccc4)c2
0.275542	Ic1c(cccc1)C(=O)Nc2c(F)ccc(NC(=O)C(=O)N3CCN(C(CC3)C)Cc4ccccc4)c2
0.275542	Ic1c(cccc1)C(=O)Nc2c(F)ccc(NC(=O)C(=O)N3CCN(C(CC3)C)Cc4ccccc4)c2
0.275542	Ic1c(cccc1)C(=O)Nc2c(F)ccc(NC(=O)C(=O)N3CCN(C(CC3)C)Cc4ccccc4)c2
0.275542	Ic1c(cccc1)C(=O)Nc2c(F)ccc(NC(=O)C(=O)N3CCN(C(CC3)C)Cc4ccccc4)c2
0.275472	Clc1c(NC(=O)c2ccc(cc2)C3=CCCC3)cc(NC(=O)CCC)cc1
0.275472	Clc1c(NC(=O)c2ccc(cc2)C3=CCCC3)cc(NC(=O)CCC)cc1
0.275472	Clc1c(NC(=O)c2ccc(cc2)C3=CCCC3)cc(NC(=O)CCC)cc1
0.275472	Clc1c(NC(=O)c2ccc(cc2)C3=CCCC3)cc(NC(=O)CCC)cc1
0.275472	Clc1c(NC(=O)c2ccc(cc2)C3=CCCC3)cc(NC(=O)CCC)cc1
0.275472	Clc1c(NC(=O)c2ccc(cc2)C3=CCCC3)cc(NC(=O)CCC)cc1
0.275472	Clc1c(NC(=O)c2ccc(cc2)C3=CCCC3)cc(NC(=O)CCC)cc1
0.275472	Clc1c(NC(=O)c2ccc(cc2)C3=CCCC3)cc(NC(=O)CCC)cc1
0.275472	Clc1c(NC(=O)c2ccc(cc2)C3=CCCC3)cc(NC(=O)CCC)cc1
0.275472	Clc1c(NC(=O)c2ccc(cc2)C3=CCCC3)cc(NC(=O)CCC)cc1
0.275194	S1C(OC)=C(C(=O)NC2=NC(c3ccccc3)=CN2)C=C1
0.275194	S1C(OC)=C(C(=O)NC2=NC(c3ccccc3)=CN2)C=C1
0.275194	S1C(OC)=C(C(=O)NC2=NC(c3ccccc3)=CN2)C=C1
0.275194	S1C(OC)=C(C(=O)NC2=NC(c3ccccc3)=CN2)C=C1
0.275194	S1C(OC)=C(C(=O)NC2=NC(c3ccccc3)=CN2)C=C1
0.275194	S1C(OC)=C(C(=O)NC2=NC(c3ccccc3)=CN2)C=C1
0.275194	S1C(OC)=C(C(=O)NC2=NC(c3ccccc3)=CN2)C=C1
0.275194	S1C(OC)=C(C(=O)NC2=NC(c3ccccc3)=CN2)C=C1
0.275194	S1C(OC)=C(C(=O)NC2=NC(c3ccccc3)=CN2)C=C1
0.275194	S1C(OC)=C(C(=O)NC2=NC(c3ccccc3)=CN2)C=C1
0.274914	S(=O)(=O)(N1CCN(CC1)C)c2cc(ccc2)C(=O)Nc3cc(F)c(N4CCN(CC4)CC)cc3
0.274914	S(=O)(=O)(N1CCN(CC1)C)c2cc(ccc2)C(=O)Nc3cc(F)c(N4CCN(CC4)CC)cc3
0.274914	S(=O)(=O)(N1CCN(CC1)C)c2cc(ccc2)C(=O)Nc3cc(F)c(N4CCN(CC4)CC)cc3
0.274914	S(=O)(=O)(N1CCN(CC1)C)c2cc(ccc2)C(=O)Nc3cc(F)c(N4CCN(CC4)CC)cc3
0.274914	S(=O)(=O)(N1CCN(CC1)C)c2cc(ccc2)C(=O)Nc3cc(F)c(N4CCN(CC4)CC)cc3
0.274914	S(=O)(=O)(N1CCN(CC1)C)c2cc(ccc2)C(=O)Nc3cc(F)c(N4CCN(CC4)CC)cc3
0.274914	S(=O)(=O)(N1CCN(CC1)C)c2cc(ccc2)C(=O)Nc3cc(F)c(N4CCN(CC4)CC)cc3
0.274914	S(=O)(=O)(N1CCN(CC1)C)c2cc(ccc2)C(=O)Nc3cc(F)c(N4CCN(CC4)CC)cc3
0.274914	S(=O)(=O)(N1CCN(CC1)C)c2cc(ccc2)C(=O)Nc3cc(F)c(N4CCN(CC4)CC)cc3
0.274914	S(=O)(=O)(N1CCN(CC1)C)c2cc(ccc2)C(=O)Nc3cc(F)c(N4CCN(CC4)CC)cc3
0.2749	Clc1c(ccc(NC(=O)c2cc(c(cc2)C)C)c1)C(=O)NC3CC3
0.2749	Clc1c(ccc(NC(=O)c2cc(c(cc2)C)C)c1)C(=O)NC3CC3
0.2749	Clc1c(ccc(NC(=O)c2cc(c(cc2)C)C)c1)C(=O)NC3CC3
0.2749	Clc1c(ccc(NC(=O)c2cc(c(cc2)C)C)c1)C(=O)NC3CC3
0.2749	Clc1c(ccc(NC(=O)c2cc(c(cc2)C)C)c1)C(=O)NC3CC3
0.2749	Clc1c(ccc(NC(=O)c2cc(c(cc2)C)C)c1)C(=O)NC3CC3
0.2749	Clc1c(ccc(NC(=O)c2cc(c(cc2)C)C)c1)C(=O)NC3CC3
0.2749	Clc1c(ccc(NC(=O)c2cc(c(cc2)C)C)c1)C(=O)NC3CC3
0.2749	Clc1c(ccc(NC(=O)c2cc(c(cc2)C)C)c1)C(=O)NC3CC3
0.2749	Clc1c(ccc(NC(=O)c2cc(c(cc2)C)C)c1)C(=O)NC3CC3
0.27459	O=C(Nc1c(ccc(c1)C(=O)NC)C)NCCCNC2CC2
0.27459	O=C(Nc1c(ccc(c1)C(=O)NC)C)NCCCNC2CC2
0.27459	O=C(Nc1c(ccc(c1)C(=O)NC)C)NCCCNC2CC2
0.27459	O=C(Nc1c(ccc(c1)C(=O)NC)C)NCCCNC2CC2
0.27459	O=C(Nc1c(ccc(c1)C(=O)NC)C)NCCCNC2CC2
0.27459	O=C(Nc1c(ccc(c1)C(=O)NC)C)NCCCNC2CC2
0.27459	O=C(Nc1c(ccc(c1)C(=O)NC)C)NCCCNC2CC2
0.27459	O=C(Nc1c(ccc(c1)C(=O)NC)C)NCCCNC2CC2
0.27459	O=C(Nc1c(ccc(c1)C(=O)NC)C)NCCCNC2CC2
0.27459	O=C(Nc1c(ccc(c1)C(=O)NC)C)NCCCNC2CC2
0.27459	O=C(OC(C)(C)C)Nc1c(NC(=O)c2cc(c(cc2)C)C)cccc1
0.27459	O=C(OC(C)(C)C)Nc1c(NC(=O)c2cc(c(cc2)C)C)cccc1
0.27459	O=C(OC(C)(C)C)Nc1c(NC(=O)c2cc(c(cc2)C)C)cccc1
0.27459	O=C(OC(C)(C)C)Nc1c(NC(=O)c2cc(c(cc2)C)C)cccc1
0.27459	O=C(OC(C)(C)C)Nc1c(NC(=O)c2cc(c(cc2)C)C)cccc1
0.27459	O=C(OC(C)(C)C)Nc1c(NC(=O)c2cc(c(cc2)C)C)cccc1
0.27459	O=C(OC(C)(C)C)Nc1c(NC(=O)c2cc(c(cc2)C)C)cccc1
0.27459	O=C(OC(C)(C)C)Nc1c(NC(=O)c2cc(c(cc2)C)C)cccc1
0.27459	O=C(OC(C)(C)C)Nc1c(NC(=O)c2cc(c(cc2)C)C)cccc1
0.27459	O=C(OC(C)(C)C)Nc1c(NC(=O)c2cc(c(cc2)C)C)cccc1
0.274576	Fc1cc(c(cc1)C2=NOC(=N2)c3cc(Nc4nc(ccn4)C)ccc3)C(F)(F)F
0.274576	Fc1cc(c(cc1)C2=NOC(=N2)c3cc(Nc4nc(ccn4)C)ccc3)C(F)(F)F
0.274576	Fc1cc(c(cc1)C2=NOC(=N2)c3cc(Nc4nc(ccn4)C)ccc3)C(F)(F)F
0.274576	Fc1cc(c(cc1)C2=NOC(=N2)c3cc(Nc4nc(ccn4)C)ccc3)C(F)(F)F
0.274576	Fc1cc(c(cc1)C2=NOC(=N2)c3cc(Nc4nc(ccn4)C)ccc3)C(F)(F)F
0.274576	Fc1cc(c(cc1)C2=NOC(=N2)c3cc(Nc4nc(ccn4)C)ccc3)C(F)(F)F
0.274576	Fc1cc(c(cc1)C2=NOC(=N2)c3cc(Nc4nc(ccn4)C)ccc3)C(F)(F)F
0.274576	Fc1cc(c(cc1)C2=NOC(=N2)c3cc(Nc4nc(ccn4)C)ccc3)C(F)(F)F
0.274576	Fc1cc(c(cc1)C2=NOC(=N2)c3cc(Nc4nc(ccn4)C)ccc3)C(F)(F)F
0.274576	Fc1cc(c(cc1)C2=NOC(=N2)c3cc(Nc4nc(ccn4)C)ccc3)C(F)(F)F
0.274436	FC1(F)C(Oc2ccc(cc2)C(=O)Nc3cnc(Oc4cc(c(cc4)C)C)cc3)C1
0.274436	FC1(F)C(Oc2ccc(cc2)C(=O)Nc3cnc(Oc4cc(c(cc4)C)C)cc3)C1
0.274436	FC1(F)C(Oc2ccc(cc2)C(=O)Nc3cnc(Oc4cc(c(cc4)C)C)cc3)C1
0.274436	FC1(F)C(Oc2ccc(cc2)C(=O)Nc3cnc(Oc4cc(c(cc4)C)C)cc3)C1
0.274436	FC1(F)C(Oc2ccc(cc2)C(=O)Nc3cnc(Oc4cc(c(cc4)C)C)cc3)C1
0.274436	FC1(F)C(Oc2ccc(cc2)C(=O)Nc3cnc(Oc4cc(c(cc4)C)C)cc3)C1
0.274436	FC1(F)C(Oc2ccc(cc2)C(=O)Nc3cnc(Oc4cc(c(cc4)C)C)cc3)C1
0.274436	FC1(F)C(Oc2ccc(cc2)C(=O)Nc3cnc(Oc4cc(c(cc4)C)C)cc3)C1
0.274436	FC1(F)C(Oc2ccc(cc2)C(=O)Nc3cnc(Oc4cc(c(cc4)C)C)cc3)C1
0.274436	FC1(F)C(Oc2ccc(cc2)C(=O)Nc3cnc(Oc4cc(c(cc4)C)C)cc3)C1
0.274194	S1C(=NC(=C1)C)Nc2cc(NC(=O)c3cc(Nc4ccc(C#N)cc4)ccc3)ccc2
0.274194	S1C(=NC(=C1)C)Nc2cc(NC(=O)c3cc(Nc4ccc(C#N)cc4)ccc3)ccc2
0.274194	S1C(=NC(=C1)C)Nc2cc(NC(=O)c3cc(Nc4ccc(C#N)cc4)ccc3)ccc2
0.274194	S1C(=NC(=C1)C)Nc2cc(NC(=O)c3cc(Nc4ccc(C#N)cc4)ccc3)ccc2
0.274194	S1C(=NC(=C1)C)Nc2cc(NC(=O)c3cc(Nc4ccc(C#N)cc4)ccc3)ccc2
0.274194	S1C(=NC(=C1)C)Nc2cc(NC(=O)c3cc(Nc4ccc(C#N)cc4)ccc3)ccc2
0.274194	S1C(=NC(=C1)C)Nc2cc(NC(=O)c3cc(Nc4ccc(C#N)cc4)ccc3)ccc2
0.274194	S1C(=NC(=C1)C)Nc2cc(NC(=O)c3cc(Nc4ccc(C#N)cc4)ccc3)ccc2
0.274194	S1C(=NC(=C1)C)Nc2cc(NC(=O)c3cc(Nc4ccc(C#N)cc4)ccc3)ccc2
0.274194	S1C(=NC(=C1)C)Nc2cc(NC(=O)c3cc(Nc4ccc(C#N)cc4)ccc3)ccc2
0.274131	O=C(OC)c1nc(c(NC(=O)c2cc(c(cc2)C)C)cc1)C
0.274131	O=C(OC)c1nc(c(NC(=O)c2cc(c(cc2)C)C)cc1)C
0.274131	O=C(OC)c1nc(c(NC(=O)c2cc(c(cc2)C)C)cc1)C
0.274131	O=C(OC)c1nc(c(NC(=O)c2cc(c(cc2)C)C)cc1)C
0.274131	O=C(OC)c1nc(c(NC(=O)c2cc(c(cc2)C)C)cc1)C
0.274131	O=C(OC)c1nc(c(NC(=O)c2cc(c(cc2)C)C)cc1)C
0.274131	O=C(OC)c1nc(c(NC(=O)c2cc(c(cc2)C)C)cc1)C
0.274131	O=C(OC)c1nc(c(NC(=O)c2cc(c(cc2)C)C)cc1)C
0.274131	O=C(OC)c1nc(c(NC(=O)c2cc(c(cc2)C)C)cc1)C
0.274021	Clc1ccc(cc1)C=2N=C(OC2)NC(=O)c3cc([N+]([O-])=O)c(NC)cc3
0.274021	Clc1ccc(cc1)C=2N=C(OC2)NC(=O)c3cc([N+]([O-])=O)c(NC)cc3
0.274021	Clc1ccc(cc1)C=2N=C(OC2)NC(=O)c3cc([N+]([O-])=O)c(NC)cc3
0.274021	Clc1ccc(cc1)C=2N=C(OC2)NC(=O)c3cc([N+]([O-])=O)c(NC)cc3
0.274021	Clc1ccc(cc1)C=2N=C(OC2)NC(=O)c3cc([N+]([O-])=O)c(NC)cc3
0.274021	Clc1ccc(cc1)C=2N=C(OC2)NC(=O)c3cc([N+]([O-])=O)c(NC)cc3
0.274021	Clc1ccc(cc1)C=2N=C(OC2)NC(=O)c3cc([N+]([O-])=O)c(NC)cc3
0.273438	Fc1c(NC(=O)N2CCN(Cc3ccc(cc3)C(F)(F)F)CC2)cc(cc1)C
0.273063	Fc1c(N2CCN(CC2)CC)ccc(NC(=O)c3cc(OCCF)ccc3)c1
0.273063	Fc1c(N2CCN(CC2)CC)ccc(NC(=O)c3cc(OCCF)ccc3)c1
0.273063	Fc1c(N2CCN(CC2)CC)ccc(NC(=O)c3cc(OCCF)ccc3)c1
0.273063	Fc1c(N2CCN(CC2)CC)ccc(NC(=O)c3cc(OCCF)ccc3)c1
0.273063	Fc1c(N2CCN(CC2)CC)ccc(NC(=O)c3cc(OCCF)ccc3)c1
0.273063	Fc1c(N2CCN(CC2)CC)ccc(NC(=O)c3cc(OCCF)ccc3)c1
0.273063	Fc1c(N2CCN(CC2)CC)ccc(NC(=O)c3cc(OCCF)ccc3)c1
0.273063	Fc1c(N2CCN(CC2)CC)ccc(NC(=O)c3cc(OCCF)ccc3)c1
0.273063	Fc1c(N2CCN(CC2)CC)ccc(NC(=O)c3cc(OCCF)ccc3)c1
0.273063	Fc1c(N2CCN(CC2)CC)ccc(NC(=O)c3cc(OCCF)ccc3)c1
0.272	Fc1c(NC(=O)OC(C)(C)C)cc(cc1)C(=O)Nc2cc(NC(=O)c3ccccc3)ccc2
0.272	Fc1c(NC(=O)OC(C)(C)C)cc(cc1)C(=O)Nc2cc(NC(=O)c3ccccc3)ccc2
0.271478	S(=O)(=O)(C=1SC=C(C(=O)Nc2cc(ccc2)CN3CCN(c4ncccc4)CC3)C1)C
0.271127	Fc1c(ccc(c1)C(C)C)C(=O)Nc2c(ccc(c2)C=3OC=NN3)C
0.271127	Fc1c(ccc(c1)C(C)C)C(=O)Nc2c(ccc(c2)C=3OC=NN3)C
0.271127	Fc1c(ccc(c1)C(C)C)C(=O)Nc2c(ccc(c2)C=3OC=NN3)C
0.271127	Fc1c(ccc(c1)C(C)C)C(=O)Nc2c(ccc(c2)C=3OC=NN3)C
0.271127	Fc1c(ccc(c1)C(C)C)C(=O)Nc2c(ccc(c2)C=3OC=NN3)C
0.271127	Fc1c(ccc(c1)C(C)C)C(=O)Nc2c(ccc(c2)C=3OC=NN3)C
0.271028	n1cc(c2cc(N)c(cc2)C)ccc1
0.271028	n1cc(c2cc(N)c(cc2)C)ccc1
0.271028	n1cc(c2cc(N)c(cc2)C)ccc1
0.271028	n1cc(c2cc(N)c(cc2)C)ccc1
0.271028	n1cc(c2cc(N)c(cc2)C)ccc1
0.271028	n1cc(c2cc(N)c(cc2)C)ccc1
0.271028	n1cc(c2cc(N)c(cc2)C)ccc1
0.271028	n1cc(c2cc(N)c(cc2)C)ccc1
0.271028	n1cc(c2cc(N)c(cc2)C)ccc1
0.271028	n1cc(c2cc(N)c(cc2)C)ccc1
0.270903	Ic1c(cccc1)C(=O)Nc2c(F)ccc(NC(=O)C(=O)NC=3NN=C(c4ccc(OC)cc4)C3)c2
0.270903	Ic1c(cccc1)C(=O)Nc2c(F)ccc(NC(=O)C(=O)NC=3NN=C(c4ccc(OC)cc4)C3)c2
0.270903	Ic1c(cccc1)C(=O)Nc2c(F)ccc(NC(=O)C(=O)NC=3NN=C(c4ccc(OC)cc4)C3)c2
0.270903	Ic1c(cccc1)C(=O)Nc2c(F)ccc(NC(=O)C(=O)NC=3NN=C(c4ccc(OC)cc4)C3)c2
0.270903	Ic1c(cccc1)C(=O)Nc2c(F)ccc(NC(=O)C(=O)NC=3NN=C(c4ccc(OC)cc4)C3)c2
0.270903	Ic1c(cccc1)C(=O)Nc2c(F)ccc(NC(=O)C(=O)NC=3NN=C(c4ccc(OC)cc4)C3)c2
0.270903	O=C(Nc1cc(ccc1)CN2CCN(c3ncccc3)CC2)C=4N=C(NC(=O)C4)C5CC5
0.270903	O=C(Nc1cc(ccc1)CN2CCN(c3ncccc3)CC2)C=4N=C(NC(=O)C4)C5CC5
0.270903	O=C(Nc1cc(ccc1)CN2CCN(c3ncccc3)CC2)C=4N=C(NC(=O)C4)C5CC5
0.270903	O=C(Nc1cc(ccc1)CN2CCN(c3ncccc3)CC2)C=4N=C(NC(=O)C4)C5CC5
0.270903	O=C(Nc1cc(ccc1)CN2CCN(c3ncccc3)CC2)C=4N=C(NC(=O)C4)C5CC5
0.270903	O=C(Nc1cc(ccc1)CN2CCN(c3ncccc3)CC2)C=4N=C(NC(=O)C4)C5CC5
0.270903	O=C(Nc1cc(ccc1)CN2CCN(c3ncccc3)CC2)C=4N=C(NC(=O)C4)C5CC5
0.270903	O=C(Nc1cc(ccc1)CN2CCN(c3ncccc3)CC2)C=4N=C(NC(=O)C4)C5CC5
0.270903	O=C(Nc1cc(ccc1)CN2CCN(c3ncccc3)CC2)C=4N=C(NC(=O)C4)C5CC5
0.270903	O=C(Nc1cc(ccc1)CN2CCN(c3ncccc3)CC2)C=4N=C(NC(=O)C4)C5CC5
0.270833	O=C(Nc1c(ccc(c1)C=2OC=NN2)C)C=3N(N=CC3)C(C)C
0.270463	S1C(=NC(c2cnccc2)=C1)NC(=O)Cc3c(F)cc(C#N)cc3
0.270463	S1C(=NC(c2cnccc2)=C1)NC(=O)Cc3c(F)cc(C#N)cc3
0.270463	S1C(=NC(c2cnccc2)=C1)NC(=O)Cc3c(F)cc(C#N)cc3
0.270463	S1C(=NC(c2cnccc2)=C1)NC(=O)Cc3c(F)cc(C#N)cc3
0.270463	S1C(=NC(c2cnccc2)=C1)NC(=O)Cc3c(F)cc(C#N)cc3
0.270463	S1C(=NC(c2cnccc2)=C1)NC(=O)Cc3c(F)cc(C#N)cc3
0.270463	S1C(=NC(c2cnccc2)=C1)NC(=O)Cc3c(F)cc(C#N)cc3
0.270463	S1C(=NC(c2cnccc2)=C1)NC(=O)Cc3c(F)cc(C#N)cc3
0.270463	S1C(=NC(c2cnccc2)=C1)NC(=O)Cc3c(F)cc(C#N)cc3
0.270463	S1C(=NC(c2cnccc2)=C1)NC(=O)Cc3c(F)cc(C#N)cc3
0.270161	Brc1cc(NC(=O)CCNC(=O)CCNC(=O)c2ccc(F)cc2)c(cc1)C
0.270161	Brc1cc(NC(=O)CCNC(=O)CCNC(=O)c2ccc(F)cc2)c(cc1)C
0.270161	Brc1cc(NC(=O)CCNC(=O)CCNC(=O)c2ccc(F)cc2)c(cc1)C
0.270161	Brc1cc(NC(=O)CCNC(=O)CCNC(=O)c2ccc(F)cc2)c(cc1)C
0.270161	Brc1cc(NC(=O)CCNC(=O)CCNC(=O)c2ccc(F)cc2)c(cc1)C
0.270161	Brc1cc(NC(=O)CCNC(=O)CCNC(=O)c2ccc(F)cc2)c(cc1)C
0.270161	Brc1cc(NC(=O)CCNC(=O)CCNC(=O)c2ccc(F)cc2)c(cc1)C
0.270161	Brc1cc(NC(=O)CCNC(=O)CCNC(=O)c2ccc(F)cc2)c(cc1)C
0.270161	Brc1cc(NC(=O)CCNC(=O)CCNC(=O)c2ccc(F)cc2)c(cc1)C
0.270161	Brc1cc(NC(=O)CCNC(=O)CCNC(=O)c2ccc(F)cc2)c(cc1)C
0.269663	O=C(NCCC(=O)Nc1cc(c(OCC)cc1)C)c2ccc(cc2)C=3N=NNN3
0.269231	Brc1ccc(cc1)CC(=O)Nc2cc(ccc2)C(=O)Nc3ccc(Oc4ncc(cc4)C)cc3
0.269231	Brc1ccc(cc1)CC(=O)Nc2cc(ccc2)C(=O)Nc3ccc(Oc4ncc(cc4)C)cc3
0.269231	Brc1ccc(cc1)CC(=O)Nc2cc(ccc2)C(=O)Nc3ccc(Oc4ncc(cc4)C)cc3
0.269231	Brc1ccc(cc1)CC(=O)Nc2cc(ccc2)C(=O)Nc3ccc(Oc4ncc(cc4)C)cc3
0.269231	Brc1ccc(cc1)CC(=O)Nc2cc(ccc2)C(=O)Nc3ccc(Oc4ncc(cc4)C)cc3
0.269231	Brc1ccc(cc1)CC(=O)Nc2cc(ccc2)C(=O)Nc3ccc(Oc4ncc(cc4)C)cc3
0.269231	Brc1ccc(cc1)CC(=O)Nc2cc(ccc2)C(=O)Nc3ccc(Oc4ncc(cc4)C)cc3
0.269231	Brc1ccc(cc1)CC(=O)Nc2cc(ccc2)C(=O)Nc3ccc(Oc4ncc(cc4)C)cc3
0.269231	Brc1ccc(cc1)CC(=O)Nc2cc(ccc2)C(=O)Nc3ccc(Oc4ncc(cc4)C)cc3
0.269231	Brc1ccc(cc1)CC(=O)Nc2cc(ccc2)C(=O)Nc3ccc(Oc4ncc(cc4)C)cc3
0.269022	Clc1c(Cl)ccc(c1)C(=O)Nc2cc(O)c(cc2)C(=O)N3CC(C=4ON=C(N4)c5cnccc5)(C(F)(F)F)CC3
0.268939	O=C(NCc1nc(N)ccn1)c2cc(c3nc(nnc3)N)ccc2
0.268939	O=C(NCc1nc(N)ccn1)c2cc(c3nc(nnc3)N)ccc2
0.268939	O=C(NCc1nc(N)ccn1)c2cc(c3nc(nnc3)N)ccc2
0.268939	O=C(NCc1nc(N)ccn1)c2cc(c3nc(nnc3)N)ccc2
0.268939	O=C(NCc1nc(N)ccn1)c2cc(c3nc(nnc3)N)ccc2
0.268939	O=C(NCc1nc(N)ccn1)c2cc(c3nc(nnc3)N)ccc2
0.268939	O=C(NCc1nc(N)ccn1)c2cc(c3nc(nnc3)N)ccc2
0.268939	O=C(NCc1nc(N)ccn1)c2cc(c3nc(nnc3)N)ccc2
0.268939	O=C(NCc1nc(N)ccn1)c2cc(c3nc(nnc3)N)ccc2
0.268939	O=C(NCc1nc(N)ccn1)c2cc(c3nc(nnc3)N)ccc2
0.26749	O=C(Nc1ccc(cc1)C2=NNC=C2)c3nc(nc(c3)C)C
0.26749	O=C(Nc1ccc(cc1)C2=NNC=C2)c3nc(nc(c3)C)C
0.26749	O=C(Nc1ccc(cc1)C2=NNC=C2)c3nc(nc(c3)C)C
0.26749	O=C(Nc1ccc(cc1)C2=NNC=C2)c3nc(nc(c3)C)C
0.26749	O=C(Nc1ccc(cc1)C2=NNC=C2)c3nc(nc(c3)C)C
0.26749	O=C(Nc1ccc(cc1)C2=NNC=C2)c3nc(nc(c3)C)C
0.26749	O=C(Nc1ccc(cc1)C2=NNC=C2)c3nc(nc(c3)C)C
0.26749	O=C(Nc1ccc(cc1)C2=NNC=C2)c3nc(nc(c3)C)C
0.26749	O=C(Nc1ccc(cc1)C2=NNC=C2)c3nc(nc(c3)C)C
0.26749	O=C(Nc1ccc(cc1)C2=NNC=C2)c3nc(nc(c3)C)C
0.267327	O=C(Nc1c(ccc(c1)C=2OC=NN2)C)c3cc4c(OC(C4)(C)C)cc3
0.267327	O=C(Nc1c(ccc(c1)C=2OC=NN2)C)c3cc4c(OC(C4)(C)C)cc3
0.267327	O=C(Nc1c(ccc(c1)C=2OC=NN2)C)c3cc4c(OC(C4)(C)C)cc3
0.267327	O=C(Nc1c(ccc(c1)C=2OC=NN2)C)c3cc4c(OC(C4)(C)C)cc3
0.267327	O=C(Nc1c(ccc(c1)C=2OC=NN2)C)c3cc4c(OC(C4)(C)C)cc3
0.267327	O=C(Nc1c(ccc(c1)C=2OC=NN2)C)c3cc4c(OC(C4)(C)C)cc3
0.267327	O=C(Nc1c(ccc(c1)C=2OC=NN2)C)c3cc4c(OC(C4)(C)C)cc3
0.267327	O=C(Nc1c(ccc(c1)C=2OC=NN2)C)c3cc4c(OC(C4)(C)C)cc3
0.267327	O=C(Nc1c(ccc(c1)C=2OC=NN2)C)c3cc4c(OC(C4)(C)C)cc3
0.267327	O=C(Nc1c(ccc(c1)C=2OC=NN2)C)c3cc4c(OC(C4)(C)C)cc3
0.266917	O=C(OCC(=C)CO)c1cc(NC(=O)C=2OC=CC2)c(cc1)C
0.266917	O=C(OCC(=C)CO)c1cc(NC(=O)C=2OC=CC2)c(cc1)C
0.266917	O=C(OCC(=C)CO)c1cc(NC(=O)C=2OC=CC2)c(cc1)C
0.266917	O=C(OCC(=C)CO)c1cc(NC(=O)C=2OC=CC2)c(cc1)C
0.266917	O=C(OCC(=C)CO)c1cc(NC(=O)C=2OC=CC2)c(cc1)C
0.266917	O=C(OCC(=C)CO)c1cc(NC(=O)C=2OC=CC2)c(cc1)C
0.266917	O=C(OCC(=C)CO)c1cc(NC(=O)C=2OC=CC2)c(cc1)C
0.266917	O=C(OCC(=C)CO)c1cc(NC(=O)C=2OC=CC2)c(cc1)C
0.266917	O=C(OCC(=C)CO)c1cc(NC(=O)C=2OC=CC2)c(cc1)C
0.266917	O=C(OCC(=C)CO)c1cc(NC(=O)C=2OC=CC2)c(cc1)C
0.266667	O=C(OC)c1c(nccc1)Nc2c(cc(cc2)C)C
0.266667	O=C(OC)c1c(nccc1)Nc2c(cc(cc2)C)C
0.266667	O=C(OC)c1c(nccc1)Nc2c(cc(cc2)C)C
0.266667	O=C(OC)c1c(nccc1)Nc2c(cc(cc2)C)C
0.266667	O=C(OC)c1c(nccc1)Nc2c(cc(cc2)C)C
0.266667	O=C(OC)c1c(nccc1)Nc2c(cc(cc2)C)C
0.266667	O=C(OC)c1c(nccc1)Nc2c(cc(cc2)C)C
0.266667	O=C(OC)c1c(nccc1)Nc2c(cc(cc2)C)C
0.266667	O=C(OC)c1c(nccc1)Nc2c(cc(cc2)C)C
0.266667	O=C(OC)c1c(nccc1)Nc2c(cc(cc2)C)C
0.266667	S(=O)(=O)(N1CCN(CC1)C)c2cc(ccc2)C(=O)Nc3cc(c(OC(F)F)cc3)Cc4ccccc4
0.266667	S(=O)(=O)(N1CCN(CC1)C)c2cc(ccc2)C(=O)Nc3cc(c(OC(F)F)cc3)Cc4ccccc4
0.266667	S(=O)(=O)(N1CCN(CC1)C)c2cc(ccc2)C(=O)Nc3cc(c(OC(F)F)cc3)Cc4ccccc4
0.266667	S(=O)(=O)(N1CCN(CC1)C)c2cc(ccc2)C(=O)Nc3cc(c(OC(F)F)cc3)Cc4ccccc4
0.266667	S(=O)(=O)(N1CCN(CC1)C)c2cc(ccc2)C(=O)Nc3cc(c(OC(F)F)cc3)Cc4ccccc4
0.266667	S(=O)(=O)(N1CCN(CC1)C)c2cc(ccc2)C(=O)Nc3cc(c(OC(F)F)cc3)Cc4ccccc4
0.266667	S(=O)(=O)(N1CCN(CC1)C)c2cc(ccc2)C(=O)Nc3cc(c(OC(F)F)cc3)Cc4ccccc4
0.266667	S(=O)(=O)(N1CCN(CC1)C)c2cc(ccc2)C(=O)Nc3cc(c(OC(F)F)cc3)Cc4ccccc4
0.266667	S(=O)(=O)(N1CCN(CC1)C)c2cc(ccc2)C(=O)Nc3cc(c(OC(F)F)cc3)Cc4ccccc4
0.266667	S(=O)(=O)(N1CCN(CC1)C)c2cc(ccc2)C(=O)Nc3cc(c(OC(F)F)cc3)Cc4ccccc4
0.266423	Fc1c(N2CCN(CC2)CC)ccc(NC(=O)c3ccc(OC4C(F)(F)C4)cc3)c1
0.266423	Fc1c(N2CCN(CC2)CC)ccc(NC(=O)c3ccc(OC4C(F)(F)C4)cc3)c1
0.266423	Fc1c(N2CCN(CC2)CC)ccc(NC(=O)c3ccc(OC4C(F)(F)C4)cc3)c1
0.266423	Fc1c(N2CCN(CC2)CC)ccc(NC(=O)c3ccc(OC4C(F)(F)C4)cc3)c1
0.266423	Fc1c(N2CCN(CC2)CC)ccc(NC(=O)c3ccc(OC4C(F)(F)C4)cc3)c1
0.266423	Fc1c(N2CCN(CC2)CC)ccc(NC(=O)c3ccc(OC4C(F)(F)C4)cc3)c1
0.266423	Fc1c(N2CCN(CC2)CC)ccc(NC(=O)c3ccc(OC4C(F)(F)C4)cc3)c1
0.266423	Fc1c(N2CCN(CC2)CC)ccc(NC(=O)c3ccc(OC4C(F)(F)C4)cc3)c1
0.266423	Fc1c(N2CCN(CC2)CC)ccc(NC(=O)c3ccc(OC4C(F)(F)C4)cc3)c1
0.266423	Fc1c(N2CCN(CC2)CC)ccc(NC(=O)c3ccc(OC4C(F)(F)C4)cc3)c1
0.266187	S(=O)(=O)(c1cc(NC(=O)c2ncc(OC)cc2)c(cc1)C)CC=C
0.266187	S(=O)(=O)(c1cc(NC(=O)c2ncc(OC)cc2)c(cc1)C)CC=C
0.266187	S(=O)(=O)(c1cc(NC(=O)c2ncc(OC)cc2)c(cc1)C)CC=C
0.266187	S(=O)(=O)(c1cc(NC(=O)c2ncc(OC)cc2)c(cc1)C)CC=C
0.266187	S(=O)(=O)(c1cc(NC(=O)c2ncc(OC)cc2)c(cc1)C)CC=C
0.266187	S(=O)(=O)(c1cc(NC(=O)c2ncc(OC)cc2)c(cc1)C)CC=C
0.266187	S(=O)(=O)(c1cc(NC(=O)c2ncc(OC)cc2)c(cc1)C)CC=C
0.266129	O=C(Nc1cc(Oc2ncccc2)ccc1)c3ccc(cc3)COC(C)C
0.266129	O=C(Nc1cc(Oc2ncccc2)ccc1)c3ccc(cc3)COC(C)C
0.266129	O=C(Nc1cc(Oc2ncccc2)ccc1)c3ccc(cc3)COC(C)C
0.266129	O=C(Nc1cc(Oc2ncccc2)ccc1)c3ccc(cc3)COC(C)C
0.266129	O=C(Nc1cc(Oc2ncccc2)ccc1)c3ccc(cc3)COC(C)C
0.266129	O=C(Nc1cc(Oc2ncccc2)ccc1)c3ccc(cc3)COC(C)C
0.266129	O=C(Nc1cc(Oc2ncccc2)ccc1)c3ccc(cc3)COC(C)C
0.265918	O=C(OC)c1nc(c(NC(=O)c2cc(O)c(cc2)C)cc1)C
0.265918	O=C(OC)c1nc(c(NC(=O)c2cc(O)c(cc2)C)cc1)C
0.265918	O=C(OC)c1nc(c(NC(=O)c2cc(O)c(cc2)C)cc1)C
0.265918	O=C(OC)c1nc(c(NC(=O)c2cc(O)c(cc2)C)cc1)C
0.265918	O=C(OC)c1nc(c(NC(=O)c2cc(O)c(cc2)C)cc1)C
0.265918	O=C(OC)c1nc(c(NC(=O)c2cc(O)c(cc2)C)cc1)C
0.265918	O=C(OC)c1nc(c(NC(=O)c2cc(O)c(cc2)C)cc1)C
0.265918	O=C(OC)c1nc(c(NC(=O)c2cc(O)c(cc2)C)cc1)C
0.265918	O=C(OC)c1nc(c(NC(=O)c2cc(O)c(cc2)C)cc1)C
0.265918	O=C(OC)c1nc(c(NC(=O)c2cc(O)c(cc2)C)cc1)C
0.26556	n1c(nccc1c2cnc(N)cc2)NC3CCNCC3
0.26556	n1c(nccc1c2cnc(N)cc2)NC3CCNCC3
0.26556	n1c(nccc1c2cnc(N)cc2)NC3CCNCC3
0.26556	n1c(nccc1c2cnc(N)cc2)NC3CCNCC3
0.26556	n1c(nccc1c2cnc(N)cc2)NC3CCNCC3
0.265455	Fc1c(N2CCN(CC2)CC)ccc(NC(=O)c3nc(nc(c3)C)C)c1
0.265455	Fc1c(N2CCN(CC2)CC)ccc(NC(=O)c3nc(nc(c3)C)C)c1
0.265455	Fc1c(N2CCN(CC2)CC)ccc(NC(=O)c3nc(nc(c3)C)C)c1
0.265455	Fc1c(N2CCN(CC2)CC)ccc(NC(=O)c3nc(nc(c3)C)C)c1
0.265455	Fc1c(N2CCN(CC2)CC)ccc(NC(=O)c3nc(nc(c3)C)C)c1
0.265455	Fc1c(N2CCN(CC2)CC)ccc(NC(=O)c3nc(nc(c3)C)C)c1
0.265455	Fc1c(N2CCN(CC2)CC)ccc(NC(=O)c3nc(nc(c3)C)C)c1
0.265455	Fc1c(N2CCN(CC2)CC)ccc(NC(=O)c3nc(nc(c3)C)C)c1
0.265455	Fc1c(N2CCN(CC2)CC)ccc(NC(=O)c3nc(nc(c3)C)C)c1
0.265455	Fc1c(N2CCN(CC2)CC)ccc(NC(=O)c3nc(nc(c3)C)C)c1
0.265233	Ic1c(C#N)ccc(NC(=O)c2cc(S(=O)(=O)N3CCN(CC3)C)ccc2)c1
0.265233	Ic1c(C#N)ccc(NC(=O)c2cc(S(=O)(=O)N3CCN(CC3)C)ccc2)c1
0.265233	Ic1c(C#N)ccc(NC(=O)c2cc(S(=O)(=O)N3CCN(CC3)C)ccc2)c1
0.265233	Ic1c(C#N)ccc(NC(=O)c2cc(S(=O)(=O)N3CCN(CC3)C)ccc2)c1
0.26506	FC(F)(F)c1ncnc(NC(=O)c2cc(c(cc2)C)C)c1
0.26506	FC(F)(F)c1ncnc(NC(=O)c2cc(c(cc2)C)C)c1
0.264808	Fc1c(N)cc(nc1)C(=O)Nc2c(ccc(c2)C=3OC=NN3)C
0.264808	Fc1c(N)cc(nc1)C(=O)Nc2c(ccc(c2)C=3OC=NN3)C
0.264808	Fc1c(N)cc(nc1)C(=O)Nc2c(ccc(c2)C=3OC=NN3)C
0.264808	Fc1c(N)cc(nc1)C(=O)Nc2c(ccc(c2)C=3OC=NN3)C
0.264808	Fc1c(N)cc(nc1)C(=O)Nc2c(ccc(c2)C=3OC=NN3)C
0.264808	Fc1c(N)cc(nc1)C(=O)Nc2c(ccc(c2)C=3OC=NN3)C
0.264808	Fc1c(N)cc(nc1)C(=O)Nc2c(ccc(c2)C=3OC=NN3)C
0.264808	Fc1c(N)cc(nc1)C(=O)Nc2c(ccc(c2)C=3OC=NN3)C
0.264808	Fc1c(N)cc(nc1)C(=O)Nc2c(ccc(c2)C=3OC=NN3)C
0.264808	Fc1c(N)cc(nc1)C(=O)Nc2c(ccc(c2)C=3OC=NN3)C
0.264493	S(c1c(ccc(c1)C)CNC(=O)Nc2nncc(n2)c3ccccc3)C
0.264493	S(c1c(ccc(c1)C)CNC(=O)Nc2nncc(n2)c3ccccc3)C
0.264493	S(c1c(ccc(c1)C)CNC(=O)Nc2nncc(n2)c3ccccc3)C
0.264493	S(c1c(ccc(c1)C)CNC(=O)Nc2nncc(n2)c3ccccc3)C
0.264493	O=C1N(Cc2c1cc(NC(=O)c3cc(c(cc3)C)C)cc2)C
0.264228	S1C(C(=O)Nc2c(cc(cc2)C(=O)O)C)=CC=C1
0.264228	S1C(C(=O)Nc2c(cc(cc2)C(=O)O)C)=CC=C1
0.264228	S1C(C(=O)Nc2c(cc(cc2)C(=O)O)C)=CC=C1
0.264228	S1C(C(=O)Nc2c(cc(cc2)C(=O)O)C)=CC=C1
0.264228	S1C(C(=O)Nc2c(cc(cc2)C(=O)O)C)=CC=C1
0.264228	S1C(C(=O)Nc2c(cc(cc2)C(=O)O)C)=CC=C1
0.264228	S1C(C(=O)Nc2c(cc(cc2)C(=O)O)C)=CC=C1
0.264228	S1C(C(=O)Nc2c(cc(cc2)C(=O)O)C)=CC=C1
0.264228	S1C(C(=O)Nc2c(cc(cc2)C(=O)O)C)=CC=C1
0.264228	S1C(C(=O)Nc2c(cc(cc2)C(=O)O)C)=CC=C1
0.264228	O=C(N1CCN(C(=O)c2ccc(c3cc(ccc3)CN)cc2)CC1)Nc4ccc(cc4)C
0.264228	O=C(N1CCN(C(=O)c2ccc(c3cc(ccc3)CN)cc2)CC1)Nc4ccc(cc4)C
0.264228	O=C(N1CCN(C(=O)c2ccc(c3cc(ccc3)CN)cc2)CC1)Nc4ccc(cc4)C
0.264228	O=C(N1CCN(C(=O)c2ccc(c3cc(ccc3)CN)cc2)CC1)Nc4ccc(cc4)C
0.264228	O=C(N1CCN(C(=O)c2ccc(c3cc(ccc3)CN)cc2)CC1)Nc4ccc(cc4)C
0.264228	O=C(N1CCN(C(=O)c2ccc(c3cc(ccc3)CN)cc2)CC1)Nc4ccc(cc4)C
0.264228	O=C(N1CCN(C(=O)c2ccc(c3cc(ccc3)CN)cc2)CC1)Nc4ccc(cc4)C
0.264228	O=C(N1CCN(C(=O)c2ccc(c3cc(ccc3)CN)cc2)CC1)Nc4ccc(cc4)C
0.264228	O=C(N1CCN(C(=O)c2ccc(c3cc(ccc3)CN)cc2)CC1)Nc4ccc(cc4)C
0.264228	O=C(N1CCN(C(=O)c2ccc(c3cc(ccc3)CN)cc2)CC1)Nc4ccc(cc4)C
0.264214	S(=O)(=O)(NC(CC)C)c1ccc(cc1)C(=O)Nc2cc(c(cc2)C)C=3OC=C(N3)C
0.264151	S1C(=NC(c2cc(c(F)cc2)C)=C1)NC(=O)c3cc(F)cc(c3)C
0.264151	S1C(=NC(c2cc(c(F)cc2)C)=C1)NC(=O)c3cc(F)cc(c3)C
0.264151	S1C(=NC(c2cc(c(F)cc2)C)=C1)NC(=O)c3cc(F)cc(c3)C
0.264151	S1C(=NC(c2cc(c(F)cc2)C)=C1)NC(=O)c3cc(F)cc(c3)C
0.264151	S1C(=NC(c2cc(c(F)cc2)C)=C1)NC(=O)c3cc(F)cc(c3)C
0.264151	S1C(=NC(c2cc(c(F)cc2)C)=C1)NC(=O)c3cc(F)cc(c3)C
0.264151	S1C(=NC(c2cc(c(F)cc2)C)=C1)NC(=O)c3cc(F)cc(c3)C
0.264151	S1C(=NC(c2cc(c(F)cc2)C)=C1)NC(=O)c3cc(F)cc(c3)C
0.264151	S1C(=NC(c2cc(c(F)cc2)C)=C1)NC(=O)c3cc(F)cc(c3)C
0.264151	S1C(=NC(c2cc(c(F)cc2)C)=C1)NC(=O)c3cc(F)cc(c3)C
0.264151	Fc1c(cccc1)CN2CCC(NC(=O)c3ccc(c4cc(ccc4)CN)cc3)CC2
0.264085	S1CCN(C(=O)c2cc(NC(=O)c3c(F)cc(cc3)C(C)C)c(cc2)C)CC1
0.264085	S1CCN(C(=O)c2cc(NC(=O)c3c(F)cc(cc3)C(C)C)c(cc2)C)CC1
0.263941	O1N=C(N=C1c2cc(Nc3nc(ccn3)C)ccc2)c4cc(OC)ncc4
0.263566	O=C(Nc1cc(NCc2cc(OCC3CC3)ccc2)c(cc1)C)CC
0.263566	O=C(Nc1cc(NCc2cc(OCC3CC3)ccc2)c(cc1)C)CC
0.263566	O=C(Nc1cc(NCc2cc(OCC3CC3)ccc2)c(cc1)C)CC
0.263566	O=C(Nc1cc(NCc2cc(OCC3CC3)ccc2)c(cc1)C)CC
0.263566	O=C(Nc1cc(NCc2cc(OCC3CC3)ccc2)c(cc1)C)CC
0.263566	O=C(Nc1cc(NCc2cc(OCC3CC3)ccc2)c(cc1)C)CC
0.263158	O=C(OC)c1cc(NC(=O)C)c(cc1)C
0.263158	O=C(OC)c1cc(NC(=O)C)c(cc1)C
0.263158	O=C(OC)c1cc(NC(=O)C)c(cc1)C
0.263158	O=C(OC)c1cc(NC(=O)C)c(cc1)C
0.262963	O=C(OC)c1cc(NC(=O)CN2CCC(O)(CO)CC2)c(cc1)C
0.262963	O=C(OC)c1cc(NC(=O)CN2CCC(O)(CO)CC2)c(cc1)C
0.262963	O=C(OC)c1cc(NC(=O)CN2CCC(O)(CO)CC2)c(cc1)C
0.262963	O=C(OC)c1cc(NC(=O)CN2CCC(O)(CO)CC2)c(cc1)C
0.262963	O=C(OC)c1cc(NC(=O)CN2CCC(O)(CO)CC2)c(cc1)C
0.262963	O=C(OC)c1cc(NC(=O)CN2CCC(O)(CO)CC2)c(cc1)C
0.262963	O=C(OC)c1cc(NC(=O)CN2CCC(O)(CO)CC2)c(cc1)C
0.262963	O=C(OC)c1cc(NC(=O)CN2CCC(O)(CO)CC2)c(cc1)C
0.262963	O=C(OC)c1cc(NC(=O)CN2CCC(O)(CO)CC2)c(cc1)C
0.262963	O=C(OC)c1cc(NC(=O)CN2CCC(O)(CO)CC2)c(cc1)C
0.262963	O=C(Nc1c(cc(cc1)C(=O)NCC)C)c2c(O)cc(NC(=O)c3cc(OC)cc(OC)c3)cc2
0.262745	FC(F)Oc1c(cc(NC(=O)c2ccc(OC)cc2)cc1)Cc3ccccc3
0.262745	FC(F)Oc1c(cc(NC(=O)c2ccc(OC)cc2)cc1)Cc3ccccc3
0.262745	FC(F)Oc1c(cc(NC(=O)c2ccc(OC)cc2)cc1)Cc3ccccc3
0.262745	FC(F)Oc1c(cc(NC(=O)c2ccc(OC)cc2)cc1)Cc3ccccc3
0.262745	FC(F)Oc1c(cc(NC(=O)c2ccc(OC)cc2)cc1)Cc3ccccc3
0.262745	FC(F)Oc1c(cc(NC(=O)c2ccc(OC)cc2)cc1)Cc3ccccc3
0.262745	FC(F)Oc1c(cc(NC(=O)c2ccc(OC)cc2)cc1)Cc3ccccc3
0.262745	FC(F)Oc1c(cc(NC(=O)c2ccc(OC)cc2)cc1)Cc3ccccc3
0.262745	FC(F)Oc1c(cc(NC(=O)c2ccc(OC)cc2)cc1)Cc3ccccc3
0.262097	O=C(Nc1c(cc(OCc2cnccc2)cc1)C)C=O
0.262097	O=C(Nc1c(cc(OCc2cnccc2)cc1)C)C=O
0.262097	O=C(Nc1c(cc(OCc2cnccc2)cc1)C)C=O
0.262097	O=C(Nc1c(cc(OCc2cnccc2)cc1)C)C=O
0.262097	O=C(Nc1c(cc(OCc2cnccc2)cc1)C)C=O
0.262097	O=C(Nc1c(cc(OCc2cnccc2)cc1)C)C=O
0.262097	O=C(Nc1c(cc(OCc2cnccc2)cc1)C)C=O
0.262097	O=C(Nc1c(cc(OCc2cnccc2)cc1)C)C=O
0.262097	O=C(Nc1c(cc(OCc2cnccc2)cc1)C)C=O
0.262097	O=C(Nc1c(cc(OCc2cnccc2)cc1)C)C=O
0.261905	Ic1c(cccc1)C(=O)Nc2ccc(NC(=S)Nc3cc(Cl)c(cc3)C)cc2
0.261905	Ic1c(cccc1)C(=O)Nc2ccc(NC(=S)Nc3cc(Cl)c(cc3)C)cc2
0.261905	Ic1c(cccc1)C(=O)Nc2ccc(NC(=S)Nc3cc(Cl)c(cc3)C)cc2
0.261905	Ic1c(cccc1)C(=O)Nc2ccc(NC(=S)Nc3cc(Cl)c(cc3)C)cc2
0.261905	Ic1c(cccc1)C(=O)Nc2ccc(NC(=S)Nc3cc(Cl)c(cc3)C)cc2
0.261719	S(=O)(=O)(N)c1cc(NC(=O)c2cc(c(cc2)C)C)c(O)cc1
0.261719	S(=O)(=O)(N)c1cc(NC(=O)c2cc(c(cc2)C)C)c(O)cc1
0.261719	S(=O)(=O)(N)c1cc(NC(=O)c2cc(c(cc2)C)C)c(O)cc1
0.261719	S(=O)(=O)(N)c1cc(NC(=O)c2cc(c(cc2)C)C)c(O)cc1
0.261719	S(=O)(=O)(N)c1cc(NC(=O)c2cc(c(cc2)C)C)c(O)cc1
0.261719	S(=O)(=O)(N)c1cc(NC(=O)c2cc(c(cc2)C)C)c(O)cc1
0.261719	S(=O)(=O)(N)c1cc(NC(=O)c2cc(c(cc2)C)C)c(O)cc1
0.261719	S(=O)(=O)(N)c1cc(NC(=O)c2cc(c(cc2)C)C)c(O)cc1
0.261719	S(=O)(=O)(N)c1cc(NC(=O)c2cc(c(cc2)C)C)c(O)cc1
0.261719	S(=O)(=O)(N)c1cc(NC(=O)c2cc(c(cc2)C)C)c(O)cc1
0.261538	Ic1c(C#N)ccc(NC(=O)c2cc(NC(=O)Cc3ccc(Br)cc3)ccc2)c1
0.261538	Ic1c(C#N)ccc(NC(=O)c2cc(NC(=O)Cc3ccc(Br)cc3)ccc2)c1
0.261538	Ic1c(C#N)ccc(NC(=O)c2cc(NC(=O)Cc3ccc(Br)cc3)ccc2)c1
0.261538	Ic1c(C#N)ccc(NC(=O)c2cc(NC(=O)Cc3ccc(Br)cc3)ccc2)c1
0.261538	Ic1c(C#N)ccc(NC(=O)c2cc(NC(=O)Cc3ccc(Br)cc3)ccc2)c1
0.261538	Ic1c(C#N)ccc(NC(=O)c2cc(NC(=O)Cc3ccc(Br)cc3)ccc2)c1
0.261538	Ic1c(C#N)ccc(NC(=O)c2cc(NC(=O)Cc3ccc(Br)cc3)ccc2)c1
0.261538	Ic1c(C#N)ccc(NC(=O)c2cc(NC(=O)Cc3ccc(Br)cc3)ccc2)c1
0.261538	Ic1c(C#N)ccc(NC(=O)c2cc(NC(=O)Cc3ccc(Br)cc3)ccc2)c1
0.261538	Ic1c(C#N)ccc(NC(=O)c2cc(NC(=O)Cc3ccc(Br)cc3)ccc2)c1
0.261484	S(=O)(=O)(c1cc(NC(=O)c2ncc(cc2)C(F)(F)F)c(cc1)C)CC=C
0.261484	S(=O)(=O)(c1cc(NC(=O)c2ncc(cc2)C(F)(F)F)c(cc1)C)CC=C
0.261484	S(=O)(=O)(c1cc(NC(=O)c2ncc(cc2)C(F)(F)F)c(cc1)C)CC=C
0.261484	S(=O)(=O)(c1cc(NC(=O)c2ncc(cc2)C(F)(F)F)c(cc1)C)CC=C
0.261484	S(=O)(=O)(c1cc(NC(=O)c2ncc(cc2)C(F)(F)F)c(cc1)C)CC=C
0.261484	S(=O)(=O)(c1cc(NC(=O)c2ncc(cc2)C(F)(F)F)c(cc1)C)CC=C
0.261484	S(=O)(=O)(c1cc(NC(=O)c2ncc(cc2)C(F)(F)F)c(cc1)C)CC=C
0.261484	S(=O)(=O)(c1cc(NC(=O)c2ncc(cc2)C(F)(F)F)c(cc1)C)CC=C
0.261484	S(=O)(=O)(c1cc(NC(=O)c2ncc(cc2)C(F)(F)F)c(cc1)C)CC=C
0.261484	S(=O)(=O)(c1cc(NC(=O)c2ncc(cc2)C(F)(F)F)c(cc1)C)CC=C
0.261168	O=C(Nc1c(NC2=NN(C=C2)C)cccc1)c3c(O)cc(NC(=O)c4cc(OC)cc(OC)c4)cc3
0.261168	O=C(Nc1c(NC2=NN(C=C2)C)cccc1)c3c(O)cc(NC(=O)c4cc(OC)cc(OC)c4)cc3
0.261168	O=C(Nc1c(NC2=NN(C=C2)C)cccc1)c3c(O)cc(NC(=O)c4cc(OC)cc(OC)c4)cc3
0.261168	O=C(Nc1c(NC2=NN(C=C2)C)cccc1)c3c(O)cc(NC(=O)c4cc(OC)cc(OC)c4)cc3
0.261168	S(=O)(=O)(C=1SC=C(C(=O)Nc2c(ccc(c2)C=3OC=NN3)C)C1)C
0.261168	S(=O)(=O)(C=1SC=C(C(=O)Nc2c(ccc(c2)C=3OC=NN3)C)C1)C
0.261168	S(=O)(=O)(C=1SC=C(C(=O)Nc2c(ccc(c2)C=3OC=NN3)C)C1)C
0.261168	S(=O)(=O)(C=1SC=C(C(=O)Nc2c(ccc(c2)C=3OC=NN3)C)C1)C
0.261168	S(=O)(=O)(C=1SC=C(C(=O)Nc2c(ccc(c2)C=3OC=NN3)C)C1)C
0.261168	S(=O)(=O)(C=1SC=C(C(=O)Nc2c(ccc(c2)C=3OC=NN3)C)C1)C
0.261168	S(=O)(=O)(C=1SC=C(C(=O)Nc2c(ccc(c2)C=3OC=NN3)C)C1)C
0.261168	S(=O)(=O)(C=1SC=C(C(=O)Nc2c(ccc(c2)C=3OC=NN3)C)C1)C
0.261168	S(=O)(=O)(C=1SC=C(C(=O)Nc2c(ccc(c2)C=3OC=NN3)C)C1)C
0.261168	S(=O)(=O)(C=1SC=C(C(=O)Nc2c(ccc(c2)C=3OC=NN3)C)C1)C
0.261029	Ic1c(cc([N+]([O-])=O)cc1)C(=O)Nc2c(ccc(NC(=O)CC)c2)C
0.261017	Ic1c(cccc1)C(=O)Nc2c(F)ccc(NC(=O)C(=O)N3CCN(CCOC)CC3)c2
0.261017	Ic1c(cccc1)C(=O)Nc2c(F)ccc(NC(=O)C(=O)N3CCN(CCOC)CC3)c2
0.260989	S(c1c([N+]([O-])=O)cc(cc1)C(=O)Nc2cc(ccc2)CN3CCN(c4ncccc4)CC3)C=5Sc6c(N5)cccc6
0.260989	S(c1c([N+]([O-])=O)cc(cc1)C(=O)Nc2cc(ccc2)CN3CCN(c4ncccc4)CC3)C=5Sc6c(N5)cccc6
0.260989	S(c1c([N+]([O-])=O)cc(cc1)C(=O)Nc2cc(ccc2)CN3CCN(c4ncccc4)CC3)C=5Sc6c(N5)cccc6
0.260989	S(c1c([N+]([O-])=O)cc(cc1)C(=O)Nc2cc(ccc2)CN3CCN(c4ncccc4)CC3)C=5Sc6c(N5)cccc6
0.260989	S(c1c([N+]([O-])=O)cc(cc1)C(=O)Nc2cc(ccc2)CN3CCN(c4ncccc4)CC3)C=5Sc6c(N5)cccc6
0.260989	S(c1c([N+]([O-])=O)cc(cc1)C(=O)Nc2cc(ccc2)CN3CCN(c4ncccc4)CC3)C=5Sc6c(N5)cccc6
0.260989	S(c1c([N+]([O-])=O)cc(cc1)C(=O)Nc2cc(ccc2)CN3CCN(c4ncccc4)CC3)C=5Sc6c(N5)cccc6
0.260989	S(c1c([N+]([O-])=O)cc(cc1)C(=O)Nc2cc(ccc2)CN3CCN(c4ncccc4)CC3)C=5Sc6c(N5)cccc6
0.260989	S(c1c([N+]([O-])=O)cc(cc1)C(=O)Nc2cc(ccc2)CN3CCN(c4ncccc4)CC3)C=5Sc6c(N5)cccc6
0.260989	S(c1c([N+]([O-])=O)cc(cc1)C(=O)Nc2cc(ccc2)CN3CCN(c4ncccc4)CC3)C=5Sc6c(N5)cccc6
0.260536	O=C(Nc1c(cc(cc1)C(=O)NC2CCCC2)C)NCc3ccc(cc3)CN
0.260536	O=C(Nc1c(cc(cc1)C(=O)NC2CCCC2)C)NCc3ccc(cc3)CN
0.260536	O=C(Nc1c(cc(cc1)C(=O)NC2CCCC2)C)NCc3ccc(cc3)CN
0.260417	S(=O)(=O)(C=1SC=C(C(=O)Nc2c(ccc(c2)C(=O)N3CCSCC3)C)C1)C
0.260417	S(=O)(=O)(C=1SC=C(C(=O)Nc2c(ccc(c2)C(=O)N3CCSCC3)C)C1)C
0.260417	S(=O)(=O)(C=1SC=C(C(=O)Nc2c(ccc(c2)C(=O)N3CCSCC3)C)C1)C
0.260417	S(=O)(=O)(C=1SC=C(C(=O)Nc2c(ccc(c2)C(=O)N3CCSCC3)C)C1)C
0.260417	S(=O)(=O)(C=1SC=C(C(=O)Nc2c(ccc(c2)C(=O)N3CCSCC3)C)C1)C
0.260417	S(=O)(=O)(C=1SC=C(C(=O)Nc2c(ccc(c2)C(=O)N3CCSCC3)C)C1)C
0.260417	S(=O)(=O)(C=1SC=C(C(=O)Nc2c(ccc(c2)C(=O)N3CCSCC3)C)C1)C
0.260417	S(=O)(=O)(C=1SC=C(C(=O)Nc2c(ccc(c2)C(=O)N3CCSCC3)C)C1)C
0.260417	S(=O)(=O)(C=1SC=C(C(=O)Nc2c(ccc(c2)C(=O)N3CCSCC3)C)C1)C
0.260417	S(=O)(=O)(C=1SC=C(C(=O)Nc2c(ccc(c2)C(=O)N3CCSCC3)C)C1)C
0.260073	Clc1ccc(c2nc(ccn2)C(=O)Nc3c(SC)c(F)ccc3)cc1
0.260073	Clc1ccc(c2nc(ccn2)C(=O)Nc3c(SC)c(F)ccc3)cc1
0.260073	Clc1ccc(c2nc(ccn2)C(=O)Nc3c(SC)c(F)ccc3)cc1
0.260073	Clc1ccc(c2nc(ccn2)C(=O)Nc3c(SC)c(F)ccc3)cc1
0.260073	Clc1ccc(c2nc(ccn2)C(=O)Nc3c(SC)c(F)ccc3)cc1
0.260073	Clc1ccc(c2nc(ccn2)C(=O)Nc3c(SC)c(F)ccc3)cc1
0.260073	Clc1ccc(c2nc(ccn2)C(=O)Nc3c(SC)c(F)ccc3)cc1
0.260073	Clc1ccc(c2nc(ccn2)C(=O)Nc3c(SC)c(F)ccc3)cc1
0.260073	Clc1ccc(c2nc(ccn2)C(=O)Nc3c(SC)c(F)ccc3)cc1
0.260073	Clc1ccc(c2nc(ccn2)C(=O)Nc3c(SC)c(F)ccc3)cc1
0.259843	O=C(Nc1nc(Nc2ccccc2)ccc1)c3c(N)cc(O)cc3
0.259843	O=C(Nc1nc(Nc2ccccc2)ccc1)c3c(N)cc(O)cc3
0.259843	O=C(Nc1nc(Nc2ccccc2)ccc1)c3c(N)cc(O)cc3
0.259843	O=C(Nc1nc(Nc2ccccc2)ccc1)c3c(N)cc(O)cc3
0.259843	O=C(Nc1nc(Nc2ccccc2)ccc1)c3c(N)cc(O)cc3
0.259843	O=C(Nc1nc(Nc2ccccc2)ccc1)c3c(N)cc(O)cc3
0.259843	O=C(Nc1nc(Nc2ccccc2)ccc1)c3c(N)cc(O)cc3
0.259843	O=C(Nc1nc(Nc2ccccc2)ccc1)c3c(N)cc(O)cc3
0.259843	O=C(Nc1nc(Nc2ccccc2)ccc1)c3c(N)cc(O)cc3
0.259843	O=C(Nc1nc(Nc2ccccc2)ccc1)c3c(N)cc(O)cc3
0.259786	S1C(C(=O)Nc2cc(F)c(N3CCN(CC3)CC)cc2)=CC(c4ccc(F)cc4)=C1
0.259786	S1C(C(=O)Nc2cc(F)c(N3CCN(CC3)CC)cc2)=CC(c4ccc(F)cc4)=C1
0.259786	S1C(C(=O)Nc2cc(F)c(N3CCN(CC3)CC)cc2)=CC(c4ccc(F)cc4)=C1
0.259786	S1C(C(=O)Nc2cc(F)c(N3CCN(CC3)CC)cc2)=CC(c4ccc(F)cc4)=C1
0.259786	S1C(C(=O)Nc2cc(F)c(N3CCN(CC3)CC)cc2)=CC(c4ccc(F)cc4)=C1
0.259786	S1C(C(=O)Nc2cc(F)c(N3CCN(CC3)CC)cc2)=CC(c4ccc(F)cc4)=C1
0.259786	S1C(C(=O)Nc2cc(F)c(N3CCN(CC3)CC)cc2)=CC(c4ccc(F)cc4)=C1
0.259786	S1C(C(=O)Nc2cc(F)c(N3CCN(CC3)CC)cc2)=CC(c4ccc(F)cc4)=C1
0.259786	S1C(C(=O)Nc2cc(F)c(N3CCN(CC3)CC)cc2)=CC(c4ccc(F)cc4)=C1
0.259786	S1C(C(=O)Nc2cc(F)c(N3CCN(CC3)CC)cc2)=CC(c4ccc(F)cc4)=C1
0.259259	O=C(Nc1cc(ccc1)C=C)c2ccc(cc2)C
0.259259	O=C(Nc1cc(ccc1)C=C)c2ccc(cc2)C
0.259259	O=C(Nc1cc(ccc1)C=C)c2ccc(cc2)C
0.259259	Clc1c(NC(=O)c2ccc(OC(c3ccccc3)C)cc2)cc(NC(=O)CCC)cc1
0.259259	Clc1c(NC(=O)c2ccc(OC(c3ccccc3)C)cc2)cc(NC(=O)CCC)cc1
0.259259	Clc1c(NC(=O)c2ccc(OC(c3ccccc3)C)cc2)cc(NC(=O)CCC)cc1
0.259036	Clc1c(S(=O)(=O)N2CCC(Cc3ccccc3)CC2)cc(cc1)C(=O)NC4=NC(=NN4)c5c(cccc5)C
0.259036	Clc1c(S(=O)(=O)N2CCC(Cc3ccccc3)CC2)cc(cc1)C(=O)NC4=NC(=NN4)c5c(cccc5)C
0.259036	Clc1c(S(=O)(=O)N2CCC(Cc3ccccc3)CC2)cc(cc1)C(=O)NC4=NC(=NN4)c5c(cccc5)C
0.259036	Clc1c(S(=O)(=O)N2CCC(Cc3ccccc3)CC2)cc(cc1)C(=O)NC4=NC(=NN4)c5c(cccc5)C
0.259036	Clc1c(S(=O)(=O)N2CCC(Cc3ccccc3)CC2)cc(cc1)C(=O)NC4=NC(=NN4)c5c(cccc5)C
0.259036	Clc1c(S(=O)(=O)N2CCC(Cc3ccccc3)CC2)cc(cc1)C(=O)NC4=NC(=NN4)c5c(cccc5)C
0.259036	Clc1c(S(=O)(=O)N2CCC(Cc3ccccc3)CC2)cc(cc1)C(=O)NC4=NC(=NN4)c5c(cccc5)C
0.259036	Clc1c(S(=O)(=O)N2CCC(Cc3ccccc3)CC2)cc(cc1)C(=O)NC4=NC(=NN4)c5c(cccc5)C
0.259036	Clc1c(S(=O)(=O)N2CCC(Cc3ccccc3)CC2)cc(cc1)C(=O)NC4=NC(=NN4)c5c(cccc5)C
0.259036	Clc1c(S(=O)(=O)N2CCC(Cc3ccccc3)CC2)cc(cc1)C(=O)NC4=NC(=NN4)c5c(cccc5)C
0.259016	O=C1N(C(=NN1)c2ccc(cc2)C(=O)Nc3c(cc(N4N=CC=C4)cc3)C)C
0.259016	O=C1N(C(=NN1)c2ccc(cc2)C(=O)Nc3c(cc(N4N=CC=C4)cc3)C)C
0.259016	O=C1N(C(=NN1)c2ccc(cc2)C(=O)Nc3c(cc(N4N=CC=C4)cc3)C)C
0.259016	O=C1N(C(=NN1)c2ccc(cc2)C(=O)Nc3c(cc(N4N=CC=C4)cc3)C)C
0.259016	O=C1N(C(=NN1)c2ccc(cc2)C(=O)Nc3c(cc(N4N=CC=C4)cc3)C)C
0.259016	O=C1N(C(=NN1)c2ccc(cc2)C(=O)Nc3c(cc(N4N=CC=C4)cc3)C)C
0.259016	O=C1N(C(=NN1)c2ccc(cc2)C(=O)Nc3c(cc(N4N=CC=C4)cc3)C)C
0.259016	O=C1N(C(=NN1)c2ccc(cc2)C(=O)Nc3c(cc(N4N=CC=C4)cc3)C)C
0.259016	O=C1N(C(=NN1)c2ccc(cc2)C(=O)Nc3c(cc(N4N=CC=C4)cc3)C)C
0.259016	O=C1N(C(=NN1)c2ccc(cc2)C(=O)Nc3c(cc(N4N=CC=C4)cc3)C)C
0.258993	O=C(N1CCC(COC2CNCC2)CC1)Nc3c(ccc(c3)C(=O)NC)C
0.258993	O=C(N1CCC(COC2CNCC2)CC1)Nc3c(ccc(c3)C(=O)NC)C
0.2589	Fc1c(N2CCN(CC2)CC)ccc(NC(=O)c3cc(OCC)c(OC)c(c4ccccc4)c3)c1
0.2589	Fc1c(N2CCN(CC2)CC)ccc(NC(=O)c3cc(OCC)c(OC)c(c4ccccc4)c3)c1
0.2589	Fc1c(N2CCN(CC2)CC)ccc(NC(=O)c3cc(OCC)c(OC)c(c4ccccc4)c3)c1
0.2589	Fc1c(N2CCN(CC2)CC)ccc(NC(=O)c3cc(OCC)c(OC)c(c4ccccc4)c3)c1
0.2589	Fc1c(N2CCN(CC2)CC)ccc(NC(=O)c3cc(OCC)c(OC)c(c4ccccc4)c3)c1
0.2589	Fc1c(N2CCN(CC2)CC)ccc(NC(=O)c3cc(OCC)c(OC)c(c4ccccc4)c3)c1
0.2589	Fc1c(N2CCN(CC2)CC)ccc(NC(=O)c3cc(OCC)c(OC)c(c4ccccc4)c3)c1
0.2589	Fc1c(N2CCN(CC2)CC)ccc(NC(=O)c3cc(OCC)c(OC)c(c4ccccc4)c3)c1
0.2589	Fc1c(N2CCN(CC2)CC)ccc(NC(=O)c3cc(OCC)c(OC)c(c4ccccc4)c3)c1
0.2589	Fc1c(N2CCN(CC2)CC)ccc(NC(=O)c3cc(OCC)c(OC)c(c4ccccc4)c3)c1
0.258865	FC(F)(F)c1nc(ncc1)Nc2cc(ccc2)C(=O)NC(C3(O)CCC3)C
0.258865	FC(F)(F)c1nc(ncc1)Nc2cc(ccc2)C(=O)NC(C3(O)CCC3)C
0.258865	FC(F)(F)c1nc(ncc1)Nc2cc(ccc2)C(=O)NC(C3(O)CCC3)C
0.258865	FC(F)(F)c1nc(ncc1)Nc2cc(ccc2)C(=O)NC(C3(O)CCC3)C
0.258865	FC(F)(F)c1nc(ncc1)Nc2cc(ccc2)C(=O)NC(C3(O)CCC3)C
0.258865	FC(F)(F)c1nc(ncc1)Nc2cc(ccc2)C(=O)NC(C3(O)CCC3)C
0.258865	FC(F)(F)c1nc(ncc1)Nc2cc(ccc2)C(=O)NC(C3(O)CCC3)C
0.258865	FC(F)(F)c1nc(ncc1)Nc2cc(ccc2)C(=O)NC(C3(O)CCC3)C
0.258865	FC(F)(F)c1nc(ncc1)Nc2cc(ccc2)C(=O)NC(C3(O)CCC3)C
0.258865	FC(F)(F)c1nc(ncc1)Nc2cc(ccc2)C(=O)NC(C3(O)CCC3)C
0.258824	S1CCN(C(=O)c2cc(NCc3ccc(cc3)CCC)c(cc2)C)CC1
0.258824	S1CCN(C(=O)c2cc(NCc3ccc(cc3)CCC)c(cc2)C)CC1
0.258824	S1CCN(C(=O)c2cc(NCc3ccc(cc3)CCC)c(cc2)C)CC1
0.258824	S1CCN(C(=O)c2cc(NCc3ccc(cc3)CCC)c(cc2)C)CC1
0.258824	S1CCN(C(=O)c2cc(NCc3ccc(cc3)CCC)c(cc2)C)CC1
0.258824	S1CCN(C(=O)c2cc(NCc3ccc(cc3)CCC)c(cc2)C)CC1
0.258824	S1CCN(C(=O)c2cc(NCc3ccc(cc3)CCC)c(cc2)C)CC1
0.258824	S1CCN(C(=O)c2cc(NCc3ccc(cc3)CCC)c(cc2)C)CC1
0.258824	S1CCN(C(=O)c2cc(NCc3ccc(cc3)CCC)c(cc2)C)CC1
0.258824	S1CCN(C(=O)c2cc(NCc3ccc(cc3)CCC)c(cc2)C)CC1
0.258503	Fc1ncc(OC)cc1C(=O)Nc2c(ccc(c2)C=3OC=NN3)C
0.258503	Fc1ncc(OC)cc1C(=O)Nc2c(ccc(c2)C=3OC=NN3)C
0.258503	Fc1ncc(OC)cc1C(=O)Nc2c(ccc(c2)C=3OC=NN3)C
0.258503	Fc1ncc(OC)cc1C(=O)Nc2c(ccc(c2)C=3OC=NN3)C
0.258503	Fc1ncc(OC)cc1C(=O)Nc2c(ccc(c2)C=3OC=NN3)C
0.258503	Fc1ncc(OC)cc1C(=O)Nc2c(ccc(c2)C=3OC=NN3)C
0.258503	Fc1ncc(OC)cc1C(=O)Nc2c(ccc(c2)C=3OC=NN3)C
0.258503	Fc1ncc(OC)cc1C(=O)Nc2c(ccc(c2)C=3OC=NN3)C
0.258503	Fc1ncc(OC)cc1C(=O)Nc2c(ccc(c2)C=3OC=NN3)C
0.258503	Fc1ncc(OC)cc1C(=O)Nc2c(ccc(c2)C=3OC=NN3)C
0.258462	Clc1c(ncc(c1)C(=O)Nc2cc(c(OC(F)F)cc2)c3ccc(OC)cc3)NC(c4cnccc4)C
0.258462	Clc1c(ncc(c1)C(=O)Nc2cc(c(OC(F)F)cc2)c3ccc(OC)cc3)NC(c4cnccc4)C
0.258462	Clc1c(ncc(c1)C(=O)Nc2cc(c(OC(F)F)cc2)c3ccc(OC)cc3)NC(c4cnccc4)C
0.258462	Clc1c(ncc(c1)C(=O)Nc2cc(c(OC(F)F)cc2)c3ccc(OC)cc3)NC(c4cnccc4)C
0.258462	Clc1c(ncc(c1)C(=O)Nc2cc(c(OC(F)F)cc2)c3ccc(OC)cc3)NC(c4cnccc4)C
0.258462	Clc1c(ncc(c1)C(=O)Nc2cc(c(OC(F)F)cc2)c3ccc(OC)cc3)NC(c4cnccc4)C
0.258462	Clc1c(ncc(c1)C(=O)Nc2cc(c(OC(F)F)cc2)c3ccc(OC)cc3)NC(c4cnccc4)C
0.258462	Clc1c(ncc(c1)C(=O)Nc2cc(c(OC(F)F)cc2)c3ccc(OC)cc3)NC(c4cnccc4)C
0.258462	Clc1c(ncc(c1)C(=O)Nc2cc(c(OC(F)F)cc2)c3ccc(OC)cc3)NC(c4cnccc4)C
0.258462	Clc1c(ncc(c1)C(=O)Nc2cc(c(OC(F)F)cc2)c3ccc(OC)cc3)NC(c4cnccc4)C
0.258065	Brc1cc(ccc1)COc2c(Cl)cc(cc2)C(=O)Nc3c(cc(N)cc3)C
0.258065	Brc1cc(ccc1)COc2c(Cl)cc(cc2)C(=O)Nc3c(cc(N)cc3)C
0.258065	Brc1cc(ccc1)COc2c(Cl)cc(cc2)C(=O)Nc3c(cc(N)cc3)C
0.258065	Brc1ccc(cc1)CC(=O)Nc2cc(ccc2)C(=O)Nc3c(cc(Cl)cc3)C(=O)NC4CC4
0.258065	Brc1ccc(cc1)CC(=O)Nc2cc(ccc2)C(=O)Nc3c(cc(Cl)cc3)C(=O)NC4CC4
0.258065	Brc1ccc(cc1)CC(=O)Nc2cc(ccc2)C(=O)Nc3c(cc(Cl)cc3)C(=O)NC4CC4
0.258065	Brc1ccc(cc1)CC(=O)Nc2cc(ccc2)C(=O)Nc3c(cc(Cl)cc3)C(=O)NC4CC4
0.258065	Brc1ccc(cc1)CC(=O)Nc2cc(ccc2)C(=O)Nc3c(cc(Cl)cc3)C(=O)NC4CC4
0.258065	Brc1ccc(cc1)CC(=O)Nc2cc(ccc2)C(=O)Nc3c(cc(Cl)cc3)C(=O)NC4CC4
0.258065	Brc1ccc(cc1)CC(=O)Nc2cc(ccc2)C(=O)Nc3c(cc(Cl)cc3)C(=O)NC4CC4
0.258065	Brc1ccc(cc1)CC(=O)Nc2cc(ccc2)C(=O)Nc3c(cc(Cl)cc3)C(=O)NC4CC4
0.258065	Brc1ccc(cc1)CC(=O)Nc2cc(ccc2)C(=O)Nc3c(cc(Cl)cc3)C(=O)NC4CC4
0.258065	Brc1ccc(cc1)CC(=O)Nc2cc(ccc2)C(=O)Nc3c(cc(Cl)cc3)C(=O)NC4CC4
0.258065	O(c1ncc(c2nc(ncc2)NC3CCNCC3)cc1)C
0.258065	O(c1ncc(c2nc(ncc2)NC3CCNCC3)cc1)C
0.258065	O(c1ncc(c2nc(ncc2)NC3CCNCC3)cc1)C
0.258065	O(c1ncc(c2nc(ncc2)NC3CCNCC3)cc1)C
0.258065	O(c1ncc(c2nc(ncc2)NC3CCNCC3)cc1)C
0.258065	O(c1ncc(c2nc(ncc2)NC3CCNCC3)cc1)C
0.258065	O(c1ncc(c2nc(ncc2)NC3CCNCC3)cc1)C
0.258065	O(c1ncc(c2nc(ncc2)NC3CCNCC3)cc1)C
0.258065	O(c1ncc(c2nc(ncc2)NC3CCNCC3)cc1)C
0.258065	O(c1ncc(c2nc(ncc2)NC3CCNCC3)cc1)C
0.257732	Clc1c(ccc(NC(=O)c2cc(S(=O)(=O)N3CCN(CC3)C)ccc2)c1)C(=O)NC4CC4
0.257732	Clc1c(ccc(NC(=O)c2cc(S(=O)(=O)N3CCN(CC3)C)ccc2)c1)C(=O)NC4CC4
0.257732	Clc1c(ccc(NC(=O)c2cc(S(=O)(=O)N3CCN(CC3)C)ccc2)c1)C(=O)NC4CC4
0.257732	Clc1c(ccc(NC(=O)c2cc(S(=O)(=O)N3CCN(CC3)C)ccc2)c1)C(=O)NC4CC4
0.257732	Clc1c(ccc(NC(=O)c2cc(S(=O)(=O)N3CCN(CC3)C)ccc2)c1)C(=O)NC4CC4
0.257732	Clc1c(ccc(NC(=O)c2cc(S(=O)(=O)N3CCN(CC3)C)ccc2)c1)C(=O)NC4CC4
0.257732	Clc1c(ccc(NC(=O)c2cc(S(=O)(=O)N3CCN(CC3)C)ccc2)c1)C(=O)NC4CC4
0.257732	Clc1c(ccc(NC(=O)c2cc(S(=O)(=O)N3CCN(CC3)C)ccc2)c1)C(=O)NC4CC4
0.257732	Clc1c(ccc(NC(=O)c2cc(S(=O)(=O)N3CCN(CC3)C)ccc2)c1)C(=O)NC4CC4
0.257732	Clc1c(ccc(NC(=O)c2cc(S(=O)(=O)N3CCN(CC3)C)ccc2)c1)C(=O)NC4CC4
0.257642	O=C(Nc1c(ccc(NC(=O)C)c1)C)C(=O)N
0.257576	[O-][N+](=O)c1c(cc(NC(=O)c2cc(c(cc2)C)C)cc1)C(=O)N
0.257576	[O-][N+](=O)c1c(cc(NC(=O)c2cc(c(cc2)C)C)cc1)C(=O)N
0.257576	[O-][N+](=O)c1c(cc(NC(=O)c2cc(c(cc2)C)C)cc1)C(=O)N
0.257576	Brc1cc(ccc1)C(=O)NC=2NN=C(c3c(cccc3)C)C2
0.257576	Brc1cc(ccc1)C(=O)NC=2NN=C(c3c(cccc3)C)C2
0.257576	Brc1cc(ccc1)C(=O)NC=2NN=C(c3c(cccc3)C)C2
0.257353	Brc1ccc(cc1)CC(=O)Nc2cc(ccc2)C(=O)Nc3cc(Cl)c(cc3)C(=O)NC4CC4
0.257353	Brc1ccc(cc1)CC(=O)Nc2cc(ccc2)C(=O)Nc3cc(Cl)c(cc3)C(=O)NC4CC4
0.257353	Brc1ccc(cc1)CC(=O)Nc2cc(ccc2)C(=O)Nc3cc(Cl)c(cc3)C(=O)NC4CC4
0.257353	Brc1ccc(cc1)CC(=O)Nc2cc(ccc2)C(=O)Nc3cc(Cl)c(cc3)C(=O)NC4CC4
0.257353	Brc1ccc(cc1)CC(=O)Nc2cc(ccc2)C(=O)Nc3cc(Cl)c(cc3)C(=O)NC4CC4
0.257353	Brc1ccc(cc1)CC(=O)Nc2cc(ccc2)C(=O)Nc3cc(Cl)c(cc3)C(=O)NC4CC4
0.257353	Brc1ccc(cc1)CC(=O)Nc2cc(ccc2)C(=O)Nc3cc(Cl)c(cc3)C(=O)NC4CC4
0.257353	Brc1ccc(cc1)CC(=O)Nc2cc(ccc2)C(=O)Nc3cc(Cl)c(cc3)C(=O)NC4CC4
0.257353	Brc1ccc(cc1)CC(=O)Nc2cc(ccc2)C(=O)Nc3cc(Cl)c(cc3)C(=O)NC4CC4
0.257353	Brc1ccc(cc1)CC(=O)Nc2cc(ccc2)C(=O)Nc3cc(Cl)c(cc3)C(=O)NC4CC4
0.257246	Fc1c(Oc2cc(OC)ccc2)ccc(NC(=O)Nc3c(ccc(c3)C(=O)OC)C)c1
0.257246	Fc1c(Oc2cc(OC)ccc2)ccc(NC(=O)Nc3c(ccc(c3)C(=O)OC)C)c1
0.257042	Ic1cc(NC(=O)c2cc(S(=O)(=O)N3CCN(CC3)C)ccc2)c(OC)cc1
0.257042	Ic1cc(NC(=O)c2cc(S(=O)(=O)N3CCN(CC3)C)ccc2)c(OC)cc1
0.257042	Ic1cc(NC(=O)c2cc(S(=O)(=O)N3CCN(CC3)C)ccc2)c(OC)cc1
0.257042	Ic1cc(NC(=O)c2cc(S(=O)(=O)N3CCN(CC3)C)ccc2)c(OC)cc1
0.257042	Ic1cc(NC(=O)c2cc(S(=O)(=O)N3CCN(CC3)C)ccc2)c(OC)cc1
0.257042	Ic1cc(NC(=O)c2cc(S(=O)(=O)N3CCN(CC3)C)ccc2)c(OC)cc1
0.257042	Ic1cc(NC(=O)c2cc(S(=O)(=O)N3CCN(CC3)C)ccc2)c(OC)cc1
0.256917	O=C(NCCN1CCOCC1)c2ccc(NC(=O)C(=O)Nc3cc(ccc3)CCN)cc2
0.256917	O=C(NCCN1CCOCC1)c2ccc(NC(=O)C(=O)Nc3cc(ccc3)CCN)cc2
0.256917	O=C(NCCN1CCOCC1)c2ccc(NC(=O)C(=O)Nc3cc(ccc3)CCN)cc2
0.256917	O=C(NCCN1CCOCC1)c2ccc(NC(=O)C(=O)Nc3cc(ccc3)CCN)cc2
0.256917	O=C(NCCN1CCOCC1)c2ccc(NC(=O)C(=O)Nc3cc(ccc3)CCN)cc2
0.256917	O=C(NCCN1CCOCC1)c2ccc(NC(=O)C(=O)Nc3cc(ccc3)CCN)cc2
0.256917	O=C(NCCN1CCOCC1)c2ccc(NC(=O)C(=O)Nc3cc(ccc3)CCN)cc2
0.256917	O=C(NCCN1CCOCC1)c2ccc(NC(=O)C(=O)Nc3cc(ccc3)CCN)cc2
0.256917	O=C(NCCN1CCOCC1)c2ccc(NC(=O)C(=O)Nc3cc(ccc3)CCN)cc2
0.256917	O=C(NCCN1CCOCC1)c2ccc(NC(=O)C(=O)Nc3cc(ccc3)CCN)cc2
0.25641	Fc1c(N2CCOCC2)ccc(NCC3=NC(c4ccccc4)=CN3)c1
0.25641	Fc1c(N2CCOCC2)ccc(NCC3=NC(c4ccccc4)=CN3)c1
0.25641	Fc1c(N2CCOCC2)ccc(NCC3=NC(c4ccccc4)=CN3)c1
0.25641	Fc1c(N2CCOCC2)ccc(NCC3=NC(c4ccccc4)=CN3)c1
0.25641	Fc1c(N2CCOCC2)ccc(NCC3=NC(c4ccccc4)=CN3)c1
0.25641	Fc1c(N2CCOCC2)ccc(NCC3=NC(c4ccccc4)=CN3)c1
0.25641	Fc1c(N2CCOCC2)ccc(NCC3=NC(c4ccccc4)=CN3)c1
0.256329	S(c1c(cc(cc1)C)C)Cc2cc(ccc2)C(=O)N3CCN(CC=4N=C(SC4)c5ccc(OC)cc5)CC3
0.256329	S(c1c(cc(cc1)C)C)Cc2cc(ccc2)C(=O)N3CCN(CC=4N=C(SC4)c5ccc(OC)cc5)CC3
0.256228	S(=O)(=O)(Nc1ccc(OCC)cc1)c2cc(c(cc2)C)C(=O)Nc3cc(NC(=O)c4ccccc4)ccc3
0.256228	S(=O)(=O)(Nc1ccc(OCC)cc1)c2cc(c(cc2)C)C(=O)Nc3cc(NC(=O)c4ccccc4)ccc3
0.256228	S(=O)(=O)(Nc1ccc(OCC)cc1)c2cc(c(cc2)C)C(=O)Nc3cc(NC(=O)c4ccccc4)ccc3
0.256228	S(=O)(=O)(Nc1ccc(OCC)cc1)c2cc(c(cc2)C)C(=O)Nc3cc(NC(=O)c4ccccc4)ccc3
0.256228	S(=O)(=O)(Nc1ccc(OCC)cc1)c2cc(c(cc2)C)C(=O)Nc3cc(NC(=O)c4ccccc4)ccc3
0.256228	S(=O)(=O)(Nc1ccc(OCC)cc1)c2cc(c(cc2)C)C(=O)Nc3cc(NC(=O)c4ccccc4)ccc3
0.256228	S(=O)(=O)(Nc1ccc(OCC)cc1)c2cc(c(cc2)C)C(=O)Nc3cc(NC(=O)c4ccccc4)ccc3
0.256228	S(=O)(=O)(Nc1ccc(OCC)cc1)c2cc(c(cc2)C)C(=O)Nc3cc(NC(=O)c4ccccc4)ccc3
0.256228	S(=O)(=O)(Nc1ccc(OCC)cc1)c2cc(c(cc2)C)C(=O)Nc3cc(NC(=O)c4ccccc4)ccc3
0.256228	S(=O)(=O)(Nc1ccc(OCC)cc1)c2cc(c(cc2)C)C(=O)Nc3cc(NC(=O)c4ccccc4)ccc3
0.255973	FC(F)(c1ncc(cc1)C(=O)Nc2cc(c(OC(F)F)cc2)Cc3ccccc3)C
0.255973	FC(F)(c1ncc(cc1)C(=O)Nc2cc(c(OC(F)F)cc2)Cc3ccccc3)C
0.255973	FC(F)(c1ncc(cc1)C(=O)Nc2cc(c(OC(F)F)cc2)Cc3ccccc3)C
0.255973	FC(F)(c1ncc(cc1)C(=O)Nc2cc(c(OC(F)F)cc2)Cc3ccccc3)C
0.255973	FC(F)(c1ncc(cc1)C(=O)Nc2cc(c(OC(F)F)cc2)Cc3ccccc3)C
0.255973	FC(F)(c1ncc(cc1)C(=O)Nc2cc(c(OC(F)F)cc2)Cc3ccccc3)C
0.255973	FC(F)(c1ncc(cc1)C(=O)Nc2cc(c(OC(F)F)cc2)Cc3ccccc3)C
0.255973	FC(F)(c1ncc(cc1)C(=O)Nc2cc(c(OC(F)F)cc2)Cc3ccccc3)C
0.255973	FC(F)(c1ncc(cc1)C(=O)Nc2cc(c(OC(F)F)cc2)Cc3ccccc3)C
0.255973	FC(F)(c1ncc(cc1)C(=O)Nc2cc(c(OC(F)F)cc2)Cc3ccccc3)C
0.255814	Fc1cc(ccc1)C(=O)Nc2cc(ccc2)CNC(CCc3cnccc3)C
0.255814	Fc1cc(ccc1)C(=O)Nc2cc(ccc2)CNC(CCc3cnccc3)C
0.255814	Fc1cc(ccc1)C(=O)Nc2cc(ccc2)CNC(CCc3cnccc3)C
0.255814	Fc1cc(ccc1)C(=O)Nc2cc(ccc2)CNC(CCc3cnccc3)C
0.255814	Fc1cc(ccc1)C(=O)Nc2cc(ccc2)CNC(CCc3cnccc3)C
0.255814	Fc1cc(ccc1)C(=O)Nc2cc(ccc2)CNC(CCc3cnccc3)C
0.255814	Fc1cc(ccc1)C(=O)Nc2cc(ccc2)CNC(CCc3cnccc3)C
0.255814	Fc1cc(ccc1)C(=O)Nc2cc(ccc2)CNC(CCc3cnccc3)C
0.255814	Fc1cc(ccc1)C(=O)Nc2cc(ccc2)CNC(CCc3cnccc3)C
0.255814	Fc1cc(ccc1)C(=O)Nc2cc(ccc2)CNC(CCc3cnccc3)C
0.255556	O=C(Nc1c(ccc(c2cnc(OC)cc2)c1)C)NCC(O)C(C)(C)C
0.255556	O=C(Nc1c(ccc(c2cnc(OC)cc2)c1)C)NCC(O)C(C)(C)C
0.255556	O=C(Nc1c(ccc(c2cnc(OC)cc2)c1)C)NCC(O)C(C)(C)C
0.255556	O=C(Nc1c(ccc(c2cnc(OC)cc2)c1)C)NCC(O)C(C)(C)C
0.255556	O=C(Nc1c(ccc(c2cnc(OC)cc2)c1)C)NCC(O)C(C)(C)C
0.255556	O=C(Nc1c(ccc(c2cnc(OC)cc2)c1)C)NCC(O)C(C)(C)C
0.255556	O=C(Nc1c(ccc(c2cnc(OC)cc2)c1)C)NCC(O)C(C)(C)C
0.255556	O=C(Nc1c(ccc(c2cnc(OC)cc2)c1)C)NCC(O)C(C)(C)C
0.255556	O=C(Nc1c(ccc(c2cnc(OC)cc2)c1)C)NCC(O)C(C)(C)C
0.255556	O=C(Nc1c(ccc(c2cnc(OC)cc2)c1)C)NCC(O)C(C)(C)C
0.255172	O=C(OC)CNC(=O)c1ccc(NC(=O)C(=O)N(CC2=NC(c3ccccc3)=CN2)C)cc1
0.255172	O=C(OC)CNC(=O)c1ccc(NC(=O)C(=O)N(CC2=NC(c3ccccc3)=CN2)C)cc1
0.255172	O=C(OC)CNC(=O)c1ccc(NC(=O)C(=O)N(CC2=NC(c3ccccc3)=CN2)C)cc1
0.255172	O=C(OC)CNC(=O)c1ccc(NC(=O)C(=O)N(CC2=NC(c3ccccc3)=CN2)C)cc1
0.255172	O=C(OC)CNC(=O)c1ccc(NC(=O)C(=O)N(CC2=NC(c3ccccc3)=CN2)C)cc1
0.255172	O=C(OC)CNC(=O)c1ccc(NC(=O)C(=O)N(CC2=NC(c3ccccc3)=CN2)C)cc1
0.255172	O=C(OC)CNC(=O)c1ccc(NC(=O)C(=O)N(CC2=NC(c3ccccc3)=CN2)C)cc1
0.255172	O=C(OC)CNC(=O)c1ccc(NC(=O)C(=O)N(CC2=NC(c3ccccc3)=CN2)C)cc1
0.255172	O=C(OC)CNC(=O)c1ccc(NC(=O)C(=O)N(CC2=NC(c3ccccc3)=CN2)C)cc1
0.255172	O=C(OC)CNC(=O)c1ccc(NC(=O)C(=O)N(CC2=NC(c3ccccc3)=CN2)C)cc1
0.255061	O=C(Nc1c(NC2CC2)ccnc1)c3ccc(cc3)COC(C)C
0.255061	O=C(Nc1c(NC2CC2)ccnc1)c3ccc(cc3)COC(C)C
0.255061	O=C(Nc1c(NC2CC2)ccnc1)c3ccc(cc3)COC(C)C
0.255061	O=C(Nc1c(NC2CC2)ccnc1)c3ccc(cc3)COC(C)C
0.255061	O=C(Nc1c(NC2CC2)ccnc1)c3ccc(cc3)COC(C)C
0.255061	O=C(Nc1c(NC2CC2)ccnc1)c3ccc(cc3)COC(C)C
0.255061	O=C(Nc1c(NC2CC2)ccnc1)c3ccc(cc3)COC(C)C
0.255061	O=C(Nc1c(NC2CC2)ccnc1)c3ccc(cc3)COC(C)C
0.255061	O=C(Nc1c(NC2CC2)ccnc1)c3ccc(cc3)COC(C)C
0.255061	O=C(Nc1c(NC2CC2)ccnc1)c3ccc(cc3)COC(C)C
0.254967	S1C(NC(=O)c2ccc(cc2)CCCC)=C(C(=O)Nc3cc(c(F)cc3)C4=NNC=N4)C=C1
0.254967	S1C(NC(=O)c2ccc(cc2)CCCC)=C(C(=O)Nc3cc(c(F)cc3)C4=NNC=N4)C=C1
0.254967	S1C(NC(=O)c2ccc(cc2)CCCC)=C(C(=O)Nc3cc(c(F)cc3)C4=NNC=N4)C=C1
0.254967	S1C(NC(=O)c2ccc(cc2)CCCC)=C(C(=O)Nc3cc(c(F)cc3)C4=NNC=N4)C=C1
0.254967	S1C(NC(=O)c2ccc(cc2)CCCC)=C(C(=O)Nc3cc(c(F)cc3)C4=NNC=N4)C=C1
0.254967	S1C(NC(=O)c2ccc(cc2)CCCC)=C(C(=O)Nc3cc(c(F)cc3)C4=NNC=N4)C=C1
0.254967	S1C(NC(=O)c2ccc(cc2)CCCC)=C(C(=O)Nc3cc(c(F)cc3)C4=NNC=N4)C=C1
0.254902	S1C(=NC=C1NC(=O)c2ccc(c3cc(ccc3)CN)cc2)c4ccccc4
0.254296	O=C(OC(C)(C)C)NCc1nc(ccc1)C(=O)Nc2cc(ccc2)CN3CCC(C(=O)N)CC3
0.254296	O=C(OC(C)(C)C)NCc1nc(ccc1)C(=O)Nc2cc(ccc2)CN3CCC(C(=O)N)CC3
0.254296	O=C(OC(C)(C)C)NCc1nc(ccc1)C(=O)Nc2cc(ccc2)CN3CCC(C(=O)N)CC3
0.254296	O=C(OC(C)(C)C)NCc1nc(ccc1)C(=O)Nc2cc(ccc2)CN3CCC(C(=O)N)CC3
0.254181	[O-][N+](=O)c1c(NC2CC2)ccc(c1)C(=O)Nc3cc(OC)c(N4CCN(CC4)C)cc3
0.254181	[O-][N+](=O)c1c(NC2CC2)ccc(c1)C(=O)Nc3cc(OC)c(N4CCN(CC4)C)cc3
0.254181	[O-][N+](=O)c1c(NC2CC2)ccc(c1)C(=O)Nc3cc(OC)c(N4CCN(CC4)C)cc3
0.254181	[O-][N+](=O)c1c(NC2CC2)ccc(c1)C(=O)Nc3cc(OC)c(N4CCN(CC4)C)cc3
0.254181	[O-][N+](=O)c1c(NC2CC2)ccc(c1)C(=O)Nc3cc(OC)c(N4CCN(CC4)C)cc3
0.254181	[O-][N+](=O)c1c(NC2CC2)ccc(c1)C(=O)Nc3cc(OC)c(N4CCN(CC4)C)cc3
0.254181	[O-][N+](=O)c1c(NC2CC2)ccc(c1)C(=O)Nc3cc(OC)c(N4CCN(CC4)C)cc3
0.254181	[O-][N+](=O)c1c(NC2CC2)ccc(c1)C(=O)Nc3cc(OC)c(N4CCN(CC4)C)cc3
0.254181	[O-][N+](=O)c1c(NC2CC2)ccc(c1)C(=O)Nc3cc(OC)c(N4CCN(CC4)C)cc3
0.254181	[O-][N+](=O)c1c(NC2CC2)ccc(c1)C(=O)Nc3cc(OC)c(N4CCN(CC4)C)cc3
0.253623	Brc1c(nc(Cl)c(NC(=O)c2cc(NC(=O)Cc3ccc(Br)cc3)ccc2)c1)C
0.253623	Brc1c(nc(Cl)c(NC(=O)c2cc(NC(=O)Cc3ccc(Br)cc3)ccc2)c1)C
0.253623	Brc1c(nc(Cl)c(NC(=O)c2cc(NC(=O)Cc3ccc(Br)cc3)ccc2)c1)C
0.253623	Brc1c(nc(Cl)c(NC(=O)c2cc(NC(=O)Cc3ccc(Br)cc3)ccc2)c1)C
0.253623	Brc1c(nc(Cl)c(NC(=O)c2cc(NC(=O)Cc3ccc(Br)cc3)ccc2)c1)C
0.253623	Brc1c(nc(Cl)c(NC(=O)c2cc(NC(=O)Cc3ccc(Br)cc3)ccc2)c1)C
0.253623	Brc1c(nc(Cl)c(NC(=O)c2cc(NC(=O)Cc3ccc(Br)cc3)ccc2)c1)C
0.253623	Brc1c(nc(Cl)c(NC(=O)c2cc(NC(=O)Cc3ccc(Br)cc3)ccc2)c1)C
0.253623	Brc1c(nc(Cl)c(NC(=O)c2cc(NC(=O)Cc3ccc(Br)cc3)ccc2)c1)C
0.253623	Brc1c(nc(Cl)c(NC(=O)c2cc(NC(=O)Cc3ccc(Br)cc3)ccc2)c1)C
0.253394	FC(F)(F)c1cc(NC(=O)c2ccc(cc2)C)ccc1
0.253394	FC(F)(F)c1cc(NC(=O)c2ccc(cc2)C)ccc1
0.253394	FC(F)(F)c1cc(NC(=O)c2ccc(cc2)C)ccc1
0.253394	O=C(Nc1cc(ccc1)C(=O)CC)c2ccc(cc2)C
0.253394	O=C(Nc1cc(ccc1)C(=O)CC)c2ccc(cc2)C
0.253394	O=C(Nc1cc(ccc1)C(=O)CC)c2ccc(cc2)C
0.253394	O=C(Nc1cc(ccc1)C(=O)CC)c2ccc(cc2)C
0.253394	O=C(Nc1cc(ccc1)C(=O)CC)c2ccc(cc2)C
0.253394	O=C(Nc1cc(ccc1)C(=O)CC)c2ccc(cc2)C
0.253012	S1C(=NC(c2cnccc2)=C1)NC(=O)C=3N=NN(C3C)Cc4c(F)cc(F)cc4
0.253012	S1C(=NC(c2cnccc2)=C1)NC(=O)C=3N=NN(C3C)Cc4c(F)cc(F)cc4
0.253012	S1C(=NC(c2cnccc2)=C1)NC(=O)C=3N=NN(C3C)Cc4c(F)cc(F)cc4
0.253012	S1C(=NC(c2cnccc2)=C1)NC(=O)C=3N=NN(C3C)Cc4c(F)cc(F)cc4
0.253012	S1C(=NC(c2cnccc2)=C1)NC(=O)C=3N=NN(C3C)Cc4c(F)cc(F)cc4
0.253012	S1C(=NC(c2cnccc2)=C1)NC(=O)C=3N=NN(C3C)Cc4c(F)cc(F)cc4
0.253012	S1C(=NC(c2cnccc2)=C1)NC(=O)C=3N=NN(C3C)Cc4c(F)cc(F)cc4
0.253012	S1C(=NC(c2cnccc2)=C1)NC(=O)C=3N=NN(C3C)Cc4c(F)cc(F)cc4
0.253012	S1C(=NC(c2cnccc2)=C1)NC(=O)C=3N=NN(C3C)Cc4c(F)cc(F)cc4
0.253012	S1C(=NC(c2cnccc2)=C1)NC(=O)C=3N=NN(C3C)Cc4c(F)cc(F)cc4
0.252366	Clc1cc(c(NC(=O)C(=O)N2CCN(CC=3N=C(SC3)c4ccc(OC)cc4)CC2)cc1)c5ccccc5
0.252174	FC(F)(F)c1cc(NC(=O)c2cc(c3nc4NC(=Nc4cc3)N5CC6(C5)CNCCC6)c(cc2)C)ccc1
0.252174	FC(F)(F)c1cc(NC(=O)c2cc(c3nc4NC(=Nc4cc3)N5CC6(C5)CNCCC6)c(cc2)C)ccc1
0.252174	FC(F)(F)c1cc(NC(=O)c2cc(c3nc4NC(=Nc4cc3)N5CC6(C5)CNCCC6)c(cc2)C)ccc1
0.252174	FC(F)(F)c1cc(NC(=O)c2cc(c3nc4NC(=Nc4cc3)N5CC6(C5)CNCCC6)c(cc2)C)ccc1
0.252174	FC(F)(F)c1cc(NC(=O)c2cc(c3nc4NC(=Nc4cc3)N5CC6(C5)CNCCC6)c(cc2)C)ccc1
0.252174	FC(F)(F)c1cc(NC(=O)c2cc(c3nc4NC(=Nc4cc3)N5CC6(C5)CNCCC6)c(cc2)C)ccc1
0.252174	FC(F)(F)c1cc(NC(=O)c2cc(c3nc4NC(=Nc4cc3)N5CC6(C5)CNCCC6)c(cc2)C)ccc1
0.252174	FC(F)(F)c1cc(NC(=O)c2cc(c3nc4NC(=Nc4cc3)N5CC6(C5)CNCCC6)c(cc2)C)ccc1
0.252174	FC(F)(F)c1cc(NC(=O)c2cc(c3nc4NC(=Nc4cc3)N5CC6(C5)CNCCC6)c(cc2)C)ccc1
0.252174	FC(F)(F)c1cc(NC(=O)c2cc(c3nc4NC(=Nc4cc3)N5CC6(C5)CNCCC6)c(cc2)C)ccc1
0.252101	O=C(OC(C)(C)C)Nc1c(ccc(c1)C(=O)O)C
0.252101	O=C(OC(C)(C)C)Nc1c(ccc(c1)C(=O)O)C
0.252101	O=C(OC(C)(C)C)Nc1c(ccc(c1)C(=O)O)C
0.252101	O=C(OC(C)(C)C)Nc1c(ccc(c1)C(=O)O)C
0.252101	O=C(OC(C)(C)C)Nc1c(ccc(c1)C(=O)O)C
0.252101	O=C(OC(C)(C)C)Nc1c(ccc(c1)C(=O)O)C
0.252101	O=C(OC(C)(C)C)Nc1c(ccc(c1)C(=O)O)C
0.252101	O=C(OC(C)(C)C)Nc1c(ccc(c1)C(=O)O)C
0.252101	O=C(OC(C)(C)C)Nc1c(ccc(c1)C(=O)O)C
0.252101	O=C(OC(C)(C)C)Nc1c(ccc(c1)C(=O)O)C
0.252	O=C(Nc1cc(NC(=O)c2ccccc2)ccc1)c3cc4c(cc3)CCOC4
0.252	O=C(Nc1cc(NC(=O)c2ccccc2)ccc1)c3cc4c(cc3)CCOC4
0.252	O=C(Nc1cc(NC(=O)c2ccccc2)ccc1)c3cc4c(cc3)CCOC4
0.252	O=C(Nc1cc(NC(=O)c2ccccc2)ccc1)c3cc4c(cc3)CCOC4
0.252	O=C(Nc1cc(NC(=O)c2ccccc2)ccc1)c3cc4c(cc3)CCOC4
0.252	O=C(Nc1cc(NC(=O)c2ccccc2)ccc1)c3cc4c(cc3)CCOC4
0.252	O=C(Nc1cc(NC(=O)c2ccccc2)ccc1)c3cc4c(cc3)CCOC4
0.252	O=C(Nc1cc(NC(=O)c2ccccc2)ccc1)c3cc4c(cc3)CCOC4
0.252	O=C(Nc1cc(NC(=O)c2ccccc2)ccc1)c3cc4c(cc3)CCOC4
0.252	O=C(Nc1cc(NC(=O)c2ccccc2)ccc1)c3cc4c(cc3)CCOC4
0.251969	Fc1cc(ccc1)C(=O)Nc2cc(ccc2)CNC(=O)NCc3cc(ncc3)NC
0.251969	Fc1cc(ccc1)C(=O)Nc2cc(ccc2)CNC(=O)NCc3cc(ncc3)NC
0.251969	Fc1cc(ccc1)C(=O)Nc2cc(ccc2)CNC(=O)NCc3cc(ncc3)NC
0.251969	Fc1cc(ccc1)C(=O)Nc2cc(ccc2)CNC(=O)NCc3cc(ncc3)NC
0.25188	FC(F)(F)CNC(=O)c1cc(NCC(=O)NC(=O)Nc2cc(c(cc2)C)C)ccc1
0.25188	FC(F)(F)CNC(=O)c1cc(NCC(=O)NC(=O)Nc2cc(c(cc2)C)C)ccc1
0.25188	FC(F)(F)CNC(=O)c1cc(NCC(=O)NC(=O)Nc2cc(c(cc2)C)C)ccc1
0.25188	FC(F)(F)CNC(=O)c1cc(NCC(=O)NC(=O)Nc2cc(c(cc2)C)C)ccc1
[truncated: 8,001 more rows]
