# Supplementary material for: Galileo: Three-dimensional searching in large combinatorial fragment spaces on the example of pharmacophores
Source: J Comput Aided Mol Des. 2022 Nov 24;37(1):1–16. doi: 10.1007/s10822-022-00485-y (PMC10032335; doi:10.1007/s10822-022-00485-y)
Supplement: Supplementary file 4 — Supplementary file 3a [file 10822_2022_485_MOESM3_ESMa.zip › Imatinib_Galileo/13/out_9.csv]

Score	SMILES
0.638498	S=C(Nc1cc(cc(c1)C)C)Nc2cc(Nc3nc(c4cnccc4)ccn3)c(cc2)C
0.638498	S=C(Nc1cc(cc(c1)C)C)Nc2cc(Nc3nc(c4cnccc4)ccn3)c(cc2)C
0.638498	S=C(Nc1cc(cc(c1)C)C)Nc2cc(Nc3nc(c4cnccc4)ccn3)c(cc2)C
0.638498	S=C(Nc1cc(cc(c1)C)C)Nc2cc(Nc3nc(c4cnccc4)ccn3)c(cc2)C
0.638498	S=C(Nc1cc(cc(c1)C)C)Nc2cc(Nc3nc(c4cnccc4)ccn3)c(cc2)C
0.638498	S=C(Nc1cc(cc(c1)C)C)Nc2cc(Nc3nc(c4cnccc4)ccn3)c(cc2)C
0.638498	S=C(Nc1cc(cc(c1)C)C)Nc2cc(Nc3nc(c4cnccc4)ccn3)c(cc2)C
0.638498	S=C(Nc1cc(cc(c1)C)C)Nc2cc(Nc3nc(c4cnccc4)ccn3)c(cc2)C
0.638498	S=C(Nc1cc(cc(c1)C)C)Nc2cc(Nc3nc(c4cnccc4)ccn3)c(cc2)C
0.638498	S=C(Nc1cc(cc(c1)C)C)Nc2cc(Nc3nc(c4cnccc4)ccn3)c(cc2)C
0.607143	S=C(Nc1cc(Nc2nc(c3cnccc3)ccn2)c(cc1)C)NCC(F)(F)F
0.607143	S=C(Nc1cc(Nc2nc(c3cnccc3)ccn2)c(cc1)C)NCC(F)(F)F
0.607143	S=C(Nc1cc(Nc2nc(c3cnccc3)ccn2)c(cc1)C)NCC(F)(F)F
0.607143	S=C(Nc1cc(Nc2nc(c3cnccc3)ccn2)c(cc1)C)NCC(F)(F)F
0.607143	S=C(Nc1cc(Nc2nc(c3cnccc3)ccn2)c(cc1)C)NCC(F)(F)F
0.607143	S=C(Nc1cc(Nc2nc(c3cnccc3)ccn2)c(cc1)C)NCC(F)(F)F
0.607143	S=C(Nc1cc(Nc2nc(c3cnccc3)ccn2)c(cc1)C)NCC(F)(F)F
0.607143	S=C(Nc1cc(Nc2nc(c3cnccc3)ccn2)c(cc1)C)NCC(F)(F)F
0.607143	S=C(Nc1cc(Nc2nc(c3cnccc3)ccn2)c(cc1)C)NCC(F)(F)F
0.607143	S=C(Nc1cc(Nc2nc(c3cnccc3)ccn2)c(cc1)C)NCC(F)(F)F
0.604444	S=C(Nc1c(cccc1C)C)Nc2cc(Nc3nc(c4cnccc4)ccn3)c(cc2)C
0.604444	S=C(Nc1c(cccc1C)C)Nc2cc(Nc3nc(c4cnccc4)ccn3)c(cc2)C
0.604444	S=C(Nc1c(cccc1C)C)Nc2cc(Nc3nc(c4cnccc4)ccn3)c(cc2)C
0.604444	S=C(Nc1c(cccc1C)C)Nc2cc(Nc3nc(c4cnccc4)ccn3)c(cc2)C
0.604444	S=C(Nc1c(cccc1C)C)Nc2cc(Nc3nc(c4cnccc4)ccn3)c(cc2)C
0.604444	S=C(Nc1c(cccc1C)C)Nc2cc(Nc3nc(c4cnccc4)ccn3)c(cc2)C
0.604444	S=C(Nc1c(cccc1C)C)Nc2cc(Nc3nc(c4cnccc4)ccn3)c(cc2)C
0.604444	S=C(Nc1c(cccc1C)C)Nc2cc(Nc3nc(c4cnccc4)ccn3)c(cc2)C
0.604444	S=C(Nc1c(cccc1C)C)Nc2cc(Nc3nc(c4cnccc4)ccn3)c(cc2)C
0.604444	S=C(Nc1c(cccc1C)C)Nc2cc(Nc3nc(c4cnccc4)ccn3)c(cc2)C
0.6	n1c(nccc1c2cnccc2)Nc3c(ccc(N)c3)C
0.6	n1c(nccc1c2cnccc2)Nc3c(ccc(N)c3)C
0.6	n1c(nccc1c2cnccc2)Nc3c(ccc(N)c3)C
0.6	n1c(nccc1c2cnccc2)Nc3c(ccc(N)c3)C
0.6	n1c(nccc1c2cnccc2)Nc3c(ccc(N)c3)C
0.6	n1c(nccc1c2cnccc2)Nc3c(ccc(N)c3)C
0.6	n1c(nccc1c2cnccc2)Nc3c(ccc(N)c3)C
0.6	n1c(nccc1c2cnccc2)Nc3c(ccc(N)c3)C
0.6	n1c(nccc1c2cnccc2)Nc3c(ccc(N)c3)C
0.6	n1c(nccc1c2cnccc2)Nc3c(ccc(N)c3)C
0.593886	Clc1c(F)cc(NC(=S)Nc2cc(Nc3nc(c4cnccc4)ccn3)c(cc2)C)cc1
0.593886	Clc1c(F)cc(NC(=S)Nc2cc(Nc3nc(c4cnccc4)ccn3)c(cc2)C)cc1
0.593886	Clc1c(F)cc(NC(=S)Nc2cc(Nc3nc(c4cnccc4)ccn3)c(cc2)C)cc1
0.593886	Clc1c(F)cc(NC(=S)Nc2cc(Nc3nc(c4cnccc4)ccn3)c(cc2)C)cc1
0.593886	Clc1c(F)cc(NC(=S)Nc2cc(Nc3nc(c4cnccc4)ccn3)c(cc2)C)cc1
0.593886	Clc1c(F)cc(NC(=S)Nc2cc(Nc3nc(c4cnccc4)ccn3)c(cc2)C)cc1
0.593886	Clc1c(F)cc(NC(=S)Nc2cc(Nc3nc(c4cnccc4)ccn3)c(cc2)C)cc1
0.593886	Clc1c(F)cc(NC(=S)Nc2cc(Nc3nc(c4cnccc4)ccn3)c(cc2)C)cc1
0.593886	Clc1c(F)cc(NC(=S)Nc2cc(Nc3nc(c4cnccc4)ccn3)c(cc2)C)cc1
0.593886	Clc1c(F)cc(NC(=S)Nc2cc(Nc3nc(c4cnccc4)ccn3)c(cc2)C)cc1
0.58159	S=C(Nc1c(cccc1)COC)Nc2cc(Nc3nc(c4cnccc4)ccn3)c(cc2)C
0.58159	S=C(Nc1c(cccc1)COC)Nc2cc(Nc3nc(c4cnccc4)ccn3)c(cc2)C
0.58159	S=C(Nc1c(cccc1)COC)Nc2cc(Nc3nc(c4cnccc4)ccn3)c(cc2)C
0.58159	S=C(Nc1c(cccc1)COC)Nc2cc(Nc3nc(c4cnccc4)ccn3)c(cc2)C
0.58159	S=C(Nc1c(cccc1)COC)Nc2cc(Nc3nc(c4cnccc4)ccn3)c(cc2)C
0.58159	S=C(Nc1c(cccc1)COC)Nc2cc(Nc3nc(c4cnccc4)ccn3)c(cc2)C
0.58159	S=C(Nc1c(cccc1)COC)Nc2cc(Nc3nc(c4cnccc4)ccn3)c(cc2)C
0.58159	S=C(Nc1c(cccc1)COC)Nc2cc(Nc3nc(c4cnccc4)ccn3)c(cc2)C
0.58159	S=C(Nc1c(cccc1)COC)Nc2cc(Nc3nc(c4cnccc4)ccn3)c(cc2)C
0.58159	S=C(Nc1c(cccc1)COC)Nc2cc(Nc3nc(c4cnccc4)ccn3)c(cc2)C
0.565737	S=C(Nc1cc(Nc2nc(c3cnccc3)ccn2)c(cc1)C)NCc4cc5OCOc5cc4
0.565737	S=C(Nc1cc(Nc2nc(c3cnccc3)ccn2)c(cc1)C)NCc4cc5OCOc5cc4
0.565737	S=C(Nc1cc(Nc2nc(c3cnccc3)ccn2)c(cc1)C)NCc4cc5OCOc5cc4
0.555102	S=C(Nc1c(OCC)ccc(OCC)c1)Nc2cc(Nc3nc(c4cnccc4)ccn3)c(cc2)C
0.555102	S=C(Nc1c(OCC)ccc(OCC)c1)Nc2cc(Nc3nc(c4cnccc4)ccn3)c(cc2)C
0.555102	S=C(Nc1c(OCC)ccc(OCC)c1)Nc2cc(Nc3nc(c4cnccc4)ccn3)c(cc2)C
0.555102	S=C(Nc1c(OCC)ccc(OCC)c1)Nc2cc(Nc3nc(c4cnccc4)ccn3)c(cc2)C
0.555102	S=C(Nc1c(OCC)ccc(OCC)c1)Nc2cc(Nc3nc(c4cnccc4)ccn3)c(cc2)C
0.555102	S=C(Nc1c(OCC)ccc(OCC)c1)Nc2cc(Nc3nc(c4cnccc4)ccn3)c(cc2)C
0.555102	S=C(Nc1c(OCC)ccc(OCC)c1)Nc2cc(Nc3nc(c4cnccc4)ccn3)c(cc2)C
0.555102	S=C(Nc1c(OCC)ccc(OCC)c1)Nc2cc(Nc3nc(c4cnccc4)ccn3)c(cc2)C
0.555102	S=C(Nc1c(OCC)ccc(OCC)c1)Nc2cc(Nc3nc(c4cnccc4)ccn3)c(cc2)C
0.555102	S=C(Nc1c(OCC)ccc(OCC)c1)Nc2cc(Nc3nc(c4cnccc4)ccn3)c(cc2)C
0.404494	O=C(NC1=NC(=NN1)c2nc(ccc2)C)c3cc(NC(=O)Cc4ccncc4)c(cc3)C
0.404494	O=C(NC1=NC(=NN1)c2nc(ccc2)C)c3cc(NC(=O)Cc4ccncc4)c(cc3)C
0.404494	O=C(NC1=NC(=NN1)c2nc(ccc2)C)c3cc(NC(=O)Cc4ccncc4)c(cc3)C
0.404494	O=C(NC1=NC(=NN1)c2nc(ccc2)C)c3cc(NC(=O)Cc4ccncc4)c(cc3)C
0.404494	O=C(NC1=NC(=NN1)c2nc(ccc2)C)c3cc(NC(=O)Cc4ccncc4)c(cc3)C
0.404494	O=C(NC1=NC(=NN1)c2nc(ccc2)C)c3cc(NC(=O)Cc4ccncc4)c(cc3)C
0.404494	O=C(NC1=NC(=NN1)c2nc(ccc2)C)c3cc(NC(=O)Cc4ccncc4)c(cc3)C
0.404494	O=C(NC1=NC(=NN1)c2nc(ccc2)C)c3cc(NC(=O)Cc4ccncc4)c(cc3)C
0.404494	O=C(NC1=NC(=NN1)c2nc(ccc2)C)c3cc(NC(=O)Cc4ccncc4)c(cc3)C
0.404494	O=C(NC1=NC(=NN1)c2nc(ccc2)C)c3cc(NC(=O)Cc4ccncc4)c(cc3)C
0.404167	O=C(Nc1c(OC)ccc(c2ccncc2)c1)c3ccc(cc3)CN4CCOCC4
0.404167	O=C(Nc1c(OC)ccc(c2ccncc2)c1)c3ccc(cc3)CN4CCOCC4
0.404167	O=C(Nc1c(OC)ccc(c2ccncc2)c1)c3ccc(cc3)CN4CCOCC4
0.404167	O=C(Nc1c(OC)ccc(c2ccncc2)c1)c3ccc(cc3)CN4CCOCC4
0.404167	O=C(Nc1c(OC)ccc(c2ccncc2)c1)c3ccc(cc3)CN4CCOCC4
0.404167	O=C(Nc1c(OC)ccc(c2ccncc2)c1)c3ccc(cc3)CN4CCOCC4
0.404167	O=C(Nc1c(OC)ccc(c2ccncc2)c1)c3ccc(cc3)CN4CCOCC4
0.404167	O=C(Nc1c(OC)ccc(c2ccncc2)c1)c3ccc(cc3)CN4CCOCC4
0.404167	O=C(Nc1c(OC)ccc(c2ccncc2)c1)c3ccc(cc3)CN4CCOCC4
0.404167	O=C(Nc1c(OC)ccc(c2ccncc2)c1)c3ccc(cc3)CN4CCOCC4
0.398374	Brc1c(ccc(c1)CN2CCC(c3nc(c4ccccc4)ccn3)CC2)C
0.398374	Brc1c(ccc(c1)CN2CCC(c3nc(c4ccccc4)ccn3)CC2)C
0.398374	Brc1c(ccc(c1)CN2CCC(c3nc(c4ccccc4)ccn3)CC2)C
0.398374	Brc1c(ccc(c1)CN2CCC(c3nc(c4ccccc4)ccn3)CC2)C
0.398374	Brc1c(ccc(c1)CN2CCC(c3nc(c4ccccc4)ccn3)CC2)C
0.398374	Brc1c(ccc(c1)CN2CCC(c3nc(c4ccccc4)ccn3)CC2)C
0.398374	Brc1c(ccc(c1)CN2CCC(c3nc(c4ccccc4)ccn3)CC2)C
0.398374	Brc1c(ccc(c1)CN2CCC(c3nc(c4ccccc4)ccn3)CC2)C
0.398374	Brc1c(ccc(c1)CN2CCC(c3nc(c4ccccc4)ccn3)CC2)C
0.398374	Brc1c(ccc(c1)CN2CCC(c3nc(c4ccccc4)ccn3)CC2)C
0.393822	O=C(Nc1c(ccc(c1)C(=O)N2CCN(Cc3nccnc3)CC2)C)Nc4ccccc4
0.393822	O=C(Nc1c(ccc(c1)C(=O)N2CCN(Cc3nccnc3)CC2)C)Nc4ccccc4
0.393822	O=C(Nc1c(ccc(c1)C(=O)N2CCN(Cc3nccnc3)CC2)C)Nc4ccccc4
0.393822	O=C(Nc1c(ccc(c1)C(=O)N2CCN(Cc3nccnc3)CC2)C)Nc4ccccc4
0.393822	O=C(Nc1c(ccc(c1)C(=O)N2CCN(Cc3nccnc3)CC2)C)Nc4ccccc4
0.393822	O=C(Nc1c(ccc(c1)C(=O)N2CCN(Cc3nccnc3)CC2)C)Nc4ccccc4
0.393822	O=C(Nc1c(ccc(c1)C(=O)N2CCN(Cc3nccnc3)CC2)C)Nc4ccccc4
0.393822	O=C(Nc1c(ccc(c1)C(=O)N2CCN(Cc3nccnc3)CC2)C)Nc4ccccc4
0.393822	O=C(Nc1c(ccc(c1)C(=O)N2CCN(Cc3nccnc3)CC2)C)Nc4ccccc4
0.393822	O=C(Nc1c(ccc(c1)C(=O)N2CCN(Cc3nccnc3)CC2)C)Nc4ccccc4
0.388664	Fc1cc(NC(=O)c2ccc(cc2)CN3CCOCC3)c(NC(=O)c4ncccc4)cc1
0.388664	Fc1cc(NC(=O)c2ccc(cc2)CN3CCOCC3)c(NC(=O)c4ncccc4)cc1
0.388664	Fc1cc(NC(=O)c2ccc(cc2)CN3CCOCC3)c(NC(=O)c4ncccc4)cc1
0.388664	Fc1cc(NC(=O)c2ccc(cc2)CN3CCOCC3)c(NC(=O)c4ncccc4)cc1
0.388664	Fc1cc(NC(=O)c2ccc(cc2)CN3CCOCC3)c(NC(=O)c4ncccc4)cc1
0.388664	Fc1cc(NC(=O)c2ccc(cc2)CN3CCOCC3)c(NC(=O)c4ncccc4)cc1
0.388664	Fc1cc(NC(=O)c2ccc(cc2)CN3CCOCC3)c(NC(=O)c4ncccc4)cc1
0.388664	Fc1cc(NC(=O)c2ccc(cc2)CN3CCOCC3)c(NC(=O)c4ncccc4)cc1
0.388664	Fc1cc(NC(=O)c2ccc(cc2)CN3CCOCC3)c(NC(=O)c4ncccc4)cc1
0.388664	Fc1cc(NC(=O)c2ccc(cc2)CN3CCOCC3)c(NC(=O)c4ncccc4)cc1
0.38843	O=C(Nc1cc(c(cc1)C)C(=O)NC(C)C)c2ccc(cc2)CN3CCOCC3
0.38843	O=C(Nc1cc(c(cc1)C)C(=O)NC(C)C)c2ccc(cc2)CN3CCOCC3
0.38843	O=C(Nc1cc(c(cc1)C)C(=O)NC(C)C)c2ccc(cc2)CN3CCOCC3
0.38843	O=C(Nc1cc(c(cc1)C)C(=O)NC(C)C)c2ccc(cc2)CN3CCOCC3
0.38843	O=C(Nc1cc(c(cc1)C)C(=O)NC(C)C)c2ccc(cc2)CN3CCOCC3
0.38843	O=C(Nc1cc(c(cc1)C)C(=O)NC(C)C)c2ccc(cc2)CN3CCOCC3
0.38843	O=C(Nc1cc(c(cc1)C)C(=O)NC(C)C)c2ccc(cc2)CN3CCOCC3
0.38843	O=C(Nc1cc(c(cc1)C)C(=O)NC(C)C)c2ccc(cc2)CN3CCOCC3
0.38843	O=C(Nc1cc(c(cc1)C)C(=O)NC(C)C)c2ccc(cc2)CN3CCOCC3
0.38843	O=C(Nc1cc(c(cc1)C)C(=O)NC(C)C)c2ccc(cc2)CN3CCOCC3
0.3879	S1C(=NC(c2cc(OC)ccc2)=C1)NC(=O)c3cc(NC(=O)Cc4ccncc4)c(cc3)C
0.3879	S1C(=NC(c2cc(OC)ccc2)=C1)NC(=O)c3cc(NC(=O)Cc4ccncc4)c(cc3)C
0.3879	S1C(=NC(c2cc(OC)ccc2)=C1)NC(=O)c3cc(NC(=O)Cc4ccncc4)c(cc3)C
0.3879	S1C(=NC(c2cc(OC)ccc2)=C1)NC(=O)c3cc(NC(=O)Cc4ccncc4)c(cc3)C
0.3879	S1C(=NC(c2cc(OC)ccc2)=C1)NC(=O)c3cc(NC(=O)Cc4ccncc4)c(cc3)C
0.3879	S1C(=NC(c2cc(OC)ccc2)=C1)NC(=O)c3cc(NC(=O)Cc4ccncc4)c(cc3)C
0.3879	S1C(=NC(c2cc(OC)ccc2)=C1)NC(=O)c3cc(NC(=O)Cc4ccncc4)c(cc3)C
0.3879	S1C(=NC(c2cc(OC)ccc2)=C1)NC(=O)c3cc(NC(=O)Cc4ccncc4)c(cc3)C
0.3879	S1C(=NC(c2cc(OC)ccc2)=C1)NC(=O)c3cc(NC(=O)Cc4ccncc4)c(cc3)C
0.383142	Clc1ccc(c2nc(ccn2)C(=O)Nc3cc(c(cc3)C)C(=O)c4ccccc4)cc1
0.383142	Clc1ccc(c2nc(ccn2)C(=O)Nc3cc(c(cc3)C)C(=O)c4ccccc4)cc1
0.383142	Clc1ccc(c2nc(ccn2)C(=O)Nc3cc(c(cc3)C)C(=O)c4ccccc4)cc1
0.383142	Clc1ccc(c2nc(ccn2)C(=O)Nc3cc(c(cc3)C)C(=O)c4ccccc4)cc1
0.383142	Clc1ccc(c2nc(ccn2)C(=O)Nc3cc(c(cc3)C)C(=O)c4ccccc4)cc1
0.383142	Clc1ccc(c2nc(ccn2)C(=O)Nc3cc(c(cc3)C)C(=O)c4ccccc4)cc1
0.383142	Clc1ccc(c2nc(ccn2)C(=O)Nc3cc(c(cc3)C)C(=O)c4ccccc4)cc1
0.383142	Clc1ccc(c2nc(ccn2)C(=O)Nc3cc(c(cc3)C)C(=O)c4ccccc4)cc1
0.383142	Clc1ccc(c2nc(ccn2)C(=O)Nc3cc(c(cc3)C)C(=O)c4ccccc4)cc1
0.383142	Clc1ccc(c2nc(ccn2)C(=O)Nc3cc(c(cc3)C)C(=O)c4ccccc4)cc1
0.375465	Clc1ncc(cc1)CN2CCN(C(=O)c3cc(NC(=O)Cc4ccncc4)c(cc3)C)CC2
0.375465	Clc1ncc(cc1)CN2CCN(C(=O)c3cc(NC(=O)Cc4ccncc4)c(cc3)C)CC2
0.375465	Clc1ncc(cc1)CN2CCN(C(=O)c3cc(NC(=O)Cc4ccncc4)c(cc3)C)CC2
0.375465	Clc1ncc(cc1)CN2CCN(C(=O)c3cc(NC(=O)Cc4ccncc4)c(cc3)C)CC2
0.375465	Clc1ncc(cc1)CN2CCN(C(=O)c3cc(NC(=O)Cc4ccncc4)c(cc3)C)CC2
0.375465	Clc1ncc(cc1)CN2CCN(C(=O)c3cc(NC(=O)Cc4ccncc4)c(cc3)C)CC2
0.375465	Clc1ncc(cc1)CN2CCN(C(=O)c3cc(NC(=O)Cc4ccncc4)c(cc3)C)CC2
0.375465	Clc1ncc(cc1)CN2CCN(C(=O)c3cc(NC(=O)Cc4ccncc4)c(cc3)C)CC2
0.375465	Clc1ncc(cc1)CN2CCN(C(=O)c3cc(NC(=O)Cc4ccncc4)c(cc3)C)CC2
0.375465	Clc1ncc(cc1)CN2CCN(C(=O)c3cc(NC(=O)Cc4ccncc4)c(cc3)C)CC2
0.374545	O=C(OC(C)(C)C)c1cc(c(cc1)C)CN2CCC(c3nc(c4ccccc4)ccn3)CC2
0.374545	O=C(OC(C)(C)C)c1cc(c(cc1)C)CN2CCC(c3nc(c4ccccc4)ccn3)CC2
0.374545	O=C(OC(C)(C)C)c1cc(c(cc1)C)CN2CCC(c3nc(c4ccccc4)ccn3)CC2
0.374545	O=C(OC(C)(C)C)c1cc(c(cc1)C)CN2CCC(c3nc(c4ccccc4)ccn3)CC2
0.374545	O=C(OC(C)(C)C)c1cc(c(cc1)C)CN2CCC(c3nc(c4ccccc4)ccn3)CC2
0.374545	O=C(OC(C)(C)C)c1cc(c(cc1)C)CN2CCC(c3nc(c4ccccc4)ccn3)CC2
0.374545	O=C(OC(C)(C)C)c1cc(c(cc1)C)CN2CCC(c3nc(c4ccccc4)ccn3)CC2
0.374545	O=C(OC(C)(C)C)c1cc(c(cc1)C)CN2CCC(c3nc(c4ccccc4)ccn3)CC2
0.374545	O=C(OC(C)(C)C)c1cc(c(cc1)C)CN2CCC(c3nc(c4ccccc4)ccn3)CC2
0.374545	O=C(OC(C)(C)C)c1cc(c(cc1)C)CN2CCC(c3nc(c4ccccc4)ccn3)CC2
0.368421	Brc1ccc(cc1)C(=O)Nc2c(ccc(c2)C(=O)NCCc3ccc(N4CCN(CC4)C)cc3)C
0.360731	O=C(Nc1cc(c(O)cc1)C)c2cnccc2
0.360731	O=C(Nc1cc(c(O)cc1)C)c2cnccc2
0.360731	O=C(Nc1cc(c(O)cc1)C)c2cnccc2
0.360731	O=C(Nc1cc(c(O)cc1)C)c2cnccc2
0.360731	O=C(Nc1cc(c(O)cc1)C)c2cnccc2
0.360731	O=C(Nc1cc(c(O)cc1)C)c2cnccc2
0.360731	O=C(Nc1cc(c(O)cc1)C)c2cnccc2
0.360731	O=C(Nc1cc(c(O)cc1)C)c2cnccc2
0.360731	O=C(Nc1cc(c(O)cc1)C)c2cnccc2
0.360731	O=C(Nc1cc(c(O)cc1)C)c2cnccc2
0.358696	O=C(NC1CCN(Cc2cc(OC)ccc2)CC1)c3cc(NC(=O)Cc4ccncc4)c(cc3)C
0.358696	O=C(NC1CCN(Cc2cc(OC)ccc2)CC1)c3cc(NC(=O)Cc4ccncc4)c(cc3)C
0.358696	O=C(NC1CCN(Cc2cc(OC)ccc2)CC1)c3cc(NC(=O)Cc4ccncc4)c(cc3)C
0.358696	O=C(NC1CCN(Cc2cc(OC)ccc2)CC1)c3cc(NC(=O)Cc4ccncc4)c(cc3)C
0.358696	O=C(NC1CCN(Cc2cc(OC)ccc2)CC1)c3cc(NC(=O)Cc4ccncc4)c(cc3)C
0.358696	O=C(NC1CCN(Cc2cc(OC)ccc2)CC1)c3cc(NC(=O)Cc4ccncc4)c(cc3)C
0.358696	O=C(NC1CCN(Cc2cc(OC)ccc2)CC1)c3cc(NC(=O)Cc4ccncc4)c(cc3)C
0.358696	O=C(NC1CCN(Cc2cc(OC)ccc2)CC1)c3cc(NC(=O)Cc4ccncc4)c(cc3)C
0.358696	O=C(NC1CCN(Cc2cc(OC)ccc2)CC1)c3cc(NC(=O)Cc4ccncc4)c(cc3)C
0.358696	O=C(NC1CCN(Cc2cc(OC)ccc2)CC1)c3cc(NC(=O)Cc4ccncc4)c(cc3)C
0.355731	O=C(Nc1cc(ccc1)CN(CC)CC)c2cc(NC(=O)Cc3ccncc3)c(cc2)C
0.355731	O=C(Nc1cc(ccc1)CN(CC)CC)c2cc(NC(=O)Cc3ccncc3)c(cc2)C
0.355731	O=C(Nc1cc(ccc1)CN(CC)CC)c2cc(NC(=O)Cc3ccncc3)c(cc2)C
0.355731	O=C(Nc1cc(ccc1)CN(CC)CC)c2cc(NC(=O)Cc3ccncc3)c(cc2)C
0.355731	O=C(Nc1cc(ccc1)CN(CC)CC)c2cc(NC(=O)Cc3ccncc3)c(cc2)C
0.355731	O=C(Nc1cc(ccc1)CN(CC)CC)c2cc(NC(=O)Cc3ccncc3)c(cc2)C
0.355731	O=C(Nc1cc(ccc1)CN(CC)CC)c2cc(NC(=O)Cc3ccncc3)c(cc2)C
0.355731	O=C(Nc1cc(ccc1)CN(CC)CC)c2cc(NC(=O)Cc3ccncc3)c(cc2)C
0.355731	O=C(Nc1cc(ccc1)CN(CC)CC)c2cc(NC(=O)Cc3ccncc3)c(cc2)C
0.355731	O=C(Nc1cc(ccc1)CN(CC)CC)c2cc(NC(=O)Cc3ccncc3)c(cc2)C
0.354015	O=C(Nc1c(ccc(c1)C(=O)N2CCN(Cc3cc4OCCOc4cc3)CC2)C)Nc5ccccc5
0.354015	O=C(Nc1c(ccc(c1)C(=O)N2CCN(Cc3cc4OCCOc4cc3)CC2)C)Nc5ccccc5
0.354015	O=C(Nc1c(ccc(c1)C(=O)N2CCN(Cc3cc4OCCOc4cc3)CC2)C)Nc5ccccc5
0.354015	O=C(Nc1c(ccc(c1)C(=O)N2CCN(Cc3cc4OCCOc4cc3)CC2)C)Nc5ccccc5
0.354015	O=C(Nc1c(ccc(c1)C(=O)N2CCN(Cc3cc4OCCOc4cc3)CC2)C)Nc5ccccc5
0.354015	O=C(Nc1c(ccc(c1)C(=O)N2CCN(Cc3cc4OCCOc4cc3)CC2)C)Nc5ccccc5
0.354015	O=C(Nc1c(ccc(c1)C(=O)N2CCN(Cc3cc4OCCOc4cc3)CC2)C)Nc5ccccc5
0.354015	O=C(Nc1c(ccc(c1)C(=O)N2CCN(Cc3cc4OCCOc4cc3)CC2)C)Nc5ccccc5
0.354015	O=C(Nc1c(ccc(c1)C(=O)N2CCN(Cc3cc4OCCOc4cc3)CC2)C)Nc5ccccc5
0.354015	O=C(Nc1c(ccc(c1)C(=O)N2CCN(Cc3cc4OCCOc4cc3)CC2)C)Nc5ccccc5
0.345238	O=C(Nc1c(cc(c(O)c1)C)C)c2cncc(c3ncccc3)c2
0.345238	O=C(Nc1c(cc(c(O)c1)C)C)c2cncc(c3ncccc3)c2
0.345238	O=C(Nc1c(cc(c(O)c1)C)C)c2cncc(c3ncccc3)c2
0.338403	O=C(Nc1cc(c(OCCC)cc1)C)c2cc(NC(=O)Cc3ccncc3)c(cc2)C
0.338403	O=C(Nc1cc(c(OCCC)cc1)C)c2cc(NC(=O)Cc3ccncc3)c(cc2)C
0.338403	O=C(Nc1cc(c(OCCC)cc1)C)c2cc(NC(=O)Cc3ccncc3)c(cc2)C
0.338403	O=C(Nc1cc(c(OCCC)cc1)C)c2cc(NC(=O)Cc3ccncc3)c(cc2)C
0.338403	O=C(Nc1cc(c(OCCC)cc1)C)c2cc(NC(=O)Cc3ccncc3)c(cc2)C
0.338403	O=C(Nc1cc(c(OCCC)cc1)C)c2cc(NC(=O)Cc3ccncc3)c(cc2)C
0.338403	O=C(Nc1cc(c(OCCC)cc1)C)c2cc(NC(=O)Cc3ccncc3)c(cc2)C
0.338403	O=C(Nc1cc(c(OCCC)cc1)C)c2cc(NC(=O)Cc3ccncc3)c(cc2)C
0.338403	O=C(Nc1cc(c(OCCC)cc1)C)c2cc(NC(=O)Cc3ccncc3)c(cc2)C
0.338403	O=C(Nc1cc(c(OCCC)cc1)C)c2cc(NC(=O)Cc3ccncc3)c(cc2)C
0.337719	O=C(O)Cc1cc(NC(=O)c2ccc(cc2)CN3CCOCC3)ccc1
0.337719	O=C(O)Cc1cc(NC(=O)c2ccc(cc2)CN3CCOCC3)ccc1
0.337719	O=C(O)Cc1cc(NC(=O)c2ccc(cc2)CN3CCOCC3)ccc1
0.337719	O=C(O)Cc1cc(NC(=O)c2ccc(cc2)CN3CCOCC3)ccc1
0.337719	O=C(O)Cc1cc(NC(=O)c2ccc(cc2)CN3CCOCC3)ccc1
0.337719	O=C(O)Cc1cc(NC(=O)c2ccc(cc2)CN3CCOCC3)ccc1
0.337719	O=C(O)Cc1cc(NC(=O)c2ccc(cc2)CN3CCOCC3)ccc1
0.337719	O=C(O)Cc1cc(NC(=O)c2ccc(cc2)CN3CCOCC3)ccc1
0.337719	O=C(O)Cc1cc(NC(=O)c2ccc(cc2)CN3CCOCC3)ccc1
0.337719	O=C(O)Cc1cc(NC(=O)c2ccc(cc2)CN3CCOCC3)ccc1
0.332237	S1c2c(N=C1c3cc(NC(=O)c4cncc(c5ncccc5)c4)c(cc3)C)cccc2
0.332237	S1c2c(N=C1c3cc(NC(=O)c4cncc(c5ncccc5)c4)c(cc3)C)cccc2
0.332237	S1c2c(N=C1c3cc(NC(=O)c4cncc(c5ncccc5)c4)c(cc3)C)cccc2
0.332237	S1c2c(N=C1c3cc(NC(=O)c4cncc(c5ncccc5)c4)c(cc3)C)cccc2
0.332237	S1c2c(N=C1c3cc(NC(=O)c4cncc(c5ncccc5)c4)c(cc3)C)cccc2
0.332237	S1c2c(N=C1c3cc(NC(=O)c4cncc(c5ncccc5)c4)c(cc3)C)cccc2
0.332237	S1c2c(N=C1c3cc(NC(=O)c4cncc(c5ncccc5)c4)c(cc3)C)cccc2
0.332237	S1c2c(N=C1c3cc(NC(=O)c4cncc(c5ncccc5)c4)c(cc3)C)cccc2
0.332237	S1c2c(N=C1c3cc(NC(=O)c4cncc(c5ncccc5)c4)c(cc3)C)cccc2
0.332237	S1c2c(N=C1c3cc(NC(=O)c4cncc(c5ncccc5)c4)c(cc3)C)cccc2
0.330986	O=C(Nc1c(ccc(N2N=CC=C2)c1)C)c3ccc(cc3)CN4C(=O)CCCC4
0.330986	O=C(Nc1c(ccc(N2N=CC=C2)c1)C)c3ccc(cc3)CN4C(=O)CCCC4
0.328767	FC(F)(F)c1nc(ncc1)Nc2cc(c(cc2)C)C=3ON=C(N3)c4ccc(NC(=O)C5CC5)cc4
0.328767	FC(F)(F)c1nc(ncc1)Nc2cc(c(cc2)C)C=3ON=C(N3)c4ccc(NC(=O)C5CC5)cc4
0.328767	FC(F)(F)c1nc(ncc1)Nc2cc(c(cc2)C)C=3ON=C(N3)c4ccc(NC(=O)C5CC5)cc4
0.328767	FC(F)(F)c1nc(ncc1)Nc2cc(c(cc2)C)C=3ON=C(N3)c4ccc(NC(=O)C5CC5)cc4
0.328767	FC(F)(F)c1nc(ncc1)Nc2cc(c(cc2)C)C=3ON=C(N3)c4ccc(NC(=O)C5CC5)cc4
0.328767	FC(F)(F)c1nc(ncc1)Nc2cc(c(cc2)C)C=3ON=C(N3)c4ccc(NC(=O)C5CC5)cc4
0.328767	FC(F)(F)c1nc(ncc1)Nc2cc(c(cc2)C)C=3ON=C(N3)c4ccc(NC(=O)C5CC5)cc4
0.328767	FC(F)(F)c1nc(ncc1)Nc2cc(c(cc2)C)C=3ON=C(N3)c4ccc(NC(=O)C5CC5)cc4
0.328767	FC(F)(F)c1nc(ncc1)Nc2cc(c(cc2)C)C=3ON=C(N3)c4ccc(NC(=O)C5CC5)cc4
0.328767	FC(F)(F)c1nc(ncc1)Nc2cc(c(cc2)C)C=3ON=C(N3)c4ccc(NC(=O)C5CC5)cc4
0.327138	O=C(OCC)c1cc(O)c(NC(=O)c2cncc(c3ncccc3)c2)cc1
0.327138	O=C(OCC)c1cc(O)c(NC(=O)c2cncc(c3ncccc3)c2)cc1
0.327138	O=C(OCC)c1cc(O)c(NC(=O)c2cncc(c3ncccc3)c2)cc1
0.327138	O=C(OCC)c1cc(O)c(NC(=O)c2cncc(c3ncccc3)c2)cc1
0.327138	O=C(OCC)c1cc(O)c(NC(=O)c2cncc(c3ncccc3)c2)cc1
0.327138	O=C(OCC)c1cc(O)c(NC(=O)c2cncc(c3ncccc3)c2)cc1
0.327138	O=C(OCC)c1cc(O)c(NC(=O)c2cncc(c3ncccc3)c2)cc1
0.327138	O=C(OCC)c1cc(O)c(NC(=O)c2cncc(c3ncccc3)c2)cc1
0.327138	O=C(OCC)c1cc(O)c(NC(=O)c2cncc(c3ncccc3)c2)cc1
0.327138	O=C(OCC)c1cc(O)c(NC(=O)c2cncc(c3ncccc3)c2)cc1
0.324528	O=C(Nc1c(ccc(c1)C(=O)NC(CCN2CCOCC2)(C)C)C)Nc3ccccc3
0.324528	O=C(Nc1c(ccc(c1)C(=O)NC(CCN2CCOCC2)(C)C)C)Nc3ccccc3
0.324528	O=C(Nc1c(ccc(c1)C(=O)NC(CCN2CCOCC2)(C)C)C)Nc3ccccc3
0.324528	O=C(Nc1c(ccc(c1)C(=O)NC(CCN2CCOCC2)(C)C)C)Nc3ccccc3
0.324528	O=C(Nc1c(ccc(c1)C(=O)NC(CCN2CCOCC2)(C)C)C)Nc3ccccc3
0.324528	O=C(Nc1c(ccc(c1)C(=O)NC(CCN2CCOCC2)(C)C)C)Nc3ccccc3
0.324528	O=C(Nc1c(ccc(c1)C(=O)NC(CCN2CCOCC2)(C)C)C)Nc3ccccc3
0.324528	O=C(Nc1c(ccc(c1)C(=O)NC(CCN2CCOCC2)(C)C)C)Nc3ccccc3
0.324528	O=C(Nc1c(ccc(c1)C(=O)NC(CCN2CCOCC2)(C)C)C)Nc3ccccc3
0.324528	O=C(Nc1c(ccc(c1)C(=O)NC(CCN2CCOCC2)(C)C)C)Nc3ccccc3
0.322581	S1c2c(N=C1c3cncc(NC(=O)c4cc(NC(=O)Cc5ccncc5)c(cc4)C)c3)cccc2
0.322581	S1c2c(N=C1c3cncc(NC(=O)c4cc(NC(=O)Cc5ccncc5)c(cc4)C)c3)cccc2
0.322581	S1c2c(N=C1c3cncc(NC(=O)c4cc(NC(=O)Cc5ccncc5)c(cc4)C)c3)cccc2
0.322581	S1c2c(N=C1c3cncc(NC(=O)c4cc(NC(=O)Cc5ccncc5)c(cc4)C)c3)cccc2
0.322581	S1c2c(N=C1c3cncc(NC(=O)c4cc(NC(=O)Cc5ccncc5)c(cc4)C)c3)cccc2
0.322581	S1c2c(N=C1c3cncc(NC(=O)c4cc(NC(=O)Cc5ccncc5)c(cc4)C)c3)cccc2
0.322581	S1c2c(N=C1c3cncc(NC(=O)c4cc(NC(=O)Cc5ccncc5)c(cc4)C)c3)cccc2
0.322581	S1c2c(N=C1c3cncc(NC(=O)c4cc(NC(=O)Cc5ccncc5)c(cc4)C)c3)cccc2
0.322581	S1c2c(N=C1c3cncc(NC(=O)c4cc(NC(=O)Cc5ccncc5)c(cc4)C)c3)cccc2
0.322581	S1c2c(N=C1c3cncc(NC(=O)c4cc(NC(=O)Cc5ccncc5)c(cc4)C)c3)cccc2
0.321918	S1C=C(c2nc(c(cc2)C(=O)Nc3c(ccc(N4N=CC=C4)c3)C)C)C=C1
0.321918	S1C=C(c2nc(c(cc2)C(=O)Nc3c(ccc(N4N=CC=C4)c3)C)C)C=C1
0.321555	S1c2c(N=C1c3cc(NC(=O)c4ccc(cc4)C=5C=NNC5)c(cc3)C)cccc2
0.321555	S1c2c(N=C1c3cc(NC(=O)c4ccc(cc4)C=5C=NNC5)c(cc3)C)cccc2
0.321555	S1c2c(N=C1c3cc(NC(=O)c4ccc(cc4)C=5C=NNC5)c(cc3)C)cccc2
0.321555	S1c2c(N=C1c3cc(NC(=O)c4ccc(cc4)C=5C=NNC5)c(cc3)C)cccc2
0.321555	S1c2c(N=C1c3cc(NC(=O)c4ccc(cc4)C=5C=NNC5)c(cc3)C)cccc2
0.321555	S1c2c(N=C1c3cc(NC(=O)c4ccc(cc4)C=5C=NNC5)c(cc3)C)cccc2
0.321555	S1c2c(N=C1c3cc(NC(=O)c4ccc(cc4)C=5C=NNC5)c(cc3)C)cccc2
0.321555	S1c2c(N=C1c3cc(NC(=O)c4ccc(cc4)C=5C=NNC5)c(cc3)C)cccc2
0.321555	S1c2c(N=C1c3cc(NC(=O)c4ccc(cc4)C=5C=NNC5)c(cc3)C)cccc2
0.321555	S1c2c(N=C1c3cc(NC(=O)c4ccc(cc4)C=5C=NNC5)c(cc3)C)cccc2
0.3213	FC(F)Oc1ncc(NC(=O)c2cc(NC(=O)Cc3ccncc3)c(cc2)C)cc1C
0.319853	Clc1ncc(cc1)CN2CCN(C(=O)c3c(cc(NC(=O)OC)cc3)C)CC2
0.319853	Clc1ncc(cc1)CN2CCN(C(=O)c3c(cc(NC(=O)OC)cc3)C)CC2
0.319853	Clc1ncc(cc1)CN2CCN(C(=O)c3c(cc(NC(=O)OC)cc3)C)CC2
0.319853	Clc1ncc(cc1)CN2CCN(C(=O)c3c(cc(NC(=O)OC)cc3)C)CC2
0.319853	Clc1ncc(cc1)CN2CCN(C(=O)c3c(cc(NC(=O)OC)cc3)C)CC2
0.319853	Clc1ncc(cc1)CN2CCN(C(=O)c3c(cc(NC(=O)OC)cc3)C)CC2
0.319853	Clc1ncc(cc1)CN2CCN(C(=O)c3c(cc(NC(=O)OC)cc3)C)CC2
0.319853	Clc1ncc(cc1)CN2CCN(C(=O)c3c(cc(NC(=O)OC)cc3)C)CC2
0.319853	Clc1ncc(cc1)CN2CCN(C(=O)c3c(cc(NC(=O)OC)cc3)C)CC2
0.319853	Clc1ncc(cc1)CN2CCN(C(=O)c3c(cc(NC(=O)OC)cc3)C)CC2
0.318519	FC(F)(F)c1cnc(NCCNC(=O)c2cc(NC(=O)Nc3ccccc3)c(cc2)C)cc1
0.318519	FC(F)(F)c1cnc(NCCNC(=O)c2cc(NC(=O)Nc3ccccc3)c(cc2)C)cc1
0.318182	S1C(C(=O)Nc2c(cc(cc2)C(=O)NC3CCN(Cc4cc(OC)ccc4)CC3)C)=CC=C1
0.318182	S1C(C(=O)Nc2c(cc(cc2)C(=O)NC3CCN(Cc4cc(OC)ccc4)CC3)C)=CC=C1
0.318182	S1C(C(=O)Nc2c(cc(cc2)C(=O)NC3CCN(Cc4cc(OC)ccc4)CC3)C)=CC=C1
0.318182	S1C(C(=O)Nc2c(cc(cc2)C(=O)NC3CCN(Cc4cc(OC)ccc4)CC3)C)=CC=C1
0.318182	S1C(C(=O)Nc2c(cc(cc2)C(=O)NC3CCN(Cc4cc(OC)ccc4)CC3)C)=CC=C1
0.318182	S1C(C(=O)Nc2c(cc(cc2)C(=O)NC3CCN(Cc4cc(OC)ccc4)CC3)C)=CC=C1
0.318182	S1C(C(=O)Nc2c(cc(cc2)C(=O)NC3CCN(Cc4cc(OC)ccc4)CC3)C)=CC=C1
0.318182	S1C(C(=O)Nc2c(cc(cc2)C(=O)NC3CCN(Cc4cc(OC)ccc4)CC3)C)=CC=C1
0.318182	S1C(C(=O)Nc2c(cc(cc2)C(=O)NC3CCN(Cc4cc(OC)ccc4)CC3)C)=CC=C1
0.318182	S1C(C(=O)Nc2c(cc(cc2)C(=O)NC3CCN(Cc4cc(OC)ccc4)CC3)C)=CC=C1
0.31769	S1C(=NC=C1Cc2ccccc2)NC(=O)c3cc(NC(=O)Cc4ccncc4)c(cc3)C
0.31769	S1C(=NC=C1Cc2ccccc2)NC(=O)c3cc(NC(=O)Cc4ccncc4)c(cc3)C
0.31769	S1C(=NC=C1Cc2ccccc2)NC(=O)c3cc(NC(=O)Cc4ccncc4)c(cc3)C
0.31769	S1C(=NC=C1Cc2ccccc2)NC(=O)c3cc(NC(=O)Cc4ccncc4)c(cc3)C
0.31769	S1C(=NC=C1Cc2ccccc2)NC(=O)c3cc(NC(=O)Cc4ccncc4)c(cc3)C
0.31769	S1C(=NC=C1Cc2ccccc2)NC(=O)c3cc(NC(=O)Cc4ccncc4)c(cc3)C
0.31769	S1C(=NC=C1Cc2ccccc2)NC(=O)c3cc(NC(=O)Cc4ccncc4)c(cc3)C
0.31769	S1C(=NC=C1Cc2ccccc2)NC(=O)c3cc(NC(=O)Cc4ccncc4)c(cc3)C
0.31769	S1C(=NC=C1Cc2ccccc2)NC(=O)c3cc(NC(=O)Cc4ccncc4)c(cc3)C
0.31769	S1C(=NC=C1Cc2ccccc2)NC(=O)c3cc(NC(=O)Cc4ccncc4)c(cc3)C
0.317518	O=C(Nc1c(ccc(N2N=CC=C2)c1)C)c3cncc(c4ccc(N(C)C)cc4)c3
0.317164	O=C(Nc1c(ccc(c1)C(=O)NCC2CN(CC2)CCCC)C)Nc3ccccc3
0.317164	O=C(Nc1c(ccc(c1)C(=O)NCC2CN(CC2)CCCC)C)Nc3ccccc3
0.317164	O=C(Nc1c(ccc(c1)C(=O)NCC2CN(CC2)CCCC)C)Nc3ccccc3
0.317164	O=C(Nc1c(ccc(c1)C(=O)NCC2CN(CC2)CCCC)C)Nc3ccccc3
0.317164	O=C(Nc1c(ccc(c1)C(=O)NCC2CN(CC2)CCCC)C)Nc3ccccc3
0.317164	O=C(Nc1c(ccc(c1)C(=O)NCC2CN(CC2)CCCC)C)Nc3ccccc3
0.317164	O=C(Nc1c(ccc(c1)C(=O)NCC2CN(CC2)CCCC)C)Nc3ccccc3
0.317164	O=C(Nc1c(ccc(c1)C(=O)NCC2CN(CC2)CCCC)C)Nc3ccccc3
0.317164	O=C(Nc1c(ccc(c1)C(=O)NCC2CN(CC2)CCCC)C)Nc3ccccc3
0.317164	O=C(Nc1c(ccc(c1)C(=O)NCC2CN(CC2)CCCC)C)Nc3ccccc3
0.316406	Fc1c(c2ccncc2)ccc(c1)C(=O)Nc3c(cc(c(O)c3)C)C
0.316406	Fc1c(c2ccncc2)ccc(c1)C(=O)Nc3c(cc(c(O)c3)C)C
0.316406	Fc1c(c2ccncc2)ccc(c1)C(=O)Nc3c(cc(c(O)c3)C)C
0.316406	Fc1c(c2ccncc2)ccc(c1)C(=O)Nc3c(cc(c(O)c3)C)C
0.316406	Fc1c(c2ccncc2)ccc(c1)C(=O)Nc3c(cc(c(O)c3)C)C
0.316406	Fc1c(c2ccncc2)ccc(c1)C(=O)Nc3c(cc(c(O)c3)C)C
0.316406	Fc1c(c2ccncc2)ccc(c1)C(=O)Nc3c(cc(c(O)c3)C)C
0.316406	Fc1c(c2ccncc2)ccc(c1)C(=O)Nc3c(cc(c(O)c3)C)C
0.315789	O=C(OCC)c1cc(O)c(NC(=O)c2cc(NC(=O)Cc3ccncc3)c(cc2)C)cc1
0.315789	O=C(OCC)c1cc(O)c(NC(=O)c2cc(NC(=O)Cc3ccncc3)c(cc2)C)cc1
0.315789	O=C(OCC)c1cc(O)c(NC(=O)c2cc(NC(=O)Cc3ccncc3)c(cc2)C)cc1
0.315789	O=C(OCC)c1cc(O)c(NC(=O)c2cc(NC(=O)Cc3ccncc3)c(cc2)C)cc1
0.315789	O=C(OCC)c1cc(O)c(NC(=O)c2cc(NC(=O)Cc3ccncc3)c(cc2)C)cc1
0.315789	O=C(OCC)c1cc(O)c(NC(=O)c2cc(NC(=O)Cc3ccncc3)c(cc2)C)cc1
0.315789	O=C(OCC)c1cc(O)c(NC(=O)c2cc(NC(=O)Cc3ccncc3)c(cc2)C)cc1
0.315789	O=C(OCC)c1cc(O)c(NC(=O)c2cc(NC(=O)Cc3ccncc3)c(cc2)C)cc1
0.315789	O=C(OCC)c1cc(O)c(NC(=O)c2cc(NC(=O)Cc3ccncc3)c(cc2)C)cc1
0.315789	O=C(OCC)c1cc(O)c(NC(=O)c2cc(NC(=O)Cc3ccncc3)c(cc2)C)cc1
0.315625	S1c2c(N=C1c3cc(NC(=O)c4ccc(cc4)CN5C(=O)CCCC5)c(cc3)C)cccc2
0.315625	S1c2c(N=C1c3cc(NC(=O)c4ccc(cc4)CN5C(=O)CCCC5)c(cc3)C)cccc2
0.315625	S1c2c(N=C1c3cc(NC(=O)c4ccc(cc4)CN5C(=O)CCCC5)c(cc3)C)cccc2
0.315625	S1c2c(N=C1c3cc(NC(=O)c4ccc(cc4)CN5C(=O)CCCC5)c(cc3)C)cccc2
0.315625	S1c2c(N=C1c3cc(NC(=O)c4ccc(cc4)CN5C(=O)CCCC5)c(cc3)C)cccc2
0.315625	S1c2c(N=C1c3cc(NC(=O)c4ccc(cc4)CN5C(=O)CCCC5)c(cc3)C)cccc2
0.315625	S1c2c(N=C1c3cc(NC(=O)c4ccc(cc4)CN5C(=O)CCCC5)c(cc3)C)cccc2
0.315625	S1c2c(N=C1c3cc(NC(=O)c4ccc(cc4)CN5C(=O)CCCC5)c(cc3)C)cccc2
0.315625	S1c2c(N=C1c3cc(NC(=O)c4ccc(cc4)CN5C(=O)CCCC5)c(cc3)C)cccc2
0.315625	S1c2c(N=C1c3cc(NC(=O)c4ccc(cc4)CN5C(=O)CCCC5)c(cc3)C)cccc2
0.314488	Fc1c(N2CCN(CC2)CC)ccc(c1)C(=O)NC3=NC(=NN3)c4nc(ccc4)C
0.314488	Fc1c(N2CCN(CC2)CC)ccc(c1)C(=O)NC3=NC(=NN3)c4nc(ccc4)C
0.314488	Fc1c(N2CCN(CC2)CC)ccc(c1)C(=O)NC3=NC(=NN3)c4nc(ccc4)C
0.314488	Fc1c(N2CCN(CC2)CC)ccc(c1)C(=O)NC3=NC(=NN3)c4nc(ccc4)C
0.314488	Fc1c(N2CCN(CC2)CC)ccc(c1)C(=O)NC3=NC(=NN3)c4nc(ccc4)C
0.314488	Fc1c(N2CCN(CC2)CC)ccc(c1)C(=O)NC3=NC(=NN3)c4nc(ccc4)C
0.314488	Fc1c(N2CCN(CC2)CC)ccc(c1)C(=O)NC3=NC(=NN3)c4nc(ccc4)C
0.314488	Fc1c(N2CCN(CC2)CC)ccc(c1)C(=O)NC3=NC(=NN3)c4nc(ccc4)C
0.314488	Fc1c(N2CCN(CC2)CC)ccc(c1)C(=O)NC3=NC(=NN3)c4nc(ccc4)C
0.314488	Fc1c(N2CCN(CC2)CC)ccc(c1)C(=O)NC3=NC(=NN3)c4nc(ccc4)C
0.3125	O=C(Nc1cc(c(cc1)C)C=2OC=C(N2)C)c3cc(ccc3)CCN
0.3125	O=C(Nc1cc(c(cc1)C)C=2OC=C(N2)C)c3cc(ccc3)CCN
0.3125	O=C(Nc1cc(c(cc1)C)C=2OC=C(N2)C)c3cc(ccc3)CCN
0.3125	O=C(Nc1cc(c(cc1)C)C=2OC=C(N2)C)c3cc(ccc3)CCN
0.3125	O=C(Nc1cc(c(cc1)C)C=2OC=C(N2)C)c3cc(ccc3)CCN
0.3125	O=C(Nc1cc(c(cc1)C)C=2OC=C(N2)C)c3cc(ccc3)CCN
0.3125	O=C(Nc1cc(c(cc1)C)C=2OC=C(N2)C)c3cc(ccc3)CCN
0.3125	O=C(Nc1cc(c(cc1)C)C=2OC=C(N2)C)c3cc(ccc3)CCN
0.3125	O=C(Nc1cc(c(cc1)C)C=2OC=C(N2)C)c3cc(ccc3)CCN
0.3125	O=C(Nc1cc(c(cc1)C)C=2OC=C(N2)C)c3cc(ccc3)CCN
0.3125	O=C(NCCCCCc1ccccc1)c2cc(NC(=O)Cc3ccncc3)c(cc2)C
0.312057	O=C(N1CCN(Cc2cc3OCCOc3cc2)CC1)c4cncc(c5ncccc5)c4
0.312057	O=C(N1CCN(Cc2cc3OCCOc3cc2)CC1)c4cncc(c5ncccc5)c4
0.312057	O=C(N1CCN(Cc2cc3OCCOc3cc2)CC1)c4cncc(c5ncccc5)c4
0.312057	O=C(N1CCN(Cc2cc3OCCOc3cc2)CC1)c4cncc(c5ncccc5)c4
0.312057	O=C(N1CCN(Cc2cc3OCCOc3cc2)CC1)c4cncc(c5ncccc5)c4
0.31203	O=C(NC(c1ccc(NC(=O)CC)cc1)C)c2cc(NC(=O)Cc3ccncc3)c(cc2)C
0.31203	O=C(NC(c1ccc(NC(=O)CC)cc1)C)c2cc(NC(=O)Cc3ccncc3)c(cc2)C
0.31203	O=C(NC(c1ccc(NC(=O)CC)cc1)C)c2cc(NC(=O)Cc3ccncc3)c(cc2)C
0.31203	O=C(NC(c1ccc(NC(=O)CC)cc1)C)c2cc(NC(=O)Cc3ccncc3)c(cc2)C
0.31203	O=C(NC(c1ccc(NC(=O)CC)cc1)C)c2cc(NC(=O)Cc3ccncc3)c(cc2)C
0.31203	O=C(NC(c1ccc(NC(=O)CC)cc1)C)c2cc(NC(=O)Cc3ccncc3)c(cc2)C
0.31203	O=C(NC(c1ccc(NC(=O)CC)cc1)C)c2cc(NC(=O)Cc3ccncc3)c(cc2)C
0.31203	O=C(NC(c1ccc(NC(=O)CC)cc1)C)c2cc(NC(=O)Cc3ccncc3)c(cc2)C
0.31203	O=C(NC(c1ccc(NC(=O)CC)cc1)C)c2cc(NC(=O)Cc3ccncc3)c(cc2)C
0.31203	O=C(NC(c1ccc(NC(=O)CC)cc1)C)c2cc(NC(=O)Cc3ccncc3)c(cc2)C
0.312	FC(F)(F)c1nc(ncc1)Nc2cc(c(cc2)C)C(=O)O
0.312	FC(F)(F)c1nc(ncc1)Nc2cc(c(cc2)C)C(=O)O
0.312	FC(F)(F)c1nc(ncc1)Nc2cc(c(cc2)C)C(=O)O
0.312	FC(F)(F)c1nc(ncc1)Nc2cc(c(cc2)C)C(=O)O
0.312	FC(F)(F)c1nc(ncc1)Nc2cc(c(cc2)C)C(=O)O
0.312	FC(F)(F)c1nc(ncc1)Nc2cc(c(cc2)C)C(=O)O
0.312	FC(F)(F)c1nc(ncc1)Nc2cc(c(cc2)C)C(=O)O
0.311828	O=C(NCC1CN(CC1)CCCC)c2cc(NC(=O)Cc3ccncc3)c(cc2)C
0.311828	O=C(NCC1CN(CC1)CCCC)c2cc(NC(=O)Cc3ccncc3)c(cc2)C
0.311828	O=C(NCC1CN(CC1)CCCC)c2cc(NC(=O)Cc3ccncc3)c(cc2)C
0.311828	O=C(NCC1CN(CC1)CCCC)c2cc(NC(=O)Cc3ccncc3)c(cc2)C
0.311828	O=C(NCC1CN(CC1)CCCC)c2cc(NC(=O)Cc3ccncc3)c(cc2)C
0.311828	O=C(NCC1CN(CC1)CCCC)c2cc(NC(=O)Cc3ccncc3)c(cc2)C
0.311828	O=C(NCC1CN(CC1)CCCC)c2cc(NC(=O)Cc3ccncc3)c(cc2)C
0.311828	O=C(NCC1CN(CC1)CCCC)c2cc(NC(=O)Cc3ccncc3)c(cc2)C
0.311828	O=C(NCC1CN(CC1)CCCC)c2cc(NC(=O)Cc3ccncc3)c(cc2)C
0.311828	O=C(NCC1CN(CC1)CCCC)c2cc(NC(=O)Cc3ccncc3)c(cc2)C
0.311787	O=C(Nc1c(cc(N2CCN(CC2)C)cc1)C)c3ncc(C#N)cc3
0.311787	O=C(Nc1c(cc(N2CCN(CC2)C)cc1)C)c3ncc(C#N)cc3
0.311787	O=C(Nc1c(cc(N2CCN(CC2)C)cc1)C)c3ncc(C#N)cc3
0.311787	O=C(Nc1c(cc(N2CCN(CC2)C)cc1)C)c3ncc(C#N)cc3
0.311787	O=C(Nc1c(cc(N2CCN(CC2)C)cc1)C)c3ncc(C#N)cc3
0.311787	O=C(Nc1c(cc(N2CCN(CC2)C)cc1)C)c3ncc(C#N)cc3
0.311787	O=C(Nc1c(cc(N2CCN(CC2)C)cc1)C)c3ncc(C#N)cc3
0.311787	O=C(Nc1c(cc(N2CCN(CC2)C)cc1)C)c3ncc(C#N)cc3
0.311787	O=C(Nc1c(cc(N2CCN(CC2)C)cc1)C)c3ncc(C#N)cc3
0.311787	O=C(Nc1c(cc(N2CCN(CC2)C)cc1)C)c3ncc(C#N)cc3
0.311355	O=C(Nc1c(cccc1)C(=O)NCC(C)C)c2cc(NC(=O)Cc3ccncc3)c(cc2)C
0.311284	FC(F)(F)c1cc(ccc1)C(=O)Nc2c(cc(N3CCN(CC3)C)cc2)C
0.311284	FC(F)(F)c1cc(ccc1)C(=O)Nc2c(cc(N3CCN(CC3)C)cc2)C
0.311284	FC(F)(F)c1cc(ccc1)C(=O)Nc2c(cc(N3CCN(CC3)C)cc2)C
0.311284	FC(F)(F)c1cc(ccc1)C(=O)Nc2c(cc(N3CCN(CC3)C)cc2)C
0.311284	FC(F)(F)c1cc(ccc1)C(=O)Nc2c(cc(N3CCN(CC3)C)cc2)C
0.311284	FC(F)(F)c1cc(ccc1)C(=O)Nc2c(cc(N3CCN(CC3)C)cc2)C
0.311284	FC(F)(F)c1cc(ccc1)C(=O)Nc2c(cc(N3CCN(CC3)C)cc2)C
0.311284	FC(F)(F)c1cc(ccc1)C(=O)Nc2c(cc(N3CCN(CC3)C)cc2)C
0.311284	FC(F)(F)c1cc(ccc1)C(=O)Nc2c(cc(N3CCN(CC3)C)cc2)C
0.311284	FC(F)(F)c1cc(ccc1)C(=O)Nc2c(cc(N3CCN(CC3)C)cc2)C
0.310714	O=C(Nc1ccc(Oc2c(OC)cc(C#N)cc2)cc1)c3cc(NC(=O)Cc4ccncc4)c(cc3)C
0.310714	O=C(Nc1ccc(Oc2c(OC)cc(C#N)cc2)cc1)c3cc(NC(=O)Cc4ccncc4)c(cc3)C
0.310714	O=C(Nc1ccc(Oc2c(OC)cc(C#N)cc2)cc1)c3cc(NC(=O)Cc4ccncc4)c(cc3)C
0.310714	O=C(Nc1ccc(Oc2c(OC)cc(C#N)cc2)cc1)c3cc(NC(=O)Cc4ccncc4)c(cc3)C
0.310714	O=C(Nc1ccc(Oc2c(OC)cc(C#N)cc2)cc1)c3cc(NC(=O)Cc4ccncc4)c(cc3)C
0.310714	O=C(Nc1ccc(Oc2c(OC)cc(C#N)cc2)cc1)c3cc(NC(=O)Cc4ccncc4)c(cc3)C
0.310714	O=C(Nc1ccc(Oc2c(OC)cc(C#N)cc2)cc1)c3cc(NC(=O)Cc4ccncc4)c(cc3)C
0.310714	O=C(Nc1ccc(Oc2c(OC)cc(C#N)cc2)cc1)c3cc(NC(=O)Cc4ccncc4)c(cc3)C
0.310714	O=C(Nc1ccc(Oc2c(OC)cc(C#N)cc2)cc1)c3cc(NC(=O)Cc4ccncc4)c(cc3)C
0.310714	O=C(Nc1ccc(Oc2c(OC)cc(C#N)cc2)cc1)c3cc(NC(=O)Cc4ccncc4)c(cc3)C
0.310638	Clc1cc(NC(=O)NNC(=O)c2ccc(cc2)CN3CCOCC3)ccc1
0.310638	Clc1cc(NC(=O)NNC(=O)c2ccc(cc2)CN3CCOCC3)ccc1
0.310638	Clc1cc(NC(=O)NNC(=O)c2ccc(cc2)CN3CCOCC3)ccc1
0.310638	Clc1cc(NC(=O)NNC(=O)c2ccc(cc2)CN3CCOCC3)ccc1
0.310638	Clc1cc(NC(=O)NNC(=O)c2ccc(cc2)CN3CCOCC3)ccc1
0.310638	Clc1cc(NC(=O)NNC(=O)c2ccc(cc2)CN3CCOCC3)ccc1
0.310638	Clc1cc(NC(=O)NNC(=O)c2ccc(cc2)CN3CCOCC3)ccc1
0.310638	Clc1cc(NC(=O)NNC(=O)c2ccc(cc2)CN3CCOCC3)ccc1
0.310638	Clc1cc(NC(=O)NNC(=O)c2ccc(cc2)CN3CCOCC3)ccc1
0.310638	Clc1cc(NC(=O)NNC(=O)c2ccc(cc2)CN3CCOCC3)ccc1
0.31058	S1c2c(N=C1c3cc(NC(=O)c4cc(NC(=O)Nc5ccccc5)c(cc4)C)ccc3)cccc2
0.31058	S1c2c(N=C1c3cc(NC(=O)c4cc(NC(=O)Nc5ccccc5)c(cc4)C)ccc3)cccc2
0.31058	S1c2c(N=C1c3cc(NC(=O)c4cc(NC(=O)Nc5ccccc5)c(cc4)C)ccc3)cccc2
0.31058	S1c2c(N=C1c3cc(NC(=O)c4cc(NC(=O)Nc5ccccc5)c(cc4)C)ccc3)cccc2
0.31058	S1c2c(N=C1c3cc(NC(=O)c4cc(NC(=O)Nc5ccccc5)c(cc4)C)ccc3)cccc2
0.31058	S1c2c(N=C1c3cc(NC(=O)c4cc(NC(=O)Nc5ccccc5)c(cc4)C)ccc3)cccc2
0.31058	S1c2c(N=C1c3cc(NC(=O)c4cc(NC(=O)Nc5ccccc5)c(cc4)C)ccc3)cccc2
0.31058	S1c2c(N=C1c3cc(NC(=O)c4cc(NC(=O)Nc5ccccc5)c(cc4)C)ccc3)cccc2
0.31058	S1c2c(N=C1c3cc(NC(=O)c4cc(NC(=O)Nc5ccccc5)c(cc4)C)ccc3)cccc2
0.31058	S1c2c(N=C1c3cc(NC(=O)c4cc(NC(=O)Nc5ccccc5)c(cc4)C)ccc3)cccc2
0.309917	S1CC(C1)CNC(=O)c2cc(NC(=O)Nc3ccccc3)c(cc2)C
0.309917	S1CC(C1)CNC(=O)c2cc(NC(=O)Nc3ccccc3)c(cc2)C
0.30888	O=C(NCCOc1ccccc1)c2cc(NC(=O)Cc3ccncc3)c(cc2)C
0.30888	O=C(NCCOc1ccccc1)c2cc(NC(=O)Cc3ccncc3)c(cc2)C
0.30888	O=C(NCCOc1ccccc1)c2cc(NC(=O)Cc3ccncc3)c(cc2)C
0.30888	O=C(NCCOc1ccccc1)c2cc(NC(=O)Cc3ccncc3)c(cc2)C
0.30888	O=C(NCCOc1ccccc1)c2cc(NC(=O)Cc3ccncc3)c(cc2)C
0.30888	O=C(NCCOc1ccccc1)c2cc(NC(=O)Cc3ccncc3)c(cc2)C
0.30888	O=C(NCCOc1ccccc1)c2cc(NC(=O)Cc3ccncc3)c(cc2)C
0.30888	O=C(NCCOc1ccccc1)c2cc(NC(=O)Cc3ccncc3)c(cc2)C
0.30888	O=C(NCCOc1ccccc1)c2cc(NC(=O)Cc3ccncc3)c(cc2)C
0.30888	O=C(NCCOc1ccccc1)c2cc(NC(=O)Cc3ccncc3)c(cc2)C
0.30855	O=C(Nc1c(ccc(N2N=CC=C2)c1)C)c3cc(NC(=O)Cc4ccncc4)c(cc3)C
0.30855	O=C(Nc1c(ccc(N2N=CC=C2)c1)C)c3cc(NC(=O)Cc4ccncc4)c(cc3)C
0.308511	Brc1c(OC)cc(O)c(c1)C(=O)Nc2c(ccc(c2)CN3CCSCC3)C
0.3083	O=C(Nc1c(cc(c(O)c1)C)C)c2ccc(cc2)C3=NC(=NN3)C4CC4
0.3083	O=C(Nc1c(cc(c(O)c1)C)C)c2ccc(cc2)C3=NC(=NN3)C4CC4
0.3083	O=C(Nc1c(cc(c(O)c1)C)C)c2ccc(cc2)C3=NC(=NN3)C4CC4
0.3083	O=C(Nc1c(cc(c(O)c1)C)C)c2ccc(cc2)C3=NC(=NN3)C4CC4
0.307167	Fc1c(c2cncc(c2)C(=O)Nc3c(OC)ccc(c3)C(=O)N4CCN(CC4)C)cccc1
0.307167	Fc1c(c2cncc(c2)C(=O)Nc3c(OC)ccc(c3)C(=O)N4CCN(CC4)C)cccc1
0.307167	Fc1c(c2cncc(c2)C(=O)Nc3c(OC)ccc(c3)C(=O)N4CCN(CC4)C)cccc1
0.307167	Fc1c(c2cncc(c2)C(=O)Nc3c(OC)ccc(c3)C(=O)N4CCN(CC4)C)cccc1
0.307167	Fc1c(c2cncc(c2)C(=O)Nc3c(OC)ccc(c3)C(=O)N4CCN(CC4)C)cccc1
0.307167	Fc1c(c2cncc(c2)C(=O)Nc3c(OC)ccc(c3)C(=O)N4CCN(CC4)C)cccc1
0.307167	Fc1c(c2cncc(c2)C(=O)Nc3c(OC)ccc(c3)C(=O)N4CCN(CC4)C)cccc1
0.306667	O=C(O)c1cc(NC(=O)Nc2ccccc2)c(cc1)C
0.306667	O=C(O)c1cc(NC(=O)Nc2ccccc2)c(cc1)C
0.306667	O=C(O)c1cc(NC(=O)Nc2ccccc2)c(cc1)C
0.306667	O=C(O)c1cc(NC(=O)Nc2ccccc2)c(cc1)C
0.306667	O=C(O)c1cc(NC(=O)Nc2ccccc2)c(cc1)C
0.306667	O=C(O)c1cc(NC(=O)Nc2ccccc2)c(cc1)C
0.306667	O=C(O)c1cc(NC(=O)Nc2ccccc2)c(cc1)C
0.306667	O=C(O)c1cc(NC(=O)Nc2ccccc2)c(cc1)C
0.306667	O=C(O)c1cc(NC(=O)Nc2ccccc2)c(cc1)C
0.306667	O=C(O)c1cc(NC(=O)Nc2ccccc2)c(cc1)C
0.306513	O=C(Nc1c(ccc(c1)C(=O)NCc2cc(OC(C)C)ccc2)C)Nc3ccccc3
0.304511	BrC1=C(SN=C1)NC(=O)c2cc(NC(=O)Cc3ccncc3)c(cc2)C
0.304511	BrC1=C(SN=C1)NC(=O)c2cc(NC(=O)Cc3ccncc3)c(cc2)C
0.304511	BrC1=C(SN=C1)NC(=O)c2cc(NC(=O)Cc3ccncc3)c(cc2)C
0.304511	BrC1=C(SN=C1)NC(=O)c2cc(NC(=O)Cc3ccncc3)c(cc2)C
0.304511	BrC1=C(SN=C1)NC(=O)c2cc(NC(=O)Cc3ccncc3)c(cc2)C
0.304511	BrC1=C(SN=C1)NC(=O)c2cc(NC(=O)Cc3ccncc3)c(cc2)C
0.304511	BrC1=C(SN=C1)NC(=O)c2cc(NC(=O)Cc3ccncc3)c(cc2)C
0.304511	BrC1=C(SN=C1)NC(=O)c2cc(NC(=O)Cc3ccncc3)c(cc2)C
0.304511	BrC1=C(SN=C1)NC(=O)c2cc(NC(=O)Cc3ccncc3)c(cc2)C
0.304511	BrC1=C(SN=C1)NC(=O)c2cc(NC(=O)Cc3ccncc3)c(cc2)C
0.304029	O=C(Nc1c(ccc(c1)C(=O)N2CCN(CC(=O)NCCCOC)CC2)C)Nc3ccccc3
0.304029	O=C(Nc1c(ccc(c1)C(=O)N2CCN(CC(=O)NCCCOC)CC2)C)Nc3ccccc3
0.304029	O=C(Nc1c(ccc(c1)C(=O)N2CCN(CC(=O)NCCCOC)CC2)C)Nc3ccccc3
0.303502	Brc1c(Cl)ccc(c1)C(=O)Nc2c(cc(N3CCN(CC3)C)cc2)C
0.303502	Brc1c(Cl)ccc(c1)C(=O)Nc2c(cc(N3CCN(CC3)C)cc2)C
0.303502	Brc1c(Cl)ccc(c1)C(=O)Nc2c(cc(N3CCN(CC3)C)cc2)C
0.303502	Brc1c(Cl)ccc(c1)C(=O)Nc2c(cc(N3CCN(CC3)C)cc2)C
0.303502	Brc1c(Cl)ccc(c1)C(=O)Nc2c(cc(N3CCN(CC3)C)cc2)C
0.303502	Brc1c(Cl)ccc(c1)C(=O)Nc2c(cc(N3CCN(CC3)C)cc2)C
0.303502	Brc1c(Cl)ccc(c1)C(=O)Nc2c(cc(N3CCN(CC3)C)cc2)C
0.303502	Brc1c(Cl)ccc(c1)C(=O)Nc2c(cc(N3CCN(CC3)C)cc2)C
0.303502	Brc1c(Cl)ccc(c1)C(=O)Nc2c(cc(N3CCN(CC3)C)cc2)C
0.303502	Brc1c(Cl)ccc(c1)C(=O)Nc2c(cc(N3CCN(CC3)C)cc2)C
0.303448	Fc1c(N2CCN(CC2)CC)ccc(c1)C(=O)Nc3c(ccc(N4N=CC=C4)c3)C
0.303448	Fc1c(N2CCN(CC2)CC)ccc(c1)C(=O)Nc3c(ccc(N4N=CC=C4)c3)C
0.303448	Fc1c(N2CCN(CC2)CC)ccc(c1)C(=O)Nc3c(ccc(N4N=CC=C4)c3)C
0.303448	Fc1c(N2CCN(CC2)CC)ccc(c1)C(=O)Nc3c(ccc(N4N=CC=C4)c3)C
0.303448	Fc1c(N2CCN(CC2)CC)ccc(c1)C(=O)Nc3c(ccc(N4N=CC=C4)c3)C
0.302158	O=C(Nc1ccc(Oc2c(OC)cc(C#N)cc2)cc1)c3cncc(c4ncccc4)c3
0.302158	O=C(Nc1ccc(Oc2c(OC)cc(C#N)cc2)cc1)c3cncc(c4ncccc4)c3
0.302158	O=C(Nc1ccc(Oc2c(OC)cc(C#N)cc2)cc1)c3cncc(c4ncccc4)c3
0.302158	O=C(Nc1ccc(Oc2c(OC)cc(C#N)cc2)cc1)c3cncc(c4ncccc4)c3
0.302158	O=C(Nc1ccc(Oc2c(OC)cc(C#N)cc2)cc1)c3cncc(c4ncccc4)c3
0.302158	O=C(Nc1ccc(Oc2c(OC)cc(C#N)cc2)cc1)c3cncc(c4ncccc4)c3
0.302158	O=C(Nc1ccc(Oc2c(OC)cc(C#N)cc2)cc1)c3cncc(c4ncccc4)c3
0.302158	O=C(Nc1ccc(Oc2c(OC)cc(C#N)cc2)cc1)c3cncc(c4ncccc4)c3
0.302158	O=C(Nc1ccc(Oc2c(OC)cc(C#N)cc2)cc1)c3cncc(c4ncccc4)c3
0.302158	O=C(Nc1ccc(Oc2c(OC)cc(C#N)cc2)cc1)c3cncc(c4ncccc4)c3
0.302041	Fc1c(NC(=O)C)cc(cc1)C(=O)Nc2ccc(cc2)C(=O)NCc3ccncc3
0.302041	Fc1c(NC(=O)C)cc(cc1)C(=O)Nc2ccc(cc2)C(=O)NCc3ccncc3
0.302041	Fc1c(NC(=O)C)cc(cc1)C(=O)Nc2ccc(cc2)C(=O)NCc3ccncc3
0.302041	Fc1c(NC(=O)C)cc(cc1)C(=O)Nc2ccc(cc2)C(=O)NCc3ccncc3
0.302041	Fc1c(NC(=O)C)cc(cc1)C(=O)Nc2ccc(cc2)C(=O)NCc3ccncc3
0.302041	Fc1c(NC(=O)C)cc(cc1)C(=O)Nc2ccc(cc2)C(=O)NCc3ccncc3
0.302041	Fc1c(NC(=O)C)cc(cc1)C(=O)Nc2ccc(cc2)C(=O)NCc3ccncc3
0.302041	Fc1c(NC(=O)C)cc(cc1)C(=O)Nc2ccc(cc2)C(=O)NCc3ccncc3
0.302041	Fc1c(NC(=O)C)cc(cc1)C(=O)Nc2ccc(cc2)C(=O)NCc3ccncc3
0.302041	Fc1c(NC(=O)C)cc(cc1)C(=O)Nc2ccc(cc2)C(=O)NCc3ccncc3
0.301961	O=C(Nc1cc(ccc1)CNC(=O)c2cncc(c3ncccc3)c2)N
0.301961	O=C(Nc1cc(ccc1)CNC(=O)c2cncc(c3ncccc3)c2)N
0.301961	O=C(Nc1cc(ccc1)CNC(=O)c2cncc(c3ncccc3)c2)N
0.301961	O=C(Nc1cc(ccc1)CNC(=O)c2cncc(c3ncccc3)c2)N
0.301639	S1c2c(N=C1c3cc(NC(=O)c4cc(NC(=O)Cc5ccncc5)c(cc4)C)c(cc3)C)cccc2
0.301639	S1c2c(N=C1c3cc(NC(=O)c4cc(NC(=O)Cc5ccncc5)c(cc4)C)c(cc3)C)cccc2
0.301639	S1c2c(N=C1c3cc(NC(=O)c4cc(NC(=O)Cc5ccncc5)c(cc4)C)c(cc3)C)cccc2
0.301639	S1c2c(N=C1c3cc(NC(=O)c4cc(NC(=O)Cc5ccncc5)c(cc4)C)c(cc3)C)cccc2
0.301639	S1c2c(N=C1c3cc(NC(=O)c4cc(NC(=O)Cc5ccncc5)c(cc4)C)c(cc3)C)cccc2
0.301639	S1c2c(N=C1c3cc(NC(=O)c4cc(NC(=O)Cc5ccncc5)c(cc4)C)c(cc3)C)cccc2
0.301639	S1c2c(N=C1c3cc(NC(=O)c4cc(NC(=O)Cc5ccncc5)c(cc4)C)c(cc3)C)cccc2
0.301639	S1c2c(N=C1c3cc(NC(=O)c4cc(NC(=O)Cc5ccncc5)c(cc4)C)c(cc3)C)cccc2
0.301639	S1c2c(N=C1c3cc(NC(=O)c4cc(NC(=O)Cc5ccncc5)c(cc4)C)c(cc3)C)cccc2
0.301639	S1c2c(N=C1c3cc(NC(=O)c4cc(NC(=O)Cc5ccncc5)c(cc4)C)c(cc3)C)cccc2
0.301418	Clc1c(Oc2c(ccc(Cl)c2)CN3CCC(c4nc(c5ccccc5)ccn4)CC3)cc(Cl)cc1
0.301418	Clc1c(Oc2c(ccc(Cl)c2)CN3CCC(c4nc(c5ccccc5)ccn4)CC3)cc(Cl)cc1
0.301418	Clc1c(Oc2c(ccc(Cl)c2)CN3CCC(c4nc(c5ccccc5)ccn4)CC3)cc(Cl)cc1
0.301418	Clc1c(Oc2c(ccc(Cl)c2)CN3CCC(c4nc(c5ccccc5)ccn4)CC3)cc(Cl)cc1
0.301418	Clc1c(Oc2c(ccc(Cl)c2)CN3CCC(c4nc(c5ccccc5)ccn4)CC3)cc(Cl)cc1
0.301418	Clc1c(Oc2c(ccc(Cl)c2)CN3CCC(c4nc(c5ccccc5)ccn4)CC3)cc(Cl)cc1
0.301418	Clc1c(Oc2c(ccc(Cl)c2)CN3CCC(c4nc(c5ccccc5)ccn4)CC3)cc(Cl)cc1
0.301418	Clc1c(Oc2c(ccc(Cl)c2)CN3CCC(c4nc(c5ccccc5)ccn4)CC3)cc(Cl)cc1
0.301418	Clc1c(Oc2c(ccc(Cl)c2)CN3CCC(c4nc(c5ccccc5)ccn4)CC3)cc(Cl)cc1
0.301418	Clc1c(Oc2c(ccc(Cl)c2)CN3CCC(c4nc(c5ccccc5)ccn4)CC3)cc(Cl)cc1
0.301075	Fc1c(NC(=O)C)cc(cc1)C(=O)Nc2cc(ccc2)CN3C(=O)CCCC3
0.301075	Fc1c(NC(=O)C)cc(cc1)C(=O)Nc2cc(ccc2)CN3C(=O)CCCC3
0.301075	Fc1c(NC(=O)C)cc(cc1)C(=O)Nc2cc(ccc2)CN3C(=O)CCCC3
0.301075	Fc1c(NC(=O)C)cc(cc1)C(=O)Nc2cc(ccc2)CN3C(=O)CCCC3
0.301075	Fc1c(NC(=O)C)cc(cc1)C(=O)Nc2cc(ccc2)CN3C(=O)CCCC3
0.301075	Fc1c(NC(=O)C)cc(cc1)C(=O)Nc2cc(ccc2)CN3C(=O)CCCC3
0.301075	Fc1c(NC(=O)C)cc(cc1)C(=O)Nc2cc(ccc2)CN3C(=O)CCCC3
0.301075	Fc1c(NC(=O)C)cc(cc1)C(=O)Nc2cc(ccc2)CN3C(=O)CCCC3
0.301075	Fc1c(NC(=O)C)cc(cc1)C(=O)Nc2cc(ccc2)CN3C(=O)CCCC3
0.301075	Fc1c(NC(=O)C)cc(cc1)C(=O)Nc2cc(ccc2)CN3C(=O)CCCC3
0.300781	O=C(Nc1cc(ccc1)CN2C(=O)CCCC2)c3ccc(cc3)CN4CCOCC4
0.300781	O=C(Nc1cc(ccc1)CN2C(=O)CCCC2)c3ccc(cc3)CN4CCOCC4
0.300781	O=C(Nc1cc(ccc1)CN2C(=O)CCCC2)c3ccc(cc3)CN4CCOCC4
0.300781	O=C(Nc1cc(ccc1)CN2C(=O)CCCC2)c3ccc(cc3)CN4CCOCC4
0.300781	O=C(Nc1cc(ccc1)CN2C(=O)CCCC2)c3ccc(cc3)CN4CCOCC4
0.300781	O=C(Nc1cc(ccc1)CN2C(=O)CCCC2)c3ccc(cc3)CN4CCOCC4
0.300781	O=C(Nc1cc(ccc1)CN2C(=O)CCCC2)c3ccc(cc3)CN4CCOCC4
0.300781	O=C(Nc1cc(ccc1)CN2C(=O)CCCC2)c3ccc(cc3)CN4CCOCC4
0.300781	O=C(Nc1cc(ccc1)CN2C(=O)CCCC2)c3ccc(cc3)CN4CCOCC4
0.300781	O=C(Nc1cc(ccc1)CN2C(=O)CCCC2)c3ccc(cc3)CN4CCOCC4
0.30038	Clc1c(NC(=O)C(=O)NNc2c(ccc(Cl)c2)C)cc(cc1)C(=O)Nc3ccccc3
0.299663	S(=O)(=O)(N1CCC(NC(=O)c2cc(NC(=O)Cc3ccncc3)c(cc2)C)CC1)c4ccc(NC(=O)C)cc4
0.299652	S1C(=NC=C1c2ncccc2)NC(=O)c3c(cc(NC(=O)OC)cc3)C
0.299652	S1C(=NC=C1c2ncccc2)NC(=O)c3c(cc(NC(=O)OC)cc3)C
0.299652	S1C(=NC=C1c2ncccc2)NC(=O)c3c(cc(NC(=O)OC)cc3)C
0.299652	S1C(=NC=C1c2ncccc2)NC(=O)c3c(cc(NC(=O)OC)cc3)C
0.299652	S1C(=NC=C1c2ncccc2)NC(=O)c3c(cc(NC(=O)OC)cc3)C
0.299652	S1C(=NC=C1c2ncccc2)NC(=O)c3c(cc(NC(=O)OC)cc3)C
0.299652	S1C(=NC=C1c2ncccc2)NC(=O)c3c(cc(NC(=O)OC)cc3)C
0.299652	S1C(=NC=C1c2ncccc2)NC(=O)c3c(cc(NC(=O)OC)cc3)C
0.299242	Clc1ncc(cc1)CN2CCN(C(=O)c3cncc(c4ncccc4)c3)CC2
0.299242	Clc1ncc(cc1)CN2CCN(C(=O)c3cncc(c4ncccc4)c3)CC2
0.299242	Clc1ncc(cc1)CN2CCN(C(=O)c3cncc(c4ncccc4)c3)CC2
0.299242	Clc1ncc(cc1)CN2CCN(C(=O)c3cncc(c4ncccc4)c3)CC2
0.299242	Clc1ncc(cc1)CN2CCN(C(=O)c3cncc(c4ncccc4)c3)CC2
0.299242	Clc1ncc(cc1)CN2CCN(C(=O)c3cncc(c4ncccc4)c3)CC2
0.299242	Clc1ncc(cc1)CN2CCN(C(=O)c3cncc(c4ncccc4)c3)CC2
0.299242	Clc1ncc(cc1)CN2CCN(C(=O)c3cncc(c4ncccc4)c3)CC2
0.299242	Clc1ncc(cc1)CN2CCN(C(=O)c3cncc(c4ncccc4)c3)CC2
0.299242	Clc1ncc(cc1)CN2CCN(C(=O)c3cncc(c4ncccc4)c3)CC2
0.299213	O=C(Nc1cc(ccc1)C=2N=NNC2)c3cnc(cc3)C(C)(C)C
0.299213	O=C(Nc1cc(ccc1)C=2N=NNC2)c3cnc(cc3)C(C)(C)C
0.299213	O=C(Nc1cc(ccc1)C=2N=NNC2)c3cnc(cc3)C(C)(C)C
0.299213	O=C(Nc1cc(ccc1)C=2N=NNC2)c3cnc(cc3)C(C)(C)C
0.299213	O=C(Nc1cc(ccc1)C=2N=NNC2)c3cnc(cc3)C(C)(C)C
0.299213	O=C(Nc1cc(ccc1)C=2N=NNC2)c3cnc(cc3)C(C)(C)C
0.299213	O=C(Nc1cc(ccc1)C=2N=NNC2)c3cnc(cc3)C(C)(C)C
0.299213	O=C(Nc1cc(ccc1)C=2N=NNC2)c3cnc(cc3)C(C)(C)C
0.299213	O=C(Nc1cc(ccc1)C=2N=NNC2)c3cnc(cc3)C(C)(C)C
0.299213	O=C(Nc1cc(ccc1)C=2N=NNC2)c3cnc(cc3)C(C)(C)C
0.298507	S(=O)(=O)(Nc1cc(ccc1)C(=O)Nc2c(ccc(N3N=CC=C3)c2)C)c4c(ccc(c4)C=5N=C(SC5)C)C
0.298182	O=C(N1CCC(Oc2ncc(cn2)C)CC1)c3cc(NC(=O)Nc4ccccc4)c(cc3)C
0.298182	O=C(N1CCC(Oc2ncc(cn2)C)CC1)c3cc(NC(=O)Nc4ccccc4)c(cc3)C
0.297794	S1C=C(c2nc(c(cc2)C(=O)Nc3c(cc(c(O)c3)C)C)C)C=C1
0.297794	S1C=C(c2nc(c(cc2)C(=O)Nc3c(cc(c(O)c3)C)C)C)C=C1
0.297735	S(=O)(=O)(N1CCC(c2nc(c3c(OC)cccc3)ccn2)CC1)c4ccc(NC(=O)c5ccc(F)cc5)cc4
0.297735	S(=O)(=O)(N1CCC(c2nc(c3c(OC)cccc3)ccn2)CC1)c4ccc(NC(=O)c5ccc(F)cc5)cc4
0.297735	S(=O)(=O)(N1CCC(c2nc(c3c(OC)cccc3)ccn2)CC1)c4ccc(NC(=O)c5ccc(F)cc5)cc4
0.297735	S(=O)(=O)(N1CCC(c2nc(c3c(OC)cccc3)ccn2)CC1)c4ccc(NC(=O)c5ccc(F)cc5)cc4
0.297735	S(=O)(=O)(N1CCC(c2nc(c3c(OC)cccc3)ccn2)CC1)c4ccc(NC(=O)c5ccc(F)cc5)cc4
0.297735	S(=O)(=O)(N1CCC(c2nc(c3c(OC)cccc3)ccn2)CC1)c4ccc(NC(=O)c5ccc(F)cc5)cc4
0.297735	S(=O)(=O)(N1CCC(c2nc(c3c(OC)cccc3)ccn2)CC1)c4ccc(NC(=O)c5ccc(F)cc5)cc4
0.297735	S(=O)(=O)(N1CCC(c2nc(c3c(OC)cccc3)ccn2)CC1)c4ccc(NC(=O)c5ccc(F)cc5)cc4
0.297735	S(=O)(=O)(N1CCC(c2nc(c3c(OC)cccc3)ccn2)CC1)c4ccc(NC(=O)c5ccc(F)cc5)cc4
0.297735	S(=O)(=O)(N1CCC(c2nc(c3c(OC)cccc3)ccn2)CC1)c4ccc(NC(=O)c5ccc(F)cc5)cc4
0.297578	FC(F)(F)c1cc(ccc1)C(=O)Nc2cc(NC(=O)C(=O)NC(Cc3cc(O)ccc3)C)c(cc2)C
0.297491	O=C(OC)Nc1cc(c(cc1)C(=O)NC2CCN(Cc3cc(OC)ccc3)CC2)C
0.297491	O=C(OC)Nc1cc(c(cc1)C(=O)NC2CCN(Cc3cc(OC)ccc3)CC2)C
0.297491	O=C(OC)Nc1cc(c(cc1)C(=O)NC2CCN(Cc3cc(OC)ccc3)CC2)C
0.297491	O=C(OC)Nc1cc(c(cc1)C(=O)NC2CCN(Cc3cc(OC)ccc3)CC2)C
0.297491	O=C(OC)Nc1cc(c(cc1)C(=O)NC2CCN(Cc3cc(OC)ccc3)CC2)C
0.297491	O=C(OC)Nc1cc(c(cc1)C(=O)NC2CCN(Cc3cc(OC)ccc3)CC2)C
0.297491	O=C(OC)Nc1cc(c(cc1)C(=O)NC2CCN(Cc3cc(OC)ccc3)CC2)C
0.297491	O=C(OC)Nc1cc(c(cc1)C(=O)NC2CCN(Cc3cc(OC)ccc3)CC2)C
0.297491	O=C(OC)Nc1cc(c(cc1)C(=O)NC2CCN(Cc3cc(OC)ccc3)CC2)C
0.297491	O=C(OC)Nc1cc(c(cc1)C(=O)NC2CCN(Cc3cc(OC)ccc3)CC2)C
0.296992	Clc1nc(cc(c1)C(=O)Nc2c(cc(N3CCN(CC3)C)cc2)C)CC
0.296992	Clc1nc(cc(c1)C(=O)Nc2c(cc(N3CCN(CC3)C)cc2)C)CC
0.296992	Clc1nc(cc(c1)C(=O)Nc2c(cc(N3CCN(CC3)C)cc2)C)CC
0.296992	Clc1nc(cc(c1)C(=O)Nc2c(cc(N3CCN(CC3)C)cc2)C)CC
0.296992	Clc1nc(cc(c1)C(=O)Nc2c(cc(N3CCN(CC3)C)cc2)C)CC
0.296992	Clc1nc(cc(c1)C(=O)Nc2c(cc(N3CCN(CC3)C)cc2)C)CC
0.296992	Clc1nc(cc(c1)C(=O)Nc2c(cc(N3CCN(CC3)C)cc2)C)CC
0.296992	Clc1nc(cc(c1)C(=O)Nc2c(cc(N3CCN(CC3)C)cc2)C)CC
0.296992	Clc1nc(cc(c1)C(=O)Nc2c(cc(N3CCN(CC3)C)cc2)C)CC
0.296992	Clc1nc(cc(c1)C(=O)Nc2c(cc(N3CCN(CC3)C)cc2)C)CC
0.296703	O=C(NC1CCN(Cc2cc(OC)ccc2)CC1)c3cncc(c4ncccc4)c3
0.296703	O=C(NC1CCN(Cc2cc(OC)ccc2)CC1)c3cncc(c4ncccc4)c3
0.296703	O=C(NC1CCN(Cc2cc(OC)ccc2)CC1)c3cncc(c4ncccc4)c3
0.296703	O=C(NC1CCN(Cc2cc(OC)ccc2)CC1)c3cncc(c4ncccc4)c3
0.296703	O=C(NC1CCN(Cc2cc(OC)ccc2)CC1)c3cncc(c4ncccc4)c3
0.296703	O=C(NC1CCN(Cc2cc(OC)ccc2)CC1)c3cncc(c4ncccc4)c3
0.296552	FC(F)(F)c1nc(ncc1)Nc2cc(c(cc2)C)C=3ON=C(N3)c4ccc(OCC)cc4
0.296552	FC(F)(F)c1nc(ncc1)Nc2cc(c(cc2)C)C=3ON=C(N3)c4ccc(OCC)cc4
0.296552	FC(F)(F)c1nc(ncc1)Nc2cc(c(cc2)C)C=3ON=C(N3)c4ccc(OCC)cc4
0.296552	FC(F)(F)c1nc(ncc1)Nc2cc(c(cc2)C)C=3ON=C(N3)c4ccc(OCC)cc4
0.296552	FC(F)(F)c1nc(ncc1)Nc2cc(c(cc2)C)C=3ON=C(N3)c4ccc(OCC)cc4
0.296552	FC(F)(F)c1nc(ncc1)Nc2cc(c(cc2)C)C=3ON=C(N3)c4ccc(OCC)cc4
0.296296	Fc1c(N2CCN(CC2)CC)ccc(c1)C(=O)Nc3c(cc(c(O)c3)C)C
0.296296	Fc1c(N2CCN(CC2)CC)ccc(c1)C(=O)Nc3c(cc(c(O)c3)C)C
0.296154	Brc1cc(c(cc1)C)CCNC(=O)c2cc(NC(=O)Nc3ccccc3)c(cc2)C
0.296154	Brc1cc(c(cc1)C)CCNC(=O)c2cc(NC(=O)Nc3ccccc3)c(cc2)C
0.296154	Brc1cc(c(cc1)C)CCNC(=O)c2cc(NC(=O)Nc3ccccc3)c(cc2)C
0.296154	Brc1cc(c(cc1)C)CCNC(=O)c2cc(NC(=O)Nc3ccccc3)c(cc2)C
0.296154	Brc1cc(c(cc1)C)CCNC(=O)c2cc(NC(=O)Nc3ccccc3)c(cc2)C
0.296154	Brc1cc(c(cc1)C)CCNC(=O)c2cc(NC(=O)Nc3ccccc3)c(cc2)C
0.296154	Brc1cc(c(cc1)C)CCNC(=O)c2cc(NC(=O)Nc3ccccc3)c(cc2)C
0.296154	Brc1cc(c(cc1)C)CCNC(=O)c2cc(NC(=O)Nc3ccccc3)c(cc2)C
0.296154	Brc1cc(c(cc1)C)CCNC(=O)c2cc(NC(=O)Nc3ccccc3)c(cc2)C
0.296154	Brc1cc(c(cc1)C)CCNC(=O)c2cc(NC(=O)Nc3ccccc3)c(cc2)C
0.295918	Brc1ccc(c2cc(ccc2)C(=O)Nc3c(ccc(c3)C=4Sc5c(N4)cccc5)C)cc1
0.295918	Brc1ccc(c2cc(ccc2)C(=O)Nc3c(ccc(c3)C=4Sc5c(N4)cccc5)C)cc1
0.295918	Brc1ccc(c2cc(ccc2)C(=O)Nc3c(ccc(c3)C=4Sc5c(N4)cccc5)C)cc1
0.295918	Brc1ccc(c2cc(ccc2)C(=O)Nc3c(ccc(c3)C=4Sc5c(N4)cccc5)C)cc1
0.295918	Brc1ccc(c2cc(ccc2)C(=O)Nc3c(ccc(c3)C=4Sc5c(N4)cccc5)C)cc1
0.295918	Brc1ccc(c2cc(ccc2)C(=O)Nc3c(ccc(c3)C=4Sc5c(N4)cccc5)C)cc1
0.295918	Brc1ccc(c2cc(ccc2)C(=O)Nc3c(ccc(c3)C=4Sc5c(N4)cccc5)C)cc1
0.295918	Brc1ccc(c2cc(ccc2)C(=O)Nc3c(ccc(c3)C=4Sc5c(N4)cccc5)C)cc1
0.295918	Brc1ccc(c2cc(ccc2)C(=O)Nc3c(ccc(c3)C=4Sc5c(N4)cccc5)C)cc1
0.295918	Brc1ccc(c2cc(ccc2)C(=O)Nc3c(ccc(c3)C=4Sc5c(N4)cccc5)C)cc1
0.295276	O=C(Nc1c(cc(c(O)c1)C)C)c2cncc(c3ccc(N(C)C)cc3)c2
0.295276	O=C(Nc1c(cc(c(O)c1)C)C)c2cncc(c3ccc(N(C)C)cc3)c2
0.295276	O=C(Nc1c(cc(c(O)c1)C)C)c2cncc(c3ccc(N(C)C)cc3)c2
0.294821	O=C(Nc1c(ccc(N2N=CC=C2)c1)C)c3cncnc3
0.294498	O=C1OCCN1CCN2N=CC(NC(=O)c3cc(NC(=O)Cc4ccncc4)c(cc3)C)=C2
0.294498	O=C1OCCN1CCN2N=CC(NC(=O)c3cc(NC(=O)Cc4ccncc4)c(cc3)C)=C2
0.294498	O=C1OCCN1CCN2N=CC(NC(=O)c3cc(NC(=O)Cc4ccncc4)c(cc3)C)=C2
0.294498	O=C1OCCN1CCN2N=CC(NC(=O)c3cc(NC(=O)Cc4ccncc4)c(cc3)C)=C2
0.294498	O=C1OCCN1CCN2N=CC(NC(=O)c3cc(NC(=O)Cc4ccncc4)c(cc3)C)=C2
0.294498	O=C1OCCN1CCN2N=CC(NC(=O)c3cc(NC(=O)Cc4ccncc4)c(cc3)C)=C2
0.294498	O=C1OCCN1CCN2N=CC(NC(=O)c3cc(NC(=O)Cc4ccncc4)c(cc3)C)=C2
0.294498	O=C1OCCN1CCN2N=CC(NC(=O)c3cc(NC(=O)Cc4ccncc4)c(cc3)C)=C2
0.294498	O=C1OCCN1CCN2N=CC(NC(=O)c3cc(NC(=O)Cc4ccncc4)c(cc3)C)=C2
0.294498	O=C1OCCN1CCN2N=CC(NC(=O)c3cc(NC(=O)Cc4ccncc4)c(cc3)C)=C2
0.29434	Clc1c(cc(NC(=O)c2ccc(cc2)C3=NC(=NN3)C4CC4)cc1)CN(C)C
0.29434	Clc1c(cc(NC(=O)c2ccc(cc2)C3=NC(=NN3)C4CC4)cc1)CN(C)C
0.29434	Clc1c(cc(NC(=O)c2ccc(cc2)C3=NC(=NN3)C4CC4)cc1)CN(C)C
0.29434	Clc1c(cc(NC(=O)c2ccc(cc2)C3=NC(=NN3)C4CC4)cc1)CN(C)C
0.29434	Clc1c(cc(NC(=O)c2ccc(cc2)C3=NC(=NN3)C4CC4)cc1)CN(C)C
0.29434	Clc1c(cc(NC(=O)c2ccc(cc2)C3=NC(=NN3)C4CC4)cc1)CN(C)C
0.29434	Clc1c(cc(NC(=O)c2ccc(cc2)C3=NC(=NN3)C4CC4)cc1)CN(C)C
0.29434	Clc1c(cc(NC(=O)c2ccc(cc2)C3=NC(=NN3)C4CC4)cc1)CN(C)C
0.29434	Clc1c(cc(NC(=O)c2ccc(cc2)C3=NC(=NN3)C4CC4)cc1)CN(C)C
0.29434	Clc1c(cc(NC(=O)c2ccc(cc2)C3=NC(=NN3)C4CC4)cc1)CN(C)C
0.294118	O=C(OC)Nc1cc(c(cc1)C(=O)NCCCN2CCN(c3ncccn3)CC2)C
0.294118	O=C(OC)Nc1cc(c(cc1)C(=O)NCCCN2CCN(c3ncccn3)CC2)C
0.293907	O=C(N(CC(O)c1cnccc1)C)c2cc(NC(=O)Nc3ccccc3)c(cc2)C
0.293907	O=C(N(CC(O)c1cnccc1)C)c2cc(NC(=O)Nc3ccccc3)c(cc2)C
0.293907	O=C(N(CC(O)c1cnccc1)C)c2cc(NC(=O)Nc3ccccc3)c(cc2)C
0.293907	O=C(N(CC(O)c1cnccc1)C)c2cc(NC(=O)Nc3ccccc3)c(cc2)C
0.293907	O=C(N(CC(O)c1cnccc1)C)c2cc(NC(=O)Nc3ccccc3)c(cc2)C
0.293907	O=C(N(CC(O)c1cnccc1)C)c2cc(NC(=O)Nc3ccccc3)c(cc2)C
0.293907	O=C(N(CC(O)c1cnccc1)C)c2cc(NC(=O)Nc3ccccc3)c(cc2)C
0.293907	O=C(N(CC(O)c1cnccc1)C)c2cc(NC(=O)Nc3ccccc3)c(cc2)C
0.293907	O=C(N(CC(O)c1cnccc1)C)c2cc(NC(=O)Nc3ccccc3)c(cc2)C
0.293907	O=C(N(CC(O)c1cnccc1)C)c2cc(NC(=O)Nc3ccccc3)c(cc2)C
0.293233	O=C(Nc1cc(ccc1)C=2N=NNC2)c3c(nccc3)c4ccncc4
0.293233	O=C(Nc1cc(ccc1)C=2N=NNC2)c3c(nccc3)c4ccncc4
0.293233	O=C(Nc1cc(ccc1)C=2N=NNC2)c3c(nccc3)c4ccncc4
0.293233	O=C(Nc1cc(ccc1)C=2N=NNC2)c3c(nccc3)c4ccncc4
0.293233	O=C(Nc1cc(ccc1)C=2N=NNC2)c3c(nccc3)c4ccncc4
0.292929	S1C(=NC(c2cc(OC)ccc2)=C1)NC(=O)c3cc(F)c(N4CCN(CC4)CC)cc3
0.292929	S1C(=NC(c2cc(OC)ccc2)=C1)NC(=O)c3cc(F)c(N4CCN(CC4)CC)cc3
0.292929	S1C(=NC(c2cc(OC)ccc2)=C1)NC(=O)c3cc(F)c(N4CCN(CC4)CC)cc3
0.292929	S1C(=NC(c2cc(OC)ccc2)=C1)NC(=O)c3cc(F)c(N4CCN(CC4)CC)cc3
0.292929	S1C(=NC(c2cc(OC)ccc2)=C1)NC(=O)c3cc(F)c(N4CCN(CC4)CC)cc3
0.292929	S1C(=NC(c2cc(OC)ccc2)=C1)NC(=O)c3cc(F)c(N4CCN(CC4)CC)cc3
0.292929	S1C(=NC(c2cc(OC)ccc2)=C1)NC(=O)c3cc(F)c(N4CCN(CC4)CC)cc3
0.292929	S1C(=NC(c2cc(OC)ccc2)=C1)NC(=O)c3cc(F)c(N4CCN(CC4)CC)cc3
0.292929	S1C(=NC(c2cc(OC)ccc2)=C1)NC(=O)c3cc(F)c(N4CCN(CC4)CC)cc3
0.292593	Clc1c(cccc1)CC(=O)NNC(=O)c2cc(NC(=O)Cc3ccncc3)c(cc2)C
0.292593	Clc1c(cccc1)CC(=O)NNC(=O)c2cc(NC(=O)Cc3ccncc3)c(cc2)C
0.292593	Clc1c(cccc1)CC(=O)NNC(=O)c2cc(NC(=O)Cc3ccncc3)c(cc2)C
0.292593	Clc1c(cccc1)CC(=O)NNC(=O)c2cc(NC(=O)Cc3ccncc3)c(cc2)C
0.292593	Clc1c(cccc1)CC(=O)NNC(=O)c2cc(NC(=O)Cc3ccncc3)c(cc2)C
0.292593	Clc1c(cccc1)CC(=O)NNC(=O)c2cc(NC(=O)Cc3ccncc3)c(cc2)C
0.292593	Clc1c(cccc1)CC(=O)NNC(=O)c2cc(NC(=O)Cc3ccncc3)c(cc2)C
0.292593	Clc1c(cccc1)CC(=O)NNC(=O)c2cc(NC(=O)Cc3ccncc3)c(cc2)C
0.292593	Clc1c(cccc1)CC(=O)NNC(=O)c2cc(NC(=O)Cc3ccncc3)c(cc2)C
0.292593	Clc1c(cccc1)CC(=O)NNC(=O)c2cc(NC(=O)Cc3ccncc3)c(cc2)C
0.292135	O=C(NCC1(CC(C)C)CC1)c2cc(NC(=O)Cc3ccncc3)c(cc2)C
0.291971	O=C(N1CCC(C(=O)N2CCN(CC2)C)CC1)Nc3c(ccc(c3)C(=O)NCC4CC4)C
0.291411	S1c2c(N=C1c3cc(NC(=O)c4cc(F)c(N5CCN(CC5)CC)cc4)c(cc3)C)cccc2
0.291411	S1c2c(N=C1c3cc(NC(=O)c4cc(F)c(N5CCN(CC5)CC)cc4)c(cc3)C)cccc2
0.291411	S1c2c(N=C1c3cc(NC(=O)c4cc(F)c(N5CCN(CC5)CC)cc4)c(cc3)C)cccc2
0.291411	S1c2c(N=C1c3cc(NC(=O)c4cc(F)c(N5CCN(CC5)CC)cc4)c(cc3)C)cccc2
0.291411	S1c2c(N=C1c3cc(NC(=O)c4cc(F)c(N5CCN(CC5)CC)cc4)c(cc3)C)cccc2
0.291411	S1c2c(N=C1c3cc(NC(=O)c4cc(F)c(N5CCN(CC5)CC)cc4)c(cc3)C)cccc2
0.291411	S1c2c(N=C1c3cc(NC(=O)c4cc(F)c(N5CCN(CC5)CC)cc4)c(cc3)C)cccc2
0.291411	S1c2c(N=C1c3cc(NC(=O)c4cc(F)c(N5CCN(CC5)CC)cc4)c(cc3)C)cccc2
0.291411	S1c2c(N=C1c3cc(NC(=O)c4cc(F)c(N5CCN(CC5)CC)cc4)c(cc3)C)cccc2
0.291411	S1c2c(N=C1c3cc(NC(=O)c4cc(F)c(N5CCN(CC5)CC)cc4)c(cc3)C)cccc2
0.291045	Brc1ccc(cc1)C(=O)Nc2cc(ccc2)C=3ON=C(N3)c4cc(OC)c(OC)cc4
0.291045	Brc1ccc(cc1)C(=O)Nc2cc(ccc2)C=3ON=C(N3)c4cc(OC)c(OC)cc4
0.291045	Brc1ccc(cc1)C(=O)Nc2cc(ccc2)C=3ON=C(N3)c4cc(OC)c(OC)cc4
0.291045	Brc1ccc(cc1)C(=O)Nc2cc(ccc2)C=3ON=C(N3)c4cc(OC)c(OC)cc4
0.291045	O=C(OC(C)C)c1ccc(cc1)CCNC(=O)c2cc(NC(=O)Cc3ccncc3)c(cc2)C
0.290909	Clc1ncc(cc1)CN2CCN(C(=O)c3cc(ccc3)C=4N=C(SC4)C)CC2
0.290909	Clc1ncc(cc1)CN2CCN(C(=O)c3cc(ccc3)C=4N=C(SC4)C)CC2
0.290909	Clc1ncc(cc1)CN2CCN(C(=O)c3cc(ccc3)C=4N=C(SC4)C)CC2
0.290909	Clc1ncc(cc1)CN2CCN(C(=O)c3cc(ccc3)C=4N=C(SC4)C)CC2
0.290909	Clc1ncc(cc1)CN2CCN(C(=O)c3cc(ccc3)C=4N=C(SC4)C)CC2
0.290909	Clc1ncc(cc1)CN2CCN(C(=O)c3cc(ccc3)C=4N=C(SC4)C)CC2
0.290909	Clc1ncc(cc1)CN2CCN(C(=O)c3cc(ccc3)C=4N=C(SC4)C)CC2
0.290909	Clc1ncc(cc1)CN2CCN(C(=O)c3cc(ccc3)C=4N=C(SC4)C)CC2
0.290909	Clc1ncc(cc1)CN2CCN(C(=O)c3cc(ccc3)C=4N=C(SC4)C)CC2
0.290909	Clc1ncc(cc1)CN2CCN(C(=O)c3cc(ccc3)C=4N=C(SC4)C)CC2
0.290429	S1C(=NC(=C1)CC(=O)Oc2c(cc(NC(=O)c3cnccc3)cc2)C)NC(=O)C(C)C
0.290102	Fc1c(c2cncc(c2)C(=O)Nc3cc(ccc3)CN4C(=O)CCCC4)cccc1
0.290102	Fc1c(c2cncc(c2)C(=O)Nc3cc(ccc3)CN4C(=O)CCCC4)cccc1
0.290102	Fc1c(c2cncc(c2)C(=O)Nc3cc(ccc3)CN4C(=O)CCCC4)cccc1
0.290102	Fc1c(c2cncc(c2)C(=O)Nc3cc(ccc3)CN4C(=O)CCCC4)cccc1
0.290102	Fc1c(c2cncc(c2)C(=O)Nc3cc(ccc3)CN4C(=O)CCCC4)cccc1
0.290102	Fc1c(c2cncc(c2)C(=O)Nc3cc(ccc3)CN4C(=O)CCCC4)cccc1
0.290102	Fc1c(c2cncc(c2)C(=O)Nc3cc(ccc3)CN4C(=O)CCCC4)cccc1
0.290102	Fc1c(c2cncc(c2)C(=O)Nc3cc(ccc3)CN4C(=O)CCCC4)cccc1
0.290102	Fc1c(c2cncc(c2)C(=O)Nc3cc(ccc3)CN4C(=O)CCCC4)cccc1
0.290102	Fc1c(c2cncc(c2)C(=O)Nc3cc(ccc3)CN4C(=O)CCCC4)cccc1
0.289116	FC(F)(F)c1nc(ncc1)Nc2cc(c(cc2)C)C=3ON=C(N3)C=4OC=CC4
0.289116	FC(F)(F)c1nc(ncc1)Nc2cc(c(cc2)C)C=3ON=C(N3)C=4OC=CC4
0.289116	FC(F)(F)c1nc(ncc1)Nc2cc(c(cc2)C)C=3ON=C(N3)C=4OC=CC4
0.289116	FC(F)(F)c1nc(ncc1)Nc2cc(c(cc2)C)C=3ON=C(N3)C=4OC=CC4
0.289116	FC(F)(F)c1nc(ncc1)Nc2cc(c(cc2)C)C=3ON=C(N3)C=4OC=CC4
0.289116	FC(F)(F)c1nc(ncc1)Nc2cc(c(cc2)C)C=3ON=C(N3)C=4OC=CC4
0.289116	FC(F)(F)c1nc(ncc1)Nc2cc(c(cc2)C)C=3ON=C(N3)C=4OC=CC4
0.288809	O=C(NC(c1cc(O)ccc1)C)c2cc(NC(=O)Cc3ccncc3)c(cc2)C
0.288809	O=C(NC(c1cc(O)ccc1)C)c2cc(NC(=O)Cc3ccncc3)c(cc2)C
0.288809	O=C(NC(c1cc(O)ccc1)C)c2cc(NC(=O)Cc3ccncc3)c(cc2)C
0.288809	O=C(NC(c1cc(O)ccc1)C)c2cc(NC(=O)Cc3ccncc3)c(cc2)C
0.288809	O=C(NC(c1cc(O)ccc1)C)c2cc(NC(=O)Cc3ccncc3)c(cc2)C
0.288809	O=C(NC(c1cc(O)ccc1)C)c2cc(NC(=O)Cc3ccncc3)c(cc2)C
0.28866	Fc1c(c2cncc(c2)C(=O)Nc3cc(N4C(=O)CCC4=O)c(cc3)C)cccc1
0.28866	Fc1c(c2cncc(c2)C(=O)Nc3cc(N4C(=O)CCC4=O)c(cc3)C)cccc1
0.28866	Fc1c(c2cncc(c2)C(=O)Nc3cc(N4C(=O)CCC4=O)c(cc3)C)cccc1
0.28866	Fc1c(c2cncc(c2)C(=O)Nc3cc(N4C(=O)CCC4=O)c(cc3)C)cccc1
0.28866	Fc1c(c2cncc(c2)C(=O)Nc3cc(N4C(=O)CCC4=O)c(cc3)C)cccc1
0.28866	Fc1c(c2cncc(c2)C(=O)Nc3cc(N4C(=O)CCC4=O)c(cc3)C)cccc1
0.28866	Fc1c(c2cncc(c2)C(=O)Nc3cc(N4C(=O)CCC4=O)c(cc3)C)cccc1
0.28866	Fc1c(c2cncc(c2)C(=O)Nc3cc(N4C(=O)CCC4=O)c(cc3)C)cccc1
0.28866	Fc1c(c2cncc(c2)C(=O)Nc3cc(N4C(=O)CCC4=O)c(cc3)C)cccc1
0.28866	Fc1c(c2cncc(c2)C(=O)Nc3cc(N4C(=O)CCC4=O)c(cc3)C)cccc1
0.28839	Clc1ccc(c2nc(ccn2)C(=O)NC=3NN=C(c4cc(F)ccc4)C3)cc1
0.28839	Clc1ccc(c2nc(ccn2)C(=O)NC=3NN=C(c4cc(F)ccc4)C3)cc1
0.28839	Clc1ccc(c2nc(ccn2)C(=O)NC=3NN=C(c4cc(F)ccc4)C3)cc1
0.28839	Clc1ccc(c2nc(ccn2)C(=O)NC=3NN=C(c4cc(F)ccc4)C3)cc1
0.28839	Clc1ccc(c2nc(ccn2)C(=O)NC=3NN=C(c4cc(F)ccc4)C3)cc1
0.288136	Fc1c(cc(cc1)C2=NOC(=N2)c3c(ccc(Nc4nc(ccn4)C(F)(F)F)c3)C)C
0.288136	Fc1c(cc(cc1)C2=NOC(=N2)c3c(ccc(Nc4nc(ccn4)C(F)(F)F)c3)C)C
0.288136	Fc1c(cc(cc1)C2=NOC(=N2)c3c(ccc(Nc4nc(ccn4)C(F)(F)F)c3)C)C
0.288136	Fc1c(cc(cc1)C2=NOC(=N2)c3c(ccc(Nc4nc(ccn4)C(F)(F)F)c3)C)C
0.288136	Fc1c(cc(cc1)C2=NOC(=N2)c3c(ccc(Nc4nc(ccn4)C(F)(F)F)c3)C)C
0.288136	Fc1c(cc(cc1)C2=NOC(=N2)c3c(ccc(Nc4nc(ccn4)C(F)(F)F)c3)C)C
0.288136	Fc1c(cc(cc1)C2=NOC(=N2)c3c(ccc(Nc4nc(ccn4)C(F)(F)F)c3)C)C
0.288136	Fc1c(cc(cc1)C2=NOC(=N2)c3c(ccc(Nc4nc(ccn4)C(F)(F)F)c3)C)C
0.288136	Fc1c(cc(cc1)C2=NOC(=N2)c3c(ccc(Nc4nc(ccn4)C(F)(F)F)c3)C)C
0.288136	Fc1c(cc(cc1)C2=NOC(=N2)c3c(ccc(Nc4nc(ccn4)C(F)(F)F)c3)C)C
0.288136	S1c2c(N=C1c3cncc(NC(=O)c4cc(ccc4)CN5CCCC5)c3)cccc2
0.288136	S1c2c(N=C1c3cncc(NC(=O)c4cc(ccc4)CN5CCCC5)c3)cccc2
0.288136	S1c2c(N=C1c3cncc(NC(=O)c4cc(ccc4)CN5CCCC5)c3)cccc2
0.288136	S1c2c(N=C1c3cncc(NC(=O)c4cc(ccc4)CN5CCCC5)c3)cccc2
0.288136	S1c2c(N=C1c3cncc(NC(=O)c4cc(ccc4)CN5CCCC5)c3)cccc2
0.288136	S1c2c(N=C1c3cncc(NC(=O)c4cc(ccc4)CN5CCCC5)c3)cccc2
0.288136	S1c2c(N=C1c3cncc(NC(=O)c4cc(ccc4)CN5CCCC5)c3)cccc2
0.288136	S1c2c(N=C1c3cncc(NC(=O)c4cc(ccc4)CN5CCCC5)c3)cccc2
0.288136	S1c2c(N=C1c3cncc(NC(=O)c4cc(ccc4)CN5CCCC5)c3)cccc2
0.28777	Fc1c(c2ccncc2)ccc(c1)C(=O)NC3CCN(Cc4cc(OC)ccc4)CC3
0.28777	Fc1c(c2ccncc2)ccc(c1)C(=O)NC3CCN(Cc4cc(OC)ccc4)CC3
0.28777	Fc1c(c2ccncc2)ccc(c1)C(=O)NC3CCN(Cc4cc(OC)ccc4)CC3
0.28777	Fc1c(c2ccncc2)ccc(c1)C(=O)NC3CCN(Cc4cc(OC)ccc4)CC3
0.28777	Fc1c(c2ccncc2)ccc(c1)C(=O)NC3CCN(Cc4cc(OC)ccc4)CC3
0.28777	Fc1c(c2ccncc2)ccc(c1)C(=O)NC3CCN(Cc4cc(OC)ccc4)CC3
0.28777	Fc1c(c2ccncc2)ccc(c1)C(=O)NC3CCN(Cc4cc(OC)ccc4)CC3
0.28777	Fc1c(c2ccncc2)ccc(c1)C(=O)NC3CCN(Cc4cc(OC)ccc4)CC3
0.287356	Fc1c(NC(=O)C)cc(cc1)C(=O)Nc2cc(c(cc2)C)C(=O)NC(C)C
0.287356	Fc1c(NC(=O)C)cc(cc1)C(=O)Nc2cc(c(cc2)C)C(=O)NC(C)C
0.287356	Fc1c(NC(=O)C)cc(cc1)C(=O)Nc2cc(c(cc2)C)C(=O)NC(C)C
0.287356	Fc1c(NC(=O)C)cc(cc1)C(=O)Nc2cc(c(cc2)C)C(=O)NC(C)C
0.287356	Fc1c(NC(=O)C)cc(cc1)C(=O)Nc2cc(c(cc2)C)C(=O)NC(C)C
0.287356	Fc1c(NC(=O)C)cc(cc1)C(=O)Nc2cc(c(cc2)C)C(=O)NC(C)C
0.287356	Fc1c(NC(=O)C)cc(cc1)C(=O)Nc2cc(c(cc2)C)C(=O)NC(C)C
0.287356	Fc1c(NC(=O)C)cc(cc1)C(=O)Nc2cc(c(cc2)C)C(=O)NC(C)C
0.287356	Fc1c(NC(=O)C)cc(cc1)C(=O)Nc2cc(c(cc2)C)C(=O)NC(C)C
0.287356	Fc1c(NC(=O)C)cc(cc1)C(=O)Nc2cc(c(cc2)C)C(=O)NC(C)C
0.287273	Fc1c(cc(cc1)C(=O)Nc2ccc(cc2)CN3CC(CCC3)C)C(=O)OC
0.287162	Clc1ccc(c2nc(ccn2)C(=O)Nc3cc4c(N(C(=O)C4)C)cc3)cc1
0.287162	Clc1ccc(c2nc(ccn2)C(=O)Nc3cc4c(N(C(=O)C4)C)cc3)cc1
0.287162	Clc1ccc(c2nc(ccn2)C(=O)Nc3cc4c(N(C(=O)C4)C)cc3)cc1
0.287162	Clc1ccc(c2nc(ccn2)C(=O)Nc3cc4c(N(C(=O)C4)C)cc3)cc1
0.287162	Clc1ccc(c2nc(ccn2)C(=O)Nc3cc4c(N(C(=O)C4)C)cc3)cc1
0.287162	Clc1ccc(c2nc(ccn2)C(=O)Nc3cc4c(N(C(=O)C4)C)cc3)cc1
0.287162	Clc1ccc(c2nc(ccn2)C(=O)Nc3cc4c(N(C(=O)C4)C)cc3)cc1
0.287162	Clc1ccc(c2nc(ccn2)C(=O)Nc3cc4c(N(C(=O)C4)C)cc3)cc1
0.287162	Clc1ccc(c2nc(ccn2)C(=O)Nc3cc4c(N(C(=O)C4)C)cc3)cc1
0.287162	Clc1ccc(c2nc(ccn2)C(=O)Nc3cc4c(N(C(=O)C4)C)cc3)cc1
0.287129	Ic1c(cccc1)C(=O)Nc2cc(NC(=O)C(=O)N3CCN(CC=4SC=CC4)CC3)c(F)cc2
0.286207	O=C(N(CC(O)c1cnccc1)C)c2cc(NC(=O)Cc3ccncc3)c(cc2)C
0.286207	O=C(N(CC(O)c1cnccc1)C)c2cc(NC(=O)Cc3ccncc3)c(cc2)C
0.286207	O=C(N(CC(O)c1cnccc1)C)c2cc(NC(=O)Cc3ccncc3)c(cc2)C
0.286207	O=C(N(CC(O)c1cnccc1)C)c2cc(NC(=O)Cc3ccncc3)c(cc2)C
0.286207	O=C(N(CC(O)c1cnccc1)C)c2cc(NC(=O)Cc3ccncc3)c(cc2)C
0.286207	O=C(N(CC(O)c1cnccc1)C)c2cc(NC(=O)Cc3ccncc3)c(cc2)C
0.286207	O=C(N(CC(O)c1cnccc1)C)c2cc(NC(=O)Cc3ccncc3)c(cc2)C
0.286207	O=C(N(CC(O)c1cnccc1)C)c2cc(NC(=O)Cc3ccncc3)c(cc2)C
0.286207	O=C(N(CC(O)c1cnccc1)C)c2cc(NC(=O)Cc3ccncc3)c(cc2)C
0.286207	O=C(N(CC(O)c1cnccc1)C)c2cc(NC(=O)Cc3ccncc3)c(cc2)C
0.286207	Fc1c(N2CCN(CC2)CC)ccc(c1)C(=O)Nc3c(NC4=NN(C=C4)C)cccc3
0.286207	Fc1c(N2CCN(CC2)CC)ccc(c1)C(=O)Nc3c(NC4=NN(C=C4)C)cccc3
0.286207	Fc1c(N2CCN(CC2)CC)ccc(c1)C(=O)Nc3c(NC4=NN(C=C4)C)cccc3
0.286207	Fc1c(N2CCN(CC2)CC)ccc(c1)C(=O)Nc3c(NC4=NN(C=C4)C)cccc3
0.286207	Fc1c(N2CCN(CC2)CC)ccc(c1)C(=O)Nc3c(NC4=NN(C=C4)C)cccc3
0.286207	Fc1c(N2CCN(CC2)CC)ccc(c1)C(=O)Nc3c(NC4=NN(C=C4)C)cccc3
0.286207	Fc1c(N2CCN(CC2)CC)ccc(c1)C(=O)Nc3c(NC4=NN(C=C4)C)cccc3
0.286207	Fc1c(N2CCN(CC2)CC)ccc(c1)C(=O)Nc3c(NC4=NN(C=C4)C)cccc3
0.286207	Fc1c(N2CCN(CC2)CC)ccc(c1)C(=O)Nc3c(NC4=NN(C=C4)C)cccc3
0.286207	Fc1c(N2CCN(CC2)CC)ccc(c1)C(=O)Nc3c(NC4=NN(C=C4)C)cccc3
0.285714	ClC=1NC(=NC1C(=O)OCC)NC(=O)c2c(nccc2)Nc3c(cc(cc3)C)C
0.285714	ClC=1NC(=NC1C(=O)OCC)NC(=O)c2c(nccc2)Nc3c(cc(cc3)C)C
0.285714	ClC=1NC(=NC1C(=O)OCC)NC(=O)c2c(nccc2)Nc3c(cc(cc3)C)C
0.285714	ClC=1NC(=NC1C(=O)OCC)NC(=O)c2c(nccc2)Nc3c(cc(cc3)C)C
0.285714	ClC=1NC(=NC1C(=O)OCC)NC(=O)c2c(nccc2)Nc3c(cc(cc3)C)C
0.285714	ClC=1NC(=NC1C(=O)OCC)NC(=O)c2c(nccc2)Nc3c(cc(cc3)C)C
0.285714	ClC=1NC(=NC1C(=O)OCC)NC(=O)c2c(nccc2)Nc3c(cc(cc3)C)C
0.285714	ClC=1NC(=NC1C(=O)OCC)NC(=O)c2c(nccc2)Nc3c(cc(cc3)C)C
0.285714	ClC=1NC(=NC1C(=O)OCC)NC(=O)c2c(nccc2)Nc3c(cc(cc3)C)C
0.285714	ClC=1NC(=NC1C(=O)OCC)NC(=O)c2c(nccc2)Nc3c(cc(cc3)C)C
0.285714	S1c2c(N=C1c3cc(NC(=O)c4cncnc4)c(cc3)C)cccc2
0.285246	O=C(NC1=CN2C(=NC=C2C)C=C1)c3cc(NC(=O)Cc4ccncc4)c(cc3)C
0.285246	O=C(NC1=CN2C(=NC=C2C)C=C1)c3cc(NC(=O)Cc4ccncc4)c(cc3)C
0.285246	O=C(NC1=CN2C(=NC=C2C)C=C1)c3cc(NC(=O)Cc4ccncc4)c(cc3)C
0.285246	O=C(NC1=CN2C(=NC=C2C)C=C1)c3cc(NC(=O)Cc4ccncc4)c(cc3)C
0.285246	O=C(NC1=CN2C(=NC=C2C)C=C1)c3cc(NC(=O)Cc4ccncc4)c(cc3)C
0.285246	O=C(NC1=CN2C(=NC=C2C)C=C1)c3cc(NC(=O)Cc4ccncc4)c(cc3)C
0.285246	O=C(NC1=CN2C(=NC=C2C)C=C1)c3cc(NC(=O)Cc4ccncc4)c(cc3)C
0.285246	O=C(NC1=CN2C(=NC=C2C)C=C1)c3cc(NC(=O)Cc4ccncc4)c(cc3)C
0.285246	O=C(NC1=CN2C(=NC=C2C)C=C1)c3cc(NC(=O)Cc4ccncc4)c(cc3)C
0.285246	O=C(NC1=CN2C(=NC=C2C)C=C1)c3cc(NC(=O)Cc4ccncc4)c(cc3)C
0.285223	S1C(=NC(c2cc(ccc2)C(=O)N3CCN(Cc4cc5OCCOc5cc4)CC3)=C1)C
0.285223	S1C(=NC(c2cc(ccc2)C(=O)N3CCN(Cc4cc5OCCOc5cc4)CC3)=C1)C
0.285223	S1C(=NC(c2cc(ccc2)C(=O)N3CCN(Cc4cc5OCCOc5cc4)CC3)=C1)C
0.285223	S1C(=NC(c2cc(ccc2)C(=O)N3CCN(Cc4cc5OCCOc5cc4)CC3)=C1)C
0.285223	S1C(=NC(c2cc(ccc2)C(=O)N3CCN(Cc4cc5OCCOc5cc4)CC3)=C1)C
0.285223	S1C(=NC(c2cc(ccc2)C(=O)N3CCN(Cc4cc5OCCOc5cc4)CC3)=C1)C
0.285223	S1C(=NC(c2cc(ccc2)C(=O)N3CCN(Cc4cc5OCCOc5cc4)CC3)=C1)C
0.285223	S1C(=NC(c2cc(ccc2)C(=O)N3CCN(Cc4cc5OCCOc5cc4)CC3)=C1)C
0.285223	S1C(=NC(c2cc(ccc2)C(=O)N3CCN(Cc4cc5OCCOc5cc4)CC3)=C1)C
0.285223	S1C(=NC(c2cc(ccc2)C(=O)N3CCN(Cc4cc5OCCOc5cc4)CC3)=C1)C
0.285199	Fc1c(NC(=O)C)cc(cc1)C(=O)Nc2ncc(Nc3cc(OC(F)(F)F)ccc3)cc2
0.285199	Fc1c(NC(=O)C)cc(cc1)C(=O)Nc2ncc(Nc3cc(OC(F)(F)F)ccc3)cc2
0.285199	Fc1c(NC(=O)C)cc(cc1)C(=O)Nc2ncc(Nc3cc(OC(F)(F)F)ccc3)cc2
0.285199	Fc1c(NC(=O)C)cc(cc1)C(=O)Nc2ncc(Nc3cc(OC(F)(F)F)ccc3)cc2
0.285199	Fc1c(NC(=O)C)cc(cc1)C(=O)Nc2ncc(Nc3cc(OC(F)(F)F)ccc3)cc2
0.285199	Fc1c(NC(=O)C)cc(cc1)C(=O)Nc2ncc(Nc3cc(OC(F)(F)F)ccc3)cc2
0.285199	Fc1c(NC(=O)C)cc(cc1)C(=O)Nc2ncc(Nc3cc(OC(F)(F)F)ccc3)cc2
0.285199	Fc1c(NC(=O)C)cc(cc1)C(=O)Nc2ncc(Nc3cc(OC(F)(F)F)ccc3)cc2
0.285199	Fc1c(NC(=O)C)cc(cc1)C(=O)Nc2ncc(Nc3cc(OC(F)(F)F)ccc3)cc2
0.285199	Fc1c(NC(=O)C)cc(cc1)C(=O)Nc2ncc(Nc3cc(OC(F)(F)F)ccc3)cc2
0.285185	FC(F)(F)c1nc(ncc1)Nc2cc(c(cc2)C)C=3ON=CN3
0.285185	FC(F)(F)c1nc(ncc1)Nc2cc(c(cc2)C)C=3ON=CN3
0.285185	FC(F)(F)c1nc(ncc1)Nc2cc(c(cc2)C)C=3ON=CN3
0.285185	FC(F)(F)c1nc(ncc1)Nc2cc(c(cc2)C)C=3ON=CN3
0.285185	FC(F)(F)c1nc(ncc1)Nc2cc(c(cc2)C)C=3ON=CN3
0.285185	FC(F)(F)c1nc(ncc1)Nc2cc(c(cc2)C)C=3ON=CN3
0.285185	FC(F)(F)c1nc(ncc1)Nc2cc(c(cc2)C)C=3ON=CN3
0.285185	FC(F)(F)c1nc(ncc1)Nc2cc(c(cc2)C)C=3ON=CN3
0.285185	FC(F)(F)c1nc(ncc1)Nc2cc(c(cc2)C)C=3ON=CN3
0.285185	FC(F)(F)c1nc(ncc1)Nc2cc(c(cc2)C)C=3ON=CN3
0.284644	O=C(NC1=NC(=NN1)c2nc(ccc2)C)c3cncc(c4ccc(N(C)C)cc4)c3
0.284644	O=C(NC1=NC(=NN1)c2nc(ccc2)C)c3cncc(c4ccc(N(C)C)cc4)c3
0.284644	O=C(NC1=NC(=NN1)c2nc(ccc2)C)c3cncc(c4ccc(N(C)C)cc4)c3
0.284644	O=C(NC1=NC(=NN1)c2nc(ccc2)C)c3cncc(c4ccc(N(C)C)cc4)c3
0.284644	O=C(NC1=NC(=NN1)c2nc(ccc2)C)c3cncc(c4ccc(N(C)C)cc4)c3
0.284644	O=C(NC1=NC(=NN1)c2nc(ccc2)C)c3cncc(c4ccc(N(C)C)cc4)c3
0.284644	O=C(NC1=NC(=NN1)c2nc(ccc2)C)c3cncc(c4ccc(N(C)C)cc4)c3
0.284644	O=C(NC1=NC(=NN1)c2nc(ccc2)C)c3cncc(c4ccc(N(C)C)cc4)c3
0.284644	O=C(NC1=NC(=NN1)c2nc(ccc2)C)c3cncc(c4ccc(N(C)C)cc4)c3
0.284644	O=C(NC1=NC(=NN1)c2nc(ccc2)C)c3cncc(c4ccc(N(C)C)cc4)c3
0.284615	Brc1c(ncc(NC(=O)c2c(Nc3ccc(cc3)C)cccc2)c1)C
0.284281	S1C(=O)N(C(=O)C1)Cc2cc(ccc2)C(=O)Nc3nc(ccc3)C=4C=NN(C4)C
0.284281	S1C(=O)N(C(=O)C1)Cc2cc(ccc2)C(=O)Nc3nc(ccc3)C=4C=NN(C4)C
0.284281	S1C(=O)N(C(=O)C1)Cc2cc(ccc2)C(=O)Nc3nc(ccc3)C=4C=NN(C4)C
0.284281	S1C(=O)N(C(=O)C1)Cc2cc(ccc2)C(=O)Nc3nc(ccc3)C=4C=NN(C4)C
0.284281	S1C(=O)N(C(=O)C1)Cc2cc(ccc2)C(=O)Nc3nc(ccc3)C=4C=NN(C4)C
0.284281	S1C(=O)N(C(=O)C1)Cc2cc(ccc2)C(=O)Nc3nc(ccc3)C=4C=NN(C4)C
0.284173	O=C(OC)Nc1cc(c(cc1)C(=O)Nc2c(NC3=NN(C=C3)C)cccc2)C
0.284173	O=C(OC)Nc1cc(c(cc1)C(=O)Nc2c(NC3=NN(C=C3)C)cccc2)C
0.284173	O=C(OC)Nc1cc(c(cc1)C(=O)Nc2c(NC3=NN(C=C3)C)cccc2)C
0.284173	O=C(OC)Nc1cc(c(cc1)C(=O)Nc2c(NC3=NN(C=C3)C)cccc2)C
0.284173	O=C(OC)Nc1cc(c(cc1)C(=O)Nc2c(NC3=NN(C=C3)C)cccc2)C
0.284173	O=C(OC)Nc1cc(c(cc1)C(=O)Nc2c(NC3=NN(C=C3)C)cccc2)C
0.284173	O=C(OC)Nc1cc(c(cc1)C(=O)Nc2c(NC3=NN(C=C3)C)cccc2)C
0.284173	O=C(OC)Nc1cc(c(cc1)C(=O)Nc2c(NC3=NN(C=C3)C)cccc2)C
0.284173	O=C(OC)Nc1cc(c(cc1)C(=O)Nc2c(NC3=NN(C=C3)C)cccc2)C
0.284173	O=C(OC)Nc1cc(c(cc1)C(=O)Nc2c(NC3=NN(C=C3)C)cccc2)C
0.284133	Clc1c(NC(=O)C)ccc(NC(=O)c2cncc(c3c(F)cccc3)c2)c1
0.282958	S1c2c(N=C1c3cc(NC(=O)c4cnc(cc4)C(C)(C)C)c(cc3)C)cccc2
0.282958	S1c2c(N=C1c3cc(NC(=O)c4cnc(cc4)C(C)(C)C)c(cc3)C)cccc2
0.282958	S1c2c(N=C1c3cc(NC(=O)c4cnc(cc4)C(C)(C)C)c(cc3)C)cccc2
0.282759	S(=O)(=O)(N1CCCCCC1)c2c(ccc(NC(=O)c3cnc(cc3)C(C)(C)C)c2)C
0.282759	S(=O)(=O)(N1CCCCCC1)c2c(ccc(NC(=O)c3cnc(cc3)C(C)(C)C)c2)C
0.282759	S(=O)(=O)(N1CCCCCC1)c2c(ccc(NC(=O)c3cnc(cc3)C(C)(C)C)c2)C
0.282759	S(=O)(=O)(N1CCCCCC1)c2c(ccc(NC(=O)c3cnc(cc3)C(C)(C)C)c2)C
0.282759	S(=O)(=O)(N1CCCCCC1)c2c(ccc(NC(=O)c3cnc(cc3)C(C)(C)C)c2)C
0.282759	S(=O)(=O)(N1CCCCCC1)c2c(ccc(NC(=O)c3cnc(cc3)C(C)(C)C)c2)C
0.282759	S(=O)(=O)(N1CCCCCC1)c2c(ccc(NC(=O)c3cnc(cc3)C(C)(C)C)c2)C
0.282759	S(=O)(=O)(N1CCCCCC1)c2c(ccc(NC(=O)c3cnc(cc3)C(C)(C)C)c2)C
0.282759	S(=O)(=O)(N1CCCCCC1)c2c(ccc(NC(=O)c3cnc(cc3)C(C)(C)C)c2)C
0.282759	S(=O)(=O)(N1CCCCCC1)c2c(ccc(NC(=O)c3cnc(cc3)C(C)(C)C)c2)C
0.282609	Brc1c(O)cc(cc1)C(=O)Nc2cc(ccc2)CN3C(=O)CCCC3
0.282609	Brc1c(O)cc(cc1)C(=O)Nc2cc(ccc2)CN3C(=O)CCCC3
0.282609	Brc1c(O)cc(cc1)C(=O)Nc2cc(ccc2)CN3C(=O)CCCC3
0.282609	S1C=C(c2nc(c(cc2)C(=O)NCc3cc(NC(=O)N)ccc3)C)C=C1
0.282609	S1C=C(c2nc(c(cc2)C(=O)NCc3cc(NC(=O)N)ccc3)C)C=C1
0.282609	S1C=C(c2nc(c(cc2)C(=O)NCc3cc(NC(=O)N)ccc3)C)C=C1
0.282609	Brc1c(O)cc(cc1)C(=O)Nc2cc(ccc2)CN3C(=O)CCCC3
0.282353	O=C(Nc1cc(ccc1)C=2N=NNC2)c3ncc(C#N)cc3
0.282353	O=C(Nc1cc(ccc1)C=2N=NNC2)c3ncc(C#N)cc3
0.282353	O=C(Nc1cc(ccc1)C=2N=NNC2)c3ncc(C#N)cc3
0.282353	O=C(Nc1cc(ccc1)C=2N=NNC2)c3ncc(C#N)cc3
0.282353	O=C(Nc1cc(ccc1)C=2N=NNC2)c3ncc(C#N)cc3
0.282353	O=C(Nc1cc(ccc1)C=2N=NNC2)c3ncc(C#N)cc3
0.282353	O=C(Nc1cc(ccc1)C=2N=NNC2)c3ncc(C#N)cc3
0.282353	O=C(Nc1cc(ccc1)C=2N=NNC2)c3ncc(C#N)cc3
0.282353	O=C(Nc1cc(ccc1)C=2N=NNC2)c3ncc(C#N)cc3
0.282353	O=C(Nc1cc(ccc1)C=2N=NNC2)c3ncc(C#N)cc3
0.282051	Brc1ccc(cc1)C(=O)Nc2cc(ccc2)C=3ON=C(N3)c4cc(OC(C)C)ncc4
0.282051	Brc1ccc(cc1)C(=O)Nc2cc(ccc2)C=3ON=C(N3)c4cc(OC(C)C)ncc4
0.282051	Brc1ccc(cc1)C(=O)Nc2cc(ccc2)C=3ON=C(N3)c4cc(OC(C)C)ncc4
0.282051	Brc1ccc(cc1)C(=O)Nc2cc(ccc2)C=3ON=C(N3)c4cc(OC(C)C)ncc4
0.282051	Brc1ccc(cc1)C(=O)Nc2cc(ccc2)C=3ON=C(N3)c4cc(OC(C)C)ncc4
0.282051	Brc1ccc(cc1)C(=O)Nc2cc(ccc2)C=3ON=C(N3)c4cc(OC(C)C)ncc4
0.282051	Brc1ccc(cc1)C(=O)Nc2cc(ccc2)C=3ON=C(N3)c4cc(OC(C)C)ncc4
0.282051	Brc1ccc(cc1)C(=O)Nc2cc(ccc2)C=3ON=C(N3)c4cc(OC(C)C)ncc4
0.282051	Brc1ccc(cc1)C(=O)Nc2cc(ccc2)C=3ON=C(N3)c4cc(OC(C)C)ncc4
0.282051	Brc1ccc(cc1)C(=O)Nc2cc(ccc2)C=3ON=C(N3)c4cc(OC(C)C)ncc4
0.281955	S(=O)(=O)(N1CCCCCC1)c2c(ccc(NC(=O)c3cncnc3)c2)C
0.281955	S(=O)(=O)(N1CCCCCC1)c2c(ccc(NC(=O)c3cncnc3)c2)C
0.281955	S(=O)(=O)(N1CCCCCC1)c2c(ccc(NC(=O)c3cncnc3)c2)C
0.281955	S(=O)(=O)(N1CCCCCC1)c2c(ccc(NC(=O)c3cncnc3)c2)C
0.281955	S(=O)(=O)(N1CCCCCC1)c2c(ccc(NC(=O)c3cncnc3)c2)C
0.281955	S(=O)(=O)(N1CCCCCC1)c2c(ccc(NC(=O)c3cncnc3)c2)C
0.281955	S(=O)(=O)(N1CCCCCC1)c2c(ccc(NC(=O)c3cncnc3)c2)C
0.281955	S(=O)(=O)(N1CCCCCC1)c2c(ccc(NC(=O)c3cncnc3)c2)C
0.281955	S(=O)(=O)(N1CCCCCC1)c2c(ccc(NC(=O)c3cncnc3)c2)C
0.281955	S(=O)(=O)(N1CCCCCC1)c2c(ccc(NC(=O)c3cncnc3)c2)C
0.281853	O=C(NC1CC1)c2ccc(cc2)CNc3nc(ccc3)C=4C=NN(C4)C
0.281853	O=C(NC1CC1)c2ccc(cc2)CNc3nc(ccc3)C=4C=NN(C4)C
0.281853	O=C(NC1CC1)c2ccc(cc2)CNc3nc(ccc3)C=4C=NN(C4)C
0.281853	O=C(NC1CC1)c2ccc(cc2)CNc3nc(ccc3)C=4C=NN(C4)C
0.281853	O=C(NC1CC1)c2ccc(cc2)CNc3nc(ccc3)C=4C=NN(C4)C
0.281853	O=C(NC1CC1)c2ccc(cc2)CNc3nc(ccc3)C=4C=NN(C4)C
0.281853	O=C(NC1CC1)c2ccc(cc2)CNc3nc(ccc3)C=4C=NN(C4)C
0.281853	O=C(NC1CC1)c2ccc(cc2)CNc3nc(ccc3)C=4C=NN(C4)C
0.281853	O=C(NC1CC1)c2ccc(cc2)CNc3nc(ccc3)C=4C=NN(C4)C
0.281853	O=C(NC1CC1)c2ccc(cc2)CNc3nc(ccc3)C=4C=NN(C4)C
0.281022	O=C(OCC)C(NC(=O)c1cc(NC(=O)Cc2ccncc2)c(cc1)C)C
0.281022	O=C(OCC)C(NC(=O)c1cc(NC(=O)Cc2ccncc2)c(cc1)C)C
0.281022	O=C(OCC)C(NC(=O)c1cc(NC(=O)Cc2ccncc2)c(cc1)C)C
0.281022	O=C(OCC)C(NC(=O)c1cc(NC(=O)Cc2ccncc2)c(cc1)C)C
0.281022	O=C(OCC)C(NC(=O)c1cc(NC(=O)Cc2ccncc2)c(cc1)C)C
0.281022	O=C(OCC)C(NC(=O)c1cc(NC(=O)Cc2ccncc2)c(cc1)C)C
0.281022	O=C(OCC)C(NC(=O)c1cc(NC(=O)Cc2ccncc2)c(cc1)C)C
0.281022	O=C(OCC)C(NC(=O)c1cc(NC(=O)Cc2ccncc2)c(cc1)C)C
0.281022	O=C(OCC)C(NC(=O)c1cc(NC(=O)Cc2ccncc2)c(cc1)C)C
0.281022	O=C(OCC)C(NC(=O)c1cc(NC(=O)Cc2ccncc2)c(cc1)C)C
0.280702	O=C(OCC)c1cnc(cc1)C(=O)Nc2c(ccc(N3N=CC=C3)c2)C
0.280443	O=C(Nc1c(cc(N2CCN(CC2)C)cc1)C)c3c(ncnc3)C
0.280443	O=C(Nc1c(cc(N2CCN(CC2)C)cc1)C)c3c(ncnc3)C
0.280443	O=C(Nc1c(cc(N2CCN(CC2)C)cc1)C)c3c(ncnc3)C
0.280443	O=C(Nc1c(cc(N2CCN(CC2)C)cc1)C)c3c(ncnc3)C
0.280443	O=C(Nc1c(cc(N2CCN(CC2)C)cc1)C)c3c(ncnc3)C
0.280443	O=C(Nc1c(cc(N2CCN(CC2)C)cc1)C)c3c(ncnc3)C
0.280443	O=C(Nc1c(cc(N2CCN(CC2)C)cc1)C)c3c(ncnc3)C
0.280443	O=C(Nc1c(cc(N2CCN(CC2)C)cc1)C)c3c(ncnc3)C
0.280443	O=C(Nc1c(cc(N2CCN(CC2)C)cc1)C)c3c(ncnc3)C
0.280443	O=C(Nc1c(cc(N2CCN(CC2)C)cc1)C)c3c(ncnc3)C
0.28013	O=C(N1CCN(CC1)C)c2cc(NC(=O)C(=O)Nc3c(cc(OCc4ncccc4)cc3)C)c(OC)cc2
0.28013	O=C(N1CCN(CC1)C)c2cc(NC(=O)C(=O)Nc3c(cc(OCc4ncccc4)cc3)C)c(OC)cc2
0.28013	O=C(N1CCN(CC1)C)c2cc(NC(=O)C(=O)Nc3c(cc(OCc4ncccc4)cc3)C)c(OC)cc2
0.28013	O=C(N1CCN(CC1)C)c2cc(NC(=O)C(=O)Nc3c(cc(OCc4ncccc4)cc3)C)c(OC)cc2
0.28013	O=C(N1CCN(CC1)C)c2cc(NC(=O)C(=O)Nc3c(cc(OCc4ncccc4)cc3)C)c(OC)cc2
0.28013	O=C(N1CCN(CC1)C)c2cc(NC(=O)C(=O)Nc3c(cc(OCc4ncccc4)cc3)C)c(OC)cc2
0.279863	O=C(Nc1cc(ccc1)CN2CCN(c3ncccc3)CC2)C(=O)Nc4ccc(cc4)C5=NOC(=N5)C(C)(C)C
0.279863	O=C(Nc1cc(ccc1)CN2CCN(c3ncccc3)CC2)C(=O)Nc4ccc(cc4)C5=NOC(=N5)C(C)(C)C
0.279863	O=C(Nc1cc(ccc1)CN2CCN(c3ncccc3)CC2)C(=O)Nc4ccc(cc4)C5=NOC(=N5)C(C)(C)C
0.279863	O=C(Nc1cc(ccc1)CN2CCN(c3ncccc3)CC2)C(=O)Nc4ccc(cc4)C5=NOC(=N5)C(C)(C)C
0.279863	O=C(Nc1cc(ccc1)CN2CCN(c3ncccc3)CC2)C(=O)Nc4ccc(cc4)C5=NOC(=N5)C(C)(C)C
0.279863	O=C(Nc1cc(ccc1)CN2CCN(c3ncccc3)CC2)C(=O)Nc4ccc(cc4)C5=NOC(=N5)C(C)(C)C
0.279863	O=C(Nc1cc(ccc1)CN2CCN(c3ncccc3)CC2)C(=O)Nc4ccc(cc4)C5=NOC(=N5)C(C)(C)C
0.279863	O=C(Nc1cc(ccc1)CN2CCN(c3ncccc3)CC2)C(=O)Nc4ccc(cc4)C5=NOC(=N5)C(C)(C)C
0.279863	O=C(Nc1cc(ccc1)CN2CCN(c3ncccc3)CC2)C(=O)Nc4ccc(cc4)C5=NOC(=N5)C(C)(C)C
0.279863	O=C(Nc1cc(ccc1)CN2CCN(c3ncccc3)CC2)C(=O)Nc4ccc(cc4)C5=NOC(=N5)C(C)(C)C
0.279863	Fc1c(N2CCN(CC2)CC)ccc(c1)C(=O)Nc3cc(OC4COCC4)c(cc3)C
0.279863	Fc1c(N2CCN(CC2)CC)ccc(c1)C(=O)Nc3cc(OC4COCC4)c(cc3)C
0.279863	Fc1c(N2CCN(CC2)CC)ccc(c1)C(=O)Nc3cc(OC4COCC4)c(cc3)C
0.279863	Fc1c(N2CCN(CC2)CC)ccc(c1)C(=O)Nc3cc(OC4COCC4)c(cc3)C
0.279863	Fc1c(N2CCN(CC2)CC)ccc(c1)C(=O)Nc3cc(OC4COCC4)c(cc3)C
0.279863	Fc1c(N2CCN(CC2)CC)ccc(c1)C(=O)Nc3cc(OC4COCC4)c(cc3)C
0.279863	Fc1c(N2CCN(CC2)CC)ccc(c1)C(=O)Nc3cc(OC4COCC4)c(cc3)C
0.279863	Fc1c(N2CCN(CC2)CC)ccc(c1)C(=O)Nc3cc(OC4COCC4)c(cc3)C
0.279863	Fc1c(N2CCN(CC2)CC)ccc(c1)C(=O)Nc3cc(OC4COCC4)c(cc3)C
0.279863	Fc1c(N2CCN(CC2)CC)ccc(c1)C(=O)Nc3cc(OC4COCC4)c(cc3)C
0.279817	O=C(Nc1cc(ccc1)C(=O)N)c2cnccc2
0.279817	O=C(Nc1cc(ccc1)C(=O)N)c2cnccc2
0.279817	O=C(Nc1cc(ccc1)C(=O)N)c2cnccc2
0.279817	O=C(Nc1cc(ccc1)C(=O)N)c2cnccc2
0.279817	O=C(Nc1cc(ccc1)C(=O)N)c2cnccc2
0.279817	O=C(Nc1cc(ccc1)C(=O)N)c2cnccc2
0.279817	O=C(Nc1cc(ccc1)C(=O)N)c2cnccc2
0.279817	O=C(Nc1cc(ccc1)C(=O)N)c2cnccc2
0.279817	O=C(Nc1cc(ccc1)C(=O)N)c2cnccc2
0.279817	O=C(Nc1cc(ccc1)C(=O)N)c2cnccc2
0.27931	FC(F)(F)c1nc(ncc1)Nc2cc(c(cc2)C)C=3ON=C(N3)C4CCC4
0.27931	FC(F)(F)c1nc(ncc1)Nc2cc(c(cc2)C)C=3ON=C(N3)C4CCC4
0.27931	FC(F)(F)c1nc(ncc1)Nc2cc(c(cc2)C)C=3ON=C(N3)C4CCC4
0.27931	FC(F)(F)c1nc(ncc1)Nc2cc(c(cc2)C)C=3ON=C(N3)C4CCC4
0.27931	FC(F)(F)c1nc(ncc1)Nc2cc(c(cc2)C)C=3ON=C(N3)C4CCC4
0.27931	FC(F)(F)c1nc(ncc1)Nc2cc(c(cc2)C)C=3ON=C(N3)C4CCC4
0.27931	FC(F)(F)c1nc(ncc1)Nc2cc(c(cc2)C)C=3ON=C(N3)C4CCC4
0.27931	FC(F)(F)c1nc(ncc1)Nc2cc(c(cc2)C)C=3ON=C(N3)C4CCC4
0.27931	FC(F)(F)c1nc(ncc1)Nc2cc(c(cc2)C)C=3ON=C(N3)C4CCC4
0.27931	FC(F)(F)c1nc(ncc1)Nc2cc(c(cc2)C)C=3ON=C(N3)C4CCC4
0.279245	O=C(Nc1c(ccc(C#N)c1)C)C(=O)Nc2cc(ccc2)C=3C=NN(C3)C
0.278287	S1c2c(N=C1c3cc(NC(=O)c4c(nc(cc4)C5=CSC=C5)C)c(cc3)C)cccc2
0.278287	S1c2c(N=C1c3cc(NC(=O)c4c(nc(cc4)C5=CSC=C5)C)c(cc3)C)cccc2
0.278287	S1c2c(N=C1c3cc(NC(=O)c4c(nc(cc4)C5=CSC=C5)C)c(cc3)C)cccc2
0.278287	S1c2c(N=C1c3cc(NC(=O)c4c(nc(cc4)C5=CSC=C5)C)c(cc3)C)cccc2
0.278287	S1c2c(N=C1c3cc(NC(=O)c4c(nc(cc4)C5=CSC=C5)C)c(cc3)C)cccc2
0.278287	S1c2c(N=C1c3cc(NC(=O)c4c(nc(cc4)C5=CSC=C5)C)c(cc3)C)cccc2
0.278287	S1c2c(N=C1c3cc(NC(=O)c4c(nc(cc4)C5=CSC=C5)C)c(cc3)C)cccc2
0.278287	S1c2c(N=C1c3cc(NC(=O)c4c(nc(cc4)C5=CSC=C5)C)c(cc3)C)cccc2
0.278287	S1c2c(N=C1c3cc(NC(=O)c4c(nc(cc4)C5=CSC=C5)C)c(cc3)C)cccc2
0.278287	S1c2c(N=C1c3cc(NC(=O)c4c(nc(cc4)C5=CSC=C5)C)c(cc3)C)cccc2
0.277978	Clc1c(cc(F)cc1)CNC(=O)c2cc(NC(=O)Cc3ccncc3)c(cc2)C
0.277978	Clc1c(cc(F)cc1)CNC(=O)c2cc(NC(=O)Cc3ccncc3)c(cc2)C
0.277978	Clc1c(cc(F)cc1)CNC(=O)c2cc(NC(=O)Cc3ccncc3)c(cc2)C
0.277978	Clc1c(cc(F)cc1)CNC(=O)c2cc(NC(=O)Cc3ccncc3)c(cc2)C
0.277978	Clc1c(cc(F)cc1)CNC(=O)c2cc(NC(=O)Cc3ccncc3)c(cc2)C
0.277978	Clc1c(cc(F)cc1)CNC(=O)c2cc(NC(=O)Cc3ccncc3)c(cc2)C
0.277978	Clc1c(cc(F)cc1)CNC(=O)c2cc(NC(=O)Cc3ccncc3)c(cc2)C
0.277978	Clc1c(cc(F)cc1)CNC(=O)c2cc(NC(=O)Cc3ccncc3)c(cc2)C
0.277978	Clc1c(cc(F)cc1)CNC(=O)c2cc(NC(=O)Cc3ccncc3)c(cc2)C
0.277978	Clc1c(cc(F)cc1)CNC(=O)c2cc(NC(=O)Cc3ccncc3)c(cc2)C
0.277778	Fc1c(NC(=O)C)cc(cc1)C(=O)Nc2cc(ccc2)CN3C(=O)c4c(cccc4)C3=O
0.277778	Fc1c(NC(=O)C)cc(cc1)C(=O)Nc2cc(ccc2)CN3C(=O)c4c(cccc4)C3=O
0.277778	Fc1c(NC(=O)C)cc(cc1)C(=O)Nc2cc(ccc2)CN3C(=O)c4c(cccc4)C3=O
0.277778	Fc1c(NC(=O)C)cc(cc1)C(=O)Nc2cc(ccc2)CN3C(=O)c4c(cccc4)C3=O
0.277778	Fc1c(NC(=O)C)cc(cc1)C(=O)Nc2cc(ccc2)CN3C(=O)c4c(cccc4)C3=O
0.277778	Fc1c(NC(=O)C)cc(cc1)C(=O)Nc2cc(ccc2)CN3C(=O)c4c(cccc4)C3=O
0.277778	Fc1c(NC(=O)C)cc(cc1)C(=O)Nc2cc(ccc2)CN3C(=O)c4c(cccc4)C3=O
0.277778	Fc1c(NC(=O)C)cc(cc1)C(=O)Nc2cc(ccc2)CN3C(=O)c4c(cccc4)C3=O
0.277778	Fc1c(NC(=O)C)cc(cc1)C(=O)Nc2cc(ccc2)CN3C(=O)c4c(cccc4)C3=O
0.277778	Fc1c(NC(=O)C)cc(cc1)C(=O)Nc2cc(ccc2)CN3C(=O)c4c(cccc4)C3=O
0.277778	Clc1c(ccc(NC(=O)c2cc(F)c(N3CCN(CC3)CC)cc2)c1)C(=O)NCc4ncccc4
0.277778	Clc1c(ccc(NC(=O)c2cc(F)c(N3CCN(CC3)CC)cc2)c1)C(=O)NCc4ncccc4
0.277778	Clc1c(ccc(NC(=O)c2cc(F)c(N3CCN(CC3)CC)cc2)c1)C(=O)NCc4ncccc4
0.277778	Clc1c(ccc(NC(=O)c2cc(F)c(N3CCN(CC3)CC)cc2)c1)C(=O)NCc4ncccc4
0.277778	Clc1c(ccc(NC(=O)c2cc(F)c(N3CCN(CC3)CC)cc2)c1)C(=O)NCc4ncccc4
0.277778	Clc1c(ccc(NC(=O)c2cc(F)c(N3CCN(CC3)CC)cc2)c1)C(=O)NCc4ncccc4
0.277778	Clc1c(ccc(NC(=O)c2cc(F)c(N3CCN(CC3)CC)cc2)c1)C(=O)NCc4ncccc4
0.277778	Clc1c(ccc(NC(=O)c2cc(F)c(N3CCN(CC3)CC)cc2)c1)C(=O)NCc4ncccc4
0.277778	Clc1c(ccc(NC(=O)c2cc(F)c(N3CCN(CC3)CC)cc2)c1)C(=O)NCc4ncccc4
0.277778	Clc1c(ccc(NC(=O)c2cc(F)c(N3CCN(CC3)CC)cc2)c1)C(=O)NCc4ncccc4
0.277567	Brc1cc([N+]([O-])=O)cc(c1)C(=O)Nc2c(cc(N3CCN(CC3)C)cc2)C
0.277567	Brc1cc([N+]([O-])=O)cc(c1)C(=O)Nc2c(cc(N3CCN(CC3)C)cc2)C
0.277567	Brc1cc([N+]([O-])=O)cc(c1)C(=O)Nc2c(cc(N3CCN(CC3)C)cc2)C
0.277567	Brc1cc([N+]([O-])=O)cc(c1)C(=O)Nc2c(cc(N3CCN(CC3)C)cc2)C
0.277567	Brc1cc([N+]([O-])=O)cc(c1)C(=O)Nc2c(cc(N3CCN(CC3)C)cc2)C
0.277567	Brc1cc([N+]([O-])=O)cc(c1)C(=O)Nc2c(cc(N3CCN(CC3)C)cc2)C
0.277567	Brc1cc([N+]([O-])=O)cc(c1)C(=O)Nc2c(cc(N3CCN(CC3)C)cc2)C
0.277567	Brc1cc([N+]([O-])=O)cc(c1)C(=O)Nc2c(cc(N3CCN(CC3)C)cc2)C
0.277567	Brc1cc([N+]([O-])=O)cc(c1)C(=O)Nc2c(cc(N3CCN(CC3)C)cc2)C
0.277567	Brc1cc([N+]([O-])=O)cc(c1)C(=O)Nc2c(cc(N3CCN(CC3)C)cc2)C
0.277193	Clc1ncc(cc1)CN2CCN(C(=O)c3c(nc(cc3)C4=CSC=C4)C)CC2
0.277193	Clc1ncc(cc1)CN2CCN(C(=O)c3c(nc(cc3)C4=CSC=C4)C)CC2
0.277193	Clc1ncc(cc1)CN2CCN(C(=O)c3c(nc(cc3)C4=CSC=C4)C)CC2
0.277193	Clc1ncc(cc1)CN2CCN(C(=O)c3c(nc(cc3)C4=CSC=C4)C)CC2
0.277193	Clc1ncc(cc1)CN2CCN(C(=O)c3c(nc(cc3)C4=CSC=C4)C)CC2
0.277193	Clc1ncc(cc1)CN2CCN(C(=O)c3c(nc(cc3)C4=CSC=C4)C)CC2
0.277193	Clc1ncc(cc1)CN2CCN(C(=O)c3c(nc(cc3)C4=CSC=C4)C)CC2
0.277193	Clc1ncc(cc1)CN2CCN(C(=O)c3c(nc(cc3)C4=CSC=C4)C)CC2
0.277193	Clc1ncc(cc1)CN2CCN(C(=O)c3c(nc(cc3)C4=CSC=C4)C)CC2
0.277193	Clc1ncc(cc1)CN2CCN(C(=O)c3c(nc(cc3)C4=CSC=C4)C)CC2
0.276923	O=C(Nc1ccc(Oc2ncccn2)cc1)c3ccc(cc3)CN4C(=O)CCCC4
0.276923	O=C(Nc1ccc(Oc2ncccn2)cc1)c3ccc(cc3)CN4C(=O)CCCC4
0.276923	O=C(Nc1ccc(Oc2ncccn2)cc1)c3ccc(cc3)CN4C(=O)CCCC4
0.276923	O=C(Nc1ccc(Oc2ncccn2)cc1)c3ccc(cc3)CN4C(=O)CCCC4
0.276923	O=C(Nc1ccc(Oc2ncccn2)cc1)c3ccc(cc3)CN4C(=O)CCCC4
0.276923	O=C(Nc1ccc(Oc2ncccn2)cc1)c3ccc(cc3)CN4C(=O)CCCC4
0.276923	O=C(Nc1ccc(Oc2ncccn2)cc1)c3ccc(cc3)CN4C(=O)CCCC4
0.276923	O=C(Nc1ccc(Oc2ncccn2)cc1)c3ccc(cc3)CN4C(=O)CCCC4
0.276923	O=C(Nc1ccc(Oc2ncccn2)cc1)c3ccc(cc3)CN4C(=O)CCCC4
0.276923	O=C(Nc1ccc(Oc2ncccn2)cc1)c3ccc(cc3)CN4C(=O)CCCC4
0.276923	Clc1ccc(c2nc(ccn2)C(=O)NCCc3ccc(N4CCN(CC4)C)cc3)cc1
0.276873	Fc1c(c2cnccc2)ccc(c1)CNC(=O)C(=O)Nc3cnc(cc3)C=4ON=C(N4)C
0.276873	Fc1c(c2cnccc2)ccc(c1)CNC(=O)C(=O)Nc3cnc(cc3)C=4ON=C(N4)C
0.276873	Fc1c(c2cnccc2)ccc(c1)CNC(=O)C(=O)Nc3cnc(cc3)C=4ON=C(N4)C
0.276873	Fc1c(c2cnccc2)ccc(c1)CNC(=O)C(=O)Nc3cnc(cc3)C=4ON=C(N4)C
0.276873	Fc1c(c2cnccc2)ccc(c1)CNC(=O)C(=O)Nc3cnc(cc3)C=4ON=C(N4)C
0.276873	Fc1c(c2cnccc2)ccc(c1)CNC(=O)C(=O)Nc3cnc(cc3)C=4ON=C(N4)C
0.276873	Fc1c(c2cnccc2)ccc(c1)CNC(=O)C(=O)Nc3cnc(cc3)C=4ON=C(N4)C
0.276873	Fc1c(c2cnccc2)ccc(c1)CNC(=O)C(=O)Nc3cnc(cc3)C=4ON=C(N4)C
0.276873	Fc1c(c2cnccc2)ccc(c1)CNC(=O)C(=O)Nc3cnc(cc3)C=4ON=C(N4)C
0.27668	Clc1cc(c2cc(c(NCC(=O)Nc3ccc(cc3)C(=O)C)cc2)C)ccc1
0.27668	Clc1cc(c2cc(c(NCC(=O)Nc3ccc(cc3)C(=O)C)cc2)C)ccc1
0.27668	Clc1cc(c2cc(c(NCC(=O)Nc3ccc(cc3)C(=O)C)cc2)C)ccc1
0.27668	Clc1cc(c2cc(c(NCC(=O)Nc3ccc(cc3)C(=O)C)cc2)C)ccc1
0.27668	Clc1cc(c2cc(c(NCC(=O)Nc3ccc(cc3)C(=O)C)cc2)C)ccc1
0.27668	Clc1cc(c2cc(c(NCC(=O)Nc3ccc(cc3)C(=O)C)cc2)C)ccc1
0.27668	Clc1cc(c2cc(c(NCC(=O)Nc3ccc(cc3)C(=O)C)cc2)C)ccc1
0.27668	Clc1cc(c2cc(c(NCC(=O)Nc3ccc(cc3)C(=O)C)cc2)C)ccc1
0.27668	Clc1cc(c2cc(c(NCC(=O)Nc3ccc(cc3)C(=O)C)cc2)C)ccc1
0.27668	Clc1cc(c2cc(c(NCC(=O)Nc3ccc(cc3)C(=O)C)cc2)C)ccc1
0.276119	O=C(NCC(=O)NC=1NN=C(c2ccc(OC)cc2)C1)c3cc(c(cc3)C)C
0.276119	O=C(NCC(=O)NC=1NN=C(c2ccc(OC)cc2)C1)c3cc(c(cc3)C)C
0.275758	O=C1N(C(=O)CN1C)Cc2c(NC(=O)c3nc(ncc3)N4CCCCC4)cc(cc2)C(=O)N
0.275758	O=C1N(C(=O)CN1C)Cc2c(NC(=O)c3nc(ncc3)N4CCCCC4)cc(cc2)C(=O)N
0.275758	O=C1N(C(=O)CN1C)Cc2c(NC(=O)c3nc(ncc3)N4CCCCC4)cc(cc2)C(=O)N
0.275758	O=C1N(C(=O)CN1C)Cc2c(NC(=O)c3nc(ncc3)N4CCCCC4)cc(cc2)C(=O)N
0.275758	O=C1N(C(=O)CN1C)Cc2c(NC(=O)c3nc(ncc3)N4CCCCC4)cc(cc2)C(=O)N
0.275758	O=C1N(C(=O)CN1C)Cc2c(NC(=O)c3nc(ncc3)N4CCCCC4)cc(cc2)C(=O)N
0.275758	O=C1N(C(=O)CN1C)Cc2c(NC(=O)c3nc(ncc3)N4CCCCC4)cc(cc2)C(=O)N
0.275758	O=C1N(C(=O)CN1C)Cc2c(NC(=O)c3nc(ncc3)N4CCCCC4)cc(cc2)C(=O)N
0.275758	O=C1N(C(=O)CN1C)Cc2c(NC(=O)c3nc(ncc3)N4CCCCC4)cc(cc2)C(=O)N
0.275758	O=C1N(C(=O)CN1C)Cc2c(NC(=O)c3nc(ncc3)N4CCCCC4)cc(cc2)C(=O)N
0.275758	Clc1ccc(N2C(SCC(=O)Nc3c(NC(=O)c4ncccc4)ccc(F)c3)=NN=C2c5cnccc5)cc1
0.275758	Clc1ccc(N2C(SCC(=O)Nc3c(NC(=O)c4ncccc4)ccc(F)c3)=NN=C2c5cnccc5)cc1
0.275758	Clc1ccc(N2C(SCC(=O)Nc3c(NC(=O)c4ncccc4)ccc(F)c3)=NN=C2c5cnccc5)cc1
0.275758	Clc1ccc(N2C(SCC(=O)Nc3c(NC(=O)c4ncccc4)ccc(F)c3)=NN=C2c5cnccc5)cc1
0.275758	Clc1ccc(N2C(SCC(=O)Nc3c(NC(=O)c4ncccc4)ccc(F)c3)=NN=C2c5cnccc5)cc1
0.275758	Clc1ccc(N2C(SCC(=O)Nc3c(NC(=O)c4ncccc4)ccc(F)c3)=NN=C2c5cnccc5)cc1
0.275758	Clc1ccc(N2C(SCC(=O)Nc3c(NC(=O)c4ncccc4)ccc(F)c3)=NN=C2c5cnccc5)cc1
0.275758	Clc1ccc(N2C(SCC(=O)Nc3c(NC(=O)c4ncccc4)ccc(F)c3)=NN=C2c5cnccc5)cc1
0.275758	Clc1ccc(N2C(SCC(=O)Nc3c(NC(=O)c4ncccc4)ccc(F)c3)=NN=C2c5cnccc5)cc1
0.275758	Clc1ccc(N2C(SCC(=O)Nc3c(NC(=O)c4ncccc4)ccc(F)c3)=NN=C2c5cnccc5)cc1
0.275618	FC(F)(F)CNC(=O)c1ccc(cc1)CN(C(=O)c2cc(NC(=O)Cc3ccncc3)c(cc2)C)C
0.275618	FC(F)(F)CNC(=O)c1ccc(cc1)CN(C(=O)c2cc(NC(=O)Cc3ccncc3)c(cc2)C)C
0.275618	FC(F)(F)CNC(=O)c1ccc(cc1)CN(C(=O)c2cc(NC(=O)Cc3ccncc3)c(cc2)C)C
0.275618	FC(F)(F)CNC(=O)c1ccc(cc1)CN(C(=O)c2cc(NC(=O)Cc3ccncc3)c(cc2)C)C
0.275618	FC(F)(F)CNC(=O)c1ccc(cc1)CN(C(=O)c2cc(NC(=O)Cc3ccncc3)c(cc2)C)C
0.275618	FC(F)(F)CNC(=O)c1ccc(cc1)CN(C(=O)c2cc(NC(=O)Cc3ccncc3)c(cc2)C)C
0.275618	FC(F)(F)CNC(=O)c1ccc(cc1)CN(C(=O)c2cc(NC(=O)Cc3ccncc3)c(cc2)C)C
0.275618	FC(F)(F)CNC(=O)c1ccc(cc1)CN(C(=O)c2cc(NC(=O)Cc3ccncc3)c(cc2)C)C
0.275618	FC(F)(F)CNC(=O)c1ccc(cc1)CN(C(=O)c2cc(NC(=O)Cc3ccncc3)c(cc2)C)C
0.275618	FC(F)(F)CNC(=O)c1ccc(cc1)CN(C(=O)c2cc(NC(=O)Cc3ccncc3)c(cc2)C)C
0.275424	Brc1ccc(cc1)C(=O)Nc2cc(ccc2)C=3ON=CN3
0.275424	Brc1ccc(cc1)C(=O)Nc2cc(ccc2)C=3ON=CN3
0.275424	Brc1ccc(cc1)C(=O)Nc2cc(ccc2)C=3ON=CN3
0.275424	Brc1ccc(cc1)C(=O)Nc2cc(ccc2)C=3ON=CN3
0.275424	Brc1ccc(cc1)C(=O)Nc2cc(ccc2)C=3ON=CN3
0.275424	Brc1ccc(cc1)C(=O)Nc2cc(ccc2)C=3ON=CN3
0.275424	Brc1ccc(cc1)C(=O)Nc2cc(ccc2)C=3ON=CN3
0.275424	Brc1ccc(cc1)C(=O)Nc2cc(ccc2)C=3ON=CN3
0.275424	Brc1ccc(cc1)C(=O)Nc2cc(ccc2)C=3ON=CN3
0.275424	Brc1ccc(cc1)C(=O)Nc2cc(ccc2)C=3ON=CN3
0.275362	S(=O)(=O)(Nc1ccc(cc1)C(=O)Nc2ccc(cc2)Cc3ccncc3)c4c(ccc(c4)C(C)(C)C)C
0.275362	S(=O)(=O)(Nc1ccc(cc1)C(=O)Nc2ccc(cc2)Cc3ccncc3)c4c(ccc(c4)C(C)(C)C)C
0.275362	S(=O)(=O)(Nc1ccc(cc1)C(=O)Nc2ccc(cc2)Cc3ccncc3)c4c(ccc(c4)C(C)(C)C)C
0.275362	S(=O)(=O)(Nc1ccc(cc1)C(=O)Nc2ccc(cc2)Cc3ccncc3)c4c(ccc(c4)C(C)(C)C)C
0.274809	S(C1CCCC1)Cc2cc(NC(=O)c3cc(NC(=O)C)c(F)cc3)ccc2
0.274809	S(C1CCCC1)Cc2cc(NC(=O)c3cc(NC(=O)C)c(F)cc3)ccc2
0.274809	S(C1CCCC1)Cc2cc(NC(=O)c3cc(NC(=O)C)c(F)cc3)ccc2
0.274809	S(C1CCCC1)Cc2cc(NC(=O)c3cc(NC(=O)C)c(F)cc3)ccc2
0.274809	S(C1CCCC1)Cc2cc(NC(=O)c3cc(NC(=O)C)c(F)cc3)ccc2
0.274809	S(C1CCCC1)Cc2cc(NC(=O)c3cc(NC(=O)C)c(F)cc3)ccc2
0.274809	S(C1CCCC1)Cc2cc(NC(=O)c3cc(NC(=O)C)c(F)cc3)ccc2
0.274809	S(C1CCCC1)Cc2cc(NC(=O)c3cc(NC(=O)C)c(F)cc3)ccc2
0.274809	S(C1CCCC1)Cc2cc(NC(=O)c3cc(NC(=O)C)c(F)cc3)ccc2
0.274809	S(C1CCCC1)Cc2cc(NC(=O)c3cc(NC(=O)C)c(F)cc3)ccc2
0.274576	O=C(Nc1cc(ccc1)C2=NOC=C2)NCC3OCCN(Cc4c(cccc4)C)C3
0.274021	O=C(Nc1cc(OCC)c(OCC)cc1)C(=O)Nc2cc(ccc2)CN3CCN(c4ncccc4)CC3
0.274021	O=C(Nc1cc(OCC)c(OCC)cc1)C(=O)Nc2cc(ccc2)CN3CCN(c4ncccc4)CC3
0.274021	O=C(Nc1cc(OCC)c(OCC)cc1)C(=O)Nc2cc(ccc2)CN3CCN(c4ncccc4)CC3
0.274021	O=C(Nc1cc(OCC)c(OCC)cc1)C(=O)Nc2cc(ccc2)CN3CCN(c4ncccc4)CC3
0.274021	O=C(Nc1cc(OCC)c(OCC)cc1)C(=O)Nc2cc(ccc2)CN3CCN(c4ncccc4)CC3
0.274021	O=C(Nc1cc(OCC)c(OCC)cc1)C(=O)Nc2cc(ccc2)CN3CCN(c4ncccc4)CC3
0.274021	O=C(Nc1cc(OCC)c(OCC)cc1)C(=O)Nc2cc(ccc2)CN3CCN(c4ncccc4)CC3
0.274021	O=C(Nc1cc(OCC)c(OCC)cc1)C(=O)Nc2cc(ccc2)CN3CCN(c4ncccc4)CC3
0.274021	O=C(Nc1cc(OCC)c(OCC)cc1)C(=O)Nc2cc(ccc2)CN3CCN(c4ncccc4)CC3
0.274021	O=C(Nc1cc(OCC)c(OCC)cc1)C(=O)Nc2cc(ccc2)CN3CCN(c4ncccc4)CC3
0.273859	ClCC(=O)Nc1c(ccc(c1)C2=NNC(=N2)C)C
0.273859	ClCC(=O)Nc1c(ccc(c1)C2=NNC(=N2)C)C
0.273859	ClCC(=O)Nc1c(ccc(c1)C2=NNC(=N2)C)C
0.273859	ClCC(=O)Nc1c(ccc(c1)C2=NNC(=N2)C)C
0.273859	ClCC(=O)Nc1c(ccc(c1)C2=NNC(=N2)C)C
0.273859	ClCC(=O)Nc1c(ccc(c1)C2=NNC(=N2)C)C
0.273859	ClCC(=O)Nc1c(ccc(c1)C2=NNC(=N2)C)C
0.273859	ClCC(=O)Nc1c(ccc(c1)C2=NNC(=N2)C)C
0.273859	ClCC(=O)Nc1c(ccc(c1)C2=NNC(=N2)C)C
0.273859	ClCC(=O)Nc1c(ccc(c1)C2=NNC(=N2)C)C
0.273723	Fc1c(N2CCN(CC2)CC)ccc(c1)C(=O)NCc3cc(NC(=O)N)ccc3
0.273723	Fc1c(N2CCN(CC2)CC)ccc(c1)C(=O)NCc3cc(NC(=O)N)ccc3
0.273723	Fc1c(N2CCN(CC2)CC)ccc(c1)C(=O)NCc3cc(NC(=O)N)ccc3
0.273723	Fc1c(N2CCN(CC2)CC)ccc(c1)C(=O)NCc3cc(NC(=O)N)ccc3
0.273723	Fc1c(N2CCN(CC2)CC)ccc(c1)C(=O)NCc3cc(NC(=O)N)ccc3
0.273723	Fc1c(N2CCN(CC2)CC)ccc(c1)C(=O)NCc3cc(NC(=O)N)ccc3
0.273723	Fc1c(N2CCN(CC2)CC)ccc(c1)C(=O)NCc3cc(NC(=O)N)ccc3
0.273723	Fc1c(N2CCN(CC2)CC)ccc(c1)C(=O)NCc3cc(NC(=O)N)ccc3
0.273723	Fc1c(N2CCN(CC2)CC)ccc(c1)C(=O)NCc3cc(NC(=O)N)ccc3
0.273723	Fc1c(N2CCN(CC2)CC)ccc(c1)C(=O)NCc3cc(NC(=O)N)ccc3
0.273312	S1C(=NC(C(=O)Nc2c(cc(N3CCN(CC3)C)cc2)C)=C1)c4ncccc4F
0.273312	S1C(=NC(C(=O)Nc2c(cc(N3CCN(CC3)C)cc2)C)=C1)c4ncccc4F
0.272446	S1c2c(N=C1c3cc(NC(=O)c4c(nccc4)c5ccncc5)c(cc3)C)cccc2
0.272446	S1c2c(N=C1c3cc(NC(=O)c4c(nccc4)c5ccncc5)c(cc3)C)cccc2
0.272446	S1c2c(N=C1c3cc(NC(=O)c4c(nccc4)c5ccncc5)c(cc3)C)cccc2
0.272446	S1c2c(N=C1c3cc(NC(=O)c4c(nccc4)c5ccncc5)c(cc3)C)cccc2
0.272446	S1c2c(N=C1c3cc(NC(=O)c4c(nccc4)c5ccncc5)c(cc3)C)cccc2
0.272446	S1c2c(N=C1c3cc(NC(=O)c4c(nccc4)c5ccncc5)c(cc3)C)cccc2
0.272446	S1c2c(N=C1c3cc(NC(=O)c4c(nccc4)c5ccncc5)c(cc3)C)cccc2
0.272446	S1c2c(N=C1c3cc(NC(=O)c4c(nccc4)c5ccncc5)c(cc3)C)cccc2
0.272446	S1c2c(N=C1c3cc(NC(=O)c4c(nccc4)c5ccncc5)c(cc3)C)cccc2
0.272446	S1c2c(N=C1c3cc(NC(=O)c4c(nccc4)c5ccncc5)c(cc3)C)cccc2
0.272085	O=C1N(Cc2cc(NC(=O)C(=O)Nc3c(ccc(C#N)c3)C)ccc2)CCCC1
0.272085	O=C1N(Cc2cc(NC(=O)C(=O)Nc3c(ccc(C#N)c3)C)ccc2)CCCC1
0.272085	O=C1N(Cc2cc(NC(=O)C(=O)Nc3c(ccc(C#N)c3)C)ccc2)CCCC1
0.272085	O=C1N(Cc2cc(NC(=O)C(=O)Nc3c(ccc(C#N)c3)C)ccc2)CCCC1
0.272085	O=C1N(Cc2cc(NC(=O)C(=O)Nc3c(ccc(C#N)c3)C)ccc2)CCCC1
0.271605	Clc1ccc(N2C(SCC(=O)Nc3cc(c(cc3)C)C(=O)NC(C)C)=NN=C2c4cnccc4)cc1
0.271605	Clc1ccc(N2C(SCC(=O)Nc3cc(c(cc3)C)C(=O)NC(C)C)=NN=C2c4cnccc4)cc1
0.271605	Clc1ccc(N2C(SCC(=O)Nc3cc(c(cc3)C)C(=O)NC(C)C)=NN=C2c4cnccc4)cc1
0.271605	Clc1ccc(N2C(SCC(=O)Nc3cc(c(cc3)C)C(=O)NC(C)C)=NN=C2c4cnccc4)cc1
0.271605	Clc1ccc(N2C(SCC(=O)Nc3cc(c(cc3)C)C(=O)NC(C)C)=NN=C2c4cnccc4)cc1
0.271605	Clc1ccc(N2C(SCC(=O)Nc3cc(c(cc3)C)C(=O)NC(C)C)=NN=C2c4cnccc4)cc1
0.271605	Clc1ccc(N2C(SCC(=O)Nc3cc(c(cc3)C)C(=O)NC(C)C)=NN=C2c4cnccc4)cc1
0.271605	Clc1ccc(N2C(SCC(=O)Nc3cc(c(cc3)C)C(=O)NC(C)C)=NN=C2c4cnccc4)cc1
0.271605	Clc1ccc(N2C(SCC(=O)Nc3cc(c(cc3)C)C(=O)NC(C)C)=NN=C2c4cnccc4)cc1
0.271605	Clc1ccc(N2C(SCC(=O)Nc3cc(c(cc3)C)C(=O)NC(C)C)=NN=C2c4cnccc4)cc1
0.271318	O=C(Nc1c(ccc(c1)C(C)C)C)C(N)CCN2CCN(CC2)C
0.271318	O=C(Nc1c(ccc(c1)C(C)C)C)C(N)CCN2CCN(CC2)C
0.271318	O=C(Nc1c(ccc(c1)C(C)C)C)C(N)CCN2CCN(CC2)C
0.271318	O=C(Nc1c(ccc(c1)C(C)C)C)C(N)CCN2CCN(CC2)C
0.271318	O=C(Nc1c(ccc(c1)C(C)C)C)C(N)CCN2CCN(CC2)C
0.271318	O=C(Nc1c(ccc(c1)C(C)C)C)C(N)CCN2CCN(CC2)C
0.271318	O=C(Nc1c(ccc(c1)C(C)C)C)C(N)CCN2CCN(CC2)C
0.271318	O=C(Nc1c(ccc(c1)C(C)C)C)C(N)CCN2CCN(CC2)C
0.271318	O=C(Nc1c(ccc(c1)C(C)C)C)C(N)CCN2CCN(CC2)C
0.271318	O=C(Nc1c(ccc(c1)C(C)C)C)C(N)CCN2CCN(CC2)C
0.271127	S1C=C(C=C1)C(N2CCN(C(=O)c3cc(NC(=O)Nc4ccccc4)c(cc3)C)CC2)C
0.271127	S1C=C(C=C1)C(N2CCN(C(=O)c3cc(NC(=O)Nc4ccccc4)c(cc3)C)CC2)C
0.271127	S1C=C(C=C1)C(N2CCN(C(=O)c3cc(NC(=O)Nc4ccccc4)c(cc3)C)CC2)C
0.271127	S1C=C(C=C1)C(N2CCN(C(=O)c3cc(NC(=O)Nc4ccccc4)c(cc3)C)CC2)C
0.271127	S1C=C(C=C1)C(N2CCN(C(=O)c3cc(NC(=O)Nc4ccccc4)c(cc3)C)CC2)C
0.271127	S1C=C(C=C1)C(N2CCN(C(=O)c3cc(NC(=O)Nc4ccccc4)c(cc3)C)CC2)C
0.271127	S1C=C(C=C1)C(N2CCN(C(=O)c3cc(NC(=O)Nc4ccccc4)c(cc3)C)CC2)C
0.271127	S1C=C(C=C1)C(N2CCN(C(=O)c3cc(NC(=O)Nc4ccccc4)c(cc3)C)CC2)C
0.271127	S1C=C(C=C1)C(N2CCN(C(=O)c3cc(NC(=O)Nc4ccccc4)c(cc3)C)CC2)C
0.271127	S1C=C(C=C1)C(N2CCN(C(=O)c3cc(NC(=O)Nc4ccccc4)c(cc3)C)CC2)C
0.270701	S1c2c(N=C1c3cc(NC(=O)c4c(cc(NC(=O)OC)cc4)C)c(cc3)C)cccc2
0.270701	S1c2c(N=C1c3cc(NC(=O)c4c(cc(NC(=O)OC)cc4)C)c(cc3)C)cccc2
0.270701	S1c2c(N=C1c3cc(NC(=O)c4c(cc(NC(=O)OC)cc4)C)c(cc3)C)cccc2
0.270701	S1c2c(N=C1c3cc(NC(=O)c4c(cc(NC(=O)OC)cc4)C)c(cc3)C)cccc2
0.270627	Clc1c(ccc(F)c1)C2=NOC(=N2)c3c(ccc(Nc4nc(ccn4)C(F)(F)F)c3)C
0.270627	Clc1c(ccc(F)c1)C2=NOC(=N2)c3c(ccc(Nc4nc(ccn4)C(F)(F)F)c3)C
0.270627	Clc1c(ccc(F)c1)C2=NOC(=N2)c3c(ccc(Nc4nc(ccn4)C(F)(F)F)c3)C
0.270627	Clc1c(ccc(F)c1)C2=NOC(=N2)c3c(ccc(Nc4nc(ccn4)C(F)(F)F)c3)C
0.270627	Clc1c(ccc(F)c1)C2=NOC(=N2)c3c(ccc(Nc4nc(ccn4)C(F)(F)F)c3)C
0.270627	Clc1c(ccc(F)c1)C2=NOC(=N2)c3c(ccc(Nc4nc(ccn4)C(F)(F)F)c3)C
0.270627	Clc1c(ccc(F)c1)C2=NOC(=N2)c3c(ccc(Nc4nc(ccn4)C(F)(F)F)c3)C
0.270627	Clc1c(ccc(F)c1)C2=NOC(=N2)c3c(ccc(Nc4nc(ccn4)C(F)(F)F)c3)C
0.270627	Clc1c(ccc(F)c1)C2=NOC(=N2)c3c(ccc(Nc4nc(ccn4)C(F)(F)F)c3)C
0.270627	Clc1c(ccc(F)c1)C2=NOC(=N2)c3c(ccc(Nc4nc(ccn4)C(F)(F)F)c3)C
0.270358	O=C(NC1=C(N(N=C1)C2CCCC2)CC)c3cc(NC(=O)Cc4ccncc4)c(cc3)C
0.270358	O=C(NC1=C(N(N=C1)C2CCCC2)CC)c3cc(NC(=O)Cc4ccncc4)c(cc3)C
0.270358	O=C(NC1=C(N(N=C1)C2CCCC2)CC)c3cc(NC(=O)Cc4ccncc4)c(cc3)C
0.270358	O=C(NC1=C(N(N=C1)C2CCCC2)CC)c3cc(NC(=O)Cc4ccncc4)c(cc3)C
0.270358	O=C(NC1=C(N(N=C1)C2CCCC2)CC)c3cc(NC(=O)Cc4ccncc4)c(cc3)C
0.270358	O=C(NC1=C(N(N=C1)C2CCCC2)CC)c3cc(NC(=O)Cc4ccncc4)c(cc3)C
0.270358	O=C(NC1=C(N(N=C1)C2CCCC2)CC)c3cc(NC(=O)Cc4ccncc4)c(cc3)C
0.270358	O=C(NC1=C(N(N=C1)C2CCCC2)CC)c3cc(NC(=O)Cc4ccncc4)c(cc3)C
0.270358	O=C(NC1=C(N(N=C1)C2CCCC2)CC)c3cc(NC(=O)Cc4ccncc4)c(cc3)C
0.270358	O=C(NC1=C(N(N=C1)C2CCCC2)CC)c3cc(NC(=O)Cc4ccncc4)c(cc3)C
0.269962	O=C(Nc1cc(ccc1)CN(CC)CC)c2ccc(cc2)CN3C(=O)CCCC3
0.269962	O=C(Nc1cc(ccc1)CN(CC)CC)c2ccc(cc2)CN3C(=O)CCCC3
0.269962	O=C(Nc1cc(ccc1)CN(CC)CC)c2ccc(cc2)CN3C(=O)CCCC3
0.269962	O=C(Nc1cc(ccc1)CN(CC)CC)c2ccc(cc2)CN3C(=O)CCCC3
0.269962	O=C(Nc1cc(ccc1)CN(CC)CC)c2ccc(cc2)CN3C(=O)CCCC3
0.269962	O=C(Nc1cc(ccc1)CN(CC)CC)c2ccc(cc2)CN3C(=O)CCCC3
0.269767	n1c(NN=C)cccc1c2cnccc2
0.269767	n1c(NN=C)cccc1c2cnccc2
0.269767	n1c(NN=C)cccc1c2cnccc2
0.269767	n1c(NN=C)cccc1c2cnccc2
0.269767	n1c(NN=C)cccc1c2cnccc2
0.269625	Fc1c(OC(CNC(=O)c2cc(NC(=O)Cc3ccncc3)c(cc2)C)CC)cccc1
0.269625	Fc1c(OC(CNC(=O)c2cc(NC(=O)Cc3ccncc3)c(cc2)C)CC)cccc1
0.269625	Fc1c(OC(CNC(=O)c2cc(NC(=O)Cc3ccncc3)c(cc2)C)CC)cccc1
0.269625	Fc1c(OC(CNC(=O)c2cc(NC(=O)Cc3ccncc3)c(cc2)C)CC)cccc1
0.269625	Fc1c(OC(CNC(=O)c2cc(NC(=O)Cc3ccncc3)c(cc2)C)CC)cccc1
0.269625	Fc1c(OC(CNC(=O)c2cc(NC(=O)Cc3ccncc3)c(cc2)C)CC)cccc1
0.269625	Fc1c(OC(CNC(=O)c2cc(NC(=O)Cc3ccncc3)c(cc2)C)CC)cccc1
0.269625	Fc1c(OC(CNC(=O)c2cc(NC(=O)Cc3ccncc3)c(cc2)C)CC)cccc1
0.269625	Fc1c(OC(CNC(=O)c2cc(NC(=O)Cc3ccncc3)c(cc2)C)CC)cccc1
0.269625	Fc1c(OC(CNC(=O)c2cc(NC(=O)Cc3ccncc3)c(cc2)C)CC)cccc1
0.269592	O=C(c1c(ccc(NC(=O)C=2C(=O)NC(c3c(OC)cccc3)=CC2)c1)C)c4ccccc4
0.269592	O=C(c1c(ccc(NC(=O)C=2C(=O)NC(c3c(OC)cccc3)=CC2)c1)C)c4ccccc4
0.269592	O=C(c1c(ccc(NC(=O)C=2C(=O)NC(c3c(OC)cccc3)=CC2)c1)C)c4ccccc4
0.269592	O=C(c1c(ccc(NC(=O)C=2C(=O)NC(c3c(OC)cccc3)=CC2)c1)C)c4ccccc4
0.269592	O=C(c1c(ccc(NC(=O)C=2C(=O)NC(c3c(OC)cccc3)=CC2)c1)C)c4ccccc4
0.269592	O=C(c1c(ccc(NC(=O)C=2C(=O)NC(c3c(OC)cccc3)=CC2)c1)C)c4ccccc4
0.269592	O=C(c1c(ccc(NC(=O)C=2C(=O)NC(c3c(OC)cccc3)=CC2)c1)C)c4ccccc4
0.269592	O=C(c1c(ccc(NC(=O)C=2C(=O)NC(c3c(OC)cccc3)=CC2)c1)C)c4ccccc4
0.269592	O=C(c1c(ccc(NC(=O)C=2C(=O)NC(c3c(OC)cccc3)=CC2)c1)C)c4ccccc4
0.269592	O=C(c1c(ccc(NC(=O)C=2C(=O)NC(c3c(OC)cccc3)=CC2)c1)C)c4ccccc4
0.269531	O=C(OC)Nc1cc(c(cc1)C(=O)Nc2c(cc(c(O)c2)C)C)C
0.269531	O=C(OC)Nc1cc(c(cc1)C(=O)Nc2c(cc(c(O)c2)C)C)C
0.269531	O=C(OC)Nc1cc(c(cc1)C(=O)Nc2c(cc(c(O)c2)C)C)C
0.269531	Brc1c(cc(c(NC(=O)c2c(cc(NC(=O)OC)cc2)C)c1)C)C
0.269531	Brc1c(cc(c(NC(=O)c2c(cc(NC(=O)OC)cc2)C)c1)C)C
0.269531	Brc1c(cc(c(NC(=O)c2c(cc(NC(=O)OC)cc2)C)c1)C)C
0.269531	Brc1c(cc(c(NC(=O)c2c(cc(NC(=O)OC)cc2)C)c1)C)C
0.269531	Brc1c(cc(c(NC(=O)c2c(cc(NC(=O)OC)cc2)C)c1)C)C
0.269531	Brc1c(cc(c(NC(=O)c2c(cc(NC(=O)OC)cc2)C)c1)C)C
0.269531	Brc1c(cc(c(NC(=O)c2c(cc(NC(=O)OC)cc2)C)c1)C)C
0.269531	O=C(OC)Nc1cc(c(cc1)C(=O)Nc2c(cc(c(O)c2)C)C)C
0.269531	O=C(OC)Nc1cc(c(cc1)C(=O)Nc2c(cc(c(O)c2)C)C)C
0.269531	O=C(OC)Nc1cc(c(cc1)C(=O)Nc2c(cc(c(O)c2)C)C)C
0.269531	O=C(OC)Nc1cc(c(cc1)C(=O)Nc2c(cc(c(O)c2)C)C)C
0.269531	O=C(N1CCN(C(=O)c2ccc(O)cc2)CC1)Nc3cc(ccc3)C4=NOC=C4
0.269531	O=C(OC)Nc1cc(c(cc1)C(=O)Nc2c(cc(c(O)c2)C)C)C
0.269531	O=C(OC)Nc1cc(c(cc1)C(=O)Nc2c(cc(c(O)c2)C)C)C
0.269531	O=C(OC)Nc1cc(c(cc1)C(=O)Nc2c(cc(c(O)c2)C)C)C
0.269373	O=C(OCC)c1cc(O)c(NC(=O)c2cncc(c3ccc(N(C)C)cc3)c2)cc1
0.269373	O=C(OCC)c1cc(O)c(NC(=O)c2cncc(c3ccc(N(C)C)cc3)c2)cc1
0.269373	O=C(OCC)c1cc(O)c(NC(=O)c2cncc(c3ccc(N(C)C)cc3)c2)cc1
0.269373	O=C(OCC)c1cc(O)c(NC(=O)c2cncc(c3ccc(N(C)C)cc3)c2)cc1
0.269373	O=C(OCC)c1cc(O)c(NC(=O)c2cncc(c3ccc(N(C)C)cc3)c2)cc1
0.269373	O=C(OCC)c1cc(O)c(NC(=O)c2cncc(c3ccc(N(C)C)cc3)c2)cc1
0.269373	O=C(OCC)c1cc(O)c(NC(=O)c2cncc(c3ccc(N(C)C)cc3)c2)cc1
0.269373	O=C(OCC)c1cc(O)c(NC(=O)c2cncc(c3ccc(N(C)C)cc3)c2)cc1
0.269373	O=C(OCC)c1cc(O)c(NC(=O)c2cncc(c3ccc(N(C)C)cc3)c2)cc1
0.269373	O=C(OCC)c1cc(O)c(NC(=O)c2cncc(c3ccc(N(C)C)cc3)c2)cc1
0.268852	S(=O)(=O)(N1CCCCCC1)c2c(ccc(NC(=O)c3cc(F)c(N4CCN(CC4)CC)cc3)c2)C
0.268852	S(=O)(=O)(N1CCCCCC1)c2c(ccc(NC(=O)c3cc(F)c(N4CCN(CC4)CC)cc3)c2)C
0.268551	O=C(N1CC(C2=NNC=C2)C1)c3cc(NC(=O)Cc4ccncc4)c(cc3)C
0.268551	O=C(N1CC(C2=NNC=C2)C1)c3cc(NC(=O)Cc4ccncc4)c(cc3)C
0.268551	O=C(N1CC(C2=NNC=C2)C1)c3cc(NC(=O)Cc4ccncc4)c(cc3)C
0.268551	O=C(N1CC(C2=NNC=C2)C1)c3cc(NC(=O)Cc4ccncc4)c(cc3)C
0.268551	O=C(N1CC(C2=NNC=C2)C1)c3cc(NC(=O)Cc4ccncc4)c(cc3)C
0.268551	O=C(N1CC(C2=NNC=C2)C1)c3cc(NC(=O)Cc4ccncc4)c(cc3)C
0.268139	Fc1c(NC(=O)C2=C(OC=C2)C)cc(NC(=O)C(=O)Nc3cc(ccc3)CN4C(=O)CCCC4)cc1
0.268139	Fc1c(NC(=O)C2=C(OC=C2)C)cc(NC(=O)C(=O)Nc3cc(ccc3)CN4C(=O)CCCC4)cc1
0.268139	Fc1c(NC(=O)C2=C(OC=C2)C)cc(NC(=O)C(=O)Nc3cc(ccc3)CN4C(=O)CCCC4)cc1
0.268139	Fc1c(NC(=O)C2=C(OC=C2)C)cc(NC(=O)C(=O)Nc3cc(ccc3)CN4C(=O)CCCC4)cc1
0.268139	Fc1c(NC(=O)C2=C(OC=C2)C)cc(NC(=O)C(=O)Nc3cc(ccc3)CN4C(=O)CCCC4)cc1
0.268139	Fc1c(NC(=O)C2=C(OC=C2)C)cc(NC(=O)C(=O)Nc3cc(ccc3)CN4C(=O)CCCC4)cc1
0.268139	Fc1c(NC(=O)C2=C(OC=C2)C)cc(NC(=O)C(=O)Nc3cc(ccc3)CN4C(=O)CCCC4)cc1
0.268139	Fc1c(NC(=O)C2=C(OC=C2)C)cc(NC(=O)C(=O)Nc3cc(ccc3)CN4C(=O)CCCC4)cc1
0.268139	Fc1c(NC(=O)C2=C(OC=C2)C)cc(NC(=O)C(=O)Nc3cc(ccc3)CN4C(=O)CCCC4)cc1
0.268139	Fc1c(NC(=O)C2=C(OC=C2)C)cc(NC(=O)C(=O)Nc3cc(ccc3)CN4C(=O)CCCC4)cc1
0.267857	Fc1c(N2CCN(CC2)CC)ccc(c1)C(=O)Nc3ccc(cc3)CCC(=O)N4CCCC4
0.267857	Fc1c(N2CCN(CC2)CC)ccc(c1)C(=O)Nc3ccc(cc3)CCC(=O)N4CCCC4
0.267857	Fc1c(N2CCN(CC2)CC)ccc(c1)C(=O)Nc3ccc(cc3)CCC(=O)N4CCCC4
0.267857	Fc1c(N2CCN(CC2)CC)ccc(c1)C(=O)Nc3ccc(cc3)CCC(=O)N4CCCC4
0.267857	Fc1c(N2CCN(CC2)CC)ccc(c1)C(=O)Nc3ccc(cc3)CCC(=O)N4CCCC4
0.267857	Fc1c(N2CCN(CC2)CC)ccc(c1)C(=O)Nc3ccc(cc3)CCC(=O)N4CCCC4
0.267857	Fc1c(N2CCN(CC2)CC)ccc(c1)C(=O)Nc3ccc(cc3)CCC(=O)N4CCCC4
0.267857	Fc1c(N2CCN(CC2)CC)ccc(c1)C(=O)Nc3ccc(cc3)CCC(=O)N4CCCC4
0.267857	Fc1c(N2CCN(CC2)CC)ccc(c1)C(=O)Nc3ccc(cc3)CCC(=O)N4CCCC4
0.267857	Fc1c(N2CCN(CC2)CC)ccc(c1)C(=O)Nc3ccc(cc3)CCC(=O)N4CCCC4
0.267717	O=C(Nc1c(OC)ccc(OC)c1)c2cc(Nc3ccc(C#N)cc3)ccc2
0.267658	Fc1c(c2cncc(c2)C(=O)Nc3cc(ccc3)CCC(=O)O)cccc1
0.267658	Fc1c(c2cncc(c2)C(=O)Nc3cc(ccc3)CCC(=O)O)cccc1
0.267658	Fc1c(c2cncc(c2)C(=O)Nc3cc(ccc3)CCC(=O)O)cccc1
0.267658	Fc1c(c2cncc(c2)C(=O)Nc3cc(ccc3)CCC(=O)O)cccc1
0.267658	Fc1c(c2cncc(c2)C(=O)Nc3cc(ccc3)CCC(=O)O)cccc1
0.267658	Fc1c(c2cncc(c2)C(=O)Nc3cc(ccc3)CCC(=O)O)cccc1
0.267606	[O-][N+](=O)c1cc(ccc1)C(=O)NCC(=O)Nc2c(cc(N3CCN(CC3)C)cc2)C
0.267606	[O-][N+](=O)c1cc(ccc1)C(=O)NCC(=O)Nc2c(cc(N3CCN(CC3)C)cc2)C
0.267606	[O-][N+](=O)c1cc(ccc1)C(=O)NCC(=O)Nc2c(cc(N3CCN(CC3)C)cc2)C
0.267606	[O-][N+](=O)c1cc(ccc1)C(=O)NCC(=O)Nc2c(cc(N3CCN(CC3)C)cc2)C
0.267606	[O-][N+](=O)c1cc(ccc1)C(=O)NCC(=O)Nc2c(cc(N3CCN(CC3)C)cc2)C
0.267606	[O-][N+](=O)c1cc(ccc1)C(=O)NCC(=O)Nc2c(cc(N3CCN(CC3)C)cc2)C
0.267606	[O-][N+](=O)c1cc(ccc1)C(=O)NCC(=O)Nc2c(cc(N3CCN(CC3)C)cc2)C
0.267606	[O-][N+](=O)c1cc(ccc1)C(=O)NCC(=O)Nc2c(cc(N3CCN(CC3)C)cc2)C
0.267606	[O-][N+](=O)c1cc(ccc1)C(=O)NCC(=O)Nc2c(cc(N3CCN(CC3)C)cc2)C
0.267606	[O-][N+](=O)c1cc(ccc1)C(=O)NCC(=O)Nc2c(cc(N3CCN(CC3)C)cc2)C
0.267399	O=C(OCC)c1cc(O)c(NC(=O)c2ccc(cc2)C3=NC(=NN3)C4CC4)cc1
0.267399	O=C(OCC)c1cc(O)c(NC(=O)c2ccc(cc2)C3=NC(=NN3)C4CC4)cc1
0.267399	O=C(OCC)c1cc(O)c(NC(=O)c2ccc(cc2)C3=NC(=NN3)C4CC4)cc1
0.267399	O=C(OCC)c1cc(O)c(NC(=O)c2ccc(cc2)C3=NC(=NN3)C4CC4)cc1
0.267399	O=C(OCC)c1cc(O)c(NC(=O)c2ccc(cc2)C3=NC(=NN3)C4CC4)cc1
0.267399	O=C(OCC)c1cc(O)c(NC(=O)c2ccc(cc2)C3=NC(=NN3)C4CC4)cc1
0.267399	O=C(OCC)c1cc(O)c(NC(=O)c2ccc(cc2)C3=NC(=NN3)C4CC4)cc1
0.267399	O=C(OCC)c1cc(O)c(NC(=O)c2ccc(cc2)C3=NC(=NN3)C4CC4)cc1
0.267399	O=C(OCC)c1cc(O)c(NC(=O)c2ccc(cc2)C3=NC(=NN3)C4CC4)cc1
0.267399	O=C(OCC)c1cc(O)c(NC(=O)c2ccc(cc2)C3=NC(=NN3)C4CC4)cc1
0.267296	Clc1c(ncc(c1)C(=O)NC=2SC=C(N2)c3ccc(cc3)CCCCCC)NC(c4cnccc4)C
0.267296	Clc1c(ncc(c1)C(=O)NC=2SC=C(N2)c3ccc(cc3)CCCCCC)NC(c4cnccc4)C
0.267206	O=C(Nc1ccc(cc1)C(=O)C)CNc2c(ccc(c2)C(C)C)C
0.267206	O=C(Nc1ccc(cc1)C(=O)C)CNc2c(ccc(c2)C(C)C)C
0.267206	O=C(Nc1ccc(cc1)C(=O)C)CNc2c(ccc(c2)C(C)C)C
0.267206	O=C(Nc1ccc(cc1)C(=O)C)CNc2c(ccc(c2)C(C)C)C
0.267206	O=C(Nc1ccc(cc1)C(=O)C)CNc2c(ccc(c2)C(C)C)C
0.267206	O=C(Nc1ccc(cc1)C(=O)C)CNc2c(ccc(c2)C(C)C)C
0.267206	O=C(Nc1ccc(cc1)C(=O)C)CNc2c(ccc(c2)C(C)C)C
0.267206	O=C(Nc1ccc(cc1)C(=O)C)CNc2c(ccc(c2)C(C)C)C
0.267206	O=C(Nc1ccc(cc1)C(=O)C)CNc2c(ccc(c2)C(C)C)C
0.266667	Fc1cc(NC(=O)c2c(nc(cc2)CC)C)c(NC(=O)c3ncccc3)cc1
0.266667	Fc1cc(NC(=O)c2c(nc(cc2)CC)C)c(NC(=O)c3ncccc3)cc1
0.266667	Fc1cc(NC(=O)c2c(nc(cc2)CC)C)c(NC(=O)c3ncccc3)cc1
0.266667	Fc1cc(NC(=O)c2c(nc(cc2)CC)C)c(NC(=O)c3ncccc3)cc1
0.266667	Fc1cc(NC(=O)c2c(nc(cc2)CC)C)c(NC(=O)c3ncccc3)cc1
0.266667	Fc1cc(NC(=O)c2c(nc(cc2)CC)C)c(NC(=O)c3ncccc3)cc1
0.266667	Fc1cc(NC(=O)c2c(nc(cc2)CC)C)c(NC(=O)c3ncccc3)cc1
0.266667	Fc1cc(NC(=O)c2c(nc(cc2)CC)C)c(NC(=O)c3ncccc3)cc1
0.266667	Fc1cc(NC(=O)c2c(nc(cc2)CC)C)c(NC(=O)c3ncccc3)cc1
0.266667	Fc1cc(NC(=O)c2c(nc(cc2)CC)C)c(NC(=O)c3ncccc3)cc1
0.266667	Fc1ccc(c2ccc(cc2)C(=O)N3CCC(c4nc(c5ccccc5)ccn4)CC3)cc1
0.266667	Fc1ccc(c2ccc(cc2)C(=O)N3CCC(c4nc(c5ccccc5)ccn4)CC3)cc1
0.266667	Fc1ccc(c2ccc(cc2)C(=O)N3CCC(c4nc(c5ccccc5)ccn4)CC3)cc1
0.266667	Fc1ccc(c2ccc(cc2)C(=O)N3CCC(c4nc(c5ccccc5)ccn4)CC3)cc1
0.266667	Fc1ccc(c2ccc(cc2)C(=O)N3CCC(c4nc(c5ccccc5)ccn4)CC3)cc1
0.266667	Fc1ccc(c2ccc(cc2)C(=O)N3CCC(c4nc(c5ccccc5)ccn4)CC3)cc1
0.266667	Fc1ccc(c2ccc(cc2)C(=O)N3CCC(c4nc(c5ccccc5)ccn4)CC3)cc1
0.266667	Fc1ccc(c2ccc(cc2)C(=O)N3CCC(c4nc(c5ccccc5)ccn4)CC3)cc1
0.266667	Fc1ccc(c2ccc(cc2)C(=O)N3CCC(c4nc(c5ccccc5)ccn4)CC3)cc1
0.266667	Fc1ccc(c2ccc(cc2)C(=O)N3CCC(c4nc(c5ccccc5)ccn4)CC3)cc1
0.266667	S1c2c(N=C1c3cc(NC(=O)C4=C(SC=C4)NC(=O)c5ccc(cc5)CCCC)c(cc3)C)cccc2
0.26616	O=C(OC)Nc1cc(c(cc1)C(=O)Nc2c(O)cc(cc2)CO)C
0.26616	O=C(OC)Nc1cc(c(cc1)C(=O)Nc2c(O)cc(cc2)CO)C
0.26616	O=C(OC)Nc1cc(c(cc1)C(=O)Nc2c(O)cc(cc2)CO)C
0.26616	O=C(OC)Nc1cc(c(cc1)C(=O)Nc2c(O)cc(cc2)CO)C
0.26616	O=C(OC)Nc1cc(c(cc1)C(=O)Nc2c(O)cc(cc2)CO)C
0.26616	O=C(OC)Nc1cc(c(cc1)C(=O)Nc2c(O)cc(cc2)CO)C
0.26616	O=C(OC)Nc1cc(c(cc1)C(=O)Nc2c(O)cc(cc2)CO)C
0.265781	Clc1ccc(cc1)C=2OC(=C(N2)C(=O)Nc3c(NC(=O)c4ncccc4)ccc(F)c3)C
0.265781	Clc1ccc(cc1)C=2OC(=C(N2)C(=O)Nc3c(NC(=O)c4ncccc4)ccc(F)c3)C
0.265781	Clc1ccc(cc1)C=2OC(=C(N2)C(=O)Nc3c(NC(=O)c4ncccc4)ccc(F)c3)C
0.265781	Clc1ccc(cc1)C=2OC(=C(N2)C(=O)Nc3c(NC(=O)c4ncccc4)ccc(F)c3)C
0.265781	Clc1ccc(cc1)C=2OC(=C(N2)C(=O)Nc3c(NC(=O)c4ncccc4)ccc(F)c3)C
0.265781	Clc1ccc(cc1)C=2OC(=C(N2)C(=O)Nc3c(NC(=O)c4ncccc4)ccc(F)c3)C
0.265781	Clc1ccc(cc1)C=2OC(=C(N2)C(=O)Nc3c(NC(=O)c4ncccc4)ccc(F)c3)C
0.265781	Clc1ccc(cc1)C=2OC(=C(N2)C(=O)Nc3c(NC(=O)c4ncccc4)ccc(F)c3)C
0.265781	Clc1ccc(cc1)C=2OC(=C(N2)C(=O)Nc3c(NC(=O)c4ncccc4)ccc(F)c3)C
0.265734	O=C(N1CC(c2ccc(cc2)C)CC1)c3cc(NC(=O)Cc4ccncc4)c(cc3)C
0.265734	O=C(N1CC(c2ccc(cc2)C)CC1)c3cc(NC(=O)Cc4ccncc4)c(cc3)C
0.265734	O=C(N1CC(c2ccc(cc2)C)CC1)c3cc(NC(=O)Cc4ccncc4)c(cc3)C
0.265734	O=C(N1CC(c2ccc(cc2)C)CC1)c3cc(NC(=O)Cc4ccncc4)c(cc3)C
0.265734	O=C(N1CC(c2ccc(cc2)C)CC1)c3cc(NC(=O)Cc4ccncc4)c(cc3)C
0.265734	O=C(N1CC(c2ccc(cc2)C)CC1)c3cc(NC(=O)Cc4ccncc4)c(cc3)C
0.265734	O=C(N1CC(c2ccc(cc2)C)CC1)c3cc(NC(=O)Cc4ccncc4)c(cc3)C
0.265734	O=C(N1CC(c2ccc(cc2)C)CC1)c3cc(NC(=O)Cc4ccncc4)c(cc3)C
0.265734	O=C(N1CC(c2ccc(cc2)C)CC1)c3cc(NC(=O)Cc4ccncc4)c(cc3)C
0.265734	O=C(N1CC(c2ccc(cc2)C)CC1)c3cc(NC(=O)Cc4ccncc4)c(cc3)C
0.26556	O=C(OCc1ccc(cc1)CN2CCCCC2)CNC(=O)c3ccc(c4ccccc4)cc3
0.265517	Brc1ccc(cc1)C(=O)Nc2c(ccc(c2)C(=O)NCC(C(=O)O)Cc3cc4OCOc4cc3)C
0.265517	Brc1ccc(cc1)C(=O)Nc2c(ccc(c2)C(=O)NCC(C(=O)O)Cc3cc4OCOc4cc3)C
0.265517	Brc1ccc(cc1)C(=O)Nc2c(ccc(c2)C(=O)NCC(C(=O)O)Cc3cc4OCOc4cc3)C
0.265517	Brc1ccc(cc1)C(=O)Nc2c(ccc(c2)C(=O)NCC(C(=O)O)Cc3cc4OCOc4cc3)C
0.265517	Brc1ccc(cc1)C(=O)Nc2c(ccc(c2)C(=O)NCC(C(=O)O)Cc3cc4OCOc4cc3)C
0.265517	Brc1ccc(cc1)C(=O)Nc2c(ccc(c2)C(=O)NCC(C(=O)O)Cc3cc4OCOc4cc3)C
0.265517	Brc1ccc(cc1)C(=O)Nc2c(ccc(c2)C(=O)NCC(C(=O)O)Cc3cc4OCOc4cc3)C
0.265517	Brc1ccc(cc1)C(=O)Nc2c(ccc(c2)C(=O)NCC(C(=O)O)Cc3cc4OCOc4cc3)C
0.265517	Brc1ccc(cc1)C(=O)Nc2c(ccc(c2)C(=O)NCC(C(=O)O)Cc3cc4OCOc4cc3)C
0.265517	Brc1ccc(cc1)C(=O)Nc2c(ccc(c2)C(=O)NCC(C(=O)O)Cc3cc4OCOc4cc3)C
0.265432	Brc1c(Oc2c(ccc(NC(=O)c3cnc(NC(c4cnccc4)C)c(Cl)c3)c2)C)nccc1
0.265306	O=C(Nc1cc(ccc1)CN2C(=O)CCCC2)c3c(nc(cc3)CC)C
0.265306	O=C(Nc1cc(ccc1)CN2C(=O)CCCC2)c3c(nc(cc3)CC)C
0.265306	O=C(Nc1cc(ccc1)CN2C(=O)CCCC2)c3c(nc(cc3)CC)C
0.265306	O=C(Nc1cc(ccc1)CN2C(=O)CCCC2)c3c(nc(cc3)CC)C
0.265306	O=C(Nc1cc(ccc1)CN2C(=O)CCCC2)c3c(nc(cc3)CC)C
0.265306	O=C(Nc1cc(ccc1)CN2C(=O)CCCC2)c3c(nc(cc3)CC)C
0.265306	O=C(Nc1cc(ccc1)CN2C(=O)CCCC2)c3c(nc(cc3)CC)C
0.265306	O=C(Nc1cc(ccc1)CN2C(=O)CCCC2)c3c(nc(cc3)CC)C
0.26506	S1CCN(C(=O)c2cc(NC(=O)C=O)c(cc2)C)CC1
0.26506	S1CCN(C(=O)c2cc(NC(=O)C=O)c(cc2)C)CC1
0.26506	S1CCN(C(=O)c2cc(NC(=O)C=O)c(cc2)C)CC1
0.265018	Brc1c(ccc(c1)C(=O)CNC(=O)C=2N=C(SC2)CN3CCN(CC3)C)C
0.264605	O=C(Nc1cc2c(OCCC2)cc1)c3c(nccc3)c4ccncc4
0.264605	O=C(Nc1cc2c(OCCC2)cc1)c3c(nccc3)c4ccncc4
0.264605	O=C(Nc1cc2c(OCCC2)cc1)c3c(nccc3)c4ccncc4
0.264605	O=C(Nc1cc2c(OCCC2)cc1)c3c(nccc3)c4ccncc4
0.264605	O=C(Nc1cc2c(OCCC2)cc1)c3c(nccc3)c4ccncc4
0.264605	O=C(Nc1cc2c(OCCC2)cc1)c3c(nccc3)c4ccncc4
0.264605	O=C(Nc1cc2c(OCCC2)cc1)c3c(nccc3)c4ccncc4
0.264605	O=C(Nc1cc2c(OCCC2)cc1)c3c(nccc3)c4ccncc4
0.264605	O=C(Nc1cc2c(OCCC2)cc1)c3c(nccc3)c4ccncc4
0.264605	O=C(Nc1cc2c(OCCC2)cc1)c3c(nccc3)c4ccncc4
0.263975	S1c2c(N=C1c3cc(NC(=O)c4cc(F)c(N5CCN(CC5)CC)cc4)ccc3)cccc2
0.263975	S1c2c(N=C1c3cc(NC(=O)c4cc(F)c(N5CCN(CC5)CC)cc4)ccc3)cccc2
0.263975	S1c2c(N=C1c3cc(NC(=O)c4cc(F)c(N5CCN(CC5)CC)cc4)ccc3)cccc2
0.263975	S1c2c(N=C1c3cc(NC(=O)c4cc(F)c(N5CCN(CC5)CC)cc4)ccc3)cccc2
0.263975	S1c2c(N=C1c3cc(NC(=O)c4cc(F)c(N5CCN(CC5)CC)cc4)ccc3)cccc2
0.263975	S1c2c(N=C1c3cc(NC(=O)c4cc(F)c(N5CCN(CC5)CC)cc4)ccc3)cccc2
0.263975	S1c2c(N=C1c3cc(NC(=O)c4cc(F)c(N5CCN(CC5)CC)cc4)ccc3)cccc2
0.263975	S1c2c(N=C1c3cc(NC(=O)c4cc(F)c(N5CCN(CC5)CC)cc4)ccc3)cccc2
0.263975	S1c2c(N=C1c3cc(NC(=O)c4cc(F)c(N5CCN(CC5)CC)cc4)ccc3)cccc2
0.263975	S1c2c(N=C1c3cc(NC(=O)c4cc(F)c(N5CCN(CC5)CC)cc4)ccc3)cccc2
0.263975	S(=O)(=O)(N1CCCCCC1)c2c(ccc(NC(=O)C3N(Cc4cnccc4)CCCC3)c2)C
0.263975	S(=O)(=O)(N1CCCCCC1)c2c(ccc(NC(=O)C3N(Cc4cnccc4)CCCC3)c2)C
0.263975	S(=O)(=O)(N1CCCCCC1)c2c(ccc(NC(=O)C3N(Cc4cnccc4)CCCC3)c2)C
0.263975	S(=O)(=O)(N1CCCCCC1)c2c(ccc(NC(=O)C3N(Cc4cnccc4)CCCC3)c2)C
0.263975	S(=O)(=O)(N1CCCCCC1)c2c(ccc(NC(=O)C3N(Cc4cnccc4)CCCC3)c2)C
0.263975	S(=O)(=O)(N1CCCCCC1)c2c(ccc(NC(=O)C3N(Cc4cnccc4)CCCC3)c2)C
0.263975	S(=O)(=O)(N1CCCCCC1)c2c(ccc(NC(=O)C3N(Cc4cnccc4)CCCC3)c2)C
0.263975	S(=O)(=O)(N1CCCCCC1)c2c(ccc(NC(=O)C3N(Cc4cnccc4)CCCC3)c2)C
0.263975	S(=O)(=O)(N1CCCCCC1)c2c(ccc(NC(=O)C3N(Cc4cnccc4)CCCC3)c2)C
0.263975	S(=O)(=O)(N1CCCCCC1)c2c(ccc(NC(=O)C3N(Cc4cnccc4)CCCC3)c2)C
0.263804	S1c2c(N=C1c3cncc(NC(=O)c4cc(F)c(N5CCN(CC5)CC)cc4)c3)cccc2
0.263804	S1c2c(N=C1c3cncc(NC(=O)c4cc(F)c(N5CCN(CC5)CC)cc4)c3)cccc2
0.263804	S1c2c(N=C1c3cncc(NC(=O)c4cc(F)c(N5CCN(CC5)CC)cc4)c3)cccc2
0.263804	S1c2c(N=C1c3cncc(NC(=O)c4cc(F)c(N5CCN(CC5)CC)cc4)c3)cccc2
0.263804	S1c2c(N=C1c3cncc(NC(=O)c4cc(F)c(N5CCN(CC5)CC)cc4)c3)cccc2
0.263804	S1c2c(N=C1c3cncc(NC(=O)c4cc(F)c(N5CCN(CC5)CC)cc4)c3)cccc2
0.263804	S1c2c(N=C1c3cncc(NC(=O)c4cc(F)c(N5CCN(CC5)CC)cc4)c3)cccc2
0.263804	S1c2c(N=C1c3cncc(NC(=O)c4cc(F)c(N5CCN(CC5)CC)cc4)c3)cccc2
0.263804	S1c2c(N=C1c3cncc(NC(=O)c4cc(F)c(N5CCN(CC5)CC)cc4)c3)cccc2
0.263804	S1c2c(N=C1c3cncc(NC(=O)c4cc(F)c(N5CCN(CC5)CC)cc4)c3)cccc2
0.263736	S(=O)(=O)(NCC(C)C)c1ccc(cc1)C(=O)Nc2cc(c(cc2)C)C(=O)c3ccccc3
0.263736	S(=O)(=O)(NCC(C)C)c1ccc(cc1)C(=O)Nc2cc(c(cc2)C)C(=O)c3ccccc3
0.263736	S(=O)(=O)(NCC(C)C)c1ccc(cc1)C(=O)Nc2cc(c(cc2)C)C(=O)c3ccccc3
0.263736	S(=O)(=O)(NCC(C)C)c1ccc(cc1)C(=O)Nc2cc(c(cc2)C)C(=O)c3ccccc3
0.263736	S(=O)(=O)(NCC(C)C)c1ccc(cc1)C(=O)Nc2cc(c(cc2)C)C(=O)c3ccccc3
0.263566	O=C(Nc1c(cccc1)CN2CC(OC(C2)C)C)c3ccc(NCC)cc3
0.263566	O=C(Nc1c(cccc1)CN2CC(OC(C2)C)C)c3ccc(NCC)cc3
0.263514	[O-][N+](=O)c1c(ccc(NC(=O)c2ccc(cc2)CN3C(=O)CCCC3)c1)C(C)(C)C
0.263514	[O-][N+](=O)c1c(ccc(NC(=O)c2ccc(cc2)CN3C(=O)CCCC3)c1)C(C)(C)C
0.263514	[O-][N+](=O)c1c(ccc(NC(=O)c2ccc(cc2)CN3C(=O)CCCC3)c1)C(C)(C)C
0.263514	[O-][N+](=O)c1c(ccc(NC(=O)c2ccc(cc2)CN3C(=O)CCCC3)c1)C(C)(C)C
0.263514	[O-][N+](=O)c1c(ccc(NC(=O)c2ccc(cc2)CN3C(=O)CCCC3)c1)C(C)(C)C
0.263514	[O-][N+](=O)c1c(ccc(NC(=O)c2ccc(cc2)CN3C(=O)CCCC3)c1)C(C)(C)C
0.262987	O=C(NC1(c2ccc(OCc3ccccc3)cc2)CCOCC1)c4cc(NC(=O)Cc5ccncc5)c(cc4)C
0.262987	O=C(NC1(c2ccc(OCc3ccccc3)cc2)CCOCC1)c4cc(NC(=O)Cc5ccncc5)c(cc4)C
0.262987	O=C(NC1(c2ccc(OCc3ccccc3)cc2)CCOCC1)c4cc(NC(=O)Cc5ccncc5)c(cc4)C
0.262987	O=C(NC1(c2ccc(OCc3ccccc3)cc2)CCOCC1)c4cc(NC(=O)Cc5ccncc5)c(cc4)C
0.262987	O=C(NC1(c2ccc(OCc3ccccc3)cc2)CCOCC1)c4cc(NC(=O)Cc5ccncc5)c(cc4)C
0.262987	O=C(NC1(c2ccc(OCc3ccccc3)cc2)CCOCC1)c4cc(NC(=O)Cc5ccncc5)c(cc4)C
0.262987	O=C(NC1(c2ccc(OCc3ccccc3)cc2)CCOCC1)c4cc(NC(=O)Cc5ccncc5)c(cc4)C
0.262987	O=C(NC1(c2ccc(OCc3ccccc3)cc2)CCOCC1)c4cc(NC(=O)Cc5ccncc5)c(cc4)C
0.262987	O=C(NC1(c2ccc(OCc3ccccc3)cc2)CCOCC1)c4cc(NC(=O)Cc5ccncc5)c(cc4)C
0.262857	FC(F)(F)C1(C=2ON=C(N2)c3ccncc3)CN(C(=O)c4cc(NC(=O)Cc5ccncc5)c(cc4)C)CC1
0.262857	FC(F)(F)C1(C=2ON=C(N2)c3ccncc3)CN(C(=O)c4cc(NC(=O)Cc5ccncc5)c(cc4)C)CC1
0.262857	FC(F)(F)C1(C=2ON=C(N2)c3ccncc3)CN(C(=O)c4cc(NC(=O)Cc5ccncc5)c(cc4)C)CC1
0.262857	FC(F)(F)C1(C=2ON=C(N2)c3ccncc3)CN(C(=O)c4cc(NC(=O)Cc5ccncc5)c(cc4)C)CC1
0.262857	FC(F)(F)C1(C=2ON=C(N2)c3ccncc3)CN(C(=O)c4cc(NC(=O)Cc5ccncc5)c(cc4)C)CC1
0.262857	FC(F)(F)C1(C=2ON=C(N2)c3ccncc3)CN(C(=O)c4cc(NC(=O)Cc5ccncc5)c(cc4)C)CC1
0.262857	FC(F)(F)C1(C=2ON=C(N2)c3ccncc3)CN(C(=O)c4cc(NC(=O)Cc5ccncc5)c(cc4)C)CC1
0.262857	FC(F)(F)C1(C=2ON=C(N2)c3ccncc3)CN(C(=O)c4cc(NC(=O)Cc5ccncc5)c(cc4)C)CC1
0.262857	FC(F)(F)C1(C=2ON=C(N2)c3ccncc3)CN(C(=O)c4cc(NC(=O)Cc5ccncc5)c(cc4)C)CC1
0.262857	FC(F)(F)C1(C=2ON=C(N2)c3ccncc3)CN(C(=O)c4cc(NC(=O)Cc5ccncc5)c(cc4)C)CC1
0.262799	Fc1c(N2CCN(CC2)CC)ccc(c1)C(=O)Nc3cnc(OC(F)F)c(c3)C
0.262774	O=C(N(CC1CC1)CCN)c2cc(NC(=O)Cc3ccncc3)c(cc2)C
0.262774	O=C(N(CC1CC1)CCN)c2cc(NC(=O)Cc3ccncc3)c(cc2)C
0.262774	O=C(N(CC1CC1)CCN)c2cc(NC(=O)Cc3ccncc3)c(cc2)C
0.262774	O=C(N(CC1CC1)CCN)c2cc(NC(=O)Cc3ccncc3)c(cc2)C
0.262774	O=C(N(CC1CC1)CCN)c2cc(NC(=O)Cc3ccncc3)c(cc2)C
0.262774	O=C(N(CC1CC1)CCN)c2cc(NC(=O)Cc3ccncc3)c(cc2)C
0.262774	O=C(N(CC1CC1)CCN)c2cc(NC(=O)Cc3ccncc3)c(cc2)C
0.262774	O=C(N(CC1CC1)CCN)c2cc(NC(=O)Cc3ccncc3)c(cc2)C
0.262774	O=C(N(CC1CC1)CCN)c2cc(NC(=O)Cc3ccncc3)c(cc2)C
0.262774	O=C(N(CC1CC1)CCN)c2cc(NC(=O)Cc3ccncc3)c(cc2)C
0.262712	O=C(Nc1c(O)cc(cc1)CO)c2cncnc2
0.262712	O=C(Nc1c(O)cc(cc1)CO)c2cncnc2
0.262712	O=C(Nc1c(O)cc(cc1)CO)c2cncnc2
0.262712	O=C(Nc1c(O)cc(cc1)CO)c2cncnc2
0.262712	O=C(Nc1c(O)cc(cc1)CO)c2cncnc2
0.262712	O=C(Nc1c(O)cc(cc1)CO)c2cncnc2
0.2625	FC(F)(F)c1nc(ncc1)Nc2cc(c(cc2)C)C=3ON=C(N3)c4ncc(OCC(F)F)nc4
0.2625	FC(F)(F)c1nc(ncc1)Nc2cc(c(cc2)C)C=3ON=C(N3)c4ncc(OCC(F)F)nc4
0.2625	FC(F)(F)c1nc(ncc1)Nc2cc(c(cc2)C)C=3ON=C(N3)c4ncc(OCC(F)F)nc4
0.2625	FC(F)(F)c1nc(ncc1)Nc2cc(c(cc2)C)C=3ON=C(N3)c4ncc(OCC(F)F)nc4
0.2625	FC(F)(F)c1nc(ncc1)Nc2cc(c(cc2)C)C=3ON=C(N3)c4ncc(OCC(F)F)nc4
0.2625	FC(F)(F)c1nc(ncc1)Nc2cc(c(cc2)C)C=3ON=C(N3)c4ncc(OCC(F)F)nc4
0.262357	Fc1c(NC(=O)C)cc(cc1)C(=O)Nc2c(nccc2)CC
0.262357	Fc1c(NC(=O)C)cc(cc1)C(=O)Nc2c(nccc2)CC
0.262357	Fc1c(NC(=O)C)cc(cc1)C(=O)Nc2c(nccc2)CC
0.262357	Fc1c(NC(=O)C)cc(cc1)C(=O)Nc2c(nccc2)CC
0.262357	Fc1c(NC(=O)C)cc(cc1)C(=O)Nc2c(nccc2)CC
0.262357	Fc1c(NC(=O)C)cc(cc1)C(=O)Nc2c(nccc2)CC
0.262357	Fc1c(NC(=O)C)cc(cc1)C(=O)Nc2c(nccc2)CC
0.262357	Fc1c(NC(=O)C)cc(cc1)C(=O)Nc2c(nccc2)CC
0.262357	Fc1c(NC(=O)C)cc(cc1)C(=O)Nc2c(nccc2)CC
0.262357	Fc1c(NC(=O)C)cc(cc1)C(=O)Nc2c(nccc2)CC
0.262346	S(=O)(=O)(Nc1ccc(OC)cc1)c2c(N3CCCCC3)ccc(NC(=O)c4cc(NC(=O)OC(C)(C)C)c(cc4)C)c2
0.262346	S(=O)(=O)(Nc1ccc(OC)cc1)c2c(N3CCCCC3)ccc(NC(=O)c4cc(NC(=O)OC(C)(C)C)c(cc4)C)c2
0.261993	O=C(Nc1cc(N2C(=O)CCCC2)ccc1)c3ccc(cc3)CN4C(=O)CCCC4
0.261745	S1c2c(N=C1c3cc(NC(=O)c4cncc(c5ncccc5)c4)ccc3)cccc2
0.261745	S1c2c(N=C1c3cc(NC(=O)c4cncc(c5ncccc5)c4)ccc3)cccc2
0.261745	S1c2c(N=C1c3cc(NC(=O)c4cncc(c5ncccc5)c4)ccc3)cccc2
0.261745	S1c2c(N=C1c3cc(NC(=O)c4cncc(c5ncccc5)c4)ccc3)cccc2
0.261745	S1c2c(N=C1c3cc(NC(=O)c4cncc(c5ncccc5)c4)ccc3)cccc2
0.261719	FC(F)(F)CNC(=O)c1cc(NC(=O)NOC2CCC2)c(cc1)C
0.261719	FC(F)(F)CNC(=O)c1cc(NC(=O)NOC2CCC2)c(cc1)C
0.261719	FC(F)(F)CNC(=O)c1cc(NC(=O)NOC2CCC2)c(cc1)C
0.261719	FC(F)(F)CNC(=O)c1cc(NC(=O)NOC2CCC2)c(cc1)C
0.261719	FC(F)(F)CNC(=O)c1cc(NC(=O)NOC2CCC2)c(cc1)C
0.261719	FC(F)(F)CNC(=O)c1cc(NC(=O)NOC2CCC2)c(cc1)C
0.261719	FC(F)(F)CNC(=O)c1cc(NC(=O)NOC2CCC2)c(cc1)C
0.261719	FC(F)(F)CNC(=O)c1cc(NC(=O)NOC2CCC2)c(cc1)C
0.261719	FC(F)(F)CNC(=O)c1cc(NC(=O)NOC2CCC2)c(cc1)C
0.261719	FC(F)(F)CNC(=O)c1cc(NC(=O)NOC2CCC2)c(cc1)C
0.261194	Brc1ccc(cc1)C(=O)Nc2cc(ccc2)C=3ON=C(N3)CC(=O)Nc4cc(Cl)ccc4
0.260684	FC(F)(F)CNC(=O)c1cc(NC=O)c(cc1)C
0.260684	FC(F)(F)CNC(=O)c1cc(NC=O)c(cc1)C
0.260684	FC(F)(F)CNC(=O)c1cc(NC=O)c(cc1)C
0.260684	FC(F)(F)CNC(=O)c1cc(NC=O)c(cc1)C
0.260684	FC(F)(F)CNC(=O)c1cc(NC=O)c(cc1)C
0.260684	FC(F)(F)CNC(=O)c1cc(NC=O)c(cc1)C
0.260684	FC(F)(F)CNC(=O)c1cc(NC=O)c(cc1)C
0.260684	FC(F)(F)CNC(=O)c1cc(NC=O)c(cc1)C
0.260684	FC(F)(F)CNC(=O)c1cc(NC=O)c(cc1)C
0.260684	FC(F)(F)CNC(=O)c1cc(NC=O)c(cc1)C
0.26009	O=C(NCc1ccc(NC)cc1)c2ccc(cc2)CN3CCOCC3
0.26009	O=C(NCc1ccc(NC)cc1)c2ccc(cc2)CN3CCOCC3
0.26009	O=C(NCc1ccc(NC)cc1)c2ccc(cc2)CN3CCOCC3
0.26009	O=C(NCc1ccc(NC)cc1)c2ccc(cc2)CN3CCOCC3
0.26009	O=C(NCc1ccc(NC)cc1)c2ccc(cc2)CN3CCOCC3
0.26009	O=C(NCc1ccc(NC)cc1)c2ccc(cc2)CN3CCOCC3
0.26009	O=C(NCc1ccc(NC)cc1)c2ccc(cc2)CN3CCOCC3
0.26009	O=C(NCc1ccc(NC)cc1)c2ccc(cc2)CN3CCOCC3
0.26009	O=C(NCc1ccc(NC)cc1)c2ccc(cc2)CN3CCOCC3
0.26009	O=C(NCc1ccc(NC)cc1)c2ccc(cc2)CN3CCOCC3
0.260073	Brc1ccc(cc1)C(=O)Nc2c(ccc(c2)C(=O)NC(c3ccc(Br)cc3)(CO)C)C
0.260073	Brc1ccc(cc1)C(=O)Nc2c(ccc(c2)C(=O)NC(c3ccc(Br)cc3)(CO)C)C
0.260073	Brc1ccc(cc1)C(=O)Nc2c(ccc(c2)C(=O)NC(c3ccc(Br)cc3)(CO)C)C
0.260073	Brc1ccc(cc1)C(=O)Nc2c(ccc(c2)C(=O)NC(c3ccc(Br)cc3)(CO)C)C
0.260073	Brc1ccc(cc1)C(=O)Nc2c(ccc(c2)C(=O)NC(c3ccc(Br)cc3)(CO)C)C
0.260073	Brc1ccc(cc1)C(=O)Nc2c(ccc(c2)C(=O)NC(c3ccc(Br)cc3)(CO)C)C
0.260073	Brc1ccc(cc1)C(=O)Nc2c(ccc(c2)C(=O)NC(c3ccc(Br)cc3)(CO)C)C
0.260073	Brc1ccc(cc1)C(=O)Nc2c(ccc(c2)C(=O)NC(c3ccc(Br)cc3)(CO)C)C
0.260073	Brc1ccc(cc1)C(=O)Nc2c(ccc(c2)C(=O)NC(c3ccc(Br)cc3)(CO)C)C
0.260073	Brc1ccc(cc1)C(=O)Nc2c(ccc(c2)C(=O)NC(c3ccc(Br)cc3)(CO)C)C
0.259912	O=C(Nc1c(ccc(c1)C=O)C)Nc2ccccc2
0.259912	O=C(Nc1c(ccc(c1)C=O)C)Nc2ccccc2
0.259912	O=C(Nc1c(ccc(c1)C=O)C)Nc2ccccc2
0.259912	O=C(Nc1c(ccc(c1)C=O)C)Nc2ccccc2
0.259912	O=C(Nc1c(ccc(c1)C=O)C)Nc2ccccc2
0.259912	O=C(Nc1c(ccc(c1)C=O)C)Nc2ccccc2
0.259912	O=C(Nc1c(ccc(c1)C=O)C)Nc2ccccc2
0.259843	O=C(NC)c1cc(ncc1)NC(=O)C(=O)Nc2cnc(nc2)c3ccccc3
0.259843	O=C(NC)c1cc(ncc1)NC(=O)C(=O)Nc2cnc(nc2)c3ccccc3
0.259843	O=C(NC)c1cc(ncc1)NC(=O)C(=O)Nc2cnc(nc2)c3ccccc3
0.259843	O=C(NC)c1cc(ncc1)NC(=O)C(=O)Nc2cnc(nc2)c3ccccc3
0.259843	O=C(NC)c1cc(ncc1)NC(=O)C(=O)Nc2cnc(nc2)c3ccccc3
0.259843	O=C(NC)c1cc(ncc1)NC(=O)C(=O)Nc2cnc(nc2)c3ccccc3
0.259843	O=C(NC)c1cc(ncc1)NC(=O)C(=O)Nc2cnc(nc2)c3ccccc3
0.259843	O=C(NC)c1cc(ncc1)NC(=O)C(=O)Nc2cnc(nc2)c3ccccc3
0.259843	O=C(NC)c1cc(ncc1)NC(=O)C(=O)Nc2cnc(nc2)c3ccccc3
0.259843	O=C(NC)c1cc(ncc1)NC(=O)C(=O)Nc2cnc(nc2)c3ccccc3
0.259804	O=C(Nc1ccncc1)c2ccc(cc2)CN
0.259786	Clc1ncc(cc1)CN2CCN(C(=O)c3c(nccc3)c4ccncc4)CC2
0.259786	Clc1ncc(cc1)CN2CCN(C(=O)c3c(nccc3)c4ccncc4)CC2
0.259786	Clc1ncc(cc1)CN2CCN(C(=O)c3c(nccc3)c4ccncc4)CC2
0.259786	Clc1ncc(cc1)CN2CCN(C(=O)c3c(nccc3)c4ccncc4)CC2
0.259786	Clc1ncc(cc1)CN2CCN(C(=O)c3c(nccc3)c4ccncc4)CC2
0.259786	Clc1ncc(cc1)CN2CCN(C(=O)c3c(nccc3)c4ccncc4)CC2
0.259786	Clc1ncc(cc1)CN2CCN(C(=O)c3c(nccc3)c4ccncc4)CC2
0.259786	Clc1ncc(cc1)CN2CCN(C(=O)c3c(nccc3)c4ccncc4)CC2
0.259786	Clc1ncc(cc1)CN2CCN(C(=O)c3c(nccc3)c4ccncc4)CC2
0.259786	Clc1ncc(cc1)CN2CCN(C(=O)c3c(nccc3)c4ccncc4)CC2
0.259259	S(=O)(=O)(Nc1ccc(cc1)C(=O)NCC(=O)Nc2c(cc(N3CCN(CC3)C)cc2)C)c4ccc(OC)cc4
0.259259	S(=O)(=O)(Nc1ccc(cc1)C(=O)NCC(=O)Nc2c(cc(N3CCN(CC3)C)cc2)C)c4ccc(OC)cc4
0.259259	Fc1c(N2CCN(CC2)CC)ccc(c1)C(=O)Nc3cnc(c(c3)C(=O)OC)C
0.259259	Fc1c(N2CCN(CC2)CC)ccc(c1)C(=O)Nc3cnc(c(c3)C(=O)OC)C
0.259259	Fc1c(N2CCN(CC2)CC)ccc(c1)C(=O)Nc3cnc(c(c3)C(=O)OC)C
0.259259	Fc1c(N2CCN(CC2)CC)ccc(c1)C(=O)Nc3cnc(c(c3)C(=O)OC)C
0.259259	Fc1c(N2CCN(CC2)CC)ccc(c1)C(=O)Nc3cnc(c(c3)C(=O)OC)C
0.259259	Fc1c(N2CCN(CC2)CC)ccc(c1)C(=O)Nc3cnc(c(c3)C(=O)OC)C
0.259259	Fc1c(N2CCN(CC2)CC)ccc(c1)C(=O)Nc3cnc(c(c3)C(=O)OC)C
0.259259	Fc1c(N2CCN(CC2)CC)ccc(c1)C(=O)Nc3cnc(c(c3)C(=O)OC)C
0.259259	Fc1c(N2CCN(CC2)CC)ccc(c1)C(=O)Nc3cnc(c(c3)C(=O)OC)C
0.259259	Fc1c(N2CCN(CC2)CC)ccc(c1)C(=O)Nc3cnc(c(c3)C(=O)OC)C
0.259016	S1C(=NC(=C1C(=O)Nc2c(cc(N3CCN(CC3)C)cc2)C)C)c4ccc(OCC)cc4
0.259016	S1C(=NC(=C1C(=O)Nc2c(cc(N3CCN(CC3)C)cc2)C)C)c4ccc(OCC)cc4
0.259016	S1C(=NC(=C1C(=O)Nc2c(cc(N3CCN(CC3)C)cc2)C)C)c4ccc(OCC)cc4
0.259016	S1C(=NC(=C1C(=O)Nc2c(cc(N3CCN(CC3)C)cc2)C)C)c4ccc(OCC)cc4
0.259016	S1C(=NC(=C1C(=O)Nc2c(cc(N3CCN(CC3)C)cc2)C)C)c4ccc(OCC)cc4
0.259016	S1C(=NC(=C1C(=O)Nc2c(cc(N3CCN(CC3)C)cc2)C)C)c4ccc(OCC)cc4
0.259016	S1C(=NC(=C1C(=O)Nc2c(cc(N3CCN(CC3)C)cc2)C)C)c4ccc(OCC)cc4
0.259016	S1C(=NC(=C1C(=O)Nc2c(cc(N3CCN(CC3)C)cc2)C)C)c4ccc(OCC)cc4
0.259016	S1C(=NC(=C1C(=O)Nc2c(cc(N3CCN(CC3)C)cc2)C)C)c4ccc(OCC)cc4
0.259016	S1C(=NC(=C1C(=O)Nc2c(cc(N3CCN(CC3)C)cc2)C)C)c4ccc(OCC)cc4
0.258993	O=C(Nc1cc(ccc1)C=2OC(=NN2)CC)c3cc4c(cc3)COC4
0.258993	O=C(Nc1cc(ccc1)C=2OC(=NN2)CC)c3cc4c(cc3)COC4
0.258993	O=C(Nc1cc(ccc1)C=2OC(=NN2)CC)c3cc4c(cc3)COC4
0.258993	O=C(Nc1cc(ccc1)C=2OC(=NN2)CC)c3cc4c(cc3)COC4
0.258993	O=C(Nc1cc(ccc1)C=2OC(=NN2)CC)c3cc4c(cc3)COC4
0.258993	O=C(Nc1cc(ccc1)C=2OC(=NN2)CC)c3cc4c(cc3)COC4
0.258993	O=C(Nc1cc(ccc1)C=2OC(=NN2)CC)c3cc4c(cc3)COC4
0.258993	O=C(Nc1cc(ccc1)C=2OC(=NN2)CC)c3cc4c(cc3)COC4
0.258993	O=C(Nc1cc(ccc1)C=2OC(=NN2)CC)c3cc4c(cc3)COC4
0.258993	O=C(Nc1cc(ccc1)C=2OC(=NN2)CC)c3cc4c(cc3)COC4
0.258303	Brc1cc(NC(=O)c2cnc(NC3CC3)cc2)c(OCC=C)cc1
0.258303	Brc1cc(NC(=O)c2cnc(NC3CC3)cc2)c(OCC=C)cc1
0.258303	Brc1cc(NC(=O)c2cnc(NC3CC3)cc2)c(OCC=C)cc1
0.258303	Brc1cc(NC(=O)c2cnc(NC3CC3)cc2)c(OCC=C)cc1
0.258303	Brc1cc(NC(=O)c2cnc(NC3CC3)cc2)c(OCC=C)cc1
0.258303	Brc1cc(NC(=O)c2cnc(NC3CC3)cc2)c(OCC=C)cc1
0.258303	Brc1cc(NC(=O)c2cnc(NC3CC3)cc2)c(OCC=C)cc1
0.258303	Brc1cc(NC(=O)c2cnc(NC3CC3)cc2)c(OCC=C)cc1
0.258303	Brc1cc(NC(=O)c2cnc(NC3CC3)cc2)c(OCC=C)cc1
0.258303	Brc1cc(NC(=O)c2cnc(NC3CC3)cc2)c(OCC=C)cc1
0.258303	Clc1ccc(cc1)C=2SC=C(N2)CN3CCC(c4nc(c5ccccc5)ccn4)CC3
0.258303	Clc1ccc(cc1)C=2SC=C(N2)CN3CCC(c4nc(c5ccccc5)ccn4)CC3
0.258303	Clc1ccc(cc1)C=2SC=C(N2)CN3CCC(c4nc(c5ccccc5)ccn4)CC3
0.258303	Clc1ccc(cc1)C=2SC=C(N2)CN3CCC(c4nc(c5ccccc5)ccn4)CC3
0.258182	O=C(Nc1cc(c(cc1)C)C(=O)NC(C)C)c2nc(OC(C)C)ccc2
0.258182	O=C(Nc1cc(c(cc1)C)C(=O)NC(C)C)c2nc(OC(C)C)ccc2
0.258182	O=C(Nc1cc(c(cc1)C)C(=O)NC(C)C)c2nc(OC(C)C)ccc2
0.258182	O=C(Nc1cc(c(cc1)C)C(=O)NC(C)C)c2nc(OC(C)C)ccc2
0.258182	O=C(Nc1cc(c(cc1)C)C(=O)NC(C)C)c2nc(OC(C)C)ccc2
0.258182	O=C(Nc1cc(c(cc1)C)C(=O)NC(C)C)c2nc(OC(C)C)ccc2
0.258182	O=C(Nc1cc(c(cc1)C)C(=O)NC(C)C)c2nc(OC(C)C)ccc2
0.258182	O=C(Nc1cc(c(cc1)C)C(=O)NC(C)C)c2nc(OC(C)C)ccc2
0.258182	O=C(Nc1cc(c(cc1)C)C(=O)NC(C)C)c2nc(OC(C)C)ccc2
0.258182	O=C(Nc1cc(c(cc1)C)C(=O)NC(C)C)c2nc(OC(C)C)ccc2
0.257962	S1c2c(N=C1c3cc(NC(=O)c4cc(C#N)c(F)cc4)c(cc3)C)cccc2
0.257962	S1c2c(N=C1c3cc(NC(=O)c4cc(C#N)c(F)cc4)c(cc3)C)cccc2
0.257732	S1C(=NC(c2ccc(OC)cc2)=C1C)NC(=O)c3cc(NC(=O)C)c(F)cc3
0.257732	S1C(=NC(c2ccc(OC)cc2)=C1C)NC(=O)c3cc(NC(=O)C)c(F)cc3
0.257732	S1C(=NC(c2ccc(OC)cc2)=C1C)NC(=O)c3cc(NC(=O)C)c(F)cc3
0.257732	S1C(=NC(c2ccc(OC)cc2)=C1C)NC(=O)c3cc(NC(=O)C)c(F)cc3
0.257732	S1C(=NC(c2ccc(OC)cc2)=C1C)NC(=O)c3cc(NC(=O)C)c(F)cc3
0.257732	S1C(=NC(c2ccc(OC)cc2)=C1C)NC(=O)c3cc(NC(=O)C)c(F)cc3
0.257732	S1C(=NC(c2ccc(OC)cc2)=C1C)NC(=O)c3cc(NC(=O)C)c(F)cc3
0.257732	S1C(=NC(c2ccc(OC)cc2)=C1C)NC(=O)c3cc(NC(=O)C)c(F)cc3
0.257692	Clc1cc(Cl)cc(c1)C(=O)Nc2ccc(cc2)C(=O)Nc3cc(NC(=O)OC(C)(C)C)c(OC)cc3
0.257692	Clc1cc(Cl)cc(c1)C(=O)Nc2ccc(cc2)C(=O)Nc3cc(NC(=O)OC(C)(C)C)c(OC)cc3
0.257692	Clc1cc(Cl)cc(c1)C(=O)Nc2ccc(cc2)C(=O)Nc3cc(NC(=O)OC(C)(C)C)c(OC)cc3
0.257692	Clc1cc(Cl)cc(c1)C(=O)Nc2ccc(cc2)C(=O)Nc3cc(NC(=O)OC(C)(C)C)c(OC)cc3
0.257692	Clc1cc(Cl)cc(c1)C(=O)Nc2ccc(cc2)C(=O)Nc3cc(NC(=O)OC(C)(C)C)c(OC)cc3
0.257692	Clc1cc(Cl)cc(c1)C(=O)Nc2ccc(cc2)C(=O)Nc3cc(NC(=O)OC(C)(C)C)c(OC)cc3
0.257692	Clc1cc(Cl)cc(c1)C(=O)Nc2ccc(cc2)C(=O)Nc3cc(NC(=O)OC(C)(C)C)c(OC)cc3
0.257692	Clc1cc(Cl)cc(c1)C(=O)Nc2ccc(cc2)C(=O)Nc3cc(NC(=O)OC(C)(C)C)c(OC)cc3
0.257692	Clc1cc(Cl)cc(c1)C(=O)Nc2ccc(cc2)C(=O)Nc3cc(NC(=O)OC(C)(C)C)c(OC)cc3
0.257692	Clc1cc(Cl)cc(c1)C(=O)Nc2ccc(cc2)C(=O)Nc3cc(NC(=O)OC(C)(C)C)c(OC)cc3
0.257642	O=C(Nc1c(ccc(NC(=O)C)c1)C)C(=O)N
0.257642	O=C(Nc1c(ccc(NC(=O)C)c1)C)C(=O)N
0.257642	O=C(Nc1c(ccc(NC(=O)C)c1)C)C(=O)N
0.257642	O=C(Nc1c(ccc(NC(=O)C)c1)C)C(=O)N
0.257642	O=C(Nc1c(ccc(NC(=O)C)c1)C)C(=O)N
0.257642	O=C(Nc1c(ccc(NC(=O)C)c1)C)C(=O)N
0.257642	O=C(Nc1c(ccc(NC(=O)C)c1)C)C(=O)N
0.257642	O=C(Nc1c(ccc(NC(=O)C)c1)C)C(=O)N
0.257642	O=C(Nc1c(ccc(NC(=O)C)c1)C)C(=O)N
0.257642	O=C(Nc1c(ccc(NC(=O)C)c1)C)C(=O)N
0.257261	O=C(Nc1c(ccc(c1)C)C)c2c(O)ccc(c2)C
0.257261	O=C(Nc1c(ccc(c1)C)C)c2c(O)ccc(c2)C
0.257261	O=C(Nc1c(ccc(c1)C)C)c2c(O)ccc(c2)C
0.257261	O=C(Nc1c(ccc(c1)C)C)c2c(O)ccc(c2)C
0.257261	O=C(Nc1c(ccc(c1)C)C)c2c(O)ccc(c2)C
0.257261	O=C(Nc1c(ccc(c1)C)C)c2c(O)ccc(c2)C
0.257261	O=C(Nc1c(ccc(c1)C)C)c2c(O)ccc(c2)C
0.257261	O=C(Nc1c(ccc(c1)C)C)c2c(O)ccc(c2)C
0.257261	O=C(Nc1c(ccc(c1)C)C)c2c(O)ccc(c2)C
0.257261	O=C(Nc1c(ccc(c1)C)C)c2c(O)ccc(c2)C
0.257053	O(c1c(OC)ccc(c1)CN2C(C3=NC(c4cnccc4)=CN3)CC(OC)C2)CC
0.257053	O(c1c(OC)ccc(c1)CN2C(C3=NC(c4cnccc4)=CN3)CC(OC)C2)CC
0.257053	O(c1c(OC)ccc(c1)CN2C(C3=NC(c4cnccc4)=CN3)CC(OC)C2)CC
0.257053	O(c1c(OC)ccc(c1)CN2C(C3=NC(c4cnccc4)=CN3)CC(OC)C2)CC
0.257053	O(c1c(OC)ccc(c1)CN2C(C3=NC(c4cnccc4)=CN3)CC(OC)C2)CC
0.257053	O(c1c(OC)ccc(c1)CN2C(C3=NC(c4cnccc4)=CN3)CC(OC)C2)CC
0.257053	O(c1c(OC)ccc(c1)CN2C(C3=NC(c4cnccc4)=CN3)CC(OC)C2)CC
0.257053	O(c1c(OC)ccc(c1)CN2C(C3=NC(c4cnccc4)=CN3)CC(OC)C2)CC
0.257053	O(c1c(OC)ccc(c1)CN2C(C3=NC(c4cnccc4)=CN3)CC(OC)C2)CC
0.257053	O(c1c(OC)ccc(c1)CN2C(C3=NC(c4cnccc4)=CN3)CC(OC)C2)CC
0.256705	O=C(OC)Nc1cc(c(cc1)C(=O)NOC2CCN(CC2)C)C
0.256705	O=C(OC)Nc1cc(c(cc1)C(=O)NOC2CCN(CC2)C)C
0.256705	O=C(OC)Nc1cc(c(cc1)C(=O)NOC2CCN(CC2)C)C
0.256705	O=C(OC)Nc1cc(c(cc1)C(=O)Nc2cc(ccc2)C(=O)CCC)C
0.25641	O=C(OC)c1cc(NC(=O)CC)c(cc1)C
0.25641	O=C(OC)c1cc(NC(=O)CC)c(cc1)C
0.25641	O=C(OC)c1cc(NC(=O)CC)c(cc1)C
0.25641	O=C(OC)c1cc(NC(=O)CC)c(cc1)C
0.25641	O=C(OC)c1cc(NC(=O)CC)c(cc1)C
0.25641	O=C(OC)c1cc(NC(=O)CC)c(cc1)C
0.25641	O=C(OC)c1cc(NC(=O)CC)c(cc1)C
0.25641	S1C(=NC=C1Cc2ccccc2)NC(=O)c3cncc(c4ncccc4)c3
0.25641	S1C(=NC=C1Cc2ccccc2)NC(=O)c3cncc(c4ncccc4)c3
0.25641	S1C(=NC=C1Cc2ccccc2)NC(=O)c3cncc(c4ncccc4)c3
0.25641	S1C(=NC=C1Cc2ccccc2)NC(=O)c3cncc(c4ncccc4)c3
0.25641	S1C(=NC=C1Cc2ccccc2)NC(=O)c3cncc(c4ncccc4)c3
0.25641	S1C(=NC=C1Cc2ccccc2)NC(=O)c3cncc(c4ncccc4)c3
0.25641	S1C(=NC=C1Cc2ccccc2)NC(=O)c3cncc(c4ncccc4)c3
0.25641	S1C(=NC=C1Cc2ccccc2)NC(=O)c3cncc(c4ncccc4)c3
0.25641	S1C(=NC=C1Cc2ccccc2)NC(=O)c3cncc(c4ncccc4)c3
0.25641	S1C(=NC=C1Cc2ccccc2)NC(=O)c3cncc(c4ncccc4)c3
0.25641	O=C(OC)c1cc(NC(=O)CC)c(cc1)C
0.25641	O=C(OC)c1cc(NC(=O)CC)c(cc1)C
0.25641	O=C(OC)c1cc(NC(=O)CC)c(cc1)C
0.25641	O=C(NCC1(C(=O)N(C1)CC)C)c2cc(NC(=O)Cc3ccncc3)c(cc2)C
0.25641	O=C(NCC1(C(=O)N(C1)CC)C)c2cc(NC(=O)Cc3ccncc3)c(cc2)C
0.25641	O=C(NCC1(C(=O)N(C1)CC)C)c2cc(NC(=O)Cc3ccncc3)c(cc2)C
0.25641	O=C(NCC1(C(=O)N(C1)CC)C)c2cc(NC(=O)Cc3ccncc3)c(cc2)C
0.25641	O=C(NCC1(C(=O)N(C1)CC)C)c2cc(NC(=O)Cc3ccncc3)c(cc2)C
0.25641	O=C(NCC1(C(=O)N(C1)CC)C)c2cc(NC(=O)Cc3ccncc3)c(cc2)C
0.25641	O=C(NCC1(C(=O)N(C1)CC)C)c2cc(NC(=O)Cc3ccncc3)c(cc2)C
0.25641	O=C(NCC1(C(=O)N(C1)CC)C)c2cc(NC(=O)Cc3ccncc3)c(cc2)C
0.25641	O=C(NCC1(C(=O)N(C1)CC)C)c2cc(NC(=O)Cc3ccncc3)c(cc2)C
0.25641	O=C(NCC1(C(=O)N(C1)CC)C)c2cc(NC(=O)Cc3ccncc3)c(cc2)C
0.256303	O=C(Nc1c(ccc(c1)C=O)C)Cc2ccncc2
0.256303	O=C(Nc1c(ccc(c1)C=O)C)Cc2ccncc2
0.256303	O=C(Nc1c(ccc(c1)C=O)C)Cc2ccncc2
0.256303	O=C(Nc1c(ccc(c1)C=O)C)Cc2ccncc2
0.256303	O=C(Nc1c(ccc(c1)C=O)C)Cc2ccncc2
0.256303	O=C(Nc1c(ccc(c1)C=O)C)Cc2ccncc2
0.256303	O=C(Nc1c(ccc(c1)C=O)C)Cc2ccncc2
0.256303	O=C(Nc1c(ccc(c1)C=O)C)Cc2ccncc2
0.256303	O=C(Nc1c(ccc(c1)C=O)C)Cc2ccncc2
0.256303	O=C(Nc1c(ccc(c1)C=O)C)Cc2ccncc2
0.25625	S1c2c(N=C1c3cncc(NC(=O)c4ccc(cc4)CN5C(=O)CCCC5)c3)cccc2
0.25625	S1c2c(N=C1c3cncc(NC(=O)c4ccc(cc4)CN5C(=O)CCCC5)c3)cccc2
0.25625	S1c2c(N=C1c3cncc(NC(=O)c4ccc(cc4)CN5C(=O)CCCC5)c3)cccc2
0.25625	S1c2c(N=C1c3cncc(NC(=O)c4ccc(cc4)CN5C(=O)CCCC5)c3)cccc2
0.25625	S1c2c(N=C1c3cncc(NC(=O)c4ccc(cc4)CN5C(=O)CCCC5)c3)cccc2
0.25625	S1c2c(N=C1c3cncc(NC(=O)c4ccc(cc4)CN5C(=O)CCCC5)c3)cccc2
0.25625	S1c2c(N=C1c3cncc(NC(=O)c4ccc(cc4)CN5C(=O)CCCC5)c3)cccc2
0.25625	S1c2c(N=C1c3cncc(NC(=O)c4ccc(cc4)CN5C(=O)CCCC5)c3)cccc2
0.25625	S1c2c(N=C1c3cncc(NC(=O)c4ccc(cc4)CN5C(=O)CCCC5)c3)cccc2
0.25625	S1c2c(N=C1c3cncc(NC(=O)c4ccc(cc4)CN5C(=O)CCCC5)c3)cccc2
0.25614	O=C(N1CCN(Cc2cc3OCCOc3cc2)CC1)c4nc(ncc4)C(C)C
0.25614	Clc1c(NC(=O)c2c(nccc2)c3ccncc3)ccc(OC(C)C)c1
0.255663	BrC=1OC(C(=O)Nc2ccc(cc2)CC(=O)OCC(=O)N3CCN(Cc4cc(F)c(OC)cc4)CC3)=CC1
0.255663	BrC=1OC(C(=O)Nc2ccc(cc2)CC(=O)OCC(=O)N3CCN(Cc4cc(F)c(OC)cc4)CC3)=CC1
0.255663	BrC=1OC(C(=O)Nc2ccc(cc2)CC(=O)OCC(=O)N3CCN(Cc4cc(F)c(OC)cc4)CC3)=CC1
0.255663	BrC=1OC(C(=O)Nc2ccc(cc2)CC(=O)OCC(=O)N3CCN(Cc4cc(F)c(OC)cc4)CC3)=CC1
0.255663	BrC=1OC(C(=O)Nc2ccc(cc2)CC(=O)OCC(=O)N3CCN(Cc4cc(F)c(OC)cc4)CC3)=CC1
0.255663	BrC=1OC(C(=O)Nc2ccc(cc2)CC(=O)OCC(=O)N3CCN(Cc4cc(F)c(OC)cc4)CC3)=CC1
0.255663	BrC=1OC(C(=O)Nc2ccc(cc2)CC(=O)OCC(=O)N3CCN(Cc4cc(F)c(OC)cc4)CC3)=CC1
0.255663	BrC=1OC(C(=O)Nc2ccc(cc2)CC(=O)OCC(=O)N3CCN(Cc4cc(F)c(OC)cc4)CC3)=CC1
0.255663	BrC=1OC(C(=O)Nc2ccc(cc2)CC(=O)OCC(=O)N3CCN(Cc4cc(F)c(OC)cc4)CC3)=CC1
0.255663	BrC=1OC(C(=O)Nc2ccc(cc2)CC(=O)OCC(=O)N3CCN(Cc4cc(F)c(OC)cc4)CC3)=CC1
0.255591	O=C1N(Cc2cc(NC(=O)C(=O)Nc3c(cc(OCc4ncccc4)cc3)C)ccc2)CCCC1
0.255591	O=C1N(Cc2cc(NC(=O)C(=O)Nc3c(cc(OCc4ncccc4)cc3)C)ccc2)CCCC1
0.255591	O=C1N(Cc2cc(NC(=O)C(=O)Nc3c(cc(OCc4ncccc4)cc3)C)ccc2)CCCC1
0.255591	O=C1N(Cc2cc(NC(=O)C(=O)Nc3c(cc(OCc4ncccc4)cc3)C)ccc2)CCCC1
0.255591	O=C1N(Cc2cc(NC(=O)C(=O)Nc3c(cc(OCc4ncccc4)cc3)C)ccc2)CCCC1
0.255591	O=C1N(Cc2cc(NC(=O)C(=O)Nc3c(cc(OCc4ncccc4)cc3)C)ccc2)CCCC1
0.255591	O=C1N(Cc2cc(NC(=O)C(=O)Nc3c(cc(OCc4ncccc4)cc3)C)ccc2)CCCC1
0.255591	O=C1N(Cc2cc(NC(=O)C(=O)Nc3c(cc(OCc4ncccc4)cc3)C)ccc2)CCCC1
0.255591	O=C1N(Cc2cc(NC(=O)C(=O)Nc3c(cc(OCc4ncccc4)cc3)C)ccc2)CCCC1
0.255591	O=C1N(Cc2cc(NC(=O)C(=O)Nc3c(cc(OCc4ncccc4)cc3)C)ccc2)CCCC1
0.255591	S(=O)(=O)(N1CCCCC1)c2cc(NC(=O)C(=O)Nc3cc(ccc3)CN4C(=O)CCCC4)c(cc2)C
0.255591	S(=O)(=O)(N1CCCCC1)c2cc(NC(=O)C(=O)Nc3cc(ccc3)CN4C(=O)CCCC4)c(cc2)C
0.255591	S(=O)(=O)(N1CCCCC1)c2cc(NC(=O)C(=O)Nc3cc(ccc3)CN4C(=O)CCCC4)c(cc2)C
0.255245	S1C(Nc2ccccc2)=C(N=C1)C(=O)Nc3cc(c(cc3)C)C(=O)c4ccccc4
0.255245	S1C(Nc2ccccc2)=C(N=C1)C(=O)Nc3cc(c(cc3)C)C(=O)c4ccccc4
0.255245	S1C(Nc2ccccc2)=C(N=C1)C(=O)Nc3cc(c(cc3)C)C(=O)c4ccccc4
0.255245	S1C(Nc2ccccc2)=C(N=C1)C(=O)Nc3cc(c(cc3)C)C(=O)c4ccccc4
0.255245	S1C(Nc2ccccc2)=C(N=C1)C(=O)Nc3cc(c(cc3)C)C(=O)c4ccccc4
0.255245	S1C(Nc2ccccc2)=C(N=C1)C(=O)Nc3cc(c(cc3)C)C(=O)c4ccccc4
0.255245	S1C(Nc2ccccc2)=C(N=C1)C(=O)Nc3cc(c(cc3)C)C(=O)c4ccccc4
0.255245	S1C(Nc2ccccc2)=C(N=C1)C(=O)Nc3cc(c(cc3)C)C(=O)c4ccccc4
0.255245	S1C(Nc2ccccc2)=C(N=C1)C(=O)Nc3cc(c(cc3)C)C(=O)c4ccccc4
0.255245	S1C(Nc2ccccc2)=C(N=C1)C(=O)Nc3cc(c(cc3)C)C(=O)c4ccccc4
0.254967	Fc1c(ccc(F)c1)C(F)(F)CNC(=O)c2cc(NC(=O)Cc3ccncc3)c(cc2)C
0.254967	Fc1c(ccc(F)c1)C(F)(F)CNC(=O)c2cc(NC(=O)Cc3ccncc3)c(cc2)C
0.254967	Fc1c(ccc(F)c1)C(F)(F)CNC(=O)c2cc(NC(=O)Cc3ccncc3)c(cc2)C
0.254967	Fc1c(ccc(F)c1)C(F)(F)CNC(=O)c2cc(NC(=O)Cc3ccncc3)c(cc2)C
0.254967	Fc1c(ccc(F)c1)C(F)(F)CNC(=O)c2cc(NC(=O)Cc3ccncc3)c(cc2)C
0.254967	Fc1c(ccc(F)c1)C(F)(F)CNC(=O)c2cc(NC(=O)Cc3ccncc3)c(cc2)C
0.254967	Fc1c(ccc(F)c1)C(F)(F)CNC(=O)c2cc(NC(=O)Cc3ccncc3)c(cc2)C
0.254967	Fc1c(ccc(F)c1)C(F)(F)CNC(=O)c2cc(NC(=O)Cc3ccncc3)c(cc2)C
0.254967	Fc1c(ccc(F)c1)C(F)(F)CNC(=O)c2cc(NC(=O)Cc3ccncc3)c(cc2)C
0.254967	Fc1c(ccc(F)c1)C(F)(F)CNC(=O)c2cc(NC(=O)Cc3ccncc3)c(cc2)C
0.254839	Clc1ccc(cc1)C(NC(=O)c2cc(NC(=O)Cc3ccncc3)c(cc2)C)c4c(cccc4)C(C)(C)C
0.254839	Clc1ccc(cc1)C(NC(=O)c2cc(NC(=O)Cc3ccncc3)c(cc2)C)c4c(cccc4)C(C)(C)C
0.254839	Clc1ccc(cc1)C(NC(=O)c2cc(NC(=O)Cc3ccncc3)c(cc2)C)c4c(cccc4)C(C)(C)C
0.254839	Clc1ccc(cc1)C(NC(=O)c2cc(NC(=O)Cc3ccncc3)c(cc2)C)c4c(cccc4)C(C)(C)C
0.254839	Clc1ccc(cc1)C(NC(=O)c2cc(NC(=O)Cc3ccncc3)c(cc2)C)c4c(cccc4)C(C)(C)C
0.254839	Clc1ccc(cc1)C(NC(=O)c2cc(NC(=O)Cc3ccncc3)c(cc2)C)c4c(cccc4)C(C)(C)C
0.254839	Clc1ccc(cc1)C(NC(=O)c2cc(NC(=O)Cc3ccncc3)c(cc2)C)c4c(cccc4)C(C)(C)C
0.254839	Clc1ccc(cc1)C(NC(=O)c2cc(NC(=O)Cc3ccncc3)c(cc2)C)c4c(cccc4)C(C)(C)C
0.254839	Clc1ccc(cc1)C(NC(=O)c2cc(NC(=O)Cc3ccncc3)c(cc2)C)c4c(cccc4)C(C)(C)C
0.254839	Clc1ccc(cc1)C(NC(=O)c2cc(NC(=O)Cc3ccncc3)c(cc2)C)c4c(cccc4)C(C)(C)C
0.254753	S(=O)(=O)(NC)c1cc(NC(=O)c2cc(c(cc2)C)C)c(O)cc1
0.254753	S(=O)(=O)(NC)c1cc(NC(=O)c2cc(c(cc2)C)C)c(O)cc1
0.254717	Brc1c(OC)ccc(c1)C(=O)NC=2N(N=C(C2)C)C3CN(Cc4ccccc4)CC3
0.254717	Brc1c(OC)ccc(c1)C(=O)NC=2N(N=C(C2)C)C3CN(Cc4ccccc4)CC3
0.254355	O=C(N(CC1CN(Cc2ccccc2)CC1)C)c3cncc(c4ncccc4)c3
0.254355	O=C(N(CC1CN(Cc2ccccc2)CC1)C)c3cncc(c4ncccc4)c3
0.254355	O=C(N(CC1CN(Cc2ccccc2)CC1)C)c3cncc(c4ncccc4)c3
0.254355	O=C(N(CC1CN(Cc2ccccc2)CC1)C)c3cncc(c4ncccc4)c3
0.254355	O=C(N(CC1CN(Cc2ccccc2)CC1)C)c3cncc(c4ncccc4)c3
0.254355	O=C(N(CC1CN(Cc2ccccc2)CC1)C)c3cncc(c4ncccc4)c3
0.254355	O=C(N(CC1CN(Cc2ccccc2)CC1)C)c3cncc(c4ncccc4)c3
0.254355	O=C(N(CC1CN(Cc2ccccc2)CC1)C)c3cncc(c4ncccc4)c3
0.254355	O=C(N(CC1CN(Cc2ccccc2)CC1)C)c3cncc(c4ncccc4)c3
0.254355	O=C(N(CC1CN(Cc2ccccc2)CC1)C)c3cncc(c4ncccc4)c3
0.254072	S(=O)(=O)(N1CCCC1)c2cc(NC(=O)C=3N=C(SC3)CN4CCN(CC4)C)c(N)cc2
0.253918	O=C(N1c2c(cc(NC(=O)c3ccc(cc3)CN4C(=O)CCCC4)cc2)CCC1)c5ccccc5
0.253918	O=C(N1c2c(cc(NC(=O)c3ccc(cc3)CN4C(=O)CCCC4)cc2)CCC1)c5ccccc5
0.253918	O=C(N1c2c(cc(NC(=O)c3ccc(cc3)CN4C(=O)CCCC4)cc2)CCC1)c5ccccc5
0.253918	O=C(N1c2c(cc(NC(=O)c3ccc(cc3)CN4C(=O)CCCC4)cc2)CCC1)c5ccccc5
0.253918	O=C(N1c2c(cc(NC(=O)c3ccc(cc3)CN4C(=O)CCCC4)cc2)CCC1)c5ccccc5
0.253918	O=C(N1c2c(cc(NC(=O)c3ccc(cc3)CN4C(=O)CCCC4)cc2)CCC1)c5ccccc5
0.253918	O=C(N1c2c(cc(NC(=O)c3ccc(cc3)CN4C(=O)CCCC4)cc2)CCC1)c5ccccc5
0.253918	O=C(N1c2c(cc(NC(=O)c3ccc(cc3)CN4C(=O)CCCC4)cc2)CCC1)c5ccccc5
0.253918	O=C(N1c2c(cc(NC(=O)c3ccc(cc3)CN4C(=O)CCCC4)cc2)CCC1)c5ccccc5
0.253918	O=C(N1c2c(cc(NC(=O)c3ccc(cc3)CN4C(=O)CCCC4)cc2)CCC1)c5ccccc5
0.253623	O=C(N1CCC(c2nc(c3ccccc3)ccn2)CC1)C(N)CCN4CCN(CC4)C
0.253623	O=C(N1CCC(c2nc(c3ccccc3)ccn2)CC1)C(N)CCN4CCN(CC4)C
0.253623	O=C(N1CCC(c2nc(c3ccccc3)ccn2)CC1)C(N)CCN4CCN(CC4)C
0.253623	O=C(N1CCC(c2nc(c3ccccc3)ccn2)CC1)C(N)CCN4CCN(CC4)C
0.253623	O=C(N1CCC(c2nc(c3ccccc3)ccn2)CC1)C(N)CCN4CCN(CC4)C
0.253623	O=C(N1CCC(c2nc(c3ccccc3)ccn2)CC1)C(N)CCN4CCN(CC4)C
0.253623	O=C(N1CCC(c2nc(c3ccccc3)ccn2)CC1)C(N)CCN4CCN(CC4)C
0.253623	O=C(N1CCC(c2nc(c3ccccc3)ccn2)CC1)C(N)CCN4CCN(CC4)C
0.253623	O=C(N1CCC(c2nc(c3ccccc3)ccn2)CC1)C(N)CCN4CCN(CC4)C
0.253623	O=C(N1CCC(c2nc(c3ccccc3)ccn2)CC1)C(N)CCN4CCN(CC4)C
0.253289	S(=O)(=O)(Nc1c(c(ccc1)C)C)c2ccc(cc2)C(=O)Nc3c(ccc(N4N=CC=C4)c3)C
0.252788	O=C(OC)Nc1cc(c(cc1)C(=O)Nc2cnc(OCCOC)cc2)C
0.252788	O=C(OC)Nc1cc(c(cc1)C(=O)Nc2cnc(OCCOC)cc2)C
0.252788	O=C(OC)Nc1cc(c(cc1)C(=O)Nc2cnc(OCCOC)cc2)C
0.252788	O=C(OC)Nc1cc(c(cc1)C(=O)Nc2cnc(OCCOC)cc2)C
0.252708	Brc1cc(NCc2ncc(F)cc2C)c(cc1)CN3CCN(Cc4ccccc4)CC3
0.252669	O=C(Oc1c(OC)cc(cc1)C(=O)OC)c2cc(NC(=O)Cc3ccncc3)c(cc2)C
0.252669	O=C(Oc1c(OC)cc(cc1)C(=O)OC)c2cc(NC(=O)Cc3ccncc3)c(cc2)C
0.252669	O=C(Oc1c(OC)cc(cc1)C(=O)OC)c2cc(NC(=O)Cc3ccncc3)c(cc2)C
0.252669	O=C(Oc1c(OC)cc(cc1)C(=O)OC)c2cc(NC(=O)Cc3ccncc3)c(cc2)C
0.252669	O=C(Oc1c(OC)cc(cc1)C(=O)OC)c2cc(NC(=O)Cc3ccncc3)c(cc2)C
0.252669	O=C(Oc1c(OC)cc(cc1)C(=O)OC)c2cc(NC(=O)Cc3ccncc3)c(cc2)C
0.252669	O=C(Oc1c(OC)cc(cc1)C(=O)OC)c2cc(NC(=O)Cc3ccncc3)c(cc2)C
0.252669	O=C(Oc1c(OC)cc(cc1)C(=O)OC)c2cc(NC(=O)Cc3ccncc3)c(cc2)C
0.252669	O=C(Oc1c(OC)cc(cc1)C(=O)OC)c2cc(NC(=O)Cc3ccncc3)c(cc2)C
0.252669	O=C(Oc1c(OC)cc(cc1)C(=O)OC)c2cc(NC(=O)Cc3ccncc3)c(cc2)C
[truncated: 8,001 more rows]
