# Supplementary material for: Galileo: Three-dimensional searching in large combinatorial fragment spaces on the example of pharmacophores
Source: J Comput Aided Mol Des. 2022 Nov 24;37(1):1–16. doi: 10.1007/s10822-022-00485-y (PMC10032335; doi:10.1007/s10822-022-00485-y)
Supplement: Supplementary file 4 — Supplementary file 3a [file 10822_2022_485_MOESM3_ESMa.zip › Imatinib_Galileo/14/out_1.csv]

Score	SMILES
0.41573	Brc1ccc(c2nc(ncc2)NC(=O)c3c(nccc3)N4CCN(Cc5ccc(Cl)cc5)CC4)cc1
0.41573	Brc1ccc(c2nc(ncc2)NC(=O)c3c(nccc3)N4CCN(Cc5ccc(Cl)cc5)CC4)cc1
0.41573	Brc1ccc(c2nc(ncc2)NC(=O)c3c(nccc3)N4CCN(Cc5ccc(Cl)cc5)CC4)cc1
0.41573	Brc1ccc(c2nc(ncc2)NC(=O)c3c(nccc3)N4CCN(Cc5ccc(Cl)cc5)CC4)cc1
0.41573	Brc1ccc(c2nc(ncc2)NC(=O)c3c(nccc3)N4CCN(Cc5ccc(Cl)cc5)CC4)cc1
0.41573	Brc1ccc(c2nc(ncc2)NC(=O)c3c(nccc3)N4CCN(Cc5ccc(Cl)cc5)CC4)cc1
0.41573	Brc1ccc(c2nc(ncc2)NC(=O)c3c(nccc3)N4CCN(Cc5ccc(Cl)cc5)CC4)cc1
0.41573	Brc1ccc(c2nc(ncc2)NC(=O)c3c(nccc3)N4CCN(Cc5ccc(Cl)cc5)CC4)cc1
0.41573	Brc1ccc(c2nc(ncc2)NC(=O)c3c(nccc3)N4CCN(Cc5ccc(Cl)cc5)CC4)cc1
0.41573	Brc1ccc(c2nc(ncc2)NC(=O)c3c(nccc3)N4CCN(Cc5ccc(Cl)cc5)CC4)cc1
0.412	Brc1ccc(c2nc(ncc2)NC(=O)c3cc(SC)c(NC(=O)C)cc3)cc1
0.412	Brc1ccc(c2nc(ncc2)NC(=O)c3cc(SC)c(NC(=O)C)cc3)cc1
0.412	Brc1ccc(c2nc(ncc2)NC(=O)c3cc(SC)c(NC(=O)C)cc3)cc1
0.412	Brc1ccc(c2nc(ncc2)NC(=O)c3cc(SC)c(NC(=O)C)cc3)cc1
0.412	Brc1ccc(c2nc(ncc2)NC(=O)c3cc(SC)c(NC(=O)C)cc3)cc1
0.412	Brc1ccc(c2nc(ncc2)NC(=O)c3cc(SC)c(NC(=O)C)cc3)cc1
0.412	Brc1ccc(c2nc(ncc2)NC(=O)c3cc(SC)c(NC(=O)C)cc3)cc1
0.412	Brc1ccc(c2nc(ncc2)NC(=O)c3cc(SC)c(NC(=O)C)cc3)cc1
0.412	Brc1ccc(c2nc(ncc2)NC(=O)c3cc(SC)c(NC(=O)C)cc3)cc1
0.412	Brc1ccc(c2nc(ncc2)NC(=O)c3cc(SC)c(NC(=O)C)cc3)cc1
0.404348	Brc1ccc(c2nc(ncc2)NC(=O)c3cc(F)c(F)cc3)cc1
0.404348	Brc1ccc(c2nc(ncc2)NC(=O)c3cc(F)c(F)cc3)cc1
0.404348	Brc1ccc(c2nc(ncc2)NC(=O)c3cc(F)c(F)cc3)cc1
0.404348	Brc1ccc(c2nc(ncc2)NC(=O)c3cc(F)c(F)cc3)cc1
0.404348	Brc1ccc(c2nc(ncc2)NC(=O)c3cc(F)c(F)cc3)cc1
0.404348	Brc1ccc(c2nc(ncc2)NC(=O)c3cc(F)c(F)cc3)cc1
0.404348	Brc1ccc(c2nc(ncc2)NC(=O)c3cc(F)c(F)cc3)cc1
0.404348	Brc1ccc(c2nc(ncc2)NC(=O)c3cc(F)c(F)cc3)cc1
0.404348	Brc1ccc(c2nc(ncc2)NC(=O)c3cc(F)c(F)cc3)cc1
0.404348	Brc1ccc(c2nc(ncc2)NC(=O)c3cc(F)c(F)cc3)cc1
0.399267	Clc1c(N2CCN(Cc3ccccc3)CC2)ccc(NC(=O)c4cc(NC(=O)OC(C)(C)C)c(cc4)C)c1
0.399267	Clc1c(N2CCN(Cc3ccccc3)CC2)ccc(NC(=O)c4cc(NC(=O)OC(C)(C)C)c(cc4)C)c1
0.399267	Clc1c(N2CCN(Cc3ccccc3)CC2)ccc(NC(=O)c4cc(NC(=O)OC(C)(C)C)c(cc4)C)c1
0.399267	Clc1c(N2CCN(Cc3ccccc3)CC2)ccc(NC(=O)c4cc(NC(=O)OC(C)(C)C)c(cc4)C)c1
0.399267	Clc1c(N2CCN(Cc3ccccc3)CC2)ccc(NC(=O)c4cc(NC(=O)OC(C)(C)C)c(cc4)C)c1
0.399267	Clc1c(N2CCN(Cc3ccccc3)CC2)ccc(NC(=O)c4cc(NC(=O)OC(C)(C)C)c(cc4)C)c1
0.399267	Clc1c(N2CCN(Cc3ccccc3)CC2)ccc(NC(=O)c4cc(NC(=O)OC(C)(C)C)c(cc4)C)c1
0.399267	Clc1c(N2CCN(Cc3ccccc3)CC2)ccc(NC(=O)c4cc(NC(=O)OC(C)(C)C)c(cc4)C)c1
0.399267	Clc1c(N2CCN(Cc3ccccc3)CC2)ccc(NC(=O)c4cc(NC(=O)OC(C)(C)C)c(cc4)C)c1
0.399267	Clc1c(N2CCN(Cc3ccccc3)CC2)ccc(NC(=O)c4cc(NC(=O)OC(C)(C)C)c(cc4)C)c1
0.396296	O=C(NNc1nc(c2cnccc2)ccc1)c3c(O)cc(NC(=O)c4cc(OC)cc(OC)c4)cc3
0.396296	O=C(NNc1nc(c2cnccc2)ccc1)c3c(O)cc(NC(=O)c4cc(OC)cc(OC)c4)cc3
0.396296	O=C(NNc1nc(c2cnccc2)ccc1)c3c(O)cc(NC(=O)c4cc(OC)cc(OC)c4)cc3
0.396296	O=C(NNc1nc(c2cnccc2)ccc1)c3c(O)cc(NC(=O)c4cc(OC)cc(OC)c4)cc3
0.393574	O=C(OC(C)(C)C)Nc1c(ccc(c1)C(=O)NCc2ccc(cc2)C(=O)Nc3cnccc3)C
0.393574	O=C(OC(C)(C)C)Nc1c(ccc(c1)C(=O)NCc2ccc(cc2)C(=O)Nc3cnccc3)C
0.393574	O=C(OC(C)(C)C)Nc1c(ccc(c1)C(=O)NCc2ccc(cc2)C(=O)Nc3cnccc3)C
0.393574	O=C(OC(C)(C)C)Nc1c(ccc(c1)C(=O)NCc2ccc(cc2)C(=O)Nc3cnccc3)C
0.393574	O=C(OC(C)(C)C)Nc1c(ccc(c1)C(=O)NCc2ccc(cc2)C(=O)Nc3cnccc3)C
0.393574	O=C(OC(C)(C)C)Nc1c(ccc(c1)C(=O)NCc2ccc(cc2)C(=O)Nc3cnccc3)C
0.393574	O=C(OC(C)(C)C)Nc1c(ccc(c1)C(=O)NCc2ccc(cc2)C(=O)Nc3cnccc3)C
0.393574	O=C(OC(C)(C)C)Nc1c(ccc(c1)C(=O)NCc2ccc(cc2)C(=O)Nc3cnccc3)C
0.393574	O=C(OC(C)(C)C)Nc1c(ccc(c1)C(=O)NCc2ccc(cc2)C(=O)Nc3cnccc3)C
0.393574	O=C(OC(C)(C)C)Nc1c(ccc(c1)C(=O)NCc2ccc(cc2)C(=O)Nc3cnccc3)C
0.38326	O=C(Nc1c(ccc(c1)C(=O)NC2CC2)C)c3cnccc3
0.38326	O=C(Nc1c(ccc(c1)C(=O)NC2CC2)C)c3cnccc3
0.38326	O=C(Nc1c(ccc(c1)C(=O)NC2CC2)C)c3cnccc3
0.38326	O=C(Nc1c(ccc(c1)C(=O)NC2CC2)C)c3cnccc3
0.38326	O=C(Nc1c(ccc(c1)C(=O)NC2CC2)C)c3cnccc3
0.38326	O=C(Nc1c(ccc(c1)C(=O)NC2CC2)C)c3cnccc3
0.38326	O=C(Nc1c(ccc(c1)C(=O)NC2CC2)C)c3cnccc3
0.38326	O=C(Nc1c(ccc(c1)C(=O)NC2CC2)C)c3cnccc3
0.38326	O=C(Nc1c(ccc(c1)C(=O)NC2CC2)C)c3cnccc3
0.38326	O=C(Nc1c(ccc(c1)C(=O)NC2CC2)C)c3cnccc3
0.379592	Ic1c(OC)cc(cc1)C(=O)Nc2nc(c3ccc(Br)cc3)ccn2
0.379592	Ic1c(OC)cc(cc1)C(=O)Nc2nc(c3ccc(Br)cc3)ccn2
0.379592	Ic1c(OC)cc(cc1)C(=O)Nc2nc(c3ccc(Br)cc3)ccn2
0.379592	Ic1c(OC)cc(cc1)C(=O)Nc2nc(c3ccc(Br)cc3)ccn2
0.37931	FC(F)(F)c1nc(ncc1)Nc2cc(ccc2)C(=O)Nc3nc(c4cc(OC)cc(OC)c4)ccc3
0.37931	FC(F)(F)c1nc(ncc1)Nc2cc(ccc2)C(=O)Nc3nc(c4cc(OC)cc(OC)c4)ccc3
0.37931	FC(F)(F)c1nc(ncc1)Nc2cc(ccc2)C(=O)Nc3nc(c4cc(OC)cc(OC)c4)ccc3
0.37931	FC(F)(F)c1nc(ncc1)Nc2cc(ccc2)C(=O)Nc3nc(c4cc(OC)cc(OC)c4)ccc3
0.37931	FC(F)(F)c1nc(ncc1)Nc2cc(ccc2)C(=O)Nc3nc(c4cc(OC)cc(OC)c4)ccc3
0.37931	FC(F)(F)c1nc(ncc1)Nc2cc(ccc2)C(=O)Nc3nc(c4cc(OC)cc(OC)c4)ccc3
0.37931	FC(F)(F)c1nc(ncc1)Nc2cc(ccc2)C(=O)Nc3nc(c4cc(OC)cc(OC)c4)ccc3
0.37931	FC(F)(F)c1nc(ncc1)Nc2cc(ccc2)C(=O)Nc3nc(c4cc(OC)cc(OC)c4)ccc3
0.37931	FC(F)(F)c1nc(ncc1)Nc2cc(ccc2)C(=O)Nc3nc(c4cc(OC)cc(OC)c4)ccc3
0.37931	FC(F)(F)c1nc(ncc1)Nc2cc(ccc2)C(=O)Nc3nc(c4cc(OC)cc(OC)c4)ccc3
0.37751	FC(F)COc1c(ccc(NC(=O)c2ccc(cc2)CN3CCC(OC)CC3)c1)C
0.37751	FC(F)COc1c(ccc(NC(=O)c2ccc(cc2)CN3CCC(OC)CC3)c1)C
0.37751	FC(F)COc1c(ccc(NC(=O)c2ccc(cc2)CN3CCC(OC)CC3)c1)C
0.37751	FC(F)COc1c(ccc(NC(=O)c2ccc(cc2)CN3CCC(OC)CC3)c1)C
0.370229	FC(F)(F)c1nc(ncc1)Nc2cc(ccc2)C(=O)Nc3cc(ccc3)C=4C=NN(C4)C
0.370229	FC(F)(F)c1nc(ncc1)Nc2cc(ccc2)C(=O)Nc3cc(ccc3)C=4C=NN(C4)C
0.370229	FC(F)(F)c1nc(ncc1)Nc2cc(ccc2)C(=O)Nc3cc(ccc3)C=4C=NN(C4)C
0.370229	FC(F)(F)c1nc(ncc1)Nc2cc(ccc2)C(=O)Nc3cc(ccc3)C=4C=NN(C4)C
0.370229	FC(F)(F)c1nc(ncc1)Nc2cc(ccc2)C(=O)Nc3cc(ccc3)C=4C=NN(C4)C
0.370229	FC(F)(F)c1nc(ncc1)Nc2cc(ccc2)C(=O)Nc3cc(ccc3)C=4C=NN(C4)C
0.370229	FC(F)(F)c1nc(ncc1)Nc2cc(ccc2)C(=O)Nc3cc(ccc3)C=4C=NN(C4)C
0.370229	FC(F)(F)c1nc(ncc1)Nc2cc(ccc2)C(=O)Nc3cc(ccc3)C=4C=NN(C4)C
0.370229	FC(F)(F)c1nc(ncc1)Nc2cc(ccc2)C(=O)Nc3cc(ccc3)C=4C=NN(C4)C
0.370229	FC(F)(F)c1nc(ncc1)Nc2cc(ccc2)C(=O)Nc3cc(ccc3)C=4C=NN(C4)C
0.369099	FC(F)(F)CNC(=O)c1cc(NC(=O)c2cnccc2)c(cc1)C
0.369099	FC(F)(F)CNC(=O)c1cc(NC(=O)c2cnccc2)c(cc1)C
0.369099	FC(F)(F)CNC(=O)c1cc(NC(=O)c2cnccc2)c(cc1)C
0.369099	FC(F)(F)CNC(=O)c1cc(NC(=O)c2cnccc2)c(cc1)C
0.369099	FC(F)(F)CNC(=O)c1cc(NC(=O)c2cnccc2)c(cc1)C
0.369099	FC(F)(F)CNC(=O)c1cc(NC(=O)c2cnccc2)c(cc1)C
0.369099	FC(F)(F)CNC(=O)c1cc(NC(=O)c2cnccc2)c(cc1)C
0.369099	FC(F)(F)CNC(=O)c1cc(NC(=O)c2cnccc2)c(cc1)C
0.369099	FC(F)(F)CNC(=O)c1cc(NC(=O)c2cnccc2)c(cc1)C
0.369099	FC(F)(F)CNC(=O)c1cc(NC(=O)c2cnccc2)c(cc1)C
0.367003	Fc1cc(c2nc(ncc2)C3CCN(C(=O)c4cc(NC(=O)OC(C)(C)C)c(cc4)C)CC3)ccc1
0.367003	Fc1cc(c2nc(ncc2)C3CCN(C(=O)c4cc(NC(=O)OC(C)(C)C)c(cc4)C)CC3)ccc1
0.367003	Fc1cc(c2nc(ncc2)C3CCN(C(=O)c4cc(NC(=O)OC(C)(C)C)c(cc4)C)CC3)ccc1
0.367003	Fc1cc(c2nc(ncc2)C3CCN(C(=O)c4cc(NC(=O)OC(C)(C)C)c(cc4)C)CC3)ccc1
0.367003	Fc1cc(c2nc(ncc2)C3CCN(C(=O)c4cc(NC(=O)OC(C)(C)C)c(cc4)C)CC3)ccc1
0.367003	Fc1cc(c2nc(ncc2)C3CCN(C(=O)c4cc(NC(=O)OC(C)(C)C)c(cc4)C)CC3)ccc1
0.367003	Fc1cc(c2nc(ncc2)C3CCN(C(=O)c4cc(NC(=O)OC(C)(C)C)c(cc4)C)CC3)ccc1
0.367003	Fc1cc(c2nc(ncc2)C3CCN(C(=O)c4cc(NC(=O)OC(C)(C)C)c(cc4)C)CC3)ccc1
0.367003	Fc1cc(c2nc(ncc2)C3CCN(C(=O)c4cc(NC(=O)OC(C)(C)C)c(cc4)C)CC3)ccc1
0.367003	Fc1cc(c2nc(ncc2)C3CCN(C(=O)c4cc(NC(=O)OC(C)(C)C)c(cc4)C)CC3)ccc1
0.365019	O=C(OC(C)(C)C)Nc1c(ccc(c1)C(=O)NCC2CCN(Cc3ccncc3)CC2)C
0.365019	O=C(OC(C)(C)C)Nc1c(ccc(c1)C(=O)NCC2CCN(Cc3ccncc3)CC2)C
0.365019	O=C(OC(C)(C)C)Nc1c(ccc(c1)C(=O)NCC2CCN(Cc3ccncc3)CC2)C
0.365019	O=C(OC(C)(C)C)Nc1c(ccc(c1)C(=O)NCC2CCN(Cc3ccncc3)CC2)C
0.365019	O=C(OC(C)(C)C)Nc1c(ccc(c1)C(=O)NCC2CCN(Cc3ccncc3)CC2)C
0.365019	O=C(OC(C)(C)C)Nc1c(ccc(c1)C(=O)NCC2CCN(Cc3ccncc3)CC2)C
0.365019	O=C(OC(C)(C)C)Nc1c(ccc(c1)C(=O)NCC2CCN(Cc3ccncc3)CC2)C
0.365019	O=C(OC(C)(C)C)Nc1c(ccc(c1)C(=O)NCC2CCN(Cc3ccncc3)CC2)C
0.365019	O=C(OC(C)(C)C)Nc1c(ccc(c1)C(=O)NCC2CCN(Cc3ccncc3)CC2)C
0.365019	O=C(OC(C)(C)C)Nc1c(ccc(c1)C(=O)NCC2CCN(Cc3ccncc3)CC2)C
0.364865	Brc1ccc(c2nc(ncc2)NC(=O)c3ccc(N(C)C)cc3)cc1
0.364865	Brc1ccc(c2nc(ncc2)NC(=O)c3ccc(N(C)C)cc3)cc1
0.364865	Brc1ccc(c2nc(ncc2)NC(=O)c3ccc(N(C)C)cc3)cc1
0.364865	Brc1ccc(c2nc(ncc2)NC(=O)c3ccc(N(C)C)cc3)cc1
0.364865	Brc1ccc(c2nc(ncc2)NC(=O)c3ccc(N(C)C)cc3)cc1
0.364865	Brc1ccc(c2nc(ncc2)NC(=O)c3ccc(N(C)C)cc3)cc1
0.364865	Brc1ccc(c2nc(ncc2)NC(=O)c3ccc(N(C)C)cc3)cc1
0.364865	Brc1ccc(c2nc(ncc2)NC(=O)c3ccc(N(C)C)cc3)cc1
0.364865	Brc1ccc(c2nc(ncc2)NC(=O)c3ccc(N(C)C)cc3)cc1
0.364865	Brc1ccc(c2nc(ncc2)NC(=O)c3ccc(N(C)C)cc3)cc1
0.364407	Brc1ccc(c2nc(ncc2)NC(=O)c3cc(OCC)ccc3)cc1
0.364407	Brc1ccc(c2nc(ncc2)NC(=O)c3cc(OCC)ccc3)cc1
0.364407	Brc1ccc(c2nc(ncc2)NC(=O)c3cc(OCC)ccc3)cc1
0.364407	Brc1ccc(c2nc(ncc2)NC(=O)c3cc(OCC)ccc3)cc1
0.364407	Brc1ccc(c2nc(ncc2)NC(=O)c3cc(OCC)ccc3)cc1
0.364407	Brc1ccc(c2nc(ncc2)NC(=O)c3cc(OCC)ccc3)cc1
0.364407	Brc1ccc(c2nc(ncc2)NC(=O)c3cc(OCC)ccc3)cc1
0.364407	Brc1ccc(c2nc(ncc2)NC(=O)c3cc(OCC)ccc3)cc1
0.364407	Brc1ccc(c2nc(ncc2)NC(=O)c3cc(OCC)ccc3)cc1
0.364407	Brc1ccc(c2nc(ncc2)NC(=O)c3cc(OCC)ccc3)cc1
0.363985	Clc1c(N2CCN(Cc3ccccc3)CC2)ccc(NC(=O)c4cc(c(F)cc4)C)c1
0.363985	Clc1c(N2CCN(Cc3ccccc3)CC2)ccc(NC(=O)c4cc(c(F)cc4)C)c1
0.363971	O=C(OC(C)(C)C)Nc1c(ccc(c1)C(=O)NCCC(=O)N2CCN(Cc3ccncc3)CC2)C
0.363971	O=C(OC(C)(C)C)Nc1c(ccc(c1)C(=O)NCCC(=O)N2CCN(Cc3ccncc3)CC2)C
0.363971	O=C(OC(C)(C)C)Nc1c(ccc(c1)C(=O)NCCC(=O)N2CCN(Cc3ccncc3)CC2)C
0.363971	O=C(OC(C)(C)C)Nc1c(ccc(c1)C(=O)NCCC(=O)N2CCN(Cc3ccncc3)CC2)C
0.363971	O=C(OC(C)(C)C)Nc1c(ccc(c1)C(=O)NCCC(=O)N2CCN(Cc3ccncc3)CC2)C
0.363971	O=C(OC(C)(C)C)Nc1c(ccc(c1)C(=O)NCCC(=O)N2CCN(Cc3ccncc3)CC2)C
0.363971	O=C(OC(C)(C)C)Nc1c(ccc(c1)C(=O)NCCC(=O)N2CCN(Cc3ccncc3)CC2)C
0.363971	O=C(OC(C)(C)C)Nc1c(ccc(c1)C(=O)NCCC(=O)N2CCN(Cc3ccncc3)CC2)C
0.363971	O=C(OC(C)(C)C)Nc1c(ccc(c1)C(=O)NCCC(=O)N2CCN(Cc3ccncc3)CC2)C
0.363971	O=C(OC(C)(C)C)Nc1c(ccc(c1)C(=O)NCCC(=O)N2CCN(Cc3ccncc3)CC2)C
0.361111	Fc1ccc(cc1)C(=O)Nc2cc(ccc2)C(=O)Nc3cc(c4cnccc4)ccc3
0.361111	Fc1ccc(cc1)C(=O)Nc2cc(ccc2)C(=O)Nc3cc(c4cnccc4)ccc3
0.361111	Fc1ccc(cc1)C(=O)Nc2cc(ccc2)C(=O)Nc3cc(c4cnccc4)ccc3
0.361111	Fc1ccc(cc1)C(=O)Nc2cc(ccc2)C(=O)Nc3cc(c4cnccc4)ccc3
0.361111	Fc1ccc(cc1)C(=O)Nc2cc(ccc2)C(=O)Nc3cc(c4cnccc4)ccc3
0.361111	Fc1ccc(cc1)C(=O)Nc2cc(ccc2)C(=O)Nc3cc(c4cnccc4)ccc3
0.361111	Fc1ccc(cc1)C(=O)Nc2cc(ccc2)C(=O)Nc3cc(c4cnccc4)ccc3
0.361111	Fc1ccc(cc1)C(=O)Nc2cc(ccc2)C(=O)Nc3cc(c4cnccc4)ccc3
0.361111	Fc1ccc(cc1)C(=O)Nc2cc(ccc2)C(=O)Nc3cc(c4cnccc4)ccc3
0.361111	Fc1ccc(cc1)C(=O)Nc2cc(ccc2)C(=O)Nc3cc(c4cnccc4)ccc3
0.360595	S1CCN(Cc2c(NC(=O)C(=O)NNc3nc(c4cnccc4)ccc3)cccc2)CC1
0.360595	S1CCN(Cc2c(NC(=O)C(=O)NNc3nc(c4cnccc4)ccc3)cccc2)CC1
0.360595	S1CCN(Cc2c(NC(=O)C(=O)NNc3nc(c4cnccc4)ccc3)cccc2)CC1
0.360595	S1CCN(Cc2c(NC(=O)C(=O)NNc3nc(c4cnccc4)ccc3)cccc2)CC1
0.360595	S1CCN(Cc2c(NC(=O)C(=O)NNc3nc(c4cnccc4)ccc3)cccc2)CC1
0.360595	S1CCN(Cc2c(NC(=O)C(=O)NNc3nc(c4cnccc4)ccc3)cccc2)CC1
0.360595	S1CCN(Cc2c(NC(=O)C(=O)NNc3nc(c4cnccc4)ccc3)cccc2)CC1
0.358491	FC(F)(F)c1nc(ncc1)Nc2cc(ccc2)C(=O)Nc3cc(ccc3)C4=NOC(O)=N4
0.358491	FC(F)(F)c1nc(ncc1)Nc2cc(ccc2)C(=O)Nc3cc(ccc3)C4=NOC(O)=N4
0.358491	FC(F)(F)c1nc(ncc1)Nc2cc(ccc2)C(=O)Nc3cc(ccc3)C4=NOC(O)=N4
0.358491	FC(F)(F)c1nc(ncc1)Nc2cc(ccc2)C(=O)Nc3cc(ccc3)C4=NOC(O)=N4
0.358491	FC(F)(F)c1nc(ncc1)Nc2cc(ccc2)C(=O)Nc3cc(ccc3)C4=NOC(O)=N4
0.358491	FC(F)(F)c1nc(ncc1)Nc2cc(ccc2)C(=O)Nc3cc(ccc3)C4=NOC(O)=N4
0.358491	FC(F)(F)c1nc(ncc1)Nc2cc(ccc2)C(=O)Nc3cc(ccc3)C4=NOC(O)=N4
0.358491	FC(F)(F)c1nc(ncc1)Nc2cc(ccc2)C(=O)Nc3cc(ccc3)C4=NOC(O)=N4
0.358491	FC(F)(F)c1nc(ncc1)Nc2cc(ccc2)C(=O)Nc3cc(ccc3)C4=NOC(O)=N4
0.358491	FC(F)(F)c1nc(ncc1)Nc2cc(ccc2)C(=O)Nc3cc(ccc3)C4=NOC(O)=N4
0.358491	FC(F)(F)c1nc(ncc1)Nc2cc(ccc2)C(=O)NCCc3ccc(N4CCN(CC4)C)cc3
0.358491	FC(F)(F)c1nc(ncc1)Nc2cc(ccc2)C(=O)NCCc3ccc(N4CCN(CC4)C)cc3
0.358491	FC(F)(F)c1nc(ncc1)Nc2cc(ccc2)C(=O)NCCc3ccc(N4CCN(CC4)C)cc3
0.358491	FC(F)(F)c1nc(ncc1)Nc2cc(ccc2)C(=O)NCCc3ccc(N4CCN(CC4)C)cc3
0.358491	FC(F)(F)c1nc(ncc1)Nc2cc(ccc2)C(=O)NCCc3ccc(N4CCN(CC4)C)cc3
0.358491	FC(F)(F)c1nc(ncc1)Nc2cc(ccc2)C(=O)NCCc3ccc(N4CCN(CC4)C)cc3
0.358491	FC(F)(F)c1nc(ncc1)Nc2cc(ccc2)C(=O)NCCc3ccc(N4CCN(CC4)C)cc3
0.358491	FC(F)(F)c1nc(ncc1)Nc2cc(ccc2)C(=O)NCCc3ccc(N4CCN(CC4)C)cc3
0.358491	FC(F)(F)c1nc(ncc1)Nc2cc(ccc2)C(=O)NCCc3ccc(N4CCN(CC4)C)cc3
0.358491	FC(F)(F)c1nc(ncc1)Nc2cc(ccc2)C(=O)NCCc3ccc(N4CCN(CC4)C)cc3
0.35249	Fc1ccc(cc1)CN2CCC(NC(=O)c3cc(NC(=O)OC(C)(C)C)c(cc3)C)CC2
0.35249	Fc1ccc(cc1)CN2CCC(NC(=O)c3cc(NC(=O)OC(C)(C)C)c(cc3)C)CC2
0.35249	Fc1ccc(cc1)CN2CCC(NC(=O)c3cc(NC(=O)OC(C)(C)C)c(cc3)C)CC2
0.35249	Fc1ccc(cc1)CN2CCC(NC(=O)c3cc(NC(=O)OC(C)(C)C)c(cc3)C)CC2
0.35249	Fc1ccc(cc1)CN2CCC(NC(=O)c3cc(NC(=O)OC(C)(C)C)c(cc3)C)CC2
0.35249	Fc1ccc(cc1)CN2CCC(NC(=O)c3cc(NC(=O)OC(C)(C)C)c(cc3)C)CC2
0.35249	Fc1ccc(cc1)CN2CCC(NC(=O)c3cc(NC(=O)OC(C)(C)C)c(cc3)C)CC2
0.35249	Fc1ccc(cc1)CN2CCC(NC(=O)c3cc(NC(=O)OC(C)(C)C)c(cc3)C)CC2
0.35249	Fc1ccc(cc1)CN2CCC(NC(=O)c3cc(NC(=O)OC(C)(C)C)c(cc3)C)CC2
0.35249	Fc1ccc(cc1)CN2CCC(NC(=O)c3cc(NC(=O)OC(C)(C)C)c(cc3)C)CC2
0.350943	Clc1ccc(NC(=O)NCCN2CCN(C(=O)c3cc(Nc4nc(ccn4)C)ccc3)CC2)cc1
0.350943	Clc1ccc(NC(=O)NCCN2CCN(C(=O)c3cc(Nc4nc(ccn4)C)ccc3)CC2)cc1
0.350943	Clc1ccc(NC(=O)NCCN2CCN(C(=O)c3cc(Nc4nc(ccn4)C)ccc3)CC2)cc1
0.350943	Clc1ccc(NC(=O)NCCN2CCN(C(=O)c3cc(Nc4nc(ccn4)C)ccc3)CC2)cc1
0.350943	Clc1ccc(NC(=O)NCCN2CCN(C(=O)c3cc(Nc4nc(ccn4)C)ccc3)CC2)cc1
0.350943	Clc1ccc(NC(=O)NCCN2CCN(C(=O)c3cc(Nc4nc(ccn4)C)ccc3)CC2)cc1
0.350943	Clc1ccc(NC(=O)NCCN2CCN(C(=O)c3cc(Nc4nc(ccn4)C)ccc3)CC2)cc1
0.350943	Clc1ccc(NC(=O)NCCN2CCN(C(=O)c3cc(Nc4nc(ccn4)C)ccc3)CC2)cc1
0.350943	Clc1ccc(NC(=O)NCCN2CCN(C(=O)c3cc(Nc4nc(ccn4)C)ccc3)CC2)cc1
0.350943	Clc1ccc(NC(=O)NCCN2CCN(C(=O)c3cc(Nc4nc(ccn4)C)ccc3)CC2)cc1
0.349138	Fc1ccc(cc1)C(=O)Nc2cc(ccc2)C(=O)Nc3c(ccc(c3)C(=O)NC4CC4)C
0.349138	Fc1ccc(cc1)C(=O)Nc2cc(ccc2)C(=O)Nc3c(ccc(c3)C(=O)NC4CC4)C
0.349138	Fc1ccc(cc1)C(=O)Nc2cc(ccc2)C(=O)Nc3c(ccc(c3)C(=O)NC4CC4)C
0.349138	Fc1ccc(cc1)C(=O)Nc2cc(ccc2)C(=O)Nc3c(ccc(c3)C(=O)NC4CC4)C
0.348837	S(=O)(=O)(Nc1cc(ccc1)C(=O)NNc2nc(c3cnccc3)ccc2)c4c(ccc(c4)C(C)(C)C)C
0.348837	S(=O)(=O)(Nc1cc(ccc1)C(=O)NNc2nc(c3cnccc3)ccc2)c4c(ccc(c4)C(C)(C)C)C
0.348837	S(=O)(=O)(Nc1cc(ccc1)C(=O)NNc2nc(c3cnccc3)ccc2)c4c(ccc(c4)C(C)(C)C)C
0.348837	S(=O)(=O)(Nc1cc(ccc1)C(=O)NNc2nc(c3cnccc3)ccc2)c4c(ccc(c4)C(C)(C)C)C
0.348837	S(=O)(=O)(Nc1cc(ccc1)C(=O)NNc2nc(c3cnccc3)ccc2)c4c(ccc(c4)C(C)(C)C)C
0.348837	S(=O)(=O)(Nc1cc(ccc1)C(=O)NNc2nc(c3cnccc3)ccc2)c4c(ccc(c4)C(C)(C)C)C
0.348837	S(=O)(=O)(Nc1cc(ccc1)C(=O)NNc2nc(c3cnccc3)ccc2)c4c(ccc(c4)C(C)(C)C)C
0.348837	S(=O)(=O)(Nc1cc(ccc1)C(=O)NNc2nc(c3cnccc3)ccc2)c4c(ccc(c4)C(C)(C)C)C
0.348837	S(=O)(=O)(Nc1cc(ccc1)C(=O)NNc2nc(c3cnccc3)ccc2)c4c(ccc(c4)C(C)(C)C)C
0.348837	S(=O)(=O)(Nc1cc(ccc1)C(=O)NNc2nc(c3cnccc3)ccc2)c4c(ccc(c4)C(C)(C)C)C
0.348548	Brc1ccc(c2nc(ncc2)NC(=O)c3cnc(cc3)C=4N=CSC4)cc1
0.348548	Brc1ccc(c2nc(ncc2)NC(=O)c3cnc(cc3)C=4N=CSC4)cc1
0.348548	Brc1ccc(c2nc(ncc2)NC(=O)c3cnc(cc3)C=4N=CSC4)cc1
0.348548	Brc1ccc(c2nc(ncc2)NC(=O)c3cnc(cc3)C=4N=CSC4)cc1
0.348548	Brc1ccc(c2nc(ncc2)NC(=O)c3cnc(cc3)C=4N=CSC4)cc1
0.348548	Brc1ccc(c2nc(ncc2)NC(=O)c3cnc(cc3)C=4N=CSC4)cc1
0.348548	Brc1ccc(c2nc(ncc2)NC(=O)c3cnc(cc3)C=4N=CSC4)cc1
0.348548	Brc1ccc(c2nc(ncc2)NC(=O)c3cnc(cc3)C=4N=CSC4)cc1
0.348548	Brc1ccc(c2nc(ncc2)NC(=O)c3cnc(cc3)C=4N=CSC4)cc1
0.348548	Brc1ccc(c2nc(ncc2)NC(=O)c3cnc(cc3)C=4N=CSC4)cc1
0.348	Brc1ccc(c2nc(ncc2)NC(=O)c3cc(Oc4ncccc4)ccc3)cc1
0.348	Brc1ccc(c2nc(ncc2)NC(=O)c3cc(Oc4ncccc4)ccc3)cc1
0.348	Brc1ccc(c2nc(ncc2)NC(=O)c3cc(Oc4ncccc4)ccc3)cc1
0.348	Brc1ccc(c2nc(ncc2)NC(=O)c3cc(Oc4ncccc4)ccc3)cc1
0.348	Brc1ccc(c2nc(ncc2)NC(=O)c3cc(Oc4ncccc4)ccc3)cc1
0.348	Brc1ccc(c2nc(ncc2)NC(=O)c3cc(Oc4ncccc4)ccc3)cc1
0.348	Brc1ccc(c2nc(ncc2)NC(=O)c3cc(Oc4ncccc4)ccc3)cc1
0.348	Brc1ccc(c2nc(ncc2)NC(=O)c3cc(Oc4ncccc4)ccc3)cc1
0.348	Brc1ccc(c2nc(ncc2)NC(=O)c3cc(Oc4ncccc4)ccc3)cc1
0.348	Brc1ccc(c2nc(ncc2)NC(=O)c3cc(Oc4ncccc4)ccc3)cc1
0.346008	Brc1cc(ccc1)COc2c(Cl)cc(cc2)C(=O)Nc3cc(c4cnccc4)ccc3
0.345588	Brc1ccc(c2nc(ncc2)NC(=O)c3cc4NC(=O)CCc4cc3)cc1
0.345588	Brc1ccc(c2nc(ncc2)NC(=O)c3cc4NC(=O)CCc4cc3)cc1
0.345588	Brc1ccc(c2nc(ncc2)NC(=O)c3cc4NC(=O)CCc4cc3)cc1
0.345588	Brc1ccc(c2nc(ncc2)NC(=O)c3cc4NC(=O)CCc4cc3)cc1
0.345588	Brc1ccc(c2nc(ncc2)NC(=O)c3cc4NC(=O)CCc4cc3)cc1
0.345588	Brc1ccc(c2nc(ncc2)NC(=O)c3cc4NC(=O)CCc4cc3)cc1
0.345588	Brc1ccc(c2nc(ncc2)NC(=O)c3cc4NC(=O)CCc4cc3)cc1
0.345588	Brc1ccc(c2nc(ncc2)NC(=O)c3cc4NC(=O)CCc4cc3)cc1
0.345588	Brc1ccc(c2nc(ncc2)NC(=O)c3cc4NC(=O)CCc4cc3)cc1
0.345588	Brc1ccc(c2nc(ncc2)NC(=O)c3cc4NC(=O)CCc4cc3)cc1
0.345133	O=C(Nc1c(ccc(c1)C(=O)NC2CC2)C)c3ccc(cc3)CC
0.345133	O=C(Nc1c(ccc(c1)C(=O)NC2CC2)C)c3ccc(cc3)CC
0.345133	O=C(Nc1c(ccc(c1)C(=O)NC2CC2)C)c3ccc(cc3)CC
0.345133	O=C(Nc1c(ccc(c1)C(=O)NC2CC2)C)c3ccc(cc3)CC
0.345133	O=C(Nc1c(ccc(c1)C(=O)NC2CC2)C)c3ccc(cc3)CC
0.345133	O=C(Nc1c(ccc(c1)C(=O)NC2CC2)C)c3ccc(cc3)CC
0.345133	O=C(Nc1c(ccc(c1)C(=O)NC2CC2)C)c3ccc(cc3)CC
0.345133	O=C(Nc1c(ccc(c1)C(=O)NC2CC2)C)c3ccc(cc3)CC
0.345133	O=C(Nc1c(ccc(c1)C(=O)NC2CC2)C)c3ccc(cc3)CC
0.345133	O=C(Nc1c(ccc(c1)C(=O)NC2CC2)C)c3ccc(cc3)CC
0.344086	Clc1cc(ccc1)CN2CCN(C(=O)C(=O)Nc3c(ccc(c3)C(=O)NCC(F)(F)F)C)CC2
0.344086	Clc1cc(ccc1)CN2CCN(C(=O)C(=O)Nc3c(ccc(c3)C(=O)NCC(F)(F)F)C)CC2
0.344086	Clc1cc(ccc1)CN2CCN(C(=O)C(=O)Nc3c(ccc(c3)C(=O)NCC(F)(F)F)C)CC2
0.344086	Clc1cc(ccc1)CN2CCN(C(=O)C(=O)Nc3c(ccc(c3)C(=O)NCC(F)(F)F)C)CC2
0.344086	Clc1cc(ccc1)CN2CCN(C(=O)C(=O)Nc3c(ccc(c3)C(=O)NCC(F)(F)F)C)CC2
0.344086	Clc1cc(ccc1)CN2CCN(C(=O)C(=O)Nc3c(ccc(c3)C(=O)NCC(F)(F)F)C)CC2
0.344086	Clc1cc(ccc1)CN2CCN(C(=O)C(=O)Nc3c(ccc(c3)C(=O)NCC(F)(F)F)C)CC2
0.344086	Clc1cc(ccc1)CN2CCN(C(=O)C(=O)Nc3c(ccc(c3)C(=O)NCC(F)(F)F)C)CC2
0.344086	Clc1cc(ccc1)CN2CCN(C(=O)C(=O)Nc3c(ccc(c3)C(=O)NCC(F)(F)F)C)CC2
0.344086	Clc1cc(ccc1)CN2CCN(C(=O)C(=O)Nc3c(ccc(c3)C(=O)NCC(F)(F)F)C)CC2
0.343173	Brc1ccc(c2nc(ncc2)NC(=O)c3cc(c(SCCCC)cc3)C(F)(F)F)cc1
0.343173	Brc1ccc(c2nc(ncc2)NC(=O)c3cc(c(SCCCC)cc3)C(F)(F)F)cc1
0.343173	Brc1ccc(c2nc(ncc2)NC(=O)c3cc(c(SCCCC)cc3)C(F)(F)F)cc1
0.342629	O=C(Nc1cnccc1)c2ccc(cc2)CNC(=O)c3ccc(Nc4c(OC)cc(OC)cc4)cc3
0.342629	O=C(Nc1cnccc1)c2ccc(cc2)CNC(=O)c3ccc(Nc4c(OC)cc(OC)cc4)cc3
0.342629	O=C(Nc1cnccc1)c2ccc(cc2)CNC(=O)c3ccc(Nc4c(OC)cc(OC)cc4)cc3
0.342629	O=C(Nc1cnccc1)c2ccc(cc2)CNC(=O)c3ccc(Nc4c(OC)cc(OC)cc4)cc3
0.342629	O=C(Nc1cnccc1)c2ccc(cc2)CNC(=O)c3ccc(Nc4c(OC)cc(OC)cc4)cc3
0.342629	O=C(Nc1cnccc1)c2ccc(cc2)CNC(=O)c3ccc(Nc4c(OC)cc(OC)cc4)cc3
0.342629	O=C(Nc1cnccc1)c2ccc(cc2)CNC(=O)c3ccc(Nc4c(OC)cc(OC)cc4)cc3
0.342629	O=C(Nc1cnccc1)c2ccc(cc2)CNC(=O)c3ccc(Nc4c(OC)cc(OC)cc4)cc3
0.342629	O=C(Nc1cnccc1)c2ccc(cc2)CNC(=O)c3ccc(Nc4c(OC)cc(OC)cc4)cc3
0.342629	O=C(Nc1cnccc1)c2ccc(cc2)CNC(=O)c3ccc(Nc4c(OC)cc(OC)cc4)cc3
0.34252	Brc1ccc(c2nc(ncc2)NC(=O)c3c(cnc(Cl)c3)C)cc1
0.34252	Brc1ccc(c2nc(ncc2)NC(=O)c3c(cnc(Cl)c3)C)cc1
0.34252	Brc1ccc(c2nc(ncc2)NC(=O)c3c(cnc(Cl)c3)C)cc1
0.34252	Brc1ccc(c2nc(ncc2)NC(=O)c3c(cnc(Cl)c3)C)cc1
0.34252	Brc1ccc(c2nc(ncc2)NC(=O)c3c(cnc(Cl)c3)C)cc1
0.34252	Brc1ccc(c2nc(ncc2)NC(=O)c3c(cnc(Cl)c3)C)cc1
0.34252	Brc1ccc(c2nc(ncc2)NC(=O)c3c(cnc(Cl)c3)C)cc1
0.34252	Brc1ccc(c2nc(ncc2)NC(=O)c3c(cnc(Cl)c3)C)cc1
0.34252	Brc1ccc(c2nc(ncc2)NC(=O)c3c(cnc(Cl)c3)C)cc1
0.34252	Brc1ccc(c2nc(ncc2)NC(=O)c3c(cnc(Cl)c3)C)cc1
0.342007	O=C(NNc1nc(c2cnccc2)ccc1)C(=O)Nc3cc(ccc3)CCN4CCC(CC4)C
0.342007	O=C(NNc1nc(c2cnccc2)ccc1)C(=O)Nc3cc(ccc3)CCN4CCC(CC4)C
0.342007	O=C(NNc1nc(c2cnccc2)ccc1)C(=O)Nc3cc(ccc3)CCN4CCC(CC4)C
0.342007	O=C(NNc1nc(c2cnccc2)ccc1)C(=O)Nc3cc(ccc3)CCN4CCC(CC4)C
0.342007	O=C(NNc1nc(c2cnccc2)ccc1)C(=O)Nc3cc(ccc3)CCN4CCC(CC4)C
0.342007	O=C(NNc1nc(c2cnccc2)ccc1)C(=O)Nc3cc(ccc3)CCN4CCC(CC4)C
0.342007	O=C(NNc1nc(c2cnccc2)ccc1)C(=O)Nc3cc(ccc3)CCN4CCC(CC4)C
0.342007	O=C(NNc1nc(c2cnccc2)ccc1)C(=O)Nc3cc(ccc3)CCN4CCC(CC4)C
0.342007	O=C(NNc1nc(c2cnccc2)ccc1)C(=O)Nc3cc(ccc3)CCN4CCC(CC4)C
0.342007	O=C(NNc1nc(c2cnccc2)ccc1)C(=O)Nc3cc(ccc3)CCN4CCC(CC4)C
0.340824	Fc1c(c2ccncc2)cc(NC(=O)C(=O)NNc3nc(c4cnccc4)ccc3)cc1
0.340824	Fc1c(c2ccncc2)cc(NC(=O)C(=O)NNc3nc(c4cnccc4)ccc3)cc1
0.340824	Fc1c(c2ccncc2)cc(NC(=O)C(=O)NNc3nc(c4cnccc4)ccc3)cc1
0.340824	Fc1c(c2ccncc2)cc(NC(=O)C(=O)NNc3nc(c4cnccc4)ccc3)cc1
0.340824	Fc1c(c2ccncc2)cc(NC(=O)C(=O)NNc3nc(c4cnccc4)ccc3)cc1
0.340824	Fc1c(c2ccncc2)cc(NC(=O)C(=O)NNc3nc(c4cnccc4)ccc3)cc1
0.340824	Fc1c(c2ccncc2)cc(NC(=O)C(=O)NNc3nc(c4cnccc4)ccc3)cc1
0.340824	Fc1c(c2ccncc2)cc(NC(=O)C(=O)NNc3nc(c4cnccc4)ccc3)cc1
0.340824	Fc1c(c2ccncc2)cc(NC(=O)C(=O)NNc3nc(c4cnccc4)ccc3)cc1
0.340824	Fc1c(c2ccncc2)cc(NC(=O)C(=O)NNc3nc(c4cnccc4)ccc3)cc1
0.339483	FC(F)(F)c1cc(c2cc(ncc2)C(=O)Nc3c(ccc(c3)C(=O)NC4CC4)C)ccc1
0.339483	FC(F)(F)c1cc(c2cc(ncc2)C(=O)Nc3c(ccc(c3)C(=O)NC4CC4)C)ccc1
0.339483	FC(F)(F)c1cc(c2cc(ncc2)C(=O)Nc3c(ccc(c3)C(=O)NC4CC4)C)ccc1
0.339483	FC(F)(F)c1cc(c2cc(ncc2)C(=O)Nc3c(ccc(c3)C(=O)NC4CC4)C)ccc1
0.339483	FC(F)(F)c1cc(c2cc(ncc2)C(=O)Nc3c(ccc(c3)C(=O)NC4CC4)C)ccc1
0.339483	FC(F)(F)c1cc(c2cc(ncc2)C(=O)Nc3c(ccc(c3)C(=O)NC4CC4)C)ccc1
0.339483	FC(F)(F)c1cc(c2cc(ncc2)C(=O)Nc3c(ccc(c3)C(=O)NC4CC4)C)ccc1
0.339483	FC(F)(F)c1cc(c2cc(ncc2)C(=O)Nc3c(ccc(c3)C(=O)NC4CC4)C)ccc1
0.339483	FC(F)(F)c1cc(c2cc(ncc2)C(=O)Nc3c(ccc(c3)C(=O)NC4CC4)C)ccc1
0.339483	FC(F)(F)c1cc(c2cc(ncc2)C(=O)Nc3c(ccc(c3)C(=O)NC4CC4)C)ccc1
0.338645	Ic1c(cc(F)cc1)C(=O)Nc2nc(c3ccc(Br)cc3)ccn2
0.338645	Ic1c(cc(F)cc1)C(=O)Nc2nc(c3ccc(Br)cc3)ccn2
0.338645	Ic1c(cc(F)cc1)C(=O)Nc2nc(c3ccc(Br)cc3)ccn2
0.338645	Ic1c(cc(F)cc1)C(=O)Nc2nc(c3ccc(Br)cc3)ccn2
0.338645	Ic1c(cc(F)cc1)C(=O)Nc2nc(c3ccc(Br)cc3)ccn2
0.338645	Ic1c(cc(F)cc1)C(=O)Nc2nc(c3ccc(Br)cc3)ccn2
0.338645	Ic1c(cc(F)cc1)C(=O)Nc2nc(c3ccc(Br)cc3)ccn2
0.338645	Ic1c(cc(F)cc1)C(=O)Nc2nc(c3ccc(Br)cc3)ccn2
0.338645	Ic1c(cc(F)cc1)C(=O)Nc2nc(c3ccc(Br)cc3)ccn2
0.338645	Ic1c(cc(F)cc1)C(=O)Nc2nc(c3ccc(Br)cc3)ccn2
0.336134	Fc1ccc(cc1)C(=O)Nc2cc(ccc2)C(=O)Nc3c(ccc(c3)C(=O)NCC(F)(F)F)C
0.336134	Fc1ccc(cc1)C(=O)Nc2cc(ccc2)C(=O)Nc3c(ccc(c3)C(=O)NCC(F)(F)F)C
0.336134	Fc1ccc(cc1)C(=O)Nc2cc(ccc2)C(=O)Nc3c(ccc(c3)C(=O)NCC(F)(F)F)C
0.336134	Fc1ccc(cc1)C(=O)Nc2cc(ccc2)C(=O)Nc3c(ccc(c3)C(=O)NCC(F)(F)F)C
0.336134	Fc1ccc(cc1)C(=O)Nc2cc(ccc2)C(=O)Nc3c(ccc(c3)C(=O)NCC(F)(F)F)C
0.336134	Fc1ccc(cc1)C(=O)Nc2cc(ccc2)C(=O)Nc3c(ccc(c3)C(=O)NCC(F)(F)F)C
0.336134	Fc1ccc(cc1)C(=O)Nc2cc(ccc2)C(=O)Nc3c(ccc(c3)C(=O)NCC(F)(F)F)C
0.336134	Fc1ccc(cc1)C(=O)Nc2cc(ccc2)C(=O)Nc3c(ccc(c3)C(=O)NCC(F)(F)F)C
0.336134	Fc1ccc(cc1)C(=O)Nc2cc(ccc2)C(=O)Nc3c(ccc(c3)C(=O)NCC(F)(F)F)C
0.336134	Fc1ccc(cc1)C(=O)Nc2cc(ccc2)C(=O)Nc3c(ccc(c3)C(=O)NCC(F)(F)F)C
0.335766	S(c1ncccn1)c2c(NC(=O)c3cc(Nc4nc(ccn4)C(F)(F)F)ccc3)cccc2
0.335766	S(c1ncccn1)c2c(NC(=O)c3cc(Nc4nc(ccn4)C(F)(F)F)ccc3)cccc2
0.335766	S(c1ncccn1)c2c(NC(=O)c3cc(Nc4nc(ccn4)C(F)(F)F)ccc3)cccc2
0.335766	S(c1ncccn1)c2c(NC(=O)c3cc(Nc4nc(ccn4)C(F)(F)F)ccc3)cccc2
0.335766	S(c1ncccn1)c2c(NC(=O)c3cc(Nc4nc(ccn4)C(F)(F)F)ccc3)cccc2
0.335766	S(c1ncccn1)c2c(NC(=O)c3cc(Nc4nc(ccn4)C(F)(F)F)ccc3)cccc2
0.335766	S(c1ncccn1)c2c(NC(=O)c3cc(Nc4nc(ccn4)C(F)(F)F)ccc3)cccc2
0.335766	S(c1ncccn1)c2c(NC(=O)c3cc(Nc4nc(ccn4)C(F)(F)F)ccc3)cccc2
0.335766	S(c1ncccn1)c2c(NC(=O)c3cc(Nc4nc(ccn4)C(F)(F)F)ccc3)cccc2
0.335766	S(c1ncccn1)c2c(NC(=O)c3cc(Nc4nc(ccn4)C(F)(F)F)ccc3)cccc2
0.333333	Brc1cc(c(Cl)cc1)CNC(=O)c2cc(Nc3nc(ccn3)C)ccc2
0.333333	Brc1cc(c(Cl)cc1)CNC(=O)c2cc(Nc3nc(ccn3)C)ccc2
0.333333	Brc1cc(c(Cl)cc1)CNC(=O)c2cc(Nc3nc(ccn3)C)ccc2
0.333333	Brc1cc(c(Cl)cc1)CNC(=O)c2cc(Nc3nc(ccn3)C)ccc2
0.333333	Brc1cc(c(Cl)cc1)CNC(=O)c2cc(Nc3nc(ccn3)C)ccc2
0.333333	Brc1cc(c(Cl)cc1)CNC(=O)c2cc(Nc3nc(ccn3)C)ccc2
0.333333	Brc1cc(c(Cl)cc1)CNC(=O)c2cc(Nc3nc(ccn3)C)ccc2
0.333333	Brc1cc(c(Cl)cc1)CNC(=O)c2cc(Nc3nc(ccn3)C)ccc2
0.333333	Brc1cc(c(Cl)cc1)CNC(=O)c2cc(Nc3nc(ccn3)C)ccc2
0.333333	Brc1cc(c(Cl)cc1)CNC(=O)c2cc(Nc3nc(ccn3)C)ccc2
0.333333	O=C(Nc1cc(c2cnccc2)ccc1)c3c(nc(cc3)C4CC4)C
0.333333	O=C(Nc1cc(c2cnccc2)ccc1)c3c(nc(cc3)C4CC4)C
0.333333	O=C(Nc1cc(c2cnccc2)ccc1)c3c(nc(cc3)C4CC4)C
0.333333	O=C(Nc1cc(c2cnccc2)ccc1)c3c(nc(cc3)C4CC4)C
0.333333	O=C(Nc1cc(c2cnccc2)ccc1)c3c(nc(cc3)C4CC4)C
0.333333	O=C(Nc1cc(c2cnccc2)ccc1)c3c(nc(cc3)C4CC4)C
0.333333	O=C(OC(C)(C)C)Nc1c(ccc(c1)C(=O)Nc2cc(NC(=O)C)ccc2)C
0.333333	O=C(OC(C)(C)C)Nc1c(ccc(c1)C(=O)Nc2cc(NC(=O)C)ccc2)C
0.333333	O=C(OC(C)(C)C)Nc1c(ccc(c1)C(=O)Nc2cc(NC(=O)C)ccc2)C
0.333333	O=C(OC(C)(C)C)Nc1c(ccc(c1)C(=O)Nc2cc(NC(=O)C)ccc2)C
0.333333	O=C(OC(C)(C)C)Nc1c(ccc(c1)C(=O)Nc2cc(NC(=O)C)ccc2)C
0.333333	O=C(OC(C)(C)C)Nc1c(ccc(c1)C(=O)Nc2cc(NC(=O)C)ccc2)C
0.333333	O=C(OC(C)(C)C)Nc1c(ccc(c1)C(=O)Nc2cc(NC(=O)C)ccc2)C
0.333333	O=C(OC(C)(C)C)Nc1c(ccc(c1)C(=O)Nc2cc(NC(=O)C)ccc2)C
0.333333	O=C(OC(C)(C)C)Nc1c(ccc(c1)C(=O)Nc2cc(NC(=O)C)ccc2)C
0.333333	O=C(OC(C)(C)C)Nc1c(ccc(c1)C(=O)Nc2cc(NC(=O)C)ccc2)C
0.331897	FC(F)(F)CNC(=O)c1cc(NC(=O)c2ccc(cc2)CC)c(cc1)C
0.331897	FC(F)(F)CNC(=O)c1cc(NC(=O)c2ccc(cc2)CC)c(cc1)C
0.331897	FC(F)(F)CNC(=O)c1cc(NC(=O)c2ccc(cc2)CC)c(cc1)C
0.331897	FC(F)(F)CNC(=O)c1cc(NC(=O)c2ccc(cc2)CC)c(cc1)C
0.331897	FC(F)(F)CNC(=O)c1cc(NC(=O)c2ccc(cc2)CC)c(cc1)C
0.331897	FC(F)(F)CNC(=O)c1cc(NC(=O)c2ccc(cc2)CC)c(cc1)C
0.331897	FC(F)(F)CNC(=O)c1cc(NC(=O)c2ccc(cc2)CC)c(cc1)C
0.331897	FC(F)(F)CNC(=O)c1cc(NC(=O)c2ccc(cc2)CC)c(cc1)C
0.331897	FC(F)(F)CNC(=O)c1cc(NC(=O)c2ccc(cc2)CC)c(cc1)C
0.331897	FC(F)(F)CNC(=O)c1cc(NC(=O)c2ccc(cc2)CC)c(cc1)C
0.329317	S1C(=NC(c2ccc(NC(=O)C(C)C)cc2)=C1)NC(=O)c3cnccc3
0.329317	S1C(=NC(c2ccc(NC(=O)C(C)C)cc2)=C1)NC(=O)c3cnccc3
0.329317	S1C(=NC(c2ccc(NC(=O)C(C)C)cc2)=C1)NC(=O)c3cnccc3
0.329317	S1C(=NC(c2ccc(NC(=O)C(C)C)cc2)=C1)NC(=O)c3cnccc3
0.329317	S1C(=NC(c2ccc(NC(=O)C(C)C)cc2)=C1)NC(=O)c3cnccc3
0.329317	S1C(=NC(c2ccc(NC(=O)C(C)C)cc2)=C1)NC(=O)c3cnccc3
0.329317	S1C(=NC(c2ccc(NC(=O)C(C)C)cc2)=C1)NC(=O)c3cnccc3
0.329317	S1C(=NC(c2ccc(NC(=O)C(C)C)cc2)=C1)NC(=O)c3cnccc3
0.329317	S1C(=NC(c2ccc(NC(=O)C(C)C)cc2)=C1)NC(=O)c3cnccc3
0.329317	S1C(=NC(c2ccc(NC(=O)C(C)C)cc2)=C1)NC(=O)c3cnccc3
0.329167	O=C(OC(C)(C)C)Nc1c(ccc(c1)C(=O)Nc2cc(ccc2)C)C
0.329167	O=C(OC(C)(C)C)Nc1c(ccc(c1)C(=O)Nc2cc(ccc2)C)C
0.329167	O=C(OC(C)(C)C)Nc1c(ccc(c1)C(=O)Nc2cc(ccc2)C)C
0.329167	O=C(OC(C)(C)C)Nc1c(ccc(c1)C(=O)Nc2cc(ccc2)C)C
0.329167	O=C(OC(C)(C)C)Nc1c(ccc(c1)C(=O)Nc2cc(ccc2)C)C
0.329167	O=C(OC(C)(C)C)Nc1c(ccc(c1)C(=O)Nc2cc(ccc2)C)C
0.329167	O=C(OC(C)(C)C)Nc1c(ccc(c1)C(=O)Nc2cc(ccc2)C)C
0.329167	O=C(OC(C)(C)C)Nc1c(ccc(c1)C(=O)Nc2cc(ccc2)C)C
0.329167	O=C(OC(C)(C)C)Nc1c(ccc(c1)C(=O)Nc2cc(ccc2)C)C
0.329167	O=C(OC(C)(C)C)Nc1c(ccc(c1)C(=O)Nc2cc(ccc2)C)C
0.328671	Clc1c(N2CCN(Cc3ccccc3)CC2)ccc(NC(=O)c4cc(OCC)c(OCc5ccncc5)cc4)c1
0.328671	Clc1c(N2CCN(Cc3ccccc3)CC2)ccc(NC(=O)c4cc(OCC)c(OCc5ccncc5)cc4)c1
0.328671	Clc1c(N2CCN(Cc3ccccc3)CC2)ccc(NC(=O)c4cc(OCC)c(OCc5ccncc5)cc4)c1
0.328467	S1C(C2=NNC(=N2)NC(=O)c3cc(NC(=O)OC(C)(C)C)c(cc3)C)=CC=C1
0.328467	S1C(C2=NNC(=N2)NC(=O)c3cc(NC(=O)OC(C)(C)C)c(cc3)C)=CC=C1
0.328467	S1C(C2=NNC(=N2)NC(=O)c3cc(NC(=O)OC(C)(C)C)c(cc3)C)=CC=C1
0.328467	S1C(C2=NNC(=N2)NC(=O)c3cc(NC(=O)OC(C)(C)C)c(cc3)C)=CC=C1
0.328467	S1C(C2=NNC(=N2)NC(=O)c3cc(NC(=O)OC(C)(C)C)c(cc3)C)=CC=C1
0.328467	S1C(C2=NNC(=N2)NC(=O)c3cc(NC(=O)OC(C)(C)C)c(cc3)C)=CC=C1
0.328467	S1C(C2=NNC(=N2)NC(=O)c3cc(NC(=O)OC(C)(C)C)c(cc3)C)=CC=C1
0.328467	S1C(C2=NNC(=N2)NC(=O)c3cc(NC(=O)OC(C)(C)C)c(cc3)C)=CC=C1
0.328467	S1C(C2=NNC(=N2)NC(=O)c3cc(NC(=O)OC(C)(C)C)c(cc3)C)=CC=C1
0.328467	S1C(C2=NNC(=N2)NC(=O)c3cc(NC(=O)OC(C)(C)C)c(cc3)C)=CC=C1
0.32377	O=C(OC(C)(C)C)Nc1c(ccc(c1)C(=O)Nc2cc(ccc2)C(=O)N)C
0.32377	O=C(OC(C)(C)C)Nc1c(ccc(c1)C(=O)Nc2cc(ccc2)C(=O)N)C
0.32377	O=C(OC(C)(C)C)Nc1c(ccc(c1)C(=O)Nc2cc(ccc2)C(=O)N)C
0.32377	O=C(OC(C)(C)C)Nc1c(ccc(c1)C(=O)Nc2cc(ccc2)C(=O)N)C
0.32377	O=C(OC(C)(C)C)Nc1c(ccc(c1)C(=O)Nc2cc(ccc2)C(=O)N)C
0.32377	O=C(OC(C)(C)C)Nc1c(ccc(c1)C(=O)Nc2cc(ccc2)C(=O)N)C
0.32377	O=C(OC(C)(C)C)Nc1c(ccc(c1)C(=O)Nc2cc(ccc2)C(=O)N)C
0.32377	O=C(OC(C)(C)C)Nc1c(ccc(c1)C(=O)Nc2cc(ccc2)C(=O)N)C
0.32377	O=C(OC(C)(C)C)Nc1c(ccc(c1)C(=O)Nc2cc(ccc2)C(=O)N)C
0.32377	O=C(OC(C)(C)C)Nc1c(ccc(c1)C(=O)Nc2cc(ccc2)C(=O)N)C
0.322449	O=C(Nc1ccccc1)c2c(ccc(c2)C=3N=NNC3)C
0.322449	O=C(Nc1ccccc1)c2c(ccc(c2)C=3N=NNC3)C
0.322449	O=C(Nc1ccccc1)c2c(ccc(c2)C=3N=NNC3)C
0.322449	O=C(Nc1ccccc1)c2c(ccc(c2)C=3N=NNC3)C
0.322449	O=C(Nc1ccccc1)c2c(ccc(c2)C=3N=NNC3)C
0.322449	O=C(Nc1ccccc1)c2c(ccc(c2)C=3N=NNC3)C
0.322449	O=C(Nc1ccccc1)c2c(ccc(c2)C=3N=NNC3)C
0.322449	O=C(Nc1ccccc1)c2c(ccc(c2)C=3N=NNC3)C
0.322449	O=C(Nc1ccccc1)c2c(ccc(c2)C=3N=NNC3)C
0.322449	O=C(Nc1ccccc1)c2c(ccc(c2)C=3N=NNC3)C
0.321918	O=C(OC(C)(C)C)Nc1c(ccc(c1)C(=O)NCC(c2ccccc2)C3CCN(Cc4ccccc4)CC3)C
0.321918	O=C(OC(C)(C)C)Nc1c(ccc(c1)C(=O)NCC(c2ccccc2)C3CCN(Cc4ccccc4)CC3)C
0.321918	O=C(OC(C)(C)C)Nc1c(ccc(c1)C(=O)NCC(c2ccccc2)C3CCN(Cc4ccccc4)CC3)C
0.321918	O=C(OC(C)(C)C)Nc1c(ccc(c1)C(=O)NCC(c2ccccc2)C3CCN(Cc4ccccc4)CC3)C
0.321918	O=C(OC(C)(C)C)Nc1c(ccc(c1)C(=O)NCC(c2ccccc2)C3CCN(Cc4ccccc4)CC3)C
0.321918	O=C(OC(C)(C)C)Nc1c(ccc(c1)C(=O)NCC(c2ccccc2)C3CCN(Cc4ccccc4)CC3)C
0.321138	FC(F)(F)c1cc(NC(=O)c2cc(NCCC#C)c(cc2)C)ccc1
0.318841	Fc1cc(NC(=O)C2=COC=C2)c(cc1)C(=O)N3CCN(C(=O)N4CCN(Cc5ccccc5)CC4)CC3
0.318841	Fc1cc(NC(=O)C2=COC=C2)c(cc1)C(=O)N3CCN(C(=O)N4CCN(Cc5ccccc5)CC4)CC3
0.318644	Clc1cc(NC(=O)CCNC(=O)c2cc(Nc3nc(ccn3)C(F)(F)F)ccc2)c(OC)cc1
0.318644	Clc1cc(NC(=O)CCNC(=O)c2cc(Nc3nc(ccn3)C(F)(F)F)ccc2)c(OC)cc1
0.318644	Clc1cc(NC(=O)CCNC(=O)c2cc(Nc3nc(ccn3)C(F)(F)F)ccc2)c(OC)cc1
0.318644	Clc1cc(NC(=O)CCNC(=O)c2cc(Nc3nc(ccn3)C(F)(F)F)ccc2)c(OC)cc1
0.318644	Clc1cc(NC(=O)CCNC(=O)c2cc(Nc3nc(ccn3)C(F)(F)F)ccc2)c(OC)cc1
0.318644	Clc1cc(NC(=O)CCNC(=O)c2cc(Nc3nc(ccn3)C(F)(F)F)ccc2)c(OC)cc1
0.318644	Clc1cc(NC(=O)CCNC(=O)c2cc(Nc3nc(ccn3)C(F)(F)F)ccc2)c(OC)cc1
0.318644	Clc1cc(NC(=O)CCNC(=O)c2cc(Nc3nc(ccn3)C(F)(F)F)ccc2)c(OC)cc1
0.318644	Clc1cc(NC(=O)CCNC(=O)c2cc(Nc3nc(ccn3)C(F)(F)F)ccc2)c(OC)cc1
0.318644	Clc1cc(NC(=O)CCNC(=O)c2cc(Nc3nc(ccn3)C(F)(F)F)ccc2)c(OC)cc1
0.318386	Brc1ccc(cc1)C(=O)Nc2c(ccc(c2)C=O)C
0.316547	Clc1cc(ccc1)CN2CCN(C(=O)c3c(NC(=O)c4ccc(OC)cc4)cc(F)cc3)CC2
0.316547	Clc1cc(ccc1)CN2CCN(C(=O)c3c(NC(=O)c4ccc(OC)cc4)cc(F)cc3)CC2
0.316206	Clc1c(NC(=O)c2cc(NC(=O)OC(C)(C)C)c(cc2)C)ccnc1
0.316206	Clc1c(NC(=O)c2cc(NC(=O)OC(C)(C)C)c(cc2)C)ccnc1
0.316206	Clc1c(NC(=O)c2cc(NC(=O)OC(C)(C)C)c(cc2)C)ccnc1
0.316151	O=C(OC(C)(C)C)Nc1c(ccc(c1)C(=O)NCc2c(nccc2)N3CCN(CC3)C)C
0.316151	O=C(OC(C)(C)C)Nc1c(ccc(c1)C(=O)NCc2c(nccc2)N3CCN(CC3)C)C
0.316151	O=C(OC(C)(C)C)Nc1c(ccc(c1)C(=O)NCc2c(nccc2)N3CCN(CC3)C)C
0.313869	O=C(NCCC(=O)N1CCN(Cc2ccncc2)CC1)c3ccc(Nc4c(OC)cc(OC)cc4)cc3
0.313869	O=C(NCCC(=O)N1CCN(Cc2ccncc2)CC1)c3ccc(Nc4c(OC)cc(OC)cc4)cc3
0.313869	O=C(NCCC(=O)N1CCN(Cc2ccncc2)CC1)c3ccc(Nc4c(OC)cc(OC)cc4)cc3
0.313492	Brc1ccc(c2nc(ncc2)NC(=O)c3nccc(Oc4ccccc4)c3)cc1
0.313492	Brc1ccc(c2nc(ncc2)NC(=O)c3nccc(Oc4ccccc4)c3)cc1
0.313492	Brc1ccc(c2nc(ncc2)NC(=O)c3nccc(Oc4ccccc4)c3)cc1
0.313492	Brc1ccc(c2nc(ncc2)NC(=O)c3nccc(Oc4ccccc4)c3)cc1
0.313492	Brc1ccc(c2nc(ncc2)NC(=O)c3nccc(Oc4ccccc4)c3)cc1
0.313492	Brc1ccc(c2nc(ncc2)NC(=O)c3nccc(Oc4ccccc4)c3)cc1
0.313492	Brc1ccc(c2nc(ncc2)NC(=O)c3nccc(Oc4ccccc4)c3)cc1
0.313492	Brc1ccc(c2nc(ncc2)NC(=O)c3nccc(Oc4ccccc4)c3)cc1
0.313492	Brc1ccc(c2nc(ncc2)NC(=O)c3nccc(Oc4ccccc4)c3)cc1
0.313492	Brc1ccc(c2nc(ncc2)NC(=O)c3nccc(Oc4ccccc4)c3)cc1
0.31338	FC(F)(F)c1cc(NC(=O)c2cc(NC(=O)c3cc(ncc3)CNC(=O)OC(C)(C)C)c(cc2)C)ccc1
0.31338	FC(F)(F)c1cc(NC(=O)c2cc(NC(=O)c3cc(ncc3)CNC(=O)OC(C)(C)C)c(cc2)C)ccc1
0.31338	FC(F)(F)c1cc(NC(=O)c2cc(NC(=O)c3cc(ncc3)CNC(=O)OC(C)(C)C)c(cc2)C)ccc1
0.31338	FC(F)(F)c1cc(NC(=O)c2cc(NC(=O)c3cc(ncc3)CNC(=O)OC(C)(C)C)c(cc2)C)ccc1
0.31338	FC(F)(F)c1cc(NC(=O)c2cc(NC(=O)c3cc(ncc3)CNC(=O)OC(C)(C)C)c(cc2)C)ccc1
0.31338	FC(F)(F)c1cc(NC(=O)c2cc(NC(=O)c3cc(ncc3)CNC(=O)OC(C)(C)C)c(cc2)C)ccc1
0.31338	FC(F)(F)c1cc(NC(=O)c2cc(NC(=O)c3cc(ncc3)CNC(=O)OC(C)(C)C)c(cc2)C)ccc1
0.31338	FC(F)(F)c1cc(NC(=O)c2cc(NC(=O)c3cc(ncc3)CNC(=O)OC(C)(C)C)c(cc2)C)ccc1
0.3125	Brc1c(c(c(cc1)C)C(=O)Nc2nc(c3ccc(Br)cc3)ccn2)C
0.3125	Brc1c(c(c(cc1)C)C(=O)Nc2nc(c3ccc(Br)cc3)ccn2)C
0.3125	Brc1c(c(c(cc1)C)C(=O)Nc2nc(c3ccc(Br)cc3)ccn2)C
0.3125	Brc1c(c(c(cc1)C)C(=O)Nc2nc(c3ccc(Br)cc3)ccn2)C
0.3125	Brc1c(c(c(cc1)C)C(=O)Nc2nc(c3ccc(Br)cc3)ccn2)C
0.3125	Brc1c(c(c(cc1)C)C(=O)Nc2nc(c3ccc(Br)cc3)ccn2)C
0.3125	Brc1c(c(c(cc1)C)C(=O)Nc2nc(c3ccc(Br)cc3)ccn2)C
0.3125	Brc1c(c(c(cc1)C)C(=O)Nc2nc(c3ccc(Br)cc3)ccn2)C
0.3125	Brc1c(c(c(cc1)C)C(=O)Nc2nc(c3ccc(Br)cc3)ccn2)C
0.3125	Brc1c(c(c(cc1)C)C(=O)Nc2nc(c3ccc(Br)cc3)ccn2)C
0.312281	Clc1c(N2CCN(Cc3ccccc3)CC2)ccc(NC(=O)c4cc([N+]([O-])=O)c(N5CCCCC5)cc4)c1
0.312281	Clc1c(N2CCN(Cc3ccccc3)CC2)ccc(NC(=O)c4cc([N+]([O-])=O)c(N5CCCCC5)cc4)c1
0.312281	Clc1c(N2CCN(Cc3ccccc3)CC2)ccc(NC(=O)c4cc([N+]([O-])=O)c(N5CCCCC5)cc4)c1
0.312195	O=C(Nc1cnccc1)c2ccc(cc2)CN
0.312195	O=C(Nc1cnccc1)c2ccc(cc2)CN
0.312195	O=C(Nc1cnccc1)c2ccc(cc2)CN
0.312195	O=C(Nc1cnccc1)c2ccc(cc2)CN
0.312195	O=C(Nc1cnccc1)c2ccc(cc2)CN
0.312195	O=C(Nc1cnccc1)c2ccc(cc2)CN
0.312195	O=C(Nc1cnccc1)c2ccc(cc2)CN
0.312195	O=C(Nc1cnccc1)c2ccc(cc2)CN
0.312195	O=C(Nc1cnccc1)c2ccc(cc2)CN
0.312195	O=C(Nc1cnccc1)c2ccc(cc2)CN
0.312057	O=C(NC1CC1)c2cc(NC(=O)C(C3CCCC3)Cc4cnccc4)c(cc2)C
0.312057	O=C(NC1CC1)c2cc(NC(=O)C(C3CCCC3)Cc4cnccc4)c(cc2)C
0.312057	O=C(NC1CC1)c2cc(NC(=O)C(C3CCCC3)Cc4cnccc4)c(cc2)C
0.312057	O=C(NC1CC1)c2cc(NC(=O)C(C3CCCC3)Cc4cnccc4)c(cc2)C
0.312057	O=C(NC1CC1)c2cc(NC(=O)C(C3CCCC3)Cc4cnccc4)c(cc2)C
0.312057	O=C(NC1CC1)c2cc(NC(=O)C(C3CCCC3)Cc4cnccc4)c(cc2)C
0.312057	O=C(NC1CC1)c2cc(NC(=O)C(C3CCCC3)Cc4cnccc4)c(cc2)C
0.312057	O=C(NC1CC1)c2cc(NC(=O)C(C3CCCC3)Cc4cnccc4)c(cc2)C
0.312057	O=C(NC1CC1)c2cc(NC(=O)C(C3CCCC3)Cc4cnccc4)c(cc2)C
0.312057	O=C(NC1CC1)c2cc(NC(=O)C(C3CCCC3)Cc4cnccc4)c(cc2)C
0.311594	Clc1cc(ccc1)CN2CCN(C(=O)c3c(O)cc(NC(=O)c4cc(F)cc(F)c4)cc3)CC2
0.311594	Clc1cc(ccc1)CN2CCN(C(=O)c3c(O)cc(NC(=O)c4cc(F)cc(F)c4)cc3)CC2
0.311594	Clc1cc(ccc1)CN2CCN(C(=O)c3c(O)cc(NC(=O)c4cc(F)cc(F)c4)cc3)CC2
0.311594	Clc1cc(ccc1)CN2CCN(C(=O)c3c(O)cc(NC(=O)c4cc(F)cc(F)c4)cc3)CC2
0.311594	Clc1cc(ccc1)CN2CCN(C(=O)c3c(O)cc(NC(=O)c4cc(F)cc(F)c4)cc3)CC2
0.311594	Clc1cc(ccc1)CN2CCN(C(=O)c3c(O)cc(NC(=O)c4cc(F)cc(F)c4)cc3)CC2
0.311594	Clc1cc(ccc1)CN2CCN(C(=O)c3c(O)cc(NC(=O)c4cc(F)cc(F)c4)cc3)CC2
0.311594	Clc1cc(ccc1)CN2CCN(C(=O)c3c(O)cc(NC(=O)c4cc(F)cc(F)c4)cc3)CC2
0.311594	Clc1cc(ccc1)CN2CCN(C(=O)c3c(O)cc(NC(=O)c4cc(F)cc(F)c4)cc3)CC2
0.311594	Clc1cc(ccc1)CN2CCN(C(=O)c3c(O)cc(NC(=O)c4cc(F)cc(F)c4)cc3)CC2
0.311258	S1C(=NC(c2ccncc2)=C1)C3CCN(C(=O)c4cc(NC(=O)OC(C)(C)C)c(cc4)C)CC3
0.311258	S1C(=NC(c2ccncc2)=C1)C3CCN(C(=O)c4cc(NC(=O)OC(C)(C)C)c(cc4)C)CC3
0.311258	S1C(=NC(c2ccncc2)=C1)C3CCN(C(=O)c4cc(NC(=O)OC(C)(C)C)c(cc4)C)CC3
0.311258	S1C(=NC(c2ccncc2)=C1)C3CCN(C(=O)c4cc(NC(=O)OC(C)(C)C)c(cc4)C)CC3
0.311258	S1C(=NC(c2ccncc2)=C1)C3CCN(C(=O)c4cc(NC(=O)OC(C)(C)C)c(cc4)C)CC3
0.311258	S1C(=NC(c2ccncc2)=C1)C3CCN(C(=O)c4cc(NC(=O)OC(C)(C)C)c(cc4)C)CC3
0.311258	S1C(=NC(c2ccncc2)=C1)C3CCN(C(=O)c4cc(NC(=O)OC(C)(C)C)c(cc4)C)CC3
0.311258	S1C(=NC(c2ccncc2)=C1)C3CCN(C(=O)c4cc(NC(=O)OC(C)(C)C)c(cc4)C)CC3
0.311258	S1C(=NC(c2ccncc2)=C1)C3CCN(C(=O)c4cc(NC(=O)OC(C)(C)C)c(cc4)C)CC3
0.311258	S1C(=NC(c2ccncc2)=C1)C3CCN(C(=O)c4cc(NC(=O)OC(C)(C)C)c(cc4)C)CC3
0.311111	S(C1=NC(=NN1)NC(=O)c2cc(NC(=O)OC(C)(C)C)c(cc2)C)Cc3ccc(cc3)C
0.311111	S(C1=NC(=NN1)NC(=O)c2cc(NC(=O)OC(C)(C)C)c(cc2)C)Cc3ccc(cc3)C
0.311111	S(C1=NC(=NN1)NC(=O)c2cc(NC(=O)OC(C)(C)C)c(cc2)C)Cc3ccc(cc3)C
0.311111	S(C1=NC(=NN1)NC(=O)c2cc(NC(=O)OC(C)(C)C)c(cc2)C)Cc3ccc(cc3)C
0.311111	S(C1=NC(=NN1)NC(=O)c2cc(NC(=O)OC(C)(C)C)c(cc2)C)Cc3ccc(cc3)C
0.311111	S(C1=NC(=NN1)NC(=O)c2cc(NC(=O)OC(C)(C)C)c(cc2)C)Cc3ccc(cc3)C
0.311111	S(C1=NC(=NN1)NC(=O)c2cc(NC(=O)OC(C)(C)C)c(cc2)C)Cc3ccc(cc3)C
0.311111	S(C1=NC(=NN1)NC(=O)c2cc(NC(=O)OC(C)(C)C)c(cc2)C)Cc3ccc(cc3)C
0.311111	S(C1=NC(=NN1)NC(=O)c2cc(NC(=O)OC(C)(C)C)c(cc2)C)Cc3ccc(cc3)C
0.311111	S(C1=NC(=NN1)NC(=O)c2cc(NC(=O)OC(C)(C)C)c(cc2)C)Cc3ccc(cc3)C
0.310976	O=C(OC(C)(C)C)Nc1c(ccc(c1)C(=O)NC2CN(CC=3N=NN(c4cnccc4)C3)CCC2)C
0.310976	O=C(OC(C)(C)C)Nc1c(ccc(c1)C(=O)NC2CN(CC=3N=NN(c4cnccc4)C3)CCC2)C
0.310976	O=C(OC(C)(C)C)Nc1c(ccc(c1)C(=O)NC2CN(CC=3N=NN(c4cnccc4)C3)CCC2)C
0.310078	S=C(N(CC1=NC(c2ccccc2)=CN1)C)Nc3cc(c(cc3)C)C
0.310078	S=C(N(CC1=NC(c2ccccc2)=CN1)C)Nc3cc(c(cc3)C)C
0.310078	S=C(N(CC1=NC(c2ccccc2)=CN1)C)Nc3cc(c(cc3)C)C
0.310078	S=C(N(CC1=NC(c2ccccc2)=CN1)C)Nc3cc(c(cc3)C)C
0.310078	S=C(N(CC1=NC(c2ccccc2)=CN1)C)Nc3cc(c(cc3)C)C
0.310078	S=C(N(CC1=NC(c2ccccc2)=CN1)C)Nc3cc(c(cc3)C)C
0.310078	S=C(N(CC1=NC(c2ccccc2)=CN1)C)Nc3cc(c(cc3)C)C
0.310078	S=C(N(CC1=NC(c2ccccc2)=CN1)C)Nc3cc(c(cc3)C)C
0.310078	S=C(N(CC1=NC(c2ccccc2)=CN1)C)Nc3cc(c(cc3)C)C
0.310078	S=C(N(CC1=NC(c2ccccc2)=CN1)C)Nc3cc(c(cc3)C)C
0.31	S(=O)(=O)(NCCNC(=O)c1cc(Nc2nc(ccn2)C(F)(F)F)ccc1)c3c(ccc(c3)C)C
0.31	S(=O)(=O)(NCCNC(=O)c1cc(Nc2nc(ccn2)C(F)(F)F)ccc1)c3c(ccc(c3)C)C
0.31	S(=O)(=O)(NCCNC(=O)c1cc(Nc2nc(ccn2)C(F)(F)F)ccc1)c3c(ccc(c3)C)C
0.31	S(=O)(=O)(NCCNC(=O)c1cc(Nc2nc(ccn2)C(F)(F)F)ccc1)c3c(ccc(c3)C)C
0.31	S(=O)(=O)(NCCNC(=O)c1cc(Nc2nc(ccn2)C(F)(F)F)ccc1)c3c(ccc(c3)C)C
0.31	S(=O)(=O)(NCCNC(=O)c1cc(Nc2nc(ccn2)C(F)(F)F)ccc1)c3c(ccc(c3)C)C
0.31	S(=O)(=O)(NCCNC(=O)c1cc(Nc2nc(ccn2)C(F)(F)F)ccc1)c3c(ccc(c3)C)C
0.31	S(=O)(=O)(NCCNC(=O)c1cc(Nc2nc(ccn2)C(F)(F)F)ccc1)c3c(ccc(c3)C)C
0.31	S(=O)(=O)(NCCNC(=O)c1cc(Nc2nc(ccn2)C(F)(F)F)ccc1)c3c(ccc(c3)C)C
0.31	S(=O)(=O)(NCCNC(=O)c1cc(Nc2nc(ccn2)C(F)(F)F)ccc1)c3c(ccc(c3)C)C
0.309804	O=C(Nc1cnccc1)c2ccc(cc2)CNC(=O)c3cc(ncc3)NC4CCCC4
0.309804	O=C(Nc1cnccc1)c2ccc(cc2)CNC(=O)c3cc(ncc3)NC4CCCC4
0.309804	O=C(Nc1cnccc1)c2ccc(cc2)CNC(=O)c3cc(ncc3)NC4CCCC4
0.309804	O=C(Nc1cnccc1)c2ccc(cc2)CNC(=O)c3cc(ncc3)NC4CCCC4
0.309804	O=C(Nc1cnccc1)c2ccc(cc2)CNC(=O)c3cc(ncc3)NC4CCCC4
0.309804	O=C(Nc1cnccc1)c2ccc(cc2)CNC(=O)c3cc(ncc3)NC4CCCC4
0.309804	O=C(Nc1cnccc1)c2ccc(cc2)CNC(=O)c3cc(ncc3)NC4CCCC4
0.309804	O=C(Nc1cnccc1)c2ccc(cc2)CNC(=O)c3cc(ncc3)NC4CCCC4
0.309804	O=C(Nc1cnccc1)c2ccc(cc2)CNC(=O)c3cc(ncc3)NC4CCCC4
0.309804	O=C(Nc1cnccc1)c2ccc(cc2)CNC(=O)c3cc(ncc3)NC4CCCC4
0.309609	Brc1ccc(c2nc(ncc2)NC(=O)c3ccc(OS(=O)(=O)c4cc([N+]([O-])=O)ccc4)cc3)cc1
0.309609	Brc1ccc(c2nc(ncc2)NC(=O)c3ccc(OS(=O)(=O)c4cc([N+]([O-])=O)ccc4)cc3)cc1
0.309609	Brc1ccc(c2nc(ncc2)NC(=O)c3ccc(OS(=O)(=O)c4cc([N+]([O-])=O)ccc4)cc3)cc1
0.309609	Brc1ccc(c2nc(ncc2)NC(=O)c3ccc(OS(=O)(=O)c4cc([N+]([O-])=O)ccc4)cc3)cc1
0.309609	Brc1ccc(c2nc(ncc2)NC(=O)c3ccc(OS(=O)(=O)c4cc([N+]([O-])=O)ccc4)cc3)cc1
0.309609	Brc1ccc(c2nc(ncc2)NC(=O)c3ccc(OS(=O)(=O)c4cc([N+]([O-])=O)ccc4)cc3)cc1
0.309609	Brc1ccc(c2nc(ncc2)NC(=O)c3ccc(OS(=O)(=O)c4cc([N+]([O-])=O)ccc4)cc3)cc1
0.309609	Brc1ccc(c2nc(ncc2)NC(=O)c3ccc(OS(=O)(=O)c4cc([N+]([O-])=O)ccc4)cc3)cc1
0.309609	Brc1ccc(c2nc(ncc2)NC(=O)c3ccc(OS(=O)(=O)c4cc([N+]([O-])=O)ccc4)cc3)cc1
0.309609	Brc1ccc(c2nc(ncc2)NC(=O)c3ccc(OS(=O)(=O)c4cc([N+]([O-])=O)ccc4)cc3)cc1
0.309609	FC(F)(F)c1c(ccc(NC(=O)c2cc(ccc2)C3=NOC(=N3)CC(C)(C)C)c1)C
0.309609	FC(F)(F)c1c(ccc(NC(=O)c2cc(ccc2)C3=NOC(=N3)CC(C)(C)C)c1)C
0.309609	FC(F)(F)c1c(ccc(NC(=O)c2cc(ccc2)C3=NOC(=N3)CC(C)(C)C)c1)C
0.309609	FC(F)(F)c1c(ccc(NC(=O)c2cc(ccc2)C3=NOC(=N3)CC(C)(C)C)c1)C
0.309609	FC(F)(F)c1c(ccc(NC(=O)c2cc(ccc2)C3=NOC(=N3)CC(C)(C)C)c1)C
0.309609	FC(F)(F)c1c(ccc(NC(=O)c2cc(ccc2)C3=NOC(=N3)CC(C)(C)C)c1)C
0.309609	FC(F)(F)c1c(ccc(NC(=O)c2cc(ccc2)C3=NOC(=N3)CC(C)(C)C)c1)C
0.309609	FC(F)(F)c1c(ccc(NC(=O)c2cc(ccc2)C3=NOC(=N3)CC(C)(C)C)c1)C
0.309609	FC(F)(F)c1c(ccc(NC(=O)c2cc(ccc2)C3=NOC(=N3)CC(C)(C)C)c1)C
0.309609	FC(F)(F)c1c(ccc(NC(=O)c2cc(ccc2)C3=NOC(=N3)CC(C)(C)C)c1)C
0.30916	O=C(OC)c1cc(NC(=O)C(=O)NNc2nc(c3cnccc3)ccc2)cc(c1)C
0.30916	O=C(OC)c1cc(NC(=O)C(=O)NNc2nc(c3cnccc3)ccc2)cc(c1)C
0.30916	O=C(OC)c1cc(NC(=O)C(=O)NNc2nc(c3cnccc3)ccc2)cc(c1)C
0.30916	O=C(OC)c1cc(NC(=O)C(=O)NNc2nc(c3cnccc3)ccc2)cc(c1)C
0.30916	O=C(OC)c1cc(NC(=O)C(=O)NNc2nc(c3cnccc3)ccc2)cc(c1)C
0.30916	O=C(OC)c1cc(NC(=O)C(=O)NNc2nc(c3cnccc3)ccc2)cc(c1)C
0.30916	O=C(OC)c1cc(NC(=O)C(=O)NNc2nc(c3cnccc3)ccc2)cc(c1)C
0.30916	O=C(OC)c1cc(NC(=O)C(=O)NNc2nc(c3cnccc3)ccc2)cc(c1)C
0.30916	O=C(OC)c1cc(NC(=O)C(=O)NNc2nc(c3cnccc3)ccc2)cc(c1)C
0.30916	O=C(OC)c1cc(NC(=O)C(=O)NNc2nc(c3cnccc3)ccc2)cc(c1)C
0.308772	FC(F)(F)c1c(cc(NC(=O)C(=O)NNc2nc(c3cnccc3)ccc2)cc1)C(C)C
0.308772	FC(F)(F)c1c(cc(NC(=O)C(=O)NNc2nc(c3cnccc3)ccc2)cc1)C(C)C
0.308772	FC(F)(F)c1c(cc(NC(=O)C(=O)NNc2nc(c3cnccc3)ccc2)cc1)C(C)C
0.3083	O=C(N(C)C)c1cc(NC(=O)c2cnc(C#C)cc2)c(cc1)C
0.3083	O=C(N(C)C)c1cc(NC(=O)c2cnc(C#C)cc2)c(cc1)C
0.3083	O=C(N(C)C)c1cc(NC(=O)c2cnc(C#C)cc2)c(cc1)C
0.3083	O=C(N(C)C)c1cc(NC(=O)c2cnc(C#C)cc2)c(cc1)C
0.3083	O=C(N(C)C)c1cc(NC(=O)c2cnc(C#C)cc2)c(cc1)C
0.3083	O=C(N(C)C)c1cc(NC(=O)c2cnc(C#C)cc2)c(cc1)C
0.3083	O=C(N(C)C)c1cc(NC(=O)c2cnc(C#C)cc2)c(cc1)C
0.3083	O=C(N(C)C)c1cc(NC(=O)c2cnc(C#C)cc2)c(cc1)C
0.3083	O=C(N(C)C)c1cc(NC(=O)c2cnc(C#C)cc2)c(cc1)C
0.3083	O=C(N(C)C)c1cc(NC(=O)c2cnc(C#C)cc2)c(cc1)C
0.308271	FC(F)(F)c1cc(ccc1)C(=O)Nc2cc(NCCCC3CCOCC3)c(cc2)C
0.308271	FC(F)(F)c1cc(ccc1)C(=O)Nc2cc(NCCCC3CCOCC3)c(cc2)C
0.307432	Ic1c(cccc1)C(=O)Nc2cc(NC(=O)C(=O)N3CCN(Cc4cc(Cl)ccc4)CC3)c(Cl)cc2
0.30742	O=C(NNc1nc(c2cnccc2)ccc1)C(=O)Nc3c(cc(nc3)CCCC)C
0.30742	O=C(NNc1nc(c2cnccc2)ccc1)C(=O)Nc3c(cc(nc3)CCCC)C
0.30742	O=C(NNc1nc(c2cnccc2)ccc1)C(=O)Nc3c(cc(nc3)CCCC)C
0.30742	O=C(NNc1nc(c2cnccc2)ccc1)C(=O)Nc3c(cc(nc3)CCCC)C
0.30742	O=C(NNc1nc(c2cnccc2)ccc1)C(=O)Nc3c(cc(nc3)CCCC)C
0.30662	Fc1c(cccc1)C(=O)Nc2c(ccc(c2)C(=O)NNC(=O)CCN3CCN(c4ccccc4)CC3)C
0.30662	Fc1c(cccc1)C(=O)Nc2c(ccc(c2)C(=O)NNC(=O)CCN3CCN(c4ccccc4)CC3)C
0.30662	Fc1c(cccc1)C(=O)Nc2c(ccc(c2)C(=O)NNC(=O)CCN3CCN(c4ccccc4)CC3)C
0.30662	Fc1c(cccc1)C(=O)Nc2c(ccc(c2)C(=O)NNC(=O)CCN3CCN(c4ccccc4)CC3)C
0.30662	Fc1c(cccc1)C(=O)Nc2c(ccc(c2)C(=O)NNC(=O)CCN3CCN(c4ccccc4)CC3)C
0.30662	Fc1c(cccc1)C(=O)Nc2c(ccc(c2)C(=O)NNC(=O)CCN3CCN(c4ccccc4)CC3)C
0.30662	Fc1c(cccc1)C(=O)Nc2c(ccc(c2)C(=O)NNC(=O)CCN3CCN(c4ccccc4)CC3)C
0.30662	Fc1c(cccc1)C(=O)Nc2c(ccc(c2)C(=O)NNC(=O)CCN3CCN(c4ccccc4)CC3)C
0.30662	Fc1c(cccc1)C(=O)Nc2c(ccc(c2)C(=O)NNC(=O)CCN3CCN(c4ccccc4)CC3)C
0.30662	Fc1c(cccc1)C(=O)Nc2c(ccc(c2)C(=O)NNC(=O)CCN3CCN(c4ccccc4)CC3)C
0.30662	[O-][N+](=O)c1cc(NC(=O)C(=O)NNc2nc(c3cnccc3)ccc2)c(OC)cc1
0.30662	[O-][N+](=O)c1cc(NC(=O)C(=O)NNc2nc(c3cnccc3)ccc2)c(OC)cc1
0.30662	[O-][N+](=O)c1cc(NC(=O)C(=O)NNc2nc(c3cnccc3)ccc2)c(OC)cc1
0.30662	[O-][N+](=O)c1cc(NC(=O)C(=O)NNc2nc(c3cnccc3)ccc2)c(OC)cc1
0.305755	Clc1ccc(cc1)CN2CCC(NC(=O)C(=O)Nc3cc(ccc3)C(=O)Nc4cnc(OC)cc4)CC2
0.305755	Clc1ccc(cc1)CN2CCC(NC(=O)C(=O)Nc3cc(ccc3)C(=O)Nc4cnc(OC)cc4)CC2
0.305755	Clc1ccc(cc1)CN2CCC(NC(=O)C(=O)Nc3cc(ccc3)C(=O)Nc4cnc(OC)cc4)CC2
0.305556	O=C(Nc1cc(c2cnccc2)ccc1)c3c(Oc4ccncc4)cccc3
0.305556	O=C(Nc1cc(c2cnccc2)ccc1)c3c(Oc4ccncc4)cccc3
0.305556	O=C(Nc1cc(c2cnccc2)ccc1)c3c(Oc4ccncc4)cccc3
0.305556	O=C(Nc1cc(c2cnccc2)ccc1)c3c(Oc4ccncc4)cccc3
0.305556	O=C(Nc1cc(c2cnccc2)ccc1)c3c(Oc4ccncc4)cccc3
0.305296	S(=O)(=O)(Nc1c(OC)cccc1)c2cc(NC(=O)c3cc(Nc4nc(ccn4)C(F)(F)F)ccc3)c(O)cc2
0.305296	S(=O)(=O)(Nc1c(OC)cccc1)c2cc(NC(=O)c3cc(Nc4nc(ccn4)C(F)(F)F)ccc3)c(O)cc2
0.305296	S(=O)(=O)(Nc1c(OC)cccc1)c2cc(NC(=O)c3cc(Nc4nc(ccn4)C(F)(F)F)ccc3)c(O)cc2
0.305296	S(=O)(=O)(Nc1c(OC)cccc1)c2cc(NC(=O)c3cc(Nc4nc(ccn4)C(F)(F)F)ccc3)c(O)cc2
0.305296	S(=O)(=O)(Nc1c(OC)cccc1)c2cc(NC(=O)c3cc(Nc4nc(ccn4)C(F)(F)F)ccc3)c(O)cc2
0.305296	S(=O)(=O)(Nc1c(OC)cccc1)c2cc(NC(=O)c3cc(Nc4nc(ccn4)C(F)(F)F)ccc3)c(O)cc2
0.305296	S(=O)(=O)(Nc1c(OC)cccc1)c2cc(NC(=O)c3cc(Nc4nc(ccn4)C(F)(F)F)ccc3)c(O)cc2
0.305296	S(=O)(=O)(Nc1c(OC)cccc1)c2cc(NC(=O)c3cc(Nc4nc(ccn4)C(F)(F)F)ccc3)c(O)cc2
0.305019	O=C(NC1=NC(c2ccccc2)=CN1)c3c(O)ccc(OC)c3
0.305019	O=C(NC1=NC(c2ccccc2)=CN1)c3c(O)ccc(OC)c3
0.305019	O=C(NC1=NC(c2ccccc2)=CN1)c3c(O)ccc(OC)c3
0.305019	O=C(NC1=NC(c2ccccc2)=CN1)c3c(O)ccc(OC)c3
0.305019	O=C(NC1=NC(c2ccccc2)=CN1)c3c(O)ccc(OC)c3
0.305019	O=C(NC1=NC(c2ccccc2)=CN1)c3c(O)ccc(OC)c3
0.305019	O=C(NC1=NC(c2ccccc2)=CN1)c3c(O)ccc(OC)c3
0.305019	O=C(NC1=NC(c2ccccc2)=CN1)c3c(O)ccc(OC)c3
0.305019	O=C(NC1=NC(c2ccccc2)=CN1)c3c(O)ccc(OC)c3
0.305019	O=C(NC1=NC(c2ccccc2)=CN1)c3c(O)ccc(OC)c3
0.304833	S1C(=NC(c2ccc(NC(=O)C(C)C)cc2)=C1)NC(=O)c3cncc(c4cc(ccc4)C)c3
0.304833	S1C(=NC(c2ccc(NC(=O)C(C)C)cc2)=C1)NC(=O)c3cncc(c4cc(ccc4)C)c3
0.304833	S1C(=NC(c2ccc(NC(=O)C(C)C)cc2)=C1)NC(=O)c3cncc(c4cc(ccc4)C)c3
0.304833	S1C(=NC(c2ccc(NC(=O)C(C)C)cc2)=C1)NC(=O)c3cncc(c4cc(ccc4)C)c3
0.304833	S1C(=NC(c2ccc(NC(=O)C(C)C)cc2)=C1)NC(=O)c3cncc(c4cc(ccc4)C)c3
0.304833	S1C(=NC(c2ccc(NC(=O)C(C)C)cc2)=C1)NC(=O)c3cncc(c4cc(ccc4)C)c3
0.304833	S1C(=NC(c2ccc(NC(=O)C(C)C)cc2)=C1)NC(=O)c3cncc(c4cc(ccc4)C)c3
0.304833	S1C(=NC(c2ccc(NC(=O)C(C)C)cc2)=C1)NC(=O)c3cncc(c4cc(ccc4)C)c3
0.304833	S1C(=NC(c2ccc(NC(=O)C(C)C)cc2)=C1)NC(=O)c3cncc(c4cc(ccc4)C)c3
0.304833	S1C(=NC(c2ccc(NC(=O)C(C)C)cc2)=C1)NC(=O)c3cncc(c4cc(ccc4)C)c3
0.304833	Clc1ccc(c2c(NC(=O)c3cc(NC(=O)OC(C)(C)C)c(cc3)C)ccc(F)c2)cc1
0.304511	Brc1ccc(c2nc(ncc2)NC(=O)CCc3cc4OCCCOc4cc3)cc1
0.301887	Clc1c(ccc(NC(=S)N(CC2=NC(c3ccccc3)=CN2)C)c1)C
0.301887	Clc1c(ccc(NC(=S)N(CC2=NC(c3ccccc3)=CN2)C)c1)C
0.301887	Clc1c(ccc(NC(=S)N(CC2=NC(c3ccccc3)=CN2)C)c1)C
0.301887	Clc1c(ccc(NC(=S)N(CC2=NC(c3ccccc3)=CN2)C)c1)C
0.301887	Clc1c(ccc(NC(=S)N(CC2=NC(c3ccccc3)=CN2)C)c1)C
0.301887	Clc1c(ccc(NC(=S)N(CC2=NC(c3ccccc3)=CN2)C)c1)C
0.301887	Clc1c(ccc(NC(=S)N(CC2=NC(c3ccccc3)=CN2)C)c1)C
0.301887	Clc1c(ccc(NC(=S)N(CC2=NC(c3ccccc3)=CN2)C)c1)C
0.301887	Clc1c(ccc(NC(=S)N(CC2=NC(c3ccccc3)=CN2)C)c1)C
0.301887	Clc1c(ccc(NC(=S)N(CC2=NC(c3ccccc3)=CN2)C)c1)C
0.301818	S1C(=NC(=C1)C)Nc2ccc(cc2)C(=O)Nc3cc(ccc3)C=4ON=C(N4)C5CC5
0.301818	S1C(=NC(=C1)C)Nc2ccc(cc2)C(=O)Nc3cc(ccc3)C=4ON=C(N4)C5CC5
0.301818	S1C(=NC(=C1)C)Nc2ccc(cc2)C(=O)Nc3cc(ccc3)C=4ON=C(N4)C5CC5
0.301818	S1C(=NC(=C1)C)Nc2ccc(cc2)C(=O)Nc3cc(ccc3)C=4ON=C(N4)C5CC5
0.301818	S1C(=NC(=C1)C)Nc2ccc(cc2)C(=O)Nc3cc(ccc3)C=4ON=C(N4)C5CC5
0.301818	S1C(=NC(=C1)C)Nc2ccc(cc2)C(=O)Nc3cc(ccc3)C=4ON=C(N4)C5CC5
0.301818	S1C(=NC(=C1)C)Nc2ccc(cc2)C(=O)Nc3cc(ccc3)C=4ON=C(N4)C5CC5
0.301818	S1C(=NC(=C1)C)Nc2ccc(cc2)C(=O)Nc3cc(ccc3)C=4ON=C(N4)C5CC5
0.301818	S1C(=NC(=C1)C)Nc2ccc(cc2)C(=O)Nc3cc(ccc3)C=4ON=C(N4)C5CC5
0.301818	S1C(=NC(=C1)C)Nc2ccc(cc2)C(=O)Nc3cc(ccc3)C=4ON=C(N4)C5CC5
0.301818	S1C(=NC(c2ccc(NC(=O)C(C)C)cc2)=C1)NC(=O)c3c(Nc4ccc(cc4)C)cccc3
0.301818	S1C(=NC(c2ccc(NC(=O)C(C)C)cc2)=C1)NC(=O)c3c(Nc4ccc(cc4)C)cccc3
0.301818	S1C(=NC(c2ccc(NC(=O)C(C)C)cc2)=C1)NC(=O)c3c(Nc4ccc(cc4)C)cccc3
0.301818	S1C(=NC(c2ccc(NC(=O)C(C)C)cc2)=C1)NC(=O)c3c(Nc4ccc(cc4)C)cccc3
0.301818	S1C(=NC(c2ccc(NC(=O)C(C)C)cc2)=C1)NC(=O)c3c(Nc4ccc(cc4)C)cccc3
0.301818	S1C(=NC(c2ccc(NC(=O)C(C)C)cc2)=C1)NC(=O)c3c(Nc4ccc(cc4)C)cccc3
0.301818	S1C(=NC(c2ccc(NC(=O)C(C)C)cc2)=C1)NC(=O)c3c(Nc4ccc(cc4)C)cccc3
0.301818	S1C(=NC(c2ccc(NC(=O)C(C)C)cc2)=C1)NC(=O)c3c(Nc4ccc(cc4)C)cccc3
0.301818	S1C(=NC(c2ccc(NC(=O)C(C)C)cc2)=C1)NC(=O)c3c(Nc4ccc(cc4)C)cccc3
0.301818	S1C(=NC(c2ccc(NC(=O)C(C)C)cc2)=C1)NC(=O)c3c(Nc4ccc(cc4)C)cccc3
0.301754	Brc1ccc(c2nc(ncc2)NC(=O)C=3SC(=NC3)c4cc5OCOc5cc4)cc1
0.301754	Brc1ccc(c2nc(ncc2)NC(=O)C=3SC(=NC3)c4cc5OCOc5cc4)cc1
0.301754	Brc1ccc(c2nc(ncc2)NC(=O)C=3SC(=NC3)c4cc5OCOc5cc4)cc1
0.301754	Brc1ccc(c2nc(ncc2)NC(=O)C=3SC(=NC3)c4cc5OCOc5cc4)cc1
0.301754	Brc1ccc(c2nc(ncc2)NC(=O)C=3SC(=NC3)c4cc5OCOc5cc4)cc1
0.301754	Brc1ccc(c2nc(ncc2)NC(=O)C=3SC(=NC3)c4cc5OCOc5cc4)cc1
0.301754	Brc1ccc(c2nc(ncc2)NC(=O)C=3SC(=NC3)c4cc5OCOc5cc4)cc1
0.301754	Brc1ccc(c2nc(ncc2)NC(=O)C=3SC(=NC3)c4cc5OCOc5cc4)cc1
0.301754	Brc1ccc(c2nc(ncc2)NC(=O)C=3SC(=NC3)c4cc5OCOc5cc4)cc1
0.301754	Brc1ccc(c2nc(ncc2)NC(=O)C=3SC(=NC3)c4cc5OCOc5cc4)cc1
0.301754	O=C(N1CCCCC1)c2ncc(NC(=O)C(=O)NNc3nc(c4cnccc4)ccc3)cc2
0.301695	Clc1c(N2CCN(Cc3ccccc3)CC2)ccc(NC(=O)c4cc(OC)c([N+]([O-])=O)cc4)c1
0.301695	Clc1c(N2CCN(Cc3ccccc3)CC2)ccc(NC(=O)c4cc(OC)c([N+]([O-])=O)cc4)c1
0.301695	Clc1c(N2CCN(Cc3ccccc3)CC2)ccc(NC(=O)c4cc(OC)c([N+]([O-])=O)cc4)c1
0.301653	O=C(Nc1cc(OC(C)C)c(OC)cc1)c2cnccc2
0.301653	O=C(Nc1cc(OC(C)C)c(OC)cc1)c2cnccc2
0.301653	O=C(Nc1cc(OC(C)C)c(OC)cc1)c2cnccc2
0.301653	O=C(Nc1cc(OC(C)C)c(OC)cc1)c2cnccc2
0.301653	O=C(Nc1cc(OC(C)C)c(OC)cc1)c2cnccc2
0.301653	O=C(Nc1cc(OC(C)C)c(OC)cc1)c2cnccc2
0.301653	O=C(Nc1cc(OC(C)C)c(OC)cc1)c2cnccc2
0.301653	O=C(Nc1cc(OC(C)C)c(OC)cc1)c2cnccc2
0.301653	O=C(Nc1cc(OC(C)C)c(OC)cc1)c2cnccc2
0.301653	O=C(Nc1cc(OC(C)C)c(OC)cc1)c2cnccc2
0.301653	O=C(OC(C)(C)C)Nc1c(ccc(c1)C(=O)Nc2c(cc(cc2)C)C)C
0.301653	O=C(OC(C)(C)C)Nc1c(ccc(c1)C(=O)Nc2c(cc(cc2)C)C)C
0.301653	O=C(OC(C)(C)C)Nc1c(ccc(c1)C(=O)Nc2c(cc(cc2)C)C)C
0.301653	O=C(OC(C)(C)C)Nc1c(ccc(c1)C(=O)Nc2c(cc(cc2)C)C)C
0.301653	O=C(OC(C)(C)C)Nc1c(ccc(c1)C(=O)Nc2c(cc(cc2)C)C)C
0.301653	O=C(OC(C)(C)C)Nc1c(ccc(c1)C(=O)Nc2c(cc(cc2)C)C)C
0.301653	O=C(OC(C)(C)C)Nc1c(ccc(c1)C(=O)Nc2c(cc(cc2)C)C)C
0.301653	O=C(OC(C)(C)C)Nc1c(ccc(c1)C(=O)Nc2c(cc(cc2)C)C)C
0.301653	O=C(OC(C)(C)C)Nc1c(ccc(c1)C(=O)Nc2c(cc(cc2)C)C)C
0.301653	O=C(OC(C)(C)C)Nc1c(ccc(c1)C(=O)Nc2c(cc(cc2)C)C)C
0.301158	S1C(=NC(c2ccc(NC(=O)C(C)C)cc2)=C1)NC(=O)c3cc(NC(=O)c4ccc(F)cc4)ccc3
0.301158	S1C(=NC(c2ccc(NC(=O)C(C)C)cc2)=C1)NC(=O)c3cc(NC(=O)c4ccc(F)cc4)ccc3
0.301158	S1C(=NC(c2ccc(NC(=O)C(C)C)cc2)=C1)NC(=O)c3cc(NC(=O)c4ccc(F)cc4)ccc3
0.301158	S1C(=NC(c2ccc(NC(=O)C(C)C)cc2)=C1)NC(=O)c3cc(NC(=O)c4ccc(F)cc4)ccc3
0.301158	S1C(=NC(c2ccc(NC(=O)C(C)C)cc2)=C1)NC(=O)c3cc(NC(=O)c4ccc(F)cc4)ccc3
0.301158	S1C(=NC(c2ccc(NC(=O)C(C)C)cc2)=C1)NC(=O)c3cc(NC(=O)c4ccc(F)cc4)ccc3
0.301158	S1C(=NC(c2ccc(NC(=O)C(C)C)cc2)=C1)NC(=O)c3cc(NC(=O)c4ccc(F)cc4)ccc3
0.301158	S1C(=NC(c2ccc(NC(=O)C(C)C)cc2)=C1)NC(=O)c3cc(NC(=O)c4ccc(F)cc4)ccc3
0.301158	S1C(=NC(c2ccc(NC(=O)C(C)C)cc2)=C1)NC(=O)c3cc(NC(=O)c4ccc(F)cc4)ccc3
0.301158	S1C(=NC(c2ccc(NC(=O)C(C)C)cc2)=C1)NC(=O)c3cc(NC(=O)c4ccc(F)cc4)ccc3
0.300412	S1C(=NC(c2ccc(OC)cc2)=C1)NC(=O)c3cnccc3
0.300412	S1C(=NC(c2ccc(OC)cc2)=C1)NC(=O)c3cnccc3
0.300412	S1C(=NC(c2ccc(OC)cc2)=C1)NC(=O)c3cnccc3
0.300412	S1C(=NC(c2ccc(OC)cc2)=C1)NC(=O)c3cnccc3
0.300412	S1C(=NC(c2ccc(OC)cc2)=C1)NC(=O)c3cnccc3
0.300412	S1C(=NC(c2ccc(OC)cc2)=C1)NC(=O)c3cnccc3
0.300412	S1C(=NC(c2ccc(OC)cc2)=C1)NC(=O)c3cnccc3
0.300412	S1C(=NC(c2ccc(OC)cc2)=C1)NC(=O)c3cnccc3
0.300412	S1C(=NC(c2ccc(OC)cc2)=C1)NC(=O)c3cnccc3
0.300412	S1C(=NC(c2ccc(OC)cc2)=C1)NC(=O)c3cnccc3
0.300353	Clc1c(N2CCN(Cc3ccccc3)CC2)ccc(NC(=O)C=4SC(=NC4)CC)c1
0.300353	Clc1c(N2CCN(Cc3ccccc3)CC2)ccc(NC(=O)C=4SC(=NC4)CC)c1
0.300353	Clc1c(N2CCN(Cc3ccccc3)CC2)ccc(NC(=O)C=4SC(=NC4)CC)c1
0.300353	Clc1c(N2CCN(Cc3ccccc3)CC2)ccc(NC(=O)C=4SC(=NC4)CC)c1
0.3	S1CCN(Cc2cc(NC(=O)C(CC#N)C)c(cc2)C)CC1
0.3	S1CCN(Cc2cc(NC(=O)C(CC#N)C)c(cc2)C)CC1
0.3	S1CCN(Cc2cc(NC(=O)C(CC#N)C)c(cc2)C)CC1
0.3	S1CCN(Cc2cc(NC(=O)C(CC#N)C)c(cc2)C)CC1
0.3	S1CCN(Cc2cc(NC(=O)C(CC#N)C)c(cc2)C)CC1
0.3	S1CCN(Cc2cc(NC(=O)C(CC#N)C)c(cc2)C)CC1
0.3	S1CCN(Cc2cc(NC(=O)C(CC#N)C)c(cc2)C)CC1
0.3	S1CCN(Cc2cc(NC(=O)C(CC#N)C)c(cc2)C)CC1
0.3	S1CCN(Cc2cc(NC(=O)C(CC#N)C)c(cc2)C)CC1
0.3	S1CCN(Cc2cc(NC(=O)C(CC#N)C)c(cc2)C)CC1
0.3	Fc1cc(ccc1)C2=NNC(NC(=O)C(=O)Nc3c(ccc(c3)C(=O)C)C)=C2
0.3	Fc1cc(ccc1)C2=NNC(NC(=O)C(=O)Nc3c(ccc(c3)C(=O)C)C)=C2
0.3	Fc1cc(ccc1)C2=NNC(NC(=O)C(=O)Nc3c(ccc(c3)C(=O)C)C)=C2
0.3	Fc1cc(ccc1)C2=NNC(NC(=O)C(=O)Nc3c(ccc(c3)C(=O)C)C)=C2
0.3	Fc1cc(ccc1)C2=NNC(NC(=O)C(=O)Nc3c(ccc(c3)C(=O)C)C)=C2
0.3	Fc1cc(ccc1)C2=NNC(NC(=O)C(=O)Nc3c(ccc(c3)C(=O)C)C)=C2
0.3	Fc1cc(ccc1)C2=NNC(NC(=O)C(=O)Nc3c(ccc(c3)C(=O)C)C)=C2
0.3	Fc1cc(ccc1)C2=NNC(NC(=O)C(=O)Nc3c(ccc(c3)C(=O)C)C)=C2
0.3	Fc1cc(ccc1)C2=NNC(NC(=O)C(=O)Nc3c(ccc(c3)C(=O)C)C)=C2
0.3	Fc1cc(ccc1)C2=NNC(NC(=O)C(=O)Nc3c(ccc(c3)C(=O)C)C)=C2
0.299625	O=C(OC(C)(C)C)Nc1c(ccc(c1)C(=O)NCC(=O)Nc2cc(ccc2)CC)C
0.299625	O=C(OC(C)(C)C)Nc1c(ccc(c1)C(=O)NCC(=O)Nc2cc(ccc2)CC)C
0.299625	O=C(OC(C)(C)C)Nc1c(ccc(c1)C(=O)NCC(=O)Nc2cc(ccc2)CC)C
0.299625	O=C(OC(C)(C)C)Nc1c(ccc(c1)C(=O)NCC(=O)Nc2cc(ccc2)CC)C
0.299625	O=C(OC(C)(C)C)Nc1c(ccc(c1)C(=O)NCC(=O)Nc2cc(ccc2)CC)C
0.299625	O=C(OC(C)(C)C)Nc1c(ccc(c1)C(=O)NCC(=O)Nc2cc(ccc2)CC)C
0.299625	O=C(OC(C)(C)C)Nc1c(ccc(c1)C(=O)NCC(=O)Nc2cc(ccc2)CC)C
0.299625	O=C(OC(C)(C)C)Nc1c(ccc(c1)C(=O)NCC(=O)Nc2cc(ccc2)CC)C
0.299625	O=C(OC(C)(C)C)Nc1c(ccc(c1)C(=O)NCC(=O)Nc2cc(ccc2)CC)C
0.299625	O=C(OC(C)(C)C)Nc1c(ccc(c1)C(=O)NCC(=O)Nc2cc(ccc2)CC)C
0.299242	O=C(Nc1cc(OCCC(C)C)c(cc1)C)c2cc(OCC)c(OCc3ccncc3)cc2
0.299242	O=C(Nc1cc(OCCC(C)C)c(cc1)C)c2cc(OCC)c(OCc3ccncc3)cc2
0.299242	O=C(Nc1cc(OCCC(C)C)c(cc1)C)c2cc(OCC)c(OCc3ccncc3)cc2
0.299242	O=C(Nc1cc(OCCC(C)C)c(cc1)C)c2cc(OCC)c(OCc3ccncc3)cc2
0.298507	O=C(Nc1ccc(cc1)CC(=O)N2CCN(c3ccccc3)CC2)c4cncc(c5cc(ccc5)C)c4
0.298507	O=C(Nc1ccc(cc1)CC(=O)N2CCN(c3ccccc3)CC2)c4cncc(c5cc(ccc5)C)c4
0.298507	O=C(Nc1ccc(cc1)CC(=O)N2CCN(c3ccccc3)CC2)c4cncc(c5cc(ccc5)C)c4
0.298507	O=C(Nc1ccc(cc1)CC(=O)N2CCN(c3ccccc3)CC2)c4cncc(c5cc(ccc5)C)c4
0.298507	O=C(Nc1ccc(cc1)CC(=O)N2CCN(c3ccccc3)CC2)c4cncc(c5cc(ccc5)C)c4
0.298507	O=C(Nc1ccc(cc1)CC(=O)N2CCN(c3ccccc3)CC2)c4cncc(c5cc(ccc5)C)c4
0.298507	O=C(Nc1ccc(cc1)CC(=O)N2CCN(c3ccccc3)CC2)c4cncc(c5cc(ccc5)C)c4
0.298507	O=C(Nc1ccc(cc1)CC(=O)N2CCN(c3ccccc3)CC2)c4cncc(c5cc(ccc5)C)c4
0.298507	O=C(Nc1ccc(cc1)CC(=O)N2CCN(c3ccccc3)CC2)c4cncc(c5cc(ccc5)C)c4
0.298507	O=C(Nc1ccc(cc1)CC(=O)N2CCN(c3ccccc3)CC2)c4cncc(c5cc(ccc5)C)c4
0.298113	S1CCN(Cc2c(NC(=O)C(=O)NCc3ccc(cc3)C(=O)Nc4ccc(F)cc4)cccc2)CC1
0.298113	S1CCN(Cc2c(NC(=O)C(=O)NCc3ccc(cc3)C(=O)Nc4ccc(F)cc4)cccc2)CC1
0.298113	S1CCN(Cc2c(NC(=O)C(=O)NCc3ccc(cc3)C(=O)Nc4ccc(F)cc4)cccc2)CC1
0.298113	S1CCN(Cc2c(NC(=O)C(=O)NCc3ccc(cc3)C(=O)Nc4ccc(F)cc4)cccc2)CC1
0.298113	S1CCN(Cc2c(NC(=O)C(=O)NCc3ccc(cc3)C(=O)Nc4ccc(F)cc4)cccc2)CC1
0.298113	S1CCN(Cc2c(NC(=O)C(=O)NCc3ccc(cc3)C(=O)Nc4ccc(F)cc4)cccc2)CC1
0.298113	S1CCN(Cc2c(NC(=O)C(=O)NCc3ccc(cc3)C(=O)Nc4ccc(F)cc4)cccc2)CC1
0.298077	S(=O)(=O)(N1CCCC1)c2c(OC)ccc(NC(=O)C(=O)NNc3nc(c4cnccc4)ccc3)c2
0.298077	S(=O)(=O)(N1CCCC1)c2c(OC)ccc(NC(=O)C(=O)NNc3nc(c4cnccc4)ccc3)c2
0.298077	S(=O)(=O)(N1CCCC1)c2c(OC)ccc(NC(=O)C(=O)NNc3nc(c4cnccc4)ccc3)c2
0.298077	S(=O)(=O)(N1CCCC1)c2c(OC)ccc(NC(=O)C(=O)NNc3nc(c4cnccc4)ccc3)c2
0.298077	S(=O)(=O)(N1CCCC1)c2c(OC)ccc(NC(=O)C(=O)NNc3nc(c4cnccc4)ccc3)c2
0.298077	S(=O)(=O)(N1CCCC1)c2c(OC)ccc(NC(=O)C(=O)NNc3nc(c4cnccc4)ccc3)c2
0.298077	S(=O)(=O)(N1CCCC1)c2c(OC)ccc(NC(=O)C(=O)NNc3nc(c4cnccc4)ccc3)c2
0.298077	S(=O)(=O)(N1CCCC1)c2c(OC)ccc(NC(=O)C(=O)NNc3nc(c4cnccc4)ccc3)c2
0.298077	S(=O)(=O)(N1CCCC1)c2c(OC)ccc(NC(=O)C(=O)NNc3nc(c4cnccc4)ccc3)c2
0.298077	S(=O)(=O)(N1CCCC1)c2c(OC)ccc(NC(=O)C(=O)NNc3nc(c4cnccc4)ccc3)c2
0.297872	S(C1=NNC=N1)Cc2c(cccc2)C(=O)Nc3cc(NC(=O)NCC)c(cc3)C
0.297872	S(C1=NNC=N1)Cc2c(cccc2)C(=O)Nc3cc(NC(=O)NCC)c(cc3)C
0.297872	S(C1=NNC=N1)Cc2c(cccc2)C(=O)Nc3cc(NC(=O)NCC)c(cc3)C
0.297872	S(C1=NNC=N1)Cc2c(cccc2)C(=O)Nc3cc(NC(=O)NCC)c(cc3)C
0.297872	S(C1=NNC=N1)Cc2c(cccc2)C(=O)Nc3cc(NC(=O)NCC)c(cc3)C
0.297872	S(C1=NNC=N1)Cc2c(cccc2)C(=O)Nc3cc(NC(=O)NCC)c(cc3)C
0.297872	S(C1=NNC=N1)Cc2c(cccc2)C(=O)Nc3cc(NC(=O)NCC)c(cc3)C
0.297872	S(C1=NNC=N1)Cc2c(cccc2)C(=O)Nc3cc(NC(=O)NCC)c(cc3)C
0.297872	S(C1=NNC=N1)Cc2c(cccc2)C(=O)Nc3cc(NC(=O)NCC)c(cc3)C
0.297872	S(C1=NNC=N1)Cc2c(cccc2)C(=O)Nc3cc(NC(=O)NCC)c(cc3)C
0.29771	Fc1cc(F)cc(c1)C(=O)Nc2cc(O)c(cc2)C(=O)Nc3cc(NC(=O)NCC)c(cc3)C
0.29771	Fc1cc(F)cc(c1)C(=O)Nc2cc(O)c(cc2)C(=O)Nc3cc(NC(=O)NCC)c(cc3)C
0.29771	Fc1cc(F)cc(c1)C(=O)Nc2cc(O)c(cc2)C(=O)Nc3cc(NC(=O)NCC)c(cc3)C
0.29771	Fc1cc(F)cc(c1)C(=O)Nc2cc(O)c(cc2)C(=O)Nc3cc(NC(=O)NCC)c(cc3)C
0.29771	Fc1cc(F)cc(c1)C(=O)Nc2cc(O)c(cc2)C(=O)Nc3cc(NC(=O)NCC)c(cc3)C
0.29771	Fc1cc(F)cc(c1)C(=O)Nc2cc(O)c(cc2)C(=O)Nc3cc(NC(=O)NCC)c(cc3)C
0.29771	Fc1cc(F)cc(c1)C(=O)Nc2cc(O)c(cc2)C(=O)Nc3cc(NC(=O)NCC)c(cc3)C
0.29771	Fc1cc(F)cc(c1)C(=O)Nc2cc(O)c(cc2)C(=O)Nc3cc(NC(=O)NCC)c(cc3)C
0.29771	Fc1cc(F)cc(c1)C(=O)Nc2cc(O)c(cc2)C(=O)Nc3cc(NC(=O)NCC)c(cc3)C
0.29771	Fc1cc(F)cc(c1)C(=O)Nc2cc(O)c(cc2)C(=O)Nc3cc(NC(=O)NCC)c(cc3)C
0.295455	ClC=1C=NN(C1)Cc2ccc(cc2)C(=O)Nc3cc(c(cc3)C)C(F)(F)F
0.295455	ClC=1C=NN(C1)Cc2ccc(cc2)C(=O)Nc3cc(c(cc3)C)C(F)(F)F
0.295455	ClC=1C=NN(C1)Cc2ccc(cc2)C(=O)Nc3cc(c(cc3)C)C(F)(F)F
0.295455	ClC=1C=NN(C1)Cc2ccc(cc2)C(=O)Nc3cc(c(cc3)C)C(F)(F)F
0.295455	ClC=1C=NN(C1)Cc2ccc(cc2)C(=O)Nc3cc(c(cc3)C)C(F)(F)F
0.295455	ClC=1C=NN(C1)Cc2ccc(cc2)C(=O)Nc3cc(c(cc3)C)C(F)(F)F
0.295455	ClC=1C=NN(C1)Cc2ccc(cc2)C(=O)Nc3cc(c(cc3)C)C(F)(F)F
0.295455	ClC=1C=NN(C1)Cc2ccc(cc2)C(=O)Nc3cc(c(cc3)C)C(F)(F)F
0.295455	ClC=1C=NN(C1)Cc2ccc(cc2)C(=O)Nc3cc(c(cc3)C)C(F)(F)F
0.295455	ClC=1C=NN(C1)Cc2ccc(cc2)C(=O)Nc3cc(c(cc3)C)C(F)(F)F
0.295455	O=C(OC(C)(C)C)Nc1c(ccc(c1)C(=O)NCc2ccc(N3CCCC3)cc2)C
0.295455	O=C(OC(C)(C)C)Nc1c(ccc(c1)C(=O)NCc2ccc(N3CCCC3)cc2)C
0.295455	O=C(OC(C)(C)C)Nc1c(ccc(c1)C(=O)NCc2ccc(N3CCCC3)cc2)C
0.295455	O=C(OC(C)(C)C)Nc1c(ccc(c1)C(=O)NCc2ccc(N3CCCC3)cc2)C
0.295455	O=C(OC(C)(C)C)Nc1c(ccc(c1)C(=O)NCc2ccc(N3CCCC3)cc2)C
0.295455	O=C(OC(C)(C)C)Nc1c(ccc(c1)C(=O)NCc2ccc(N3CCCC3)cc2)C
0.295455	O=C(OC(C)(C)C)Nc1c(ccc(c1)C(=O)NCc2ccc(N3CCCC3)cc2)C
0.295455	O=C(OC(C)(C)C)Nc1c(ccc(c1)C(=O)NCc2ccc(N3CCCC3)cc2)C
0.295455	O=C(OC(C)(C)C)Nc1c(ccc(c1)C(=O)NCc2ccc(N3CCCC3)cc2)C
0.295455	O=C(OC(C)(C)C)Nc1c(ccc(c1)C(=O)NCc2ccc(N3CCCC3)cc2)C
0.295139	S1C(=NC(=C1)CC(=O)Nc2c(ccc(c2)C(=O)NC3CC3)C)c4ccc(cc4)C(C)C
0.295139	S1C(=NC(=C1)CC(=O)Nc2c(ccc(c2)C(=O)NC3CC3)C)c4ccc(cc4)C(C)C
0.294737	FC(F)(F)CNC(=O)c1cc(NCC=2N(N=C(c3ccccc3)C2)C)c(cc1)C
0.294737	FC(F)(F)CNC(=O)c1cc(NCC=2N(N=C(c3ccccc3)C2)C)c(cc1)C
0.294737	FC(F)(F)CNC(=O)c1cc(NCC=2N(N=C(c3ccccc3)C2)C)c(cc1)C
0.294737	FC(F)(F)CNC(=O)c1cc(NCC=2N(N=C(c3ccccc3)C2)C)c(cc1)C
0.294737	FC(F)(F)CNC(=O)c1cc(NCC=2N(N=C(c3ccccc3)C2)C)c(cc1)C
0.294737	FC(F)(F)CNC(=O)c1cc(NCC=2N(N=C(c3ccccc3)C2)C)c(cc1)C
0.294737	FC(F)(F)CNC(=O)c1cc(NCC=2N(N=C(c3ccccc3)C2)C)c(cc1)C
0.294737	FC(F)(F)CNC(=O)c1cc(NCC=2N(N=C(c3ccccc3)C2)C)c(cc1)C
0.294737	FC(F)(F)CNC(=O)c1cc(NCC=2N(N=C(c3ccccc3)C2)C)c(cc1)C
0.294737	FC(F)(F)CNC(=O)c1cc(NCC=2N(N=C(c3ccccc3)C2)C)c(cc1)C
0.294702	Clc1c(N2CCN(Cc3ccccc3)CC2)ccc(NC(=O)c4cc5NC(=O)CCc5cc4)c1
0.294702	Clc1c(N2CCN(Cc3ccccc3)CC2)ccc(NC(=O)c4cc5NC(=O)CCc5cc4)c1
0.294702	Clc1c(N2CCN(Cc3ccccc3)CC2)ccc(NC(=O)c4cc5NC(=O)CCc5cc4)c1
0.294702	Clc1c(N2CCN(Cc3ccccc3)CC2)ccc(NC(=O)c4cc5NC(=O)CCc5cc4)c1
0.294702	Brc1c(cccc1)C(OC)C2=NOC(=N2)c3cc(NC(=O)c4ccccc4)c(cc3)C
0.294118	FC(F)(F)c1cc(NC(=O)c2cc(N)c(cc2)C)ccc1
0.294118	FC(F)(F)c1cc(NC(=O)c2cc(N)c(cc2)C)ccc1
0.294118	FC(F)(F)c1cc(NC(=O)c2cc(N)c(cc2)C)ccc1
0.294118	FC(F)(F)c1cc(NC(=O)c2cc(N)c(cc2)C)ccc1
0.294118	FC(F)(F)c1cc(NC(=O)c2cc(N)c(cc2)C)ccc1
0.294118	FC(F)(F)c1cc(NC(=O)c2cc(N)c(cc2)C)ccc1
0.294118	FC(F)(F)c1cc(NC(=O)c2cc(N)c(cc2)C)ccc1
0.294118	FC(F)(F)c1cc(NC(=O)c2cc(N)c(cc2)C)ccc1
0.294118	FC(F)(F)c1cc(NC(=O)c2cc(N)c(cc2)C)ccc1
0.294118	FC(F)(F)c1cc(NC(=O)c2cc(N)c(cc2)C)ccc1
0.294118	O=C(NC1=NC(c2ccccc2)=CN1)C=3C(=CNC3)Cc4ccccc4
0.294118	O=C(NC1=NC(c2ccccc2)=CN1)C=3C(=CNC3)Cc4ccccc4
0.294118	O=C(NC1=NC(c2ccccc2)=CN1)C=3C(=CNC3)Cc4ccccc4
0.294118	Clc1cc(NC(=O)C)c(cc1)C(=O)Nc2cc(NC(=O)NCC)c(cc2)C
0.294118	FC(F)(F)CNC(=O)c1cc(NC(=O)C(=O)Nc2cc(NC(=O)NCC)c(cc2)C)c(cc1)C
0.29368	O=C(NNc1nc(c2cnccc2)ccc1)c3c(Oc4ccncc4)cccc3
0.29368	O=C(NNc1nc(c2cnccc2)ccc1)c3c(Oc4ccncc4)cccc3
0.29368	O=C(NNc1nc(c2cnccc2)ccc1)c3c(Oc4ccncc4)cccc3
0.29368	O=C(NNc1nc(c2cnccc2)ccc1)c3c(Oc4ccncc4)cccc3
0.29368	O=C(NNc1nc(c2cnccc2)ccc1)c3c(Oc4ccncc4)cccc3
0.29368	O=C(NNc1nc(c2cnccc2)ccc1)c3c(Oc4ccncc4)cccc3
0.29368	O=C(NNc1nc(c2cnccc2)ccc1)c3c(Oc4ccncc4)cccc3
0.29368	O=C(NNc1nc(c2cnccc2)ccc1)c3c(Oc4ccncc4)cccc3
0.29368	O=C(NNc1nc(c2cnccc2)ccc1)c3c(Oc4ccncc4)cccc3
0.29368	O=C(NNc1nc(c2cnccc2)ccc1)c3c(Oc4ccncc4)cccc3
0.29249	O=C(Nc1cc(ccc1)C)c2cc(OCC)c(OCc3ccncc3)cc2
0.29249	O=C(Nc1cc(ccc1)C)c2cc(OCC)c(OCc3ccncc3)cc2
0.29249	O=C(Nc1cc(ccc1)C)c2cc(OCC)c(OCc3ccncc3)cc2
0.29249	O=C(Nc1cc(ccc1)C)c2cc(OCC)c(OCc3ccncc3)cc2
0.29249	O=C(Nc1cc(ccc1)C)c2cc(OCC)c(OCc3ccncc3)cc2
0.291946	Clc1c(N2CCN(Cc3ccccc3)CC2)ccc(NC(=O)c4c(OCc5cc(ccc5)C)cccc4)c1
0.291815	O=C(OC(C)(C)C)Nc1c(ccc(c1)C(=O)NC=2C=NN(C2)Cc3ccc(C#N)cc3)C
0.291815	O=C(OC(C)(C)C)Nc1c(ccc(c1)C(=O)NC=2C=NN(C2)Cc3ccc(C#N)cc3)C
0.291815	O=C(OC(C)(C)C)Nc1c(ccc(c1)C(=O)NC=2C=NN(C2)Cc3ccc(C#N)cc3)C
0.291815	O=C(OC(C)(C)C)Nc1c(ccc(c1)C(=O)NC=2C=NN(C2)Cc3ccc(C#N)cc3)C
0.291525	S(=O)(=O)(N(Cc1ccc(cc1)C(=O)NNC(=O)c2cc(Nc3nc(ccn3)C(F)(F)F)ccc2)C)c4ccc(cc4)C
0.291525	S(=O)(=O)(N(Cc1ccc(cc1)C(=O)NNC(=O)c2cc(Nc3nc(ccn3)C(F)(F)F)ccc2)C)c4ccc(cc4)C
0.291525	S(=O)(=O)(N(Cc1ccc(cc1)C(=O)NNC(=O)c2cc(Nc3nc(ccn3)C(F)(F)F)ccc2)C)c4ccc(cc4)C
0.291525	S(=O)(=O)(N(Cc1ccc(cc1)C(=O)NNC(=O)c2cc(Nc3nc(ccn3)C(F)(F)F)ccc2)C)c4ccc(cc4)C
0.291525	S(=O)(=O)(N(Cc1ccc(cc1)C(=O)NNC(=O)c2cc(Nc3nc(ccn3)C(F)(F)F)ccc2)C)c4ccc(cc4)C
0.291525	S(=O)(=O)(N(Cc1ccc(cc1)C(=O)NNC(=O)c2cc(Nc3nc(ccn3)C(F)(F)F)ccc2)C)c4ccc(cc4)C
0.291525	S(=O)(=O)(N(Cc1ccc(cc1)C(=O)NNC(=O)c2cc(Nc3nc(ccn3)C(F)(F)F)ccc2)C)c4ccc(cc4)C
0.291525	S(=O)(=O)(N(Cc1ccc(cc1)C(=O)NNC(=O)c2cc(Nc3nc(ccn3)C(F)(F)F)ccc2)C)c4ccc(cc4)C
0.291525	S(=O)(=O)(N(Cc1ccc(cc1)C(=O)NNC(=O)c2cc(Nc3nc(ccn3)C(F)(F)F)ccc2)C)c4ccc(cc4)C
0.291525	S(=O)(=O)(N(Cc1ccc(cc1)C(=O)NNC(=O)c2cc(Nc3nc(ccn3)C(F)(F)F)ccc2)C)c4ccc(cc4)C
0.291045	O=C(OC(C)(C)C)Nc1c(ccc(c1)C(=O)Nc2cc(OCCC(C)C)c(cc2)C)C
0.291045	O=C(OC(C)(C)C)Nc1c(ccc(c1)C(=O)Nc2cc(OCCC(C)C)c(cc2)C)C
0.291045	O=C(OC(C)(C)C)Nc1c(ccc(c1)C(=O)Nc2cc(OCCC(C)C)c(cc2)C)C
0.291045	O=C(OC(C)(C)C)Nc1c(ccc(c1)C(=O)Nc2cc(OCCC(C)C)c(cc2)C)C
0.291045	O=C(OC(C)(C)C)Nc1c(ccc(c1)C(=O)Nc2cc(OCCC(C)C)c(cc2)C)C
0.291045	O=C(OC(C)(C)C)Nc1c(ccc(c1)C(=O)Nc2cc(OCCC(C)C)c(cc2)C)C
0.291045	O=C(OC(C)(C)C)Nc1c(ccc(c1)C(=O)Nc2cc(OCCC(C)C)c(cc2)C)C
0.291045	O=C(OC(C)(C)C)Nc1c(ccc(c1)C(=O)Nc2cc(OCCC(C)C)c(cc2)C)C
0.291045	O=C(OC(C)(C)C)Nc1c(ccc(c1)C(=O)Nc2cc(OCCC(C)C)c(cc2)C)C
0.291045	O=C(OC(C)(C)C)Nc1c(ccc(c1)C(=O)Nc2cc(OCCC(C)C)c(cc2)C)C
0.290837	O=C(Nc1cnccc1)c2ccc(cc2)CNC(=O)c3c(cccc3)C(=O)c4ccc(cc4)C
0.290837	O=C(Nc1cnccc1)c2ccc(cc2)CNC(=O)c3c(cccc3)C(=O)c4ccc(cc4)C
0.290837	O=C(Nc1cnccc1)c2ccc(cc2)CNC(=O)c3c(cccc3)C(=O)c4ccc(cc4)C
0.290837	O=C(Nc1cnccc1)c2ccc(cc2)CNC(=O)c3c(cccc3)C(=O)c4ccc(cc4)C
0.290837	O=C(Nc1cnccc1)c2ccc(cc2)CNC(=O)c3c(cccc3)C(=O)c4ccc(cc4)C
0.290837	O=C(Nc1cnccc1)c2ccc(cc2)CNC(=O)c3c(cccc3)C(=O)c4ccc(cc4)C
0.290837	O=C(Nc1cnccc1)c2ccc(cc2)CNC(=O)c3c(cccc3)C(=O)c4ccc(cc4)C
0.290837	O=C(Nc1cnccc1)c2ccc(cc2)CNC(=O)c3c(cccc3)C(=O)c4ccc(cc4)C
0.290837	O=C(Nc1cnccc1)c2ccc(cc2)CNC(=O)c3c(cccc3)C(=O)c4ccc(cc4)C
0.290837	O=C(Nc1cnccc1)c2ccc(cc2)CNC(=O)c3c(cccc3)C(=O)c4ccc(cc4)C
0.290698	Fc1c(cc(c2nc(ncc2)NC3CNCCC3)cc1)C
0.290698	Fc1c(cc(c2nc(ncc2)NC3CNCCC3)cc1)C
0.290698	Fc1c(cc(c2nc(ncc2)NC3CNCCC3)cc1)C
0.290698	Fc1c(cc(c2nc(ncc2)NC3CNCCC3)cc1)C
0.290698	Fc1c(cc(c2nc(ncc2)NC3CNCCC3)cc1)C
0.290698	Fc1c(cc(c2nc(ncc2)NC3CNCCC3)cc1)C
0.290698	Fc1c(cc(c2nc(ncc2)NC3CNCCC3)cc1)C
0.290698	Fc1c(cc(c2nc(ncc2)NC3CNCCC3)cc1)C
0.290698	Fc1c(cc(c2nc(ncc2)NC3CNCCC3)cc1)C
0.290698	Fc1c(cc(c2nc(ncc2)NC3CNCCC3)cc1)C
0.290566	Brc1ccc(cc1)C(=O)Nc2cc(ccc2)C=3ON=C(N3)c4cc(OC)ncc4
0.290566	Brc1ccc(cc1)C(=O)Nc2cc(ccc2)C=3ON=C(N3)c4cc(OC)ncc4
0.290566	Brc1ccc(cc1)C(=O)Nc2cc(ccc2)C=3ON=C(N3)c4cc(OC)ncc4
0.290566	Brc1ccc(cc1)C(=O)Nc2cc(ccc2)C=3ON=C(N3)c4cc(OC)ncc4
0.290566	Brc1ccc(cc1)C(=O)Nc2cc(ccc2)C=3ON=C(N3)c4cc(OC)ncc4
0.290566	Brc1ccc(cc1)C(=O)Nc2cc(ccc2)C=3ON=C(N3)c4cc(OC)ncc4
0.290566	Brc1ccc(cc1)C(=O)Nc2cc(ccc2)C=3ON=C(N3)c4cc(OC)ncc4
0.290566	Brc1ccc(cc1)C(=O)Nc2cc(ccc2)C=3ON=C(N3)c4cc(OC)ncc4
0.290566	Brc1ccc(cc1)C(=O)Nc2cc(ccc2)C=3ON=C(N3)c4cc(OC)ncc4
0.290566	Brc1ccc(cc1)C(=O)Nc2cc(ccc2)C=3ON=C(N3)c4cc(OC)ncc4
0.290323	Fc1cc(NC(=O)C2=COC=C2)c(cc1)C(=O)Nc3cc(ccc3)C=4C=NN(C4)C
0.290323	Fc1cc(NC(=O)C2=COC=C2)c(cc1)C(=O)Nc3cc(ccc3)C=4C=NN(C4)C
0.290323	Fc1cc(NC(=O)C2=COC=C2)c(cc1)C(=O)Nc3cc(ccc3)C=4C=NN(C4)C
0.290323	Fc1cc(NC(=O)C2=COC=C2)c(cc1)C(=O)Nc3cc(ccc3)C=4C=NN(C4)C
0.290323	Fc1cc(NC(=O)C2=COC=C2)c(cc1)C(=O)Nc3cc(ccc3)C=4C=NN(C4)C
0.290323	Fc1cc(NC(=O)C2=COC=C2)c(cc1)C(=O)Nc3cc(ccc3)C=4C=NN(C4)C
0.290323	Fc1cc(NC(=O)C2=COC=C2)c(cc1)C(=O)Nc3cc(ccc3)C=4C=NN(C4)C
0.290323	Fc1cc(NC(=O)C2=COC=C2)c(cc1)C(=O)Nc3cc(ccc3)C=4C=NN(C4)C
0.290323	Fc1cc(NC(=O)C2=COC=C2)c(cc1)C(=O)Nc3cc(ccc3)C=4C=NN(C4)C
0.290323	Fc1cc(NC(=O)C2=COC=C2)c(cc1)C(=O)Nc3cc(ccc3)C=4C=NN(C4)C
0.289575	O=C(NCC(=O)N(OC)C)c1cc(Nc2nc(ccn2)C)ccc1
0.289575	O=C(NCC(=O)N(OC)C)c1cc(Nc2nc(ccn2)C)ccc1
0.289575	O=C(NCC(=O)N(OC)C)c1cc(Nc2nc(ccn2)C)ccc1
0.289575	O=C(NCC(=O)N(OC)C)c1cc(Nc2nc(ccn2)C)ccc1
0.289575	O=C(NCC(=O)N(OC)C)c1cc(Nc2nc(ccn2)C)ccc1
0.289575	O=C(NCC(=O)N(OC)C)c1cc(Nc2nc(ccn2)C)ccc1
0.289575	O=C(NCC(=O)N(OC)C)c1cc(Nc2nc(ccn2)C)ccc1
0.289575	O=C(NCC(=O)N(OC)C)c1cc(Nc2nc(ccn2)C)ccc1
0.289575	O=C(NCC(=O)N(OC)C)c1cc(Nc2nc(ccn2)C)ccc1
0.289575	O=C(NCC(=O)N(OC)C)c1cc(Nc2nc(ccn2)C)ccc1
0.289562	FC(F)(F)c1nc(ncc1)Nc2cc(ccc2)C(=O)N3CCC(OCc4c(cccc4)C)CC3
0.289562	FC(F)(F)c1nc(ncc1)Nc2cc(ccc2)C(=O)N3CCC(OCc4c(cccc4)C)CC3
0.289562	FC(F)(F)c1nc(ncc1)Nc2cc(ccc2)C(=O)N3CCC(OCc4c(cccc4)C)CC3
0.289562	FC(F)(F)c1nc(ncc1)Nc2cc(ccc2)C(=O)N3CCC(OCc4c(cccc4)C)CC3
0.289562	FC(F)(F)c1nc(ncc1)Nc2cc(ccc2)C(=O)N3CCC(OCc4c(cccc4)C)CC3
0.289562	FC(F)(F)c1nc(ncc1)Nc2cc(ccc2)C(=O)N3CCC(OCc4c(cccc4)C)CC3
0.289562	FC(F)(F)c1nc(ncc1)Nc2cc(ccc2)C(=O)N3CCC(OCc4c(cccc4)C)CC3
0.289562	FC(F)(F)c1nc(ncc1)Nc2cc(ccc2)C(=O)N3CCC(OCc4c(cccc4)C)CC3
0.289562	FC(F)(F)c1nc(ncc1)Nc2cc(ccc2)C(=O)N3CCC(OCc4c(cccc4)C)CC3
0.289562	FC(F)(F)c1nc(ncc1)Nc2cc(ccc2)C(=O)N3CCC(OCc4c(cccc4)C)CC3
0.288973	O=C(Nc1cnccc1)c2ccc(cc2)CNC(=O)c3c(O)ccc(OC)c3
0.288973	O=C(Nc1cnccc1)c2ccc(cc2)CNC(=O)c3c(O)ccc(OC)c3
0.288973	O=C(Nc1cnccc1)c2ccc(cc2)CNC(=O)c3c(O)ccc(OC)c3
0.288973	O=C(Nc1cnccc1)c2ccc(cc2)CNC(=O)c3c(O)ccc(OC)c3
0.288973	O=C(Nc1cnccc1)c2ccc(cc2)CNC(=O)c3c(O)ccc(OC)c3
0.288973	O=C(Nc1cnccc1)c2ccc(cc2)CNC(=O)c3c(O)ccc(OC)c3
0.288973	O=C(Nc1cnccc1)c2ccc(cc2)CNC(=O)c3c(O)ccc(OC)c3
0.288973	O=C(Nc1cnccc1)c2ccc(cc2)CNC(=O)c3c(O)ccc(OC)c3
0.288973	O=C(Nc1cnccc1)c2ccc(cc2)CNC(=O)c3c(O)ccc(OC)c3
0.288973	O=C(Nc1cnccc1)c2ccc(cc2)CNC(=O)c3c(O)ccc(OC)c3
0.288961	O=C(OCC(=O)NCc1cc(NC(=O)C2CC2)ccc1)c3c(nccc3)Nc4c(cc(cc4)C)C
0.288961	O=C(OCC(=O)NCc1cc(NC(=O)C2CC2)ccc1)c3c(nccc3)Nc4c(cc(cc4)C)C
0.288961	O=C(OCC(=O)NCc1cc(NC(=O)C2CC2)ccc1)c3c(nccc3)Nc4c(cc(cc4)C)C
0.288961	O=C(OCC(=O)NCc1cc(NC(=O)C2CC2)ccc1)c3c(nccc3)Nc4c(cc(cc4)C)C
0.288889	S1C(=NC=C1)c2ccc(NC(=O)c3c(NC(=O)C4=COC=C4)cc(F)cc3)cc2
0.28777	Fc1c(NC(=O)c2cc(ccc2)C3=NOC(=N3)CC(C)(C)C)cc(cc1)C
0.28777	Fc1c(NC(=O)c2cc(ccc2)C3=NOC(=N3)CC(C)(C)C)cc(cc1)C
0.28777	Fc1c(NC(=O)c2cc(ccc2)C3=NOC(=N3)CC(C)(C)C)cc(cc1)C
0.28777	Fc1c(NC(=O)c2cc(ccc2)C3=NOC(=N3)CC(C)(C)C)cc(cc1)C
0.28777	Fc1c(NC(=O)c2cc(ccc2)C3=NOC(=N3)CC(C)(C)C)cc(cc1)C
0.28777	Fc1c(NC(=O)c2cc(ccc2)C3=NOC(=N3)CC(C)(C)C)cc(cc1)C
0.28777	Fc1c(NC(=O)c2cc(ccc2)C3=NOC(=N3)CC(C)(C)C)cc(cc1)C
0.28777	Fc1c(NC(=O)c2cc(ccc2)C3=NOC(=N3)CC(C)(C)C)cc(cc1)C
0.28777	Fc1c(NC(=O)c2cc(ccc2)C3=NOC(=N3)CC(C)(C)C)cc(cc1)C
0.28777	Fc1c(NC(=O)c2cc(ccc2)C3=NOC(=N3)CC(C)(C)C)cc(cc1)C
0.287402	Ic1ccc(cc1)CCNC(=O)c2cc(NC(=O)OC(C)(C)C)c(cc2)C
0.287402	Ic1ccc(cc1)CCNC(=O)c2cc(NC(=O)OC(C)(C)C)c(cc2)C
0.287402	Ic1ccc(cc1)CCNC(=O)c2cc(NC(=O)OC(C)(C)C)c(cc2)C
0.287402	Ic1ccc(cc1)CCNC(=O)c2cc(NC(=O)OC(C)(C)C)c(cc2)C
0.287402	Ic1ccc(cc1)CCNC(=O)c2cc(NC(=O)OC(C)(C)C)c(cc2)C
0.287402	Ic1ccc(cc1)CCNC(=O)c2cc(NC(=O)OC(C)(C)C)c(cc2)C
0.287402	Ic1ccc(cc1)CCNC(=O)c2cc(NC(=O)OC(C)(C)C)c(cc2)C
0.287402	Ic1ccc(cc1)CCNC(=O)c2cc(NC(=O)OC(C)(C)C)c(cc2)C
0.287402	Ic1ccc(cc1)CCNC(=O)c2cc(NC(=O)OC(C)(C)C)c(cc2)C
0.287402	Ic1ccc(cc1)CCNC(=O)c2cc(NC(=O)OC(C)(C)C)c(cc2)C
0.287234	O=C(Nc1c(ccc(c1)C(=O)NC2CC2)C)c3ncccc3Oc4ccccc4
0.287234	O=C(Nc1c(ccc(c1)C(=O)NC2CC2)C)c3ncccc3Oc4ccccc4
0.287234	O=C(Nc1c(ccc(c1)C(=O)NC2CC2)C)c3ncccc3Oc4ccccc4
0.287234	O=C(Nc1c(ccc(c1)C(=O)NC2CC2)C)c3ncccc3Oc4ccccc4
0.287234	O=C(Nc1c(ccc(c1)C(=O)NC2CC2)C)c3ncccc3Oc4ccccc4
0.287234	O=C(Nc1c(ccc(c1)C(=O)NC2CC2)C)c3ncccc3Oc4ccccc4
0.287234	O=C(Nc1c(ccc(c1)C(=O)NC2CC2)C)c3ncccc3Oc4ccccc4
0.287234	O=C(Nc1c(ccc(c1)C(=O)NC2CC2)C)c3ncccc3Oc4ccccc4
0.287234	O=C(Nc1c(ccc(c1)C(=O)NC2CC2)C)c3ncccc3Oc4ccccc4
0.287234	O=C(Nc1c(ccc(c1)C(=O)NC2CC2)C)c3ncccc3Oc4ccccc4
0.287162	Fc1c2c(ccc1CNC(=O)c3cc(Nc4nc(ccn4)C)ccc3)CCCC2
0.286245	O=C(Nc1cnccc1)c2ccc(cc2)CNC(=O)CCc3cc4OCCCOc4cc3
0.286245	O=C(Nc1cnccc1)c2ccc(cc2)CNC(=O)CCc3cc4OCCCOc4cc3
0.286245	O=C(Nc1cnccc1)c2ccc(cc2)CNC(=O)CCc3cc4OCCCOc4cc3
0.286245	O=C(Nc1cnccc1)c2ccc(cc2)CNC(=O)CCc3cc4OCCCOc4cc3
0.286245	O=C(Nc1cnccc1)c2ccc(cc2)CNC(=O)CCc3cc4OCCCOc4cc3
0.286245	O=C(Nc1cnccc1)c2ccc(cc2)CNC(=O)CCc3cc4OCCCOc4cc3
0.286245	O=C(Nc1cnccc1)c2ccc(cc2)CNC(=O)CCc3cc4OCCCOc4cc3
0.286245	O=C(Nc1cnccc1)c2ccc(cc2)CNC(=O)CCc3cc4OCCCOc4cc3
0.286245	O=C(Nc1cnccc1)c2ccc(cc2)CNC(=O)CCc3cc4OCCCOc4cc3
0.286245	O=C(Nc1cnccc1)c2ccc(cc2)CNC(=O)CCc3cc4OCCCOc4cc3
0.285714	FC(F)(F)CNC(=O)c1cc(NC(=O)c2c(O)cc(NC(=O)c3cc(OC)cc(OC)c3)cc2)c(cc1)C
0.285714	S1C(=NC(=C1)CC(=O)Nc2c(ccc(c2)C(=O)NCC(F)(F)F)C)c3ccc(cc3)C(C)C
0.285714	S1C(=NC(=C1)CC(=O)Nc2c(ccc(c2)C(=O)NCC(F)(F)F)C)c3ccc(cc3)C(C)C
0.285714	FC(F)(F)CNC(=O)c1cc(NC(=O)c2c(O)cc(NC(=O)c3cc(OC)cc(OC)c3)cc2)c(cc1)C
0.285714	FC(F)(F)CNC(=O)c1cc(NC(=O)c2c(O)cc(NC(=O)c3cc(OC)cc(OC)c3)cc2)c(cc1)C
0.285714	FC(F)(F)CNC(=O)c1cc(NC(=O)c2c(O)cc(NC(=O)c3cc(OC)cc(OC)c3)cc2)c(cc1)C
0.285714	S1C(=NC(=C1)CC(=O)Nc2c(ccc(c2)C(=O)NCC(F)(F)F)C)c3ccc(cc3)C(C)C
0.285714	S1C(=NC(=C1)CC(=O)Nc2c(ccc(c2)C(=O)NCC(F)(F)F)C)c3ccc(cc3)C(C)C
0.285211	Fc1cc(c(OC)cc1)CNc2c(ccc(c2)C(=O)Nc3cc(ccc3)C(F)(F)F)C
0.285211	Fc1cc(c(OC)cc1)CNc2c(ccc(c2)C(=O)Nc3cc(ccc3)C(F)(F)F)C
0.285211	Fc1cc(c(OC)cc1)CNc2c(ccc(c2)C(=O)Nc3cc(ccc3)C(F)(F)F)C
0.285211	Fc1cc(c(OC)cc1)CNc2c(ccc(c2)C(=O)Nc3cc(ccc3)C(F)(F)F)C
0.285211	Fc1cc(c(OC)cc1)CNc2c(ccc(c2)C(=O)Nc3cc(ccc3)C(F)(F)F)C
0.285211	Fc1cc(c(OC)cc1)CNc2c(ccc(c2)C(=O)Nc3cc(ccc3)C(F)(F)F)C
0.285211	Fc1cc(c(OC)cc1)CNc2c(ccc(c2)C(=O)Nc3cc(ccc3)C(F)(F)F)C
0.285211	Fc1cc(c(OC)cc1)CNc2c(ccc(c2)C(=O)Nc3cc(ccc3)C(F)(F)F)C
0.285211	Fc1cc(c(OC)cc1)CNc2c(ccc(c2)C(=O)Nc3cc(ccc3)C(F)(F)F)C
0.285211	Fc1cc(c(OC)cc1)CNc2c(ccc(c2)C(=O)Nc3cc(ccc3)C(F)(F)F)C
0.284672	Clc1c(Cl)ccc(c1)C(=O)Nc2cc(O)c(cc2)C(=O)Nc3c(ccc(c3)C(=O)NCC(F)(F)F)C
0.284672	Clc1c(Cl)ccc(c1)C(=O)Nc2cc(O)c(cc2)C(=O)Nc3c(ccc(c3)C(=O)NCC(F)(F)F)C
0.284615	Brc1c(ncc(NC(=O)c2c(Nc3ccc(cc3)C)cccc2)c1)C
0.284615	Brc1c(ncc(NC(=O)c2c(Nc3ccc(cc3)C)cccc2)c1)C
0.284615	Brc1c(ncc(NC(=O)c2c(Nc3ccc(cc3)C)cccc2)c1)C
0.284615	Brc1c(ncc(NC(=O)c2c(Nc3ccc(cc3)C)cccc2)c1)C
0.284615	Brc1c(ncc(NC(=O)c2c(Nc3ccc(cc3)C)cccc2)c1)C
0.284615	Brc1c(ncc(NC(=O)c2c(Nc3ccc(cc3)C)cccc2)c1)C
0.284615	Brc1c(ncc(NC(=O)c2c(Nc3ccc(cc3)C)cccc2)c1)C
0.284615	Brc1c(ncc(NC(=O)c2c(Nc3ccc(cc3)C)cccc2)c1)C
0.284615	Brc1c(ncc(NC(=O)c2c(Nc3ccc(cc3)C)cccc2)c1)C
0.284615	Brc1c(ncc(NC(=O)c2c(Nc3ccc(cc3)C)cccc2)c1)C
0.284585	O=C(Nc1cc(NC(=O)C)ccc1)c2cc(OCC)c(OCc3ccncc3)cc2
0.284585	O=C(Nc1cc(NC(=O)C)ccc1)c2cc(OCC)c(OCc3ccncc3)cc2
0.284585	O=C(Nc1cc(NC(=O)C)ccc1)c2cc(OCC)c(OCc3ccncc3)cc2
0.284585	O=C(Nc1cc(NC(=O)C)ccc1)c2cc(OCC)c(OCc3ccncc3)cc2
0.284585	O=C(Nc1cc(NC(=O)C)ccc1)c2cc(OCC)c(OCc3ccncc3)cc2
0.284585	O=C(Nc1cc(NC(=O)C)ccc1)c2cc(OCC)c(OCc3ccncc3)cc2
0.284585	O=C(Nc1cc(NC(=O)C)ccc1)c2cc(OCC)c(OCc3ccncc3)cc2
0.284585	O=C(Nc1cc(NC(=O)C)ccc1)c2cc(OCC)c(OCc3ccncc3)cc2
0.284585	O=C(Nc1cc(NC(=O)C)ccc1)c2cc(OCC)c(OCc3ccncc3)cc2
0.284585	O=C(Nc1cc(NC(=O)C)ccc1)c2cc(OCC)c(OCc3ccncc3)cc2
0.284585	Brc1c(ncc(NC(=O)c2cncc(c3cc(ccc3)C)c2)c1)C
0.284585	Brc1c(ncc(NC(=O)c2cncc(c3cc(ccc3)C)c2)c1)C
0.284585	Brc1c(ncc(NC(=O)c2cncc(c3cc(ccc3)C)c2)c1)C
0.284585	Brc1c(ncc(NC(=O)c2cncc(c3cc(ccc3)C)c2)c1)C
0.284585	Brc1c(ncc(NC(=O)c2cncc(c3cc(ccc3)C)c2)c1)C
0.284585	Brc1c(ncc(NC(=O)c2cncc(c3cc(ccc3)C)c2)c1)C
0.284585	Brc1c(ncc(NC(=O)c2cncc(c3cc(ccc3)C)c2)c1)C
0.284585	Brc1c(ncc(NC(=O)c2cncc(c3cc(ccc3)C)c2)c1)C
0.284585	Brc1c(ncc(NC(=O)c2cncc(c3cc(ccc3)C)c2)c1)C
0.284585	Brc1c(ncc(NC(=O)c2cncc(c3cc(ccc3)C)c2)c1)C
0.284519	O=C(Nc1c(cc(cc1)C)C)c2cc(C#C)c(cc2)C
0.284519	O=C(Nc1c(cc(cc1)C)C)c2cc(C#C)c(cc2)C
0.284519	O=C(Nc1c(cc(cc1)C)C)c2cc(C#C)c(cc2)C
0.284519	O=C(Nc1c(cc(cc1)C)C)c2cc(C#C)c(cc2)C
0.284519	O=C(Nc1c(cc(cc1)C)C)c2cc(C#C)c(cc2)C
0.284519	O=C(Nc1c(cc(cc1)C)C)c2cc(C#C)c(cc2)C
0.284519	O=C(Nc1c(cc(cc1)C)C)c2cc(C#C)c(cc2)C
0.284519	O=C(Nc1c(cc(cc1)C)C)c2cc(C#C)c(cc2)C
0.284519	O=C(Nc1c(cc(cc1)C)C)c2cc(C#C)c(cc2)C
0.284519	O=C(Nc1c(cc(cc1)C)C)c2cc(C#C)c(cc2)C
0.283737	Brc1ccc(cc1)C(=O)Nc2cc(ccc2)C=3ON=C(N3)c4ncc(nc4)N5CCNCC5
0.283688	Brc1c(ccc(NC(=O)C2=C(NC(c3ccccc3)=C2)CC)c1)C(=O)O
0.283688	Brc1c(ccc(NC(=O)C2=C(NC(c3ccccc3)=C2)CC)c1)C(=O)O
0.283688	Brc1c(ccc(NC(=O)C2=C(NC(c3ccccc3)=C2)CC)c1)C(=O)O
0.283688	Brc1c(ccc(NC(=O)C2=C(NC(c3ccccc3)=C2)CC)c1)C(=O)O
0.283688	Brc1c(ccc(NC(=O)C2=C(NC(c3ccccc3)=C2)CC)c1)C(=O)O
0.283688	Brc1c(ccc(NC(=O)C2=C(NC(c3ccccc3)=C2)CC)c1)C(=O)O
0.283688	Brc1c(ccc(NC(=O)C2=C(NC(c3ccccc3)=C2)CC)c1)C(=O)O
0.283688	Brc1c(ccc(NC(=O)C2=C(NC(c3ccccc3)=C2)CC)c1)C(=O)O
0.283688	Brc1c(ccc(NC(=O)C2=C(NC(c3ccccc3)=C2)CC)c1)C(=O)O
0.283688	Brc1c(ccc(NC(=O)C2=C(NC(c3ccccc3)=C2)CC)c1)C(=O)O
0.283525	Brc1ccc(c2nc(ncc2)NC(=O)C=3N=NN(C3)C4CC4)cc1
0.283525	Brc1ccc(c2nc(ncc2)NC(=O)C=3N=NN(C3)C4CC4)cc1
0.283525	Brc1ccc(c2nc(ncc2)NC(=O)C=3N=NN(C3)C4CC4)cc1
0.283525	Brc1ccc(c2nc(ncc2)NC(=O)C=3N=NN(C3)C4CC4)cc1
0.283525	Brc1ccc(c2nc(ncc2)NC(=O)C=3N=NN(C3)C4CC4)cc1
0.283525	Brc1ccc(c2nc(ncc2)NC(=O)C=3N=NN(C3)C4CC4)cc1
0.283525	Brc1ccc(c2nc(ncc2)NC(=O)C=3N=NN(C3)C4CC4)cc1
0.283525	Brc1ccc(c2nc(ncc2)NC(=O)C=3N=NN(C3)C4CC4)cc1
0.283525	Brc1ccc(c2nc(ncc2)NC(=O)C=3N=NN(C3)C4CC4)cc1
0.283525	Brc1ccc(c2nc(ncc2)NC(=O)C=3N=NN(C3)C4CC4)cc1
0.283333	O=C(Nc1c(cc(cc1)C)C)c2cc(OCC)ccc2
0.283333	O=C(Nc1c(cc(cc1)C)C)c2cc(OCC)ccc2
0.283333	O=C(Nc1c(cc(cc1)C)C)c2cc(OCC)ccc2
0.283333	O=C(Nc1c(cc(cc1)C)C)c2cc(OCC)ccc2
0.283333	O=C(Nc1c(cc(cc1)C)C)c2cc(OCC)ccc2
0.283333	O=C(Nc1c(cc(cc1)C)C)c2cc(OCC)ccc2
0.283333	O=C(Nc1c(cc(cc1)C)C)c2cc(OCC)ccc2
0.283333	O=C(Nc1c(cc(cc1)C)C)c2cc(OCC)ccc2
0.283333	O=C(Nc1c(cc(cc1)C)C)c2cc(OCC)ccc2
0.283333	O=C(Nc1c(cc(cc1)C)C)c2cc(OCC)ccc2
0.282869	Clc1c(ccc(NC(=S)NNc2nc(OC)ccn2)c1)C
0.282869	Clc1c(ccc(NC(=S)NNc2nc(OC)ccn2)c1)C
0.282869	Clc1c(ccc(NC(=S)NNc2nc(OC)ccn2)c1)C
0.282869	Clc1c(ccc(NC(=S)NNc2nc(OC)ccn2)c1)C
0.282869	Clc1c(ccc(NC(=S)NNc2nc(OC)ccn2)c1)C
0.282869	Clc1c(ccc(NC(=S)NNc2nc(OC)ccn2)c1)C
0.282869	Clc1c(ccc(NC(=S)NNc2nc(OC)ccn2)c1)C
0.282869	Clc1c(ccc(NC(=S)NNc2nc(OC)ccn2)c1)C
0.282869	Clc1c(ccc(NC(=S)NNc2nc(OC)ccn2)c1)C
0.282869	Clc1c(ccc(NC(=S)NNc2nc(OC)ccn2)c1)C
0.282787	O=C(Nc1c(ccc(c2cnc(OC)cc2)c1)C)C=O
0.282759	Clc1c(S(=O)(=O)N2CCCCC2)cc(cc1)C(=O)NCc3ccc(cc3)C(=O)Nc4cnccc4
0.282759	Clc1c(S(=O)(=O)N2CCCCC2)cc(cc1)C(=O)NCc3ccc(cc3)C(=O)Nc4cnccc4
0.282759	Clc1c(S(=O)(=O)N2CCCCC2)cc(cc1)C(=O)NCc3ccc(cc3)C(=O)Nc4cnccc4
0.282759	Clc1c(S(=O)(=O)N2CCCCC2)cc(cc1)C(=O)NCc3ccc(cc3)C(=O)Nc4cnccc4
0.282759	Clc1c(S(=O)(=O)N2CCCCC2)cc(cc1)C(=O)NCc3ccc(cc3)C(=O)Nc4cnccc4
0.282759	Clc1c(S(=O)(=O)N2CCCCC2)cc(cc1)C(=O)NCc3ccc(cc3)C(=O)Nc4cnccc4
0.282759	Clc1c(S(=O)(=O)N2CCCCC2)cc(cc1)C(=O)NCc3ccc(cc3)C(=O)Nc4cnccc4
0.282759	Clc1c(S(=O)(=O)N2CCCCC2)cc(cc1)C(=O)NCc3ccc(cc3)C(=O)Nc4cnccc4
0.282759	Clc1c(S(=O)(=O)N2CCCCC2)cc(cc1)C(=O)NCc3ccc(cc3)C(=O)Nc4cnccc4
0.282759	Clc1c(S(=O)(=O)N2CCCCC2)cc(cc1)C(=O)NCc3ccc(cc3)C(=O)Nc4cnccc4
0.282609	FC(F)(F)CNC(=O)c1cc(NC(=O)c2c(Oc3ccncc3)cccc2)c(cc1)C
0.282609	FC(F)(F)CNC(=O)c1cc(NC(=O)c2c(Oc3ccncc3)cccc2)c(cc1)C
0.282609	FC(F)(F)CNC(=O)c1cc(NC(=O)c2c(Oc3ccncc3)cccc2)c(cc1)C
0.282609	FC(F)(F)CNC(=O)c1cc(NC(=O)c2c(Oc3ccncc3)cccc2)c(cc1)C
0.282609	FC(F)(F)CNC(=O)c1cc(NC(=O)c2c(Oc3ccncc3)cccc2)c(cc1)C
0.282609	FC(F)(F)CNC(=O)c1cc(NC(=O)c2c(Oc3ccncc3)cccc2)c(cc1)C
0.282609	FC(F)(F)CNC(=O)c1cc(NC(=O)c2c(Oc3ccncc3)cccc2)c(cc1)C
0.282609	FC(F)(F)CNC(=O)c1cc(NC(=O)c2c(Oc3ccncc3)cccc2)c(cc1)C
0.282609	FC(F)(F)CNC(=O)c1cc(NC(=O)c2c(Oc3ccncc3)cccc2)c(cc1)C
0.282609	FC(F)(F)CNC(=O)c1cc(NC(=O)c2c(Oc3ccncc3)cccc2)c(cc1)C
0.28223	Clc1c(N2CCN(Cc3ccccc3)CC2)ccc(NC(=O)c4c(O)ccc(OC)c4)c1
0.28223	Clc1c(N2CCN(Cc3ccccc3)CC2)ccc(NC(=O)c4c(O)ccc(OC)c4)c1
0.281853	FC(F)(F)c1c(OC)cc(c(NC(=O)c2cnccc2)c1)C
0.281853	FC(F)(F)c1c(OC)cc(c(NC(=O)c2cnccc2)c1)C
0.281853	FC(F)(F)c1c(OC)cc(c(NC(=O)c2cnccc2)c1)C
0.281853	FC(F)(F)c1c(OC)cc(c(NC(=O)c2cnccc2)c1)C
0.281853	FC(F)(F)c1c(OC)cc(c(NC(=O)c2cnccc2)c1)C
0.281853	FC(F)(F)c1c(OC)cc(c(NC(=O)c2cnccc2)c1)C
0.281853	FC(F)(F)c1c(OC)cc(c(NC(=O)c2cnccc2)c1)C
0.281853	FC(F)(F)c1c(OC)cc(c(NC(=O)c2cnccc2)c1)C
0.281853	FC(F)(F)c1c(OC)cc(c(NC(=O)c2cnccc2)c1)C
0.281853	FC(F)(F)c1c(OC)cc(c(NC(=O)c2cnccc2)c1)C
0.281853	Fc1cc(OC(C)C)cc(NC(=O)c2cc(NC(=O)OC(C)(C)C)c(cc2)C)c1
0.281853	Fc1cc(OC(C)C)cc(NC(=O)c2cc(NC(=O)OC(C)(C)C)c(cc2)C)c1
0.281787	S1C(=NC(c2cnccc2)=C1)CCCCNC(=O)c3cc4OC(Oc4cc3)(C)C
0.281787	S1C(=NC(c2cnccc2)=C1)CCCCNC(=O)c3cc4OC(Oc4cc3)(C)C
0.281787	S1C(=NC(c2cnccc2)=C1)CCCCNC(=O)c3cc4OC(Oc4cc3)(C)C
0.281787	S1C(=NC(c2cnccc2)=C1)CCCCNC(=O)c3cc4OC(Oc4cc3)(C)C
0.281787	S1C(=NC(c2cnccc2)=C1)CCCCNC(=O)c3cc4OC(Oc4cc3)(C)C
0.281787	S1C(=NC(c2cnccc2)=C1)CCCCNC(=O)c3cc4OC(Oc4cc3)(C)C
0.281787	S1C(=NC(c2cnccc2)=C1)CCCCNC(=O)c3cc4OC(Oc4cc3)(C)C
0.281787	S1C(=NC(c2cnccc2)=C1)CCCCNC(=O)c3cc4OC(Oc4cc3)(C)C
0.281787	S1C(=NC(c2cnccc2)=C1)CCCCNC(=O)c3cc4OC(Oc4cc3)(C)C
0.281787	S1C(=NC(c2cnccc2)=C1)CCCCNC(=O)c3cc4OC(Oc4cc3)(C)C
0.281588	Brc1ccc(cc1)C(=O)Nc2cc(ccc2)C=3ON=C(N3)c4c(Cl)cc(F)cc4
0.281588	Brc1ccc(cc1)C(=O)Nc2cc(ccc2)C=3ON=C(N3)c4c(Cl)cc(F)cc4
0.281588	Brc1ccc(cc1)C(=O)Nc2cc(ccc2)C=3ON=C(N3)c4c(Cl)cc(F)cc4
0.281588	Brc1ccc(cc1)C(=O)Nc2cc(ccc2)C=3ON=C(N3)c4c(Cl)cc(F)cc4
0.281588	Brc1ccc(cc1)C(=O)Nc2cc(ccc2)C=3ON=C(N3)c4c(Cl)cc(F)cc4
0.281588	Brc1ccc(cc1)C(=O)Nc2cc(ccc2)C=3ON=C(N3)c4c(Cl)cc(F)cc4
0.281588	Brc1ccc(cc1)C(=O)Nc2cc(ccc2)C=3ON=C(N3)c4c(Cl)cc(F)cc4
0.281588	Brc1ccc(cc1)C(=O)Nc2cc(ccc2)C=3ON=C(N3)c4c(Cl)cc(F)cc4
0.281588	Brc1c(OCCOCCOC)cc(NC(=O)c2cc(NC(=O)OC(C)(C)C)c(cc2)C)cc1
0.281588	Brc1c(OCCOCCOC)cc(NC(=O)c2cc(NC(=O)OC(C)(C)C)c(cc2)C)cc1
0.281588	Brc1c(OCCOCCOC)cc(NC(=O)c2cc(NC(=O)OC(C)(C)C)c(cc2)C)cc1
0.281588	Brc1c(OCCOCCOC)cc(NC(=O)c2cc(NC(=O)OC(C)(C)C)c(cc2)C)cc1
0.281588	Brc1c(OCCOCCOC)cc(NC(=O)c2cc(NC(=O)OC(C)(C)C)c(cc2)C)cc1
0.281588	Brc1c(OCCOCCOC)cc(NC(=O)c2cc(NC(=O)OC(C)(C)C)c(cc2)C)cc1
0.281588	Brc1c(OCCOCCOC)cc(NC(=O)c2cc(NC(=O)OC(C)(C)C)c(cc2)C)cc1
0.281588	Brc1c(OCCOCCOC)cc(NC(=O)c2cc(NC(=O)OC(C)(C)C)c(cc2)C)cc1
0.281588	Brc1c(OCCOCCOC)cc(NC(=O)c2cc(NC(=O)OC(C)(C)C)c(cc2)C)cc1
0.281588	Brc1c(OCCOCCOC)cc(NC(=O)c2cc(NC(=O)OC(C)(C)C)c(cc2)C)cc1
0.281369	O=C(N1CCN(CCOC)CC1)C(=O)Nc2c(ccc(c2)C(=O)C)C
0.281369	O=C(N1CCN(CCOC)CC1)C(=O)Nc2c(ccc(c2)C(=O)C)C
0.281369	O=C(N1CCN(CCOC)CC1)C(=O)Nc2c(ccc(c2)C(=O)C)C
0.281369	O=C(N1CCN(CCOC)CC1)C(=O)Nc2c(ccc(c2)C(=O)C)C
0.280576	FC(F)(F)c1c(OC)cc(c(NC(=O)c2cncc(c3cc(ccc3)C)c2)c1)C
0.280576	FC(F)(F)c1c(OC)cc(c(NC(=O)c2cncc(c3cc(ccc3)C)c2)c1)C
0.280576	FC(F)(F)c1c(OC)cc(c(NC(=O)c2cncc(c3cc(ccc3)C)c2)c1)C
0.280576	FC(F)(F)c1c(OC)cc(c(NC(=O)c2cncc(c3cc(ccc3)C)c2)c1)C
0.280576	FC(F)(F)c1c(OC)cc(c(NC(=O)c2cncc(c3cc(ccc3)C)c2)c1)C
0.280576	FC(F)(F)c1c(OC)cc(c(NC(=O)c2cncc(c3cc(ccc3)C)c2)c1)C
0.280576	FC(F)(F)c1c(OC)cc(c(NC(=O)c2cncc(c3cc(ccc3)C)c2)c1)C
0.280576	FC(F)(F)c1c(OC)cc(c(NC(=O)c2cncc(c3cc(ccc3)C)c2)c1)C
0.280576	FC(F)(F)c1c(OC)cc(c(NC(=O)c2cncc(c3cc(ccc3)C)c2)c1)C
0.280576	FC(F)(F)c1c(OC)cc(c(NC(=O)c2cncc(c3cc(ccc3)C)c2)c1)C
0.280576	Fc1c(cc(NC(=O)c2cc(NC(=O)OC(C)(C)C)c(cc2)C)cc1)C(=O)CCC
0.280576	Fc1c(cc(NC(=O)c2cc(NC(=O)OC(C)(C)C)c(cc2)C)cc1)C(=O)CCC
0.280236	O=C(OC(C)(C)C)Nc1c(ccc(c1)C(=O)N2CC(C2)CCN3N=NC(c4cc(c(cc4)C)C(=O)Nc5ccccc5)=C3)C
0.280236	O=C(OC(C)(C)C)Nc1c(ccc(c1)C(=O)N2CC(C2)CCN3N=NC(c4cc(c(cc4)C)C(=O)Nc5ccccc5)=C3)C
0.280236	O=C(OC(C)(C)C)Nc1c(ccc(c1)C(=O)N2CC(C2)CCN3N=NC(c4cc(c(cc4)C)C(=O)Nc5ccccc5)=C3)C
0.280236	O=C(OC(C)(C)C)Nc1c(ccc(c1)C(=O)N2CC(C2)CCN3N=NC(c4cc(c(cc4)C)C(=O)Nc5ccccc5)=C3)C
0.280236	O=C(OC(C)(C)C)Nc1c(ccc(c1)C(=O)N2CC(C2)CCN3N=NC(c4cc(c(cc4)C)C(=O)Nc5ccccc5)=C3)C
0.280236	O=C(OC(C)(C)C)Nc1c(ccc(c1)C(=O)N2CC(C2)CCN3N=NC(c4cc(c(cc4)C)C(=O)Nc5ccccc5)=C3)C
0.280236	O=C(OC(C)(C)C)Nc1c(ccc(c1)C(=O)N2CC(C2)CCN3N=NC(c4cc(c(cc4)C)C(=O)Nc5ccccc5)=C3)C
0.280236	O=C(OC(C)(C)C)Nc1c(ccc(c1)C(=O)N2CC(C2)CCN3N=NC(c4cc(c(cc4)C)C(=O)Nc5ccccc5)=C3)C
0.280236	O=C(OC(C)(C)C)Nc1c(ccc(c1)C(=O)N2CC(C2)CCN3N=NC(c4cc(c(cc4)C)C(=O)Nc5ccccc5)=C3)C
0.280236	O=C(OC(C)(C)C)Nc1c(ccc(c1)C(=O)N2CC(C2)CCN3N=NC(c4cc(c(cc4)C)C(=O)Nc5ccccc5)=C3)C
0.279851	O=C(OC(C)(C)C)Nc1c(ccc(c1)C(=O)NCCCCCNC(=O)OCc2ccccc2)C
0.279851	O=C(OC(C)(C)C)Nc1c(ccc(c1)C(=O)NCCCCCNC(=O)OCc2ccccc2)C
0.279851	O=C(OC(C)(C)C)Nc1c(ccc(c1)C(=O)NCCCCCNC(=O)OCc2ccccc2)C
0.279851	O=C(OC(C)(C)C)Nc1c(ccc(c1)C(=O)NCCCCCNC(=O)OCc2ccccc2)C
0.279851	O=C(OC(C)(C)C)Nc1c(ccc(c1)C(=O)NCCCCCNC(=O)OCc2ccccc2)C
0.279851	O=C(OC(C)(C)C)Nc1c(ccc(c1)C(=O)NCCCCCNC(=O)OCc2ccccc2)C
0.279851	O=C(OC(C)(C)C)Nc1c(ccc(c1)C(=O)NCCCCCNC(=O)OCc2ccccc2)C
0.279851	O=C(OC(C)(C)C)Nc1c(ccc(c1)C(=O)NCCCCCNC(=O)OCc2ccccc2)C
0.279851	O=C(OC(C)(C)C)Nc1c(ccc(c1)C(=O)NCCCCCNC(=O)OCc2ccccc2)C
0.279851	O=C(OC(C)(C)C)Nc1c(ccc(c1)C(=O)NCCCCCNC(=O)OCc2ccccc2)C
0.279245	FC(F)(F)CNC(=O)c1cc(NC(=O)C=2OC(=NC2)C)c(cc1)C
0.279245	FC(F)(F)CNC(=O)c1cc(NC(=O)C=2OC(=NC2)C)c(cc1)C
0.279245	FC(F)(F)CNC(=O)c1cc(NC(=O)C=2OC(=NC2)C)c(cc1)C
0.278571	Brc1c(OC)ncc(NC(=O)C(=O)NNc2nc(c3cnccc3)ccc2)c1
0.278571	Brc1c(OC)ncc(NC(=O)C(=O)NNc2nc(c3cnccc3)ccc2)c1
0.278571	Brc1c(OC)ncc(NC(=O)C(=O)NNc2nc(c3cnccc3)ccc2)c1
0.278571	Brc1c(OC)ncc(NC(=O)C(=O)NNc2nc(c3cnccc3)ccc2)c1
0.278571	Brc1c(OC)ncc(NC(=O)C(=O)NNc2nc(c3cnccc3)ccc2)c1
0.278571	Brc1c(OC)ncc(NC(=O)C(=O)NNc2nc(c3cnccc3)ccc2)c1
0.278571	Brc1c(OC)ncc(NC(=O)C(=O)NNc2nc(c3cnccc3)ccc2)c1
0.278571	Brc1c(OC)ncc(NC(=O)C(=O)NNc2nc(c3cnccc3)ccc2)c1
0.278571	Brc1c(OC)ncc(NC(=O)C(=O)NNc2nc(c3cnccc3)ccc2)c1
0.278571	Brc1c(OC)ncc(NC(=O)C(=O)NNc2nc(c3cnccc3)ccc2)c1
0.278571	Brc1ccc(c2nc(ncc2)NC(=O)C=3N=C(SC3)c4c(F)cccc4F)cc1
0.278571	Brc1ccc(c2nc(ncc2)NC(=O)C=3N=C(SC3)c4c(F)cccc4F)cc1
0.278571	Brc1ccc(c2nc(ncc2)NC(=O)C=3N=C(SC3)c4c(F)cccc4F)cc1
0.278571	Brc1ccc(c2nc(ncc2)NC(=O)C=3N=C(SC3)c4c(F)cccc4F)cc1
0.278571	Brc1ccc(c2nc(ncc2)NC(=O)C=3N=C(SC3)c4c(F)cccc4F)cc1
0.278571	Brc1ccc(c2nc(ncc2)NC(=O)C=3N=C(SC3)c4c(F)cccc4F)cc1
0.278571	Brc1ccc(c2nc(ncc2)NC(=O)C=3N=C(SC3)c4c(F)cccc4F)cc1
0.278571	Brc1ccc(c2nc(ncc2)NC(=O)C=3N=C(SC3)c4c(F)cccc4F)cc1
0.278571	Brc1ccc(c2nc(ncc2)NC(=O)C=3N=C(SC3)c4c(F)cccc4F)cc1
0.278571	Brc1ccc(c2nc(ncc2)NC(=O)C=3N=C(SC3)c4c(F)cccc4F)cc1
0.277978	Brc1c(OCCOCCOC)cc(NC(=O)c2cnnc(c3ccccc3)c2)cc1
0.277978	Brc1c(OCCOCCOC)cc(NC(=O)c2cnnc(c3ccccc3)c2)cc1
0.277978	Brc1c(OCCOCCOC)cc(NC(=O)c2cnnc(c3ccccc3)c2)cc1
0.277978	Brc1c(OCCOCCOC)cc(NC(=O)c2cnnc(c3ccccc3)c2)cc1
0.277978	Brc1c(OCCOCCOC)cc(NC(=O)c2cnnc(c3ccccc3)c2)cc1
0.277978	Brc1c(OCCOCCOC)cc(NC(=O)c2cnnc(c3ccccc3)c2)cc1
0.277978	Brc1c(OCCOCCOC)cc(NC(=O)c2cnnc(c3ccccc3)c2)cc1
0.277978	Brc1c(OCCOCCOC)cc(NC(=O)c2cnnc(c3ccccc3)c2)cc1
0.277978	Brc1c(OCCOCCOC)cc(NC(=O)c2cnnc(c3ccccc3)c2)cc1
0.277978	Brc1c(OCCOCCOC)cc(NC(=O)c2cnnc(c3ccccc3)c2)cc1
0.277778	Clc1c(ncc(c1)C(=O)Nc2ccc(cc2)C(=O)NCC=C)Nc3cc(F)c(F)cc3
0.277778	Clc1c(ncc(c1)C(=O)Nc2ccc(cc2)C(=O)NCC=C)Nc3cc(F)c(F)cc3
0.277778	Clc1c(ncc(c1)C(=O)Nc2ccc(cc2)C(=O)NCC=C)Nc3cc(F)c(F)cc3
0.277778	Clc1c(ncc(c1)C(=O)Nc2ccc(cc2)C(=O)NCC=C)Nc3cc(F)c(F)cc3
0.277778	Clc1c(ncc(c1)C(=O)Nc2ccc(cc2)C(=O)NCC=C)Nc3cc(F)c(F)cc3
0.277778	Clc1c(ncc(c1)C(=O)Nc2ccc(cc2)C(=O)NCC=C)Nc3cc(F)c(F)cc3
0.277778	Clc1c(ncc(c1)C(=O)Nc2ccc(cc2)C(=O)NCC=C)Nc3cc(F)c(F)cc3
0.277778	Clc1c(ncc(c1)C(=O)Nc2ccc(cc2)C(=O)NCC=C)Nc3cc(F)c(F)cc3
0.277419	S1C(=NC(c2ccc(NC(=O)c3ccccc3)cc2)=C1)NC(=O)c4cc5c(N(C(=O)C)CC5)cc4
0.277419	S1C(=NC(c2ccc(NC(=O)c3ccccc3)cc2)=C1)NC(=O)c4cc5c(N(C(=O)C)CC5)cc4
0.277419	S1C(=NC(c2ccc(NC(=O)c3ccccc3)cc2)=C1)NC(=O)c4cc5c(N(C(=O)C)CC5)cc4
0.277419	S1C(=NC(c2ccc(NC(=O)c3ccccc3)cc2)=C1)NC(=O)c4cc5c(N(C(=O)C)CC5)cc4
0.277419	S1C(=NC(c2ccc(NC(=O)c3ccccc3)cc2)=C1)NC(=O)c4cc5c(N(C(=O)C)CC5)cc4
0.277419	S1C(=NC(c2ccc(NC(=O)c3ccccc3)cc2)=C1)NC(=O)c4cc5c(N(C(=O)C)CC5)cc4
0.277419	S1C(=NC(c2ccc(NC(=O)c3ccccc3)cc2)=C1)NC(=O)c4cc5c(N(C(=O)C)CC5)cc4
0.277419	S1C(=NC(c2ccc(NC(=O)c3ccccc3)cc2)=C1)NC(=O)c4cc5c(N(C(=O)C)CC5)cc4
0.277419	S1C(=NC(c2ccc(NC(=O)c3ccccc3)cc2)=C1)NC(=O)c4cc5c(N(C(=O)C)CC5)cc4
0.277419	S1C(=NC(c2ccc(NC(=O)c3ccccc3)cc2)=C1)NC(=O)c4cc5c(N(C(=O)C)CC5)cc4
0.27668	O=C(Nc1cc(OCCC(C)C)c(cc1)C)c2cc(OCC)ccc2
0.27668	O=C(Nc1cc(OCCC(C)C)c(cc1)C)c2cc(OCC)ccc2
0.27668	O=C(Nc1cc(OCCC(C)C)c(cc1)C)c2cc(OCC)ccc2
0.27668	O=C(Nc1cc(OCCC(C)C)c(cc1)C)c2cc(OCC)ccc2
0.27668	O=C(Nc1cc(OCCC(C)C)c(cc1)C)c2cc(OCC)ccc2
0.27668	O=C(Nc1cc(OCCC(C)C)c(cc1)C)c2cc(OCC)ccc2
0.27668	O=C(Nc1cc(OCCC(C)C)c(cc1)C)c2cc(OCC)ccc2
0.27668	O=C(Nc1cc(OCCC(C)C)c(cc1)C)c2cc(OCC)ccc2
0.27668	O=C(Nc1cc(OCCC(C)C)c(cc1)C)c2cc(OCC)ccc2
0.27668	O=C(Nc1cc(OCCC(C)C)c(cc1)C)c2cc(OCC)ccc2
0.276596	S1C(=NC(c2ccc(NC(=O)C(C)C)cc2)=C1)NC(=O)c3cnc(N4CCCC4)cc3
0.276596	S1C(=NC(c2ccc(NC(=O)C(C)C)cc2)=C1)NC(=O)c3cnc(N4CCCC4)cc3
0.276596	S1C(=NC(c2ccc(NC(=O)C(C)C)cc2)=C1)NC(=O)c3cnc(N4CCCC4)cc3
0.276596	S1C(=NC(c2ccc(NC(=O)C(C)C)cc2)=C1)NC(=O)c3cnc(N4CCCC4)cc3
0.276596	S1C(=NC(c2ccc(NC(=O)C(C)C)cc2)=C1)NC(=O)c3cnc(N4CCCC4)cc3
0.276596	S1C(=NC(c2ccc(NC(=O)C(C)C)cc2)=C1)NC(=O)c3cnc(N4CCCC4)cc3
0.276596	S1C(=NC(c2ccc(NC(=O)C(C)C)cc2)=C1)NC(=O)c3cnc(N4CCCC4)cc3
0.276596	S1C(=NC(c2ccc(NC(=O)C(C)C)cc2)=C1)NC(=O)c3cnc(N4CCCC4)cc3
0.276596	S1C(=NC(c2ccc(NC(=O)C(C)C)cc2)=C1)NC(=O)c3cnc(N4CCCC4)cc3
0.276596	S1C(=NC(c2ccc(NC(=O)C(C)C)cc2)=C1)NC(=O)c3cnc(N4CCCC4)cc3
0.276224	S(c1c(F)ccc(F)c1)Cc2cc(ccc2)C(=O)Nc3cc(ccc3)C=4C=NN(C4)C
0.276224	S(c1c(F)ccc(F)c1)Cc2cc(ccc2)C(=O)Nc3cc(ccc3)C=4C=NN(C4)C
0.276224	S(c1c(F)ccc(F)c1)Cc2cc(ccc2)C(=O)Nc3cc(ccc3)C=4C=NN(C4)C
0.276224	S(c1c(F)ccc(F)c1)Cc2cc(ccc2)C(=O)Nc3cc(ccc3)C=4C=NN(C4)C
0.276224	S(c1c(F)ccc(F)c1)Cc2cc(ccc2)C(=O)Nc3cc(ccc3)C=4C=NN(C4)C
0.276224	S(c1c(F)ccc(F)c1)Cc2cc(ccc2)C(=O)Nc3cc(ccc3)C=4C=NN(C4)C
0.276224	S(c1c(F)ccc(F)c1)Cc2cc(ccc2)C(=O)Nc3cc(ccc3)C=4C=NN(C4)C
0.276224	S(c1c(F)ccc(F)c1)Cc2cc(ccc2)C(=O)Nc3cc(ccc3)C=4C=NN(C4)C
0.276224	S(c1c(F)ccc(F)c1)Cc2cc(ccc2)C(=O)Nc3cc(ccc3)C=4C=NN(C4)C
0.276224	S(c1c(F)ccc(F)c1)Cc2cc(ccc2)C(=O)Nc3cc(ccc3)C=4C=NN(C4)C
0.27619	n1c(NN)cccc1c2cnccc2
0.27619	n1c(NN)cccc1c2cnccc2
0.27619	n1c(NN)cccc1c2cnccc2
0.27619	n1c(NN)cccc1c2cnccc2
0.27619	n1c(NN)cccc1c2cnccc2
0.27619	n1c(NN)cccc1c2cnccc2
0.27619	n1c(NN)cccc1c2cnccc2
0.27619	n1c(NN)cccc1c2cnccc2
0.27619	n1c(NN)cccc1c2cnccc2
0.27619	n1c(NN)cccc1c2cnccc2
0.275974	S1C(=NC(C(=O)Nc2c(ccc(c2)C(=O)NCC(F)(F)F)C)=C1)c3c(OC)cccc3
0.275974	S1C(=NC(C(=O)Nc2c(ccc(c2)C(=O)NCC(F)(F)F)C)=C1)c3c(OC)cccc3
0.275974	S1C(=NC(C(=O)Nc2c(ccc(c2)C(=O)NCC(F)(F)F)C)=C1)c3c(OC)cccc3
0.275974	S1C(=NC(C(=O)Nc2c(ccc(c2)C(=O)NCC(F)(F)F)C)=C1)c3c(OC)cccc3
0.27572	S=C(NNC(=O)C=1NC=CC1)Nc2cc(c(cc2)C)C
0.27572	S=C(NNC(=O)C=1NC=CC1)Nc2cc(c(cc2)C)C
0.27572	S=C(NNC(=O)C=1NC=CC1)Nc2cc(c(cc2)C)C
0.27572	S=C(NNC(=O)C=1NC=CC1)Nc2cc(c(cc2)C)C
0.27572	S=C(NNC(=O)C=1NC=CC1)Nc2cc(c(cc2)C)C
0.27572	S=C(NNC(=O)C=1NC=CC1)Nc2cc(c(cc2)C)C
0.27572	S=C(NNC(=O)C=1NC=CC1)Nc2cc(c(cc2)C)C
0.27572	S=C(NNC(=O)C=1NC=CC1)Nc2cc(c(cc2)C)C
0.27572	S=C(NNC(=O)C=1NC=CC1)Nc2cc(c(cc2)C)C
0.27572	S=C(NNC(=O)C=1NC=CC1)Nc2cc(c(cc2)C)C
0.275618	O=C(N1CCN(Cc2cc3OCOc3cc2)CC1)c4cnnc(c5ccccc5)c4
0.275618	O=C(N1CCN(Cc2cc3OCOc3cc2)CC1)c4cnnc(c5ccccc5)c4
0.275618	O=C(N1CCN(Cc2cc3OCOc3cc2)CC1)c4cnnc(c5ccccc5)c4
0.275618	O=C(N1CCN(Cc2cc3OCOc3cc2)CC1)c4cnnc(c5ccccc5)c4
0.275618	O=C(N1CCN(Cc2cc3OCOc3cc2)CC1)c4cnnc(c5ccccc5)c4
0.275618	O=C(N1CCN(Cc2cc3OCOc3cc2)CC1)c4cnnc(c5ccccc5)c4
0.275618	O=C(N1CCN(Cc2cc3OCOc3cc2)CC1)c4cnnc(c5ccccc5)c4
0.275618	O=C(N1CCN(Cc2cc3OCOc3cc2)CC1)c4cnnc(c5ccccc5)c4
0.275618	O=C(N1CCN(Cc2cc3OCOc3cc2)CC1)c4cnnc(c5ccccc5)c4
0.275618	O=C(N1CCN(Cc2cc3OCOc3cc2)CC1)c4cnnc(c5ccccc5)c4
0.275472	Clc1cc(SC)c(NC(=O)c2cc(NC(=O)OC(C)(C)C)c(cc2)C)cc1
0.275472	Clc1cc(SC)c(NC(=O)c2cc(NC(=O)OC(C)(C)C)c(cc2)C)cc1
0.275472	Clc1cc(SC)c(NC(=O)c2cc(NC(=O)OC(C)(C)C)c(cc2)C)cc1
0.275472	Clc1cc(SC)c(NC(=O)c2cc(NC(=O)OC(C)(C)C)c(cc2)C)cc1
0.275472	Clc1cc(SC)c(NC(=O)c2cc(NC(=O)OC(C)(C)C)c(cc2)C)cc1
0.275472	Clc1cc(SC)c(NC(=O)c2cc(NC(=O)OC(C)(C)C)c(cc2)C)cc1
0.275472	Clc1cc(SC)c(NC(=O)c2cc(NC(=O)OC(C)(C)C)c(cc2)C)cc1
0.275472	Clc1cc(SC)c(NC(=O)c2cc(NC(=O)OC(C)(C)C)c(cc2)C)cc1
0.275472	Clc1cc(SC)c(NC(=O)c2cc(NC(=O)OC(C)(C)C)c(cc2)C)cc1
0.275472	Clc1cc(SC)c(NC(=O)c2cc(NC(=O)OC(C)(C)C)c(cc2)C)cc1
0.275424	Brc1ccc(cc1)C(=O)Nc2cc(ccc2)C=3ON=CN3
0.275424	Brc1ccc(cc1)C(=O)Nc2cc(ccc2)C=3ON=CN3
0.275261	Brc1cc(S(=O)(=O)C)c(F)c(c1)C(=O)Nc2nc(c3ccc(Br)cc3)ccn2
0.275261	Brc1cc(S(=O)(=O)C)c(F)c(c1)C(=O)Nc2nc(c3ccc(Br)cc3)ccn2
0.275261	Brc1cc(S(=O)(=O)C)c(F)c(c1)C(=O)Nc2nc(c3ccc(Br)cc3)ccn2
0.275261	Brc1cc(S(=O)(=O)C)c(F)c(c1)C(=O)Nc2nc(c3ccc(Br)cc3)ccn2
0.275261	Brc1cc(S(=O)(=O)C)c(F)c(c1)C(=O)Nc2nc(c3ccc(Br)cc3)ccn2
0.275261	Brc1cc(S(=O)(=O)C)c(F)c(c1)C(=O)Nc2nc(c3ccc(Br)cc3)ccn2
0.275194	Clc1ccc(c2cncc(c2)C(=O)Nc3cc(ccc3)CCN(C4CC4)C)cc1
0.275194	Clc1ccc(c2cncc(c2)C(=O)Nc3cc(ccc3)CCN(C4CC4)C)cc1
0.275194	Clc1ccc(c2cncc(c2)C(=O)Nc3cc(ccc3)CCN(C4CC4)C)cc1
0.275194	Clc1ccc(c2cncc(c2)C(=O)Nc3cc(ccc3)CCN(C4CC4)C)cc1
0.275194	Clc1ccc(c2cncc(c2)C(=O)Nc3cc(ccc3)CCN(C4CC4)C)cc1
0.275194	Clc1ccc(c2cncc(c2)C(=O)Nc3cc(ccc3)CCN(C4CC4)C)cc1
0.275194	Clc1ccc(c2cncc(c2)C(=O)Nc3cc(ccc3)CCN(C4CC4)C)cc1
0.275194	Clc1ccc(c2cncc(c2)C(=O)Nc3cc(ccc3)CCN(C4CC4)C)cc1
0.275194	Clc1ccc(c2cncc(c2)C(=O)Nc3cc(ccc3)CCN(C4CC4)C)cc1
0.275194	Clc1ccc(c2cncc(c2)C(=O)Nc3cc(ccc3)CCN(C4CC4)C)cc1
0.275	O=C(Nc1cc(NC(=O)C)ccc1)c2cnnc(c3ccccc3)c2
0.275	O=C(Nc1cc(NC(=O)C)ccc1)c2cnnc(c3ccccc3)c2
0.275	O=C(Nc1cc(NC(=O)C)ccc1)c2cnnc(c3ccccc3)c2
0.275	O=C(Nc1cc(NC(=O)C)ccc1)c2cnnc(c3ccccc3)c2
0.275	O=C(Nc1cc(NC(=O)C)ccc1)c2cnnc(c3ccccc3)c2
0.275	O=C(Nc1cc(NC(=O)C)ccc1)c2cnnc(c3ccccc3)c2
0.275	O=C(Nc1cc(NC(=O)C)ccc1)c2cnnc(c3ccccc3)c2
0.275	O=C(Nc1cc(NC(=O)C)ccc1)c2cnnc(c3ccccc3)c2
0.275	O=C(Nc1cc(NC(=O)C)ccc1)c2cnnc(c3ccccc3)c2
0.275	O=C(Nc1cc(NC(=O)C)ccc1)c2cnnc(c3ccccc3)c2
0.275	FC(F)(F)c1cc(NC(=O)c2cncc(c3cc(ccc3)C)c2)c(OCC(F)(F)F)cc1
0.275	FC(F)(F)c1cc(NC(=O)c2cncc(c3cc(ccc3)C)c2)c(OCC(F)(F)F)cc1
0.275	FC(F)(F)c1cc(NC(=O)c2cncc(c3cc(ccc3)C)c2)c(OCC(F)(F)F)cc1
0.275	FC(F)(F)c1cc(NC(=O)c2cncc(c3cc(ccc3)C)c2)c(OCC(F)(F)F)cc1
0.275	FC(F)(F)c1cc(NC(=O)c2cncc(c3cc(ccc3)C)c2)c(OCC(F)(F)F)cc1
0.275	FC(F)(F)c1cc(NC(=O)c2cncc(c3cc(ccc3)C)c2)c(OCC(F)(F)F)cc1
0.275	FC(F)(F)c1cc(NC(=O)c2cncc(c3cc(ccc3)C)c2)c(OCC(F)(F)F)cc1
0.275	FC(F)(F)c1cc(NC(=O)c2cncc(c3cc(ccc3)C)c2)c(OCC(F)(F)F)cc1
0.274809	FC1(F)Oc2c(O1)ccc(c2)CCNC(=O)c3ccc(Nc4ncccn4)cc3
0.274809	FC1(F)Oc2c(O1)ccc(c2)CCNC(=O)c3ccc(Nc4ncccn4)cc3
0.274809	FC1(F)Oc2c(O1)ccc(c2)CCNC(=O)c3ccc(Nc4ncccn4)cc3
0.274809	FC1(F)Oc2c(O1)ccc(c2)CCNC(=O)c3ccc(Nc4ncccn4)cc3
0.274809	FC1(F)Oc2c(O1)ccc(c2)CCNC(=O)c3ccc(Nc4ncccn4)cc3
0.274809	FC1(F)Oc2c(O1)ccc(c2)CCNC(=O)c3ccc(Nc4ncccn4)cc3
0.274809	FC1(F)Oc2c(O1)ccc(c2)CCNC(=O)c3ccc(Nc4ncccn4)cc3
0.274809	FC1(F)Oc2c(O1)ccc(c2)CCNC(=O)c3ccc(Nc4ncccn4)cc3
0.274809	FC1(F)Oc2c(O1)ccc(c2)CCNC(=O)c3ccc(Nc4ncccn4)cc3
0.274809	FC1(F)Oc2c(O1)ccc(c2)CCNC(=O)c3ccc(Nc4ncccn4)cc3
0.274648	Brc1cc(ccc1)COc2c(Cl)cc(cc2)C(=O)Nc3c(ccc(c3)C(=O)NCC(F)(F)F)C
0.274648	Brc1cc(ccc1)COc2c(Cl)cc(cc2)C(=O)Nc3c(ccc(c3)C(=O)NCC(F)(F)F)C
0.274648	Brc1cc(ccc1)COc2c(Cl)cc(cc2)C(=O)Nc3c(ccc(c3)C(=O)NCC(F)(F)F)C
0.274648	Brc1cc(ccc1)COc2c(Cl)cc(cc2)C(=O)Nc3c(ccc(c3)C(=O)NCC(F)(F)F)C
0.274648	Brc1cc(ccc1)COc2c(Cl)cc(cc2)C(=O)Nc3c(ccc(c3)C(=O)NCC(F)(F)F)C
0.274648	Brc1cc(ccc1)COc2c(Cl)cc(cc2)C(=O)Nc3c(ccc(c3)C(=O)NCC(F)(F)F)C
0.274648	Brc1cc(ccc1)COc2c(Cl)cc(cc2)C(=O)Nc3c(ccc(c3)C(=O)NCC(F)(F)F)C
0.274648	Brc1cc(ccc1)COc2c(Cl)cc(cc2)C(=O)Nc3c(ccc(c3)C(=O)NCC(F)(F)F)C
0.274648	Brc1cc(ccc1)COc2c(Cl)cc(cc2)C(=O)Nc3c(ccc(c3)C(=O)NCC(F)(F)F)C
0.274648	Brc1cc(ccc1)COc2c(Cl)cc(cc2)C(=O)Nc3c(ccc(c3)C(=O)NCC(F)(F)F)C
0.274247	Brc1nc(ccc1C)C=2ON=C(N2)c3cc(NC(=O)c4c(F)cccc4)ccc3
0.274247	Brc1nc(ccc1C)C=2ON=C(N2)c3cc(NC(=O)c4c(F)cccc4)ccc3
0.274247	Brc1nc(ccc1C)C=2ON=C(N2)c3cc(NC(=O)c4c(F)cccc4)ccc3
0.274247	Brc1nc(ccc1C)C=2ON=C(N2)c3cc(NC(=O)c4c(F)cccc4)ccc3
0.274247	Brc1nc(ccc1C)C=2ON=C(N2)c3cc(NC(=O)c4c(F)cccc4)ccc3
0.274247	Brc1nc(ccc1C)C=2ON=C(N2)c3cc(NC(=O)c4c(F)cccc4)ccc3
0.274247	Brc1nc(ccc1C)C=2ON=C(N2)c3cc(NC(=O)c4c(F)cccc4)ccc3
0.274247	Brc1nc(ccc1C)C=2ON=C(N2)c3cc(NC(=O)c4c(F)cccc4)ccc3
0.274247	Brc1nc(ccc1C)C=2ON=C(N2)c3cc(NC(=O)c4c(F)cccc4)ccc3
0.274247	Brc1nc(ccc1C)C=2ON=C(N2)c3cc(NC(=O)c4c(F)cccc4)ccc3
0.274194	O=C(O)c1c(nccc1)Nc2c(cc(cc2)C)C
0.274194	O=C(O)c1c(nccc1)Nc2c(cc(cc2)C)C
0.274194	O=C(O)c1c(nccc1)Nc2c(cc(cc2)C)C
0.274194	O=C(O)c1c(nccc1)Nc2c(cc(cc2)C)C
0.27381	O=C(Nc1c(ccc(c2cnc(OC)cc2)c1)C)C(=O)N
0.27381	O=C(Nc1c(ccc(c2cnc(OC)cc2)c1)C)C(=O)N
0.27381	O=C(Nc1c(ccc(c2cnc(OC)cc2)c1)C)C(=O)N
0.27381	O=C(Nc1c(ccc(c2cnc(OC)cc2)c1)C)C(=O)N
0.27381	O=C(Nc1c(ccc(c2cnc(OC)cc2)c1)C)C(=O)N
0.27381	Brc1ccc(cc1)C(=O)Nc2cc(ccc2)C=3ON=C(N3)c4ccc(OC)cc4
0.27381	Brc1ccc(cc1)C(=O)Nc2cc(ccc2)C=3ON=C(N3)c4ccc(OC)cc4
0.27381	Brc1ccc(cc1)C(=O)Nc2cc(ccc2)C=3ON=C(N3)c4ccc(OC)cc4
0.27381	Brc1ccc(cc1)C(=O)Nc2cc(ccc2)C=3ON=C(N3)c4ccc(OC)cc4
0.27381	Brc1ccc(cc1)C(=O)Nc2cc(ccc2)C=3ON=C(N3)c4ccc(OC)cc4
0.27381	Brc1ccc(cc1)C(=O)Nc2cc(ccc2)C=3ON=C(N3)c4ccc(OC)cc4
0.27381	Brc1ccc(cc1)C(=O)Nc2cc(ccc2)C=3ON=C(N3)c4ccc(OC)cc4
0.27381	Brc1ccc(cc1)C(=O)Nc2cc(ccc2)C=3ON=C(N3)c4ccc(OC)cc4
0.27381	Brc1ccc(cc1)C(=O)Nc2cc(ccc2)C=3ON=C(N3)c4ccc(OC)cc4
0.27381	Brc1ccc(cc1)C(=O)Nc2cc(ccc2)C=3ON=C(N3)c4ccc(OC)cc4
0.273723	O=C(Nc1c(ccc(NC(=O)C(=O)Nc2ccc(cc2)C3=NOC(=N3)C(C)(C)C)c1)C)NCC
0.273684	Clc1c(ccc(c1)C(=O)Nc2cc(ccc2)C=3ON=C(N3)C4CC4)C(=O)N
0.273684	Clc1c(ccc(c1)C(=O)Nc2cc(ccc2)C=3ON=C(N3)C4CC4)C(=O)N
0.273684	Clc1c(ccc(c1)C(=O)Nc2cc(ccc2)C=3ON=C(N3)C4CC4)C(=O)N
0.273684	Clc1c(ccc(c1)C(=O)Nc2cc(ccc2)C=3ON=C(N3)C4CC4)C(=O)N
0.273684	Clc1c(ccc(c1)C(=O)Nc2cc(ccc2)C=3ON=C(N3)C4CC4)C(=O)N
0.273684	Clc1c(ccc(c1)C(=O)Nc2cc(ccc2)C=3ON=C(N3)C4CC4)C(=O)N
0.273684	Clc1c(ccc(c1)C(=O)Nc2cc(ccc2)C=3ON=C(N3)C4CC4)C(=O)N
0.273684	Clc1c(ccc(c1)C(=O)Nc2cc(ccc2)C=3ON=C(N3)C4CC4)C(=O)N
0.273684	Clc1c(ccc(c1)C(=O)Nc2cc(ccc2)C=3ON=C(N3)C4CC4)C(=O)N
0.273684	Clc1c(ccc(c1)C(=O)Nc2cc(ccc2)C=3ON=C(N3)C4CC4)C(=O)N
0.273408	O=C(N1CCN(CC1)C)C(=O)Nc2cc(ccc2)C(=O)Nc3cnc(OC)cc3
0.273408	O=C(N1CCN(CC1)C)C(=O)Nc2cc(ccc2)C(=O)Nc3cnc(OC)cc3
0.273408	O=C(N1CCN(CC1)C)C(=O)Nc2cc(ccc2)C(=O)Nc3cnc(OC)cc3
0.273408	Ic1c(Br)cc(cc1)C(=O)NC2=NC(=NN2)c3c(cccc3)C
0.273408	Ic1c(Br)cc(cc1)C(=O)NC2=NC(=NN2)c3c(cccc3)C
0.273408	Ic1c(Br)cc(cc1)C(=O)NC2=NC(=NN2)c3c(cccc3)C
0.273408	Ic1c(Br)cc(cc1)C(=O)NC2=NC(=NN2)c3c(cccc3)C
0.273408	Ic1c(Br)cc(cc1)C(=O)NC2=NC(=NN2)c3c(cccc3)C
0.273408	Ic1c(Br)cc(cc1)C(=O)NC2=NC(=NN2)c3c(cccc3)C
0.273408	Ic1c(Br)cc(cc1)C(=O)NC2=NC(=NN2)c3c(cccc3)C
0.273408	Ic1c(Br)cc(cc1)C(=O)NC2=NC(=NN2)c3c(cccc3)C
0.273408	Ic1c(Br)cc(cc1)C(=O)NC2=NC(=NN2)c3c(cccc3)C
0.273408	Ic1c(Br)cc(cc1)C(=O)NC2=NC(=NN2)c3c(cccc3)C
0.273092	Brc1cc(c(Cl)cc1)CNC(=O)c2ccc(Nc3ncccn3)cc2
0.273092	Brc1cc(c(Cl)cc1)CNC(=O)c2ccc(Nc3ncccn3)cc2
0.273092	Brc1cc(c(Cl)cc1)CNC(=O)c2ccc(Nc3ncccn3)cc2
0.273092	Brc1cc(c(Cl)cc1)CNC(=O)c2ccc(Nc3ncccn3)cc2
0.273092	Brc1cc(c(Cl)cc1)CNC(=O)c2ccc(Nc3ncccn3)cc2
0.273092	Brc1cc(c(Cl)cc1)CNC(=O)c2ccc(Nc3ncccn3)cc2
0.273092	Brc1cc(c(Cl)cc1)CNC(=O)c2ccc(Nc3ncccn3)cc2
0.273092	Brc1cc(c(Cl)cc1)CNC(=O)c2ccc(Nc3ncccn3)cc2
0.273092	Brc1cc(c(Cl)cc1)CNC(=O)c2ccc(Nc3ncccn3)cc2
0.273092	Brc1cc(c(Cl)cc1)CNC(=O)c2ccc(Nc3ncccn3)cc2
0.273016	Brc1ccc(c2nc(ncc2)NC(=O)C=3N=NN(C3C)Cc4c(F)cc(F)cc4)cc1
0.273016	Brc1ccc(c2nc(ncc2)NC(=O)C=3N=NN(C3C)Cc4c(F)cc(F)cc4)cc1
0.273016	Brc1ccc(c2nc(ncc2)NC(=O)C=3N=NN(C3C)Cc4c(F)cc(F)cc4)cc1
0.273016	Brc1ccc(c2nc(ncc2)NC(=O)C=3N=NN(C3C)Cc4c(F)cc(F)cc4)cc1
0.273016	Brc1ccc(c2nc(ncc2)NC(=O)C=3N=NN(C3C)Cc4c(F)cc(F)cc4)cc1
0.273016	Brc1ccc(c2nc(ncc2)NC(=O)C=3N=NN(C3C)Cc4c(F)cc(F)cc4)cc1
0.273016	Brc1ccc(c2nc(ncc2)NC(=O)C=3N=NN(C3C)Cc4c(F)cc(F)cc4)cc1
0.273016	Brc1ccc(c2nc(ncc2)NC(=O)C=3N=NN(C3C)Cc4c(F)cc(F)cc4)cc1
0.273016	Brc1ccc(c2nc(ncc2)NC(=O)C=3N=NN(C3C)Cc4c(F)cc(F)cc4)cc1
0.273016	Brc1ccc(c2nc(ncc2)NC(=O)C=3N=NN(C3C)Cc4c(F)cc(F)cc4)cc1
0.272727	Clc1c(F)cc(NNC(=O)C(=O)Nc2ccc(cc2)CN3CCN(Cc4ccccc4)CC3)cc1
0.272727	Clc1c(F)cc(NNC(=O)C(=O)Nc2ccc(cc2)CN3CCN(Cc4ccccc4)CC3)cc1
0.272727	Clc1c(F)cc(NNC(=O)C(=O)Nc2ccc(cc2)CN3CCN(Cc4ccccc4)CC3)cc1
0.272727	Clc1c(F)cc(NNC(=O)C(=O)Nc2ccc(cc2)CN3CCN(Cc4ccccc4)CC3)cc1
0.272727	Clc1c(F)cc(NNC(=O)C(=O)Nc2ccc(cc2)CN3CCN(Cc4ccccc4)CC3)cc1
0.272727	Clc1c(F)cc(NNC(=O)C(=O)Nc2ccc(cc2)CN3CCN(Cc4ccccc4)CC3)cc1
0.272727	Clc1c(F)cc(NNC(=O)C(=O)Nc2ccc(cc2)CN3CCN(Cc4ccccc4)CC3)cc1
0.272727	Clc1c(F)cc(NNC(=O)C(=O)Nc2ccc(cc2)CN3CCN(Cc4ccccc4)CC3)cc1
0.272727	Clc1c(F)cc(NNC(=O)C(=O)Nc2ccc(cc2)CN3CCN(Cc4ccccc4)CC3)cc1
0.272727	Clc1c(F)cc(NNC(=O)C(=O)Nc2ccc(cc2)CN3CCN(Cc4ccccc4)CC3)cc1
0.272727	Fc1c(NC(=O)C)ccc(c1)C(=O)NNC(=O)CCc2cnccc2
0.272727	Fc1c(NC(=O)C)ccc(c1)C(=O)NNC(=O)CCc2cnccc2
0.272727	Fc1c(NC(=O)C)ccc(c1)C(=O)NNC(=O)CCc2cnccc2
0.272727	Fc1c(NC(=O)C)ccc(c1)C(=O)NNC(=O)CCc2cnccc2
0.272727	Fc1c(NC(=O)C)ccc(c1)C(=O)NNC(=O)CCc2cnccc2
0.272727	Fc1c(NC(=O)C)ccc(c1)C(=O)NNC(=O)CCc2cnccc2
0.272727	Fc1c(NC(=O)C)ccc(c1)C(=O)NNC(=O)CCc2cnccc2
0.272727	Fc1c(NC(=O)C)ccc(c1)C(=O)NNC(=O)CCc2cnccc2
0.272727	Fc1c(NC(=O)C)ccc(c1)C(=O)NNC(=O)CCc2cnccc2
0.272727	Fc1c(NC(=O)C)ccc(c1)C(=O)NNC(=O)CCc2cnccc2
0.272727	S=C(Nc1cc(c(cc1)C)C)NCc2cc(ccc2)C(=O)NC(C)C
0.272727	S=C(Nc1cc(c(cc1)C)C)NCc2cc(ccc2)C(=O)NC(C)C
0.272727	S=C(Nc1cc(c(cc1)C)C)NCc2cc(ccc2)C(=O)NC(C)C
0.272727	S=C(Nc1cc(c(cc1)C)C)NCc2cc(ccc2)C(=O)NC(C)C
0.272727	S=C(Nc1cc(c(cc1)C)C)NCc2cc(ccc2)C(=O)NC(C)C
0.272727	S=C(Nc1cc(c(cc1)C)C)NCc2cc(ccc2)C(=O)NC(C)C
0.272727	S=C(Nc1cc(c(cc1)C)C)NCc2cc(ccc2)C(=O)NC(C)C
0.272727	S=C(Nc1cc(c(cc1)C)C)NCc2cc(ccc2)C(=O)NC(C)C
0.272727	S=C(Nc1cc(c(cc1)C)C)NCc2cc(ccc2)C(=O)NC(C)C
0.272727	S=C(Nc1cc(c(cc1)C)C)NCc2cc(ccc2)C(=O)NC(C)C
0.272414	Fc1c(ccc(c1)C=2N=NNN2)C(=O)Nc3ccc(cc3)CC(=O)N4CCN(c5ccccc5)CC4
0.272414	Fc1c(ccc(c1)C=2N=NNN2)C(=O)Nc3ccc(cc3)CC(=O)N4CCN(c5ccccc5)CC4
0.272414	Fc1c(ccc(c1)C=2N=NNN2)C(=O)Nc3ccc(cc3)CC(=O)N4CCN(c5ccccc5)CC4
0.272414	Fc1c(ccc(c1)C=2N=NNN2)C(=O)Nc3ccc(cc3)CC(=O)N4CCN(c5ccccc5)CC4
0.272414	Fc1c(ccc(c1)C=2N=NNN2)C(=O)Nc3ccc(cc3)CC(=O)N4CCN(c5ccccc5)CC4
0.272414	Fc1c(ccc(c1)C=2N=NNN2)C(=O)Nc3ccc(cc3)CC(=O)N4CCN(c5ccccc5)CC4
0.272414	Fc1c(ccc(c1)C=2N=NNN2)C(=O)Nc3ccc(cc3)CC(=O)N4CCN(c5ccccc5)CC4
0.272414	Fc1c(ccc(c1)C=2N=NNN2)C(=O)Nc3ccc(cc3)CC(=O)N4CCN(c5ccccc5)CC4
0.272414	Fc1c(ccc(c1)C=2N=NNN2)C(=O)Nc3ccc(cc3)CC(=O)N4CCN(c5ccccc5)CC4
0.272414	Fc1c(ccc(c1)C=2N=NNN2)C(=O)Nc3ccc(cc3)CC(=O)N4CCN(c5ccccc5)CC4
0.272321	O=C(OC)c1cc(NC(=O)c2cnccc2)ccc1
0.272321	O=C(OC)c1cc(NC(=O)c2cnccc2)ccc1
0.272321	O=C(OC)c1cc(NC(=O)c2cnccc2)ccc1
0.272321	O=C(OC)c1cc(NC(=O)c2cnccc2)ccc1
0.272321	O=C(OC)c1cc(NC(=O)c2cnccc2)ccc1
0.272321	O=C(OC)c1cc(NC(=O)c2cnccc2)ccc1
0.272321	O=C(OC)c1cc(NC(=O)c2cnccc2)ccc1
0.272321	O=C(OC)c1cc(NC(=O)c2cnccc2)ccc1
0.272321	O=C(OC)c1cc(NC(=O)c2cnccc2)ccc1
0.272085	Brc1ccc(cc1)C(=O)NC2=C(SC=C2)C(=O)N3CCN(Cc4cc(Cl)ccc4)CC3
0.272085	Brc1ccc(cc1)C(=O)NC2=C(SC=C2)C(=O)N3CCN(Cc4cc(Cl)ccc4)CC3
0.272085	Brc1ccc(cc1)C(=O)NC2=C(SC=C2)C(=O)N3CCN(Cc4cc(Cl)ccc4)CC3
0.272059	Brc1ccc(cc1)C(=O)Nc2cc(ccc2)C=3ON=C(N3)CC(=O)NCc4ccccc4
0.272059	Brc1ccc(cc1)C(=O)Nc2cc(ccc2)C=3ON=C(N3)CC(=O)NCc4ccccc4
0.272059	Brc1ccc(cc1)C(=O)Nc2cc(ccc2)C=3ON=C(N3)CC(=O)NCc4ccccc4
0.272059	Brc1ccc(cc1)C(=O)Nc2cc(ccc2)C=3ON=C(N3)CC(=O)NCc4ccccc4
0.272059	Brc1ccc(cc1)C(=O)Nc2cc(ccc2)C=3ON=C(N3)CC(=O)NCc4ccccc4
0.272059	Brc1ccc(cc1)C(=O)Nc2cc(ccc2)C=3ON=C(N3)CC(=O)NCc4ccccc4
0.272059	Brc1ccc(cc1)C(=O)Nc2cc(ccc2)C=3ON=C(N3)CC(=O)NCc4ccccc4
0.272059	Brc1ccc(cc1)C(=O)Nc2cc(ccc2)C=3ON=C(N3)CC(=O)NCc4ccccc4
0.272059	Brc1ccc(cc1)C(=O)Nc2cc(ccc2)C=3ON=C(N3)CC(=O)NCc4ccccc4
0.272059	Brc1ccc(cc1)C(=O)Nc2cc(ccc2)C=3ON=C(N3)CC(=O)NCc4ccccc4
0.272031	O=C(OC(C)(C)C)Nc1c(ccc(c1)C(=O)OCCN2CCCCC2)C
0.272	Clc1ccc(NC(=O)NCCN2CCN(C(=O)c3ccc(Nc4ncccn4)cc3)CC2)cc1
0.272	Clc1ccc(NC(=O)NCCN2CCN(C(=O)c3ccc(Nc4ncccn4)cc3)CC2)cc1
0.272	Clc1ccc(NC(=O)NCCN2CCN(C(=O)c3ccc(Nc4ncccn4)cc3)CC2)cc1
0.272	Clc1ccc(NC(=O)NCCN2CCN(C(=O)c3ccc(Nc4ncccn4)cc3)CC2)cc1
0.272	Clc1ccc(NC(=O)NCCN2CCN(C(=O)c3ccc(Nc4ncccn4)cc3)CC2)cc1
0.272	Clc1ccc(NC(=O)NCCN2CCN(C(=O)c3ccc(Nc4ncccn4)cc3)CC2)cc1
0.272	Clc1ccc(NC(=O)NCCN2CCN(C(=O)c3ccc(Nc4ncccn4)cc3)CC2)cc1
0.272	Clc1ccc(NC(=O)NCCN2CCN(C(=O)c3ccc(Nc4ncccn4)cc3)CC2)cc1
0.272	Clc1ccc(NC(=O)NCCN2CCN(C(=O)c3ccc(Nc4ncccn4)cc3)CC2)cc1
0.272	Clc1ccc(NC(=O)NCCN2CCN(C(=O)c3ccc(Nc4ncccn4)cc3)CC2)cc1
0.271812	O=C(OC)COc1cc(c(NC(=O)c2c(cccc2)CC(=O)Nc3cnccc3)cc1)C
0.271812	O=C(OC)COc1cc(c(NC(=O)c2c(cccc2)CC(=O)Nc3cnccc3)cc1)C
0.271812	O=C(OC)COc1cc(c(NC(=O)c2c(cccc2)CC(=O)Nc3cnccc3)cc1)C
0.271812	O=C(OC)COc1cc(c(NC(=O)c2c(cccc2)CC(=O)Nc3cnccc3)cc1)C
0.271812	O=C(OC)COc1cc(c(NC(=O)c2c(cccc2)CC(=O)Nc3cnccc3)cc1)C
0.271812	O=C(OC)COc1cc(c(NC(=O)c2c(cccc2)CC(=O)Nc3cnccc3)cc1)C
0.271812	O=C(OC)COc1cc(c(NC(=O)c2c(cccc2)CC(=O)Nc3cnccc3)cc1)C
0.271812	O=C(OC)COc1cc(c(NC(=O)c2c(cccc2)CC(=O)Nc3cnccc3)cc1)C
0.271812	O=C(OC)COc1cc(c(NC(=O)c2c(cccc2)CC(=O)Nc3cnccc3)cc1)C
0.271812	O=C(OC)COc1cc(c(NC(=O)c2c(cccc2)CC(=O)Nc3cnccc3)cc1)C
0.271478	FC(F)(F)c1cc(NC(=O)C(=O)N2CCN(CC(=O)Nc3ncccc3)CC2)c(cc1)C
0.271478	FC(F)(F)c1cc(NC(=O)C(=O)N2CCN(CC(=O)Nc3ncccc3)CC2)c(cc1)C
0.271478	FC(F)(F)c1cc(NC(=O)C(=O)N2CCN(CC(=O)Nc3ncccc3)CC2)c(cc1)C
0.271478	FC(F)(F)c1cc(NC(=O)C(=O)N2CCN(CC(=O)Nc3ncccc3)CC2)c(cc1)C
0.271478	FC(F)(F)c1cc(NC(=O)C(=O)N2CCN(CC(=O)Nc3ncccc3)CC2)c(cc1)C
0.271478	FC(F)(F)c1cc(NC(=O)C(=O)N2CCN(CC(=O)Nc3ncccc3)CC2)c(cc1)C
0.271478	FC(F)(F)c1cc(NC(=O)C(=O)N2CCN(CC(=O)Nc3ncccc3)CC2)c(cc1)C
0.271478	FC(F)(F)c1cc(NC(=O)C(=O)N2CCN(CC(=O)Nc3ncccc3)CC2)c(cc1)C
0.271478	FC(F)(F)c1cc(NC(=O)C(=O)N2CCN(CC(=O)Nc3ncccc3)CC2)c(cc1)C
0.271478	FC(F)(F)c1cc(NC(=O)C(=O)N2CCN(CC(=O)Nc3ncccc3)CC2)c(cc1)C
0.271375	Fc1ccc(cc1)C(=O)Nc2cc(ccc2)C(=O)Nc3c(cc(OC)c(c3)C(F)(F)F)C
0.271375	Fc1ccc(cc1)C(=O)Nc2cc(ccc2)C(=O)Nc3c(cc(OC)c(c3)C(F)(F)F)C
0.271375	Fc1ccc(cc1)C(=O)Nc2cc(ccc2)C(=O)Nc3c(cc(OC)c(c3)C(F)(F)F)C
0.271375	Fc1ccc(cc1)C(=O)Nc2cc(ccc2)C(=O)Nc3c(cc(OC)c(c3)C(F)(F)F)C
0.271375	Fc1ccc(cc1)C(=O)Nc2cc(ccc2)C(=O)Nc3c(cc(OC)c(c3)C(F)(F)F)C
0.271375	Fc1ccc(cc1)C(=O)Nc2cc(ccc2)C(=O)Nc3c(cc(OC)c(c3)C(F)(F)F)C
0.271375	Fc1ccc(cc1)C(=O)Nc2cc(ccc2)C(=O)Nc3c(cc(OC)c(c3)C(F)(F)F)C
0.271375	Fc1ccc(cc1)C(=O)Nc2cc(ccc2)C(=O)Nc3c(cc(OC)c(c3)C(F)(F)F)C
0.271375	Fc1ccc(cc1)C(=O)Nc2cc(ccc2)C(=O)Nc3c(cc(OC)c(c3)C(F)(F)F)C
0.271375	Fc1ccc(cc1)C(=O)Nc2cc(ccc2)C(=O)Nc3c(cc(OC)c(c3)C(F)(F)F)C
0.271318	Clc1c(NC(=O)c2ccc(OC)cc2)cc(cc1)C=3ON=CN3
0.271062	O=C(Nc1c(cc(N2CCN(CC2)C)cc1)C)C3=NNC(=C3)COC
0.271062	O=C(Nc1c(cc(N2CCN(CC2)C)cc1)C)C3=NNC(=C3)COC
0.271062	O=C(Nc1c(cc(N2CCN(CC2)C)cc1)C)C3=NNC(=C3)COC
0.271062	O=C(Nc1c(cc(N2CCN(CC2)C)cc1)C)C3=NNC(=C3)COC
0.271062	O=C(Nc1c(cc(N2CCN(CC2)C)cc1)C)C3=NNC(=C3)COC
0.271062	O=C(Nc1c(cc(N2CCN(CC2)C)cc1)C)C3=NNC(=C3)COC
0.271062	O=C(Nc1c(cc(N2CCN(CC2)C)cc1)C)C3=NNC(=C3)COC
0.271062	O=C(Nc1c(cc(N2CCN(CC2)C)cc1)C)C3=NNC(=C3)COC
0.271062	O=C(Nc1c(cc(N2CCN(CC2)C)cc1)C)C3=NNC(=C3)COC
0.271062	O=C(Nc1c(cc(N2CCN(CC2)C)cc1)C)C3=NNC(=C3)COC
0.270992	Clc1cc(ccc1)CN2CCN(CC(=O)Nc3c(OC)ccc(c3)C)CC2
0.270833	O=C(Nc1c(ccc(NC(=O)C(=O)Nc2cncnc2)c1)C)NCC
0.270833	O=C(Nc1c(ccc(NC(=O)C(=O)Nc2cncnc2)c1)C)NCC
0.270833	O=C(Nc1c(ccc(NC(=O)C(=O)Nc2cncnc2)c1)C)NCC
0.270833	O=C(Nc1c(ccc(NC(=O)C(=O)Nc2cncnc2)c1)C)NCC
0.270833	O=C(Nc1c(ccc(NC(=O)C(=O)Nc2cncnc2)c1)C)NCC
0.270833	O=C(Nc1c(ccc(NC(=O)C(=O)Nc2cncnc2)c1)C)NCC
0.270833	O=C(Nc1c(ccc(NC(=O)C(=O)Nc2cncnc2)c1)C)NCC
0.270833	O=C(Nc1c(ccc(NC(=O)C(=O)Nc2cncnc2)c1)C)NCC
0.270833	O=C(Nc1c(ccc(NC(=O)C(=O)Nc2cncnc2)c1)C)NCC
0.270833	O=C(Nc1c(ccc(NC(=O)C(=O)Nc2cncnc2)c1)C)NCC
0.270758	Fc1c(ccc(c1)CC)C(=O)NC2=NC(=NN2)c3c(cccc3)C
0.270758	Fc1c(ccc(c1)CC)C(=O)NC2=NC(=NN2)c3c(cccc3)C
0.270758	Fc1c(ccc(c1)CC)C(=O)NC2=NC(=NN2)c3c(cccc3)C
0.270758	Fc1c(ccc(c1)CC)C(=O)NC2=NC(=NN2)c3c(cccc3)C
0.270758	Fc1c(ccc(c1)CC)C(=O)NC2=NC(=NN2)c3c(cccc3)C
0.270758	Fc1c(ccc(c1)CC)C(=O)NC2=NC(=NN2)c3c(cccc3)C
0.270492	Brc1c(ncc(NC(=O)c2cc(NC(=O)c3ccc(F)cc3)ccc2)c1)C
0.270492	Brc1c(ncc(NC(=O)c2cc(NC(=O)c3ccc(F)cc3)ccc2)c1)C
0.270492	Brc1c(ncc(NC(=O)c2cc(NC(=O)c3ccc(F)cc3)ccc2)c1)C
0.270492	Brc1c(ncc(NC(=O)c2cc(NC(=O)c3ccc(F)cc3)ccc2)c1)C
0.270492	Brc1c(ncc(NC(=O)c2cc(NC(=O)c3ccc(F)cc3)ccc2)c1)C
0.270492	Brc1c(ncc(NC(=O)c2cc(NC(=O)c3ccc(F)cc3)ccc2)c1)C
0.270492	Brc1c(ncc(NC(=O)c2cc(NC(=O)c3ccc(F)cc3)ccc2)c1)C
0.270492	Brc1c(ncc(NC(=O)c2cc(NC(=O)c3ccc(F)cc3)ccc2)c1)C
0.270492	Brc1c(ncc(NC(=O)c2cc(NC(=O)c3ccc(F)cc3)ccc2)c1)C
0.270492	Brc1c(ncc(NC(=O)c2cc(NC(=O)c3ccc(F)cc3)ccc2)c1)C
0.270492	S(=O)(=O)(C(C)(C)C)Cc1cc(NC(=O)c2cnccc2)ccc1
0.270492	S(=O)(=O)(C(C)(C)C)Cc1cc(NC(=O)c2cnccc2)ccc1
0.270492	S(=O)(=O)(C(C)(C)C)Cc1cc(NC(=O)c2cnccc2)ccc1
0.270492	S(=O)(=O)(C(C)(C)C)Cc1cc(NC(=O)c2cnccc2)ccc1
0.270492	S(=O)(=O)(C(C)(C)C)Cc1cc(NC(=O)c2cnccc2)ccc1
0.270492	S(=O)(=O)(C(C)(C)C)Cc1cc(NC(=O)c2cnccc2)ccc1
0.270358	Fc1cc(F)cc(c1)C(=O)Nc2cc(O)c(cc2)C(=O)NCc3cc(ccc3)CN4CC(C(=O)N)CCC4
0.270358	Fc1cc(F)cc(c1)C(=O)Nc2cc(O)c(cc2)C(=O)NCc3cc(ccc3)CN4CC(C(=O)N)CCC4
0.270358	Fc1cc(F)cc(c1)C(=O)Nc2cc(O)c(cc2)C(=O)NCc3cc(ccc3)CN4CC(C(=O)N)CCC4
0.270358	Fc1cc(F)cc(c1)C(=O)Nc2cc(O)c(cc2)C(=O)NCc3cc(ccc3)CN4CC(C(=O)N)CCC4
0.270358	Fc1cc(F)cc(c1)C(=O)Nc2cc(O)c(cc2)C(=O)NCc3cc(ccc3)CN4CC(C(=O)N)CCC4
0.270358	Fc1cc(F)cc(c1)C(=O)Nc2cc(O)c(cc2)C(=O)NCc3cc(ccc3)CN4CC(C(=O)N)CCC4
0.270358	Fc1cc(F)cc(c1)C(=O)Nc2cc(O)c(cc2)C(=O)NCc3cc(ccc3)CN4CC(C(=O)N)CCC4
0.270358	Fc1cc(F)cc(c1)C(=O)Nc2cc(O)c(cc2)C(=O)NCc3cc(ccc3)CN4CC(C(=O)N)CCC4
0.270358	Fc1cc(F)cc(c1)C(=O)Nc2cc(O)c(cc2)C(=O)NCc3cc(ccc3)CN4CC(C(=O)N)CCC4
0.270073	FC(F)(F)CNC(=O)c1cc(NC(=O)C=2N=CNC(=O)C2)c(cc1)C
0.270073	FC(F)(F)CNC(=O)c1cc(NC(=O)C=2N=CNC(=O)C2)c(cc1)C
0.270073	FC(F)(F)CNC(=O)c1cc(NC(=O)C=2N=CNC(=O)C2)c(cc1)C
0.270073	FC(F)(F)CNC(=O)c1cc(NC(=O)C=2N=CNC(=O)C2)c(cc1)C
0.270073	FC(F)(F)CNC(=O)c1cc(NC(=O)C=2N=CNC(=O)C2)c(cc1)C
0.270073	FC(F)(F)CNC(=O)c1cc(NC(=O)C=2N=CNC(=O)C2)c(cc1)C
0.270073	FC(F)(F)CNC(=O)c1cc(NC(=O)C=2N=CNC(=O)C2)c(cc1)C
0.270073	FC(F)(F)CNC(=O)c1cc(NC(=O)C=2N=CNC(=O)C2)c(cc1)C
0.270073	FC(F)(F)CNC(=O)c1cc(NC(=O)C=2N=CNC(=O)C2)c(cc1)C
0.270073	FC(F)(F)CNC(=O)c1cc(NC(=O)C=2N=CNC(=O)C2)c(cc1)C
0.269962	Fc1c(NC(=O)N2CCCCC2)ccc(c1)C(=O)Nc3cc(ccc3)C(=O)N
0.269962	Fc1c(NC(=O)N2CCCCC2)ccc(c1)C(=O)Nc3cc(ccc3)C(=O)N
0.269962	Fc1c(NC(=O)N2CCCCC2)ccc(c1)C(=O)Nc3cc(ccc3)C(=O)N
0.269962	Fc1c(NC(=O)N2CCCCC2)ccc(c1)C(=O)Nc3cc(ccc3)C(=O)N
0.269962	Fc1c(NC(=O)N2CCCCC2)ccc(c1)C(=O)Nc3cc(ccc3)C(=O)N
0.269962	Fc1c(NC(=O)N2CCCCC2)ccc(c1)C(=O)Nc3cc(ccc3)C(=O)N
0.269962	Fc1c(NC(=O)N2CCCCC2)ccc(c1)C(=O)Nc3cc(ccc3)C(=O)N
0.269962	Fc1c(NC(=O)N2CCCCC2)ccc(c1)C(=O)Nc3cc(ccc3)C(=O)N
0.269962	Fc1c(NC(=O)N2CCCCC2)ccc(c1)C(=O)Nc3cc(ccc3)C(=O)N
0.269962	Fc1c(NC(=O)N2CCCCC2)ccc(c1)C(=O)Nc3cc(ccc3)C(=O)N
0.26971	O=C(Nc1cc(OC(C)C)c(OC)cc1)c2ccc(cc2)CC
0.26971	O=C(Nc1cc(OC(C)C)c(OC)cc1)c2ccc(cc2)CC
0.26971	O=C(Nc1cc(OC(C)C)c(OC)cc1)c2ccc(cc2)CC
0.26971	O=C(Nc1cc(OC(C)C)c(OC)cc1)c2ccc(cc2)CC
0.26971	O=C(Nc1cc(OC(C)C)c(OC)cc1)c2ccc(cc2)CC
0.26971	O=C(Nc1cc(OC(C)C)c(OC)cc1)c2ccc(cc2)CC
0.26971	O=C(Nc1cc(OC(C)C)c(OC)cc1)c2ccc(cc2)CC
0.26971	O=C(Nc1cc(OC(C)C)c(OC)cc1)c2ccc(cc2)CC
0.26971	O=C(Nc1cc(OC(C)C)c(OC)cc1)c2ccc(cc2)CC
0.26971	O=C(Nc1cc(OC(C)C)c(OC)cc1)c2ccc(cc2)CC
0.269504	Brc1ccc(c2nc(ncc2)NC(=O)C=3N(N=C(C3)C)C(CC)CC)cc1
0.269504	Brc1ccc(c2nc(ncc2)NC(=O)C=3N(N=C(C3)C)C(CC)CC)cc1
0.269504	Brc1ccc(c2nc(ncc2)NC(=O)C=3N(N=C(C3)C)C(CC)CC)cc1
0.269504	Brc1ccc(c2nc(ncc2)NC(=O)C=3N(N=C(C3)C)C(CC)CC)cc1
0.269504	Brc1ccc(c2nc(ncc2)NC(=O)C=3N(N=C(C3)C)C(CC)CC)cc1
0.269504	Brc1ccc(c2nc(ncc2)NC(=O)C=3N(N=C(C3)C)C(CC)CC)cc1
0.269504	Brc1ccc(c2nc(ncc2)NC(=O)C=3N(N=C(C3)C)C(CC)CC)cc1
0.269504	Brc1ccc(c2nc(ncc2)NC(=O)C=3N(N=C(C3)C)C(CC)CC)cc1
0.269504	Brc1ccc(c2nc(ncc2)NC(=O)C=3N(N=C(C3)C)C(CC)CC)cc1
0.269504	Brc1ccc(c2nc(ncc2)NC(=O)C=3N(N=C(C3)C)C(CC)CC)cc1
0.269373	ClC=1N=CSC1C(=O)Nc2c(ccc(c2)C(=O)NC3CC3)C
0.269373	ClC=1N=CSC1C(=O)Nc2c(ccc(c2)C(=O)NC3CC3)C
0.269373	ClC=1N=CSC1C(=O)Nc2c(ccc(c2)C(=O)NC3CC3)C
0.269373	ClC=1N=CSC1C(=O)Nc2c(ccc(c2)C(=O)NC3CC3)C
0.269373	ClC=1N=CSC1C(=O)Nc2c(ccc(c2)C(=O)NC3CC3)C
0.269373	ClC=1N=CSC1C(=O)Nc2c(ccc(c2)C(=O)NC3CC3)C
0.269373	ClC=1N=CSC1C(=O)Nc2c(ccc(c2)C(=O)NC3CC3)C
0.269373	ClC=1N=CSC1C(=O)Nc2c(ccc(c2)C(=O)NC3CC3)C
0.269373	ClC=1N=CSC1C(=O)Nc2c(ccc(c2)C(=O)NC3CC3)C
0.269373	ClC=1N=CSC1C(=O)Nc2c(ccc(c2)C(=O)NC3CC3)C
0.269373	O=C(OC(C)(C)C)Nc1c(ccc(c1)C(=O)Nc2c(cc(OCC(=O)OC)cc2)C)C
0.269373	O=C(OC(C)(C)C)Nc1c(ccc(c1)C(=O)Nc2c(cc(OCC(=O)OC)cc2)C)C
0.269373	O=C(OC(C)(C)C)Nc1c(ccc(c1)C(=O)Nc2c(cc(OCC(=O)OC)cc2)C)C
0.269373	O=C(OC(C)(C)C)Nc1c(ccc(c1)C(=O)Nc2c(cc(OCC(=O)OC)cc2)C)C
0.269373	O=C(OC(C)(C)C)Nc1c(ccc(c1)C(=O)Nc2c(cc(OCC(=O)OC)cc2)C)C
0.269373	O=C(OC(C)(C)C)Nc1c(ccc(c1)C(=O)Nc2c(cc(OCC(=O)OC)cc2)C)C
0.269373	O=C(OC(C)(C)C)Nc1c(ccc(c1)C(=O)Nc2c(cc(OCC(=O)OC)cc2)C)C
0.269373	O=C(OC(C)(C)C)Nc1c(ccc(c1)C(=O)Nc2c(cc(OCC(=O)OC)cc2)C)C
0.269373	O=C(OC(C)(C)C)Nc1c(ccc(c1)C(=O)Nc2c(cc(OCC(=O)OC)cc2)C)C
0.269373	O=C(OC(C)(C)C)Nc1c(ccc(c1)C(=O)Nc2c(cc(OCC(=O)OC)cc2)C)C
0.269231	Clc1c(cccc1)C(=O)NC(C(=O)NNc2nc(c3cnccc3)ccc2)C
0.268551	O=C(NNc1nc(c2cnccc2)ccc1)C(=O)Nc3c(c(NC(=O)COCCOC)ccc3)C
0.268551	O=C(NNc1nc(c2cnccc2)ccc1)C(=O)Nc3c(c(NC(=O)COCCOC)ccc3)C
0.268382	O=C(OCC)c1cnc(cc1)C(=O)Nc2nc(c3cc(OC)cc(OC)c3)ccc2
0.268382	O=C(OCC)c1cnc(cc1)C(=O)Nc2nc(c3cc(OC)cc(OC)c3)ccc2
0.268382	O=C(OCC)c1cnc(cc1)C(=O)Nc2nc(c3cc(OC)cc(OC)c3)ccc2
0.268382	O=C(OCC)c1cnc(cc1)C(=O)Nc2nc(c3cc(OC)cc(OC)c3)ccc2
0.268382	O=C(OCC)c1cnc(cc1)C(=O)Nc2nc(c3cc(OC)cc(OC)c3)ccc2
0.268382	O=C(OCC)c1cnc(cc1)C(=O)Nc2nc(c3cc(OC)cc(OC)c3)ccc2
0.268382	O=C(OCC)c1cnc(cc1)C(=O)Nc2nc(c3cc(OC)cc(OC)c3)ccc2
0.268382	O=C(OCC)c1cnc(cc1)C(=O)Nc2nc(c3cc(OC)cc(OC)c3)ccc2
0.268382	O=C(OCC)c1cnc(cc1)C(=O)Nc2nc(c3cc(OC)cc(OC)c3)ccc2
0.268382	O=C(OCC)c1cnc(cc1)C(=O)Nc2nc(c3cc(OC)cc(OC)c3)ccc2
0.268199	O=C(N1CCC(C(=O)NCc2ccc(cc2)C(=O)Nc3cnccc3)CC1)Nc4ccccc4
0.268199	O=C(N1CCC(C(=O)NCc2ccc(cc2)C(=O)Nc3cnccc3)CC1)Nc4ccccc4
0.268199	O=C(N1CCC(C(=O)NCc2ccc(cc2)C(=O)Nc3cnccc3)CC1)Nc4ccccc4
0.268199	O=C(N1CCC(C(=O)NCc2ccc(cc2)C(=O)Nc3cnccc3)CC1)Nc4ccccc4
0.268199	O=C(N1CCC(C(=O)NCc2ccc(cc2)C(=O)Nc3cnccc3)CC1)Nc4ccccc4
0.268199	O=C(N1CCC(C(=O)NCc2ccc(cc2)C(=O)Nc3cnccc3)CC1)Nc4ccccc4
0.268199	O=C(N1CCC(C(=O)NCc2ccc(cc2)C(=O)Nc3cnccc3)CC1)Nc4ccccc4
0.268199	O=C(N1CCC(C(=O)NCc2ccc(cc2)C(=O)Nc3cnccc3)CC1)Nc4ccccc4
0.268199	O=C(N1CCC(C(=O)NCc2ccc(cc2)C(=O)Nc3cnccc3)CC1)Nc4ccccc4
0.268199	O=C(N1CCC(C(=O)NCc2ccc(cc2)C(=O)Nc3cnccc3)CC1)Nc4ccccc4
0.268	Fc1c(cccc1)C(=O)Nc2c(ccc(c2)C=O)C
0.268	Fc1c(cccc1)C(=O)Nc2c(ccc(c2)C=O)C
0.268	Fc1c(cccc1)C(=O)Nc2c(ccc(c2)C=O)C
0.268	Fc1c(cccc1)C(=O)Nc2c(ccc(c2)C=O)C
0.268	Fc1c(cccc1)C(=O)Nc2c(ccc(c2)C=O)C
0.268	Fc1c(cccc1)C(=O)Nc2c(ccc(c2)C=O)C
0.268	Fc1c(cccc1)C(=O)Nc2c(ccc(c2)C=O)C
0.268	Fc1c(cccc1)C(=O)Nc2c(ccc(c2)C=O)C
0.268	Fc1c(cccc1)C(=O)Nc2c(ccc(c2)C=O)C
0.268	Fc1c(cccc1)C(=O)Nc2c(ccc(c2)C=O)C
0.267857	O=C(NC1CC1)c2cc(NC(=O)C(O)c3nc(ccc3)C)c(cc2)C
0.267857	O=C(NC1CC1)c2cc(NC(=O)C(O)c3nc(ccc3)C)c(cc2)C
0.267857	O=C(NC1CC1)c2cc(NC(=O)C(O)c3nc(ccc3)C)c(cc2)C
0.267857	O=C(NC1CC1)c2cc(NC(=O)C(O)c3nc(ccc3)C)c(cc2)C
0.267857	O=C(NC1CC1)c2cc(NC(=O)C(O)c3nc(ccc3)C)c(cc2)C
0.267857	O=C(NC1CC1)c2cc(NC(=O)C(O)c3nc(ccc3)C)c(cc2)C
0.267857	O=C(NC1CC1)c2cc(NC(=O)C(O)c3nc(ccc3)C)c(cc2)C
0.267857	O=C(NC1CC1)c2cc(NC(=O)C(O)c3nc(ccc3)C)c(cc2)C
0.267857	O=C(NC1CC1)c2cc(NC(=O)C(O)c3nc(ccc3)C)c(cc2)C
0.267857	O=C(NC1CC1)c2cc(NC(=O)C(O)c3nc(ccc3)C)c(cc2)C
0.267857	Clc1c(ccc(NC(=S)Nc2cnccc2)c1)C
0.267857	Clc1c(ccc(NC(=S)Nc2cnccc2)c1)C
0.267857	Clc1c(ccc(NC(=S)Nc2cnccc2)c1)C
0.267857	Clc1c(ccc(NC(=S)Nc2cnccc2)c1)C
0.267857	Clc1c(ccc(NC(=S)Nc2cnccc2)c1)C
0.267857	Clc1c(ccc(NC(=S)Nc2cnccc2)c1)C
0.267857	Clc1c(ccc(NC(=S)Nc2cnccc2)c1)C
0.267857	Clc1c(ccc(NC(=S)Nc2cnccc2)c1)C
0.267857	Clc1c(ccc(NC(=S)Nc2cnccc2)c1)C
0.267857	Clc1c(ccc(NC(=S)Nc2cnccc2)c1)C
0.267399	O=C(N1CCN(CCOC)CC1)C(=O)Nc2cc(NC(=O)CCN(C)C)c(cc2)C
0.267399	O=C(N1CCN(CCOC)CC1)C(=O)Nc2cc(NC(=O)CCN(C)C)c(cc2)C
0.267399	O=C(N1CCN(CCOC)CC1)C(=O)Nc2cc(NC(=O)CCN(C)C)c(cc2)C
0.267399	O=C(N1CCN(CCOC)CC1)C(=O)Nc2cc(NC(=O)CCN(C)C)c(cc2)C
0.267399	O=C(N1CCN(CCOC)CC1)C(=O)Nc2cc(NC(=O)CCN(C)C)c(cc2)C
0.267399	O=C(N1CCN(CCOC)CC1)C(=O)Nc2cc(NC(=O)CCN(C)C)c(cc2)C
0.267399	O=C(N1CCN(CCOC)CC1)C(=O)Nc2cc(NC(=O)CCN(C)C)c(cc2)C
0.267399	O=C(N1CCN(CCOC)CC1)C(=O)Nc2cc(NC(=O)CCN(C)C)c(cc2)C
0.267399	O=C(N1CCN(CCOC)CC1)C(=O)Nc2cc(NC(=O)CCN(C)C)c(cc2)C
0.267399	O=C(N1CCN(CCOC)CC1)C(=O)Nc2cc(NC(=O)CCN(C)C)c(cc2)C
0.267327	FC(F)(F)c1nc(ncc1)Nc2cc(ccc2)C(=O)N3CC(CNC(=O)Nc4cc(ccc4)C)CC3
0.267327	FC(F)(F)c1nc(ncc1)Nc2cc(ccc2)C(=O)N3CC(CNC(=O)Nc4cc(ccc4)C)CC3
0.267327	FC(F)(F)c1nc(ncc1)Nc2cc(ccc2)C(=O)N3CC(CNC(=O)Nc4cc(ccc4)C)CC3
0.267327	FC(F)(F)c1nc(ncc1)Nc2cc(ccc2)C(=O)N3CC(CNC(=O)Nc4cc(ccc4)C)CC3
0.267327	FC(F)(F)c1nc(ncc1)Nc2cc(ccc2)C(=O)N3CC(CNC(=O)Nc4cc(ccc4)C)CC3
0.267327	FC(F)(F)c1nc(ncc1)Nc2cc(ccc2)C(=O)N3CC(CNC(=O)Nc4cc(ccc4)C)CC3
0.267327	FC(F)(F)c1nc(ncc1)Nc2cc(ccc2)C(=O)N3CC(CNC(=O)Nc4cc(ccc4)C)CC3
0.267327	FC(F)(F)c1nc(ncc1)Nc2cc(ccc2)C(=O)N3CC(CNC(=O)Nc4cc(ccc4)C)CC3
0.267327	FC(F)(F)c1nc(ncc1)Nc2cc(ccc2)C(=O)N3CC(CNC(=O)Nc4cc(ccc4)C)CC3
0.267327	FC(F)(F)c1nc(ncc1)Nc2cc(ccc2)C(=O)N3CC(CNC(=O)Nc4cc(ccc4)C)CC3
0.266667	Fc1c(F)ccc(c1)C(=O)Nc2cc(OCCC(C)C)c(cc2)C
0.266667	Fc1c(F)ccc(c1)C(=O)Nc2cc(OCCC(C)C)c(cc2)C
0.266667	Fc1c(F)ccc(c1)C(=O)Nc2cc(OCCC(C)C)c(cc2)C
0.266667	Fc1c(F)ccc(c1)C(=O)Nc2cc(OCCC(C)C)c(cc2)C
0.266667	Fc1c(F)ccc(c1)C(=O)Nc2cc(OCCC(C)C)c(cc2)C
0.266667	Fc1c(F)ccc(c1)C(=O)Nc2cc(OCCC(C)C)c(cc2)C
0.266667	Fc1c(F)ccc(c1)C(=O)Nc2cc(OCCC(C)C)c(cc2)C
0.266667	Fc1c(F)ccc(c1)C(=O)Nc2cc(OCCC(C)C)c(cc2)C
0.266667	Fc1c(F)ccc(c1)C(=O)Nc2cc(OCCC(C)C)c(cc2)C
0.266667	Fc1c(F)ccc(c1)C(=O)Nc2cc(OCCC(C)C)c(cc2)C
0.266667	O=C(Nc1c(ccc(OC)c1)C)C(=O)Nc2ccc(cc2)C=3OC(C(=O)N)=CC3
0.266667	O=C(Nc1c(ccc(OC)c1)C)C(=O)Nc2ccc(cc2)C=3OC(C(=O)N)=CC3
0.266667	O=C(Nc1c(ccc(OC)c1)C)C(=O)Nc2ccc(cc2)C=3OC(C(=O)N)=CC3
0.266667	O=C(Nc1c(ccc(OC)c1)C)C(=O)Nc2ccc(cc2)C=3OC(C(=O)N)=CC3
0.266667	O=C(Nc1c(ccc(OC)c1)C)C(=O)Nc2ccc(cc2)C=3OC(C(=O)N)=CC3
0.266667	O=C(Nc1c(ccc(OC)c1)C)C(=O)Nc2ccc(cc2)C=3OC(C(=O)N)=CC3
0.266667	O=C(Nc1c(ccc(OC)c1)C)C(=O)Nc2ccc(cc2)C=3OC(C(=O)N)=CC3
0.266667	O=C(Nc1c(ccc(OC)c1)C)C(=O)Nc2ccc(cc2)C=3OC(C(=O)N)=CC3
0.266667	O=C(Nc1c(ccc(OC)c1)C)C(=O)Nc2ccc(cc2)C=3OC(C(=O)N)=CC3
0.266667	O=C(Nc1c(ccc(OC)c1)C)C(=O)Nc2ccc(cc2)C=3OC(C(=O)N)=CC3
0.266447	Fc1c(OC)ccc(c1)CN(C(=O)c2cc(Nc3nc(ccn3)C(F)(F)F)ccc2)CC
0.266447	Fc1c(OC)ccc(c1)CN(C(=O)c2cc(Nc3nc(ccn3)C(F)(F)F)ccc2)CC
0.266447	Fc1c(OC)ccc(c1)CN(C(=O)c2cc(Nc3nc(ccn3)C(F)(F)F)ccc2)CC
0.266447	Fc1c(OC)ccc(c1)CN(C(=O)c2cc(Nc3nc(ccn3)C(F)(F)F)ccc2)CC
0.266447	Fc1c(OC)ccc(c1)CN(C(=O)c2cc(Nc3nc(ccn3)C(F)(F)F)ccc2)CC
0.266423	O=C(Nc1cc(OC)c(N2N=NN=C2)cc1)c3cnccc3
0.265993	Clc1c(cccc1)C=2SC=C(N2)C(=O)Nc3c(cc(cc3)C(=O)NCC)C
0.265993	Clc1c(cccc1)C=2SC=C(N2)C(=O)Nc3c(cc(cc3)C(=O)NCC)C
0.265993	Clc1c(cccc1)C=2SC=C(N2)C(=O)Nc3c(cc(cc3)C(=O)NCC)C
0.265993	Clc1c(cccc1)C=2SC=C(N2)C(=O)Nc3c(cc(cc3)C(=O)NCC)C
0.265993	Clc1c(cccc1)C=2SC=C(N2)C(=O)Nc3c(cc(cc3)C(=O)NCC)C
0.265993	Clc1c(cccc1)C=2SC=C(N2)C(=O)Nc3c(cc(cc3)C(=O)NCC)C
0.265993	Clc1c(cccc1)C=2SC=C(N2)C(=O)Nc3c(cc(cc3)C(=O)NCC)C
0.265993	Clc1c(cccc1)C=2SC=C(N2)C(=O)Nc3c(cc(cc3)C(=O)NCC)C
0.265993	Clc1c(cccc1)C=2SC=C(N2)C(=O)Nc3c(cc(cc3)C(=O)NCC)C
0.265993	Clc1c(cccc1)C=2SC=C(N2)C(=O)Nc3c(cc(cc3)C(=O)NCC)C
0.265896	FC(F)(F)CNC(=O)c1cc(NC(=O)c2c3c(nc(c4ccccc4)c2)N(N=C3)CC)c(cc1)C
0.265896	FC(F)(F)CNC(=O)c1cc(NC(=O)c2c3c(nc(c4ccccc4)c2)N(N=C3)CC)c(cc1)C
0.265896	FC(F)(F)CNC(=O)c1cc(NC(=O)c2c3c(nc(c4ccccc4)c2)N(N=C3)CC)c(cc1)C
0.265896	FC(F)(F)CNC(=O)c1cc(NC(=O)c2c3c(nc(c4ccccc4)c2)N(N=C3)CC)c(cc1)C
0.265896	FC(F)(F)CNC(=O)c1cc(NC(=O)c2c3c(nc(c4ccccc4)c2)N(N=C3)CC)c(cc1)C
0.265896	FC(F)(F)CNC(=O)c1cc(NC(=O)c2c3c(nc(c4ccccc4)c2)N(N=C3)CC)c(cc1)C
0.265896	FC(F)(F)CNC(=O)c1cc(NC(=O)c2c3c(nc(c4ccccc4)c2)N(N=C3)CC)c(cc1)C
0.265896	FC(F)(F)CNC(=O)c1cc(NC(=O)c2c3c(nc(c4ccccc4)c2)N(N=C3)CC)c(cc1)C
0.265896	FC(F)(F)CNC(=O)c1cc(NC(=O)c2c3c(nc(c4ccccc4)c2)N(N=C3)CC)c(cc1)C
0.265574	Fc1c(cccc1)C(=O)Nc2c(ccc(c2)C(=O)OCCNc3ncccc3C#N)C
0.265574	Fc1c(cccc1)C(=O)Nc2c(ccc(c2)C(=O)OCCNc3ncccc3C#N)C
0.265574	Fc1c(cccc1)C(=O)Nc2c(ccc(c2)C(=O)OCCNc3ncccc3C#N)C
0.265574	Fc1c(cccc1)C(=O)Nc2c(ccc(c2)C(=O)OCCNc3ncccc3C#N)C
0.265574	Fc1c(cccc1)C(=O)Nc2c(ccc(c2)C(=O)OCCNc3ncccc3C#N)C
0.265574	Fc1c(cccc1)C(=O)Nc2c(ccc(c2)C(=O)OCCNc3ncccc3C#N)C
0.265574	Fc1c(cccc1)C(=O)Nc2c(ccc(c2)C(=O)OCCNc3ncccc3C#N)C
0.265574	Fc1c(cccc1)C(=O)Nc2c(ccc(c2)C(=O)OCCNc3ncccc3C#N)C
0.265574	Fc1c(cccc1)C(=O)Nc2c(ccc(c2)C(=O)OCCNc3ncccc3C#N)C
0.265574	Fc1c(cccc1)C(=O)Nc2c(ccc(c2)C(=O)OCCNc3ncccc3C#N)C
0.265385	Clc1c(ccc(NC(=S)NCc2cc(ccc2)C(=O)NC(C)C)c1)C
0.265385	Clc1c(ccc(NC(=S)NCc2cc(ccc2)C(=O)NC(C)C)c1)C
0.265385	Clc1c(ccc(NC(=S)NCc2cc(ccc2)C(=O)NC(C)C)c1)C
0.265385	Clc1c(ccc(NC(=S)NCc2cc(ccc2)C(=O)NC(C)C)c1)C
0.265385	Clc1c(ccc(NC(=S)NCc2cc(ccc2)C(=O)NC(C)C)c1)C
0.265385	Clc1c(ccc(NC(=S)NCc2cc(ccc2)C(=O)NC(C)C)c1)C
0.265385	Clc1c(ccc(NC(=S)NCc2cc(ccc2)C(=O)NC(C)C)c1)C
0.265385	O=C(Nc1ccc(cc1)C=2OC(C(=O)N)=CC2)c3cncc(c4cc(ccc4)C)c3
0.265385	O=C(Nc1ccc(cc1)C=2OC(C(=O)N)=CC2)c3cncc(c4cc(ccc4)C)c3
0.265385	O=C(Nc1ccc(cc1)C=2OC(C(=O)N)=CC2)c3cncc(c4cc(ccc4)C)c3
0.265385	O=C(Nc1ccc(cc1)C=2OC(C(=O)N)=CC2)c3cncc(c4cc(ccc4)C)c3
0.265385	O=C(Nc1ccc(cc1)C=2OC(C(=O)N)=CC2)c3cncc(c4cc(ccc4)C)c3
0.265385	O=C(Nc1ccc(cc1)C=2OC(C(=O)N)=CC2)c3cncc(c4cc(ccc4)C)c3
0.265385	O=C(Nc1ccc(cc1)C=2OC(C(=O)N)=CC2)c3cncc(c4cc(ccc4)C)c3
0.265385	O=C(Nc1ccc(cc1)C=2OC(C(=O)N)=CC2)c3cncc(c4cc(ccc4)C)c3
0.265385	O=C(Nc1ccc(cc1)C=2OC(C(=O)N)=CC2)c3cncc(c4cc(ccc4)C)c3
0.265385	O=C(Nc1ccc(cc1)C=2OC(C(=O)N)=CC2)c3cncc(c4cc(ccc4)C)c3
0.265018	Brc1ccc(c2nc(ncc2)NC(=O)C=3N(N=C(C3)C4CC4)CC)cc1
0.265018	Brc1ccc(c2nc(ncc2)NC(=O)C=3N(N=C(C3)C4CC4)CC)cc1
0.265018	Brc1ccc(c2nc(ncc2)NC(=O)C=3N(N=C(C3)C4CC4)CC)cc1
0.265018	Brc1ccc(c2nc(ncc2)NC(=O)C=3N(N=C(C3)C4CC4)CC)cc1
0.265018	Brc1ccc(c2nc(ncc2)NC(=O)C=3N(N=C(C3)C4CC4)CC)cc1
0.265018	Brc1ccc(c2nc(ncc2)NC(=O)C=3N(N=C(C3)C4CC4)CC)cc1
0.265018	Brc1ccc(c2nc(ncc2)NC(=O)C=3N(N=C(C3)C4CC4)CC)cc1
0.265018	Brc1ccc(c2nc(ncc2)NC(=O)C=3N(N=C(C3)C4CC4)CC)cc1
0.265018	Brc1ccc(c2nc(ncc2)NC(=O)C=3N(N=C(C3)C4CC4)CC)cc1
0.265018	Brc1ccc(c2nc(ncc2)NC(=O)C=3N(N=C(C3)C4CC4)CC)cc1
0.264706	FC(F)Oc1nccc(NC(=O)c2cc(OCC)c(OCc3ccncc3)cc2)c1
0.264706	FC(F)Oc1nccc(NC(=O)c2cc(OCC)c(OCc3ccncc3)cc2)c1
0.264706	FC(F)Oc1nccc(NC(=O)c2cc(OCC)c(OCc3ccncc3)cc2)c1
0.264706	FC(F)Oc1nccc(NC(=O)c2cc(OCC)c(OCc3ccncc3)cc2)c1
0.264706	FC(F)Oc1nccc(NC(=O)c2cc(OCC)c(OCc3ccncc3)cc2)c1
0.264706	FC(F)Oc1nccc(NC(=O)c2cc(OCC)c(OCc3ccncc3)cc2)c1
0.264706	FC(F)Oc1nccc(NC(=O)c2cc(OCC)c(OCc3ccncc3)cc2)c1
0.264706	FC(F)Oc1nccc(NC(=O)c2cc(OCC)c(OCc3ccncc3)cc2)c1
0.264706	FC(F)Oc1nccc(NC(=O)c2cc(OCC)c(OCc3ccncc3)cc2)c1
0.264706	FC(F)Oc1nccc(NC(=O)c2cc(OCC)c(OCc3ccncc3)cc2)c1
0.264706	Clc1c(N2CCN(Cc3ccccc3)CC2)ccc(NC(=O)c4c(Cl)ccc(S(=O)(=O)C(C)C)c4)c1
0.264591	Ic1c(F)ccc(c1)C(=O)NCC2CCN(Cc3ccncc3)CC2
0.264591	Ic1c(F)ccc(c1)C(=O)NCC2CCN(Cc3ccncc3)CC2
0.264463	S1C(=NC(c2ccc(OC)cc2)=C1)NC(=O)c3ccc(cc3)CC
0.264463	S1C(=NC(c2ccc(OC)cc2)=C1)NC(=O)c3ccc(cc3)CC
0.264205	O=C(N1CC(C1)CCN2N=NC(c3cc(c(cc3)C)C(=O)Nc4ccccc4)=C2)c5cc(OCC)c(OCc6ccncc6)cc5
0.264205	O=C(N1CC(C1)CCN2N=NC(c3cc(c(cc3)C)C(=O)Nc4ccccc4)=C2)c5cc(OCC)c(OCc6ccncc6)cc5
0.264205	O=C(N1CC(C1)CCN2N=NC(c3cc(c(cc3)C)C(=O)Nc4ccccc4)=C2)c5cc(OCC)c(OCc6ccncc6)cc5
0.264205	O=C(N1CC(C1)CCN2N=NC(c3cc(c(cc3)C)C(=O)Nc4ccccc4)=C2)c5cc(OCC)c(OCc6ccncc6)cc5
0.264205	O=C(N1CC(C1)CCN2N=NC(c3cc(c(cc3)C)C(=O)Nc4ccccc4)=C2)c5cc(OCC)c(OCc6ccncc6)cc5
0.264205	O=C(N1CC(C1)CCN2N=NC(c3cc(c(cc3)C)C(=O)Nc4ccccc4)=C2)c5cc(OCC)c(OCc6ccncc6)cc5
0.264205	O=C(N1CC(C1)CCN2N=NC(c3cc(c(cc3)C)C(=O)Nc4ccccc4)=C2)c5cc(OCC)c(OCc6ccncc6)cc5
0.264205	O=C(N1CC(C1)CCN2N=NC(c3cc(c(cc3)C)C(=O)Nc4ccccc4)=C2)c5cc(OCC)c(OCc6ccncc6)cc5
0.264205	O=C(N1CC(C1)CCN2N=NC(c3cc(c(cc3)C)C(=O)Nc4ccccc4)=C2)c5cc(OCC)c(OCc6ccncc6)cc5
0.264205	O=C(N1CC(C1)CCN2N=NC(c3cc(c(cc3)C)C(=O)Nc4ccccc4)=C2)c5cc(OCC)c(OCc6ccncc6)cc5
0.263699	Fc1c(F)cc(c2c(NC(=O)c3cc(NC(=O)OC(C)(C)C)c(cc3)C)cc(OC)cc2)cc1F
0.263699	Fc1c(F)cc(c2c(NC(=O)c3cc(NC(=O)OC(C)(C)C)c(cc3)C)cc(OC)cc2)cc1F
0.263699	Fc1c(F)cc(c2c(NC(=O)c3cc(NC(=O)OC(C)(C)C)c(cc3)C)cc(OC)cc2)cc1F
0.263699	Fc1c(F)cc(c2c(NC(=O)c3cc(NC(=O)OC(C)(C)C)c(cc3)C)cc(OC)cc2)cc1F
0.263699	Fc1c(F)cc(c2c(NC(=O)c3cc(NC(=O)OC(C)(C)C)c(cc3)C)cc(OC)cc2)cc1F
0.263699	Fc1c(F)cc(c2c(NC(=O)c3cc(NC(=O)OC(C)(C)C)c(cc3)C)cc(OC)cc2)cc1F
0.263666	Fc1c(cccc1)C(=O)Nc2c(ccc(c2)C(=O)N3CC(c4cncc(F)c4)CC3)C
0.263666	Fc1c(cccc1)C(=O)Nc2c(ccc(c2)C(=O)N3CC(c4cncc(F)c4)CC3)C
0.263666	Fc1c(cccc1)C(=O)Nc2c(ccc(c2)C(=O)N3CC(c4cncc(F)c4)CC3)C
0.263666	Fc1c(cccc1)C(=O)Nc2c(ccc(c2)C(=O)N3CC(c4cncc(F)c4)CC3)C
0.263666	Fc1c(cccc1)C(=O)Nc2c(ccc(c2)C(=O)N3CC(c4cncc(F)c4)CC3)C
0.263666	Fc1c(cccc1)C(=O)Nc2c(ccc(c2)C(=O)N3CC(c4cncc(F)c4)CC3)C
0.263666	Fc1c(cccc1)C(=O)Nc2c(ccc(c2)C(=O)N3CC(c4cncc(F)c4)CC3)C
0.263666	Fc1c(cccc1)C(=O)Nc2c(ccc(c2)C(=O)N3CC(c4cncc(F)c4)CC3)C
0.263666	Fc1c(cccc1)C(=O)Nc2c(ccc(c2)C(=O)N3CC(c4cncc(F)c4)CC3)C
0.263666	Fc1c(cccc1)C(=O)Nc2c(ccc(c2)C(=O)N3CC(c4cncc(F)c4)CC3)C
0.263566	Brc1c(N)ccc(c1)C(=O)Nc2cc(OCC(F)F)c(cc2)C
0.263359	Fc1cc(c(cc1)C)C(=O)N(Cc2ccc(cc2)CN3CCN(CC3)C)C
0.263359	Fc1cc(c(cc1)C)C(=O)N(Cc2ccc(cc2)CN3CCN(CC3)C)C
0.263359	Fc1cc(c(cc1)C)C(=O)N(Cc2ccc(cc2)CN3CCN(CC3)C)C
0.263359	Fc1cc(c(cc1)C)C(=O)N(Cc2ccc(cc2)CN3CCN(CC3)C)C
0.263359	Fc1cc(c(cc1)C)C(=O)N(Cc2ccc(cc2)CN3CCN(CC3)C)C
0.263359	Fc1cc(c(cc1)C)C(=O)N(Cc2ccc(cc2)CN3CCN(CC3)C)C
0.263359	Fc1cc(c(cc1)C)C(=O)N(Cc2ccc(cc2)CN3CCN(CC3)C)C
0.263359	Fc1cc(c(cc1)C)C(=O)N(Cc2ccc(cc2)CN3CCN(CC3)C)C
0.263359	Fc1cc(c(cc1)C)C(=O)N(Cc2ccc(cc2)CN3CCN(CC3)C)C
0.263359	Fc1cc(c(cc1)C)C(=O)N(Cc2ccc(cc2)CN3CCN(CC3)C)C
0.263359	FC(F)Oc1nccc(NC(=O)c2cnnc(c3ccccc3)c2)c1
0.263359	FC(F)Oc1nccc(NC(=O)c2cnnc(c3ccccc3)c2)c1
0.263359	FC(F)Oc1nccc(NC(=O)c2cnnc(c3ccccc3)c2)c1
0.263359	FC(F)Oc1nccc(NC(=O)c2cnnc(c3ccccc3)c2)c1
0.263359	FC(F)Oc1nccc(NC(=O)c2cnnc(c3ccccc3)c2)c1
0.263359	FC(F)Oc1nccc(NC(=O)c2cnnc(c3ccccc3)c2)c1
0.263359	FC(F)Oc1nccc(NC(=O)c2cnnc(c3ccccc3)c2)c1
0.263359	FC(F)Oc1nccc(NC(=O)c2cnnc(c3ccccc3)c2)c1
0.263359	FC(F)Oc1nccc(NC(=O)c2cnnc(c3ccccc3)c2)c1
0.263359	FC(F)Oc1nccc(NC(=O)c2cnnc(c3ccccc3)c2)c1
0.263323	O=C(OC(C)(C)C)Nc1c(ccc(c1)C(=O)NCc2c(cccc2)C3=NNC(C(=O)OC)=C3)C
0.263323	O=C(OC(C)(C)C)Nc1c(ccc(c1)C(=O)NCc2c(cccc2)C3=NNC(C(=O)OC)=C3)C
0.263158	O=C(Nc1c(ccc(c1)C(=O)C)C)C=O
0.263158	O=C(Nc1c(ccc(c1)C(=O)C)C)C=O
0.263158	O=C(Nc1c(ccc(c1)C(=O)C)C)C=O
0.263158	O=C(Nc1c(ccc(c1)C(=O)C)C)C=O
0.263158	O=C(Nc1c(ccc(c1)C(=O)C)C)C=O
0.263158	O=C(Nc1c(ccc(c1)C(=O)C)C)C=O
0.263158	O=C(Nc1c(ccc(c1)C(=O)C)C)C=O
0.263158	O=C(Nc1c(ccc(c1)C(=O)C)C)C=O
0.263158	O=C(Nc1c(ccc(c1)C(=O)C)C)C=O
0.263158	O=C(Nc1c(ccc(c1)C(=O)C)C)C=O
0.263158	S(c1ncccn1)c2c(NC(=O)c3cc(c(cc3)CC)CC)cccc2
0.263158	S(c1ncccn1)c2c(NC(=O)c3cc(c(cc3)CC)CC)cccc2
0.263158	S(c1ncccn1)c2c(NC(=O)c3cc(c(cc3)CC)CC)cccc2
0.263158	S(c1ncccn1)c2c(NC(=O)c3cc(c(cc3)CC)CC)cccc2
0.263158	Fc1cc(ccc1)C2=NNC(NC(=O)C(=O)Nc3cc(ccc3)C(=O)Nc4cnc(OC)cc4)=C2
0.263158	Fc1cc(ccc1)C2=NNC(NC(=O)C(=O)Nc3cc(ccc3)C(=O)Nc4cnc(OC)cc4)=C2
0.263158	Fc1cc(ccc1)C2=NNC(NC(=O)C(=O)Nc3cc(ccc3)C(=O)Nc4cnc(OC)cc4)=C2
0.263158	Fc1cc(ccc1)C2=NNC(NC(=O)C(=O)Nc3cc(ccc3)C(=O)Nc4cnc(OC)cc4)=C2
0.263158	Fc1cc(ccc1)C2=NNC(NC(=O)C(=O)Nc3cc(ccc3)C(=O)Nc4cnc(OC)cc4)=C2
0.263158	Fc1cc(ccc1)C2=NNC(NC(=O)C(=O)Nc3cc(ccc3)C(=O)Nc4cnc(OC)cc4)=C2
0.263158	Fc1cc(ccc1)C2=NNC(NC(=O)C(=O)Nc3cc(ccc3)C(=O)Nc4cnc(OC)cc4)=C2
0.263158	Fc1cc(ccc1)C2=NNC(NC(=O)C(=O)Nc3cc(ccc3)C(=O)Nc4cnc(OC)cc4)=C2
0.263158	Fc1cc(ccc1)C2=NNC(NC(=O)C(=O)Nc3cc(ccc3)C(=O)Nc4cnc(OC)cc4)=C2
0.263158	Fc1cc(ccc1)C2=NNC(NC(=O)C(=O)Nc3cc(ccc3)C(=O)Nc4cnc(OC)cc4)=C2
0.263158	Fc1ccc(cc1)C(=O)Nc2cc(ccc2)C(=O)N3C(CN(Cc4ccccc4)CCC3)C
0.263158	Fc1ccc(cc1)C(=O)Nc2cc(ccc2)C(=O)N3C(CN(Cc4ccccc4)CCC3)C
0.263158	Fc1ccc(cc1)C(=O)Nc2cc(ccc2)C(=O)N3C(CN(Cc4ccccc4)CCC3)C
0.263158	Fc1ccc(cc1)C(=O)Nc2cc(ccc2)C(=O)N3C(CN(Cc4ccccc4)CCC3)C
0.263158	Fc1ccc(cc1)C(=O)Nc2cc(ccc2)C(=O)N3C(CN(Cc4ccccc4)CCC3)C
0.263158	Fc1ccc(cc1)C(=O)Nc2cc(ccc2)C(=O)N3C(CN(Cc4ccccc4)CCC3)C
0.262948	O=C(Nc1c(ccc(c1)Cc2ncccc2)C)C(=O)N
0.262948	O=C(Nc1c(ccc(c1)Cc2ncccc2)C)C(=O)N
0.262948	O=C(Nc1c(ccc(c1)Cc2ncccc2)C)C(=O)N
0.262948	O=C(Nc1c(ccc(c1)Cc2ncccc2)C)C(=O)N
0.262948	O=C(Nc1c(ccc(c1)Cc2ncccc2)C)C(=O)N
0.262948	O=C(Nc1c(ccc(c1)Cc2ncccc2)C)C(=O)N
0.262948	O=C(Nc1c(ccc(c1)Cc2ncccc2)C)C(=O)N
[truncated: 8,001 more rows]
