# Supplementary material for: Galileo: Three-dimensional searching in large combinatorial fragment spaces on the example of pharmacophores
Source: J Comput Aided Mol Des. 2022 Nov 24;37(1):1–16. doi: 10.1007/s10822-022-00485-y (PMC10032335; doi:10.1007/s10822-022-00485-y)
Supplement: Supplementary file 4 — Supplementary file 3a [file 10822_2022_485_MOESM3_ESMa.zip › Imatinib_Galileo/14/out_10.csv]

Score	SMILES
0.535545	O=C(Nc1c(ccc(c1)C(=O)Nc2ccccc2)C)c3ccc(cc3)CN4CCN(CC4)C
0.535545	O=C(Nc1c(ccc(c1)C(=O)Nc2ccccc2)C)c3ccc(cc3)CN4CCN(CC4)C
0.535545	O=C(Nc1c(ccc(c1)C(=O)Nc2ccccc2)C)c3ccc(cc3)CN4CCN(CC4)C
0.535545	O=C(Nc1c(ccc(c1)C(=O)Nc2ccccc2)C)c3ccc(cc3)CN4CCN(CC4)C
0.535545	O=C(Nc1c(ccc(c1)C(=O)Nc2ccccc2)C)c3ccc(cc3)CN4CCN(CC4)C
0.535545	O=C(Nc1c(ccc(c1)C(=O)Nc2ccccc2)C)c3ccc(cc3)CN4CCN(CC4)C
0.535545	O=C(Nc1c(ccc(c1)C(=O)Nc2ccccc2)C)c3ccc(cc3)CN4CCN(CC4)C
0.535545	O=C(Nc1c(ccc(c1)C(=O)Nc2ccccc2)C)c3ccc(cc3)CN4CCN(CC4)C
0.535545	O=C(Nc1c(ccc(c1)C(=O)Nc2ccccc2)C)c3ccc(cc3)CN4CCN(CC4)C
0.535545	O=C(Nc1c(ccc(c1)C(=O)Nc2ccccc2)C)c3ccc(cc3)CN4CCN(CC4)C
0.472727	S1CCN(Cc2ccc(cc2)C(=O)Nc3c(ccc(c3)C(=O)Nc4ccccc4)C)CC1
0.472727	S1CCN(Cc2ccc(cc2)C(=O)Nc3c(ccc(c3)C(=O)Nc4ccccc4)C)CC1
0.472727	S1CCN(Cc2ccc(cc2)C(=O)Nc3c(ccc(c3)C(=O)Nc4ccccc4)C)CC1
0.472727	S1CCN(Cc2ccc(cc2)C(=O)Nc3c(ccc(c3)C(=O)Nc4ccccc4)C)CC1
0.472727	S1CCN(Cc2ccc(cc2)C(=O)Nc3c(ccc(c3)C(=O)Nc4ccccc4)C)CC1
0.472727	S1CCN(Cc2ccc(cc2)C(=O)Nc3c(ccc(c3)C(=O)Nc4ccccc4)C)CC1
0.472727	S1CCN(Cc2ccc(cc2)C(=O)Nc3c(ccc(c3)C(=O)Nc4ccccc4)C)CC1
0.472727	S1CCN(Cc2ccc(cc2)C(=O)Nc3c(ccc(c3)C(=O)Nc4ccccc4)C)CC1
0.472727	S1CCN(Cc2ccc(cc2)C(=O)Nc3c(ccc(c3)C(=O)Nc4ccccc4)C)CC1
0.472727	S1CCN(Cc2ccc(cc2)C(=O)Nc3c(ccc(c3)C(=O)Nc4ccccc4)C)CC1
0.43578	O=C(O)c1cc(c2cc(NC(=O)c3ccc(cc3)CN4CCN(CC4)C)ccc2)ccc1
0.43578	O=C(O)c1cc(c2cc(NC(=O)c3ccc(cc3)CN4CCN(CC4)C)ccc2)ccc1
0.43578	O=C(O)c1cc(c2cc(NC(=O)c3ccc(cc3)CN4CCN(CC4)C)ccc2)ccc1
0.43578	O=C(O)c1cc(c2cc(NC(=O)c3ccc(cc3)CN4CCN(CC4)C)ccc2)ccc1
0.43578	O=C(O)c1cc(c2cc(NC(=O)c3ccc(cc3)CN4CCN(CC4)C)ccc2)ccc1
0.43578	O=C(O)c1cc(c2cc(NC(=O)c3ccc(cc3)CN4CCN(CC4)C)ccc2)ccc1
0.43578	O=C(O)c1cc(c2cc(NC(=O)c3ccc(cc3)CN4CCN(CC4)C)ccc2)ccc1
0.43578	O=C(O)c1cc(c2cc(NC(=O)c3ccc(cc3)CN4CCN(CC4)C)ccc2)ccc1
0.43578	O=C(O)c1cc(c2cc(NC(=O)c3ccc(cc3)CN4CCN(CC4)C)ccc2)ccc1
0.43578	O=C(O)c1cc(c2cc(NC(=O)c3ccc(cc3)CN4CCN(CC4)C)ccc2)ccc1
0.4329	S1CCN(Cc2ccc(cc2)C(=O)Nc3ncc(c4ncccc4)cc3)CC1
0.4329	S1CCN(Cc2ccc(cc2)C(=O)Nc3ncc(c4ncccc4)cc3)CC1
0.4329	S1CCN(Cc2ccc(cc2)C(=O)Nc3ncc(c4ncccc4)cc3)CC1
0.4329	S1CCN(Cc2ccc(cc2)C(=O)Nc3ncc(c4ncccc4)cc3)CC1
0.4329	S1CCN(Cc2ccc(cc2)C(=O)Nc3ncc(c4ncccc4)cc3)CC1
0.4329	S1CCN(Cc2ccc(cc2)C(=O)Nc3ncc(c4ncccc4)cc3)CC1
0.409091	O=C(N1CCOCC1)c2cc(c(NC(=O)c3ccc(cc3)CN4CCN(CC4)C)cc2)C
0.409091	O=C(N1CCOCC1)c2cc(c(NC(=O)c3ccc(cc3)CN4CCN(CC4)C)cc2)C
0.409091	O=C(N1CCOCC1)c2cc(c(NC(=O)c3ccc(cc3)CN4CCN(CC4)C)cc2)C
0.409091	O=C(N1CCOCC1)c2cc(c(NC(=O)c3ccc(cc3)CN4CCN(CC4)C)cc2)C
0.409091	O=C(N1CCOCC1)c2cc(c(NC(=O)c3ccc(cc3)CN4CCN(CC4)C)cc2)C
0.409091	O=C(N1CCOCC1)c2cc(c(NC(=O)c3ccc(cc3)CN4CCN(CC4)C)cc2)C
0.409091	O=C(N1CCOCC1)c2cc(c(NC(=O)c3ccc(cc3)CN4CCN(CC4)C)cc2)C
0.409091	O=C(N1CCOCC1)c2cc(c(NC(=O)c3ccc(cc3)CN4CCN(CC4)C)cc2)C
0.409091	O=C(N1CCOCC1)c2cc(c(NC(=O)c3ccc(cc3)CN4CCN(CC4)C)cc2)C
0.409091	O=C(N1CCOCC1)c2cc(c(NC(=O)c3ccc(cc3)CN4CCN(CC4)C)cc2)C
0.393305	S(c1ncccn1)c2c(NC(=O)c3ccc(cc3)CN4CCN(CC4)C)cccc2
0.393305	S(c1ncccn1)c2c(NC(=O)c3ccc(cc3)CN4CCN(CC4)C)cccc2
0.393305	S(c1ncccn1)c2c(NC(=O)c3ccc(cc3)CN4CCN(CC4)C)cccc2
0.393305	S(c1ncccn1)c2c(NC(=O)c3ccc(cc3)CN4CCN(CC4)C)cccc2
0.393305	S(c1ncccn1)c2c(NC(=O)c3ccc(cc3)CN4CCN(CC4)C)cccc2
0.393305	S(c1ncccn1)c2c(NC(=O)c3ccc(cc3)CN4CCN(CC4)C)cccc2
0.393305	S(c1ncccn1)c2c(NC(=O)c3ccc(cc3)CN4CCN(CC4)C)cccc2
0.393305	S(c1ncccn1)c2c(NC(=O)c3ccc(cc3)CN4CCN(CC4)C)cccc2
0.393305	S(c1ncccn1)c2c(NC(=O)c3ccc(cc3)CN4CCN(CC4)C)cccc2
0.393305	S(c1ncccn1)c2c(NC(=O)c3ccc(cc3)CN4CCN(CC4)C)cccc2
0.385281	O=C(Nc1c(OC)ccc(c2cnccc2)c1)c3ccc(c4ccncc4)cc3
0.385281	O=C(Nc1c(OC)ccc(c2cnccc2)c1)c3ccc(c4ccncc4)cc3
0.385281	O=C(Nc1c(OC)ccc(c2cnccc2)c1)c3ccc(c4ccncc4)cc3
0.385281	O=C(Nc1c(OC)ccc(c2cnccc2)c1)c3ccc(c4ccncc4)cc3
0.385281	O=C(Nc1c(OC)ccc(c2cnccc2)c1)c3ccc(c4ccncc4)cc3
0.385281	O=C(Nc1c(OC)ccc(c2cnccc2)c1)c3ccc(c4ccncc4)cc3
0.385281	O=C(Nc1c(OC)ccc(c2cnccc2)c1)c3ccc(c4ccncc4)cc3
0.385281	O=C(Nc1c(OC)ccc(c2cnccc2)c1)c3ccc(c4ccncc4)cc3
0.385281	O=C(Nc1c(OC)ccc(c2cnccc2)c1)c3ccc(c4ccncc4)cc3
0.385281	O=C(Nc1c(OC)ccc(c2cnccc2)c1)c3ccc(c4ccncc4)cc3
0.369565	Brc1cncc(c1)C(=O)Nc2c(ccc(c2)C(=O)Nc3ccccc3)C
0.369565	Brc1cncc(c1)C(=O)Nc2c(ccc(c2)C(=O)Nc3ccccc3)C
0.369565	Brc1cncc(c1)C(=O)Nc2c(ccc(c2)C(=O)Nc3ccccc3)C
0.369565	Brc1cncc(c1)C(=O)Nc2c(ccc(c2)C(=O)Nc3ccccc3)C
0.369565	Brc1cncc(c1)C(=O)Nc2c(ccc(c2)C(=O)Nc3ccccc3)C
0.369565	Brc1cncc(c1)C(=O)Nc2c(ccc(c2)C(=O)Nc3ccccc3)C
0.369565	Brc1cncc(c1)C(=O)Nc2c(ccc(c2)C(=O)Nc3ccccc3)C
0.369565	Brc1cncc(c1)C(=O)Nc2c(ccc(c2)C(=O)Nc3ccccc3)C
0.369565	Brc1cncc(c1)C(=O)Nc2c(ccc(c2)C(=O)Nc3ccccc3)C
0.369565	Brc1cncc(c1)C(=O)Nc2c(ccc(c2)C(=O)Nc3ccccc3)C
0.363296	O=C(Nc1ccc(cc1)C2=NC(=CN2)C)c3cc(OC)c(OCc4cnccc4)cc3
0.363296	O=C(Nc1ccc(cc1)C2=NC(=CN2)C)c3cc(OC)c(OCc4cnccc4)cc3
0.363296	O=C(Nc1ccc(cc1)C2=NC(=CN2)C)c3cc(OC)c(OCc4cnccc4)cc3
0.360714	S1C(=NC(c2cc(NC(=O)c3cc(OC)c(OCc4cnccc4)cc3)ccc2)=C1)C
0.360714	S1C(=NC(c2cc(NC(=O)c3cc(OC)c(OCc4cnccc4)cc3)ccc2)=C1)C
0.360714	S1C(=NC(c2cc(NC(=O)c3cc(OC)c(OCc4cnccc4)cc3)ccc2)=C1)C
0.360714	S1C(=NC(c2cc(NC(=O)c3cc(OC)c(OCc4cnccc4)cc3)ccc2)=C1)C
0.360714	S1C(=NC(c2cc(NC(=O)c3cc(OC)c(OCc4cnccc4)cc3)ccc2)=C1)C
0.360714	S1C(=NC(c2cc(NC(=O)c3cc(OC)c(OCc4cnccc4)cc3)ccc2)=C1)C
0.360714	S1C(=NC(c2cc(NC(=O)c3cc(OC)c(OCc4cnccc4)cc3)ccc2)=C1)C
0.360714	S1C(=NC(c2cc(NC(=O)c3cc(OC)c(OCc4cnccc4)cc3)ccc2)=C1)C
0.360714	S1C(=NC(c2cc(NC(=O)c3cc(OC)c(OCc4cnccc4)cc3)ccc2)=C1)C
0.360714	S1C(=NC(c2cc(NC(=O)c3cc(OC)c(OCc4cnccc4)cc3)ccc2)=C1)C
0.358566	S1CCN(Cc2ccc(cc2)C(=O)Nc3c(cc(cc3)C(=O)N4CCOCC4)C)CC1
0.358566	S1CCN(Cc2ccc(cc2)C(=O)Nc3c(cc(cc3)C(=O)N4CCOCC4)C)CC1
0.358566	S1CCN(Cc2ccc(cc2)C(=O)Nc3c(cc(cc3)C(=O)N4CCOCC4)C)CC1
0.356322	O=C(OC(C)(C)C)NCc1ccc(c2ccc(cc2)C(=O)Nc3c(OC)ccc(c4cnccc4)c3)cc1
0.356322	O=C(OC(C)(C)C)NCc1ccc(c2ccc(cc2)C(=O)Nc3c(OC)ccc(c4cnccc4)c3)cc1
0.356	S1CCN(CC1)CCc2ccc(NC(=O)c3ncc(c4nccnc4)cc3)cc2
0.356	S1CCN(CC1)CCc2ccc(NC(=O)c3ncc(c4nccnc4)cc3)cc2
0.356	S1CCN(CC1)CCc2ccc(NC(=O)c3ncc(c4nccnc4)cc3)cc2
0.356	S1CCN(CC1)CCc2ccc(NC(=O)c3ncc(c4nccnc4)cc3)cc2
0.356	S1CCN(CC1)CCc2ccc(NC(=O)c3ncc(c4nccnc4)cc3)cc2
0.356	S1CCN(CC1)CCc2ccc(NC(=O)c3ncc(c4nccnc4)cc3)cc2
0.356	S1CCN(CC1)CCc2ccc(NC(=O)c3ncc(c4nccnc4)cc3)cc2
0.356	S1CCN(CC1)CCc2ccc(NC(=O)c3ncc(c4nccnc4)cc3)cc2
0.356	S1CCN(CC1)CCc2ccc(NC(=O)c3ncc(c4nccnc4)cc3)cc2
0.356	S1CCN(CC1)CCc2ccc(NC(=O)c3ncc(c4nccnc4)cc3)cc2
0.355649	O=C(Nc1c(ccc(c1)C(=O)Nc2ccccc2)C)c3cncc(N(C)C)c3
0.355649	O=C(Nc1c(ccc(c1)C(=O)Nc2ccccc2)C)c3cncc(N(C)C)c3
0.355649	O=C(Nc1c(ccc(c1)C(=O)Nc2ccccc2)C)c3cncc(N(C)C)c3
0.355649	O=C(Nc1c(ccc(c1)C(=O)Nc2ccccc2)C)c3cncc(N(C)C)c3
0.355649	O=C(Nc1c(ccc(c1)C(=O)Nc2ccccc2)C)c3cncc(N(C)C)c3
0.355649	O=C(Nc1c(ccc(c1)C(=O)Nc2ccccc2)C)c3cncc(N(C)C)c3
0.355649	O=C(Nc1c(ccc(c1)C(=O)Nc2ccccc2)C)c3cncc(N(C)C)c3
0.355649	O=C(Nc1c(ccc(c1)C(=O)Nc2ccccc2)C)c3cncc(N(C)C)c3
0.355649	O=C(Nc1c(ccc(c1)C(=O)Nc2ccccc2)C)c3cncc(N(C)C)c3
0.355649	O=C(Nc1c(ccc(c1)C(=O)Nc2ccccc2)C)c3cncc(N(C)C)c3
0.351648	Clc1nc(c2ccccc2)cc(c1)C(=O)Nc3cc(c(NC(=O)c4cc(S(=O)(=O)C)ccc4)cc3)C
0.351648	Clc1nc(c2ccccc2)cc(c1)C(=O)Nc3cc(c(NC(=O)c4cc(S(=O)(=O)C)ccc4)cc3)C
0.351648	Clc1nc(c2ccccc2)cc(c1)C(=O)Nc3cc(c(NC(=O)c4cc(S(=O)(=O)C)ccc4)cc3)C
0.351648	Clc1nc(c2ccccc2)cc(c1)C(=O)Nc3cc(c(NC(=O)c4cc(S(=O)(=O)C)ccc4)cc3)C
0.351648	Clc1nc(c2ccccc2)cc(c1)C(=O)Nc3cc(c(NC(=O)c4cc(S(=O)(=O)C)ccc4)cc3)C
0.351648	Clc1nc(c2ccccc2)cc(c1)C(=O)Nc3cc(c(NC(=O)c4cc(S(=O)(=O)C)ccc4)cc3)C
0.351648	Clc1nc(c2ccccc2)cc(c1)C(=O)Nc3cc(c(NC(=O)c4cc(S(=O)(=O)C)ccc4)cc3)C
0.351648	Clc1nc(c2ccccc2)cc(c1)C(=O)Nc3cc(c(NC(=O)c4cc(S(=O)(=O)C)ccc4)cc3)C
0.350394	O=C(Nc1c(ccc(c1)C(=O)Nc2ccccc2)C)c3cc(OCC)c(OCc4ccncc4)cc3
0.350394	O=C(Nc1c(ccc(c1)C(=O)Nc2ccccc2)C)c3cc(OCC)c(OCc4ccncc4)cc3
0.350394	O=C(Nc1c(ccc(c1)C(=O)Nc2ccccc2)C)c3cc(OCC)c(OCc4ccncc4)cc3
0.350394	O=C(Nc1c(ccc(c1)C(=O)Nc2ccccc2)C)c3cc(OCC)c(OCc4ccncc4)cc3
0.350394	O=C(Nc1c(ccc(c1)C(=O)Nc2ccccc2)C)c3cc(OCC)c(OCc4ccncc4)cc3
0.350394	O=C(Nc1c(ccc(c1)C(=O)Nc2ccccc2)C)c3cc(OCC)c(OCc4ccncc4)cc3
0.350394	O=C(Nc1c(ccc(c1)C(=O)Nc2ccccc2)C)c3cc(OCC)c(OCc4ccncc4)cc3
0.350394	O=C(Nc1c(ccc(c1)C(=O)Nc2ccccc2)C)c3cc(OCC)c(OCc4ccncc4)cc3
0.350394	O=C(Nc1c(ccc(c1)C(=O)Nc2ccccc2)C)c3cc(OCC)c(OCc4ccncc4)cc3
0.350394	O=C(Nc1c(ccc(c1)C(=O)Nc2ccccc2)C)c3cc(OCC)c(OCc4ccncc4)cc3
0.35	O=C(Nc1ccccc1)c2cc(NC(=O)CCOCc3ccccc3)c(cc2)C
0.35	O=C(Nc1ccccc1)c2cc(NC(=O)CCOCc3ccccc3)c(cc2)C
0.35	O=C(Nc1ccccc1)c2cc(NC(=O)CCOCc3ccccc3)c(cc2)C
0.35	O=C(Nc1ccccc1)c2cc(NC(=O)CCOCc3ccccc3)c(cc2)C
0.35	O=C(Nc1ccccc1)c2cc(NC(=O)CCOCc3ccccc3)c(cc2)C
0.35	O=C(Nc1ccccc1)c2cc(NC(=O)CCOCc3ccccc3)c(cc2)C
0.35	O=C(Nc1ccccc1)c2cc(NC(=O)CCOCc3ccccc3)c(cc2)C
0.35	O=C(Nc1ccccc1)c2cc(NC(=O)CCOCc3ccccc3)c(cc2)C
0.35	O=C(Nc1ccccc1)c2cc(NC(=O)CCOCc3ccccc3)c(cc2)C
0.35	O=C(Nc1ccccc1)c2cc(NC(=O)CCOCc3ccccc3)c(cc2)C
0.349794	O=C(Nc1cc(ccc1)CN)c2ncc(c3nccnc3)cc2
0.349794	O=C(Nc1cc(ccc1)CN)c2ncc(c3nccnc3)cc2
0.349794	O=C(Nc1cc(ccc1)CN)c2ncc(c3nccnc3)cc2
0.349794	O=C(Nc1cc(ccc1)CN)c2ncc(c3nccnc3)cc2
0.349794	O=C(Nc1cc(ccc1)CN)c2ncc(c3nccnc3)cc2
0.349794	O=C(Nc1cc(ccc1)CN)c2ncc(c3nccnc3)cc2
0.349794	O=C(Nc1cc(ccc1)CN)c2ncc(c3nccnc3)cc2
0.349794	O=C(Nc1cc(ccc1)CN)c2ncc(c3nccnc3)cc2
0.349794	O=C(Nc1cc(ccc1)CN)c2ncc(c3nccnc3)cc2
0.349794	O=C(Nc1cc(ccc1)CN)c2ncc(c3nccnc3)cc2
0.348837	O=C(Nc1c(ccc(N)c1)C)c2ccncc2
0.348837	O=C(Nc1c(ccc(N)c1)C)c2ccncc2
0.348837	O=C(Nc1c(ccc(N)c1)C)c2ccncc2
0.348837	O=C(Nc1c(ccc(N)c1)C)c2ccncc2
0.348837	O=C(Nc1c(ccc(N)c1)C)c2ccncc2
0.348837	O=C(Nc1c(ccc(N)c1)C)c2ccncc2
0.348837	O=C(Nc1c(ccc(N)c1)C)c2ccncc2
0.348837	O=C(Nc1c(ccc(N)c1)C)c2ccncc2
0.348837	O=C(Nc1c(ccc(N)c1)C)c2ccncc2
0.348837	O=C(Nc1c(ccc(N)c1)C)c2ccncc2
0.348361	Clc1ccc(cc1)C(=O)Nc2ccc(NC(=O)Nc3c(ccc(c3)C=4OC(=CC4)C)C)cc2
0.348361	Clc1ccc(cc1)C(=O)Nc2ccc(NC(=O)Nc3c(ccc(c3)C=4OC(=CC4)C)C)cc2
0.348361	Clc1ccc(cc1)C(=O)Nc2ccc(NC(=O)Nc3c(ccc(c3)C=4OC(=CC4)C)C)cc2
0.348361	Clc1ccc(cc1)C(=O)Nc2ccc(NC(=O)Nc3c(ccc(c3)C=4OC(=CC4)C)C)cc2
0.348361	Clc1ccc(cc1)C(=O)Nc2ccc(NC(=O)Nc3c(ccc(c3)C=4OC(=CC4)C)C)cc2
0.348361	Clc1ccc(cc1)C(=O)Nc2ccc(NC(=O)Nc3c(ccc(c3)C=4OC(=CC4)C)C)cc2
0.348361	Clc1ccc(cc1)C(=O)Nc2ccc(NC(=O)Nc3c(ccc(c3)C=4OC(=CC4)C)C)cc2
0.348361	Clc1ccc(cc1)C(=O)Nc2ccc(NC(=O)Nc3c(ccc(c3)C=4OC(=CC4)C)C)cc2
0.348361	Clc1ccc(cc1)C(=O)Nc2ccc(NC(=O)Nc3c(ccc(c3)C=4OC(=CC4)C)C)cc2
0.348361	Clc1ccc(cc1)C(=O)Nc2ccc(NC(=O)Nc3c(ccc(c3)C=4OC(=CC4)C)C)cc2
0.347639	S1C(=NC(c2cc(NC(=O)c3ccc(c4ccncc4)cc3)ccc2)=C1)C
0.347639	S1C(=NC(c2cc(NC(=O)c3ccc(c4ccncc4)cc3)ccc2)=C1)C
0.347639	S1C(=NC(c2cc(NC(=O)c3ccc(c4ccncc4)cc3)ccc2)=C1)C
0.347639	S1C(=NC(c2cc(NC(=O)c3ccc(c4ccncc4)cc3)ccc2)=C1)C
0.347639	S1C(=NC(c2cc(NC(=O)c3ccc(c4ccncc4)cc3)ccc2)=C1)C
0.347639	S1C(=NC(c2cc(NC(=O)c3ccc(c4ccncc4)cc3)ccc2)=C1)C
0.347639	S1C(=NC(c2cc(NC(=O)c3ccc(c4ccncc4)cc3)ccc2)=C1)C
0.347639	S1C(=NC(c2cc(NC(=O)c3ccc(c4ccncc4)cc3)ccc2)=C1)C
0.347639	S1C(=NC(c2cc(NC(=O)c3ccc(c4ccncc4)cc3)ccc2)=C1)C
0.347639	S1C(=NC(c2cc(NC(=O)c3ccc(c4ccncc4)cc3)ccc2)=C1)C
0.346774	O=C(Nc1c(cc(Oc2nccnc2)cc1)C)c3ccc(c4ccncc4)cc3
0.346774	O=C(Nc1c(cc(Oc2nccnc2)cc1)C)c3ccc(c4ccncc4)cc3
0.346774	O=C(Nc1c(cc(Oc2nccnc2)cc1)C)c3ccc(c4ccncc4)cc3
0.346774	O=C(Nc1c(cc(Oc2nccnc2)cc1)C)c3ccc(c4ccncc4)cc3
0.346774	O=C(Nc1c(cc(Oc2nccnc2)cc1)C)c3ccc(c4ccncc4)cc3
0.346774	O=C(Nc1c(cc(Oc2nccnc2)cc1)C)c3ccc(c4ccncc4)cc3
0.346774	O=C(Nc1c(cc(Oc2nccnc2)cc1)C)c3ccc(c4ccncc4)cc3
0.346774	O=C(Nc1c(cc(Oc2nccnc2)cc1)C)c3ccc(c4ccncc4)cc3
0.346774	O=C(Nc1c(cc(Oc2nccnc2)cc1)C)c3ccc(c4ccncc4)cc3
0.346774	O=C(Nc1c(cc(Oc2nccnc2)cc1)C)c3ccc(c4ccncc4)cc3
0.346774	Clc1c(OC)ccc(c1)C(=O)Nc2c(OC)ccc(c3cnccc3)c2
0.346774	Clc1c(OC)ccc(c1)C(=O)Nc2c(OC)ccc(c3cnccc3)c2
0.346774	Clc1c(OC)ccc(c1)C(=O)Nc2c(OC)ccc(c3cnccc3)c2
0.346774	Clc1c(OC)ccc(c1)C(=O)Nc2c(OC)ccc(c3cnccc3)c2
0.346774	Clc1c(OC)ccc(c1)C(=O)Nc2c(OC)ccc(c3cnccc3)c2
0.346774	Clc1c(OC)ccc(c1)C(=O)Nc2c(OC)ccc(c3cnccc3)c2
0.346774	Clc1c(OC)ccc(c1)C(=O)Nc2c(OC)ccc(c3cnccc3)c2
0.346774	Clc1c(OC)ccc(c1)C(=O)Nc2c(OC)ccc(c3cnccc3)c2
0.346774	Clc1c(OC)ccc(c1)C(=O)Nc2c(OC)ccc(c3cnccc3)c2
0.346774	Clc1c(OC)ccc(c1)C(=O)Nc2c(OC)ccc(c3cnccc3)c2
0.343629	O=C(Nc1c(OC)nccc1C)c2cc(ccc2)CN3CCN(CC3)C
0.343629	O=C(Nc1c(OC)nccc1C)c2cc(ccc2)CN3CCN(CC3)C
0.343629	O=C(Nc1c(OC)nccc1C)c2cc(ccc2)CN3CCN(CC3)C
0.343629	O=C(Nc1c(OC)nccc1C)c2cc(ccc2)CN3CCN(CC3)C
0.343629	O=C(Nc1c(OC)nccc1C)c2cc(ccc2)CN3CCN(CC3)C
0.343629	O=C(Nc1c(OC)nccc1C)c2cc(ccc2)CN3CCN(CC3)C
0.343629	O=C(Nc1c(OC)nccc1C)c2cc(ccc2)CN3CCN(CC3)C
0.343629	O=C(Nc1c(OC)nccc1C)c2cc(ccc2)CN3CCN(CC3)C
0.343629	O=C(Nc1c(OC)nccc1C)c2cc(ccc2)CN3CCN(CC3)C
0.343629	O=C(Nc1c(OC)nccc1C)c2cc(ccc2)CN3CCN(CC3)C
0.342857	FC(F)c1c(NC(=O)c2cc(ccc2)CN3CCN(CC3)C)cccc1
0.342857	FC(F)c1c(NC(=O)c2cc(ccc2)CN3CCN(CC3)C)cccc1
0.342857	FC(F)c1c(NC(=O)c2cc(ccc2)CN3CCN(CC3)C)cccc1
0.342857	FC(F)c1c(NC(=O)c2cc(ccc2)CN3CCN(CC3)C)cccc1
0.342857	FC(F)c1c(NC(=O)c2cc(ccc2)CN3CCN(CC3)C)cccc1
0.342857	FC(F)c1c(NC(=O)c2cc(ccc2)CN3CCN(CC3)C)cccc1
0.342857	FC(F)c1c(NC(=O)c2cc(ccc2)CN3CCN(CC3)C)cccc1
0.342857	FC(F)c1c(NC(=O)c2cc(ccc2)CN3CCN(CC3)C)cccc1
0.342857	FC(F)c1c(NC(=O)c2cc(ccc2)CN3CCN(CC3)C)cccc1
0.342857	FC(F)c1c(NC(=O)c2cc(ccc2)CN3CCN(CC3)C)cccc1
0.342629	FC(F)Oc1c(ccc(c1)C(=O)Nc2ccc(cc2)C3=NC(=CN3)C)C
0.342629	FC(F)Oc1c(ccc(c1)C(=O)Nc2ccc(cc2)C3=NC(=CN3)C)C
0.342629	FC(F)Oc1c(ccc(c1)C(=O)Nc2ccc(cc2)C3=NC(=CN3)C)C
0.342629	FC(F)Oc1c(ccc(c1)C(=O)Nc2ccc(cc2)C3=NC(=CN3)C)C
0.342629	FC(F)Oc1c(ccc(c1)C(=O)Nc2ccc(cc2)C3=NC(=CN3)C)C
0.342629	FC(F)Oc1c(ccc(c1)C(=O)Nc2ccc(cc2)C3=NC(=CN3)C)C
0.342629	FC(F)Oc1c(ccc(c1)C(=O)Nc2ccc(cc2)C3=NC(=CN3)C)C
0.342629	FC(F)Oc1c(ccc(c1)C(=O)Nc2ccc(cc2)C3=NC(=CN3)C)C
0.342629	FC(F)Oc1c(ccc(c1)C(=O)Nc2ccc(cc2)C3=NC(=CN3)C)C
0.342629	FC(F)Oc1c(ccc(c1)C(=O)Nc2ccc(cc2)C3=NC(=CN3)C)C
0.342412	Fc1c(NC(=O)OC(C)(C)C)cc(cc1)C(=O)NCc2ccc(cc2)CN3CCN(CC3)C
0.342412	Fc1c(NC(=O)OC(C)(C)C)cc(cc1)C(=O)NCc2ccc(cc2)CN3CCN(CC3)C
0.342412	Fc1c(NC(=O)OC(C)(C)C)cc(cc1)C(=O)NCc2ccc(cc2)CN3CCN(CC3)C
0.342412	Fc1c(NC(=O)OC(C)(C)C)cc(cc1)C(=O)NCc2ccc(cc2)CN3CCN(CC3)C
0.342412	Fc1c(NC(=O)OC(C)(C)C)cc(cc1)C(=O)NCc2ccc(cc2)CN3CCN(CC3)C
0.342412	Fc1c(NC(=O)OC(C)(C)C)cc(cc1)C(=O)NCc2ccc(cc2)CN3CCN(CC3)C
0.342412	Fc1c(NC(=O)OC(C)(C)C)cc(cc1)C(=O)NCc2ccc(cc2)CN3CCN(CC3)C
0.342412	Fc1c(NC(=O)OC(C)(C)C)cc(cc1)C(=O)NCc2ccc(cc2)CN3CCN(CC3)C
0.342412	Fc1c(NC(=O)OC(C)(C)C)cc(cc1)C(=O)NCc2ccc(cc2)CN3CCN(CC3)C
0.342412	Fc1c(NC(=O)OC(C)(C)C)cc(cc1)C(=O)NCc2ccc(cc2)CN3CCN(CC3)C
0.342105	O=C(Nc1c(cc(Oc2nccnc2)cc1)C)c3ccc(cc3)C4=NNC(=N4)C
0.342105	O=C(Nc1c(cc(Oc2nccnc2)cc1)C)c3ccc(cc3)C4=NNC(=N4)C
0.342105	O=C(Nc1c(cc(Oc2nccnc2)cc1)C)c3ccc(cc3)C4=NNC(=N4)C
0.342105	O=C(Nc1c(cc(Oc2nccnc2)cc1)C)c3ccc(cc3)C4=NNC(=N4)C
0.342105	O=C(Nc1c(cc(Oc2nccnc2)cc1)C)c3ccc(cc3)C4=NNC(=N4)C
0.342105	O=C(Nc1c(cc(Oc2nccnc2)cc1)C)c3ccc(cc3)C4=NNC(=N4)C
0.342105	O=C(Nc1c(cc(Oc2nccnc2)cc1)C)c3ccc(cc3)C4=NNC(=N4)C
0.342105	O=C(Nc1c(cc(Oc2nccnc2)cc1)C)c3ccc(cc3)C4=NNC(=N4)C
0.342105	O=C(Nc1c(cc(Oc2nccnc2)cc1)C)c3ccc(cc3)C4=NNC(=N4)C
0.342105	O=C(Nc1c(cc(Oc2nccnc2)cc1)C)c3ccc(cc3)C4=NNC(=N4)C
0.339921	Ic1c(OC)cc(cc1)C(=O)Nc2c(OC)ccc(c3cnccc3)c2
0.339921	Ic1c(OC)cc(cc1)C(=O)Nc2c(OC)ccc(c3cnccc3)c2
0.339921	Ic1c(OC)cc(cc1)C(=O)Nc2c(OC)ccc(c3cnccc3)c2
0.339921	Ic1c(OC)cc(cc1)C(=O)Nc2c(OC)ccc(c3cnccc3)c2
0.339921	Ic1c(OC)cc(cc1)C(=O)Nc2c(OC)ccc(c3cnccc3)c2
0.339921	Ic1c(OC)cc(cc1)C(=O)Nc2c(OC)ccc(c3cnccc3)c2
0.339921	Ic1c(OC)cc(cc1)C(=O)Nc2c(OC)ccc(c3cnccc3)c2
0.339921	Ic1c(OC)cc(cc1)C(=O)Nc2c(OC)ccc(c3cnccc3)c2
0.339921	Ic1c(OC)cc(cc1)C(=O)Nc2c(OC)ccc(c3cnccc3)c2
0.339921	Ic1c(OC)cc(cc1)C(=O)Nc2c(OC)ccc(c3cnccc3)c2
0.339416	Fc1c(cccc1)C(=O)Nc2c(ccc(c2)C(=O)NCCc3ccc(N4CCN(CC4)C)cc3)C
0.339416	Fc1c(cccc1)C(=O)Nc2c(ccc(c2)C(=O)NCCc3ccc(N4CCN(CC4)C)cc3)C
0.339416	Fc1c(cccc1)C(=O)Nc2c(ccc(c2)C(=O)NCCc3ccc(N4CCN(CC4)C)cc3)C
0.339416	Fc1c(cccc1)C(=O)Nc2c(ccc(c2)C(=O)NCCc3ccc(N4CCN(CC4)C)cc3)C
0.339416	Fc1c(cccc1)C(=O)Nc2c(ccc(c2)C(=O)NCCc3ccc(N4CCN(CC4)C)cc3)C
0.339416	Fc1c(cccc1)C(=O)Nc2c(ccc(c2)C(=O)NCCc3ccc(N4CCN(CC4)C)cc3)C
0.339416	Fc1c(cccc1)C(=O)Nc2c(ccc(c2)C(=O)NCCc3ccc(N4CCN(CC4)C)cc3)C
0.339416	Fc1c(cccc1)C(=O)Nc2c(ccc(c2)C(=O)NCCc3ccc(N4CCN(CC4)C)cc3)C
0.339416	Fc1c(cccc1)C(=O)Nc2c(ccc(c2)C(=O)NCCc3ccc(N4CCN(CC4)C)cc3)C
0.339416	Fc1c(cccc1)C(=O)Nc2c(ccc(c2)C(=O)NCCc3ccc(N4CCN(CC4)C)cc3)C
0.338926	S1C(=NC(=O)C1CC(=O)Nc2ccc(cc2)C(=O)Nc3c(ccc(c3)CN4CCCC4)C)N5CCCC5
0.338926	S1C(=NC(=O)C1CC(=O)Nc2ccc(cc2)C(=O)Nc3c(ccc(c3)CN4CCCC4)C)N5CCCC5
0.338926	S1C(=NC(=O)C1CC(=O)Nc2ccc(cc2)C(=O)Nc3c(ccc(c3)CN4CCCC4)C)N5CCCC5
0.3379	O=C(Nc1ccc(cc1)C2=NC(=CN2)C)c3ccc(c4ccncc4)cc3
0.3379	O=C(Nc1ccc(cc1)C2=NC(=CN2)C)c3ccc(c4ccncc4)cc3
0.3379	O=C(Nc1ccc(cc1)C2=NC(=CN2)C)c3ccc(c4ccncc4)cc3
0.3379	O=C(Nc1ccc(cc1)C2=NC(=CN2)C)c3ccc(c4ccncc4)cc3
0.3379	O=C(Nc1ccc(cc1)C2=NC(=CN2)C)c3ccc(c4ccncc4)cc3
0.3379	O=C(Nc1ccc(cc1)C2=NC(=CN2)C)c3ccc(c4ccncc4)cc3
0.3379	O=C(Nc1ccc(cc1)C2=NC(=CN2)C)c3ccc(c4ccncc4)cc3
0.3379	O=C(Nc1ccc(cc1)C2=NC(=CN2)C)c3ccc(c4ccncc4)cc3
0.3379	O=C(Nc1ccc(cc1)C2=NC(=CN2)C)c3ccc(c4ccncc4)cc3
0.3379	O=C(Nc1ccc(cc1)C2=NC(=CN2)C)c3ccc(c4ccncc4)cc3
0.337121	O=C(OC(C)(C)C)NCc1nccc(c1)C(=O)Nc2c(ccc(c2)C(=O)Nc3ccccc3)C
0.336134	O=C(OC(C)(C)C)Nc1cc(ccc1)C(=O)Nc2c(ccc(c2)C(=O)Nc3ccccc3)C
0.336134	O=C(OC(C)(C)C)Nc1cc(ccc1)C(=O)Nc2c(ccc(c2)C(=O)Nc3ccccc3)C
0.336134	O=C(OC(C)(C)C)Nc1cc(ccc1)C(=O)Nc2c(ccc(c2)C(=O)Nc3ccccc3)C
0.336134	O=C(OC(C)(C)C)Nc1cc(ccc1)C(=O)Nc2c(ccc(c2)C(=O)Nc3ccccc3)C
0.336134	O=C(OC(C)(C)C)Nc1cc(ccc1)C(=O)Nc2c(ccc(c2)C(=O)Nc3ccccc3)C
0.336134	O=C(OC(C)(C)C)Nc1cc(ccc1)C(=O)Nc2c(ccc(c2)C(=O)Nc3ccccc3)C
0.336134	O=C(OC(C)(C)C)Nc1cc(ccc1)C(=O)Nc2c(ccc(c2)C(=O)Nc3ccccc3)C
0.336134	O=C(OC(C)(C)C)Nc1cc(ccc1)C(=O)Nc2c(ccc(c2)C(=O)Nc3ccccc3)C
0.336134	O=C(OC(C)(C)C)Nc1cc(ccc1)C(=O)Nc2c(ccc(c2)C(=O)Nc3ccccc3)C
0.336134	O=C(OC(C)(C)C)Nc1cc(ccc1)C(=O)Nc2c(ccc(c2)C(=O)Nc3ccccc3)C
0.331897	O=C(O)CC(c1ccc(NC(=O)c2ccc(cc2)CN3CCN(CC3)C)cc1)C
0.331897	O=C(O)CC(c1ccc(NC(=O)c2ccc(cc2)CN3CCN(CC3)C)cc1)C
0.331897	O=C(O)CC(c1ccc(NC(=O)c2ccc(cc2)CN3CCN(CC3)C)cc1)C
0.331897	O=C(O)CC(c1ccc(NC(=O)c2ccc(cc2)CN3CCN(CC3)C)cc1)C
0.331897	O=C(O)CC(c1ccc(NC(=O)c2ccc(cc2)CN3CCN(CC3)C)cc1)C
0.329317	S1CCN(CC1)CCc2ccc(NC(=O)c3cc(c(cc3)C)C(F)(F)F)cc2
0.329317	S1CCN(CC1)CCc2ccc(NC(=O)c3cc(c(cc3)C)C(F)(F)F)cc2
0.329317	S1CCN(CC1)CCc2ccc(NC(=O)c3cc(c(cc3)C)C(F)(F)F)cc2
0.329317	S1CCN(CC1)CCc2ccc(NC(=O)c3cc(c(cc3)C)C(F)(F)F)cc2
0.329317	S1CCN(CC1)CCc2ccc(NC(=O)c3cc(c(cc3)C)C(F)(F)F)cc2
0.329317	S1CCN(CC1)CCc2ccc(NC(=O)c3cc(c(cc3)C)C(F)(F)F)cc2
0.329317	S1CCN(CC1)CCc2ccc(NC(=O)c3cc(c(cc3)C)C(F)(F)F)cc2
0.329317	S1CCN(CC1)CCc2ccc(NC(=O)c3cc(c(cc3)C)C(F)(F)F)cc2
0.329317	S1CCN(CC1)CCc2ccc(NC(=O)c3cc(c(cc3)C)C(F)(F)F)cc2
0.329317	S1CCN(CC1)CCc2ccc(NC(=O)c3cc(c(cc3)C)C(F)(F)F)cc2
0.328302	Clc1ccc(cc1)C2=NNC(C(=O)Nc3c(OC)ccc(c4cnccc4)c3)=C2
0.328302	Clc1ccc(cc1)C2=NNC(C(=O)Nc3c(OC)ccc(c4cnccc4)c3)=C2
0.328302	Clc1ccc(cc1)C2=NNC(C(=O)Nc3c(OC)ccc(c4cnccc4)c3)=C2
0.328302	Clc1ccc(cc1)C2=NNC(C(=O)Nc3c(OC)ccc(c4cnccc4)c3)=C2
0.328302	Clc1ccc(cc1)C2=NNC(C(=O)Nc3c(OC)ccc(c4cnccc4)c3)=C2
0.328302	Clc1ccc(cc1)C2=NNC(C(=O)Nc3c(OC)ccc(c4cnccc4)c3)=C2
0.328302	Clc1ccc(cc1)C2=NNC(C(=O)Nc3c(OC)ccc(c4cnccc4)c3)=C2
0.328302	Clc1ccc(cc1)C2=NNC(C(=O)Nc3c(OC)ccc(c4cnccc4)c3)=C2
0.328302	Clc1ccc(cc1)C2=NNC(C(=O)Nc3c(OC)ccc(c4cnccc4)c3)=C2
0.328302	Clc1ccc(cc1)C2=NNC(C(=O)Nc3c(OC)ccc(c4cnccc4)c3)=C2
0.325926	S1C(=NC(c2cc(NC(=O)c3cc(c(OC(F)(F)F)cc3)C)ccc2)=C1)C
0.325088	O=C(Nc1c(OC)ccc(c2cnccc2)c1)c3c(nc(cc3)C)C(C)C
0.323741	O=C(OC(C)(C)C)NCc1ccc(c2ccc(cc2)C(=O)Nc3c(cc(Oc4nccnc4)cc3)C)cc1
0.323741	O=C(OC(C)(C)C)NCc1ccc(c2ccc(cc2)C(=O)Nc3c(cc(Oc4nccnc4)cc3)C)cc1
0.323741	O=C(OC(C)(C)C)NCc1ccc(c2ccc(cc2)C(=O)Nc3c(cc(Oc4nccnc4)cc3)C)cc1
0.323741	O=C(OC(C)(C)C)NCc1ccc(c2ccc(cc2)C(=O)Nc3c(cc(Oc4nccnc4)cc3)C)cc1
0.323741	O=C(OC(C)(C)C)NCc1ccc(c2ccc(cc2)C(=O)Nc3c(cc(Oc4nccnc4)cc3)C)cc1
0.323741	O=C(OC(C)(C)C)NCc1ccc(c2ccc(cc2)C(=O)Nc3c(cc(Oc4nccnc4)cc3)C)cc1
0.323741	O=C(OC(C)(C)C)NCc1ccc(c2ccc(cc2)C(=O)Nc3c(cc(Oc4nccnc4)cc3)C)cc1
0.323741	O=C(OC(C)(C)C)NCc1ccc(c2ccc(cc2)C(=O)Nc3c(cc(Oc4nccnc4)cc3)C)cc1
0.323741	O=C(OC(C)(C)C)NCc1ccc(c2ccc(cc2)C(=O)Nc3c(cc(Oc4nccnc4)cc3)C)cc1
0.323741	O=C(OC(C)(C)C)NCc1ccc(c2ccc(cc2)C(=O)Nc3c(cc(Oc4nccnc4)cc3)C)cc1
0.323194	S1C(=NC(c2cc(NC(=O)c3ccc(NCCc4ncccc4)cc3)ccc2)=C1)C
0.322222	O=C(Nc1c(ccc(c1)C=2ON=C(N2)C)C)c3cncc(N(C)C)c3
0.322222	O=C(Nc1c(ccc(c1)C=2ON=C(N2)C)C)c3cncc(N(C)C)c3
0.322222	O=C(Nc1c(ccc(c1)C=2ON=C(N2)C)C)c3cncc(N(C)C)c3
0.322222	O=C(Nc1c(ccc(c1)C=2ON=C(N2)C)C)c3cncc(N(C)C)c3
0.322222	O=C(Nc1c(ccc(c1)C=2ON=C(N2)C)C)c3cncc(N(C)C)c3
0.322222	O=C(Nc1c(ccc(c1)C=2ON=C(N2)C)C)c3cncc(N(C)C)c3
0.322222	O=C(Nc1c(ccc(c1)C=2ON=C(N2)C)C)c3cncc(N(C)C)c3
0.322222	O=C(Nc1c(ccc(c1)C=2ON=C(N2)C)C)c3cncc(N(C)C)c3
0.322222	O=C(Nc1c(ccc(c1)C=2ON=C(N2)C)C)c3cncc(N(C)C)c3
0.322222	O=C(Nc1c(ccc(c1)C=2ON=C(N2)C)C)c3cncc(N(C)C)c3
0.321543	O=C(Nc1c(ccc(c1)C2=NN=C3N2CCCCC3)C)c4ncc(c5nccnc5)cc4
0.321543	O=C(Nc1c(ccc(c1)C2=NN=C3N2CCCCC3)C)c4ncc(c5nccnc5)cc4
0.321543	O=C(Nc1c(ccc(c1)C2=NN=C3N2CCCCC3)C)c4ncc(c5nccnc5)cc4
0.321543	O=C(Nc1c(ccc(c1)C2=NN=C3N2CCCCC3)C)c4ncc(c5nccnc5)cc4
0.321543	O=C(Nc1c(ccc(c1)C2=NN=C3N2CCCCC3)C)c4ncc(c5nccnc5)cc4
0.321543	O=C(Nc1c(ccc(c1)C2=NN=C3N2CCCCC3)C)c4ncc(c5nccnc5)cc4
0.321543	O=C(Nc1c(ccc(c1)C2=NN=C3N2CCCCC3)C)c4ncc(c5nccnc5)cc4
0.321543	O=C(Nc1c(ccc(c1)C2=NN=C3N2CCCCC3)C)c4ncc(c5nccnc5)cc4
0.321543	O=C(Nc1c(ccc(c1)C2=NN=C3N2CCCCC3)C)c4ncc(c5nccnc5)cc4
0.321543	O=C(Nc1c(ccc(c1)C2=NN=C3N2CCCCC3)C)c4ncc(c5nccnc5)cc4
0.321138	O=C(Nc1c(ccc(c1)C(=O)Nc2ccccc2)C)c3cc(N4C=CC=C4)c(cc3)C
0.321138	O=C(Nc1c(ccc(c1)C(=O)Nc2ccccc2)C)c3cc(N4C=CC=C4)c(cc3)C
0.321138	O=C(Nc1c(ccc(c1)C(=O)Nc2ccccc2)C)c3cc(N4C=CC=C4)c(cc3)C
0.321138	O=C(Nc1c(ccc(c1)C(=O)Nc2ccccc2)C)c3cc(N4C=CC=C4)c(cc3)C
0.321138	O=C(Nc1c(ccc(c1)C(=O)Nc2ccccc2)C)c3cc(N4C=CC=C4)c(cc3)C
0.321138	O=C(Nc1c(ccc(c1)C(=O)Nc2ccccc2)C)c3cc(N4C=CC=C4)c(cc3)C
0.320144	O=C(Nc1c(ccc(c1)C=2ON=C(N2)C)C)c3ccc(cc3)C4=NC=NN4C
0.320144	O=C(Nc1c(ccc(c1)C=2ON=C(N2)C)C)c3ccc(cc3)C4=NC=NN4C
0.320144	O=C(Nc1c(ccc(c1)C=2ON=C(N2)C)C)c3ccc(cc3)C4=NC=NN4C
0.320144	O=C(Nc1c(ccc(c1)C=2ON=C(N2)C)C)c3ccc(cc3)C4=NC=NN4C
0.320144	O=C(Nc1c(ccc(c1)C=2ON=C(N2)C)C)c3ccc(cc3)C4=NC=NN4C
0.320144	O=C(Nc1c(ccc(c1)C=2ON=C(N2)C)C)c3ccc(cc3)C4=NC=NN4C
0.320144	O=C(Nc1c(ccc(c1)C=2ON=C(N2)C)C)c3ccc(cc3)C4=NC=NN4C
0.319838	Fc1ccc(cc1)C(=O)NCCCC(=O)Nc2c(ccc(c2)C(=O)Nc3ccccc3)C
0.319838	Fc1ccc(cc1)C(=O)NCCCC(=O)Nc2c(ccc(c2)C(=O)Nc3ccccc3)C
0.319838	Fc1ccc(cc1)C(=O)NCCCC(=O)Nc2c(ccc(c2)C(=O)Nc3ccccc3)C
0.319838	Fc1ccc(cc1)C(=O)NCCCC(=O)Nc2c(ccc(c2)C(=O)Nc3ccccc3)C
0.319838	Fc1ccc(cc1)C(=O)NCCCC(=O)Nc2c(ccc(c2)C(=O)Nc3ccccc3)C
0.319838	Fc1ccc(cc1)C(=O)NCCCC(=O)Nc2c(ccc(c2)C(=O)Nc3ccccc3)C
0.319838	Fc1ccc(cc1)C(=O)NCCCC(=O)Nc2c(ccc(c2)C(=O)Nc3ccccc3)C
0.318548	Fc1cc(ccc1)C(=O)NCC(=O)Nc2c(ccc(c2)C(=O)Nc3ccccc3)C
0.318548	Fc1cc(ccc1)C(=O)NCC(=O)Nc2c(ccc(c2)C(=O)Nc3ccccc3)C
0.318548	Fc1cc(ccc1)C(=O)NCC(=O)Nc2c(ccc(c2)C(=O)Nc3ccccc3)C
0.318548	Fc1cc(ccc1)C(=O)NCC(=O)Nc2c(ccc(c2)C(=O)Nc3ccccc3)C
0.318548	Fc1cc(ccc1)C(=O)NCC(=O)Nc2c(ccc(c2)C(=O)Nc3ccccc3)C
0.318548	Fc1cc(ccc1)C(=O)NCC(=O)Nc2c(ccc(c2)C(=O)Nc3ccccc3)C
0.318548	Fc1cc(ccc1)C(=O)NCC(=O)Nc2c(ccc(c2)C(=O)Nc3ccccc3)C
0.318548	Fc1cc(ccc1)C(=O)NCC(=O)Nc2c(ccc(c2)C(=O)Nc3ccccc3)C
0.318548	Fc1cc(ccc1)C(=O)NCC(=O)Nc2c(ccc(c2)C(=O)Nc3ccccc3)C
0.318548	Fc1cc(ccc1)C(=O)NCC(=O)Nc2c(ccc(c2)C(=O)Nc3ccccc3)C
0.318548	O=C(N(CCC)CC)c1ccc(cc1)C(=O)Nc2c(ccc(c2)C(=O)Nc3ccccc3)C
0.318548	O=C(N(CCC)CC)c1ccc(cc1)C(=O)Nc2c(ccc(c2)C(=O)Nc3ccccc3)C
0.318548	O=C(N(CCC)CC)c1ccc(cc1)C(=O)Nc2c(ccc(c2)C(=O)Nc3ccccc3)C
0.318548	O=C(N(CCC)CC)c1ccc(cc1)C(=O)Nc2c(ccc(c2)C(=O)Nc3ccccc3)C
0.318548	O=C(N(CCC)CC)c1ccc(cc1)C(=O)Nc2c(ccc(c2)C(=O)Nc3ccccc3)C
0.318548	O=C(N(CCC)CC)c1ccc(cc1)C(=O)Nc2c(ccc(c2)C(=O)Nc3ccccc3)C
0.318548	O=C(N(CCC)CC)c1ccc(cc1)C(=O)Nc2c(ccc(c2)C(=O)Nc3ccccc3)C
0.318548	O=C(N(CCC)CC)c1ccc(cc1)C(=O)Nc2c(ccc(c2)C(=O)Nc3ccccc3)C
0.318548	O=C(N(CCC)CC)c1ccc(cc1)C(=O)Nc2c(ccc(c2)C(=O)Nc3ccccc3)C
0.318548	O=C(N(CCC)CC)c1ccc(cc1)C(=O)Nc2c(ccc(c2)C(=O)Nc3ccccc3)C
0.318548	Clc1cc(Cl)cc(OCC(=O)Nc2c(ccc(c2)C(=O)Nc3ccccc3)C)c1
0.318548	Clc1cc(Cl)cc(OCC(=O)Nc2c(ccc(c2)C(=O)Nc3ccccc3)C)c1
0.318519	S1C(=NC(c2cc(NC(=O)c3cnc(N4CCCCCC4)cc3)ccc2)=C1)C
0.318182	FC(F)COc1ncc(nc1)C(=O)Nc2c(ccc(c2)C(=O)Nc3ccccc3)C
0.318182	FC(F)COc1ncc(nc1)C(=O)Nc2c(ccc(c2)C(=O)Nc3ccccc3)C
0.318182	FC(F)COc1ncc(nc1)C(=O)Nc2c(ccc(c2)C(=O)Nc3ccccc3)C
0.318182	FC(F)COc1ncc(nc1)C(=O)Nc2c(ccc(c2)C(=O)Nc3ccccc3)C
0.317829	S1C(=NC(c2cc(NC(=O)c3ccc(cc3)CN(C4CC4)CC)ccc2)=C1)C
0.317829	S1C(=NC(c2cc(NC(=O)c3ccc(cc3)CN(C4CC4)CC)ccc2)=C1)C
0.317269	Clc1c(cc(cc1)C(=O)Nc2c(ccc(c2)C(=O)Nc3ccccc3)C)C(F)(F)F
0.317269	Clc1c(cc(cc1)C(=O)Nc2c(ccc(c2)C(=O)Nc3ccccc3)C)C(F)(F)F
0.316151	Fc1c(cccc1)C(=O)Nc2c(ccc(c2)C(=O)N3CCN(CC3)CCN(Cc4ccccc4)C)C
0.316151	Fc1c(cccc1)C(=O)Nc2c(ccc(c2)C(=O)N3CCN(CC3)CCN(Cc4ccccc4)C)C
0.316151	Fc1c(cccc1)C(=O)Nc2c(ccc(c2)C(=O)N3CCN(CC3)CCN(Cc4ccccc4)C)C
0.316151	Fc1c(cccc1)C(=O)Nc2c(ccc(c2)C(=O)N3CCN(CC3)CCN(Cc4ccccc4)C)C
0.316151	Fc1c(cccc1)C(=O)Nc2c(ccc(c2)C(=O)N3CCN(CC3)CCN(Cc4ccccc4)C)C
0.316151	Fc1c(cccc1)C(=O)Nc2c(ccc(c2)C(=O)N3CCN(CC3)CCN(Cc4ccccc4)C)C
0.316151	Fc1c(cccc1)C(=O)Nc2c(ccc(c2)C(=O)N3CCN(CC3)CCN(Cc4ccccc4)C)C
0.316151	Fc1c(cccc1)C(=O)Nc2c(ccc(c2)C(=O)N3CCN(CC3)CCN(Cc4ccccc4)C)C
0.316151	Fc1c(cccc1)C(=O)Nc2c(ccc(c2)C(=O)N3CCN(CC3)CCN(Cc4ccccc4)C)C
0.316151	Fc1c(cccc1)C(=O)Nc2c(ccc(c2)C(=O)N3CCN(CC3)CCN(Cc4ccccc4)C)C
0.315985	O=C(N1CCOCC1)c2cc(c(NC(=O)c3ccc(cc3)C=4C=NN(C4)C)cc2)C
0.315985	O=C(N1CCOCC1)c2cc(c(NC(=O)c3ccc(cc3)C=4C=NN(C4)C)cc2)C
0.315985	O=C(N1CCOCC1)c2cc(c(NC(=O)c3ccc(cc3)C=4C=NN(C4)C)cc2)C
0.315985	O=C(N1CCOCC1)c2cc(c(NC(=O)c3ccc(cc3)C=4C=NN(C4)C)cc2)C
0.315985	O=C(N1CCOCC1)c2cc(c(NC(=O)c3ccc(cc3)C=4C=NN(C4)C)cc2)C
0.315985	O=C(N1CCOCC1)c2cc(c(NC(=O)c3ccc(cc3)C=4C=NN(C4)C)cc2)C
0.315985	O=C(N1CCOCC1)c2cc(c(NC(=O)c3ccc(cc3)C=4C=NN(C4)C)cc2)C
0.315789	O=C(Nc1ccccc1)c2cc(NCC(=O)NCCC(C)C)c(cc2)C
0.314815	O=C(Nc1c(cc(cc1)C(=O)NCC)C)c2cc(OC)c(OCc3cnccc3)cc2
0.314079	O=C(Nc1cc(NC(=O)C(=O)NCc2cnc(N3CCN(CC3)C)cc2)c(cc1)C)NCC
0.314079	O=C(Nc1cc(NC(=O)C(=O)NCc2cnc(N3CCN(CC3)C)cc2)c(cc1)C)NCC
0.313559	n1c(NCc2cc(c(cc2)C)C)cncc1c3ccncc3
0.313559	n1c(NCc2cc(c(cc2)C)C)cncc1c3ccncc3
0.313559	n1c(NCc2cc(c(cc2)C)C)cncc1c3ccncc3
0.313559	n1c(NCc2cc(c(cc2)C)C)cncc1c3ccncc3
0.313559	n1c(NCc2cc(c(cc2)C)C)cncc1c3ccncc3
0.313559	n1c(NCc2cc(c(cc2)C)C)cncc1c3ccncc3
0.313559	n1c(NCc2cc(c(cc2)C)C)cncc1c3ccncc3
0.313559	n1c(NCc2cc(c(cc2)C)C)cncc1c3ccncc3
0.313559	n1c(NCc2cc(c(cc2)C)C)cncc1c3ccncc3
0.313559	n1c(NCc2cc(c(cc2)C)C)cncc1c3ccncc3
0.31295	O=C(Nc1cc(NC(=O)C(=O)N2CC(OC)(OC)CC2)c(cc1)C)c3ccccc3
0.31295	O=C(Nc1cc(NC(=O)C(=O)N2CC(OC)(OC)CC2)c(cc1)C)c3ccccc3
0.3125	O=C(Nc1c(ccc(c1)C(=O)Nc2ccccc2)C)c3cc(ncc3)N4C(CCCC4)C
0.3125	O=C(Nc1c(ccc(c1)C(=O)Nc2ccccc2)C)c3cc(ncc3)N4C(CCCC4)C
0.3125	O=C(Nc1c(ccc(c1)C(=O)Nc2ccccc2)C)c3cc(ncc3)N4C(CCCC4)C
0.3125	O=C(Nc1c(ccc(c1)C(=O)Nc2ccccc2)C)c3cc(ncc3)N4C(CCCC4)C
0.3125	O=C(Nc1c(ccc(c1)C(=O)Nc2ccccc2)C)c3cc(ncc3)N4C(CCCC4)C
0.3125	O=C(Nc1c(ccc(c1)C(=O)Nc2ccccc2)C)c3cc(ncc3)N4C(CCCC4)C
0.3125	O=C(Nc1c(ccc(c1)C(=O)Nc2ccccc2)C)c3cc(ncc3)N4C(CCCC4)C
0.3125	O=C(Nc1c(ccc(c1)C(=O)Nc2ccccc2)C)c3cc(ncc3)N4C(CCCC4)C
0.3125	O=C(Nc1c(ccc(c1)C(=O)Nc2ccccc2)C)c3cc(ncc3)N4C(CCCC4)C
0.3125	O=C(Nc1c(ccc(c1)C(=O)Nc2ccccc2)C)c3cc(ncc3)N4C(CCCC4)C
0.312268	O=C(N1CC(CCC1)C)c2cc(c(NC(=O)c3ccc(c4ccncc4)cc3)cc2)C
0.312268	O=C(N1CC(CCC1)C)c2cc(c(NC(=O)c3ccc(c4ccncc4)cc3)cc2)C
0.312268	O=C(N1CC(CCC1)C)c2cc(c(NC(=O)c3ccc(c4ccncc4)cc3)cc2)C
0.312268	O=C(N1CC(CCC1)C)c2cc(c(NC(=O)c3ccc(c4ccncc4)cc3)cc2)C
0.312268	O=C(N1CC(CCC1)C)c2cc(c(NC(=O)c3ccc(c4ccncc4)cc3)cc2)C
0.312268	O=C(N1CC(CCC1)C)c2cc(c(NC(=O)c3ccc(c4ccncc4)cc3)cc2)C
0.312268	O=C(N1CC(CCC1)C)c2cc(c(NC(=O)c3ccc(c4ccncc4)cc3)cc2)C
0.312268	O=C(N1CC(CCC1)C)c2cc(c(NC(=O)c3ccc(c4ccncc4)cc3)cc2)C
0.312268	O=C(N1CC(CCC1)C)c2cc(c(NC(=O)c3ccc(c4ccncc4)cc3)cc2)C
0.312268	O=C(N1CC(CCC1)C)c2cc(c(NC(=O)c3ccc(c4ccncc4)cc3)cc2)C
0.312195	O=C(Nc1cnccc1)c2ccc(cc2)CN
0.312195	O=C(Nc1cnccc1)c2ccc(cc2)CN
0.312195	O=C(Nc1cnccc1)c2ccc(cc2)CN
0.312195	O=C(Nc1cnccc1)c2ccc(cc2)CN
0.312195	O=C(Nc1cnccc1)c2ccc(cc2)CN
0.312195	O=C(Nc1cnccc1)c2ccc(cc2)CN
0.312195	O=C(Nc1cnccc1)c2ccc(cc2)CN
0.312195	O=C(Nc1cnccc1)c2ccc(cc2)CN
0.312195	O=C(Nc1cnccc1)c2ccc(cc2)CN
0.312195	O=C(Nc1cnccc1)c2ccc(cc2)CN
0.311024	O=C(Nc1ccccc1)c2cc(NC(=O)C(C(C(=O)O)C)C)c(cc2)C
0.311024	O=C(Nc1ccccc1)c2cc(NC(=O)C(C(C(=O)O)C)C)c(cc2)C
0.311024	O=C(Nc1ccccc1)c2cc(NC(=O)C(C(C(=O)O)C)C)c(cc2)C
0.311024	O=C(Nc1ccccc1)c2cc(NC(=O)C(C(C(=O)O)C)C)c(cc2)C
0.311024	O=C(Nc1ccccc1)c2cc(NC(=O)C(C(C(=O)O)C)C)c(cc2)C
0.311024	O=C(Nc1ccccc1)c2cc(NC(=O)C(C(C(=O)O)C)C)c(cc2)C
0.311024	O=C(Nc1ccccc1)c2cc(NC(=O)C(C(C(=O)O)C)C)c(cc2)C
0.311024	O=C(Nc1ccccc1)c2cc(NC(=O)C(C(C(=O)O)C)C)c(cc2)C
0.311024	O=C(Nc1ccccc1)c2cc(NC(=O)C(C(C(=O)O)C)C)c(cc2)C
0.310714	S1C(=NC=C1C(=O)Nc2cc(ccc2)C=3N=C(SC3)C)c4cc(c(cc4)C)C
0.310714	S1C(=NC=C1C(=O)Nc2cc(ccc2)C=3N=C(SC3)C)c4cc(c(cc4)C)C
0.310714	S1C(=NC=C1C(=O)Nc2cc(ccc2)C=3N=C(SC3)C)c4cc(c(cc4)C)C
0.310714	S1C(=NC=C1C(=O)Nc2cc(ccc2)C=3N=C(SC3)C)c4cc(c(cc4)C)C
0.310714	S1C(=NC=C1C(=O)Nc2cc(ccc2)C=3N=C(SC3)C)c4cc(c(cc4)C)C
0.310714	S1C(=NC=C1C(=O)Nc2cc(ccc2)C=3N=C(SC3)C)c4cc(c(cc4)C)C
0.310714	S1C(=NC=C1C(=O)Nc2cc(ccc2)C=3N=C(SC3)C)c4cc(c(cc4)C)C
0.310714	S1C(=NC=C1C(=O)Nc2cc(ccc2)C=3N=C(SC3)C)c4cc(c(cc4)C)C
0.310714	S1C(=NC=C1C(=O)Nc2cc(ccc2)C=3N=C(SC3)C)c4cc(c(cc4)C)C
0.310714	S1C(=NC=C1C(=O)Nc2cc(ccc2)C=3N=C(SC3)C)c4cc(c(cc4)C)C
0.310651	S(=O)(=O)(Nc1cc(ccc1)C(=O)Nc2c(cc(Oc3nccnc3)cc2)C)c4c(ccc(c4)C=5N=C(SC5)C)C
0.310204	Brc1cc(ccc1)C(=O)Nc2ccc(cc2)C(=O)Nc3cc(ccc3)C=4N=C(SC4)C
0.310204	Brc1cc(ccc1)C(=O)Nc2ccc(cc2)C(=O)Nc3cc(ccc3)C=4N=C(SC4)C
0.310204	Brc1cc(ccc1)C(=O)Nc2ccc(cc2)C(=O)Nc3cc(ccc3)C=4N=C(SC4)C
0.310204	Brc1cc(ccc1)C(=O)Nc2ccc(cc2)C(=O)Nc3cc(ccc3)C=4N=C(SC4)C
0.310204	Brc1cc(ccc1)C(=O)Nc2ccc(cc2)C(=O)Nc3cc(ccc3)C=4N=C(SC4)C
0.310204	Brc1cc(ccc1)C(=O)Nc2ccc(cc2)C(=O)Nc3cc(ccc3)C=4N=C(SC4)C
0.310204	Brc1cc(ccc1)C(=O)Nc2ccc(cc2)C(=O)Nc3cc(ccc3)C=4N=C(SC4)C
0.310204	Brc1cc(ccc1)C(=O)Nc2ccc(cc2)C(=O)Nc3cc(ccc3)C=4N=C(SC4)C
0.309804	Clc1c([N+]([O-])=O)ccc(c1)C(=O)Nc2c(ccc(c2)C(=O)Nc3ccccc3)C
0.309804	Clc1c([N+]([O-])=O)ccc(c1)C(=O)Nc2c(ccc(c2)C(=O)Nc3ccccc3)C
0.309804	Clc1c([N+]([O-])=O)ccc(c1)C(=O)Nc2c(ccc(c2)C(=O)Nc3ccccc3)C
0.309804	Clc1c([N+]([O-])=O)ccc(c1)C(=O)Nc2c(ccc(c2)C(=O)Nc3ccccc3)C
0.309804	Clc1c([N+]([O-])=O)ccc(c1)C(=O)Nc2c(ccc(c2)C(=O)Nc3ccccc3)C
0.309804	Clc1c([N+]([O-])=O)ccc(c1)C(=O)Nc2c(ccc(c2)C(=O)Nc3ccccc3)C
0.309804	Clc1c([N+]([O-])=O)ccc(c1)C(=O)Nc2c(ccc(c2)C(=O)Nc3ccccc3)C
0.309804	Clc1c([N+]([O-])=O)ccc(c1)C(=O)Nc2c(ccc(c2)C(=O)Nc3ccccc3)C
0.309804	Clc1c([N+]([O-])=O)ccc(c1)C(=O)Nc2c(ccc(c2)C(=O)Nc3ccccc3)C
0.309804	Clc1c([N+]([O-])=O)ccc(c1)C(=O)Nc2c(ccc(c2)C(=O)Nc3ccccc3)C
0.309434	Brc1c(F)c(F)c(cc1)CNc2c(ccc(c2)C(=O)Nc3ccccc3)C
0.309434	Brc1c(F)c(F)c(cc1)CNc2c(ccc(c2)C(=O)Nc3ccccc3)C
0.3083	Ic1c(OC)cc(cc1)C(=O)Nc2ccc(cc2)C3=NC(=CN3)C
0.3083	Ic1c(OC)cc(cc1)C(=O)Nc2ccc(cc2)C3=NC(=CN3)C
0.3083	Ic1c(OC)cc(cc1)C(=O)Nc2ccc(cc2)C3=NC(=CN3)C
0.3083	Ic1c(OC)cc(cc1)C(=O)Nc2ccc(cc2)C3=NC(=CN3)C
0.3083	Ic1c(OC)cc(cc1)C(=O)Nc2ccc(cc2)C3=NC(=CN3)C
0.3083	Ic1c(OC)cc(cc1)C(=O)Nc2ccc(cc2)C3=NC(=CN3)C
0.3083	Ic1c(OC)cc(cc1)C(=O)Nc2ccc(cc2)C3=NC(=CN3)C
0.3083	Ic1c(OC)cc(cc1)C(=O)Nc2ccc(cc2)C3=NC(=CN3)C
0.307985	S1C(=NC(c2cc(NC(=O)c3ccc(c4ccc(cc4)CNC(=O)OC(C)(C)C)cc3)ccc2)=C1)C
0.307985	S1C(=NC(c2cc(NC(=O)c3ccc(c4ccc(cc4)CNC(=O)OC(C)(C)C)cc3)ccc2)=C1)C
0.307692	Brc1cc(ccc1)C(=O)Nc2ccc(cc2)C(=O)Nc3ccc(cc3)C4=NC(=CN4)C
0.307692	Brc1cc(ccc1)C(=O)Nc2ccc(cc2)C(=O)Nc3ccc(cc3)C4=NC(=CN4)C
0.307692	Brc1cc(ccc1)C(=O)Nc2ccc(cc2)C(=O)Nc3ccc(cc3)C4=NC(=CN4)C
0.307692	Brc1cc(ccc1)C(=O)Nc2ccc(cc2)C(=O)Nc3ccc(cc3)C4=NC(=CN4)C
0.307692	Brc1cc(ccc1)C(=O)Nc2ccc(cc2)C(=O)Nc3ccc(cc3)C4=NC(=CN4)C
0.307692	Brc1cc(ccc1)C(=O)Nc2ccc(cc2)C(=O)Nc3ccc(cc3)C4=NC(=CN4)C
0.307692	Brc1cc(ccc1)C(=O)Nc2ccc(cc2)C(=O)Nc3ccc(cc3)C4=NC(=CN4)C
0.307692	Brc1cc(ccc1)C(=O)Nc2ccc(cc2)C(=O)Nc3ccc(cc3)C4=NC(=CN4)C
0.307692	Brc1cc(ccc1)C(=O)Nc2ccc(cc2)C(=O)Nc3ccc(cc3)C4=NC(=CN4)C
0.307692	Brc1cc(ccc1)C(=O)Nc2ccc(cc2)C(=O)Nc3ccc(cc3)C4=NC(=CN4)C
0.307339	O=C(Nc1ccccc1)c2cc(N)c(cc2)C
0.307339	O=C(Nc1ccccc1)c2cc(N)c(cc2)C
0.307339	O=C(Nc1ccccc1)c2cc(N)c(cc2)C
0.307339	O=C(Nc1ccccc1)c2cc(N)c(cc2)C
0.307339	O=C(Nc1ccccc1)c2cc(N)c(cc2)C
0.307339	O=C(Nc1ccccc1)c2cc(N)c(cc2)C
0.307339	O=C(Nc1ccccc1)c2cc(N)c(cc2)C
0.307339	O=C(Nc1ccccc1)c2cc(N)c(cc2)C
0.307339	O=C(Nc1ccccc1)c2cc(N)c(cc2)C
0.307339	O=C(Nc1ccccc1)c2cc(N)c(cc2)C
0.306667	O=C(O)c1cc(NC(=O)Nc2ccccc2)c(cc1)C
0.306667	O=C(O)c1cc(NC(=O)Nc2ccccc2)c(cc1)C
0.306513	O=C(N(CC)CC)c1cc(NC(=O)CNc2c(ccc(c2)C(=O)Nc3ccccc3)C)ccc1
0.306513	O=C(N(CC)CC)c1cc(NC(=O)CNc2c(ccc(c2)C(=O)Nc3ccccc3)C)ccc1
0.306513	O=C(N(CC)CC)c1cc(NC(=O)CNc2c(ccc(c2)C(=O)Nc3ccccc3)C)ccc1
0.306513	O=C(N(CC)CC)c1cc(NC(=O)CNc2c(ccc(c2)C(=O)Nc3ccccc3)C)ccc1
0.306513	O=C(N(CC)CC)c1cc(NC(=O)CNc2c(ccc(c2)C(=O)Nc3ccccc3)C)ccc1
0.306513	O=C(N(CC)CC)c1cc(NC(=O)CNc2c(ccc(c2)C(=O)Nc3ccccc3)C)ccc1
0.306513	O=C(N(CC)CC)c1cc(NC(=O)CNc2c(ccc(c2)C(=O)Nc3ccccc3)C)ccc1
0.306513	O=C(N(CC)CC)c1cc(NC(=O)CNc2c(ccc(c2)C(=O)Nc3ccccc3)C)ccc1
0.306513	O=C(N(CC)CC)c1cc(NC(=O)CNc2c(ccc(c2)C(=O)Nc3ccccc3)C)ccc1
0.306513	O=C(N(CC)CC)c1cc(NC(=O)CNc2c(ccc(c2)C(=O)Nc3ccccc3)C)ccc1
0.306273	O=C(Nc1c(ccc(c1)C=2ON=CN2)C)c3cc4OCCOc4cc3
0.306273	O=C(Nc1c(ccc(c1)C=2ON=CN2)C)c3cc4OCCOc4cc3
0.306273	O=C(Nc1c(ccc(c1)C=2ON=CN2)C)c3cc4OCCOc4cc3
0.306273	O=C(Nc1c(ccc(c1)C=2ON=CN2)C)c3cc4OCCOc4cc3
0.306273	O=C(Nc1c(ccc(c1)C=2ON=CN2)C)c3cc4OCCOc4cc3
0.306273	O=C(Nc1c(ccc(c1)C=2ON=CN2)C)c3cc4OCCOc4cc3
0.306273	O=C(Nc1c(ccc(c1)C=2ON=CN2)C)c3cc4OCCOc4cc3
0.306273	O=C(Nc1c(ccc(c1)C=2ON=CN2)C)c3cc4OCCOc4cc3
0.306273	O=C(Nc1c(ccc(c1)C=2ON=CN2)C)c3cc4OCCOc4cc3
0.306273	O=C(Nc1c(ccc(c1)C=2ON=CN2)C)c3cc4OCCOc4cc3
0.30597	O=C(Nc1ccccc1)c2cc(NCC3=C(N(N=C3)C)C)c(cc2)C
0.30597	O=C(Nc1ccccc1)c2cc(NCC3=C(N(N=C3)C)C)c(cc2)C
0.30597	O=C(Nc1ccccc1)c2cc(NCC3=C(N(N=C3)C)C)c(cc2)C
0.30597	O=C(Nc1ccccc1)c2cc(NCC3=C(N(N=C3)C)C)c(cc2)C
0.30597	O=C(Nc1ccccc1)c2cc(NCC3=C(N(N=C3)C)C)c(cc2)C
0.30597	O=C(Nc1ccccc1)c2cc(NCC3=C(N(N=C3)C)C)c(cc2)C
0.30597	O=C(Nc1ccccc1)c2cc(NCC3=C(N(N=C3)C)C)c(cc2)C
0.30597	O=C(Nc1ccccc1)c2cc(NCC3=C(N(N=C3)C)C)c(cc2)C
0.305019	Fc1c(ccc(N(C)C)c1)C(=O)Nc2c(ccc(c2)C(=O)Nc3ccccc3)C
0.305019	Fc1c(ccc(N(C)C)c1)C(=O)Nc2c(ccc(c2)C(=O)Nc3ccccc3)C
0.305019	Fc1c(ccc(N(C)C)c1)C(=O)Nc2c(ccc(c2)C(=O)Nc3ccccc3)C
0.304965	S(=O)(=O)(Nc1ccccc1)c2c(ccc(NC(=O)c3cc(NC=4SC=CN4)ccc3)c2)C
0.304965	S(=O)(=O)(Nc1ccccc1)c2c(ccc(NC(=O)c3cc(NC=4SC=CN4)ccc3)c2)C
0.304965	S(=O)(=O)(Nc1ccccc1)c2c(ccc(NC(=O)c3cc(NC=4SC=CN4)ccc3)c2)C
0.304965	S(=O)(=O)(Nc1ccccc1)c2c(ccc(NC(=O)c3cc(NC=4SC=CN4)ccc3)c2)C
0.304965	S(=O)(=O)(Nc1ccccc1)c2c(ccc(NC(=O)c3cc(NC=4SC=CN4)ccc3)c2)C
0.304965	S(=O)(=O)(Nc1ccccc1)c2c(ccc(NC(=O)c3cc(NC=4SC=CN4)ccc3)c2)C
0.304965	S(=O)(=O)(Nc1ccccc1)c2c(ccc(NC(=O)c3cc(NC=4SC=CN4)ccc3)c2)C
0.304965	S(=O)(=O)(Nc1ccccc1)c2c(ccc(NC(=O)c3cc(NC=4SC=CN4)ccc3)c2)C
0.304965	S(=O)(=O)(Nc1ccccc1)c2c(ccc(NC(=O)c3cc(NC=4SC=CN4)ccc3)c2)C
0.304965	S(=O)(=O)(Nc1ccccc1)c2c(ccc(NC(=O)c3cc(NC=4SC=CN4)ccc3)c2)C
0.304498	Clc1c(NS(=O)(=O)c2cc(ccc2)C(=O)Nc3ccc(cc3)C4=NC(=CN4)C)cc(Cl)cc1
0.304498	Clc1c(NS(=O)(=O)c2cc(ccc2)C(=O)Nc3ccc(cc3)C4=NC(=CN4)C)cc(Cl)cc1
0.304498	Clc1c(NS(=O)(=O)c2cc(ccc2)C(=O)Nc3ccc(cc3)C4=NC(=CN4)C)cc(Cl)cc1
0.304498	Clc1c(NS(=O)(=O)c2cc(ccc2)C(=O)Nc3ccc(cc3)C4=NC(=CN4)C)cc(Cl)cc1
0.304498	Clc1c(NS(=O)(=O)c2cc(ccc2)C(=O)Nc3ccc(cc3)C4=NC(=CN4)C)cc(Cl)cc1
0.304498	Clc1c(NS(=O)(=O)c2cc(ccc2)C(=O)Nc3ccc(cc3)C4=NC(=CN4)C)cc(Cl)cc1
0.304498	Clc1c(NS(=O)(=O)c2cc(ccc2)C(=O)Nc3ccc(cc3)C4=NC(=CN4)C)cc(Cl)cc1
0.304498	Clc1c(NS(=O)(=O)c2cc(ccc2)C(=O)Nc3ccc(cc3)C4=NC(=CN4)C)cc(Cl)cc1
0.304498	Clc1c(NS(=O)(=O)c2cc(ccc2)C(=O)Nc3ccc(cc3)C4=NC(=CN4)C)cc(Cl)cc1
0.304498	Clc1c(NS(=O)(=O)c2cc(ccc2)C(=O)Nc3ccc(cc3)C4=NC(=CN4)C)cc(Cl)cc1
0.304498	[O-][N+](=O)c1c(NCCOC)ccc(c1)C(=O)Nc2c(OC)ccc(c3cnccc3)c2
0.304498	[O-][N+](=O)c1c(NCCOC)ccc(c1)C(=O)Nc2c(OC)ccc(c3cnccc3)c2
0.304498	[O-][N+](=O)c1c(NCCOC)ccc(c1)C(=O)Nc2c(OC)ccc(c3cnccc3)c2
0.304348	Brc1cc(O)c(NC(=O)c2ccc(c3ccncc3)cc2)cc1
0.304348	Brc1cc(O)c(NC(=O)c2ccc(c3ccncc3)cc2)cc1
0.304348	Brc1cc(O)c(NC(=O)c2ccc(c3ccncc3)cc2)cc1
0.304348	Brc1cc(O)c(NC(=O)c2ccc(c3ccncc3)cc2)cc1
0.304348	Brc1cc(O)c(NC(=O)c2ccc(c3ccncc3)cc2)cc1
0.304348	Brc1cc(O)c(NC(=O)c2ccc(c3ccncc3)cc2)cc1
0.304348	Brc1cc(O)c(NC(=O)c2ccc(c3ccncc3)cc2)cc1
0.304348	Brc1cc(O)c(NC(=O)c2ccc(c3ccncc3)cc2)cc1
0.304348	Brc1cc(O)c(NC(=O)c2ccc(c3ccncc3)cc2)cc1
0.304348	Brc1cc(O)c(NC(=O)c2ccc(c3ccncc3)cc2)cc1
0.304029	O=C(Nc1c(cc(Oc2nccnc2)cc1)C)c3ccc(cc3)CN(C4CC4)CC
0.304029	O=C(Nc1c(cc(Oc2nccnc2)cc1)C)c3ccc(cc3)CN(C4CC4)CC
0.304029	O=C(Nc1c(cc(Oc2nccnc2)cc1)C)c3ccc(cc3)CN(C4CC4)CC
0.304029	O=C(Nc1c(cc(Oc2nccnc2)cc1)C)c3ccc(cc3)CN(C4CC4)CC
0.304029	O=C(Nc1c(cc(Oc2nccnc2)cc1)C)c3ccc(cc3)CN(C4CC4)CC
0.304029	O=C(Nc1c(cc(Oc2nccnc2)cc1)C)c3ccc(cc3)CN(C4CC4)CC
0.304029	O=C(Nc1c(cc(Oc2nccnc2)cc1)C)c3ccc(cc3)CN(C4CC4)CC
0.304029	O=C(Nc1c(cc(Oc2nccnc2)cc1)C)c3ccc(cc3)CN(C4CC4)CC
0.304029	O=C(Nc1c(cc(Oc2nccnc2)cc1)C)c3ccc(cc3)CN(C4CC4)CC
0.304029	O=C(Nc1c(cc(Oc2nccnc2)cc1)C)c3ccc(cc3)CN(C4CC4)CC
0.304	Brc1ccc(cc1)C(=O)Nc2cc(NC(=O)C(=O)Nc3c(cc(cc3)C(=O)OC)C)ccc2
0.304	Brc1ccc(cc1)C(=O)Nc2cc(NC(=O)C(=O)Nc3c(cc(cc3)C(=O)OC)C)ccc2
0.304	Brc1ccc(cc1)C(=O)Nc2cc(NC(=O)C(=O)Nc3c(cc(cc3)C(=O)OC)C)ccc2
0.304	Brc1ccc(cc1)C(=O)Nc2cc(NC(=O)C(=O)Nc3c(cc(cc3)C(=O)OC)C)ccc2
0.304	Brc1ccc(cc1)C(=O)Nc2cc(NC(=O)C(=O)Nc3c(cc(cc3)C(=O)OC)C)ccc2
0.304	Brc1ccc(cc1)C(=O)Nc2cc(NC(=O)C(=O)Nc3c(cc(cc3)C(=O)OC)C)ccc2
0.304	Brc1ccc(cc1)C(=O)Nc2cc(NC(=O)C(=O)Nc3c(cc(cc3)C(=O)OC)C)ccc2
0.304	Brc1ccc(cc1)C(=O)Nc2cc(NC(=O)C(=O)Nc3c(cc(cc3)C(=O)OC)C)ccc2
0.304	Brc1ccc(cc1)C(=O)Nc2cc(NC(=O)C(=O)Nc3c(cc(cc3)C(=O)OC)C)ccc2
0.30303	FC(F)(F)C=1N(N=CC1C(=O)O)c2cc(NC(=O)c3ccc(cc3)CN4CCN(CC4)C)ccc2
0.30303	FC(F)(F)C=1N(N=CC1C(=O)O)c2cc(NC(=O)c3ccc(cc3)CN4CCN(CC4)C)ccc2
0.30303	FC(F)(F)C=1N(N=CC1C(=O)O)c2cc(NC(=O)c3ccc(cc3)CN4CCN(CC4)C)ccc2
0.30303	FC(F)(F)C=1N(N=CC1C(=O)O)c2cc(NC(=O)c3ccc(cc3)CN4CCN(CC4)C)ccc2
0.30303	FC(F)(F)C=1N(N=CC1C(=O)O)c2cc(NC(=O)c3ccc(cc3)CN4CCN(CC4)C)ccc2
0.30303	FC(F)(F)C=1N(N=CC1C(=O)O)c2cc(NC(=O)c3ccc(cc3)CN4CCN(CC4)C)ccc2
0.30303	FC(F)(F)C=1N(N=CC1C(=O)O)c2cc(NC(=O)c3ccc(cc3)CN4CCN(CC4)C)ccc2
0.30303	FC(F)(F)C=1N(N=CC1C(=O)O)c2cc(NC(=O)c3ccc(cc3)CN4CCN(CC4)C)ccc2
0.30303	FC(F)(F)C=1N(N=CC1C(=O)O)c2cc(NC(=O)c3ccc(cc3)CN4CCN(CC4)C)ccc2
0.30303	FC(F)(F)C=1N(N=CC1C(=O)O)c2cc(NC(=O)c3ccc(cc3)CN4CCN(CC4)C)ccc2
0.30292	Fc1c(cccc1)C(=O)Nc2c(ccc(c2)C(=O)NC3CCN(CC=C)CC3)C
0.30292	O=C(NNC(=O)c1ncc(cc1)CN2CCOCC2)Nc3cc4OCOc4cc3
0.30292	O=C(NNC(=O)c1ncc(cc1)CN2CCOCC2)Nc3cc4OCOc4cc3
0.30292	O=C(NNC(=O)c1ncc(cc1)CN2CCOCC2)Nc3cc4OCOc4cc3
0.30292	O=C(NNC(=O)c1ncc(cc1)CN2CCOCC2)Nc3cc4OCOc4cc3
0.30292	O=C(NNC(=O)c1ncc(cc1)CN2CCOCC2)Nc3cc4OCOc4cc3
0.30292	O=C(NNC(=O)c1ncc(cc1)CN2CCOCC2)Nc3cc4OCOc4cc3
0.30292	O=C(NNC(=O)c1ncc(cc1)CN2CCOCC2)Nc3cc4OCOc4cc3
0.30292	O=C(NNC(=O)c1ncc(cc1)CN2CCOCC2)Nc3cc4OCOc4cc3
0.30292	O=C(NNC(=O)c1ncc(cc1)CN2CCOCC2)Nc3cc4OCOc4cc3
0.30292	O=C(NNC(=O)c1ncc(cc1)CN2CCOCC2)Nc3cc4OCOc4cc3
0.302789	S1C(=NC(c2cc(NC(=O)c3ccc(NC(=O)C=4SC=CC4)cc3)ccc2)=C1)C
0.302326	S(=O)(=O)(Nc1cc(ccc1)C(=O)Nc2ccc(N3CCN(Cc4ccccc4)CC3)cc2)C5CC5
0.302326	S(=O)(=O)(Nc1cc(ccc1)C(=O)Nc2ccc(N3CCN(Cc4ccccc4)CC3)cc2)C5CC5
0.302326	S(=O)(=O)(Nc1cc(ccc1)C(=O)Nc2ccc(N3CCN(Cc4ccccc4)CC3)cc2)C5CC5
0.302326	S(=O)(=O)(Nc1cc(ccc1)C(=O)Nc2ccc(N3CCN(Cc4ccccc4)CC3)cc2)C5CC5
0.302326	S(=O)(=O)(Nc1cc(ccc1)C(=O)Nc2ccc(N3CCN(Cc4ccccc4)CC3)cc2)C5CC5
0.302326	S(=O)(=O)(Nc1cc(ccc1)C(=O)Nc2ccc(N3CCN(Cc4ccccc4)CC3)cc2)C5CC5
0.302326	S(=O)(=O)(Nc1cc(ccc1)C(=O)Nc2ccc(N3CCN(Cc4ccccc4)CC3)cc2)C5CC5
0.302326	S(=O)(=O)(Nc1cc(ccc1)C(=O)Nc2ccc(N3CCN(Cc4ccccc4)CC3)cc2)C5CC5
0.302326	S(=O)(=O)(Nc1cc(ccc1)C(=O)Nc2ccc(N3CCN(Cc4ccccc4)CC3)cc2)C5CC5
0.302326	S(=O)(=O)(Nc1cc(ccc1)C(=O)Nc2ccc(N3CCN(Cc4ccccc4)CC3)cc2)C5CC5
0.301754	S(=O)(=O)(Nc1ccccc1)c2c(ccc(NC(=O)c3ccc(c4ccc(cc4)CNC(=O)OC(C)(C)C)cc3)c2)C
0.301754	S(=O)(=O)(Nc1ccccc1)c2c(ccc(NC(=O)c3ccc(c4ccc(cc4)CNC(=O)OC(C)(C)C)cc3)c2)C
0.301754	S(=O)(=O)(Nc1ccccc1)c2c(ccc(NC(=O)c3ccc(c4ccc(cc4)CNC(=O)OC(C)(C)C)cc3)c2)C
0.301754	S(=O)(=O)(Nc1ccccc1)c2c(ccc(NC(=O)c3ccc(c4ccc(cc4)CNC(=O)OC(C)(C)C)cc3)c2)C
0.301754	S(=O)(=O)(Nc1ccccc1)c2c(ccc(NC(=O)c3ccc(c4ccc(cc4)CNC(=O)OC(C)(C)C)cc3)c2)C
0.301754	S(=O)(=O)(Nc1ccccc1)c2c(ccc(NC(=O)c3ccc(c4ccc(cc4)CNC(=O)OC(C)(C)C)cc3)c2)C
0.301754	S(=O)(=O)(Nc1ccccc1)c2c(ccc(NC(=O)c3ccc(c4ccc(cc4)CNC(=O)OC(C)(C)C)cc3)c2)C
0.301754	S(=O)(=O)(Nc1ccccc1)c2c(ccc(NC(=O)c3ccc(c4ccc(cc4)CNC(=O)OC(C)(C)C)cc3)c2)C
0.301754	S(=O)(=O)(Nc1ccccc1)c2c(ccc(NC(=O)c3ccc(c4ccc(cc4)CNC(=O)OC(C)(C)C)cc3)c2)C
0.301754	S(=O)(=O)(Nc1ccccc1)c2c(ccc(NC(=O)c3ccc(c4ccc(cc4)CNC(=O)OC(C)(C)C)cc3)c2)C
0.301205	O=C(OC(C)(C)C)NCc1ccc(c2ccc(cc2)C(=O)Nc3ccc(cc3)C4=NC(=CN4)C)cc1
0.301205	O=C(OC(C)(C)C)NCc1ccc(c2ccc(cc2)C(=O)Nc3ccc(cc3)C4=NC(=CN4)C)cc1
0.301205	O=C(OC(C)(C)C)NCc1ccc(c2ccc(cc2)C(=O)Nc3ccc(cc3)C4=NC(=CN4)C)cc1
0.301205	O=C(OC(C)(C)C)NCc1ccc(c2ccc(cc2)C(=O)Nc3ccc(cc3)C4=NC(=CN4)C)cc1
0.301205	O=C(OC(C)(C)C)NCc1ccc(c2ccc(cc2)C(=O)Nc3ccc(cc3)C4=NC(=CN4)C)cc1
0.301205	O=C(OC(C)(C)C)NCc1ccc(c2ccc(cc2)C(=O)Nc3ccc(cc3)C4=NC(=CN4)C)cc1
0.301205	O=C(OC(C)(C)C)NCc1ccc(c2ccc(cc2)C(=O)Nc3ccc(cc3)C4=NC(=CN4)C)cc1
0.301205	O=C(OC(C)(C)C)NCc1ccc(c2ccc(cc2)C(=O)Nc3ccc(cc3)C4=NC(=CN4)C)cc1
0.301205	O=C(OC(C)(C)C)NCc1ccc(c2ccc(cc2)C(=O)Nc3ccc(cc3)C4=NC(=CN4)C)cc1
0.301205	O=C(OC(C)(C)C)NCc1ccc(c2ccc(cc2)C(=O)Nc3ccc(cc3)C4=NC(=CN4)C)cc1
0.300752	Brc1cc(ccc1)C(=O)Nc2ccc(cc2)CC(=O)Nc3c(cc(NC(=O)OC(C)(C)C)cc3)C
0.300752	Brc1cc(ccc1)C(=O)Nc2ccc(cc2)CC(=O)Nc3c(cc(NC(=O)OC(C)(C)C)cc3)C
0.300752	Brc1cc(ccc1)C(=O)Nc2ccc(cc2)CC(=O)Nc3c(cc(NC(=O)OC(C)(C)C)cc3)C
0.300752	Brc1cc(ccc1)C(=O)Nc2ccc(cc2)CC(=O)Nc3c(cc(NC(=O)OC(C)(C)C)cc3)C
0.300752	Brc1cc(ccc1)C(=O)Nc2ccc(cc2)CC(=O)Nc3c(cc(NC(=O)OC(C)(C)C)cc3)C
0.300752	Brc1cc(ccc1)C(=O)Nc2ccc(cc2)CC(=O)Nc3c(cc(NC(=O)OC(C)(C)C)cc3)C
0.300752	Brc1cc(ccc1)C(=O)Nc2ccc(cc2)CC(=O)Nc3c(cc(NC(=O)OC(C)(C)C)cc3)C
0.300725	O=C(Nc1cc(ncc1)N(C)C)c2cc(OC)c(OCc3cnccc3)cc2
0.300725	O=C(Nc1cc(ncc1)N(C)C)c2cc(OC)c(OCc3cnccc3)cc2
0.300725	O=C(Nc1cc(ncc1)N(C)C)c2cc(OC)c(OCc3cnccc3)cc2
0.300725	O=C(Nc1cc(ncc1)N(C)C)c2cc(OC)c(OCc3cnccc3)cc2
0.300725	O=C(Nc1cc(ncc1)N(C)C)c2cc(OC)c(OCc3cnccc3)cc2
0.300725	O=C(Nc1cc(ncc1)N(C)C)c2cc(OC)c(OCc3cnccc3)cc2
0.300725	O=C(Nc1cc(ncc1)N(C)C)c2cc(OC)c(OCc3cnccc3)cc2
0.300725	O=C(Nc1cc(ncc1)N(C)C)c2cc(OC)c(OCc3cnccc3)cc2
0.300725	O=C(Nc1cc(ncc1)N(C)C)c2cc(OC)c(OCc3cnccc3)cc2
0.300725	O=C(Nc1cc(ncc1)N(C)C)c2cc(OC)c(OCc3cnccc3)cc2
0.30038	O=C(Nc1ccc(cc1)C2=NC(=CN2)C)c3cc(ccc3)C4=NNC(=O)C=C4
0.30038	O=C(Nc1ccc(cc1)C2=NC(=CN2)C)c3cc(ccc3)C4=NNC(=O)C=C4
0.30038	O=C(Nc1ccc(cc1)C2=NC(=CN2)C)c3cc(ccc3)C4=NNC(=O)C=C4
0.30038	O=C(Nc1ccc(cc1)C2=NC(=CN2)C)c3cc(ccc3)C4=NNC(=O)C=C4
0.30038	O=C(Nc1ccc(cc1)C2=NC(=CN2)C)c3cc(ccc3)C4=NNC(=O)C=C4
0.30038	O=C(Nc1ccc(cc1)C2=NC(=CN2)C)c3cc(ccc3)C4=NNC(=O)C=C4
0.3	O=C(Nc1c(cc(Oc2nccnc2)cc1)C)C=3NN=C(c4ccncc4)C3
0.3	O=C(Nc1c(cc(Oc2nccnc2)cc1)C)C=3NN=C(c4ccncc4)C3
0.3	O=C(Nc1c(cc(Oc2nccnc2)cc1)C)C=3NN=C(c4ccncc4)C3
0.3	O=C(Nc1c(cc(Oc2nccnc2)cc1)C)C=3NN=C(c4ccncc4)C3
0.3	O=C(Nc1c(cc(Oc2nccnc2)cc1)C)C=3NN=C(c4ccncc4)C3
0.3	O=C(Nc1c(cc(Oc2nccnc2)cc1)C)C=3NN=C(c4ccncc4)C3
0.3	O=C(Nc1c(cc(Oc2nccnc2)cc1)C)C=3NN=C(c4ccncc4)C3
0.3	O=C(Nc1c(cc(Oc2nccnc2)cc1)C)C=3NN=C(c4ccncc4)C3
0.3	O=C(Nc1c(cc(Oc2nccnc2)cc1)C)C=3NN=C(c4ccncc4)C3
0.299342	S(=O)(=O)(N1CCOCC1)c2cc(c(cc2)C)C(=O)NC=3SN=C(N3)c4cnccc4
0.299342	S(=O)(=O)(N1CCOCC1)c2cc(c(cc2)C)C(=O)NC=3SN=C(N3)c4cnccc4
0.299342	S(=O)(=O)(N1CCOCC1)c2cc(c(cc2)C)C(=O)NC=3SN=C(N3)c4cnccc4
0.299342	S(=O)(=O)(N1CCOCC1)c2cc(c(cc2)C)C(=O)NC=3SN=C(N3)c4cnccc4
0.299342	S(=O)(=O)(N1CCOCC1)c2cc(c(cc2)C)C(=O)NC=3SN=C(N3)c4cnccc4
0.299342	S(=O)(=O)(N1CCOCC1)c2cc(c(cc2)C)C(=O)NC=3SN=C(N3)c4cnccc4
0.299342	S(=O)(=O)(N1CCOCC1)c2cc(c(cc2)C)C(=O)NC=3SN=C(N3)c4cnccc4
0.299342	S(=O)(=O)(N1CCOCC1)c2cc(c(cc2)C)C(=O)NC=3SN=C(N3)c4cnccc4
0.299342	S(=O)(=O)(N1CCOCC1)c2cc(c(cc2)C)C(=O)NC=3SN=C(N3)c4cnccc4
0.299342	S(=O)(=O)(N1CCOCC1)c2cc(c(cc2)C)C(=O)NC=3SN=C(N3)c4cnccc4
0.299242	O=C(Nc1c(ccc(c1)C(=O)Nc2ccccc2)C)c3cc(OC)c(OCC(=O)OC)cc3
0.299242	O=C(Nc1c(ccc(c1)C(=O)Nc2ccccc2)C)c3cc(OC)c(OCC(=O)OC)cc3
0.299242	O=C(Nc1c(ccc(c1)C(=O)Nc2ccccc2)C)c3cc(OC)c(OCC(=O)OC)cc3
0.299242	O=C(Nc1c(ccc(c1)C(=O)Nc2ccccc2)C)c3cc(OC)c(OCC(=O)OC)cc3
0.299242	O=C(Nc1c(ccc(c1)C(=O)Nc2ccccc2)C)c3cc(OC)c(OCC(=O)OC)cc3
0.299242	O=C(Nc1c(ccc(c1)C(=O)Nc2ccccc2)C)c3cc(OC)c(OCC(=O)OC)cc3
0.299242	O=C(Nc1c(ccc(c1)C(=O)Nc2ccccc2)C)c3cc(OC)c(OCC(=O)OC)cc3
0.299242	O=C(Nc1c(ccc(c1)C(=O)Nc2ccccc2)C)c3cc(OC)c(OCC(=O)OC)cc3
0.299242	O=C(Nc1c(ccc(c1)C(=O)Nc2ccccc2)C)c3cc(OC)c(OCC(=O)OC)cc3
0.299242	O=C(Nc1c(ccc(c1)C(=O)Nc2ccccc2)C)c3cc(OC)c(OCC(=O)OC)cc3
0.299213	[O-][N+](=O)c1cc(NC(=O)NCc2ccc(cc2)CN3CCNCC3)c(cc1)C
0.299213	[O-][N+](=O)c1cc(NC(=O)NCc2ccc(cc2)CN3CCNCC3)c(cc1)C
0.299213	[O-][N+](=O)c1cc(NC(=O)NCc2ccc(cc2)CN3CCNCC3)c(cc1)C
0.299213	[O-][N+](=O)c1cc(NC(=O)NCc2ccc(cc2)CN3CCNCC3)c(cc1)C
0.299213	[O-][N+](=O)c1cc(NC(=O)NCc2ccc(cc2)CN3CCNCC3)c(cc1)C
0.299213	[O-][N+](=O)c1cc(NC(=O)NCc2ccc(cc2)CN3CCNCC3)c(cc1)C
0.299213	[O-][N+](=O)c1cc(NC(=O)NCc2ccc(cc2)CN3CCNCC3)c(cc1)C
0.299213	[O-][N+](=O)c1cc(NC(=O)NCc2ccc(cc2)CN3CCNCC3)c(cc1)C
0.299213	[O-][N+](=O)c1cc(NC(=O)NCc2ccc(cc2)CN3CCNCC3)c(cc1)C
0.299213	[O-][N+](=O)c1cc(NC(=O)NCc2ccc(cc2)CN3CCNCC3)c(cc1)C
0.298969	Fc1c(cccc1)C(=O)Nc2c(ccc(c2)C(=O)Nc3cc(c(OC(F)F)cc3)Cc4ccccc4)C
0.298969	Fc1c(cccc1)C(=O)Nc2c(ccc(c2)C(=O)Nc3cc(c(OC(F)F)cc3)Cc4ccccc4)C
0.298969	Fc1c(cccc1)C(=O)Nc2c(ccc(c2)C(=O)Nc3cc(c(OC(F)F)cc3)Cc4ccccc4)C
0.298969	Fc1c(cccc1)C(=O)Nc2c(ccc(c2)C(=O)Nc3cc(c(OC(F)F)cc3)Cc4ccccc4)C
0.298969	Fc1c(cccc1)C(=O)Nc2c(ccc(c2)C(=O)Nc3cc(c(OC(F)F)cc3)Cc4ccccc4)C
0.298969	Fc1c(cccc1)C(=O)Nc2c(ccc(c2)C(=O)Nc3cc(c(OC(F)F)cc3)Cc4ccccc4)C
0.298969	Fc1c(cccc1)C(=O)Nc2c(ccc(c2)C(=O)Nc3cc(c(OC(F)F)cc3)Cc4ccccc4)C
0.298969	Fc1c(cccc1)C(=O)Nc2c(ccc(c2)C(=O)Nc3cc(c(OC(F)F)cc3)Cc4ccccc4)C
0.298969	Fc1c(cccc1)C(=O)Nc2c(ccc(c2)C(=O)Nc3cc(c(OC(F)F)cc3)Cc4ccccc4)C
0.298969	Fc1c(cccc1)C(=O)Nc2c(ccc(c2)C(=O)Nc3cc(c(OC(F)F)cc3)Cc4ccccc4)C
0.298893	Ic1c(cccc1)C(=O)Nc2c(ccc(NC(=O)c3cc(c(F)cc3)C=O)c2)C
0.298755	S1CCN(Cc2ccc(cc2)C(=O)NNC(=O)c3c(cc(cc3)C)C)CC1
0.298755	S1CCN(Cc2ccc(cc2)C(=O)NNC(=O)c3c(cc(cc3)C)C)CC1
0.298611	O=C(OC)c1cc(c(NC(=O)C(=O)NCc2cc(NC(=O)c3ncccc3)ccc2)cc1)C
0.298611	O=C(OC)c1cc(c(NC(=O)C(=O)NCc2cc(NC(=O)c3ncccc3)ccc2)cc1)C
0.298611	O=C(OC)c1cc(c(NC(=O)C(=O)NCc2cc(NC(=O)c3ncccc3)ccc2)cc1)C
0.298611	O=C(OC)c1cc(c(NC(=O)C(=O)NCc2cc(NC(=O)c3ncccc3)ccc2)cc1)C
0.298611	O=C(OC)c1cc(c(NC(=O)C(=O)NCc2cc(NC(=O)c3ncccc3)ccc2)cc1)C
0.298611	O=C(OC)c1cc(c(NC(=O)C(=O)NCc2cc(NC(=O)c3ncccc3)ccc2)cc1)C
0.298611	O=C(OC)c1cc(c(NC(=O)C(=O)NCc2cc(NC(=O)c3ncccc3)ccc2)cc1)C
0.298611	O=C(OC)c1cc(c(NC(=O)C(=O)NCc2cc(NC(=O)c3ncccc3)ccc2)cc1)C
0.298611	O=C(OC)c1cc(c(NC(=O)C(=O)NCc2cc(NC(=O)c3ncccc3)ccc2)cc1)C
0.298611	O=C(OC)c1cc(c(NC(=O)C(=O)NCc2cc(NC(=O)c3ncccc3)ccc2)cc1)C
0.298319	Brc1cc(ccc1)C(=O)Nc2ccc(cc2)C(=O)Nc3c(cc(cc3)C(=O)NCC)C
0.298319	Brc1cc(ccc1)C(=O)Nc2ccc(cc2)C(=O)Nc3c(cc(cc3)C(=O)NCC)C
0.298113	O=C(OC(C)(C)C)Nc1cc(c(NC(=O)c2cnc(nc2)N3CCOCC3)cc1)C
0.298113	O=C(OC(C)(C)C)Nc1cc(c(NC(=O)c2cnc(nc2)N3CCOCC3)cc1)C
0.298113	O=C(OC(C)(C)C)Nc1cc(c(NC(=O)c2cnc(nc2)N3CCOCC3)cc1)C
0.298113	O=C(OC(C)(C)C)Nc1cc(c(NC(=O)c2cnc(nc2)N3CCOCC3)cc1)C
0.298113	O=C(OC(C)(C)C)Nc1cc(c(NC(=O)c2cnc(nc2)N3CCOCC3)cc1)C
0.298113	O=C(OC(C)(C)C)Nc1cc(c(NC(=O)c2cnc(nc2)N3CCOCC3)cc1)C
0.298113	O=C(OC(C)(C)C)Nc1cc(c(NC(=O)c2cnc(nc2)N3CCOCC3)cc1)C
0.298013	S(=O)(=O)(Nc1ccccc1)c2c(ccc(NC(=O)c3cc(OC)c(OCc4cnccc4)cc3)c2)C
0.298013	S(=O)(=O)(Nc1ccccc1)c2c(ccc(NC(=O)c3cc(OC)c(OCc4cnccc4)cc3)c2)C
0.298013	S(=O)(=O)(Nc1ccccc1)c2c(ccc(NC(=O)c3cc(OC)c(OCc4cnccc4)cc3)c2)C
0.297959	O=C(Nc1ccc(cc1)C2=NC(=CN2)C)c3ccc(cc3)CN(C4CC4)CC
0.297959	O=C(Nc1ccc(cc1)C2=NC(=CN2)C)c3ccc(cc3)CN(C4CC4)CC
0.297959	O=C(Nc1ccc(cc1)C2=NC(=CN2)C)c3ccc(cc3)CN(C4CC4)CC
0.297959	O=C(Nc1ccc(cc1)C2=NC(=CN2)C)c3ccc(cc3)CN(C4CC4)CC
0.297959	O=C(Nc1ccc(cc1)C2=NC(=CN2)C)c3ccc(cc3)CN(C4CC4)CC
0.297959	O=C(Nc1ccc(cc1)C2=NC(=CN2)C)c3ccc(cc3)CN(C4CC4)CC
0.297959	O=C(Nc1ccc(cc1)C2=NC(=CN2)C)c3ccc(cc3)CN(C4CC4)CC
0.297959	O=C(Nc1ccc(cc1)C2=NC(=CN2)C)c3ccc(cc3)CN(C4CC4)CC
0.297959	O=C(Nc1ccc(cc1)C2=NC(=CN2)C)c3ccc(cc3)CN(C4CC4)CC
0.297959	O=C(Nc1ccc(cc1)C2=NC(=CN2)C)c3ccc(cc3)CN(C4CC4)CC
0.297619	O=C(OC(C)(C)C)Nc1cc(ccc1)C(=O)Nc2cc(ccc2)CN3CCN(C(=O)C)CC3
0.297619	O=C(OC(C)(C)C)Nc1cc(ccc1)C(=O)Nc2cc(ccc2)CN3CCN(C(=O)C)CC3
0.297619	O=C(OC(C)(C)C)Nc1cc(ccc1)C(=O)Nc2cc(ccc2)CN3CCN(C(=O)C)CC3
0.297619	O=C(OC(C)(C)C)Nc1cc(ccc1)C(=O)Nc2cc(ccc2)CN3CCN(C(=O)C)CC3
0.297619	O=C(OC(C)(C)C)Nc1cc(ccc1)C(=O)Nc2cc(ccc2)CN3CCN(C(=O)C)CC3
0.297619	O=C(OC(C)(C)C)Nc1cc(ccc1)C(=O)Nc2cc(ccc2)CN3CCN(C(=O)C)CC3
0.297619	O=C(OC(C)(C)C)Nc1cc(ccc1)C(=O)Nc2cc(ccc2)CN3CCN(C(=O)C)CC3
0.297619	O=C(OC(C)(C)C)Nc1cc(ccc1)C(=O)Nc2cc(ccc2)CN3CCN(C(=O)C)CC3
0.297619	O=C(OC(C)(C)C)Nc1cc(ccc1)C(=O)Nc2cc(ccc2)CN3CCN(C(=O)C)CC3
0.297619	O=C(OC(C)(C)C)Nc1cc(ccc1)C(=O)Nc2cc(ccc2)CN3CCN(C(=O)C)CC3
0.29697	Clc1c(OC)cc(OC)c(NS(=O)(=O)c2c(ccc(c2)C(=O)Nc3cc(ccc3)C=4N=C(SC4)C)C)c1
0.29697	Clc1c(OC)cc(OC)c(NS(=O)(=O)c2c(ccc(c2)C(=O)Nc3cc(ccc3)C=4N=C(SC4)C)C)c1
0.29697	Clc1c(OC)cc(OC)c(NS(=O)(=O)c2c(ccc(c2)C(=O)Nc3cc(ccc3)C=4N=C(SC4)C)C)c1
0.29697	Clc1c(OC)cc(OC)c(NS(=O)(=O)c2c(ccc(c2)C(=O)Nc3cc(ccc3)C=4N=C(SC4)C)C)c1
0.29697	Clc1c(OC)cc(OC)c(NS(=O)(=O)c2c(ccc(c2)C(=O)Nc3cc(ccc3)C=4N=C(SC4)C)C)c1
0.29697	Clc1c(OC)cc(OC)c(NS(=O)(=O)c2c(ccc(c2)C(=O)Nc3cc(ccc3)C=4N=C(SC4)C)C)c1
0.29697	Clc1c(OC)cc(OC)c(NS(=O)(=O)c2c(ccc(c2)C(=O)Nc3cc(ccc3)C=4N=C(SC4)C)C)c1
0.29697	Clc1c(OC)cc(OC)c(NS(=O)(=O)c2c(ccc(c2)C(=O)Nc3cc(ccc3)C=4N=C(SC4)C)C)c1
0.29697	Clc1c(OC)cc(OC)c(NS(=O)(=O)c2c(ccc(c2)C(=O)Nc3cc(ccc3)C=4N=C(SC4)C)C)c1
0.29697	Clc1c(OC)cc(OC)c(NS(=O)(=O)c2c(ccc(c2)C(=O)Nc3cc(ccc3)C=4N=C(SC4)C)C)c1
0.29588	Fc1c(cccc1)C(=O)Nc2c(ccc(c2)C=3ON=CN3)C
0.29588	Fc1c(cccc1)C(=O)Nc2c(ccc(c2)C=3ON=CN3)C
0.29588	Fc1c(cccc1)C(=O)Nc2c(ccc(c2)C=3ON=CN3)C
0.29588	Fc1c(cccc1)C(=O)Nc2c(ccc(c2)C=3ON=CN3)C
0.29588	Fc1c(cccc1)C(=O)Nc2c(ccc(c2)C=3ON=CN3)C
0.29588	Fc1c(cccc1)C(=O)Nc2c(ccc(c2)C=3ON=CN3)C
0.29588	Fc1c(cccc1)C(=O)Nc2c(ccc(c2)C=3ON=CN3)C
0.29588	Fc1c(cccc1)C(=O)Nc2c(ccc(c2)C=3ON=CN3)C
0.29588	Fc1c(cccc1)C(=O)Nc2c(ccc(c2)C=3ON=CN3)C
0.29588	Fc1c(cccc1)C(=O)Nc2c(ccc(c2)C=3ON=CN3)C
0.29562	O=C(NCc1ccc(cc1)CN2CCN(CC2)C)CCC=3OC(c4cc(c(cc4)C)C)=CN3
0.29562	O=C(NCc1ccc(cc1)CN2CCN(CC2)C)CCC=3OC(c4cc(c(cc4)C)C)=CN3
0.29562	O=C(NCc1ccc(cc1)CN2CCN(CC2)C)CCC=3OC(c4cc(c(cc4)C)C)=CN3
0.29562	O=C(NCc1ccc(cc1)CN2CCN(CC2)C)CCC=3OC(c4cc(c(cc4)C)C)=CN3
0.29562	O=C(NCc1ccc(cc1)CN2CCN(CC2)C)CCC=3OC(c4cc(c(cc4)C)C)=CN3
0.29562	O=C(NCc1ccc(cc1)CN2CCN(CC2)C)CCC=3OC(c4cc(c(cc4)C)C)=CN3
0.29562	O=C(NCc1ccc(cc1)CN2CCN(CC2)C)CCC=3OC(c4cc(c(cc4)C)C)=CN3
0.29562	O=C(NCc1ccc(cc1)CN2CCN(CC2)C)CCC=3OC(c4cc(c(cc4)C)C)=CN3
0.29562	O=C(NCc1ccc(cc1)CN2CCN(CC2)C)CCC=3OC(c4cc(c(cc4)C)C)=CN3
0.29562	O=C(NCc1ccc(cc1)CN2CCN(CC2)C)CCC=3OC(c4cc(c(cc4)C)C)=CN3
0.295082	Clc1cc(Oc2ccc(cc2)C(=O)Nc3ccc(cc3)C4=NC(=CN4)C)ccc1
0.295082	Clc1cc(Oc2ccc(cc2)C(=O)Nc3ccc(cc3)C4=NC(=CN4)C)ccc1
0.295082	Clc1cc(Oc2ccc(cc2)C(=O)Nc3ccc(cc3)C4=NC(=CN4)C)ccc1
0.295082	Clc1cc(Oc2ccc(cc2)C(=O)Nc3ccc(cc3)C4=NC(=CN4)C)ccc1
0.295082	Clc1cc(Oc2ccc(cc2)C(=O)Nc3ccc(cc3)C4=NC(=CN4)C)ccc1
0.295082	Clc1cc(Oc2ccc(cc2)C(=O)Nc3ccc(cc3)C4=NC(=CN4)C)ccc1
0.295082	Clc1cc(Oc2ccc(cc2)C(=O)Nc3ccc(cc3)C4=NC(=CN4)C)ccc1
0.295082	Clc1cc(Oc2ccc(cc2)C(=O)Nc3ccc(cc3)C4=NC(=CN4)C)ccc1
0.295082	Clc1cc(Oc2ccc(cc2)C(=O)Nc3ccc(cc3)C4=NC(=CN4)C)ccc1
0.295082	Clc1cc(Oc2ccc(cc2)C(=O)Nc3ccc(cc3)C4=NC(=CN4)C)ccc1
0.294737	O=C(Nc1ccccc1)c2cc(NC(=O)C=3N4C(=NC3)CCC4)c(cc2)C
0.294737	O=C(Nc1ccccc1)c2cc(NC(=O)C=3N4C(=NC3)CCC4)c(cc2)C
0.294737	O=C(Nc1ccccc1)c2cc(NC(=O)C=3N4C(=NC3)CCC4)c(cc2)C
0.294737	O=C(Nc1ccccc1)c2cc(NC(=O)C=3N4C(=NC3)CCC4)c(cc2)C
0.294737	O=C(Nc1ccccc1)c2cc(NC(=O)C=3N4C(=NC3)CCC4)c(cc2)C
0.294737	O=C(Nc1ccccc1)c2cc(NC(=O)C=3N4C(=NC3)CCC4)c(cc2)C
0.294737	O=C(Nc1ccccc1)c2cc(NC(=O)C=3N4C(=NC3)CCC4)c(cc2)C
0.294737	O=C(Nc1ccccc1)c2cc(NC(=O)C=3N4C(=NC3)CCC4)c(cc2)C
0.294737	O=C(Nc1ccccc1)c2cc(NC(=O)C=3N4C(=NC3)CCC4)c(cc2)C
0.294737	O=C(Nc1ccccc1)c2cc(NC(=O)C=3N4C(=NC3)CCC4)c(cc2)C
0.294118	Clc1cc(Oc2ccc(cc2)C(=O)Nc3cc(ccc3)C=4N=C(SC4)C)ccc1
0.294118	Clc1cc(Oc2ccc(cc2)C(=O)Nc3cc(ccc3)C=4N=C(SC4)C)ccc1
0.294118	Clc1cc(Oc2ccc(cc2)C(=O)Nc3cc(ccc3)C=4N=C(SC4)C)ccc1
0.294118	Clc1cc(Oc2ccc(cc2)C(=O)Nc3cc(ccc3)C=4N=C(SC4)C)ccc1
0.294118	Clc1cc(Oc2ccc(cc2)C(=O)Nc3cc(ccc3)C=4N=C(SC4)C)ccc1
0.294118	Clc1cc(Oc2ccc(cc2)C(=O)Nc3cc(ccc3)C=4N=C(SC4)C)ccc1
0.294118	Clc1cc(Oc2ccc(cc2)C(=O)Nc3cc(ccc3)C=4N=C(SC4)C)ccc1
0.294118	Clc1cc(Oc2ccc(cc2)C(=O)Nc3cc(ccc3)C=4N=C(SC4)C)ccc1
0.294118	Clc1cc(Oc2ccc(cc2)C(=O)Nc3cc(ccc3)C=4N=C(SC4)C)ccc1
0.294118	Clc1cc(Oc2ccc(cc2)C(=O)Nc3cc(ccc3)C=4N=C(SC4)C)ccc1
0.293375	Clc1c(OC)cc(OC)c(NS(=O)(=O)c2c(ccc(c2)C(=O)Nc3ccc(cc3)C4=NC(=CN4)C)C)c1
0.293375	Clc1c(OC)cc(OC)c(NS(=O)(=O)c2c(ccc(c2)C(=O)Nc3ccc(cc3)C4=NC(=CN4)C)C)c1
0.293375	Clc1c(OC)cc(OC)c(NS(=O)(=O)c2c(ccc(c2)C(=O)Nc3ccc(cc3)C4=NC(=CN4)C)C)c1
0.293375	Clc1c(OC)cc(OC)c(NS(=O)(=O)c2c(ccc(c2)C(=O)Nc3ccc(cc3)C4=NC(=CN4)C)C)c1
0.293375	Clc1c(OC)cc(OC)c(NS(=O)(=O)c2c(ccc(c2)C(=O)Nc3ccc(cc3)C4=NC(=CN4)C)C)c1
0.293375	Clc1c(OC)cc(OC)c(NS(=O)(=O)c2c(ccc(c2)C(=O)Nc3ccc(cc3)C4=NC(=CN4)C)C)c1
0.293375	Clc1c(OC)cc(OC)c(NS(=O)(=O)c2c(ccc(c2)C(=O)Nc3ccc(cc3)C4=NC(=CN4)C)C)c1
0.293375	Clc1c(OC)cc(OC)c(NS(=O)(=O)c2c(ccc(c2)C(=O)Nc3ccc(cc3)C4=NC(=CN4)C)C)c1
0.293375	Clc1c(OC)cc(OC)c(NS(=O)(=O)c2c(ccc(c2)C(=O)Nc3ccc(cc3)C4=NC(=CN4)C)C)c1
0.293375	Clc1c(OC)cc(OC)c(NS(=O)(=O)c2c(ccc(c2)C(=O)Nc3ccc(cc3)C4=NC(=CN4)C)C)c1
0.293333	Clc1c(NS(=O)(=O)c2cc(ccc2)C(=O)Nc3cc(ccc3)C=4N=C(SC4)C)cc(Cl)cc1
0.293333	Clc1c(NS(=O)(=O)c2cc(ccc2)C(=O)Nc3cc(ccc3)C=4N=C(SC4)C)cc(Cl)cc1
0.292254	[O-][N+](=O)c1c(N2C=NC=C2)cc(cc1)C(=O)Nc3c(ccc(c3)C(=O)Nc4ccccc4)C
0.292254	[O-][N+](=O)c1c(N2C=NC=C2)cc(cc1)C(=O)Nc3c(ccc(c3)C(=O)Nc4ccccc4)C
0.292254	[O-][N+](=O)c1c(N2C=NC=C2)cc(cc1)C(=O)Nc3c(ccc(c3)C(=O)Nc4ccccc4)C
0.292254	[O-][N+](=O)c1c(N2C=NC=C2)cc(cc1)C(=O)Nc3c(ccc(c3)C(=O)Nc4ccccc4)C
0.292254	[O-][N+](=O)c1c(N2C=NC=C2)cc(cc1)C(=O)Nc3c(ccc(c3)C(=O)Nc4ccccc4)C
0.292254	[O-][N+](=O)c1c(N2C=NC=C2)cc(cc1)C(=O)Nc3c(ccc(c3)C(=O)Nc4ccccc4)C
0.292254	[O-][N+](=O)c1c(N2C=NC=C2)cc(cc1)C(=O)Nc3c(ccc(c3)C(=O)Nc4ccccc4)C
0.292254	[O-][N+](=O)c1c(N2C=NC=C2)cc(cc1)C(=O)Nc3c(ccc(c3)C(=O)Nc4ccccc4)C
0.292254	[O-][N+](=O)c1c(N2C=NC=C2)cc(cc1)C(=O)Nc3c(ccc(c3)C(=O)Nc4ccccc4)C
0.292254	[O-][N+](=O)c1c(N2C=NC=C2)cc(cc1)C(=O)Nc3c(ccc(c3)C(=O)Nc4ccccc4)C
0.292135	S1C(=NC=C1C(=O)Nc2ccc(cc2)C3=NC(=CN3)C)c4cc(c(cc4)C)C
0.292135	S1C(=NC=C1C(=O)Nc2ccc(cc2)C3=NC(=CN3)C)c4cc(c(cc4)C)C
0.292135	S1C(=NC=C1C(=O)Nc2ccc(cc2)C3=NC(=CN3)C)c4cc(c(cc4)C)C
0.292135	S1C(=NC=C1C(=O)Nc2ccc(cc2)C3=NC(=CN3)C)c4cc(c(cc4)C)C
0.292135	S1C(=NC=C1C(=O)Nc2ccc(cc2)C3=NC(=CN3)C)c4cc(c(cc4)C)C
0.292135	S1C(=NC=C1C(=O)Nc2ccc(cc2)C3=NC(=CN3)C)c4cc(c(cc4)C)C
0.292135	S1C(=NC=C1C(=O)Nc2ccc(cc2)C3=NC(=CN3)C)c4cc(c(cc4)C)C
0.292135	S1C(=NC=C1C(=O)Nc2ccc(cc2)C3=NC(=CN3)C)c4cc(c(cc4)C)C
0.292135	S1C(=NC=C1C(=O)Nc2ccc(cc2)C3=NC(=CN3)C)c4cc(c(cc4)C)C
0.292135	S1C(=NC=C1C(=O)Nc2ccc(cc2)C3=NC(=CN3)C)c4cc(c(cc4)C)C
0.289963	Brc1c(OCCCNc2c(ccc(c2)C(=O)Nc3ccccc3)C)ccc(F)c1
0.289963	Brc1c(OCCCNc2c(ccc(c2)C(=O)Nc3ccccc3)C)ccc(F)c1
0.289963	Brc1c(OCCCNc2c(ccc(c2)C(=O)Nc3ccccc3)C)ccc(F)c1
0.289963	Brc1c(OCCCNc2c(ccc(c2)C(=O)Nc3ccccc3)C)ccc(F)c1
0.289855	O=C(Nc1ccccc1)c2cc(NC(=O)C3Cc4c(cccc4)CC3)c(cc2)C
0.289575	O=C(O)c1cc(ccc1)CNC(=O)Nc2c(ccc(c2)C(=O)NC3CC3)C
0.289286	O=C(Nc1c(OC)ccc(c2cnccc2)c1)C3=NN(N=C3)c4ccccc4
0.289286	O=C(Nc1c(OC)ccc(c2cnccc2)c1)C3=NN(N=C3)c4ccccc4
0.289286	O=C(Nc1c(OC)ccc(c2cnccc2)c1)C3=NN(N=C3)c4ccccc4
0.289286	O=C(Nc1c(OC)ccc(c2cnccc2)c1)C3=NN(N=C3)c4ccccc4
0.289286	O=C(Nc1c(OC)ccc(c2cnccc2)c1)C3=NN(N=C3)c4ccccc4
0.289286	O=C(Nc1c(OC)ccc(c2cnccc2)c1)C3=NN(N=C3)c4ccccc4
0.289286	O=C(Nc1c(OC)ccc(c2cnccc2)c1)C3=NN(N=C3)c4ccccc4
0.289286	O=C(Nc1c(OC)ccc(c2cnccc2)c1)C3=NN(N=C3)c4ccccc4
0.289286	O=C(Nc1c(OC)ccc(c2cnccc2)c1)C3=NN(N=C3)c4ccccc4
0.289286	O=C(Nc1c(OC)ccc(c2cnccc2)c1)C3=NN(N=C3)c4ccccc4
0.289199	S(=O)(=O)(Nc1cc(ccc1)C(=O)Nc2c(cc(Oc3nccnc3)cc2)C)C4CC4
0.289199	S(=O)(=O)(Nc1cc(ccc1)C(=O)Nc2c(cc(Oc3nccnc3)cc2)C)C4CC4
0.289199	S(=O)(=O)(Nc1cc(ccc1)C(=O)Nc2c(cc(Oc3nccnc3)cc2)C)C4CC4
0.289199	S(=O)(=O)(Nc1cc(ccc1)C(=O)Nc2c(cc(Oc3nccnc3)cc2)C)C4CC4
0.289199	S(=O)(=O)(Nc1cc(ccc1)C(=O)Nc2c(cc(Oc3nccnc3)cc2)C)C4CC4
0.289199	S(=O)(=O)(Nc1cc(ccc1)C(=O)Nc2c(cc(Oc3nccnc3)cc2)C)C4CC4
0.289199	S(=O)(=O)(Nc1cc(ccc1)C(=O)Nc2c(cc(Oc3nccnc3)cc2)C)C4CC4
0.289199	S(=O)(=O)(Nc1cc(ccc1)C(=O)Nc2c(cc(Oc3nccnc3)cc2)C)C4CC4
0.289199	S(=O)(=O)(Nc1cc(ccc1)C(=O)Nc2c(cc(Oc3nccnc3)cc2)C)C4CC4
0.289199	S(=O)(=O)(Nc1cc(ccc1)C(=O)Nc2c(cc(Oc3nccnc3)cc2)C)C4CC4
0.289157	O=C(Nc1ccc(Oc2ccc(OCC)cc2)cc1)c3ncc(c4nccnc4)cc3
0.289157	O=C(Nc1ccc(Oc2ccc(OCC)cc2)cc1)c3ncc(c4nccnc4)cc3
0.289157	O=C(Nc1ccc(Oc2ccc(OCC)cc2)cc1)c3ncc(c4nccnc4)cc3
0.288889	Fc1cnc(NC(=O)c2cc(OC)c(OCc3cnccc3)cc2)cc1
0.288889	Fc1cnc(NC(=O)c2cc(OC)c(OCc3cnccc3)cc2)cc1
0.288889	Fc1cnc(NC(=O)c2cc(OC)c(OCc3cnccc3)cc2)cc1
0.288889	Fc1cnc(NC(=O)c2cc(OC)c(OCc3cnccc3)cc2)cc1
0.288889	Fc1cnc(NC(=O)c2cc(OC)c(OCc3cnccc3)cc2)cc1
0.288889	Fc1cnc(NC(=O)c2cc(OC)c(OCc3cnccc3)cc2)cc1
0.288889	Fc1cnc(NC(=O)c2cc(OC)c(OCc3cnccc3)cc2)cc1
0.288889	Fc1cnc(NC(=O)c2cc(OC)c(OCc3cnccc3)cc2)cc1
0.288889	Fc1cnc(NC(=O)c2cc(OC)c(OCc3cnccc3)cc2)cc1
0.288889	Fc1cnc(NC(=O)c2cc(OC)c(OCc3cnccc3)cc2)cc1
0.288754	O=C(Nc1c(ccc(c1)C(=O)Nc2ccccc2)C)c3c4c(ON=C4C)nc(c5ccc(OCC)cc5)c3
0.288754	O=C(Nc1c(ccc(c1)C(=O)Nc2ccccc2)C)c3c4c(ON=C4C)nc(c5ccc(OCC)cc5)c3
0.288754	O=C(Nc1c(ccc(c1)C(=O)Nc2ccccc2)C)c3c4c(ON=C4C)nc(c5ccc(OCC)cc5)c3
0.288754	O=C(Nc1c(ccc(c1)C(=O)Nc2ccccc2)C)c3c4c(ON=C4C)nc(c5ccc(OCC)cc5)c3
0.288754	O=C(Nc1c(ccc(c1)C(=O)Nc2ccccc2)C)c3c4c(ON=C4C)nc(c5ccc(OCC)cc5)c3
0.28866	S1CCN(Cc2ccc(cc2)C(=O)Nc3cc4c(N(C(=O)COC)CC4)cc3)CC1
0.28866	S1CCN(Cc2ccc(cc2)C(=O)Nc3cc4c(N(C(=O)COC)CC4)cc3)CC1
0.288618	S(=O)(=O)(c1ccccc1)Cc2cc(NC(=O)c3ccc(c4ccncc4)cc3)ccc2
0.288618	S(=O)(=O)(c1ccccc1)Cc2cc(NC(=O)c3ccc(c4ccncc4)cc3)ccc2
0.288618	S(=O)(=O)(c1ccccc1)Cc2cc(NC(=O)c3ccc(c4ccncc4)cc3)ccc2
0.288618	S(=O)(=O)(c1ccccc1)Cc2cc(NC(=O)c3ccc(c4ccncc4)cc3)ccc2
0.288618	S(=O)(=O)(c1ccccc1)Cc2cc(NC(=O)c3ccc(c4ccncc4)cc3)ccc2
0.288618	S(=O)(=O)(c1ccccc1)Cc2cc(NC(=O)c3ccc(c4ccncc4)cc3)ccc2
0.288618	S(=O)(=O)(c1ccccc1)Cc2cc(NC(=O)c3ccc(c4ccncc4)cc3)ccc2
0.288618	S(=O)(=O)(c1ccccc1)Cc2cc(NC(=O)c3ccc(c4ccncc4)cc3)ccc2
0.288618	S(=O)(=O)(c1ccccc1)Cc2cc(NC(=O)c3ccc(c4ccncc4)cc3)ccc2
0.288618	S(=O)(=O)(c1ccccc1)Cc2cc(NC(=O)c3ccc(c4ccncc4)cc3)ccc2
0.288538	O=C(OC)c1c(C#N)ccc(NC(=O)c2ccc(c3ccncc3)cc2)c1
0.288538	O=C(OC)c1c(C#N)ccc(NC(=O)c2ccc(c3ccncc3)cc2)c1
0.288538	O=C(OC)c1c(C#N)ccc(NC(=O)c2ccc(c3ccncc3)cc2)c1
0.288538	O=C(OC)c1c(C#N)ccc(NC(=O)c2ccc(c3ccncc3)cc2)c1
0.288538	O=C(OC)c1c(C#N)ccc(NC(=O)c2ccc(c3ccncc3)cc2)c1
0.288256	S(=O)(=O)(N1CCC(O)CC1)c2ccc(cc2)C(=O)Nc3cc(ccc3)C=4N=C(SC4)C
0.288256	S(=O)(=O)(N1CCC(O)CC1)c2ccc(cc2)C(=O)Nc3cc(ccc3)C=4N=C(SC4)C
0.288	S1C(c2ccc(cc2)C(=O)NCc3ccc(cc3)C(=O)Nc4cnccc4)=CC=C1C=O
0.288	O=C(Nc1c(OCCCC)ccc(OC)c1)c2ccc(c3ccncc3)cc2
0.288	O=C(Nc1c(OCCCC)ccc(OC)c1)c2ccc(c3ccncc3)cc2
0.287938	O=C(N1CCOCC1)c2cc(c(NCc3cnccc3)cc2)C
0.287938	O=C(N1CCOCC1)c2cc(c(NCc3cnccc3)cc2)C
0.287938	O=C(N1CCOCC1)c2cc(c(NCc3cnccc3)cc2)C
0.287938	O=C(N1CCOCC1)c2cc(c(NCc3cnccc3)cc2)C
0.287938	O=C(N1CCOCC1)c2cc(c(NCc3cnccc3)cc2)C
0.287719	O=C(NCC(=O)Nc1c(OC)ccc(c2cnccc2)c1)c3cc4OCOc4cc3
0.287719	O=C(NCC(=O)Nc1c(OC)ccc(c2cnccc2)c1)c3cc4OCOc4cc3
0.287719	O=C(NCC(=O)Nc1c(OC)ccc(c2cnccc2)c1)c3cc4OCOc4cc3
0.287719	O=C(NCC(=O)Nc1c(OC)ccc(c2cnccc2)c1)c3cc4OCOc4cc3
0.287719	O=C(NCC(=O)Nc1c(OC)ccc(c2cnccc2)c1)c3cc4OCOc4cc3
0.287719	O=C(NCC(=O)Nc1c(OC)ccc(c2cnccc2)c1)c3cc4OCOc4cc3
0.287719	O=C(NCC(=O)Nc1c(OC)ccc(c2cnccc2)c1)c3cc4OCOc4cc3
0.287719	O=C(NCC(=O)Nc1c(OC)ccc(c2cnccc2)c1)c3cc4OCOc4cc3
0.287719	O=C(NCC(=O)Nc1c(OC)ccc(c2cnccc2)c1)c3cc4OCOc4cc3
0.287719	O=C(NCC(=O)Nc1c(OC)ccc(c2cnccc2)c1)c3cc4OCOc4cc3
0.287273	O=C(Nc1cc(NC(=O)c2cc(OC)c(OCc3cnccc3)cc2)ccc1)NCC(=O)N
0.287273	O=C(Nc1cc(NC(=O)c2cc(OC)c(OCc3cnccc3)cc2)ccc1)NCC(=O)N
0.287273	O=C(Nc1cc(NC(=O)c2cc(OC)c(OCc3cnccc3)cc2)ccc1)NCC(=O)N
0.287273	O=C(Nc1cc(NC(=O)c2cc(OC)c(OCc3cnccc3)cc2)ccc1)NCC(=O)N
0.287273	Brc1cc(ccc1)C(=O)Nc2ccc(cc2)CC(=O)NC=3SC=C(N3)c4ccc(NC(=O)CC(C)C)cc4
0.287273	Brc1cc(ccc1)C(=O)Nc2ccc(cc2)CC(=O)NC=3SC=C(N3)c4ccc(NC(=O)CC(C)C)cc4
0.287273	Brc1cc(ccc1)C(=O)Nc2ccc(cc2)CC(=O)NC=3SC=C(N3)c4ccc(NC(=O)CC(C)C)cc4
0.287273	Brc1cc(ccc1)C(=O)Nc2ccc(cc2)CC(=O)NC=3SC=C(N3)c4ccc(NC(=O)CC(C)C)cc4
0.287273	Brc1cc(ccc1)C(=O)Nc2ccc(cc2)CC(=O)NC=3SC=C(N3)c4ccc(NC(=O)CC(C)C)cc4
0.287273	Brc1cc(ccc1)C(=O)Nc2ccc(cc2)CC(=O)NC=3SC=C(N3)c4ccc(NC(=O)CC(C)C)cc4
0.287273	Brc1cc(ccc1)C(=O)Nc2ccc(cc2)CC(=O)NC=3SC=C(N3)c4ccc(NC(=O)CC(C)C)cc4
0.287273	Brc1cc(ccc1)C(=O)Nc2ccc(cc2)CC(=O)NC=3SC=C(N3)c4ccc(NC(=O)CC(C)C)cc4
0.287273	Brc1cc(ccc1)C(=O)Nc2ccc(cc2)CC(=O)NC=3SC=C(N3)c4ccc(NC(=O)CC(C)C)cc4
0.287273	Brc1cc(ccc1)C(=O)Nc2ccc(cc2)CC(=O)NC=3SC=C(N3)c4ccc(NC(=O)CC(C)C)cc4
0.286765	S(=O)(=O)(Nc1c(ccc(c1)C(=O)Nc2ccccc2)C)c3cc(OCC)ccc3
0.286765	S(=O)(=O)(Nc1c(ccc(c1)C(=O)Nc2ccccc2)C)c3cc(OCC)ccc3
0.286765	S(=O)(=O)(Nc1c(ccc(c1)C(=O)Nc2ccccc2)C)c3cc(OCC)ccc3
0.286765	S(=O)(=O)(Nc1c(ccc(c1)C(=O)Nc2ccccc2)C)c3cc(OCC)ccc3
0.286624	O=C(Nc1ccc(c2nc(ncc2)C)cc1)c3cc4N=CN(c4cc3)c5cc(ccc5)C
0.286624	O=C(Nc1ccc(c2nc(ncc2)C)cc1)c3cc4N=CN(c4cc3)c5cc(ccc5)C
0.286624	O=C(Nc1ccc(c2nc(ncc2)C)cc1)c3cc4N=CN(c4cc3)c5cc(ccc5)C
0.286624	O=C(Nc1ccc(c2nc(ncc2)C)cc1)c3cc4N=CN(c4cc3)c5cc(ccc5)C
0.286624	O=C(Nc1ccc(c2nc(ncc2)C)cc1)c3cc4N=CN(c4cc3)c5cc(ccc5)C
0.286624	O=C(Nc1ccc(c2nc(ncc2)C)cc1)c3cc4N=CN(c4cc3)c5cc(ccc5)C
0.286624	O=C(Nc1ccc(c2nc(ncc2)C)cc1)c3cc4N=CN(c4cc3)c5cc(ccc5)C
0.286624	O=C(Nc1ccc(c2nc(ncc2)C)cc1)c3cc4N=CN(c4cc3)c5cc(ccc5)C
0.286624	O=C(Nc1ccc(c2nc(ncc2)C)cc1)c3cc4N=CN(c4cc3)c5cc(ccc5)C
0.286624	O=C(Nc1ccc(c2nc(ncc2)C)cc1)c3cc4N=CN(c4cc3)c5cc(ccc5)C
0.286275	Clc1c(OCC(F)(F)F)c(Cl)cc(NC(=O)c2cc(Nc3ncccn3)ccc2)c1
0.286275	Clc1c(OCC(F)(F)F)c(Cl)cc(NC(=O)c2cc(Nc3ncccn3)ccc2)c1
0.286275	Clc1c(OCC(F)(F)F)c(Cl)cc(NC(=O)c2cc(Nc3ncccn3)ccc2)c1
0.286275	Clc1c(OCC(F)(F)F)c(Cl)cc(NC(=O)c2cc(Nc3ncccn3)ccc2)c1
0.286275	Clc1c(OCC(F)(F)F)c(Cl)cc(NC(=O)c2cc(Nc3ncccn3)ccc2)c1
0.286275	Clc1c(OCC(F)(F)F)c(Cl)cc(NC(=O)c2cc(Nc3ncccn3)ccc2)c1
0.286275	Clc1c(OCC(F)(F)F)c(Cl)cc(NC(=O)c2cc(Nc3ncccn3)ccc2)c1
0.286275	Clc1c(OCC(F)(F)F)c(Cl)cc(NC(=O)c2cc(Nc3ncccn3)ccc2)c1
0.286275	Clc1c(OCC(F)(F)F)c(Cl)cc(NC(=O)c2cc(Nc3ncccn3)ccc2)c1
0.286275	Clc1c(OCC(F)(F)F)c(Cl)cc(NC(=O)c2cc(Nc3ncccn3)ccc2)c1
0.286232	S1N=C(N=C1NC(=O)c2cc(ccc2)C3=NNC(=O)C=C3)c4cnccc4
0.286232	S1N=C(N=C1NC(=O)c2cc(ccc2)C3=NNC(=O)C=C3)c4cnccc4
0.286232	S1N=C(N=C1NC(=O)c2cc(ccc2)C3=NNC(=O)C=C3)c4cnccc4
0.286232	S1N=C(N=C1NC(=O)c2cc(ccc2)C3=NNC(=O)C=C3)c4cnccc4
0.286232	S1N=C(N=C1NC(=O)c2cc(ccc2)C3=NNC(=O)C=C3)c4cnccc4
0.286232	S1N=C(N=C1NC(=O)c2cc(ccc2)C3=NNC(=O)C=C3)c4cnccc4
0.286232	S1N=C(N=C1NC(=O)c2cc(ccc2)C3=NNC(=O)C=C3)c4cnccc4
0.286232	S1N=C(N=C1NC(=O)c2cc(ccc2)C3=NNC(=O)C=C3)c4cnccc4
0.286232	S1N=C(N=C1NC(=O)c2cc(ccc2)C3=NNC(=O)C=C3)c4cnccc4
0.286232	S1N=C(N=C1NC(=O)c2cc(ccc2)C3=NNC(=O)C=C3)c4cnccc4
0.286232	Ic1c(Cl)cc(cc1)C(=O)NC=2SC=C(N2)c3ccc(NC(=O)CC(C)C)cc3
0.286232	Ic1c(Cl)cc(cc1)C(=O)NC=2SC=C(N2)c3ccc(NC(=O)CC(C)C)cc3
0.286232	Ic1c(Cl)cc(cc1)C(=O)NC=2SC=C(N2)c3ccc(NC(=O)CC(C)C)cc3
0.286232	Ic1c(Cl)cc(cc1)C(=O)NC=2SC=C(N2)c3ccc(NC(=O)CC(C)C)cc3
0.286232	Ic1c(Cl)cc(cc1)C(=O)NC=2SC=C(N2)c3ccc(NC(=O)CC(C)C)cc3
0.286232	Ic1c(Cl)cc(cc1)C(=O)NC=2SC=C(N2)c3ccc(NC(=O)CC(C)C)cc3
0.286232	Ic1c(Cl)cc(cc1)C(=O)NC=2SC=C(N2)c3ccc(NC(=O)CC(C)C)cc3
0.286232	Ic1c(Cl)cc(cc1)C(=O)NC=2SC=C(N2)c3ccc(NC(=O)CC(C)C)cc3
0.286232	Ic1c(Cl)cc(cc1)C(=O)NC=2SC=C(N2)c3ccc(NC(=O)CC(C)C)cc3
0.286232	Ic1c(Cl)cc(cc1)C(=O)NC=2SC=C(N2)c3ccc(NC(=O)CC(C)C)cc3
0.285714	O=C(Nc1c(ccc(c1)C=2ON=C(N2)CC(=O)NCC=3OC=CC3)C)c4cc5OCCOc5cc4
0.285714	O=C(Nc1c(ccc(c1)C=2ON=C(N2)CC(=O)NCC=3OC=CC3)C)c4cc5OCCOc5cc4
0.285714	O=C(Nc1c(ccc(c1)C=2ON=C(N2)CC(=O)NCC=3OC=CC3)C)c4cc5OCCOc5cc4
0.285714	O=C(Nc1c(ccc(c1)C=2ON=C(N2)CC(=O)NCC=3OC=CC3)C)c4cc5OCCOc5cc4
0.285714	O=C(Nc1c(ccc(c1)C=2ON=C(N2)CC(=O)NCC=3OC=CC3)C)c4cc5OCCOc5cc4
0.285714	O=C(Nc1c(ccc(c1)C=2ON=C(N2)CC(=O)NCC=3OC=CC3)C)c4cc5OCCOc5cc4
0.285714	O=C(Nc1c(ccc(c1)C=2ON=C(N2)CC(=O)NCC=3OC=CC3)C)c4cc5OCCOc5cc4
0.285714	O=C(Nc1c(ccc(c1)C=2ON=C(N2)CC(=O)NCC=3OC=CC3)C)c4cc5OCCOc5cc4
0.285714	O=C(Nc1c(ccc(c1)C=2ON=C(N2)CC(=O)NCC=3OC=CC3)C)c4cc5OCCOc5cc4
0.285714	O=C(Nc1c(ccc(c1)C=2ON=C(N2)CC(=O)NCC=3OC=CC3)C)c4cc5OCCOc5cc4
0.285714	O=C(Nc1cc(ccc1)CNC(=O)c2cnc(NC(C)C)cc2)c3ccncc3
0.285714	O=C(Nc1cc(ccc1)CNC(=O)c2cnc(NC(C)C)cc2)c3ccncc3
0.285714	O=C(Nc1cc(ccc1)CNC(=O)c2cnc(NC(C)C)cc2)c3ccncc3
0.285714	O=C(Nc1cc(ccc1)CNC(=O)c2cnc(NC(C)C)cc2)c3ccncc3
0.285714	O=C(Nc1cc(ccc1)CNC(=O)c2cnc(NC(C)C)cc2)c3ccncc3
0.285714	O=C(Nc1cc(ccc1)CNC(=O)c2cnc(NC(C)C)cc2)c3ccncc3
0.285714	O=C(Nc1cc(ccc1)CNC(=O)c2cnc(NC(C)C)cc2)c3ccncc3
0.285714	O=C(Nc1cc(ccc1)CNC(=O)c2cnc(NC(C)C)cc2)c3ccncc3
0.285714	O=C(Nc1cc(ccc1)CNC(=O)c2cnc(NC(C)C)cc2)c3ccncc3
0.285714	O=C(Nc1cc(ccc1)CNC(=O)c2cnc(NC(C)C)cc2)c3ccncc3
0.285223	S(=O)(=O)(Nc1nc(nc(c1)C)C)c2ccc(NC(=O)c3ncc(c4nccnc4)cc3)cc2
0.285185	Brc1c(NC(=O)c2cc(OC)c(OCc3cnccc3)cc2)cc(OC)c(OC)c1
0.285156	Brc1c(OC(F)(F)F)cc(cc1)C(=O)NCc2ccc(cc2)CN3CCN(CC3)C
0.285156	Brc1c(OC(F)(F)F)cc(cc1)C(=O)NCc2ccc(cc2)CN3CCN(CC3)C
0.285156	Brc1c(OC(F)(F)F)cc(cc1)C(=O)NCc2ccc(cc2)CN3CCN(CC3)C
0.285156	Brc1c(OC(F)(F)F)cc(cc1)C(=O)NCc2ccc(cc2)CN3CCN(CC3)C
0.285156	Brc1c(OC(F)(F)F)cc(cc1)C(=O)NCc2ccc(cc2)CN3CCN(CC3)C
0.285156	Brc1c(OC(F)(F)F)cc(cc1)C(=O)NCc2ccc(cc2)CN3CCN(CC3)C
0.285156	Brc1c(OC(F)(F)F)cc(cc1)C(=O)NCc2ccc(cc2)CN3CCN(CC3)C
0.285156	Brc1c(OC(F)(F)F)cc(cc1)C(=O)NCc2ccc(cc2)CN3CCN(CC3)C
0.285156	Brc1c(OC(F)(F)F)cc(cc1)C(=O)NCc2ccc(cc2)CN3CCN(CC3)C
0.285156	Brc1c(OC(F)(F)F)cc(cc1)C(=O)NCc2ccc(cc2)CN3CCN(CC3)C
0.284672	Brc1ccc(cc1)C(=O)Nc2cc(ccc2)C=3ON=C(N3)c4cc(OC)c(O)cc4
0.284672	Brc1ccc(cc1)C(=O)Nc2cc(ccc2)C=3ON=C(N3)c4cc(OC)c(O)cc4
0.284672	Brc1ccc(cc1)C(=O)Nc2cc(ccc2)C=3ON=C(N3)c4cc(OC)c(O)cc4
0.284672	Brc1ccc(cc1)C(=O)Nc2cc(ccc2)C=3ON=C(N3)c4cc(OC)c(O)cc4
0.284672	Brc1ccc(cc1)C(=O)Nc2cc(ccc2)C=3ON=C(N3)c4cc(OC)c(O)cc4
0.284672	Brc1ccc(cc1)C(=O)Nc2cc(ccc2)C=3ON=C(N3)c4cc(OC)c(O)cc4
0.284672	Brc1ccc(cc1)C(=O)Nc2cc(ccc2)C=3ON=C(N3)c4cc(OC)c(O)cc4
0.284672	Brc1ccc(cc1)C(=O)Nc2cc(ccc2)C=3ON=C(N3)c4cc(OC)c(O)cc4
0.284672	Brc1ccc(cc1)C(=O)Nc2cc(ccc2)C=3ON=C(N3)c4cc(OC)c(O)cc4
0.284672	Brc1ccc(cc1)C(=O)Nc2cc(ccc2)C=3ON=C(N3)c4cc(OC)c(O)cc4
0.284672	O=C(Nc1c(cc(Oc2nccnc2)cc1)C)c3ccc(Oc4c(OCC)cccc4)cc3
0.284585	S1CCN(Cc2ccc(cc2)C(=O)Nc3ccc(cc3)CC=4ON=C(N4)C(C)C)CC1
0.284585	S1CCN(Cc2ccc(cc2)C(=O)Nc3ccc(cc3)CC=4ON=C(N4)C(C)C)CC1
0.284585	S1CCN(Cc2ccc(cc2)C(=O)Nc3ccc(cc3)CC=4ON=C(N4)C(C)C)CC1
0.284585	S1CCN(Cc2ccc(cc2)C(=O)Nc3ccc(cc3)CC=4ON=C(N4)C(C)C)CC1
0.284585	S1CCN(Cc2ccc(cc2)C(=O)Nc3ccc(cc3)CC=4ON=C(N4)C(C)C)CC1
0.284585	S1CCN(Cc2ccc(cc2)C(=O)Nc3ccc(cc3)CC=4ON=C(N4)C(C)C)CC1
0.284585	S1CCN(Cc2ccc(cc2)C(=O)Nc3ccc(cc3)CC=4ON=C(N4)C(C)C)CC1
0.283843	O=C(Nc1cnccc1)c2ccc(cc2)CNC(=O)c3ccc(Oc4ccncc4)cc3
0.283843	O=C(Nc1cnccc1)c2ccc(cc2)CNC(=O)c3ccc(Oc4ccncc4)cc3
0.283843	O=C(Nc1cnccc1)c2ccc(cc2)CNC(=O)c3ccc(Oc4ccncc4)cc3
0.283582	O=C(Nc1c(N2CCN(CC2)C)cccc1)c3ccc(cc3)C=4OC(=NN4)C
0.283582	O=C(Nc1c(N2CCN(CC2)C)cccc1)c3ccc(cc3)C=4OC(=NN4)C
0.283582	O=C(Nc1c(N2CCN(CC2)C)cccc1)c3ccc(cc3)C=4OC(=NN4)C
0.283582	O=C(Nc1c(N2CCN(CC2)C)cccc1)c3ccc(cc3)C=4OC(=NN4)C
0.283582	O=C(Nc1c(N2CCN(CC2)C)cccc1)c3ccc(cc3)C=4OC(=NN4)C
0.283582	O=C(Nc1c(N2CCN(CC2)C)cccc1)c3ccc(cc3)C=4OC(=NN4)C
0.283582	O=C(Nc1c(N2CCN(CC2)C)cccc1)c3ccc(cc3)C=4OC(=NN4)C
0.283582	O=C(Nc1c(N2CCN(CC2)C)cccc1)c3ccc(cc3)C=4OC(=NN4)C
0.283582	O=C(Nc1c(N2CCN(CC2)C)cccc1)c3ccc(cc3)C=4OC(=NN4)C
0.283582	O=C(Nc1c(N2CCN(CC2)C)cccc1)c3ccc(cc3)C=4OC(=NN4)C
0.283217	O=C(N1CCOCC1)c2cc(c(NC(=O)c3cc(OCC)c(OCc4ccncc4)cc3)cc2)C
0.283217	O=C(N1CCOCC1)c2cc(c(NC(=O)c3cc(OCC)c(OCc4ccncc4)cc3)cc2)C
0.283217	O=C(N1CCOCC1)c2cc(c(NC(=O)c3cc(OCC)c(OCc4ccncc4)cc3)cc2)C
0.283217	O=C(N1CCOCC1)c2cc(c(NC(=O)c3cc(OCC)c(OCc4ccncc4)cc3)cc2)C
0.283217	O=C(N1CCOCC1)c2cc(c(NC(=O)c3cc(OCC)c(OCc4ccncc4)cc3)cc2)C
0.283217	O=C(N1CCOCC1)c2cc(c(NC(=O)c3cc(OCC)c(OCc4ccncc4)cc3)cc2)C
0.283217	O=C(N1CCOCC1)c2cc(c(NC(=O)c3cc(OCC)c(OCc4ccncc4)cc3)cc2)C
0.283217	O=C(N1CCOCC1)c2cc(c(NC(=O)c3cc(OCC)c(OCc4ccncc4)cc3)cc2)C
0.283217	O=C(N1CCOCC1)c2cc(c(NC(=O)c3cc(OCC)c(OCc4ccncc4)cc3)cc2)C
0.283217	O=C(N1CCOCC1)c2cc(c(NC(=O)c3cc(OCC)c(OCc4ccncc4)cc3)cc2)C
0.283088	O=C(Nc1cc(c(OCCN2CCCC2)cc1)C)c3cnc(nc3)N4CCOCC4
0.283019	Clc1ccc(cc1)C=2N=C(SC2)NC(=O)c3cc(NC(=O)OC(C)(C)C)ccc3
0.283019	Clc1ccc(cc1)C=2N=C(SC2)NC(=O)c3cc(NC(=O)OC(C)(C)C)ccc3
0.283019	Clc1ccc(cc1)C=2N=C(SC2)NC(=O)c3cc(NC(=O)OC(C)(C)C)ccc3
0.283019	Clc1ccc(cc1)C=2N=C(SC2)NC(=O)c3cc(NC(=O)OC(C)(C)C)ccc3
0.283019	Clc1ccc(cc1)C=2N=C(SC2)NC(=O)c3cc(NC(=O)OC(C)(C)C)ccc3
0.283019	Clc1ccc(cc1)C=2N=C(SC2)NC(=O)c3cc(NC(=O)OC(C)(C)C)ccc3
0.283019	Clc1ccc(cc1)C=2N=C(SC2)NC(=O)c3cc(NC(=O)OC(C)(C)C)ccc3
0.283019	Clc1ccc(cc1)C=2N=C(SC2)NC(=O)c3cc(NC(=O)OC(C)(C)C)ccc3
0.283019	Clc1ccc(cc1)C=2N=C(SC2)NC(=O)c3cc(NC(=O)OC(C)(C)C)ccc3
0.283019	Clc1ccc(cc1)C=2N=C(SC2)NC(=O)c3cc(NC(=O)OC(C)(C)C)ccc3
0.282946	O=C(NC)c1cc(NC(=O)CCNc2cc(OC)ccc2)c(cc1)C
0.282946	O=C(NC)c1cc(NC(=O)CCNc2cc(OC)ccc2)c(cc1)C
0.282946	O=C(NC)c1cc(NC(=O)CCNc2cc(OC)ccc2)c(cc1)C
0.282946	O=C(NC)c1cc(NC(=O)CCNc2cc(OC)ccc2)c(cc1)C
0.282946	O=C(NC)c1cc(NC(=O)CCNc2cc(OC)ccc2)c(cc1)C
0.282946	O=C(NC)c1cc(NC(=O)CCNc2cc(OC)ccc2)c(cc1)C
0.282946	O=C(NC)c1cc(NC(=O)CCNc2cc(OC)ccc2)c(cc1)C
0.282946	O=C(NC)c1cc(NC(=O)CCNc2cc(OC)ccc2)c(cc1)C
0.282946	O=C(NC)c1cc(NC(=O)CCNc2cc(OC)ccc2)c(cc1)C
0.282946	O=C(NC)c1cc(NC(=O)CCNc2cc(OC)ccc2)c(cc1)C
0.282828	Fc1c(NC(=O)c2cc(OC)c(OCc3cnccc3)cc2)cc(c(c1)C)C(=O)NC
0.282609	Fc1cc(NC(=O)c2cc(OC)c(OCc3cnccc3)cc2)c(OCCOC)cc1
0.282609	Fc1cc(NC(=O)c2cc(OC)c(OCc3cnccc3)cc2)c(OCCOC)cc1
0.282609	Fc1cc(NC(=O)c2cc(OC)c(OCc3cnccc3)cc2)c(OCCOC)cc1
0.282609	Fc1cc(NC(=O)c2cc(OC)c(OCc3cnccc3)cc2)c(OCCOC)cc1
0.282609	Fc1cc(NC(=O)c2cc(OC)c(OCc3cnccc3)cc2)c(OCCOC)cc1
0.282258	O=C(Nc1c(nc(cc1)C)N(C)C)c2ccc(c3ccncc3)cc2
0.282258	O=C(Nc1c(nc(cc1)C)N(C)C)c2ccc(c3ccncc3)cc2
0.282258	O=C(Nc1c(nc(cc1)C)N(C)C)c2ccc(c3ccncc3)cc2
0.282258	O=C(Nc1c(nc(cc1)C)N(C)C)c2ccc(c3ccncc3)cc2
0.282258	O=C(Nc1c(nc(cc1)C)N(C)C)c2ccc(c3ccncc3)cc2
0.282258	O=C(Nc1c(nc(cc1)C)N(C)C)c2ccc(c3ccncc3)cc2
0.282158	S1CCN(Cc2ccc(cc2)C(=O)Nc3ccc(cc3)C(CC(=O)O)C)CC1
0.282158	S1CCN(Cc2ccc(cc2)C(=O)Nc3ccc(cc3)C(CC(=O)O)C)CC1
0.282158	S1CCN(Cc2ccc(cc2)C(=O)Nc3ccc(cc3)C(CC(=O)O)C)CC1
0.282158	S1CCN(Cc2ccc(cc2)C(=O)Nc3ccc(cc3)C(CC(=O)O)C)CC1
0.282143	O=C(Nc1ccc(cc1)C2=NC(=CN2)C)c3cc4NC(=O)CCc4cc3
0.282143	O=C(Nc1ccc(cc1)C2=NC(=CN2)C)c3cc4NC(=O)CCc4cc3
0.282143	O=C(Nc1ccc(cc1)C2=NC(=CN2)C)c3cc4NC(=O)CCc4cc3
0.282143	O=C(Nc1ccc(cc1)C2=NC(=CN2)C)c3cc4NC(=O)CCc4cc3
0.282143	O=C(Nc1ccc(cc1)C2=NC(=CN2)C)c3cc4NC(=O)CCc4cc3
0.282143	O=C(Nc1ccc(cc1)C2=NC(=CN2)C)c3cc4NC(=O)CCc4cc3
0.282143	O=C(Nc1ccc(cc1)C2=NC(=CN2)C)c3cc4NC(=O)CCc4cc3
0.282143	O=C(Nc1ccc(cc1)C2=NC(=CN2)C)c3cc4NC(=O)CCc4cc3
0.282143	O=C(Nc1ccc(cc1)C2=NC(=CN2)C)c3cc4NC(=O)CCc4cc3
0.282143	O=C(Nc1ccc(cc1)C2=NC(=CN2)C)c3cc4NC(=O)CCc4cc3
0.282051	O=C(Nc1cc(c2ccccc2)ccc1)NCc3ccc(cc3)CN4CCNCC4
0.281787	S(=O)(=O)(NC(=O)c1ncc(c2nccnc2)cc1)C3CN(Cc4ccccc4)CC3
0.281787	S(=O)(=O)(NC(=O)c1ncc(c2nccnc2)cc1)C3CN(Cc4ccccc4)CC3
0.281787	S(=O)(=O)(NC(=O)c1ncc(c2nccnc2)cc1)C3CN(Cc4ccccc4)CC3
0.281633	O=C(Nc1c(cccc1)C)c2cc3OCCOc3cc2
0.281633	O=C(Nc1c(cccc1)C)c2cc3OCCOc3cc2
0.281633	O=C(Nc1c(cccc1)C)c2cc3OCCOc3cc2
0.281588	S(=O)(=O)(NC(c1ccc(c2cnccc2)cc1)C)c3c(ccc(NC(=O)C)c3)C
0.281588	S(=O)(=O)(NC(c1ccc(c2cnccc2)cc1)C)c3c(ccc(NC(=O)C)c3)C
0.281588	S(=O)(=O)(NC(c1ccc(c2cnccc2)cc1)C)c3c(ccc(NC(=O)C)c3)C
0.281588	S(=O)(=O)(NC(c1ccc(c2cnccc2)cc1)C)c3c(ccc(NC(=O)C)c3)C
0.281588	S(=O)(=O)(NC(c1ccc(c2cnccc2)cc1)C)c3c(ccc(NC(=O)C)c3)C
0.28125	O=C(Nc1cc(NC(=O)C=O)c(cc1)C)Nc2ccccc2
0.28125	O=C(Nc1cc(NC(=O)C=O)c(cc1)C)Nc2ccccc2
0.28125	O=C(Nc1cc(NC(=O)C=O)c(cc1)C)Nc2ccccc2
0.28125	O=C(Nc1cc(NC(=O)C=O)c(cc1)C)Nc2ccccc2
0.28125	O=C(Nc1cc(NC(=O)C=O)c(cc1)C)Nc2ccccc2
0.28125	O=C(Nc1cc(NC(=O)C=O)c(cc1)C)Nc2ccccc2
0.28125	O=C(Nc1cc(NC(=O)C=O)c(cc1)C)Nc2ccccc2
0.28125	O=C(Nc1cc(NC(=O)C=O)c(cc1)C)Nc2ccccc2
0.28125	O=C(Nc1cc(NC(=O)C=O)c(cc1)C)Nc2ccccc2
0.280936	O=C(OC(C)(C)C)NCc1ccc(c2ccc(cc2)C(=O)Nc3c(cc(cc3)C(=O)N4CC(CCC4)C)C)cc1
0.280936	O=C(OC(C)(C)C)NCc1ccc(c2ccc(cc2)C(=O)Nc3c(cc(cc3)C(=O)N4CC(CCC4)C)C)cc1
0.280936	O=C(OC(C)(C)C)NCc1ccc(c2ccc(cc2)C(=O)Nc3c(cc(cc3)C(=O)N4CC(CCC4)C)C)cc1
0.280936	O=C(OC(C)(C)C)NCc1ccc(c2ccc(cc2)C(=O)Nc3c(cc(cc3)C(=O)N4CC(CCC4)C)C)cc1
0.280936	O=C(OC(C)(C)C)NCc1ccc(c2ccc(cc2)C(=O)Nc3c(cc(cc3)C(=O)N4CC(CCC4)C)C)cc1
0.280936	O=C(OC(C)(C)C)NCc1ccc(c2ccc(cc2)C(=O)Nc3c(cc(cc3)C(=O)N4CC(CCC4)C)C)cc1
0.280936	O=C(OC(C)(C)C)NCc1ccc(c2ccc(cc2)C(=O)Nc3c(cc(cc3)C(=O)N4CC(CCC4)C)C)cc1
0.280936	O=C(OC(C)(C)C)NCc1ccc(c2ccc(cc2)C(=O)Nc3c(cc(cc3)C(=O)N4CC(CCC4)C)C)cc1
0.280936	O=C(OC(C)(C)C)NCc1ccc(c2ccc(cc2)C(=O)Nc3c(cc(cc3)C(=O)N4CC(CCC4)C)C)cc1
0.280936	O=C(OC(C)(C)C)NCc1ccc(c2ccc(cc2)C(=O)Nc3c(cc(cc3)C(=O)N4CC(CCC4)C)C)cc1
0.280851	O=C(Nc1c(OC)ccc(c2cnccc2)c1)C
0.280851	O=C(Nc1c(OC)ccc(c2cnccc2)c1)C
0.280851	O=C(Nc1c(OC)ccc(c2cnccc2)c1)C
0.280851	O=C(Nc1c(OC)ccc(c2cnccc2)c1)C
0.280851	O=C(Nc1c(OC)ccc(c2cnccc2)c1)C
0.280702	Ic1c(cccc1)C(=O)Nc2c(ccc(NC(=O)C3=C(NC(=C3)C(C)(C)C)C)c2)C
0.280702	Ic1c(cccc1)C(=O)Nc2c(ccc(NC(=O)C3=C(NC(=C3)C(C)(C)C)C)c2)C
0.280702	Ic1c(cccc1)C(=O)Nc2c(ccc(NC(=O)C3=C(NC(=C3)C(C)(C)C)C)c2)C
0.280702	Ic1c(cccc1)C(=O)Nc2c(ccc(NC(=O)C3=C(NC(=C3)C(C)(C)C)C)c2)C
0.280702	Ic1c(cccc1)C(=O)Nc2c(ccc(NC(=O)C3=C(NC(=C3)C(C)(C)C)C)c2)C
0.280702	Ic1c(cccc1)C(=O)Nc2c(ccc(NC(=O)C3=C(NC(=C3)C(C)(C)C)C)c2)C
0.280702	Ic1c(cccc1)C(=O)Nc2c(ccc(NC(=O)C3=C(NC(=C3)C(C)(C)C)C)c2)C
0.280702	Ic1c(cccc1)C(=O)Nc2c(ccc(NC(=O)C3=C(NC(=C3)C(C)(C)C)C)c2)C
0.280702	Ic1c(cccc1)C(=O)Nc2c(ccc(NC(=O)C3=C(NC(=C3)C(C)(C)C)C)c2)C
0.280702	Ic1c(cccc1)C(=O)Nc2c(ccc(NC(=O)C3=C(NC(=C3)C(C)(C)C)C)c2)C
0.280405	Brc1ccc(S(=O)(=O)Nc2cc(ccc2)C(=O)Nc3c(cc(Oc4nccnc4)cc3)C)cc1
0.280405	Brc1ccc(S(=O)(=O)Nc2cc(ccc2)C(=O)Nc3c(cc(Oc4nccnc4)cc3)C)cc1
0.280405	Brc1ccc(S(=O)(=O)Nc2cc(ccc2)C(=O)Nc3c(cc(Oc4nccnc4)cc3)C)cc1
0.280405	Brc1ccc(S(=O)(=O)Nc2cc(ccc2)C(=O)Nc3c(cc(Oc4nccnc4)cc3)C)cc1
0.280405	Brc1ccc(S(=O)(=O)Nc2cc(ccc2)C(=O)Nc3c(cc(Oc4nccnc4)cc3)C)cc1
0.280405	Brc1ccc(S(=O)(=O)Nc2cc(ccc2)C(=O)Nc3c(cc(Oc4nccnc4)cc3)C)cc1
0.280405	Brc1ccc(S(=O)(=O)Nc2cc(ccc2)C(=O)Nc3c(cc(Oc4nccnc4)cc3)C)cc1
0.280405	Brc1ccc(S(=O)(=O)Nc2cc(ccc2)C(=O)Nc3c(cc(Oc4nccnc4)cc3)C)cc1
0.280405	Brc1ccc(S(=O)(=O)Nc2cc(ccc2)C(=O)Nc3c(cc(Oc4nccnc4)cc3)C)cc1
0.280405	Brc1ccc(S(=O)(=O)Nc2cc(ccc2)C(=O)Nc3c(cc(Oc4nccnc4)cc3)C)cc1
0.280405	O=C(Nc1cc(ccc1)CNC(=O)C(=O)Nc2cc(c(C#N)cc2)c3ccncc3)c4ncccc4
0.280405	O=C(Nc1cc(ccc1)CNC(=O)C(=O)Nc2cc(c(C#N)cc2)c3ccncc3)c4ncccc4
0.280405	O=C(Nc1cc(ccc1)CNC(=O)C(=O)Nc2cc(c(C#N)cc2)c3ccncc3)c4ncccc4
0.280303	O=C(Nc1c(OC)ccc(c2cnccc2)c1)CNc3c(cccc3C)C
0.280303	O=C(Nc1c(OC)ccc(c2cnccc2)c1)CNc3c(cccc3C)C
0.280303	O=C(Nc1c(OC)ccc(c2cnccc2)c1)CNc3c(cccc3C)C
0.280303	O=C(Nc1c(OC)ccc(c2cnccc2)c1)CNc3c(cccc3C)C
0.280303	O=C(Nc1c(OC)ccc(c2cnccc2)c1)CNc3c(cccc3C)C
0.280303	O=C(Nc1c(OC)ccc(c2cnccc2)c1)CNc3c(cccc3C)C
0.280303	O=C(Nc1c(OC)ccc(c2cnccc2)c1)CNc3c(cccc3C)C
0.280303	O=C(Nc1c(OC)ccc(c2cnccc2)c1)CNc3c(cccc3C)C
0.280303	O=C(Nc1c(OC)ccc(c2cnccc2)c1)CNc3c(cccc3C)C
0.280303	O=C(Nc1c(OC)ccc(c2cnccc2)c1)CNc3c(cccc3C)C
0.280277	O=C(Nc1ccccc1)c2cc(NC(=O)CN3N=CC(C#N)=C3N)c(cc2)C
0.280277	O=C(Nc1ccccc1)c2cc(NC(=O)CN3N=CC(C#N)=C3N)c(cc2)C
0.280277	O=C(Nc1ccccc1)c2cc(NC(=O)CN3N=CC(C#N)=C3N)c(cc2)C
0.280277	O=C(Nc1ccccc1)c2cc(NC(=O)CN3N=CC(C#N)=C3N)c(cc2)C
0.280277	O=C(Nc1ccccc1)c2cc(NC(=O)CN3N=CC(C#N)=C3N)c(cc2)C
0.280277	O=C(Nc1ccccc1)c2cc(NC(=O)CN3N=CC(C#N)=C3N)c(cc2)C
0.280277	O=C(Nc1ccccc1)c2cc(NC(=O)CN3N=CC(C#N)=C3N)c(cc2)C
0.280142	O=C1N(C(=O)c2c1cc(cc2)C(=O)Nc3ccc(cc3)C4=NC(=CN4)C)C5CC5
0.280142	O=C1N(C(=O)c2c1cc(cc2)C(=O)Nc3ccc(cc3)C4=NC(=CN4)C)C5CC5
0.280142	O=C1N(C(=O)c2c1cc(cc2)C(=O)Nc3ccc(cc3)C4=NC(=CN4)C)C5CC5
0.280142	O=C1N(C(=O)c2c1cc(cc2)C(=O)Nc3ccc(cc3)C4=NC(=CN4)C)C5CC5
0.280142	O=C1N(C(=O)c2c1cc(cc2)C(=O)Nc3ccc(cc3)C4=NC(=CN4)C)C5CC5
0.280142	O=C1N(C(=O)c2c1cc(cc2)C(=O)Nc3ccc(cc3)C4=NC(=CN4)C)C5CC5
0.280142	O=C1N(C(=O)c2c1cc(cc2)C(=O)Nc3ccc(cc3)C4=NC(=CN4)C)C5CC5
0.280142	O=C1N(C(=O)c2c1cc(cc2)C(=O)Nc3ccc(cc3)C4=NC(=CN4)C)C5CC5
0.280142	O=C1N(C(=O)c2c1cc(cc2)C(=O)Nc3ccc(cc3)C4=NC(=CN4)C)C5CC5
0.280142	O=C1N(C(=O)c2c1cc(cc2)C(=O)Nc3ccc(cc3)C4=NC(=CN4)C)C5CC5
0.28	S1C(=NC(c2ccc(OC(F)F)cc2)=C1C)NC(=O)c3ccc(cc3)CN4CCSCC4
0.28	S1C(=NC(c2ccc(OC(F)F)cc2)=C1C)NC(=O)c3ccc(cc3)CN4CCSCC4
0.28	S1C(=NC(c2ccc(OC(F)F)cc2)=C1C)NC(=O)c3ccc(cc3)CN4CCSCC4
0.28	S1C(=NC(c2ccc(OC(F)F)cc2)=C1C)NC(=O)c3ccc(cc3)CN4CCSCC4
0.28	S1C(=NC(c2ccc(OC(F)F)cc2)=C1C)NC(=O)c3ccc(cc3)CN4CCSCC4
0.28	S1C(=NC(c2ccc(OC(F)F)cc2)=C1C)NC(=O)c3ccc(cc3)CN4CCSCC4
0.28	S1C(=NC(c2ccc(OC(F)F)cc2)=C1C)NC(=O)c3ccc(cc3)CN4CCSCC4
0.28	S1C(=NC(c2ccc(OC(F)F)cc2)=C1C)NC(=O)c3ccc(cc3)CN4CCSCC4
0.28	S1C(=NC(c2ccc(OC(F)F)cc2)=C1C)NC(=O)c3ccc(cc3)CN4CCSCC4
0.28	S1C(=NC(c2ccc(OC(F)F)cc2)=C1C)NC(=O)c3ccc(cc3)CN4CCSCC4
0.279851	O=C(Nc1c(OCCCC)ccc(OC)c1)c2ccc(cc2)C3=NNC(=N3)C
0.279851	O=C(Nc1c(OCCCC)ccc(OC)c1)c2ccc(cc2)C3=NNC(=N3)C
0.27957	O=C(Nc1cc(ccc1)C(O)(C)C)c2cc(OC)c(OCc3cnccc3)cc2
0.27957	O=C(Nc1cc(ccc1)C(O)(C)C)c2cc(OC)c(OCc3cnccc3)cc2
0.27957	O=C(Nc1cc(ccc1)C(O)(C)C)c2cc(OC)c(OCc3cnccc3)cc2
0.27957	O=C(Nc1cc(ccc1)C(O)(C)C)c2cc(OC)c(OCc3cnccc3)cc2
0.27957	O=C(Nc1cc(ccc1)C(O)(C)C)c2cc(OC)c(OCc3cnccc3)cc2
0.27957	O=C(Nc1cc(ccc1)C(O)(C)C)c2cc(OC)c(OCc3cnccc3)cc2
0.27957	O=C(Nc1cc(ccc1)C(O)(C)C)c2cc(OC)c(OCc3cnccc3)cc2
0.27957	O=C(Nc1cc(ccc1)C(O)(C)C)c2cc(OC)c(OCc3cnccc3)cc2
0.27957	O=C(Nc1cc(ccc1)C(O)(C)C)c2cc(OC)c(OCc3cnccc3)cc2
0.27957	O=C(Nc1cc(ccc1)C(O)(C)C)c2cc(OC)c(OCc3cnccc3)cc2
0.27957	P(=O)(c1cc(NC(=O)c2cc(OC)c(OCc3cnccc3)cc2)ccc1)(C)C
0.279461	Fc1c(cccc1)C(=O)Nc2c(ccc(c2)C=3ON=C(N3)c4cc(OC)c(OC)cc4)C
0.279461	Fc1c(cccc1)C(=O)Nc2c(ccc(c2)C=3ON=C(N3)c4cc(OC)c(OC)cc4)C
0.279461	Fc1c(cccc1)C(=O)Nc2c(ccc(c2)C=3ON=C(N3)c4cc(OC)c(OC)cc4)C
0.279461	Fc1c(cccc1)C(=O)Nc2c(ccc(c2)C=3ON=C(N3)c4cc(OC)c(OC)cc4)C
0.279461	Fc1c(cccc1)C(=O)Nc2c(ccc(c2)C=3ON=C(N3)c4cc(OC)c(OC)cc4)C
0.279461	Fc1c(cccc1)C(=O)Nc2c(ccc(c2)C=3ON=C(N3)c4cc(OC)c(OC)cc4)C
0.279461	Fc1c(cccc1)C(=O)Nc2c(ccc(c2)C=3ON=C(N3)c4cc(OC)c(OC)cc4)C
0.278884	O=C(NCC1=NC(c2cc(C#N)ccc2)=CN1)c3ccc(c4ccncc4)cc3
0.278884	O=C(NCC1=NC(c2cc(C#N)ccc2)=CN1)c3ccc(c4ccncc4)cc3
0.278884	O=C(NCC1=NC(c2cc(C#N)ccc2)=CN1)c3ccc(c4ccncc4)cc3
0.278884	O=C(NCC1=NC(c2cc(C#N)ccc2)=CN1)c3ccc(c4ccncc4)cc3
0.278884	O=C(NCC1=NC(c2cc(C#N)ccc2)=CN1)c3ccc(c4ccncc4)cc3
0.278884	O=C(NCC1=NC(c2cc(C#N)ccc2)=CN1)c3ccc(c4ccncc4)cc3
0.278884	O=C(NCC1=NC(c2cc(C#N)ccc2)=CN1)c3ccc(c4ccncc4)cc3
0.278884	O=C(NCC1=NC(c2cc(C#N)ccc2)=CN1)c3ccc(c4ccncc4)cc3
0.278884	O=C(NCC1=NC(c2cc(C#N)ccc2)=CN1)c3ccc(c4ccncc4)cc3
0.278884	O=C(NCC1=NC(c2cc(C#N)ccc2)=CN1)c3ccc(c4ccncc4)cc3
0.278571	O=C(Nc1c(OC)ccc(c2cnccc2)c1)c3c(O)ccc(c3)C(C)C
0.278571	O=C(Nc1c(OC)ccc(c2cnccc2)c1)c3c(O)ccc(c3)C(C)C
0.278571	O=C(Nc1c(OC)ccc(c2cnccc2)c1)c3c(O)ccc(c3)C(C)C
0.278571	O=C(Nc1c(OC)ccc(c2cnccc2)c1)c3c(O)ccc(c3)C(C)C
0.278388	O=C(NCc1cc(ncc1)N2CCN(CC2)CC)c3nc(c4ccccc4)ccc3
0.278388	O=C(NCc1cc(ncc1)N2CCN(CC2)CC)c3nc(c4ccccc4)ccc3
0.278388	O=C(NCc1cc(ncc1)N2CCN(CC2)CC)c3nc(c4ccccc4)ccc3
0.278388	O=C(NCc1cc(ncc1)N2CCN(CC2)CC)c3nc(c4ccccc4)ccc3
0.278388	O=C(NCc1cc(ncc1)N2CCN(CC2)CC)c3nc(c4ccccc4)ccc3
0.278388	O=C(NCc1cc(ncc1)N2CCN(CC2)CC)c3nc(c4ccccc4)ccc3
0.278388	O=C(NCc1cc(ncc1)N2CCN(CC2)CC)c3nc(c4ccccc4)ccc3
0.278388	O=C(NCc1cc(ncc1)N2CCN(CC2)CC)c3nc(c4ccccc4)ccc3
0.278388	O=C(NCc1cc(ncc1)N2CCN(CC2)CC)c3nc(c4ccccc4)ccc3
0.278388	O=C(NCc1cc(ncc1)N2CCN(CC2)CC)c3nc(c4ccccc4)ccc3
0.278049	Clc1ccc(cc1)C(=O)Nc2ccc(NC(=O)c3ccc(c4ccncc4)cc3)cc2
0.278049	Clc1ccc(cc1)C(=O)Nc2ccc(NC(=O)c3ccc(c4ccncc4)cc3)cc2
0.277978	S1C(=NC(c2cc(NC(=O)c3c(nc(C#N)cc3)C)ccc2)=C1)C
0.277978	S1C(=NC(c2cc(NC(=O)c3c(nc(C#N)cc3)C)ccc2)=C1)C
0.277978	S1C(=NC(c2cc(NC(=O)c3c(nc(C#N)cc3)C)ccc2)=C1)C
0.277978	S1C(=NC(c2cc(NC(=O)c3c(nc(C#N)cc3)C)ccc2)=C1)C
0.277978	S1C(=NC(c2cc(NC(=O)c3c(nc(C#N)cc3)C)ccc2)=C1)C
0.277978	S1C(=NC(c2cc(NC(=O)c3c(nc(C#N)cc3)C)ccc2)=C1)C
0.277978	S1C(=NC(c2cc(NC(=O)c3c(nc(C#N)cc3)C)ccc2)=C1)C
0.277978	S1C(=NC(c2cc(NC(=O)c3c(nc(C#N)cc3)C)ccc2)=C1)C
0.277978	S1C(=NC(c2cc(NC(=O)c3c(nc(C#N)cc3)C)ccc2)=C1)C
0.277978	S1C(=NC(c2cc(NC(=O)c3c(nc(C#N)cc3)C)ccc2)=C1)C
0.277778	S(=O)(=O)(NC(=O)N)c1cc(ccc1)C(=O)Nc2ccc(N3CCN(Cc4ccccc4)CC3)cc2
0.277778	S(=O)(=O)(NC(=O)N)c1cc(ccc1)C(=O)Nc2ccc(N3CCN(Cc4ccccc4)CC3)cc2
0.277778	S(=O)(=O)(NC(=O)N)c1cc(ccc1)C(=O)Nc2ccc(N3CCN(Cc4ccccc4)CC3)cc2
0.277778	S(=O)(=O)(NC(=O)N)c1cc(ccc1)C(=O)Nc2ccc(N3CCN(Cc4ccccc4)CC3)cc2
0.277778	S(=O)(=O)(NC(=O)N)c1cc(ccc1)C(=O)Nc2ccc(N3CCN(Cc4ccccc4)CC3)cc2
0.277778	S(=O)(=O)(NC(=O)N)c1cc(ccc1)C(=O)Nc2ccc(N3CCN(Cc4ccccc4)CC3)cc2
0.277778	S(=O)(=O)(NC(=O)N)c1cc(ccc1)C(=O)Nc2ccc(N3CCN(Cc4ccccc4)CC3)cc2
0.277778	S(=O)(=O)(NC(=O)N)c1cc(ccc1)C(=O)Nc2ccc(N3CCN(Cc4ccccc4)CC3)cc2
0.277778	S(=O)(=O)(NC(=O)N)c1cc(ccc1)C(=O)Nc2ccc(N3CCN(Cc4ccccc4)CC3)cc2
0.277778	S(=O)(=O)(NC(=O)N)c1cc(ccc1)C(=O)Nc2ccc(N3CCN(Cc4ccccc4)CC3)cc2
0.277778	Fc1c(NC(=O)OC(C)(C)C)cc(cc1)C(=O)Nc2c(cc(Oc3nccnc3)cc2)C
0.277567	S(=O)(=O)(N(CCC)CCC)c1ccc(cc1)C(=O)Nc2ccc(N3CCN(Cc4ccccc4)CC3)cc2
0.277567	S(=O)(=O)(N(CCC)CCC)c1ccc(cc1)C(=O)Nc2ccc(N3CCN(Cc4ccccc4)CC3)cc2
0.277567	S(=O)(=O)(N(CCC)CCC)c1ccc(cc1)C(=O)Nc2ccc(N3CCN(Cc4ccccc4)CC3)cc2
0.277567	S(=O)(=O)(N(CCC)CCC)c1ccc(cc1)C(=O)Nc2ccc(N3CCN(Cc4ccccc4)CC3)cc2
0.277567	S(=O)(=O)(N(CCC)CCC)c1ccc(cc1)C(=O)Nc2ccc(N3CCN(Cc4ccccc4)CC3)cc2
0.277567	S(=O)(=O)(N(CCC)CCC)c1ccc(cc1)C(=O)Nc2ccc(N3CCN(Cc4ccccc4)CC3)cc2
0.277567	S(=O)(=O)(N(CCC)CCC)c1ccc(cc1)C(=O)Nc2ccc(N3CCN(Cc4ccccc4)CC3)cc2
0.277567	S(=O)(=O)(N(CCC)CCC)c1ccc(cc1)C(=O)Nc2ccc(N3CCN(Cc4ccccc4)CC3)cc2
0.277567	S(=O)(=O)(N(CCC)CCC)c1ccc(cc1)C(=O)Nc2ccc(N3CCN(Cc4ccccc4)CC3)cc2
0.277567	S(=O)(=O)(N(CCC)CCC)c1ccc(cc1)C(=O)Nc2ccc(N3CCN(Cc4ccccc4)CC3)cc2
0.277193	O=C(Nc1c(cc(Oc2nccnc2)cc1)C)c3c(Oc4cnccc4)nccc3
0.277193	O=C(Nc1c(cc(Oc2nccnc2)cc1)C)c3c(Oc4cnccc4)nccc3
0.277193	O=C(Nc1c(cc(Oc2nccnc2)cc1)C)c3c(Oc4cnccc4)nccc3
0.277193	O=C(Nc1c(cc(Oc2nccnc2)cc1)C)c3c(Oc4cnccc4)nccc3
0.277193	O=C(Nc1c(cc(Oc2nccnc2)cc1)C)c3c(Oc4cnccc4)nccc3
0.277193	O=C(Nc1c(cc(Oc2nccnc2)cc1)C)c3c(Oc4cnccc4)nccc3
0.277193	O=C(Nc1c(cc(Oc2nccnc2)cc1)C)c3c(Oc4cnccc4)nccc3
0.277193	O=C(Nc1c(cc(Oc2nccnc2)cc1)C)c3c(Oc4cnccc4)nccc3
0.277193	O=C(Nc1c(cc(Oc2nccnc2)cc1)C)c3c(Oc4cnccc4)nccc3
0.27707	S(=O)(=O)(Nc1cc(ccc1)C(=O)Nc2nc(c3cc(OCC)ccc3)ccc2)c4cc5OCCOc5cc4
0.27707	S(=O)(=O)(Nc1cc(ccc1)C(=O)Nc2nc(c3cc(OCC)ccc3)ccc2)c4cc5OCCOc5cc4
0.277027	S(=O)(=O)(N1CCC(O)CC1)c2ccc(cc2)C(=O)Nc3c(cc(Oc4nccnc4)cc3)C
0.277027	S(=O)(=O)(N1CCC(O)CC1)c2ccc(cc2)C(=O)Nc3c(cc(Oc4nccnc4)cc3)C
0.277027	S(=O)(=O)(N1CCC(O)CC1)c2ccc(cc2)C(=O)Nc3c(cc(Oc4nccnc4)cc3)C
0.277027	S(=O)(=O)(N1CCC(O)CC1)c2ccc(cc2)C(=O)Nc3c(cc(Oc4nccnc4)cc3)C
0.277027	S(=O)(=O)(N1CCC(O)CC1)c2ccc(cc2)C(=O)Nc3c(cc(Oc4nccnc4)cc3)C
0.277027	S(=O)(=O)(N1CCC(O)CC1)c2ccc(cc2)C(=O)Nc3c(cc(Oc4nccnc4)cc3)C
0.277027	S(=O)(=O)(N1CCC(O)CC1)c2ccc(cc2)C(=O)Nc3c(cc(Oc4nccnc4)cc3)C
0.277027	S(=O)(=O)(N1CCC(O)CC1)c2ccc(cc2)C(=O)Nc3c(cc(Oc4nccnc4)cc3)C
0.277027	S(=O)(=O)(N1CCC(O)CC1)c2ccc(cc2)C(=O)Nc3c(cc(Oc4nccnc4)cc3)C
0.277027	S(=O)(=O)(N1CCC(O)CC1)c2ccc(cc2)C(=O)Nc3c(cc(Oc4nccnc4)cc3)C
0.276995	O=C(Nc1cc(ccc1)CN)c2ccncc2
0.276995	O=C(Nc1cc(ccc1)CN)c2ccncc2
0.276995	O=C(Nc1cc(ccc1)CN)c2ccncc2
0.276995	O=C(Nc1cc(ccc1)CN)c2ccncc2
0.276995	O=C(Nc1cc(ccc1)CN)c2ccncc2
0.276995	O=C(Nc1cc(ccc1)CN)c2ccncc2
0.276995	O=C(Nc1cc(ccc1)CN)c2ccncc2
0.276995	O=C(Nc1cc(ccc1)CN)c2ccncc2
0.276995	O=C(Nc1cc(ccc1)CN)c2ccncc2
0.276995	O=C(Nc1cc(ccc1)CN)c2ccncc2
0.276923	O=C(OC(C)(C)C)NCc1ccc(c2ccc(cc2)C(=O)Nc3c(O)ccc(c3)C(=O)NC)cc1
0.276923	O=C(OC(C)(C)C)NCc1ccc(c2ccc(cc2)C(=O)Nc3c(O)ccc(c3)C(=O)NC)cc1
0.276923	O=C(OC(C)(C)C)NCc1ccc(c2ccc(cc2)C(=O)Nc3c(O)ccc(c3)C(=O)NC)cc1
0.276923	O=C(OC(C)(C)C)NCc1ccc(c2ccc(cc2)C(=O)Nc3c(O)ccc(c3)C(=O)NC)cc1
0.276923	O=C(OC(C)(C)C)NCc1ccc(c2ccc(cc2)C(=O)Nc3c(O)ccc(c3)C(=O)NC)cc1
0.276923	O=C(OC(C)(C)C)NCc1ccc(c2ccc(cc2)C(=O)Nc3c(O)ccc(c3)C(=O)NC)cc1
0.276753	O=C(N1CCOCC1)c2cc(c(NC(=O)c3cncc(N(C)C)c3)cc2)C
0.276753	O=C(N1CCOCC1)c2cc(c(NC(=O)c3cncc(N(C)C)c3)cc2)C
0.276753	O=C(N1CCOCC1)c2cc(c(NC(=O)c3cncc(N(C)C)c3)cc2)C
0.276753	O=C(N1CCOCC1)c2cc(c(NC(=O)c3cncc(N(C)C)c3)cc2)C
0.276753	O=C(N1CCOCC1)c2cc(c(NC(=O)c3cncc(N(C)C)c3)cc2)C
0.276753	O=C(N1CCOCC1)c2cc(c(NC(=O)c3cncc(N(C)C)c3)cc2)C
0.276753	O=C(N1CCOCC1)c2cc(c(NC(=O)c3cncc(N(C)C)c3)cc2)C
0.276753	O=C(N1CCOCC1)c2cc(c(NC(=O)c3cncc(N(C)C)c3)cc2)C
0.276753	O=C(N1CCOCC1)c2cc(c(NC(=O)c3cncc(N(C)C)c3)cc2)C
0.276753	O=C(N1CCOCC1)c2cc(c(NC(=O)c3cncc(N(C)C)c3)cc2)C
0.27668	Brc1cc(ccc1)C(=O)Nc2ccc(cc2)C(=O)NCCc3cc(c(F)cc3)C
0.276596	FC(F)c1c(NC(=O)c2ccc(c3ccncc3)cc2)cccc1
0.276364	FC(F)Oc1c(ccc(c1)C(=O)Nc2cc(ccc2)CCC(O)c3ccccc3)C
0.276364	FC(F)Oc1c(ccc(c1)C(=O)Nc2cc(ccc2)CCC(O)c3ccccc3)C
0.276364	FC(F)Oc1c(ccc(c1)C(=O)Nc2cc(ccc2)CCC(O)c3ccccc3)C
0.276364	FC(F)Oc1c(ccc(c1)C(=O)Nc2cc(ccc2)CCC(O)c3ccccc3)C
0.276364	FC(F)Oc1c(ccc(c1)C(=O)Nc2cc(ccc2)CCC(O)c3ccccc3)C
0.276364	FC(F)Oc1c(ccc(c1)C(=O)Nc2cc(ccc2)CCC(O)c3ccccc3)C
0.276364	FC(F)Oc1c(ccc(c1)C(=O)Nc2cc(ccc2)CCC(O)c3ccccc3)C
0.276364	FC(F)Oc1c(ccc(c1)C(=O)Nc2cc(ccc2)CCC(O)c3ccccc3)C
0.276364	FC(F)Oc1c(ccc(c1)C(=O)Nc2cc(ccc2)CCC(O)c3ccccc3)C
0.276364	FC(F)Oc1c(ccc(c1)C(=O)Nc2cc(ccc2)CCC(O)c3ccccc3)C
0.276265	O=C(Nc1c(OC)ccc(c2cnccc2)c1)CCCc3cnccc3
0.276265	O=C(Nc1c(OC)ccc(c2cnccc2)c1)CCCc3cnccc3
0.276265	O=C(Nc1c(OC)ccc(c2cnccc2)c1)CCCc3cnccc3
0.276265	O=C(Nc1c(OC)ccc(c2cnccc2)c1)CCCc3cnccc3
0.276265	O=C(Nc1c(OC)ccc(c2cnccc2)c1)CCCc3cnccc3
0.276265	O=C(Nc1c(OC)ccc(c2cnccc2)c1)CCCc3cnccc3
0.276265	O=C(Nc1c(OC)ccc(c2cnccc2)c1)CCCc3cnccc3
0.276265	O=C(Nc1c(OC)ccc(c2cnccc2)c1)CCCc3cnccc3
0.276224	S(c1cc(NC(=O)c2cc(OC)c(OCc3cnccc3)cc2)ccc1)CC4CCCC4
0.276224	S1C(=NC(c2cc(NC(=O)CNC(=O)c3cc4OCOc4cc3)ccc2)=C1)C
0.276	Brc1cc(NC(=O)C(=O)N)c(cc1)CN2CCN(Cc3ccccc3)CC2
0.276	Brc1cc(NC(=O)C(=O)N)c(cc1)CN2CCN(Cc3ccccc3)CC2
0.276	Brc1cc(NC(=O)C(=O)N)c(cc1)CN2CCN(Cc3ccccc3)CC2
0.275472	Clc1cc(Cl)cc(c1)C(=O)Nc2ccc(cc2)C(=O)NCc3cc(ncc3)N4CCN(CC4)CC
0.275424	Brc1ccc(cc1)C(=O)Nc2cc(ccc2)C=3ON=CN3
0.275424	Brc1ccc(cc1)C(=O)Nc2cc(ccc2)C=3ON=CN3
0.275316	O=C(Nc1c(ccc(c1)C(=O)Nc2ccccc2)C)c3cnc(N4c5c(N=C4)cccc5)cc3
0.275093	O=C(N1CCOCC1)c2cc(c(NC(=O)c3ccc(N(c4ccccc4)CC)cc3)cc2)C
0.275093	O=C(N1CCOCC1)c2cc(c(NC(=O)c3ccc(N(c4ccccc4)CC)cc3)cc2)C
0.275093	O=C(N1CCOCC1)c2cc(c(NC(=O)c3ccc(N(c4ccccc4)CC)cc3)cc2)C
0.275093	FC(F)(F)c1c(ccc(c1)C(=O)Nc2cc(ncc2)C(=O)N(C)C)C
0.275093	FC(F)(F)c1c(ccc(c1)C(=O)Nc2cc(ncc2)C(=O)N(C)C)C
0.275093	FC(F)(F)c1c(ccc(c1)C(=O)Nc2cc(ncc2)C(=O)N(C)C)C
0.274914	S1C=NC(=C1)CN2CCN(C(=O)C(=O)Nc3c(cc(cc3)C(=O)OC)C)CCC2
0.274914	S1C=NC(=C1)CN2CCN(C(=O)C(=O)Nc3c(cc(cc3)C(=O)OC)C)CCC2
0.274914	S1C=NC(=C1)CN2CCN(C(=O)C(=O)Nc3c(cc(cc3)C(=O)OC)C)CCC2
0.274914	S1C=NC(=C1)CN2CCN(C(=O)C(=O)Nc3c(cc(cc3)C(=O)OC)C)CCC2
0.274914	S1C=NC(=C1)CN2CCN(C(=O)C(=O)Nc3c(cc(cc3)C(=O)OC)C)CCC2
0.274914	S1C=NC(=C1)CN2CCN(C(=O)C(=O)Nc3c(cc(cc3)C(=O)OC)C)CCC2
0.274914	S1C=NC(=C1)CN2CCN(C(=O)C(=O)Nc3c(cc(cc3)C(=O)OC)C)CCC2
0.274809	Clc1nc(cc(c1)C)C(=O)Nc2ncc(c3ncccc3)cc2
0.274809	Clc1nc(cc(c1)C)C(=O)Nc2ncc(c3ncccc3)cc2
0.274809	Clc1nc(cc(c1)C)C(=O)Nc2ncc(c3ncccc3)cc2
0.274809	Clc1nc(cc(c1)C)C(=O)Nc2ncc(c3ncccc3)cc2
0.274809	Clc1nc(cc(c1)C)C(=O)Nc2ncc(c3ncccc3)cc2
0.274648	[O-][N+](=O)c1c(c(NC(=O)CNc2c(ccc(c2)C(=O)Nc3ccccc3)C)ccc1)C
0.274648	[O-][N+](=O)c1c(c(NC(=O)CNc2c(ccc(c2)C(=O)Nc3ccccc3)C)ccc1)C
0.274648	[O-][N+](=O)c1c(c(NC(=O)CNc2c(ccc(c2)C(=O)Nc3ccccc3)C)ccc1)C
0.274648	[O-][N+](=O)c1c(c(NC(=O)CNc2c(ccc(c2)C(=O)Nc3ccccc3)C)ccc1)C
0.274648	[O-][N+](=O)c1c(c(NC(=O)CNc2c(ccc(c2)C(=O)Nc3ccccc3)C)ccc1)C
0.274648	[O-][N+](=O)c1c(c(NC(=O)CNc2c(ccc(c2)C(=O)Nc3ccccc3)C)ccc1)C
0.274648	[O-][N+](=O)c1c(c(NC(=O)CNc2c(ccc(c2)C(=O)Nc3ccccc3)C)ccc1)C
0.274648	[O-][N+](=O)c1c(c(NC(=O)CNc2c(ccc(c2)C(=O)Nc3ccccc3)C)ccc1)C
0.274648	[O-][N+](=O)c1c(c(NC(=O)CNc2c(ccc(c2)C(=O)Nc3ccccc3)C)ccc1)C
0.274648	[O-][N+](=O)c1c(c(NC(=O)CNc2c(ccc(c2)C(=O)Nc3ccccc3)C)ccc1)C
0.27459	Ic1c(cccc1)C(=O)Nc2c(ccc(N)c2)C
0.27459	Ic1c(cccc1)C(=O)Nc2c(ccc(N)c2)C
0.27459	Ic1c(cccc1)C(=O)Nc2c(ccc(N)c2)C
0.27459	Ic1c(cccc1)C(=O)Nc2c(ccc(N)c2)C
0.27459	Ic1c(cccc1)C(=O)Nc2c(ccc(N)c2)C
0.27459	Ic1c(cccc1)C(=O)Nc2c(ccc(N)c2)C
0.27459	Ic1c(cccc1)C(=O)Nc2c(ccc(N)c2)C
0.27459	Ic1c(cccc1)C(=O)Nc2c(ccc(N)c2)C
0.27459	Ic1c(cccc1)C(=O)Nc2c(ccc(N)c2)C
0.27459	Ic1c(cccc1)C(=O)Nc2c(ccc(N)c2)C
0.274368	Brc1cc(O)c(NC(=O)c2cc(OC)c(OCc3cnccc3)cc2)cc1
0.274368	Brc1cc(O)c(NC(=O)c2cc(OC)c(OCc3cnccc3)cc2)cc1
0.274368	Brc1cc(O)c(NC(=O)c2cc(OC)c(OCc3cnccc3)cc2)cc1
0.274368	Brc1cc(O)c(NC(=O)c2cc(OC)c(OCc3cnccc3)cc2)cc1
0.274368	Brc1cc(O)c(NC(=O)c2cc(OC)c(OCc3cnccc3)cc2)cc1
0.274368	Brc1cc(O)c(NC(=O)c2cc(OC)c(OCc3cnccc3)cc2)cc1
0.274368	Brc1cc(O)c(NC(=O)c2cc(OC)c(OCc3cnccc3)cc2)cc1
0.274368	Brc1cc(O)c(NC(=O)c2cc(OC)c(OCc3cnccc3)cc2)cc1
0.274368	Brc1cc(O)c(NC(=O)c2cc(OC)c(OCc3cnccc3)cc2)cc1
0.274368	Brc1cc(O)c(NC(=O)c2cc(OC)c(OCc3cnccc3)cc2)cc1
0.274131	n1c(NCc2cc(c(cc2)C3CC3)C)cncc1c4ccncc4
0.274131	n1c(NCc2cc(c(cc2)C3CC3)C)cncc1c4ccncc4
0.274131	n1c(NCc2cc(c(cc2)C3CC3)C)cncc1c4ccncc4
0.274131	n1c(NCc2cc(c(cc2)C3CC3)C)cncc1c4ccncc4
0.274131	n1c(NCc2cc(c(cc2)C3CC3)C)cncc1c4ccncc4
0.274131	n1c(NCc2cc(c(cc2)C3CC3)C)cncc1c4ccncc4
0.274131	n1c(NCc2cc(c(cc2)C3CC3)C)cncc1c4ccncc4
0.274131	n1c(NCc2cc(c(cc2)C3CC3)C)cncc1c4ccncc4
0.274131	n1c(NCc2cc(c(cc2)C3CC3)C)cncc1c4ccncc4
0.274131	n1c(NCc2cc(c(cc2)C3CC3)C)cncc1c4ccncc4
0.273723	FC(F)(F)C=1ON=C(N1)c2cc(NC(=O)c3ccc(cc3)CN(C4CC4)CC)ccc2
0.273723	FC(F)(F)C=1ON=C(N1)c2cc(NC(=O)c3ccc(cc3)CN(C4CC4)CC)ccc2
0.273723	FC(F)(F)C=1ON=C(N1)c2cc(NC(=O)c3ccc(cc3)CN(C4CC4)CC)ccc2
0.273723	FC(F)(F)C=1ON=C(N1)c2cc(NC(=O)c3ccc(cc3)CN(C4CC4)CC)ccc2
0.273723	FC(F)(F)C=1ON=C(N1)c2cc(NC(=O)c3ccc(cc3)CN(C4CC4)CC)ccc2
0.273723	FC(F)(F)C=1ON=C(N1)c2cc(NC(=O)c3ccc(cc3)CN(C4CC4)CC)ccc2
0.273723	FC(F)(F)C=1ON=C(N1)c2cc(NC(=O)c3ccc(cc3)CN(C4CC4)CC)ccc2
0.273723	FC(F)(F)C=1ON=C(N1)c2cc(NC(=O)c3ccc(cc3)CN(C4CC4)CC)ccc2
0.273723	FC(F)(F)C=1ON=C(N1)c2cc(NC(=O)c3ccc(cc3)CN(C4CC4)CC)ccc2
0.273723	FC(F)(F)C=1ON=C(N1)c2cc(NC(=O)c3ccc(cc3)CN(C4CC4)CC)ccc2
0.27305	Clc1c(NC(=O)C)cc(NC(=O)C(=O)NCc2cc(NC(=O)c3ncccc3)ccc2)cc1
0.27305	Clc1c(NC(=O)C)cc(NC(=O)C(=O)NCc2cc(NC(=O)c3ncccc3)ccc2)cc1
0.27305	Clc1c(NC(=O)C)cc(NC(=O)C(=O)NCc2cc(NC(=O)c3ncccc3)ccc2)cc1
0.27305	Clc1c(NC(=O)C)cc(NC(=O)C(=O)NCc2cc(NC(=O)c3ncccc3)ccc2)cc1
0.27305	Clc1c(NC(=O)C)cc(NC(=O)C(=O)NCc2cc(NC(=O)c3ncccc3)ccc2)cc1
0.27305	Clc1c(NC(=O)C)cc(NC(=O)C(=O)NCc2cc(NC(=O)c3ncccc3)ccc2)cc1
0.27305	Clc1c(NC(=O)C)cc(NC(=O)C(=O)NCc2cc(NC(=O)c3ncccc3)ccc2)cc1
0.27305	Clc1c(NC(=O)C)cc(NC(=O)C(=O)NCc2cc(NC(=O)c3ncccc3)ccc2)cc1
0.27305	Clc1c(NC(=O)C)cc(NC(=O)C(=O)NCc2cc(NC(=O)c3ncccc3)ccc2)cc1
0.27305	Clc1c(NC(=O)C)cc(NC(=O)C(=O)NCc2cc(NC(=O)c3ncccc3)ccc2)cc1
0.273026	S1C(NC(=O)c2cc(F)ccc2)=CC(=C1C(=O)NC=3SC=C(N3)c4ccc(cc4)CCC)C
0.273026	S1C(NC(=O)c2cc(F)ccc2)=CC(=C1C(=O)NC=3SC=C(N3)c4ccc(cc4)CCC)C
0.273026	S1C(NC(=O)c2cc(F)ccc2)=CC(=C1C(=O)NC=3SC=C(N3)c4ccc(cc4)CCC)C
0.273026	S1C(NC(=O)c2cc(F)ccc2)=CC(=C1C(=O)NC=3SC=C(N3)c4ccc(cc4)CCC)C
0.273026	S1C(NC(=O)c2cc(F)ccc2)=CC(=C1C(=O)NC=3SC=C(N3)c4ccc(cc4)CCC)C
0.273026	S1C(NC(=O)c2cc(F)ccc2)=CC(=C1C(=O)NC=3SC=C(N3)c4ccc(cc4)CCC)C
0.273026	S1C(NC(=O)c2cc(F)ccc2)=CC(=C1C(=O)NC=3SC=C(N3)c4ccc(cc4)CCC)C
0.273026	S1C(NC(=O)c2cc(F)ccc2)=CC(=C1C(=O)NC=3SC=C(N3)c4ccc(cc4)CCC)C
0.273026	S1C(NC(=O)c2cc(F)ccc2)=CC(=C1C(=O)NC=3SC=C(N3)c4ccc(cc4)CCC)C
0.273026	S1C(NC(=O)c2cc(F)ccc2)=CC(=C1C(=O)NC=3SC=C(N3)c4ccc(cc4)CCC)C
0.272727	Brc1ccc(Oc2ncc(cc2)C(=O)Nc3ccc(cc3)C4=NC(=CN4)C)cc1
0.272727	Brc1ccc(Oc2ncc(cc2)C(=O)Nc3ccc(cc3)C4=NC(=CN4)C)cc1
0.272727	Brc1ccc(Oc2ncc(cc2)C(=O)Nc3ccc(cc3)C4=NC(=CN4)C)cc1
0.272727	Brc1ccc(Oc2ncc(cc2)C(=O)Nc3ccc(cc3)C4=NC(=CN4)C)cc1
0.272727	Brc1ccc(Oc2ncc(cc2)C(=O)Nc3ccc(cc3)C4=NC(=CN4)C)cc1
0.272727	Brc1ccc(Oc2ncc(cc2)C(=O)Nc3ccc(cc3)C4=NC(=CN4)C)cc1
0.272727	Fc1c(cccc1)C(=O)Nc2c(ccc(c2)C=3ON=C(N3)c4ccc(N5C(=O)OCC5)cc4)C
0.272727	Fc1c(cccc1)C(=O)Nc2c(ccc(c2)C=3ON=C(N3)c4ccc(N5C(=O)OCC5)cc4)C
0.272727	Fc1c(cccc1)C(=O)Nc2c(ccc(c2)C=3ON=C(N3)c4ccc(N5C(=O)OCC5)cc4)C
0.272727	Fc1c(cccc1)C(=O)Nc2c(ccc(c2)C=3ON=C(N3)c4ccc(N5C(=O)OCC5)cc4)C
0.272727	Fc1c(cccc1)C(=O)Nc2c(ccc(c2)C=3ON=C(N3)c4ccc(N5C(=O)OCC5)cc4)C
0.272727	Fc1c(cccc1)C(=O)Nc2c(ccc(c2)C=3ON=C(N3)c4ccc(N5C(=O)OCC5)cc4)C
0.272727	Fc1c(cccc1)C(=O)Nc2c(ccc(c2)C=3ON=C(N3)c4ccc(N5C(=O)OCC5)cc4)C
0.272727	Fc1c(cccc1)C(=O)Nc2c(ccc(c2)C=3ON=C(N3)c4ccc(N5C(=O)OCC5)cc4)C
0.272727	Fc1c(cccc1)C(=O)Nc2c(ccc(c2)C=3ON=C(N3)c4ccc(N5C(=O)OCC5)cc4)C
0.272727	Fc1c(cccc1)C(=O)Nc2c(ccc(c2)C=3ON=C(N3)c4ccc(N5C(=O)OCC5)cc4)C
0.272425	S1C(c2cc(F)c(cc2)C(=O)Nc3c(cc(Oc4nccnc4)cc3)C)=CC=C1
0.272425	S1C(c2cc(F)c(cc2)C(=O)Nc3c(cc(Oc4nccnc4)cc3)C)=CC=C1
0.272425	S1C(c2cc(F)c(cc2)C(=O)Nc3c(cc(Oc4nccnc4)cc3)C)=CC=C1
0.272425	S1C(c2cc(F)c(cc2)C(=O)Nc3c(cc(Oc4nccnc4)cc3)C)=CC=C1
0.272425	S1C(c2cc(F)c(cc2)C(=O)Nc3c(cc(Oc4nccnc4)cc3)C)=CC=C1
0.272425	S1C(c2cc(F)c(cc2)C(=O)Nc3c(cc(Oc4nccnc4)cc3)C)=CC=C1
0.272425	S1C(c2cc(F)c(cc2)C(=O)Nc3c(cc(Oc4nccnc4)cc3)C)=CC=C1
0.272425	S1C(c2cc(F)c(cc2)C(=O)Nc3c(cc(Oc4nccnc4)cc3)C)=CC=C1
0.272425	S1C(c2cc(F)c(cc2)C(=O)Nc3c(cc(Oc4nccnc4)cc3)C)=CC=C1
0.272425	S1C(c2cc(F)c(cc2)C(=O)Nc3c(cc(Oc4nccnc4)cc3)C)=CC=C1
0.272401	S(c1ncccn1)c2c(NC(=O)c3cc(N4C=CC=C4)c(cc3)C)cccc2
0.272109	O=C(N1CCC(c2nc(c3cncnc3)ccn2)CC1)c4c(O)cc(C#N)cc4
0.272109	O=C(N1CCC(c2nc(c3cncnc3)ccn2)CC1)c4c(O)cc(C#N)cc4
0.272109	O=C(N1CCC(c2nc(c3cncnc3)ccn2)CC1)c4c(O)cc(C#N)cc4
0.272109	O=C(N1CCC(c2nc(c3cncnc3)ccn2)CC1)c4c(O)cc(C#N)cc4
0.272109	O=C(N1CCC(c2nc(c3cncnc3)ccn2)CC1)c4c(O)cc(C#N)cc4
0.272109	O=C(N1CCC(c2nc(c3cncnc3)ccn2)CC1)c4c(O)cc(C#N)cc4
0.272109	O=C(N1CCC(c2nc(c3cncnc3)ccn2)CC1)c4c(O)cc(C#N)cc4
0.272109	O=C(N1CCC(c2nc(c3cncnc3)ccn2)CC1)c4c(O)cc(C#N)cc4
0.272109	O=C(N1CCC(c2nc(c3cncnc3)ccn2)CC1)c4c(O)cc(C#N)cc4
0.272109	O=C(N1CCC(c2nc(c3cncnc3)ccn2)CC1)c4c(O)cc(C#N)cc4
0.272059	Brc1ncc(cc1)C(=O)Nc2cc(Cl)c(NC(=O)C=3SC(=CC3)CC)cc2
0.272059	Brc1ncc(cc1)C(=O)Nc2cc(Cl)c(NC(=O)C=3SC(=CC3)CC)cc2
0.272059	Brc1ncc(cc1)C(=O)Nc2cc(Cl)c(NC(=O)C=3SC(=CC3)CC)cc2
0.272059	Brc1ncc(cc1)C(=O)Nc2cc(Cl)c(NC(=O)C=3SC(=CC3)CC)cc2
0.272059	Brc1ncc(cc1)C(=O)Nc2cc(Cl)c(NC(=O)C=3SC(=CC3)CC)cc2
0.272059	Brc1ncc(cc1)C(=O)Nc2cc(Cl)c(NC(=O)C=3SC(=CC3)CC)cc2
0.272059	Brc1ncc(cc1)C(=O)Nc2cc(Cl)c(NC(=O)C=3SC(=CC3)CC)cc2
0.272059	Brc1ncc(cc1)C(=O)Nc2cc(Cl)c(NC(=O)C=3SC(=CC3)CC)cc2
0.272059	Brc1ncc(cc1)C(=O)Nc2cc(Cl)c(NC(=O)C=3SC(=CC3)CC)cc2
0.272059	Brc1ncc(cc1)C(=O)Nc2cc(Cl)c(NC(=O)C=3SC(=CC3)CC)cc2
0.271845	Fc1c(cccc1)C(=O)Nc2c(ccc(c2)C(=O)NC3CN(C(=O)CCc4ccccc4)CC3)C
0.271845	Fc1c(cccc1)C(=O)Nc2c(ccc(c2)C(=O)NC3CN(C(=O)CCc4ccccc4)CC3)C
0.271845	Fc1c(cccc1)C(=O)Nc2c(ccc(c2)C(=O)NC3CN(C(=O)CCc4ccccc4)CC3)C
0.271845	Fc1c(cccc1)C(=O)Nc2c(ccc(c2)C(=O)NC3CN(C(=O)CCc4ccccc4)CC3)C
0.271845	Fc1c(cccc1)C(=O)Nc2c(ccc(c2)C(=O)NC3CN(C(=O)CCc4ccccc4)CC3)C
0.271845	Fc1c(cccc1)C(=O)Nc2c(ccc(c2)C(=O)NC3CN(C(=O)CCc4ccccc4)CC3)C
0.271845	Fc1c(cccc1)C(=O)Nc2c(ccc(c2)C(=O)NC3CN(C(=O)CCc4ccccc4)CC3)C
0.271845	Fc1c(cccc1)C(=O)Nc2c(ccc(c2)C(=O)NC3CN(C(=O)CCc4ccccc4)CC3)C
0.271845	Fc1c(cccc1)C(=O)Nc2c(ccc(c2)C(=O)NC3CN(C(=O)CCc4ccccc4)CC3)C
0.271845	Fc1c(cccc1)C(=O)Nc2c(ccc(c2)C(=O)NC3CN(C(=O)CCc4ccccc4)CC3)C
0.271777	Clc1c(F)cc(N)c(c1)C(=O)Nc2c(OC)ccc(c3cnccc3)c2
0.271777	Clc1c(F)cc(N)c(c1)C(=O)Nc2c(OC)ccc(c3cnccc3)c2
0.271777	Clc1c(F)cc(N)c(c1)C(=O)Nc2c(OC)ccc(c3cnccc3)c2
0.271777	Clc1c(F)cc(N)c(c1)C(=O)Nc2c(OC)ccc(c3cnccc3)c2
0.271777	Clc1c(F)cc(N)c(c1)C(=O)Nc2c(OC)ccc(c3cnccc3)c2
0.271777	Clc1c(F)cc(N)c(c1)C(=O)Nc2c(OC)ccc(c3cnccc3)c2
0.271777	Clc1c(F)cc(N)c(c1)C(=O)Nc2c(OC)ccc(c3cnccc3)c2
0.271777	Clc1c(F)cc(N)c(c1)C(=O)Nc2c(OC)ccc(c3cnccc3)c2
0.271777	Clc1c(F)cc(N)c(c1)C(=O)Nc2c(OC)ccc(c3cnccc3)c2
0.271777	Clc1c(F)cc(N)c(c1)C(=O)Nc2c(OC)ccc(c3cnccc3)c2
0.271777	S(=O)(=O)(N(c1ccc(cc1)C(=O)Nc2cc(ccc2)C=3N=C(SC3)C)C)c4ccc(cc4)C
0.271777	S(=O)(=O)(N(c1ccc(cc1)C(=O)Nc2cc(ccc2)C=3N=C(SC3)C)C)c4ccc(cc4)C
0.271777	S(=O)(=O)(N(c1ccc(cc1)C(=O)Nc2cc(ccc2)C=3N=C(SC3)C)C)c4ccc(cc4)C
0.271777	S(=O)(=O)(N(c1ccc(cc1)C(=O)Nc2cc(ccc2)C=3N=C(SC3)C)C)c4ccc(cc4)C
0.271777	S(=O)(=O)(N(c1ccc(cc1)C(=O)Nc2cc(ccc2)C=3N=C(SC3)C)C)c4ccc(cc4)C
0.271777	S(=O)(=O)(N(c1ccc(cc1)C(=O)Nc2cc(ccc2)C=3N=C(SC3)C)C)c4ccc(cc4)C
0.271777	S(=O)(=O)(N(c1ccc(cc1)C(=O)Nc2cc(ccc2)C=3N=C(SC3)C)C)c4ccc(cc4)C
0.271777	S(=O)(=O)(N(c1ccc(cc1)C(=O)Nc2cc(ccc2)C=3N=C(SC3)C)C)c4ccc(cc4)C
0.271777	S(=O)(=O)(N(c1ccc(cc1)C(=O)Nc2cc(ccc2)C=3N=C(SC3)C)C)c4ccc(cc4)C
0.271777	S(=O)(=O)(N(c1ccc(cc1)C(=O)Nc2cc(ccc2)C=3N=C(SC3)C)C)c4ccc(cc4)C
0.271375	O=C(OC(C)(C)C)NCc1ccc(c2ccc(cc2)C(=O)Nc3cc(c(OC)cc3)c4ccc(OC)cc4)cc1
0.271375	O=C(OC(C)(C)C)NCc1ccc(c2ccc(cc2)C(=O)Nc3cc(c(OC)cc3)c4ccc(OC)cc4)cc1
0.271375	O=C(OC(C)(C)C)NCc1ccc(c2ccc(cc2)C(=O)Nc3cc(c(OC)cc3)c4ccc(OC)cc4)cc1
0.271375	O=C(OC(C)(C)C)NCc1ccc(c2ccc(cc2)C(=O)Nc3cc(c(OC)cc3)c4ccc(OC)cc4)cc1
0.271375	O=C(OC(C)(C)C)NCc1ccc(c2ccc(cc2)C(=O)Nc3cc(c(OC)cc3)c4ccc(OC)cc4)cc1
0.271375	S1C(=NC(c2cc(NC(=O)c3cc(ccc3)C4=NNC(=O)C=C4)ccc2)=C1)C
0.271375	S1C(=NC(c2cc(NC(=O)c3cc(ccc3)C4=NNC(=O)C=C4)ccc2)=C1)C
0.271375	S1C(=NC(c2cc(NC(=O)c3cc(ccc3)C4=NNC(=O)C=C4)ccc2)=C1)C
0.271375	S1C(=NC(c2cc(NC(=O)c3cc(ccc3)C4=NNC(=O)C=C4)ccc2)=C1)C
0.271375	S1C(=NC(c2cc(NC(=O)c3cc(ccc3)C4=NNC(=O)C=C4)ccc2)=C1)C
0.271375	S1C(=NC(c2cc(NC(=O)c3cc(ccc3)C4=NNC(=O)C=C4)ccc2)=C1)C
0.271375	S1C(=NC(c2cc(NC(=O)c3cc(ccc3)C4=NNC(=O)C=C4)ccc2)=C1)C
0.271375	S1C(=NC(c2cc(NC(=O)c3cc(ccc3)C4=NNC(=O)C=C4)ccc2)=C1)C
0.271375	S1C(=NC(c2cc(NC(=O)c3cc(ccc3)C4=NNC(=O)C=C4)ccc2)=C1)C
0.271375	S1C(=NC(c2cc(NC(=O)c3cc(ccc3)C4=NNC(=O)C=C4)ccc2)=C1)C
0.271255	Brc1cc(ccc1)C(=O)Nc2ccc(cc2)CC(=O)Nc3cc(Cl)c(Cl)cc3
0.271255	Brc1cc(ccc1)C(=O)Nc2ccc(cc2)CC(=O)Nc3cc(Cl)c(Cl)cc3
0.271255	Brc1cc(ccc1)C(=O)Nc2ccc(cc2)CC(=O)Nc3cc(Cl)c(Cl)cc3
0.271255	Brc1cc(ccc1)C(=O)Nc2ccc(cc2)CC(=O)Nc3cc(Cl)c(Cl)cc3
0.271255	Brc1cc(ccc1)C(=O)Nc2ccc(cc2)CC(=O)Nc3cc(Cl)c(Cl)cc3
0.271255	Brc1cc(ccc1)C(=O)Nc2ccc(cc2)CC(=O)Nc3cc(Cl)c(Cl)cc3
0.271255	Brc1cc(ccc1)C(=O)Nc2ccc(cc2)CC(=O)Nc3cc(Cl)c(Cl)cc3
0.271255	Brc1cc(ccc1)C(=O)Nc2ccc(cc2)CC(=O)Nc3cc(Cl)c(Cl)cc3
0.271255	Brc1cc(ccc1)C(=O)Nc2ccc(cc2)CC(=O)Nc3cc(Cl)c(Cl)cc3
0.271255	Brc1cc(ccc1)C(=O)Nc2ccc(cc2)CC(=O)Nc3cc(Cl)c(Cl)cc3
0.271062	O=C(NCC(=O)Nc1ccc(cc1)C2=NC(=CN2)C)c3cc4OCOc4cc3
0.271062	O=C(NCC(=O)Nc1ccc(cc1)C2=NC(=CN2)C)c3cc4OCOc4cc3
0.271062	O=C(NCC(=O)Nc1ccc(cc1)C2=NC(=CN2)C)c3cc4OCOc4cc3
0.271062	O=C(NCC(=O)Nc1ccc(cc1)C2=NC(=CN2)C)c3cc4OCOc4cc3
0.271062	O=C(NCC(=O)Nc1ccc(cc1)C2=NC(=CN2)C)c3cc4OCOc4cc3
0.271062	O=C(NCC(=O)Nc1ccc(cc1)C2=NC(=CN2)C)c3cc4OCOc4cc3
0.271062	O=C(NCC(=O)Nc1ccc(cc1)C2=NC(=CN2)C)c3cc4OCOc4cc3
0.271062	O=C(NCC(=O)Nc1ccc(cc1)C2=NC(=CN2)C)c3cc4OCOc4cc3
0.271062	O=C(NCC(=O)Nc1ccc(cc1)C2=NC(=CN2)C)c3cc4OCOc4cc3
0.271062	O=C(NCC(=O)Nc1ccc(cc1)C2=NC(=CN2)C)c3cc4OCOc4cc3
0.270758	Clc1c(OC)ccc(c1)C(=O)Nc2c(cc(Oc3nccnc3)cc2)C
0.270758	Clc1c(OC)ccc(c1)C(=O)Nc2c(cc(Oc3nccnc3)cc2)C
0.270758	Clc1c(OC)ccc(c1)C(=O)Nc2c(cc(Oc3nccnc3)cc2)C
0.270758	Clc1c(OC)ccc(c1)C(=O)Nc2c(cc(Oc3nccnc3)cc2)C
0.270758	Clc1c(OC)ccc(c1)C(=O)Nc2c(cc(Oc3nccnc3)cc2)C
0.270758	Clc1c(OC)ccc(c1)C(=O)Nc2c(cc(Oc3nccnc3)cc2)C
0.270758	Clc1c(OC)ccc(c1)C(=O)Nc2c(cc(Oc3nccnc3)cc2)C
0.270758	Clc1c(OC)ccc(c1)C(=O)Nc2c(cc(Oc3nccnc3)cc2)C
0.270758	Clc1c(OC)ccc(c1)C(=O)Nc2c(cc(Oc3nccnc3)cc2)C
0.270758	Clc1c(OC)ccc(c1)C(=O)Nc2c(cc(Oc3nccnc3)cc2)C
0.270758	S(=O)(=O)(N(CCC)CCC)c1ccc(cc1)C(=O)Nc2cc(ccc2)C=3N=C(SC3)C
0.270758	S(=O)(=O)(N(CCC)CCC)c1ccc(cc1)C(=O)Nc2cc(ccc2)C=3N=C(SC3)C
0.270588	S1N=C(N=C1C(=O)NCc2ccc(cc2)C(=O)Nc3cnccc3)C
0.270588	S1N=C(N=C1C(=O)NCc2ccc(cc2)C(=O)Nc3cnccc3)C
0.270588	S1N=C(N=C1C(=O)NCc2ccc(cc2)C(=O)Nc3cnccc3)C
0.270588	S1N=C(N=C1C(=O)NCc2ccc(cc2)C(=O)Nc3cnccc3)C
0.270423	S(=O)(=O)(N(C)C)c1cc(NC(=O)CSc2ncccc2C(=O)Nc3cc(ccc3)C4=NOC(=N4)C(F)(F)F)c(cc1)C
0.27027	Fc1c(NCC2OCCC2)ccc(NC(=O)c3ccc(cc3)CN)c1
0.27027	Fc1c(NCC2OCCC2)ccc(NC(=O)c3ccc(cc3)CN)c1
0.27027	Fc1c(NCC2OCCC2)ccc(NC(=O)c3ccc(cc3)CN)c1
0.27027	Fc1c(NCC2OCCC2)ccc(NC(=O)c3ccc(cc3)CN)c1
0.27027	Fc1c(NCC2OCCC2)ccc(NC(=O)c3ccc(cc3)CN)c1
0.27027	Fc1c(NCC2OCCC2)ccc(NC(=O)c3ccc(cc3)CN)c1
0.27027	Fc1c(NCC2OCCC2)ccc(NC(=O)c3ccc(cc3)CN)c1
0.27027	Fc1c(NCC2OCCC2)ccc(NC(=O)c3ccc(cc3)CN)c1
0.27027	Fc1c(NCC2OCCC2)ccc(NC(=O)c3ccc(cc3)CN)c1
0.27027	Fc1c(NCC2OCCC2)ccc(NC(=O)c3ccc(cc3)CN)c1
0.27027	S1C(=NC=C1C(=O)Nc2c(cc(Oc3nccnc3)cc2)C)c4cc(c(cc4)C)C
0.27027	S1C(=NC=C1C(=O)Nc2c(cc(Oc3nccnc3)cc2)C)c4cc(c(cc4)C)C
0.27027	S1C(=NC=C1C(=O)Nc2c(cc(Oc3nccnc3)cc2)C)c4cc(c(cc4)C)C
0.27027	S1C(=NC=C1C(=O)Nc2c(cc(Oc3nccnc3)cc2)C)c4cc(c(cc4)C)C
0.27027	S1C(=NC=C1C(=O)Nc2c(cc(Oc3nccnc3)cc2)C)c4cc(c(cc4)C)C
0.27027	S1C(=NC=C1C(=O)Nc2c(cc(Oc3nccnc3)cc2)C)c4cc(c(cc4)C)C
0.27027	S1C(=NC=C1C(=O)Nc2c(cc(Oc3nccnc3)cc2)C)c4cc(c(cc4)C)C
0.27027	S1C(=NC=C1C(=O)Nc2c(cc(Oc3nccnc3)cc2)C)c4cc(c(cc4)C)C
0.27027	S1C(=NC=C1C(=O)Nc2c(cc(Oc3nccnc3)cc2)C)c4cc(c(cc4)C)C
0.27027	S1C(=NC=C1C(=O)Nc2c(cc(Oc3nccnc3)cc2)C)c4cc(c(cc4)C)C
0.27027	Ic1c(cc(Cl)cc1)C(=O)Nc2ccc(cc2)C3=NC(=CN3)C
0.27027	Ic1c(cc(Cl)cc1)C(=O)Nc2ccc(cc2)C3=NC(=CN3)C
0.27027	Ic1c(cc(Cl)cc1)C(=O)Nc2ccc(cc2)C3=NC(=CN3)C
0.269962	Ic1c(Cl)cc(cc1)C(=O)Nc2c(N3CCN(CC3)C)cccc2
0.269962	Ic1c(Cl)cc(cc1)C(=O)Nc2c(N3CCN(CC3)C)cccc2
0.269962	Ic1c(Cl)cc(cc1)C(=O)Nc2c(N3CCN(CC3)C)cccc2
0.269962	Ic1c(Cl)cc(cc1)C(=O)Nc2c(N3CCN(CC3)C)cccc2
0.269962	Ic1c(Cl)cc(cc1)C(=O)Nc2c(N3CCN(CC3)C)cccc2
0.269962	Ic1c(Cl)cc(cc1)C(=O)Nc2c(N3CCN(CC3)C)cccc2
0.269962	Ic1c(Cl)cc(cc1)C(=O)Nc2c(N3CCN(CC3)C)cccc2
0.269962	Ic1c(Cl)cc(cc1)C(=O)Nc2c(N3CCN(CC3)C)cccc2
0.269962	Ic1c(Cl)cc(cc1)C(=O)Nc2c(N3CCN(CC3)C)cccc2
0.269962	Ic1c(Cl)cc(cc1)C(=O)Nc2c(N3CCN(CC3)C)cccc2
0.269784	Ic1c(OC)cc(cc1)C(=O)Nc2c(cc(Oc3nccnc3)cc2)C
0.269784	Ic1c(OC)cc(cc1)C(=O)Nc2c(cc(Oc3nccnc3)cc2)C
0.269784	Ic1c(OC)cc(cc1)C(=O)Nc2c(cc(Oc3nccnc3)cc2)C
0.269784	Ic1c(OC)cc(cc1)C(=O)Nc2c(cc(Oc3nccnc3)cc2)C
0.269784	Ic1c(OC)cc(cc1)C(=O)Nc2c(cc(Oc3nccnc3)cc2)C
0.269784	Ic1c(OC)cc(cc1)C(=O)Nc2c(cc(Oc3nccnc3)cc2)C
0.269784	Ic1c(OC)cc(cc1)C(=O)Nc2c(cc(Oc3nccnc3)cc2)C
0.269784	Ic1c(OC)cc(cc1)C(=O)Nc2c(cc(Oc3nccnc3)cc2)C
0.269784	Ic1c(OC)cc(cc1)C(=O)Nc2c(cc(Oc3nccnc3)cc2)C
0.269784	Ic1c(OC)cc(cc1)C(=O)Nc2c(cc(Oc3nccnc3)cc2)C
0.269737	O=C(Nc1cc(OCc2nc3c(cc2)cccc3)c(OC)cc1)c4cc(OC)c(OCc5cnccc5)cc4
0.269231	Brc1cc(O)c(NC(=O)c2ccc(c3ccc(cc3)CNC(=O)OC(C)(C)C)cc2)cc1
0.269231	Brc1cc(O)c(NC(=O)c2ccc(c3ccc(cc3)CNC(=O)OC(C)(C)C)cc2)cc1
0.269231	Brc1cc(O)c(NC(=O)c2ccc(c3ccc(cc3)CNC(=O)OC(C)(C)C)cc2)cc1
0.269231	Brc1cc(O)c(NC(=O)c2ccc(c3ccc(cc3)CNC(=O)OC(C)(C)C)cc2)cc1
0.269231	Brc1cc(O)c(NC(=O)c2ccc(c3ccc(cc3)CNC(=O)OC(C)(C)C)cc2)cc1
0.269231	Brc1cc(O)c(NC(=O)c2ccc(c3ccc(cc3)CNC(=O)OC(C)(C)C)cc2)cc1
0.269231	Brc1cc(O)c(NC(=O)c2ccc(c3ccc(cc3)CNC(=O)OC(C)(C)C)cc2)cc1
0.269231	Brc1cc(O)c(NC(=O)c2ccc(c3ccc(cc3)CNC(=O)OC(C)(C)C)cc2)cc1
0.269231	Brc1cc(O)c(NC(=O)c2ccc(c3ccc(cc3)CNC(=O)OC(C)(C)C)cc2)cc1
0.269231	Brc1cc(O)c(NC(=O)c2ccc(c3ccc(cc3)CNC(=O)OC(C)(C)C)cc2)cc1
0.269058	Clc1ccc(cc1)C(=O)Nc2ccc(NC(=O)c3ccc(cc3)C4=NNC(=N4)C)cc2
0.269058	Clc1ccc(cc1)C(=O)Nc2ccc(NC(=O)c3ccc(cc3)C4=NNC(=N4)C)cc2
0.269058	Clc1ccc(cc1)C(=O)Nc2ccc(NC(=O)c3ccc(cc3)C4=NNC(=N4)C)cc2
0.269058	Clc1ccc(cc1)C(=O)Nc2ccc(NC(=O)c3ccc(cc3)C4=NNC(=N4)C)cc2
0.269058	Clc1ccc(cc1)C(=O)Nc2ccc(NC(=O)c3ccc(cc3)C4=NNC(=N4)C)cc2
0.269058	Clc1ccc(cc1)C(=O)Nc2ccc(NC(=O)c3ccc(cc3)C4=NNC(=N4)C)cc2
0.269058	Clc1ccc(cc1)C(=O)Nc2ccc(NC(=O)c3ccc(cc3)C4=NNC(=N4)C)cc2
0.269058	Clc1ccc(cc1)C(=O)Nc2ccc(NC(=O)c3ccc(cc3)C4=NNC(=N4)C)cc2
0.269058	Clc1ccc(cc1)C(=O)Nc2ccc(NC(=O)c3ccc(cc3)C4=NNC(=N4)C)cc2
0.268657	O=C(OC)c1cc(c(NC(=O)C(=O)Nc2ccc(cc2)C=3C=NN(C3)C)cc1)C
0.268293	Clc1c(Cl)ccc(NC(=O)c2cnc(nc2)N3CCOCC3)c1
0.268212	Clc1cc(Cl)cc(c1)CN2CCC(NC(=O)C(=O)Nc3c(ccc(c3)C(=O)N4CC(CC(C4)C)C)C)CC2
0.268212	Clc1cc(Cl)cc(c1)CN2CCC(NC(=O)C(=O)Nc3c(ccc(c3)C(=O)N4CC(CC(C4)C)C)C)CC2
0.268212	Clc1cc(Cl)cc(c1)CN2CCC(NC(=O)C(=O)Nc3c(ccc(c3)C(=O)N4CC(CC(C4)C)C)C)CC2
0.268212	Clc1cc(Cl)cc(c1)CN2CCC(NC(=O)C(=O)Nc3c(ccc(c3)C(=O)N4CC(CC(C4)C)C)C)CC2
0.268212	Clc1cc(Cl)cc(c1)CN2CCC(NC(=O)C(=O)Nc3c(ccc(c3)C(=O)N4CC(CC(C4)C)C)C)CC2
0.268212	Clc1cc(Cl)cc(c1)CN2CCC(NC(=O)C(=O)Nc3c(ccc(c3)C(=O)N4CC(CC(C4)C)C)C)CC2
0.268212	Clc1cc(Cl)cc(c1)CN2CCC(NC(=O)C(=O)Nc3c(ccc(c3)C(=O)N4CC(CC(C4)C)C)C)CC2
0.268212	Clc1cc(Cl)cc(c1)CN2CCC(NC(=O)C(=O)Nc3c(ccc(c3)C(=O)N4CC(CC(C4)C)C)C)CC2
0.268212	Clc1cc(Cl)cc(c1)CN2CCC(NC(=O)C(=O)Nc3c(ccc(c3)C(=O)N4CC(CC(C4)C)C)C)CC2
0.268212	Clc1cc(Cl)cc(c1)CN2CCC(NC(=O)C(=O)Nc3c(ccc(c3)C(=O)N4CC(CC(C4)C)C)C)CC2
0.268212	O=C1N(C(=O)c2c1nccc2)CC(=O)Nc3c(ccc(c3)C(=O)NC)C
0.268212	O=C1N(C(=O)c2c1nccc2)CC(=O)Nc3c(ccc(c3)C(=O)NC)C
0.268212	O=C1N(C(=O)c2c1nccc2)CC(=O)Nc3c(ccc(c3)C(=O)NC)C
0.268212	O=C1N(C(=O)c2c1nccc2)CC(=O)Nc3c(ccc(c3)C(=O)NC)C
0.268212	O=C1N(C(=O)c2c1nccc2)CC(=O)Nc3c(ccc(c3)C(=O)NC)C
0.268212	O=C1N(C(=O)c2c1nccc2)CC(=O)Nc3c(ccc(c3)C(=O)NC)C
0.268212	O=C1N(C(=O)c2c1nccc2)CC(=O)Nc3c(ccc(c3)C(=O)NC)C
0.268212	O=C1N(C(=O)c2c1nccc2)CC(=O)Nc3c(ccc(c3)C(=O)NC)C
0.268212	O=C1N(C(=O)c2c1nccc2)CC(=O)Nc3c(ccc(c3)C(=O)NC)C
0.268212	O=C1N(C(=O)c2c1nccc2)CC(=O)Nc3c(ccc(c3)C(=O)NC)C
0.268	Fc1c(cccc1)C(=O)Nc2c(ccc(c2)C=O)C
0.268	Fc1c(cccc1)C(=O)Nc2c(ccc(c2)C=O)C
0.268	Fc1c(cccc1)C(=O)Nc2c(ccc(c2)C=O)C
0.268	Fc1c(cccc1)C(=O)Nc2c(ccc(c2)C=O)C
0.268	Fc1c(cccc1)C(=O)Nc2c(ccc(c2)C=O)C
0.267742	S(c1cc(ccc1)C(=O)Nc2c(ccc(c2)C3=NN=C4N3CCCCC4)C)CCC
0.267742	S(c1cc(ccc1)C(=O)Nc2c(ccc(c2)C3=NN=C4N3CCCCC4)C)CCC
0.267658	S(=O)(=O)(Nc1cc(ccc1)C(=O)Nc2cc(ccc2)C=3N=C(SC3)C)C4CC4
0.267658	S(=O)(=O)(Nc1cc(ccc1)C(=O)Nc2cc(ccc2)C=3N=C(SC3)C)C4CC4
0.267658	S(=O)(=O)(Nc1cc(ccc1)C(=O)Nc2cc(ccc2)C=3N=C(SC3)C)C4CC4
0.267658	S(=O)(=O)(Nc1cc(ccc1)C(=O)Nc2cc(ccc2)C=3N=C(SC3)C)C4CC4
0.267658	S(=O)(=O)(Nc1cc(ccc1)C(=O)Nc2cc(ccc2)C=3N=C(SC3)C)C4CC4
0.267658	S(=O)(=O)(Nc1cc(ccc1)C(=O)Nc2cc(ccc2)C=3N=C(SC3)C)C4CC4
0.267658	S(=O)(=O)(Nc1cc(ccc1)C(=O)Nc2cc(ccc2)C=3N=C(SC3)C)C4CC4
0.267658	S(=O)(=O)(Nc1cc(ccc1)C(=O)Nc2cc(ccc2)C=3N=C(SC3)C)C4CC4
0.267658	S(=O)(=O)(Nc1cc(ccc1)C(=O)Nc2cc(ccc2)C=3N=C(SC3)C)C4CC4
0.267658	S(=O)(=O)(Nc1cc(ccc1)C(=O)Nc2cc(ccc2)C=3N=C(SC3)C)C4CC4
0.267361	FC(F)Oc1c(cc(NC(=O)c2cc(N3C=CC=C3)c(cc2)C)cc1)Cc4ccccc4
0.267361	FC(F)Oc1c(cc(NC(=O)c2cc(N3C=CC=C3)c(cc2)C)cc1)Cc4ccccc4
0.267361	FC(F)Oc1c(cc(NC(=O)c2cc(N3C=CC=C3)c(cc2)C)cc1)Cc4ccccc4
0.267361	FC(F)Oc1c(cc(NC(=O)c2cc(N3C=CC=C3)c(cc2)C)cc1)Cc4ccccc4
0.267361	FC(F)Oc1c(cc(NC(=O)c2cc(N3C=CC=C3)c(cc2)C)cc1)Cc4ccccc4
0.267361	FC(F)Oc1c(cc(NC(=O)c2cc(N3C=CC=C3)c(cc2)C)cc1)Cc4ccccc4
0.267361	FC(F)Oc1c(cc(NC(=O)c2cc(N3C=CC=C3)c(cc2)C)cc1)Cc4ccccc4
0.267361	FC(F)Oc1c(cc(NC(=O)c2cc(N3C=CC=C3)c(cc2)C)cc1)Cc4ccccc4
0.267361	FC(F)Oc1c(cc(NC(=O)c2cc(N3C=CC=C3)c(cc2)C)cc1)Cc4ccccc4
0.267361	FC(F)Oc1c(cc(NC(=O)c2cc(N3C=CC=C3)c(cc2)C)cc1)Cc4ccccc4
0.267327	S1C(=NC(c2ccc(cc2)CCC)=C1)NC(=O)c3cc([N+]([O-])=O)c(N4CCCC4)cc3
0.267327	S1C(=NC(c2ccc(cc2)CCC)=C1)NC(=O)c3cc([N+]([O-])=O)c(N4CCCC4)cc3
0.267327	S1C(=NC(c2ccc(cc2)CCC)=C1)NC(=O)c3cc([N+]([O-])=O)c(N4CCCC4)cc3
0.267327	S1C(=NC(c2ccc(cc2)CCC)=C1)NC(=O)c3cc([N+]([O-])=O)c(N4CCCC4)cc3
0.267327	S1C(=NC(c2ccc(cc2)CCC)=C1)NC(=O)c3cc([N+]([O-])=O)c(N4CCCC4)cc3
0.267327	S1C(=NC(c2ccc(cc2)CCC)=C1)NC(=O)c3cc([N+]([O-])=O)c(N4CCCC4)cc3
0.267327	S1C(=NC(c2ccc(cc2)CCC)=C1)NC(=O)c3cc([N+]([O-])=O)c(N4CCCC4)cc3
0.267327	S1C(=NC(c2ccc(cc2)CCC)=C1)NC(=O)c3cc([N+]([O-])=O)c(N4CCCC4)cc3
0.267327	S1C(=NC(c2ccc(cc2)CCC)=C1)NC(=O)c3cc([N+]([O-])=O)c(N4CCCC4)cc3
0.267327	S1C(=NC(c2ccc(cc2)CCC)=C1)NC(=O)c3cc([N+]([O-])=O)c(N4CCCC4)cc3
0.266904	S1C(=NC(c2cc(NC(=O)c3c(O)ccc(c3)C(C)C)ccc2)=C1)C
0.266904	S1C(=NC(c2cc(NC(=O)c3c(O)ccc(c3)C(C)C)ccc2)=C1)C
0.266904	S1C(=NC(c2cc(NC(=O)c3c(O)ccc(c3)C(C)C)ccc2)=C1)C
0.266892	FC(F)(F)c1c(ccc(NC(=O)c2cc(OC)c(OCc3cnccc3)cc2)c1)C(C)C
0.266667	S1C(=NC(c2ccc(cc2)CCC)=C1)NC(=O)c3cc(c(OC)cc3)COCC
0.266667	S1C(=NC(c2ccc(cc2)CCC)=C1)NC(=O)c3cc(c(OC)cc3)COCC
0.266667	S1C(=NC(c2ccc(cc2)CCC)=C1)NC(=O)c3cc(c(OC)cc3)COCC
0.266667	Clc1c(ccc(NC(=O)CNC(=O)c2cc3OCOc3cc2)c1)CN4CCOCC4
0.266667	Clc1c(ccc(NC(=O)CNC(=O)c2cc3OCOc3cc2)c1)CN4CCOCC4
0.266667	Clc1c(ccc(NC(=O)CNC(=O)c2cc3OCOc3cc2)c1)CN4CCOCC4
0.266436	O=C(N1CCOCC1)c2cc(c(NC(=O)C=3OC(C=4OC=CC4)=CC3)cc2)C
0.266187	Brc1ccc(S(=O)(=O)Nc2cc(ccc2)C(=O)Nc3cc(ccc3)C=4N=C(SC4)C)cc1
0.266187	Brc1ccc(S(=O)(=O)Nc2cc(ccc2)C(=O)Nc3cc(ccc3)C=4N=C(SC4)C)cc1
0.266187	Brc1ccc(S(=O)(=O)Nc2cc(ccc2)C(=O)Nc3cc(ccc3)C=4N=C(SC4)C)cc1
0.266187	Brc1ccc(S(=O)(=O)Nc2cc(ccc2)C(=O)Nc3cc(ccc3)C=4N=C(SC4)C)cc1
0.266187	Brc1ccc(S(=O)(=O)Nc2cc(ccc2)C(=O)Nc3cc(ccc3)C=4N=C(SC4)C)cc1
0.266187	Brc1ccc(S(=O)(=O)Nc2cc(ccc2)C(=O)Nc3cc(ccc3)C=4N=C(SC4)C)cc1
0.266187	Brc1ccc(S(=O)(=O)Nc2cc(ccc2)C(=O)Nc3cc(ccc3)C=4N=C(SC4)C)cc1
0.266187	Brc1ccc(S(=O)(=O)Nc2cc(ccc2)C(=O)Nc3cc(ccc3)C=4N=C(SC4)C)cc1
0.266187	Brc1ccc(S(=O)(=O)Nc2cc(ccc2)C(=O)Nc3cc(ccc3)C=4N=C(SC4)C)cc1
0.266187	Brc1ccc(S(=O)(=O)Nc2cc(ccc2)C(=O)Nc3cc(ccc3)C=4N=C(SC4)C)cc1
0.26616	Brc1cc(ccc1)C(=O)Nc2ccc(cc2)C(=O)Nc3c(OC)nccc3C
0.26616	Brc1cc(ccc1)C(=O)Nc2ccc(cc2)C(=O)Nc3c(OC)nccc3C
0.26616	Brc1cc(ccc1)C(=O)Nc2ccc(cc2)C(=O)Nc3c(OC)nccc3C
0.26616	Brc1cc(ccc1)C(=O)Nc2ccc(cc2)C(=O)Nc3c(OC)nccc3C
0.26616	Brc1cc(ccc1)C(=O)Nc2ccc(cc2)C(=O)Nc3c(OC)nccc3C
0.26616	Brc1cc(ccc1)C(=O)Nc2ccc(cc2)C(=O)Nc3c(OC)nccc3C
0.26616	Brc1cc(ccc1)C(=O)Nc2ccc(cc2)C(=O)Nc3c(OC)nccc3C
0.266094	Ic1c(Cl)cc(cc1)C(=O)Nc2cc(NC(=O)c3ccc(Br)cc3)ccc2
0.266094	Ic1c(Cl)cc(cc1)C(=O)Nc2cc(NC(=O)c3ccc(Br)cc3)ccc2
0.266094	Ic1c(Cl)cc(cc1)C(=O)Nc2cc(NC(=O)c3ccc(Br)cc3)ccc2
0.266094	Ic1c(Cl)cc(cc1)C(=O)Nc2cc(NC(=O)c3ccc(Br)cc3)ccc2
0.266094	Ic1c(Cl)cc(cc1)C(=O)Nc2cc(NC(=O)c3ccc(Br)cc3)ccc2
0.266094	Ic1c(Cl)cc(cc1)C(=O)Nc2cc(NC(=O)c3ccc(Br)cc3)ccc2
0.266094	Ic1c(Cl)cc(cc1)C(=O)Nc2cc(NC(=O)c3ccc(Br)cc3)ccc2
0.266094	Ic1c(Cl)cc(cc1)C(=O)Nc2cc(NC(=O)c3ccc(Br)cc3)ccc2
0.266094	Ic1c(Cl)cc(cc1)C(=O)Nc2cc(NC(=O)c3ccc(Br)cc3)ccc2
0.266094	Ic1c(Cl)cc(cc1)C(=O)Nc2cc(NC(=O)c3ccc(Br)cc3)ccc2
0.265918	O=C(N(c1ccccc1)C)c2cc(ccc2)C(=O)Nc3ccc(cc3)C4=NC(=CN4)C
0.265918	O=C(N(c1ccccc1)C)c2cc(ccc2)C(=O)Nc3ccc(cc3)C4=NC(=CN4)C
0.265918	O=C(N(c1ccccc1)C)c2cc(ccc2)C(=O)Nc3ccc(cc3)C4=NC(=CN4)C
0.265918	O=C(N(c1ccccc1)C)c2cc(ccc2)C(=O)Nc3ccc(cc3)C4=NC(=CN4)C
0.265918	O=C(N(c1ccccc1)C)c2cc(ccc2)C(=O)Nc3ccc(cc3)C4=NC(=CN4)C
0.265918	O=C(N(c1ccccc1)C)c2cc(ccc2)C(=O)Nc3ccc(cc3)C4=NC(=CN4)C
0.265918	O=C(N(c1ccccc1)C)c2cc(ccc2)C(=O)Nc3ccc(cc3)C4=NC(=CN4)C
0.265918	O=C(N(c1ccccc1)C)c2cc(ccc2)C(=O)Nc3ccc(cc3)C4=NC(=CN4)C
0.265918	O=C(N(c1ccccc1)C)c2cc(ccc2)C(=O)Nc3ccc(cc3)C4=NC(=CN4)C
0.265918	O=C(N(c1ccccc1)C)c2cc(ccc2)C(=O)Nc3ccc(cc3)C4=NC(=CN4)C
0.265455	[O-][N+](=O)c1cc(c(NCc2ccc(cc2)CN3CCN(CC3)C)cc1)C(=O)NC4CC4
0.265455	[O-][N+](=O)c1cc(c(NCc2ccc(cc2)CN3CCN(CC3)C)cc1)C(=O)NC4CC4
0.265455	[O-][N+](=O)c1cc(c(NCc2ccc(cc2)CN3CCN(CC3)C)cc1)C(=O)NC4CC4
0.265455	Fc1cc(c(N2CCN(Cc3cc(c4cncnc4)ccc3)CC2)cc1)C(=O)N
0.265455	Fc1cc(c(N2CCN(Cc3cc(c4cncnc4)ccc3)CC2)cc1)C(=O)N
0.265455	Fc1cc(c(N2CCN(Cc3cc(c4cncnc4)ccc3)CC2)cc1)C(=O)N
0.265455	Fc1cc(c(N2CCN(Cc3cc(c4cncnc4)ccc3)CC2)cc1)C(=O)N
0.265455	Fc1cc(c(N2CCN(Cc3cc(c4cncnc4)ccc3)CC2)cc1)C(=O)N
0.265455	Fc1cc(c(N2CCN(Cc3cc(c4cncnc4)ccc3)CC2)cc1)C(=O)N
0.265455	Fc1cc(c(N2CCN(Cc3cc(c4cncnc4)ccc3)CC2)cc1)C(=O)N
0.265455	Fc1cc(c(N2CCN(Cc3cc(c4cncnc4)ccc3)CC2)cc1)C(=O)N
0.265455	Fc1cc(c(N2CCN(Cc3cc(c4cncnc4)ccc3)CC2)cc1)C(=O)N
0.265455	Fc1cc(c(N2CCN(Cc3cc(c4cncnc4)ccc3)CC2)cc1)C(=O)N
0.265455	[O-][N+](=O)c1cc(c(NCc2ccc(cc2)CN3CCN(CC3)C)cc1)C(=O)NC4CC4
0.265455	[O-][N+](=O)c1cc(c(NCc2ccc(cc2)CN3CCN(CC3)C)cc1)C(=O)NC4CC4
0.265455	[O-][N+](=O)c1cc(c(NCc2ccc(cc2)CN3CCN(CC3)C)cc1)C(=O)NC4CC4
0.265455	[O-][N+](=O)c1cc(c(NCc2ccc(cc2)CN3CCN(CC3)C)cc1)C(=O)NC4CC4
0.265455	[O-][N+](=O)c1cc(c(NCc2ccc(cc2)CN3CCN(CC3)C)cc1)C(=O)NC4CC4
0.265455	[O-][N+](=O)c1cc(c(NCc2ccc(cc2)CN3CCN(CC3)C)cc1)C(=O)NC4CC4
0.265455	[O-][N+](=O)c1cc(c(NCc2ccc(cc2)CN3CCN(CC3)C)cc1)C(=O)NC4CC4
0.265233	O=C(Nc1c(ccc(c1)CN2CCCC2)C)C3COC4(C3)CCNCC4
0.265233	O=C(Nc1c(ccc(c1)CN2CCCC2)C)C3COC4(C3)CCNCC4
0.265233	O=C(Nc1c(ccc(c1)CN2CCCC2)C)C3COC4(C3)CCNCC4
0.265233	O=C(Nc1c(ccc(c1)CN2CCCC2)C)C3COC4(C3)CCNCC4
0.265233	O=C(Nc1c(ccc(c1)CN2CCCC2)C)C3COC4(C3)CCNCC4
0.265233	O=C(Nc1c(ccc(c1)CN2CCCC2)C)C3COC4(C3)CCNCC4
0.265233	O=C(Nc1c(ccc(c1)CN2CCCC2)C)C3COC4(C3)CCNCC4
0.265233	O=C(Nc1c(ccc(c1)CN2CCCC2)C)C3COC4(C3)CCNCC4
0.265233	O=C(Nc1c(ccc(c1)CN2CCCC2)C)C3COC4(C3)CCNCC4
0.265233	O=C(Nc1c(ccc(c1)CN2CCCC2)C)C3COC4(C3)CCNCC4
0.265193	O=C(Nc1c(cc(Oc2nccnc2)cc1)C)c3c4c(ON=C4C(C)C)nc(c5cnccc5)c3
0.265193	O=C(Nc1c(cc(Oc2nccnc2)cc1)C)c3c4c(ON=C4C(C)C)nc(c5cnccc5)c3
0.265193	O=C(Nc1c(cc(Oc2nccnc2)cc1)C)c3c4c(ON=C4C(C)C)nc(c5cnccc5)c3
0.265193	O=C(Nc1c(cc(Oc2nccnc2)cc1)C)c3c4c(ON=C4C(C)C)nc(c5cnccc5)c3
0.265193	O=C(Nc1c(cc(Oc2nccnc2)cc1)C)c3c4c(ON=C4C(C)C)nc(c5cnccc5)c3
0.265193	O=C(Nc1c(cc(Oc2nccnc2)cc1)C)c3c4c(ON=C4C(C)C)nc(c5cnccc5)c3
0.265193	O=C(Nc1c(cc(Oc2nccnc2)cc1)C)c3c4c(ON=C4C(C)C)nc(c5cnccc5)c3
0.265193	O=C(Nc1c(cc(Oc2nccnc2)cc1)C)c3c4c(ON=C4C(C)C)nc(c5cnccc5)c3
0.265193	O=C(Nc1c(cc(Oc2nccnc2)cc1)C)c3c4c(ON=C4C(C)C)nc(c5cnccc5)c3
0.265193	O=C(Nc1c(cc(Oc2nccnc2)cc1)C)c3c4c(ON=C4C(C)C)nc(c5cnccc5)c3
0.264984	S(=O)(=O)(N1CCOCC1)c2cc(c(cc2)C)C(=O)Nc3c(cccc3)C4=NC(=CN4)C
0.264984	S(=O)(=O)(N1CCOCC1)c2cc(c(cc2)C)C(=O)Nc3c(cccc3)C4=NC(=CN4)C
0.264984	S(=O)(=O)(N1CCOCC1)c2cc(c(cc2)C)C(=O)Nc3c(cccc3)C4=NC(=CN4)C
0.264984	S(=O)(=O)(N1CCOCC1)c2cc(c(cc2)C)C(=O)Nc3c(cccc3)C4=NC(=CN4)C
0.264984	S(=O)(=O)(N1CCOCC1)c2cc(c(cc2)C)C(=O)Nc3c(cccc3)C4=NC(=CN4)C
0.264984	S(=O)(=O)(N1CCOCC1)c2cc(c(cc2)C)C(=O)Nc3c(cccc3)C4=NC(=CN4)C
0.264984	S(=O)(=O)(N1CCOCC1)c2cc(c(cc2)C)C(=O)Nc3c(cccc3)C4=NC(=CN4)C
0.264984	S(=O)(=O)(N1CCOCC1)c2cc(c(cc2)C)C(=O)Nc3c(cccc3)C4=NC(=CN4)C
0.264984	S(=O)(=O)(N1CCOCC1)c2cc(c(cc2)C)C(=O)Nc3c(cccc3)C4=NC(=CN4)C
0.264984	S(=O)(=O)(N1CCOCC1)c2cc(c(cc2)C)C(=O)Nc3c(cccc3)C4=NC(=CN4)C
0.264808	Ic1c(cccc1)C(=O)Nc2c(ccc(NC(=O)C(NC(=O)c3c(Cl)cccc3)C)c2)C
0.264706	O=C(Nc1cc(NC(=O)c2cc(OCC)c(OCc3ccncc3)cc2)ccc1)NCC(=O)N
0.264706	O=C(Nc1cc(NC(=O)c2cc(OCC)c(OCc3ccncc3)cc2)ccc1)NCC(=O)N
0.264706	O=C(Nc1cc(NC(=O)c2cc(OCC)c(OCc3ccncc3)cc2)ccc1)NCC(=O)N
0.264706	O=C(Nc1cc(NC(=O)c2cc(OCC)c(OCc3ccncc3)cc2)ccc1)NCC(=O)N
0.264706	O=C(Nc1cc(NC(=O)c2cc(OCC)c(OCc3ccncc3)cc2)ccc1)NCC(=O)N
0.264706	O=C(Nc1cc(NC(=O)c2cc(OCC)c(OCc3ccncc3)cc2)ccc1)NCC(=O)N
0.264706	O=C(Nc1cc(NC(=O)c2cc(OCC)c(OCc3ccncc3)cc2)ccc1)NCC(=O)N
0.264706	O=C(Nc1cc(NC(=O)c2cc(OCC)c(OCc3ccncc3)cc2)ccc1)NCC(=O)N
0.264706	O=C(Nc1cc(NC(=O)c2cc(OCC)c(OCc3ccncc3)cc2)ccc1)NCC(=O)N
0.264706	O=C(Nc1cc(NC(=O)c2cc(OCC)c(OCc3ccncc3)cc2)ccc1)NCC(=O)N
0.264407	O=C(N(c1ccccc1)C)c2cc(ccc2)C(=O)Nc3c(cc(Oc4nccnc4)cc3)C
0.264407	O=C(N(c1ccccc1)C)c2cc(ccc2)C(=O)Nc3c(cc(Oc4nccnc4)cc3)C
0.264407	O=C(N(c1ccccc1)C)c2cc(ccc2)C(=O)Nc3c(cc(Oc4nccnc4)cc3)C
0.264407	O=C(N(c1ccccc1)C)c2cc(ccc2)C(=O)Nc3c(cc(Oc4nccnc4)cc3)C
0.264407	O=C(N(c1ccccc1)C)c2cc(ccc2)C(=O)Nc3c(cc(Oc4nccnc4)cc3)C
0.264407	O=C(N(c1ccccc1)C)c2cc(ccc2)C(=O)Nc3c(cc(Oc4nccnc4)cc3)C
0.264407	O=C(N(c1ccccc1)C)c2cc(ccc2)C(=O)Nc3c(cc(Oc4nccnc4)cc3)C
0.264407	O=C(N(c1ccccc1)C)c2cc(ccc2)C(=O)Nc3c(cc(Oc4nccnc4)cc3)C
0.264407	O=C(N(c1ccccc1)C)c2cc(ccc2)C(=O)Nc3c(cc(Oc4nccnc4)cc3)C
0.264407	O=C(N(c1ccccc1)C)c2cc(ccc2)C(=O)Nc3c(cc(Oc4nccnc4)cc3)C
0.264407	Clc1c(NS(=O)(=O)c2cc(ccc2)C(=O)Nc3cc(S(=O)(=O)Nc4ccccc4)c(cc3)C)cc(Cl)cc1
0.264407	Clc1c(NS(=O)(=O)c2cc(ccc2)C(=O)Nc3cc(S(=O)(=O)Nc4ccccc4)c(cc3)C)cc(Cl)cc1
0.264407	Clc1c(NS(=O)(=O)c2cc(ccc2)C(=O)Nc3cc(S(=O)(=O)Nc4ccccc4)c(cc3)C)cc(Cl)cc1
0.264407	Clc1c(NS(=O)(=O)c2cc(ccc2)C(=O)Nc3cc(S(=O)(=O)Nc4ccccc4)c(cc3)C)cc(Cl)cc1
0.264407	Clc1c(NS(=O)(=O)c2cc(ccc2)C(=O)Nc3cc(S(=O)(=O)Nc4ccccc4)c(cc3)C)cc(Cl)cc1
0.264407	Clc1c(NS(=O)(=O)c2cc(ccc2)C(=O)Nc3cc(S(=O)(=O)Nc4ccccc4)c(cc3)C)cc(Cl)cc1
0.264407	Clc1c(NS(=O)(=O)c2cc(ccc2)C(=O)Nc3cc(S(=O)(=O)Nc4ccccc4)c(cc3)C)cc(Cl)cc1
0.264368	Brc1c(NC(=O)NCc2ccc(c3cc(ccc3)C)cc2)cc(cc1)C(=O)C
0.264368	Brc1c(NC(=O)NCc2ccc(c3cc(ccc3)C)cc2)cc(cc1)C(=O)C
0.264368	Brc1c(NC(=O)NCc2ccc(c3cc(ccc3)C)cc2)cc(cc1)C(=O)C
0.264368	Brc1c(NC(=O)NCc2ccc(c3cc(ccc3)C)cc2)cc(cc1)C(=O)C
0.264368	Brc1c(NC(=O)NCc2ccc(c3cc(ccc3)C)cc2)cc(cc1)C(=O)C
0.264368	Brc1c(NC(=O)NCc2ccc(c3cc(ccc3)C)cc2)cc(cc1)C(=O)C
0.264368	Brc1c(NC(=O)NCc2ccc(c3cc(ccc3)C)cc2)cc(cc1)C(=O)C
0.264368	Brc1c(NC(=O)NCc2ccc(c3cc(ccc3)C)cc2)cc(cc1)C(=O)C
0.264368	Brc1c(NC(=O)NCc2ccc(c3cc(ccc3)C)cc2)cc(cc1)C(=O)C
0.264368	Clc1c(OC)cc(OC)c(NS(=O)(=O)c2c(ccc(c2)C(=O)NCC3=NC(c4cc(C#N)ccc4)=CN3)C)c1
0.264368	Clc1c(OC)cc(OC)c(NS(=O)(=O)c2c(ccc(c2)C(=O)NCC3=NC(c4cc(C#N)ccc4)=CN3)C)c1
0.264368	Clc1c(OC)cc(OC)c(NS(=O)(=O)c2c(ccc(c2)C(=O)NCC3=NC(c4cc(C#N)ccc4)=CN3)C)c1
0.264368	Clc1c(OC)cc(OC)c(NS(=O)(=O)c2c(ccc(c2)C(=O)NCC3=NC(c4cc(C#N)ccc4)=CN3)C)c1
0.264368	Clc1c(OC)cc(OC)c(NS(=O)(=O)c2c(ccc(c2)C(=O)NCC3=NC(c4cc(C#N)ccc4)=CN3)C)c1
0.264368	Clc1c(OC)cc(OC)c(NS(=O)(=O)c2c(ccc(c2)C(=O)NCC3=NC(c4cc(C#N)ccc4)=CN3)C)c1
0.264368	Clc1c(OC)cc(OC)c(NS(=O)(=O)c2c(ccc(c2)C(=O)NCC3=NC(c4cc(C#N)ccc4)=CN3)C)c1
0.264368	Clc1c(OC)cc(OC)c(NS(=O)(=O)c2c(ccc(c2)C(=O)NCC3=NC(c4cc(C#N)ccc4)=CN3)C)c1
0.264368	Clc1c(OC)cc(OC)c(NS(=O)(=O)c2c(ccc(c2)C(=O)NCC3=NC(c4cc(C#N)ccc4)=CN3)C)c1
0.264368	Clc1c(OC)cc(OC)c(NS(=O)(=O)c2c(ccc(c2)C(=O)NCC3=NC(c4cc(C#N)ccc4)=CN3)C)c1
0.264331	BrC=1C(=NSC1)C2=NOC(=N2)c3cc(NC(=O)c4c(F)cccc4)c(cc3)C
0.264331	BrC=1C(=NSC1)C2=NOC(=N2)c3cc(NC(=O)c4c(F)cccc4)c(cc3)C
0.264331	BrC=1C(=NSC1)C2=NOC(=N2)c3cc(NC(=O)c4c(F)cccc4)c(cc3)C
0.264331	BrC=1C(=NSC1)C2=NOC(=N2)c3cc(NC(=O)c4c(F)cccc4)c(cc3)C
0.264331	BrC=1C(=NSC1)C2=NOC(=N2)c3cc(NC(=O)c4c(F)cccc4)c(cc3)C
0.264331	BrC=1C(=NSC1)C2=NOC(=N2)c3cc(NC(=O)c4c(F)cccc4)c(cc3)C
0.264331	BrC=1C(=NSC1)C2=NOC(=N2)c3cc(NC(=O)c4c(F)cccc4)c(cc3)C
0.264331	BrC=1C(=NSC1)C2=NOC(=N2)c3cc(NC(=O)c4c(F)cccc4)c(cc3)C
0.264331	BrC=1C(=NSC1)C2=NOC(=N2)c3cc(NC(=O)c4c(F)cccc4)c(cc3)C
0.264331	BrC=1C(=NSC1)C2=NOC(=N2)c3cc(NC(=O)c4c(F)cccc4)c(cc3)C
0.264151	O=C(Nc1ccc(cc1)C2=NC(=CN2)C)c3c(nc(C#N)cc3)C
0.264151	O=C(Nc1ccc(cc1)C2=NC(=CN2)C)c3c(nc(C#N)cc3)C
0.264151	O=C(Nc1ccc(cc1)C2=NC(=CN2)C)c3c(nc(C#N)cc3)C
0.264085	Fc1c(NC(=O)c2ccc(NCCc3ncccc3)cc2)cc(c(c1)C)C(=O)NC
0.263941	Ic1cc(OC)c(cc1)C(=O)NCc2cc(NC(=O)c3ccncc3)ccc2
0.263941	Ic1cc(OC)c(cc1)C(=O)NCc2cc(NC(=O)c3ccncc3)ccc2
0.263941	Ic1cc(OC)c(cc1)C(=O)NCc2cc(NC(=O)c3ccncc3)ccc2
0.263941	Ic1cc(OC)c(cc1)C(=O)NCc2cc(NC(=O)c3ccncc3)ccc2
0.263941	Ic1cc(OC)c(cc1)C(=O)NCc2cc(NC(=O)c3ccncc3)ccc2
0.263941	Ic1cc(OC)c(cc1)C(=O)NCc2cc(NC(=O)c3ccncc3)ccc2
0.263941	Ic1cc(OC)c(cc1)C(=O)NCc2cc(NC(=O)c3ccncc3)ccc2
0.263941	Ic1cc(OC)c(cc1)C(=O)NCc2cc(NC(=O)c3ccncc3)ccc2
0.263941	Ic1cc(OC)c(cc1)C(=O)NCc2cc(NC(=O)c3ccncc3)ccc2
0.263941	Ic1cc(OC)c(cc1)C(=O)NCc2cc(NC(=O)c3ccncc3)ccc2
0.263699	Ic1c(cccc1)C(=O)Nc2c(ccc(NC(=O)CCNS(=O)(=O)c3ccc(Cl)cc3)c2)C
0.263514	O=C(Nc1c(OCCOC)ccc(C#N)c1)c2cc(ccc2)C3=NNC(=O)C=C3
0.263514	O=C(Nc1c(OCCOC)ccc(C#N)c1)c2cc(ccc2)C3=NNC(=O)C=C3
0.263514	O=C(Nc1c(OCCOC)ccc(C#N)c1)c2cc(ccc2)C3=NNC(=O)C=C3
0.263514	O=C(Nc1c(OCCOC)ccc(C#N)c1)c2cc(ccc2)C3=NNC(=O)C=C3
0.263514	O=C(Nc1c(OCCOC)ccc(C#N)c1)c2cc(ccc2)C3=NNC(=O)C=C3
0.263514	O=C(Nc1c(OCCOC)ccc(C#N)c1)c2cc(ccc2)C3=NNC(=O)C=C3
0.263514	O=C(Nc1c(OCCOC)ccc(C#N)c1)c2cc(ccc2)C3=NNC(=O)C=C3
0.263514	O=C(Nc1c(OCCOC)ccc(C#N)c1)c2cc(ccc2)C3=NNC(=O)C=C3
0.263514	O=C(Nc1c(OCCOC)ccc(C#N)c1)c2cc(ccc2)C3=NNC(=O)C=C3
0.263514	O=C(Nc1c(OCCOC)ccc(C#N)c1)c2cc(ccc2)C3=NNC(=O)C=C3
0.263393	Fc1cc(NC(=O)c2ccc(c3ccncc3)cc2)cc(c1)C(F)F
0.263393	Fc1cc(NC(=O)c2ccc(c3ccncc3)cc2)cc(c1)C(F)F
0.263359	Brc1c(OC(F)(F)F)cc(cc1)C(=O)Nc2cc(c3cc(ccc3)C(=O)O)ccc2
0.263359	Brc1c(OC(F)(F)F)cc(cc1)C(=O)Nc2cc(c3cc(ccc3)C(=O)O)ccc2
0.263359	Brc1c(OC(F)(F)F)cc(cc1)C(=O)Nc2cc(c3cc(ccc3)C(=O)O)ccc2
0.263359	Brc1c(OC(F)(F)F)cc(cc1)C(=O)Nc2cc(c3cc(ccc3)C(=O)O)ccc2
0.263359	Brc1c(OC(F)(F)F)cc(cc1)C(=O)Nc2cc(c3cc(ccc3)C(=O)O)ccc2
0.263359	Brc1c(OC(F)(F)F)cc(cc1)C(=O)Nc2cc(c3cc(ccc3)C(=O)O)ccc2
0.263359	Brc1c(OC(F)(F)F)cc(cc1)C(=O)Nc2cc(c3cc(ccc3)C(=O)O)ccc2
0.263359	Brc1c(OC(F)(F)F)cc(cc1)C(=O)Nc2cc(c3cc(ccc3)C(=O)O)ccc2
0.263359	Brc1c(OC(F)(F)F)cc(cc1)C(=O)Nc2cc(c3cc(ccc3)C(=O)O)ccc2
0.263359	Brc1c(OC(F)(F)F)cc(cc1)C(=O)Nc2cc(c3cc(ccc3)C(=O)O)ccc2
0.263345	Brc1cc(ccc1)C(=O)Nc2ccc(cc2)CC(=O)Nc3c(cccc3)C=4ON=CC4
0.263345	S1C(=NC(c2ccc(NC(=O)CC(C)C)cc2)=C1)NC(=O)c3cnc(nc3)N4CCOCC4
0.263345	S1C(=NC(c2ccc(NC(=O)CC(C)C)cc2)=C1)NC(=O)c3cnc(nc3)N4CCOCC4
0.263345	S1C(=NC(c2ccc(NC(=O)CC(C)C)cc2)=C1)NC(=O)c3cnc(nc3)N4CCOCC4
0.263345	S1C(=NC(c2ccc(NC(=O)CC(C)C)cc2)=C1)NC(=O)c3cnc(nc3)N4CCOCC4
0.263345	S1C(=NC(c2ccc(NC(=O)CC(C)C)cc2)=C1)NC(=O)c3cnc(nc3)N4CCOCC4
0.263345	S1C(=NC(c2ccc(NC(=O)CC(C)C)cc2)=C1)NC(=O)c3cnc(nc3)N4CCOCC4
0.263345	S1C(=NC(c2ccc(NC(=O)CC(C)C)cc2)=C1)NC(=O)c3cnc(nc3)N4CCOCC4
0.263345	S1C(=NC(c2ccc(NC(=O)CC(C)C)cc2)=C1)NC(=O)c3cnc(nc3)N4CCOCC4
0.263345	S1C(=NC(c2ccc(NC(=O)CC(C)C)cc2)=C1)NC(=O)c3cnc(nc3)N4CCOCC4
0.263345	S1C(=NC(c2ccc(NC(=O)CC(C)C)cc2)=C1)NC(=O)c3cnc(nc3)N4CCOCC4
0.263158	Clc1c(Oc2c(NC(=O)c3ccc(c4ccncc4)cc3)cccc2)cccc1
0.263158	Clc1c(Oc2c(NC(=O)c3ccc(c4ccncc4)cc3)cccc2)cccc1
0.262997	O=C(OCC1c2c(c3c1cccc3)cccc2)NC(C4CC4)CC(=O)Nc5c(ccc(c5)C(=O)Nc6ccccc6)C
0.262997	O=C(OCC1c2c(c3c1cccc3)cccc2)NC(C4CC4)CC(=O)Nc5c(ccc(c5)C(=O)Nc6ccccc6)C
0.262997	O=C(OCC1c2c(c3c1cccc3)cccc2)NC(C4CC4)CC(=O)Nc5c(ccc(c5)C(=O)Nc6ccccc6)C
0.262997	O=C(OCC1c2c(c3c1cccc3)cccc2)NC(C4CC4)CC(=O)Nc5c(ccc(c5)C(=O)Nc6ccccc6)C
0.262997	O=C(OCC1c2c(c3c1cccc3)cccc2)NC(C4CC4)CC(=O)Nc5c(ccc(c5)C(=O)Nc6ccccc6)C
0.262997	O=C(OCC1c2c(c3c1cccc3)cccc2)NC(C4CC4)CC(=O)Nc5c(ccc(c5)C(=O)Nc6ccccc6)C
0.262997	O=C(OCC1c2c(c3c1cccc3)cccc2)NC(C4CC4)CC(=O)Nc5c(ccc(c5)C(=O)Nc6ccccc6)C
0.262997	O=C(OCC1c2c(c3c1cccc3)cccc2)NC(C4CC4)CC(=O)Nc5c(ccc(c5)C(=O)Nc6ccccc6)C
0.262997	O=C(OCC1c2c(c3c1cccc3)cccc2)NC(C4CC4)CC(=O)Nc5c(ccc(c5)C(=O)Nc6ccccc6)C
0.262997	O=C(OCC1c2c(c3c1cccc3)cccc2)NC(C4CC4)CC(=O)Nc5c(ccc(c5)C(=O)Nc6ccccc6)C
0.262997	Brc1c(nccc1)C2=NC(C(=O)Nc3c(OC)ccc(c4cnccc4)c3)=CN2C
0.262997	Brc1c(nccc1)C2=NC(C(=O)Nc3c(OC)ccc(c4cnccc4)c3)=CN2C
0.262799	Clc1c(ccc(NC(=O)OC)c1)C(=O)NCc2cc(ncc2)N3CCN(CC3)CC
0.2625	S(=O)(=O)(N1CCOCC1)c2cc(c(cc2)C)C(=O)Nc3cc(ccc3)C4=NOC(=N4)C(F)(F)F
0.2625	S(=O)(=O)(N1CCOCC1)c2cc(c(cc2)C)C(=O)Nc3cc(ccc3)C4=NOC(=N4)C(F)(F)F
0.2625	S(=O)(=O)(N1CCOCC1)c2cc(c(cc2)C)C(=O)Nc3cc(ccc3)C4=NOC(=N4)C(F)(F)F
0.2625	S(=O)(=O)(N1CCOCC1)c2cc(c(cc2)C)C(=O)Nc3cc(ccc3)C4=NOC(=N4)C(F)(F)F
0.2625	S(=O)(=O)(N1CCOCC1)c2cc(c(cc2)C)C(=O)Nc3cc(ccc3)C4=NOC(=N4)C(F)(F)F
0.2625	S(=O)(=O)(N1CCOCC1)c2cc(c(cc2)C)C(=O)Nc3cc(ccc3)C4=NOC(=N4)C(F)(F)F
0.2625	S(=O)(=O)(N1CCOCC1)c2cc(c(cc2)C)C(=O)Nc3cc(ccc3)C4=NOC(=N4)C(F)(F)F
0.2625	S(=O)(=O)(N1CCOCC1)c2cc(c(cc2)C)C(=O)Nc3cc(ccc3)C4=NOC(=N4)C(F)(F)F
0.2625	S(=O)(=O)(N1CCOCC1)c2cc(c(cc2)C)C(=O)Nc3cc(ccc3)C4=NOC(=N4)C(F)(F)F
0.2625	S(=O)(=O)(N1CCOCC1)c2cc(c(cc2)C)C(=O)Nc3cc(ccc3)C4=NOC(=N4)C(F)(F)F
0.262295	O=C(NCC1(C(=O)Nc2cc(c(cc2)C)C)CCCC1)c3c(c4cncnc4)cccc3
0.262295	O=C(NCC1(C(=O)Nc2cc(c(cc2)C)C)CCCC1)c3c(c4cncnc4)cccc3
0.262295	O=C(NCC1(C(=O)Nc2cc(c(cc2)C)C)CCCC1)c3c(c4cncnc4)cccc3
0.262295	O=C(NCC1(C(=O)Nc2cc(c(cc2)C)C)CCCC1)c3c(c4cncnc4)cccc3
0.262295	O=C(NCC1(C(=O)Nc2cc(c(cc2)C)C)CCCC1)c3c(c4cncnc4)cccc3
0.262295	O=C(NCC1(C(=O)Nc2cc(c(cc2)C)C)CCCC1)c3c(c4cncnc4)cccc3
0.262295	O=C(NCC1(C(=O)Nc2cc(c(cc2)C)C)CCCC1)c3c(c4cncnc4)cccc3
0.262295	O=C(NCC1(C(=O)Nc2cc(c(cc2)C)C)CCCC1)c3c(c4cncnc4)cccc3
0.262295	O=C(NCC1(C(=O)Nc2cc(c(cc2)C)C)CCCC1)c3c(c4cncnc4)cccc3
0.262295	O=C(NCC1(C(=O)Nc2cc(c(cc2)C)C)CCCC1)c3c(c4cncnc4)cccc3
0.262238	FC(F)(F)CN1CCN(c2ccc(NC(=O)C(=O)NCc3cc(NC(=O)c4ncccc4)ccc3)cc2)CC1
0.262238	FC(F)(F)CN1CCN(c2ccc(NC(=O)C(=O)NCc3cc(NC(=O)c4ncccc4)ccc3)cc2)CC1
0.262172	O=C(Nc1ccc(cc1)C2=NC(=CN2)C)c3c(nc(cc3)C)C(C)C
0.262172	O=C(Nc1ccc(cc1)C2=NC(=CN2)C)c3c(nc(cc3)C)C(C)C
0.262172	O=C(Nc1ccc(cc1)C2=NC(=CN2)C)c3c(nc(cc3)C)C(C)C
0.262172	O=C(Nc1ccc(cc1)C2=NC(=CN2)C)c3c(nc(cc3)C)C(C)C
0.262172	O=C(Nc1ccc(cc1)C2=NC(=CN2)C)c3c(nc(cc3)C)C(C)C
0.262097	O=C(NCc1nc(ncc1)N2CCCC2)c3ccc(c4ccncc4)cc3
0.262097	O=C(NCc1nc(ncc1)N2CCCC2)c3ccc(c4ccncc4)cc3
0.261993	S(=O)(=O)(NC(=O)N)c1cc(ccc1)C(=O)Nc2ccc(cc2)C3=NC(=CN3)C
0.261993	S(=O)(=O)(NC(=O)N)c1cc(ccc1)C(=O)Nc2ccc(cc2)C3=NC(=CN3)C
0.261993	S(=O)(=O)(NC(=O)N)c1cc(ccc1)C(=O)Nc2ccc(cc2)C3=NC(=CN3)C
0.261993	S(=O)(=O)(NC(=O)N)c1cc(ccc1)C(=O)Nc2ccc(cc2)C3=NC(=CN3)C
0.261993	S(=O)(=O)(NC(=O)N)c1cc(ccc1)C(=O)Nc2ccc(cc2)C3=NC(=CN3)C
0.261993	S(=O)(=O)(NC(=O)N)c1cc(ccc1)C(=O)Nc2ccc(cc2)C3=NC(=CN3)C
0.261993	S(=O)(=O)(NC(=O)N)c1cc(ccc1)C(=O)Nc2ccc(cc2)C3=NC(=CN3)C
0.261682	Fc1c(cccc1)C(=O)Nc2c(ccc(c2)C=3ON=C(N3)C4CCC(C(CC)(C)C)CC4)C
0.261649	Fc1c(OC)ccc(c1)CNC(=O)c2ncc(c3nccnc3)cc2
0.261649	Fc1c(OC)ccc(c1)CNC(=O)c2ncc(c3nccnc3)cc2
0.261649	Fc1c(OC)ccc(c1)CNC(=O)c2ncc(c3nccnc3)cc2
0.261649	Fc1c(OC)ccc(c1)CNC(=O)c2ncc(c3nccnc3)cc2
0.261649	Fc1c(OC)ccc(c1)CNC(=O)c2ncc(c3nccnc3)cc2
0.261649	Fc1c(OC)ccc(c1)CNC(=O)c2ncc(c3nccnc3)cc2
0.261649	Fc1c(OC)ccc(c1)CNC(=O)c2ncc(c3nccnc3)cc2
0.261649	Fc1c(OC)ccc(c1)CNC(=O)c2ncc(c3nccnc3)cc2
0.261649	Fc1c(OC)ccc(c1)CNC(=O)c2ncc(c3nccnc3)cc2
0.261649	Fc1c(OC)ccc(c1)CNC(=O)c2ncc(c3nccnc3)cc2
0.261603	Brc1cc(O)c(NC(=O)c2ccc(NC(=O)c3cc(Br)ccc3)cc2)cc1
0.261603	Brc1cc(O)c(NC(=O)c2ccc(NC(=O)c3cc(Br)ccc3)cc2)cc1
0.261603	Brc1cc(O)c(NC(=O)c2ccc(NC(=O)c3cc(Br)ccc3)cc2)cc1
[truncated: 8,001 more rows]
