# Supplementary material for: Galileo: Three-dimensional searching in large combinatorial fragment spaces on the example of pharmacophores
Source: J Comput Aided Mol Des. 2022 Nov 24;37(1):1–16. doi: 10.1007/s10822-022-00485-y (PMC10032335; doi:10.1007/s10822-022-00485-y)
Supplement: Supplementary file 4 — Supplementary file 3a [file 10822_2022_485_MOESM3_ESMa.zip › Imatinib_Galileo/14/out_2.csv]

Score	SMILES
0.435484	Brc1ccc(cc1)CN2CCN(C(=O)C(=O)Nc3c(ccc(c4cnccc4)c3)C)CC2
0.435484	Brc1ccc(cc1)CN2CCN(C(=O)C(=O)Nc3c(ccc(c4cnccc4)c3)C)CC2
0.435484	Brc1ccc(cc1)CN2CCN(C(=O)C(=O)Nc3c(ccc(c4cnccc4)c3)C)CC2
0.435484	Brc1ccc(cc1)CN2CCN(C(=O)C(=O)Nc3c(ccc(c4cnccc4)c3)C)CC2
0.430894	O=C(Nc1c(ccc(c2cnccc2)c1)C)C(=O)Nc3ccc(OCCCN4CCN(CC4)C)cc3
0.430894	O=C(Nc1c(ccc(c2cnccc2)c1)C)C(=O)Nc3ccc(OCCCN4CCN(CC4)C)cc3
0.430894	O=C(Nc1c(ccc(c2cnccc2)c1)C)C(=O)Nc3ccc(OCCCN4CCN(CC4)C)cc3
0.430894	O=C(Nc1c(ccc(c2cnccc2)c1)C)C(=O)Nc3ccc(OCCCN4CCN(CC4)C)cc3
0.430894	O=C(Nc1c(ccc(c2cnccc2)c1)C)C(=O)Nc3ccc(OCCCN4CCN(CC4)C)cc3
0.430894	O=C(Nc1c(ccc(c2cnccc2)c1)C)C(=O)Nc3ccc(OCCCN4CCN(CC4)C)cc3
0.430894	O=C(Nc1c(ccc(c2cnccc2)c1)C)C(=O)Nc3ccc(OCCCN4CCN(CC4)C)cc3
0.430894	O=C(Nc1c(ccc(c2cnccc2)c1)C)C(=O)Nc3ccc(OCCCN4CCN(CC4)C)cc3
0.430894	O=C(Nc1c(ccc(c2cnccc2)c1)C)C(=O)Nc3ccc(OCCCN4CCN(CC4)C)cc3
0.430894	O=C(Nc1c(ccc(c2cnccc2)c1)C)C(=O)Nc3ccc(OCCCN4CCN(CC4)C)cc3
0.416	O=C(NCc1nc(ncc1)c2ccccc2)c3cc(NC(=O)C)c(cc3)C
0.416	O=C(NCc1nc(ncc1)c2ccccc2)c3cc(NC(=O)C)c(cc3)C
0.416	O=C(NCc1nc(ncc1)c2ccccc2)c3cc(NC(=O)C)c(cc3)C
0.416	O=C(NCc1nc(ncc1)c2ccccc2)c3cc(NC(=O)C)c(cc3)C
0.416	O=C(NCc1nc(ncc1)c2ccccc2)c3cc(NC(=O)C)c(cc3)C
0.416	O=C(NCc1nc(ncc1)c2ccccc2)c3cc(NC(=O)C)c(cc3)C
0.416	O=C(NCc1nc(ncc1)c2ccccc2)c3cc(NC(=O)C)c(cc3)C
0.416	O=C(NCc1nc(ncc1)c2ccccc2)c3cc(NC(=O)C)c(cc3)C
0.416	O=C(NCc1nc(ncc1)c2ccccc2)c3cc(NC(=O)C)c(cc3)C
0.416	O=C(NCc1nc(ncc1)c2ccccc2)c3cc(NC(=O)C)c(cc3)C
0.389286	Fc1c(cccc1)C(=O)Nc2c(ccc(c2)C=3ON=C(N3)c4ccc(cc4)CN5CCOCC5)C
0.389286	Fc1c(cccc1)C(=O)Nc2c(ccc(c2)C=3ON=C(N3)c4ccc(cc4)CN5CCOCC5)C
0.389286	Fc1c(cccc1)C(=O)Nc2c(ccc(c2)C=3ON=C(N3)c4ccc(cc4)CN5CCOCC5)C
0.389286	Fc1c(cccc1)C(=O)Nc2c(ccc(c2)C=3ON=C(N3)c4ccc(cc4)CN5CCOCC5)C
0.389286	Fc1c(cccc1)C(=O)Nc2c(ccc(c2)C=3ON=C(N3)c4ccc(cc4)CN5CCOCC5)C
0.389286	Fc1c(cccc1)C(=O)Nc2c(ccc(c2)C=3ON=C(N3)c4ccc(cc4)CN5CCOCC5)C
0.389286	Fc1c(cccc1)C(=O)Nc2c(ccc(c2)C=3ON=C(N3)c4ccc(cc4)CN5CCOCC5)C
0.389286	Fc1c(cccc1)C(=O)Nc2c(ccc(c2)C=3ON=C(N3)c4ccc(cc4)CN5CCOCC5)C
0.389286	Fc1c(cccc1)C(=O)Nc2c(ccc(c2)C=3ON=C(N3)c4ccc(cc4)CN5CCOCC5)C
0.389286	Fc1c(cccc1)C(=O)Nc2c(ccc(c2)C=3ON=C(N3)c4ccc(cc4)CN5CCOCC5)C
0.387597	O=C(OC)CN1CCN(c2ccc(NC(=O)C(=O)Nc3c(ccc(c4cnccc4)c3)C)cc2)CC1
0.387597	O=C(OC)CN1CCN(c2ccc(NC(=O)C(=O)Nc3c(ccc(c4cnccc4)c3)C)cc2)CC1
0.387597	O=C(OC)CN1CCN(c2ccc(NC(=O)C(=O)Nc3c(ccc(c4cnccc4)c3)C)cc2)CC1
0.387597	O=C(OC)CN1CCN(c2ccc(NC(=O)C(=O)Nc3c(ccc(c4cnccc4)c3)C)cc2)CC1
0.387597	O=C(OC)CN1CCN(c2ccc(NC(=O)C(=O)Nc3c(ccc(c4cnccc4)c3)C)cc2)CC1
0.387597	O=C(OC)CN1CCN(c2ccc(NC(=O)C(=O)Nc3c(ccc(c4cnccc4)c3)C)cc2)CC1
0.387597	O=C(OC)CN1CCN(c2ccc(NC(=O)C(=O)Nc3c(ccc(c4cnccc4)c3)C)cc2)CC1
0.387597	O=C(OC)CN1CCN(c2ccc(NC(=O)C(=O)Nc3c(ccc(c4cnccc4)c3)C)cc2)CC1
0.387597	O=C(OC)CN1CCN(c2ccc(NC(=O)C(=O)Nc3c(ccc(c4cnccc4)c3)C)cc2)CC1
0.387597	O=C(OC)CN1CCN(c2ccc(NC(=O)C(=O)Nc3c(ccc(c4cnccc4)c3)C)cc2)CC1
0.372385	O=C(Nc1cc(NC(=O)CCCc2cc(c(cc2)C)C)ccc1)c3cnccc3
0.372385	O=C(Nc1cc(NC(=O)CCCc2cc(c(cc2)C)C)ccc1)c3cnccc3
0.372385	O=C(Nc1cc(NC(=O)CCCc2cc(c(cc2)C)C)ccc1)c3cnccc3
0.372385	O=C(Nc1cc(NC(=O)CCCc2cc(c(cc2)C)C)ccc1)c3cnccc3
0.372385	O=C(Nc1cc(NC(=O)CCCc2cc(c(cc2)C)C)ccc1)c3cnccc3
0.372385	O=C(Nc1cc(NC(=O)CCCc2cc(c(cc2)C)C)ccc1)c3cnccc3
0.372385	O=C(Nc1cc(NC(=O)CCCc2cc(c(cc2)C)C)ccc1)c3cnccc3
0.372385	O=C(Nc1cc(NC(=O)CCCc2cc(c(cc2)C)C)ccc1)c3cnccc3
0.372385	O=C(Nc1cc(NC(=O)CCCc2cc(c(cc2)C)C)ccc1)c3cnccc3
0.372385	O=C(Nc1cc(NC(=O)CCCc2cc(c(cc2)C)C)ccc1)c3cnccc3
0.370518	FC(F)(F)CNC(=O)c1cc(NCc2cncc(c3cnccc3)c2)c(cc1)C
0.370518	FC(F)(F)CNC(=O)c1cc(NCc2cncc(c3cnccc3)c2)c(cc1)C
0.370518	FC(F)(F)CNC(=O)c1cc(NCc2cncc(c3cnccc3)c2)c(cc1)C
0.370518	FC(F)(F)CNC(=O)c1cc(NCc2cncc(c3cnccc3)c2)c(cc1)C
0.370518	FC(F)(F)CNC(=O)c1cc(NCc2cncc(c3cnccc3)c2)c(cc1)C
0.370518	FC(F)(F)CNC(=O)c1cc(NCc2cncc(c3cnccc3)c2)c(cc1)C
0.370518	FC(F)(F)CNC(=O)c1cc(NCc2cncc(c3cnccc3)c2)c(cc1)C
0.370518	FC(F)(F)CNC(=O)c1cc(NCc2cncc(c3cnccc3)c2)c(cc1)C
0.370518	FC(F)(F)CNC(=O)c1cc(NCc2cncc(c3cnccc3)c2)c(cc1)C
0.370518	FC(F)(F)CNC(=O)c1cc(NCc2cncc(c3cnccc3)c2)c(cc1)C
0.369919	O=C(Nc1cc(NC(=O)C(Oc2ccc(c3ccccc3)cc2)C)c(cc1)C)c4ccccc4
0.369919	O=C(Nc1cc(NC(=O)C(Oc2ccc(c3ccccc3)cc2)C)c(cc1)C)c4ccccc4
0.369919	O=C(Nc1cc(NC(=O)C(Oc2ccc(c3ccccc3)cc2)C)c(cc1)C)c4ccccc4
0.369919	O=C(Nc1cc(NC(=O)C(Oc2ccc(c3ccccc3)cc2)C)c(cc1)C)c4ccccc4
0.369919	O=C(Nc1cc(NC(=O)C(Oc2ccc(c3ccccc3)cc2)C)c(cc1)C)c4ccccc4
0.369919	O=C(Nc1cc(NC(=O)C(Oc2ccc(c3ccccc3)cc2)C)c(cc1)C)c4ccccc4
0.369919	O=C(Nc1cc(NC(=O)C(Oc2ccc(c3ccccc3)cc2)C)c(cc1)C)c4ccccc4
0.366197	O=C(Nc1ccccc1)c2cc(NC)c(cc2)C
0.366197	O=C(Nc1ccccc1)c2cc(NC)c(cc2)C
0.366197	O=C(Nc1ccccc1)c2cc(NC)c(cc2)C
0.366197	O=C(Nc1ccccc1)c2cc(NC)c(cc2)C
0.366197	O=C(Nc1ccccc1)c2cc(NC)c(cc2)C
0.366197	O=C(Nc1ccccc1)c2cc(NC)c(cc2)C
0.366197	O=C(Nc1ccccc1)c2cc(NC)c(cc2)C
0.366197	O=C(Nc1ccccc1)c2cc(NC)c(cc2)C
0.366197	O=C(Nc1ccccc1)c2cc(NC)c(cc2)C
0.366197	O=C(Nc1ccccc1)c2cc(NC)c(cc2)C
0.359091	O=C(Nc1c(ccc(c2cnccc2)c1)C)C=O
0.359091	O=C(Nc1c(ccc(c2cnccc2)c1)C)C=O
0.359091	O=C(Nc1c(ccc(c2cnccc2)c1)C)C=O
0.359091	O=C(Nc1c(ccc(c2cnccc2)c1)C)C=O
0.359091	O=C(Nc1c(ccc(c2cnccc2)c1)C)C=O
0.359091	O=C(Nc1c(ccc(c2cnccc2)c1)C)C=O
0.359091	O=C(Nc1c(ccc(c2cnccc2)c1)C)C=O
0.359091	O=C(Nc1c(ccc(c2cnccc2)c1)C)C=O
0.359091	O=C(Nc1c(ccc(c2cnccc2)c1)C)C=O
0.359091	O=C(Nc1c(ccc(c2cnccc2)c1)C)C=O
0.35	FC(F)(c1ncc(cc1)C(=O)Nc2c(ccc(c2)C3=NC=CN3)C)C
0.35	FC(F)(c1ncc(cc1)C(=O)Nc2c(ccc(c2)C3=NC=CN3)C)C
0.35	FC(F)(c1ncc(cc1)C(=O)Nc2c(ccc(c2)C3=NC=CN3)C)C
0.35	FC(F)(c1ncc(cc1)C(=O)Nc2c(ccc(c2)C3=NC=CN3)C)C
0.35	FC(F)(c1ncc(cc1)C(=O)Nc2c(ccc(c2)C3=NC=CN3)C)C
0.35	FC(F)(c1ncc(cc1)C(=O)Nc2c(ccc(c2)C3=NC=CN3)C)C
0.35	FC(F)(c1ncc(cc1)C(=O)Nc2c(ccc(c2)C3=NC=CN3)C)C
0.35	FC(F)(c1ncc(cc1)C(=O)Nc2c(ccc(c2)C3=NC=CN3)C)C
0.35	FC(F)(c1ncc(cc1)C(=O)Nc2c(ccc(c2)C3=NC=CN3)C)C
0.35	FC(F)(c1ncc(cc1)C(=O)Nc2c(ccc(c2)C3=NC=CN3)C)C
0.349624	FC(F)(F)CNC(=O)c1cc(NC(=O)C(=O)Nc2ccc(OCCCN3CCN(CC3)C)cc2)c(cc1)C
0.349624	FC(F)(F)CNC(=O)c1cc(NC(=O)C(=O)Nc2ccc(OCCCN3CCN(CC3)C)cc2)c(cc1)C
0.349624	FC(F)(F)CNC(=O)c1cc(NC(=O)C(=O)Nc2ccc(OCCCN3CCN(CC3)C)cc2)c(cc1)C
0.349624	FC(F)(F)CNC(=O)c1cc(NC(=O)C(=O)Nc2ccc(OCCCN3CCN(CC3)C)cc2)c(cc1)C
0.349624	FC(F)(F)CNC(=O)c1cc(NC(=O)C(=O)Nc2ccc(OCCCN3CCN(CC3)C)cc2)c(cc1)C
0.339695	S1N=C(c2ccccc2)C=C1CNC(=O)c3cc(NC(=O)C)c(cc3)C
0.339695	S1N=C(c2ccccc2)C=C1CNC(=O)c3cc(NC(=O)C)c(cc3)C
0.339695	S1N=C(c2ccccc2)C=C1CNC(=O)c3cc(NC(=O)C)c(cc3)C
0.339695	S1N=C(c2ccccc2)C=C1CNC(=O)c3cc(NC(=O)C)c(cc3)C
0.339695	S1N=C(c2ccccc2)C=C1CNC(=O)c3cc(NC(=O)C)c(cc3)C
0.339695	S1N=C(c2ccccc2)C=C1CNC(=O)c3cc(NC(=O)C)c(cc3)C
0.339695	S1N=C(c2ccccc2)C=C1CNC(=O)c3cc(NC(=O)C)c(cc3)C
0.339695	S1N=C(c2ccccc2)C=C1CNC(=O)c3cc(NC(=O)C)c(cc3)C
0.339695	S1N=C(c2ccccc2)C=C1CNC(=O)c3cc(NC(=O)C)c(cc3)C
0.339695	S1N=C(c2ccccc2)C=C1CNC(=O)c3cc(NC(=O)C)c(cc3)C
0.333333	O=C(Nc1cc(N)c(cc1)C)c2ccccc2
0.333333	O=C(Nc1cc(N)c(cc1)C)c2ccccc2
0.333333	O=C(Nc1cc(N)c(cc1)C)c2ccccc2
0.333333	O=C(Nc1cc(N)c(cc1)C)c2ccccc2
0.333333	O=C(Nc1cc(N)c(cc1)C)c2ccccc2
0.333333	O=C(Nc1cc(N)c(cc1)C)c2ccccc2
0.333333	O=C(Nc1cc(N)c(cc1)C)c2ccccc2
0.333333	O=C(Nc1cc(N)c(cc1)C)c2ccccc2
0.333333	O=C(Nc1cc(N)c(cc1)C)c2ccccc2
0.333333	O=C(Nc1cc(N)c(cc1)C)c2ccccc2
0.330579	S1C=NC(c2ncc(cc2)C(=O)Nc3c(cccc3)C)=C1
0.330579	S1C=NC(c2ncc(cc2)C(=O)Nc3c(cccc3)C)=C1
0.330579	S1C=NC(c2ncc(cc2)C(=O)Nc3c(cccc3)C)=C1
0.330579	S1C=NC(c2ncc(cc2)C(=O)Nc3c(cccc3)C)=C1
0.330579	S1C=NC(c2ncc(cc2)C(=O)Nc3c(cccc3)C)=C1
0.330579	S1C=NC(c2ncc(cc2)C(=O)Nc3c(cccc3)C)=C1
0.330579	S1C=NC(c2ncc(cc2)C(=O)Nc3c(cccc3)C)=C1
0.330579	S1C=NC(c2ncc(cc2)C(=O)Nc3c(cccc3)C)=C1
0.330579	S1C=NC(c2ncc(cc2)C(=O)Nc3c(cccc3)C)=C1
0.329268	S(c1ncccn1)c2cc(c(NC(=O)c3ccc(cc3)CCCC)cc2)C
0.329268	S(c1ncccn1)c2cc(c(NC(=O)c3ccc(cc3)CCCC)cc2)C
0.329268	S(c1ncccn1)c2cc(c(NC(=O)c3ccc(cc3)CCCC)cc2)C
0.329268	S(c1ncccn1)c2cc(c(NC(=O)c3ccc(cc3)CCCC)cc2)C
0.329268	S(c1ncccn1)c2cc(c(NC(=O)c3ccc(cc3)CCCC)cc2)C
0.329268	S(c1ncccn1)c2cc(c(NC(=O)c3ccc(cc3)CCCC)cc2)C
0.329268	S(c1ncccn1)c2cc(c(NC(=O)c3ccc(cc3)CCCC)cc2)C
0.329268	S(c1ncccn1)c2cc(c(NC(=O)c3ccc(cc3)CCCC)cc2)C
0.329268	S(c1ncccn1)c2cc(c(NC(=O)c3ccc(cc3)CCCC)cc2)C
0.329268	S(c1ncccn1)c2cc(c(NC(=O)c3ccc(cc3)CCCC)cc2)C
0.328767	O=C(Nc1nc(Nc2ccccc2)ccc1)c3ccc(c4ccncc4)cc3
0.328767	O=C(Nc1nc(Nc2ccccc2)ccc1)c3ccc(c4ccncc4)cc3
0.328767	O=C(Nc1nc(Nc2ccccc2)ccc1)c3ccc(c4ccncc4)cc3
0.328767	O=C(Nc1nc(Nc2ccccc2)ccc1)c3ccc(c4ccncc4)cc3
0.328767	O=C(Nc1nc(Nc2ccccc2)ccc1)c3ccc(c4ccncc4)cc3
0.328767	O=C(Nc1nc(Nc2ccccc2)ccc1)c3ccc(c4ccncc4)cc3
0.328767	O=C(Nc1nc(Nc2ccccc2)ccc1)c3ccc(c4ccncc4)cc3
0.328767	O=C(Nc1nc(Nc2ccccc2)ccc1)c3ccc(c4ccncc4)cc3
0.328767	O=C(Nc1nc(Nc2ccccc2)ccc1)c3ccc(c4ccncc4)cc3
0.328767	O=C(Nc1nc(Nc2ccccc2)ccc1)c3ccc(c4ccncc4)cc3
0.328063	S(C1(C(=O)Nc2c(ccc(NC(=O)c3ccccc3)c2)C)CCC1)C
0.328063	S(C1(C(=O)Nc2c(ccc(NC(=O)c3ccccc3)c2)C)CCC1)C
0.328063	S(C1(C(=O)Nc2c(ccc(NC(=O)c3ccccc3)c2)C)CCC1)C
0.328063	S(C1(C(=O)Nc2c(ccc(NC(=O)c3ccccc3)c2)C)CCC1)C
0.328063	S(C1(C(=O)Nc2c(ccc(NC(=O)c3ccccc3)c2)C)CCC1)C
0.328063	S(C1(C(=O)Nc2c(ccc(NC(=O)c3ccccc3)c2)C)CCC1)C
0.328063	S(C1(C(=O)Nc2c(ccc(NC(=O)c3ccccc3)c2)C)CCC1)C
0.328063	S(C1(C(=O)Nc2c(ccc(NC(=O)c3ccccc3)c2)C)CCC1)C
0.328063	S(C1(C(=O)Nc2c(ccc(NC(=O)c3ccccc3)c2)C)CCC1)C
0.328063	S(C1(C(=O)Nc2c(ccc(NC(=O)c3ccccc3)c2)C)CCC1)C
0.326996	O=C(Nc1cc(ccc1)CN2CCN(c3ncccc3)CC2)c4ncc(cc4)CC
0.326996	O=C(Nc1cc(ccc1)CN2CCN(c3ncccc3)CC2)c4ncc(cc4)CC
0.326996	O=C(Nc1cc(ccc1)CN2CCN(c3ncccc3)CC2)c4ncc(cc4)CC
0.326996	O=C(Nc1cc(ccc1)CN2CCN(c3ncccc3)CC2)c4ncc(cc4)CC
0.326996	O=C(Nc1cc(ccc1)CN2CCN(c3ncccc3)CC2)c4ncc(cc4)CC
0.325991	O=C(Nc1c(cccc1)C)C(=O)Nc2ccc(cc2)CN3CCN(CC3)CC
0.325991	O=C(Nc1c(cccc1)C)C(=O)Nc2ccc(cc2)CN3CCN(CC3)CC
0.323308	S(=O)(=O)(c1cc(c(cc1)C)C(=O)Nc2cc(ccc2)CN3CCOCC3)C
0.323308	S(=O)(=O)(c1cc(c(cc1)C)C(=O)Nc2cc(ccc2)CN3CCOCC3)C
0.323308	S(=O)(=O)(c1cc(c(cc1)C)C(=O)Nc2cc(ccc2)CN3CCOCC3)C
0.323308	S(=O)(=O)(c1cc(c(cc1)C)C(=O)Nc2cc(ccc2)CN3CCOCC3)C
0.323308	S(=O)(=O)(c1cc(c(cc1)C)C(=O)Nc2cc(ccc2)CN3CCOCC3)C
0.323308	S(=O)(=O)(c1cc(c(cc1)C)C(=O)Nc2cc(ccc2)CN3CCOCC3)C
0.323308	S(=O)(=O)(c1cc(c(cc1)C)C(=O)Nc2cc(ccc2)CN3CCOCC3)C
0.323308	S(=O)(=O)(c1cc(c(cc1)C)C(=O)Nc2cc(ccc2)CN3CCOCC3)C
0.323077	Fc1c(NC)ccc(c1)C(=O)NCc2nc(ncc2)c3ccccc3
0.323077	Fc1c(NC)ccc(c1)C(=O)NCc2nc(ncc2)c3ccccc3
0.323077	Fc1c(NC)ccc(c1)C(=O)NCc2nc(ncc2)c3ccccc3
0.323077	Fc1c(NC)ccc(c1)C(=O)NCc2nc(ncc2)c3ccccc3
0.323077	Fc1c(NC)ccc(c1)C(=O)NCc2nc(ncc2)c3ccccc3
0.323077	Fc1c(NC)ccc(c1)C(=O)NCc2nc(ncc2)c3ccccc3
0.323077	Fc1c(NC)ccc(c1)C(=O)NCc2nc(ncc2)c3ccccc3
0.323077	Fc1c(NC)ccc(c1)C(=O)NCc2nc(ncc2)c3ccccc3
0.323077	Fc1c(NC)ccc(c1)C(=O)NCc2nc(ncc2)c3ccccc3
0.323077	Fc1c(NC)ccc(c1)C(=O)NCc2nc(ncc2)c3ccccc3
0.322097	Fc1c(cc(cc1)CC2(C(=O)Nc3cc(NC(=O)c4cnccc4)ccc3)CC2)C
0.322097	Fc1c(cc(cc1)CC2(C(=O)Nc3cc(NC(=O)c4cnccc4)ccc3)CC2)C
0.322097	Fc1c(cc(cc1)CC2(C(=O)Nc3cc(NC(=O)c4cnccc4)ccc3)CC2)C
0.322097	Fc1c(cc(cc1)CC2(C(=O)Nc3cc(NC(=O)c4cnccc4)ccc3)CC2)C
0.322097	Fc1c(cc(cc1)CC2(C(=O)Nc3cc(NC(=O)c4cnccc4)ccc3)CC2)C
0.322097	Fc1c(cc(cc1)CC2(C(=O)Nc3cc(NC(=O)c4cnccc4)ccc3)CC2)C
0.322097	Fc1c(cc(cc1)CC2(C(=O)Nc3cc(NC(=O)c4cnccc4)ccc3)CC2)C
0.322097	Fc1c(cc(cc1)CC2(C(=O)Nc3cc(NC(=O)c4cnccc4)ccc3)CC2)C
0.322097	Fc1c(cc(cc1)CC2(C(=O)Nc3cc(NC(=O)c4cnccc4)ccc3)CC2)C
0.322097	Fc1c(cc(cc1)CC2(C(=O)Nc3cc(NC(=O)c4cnccc4)ccc3)CC2)C
0.321839	S(=O)(=O)(N(C)C)c1c(ccc(c1)C(=O)Nc2cc(NC(=O)c3cnccc3)ccc2)C
0.321839	S(=O)(=O)(N(C)C)c1c(ccc(c1)C(=O)Nc2cc(NC(=O)c3cnccc3)ccc2)C
0.321839	S(=O)(=O)(N(C)C)c1c(ccc(c1)C(=O)Nc2cc(NC(=O)c3cnccc3)ccc2)C
0.321839	S(=O)(=O)(N(C)C)c1c(ccc(c1)C(=O)Nc2cc(NC(=O)c3cnccc3)ccc2)C
0.321839	S(=O)(=O)(N(C)C)c1c(ccc(c1)C(=O)Nc2cc(NC(=O)c3cnccc3)ccc2)C
0.321839	S(=O)(=O)(N(C)C)c1c(ccc(c1)C(=O)Nc2cc(NC(=O)c3cnccc3)ccc2)C
0.321839	S(=O)(=O)(N(C)C)c1c(ccc(c1)C(=O)Nc2cc(NC(=O)c3cnccc3)ccc2)C
0.321839	S(=O)(=O)(N(C)C)c1c(ccc(c1)C(=O)Nc2cc(NC(=O)c3cnccc3)ccc2)C
0.321839	S(=O)(=O)(N(C)C)c1c(ccc(c1)C(=O)Nc2cc(NC(=O)c3cnccc3)ccc2)C
0.321839	S(=O)(=O)(N(C)C)c1c(ccc(c1)C(=O)Nc2cc(NC(=O)c3cnccc3)ccc2)C
0.321033	O=C(Nc1cc(NC(=O)c2cnccc2)ccc1)c3c(O)cc(NC(=O)Cc4c(cccc4)C)cc3
0.321033	O=C(Nc1cc(NC(=O)c2cnccc2)ccc1)c3c(O)cc(NC(=O)Cc4c(cccc4)C)cc3
0.321033	O=C(Nc1cc(NC(=O)c2cnccc2)ccc1)c3c(O)cc(NC(=O)Cc4c(cccc4)C)cc3
0.321033	O=C(Nc1cc(NC(=O)c2cnccc2)ccc1)c3c(O)cc(NC(=O)Cc4c(cccc4)C)cc3
0.321033	O=C(Nc1cc(NC(=O)c2cnccc2)ccc1)c3c(O)cc(NC(=O)Cc4c(cccc4)C)cc3
0.321033	O=C(Nc1cc(NC(=O)c2cnccc2)ccc1)c3c(O)cc(NC(=O)Cc4c(cccc4)C)cc3
0.321033	O=C(Nc1cc(NC(=O)c2cnccc2)ccc1)c3c(O)cc(NC(=O)Cc4c(cccc4)C)cc3
0.321033	O=C(Nc1cc(NC(=O)c2cnccc2)ccc1)c3c(O)cc(NC(=O)Cc4c(cccc4)C)cc3
0.321033	O=C(Nc1cc(NC(=O)c2cnccc2)ccc1)c3c(O)cc(NC(=O)Cc4c(cccc4)C)cc3
0.321033	O=C(Nc1cc(NC(=O)c2cnccc2)ccc1)c3c(O)cc(NC(=O)Cc4c(cccc4)C)cc3
0.320346	O=C(Nc1cc2c(cc1)CCCCC2)c3ccc(c4ccncc4)cc3
0.320346	O=C(Nc1cc2c(cc1)CCCCC2)c3ccc(c4ccncc4)cc3
0.320346	O=C(Nc1cc2c(cc1)CCCCC2)c3ccc(c4ccncc4)cc3
0.320346	O=C(Nc1cc2c(cc1)CCCCC2)c3ccc(c4ccncc4)cc3
0.320346	O=C(Nc1cc2c(cc1)CCCCC2)c3ccc(c4ccncc4)cc3
0.320346	O=C(Nc1cc2c(cc1)CCCCC2)c3ccc(c4ccncc4)cc3
0.320346	O=C(Nc1cc2c(cc1)CCCCC2)c3ccc(c4ccncc4)cc3
0.320346	O=C(Nc1cc2c(cc1)CCCCC2)c3ccc(c4ccncc4)cc3
0.320346	O=C(Nc1cc2c(cc1)CCCCC2)c3ccc(c4ccncc4)cc3
0.320346	O=C(Nc1cc2c(cc1)CCCCC2)c3ccc(c4ccncc4)cc3
0.32	O=C(Nc1cc(NC(=O)C(=O)NC2=NC=CN2)ccc1)c3cnccc3
0.32	O=C(Nc1cc(NC(=O)C(=O)NC2=NC=CN2)ccc1)c3cnccc3
0.32	O=C(Nc1cc(NC(=O)C(=O)NC2=NC=CN2)ccc1)c3cnccc3
0.32	O=C(Nc1cc(NC(=O)C(=O)NC2=NC=CN2)ccc1)c3cnccc3
0.32	O=C(Nc1cc(NC(=O)C(=O)NC2=NC=CN2)ccc1)c3cnccc3
0.32	O=C(Nc1cc(NC(=O)C(=O)NC2=NC=CN2)ccc1)c3cnccc3
0.32	O=C(Nc1cc(NC(=O)C(=O)NC2=NC=CN2)ccc1)c3cnccc3
0.32	O=C(Nc1cc(NC(=O)C(=O)NC2=NC=CN2)ccc1)c3cnccc3
0.32	O=C(Nc1cc(NC(=O)C(=O)NC2=NC=CN2)ccc1)c3cnccc3
0.32	O=C(Nc1cc(NC(=O)C(=O)NC2=NC=CN2)ccc1)c3cnccc3
0.32	Clc1ncc(cc1)CN2CCC(c3nc(c4cncnc4)ccn3)CC2
0.32	Clc1ncc(cc1)CN2CCC(c3nc(c4cncnc4)ccn3)CC2
0.32	Clc1ncc(cc1)CN2CCC(c3nc(c4cncnc4)ccn3)CC2
0.32	Clc1ncc(cc1)CN2CCC(c3nc(c4cncnc4)ccn3)CC2
0.32	Clc1ncc(cc1)CN2CCC(c3nc(c4cncnc4)ccn3)CC2
0.32	Clc1ncc(cc1)CN2CCC(c3nc(c4cncnc4)ccn3)CC2
0.32	Clc1ncc(cc1)CN2CCC(c3nc(c4cncnc4)ccn3)CC2
0.32	Clc1ncc(cc1)CN2CCC(c3nc(c4cncnc4)ccn3)CC2
0.32	Clc1ncc(cc1)CN2CCC(c3nc(c4cncnc4)ccn3)CC2
0.32	Clc1ncc(cc1)CN2CCC(c3nc(c4cncnc4)ccn3)CC2
0.318352	O=C(Nc1c(ccc(NC(=O)CCC(=O)c2cc(OCC)c(OCC)cc2)c1)C)c3ccncc3
0.318352	O=C(Nc1c(ccc(NC(=O)CCC(=O)c2cc(OCC)c(OCC)cc2)c1)C)c3ccncc3
0.318352	O=C(Nc1c(ccc(NC(=O)CCC(=O)c2cc(OCC)c(OCC)cc2)c1)C)c3ccncc3
0.318352	O=C(Nc1c(ccc(NC(=O)CCC(=O)c2cc(OCC)c(OCC)cc2)c1)C)c3ccncc3
0.318352	O=C(Nc1c(ccc(NC(=O)CCC(=O)c2cc(OCC)c(OCC)cc2)c1)C)c3ccncc3
0.318352	O=C(Nc1c(ccc(NC(=O)CCC(=O)c2cc(OCC)c(OCC)cc2)c1)C)c3ccncc3
0.318352	O=C(Nc1c(ccc(NC(=O)CCC(=O)c2cc(OCC)c(OCC)cc2)c1)C)c3ccncc3
0.318352	O=C(Nc1c(ccc(NC(=O)CCC(=O)c2cc(OCC)c(OCC)cc2)c1)C)c3ccncc3
0.318352	O=C(Nc1c(ccc(NC(=O)CCC(=O)c2cc(OCC)c(OCC)cc2)c1)C)c3ccncc3
0.318352	O=C(Nc1c(ccc(NC(=O)CCC(=O)c2cc(OCC)c(OCC)cc2)c1)C)c3ccncc3
0.316901	S(=O)(=O)(N1CCN(Cc2ccccc2)CC1)c3c(F)ccc(c3)C(=O)Nc4ccc(Sc5ccncc5)cc4
0.316901	S(=O)(=O)(N1CCN(Cc2ccccc2)CC1)c3c(F)ccc(c3)C(=O)Nc4ccc(Sc5ccncc5)cc4
0.316901	S(=O)(=O)(N1CCN(Cc2ccccc2)CC1)c3c(F)ccc(c3)C(=O)Nc4ccc(Sc5ccncc5)cc4
0.316901	S(=O)(=O)(N1CCN(Cc2ccccc2)CC1)c3c(F)ccc(c3)C(=O)Nc4ccc(Sc5ccncc5)cc4
0.316901	S(=O)(=O)(N1CCN(Cc2ccccc2)CC1)c3c(F)ccc(c3)C(=O)Nc4ccc(Sc5ccncc5)cc4
0.316901	S(=O)(=O)(N1CCN(Cc2ccccc2)CC1)c3c(F)ccc(c3)C(=O)Nc4ccc(Sc5ccncc5)cc4
0.316901	S(=O)(=O)(N1CCN(Cc2ccccc2)CC1)c3c(F)ccc(c3)C(=O)Nc4ccc(Sc5ccncc5)cc4
0.316901	S(=O)(=O)(N1CCN(Cc2ccccc2)CC1)c3c(F)ccc(c3)C(=O)Nc4ccc(Sc5ccncc5)cc4
0.316901	S(=O)(=O)(N1CCN(Cc2ccccc2)CC1)c3c(F)ccc(c3)C(=O)Nc4ccc(Sc5ccncc5)cc4
0.316901	S(=O)(=O)(N1CCN(Cc2ccccc2)CC1)c3c(F)ccc(c3)C(=O)Nc4ccc(Sc5ccncc5)cc4
0.314079	O=C1N(C(=O)c2c1cc(cc2)C(=O)Nc3c(cc(c4ccccc4)cc3)C)Cc5ccccc5
0.314079	O=C1N(C(=O)c2c1cc(cc2)C(=O)Nc3c(cc(c4ccccc4)cc3)C)Cc5ccccc5
0.314079	O=C1N(C(=O)c2c1cc(cc2)C(=O)Nc3c(cc(c4ccccc4)cc3)C)Cc5ccccc5
0.314079	O=C1N(C(=O)c2c1cc(cc2)C(=O)Nc3c(cc(c4ccccc4)cc3)C)Cc5ccccc5
0.314079	O=C1N(C(=O)c2c1cc(cc2)C(=O)Nc3c(cc(c4ccccc4)cc3)C)Cc5ccccc5
0.314079	O=C1N(C(=O)c2c1cc(cc2)C(=O)Nc3c(cc(c4ccccc4)cc3)C)Cc5ccccc5
0.314079	O=C1N(C(=O)c2c1cc(cc2)C(=O)Nc3c(cc(c4ccccc4)cc3)C)Cc5ccccc5
0.314079	O=C1N(C(=O)c2c1cc(cc2)C(=O)Nc3c(cc(c4ccccc4)cc3)C)Cc5ccccc5
0.314079	O=C1N(C(=O)c2c1cc(cc2)C(=O)Nc3c(cc(c4ccccc4)cc3)C)Cc5ccccc5
0.314079	O=C1N(C(=O)c2c1cc(cc2)C(=O)Nc3c(cc(c4ccccc4)cc3)C)Cc5ccccc5
0.31405	FC(F)(F)CNC(=O)c1cc(NC(=O)c2ccc(Oc3ccncc3)cc2)c(cc1)C
0.31405	FC(F)(F)CNC(=O)c1cc(NC(=O)c2ccc(Oc3ccncc3)cc2)c(cc1)C
0.31405	FC(F)(F)CNC(=O)c1cc(NC(=O)c2ccc(Oc3ccncc3)cc2)c(cc1)C
0.31405	FC(F)(F)CNC(=O)c1cc(NC(=O)c2ccc(Oc3ccncc3)cc2)c(cc1)C
0.31405	FC(F)(F)CNC(=O)c1cc(NC(=O)c2ccc(Oc3ccncc3)cc2)c(cc1)C
0.31405	FC(F)(F)CNC(=O)c1cc(NC(=O)c2ccc(Oc3ccncc3)cc2)c(cc1)C
0.31405	FC(F)(F)CNC(=O)c1cc(NC(=O)c2ccc(Oc3ccncc3)cc2)c(cc1)C
0.31405	FC(F)(F)CNC(=O)c1cc(NC(=O)c2ccc(Oc3ccncc3)cc2)c(cc1)C
0.31405	FC(F)(F)CNC(=O)c1cc(NC(=O)c2ccc(Oc3ccncc3)cc2)c(cc1)C
0.31405	FC(F)(F)CNC(=O)c1cc(NC(=O)c2ccc(Oc3ccncc3)cc2)c(cc1)C
0.313725	O=C(Nc1c(ccc(c2cnccc2)c1)C)C3CC4(C5(C4)CC5)C3
0.313492	O=C(OC(C)C)NNC(=O)C(=O)Nc1c(ccc(c2cnccc2)c1)C
0.313492	O=C(OC(C)C)NNC(=O)C(=O)Nc1c(ccc(c2cnccc2)c1)C
0.313492	O=C(OC(C)C)NNC(=O)C(=O)Nc1c(ccc(c2cnccc2)c1)C
0.313167	Clc1c(cc(Cl)cc1)C(Nc2c(cc(cc2)C(=O)Nc3cc(NC(=O)c4cnccc4)ccc3)C)C
0.313167	Clc1c(cc(Cl)cc1)C(Nc2c(cc(cc2)C(=O)Nc3cc(NC(=O)c4cnccc4)ccc3)C)C
0.313167	Clc1c(cc(Cl)cc1)C(Nc2c(cc(cc2)C(=O)Nc3cc(NC(=O)c4cnccc4)ccc3)C)C
0.313167	Clc1c(cc(Cl)cc1)C(Nc2c(cc(cc2)C(=O)Nc3cc(NC(=O)c4cnccc4)ccc3)C)C
0.313167	Clc1c(cc(Cl)cc1)C(Nc2c(cc(cc2)C(=O)Nc3cc(NC(=O)c4cnccc4)ccc3)C)C
0.313167	Clc1c(cc(Cl)cc1)C(Nc2c(cc(cc2)C(=O)Nc3cc(NC(=O)c4cnccc4)ccc3)C)C
0.313167	Clc1c(cc(Cl)cc1)C(Nc2c(cc(cc2)C(=O)Nc3cc(NC(=O)c4cnccc4)ccc3)C)C
0.313167	Clc1c(cc(Cl)cc1)C(Nc2c(cc(cc2)C(=O)Nc3cc(NC(=O)c4cnccc4)ccc3)C)C
0.313167	Clc1c(cc(Cl)cc1)C(Nc2c(cc(cc2)C(=O)Nc3cc(NC(=O)c4cnccc4)ccc3)C)C
0.313167	Clc1c(cc(Cl)cc1)C(Nc2c(cc(cc2)C(=O)Nc3cc(NC(=O)c4cnccc4)ccc3)C)C
0.312977	O=C(Nc1cc(NC(=O)C(OC)C(CC)C)c(cc1)C)c2ccccc2
0.312977	O=C(Nc1cc(NC(=O)C(OC)C(CC)C)c(cc1)C)c2ccccc2
0.311828	S(=O)(=O)(c1ccc(cc1)C(=O)Nc2cc(ccc2)CN3CCN(c4ncccc4)CC3)CCCC#N
0.311828	S(=O)(=O)(c1ccc(cc1)C(=O)Nc2cc(ccc2)CN3CCN(c4ncccc4)CC3)CCCC#N
0.311828	S(=O)(=O)(c1ccc(cc1)C(=O)Nc2cc(ccc2)CN3CCN(c4ncccc4)CC3)CCCC#N
0.311828	S(=O)(=O)(c1ccc(cc1)C(=O)Nc2cc(ccc2)CN3CCN(c4ncccc4)CC3)CCCC#N
0.311828	S(=O)(=O)(c1ccc(cc1)C(=O)Nc2cc(ccc2)CN3CCN(c4ncccc4)CC3)CCCC#N
0.311828	S(=O)(=O)(c1ccc(cc1)C(=O)Nc2cc(ccc2)CN3CCN(c4ncccc4)CC3)CCCC#N
0.311828	S(=O)(=O)(c1ccc(cc1)C(=O)Nc2cc(ccc2)CN3CCN(c4ncccc4)CC3)CCCC#N
0.311828	S(=O)(=O)(c1ccc(cc1)C(=O)Nc2cc(ccc2)CN3CCN(c4ncccc4)CC3)CCCC#N
0.311828	S(=O)(=O)(c1ccc(cc1)C(=O)Nc2cc(ccc2)CN3CCN(c4ncccc4)CC3)CCCC#N
0.311828	S(=O)(=O)(c1ccc(cc1)C(=O)Nc2cc(ccc2)CN3CCN(c4ncccc4)CC3)CCCC#N
0.309091	O=C(O)COC1CCN(C(=O)C(=O)Nc2c(ccc(c3cnccc3)c2)C)CC1
0.308442	O=C(Nc1c(ccc(c1)C=2ON=C(N2)c3cc(OC(C)C)ncc3)C)c4cc5OCCOc5cc4
0.308442	O=C(Nc1c(ccc(c1)C=2ON=C(N2)c3cc(OC(C)C)ncc3)C)c4cc5OCCOc5cc4
0.308442	O=C(Nc1c(ccc(c1)C=2ON=C(N2)c3cc(OC(C)C)ncc3)C)c4cc5OCCOc5cc4
0.308442	O=C(Nc1c(ccc(c1)C=2ON=C(N2)c3cc(OC(C)C)ncc3)C)c4cc5OCCOc5cc4
0.308442	O=C(Nc1c(ccc(c1)C=2ON=C(N2)c3cc(OC(C)C)ncc3)C)c4cc5OCCOc5cc4
0.308442	O=C(Nc1c(ccc(c1)C=2ON=C(N2)c3cc(OC(C)C)ncc3)C)c4cc5OCCOc5cc4
0.308442	O=C(Nc1c(ccc(c1)C=2ON=C(N2)c3cc(OC(C)C)ncc3)C)c4cc5OCCOc5cc4
0.307692	O=C(Nc1c(cc(cc1)C=2ON=C(N2)C3CC3)C)c4cc(c(OC)cc4)c5ncccc5
0.307432	Fc1c(cccc1)C(=O)Nc2c(ccc(c2)C=3ON=C(N3)c4cc(OC)ncc4)C
0.307432	Fc1c(cccc1)C(=O)Nc2c(ccc(c2)C=3ON=C(N3)c4cc(OC)ncc4)C
0.307432	Fc1c(cccc1)C(=O)Nc2c(ccc(c2)C=3ON=C(N3)c4cc(OC)ncc4)C
0.307339	O=C(Nc1ccccc1)c2cc(N)c(cc2)C
0.307339	O=C(Nc1ccccc1)c2cc(N)c(cc2)C
0.307339	O=C(Nc1ccccc1)c2cc(N)c(cc2)C
0.307339	O=C(Nc1ccccc1)c2cc(N)c(cc2)C
0.307339	O=C(Nc1ccccc1)c2cc(N)c(cc2)C
0.307339	O=C(Nc1ccccc1)c2cc(N)c(cc2)C
0.307339	O=C(Nc1ccccc1)c2cc(N)c(cc2)C
0.307339	O=C(Nc1ccccc1)c2cc(N)c(cc2)C
0.307339	O=C(Nc1ccccc1)c2cc(N)c(cc2)C
0.307339	O=C(Nc1ccccc1)c2cc(N)c(cc2)C
0.307116	Clc1c(NC(=O)N(Cc2ccc(cc2)CN3CCN(CC3)C)C)cc(cc1)C(=O)N(C)C
0.307116	Clc1c(NC(=O)N(Cc2ccc(cc2)CN3CCN(CC3)C)C)cc(cc1)C(=O)N(C)C
0.307116	Clc1c(NC(=O)N(Cc2ccc(cc2)CN3CCN(CC3)C)C)cc(cc1)C(=O)N(C)C
0.307116	Clc1c(NC(=O)N(Cc2ccc(cc2)CN3CCN(CC3)C)C)cc(cc1)C(=O)N(C)C
0.307116	Clc1c(NC(=O)N(Cc2ccc(cc2)CN3CCN(CC3)C)C)cc(cc1)C(=O)N(C)C
0.307116	Clc1c(NC(=O)N(Cc2ccc(cc2)CN3CCN(CC3)C)C)cc(cc1)C(=O)N(C)C
0.307116	Clc1c(NC(=O)N(Cc2ccc(cc2)CN3CCN(CC3)C)C)cc(cc1)C(=O)N(C)C
0.307116	Clc1c(NC(=O)N(Cc2ccc(cc2)CN3CCN(CC3)C)C)cc(cc1)C(=O)N(C)C
0.307116	Clc1c(NC(=O)N(Cc2ccc(cc2)CN3CCN(CC3)C)C)cc(cc1)C(=O)N(C)C
0.307116	Clc1c(NC(=O)N(Cc2ccc(cc2)CN3CCN(CC3)C)C)cc(cc1)C(=O)N(C)C
0.306931	S1C(=NC(c2ccc(NC(=O)C(C)C)cc2)=C1)NC(=O)c3c(nccc3)Nc4cc(ccc4)C(F)(F)F
0.306931	S1C(=NC(c2ccc(NC(=O)C(C)C)cc2)=C1)NC(=O)c3c(nccc3)Nc4cc(ccc4)C(F)(F)F
0.306931	S1C(=NC(c2ccc(NC(=O)C(C)C)cc2)=C1)NC(=O)c3c(nccc3)Nc4cc(ccc4)C(F)(F)F
0.306931	S1C(=NC(c2ccc(NC(=O)C(C)C)cc2)=C1)NC(=O)c3c(nccc3)Nc4cc(ccc4)C(F)(F)F
0.306931	S1C(=NC(c2ccc(NC(=O)C(C)C)cc2)=C1)NC(=O)c3c(nccc3)Nc4cc(ccc4)C(F)(F)F
0.306931	S1C(=NC(c2ccc(NC(=O)C(C)C)cc2)=C1)NC(=O)c3c(nccc3)Nc4cc(ccc4)C(F)(F)F
0.306931	S1C(=NC(c2ccc(NC(=O)C(C)C)cc2)=C1)NC(=O)c3c(nccc3)Nc4cc(ccc4)C(F)(F)F
0.306931	S1C(=NC(c2ccc(NC(=O)C(C)C)cc2)=C1)NC(=O)c3c(nccc3)Nc4cc(ccc4)C(F)(F)F
0.306931	S1C(=NC(c2ccc(NC(=O)C(C)C)cc2)=C1)NC(=O)c3c(nccc3)Nc4cc(ccc4)C(F)(F)F
0.306931	S1C(=NC(c2ccc(NC(=O)C(C)C)cc2)=C1)NC(=O)c3c(nccc3)Nc4cc(ccc4)C(F)(F)F
0.306859	Ic1c(cccc1)C(=O)Nc2ccc(cc2)CC(=O)Nc3c(ccc(c3)C(=O)NCC(F)(F)F)C
0.306859	Ic1c(cccc1)C(=O)Nc2ccc(cc2)CC(=O)Nc3c(ccc(c3)C(=O)NCC(F)(F)F)C
0.306859	Ic1c(cccc1)C(=O)Nc2ccc(cc2)CC(=O)Nc3c(ccc(c3)C(=O)NCC(F)(F)F)C
0.306273	O=C(Nc1c(ccc(c1)C=2ON=CN2)C)c3cc4OCCOc4cc3
0.306273	O=C(Nc1c(ccc(c1)C=2ON=CN2)C)c3cc4OCCOc4cc3
0.306273	O=C(Nc1c(ccc(c1)C=2ON=CN2)C)c3cc4OCCOc4cc3
0.306273	O=C(Nc1c(ccc(c1)C=2ON=CN2)C)c3cc4OCCOc4cc3
0.306273	O=C(Nc1c(ccc(c1)C=2ON=CN2)C)c3cc4OCCOc4cc3
0.306273	O=C(Nc1c(ccc(c1)C=2ON=CN2)C)c3cc4OCCOc4cc3
0.306273	O=C(Nc1c(ccc(c1)C=2ON=CN2)C)c3cc4OCCOc4cc3
0.306273	O=C(Nc1c(ccc(c1)C=2ON=CN2)C)c3cc4OCCOc4cc3
0.306273	O=C(Nc1c(ccc(c1)C=2ON=CN2)C)c3cc4OCCOc4cc3
0.306273	O=C(Nc1c(ccc(c1)C=2ON=CN2)C)c3cc4OCCOc4cc3
0.306189	Clc1ccc(cc1)CC(C2=NOC(=N2)c3cc(NC(=O)c4cc5OCCOc5cc4)c(cc3)C)C
0.306189	Clc1ccc(cc1)CC(C2=NOC(=N2)c3cc(NC(=O)c4cc5OCCOc5cc4)c(cc3)C)C
0.306189	Clc1ccc(cc1)CC(C2=NOC(=N2)c3cc(NC(=O)c4cc5OCCOc5cc4)c(cc3)C)C
0.306189	Clc1ccc(cc1)CC(C2=NOC(=N2)c3cc(NC(=O)c4cc5OCCOc5cc4)c(cc3)C)C
0.306189	Clc1ccc(cc1)CC(C2=NOC(=N2)c3cc(NC(=O)c4cc5OCCOc5cc4)c(cc3)C)C
0.306189	Clc1ccc(cc1)CC(C2=NOC(=N2)c3cc(NC(=O)c4cc5OCCOc5cc4)c(cc3)C)C
0.306189	Clc1ccc(cc1)CC(C2=NOC(=N2)c3cc(NC(=O)c4cc5OCCOc5cc4)c(cc3)C)C
0.306189	Clc1ccc(cc1)CC(C2=NOC(=N2)c3cc(NC(=O)c4cc5OCCOc5cc4)c(cc3)C)C
0.306189	Clc1ccc(cc1)CC(C2=NOC(=N2)c3cc(NC(=O)c4cc5OCCOc5cc4)c(cc3)C)C
0.306189	Clc1ccc(cc1)CC(C2=NOC(=N2)c3cc(NC(=O)c4cc5OCCOc5cc4)c(cc3)C)C
0.305936	O=C(Nc1cc(NC(=O)c2ccc(Oc3ccncc3)cc2)ccc1)c4cnccc4
0.305936	O=C(Nc1cc(NC(=O)c2ccc(Oc3ccncc3)cc2)ccc1)c4cnccc4
0.305936	O=C(Nc1cc(NC(=O)c2ccc(Oc3ccncc3)cc2)ccc1)c4cnccc4
0.305936	O=C(Nc1cc(NC(=O)c2ccc(Oc3ccncc3)cc2)ccc1)c4cnccc4
0.305936	O=C(Nc1cc(NC(=O)c2ccc(Oc3ccncc3)cc2)ccc1)c4cnccc4
0.305936	O=C(Nc1cc(NC(=O)c2ccc(Oc3ccncc3)cc2)ccc1)c4cnccc4
0.305936	O=C(Nc1cc(NC(=O)c2ccc(Oc3ccncc3)cc2)ccc1)c4cnccc4
0.305936	O=C(Nc1cc(NC(=O)c2ccc(Oc3ccncc3)cc2)ccc1)c4cnccc4
0.305936	O=C(Nc1cc(NC(=O)c2ccc(Oc3ccncc3)cc2)ccc1)c4cnccc4
0.305936	O=C(Nc1cc(NC(=O)c2ccc(Oc3ccncc3)cc2)ccc1)c4cnccc4
0.304511	FC(F)(F)c1cc(Nc2ncccc2C(=O)Nc3c(cccc3)C)ccc1
0.304511	FC(F)(F)c1cc(Nc2ncccc2C(=O)Nc3c(cccc3)C)ccc1
0.304511	FC(F)(F)c1cc(Nc2ncccc2C(=O)Nc3c(cccc3)C)ccc1
0.304511	FC(F)(F)c1cc(Nc2ncccc2C(=O)Nc3c(cccc3)C)ccc1
0.304511	FC(F)(F)c1cc(Nc2ncccc2C(=O)Nc3c(cccc3)C)ccc1
0.304511	FC(F)(F)c1cc(Nc2ncccc2C(=O)Nc3c(cccc3)C)ccc1
0.304511	FC(F)(F)c1cc(Nc2ncccc2C(=O)Nc3c(cccc3)C)ccc1
0.304511	FC(F)(F)c1cc(Nc2ncccc2C(=O)Nc3c(cccc3)C)ccc1
0.304511	FC(F)(F)c1cc(Nc2ncccc2C(=O)Nc3c(cccc3)C)ccc1
0.304511	FC(F)(F)c1cc(Nc2ncccc2C(=O)Nc3c(cccc3)C)ccc1
0.303846	O=C(OC(C)(C)C)Nc1c(OC)ccc(NC(=O)c2cc(NC(=O)C)c(cc2)C)c1
0.303846	O=C(OC(C)(C)C)Nc1c(OC)ccc(NC(=O)c2cc(NC(=O)C)c(cc2)C)c1
0.303846	O=C(OC(C)(C)C)Nc1c(OC)ccc(NC(=O)c2cc(NC(=O)C)c(cc2)C)c1
0.30315	FC(F)(F)c1c(NC(=O)C(=O)Nc2c(cccc2)C)ccc(NC(=O)c3ccccc3)c1
0.30315	FC(F)(F)c1c(NC(=O)C(=O)Nc2c(cccc2)C)ccc(NC(=O)c3ccccc3)c1
0.30315	FC(F)(F)c1c(NC(=O)C(=O)Nc2c(cccc2)C)ccc(NC(=O)c3ccccc3)c1
0.30315	FC(F)(F)c1c(NC(=O)C(=O)Nc2c(cccc2)C)ccc(NC(=O)c3ccccc3)c1
0.30315	FC(F)(F)c1c(NC(=O)C(=O)Nc2c(cccc2)C)ccc(NC(=O)c3ccccc3)c1
0.30315	FC(F)(F)c1c(NC(=O)C(=O)Nc2c(cccc2)C)ccc(NC(=O)c3ccccc3)c1
0.30315	FC(F)(F)c1c(NC(=O)C(=O)Nc2c(cccc2)C)ccc(NC(=O)c3ccccc3)c1
0.30315	FC(F)(F)c1c(NC(=O)C(=O)Nc2c(cccc2)C)ccc(NC(=O)c3ccccc3)c1
0.30315	FC(F)(F)c1c(NC(=O)C(=O)Nc2c(cccc2)C)ccc(NC(=O)c3ccccc3)c1
0.30315	FC(F)(F)c1c(NC(=O)C(=O)Nc2c(cccc2)C)ccc(NC(=O)c3ccccc3)c1
0.30303	O=C(Nc1ncc(NC(=O)c2cc(c(N3CCOCC3)cc2)C)cc1)c4ccccc4
0.30303	O=C(Nc1ncc(NC(=O)c2cc(c(N3CCOCC3)cc2)C)cc1)c4ccccc4
0.30303	O=C(Nc1ncc(NC(=O)c2cc(c(N3CCOCC3)cc2)C)cc1)c4ccccc4
0.30303	O=C(Nc1ncc(NC(=O)c2cc(c(N3CCOCC3)cc2)C)cc1)c4ccccc4
0.30303	O=C(Nc1ncc(NC(=O)c2cc(c(N3CCOCC3)cc2)C)cc1)c4ccccc4
0.30303	O=C(Nc1ncc(NC(=O)c2cc(c(N3CCOCC3)cc2)C)cc1)c4ccccc4
0.30303	O=C(Nc1ncc(NC(=O)c2cc(c(N3CCOCC3)cc2)C)cc1)c4ccccc4
0.30303	O=C(Nc1ncc(NC(=O)c2cc(c(N3CCOCC3)cc2)C)cc1)c4ccccc4
0.30303	O=C(Nc1ncc(NC(=O)c2cc(c(N3CCOCC3)cc2)C)cc1)c4ccccc4
0.30303	O=C(Nc1ncc(NC(=O)c2cc(c(N3CCOCC3)cc2)C)cc1)c4ccccc4
0.30292	FC(F)Oc1cc(c(NC(=O)C2=C(NC(c3ccccc3)=C2)C)cc1)C
0.30292	FC(F)Oc1cc(c(NC(=O)C2=C(NC(c3ccccc3)=C2)C)cc1)C
0.30292	FC(F)Oc1cc(c(NC(=O)C2=C(NC(c3ccccc3)=C2)C)cc1)C
0.30292	FC(F)Oc1cc(c(NC(=O)C2=C(NC(c3ccccc3)=C2)C)cc1)C
0.30292	FC(F)Oc1cc(c(NC(=O)C2=C(NC(c3ccccc3)=C2)C)cc1)C
0.30292	FC(F)Oc1cc(c(NC(=O)C2=C(NC(c3ccccc3)=C2)C)cc1)C
0.302632	FC(F)(F)c1cc(Nc2ncccc2C(=O)Nc3c(cc(Oc4nccnc4)cc3)C)ccc1
0.302632	FC(F)(F)c1cc(Nc2ncccc2C(=O)Nc3c(cc(Oc4nccnc4)cc3)C)ccc1
0.302632	FC(F)(F)c1cc(Nc2ncccc2C(=O)Nc3c(cc(Oc4nccnc4)cc3)C)ccc1
0.302632	FC(F)(F)c1cc(Nc2ncccc2C(=O)Nc3c(cc(Oc4nccnc4)cc3)C)ccc1
0.302632	FC(F)(F)c1cc(Nc2ncccc2C(=O)Nc3c(cc(Oc4nccnc4)cc3)C)ccc1
0.302632	FC(F)(F)c1cc(Nc2ncccc2C(=O)Nc3c(cc(Oc4nccnc4)cc3)C)ccc1
0.302632	FC(F)(F)c1cc(Nc2ncccc2C(=O)Nc3c(cc(Oc4nccnc4)cc3)C)ccc1
0.302632	FC(F)(F)c1cc(Nc2ncccc2C(=O)Nc3c(cc(Oc4nccnc4)cc3)C)ccc1
0.302632	FC(F)(F)c1cc(Nc2ncccc2C(=O)Nc3c(cc(Oc4nccnc4)cc3)C)ccc1
0.302632	FC(F)(F)c1cc(Nc2ncccc2C(=O)Nc3c(cc(Oc4nccnc4)cc3)C)ccc1
0.302239	Brc1ccc(S(=O)(=O)Nc2cc(ccc2)C(=O)Nc3c(cc(c4ccccc4)cc3)C)cc1
0.302239	Brc1ccc(S(=O)(=O)Nc2cc(ccc2)C(=O)Nc3c(cc(c4ccccc4)cc3)C)cc1
0.302239	Brc1ccc(S(=O)(=O)Nc2cc(ccc2)C(=O)Nc3c(cc(c4ccccc4)cc3)C)cc1
0.302239	Brc1ccc(S(=O)(=O)Nc2cc(ccc2)C(=O)Nc3c(cc(c4ccccc4)cc3)C)cc1
0.302239	Brc1ccc(S(=O)(=O)Nc2cc(ccc2)C(=O)Nc3c(cc(c4ccccc4)cc3)C)cc1
0.302239	Brc1ccc(S(=O)(=O)Nc2cc(ccc2)C(=O)Nc3c(cc(c4ccccc4)cc3)C)cc1
0.302239	Brc1ccc(S(=O)(=O)Nc2cc(ccc2)C(=O)Nc3c(cc(c4ccccc4)cc3)C)cc1
0.302013	Ic1ccc(NS(=O)(=O)c2c(ccc(NC(=O)C=3N=C(SC3)CN4CCN(CC4)C)c2)C)cc1
0.302013	Ic1ccc(NS(=O)(=O)c2c(ccc(NC(=O)C=3N=C(SC3)CN4CCN(CC4)C)c2)C)cc1
0.302013	Ic1ccc(NS(=O)(=O)c2c(ccc(NC(=O)C=3N=C(SC3)CN4CCN(CC4)C)c2)C)cc1
0.302013	Ic1ccc(NS(=O)(=O)c2c(ccc(NC(=O)C=3N=C(SC3)CN4CCN(CC4)C)c2)C)cc1
0.302013	Ic1ccc(NS(=O)(=O)c2c(ccc(NC(=O)C=3N=C(SC3)CN4CCN(CC4)C)c2)C)cc1
0.302013	Ic1ccc(NS(=O)(=O)c2c(ccc(NC(=O)C=3N=C(SC3)CN4CCN(CC4)C)c2)C)cc1
0.302013	Ic1ccc(NS(=O)(=O)c2c(ccc(NC(=O)C=3N=C(SC3)CN4CCN(CC4)C)c2)C)cc1
0.302013	Ic1ccc(NS(=O)(=O)c2c(ccc(NC(=O)C=3N=C(SC3)CN4CCN(CC4)C)c2)C)cc1
0.302013	Ic1ccc(NS(=O)(=O)c2c(ccc(NC(=O)C=3N=C(SC3)CN4CCN(CC4)C)c2)C)cc1
0.302013	Ic1ccc(NS(=O)(=O)c2c(ccc(NC(=O)C=3N=C(SC3)CN4CCN(CC4)C)c2)C)cc1
0.300725	S(=O)(=O)(N(CC)CC)c1cc(c(cc1)C)C(=O)Nc2cc(NC(=O)c3cnccc3)ccc2
0.300725	S(=O)(=O)(N(CC)CC)c1cc(c(cc1)C)C(=O)Nc2cc(NC(=O)c3cnccc3)ccc2
0.300725	S(=O)(=O)(N(CC)CC)c1cc(c(cc1)C)C(=O)Nc2cc(NC(=O)c3cnccc3)ccc2
0.300725	S(=O)(=O)(N(CC)CC)c1cc(c(cc1)C)C(=O)Nc2cc(NC(=O)c3cnccc3)ccc2
0.300725	S(=O)(=O)(N(CC)CC)c1cc(c(cc1)C)C(=O)Nc2cc(NC(=O)c3cnccc3)ccc2
0.300725	S(=O)(=O)(N(CC)CC)c1cc(c(cc1)C)C(=O)Nc2cc(NC(=O)c3cnccc3)ccc2
0.300725	S(=O)(=O)(N(CC)CC)c1cc(c(cc1)C)C(=O)Nc2cc(NC(=O)c3cnccc3)ccc2
0.300725	S(=O)(=O)(N(CC)CC)c1cc(c(cc1)C)C(=O)Nc2cc(NC(=O)c3cnccc3)ccc2
0.300725	S(=O)(=O)(N(CC)CC)c1cc(c(cc1)C)C(=O)Nc2cc(NC(=O)c3cnccc3)ccc2
0.300725	S(=O)(=O)(N(CC)CC)c1cc(c(cc1)C)C(=O)Nc2cc(NC(=O)c3cnccc3)ccc2
0.299663	Brc1cc(ccc1)CC2=NOC(=N2)c3cc(NC(=O)c4c(F)cccc4)c(cc3)C
0.299663	Brc1cc(ccc1)CC2=NOC(=N2)c3cc(NC(=O)c4c(F)cccc4)c(cc3)C
0.299663	Brc1cc(ccc1)CC2=NOC(=N2)c3cc(NC(=O)c4c(F)cccc4)c(cc3)C
0.299663	Brc1cc(ccc1)CC2=NOC(=N2)c3cc(NC(=O)c4c(F)cccc4)c(cc3)C
0.299663	Brc1cc(ccc1)CC2=NOC(=N2)c3cc(NC(=O)c4c(F)cccc4)c(cc3)C
0.299663	Brc1cc(ccc1)CC2=NOC(=N2)c3cc(NC(=O)c4c(F)cccc4)c(cc3)C
0.299663	Brc1cc(ccc1)CC2=NOC(=N2)c3cc(NC(=O)c4c(F)cccc4)c(cc3)C
0.299663	Brc1cc(ccc1)CC2=NOC(=N2)c3cc(NC(=O)c4c(F)cccc4)c(cc3)C
0.299663	Brc1cc(ccc1)CC2=NOC(=N2)c3cc(NC(=O)c4c(F)cccc4)c(cc3)C
0.299663	Brc1cc(ccc1)CC2=NOC(=N2)c3cc(NC(=O)c4c(F)cccc4)c(cc3)C
0.298969	O=C(N1CCC(c2nc(c3cncnc3)ccn2)CC1)c4cc(C#N)c(cc4)CC
0.298969	O=C(N1CCC(c2nc(c3cncnc3)ccn2)CC1)c4cc(C#N)c(cc4)CC
0.298969	O=C(N1CCC(c2nc(c3cncnc3)ccn2)CC1)c4cc(C#N)c(cc4)CC
0.298969	O=C(N1CCC(c2nc(c3cncnc3)ccn2)CC1)c4cc(C#N)c(cc4)CC
0.298969	O=C(N1CCC(c2nc(c3cncnc3)ccn2)CC1)c4cc(C#N)c(cc4)CC
0.298969	O=C(N1CCC(c2nc(c3cncnc3)ccn2)CC1)c4cc(C#N)c(cc4)CC
0.298969	O=C(N1CCC(c2nc(c3cncnc3)ccn2)CC1)c4cc(C#N)c(cc4)CC
0.298507	Fc1c(ccc(c2cncnc2)c1)C(=O)Nc3nccc(c3)CCOC
0.298113	O=C(Nc1nc(c(c2ccccc2)cc1)C)c3cc(c(cc3)CC)CC
0.298113	O=C(Nc1nc(c(c2ccccc2)cc1)C)c3cc(c(cc3)CC)CC
0.298113	O=C(Nc1nc(c(c2ccccc2)cc1)C)c3cc(c(cc3)CC)CC
0.298113	O=C(Nc1nc(c(c2ccccc2)cc1)C)c3cc(c(cc3)CC)CC
0.298113	O=C(Nc1nc(c(c2ccccc2)cc1)C)c3cc(c(cc3)CC)CC
0.298113	O=C(Nc1nc(c(c2ccccc2)cc1)C)c3cc(c(cc3)CC)CC
0.298113	O=C(Nc1nc(c(c2ccccc2)cc1)C)c3cc(c(cc3)CC)CC
0.298113	O=C(Nc1nc(c(c2ccccc2)cc1)C)c3cc(c(cc3)CC)CC
0.298113	O=C(Nc1nc(c(c2ccccc2)cc1)C)c3cc(c(cc3)CC)CC
0.298113	O=C(Nc1nc(c(c2ccccc2)cc1)C)c3cc(c(cc3)CC)CC
0.298113	O=C(O)CC(CNC(=O)C(=O)Nc1c(ccc(c2cnccc2)c1)C)CC(C)C
0.298113	O=C(Nc1c(cccc1)C)c2cc(OC3CCN(CC3)C)c(OC)cc2
0.298113	O=C(Nc1c(cccc1)C)c2cc(OC3CCN(CC3)C)c(OC)cc2
0.298113	O=C(Nc1c(cccc1)C)c2cc(OC3CCN(CC3)C)c(OC)cc2
0.298113	O=C(Nc1c(cccc1)C)c2cc(OC3CCN(CC3)C)c(OC)cc2
0.298113	O=C(Nc1c(cccc1)C)c2cc(OC3CCN(CC3)C)c(OC)cc2
0.298113	O=C(Nc1c(cccc1)C)c2cc(OC3CCN(CC3)C)c(OC)cc2
0.298113	O=C(Nc1c(cccc1)C)c2cc(OC3CCN(CC3)C)c(OC)cc2
0.298113	O=C(Nc1c(cccc1)C)c2cc(OC3CCN(CC3)C)c(OC)cc2
0.298113	O=C(Nc1c(cccc1)C)c2cc(OC3CCN(CC3)C)c(OC)cc2
0.298113	O=C(Nc1c(cccc1)C)c2cc(OC3CCN(CC3)C)c(OC)cc2
0.297398	FC(F)(F)C(F)(c1cc(c(NC(=O)c2cc(NC(=O)Nc3ccccc3)c(cc2)C)cc1)C)C(F)(F)F
0.297398	FC(F)(F)C(F)(c1cc(c(NC(=O)c2cc(NC(=O)Nc3ccccc3)c(cc2)C)cc1)C)C(F)(F)F
0.297398	FC(F)(F)C(F)(c1cc(c(NC(=O)c2cc(NC(=O)Nc3ccccc3)c(cc2)C)cc1)C)C(F)(F)F
0.297398	FC(F)(F)C(F)(c1cc(c(NC(=O)c2cc(NC(=O)Nc3ccccc3)c(cc2)C)cc1)C)C(F)(F)F
0.297398	FC(F)(F)C(F)(c1cc(c(NC(=O)c2cc(NC(=O)Nc3ccccc3)c(cc2)C)cc1)C)C(F)(F)F
0.297398	FC(F)(F)C(F)(c1cc(c(NC(=O)c2cc(NC(=O)Nc3ccccc3)c(cc2)C)cc1)C)C(F)(F)F
0.297398	FC(F)(F)C(F)(c1cc(c(NC(=O)c2cc(NC(=O)Nc3ccccc3)c(cc2)C)cc1)C)C(F)(F)F
0.297398	FC(F)(F)C(F)(c1cc(c(NC(=O)c2cc(NC(=O)Nc3ccccc3)c(cc2)C)cc1)C)C(F)(F)F
0.297398	FC(F)(F)C(F)(c1cc(c(NC(=O)c2cc(NC(=O)Nc3ccccc3)c(cc2)C)cc1)C)C(F)(F)F
0.297398	FC(F)(F)C(F)(c1cc(c(NC(=O)c2cc(NC(=O)Nc3ccccc3)c(cc2)C)cc1)C)C(F)(F)F
0.296296	Clc1c(cc(Cl)cc1)C(Nc2c(cc(cc2)C(=O)Nc3ccc(OCCCN4CCN(CC4)C)cc3)C)C
0.296296	Clc1c(cc(Cl)cc1)C(Nc2c(cc(cc2)C(=O)Nc3ccc(OCCCN4CCN(CC4)C)cc3)C)C
0.296296	Clc1c(cc(Cl)cc1)C(Nc2c(cc(cc2)C(=O)Nc3ccc(OCCCN4CCN(CC4)C)cc3)C)C
0.296296	Clc1c(cc(Cl)cc1)C(Nc2c(cc(cc2)C(=O)Nc3ccc(OCCCN4CCN(CC4)C)cc3)C)C
0.296296	Clc1c(cc(Cl)cc1)C(Nc2c(cc(cc2)C(=O)Nc3ccc(OCCCN4CCN(CC4)C)cc3)C)C
0.296296	Clc1c(cc(Cl)cc1)C(Nc2c(cc(cc2)C(=O)Nc3ccc(OCCCN4CCN(CC4)C)cc3)C)C
0.296296	Clc1c(cc(Cl)cc1)C(Nc2c(cc(cc2)C(=O)Nc3ccc(OCCCN4CCN(CC4)C)cc3)C)C
0.296296	Clc1c(cc(Cl)cc1)C(Nc2c(cc(cc2)C(=O)Nc3ccc(OCCCN4CCN(CC4)C)cc3)C)C
0.296296	Clc1c(cc(Cl)cc1)C(Nc2c(cc(cc2)C(=O)Nc3ccc(OCCCN4CCN(CC4)C)cc3)C)C
0.296296	Clc1c(cc(Cl)cc1)C(Nc2c(cc(cc2)C(=O)Nc3ccc(OCCCN4CCN(CC4)C)cc3)C)C
0.29588	Fc1c(cccc1)C(=O)Nc2c(ccc(c2)C=3ON=CN3)C
0.29588	Fc1c(cccc1)C(=O)Nc2c(ccc(c2)C=3ON=CN3)C
0.29588	Fc1c(cccc1)C(=O)Nc2c(ccc(c2)C=3ON=CN3)C
0.29588	Fc1c(cccc1)C(=O)Nc2c(ccc(c2)C=3ON=CN3)C
0.29588	Fc1c(cccc1)C(=O)Nc2c(ccc(c2)C=3ON=CN3)C
0.29588	Fc1c(cccc1)C(=O)Nc2c(ccc(c2)C=3ON=CN3)C
0.29588	Fc1c(cccc1)C(=O)Nc2c(ccc(c2)C=3ON=CN3)C
0.29588	Fc1c(cccc1)C(=O)Nc2c(ccc(c2)C=3ON=CN3)C
0.29588	Fc1c(cccc1)C(=O)Nc2c(ccc(c2)C=3ON=CN3)C
0.29588	Fc1c(cccc1)C(=O)Nc2c(ccc(c2)C=3ON=CN3)C
0.295139	Clc1c(SCc2ccc(cc2)C(=O)NC=3SC=C(N3)c4ccc(NC(=O)C(C)C)cc4)cc(Cl)cc1
0.295139	Clc1c(SCc2ccc(cc2)C(=O)NC=3SC=C(N3)c4ccc(NC(=O)C(C)C)cc4)cc(Cl)cc1
0.295139	Clc1c(SCc2ccc(cc2)C(=O)NC=3SC=C(N3)c4ccc(NC(=O)C(C)C)cc4)cc(Cl)cc1
0.295139	Clc1c(SCc2ccc(cc2)C(=O)NC=3SC=C(N3)c4ccc(NC(=O)C(C)C)cc4)cc(Cl)cc1
0.295139	Clc1c(SCc2ccc(cc2)C(=O)NC=3SC=C(N3)c4ccc(NC(=O)C(C)C)cc4)cc(Cl)cc1
0.295139	Clc1c(SCc2ccc(cc2)C(=O)NC=3SC=C(N3)c4ccc(NC(=O)C(C)C)cc4)cc(Cl)cc1
0.295139	Clc1c(SCc2ccc(cc2)C(=O)NC=3SC=C(N3)c4ccc(NC(=O)C(C)C)cc4)cc(Cl)cc1
0.295139	Clc1c(SCc2ccc(cc2)C(=O)NC=3SC=C(N3)c4ccc(NC(=O)C(C)C)cc4)cc(Cl)cc1
0.295139	Clc1c(SCc2ccc(cc2)C(=O)NC=3SC=C(N3)c4ccc(NC(=O)C(C)C)cc4)cc(Cl)cc1
0.295139	Clc1c(SCc2ccc(cc2)C(=O)NC=3SC=C(N3)c4ccc(NC(=O)C(C)C)cc4)cc(Cl)cc1
0.294737	O=C(Nc1ncccc1c2ccccc2)c3cc(OC)c(OCc4cnccc4)cc3
0.294737	O=C(Nc1ncccc1c2ccccc2)c3cc(OC)c(OCc4cnccc4)cc3
0.294737	O=C(Nc1ncccc1c2ccccc2)c3cc(OC)c(OCc4cnccc4)cc3
0.294737	O=C(Nc1ncccc1c2ccccc2)c3cc(OC)c(OCc4cnccc4)cc3
0.294737	O=C(Nc1ncccc1c2ccccc2)c3cc(OC)c(OCc4cnccc4)cc3
0.294737	O=C(Nc1ncccc1c2ccccc2)c3cc(OC)c(OCc4cnccc4)cc3
0.294737	O=C(Nc1ncccc1c2ccccc2)c3cc(OC)c(OCc4cnccc4)cc3
0.294737	O=C(Nc1ncccc1c2ccccc2)c3cc(OC)c(OCc4cnccc4)cc3
0.294737	O=C(Nc1ncccc1c2ccccc2)c3cc(OC)c(OCc4cnccc4)cc3
0.294737	O=C(Nc1ncccc1c2ccccc2)c3cc(OC)c(OCc4cnccc4)cc3
0.294498	O=C(N1CCN(CC1)C)Cc2cc(NC(=O)C=3C(=NN(C3)Cc4ccccc4)c5cnccc5)ccc2
0.294498	O=C(N1CCN(CC1)C)Cc2cc(NC(=O)C=3C(=NN(C3)Cc4ccccc4)c5cnccc5)ccc2
0.294498	O=C(N1CCN(CC1)C)Cc2cc(NC(=O)C=3C(=NN(C3)Cc4ccccc4)c5cnccc5)ccc2
0.294498	O=C(N1CCN(CC1)C)Cc2cc(NC(=O)C=3C(=NN(C3)Cc4ccccc4)c5cnccc5)ccc2
0.294498	O=C(N1CCN(CC1)C)Cc2cc(NC(=O)C=3C(=NN(C3)Cc4ccccc4)c5cnccc5)ccc2
0.294498	O=C(N1CCN(CC1)C)Cc2cc(NC(=O)C=3C(=NN(C3)Cc4ccccc4)c5cnccc5)ccc2
0.294498	O=C(N1CCN(CC1)C)Cc2cc(NC(=O)C=3C(=NN(C3)Cc4ccccc4)c5cnccc5)ccc2
0.294498	O=C(N1CCN(CC1)C)Cc2cc(NC(=O)C=3C(=NN(C3)Cc4ccccc4)c5cnccc5)ccc2
0.294498	O=C(N1CCN(CC1)C)Cc2cc(NC(=O)C=3C(=NN(C3)Cc4ccccc4)c5cnccc5)ccc2
0.294498	O=C(N1CCN(CC1)C)Cc2cc(NC(=O)C=3C(=NN(C3)Cc4ccccc4)c5cnccc5)ccc2
0.294314	S(=O)(=O)(N(C)C)c1c(ccc(c1)C(=O)Nc2cc(ccc2)CN3C(=O)OCC3)C
0.294314	S(=O)(=O)(N(C)C)c1c(ccc(c1)C(=O)Nc2cc(ccc2)CN3C(=O)OCC3)C
0.294314	S(=O)(=O)(N(C)C)c1c(ccc(c1)C(=O)Nc2cc(ccc2)CN3C(=O)OCC3)C
0.29304	O=C(Nc1cc(ccc1)CC(=O)N2CCN(CC2)C)c3cc(C#N)c(cc3)CC
0.29304	O=C(Nc1cc(ccc1)CC(=O)N2CCN(CC2)C)c3cc(C#N)c(cc3)CC
0.29304	O=C(Nc1cc(ccc1)CC(=O)N2CCN(CC2)C)c3cc(C#N)c(cc3)CC
0.29304	O=C(Nc1cc(ccc1)CC(=O)N2CCN(CC2)C)c3cc(C#N)c(cc3)CC
0.29304	O=C(Nc1cc(ccc1)CC(=O)N2CCN(CC2)C)c3cc(C#N)c(cc3)CC
0.29304	O=C(Nc1cc(ccc1)CC(=O)N2CCN(CC2)C)c3cc(C#N)c(cc3)CC
0.29304	O=C(Nc1cc(ccc1)CC(=O)N2CCN(CC2)C)c3cc(C#N)c(cc3)CC
0.29304	O=C(Nc1cc(ccc1)CC(=O)N2CCN(CC2)C)c3cc(C#N)c(cc3)CC
0.29304	O=C(Nc1cc(ccc1)CC(=O)N2CCN(CC2)C)c3cc(C#N)c(cc3)CC
0.29304	O=C(Nc1cc(ccc1)CC(=O)N2CCN(CC2)C)c3cc(C#N)c(cc3)CC
0.292763	FC(F)(F)c1c(NC(=O)C(=O)N2CCN(Cc3c(OC)cccc3)CC2)ccc(NC(=O)c4ccccc4)c1
0.292763	FC(F)(F)c1c(NC(=O)C(=O)N2CCN(Cc3c(OC)cccc3)CC2)ccc(NC(=O)c4ccccc4)c1
0.292763	FC(F)(F)c1c(NC(=O)C(=O)N2CCN(Cc3c(OC)cccc3)CC2)ccc(NC(=O)c4ccccc4)c1
0.292763	FC(F)(F)c1c(NC(=O)C(=O)N2CCN(Cc3c(OC)cccc3)CC2)ccc(NC(=O)c4ccccc4)c1
0.292763	FC(F)(F)c1c(NC(=O)C(=O)N2CCN(Cc3c(OC)cccc3)CC2)ccc(NC(=O)c4ccccc4)c1
0.292763	FC(F)(F)c1c(NC(=O)C(=O)N2CCN(Cc3c(OC)cccc3)CC2)ccc(NC(=O)c4ccccc4)c1
0.292763	FC(F)(F)c1c(NC(=O)C(=O)N2CCN(Cc3c(OC)cccc3)CC2)ccc(NC(=O)c4ccccc4)c1
0.292763	FC(F)(F)c1c(NC(=O)C(=O)N2CCN(Cc3c(OC)cccc3)CC2)ccc(NC(=O)c4ccccc4)c1
0.292763	FC(F)(F)c1c(NC(=O)C(=O)N2CCN(Cc3c(OC)cccc3)CC2)ccc(NC(=O)c4ccccc4)c1
0.292763	FC(F)(F)c1c(NC(=O)C(=O)N2CCN(Cc3c(OC)cccc3)CC2)ccc(NC(=O)c4ccccc4)c1
0.291829	O=C(Nc1c(cc(c2ccccc2)cc1)C)c3c(cccc3)CC#N
0.291829	O=C(Nc1c(cc(c2ccccc2)cc1)C)c3c(cccc3)CC#N
0.291829	O=C(Nc1c(cc(c2ccccc2)cc1)C)c3c(cccc3)CC#N
0.291829	O=C(Nc1c(cc(c2ccccc2)cc1)C)c3c(cccc3)CC#N
0.291829	O=C(Nc1c(cc(c2ccccc2)cc1)C)c3c(cccc3)CC#N
0.291829	O=C(Nc1c(cc(c2ccccc2)cc1)C)c3c(cccc3)CC#N
0.291829	O=C(Nc1c(cc(c2ccccc2)cc1)C)c3c(cccc3)CC#N
0.291829	O=C(Nc1c(cc(c2ccccc2)cc1)C)c3c(cccc3)CC#N
0.291829	O=C(Nc1c(cc(c2ccccc2)cc1)C)c3c(cccc3)CC#N
0.291829	O=C(Nc1c(cc(c2ccccc2)cc1)C)c3c(cccc3)CC#N
0.291513	FC(F)(F)CNC(=O)c1cc(NC(=O)C(Oc2ccc(c3ccccc3)cc2)C)c(cc1)C
0.291513	FC(F)(F)CNC(=O)c1cc(NC(=O)C(Oc2ccc(c3ccccc3)cc2)C)c(cc1)C
0.291513	FC(F)(F)CNC(=O)c1cc(NC(=O)C(Oc2ccc(c3ccccc3)cc2)C)c(cc1)C
0.291513	FC(F)(F)CNC(=O)c1cc(NC(=O)C(Oc2ccc(c3ccccc3)cc2)C)c(cc1)C
0.291513	FC(F)(F)CNC(=O)c1cc(NC(=O)C(Oc2ccc(c3ccccc3)cc2)C)c(cc1)C
0.291513	FC(F)(F)CNC(=O)c1cc(NC(=O)C(Oc2ccc(c3ccccc3)cc2)C)c(cc1)C
0.291513	FC(F)(F)CNC(=O)c1cc(NC(=O)C(Oc2ccc(c3ccccc3)cc2)C)c(cc1)C
0.291513	FC(F)(F)CNC(=O)c1cc(NC(=O)C(Oc2ccc(c3ccccc3)cc2)C)c(cc1)C
0.291513	FC(F)(F)CNC(=O)c1cc(NC(=O)C(Oc2ccc(c3ccccc3)cc2)C)c(cc1)C
0.291513	FC(F)(F)CNC(=O)c1cc(NC(=O)C(Oc2ccc(c3ccccc3)cc2)C)c(cc1)C
0.291498	Brc1c(cc(NNC(=O)c2cc(NC(=O)C)c(cc2)C)cc1)C
0.291498	Brc1c(cc(NNC(=O)c2cc(NC(=O)C)c(cc2)C)cc1)C
0.291498	Brc1c(cc(NNC(=O)c2cc(NC(=O)C)c(cc2)C)cc1)C
0.291498	Brc1c(cc(NNC(=O)c2cc(NC(=O)C)c(cc2)C)cc1)C
0.291498	Brc1c(cc(NNC(=O)c2cc(NC(=O)C)c(cc2)C)cc1)C
0.291498	Brc1c(cc(NNC(=O)c2cc(NC(=O)C)c(cc2)C)cc1)C
0.291498	Brc1c(cc(NNC(=O)c2cc(NC(=O)C)c(cc2)C)cc1)C
0.291498	Brc1c(cc(NNC(=O)c2cc(NC(=O)C)c(cc2)C)cc1)C
0.291498	Brc1c(cc(NNC(=O)c2cc(NC(=O)C)c(cc2)C)cc1)C
0.291498	Brc1c(cc(NNC(=O)c2cc(NC(=O)C)c(cc2)C)cc1)C
0.291045	Clc1c(cc(NC(=O)NC)cc1)C(=O)Nc2c(ccc(c2)C(=O)NCC(F)(F)F)C
0.290441	Clc1c(F)cc(cc1)C(=O)NC=2SC=C(N2)c3ccc(NC(=O)C(C)C)cc3
0.290441	Clc1c(F)cc(cc1)C(=O)NC=2SC=C(N2)c3ccc(NC(=O)C(C)C)cc3
0.290441	Clc1c(F)cc(cc1)C(=O)NC=2SC=C(N2)c3ccc(NC(=O)C(C)C)cc3
0.290441	Clc1c(F)cc(cc1)C(=O)NC=2SC=C(N2)c3ccc(NC(=O)C(C)C)cc3
0.290441	Clc1c(F)cc(cc1)C(=O)NC=2SC=C(N2)c3ccc(NC(=O)C(C)C)cc3
0.290441	Clc1c(F)cc(cc1)C(=O)NC=2SC=C(N2)c3ccc(NC(=O)C(C)C)cc3
0.290441	Clc1c(F)cc(cc1)C(=O)NC=2SC=C(N2)c3ccc(NC(=O)C(C)C)cc3
0.290441	Clc1c(F)cc(cc1)C(=O)NC=2SC=C(N2)c3ccc(NC(=O)C(C)C)cc3
0.290441	Clc1c(F)cc(cc1)C(=O)NC=2SC=C(N2)c3ccc(NC(=O)C(C)C)cc3
0.290441	Clc1c(F)cc(cc1)C(=O)NC=2SC=C(N2)c3ccc(NC(=O)C(C)C)cc3
0.290323	FC(F)(F)CNC(=O)c1cc(NC(=O)c2cc(OC3CCN(CC3)C)c(OC)cc2)c(cc1)C
0.290323	FC(F)(F)CNC(=O)c1cc(NC(=O)c2cc(OC3CCN(CC3)C)c(OC)cc2)c(cc1)C
0.290323	FC(F)(F)CNC(=O)c1cc(NC(=O)c2cc(OC3CCN(CC3)C)c(OC)cc2)c(cc1)C
0.290323	FC(F)(F)CNC(=O)c1cc(NC(=O)c2cc(OC3CCN(CC3)C)c(OC)cc2)c(cc1)C
0.290323	FC(F)(F)CNC(=O)c1cc(NC(=O)c2cc(OC3CCN(CC3)C)c(OC)cc2)c(cc1)C
0.290323	FC(F)(F)CNC(=O)c1cc(NC(=O)c2cc(OC3CCN(CC3)C)c(OC)cc2)c(cc1)C
0.290323	FC(F)(F)CNC(=O)c1cc(NC(=O)c2cc(OC3CCN(CC3)C)c(OC)cc2)c(cc1)C
0.290323	FC(F)(F)CNC(=O)c1cc(NC(=O)c2cc(OC3CCN(CC3)C)c(OC)cc2)c(cc1)C
0.290323	FC(F)(F)CNC(=O)c1cc(NC(=O)c2cc(OC3CCN(CC3)C)c(OC)cc2)c(cc1)C
0.290323	FC(F)(F)CNC(=O)c1cc(NC(=O)c2cc(OC3CCN(CC3)C)c(OC)cc2)c(cc1)C
0.290102	O=C(Nc1ncc(N2CCN(CC2)C)cc1)c3cncc(c4cc5c(OCC5)cc4)c3
0.290102	O=C(Nc1ncc(N2CCN(CC2)C)cc1)c3cncc(c4cc5c(OCC5)cc4)c3
0.289634	Fc1c(NC(=O)CN2N=CN=C2)cc(NC(=O)C=3C(=NN(C3)Cc4ccccc4)c5cnccc5)cc1
0.289634	Fc1c(NC(=O)CN2N=CN=C2)cc(NC(=O)C=3C(=NN(C3)Cc4ccccc4)c5cnccc5)cc1
0.289634	Fc1c(NC(=O)CN2N=CN=C2)cc(NC(=O)C=3C(=NN(C3)Cc4ccccc4)c5cnccc5)cc1
0.289634	Fc1c(NC(=O)CN2N=CN=C2)cc(NC(=O)C=3C(=NN(C3)Cc4ccccc4)c5cnccc5)cc1
0.289634	Fc1c(NC(=O)CN2N=CN=C2)cc(NC(=O)C=3C(=NN(C3)Cc4ccccc4)c5cnccc5)cc1
0.289634	Fc1c(NC(=O)CN2N=CN=C2)cc(NC(=O)C=3C(=NN(C3)Cc4ccccc4)c5cnccc5)cc1
0.289634	Fc1c(NC(=O)CN2N=CN=C2)cc(NC(=O)C=3C(=NN(C3)Cc4ccccc4)c5cnccc5)cc1
0.289634	Fc1c(NC(=O)CN2N=CN=C2)cc(NC(=O)C=3C(=NN(C3)Cc4ccccc4)c5cnccc5)cc1
0.289634	Fc1c(NC(=O)CN2N=CN=C2)cc(NC(=O)C=3C(=NN(C3)Cc4ccccc4)c5cnccc5)cc1
0.289634	Fc1c(NC(=O)CN2N=CN=C2)cc(NC(=O)C=3C(=NN(C3)Cc4ccccc4)c5cnccc5)cc1
0.289157	Fc1c(NC(=O)C)cc(cc1)C(=O)NNC(=O)Nc2ccc(c3ccccc3)cc2
0.289037	O=C(Nc1c(ccc(c1)C=2ON=C(N2)c3cc(OC)c(OC)cc3)C)c4cc5OCCOc5cc4
0.289037	O=C(Nc1c(ccc(c1)C=2ON=C(N2)c3cc(OC)c(OC)cc3)C)c4cc5OCCOc5cc4
0.289037	O=C(Nc1c(ccc(c1)C=2ON=C(N2)c3cc(OC)c(OC)cc3)C)c4cc5OCCOc5cc4
0.289037	O=C(Nc1c(ccc(c1)C=2ON=C(N2)c3cc(OC)c(OC)cc3)C)c4cc5OCCOc5cc4
0.289037	O=C(Nc1c(ccc(c1)C=2ON=C(N2)c3cc(OC)c(OC)cc3)C)c4cc5OCCOc5cc4
0.289037	O=C(Nc1c(ccc(c1)C=2ON=C(N2)c3cc(OC)c(OC)cc3)C)c4cc5OCCOc5cc4
0.289037	O=C(Nc1c(ccc(c1)C=2ON=C(N2)c3cc(OC)c(OC)cc3)C)c4cc5OCCOc5cc4
0.289037	O=C(Nc1c(ccc(c1)C=2ON=C(N2)c3cc(OC)c(OC)cc3)C)c4cc5OCCOc5cc4
0.289037	O=C(Nc1c(ccc(c1)C=2ON=C(N2)c3cc(OC)c(OC)cc3)C)c4cc5OCCOc5cc4
0.289037	O=C(Nc1c(ccc(c1)C=2ON=C(N2)c3cc(OC)c(OC)cc3)C)c4cc5OCCOc5cc4
0.288991	O=C(Nc1cc(NC=O)c(cc1)C)Nc2ccccc2
0.288991	O=C(Nc1cc(NC=O)c(cc1)C)Nc2ccccc2
0.288991	O=C(Nc1cc(NC=O)c(cc1)C)Nc2ccccc2
0.288991	O=C(Nc1cc(NC=O)c(cc1)C)Nc2ccccc2
0.288991	O=C(Nc1cc(NC=O)c(cc1)C)Nc2ccccc2
0.288991	O=C(Nc1cc(NC=O)c(cc1)C)Nc2ccccc2
0.288991	O=C(Nc1cc(NC=O)c(cc1)C)Nc2ccccc2
0.288991	O=C(Nc1cc(NC=O)c(cc1)C)Nc2ccccc2
0.288991	O=C(Nc1cc(NC=O)c(cc1)C)Nc2ccccc2
0.288991	O=C(Nc1cc(NC=O)c(cc1)C)Nc2ccccc2
0.288525	O=C(Nc1cc2c(cc1)CCCCC2)C=3C(=NN(C3)Cc4ccccc4)c5cnccc5
0.288525	O=C(Nc1cc2c(cc1)CCCCC2)C=3C(=NN(C3)Cc4ccccc4)c5cnccc5
0.288525	O=C(Nc1cc2c(cc1)CCCCC2)C=3C(=NN(C3)Cc4ccccc4)c5cnccc5
0.288525	O=C(Nc1cc2c(cc1)CCCCC2)C=3C(=NN(C3)Cc4ccccc4)c5cnccc5
0.288525	O=C(Nc1cc2c(cc1)CCCCC2)C=3C(=NN(C3)Cc4ccccc4)c5cnccc5
0.288525	O=C(Nc1cc2c(cc1)CCCCC2)C=3C(=NN(C3)Cc4ccccc4)c5cnccc5
0.288525	O=C(Nc1cc2c(cc1)CCCCC2)C=3C(=NN(C3)Cc4ccccc4)c5cnccc5
0.288525	O=C(Nc1cc2c(cc1)CCCCC2)C=3C(=NN(C3)Cc4ccccc4)c5cnccc5
0.288525	O=C(Nc1cc2c(cc1)CCCCC2)C=3C(=NN(C3)Cc4ccccc4)c5cnccc5
0.288525	O=C(Nc1cc2c(cc1)CCCCC2)C=3C(=NN(C3)Cc4ccccc4)c5cnccc5
0.28821	Brc1ccc(cc1)C(=O)Nc2cc(ccc2)C(=O)Nc3nc(Nc4ccccc4)ccc3
0.28821	Brc1ccc(cc1)C(=O)Nc2cc(ccc2)C(=O)Nc3nc(Nc4ccccc4)ccc3
0.28821	Brc1ccc(cc1)C(=O)Nc2cc(ccc2)C(=O)Nc3nc(Nc4ccccc4)ccc3
0.28821	Brc1ccc(cc1)C(=O)Nc2cc(ccc2)C(=O)Nc3nc(Nc4ccccc4)ccc3
0.28821	Brc1ccc(cc1)C(=O)Nc2cc(ccc2)C(=O)Nc3nc(Nc4ccccc4)ccc3
0.28821	Brc1ccc(cc1)C(=O)Nc2cc(ccc2)C(=O)Nc3nc(Nc4ccccc4)ccc3
0.288136	S(=O)(=O)(N=C1N(CCC1)C)c2cc(NC(=O)c3cc(NC(=O)C)c(cc3)C)ccc2
0.288136	S(=O)(=O)(N=C1N(CCC1)C)c2cc(NC(=O)c3cc(NC(=O)C)c(cc3)C)ccc2
0.288136	S(=O)(=O)(N=C1N(CCC1)C)c2cc(NC(=O)c3cc(NC(=O)C)c(cc3)C)ccc2
0.288136	S(=O)(=O)(N=C1N(CCC1)C)c2cc(NC(=O)c3cc(NC(=O)C)c(cc3)C)ccc2
0.287823	Clc1c(F)cc(cc1)C(=O)Nc2cc(ccc2)CN3C(=O)OCC3
0.287823	Clc1c(F)cc(cc1)C(=O)Nc2cc(ccc2)CN3C(=O)OCC3
0.287823	Clc1c(F)cc(cc1)C(=O)Nc2cc(ccc2)CN3C(=O)OCC3
0.287823	Clc1c(F)cc(cc1)C(=O)Nc2cc(ccc2)CN3C(=O)OCC3
0.287823	Clc1c(F)cc(cc1)C(=O)Nc2cc(ccc2)CN3C(=O)OCC3
0.287823	Clc1c(F)cc(cc1)C(=O)Nc2cc(ccc2)CN3C(=O)OCC3
0.287823	Clc1c(F)cc(cc1)C(=O)Nc2cc(ccc2)CN3C(=O)OCC3
0.287823	Clc1c(F)cc(cc1)C(=O)Nc2cc(ccc2)CN3C(=O)OCC3
0.287823	Clc1c(F)cc(cc1)C(=O)Nc2cc(ccc2)CN3C(=O)OCC3
0.287823	Clc1c(F)cc(cc1)C(=O)Nc2cc(ccc2)CN3C(=O)OCC3
0.287823	Brc1c(cccc1)C(=O)Nc2ccc(OC(=O)c3cc(NC(=O)C)c(cc3)C)cc2
0.287823	Brc1c(cccc1)C(=O)Nc2ccc(OC(=O)c3cc(NC(=O)C)c(cc3)C)cc2
0.287823	Brc1c(cccc1)C(=O)Nc2ccc(OC(=O)c3cc(NC(=O)C)c(cc3)C)cc2
0.287823	Brc1c(cccc1)C(=O)Nc2ccc(OC(=O)c3cc(NC(=O)C)c(cc3)C)cc2
0.287823	Brc1c(cccc1)C(=O)Nc2ccc(OC(=O)c3cc(NC(=O)C)c(cc3)C)cc2
0.287823	Brc1c(cccc1)C(=O)Nc2ccc(OC(=O)c3cc(NC(=O)C)c(cc3)C)cc2
0.287823	Brc1c(cccc1)C(=O)Nc2ccc(OC(=O)c3cc(NC(=O)C)c(cc3)C)cc2
0.287823	Brc1c(cccc1)C(=O)Nc2ccc(OC(=O)c3cc(NC(=O)C)c(cc3)C)cc2
0.287823	Brc1c(cccc1)C(=O)Nc2ccc(OC(=O)c3cc(NC(=O)C)c(cc3)C)cc2
0.287823	Brc1c(cccc1)C(=O)Nc2ccc(OC(=O)c3cc(NC(=O)C)c(cc3)C)cc2
0.287671	S1CCN(Cc2cc(NC(=O)COC(=O)c3c(O)cc(NC(=O)c4cc(OC)cc(OC)c4)cc3)ccc2)CC1
0.287671	S1CCN(Cc2cc(NC(=O)COC(=O)c3c(O)cc(NC(=O)c4cc(OC)cc(OC)c4)cc3)ccc2)CC1
0.287671	S1CCN(Cc2cc(NC(=O)COC(=O)c3c(O)cc(NC(=O)c4cc(OC)cc(OC)c4)cc3)ccc2)CC1
0.287671	S1CCN(Cc2cc(NC(=O)COC(=O)c3c(O)cc(NC(=O)c4cc(OC)cc(OC)c4)cc3)ccc2)CC1
0.287671	S1CCN(Cc2cc(NC(=O)COC(=O)c3c(O)cc(NC(=O)c4cc(OC)cc(OC)c4)cc3)ccc2)CC1
0.287671	S1CCN(Cc2cc(NC(=O)COC(=O)c3c(O)cc(NC(=O)c4cc(OC)cc(OC)c4)cc3)ccc2)CC1
0.287671	S1CCN(Cc2cc(NC(=O)COC(=O)c3c(O)cc(NC(=O)c4cc(OC)cc(OC)c4)cc3)ccc2)CC1
0.287671	S1CCN(Cc2cc(NC(=O)COC(=O)c3c(O)cc(NC(=O)c4cc(OC)cc(OC)c4)cc3)ccc2)CC1
0.287671	S1CCN(Cc2cc(NC(=O)COC(=O)c3c(O)cc(NC(=O)c4cc(OC)cc(OC)c4)cc3)ccc2)CC1
0.287671	S1CCN(Cc2cc(NC(=O)COC(=O)c3c(O)cc(NC(=O)c4cc(OC)cc(OC)c4)cc3)ccc2)CC1
0.287625	S(=O)(=O)(N1CCC(C(=O)NNC(=O)C(=O)Nc2c(ccc(c3cnccc3)c2)C)CC1)c4ccc(cc4)C
0.287625	S(=O)(=O)(N1CCC(C(=O)NNC(=O)C(=O)Nc2c(ccc(c3cnccc3)c2)C)CC1)c4ccc(cc4)C
0.287625	S(=O)(=O)(N1CCC(C(=O)NNC(=O)C(=O)Nc2c(ccc(c3cnccc3)c2)C)CC1)c4ccc(cc4)C
0.287625	S(=O)(=O)(N1CCC(C(=O)NNC(=O)C(=O)Nc2c(ccc(c3cnccc3)c2)C)CC1)c4ccc(cc4)C
0.287625	S(=O)(=O)(N1CCC(C(=O)NNC(=O)C(=O)Nc2c(ccc(c3cnccc3)c2)C)CC1)c4ccc(cc4)C
0.287625	S(=O)(=O)(N1CCC(C(=O)NNC(=O)C(=O)Nc2c(ccc(c3cnccc3)c2)C)CC1)c4ccc(cc4)C
0.287625	S(=O)(=O)(N1CCC(C(=O)NNC(=O)C(=O)Nc2c(ccc(c3cnccc3)c2)C)CC1)c4ccc(cc4)C
0.287625	S(=O)(=O)(N1CCC(C(=O)NNC(=O)C(=O)Nc2c(ccc(c3cnccc3)c2)C)CC1)c4ccc(cc4)C
0.287625	S(=O)(=O)(N1CCC(C(=O)NNC(=O)C(=O)Nc2c(ccc(c3cnccc3)c2)C)CC1)c4ccc(cc4)C
0.287625	S(=O)(=O)(N1CCC(C(=O)NNC(=O)C(=O)Nc2c(ccc(c3cnccc3)c2)C)CC1)c4ccc(cc4)C
0.287625	S(=O)(=O)(N1CCN(Cc2ccccc2)CC1)c3c(F)ccc(c3)C(=O)Nc4c(cccc4)CN5CCCCC5
0.287625	S(=O)(=O)(N1CCN(Cc2ccccc2)CC1)c3c(F)ccc(c3)C(=O)Nc4c(cccc4)CN5CCCCC5
0.287625	S(=O)(=O)(N1CCN(Cc2ccccc2)CC1)c3c(F)ccc(c3)C(=O)Nc4c(cccc4)CN5CCCCC5
0.287625	S(=O)(=O)(N1CCN(Cc2ccccc2)CC1)c3c(F)ccc(c3)C(=O)Nc4c(cccc4)CN5CCCCC5
0.287625	S(=O)(=O)(N1CCN(Cc2ccccc2)CC1)c3c(F)ccc(c3)C(=O)Nc4c(cccc4)CN5CCCCC5
0.287625	S(=O)(=O)(N1CCN(Cc2ccccc2)CC1)c3c(F)ccc(c3)C(=O)Nc4c(cccc4)CN5CCCCC5
0.287625	S(=O)(=O)(N1CCN(Cc2ccccc2)CC1)c3c(F)ccc(c3)C(=O)Nc4c(cccc4)CN5CCCCC5
0.287625	S(=O)(=O)(N1CCN(Cc2ccccc2)CC1)c3c(F)ccc(c3)C(=O)Nc4c(cccc4)CN5CCCCC5
0.287625	S(=O)(=O)(N1CCN(Cc2ccccc2)CC1)c3c(F)ccc(c3)C(=O)Nc4c(cccc4)CN5CCCCC5
0.287625	S(=O)(=O)(N1CCN(Cc2ccccc2)CC1)c3c(F)ccc(c3)C(=O)Nc4c(cccc4)CN5CCCCC5
0.287402	Fc1c(NC(=O)c2cc(NC(=O)C)c(cc2)C)ccc(OC(F)F)c1
0.287402	Fc1c(NC(=O)c2cc(NC(=O)C)c(cc2)C)ccc(OC(F)F)c1
0.287402	Fc1c(NC(=O)c2cc(NC(=O)C)c(cc2)C)ccc(OC(F)F)c1
0.287402	Fc1c(NC(=O)c2cc(NC(=O)C)c(cc2)C)ccc(OC(F)F)c1
0.287402	Fc1c(NC(=O)c2cc(NC(=O)C)c(cc2)C)ccc(OC(F)F)c1
0.287402	Fc1c(NC(=O)c2cc(NC(=O)C)c(cc2)C)ccc(OC(F)F)c1
0.287402	Fc1c(NC(=O)c2cc(NC(=O)C)c(cc2)C)ccc(OC(F)F)c1
0.287402	Fc1c(NC(=O)c2cc(NC(=O)C)c(cc2)C)ccc(OC(F)F)c1
0.287402	Fc1c(NC(=O)c2cc(NC(=O)C)c(cc2)C)ccc(OC(F)F)c1
0.287402	Fc1c(NC(=O)c2cc(NC(=O)C)c(cc2)C)ccc(OC(F)F)c1
0.287273	O=C(Nc1nccc(OC)c1)c2ccc(cc2)C=3OC(=NN3)c4c(cccc4)C
0.287273	O=C(Nc1nccc(OC)c1)c2ccc(cc2)C=3OC(=NN3)c4c(cccc4)C
0.287273	O=C(Nc1nccc(OC)c1)c2ccc(cc2)C=3OC(=NN3)c4c(cccc4)C
0.287273	O=C(Nc1nccc(OC)c1)c2ccc(cc2)C=3OC(=NN3)c4c(cccc4)C
0.287273	O=C(Nc1nccc(OC)c1)c2ccc(cc2)C=3OC(=NN3)c4c(cccc4)C
0.287273	O=C(Nc1nccc(OC)c1)c2ccc(cc2)C=3OC(=NN3)c4c(cccc4)C
0.287273	O=C(Nc1nccc(OC)c1)c2ccc(cc2)C=3OC(=NN3)c4c(cccc4)C
0.287273	O=C(Nc1nccc(OC)c1)c2ccc(cc2)C=3OC(=NN3)c4c(cccc4)C
0.287273	O=C(Nc1nccc(OC)c1)c2ccc(cc2)C=3OC(=NN3)c4c(cccc4)C
0.287273	O=C(Nc1nccc(OC)c1)c2ccc(cc2)C=3OC(=NN3)c4c(cccc4)C
0.287197	S(c1ncccc1C(=O)Nc2cc(ccc2)CN3CCN(c4ncccc4)CC3)C(C)C
0.287197	S(c1ncccc1C(=O)Nc2cc(ccc2)CN3CCN(c4ncccc4)CC3)C(C)C
0.287197	S(c1ncccc1C(=O)Nc2cc(ccc2)CN3CCN(c4ncccc4)CC3)C(C)C
0.28692	Clc1c(F)cc(cc1)C(=O)Nc2c(cccc2)C
0.28692	Clc1c(F)cc(cc1)C(=O)Nc2c(cccc2)C
0.28692	Clc1c(F)cc(cc1)C(=O)Nc2c(cccc2)C
0.28692	Clc1c(F)cc(cc1)C(=O)Nc2c(cccc2)C
0.28692	Clc1c(F)cc(cc1)C(=O)Nc2c(cccc2)C
0.28692	Clc1c(F)cc(cc1)C(=O)Nc2c(cccc2)C
0.28692	Clc1c(F)cc(cc1)C(=O)Nc2c(cccc2)C
0.28692	Clc1c(F)cc(cc1)C(=O)Nc2c(cccc2)C
0.28692	Clc1c(F)cc(cc1)C(=O)Nc2c(cccc2)C
0.28692	Clc1c(F)cc(cc1)C(=O)Nc2c(cccc2)C
0.286738	O=C(NC(C(=O)Nc1cc(N2CCCC2)ccc1)C)c3cc(NC(=O)C)c(cc3)C
0.286738	O=C(NC(C(=O)Nc1cc(N2CCCC2)ccc1)C)c3cc(NC(=O)C)c(cc3)C
0.286738	O=C(NC(C(=O)Nc1cc(N2CCCC2)ccc1)C)c3cc(NC(=O)C)c(cc3)C
0.286738	O=C(NC(C(=O)Nc1cc(N2CCCC2)ccc1)C)c3cc(NC(=O)C)c(cc3)C
0.286738	O=C(NC(C(=O)Nc1cc(N2CCCC2)ccc1)C)c3cc(NC(=O)C)c(cc3)C
0.286738	O=C(NC(C(=O)Nc1cc(N2CCCC2)ccc1)C)c3cc(NC(=O)C)c(cc3)C
0.286738	O=C(NC(C(=O)Nc1cc(N2CCCC2)ccc1)C)c3cc(NC(=O)C)c(cc3)C
0.286738	O=C(NC(C(=O)Nc1cc(N2CCCC2)ccc1)C)c3cc(NC(=O)C)c(cc3)C
0.286738	O=C(NC(C(=O)Nc1cc(N2CCCC2)ccc1)C)c3cc(NC(=O)C)c(cc3)C
0.286738	O=C(NC(C(=O)Nc1cc(N2CCCC2)ccc1)C)c3cc(NC(=O)C)c(cc3)C
0.286713	O=C(NCc1nc(ncc1)c2ccccc2)c3cc(c(OC)cc3)c4ncccc4
0.286713	O=C(NCc1nc(ncc1)c2ccccc2)c3cc(c(OC)cc3)c4ncccc4
0.286713	O=C(NCc1nc(ncc1)c2ccccc2)c3cc(c(OC)cc3)c4ncccc4
0.286713	O=C(NCc1nc(ncc1)c2ccccc2)c3cc(c(OC)cc3)c4ncccc4
0.286713	O=C(NCc1nc(ncc1)c2ccccc2)c3cc(c(OC)cc3)c4ncccc4
0.286713	O=C(NCc1nc(ncc1)c2ccccc2)c3cc(c(OC)cc3)c4ncccc4
0.286713	O=C(NCc1nc(ncc1)c2ccccc2)c3cc(c(OC)cc3)c4ncccc4
0.286713	O=C(NCc1nc(ncc1)c2ccccc2)c3cc(c(OC)cc3)c4ncccc4
0.286713	O=C(NCc1nc(ncc1)c2ccccc2)c3cc(c(OC)cc3)c4ncccc4
0.286713	O=C(NCc1nc(ncc1)c2ccccc2)c3cc(c(OC)cc3)c4ncccc4
0.285714	O=C(Nc1ccc(cc1)CNC(=O)C=O)c2cnccc2
0.285714	O=C(Nc1ccc(cc1)CNC(=O)C=O)c2cnccc2
0.285714	O=C(Nc1ccc(cc1)CNC(=O)C=O)c2cnccc2
0.285714	O=C(Nc1ccc(cc1)CNC(=O)C=O)c2cnccc2
0.285714	O=C(Nc1ccc(cc1)CNC(=O)C=O)c2cnccc2
0.285714	O=C(Nc1ccc(cc1)CNC(=O)C=O)c2cnccc2
0.285714	O=C(Nc1ccc(cc1)CNC(=O)C=O)c2cnccc2
0.285714	O=C(Nc1ccc(cc1)CNC(=O)C=O)c2cnccc2
0.285714	O=C(Nc1ccc(cc1)CNC(=O)C=O)c2cnccc2
0.285714	O=C(Nc1ccc(cc1)CNC(=O)C=O)c2cnccc2
0.285714	Fc1cncc(c1)C2CN(C(=O)C(=O)Nc3c(ccc(c4cnccc4)c3)C)CC2
0.285185	S(=O)(=O)(Nc1c(ccc(c1)C(=O)NCCNc2ncccn2)C)c3ccc(F)cc3
0.285185	S(=O)(=O)(Nc1c(ccc(c1)C(=O)NCCNc2ncccn2)C)c3ccc(F)cc3
0.285185	S(=O)(=O)(Nc1c(ccc(c1)C(=O)NCCNc2ncccn2)C)c3ccc(F)cc3
0.285185	S(=O)(=O)(Nc1c(ccc(c1)C(=O)NCCNc2ncccn2)C)c3ccc(F)cc3
0.285185	S(=O)(=O)(Nc1c(ccc(c1)C(=O)NCCNc2ncccn2)C)c3ccc(F)cc3
0.285185	S(=O)(=O)(Nc1c(ccc(c1)C(=O)NCCNc2ncccn2)C)c3ccc(F)cc3
0.285185	S(=O)(=O)(Nc1c(ccc(c1)C(=O)NCCNc2ncccn2)C)c3ccc(F)cc3
0.285185	S(=O)(=O)(Nc1c(ccc(c1)C(=O)NCCNc2ncccn2)C)c3ccc(F)cc3
0.285047	O=C(Nc1cc(N)ccc1)c2cnccc2
0.285047	O=C(Nc1cc(N)ccc1)c2cnccc2
0.285047	O=C(Nc1cc(N)ccc1)c2cnccc2
0.285047	O=C(Nc1cc(N)ccc1)c2cnccc2
0.285047	O=C(Nc1cc(N)ccc1)c2cnccc2
0.285047	O=C(Nc1cc(N)ccc1)c2cnccc2
0.285047	O=C(Nc1cc(N)ccc1)c2cnccc2
0.285047	O=C(Nc1cc(N)ccc1)c2cnccc2
0.285047	O=C(Nc1cc(N)ccc1)c2cnccc2
0.285047	O=C(Nc1cc(N)ccc1)c2cnccc2
0.284698	O=C1OCCN1Cc2cc(NC(=O)c3c(ccc(OC)c3)C)ccc2
0.284698	O=C1OCCN1Cc2cc(NC(=O)c3c(ccc(OC)c3)C)ccc2
0.284698	O=C1OCCN1Cc2cc(NC(=O)c3c(ccc(OC)c3)C)ccc2
0.284698	O=C1OCCN1Cc2cc(NC(=O)c3c(ccc(OC)c3)C)ccc2
0.284698	O=C1OCCN1Cc2cc(NC(=O)c3c(ccc(OC)c3)C)ccc2
0.284698	O=C1OCCN1Cc2cc(NC(=O)c3c(ccc(OC)c3)C)ccc2
0.284698	O=C1OCCN1Cc2cc(NC(=O)c3c(ccc(OC)c3)C)ccc2
0.284698	O=C1OCCN1Cc2cc(NC(=O)c3c(ccc(OC)c3)C)ccc2
0.284211	S1CCN(Cc2cc(NC(=O)COC(=O)c3cc(c(Oc4ccc(O)cc4)cc3)C)ccc2)CC1
0.284211	S1CCN(Cc2cc(NC(=O)COC(=O)c3cc(c(Oc4ccc(O)cc4)cc3)C)ccc2)CC1
0.284211	S1CCN(Cc2cc(NC(=O)COC(=O)c3cc(c(Oc4ccc(O)cc4)cc3)C)ccc2)CC1
0.284211	S1CCN(Cc2cc(NC(=O)COC(=O)c3cc(c(Oc4ccc(O)cc4)cc3)C)ccc2)CC1
0.284211	S1CCN(Cc2cc(NC(=O)COC(=O)c3cc(c(Oc4ccc(O)cc4)cc3)C)ccc2)CC1
0.284211	S1CCN(Cc2cc(NC(=O)COC(=O)c3cc(c(Oc4ccc(O)cc4)cc3)C)ccc2)CC1
0.284211	S1CCN(Cc2cc(NC(=O)COC(=O)c3cc(c(Oc4ccc(O)cc4)cc3)C)ccc2)CC1
0.284211	S1CCN(Cc2cc(NC(=O)COC(=O)c3cc(c(Oc4ccc(O)cc4)cc3)C)ccc2)CC1
0.284211	S1CCN(Cc2cc(NC(=O)COC(=O)c3cc(c(Oc4ccc(O)cc4)cc3)C)ccc2)CC1
0.284211	S1CCN(Cc2cc(NC(=O)COC(=O)c3cc(c(Oc4ccc(O)cc4)cc3)C)ccc2)CC1
0.283784	Fc1c(cccc1)C(=O)Nc2c(ccc(c2)C=3ON=C(N3)C4CCOCC4)C
0.283784	Fc1c(cccc1)C(=O)Nc2c(ccc(c2)C=3ON=C(N3)C4CCOCC4)C
0.283784	Fc1c(cccc1)C(=O)Nc2c(ccc(c2)C=3ON=C(N3)C4CCOCC4)C
0.283737	Clc1cc(cc(c1)C(F)(F)F)C2=NOC(C(=O)Nc3c(ccc(c3)C(=O)NCC(F)(F)F)C)=C2
0.283737	Clc1cc(cc(c1)C(F)(F)F)C2=NOC(C(=O)Nc3c(ccc(c3)C(=O)NCC(F)(F)F)C)=C2
0.283737	Clc1cc(cc(c1)C(F)(F)F)C2=NOC(C(=O)Nc3c(ccc(c3)C(=O)NCC(F)(F)F)C)=C2
0.283688	O=C(NC(C(=O)N1CCCC1)Cc2ccccc2)c3cc(NC(=O)C)c(cc3)C
0.283688	O=C(NC(C(=O)N1CCCC1)Cc2ccccc2)c3cc(NC(=O)C)c(cc3)C
0.283688	O=C(NC(C(=O)N1CCCC1)Cc2ccccc2)c3cc(NC(=O)C)c(cc3)C
0.283688	O=C(NC(C(=O)N1CCCC1)Cc2ccccc2)c3cc(NC(=O)C)c(cc3)C
0.283688	O=C(NC(C(=O)N1CCCC1)Cc2ccccc2)c3cc(NC(=O)C)c(cc3)C
0.283688	O=C(NC(C(=O)N1CCCC1)Cc2ccccc2)c3cc(NC(=O)C)c(cc3)C
0.283688	O=C(NC(C(=O)N1CCCC1)Cc2ccccc2)c3cc(NC(=O)C)c(cc3)C
0.283688	O=C(NC(C(=O)N1CCCC1)Cc2ccccc2)c3cc(NC(=O)C)c(cc3)C
0.283688	O=C(NC(C(=O)N1CCCC1)Cc2ccccc2)c3cc(NC(=O)C)c(cc3)C
0.283688	O=C(NC(C(=O)N1CCCC1)Cc2ccccc2)c3cc(NC(=O)C)c(cc3)C
0.283688	O=C(OC(C)(C)C)Nc1nc(ccc1)C(=O)Nc2c(OC)ccc(c3ccncc3)c2
0.283688	O=C(OC(C)(C)C)Nc1nc(ccc1)C(=O)Nc2c(OC)ccc(c3ccncc3)c2
0.283636	Fc1c(ccc(c2cncnc2)c1)C(=O)Nc3cc(c(OCC(F)(F)F)cc3)C
0.283525	FC(F)(F)CNC(=O)c1cc(NC(=O)c2cc(OC)nc(c2)C)c(cc1)C
0.283525	FC(F)(F)CNC(=O)c1cc(NC(=O)c2cc(OC)nc(c2)C)c(cc1)C
0.283525	FC(F)(F)CNC(=O)c1cc(NC(=O)c2cc(OC)nc(c2)C)c(cc1)C
0.283525	FC(F)(F)CNC(=O)c1cc(NC(=O)c2cc(OC)nc(c2)C)c(cc1)C
0.283525	FC(F)(F)CNC(=O)c1cc(NC(=O)c2cc(OC)nc(c2)C)c(cc1)C
0.283525	FC(F)(F)CNC(=O)c1cc(NC(=O)c2cc(OC)nc(c2)C)c(cc1)C
0.283525	FC(F)(F)CNC(=O)c1cc(NC(=O)c2cc(OC)nc(c2)C)c(cc1)C
0.283525	FC(F)(F)CNC(=O)c1cc(NC(=O)c2cc(OC)nc(c2)C)c(cc1)C
0.283525	FC(F)(F)CNC(=O)c1cc(NC(=O)c2cc(OC)nc(c2)C)c(cc1)C
0.283525	FC(F)(F)CNC(=O)c1cc(NC(=O)c2cc(OC)nc(c2)C)c(cc1)C
0.283154	FC(F)(F)c1cc(ccc1)C(NC(=O)C(=O)Nc2c(ccc(c3cnccc3)c2)C)(C)C
0.283154	FC(F)(F)c1cc(ccc1)C(NC(=O)C(=O)Nc2c(ccc(c3cnccc3)c2)C)(C)C
0.283154	FC(F)(F)c1cc(ccc1)C(NC(=O)C(=O)Nc2c(ccc(c3cnccc3)c2)C)(C)C
0.283154	FC(F)(F)c1cc(ccc1)C(NC(=O)C(=O)Nc2c(ccc(c3cnccc3)c2)C)(C)C
0.283154	FC(F)(F)c1cc(ccc1)C(NC(=O)C(=O)Nc2c(ccc(c3cnccc3)c2)C)(C)C
0.283154	FC(F)(F)c1cc(ccc1)C(NC(=O)C(=O)Nc2c(ccc(c3cnccc3)c2)C)(C)C
0.283154	FC(F)(F)c1cc(ccc1)C(NC(=O)C(=O)Nc2c(ccc(c3cnccc3)c2)C)(C)C
0.283154	FC(F)(F)c1cc(ccc1)C(NC(=O)C(=O)Nc2c(ccc(c3cnccc3)c2)C)(C)C
0.283154	FC(F)(F)c1cc(ccc1)C(NC(=O)C(=O)Nc2c(ccc(c3cnccc3)c2)C)(C)C
0.283154	FC(F)(F)c1cc(ccc1)C(NC(=O)C(=O)Nc2c(ccc(c3cnccc3)c2)C)(C)C
0.283154	O=C(Nc1c(OC)ccc(c2ccncc2)c1)C3=NC(=NN3)c4ncccc4
0.283154	O=C(Nc1c(OC)ccc(c2ccncc2)c1)C3=NC(=NN3)c4ncccc4
0.283154	O=C(Nc1c(OC)ccc(c2ccncc2)c1)C3=NC(=NN3)c4ncccc4
0.283154	O=C(Nc1c(OC)ccc(c2ccncc2)c1)C3=NC(=NN3)c4ncccc4
0.283154	O=C(Nc1c(OC)ccc(c2ccncc2)c1)C3=NC(=NN3)c4ncccc4
0.283154	O=C(Nc1c(OC)ccc(c2ccncc2)c1)C3=NC(=NN3)c4ncccc4
0.283154	O=C(Nc1c(OC)ccc(c2ccncc2)c1)C3=NC(=NN3)c4ncccc4
0.283154	O=C(Nc1c(OC)ccc(c2ccncc2)c1)C3=NC(=NN3)c4ncccc4
0.283154	O=C(Nc1c(OC)ccc(c2ccncc2)c1)C3=NC(=NN3)c4ncccc4
0.283154	O=C(Nc1c(OC)ccc(c2ccncc2)c1)C3=NC(=NN3)c4ncccc4
0.283019	Clc1cc(c(OC)cc1)CC(=O)Nc2cc(NC(=O)c3cnccc3)ccc2
0.283019	Clc1cc(c(OC)cc1)CC(=O)Nc2cc(NC(=O)c3cnccc3)ccc2
0.283019	Clc1cc(c(OC)cc1)CC(=O)Nc2cc(NC(=O)c3cnccc3)ccc2
0.283019	Clc1cc(c(OC)cc1)CC(=O)Nc2cc(NC(=O)c3cnccc3)ccc2
0.283019	Clc1cc(c(OC)cc1)CC(=O)Nc2cc(NC(=O)c3cnccc3)ccc2
0.283019	Clc1cc(c(OC)cc1)CC(=O)Nc2cc(NC(=O)c3cnccc3)ccc2
0.283019	Clc1cc(c(OC)cc1)CC(=O)Nc2cc(NC(=O)c3cnccc3)ccc2
0.283019	Clc1cc(c(OC)cc1)CC(=O)Nc2cc(NC(=O)c3cnccc3)ccc2
0.283019	Clc1cc(c(OC)cc1)CC(=O)Nc2cc(NC(=O)c3cnccc3)ccc2
0.283019	Clc1cc(c(OC)cc1)CC(=O)Nc2cc(NC(=O)c3cnccc3)ccc2
0.283019	FC(F)(F)COc1c(cc(NC(=O)c2cnc(NC3CC3)cc2)cc1)C
0.282946	S(c1c(cccc1)C)c2ccc(cc2)C(=O)Nc3c(ccc(c3)C(=O)NCC(F)(F)F)C
0.282946	S(c1c(cccc1)C)c2ccc(cc2)C(=O)Nc3c(ccc(c3)C(=O)NCC(F)(F)F)C
0.282946	S(c1c(cccc1)C)c2ccc(cc2)C(=O)Nc3c(ccc(c3)C(=O)NCC(F)(F)F)C
0.282946	S(c1c(cccc1)C)c2ccc(cc2)C(=O)Nc3c(ccc(c3)C(=O)NCC(F)(F)F)C
0.282946	S(c1c(cccc1)C)c2ccc(cc2)C(=O)Nc3c(ccc(c3)C(=O)NCC(F)(F)F)C
0.282946	S(c1c(cccc1)C)c2ccc(cc2)C(=O)Nc3c(ccc(c3)C(=O)NCC(F)(F)F)C
0.282946	S(c1c(cccc1)C)c2ccc(cc2)C(=O)Nc3c(ccc(c3)C(=O)NCC(F)(F)F)C
0.282946	S(c1c(cccc1)C)c2ccc(cc2)C(=O)Nc3c(ccc(c3)C(=O)NCC(F)(F)F)C
0.282946	S(c1c(cccc1)C)c2ccc(cc2)C(=O)Nc3c(ccc(c3)C(=O)NCC(F)(F)F)C
0.282946	S(c1c(cccc1)C)c2ccc(cc2)C(=O)Nc3c(ccc(c3)C(=O)NCC(F)(F)F)C
0.282869	Fc1c(OC)ccc(c2ccc(cc2)C(=O)Nc3nccnc3)c1
0.282869	Fc1c(OC)ccc(c2ccc(cc2)C(=O)Nc3nccnc3)c1
0.282869	Fc1c(OC)ccc(c2ccc(cc2)C(=O)Nc3nccnc3)c1
0.282869	Fc1c(OC)ccc(c2ccc(cc2)C(=O)Nc3nccnc3)c1
0.282869	Fc1c(OC)ccc(c2ccc(cc2)C(=O)Nc3nccnc3)c1
0.282869	Fc1c(OC)ccc(c2ccc(cc2)C(=O)Nc3nccnc3)c1
0.282869	Fc1c(OC)ccc(c2ccc(cc2)C(=O)Nc3nccnc3)c1
0.282869	Fc1c(OC)ccc(c2ccc(cc2)C(=O)Nc3nccnc3)c1
0.282869	Fc1c(OC)ccc(c2ccc(cc2)C(=O)Nc3nccnc3)c1
0.282869	Fc1c(OC)ccc(c2ccc(cc2)C(=O)Nc3nccnc3)c1
0.282759	O=C(Nc1nc(Nc2ccccc2)ccc1)C=3C(=NN(C3)Cc4ccccc4)c5cnccc5
0.282759	O=C(Nc1nc(Nc2ccccc2)ccc1)C=3C(=NN(C3)Cc4ccccc4)c5cnccc5
0.282759	O=C(Nc1nc(Nc2ccccc2)ccc1)C=3C(=NN(C3)Cc4ccccc4)c5cnccc5
0.282759	O=C(Nc1nc(Nc2ccccc2)ccc1)C=3C(=NN(C3)Cc4ccccc4)c5cnccc5
0.282759	O=C(Nc1nc(Nc2ccccc2)ccc1)C=3C(=NN(C3)Cc4ccccc4)c5cnccc5
0.282759	O=C(Nc1nc(Nc2ccccc2)ccc1)C=3C(=NN(C3)Cc4ccccc4)c5cnccc5
0.282759	O=C(Nc1nc(Nc2ccccc2)ccc1)C=3C(=NN(C3)Cc4ccccc4)c5cnccc5
0.282759	O=C(Nc1nc(Nc2ccccc2)ccc1)C=3C(=NN(C3)Cc4ccccc4)c5cnccc5
0.282759	O=C(Nc1nc(Nc2ccccc2)ccc1)C=3C(=NN(C3)Cc4ccccc4)c5cnccc5
0.282759	O=C(Nc1nc(Nc2ccccc2)ccc1)C=3C(=NN(C3)Cc4ccccc4)c5cnccc5
0.282686	Ic1ccc(NS(=O)(=O)c2c(ccc(NC(=O)c3cnc(NC4CC4)cc3)c2)C)cc1
0.282686	Ic1ccc(NS(=O)(=O)c2c(ccc(NC(=O)c3cnc(NC4CC4)cc3)c2)C)cc1
0.282686	Ic1ccc(NS(=O)(=O)c2c(ccc(NC(=O)c3cnc(NC4CC4)cc3)c2)C)cc1
0.282686	Ic1ccc(NS(=O)(=O)c2c(ccc(NC(=O)c3cnc(NC4CC4)cc3)c2)C)cc1
0.282686	Ic1ccc(NS(=O)(=O)c2c(ccc(NC(=O)c3cnc(NC4CC4)cc3)c2)C)cc1
0.282686	Ic1ccc(NS(=O)(=O)c2c(ccc(NC(=O)c3cnc(NC4CC4)cc3)c2)C)cc1
0.282686	Ic1ccc(NS(=O)(=O)c2c(ccc(NC(=O)c3cnc(NC4CC4)cc3)c2)C)cc1
0.282686	Ic1ccc(NS(=O)(=O)c2c(ccc(NC(=O)c3cnc(NC4CC4)cc3)c2)C)cc1
0.282686	Ic1ccc(NS(=O)(=O)c2c(ccc(NC(=O)c3cnc(NC4CC4)cc3)c2)C)cc1
0.282686	Ic1ccc(NS(=O)(=O)c2c(ccc(NC(=O)c3cnc(NC4CC4)cc3)c2)C)cc1
0.282313	FC(F)(F)CNC(=O)c1cc(NC(=O)c2c(O)cc(NC(=O)Cc3c(cccc3)C)cc2)c(cc1)C
0.282313	FC(F)(F)CNC(=O)c1cc(NC(=O)c2c(O)cc(NC(=O)Cc3c(cccc3)C)cc2)c(cc1)C
0.282313	FC(F)(F)CNC(=O)c1cc(NC(=O)c2c(O)cc(NC(=O)Cc3c(cccc3)C)cc2)c(cc1)C
0.282313	FC(F)(F)CNC(=O)c1cc(NC(=O)c2c(O)cc(NC(=O)Cc3c(cccc3)C)cc2)c(cc1)C
0.282313	FC(F)(F)CNC(=O)c1cc(NC(=O)c2c(O)cc(NC(=O)Cc3c(cccc3)C)cc2)c(cc1)C
0.282313	FC(F)(F)CNC(=O)c1cc(NC(=O)c2c(O)cc(NC(=O)Cc3c(cccc3)C)cc2)c(cc1)C
0.282313	FC(F)(F)CNC(=O)c1cc(NC(=O)c2c(O)cc(NC(=O)Cc3c(cccc3)C)cc2)c(cc1)C
0.282313	FC(F)(F)CNC(=O)c1cc(NC(=O)c2c(O)cc(NC(=O)Cc3c(cccc3)C)cc2)c(cc1)C
0.282313	FC(F)(F)CNC(=O)c1cc(NC(=O)c2c(O)cc(NC(=O)Cc3c(cccc3)C)cc2)c(cc1)C
0.282313	FC(F)(F)CNC(=O)c1cc(NC(=O)c2c(O)cc(NC(=O)Cc3c(cccc3)C)cc2)c(cc1)C
0.28223	O=C(OC)C=1N(C(C(=O)Nc2cc(ccc2)CN3CCN(c4ncccc4)CC3)=CC1)C
0.28223	O=C(OC)C=1N(C(C(=O)Nc2cc(ccc2)CN3CCN(c4ncccc4)CC3)=CC1)C
0.28223	O=C(OC)C=1N(C(C(=O)Nc2cc(ccc2)CN3CCN(c4ncccc4)CC3)=CC1)C
0.28223	O=C(OC)C=1N(C(C(=O)Nc2cc(ccc2)CN3CCN(c4ncccc4)CC3)=CC1)C
0.28223	O=C(OC)C=1N(C(C(=O)Nc2cc(ccc2)CN3CCN(c4ncccc4)CC3)=CC1)C
0.28223	O=C(OC)C=1N(C(C(=O)Nc2cc(ccc2)CN3CCN(c4ncccc4)CC3)=CC1)C
0.28223	O=C(OC)C=1N(C(C(=O)Nc2cc(ccc2)CN3CCN(c4ncccc4)CC3)=CC1)C
0.28223	O=C(OC)C=1N(C(C(=O)Nc2cc(ccc2)CN3CCN(c4ncccc4)CC3)=CC1)C
0.28223	O=C(OC)C=1N(C(C(=O)Nc2cc(ccc2)CN3CCN(c4ncccc4)CC3)=CC1)C
0.28223	O=C(OC)C=1N(C(C(=O)Nc2cc(ccc2)CN3CCN(c4ncccc4)CC3)=CC1)C
0.282051	[O-][N+](=O)c1c(OC)ccc(c1)C(=O)Nc2c(cc(c3ccccc3)cc2)C
0.282051	[O-][N+](=O)c1c(OC)ccc(c1)C(=O)Nc2c(cc(c3ccccc3)cc2)C
0.282051	[O-][N+](=O)c1c(OC)ccc(c1)C(=O)Nc2c(cc(c3ccccc3)cc2)C
0.282051	[O-][N+](=O)c1c(OC)ccc(c1)C(=O)Nc2c(cc(c3ccccc3)cc2)C
0.282051	[O-][N+](=O)c1c(OC)ccc(c1)C(=O)Nc2c(cc(c3ccccc3)cc2)C
0.282051	[O-][N+](=O)c1c(OC)ccc(c1)C(=O)Nc2c(cc(c3ccccc3)cc2)C
0.282051	[O-][N+](=O)c1c(OC)ccc(c1)C(=O)Nc2c(cc(c3ccccc3)cc2)C
0.282051	[O-][N+](=O)c1c(OC)ccc(c1)C(=O)Nc2c(cc(c3ccccc3)cc2)C
0.282051	[O-][N+](=O)c1c(OC)ccc(c1)C(=O)Nc2c(cc(c3ccccc3)cc2)C
0.282051	[O-][N+](=O)c1c(OC)ccc(c1)C(=O)Nc2c(cc(c3ccccc3)cc2)C
0.281385	O=C(Nc1c(ccc(c2ccncc2)c1)C)C(=O)N
0.281385	O=C(Nc1c(ccc(c2ccncc2)c1)C)C(=O)N
0.28125	Clc1cc(ccc1)C2=NNC(C(=O)Nc3c(cccc3)C)=C2
0.28125	Clc1cc(ccc1)C2=NNC(C(=O)Nc3c(cccc3)C)=C2
0.28125	Clc1cc(ccc1)C2=NNC(C(=O)Nc3c(cccc3)C)=C2
0.28125	Clc1cc(ccc1)C2=NNC(C(=O)Nc3c(cccc3)C)=C2
0.28125	Clc1cc(ccc1)C2=NNC(C(=O)Nc3c(cccc3)C)=C2
0.28125	Clc1cc(ccc1)C2=NNC(C(=O)Nc3c(cccc3)C)=C2
0.28125	Clc1cc(ccc1)C2=NNC(C(=O)Nc3c(cccc3)C)=C2
0.28125	Clc1cc(ccc1)C2=NNC(C(=O)Nc3c(cccc3)C)=C2
0.28125	Clc1cc(ccc1)C2=NNC(C(=O)Nc3c(cccc3)C)=C2
0.28125	Clc1cc(ccc1)C2=NNC(C(=O)Nc3c(cccc3)C)=C2
0.281046	Clc1ccc(N2C(SCC(=O)Nc3c(ccc(c3)C4=NC=CN4)C)=NN=C2c5cnccc5)cc1
0.281046	Clc1ccc(N2C(SCC(=O)Nc3c(ccc(c3)C4=NC=CN4)C)=NN=C2c5cnccc5)cc1
0.281046	Clc1ccc(N2C(SCC(=O)Nc3c(ccc(c3)C4=NC=CN4)C)=NN=C2c5cnccc5)cc1
0.281046	Clc1ccc(N2C(SCC(=O)Nc3c(ccc(c3)C4=NC=CN4)C)=NN=C2c5cnccc5)cc1
0.281046	Clc1ccc(N2C(SCC(=O)Nc3c(ccc(c3)C4=NC=CN4)C)=NN=C2c5cnccc5)cc1
0.281046	Clc1ccc(N2C(SCC(=O)Nc3c(ccc(c3)C4=NC=CN4)C)=NN=C2c5cnccc5)cc1
0.281046	Clc1ccc(N2C(SCC(=O)Nc3c(ccc(c3)C4=NC=CN4)C)=NN=C2c5cnccc5)cc1
0.281046	Clc1ccc(N2C(SCC(=O)Nc3c(ccc(c3)C4=NC=CN4)C)=NN=C2c5cnccc5)cc1
0.281046	Clc1ccc(N2C(SCC(=O)Nc3c(ccc(c3)C4=NC=CN4)C)=NN=C2c5cnccc5)cc1
0.281046	Clc1ccc(N2C(SCC(=O)Nc3c(ccc(c3)C4=NC=CN4)C)=NN=C2c5cnccc5)cc1
0.280899	O=C(NCCCNCc1cnccc1)c2cc(N3CCOCC3)c(cc2)C
0.280899	O=C(NCCCNCc1cnccc1)c2cc(N3CCOCC3)c(cc2)C
0.280899	O=C(NCCCNCc1cnccc1)c2cc(N3CCOCC3)c(cc2)C
0.280899	O=C(NCCCNCc1cnccc1)c2cc(N3CCOCC3)c(cc2)C
0.280899	O=C(NCCCNCc1cnccc1)c2cc(N3CCOCC3)c(cc2)C
0.280899	O=C(NCCCNCc1cnccc1)c2cc(N3CCOCC3)c(cc2)C
0.280899	O=C(NCCCNCc1cnccc1)c2cc(N3CCOCC3)c(cc2)C
0.280899	O=C(NCCCNCc1cnccc1)c2cc(N3CCOCC3)c(cc2)C
0.280899	O=C(NCCCNCc1cnccc1)c2cc(N3CCOCC3)c(cc2)C
0.280899	O=C(NCCCNCc1cnccc1)c2cc(N3CCOCC3)c(cc2)C
0.280303	Brc1cc(NCC(=O)Nc2ccc(cc2)C(F)(F)F)c(cc1)CN3CCN(Cc4ccccc4)CC3
0.280303	Brc1cc(NCC(=O)Nc2ccc(cc2)C(F)(F)F)c(cc1)CN3CCN(Cc4ccccc4)CC3
0.280303	Brc1cc(NCC(=O)Nc2ccc(cc2)C(F)(F)F)c(cc1)CN3CCN(Cc4ccccc4)CC3
0.280303	Brc1cc(NCC(=O)Nc2ccc(cc2)C(F)(F)F)c(cc1)CN3CCN(Cc4ccccc4)CC3
0.280303	Brc1cc(NCC(=O)Nc2ccc(cc2)C(F)(F)F)c(cc1)CN3CCN(Cc4ccccc4)CC3
0.280303	Brc1cc(NCC(=O)Nc2ccc(cc2)C(F)(F)F)c(cc1)CN3CCN(Cc4ccccc4)CC3
0.280303	Brc1cc(NCC(=O)Nc2ccc(cc2)C(F)(F)F)c(cc1)CN3CCN(Cc4ccccc4)CC3
0.280303	Brc1cc(NCC(=O)Nc2ccc(cc2)C(F)(F)F)c(cc1)CN3CCN(Cc4ccccc4)CC3
0.280303	Brc1cc(NCC(=O)Nc2ccc(cc2)C(F)(F)F)c(cc1)CN3CCN(Cc4ccccc4)CC3
0.280303	Brc1cc(NCC(=O)Nc2ccc(cc2)C(F)(F)F)c(cc1)CN3CCN(Cc4ccccc4)CC3
0.28013	S1C(=CC=C1)COc2c(cccc2)C(=O)Nc3c(ccc(c3)C=4ON=C(N4)C)C
0.28	S1C(=NC(C(=O)Nc2cc(ccc2)C(=O)NCC(=O)NC)=C1)CN3CCN(CC3)C
0.28	S1C(=NC(C(=O)Nc2cc(ccc2)C(=O)NCC(=O)NC)=C1)CN3CCN(CC3)C
0.28	S1C(=NC(C(=O)Nc2cc(ccc2)C(=O)NCC(=O)NC)=C1)CN3CCN(CC3)C
0.28	S1C(=NC(C(=O)Nc2cc(ccc2)C(=O)NCC(=O)NC)=C1)CN3CCN(CC3)C
0.28	S1C(=NC(C(=O)Nc2cc(ccc2)C(=O)NCC(=O)NC)=C1)CN3CCN(CC3)C
0.28	S1C(=NC(C(=O)Nc2cc(ccc2)C(=O)NCC(=O)NC)=C1)CN3CCN(CC3)C
0.28	S1C(=NC(C(=O)Nc2cc(ccc2)C(=O)NCC(=O)NC)=C1)CN3CCN(CC3)C
0.28	S1C(=NC(C(=O)Nc2cc(ccc2)C(=O)NCC(=O)NC)=C1)CN3CCN(CC3)C
0.28	S1C(=NC(C(=O)Nc2cc(ccc2)C(=O)NCC(=O)NC)=C1)CN3CCN(CC3)C
0.28	S1C(=NC(C(=O)Nc2cc(ccc2)C(=O)NCC(=O)NC)=C1)CN3CCN(CC3)C
0.279528	O=C(Nc1c(ccc(c1)C=O)C)c2cc3OCCOc3cc2
0.279528	O=C(Nc1c(ccc(c1)C=O)C)c2cc3OCCOc3cc2
0.279528	O=C(Nc1c(ccc(c1)C=O)C)c2cc3OCCOc3cc2
0.279528	O=C(Nc1c(ccc(c1)C=O)C)c2cc3OCCOc3cc2
0.279412	FC(F)(F)c1cc(Nc2ncccc2C(=O)Nc3ccc(cc3)C(=O)NCC(F)(F)F)ccc1
0.279412	FC(F)(F)c1cc(Nc2ncccc2C(=O)Nc3ccc(cc3)C(=O)NCC(F)(F)F)ccc1
0.279412	FC(F)(F)c1cc(Nc2ncccc2C(=O)Nc3ccc(cc3)C(=O)NCC(F)(F)F)ccc1
0.279412	FC(F)(F)c1cc(Nc2ncccc2C(=O)Nc3ccc(cc3)C(=O)NCC(F)(F)F)ccc1
0.279412	FC(F)(F)c1cc(Nc2ncccc2C(=O)Nc3ccc(cc3)C(=O)NCC(F)(F)F)ccc1
0.279412	FC(F)(F)c1cc(Nc2ncccc2C(=O)Nc3ccc(cc3)C(=O)NCC(F)(F)F)ccc1
0.279412	FC(F)(F)c1cc(Nc2ncccc2C(=O)Nc3ccc(cc3)C(=O)NCC(F)(F)F)ccc1
0.279412	FC(F)(F)c1cc(Nc2ncccc2C(=O)Nc3ccc(cc3)C(=O)NCC(F)(F)F)ccc1
0.279412	FC(F)(F)c1cc(Nc2ncccc2C(=O)Nc3ccc(cc3)C(=O)NCC(F)(F)F)ccc1
0.279412	FC(F)(F)c1cc(Nc2ncccc2C(=O)Nc3ccc(cc3)C(=O)NCC(F)(F)F)ccc1
0.279245	Clc1cnc(F)c(c1)C(=O)Nc2cc(ccc2)CN3CCOCC3
0.279245	Clc1cnc(F)c(c1)C(=O)Nc2cc(ccc2)CN3CCOCC3
0.279245	Clc1cnc(F)c(c1)C(=O)Nc2cc(ccc2)CN3CCOCC3
0.279245	Clc1cnc(F)c(c1)C(=O)Nc2cc(ccc2)CN3CCOCC3
0.279245	Clc1cnc(F)c(c1)C(=O)Nc2cc(ccc2)CN3CCOCC3
0.279245	Clc1cnc(F)c(c1)C(=O)Nc2cc(ccc2)CN3CCOCC3
0.279245	Clc1cnc(F)c(c1)C(=O)Nc2cc(ccc2)CN3CCOCC3
0.279245	Clc1cnc(F)c(c1)C(=O)Nc2cc(ccc2)CN3CCOCC3
0.279245	Clc1cnc(F)c(c1)C(=O)Nc2cc(ccc2)CN3CCOCC3
0.279245	Clc1cnc(F)c(c1)C(=O)Nc2cc(ccc2)CN3CCOCC3
0.278884	Clc1c(F)cc(cc1)C(=O)Nc2c(ccc(c2)C(=O)NCC(F)(F)F)C
0.278884	Clc1c(F)cc(cc1)C(=O)Nc2c(ccc(c2)C(=O)NCC(F)(F)F)C
0.278884	Clc1c(F)cc(cc1)C(=O)Nc2c(ccc(c2)C(=O)NCC(F)(F)F)C
0.278884	Clc1c(F)cc(cc1)C(=O)Nc2c(ccc(c2)C(=O)NCC(F)(F)F)C
0.278884	Clc1c(F)cc(cc1)C(=O)Nc2c(ccc(c2)C(=O)NCC(F)(F)F)C
0.278351	S1C(=NC=C1Cc2cc(ccc2)C(=O)Nc3cc(OCc4cnccc4)c(OC)cc3)C
0.278351	S1C(=NC=C1Cc2cc(ccc2)C(=O)Nc3cc(OCc4cnccc4)c(OC)cc3)C
0.278351	S1C(=NC=C1Cc2cc(ccc2)C(=O)Nc3cc(OCc4cnccc4)c(OC)cc3)C
0.278351	S1C(=NC=C1Cc2cc(ccc2)C(=O)Nc3cc(OCc4cnccc4)c(OC)cc3)C
0.278351	S1C(=NC=C1Cc2cc(ccc2)C(=O)Nc3cc(OCc4cnccc4)c(OC)cc3)C
0.278351	S1C(=NC=C1Cc2cc(ccc2)C(=O)Nc3cc(OCc4cnccc4)c(OC)cc3)C
0.278351	S1C(=NC=C1Cc2cc(ccc2)C(=O)Nc3cc(OCc4cnccc4)c(OC)cc3)C
0.278351	S1C(=NC=C1Cc2cc(ccc2)C(=O)Nc3cc(OCc4cnccc4)c(OC)cc3)C
0.278351	S1C(=NC=C1Cc2cc(ccc2)C(=O)Nc3cc(OCc4cnccc4)c(OC)cc3)C
0.278351	S1C(=NC=C1Cc2cc(ccc2)C(=O)Nc3cc(OCc4cnccc4)c(OC)cc3)C
0.277778	O=C(N(Cc1cc(OC)c(OCCC)cc1)CCC)C(=O)Nc2c(ccc(c3cnccc3)c2)C
0.277778	O=C(N(Cc1cc(OC)c(OCCC)cc1)CCC)C(=O)Nc2c(ccc(c3cnccc3)c2)C
0.277778	O=C(N(Cc1cc(OC)c(OCCC)cc1)CCC)C(=O)Nc2c(ccc(c3cnccc3)c2)C
0.277567	S(c1c(cccc1)C(=O)Nc2cc(ccc2)CN3CCOCC3)CCO
0.277567	S(c1c(cccc1)C(=O)Nc2cc(ccc2)CN3CCOCC3)CCO
0.277567	S(c1c(cccc1)C(=O)Nc2cc(ccc2)CN3CCOCC3)CCO
0.277567	S(c1c(cccc1)C(=O)Nc2cc(ccc2)CN3CCOCC3)CCO
0.277567	S(c1c(cccc1)C(=O)Nc2cc(ccc2)CN3CCOCC3)CCO
0.277567	S(c1c(cccc1)C(=O)Nc2cc(ccc2)CN3CCOCC3)CCO
0.277567	S(c1c(cccc1)C(=O)Nc2cc(ccc2)CN3CCOCC3)CCO
0.277567	S(c1c(cccc1)C(=O)Nc2cc(ccc2)CN3CCOCC3)CCO
0.277567	S(c1c(cccc1)C(=O)Nc2cc(ccc2)CN3CCOCC3)CCO
0.277567	S(c1c(cccc1)C(=O)Nc2cc(ccc2)CN3CCOCC3)CCO
0.277108	O=C(Nc1nc(Nc2ccccc2)ccc1)c3cc(ncc3)NC(=O)C(C)C
0.277108	O=C(Nc1nc(Nc2ccccc2)ccc1)c3cc(ncc3)NC(=O)C(C)C
0.277108	O=C(Nc1nc(Nc2ccccc2)ccc1)c3cc(ncc3)NC(=O)C(C)C
0.277108	O=C(Nc1nc(Nc2ccccc2)ccc1)c3cc(ncc3)NC(=O)C(C)C
0.277108	O=C(Nc1nc(Nc2ccccc2)ccc1)c3cc(ncc3)NC(=O)C(C)C
0.277108	O=C(Nc1nc(Nc2ccccc2)ccc1)c3cc(ncc3)NC(=O)C(C)C
0.277108	O=C(Nc1nc(Nc2ccccc2)ccc1)c3cc(ncc3)NC(=O)C(C)C
0.277108	O=C(Nc1nc(Nc2ccccc2)ccc1)c3cc(ncc3)NC(=O)C(C)C
0.277108	O=C(Nc1nc(Nc2ccccc2)ccc1)c3cc(ncc3)NC(=O)C(C)C
0.277108	O=C(Nc1nc(Nc2ccccc2)ccc1)c3cc(ncc3)NC(=O)C(C)C
0.275735	O=C(Nc1c(ccc(c1)C(=O)NCC(C(=O)OCC)(CC)CC)C)Nc2ccccc2
0.275735	O=C(Nc1c(ccc(c1)C(=O)NCC(C(=O)OCC)(CC)CC)C)Nc2ccccc2
0.27551	S(=O)(=O)(Nc1c(c(ccc1)C)C)c2ccc(cc2)C(=O)NCc3nc(ncc3)c4ccccc4
0.27551	S(=O)(=O)(Nc1c(c(ccc1)C)C)c2ccc(cc2)C(=O)NCc3nc(ncc3)c4ccccc4
0.27551	S(=O)(=O)(Nc1c(c(ccc1)C)C)c2ccc(cc2)C(=O)NCc3nc(ncc3)c4ccccc4
0.27551	S(=O)(=O)(Nc1c(c(ccc1)C)C)c2ccc(cc2)C(=O)NCc3nc(ncc3)c4ccccc4
0.27551	S(=O)(=O)(Nc1c(c(ccc1)C)C)c2ccc(cc2)C(=O)NCc3nc(ncc3)c4ccccc4
0.27551	S(=O)(=O)(Nc1c(c(ccc1)C)C)c2ccc(cc2)C(=O)NCc3nc(ncc3)c4ccccc4
0.27551	S(=O)(=O)(Nc1c(c(ccc1)C)C)c2ccc(cc2)C(=O)NCc3nc(ncc3)c4ccccc4
0.27551	S(=O)(=O)(Nc1c(c(ccc1)C)C)c2ccc(cc2)C(=O)NCc3nc(ncc3)c4ccccc4
0.27551	S(=O)(=O)(Nc1c(c(ccc1)C)C)c2ccc(cc2)C(=O)NCc3nc(ncc3)c4ccccc4
0.27551	S(=O)(=O)(Nc1c(c(ccc1)C)C)c2ccc(cc2)C(=O)NCc3nc(ncc3)c4ccccc4
0.275261	Brc1cc(c(OCc2ccccc2)cc1)C(=O)Nc3c(ccc(c3)C(=O)NCC(F)(F)F)C
0.275261	Brc1cc(c(OCc2ccccc2)cc1)C(=O)Nc3c(ccc(c3)C(=O)NCC(F)(F)F)C
0.275261	Brc1cc(c(OCc2ccccc2)cc1)C(=O)Nc3c(ccc(c3)C(=O)NCC(F)(F)F)C
0.275261	Brc1cc(c(OCc2ccccc2)cc1)C(=O)Nc3c(ccc(c3)C(=O)NCC(F)(F)F)C
0.275261	Brc1cc(c(OCc2ccccc2)cc1)C(=O)Nc3c(ccc(c3)C(=O)NCC(F)(F)F)C
0.275261	Brc1cc(c(OCc2ccccc2)cc1)C(=O)Nc3c(ccc(c3)C(=O)NCC(F)(F)F)C
0.275261	Brc1cc(c(OCc2ccccc2)cc1)C(=O)Nc3c(ccc(c3)C(=O)NCC(F)(F)F)C
0.275261	Brc1cc(c(OCc2ccccc2)cc1)C(=O)Nc3c(ccc(c3)C(=O)NCC(F)(F)F)C
0.275261	Brc1cc(c(OCc2ccccc2)cc1)C(=O)Nc3c(ccc(c3)C(=O)NCC(F)(F)F)C
0.275261	Brc1cc(c(OCc2ccccc2)cc1)C(=O)Nc3c(ccc(c3)C(=O)NCC(F)(F)F)C
0.275229	FC(F)(F)CNC(=O)c1cc(NC(=O)C=2C(=NN(C2)Cc3ccccc3)c4cc(OC)ccc4)c(cc1)C
0.275229	FC(F)(F)CNC(=O)c1cc(NC(=O)C=2C(=NN(C2)Cc3ccccc3)c4cc(OC)ccc4)c(cc1)C
0.275229	FC(F)(F)CNC(=O)c1cc(NC(=O)C=2C(=NN(C2)Cc3ccccc3)c4cc(OC)ccc4)c(cc1)C
0.275229	FC(F)(F)CNC(=O)c1cc(NC(=O)C=2C(=NN(C2)Cc3ccccc3)c4cc(OC)ccc4)c(cc1)C
0.275229	FC(F)(F)CNC(=O)c1cc(NC(=O)C=2C(=NN(C2)Cc3ccccc3)c4cc(OC)ccc4)c(cc1)C
0.275229	FC(F)(F)CNC(=O)c1cc(NC(=O)C=2C(=NN(C2)Cc3ccccc3)c4cc(OC)ccc4)c(cc1)C
0.275229	FC(F)(F)CNC(=O)c1cc(NC(=O)C=2C(=NN(C2)Cc3ccccc3)c4cc(OC)ccc4)c(cc1)C
0.275229	FC(F)(F)CNC(=O)c1cc(NC(=O)C=2C(=NN(C2)Cc3ccccc3)c4cc(OC)ccc4)c(cc1)C
0.275229	FC(F)(F)CNC(=O)c1cc(NC(=O)C=2C(=NN(C2)Cc3ccccc3)c4cc(OC)ccc4)c(cc1)C
0.275229	FC(F)(F)CNC(=O)c1cc(NC(=O)C=2C(=NN(C2)Cc3ccccc3)c4cc(OC)ccc4)c(cc1)C
0.275	FC(F)(F)CNC(=O)c1cc(NC(=O)C=O)c(cc1)C
0.274914	O=C(Nc1nccc(c1)CCOC)c2cncc(c3cc4c(OCC4)cc3)c2
0.274914	O=C(Nc1nccc(c1)CCOC)c2cncc(c3cc4c(OCC4)cc3)c2
0.274914	O=C(Nc1nccc(c1)CCOC)c2cncc(c3cc4c(OCC4)cc3)c2
0.274914	O=C(Nc1nccc(c1)CCOC)c2cncc(c3cc4c(OCC4)cc3)c2
0.274914	O=C(Nc1nccc(c1)CCOC)c2cncc(c3cc4c(OCC4)cc3)c2
0.274914	O=C(Nc1nccc(c1)CCOC)c2cncc(c3cc4c(OCC4)cc3)c2
0.274914	O=C(Nc1nccc(c1)CCOC)c2cncc(c3cc4c(OCC4)cc3)c2
0.274914	O=C(Nc1nccc(c1)CCOC)c2cncc(c3cc4c(OCC4)cc3)c2
0.274914	O=C(Nc1nccc(c1)CCOC)c2cncc(c3cc4c(OCC4)cc3)c2
0.274576	S1C(=NC(c2ccc(cc2)CC)=C1)NC(=O)COC(=O)c3cc(NC(=O)C=4OC=CC4)ccc3
0.274576	S1C(=NC(c2ccc(cc2)CC)=C1)NC(=O)COC(=O)c3cc(NC(=O)C=4OC=CC4)ccc3
0.274576	S1C(=NC(c2ccc(cc2)CC)=C1)NC(=O)COC(=O)c3cc(NC(=O)C=4OC=CC4)ccc3
0.274576	S1C(=NC(c2ccc(cc2)CC)=C1)NC(=O)COC(=O)c3cc(NC(=O)C=4OC=CC4)ccc3
0.274576	S1C(=NC(c2ccc(cc2)CC)=C1)NC(=O)COC(=O)c3cc(NC(=O)C=4OC=CC4)ccc3
0.274576	S1C(=NC(c2ccc(cc2)CC)=C1)NC(=O)COC(=O)c3cc(NC(=O)C=4OC=CC4)ccc3
0.274576	S1C(=NC(c2ccc(cc2)CC)=C1)NC(=O)COC(=O)c3cc(NC(=O)C=4OC=CC4)ccc3
0.274576	S1C(=NC(c2ccc(cc2)CC)=C1)NC(=O)COC(=O)c3cc(NC(=O)C=4OC=CC4)ccc3
0.274306	O=C(Nc1cc(ccc1)C(O)(C)C)c2cc(c(OC)cc2)c3ncccc3
0.274306	O=C(Nc1cc(ccc1)C(O)(C)C)c2cc(c(OC)cc2)c3ncccc3
0.274306	O=C(Nc1cc(ccc1)C(O)(C)C)c2cc(c(OC)cc2)c3ncccc3
0.274306	O=C(Nc1cc(ccc1)C(O)(C)C)c2cc(c(OC)cc2)c3ncccc3
0.274306	O=C(Nc1cc(ccc1)C(O)(C)C)c2cc(c(OC)cc2)c3ncccc3
0.274306	O=C(Nc1cc(ccc1)C(O)(C)C)c2cc(c(OC)cc2)c3ncccc3
0.274306	O=C(Nc1cc(ccc1)C(O)(C)C)c2cc(c(OC)cc2)c3ncccc3
0.274306	O=C(Nc1cc(ccc1)C(O)(C)C)c2cc(c(OC)cc2)c3ncccc3
0.274306	O=C(Nc1cc(ccc1)C(O)(C)C)c2cc(c(OC)cc2)c3ncccc3
0.274306	O=C(Nc1cc(ccc1)C(O)(C)C)c2cc(c(OC)cc2)c3ncccc3
0.274074	O=C1N(c2ccc(NC(=O)C)cc2)C(=O)c3c1cc(cc3)C(=O)Nc4cnccc4
0.274074	O=C1N(c2ccc(NC(=O)C)cc2)C(=O)c3c1cc(cc3)C(=O)Nc4cnccc4
0.274074	O=C1N(c2ccc(NC(=O)C)cc2)C(=O)c3c1cc(cc3)C(=O)Nc4cnccc4
0.274074	O=C1N(c2ccc(NC(=O)C)cc2)C(=O)c3c1cc(cc3)C(=O)Nc4cnccc4
0.274074	O=C1N(c2ccc(NC(=O)C)cc2)C(=O)c3c1cc(cc3)C(=O)Nc4cnccc4
0.274074	O=C1N(c2ccc(NC(=O)C)cc2)C(=O)c3c1cc(cc3)C(=O)Nc4cnccc4
0.274074	O=C1N(c2ccc(NC(=O)C)cc2)C(=O)c3c1cc(cc3)C(=O)Nc4cnccc4
0.274074	O=C1N(c2ccc(NC(=O)C)cc2)C(=O)c3c1cc(cc3)C(=O)Nc4cnccc4
0.274074	O=C1N(c2ccc(NC(=O)C)cc2)C(=O)c3c1cc(cc3)C(=O)Nc4cnccc4
0.274074	O=C1N(c2ccc(NC(=O)C)cc2)C(=O)c3c1cc(cc3)C(=O)Nc4cnccc4
0.274074	S1C(=NC(c2ccc(NC(=O)C(C)C)cc2)=C1)NC(=O)c3cnc(cc3)C=4N=CSC4
0.274074	S1C(=NC(c2ccc(NC(=O)C(C)C)cc2)=C1)NC(=O)c3cnc(cc3)C=4N=CSC4
0.274074	S1C(=NC(c2ccc(NC(=O)C(C)C)cc2)=C1)NC(=O)c3cnc(cc3)C=4N=CSC4
0.274074	S1C(=NC(c2ccc(NC(=O)C(C)C)cc2)=C1)NC(=O)c3cnc(cc3)C=4N=CSC4
0.274074	S1C(=NC(c2ccc(NC(=O)C(C)C)cc2)=C1)NC(=O)c3cnc(cc3)C=4N=CSC4
0.274074	S1C(=NC(c2ccc(NC(=O)C(C)C)cc2)=C1)NC(=O)c3cnc(cc3)C=4N=CSC4
0.274074	S1C(=NC(c2ccc(NC(=O)C(C)C)cc2)=C1)NC(=O)c3cnc(cc3)C=4N=CSC4
0.274074	S1C(=NC(c2ccc(NC(=O)C(C)C)cc2)=C1)NC(=O)c3cnc(cc3)C=4N=CSC4
0.274074	S1C(=NC(c2ccc(NC(=O)C(C)C)cc2)=C1)NC(=O)c3cnc(cc3)C=4N=CSC4
0.274074	S1C(=NC(c2ccc(NC(=O)C(C)C)cc2)=C1)NC(=O)c3cnc(cc3)C=4N=CSC4
0.27381	O=C(Nc1cc(OCCCC)ccc1)c2ccc(cc2)C3=NNC(=N3)CC
0.27381	O=C(Nc1cc(OCCCC)ccc1)c2ccc(cc2)C3=NNC(=N3)CC
0.27381	O=C(Nc1cc(OCCCC)ccc1)c2ccc(cc2)C3=NNC(=N3)CC
0.27381	O=C(Nc1cc(OCCCC)ccc1)c2ccc(cc2)C3=NNC(=N3)CC
0.27381	O=C(Nc1cc(OCCCC)ccc1)c2ccc(cc2)C3=NNC(=N3)CC
0.27381	O=C(Nc1cc(OCCCC)ccc1)c2ccc(cc2)C3=NNC(=N3)CC
0.27381	O=C(Nc1cc(OCCCC)ccc1)c2ccc(cc2)C3=NNC(=N3)CC
0.273723	O=C(NCC=1ON=C(N1)c2cnccc2)c3cc4OCOc4cc3
0.273649	FC(F)(F)c1cc(NC(=O)c2ccc(cc2)C=3OC(=NN3)c4c(cccc4)C)c(NCCCC)cc1
0.273649	FC(F)(F)c1cc(NC(=O)c2ccc(cc2)C=3OC(=NN3)c4c(cccc4)C)c(NCCCC)cc1
0.273649	FC(F)(F)c1cc(NC(=O)c2ccc(cc2)C=3OC(=NN3)c4c(cccc4)C)c(NCCCC)cc1
0.273649	FC(F)(F)c1cc(NC(=O)c2ccc(cc2)C=3OC(=NN3)c4c(cccc4)C)c(NCCCC)cc1
0.273649	FC(F)(F)c1cc(NC(=O)c2ccc(cc2)C=3OC(=NN3)c4c(cccc4)C)c(NCCCC)cc1
0.273649	FC(F)(F)c1cc(NC(=O)c2ccc(cc2)C=3OC(=NN3)c4c(cccc4)C)c(NCCCC)cc1
0.273649	FC(F)(F)c1cc(NC(=O)c2ccc(cc2)C=3OC(=NN3)c4c(cccc4)C)c(NCCCC)cc1
0.273649	FC(F)(F)c1cc(NC(=O)c2ccc(cc2)C=3OC(=NN3)c4c(cccc4)C)c(NCCCC)cc1
0.273649	FC(F)(F)c1cc(NC(=O)c2ccc(cc2)C=3OC(=NN3)c4c(cccc4)C)c(NCCCC)cc1
0.273649	FC(F)(F)c1cc(NC(=O)c2ccc(cc2)C=3OC(=NN3)c4c(cccc4)C)c(NCCCC)cc1
0.273381	FC(F)Oc1cc(c(NC(=O)C2=NC(=NN2)c3ncccc3)cc1)C
0.273381	FC(F)Oc1cc(c(NC(=O)C2=NC(=NN2)c3ncccc3)cc1)C
0.273381	FC(F)Oc1cc(c(NC(=O)C2=NC(=NN2)c3ncccc3)cc1)C
0.273381	FC(F)Oc1cc(c(NC(=O)C2=NC(=NN2)c3ncccc3)cc1)C
0.273381	FC(F)Oc1cc(c(NC(=O)C2=NC(=NN2)c3ncccc3)cc1)C
0.273381	FC(F)Oc1cc(c(NC(=O)C2=NC(=NN2)c3ncccc3)cc1)C
0.273381	FC(F)Oc1cc(c(NC(=O)C2=NC(=NN2)c3ncccc3)cc1)C
0.273381	FC(F)Oc1cc(c(NC(=O)C2=NC(=NN2)c3ncccc3)cc1)C
0.273381	FC(F)Oc1cc(c(NC(=O)C2=NC(=NN2)c3ncccc3)cc1)C
0.273381	FC(F)Oc1cc(c(NC(=O)C2=NC(=NN2)c3ncccc3)cc1)C
0.273381	O=C1N(c2ccc(NC(=O)C)cc2)C(=O)c3c1cc(cc3)C(=O)Nc4c(cccc4)C
0.273026	Clc1c(ccc(F)c1)C2=NOC(=N2)c3cc(NC(=O)c4c(F)cccc4)c(cc3)C
0.273026	Clc1c(ccc(F)c1)C2=NOC(=N2)c3cc(NC(=O)c4c(F)cccc4)c(cc3)C
0.273026	Clc1c(ccc(F)c1)C2=NOC(=N2)c3cc(NC(=O)c4c(F)cccc4)c(cc3)C
0.273026	Clc1c(ccc(F)c1)C2=NOC(=N2)c3cc(NC(=O)c4c(F)cccc4)c(cc3)C
0.273026	Clc1c(ccc(F)c1)C2=NOC(=N2)c3cc(NC(=O)c4c(F)cccc4)c(cc3)C
0.273026	Clc1c(ccc(F)c1)C2=NOC(=N2)c3cc(NC(=O)c4c(F)cccc4)c(cc3)C
0.273026	Clc1c(ccc(F)c1)C2=NOC(=N2)c3cc(NC(=O)c4c(F)cccc4)c(cc3)C
0.273026	Clc1c(ccc(F)c1)C2=NOC(=N2)c3cc(NC(=O)c4c(F)cccc4)c(cc3)C
0.273026	Clc1c(ccc(F)c1)C2=NOC(=N2)c3cc(NC(=O)c4c(F)cccc4)c(cc3)C
0.273026	Clc1c(ccc(F)c1)C2=NOC(=N2)c3cc(NC(=O)c4c(F)cccc4)c(cc3)C
0.271967	O=C(Nc1c(cc(OCC)cc1)C)c2ccc(OCCCOC)cc2
0.271967	O=C(Nc1c(cc(OCC)cc1)C)c2ccc(OCCCOC)cc2
0.271967	O=C(Nc1c(cc(OCC)cc1)C)c2ccc(OCCCOC)cc2
0.271967	O=C(Nc1c(cc(OCC)cc1)C)c2ccc(OCCCOC)cc2
0.271967	O=C(Nc1c(cc(OCC)cc1)C)c2ccc(OCCCOC)cc2
0.271967	O=C(Nc1c(cc(OCC)cc1)C)c2ccc(OCCCOC)cc2
0.271967	O=C(Nc1c(cc(OCC)cc1)C)c2ccc(OCCCOC)cc2
0.271967	O=C(Nc1c(cc(OCC)cc1)C)c2ccc(OCCCOC)cc2
0.271967	O=C(Nc1c(cc(OCC)cc1)C)c2ccc(OCCCOC)cc2
0.271967	O=C(Nc1c(cc(OCC)cc1)C)c2ccc(OCCCOC)cc2
0.271028	O=C1OC2(CN1CC(=O)O)CCN(C(=O)C(=O)Nc3c(ccc(c4cnccc4)c3)C)CC2
0.271028	O=C1OC2(CN1CC(=O)O)CCN(C(=O)C(=O)Nc3c(ccc(c4cnccc4)c3)C)CC2
0.271028	O=C1OC2(CN1CC(=O)O)CCN(C(=O)C(=O)Nc3c(ccc(c4cnccc4)c3)C)CC2
0.270758	Brc1cc(F)c(c(F)c1)C(=O)Nc2cc(ccc2)CN3CCN(c4ncccc4)CC3
0.270758	Brc1cc(F)c(c(F)c1)C(=O)Nc2cc(ccc2)CN3CCN(c4ncccc4)CC3
0.270758	Brc1cc(F)c(c(F)c1)C(=O)Nc2cc(ccc2)CN3CCN(c4ncccc4)CC3
0.270758	Brc1cc(F)c(c(F)c1)C(=O)Nc2cc(ccc2)CN3CCN(c4ncccc4)CC3
0.270758	Brc1cc(F)c(c(F)c1)C(=O)Nc2cc(ccc2)CN3CCN(c4ncccc4)CC3
0.270758	Brc1cc(F)c(c(F)c1)C(=O)Nc2cc(ccc2)CN3CCN(c4ncccc4)CC3
0.270758	Brc1cc(F)c(c(F)c1)C(=O)Nc2cc(ccc2)CN3CCN(c4ncccc4)CC3
0.270758	Brc1cc(F)c(c(F)c1)C(=O)Nc2cc(ccc2)CN3CCN(c4ncccc4)CC3
0.270758	Brc1cc(F)c(c(F)c1)C(=O)Nc2cc(ccc2)CN3CCN(c4ncccc4)CC3
0.270758	Brc1cc(F)c(c(F)c1)C(=O)Nc2cc(ccc2)CN3CCN(c4ncccc4)CC3
0.270588	O=C(NC1=CON=C1)c2cc(N3CCOCC3)c(cc2)C
0.270588	O=C(NC1=CON=C1)c2cc(N3CCOCC3)c(cc2)C
0.270588	O=C(NC1=CON=C1)c2cc(N3CCOCC3)c(cc2)C
0.270588	O=C(NC1=CON=C1)c2cc(N3CCOCC3)c(cc2)C
0.270588	O=C(NC1=CON=C1)c2cc(N3CCOCC3)c(cc2)C
0.270588	O=C(NC1=CON=C1)c2cc(N3CCOCC3)c(cc2)C
0.270588	O=C(NC1=CON=C1)c2cc(N3CCOCC3)c(cc2)C
0.270588	O=C(NC1=CON=C1)c2cc(N3CCOCC3)c(cc2)C
0.270588	O=C(NC1=CON=C1)c2cc(N3CCOCC3)c(cc2)C
0.270588	O=C(NC1=CON=C1)c2cc(N3CCOCC3)c(cc2)C
0.270492	S(c1ccncc1)c2ccc(NC(=O)c3cnc(cc3)C=4N=CSC4)cc2
0.270492	S(c1ccncc1)c2ccc(NC(=O)c3cnc(cc3)C=4N=CSC4)cc2
0.270492	S(c1ccncc1)c2ccc(NC(=O)c3cnc(cc3)C=4N=CSC4)cc2
0.270492	S(c1ccncc1)c2ccc(NC(=O)c3cnc(cc3)C=4N=CSC4)cc2
0.270492	S(c1ccncc1)c2ccc(NC(=O)c3cnc(cc3)C=4N=CSC4)cc2
0.270492	S(c1ccncc1)c2ccc(NC(=O)c3cnc(cc3)C=4N=CSC4)cc2
0.270492	S(c1ccncc1)c2ccc(NC(=O)c3cnc(cc3)C=4N=CSC4)cc2
0.270492	S(c1ccncc1)c2ccc(NC(=O)c3cnc(cc3)C=4N=CSC4)cc2
0.270492	S(c1ccncc1)c2ccc(NC(=O)c3cnc(cc3)C=4N=CSC4)cc2
0.270492	S(c1ccncc1)c2ccc(NC(=O)c3cnc(cc3)C=4N=CSC4)cc2
0.270386	n1cc(c2cnccc2)cc(c1)CNc3c(cccc3)C
0.270386	n1cc(c2cnccc2)cc(c1)CNc3c(cccc3)C
0.270386	n1cc(c2cnccc2)cc(c1)CNc3c(cccc3)C
0.270386	n1cc(c2cnccc2)cc(c1)CNc3c(cccc3)C
0.270386	n1cc(c2cnccc2)cc(c1)CNc3c(cccc3)C
0.270386	n1cc(c2cnccc2)cc(c1)CNc3c(cccc3)C
0.270386	n1cc(c2cnccc2)cc(c1)CNc3c(cccc3)C
0.270358	O=C(OC(C)(C)C)N1CCN(CC=2N(N=CC2C(=O)Nc3c(ccc(c3)C)C)C)CC1
0.270358	O=C(OC(C)(C)C)N1CCN(CC=2N(N=CC2C(=O)Nc3c(ccc(c3)C)C)C)CC1
0.270358	O=C(OC(C)(C)C)N1CCN(CC=2N(N=CC2C(=O)Nc3c(ccc(c3)C)C)C)CC1
0.270358	O=C(OC(C)(C)C)N1CCN(CC=2N(N=CC2C(=O)Nc3c(ccc(c3)C)C)C)CC1
0.270358	O=C(OC(C)(C)C)N1CCN(CC=2N(N=CC2C(=O)Nc3c(ccc(c3)C)C)C)CC1
0.270358	O=C(OC(C)(C)C)N1CCN(CC=2N(N=CC2C(=O)Nc3c(ccc(c3)C)C)C)CC1
0.270358	O=C(OC(C)(C)C)N1CCN(CC=2N(N=CC2C(=O)Nc3c(ccc(c3)C)C)C)CC1
0.270358	O=C(OC(C)(C)C)N1CCN(CC=2N(N=CC2C(=O)Nc3c(ccc(c3)C)C)C)CC1
0.270358	O=C(OC(C)(C)C)N1CCN(CC=2N(N=CC2C(=O)Nc3c(ccc(c3)C)C)C)CC1
0.270358	O=C(OC(C)(C)C)N1CCN(CC=2N(N=CC2C(=O)Nc3c(ccc(c3)C)C)C)CC1
0.27027	Brc1cc(NC(=O)OC(C)(C)C)c(cc1)C(=O)Nc2nc(c(c3ccccc3)cc2)C
0.27027	Brc1cc(NC(=O)OC(C)(C)C)c(cc1)C(=O)Nc2nc(c(c3ccccc3)cc2)C
0.27027	Brc1cc(NC(=O)OC(C)(C)C)c(cc1)C(=O)Nc2nc(c(c3ccccc3)cc2)C
0.27027	Brc1cc(NC(=O)OC(C)(C)C)c(cc1)C(=O)Nc2nc(c(c3ccccc3)cc2)C
0.27027	Brc1cc(NC(=O)OC(C)(C)C)c(cc1)C(=O)Nc2nc(c(c3ccccc3)cc2)C
0.27027	Brc1cc(NC(=O)OC(C)(C)C)c(cc1)C(=O)Nc2nc(c(c3ccccc3)cc2)C
0.269841	S1c2c(N(C(=O)c3c1cccc3)C)cc(NC(=O)c4cc(NC(=O)C)c(cc4)C)cc2
0.269841	S1c2c(N(C(=O)c3c1cccc3)C)cc(NC(=O)c4cc(NC(=O)C)c(cc4)C)cc2
0.269841	S1c2c(N(C(=O)c3c1cccc3)C)cc(NC(=O)c4cc(NC(=O)C)c(cc4)C)cc2
0.269841	S1c2c(N(C(=O)c3c1cccc3)C)cc(NC(=O)c4cc(NC(=O)C)c(cc4)C)cc2
0.269841	S1c2c(N(C(=O)c3c1cccc3)C)cc(NC(=O)c4cc(NC(=O)C)c(cc4)C)cc2
0.269841	S1c2c(N(C(=O)c3c1cccc3)C)cc(NC(=O)c4cc(NC(=O)C)c(cc4)C)cc2
0.269841	S1c2c(N(C(=O)c3c1cccc3)C)cc(NC(=O)c4cc(NC(=O)C)c(cc4)C)cc2
0.269841	S1c2c(N(C(=O)c3c1cccc3)C)cc(NC(=O)c4cc(NC(=O)C)c(cc4)C)cc2
0.269841	S1c2c(N(C(=O)c3c1cccc3)C)cc(NC(=O)c4cc(NC(=O)C)c(cc4)C)cc2
0.269481	O=C(OC)COc1c(OC)cc(cc1)C(=O)N2CCC(c3nc(c4cncnc4)ccn3)CC2
0.269481	O=C(OC)COc1c(OC)cc(cc1)C(=O)N2CCC(c3nc(c4cncnc4)ccn3)CC2
0.269481	O=C(OC)COc1c(OC)cc(cc1)C(=O)N2CCC(c3nc(c4cncnc4)ccn3)CC2
0.269481	O=C(OC)COc1c(OC)cc(cc1)C(=O)N2CCC(c3nc(c4cncnc4)ccn3)CC2
0.269481	O=C(OC)COc1c(OC)cc(cc1)C(=O)N2CCC(c3nc(c4cncnc4)ccn3)CC2
0.269481	O=C(OC)COc1c(OC)cc(cc1)C(=O)N2CCC(c3nc(c4cncnc4)ccn3)CC2
0.269481	O=C(OC)COc1c(OC)cc(cc1)C(=O)N2CCC(c3nc(c4cncnc4)ccn3)CC2
0.269481	O=C(OC)COc1c(OC)cc(cc1)C(=O)N2CCC(c3nc(c4cncnc4)ccn3)CC2
0.269481	O=C(OC)COc1c(OC)cc(cc1)C(=O)N2CCC(c3nc(c4cncnc4)ccn3)CC2
0.269481	O=C(OC)COc1c(OC)cc(cc1)C(=O)N2CCC(c3nc(c4cncnc4)ccn3)CC2
0.269231	O=C(NC=1N(N=C(c2ccncc2)C1)C)c3cc(C#N)c(cc3)CC
0.269231	O=C(NC=1N(N=C(c2ccncc2)C1)C)c3cc(C#N)c(cc3)CC
0.269231	O=C(NC=1N(N=C(c2ccncc2)C1)C)c3cc(C#N)c(cc3)CC
0.269231	O=C(NC=1N(N=C(c2ccncc2)C1)C)c3cc(C#N)c(cc3)CC
0.269231	O=C(NC=1N(N=C(c2ccncc2)C1)C)c3cc(C#N)c(cc3)CC
0.269231	O=C(NC=1N(N=C(c2ccncc2)C1)C)c3cc(C#N)c(cc3)CC
0.269231	O=C(NC=1N(N=C(c2ccncc2)C1)C)c3cc(C#N)c(cc3)CC
0.269231	O=C(NC=1N(N=C(c2ccncc2)C1)C)c3cc(C#N)c(cc3)CC
0.269231	O=C(NC=1N(N=C(c2ccncc2)C1)C)c3cc(C#N)c(cc3)CC
0.269231	O=C(NC=1N(N=C(c2ccncc2)C1)C)c3cc(C#N)c(cc3)CC
0.268817	O=C(N1CCC2(NC(=O)CC2)CC1)c3cc(NC(=O)Nc4ccccc4)c(cc3)C
0.268817	O=C(N1CCC2(NC(=O)CC2)CC1)c3cc(NC(=O)Nc4ccccc4)c(cc3)C
0.268817	O=C(N1CCC2(NC(=O)CC2)CC1)c3cc(NC(=O)Nc4ccccc4)c(cc3)C
0.268817	O=C(N1CCC2(NC(=O)CC2)CC1)c3cc(NC(=O)Nc4ccccc4)c(cc3)C
0.268817	O=C(N1CCC2(NC(=O)CC2)CC1)c3cc(NC(=O)Nc4ccccc4)c(cc3)C
0.268382	O=C(Nc1c(ccc(c1)C=2ON=C(N2)C)C)C(=O)NCc3ccc(cc3)CN
0.268382	O=C(Nc1c(ccc(c1)C=2ON=C(N2)C)C)C(=O)NCc3ccc(cc3)CN
0.268382	O=C(Nc1c(ccc(c1)C=2ON=C(N2)C)C)C(=O)NCc3ccc(cc3)CN
0.268382	O=C(Nc1c(ccc(c1)C=2ON=C(N2)C)C)C(=O)NCc3ccc(cc3)CN
0.268382	O=C(Nc1c(ccc(c1)C=2ON=C(N2)C)C)C(=O)NCc3ccc(cc3)CN
0.268382	O=C(Nc1c(ccc(c1)C=2ON=C(N2)C)C)C(=O)NCc3ccc(cc3)CN
0.268382	O=C(Nc1c(ccc(c1)C=2ON=C(N2)C)C)C(=O)NCc3ccc(cc3)CN
0.268382	O=C(Nc1c(ccc(c1)C=2ON=C(N2)C)C)C(=O)NCc3ccc(cc3)CN
0.268382	O=C(Nc1c(ccc(c1)C=2ON=C(N2)C)C)C(=O)NCc3ccc(cc3)CN
0.268382	O=C(Nc1c(ccc(c1)C=2ON=C(N2)C)C)C(=O)NCc3ccc(cc3)CN
0.268293	n1cc(ccc1)C=2NC(=CC2)C
0.268293	n1cc(ccc1)C=2NC(=CC2)C
0.268293	n1cc(ccc1)C=2NC(=CC2)C
0.268293	n1cc(ccc1)C=2NC(=CC2)C
0.268293	n1cc(ccc1)C=2NC(=CC2)C
0.268293	n1cc(ccc1)C=2NC(=CC2)C
0.268293	n1cc(ccc1)C=2NC(=CC2)C
0.268293	n1cc(ccc1)C=2NC(=CC2)C
0.268293	n1cc(ccc1)C=2NC(=CC2)C
0.268293	n1cc(ccc1)C=2NC(=CC2)C
0.267974	Clc1cc(NS(=O)(=O)c2c(ccc(c2)C=3ON=C(N3)c4ccc(cc4)CN5CCOCC5)C)ccc1
0.267974	Clc1cc(NS(=O)(=O)c2c(ccc(c2)C=3ON=C(N3)c4ccc(cc4)CN5CCOCC5)C)ccc1
0.267327	S1c2c(N=C1CNC(=O)C(=O)Nc3c(ccc(c4cnccc4)c3)C)cccc2
0.267327	S1c2c(N=C1CNC(=O)C(=O)Nc3c(ccc(c4cnccc4)c3)C)cccc2
0.267327	S1c2c(N=C1CNC(=O)C(=O)Nc3c(ccc(c4cnccc4)c3)C)cccc2
0.267327	S1c2c(N=C1CNC(=O)C(=O)Nc3c(ccc(c4cnccc4)c3)C)cccc2
0.267327	S1c2c(N=C1CNC(=O)C(=O)Nc3c(ccc(c4cnccc4)c3)C)cccc2
0.267327	S1c2c(N=C1CNC(=O)C(=O)Nc3c(ccc(c4cnccc4)c3)C)cccc2
0.267327	S1c2c(N=C1CNC(=O)C(=O)Nc3c(ccc(c4cnccc4)c3)C)cccc2
0.267327	S1c2c(N=C1CNC(=O)C(=O)Nc3c(ccc(c4cnccc4)c3)C)cccc2
0.266423	S(=O)(=O)(N(C)C)c1c(ccc(c1)C(=O)NNC(=O)Nc2ccc(c3ccccc3)cc2)C
0.266423	S(=O)(=O)(N(C)C)c1c(ccc(c1)C(=O)NNC(=O)Nc2ccc(c3ccccc3)cc2)C
0.266423	S(=O)(=O)(N(C)C)c1c(ccc(c1)C(=O)NNC(=O)Nc2ccc(c3ccccc3)cc2)C
0.266423	S(=O)(=O)(N(C)C)c1c(ccc(c1)C(=O)NNC(=O)Nc2ccc(c3ccccc3)cc2)C
0.266423	S(=O)(=O)(N(C)C)c1c(ccc(c1)C(=O)NNC(=O)Nc2ccc(c3ccccc3)cc2)C
0.266423	S(=O)(=O)(N(C)C)c1c(ccc(c1)C(=O)NNC(=O)Nc2ccc(c3ccccc3)cc2)C
0.266423	S(=O)(=O)(N(C)C)c1c(ccc(c1)C(=O)NNC(=O)Nc2ccc(c3ccccc3)cc2)C
0.26616	FC(F)(F)CNC(=O)c1cc(NC(=O)c2c(ccc(OC)c2)C)c(cc1)C
0.26616	FC(F)(F)CNC(=O)c1cc(NC(=O)c2c(ccc(OC)c2)C)c(cc1)C
0.26616	FC(F)(F)CNC(=O)c1cc(NC(=O)c2c(ccc(OC)c2)C)c(cc1)C
0.26616	FC(F)(F)CNC(=O)c1cc(NC(=O)c2c(ccc(OC)c2)C)c(cc1)C
0.26616	FC(F)(F)CNC(=O)c1cc(NC(=O)c2c(ccc(OC)c2)C)c(cc1)C
0.26616	FC(F)(F)CNC(=O)c1cc(NC(=O)c2c(ccc(OC)c2)C)c(cc1)C
0.26616	FC(F)(F)CNC(=O)c1cc(NC(=O)c2c(ccc(OC)c2)C)c(cc1)C
0.26616	FC(F)(F)CNC(=O)c1cc(NC(=O)c2c(ccc(OC)c2)C)c(cc1)C
0.26616	FC(F)(F)CNC(=O)c1cc(NC(=O)c2c(ccc(OC)c2)C)c(cc1)C
0.26616	FC(F)(F)CNC(=O)c1cc(NC(=O)c2c(ccc(OC)c2)C)c(cc1)C
0.26616	O=C(Nc1c(c2ccncc2)cccc1)C(=O)Nc3ccc(OCCCN4CCN(CC4)C)cc3
0.26616	O=C(Nc1c(c2ccncc2)cccc1)C(=O)Nc3ccc(OCCCN4CCN(CC4)C)cc3
0.26616	O=C(Nc1c(c2ccncc2)cccc1)C(=O)Nc3ccc(OCCCN4CCN(CC4)C)cc3
0.265372	Clc1c(cc(Cl)cc1)C(Nc2c(cc(cc2)C(=O)Nc3ccc(N4CCN(CC(=O)OC)CC4)cc3)C)C
0.265372	Clc1c(cc(Cl)cc1)C(Nc2c(cc(cc2)C(=O)Nc3ccc(N4CCN(CC(=O)OC)CC4)cc3)C)C
0.265372	Clc1c(cc(Cl)cc1)C(Nc2c(cc(cc2)C(=O)Nc3ccc(N4CCN(CC(=O)OC)CC4)cc3)C)C
0.264591	Fc1cnc(cc1)C(=O)Nc2c(cc(cc2)C(F)(F)F)C
0.264591	Fc1cnc(cc1)C(=O)Nc2c(cc(cc2)C(F)(F)F)C
0.264493	FC(F)C(=O)c1ccc(NC(=O)c2cncc(c3cc4c(OCC4)cc3)c2)cc1
0.264368	O=C(Nc1ccc(cc1)CN2CCCCC2)C3=CN4C(=NC=C4)C=C3
0.264214	Clc1c(cc(Cl)cc1)C(Nc2c(cc(cc2)C(=O)Nc3cc(ccc3)CCC(F)(F)F)C)C
0.264214	Clc1c(cc(Cl)cc1)C(Nc2c(cc(cc2)C(=O)Nc3cc(ccc3)CCC(F)(F)F)C)C
0.264214	Clc1c(cc(Cl)cc1)C(Nc2c(cc(cc2)C(=O)Nc3cc(ccc3)CCC(F)(F)F)C)C
0.264214	Clc1c(cc(Cl)cc1)C(Nc2c(cc(cc2)C(=O)Nc3cc(ccc3)CCC(F)(F)F)C)C
0.264214	Clc1c(cc(Cl)cc1)C(Nc2c(cc(cc2)C(=O)Nc3cc(ccc3)CCC(F)(F)F)C)C
0.264151	S(=O)(=O)(N(C)C)c1c(ccc(c1)C(=O)Nc2c(cccc2)C)C
0.264151	S(=O)(=O)(N(C)C)c1c(ccc(c1)C(=O)Nc2c(cccc2)C)C
0.264151	S(=O)(=O)(N(C)C)c1c(ccc(c1)C(=O)Nc2c(cccc2)C)C
0.264151	S(=O)(=O)(N(C)C)c1c(ccc(c1)C(=O)Nc2c(cccc2)C)C
0.264151	S(=O)(=O)(N(C)C)c1c(ccc(c1)C(=O)Nc2c(cccc2)C)C
0.264151	S(=O)(=O)(N(C)C)c1c(ccc(c1)C(=O)Nc2c(cccc2)C)C
0.264151	S(=O)(=O)(N(C)C)c1c(ccc(c1)C(=O)Nc2c(cccc2)C)C
0.264151	S(=O)(=O)(N(C)C)c1c(ccc(c1)C(=O)Nc2c(cccc2)C)C
0.264151	S(=O)(=O)(N(C)C)c1c(ccc(c1)C(=O)Nc2c(cccc2)C)C
0.264151	S(=O)(=O)(N(C)C)c1c(ccc(c1)C(=O)Nc2c(cccc2)C)C
0.264	O=C(Nc1ccc(NC(=O)CN(C)C)cc1)c2cc(ccc2)C3=NNC(=N3)C
0.264	O=C(Nc1ccc(NC(=O)CN(C)C)cc1)c2cc(ccc2)C3=NNC(=N3)C
0.264	O=C(Nc1ccc(NC(=O)CN(C)C)cc1)c2cc(ccc2)C3=NNC(=N3)C
0.264	O=C(Nc1ccc(NC(=O)CN(C)C)cc1)c2cc(ccc2)C3=NNC(=N3)C
0.264	O=C(Nc1ccc(NC(=O)CN(C)C)cc1)c2cc(ccc2)C3=NNC(=N3)C
0.264	O=C(Nc1ccc(NC(=O)CN(C)C)cc1)c2cc(ccc2)C3=NNC(=N3)C
0.264	O=C(Nc1ccc(NC(=O)CN(C)C)cc1)c2cc(ccc2)C3=NNC(=N3)C
0.264	O=C(Nc1ccc(NC(=O)CN(C)C)cc1)c2cc(ccc2)C3=NNC(=N3)C
0.264	O=C(Nc1ccc(NC(=O)CN(C)C)cc1)c2cc(ccc2)C3=NNC(=N3)C
0.264	O=C(Nc1ccc(NC(=O)CN(C)C)cc1)c2cc(ccc2)C3=NNC(=N3)C
0.263736	Brc1ccc(cc1)C(=O)Nc2cc(ccc2)C(=O)Nc3cc(NC(=O)CN4N=CN=C4)c(F)cc3
0.263736	Brc1ccc(cc1)C(=O)Nc2cc(ccc2)C(=O)Nc3cc(NC(=O)CN4N=CN=C4)c(F)cc3
0.263736	Brc1ccc(cc1)C(=O)Nc2cc(ccc2)C(=O)Nc3cc(NC(=O)CN4N=CN=C4)c(F)cc3
0.263736	Brc1ccc(cc1)C(=O)Nc2cc(ccc2)C(=O)Nc3cc(NC(=O)CN4N=CN=C4)c(F)cc3
0.263736	Brc1ccc(cc1)C(=O)Nc2cc(ccc2)C(=O)Nc3cc(NC(=O)CN4N=CN=C4)c(F)cc3
0.263736	Brc1ccc(cc1)C(=O)Nc2cc(ccc2)C(=O)Nc3cc(NC(=O)CN4N=CN=C4)c(F)cc3
0.263736	Brc1ccc(cc1)C(=O)Nc2cc(ccc2)C(=O)Nc3cc(NC(=O)CN4N=CN=C4)c(F)cc3
0.263736	Brc1ccc(cc1)C(=O)Nc2cc(ccc2)C(=O)Nc3cc(NC(=O)CN4N=CN=C4)c(F)cc3
0.263736	Brc1ccc(cc1)C(=O)Nc2cc(ccc2)C(=O)Nc3cc(NC(=O)CN4N=CN=C4)c(F)cc3
0.263736	Brc1ccc(cc1)C(=O)Nc2cc(ccc2)C(=O)Nc3cc(NC(=O)CN4N=CN=C4)c(F)cc3
0.263345	Fc1c(cc(NC(=O)C=2ON=C(c3cc(ccc3)C)C2)cc1)C4CC4
0.263345	Fc1c(cc(NC(=O)C=2ON=C(c3cc(ccc3)C)C2)cc1)C4CC4
0.263345	Fc1c(cc(NC(=O)C=2ON=C(c3cc(ccc3)C)C2)cc1)C4CC4
0.263345	Fc1c(cc(NC(=O)C=2ON=C(c3cc(ccc3)C)C2)cc1)C4CC4
0.263345	Fc1c(cc(NC(=O)C=2ON=C(c3cc(ccc3)C)C2)cc1)C4CC4
0.263345	Fc1c(cc(NC(=O)C=2ON=C(c3cc(ccc3)C)C2)cc1)C4CC4
0.263345	Fc1c(cc(NC(=O)C=2ON=C(c3cc(ccc3)C)C2)cc1)C4CC4
0.263345	Fc1c(cc(NC(=O)C=2ON=C(c3cc(ccc3)C)C2)cc1)C4CC4
0.263345	Fc1c(cc(NC(=O)C=2ON=C(c3cc(ccc3)C)C2)cc1)C4CC4
0.263345	Fc1c(cc(NC(=O)C=2ON=C(c3cc(ccc3)C)C2)cc1)C4CC4
0.263158	O=C(Nc1ccc(c2ccc(cc2)CCC)cc1)c3cncc(c3)C(=O)C
0.263158	O=C(Nc1ccc(c2ccc(cc2)CCC)cc1)c3cncc(c3)C(=O)C
0.263158	O=C(Nc1ccc(c2ccc(cc2)CCC)cc1)c3cncc(c3)C(=O)C
0.263158	O=C(Nc1ccc(c2ccc(cc2)CCC)cc1)c3cncc(c3)C(=O)C
0.263158	O=C(Nc1ccc(c2ccc(cc2)CCC)cc1)c3cncc(c3)C(=O)C
0.263158	O=C(Nc1ccc(c2ccc(cc2)CCC)cc1)c3cncc(c3)C(=O)C
0.263158	O=C(Nc1ccc(c2ccc(cc2)CCC)cc1)c3cncc(c3)C(=O)C
0.263158	O=C(Nc1ccc(c2ccc(cc2)CCC)cc1)c3cncc(c3)C(=O)C
0.263158	O=C(Nc1ccc(c2ccc(cc2)CCC)cc1)c3cncc(c3)C(=O)C
0.263158	O=C(Nc1ccc(c2ccc(cc2)CCC)cc1)c3cncc(c3)C(=O)C
0.263158	S(c1ncccn1)c2c(NC(=O)c3cc(c(cc3)CC)CC)cccc2
0.263158	S(c1ncccn1)c2c(NC(=O)c3cc(c(cc3)CC)CC)cccc2
0.262948	O=C(Nc1c(ccc(c1)C=2ON=C(N2)C)C)C=O
0.262948	O=C(Nc1c(ccc(c1)C=2ON=C(N2)C)C)C=O
0.262948	O=C(Nc1c(ccc(c1)C=2ON=C(N2)C)C)C=O
0.262948	O=C(Nc1c(ccc(c1)C=2ON=C(N2)C)C)C=O
0.262948	O=C(Nc1c(ccc(c1)C=2ON=C(N2)C)C)C=O
0.262948	O=C(Nc1c(ccc(c1)C=2ON=C(N2)C)C)C=O
0.262948	O=C(Nc1c(ccc(c1)C=2ON=C(N2)C)C)C=O
0.262948	O=C(Nc1c(ccc(c1)C=2ON=C(N2)C)C)C=O
0.262948	O=C(Nc1c(ccc(c1)C=2ON=C(N2)C)C)C=O
0.262948	O=C(Nc1c(ccc(c1)C=2ON=C(N2)C)C)C=O
0.262948	O=C(Nc1c(ccc(c1)C=2ON=C(N2)C)C)C=C
0.262948	O=C(Nc1c(ccc(c1)C=2ON=C(N2)C)C)C=C
0.262948	O=C(Nc1c(ccc(c1)C=2ON=C(N2)C)C)C=C
0.262948	O=C(Nc1c(ccc(c1)C=2ON=C(N2)C)C)C=C
0.262948	O=C(Nc1c(ccc(c1)C=2ON=C(N2)C)C)C=C
0.262948	O=C(Nc1c(ccc(c1)C=2ON=C(N2)C)C)C=C
0.262948	O=C(Nc1c(ccc(c1)C=2ON=C(N2)C)C)C=C
0.262948	O=C(Nc1c(ccc(c1)C=2ON=C(N2)C)C)C=C
0.262948	O=C(Nc1c(ccc(c1)C=2ON=C(N2)C)C)C=C
0.262948	O=C(Nc1c(ccc(c1)C=2ON=C(N2)C)C)C=C
0.262411	O=C(Nc1c(cc(OC)cc1)C)c2cnc(N3CC(OC(C3)C)C)cc2
0.262411	O=C(Nc1c(cc(OC)cc1)C)c2cnc(N3CC(OC(C3)C)C)cc2
0.262411	O=C(Nc1c(cc(OC)cc1)C)c2cnc(N3CC(OC(C3)C)C)cc2
0.262411	O=C(Nc1c(cc(OC)cc1)C)c2cnc(N3CC(OC(C3)C)C)cc2
0.262411	O=C(Nc1c(cc(OC)cc1)C)c2cnc(N3CC(OC(C3)C)C)cc2
0.262411	O=C(Nc1c(cc(OC)cc1)C)c2cnc(N3CC(OC(C3)C)C)cc2
0.262411	O=C(Nc1c(cc(OC)cc1)C)c2cnc(N3CC(OC(C3)C)C)cc2
0.262411	O=C(Nc1c(cc(OC)cc1)C)c2cnc(N3CC(OC(C3)C)C)cc2
0.262411	O=C(Nc1c(cc(OC)cc1)C)c2cnc(N3CC(OC(C3)C)C)cc2
0.262411	O=C(Nc1c(cc(OC)cc1)C)c2cnc(N3CC(OC(C3)C)C)cc2
0.262411	S1C(C(=O)Nc2c(F)ccc(c2)C(=O)OC)=CC=C1C3=NNC=C3
0.262411	S1C(C(=O)Nc2c(F)ccc(c2)C(=O)OC)=CC=C1C3=NNC=C3
0.262411	S1C(C(=O)Nc2c(F)ccc(c2)C(=O)OC)=CC=C1C3=NNC=C3
0.262411	S1C(C(=O)Nc2c(F)ccc(c2)C(=O)OC)=CC=C1C3=NNC=C3
0.262411	S1C(C(=O)Nc2c(F)ccc(c2)C(=O)OC)=CC=C1C3=NNC=C3
0.262411	S1C(C(=O)Nc2c(F)ccc(c2)C(=O)OC)=CC=C1C3=NNC=C3
0.262411	S1C(C(=O)Nc2c(F)ccc(c2)C(=O)OC)=CC=C1C3=NNC=C3
0.262411	S1C(C(=O)Nc2c(F)ccc(c2)C(=O)OC)=CC=C1C3=NNC=C3
0.262411	S1C(C(=O)Nc2c(F)ccc(c2)C(=O)OC)=CC=C1C3=NNC=C3
0.262411	S1C(C(=O)Nc2c(F)ccc(c2)C(=O)OC)=CC=C1C3=NNC=C3
0.262295	O=C(O)CCNC(=O)C(=O)NCc1ccc(NC(=O)c2cnccc2)cc1
0.262295	O=C(O)CCNC(=O)C(=O)NCc1ccc(NC(=O)c2cnccc2)cc1
0.262295	O=C(O)CCNC(=O)C(=O)NCc1ccc(NC(=O)c2cnccc2)cc1
0.262295	O=C(O)CCNC(=O)C(=O)NCc1ccc(NC(=O)c2cnccc2)cc1
0.262295	O=C(O)CCNC(=O)C(=O)NCc1ccc(NC(=O)c2cnccc2)cc1
0.262295	O=C(O)CCNC(=O)C(=O)NCc1ccc(NC(=O)c2cnccc2)cc1
0.262295	O=C(O)CCNC(=O)C(=O)NCc1ccc(NC(=O)c2cnccc2)cc1
0.262295	O=C(O)CCNC(=O)C(=O)NCc1ccc(NC(=O)c2cnccc2)cc1
0.262295	O=C(O)CCNC(=O)C(=O)NCc1ccc(NC(=O)c2cnccc2)cc1
0.262295	O=C(O)CCNC(=O)C(=O)NCc1ccc(NC(=O)c2cnccc2)cc1
0.262097	FCCc1ccc(NC(=O)Nc2cc(c(N3CCN(CC3)CC)cc2)C)cc1
0.262097	FCCc1ccc(NC(=O)Nc2cc(c(N3CCN(CC3)CC)cc2)C)cc1
0.262097	FCCc1ccc(NC(=O)Nc2cc(c(N3CCN(CC3)CC)cc2)C)cc1
0.262097	FCCc1ccc(NC(=O)Nc2cc(c(N3CCN(CC3)CC)cc2)C)cc1
0.262097	FCCc1ccc(NC(=O)Nc2cc(c(N3CCN(CC3)CC)cc2)C)cc1
0.262097	FCCc1ccc(NC(=O)Nc2cc(c(N3CCN(CC3)CC)cc2)C)cc1
0.262097	FCCc1ccc(NC(=O)Nc2cc(c(N3CCN(CC3)CC)cc2)C)cc1
0.262097	FCCc1ccc(NC(=O)Nc2cc(c(N3CCN(CC3)CC)cc2)C)cc1
0.262097	FCCc1ccc(NC(=O)Nc2cc(c(N3CCN(CC3)CC)cc2)C)cc1
0.262097	FCCc1ccc(NC(=O)Nc2cc(c(N3CCN(CC3)CC)cc2)C)cc1
0.262097	FC(F)(F)c1c(NC(=O)C=O)ccc(NC(=O)c2ccccc2)c1
0.262097	FC(F)(F)c1c(NC(=O)C=O)ccc(NC(=O)c2ccccc2)c1
0.262097	FC(F)(F)c1c(NC(=O)C=O)ccc(NC(=O)c2ccccc2)c1
0.262097	FC(F)(F)c1c(NC(=O)C=O)ccc(NC(=O)c2ccccc2)c1
0.262097	FC(F)(F)c1c(NC(=O)C=O)ccc(NC(=O)c2ccccc2)c1
0.262097	FC(F)(F)Oc1ccc(cc1)C(=O)Nc2cc(c(OCC(F)(F)F)cc2)C
0.262097	FC(F)(F)Oc1ccc(cc1)C(=O)Nc2cc(c(OCC(F)(F)F)cc2)C
0.262097	FC(F)(F)Oc1ccc(cc1)C(=O)Nc2cc(c(OCC(F)(F)F)cc2)C
0.262097	FC(F)(F)Oc1ccc(cc1)C(=O)Nc2cc(c(OCC(F)(F)F)cc2)C
0.262097	FC(F)(F)Oc1ccc(cc1)C(=O)Nc2cc(c(OCC(F)(F)F)cc2)C
0.262097	FC(F)(F)Oc1ccc(cc1)C(=O)Nc2cc(c(OCC(F)(F)F)cc2)C
0.262097	FC(F)(F)Oc1ccc(cc1)C(=O)Nc2cc(c(OCC(F)(F)F)cc2)C
0.261745	FC(F)(F)COc1c(cc(NC(=O)c2cncc(c3cc4c(OCC4)cc3)c2)cc1)C
0.261745	FC(F)(F)COc1c(cc(NC(=O)c2cncc(c3cc4c(OCC4)cc3)c2)cc1)C
0.261745	FC(F)(F)COc1c(cc(NC(=O)c2cncc(c3cc4c(OCC4)cc3)c2)cc1)C
0.261364	O=C(N1CCC(OCC(=O)O)CC1)Nc2c(ccc(NC(=O)Nc3ccccc3)c2)C
0.261324	S1C(=NC=C1Cc2cc(ccc2)C(=O)Nc3cc(c(OCC(F)(F)F)cc3)C)C
0.261146	O=C1N(c2ccc(NC(=O)C)cc2)C(=O)c3c1cc(cc3)C(=O)Nc4c(cc(Oc5nccnc5)cc4)C
0.261146	O=C1N(c2ccc(NC(=O)C)cc2)C(=O)c3c1cc(cc3)C(=O)Nc4c(cc(Oc5nccnc5)cc4)C
0.261146	O=C1N(c2ccc(NC(=O)C)cc2)C(=O)c3c1cc(cc3)C(=O)Nc4c(cc(Oc5nccnc5)cc4)C
0.261146	O=C1N(c2ccc(NC(=O)C)cc2)C(=O)c3c1cc(cc3)C(=O)Nc4c(cc(Oc5nccnc5)cc4)C
0.261146	O=C1N(c2ccc(NC(=O)C)cc2)C(=O)c3c1cc(cc3)C(=O)Nc4c(cc(Oc5nccnc5)cc4)C
0.261146	O=C1N(c2ccc(NC(=O)C)cc2)C(=O)c3c1cc(cc3)C(=O)Nc4c(cc(Oc5nccnc5)cc4)C
0.261146	O=C1N(c2ccc(NC(=O)C)cc2)C(=O)c3c1cc(cc3)C(=O)Nc4c(cc(Oc5nccnc5)cc4)C
0.261146	O=C1N(c2ccc(NC(=O)C)cc2)C(=O)c3c1cc(cc3)C(=O)Nc4c(cc(Oc5nccnc5)cc4)C
0.261146	O=C1N(c2ccc(NC(=O)C)cc2)C(=O)c3c1cc(cc3)C(=O)Nc4c(cc(Oc5nccnc5)cc4)C
0.261146	O=C1N(c2ccc(NC(=O)C)cc2)C(=O)c3c1cc(cc3)C(=O)Nc4c(cc(Oc5nccnc5)cc4)C
0.261029	S(=O)(=O)(c1ccc(cc1)C(=O)Nc2cc(ccc2)CC(=O)N3CCN(CC3)C)CCOC
0.261029	S(=O)(=O)(c1ccc(cc1)C(=O)Nc2cc(ccc2)CC(=O)N3CCN(CC3)C)CCOC
0.261017	Fc1c(NC(=O)CN2N=CN=C2)cc(NC(=O)c3cc(ncc3)NC(=O)C(C)C)cc1
0.261017	Fc1c(NC(=O)CN2N=CN=C2)cc(NC(=O)c3cc(ncc3)NC(=O)C(C)C)cc1
0.261017	Fc1c(NC(=O)CN2N=CN=C2)cc(NC(=O)c3cc(ncc3)NC(=O)C(C)C)cc1
0.261017	Fc1c(NC(=O)CN2N=CN=C2)cc(NC(=O)c3cc(ncc3)NC(=O)C(C)C)cc1
0.261017	Fc1c(NC(=O)CN2N=CN=C2)cc(NC(=O)c3cc(ncc3)NC(=O)C(C)C)cc1
0.261017	Fc1c(NC(=O)CN2N=CN=C2)cc(NC(=O)c3cc(ncc3)NC(=O)C(C)C)cc1
0.261017	Fc1c(NC(=O)CN2N=CN=C2)cc(NC(=O)c3cc(ncc3)NC(=O)C(C)C)cc1
0.261017	Fc1c(NC(=O)CN2N=CN=C2)cc(NC(=O)c3cc(ncc3)NC(=O)C(C)C)cc1
0.261017	Fc1c(NC(=O)CN2N=CN=C2)cc(NC(=O)c3cc(ncc3)NC(=O)C(C)C)cc1
0.261017	Fc1c(NC(=O)CN2N=CN=C2)cc(NC(=O)c3cc(ncc3)NC(=O)C(C)C)cc1
0.26087	Clc1c(SCc2ccc(cc2)C(=O)Nc3ccc(Sc4ccncc4)cc3)cc(Cl)cc1
0.26087	Clc1c(SCc2ccc(cc2)C(=O)Nc3ccc(Sc4ccncc4)cc3)cc(Cl)cc1
0.26087	Clc1c(SCc2ccc(cc2)C(=O)Nc3ccc(Sc4ccncc4)cc3)cc(Cl)cc1
0.26087	Clc1c(SCc2ccc(cc2)C(=O)Nc3ccc(Sc4ccncc4)cc3)cc(Cl)cc1
0.26087	Clc1c(SCc2ccc(cc2)C(=O)Nc3ccc(Sc4ccncc4)cc3)cc(Cl)cc1
0.26087	Clc1c(SCc2ccc(cc2)C(=O)Nc3ccc(Sc4ccncc4)cc3)cc(Cl)cc1
0.26087	Clc1c(SCc2ccc(cc2)C(=O)Nc3ccc(Sc4ccncc4)cc3)cc(Cl)cc1
0.26087	Clc1c(SCc2ccc(cc2)C(=O)Nc3ccc(Sc4ccncc4)cc3)cc(Cl)cc1
0.26087	Clc1c(SCc2ccc(cc2)C(=O)Nc3ccc(Sc4ccncc4)cc3)cc(Cl)cc1
0.26087	Clc1c(SCc2ccc(cc2)C(=O)Nc3ccc(Sc4ccncc4)cc3)cc(Cl)cc1
0.260664	Fc1ccc(cc1)C(=O)Nc2cc(ccc2)C
0.260417	O1N=C(N=C1c2c(nccc2)Nc3c(cc(cc3)C)C)CCC(C)C
0.260073	O=C(Nc1cc(ccc1)C(=C)C)c2cc(OC3CCN(CC3)C)c(OC)cc2
0.259912	O=C(Nc1c(ccc(c1)C=O)C)Nc2ccccc2
0.259912	O=C(Nc1c(ccc(c1)C=O)C)Nc2ccccc2
0.259912	O=C(Nc1c(ccc(c1)C=O)C)Nc2ccccc2
0.259912	O=C(Nc1c(ccc(c1)C=O)C)Nc2ccccc2
0.259912	O=C(Nc1c(ccc(c1)C=O)C)Nc2ccccc2
0.259912	O=C(Nc1c(ccc(c1)C=O)C)Nc2ccccc2
0.259912	O=C(Nc1c(ccc(c1)C=O)C)Nc2ccccc2
0.259912	O=C(Nc1c(ccc(c1)C=O)C)Nc2ccccc2
0.259912	O=C(Nc1c(ccc(c1)C=O)C)Nc2ccccc2
0.259912	O=C(Nc1c(ccc(c1)C=O)C)Nc2ccccc2
0.258993	S1C(=NC=C1Cc2cc(ccc2)C(=O)Nc3cc(ccc3)CC(=O)N4CCN(CC4)C)C
0.258993	S1C(=NC=C1Cc2cc(ccc2)C(=O)Nc3cc(ccc3)CC(=O)N4CCN(CC4)C)C
0.258993	S1C(=NC=C1Cc2cc(ccc2)C(=O)Nc3cc(ccc3)CC(=O)N4CCN(CC4)C)C
0.258993	S1C(=NC=C1Cc2cc(ccc2)C(=O)Nc3cc(ccc3)CC(=O)N4CCN(CC4)C)C
0.258993	S1C(=NC=C1Cc2cc(ccc2)C(=O)Nc3cc(ccc3)CC(=O)N4CCN(CC4)C)C
0.258993	S1C(=NC=C1Cc2cc(ccc2)C(=O)Nc3cc(ccc3)CC(=O)N4CCN(CC4)C)C
0.258993	S1C(=NC=C1Cc2cc(ccc2)C(=O)Nc3cc(ccc3)CC(=O)N4CCN(CC4)C)C
0.258993	S1C(=NC=C1Cc2cc(ccc2)C(=O)Nc3cc(ccc3)CC(=O)N4CCN(CC4)C)C
0.258993	S1C(=NC=C1Cc2cc(ccc2)C(=O)Nc3cc(ccc3)CC(=O)N4CCN(CC4)C)C
0.258993	S1C(=NC=C1Cc2cc(ccc2)C(=O)Nc3cc(ccc3)CC(=O)N4CCN(CC4)C)C
0.258993	Clc1ccc(Oc2nc(ccc2)C(=O)Nc3cc(ccc3)CC(=O)N4CCN(CC4)C)cc1
0.258993	Clc1ccc(Oc2nc(ccc2)C(=O)Nc3cc(ccc3)CC(=O)N4CCN(CC4)C)cc1
0.258993	Clc1ccc(Oc2nc(ccc2)C(=O)Nc3cc(ccc3)CC(=O)N4CCN(CC4)C)cc1
0.258993	Clc1ccc(Oc2nc(ccc2)C(=O)Nc3cc(ccc3)CC(=O)N4CCN(CC4)C)cc1
0.258993	Clc1ccc(Oc2nc(ccc2)C(=O)Nc3cc(ccc3)CC(=O)N4CCN(CC4)C)cc1
0.258993	Clc1ccc(Oc2nc(ccc2)C(=O)Nc3cc(ccc3)CC(=O)N4CCN(CC4)C)cc1
0.258993	Clc1ccc(Oc2nc(ccc2)C(=O)Nc3cc(ccc3)CC(=O)N4CCN(CC4)C)cc1
0.258993	Clc1ccc(Oc2nc(ccc2)C(=O)Nc3cc(ccc3)CC(=O)N4CCN(CC4)C)cc1
0.258993	Clc1ccc(Oc2nc(ccc2)C(=O)Nc3cc(ccc3)CC(=O)N4CCN(CC4)C)cc1
0.258993	Clc1ccc(Oc2nc(ccc2)C(=O)Nc3cc(ccc3)CC(=O)N4CCN(CC4)C)cc1
0.258993	O=C(Nc1c(cc(c2ccccc2)cc1)C)c3c(nnc(c3)C)CC
0.258993	O=C(Nc1c(cc(c2ccccc2)cc1)C)c3c(nnc(c3)C)CC
0.258993	O=C(Nc1c(cc(c2ccccc2)cc1)C)c3c(nnc(c3)C)CC
0.258993	O=C(Nc1c(cc(c2ccccc2)cc1)C)c3c(nnc(c3)C)CC
0.258929	O=C(NNC(=O)c1ccc(Nc2ccncc2)cc1)Nc3ccc(c4ccccc4)cc3
0.258929	O=C(NNC(=O)c1ccc(Nc2ccncc2)cc1)Nc3ccc(c4ccccc4)cc3
0.258929	O=C(NNC(=O)c1ccc(Nc2ccncc2)cc1)Nc3ccc(c4ccccc4)cc3
0.258929	O=C(NNC(=O)c1ccc(Nc2ccncc2)cc1)Nc3ccc(c4ccccc4)cc3
0.258929	O=C(NNC(=O)c1ccc(Nc2ccncc2)cc1)Nc3ccc(c4ccccc4)cc3
0.258929	O=C(NNC(=O)c1ccc(Nc2ccncc2)cc1)Nc3ccc(c4ccccc4)cc3
0.258929	O=C(NNC(=O)c1ccc(Nc2ccncc2)cc1)Nc3ccc(c4ccccc4)cc3
0.258929	O=C(NNC(=O)c1ccc(Nc2ccncc2)cc1)Nc3ccc(c4ccccc4)cc3
0.258865	S(=O)(=O)(c1cc(N)c(cc1)C(=O)Nc2c(cc(c3ccccc3)cc2)C)CC
0.258865	S(=O)(=O)(c1cc(N)c(cc1)C(=O)Nc2c(cc(c3ccccc3)cc2)C)CC
0.258865	S(=O)(=O)(c1cc(N)c(cc1)C(=O)Nc2c(cc(c3ccccc3)cc2)C)CC
0.258865	S(=O)(=O)(c1cc(N)c(cc1)C(=O)Nc2c(cc(c3ccccc3)cc2)C)CC
0.258865	S(=O)(=O)(c1cc(N)c(cc1)C(=O)Nc2c(cc(c3ccccc3)cc2)C)CC
0.258675	FC(F)(F)c1c(NC(=O)C(=O)NCCC=2N=C(OC2C)c3ccccc3)ccc(NC(=O)c4ccccc4)c1
0.258675	FC(F)(F)c1c(NC(=O)C(=O)NCCC=2N=C(OC2C)c3ccccc3)ccc(NC(=O)c4ccccc4)c1
0.258675	FC(F)(F)c1c(NC(=O)C(=O)NCCC=2N=C(OC2C)c3ccccc3)ccc(NC(=O)c4ccccc4)c1
0.258675	FC(F)(F)c1c(NC(=O)C(=O)NCCC=2N=C(OC2C)c3ccccc3)ccc(NC(=O)c4ccccc4)c1
0.258675	FC(F)(F)c1c(NC(=O)C(=O)NCCC=2N=C(OC2C)c3ccccc3)ccc(NC(=O)c4ccccc4)c1
0.258675	FC(F)(F)c1c(NC(=O)C(=O)NCCC=2N=C(OC2C)c3ccccc3)ccc(NC(=O)c4ccccc4)c1
0.258675	FC(F)(F)c1c(NC(=O)C(=O)NCCC=2N=C(OC2C)c3ccccc3)ccc(NC(=O)c4ccccc4)c1
0.258675	FC(F)(F)c1c(NC(=O)C(=O)NCCC=2N=C(OC2C)c3ccccc3)ccc(NC(=O)c4ccccc4)c1
0.258675	FC(F)(F)c1c(NC(=O)C(=O)NCCC=2N=C(OC2C)c3ccccc3)ccc(NC(=O)c4ccccc4)c1
0.258675	FC(F)(F)c1c(NC(=O)C(=O)NCCC=2N=C(OC2C)c3ccccc3)ccc(NC(=O)c4ccccc4)c1
0.258182	S(=O)(=O)(N(C)C)c1c(ccc(c1)C(=O)Nc2ccc(cc2)CC(=O)N(C)C)C
0.258182	S(=O)(=O)(N(C)C)c1c(ccc(c1)C(=O)Nc2ccc(cc2)CC(=O)N(C)C)C
0.258182	S(=O)(=O)(N(C)C)c1c(ccc(c1)C(=O)Nc2ccc(cc2)CC(=O)N(C)C)C
0.258182	S(=O)(=O)(N(C)C)c1c(ccc(c1)C(=O)Nc2ccc(cc2)CC(=O)N(C)C)C
0.258182	S(=O)(=O)(N(C)C)c1c(ccc(c1)C(=O)Nc2ccc(cc2)CC(=O)N(C)C)C
0.258182	S(=O)(=O)(N(C)C)c1c(ccc(c1)C(=O)Nc2ccc(cc2)CC(=O)N(C)C)C
0.258065	Brc1cc(ccc1)C(=O)Nc2ccc(cc2)C(=O)Nc3c(NCCc4ccccc4)cccc3
0.257732	Clc1cc(ccc1)C2=NC(C(=O)Nc3c(OC)ccc(c4ccncc4)c3)=C(N2)C
0.257732	Clc1cc(ccc1)C2=NC(C(=O)Nc3c(OC)ccc(c4ccncc4)c3)=C(N2)C
0.257732	Clc1cc(ccc1)C2=NC(C(=O)Nc3c(OC)ccc(c4ccncc4)c3)=C(N2)C
0.257732	Clc1cc(ccc1)C2=NC(C(=O)Nc3c(OC)ccc(c4ccncc4)c3)=C(N2)C
0.257329	Clc1c(S(=O)(=O)Nc2c(Cl)ccc(Cl)c2)cc(cc1)C(=O)NC=3OC=C(N3)c4ccc(Cl)cc4
0.257329	Clc1c(S(=O)(=O)Nc2c(Cl)ccc(Cl)c2)cc(cc1)C(=O)NC=3OC=C(N3)c4ccc(Cl)cc4
0.257329	Clc1c(S(=O)(=O)Nc2c(Cl)ccc(Cl)c2)cc(cc1)C(=O)NC=3OC=C(N3)c4ccc(Cl)cc4
0.257329	Clc1c(S(=O)(=O)Nc2c(Cl)ccc(Cl)c2)cc(cc1)C(=O)NC=3OC=C(N3)c4ccc(Cl)cc4
0.257329	Clc1c(S(=O)(=O)Nc2c(Cl)ccc(Cl)c2)cc(cc1)C(=O)NC=3OC=C(N3)c4ccc(Cl)cc4
0.257329	Clc1c(S(=O)(=O)Nc2c(Cl)ccc(Cl)c2)cc(cc1)C(=O)NC=3OC=C(N3)c4ccc(Cl)cc4
0.257329	Clc1c(S(=O)(=O)Nc2c(Cl)ccc(Cl)c2)cc(cc1)C(=O)NC=3OC=C(N3)c4ccc(Cl)cc4
0.257329	Clc1c(S(=O)(=O)Nc2c(Cl)ccc(Cl)c2)cc(cc1)C(=O)NC=3OC=C(N3)c4ccc(Cl)cc4
0.257329	Clc1c(S(=O)(=O)Nc2c(Cl)ccc(Cl)c2)cc(cc1)C(=O)NC=3OC=C(N3)c4ccc(Cl)cc4
0.257329	Clc1c(S(=O)(=O)Nc2c(Cl)ccc(Cl)c2)cc(cc1)C(=O)NC=3OC=C(N3)c4ccc(Cl)cc4
0.257143	FC(F)(F)c1c(NC(=O)C(=O)N2CC(c3ccncc3)=CCC2)ccc(NC(=O)c4ccccc4)c1
0.257143	FC(F)(F)c1c(NC(=O)C(=O)N2CC(c3ccncc3)=CCC2)ccc(NC(=O)c4ccccc4)c1
0.257143	FC(F)(F)c1c(NC(=O)C(=O)N2CC(c3ccncc3)=CCC2)ccc(NC(=O)c4ccccc4)c1
0.257143	FC(F)(F)c1c(NC(=O)C(=O)N2CC(c3ccncc3)=CCC2)ccc(NC(=O)c4ccccc4)c1
0.257143	FC(F)(F)c1c(NC(=O)C(=O)N2CC(c3ccncc3)=CCC2)ccc(NC(=O)c4ccccc4)c1
0.257143	FC(F)(F)c1c(NC(=O)C(=O)N2CC(c3ccncc3)=CCC2)ccc(NC(=O)c4ccccc4)c1
0.257143	FC(F)(F)c1c(NC(=O)C(=O)N2CC(c3ccncc3)=CCC2)ccc(NC(=O)c4ccccc4)c1
0.257143	FC(F)(F)c1c(NC(=O)C(=O)N2CC(c3ccncc3)=CCC2)ccc(NC(=O)c4ccccc4)c1
0.257143	FC(F)(F)c1c(NC(=O)C(=O)N2CC(c3ccncc3)=CCC2)ccc(NC(=O)c4ccccc4)c1
0.257143	FC(F)(F)c1c(NC(=O)C(=O)N2CC(c3ccncc3)=CCC2)ccc(NC(=O)c4ccccc4)c1
0.257143	S(=O)(=O)(N(CC)CC)c1cc(c(cc1)C)C(=O)NC=2SC=C(N2)c3ccc(NC(=O)C(C)C)cc3
0.257143	S(=O)(=O)(N(CC)CC)c1cc(c(cc1)C)C(=O)NC=2SC=C(N2)c3ccc(NC(=O)C(C)C)cc3
0.257143	S(=O)(=O)(N(CC)CC)c1cc(c(cc1)C)C(=O)NC=2SC=C(N2)c3ccc(NC(=O)C(C)C)cc3
0.257143	S(=O)(=O)(N(CC)CC)c1cc(c(cc1)C)C(=O)NC=2SC=C(N2)c3ccc(NC(=O)C(C)C)cc3
0.257143	S(=O)(=O)(N(CC)CC)c1cc(c(cc1)C)C(=O)NC=2SC=C(N2)c3ccc(NC(=O)C(C)C)cc3
0.257143	S(=O)(=O)(N(CC)CC)c1cc(c(cc1)C)C(=O)NC=2SC=C(N2)c3ccc(NC(=O)C(C)C)cc3
0.257143	S(=O)(=O)(N(CC)CC)c1cc(c(cc1)C)C(=O)NC=2SC=C(N2)c3ccc(NC(=O)C(C)C)cc3
0.257143	S(=O)(=O)(N(CC)CC)c1cc(c(cc1)C)C(=O)NC=2SC=C(N2)c3ccc(NC(=O)C(C)C)cc3
0.257143	S(=O)(=O)(N(CC)CC)c1cc(c(cc1)C)C(=O)NC=2SC=C(N2)c3ccc(NC(=O)C(C)C)cc3
0.257143	S(=O)(=O)(N(CC)CC)c1cc(c(cc1)C)C(=O)NC=2SC=C(N2)c3ccc(NC(=O)C(C)C)cc3
0.257053	S(C1=NN=C(N1CC=2OC=CC2)c3cnccc3)CC(=O)Nc4c(cc(c5ccccc5)cc4)C
0.257053	S(C1=NN=C(N1CC=2OC=CC2)c3cnccc3)CC(=O)Nc4c(cc(c5ccccc5)cc4)C
0.257053	S(C1=NN=C(N1CC=2OC=CC2)c3cnccc3)CC(=O)Nc4c(cc(c5ccccc5)cc4)C
0.257053	S(C1=NN=C(N1CC=2OC=CC2)c3cnccc3)CC(=O)Nc4c(cc(c5ccccc5)cc4)C
0.257053	S(C1=NN=C(N1CC=2OC=CC2)c3cnccc3)CC(=O)Nc4c(cc(c5ccccc5)cc4)C
0.257053	S(C1=NN=C(N1CC=2OC=CC2)c3cnccc3)CC(=O)Nc4c(cc(c5ccccc5)cc4)C
0.257042	O=C1OCCN1Cc2cc(NC(=O)C(=O)Nc3c(c4ccncc4)cccc3)ccc2
0.257042	O=C1OCCN1Cc2cc(NC(=O)C(=O)Nc3c(c4ccncc4)cccc3)ccc2
0.257042	O=C1OCCN1Cc2cc(NC(=O)C(=O)Nc3c(c4ccncc4)cccc3)ccc2
0.257042	O=C1OCCN1Cc2cc(NC(=O)C(=O)Nc3c(c4ccncc4)cccc3)ccc2
0.257042	O=C1OCCN1Cc2cc(NC(=O)C(=O)Nc3c(c4ccncc4)cccc3)ccc2
0.257042	O=C1OCCN1Cc2cc(NC(=O)C(=O)Nc3c(c4ccncc4)cccc3)ccc2
0.257042	O=C1OCCN1Cc2cc(NC(=O)C(=O)Nc3c(c4ccncc4)cccc3)ccc2
0.257042	O=C1OCCN1Cc2cc(NC(=O)C(=O)Nc3c(c4ccncc4)cccc3)ccc2
0.257042	O=C1OCCN1Cc2cc(NC(=O)C(=O)Nc3c(c4ccncc4)cccc3)ccc2
0.257042	O=C1OCCN1Cc2cc(NC(=O)C(=O)Nc3c(c4ccncc4)cccc3)ccc2
0.257028	O=C(Nc1cc(ccc1)CN2CCN(c3ncccc3)CC2)C=C
0.256944	Brc1c(cc(NNC(=O)c2cc(c(OC)cc2)c3ncccc3)cc1)C
0.256944	Brc1c(cc(NNC(=O)c2cc(c(OC)cc2)c3ncccc3)cc1)C
0.256944	Brc1c(cc(NNC(=O)c2cc(c(OC)cc2)c3ncccc3)cc1)C
0.256944	Brc1c(cc(NNC(=O)c2cc(c(OC)cc2)c3ncccc3)cc1)C
0.256944	Brc1c(cc(NNC(=O)c2cc(c(OC)cc2)c3ncccc3)cc1)C
0.256944	Brc1c(cc(NNC(=O)c2cc(c(OC)cc2)c3ncccc3)cc1)C
0.256944	Brc1c(cc(NNC(=O)c2cc(c(OC)cc2)c3ncccc3)cc1)C
0.256944	Brc1c(cc(NNC(=O)c2cc(c(OC)cc2)c3ncccc3)cc1)C
0.256944	Brc1c(cc(NNC(=O)c2cc(c(OC)cc2)c3ncccc3)cc1)C
0.256944	Brc1c(cc(NNC(=O)c2cc(c(OC)cc2)c3ncccc3)cc1)C
0.256705	O=C(NC(C1CCCC1)CN)c2cc(NC(=O)C)c(cc2)C
0.256705	O=C(NC(C1CCCC1)CN)c2cc(NC(=O)C)c(cc2)C
0.256705	O=C(NC(C1CCCC1)CN)c2cc(NC(=O)C)c(cc2)C
0.256705	O=C(NC(C1CCCC1)CN)c2cc(NC(=O)C)c(cc2)C
0.256705	O=C(NC(C1CCCC1)CN)c2cc(NC(=O)C)c(cc2)C
0.256705	O=C(NC(C1CCCC1)CN)c2cc(NC(=O)C)c(cc2)C
0.256705	O=C(NC(C1CCCC1)CN)c2cc(NC(=O)C)c(cc2)C
0.256705	O=C(NC(C1CCCC1)CN)c2cc(NC(=O)C)c(cc2)C
0.256705	O=C(NC(C1CCCC1)CN)c2cc(NC(=O)C)c(cc2)C
0.256705	O=C(NC(C1CCCC1)CN)c2cc(NC(=O)C)c(cc2)C
0.256604	Fc1c(NC(=O)c2c(Nc3ccccc3)cccc2)cc(cc1)C(=O)OC
0.256604	Fc1c(NC(=O)c2c(Nc3ccccc3)cccc2)cc(cc1)C(=O)OC
0.256604	Fc1c(NC(=O)c2c(Nc3ccccc3)cccc2)cc(cc1)C(=O)OC
0.256604	Fc1c(NC(=O)c2c(Nc3ccccc3)cccc2)cc(cc1)C(=O)OC
0.256604	Fc1c(NC(=O)c2c(Nc3ccccc3)cccc2)cc(cc1)C(=O)OC
0.256604	Fc1c(NC(=O)c2c(Nc3ccccc3)cccc2)cc(cc1)C(=O)OC
0.256604	Fc1c(NC(=O)c2c(Nc3ccccc3)cccc2)cc(cc1)C(=O)OC
0.256604	Fc1c(NC(=O)c2c(Nc3ccccc3)cccc2)cc(cc1)C(=O)OC
0.256604	Fc1c(NC(=O)c2c(Nc3ccccc3)cccc2)cc(cc1)C(=O)OC
0.256604	Fc1c(NC(=O)c2c(Nc3ccccc3)cccc2)cc(cc1)C(=O)OC
0.256579	O=C(Nc1c(c(NC(=O)COCCOC)ccc1)C)c2cc(c(OC)cc2)c3ncccc3
0.256579	O=C(Nc1c(c(NC(=O)COCCOC)ccc1)C)c2cc(c(OC)cc2)c3ncccc3
0.256579	O=C(Nc1c(c(NC(=O)COCCOC)ccc1)C)c2cc(c(OC)cc2)c3ncccc3
0.256579	O=C(Nc1c(c(NC(=O)COCCOC)ccc1)C)c2cc(c(OC)cc2)c3ncccc3
0.256579	O=C(Nc1c(c(NC(=O)COCCOC)ccc1)C)c2cc(c(OC)cc2)c3ncccc3
0.256579	O=C(Nc1c(c(NC(=O)COCCOC)ccc1)C)c2cc(c(OC)cc2)c3ncccc3
0.256579	O=C(Nc1c(c(NC(=O)COCCOC)ccc1)C)c2cc(c(OC)cc2)c3ncccc3
0.256579	O=C(Nc1c(c(NC(=O)COCCOC)ccc1)C)c2cc(c(OC)cc2)c3ncccc3
0.256579	O=C(Nc1c(c(NC(=O)COCCOC)ccc1)C)c2cc(c(OC)cc2)c3ncccc3
0.256579	O=C(Nc1c(c(NC(=O)COCCOC)ccc1)C)c2cc(c(OC)cc2)c3ncccc3
0.256506	O=C(Nc1ccc(cc1)CN2c3c(cccc3)CC2)c4ccc(cc4)C(=O)CC
0.256506	O=C(Nc1ccc(cc1)CN2c3c(cccc3)CC2)c4ccc(cc4)C(=O)CC
0.256506	O=C(Nc1ccc(cc1)CN2c3c(cccc3)CC2)c4ccc(cc4)C(=O)CC
0.256506	O=C(Nc1ccc(cc1)CN2c3c(cccc3)CC2)c4ccc(cc4)C(=O)CC
0.256506	O=C(Nc1ccc(cc1)CN2c3c(cccc3)CC2)c4ccc(cc4)C(=O)CC
0.256506	O=C(Nc1ccc(cc1)CN2c3c(cccc3)CC2)c4ccc(cc4)C(=O)CC
0.256506	O=C(Nc1ccc(cc1)CN2c3c(cccc3)CC2)c4ccc(cc4)C(=O)CC
0.256506	O=C(Nc1ccc(cc1)CN2c3c(cccc3)CC2)c4ccc(cc4)C(=O)CC
0.256506	O=C(Nc1ccc(cc1)CN2c3c(cccc3)CC2)c4ccc(cc4)C(=O)CC
0.256506	O=C(Nc1ccc(cc1)CN2c3c(cccc3)CC2)c4ccc(cc4)C(=O)CC
0.25641	O=C(N)c1cc(NC(=O)C(=O)N)c(cc1)C
0.25641	O=C(N)c1cc(NC(=O)C(=O)N)c(cc1)C
0.25641	O=C(N)c1cc(NC(=O)C(=O)N)c(cc1)C
0.25641	O=C(N)c1cc(NC(=O)C(=O)N)c(cc1)C
0.25641	O=C(N)c1cc(NC(=O)C(=O)N)c(cc1)C
0.25641	O=C(N)c1cc(NC(=O)C(=O)N)c(cc1)C
0.25641	O=C(N)c1cc(NC(=O)C(=O)N)c(cc1)C
0.25641	O=C(N)c1cc(NC(=O)C(=O)N)c(cc1)C
0.25641	O=C(N)c1cc(NC(=O)C(=O)N)c(cc1)C
0.25641	O=C(N)c1cc(NC(=O)C(=O)N)c(cc1)C
0.25641	n1cc(c2cc(ccc2)CNC(=Nc3ccc(cc3)C)N)ccc1
0.25641	n1cc(c2cc(ccc2)CNC(=Nc3ccc(cc3)C)N)ccc1
0.25641	n1cc(c2cc(ccc2)CNC(=Nc3ccc(cc3)C)N)ccc1
0.25641	n1cc(c2cc(ccc2)CNC(=Nc3ccc(cc3)C)N)ccc1
0.25641	n1cc(c2cc(ccc2)CNC(=Nc3ccc(cc3)C)N)ccc1
0.25641	n1cc(c2cc(ccc2)CNC(=Nc3ccc(cc3)C)N)ccc1
0.25641	n1cc(c2cc(ccc2)CNC(=Nc3ccc(cc3)C)N)ccc1
0.25641	n1cc(c2cc(ccc2)CNC(=Nc3ccc(cc3)C)N)ccc1
0.25641	n1cc(c2cc(ccc2)CNC(=Nc3ccc(cc3)C)N)ccc1
0.25641	n1cc(c2cc(ccc2)CNC(=Nc3ccc(cc3)C)N)ccc1
0.256318	FC(F)(F)COc1c(cc(NC(=O)c2cncc(N3CCOCC3)c2)cc1)C
0.256318	FC(F)(F)COc1c(cc(NC(=O)c2cncc(N3CCOCC3)c2)cc1)C
0.256318	FC(F)(F)COc1c(cc(NC(=O)c2cncc(N3CCOCC3)c2)cc1)C
0.256318	FC(F)(F)COc1c(cc(NC(=O)c2cncc(N3CCOCC3)c2)cc1)C
0.256098	Clc1c(F)cc(cc1)C(=O)NNC(=O)Nc2ccc(c3ccccc3)cc2
0.256098	Clc1c(F)cc(cc1)C(=O)NNC(=O)Nc2ccc(c3ccccc3)cc2
0.256098	Clc1c(F)cc(cc1)C(=O)NNC(=O)Nc2ccc(c3ccccc3)cc2
0.256098	Clc1c(F)cc(cc1)C(=O)NNC(=O)Nc2ccc(c3ccccc3)cc2
0.256098	Clc1c(F)cc(cc1)C(=O)NNC(=O)Nc2ccc(c3ccccc3)cc2
0.256098	Clc1c(F)cc(cc1)C(=O)NNC(=O)Nc2ccc(c3ccccc3)cc2
0.256098	Clc1c(F)cc(cc1)C(=O)NNC(=O)Nc2ccc(c3ccccc3)cc2
0.256098	Clc1c(F)cc(cc1)C(=O)NNC(=O)Nc2ccc(c3ccccc3)cc2
0.256098	Clc1c(F)cc(cc1)C(=O)NNC(=O)Nc2ccc(c3ccccc3)cc2
0.256098	Clc1c(F)cc(cc1)C(=O)NNC(=O)Nc2ccc(c3ccccc3)cc2
0.255738	BrC1=C(N(C(=O)C(C(=O)Nc2c(ccc(c2)C3=NC=CN3)C)=C1)C)C
0.255738	BrC1=C(N(C(=O)C(C(=O)Nc2c(ccc(c2)C3=NC=CN3)C)=C1)C)C
0.255738	BrC1=C(N(C(=O)C(C(=O)Nc2c(ccc(c2)C3=NC=CN3)C)=C1)C)C
0.255738	BrC1=C(N(C(=O)C(C(=O)Nc2c(ccc(c2)C3=NC=CN3)C)=C1)C)C
0.255738	BrC1=C(N(C(=O)C(C(=O)Nc2c(ccc(c2)C3=NC=CN3)C)=C1)C)C
0.255738	BrC1=C(N(C(=O)C(C(=O)Nc2c(ccc(c2)C3=NC=CN3)C)=C1)C)C
0.255738	BrC1=C(N(C(=O)C(C(=O)Nc2c(ccc(c2)C3=NC=CN3)C)=C1)C)C
0.255738	BrC1=C(N(C(=O)C(C(=O)Nc2c(ccc(c2)C3=NC=CN3)C)=C1)C)C
0.255738	BrC1=C(N(C(=O)C(C(=O)Nc2c(ccc(c2)C3=NC=CN3)C)=C1)C)C
0.255738	BrC1=C(N(C(=O)C(C(=O)Nc2c(ccc(c2)C3=NC=CN3)C)=C1)C)C
0.255245	O=C(OCC(=O)Nc1c(Oc2ccc(cc2)C)cccc1)c3ncc(c4cnccc4)cc3
0.255245	O=C(OCC(=O)Nc1c(Oc2ccc(cc2)C)cccc1)c3ncc(c4cnccc4)cc3
0.254902	O=C(NCC)c1cc(c(NCc2cnc(nc2)N(C)C)cc1)C
0.254902	O=C(NCC)c1cc(c(NCc2cnc(nc2)N(C)C)cc1)C
0.254902	O=C(NCC)c1cc(c(NCc2cnc(nc2)N(C)C)cc1)C
0.254777	S(=O)(=O)(N(CC)CC)c1cc(c(cc1)C)C(=O)Nc2cc(ccc2)CN3C(=O)OCC3
0.254658	Clc1c(OC)cc(OC)c(NS(=O)(=O)c2c(OC)ccc(c2)C(=O)Nc3ccc(OCCCN4CCN(CC4)C)cc3)c1
0.25463	O=C(Nc1cc(ccc1)C)c2ccc(OC)cc2
0.25463	O=C(Nc1cc(ccc1)C)c2ccc(OC)cc2
0.25463	O=C(Nc1cc(ccc1)C)c2ccc(OC)cc2
0.25463	O=C(Nc1cc(ccc1)C)c2ccc(OC)cc2
0.25463	O=C(Nc1cc(ccc1)C)c2ccc(OC)cc2
0.25463	O=C(Nc1cc(ccc1)C)c2ccc(OC)cc2
0.25463	O=C(Nc1cc(ccc1)C)c2ccc(OC)cc2
0.25463	O=C(Nc1cc(ccc1)C)c2ccc(OC)cc2
0.25463	O=C(Nc1cc(ccc1)C)c2ccc(OC)cc2
0.25463	O=C(Nc1cc(ccc1)C)c2ccc(OC)cc2
0.25448	S1C(=NC=C1Cc2cc(ccc2)C(=O)Nc3cc4c(cc3)CCCCC4)C
0.25448	S1C(=NC=C1Cc2cc(ccc2)C(=O)Nc3cc4c(cc3)CCCCC4)C
0.25448	S1C(=NC=C1Cc2cc(ccc2)C(=O)Nc3cc4c(cc3)CCCCC4)C
0.25448	S1C(=NC=C1Cc2cc(ccc2)C(=O)Nc3cc4c(cc3)CCCCC4)C
0.25431	O=C(Nc1cc(c(c2ccncc2)cc1)C)C=O
0.25431	O=C(Nc1cc(c(c2ccncc2)cc1)C)C=O
0.25431	O=C(Nc1cc(c(c2ccncc2)cc1)C)C=O
0.25431	O=C(Nc1cc(c(c2ccncc2)cc1)C)C=O
0.25431	O=C(Nc1cc(c(c2ccncc2)cc1)C)C=O
0.254237	Clc1c(F)cc(cc1)C(=O)Nc2cc(ccc2)C(=O)NC
0.254237	Clc1c(F)cc(cc1)C(=O)Nc2cc(ccc2)C(=O)NC
0.254237	Clc1c(F)cc(cc1)C(=O)Nc2cc(ccc2)C(=O)NC
0.254237	Clc1c(F)cc(cc1)C(=O)Nc2cc(ccc2)C(=O)NC
0.254237	Clc1c(F)cc(cc1)C(=O)Nc2cc(ccc2)C(=O)NC
0.254237	Clc1c(F)cc(cc1)C(=O)Nc2cc(ccc2)C(=O)NC
0.254237	Clc1c(F)cc(cc1)C(=O)Nc2cc(ccc2)C(=O)NC
0.254237	Clc1c(F)cc(cc1)C(=O)Nc2cc(ccc2)C(=O)NC
0.254181	Clc1c(cc(Cl)cc1)C2=NNC(=N2)NC(=O)c3ccc(NS(=O)(=O)c4cc(c(cc4)C)C)cc3
0.254019	FC(F)(F)COc1c(cc(NC(=O)C=2N=C(N(C2)C)c3ncccc3)cc1)C
0.254019	FC(F)(F)COc1c(cc(NC(=O)C=2N=C(N(C2)C)c3ncccc3)cc1)C
0.254019	FC(F)(F)COc1c(cc(NC(=O)C=2N=C(N(C2)C)c3ncccc3)cc1)C
0.254019	FC(F)(F)COc1c(cc(NC(=O)C=2N=C(N(C2)C)c3ncccc3)cc1)C
0.254019	FC(F)(F)COc1c(cc(NC(=O)C=2N=C(N(C2)C)c3ncccc3)cc1)C
0.254019	FC(F)(F)COc1c(cc(NC(=O)C=2N=C(N(C2)C)c3ncccc3)cc1)C
0.254019	FC(F)(F)COc1c(cc(NC(=O)C=2N=C(N(C2)C)c3ncccc3)cc1)C
0.254019	FC(F)(F)COc1c(cc(NC(=O)C=2N=C(N(C2)C)c3ncccc3)cc1)C
0.254019	FC(F)(F)COc1c(cc(NC(=O)C=2N=C(N(C2)C)c3ncccc3)cc1)C
0.254019	FC(F)(F)COc1c(cc(NC(=O)C=2N=C(N(C2)C)c3ncccc3)cc1)C
0.254019	FC(F)(F)c1nc(ncc1)Nc2cc(c(cc2)C)C(=O)OCC3NC(=O)CCC3
0.253918	Clc1ccc(N2C(SCC(=O)Nc3c(cccc3)CN4CCCCC4)=NN=C2c5cnccc5)cc1
0.253918	Clc1ccc(N2C(SCC(=O)Nc3c(cccc3)CN4CCCCC4)=NN=C2c5cnccc5)cc1
0.253918	Clc1ccc(N2C(SCC(=O)Nc3c(cccc3)CN4CCCCC4)=NN=C2c5cnccc5)cc1
0.253918	Clc1ccc(N2C(SCC(=O)Nc3c(cccc3)CN4CCCCC4)=NN=C2c5cnccc5)cc1
0.253918	Clc1ccc(N2C(SCC(=O)Nc3c(cccc3)CN4CCCCC4)=NN=C2c5cnccc5)cc1
0.253918	Clc1ccc(N2C(SCC(=O)Nc3c(cccc3)CN4CCCCC4)=NN=C2c5cnccc5)cc1
0.253918	Clc1ccc(N2C(SCC(=O)Nc3c(cccc3)CN4CCCCC4)=NN=C2c5cnccc5)cc1
0.253918	Clc1ccc(N2C(SCC(=O)Nc3c(cccc3)CN4CCCCC4)=NN=C2c5cnccc5)cc1
0.253918	Clc1ccc(N2C(SCC(=O)Nc3c(cccc3)CN4CCCCC4)=NN=C2c5cnccc5)cc1
0.253918	Clc1ccc(N2C(SCC(=O)Nc3c(cccc3)CN4CCCCC4)=NN=C2c5cnccc5)cc1
0.253906	O=C(NNC(=O)c1c(ccc(OC)c1)C)Nc2ccc(c3ccccc3)cc2
0.253906	O=C(NNC(=O)c1c(ccc(OC)c1)C)Nc2ccc(c3ccccc3)cc2
0.253906	O=C(NNC(=O)c1c(ccc(OC)c1)C)Nc2ccc(c3ccccc3)cc2
0.253906	O=C(NNC(=O)c1c(ccc(OC)c1)C)Nc2ccc(c3ccccc3)cc2
0.253906	O=C(NNC(=O)c1c(ccc(OC)c1)C)Nc2ccc(c3ccccc3)cc2
0.253906	O=C(NNC(=O)c1c(ccc(OC)c1)C)Nc2ccc(c3ccccc3)cc2
0.253906	O=C(NNC(=O)c1c(ccc(OC)c1)C)Nc2ccc(c3ccccc3)cc2
0.253906	O=C(NNC(=O)c1c(ccc(OC)c1)C)Nc2ccc(c3ccccc3)cc2
0.253906	O=C(NNC(=O)c1c(ccc(OC)c1)C)Nc2ccc(c3ccccc3)cc2
0.253906	O=C(NNC(=O)c1c(ccc(OC)c1)C)Nc2ccc(c3ccccc3)cc2
0.253846	O=C(OC)c1cc(NC(=O)C(=O)Nc2c(cccc2)C)c(cc1)CC
0.253788	Ic1c(c(NC(=O)c2cnc(NC3CC3)cc2)cc(Br)c1)C
0.253788	Ic1c(c(NC(=O)c2cnc(NC3CC3)cc2)cc(Br)c1)C
0.253788	Ic1c(c(NC(=O)c2cnc(NC3CC3)cc2)cc(Br)c1)C
0.253788	Ic1c(c(NC(=O)c2cnc(NC3CC3)cc2)cc(Br)c1)C
0.253788	Ic1c(c(NC(=O)c2cnc(NC3CC3)cc2)cc(Br)c1)C
0.253788	Ic1c(c(NC(=O)c2cnc(NC3CC3)cc2)cc(Br)c1)C
0.253788	Ic1c(c(NC(=O)c2cnc(NC3CC3)cc2)cc(Br)c1)C
0.253788	Ic1c(c(NC(=O)c2cnc(NC3CC3)cc2)cc(Br)c1)C
0.253788	Ic1c(c(NC(=O)c2cnc(NC3CC3)cc2)cc(Br)c1)C
0.253788	Ic1c(c(NC(=O)c2cnc(NC3CC3)cc2)cc(Br)c1)C
0.253623	Brc1cc(Cl)c(c(c1)C(=O)Nc2c(ccc(c2)C(=O)NCC(F)(F)F)C)C
0.253623	Brc1cc(Cl)c(c(c1)C(=O)Nc2c(ccc(c2)C(=O)NCC(F)(F)F)C)C
0.253623	Brc1cc(Cl)c(c(c1)C(=O)Nc2c(ccc(c2)C(=O)NCC(F)(F)F)C)C
0.253623	Brc1cc(Cl)c(c(c1)C(=O)Nc2c(ccc(c2)C(=O)NCC(F)(F)F)C)C
0.253623	Brc1cc(Cl)c(c(c1)C(=O)Nc2c(ccc(c2)C(=O)NCC(F)(F)F)C)C
0.253571	O=C(Nc1c(ccc(c1)C(=O)NC2(COC2)CO)C)c3cc4OCCOc4cc3
0.253571	O=C(Nc1c(ccc(c1)C(=O)NC2(COC2)CO)C)c3cc4OCCOc4cc3
0.253571	O=C(Nc1c(ccc(c1)C(=O)NC2(COC2)CO)C)c3cc4OCCOc4cc3
0.253571	O=C(Nc1c(ccc(c1)C(=O)NC2(COC2)CO)C)c3cc4OCCOc4cc3
0.253571	O=C(Nc1c(ccc(c1)C(=O)NC2(COC2)CO)C)c3cc4OCCOc4cc3
0.253571	O=C(Nc1c(ccc(c1)C(=O)NC2(COC2)CO)C)c3cc4OCCOc4cc3
0.253571	O=C(Nc1c(ccc(c1)C(=O)NC2(COC2)CO)C)c3cc4OCCOc4cc3
0.253571	O=C(Nc1c(ccc(c1)C(=O)NC2(COC2)CO)C)c3cc4OCCOc4cc3
0.253571	O=C(Nc1c(ccc(c1)C(=O)NC2(COC2)CO)C)c3cc4OCCOc4cc3
0.253571	O=C(Nc1c(ccc(c1)C(=O)NC2(COC2)CO)C)c3cc4OCCOc4cc3
0.253425	S(c1c(cc(cc1)C)C)c2ccc(NC(=O)CNc3c(cccc3)CN4CCN(C(=O)C)CC4)cc2
0.253333	FC(F)(F)CNC(=O)c1cc(NC(=O)c2ncc3OCCCc3c2)c(cc1)C
0.253333	FC(F)(F)CNC(=O)c1cc(NC(=O)c2ncc3OCCCc3c2)c(cc1)C
0.253333	FC(F)(F)CNC(=O)c1cc(NC(=O)c2ncc3OCCCc3c2)c(cc1)C
0.253333	FC(F)(F)CNC(=O)c1cc(NC(=O)c2ncc3OCCCc3c2)c(cc1)C
0.253333	FC(F)(F)CNC(=O)c1cc(NC(=O)c2ncc3OCCCc3c2)c(cc1)C
0.253333	FC(F)(F)CNC(=O)c1cc(NC(=O)c2ncc3OCCCc3c2)c(cc1)C
0.253333	FC(F)(F)CNC(=O)c1cc(NC(=O)c2ncc3OCCCc3c2)c(cc1)C
0.253333	FC(F)(F)CNC(=O)c1cc(NC(=O)c2ncc3OCCCc3c2)c(cc1)C
0.253333	FC(F)(F)CNC(=O)c1cc(NC(=O)c2ncc3OCCCc3c2)c(cc1)C
0.253333	FC(F)(F)CNC(=O)c1cc(NC(=O)c2ncc3OCCCc3c2)c(cc1)C
0.253289	S(=O)(=O)(c1cc(NC(=O)c2c(nccc2)Nc3cc(ccc3)C(F)(F)F)c(O)cc1)C
0.253289	S(=O)(=O)(c1cc(NC(=O)c2c(nccc2)Nc3cc(ccc3)C(F)(F)F)c(O)cc1)C
0.253289	S(=O)(=O)(c1cc(NC(=O)c2c(nccc2)Nc3cc(ccc3)C(F)(F)F)c(O)cc1)C
0.253289	S(=O)(=O)(c1cc(NC(=O)c2c(nccc2)Nc3cc(ccc3)C(F)(F)F)c(O)cc1)C
0.253289	S(=O)(=O)(c1cc(NC(=O)c2c(nccc2)Nc3cc(ccc3)C(F)(F)F)c(O)cc1)C
0.253289	S(=O)(=O)(c1cc(NC(=O)c2c(nccc2)Nc3cc(ccc3)C(F)(F)F)c(O)cc1)C
0.253289	S(=O)(=O)(c1cc(NC(=O)c2c(nccc2)Nc3cc(ccc3)C(F)(F)F)c(O)cc1)C
0.253289	S(=O)(=O)(c1cc(NC(=O)c2c(nccc2)Nc3cc(ccc3)C(F)(F)F)c(O)cc1)C
0.253289	S(=O)(=O)(c1cc(NC(=O)c2c(nccc2)Nc3cc(ccc3)C(F)(F)F)c(O)cc1)C
0.253289	S(=O)(=O)(c1cc(NC(=O)c2c(nccc2)Nc3cc(ccc3)C(F)(F)F)c(O)cc1)C
0.253247	Clc1c(cc(Cl)cc1)C(Nc2c(cc(cc2)C(=O)NCc3ccc(cc3)C4=NNC(=N4)C)C)C
0.252976	O=C(Nc1c(ccc(NC(=O)c2ccccc2)c1)C)c3c4c(ON=C4C(C)C)nc(c3)C5CC5
0.252976	O=C(Nc1c(ccc(NC(=O)c2ccccc2)c1)C)c3c4c(ON=C4C(C)C)nc(c3)C5CC5
0.252976	O=C(Nc1c(ccc(NC(=O)c2ccccc2)c1)C)c3c4c(ON=C4C(C)C)nc(c3)C5CC5
0.252976	O=C(Nc1c(ccc(NC(=O)c2ccccc2)c1)C)c3c4c(ON=C4C(C)C)nc(c3)C5CC5
0.252976	O=C(Nc1c(ccc(NC(=O)c2ccccc2)c1)C)c3c4c(ON=C4C(C)C)nc(c3)C5CC5
0.252976	O=C(Nc1c(ccc(NC(=O)c2ccccc2)c1)C)c3c4c(ON=C4C(C)C)nc(c3)C5CC5
0.252976	O=C(Nc1c(ccc(NC(=O)c2ccccc2)c1)C)c3c4c(ON=C4C(C)C)nc(c3)C5CC5
0.252976	O=C(Nc1c(ccc(NC(=O)c2ccccc2)c1)C)c3c4c(ON=C4C(C)C)nc(c3)C5CC5
0.252976	O=C(Nc1c(ccc(NC(=O)c2ccccc2)c1)C)c3c4c(ON=C4C(C)C)nc(c3)C5CC5
0.252976	O=C(Nc1c(ccc(NC(=O)c2ccccc2)c1)C)c3c4c(ON=C4C(C)C)nc(c3)C5CC5
0.252964	N#Cc1c(ccc(c1)CCNCc2cncc(c3cnccc3)c2)C
0.252964	N#Cc1c(ccc(c1)CCNCc2cncc(c3cnccc3)c2)C
0.252964	N#Cc1c(ccc(c1)CCNCc2cncc(c3cnccc3)c2)C
0.252964	N#Cc1c(ccc(c1)CCNCc2cncc(c3cnccc3)c2)C
0.252964	N#Cc1c(ccc(c1)CCNCc2cncc(c3cnccc3)c2)C
0.252964	N#Cc1c(ccc(c1)CCNCc2cncc(c3cnccc3)c2)C
0.252964	N#Cc1c(ccc(c1)CCNCc2cncc(c3cnccc3)c2)C
0.252964	N#Cc1c(ccc(c1)CCNCc2cncc(c3cnccc3)c2)C
0.252964	N#Cc1c(ccc(c1)CCNCc2cncc(c3cnccc3)c2)C
0.252964	N#Cc1c(ccc(c1)CCNCc2cncc(c3cnccc3)c2)C
0.252918	S(=O)(=O)(c1cc(NC(=O)c2cc(F)c(NC)cc2)ccc1)C
0.252918	FC(F)Oc1cc(c(NC(=O)CNC(=O)c2ccncc2)cc1)C
0.25283	S(c1c(F)ccc(c1)C(=O)Nc2nccc(c2)CCOC)C
0.25283	S(c1c(F)ccc(c1)C(=O)Nc2nccc(c2)CCOC)C
0.25283	S(c1c(F)ccc(c1)C(=O)Nc2nccc(c2)CCOC)C
0.252788	O=C(Nc1nccc(c1)CCOC)c2cc(C#N)c(cc2)CC
0.252788	O=C(Nc1nccc(c1)CCOC)c2cc(C#N)c(cc2)CC
0.252788	O=C(Nc1nccc(c1)CCOC)c2cc(C#N)c(cc2)CC
0.252788	O=C(Nc1nccc(c1)CCOC)c2cc(C#N)c(cc2)CC
0.252788	O=C(Nc1nccc(c1)CCOC)c2cc(C#N)c(cc2)CC
0.252788	O=C(Nc1nccc(c1)CCOC)c2cc(C#N)c(cc2)CC
0.252788	O=C(Nc1nccc(c1)CCOC)c2cc(C#N)c(cc2)CC
0.252788	O=C(Nc1nccc(c1)CCOC)c2cc(C#N)c(cc2)CC
0.252788	O=C(Nc1nccc(c1)CCOC)c2cc(C#N)c(cc2)CC
0.252788	O=C(Nc1nccc(c1)CCOC)c2cc(C#N)c(cc2)CC
0.252747	O=C(Nc1c(cccc1)C(=O)NCCc2ccccc2)c3c(ccc(OC)c3)C
0.252747	O=C(Nc1c(cccc1)C(=O)NCCc2ccccc2)c3c(ccc(OC)c3)C
0.252747	O=C(Nc1c(cccc1)C(=O)NCCc2ccccc2)c3c(ccc(OC)c3)C
0.252747	O=C(Nc1c(cccc1)C(=O)NCCc2ccccc2)c3c(ccc(OC)c3)C
0.252747	O=C(Nc1c(cccc1)C(=O)NCCc2ccccc2)c3c(ccc(OC)c3)C
0.252747	O=C(Nc1c(cccc1)C(=O)NCCc2ccccc2)c3c(ccc(OC)c3)C
0.252747	O=C(Nc1c(cccc1)C(=O)NCCc2ccccc2)c3c(ccc(OC)c3)C
0.252747	O=C(Nc1c(cccc1)C(=O)NCCc2ccccc2)c3c(ccc(OC)c3)C
0.252747	O=C(Nc1c(cccc1)C(=O)NCCc2ccccc2)c3c(ccc(OC)c3)C
0.252747	O=C(Nc1c(cccc1)C(=O)NCCc2ccccc2)c3c(ccc(OC)c3)C
0.252747	O=C(Nc1cc(ccc1)CC(=O)N2CCN(CC2)C)c3cncc(N4CCOCC4)c3
0.252747	O=C(Nc1cc(ccc1)CC(=O)N2CCN(CC2)C)c3cncc(N4CCOCC4)c3
0.252747	O=C(Nc1cc(ccc1)CC(=O)N2CCN(CC2)C)c3cncc(N4CCOCC4)c3
0.252747	O=C(Nc1cc(ccc1)CC(=O)N2CCN(CC2)C)c3cncc(N4CCOCC4)c3
0.252747	O=C(Nc1cc(ccc1)CC(=O)N2CCN(CC2)C)c3cncc(N4CCOCC4)c3
0.252747	O=C(Nc1cc(ccc1)CC(=O)N2CCN(CC2)C)c3cncc(N4CCOCC4)c3
0.252747	O=C(Nc1cc(ccc1)CC(=O)N2CCN(CC2)C)c3cncc(N4CCOCC4)c3
0.252747	O=C(Nc1cc(ccc1)CC(=O)N2CCN(CC2)C)c3cncc(N4CCOCC4)c3
0.252747	O=C(Nc1cc(ccc1)CC(=O)N2CCN(CC2)C)c3cncc(N4CCOCC4)c3
0.252747	O=C(Nc1cc(ccc1)CC(=O)N2CCN(CC2)C)c3cncc(N4CCOCC4)c3
0.252033	S(CC(C(=O)Nc1cc(NC(=O)c2cnccc2)ccc1)(C)C)C
0.252	Brc1ccc(cc1)C(=O)Nc2cc(ccc2)C(=O)NNc3cc(Cl)c(F)cc3
0.251969	O=C(Nc1cc(ccc1)CN2CCN(c3ncccc3)CC2)C=CC
0.251969	O=C(Nc1cc(ccc1)CN2CCN(c3ncccc3)CC2)C=CC
0.251969	O=C(Nc1cc(ccc1)CN2CCN(c3ncccc3)CC2)C=CC
0.251969	O=C(Nc1cc(ccc1)CN2CCN(c3ncccc3)CC2)C=CC
0.251969	O=C(Nc1cc(ccc1)CN2CCN(c3ncccc3)CC2)C=CC
0.251969	O=C(Nc1cc(ccc1)CN2CCN(c3ncccc3)CC2)C=CC
0.251969	O=C(Nc1cc(ccc1)CN2CCN(c3ncccc3)CC2)C=CC
0.251969	O=C(Nc1cc(ccc1)CN2CCN(c3ncccc3)CC2)C=CC
0.251969	O=C(Nc1cc(ccc1)CN2CCN(c3ncccc3)CC2)C=CC
0.251969	O=C(Nc1cc(ccc1)CN2CCN(c3ncccc3)CC2)C=CC
0.251908	O=C(Nc1cncc(OC)c1)c2c(NC(=O)c3cc(ccc3)C)cccc2
0.251908	O=C(Nc1cncc(OC)c1)c2c(NC(=O)c3cc(ccc3)C)cccc2
0.251908	O=C(Nc1cncc(OC)c1)c2c(NC(=O)c3cc(ccc3)C)cccc2
0.251908	O=C(Nc1cncc(OC)c1)c2c(NC(=O)c3cc(ccc3)C)cccc2
0.251908	O=C(Nc1cncc(OC)c1)c2c(NC(=O)c3cc(ccc3)C)cccc2
0.251908	O=C(Nc1cncc(OC)c1)c2c(NC(=O)c3cc(ccc3)C)cccc2
0.251908	O=C(Nc1cncc(OC)c1)c2c(NC(=O)c3cc(ccc3)C)cccc2
0.251908	O=C(Nc1cncc(OC)c1)c2c(NC(=O)c3cc(ccc3)C)cccc2
0.251908	O=C(Nc1cncc(OC)c1)c2c(NC(=O)c3cc(ccc3)C)cccc2
0.251908	O=C(Nc1cncc(OC)c1)c2c(NC(=O)c3cc(ccc3)C)cccc2
0.251852	FC(F)(F)c1ccc(cc1)C(=O)NCC(=O)Nc2c(OC)ccc(c3ccncc3)c2
0.251852	FC(F)(F)c1ccc(cc1)C(=O)NCC(=O)Nc2c(OC)ccc(c3ccncc3)c2
0.251852	FC(F)(F)c1ccc(cc1)C(=O)NCC(=O)Nc2c(OC)ccc(c3ccncc3)c2
0.251852	FC(F)(F)c1ccc(cc1)C(=O)NCC(=O)Nc2c(OC)ccc(c3ccncc3)c2
0.251852	FC(F)(F)c1ccc(cc1)C(=O)NCC(=O)Nc2c(OC)ccc(c3ccncc3)c2
0.251852	FC(F)(F)c1ccc(cc1)C(=O)NCC(=O)Nc2c(OC)ccc(c3ccncc3)c2
0.251852	FC(F)(F)c1ccc(cc1)C(=O)NCC(=O)Nc2c(OC)ccc(c3ccncc3)c2
0.251825	Fc1c(NC)ccc(c1)C(=O)NCc2c(cccc2)CN3CCC(O)CC3
0.251825	Fc1c(NC)ccc(c1)C(=O)NCc2c(cccc2)CN3CCC(O)CC3
0.251825	Fc1c(NC)ccc(c1)C(=O)NCc2c(cccc2)CN3CCC(O)CC3
0.251825	Fc1c(NC)ccc(c1)C(=O)NCc2c(cccc2)CN3CCC(O)CC3
0.251825	Fc1c(NC)ccc(c1)C(=O)NCc2c(cccc2)CN3CCC(O)CC3
0.251825	Fc1c(NC)ccc(c1)C(=O)NCc2c(cccc2)CN3CCC(O)CC3
0.251825	Fc1c(NC)ccc(c1)C(=O)NCc2c(cccc2)CN3CCC(O)CC3
0.251825	Fc1c(NC)ccc(c1)C(=O)NCc2c(cccc2)CN3CCC(O)CC3
0.251825	Fc1c(NC)ccc(c1)C(=O)NCc2c(cccc2)CN3CCC(O)CC3
0.251825	Fc1c(NC)ccc(c1)C(=O)NCc2c(cccc2)CN3CCC(O)CC3
0.251748	O=C(Nc1c(cc(c(c1)CO)C)C)c2cnc(N3CC(OC(C3)C)C)cc2
0.251748	O=C(Nc1c(cc(c(c1)CO)C)C)c2cnc(N3CC(OC(C3)C)C)cc2
0.251748	O=C(Nc1c(cc(c(c1)CO)C)C)c2cnc(N3CC(OC(C3)C)C)cc2
0.251748	O=C(Nc1c(cc(c(c1)CO)C)C)c2cnc(N3CC(OC(C3)C)C)cc2
0.251748	O=C(Nc1c(cc(c(c1)CO)C)C)c2cnc(N3CC(OC(C3)C)C)cc2
0.251748	O=C(Nc1c(cc(c(c1)CO)C)C)c2cnc(N3CC(OC(C3)C)C)cc2
0.251724	Fc1c(cc(cc1)CC2(C(=O)Nc3c(ccc(c3)C(=O)NCC(F)(F)F)C)CC2)C
0.251724	Fc1c(cc(cc1)CC2(C(=O)Nc3c(ccc(c3)C(=O)NCC(F)(F)F)C)CC2)C
0.251613	Fc1c([N+]([O-])=O)cc(c(c1)C)C(=O)Nc2c(ccc(c2)C=3ON=C(N3)C)C
0.251613	Fc1c([N+]([O-])=O)cc(c(c1)C)C(=O)Nc2c(ccc(c2)C=3ON=C(N3)C)C
0.251613	Fc1c([N+]([O-])=O)cc(c(c1)C)C(=O)Nc2c(ccc(c2)C=3ON=C(N3)C)C
0.251613	Fc1c([N+]([O-])=O)cc(c(c1)C)C(=O)Nc2c(ccc(c2)C=3ON=C(N3)C)C
0.251613	Fc1c([N+]([O-])=O)cc(c(c1)C)C(=O)Nc2c(ccc(c2)C=3ON=C(N3)C)C
0.251613	Fc1c([N+]([O-])=O)cc(c(c1)C)C(=O)Nc2c(ccc(c2)C=3ON=C(N3)C)C
0.251613	Fc1c([N+]([O-])=O)cc(c(c1)C)C(=O)Nc2c(ccc(c2)C=3ON=C(N3)C)C
0.251613	Fc1c([N+]([O-])=O)cc(c(c1)C)C(=O)Nc2c(ccc(c2)C=3ON=C(N3)C)C
0.251613	Fc1c([N+]([O-])=O)cc(c(c1)C)C(=O)Nc2c(ccc(c2)C=3ON=C(N3)C)C
0.251613	Fc1c([N+]([O-])=O)cc(c(c1)C)C(=O)Nc2c(ccc(c2)C=3ON=C(N3)C)C
0.251572	O=C1N(c2cc(NC(=O)C=3C(=NN(C3)Cc4ccccc4)c5cnccc5)ccc2)CC1
0.251572	O=C1N(c2cc(NC(=O)C=3C(=NN(C3)Cc4ccccc4)c5cnccc5)ccc2)CC1
0.251572	O=C1N(c2cc(NC(=O)C=3C(=NN(C3)Cc4ccccc4)c5cnccc5)ccc2)CC1
0.251572	O=C1N(c2cc(NC(=O)C=3C(=NN(C3)Cc4ccccc4)c5cnccc5)ccc2)CC1
0.251572	O=C1N(c2cc(NC(=O)C=3C(=NN(C3)Cc4ccccc4)c5cnccc5)ccc2)CC1
0.251572	O=C1N(c2cc(NC(=O)C=3C(=NN(C3)Cc4ccccc4)c5cnccc5)ccc2)CC1
0.251572	O=C1N(c2cc(NC(=O)C=3C(=NN(C3)Cc4ccccc4)c5cnccc5)ccc2)CC1
0.251572	O=C1N(c2cc(NC(=O)C=3C(=NN(C3)Cc4ccccc4)c5cnccc5)ccc2)CC1
0.251572	O=C1N(c2cc(NC(=O)C=3C(=NN(C3)Cc4ccccc4)c5cnccc5)ccc2)CC1
0.251572	O=C1N(c2cc(NC(=O)C=3C(=NN(C3)Cc4ccccc4)c5cnccc5)ccc2)CC1
0.251012	O=C(Nc1c(cccc1)C)c2c(ccc(OC)c2)C
0.250996	O=C(Nc1cc(NC(=O)NCC(C(=O)O)CC)c(cc1)C)Nc2ccccc2
0.250996	O=C(Nc1cc(NC(=O)NCC(C(=O)O)CC)c(cc1)C)Nc2ccccc2
0.250996	O=C(Nc1cc(NC(=O)NCC(C(=O)O)CC)c(cc1)C)Nc2ccccc2
0.250996	O=C(Nc1cc(NC(=O)NCC(C(=O)O)CC)c(cc1)C)Nc2ccccc2
0.250996	O=C(Nc1cc(NC(=O)NCC(C(=O)O)CC)c(cc1)C)Nc2ccccc2
0.250996	O=C(Nc1cc(NC(=O)NCC(C(=O)O)CC)c(cc1)C)Nc2ccccc2
0.250996	O=C(Nc1cc(NC(=O)NCC(C(=O)O)CC)c(cc1)C)Nc2ccccc2
0.250996	O=C(Nc1cc(NC(=O)NCC(C(=O)O)CC)c(cc1)C)Nc2ccccc2
0.250996	O=C(Nc1cc(NC(=O)NCC(C(=O)O)CC)c(cc1)C)Nc2ccccc2
0.250996	O=C(Nc1cc(NC(=O)NCC(C(=O)O)CC)c(cc1)C)Nc2ccccc2
0.250996	O=C(Nc1cc(NC(=O)NC(CCC(=O)O)C)c(cc1)C)Nc2ccccc2
0.250996	O=C(Nc1cc(NC(=O)NC(CCC(=O)O)C)c(cc1)C)Nc2ccccc2
0.250996	O=C(Nc1cc(NC(=O)NC(CCC(=O)O)C)c(cc1)C)Nc2ccccc2
0.250909	Brc1c(cc(NNC(=O)c2cc(ccc2)C=3SC(=CN3)C)cc1)C
0.250909	Brc1c(cc(NNC(=O)c2cc(ccc2)C=3SC(=CN3)C)cc1)C
0.250909	Brc1c(cc(NNC(=O)c2cc(ccc2)C=3SC(=CN3)C)cc1)C
0.250909	Brc1c(cc(NNC(=O)c2cc(ccc2)C=3SC(=CN3)C)cc1)C
0.250909	Brc1c(cc(NNC(=O)c2cc(ccc2)C=3SC(=CN3)C)cc1)C
0.250909	Brc1c(cc(NNC(=O)c2cc(ccc2)C=3SC(=CN3)C)cc1)C
0.250909	Brc1c(cc(NNC(=O)c2cc(ccc2)C=3SC(=CN3)C)cc1)C
[truncated: 8,001 more rows]
