# Supplementary material for: Galileo: Three-dimensional searching in large combinatorial fragment spaces on the example of pharmacophores
Source: J Comput Aided Mol Des. 2022 Nov 24;37(1):1–16. doi: 10.1007/s10822-022-00485-y (PMC10032335; doi:10.1007/s10822-022-00485-y)
Supplement: Supplementary file 4 — Supplementary file 3a [file 10822_2022_485_MOESM3_ESMa.zip › Imatinib_Galileo/14/out_3.csv]

Score	SMILES
0.484	O=C(Nc1nc(c2ccc(OC)cc2)ccn1)c3cc(NC(=O)C=4OC=CC4)c(cc3)C
0.484	O=C(Nc1nc(c2ccc(OC)cc2)ccn1)c3cc(NC(=O)C=4OC=CC4)c(cc3)C
0.484	O=C(Nc1nc(c2ccc(OC)cc2)ccn1)c3cc(NC(=O)C=4OC=CC4)c(cc3)C
0.484	O=C(Nc1nc(c2ccc(OC)cc2)ccn1)c3cc(NC(=O)C=4OC=CC4)c(cc3)C
0.484	O=C(Nc1nc(c2ccc(OC)cc2)ccn1)c3cc(NC(=O)C=4OC=CC4)c(cc3)C
0.484	O=C(Nc1nc(c2ccc(OC)cc2)ccn1)c3cc(NC(=O)C=4OC=CC4)c(cc3)C
0.484	O=C(Nc1nc(c2ccc(OC)cc2)ccn1)c3cc(NC(=O)C=4OC=CC4)c(cc3)C
0.484	O=C(Nc1nc(c2ccc(OC)cc2)ccn1)c3cc(NC(=O)C=4OC=CC4)c(cc3)C
0.484	O=C(Nc1nc(c2ccc(OC)cc2)ccn1)c3cc(NC(=O)C=4OC=CC4)c(cc3)C
0.484	O=C(Nc1nc(c2ccc(OC)cc2)ccn1)c3cc(NC(=O)C=4OC=CC4)c(cc3)C
0.392562	O=C(Nc1c(cc(cc1)C2=NC=CN2)C)c3ccc(N4CCN(CC4)CC)cc3
0.383142	O=C(N1CCN(Cc2ccc(cc2)C)CCC1)c3cc(NC(=O)C=4OC=CC4)c(cc3)C
0.383142	O=C(N1CCN(Cc2ccc(cc2)C)CCC1)c3cc(NC(=O)C=4OC=CC4)c(cc3)C
0.383142	O=C(N1CCN(Cc2ccc(cc2)C)CCC1)c3cc(NC(=O)C=4OC=CC4)c(cc3)C
0.383142	O=C(N1CCN(Cc2ccc(cc2)C)CCC1)c3cc(NC(=O)C=4OC=CC4)c(cc3)C
0.383142	O=C(N1CCN(Cc2ccc(cc2)C)CCC1)c3cc(NC(=O)C=4OC=CC4)c(cc3)C
0.383142	O=C(N1CCN(Cc2ccc(cc2)C)CCC1)c3cc(NC(=O)C=4OC=CC4)c(cc3)C
0.383142	O=C(N1CCN(Cc2ccc(cc2)C)CCC1)c3cc(NC(=O)C=4OC=CC4)c(cc3)C
0.383142	O=C(N1CCN(Cc2ccc(cc2)C)CCC1)c3cc(NC(=O)C=4OC=CC4)c(cc3)C
0.383142	O=C(N1CCN(Cc2ccc(cc2)C)CCC1)c3cc(NC(=O)C=4OC=CC4)c(cc3)C
0.383142	O=C(N1CCN(Cc2ccc(cc2)C)CCC1)c3cc(NC(=O)C=4OC=CC4)c(cc3)C
0.383142	S(=O)(=O)(c1ccc(cc1)C(=O)Nc2c(cc(cc2)C3=NC=CN3)C)Cc4cnccc4
0.380137	S1C(=NC(=C1)CN2CCN(C(=O)c3cc(NC(=O)C=4OC=CC4)c(cc3)C)CC2)c5ccccc5
0.380137	S1C(=NC(=C1)CN2CCN(C(=O)c3cc(NC(=O)C=4OC=CC4)c(cc3)C)CC2)c5ccccc5
0.380137	S1C(=NC(=C1)CN2CCN(C(=O)c3cc(NC(=O)C=4OC=CC4)c(cc3)C)CC2)c5ccccc5
0.380137	S1C(=NC(=C1)CN2CCN(C(=O)c3cc(NC(=O)C=4OC=CC4)c(cc3)C)CC2)c5ccccc5
0.380137	S1C(=NC(=C1)CN2CCN(C(=O)c3cc(NC(=O)C=4OC=CC4)c(cc3)C)CC2)c5ccccc5
0.380137	S1C(=NC(=C1)CN2CCN(C(=O)c3cc(NC(=O)C=4OC=CC4)c(cc3)C)CC2)c5ccccc5
0.380137	S1C(=NC(=C1)CN2CCN(C(=O)c3cc(NC(=O)C=4OC=CC4)c(cc3)C)CC2)c5ccccc5
0.380137	S1C(=NC(=C1)CN2CCN(C(=O)c3cc(NC(=O)C=4OC=CC4)c(cc3)C)CC2)c5ccccc5
0.380137	S1C(=NC(=C1)CN2CCN(C(=O)c3cc(NC(=O)C=4OC=CC4)c(cc3)C)CC2)c5ccccc5
0.380137	S1C(=NC(=C1)CN2CCN(C(=O)c3cc(NC(=O)C=4OC=CC4)c(cc3)C)CC2)c5ccccc5
0.379032	Fc1c(NC(=O)c2ccc(cc2)CN3CCC(O)CC3)cc(cc1)C=4N=NNN4
0.379032	Fc1c(NC(=O)c2ccc(cc2)CN3CCC(O)CC3)cc(cc1)C=4N=NNN4
0.379032	Fc1c(NC(=O)c2ccc(cc2)CN3CCC(O)CC3)cc(cc1)C=4N=NNN4
0.379032	Fc1c(NC(=O)c2ccc(cc2)CN3CCC(O)CC3)cc(cc1)C=4N=NNN4
0.379032	Fc1c(NC(=O)c2ccc(cc2)CN3CCC(O)CC3)cc(cc1)C=4N=NNN4
0.379032	Fc1c(NC(=O)c2ccc(cc2)CN3CCC(O)CC3)cc(cc1)C=4N=NNN4
0.379032	Fc1c(NC(=O)c2ccc(cc2)CN3CCC(O)CC3)cc(cc1)C=4N=NNN4
0.379032	Fc1c(NC(=O)c2ccc(cc2)CN3CCC(O)CC3)cc(cc1)C=4N=NNN4
0.379032	Fc1c(NC(=O)c2ccc(cc2)CN3CCC(O)CC3)cc(cc1)C=4N=NNN4
0.379032	Fc1c(NC(=O)c2ccc(cc2)CN3CCC(O)CC3)cc(cc1)C=4N=NNN4
0.372294	Clc1cc(ccc1)C(=O)Nc2nc(c3ccc(OC)cc3)ccn2
0.372294	Clc1cc(ccc1)C(=O)Nc2nc(c3ccc(OC)cc3)ccn2
0.372294	Clc1cc(ccc1)C(=O)Nc2nc(c3ccc(OC)cc3)ccn2
0.372294	Clc1cc(ccc1)C(=O)Nc2nc(c3ccc(OC)cc3)ccn2
0.372294	Clc1cc(ccc1)C(=O)Nc2nc(c3ccc(OC)cc3)ccn2
0.372294	Clc1cc(ccc1)C(=O)Nc2nc(c3ccc(OC)cc3)ccn2
0.372294	Clc1cc(ccc1)C(=O)Nc2nc(c3ccc(OC)cc3)ccn2
0.372294	Clc1cc(ccc1)C(=O)Nc2nc(c3ccc(OC)cc3)ccn2
0.372294	Clc1cc(ccc1)C(=O)Nc2nc(c3ccc(OC)cc3)ccn2
0.372294	Clc1cc(ccc1)C(=O)Nc2nc(c3ccc(OC)cc3)ccn2
0.371681	O=C(Nc1c(ccc(NC(=O)C(=O)N)c1)C)c2ccncc2
0.371681	O=C(Nc1c(ccc(NC(=O)C(=O)N)c1)C)c2ccncc2
0.371681	O=C(Nc1c(ccc(NC(=O)C(=O)N)c1)C)c2ccncc2
0.371681	O=C(Nc1c(ccc(NC(=O)C(=O)N)c1)C)c2ccncc2
0.371681	O=C(Nc1c(ccc(NC(=O)C(=O)N)c1)C)c2ccncc2
0.371681	O=C(Nc1c(ccc(NC(=O)C(=O)N)c1)C)c2ccncc2
0.371681	O=C(Nc1c(ccc(NC(=O)C(=O)N)c1)C)c2ccncc2
0.371681	O=C(Nc1c(ccc(NC(=O)C(=O)N)c1)C)c2ccncc2
0.371681	O=C(Nc1c(ccc(NC(=O)C(=O)N)c1)C)c2ccncc2
0.371681	O=C(Nc1c(ccc(NC(=O)C(=O)N)c1)C)c2ccncc2
0.364706	FC(F)Oc1c(ccc(NC(=O)c2cncc(c2)C3=NNC=C3)c1)C
0.364706	FC(F)Oc1c(ccc(NC(=O)c2cncc(c2)C3=NNC=C3)c1)C
0.364706	FC(F)Oc1c(ccc(NC(=O)c2cncc(c2)C3=NNC=C3)c1)C
0.364706	FC(F)Oc1c(ccc(NC(=O)c2cncc(c2)C3=NNC=C3)c1)C
0.364706	FC(F)Oc1c(ccc(NC(=O)c2cncc(c2)C3=NNC=C3)c1)C
0.364706	FC(F)Oc1c(ccc(NC(=O)c2cncc(c2)C3=NNC=C3)c1)C
0.364706	FC(F)Oc1c(ccc(NC(=O)c2cncc(c2)C3=NNC=C3)c1)C
0.364706	FC(F)Oc1c(ccc(NC(=O)c2cncc(c2)C3=NNC=C3)c1)C
0.364706	FC(F)Oc1c(ccc(NC(=O)c2cncc(c2)C3=NNC=C3)c1)C
0.364706	FC(F)Oc1c(ccc(NC(=O)c2cncc(c2)C3=NNC=C3)c1)C
0.363985	[O-][N+](=O)c1cc(c(cc1)C)C(=O)Nc2nc(c3ccc(OC)cc3)ccn2
0.359833	O=C(Nc1nc(c2ccc(OC)cc2)ccn1)c3cncc(c3)CC
0.359833	O=C(Nc1nc(c2ccc(OC)cc2)ccn1)c3cncc(c3)CC
0.352697	FCCc1ccc(NC(=O)c2cc(NC(=O)C=3OC=CC3)c(cc2)C)cc1
0.352697	FCCc1ccc(NC(=O)c2cc(NC(=O)C=3OC=CC3)c(cc2)C)cc1
0.352697	FCCc1ccc(NC(=O)c2cc(NC(=O)C=3OC=CC3)c(cc2)C)cc1
0.352697	FCCc1ccc(NC(=O)c2cc(NC(=O)C=3OC=CC3)c(cc2)C)cc1
0.352697	FCCc1ccc(NC(=O)c2cc(NC(=O)C=3OC=CC3)c(cc2)C)cc1
0.352697	FCCc1ccc(NC(=O)c2cc(NC(=O)C=3OC=CC3)c(cc2)C)cc1
0.352697	FCCc1ccc(NC(=O)c2cc(NC(=O)C=3OC=CC3)c(cc2)C)cc1
0.352697	FCCc1ccc(NC(=O)c2cc(NC(=O)C=3OC=CC3)c(cc2)C)cc1
0.352697	FCCc1ccc(NC(=O)c2cc(NC(=O)C=3OC=CC3)c(cc2)C)cc1
0.352697	FCCc1ccc(NC(=O)c2cc(NC(=O)C=3OC=CC3)c(cc2)C)cc1
0.350181	O=C(Nc1nccc(c1)C=2C=NN(C2)C)c3cc(NC(=O)C=4OC=CC4)c(cc3)C
0.350181	O=C(Nc1nccc(c1)C=2C=NN(C2)C)c3cc(NC(=O)C=4OC=CC4)c(cc3)C
0.350181	O=C(Nc1nccc(c1)C=2C=NN(C2)C)c3cc(NC(=O)C=4OC=CC4)c(cc3)C
0.350181	O=C(Nc1nccc(c1)C=2C=NN(C2)C)c3cc(NC(=O)C=4OC=CC4)c(cc3)C
0.350181	O=C(Nc1nccc(c1)C=2C=NN(C2)C)c3cc(NC(=O)C=4OC=CC4)c(cc3)C
0.350181	O=C(Nc1nccc(c1)C=2C=NN(C2)C)c3cc(NC(=O)C=4OC=CC4)c(cc3)C
0.350181	O=C(Nc1nccc(c1)C=2C=NN(C2)C)c3cc(NC(=O)C=4OC=CC4)c(cc3)C
0.350181	O=C(Nc1nccc(c1)C=2C=NN(C2)C)c3cc(NC(=O)C=4OC=CC4)c(cc3)C
0.350181	O=C(Nc1nccc(c1)C=2C=NN(C2)C)c3cc(NC(=O)C=4OC=CC4)c(cc3)C
0.350181	O=C(Nc1nccc(c1)C=2C=NN(C2)C)c3cc(NC(=O)C=4OC=CC4)c(cc3)C
0.346429	O=C(N1CCC2(CN(Cc3ccccc3)CC2)CC1)c4cc(NC(=O)C=5OC=CC5)c(cc4)C
0.346429	O=C(N1CCC2(CN(Cc3ccccc3)CC2)CC1)c4cc(NC(=O)C=5OC=CC5)c(cc4)C
0.345679	Clc1cnc(Oc2ccc(cc2)C(=O)Nc3nc(c4ccc(OC)cc4)ccn3)cc1
0.345679	Clc1cnc(Oc2ccc(cc2)C(=O)Nc3nc(c4ccc(OC)cc4)ccn3)cc1
0.345679	Clc1cnc(Oc2ccc(cc2)C(=O)Nc3nc(c4ccc(OC)cc4)ccn3)cc1
0.345679	Clc1cnc(Oc2ccc(cc2)C(=O)Nc3nc(c4ccc(OC)cc4)ccn3)cc1
0.342308	FC(F)(F)C=1ON=C(N1)c2cc(ccc2)C(=O)Nc3ccc(c4nc(ncc4)C)cc3
0.342308	FC(F)(F)C=1ON=C(N1)c2cc(ccc2)C(=O)Nc3ccc(c4nc(ncc4)C)cc3
0.342308	FC(F)(F)C=1ON=C(N1)c2cc(ccc2)C(=O)Nc3ccc(c4nc(ncc4)C)cc3
0.342308	FC(F)(F)C=1ON=C(N1)c2cc(ccc2)C(=O)Nc3ccc(c4nc(ncc4)C)cc3
0.342308	FC(F)(F)C=1ON=C(N1)c2cc(ccc2)C(=O)Nc3ccc(c4nc(ncc4)C)cc3
0.342308	FC(F)(F)C=1ON=C(N1)c2cc(ccc2)C(=O)Nc3ccc(c4nc(ncc4)C)cc3
0.342308	FC(F)(F)C=1ON=C(N1)c2cc(ccc2)C(=O)Nc3ccc(c4nc(ncc4)C)cc3
0.342308	FC(F)(F)C=1ON=C(N1)c2cc(ccc2)C(=O)Nc3ccc(c4nc(ncc4)C)cc3
0.342308	FC(F)(F)C=1ON=C(N1)c2cc(ccc2)C(=O)Nc3ccc(c4nc(ncc4)C)cc3
0.342308	FC(F)(F)C=1ON=C(N1)c2cc(ccc2)C(=O)Nc3ccc(c4nc(ncc4)C)cc3
0.341176	O=C(Nc1cc(OC(C)C)c(OC)cc1)c2cnc(c3ccncc3)cc2
0.341176	O=C(Nc1cc(OC(C)C)c(OC)cc1)c2cnc(c3ccncc3)cc2
0.341176	O=C(Nc1cc(OC(C)C)c(OC)cc1)c2cnc(c3ccncc3)cc2
0.341176	O=C(Nc1cc(OC(C)C)c(OC)cc1)c2cnc(c3ccncc3)cc2
0.341176	O=C(Nc1cc(OC(C)C)c(OC)cc1)c2cnc(c3ccncc3)cc2
0.341176	O=C(Nc1cc(OC(C)C)c(OC)cc1)c2cnc(c3ccncc3)cc2
0.341176	O=C(Nc1cc(OC(C)C)c(OC)cc1)c2cnc(c3ccncc3)cc2
0.341176	O=C(Nc1cc(OC(C)C)c(OC)cc1)c2cnc(c3ccncc3)cc2
0.341176	O=C(Nc1cc(OC(C)C)c(OC)cc1)c2cnc(c3ccncc3)cc2
0.339552	O=C(Nc1c(ccc(c1)C=2OC=CN2)C)c3ccc(c4c(C#N)cccc4)cc3
0.339552	O=C(Nc1c(ccc(c1)C=2OC=CN2)C)c3ccc(c4c(C#N)cccc4)cc3
0.339552	O=C(Nc1c(ccc(c1)C=2OC=CN2)C)c3ccc(c4c(C#N)cccc4)cc3
0.339552	O=C(Nc1c(ccc(c1)C=2OC=CN2)C)c3ccc(c4c(C#N)cccc4)cc3
0.339552	O=C(Nc1c(ccc(c1)C=2OC=CN2)C)c3ccc(c4c(C#N)cccc4)cc3
0.339552	O=C(Nc1c(ccc(c1)C=2OC=CN2)C)c3ccc(c4c(C#N)cccc4)cc3
0.339552	O=C(Nc1c(ccc(c1)C=2OC=CN2)C)c3ccc(c4c(C#N)cccc4)cc3
0.339552	O=C(Nc1c(ccc(c1)C=2OC=CN2)C)c3ccc(c4c(C#N)cccc4)cc3
0.339552	O=C(Nc1c(ccc(c1)C=2OC=CN2)C)c3ccc(c4c(C#N)cccc4)cc3
0.339552	O=C(Nc1c(ccc(c1)C=2OC=CN2)C)c3ccc(c4c(C#N)cccc4)cc3
0.338583	Brc1c(Cl)cc(cc1C)C(=O)Nc2nc(c3ccc(OC)cc3)ccn2
0.33829	Fc1c(N2CCN(CC2)C)ccc(c1)C(=O)Nc3c(ccc(NC4CCN(CC4)C)c3)C
0.33829	Fc1c(N2CCN(CC2)C)ccc(c1)C(=O)Nc3c(ccc(NC4CCN(CC4)C)c3)C
0.33829	Fc1c(N2CCN(CC2)C)ccc(c1)C(=O)Nc3c(ccc(NC4CCN(CC4)C)c3)C
0.33829	Fc1c(N2CCN(CC2)C)ccc(c1)C(=O)Nc3c(ccc(NC4CCN(CC4)C)c3)C
0.33829	Fc1c(N2CCN(CC2)C)ccc(c1)C(=O)Nc3c(ccc(NC4CCN(CC4)C)c3)C
0.33829	Fc1c(N2CCN(CC2)C)ccc(c1)C(=O)Nc3c(ccc(NC4CCN(CC4)C)c3)C
0.33829	Fc1c(N2CCN(CC2)C)ccc(c1)C(=O)Nc3c(ccc(NC4CCN(CC4)C)c3)C
0.33829	Fc1c(N2CCN(CC2)C)ccc(c1)C(=O)Nc3c(ccc(NC4CCN(CC4)C)c3)C
0.33829	Fc1c(N2CCN(CC2)C)ccc(c1)C(=O)Nc3c(ccc(NC4CCN(CC4)C)c3)C
0.33829	Fc1c(N2CCN(CC2)C)ccc(c1)C(=O)Nc3c(ccc(NC4CCN(CC4)C)c3)C
0.3375	Brc1c(cc(cc1)C(=O)Nc2ccc(OCCN3CCN(CC3)C)cc2)C
0.3375	Brc1c(cc(cc1)C(=O)Nc2ccc(OCCN3CCN(CC3)C)cc2)C
0.3375	Brc1c(cc(cc1)C(=O)Nc2ccc(OCCN3CCN(CC3)C)cc2)C
0.3375	Brc1c(cc(cc1)C(=O)Nc2ccc(OCCN3CCN(CC3)C)cc2)C
0.3375	Brc1c(cc(cc1)C(=O)Nc2ccc(OCCN3CCN(CC3)C)cc2)C
0.3375	Brc1c(cc(cc1)C(=O)Nc2ccc(OCCN3CCN(CC3)C)cc2)C
0.3375	Brc1c(cc(cc1)C(=O)Nc2ccc(OCCN3CCN(CC3)C)cc2)C
0.3375	Brc1c(cc(cc1)C(=O)Nc2ccc(OCCN3CCN(CC3)C)cc2)C
0.3375	Brc1c(cc(cc1)C(=O)Nc2ccc(OCCN3CCN(CC3)C)cc2)C
0.3375	Brc1c(cc(cc1)C(=O)Nc2ccc(OCCN3CCN(CC3)C)cc2)C
0.337165	S(=O)(=O)(c1ccc(cc1)C(=O)Nc2cc(NC(=O)N)c(F)cc2)Cc3cnccc3
0.337165	S(=O)(=O)(c1ccc(cc1)C(=O)Nc2cc(NC(=O)N)c(F)cc2)Cc3cnccc3
0.337165	S(=O)(=O)(c1ccc(cc1)C(=O)Nc2cc(NC(=O)N)c(F)cc2)Cc3cnccc3
0.337165	S(=O)(=O)(c1ccc(cc1)C(=O)Nc2cc(NC(=O)N)c(F)cc2)Cc3cnccc3
0.337165	S(=O)(=O)(c1ccc(cc1)C(=O)Nc2cc(NC(=O)N)c(F)cc2)Cc3cnccc3
0.337165	S(=O)(=O)(c1ccc(cc1)C(=O)Nc2cc(NC(=O)N)c(F)cc2)Cc3cnccc3
0.337165	S(=O)(=O)(c1ccc(cc1)C(=O)Nc2cc(NC(=O)N)c(F)cc2)Cc3cnccc3
0.337165	S(=O)(=O)(c1ccc(cc1)C(=O)Nc2cc(NC(=O)N)c(F)cc2)Cc3cnccc3
0.337165	S(=O)(=O)(c1ccc(cc1)C(=O)Nc2cc(NC(=O)N)c(F)cc2)Cc3cnccc3
0.337165	S(=O)(=O)(c1ccc(cc1)C(=O)Nc2cc(NC(=O)N)c(F)cc2)Cc3cnccc3
0.334728	O=C(Nc1cc(c(cc1)C)C)c2ccc(c3c(C#N)cccc3)cc2
0.334728	O=C(Nc1cc(c(cc1)C)C)c2ccc(c3c(C#N)cccc3)cc2
0.334728	O=C(Nc1cc(c(cc1)C)C)c2ccc(c3c(C#N)cccc3)cc2
0.334728	O=C(Nc1cc(c(cc1)C)C)c2ccc(c3c(C#N)cccc3)cc2
0.334728	O=C(Nc1cc(c(cc1)C)C)c2ccc(c3c(C#N)cccc3)cc2
0.334728	O=C(Nc1cc(c(cc1)C)C)c2ccc(c3c(C#N)cccc3)cc2
0.334728	O=C(Nc1cc(c(cc1)C)C)c2ccc(c3c(C#N)cccc3)cc2
0.334728	O=C(Nc1cc(c(cc1)C)C)c2ccc(c3c(C#N)cccc3)cc2
0.334728	O=C(Nc1cc(c(cc1)C)C)c2ccc(c3c(C#N)cccc3)cc2
0.334728	O=C(Nc1cc(c(cc1)C)C)c2ccc(c3c(C#N)cccc3)cc2
0.334711	Clc1c(ccc(NC(=S)Nc2cnc(NC(=O)c3ccccc3)cc2)c1)C
0.334711	Clc1c(ccc(NC(=S)Nc2cnc(NC(=O)c3ccccc3)cc2)c1)C
0.334711	Clc1c(ccc(NC(=S)Nc2cnc(NC(=O)c3ccccc3)cc2)c1)C
0.334711	Clc1c(ccc(NC(=S)Nc2cnc(NC(=O)c3ccccc3)cc2)c1)C
0.334711	Clc1c(ccc(NC(=S)Nc2cnc(NC(=O)c3ccccc3)cc2)c1)C
0.334711	Clc1c(ccc(NC(=S)Nc2cnc(NC(=O)c3ccccc3)cc2)c1)C
0.334711	Clc1c(ccc(NC(=S)Nc2cnc(NC(=O)c3ccccc3)cc2)c1)C
0.334711	Clc1c(ccc(NC(=S)Nc2cnc(NC(=O)c3ccccc3)cc2)c1)C
0.334711	Clc1c(ccc(NC(=S)Nc2cnc(NC(=O)c3ccccc3)cc2)c1)C
0.334711	Clc1c(ccc(NC(=S)Nc2cnc(NC(=O)c3ccccc3)cc2)c1)C
0.333333	S(c1ccc([N+]([O-])=O)cc1)c2ccc(cc2)C(=O)Nc3nc(c4ccc(OC)cc4)ccn3
0.33213	Brc1ccc(cc1)C(=O)Nc2c(ccc(c2)C=3ON=C(N3)c4cc(N5CCCC5)c(cc4)C)C
0.332046	Clc1c(ccc(c1)C(=O)Nc2nccc(c2)C=3C=NN(C3)C)C
0.332046	Clc1c(ccc(c1)C(=O)Nc2nccc(c2)C=3C=NN(C3)C)C
0.332046	Clc1c(ccc(c1)C(=O)Nc2nccc(c2)C=3C=NN(C3)C)C
0.332046	Clc1c(ccc(c1)C(=O)Nc2nccc(c2)C=3C=NN(C3)C)C
0.332046	Clc1c(ccc(c1)C(=O)Nc2nccc(c2)C=3C=NN(C3)C)C
0.332046	Clc1c(ccc(c1)C(=O)Nc2nccc(c2)C=3C=NN(C3)C)C
0.332046	Clc1c(ccc(c1)C(=O)Nc2nccc(c2)C=3C=NN(C3)C)C
0.332046	Clc1c(ccc(c1)C(=O)Nc2nccc(c2)C=3C=NN(C3)C)C
0.33195	O=C(Nc1cncnc1)c2cc(NC(=O)C=3OC=CC3)c(cc2)C
0.329365	O=C(Nc1cc(ccc1)C2=NOC=C2)c3ccc(cc3)CN4C(=O)CCC4=O
0.328767	S(=O)(=O)(Nc1c(ccc(c1)C(=O)Nc2nccc(c2)C=3C=NN(C3)C)C)c4ccc(F)cc4
0.328767	S(=O)(=O)(Nc1c(ccc(c1)C(=O)Nc2nccc(c2)C=3C=NN(C3)C)C)c4ccc(F)cc4
0.328767	S(=O)(=O)(Nc1c(ccc(c1)C(=O)Nc2nccc(c2)C=3C=NN(C3)C)C)c4ccc(F)cc4
0.328767	S(=O)(=O)(Nc1c(ccc(c1)C(=O)Nc2nccc(c2)C=3C=NN(C3)C)C)c4ccc(F)cc4
0.328767	S(=O)(=O)(Nc1c(ccc(c1)C(=O)Nc2nccc(c2)C=3C=NN(C3)C)C)c4ccc(F)cc4
0.328767	S(=O)(=O)(Nc1c(ccc(c1)C(=O)Nc2nccc(c2)C=3C=NN(C3)C)C)c4ccc(F)cc4
0.328767	S(=O)(=O)(Nc1c(ccc(c1)C(=O)Nc2nccc(c2)C=3C=NN(C3)C)C)c4ccc(F)cc4
0.328767	S(=O)(=O)(Nc1c(ccc(c1)C(=O)Nc2nccc(c2)C=3C=NN(C3)C)C)c4ccc(F)cc4
0.328767	S(=O)(=O)(Nc1c(ccc(c1)C(=O)Nc2nccc(c2)C=3C=NN(C3)C)C)c4ccc(F)cc4
0.325658	S(=O)(=O)(N1CCCCC1)c2c(N3CCCCC3)ccc(c2)C(=O)Nc4nc(c5ccc(OC)cc5)ccn4
0.325658	S(=O)(=O)(N1CCCCC1)c2c(N3CCCCC3)ccc(c2)C(=O)Nc4nc(c5ccc(OC)cc5)ccn4
0.325658	S(=O)(=O)(N1CCCCC1)c2c(N3CCCCC3)ccc(c2)C(=O)Nc4nc(c5ccc(OC)cc5)ccn4
0.325658	S(=O)(=O)(N1CCCCC1)c2c(N3CCCCC3)ccc(c2)C(=O)Nc4nc(c5ccc(OC)cc5)ccn4
0.325658	S(=O)(=O)(N1CCCCC1)c2c(N3CCCCC3)ccc(c2)C(=O)Nc4nc(c5ccc(OC)cc5)ccn4
0.325658	S(=O)(=O)(N1CCCCC1)c2c(N3CCCCC3)ccc(c2)C(=O)Nc4nc(c5ccc(OC)cc5)ccn4
0.325658	S(=O)(=O)(N1CCCCC1)c2c(N3CCCCC3)ccc(c2)C(=O)Nc4nc(c5ccc(OC)cc5)ccn4
0.325658	S(=O)(=O)(N1CCCCC1)c2c(N3CCCCC3)ccc(c2)C(=O)Nc4nc(c5ccc(OC)cc5)ccn4
0.325658	S(=O)(=O)(N1CCCCC1)c2c(N3CCCCC3)ccc(c2)C(=O)Nc4nc(c5ccc(OC)cc5)ccn4
0.325658	S(=O)(=O)(N1CCCCC1)c2c(N3CCCCC3)ccc(c2)C(=O)Nc4nc(c5ccc(OC)cc5)ccn4
0.323308	O=C(Nc1cc(c(Oc2ccncc2)cc1)C)c3cc(NC(=O)C=4OC=CC4)c(cc3)C
0.323308	O=C(Nc1cc(c(Oc2ccncc2)cc1)C)c3cc(NC(=O)C=4OC=CC4)c(cc3)C
0.323308	O=C(Nc1cc(c(Oc2ccncc2)cc1)C)c3cc(NC(=O)C=4OC=CC4)c(cc3)C
0.323308	O=C(Nc1cc(c(Oc2ccncc2)cc1)C)c3cc(NC(=O)C=4OC=CC4)c(cc3)C
0.323308	O=C(Nc1cc(c(Oc2ccncc2)cc1)C)c3cc(NC(=O)C=4OC=CC4)c(cc3)C
0.323308	O=C(Nc1cc(c(Oc2ccncc2)cc1)C)c3cc(NC(=O)C=4OC=CC4)c(cc3)C
0.323308	O=C(Nc1cc(c(Oc2ccncc2)cc1)C)c3cc(NC(=O)C=4OC=CC4)c(cc3)C
0.323308	O=C(Nc1cc(c(Oc2ccncc2)cc1)C)c3cc(NC(=O)C=4OC=CC4)c(cc3)C
0.323308	O=C(Nc1cc(c(Oc2ccncc2)cc1)C)c3cc(NC(=O)C=4OC=CC4)c(cc3)C
0.323308	O=C(Nc1cc(c(Oc2ccncc2)cc1)C)c3cc(NC(=O)C=4OC=CC4)c(cc3)C
0.323009	Fc1c(NC(=O)N)cc(NC(=O)c2ccc(cc2)CF)cc1
0.322695	S1C=C(c2nc(c(cc2)C(=O)Nc3cc(N4CCN(CC5CC5)CC4)ccc3)C)C=C1
0.322695	S1C=C(c2nc(c(cc2)C(=O)Nc3cc(N4CCN(CC5CC5)CC4)ccc3)C)C=C1
0.322695	S1C=C(c2nc(c(cc2)C(=O)Nc3cc(N4CCN(CC5CC5)CC4)ccc3)C)C=C1
0.322695	S1C=C(c2nc(c(cc2)C(=O)Nc3cc(N4CCN(CC5CC5)CC4)ccc3)C)C=C1
0.322695	S1C=C(c2nc(c(cc2)C(=O)Nc3cc(N4CCN(CC5CC5)CC4)ccc3)C)C=C1
0.322695	S1C=C(c2nc(c(cc2)C(=O)Nc3cc(N4CCN(CC5CC5)CC4)ccc3)C)C=C1
0.322695	S1C=C(c2nc(c(cc2)C(=O)Nc3cc(N4CCN(CC5CC5)CC4)ccc3)C)C=C1
0.322695	S1C=C(c2nc(c(cc2)C(=O)Nc3cc(N4CCN(CC5CC5)CC4)ccc3)C)C=C1
0.322695	S1C=C(c2nc(c(cc2)C(=O)Nc3cc(N4CCN(CC5CC5)CC4)ccc3)C)C=C1
0.322695	S1C=C(c2nc(c(cc2)C(=O)Nc3cc(N4CCN(CC5CC5)CC4)ccc3)C)C=C1
0.321705	O=C(Nc1c(cc(cc1)C2=NC=CN2)C)c3cc(ccc3)C4CCCC4
0.321569	FC(F)Oc1c(ccc(NC(=O)c2nc(OC)ncc2)c1)C
0.321569	FC(F)Oc1c(ccc(NC(=O)c2nc(OC)ncc2)c1)C
0.321569	FC(F)Oc1c(ccc(NC(=O)c2nc(OC)ncc2)c1)C
0.321569	FC(F)Oc1c(ccc(NC(=O)c2nc(OC)ncc2)c1)C
0.321569	FC(F)Oc1c(ccc(NC(=O)c2nc(OC)ncc2)c1)C
0.321569	FC(F)Oc1c(ccc(NC(=O)c2nc(OC)ncc2)c1)C
0.321569	FC(F)Oc1c(ccc(NC(=O)c2nc(OC)ncc2)c1)C
0.321569	FC(F)Oc1c(ccc(NC(=O)c2nc(OC)ncc2)c1)C
0.321569	FC(F)Oc1c(ccc(NC(=O)c2nc(OC)ncc2)c1)C
0.321569	FC(F)Oc1c(ccc(NC(=O)c2nc(OC)ncc2)c1)C
0.320313	S(=O)(=O)(Nc1c(ccc(c1)C(=O)Nc2ccc(cc2)CCF)C)c3ccc(F)cc3
0.320313	S(=O)(=O)(Nc1c(ccc(c1)C(=O)Nc2ccc(cc2)CCF)C)c3ccc(F)cc3
0.320313	S(=O)(=O)(Nc1c(ccc(c1)C(=O)Nc2ccc(cc2)CCF)C)c3ccc(F)cc3
0.320313	S(=O)(=O)(Nc1c(ccc(c1)C(=O)Nc2ccc(cc2)CCF)C)c3ccc(F)cc3
0.320313	S(=O)(=O)(Nc1c(ccc(c1)C(=O)Nc2ccc(cc2)CCF)C)c3ccc(F)cc3
0.320313	S(=O)(=O)(Nc1c(ccc(c1)C(=O)Nc2ccc(cc2)CCF)C)c3ccc(F)cc3
0.320313	S(=O)(=O)(Nc1c(ccc(c1)C(=O)Nc2ccc(cc2)CCF)C)c3ccc(F)cc3
0.320313	S(=O)(=O)(Nc1c(ccc(c1)C(=O)Nc2ccc(cc2)CCF)C)c3ccc(F)cc3
0.320313	S(=O)(=O)(Nc1c(ccc(c1)C(=O)Nc2ccc(cc2)CCF)C)c3ccc(F)cc3
0.320313	S(=O)(=O)(Nc1c(ccc(c1)C(=O)Nc2ccc(cc2)CCF)C)c3ccc(F)cc3
0.32	Brc1c(cc(NC(=O)c2cc(NC(=O)C=3OC=CC3)c(cc2)C)cc1)C
0.32	Brc1c(cc(NC(=O)c2cc(NC(=O)C=3OC=CC3)c(cc2)C)cc1)C
0.32	Brc1c(cc(NC(=O)c2cc(NC(=O)C=3OC=CC3)c(cc2)C)cc1)C
0.32	Brc1c(cc(NC(=O)c2cc(NC(=O)C=3OC=CC3)c(cc2)C)cc1)C
0.32	Brc1c(cc(NC(=O)c2cc(NC(=O)C=3OC=CC3)c(cc2)C)cc1)C
0.319066	Brc1cc(c(cc1)C)CC(=O)Oc2ccc(cc2)C(=O)Nc3cnccc3
0.319066	Brc1cc(c(cc1)C)CC(=O)Oc2ccc(cc2)C(=O)Nc3cnccc3
0.319066	Brc1cc(c(cc1)C)CC(=O)Oc2ccc(cc2)C(=O)Nc3cnccc3
0.319066	Brc1cc(c(cc1)C)CC(=O)Oc2ccc(cc2)C(=O)Nc3cnccc3
0.319066	Brc1cc(c(cc1)C)CC(=O)Oc2ccc(cc2)C(=O)Nc3cnccc3
0.319066	Brc1cc(c(cc1)C)CC(=O)Oc2ccc(cc2)C(=O)Nc3cnccc3
0.319066	Brc1cc(c(cc1)C)CC(=O)Oc2ccc(cc2)C(=O)Nc3cnccc3
0.319066	Brc1cc(c(cc1)C)CC(=O)Oc2ccc(cc2)C(=O)Nc3cnccc3
0.319066	Brc1cc(c(cc1)C)CC(=O)Oc2ccc(cc2)C(=O)Nc3cnccc3
0.319066	O=C(Nc1c(cc(Oc2ccccc2)cc1)C)c3nc(OC)ncc3
0.319066	O=C(Nc1c(cc(Oc2ccccc2)cc1)C)c3nc(OC)ncc3
0.319066	O=C(Nc1c(cc(Oc2ccccc2)cc1)C)c3nc(OC)ncc3
0.319066	O=C(Nc1c(cc(Oc2ccccc2)cc1)C)c3nc(OC)ncc3
0.319066	O=C(Nc1c(cc(Oc2ccccc2)cc1)C)c3nc(OC)ncc3
0.319066	O=C(Nc1c(cc(Oc2ccccc2)cc1)C)c3nc(OC)ncc3
0.319066	O=C(Nc1c(cc(Oc2ccccc2)cc1)C)c3nc(OC)ncc3
0.319066	O=C(Nc1c(cc(Oc2ccccc2)cc1)C)c3nc(OC)ncc3
0.319066	O=C(Nc1c(cc(Oc2ccccc2)cc1)C)c3nc(OC)ncc3
0.319066	O=C(Nc1c(cc(Oc2ccccc2)cc1)C)c3nc(OC)ncc3
0.319066	O=C(Nc1c(ccc(c1)C(C)C)C)c2ccc(c3c(C#N)cccc3)cc2
0.319066	O=C(Nc1c(ccc(c1)C(C)C)C)c2ccc(c3c(C#N)cccc3)cc2
0.319066	O=C(Nc1c(ccc(c1)C(C)C)C)c2ccc(c3c(C#N)cccc3)cc2
0.319066	O=C(Nc1c(ccc(c1)C(C)C)C)c2ccc(c3c(C#N)cccc3)cc2
0.319066	O=C(Nc1c(ccc(c1)C(C)C)C)c2ccc(c3c(C#N)cccc3)cc2
0.319066	O=C(Nc1c(ccc(c1)C(C)C)C)c2ccc(c3c(C#N)cccc3)cc2
0.319066	O=C(Nc1c(ccc(c1)C(C)C)C)c2ccc(c3c(C#N)cccc3)cc2
0.319066	O=C(Nc1c(ccc(c1)C(C)C)C)c2ccc(c3c(C#N)cccc3)cc2
0.319066	O=C(Nc1c(ccc(c1)C(C)C)C)c2ccc(c3c(C#N)cccc3)cc2
0.319066	O=C(Nc1c(ccc(c1)C(C)C)C)c2ccc(c3c(C#N)cccc3)cc2
0.318898	Fc1c(NC(=O)N)cc(NC(=O)c2cc(NC(=O)C=3OC=CC3)c(cc2)C)cc1
0.318898	Fc1c(NC(=O)N)cc(NC(=O)c2cc(NC(=O)C=3OC=CC3)c(cc2)C)cc1
0.318898	Fc1c(NC(=O)N)cc(NC(=O)c2cc(NC(=O)C=3OC=CC3)c(cc2)C)cc1
0.318898	Fc1c(NC(=O)N)cc(NC(=O)c2cc(NC(=O)C=3OC=CC3)c(cc2)C)cc1
0.318898	Fc1c(NC(=O)N)cc(NC(=O)c2cc(NC(=O)C=3OC=CC3)c(cc2)C)cc1
0.318898	Fc1c(NC(=O)N)cc(NC(=O)c2cc(NC(=O)C=3OC=CC3)c(cc2)C)cc1
0.318898	Fc1c(NC(=O)N)cc(NC(=O)c2cc(NC(=O)C=3OC=CC3)c(cc2)C)cc1
0.318898	Fc1c(NC(=O)N)cc(NC(=O)c2cc(NC(=O)C=3OC=CC3)c(cc2)C)cc1
0.318898	Fc1c(NC(=O)N)cc(NC(=O)c2cc(NC(=O)C=3OC=CC3)c(cc2)C)cc1
0.318898	Fc1c(NC(=O)N)cc(NC(=O)c2cc(NC(=O)C=3OC=CC3)c(cc2)C)cc1
0.318841	Clc1cc(ccc1)COc2cc(c(NC(=O)c3ccc(cc3)C4=NOC(=N4)C)cc2)C
0.318841	Clc1cc(ccc1)COc2cc(c(NC(=O)c3ccc(cc3)C4=NOC(=N4)C)cc2)C
0.318841	Clc1cc(ccc1)COc2cc(c(NC(=O)c3ccc(cc3)C4=NOC(=N4)C)cc2)C
0.318841	Clc1cc(ccc1)COc2cc(c(NC(=O)c3ccc(cc3)C4=NOC(=N4)C)cc2)C
0.318841	Clc1cc(ccc1)COc2cc(c(NC(=O)c3ccc(cc3)C4=NOC(=N4)C)cc2)C
0.318841	Clc1cc(ccc1)COc2cc(c(NC(=O)c3ccc(cc3)C4=NOC(=N4)C)cc2)C
0.318841	Clc1cc(ccc1)COc2cc(c(NC(=O)c3ccc(cc3)C4=NOC(=N4)C)cc2)C
0.318841	Clc1cc(ccc1)COc2cc(c(NC(=O)c3ccc(cc3)C4=NOC(=N4)C)cc2)C
0.318841	Clc1cc(ccc1)COc2cc(c(NC(=O)c3ccc(cc3)C4=NOC(=N4)C)cc2)C
0.318841	Clc1cc(ccc1)COc2cc(c(NC(=O)c3ccc(cc3)C4=NOC(=N4)C)cc2)C
0.318386	Clc1c(ccc(c1)C(=O)Nc2ccc(cc2)CCF)C
0.318386	Clc1c(ccc(c1)C(=O)Nc2ccc(cc2)CCF)C
0.318386	Clc1c(ccc(c1)C(=O)Nc2ccc(cc2)CCF)C
0.318386	Clc1c(ccc(c1)C(=O)Nc2ccc(cc2)CCF)C
0.317857	O=C(Nc1c(ccc(c1)C(=O)Nc2ccc(cc2)C=3OC(=NN3)CC)C)c4cc5OCCOc5cc4
0.317857	O=C(Nc1c(ccc(c1)C(=O)Nc2ccc(cc2)C=3OC(=NN3)CC)C)c4cc5OCCOc5cc4
0.317857	O=C(Nc1c(ccc(c1)C(=O)Nc2ccc(cc2)C=3OC(=NN3)CC)C)c4cc5OCCOc5cc4
0.317857	O=C(Nc1c(ccc(c1)C(=O)Nc2ccc(cc2)C=3OC(=NN3)CC)C)c4cc5OCCOc5cc4
0.317857	O=C(Nc1c(ccc(c1)C(=O)Nc2ccc(cc2)C=3OC(=NN3)CC)C)c4cc5OCCOc5cc4
0.317857	O=C(Nc1c(ccc(c1)C(=O)Nc2ccc(cc2)C=3OC(=NN3)CC)C)c4cc5OCCOc5cc4
0.317857	O=C(Nc1c(ccc(c1)C(=O)Nc2ccc(cc2)C=3OC(=NN3)CC)C)c4cc5OCCOc5cc4
0.317857	O=C(Nc1c(ccc(c1)C(=O)Nc2ccc(cc2)C=3OC(=NN3)CC)C)c4cc5OCCOc5cc4
0.317857	O=C(Nc1c(ccc(c1)C(=O)Nc2ccc(cc2)C=3OC(=NN3)CC)C)c4cc5OCCOc5cc4
0.317857	O=C(Nc1c(ccc(c1)C(=O)Nc2ccc(cc2)C=3OC(=NN3)CC)C)c4cc5OCCOc5cc4
0.315589	O=C(Nc1c(OC)cc(NC(=O)C(=O)Nc2cc(ccc2)CCN)cc1)c3cnccc3
0.315589	O=C(Nc1c(OC)cc(NC(=O)C(=O)Nc2cc(ccc2)CCN)cc1)c3cnccc3
0.315589	O=C(Nc1c(OC)cc(NC(=O)C(=O)Nc2cc(ccc2)CCN)cc1)c3cnccc3
0.315589	O=C(Nc1c(OC)cc(NC(=O)C(=O)Nc2cc(ccc2)CCN)cc1)c3cnccc3
0.315589	O=C(Nc1c(OC)cc(NC(=O)C(=O)Nc2cc(ccc2)CCN)cc1)c3cnccc3
0.315589	O=C(Nc1c(OC)cc(NC(=O)C(=O)Nc2cc(ccc2)CCN)cc1)c3cnccc3
0.315589	O=C(Nc1c(OC)cc(NC(=O)C(=O)Nc2cc(ccc2)CCN)cc1)c3cnccc3
0.315574	O=C(Nc1c(OC)cc(NC(=O)C=O)cc1)c2cnccc2
0.315574	O=C(Nc1c(OC)cc(NC(=O)C=O)cc1)c2cnccc2
0.315574	O=C(Nc1c(OC)cc(NC(=O)C=O)cc1)c2cnccc2
0.315574	O=C(Nc1c(OC)cc(NC(=O)C=O)cc1)c2cnccc2
0.315574	O=C(Nc1c(OC)cc(NC(=O)C=O)cc1)c2cnccc2
0.315574	O=C(Nc1c(OC)cc(NC(=O)C=O)cc1)c2cnccc2
0.315574	O=C(Nc1c(OC)cc(NC(=O)C=O)cc1)c2cnccc2
0.315574	O=C(Nc1c(OC)cc(NC(=O)C=O)cc1)c2cnccc2
0.315574	O=C(Nc1c(OC)cc(NC(=O)C=O)cc1)c2cnccc2
0.315574	O=C(Nc1c(OC)cc(NC(=O)C=O)cc1)c2cnccc2
0.313953	S(=O)(=O)(Nc1c(ccc(NC(=O)c2cc(NC(=O)C=3OC=CC3)c(cc2)C)c1)C)C
0.313953	S(=O)(=O)(Nc1c(ccc(NC(=O)c2cc(NC(=O)C=3OC=CC3)c(cc2)C)c1)C)C
0.313953	S(=O)(=O)(Nc1c(ccc(NC(=O)c2cc(NC(=O)C=3OC=CC3)c(cc2)C)c1)C)C
0.3125	Brc1c(F)ccc(NC(=O)c2cc(NC(=O)C=3OC=CC3)c(cc2)C)c1
0.3125	Brc1c(F)ccc(NC(=O)c2cc(NC(=O)C=3OC=CC3)c(cc2)C)c1
0.3125	Brc1c(F)ccc(NC(=O)c2cc(NC(=O)C=3OC=CC3)c(cc2)C)c1
0.3125	Brc1c(F)ccc(NC(=O)c2cc(NC(=O)C=3OC=CC3)c(cc2)C)c1
0.3125	Brc1c(F)ccc(NC(=O)c2cc(NC(=O)C=3OC=CC3)c(cc2)C)c1
0.3125	Brc1c(F)ccc(NC(=O)c2cc(NC(=O)C=3OC=CC3)c(cc2)C)c1
0.3125	Brc1c(F)ccc(NC(=O)c2cc(NC(=O)C=3OC=CC3)c(cc2)C)c1
0.3125	Brc1c(F)ccc(NC(=O)c2cc(NC(=O)C=3OC=CC3)c(cc2)C)c1
0.3125	Brc1c(F)ccc(NC(=O)c2cc(NC(=O)C=3OC=CC3)c(cc2)C)c1
0.3125	Brc1c(F)ccc(NC(=O)c2cc(NC(=O)C=3OC=CC3)c(cc2)C)c1
0.3125	Fc1c(c2cnccc2)ccc(c1)CNC(=O)c3nc(OC)ncc3
0.3125	Fc1c(c2cnccc2)ccc(c1)CNC(=O)c3nc(OC)ncc3
0.3125	Fc1c(c2cnccc2)ccc(c1)CNC(=O)c3nc(OC)ncc3
0.3125	Fc1c(c2cnccc2)ccc(c1)CNC(=O)c3nc(OC)ncc3
0.3125	Fc1c(c2cnccc2)ccc(c1)CNC(=O)c3nc(OC)ncc3
0.3125	Fc1c(c2cnccc2)ccc(c1)CNC(=O)c3nc(OC)ncc3
0.3125	Fc1c(c2cnccc2)ccc(c1)CNC(=O)c3nc(OC)ncc3
0.3125	Fc1c(c2cnccc2)ccc(c1)CNC(=O)c3nc(OC)ncc3
0.3125	Fc1c(c2cnccc2)ccc(c1)CNC(=O)c3nc(OC)ncc3
0.3125	Fc1c(c2cnccc2)ccc(c1)CNC(=O)c3nc(OC)ncc3
0.31003	O=C(N(C(C)C)CC1=NC(c2cc3OCOc3cc2)=CN1)c4cc(NC(=O)C=5OC=CC5)c(cc4)C
0.31003	O=C(N(C(C)C)CC1=NC(c2cc3OCOc3cc2)=CN1)c4cc(NC(=O)C=5OC=CC5)c(cc4)C
0.31003	O=C(N(C(C)C)CC1=NC(c2cc3OCOc3cc2)=CN1)c4cc(NC(=O)C=5OC=CC5)c(cc4)C
0.31003	O=C(N(C(C)C)CC1=NC(c2cc3OCOc3cc2)=CN1)c4cc(NC(=O)C=5OC=CC5)c(cc4)C
0.31003	O=C(N(C(C)C)CC1=NC(c2cc3OCOc3cc2)=CN1)c4cc(NC(=O)C=5OC=CC5)c(cc4)C
0.31003	O=C(N(C(C)C)CC1=NC(c2cc3OCOc3cc2)=CN1)c4cc(NC(=O)C=5OC=CC5)c(cc4)C
0.31003	O=C(N(C(C)C)CC1=NC(c2cc3OCOc3cc2)=CN1)c4cc(NC(=O)C=5OC=CC5)c(cc4)C
0.31003	O=C(N(C(C)C)CC1=NC(c2cc3OCOc3cc2)=CN1)c4cc(NC(=O)C=5OC=CC5)c(cc4)C
0.31003	O=C(N(C(C)C)CC1=NC(c2cc3OCOc3cc2)=CN1)c4cc(NC(=O)C=5OC=CC5)c(cc4)C
0.31003	O=C(N(C(C)C)CC1=NC(c2cc3OCOc3cc2)=CN1)c4cc(NC(=O)C=5OC=CC5)c(cc4)C
0.309446	S(=O)(=O)(Nc1c(ccc(c1)C(=O)N2CCN(CC=3N=C(SC3)c4ccccc4)CC2)C)c5ccc(F)cc5
0.309446	S(=O)(=O)(Nc1c(ccc(c1)C(=O)N2CCN(CC=3N=C(SC3)c4ccccc4)CC2)C)c5ccc(F)cc5
0.309353	O=C(Nc1ncc(cc1)C2CCCCC2)c3cc(NC(=O)C=4OC=CC4)c(cc3)C
0.309353	O=C(Nc1ncc(cc1)C2CCCCC2)c3cc(NC(=O)C=4OC=CC4)c(cc3)C
0.309353	O=C(Nc1ncc(cc1)C2CCCCC2)c3cc(NC(=O)C=4OC=CC4)c(cc3)C
0.309353	O=C(Nc1ncc(cc1)C2CCCCC2)c3cc(NC(=O)C=4OC=CC4)c(cc3)C
0.309353	O=C(Nc1ncc(cc1)C2CCCCC2)c3cc(NC(=O)C=4OC=CC4)c(cc3)C
0.309278	Clc1c(NS(=O)(=O)c2c(ccc(NC(=O)c3ccc(N4CCN(CC4)CC)cc3)c2)C)cccc1
0.309278	Clc1c(NS(=O)(=O)c2c(ccc(NC(=O)c3ccc(N4CCN(CC4)CC)cc3)c2)C)cccc1
0.309278	Clc1c(NS(=O)(=O)c2c(ccc(NC(=O)c3ccc(N4CCN(CC4)CC)cc3)c2)C)cccc1
0.309278	Clc1c(NS(=O)(=O)c2c(ccc(NC(=O)c3ccc(N4CCN(CC4)CC)cc3)c2)C)cccc1
0.309278	Clc1c(NS(=O)(=O)c2c(ccc(NC(=O)c3ccc(N4CCN(CC4)CC)cc3)c2)C)cccc1
0.309278	Clc1c(NS(=O)(=O)c2c(ccc(NC(=O)c3ccc(N4CCN(CC4)CC)cc3)c2)C)cccc1
0.309278	Clc1c(NS(=O)(=O)c2c(ccc(NC(=O)c3ccc(N4CCN(CC4)CC)cc3)c2)C)cccc1
0.309278	Clc1c(NS(=O)(=O)c2c(ccc(NC(=O)c3ccc(N4CCN(CC4)CC)cc3)c2)C)cccc1
0.309278	Clc1c(NS(=O)(=O)c2c(ccc(NC(=O)c3ccc(N4CCN(CC4)CC)cc3)c2)C)cccc1
0.309278	Clc1c(NS(=O)(=O)c2c(ccc(NC(=O)c3ccc(N4CCN(CC4)CC)cc3)c2)C)cccc1
0.30916	O=C(Nc1c(OC)ccc(c2ncccc2)c1)C(=O)Nc3cc(c(cc3)C)C
0.30916	O=C(Nc1c(OC)ccc(c2ncccc2)c1)C(=O)Nc3cc(c(cc3)C)C
0.30916	O=C(Nc1c(OC)ccc(c2ncccc2)c1)C(=O)Nc3cc(c(cc3)C)C
0.30916	O=C(Nc1c(OC)ccc(c2ncccc2)c1)C(=O)Nc3cc(c(cc3)C)C
0.30916	O=C(Nc1c(OC)ccc(c2ncccc2)c1)C(=O)Nc3cc(c(cc3)C)C
0.30916	O=C(Nc1c(OC)ccc(c2ncccc2)c1)C(=O)Nc3cc(c(cc3)C)C
0.30916	O=C(Nc1c(OC)ccc(c2ncccc2)c1)C(=O)Nc3cc(c(cc3)C)C
0.30916	O=C(Nc1c(OC)ccc(c2ncccc2)c1)C(=O)Nc3cc(c(cc3)C)C
0.30916	O=C(Nc1c(OC)ccc(c2ncccc2)c1)C(=O)Nc3cc(c(cc3)C)C
0.30916	O=C(Nc1c(OC)ccc(c2ncccc2)c1)C(=O)Nc3cc(c(cc3)C)C
0.308475	Clc1c(cc(Nc2nc(cc(n2)C)C)cc1)C(=O)Nc3nccc(c3)C=4ON=C(N4)N
0.308475	Clc1c(cc(Nc2nc(cc(n2)C)C)cc1)C(=O)Nc3nccc(c3)C=4ON=C(N4)N
0.308475	Clc1c(cc(Nc2nc(cc(n2)C)C)cc1)C(=O)Nc3nccc(c3)C=4ON=C(N4)N
0.308475	Clc1c(cc(Nc2nc(cc(n2)C)C)cc1)C(=O)Nc3nccc(c3)C=4ON=C(N4)N
0.308475	Clc1c(cc(Nc2nc(cc(n2)C)C)cc1)C(=O)Nc3nccc(c3)C=4ON=C(N4)N
0.308475	Clc1c(cc(Nc2nc(cc(n2)C)C)cc1)C(=O)Nc3nccc(c3)C=4ON=C(N4)N
0.308475	Clc1c(cc(Nc2nc(cc(n2)C)C)cc1)C(=O)Nc3nccc(c3)C=4ON=C(N4)N
0.308475	Clc1c(cc(Nc2nc(cc(n2)C)C)cc1)C(=O)Nc3nccc(c3)C=4ON=C(N4)N
0.308475	Clc1c(cc(Nc2nc(cc(n2)C)C)cc1)C(=O)Nc3nccc(c3)C=4ON=C(N4)N
0.308475	Clc1c(cc(Nc2nc(cc(n2)C)C)cc1)C(=O)Nc3nccc(c3)C=4ON=C(N4)N
0.308442	S(=O)(=O)(Nc1c(cc(NC(=O)C=2C(=NN(c3ccccc3)C2)c4cnccc4)cc1)C)C
0.308442	S(=O)(=O)(Nc1c(cc(NC(=O)C=2C(=NN(c3ccccc3)C2)c4cnccc4)cc1)C)C
0.308442	S(=O)(=O)(Nc1c(cc(NC(=O)C=2C(=NN(c3ccccc3)C2)c4cnccc4)cc1)C)C
0.308442	S(=O)(=O)(Nc1c(cc(NC(=O)C=2C(=NN(c3ccccc3)C2)c4cnccc4)cc1)C)C
0.308442	S(=O)(=O)(Nc1c(cc(NC(=O)C=2C(=NN(c3ccccc3)C2)c4cnccc4)cc1)C)C
0.308442	S(=O)(=O)(Nc1c(cc(NC(=O)C=2C(=NN(c3ccccc3)C2)c4cnccc4)cc1)C)C
0.308442	S(=O)(=O)(Nc1c(cc(NC(=O)C=2C(=NN(c3ccccc3)C2)c4cnccc4)cc1)C)C
0.308442	S(=O)(=O)(Nc1c(cc(NC(=O)C=2C(=NN(c3ccccc3)C2)c4cnccc4)cc1)C)C
0.308442	S(=O)(=O)(Nc1c(cc(NC(=O)C=2C(=NN(c3ccccc3)C2)c4cnccc4)cc1)C)C
0.308442	S(=O)(=O)(Nc1c(cc(NC(=O)C=2C(=NN(c3ccccc3)C2)c4cnccc4)cc1)C)C
0.307692	O=C(Nc1cc(c(cc1)C)C)C(=O)Nc2cc(NC(=O)C3=COC=C3)ccc2
0.307692	O=C(Nc1cc(c(cc1)C)C)C(=O)Nc2cc(NC(=O)C3=COC=C3)ccc2
0.307692	O=C(Nc1cc(c(cc1)C)C)C(=O)Nc2cc(NC(=O)C3=COC=C3)ccc2
0.307692	O=C(Nc1cc(c(cc1)C)C)C(=O)Nc2cc(NC(=O)C3=COC=C3)ccc2
0.307692	O=C(Nc1cc(c(cc1)C)C)C(=O)Nc2cc(NC(=O)C3=COC=C3)ccc2
0.307692	O=C(Nc1cc(c(cc1)C)C)C(=O)Nc2cc(NC(=O)C3=COC=C3)ccc2
0.307692	O=C(Nc1cc(c(cc1)C)C)C(=O)Nc2cc(NC(=O)C3=COC=C3)ccc2
0.307692	O=C(Nc1cc(c(cc1)C)C)C(=O)Nc2cc(NC(=O)C3=COC=C3)ccc2
0.307692	O=C(Nc1cc(c(cc1)C)C)C(=O)Nc2cc(NC(=O)C3=COC=C3)ccc2
0.307692	O=C(Nc1cc(c(cc1)C)C)C(=O)Nc2cc(NC(=O)C3=COC=C3)ccc2
0.307692	S(=O)(=O)(N(C)C)c1cc(NC(=O)c2nc(OC)ncc2)c(cc1)C
0.307692	S(=O)(=O)(N(C)C)c1cc(NC(=O)c2nc(OC)ncc2)c(cc1)C
0.307692	S(=O)(=O)(N(C)C)c1cc(NC(=O)c2nc(OC)ncc2)c(cc1)C
0.307692	S(=O)(=O)(N(C)C)c1cc(NC(=O)c2nc(OC)ncc2)c(cc1)C
0.307692	S(=O)(=O)(N(C)C)c1cc(NC(=O)c2nc(OC)ncc2)c(cc1)C
0.307692	S(=O)(=O)(N(C)C)c1cc(NC(=O)c2nc(OC)ncc2)c(cc1)C
0.307692	S(=O)(=O)(N(C)C)c1cc(NC(=O)c2nc(OC)ncc2)c(cc1)C
0.305439	Fc1c(NC(=O)N)cc(NC(=O)c2ccc(cc2)COCCOC)cc1
0.305439	Fc1c(NC(=O)N)cc(NC(=O)c2ccc(cc2)COCCOC)cc1
0.305439	Fc1c(NC(=O)N)cc(NC(=O)c2ccc(cc2)COCCOC)cc1
0.305439	Fc1c(NC(=O)N)cc(NC(=O)c2ccc(cc2)COCCOC)cc1
0.305439	Fc1c(NC(=O)N)cc(NC(=O)c2ccc(cc2)COCCOC)cc1
0.305439	Fc1c(NC(=O)N)cc(NC(=O)c2ccc(cc2)COCCOC)cc1
0.305439	Fc1c(NC(=O)N)cc(NC(=O)c2ccc(cc2)COCCOC)cc1
0.305439	Fc1c(NC(=O)N)cc(NC(=O)c2ccc(cc2)COCCOC)cc1
0.305439	Fc1c(NC(=O)N)cc(NC(=O)c2ccc(cc2)COCCOC)cc1
0.305439	Fc1c(NC(=O)N)cc(NC(=O)c2ccc(cc2)COCCOC)cc1
0.304965	Clc1c(N2CCSCC2)ccc(NC(=O)c3ccc(S(=O)(=O)Cc4cnccc4)cc3)c1
0.304965	Clc1c(N2CCSCC2)ccc(NC(=O)c3ccc(S(=O)(=O)Cc4cnccc4)cc3)c1
0.304965	Clc1c(N2CCSCC2)ccc(NC(=O)c3ccc(S(=O)(=O)Cc4cnccc4)cc3)c1
0.304965	Clc1c(N2CCSCC2)ccc(NC(=O)c3ccc(S(=O)(=O)Cc4cnccc4)cc3)c1
0.304965	Clc1c(N2CCSCC2)ccc(NC(=O)c3ccc(S(=O)(=O)Cc4cnccc4)cc3)c1
0.304965	Clc1c(N2CCSCC2)ccc(NC(=O)c3ccc(S(=O)(=O)Cc4cnccc4)cc3)c1
0.304965	Clc1c(N2CCSCC2)ccc(NC(=O)c3ccc(S(=O)(=O)Cc4cnccc4)cc3)c1
0.304965	Clc1c(N2CCSCC2)ccc(NC(=O)c3ccc(S(=O)(=O)Cc4cnccc4)cc3)c1
0.304965	Clc1c(N2CCSCC2)ccc(NC(=O)c3ccc(S(=O)(=O)Cc4cnccc4)cc3)c1
0.304965	Clc1c(N2CCSCC2)ccc(NC(=O)c3ccc(S(=O)(=O)Cc4cnccc4)cc3)c1
0.304029	Fc1c(NC(=O)N)cc(NC(=O)CCC=2ON=C(N2)c3cnccc3)cc1
0.304029	Fc1c(NC(=O)N)cc(NC(=O)CCC=2ON=C(N2)c3cnccc3)cc1
0.304029	Fc1c(NC(=O)N)cc(NC(=O)CCC=2ON=C(N2)c3cnccc3)cc1
0.304029	Fc1c(NC(=O)N)cc(NC(=O)CCC=2ON=C(N2)c3cnccc3)cc1
0.304029	Fc1c(NC(=O)N)cc(NC(=O)CCC=2ON=C(N2)c3cnccc3)cc1
0.304029	Fc1c(NC(=O)N)cc(NC(=O)CCC=2ON=C(N2)c3cnccc3)cc1
0.304029	Fc1c(NC(=O)N)cc(NC(=O)CCC=2ON=C(N2)c3cnccc3)cc1
0.304029	Fc1c(NC(=O)N)cc(NC(=O)CCC=2ON=C(N2)c3cnccc3)cc1
0.304029	Fc1c(NC(=O)N)cc(NC(=O)CCC=2ON=C(N2)c3cnccc3)cc1
0.304029	Fc1c(NC(=O)N)cc(NC(=O)CCC=2ON=C(N2)c3cnccc3)cc1
0.303754	S(C1=NC(c2cc(c(cc2)C)C)=CN1c3ccccc3)CC(=O)c4ccc(NC(=O)c5ccccc5)cc4
0.303754	S(C1=NC(c2cc(c(cc2)C)C)=CN1c3ccccc3)CC(=O)c4ccc(NC(=O)c5ccccc5)cc4
0.303754	S(C1=NC(c2cc(c(cc2)C)C)=CN1c3ccccc3)CC(=O)c4ccc(NC(=O)c5ccccc5)cc4
0.303754	S(C1=NC(c2cc(c(cc2)C)C)=CN1c3ccccc3)CC(=O)c4ccc(NC(=O)c5ccccc5)cc4
0.303754	S(C1=NC(c2cc(c(cc2)C)C)=CN1c3ccccc3)CC(=O)c4ccc(NC(=O)c5ccccc5)cc4
0.303754	S(C1=NC(c2cc(c(cc2)C)C)=CN1c3ccccc3)CC(=O)c4ccc(NC(=O)c5ccccc5)cc4
0.303754	S(C1=NC(c2cc(c(cc2)C)C)=CN1c3ccccc3)CC(=O)c4ccc(NC(=O)c5ccccc5)cc4
0.303754	S(C1=NC(c2cc(c(cc2)C)C)=CN1c3ccccc3)CC(=O)c4ccc(NC(=O)c5ccccc5)cc4
0.303754	S(C1=NC(c2cc(c(cc2)C)C)=CN1c3ccccc3)CC(=O)c4ccc(NC(=O)c5ccccc5)cc4
0.303754	S(C1=NC(c2cc(c(cc2)C)C)=CN1c3ccccc3)CC(=O)c4ccc(NC(=O)c5ccccc5)cc4
0.303704	O=C(Nc1cc(NC(=O)C2=COC=C2)ccc1)C(=O)NCc3cc(c(c4ccccc4)cc3)C
0.303704	O=C(Nc1cc(NC(=O)C2=COC=C2)ccc1)C(=O)NCc3cc(c(c4ccccc4)cc3)C
0.303704	O=C(Nc1cc(NC(=O)C2=COC=C2)ccc1)C(=O)NCc3cc(c(c4ccccc4)cc3)C
0.303704	O=C(Nc1cc(NC(=O)C2=COC=C2)ccc1)C(=O)NCc3cc(c(c4ccccc4)cc3)C
0.303704	O=C(Nc1cc(NC(=O)C2=COC=C2)ccc1)C(=O)NCc3cc(c(c4ccccc4)cc3)C
0.303704	O=C(Nc1cc(NC(=O)C2=COC=C2)ccc1)C(=O)NCc3cc(c(c4ccccc4)cc3)C
0.303704	O=C(Nc1cc(NC(=O)C2=COC=C2)ccc1)C(=O)NCc3cc(c(c4ccccc4)cc3)C
0.303704	O=C(Nc1cc(NC(=O)C2=COC=C2)ccc1)C(=O)NCc3cc(c(c4ccccc4)cc3)C
0.303704	O=C(Nc1cc(NC(=O)C2=COC=C2)ccc1)C(=O)NCc3cc(c(c4ccccc4)cc3)C
0.303704	O=C(Nc1cc(NC(=O)C2=COC=C2)ccc1)C(=O)NCc3cc(c(c4ccccc4)cc3)C
0.302251	S1C(=NC(c2c(OC(F)F)cccc2)=C1)NC(=O)c3cc(NC(=O)C=4OC=CC4)c(cc3)C
0.302251	S1C(=NC(c2c(OC(F)F)cccc2)=C1)NC(=O)c3cc(NC(=O)C=4OC=CC4)c(cc3)C
0.302251	S1C(=NC(c2c(OC(F)F)cccc2)=C1)NC(=O)c3cc(NC(=O)C=4OC=CC4)c(cc3)C
0.302251	S1C(=NC(c2c(OC(F)F)cccc2)=C1)NC(=O)c3cc(NC(=O)C=4OC=CC4)c(cc3)C
0.302251	S1C(=NC(c2c(OC(F)F)cccc2)=C1)NC(=O)c3cc(NC(=O)C=4OC=CC4)c(cc3)C
0.302251	S1C(=NC(c2c(OC(F)F)cccc2)=C1)NC(=O)c3cc(NC(=O)C=4OC=CC4)c(cc3)C
0.302251	S1C(=NC(c2c(OC(F)F)cccc2)=C1)NC(=O)c3cc(NC(=O)C=4OC=CC4)c(cc3)C
0.302251	S1C(=NC(c2c(OC(F)F)cccc2)=C1)NC(=O)c3cc(NC(=O)C=4OC=CC4)c(cc3)C
0.302251	S1C(=NC(c2c(OC(F)F)cccc2)=C1)NC(=O)c3cc(NC(=O)C=4OC=CC4)c(cc3)C
0.302251	S1C(=NC(c2c(OC(F)F)cccc2)=C1)NC(=O)c3cc(NC(=O)C=4OC=CC4)c(cc3)C
0.302239	Brc1cc(ccc1)C(=O)Nc2cc(O)c(cc2)C(=O)Nc3c(ccc(c3)C(C)C)C
0.302239	Brc1cc(ccc1)C(=O)Nc2cc(O)c(cc2)C(=O)Nc3c(ccc(c3)C(C)C)C
0.302239	Brc1cc(ccc1)C(=O)Nc2cc(O)c(cc2)C(=O)Nc3c(ccc(c3)C(C)C)C
0.302239	Brc1cc(ccc1)C(=O)Nc2cc(O)c(cc2)C(=O)Nc3c(ccc(c3)C(C)C)C
0.302239	Brc1cc(ccc1)C(=O)Nc2cc(O)c(cc2)C(=O)Nc3c(ccc(c3)C(C)C)C
0.302239	Brc1cc(ccc1)C(=O)Nc2cc(O)c(cc2)C(=O)Nc3c(ccc(c3)C(C)C)C
0.302239	Brc1cc(ccc1)C(=O)Nc2cc(O)c(cc2)C(=O)Nc3c(ccc(c3)C(C)C)C
0.302239	Brc1cc(ccc1)C(=O)Nc2cc(O)c(cc2)C(=O)Nc3c(ccc(c3)C(C)C)C
0.302239	Brc1cc(ccc1)C(=O)Nc2cc(O)c(cc2)C(=O)Nc3c(ccc(c3)C(C)C)C
0.302239	Brc1cc(ccc1)C(=O)Nc2cc(O)c(cc2)C(=O)Nc3c(ccc(c3)C(C)C)C
0.302083	O=C(Nc1c(cc(N2CCOCC2)cc1)C)CCC=3ON=C(N3)c4cnccc4
0.302083	O=C(Nc1c(cc(N2CCOCC2)cc1)C)CCC=3ON=C(N3)c4cnccc4
0.302083	O=C(Nc1c(cc(N2CCOCC2)cc1)C)CCC=3ON=C(N3)c4cnccc4
0.302083	O=C(Nc1c(cc(N2CCOCC2)cc1)C)CCC=3ON=C(N3)c4cnccc4
0.302083	O=C(Nc1c(cc(N2CCOCC2)cc1)C)CCC=3ON=C(N3)c4cnccc4
0.301961	O=C(Oc1ccc(cc1)C(=O)Nc2cnccc2)c3ncc(c4cc(OC)ccc4)cn3
0.301961	O=C(Oc1ccc(cc1)C(=O)Nc2cnccc2)c3ncc(c4cc(OC)ccc4)cn3
0.301961	O=C(Oc1ccc(cc1)C(=O)Nc2cnccc2)c3ncc(c4cc(OC)ccc4)cn3
0.301961	O=C(Oc1ccc(cc1)C(=O)Nc2cnccc2)c3ncc(c4cc(OC)ccc4)cn3
0.301961	O=C(Oc1ccc(cc1)C(=O)Nc2cnccc2)c3ncc(c4cc(OC)ccc4)cn3
0.301961	O=C(Oc1ccc(cc1)C(=O)Nc2cnccc2)c3ncc(c4cc(OC)ccc4)cn3
0.301961	O=C(Oc1ccc(cc1)C(=O)Nc2cnccc2)c3ncc(c4cc(OC)ccc4)cn3
0.301961	O=C(Oc1ccc(cc1)C(=O)Nc2cnccc2)c3ncc(c4cc(OC)ccc4)cn3
0.301961	O=C(Oc1ccc(cc1)C(=O)Nc2cnccc2)c3ncc(c4cc(OC)ccc4)cn3
0.301961	O=C(Oc1ccc(cc1)C(=O)Nc2cnccc2)c3ncc(c4cc(OC)ccc4)cn3
0.301282	S(=O)(=O)(N1CCCCC1)c2c(ccc(c2)C(=O)Nc3nccc(c3)C=4ON=C(N4)N)C
0.301282	S(=O)(=O)(N1CCCCC1)c2c(ccc(c2)C(=O)Nc3nccc(c3)C=4ON=C(N4)N)C
0.301282	S(=O)(=O)(N1CCCCC1)c2c(ccc(c2)C(=O)Nc3nccc(c3)C=4ON=C(N4)N)C
0.301282	S(=O)(=O)(N1CCCCC1)c2c(ccc(c2)C(=O)Nc3nccc(c3)C=4ON=C(N4)N)C
0.301282	S(=O)(=O)(N1CCCCC1)c2c(ccc(c2)C(=O)Nc3nccc(c3)C=4ON=C(N4)N)C
0.301282	S(=O)(=O)(N1CCCCC1)c2c(ccc(c2)C(=O)Nc3nccc(c3)C=4ON=C(N4)N)C
0.300725	O=C1N(c2c(ccc(NC(=O)c3ccc(N4CCN(CC4)CC)cc3)c2)C)CCN1
0.300725	O=C1N(c2c(ccc(NC(=O)c3ccc(N4CCN(CC4)CC)cc3)c2)C)CCN1
0.3	Fc1c(NC(=O)CN2CCN(C(=O)c3cc(NC(=O)C=4OC=CC4)c(cc3)C)CC2)cccc1
0.3	Fc1c(NC(=O)CN2CCN(C(=O)c3cc(NC(=O)C=4OC=CC4)c(cc3)C)CC2)cccc1
0.3	Fc1c(NC(=O)CN2CCN(C(=O)c3cc(NC(=O)C=4OC=CC4)c(cc3)C)CC2)cccc1
0.3	Fc1c(NC(=O)CN2CCN(C(=O)c3cc(NC(=O)C=4OC=CC4)c(cc3)C)CC2)cccc1
0.3	Fc1c(NC(=O)CN2CCN(C(=O)c3cc(NC(=O)C=4OC=CC4)c(cc3)C)CC2)cccc1
0.3	Fc1c(NC(=O)CN2CCN(C(=O)c3cc(NC(=O)C=4OC=CC4)c(cc3)C)CC2)cccc1
0.3	Fc1c(NC(=O)CN2CCN(C(=O)c3cc(NC(=O)C=4OC=CC4)c(cc3)C)CC2)cccc1
0.3	Fc1c(NC(=O)CN2CCN(C(=O)c3cc(NC(=O)C=4OC=CC4)c(cc3)C)CC2)cccc1
0.3	Fc1c(NC(=O)CN2CCN(C(=O)c3cc(NC(=O)C=4OC=CC4)c(cc3)C)CC2)cccc1
0.3	Fc1c(NC(=O)CN2CCN(C(=O)c3cc(NC(=O)C=4OC=CC4)c(cc3)C)CC2)cccc1
0.299639	S(=O)(=O)(N1CCCCC1)c2c(ccc(NC(=O)c3ccc(N4CCN(CC4)CC)cc3)c2)C
0.299639	S(=O)(=O)(N1CCCCC1)c2c(ccc(NC(=O)c3ccc(N4CCN(CC4)CC)cc3)c2)C
0.299639	S(=O)(=O)(N1CCCCC1)c2c(ccc(NC(=O)c3ccc(N4CCN(CC4)CC)cc3)c2)C
0.299639	S(=O)(=O)(N1CCCCC1)c2c(ccc(NC(=O)c3ccc(N4CCN(CC4)CC)cc3)c2)C
0.299639	S(=O)(=O)(N1CCCCC1)c2c(ccc(NC(=O)c3ccc(N4CCN(CC4)CC)cc3)c2)C
0.299639	S(=O)(=O)(N1CCCCC1)c2c(ccc(NC(=O)c3ccc(N4CCN(CC4)CC)cc3)c2)C
0.299639	S(=O)(=O)(N1CCCCC1)c2c(ccc(NC(=O)c3ccc(N4CCN(CC4)CC)cc3)c2)C
0.299639	S(=O)(=O)(N1CCCCC1)c2c(ccc(NC(=O)c3ccc(N4CCN(CC4)CC)cc3)c2)C
0.299342	Fc1c(cccc1)C(=O)Nc2c(ccc(c2)C=3ON=C(N3)c4cc(OC(C)C)ncc4)C
0.299342	Fc1c(cccc1)C(=O)Nc2c(ccc(c2)C=3ON=C(N3)c4cc(OC(C)C)ncc4)C
0.299213	O=C(Nc1cc(c(O)c(c1)C)C)c2cc(NC(=O)C=3OC=CC3)c(cc2)C
0.299213	O=C(Nc1cc(c(O)c(c1)C)C)c2cc(NC(=O)C=3OC=CC3)c(cc2)C
0.299213	O=C(Nc1cc(c(O)c(c1)C)C)c2cc(NC(=O)C=3OC=CC3)c(cc2)C
0.299213	O=C(Nc1cc(c(O)c(c1)C)C)c2cc(NC(=O)C=3OC=CC3)c(cc2)C
0.299213	O=C(Nc1cc(c(O)c(c1)C)C)c2cc(NC(=O)C=3OC=CC3)c(cc2)C
0.299213	O=C(Nc1cc(c(O)c(c1)C)C)c2cc(NC(=O)C=3OC=CC3)c(cc2)C
0.299213	O=C(Nc1cc(c(O)c(c1)C)C)c2cc(NC(=O)C=3OC=CC3)c(cc2)C
0.299213	O=C(Nc1cc(c(O)c(c1)C)C)c2cc(NC(=O)C=3OC=CC3)c(cc2)C
0.299213	O=C(Nc1cc(c(O)c(c1)C)C)c2cc(NC(=O)C=3OC=CC3)c(cc2)C
0.299213	O=C(Nc1cc(c(O)c(c1)C)C)c2cc(NC(=O)C=3OC=CC3)c(cc2)C
0.298039	Clc1c(ccc(NC(=O)c2ccc(c3c(C#N)cccc3)cc2)c1)C=4C=NNC4
0.298039	Clc1c(ccc(NC(=O)c2ccc(c3c(C#N)cccc3)cc2)c1)C=4C=NNC4
0.298039	Clc1c(ccc(NC(=O)c2ccc(c3c(C#N)cccc3)cc2)c1)C=4C=NNC4
0.298039	Clc1c(ccc(NC(=O)c2ccc(c3c(C#N)cccc3)cc2)c1)C=4C=NNC4
0.298039	Clc1c(ccc(NC(=O)c2ccc(c3c(C#N)cccc3)cc2)c1)C=4C=NNC4
0.297945	S1C(=NC(=C1)CN2CCN(C(=O)c3ccc(Nc4c(OC)cc(OC)cc4)cc3)CC2)c5ccccc5
0.297945	S1C(=NC(=C1)CN2CCN(C(=O)c3ccc(Nc4c(OC)cc(OC)cc4)cc3)CC2)c5ccccc5
0.297945	S1C(=NC(=C1)CN2CCN(C(=O)c3ccc(Nc4c(OC)cc(OC)cc4)cc3)CC2)c5ccccc5
0.297945	S1C(=NC(=C1)CN2CCN(C(=O)c3ccc(Nc4c(OC)cc(OC)cc4)cc3)CC2)c5ccccc5
0.297945	S1C(=NC(=C1)CN2CCN(C(=O)c3ccc(Nc4c(OC)cc(OC)cc4)cc3)CC2)c5ccccc5
0.297945	S1C(=NC(=C1)CN2CCN(C(=O)c3ccc(Nc4c(OC)cc(OC)cc4)cc3)CC2)c5ccccc5
0.297945	S1C(=NC(=C1)CN2CCN(C(=O)c3ccc(Nc4c(OC)cc(OC)cc4)cc3)CC2)c5ccccc5
0.297945	S1C(=NC(=C1)CN2CCN(C(=O)c3ccc(Nc4c(OC)cc(OC)cc4)cc3)CC2)c5ccccc5
0.297945	S1C(=NC(=C1)CN2CCN(C(=O)c3ccc(Nc4c(OC)cc(OC)cc4)cc3)CC2)c5ccccc5
0.297945	S1C(=NC(=C1)CN2CCN(C(=O)c3ccc(Nc4c(OC)cc(OC)cc4)cc3)CC2)c5ccccc5
0.297578	S1C=C(c2nc(c(cc2)C(=O)Nc3cc(F)c(N4CCCC4)cc3)C)C=C1
0.297578	S1C=C(c2nc(c(cc2)C(=O)Nc3cc(F)c(N4CCCC4)cc3)C)C=C1
0.297578	S1C=C(c2nc(c(cc2)C(=O)Nc3cc(F)c(N4CCCC4)cc3)C)C=C1
0.297578	S1C=C(c2nc(c(cc2)C(=O)Nc3cc(F)c(N4CCCC4)cc3)C)C=C1
0.297578	S1C=C(c2nc(c(cc2)C(=O)Nc3cc(F)c(N4CCCC4)cc3)C)C=C1
0.297578	S1C=C(c2nc(c(cc2)C(=O)Nc3cc(F)c(N4CCCC4)cc3)C)C=C1
0.297578	S1C=C(c2nc(c(cc2)C(=O)Nc3cc(F)c(N4CCCC4)cc3)C)C=C1
0.297578	S1C=C(c2nc(c(cc2)C(=O)Nc3cc(F)c(N4CCCC4)cc3)C)C=C1
0.297578	S1C=C(c2nc(c(cc2)C(=O)Nc3cc(F)c(N4CCCC4)cc3)C)C=C1
0.297578	S1C=C(c2nc(c(cc2)C(=O)Nc3cc(F)c(N4CCCC4)cc3)C)C=C1
0.297398	S(=O)(=O)(Nc1c(ccc(c1)C(=O)Nc2cc(NC(=O)N)c(F)cc2)C)c3ccc(F)cc3
0.297398	S(=O)(=O)(Nc1c(ccc(c1)C(=O)Nc2cc(NC(=O)N)c(F)cc2)C)c3ccc(F)cc3
0.297398	S(=O)(=O)(Nc1c(ccc(c1)C(=O)Nc2cc(NC(=O)N)c(F)cc2)C)c3ccc(F)cc3
0.297398	S(=O)(=O)(Nc1c(ccc(c1)C(=O)Nc2cc(NC(=O)N)c(F)cc2)C)c3ccc(F)cc3
0.297398	S(=O)(=O)(Nc1c(ccc(c1)C(=O)Nc2cc(NC(=O)N)c(F)cc2)C)c3ccc(F)cc3
0.297398	S(=O)(=O)(Nc1c(ccc(c1)C(=O)Nc2cc(NC(=O)N)c(F)cc2)C)c3ccc(F)cc3
0.297398	S(=O)(=O)(Nc1c(ccc(c1)C(=O)Nc2cc(NC(=O)N)c(F)cc2)C)c3ccc(F)cc3
0.297398	S(=O)(=O)(Nc1c(ccc(c1)C(=O)Nc2cc(NC(=O)N)c(F)cc2)C)c3ccc(F)cc3
0.297398	S(=O)(=O)(Nc1c(ccc(c1)C(=O)Nc2cc(NC(=O)N)c(F)cc2)C)c3ccc(F)cc3
0.297398	S(=O)(=O)(Nc1c(ccc(c1)C(=O)Nc2cc(NC(=O)N)c(F)cc2)C)c3ccc(F)cc3
0.297101	FC(F)(F)C(=O)c1cc(NC(=O)C(=O)Nc2c(ccc(c2)C=3OC=CN3)C)ccc1
0.297101	FC(F)(F)C(=O)c1cc(NC(=O)C(=O)Nc2c(ccc(c2)C=3OC=CN3)C)ccc1
0.297101	FC(F)(F)C(=O)c1cc(NC(=O)C(=O)Nc2c(ccc(c2)C=3OC=CN3)C)ccc1
0.297101	FC(F)(F)C(=O)c1cc(NC(=O)C(=O)Nc2c(ccc(c2)C=3OC=CN3)C)ccc1
0.297101	FC(F)(F)C(=O)c1cc(NC(=O)C(=O)Nc2c(ccc(c2)C=3OC=CN3)C)ccc1
0.297101	FC(F)(F)C(=O)c1cc(NC(=O)C(=O)Nc2c(ccc(c2)C=3OC=CN3)C)ccc1
0.297101	FC(F)(F)C(=O)c1cc(NC(=O)C(=O)Nc2c(ccc(c2)C=3OC=CN3)C)ccc1
0.297101	FC(F)(F)C(=O)c1cc(NC(=O)C(=O)Nc2c(ccc(c2)C=3OC=CN3)C)ccc1
0.297101	FC(F)(F)C(=O)c1cc(NC(=O)C(=O)Nc2c(ccc(c2)C=3OC=CN3)C)ccc1
0.297101	FC(F)(F)C(=O)c1cc(NC(=O)C(=O)Nc2c(ccc(c2)C=3OC=CN3)C)ccc1
0.296992	Brc1cc(ccc1)C(=O)Nc2ccc(cc2)C=3ON=C(N3)c4cc(c(F)cc4)C
0.296992	Brc1cc(ccc1)C(=O)Nc2ccc(cc2)C=3ON=C(N3)c4cc(c(F)cc4)C
0.296992	Brc1cc(ccc1)C(=O)Nc2ccc(cc2)C=3ON=C(N3)c4cc(c(F)cc4)C
0.296992	Brc1cc(ccc1)C(=O)Nc2ccc(cc2)C=3ON=C(N3)c4cc(c(F)cc4)C
0.296992	Brc1cc(ccc1)C(=O)Nc2ccc(cc2)C=3ON=C(N3)c4cc(c(F)cc4)C
0.296992	Brc1cc(ccc1)C(=O)Nc2ccc(cc2)C=3ON=C(N3)c4cc(c(F)cc4)C
0.296992	Brc1cc(ccc1)C(=O)Nc2ccc(cc2)C=3ON=C(N3)c4cc(c(F)cc4)C
0.296992	Brc1cc(ccc1)C(=O)Nc2ccc(cc2)C=3ON=C(N3)c4cc(c(F)cc4)C
0.296992	Brc1cc(ccc1)C(=O)Nc2ccc(cc2)C=3ON=C(N3)c4cc(c(F)cc4)C
0.296992	Brc1cc(ccc1)C(=O)Nc2ccc(cc2)C=3ON=C(N3)c4cc(c(F)cc4)C
0.29682	S(=O)(=O)(N(C)C)c1cc(NC(=O)c2cnc(N3CCCCCC3)cc2)c(cc1)C
0.29682	S(=O)(=O)(N(C)C)c1cc(NC(=O)c2cnc(N3CCCCCC3)cc2)c(cc1)C
0.296154	O=C(Nc1ccc(C#N)cc1)CCN2CCC(c3nc(c4ccccc4)ccn3)CC2
0.296154	O=C(Nc1ccc(C#N)cc1)CCN2CCC(c3nc(c4ccccc4)ccn3)CC2
0.296154	O=C(Nc1ccc(C#N)cc1)CCN2CCC(c3nc(c4ccccc4)ccn3)CC2
0.296154	O=C(Nc1ccc(C#N)cc1)CCN2CCC(c3nc(c4ccccc4)ccn3)CC2
0.296154	O=C(Nc1ccc(C#N)cc1)CCN2CCC(c3nc(c4ccccc4)ccn3)CC2
0.296154	O=C(Nc1ccc(C#N)cc1)CCN2CCC(c3nc(c4ccccc4)ccn3)CC2
0.296154	O=C(Nc1ccc(C#N)cc1)CCN2CCC(c3nc(c4ccccc4)ccn3)CC2
0.296154	O=C(Nc1ccc(C#N)cc1)CCN2CCC(c3nc(c4ccccc4)ccn3)CC2
0.296154	O=C(Nc1ccc(C#N)cc1)CCN2CCC(c3nc(c4ccccc4)ccn3)CC2
0.296154	O=C(Nc1ccc(C#N)cc1)CCN2CCC(c3nc(c4ccccc4)ccn3)CC2
0.29588	Fc1c(cccc1)C(=O)Nc2c(ccc(c2)C=3ON=CN3)C
0.29588	Fc1c(cccc1)C(=O)Nc2c(ccc(c2)C=3ON=CN3)C
0.29588	Fc1c(cccc1)C(=O)Nc2c(ccc(c2)C=3ON=CN3)C
0.29588	Fc1c(cccc1)C(=O)Nc2c(ccc(c2)C=3ON=CN3)C
0.29588	Fc1c(cccc1)C(=O)Nc2c(ccc(c2)C=3ON=CN3)C
0.29588	Brc1c(F)ccc(NC(=O)c2cc(NS(=O)(=O)c3ccc(F)cc3)c(cc2)C)c1
0.29588	Brc1c(F)ccc(NC(=O)c2cc(NS(=O)(=O)c3ccc(F)cc3)c(cc2)C)c1
0.29588	Brc1c(F)ccc(NC(=O)c2cc(NS(=O)(=O)c3ccc(F)cc3)c(cc2)C)c1
0.29588	Brc1c(F)ccc(NC(=O)c2cc(NS(=O)(=O)c3ccc(F)cc3)c(cc2)C)c1
0.29588	Brc1c(F)ccc(NC(=O)c2cc(NS(=O)(=O)c3ccc(F)cc3)c(cc2)C)c1
0.29588	Brc1c(F)ccc(NC(=O)c2cc(NS(=O)(=O)c3ccc(F)cc3)c(cc2)C)c1
0.29588	Brc1c(F)ccc(NC(=O)c2cc(NS(=O)(=O)c3ccc(F)cc3)c(cc2)C)c1
0.29588	Brc1c(F)ccc(NC(=O)c2cc(NS(=O)(=O)c3ccc(F)cc3)c(cc2)C)c1
0.29588	Brc1c(F)ccc(NC(=O)c2cc(NS(=O)(=O)c3ccc(F)cc3)c(cc2)C)c1
0.29588	Brc1c(F)ccc(NC(=O)c2cc(NS(=O)(=O)c3ccc(F)cc3)c(cc2)C)c1
0.295833	O=C(N)c1cc(NC(=O)C=2OC=CC2)c(cc1)C
0.295833	O=C(N)c1cc(NC(=O)C=2OC=CC2)c(cc1)C
0.295833	O=C(N)c1cc(NC(=O)C=2OC=CC2)c(cc1)C
0.295833	O=C(N)c1cc(NC(=O)C=2OC=CC2)c(cc1)C
0.295833	O=C(N)c1cc(NC(=O)C=2OC=CC2)c(cc1)C
0.295833	O=C(N)c1cc(NC(=O)C=2OC=CC2)c(cc1)C
0.295833	O=C(N)c1cc(NC(=O)C=2OC=CC2)c(cc1)C
0.295833	O=C(N)c1cc(NC(=O)C=2OC=CC2)c(cc1)C
0.295833	O=C(N)c1cc(NC(=O)C=2OC=CC2)c(cc1)C
0.295833	O=C(N)c1cc(NC(=O)C=2OC=CC2)c(cc1)C
0.295276	Brc1ncc(cc1)C(=O)Nc2c(F)ccc(c2)C=3N=NNN3
0.295276	Brc1ncc(cc1)C(=O)Nc2c(F)ccc(c2)C=3N=NNN3
0.295276	Brc1ncc(cc1)C(=O)Nc2c(F)ccc(c2)C=3N=NNN3
0.294574	O=C(Nc1cnc(Oc2ccc(cc2)C)cc1)c3cncc(c3)C4=NNC=C4
0.294574	O=C(Nc1cnc(Oc2ccc(cc2)C)cc1)c3cncc(c3)C4=NNC=C4
0.294574	O=C(Nc1cnc(Oc2ccc(cc2)C)cc1)c3cncc(c3)C4=NNC=C4
0.294574	O=C(Nc1cnc(Oc2ccc(cc2)C)cc1)c3cncc(c3)C4=NNC=C4
0.294574	O=C(Nc1cnc(Oc2ccc(cc2)C)cc1)c3cncc(c3)C4=NNC=C4
0.294574	O=C(Nc1cnc(Oc2ccc(cc2)C)cc1)c3cncc(c3)C4=NNC=C4
0.294372	Brc1c(O)cc(cc1)C(=O)Nc2cc(c(cc2)C)C
0.294372	Brc1c(O)cc(cc1)C(=O)Nc2cc(c(cc2)C)C
0.294372	Brc1c(O)cc(cc1)C(=O)Nc2cc(c(cc2)C)C
0.294372	Brc1c(O)cc(cc1)C(=O)Nc2cc(c(cc2)C)C
0.294372	Brc1c(O)cc(cc1)C(=O)Nc2cc(c(cc2)C)C
0.294372	Brc1c(O)cc(cc1)C(=O)Nc2cc(c(cc2)C)C
0.294372	Brc1c(O)cc(cc1)C(=O)Nc2cc(c(cc2)C)C
0.294372	Brc1c(O)cc(cc1)C(=O)Nc2cc(c(cc2)C)C
0.294372	Brc1c(O)cc(cc1)C(=O)Nc2cc(c(cc2)C)C
0.294372	Brc1c(O)cc(cc1)C(=O)Nc2cc(c(cc2)C)C
0.293919	O=C(NCc1cc(ncc1)N2C=NC=C2)c3cc(NC(=O)C=4OC=CC4)c(cc3)C
0.293919	O=C(NCc1cc(ncc1)N2C=NC=C2)c3cc(NC(=O)C=4OC=CC4)c(cc3)C
0.293919	O=C(NCc1cc(ncc1)N2C=NC=C2)c3cc(NC(=O)C=4OC=CC4)c(cc3)C
0.293919	O=C(NCc1cc(ncc1)N2C=NC=C2)c3cc(NC(=O)C=4OC=CC4)c(cc3)C
0.293919	O=C(NCc1cc(ncc1)N2C=NC=C2)c3cc(NC(=O)C=4OC=CC4)c(cc3)C
0.293919	O=C(NCc1cc(ncc1)N2C=NC=C2)c3cc(NC(=O)C=4OC=CC4)c(cc3)C
0.293919	O=C(NCc1cc(ncc1)N2C=NC=C2)c3cc(NC(=O)C=4OC=CC4)c(cc3)C
0.293919	O=C(NCc1cc(ncc1)N2C=NC=C2)c3cc(NC(=O)C=4OC=CC4)c(cc3)C
0.293919	O=C(NCc1cc(ncc1)N2C=NC=C2)c3cc(NC(=O)C=4OC=CC4)c(cc3)C
0.293919	O=C(NCc1cc(ncc1)N2C=NC=C2)c3cc(NC(=O)C=4OC=CC4)c(cc3)C
0.293907	S(=O)(=O)(N(C)C)c1cc(NC(=O)c2ccc(c3c(C#N)cccc3)cc2)c(cc1)C
0.293907	S(=O)(=O)(N(C)C)c1cc(NC(=O)c2ccc(c3c(C#N)cccc3)cc2)c(cc1)C
0.293907	S(=O)(=O)(N(C)C)c1cc(NC(=O)c2ccc(c3c(C#N)cccc3)cc2)c(cc1)C
0.293907	S(=O)(=O)(N(C)C)c1cc(NC(=O)c2ccc(c3c(C#N)cccc3)cc2)c(cc1)C
0.293907	S(=O)(=O)(N(C)C)c1cc(NC(=O)c2ccc(c3c(C#N)cccc3)cc2)c(cc1)C
0.293907	S(=O)(=O)(N(C)C)c1cc(NC(=O)c2ccc(c3c(C#N)cccc3)cc2)c(cc1)C
0.292683	O=C(Nc1ccc(NC(=O)CCN2CCCCCC2)cc1)c3cc(c(N)cc3)C
0.292419	S(C1=NC=CN1c2ccc(cc2)C(=O)Nc3c(cc(cc3)C4=NC=CN4)C)C
0.292419	S(C1=NC=CN1c2ccc(cc2)C(=O)Nc3c(cc(cc3)C4=NC=CN4)C)C
0.292419	S(C1=NC=CN1c2ccc(cc2)C(=O)Nc3c(cc(cc3)C4=NC=CN4)C)C
0.292419	S(C1=NC=CN1c2ccc(cc2)C(=O)Nc3c(cc(cc3)C4=NC=CN4)C)C
0.292419	S(C1=NC=CN1c2ccc(cc2)C(=O)Nc3c(cc(cc3)C4=NC=CN4)C)C
0.292419	S(C1=NC=CN1c2ccc(cc2)C(=O)Nc3c(cc(cc3)C4=NC=CN4)C)C
0.292419	S(C1=NC=CN1c2ccc(cc2)C(=O)Nc3c(cc(cc3)C4=NC=CN4)C)C
0.292419	S(C1=NC=CN1c2ccc(cc2)C(=O)Nc3c(cc(cc3)C4=NC=CN4)C)C
0.292419	S(C1=NC=CN1c2ccc(cc2)C(=O)Nc3c(cc(cc3)C4=NC=CN4)C)C
0.292308	S(=O)(=O)(Nc1ccc(cc1)C(=O)Nc2cc(ccc2)CN3CC(C(=O)N)CCC3)c4c(ccc([N+]([O-])=O)c4)C
0.292308	S(=O)(=O)(Nc1ccc(cc1)C(=O)Nc2cc(ccc2)CN3CC(C(=O)N)CCC3)c4c(ccc([N+]([O-])=O)c4)C
0.292308	S(=O)(=O)(Nc1ccc(cc1)C(=O)Nc2cc(ccc2)CN3CC(C(=O)N)CCC3)c4c(ccc([N+]([O-])=O)c4)C
0.292308	S(=O)(=O)(Nc1ccc(cc1)C(=O)Nc2cc(ccc2)CN3CC(C(=O)N)CCC3)c4c(ccc([N+]([O-])=O)c4)C
0.292308	S(=O)(=O)(Nc1ccc(cc1)C(=O)Nc2cc(ccc2)CN3CC(C(=O)N)CCC3)c4c(ccc([N+]([O-])=O)c4)C
0.292308	S(=O)(=O)(Nc1ccc(cc1)C(=O)Nc2cc(ccc2)CN3CC(C(=O)N)CCC3)c4c(ccc([N+]([O-])=O)c4)C
0.292308	S(=O)(=O)(Nc1ccc(cc1)C(=O)Nc2cc(ccc2)CN3CC(C(=O)N)CCC3)c4c(ccc([N+]([O-])=O)c4)C
0.292308	S(=O)(=O)(Nc1ccc(cc1)C(=O)Nc2cc(ccc2)CN3CC(C(=O)N)CCC3)c4c(ccc([N+]([O-])=O)c4)C
0.292181	FC(F)(F)c1nc(NC(=O)c2cc(c(cc2)C)C)ccc1
0.292181	FC(F)(F)c1nc(NC(=O)c2cc(c(cc2)C)C)ccc1
0.292181	FC(F)(F)c1nc(NC(=O)c2cc(c(cc2)C)C)ccc1
0.292181	FC(F)(F)c1nc(NC(=O)c2cc(c(cc2)C)C)ccc1
0.292181	FC(F)(F)c1nc(NC(=O)c2cc(c(cc2)C)C)ccc1
0.292181	FC(F)(F)c1nc(NC(=O)c2cc(c(cc2)C)C)ccc1
0.292181	FC(F)(F)c1nc(NC(=O)c2cc(c(cc2)C)C)ccc1
0.292181	FC(F)(F)c1nc(NC(=O)c2cc(c(cc2)C)C)ccc1
0.292181	FC(F)(F)c1nc(NC(=O)c2cc(c(cc2)C)C)ccc1
0.292181	FC(F)(F)c1nc(NC(=O)c2cc(c(cc2)C)C)ccc1
0.291667	S(=O)(=O)(Nc1c(ccc(c1)C(=O)Nc2cnc(Oc3cc(F)cc(F)c3)cc2)C)c4ccc(F)cc4
0.291667	S(=O)(=O)(Nc1c(ccc(c1)C(=O)Nc2cnc(Oc3cc(F)cc(F)c3)cc2)C)c4ccc(F)cc4
0.291667	S(=O)(=O)(Nc1c(ccc(c1)C(=O)Nc2cnc(Oc3cc(F)cc(F)c3)cc2)C)c4ccc(F)cc4
0.291667	S(=O)(=O)(Nc1c(ccc(c1)C(=O)Nc2cnc(Oc3cc(F)cc(F)c3)cc2)C)c4ccc(F)cc4
0.291667	S(=O)(=O)(Nc1c(ccc(c1)C(=O)Nc2cnc(Oc3cc(F)cc(F)c3)cc2)C)c4ccc(F)cc4
0.291667	S(=O)(=O)(Nc1c(ccc(c1)C(=O)Nc2cnc(Oc3cc(F)cc(F)c3)cc2)C)c4ccc(F)cc4
0.291667	S(=O)(=O)(Nc1c(ccc(c1)C(=O)Nc2cnc(Oc3cc(F)cc(F)c3)cc2)C)c4ccc(F)cc4
0.291667	S(=O)(=O)(Nc1c(ccc(c1)C(=O)Nc2cnc(Oc3cc(F)cc(F)c3)cc2)C)c4ccc(F)cc4
0.291667	S(=O)(=O)(Nc1c(ccc(c1)C(=O)Nc2cnc(Oc3cc(F)cc(F)c3)cc2)C)c4ccc(F)cc4
0.291667	S(=O)(=O)(Nc1c(ccc(c1)C(=O)Nc2cnc(Oc3cc(F)cc(F)c3)cc2)C)c4ccc(F)cc4
0.291667	O=C(Nc1c(OC)cc(N)cc1)c2cnccc2
0.291667	O=C(Nc1c(OC)cc(N)cc1)c2cnccc2
0.291667	O=C(Nc1cc(c(cc1)C)C)c2ccc(NN3C(=O)CCC3=O)cc2
0.291667	O=C(Nc1cc(c(cc1)C)C)c2ccc(NN3C(=O)CCC3=O)cc2
0.291667	O=C(Nc1cc(c(cc1)C)C)c2ccc(NN3C(=O)CCC3=O)cc2
0.291667	O=C(Nc1cc(c(cc1)C)C)c2ccc(NN3C(=O)CCC3=O)cc2
0.291667	O=C(Nc1cc(c(cc1)C)C)c2ccc(NN3C(=O)CCC3=O)cc2
0.291667	O=C(Nc1cc(c(cc1)C)C)c2ccc(NN3C(=O)CCC3=O)cc2
0.291667	O=C(Nc1cc(c(cc1)C)C)c2ccc(NN3C(=O)CCC3=O)cc2
0.291667	O=C(Nc1cc(c(cc1)C)C)c2ccc(NN3C(=O)CCC3=O)cc2
0.291667	O=C(Nc1cc(c(cc1)C)C)c2ccc(NN3C(=O)CCC3=O)cc2
0.291667	O=C(Nc1cc(c(cc1)C)C)c2ccc(NN3C(=O)CCC3=O)cc2
0.291513	S(=O)(=O)(N(C)C)c1cc(ccc1)C(=O)Nc2ccc(cc2)CN3CCN(c4cc(ccc4)C)CC3
0.291513	S(=O)(=O)(N(C)C)c1cc(ccc1)C(=O)Nc2ccc(cc2)CN3CCN(c4cc(ccc4)C)CC3
0.291513	S(=O)(=O)(N(C)C)c1cc(ccc1)C(=O)Nc2ccc(cc2)CN3CCN(c4cc(ccc4)C)CC3
0.291513	S(=O)(=O)(N(C)C)c1cc(ccc1)C(=O)Nc2ccc(cc2)CN3CCN(c4cc(ccc4)C)CC3
0.291513	S(=O)(=O)(N(C)C)c1cc(ccc1)C(=O)Nc2ccc(cc2)CN3CCN(c4cc(ccc4)C)CC3
0.291513	S(=O)(=O)(N(C)C)c1cc(ccc1)C(=O)Nc2ccc(cc2)CN3CCN(c4cc(ccc4)C)CC3
0.291513	S(=O)(=O)(N(C)C)c1cc(ccc1)C(=O)Nc2ccc(cc2)CN3CCN(c4cc(ccc4)C)CC3
0.291513	S(=O)(=O)(N(C)C)c1cc(ccc1)C(=O)Nc2ccc(cc2)CN3CCN(c4cc(ccc4)C)CC3
0.291513	S(=O)(=O)(N(C)C)c1cc(ccc1)C(=O)Nc2ccc(cc2)CN3CCN(c4cc(ccc4)C)CC3
0.291513	S(=O)(=O)(N(C)C)c1cc(ccc1)C(=O)Nc2ccc(cc2)CN3CCN(c4cc(ccc4)C)CC3
0.291513	Fc1c(NC(=O)N)cc(NC(=O)C2=NOC(=C2)CN3CCCCC3)cc1
0.291513	Fc1c(NC(=O)N)cc(NC(=O)C2=NOC(=C2)CN3CCCCC3)cc1
0.291513	Fc1c(NC(=O)N)cc(NC(=O)C2=NOC(=C2)CN3CCCCC3)cc1
0.291513	Fc1c(NC(=O)N)cc(NC(=O)C2=NOC(=C2)CN3CCCCC3)cc1
0.291513	Fc1c(NC(=O)N)cc(NC(=O)C2=NOC(=C2)CN3CCCCC3)cc1
0.291513	Fc1c(NC(=O)N)cc(NC(=O)C2=NOC(=C2)CN3CCCCC3)cc1
0.291513	Fc1c(NC(=O)N)cc(NC(=O)C2=NOC(=C2)CN3CCCCC3)cc1
0.291513	Fc1c(NC(=O)N)cc(NC(=O)C2=NOC(=C2)CN3CCCCC3)cc1
0.291513	Fc1c(NC(=O)N)cc(NC(=O)C2=NOC(=C2)CN3CCCCC3)cc1
0.291513	Fc1c(NC(=O)N)cc(NC(=O)C2=NOC(=C2)CN3CCCCC3)cc1
0.291498	O=C(Nc1cc(c(cc1)C)C)c2cc(OC)c(cc2)COC
0.291498	O=C(Nc1cc(c(cc1)C)C)c2cc(OC)c(cc2)COC
0.291367	Clc1cc(ccc1)COc2cc(c(NC(=O)c3cc(NC(=O)C=4OC=CC4)c(cc3)C)cc2)C
0.291367	Clc1cc(ccc1)COc2cc(c(NC(=O)c3cc(NC(=O)C=4OC=CC4)c(cc3)C)cc2)C
0.291367	Clc1cc(ccc1)COc2cc(c(NC(=O)c3cc(NC(=O)C=4OC=CC4)c(cc3)C)cc2)C
0.291367	Clc1cc(ccc1)COc2cc(c(NC(=O)c3cc(NC(=O)C=4OC=CC4)c(cc3)C)cc2)C
0.291367	Clc1cc(ccc1)COc2cc(c(NC(=O)c3cc(NC(=O)C=4OC=CC4)c(cc3)C)cc2)C
0.291367	Clc1cc(ccc1)COc2cc(c(NC(=O)c3cc(NC(=O)C=4OC=CC4)c(cc3)C)cc2)C
0.291367	Clc1cc(ccc1)COc2cc(c(NC(=O)c3cc(NC(=O)C=4OC=CC4)c(cc3)C)cc2)C
0.291367	Clc1cc(ccc1)COc2cc(c(NC(=O)c3cc(NC(=O)C=4OC=CC4)c(cc3)C)cc2)C
0.291367	Clc1cc(ccc1)COc2cc(c(NC(=O)c3cc(NC(=O)C=4OC=CC4)c(cc3)C)cc2)C
0.291367	Clc1cc(ccc1)COc2cc(c(NC(=O)c3cc(NC(=O)C=4OC=CC4)c(cc3)C)cc2)C
0.290441	Fc1c(NC(=O)N)cc(NC(=O)C=2N=C(NC2)C3CCN(CC3)C)cc1
0.290076	O=C(Nc1c(OC)cc(cc1)CN(C)C)c2ccc(N3CCN(CC3)CC)cc2
0.290076	O=C(Nc1c(OC)cc(cc1)CN(C)C)c2ccc(N3CCN(CC3)CC)cc2
0.290076	O=C(Nc1c(OC)cc(cc1)CN(C)C)c2ccc(N3CCN(CC3)CC)cc2
0.290076	O=C(Nc1c(OC)cc(cc1)CN(C)C)c2ccc(N3CCN(CC3)CC)cc2
0.290076	O=C(Nc1c(OC)cc(cc1)CN(C)C)c2ccc(N3CCN(CC3)CC)cc2
0.290076	O=C(Nc1c(OC)cc(cc1)CN(C)C)c2ccc(N3CCN(CC3)CC)cc2
0.290076	O=C(Nc1c(OC)cc(cc1)CN(C)C)c2ccc(N3CCN(CC3)CC)cc2
0.290076	O=C(Nc1c(OC)cc(cc1)CN(C)C)c2ccc(N3CCN(CC3)CC)cc2
0.290076	O=C(Nc1c(OC)cc(cc1)CN(C)C)c2ccc(N3CCN(CC3)CC)cc2
0.290076	O=C(Nc1c(OC)cc(cc1)CN(C)C)c2ccc(N3CCN(CC3)CC)cc2
0.289855	S1C(=CC=C1)CCNc2ccc(cc2)C(=O)NCc3cc(F)c(c4cnccc4)cc3
0.289855	S1C(=CC=C1)CCNc2ccc(cc2)C(=O)NCc3cc(F)c(c4cnccc4)cc3
0.289855	S1C(=CC=C1)CCNc2ccc(cc2)C(=O)NCc3cc(F)c(c4cnccc4)cc3
0.289855	S1C(=CC=C1)CCNc2ccc(cc2)C(=O)NCc3cc(F)c(c4cnccc4)cc3
0.289855	S1C(=CC=C1)CCNc2ccc(cc2)C(=O)NCc3cc(F)c(c4cnccc4)cc3
0.289855	S1C(=CC=C1)CCNc2ccc(cc2)C(=O)NCc3cc(F)c(c4cnccc4)cc3
0.289855	S1C(=CC=C1)CCNc2ccc(cc2)C(=O)NCc3cc(F)c(c4cnccc4)cc3
0.289855	S1C(=CC=C1)CCNc2ccc(cc2)C(=O)NCc3cc(F)c(c4cnccc4)cc3
0.289855	S1C(=CC=C1)CCNc2ccc(cc2)C(=O)NCc3cc(F)c(c4cnccc4)cc3
0.289855	S1C(=CC=C1)CCNc2ccc(cc2)C(=O)NCc3cc(F)c(c4cnccc4)cc3
0.289753	S(=O)(=O)(Nc1c(ccc(c1)C(=O)Nc2ccc(OCC3=NNC=N3)cc2)C)c4ccc(F)cc4
0.289753	S(=O)(=O)(Nc1c(ccc(c1)C(=O)Nc2ccc(OCC3=NNC=N3)cc2)C)c4ccc(F)cc4
0.289753	S(=O)(=O)(Nc1c(ccc(c1)C(=O)Nc2ccc(OCC3=NNC=N3)cc2)C)c4ccc(F)cc4
0.289474	O=C(N1CCN(Cc2ccc(cc2)C)CCC1)CCC=3ON=C(N3)c4cnccc4
0.289474	O=C(N1CCN(Cc2ccc(cc2)C)CCC1)CCC=3ON=C(N3)c4cnccc4
0.289474	O=C(N1CCN(Cc2ccc(cc2)C)CCC1)CCC=3ON=C(N3)c4cnccc4
0.289474	O=C(N1CCN(Cc2ccc(cc2)C)CCC1)CCC=3ON=C(N3)c4cnccc4
0.289474	O=C(N1CCN(Cc2ccc(cc2)C)CCC1)CCC=3ON=C(N3)c4cnccc4
0.289474	O=C(N1CCN(Cc2ccc(cc2)C)CCC1)CCC=3ON=C(N3)c4cnccc4
0.289474	O=C(N1CCN(Cc2ccc(cc2)C)CCC1)CCC=3ON=C(N3)c4cnccc4
0.289474	O=C(N1CCN(Cc2ccc(cc2)C)CCC1)CCC=3ON=C(N3)c4cnccc4
0.289474	O=C(N1CCN(Cc2ccc(cc2)C)CCC1)CCC=3ON=C(N3)c4cnccc4
0.289474	O=C(N1CCN(Cc2ccc(cc2)C)CCC1)CCC=3ON=C(N3)c4cnccc4
0.289377	O=C(Nc1nccc(c1)C=2ON=C(N2)N)c3cc(ccc3)C=4OC=NC4
0.289377	O=C(Nc1nccc(c1)C=2ON=C(N2)N)c3cc(ccc3)C=4OC=NC4
0.289377	O=C(Nc1nccc(c1)C=2ON=C(N2)N)c3cc(ccc3)C=4OC=NC4
0.289377	O=C(Nc1nccc(c1)C=2ON=C(N2)N)c3cc(ccc3)C=4OC=NC4
0.289377	O=C(Nc1nccc(c1)C=2ON=C(N2)N)c3cc(ccc3)C=4OC=NC4
0.289377	O=C(Nc1nccc(c1)C=2ON=C(N2)N)c3cc(ccc3)C=4OC=NC4
0.289377	O=C(Nc1nccc(c1)C=2ON=C(N2)N)c3cc(ccc3)C=4OC=NC4
0.289377	O=C(Nc1nccc(c1)C=2ON=C(N2)N)c3cc(ccc3)C=4OC=NC4
0.289377	O=C(Nc1nccc(c1)C=2ON=C(N2)N)c3cc(ccc3)C=4OC=NC4
0.289377	O=C(Nc1nccc(c1)C=2ON=C(N2)N)c3cc(ccc3)C=4OC=NC4
0.289377	S(=O)(=O)(Nc1ccc(NC(=O)c2cc(NC(=O)C=3OC=CC3)c(cc2)C)cc1)c4ccc(F)cc4
0.289377	S(=O)(=O)(Nc1ccc(NC(=O)c2cc(NC(=O)C=3OC=CC3)c(cc2)C)cc1)c4ccc(F)cc4
0.289377	S(=O)(=O)(Nc1ccc(NC(=O)c2cc(NC(=O)C=3OC=CC3)c(cc2)C)cc1)c4ccc(F)cc4
0.289377	S(=O)(=O)(Nc1ccc(NC(=O)c2cc(NC(=O)C=3OC=CC3)c(cc2)C)cc1)c4ccc(F)cc4
0.289377	S(=O)(=O)(Nc1ccc(NC(=O)c2cc(NC(=O)C=3OC=CC3)c(cc2)C)cc1)c4ccc(F)cc4
0.289377	S(=O)(=O)(Nc1ccc(NC(=O)c2cc(NC(=O)C=3OC=CC3)c(cc2)C)cc1)c4ccc(F)cc4
0.289377	S(=O)(=O)(Nc1ccc(NC(=O)c2cc(NC(=O)C=3OC=CC3)c(cc2)C)cc1)c4ccc(F)cc4
0.289377	S(=O)(=O)(Nc1ccc(NC(=O)c2cc(NC(=O)C=3OC=CC3)c(cc2)C)cc1)c4ccc(F)cc4
0.289377	S(=O)(=O)(Nc1ccc(NC(=O)c2cc(NC(=O)C=3OC=CC3)c(cc2)C)cc1)c4ccc(F)cc4
0.289377	S(=O)(=O)(Nc1ccc(NC(=O)c2cc(NC(=O)C=3OC=CC3)c(cc2)C)cc1)c4ccc(F)cc4
0.289362	Clc1cc(ccc1)C(=O)Nc2ccc(OCCN3CCN(CC3)C)cc2
0.289362	Clc1cc(ccc1)C(=O)Nc2ccc(OCCN3CCN(CC3)C)cc2
0.289362	Clc1cc(ccc1)C(=O)Nc2ccc(OCCN3CCN(CC3)C)cc2
0.289362	Clc1cc(ccc1)C(=O)Nc2ccc(OCCN3CCN(CC3)C)cc2
0.289362	Clc1cc(ccc1)C(=O)Nc2ccc(OCCN3CCN(CC3)C)cc2
0.289362	Clc1cc(ccc1)C(=O)Nc2ccc(OCCN3CCN(CC3)C)cc2
0.289362	Clc1cc(ccc1)C(=O)Nc2ccc(OCCN3CCN(CC3)C)cc2
0.289362	Clc1cc(ccc1)C(=O)Nc2ccc(OCCN3CCN(CC3)C)cc2
0.289362	Clc1cc(ccc1)C(=O)Nc2ccc(OCCN3CCN(CC3)C)cc2
0.289362	Clc1cc(ccc1)C(=O)Nc2ccc(OCCN3CCN(CC3)C)cc2
0.289199	S(=O)(=O)(Nc1ccc(cc1)C(=O)Nc2ccc(cc2)C3=NOC=C3)c4c(ccc([N+]([O-])=O)c4)C
0.288732	O=C(Nc1ccc(c2nc(ncc2)C)cc1)C3=C4N(C=C3)CCCC4
0.288732	O=C(Nc1ccc(c2nc(ncc2)C)cc1)C3=C4N(C=C3)CCCC4
0.288732	Clc1cc(ccc1)C=2SC(=NC2)NC(=O)c3cc(ccc3)CNc4nc(ccn4)C
0.288732	Clc1cc(ccc1)C=2SC(=NC2)NC(=O)c3cc(ccc3)CNc4nc(ccn4)C
0.288732	Clc1cc(ccc1)C=2SC(=NC2)NC(=O)c3cc(ccc3)CNc4nc(ccn4)C
0.288344	S1(=O)(=O)N(c2c(cc(cc2)C(=O)Nc3nc(c4ccc(OC)cc4)ccn3)C1(C)C)C
0.288079	Fc1c(ccc(NC(=O)CCC=2ON=C(N2)c3cnccc3)c1)C(=O)NCCN(CC)CC
0.288	Fc1c(O)cc(NC(=O)c2nc(OC)ncc2)cc1
0.288	Fc1c(O)cc(NC(=O)c2nc(OC)ncc2)cc1
0.288	Fc1c(O)cc(NC(=O)c2nc(OC)ncc2)cc1
0.288	Fc1c(O)cc(NC(=O)c2nc(OC)ncc2)cc1
0.288	Fc1c(O)cc(NC(=O)c2nc(OC)ncc2)cc1
0.288	Fc1c(O)cc(NC(=O)c2nc(OC)ncc2)cc1
0.288	Fc1c(O)cc(NC(=O)c2nc(OC)ncc2)cc1
0.288	Fc1c(O)cc(NC(=O)c2nc(OC)ncc2)cc1
0.288	Fc1c(O)cc(NC(=O)c2nc(OC)ncc2)cc1
0.288	Fc1c(O)cc(NC(=O)c2nc(OC)ncc2)cc1
0.287356	O=C(Nc1c(cc(OC(C)C)cc1)C)c2cc(NC(=O)C=3OC=CC3)c(cc2)C
0.287356	O=C(Nc1c(cc(OC(C)C)cc1)C)c2cc(NC(=O)C=3OC=CC3)c(cc2)C
0.287356	O=C(Nc1c(cc(OC(C)C)cc1)C)c2cc(NC(=O)C=3OC=CC3)c(cc2)C
0.287356	O=C(Nc1c(cc(OC(C)C)cc1)C)c2cc(NC(=O)C=3OC=CC3)c(cc2)C
0.287356	O=C(Nc1c(cc(OC(C)C)cc1)C)c2cc(NC(=O)C=3OC=CC3)c(cc2)C
0.287356	O=C(Nc1c(cc(OC(C)C)cc1)C)c2cc(NC(=O)C=3OC=CC3)c(cc2)C
0.287356	O=C(Nc1c(cc(OC(C)C)cc1)C)c2cc(NC(=O)C=3OC=CC3)c(cc2)C
0.287356	O=C(Nc1c(cc(OC(C)C)cc1)C)c2cc(NC(=O)C=3OC=CC3)c(cc2)C
0.287356	O=C(Nc1c(cc(OC(C)C)cc1)C)c2cc(NC(=O)C=3OC=CC3)c(cc2)C
0.287356	O=C(Nc1c(cc(OC(C)C)cc1)C)c2cc(NC(=O)C=3OC=CC3)c(cc2)C
0.287313	O=C(Nc1c(OC)cc(NC(=O)C(=O)NCCCNCC)cc1)c2cnccc2
0.287313	O=C(Nc1c(OC)cc(NC(=O)C(=O)NCCCNCC)cc1)c2cnccc2
0.287313	O=C(Nc1c(OC)cc(NC(=O)C(=O)NCCCNCC)cc1)c2cnccc2
0.287313	O=C(Nc1c(OC)cc(NC(=O)C(=O)NCCCNCC)cc1)c2cnccc2
0.287313	O=C(Nc1c(OC)cc(NC(=O)C(=O)NCCCNCC)cc1)c2cnccc2
0.287313	O=C(Nc1c(OC)cc(NC(=O)C(=O)NCCCNCC)cc1)c2cnccc2
0.287313	O=C(Nc1c(OC)cc(NC(=O)C(=O)NCCCNCC)cc1)c2cnccc2
0.287313	O=C(Nc1c(OC)cc(NC(=O)C(=O)NCCCNCC)cc1)c2cnccc2
0.287313	O=C(Nc1c(OC)cc(NC(=O)C(=O)NCCCNCC)cc1)c2cnccc2
0.287313	O=C(Nc1c(OC)cc(NC(=O)C(=O)NCCCNCC)cc1)c2cnccc2
0.287234	O=C(Nc1c(cc(OC(C)C)cc1)C)CCC=2ON=C(N2)c3cnccc3
0.287234	O=C(Nc1c(cc(OC(C)C)cc1)C)CCC=2ON=C(N2)c3cnccc3
0.287234	O=C(Nc1c(cc(OC(C)C)cc1)C)CCC=2ON=C(N2)c3cnccc3
0.287234	O=C(Nc1c(cc(OC(C)C)cc1)C)CCC=2ON=C(N2)c3cnccc3
0.287234	O=C(Nc1c(cc(OC(C)C)cc1)C)CCC=2ON=C(N2)c3cnccc3
0.287234	O=C(Nc1c(cc(OC(C)C)cc1)C)CCC=2ON=C(N2)c3cnccc3
0.287234	O=C(Nc1c(cc(OC(C)C)cc1)C)CCC=2ON=C(N2)c3cnccc3
0.286689	S(=O)(=O)(Nc1c(ccc(c1)C(=O)NC2=NC(C(=O)OCC)=CN2)C)c3ccc(F)cc3
0.286689	S(=O)(=O)(Nc1c(ccc(c1)C(=O)NC2=NC(C(=O)OCC)=CN2)C)c3ccc(F)cc3
0.28626	Fc1ccc(cc1)CNC(=O)c2ccc(NC(=O)C(=O)NCc3cc(c(c4ccccc4)cc3)C)cc2
0.28626	Fc1ccc(cc1)CNC(=O)c2ccc(NC(=O)C(=O)NCc3cc(c(c4ccccc4)cc3)C)cc2
0.28626	Fc1ccc(cc1)CNC(=O)c2ccc(NC(=O)C(=O)NCc3cc(c(c4ccccc4)cc3)C)cc2
0.286245	O=C(NCc1cc(ccc1)C)c2ccc(cc2)C=3ON=C(N3)c4cc(ccc4)CN5CCOCC5
0.286232	O=C(Nc1c(ccc(c1)C=2OC=CN2)C)C3=NOC(=C3)CC
0.286232	O=C(Nc1c(ccc(c1)C=2OC=CN2)C)C3=NOC(=C3)CC
0.286232	O=C(Nc1c(ccc(c1)C=2OC=CN2)C)C3=NOC(=C3)CC
0.286232	O=C(Nc1c(ccc(c1)C=2OC=CN2)C)C3=NOC(=C3)CC
0.286232	O=C(Nc1c(ccc(c1)C=2OC=CN2)C)C3=NOC(=C3)CC
0.286232	O=C(Nc1c(ccc(c1)C=2OC=CN2)C)C3=NOC(=C3)CC
0.286232	O=C(Nc1c(ccc(c1)C=2OC=CN2)C)C3=NOC(=C3)CC
0.286232	O=C(Nc1c(ccc(c1)C=2OC=CN2)C)C3=NOC(=C3)CC
0.286232	O=C(Nc1c(ccc(c1)C=2OC=CN2)C)C3=NOC(=C3)CC
0.286232	O=C(Nc1c(ccc(c1)C=2OC=CN2)C)C3=NOC(=C3)CC
0.285714	O=C(Nc1c(OC)cc(NC(=O)C(=O)NCC2(N)CC2)cc1)c3cnccc3
0.285714	O=C(Nc1c(OC)cc(NC(=O)C(=O)NCC2(N)CC2)cc1)c3cnccc3
0.285714	O=C(Nc1c(OC)cc(NC(=O)C(=O)NCC2(N)CC2)cc1)c3cnccc3
0.285714	O=C(Nc1c(OC)cc(NC(=O)C(=O)NCC2(N)CC2)cc1)c3cnccc3
0.285714	O=C(Nc1c(OC)cc(NC(=O)C(=O)NCC2(N)CC2)cc1)c3cnccc3
0.285714	O=C(Nc1c(OC)cc(NC(=O)C(=O)NCC2(N)CC2)cc1)c3cnccc3
0.285714	O=C(Nc1c(OC)cc(NC(=O)C(=O)NCC2(N)CC2)cc1)c3cnccc3
0.285714	O=C(Nc1c(OC)cc(NC(=O)C(=O)NCC2(N)CC2)cc1)c3cnccc3
0.285714	O=C(Nc1c(OC)cc(NC(=O)C(=O)NCC2(N)CC2)cc1)c3cnccc3
0.285714	O=C(Nc1c(OC)cc(NC(=O)C(=O)NCC2(N)CC2)cc1)c3cnccc3
0.285199	S(=O)(=O)(N(C)C)c1cc(NC(=O)c2ccc(N(Cc3ccccc3)CC)cc2)c(cc1)C
0.285199	S(=O)(=O)(N(C)C)c1cc(NC(=O)c2ccc(N(Cc3ccccc3)CC)cc2)c(cc1)C
0.285199	S(=O)(=O)(N(C)C)c1cc(NC(=O)c2ccc(N(Cc3ccccc3)CC)cc2)c(cc1)C
0.285199	S(=O)(=O)(N(C)C)c1cc(NC(=O)c2ccc(N(Cc3ccccc3)CC)cc2)c(cc1)C
0.284585	FC(F)(F)c1cc(NC(=O)c2ccc(NC(=O)C)cc2)c(NCc3ccccc3)cc1
0.284585	FC(F)(F)c1cc(NC(=O)c2ccc(NC(=O)C)cc2)c(NCc3ccccc3)cc1
0.284585	FC(F)(F)c1cc(NC(=O)c2ccc(NC(=O)C)cc2)c(NCc3ccccc3)cc1
0.284585	FC(F)(F)c1cc(NC(=O)c2ccc(NC(=O)C)cc2)c(NCc3ccccc3)cc1
0.284585	FC(F)(F)c1cc(NC(=O)c2ccc(NC(=O)C)cc2)c(NCc3ccccc3)cc1
0.284585	FC(F)(F)c1cc(NC(=O)c2ccc(NC(=O)C)cc2)c(NCc3ccccc3)cc1
0.284585	FC(F)(F)c1cc(NC(=O)c2ccc(NC(=O)C)cc2)c(NCc3ccccc3)cc1
0.284585	FC(F)(F)c1cc(NC(=O)c2ccc(NC(=O)C)cc2)c(NCc3ccccc3)cc1
0.284585	FC(F)(F)c1cc(NC(=O)c2ccc(NC(=O)C)cc2)c(NCc3ccccc3)cc1
0.284585	FC(F)(F)c1cc(NC(=O)c2ccc(NC(=O)C)cc2)c(NCc3ccccc3)cc1
0.284519	Clc1cc(ccc1)C(=O)Nc2cc(NC(=O)N)c(F)cc2
0.284519	Clc1cc(ccc1)C(=O)Nc2cc(NC(=O)N)c(F)cc2
0.284519	Clc1cc(ccc1)C(=O)Nc2cc(NC(=O)N)c(F)cc2
0.284519	Clc1cc(ccc1)C(=O)Nc2cc(NC(=O)N)c(F)cc2
0.284519	Clc1cc(ccc1)C(=O)Nc2cc(NC(=O)N)c(F)cc2
0.284519	Clc1cc(ccc1)C(=O)Nc2cc(NC(=O)N)c(F)cc2
0.284519	Clc1cc(ccc1)C(=O)Nc2cc(NC(=O)N)c(F)cc2
0.284519	Clc1cc(ccc1)C(=O)Nc2cc(NC(=O)N)c(F)cc2
0.284519	Clc1cc(ccc1)C(=O)Nc2cc(NC(=O)N)c(F)cc2
0.284519	Clc1cc(ccc1)C(=O)Nc2cc(NC(=O)N)c(F)cc2
0.284247	S1C(=NC(=C1)CNC(=O)C(=O)Nc2cc(OC)c(NC(=O)c3cnccc3)cc2)N
0.284247	S1C(=NC(=C1)CNC(=O)C(=O)Nc2cc(OC)c(NC(=O)c3cnccc3)cc2)N
0.284247	S1C(=NC(=C1)CNC(=O)C(=O)Nc2cc(OC)c(NC(=O)c3cnccc3)cc2)N
0.284247	S1C(=NC(=C1)CNC(=O)C(=O)Nc2cc(OC)c(NC(=O)c3cnccc3)cc2)N
0.284247	S1C(=NC(=C1)CNC(=O)C(=O)Nc2cc(OC)c(NC(=O)c3cnccc3)cc2)N
0.284247	S1C(=NC(=C1)CNC(=O)C(=O)Nc2cc(OC)c(NC(=O)c3cnccc3)cc2)N
0.284247	S1C(=NC(=C1)CNC(=O)C(=O)Nc2cc(OC)c(NC(=O)c3cnccc3)cc2)N
0.284247	S1C(=NC(=C1)CNC(=O)C(=O)Nc2cc(OC)c(NC(=O)c3cnccc3)cc2)N
0.284247	S1C(=NC(=C1)CNC(=O)C(=O)Nc2cc(OC)c(NC(=O)c3cnccc3)cc2)N
0.284247	S1C(=NC(=C1)CNC(=O)C(=O)Nc2cc(OC)c(NC(=O)c3cnccc3)cc2)N
0.283843	n1c(nccc1c2cnccc2)C3CCNCC3
0.283843	n1c(nccc1c2cnccc2)C3CCNCC3
0.283843	n1c(nccc1c2cnccc2)C3CCNCC3
0.283843	n1c(nccc1c2cnccc2)C3CCNCC3
0.283843	n1c(nccc1c2cnccc2)C3CCNCC3
0.283843	n1c(nccc1c2cnccc2)C3CCNCC3
0.283843	n1c(nccc1c2cnccc2)C3CCNCC3
0.283843	n1c(nccc1c2cnccc2)C3CCNCC3
0.283843	n1c(nccc1c2cnccc2)C3CCNCC3
0.283843	n1c(nccc1c2cnccc2)C3CCNCC3
0.283525	S1C(=CC=C1)CCNc2ccc(cc2)C(=O)Nc3cc(OC(F)F)c(cc3)C
0.283525	S1C(=CC=C1)CCNc2ccc(cc2)C(=O)Nc3cc(OC(F)F)c(cc3)C
0.283525	S1C(=CC=C1)CCNc2ccc(cc2)C(=O)Nc3cc(OC(F)F)c(cc3)C
0.283525	S1C(=CC=C1)CCNc2ccc(cc2)C(=O)Nc3cc(OC(F)F)c(cc3)C
0.283525	S1C(=CC=C1)CCNc2ccc(cc2)C(=O)Nc3cc(OC(F)F)c(cc3)C
0.283525	S1C(=CC=C1)CCNc2ccc(cc2)C(=O)Nc3cc(OC(F)F)c(cc3)C
0.283525	S1C(=CC=C1)CCNc2ccc(cc2)C(=O)Nc3cc(OC(F)F)c(cc3)C
0.283525	S1C(=CC=C1)CCNc2ccc(cc2)C(=O)Nc3cc(OC(F)F)c(cc3)C
0.283525	S1C(=CC=C1)CCNc2ccc(cc2)C(=O)Nc3cc(OC(F)F)c(cc3)C
0.283525	S1C(=CC=C1)CCNc2ccc(cc2)C(=O)Nc3cc(OC(F)F)c(cc3)C
0.282609	Clc1c(ccc(NC(=O)OC(C)(C)C)c1)C(=O)N2CCN(Cc3ccc(cc3)C)CCC2
0.282609	Clc1c(ccc(NC(=O)OC(C)(C)C)c1)C(=O)N2CCN(Cc3ccc(cc3)C)CCC2
0.282528	[O-][N+](=O)c1cc(c(cc1)C)C(=O)Nc2c(cc(cc2)C3=NC=CN3)C
0.282051	O=C(Nc1c(OC)cc(NC(=O)C(=O)NCC(N)(C)C)cc1)c2cnccc2
0.282051	O=C(Nc1c(OC)cc(NC(=O)C(=O)NCC(N)(C)C)cc1)c2cnccc2
0.282051	O=C(Nc1c(OC)cc(NC(=O)C(=O)NCC(N)(C)C)cc1)c2cnccc2
0.282051	O=C(Nc1c(OC)cc(NC(=O)C(=O)NCC(N)(C)C)cc1)c2cnccc2
0.282051	O=C(Nc1c(OC)cc(NC(=O)C(=O)NCC(N)(C)C)cc1)c2cnccc2
0.282051	O=C(Nc1c(OC)cc(NC(=O)C(=O)NCC(N)(C)C)cc1)c2cnccc2
0.282051	O=C(Nc1c(OC)cc(NC(=O)C(=O)NCC(N)(C)C)cc1)c2cnccc2
0.282051	O=C(Nc1c(OC)cc(NC(=O)C(=O)NCC(N)(C)C)cc1)c2cnccc2
0.281853	S(=O)(=O)(c1cc(ccc1)C(=O)Nc2c(cc(NC(=O)C=O)cc2)C)C
0.281853	S(=O)(=O)(c1cc(ccc1)C(=O)Nc2c(cc(NC(=O)C=O)cc2)C)C
0.281853	S(=O)(=O)(c1cc(ccc1)C(=O)Nc2c(cc(NC(=O)C=O)cc2)C)C
0.281853	S(=O)(=O)(c1cc(ccc1)C(=O)Nc2c(cc(NC(=O)C=O)cc2)C)C
0.281853	S(=O)(=O)(c1cc(ccc1)C(=O)Nc2c(cc(NC(=O)C=O)cc2)C)C
0.281853	S(=O)(=O)(c1cc(ccc1)C(=O)Nc2c(cc(NC(=O)C=O)cc2)C)C
0.281853	S(=O)(=O)(c1cc(ccc1)C(=O)Nc2c(cc(NC(=O)C=O)cc2)C)C
0.281853	S(=O)(=O)(c1cc(ccc1)C(=O)Nc2c(cc(NC(=O)C=O)cc2)C)C
0.281853	S(=O)(=O)(c1cc(ccc1)C(=O)Nc2c(cc(NC(=O)C=O)cc2)C)C
0.281853	S(=O)(=O)(c1cc(ccc1)C(=O)Nc2c(cc(NC(=O)C=O)cc2)C)C
0.281853	O=C(Nc1c(cc(Oc2ccccc2)cc1)C)c3ccc(N(Cc4ccccc4)CC)cc3
0.281853	O=C(Nc1c(cc(Oc2ccccc2)cc1)C)c3ccc(N(Cc4ccccc4)CC)cc3
0.281853	O=C(Nc1c(cc(Oc2ccccc2)cc1)C)c3ccc(N(Cc4ccccc4)CC)cc3
0.281853	O=C(Nc1c(cc(Oc2ccccc2)cc1)C)c3ccc(N(Cc4ccccc4)CC)cc3
0.281853	O=C(Nc1c(cc(Oc2ccccc2)cc1)C)c3ccc(N(Cc4ccccc4)CC)cc3
0.281853	O=C(Nc1c(cc(Oc2ccccc2)cc1)C)c3ccc(N(Cc4ccccc4)CC)cc3
0.281853	O=C(Nc1c(cc(Oc2ccccc2)cc1)C)c3ccc(N(Cc4ccccc4)CC)cc3
0.281853	O=C(Nc1c(cc(Oc2ccccc2)cc1)C)c3ccc(N(Cc4ccccc4)CC)cc3
0.281853	O=C(Nc1c(cc(Oc2ccccc2)cc1)C)c3ccc(N(Cc4ccccc4)CC)cc3
0.281853	O=C(Nc1c(cc(Oc2ccccc2)cc1)C)c3ccc(N(Cc4ccccc4)CC)cc3
0.281746	Brc1c(O)cc(cc1)C(=O)Nc2cc(OCc3ccc(cc3)C)ccc2
0.281746	Brc1c(O)cc(cc1)C(=O)Nc2cc(OCc3ccc(cc3)C)ccc2
0.281746	Brc1c(O)cc(cc1)C(=O)Nc2cc(OCc3ccc(cc3)C)ccc2
0.281746	Brc1c(O)cc(cc1)C(=O)Nc2cc(OCc3ccc(cc3)C)ccc2
0.281746	Brc1c(O)cc(cc1)C(=O)Nc2cc(OCc3ccc(cc3)C)ccc2
0.281746	Brc1c(O)cc(cc1)C(=O)Nc2cc(OCc3ccc(cc3)C)ccc2
0.281746	Brc1c(O)cc(cc1)C(=O)Nc2cc(OCc3ccc(cc3)C)ccc2
0.281746	Brc1c(O)cc(cc1)C(=O)Nc2cc(OCc3ccc(cc3)C)ccc2
0.281746	Brc1c(O)cc(cc1)C(=O)Nc2cc(OCc3ccc(cc3)C)ccc2
0.281746	Brc1c(O)cc(cc1)C(=O)Nc2cc(OCc3ccc(cc3)C)ccc2
0.281633	O=C(Nc1c(ccc(c1)C)C)CN(Cc2ccc(c3ccccc3)cc2)C
0.281553	O=C(Nc1cnccc1)c2ccc(O)cc2
0.281553	O=C(Nc1cnccc1)c2ccc(O)cc2
0.281553	O=C(Nc1cnccc1)c2ccc(O)cc2
0.281553	O=C(Nc1cnccc1)c2ccc(O)cc2
0.281513	O=C(Nc1cc(c(O)c(c1)C)C)c2ccc(N3CCN(CC3)CC)cc2
0.281513	O=C(Nc1cc(c(O)c(c1)C)C)c2ccc(N3CCN(CC3)CC)cc2
0.281513	O=C(Nc1cc(c(O)c(c1)C)C)c2ccc(N3CCN(CC3)CC)cc2
0.281513	O=C(Nc1cc(c(O)c(c1)C)C)c2ccc(N3CCN(CC3)CC)cc2
0.281513	O=C(Nc1cc(c(O)c(c1)C)C)c2ccc(N3CCN(CC3)CC)cc2
0.281513	O=C(Nc1cc(c(O)c(c1)C)C)c2ccc(N3CCN(CC3)CC)cc2
0.281513	O=C(Nc1cc(c(O)c(c1)C)C)c2ccc(N3CCN(CC3)CC)cc2
0.281513	O=C(Nc1cc(c(O)c(c1)C)C)c2ccc(N3CCN(CC3)CC)cc2
0.281513	O=C(Nc1cc(c(O)c(c1)C)C)c2ccc(N3CCN(CC3)CC)cc2
0.281513	O=C(Nc1cc(c(O)c(c1)C)C)c2ccc(N3CCN(CC3)CC)cc2
0.28125	O=C(Nc1ccc(OCCN2CCN(CC2)C)cc1)c3ccc(NC(=O)C)cc3
0.28125	O=C(Nc1ccc(OCCN2CCN(CC2)C)cc1)c3ccc(NC(=O)C)cc3
0.28125	O=C(Nc1ccc(OCCN2CCN(CC2)C)cc1)c3ccc(NC(=O)C)cc3
0.28125	O=C(Nc1ccc(OCCN2CCN(CC2)C)cc1)c3ccc(NC(=O)C)cc3
0.28125	O=C(Nc1ccc(OCCN2CCN(CC2)C)cc1)c3ccc(NC(=O)C)cc3
0.28125	O=C(Nc1ccc(OCCN2CCN(CC2)C)cc1)c3ccc(NC(=O)C)cc3
0.28125	O=C(Nc1ccc(OCCN2CCN(CC2)C)cc1)c3ccc(NC(=O)C)cc3
0.28125	O=C(Nc1ccc(OCCN2CCN(CC2)C)cc1)c3ccc(NC(=O)C)cc3
0.28125	O=C(Nc1ccc(OCCN2CCN(CC2)C)cc1)c3ccc(NC(=O)C)cc3
0.28125	O=C(Nc1ccc(OCCN2CCN(CC2)C)cc1)c3ccc(NC(=O)C)cc3
0.281139	Brc1cc(ccc1)C(=O)Nc2cc(O)c(cc2)C(=O)Nc3c(F)ccc(c3)C=4N=NNN4
0.281139	Brc1cc(ccc1)C(=O)Nc2cc(O)c(cc2)C(=O)Nc3c(F)ccc(c3)C=4N=NNN4
0.281139	Brc1cc(ccc1)C(=O)Nc2cc(O)c(cc2)C(=O)Nc3c(F)ccc(c3)C=4N=NNN4
0.281139	Brc1cc(ccc1)C(=O)Nc2cc(O)c(cc2)C(=O)Nc3c(F)ccc(c3)C=4N=NNN4
0.281139	Brc1cc(ccc1)C(=O)Nc2cc(O)c(cc2)C(=O)Nc3c(F)ccc(c3)C=4N=NNN4
0.281139	Brc1cc(ccc1)C(=O)Nc2cc(O)c(cc2)C(=O)Nc3c(F)ccc(c3)C=4N=NNN4
0.281139	Brc1cc(ccc1)C(=O)Nc2cc(O)c(cc2)C(=O)Nc3c(F)ccc(c3)C=4N=NNN4
0.281139	Brc1cc(ccc1)C(=O)Nc2cc(O)c(cc2)C(=O)Nc3c(F)ccc(c3)C=4N=NNN4
0.281139	Brc1cc(ccc1)C(=O)Nc2cc(O)c(cc2)C(=O)Nc3c(F)ccc(c3)C=4N=NNN4
0.281139	Brc1cc(ccc1)C(=O)Nc2cc(O)c(cc2)C(=O)Nc3c(F)ccc(c3)C=4N=NNN4
0.280277	S1c2c(cc(cc2)C(=O)Nc3c(cc(cc3)C4=NC=CN4)C)C(=O)CC1
0.280277	S1c2c(cc(cc2)C(=O)Nc3c(cc(cc3)C4=NC=CN4)C)C(=O)CC1
0.280277	S1c2c(cc(cc2)C(=O)Nc3c(cc(cc3)C4=NC=CN4)C)C(=O)CC1
0.280277	S1c2c(cc(cc2)C(=O)Nc3c(cc(cc3)C4=NC=CN4)C)C(=O)CC1
0.280277	O=C(Nc1cc(OC)c(cc1)C)C=2N(N=C(c3ccccc3)C2)c4ccccc4
0.280277	O=C(Nc1cc(OC)c(cc1)C)C=2N(N=C(c3ccccc3)C2)c4ccccc4
0.280277	O=C(Nc1cc(OC)c(cc1)C)C=2N(N=C(c3ccccc3)C2)c4ccccc4
0.279863	S1C(NC(=O)c2cc(F)ccc2)=CC(=C1C(=O)N3CCN(Cc4ccc(cc4)C)CCC3)C
0.279863	S1C(NC(=O)c2cc(F)ccc2)=CC(=C1C(=O)N3CCN(Cc4ccc(cc4)C)CCC3)C
0.279863	S1C(NC(=O)c2cc(F)ccc2)=CC(=C1C(=O)N3CCN(Cc4ccc(cc4)C)CCC3)C
0.279863	S1C(NC(=O)c2cc(F)ccc2)=CC(=C1C(=O)N3CCN(Cc4ccc(cc4)C)CCC3)C
0.279863	S1C(NC(=O)c2cc(F)ccc2)=CC(=C1C(=O)N3CCN(Cc4ccc(cc4)C)CCC3)C
0.279863	S1C(NC(=O)c2cc(F)ccc2)=CC(=C1C(=O)N3CCN(Cc4ccc(cc4)C)CCC3)C
0.279863	S1C(NC(=O)c2cc(F)ccc2)=CC(=C1C(=O)N3CCN(Cc4ccc(cc4)C)CCC3)C
0.279863	S1C(NC(=O)c2cc(F)ccc2)=CC(=C1C(=O)N3CCN(Cc4ccc(cc4)C)CCC3)C
0.279863	S1C(NC(=O)c2cc(F)ccc2)=CC(=C1C(=O)N3CCN(Cc4ccc(cc4)C)CCC3)C
0.279863	S1C(NC(=O)c2cc(F)ccc2)=CC(=C1C(=O)N3CCN(Cc4ccc(cc4)C)CCC3)C
0.279863	O=C(Nc1cc(N2C(=O)CCCC2)ccc1)c3cc(NC(=O)C=4OC=CC4)c(cc3)C
0.279863	O=C(Nc1cc(N2C(=O)CCCC2)ccc1)c3cc(NC(=O)C=4OC=CC4)c(cc3)C
0.279863	O=C(Nc1cc(N2C(=O)CCCC2)ccc1)c3cc(NC(=O)C=4OC=CC4)c(cc3)C
0.279863	O=C(Nc1cc(N2C(=O)CCCC2)ccc1)c3cc(NC(=O)C=4OC=CC4)c(cc3)C
0.279863	O=C(Nc1cc(N2C(=O)CCCC2)ccc1)c3cc(NC(=O)C=4OC=CC4)c(cc3)C
0.279863	O=C(Nc1cc(N2C(=O)CCCC2)ccc1)c3cc(NC(=O)C=4OC=CC4)c(cc3)C
0.279851	Fc1c(NC(=O)N)cc(NC(=O)c2c(nc(cc2)CC)C)cc1
0.279851	Fc1c(NC(=O)N)cc(NC(=O)c2c(nc(cc2)CC)C)cc1
0.279851	Fc1c(NC(=O)N)cc(NC(=O)c2c(nc(cc2)CC)C)cc1
0.279851	Fc1c(NC(=O)N)cc(NC(=O)c2c(nc(cc2)CC)C)cc1
0.279461	Fc1c(cccc1)C(=O)Nc2c(ccc(c2)C=3ON=C(N3)c4cc(OC)c(OC)cc4)C
0.279461	Fc1c(cccc1)C(=O)Nc2c(ccc(c2)C=3ON=C(N3)c4cc(OC)c(OC)cc4)C
0.279461	Fc1c(cccc1)C(=O)Nc2c(ccc(c2)C=3ON=C(N3)c4cc(OC)c(OC)cc4)C
0.27881	S(=O)(=O)(Nc1c(ccc(c1)C(=O)Nc2cc(c(O)c(c2)C)C)C)c3ccc(F)cc3
0.27881	S(=O)(=O)(Nc1c(ccc(c1)C(=O)Nc2cc(c(O)c(c2)C)C)C)c3ccc(F)cc3
0.27881	S(=O)(=O)(Nc1c(ccc(c1)C(=O)Nc2cc(c(O)c(c2)C)C)C)c3ccc(F)cc3
0.27881	S(=O)(=O)(Nc1c(ccc(c1)C(=O)Nc2cc(c(O)c(c2)C)C)C)c3ccc(F)cc3
0.27881	S(=O)(=O)(Nc1c(ccc(c1)C(=O)Nc2cc(c(O)c(c2)C)C)C)c3ccc(F)cc3
0.27881	S(=O)(=O)(Nc1c(ccc(c1)C(=O)Nc2cc(c(O)c(c2)C)C)C)c3ccc(F)cc3
0.27881	S(=O)(=O)(Nc1c(ccc(c1)C(=O)Nc2cc(c(O)c(c2)C)C)C)c3ccc(F)cc3
0.27881	S(=O)(=O)(Nc1c(ccc(c1)C(=O)Nc2cc(c(O)c(c2)C)C)C)c3ccc(F)cc3
0.27881	S(=O)(=O)(Nc1c(ccc(c1)C(=O)Nc2cc(c(O)c(c2)C)C)C)c3ccc(F)cc3
0.27881	S(=O)(=O)(Nc1c(ccc(c1)C(=O)Nc2cc(c(O)c(c2)C)C)C)c3ccc(F)cc3
0.278443	O=C(Nc1cc(NC(=O)CN2CCCCC2)c(cc1)C)c3cc4N=CN(c4cc3)c5cc(ccc5)C
0.278443	O=C(Nc1cc(NC(=O)CN2CCCCC2)c(cc1)C)c3cc4N=CN(c4cc3)c5cc(ccc5)C
0.278443	O=C(Nc1cc(NC(=O)CN2CCCCC2)c(cc1)C)c3cc4N=CN(c4cc3)c5cc(ccc5)C
0.278195	S1C(=NC=C1C(=O)Nc2ccc(Oc3ccncc3)cc2)c4cc(c(cc4)C)C
0.278195	S1C(=NC=C1C(=O)Nc2ccc(Oc3ccncc3)cc2)c4cc(c(cc4)C)C
0.278195	S1C(=NC=C1C(=O)Nc2ccc(Oc3ccncc3)cc2)c4cc(c(cc4)C)C
0.278195	S1C(=NC=C1C(=O)Nc2ccc(Oc3ccncc3)cc2)c4cc(c(cc4)C)C
0.278195	S1C(=NC=C1C(=O)Nc2ccc(Oc3ccncc3)cc2)c4cc(c(cc4)C)C
0.278195	S1C(=NC=C1C(=O)Nc2ccc(Oc3ccncc3)cc2)c4cc(c(cc4)C)C
0.278195	S1C(=NC=C1C(=O)Nc2ccc(Oc3ccncc3)cc2)c4cc(c(cc4)C)C
0.278195	S1C(=NC=C1C(=O)Nc2ccc(Oc3ccncc3)cc2)c4cc(c(cc4)C)C
0.278195	S1C(=NC=C1C(=O)Nc2ccc(Oc3ccncc3)cc2)c4cc(c(cc4)C)C
0.278195	S1C(=NC=C1C(=O)Nc2ccc(Oc3ccncc3)cc2)c4cc(c(cc4)C)C
0.277592	Clc1c(cc(NC(=O)CCC=2ON=C(N2)c3cnccc3)cc1)C(=O)NCC(C)C
0.277592	Clc1c(cc(NC(=O)CCC=2ON=C(N2)c3cnccc3)cc1)C(=O)NCC(C)C
0.27758	O=C(Nc1nccc(c1)C=2ON=C(N2)N)c3ccc(N(Cc4ccccc4)CC)cc3
0.27758	O=C(Nc1nccc(c1)C=2ON=C(N2)N)c3ccc(N(Cc4ccccc4)CC)cc3
0.27758	O=C(Nc1nccc(c1)C=2ON=C(N2)N)c3ccc(N(Cc4ccccc4)CC)cc3
0.27758	O=C(Nc1nccc(c1)C=2ON=C(N2)N)c3ccc(N(Cc4ccccc4)CC)cc3
0.27758	O=C(Nc1nccc(c1)C=2ON=C(N2)N)c3ccc(N(Cc4ccccc4)CC)cc3
0.27758	O=C(Nc1nccc(c1)C=2ON=C(N2)N)c3ccc(N(Cc4ccccc4)CC)cc3
0.27758	O=C(Nc1nccc(c1)C=2ON=C(N2)N)c3ccc(N(Cc4ccccc4)CC)cc3
0.27758	O=C(Nc1nccc(c1)C=2ON=C(N2)N)c3ccc(N(Cc4ccccc4)CC)cc3
0.27758	O=C(Nc1nccc(c1)C=2ON=C(N2)N)c3ccc(N(Cc4ccccc4)CC)cc3
0.27758	O=C(Nc1nccc(c1)C=2ON=C(N2)N)c3ccc(N(Cc4ccccc4)CC)cc3
0.277397	Clc1c(NS(=O)(=O)c2c(ccc(NC(=O)c3cc(NS(=O)(=O)c4ccc(F)cc4)c(cc3)C)c2)C)cccc1
0.277397	Clc1c(NS(=O)(=O)c2c(ccc(NC(=O)c3cc(NS(=O)(=O)c4ccc(F)cc4)c(cc3)C)c2)C)cccc1
0.277397	Clc1c(NS(=O)(=O)c2c(ccc(NC(=O)c3cc(NS(=O)(=O)c4ccc(F)cc4)c(cc3)C)c2)C)cccc1
0.277397	Clc1c(NS(=O)(=O)c2c(ccc(NC(=O)c3cc(NS(=O)(=O)c4ccc(F)cc4)c(cc3)C)c2)C)cccc1
0.277397	Clc1c(NS(=O)(=O)c2c(ccc(NC(=O)c3cc(NS(=O)(=O)c4ccc(F)cc4)c(cc3)C)c2)C)cccc1
0.277397	Clc1c(NS(=O)(=O)c2c(ccc(NC(=O)c3cc(NS(=O)(=O)c4ccc(F)cc4)c(cc3)C)c2)C)cccc1
0.277397	Clc1c(NS(=O)(=O)c2c(ccc(NC(=O)c3cc(NS(=O)(=O)c4ccc(F)cc4)c(cc3)C)c2)C)cccc1
0.277397	Clc1c(NS(=O)(=O)c2c(ccc(NC(=O)c3cc(NS(=O)(=O)c4ccc(F)cc4)c(cc3)C)c2)C)cccc1
0.277397	Clc1c(NS(=O)(=O)c2c(ccc(NC(=O)c3cc(NS(=O)(=O)c4ccc(F)cc4)c(cc3)C)c2)C)cccc1
0.277397	Clc1c(NS(=O)(=O)c2c(ccc(NC(=O)c3cc(NS(=O)(=O)c4ccc(F)cc4)c(cc3)C)c2)C)cccc1
0.276978	O=C(NCc1cc(c(c2ccccc2)cc1)C)c3cnc(N4CCCCCC4)cc3
0.276978	O=C(NCc1cc(c(c2ccccc2)cc1)C)c3cnc(N4CCCCCC4)cc3
0.276978	O=C(NCc1cc(c(c2ccccc2)cc1)C)c3cnc(N4CCCCCC4)cc3
0.276978	O=C(NCc1cc(c(c2ccccc2)cc1)C)c3cnc(N4CCCCCC4)cc3
0.276978	O=C(NCc1cc(c(c2ccccc2)cc1)C)c3cnc(N4CCCCCC4)cc3
0.276978	O=C(NCc1cc(c(c2ccccc2)cc1)C)c3cnc(N4CCCCCC4)cc3
0.276978	O=C(NCc1cc(c(c2ccccc2)cc1)C)c3cnc(N4CCCCCC4)cc3
0.276978	O=C(NCc1cc(c(c2ccccc2)cc1)C)c3cnc(N4CCCCCC4)cc3
0.276978	O=C(NCc1cc(c(c2ccccc2)cc1)C)c3cnc(N4CCCCCC4)cc3
0.276978	O=C(NCc1cc(c(c2ccccc2)cc1)C)c3cnc(N4CCCCCC4)cc3
0.27686	O=C(Nc1c(ccc(c1)C=O)C)C=2OC=CC2
0.27686	O=C(Nc1c(ccc(c1)C=O)C)C=2OC=CC2
0.27686	O=C(Nc1c(ccc(c1)C=O)C)C=2OC=CC2
0.27686	O=C(Nc1c(ccc(c1)C=O)C)C=2OC=CC2
0.27686	O=C(Nc1c(ccc(c1)C=O)C)C=2OC=CC2
0.27686	O=C(Nc1c(ccc(c1)C=O)C)C=2OC=CC2
0.27686	O=C(Nc1c(ccc(c1)C=O)C)C=2OC=CC2
0.27686	O=C(Nc1c(ccc(c1)C=O)C)C=2OC=CC2
0.27686	O=C(Nc1c(ccc(c1)C=O)C)C=2OC=CC2
0.27686	O=C(Nc1c(ccc(c1)C=O)C)C=2OC=CC2
0.27673	S1C(=NC(=C1C(=O)Nc2c(ccc(NC3CCN(CC3)C)c2)C)C)c4cc(OC)c(OC)cc4
0.27673	S1C(=NC(=C1C(=O)Nc2c(ccc(NC3CCN(CC3)C)c2)C)C)c4cc(OC)c(OC)cc4
0.27673	S1C(=NC(=C1C(=O)Nc2c(ccc(NC3CCN(CC3)C)c2)C)C)c4cc(OC)c(OC)cc4
0.27673	S1C(=NC(=C1C(=O)Nc2c(ccc(NC3CCN(CC3)C)c2)C)C)c4cc(OC)c(OC)cc4
0.27673	S1C(=NC(=C1C(=O)Nc2c(ccc(NC3CCN(CC3)C)c2)C)C)c4cc(OC)c(OC)cc4
0.27673	S1C(=NC(=C1C(=O)Nc2c(ccc(NC3CCN(CC3)C)c2)C)C)c4cc(OC)c(OC)cc4
0.27673	S1C(=NC(=C1C(=O)Nc2c(ccc(NC3CCN(CC3)C)c2)C)C)c4cc(OC)c(OC)cc4
0.27673	S1C(=NC(=C1C(=O)Nc2c(ccc(NC3CCN(CC3)C)c2)C)C)c4cc(OC)c(OC)cc4
0.27673	S1C(=NC(=C1C(=O)Nc2c(ccc(NC3CCN(CC3)C)c2)C)C)c4cc(OC)c(OC)cc4
0.27673	O=C(NC1CCN(C(=O)C(=O)Nc2cc(ccc2)CN3CCN(c4ncccc4)CC3)CC1)c5c(cccc5)C
0.27673	O=C(NC1CCN(C(=O)C(=O)Nc2cc(ccc2)CN3CCN(c4ncccc4)CC3)CC1)c5c(cccc5)C
0.27668	O=C(Nc1ccc(OCCN2CCN(CC2)C)cc1)C=3OC(=CC3)CN4CCCC4
0.27668	O=C(Nc1ccc(OCCN2CCN(CC2)C)cc1)C=3OC(=CC3)CN4CCCC4
0.27668	O=C(Nc1ccc(OCCN2CCN(CC2)C)cc1)C=3OC(=CC3)CN4CCCC4
0.27668	O=C(Nc1ccc(OCCN2CCN(CC2)C)cc1)C=3OC(=CC3)CN4CCCC4
0.27668	O=C(Nc1ccc(OCCN2CCN(CC2)C)cc1)C=3OC(=CC3)CN4CCCC4
0.27668	O=C(Nc1ccc(OCCN2CCN(CC2)C)cc1)C=3OC(=CC3)CN4CCCC4
0.27668	O=C(Nc1ccc(OCCN2CCN(CC2)C)cc1)C=3OC(=CC3)CN4CCCC4
0.27668	O=C(Nc1ccc(OCCN2CCN(CC2)C)cc1)C=3OC(=CC3)CN4CCCC4
0.27668	O=C(Nc1ccc(OCCN2CCN(CC2)C)cc1)C=3OC(=CC3)CN4CCCC4
0.27668	O=C(Nc1ccc(OCCN2CCN(CC2)C)cc1)C=3OC(=CC3)CN4CCCC4
0.276224	O=C(Nc1nccc(c1)C=2ON=C(N2)N)c3cnc(N4CCCCCC4)cc3
0.276224	O=C(Nc1nccc(c1)C=2ON=C(N2)N)c3cnc(N4CCCCCC4)cc3
0.275862	FC(F)(F)c1cc(c(cc1)C(=O)Nc2nccc(c2)C=3ON=C(N3)N)C
0.275862	FC(F)(F)c1cc(c(cc1)C(=O)Nc2nccc(c2)C=3ON=C(N3)N)C
0.275862	FC(F)(F)c1cc(c(cc1)C(=O)Nc2nccc(c2)C=3ON=C(N3)N)C
0.275862	FC(F)(F)c1cc(c(cc1)C(=O)Nc2nccc(c2)C=3ON=C(N3)N)C
0.275862	FC(F)(F)c1cc(c(cc1)C(=O)Nc2nccc(c2)C=3ON=C(N3)N)C
0.275862	FC(F)(F)c1cc(c(cc1)C(=O)Nc2nccc(c2)C=3ON=C(N3)N)C
0.275862	FC(F)(F)c1cc(c(cc1)C(=O)Nc2nccc(c2)C=3ON=C(N3)N)C
0.275862	FC(F)(F)c1cc(c(cc1)C(=O)Nc2nccc(c2)C=3ON=C(N3)N)C
0.275735	Clc1c(Nc2c(cccc2)C(=O)Nc3cc(c(cc3)C)C)c(Cl)ccc1C
0.275735	Clc1c(Nc2c(cccc2)C(=O)Nc3cc(c(cc3)C)C)c(Cl)ccc1C
0.275735	Clc1c(Nc2c(cccc2)C(=O)Nc3cc(c(cc3)C)C)c(Cl)ccc1C
0.275735	Clc1c(Nc2c(cccc2)C(=O)Nc3cc(c(cc3)C)C)c(Cl)ccc1C
0.275735	Clc1c(Nc2c(cccc2)C(=O)Nc3cc(c(cc3)C)C)c(Cl)ccc1C
0.275735	Clc1c(Nc2c(cccc2)C(=O)Nc3cc(c(cc3)C)C)c(Cl)ccc1C
0.275735	Clc1c(Nc2c(cccc2)C(=O)Nc3cc(c(cc3)C)C)c(Cl)ccc1C
0.275735	Clc1c(Nc2c(cccc2)C(=O)Nc3cc(c(cc3)C)C)c(Cl)ccc1C
0.275735	Clc1c(Nc2c(cccc2)C(=O)Nc3cc(c(cc3)C)C)c(Cl)ccc1C
0.275735	Clc1c(Nc2c(cccc2)C(=O)Nc3cc(c(cc3)C)C)c(Cl)ccc1C
0.275618	O=C(Nc1cnc2NC=Cc2c1)c3cc(NC(=O)C=4OC=CC4)c(cc3)C
0.275618	O=C(Nc1cnc2NC=Cc2c1)c3cc(NC(=O)C=4OC=CC4)c(cc3)C
0.275618	O=C(Nc1cnc2NC=Cc2c1)c3cc(NC(=O)C=4OC=CC4)c(cc3)C
0.275618	O=C(Nc1cnc2NC=Cc2c1)c3cc(NC(=O)C=4OC=CC4)c(cc3)C
0.275618	O=C(Nc1cnc2NC=Cc2c1)c3cc(NC(=O)C=4OC=CC4)c(cc3)C
0.275618	O=C(Nc1cnc2NC=Cc2c1)c3cc(NC(=O)C=4OC=CC4)c(cc3)C
0.275618	O=C(Nc1cnc2NC=Cc2c1)c3cc(NC(=O)C=4OC=CC4)c(cc3)C
0.275618	O=C(Nc1cnc2NC=Cc2c1)c3cc(NC(=O)C=4OC=CC4)c(cc3)C
0.275618	O=C(Nc1cnc2NC=Cc2c1)c3cc(NC(=O)C=4OC=CC4)c(cc3)C
0.275618	O=C(Nc1cnc2NC=Cc2c1)c3cc(NC(=O)C=4OC=CC4)c(cc3)C
0.27551	Clc1c(N2CCSCC2)ccc(NC(=O)CCC=3ON=C(N3)c4cnccc4)c1
0.27551	Clc1c(N2CCSCC2)ccc(NC(=O)CCC=3ON=C(N3)c4cnccc4)c1
0.27551	Clc1c(N2CCSCC2)ccc(NC(=O)CCC=3ON=C(N3)c4cnccc4)c1
0.27551	Clc1c(N2CCSCC2)ccc(NC(=O)CCC=3ON=C(N3)c4cnccc4)c1
0.27551	Clc1c(N2CCSCC2)ccc(NC(=O)CCC=3ON=C(N3)c4cnccc4)c1
0.27551	Clc1c(N2CCSCC2)ccc(NC(=O)CCC=3ON=C(N3)c4cnccc4)c1
0.27551	Clc1c(N2CCSCC2)ccc(NC(=O)CCC=3ON=C(N3)c4cnccc4)c1
0.275109	Brc1nc(ccn1)C(=O)Nc2ccc(cc2)CCF
0.275109	Brc1nc(ccn1)C(=O)Nc2ccc(cc2)CCF
0.275109	Brc1nc(ccn1)C(=O)Nc2ccc(cc2)CCF
0.275109	Brc1nc(ccn1)C(=O)Nc2ccc(cc2)CCF
0.275109	Brc1nc(ccn1)C(=O)Nc2ccc(cc2)CCF
0.274809	S(=O)(=O)(Nc1c(ccc(c1)C(=O)Nc2c(cc(OC(C)C)cc2)C)C)C
0.274809	S(=O)(=O)(Nc1c(ccc(c1)C(=O)Nc2c(cc(OC(C)C)cc2)C)C)C
0.274648	S(=O)(=O)(Nc1c(c(ccc1)C)C)c2ccc(cc2)C(=O)Nc3cc(NC(=O)N)c(F)cc3
0.274576	S(=O)(=O)(Nc1c(ccc(c1)C(=O)N2CCC3(CN(Cc4ccccc4)CC3)CC2)C)c5ccc(F)cc5
0.274576	S(=O)(=O)(Nc1c(ccc(c1)C(=O)N2CCC3(CN(Cc4ccccc4)CC3)CC2)C)c5ccc(F)cc5
0.274576	S(=O)(=O)(Nc1c(ccc(c1)C(=O)N2CCC3(CN(Cc4ccccc4)CC3)CC2)C)c5ccc(F)cc5
0.274576	S(=O)(=O)(Nc1c(ccc(c1)C(=O)N2CCC3(CN(Cc4ccccc4)CC3)CC2)C)c5ccc(F)cc5
0.274576	S(=O)(=O)(Nc1c(ccc(c1)C(=O)N2CCC3(CN(Cc4ccccc4)CC3)CC2)C)c5ccc(F)cc5
0.274576	S(=O)(=O)(Nc1c(ccc(c1)C(=O)N2CCC3(CN(Cc4ccccc4)CC3)CC2)C)c5ccc(F)cc5
0.274576	S(=O)(=O)(Nc1c(ccc(c1)C(=O)N2CCC3(CN(Cc4ccccc4)CC3)CC2)C)c5ccc(F)cc5
0.274247	Clc1ccc(cc1)C2=NN(c3ccccc3)C(C(=O)Nc4c(ccc(c4)C(C)C)C)=C2
0.274247	Clc1ccc(cc1)C2=NN(c3ccccc3)C(C(=O)Nc4c(ccc(c4)C(C)C)C)=C2
0.274074	O=C(NCc1cncc(c2cnccc2)c1)c3ccc(cc3)CN4N=NC(c5ccncc5)=C4
0.274074	O=C(NCc1cncc(c2cnccc2)c1)c3ccc(cc3)CN4N=NC(c5ccncc5)=C4
0.274074	O=C(NCc1cncc(c2cnccc2)c1)c3ccc(cc3)CN4N=NC(c5ccncc5)=C4
0.274074	O=C(NCc1cncc(c2cnccc2)c1)c3ccc(cc3)CN4N=NC(c5ccncc5)=C4
0.274074	O=C(NCc1cncc(c2cnccc2)c1)c3ccc(cc3)CN4N=NC(c5ccncc5)=C4
0.274074	O=C(NCc1cncc(c2cnccc2)c1)c3ccc(cc3)CN4N=NC(c5ccncc5)=C4
0.274074	O=C(NCc1cncc(c2cnccc2)c1)c3ccc(cc3)CN4N=NC(c5ccncc5)=C4
0.274074	O=C(NCc1cncc(c2cnccc2)c1)c3ccc(cc3)CN4N=NC(c5ccncc5)=C4
0.274074	O=C(NCc1cncc(c2cnccc2)c1)c3ccc(cc3)CN4N=NC(c5ccncc5)=C4
0.274074	O=C(NCc1cncc(c2cnccc2)c1)c3ccc(cc3)CN4N=NC(c5ccncc5)=C4
0.27381	Fc1c(NC(=O)N)cc(NC(=O)c2nccc(c2)C)cc1
0.27381	Fc1c(NC(=O)N)cc(NC(=O)c2nccc(c2)C)cc1
0.27381	Fc1c(NC(=O)N)cc(NC(=O)c2nccc(c2)C)cc1
0.27381	Fc1c(NC(=O)N)cc(NC(=O)c2nccc(c2)C)cc1
0.27381	Fc1c(NC(=O)N)cc(NC(=O)c2nccc(c2)C)cc1
0.27381	Fc1c(NC(=O)N)cc(NC(=O)c2nccc(c2)C)cc1
0.27381	Fc1c(NC(=O)N)cc(NC(=O)c2nccc(c2)C)cc1
0.27381	Fc1c(NC(=O)N)cc(NC(=O)c2nccc(c2)C)cc1
0.27381	Fc1c(NC(=O)N)cc(NC(=O)c2nccc(c2)C)cc1
0.27381	Fc1c(NC(=O)N)cc(NC(=O)c2nccc(c2)C)cc1
0.273764	O=C(Nc1cc(NC(=O)C2=COC=C2)ccc1)C(=O)NCCc3nc(ccn3)C
0.273764	O=C(Nc1cc(NC(=O)C2=COC=C2)ccc1)C(=O)NCCc3nc(ccn3)C
0.273649	Fc1c(c2cnccc2)ccc(c1)CNC(=O)C(=O)Nc3c(c(NC(=O)C)c(cc3)C)C
0.273649	Fc1c(c2cnccc2)ccc(c1)CNC(=O)C(=O)Nc3c(c(NC(=O)C)c(cc3)C)C
0.273649	Fc1c(c2cnccc2)ccc(c1)CNC(=O)C(=O)Nc3c(c(NC(=O)C)c(cc3)C)C
0.273649	Fc1c(c2cnccc2)ccc(c1)CNC(=O)C(=O)Nc3c(c(NC(=O)C)c(cc3)C)C
0.273649	Fc1c(c2cnccc2)ccc(c1)CNC(=O)C(=O)Nc3c(c(NC(=O)C)c(cc3)C)C
0.273649	Fc1c(c2cnccc2)ccc(c1)CNC(=O)C(=O)Nc3c(c(NC(=O)C)c(cc3)C)C
0.273649	Fc1c(c2cnccc2)ccc(c1)CNC(=O)C(=O)Nc3c(c(NC(=O)C)c(cc3)C)C
0.273649	Fc1c(c2cnccc2)ccc(c1)CNC(=O)C(=O)Nc3c(c(NC(=O)C)c(cc3)C)C
0.273649	Fc1c(c2cnccc2)ccc(c1)CNC(=O)C(=O)Nc3c(c(NC(=O)C)c(cc3)C)C
0.273649	Fc1c(c2cnccc2)ccc(c1)CNC(=O)C(=O)Nc3c(c(NC(=O)C)c(cc3)C)C
0.273438	N1=C(NC=C1CNc2c(ccc(c2)C(C)C)C)c3ccccc3
0.273438	N1=C(NC=C1CNc2c(ccc(c2)C(C)C)C)c3ccccc3
0.273438	N1=C(NC=C1CNc2c(ccc(c2)C(C)C)C)c3ccccc3
0.273438	N1=C(NC=C1CNc2c(ccc(c2)C(C)C)C)c3ccccc3
0.273438	N1=C(NC=C1CNc2c(ccc(c2)C(C)C)C)c3ccccc3
0.273438	N1=C(NC=C1CNc2c(ccc(c2)C(C)C)C)c3ccccc3
0.273438	N1=C(NC=C1CNc2c(ccc(c2)C(C)C)C)c3ccccc3
0.273408	Fc1c(NC(=O)N)cc(NC(=O)C=2C=NN(C2)Cc3ccccc3)cc1
0.273408	Fc1c(NC(=O)N)cc(NC(=O)C=2C=NN(C2)Cc3ccccc3)cc1
0.273408	Fc1c(NC(=O)N)cc(NC(=O)C=2C=NN(C2)Cc3ccccc3)cc1
0.273408	Fc1c(NC(=O)N)cc(NC(=O)C=2C=NN(C2)Cc3ccccc3)cc1
0.273408	Fc1c(NC(=O)N)cc(NC(=O)C=2C=NN(C2)Cc3ccccc3)cc1
0.273408	Fc1c(NC(=O)N)cc(NC(=O)C=2C=NN(C2)Cc3ccccc3)cc1
0.273408	Fc1c(NC(=O)N)cc(NC(=O)C=2C=NN(C2)Cc3ccccc3)cc1
0.273381	Clc1c(OC)cc(cc1)C(=O)NC=2SC=C(N2)c3ccc(cc3)CCCCCC
0.273381	Clc1c(OC)cc(cc1)C(=O)NC=2SC=C(N2)c3ccc(cc3)CCCCCC
0.273381	Clc1c(N2CCSCC2)ccc(NC(=O)C=3OC(=CC3)CN4CCCC4)c1
0.273381	Clc1c(N2CCSCC2)ccc(NC(=O)C=3OC(=CC3)CN4CCCC4)c1
0.273381	Clc1c(N2CCSCC2)ccc(NC(=O)C=3OC(=CC3)CN4CCCC4)c1
0.273381	Clc1c(N2CCSCC2)ccc(NC(=O)C=3OC(=CC3)CN4CCCC4)c1
0.273381	Clc1c(N2CCSCC2)ccc(NC(=O)C=3OC(=CC3)CN4CCCC4)c1
0.273381	Clc1c(N2CCSCC2)ccc(NC(=O)C=3OC(=CC3)CN4CCCC4)c1
0.273077	Clc1c(N2CCSCC2)ccc(NC(=O)c3ccc(cc3)COCCOC)c1
0.273077	Clc1c(N2CCSCC2)ccc(NC(=O)c3ccc(cc3)COCCOC)c1
0.273077	Clc1c(N2CCSCC2)ccc(NC(=O)c3ccc(cc3)COCCOC)c1
0.273077	Clc1c(N2CCSCC2)ccc(NC(=O)c3ccc(cc3)COCCOC)c1
0.273077	Clc1c(N2CCSCC2)ccc(NC(=O)c3ccc(cc3)COCCOC)c1
0.273077	Clc1c(N2CCSCC2)ccc(NC(=O)c3ccc(cc3)COCCOC)c1
0.271812	S(=O)(=O)(Nc1c(ccc(c1)C(=O)Nc2c(NCc3ccccc3)ccc(c2)C(F)(F)F)C)c4ccc(F)cc4
0.271812	S(=O)(=O)(Nc1c(ccc(c1)C(=O)Nc2c(NCc3ccccc3)ccc(c2)C(F)(F)F)C)c4ccc(F)cc4
0.271812	S(=O)(=O)(Nc1c(ccc(c1)C(=O)Nc2c(NCc3ccccc3)ccc(c2)C(F)(F)F)C)c4ccc(F)cc4
0.271812	S(=O)(=O)(Nc1c(ccc(c1)C(=O)Nc2c(NCc3ccccc3)ccc(c2)C(F)(F)F)C)c4ccc(F)cc4
0.271812	S(=O)(=O)(Nc1c(ccc(c1)C(=O)Nc2c(NCc3ccccc3)ccc(c2)C(F)(F)F)C)c4ccc(F)cc4
0.271812	S(=O)(=O)(Nc1c(ccc(c1)C(=O)Nc2c(NCc3ccccc3)ccc(c2)C(F)(F)F)C)c4ccc(F)cc4
0.271812	S(=O)(=O)(Nc1c(ccc(c1)C(=O)Nc2c(NCc3ccccc3)ccc(c2)C(F)(F)F)C)c4ccc(F)cc4
0.271812	S(=O)(=O)(Nc1c(ccc(c1)C(=O)Nc2c(NCc3ccccc3)ccc(c2)C(F)(F)F)C)c4ccc(F)cc4
0.271812	S(=O)(=O)(Nc1c(ccc(c1)C(=O)Nc2c(NCc3ccccc3)ccc(c2)C(F)(F)F)C)c4ccc(F)cc4
0.271812	S(=O)(=O)(Nc1c(ccc(c1)C(=O)Nc2c(NCc3ccccc3)ccc(c2)C(F)(F)F)C)c4ccc(F)cc4
0.271739	O=C(NC1=NC(=NN1)c2cc(OC)c(OC)cc2)c3nc(OC)ncc3
0.271739	O=C(NC1=NC(=NN1)c2cc(OC)c(OC)cc2)c3nc(OC)ncc3
0.271739	O=C(NC1=NC(=NN1)c2cc(OC)c(OC)cc2)c3nc(OC)ncc3
0.271739	O=C(NC1=NC(=NN1)c2cc(OC)c(OC)cc2)c3nc(OC)ncc3
0.271739	O=C(NC1=NC(=NN1)c2cc(OC)c(OC)cc2)c3nc(OC)ncc3
0.271739	O=C(NC1=NC(=NN1)c2cc(OC)c(OC)cc2)c3nc(OC)ncc3
0.271739	O=C(NC1=NC(=NN1)c2cc(OC)c(OC)cc2)c3nc(OC)ncc3
0.271739	O=C(NC1=NC(=NN1)c2cc(OC)c(OC)cc2)c3nc(OC)ncc3
0.271739	O=C(NC1=NC(=NN1)c2cc(OC)c(OC)cc2)c3nc(OC)ncc3
0.271739	O=C(NC1=NC(=NN1)c2cc(OC)c(OC)cc2)c3nc(OC)ncc3
0.271186	Fc1c2ncccc2cc(c1)C(=O)Nc3nc(c4ccc(OC)cc4)ccn3
0.271186	Fc1c2ncccc2cc(c1)C(=O)Nc3nc(c4ccc(OC)cc4)ccn3
0.271127	Fc1ccc(cc1)C=2N=NN(C2)Cc3cc(ccc3)C(=O)NNc4c(cccc4)C
0.271127	Fc1ccc(cc1)C=2N=NN(C2)Cc3cc(ccc3)C(=O)NNc4c(cccc4)C
0.271127	Fc1ccc(cc1)C=2N=NN(C2)Cc3cc(ccc3)C(=O)NNc4c(cccc4)C
0.271127	Fc1ccc(cc1)C=2N=NN(C2)Cc3cc(ccc3)C(=O)NNc4c(cccc4)C
0.271127	Fc1ccc(cc1)C=2N=NN(C2)Cc3cc(ccc3)C(=O)NNc4c(cccc4)C
0.271127	Fc1ccc(cc1)C=2N=NN(C2)Cc3cc(ccc3)C(=O)NNc4c(cccc4)C
0.271127	Fc1ccc(cc1)C=2N=NN(C2)Cc3cc(ccc3)C(=O)NNc4c(cccc4)C
0.271127	Fc1ccc(cc1)C=2N=NN(C2)Cc3cc(ccc3)C(=O)NNc4c(cccc4)C
0.271127	Fc1ccc(cc1)C=2N=NN(C2)Cc3cc(ccc3)C(=O)NNc4c(cccc4)C
0.271127	Fc1ccc(cc1)C=2N=NN(C2)Cc3cc(ccc3)C(=O)NNc4c(cccc4)C
0.270903	S1C(=NC=C1C(=O)Nc2nccc(c2)C=3ON=C(N3)N)c4cc(c(cc4)C)C
0.270903	S1C(=NC=C1C(=O)Nc2nccc(c2)C=3ON=C(N3)N)c4cc(c(cc4)C)C
0.270903	S1C(=NC=C1C(=O)Nc2nccc(c2)C=3ON=C(N3)N)c4cc(c(cc4)C)C
0.270903	S1C(=NC=C1C(=O)Nc2nccc(c2)C=3ON=C(N3)N)c4cc(c(cc4)C)C
0.270903	S1C(=NC=C1C(=O)Nc2nccc(c2)C=3ON=C(N3)N)c4cc(c(cc4)C)C
0.270903	S1C(=NC=C1C(=O)Nc2nccc(c2)C=3ON=C(N3)N)c4cc(c(cc4)C)C
0.270903	S1C(=NC=C1C(=O)Nc2nccc(c2)C=3ON=C(N3)N)c4cc(c(cc4)C)C
0.270903	S1C(=NC=C1C(=O)Nc2nccc(c2)C=3ON=C(N3)N)c4cc(c(cc4)C)C
0.270903	S1C(=NC=C1C(=O)Nc2nccc(c2)C=3ON=C(N3)N)c4cc(c(cc4)C)C
0.270903	S1C(=NC=C1C(=O)Nc2nccc(c2)C=3ON=C(N3)N)c4cc(c(cc4)C)C
0.270769	S(=O)(=O)(c1ccc(cc1)C(=O)NC(C2=NC(c3cc4OCOc4cc3)=CN2)CCC)Cc5cnccc5
0.270769	S(=O)(=O)(c1ccc(cc1)C(=O)NC(C2=NC(c3cc4OCOc4cc3)=CN2)CCC)Cc5cnccc5
0.270769	S(=O)(=O)(c1ccc(cc1)C(=O)NC(C2=NC(c3cc4OCOc4cc3)=CN2)CCC)Cc5cnccc5
0.270769	S(=O)(=O)(c1ccc(cc1)C(=O)NC(C2=NC(c3cc4OCOc4cc3)=CN2)CCC)Cc5cnccc5
0.270627	O=C(O)c1c(nc(cc1)CNC(=O)c2cc(NC(=O)C=3OC=CC3)c(cc2)C)CC
0.270627	O=C(O)c1c(nc(cc1)CNC(=O)c2cc(NC(=O)C=3OC=CC3)c(cc2)C)CC
0.270627	O=C(O)c1c(nc(cc1)CNC(=O)c2cc(NC(=O)C=3OC=CC3)c(cc2)C)CC
0.270627	O=C(O)c1c(nc(cc1)CNC(=O)c2cc(NC(=O)C=3OC=CC3)c(cc2)C)CC
0.270627	O=C(O)c1c(nc(cc1)CNC(=O)c2cc(NC(=O)C=3OC=CC3)c(cc2)C)CC
0.270627	O=C(O)c1c(nc(cc1)CNC(=O)c2cc(NC(=O)C=3OC=CC3)c(cc2)C)CC
0.270627	O=C(O)c1c(nc(cc1)CNC(=O)c2cc(NC(=O)C=3OC=CC3)c(cc2)C)CC
0.270627	O=C(O)c1c(nc(cc1)CNC(=O)c2cc(NC(=O)C=3OC=CC3)c(cc2)C)CC
0.270627	O=C(O)c1c(nc(cc1)CNC(=O)c2cc(NC(=O)C=3OC=CC3)c(cc2)C)CC
0.270627	O=C(O)c1c(nc(cc1)CNC(=O)c2cc(NC(=O)C=3OC=CC3)c(cc2)C)CC
0.270627	Brc1cc(c(NC(=O)CN(c2nc(c3c(OC)cccc3)ccn2)C)cc1)C
0.27037	Brc1c(O)cc(cc1)C(=O)NCc2cc(F)c(c3cnccc3)cc2
0.27037	Brc1c(O)cc(cc1)C(=O)NCc2cc(F)c(c3cnccc3)cc2
0.27037	Brc1c(O)cc(cc1)C(=O)NCc2cc(F)c(c3cnccc3)cc2
0.27037	Brc1c(O)cc(cc1)C(=O)NCc2cc(F)c(c3cnccc3)cc2
0.27037	Brc1c(O)cc(cc1)C(=O)NCc2cc(F)c(c3cnccc3)cc2
0.27037	Brc1c(O)cc(cc1)C(=O)NCc2cc(F)c(c3cnccc3)cc2
0.27037	Brc1c(O)cc(cc1)C(=O)NCc2cc(F)c(c3cnccc3)cc2
0.27037	Brc1c(O)cc(cc1)C(=O)NCc2cc(F)c(c3cnccc3)cc2
0.27037	Brc1c(O)cc(cc1)C(=O)NCc2cc(F)c(c3cnccc3)cc2
0.27037	Brc1c(O)cc(cc1)C(=O)NCc2cc(F)c(c3cnccc3)cc2
0.27027	O=C(O)c1cc(NC(=O)C)c(cc1)C
0.270161	Fc1c(NC(=O)N)cc(NC(=O)c2ccc(cc2)C3CC(=O)C3)cc1
0.270161	Fc1c(NC(=O)N)cc(NC(=O)c2ccc(cc2)C3CC(=O)C3)cc1
0.27	S(=O)(=O)(c1ccc(cc1)C(=O)Nc2cc3c(OC4(CC3)CCC4)cc2)Cc5cnccc5
0.27	S(=O)(=O)(c1ccc(cc1)C(=O)Nc2cc3c(OC4(CC3)CCC4)cc2)Cc5cnccc5
0.27	S(=O)(=O)(c1ccc(cc1)C(=O)Nc2cc3c(OC4(CC3)CCC4)cc2)Cc5cnccc5
0.27	S(=O)(=O)(c1ccc(cc1)C(=O)Nc2cc3c(OC4(CC3)CCC4)cc2)Cc5cnccc5
0.27	S(=O)(=O)(c1ccc(cc1)C(=O)Nc2cc3c(OC4(CC3)CCC4)cc2)Cc5cnccc5
0.27	S(=O)(=O)(c1ccc(cc1)C(=O)Nc2cc3c(OC4(CC3)CCC4)cc2)Cc5cnccc5
0.27	S(=O)(=O)(c1ccc(cc1)C(=O)Nc2cc3c(OC4(CC3)CCC4)cc2)Cc5cnccc5
0.27	S(=O)(=O)(c1ccc(cc1)C(=O)Nc2cc3c(OC4(CC3)CCC4)cc2)Cc5cnccc5
0.27	S(=O)(=O)(c1ccc(cc1)C(=O)Nc2cc3c(OC4(CC3)CCC4)cc2)Cc5cnccc5
0.27	S(=O)(=O)(c1ccc(cc1)C(=O)Nc2cc3c(OC4(CC3)CCC4)cc2)Cc5cnccc5
0.269939	Clc1ccc(N2C(SCC(=O)Nc3c(cccc3)C(=O)Nc4cc(ccc4)C)=NN=C2c5cnccc5)cc1
0.269939	Clc1ccc(N2C(SCC(=O)Nc3c(cccc3)C(=O)Nc4cc(ccc4)C)=NN=C2c5cnccc5)cc1
0.269939	Clc1ccc(N2C(SCC(=O)Nc3c(cccc3)C(=O)Nc4cc(ccc4)C)=NN=C2c5cnccc5)cc1
0.269939	Clc1ccc(N2C(SCC(=O)Nc3c(cccc3)C(=O)Nc4cc(ccc4)C)=NN=C2c5cnccc5)cc1
0.269939	Clc1ccc(N2C(SCC(=O)Nc3c(cccc3)C(=O)Nc4cc(ccc4)C)=NN=C2c5cnccc5)cc1
0.269939	Clc1ccc(N2C(SCC(=O)Nc3c(cccc3)C(=O)Nc4cc(ccc4)C)=NN=C2c5cnccc5)cc1
0.269939	Clc1ccc(N2C(SCC(=O)Nc3c(cccc3)C(=O)Nc4cc(ccc4)C)=NN=C2c5cnccc5)cc1
0.269663	FC(F)c1nc(ccc1)C(=O)Nc2cc(c(O)cc2)c3ccccc3
0.269531	O=C(Nc1c(cc(Oc2ccccc2)cc1)C)c3ccc(OCC(=O)C4CC4)cc3
0.269531	O=C(Nc1c(cc(Oc2ccccc2)cc1)C)c3ccc(OCC(=O)C4CC4)cc3
0.269531	O=C(Nc1c(cc(Oc2ccccc2)cc1)C)c3ccc(OCC(=O)C4CC4)cc3
0.269531	O=C(Nc1c(cc(Oc2ccccc2)cc1)C)c3ccc(OCC(=O)C4CC4)cc3
0.269531	O=C(Nc1c(cc(Oc2ccccc2)cc1)C)c3ccc(OCC(=O)C4CC4)cc3
0.269531	O=C(Nc1c(cc(Oc2ccccc2)cc1)C)c3ccc(OCC(=O)C4CC4)cc3
0.269531	O=C(Nc1c(cc(Oc2ccccc2)cc1)C)c3ccc(OCC(=O)C4CC4)cc3
0.269076	O=C(Nc1ccc(cc1)CC(N)C(=O)O)c2cc(c(O)cc2)C
0.269076	O=C(Nc1ccc(cc1)CC(N)C(=O)O)c2cc(c(O)cc2)C
0.269076	O=C(Nc1ccc(cc1)CC(N)C(=O)O)c2cc(c(O)cc2)C
0.269076	O=C(Nc1ccc(cc1)CC(N)C(=O)O)c2cc(c(O)cc2)C
0.269076	O=C(Nc1ccc(cc1)CC(N)C(=O)O)c2cc(c(O)cc2)C
0.269076	O=C(Nc1ccc(cc1)CC(N)C(=O)O)c2cc(c(O)cc2)C
0.269076	O=C(Nc1ccc(cc1)CC(N)C(=O)O)c2cc(c(O)cc2)C
0.269076	O=C(Nc1ccc(cc1)CC(N)C(=O)O)c2cc(c(O)cc2)C
0.269076	O=C(Nc1ccc(cc1)CC(N)C(=O)O)c2cc(c(O)cc2)C
0.269076	O=C(Nc1ccc(cc1)CC(N)C(=O)O)c2cc(c(O)cc2)C
0.268817	Brc1cc(c(NNC(=O)c2c(nc(cc2)C3=CSC=C3)C)cc1)C
0.268817	Brc1cc(c(NNC(=O)c2c(nc(cc2)C3=CSC=C3)C)cc1)C
0.268817	Brc1cc(c(NNC(=O)c2c(nc(cc2)C3=CSC=C3)C)cc1)C
0.268817	Brc1cc(c(NNC(=O)c2c(nc(cc2)C3=CSC=C3)C)cc1)C
0.268817	Brc1cc(c(NNC(=O)c2c(nc(cc2)C3=CSC=C3)C)cc1)C
0.268817	Brc1cc(c(NNC(=O)c2c(nc(cc2)C3=CSC=C3)C)cc1)C
0.268817	Brc1cc(c(NNC(=O)c2c(nc(cc2)C3=CSC=C3)C)cc1)C
0.268817	Brc1cc(c(NNC(=O)c2c(nc(cc2)C3=CSC=C3)C)cc1)C
0.268817	Brc1cc(c(NNC(=O)c2c(nc(cc2)C3=CSC=C3)C)cc1)C
0.268817	Brc1cc(c(NNC(=O)c2c(nc(cc2)C3=CSC=C3)C)cc1)C
0.268551	Fc1c(cc(NC(=O)CCC=2ON=C(N2)c3cnccc3)cc1)C4CC4
0.268482	Brc1c(NC(=O)c2nc(OC)ncc2)ccc(O)c1
0.268482	Brc1c(NC(=O)c2nc(OC)ncc2)ccc(O)c1
0.268482	Brc1c(NC(=O)c2nc(OC)ncc2)ccc(O)c1
0.268482	Brc1c(NC(=O)c2nc(OC)ncc2)ccc(O)c1
0.268482	Brc1c(NC(=O)c2nc(OC)ncc2)ccc(O)c1
0.268482	Brc1c(NC(=O)c2nc(OC)ncc2)ccc(O)c1
0.268482	Brc1c(NC(=O)c2nc(OC)ncc2)ccc(O)c1
0.268482	Brc1c(NC(=O)c2nc(OC)ncc2)ccc(O)c1
0.268482	Brc1c(NC(=O)c2nc(OC)ncc2)ccc(O)c1
0.268482	Brc1c(NC(=O)c2nc(OC)ncc2)ccc(O)c1
0.267974	S1C=C(c2nc(c(cc2)C(=O)Nc3cc(ccc3)C4=NC=CN4CCC)C)C=C1
0.267974	S1C=C(c2nc(c(cc2)C(=O)Nc3cc(ccc3)C4=NC=CN4CCC)C)C=C1
0.267974	S1C=C(c2nc(c(cc2)C(=O)Nc3cc(ccc3)C4=NC=CN4CCC)C)C=C1
0.267974	S1C=C(c2nc(c(cc2)C(=O)Nc3cc(ccc3)C4=NC=CN4CCC)C)C=C1
0.267974	S1C=C(c2nc(c(cc2)C(=O)Nc3cc(ccc3)C4=NC=CN4CCC)C)C=C1
0.267974	S1C=C(c2nc(c(cc2)C(=O)Nc3cc(ccc3)C4=NC=CN4CCC)C)C=C1
0.267974	S1C=C(c2nc(c(cc2)C(=O)Nc3cc(ccc3)C4=NC=CN4CCC)C)C=C1
0.267974	S1C=C(c2nc(c(cc2)C(=O)Nc3cc(ccc3)C4=NC=CN4CCC)C)C=C1
0.267974	S1C=C(c2nc(c(cc2)C(=O)Nc3cc(ccc3)C4=NC=CN4CCC)C)C=C1
0.267974	S1C=C(c2nc(c(cc2)C(=O)Nc3cc(ccc3)C4=NC=CN4CCC)C)C=C1
0.267717	Fc1c(cc(NC(=O)c2cc(c(cc2)C)C(=O)C)cc1)C(=O)O
0.267717	Fc1c(cc(NC(=O)c2cc(c(cc2)C)C(=O)C)cc1)C(=O)O
0.267717	Fc1c(cc(NC(=O)c2cc(c(cc2)C)C(=O)C)cc1)C(=O)O
0.267717	Fc1c(cc(NC(=O)c2cc(c(cc2)C)C(=O)C)cc1)C(=O)O
0.267717	Fc1c(cc(NC(=O)c2cc(c(cc2)C)C(=O)C)cc1)C(=O)O
0.267717	Fc1c(cc(NC(=O)c2cc(c(cc2)C)C(=O)C)cc1)C(=O)O
0.267717	Fc1c(cc(NC(=O)c2cc(c(cc2)C)C(=O)C)cc1)C(=O)O
0.267717	Fc1c(cc(NC(=O)c2cc(c(cc2)C)C(=O)C)cc1)C(=O)O
0.267717	Fc1c(cc(NC(=O)c2cc(c(cc2)C)C(=O)C)cc1)C(=O)O
0.267717	Fc1c(cc(NC(=O)c2cc(c(cc2)C)C(=O)C)cc1)C(=O)O
0.267658	O=C(NC(C#C)COC)c1cc(NC(=O)C=2OC=CC2)c(cc1)C
0.267658	O=C(NC(C#C)COC)c1cc(NC(=O)C=2OC=CC2)c(cc1)C
0.267658	O=C(NC(C#C)COC)c1cc(NC(=O)C=2OC=CC2)c(cc1)C
0.267658	O=C(NC(C#C)COC)c1cc(NC(=O)C=2OC=CC2)c(cc1)C
0.267658	O=C(NC(C#C)COC)c1cc(NC(=O)C=2OC=CC2)c(cc1)C
0.267658	O=C(NC(C#C)COC)c1cc(NC(=O)C=2OC=CC2)c(cc1)C
0.267658	O=C(NC(C#C)COC)c1cc(NC(=O)C=2OC=CC2)c(cc1)C
0.267658	O=C(NC(C#C)COC)c1cc(NC(=O)C=2OC=CC2)c(cc1)C
0.267658	O=C(NC(C#C)COC)c1cc(NC(=O)C=2OC=CC2)c(cc1)C
0.267658	O=C(NC(C#C)COC)c1cc(NC(=O)C=2OC=CC2)c(cc1)C
0.267658	Brc1ccc(S(=O)(=O)Nc2cc(ccc2)C(=O)Nc3cc(OC)c(cc3)C)cc1
0.267658	Brc1ccc(S(=O)(=O)Nc2cc(ccc2)C(=O)Nc3cc(OC)c(cc3)C)cc1
0.267658	Brc1ccc(S(=O)(=O)Nc2cc(ccc2)C(=O)Nc3cc(OC)c(cc3)C)cc1
0.267658	Brc1ccc(S(=O)(=O)Nc2cc(ccc2)C(=O)Nc3cc(OC)c(cc3)C)cc1
0.267658	Brc1ccc(S(=O)(=O)Nc2cc(ccc2)C(=O)Nc3cc(OC)c(cc3)C)cc1
0.267658	Brc1ccc(S(=O)(=O)Nc2cc(ccc2)C(=O)Nc3cc(OC)c(cc3)C)cc1
0.267658	Brc1ccc(S(=O)(=O)Nc2cc(ccc2)C(=O)Nc3cc(OC)c(cc3)C)cc1
0.267658	Brc1ccc(S(=O)(=O)Nc2cc(ccc2)C(=O)Nc3cc(OC)c(cc3)C)cc1
0.267658	Brc1ccc(S(=O)(=O)Nc2cc(ccc2)C(=O)Nc3cc(OC)c(cc3)C)cc1
0.267658	Brc1ccc(S(=O)(=O)Nc2cc(ccc2)C(=O)Nc3cc(OC)c(cc3)C)cc1
0.267606	FC(F)(F)C1=NN(c2cc(ccc2)C(=O)Nc3c(ccc(c3)C(=O)C)C)C=C1
0.267606	FC(F)(F)C1=NN(c2cc(ccc2)C(=O)Nc3c(ccc(c3)C(=O)C)C)C=C1
0.267606	FC(F)(F)C1=NN(c2cc(ccc2)C(=O)Nc3c(ccc(c3)C(=O)C)C)C=C1
0.267606	FC(F)(F)C1=NN(c2cc(ccc2)C(=O)Nc3c(ccc(c3)C(=O)C)C)C=C1
0.267606	FC(F)(F)C1=NN(c2cc(ccc2)C(=O)Nc3c(ccc(c3)C(=O)C)C)C=C1
0.267442	Fc1c(NC(=O)N)cc(NC(=O)c2cc(ccc2)C3CCCC3)cc1
0.267399	O=C(N1CCN(CC(=O)Nc2c(ccc(c2)C)C)CC1)N(Cc3ccccc3)C
0.267399	O=C(N1CCN(CC(=O)Nc2c(ccc(c2)C)C)CC1)N(Cc3ccccc3)C
0.267399	O=C(N1CCN(CC(=O)Nc2c(ccc(c2)C)C)CC1)N(Cc3ccccc3)C
0.267399	O=C(N1CCN(CC(=O)Nc2c(ccc(c2)C)C)CC1)N(Cc3ccccc3)C
0.267399	O=C(N1CCN(CC(=O)Nc2c(ccc(c2)C)C)CC1)N(Cc3ccccc3)C
0.267399	O=C(N1CCN(CC(=O)Nc2c(ccc(c2)C)C)CC1)N(Cc3ccccc3)C
0.267399	O=C(N1CCN(CC(=O)Nc2c(ccc(c2)C)C)CC1)N(Cc3ccccc3)C
0.267399	O=C(N1CCN(CC(=O)Nc2c(ccc(c2)C)C)CC1)N(Cc3ccccc3)C
0.267399	O=C(N1CCN(CC(=O)Nc2c(ccc(c2)C)C)CC1)N(Cc3ccccc3)C
0.267399	O=C(N1CCN(CC(=O)Nc2c(ccc(c2)C)C)CC1)N(Cc3ccccc3)C
0.267361	S1C=C(c2nc(c(cc2)C(=O)Nc3cc(OCC(=O)NCC)ccc3)C)C=C1
0.267361	S1C=C(c2nc(c(cc2)C(=O)Nc3cc(OCC(=O)NCC)ccc3)C)C=C1
0.267361	S1C=C(c2nc(c(cc2)C(=O)Nc3cc(OCC(=O)NCC)ccc3)C)C=C1
0.267327	Clc1cc(NC(=O)C2=C(OC=C2)C)c(cc1)C(=O)Nc3nccc(c3)C=4C=NN(C4)C
0.267327	Clc1cc(NC(=O)C2=C(OC=C2)C)c(cc1)C(=O)Nc3nccc(c3)C=4C=NN(C4)C
0.267327	Clc1cc(NC(=O)C2=C(OC=C2)C)c(cc1)C(=O)Nc3nccc(c3)C=4C=NN(C4)C
0.267327	Clc1cc(NC(=O)C2=C(OC=C2)C)c(cc1)C(=O)Nc3nccc(c3)C=4C=NN(C4)C
0.267327	Clc1cc(NC(=O)C2=C(OC=C2)C)c(cc1)C(=O)Nc3nccc(c3)C=4C=NN(C4)C
0.267327	Clc1cc(NC(=O)C2=C(OC=C2)C)c(cc1)C(=O)Nc3nccc(c3)C=4C=NN(C4)C
0.267327	Clc1cc(NC(=O)C2=C(OC=C2)C)c(cc1)C(=O)Nc3nccc(c3)C=4C=NN(C4)C
0.267327	Clc1cc(NC(=O)C2=C(OC=C2)C)c(cc1)C(=O)Nc3nccc(c3)C=4C=NN(C4)C
0.267327	Clc1cc(NC(=O)C2=C(OC=C2)C)c(cc1)C(=O)Nc3nccc(c3)C=4C=NN(C4)C
0.267327	Clc1cc(NC(=O)C2=C(OC=C2)C)c(cc1)C(=O)Nc3nccc(c3)C=4C=NN(C4)C
0.267176	Brc1c(ccc(Cl)c1)C(=O)Oc2ccc(cc2)C(=O)Nc3cnccc3
0.267176	Brc1c(ccc(Cl)c1)C(=O)Oc2ccc(cc2)C(=O)Nc3cnccc3
0.267176	Brc1c(ccc(Cl)c1)C(=O)Oc2ccc(cc2)C(=O)Nc3cnccc3
0.267176	Brc1c(ccc(Cl)c1)C(=O)Oc2ccc(cc2)C(=O)Nc3cnccc3
0.267176	Brc1c(ccc(Cl)c1)C(=O)Oc2ccc(cc2)C(=O)Nc3cnccc3
0.267176	Brc1c(ccc(Cl)c1)C(=O)Oc2ccc(cc2)C(=O)Nc3cnccc3
0.267176	Brc1c(ccc(Cl)c1)C(=O)Oc2ccc(cc2)C(=O)Nc3cnccc3
0.267176	Brc1c(ccc(Cl)c1)C(=O)Oc2ccc(cc2)C(=O)Nc3cnccc3
0.267176	Brc1c(ccc(Cl)c1)C(=O)Oc2ccc(cc2)C(=O)Nc3cnccc3
0.267176	Brc1c(ccc(Cl)c1)C(=O)Oc2ccc(cc2)C(=O)Nc3cnccc3
0.267101	Fc1c(OC)cc(NC(=O)C=2C(=NN(c3ccccc3)C2)c4cnccc4)cc1
0.267101	Fc1c(OC)cc(NC(=O)C=2C(=NN(c3ccccc3)C2)c4cnccc4)cc1
0.266968	O=C(Nc1cc(NC=O)c(cc1)C)CC
0.266968	O=C(Nc1cc(NC=O)c(cc1)C)CC
0.266968	O=C(Nc1cc(NC=O)c(cc1)C)CC
0.266968	O=C(Nc1cc(NC=O)c(cc1)C)CC
0.266968	O=C(Nc1cc(NC=O)c(cc1)C)CC
0.266968	O=C(Nc1cc(NC=O)c(cc1)C)CC
0.266968	O=C(Nc1cc(NC=O)c(cc1)C)CC
0.266968	O=C(Nc1cc(NC=O)c(cc1)C)CC
0.266968	O=C(Nc1cc(NC=O)c(cc1)C)CC
0.266968	O=C(Nc1cc(NC=O)c(cc1)C)CC
0.266949	S=C(Nc1cnc(NC(=O)c2ccccc2)cc1)Nc3cc(cc(c3)C)C
0.266667	S(=O)(=O)(Nc1c(ccc(c1)C(=O)Nc2ccc(cc2)C3(N=N3)C(F)(F)F)C)c4ccc(F)cc4
0.266667	S(=O)(=O)(Nc1c(ccc(c1)C(=O)Nc2ccc(cc2)C3(N=N3)C(F)(F)F)C)c4ccc(F)cc4
0.266667	S(=O)(=O)(Nc1c(ccc(c1)C(=O)Nc2ccc(cc2)C3(N=N3)C(F)(F)F)C)c4ccc(F)cc4
0.266423	FC(F)(F)C1=NN(c2cc(ccc2)C(=O)Nc3cc(c(cc3)C)C)C=C1
0.266423	FC(F)(F)C1=NN(c2cc(ccc2)C(=O)Nc3cc(c(cc3)C)C)C=C1
0.266423	FC(F)(F)C1=NN(c2cc(ccc2)C(=O)Nc3cc(c(cc3)C)C)C=C1
0.266423	FC(F)(F)C1=NN(c2cc(ccc2)C(=O)Nc3cc(c(cc3)C)C)C=C1
0.266423	FC(F)(F)C1=NN(c2cc(ccc2)C(=O)Nc3cc(c(cc3)C)C)C=C1
0.266423	FC(F)(F)C1=NN(c2cc(ccc2)C(=O)Nc3cc(c(cc3)C)C)C=C1
0.266423	FC(F)(F)C1=NN(c2cc(ccc2)C(=O)Nc3cc(c(cc3)C)C)C=C1
0.266423	FC(F)(F)C1=NN(c2cc(ccc2)C(=O)Nc3cc(c(cc3)C)C)C=C1
0.266423	FC(F)(F)C1=NN(c2cc(ccc2)C(=O)Nc3cc(c(cc3)C)C)C=C1
0.266423	FC(F)(F)C1=NN(c2cc(ccc2)C(=O)Nc3cc(c(cc3)C)C)C=C1
0.266393	S(=O)(=O)(c1ccc(cc1)C(=O)Nc2ccc(cc2)CCF)Cc3cnccc3
0.266393	S(=O)(=O)(c1ccc(cc1)C(=O)Nc2ccc(cc2)CCF)Cc3cnccc3
0.266393	S(=O)(=O)(c1ccc(cc1)C(=O)Nc2ccc(cc2)CCF)Cc3cnccc3
0.266393	S(=O)(=O)(c1ccc(cc1)C(=O)Nc2ccc(cc2)CCF)Cc3cnccc3
0.266129	Clc1cc(ccc1)C(=O)Nc2c(cc(OC(C)C)cc2)C
0.266129	Clc1cc(ccc1)C(=O)Nc2c(cc(OC(C)C)cc2)C
0.266129	Clc1cc(ccc1)C(=O)Nc2c(cc(OC(C)C)cc2)C
0.266129	Clc1cc(ccc1)C(=O)Nc2c(cc(OC(C)C)cc2)C
0.266129	Clc1cc(ccc1)C(=O)Nc2c(cc(OC(C)C)cc2)C
0.266129	Clc1cc(ccc1)C(=O)Nc2c(cc(OC(C)C)cc2)C
0.265957	Brc1cc(ccc1)COc2c(Cl)cc(cc2)C(=O)Oc3ccc(cc3)C(=O)Nc4cnccc4
0.265918	Clc1ccc(Oc2c(F)cc(cc2)C(=O)Nc3c(ccc(c3)C(C)C)C)cc1
0.265918	Clc1ccc(Oc2c(F)cc(cc2)C(=O)Nc3c(ccc(c3)C(C)C)C)cc1
0.265918	Clc1ccc(Oc2c(F)cc(cc2)C(=O)Nc3c(ccc(c3)C(C)C)C)cc1
0.265918	Clc1ccc(Oc2c(F)cc(cc2)C(=O)Nc3c(ccc(c3)C(C)C)C)cc1
0.265918	Clc1ccc(Oc2c(F)cc(cc2)C(=O)Nc3c(ccc(c3)C(C)C)C)cc1
0.265861	S(=O)(=O)(Nc1ccc(cc1)C(=O)N2CCN(CC=3N=C(SC3)c4ccccc4)CC2)c5c(ccc([N+]([O-])=O)c5)C
0.265861	S(=O)(=O)(Nc1ccc(cc1)C(=O)N2CCN(CC=3N=C(SC3)c4ccccc4)CC2)c5c(ccc([N+]([O-])=O)c5)C
0.265625	Brc1c(O)cc(cc1)C(=O)Nc2c(cc(Oc3ccccc3)cc2)C
0.265625	Brc1c(O)cc(cc1)C(=O)Nc2c(cc(Oc3ccccc3)cc2)C
0.265625	Brc1c(O)cc(cc1)C(=O)Nc2c(cc(Oc3ccccc3)cc2)C
0.265625	Brc1c(O)cc(cc1)C(=O)Nc2c(cc(Oc3ccccc3)cc2)C
0.265625	Brc1c(O)cc(cc1)C(=O)Nc2c(cc(Oc3ccccc3)cc2)C
0.265625	Brc1c(O)cc(cc1)C(=O)Nc2c(cc(Oc3ccccc3)cc2)C
0.265625	Brc1c(O)cc(cc1)C(=O)Nc2c(cc(Oc3ccccc3)cc2)C
0.265625	Brc1c(O)cc(cc1)C(=O)Nc2c(cc(Oc3ccccc3)cc2)C
0.265625	Brc1c(O)cc(cc1)C(=O)Nc2c(cc(Oc3ccccc3)cc2)C
0.265625	Brc1c(O)cc(cc1)C(=O)Nc2c(cc(Oc3ccccc3)cc2)C
0.265306	Fc1c(NC(=O)N)cc(NC(=O)C=2N=CNC2)cc1
0.265306	Fc1c(NC(=O)N)cc(NC(=O)C=2N=CNC2)cc1
0.265306	Fc1c(NC(=O)N)cc(NC(=O)C=2N=CNC2)cc1
0.265306	Fc1c(NC(=O)N)cc(NC(=O)C=2N=CNC2)cc1
0.265306	Fc1c(NC(=O)N)cc(NC(=O)C=2N=CNC2)cc1
0.265306	Fc1c(NC(=O)N)cc(NC(=O)C=2N=CNC2)cc1
0.265306	Fc1c(NC(=O)N)cc(NC(=O)C=2N=CNC2)cc1
0.265306	Fc1c(NC(=O)N)cc(NC(=O)C=2N=CNC2)cc1
0.265306	Fc1c(NC(=O)N)cc(NC(=O)C=2N=CNC2)cc1
0.265306	Fc1c(NC(=O)N)cc(NC(=O)C=2N=CNC2)cc1
0.265018	Fc1cnc(cc1)C2=NOC(=N2)c3cc(NC(=O)NC(C)(C)C)c(cc3)C
0.264706	S(=O)(=O)(Nc1c(cccc1)C(=O)Nc2cc(ccc2)C=3N=NNC3)c4cc(F)c(F)cc4
0.264706	S(=O)(=O)(Nc1c(cccc1)C(=O)Nc2cc(ccc2)C=3N=NNC3)c4cc(F)c(F)cc4
0.264706	S(=O)(=O)(Nc1c(cccc1)C(=O)Nc2cc(ccc2)C=3N=NNC3)c4cc(F)c(F)cc4
0.264706	S(=O)(=O)(Nc1c(cccc1)C(=O)Nc2cc(ccc2)C=3N=NNC3)c4cc(F)c(F)cc4
0.264706	S(=O)(=O)(Nc1c(cccc1)C(=O)Nc2cc(ccc2)C=3N=NNC3)c4cc(F)c(F)cc4
0.264706	S(=O)(=O)(Nc1c(cccc1)C(=O)Nc2cc(ccc2)C=3N=NNC3)c4cc(F)c(F)cc4
0.264706	S(=O)(=O)(Nc1c(cccc1)C(=O)Nc2cc(ccc2)C=3N=NNC3)c4cc(F)c(F)cc4
0.264706	S(=O)(=O)(Nc1c(cccc1)C(=O)Nc2cc(ccc2)C=3N=NNC3)c4cc(F)c(F)cc4
0.264706	S(=O)(=O)(Nc1c(cccc1)C(=O)Nc2cc(ccc2)C=3N=NNC3)c4cc(F)c(F)cc4
0.264706	S(=O)(=O)(Nc1c(cccc1)C(=O)Nc2cc(ccc2)C=3N=NNC3)c4cc(F)c(F)cc4
0.264605	O=C(Nc1c(OC)cc(NC(=O)C(=O)NCC(N)C(C(C)C)C)cc1)c2cnccc2
0.264605	O=C(Nc1c(OC)cc(NC(=O)C(=O)NCC(N)C(C(C)C)C)cc1)c2cnccc2
0.264605	O=C(Nc1c(OC)cc(NC(=O)C(=O)NCC(N)C(C(C)C)C)cc1)c2cnccc2
0.264151	O=C(Nc1cc(O)c(cc1)C)c2cc(ccc2)C3(OC)COC3
0.264151	O=C(Nc1cc(O)c(cc1)C)c2cc(ccc2)C3(OC)COC3
0.264151	O=C(Nc1cc(O)c(cc1)C)c2cc(ccc2)C3(OC)COC3
0.264151	O=C(Nc1cc(O)c(cc1)C)c2cc(ccc2)C3(OC)COC3
0.264151	O=C(Nc1cc(O)c(cc1)C)c2cc(ccc2)C3(OC)COC3
0.264151	O=C(Nc1cc(O)c(cc1)C)c2cc(ccc2)C3(OC)COC3
0.264151	O=C(Nc1cc(O)c(cc1)C)c2cc(ccc2)C3(OC)COC3
0.264151	O=C(Nc1cc(O)c(cc1)C)c2cc(ccc2)C3(OC)COC3
0.264151	O=C(Nc1cc(O)c(cc1)C)c2cc(ccc2)C3(OC)COC3
0.264151	O=C(Nc1cc(O)c(cc1)C)c2cc(ccc2)C3(OC)COC3
0.26378	Fc1c(O)cc(NC(=O)c2ccc(N(Cc3ccccc3)CC)cc2)cc1
0.26378	Fc1c(O)cc(NC(=O)c2ccc(N(Cc3ccccc3)CC)cc2)cc1
0.26378	Fc1c(O)cc(NC(=O)c2ccc(N(Cc3ccccc3)CC)cc2)cc1
0.26378	Fc1c(O)cc(NC(=O)c2ccc(N(Cc3ccccc3)CC)cc2)cc1
0.26378	Fc1c(O)cc(NC(=O)c2ccc(N(Cc3ccccc3)CC)cc2)cc1
0.26378	Fc1c(O)cc(NC(=O)c2ccc(N(Cc3ccccc3)CC)cc2)cc1
0.26378	Fc1c(O)cc(NC(=O)c2ccc(N(Cc3ccccc3)CC)cc2)cc1
0.26378	Fc1c(O)cc(NC(=O)c2ccc(N(Cc3ccccc3)CC)cc2)cc1
0.26378	Fc1c(O)cc(NC(=O)c2ccc(N(Cc3ccccc3)CC)cc2)cc1
0.26378	Fc1c(O)cc(NC(=O)c2ccc(N(Cc3ccccc3)CC)cc2)cc1
0.263699	O=C(N(Cc1cc(N(C)C)ccc1)C)c2cc(NC(=O)C=3OC=CC3)c(cc2)C
0.263699	O=C(N(Cc1cc(N(C)C)ccc1)C)c2cc(NC(=O)C=3OC=CC3)c(cc2)C
0.263699	O=C(N(Cc1cc(N(C)C)ccc1)C)c2cc(NC(=O)C=3OC=CC3)c(cc2)C
0.263699	O=C(N(Cc1cc(N(C)C)ccc1)C)c2cc(NC(=O)C=3OC=CC3)c(cc2)C
0.263699	O=C(N(Cc1cc(N(C)C)ccc1)C)c2cc(NC(=O)C=3OC=CC3)c(cc2)C
0.263699	O=C(N(Cc1cc(N(C)C)ccc1)C)c2cc(NC(=O)C=3OC=CC3)c(cc2)C
0.263699	O=C(N(Cc1cc(N(C)C)ccc1)C)c2cc(NC(=O)C=3OC=CC3)c(cc2)C
0.263699	O=C(N(Cc1cc(N(C)C)ccc1)C)c2cc(NC(=O)C=3OC=CC3)c(cc2)C
0.263699	O=C(N(Cc1cc(N(C)C)ccc1)C)c2cc(NC(=O)C=3OC=CC3)c(cc2)C
0.263699	O=C(N(Cc1cc(N(C)C)ccc1)C)c2cc(NC(=O)C=3OC=CC3)c(cc2)C
0.263699	O=C(N(C1CCN(C(C)C)CC1)C)c2cc(NC(=O)C=3OC=CC3)c(cc2)C
0.263699	O=C(N(C1CCN(C(C)C)CC1)C)c2cc(NC(=O)C=3OC=CC3)c(cc2)C
0.263699	O=C(N(C1CCN(C(C)C)CC1)C)c2cc(NC(=O)C=3OC=CC3)c(cc2)C
0.263699	O=C(N(C1CCN(C(C)C)CC1)C)c2cc(NC(=O)C=3OC=CC3)c(cc2)C
0.263699	O=C(N(C1CCN(C(C)C)CC1)C)c2cc(NC(=O)C=3OC=CC3)c(cc2)C
0.263158	Ic1cncc(c1)C(=O)NC=2SC=C(N2)c3ccc(NC(=O)C(C)C)cc3
0.263158	Ic1cncc(c1)C(=O)NC=2SC=C(N2)c3ccc(NC(=O)C(C)C)cc3
0.262976	O=C(Nc1ccc(OCCN2CCN(CC2)C)cc1)C=3N(N=C(c4ccccc4)C3)c5ccccc5
0.262976	O=C(Nc1ccc(OCCN2CCN(CC2)C)cc1)C=3N(N=C(c4ccccc4)C3)c5ccccc5
0.262976	O=C(Nc1ccc(OCCN2CCN(CC2)C)cc1)C=3N(N=C(c4ccccc4)C3)c5ccccc5
0.262976	O=C(Nc1ccc(OCCN2CCN(CC2)C)cc1)C=3N(N=C(c4ccccc4)C3)c5ccccc5
0.262976	O=C(Nc1ccc(OCCN2CCN(CC2)C)cc1)C=3N(N=C(c4ccccc4)C3)c5ccccc5
0.262976	O=C(Nc1ccc(OCCN2CCN(CC2)C)cc1)C=3N(N=C(c4ccccc4)C3)c5ccccc5
0.262976	O=C(Nc1ccc(OCCN2CCN(CC2)C)cc1)C=3N(N=C(c4ccccc4)C3)c5ccccc5
0.262976	O=C(Nc1ccc(OCCN2CCN(CC2)C)cc1)C=3N(N=C(c4ccccc4)C3)c5ccccc5
0.262976	O=C(Nc1ccc(OCCN2CCN(CC2)C)cc1)C=3N(N=C(c4ccccc4)C3)c5ccccc5
0.262976	O=C(Nc1ccc(OCCN2CCN(CC2)C)cc1)C=3N(N=C(c4ccccc4)C3)c5ccccc5
0.262963	S1C(=NC(c2ccc(cc2)CCCCCC)=C1)NC(=O)c3ccc(NCCC=4SC=CC4)cc3
0.262963	S1C(=NC(c2ccc(cc2)CCCCCC)=C1)NC(=O)c3ccc(NCCC=4SC=CC4)cc3
0.262963	S1C(=NC(c2ccc(cc2)CCCCCC)=C1)NC(=O)c3ccc(NCCC=4SC=CC4)cc3
0.262963	S1C(=NC(c2ccc(cc2)CCCCCC)=C1)NC(=O)c3ccc(NCCC=4SC=CC4)cc3
0.262963	S1C(=NC(c2ccc(cc2)CCCCCC)=C1)NC(=O)c3ccc(NCCC=4SC=CC4)cc3
0.262963	S1C(=NC(c2ccc(cc2)CCCCCC)=C1)NC(=O)c3ccc(NCCC=4SC=CC4)cc3
0.262963	S1C(=NC(c2ccc(cc2)CCCCCC)=C1)NC(=O)c3ccc(NCCC=4SC=CC4)cc3
0.262963	S1C(=NC(c2ccc(cc2)CCCCCC)=C1)NC(=O)c3ccc(NCCC=4SC=CC4)cc3
0.262963	S1C(=NC(c2ccc(cc2)CCCCCC)=C1)NC(=O)c3ccc(NCCC=4SC=CC4)cc3
0.262963	S1C(=NC(c2ccc(cc2)CCCCCC)=C1)NC(=O)c3ccc(NCCC=4SC=CC4)cc3
0.262799	O=C(N1CCC(C(=O)OC(C)C)CC1)c2cc(NC(=O)C=3OC=CC3)c(cc2)C
0.26259	Fc1c(c2cnccc2)ccc(c1)CNC(=O)C(=O)Nc3cc(NC(=O)C(C)(C)C)ccc3
0.26259	Fc1c(c2cnccc2)ccc(c1)CNC(=O)C(=O)Nc3cc(NC(=O)C(C)(C)C)ccc3
0.26259	Fc1c(c2cnccc2)ccc(c1)CNC(=O)C(=O)Nc3cc(NC(=O)C(C)(C)C)ccc3
0.26259	Fc1c(c2cnccc2)ccc(c1)CNC(=O)C(=O)Nc3cc(NC(=O)C(C)(C)C)ccc3
0.26259	Fc1c(c2cnccc2)ccc(c1)CNC(=O)C(=O)Nc3cc(NC(=O)C(C)(C)C)ccc3
0.26259	Fc1c(c2cnccc2)ccc(c1)CNC(=O)C(=O)Nc3cc(NC(=O)C(C)(C)C)ccc3
0.26259	Fc1c(c2cnccc2)ccc(c1)CNC(=O)C(=O)Nc3cc(NC(=O)C(C)(C)C)ccc3
0.26259	Fc1c(c2cnccc2)ccc(c1)CNC(=O)C(=O)Nc3cc(NC(=O)C(C)(C)C)ccc3
0.26259	Fc1c(c2cnccc2)ccc(c1)CNC(=O)C(=O)Nc3cc(NC(=O)C(C)(C)C)ccc3
0.262458	Clc1c(NC(=O)C=2SC(=CC2)CC)ccc(NC(=O)C(=O)Nc3cc(ccc3)CCN4CCC(CC4)C)c1
0.262458	Clc1c(NC(=O)C=2SC(=CC2)CC)ccc(NC(=O)C(=O)Nc3cc(ccc3)CCN4CCC(CC4)C)c1
0.262458	Clc1c(NC(=O)C=2SC(=CC2)CC)ccc(NC(=O)C(=O)Nc3cc(ccc3)CCN4CCC(CC4)C)c1
0.262136	S(=O)(=O)(Nc1c(ccc(c1)C(=O)NC2=NC=CN2Cc3ccc(OC)cc3)C)c4ccc(F)cc4
0.262069	Ic1c(cccc1)C(=O)Nc2ccc(cc2)CC(=O)NC=3SC=C(N3)c4ccc(cc4)CCCCCC
0.262069	Ic1c(cccc1)C(=O)Nc2ccc(cc2)CC(=O)NC=3SC=C(N3)c4ccc(cc4)CCCCCC
0.262069	Ic1c(cccc1)C(=O)Nc2ccc(cc2)CC(=O)NC=3SC=C(N3)c4ccc(cc4)CCCCCC
0.262069	Ic1c(cccc1)C(=O)Nc2ccc(cc2)CC(=O)NC=3SC=C(N3)c4ccc(cc4)CCCCCC
0.262069	Ic1c(cccc1)C(=O)Nc2ccc(cc2)CC(=O)NC=3SC=C(N3)c4ccc(cc4)CCCCCC
0.262069	Ic1c(cccc1)C(=O)Nc2ccc(cc2)CC(=O)NC=3SC=C(N3)c4ccc(cc4)CCCCCC
0.262069	Ic1c(cccc1)C(=O)Nc2ccc(cc2)CC(=O)NC=3SC=C(N3)c4ccc(cc4)CCCCCC
0.262069	Ic1c(cccc1)C(=O)Nc2ccc(cc2)CC(=O)NC=3SC=C(N3)c4ccc(cc4)CCCCCC
0.262069	Ic1c(cccc1)C(=O)Nc2ccc(cc2)CC(=O)NC=3SC=C(N3)c4ccc(cc4)CCCCCC
0.262069	Ic1c(cccc1)C(=O)Nc2ccc(cc2)CC(=O)NC=3SC=C(N3)c4ccc(cc4)CCCCCC
0.261589	S(=O)(=O)(N1CCCCC1)c2c(N3CCCCC3)ccc(c2)C(=O)Nc4ccc(cc4)C5=NOC=C5
0.261364	Clc1nc(N(C)C)cc(c1)C(=O)Nc2c(ccc(c2)C(C)C)C
0.261364	Clc1nc(N(C)C)cc(c1)C(=O)Nc2c(ccc(c2)C(C)C)C
0.261364	Clc1nc(N(C)C)cc(c1)C(=O)Nc2c(ccc(c2)C(C)C)C
0.261364	Clc1nc(N(C)C)cc(c1)C(=O)Nc2c(ccc(c2)C(C)C)C
0.261364	Clc1nc(N(C)C)cc(c1)C(=O)Nc2c(ccc(c2)C(C)C)C
0.261364	Clc1nc(N(C)C)cc(c1)C(=O)Nc2c(ccc(c2)C(C)C)C
0.261364	Clc1nc(N(C)C)cc(c1)C(=O)Nc2c(ccc(c2)C(C)C)C
0.261364	Clc1nc(N(C)C)cc(c1)C(=O)Nc2c(ccc(c2)C(C)C)C
0.261364	Clc1nc(N(C)C)cc(c1)C(=O)Nc2c(ccc(c2)C(C)C)C
0.261364	Clc1nc(N(C)C)cc(c1)C(=O)Nc2c(ccc(c2)C(C)C)C
0.261168	S(=O)(=O)(Nc1c(ccc(c1)C(=O)NCc2cc(ncc2)N3C=NC=C3)C)C
0.26087	FC(F)(F)Oc1c(ccc(c1)C)C(=O)Nc2nccc(c2)C=3ON=C(N3)N
0.26087	FC(F)(F)Oc1c(ccc(c1)C)C(=O)Nc2nccc(c2)C=3ON=C(N3)N
0.26087	FC(F)(F)Oc1c(ccc(c1)C)C(=O)Nc2nccc(c2)C=3ON=C(N3)N
0.26087	FC(F)(F)Oc1c(ccc(c1)C)C(=O)Nc2nccc(c2)C=3ON=C(N3)N
0.26087	FC(F)(F)Oc1c(ccc(c1)C)C(=O)Nc2nccc(c2)C=3ON=C(N3)N
0.26087	FC(F)(F)Oc1c(ccc(c1)C)C(=O)Nc2nccc(c2)C=3ON=C(N3)N
0.26087	O=C(O)c1c(ccc(NC(=O)c2cc(OC)c(OCc3ccccc3)c(OC)c2)c1)C
0.26087	O=C(O)c1c(ccc(NC(=O)c2cc(OC)c(OCc3ccccc3)c(OC)c2)c1)C
0.26087	O=C(O)c1c(ccc(NC(=O)c2cc(OC)c(OCc3ccccc3)c(OC)c2)c1)C
0.26087	S(=O)(=O)(Nc1c(ccc(c1)C(=O)Nc2c(NC(=O)C)cc(F)c(F)c2)C)c3ccc(F)cc3
0.26087	S(=O)(=O)(Nc1c(ccc(c1)C(=O)Nc2c(NC(=O)C)cc(F)c(F)c2)C)c3ccc(F)cc3
0.26087	S(=O)(=O)(Nc1c(ccc(c1)C(=O)Nc2c(NC(=O)C)cc(F)c(F)c2)C)c3ccc(F)cc3
0.26087	S(=O)(=O)(Nc1c(ccc(c1)C(=O)Nc2c(NC(=O)C)cc(F)c(F)c2)C)c3ccc(F)cc3
0.26087	S(=O)(=O)(Nc1c(ccc(c1)C(=O)Nc2c(NC(=O)C)cc(F)c(F)c2)C)c3ccc(F)cc3
0.26087	S(=O)(=O)(Nc1c(ccc(c1)C(=O)Nc2c(NC(=O)C)cc(F)c(F)c2)C)c3ccc(F)cc3
0.26087	O=C(Nc1c(ccc(c1)C(=O)NCC)C)NC2CC(CN)C2
0.260714	S1CCN(Cc2cc(c(NC(=O)COc3c(cccc3)Cc4ccccc4)cc2)C)CC1
0.260714	S1CCN(Cc2cc(c(NC(=O)COc3c(cccc3)Cc4ccccc4)cc2)C)CC1
0.260377	Brc1cc(NC(=O)NCC(N)(CC)CC)c(cc1)CN2CCN(Cc3ccccc3)CC2
0.260331	Brc1nc(ccn1)C(=O)Nc2cc(c(O)c(c2)C)C
0.260223	S(=O)(=O)(c1ccc(cc1)C(=O)Nc2cc(OCCN(C)C)ccc2)Cc3cnccc3
0.260223	S(=O)(=O)(c1ccc(cc1)C(=O)Nc2cc(OCCN(C)C)ccc2)Cc3cnccc3
0.260223	S(=O)(=O)(c1ccc(cc1)C(=O)Nc2cc(OCCN(C)C)ccc2)Cc3cnccc3
0.260223	S(=O)(=O)(c1ccc(cc1)C(=O)Nc2cc(OCCN(C)C)ccc2)Cc3cnccc3
0.260223	S(=O)(=O)(c1ccc(cc1)C(=O)Nc2cc(OCCN(C)C)ccc2)Cc3cnccc3
0.260223	S(=O)(=O)(c1ccc(cc1)C(=O)Nc2cc(OCCN(C)C)ccc2)Cc3cnccc3
0.260223	S(=O)(=O)(c1ccc(cc1)C(=O)Nc2cc(OCCN(C)C)ccc2)Cc3cnccc3
0.260223	S(=O)(=O)(c1ccc(cc1)C(=O)Nc2cc(OCCN(C)C)ccc2)Cc3cnccc3
0.259928	S(C1=NC=CN1c2ccc(cc2)C(=O)Nc3cc(NC(=O)N)c(F)cc3)C
0.259928	S(C1=NC=CN1c2ccc(cc2)C(=O)Nc3cc(NC(=O)N)c(F)cc3)C
0.259928	S(C1=NC=CN1c2ccc(cc2)C(=O)Nc3cc(NC(=O)N)c(F)cc3)C
0.259928	S(C1=NC=CN1c2ccc(cc2)C(=O)Nc3cc(NC(=O)N)c(F)cc3)C
0.259928	S(C1=NC=CN1c2ccc(cc2)C(=O)Nc3cc(NC(=O)N)c(F)cc3)C
0.259574	O=C(Nc1c(ccc(N)c1)C)CN2CCCCC2
0.259494	O=C(Nc1cc(OC(C)C)c(OC)cc1)C=2C(=NN(c3ccccc3)C2)c4cnccc4
0.259494	O=C(Nc1cc(OC(C)C)c(OC)cc1)C=2C(=NN(c3ccccc3)C2)c4cnccc4
0.259494	O=C(Nc1cc(OC(C)C)c(OC)cc1)C=2C(=NN(c3ccccc3)C2)c4cnccc4
0.259494	O=C(Nc1cc(OC(C)C)c(OC)cc1)C=2C(=NN(c3ccccc3)C2)c4cnccc4
0.259494	O=C(Nc1cc(OC(C)C)c(OC)cc1)C=2C(=NN(c3ccccc3)C2)c4cnccc4
0.259494	O=C(Nc1cc(OC(C)C)c(OC)cc1)C=2C(=NN(c3ccccc3)C2)c4cnccc4
0.259494	O=C(Nc1cc(OC(C)C)c(OC)cc1)C=2C(=NN(c3ccccc3)C2)c4cnccc4
0.259494	O=C(Nc1cc(OC(C)C)c(OC)cc1)C=2C(=NN(c3ccccc3)C2)c4cnccc4
0.259494	O=C(Nc1cc(OC(C)C)c(OC)cc1)C=2C(=NN(c3ccccc3)C2)c4cnccc4
0.259494	O=C(Nc1cc(OC(C)C)c(OC)cc1)C=2C(=NN(c3ccccc3)C2)c4cnccc4
0.259494	O=C(OC(C)(C)C)NCc1c(OC)cc(cc1)C(=O)Nc2nccc(c2)C=3ON=C(N3)N
0.259398	FC(F)(F)Oc1c(ccc(c1)C)C(=O)Nc2ccc(cc2)C(=O)NCc3ccncc3
0.259398	FC(F)(F)Oc1c(ccc(c1)C)C(=O)Nc2ccc(cc2)C(=O)NCc3ccncc3
0.259398	FC(F)(F)Oc1c(ccc(c1)C)C(=O)Nc2ccc(cc2)C(=O)NCc3ccncc3
0.259398	FC(F)(F)Oc1c(ccc(c1)C)C(=O)Nc2ccc(cc2)C(=O)NCc3ccncc3
0.259398	FC(F)(F)Oc1c(ccc(c1)C)C(=O)Nc2ccc(cc2)C(=O)NCc3ccncc3
0.259398	FC(F)(F)Oc1c(ccc(c1)C)C(=O)Nc2ccc(cc2)C(=O)NCc3ccncc3
0.259398	FC(F)(F)Oc1c(ccc(c1)C)C(=O)Nc2ccc(cc2)C(=O)NCc3ccncc3
0.259398	FC(F)(F)Oc1c(ccc(c1)C)C(=O)Nc2ccc(cc2)C(=O)NCc3ccncc3
0.259398	FC(F)(F)Oc1c(ccc(c1)C)C(=O)Nc2ccc(cc2)C(=O)NCc3ccncc3
0.259398	FC(F)(F)Oc1c(ccc(c1)C)C(=O)Nc2ccc(cc2)C(=O)NCc3ccncc3
0.259259	S(=O)(=O)(Nc1ccc(cc1)C(=O)Nc2cc(NC(=O)N)c(F)cc2)c3c(ccc([N+]([O-])=O)c3)C
0.259259	S(=O)(=O)(Nc1ccc(cc1)C(=O)Nc2cc(NC(=O)N)c(F)cc2)c3c(ccc([N+]([O-])=O)c3)C
0.259259	S(=O)(=O)(Nc1ccc(cc1)C(=O)Nc2cc(NC(=O)N)c(F)cc2)c3c(ccc([N+]([O-])=O)c3)C
0.259259	S(=O)(=O)(Nc1ccc(cc1)C(=O)Nc2cc(NC(=O)N)c(F)cc2)c3c(ccc([N+]([O-])=O)c3)C
0.259259	S(=O)(=O)(Nc1ccc(cc1)C(=O)Nc2cc(NC(=O)N)c(F)cc2)c3c(ccc([N+]([O-])=O)c3)C
0.259259	S(=O)(=O)(Nc1ccc(cc1)C(=O)Nc2cc(NC(=O)N)c(F)cc2)c3c(ccc([N+]([O-])=O)c3)C
0.259259	S(=O)(=O)(Nc1ccc(cc1)C(=O)Nc2cc(NC(=O)N)c(F)cc2)c3c(ccc([N+]([O-])=O)c3)C
0.259259	S(=O)(=O)(Nc1ccc(cc1)C(=O)Nc2cc(NC(=O)N)c(F)cc2)c3c(ccc([N+]([O-])=O)c3)C
0.259259	S(=O)(=O)(Nc1ccc(cc1)C(=O)Nc2cc(NC(=O)N)c(F)cc2)c3c(ccc([N+]([O-])=O)c3)C
0.259259	S(=O)(=O)(Nc1ccc(cc1)C(=O)Nc2cc(NC(=O)N)c(F)cc2)c3c(ccc([N+]([O-])=O)c3)C
0.259124	O=C(Nc1c(cc(Oc2ccccc2)cc1)C)c3cc4c(ccnc4)cc3
0.259124	O=C(Nc1c(cc(Oc2ccccc2)cc1)C)c3cc4c(ccnc4)cc3
0.259124	O=C(Nc1c(cc(Oc2ccccc2)cc1)C)c3cc4c(ccnc4)cc3
0.259109	O=C(Nc1cc(c(cc1)C)C)C2=NOC(=C2)CC
0.259109	O=C(Nc1cc(c(cc1)C)C)C2=NOC(=C2)CC
0.259109	O=C(Nc1cc(c(cc1)C)C)C2=NOC(=C2)CC
0.259109	O=C(Nc1cc(c(cc1)C)C)C2=NOC(=C2)CC
0.259109	O=C(Nc1cc(c(cc1)C)C)C2=NOC(=C2)CC
0.259109	O=C(Nc1cc(c(cc1)C)C)C2=NOC(=C2)CC
0.259109	O=C(Nc1cc(c(cc1)C)C)C2=NOC(=C2)CC
0.259109	O=C(Nc1cc(c(cc1)C)C)C2=NOC(=C2)CC
0.259109	O=C(Nc1cc(c(cc1)C)C)C2=NOC(=C2)CC
0.259109	O=C(Nc1cc(c(cc1)C)C)C2=NOC(=C2)CC
0.258865	Clc1ccc(Sc2cc(NC(=O)C(=O)NCc3cc(F)c(c4cnccc4)cc3)ccc2)cc1
0.258865	Clc1ccc(Sc2cc(NC(=O)C(=O)NCc3cc(F)c(c4cnccc4)cc3)ccc2)cc1
0.258865	Clc1ccc(Sc2cc(NC(=O)C(=O)NCc3cc(F)c(c4cnccc4)cc3)ccc2)cc1
0.258865	Clc1ccc(Sc2cc(NC(=O)C(=O)NCc3cc(F)c(c4cnccc4)cc3)ccc2)cc1
0.258865	Clc1ccc(Sc2cc(NC(=O)C(=O)NCc3cc(F)c(c4cnccc4)cc3)ccc2)cc1
0.258865	Clc1ccc(Sc2cc(NC(=O)C(=O)NCc3cc(F)c(c4cnccc4)cc3)ccc2)cc1
0.258865	Clc1ccc(Sc2cc(NC(=O)C(=O)NCc3cc(F)c(c4cnccc4)cc3)ccc2)cc1
0.258865	Clc1ccc(Sc2cc(NC(=O)C(=O)NCc3cc(F)c(c4cnccc4)cc3)ccc2)cc1
0.258865	Clc1ccc(Sc2cc(NC(=O)C(=O)NCc3cc(F)c(c4cnccc4)cc3)ccc2)cc1
0.258865	Clc1ccc(Sc2cc(NC(=O)C(=O)NCc3cc(F)c(c4cnccc4)cc3)ccc2)cc1
0.258865	S(=O)(=O)(Nc1c(ccc(c1)C(=O)Nc2c(cc(OC(C)C)cc2)C)C)c3ccc(F)cc3
0.258865	S(=O)(=O)(Nc1c(ccc(c1)C(=O)Nc2c(cc(OC(C)C)cc2)C)C)c3ccc(F)cc3
0.258865	S(=O)(=O)(Nc1c(ccc(c1)C(=O)Nc2c(cc(OC(C)C)cc2)C)C)c3ccc(F)cc3
0.258865	S(=O)(=O)(Nc1c(ccc(c1)C(=O)Nc2c(cc(OC(C)C)cc2)C)C)c3ccc(F)cc3
0.258741	Clc1c(SCC(F)F)c(NC(=O)c2cc(NC(=O)C=3OC=CC3)c(cc2)C)ccc1
0.258741	Clc1c(SCC(F)F)c(NC(=O)c2cc(NC(=O)C=3OC=CC3)c(cc2)C)ccc1
0.258741	Clc1c(SCC(F)F)c(NC(=O)c2cc(NC(=O)C=3OC=CC3)c(cc2)C)ccc1
0.258741	Clc1c(SCC(F)F)c(NC(=O)c2cc(NC(=O)C=3OC=CC3)c(cc2)C)ccc1
0.258741	Clc1c(SCC(F)F)c(NC(=O)c2cc(NC(=O)C=3OC=CC3)c(cc2)C)ccc1
0.258741	Clc1c(SCC(F)F)c(NC(=O)c2cc(NC(=O)C=3OC=CC3)c(cc2)C)ccc1
0.258741	Clc1c(SCC(F)F)c(NC(=O)c2cc(NC(=O)C=3OC=CC3)c(cc2)C)ccc1
0.258741	Clc1c(SCC(F)F)c(NC(=O)c2cc(NC(=O)C=3OC=CC3)c(cc2)C)ccc1
0.258741	Clc1c(SCC(F)F)c(NC(=O)c2cc(NC(=O)C=3OC=CC3)c(cc2)C)ccc1
0.258741	Clc1c(SCC(F)F)c(NC(=O)c2cc(NC(=O)C=3OC=CC3)c(cc2)C)ccc1
0.258503	S1C(=NC(c2ccc(cc2)CCCCCC)=C1)NC(=O)c3c(OC(F)(F)F)cc(cc3)C
0.258503	S1C(=NC(c2ccc(cc2)CCCCCC)=C1)NC(=O)c3c(OC(F)(F)F)cc(cc3)C
0.258503	S1C(=NC(c2ccc(cc2)CCCCCC)=C1)NC(=O)c3c(OC(F)(F)F)cc(cc3)C
0.258503	S1C(=NC(c2ccc(cc2)CCCCCC)=C1)NC(=O)c3c(OC(F)(F)F)cc(cc3)C
0.258503	S1C(=NC(c2ccc(cc2)CCCCCC)=C1)NC(=O)c3c(OC(F)(F)F)cc(cc3)C
0.258503	S1C(=NC(c2ccc(cc2)CCCCCC)=C1)NC(=O)c3c(OC(F)(F)F)cc(cc3)C
0.258503	S1C(=NC(c2ccc(cc2)CCCCCC)=C1)NC(=O)c3c(OC(F)(F)F)cc(cc3)C
0.258503	S1C(=NC(c2ccc(cc2)CCCCCC)=C1)NC(=O)c3c(OC(F)(F)F)cc(cc3)C
0.258503	S1C(=NC(c2ccc(cc2)CCCCCC)=C1)NC(=O)c3c(OC(F)(F)F)cc(cc3)C
0.258503	S1C(=NC(c2ccc(cc2)CCCCCC)=C1)NC(=O)c3c(OC(F)(F)F)cc(cc3)C
0.258503	Clc1ccc(cc1)C2=NNC(N3CCN(C(=O)C(=O)Nc4cc(NC(=O)C5=COC=C5)ccc4)CC3)=C2
0.258503	Clc1ccc(cc1)C2=NNC(N3CCN(C(=O)C(=O)Nc4cc(NC(=O)C5=COC=C5)ccc4)CC3)=C2
0.258503	Clc1ccc(cc1)C2=NNC(N3CCN(C(=O)C(=O)Nc4cc(NC(=O)C5=COC=C5)ccc4)CC3)=C2
0.258503	Clc1ccc(cc1)C2=NNC(N3CCN(C(=O)C(=O)Nc4cc(NC(=O)C5=COC=C5)ccc4)CC3)=C2
0.258503	Clc1ccc(cc1)C2=NNC(N3CCN(C(=O)C(=O)Nc4cc(NC(=O)C5=COC=C5)ccc4)CC3)=C2
0.258503	Clc1ccc(cc1)C2=NNC(N3CCN(C(=O)C(=O)Nc4cc(NC(=O)C5=COC=C5)ccc4)CC3)=C2
0.258503	Clc1ccc(cc1)C2=NNC(N3CCN(C(=O)C(=O)Nc4cc(NC(=O)C5=COC=C5)ccc4)CC3)=C2
0.258503	Clc1ccc(cc1)C2=NNC(N3CCN(C(=O)C(=O)Nc4cc(NC(=O)C5=COC=C5)ccc4)CC3)=C2
0.258503	Clc1ccc(cc1)C2=NNC(N3CCN(C(=O)C(=O)Nc4cc(NC(=O)C5=COC=C5)ccc4)CC3)=C2
0.258503	Clc1ccc(cc1)C2=NNC(N3CCN(C(=O)C(=O)Nc4cc(NC(=O)C5=COC=C5)ccc4)CC3)=C2
0.258427	Clc1cc(NC(=O)C2=C(OC=C2)C)c(cc1)C(=O)Nc3ccc(cc3)CCF
0.258427	Clc1cc(NC(=O)C2=C(OC=C2)C)c(cc1)C(=O)Nc3ccc(cc3)CCF
0.258427	Clc1cc(NC(=O)C2=C(OC=C2)C)c(cc1)C(=O)Nc3ccc(cc3)CCF
0.258427	Clc1cc(NC(=O)C2=C(OC=C2)C)c(cc1)C(=O)Nc3ccc(cc3)CCF
0.258427	Clc1cc(NC(=O)C2=C(OC=C2)C)c(cc1)C(=O)Nc3ccc(cc3)CCF
0.258427	Clc1cc(NC(=O)C2=C(OC=C2)C)c(cc1)C(=O)Nc3ccc(cc3)CCF
0.258427	Clc1cc(NC(=O)C2=C(OC=C2)C)c(cc1)C(=O)Nc3ccc(cc3)CCF
0.258427	Clc1cc(NC(=O)C2=C(OC=C2)C)c(cc1)C(=O)Nc3ccc(cc3)CCF
0.258427	Clc1cc(NC(=O)C2=C(OC=C2)C)c(cc1)C(=O)Nc3ccc(cc3)CCF
0.258427	Clc1cc(NC(=O)C2=C(OC=C2)C)c(cc1)C(=O)Nc3ccc(cc3)CCF
0.258278	S(c1ccc(NC(=O)C=2C(=NN(c3ccccc3)C2)c4cnccc4)cc1)CCN5CCCC5
0.258278	S(c1ccc(NC(=O)C=2C(=NN(c3ccccc3)C2)c4cnccc4)cc1)CCN5CCCC5
0.258278	S(c1ccc(NC(=O)C=2C(=NN(c3ccccc3)C2)c4cnccc4)cc1)CCN5CCCC5
0.258278	S(c1ccc(NC(=O)C=2C(=NN(c3ccccc3)C2)c4cnccc4)cc1)CCN5CCCC5
0.258065	Clc1cc(ccc1)C(=O)Nc2c(F)cc(NC(=O)C=O)cc2
0.258065	Clc1cc(ccc1)C(=O)Nc2c(F)cc(NC(=O)C=O)cc2
0.258065	Clc1cc(ccc1)C(=O)Nc2c(F)cc(NC(=O)C=O)cc2
0.257951	Fc1c([N+]([O-])=O)cc(NC(=O)c2cc(NC(=O)C=3OC=CC3)c(cc2)C)c(F)c1
0.257951	Fc1c([N+]([O-])=O)cc(NC(=O)c2cc(NC(=O)C=3OC=CC3)c(cc2)C)c(F)c1
0.257951	Fc1c([N+]([O-])=O)cc(NC(=O)c2cc(NC(=O)C=3OC=CC3)c(cc2)C)c(F)c1
0.257951	Fc1c([N+]([O-])=O)cc(NC(=O)c2cc(NC(=O)C=3OC=CC3)c(cc2)C)c(F)c1
0.257951	Clc1c(cc(cc1)C(=O)NCc2cc(F)c(c3cnccc3)cc2)C(=O)O
0.257951	Clc1c(cc(cc1)C(=O)NCc2cc(F)c(c3cnccc3)cc2)C(=O)O
0.257951	Clc1c(cc(cc1)C(=O)NCc2cc(F)c(c3cnccc3)cc2)C(=O)O
0.257951	Clc1c(cc(cc1)C(=O)NCc2cc(F)c(c3cnccc3)cc2)C(=O)O
0.257951	Clc1c(cc(cc1)C(=O)NCc2cc(F)c(c3cnccc3)cc2)C(=O)O
0.257951	Clc1c(cc(cc1)C(=O)NCc2cc(F)c(c3cnccc3)cc2)C(=O)O
0.257951	Clc1c(cc(cc1)C(=O)NCc2cc(F)c(c3cnccc3)cc2)C(=O)O
0.257951	Clc1c(cc(cc1)C(=O)NCc2cc(F)c(c3cnccc3)cc2)C(=O)O
0.257951	Clc1c(cc(cc1)C(=O)NCc2cc(F)c(c3cnccc3)cc2)C(=O)O
0.257951	Clc1c(cc(cc1)C(=O)NCc2cc(F)c(c3cnccc3)cc2)C(=O)O
0.257937	O=C(Nc1c(ccc(c1)C=2OC=C(N2)C)C)C=O
0.257937	O=C(Nc1c(ccc(c1)C=2OC=C(N2)C)C)C=O
0.257937	O=C(Nc1c(ccc(c1)C=2OC=C(N2)C)C)C=O
0.257937	O=C(Nc1c(ccc(c1)C=2OC=C(N2)C)C)C=O
0.257937	O=C(Nc1c(ccc(c1)C=2OC=C(N2)C)C)C=O
0.257937	O=C(Nc1c(ccc(c1)C=2OC=C(N2)C)C)C=O
0.257813	Clc1c(N2CCSCC2)ccc(NC(=O)c3cc(Cl)ccc3)c1
0.257813	Clc1c(N2CCSCC2)ccc(NC(=O)c3cc(Cl)ccc3)c1
0.257813	Clc1c(N2CCSCC2)ccc(NC(=O)c3cc(Cl)ccc3)c1
0.257813	Clc1c(N2CCSCC2)ccc(NC(=O)c3cc(Cl)ccc3)c1
0.257813	Clc1c(N2CCSCC2)ccc(NC(=O)c3cc(Cl)ccc3)c1
0.257813	Clc1c(N2CCSCC2)ccc(NC(=O)c3cc(Cl)ccc3)c1
0.257813	Clc1c(N2CCSCC2)ccc(NC(=O)c3cc(Cl)ccc3)c1
0.257813	Clc1c(N2CCSCC2)ccc(NC(=O)c3cc(Cl)ccc3)c1
0.257813	Clc1c(N2CCSCC2)ccc(NC(=O)c3cc(Cl)ccc3)c1
0.257692	Clc1c(NC(=O)NCc2cc(NC(=O)c3ccc(cc3)C(C)C)ccc2)cccc1
0.257463	O=C(Nc1cc(c(cc1)C)C)c2c(O)cc(NC(=O)Cc3c(cccc3)C)cc2
0.257463	O=C(Nc1cc(c(cc1)C)C)c2c(O)cc(NC(=O)Cc3c(cccc3)C)cc2
0.257463	O=C(Nc1cc(c(cc1)C)C)c2c(O)cc(NC(=O)Cc3c(cccc3)C)cc2
0.257463	O=C(Nc1cc(c(cc1)C)C)c2c(O)cc(NC(=O)Cc3c(cccc3)C)cc2
0.257463	O=C(Nc1cc(c(cc1)C)C)c2c(O)cc(NC(=O)Cc3c(cccc3)C)cc2
0.257463	O=C(Nc1cc(c(cc1)C)C)c2c(O)cc(NC(=O)Cc3c(cccc3)C)cc2
0.257463	O=C(Nc1cc(c(cc1)C)C)c2c(O)cc(NC(=O)Cc3c(cccc3)C)cc2
0.257463	O=C(Nc1cc(c(cc1)C)C)c2c(O)cc(NC(=O)Cc3c(cccc3)C)cc2
0.257463	O=C(Nc1cc(c(cc1)C)C)c2c(O)cc(NC(=O)Cc3c(cccc3)C)cc2
0.257463	O=C(Nc1cc(c(cc1)C)C)c2c(O)cc(NC(=O)Cc3c(cccc3)C)cc2
0.257246	FC(F)(F)C(F)(c1cc(c(NC(=O)c2ccc(cc2)CN(CCC)CC)cc1)C)C(F)(F)F
0.257246	FC(F)(F)C(F)(c1cc(c(NC(=O)c2ccc(cc2)CN(CCC)CC)cc1)C)C(F)(F)F
0.257246	Clc1c(cc(NC(=O)NCC(C)(C)C)cc1)C(=O)Nc2ccc(OCCN3CCN(CC3)C)cc2
0.257246	Clc1c(cc(NC(=O)NCC(C)(C)C)cc1)C(=O)Nc2ccc(OCCN3CCN(CC3)C)cc2
0.257246	Clc1c(cc(NC(=O)NCC(C)(C)C)cc1)C(=O)Nc2ccc(OCCN3CCN(CC3)C)cc2
0.257246	Clc1c(cc(NC(=O)NCC(C)(C)C)cc1)C(=O)Nc2ccc(OCCN3CCN(CC3)C)cc2
0.257246	Clc1c(cc(NC(=O)NCC(C)(C)C)cc1)C(=O)Nc2ccc(OCCN3CCN(CC3)C)cc2
0.257246	Clc1c(cc(NC(=O)NCC(C)(C)C)cc1)C(=O)Nc2ccc(OCCN3CCN(CC3)C)cc2
0.257246	Clc1c(cc(NC(=O)NCC(C)(C)C)cc1)C(=O)Nc2ccc(OCCN3CCN(CC3)C)cc2
0.257246	Clc1c(cc(NC(=O)NCC(C)(C)C)cc1)C(=O)Nc2ccc(OCCN3CCN(CC3)C)cc2
0.257246	Clc1c(cc(NC(=O)NCC(C)(C)C)cc1)C(=O)Nc2ccc(OCCN3CCN(CC3)C)cc2
0.257246	Clc1c(cc(NC(=O)NCC(C)(C)C)cc1)C(=O)Nc2ccc(OCCN3CCN(CC3)C)cc2
0.257143	FC(F)(F)OC(F)(F)C(=O)Nc1ccc(c2nc(ncc2)C)cc1
0.257143	FC(F)(F)OC(F)(F)C(=O)Nc1ccc(c2nc(ncc2)C)cc1
0.257143	Clc1cc(ccc1)C=2ON=C(C(=O)Nc3cc(NC(=O)N)c(F)cc3)C2
0.257053	O=C(Nc1cc2c(N(C(=O)CC2)COC)cc1)c3cc(NC(=O)C=4OC=CC4)c(cc3)C
0.257053	O=C(Nc1cc2c(N(C(=O)CC2)COC)cc1)c3cc(NC(=O)C=4OC=CC4)c(cc3)C
0.257053	O=C(Nc1cc2c(N(C(=O)CC2)COC)cc1)c3cc(NC(=O)C=4OC=CC4)c(cc3)C
0.257053	O=C(Nc1cc2c(N(C(=O)CC2)COC)cc1)c3cc(NC(=O)C=4OC=CC4)c(cc3)C
0.257053	O=C(Nc1cc2c(N(C(=O)CC2)COC)cc1)c3cc(NC(=O)C=4OC=CC4)c(cc3)C
0.257053	O=C(Nc1cc2c(N(C(=O)CC2)COC)cc1)c3cc(NC(=O)C=4OC=CC4)c(cc3)C
0.257053	O=C(Nc1cc2c(N(C(=O)CC2)COC)cc1)c3cc(NC(=O)C=4OC=CC4)c(cc3)C
0.257053	O=C(Nc1cc2c(N(C(=O)CC2)COC)cc1)c3cc(NC(=O)C=4OC=CC4)c(cc3)C
0.257053	O=C(Nc1cc2c(N(C(=O)CC2)COC)cc1)c3cc(NC(=O)C=4OC=CC4)c(cc3)C
0.257053	O=C(Nc1cc2c(N(C(=O)CC2)COC)cc1)c3cc(NC(=O)C=4OC=CC4)c(cc3)C
0.257042	S1C(=NC=C1C(=O)Nc2cc(OCc3ccc(cc3)C)ccc2)c4nccnc4
0.257042	S1C(=NC=C1C(=O)Nc2cc(OCc3ccc(cc3)C)ccc2)c4nccnc4
0.257042	S1C(=NC=C1C(=O)Nc2cc(OCc3ccc(cc3)C)ccc2)c4nccnc4
0.257042	S1C(=NC=C1C(=O)Nc2cc(OCc3ccc(cc3)C)ccc2)c4nccnc4
0.257042	S1C(=NC=C1C(=O)Nc2cc(OCc3ccc(cc3)C)ccc2)c4nccnc4
0.257042	S1C(=NC=C1C(=O)Nc2cc(OCc3ccc(cc3)C)ccc2)c4nccnc4
0.257042	S1C(=NC=C1C(=O)Nc2cc(OCc3ccc(cc3)C)ccc2)c4nccnc4
0.257042	S1C(=NC=C1C(=O)Nc2cc(OCc3ccc(cc3)C)ccc2)c4nccnc4
0.257042	S1C(=NC=C1C(=O)Nc2cc(OCc3ccc(cc3)C)ccc2)c4nccnc4
0.257042	S1C(=NC=C1C(=O)Nc2cc(OCc3ccc(cc3)C)ccc2)c4nccnc4
0.256705	Clc1c(F)cc(O)c(c1)C(=O)Nc2ccc(cc2)C=3NC=CC3
0.256705	Clc1c(F)cc(O)c(c1)C(=O)Nc2ccc(cc2)C=3NC=CC3
0.256705	Clc1c(F)cc(O)c(c1)C(=O)Nc2ccc(cc2)C=3NC=CC3
0.256705	Clc1c(F)cc(O)c(c1)C(=O)Nc2ccc(cc2)C=3NC=CC3
0.256604	FC(F)(F)CNc1ncc(cc1)C(=O)Nc2c(NCCCc3ccccc3)cccc2
0.256604	FC(F)(F)CNc1ncc(cc1)C(=O)Nc2c(NCCCc3ccccc3)cccc2
0.256604	FC(F)(F)CNc1ncc(cc1)C(=O)Nc2c(NCCCc3ccccc3)cccc2
0.256604	FC(F)(F)CNc1ncc(cc1)C(=O)Nc2c(NCCCc3ccccc3)cccc2
0.256604	FC(F)(F)CNc1ncc(cc1)C(=O)Nc2c(NCCCc3ccccc3)cccc2
0.256604	FC(F)(F)CNc1ncc(cc1)C(=O)Nc2c(NCCCc3ccccc3)cccc2
0.256604	FC(F)(F)CNc1ncc(cc1)C(=O)Nc2c(NCCCc3ccccc3)cccc2
0.256604	FC(F)(F)CNc1ncc(cc1)C(=O)Nc2c(NCCCc3ccccc3)cccc2
0.256604	FC(F)(F)CNc1ncc(cc1)C(=O)Nc2c(NCCCc3ccccc3)cccc2
0.256604	FC(F)(F)CNc1ncc(cc1)C(=O)Nc2c(NCCCc3ccccc3)cccc2
0.256506	O=C(Nc1c(ccc(NC(=O)CC)c1)C)NCC2CN(CCC2)CC
0.256506	O=C(Nc1c(ccc(NC(=O)CC)c1)C)NCC2CN(CCC2)CC
0.256506	O=C(Nc1c(ccc(NC(=O)CC)c1)C)NCC2CN(CCC2)CC
0.256506	O=C(Nc1c(ccc(NC(=O)CC)c1)C)NCC2CN(CCC2)CC
0.256506	O=C(Nc1c(ccc(NC(=O)CC)c1)C)NCC2CN(CCC2)CC
0.256506	O=C(Nc1c(ccc(NC(=O)CC)c1)C)NCC2CN(CCC2)CC
0.256506	O=C(Nc1c(ccc(NC(=O)CC)c1)C)NCC2CN(CCC2)CC
0.256506	O=C(Nc1c(ccc(NC(=O)CC)c1)C)NCC2CN(CCC2)CC
0.256506	O=C(Nc1c(ccc(NC(=O)CC)c1)C)NCC2CN(CCC2)CC
0.256506	O=C(Nc1c(ccc(NC(=O)CC)c1)C)NCC2CN(CCC2)CC
0.25641	O=C(NC1(c2ccc(OCc3ccccc3)cc2)CCOCC1)c4cc(NC(=O)C=5OC=CC5)c(cc4)C
0.25641	O=C(NC1(c2ccc(OCc3ccccc3)cc2)CCOCC1)c4cc(NC(=O)C=5OC=CC5)c(cc4)C
0.25641	O=C(NC1(c2ccc(OCc3ccccc3)cc2)CCOCC1)c4cc(NC(=O)C=5OC=CC5)c(cc4)C
0.256318	FC(F)(F)c1cc(NC(=O)c2nccc(c2)C)c(NCc3ccccc3)cc1
0.256318	FC(F)(F)c1cc(NC(=O)c2nccc(c2)C)c(NCc3ccccc3)cc1
0.256318	FC(F)(F)c1cc(NC(=O)c2nccc(c2)C)c(NCc3ccccc3)cc1
0.256318	FC(F)(F)c1cc(NC(=O)c2nccc(c2)C)c(NCc3ccccc3)cc1
0.256318	FC(F)(F)c1cc(NC(=O)c2nccc(c2)C)c(NCc3ccccc3)cc1
0.256318	FC(F)(F)c1cc(NC(=O)c2nccc(c2)C)c(NCc3ccccc3)cc1
0.256318	FC(F)(F)c1cc(NC(=O)c2nccc(c2)C)c(NCc3ccccc3)cc1
0.256318	FC(F)(F)c1cc(NC(=O)c2nccc(c2)C)c(NCc3ccccc3)cc1
0.256318	FC(F)(F)c1cc(NC(=O)c2nccc(c2)C)c(NCc3ccccc3)cc1
0.256318	FC(F)(F)c1cc(NC(=O)c2nccc(c2)C)c(NCc3ccccc3)cc1
0.256173	Clc1cc(ncc1)CN(C(=O)C(=O)Nc2cc(c(NC(=O)c3cc(S(=O)(=O)C)ccc3)cc2)C)C
0.256	Brc1cc(ccc1)C(=O)Nc2ccc(cc2)C=3ON=C(N3)c4ccc(F)cc4
0.256	Brc1cc(ccc1)C(=O)Nc2ccc(cc2)C=3ON=C(N3)c4ccc(F)cc4
0.256	Brc1cc(ccc1)C(=O)Nc2ccc(cc2)C=3ON=C(N3)c4ccc(F)cc4
0.256	Brc1cc(ccc1)C(=O)Nc2ccc(cc2)C=3ON=C(N3)c4ccc(F)cc4
0.256	Brc1cc(ccc1)C(=O)Nc2ccc(cc2)C=3ON=C(N3)c4ccc(F)cc4
0.256	Brc1cc(ccc1)C(=O)Nc2ccc(cc2)C=3ON=C(N3)c4ccc(F)cc4
0.256	Brc1cc(ccc1)C(=O)Nc2ccc(cc2)C=3ON=C(N3)c4ccc(F)cc4
0.256	Brc1cc(ccc1)C(=O)Nc2ccc(cc2)C=3ON=C(N3)c4ccc(F)cc4
0.256	Brc1cc(ccc1)C(=O)Nc2ccc(cc2)C=3ON=C(N3)c4ccc(F)cc4
0.256	Brc1cc(ccc1)C(=O)Nc2ccc(cc2)C=3ON=C(N3)c4ccc(F)cc4
0.255906	FCCc1ccc(NC(=O)CCC=2ON=C(N2)c3cnccc3)cc1
0.255906	FCCc1ccc(NC(=O)CCC=2ON=C(N2)c3cnccc3)cc1
0.255906	FCCc1ccc(NC(=O)CCC=2ON=C(N2)c3cnccc3)cc1
0.255906	FCCc1ccc(NC(=O)CCC=2ON=C(N2)c3cnccc3)cc1
0.255906	FCCc1ccc(NC(=O)CCC=2ON=C(N2)c3cnccc3)cc1
0.255906	FCCc1ccc(NC(=O)CCC=2ON=C(N2)c3cnccc3)cc1
0.255906	FCCc1ccc(NC(=O)CCC=2ON=C(N2)c3cnccc3)cc1
0.255906	FCCc1ccc(NC(=O)CCC=2ON=C(N2)c3cnccc3)cc1
0.255906	FCCc1ccc(NC(=O)CCC=2ON=C(N2)c3cnccc3)cc1
0.255906	FCCc1ccc(NC(=O)CCC=2ON=C(N2)c3cnccc3)cc1
0.255892	O=C(Nc1cc(NC(=O)C2=COC=C2)ccc1)C(=O)NCc3ccc(c4cc5c(OCCC5)cc4)cc3
0.255892	O=C(Nc1cc(NC(=O)C2=COC=C2)ccc1)C(=O)NCc3ccc(c4cc5c(OCCC5)cc4)cc3
0.255892	O=C(Nc1cc(NC(=O)C2=COC=C2)ccc1)C(=O)NCc3ccc(c4cc5c(OCCC5)cc4)cc3
0.255892	O=C(Nc1cc(NC(=O)C2=COC=C2)ccc1)C(=O)NCc3ccc(c4cc5c(OCCC5)cc4)cc3
0.255892	O=C(Nc1cc(NC(=O)C2=COC=C2)ccc1)C(=O)NCc3ccc(c4cc5c(OCCC5)cc4)cc3
0.255738	O=C(Nc1c(OC)cc(NC(=O)C(=O)NCC2NC(CC2)(C)C)cc1)c3cnccc3
0.255521	Clc1c(NS(=O)(=O)c2c(ccc(NC(=O)c3c(nc(cc3)CC)C)c2)C)cccc1
0.255521	Clc1c(NS(=O)(=O)c2c(ccc(NC(=O)c3c(nc(cc3)CC)C)c2)C)cccc1
0.255521	Clc1c(NS(=O)(=O)c2c(ccc(NC(=O)c3c(nc(cc3)CC)C)c2)C)cccc1
0.255521	Clc1c(NS(=O)(=O)c2c(ccc(NC(=O)c3c(nc(cc3)CC)C)c2)C)cccc1
0.255521	Clc1c(NS(=O)(=O)c2c(ccc(NC(=O)c3c(nc(cc3)CC)C)c2)C)cccc1
0.255521	Clc1c(NS(=O)(=O)c2c(ccc(NC(=O)c3c(nc(cc3)CC)C)c2)C)cccc1
0.255521	Clc1c(NS(=O)(=O)c2c(ccc(NC(=O)c3c(nc(cc3)CC)C)c2)C)cccc1
0.255521	Clc1c(NS(=O)(=O)c2c(ccc(NC(=O)c3c(nc(cc3)CC)C)c2)C)cccc1
0.255521	Clc1c(NS(=O)(=O)c2c(ccc(NC(=O)c3c(nc(cc3)CC)C)c2)C)cccc1
0.255521	Clc1c(NS(=O)(=O)c2c(ccc(NC(=O)c3c(nc(cc3)CC)C)c2)C)cccc1
0.255521	[O-][N+](=O)c1c(NC(c2ncccc2)C)ccc(c1)C(=O)N3CCN(Cc4ccc(cc4)C)CCC3
0.255452	S(=O)(=O)(Nc1ccc(NC(=O)CCC=2ON=C(N2)c3cnccc3)cc1)c4cc([N+]([O-])=O)c(cc4)C
0.255452	S(=O)(=O)(Nc1ccc(NC(=O)CCC=2ON=C(N2)c3cnccc3)cc1)c4cc([N+]([O-])=O)c(cc4)C
0.255452	S(=O)(=O)(Nc1ccc(NC(=O)CCC=2ON=C(N2)c3cnccc3)cc1)c4cc([N+]([O-])=O)c(cc4)C
0.255452	S(=O)(=O)(Nc1ccc(NC(=O)CCC=2ON=C(N2)c3cnccc3)cc1)c4cc([N+]([O-])=O)c(cc4)C
0.255452	S(=O)(=O)(Nc1ccc(NC(=O)CCC=2ON=C(N2)c3cnccc3)cc1)c4cc([N+]([O-])=O)c(cc4)C
0.255319	Brc1c(F)ccc(NC(=O)c2ccc(S(=O)(=O)Nc3c(c(ccc3)C)C)cc2)c1
0.255319	Brc1ccc(S(=O)(=O)Nc2cc(ccc2)C(=O)Nc3c(cc(OC(C)C)cc3)C)cc1
0.255319	Brc1ccc(S(=O)(=O)Nc2cc(ccc2)C(=O)Nc3c(cc(OC(C)C)cc3)C)cc1
0.255319	Brc1ccc(S(=O)(=O)Nc2cc(ccc2)C(=O)Nc3c(cc(OC(C)C)cc3)C)cc1
0.255319	Brc1ccc(S(=O)(=O)Nc2cc(ccc2)C(=O)Nc3c(cc(OC(C)C)cc3)C)cc1
0.255319	Brc1ccc(S(=O)(=O)Nc2cc(ccc2)C(=O)Nc3c(cc(OC(C)C)cc3)C)cc1
0.255319	Brc1ccc(S(=O)(=O)Nc2cc(ccc2)C(=O)Nc3c(cc(OC(C)C)cc3)C)cc1
0.255319	Brc1ccc(S(=O)(=O)Nc2cc(ccc2)C(=O)Nc3c(cc(OC(C)C)cc3)C)cc1
0.255319	Brc1ccc(S(=O)(=O)Nc2cc(ccc2)C(=O)Nc3c(cc(OC(C)C)cc3)C)cc1
0.255319	Brc1ccc(S(=O)(=O)Nc2cc(ccc2)C(=O)Nc3c(cc(OC(C)C)cc3)C)cc1
0.255319	Brc1ccc(S(=O)(=O)Nc2cc(ccc2)C(=O)Nc3c(cc(OC(C)C)cc3)C)cc1
0.255172	FC(F)(F)C(F)(c1cc(c(NC(=O)c2cc(NC(=O)c3cc4OCCOc4cc3)c(cc2)C)cc1)C)C(F)(F)F
0.255172	FC(F)(F)C(F)(c1cc(c(NC(=O)c2cc(NC(=O)c3cc4OCCOc4cc3)c(cc2)C)cc1)C)C(F)(F)F
0.255172	FC(F)(F)C(F)(c1cc(c(NC(=O)c2cc(NC(=O)c3cc4OCCOc4cc3)c(cc2)C)cc1)C)C(F)(F)F
0.255172	FC(F)(F)C(F)(c1cc(c(NC(=O)c2cc(NC(=O)c3cc4OCCOc4cc3)c(cc2)C)cc1)C)C(F)(F)F
0.255172	FC(F)(F)C(F)(c1cc(c(NC(=O)c2cc(NC(=O)c3cc4OCCOc4cc3)c(cc2)C)cc1)C)C(F)(F)F
0.255172	FC(F)(F)C(F)(c1cc(c(NC(=O)c2cc(NC(=O)c3cc4OCCOc4cc3)c(cc2)C)cc1)C)C(F)(F)F
0.255172	FC(F)(F)C(F)(c1cc(c(NC(=O)c2cc(NC(=O)c3cc4OCCOc4cc3)c(cc2)C)cc1)C)C(F)(F)F
0.255172	FC(F)(F)C(F)(c1cc(c(NC(=O)c2cc(NC(=O)c3cc4OCCOc4cc3)c(cc2)C)cc1)C)C(F)(F)F
0.255061	FC(F)(F)c1cc(NC(=O)c2cc(c(O)cc2)C)cc(c1)CN
0.255061	FC(F)(F)c1cc(NC(=O)c2cc(c(O)cc2)C)cc(c1)CN
0.255061	FC(F)(F)c1cc(NC(=O)c2cc(c(O)cc2)C)cc(c1)CN
0.255061	FC(F)(F)c1cc(NC(=O)c2cc(c(O)cc2)C)cc(c1)CN
0.255061	FC(F)(F)c1cc(NC(=O)c2cc(c(O)cc2)C)cc(c1)CN
0.255061	FC(F)(F)c1cc(NC(=O)c2cc(c(O)cc2)C)cc(c1)CN
0.255061	FC(F)(F)c1cc(NC(=O)c2cc(c(O)cc2)C)cc(c1)CN
0.255061	FC(F)(F)c1cc(NC(=O)c2cc(c(O)cc2)C)cc(c1)CN
0.255061	FC(F)(F)c1cc(NC(=O)c2cc(c(O)cc2)C)cc(c1)CN
0.255061	FC(F)(F)c1cc(NC(=O)c2cc(c(O)cc2)C)cc(c1)CN
0.255034	S(=O)(=O)(Nc1c(ccc(c1)C(=O)Nc2cnc3NC=Cc3c2)C)c4ccc(F)cc4
0.255034	S(=O)(=O)(Nc1c(ccc(c1)C(=O)Nc2cnc3NC=Cc3c2)C)c4ccc(F)cc4
0.255034	S(=O)(=O)(Nc1c(ccc(c1)C(=O)Nc2cnc3NC=Cc3c2)C)c4ccc(F)cc4
0.255034	S(=O)(=O)(Nc1c(ccc(c1)C(=O)Nc2cnc3NC=Cc3c2)C)c4ccc(F)cc4
0.255034	S(=O)(=O)(Nc1c(ccc(c1)C(=O)Nc2cnc3NC=Cc3c2)C)c4ccc(F)cc4
0.255034	S(=O)(=O)(Nc1c(ccc(c1)C(=O)Nc2cnc3NC=Cc3c2)C)c4ccc(F)cc4
0.255034	S(=O)(=O)(Nc1c(ccc(c1)C(=O)Nc2cnc3NC=Cc3c2)C)c4ccc(F)cc4
0.255034	S(=O)(=O)(Nc1c(ccc(c1)C(=O)Nc2cnc3NC=Cc3c2)C)c4ccc(F)cc4
0.255034	S(=O)(=O)(Nc1c(ccc(c1)C(=O)Nc2cnc3NC=Cc3c2)C)c4ccc(F)cc4
0.255034	S(=O)(=O)(Nc1c(ccc(c1)C(=O)Nc2cnc3NC=Cc3c2)C)c4ccc(F)cc4
0.254839	Clc1cc(ccc1)C=2N=C(SC2)NC(=O)c3cc4c(cc3)CCN(C(=O)OC(C)(C)C)CC4
0.254682	Clc1c(cc(cc1)C(=O)Nc2cc(OC(F)F)c(cc2)C)C(=O)O
0.254682	Clc1c(cc(cc1)C(=O)Nc2cc(OC(F)F)c(cc2)C)C(=O)O
0.254682	Clc1c(cc(cc1)C(=O)Nc2cc(OC(F)F)c(cc2)C)C(=O)O
0.254682	Clc1c(cc(cc1)C(=O)Nc2cc(OC(F)F)c(cc2)C)C(=O)O
0.254682	Clc1c(cc(cc1)C(=O)Nc2cc(OC(F)F)c(cc2)C)C(=O)O
0.254682	Clc1c(cc(cc1)C(=O)Nc2cc(OC(F)F)c(cc2)C)C(=O)O
0.254682	Clc1c(cc(cc1)C(=O)Nc2cc(OC(F)F)c(cc2)C)C(=O)O
0.254682	Clc1c(cc(cc1)C(=O)Nc2cc(OC(F)F)c(cc2)C)C(=O)O
0.254682	Clc1c(cc(cc1)C(=O)Nc2cc(OC(F)F)c(cc2)C)C(=O)O
0.254682	Clc1c(cc(cc1)C(=O)Nc2cc(OC(F)F)c(cc2)C)C(=O)O
0.254613	Clc1c(F)c(ccc1C)C(=O)Nc2cc(NC(=O)N)c(F)cc2
0.254181	S1C=C(C=C1)CC(N(C(=O)c2cc(NC(=O)C=3OC=CC3)c(cc2)C)C)C
0.254181	S1C=C(C=C1)CC(N(C(=O)c2cc(NC(=O)C=3OC=CC3)c(cc2)C)C)C
0.254181	S1C=C(C=C1)CC(N(C(=O)c2cc(NC(=O)C=3OC=CC3)c(cc2)C)C)C
0.254181	S1C=C(C=C1)CC(N(C(=O)c2cc(NC(=O)C=3OC=CC3)c(cc2)C)C)C
0.254181	S1C=C(C=C1)CC(N(C(=O)c2cc(NC(=O)C=3OC=CC3)c(cc2)C)C)C
0.254181	S1C=C(C=C1)CC(N(C(=O)c2cc(NC(=O)C=3OC=CC3)c(cc2)C)C)C
0.254181	S1C=C(C=C1)CC(N(C(=O)c2cc(NC(=O)C=3OC=CC3)c(cc2)C)C)C
0.254181	S1C=C(C=C1)CC(N(C(=O)c2cc(NC(=O)C=3OC=CC3)c(cc2)C)C)C
0.254181	S1C=C(C=C1)CC(N(C(=O)c2cc(NC(=O)C=3OC=CC3)c(cc2)C)C)C
0.254181	S1C=C(C=C1)CC(N(C(=O)c2cc(NC(=O)C=3OC=CC3)c(cc2)C)C)C
0.254125	Clc1c(ccc(Cl)c1)C(=O)NC(C(=O)Nc2cc(ccc2)C=3N=CNC3)CC(C)C
0.254125	Clc1c(ccc(Cl)c1)C(=O)NC(C(=O)Nc2cc(ccc2)C=3N=CNC3)CC(C)C
0.254125	Clc1c(ccc(Cl)c1)C(=O)NC(C(=O)Nc2cc(ccc2)C=3N=CNC3)CC(C)C
0.254125	Clc1c(ccc(Cl)c1)C(=O)NC(C(=O)Nc2cc(ccc2)C=3N=CNC3)CC(C)C
0.254125	Clc1c(ccc(Cl)c1)C(=O)NC(C(=O)Nc2cc(ccc2)C=3N=CNC3)CC(C)C
[truncated: 8,001 more rows]
