# Supplementary material for: Galileo: Three-dimensional searching in large combinatorial fragment spaces on the example of pharmacophores
Source: J Comput Aided Mol Des. 2022 Nov 24;37(1):1–16. doi: 10.1007/s10822-022-00485-y (PMC10032335; doi:10.1007/s10822-022-00485-y)
Supplement: Supplementary file 4 — Supplementary file 3a [file 10822_2022_485_MOESM3_ESMa.zip › Imatinib_Galileo/14/out_4.csv]

Score	SMILES
0.387833	Fc1c(NC(=O)c2cc(NC=3C=NN(C3)C)ccc2)ccc(c1)CN4CCN(CC4)C
0.387833	Fc1c(NC(=O)c2cc(NC=3C=NN(C3)C)ccc2)ccc(c1)CN4CCN(CC4)C
0.387833	Fc1c(NC(=O)c2cc(NC=3C=NN(C3)C)ccc2)ccc(c1)CN4CCN(CC4)C
0.387833	Fc1c(NC(=O)c2cc(NC=3C=NN(C3)C)ccc2)ccc(c1)CN4CCN(CC4)C
0.387833	Fc1c(NC(=O)c2cc(NC=3C=NN(C3)C)ccc2)ccc(c1)CN4CCN(CC4)C
0.387833	Fc1c(NC(=O)c2cc(NC=3C=NN(C3)C)ccc2)ccc(c1)CN4CCN(CC4)C
0.387833	Fc1c(NC(=O)c2cc(NC=3C=NN(C3)C)ccc2)ccc(c1)CN4CCN(CC4)C
0.387833	Fc1c(NC(=O)c2cc(NC=3C=NN(C3)C)ccc2)ccc(c1)CN4CCN(CC4)C
0.387833	Fc1c(NC(=O)c2cc(NC=3C=NN(C3)C)ccc2)ccc(c1)CN4CCN(CC4)C
0.387833	Fc1c(NC(=O)c2cc(NC=3C=NN(C3)C)ccc2)ccc(c1)CN4CCN(CC4)C
0.373188	O=C(Nc1cc(ccc1)CN2CCN(C(=O)C)CC2)C=3N(N=C(c4cnccc4)C3)C
0.373188	O=C(Nc1cc(ccc1)CN2CCN(C(=O)C)CC2)C=3N(N=C(c4cnccc4)C3)C
0.373188	O=C(Nc1cc(ccc1)CN2CCN(C(=O)C)CC2)C=3N(N=C(c4cnccc4)C3)C
0.373188	O=C(Nc1cc(ccc1)CN2CCN(C(=O)C)CC2)C=3N(N=C(c4cnccc4)C3)C
0.373188	O=C(Nc1cc(ccc1)CN2CCN(C(=O)C)CC2)C=3N(N=C(c4cnccc4)C3)C
0.373188	O=C(Nc1cc(ccc1)CN2CCN(C(=O)C)CC2)C=3N(N=C(c4cnccc4)C3)C
0.373188	O=C(Nc1cc(ccc1)CN2CCN(C(=O)C)CC2)C=3N(N=C(c4cnccc4)C3)C
0.373188	O=C(Nc1cc(ccc1)CN2CCN(C(=O)C)CC2)C=3N(N=C(c4cnccc4)C3)C
0.373188	O=C(Nc1cc(ccc1)CN2CCN(C(=O)C)CC2)C=3N(N=C(c4cnccc4)C3)C
0.373188	O=C(Nc1cc(ccc1)CN2CCN(C(=O)C)CC2)C=3N(N=C(c4cnccc4)C3)C
0.372807	O=C(Nc1nc(c2ccccc2)ccn1)c3cc(OC)ccc3
0.372807	O=C(Nc1nc(c2ccccc2)ccn1)c3cc(OC)ccc3
0.372807	O=C(Nc1nc(c2ccccc2)ccn1)c3cc(OC)ccc3
0.372807	O=C(Nc1nc(c2ccccc2)ccn1)c3cc(OC)ccc3
0.372807	O=C(Nc1nc(c2ccccc2)ccn1)c3cc(OC)ccc3
0.372807	O=C(Nc1nc(c2ccccc2)ccn1)c3cc(OC)ccc3
0.372807	O=C(Nc1nc(c2ccccc2)ccn1)c3cc(OC)ccc3
0.372807	O=C(Nc1nc(c2ccccc2)ccn1)c3cc(OC)ccc3
0.372807	O=C(Nc1nc(c2ccccc2)ccn1)c3cc(OC)ccc3
0.372807	O=C(Nc1nc(c2ccccc2)ccn1)c3cc(OC)ccc3
0.367347	O=C(Nc1c(ccc(NC(=O)C)c1)C)C=2NC(=CC2)CCc3ccccc3
0.367347	O=C(Nc1c(ccc(NC(=O)C)c1)C)C=2NC(=CC2)CCc3ccccc3
0.367347	O=C(Nc1c(ccc(NC(=O)C)c1)C)C=2NC(=CC2)CCc3ccccc3
0.367347	O=C(Nc1c(ccc(NC(=O)C)c1)C)C=2NC(=CC2)CCc3ccccc3
0.367347	O=C(Nc1c(ccc(NC(=O)C)c1)C)C=2NC(=CC2)CCc3ccccc3
0.367347	O=C(Nc1c(ccc(NC(=O)C)c1)C)C=2NC(=CC2)CCc3ccccc3
0.367347	O=C(Nc1c(ccc(NC(=O)C)c1)C)C=2NC(=CC2)CCc3ccccc3
0.367347	O=C(Nc1c(ccc(NC(=O)C)c1)C)C=2NC(=CC2)CCc3ccccc3
0.367347	O=C(Nc1c(ccc(NC(=O)C)c1)C)C=2NC(=CC2)CCc3ccccc3
0.367347	O=C(Nc1c(ccc(NC(=O)C)c1)C)C=2NC(=CC2)CCc3ccccc3
0.356522	O=C(O)CNC(=O)c1ccc(NC(=O)c2cc(ccc2)CN3CCN(CC3)C)cc1
0.356522	O=C(O)CNC(=O)c1ccc(NC(=O)c2cc(ccc2)CN3CCN(CC3)C)cc1
0.356522	O=C(O)CNC(=O)c1ccc(NC(=O)c2cc(ccc2)CN3CCN(CC3)C)cc1
0.356522	O=C(O)CNC(=O)c1ccc(NC(=O)c2cc(ccc2)CN3CCN(CC3)C)cc1
0.356522	O=C(O)CNC(=O)c1ccc(NC(=O)c2cc(ccc2)CN3CCN(CC3)C)cc1
0.356522	O=C(O)CNC(=O)c1ccc(NC(=O)c2cc(ccc2)CN3CCN(CC3)C)cc1
0.356522	O=C(O)CNC(=O)c1ccc(NC(=O)c2cc(ccc2)CN3CCN(CC3)C)cc1
0.356522	O=C(O)CNC(=O)c1ccc(NC(=O)c2cc(ccc2)CN3CCN(CC3)C)cc1
0.356522	O=C(O)CNC(=O)c1ccc(NC(=O)c2cc(ccc2)CN3CCN(CC3)C)cc1
0.356522	O=C(O)CNC(=O)c1ccc(NC(=O)c2cc(ccc2)CN3CCN(CC3)C)cc1
0.353982	O=C(OCC)Nc1ccc(cc1)C(=O)Nc2c(ccc(NC(=O)C)c2)C
0.353982	O=C(OCC)Nc1ccc(cc1)C(=O)Nc2c(ccc(NC(=O)C)c2)C
0.353982	O=C(OCC)Nc1ccc(cc1)C(=O)Nc2c(ccc(NC(=O)C)c2)C
0.353982	O=C(OCC)Nc1ccc(cc1)C(=O)Nc2c(ccc(NC(=O)C)c2)C
0.353982	O=C(OCC)Nc1ccc(cc1)C(=O)Nc2c(ccc(NC(=O)C)c2)C
0.353982	O=C(OCC)Nc1ccc(cc1)C(=O)Nc2c(ccc(NC(=O)C)c2)C
0.353982	O=C(OCC)Nc1ccc(cc1)C(=O)Nc2c(ccc(NC(=O)C)c2)C
0.353982	O=C(OCC)Nc1ccc(cc1)C(=O)Nc2c(ccc(NC(=O)C)c2)C
0.353982	O=C(OCC)Nc1ccc(cc1)C(=O)Nc2c(ccc(NC(=O)C)c2)C
0.353982	O=C(OCC)Nc1ccc(cc1)C(=O)Nc2c(ccc(NC(=O)C)c2)C
0.353571	Ic1c(cccc1)C(=O)Nc2c(ccc(NC(=O)c3cc(ncc3)C=4OC=CC4)c2)C
0.353571	Ic1c(cccc1)C(=O)Nc2c(ccc(NC(=O)c3cc(ncc3)C=4OC=CC4)c2)C
0.353571	Ic1c(cccc1)C(=O)Nc2c(ccc(NC(=O)c3cc(ncc3)C=4OC=CC4)c2)C
0.353571	Ic1c(cccc1)C(=O)Nc2c(ccc(NC(=O)c3cc(ncc3)C=4OC=CC4)c2)C
0.353571	Ic1c(cccc1)C(=O)Nc2c(ccc(NC(=O)c3cc(ncc3)C=4OC=CC4)c2)C
0.353571	Ic1c(cccc1)C(=O)Nc2c(ccc(NC(=O)c3cc(ncc3)C=4OC=CC4)c2)C
0.353571	Ic1c(cccc1)C(=O)Nc2c(ccc(NC(=O)c3cc(ncc3)C=4OC=CC4)c2)C
0.353571	Ic1c(cccc1)C(=O)Nc2c(ccc(NC(=O)c3cc(ncc3)C=4OC=CC4)c2)C
0.353571	Ic1c(cccc1)C(=O)Nc2c(ccc(NC(=O)c3cc(ncc3)C=4OC=CC4)c2)C
0.353571	Ic1c(cccc1)C(=O)Nc2c(ccc(NC(=O)c3cc(ncc3)C=4OC=CC4)c2)C
0.353383	O=C(Nc1c(ccc(NC(=O)C)c1)C)C=2N=NN(C2)Cc3cnccc3
0.353383	O=C(Nc1c(ccc(NC(=O)C)c1)C)C=2N=NN(C2)Cc3cnccc3
0.353383	O=C(Nc1c(ccc(NC(=O)C)c1)C)C=2N=NN(C2)Cc3cnccc3
0.353383	O=C(Nc1c(ccc(NC(=O)C)c1)C)C=2N=NN(C2)Cc3cnccc3
0.353383	O=C(Nc1c(ccc(NC(=O)C)c1)C)C=2N=NN(C2)Cc3cnccc3
0.353383	O=C(Nc1c(ccc(NC(=O)C)c1)C)C=2N=NN(C2)Cc3cnccc3
0.353383	O=C(Nc1c(ccc(NC(=O)C)c1)C)C=2N=NN(C2)Cc3cnccc3
0.353383	O=C(Nc1c(ccc(NC(=O)C)c1)C)C=2N=NN(C2)Cc3cnccc3
0.353383	O=C(Nc1c(ccc(NC(=O)C)c1)C)C=2N=NN(C2)Cc3cnccc3
0.353383	O=C(Nc1c(ccc(NC(=O)C)c1)C)C=2N=NN(C2)Cc3cnccc3
0.349593	S1CCN(Cc2cc(NC(=O)c3c(ccc(F)c3)C)ccc2)CC1
0.349593	S1CCN(Cc2cc(NC(=O)c3c(ccc(F)c3)C)ccc2)CC1
0.349593	S1CCN(Cc2cc(NC(=O)c3c(ccc(F)c3)C)ccc2)CC1
0.349593	S1CCN(Cc2cc(NC(=O)c3c(ccc(F)c3)C)ccc2)CC1
0.349593	S1CCN(Cc2cc(NC(=O)c3c(ccc(F)c3)C)ccc2)CC1
0.349593	S1CCN(Cc2cc(NC(=O)c3c(ccc(F)c3)C)ccc2)CC1
0.349593	S1CCN(Cc2cc(NC(=O)c3c(ccc(F)c3)C)ccc2)CC1
0.349593	S1CCN(Cc2cc(NC(=O)c3c(ccc(F)c3)C)ccc2)CC1
0.349593	S1CCN(Cc2cc(NC(=O)c3c(ccc(F)c3)C)ccc2)CC1
0.349593	S1CCN(Cc2cc(NC(=O)c3c(ccc(F)c3)C)ccc2)CC1
0.347826	Brc1ccc(cc1)C2=NSC(C(=O)Nc3c(ccc(NC(=O)C)c3)C)=C2
0.347826	Brc1ccc(cc1)C2=NSC(C(=O)Nc3c(ccc(NC(=O)C)c3)C)=C2
0.347826	Brc1ccc(cc1)C2=NSC(C(=O)Nc3c(ccc(NC(=O)C)c3)C)=C2
0.347826	Brc1ccc(cc1)C2=NSC(C(=O)Nc3c(ccc(NC(=O)C)c3)C)=C2
0.347826	Brc1ccc(cc1)C2=NSC(C(=O)Nc3c(ccc(NC(=O)C)c3)C)=C2
0.347826	Brc1ccc(cc1)C2=NSC(C(=O)Nc3c(ccc(NC(=O)C)c3)C)=C2
0.347826	Brc1ccc(cc1)C2=NSC(C(=O)Nc3c(ccc(NC(=O)C)c3)C)=C2
0.346939	O=C(OC(C)(C)C)COc1ccc(cc1)C(=O)Nc2nc(c3ccccc3)ccn2
0.346939	O=C(OC(C)(C)C)COc1ccc(cc1)C(=O)Nc2nc(c3ccccc3)ccn2
0.346939	O=C(OC(C)(C)C)COc1ccc(cc1)C(=O)Nc2nc(c3ccccc3)ccn2
0.346939	O=C(OC(C)(C)C)COc1ccc(cc1)C(=O)Nc2nc(c3ccccc3)ccn2
0.346939	O=C(OC(C)(C)C)COc1ccc(cc1)C(=O)Nc2nc(c3ccccc3)ccn2
0.346939	O=C(OC(C)(C)C)COc1ccc(cc1)C(=O)Nc2nc(c3ccccc3)ccn2
0.346939	O=C(OC(C)(C)C)COc1ccc(cc1)C(=O)Nc2nc(c3ccccc3)ccn2
0.346939	O=C(OC(C)(C)C)COc1ccc(cc1)C(=O)Nc2nc(c3ccccc3)ccn2
0.346939	O=C(OC(C)(C)C)COc1ccc(cc1)C(=O)Nc2nc(c3ccccc3)ccn2
0.346939	O=C(OC(C)(C)C)COc1ccc(cc1)C(=O)Nc2nc(c3ccccc3)ccn2
0.345238	S1C(=NC(C(=O)Nc2c(ccc(NC(=O)C)c2)C)=C1)c3ccc(cc3)C
0.345238	S1C(=NC(C(=O)Nc2c(ccc(NC(=O)C)c2)C)=C1)c3ccc(cc3)C
0.345238	S1C(=NC(C(=O)Nc2c(ccc(NC(=O)C)c2)C)=C1)c3ccc(cc3)C
0.345238	S1C(=NC(C(=O)Nc2c(ccc(NC(=O)C)c2)C)=C1)c3ccc(cc3)C
0.345238	S1C(=NC(C(=O)Nc2c(ccc(NC(=O)C)c2)C)=C1)c3ccc(cc3)C
0.345238	S1C(=NC(C(=O)Nc2c(ccc(NC(=O)C)c2)C)=C1)c3ccc(cc3)C
0.345238	S1C(=NC(C(=O)Nc2c(ccc(NC(=O)C)c2)C)=C1)c3ccc(cc3)C
0.345238	S1C(=NC(C(=O)Nc2c(ccc(NC(=O)C)c2)C)=C1)c3ccc(cc3)C
0.345238	S1C(=NC(C(=O)Nc2c(ccc(NC(=O)C)c2)C)=C1)c3ccc(cc3)C
0.345238	S1C(=NC(C(=O)Nc2c(ccc(NC(=O)C)c2)C)=C1)c3ccc(cc3)C
0.343643	S(=O)(=O)(Nc1ccc(cc1)CCCC)c2c(ccc(c2)C(=O)Nc3cc(ccc3)CN4CCN(C(=O)C)CC4)C
0.343643	S(=O)(=O)(Nc1ccc(cc1)CCCC)c2c(ccc(c2)C(=O)Nc3cc(ccc3)CN4CCN(C(=O)C)CC4)C
0.343643	S(=O)(=O)(Nc1ccc(cc1)CCCC)c2c(ccc(c2)C(=O)Nc3cc(ccc3)CN4CCN(C(=O)C)CC4)C
0.343643	S(=O)(=O)(Nc1ccc(cc1)CCCC)c2c(ccc(c2)C(=O)Nc3cc(ccc3)CN4CCN(C(=O)C)CC4)C
0.343643	S(=O)(=O)(Nc1ccc(cc1)CCCC)c2c(ccc(c2)C(=O)Nc3cc(ccc3)CN4CCN(C(=O)C)CC4)C
0.343643	S(=O)(=O)(Nc1ccc(cc1)CCCC)c2c(ccc(c2)C(=O)Nc3cc(ccc3)CN4CCN(C(=O)C)CC4)C
0.343643	S(=O)(=O)(Nc1ccc(cc1)CCCC)c2c(ccc(c2)C(=O)Nc3cc(ccc3)CN4CCN(C(=O)C)CC4)C
0.343643	S(=O)(=O)(Nc1ccc(cc1)CCCC)c2c(ccc(c2)C(=O)Nc3cc(ccc3)CN4CCN(C(=O)C)CC4)C
0.343643	S(=O)(=O)(Nc1ccc(cc1)CCCC)c2c(ccc(c2)C(=O)Nc3cc(ccc3)CN4CCN(C(=O)C)CC4)C
0.343643	S(=O)(=O)(Nc1ccc(cc1)CCCC)c2c(ccc(c2)C(=O)Nc3cc(ccc3)CN4CCN(C(=O)C)CC4)C
0.341991	O=C(Nc1cc(ccc1)C(=O)NCc2ccc(c3cnccc3)cc2)NC
0.341991	O=C(Nc1cc(ccc1)C(=O)NCc2ccc(c3cnccc3)cc2)NC
0.341991	O=C(Nc1cc(ccc1)C(=O)NCc2ccc(c3cnccc3)cc2)NC
0.341991	O=C(Nc1cc(ccc1)C(=O)NCc2ccc(c3cnccc3)cc2)NC
0.341991	O=C(Nc1cc(ccc1)C(=O)NCc2ccc(c3cnccc3)cc2)NC
0.341991	O=C(Nc1cc(ccc1)C(=O)NCc2ccc(c3cnccc3)cc2)NC
0.341991	O=C(Nc1cc(ccc1)C(=O)NCc2ccc(c3cnccc3)cc2)NC
0.341991	O=C(Nc1cc(ccc1)C(=O)NCc2ccc(c3cnccc3)cc2)NC
0.341991	O=C(Nc1cc(ccc1)C(=O)NCc2ccc(c3cnccc3)cc2)NC
0.341991	O=C(Nc1cc(ccc1)C(=O)NCc2ccc(c3cnccc3)cc2)NC
0.340249	O=C(Nc1c(cc(cc1)C(=O)N)C)c2cc(NC=3N=NNN3)ccc2
0.340249	O=C(Nc1c(cc(cc1)C(=O)N)C)c2cc(NC=3N=NNN3)ccc2
0.340249	O=C(Nc1c(cc(cc1)C(=O)N)C)c2cc(NC=3N=NNN3)ccc2
0.340249	O=C(Nc1c(cc(cc1)C(=O)N)C)c2cc(NC=3N=NNN3)ccc2
0.340249	O=C(Nc1c(cc(cc1)C(=O)N)C)c2cc(NC=3N=NNN3)ccc2
0.340249	O=C(Nc1c(cc(cc1)C(=O)N)C)c2cc(NC=3N=NNN3)ccc2
0.340249	O=C(Nc1c(cc(cc1)C(=O)N)C)c2cc(NC=3N=NNN3)ccc2
0.340249	O=C(Nc1c(cc(cc1)C(=O)N)C)c2cc(NC=3N=NNN3)ccc2
0.340249	O=C(Nc1c(cc(cc1)C(=O)N)C)c2cc(NC=3N=NNN3)ccc2
0.340249	O=C(Nc1c(cc(cc1)C(=O)N)C)c2cc(NC=3N=NNN3)ccc2
0.338521	Clc1c(ccc(NC(=O)C2CC2)c1)C(=O)NCc3ccc(c4cnccc4)cc3
0.338521	Clc1c(ccc(NC(=O)C2CC2)c1)C(=O)NCc3ccc(c4cnccc4)cc3
0.338521	Clc1c(ccc(NC(=O)C2CC2)c1)C(=O)NCc3ccc(c4cnccc4)cc3
0.338521	Clc1c(ccc(NC(=O)C2CC2)c1)C(=O)NCc3ccc(c4cnccc4)cc3
0.338521	Clc1c(ccc(NC(=O)C2CC2)c1)C(=O)NCc3ccc(c4cnccc4)cc3
0.338521	Clc1c(ccc(NC(=O)C2CC2)c1)C(=O)NCc3ccc(c4cnccc4)cc3
0.338521	Clc1c(ccc(NC(=O)C2CC2)c1)C(=O)NCc3ccc(c4cnccc4)cc3
0.338521	Clc1c(ccc(NC(=O)C2CC2)c1)C(=O)NCc3ccc(c4cnccc4)cc3
0.338521	Clc1c(ccc(NC(=O)C2CC2)c1)C(=O)NCc3ccc(c4cnccc4)cc3
0.338521	Clc1c(ccc(NC(=O)C2CC2)c1)C(=O)NCc3ccc(c4cnccc4)cc3
0.3379	O=C(Nc1c(ccc(c1)C(=O)N)C)c2ccccc2
0.3379	O=C(Nc1c(ccc(c1)C(=O)N)C)c2ccccc2
0.3379	O=C(Nc1c(ccc(c1)C(=O)N)C)c2ccccc2
0.3379	O=C(Nc1c(ccc(c1)C(=O)N)C)c2ccccc2
0.3379	O=C(Nc1c(ccc(c1)C(=O)N)C)c2ccccc2
0.3379	O=C(Nc1c(ccc(c1)C(=O)N)C)c2ccccc2
0.3379	O=C(Nc1c(ccc(c1)C(=O)N)C)c2ccccc2
0.3379	O=C(Nc1c(ccc(c1)C(=O)N)C)c2ccccc2
0.3379	O=C(Nc1c(ccc(c1)C(=O)N)C)c2ccccc2
0.3379	O=C(Nc1c(ccc(c1)C(=O)N)C)c2ccccc2
0.3361	O=C(Nc1cc(ccc1)C(=O)Nc2c(ccc(NC(=O)C(C)(C)C)c2)C)NC
0.3361	O=C(Nc1cc(ccc1)C(=O)Nc2c(ccc(NC(=O)C(C)(C)C)c2)C)NC
0.3361	O=C(Nc1cc(ccc1)C(=O)Nc2c(ccc(NC(=O)C(C)(C)C)c2)C)NC
0.3361	O=C(Nc1cc(ccc1)C(=O)Nc2c(ccc(NC(=O)C(C)(C)C)c2)C)NC
0.3361	O=C(Nc1cc(ccc1)C(=O)Nc2c(ccc(NC(=O)C(C)(C)C)c2)C)NC
0.3361	O=C(Nc1cc(ccc1)C(=O)Nc2c(ccc(NC(=O)C(C)(C)C)c2)C)NC
0.3361	O=C(Nc1cc(ccc1)C(=O)Nc2c(ccc(NC(=O)C(C)(C)C)c2)C)NC
0.3361	O=C(Nc1cc(ccc1)C(=O)Nc2c(ccc(NC(=O)C(C)(C)C)c2)C)NC
0.3361	O=C(Nc1cc(ccc1)C(=O)Nc2c(ccc(NC(=O)C(C)(C)C)c2)C)NC
0.3361	O=C(Nc1cc(ccc1)C(=O)Nc2c(ccc(NC(=O)C(C)(C)C)c2)C)NC
0.335849	FC(F)(F)c1cc(ccc1)C(=O)Nc2cc(NC(=O)C(=O)N3CCN(Cc4cnccc4)CC3)ccc2
0.335849	FC(F)(F)c1cc(ccc1)C(=O)Nc2cc(NC(=O)C(=O)N3CCN(Cc4cnccc4)CC3)ccc2
0.335849	FC(F)(F)c1cc(ccc1)C(=O)Nc2cc(NC(=O)C(=O)N3CCN(Cc4cnccc4)CC3)ccc2
0.335849	FC(F)(F)c1cc(ccc1)C(=O)Nc2cc(NC(=O)C(=O)N3CCN(Cc4cnccc4)CC3)ccc2
0.335849	FC(F)(F)c1cc(ccc1)C(=O)Nc2cc(NC(=O)C(=O)N3CCN(Cc4cnccc4)CC3)ccc2
0.335849	FC(F)(F)c1cc(ccc1)C(=O)Nc2cc(NC(=O)C(=O)N3CCN(Cc4cnccc4)CC3)ccc2
0.335849	FC(F)(F)c1cc(ccc1)C(=O)Nc2cc(NC(=O)C(=O)N3CCN(Cc4cnccc4)CC3)ccc2
0.335849	FC(F)(F)c1cc(ccc1)C(=O)Nc2cc(NC(=O)C(=O)N3CCN(Cc4cnccc4)CC3)ccc2
0.335849	FC(F)(F)c1cc(ccc1)C(=O)Nc2cc(NC(=O)C(=O)N3CCN(Cc4cnccc4)CC3)ccc2
0.334507	S(=O)(=O)(Nc1ccc(cc1)CCCC)c2c(ccc(c2)C(=O)Nc3ncc(c4ccccc4)cc3)C
0.334507	S(=O)(=O)(Nc1ccc(cc1)CCCC)c2c(ccc(c2)C(=O)Nc3ncc(c4ccccc4)cc3)C
0.334507	S(=O)(=O)(Nc1ccc(cc1)CCCC)c2c(ccc(c2)C(=O)Nc3ncc(c4ccccc4)cc3)C
0.334507	S(=O)(=O)(Nc1ccc(cc1)CCCC)c2c(ccc(c2)C(=O)Nc3ncc(c4ccccc4)cc3)C
0.334507	S(=O)(=O)(Nc1ccc(cc1)CCCC)c2c(ccc(c2)C(=O)Nc3ncc(c4ccccc4)cc3)C
0.334507	S(=O)(=O)(Nc1ccc(cc1)CCCC)c2c(ccc(c2)C(=O)Nc3ncc(c4ccccc4)cc3)C
0.334507	S(=O)(=O)(Nc1ccc(cc1)CCCC)c2c(ccc(c2)C(=O)Nc3ncc(c4ccccc4)cc3)C
0.334507	S(=O)(=O)(Nc1ccc(cc1)CCCC)c2c(ccc(c2)C(=O)Nc3ncc(c4ccccc4)cc3)C
0.334507	S(=O)(=O)(Nc1ccc(cc1)CCCC)c2c(ccc(c2)C(=O)Nc3ncc(c4ccccc4)cc3)C
0.334507	S(=O)(=O)(Nc1ccc(cc1)CCCC)c2c(ccc(c2)C(=O)Nc3ncc(c4ccccc4)cc3)C
0.333333	Ic1c(cccc1)C(=O)Nc2ccc(cc2)C(=O)Nc3cc(ccc3)CN4CCN(C(=O)C)CC4
0.333333	Ic1c(cccc1)C(=O)Nc2ccc(cc2)C(=O)Nc3cc(ccc3)CN4CCN(C(=O)C)CC4
0.333333	Ic1c(cccc1)C(=O)Nc2ccc(cc2)C(=O)Nc3cc(ccc3)CN4CCN(C(=O)C)CC4
0.333333	Ic1c(cccc1)C(=O)Nc2ccc(cc2)C(=O)Nc3cc(ccc3)CN4CCN(C(=O)C)CC4
0.333333	Ic1c(cccc1)C(=O)Nc2ccc(cc2)C(=O)Nc3cc(ccc3)CN4CCN(C(=O)C)CC4
0.333333	Ic1c(cccc1)C(=O)Nc2ccc(cc2)C(=O)Nc3cc(ccc3)CN4CCN(C(=O)C)CC4
0.333333	Ic1c(cccc1)C(=O)Nc2ccc(cc2)C(=O)Nc3cc(ccc3)CN4CCN(C(=O)C)CC4
0.333333	Ic1c(cccc1)C(=O)Nc2ccc(cc2)C(=O)Nc3cc(ccc3)CN4CCN(C(=O)C)CC4
0.333333	Ic1c(cccc1)C(=O)Nc2ccc(cc2)C(=O)Nc3cc(ccc3)CN4CCN(C(=O)C)CC4
0.332061	O=C(Nc1c(ccc(NC(=O)C(C)(C)C)c1)C)c2cc(NC=3C=NN(C3)C)ccc2
0.332061	O=C(Nc1c(ccc(NC(=O)C(C)(C)C)c1)C)c2cc(NC=3C=NN(C3)C)ccc2
0.332061	O=C(Nc1c(ccc(NC(=O)C(C)(C)C)c1)C)c2cc(NC=3C=NN(C3)C)ccc2
0.332061	O=C(Nc1c(ccc(NC(=O)C(C)(C)C)c1)C)c2cc(NC=3C=NN(C3)C)ccc2
0.332061	O=C(Nc1c(ccc(NC(=O)C(C)(C)C)c1)C)c2cc(NC=3C=NN(C3)C)ccc2
0.332061	O=C(Nc1c(ccc(NC(=O)C(C)(C)C)c1)C)c2cc(NC=3C=NN(C3)C)ccc2
0.332061	O=C(Nc1c(ccc(NC(=O)C(C)(C)C)c1)C)c2cc(NC=3C=NN(C3)C)ccc2
0.332061	O=C(Nc1c(ccc(NC(=O)C(C)(C)C)c1)C)c2cc(NC=3C=NN(C3)C)ccc2
0.332061	O=C(Nc1c(ccc(NC(=O)C(C)(C)C)c1)C)c2cc(NC=3C=NN(C3)C)ccc2
0.332061	O=C(Nc1c(ccc(NC(=O)C(C)(C)C)c1)C)c2cc(NC=3C=NN(C3)C)ccc2
0.332046	Brc1cc(ccc1)C(=O)Nc2cc(O)c(cc2)C(=O)Nc3cc(ccc3)CN4CCSCC4
0.332046	Brc1cc(ccc1)C(=O)Nc2cc(O)c(cc2)C(=O)Nc3cc(ccc3)CN4CCSCC4
0.332046	Brc1cc(ccc1)C(=O)Nc2cc(O)c(cc2)C(=O)Nc3cc(ccc3)CN4CCSCC4
0.332046	Brc1cc(ccc1)C(=O)Nc2cc(O)c(cc2)C(=O)Nc3cc(ccc3)CN4CCSCC4
0.332046	Brc1cc(ccc1)C(=O)Nc2cc(O)c(cc2)C(=O)Nc3cc(ccc3)CN4CCSCC4
0.332046	Brc1cc(ccc1)C(=O)Nc2cc(O)c(cc2)C(=O)Nc3cc(ccc3)CN4CCSCC4
0.332046	Brc1cc(ccc1)C(=O)Nc2cc(O)c(cc2)C(=O)Nc3cc(ccc3)CN4CCSCC4
0.332046	Brc1cc(ccc1)C(=O)Nc2cc(O)c(cc2)C(=O)Nc3cc(ccc3)CN4CCSCC4
0.332046	Brc1cc(ccc1)C(=O)Nc2cc(O)c(cc2)C(=O)Nc3cc(ccc3)CN4CCSCC4
0.332046	Brc1cc(ccc1)C(=O)Nc2cc(O)c(cc2)C(=O)Nc3cc(ccc3)CN4CCSCC4
0.325758	O=C(Nc1c(ccc(c1)C2=NNC(=N2)C)C)C(=O)NCCCN3CCN(CC3)C
0.324627	O=C(Nc1c(ccc(NC(=O)C)c1)C)c2cc(ncc2)N3N=CN=C3
0.324627	O=C(Nc1c(ccc(NC(=O)C)c1)C)c2cc(ncc2)N3N=CN=C3
0.324627	O=C(Nc1c(ccc(NC(=O)C)c1)C)c2cc(ncc2)N3N=CN=C3
0.324627	O=C(Nc1c(ccc(NC(=O)C)c1)C)c2cc(ncc2)N3N=CN=C3
0.324627	O=C(Nc1c(ccc(NC(=O)C)c1)C)c2cc(ncc2)N3N=CN=C3
0.324627	O=C(Nc1c(ccc(NC(=O)C)c1)C)c2cc(ncc2)N3N=CN=C3
0.324627	O=C(Nc1c(ccc(NC(=O)C)c1)C)c2cc(ncc2)N3N=CN=C3
0.324627	O=C(Nc1c(ccc(NC(=O)C)c1)C)c2cc(ncc2)N3N=CN=C3
0.324627	O=C(Nc1c(ccc(NC(=O)C)c1)C)c2cc(ncc2)N3N=CN=C3
0.324627	O=C(Nc1c(ccc(NC(=O)C)c1)C)c2cc(ncc2)N3N=CN=C3
0.324627	O=C(Nc1cc(c(cc1)C)C(=O)c2ccccc2)c3cc(ccc3)C4=NOC(O)=N4
0.324627	O=C(Nc1cc(c(cc1)C)C(=O)c2ccccc2)c3cc(ccc3)C4=NOC(O)=N4
0.324627	O=C(Nc1cc(c(cc1)C)C(=O)c2ccccc2)c3cc(ccc3)C4=NOC(O)=N4
0.324627	O=C(Nc1cc(c(cc1)C)C(=O)c2ccccc2)c3cc(ccc3)C4=NOC(O)=N4
0.324627	O=C(Nc1cc(c(cc1)C)C(=O)c2ccccc2)c3cc(ccc3)C4=NOC(O)=N4
0.324627	O=C(Nc1cc(c(cc1)C)C(=O)c2ccccc2)c3cc(ccc3)C4=NOC(O)=N4
0.324627	O=C(Nc1cc(c(cc1)C)C(=O)c2ccccc2)c3cc(ccc3)C4=NOC(O)=N4
0.324627	O=C(Nc1cc(c(cc1)C)C(=O)c2ccccc2)c3cc(ccc3)C4=NOC(O)=N4
0.324627	O=C(Nc1cc(c(cc1)C)C(=O)c2ccccc2)c3cc(ccc3)C4=NOC(O)=N4
0.324627	O=C(Nc1cc(c(cc1)C)C(=O)c2ccccc2)c3cc(ccc3)C4=NOC(O)=N4
0.323529	O=C(Nc1c(ccc(c1)C=2N(N=CC2)C)C)C(=O)NCc3ccc(c4cnccc4)cc3
0.323529	O=C(Nc1c(ccc(c1)C=2N(N=CC2)C)C)C(=O)NCc3ccc(c4cnccc4)cc3
0.323529	O=C(Nc1c(ccc(c1)C=2N(N=CC2)C)C)C(=O)NCc3ccc(c4cnccc4)cc3
0.323529	O=C(Nc1c(ccc(c1)C=2N(N=CC2)C)C)C(=O)NCc3ccc(c4cnccc4)cc3
0.323529	O=C(Nc1c(ccc(c1)C=2N(N=CC2)C)C)C(=O)NCc3ccc(c4cnccc4)cc3
0.323529	O=C(Nc1c(ccc(c1)C=2N(N=CC2)C)C)C(=O)NCc3ccc(c4cnccc4)cc3
0.323529	O=C(Nc1c(ccc(c1)C=2N(N=CC2)C)C)C(=O)NCc3ccc(c4cnccc4)cc3
0.323529	O=C(Nc1c(ccc(c1)C=2N(N=CC2)C)C)C(=O)NCc3ccc(c4cnccc4)cc3
0.323529	O=C(Nc1c(ccc(c1)C=2N(N=CC2)C)C)C(=O)NCc3ccc(c4cnccc4)cc3
0.320819	Fc1c(OCc2ccccc2)ccc(NC(=O)C=3N(N=C(c4cnccc4)C3)C)c1
0.320819	Fc1c(OCc2ccccc2)ccc(NC(=O)C=3N(N=C(c4cnccc4)C3)C)c1
0.320819	Fc1c(OCc2ccccc2)ccc(NC(=O)C=3N(N=C(c4cnccc4)C3)C)c1
0.320819	Fc1c(OCc2ccccc2)ccc(NC(=O)C=3N(N=C(c4cnccc4)C3)C)c1
0.320819	Fc1c(OCc2ccccc2)ccc(NC(=O)C=3N(N=C(c4cnccc4)C3)C)c1
0.320819	Fc1c(OCc2ccccc2)ccc(NC(=O)C=3N(N=C(c4cnccc4)C3)C)c1
0.320819	Fc1c(OCc2ccccc2)ccc(NC(=O)C=3N(N=C(c4cnccc4)C3)C)c1
0.320819	Fc1c(OCc2ccccc2)ccc(NC(=O)C=3N(N=C(c4cnccc4)C3)C)c1
0.320819	Fc1c(OCc2ccccc2)ccc(NC(=O)C=3N(N=C(c4cnccc4)C3)C)c1
0.320819	Fc1c(OCc2ccccc2)ccc(NC(=O)C=3N(N=C(c4cnccc4)C3)C)c1
0.318519	O=C(Nc1c(ccc(NC(=O)C)c1)C)C2=NN(C(c3ccccc3)=C2)C
0.318519	O=C(Nc1c(ccc(NC(=O)C)c1)C)C2=NN(C(c3ccccc3)=C2)C
0.318519	O=C(Nc1c(ccc(NC(=O)C)c1)C)C2=NN(C(c3ccccc3)=C2)C
0.318519	O=C(Nc1c(ccc(NC(=O)C)c1)C)C2=NN(C(c3ccccc3)=C2)C
0.318519	O=C(Nc1c(ccc(NC(=O)C)c1)C)C2=NN(C(c3ccccc3)=C2)C
0.318519	O=C(Nc1c(ccc(NC(=O)C)c1)C)C2=NN(C(c3ccccc3)=C2)C
0.318519	O=C(Nc1c(ccc(NC(=O)C)c1)C)C2=NN(C(c3ccccc3)=C2)C
0.318519	O=C(Nc1c(ccc(NC(=O)C)c1)C)C2=NN(C(c3ccccc3)=C2)C
0.318519	O=C(Nc1c(ccc(NC(=O)C)c1)C)C2=NN(C(c3ccccc3)=C2)C
0.318519	O=C(Nc1c(ccc(NC(=O)C)c1)C)C2=NN(C(c3ccccc3)=C2)C
0.317647	Clc1nc(N)ccc1C(=O)Nc2c(ccc(NC(=O)C)c2)C
0.316	O=C(O)c1cc(NC(=O)c2cc(OC3CC3)ncc2)c(cc1)C
0.316	O=C(O)c1cc(NC(=O)c2cc(OC3CC3)ncc2)c(cc1)C
0.316	O=C(O)c1cc(NC(=O)c2cc(OC3CC3)ncc2)c(cc1)C
0.316	O=C(O)c1cc(NC(=O)c2cc(OC3CC3)ncc2)c(cc1)C
0.316	O=C(O)c1cc(NC(=O)c2cc(OC3CC3)ncc2)c(cc1)C
0.316	O=C(O)c1cc(NC(=O)c2cc(OC3CC3)ncc2)c(cc1)C
0.316	O=C(O)c1cc(NC(=O)c2cc(OC3CC3)ncc2)c(cc1)C
0.316	O=C(O)c1cc(NC(=O)c2cc(OC3CC3)ncc2)c(cc1)C
0.316	O=C(O)c1cc(NC(=O)c2cc(OC3CC3)ncc2)c(cc1)C
0.316	O=C(O)c1cc(NC(=O)c2cc(OC3CC3)ncc2)c(cc1)C
0.312741	Ic1c(Cl)ccc(NC(=O)C(=O)N2CCN(Cc3cnccc3)CC2)c1
0.312741	Ic1c(Cl)ccc(NC(=O)C(=O)N2CCN(Cc3cnccc3)CC2)c1
0.312741	Ic1c(Cl)ccc(NC(=O)C(=O)N2CCN(Cc3cnccc3)CC2)c1
0.312741	Ic1c(Cl)ccc(NC(=O)C(=O)N2CCN(Cc3cnccc3)CC2)c1
0.312741	Ic1c(Cl)ccc(NC(=O)C(=O)N2CCN(Cc3cnccc3)CC2)c1
0.312741	Ic1c(Cl)ccc(NC(=O)C(=O)N2CCN(Cc3cnccc3)CC2)c1
0.312741	Ic1c(Cl)ccc(NC(=O)C(=O)N2CCN(Cc3cnccc3)CC2)c1
0.312741	Ic1c(Cl)ccc(NC(=O)C(=O)N2CCN(Cc3cnccc3)CC2)c1
0.312741	Ic1c(Cl)ccc(NC(=O)C(=O)N2CCN(Cc3cnccc3)CC2)c1
0.312741	Ic1c(Cl)ccc(NC(=O)C(=O)N2CCN(Cc3cnccc3)CC2)c1
0.3125	O=C(OCc1ccccc1)NCc2ccc(cc2)C(=O)Nc3cc(ccc3)CN4CCN(C(=O)C)CC4
0.3125	O=C(OCc1ccccc1)NCc2ccc(cc2)C(=O)Nc3cc(ccc3)CN4CCN(C(=O)C)CC4
0.3125	O=C(OCc1ccccc1)NCc2ccc(cc2)C(=O)Nc3cc(ccc3)CN4CCN(C(=O)C)CC4
0.311419	O=C(Nc1cc(ccc1)CN2CCN(C(=O)C)CC2)c3cnc(OCC=4ON=C(N4)C)cc3
0.311419	O=C(Nc1cc(ccc1)CN2CCN(C(=O)C)CC2)c3cnc(OCC=4ON=C(N4)C)cc3
0.311419	O=C(Nc1cc(ccc1)CN2CCN(C(=O)C)CC2)c3cnc(OCC=4ON=C(N4)C)cc3
0.311419	O=C(Nc1cc(ccc1)CN2CCN(C(=O)C)CC2)c3cnc(OCC=4ON=C(N4)C)cc3
0.311419	O=C(Nc1cc(ccc1)CN2CCN(C(=O)C)CC2)c3cnc(OCC=4ON=C(N4)C)cc3
0.311419	O=C(Nc1cc(ccc1)CN2CCN(C(=O)C)CC2)c3cnc(OCC=4ON=C(N4)C)cc3
0.311419	O=C(Nc1cc(ccc1)CN2CCN(C(=O)C)CC2)c3cnc(OCC=4ON=C(N4)C)cc3
0.311419	O=C(Nc1cc(ccc1)CN2CCN(C(=O)C)CC2)c3cnc(OCC=4ON=C(N4)C)cc3
0.311419	O=C(Nc1cc(ccc1)CN2CCN(C(=O)C)CC2)c3cnc(OCC=4ON=C(N4)C)cc3
0.311419	O=C(Nc1cc(ccc1)CN2CCN(C(=O)C)CC2)c3cnc(OCC=4ON=C(N4)C)cc3
0.309764	Clc1cc(NC(=O)C=2N(N=C(c3cnccc3)C2)C)c(N4CCCC4)cc1
0.309764	Clc1cc(NC(=O)C=2N(N=C(c3cnccc3)C2)C)c(N4CCCC4)cc1
0.309764	Clc1cc(NC(=O)C=2N(N=C(c3cnccc3)C2)C)c(N4CCCC4)cc1
0.309764	Clc1cc(NC(=O)C=2N(N=C(c3cnccc3)C2)C)c(N4CCCC4)cc1
0.309764	Clc1cc(NC(=O)C=2N(N=C(c3cnccc3)C2)C)c(N4CCCC4)cc1
0.309764	Clc1cc(NC(=O)C=2N(N=C(c3cnccc3)C2)C)c(N4CCCC4)cc1
0.309764	Clc1cc(NC(=O)C=2N(N=C(c3cnccc3)C2)C)c(N4CCCC4)cc1
0.309764	Clc1cc(NC(=O)C=2N(N=C(c3cnccc3)C2)C)c(N4CCCC4)cc1
0.309764	Clc1cc(NC(=O)C=2N(N=C(c3cnccc3)C2)C)c(N4CCCC4)cc1
0.309764	Clc1cc(NC(=O)C=2N(N=C(c3cnccc3)C2)C)c(N4CCCC4)cc1
0.309091	Clc1c(ccc(NC(=O)OC(C)(C)C)c1)C(=O)Nc2cc(ccc2)CN3CCN(C(=O)C)CC3
0.309091	Clc1c(ccc(NC(=O)OC(C)(C)C)c1)C(=O)Nc2cc(ccc2)CN3CCN(C(=O)C)CC3
0.309091	Clc1c(ccc(NC(=O)OC(C)(C)C)c1)C(=O)Nc2cc(ccc2)CN3CCN(C(=O)C)CC3
0.309091	Clc1c(ccc(NC(=O)OC(C)(C)C)c1)C(=O)Nc2cc(ccc2)CN3CCN(C(=O)C)CC3
0.309091	Clc1c(ccc(NC(=O)OC(C)(C)C)c1)C(=O)Nc2cc(ccc2)CN3CCN(C(=O)C)CC3
0.309091	Clc1c(ccc(NC(=O)OC(C)(C)C)c1)C(=O)Nc2cc(ccc2)CN3CCN(C(=O)C)CC3
0.309091	Clc1c(ccc(NC(=O)OC(C)(C)C)c1)C(=O)Nc2cc(ccc2)CN3CCN(C(=O)C)CC3
0.309091	Clc1c(ccc(NC(=O)OC(C)(C)C)c1)C(=O)Nc2cc(ccc2)CN3CCN(C(=O)C)CC3
0.309091	Clc1c(ccc(NC(=O)OC(C)(C)C)c1)C(=O)Nc2cc(ccc2)CN3CCN(C(=O)C)CC3
0.309091	Clc1c(ccc(NC(=O)OC(C)(C)C)c1)C(=O)Nc2cc(ccc2)CN3CCN(C(=O)C)CC3
0.308824	O=C(Nc1cc2c(cc1)CCCN(C2)C)C(=O)NCc3ccc(c4cnccc4)cc3
0.308824	O=C(Nc1cc2c(cc1)CCCN(C2)C)C(=O)NCc3ccc(c4cnccc4)cc3
0.308824	O=C(Nc1cc2c(cc1)CCCN(C2)C)C(=O)NCc3ccc(c4cnccc4)cc3
0.308824	O=C(Nc1cc2c(cc1)CCCN(C2)C)C(=O)NCc3ccc(c4cnccc4)cc3
0.306202	FC(F)(F)C(=O)C1=CNC(C(=O)Nc2c(ccc(NC(=O)C)c2)C)=C1
0.306202	FC(F)(F)C(=O)C1=CNC(C(=O)Nc2c(ccc(NC(=O)C)c2)C)=C1
0.306202	FC(F)(F)C(=O)C1=CNC(C(=O)Nc2c(ccc(NC(=O)C)c2)C)=C1
0.306202	FC(F)(F)C(=O)C1=CNC(C(=O)Nc2c(ccc(NC(=O)C)c2)C)=C1
0.306202	FC(F)(F)C(=O)C1=CNC(C(=O)Nc2c(ccc(NC(=O)C)c2)C)=C1
0.306202	FC(F)(F)C(=O)C1=CNC(C(=O)Nc2c(ccc(NC(=O)C)c2)C)=C1
0.306202	FC(F)(F)C(=O)C1=CNC(C(=O)Nc2c(ccc(NC(=O)C)c2)C)=C1
0.306202	FC(F)(F)C(=O)C1=CNC(C(=O)Nc2c(ccc(NC(=O)C)c2)C)=C1
0.306202	FC(F)(F)C(=O)C1=CNC(C(=O)Nc2c(ccc(NC(=O)C)c2)C)=C1
0.306202	FC(F)(F)C(=O)C1=CNC(C(=O)Nc2c(ccc(NC(=O)C)c2)C)=C1
0.305755	O=C(N1CCN(Cc2cnccc2)CC1)C(=O)Nc3cc(ccc3)C4=NOC(=N4)CC
0.305755	O=C(N1CCN(Cc2cnccc2)CC1)C(=O)Nc3cc(ccc3)C4=NOC(=N4)CC
0.305755	O=C(N1CCN(Cc2cnccc2)CC1)C(=O)Nc3cc(ccc3)C4=NOC(=N4)CC
0.305755	O=C(N1CCN(Cc2cnccc2)CC1)C(=O)Nc3cc(ccc3)C4=NOC(=N4)CC
0.305755	O=C(N1CCN(Cc2cnccc2)CC1)C(=O)Nc3cc(ccc3)C4=NOC(=N4)CC
0.305755	O=C(N1CCN(Cc2cnccc2)CC1)C(=O)Nc3cc(ccc3)C4=NOC(=N4)CC
0.305556	O=C(Nc1c(O)ccc(Oc2ccccc2)c1)C=3N(N=C(c4cnccc4)C3)C
0.305556	O=C(Nc1c(O)ccc(Oc2ccccc2)c1)C=3N(N=C(c4cnccc4)C3)C
0.305556	O=C(Nc1c(O)ccc(Oc2ccccc2)c1)C=3N(N=C(c4cnccc4)C3)C
0.305556	O=C(Nc1c(O)ccc(Oc2ccccc2)c1)C=3N(N=C(c4cnccc4)C3)C
0.305556	O=C(Nc1c(O)ccc(Oc2ccccc2)c1)C=3N(N=C(c4cnccc4)C3)C
0.305556	O=C(Nc1c(O)ccc(Oc2ccccc2)c1)C=3N(N=C(c4cnccc4)C3)C
0.305556	O=C(Nc1c(O)ccc(Oc2ccccc2)c1)C=3N(N=C(c4cnccc4)C3)C
0.305556	O=C(Nc1c(O)ccc(Oc2ccccc2)c1)C=3N(N=C(c4cnccc4)C3)C
0.305556	O=C(Nc1c(O)ccc(Oc2ccccc2)c1)C=3N(N=C(c4cnccc4)C3)C
0.305556	O=C(Nc1c(O)ccc(Oc2ccccc2)c1)C=3N(N=C(c4cnccc4)C3)C
0.305419	O=C(Nc1ccc(cc1)C)c2cnccc2
0.305419	O=C(Nc1ccc(cc1)C)c2cnccc2
0.304688	O=C(O)c1cc(NC(=O)c2cnc(OCCCOC)cc2)c(cc1)C
0.304688	O=C(O)c1cc(NC(=O)c2cnc(OCCCOC)cc2)c(cc1)C
0.304688	O=C(O)c1cc(NC(=O)c2cnc(OCCCOC)cc2)c(cc1)C
0.304688	O=C(O)c1cc(NC(=O)c2cnc(OCCCOC)cc2)c(cc1)C
0.304688	O=C(O)c1cc(NC(=O)c2cnc(OCCCOC)cc2)c(cc1)C
0.304688	O=C(O)c1cc(NC(=O)c2cnc(OCCCOC)cc2)c(cc1)C
0.304688	O=C(O)c1cc(NC(=O)c2cnc(OCCCOC)cc2)c(cc1)C
0.304688	O=C(O)c1cc(NC(=O)c2cnc(OCCCOC)cc2)c(cc1)C
0.304688	O=C(O)c1cc(NC(=O)c2cnc(OCCCOC)cc2)c(cc1)C
0.304688	O=C(O)c1cc(NC(=O)c2cnc(OCCCOC)cc2)c(cc1)C
0.303249	Fc1c(OC)cc(c(NC(=O)c2nc(ncc2)c3ncccc3)c1)C
0.303249	Fc1c(OC)cc(c(NC(=O)c2nc(ncc2)c3ncccc3)c1)C
0.303249	Fc1c(OC)cc(c(NC(=O)c2nc(ncc2)c3ncccc3)c1)C
0.303249	Fc1c(OC)cc(c(NC(=O)c2nc(ncc2)c3ncccc3)c1)C
0.303249	Fc1c(OC)cc(c(NC(=O)c2nc(ncc2)c3ncccc3)c1)C
0.303249	Fc1c(OC)cc(c(NC(=O)c2nc(ncc2)c3ncccc3)c1)C
0.303249	Fc1c(OC)cc(c(NC(=O)c2nc(ncc2)c3ncccc3)c1)C
0.303249	Fc1c(OC)cc(c(NC(=O)c2nc(ncc2)c3ncccc3)c1)C
0.303249	Fc1c(OC)cc(c(NC(=O)c2nc(ncc2)c3ncccc3)c1)C
0.303249	Fc1c(OC)cc(c(NC(=O)c2nc(ncc2)c3ncccc3)c1)C
0.302817	Clc1c(Cl)ccc(c1)C=2N=C(NC2)C(NC(=O)c3cc(NC=4N=NNN4)ccc3)C
0.302817	Clc1c(Cl)ccc(c1)C=2N=C(NC2)C(NC(=O)c3cc(NC=4N=NNN4)ccc3)C
0.302817	Clc1c(Cl)ccc(c1)C=2N=C(NC2)C(NC(=O)c3cc(NC=4N=NNN4)ccc3)C
0.302817	Clc1c(Cl)ccc(c1)C=2N=C(NC2)C(NC(=O)c3cc(NC=4N=NNN4)ccc3)C
0.302817	Clc1c(Cl)ccc(c1)C=2N=C(NC2)C(NC(=O)c3cc(NC=4N=NNN4)ccc3)C
0.302817	Clc1c(Cl)ccc(c1)C=2N=C(NC2)C(NC(=O)c3cc(NC=4N=NNN4)ccc3)C
0.302817	Clc1c(Cl)ccc(c1)C=2N=C(NC2)C(NC(=O)c3cc(NC=4N=NNN4)ccc3)C
0.302817	Clc1c(Cl)ccc(c1)C=2N=C(NC2)C(NC(=O)c3cc(NC=4N=NNN4)ccc3)C
0.302817	Clc1c(Cl)ccc(c1)C=2N=C(NC2)C(NC(=O)c3cc(NC=4N=NNN4)ccc3)C
0.302817	Clc1c(Cl)ccc(c1)C=2N=C(NC2)C(NC(=O)c3cc(NC=4N=NNN4)ccc3)C
0.302405	Clc1c(NC(=O)C=2SC=CC2)cc(cc1)C(=O)NCCC=3SC=C(N3)c4ccncc4
0.302405	Clc1c(NC(=O)C=2SC=CC2)cc(cc1)C(=O)NCCC=3SC=C(N3)c4ccncc4
0.302405	Clc1c(NC(=O)C=2SC=CC2)cc(cc1)C(=O)NCCC=3SC=C(N3)c4ccncc4
0.302405	Clc1c(NC(=O)C=2SC=CC2)cc(cc1)C(=O)NCCC=3SC=C(N3)c4ccncc4
0.302405	Clc1c(NC(=O)C=2SC=CC2)cc(cc1)C(=O)NCCC=3SC=C(N3)c4ccncc4
0.302405	Clc1c(NC(=O)C=2SC=CC2)cc(cc1)C(=O)NCCC=3SC=C(N3)c4ccncc4
0.302405	Clc1c(NC(=O)C=2SC=CC2)cc(cc1)C(=O)NCCC=3SC=C(N3)c4ccncc4
0.302405	Clc1c(NC(=O)C=2SC=CC2)cc(cc1)C(=O)NCCC=3SC=C(N3)c4ccncc4
0.302405	Clc1c(NC(=O)C=2SC=CC2)cc(cc1)C(=O)NCCC=3SC=C(N3)c4ccncc4
0.302405	Clc1c(NC(=O)C=2SC=CC2)cc(cc1)C(=O)NCCC=3SC=C(N3)c4ccncc4
0.302128	S(c1ccc(cc1)C(=O)Nc2c(ccc(C#N)c2)C)C(F)F
0.302128	S(c1ccc(cc1)C(=O)Nc2c(ccc(C#N)c2)C)C(F)F
0.302128	S(c1ccc(cc1)C(=O)Nc2c(ccc(C#N)c2)C)C(F)F
0.302128	S(c1ccc(cc1)C(=O)Nc2c(ccc(C#N)c2)C)C(F)F
0.302128	S(c1ccc(cc1)C(=O)Nc2c(ccc(C#N)c2)C)C(F)F
0.302128	S(c1ccc(cc1)C(=O)Nc2c(ccc(C#N)c2)C)C(F)F
0.302041	S1CCN(Cc2cc(NC(=O)c3cncc(c3)C(=O)N(C)C)ccc2)CC1
0.302041	S1CCN(Cc2cc(NC(=O)c3cncc(c3)C(=O)N(C)C)ccc2)CC1
0.302041	S1CCN(Cc2cc(NC(=O)c3cncc(c3)C(=O)N(C)C)ccc2)CC1
0.302041	S1CCN(Cc2cc(NC(=O)c3cncc(c3)C(=O)N(C)C)ccc2)CC1
0.302041	S1CCN(Cc2cc(NC(=O)c3cncc(c3)C(=O)N(C)C)ccc2)CC1
0.302041	S1CCN(Cc2cc(NC(=O)c3cncc(c3)C(=O)N(C)C)ccc2)CC1
0.302041	S1CCN(Cc2cc(NC(=O)c3cncc(c3)C(=O)N(C)C)ccc2)CC1
0.302041	S1CCN(Cc2cc(NC(=O)c3cncc(c3)C(=O)N(C)C)ccc2)CC1
0.302041	S1CCN(Cc2cc(NC(=O)c3cncc(c3)C(=O)N(C)C)ccc2)CC1
0.302041	S1CCN(Cc2cc(NC(=O)c3cncc(c3)C(=O)N(C)C)ccc2)CC1
0.301587	O=C(Nc1cc(NC(=O)C)ccc1)C2CCN(Cc3cc(O)c(cc3)C)CC2
0.301587	O=C(Nc1cc(NC(=O)C)ccc1)C2CCN(Cc3cc(O)c(cc3)C)CC2
0.301587	O=C(Nc1cc(NC(=O)C)ccc1)C2CCN(Cc3cc(O)c(cc3)C)CC2
0.301587	O=C(Nc1cc(NC(=O)C)ccc1)C2CCN(Cc3cc(O)c(cc3)C)CC2
0.301587	O=C(Nc1cc(NC(=O)C)ccc1)C2CCN(Cc3cc(O)c(cc3)C)CC2
0.301587	O=C(Nc1cc(NC(=O)C)ccc1)C2CCN(Cc3cc(O)c(cc3)C)CC2
0.301587	O=C(Nc1cc(NC(=O)C)ccc1)C2CCN(Cc3cc(O)c(cc3)C)CC2
0.301587	O=C(Nc1cc(NC(=O)C)ccc1)C2CCN(Cc3cc(O)c(cc3)C)CC2
0.301587	O=C(Nc1cc(NC(=O)C)ccc1)C2CCN(Cc3cc(O)c(cc3)C)CC2
0.301587	O=C(Nc1cc(NC(=O)C)ccc1)C2CCN(Cc3cc(O)c(cc3)C)CC2
0.301587	Brc1c(ccc(c1)CN2CCC(C(=O)Nc3cc(NC(=O)C)ccc3)CC2)C
0.301587	Brc1c(ccc(c1)CN2CCC(C(=O)Nc3cc(NC(=O)C)ccc3)CC2)C
0.301587	Brc1c(ccc(c1)CN2CCC(C(=O)Nc3cc(NC(=O)C)ccc3)CC2)C
0.301587	Brc1c(ccc(c1)CN2CCC(C(=O)Nc3cc(NC(=O)C)ccc3)CC2)C
0.301587	Brc1c(ccc(c1)CN2CCC(C(=O)Nc3cc(NC(=O)C)ccc3)CC2)C
0.301587	Brc1c(ccc(c1)CN2CCC(C(=O)Nc3cc(NC(=O)C)ccc3)CC2)C
0.301587	Brc1c(ccc(c1)CN2CCC(C(=O)Nc3cc(NC(=O)C)ccc3)CC2)C
0.301587	Brc1c(ccc(c1)CN2CCC(C(=O)Nc3cc(NC(=O)C)ccc3)CC2)C
0.301587	Brc1c(ccc(c1)CN2CCC(C(=O)Nc3cc(NC(=O)C)ccc3)CC2)C
0.301587	Brc1c(ccc(c1)CN2CCC(C(=O)Nc3cc(NC(=O)C)ccc3)CC2)C
0.30038	O=C(N1CCN(Cc2ccc(OC)cc2)CCC1)C(=O)Nc3c(ccc(N)c3)C
0.30038	O=C(N1CCN(Cc2ccc(OC)cc2)CCC1)C(=O)Nc3c(ccc(N)c3)C
0.30038	O=C(N1CCN(Cc2ccc(OC)cc2)CCC1)C(=O)Nc3c(ccc(N)c3)C
0.30038	O=C(N1CCN(Cc2ccc(OC)cc2)CCC1)C(=O)Nc3c(ccc(N)c3)C
0.30038	O=C(N1CCN(Cc2ccc(OC)cc2)CCC1)C(=O)Nc3c(ccc(N)c3)C
0.30038	O=C(N1CCN(Cc2ccc(OC)cc2)CCC1)C(=O)Nc3c(ccc(N)c3)C
0.30038	O=C(N1CCN(Cc2ccc(OC)cc2)CCC1)C(=O)Nc3c(ccc(N)c3)C
0.30038	O=C(N1CCN(Cc2ccc(OC)cc2)CCC1)C(=O)Nc3c(ccc(N)c3)C
0.30038	O=C(N1CCN(Cc2ccc(OC)cc2)CCC1)C(=O)Nc3c(ccc(N)c3)C
0.30038	O=C(N1CCN(Cc2ccc(OC)cc2)CCC1)C(=O)Nc3c(ccc(N)c3)C
0.30038	O=C(Nc1c(ccc(NC(=O)C)c1)C)c2cc3c(OCOC3)cc2
0.30038	O=C(Nc1c(ccc(NC(=O)C)c1)C)c2cc3c(OCOC3)cc2
0.30038	O=C(Nc1c(ccc(NC(=O)C)c1)C)c2cc3c(OCOC3)cc2
0.30038	O=C(Nc1c(ccc(NC(=O)C)c1)C)c2cc3c(OCOC3)cc2
0.30038	O=C(Nc1c(ccc(NC(=O)C)c1)C)c2cc3c(OCOC3)cc2
0.30038	O=C(Nc1c(ccc(NC(=O)C)c1)C)c2cc3c(OCOC3)cc2
0.30038	O=C(Nc1c(ccc(NC(=O)C)c1)C)c2cc3c(OCOC3)cc2
0.30038	O=C(Nc1c(ccc(NC(=O)C)c1)C)c2cc3c(OCOC3)cc2
0.299611	Ic1c(cccc1)C(=O)Nc2c(ccc(NC(=O)c3c(N)cc(I)cc3)c2)C
0.299611	Ic1c(cccc1)C(=O)Nc2c(ccc(NC(=O)c3c(N)cc(I)cc3)c2)C
0.299611	Ic1c(cccc1)C(=O)Nc2c(ccc(NC(=O)c3c(N)cc(I)cc3)c2)C
0.299611	Ic1c(cccc1)C(=O)Nc2c(ccc(NC(=O)c3c(N)cc(I)cc3)c2)C
0.299611	Ic1c(cccc1)C(=O)Nc2c(ccc(NC(=O)c3c(N)cc(I)cc3)c2)C
0.299611	Ic1c(cccc1)C(=O)Nc2c(ccc(NC(=O)c3c(N)cc(I)cc3)c2)C
0.299611	Ic1c(cccc1)C(=O)Nc2c(ccc(NC(=O)c3c(N)cc(I)cc3)c2)C
0.299611	Ic1c(cccc1)C(=O)Nc2c(ccc(NC(=O)c3c(N)cc(I)cc3)c2)C
0.299611	Ic1c(cccc1)C(=O)Nc2c(ccc(NC(=O)c3c(N)cc(I)cc3)c2)C
0.299611	Ic1c(cccc1)C(=O)Nc2c(ccc(NC(=O)c3c(N)cc(I)cc3)c2)C
0.299595	O=C(Nc1cc2c(cc1)CCCCC2)c3ccc(cc3)C4=NNC=N4
0.299595	O=C(Nc1cc2c(cc1)CCCCC2)c3ccc(cc3)C4=NNC=N4
0.299595	O=C(Nc1cc2c(cc1)CCCCC2)c3ccc(cc3)C4=NNC=N4
0.299595	O=C(Nc1cc2c(cc1)CCCCC2)c3ccc(cc3)C4=NNC=N4
0.299595	O=C(Nc1cc2c(cc1)CCCCC2)c3ccc(cc3)C4=NNC=N4
0.299595	O=C(Nc1cc2c(cc1)CCCCC2)c3ccc(cc3)C4=NNC=N4
0.299595	O=C(Nc1cc2c(cc1)CCCCC2)c3ccc(cc3)C4=NNC=N4
0.299595	O=C(Nc1cc2c(cc1)CCCCC2)c3ccc(cc3)C4=NNC=N4
0.299595	O=C(Nc1cc2c(cc1)CCCCC2)c3ccc(cc3)C4=NNC=N4
0.299595	O=C(Nc1cc2c(cc1)CCCCC2)c3ccc(cc3)C4=NNC=N4
0.299595	O=C(NCc1ccc(c2cnccc2)cc1)c3cc(c(O)cc3)c4ccccc4
0.299595	O=C(NCc1ccc(c2cnccc2)cc1)c3cc(c(O)cc3)c4ccccc4
0.299595	O=C(NCc1ccc(c2cnccc2)cc1)c3cc(c(O)cc3)c4ccccc4
0.299595	O=C(NCc1ccc(c2cnccc2)cc1)c3cc(c(O)cc3)c4ccccc4
0.299595	O=C(NCc1ccc(c2cnccc2)cc1)c3cc(c(O)cc3)c4ccccc4
0.299595	O=C(NCc1ccc(c2cnccc2)cc1)c3cc(c(O)cc3)c4ccccc4
0.299595	O=C(NCc1ccc(c2cnccc2)cc1)c3cc(c(O)cc3)c4ccccc4
0.299595	O=C(NCc1ccc(c2cnccc2)cc1)c3cc(c(O)cc3)c4ccccc4
0.298182	Ic1c(cccc1)C(=O)Nc2c(ccc(NC(=O)c3ccc(OCC(=O)OC(C)(C)C)cc3)c2)C
0.298182	Ic1c(cccc1)C(=O)Nc2c(ccc(NC(=O)c3ccc(OCC(=O)OC(C)(C)C)cc3)c2)C
0.298182	Ic1c(cccc1)C(=O)Nc2c(ccc(NC(=O)c3ccc(OCC(=O)OC(C)(C)C)cc3)c2)C
0.298039	S(=O)(=O)(Nc1ncc(cc1)C(=O)Nc2cc(NS(=O)(=O)C)c(F)cc2)C
0.298039	S(=O)(=O)(Nc1ncc(cc1)C(=O)Nc2cc(NS(=O)(=O)C)c(F)cc2)C
0.298039	S(=O)(=O)(Nc1ncc(cc1)C(=O)Nc2cc(NS(=O)(=O)C)c(F)cc2)C
0.298039	S(=O)(=O)(Nc1ncc(cc1)C(=O)Nc2cc(NS(=O)(=O)C)c(F)cc2)C
0.298039	S(=O)(=O)(Nc1ncc(cc1)C(=O)Nc2cc(NS(=O)(=O)C)c(F)cc2)C
0.298039	S(=O)(=O)(Nc1ncc(cc1)C(=O)Nc2cc(NS(=O)(=O)C)c(F)cc2)C
0.298039	S(=O)(=O)(Nc1ncc(cc1)C(=O)Nc2cc(NS(=O)(=O)C)c(F)cc2)C
0.298039	S(=O)(=O)(Nc1ncc(cc1)C(=O)Nc2cc(NS(=O)(=O)C)c(F)cc2)C
0.298039	S(=O)(=O)(Nc1ncc(cc1)C(=O)Nc2cc(NS(=O)(=O)C)c(F)cc2)C
0.298039	S(=O)(=O)(Nc1ncc(cc1)C(=O)Nc2cc(NS(=O)(=O)C)c(F)cc2)C
0.297189	Ic1c(Cl)ccc(NC(=O)C(=O)NCc2ccc(c3cnccc3)cc2)c1
0.297189	Ic1c(Cl)ccc(NC(=O)C(=O)NCc2ccc(c3cnccc3)cc2)c1
0.297189	Ic1c(Cl)ccc(NC(=O)C(=O)NCc2ccc(c3cnccc3)cc2)c1
0.297189	Ic1c(Cl)ccc(NC(=O)C(=O)NCc2ccc(c3cnccc3)cc2)c1
0.297189	Ic1c(Cl)ccc(NC(=O)C(=O)NCc2ccc(c3cnccc3)cc2)c1
0.297189	Ic1c(Cl)ccc(NC(=O)C(=O)NCc2ccc(c3cnccc3)cc2)c1
0.297189	Ic1c(Cl)ccc(NC(=O)C(=O)NCc2ccc(c3cnccc3)cc2)c1
0.297189	Ic1c(Cl)ccc(NC(=O)C(=O)NCc2ccc(c3cnccc3)cc2)c1
0.297189	Ic1c(Cl)ccc(NC(=O)C(=O)NCc2ccc(c3cnccc3)cc2)c1
0.297189	Ic1c(Cl)ccc(NC(=O)C(=O)NCc2ccc(c3cnccc3)cc2)c1
0.296703	S1C(=NC(c2ccc(cc2)CC(=O)OCC)=C1)NC(=O)c3cc(NC(=O)NC)ccc3
0.296703	S1C(=NC(c2ccc(cc2)CC(=O)OCC)=C1)NC(=O)c3cc(NC(=O)NC)ccc3
0.296703	S1C(=NC(c2ccc(cc2)CC(=O)OCC)=C1)NC(=O)c3cc(NC(=O)NC)ccc3
0.296703	S1C(=NC(c2ccc(cc2)CC(=O)OCC)=C1)NC(=O)c3cc(NC(=O)NC)ccc3
0.296703	S1C(=NC(c2ccc(cc2)CC(=O)OCC)=C1)NC(=O)c3cc(NC(=O)NC)ccc3
0.296703	S1C(=NC(c2ccc(cc2)CC(=O)OCC)=C1)NC(=O)c3cc(NC(=O)NC)ccc3
0.296703	S1C(=NC(c2ccc(cc2)CC(=O)OCC)=C1)NC(=O)c3cc(NC(=O)NC)ccc3
0.296703	S1C(=NC(c2ccc(cc2)CC(=O)OCC)=C1)NC(=O)c3cc(NC(=O)NC)ccc3
0.296703	S1C(=NC(c2ccc(cc2)CC(=O)OCC)=C1)NC(=O)c3cc(NC(=O)NC)ccc3
0.296703	S1C(=NC(c2ccc(cc2)CC(=O)OCC)=C1)NC(=O)c3cc(NC(=O)NC)ccc3
0.29562	Fc1c(OCC)nccc1C(=O)Nc2c(ccc(NC(=O)C)c2)C
0.29562	Fc1c(OCC)nccc1C(=O)Nc2c(ccc(NC(=O)C)c2)C
0.29562	Fc1c(OCC)nccc1C(=O)Nc2c(ccc(NC(=O)C)c2)C
0.29562	Fc1c(OCC)nccc1C(=O)Nc2c(ccc(NC(=O)C)c2)C
0.29562	Fc1c(OCC)nccc1C(=O)Nc2c(ccc(NC(=O)C)c2)C
0.29562	Fc1c(OCC)nccc1C(=O)Nc2c(ccc(NC(=O)C)c2)C
0.29562	Fc1c(OCC)nccc1C(=O)Nc2c(ccc(NC(=O)C)c2)C
0.294118	S(=O)(=O)(Nc1c(F)ccc(NC(=O)c2ccc(NC(=O)c3ccccc3)cc2)c1)C
0.294118	S(=O)(=O)(Nc1c(F)ccc(NC(=O)c2ccc(NC(=O)c3ccccc3)cc2)c1)C
0.294118	S(=O)(=O)(Nc1c(F)ccc(NC(=O)c2ccc(NC(=O)c3ccccc3)cc2)c1)C
0.294118	S(=O)(=O)(Nc1c(F)ccc(NC(=O)c2ccc(NC(=O)c3ccccc3)cc2)c1)C
0.294118	S(=O)(=O)(Nc1c(F)ccc(NC(=O)c2ccc(NC(=O)c3ccccc3)cc2)c1)C
0.294118	S(=O)(=O)(Nc1c(F)ccc(NC(=O)c2ccc(NC(=O)c3ccccc3)cc2)c1)C
0.294118	S(=O)(=O)(Nc1c(F)ccc(NC(=O)c2ccc(NC(=O)c3ccccc3)cc2)c1)C
0.294118	S(=O)(=O)(Nc1c(F)ccc(NC(=O)c2ccc(NC(=O)c3ccccc3)cc2)c1)C
0.294118	S(=O)(=O)(Nc1c(F)ccc(NC(=O)c2ccc(NC(=O)c3ccccc3)cc2)c1)C
0.293907	Fc1c(c2c(cc(F)cc2)C)ccc(c1)C(=O)Nc3c(cccc3)C4=NNC=C4
0.293907	Fc1c(c2c(cc(F)cc2)C)ccc(c1)C(=O)Nc3c(cccc3)C4=NNC=C4
0.293907	Fc1c(c2c(cc(F)cc2)C)ccc(c1)C(=O)Nc3c(cccc3)C4=NNC=C4
0.293907	Fc1c(c2c(cc(F)cc2)C)ccc(c1)C(=O)Nc3c(cccc3)C4=NNC=C4
0.29316	Clc1c(Cl)ccc(c1)C=2N=C(NC2)C(NC(=O)c3c(NCc4cnccc4)cccc3)C
0.29316	Clc1c(Cl)ccc(c1)C=2N=C(NC2)C(NC(=O)c3c(NCc4cnccc4)cccc3)C
0.29316	Clc1c(Cl)ccc(c1)C=2N=C(NC2)C(NC(=O)c3c(NCc4cnccc4)cccc3)C
0.29316	Clc1c(Cl)ccc(c1)C=2N=C(NC2)C(NC(=O)c3c(NCc4cnccc4)cccc3)C
0.29316	Clc1c(Cl)ccc(c1)C=2N=C(NC2)C(NC(=O)c3c(NCc4cnccc4)cccc3)C
0.29316	Clc1c(Cl)ccc(c1)C=2N=C(NC2)C(NC(=O)c3c(NCc4cnccc4)cccc3)C
0.29316	Clc1c(Cl)ccc(c1)C=2N=C(NC2)C(NC(=O)c3c(NCc4cnccc4)cccc3)C
0.29316	Clc1c(Cl)ccc(c1)C=2N=C(NC2)C(NC(=O)c3c(NCc4cnccc4)cccc3)C
0.29316	Clc1c(Cl)ccc(c1)C=2N=C(NC2)C(NC(=O)c3c(NCc4cnccc4)cccc3)C
0.29316	Clc1c(Cl)ccc(c1)C=2N=C(NC2)C(NC(=O)c3c(NCc4cnccc4)cccc3)C
0.292254	Clc1nc(OC(F)F)ccc1C(=O)Nc2cc(ccc2)CN3CCN(C(=O)C)CC3
0.292254	Clc1nc(OC(F)F)ccc1C(=O)Nc2cc(ccc2)CN3CCN(C(=O)C)CC3
0.292254	Clc1nc(OC(F)F)ccc1C(=O)Nc2cc(ccc2)CN3CCN(C(=O)C)CC3
0.292254	Clc1nc(OC(F)F)ccc1C(=O)Nc2cc(ccc2)CN3CCN(C(=O)C)CC3
0.292254	Clc1nc(OC(F)F)ccc1C(=O)Nc2cc(ccc2)CN3CCN(C(=O)C)CC3
0.292254	Clc1nc(OC(F)F)ccc1C(=O)Nc2cc(ccc2)CN3CCN(C(=O)C)CC3
0.292254	Clc1nc(OC(F)F)ccc1C(=O)Nc2cc(ccc2)CN3CCN(C(=O)C)CC3
0.292254	Clc1nc(OC(F)F)ccc1C(=O)Nc2cc(ccc2)CN3CCN(C(=O)C)CC3
0.292	Brc1c(O)cc(cc1)C(=O)N2CCN(Cc3cnccc3)CC2
0.292	Brc1c(O)cc(cc1)C(=O)N2CCN(Cc3cnccc3)CC2
0.292	Brc1c(O)cc(cc1)C(=O)N2CCN(Cc3cnccc3)CC2
0.292	Brc1c(O)cc(cc1)C(=O)N2CCN(Cc3cnccc3)CC2
0.292	Brc1c(O)cc(cc1)C(=O)N2CCN(Cc3cnccc3)CC2
0.292	Brc1c(O)cc(cc1)C(=O)N2CCN(Cc3cnccc3)CC2
0.292	Brc1c(O)cc(cc1)C(=O)N2CCN(Cc3cnccc3)CC2
0.292	Brc1c(O)cc(cc1)C(=O)N2CCN(Cc3cnccc3)CC2
0.292	Brc1c(O)cc(cc1)C(=O)N2CCN(Cc3cnccc3)CC2
0.292	Brc1c(O)cc(cc1)C(=O)N2CCN(Cc3cnccc3)CC2
0.291946	O=C(OC)c1c(ccc(NNC(=O)C=2N(N=C(c3cnccc3)C2)C)c1)C
0.291946	O=C(OC)c1c(ccc(NNC(=O)C=2N(N=C(c3cnccc3)C2)C)c1)C
0.291946	O=C(OC)c1c(ccc(NNC(=O)C=2N(N=C(c3cnccc3)C2)C)c1)C
0.291946	O=C(OC)c1c(ccc(NNC(=O)C=2N(N=C(c3cnccc3)C2)C)c1)C
0.291946	O=C(OC)c1c(ccc(NNC(=O)C=2N(N=C(c3cnccc3)C2)C)c1)C
0.291946	O=C(OC)c1c(ccc(NNC(=O)C=2N(N=C(c3cnccc3)C2)C)c1)C
0.291946	O=C(OC)c1c(ccc(NNC(=O)C=2N(N=C(c3cnccc3)C2)C)c1)C
0.291946	O=C(OC)c1c(ccc(NNC(=O)C=2N(N=C(c3cnccc3)C2)C)c1)C
0.291946	O=C(OC)c1c(ccc(NNC(=O)C=2N(N=C(c3cnccc3)C2)C)c1)C
0.291946	O=C(OC)c1c(ccc(NNC(=O)C=2N(N=C(c3cnccc3)C2)C)c1)C
0.291667	Brc1cc(ccc1)C(=O)Nc2cc(O)c(cc2)C(=O)NNC(=O)C=3NN=C(c4ccc(cc4)CC)C3
0.291367	Ic1c(cccc1)C(=O)Nc2c(ccc(NC(=O)c3cc(NC(=O)C=4SC=CC4)c(Cl)cc3)c2)C
0.291367	Ic1c(cccc1)C(=O)Nc2c(ccc(NC(=O)c3cc(NC(=O)C=4SC=CC4)c(Cl)cc3)c2)C
0.291367	Ic1c(cccc1)C(=O)Nc2c(ccc(NC(=O)c3cc(NC(=O)C=4SC=CC4)c(Cl)cc3)c2)C
0.291367	Ic1c(cccc1)C(=O)Nc2c(ccc(NC(=O)c3cc(NC(=O)C=4SC=CC4)c(Cl)cc3)c2)C
0.291367	Ic1c(cccc1)C(=O)Nc2c(ccc(NC(=O)c3cc(NC(=O)C=4SC=CC4)c(Cl)cc3)c2)C
0.291367	Ic1c(cccc1)C(=O)Nc2c(ccc(NC(=O)c3cc(NC(=O)C=4SC=CC4)c(Cl)cc3)c2)C
0.291367	Ic1c(cccc1)C(=O)Nc2c(ccc(NC(=O)c3cc(NC(=O)C=4SC=CC4)c(Cl)cc3)c2)C
0.291367	Ic1c(cccc1)C(=O)Nc2c(ccc(NC(=O)c3cc(NC(=O)C=4SC=CC4)c(Cl)cc3)c2)C
0.291367	Ic1c(cccc1)C(=O)Nc2c(ccc(NC(=O)c3cc(NC(=O)C=4SC=CC4)c(Cl)cc3)c2)C
0.291367	Ic1c(cccc1)C(=O)Nc2c(ccc(NC(=O)c3cc(NC(=O)C=4SC=CC4)c(Cl)cc3)c2)C
0.290657	S(=O)(=O)(Nc1c(F)ccc(NC(=O)c2cc(ccc2)C3=NOC(=N3)C(F)(F)F)c1)C
0.290657	S(=O)(=O)(Nc1c(F)ccc(NC(=O)c2cc(ccc2)C3=NOC(=N3)C(F)(F)F)c1)C
0.290657	S(=O)(=O)(Nc1c(F)ccc(NC(=O)c2cc(ccc2)C3=NOC(=N3)C(F)(F)F)c1)C
0.290541	Clc1c(NC(=O)C=2SC=CC2)cc(cc1)C(=O)N3CCN(Cc4cc(OC)c(OC)cc4)CC3
0.290541	Clc1c(NC(=O)C=2SC=CC2)cc(cc1)C(=O)N3CCN(Cc4cc(OC)c(OC)cc4)CC3
0.290541	Clc1c(NC(=O)C=2SC=CC2)cc(cc1)C(=O)N3CCN(Cc4cc(OC)c(OC)cc4)CC3
0.290102	BrC=1C=NN(c2ncccc2C(=O)Nc3c(ccc(NC(=O)C)c3)C)C1
0.290102	BrC=1C=NN(c2ncccc2C(=O)Nc3c(ccc(NC(=O)C)c3)C)C1
0.290102	BrC=1C=NN(c2ncccc2C(=O)Nc3c(ccc(NC(=O)C)c3)C)C1
0.290102	BrC=1C=NN(c2ncccc2C(=O)Nc3c(ccc(NC(=O)C)c3)C)C1
0.290102	BrC=1C=NN(c2ncccc2C(=O)Nc3c(ccc(NC(=O)C)c3)C)C1
0.290102	BrC=1C=NN(c2ncccc2C(=O)Nc3c(ccc(NC(=O)C)c3)C)C1
0.290102	BrC=1C=NN(c2ncccc2C(=O)Nc3c(ccc(NC(=O)C)c3)C)C1
0.290102	BrC=1C=NN(c2ncccc2C(=O)Nc3c(ccc(NC(=O)C)c3)C)C1
0.290102	BrC=1C=NN(c2ncccc2C(=O)Nc3c(ccc(NC(=O)C)c3)C)C1
0.290102	BrC=1C=NN(c2ncccc2C(=O)Nc3c(ccc(NC(=O)C)c3)C)C1
0.289377	O=C(Nc1cc2c(cc1)CCCCC2)c3cc(ncc3)C=4OC=CC4
0.289377	O=C(Nc1cc2c(cc1)CCCCC2)c3cc(ncc3)C=4OC=CC4
0.289377	O=C(Nc1cc2c(cc1)CCCCC2)c3cc(ncc3)C=4OC=CC4
0.289377	O=C(Nc1cc2c(cc1)CCCCC2)c3cc(ncc3)C=4OC=CC4
0.289377	O=C(Nc1cc2c(cc1)CCCCC2)c3cc(ncc3)C=4OC=CC4
0.289377	O=C(Nc1cc2c(cc1)CCCCC2)c3cc(ncc3)C=4OC=CC4
0.289377	O=C(Nc1cc2c(cc1)CCCCC2)c3cc(ncc3)C=4OC=CC4
0.289377	O=C(Nc1cc2c(cc1)CCCCC2)c3cc(ncc3)C=4OC=CC4
0.289377	O=C(Nc1cc2c(cc1)CCCCC2)c3cc(ncc3)C=4OC=CC4
0.289377	O=C(Nc1cc2c(cc1)CCCCC2)c3cc(ncc3)C=4OC=CC4
0.289377	O=C(Nc1c(cc(OCc2ncccc2)cc1)C)c3ccc(cc3)C4OCCO4
0.289377	O=C(Nc1c(cc(OCc2ncccc2)cc1)C)c3ccc(cc3)C4OCCO4
0.289377	O=C(Nc1c(cc(OCc2ncccc2)cc1)C)c3ccc(cc3)C4OCCO4
0.289377	O=C(Nc1c(cc(OCc2ncccc2)cc1)C)c3ccc(cc3)C4OCCO4
0.289377	O=C(Nc1c(cc(OCc2ncccc2)cc1)C)c3ccc(cc3)C4OCCO4
0.288809	Clc1c(Cl)ccc(c1)COc2ccc(cc2)CN3CC(C(=O)Nc4c(NC(=O)c5ccc(cc5)C)cccc4)C3
0.288809	Clc1c(Cl)ccc(c1)COc2ccc(cc2)CN3CC(C(=O)Nc4c(NC(=O)c5ccc(cc5)C)cccc4)C3
0.288809	Clc1c(Cl)ccc(c1)COc2ccc(cc2)CN3CC(C(=O)Nc4c(NC(=O)c5ccc(cc5)C)cccc4)C3
0.288809	Clc1c(Cl)ccc(c1)COc2ccc(cc2)CN3CC(C(=O)Nc4c(NC(=O)c5ccc(cc5)C)cccc4)C3
0.288809	Clc1c(Cl)ccc(c1)COc2ccc(cc2)CN3CC(C(=O)Nc4c(NC(=O)c5ccc(cc5)C)cccc4)C3
0.288809	Clc1c(Cl)ccc(c1)COc2ccc(cc2)CN3CC(C(=O)Nc4c(NC(=O)c5ccc(cc5)C)cccc4)C3
0.288809	Clc1c(Cl)ccc(c1)COc2ccc(cc2)CN3CC(C(=O)Nc4c(NC(=O)c5ccc(cc5)C)cccc4)C3
0.288809	Clc1c(Cl)ccc(c1)COc2ccc(cc2)CN3CC(C(=O)Nc4c(NC(=O)c5ccc(cc5)C)cccc4)C3
0.288809	Clc1c(Cl)ccc(c1)COc2ccc(cc2)CN3CC(C(=O)Nc4c(NC(=O)c5ccc(cc5)C)cccc4)C3
0.288809	Clc1c(Cl)ccc(c1)COc2ccc(cc2)CN3CC(C(=O)Nc4c(NC(=O)c5ccc(cc5)C)cccc4)C3
0.288809	FC(F)(F)c1cc(ccc1)C(=O)Nc2cc(NC(=O)C(=O)N3CCN(Cc4ccc(OC)cc4)CCC3)ccc2
0.288809	FC(F)(F)c1cc(ccc1)C(=O)Nc2cc(NC(=O)C(=O)N3CCN(Cc4ccc(OC)cc4)CCC3)ccc2
0.288809	FC(F)(F)c1cc(ccc1)C(=O)Nc2cc(NC(=O)C(=O)N3CCN(Cc4ccc(OC)cc4)CCC3)ccc2
0.288809	FC(F)(F)c1cc(ccc1)C(=O)Nc2cc(NC(=O)C(=O)N3CCN(Cc4ccc(OC)cc4)CCC3)ccc2
0.288809	FC(F)(F)c1cc(ccc1)C(=O)Nc2cc(NC(=O)C(=O)N3CCN(Cc4ccc(OC)cc4)CCC3)ccc2
0.288809	FC(F)(F)c1cc(ccc1)C(=O)Nc2cc(NC(=O)C(=O)N3CCN(Cc4ccc(OC)cc4)CCC3)ccc2
0.288809	FC(F)(F)c1cc(ccc1)C(=O)Nc2cc(NC(=O)C(=O)N3CCN(Cc4ccc(OC)cc4)CCC3)ccc2
0.288809	FC(F)(F)c1cc(ccc1)C(=O)Nc2cc(NC(=O)C(=O)N3CCN(Cc4ccc(OC)cc4)CCC3)ccc2
0.288809	FC(F)(F)c1cc(ccc1)C(=O)Nc2cc(NC(=O)C(=O)N3CCN(Cc4ccc(OC)cc4)CCC3)ccc2
0.288809	FC(F)(F)c1cc(ccc1)C(=O)Nc2cc(NC(=O)C(=O)N3CCN(Cc4ccc(OC)cc4)CCC3)ccc2
0.288538	O=C(N1CCN(Cc2cc(OC)c(OC)cc2)CC1)c3ccc(NC(=O)N)cc3
0.288	O=C(Nc1cc2c(cc1)CCCCC2)c3cc(NC=4N=NNN4)ccc3
0.288	O=C(Nc1cc2c(cc1)CCCCC2)c3cc(NC=4N=NNN4)ccc3
0.288	O=C(Nc1cc2c(cc1)CCCCC2)c3cc(NC=4N=NNN4)ccc3
0.288	O=C(Nc1cc2c(cc1)CCCCC2)c3cc(NC=4N=NNN4)ccc3
0.288	O=C(Nc1cc2c(cc1)CCCCC2)c3cc(NC=4N=NNN4)ccc3
0.288	O=C(Nc1cc2c(cc1)CCCCC2)c3cc(NC=4N=NNN4)ccc3
0.288	O=C(Nc1cc2c(cc1)CCCCC2)c3cc(NC=4N=NNN4)ccc3
0.288	O=C(Nc1cc2c(cc1)CCCCC2)c3cc(NC=4N=NNN4)ccc3
0.288	O=C(Nc1cc2c(cc1)CCCCC2)c3cc(NC=4N=NNN4)ccc3
0.288	O=C(Nc1cc2c(cc1)CCCCC2)c3cc(NC=4N=NNN4)ccc3
0.287823	O=C(Nc1c(N2CCOCC2)cc(N3CCOCC3)cc1)c4cc(NC=5N=NNN5)ccc4
0.287823	O=C(Nc1c(N2CCOCC2)cc(N3CCOCC3)cc1)c4cc(NC=5N=NNN5)ccc4
0.287823	O=C(Nc1c(N2CCOCC2)cc(N3CCOCC3)cc1)c4cc(NC=5N=NNN5)ccc4
0.287823	O=C(Nc1c(N2CCOCC2)cc(N3CCOCC3)cc1)c4cc(NC=5N=NNN5)ccc4
0.287823	O=C(Nc1c(N2CCOCC2)cc(N3CCOCC3)cc1)c4cc(NC=5N=NNN5)ccc4
0.287823	O=C(Nc1c(N2CCOCC2)cc(N3CCOCC3)cc1)c4cc(NC=5N=NNN5)ccc4
0.287823	O=C(Nc1c(N2CCOCC2)cc(N3CCOCC3)cc1)c4cc(NC=5N=NNN5)ccc4
0.287823	O=C(Nc1c(N2CCOCC2)cc(N3CCOCC3)cc1)c4cc(NC=5N=NNN5)ccc4
0.287823	O=C(Nc1c(N2CCOCC2)cc(N3CCOCC3)cc1)c4cc(NC=5N=NNN5)ccc4
0.287823	O=C(Nc1c(N2CCOCC2)cc(N3CCOCC3)cc1)c4cc(NC=5N=NNN5)ccc4
0.28777	O=C(Nc1cc(NC(=O)C(=O)N(CC#C)Cc2cnccc2)c(cc1)C)NCC
0.28777	O=C(Nc1cc(NC(=O)C(=O)N(CC#C)Cc2cnccc2)c(cc1)C)NCC
0.28777	O=C(Nc1cc(NC(=O)C(=O)N(CC#C)Cc2cnccc2)c(cc1)C)NCC
0.287719	Ic1c(cccc1)C(=O)Nc2c(ccc(NC(=O)c3cc(NS(=O)(=O)c4ccc(Br)cc4)ccc3)c2)C
0.287719	Ic1c(cccc1)C(=O)Nc2c(ccc(NC(=O)c3cc(NS(=O)(=O)c4ccc(Br)cc4)ccc3)c2)C
0.287719	Ic1c(cccc1)C(=O)Nc2c(ccc(NC(=O)c3cc(NS(=O)(=O)c4ccc(Br)cc4)ccc3)c2)C
0.287719	Ic1c(cccc1)C(=O)Nc2c(ccc(NC(=O)c3cc(NS(=O)(=O)c4ccc(Br)cc4)ccc3)c2)C
0.287719	Ic1c(cccc1)C(=O)Nc2c(ccc(NC(=O)c3cc(NS(=O)(=O)c4ccc(Br)cc4)ccc3)c2)C
0.287402	Brc1c(c(ccc1C)C(=O)Nc2ccc(cc2)C3=NNC=C3)C
0.287402	Brc1c(c(ccc1C)C(=O)Nc2ccc(cc2)C3=NNC=C3)C
0.287402	Brc1c(c(ccc1C)C(=O)Nc2ccc(cc2)C3=NNC=C3)C
0.287402	Brc1c(c(ccc1C)C(=O)Nc2ccc(cc2)C3=NNC=C3)C
0.287402	Brc1c(c(ccc1C)C(=O)Nc2ccc(cc2)C3=NNC=C3)C
0.287402	Brc1c(c(ccc1C)C(=O)Nc2ccc(cc2)C3=NNC=C3)C
0.287402	Brc1c(c(ccc1C)C(=O)Nc2ccc(cc2)C3=NNC=C3)C
0.287402	Brc1c(c(ccc1C)C(=O)Nc2ccc(cc2)C3=NNC=C3)C
0.287402	Brc1c(c(ccc1C)C(=O)Nc2ccc(cc2)C3=NNC=C3)C
0.287402	Brc1c(c(ccc1C)C(=O)Nc2ccc(cc2)C3=NNC=C3)C
0.287356	O=C(Nc1cc(OC)ccc1)C2CCN(Cc3cc(O)c(cc3)C)CC2
0.287356	O=C(Nc1cc(OC)ccc1)C2CCN(Cc3cc(O)c(cc3)C)CC2
0.287356	O=C(Nc1cc(OC)ccc1)C2CCN(Cc3cc(O)c(cc3)C)CC2
0.287356	O=C(Nc1cc(OC)ccc1)C2CCN(Cc3cc(O)c(cc3)C)CC2
0.287356	O=C(Nc1cc(OC)ccc1)C2CCN(Cc3cc(O)c(cc3)C)CC2
0.287356	O=C(Nc1cc(OC)ccc1)C2CCN(Cc3cc(O)c(cc3)C)CC2
0.287356	O=C(Nc1cc(OC)ccc1)C2CCN(Cc3cc(O)c(cc3)C)CC2
0.287356	O=C(Nc1cc(OC)ccc1)C2CCN(Cc3cc(O)c(cc3)C)CC2
0.287356	O=C(Nc1cc(OC)ccc1)C2CCN(Cc3cc(O)c(cc3)C)CC2
0.287356	O=C(Nc1cc(OC)ccc1)C2CCN(Cc3cc(O)c(cc3)C)CC2
0.287313	O=C(NCc1cc(NC(=O)CC)ccc1)c2cc(Oc3ccncc3)c(cc2)C
0.287313	O=C(NCc1cc(NC(=O)CC)ccc1)c2cc(Oc3ccncc3)c(cc2)C
0.287313	O=C(NCc1cc(NC(=O)CC)ccc1)c2cc(Oc3ccncc3)c(cc2)C
0.287313	O=C(NCc1cc(NC(=O)CC)ccc1)c2cc(Oc3ccncc3)c(cc2)C
0.287313	O=C(NCc1cc(NC(=O)CC)ccc1)c2cc(Oc3ccncc3)c(cc2)C
0.287313	O=C(NCc1cc(NC(=O)CC)ccc1)c2cc(Oc3ccncc3)c(cc2)C
0.287313	O=C(NCc1cc(NC(=O)CC)ccc1)c2cc(Oc3ccncc3)c(cc2)C
0.287313	O=C(NCc1cc(NC(=O)CC)ccc1)c2cc(Oc3ccncc3)c(cc2)C
0.287313	O=C(NCc1cc(NC(=O)CC)ccc1)c2cc(Oc3ccncc3)c(cc2)C
0.287313	O=C(NCc1cc(NC(=O)CC)ccc1)c2cc(Oc3ccncc3)c(cc2)C
0.287162	O=C(O)c1cc(NC(=O)c2c(cccc2)C=3ON=C(N3)C(C)(C)C)c(cc1)C
0.287162	O=C(O)c1cc(NC(=O)c2c(cccc2)C=3ON=C(N3)C(C)(C)C)c(cc1)C
0.287162	O=C(O)c1cc(NC(=O)c2c(cccc2)C=3ON=C(N3)C(C)(C)C)c(cc1)C
0.287162	O=C(O)c1cc(NC(=O)c2c(cccc2)C=3ON=C(N3)C(C)(C)C)c(cc1)C
0.287162	O=C(O)c1cc(NC(=O)c2c(cccc2)C=3ON=C(N3)C(C)(C)C)c(cc1)C
0.287162	O=C(O)c1cc(NC(=O)c2c(cccc2)C=3ON=C(N3)C(C)(C)C)c(cc1)C
0.287162	O=C(O)c1cc(NC(=O)c2c(cccc2)C=3ON=C(N3)C(C)(C)C)c(cc1)C
0.287162	O=C(O)c1cc(NC(=O)c2c(cccc2)C=3ON=C(N3)C(C)(C)C)c(cc1)C
0.287162	O=C(O)c1cc(NC(=O)c2c(cccc2)C=3ON=C(N3)C(C)(C)C)c(cc1)C
0.287162	O=C(O)c1cc(NC(=O)c2c(cccc2)C=3ON=C(N3)C(C)(C)C)c(cc1)C
0.286713	O=C1N(Cc2c(N1)ccc(c2)C(=O)Nc3c(ccc(NC(=O)C)c3)C)C
0.286713	O=C1N(Cc2c(N1)ccc(c2)C(=O)Nc3c(ccc(NC(=O)C)c3)C)C
0.286713	O=C1N(Cc2c(N1)ccc(c2)C(=O)Nc3c(ccc(NC(=O)C)c3)C)C
0.286713	O=C1N(Cc2c(N1)ccc(c2)C(=O)Nc3c(ccc(NC(=O)C)c3)C)C
0.286713	O=C1N(Cc2c(N1)ccc(c2)C(=O)Nc3c(ccc(NC(=O)C)c3)C)C
0.286713	O=C1N(Cc2c(N1)ccc(c2)C(=O)Nc3c(ccc(NC(=O)C)c3)C)C
0.286713	O=C1N(Cc2c(N1)ccc(c2)C(=O)Nc3c(ccc(NC(=O)C)c3)C)C
0.286713	O=C1N(Cc2c(N1)ccc(c2)C(=O)Nc3c(ccc(NC(=O)C)c3)C)C
0.286713	O=C1N(Cc2c(N1)ccc(c2)C(=O)Nc3c(ccc(NC(=O)C)c3)C)C
0.286713	O=C1N(Cc2c(N1)ccc(c2)C(=O)Nc3c(ccc(NC(=O)C)c3)C)C
0.286207	Fc1c(OCc2cc(C#N)ccc2)ccc(NC(=O)c3cc(ccc3)C4=NNC(=N4)C)c1
0.286207	Fc1c(OCc2cc(C#N)ccc2)ccc(NC(=O)c3cc(ccc3)C4=NNC(=N4)C)c1
0.286207	Fc1c(OCc2cc(C#N)ccc2)ccc(NC(=O)c3cc(ccc3)C4=NNC(=N4)C)c1
0.286207	Fc1c(OCc2cc(C#N)ccc2)ccc(NC(=O)c3cc(ccc3)C4=NNC(=N4)C)c1
0.286207	Fc1c(OCc2cc(C#N)ccc2)ccc(NC(=O)c3cc(ccc3)C4=NNC(=N4)C)c1
0.286207	Fc1c(OCc2cc(C#N)ccc2)ccc(NC(=O)c3cc(ccc3)C4=NNC(=N4)C)c1
0.286207	Fc1c(OCc2cc(C#N)ccc2)ccc(NC(=O)c3cc(ccc3)C4=NNC(=N4)C)c1
0.285199	S1C(c2c(F)cc(NCc3ccc(cc3)C(=O)NCc4cnccc4)cc2)=CC=C1C
0.285199	S1C(c2c(F)cc(NCc3ccc(cc3)C(=O)NCc4cnccc4)cc2)=CC=C1C
0.285199	S1C(c2c(F)cc(NCc3ccc(cc3)C(=O)NCc4cnccc4)cc2)=CC=C1C
0.285171	S1C(=NC(c2ccc(cc2)C(C)(C)C)=C1)NC(=O)c3cc(NC(=O)NC)ccc3
0.285171	S1C(=NC(c2ccc(cc2)C(C)(C)C)=C1)NC(=O)c3cc(NC(=O)NC)ccc3
0.285171	S1C(=NC(c2ccc(cc2)C(C)(C)C)=C1)NC(=O)c3cc(NC(=O)NC)ccc3
0.285171	S1C(=NC(c2ccc(cc2)C(C)(C)C)=C1)NC(=O)c3cc(NC(=O)NC)ccc3
0.285171	S1C(=NC(c2ccc(cc2)C(C)(C)C)=C1)NC(=O)c3cc(NC(=O)NC)ccc3
0.285171	S1C(=NC(c2ccc(cc2)C(C)(C)C)=C1)NC(=O)c3cc(NC(=O)NC)ccc3
0.284746	O=C1N(CCc2c1ccc(NC(=O)c3ccc(cc3)CN4C(=O)CCC4)c2)C
0.284746	O=C1N(CCc2c1ccc(NC(=O)c3ccc(cc3)CN4C(=O)CCC4)c2)C
0.284746	O=C1N(CCc2c1ccc(NC(=O)c3ccc(cc3)CN4C(=O)CCC4)c2)C
0.284746	O=C1N(CCc2c1ccc(NC(=O)c3ccc(cc3)CN4C(=O)CCC4)c2)C
0.284746	O=C1N(CCc2c1ccc(NC(=O)c3ccc(cc3)CN4C(=O)CCC4)c2)C
0.284746	O=C1N(CCc2c1ccc(NC(=O)c3ccc(cc3)CN4C(=O)CCC4)c2)C
0.284746	O=C1N(CCc2c1ccc(NC(=O)c3ccc(cc3)CN4C(=O)CCC4)c2)C
0.284698	S(=O)(=O)(Nc1c(F)ccc(NC(=O)c2cc(ccc2)C=3OC(=NN3)C)c1)C
0.284698	S(=O)(=O)(Nc1c(F)ccc(NC(=O)c2cc(ccc2)C=3OC(=NN3)C)c1)C
0.284698	S(=O)(=O)(Nc1c(F)ccc(NC(=O)c2cc(ccc2)C=3OC(=NN3)C)c1)C
0.284698	S(=O)(=O)(Nc1c(F)ccc(NC(=O)c2cc(ccc2)C=3OC(=NN3)C)c1)C
0.284698	S(=O)(=O)(Nc1c(F)ccc(NC(=O)c2cc(ccc2)C=3OC(=NN3)C)c1)C
0.284698	S(=O)(=O)(Nc1c(F)ccc(NC(=O)c2cc(ccc2)C=3OC(=NN3)C)c1)C
0.284698	S(=O)(=O)(Nc1c(F)ccc(NC(=O)c2cc(ccc2)C=3OC(=NN3)C)c1)C
0.284698	S(=O)(=O)(Nc1c(F)ccc(NC(=O)c2cc(ccc2)C=3OC(=NN3)C)c1)C
0.284698	S(=O)(=O)(Nc1c(F)ccc(NC(=O)c2cc(ccc2)C=3OC(=NN3)C)c1)C
0.284698	S(=O)(=O)(Nc1c(F)ccc(NC(=O)c2cc(ccc2)C=3OC(=NN3)C)c1)C
0.284644	O=C(Nc1ncc(cc1)CN2CCCCC2)c3c(nc(nc3)C)C
0.284644	O=C(Nc1ncc(cc1)CN2CCCCC2)c3c(nc(nc3)C)C
0.284644	O=C(Nc1ncc(cc1)CN2CCCCC2)c3c(nc(nc3)C)C
0.284644	O=C(Nc1ncc(cc1)CN2CCCCC2)c3c(nc(nc3)C)C
0.284644	O=C(Nc1ncc(cc1)CN2CCCCC2)c3c(nc(nc3)C)C
0.284091	Clc1ccc(c2cncc(c2)C(=O)Nc3c(cc(F)c(C#N)c3)C)cc1
0.284091	Clc1ccc(c2cncc(c2)C(=O)Nc3c(cc(F)c(C#N)c3)C)cc1
0.284091	Clc1ccc(c2cncc(c2)C(=O)Nc3c(cc(F)c(C#N)c3)C)cc1
0.284091	Clc1ccc(c2cncc(c2)C(=O)Nc3c(cc(F)c(C#N)c3)C)cc1
0.284091	Clc1ccc(c2cncc(c2)C(=O)Nc3c(cc(F)c(C#N)c3)C)cc1
0.284091	Clc1ccc(c2cncc(c2)C(=O)Nc3c(cc(F)c(C#N)c3)C)cc1
0.283688	O=C(Nc1cc(c(cc1)C)C(=O)N)NCc2cnc(N3CCN(CC3)CC)cc2
0.283688	O=C(Nc1cc(c(cc1)C)C(=O)N)NCc2cnc(N3CCN(CC3)CC)cc2
0.283688	O=C(Nc1cc(c(cc1)C)C(=O)N)NCc2cnc(N3CCN(CC3)CC)cc2
0.283688	O=C(Nc1cc(c(cc1)C)C(=O)N)NCc2cnc(N3CCN(CC3)CC)cc2
0.283688	O=C(Nc1cc(c(cc1)C)C(=O)N)NCc2cnc(N3CCN(CC3)CC)cc2
0.283688	O=C(Nc1cc(c(cc1)C)C(=O)N)NCc2cnc(N3CCN(CC3)CC)cc2
0.283688	O=C(Nc1cc(c(cc1)C)C(=O)N)NCc2cnc(N3CCN(CC3)CC)cc2
0.283688	O=C(Nc1cc(c(cc1)C)C(=O)N)NCc2cnc(N3CCN(CC3)CC)cc2
0.283688	O=C(Nc1cc(c(cc1)C)C(=O)N)NCc2cnc(N3CCN(CC3)CC)cc2
0.283688	O=C(Nc1cc(c(cc1)C)C(=O)N)NCc2cnc(N3CCN(CC3)CC)cc2
0.282528	Clc1c(cc(Cl)cc1)C=2N=C(SC2)NC(=O)c3ccc(NC(=O)c4ccccc4)cc3
0.282528	Clc1c(cc(Cl)cc1)C=2N=C(SC2)NC(=O)c3ccc(NC(=O)c4ccccc4)cc3
0.282528	Clc1c(cc(Cl)cc1)C=2N=C(SC2)NC(=O)c3ccc(NC(=O)c4ccccc4)cc3
0.282528	Clc1c(cc(Cl)cc1)C=2N=C(SC2)NC(=O)c3ccc(NC(=O)c4ccccc4)cc3
0.282528	Clc1c(cc(Cl)cc1)C=2N=C(SC2)NC(=O)c3ccc(NC(=O)c4ccccc4)cc3
0.282528	Clc1c(cc(Cl)cc1)C=2N=C(SC2)NC(=O)c3ccc(NC(=O)c4ccccc4)cc3
0.282528	Clc1c(cc(Cl)cc1)C=2N=C(SC2)NC(=O)c3ccc(NC(=O)c4ccccc4)cc3
0.282528	Clc1c(cc(Cl)cc1)C=2N=C(SC2)NC(=O)c3ccc(NC(=O)c4ccccc4)cc3
0.282528	Clc1c(cc(Cl)cc1)C=2N=C(SC2)NC(=O)c3ccc(NC(=O)c4ccccc4)cc3
0.282528	Clc1c(cc(Cl)cc1)C=2N=C(SC2)NC(=O)c3ccc(NC(=O)c4ccccc4)cc3
0.282143	O=C(N1CCN(Cc2ccc(OC)cc2)CCC1)C(=O)Nc3cc(c(N4CCN(CC4)C)cc3)C
0.282143	O=C(N1CCN(Cc2ccc(OC)cc2)CCC1)C(=O)Nc3cc(c(N4CCN(CC4)C)cc3)C
0.282143	O=C(N1CCN(Cc2ccc(OC)cc2)CCC1)C(=O)Nc3cc(c(N4CCN(CC4)C)cc3)C
0.282143	O=C(N1CCN(Cc2ccc(OC)cc2)CCC1)C(=O)Nc3cc(c(N4CCN(CC4)C)cc3)C
0.282143	O=C(N1CCN(Cc2ccc(OC)cc2)CCC1)C(=O)Nc3cc(c(N4CCN(CC4)C)cc3)C
0.282143	O=C(N1CCN(Cc2ccc(OC)cc2)CCC1)C(=O)Nc3cc(c(N4CCN(CC4)C)cc3)C
0.282143	O=C(N1CCN(Cc2ccc(OC)cc2)CCC1)C(=O)Nc3cc(c(N4CCN(CC4)C)cc3)C
0.282143	O=C(N1CCN(Cc2ccc(OC)cc2)CCC1)C(=O)Nc3cc(c(N4CCN(CC4)C)cc3)C
0.282143	O=C(N1CCN(Cc2ccc(OC)cc2)CCC1)C(=O)Nc3cc(c(N4CCN(CC4)C)cc3)C
0.282143	O=C(N1CCN(Cc2ccc(OC)cc2)CCC1)C(=O)Nc3cc(c(N4CCN(CC4)C)cc3)C
0.281955	S(=O)(=O)(Nc1c(F)ccc(NC(=O)c2ccc(NC3=NN(C=C3)C)cc2)c1)C
0.281955	S(=O)(=O)(Nc1c(F)ccc(NC(=O)c2ccc(NC3=NN(C=C3)C)cc2)c1)C
0.281955	S(=O)(=O)(Nc1c(F)ccc(NC(=O)c2ccc(NC3=NN(C=C3)C)cc2)c1)C
0.281955	S(=O)(=O)(Nc1c(F)ccc(NC(=O)c2ccc(NC3=NN(C=C3)C)cc2)c1)C
0.281955	S(=O)(=O)(Nc1c(F)ccc(NC(=O)c2ccc(NC3=NN(C=C3)C)cc2)c1)C
0.281746	O=C(OCC)Nc1ccc(cc1)C(=O)Nc2c(cc(Oc3cc(OC)ccc3)cc2)C
0.281746	O=C(OCC)Nc1ccc(cc1)C(=O)Nc2c(cc(Oc3cc(OC)ccc3)cc2)C
0.281746	O=C(OCC)Nc1ccc(cc1)C(=O)Nc2c(cc(Oc3cc(OC)ccc3)cc2)C
0.281746	O=C(OCC)Nc1ccc(cc1)C(=O)Nc2c(cc(Oc3cc(OC)ccc3)cc2)C
0.281746	O=C(OCC)Nc1ccc(cc1)C(=O)Nc2c(cc(Oc3cc(OC)ccc3)cc2)C
0.281746	O=C(OCC)Nc1ccc(cc1)C(=O)Nc2c(cc(Oc3cc(OC)ccc3)cc2)C
0.281746	O=C(OCC)Nc1ccc(cc1)C(=O)Nc2c(cc(Oc3cc(OC)ccc3)cc2)C
0.281746	O=C(OCC)Nc1ccc(cc1)C(=O)Nc2c(cc(Oc3cc(OC)ccc3)cc2)C
0.281746	O=C(OCC)Nc1ccc(cc1)C(=O)Nc2c(cc(Oc3cc(OC)ccc3)cc2)C
0.281746	O=C(OCC)Nc1ccc(cc1)C(=O)Nc2c(cc(Oc3cc(OC)ccc3)cc2)C
0.281553	O=C(Nc1cnccc1)c2ccc(O)cc2
0.281553	O=C(Nc1cnccc1)c2ccc(O)cc2
0.281553	O=C(Nc1cnccc1)c2ccc(O)cc2
0.281553	O=C(Nc1cnccc1)c2ccc(O)cc2
0.281553	O=C(Nc1cnccc1)c2ccc(O)cc2
0.281553	O=C(Nc1cnccc1)c2ccc(O)cc2
0.281553	O=C(Nc1cnccc1)c2ccc(O)cc2
0.281553	O=C(Nc1cnccc1)c2ccc(O)cc2
0.281553	O=C(Nc1cnccc1)c2ccc(O)cc2
0.281553	O=C(Nc1cnccc1)c2ccc(O)cc2
0.281481	Clc1c(NC(=O)C=2SC=CC2)cc(cc1)C(=O)Nc3cc(c4ccc(cc4)C(C)(C)C)ccc3
0.281481	Clc1c(NC(=O)C=2SC=CC2)cc(cc1)C(=O)Nc3cc(c4ccc(cc4)C(C)(C)C)ccc3
0.281481	Clc1c(NC(=O)C=2SC=CC2)cc(cc1)C(=O)Nc3cc(c4ccc(cc4)C(C)(C)C)ccc3
0.281481	Clc1c(NC(=O)C=2SC=CC2)cc(cc1)C(=O)Nc3cc(c4ccc(cc4)C(C)(C)C)ccc3
0.281481	Clc1c(NC(=O)C=2SC=CC2)cc(cc1)C(=O)Nc3cc(c4ccc(cc4)C(C)(C)C)ccc3
0.281481	Clc1c(NC(=O)C=2SC=CC2)cc(cc1)C(=O)Nc3cc(c4ccc(cc4)C(C)(C)C)ccc3
0.281481	Clc1c(NC(=O)C=2SC=CC2)cc(cc1)C(=O)Nc3cc(c4ccc(cc4)C(C)(C)C)ccc3
0.281481	Clc1c(NC(=O)C=2SC=CC2)cc(cc1)C(=O)Nc3cc(c4ccc(cc4)C(C)(C)C)ccc3
0.281481	Clc1c(NC(=O)C=2SC=CC2)cc(cc1)C(=O)Nc3cc(c4ccc(cc4)C(C)(C)C)ccc3
0.281481	Clc1c(NC(=O)C=2SC=CC2)cc(cc1)C(=O)Nc3cc(c4ccc(cc4)C(C)(C)C)ccc3
0.28	Clc1c(ccc(NC(=O)C2CC2)c1)C(=O)OCc3ccc(cc3)C=4N=CNC4
0.28	Clc1c(ccc(NC(=O)C2CC2)c1)C(=O)OCc3ccc(cc3)C=4N=CNC4
0.28	Clc1c(ccc(NC(=O)C2CC2)c1)C(=O)OCc3ccc(cc3)C=4N=CNC4
0.28	Clc1c(ccc(NC(=O)C2CC2)c1)C(=O)OCc3ccc(cc3)C=4N=CNC4
0.27957	Brc1cc(c(NC(=O)CN(c2ncc(cc2)C(=O)Nc3ccc(cc3)C)C)cc1)C
0.27957	Brc1cc(c(NC(=O)CN(c2ncc(cc2)C(=O)Nc3ccc(cc3)C)C)cc1)C
0.27957	Brc1cc(c(NC(=O)CN(c2ncc(cc2)C(=O)Nc3ccc(cc3)C)C)cc1)C
0.27957	Brc1cc(c(NC(=O)CN(c2ncc(cc2)C(=O)Nc3ccc(cc3)C)C)cc1)C
0.27957	Brc1cc(c(NC(=O)CN(c2ncc(cc2)C(=O)Nc3ccc(cc3)C)C)cc1)C
0.278626	Clc1c(cc(cc1)C(=O)Nc2cc(F)c(OCc3ccccc3)cc2)C
0.278626	Clc1c(cc(cc1)C(=O)Nc2cc(F)c(OCc3ccccc3)cc2)C
0.278626	Clc1c(cc(cc1)C(=O)Nc2cc(F)c(OCc3ccccc3)cc2)C
0.278626	Clc1c(cc(cc1)C(=O)Nc2cc(F)c(OCc3ccccc3)cc2)C
0.278626	Clc1c(cc(cc1)C(=O)Nc2cc(F)c(OCc3ccccc3)cc2)C
0.278626	Clc1c(cc(cc1)C(=O)Nc2cc(F)c(OCc3ccccc3)cc2)C
0.278626	S(Cc1cc(NC(=O)c2cc(ncc2)C=3OC=CC3)ccc1)Cc4ccccc4
0.278626	S(Cc1cc(NC(=O)c2cc(ncc2)C=3OC=CC3)ccc1)Cc4ccccc4
0.278626	S(Cc1cc(NC(=O)c2cc(ncc2)C=3OC=CC3)ccc1)Cc4ccccc4
0.278626	S(Cc1cc(NC(=O)c2cc(ncc2)C=3OC=CC3)ccc1)Cc4ccccc4
0.278626	S(Cc1cc(NC(=O)c2cc(ncc2)C=3OC=CC3)ccc1)Cc4ccccc4
0.278626	S(Cc1cc(NC(=O)c2cc(ncc2)C=3OC=CC3)ccc1)Cc4ccccc4
0.278626	S(Cc1cc(NC(=O)c2cc(ncc2)C=3OC=CC3)ccc1)Cc4ccccc4
0.278626	S(Cc1cc(NC(=O)c2cc(ncc2)C=3OC=CC3)ccc1)Cc4ccccc4
0.278626	S(Cc1cc(NC(=O)c2cc(ncc2)C=3OC=CC3)ccc1)Cc4ccccc4
0.278626	S(Cc1cc(NC(=O)c2cc(ncc2)C=3OC=CC3)ccc1)Cc4ccccc4
0.278169	BrC=1OC(C(=O)Nc2ccc(cc2)CC(=O)N3CCN(Cc4cc(OC)c(OC)cc4)CC3)=CC1
0.278169	BrC=1OC(C(=O)Nc2ccc(cc2)CC(=O)N3CCN(Cc4cc(OC)c(OC)cc4)CC3)=CC1
0.278169	BrC=1OC(C(=O)Nc2ccc(cc2)CC(=O)N3CCN(Cc4cc(OC)c(OC)cc4)CC3)=CC1
0.278169	BrC=1OC(C(=O)Nc2ccc(cc2)CC(=O)N3CCN(Cc4cc(OC)c(OC)cc4)CC3)=CC1
0.277592	O=C(Nc1c(ccc(c1)C)C)NC(C(=O)Nc2ccc(cc2)C(=O)NCCN3CCCC3)C(CC)C
0.277592	O=C(Nc1c(ccc(c1)C)C)NC(C(=O)Nc2ccc(cc2)C(=O)NCCN3CCCC3)C(CC)C
0.277592	O=C(Nc1c(ccc(c1)C)C)NC(C(=O)Nc2ccc(cc2)C(=O)NCCN3CCCC3)C(CC)C
0.277592	O=C(Nc1c(ccc(c1)C)C)NC(C(=O)Nc2ccc(cc2)C(=O)NCCN3CCCC3)C(CC)C
0.277592	O=C(Nc1c(ccc(c1)C)C)NC(C(=O)Nc2ccc(cc2)C(=O)NCCN3CCCC3)C(CC)C
0.277592	O=C(Nc1c(ccc(c1)C)C)NC(C(=O)Nc2ccc(cc2)C(=O)NCCN3CCCC3)C(CC)C
0.277592	O=C(Nc1c(ccc(c1)C)C)NC(C(=O)Nc2ccc(cc2)C(=O)NCCN3CCCC3)C(CC)C
0.277592	O=C(Nc1c(ccc(c1)C)C)NC(C(=O)Nc2ccc(cc2)C(=O)NCCN3CCCC3)C(CC)C
0.277592	O=C(Nc1c(ccc(c1)C)C)NC(C(=O)Nc2ccc(cc2)C(=O)NCCN3CCCC3)C(CC)C
0.277592	O=C(Nc1c(ccc(c1)C)C)NC(C(=O)Nc2ccc(cc2)C(=O)NCCN3CCCC3)C(CC)C
0.277344	Brc1ccc(cc1)C(=O)Nc2ccc(cc2)CC=3ON=C(N3)c4cc(N)ccc4
0.277344	Brc1ccc(cc1)C(=O)Nc2ccc(cc2)CC=3ON=C(N3)c4cc(N)ccc4
0.277344	Brc1ccc(cc1)C(=O)Nc2ccc(cc2)CC=3ON=C(N3)c4cc(N)ccc4
0.277344	Brc1ccc(cc1)C(=O)Nc2ccc(cc2)CC=3ON=C(N3)c4cc(N)ccc4
0.277344	Clc1c(Oc2ccncc2)ccc(c1)C(=O)Nc3ccc(Oc4cnc(cc4)C)cc3
0.277344	Clc1c(Oc2ccncc2)ccc(c1)C(=O)Nc3ccc(Oc4cnc(cc4)C)cc3
0.277344	Clc1c(Oc2ccncc2)ccc(c1)C(=O)Nc3ccc(Oc4cnc(cc4)C)cc3
0.277344	Clc1c(Oc2ccncc2)ccc(c1)C(=O)Nc3ccc(Oc4cnc(cc4)C)cc3
0.277344	Clc1c(Oc2ccncc2)ccc(c1)C(=O)Nc3ccc(Oc4cnc(cc4)C)cc3
0.277344	Clc1c(Oc2ccncc2)ccc(c1)C(=O)Nc3ccc(Oc4cnc(cc4)C)cc3
0.277344	Clc1c(Oc2ccncc2)ccc(c1)C(=O)Nc3ccc(Oc4cnc(cc4)C)cc3
0.277344	Clc1c(Oc2ccncc2)ccc(c1)C(=O)Nc3ccc(Oc4cnc(cc4)C)cc3
0.277344	Clc1c(Oc2ccncc2)ccc(c1)C(=O)Nc3ccc(Oc4cnc(cc4)C)cc3
0.277344	Clc1c(Oc2ccncc2)ccc(c1)C(=O)Nc3ccc(Oc4cnc(cc4)C)cc3
0.277344	BrC1=C(SC(C(=O)Nc2c(ccc(NC(=O)C)c2)C)=C1)C
0.277344	BrC1=C(SC(C(=O)Nc2c(ccc(NC(=O)C)c2)C)=C1)C
0.277344	BrC1=C(SC(C(=O)Nc2c(ccc(NC(=O)C)c2)C)=C1)C
0.277344	BrC1=C(SC(C(=O)Nc2c(ccc(NC(=O)C)c2)C)=C1)C
0.277344	BrC1=C(SC(C(=O)Nc2c(ccc(NC(=O)C)c2)C)=C1)C
0.277344	BrC1=C(SC(C(=O)Nc2c(ccc(NC(=O)C)c2)C)=C1)C
0.277344	BrC1=C(SC(C(=O)Nc2c(ccc(NC(=O)C)c2)C)=C1)C
0.277344	BrC1=C(SC(C(=O)Nc2c(ccc(NC(=O)C)c2)C)=C1)C
0.277344	BrC1=C(SC(C(=O)Nc2c(ccc(NC(=O)C)c2)C)=C1)C
0.277344	BrC1=C(SC(C(=O)Nc2c(ccc(NC(=O)C)c2)C)=C1)C
0.27686	O=C(Nc1ccc(Oc2ccc(cc2)CCOC)cc1)c3cc(c(N)cc3)C
0.27686	O=C(Nc1ccc(Oc2ccc(cc2)CCOC)cc1)c3cc(c(N)cc3)C
0.27686	O=C(Nc1ccc(Oc2ccc(cc2)CCOC)cc1)c3cc(c(N)cc3)C
0.27686	O=C(Nc1ccc(Oc2ccc(cc2)CCOC)cc1)c3cc(c(N)cc3)C
0.27686	O=C(Nc1ccc(Oc2ccc(cc2)CCOC)cc1)c3cc(c(N)cc3)C
0.27686	O=C(Nc1ccc(Oc2ccc(cc2)CCOC)cc1)c3cc(c(N)cc3)C
0.27686	O=C(Nc1ccc(Oc2ccc(cc2)CCOC)cc1)c3cc(c(N)cc3)C
0.27686	O=C(Nc1ccc(Oc2ccc(cc2)CCOC)cc1)c3cc(c(N)cc3)C
0.27686	O=C(Nc1ccc(Oc2ccc(cc2)CCOC)cc1)c3cc(c(N)cc3)C
0.27686	O=C(Nc1ccc(Oc2ccc(cc2)CCOC)cc1)c3cc(c(N)cc3)C
0.276224	O=C1N(CCc2c1ccc(NC(=O)c3ccc(cc3)C4=NNC=N4)c2)C
0.276224	O=C1N(CCc2c1ccc(NC(=O)c3ccc(cc3)C4=NNC=N4)c2)C
0.276224	O=C1N(CCc2c1ccc(NC(=O)c3ccc(cc3)C4=NNC=N4)c2)C
0.276224	O=C1N(CCc2c1ccc(NC(=O)c3ccc(cc3)C4=NNC=N4)c2)C
0.276224	O=C1N(CCc2c1ccc(NC(=O)c3ccc(cc3)C4=NNC=N4)c2)C
0.276224	O=C1N(CCc2c1ccc(NC(=O)c3ccc(cc3)C4=NNC=N4)c2)C
0.276224	O=C1N(CCc2c1ccc(NC(=O)c3ccc(cc3)C4=NNC=N4)c2)C
0.276119	O=C(Nc1cc(ccc1)C2=NOC(=N2)CC)C(=O)NCc3ccc(c4cnccc4)cc3
0.276119	O=C(Nc1cc(ccc1)C2=NOC(=N2)CC)C(=O)NCc3ccc(c4cnccc4)cc3
0.276119	O=C(Nc1cc(ccc1)C2=NOC(=N2)CC)C(=O)NCc3ccc(c4cnccc4)cc3
0.276119	O=C(Nc1cc(ccc1)C2=NOC(=N2)CC)C(=O)NCc3ccc(c4cnccc4)cc3
0.276119	O=C(Nc1cc(ccc1)C2=NOC(=N2)CC)C(=O)NCc3ccc(c4cnccc4)cc3
0.276119	O=C(Nc1cc(ccc1)C2=NOC(=N2)CC)C(=O)NCc3ccc(c4cnccc4)cc3
0.276119	O=C(Nc1cc(ccc1)C2=NOC(=N2)CC)C(=O)NCc3ccc(c4cnccc4)cc3
0.276119	O=C(Nc1cc(ccc1)C2=NOC(=N2)CC)C(=O)NCc3ccc(c4cnccc4)cc3
0.276119	O=C(Nc1cc(ccc1)C2=NOC(=N2)CC)C(=O)NCc3ccc(c4cnccc4)cc3
0.275862	O=C(Nc1cc(c(cc1)C)C(=O)c2ccccc2)c3ccc(cc3)C(C#N)(C)C
0.275862	O=C(Nc1cc(c(cc1)C)C(=O)c2ccccc2)c3ccc(cc3)C(C#N)(C)C
0.275862	O=C(Nc1cc(c(cc1)C)C(=O)c2ccccc2)c3ccc(cc3)C(C#N)(C)C
0.275748	S(=O)(=O)(c1cc([N+]([O-])=O)c(cc1)C(=O)Nc2cc(ccc2)CN3CCN(C(=O)C)CC3)C
0.275748	S(=O)(=O)(c1cc([N+]([O-])=O)c(cc1)C(=O)Nc2cc(ccc2)CN3CCN(C(=O)C)CC3)C
0.27572	O=C(NCc1ccc(cc1)C(O)C)c2cc(Nc3ncccn3)ccc2
0.27572	O=C(NCc1ccc(cc1)C(O)C)c2cc(Nc3ncccn3)ccc2
0.27572	O=C(NCc1ccc(cc1)C(O)C)c2cc(Nc3ncccn3)ccc2
0.27572	O=C(NCc1ccc(cc1)C(O)C)c2cc(Nc3ncccn3)ccc2
0.27572	O=C(NCc1ccc(cc1)C(O)C)c2cc(Nc3ncccn3)ccc2
0.27572	O=C(NCc1ccc(cc1)C(O)C)c2cc(Nc3ncccn3)ccc2
0.27572	O=C(NCc1ccc(cc1)C(O)C)c2cc(Nc3ncccn3)ccc2
0.27572	O=C(NCc1ccc(cc1)C(O)C)c2cc(Nc3ncccn3)ccc2
0.27572	O=C(NCc1ccc(cc1)C(O)C)c2cc(Nc3ncccn3)ccc2
0.27572	O=C(NCc1ccc(cc1)C(O)C)c2cc(Nc3ncccn3)ccc2
0.275618	O=C(NCCc1ccc(N2CCN(CC2)C)cc1)C=3N(N=C(c4cnccc4)C3)C
0.275556	O=C(Nc1cc(ccc1)CN2CCN(CC2)C)C(=O)N
0.275556	O=C(Nc1cc(ccc1)CN2CCN(CC2)C)C(=O)N
0.275556	O=C(Nc1cc(ccc1)CN2CCN(CC2)C)C(=O)N
0.275556	O=C(Nc1cc(ccc1)CN2CCN(CC2)C)C(=O)N
0.275556	O=C(Nc1cc(ccc1)CN2CCN(CC2)C)C(=O)N
0.275556	O=C(Nc1cc(ccc1)CN2CCN(CC2)C)C(=O)N
0.275556	O=C(Nc1cc(ccc1)CN2CCN(CC2)C)C(=O)N
0.275556	O=C(Nc1cc(ccc1)CN2CCN(CC2)C)C(=O)N
0.275556	O=C(Nc1cc(ccc1)CN2CCN(CC2)C)C(=O)N
0.275556	O=C(Nc1cc(ccc1)CN2CCN(CC2)C)C(=O)N
0.275362	O=C(N(Cc1ccc(cc1)CN2CCN(CC2)C)C)c3cc(ncc3)C=4OC=CC4
0.275081	FC(F)(F)C=1N(N=CC1C(=O)O)c2cc(NC(=O)c3cc(ccc3)CN4CCN(CC4)C)ccc2
0.275081	FC(F)(F)C=1N(N=CC1C(=O)O)c2cc(NC(=O)c3cc(ccc3)CN4CCN(CC4)C)ccc2
0.275081	FC(F)(F)C=1N(N=CC1C(=O)O)c2cc(NC(=O)c3cc(ccc3)CN4CCN(CC4)C)ccc2
0.275081	FC(F)(F)C=1N(N=CC1C(=O)O)c2cc(NC(=O)c3cc(ccc3)CN4CCN(CC4)C)ccc2
0.275081	FC(F)(F)C=1N(N=CC1C(=O)O)c2cc(NC(=O)c3cc(ccc3)CN4CCN(CC4)C)ccc2
0.275081	FC(F)(F)C=1N(N=CC1C(=O)O)c2cc(NC(=O)c3cc(ccc3)CN4CCN(CC4)C)ccc2
0.275081	FC(F)(F)C=1N(N=CC1C(=O)O)c2cc(NC(=O)c3cc(ccc3)CN4CCN(CC4)C)ccc2
0.275081	FC(F)(F)C=1N(N=CC1C(=O)O)c2cc(NC(=O)c3cc(ccc3)CN4CCN(CC4)C)ccc2
0.275081	FC(F)(F)C=1N(N=CC1C(=O)O)c2cc(NC(=O)c3cc(ccc3)CN4CCN(CC4)C)ccc2
0.275081	FC(F)(F)C=1N(N=CC1C(=O)O)c2cc(NC(=O)c3cc(ccc3)CN4CCN(CC4)C)ccc2
0.27459	Ic1c(cccc1)C(=O)Nc2c(ccc(N)c2)C
0.27459	Ic1c(cccc1)C(=O)Nc2c(ccc(N)c2)C
0.27459	Ic1c(cccc1)C(=O)Nc2c(ccc(N)c2)C
0.27459	Ic1c(cccc1)C(=O)Nc2c(ccc(N)c2)C
0.27459	Ic1c(cccc1)C(=O)Nc2c(ccc(N)c2)C
0.27459	Ic1c(cccc1)C(=O)Nc2c(ccc(N)c2)C
0.27459	Ic1c(cccc1)C(=O)Nc2c(ccc(N)c2)C
0.27459	Ic1c(cccc1)C(=O)Nc2c(ccc(N)c2)C
0.27459	Ic1c(cccc1)C(=O)Nc2c(ccc(N)c2)C
0.27459	Ic1c(cccc1)C(=O)Nc2c(ccc(N)c2)C
0.27451	Brc1cc(F)c(cc1)CN(C(=O)Nc2cc(Cl)c(NC(=O)c3ccncc3)c(Cl)c2)CCN4CCN(CC4)C
0.27451	Brc1cc(F)c(cc1)CN(C(=O)Nc2cc(Cl)c(NC(=O)c3ccncc3)c(Cl)c2)CCN4CCN(CC4)C
0.27451	Brc1cc(F)c(cc1)CN(C(=O)Nc2cc(Cl)c(NC(=O)c3ccncc3)c(Cl)c2)CCN4CCN(CC4)C
0.27451	Brc1cc(F)c(cc1)CN(C(=O)Nc2cc(Cl)c(NC(=O)c3ccncc3)c(Cl)c2)CCN4CCN(CC4)C
0.27451	Brc1cc(F)c(cc1)CN(C(=O)Nc2cc(Cl)c(NC(=O)c3ccncc3)c(Cl)c2)CCN4CCN(CC4)C
0.27451	Brc1cc(F)c(cc1)CN(C(=O)Nc2cc(Cl)c(NC(=O)c3ccncc3)c(Cl)c2)CCN4CCN(CC4)C
0.274131	O=C(Nc1cc(NC2CCN(c3ccncc3)CC2)c(cc1)C)C(C)(C)C
0.274131	O=C(Nc1cc(NC2CCN(c3ccncc3)CC2)c(cc1)C)C(C)(C)C
0.274131	O=C(Nc1cc(NC2CCN(c3ccncc3)CC2)c(cc1)C)C(C)(C)C
0.274131	O=C(Nc1cc(NC2CCN(c3ccncc3)CC2)c(cc1)C)C(C)(C)C
0.274131	O=C(Nc1cc(NC2CCN(c3ccncc3)CC2)c(cc1)C)C(C)(C)C
0.274131	O=C(Nc1cc(NC2CCN(c3ccncc3)CC2)c(cc1)C)C(C)(C)C
0.274131	O=C(Nc1cc(NC2CCN(c3ccncc3)CC2)c(cc1)C)C(C)(C)C
0.274131	O=C(Nc1cc(NC2CCN(c3ccncc3)CC2)c(cc1)C)C(C)(C)C
0.274131	O=C(Nc1cc(NC2CCN(c3ccncc3)CC2)c(cc1)C)C(C)(C)C
0.274131	O=C(Nc1cc(NC2CCN(c3ccncc3)CC2)c(cc1)C)C(C)(C)C
0.274021	Brc1cc(ccc1)COc2c(cccc2)C(=O)Nc3c(ccc(c3)C(=O)O)C
0.274021	Brc1cc(ccc1)COc2c(cccc2)C(=O)Nc3c(ccc(c3)C(=O)O)C
0.274021	Brc1cc(ccc1)COc2c(cccc2)C(=O)Nc3c(ccc(c3)C(=O)O)C
0.274021	Brc1cc(ccc1)COc2c(cccc2)C(=O)Nc3c(ccc(c3)C(=O)O)C
0.274021	Brc1cc(ccc1)COc2c(cccc2)C(=O)Nc3c(ccc(c3)C(=O)O)C
0.274021	Brc1cc(ccc1)COc2c(cccc2)C(=O)Nc3c(ccc(c3)C(=O)O)C
0.274021	Brc1cc(ccc1)COc2c(cccc2)C(=O)Nc3c(ccc(c3)C(=O)O)C
0.274021	Brc1cc(ccc1)COc2c(cccc2)C(=O)Nc3c(ccc(c3)C(=O)O)C
0.274021	Brc1cc(ccc1)COc2c(cccc2)C(=O)Nc3c(ccc(c3)C(=O)O)C
0.274021	Brc1cc(ccc1)COc2c(cccc2)C(=O)Nc3c(ccc(c3)C(=O)O)C
0.273333	S(=O)(=O)(Nc1c(F)ccc(NC(=O)c2cc(ccc2)CN3C(=O)c4c(cccc4)C3=O)c1)C
0.273016	S(=O)(=O)(Oc1ccc(cc1)C(=O)NC=2SC=C(N2)c3ccc(cc3)CC(=O)OCC)c4c(ccc(c4)C)C
0.273016	S(=O)(=O)(Oc1ccc(cc1)C(=O)NC=2SC=C(N2)c3ccc(cc3)CC(=O)OCC)c4c(ccc(c4)C)C
0.273016	S(=O)(=O)(Oc1ccc(cc1)C(=O)NC=2SC=C(N2)c3ccc(cc3)CC(=O)OCC)c4c(ccc(c4)C)C
0.273016	S(=O)(=O)(Oc1ccc(cc1)C(=O)NC=2SC=C(N2)c3ccc(cc3)CC(=O)OCC)c4c(ccc(c4)C)C
0.273016	S(=O)(=O)(Oc1ccc(cc1)C(=O)NC=2SC=C(N2)c3ccc(cc3)CC(=O)OCC)c4c(ccc(c4)C)C
0.273016	S(=O)(=O)(Oc1ccc(cc1)C(=O)NC=2SC=C(N2)c3ccc(cc3)CC(=O)OCC)c4c(ccc(c4)C)C
0.273016	S(=O)(=O)(Oc1ccc(cc1)C(=O)NC=2SC=C(N2)c3ccc(cc3)CC(=O)OCC)c4c(ccc(c4)C)C
0.273016	S(=O)(=O)(Oc1ccc(cc1)C(=O)NC=2SC=C(N2)c3ccc(cc3)CC(=O)OCC)c4c(ccc(c4)C)C
0.273016	S(=O)(=O)(Oc1ccc(cc1)C(=O)NC=2SC=C(N2)c3ccc(cc3)CC(=O)OCC)c4c(ccc(c4)C)C
0.272727	O=C(Nc1c(OCC)cc(N2CCN(CC2)C)cc1)C=3N=NN(C3)Cc4cnccc4
0.272727	O=C(Nc1c(OCC)cc(N2CCN(CC2)C)cc1)C=3N=NN(C3)Cc4cnccc4
0.272727	O=C(Nc1c(OCC)cc(N2CCN(CC2)C)cc1)C=3N=NN(C3)Cc4cnccc4
0.272727	O=C(Nc1c(OCC)cc(N2CCN(CC2)C)cc1)C=3N=NN(C3)Cc4cnccc4
0.272727	O=C(Nc1c(OCC)cc(N2CCN(CC2)C)cc1)C=3N=NN(C3)Cc4cnccc4
0.272727	O=C(Nc1c(OCC)cc(N2CCN(CC2)C)cc1)C=3N=NN(C3)Cc4cnccc4
0.272727	O=C(Nc1c(OCC)cc(N2CCN(CC2)C)cc1)C=3N=NN(C3)Cc4cnccc4
0.272727	O=C(Nc1c(OCC)cc(N2CCN(CC2)C)cc1)C=3N=NN(C3)Cc4cnccc4
0.272727	O=C(Nc1c(OCC)cc(N2CCN(CC2)C)cc1)C=3N=NN(C3)Cc4cnccc4
0.272727	O=C(Nc1c(OCC)cc(N2CCN(CC2)C)cc1)C=3N=NN(C3)Cc4cnccc4
0.272727	Ic1c(cccc1)C(=O)Nc2ccc(cc2)C(=O)Nc3c(F)ccc(c3)C=4OC=CC4
0.272455	S1(=O)(=O)N(c2c(F)ccc(NC(=O)C=3N(N=C(c4cnccc4)C3)C)c2)CCC1
0.272455	S1(=O)(=O)N(c2c(F)ccc(NC(=O)C=3N(N=C(c4cnccc4)C3)C)c2)CCC1
0.272455	S1(=O)(=O)N(c2c(F)ccc(NC(=O)C=3N(N=C(c4cnccc4)C3)C)c2)CCC1
0.272455	S1(=O)(=O)N(c2c(F)ccc(NC(=O)C=3N(N=C(c4cnccc4)C3)C)c2)CCC1
0.272455	S1(=O)(=O)N(c2c(F)ccc(NC(=O)C=3N(N=C(c4cnccc4)C3)C)c2)CCC1
0.272455	S1(=O)(=O)N(c2c(F)ccc(NC(=O)C=3N(N=C(c4cnccc4)C3)C)c2)CCC1
0.272436	O=C1OCc2c1cc(cc2)C(=O)Nc3cc4N=C(Nc4cc3)c5cnccc5
0.272152	O=C(Nc1c(OC)cc(NC(=O)C(c2c(cccc2)C)C3CCCCC3)cc1)c4cnccc4
0.272152	O=C(Nc1c(OC)cc(NC(=O)C(c2c(cccc2)C)C3CCCCC3)cc1)c4cnccc4
0.272152	O=C(Nc1c(OC)cc(NC(=O)C(c2c(cccc2)C)C3CCCCC3)cc1)c4cnccc4
0.272152	O=C(Nc1c(OC)cc(NC(=O)C(c2c(cccc2)C)C3CCCCC3)cc1)c4cnccc4
0.272152	O=C(Nc1c(OC)cc(NC(=O)C(c2c(cccc2)C)C3CCCCC3)cc1)c4cnccc4
0.272152	O=C(Nc1c(OC)cc(NC(=O)C(c2c(cccc2)C)C3CCCCC3)cc1)c4cnccc4
0.272152	O=C(Nc1c(OC)cc(NC(=O)C(c2c(cccc2)C)C3CCCCC3)cc1)c4cnccc4
0.272152	O=C(Nc1c(OC)cc(NC(=O)C(c2c(cccc2)C)C3CCCCC3)cc1)c4cnccc4
0.272152	O=C(Nc1c(OC)cc(NC(=O)C(c2c(cccc2)C)C3CCCCC3)cc1)c4cnccc4
0.272152	O=C(Nc1c(OC)cc(NC(=O)C(c2c(cccc2)C)C3CCCCC3)cc1)c4cnccc4
0.271739	O=C(Nc1ccc(NC2CCOCC2)cc1)C=3N(N=C(c4cnccc4)C3)C
0.271739	O=C(Nc1ccc(NC2CCOCC2)cc1)C=3N(N=C(c4cnccc4)C3)C
0.271739	O=C(Nc1ccc(NC2CCOCC2)cc1)C=3N(N=C(c4cnccc4)C3)C
0.271739	O=C(Nc1ccc(NC2CCOCC2)cc1)C=3N(N=C(c4cnccc4)C3)C
0.271739	O=C(Nc1ccc(NC2CCOCC2)cc1)C=3N(N=C(c4cnccc4)C3)C
0.271739	O=C(Nc1ccc(NC2CCOCC2)cc1)C=3N(N=C(c4cnccc4)C3)C
0.271739	O=C(Nc1ccc(NC2CCOCC2)cc1)C=3N(N=C(c4cnccc4)C3)C
0.271739	O=C(Nc1ccc(NC2CCOCC2)cc1)C=3N(N=C(c4cnccc4)C3)C
0.271739	O=C(Nc1ccc(NC2CCOCC2)cc1)C=3N(N=C(c4cnccc4)C3)C
0.271739	O=C(Nc1ccc(NC2CCOCC2)cc1)C=3N(N=C(c4cnccc4)C3)C
0.270968	FC(F)(F)c1cc(NC(=O)c2cc(NC(=O)N3CC(CCC3)(CCC)C)c(cc2)C)ccc1
0.270968	FC(F)(F)c1cc(NC(=O)c2cc(NC(=O)N3CC(CCC3)(CCC)C)c(cc2)C)ccc1
0.270916	Clc1ccc(Sc2ccc(NC(=O)c3cc(c(NC(=O)CC(C)C)cc3)C)cc2)cc1
0.270916	Clc1ccc(Sc2ccc(NC(=O)c3cc(c(NC(=O)CC(C)C)cc3)C)cc2)cc1
0.270916	Clc1ccc(Sc2ccc(NC(=O)c3cc(c(NC(=O)CC(C)C)cc3)C)cc2)cc1
0.270916	Clc1ccc(Sc2ccc(NC(=O)c3cc(c(NC(=O)CC(C)C)cc3)C)cc2)cc1
0.270916	Clc1ccc(Sc2ccc(NC(=O)c3cc(c(NC(=O)CC(C)C)cc3)C)cc2)cc1
0.270916	Clc1ccc(Sc2ccc(NC(=O)c3cc(c(NC(=O)CC(C)C)cc3)C)cc2)cc1
0.270916	Clc1ccc(Sc2ccc(NC(=O)c3cc(c(NC(=O)CC(C)C)cc3)C)cc2)cc1
0.270916	Clc1ccc(Sc2ccc(NC(=O)c3cc(c(NC(=O)CC(C)C)cc3)C)cc2)cc1
0.270916	Clc1ccc(Sc2ccc(NC(=O)c3cc(c(NC(=O)CC(C)C)cc3)C)cc2)cc1
0.270916	Clc1ccc(Sc2ccc(NC(=O)c3cc(c(NC(=O)CC(C)C)cc3)C)cc2)cc1
0.270677	O=C(OCc1ncc(OC)cc1)c2cc(NC(=O)C)c(cc2)C
0.270677	O=C(OCc1ncc(OC)cc1)c2cc(NC(=O)C)c(cc2)C
0.270677	O=C(OCc1ncc(OC)cc1)c2cc(NC(=O)C)c(cc2)C
0.270677	O=C(OCc1ncc(OC)cc1)c2cc(NC(=O)C)c(cc2)C
0.270677	O=C(OCc1ncc(OC)cc1)c2cc(NC(=O)C)c(cc2)C
0.270677	O=C(OCc1ncc(OC)cc1)c2cc(NC(=O)C)c(cc2)C
0.270677	O=C(OCc1ncc(OC)cc1)c2cc(NC(=O)C)c(cc2)C
0.270677	O=C(OCc1ncc(OC)cc1)c2cc(NC(=O)C)c(cc2)C
0.270677	O=C(OCc1ncc(OC)cc1)c2cc(NC(=O)C)c(cc2)C
0.270677	O=C(OCc1ncc(OC)cc1)c2cc(NC(=O)C)c(cc2)C
0.270627	Clc1c(cccc1)C(=O)NC=2SC(C(=O)Nc3cc(ccc3)CN4CCN(C(=O)C)CC4)=C(C2)C
0.270627	Clc1c(cccc1)C(=O)NC=2SC(C(=O)Nc3cc(ccc3)CN4CCN(C(=O)C)CC4)=C(C2)C
0.27027	O=C(O)c1cc(NC(=O)C)c(cc1)C
0.27027	O=C(O)c1cc(NC(=O)C)c(cc1)C
0.27027	O=C(O)c1cc(NC(=O)C)c(cc1)C
0.27027	O=C(O)c1cc(NC(=O)C)c(cc1)C
0.27027	O=C(O)c1cc(NC(=O)C)c(cc1)C
0.27027	O=C(O)c1cc(NC(=O)C)c(cc1)C
0.27027	O=C(O)c1cc(NC(=O)C)c(cc1)C
0.27027	O=C(O)c1cc(NC(=O)C)c(cc1)C
0.27027	O=C(O)c1cc(NC(=O)C)c(cc1)C
0.27027	O=C(O)c1cc(NC(=O)C)c(cc1)C
0.270175	O=C(Nc1c(cccc1)C(C)C)C=2N(N=C(c3cnccc3)C2)C
0.270175	O=C(Nc1c(cccc1)C(C)C)C=2N(N=C(c3cnccc3)C2)C
0.270175	S(=O)(=O)(NC=1C=NNC1)c2cc(NC(=O)c3nc(ncc3)c4ncccc4)ccc2
0.270175	S(=O)(=O)(NC=1C=NNC1)c2cc(NC(=O)c3nc(ncc3)c4ncccc4)ccc2
0.270175	S(=O)(=O)(NC=1C=NNC1)c2cc(NC(=O)c3nc(ncc3)c4ncccc4)ccc2
0.270175	S(=O)(=O)(NC=1C=NNC1)c2cc(NC(=O)c3nc(ncc3)c4ncccc4)ccc2
0.270175	S(=O)(=O)(NC=1C=NNC1)c2cc(NC(=O)c3nc(ncc3)c4ncccc4)ccc2
0.270175	S(=O)(=O)(NC=1C=NNC1)c2cc(NC(=O)c3nc(ncc3)c4ncccc4)ccc2
0.270175	S(=O)(=O)(NC=1C=NNC1)c2cc(NC(=O)c3nc(ncc3)c4ncccc4)ccc2
0.270175	S(=O)(=O)(NC=1C=NNC1)c2cc(NC(=O)c3nc(ncc3)c4ncccc4)ccc2
0.270175	S(=O)(=O)(NC=1C=NNC1)c2cc(NC(=O)c3nc(ncc3)c4ncccc4)ccc2
0.270175	S(=O)(=O)(NC=1C=NNC1)c2cc(NC(=O)c3nc(ncc3)c4ncccc4)ccc2
0.269896	Fc1c(NCCN2CCOCC2)ccc(c1)C(=O)Nc3c(c(ccc3)C(=O)Nc4ccccc4)C
0.269896	Fc1c(NCCN2CCOCC2)ccc(c1)C(=O)Nc3c(c(ccc3)C(=O)Nc4ccccc4)C
0.269896	Fc1c(NCCN2CCOCC2)ccc(c1)C(=O)Nc3c(c(ccc3)C(=O)Nc4ccccc4)C
0.269896	Fc1c(NCCN2CCOCC2)ccc(c1)C(=O)Nc3c(c(ccc3)C(=O)Nc4ccccc4)C
0.269896	Fc1c(NCCN2CCOCC2)ccc(c1)C(=O)Nc3c(c(ccc3)C(=O)Nc4ccccc4)C
0.269896	Fc1c(NCCN2CCOCC2)ccc(c1)C(=O)Nc3c(c(ccc3)C(=O)Nc4ccccc4)C
0.269896	Fc1c(NCCN2CCOCC2)ccc(c1)C(=O)Nc3c(c(ccc3)C(=O)Nc4ccccc4)C
0.269896	Fc1c(NCCN2CCOCC2)ccc(c1)C(=O)Nc3c(c(ccc3)C(=O)Nc4ccccc4)C
0.269896	Fc1c(NCCN2CCOCC2)ccc(c1)C(=O)Nc3c(c(ccc3)C(=O)Nc4ccccc4)C
0.269896	Fc1c(NCCN2CCOCC2)ccc(c1)C(=O)Nc3c(c(ccc3)C(=O)Nc4ccccc4)C
0.269896	S1C(c2c(F)cc(NC(=O)c3cc(c(NC(=O)CC(C)C)cc3)C)cc2)=CC=C1C
0.269896	S1C(c2c(F)cc(NC(=O)c3cc(c(NC(=O)CC(C)C)cc3)C)cc2)=CC=C1C
0.269896	S1C(c2c(F)cc(NC(=O)c3cc(c(NC(=O)CC(C)C)cc3)C)cc2)=CC=C1C
0.269896	S1C(c2c(F)cc(NC(=O)c3cc(c(NC(=O)CC(C)C)cc3)C)cc2)=CC=C1C
0.269896	S1C(c2c(F)cc(NC(=O)c3cc(c(NC(=O)CC(C)C)cc3)C)cc2)=CC=C1C
0.269896	S1C(c2c(F)cc(NC(=O)c3cc(c(NC(=O)CC(C)C)cc3)C)cc2)=CC=C1C
0.269896	S1C(c2c(F)cc(NC(=O)c3cc(c(NC(=O)CC(C)C)cc3)C)cc2)=CC=C1C
0.269896	S1C(c2c(F)cc(NC(=O)c3cc(c(NC(=O)CC(C)C)cc3)C)cc2)=CC=C1C
0.269896	S1C(c2c(F)cc(NC(=O)c3cc(c(NC(=O)CC(C)C)cc3)C)cc2)=CC=C1C
0.269896	S1C(c2c(F)cc(NC(=O)c3cc(c(NC(=O)CC(C)C)cc3)C)cc2)=CC=C1C
0.269663	Brc1cc(ccc1)C(=O)Nc2cc(O)c(cc2)C(=O)Nc3cc(c(cc3)C)C(=O)c4ccccc4
0.269663	Brc1cc(ccc1)C(=O)Nc2cc(O)c(cc2)C(=O)Nc3cc(c(cc3)C)C(=O)c4ccccc4
0.269663	Brc1cc(ccc1)C(=O)Nc2cc(O)c(cc2)C(=O)Nc3cc(c(cc3)C)C(=O)c4ccccc4
0.269663	Brc1cc(ccc1)C(=O)Nc2cc(O)c(cc2)C(=O)Nc3cc(c(cc3)C)C(=O)c4ccccc4
0.269663	Brc1cc(ccc1)C(=O)Nc2cc(O)c(cc2)C(=O)Nc3cc(c(cc3)C)C(=O)c4ccccc4
0.269663	Brc1cc(ccc1)C(=O)Nc2cc(O)c(cc2)C(=O)Nc3cc(c(cc3)C)C(=O)c4ccccc4
0.269663	Brc1cc(ccc1)C(=O)Nc2cc(O)c(cc2)C(=O)Nc3cc(c(cc3)C)C(=O)c4ccccc4
0.269663	Brc1cc(ccc1)C(=O)Nc2cc(O)c(cc2)C(=O)Nc3cc(c(cc3)C)C(=O)c4ccccc4
0.269663	Brc1cc(ccc1)C(=O)Nc2cc(O)c(cc2)C(=O)Nc3cc(c(cc3)C)C(=O)c4ccccc4
0.269373	FC(F)(F)c1ccc(cc1)C(=O)NCc2ccc(NC(=O)c3cc(ncc3)C=4OC=CC4)cc2
0.269231	O=C(Nc1nccc(c1)C2=NNC(=N2)C)c3c(OC)ccc(c3)CN
0.269231	O=C(Nc1nccc(c1)C2=NNC(=N2)C)c3c(OC)ccc(c3)CN
0.269231	O=C(Nc1nccc(c1)C2=NNC(=N2)C)c3c(OC)ccc(c3)CN
0.269231	O=C(Nc1nccc(c1)C2=NNC(=N2)C)c3c(OC)ccc(c3)CN
0.269231	O=C(Nc1nccc(c1)C2=NNC(=N2)C)c3c(OC)ccc(c3)CN
0.269231	O=C(Nc1nccc(c1)C2=NNC(=N2)C)c3c(OC)ccc(c3)CN
0.269231	O=C(Nc1nccc(c1)C2=NNC(=N2)C)c3c(OC)ccc(c3)CN
0.269231	O=C(Nc1nccc(c1)C2=NNC(=N2)C)c3c(OC)ccc(c3)CN
0.269231	O=C(Nc1nccc(c1)C2=NNC(=N2)C)c3c(OC)ccc(c3)CN
0.269231	O=C(Nc1nccc(c1)C2=NNC(=N2)C)c3c(OC)ccc(c3)CN
0.269231	Ic1c(cccc1)C(=O)Nc2c(ccc(NC(=O)c3cc4c(NC(=O)N(C4)C)cc3)c2)C
0.269231	Ic1c(cccc1)C(=O)Nc2c(ccc(NC(=O)c3cc4c(NC(=O)N(C4)C)cc3)c2)C
0.269231	Ic1c(cccc1)C(=O)Nc2c(ccc(NC(=O)c3cc4c(NC(=O)N(C4)C)cc3)c2)C
0.269231	Ic1c(cccc1)C(=O)Nc2c(ccc(NC(=O)c3cc4c(NC(=O)N(C4)C)cc3)c2)C
0.269231	Ic1c(cccc1)C(=O)Nc2c(ccc(NC(=O)c3cc4c(NC(=O)N(C4)C)cc3)c2)C
0.269231	Ic1c(cccc1)C(=O)Nc2c(ccc(NC(=O)c3cc4c(NC(=O)N(C4)C)cc3)c2)C
0.269231	Ic1c(cccc1)C(=O)Nc2c(ccc(NC(=O)c3cc4c(NC(=O)N(C4)C)cc3)c2)C
0.269231	Ic1c(cccc1)C(=O)Nc2c(ccc(NC(=O)c3cc4c(NC(=O)N(C4)C)cc3)c2)C
0.269231	Ic1c(cccc1)C(=O)Nc2c(ccc(NC(=O)c3cc4c(NC(=O)N(C4)C)cc3)c2)C
0.269231	Ic1c(cccc1)C(=O)Nc2c(ccc(NC(=O)c3cc4c(NC(=O)N(C4)C)cc3)c2)C
0.269091	S(=O)(=O)(Nc1c(F)cccc1)c2ccc(cc2)C(=O)Nc3c(ccc(OC)c3)C
0.269091	S(=O)(=O)(Nc1c(F)cccc1)c2ccc(cc2)C(=O)Nc3c(ccc(OC)c3)C
0.269091	S(=O)(=O)(Nc1c(F)cccc1)c2ccc(cc2)C(=O)Nc3c(ccc(OC)c3)C
0.269091	S(=O)(=O)(Nc1c(F)cccc1)c2ccc(cc2)C(=O)Nc3c(ccc(OC)c3)C
0.269091	S(=O)(=O)(Nc1c(F)cccc1)c2ccc(cc2)C(=O)Nc3c(ccc(OC)c3)C
0.269076	Clc1ccc(Sc2ccc(NC(=O)c3cc(c(O)cc3)c4ccccc4)cc2)cc1
0.269076	Clc1ccc(Sc2ccc(NC(=O)c3cc(c(O)cc3)c4ccccc4)cc2)cc1
0.269076	Clc1ccc(Sc2ccc(NC(=O)c3cc(c(O)cc3)c4ccccc4)cc2)cc1
0.269076	Clc1ccc(Sc2ccc(NC(=O)c3cc(c(O)cc3)c4ccccc4)cc2)cc1
0.269076	Clc1ccc(Sc2ccc(NC(=O)c3cc(c(O)cc3)c4ccccc4)cc2)cc1
0.269076	Clc1ccc(Sc2ccc(NC(=O)c3cc(c(O)cc3)c4ccccc4)cc2)cc1
0.269076	Clc1ccc(Sc2ccc(NC(=O)c3cc(c(O)cc3)c4ccccc4)cc2)cc1
0.269076	Clc1ccc(Sc2ccc(NC(=O)c3cc(c(O)cc3)c4ccccc4)cc2)cc1
0.269076	Clc1ccc(Sc2ccc(NC(=O)c3cc(c(O)cc3)c4ccccc4)cc2)cc1
0.269076	Clc1ccc(Sc2ccc(NC(=O)c3cc(c(O)cc3)c4ccccc4)cc2)cc1
0.268657	O=C(NCC1CC=2N(N=CC2C(=O)Nc3cc(ccc3)CN4CCN(C(=O)C)CC4)CC1)c5cnccc5
0.268657	O=C(NCC1CC=2N(N=CC2C(=O)Nc3cc(ccc3)CN4CCN(C(=O)C)CC4)CC1)c5cnccc5
0.268657	O=C(NCC1CC=2N(N=CC2C(=O)Nc3cc(ccc3)CN4CCN(C(=O)C)CC4)CC1)c5cnccc5
0.268608	O=C(OC(C)(C)C)NC1C2(C(C(=O)Nc3c(ccc(NC(=O)c4ccccc4)c3)C)C1)CCC2
0.268456	Brc1ccc(c2nc(ccn2)CS(=O)(=O)C(C(=O)Nc3c(cc(cc3)C)C)C)cc1
0.268382	S1CCN(Cc2cc(NC(=O)c3ncc(C#N)cc3C)ccc2)CC1
0.268382	S1CCN(Cc2cc(NC(=O)c3ncc(C#N)cc3C)ccc2)CC1
0.268382	S1CCN(Cc2cc(NC(=O)c3ncc(C#N)cc3C)ccc2)CC1
0.268382	S1CCN(Cc2cc(NC(=O)c3ncc(C#N)cc3C)ccc2)CC1
0.268382	S1CCN(Cc2cc(NC(=O)c3ncc(C#N)cc3C)ccc2)CC1
0.268382	S1CCN(Cc2cc(NC(=O)c3ncc(C#N)cc3C)ccc2)CC1
0.268382	S1CCN(Cc2cc(NC(=O)c3ncc(C#N)cc3C)ccc2)CC1
0.268382	S1CCN(Cc2cc(NC(=O)c3ncc(C#N)cc3C)ccc2)CC1
0.268382	S1CCN(Cc2cc(NC(=O)c3ncc(C#N)cc3C)ccc2)CC1
0.268382	S1CCN(Cc2cc(NC(=O)c3ncc(C#N)cc3C)ccc2)CC1
0.268371	O=C1N(CCc2c1ccc(NC(=O)c3cc(ncc3)C=4OC=CC4)c2)C
0.268371	O=C1N(CCc2c1ccc(NC(=O)c3cc(ncc3)C=4OC=CC4)c2)C
0.268371	O=C1N(CCc2c1ccc(NC(=O)c3cc(ncc3)C=4OC=CC4)c2)C
0.268371	O=C1N(CCc2c1ccc(NC(=O)c3cc(ncc3)C=4OC=CC4)c2)C
0.268371	O=C1N(CCc2c1ccc(NC(=O)c3cc(ncc3)C=4OC=CC4)c2)C
0.268371	O=C1N(CCc2c1ccc(NC(=O)c3cc(ncc3)C=4OC=CC4)c2)C
0.268371	O=C1N(CCc2c1ccc(NC(=O)c3cc(ncc3)C=4OC=CC4)c2)C
0.268371	O=C1N(CCc2c1ccc(NC(=O)c3cc(ncc3)C=4OC=CC4)c2)C
0.268371	O=C1N(CCc2c1ccc(NC(=O)c3cc(ncc3)C=4OC=CC4)c2)C
0.268371	O=C1N(CCc2c1ccc(NC(=O)c3cc(ncc3)C=4OC=CC4)c2)C
0.268212	BrC=1OC(C(=O)Nc2ccc(cc2)CC(=O)NC3CCN(CC=4N=C(OC4)c5ccccc5)CC3)=CC1
0.268212	BrC=1OC(C(=O)Nc2ccc(cc2)CC(=O)NC3CCN(CC=4N=C(OC4)c5ccccc5)CC3)=CC1
0.268212	BrC=1OC(C(=O)Nc2ccc(cc2)CC(=O)NC3CCN(CC=4N=C(OC4)c5ccccc5)CC3)=CC1
0.268212	BrC=1OC(C(=O)Nc2ccc(cc2)CC(=O)NC3CCN(CC=4N=C(OC4)c5ccccc5)CC3)=CC1
0.268212	BrC=1OC(C(=O)Nc2ccc(cc2)CC(=O)NC3CCN(CC=4N=C(OC4)c5ccccc5)CC3)=CC1
0.268212	BrC=1OC(C(=O)Nc2ccc(cc2)CC(=O)NC3CCN(CC=4N=C(OC4)c5ccccc5)CC3)=CC1
0.268212	BrC=1OC(C(=O)Nc2ccc(cc2)CC(=O)NC3CCN(CC=4N=C(OC4)c5ccccc5)CC3)=CC1
0.268212	BrC=1OC(C(=O)Nc2ccc(cc2)CC(=O)NC3CCN(CC=4N=C(OC4)c5ccccc5)CC3)=CC1
0.268212	BrC=1OC(C(=O)Nc2ccc(cc2)CC(=O)NC3CCN(CC=4N=C(OC4)c5ccccc5)CC3)=CC1
0.268212	BrC=1OC(C(=O)Nc2ccc(cc2)CC(=O)NC3CCN(CC=4N=C(OC4)c5ccccc5)CC3)=CC1
0.268	O=C(NC)c1ccc(cc1)C=CC(=O)Nc2c(ccc(C#N)c2)C
0.268	O=C(NC)c1ccc(cc1)C=CC(=O)Nc2c(ccc(C#N)c2)C
0.268	O=C(NC)c1ccc(cc1)C=CC(=O)Nc2c(ccc(C#N)c2)C
0.268	O=C(NC)c1ccc(cc1)C=CC(=O)Nc2c(ccc(C#N)c2)C
0.268	O=C(NC)c1ccc(cc1)C=CC(=O)Nc2c(ccc(C#N)c2)C
0.268	O=C(NC)c1ccc(cc1)C=CC(=O)Nc2c(ccc(C#N)c2)C
0.268	O=C(NC)c1ccc(cc1)C=CC(=O)Nc2c(ccc(C#N)c2)C
0.268	O=C(NC)c1ccc(cc1)C=CC(=O)Nc2c(ccc(C#N)c2)C
0.268	O=C(NC)c1ccc(cc1)C=CC(=O)Nc2c(ccc(C#N)c2)C
0.268	O=C(NC)c1ccc(cc1)C=CC(=O)Nc2c(ccc(C#N)c2)C
0.267797	Fc1c(OCc2ccccc2)ccc(NC(=O)c3cnc(OCC=4ON=C(N4)C)cc3)c1
0.267797	Fc1c(OCc2ccccc2)ccc(NC(=O)c3cnc(OCC=4ON=C(N4)C)cc3)c1
0.267797	Fc1c(OCc2ccccc2)ccc(NC(=O)c3cnc(OCC=4ON=C(N4)C)cc3)c1
0.267797	Fc1c(OCc2ccccc2)ccc(NC(=O)c3cnc(OCC=4ON=C(N4)C)cc3)c1
0.267797	Fc1c(OCc2ccccc2)ccc(NC(=O)c3cnc(OCC=4ON=C(N4)C)cc3)c1
0.267797	Fc1c(OCc2ccccc2)ccc(NC(=O)c3cnc(OCC=4ON=C(N4)C)cc3)c1
0.267797	Fc1c(OCc2ccccc2)ccc(NC(=O)c3cnc(OCC=4ON=C(N4)C)cc3)c1
0.267797	Fc1c(OCc2ccccc2)ccc(NC(=O)c3cnc(OCC=4ON=C(N4)C)cc3)c1
0.267797	Fc1c(OCc2ccccc2)ccc(NC(=O)c3cnc(OCC=4ON=C(N4)C)cc3)c1
0.267797	Fc1c(OCc2ccccc2)ccc(NC(=O)c3cnc(OCC=4ON=C(N4)C)cc3)c1
0.267658	O=C(OC)c1c(cc(cc1)CNc2c(ccc(NC(=O)N(C)C)c2)C)C
0.267606	Brc1c(O)cc(cc1)C(=O)Nc2ccc(cc2)CN3c4c(cccc4)CC3
0.267606	Brc1c(O)cc(cc1)C(=O)Nc2ccc(cc2)CN3c4c(cccc4)CC3
0.267606	S(c1ccc(cc1)CN2CCN(C(=O)C(=O)Nc3cc(ccc3)C4=NOC(=N4)CC)CC2)C
0.267606	S(c1ccc(cc1)CN2CCN(C(=O)C(=O)Nc3cc(ccc3)C4=NOC(=N4)CC)CC2)C
0.267606	S(c1ccc(cc1)CN2CCN(C(=O)C(=O)Nc3cc(ccc3)C4=NOC(=N4)CC)CC2)C
0.267606	S(c1ccc(cc1)CN2CCN(C(=O)C(=O)Nc3cc(ccc3)C4=NOC(=N4)CC)CC2)C
0.267606	S(c1ccc(cc1)CN2CCN(C(=O)C(=O)Nc3cc(ccc3)C4=NOC(=N4)CC)CC2)C
0.267606	S(c1ccc(cc1)CN2CCN(C(=O)C(=O)Nc3cc(ccc3)C4=NOC(=N4)CC)CC2)C
0.267606	S(c1ccc(cc1)CN2CCN(C(=O)C(=O)Nc3cc(ccc3)C4=NOC(=N4)CC)CC2)C
0.267176	Ic1c(cccc1)C(=O)Nc2ccc(cc2)C(=O)NCCc3ccc(N4CCN(CC4)C)cc3
0.267176	Ic1c(cccc1)C(=O)Nc2ccc(cc2)C(=O)NCCc3ccc(N4CCN(CC4)C)cc3
0.267176	Ic1c(cccc1)C(=O)Nc2ccc(cc2)C(=O)NCCc3ccc(N4CCN(CC4)C)cc3
0.267123	O=C(N1CCN(Cc2cc(OC)c(OC)cc2)CC1)c3cc(ncc3)C=4OC=CC4
0.267123	O=C(N1CCN(Cc2cc(OC)c(OC)cc2)CC1)c3cc(ncc3)C=4OC=CC4
0.267123	O=C(N1CCN(Cc2cc(OC)c(OC)cc2)CC1)c3cc(ncc3)C=4OC=CC4
0.267123	O=C(N1CCN(Cc2cc(OC)c(OC)cc2)CC1)c3cc(ncc3)C=4OC=CC4
0.267123	O=C(N1CCN(Cc2cc(OC)c(OC)cc2)CC1)c3cc(ncc3)C=4OC=CC4
0.267123	O=C(N1CCN(Cc2cc(OC)c(OC)cc2)CC1)c3cc(ncc3)C=4OC=CC4
0.267123	O=C(N1CCN(Cc2cc(OC)c(OC)cc2)CC1)c3cc(ncc3)C=4OC=CC4
0.267123	O=C(N1CCN(Cc2cc(OC)c(OC)cc2)CC1)c3cc(ncc3)C=4OC=CC4
0.266932	Brc1c(O)cc(cc1)C(=O)Nc2ccc(Oc3cnc(cc3)C)cc2
0.266932	Brc1c(O)cc(cc1)C(=O)Nc2ccc(Oc3cnc(cc3)C)cc2
0.266932	Brc1c(O)cc(cc1)C(=O)Nc2ccc(Oc3cnc(cc3)C)cc2
0.266932	Brc1c(O)cc(cc1)C(=O)Nc2ccc(Oc3cnc(cc3)C)cc2
0.266932	Brc1c(O)cc(cc1)C(=O)Nc2ccc(Oc3cnc(cc3)C)cc2
0.266932	Brc1c(O)cc(cc1)C(=O)Nc2ccc(Oc3cnc(cc3)C)cc2
0.266932	Brc1c(O)cc(cc1)C(=O)Nc2ccc(Oc3cnc(cc3)C)cc2
0.266932	Brc1c(O)cc(cc1)C(=O)Nc2ccc(Oc3cnc(cc3)C)cc2
0.266932	Brc1c(O)cc(cc1)C(=O)Nc2ccc(Oc3cnc(cc3)C)cc2
0.266932	Brc1c(O)cc(cc1)C(=O)Nc2ccc(Oc3cnc(cc3)C)cc2
0.266892	S(=O)(=O)(Nc1ccc(cc1)CCCC)c2c(ccc(c2)C(=O)Nc3cc(NC(=O)c4cc5OCOc5cc4)ccc3)C
0.266892	S(=O)(=O)(Nc1ccc(cc1)CCCC)c2c(ccc(c2)C(=O)Nc3cc(NC(=O)c4cc5OCOc5cc4)ccc3)C
0.266892	S(=O)(=O)(Nc1ccc(cc1)CCCC)c2c(ccc(c2)C(=O)Nc3cc(NC(=O)c4cc5OCOc5cc4)ccc3)C
0.266892	S(=O)(=O)(Nc1ccc(cc1)CCCC)c2c(ccc(c2)C(=O)Nc3cc(NC(=O)c4cc5OCOc5cc4)ccc3)C
0.266892	S(=O)(=O)(Nc1ccc(cc1)CCCC)c2c(ccc(c2)C(=O)Nc3cc(NC(=O)c4cc5OCOc5cc4)ccc3)C
0.266892	S(=O)(=O)(Nc1ccc(cc1)CCCC)c2c(ccc(c2)C(=O)Nc3cc(NC(=O)c4cc5OCOc5cc4)ccc3)C
0.266892	S(=O)(=O)(Nc1ccc(cc1)CCCC)c2c(ccc(c2)C(=O)Nc3cc(NC(=O)c4cc5OCOc5cc4)ccc3)C
0.266892	S(=O)(=O)(Nc1ccc(cc1)CCCC)c2c(ccc(c2)C(=O)Nc3cc(NC(=O)c4cc5OCOc5cc4)ccc3)C
0.266892	S(=O)(=O)(Nc1ccc(cc1)CCCC)c2c(ccc(c2)C(=O)Nc3cc(NC(=O)c4cc5OCOc5cc4)ccc3)C
0.266892	S(=O)(=O)(Nc1ccc(cc1)CCCC)c2c(ccc(c2)C(=O)Nc3cc(NC(=O)c4cc5OCOc5cc4)ccc3)C
0.265306	Fc1c(OC)cc(c(NC(=O)c2cc(ccc2)C3=NOC(=N3)C(F)(F)F)c1)C
0.265306	Fc1c(OC)cc(c(NC(=O)c2cc(ccc2)C3=NOC(=N3)C(F)(F)F)c1)C
0.265306	Fc1c(OC)cc(c(NC(=O)c2cc(ccc2)C3=NOC(=N3)C(F)(F)F)c1)C
0.265306	Fc1c(OC)cc(c(NC(=O)c2cc(ccc2)C3=NOC(=N3)C(F)(F)F)c1)C
0.265306	Fc1c(OC)cc(c(NC(=O)c2cc(ccc2)C3=NOC(=N3)C(F)(F)F)c1)C
0.264925	O=C(Nc1cc(NC(=O)C(=O)N2CCN(c3c(cccc3)C)CC2)ccc1)c4ccccc4
0.264925	O=C(Nc1cc(NC(=O)C(=O)N2CCN(c3c(cccc3)C)CC2)ccc1)c4ccccc4
0.264925	O=C(Nc1cc(NC(=O)C(=O)N2CCN(c3c(cccc3)C)CC2)ccc1)c4ccccc4
0.264925	O=C(Nc1cc(NC(=O)C(=O)N2CCN(c3c(cccc3)C)CC2)ccc1)c4ccccc4
0.264925	O=C(Nc1cc(NC(=O)C(=O)N2CCN(c3c(cccc3)C)CC2)ccc1)c4ccccc4
0.264925	O=C(Nc1cc(NC(=O)C(=O)N2CCN(c3c(cccc3)C)CC2)ccc1)c4ccccc4
0.264925	O=C(Nc1cc(NC(=O)C(=O)N2CCN(c3c(cccc3)C)CC2)ccc1)c4ccccc4
0.264925	O=C(Nc1cc(NC(=O)C(=O)N2CCN(c3c(cccc3)C)CC2)ccc1)c4ccccc4
0.264925	O=C(Nc1cc(NC(=O)C(=O)N2CCN(c3c(cccc3)C)CC2)ccc1)c4ccccc4
0.264925	O=C(Nc1cc(NC(=O)C(=O)N2CCN(c3c(cccc3)C)CC2)ccc1)c4ccccc4
0.264901	Brc1cc(ccc1)C(=O)Nc2cc(O)c(cc2)C(=O)NC3=NC(=NN3)c4c(OC)cccc4
0.264901	Brc1cc(ccc1)C(=O)Nc2cc(O)c(cc2)C(=O)NC3=NC(=NN3)c4c(OC)cccc4
0.264901	Brc1cc(ccc1)C(=O)Nc2cc(O)c(cc2)C(=O)NC3=NC(=NN3)c4c(OC)cccc4
0.264901	Brc1cc(ccc1)C(=O)Nc2cc(O)c(cc2)C(=O)NC3=NC(=NN3)c4c(OC)cccc4
0.264901	Brc1cc(ccc1)C(=O)Nc2cc(O)c(cc2)C(=O)NC3=NC(=NN3)c4c(OC)cccc4
0.264901	Brc1cc(ccc1)C(=O)Nc2cc(O)c(cc2)C(=O)NC3=NC(=NN3)c4c(OC)cccc4
0.264901	Brc1cc(ccc1)C(=O)Nc2cc(O)c(cc2)C(=O)NC3=NC(=NN3)c4c(OC)cccc4
0.264901	Brc1cc(ccc1)C(=O)Nc2cc(O)c(cc2)C(=O)NC3=NC(=NN3)c4c(OC)cccc4
0.264901	Brc1cc(ccc1)C(=O)Nc2cc(O)c(cc2)C(=O)NC3=NC(=NN3)c4c(OC)cccc4
0.264901	Brc1cc(ccc1)C(=O)Nc2cc(O)c(cc2)C(=O)NC3=NC(=NN3)c4c(OC)cccc4
0.264808	Clc1c(ccc(c1)C)C(=O)NC=2SC=C(N2)c3ccc(cc3)CC(=O)OCC
0.264808	Clc1c(ccc(c1)C)C(=O)NC=2SC=C(N2)c3ccc(cc3)CC(=O)OCC
0.264808	Clc1c(ccc(c1)C)C(=O)NC=2SC=C(N2)c3ccc(cc3)CC(=O)OCC
0.264808	Clc1c(ccc(c1)C)C(=O)NC=2SC=C(N2)c3ccc(cc3)CC(=O)OCC
0.264808	Clc1c(ccc(c1)C)C(=O)NC=2SC=C(N2)c3ccc(cc3)CC(=O)OCC
0.264808	Clc1c(ccc(c1)C)C(=O)NC=2SC=C(N2)c3ccc(cc3)CC(=O)OCC
0.264808	Clc1c(ccc(c1)C)C(=O)NC=2SC=C(N2)c3ccc(cc3)CC(=O)OCC
0.264808	Clc1c(ccc(c1)C)C(=O)NC=2SC=C(N2)c3ccc(cc3)CC(=O)OCC
0.264493	FC(F)(F)c1cc(ccc1)C(=O)Nc2cc(NC(=O)C(=O)NCc3ccc(cc3)C=4OC=NC4)ccc2
0.264493	FC(F)(F)c1cc(ccc1)C(=O)Nc2cc(NC(=O)C(=O)NCc3ccc(cc3)C=4OC=NC4)ccc2
0.264493	FC(F)(F)c1cc(ccc1)C(=O)Nc2cc(NC(=O)C(=O)NCc3ccc(cc3)C=4OC=NC4)ccc2
0.264493	FC(F)(F)c1cc(ccc1)C(=O)Nc2cc(NC(=O)C(=O)NCc3ccc(cc3)C=4OC=NC4)ccc2
0.264493	FC(F)(F)c1cc(ccc1)C(=O)Nc2cc(NC(=O)C(=O)NCc3ccc(cc3)C=4OC=NC4)ccc2
0.264493	FC(F)(F)c1cc(ccc1)C(=O)Nc2cc(NC(=O)C(=O)NCc3ccc(cc3)C=4OC=NC4)ccc2
0.264493	FC(F)(F)c1cc(ccc1)C(=O)Nc2cc(NC(=O)C(=O)NCc3ccc(cc3)C=4OC=NC4)ccc2
0.264493	FC(F)(F)c1cc(ccc1)C(=O)Nc2cc(NC(=O)C(=O)NCc3ccc(cc3)C=4OC=NC4)ccc2
0.264493	FC(F)(F)c1cc(ccc1)C(=O)Nc2cc(NC(=O)C(=O)NCc3ccc(cc3)C=4OC=NC4)ccc2
0.264493	FC(F)(F)c1cc(ccc1)C(=O)Nc2cc(NC(=O)C(=O)NCc3ccc(cc3)C=4OC=NC4)ccc2
0.264228	S1C(=NC=C1)C(=O)Nc2cc(ccc2)CN3CCSCC3
0.264228	S1C(=NC=C1)C(=O)Nc2cc(ccc2)CN3CCSCC3
0.264228	S1C(=NC=C1)C(=O)Nc2cc(ccc2)CN3CCSCC3
0.264228	S1C(=NC=C1)C(=O)Nc2cc(ccc2)CN3CCSCC3
0.264228	S1C(=NC=C1)C(=O)Nc2cc(ccc2)CN3CCSCC3
0.264228	S1C(=NC=C1)C(=O)Nc2cc(ccc2)CN3CCSCC3
0.264228	S1C(=NC=C1)C(=O)Nc2cc(ccc2)CN3CCSCC3
0.264228	S1C(=NC=C1)C(=O)Nc2cc(ccc2)CN3CCSCC3
0.264228	S1C(=NC=C1)C(=O)Nc2cc(ccc2)CN3CCSCC3
0.264228	S1C(=NC=C1)C(=O)Nc2cc(ccc2)CN3CCSCC3
0.264085	Brc1c(O)cc(cc1)C(=O)Nc2cc(ccc2)C3=NC=CN3CCC
0.264085	Brc1c(O)cc(cc1)C(=O)Nc2cc(ccc2)C3=NC=CN3CCC
0.264085	Brc1c(O)cc(cc1)C(=O)Nc2cc(ccc2)C3=NC=CN3CCC
0.264085	Brc1c(O)cc(cc1)C(=O)Nc2cc(ccc2)C3=NC=CN3CCC
0.264085	Brc1c(O)cc(cc1)C(=O)Nc2cc(ccc2)C3=NC=CN3CCC
0.264085	Brc1c(O)cc(cc1)C(=O)Nc2cc(ccc2)C3=NC=CN3CCC
0.264085	Brc1c(O)cc(cc1)C(=O)Nc2cc(ccc2)C3=NC=CN3CCC
0.264085	Brc1c(O)cc(cc1)C(=O)Nc2cc(ccc2)C3=NC=CN3CCC
0.264085	Brc1c(O)cc(cc1)C(=O)Nc2cc(ccc2)C3=NC=CN3CCC
0.264085	Brc1c(O)cc(cc1)C(=O)Nc2cc(ccc2)C3=NC=CN3CCC
0.263736	O=C(NC)c1ccc(cc1)CCNC(=O)C=2N(N=C(c3cnccc3)C2)C
0.263736	O=C(NC)c1ccc(cc1)CCNC(=O)C=2N(N=C(c3cnccc3)C2)C
0.263736	O=C(NC)c1ccc(cc1)CCNC(=O)C=2N(N=C(c3cnccc3)C2)C
0.263736	O=C(NC)c1ccc(cc1)CCNC(=O)C=2N(N=C(c3cnccc3)C2)C
0.263736	O=C(NC)c1ccc(cc1)CCNC(=O)C=2N(N=C(c3cnccc3)C2)C
0.263736	O=C(NC)c1ccc(cc1)CCNC(=O)C=2N(N=C(c3cnccc3)C2)C
0.263736	O=C(NC)c1ccc(cc1)CCNC(=O)C=2N(N=C(c3cnccc3)C2)C
0.263736	O=C(NC)c1ccc(cc1)CCNC(=O)C=2N(N=C(c3cnccc3)C2)C
0.263736	O=C(NC)c1ccc(cc1)CCNC(=O)C=2N(N=C(c3cnccc3)C2)C
0.263736	O=C(NC)c1ccc(cc1)CCNC(=O)C=2N(N=C(c3cnccc3)C2)C
0.263666	Brc1cc2NC=Nc2c(c1)C(=O)Nc3c(F)cc(cc3)CN4CCN(CC4)C
0.263666	Brc1cc2NC=Nc2c(c1)C(=O)Nc3c(F)cc(cc3)CN4CCN(CC4)C
0.263666	Brc1cc2NC=Nc2c(c1)C(=O)Nc3c(F)cc(cc3)CN4CCN(CC4)C
0.263666	Brc1cc2NC=Nc2c(c1)C(=O)Nc3c(F)cc(cc3)CN4CCN(CC4)C
0.263666	Brc1cc2NC=Nc2c(c1)C(=O)Nc3c(F)cc(cc3)CN4CCN(CC4)C
0.263666	Brc1cc2NC=Nc2c(c1)C(=O)Nc3c(F)cc(cc3)CN4CCN(CC4)C
0.263666	Brc1cc2NC=Nc2c(c1)C(=O)Nc3c(F)cc(cc3)CN4CCN(CC4)C
0.263666	Brc1cc2NC=Nc2c(c1)C(=O)Nc3c(F)cc(cc3)CN4CCN(CC4)C
0.263666	Brc1cc2NC=Nc2c(c1)C(=O)Nc3c(F)cc(cc3)CN4CCN(CC4)C
0.263666	Brc1cc2NC=Nc2c(c1)C(=O)Nc3c(F)cc(cc3)CN4CCN(CC4)C
0.263566	S(=O)(=O)(Nc1c(F)ccc(NC(=O)c2cc(OC)ccc2)c1)C
0.263566	S(=O)(=O)(Nc1c(F)ccc(NC(=O)c2cc(OC)ccc2)c1)C
0.263566	S(=O)(=O)(Nc1c(F)ccc(NC(=O)c2cc(OC)ccc2)c1)C
0.263566	S(=O)(=O)(Nc1c(F)ccc(NC(=O)c2cc(OC)ccc2)c1)C
0.263566	S(=O)(=O)(Nc1c(F)ccc(NC(=O)c2cc(OC)ccc2)c1)C
0.263566	S(=O)(=O)(Nc1c(F)ccc(NC(=O)c2cc(OC)ccc2)c1)C
0.263566	S(=O)(=O)(Nc1c(F)ccc(NC(=O)c2cc(OC)ccc2)c1)C
0.263566	S(=O)(=O)(Nc1c(F)ccc(NC(=O)c2cc(OC)ccc2)c1)C
0.263566	S(=O)(=O)(Nc1c(F)ccc(NC(=O)c2cc(OC)ccc2)c1)C
0.263566	S(=O)(=O)(Nc1c(F)ccc(NC(=O)c2cc(OC)ccc2)c1)C
0.263374	O=C(Nc1cc(ccc1)C(=O)Nc2ccc(Oc3cnc(cc3)C)cc2)NC
0.263374	O=C(Nc1cc(ccc1)C(=O)Nc2ccc(Oc3cnc(cc3)C)cc2)NC
0.263374	O=C(Nc1cc(ccc1)C(=O)Nc2ccc(Oc3cnc(cc3)C)cc2)NC
0.263374	O=C(Nc1cc(ccc1)C(=O)Nc2ccc(Oc3cnc(cc3)C)cc2)NC
0.263374	O=C(Nc1cc(ccc1)C(=O)Nc2ccc(Oc3cnc(cc3)C)cc2)NC
0.263374	O=C(Nc1cc(ccc1)C(=O)Nc2ccc(Oc3cnc(cc3)C)cc2)NC
0.263374	O=C(Nc1cc(ccc1)C(=O)Nc2ccc(Oc3cnc(cc3)C)cc2)NC
0.263374	O=C(Nc1cc(ccc1)C(=O)Nc2ccc(Oc3cnc(cc3)C)cc2)NC
0.263374	O=C(Nc1cc(ccc1)C(=O)Nc2ccc(Oc3cnc(cc3)C)cc2)NC
0.263345	FC(F)(F)C=1ON=C(N1)c2cc(ccc2)C(=O)NNC(=O)Nc3c(cccc3)C
0.263345	FC(F)(F)C=1ON=C(N1)c2cc(ccc2)C(=O)NNC(=O)Nc3c(cccc3)C
0.263345	FC(F)(F)C=1ON=C(N1)c2cc(ccc2)C(=O)NNC(=O)Nc3c(cccc3)C
0.263345	FC(F)(F)C=1ON=C(N1)c2cc(ccc2)C(=O)NNC(=O)Nc3c(cccc3)C
0.263345	FC(F)(F)C=1ON=C(N1)c2cc(ccc2)C(=O)NNC(=O)Nc3c(cccc3)C
0.263345	FC(F)(F)C=1ON=C(N1)c2cc(ccc2)C(=O)NNC(=O)Nc3c(cccc3)C
0.263345	FC(F)(F)C=1ON=C(N1)c2cc(ccc2)C(=O)NNC(=O)Nc3c(cccc3)C
0.263345	FC(F)(F)C=1ON=C(N1)c2cc(ccc2)C(=O)NNC(=O)Nc3c(cccc3)C
0.263345	FC(F)(F)C=1ON=C(N1)c2cc(ccc2)C(=O)NNC(=O)Nc3c(cccc3)C
0.263345	FC(F)(F)C=1ON=C(N1)c2cc(ccc2)C(=O)NNC(=O)Nc3c(cccc3)C
0.263158	O=C(Nc1c(ccc(c1)C(=O)C)C)C=O
0.263158	O=C(Nc1c(ccc(c1)C(=O)C)C)C=O
0.263158	O=C(Nc1c(ccc(c1)C(=O)C)C)C=O
0.263158	O=C(Nc1c(ccc(c1)C(=O)C)C)C=O
0.263158	O=C(Nc1c(ccc(c1)C(=O)C)C)C=O
0.263158	O=C(Nc1c(ccc(c1)C(=O)C)C)C=O
0.263158	O=C(Nc1c(ccc(c1)C(=O)C)C)C=O
0.263158	O=C(Nc1c(ccc(c1)C(=O)C)C)C=O
0.263158	O=C(Nc1c(ccc(c1)C(=O)C)C)C=O
0.263158	O=C(Nc1c(ccc(c1)C(=O)C)C)C=O
0.262963	Ic1ccc(NC(=O)c2cc(S(=O)(=O)Nc3ccc(cc3)CCCC)c(cc2)C)cc1
0.262963	Ic1ccc(NC(=O)c2cc(S(=O)(=O)Nc3ccc(cc3)CCCC)c(cc2)C)cc1
0.262963	Ic1ccc(NC(=O)c2cc(S(=O)(=O)Nc3ccc(cc3)CCCC)c(cc2)C)cc1
0.262963	Ic1ccc(NC(=O)c2cc(S(=O)(=O)Nc3ccc(cc3)CCCC)c(cc2)C)cc1
0.262963	Ic1ccc(NC(=O)c2cc(S(=O)(=O)Nc3ccc(cc3)CCCC)c(cc2)C)cc1
0.262963	Ic1ccc(NC(=O)c2cc(S(=O)(=O)Nc3ccc(cc3)CCCC)c(cc2)C)cc1
0.262963	Ic1ccc(NC(=O)c2cc(S(=O)(=O)Nc3ccc(cc3)CCCC)c(cc2)C)cc1
0.262963	Ic1ccc(NC(=O)c2cc(S(=O)(=O)Nc3ccc(cc3)CCCC)c(cc2)C)cc1
0.262963	Ic1ccc(NC(=O)c2cc(S(=O)(=O)Nc3ccc(cc3)CCCC)c(cc2)C)cc1
0.262963	Ic1ccc(NC(=O)c2cc(S(=O)(=O)Nc3ccc(cc3)CCCC)c(cc2)C)cc1
0.262821	S(c1cc(c(NC(=O)c2cc(ccc2)C3=NOC(=N3)C(F)(F)F)cc1)C)C=4SC(=NN4)C
0.262821	S(c1cc(c(NC(=O)c2cc(ccc2)C3=NOC(=N3)C(F)(F)F)cc1)C)C=4SC(=NN4)C
0.262821	S(c1cc(c(NC(=O)c2cc(ccc2)C3=NOC(=N3)C(F)(F)F)cc1)C)C=4SC(=NN4)C
0.262821	S(c1cc(c(NC(=O)c2cc(ccc2)C3=NOC(=N3)C(F)(F)F)cc1)C)C=4SC(=NN4)C
0.262821	S(c1cc(c(NC(=O)c2cc(ccc2)C3=NOC(=N3)C(F)(F)F)cc1)C)C=4SC(=NN4)C
0.262821	S(c1cc(c(NC(=O)c2cc(ccc2)C3=NOC(=N3)C(F)(F)F)cc1)C)C=4SC(=NN4)C
0.262821	S(c1cc(c(NC(=O)c2cc(ccc2)C3=NOC(=N3)C(F)(F)F)cc1)C)C=4SC(=NN4)C
0.262821	S(c1cc(c(NC(=O)c2cc(ccc2)C3=NOC(=N3)C(F)(F)F)cc1)C)C=4SC(=NN4)C
0.262821	S(c1cc(c(NC(=O)c2cc(ccc2)C3=NOC(=N3)C(F)(F)F)cc1)C)C=4SC(=NN4)C
0.262821	S(c1cc(c(NC(=O)c2cc(ccc2)C3=NOC(=N3)C(F)(F)F)cc1)C)C=4SC(=NN4)C
0.262745	S(c1c(cc(cc1)C)C)c2ccc(NC(=O)c3nnccc3)cc2
0.262745	S(c1c(cc(cc1)C)C)c2ccc(NC(=O)c3nnccc3)cc2
0.262745	S(c1c(cc(cc1)C)C)c2ccc(NC(=O)c3nnccc3)cc2
0.262745	S(c1c(cc(cc1)C)C)c2ccc(NC(=O)c3nnccc3)cc2
0.262745	S(c1c(cc(cc1)C)C)c2ccc(NC(=O)c3nnccc3)cc2
0.262745	S(c1c(cc(cc1)C)C)c2ccc(NC(=O)c3nnccc3)cc2
0.262745	S(c1c(cc(cc1)C)C)c2ccc(NC(=O)c3nnccc3)cc2
0.262745	S(c1c(cc(cc1)C)C)c2ccc(NC(=O)c3nnccc3)cc2
0.262745	S(c1c(cc(cc1)C)C)c2ccc(NC(=O)c3nnccc3)cc2
0.262745	Clc1cc(c(cc1)C)C(=O)Nc2cc(ccc2)COCCOCC
0.262626	Clc1c(NC(=O)C=2SC=CC2)cc(cc1)C(=O)NC=3SC(=NC3C)c4ccccc4
0.262458	FC(F)(F)c1cnc(N2N=NC(C(=O)Nc3c(ccc(NC(=O)C)c3)C)=C2)cc1
0.262458	FC(F)(F)c1cnc(N2N=NC(C(=O)Nc3c(ccc(NC(=O)C)c3)C)=C2)cc1
0.262458	FC(F)(F)c1cnc(N2N=NC(C(=O)Nc3c(ccc(NC(=O)C)c3)C)=C2)cc1
0.262357	O=C(Nc1c(OC)cc(c(c1)C)C)c2cc(c(NC(=O)CC(C)C)cc2)C
0.262357	O=C(Nc1c(OC)cc(c(c1)C)C)c2cc(c(NC(=O)CC(C)C)cc2)C
0.262357	O=C(Nc1c(OC)cc(c(c1)C)C)c2cc(c(NC(=O)CC(C)C)cc2)C
0.262357	O=C(Nc1c(OC)cc(c(c1)C)C)c2cc(c(NC(=O)CC(C)C)cc2)C
0.262357	O=C(Nc1c(OC)cc(c(c1)C)C)c2cc(c(NC(=O)CC(C)C)cc2)C
0.262346	Clc1c(Cl)ccc(c1)C=2N=C(NC2)C(NC(=O)c3ccc(S(=O)(=O)Nc4c(c(ccc4)C)C)cc3)C
0.262069	S(c1c(cccc1)C(=O)Nc2cc(ccc2)CN3CCN(C(=O)C)CC3)CC=4SC=CC4
0.262069	S(c1c(cccc1)C(=O)Nc2cc(ccc2)CN3CCN(C(=O)C)CC3)CC=4SC=CC4
0.262069	S(c1c(cccc1)C(=O)Nc2cc(ccc2)CN3CCN(C(=O)C)CC3)CC=4SC=CC4
0.262069	S(c1c(cccc1)C(=O)Nc2cc(ccc2)CN3CCN(C(=O)C)CC3)CC=4SC=CC4
0.262069	S(c1c(cccc1)C(=O)Nc2cc(ccc2)CN3CCN(C(=O)C)CC3)CC=4SC=CC4
0.262069	S(c1c(cccc1)C(=O)Nc2cc(ccc2)CN3CCN(C(=O)C)CC3)CC=4SC=CC4
0.262069	S(c1c(cccc1)C(=O)Nc2cc(ccc2)CN3CCN(C(=O)C)CC3)CC=4SC=CC4
0.262069	S(c1c(cccc1)C(=O)Nc2cc(ccc2)CN3CCN(C(=O)C)CC3)CC=4SC=CC4
0.262069	S(c1c(cccc1)C(=O)Nc2cc(ccc2)CN3CCN(C(=O)C)CC3)CC=4SC=CC4
0.262069	S(c1c(cccc1)C(=O)Nc2cc(ccc2)CN3CCN(C(=O)C)CC3)CC=4SC=CC4
0.261719	O=C(Nc1ccc(cc1)C(=O)NCC=C)c2cc(ncc2)C=3OC=CC3
0.261649	S(=O)(=O)(Oc1ccc(cc1)C(=O)Nc2ccc(Oc3cnc(cc3)C)cc2)c4c(ccc(c4)C)C
0.261649	S(=O)(=O)(Oc1ccc(cc1)C(=O)Nc2ccc(Oc3cnc(cc3)C)cc2)c4c(ccc(c4)C)C
0.261649	S(=O)(=O)(Oc1ccc(cc1)C(=O)Nc2ccc(Oc3cnc(cc3)C)cc2)c4c(ccc(c4)C)C
0.261649	S(=O)(=O)(Oc1ccc(cc1)C(=O)Nc2ccc(Oc3cnc(cc3)C)cc2)c4c(ccc(c4)C)C
0.261649	S(=O)(=O)(Oc1ccc(cc1)C(=O)Nc2ccc(Oc3cnc(cc3)C)cc2)c4c(ccc(c4)C)C
0.261649	S(=O)(=O)(Oc1ccc(cc1)C(=O)Nc2ccc(Oc3cnc(cc3)C)cc2)c4c(ccc(c4)C)C
0.261649	S(=O)(=O)(Oc1ccc(cc1)C(=O)Nc2ccc(Oc3cnc(cc3)C)cc2)c4c(ccc(c4)C)C
0.261649	S(=O)(=O)(Oc1ccc(cc1)C(=O)Nc2ccc(Oc3cnc(cc3)C)cc2)c4c(ccc(c4)C)C
0.261589	Clc1c(N2N=CC=C2)ccc(NC(=O)c3cc(ncc3)C=4OC=CC4)c1
0.261484	S1C(=NN=C1COC(=O)c2cc(NC(=O)C)c(cc2)C)C(=O)Nc3ccc(cc3)C
0.261484	S1C(=NN=C1COC(=O)c2cc(NC(=O)C)c(cc2)C)C(=O)Nc3ccc(cc3)C
0.261484	S1C(=NN=C1COC(=O)c2cc(NC(=O)C)c(cc2)C)C(=O)Nc3ccc(cc3)C
0.261484	S1C(=NN=C1COC(=O)c2cc(NC(=O)C)c(cc2)C)C(=O)Nc3ccc(cc3)C
0.261484	S1C(=NN=C1COC(=O)c2cc(NC(=O)C)c(cc2)C)C(=O)Nc3ccc(cc3)C
0.261438	Clc1c(S(=O)(=O)NCC2OCCC2)cc(cc1)C(=O)Nc3c(ccc(NC(=O)C)c3)C
0.261438	Clc1c(S(=O)(=O)NCC2OCCC2)cc(cc1)C(=O)Nc3c(ccc(NC(=O)C)c3)C
0.261438	Clc1c(S(=O)(=O)NCC2OCCC2)cc(cc1)C(=O)Nc3c(ccc(NC(=O)C)c3)C
0.261438	Clc1c(S(=O)(=O)NCC2OCCC2)cc(cc1)C(=O)Nc3c(ccc(NC(=O)C)c3)C
0.261438	Clc1c(S(=O)(=O)NCC2OCCC2)cc(cc1)C(=O)Nc3c(ccc(NC(=O)C)c3)C
0.261438	Clc1c(S(=O)(=O)NCC2OCCC2)cc(cc1)C(=O)Nc3c(ccc(NC(=O)C)c3)C
0.261438	Clc1c(S(=O)(=O)NCC2OCCC2)cc(cc1)C(=O)Nc3c(ccc(NC(=O)C)c3)C
0.261438	Clc1c(S(=O)(=O)NCC2OCCC2)cc(cc1)C(=O)Nc3c(ccc(NC(=O)C)c3)C
0.261438	Clc1c(S(=O)(=O)NCC2OCCC2)cc(cc1)C(=O)Nc3c(ccc(NC(=O)C)c3)C
0.261438	Clc1c(S(=O)(=O)NCC2OCCC2)cc(cc1)C(=O)Nc3c(ccc(NC(=O)C)c3)C
0.261168	Ic1c(cccc1)C(=O)Nc2c(ccc(NC(=O)C(NC(=O)c3c(cccc3)C)C(C)C)c2)C
0.261168	Ic1c(cccc1)C(=O)Nc2c(ccc(NC(=O)C(NC(=O)c3c(cccc3)C)C(C)C)c2)C
0.261146	O=C(Nc1c(ccc(NC(=O)C)c1)C)C=2C(=NN(c3ccccc3)C2)c4c(cc(cc4)C)C
0.261146	O=C(Nc1c(ccc(NC(=O)C)c1)C)C=2C(=NN(c3ccccc3)C2)c4c(cc(cc4)C)C
0.261146	O=C(Nc1c(ccc(NC(=O)C)c1)C)C=2C(=NN(c3ccccc3)C2)c4c(cc(cc4)C)C
0.261146	O=C(Nc1c(ccc(NC(=O)C)c1)C)C=2C(=NN(c3ccccc3)C2)c4c(cc(cc4)C)C
0.261146	O=C(Nc1c(ccc(NC(=O)C)c1)C)C=2C(=NN(c3ccccc3)C2)c4c(cc(cc4)C)C
0.261146	O=C(Nc1c(ccc(NC(=O)C)c1)C)C=2C(=NN(c3ccccc3)C2)c4c(cc(cc4)C)C
0.261146	O=C(Nc1c(ccc(NC(=O)C)c1)C)C=2C(=NN(c3ccccc3)C2)c4c(cc(cc4)C)C
0.261146	O=C(Nc1c(ccc(NC(=O)C)c1)C)C=2C(=NN(c3ccccc3)C2)c4c(cc(cc4)C)C
0.261146	O=C(Nc1c(ccc(NC(=O)C)c1)C)C=2C(=NN(c3ccccc3)C2)c4c(cc(cc4)C)C
0.261146	O=C(Nc1c(ccc(NC(=O)C)c1)C)C=2C(=NN(c3ccccc3)C2)c4c(cc(cc4)C)C
0.260726	Clc1c(Cl)cccc1Nc2c(cccc2)C(=O)Nc3cc(OC)c(N4CCN(CC4)C)cc3
0.260726	Clc1c(Cl)cccc1Nc2c(cccc2)C(=O)Nc3cc(OC)c(N4CCN(CC4)C)cc3
0.260504	O=C(OCC)Nc1ccc(cc1)C(=O)Nc2cc(c3ccc(cc3)C(C)(C)C)ccc2
0.260504	O=C(OCC)Nc1ccc(cc1)C(=O)Nc2cc(c3ccc(cc3)C(C)(C)C)ccc2
0.260504	O=C(OCC)Nc1ccc(cc1)C(=O)Nc2cc(c3ccc(cc3)C(C)(C)C)ccc2
0.260504	O=C(OCC)Nc1ccc(cc1)C(=O)Nc2cc(c3ccc(cc3)C(C)(C)C)ccc2
0.260504	O=C(OCC)Nc1ccc(cc1)C(=O)Nc2cc(c3ccc(cc3)C(C)(C)C)ccc2
0.260504	O=C(OCC)Nc1ccc(cc1)C(=O)Nc2cc(c3ccc(cc3)C(C)(C)C)ccc2
0.260504	O=C(OCC)Nc1ccc(cc1)C(=O)Nc2cc(c3ccc(cc3)C(C)(C)C)ccc2
0.260504	O=C(OCC)Nc1ccc(cc1)C(=O)Nc2cc(c3ccc(cc3)C(C)(C)C)ccc2
0.260504	O=C(OCC)Nc1ccc(cc1)C(=O)Nc2cc(c3ccc(cc3)C(C)(C)C)ccc2
0.260504	O=C(OCC)Nc1ccc(cc1)C(=O)Nc2cc(c3ccc(cc3)C(C)(C)C)ccc2
0.260377	ClC(=CC(=O)Nc1c(F)cc(cc1)CN2CCN(CC2)C)CCN(C)C
0.260377	ClC(=CC(=O)Nc1c(F)cc(cc1)CN2CCN(CC2)C)CCN(C)C
0.259786	Clc1c(Cl)cccc1Nc2c(cccc2)C(=O)N3CCN(Cc4cnccc4)CC3
0.259786	Clc1c(Cl)cccc1Nc2c(cccc2)C(=O)N3CCN(Cc4cnccc4)CC3
0.259786	Clc1c(Cl)cccc1Nc2c(cccc2)C(=O)N3CCN(Cc4cnccc4)CC3
0.259786	Clc1c(Cl)cccc1Nc2c(cccc2)C(=O)N3CCN(Cc4cnccc4)CC3
0.259786	Clc1c(Cl)cccc1Nc2c(cccc2)C(=O)N3CCN(Cc4cnccc4)CC3
0.259786	Clc1c(Cl)cccc1Nc2c(cccc2)C(=O)N3CCN(Cc4cnccc4)CC3
0.259786	Clc1c(Cl)cccc1Nc2c(cccc2)C(=O)N3CCN(Cc4cnccc4)CC3
0.259786	Clc1c(Cl)cccc1Nc2c(cccc2)C(=O)N3CCN(Cc4cnccc4)CC3
0.259786	Clc1c(Cl)cccc1Nc2c(cccc2)C(=O)N3CCN(Cc4cnccc4)CC3
0.259786	Clc1c(Cl)cccc1Nc2c(cccc2)C(=O)N3CCN(Cc4cnccc4)CC3
0.259649	O=C(Nc1nc(ncc1)C2=COC=C2)NCc3cnc(N4CCN(CC4)CC)cc3
0.259649	O=C(Nc1nc(ncc1)C2=COC=C2)NCc3cnc(N4CCN(CC4)CC)cc3
0.259649	O=C(Nc1nc(ncc1)C2=COC=C2)NCc3cnc(N4CCN(CC4)CC)cc3
0.259649	O=C(Nc1nc(ncc1)C2=COC=C2)NCc3cnc(N4CCN(CC4)CC)cc3
0.259649	O=C(Nc1nc(ncc1)C2=COC=C2)NCc3cnc(N4CCN(CC4)CC)cc3
0.259649	O=C(Nc1nc(ncc1)C2=COC=C2)NCc3cnc(N4CCN(CC4)CC)cc3
0.259649	O=C(Nc1nc(ncc1)C2=COC=C2)NCc3cnc(N4CCN(CC4)CC)cc3
0.259649	O=C(Nc1nc(ncc1)C2=COC=C2)NCc3cnc(N4CCN(CC4)CC)cc3
0.259649	O=C(Nc1nc(ncc1)C2=COC=C2)NCc3cnc(N4CCN(CC4)CC)cc3
0.259649	O=C(Nc1nc(ncc1)C2=COC=C2)NCc3cnc(N4CCN(CC4)CC)cc3
0.259398	O=C(NC1=NN(N=C1)c2cnccc2)c3cc(NC=4N=NNN4)ccc3
0.259398	O=C(NC1=NN(N=C1)c2cnccc2)c3cc(NC=4N=NNN4)ccc3
0.259398	O=C(NC1=NN(N=C1)c2cnccc2)c3cc(NC=4N=NNN4)ccc3
0.259398	O=C(NC1=NN(N=C1)c2cnccc2)c3cc(NC=4N=NNN4)ccc3
0.259398	O=C(NC1=NN(N=C1)c2cnccc2)c3cc(NC=4N=NNN4)ccc3
0.259398	O=C(NC1=NN(N=C1)c2cnccc2)c3cc(NC=4N=NNN4)ccc3
0.259398	O=C(NC1=NN(N=C1)c2cnccc2)c3cc(NC=4N=NNN4)ccc3
0.258303	Ic1c(cccc1)C(=O)Nc2ccc(cc2)C(=O)NNc3cc(c(cc3)C)C(=O)OC
0.258303	Ic1c(cccc1)C(=O)Nc2ccc(cc2)C(=O)NNc3cc(c(cc3)C)C(=O)OC
0.258303	Ic1c(cccc1)C(=O)Nc2ccc(cc2)C(=O)NNc3cc(c(cc3)C)C(=O)OC
0.258303	Ic1c(cccc1)C(=O)Nc2ccc(cc2)C(=O)NNc3cc(c(cc3)C)C(=O)OC
0.258303	Ic1c(cccc1)C(=O)Nc2ccc(cc2)C(=O)NNc3cc(c(cc3)C)C(=O)OC
0.258303	Ic1c(cccc1)C(=O)Nc2ccc(cc2)C(=O)NNc3cc(c(cc3)C)C(=O)OC
0.258303	Ic1c(cccc1)C(=O)Nc2ccc(cc2)C(=O)NNc3cc(c(cc3)C)C(=O)OC
0.258303	Ic1c(cccc1)C(=O)Nc2ccc(cc2)C(=O)NNc3cc(c(cc3)C)C(=O)OC
0.258303	Ic1c(cccc1)C(=O)Nc2ccc(cc2)C(=O)NNc3cc(c(cc3)C)C(=O)OC
0.258303	Ic1c(cccc1)C(=O)Nc2ccc(cc2)C(=O)NNc3cc(c(cc3)C)C(=O)OC
0.258303	S1C(c2c(F)cc(NC(=O)c3cc(NC(=O)NC)ccc3)cc2)=CC=C1C
0.258065	O=C1N(C(=O)c2c1cccc2)Cc3cc(ccc3)C(=O)Nc4cc5c(cc4)C(=O)N(CC5)C
0.258065	O=C1N(C(=O)c2c1cccc2)Cc3cc(ccc3)C(=O)Nc4cc5c(cc4)C(=O)N(CC5)C
0.258065	O=C1N(C(=O)c2c1cccc2)Cc3cc(ccc3)C(=O)Nc4cc5c(cc4)C(=O)N(CC5)C
0.258065	O=C1N(C(=O)c2c1cccc2)Cc3cc(ccc3)C(=O)Nc4cc5c(cc4)C(=O)N(CC5)C
0.258065	O=C1N(C(=O)c2c1cccc2)Cc3cc(ccc3)C(=O)Nc4cc5c(cc4)C(=O)N(CC5)C
0.258065	O=C1N(C(=O)c2c1cccc2)Cc3cc(ccc3)C(=O)Nc4cc5c(cc4)C(=O)N(CC5)C
0.258065	O=C1N(C(=O)c2c1cccc2)Cc3cc(ccc3)C(=O)Nc4cc5c(cc4)C(=O)N(CC5)C
0.258065	O=C1N(C(=O)c2c1cccc2)Cc3cc(ccc3)C(=O)Nc4cc5c(cc4)C(=O)N(CC5)C
0.258065	O=C1N(C(=O)c2c1cccc2)Cc3cc(ccc3)C(=O)Nc4cc5c(cc4)C(=O)N(CC5)C
0.258065	O=C1N(C(=O)c2c1cccc2)Cc3cc(ccc3)C(=O)Nc4cc5c(cc4)C(=O)N(CC5)C
0.257937	S1C(=NC(=C1NC(=O)c2ccc(NC(=O)c3ccccc3)cc2)C)c4ccccc4
0.257937	S1C(=NC(=C1NC(=O)c2ccc(NC(=O)c3ccccc3)cc2)C)c4ccccc4
0.257937	S1C(=NC(=C1NC(=O)c2ccc(NC(=O)c3ccccc3)cc2)C)c4ccccc4
0.257937	S1C(=NC(=C1NC(=O)c2ccc(NC(=O)c3ccccc3)cc2)C)c4ccccc4
0.257937	S1C(=NC(=C1NC(=O)c2ccc(NC(=O)c3ccccc3)cc2)C)c4ccccc4
0.257937	S1C(=NC(=C1NC(=O)c2ccc(NC(=O)c3ccccc3)cc2)C)c4ccccc4
0.257937	S1C(=NC(=C1NC(=O)c2ccc(NC(=O)c3ccccc3)cc2)C)c4ccccc4
0.257937	S1C(=NC(=C1NC(=O)c2ccc(NC(=O)c3ccccc3)cc2)C)c4ccccc4
0.257937	S1C(=NC(=C1NC(=O)c2ccc(NC(=O)c3ccccc3)cc2)C)c4ccccc4
0.257937	S1C(=NC(=C1NC(=O)c2ccc(NC(=O)c3ccccc3)cc2)C)c4ccccc4
0.257627	Brc1cc(ccc1)C(=O)Nc2cc(O)c(cc2)C(=O)NC(CCN3CCN(c4ccccc4)CC3)C
0.257627	Brc1cc(ccc1)C(=O)Nc2cc(O)c(cc2)C(=O)NC(CCN3CCN(c4ccccc4)CC3)C
0.257627	Brc1cc(ccc1)C(=O)Nc2cc(O)c(cc2)C(=O)NC(CCN3CCN(c4ccccc4)CC3)C
0.257627	Brc1cc(ccc1)C(=O)Nc2cc(O)c(cc2)C(=O)NC(CCN3CCN(c4ccccc4)CC3)C
0.257627	Brc1cc(ccc1)C(=O)Nc2cc(O)c(cc2)C(=O)NC(CCN3CCN(c4ccccc4)CC3)C
0.257627	Brc1cc(ccc1)C(=O)Nc2cc(O)c(cc2)C(=O)NC(CCN3CCN(c4ccccc4)CC3)C
0.257627	Brc1cc(ccc1)C(=O)Nc2cc(O)c(cc2)C(=O)NC(CCN3CCN(c4ccccc4)CC3)C
0.257627	Brc1cc(ccc1)C(=O)Nc2cc(O)c(cc2)C(=O)NC(CCN3CCN(c4ccccc4)CC3)C
0.257627	Brc1cc(ccc1)C(=O)Nc2cc(O)c(cc2)C(=O)NC(CCN3CCN(c4ccccc4)CC3)C
0.257627	Brc1cc(ccc1)C(=O)Nc2cc(O)c(cc2)C(=O)NC(CCN3CCN(c4ccccc4)CC3)C
0.257576	S1C(c2c(F)cc(NC(=O)c3ccc(cc3)C(=O)NC(C)C)cc2)=CC=C1C
0.257576	S(c1cncc(NC(=O)c2cc(ncc2)C=3OC=CC3)c1)C
0.257576	S(c1cncc(NC(=O)c2cc(ncc2)C=3OC=CC3)c1)C
0.257463	Clc1nc(N2CCC(C(=O)NCc3ccc(c4cnccc4)cc3)CC2)ccn1
0.257463	Clc1nc(N2CCC(C(=O)NCc3ccc(c4cnccc4)cc3)CC2)ccn1
0.257463	Clc1nc(N2CCC(C(=O)NCc3ccc(c4cnccc4)cc3)CC2)ccn1
0.257463	Clc1nc(N2CCC(C(=O)NCc3ccc(c4cnccc4)cc3)CC2)ccn1
0.257246	O=C(O)c1cc(NC(=O)C2=CC3=NN=CN3C=C2)c(cc1)C
0.257246	O=C(O)c1cc(NC(=O)C2=CC3=NN=CN3C=C2)c(cc1)C
0.257246	O=C(O)c1cc(NC(=O)C2=CC3=NN=CN3C=C2)c(cc1)C
0.257246	O=C(O)c1cc(NC(=O)C2=CC3=NN=CN3C=C2)c(cc1)C
0.257246	O=C(O)c1cc(NC(=O)C2=CC3=NN=CN3C=C2)c(cc1)C
0.256966	S1C(=NC(c2cc3c(NC(=O)C3C)cc2)=C1)NC(=O)c4cc(NC(=O)NC)ccc4
0.256881	S(=O)(=O)(N1CCOCC1)c2cc(c(cc2)C)C(=O)NC=3SC=C(N3)c4ccc(cc4)CC(=O)OCC
0.256881	S(=O)(=O)(N1CCOCC1)c2cc(c(cc2)C)C(=O)NC=3SC=C(N3)c4ccc(cc4)CC(=O)OCC
0.256881	S(=O)(=O)(N1CCOCC1)c2cc(c(cc2)C)C(=O)NC=3SC=C(N3)c4ccc(cc4)CC(=O)OCC
0.256881	S(=O)(=O)(N1CCOCC1)c2cc(c(cc2)C)C(=O)NC=3SC=C(N3)c4ccc(cc4)CC(=O)OCC
0.256881	S(=O)(=O)(N1CCOCC1)c2cc(c(cc2)C)C(=O)NC=3SC=C(N3)c4ccc(cc4)CC(=O)OCC
0.256881	S(=O)(=O)(N1CCOCC1)c2cc(c(cc2)C)C(=O)NC=3SC=C(N3)c4ccc(cc4)CC(=O)OCC
0.256522	O=C(Nc1cc(NC(=O)C=O)c(cc1)C)NCC
0.256055	FC(F)(F)c1cc(NC(=O)c2cc(c(NC(=O)CC(C)C)cc2)C)c(N3CCCC3)cc1
0.256055	FC(F)(F)c1cc(NC(=O)c2cc(c(NC(=O)CC(C)C)cc2)C)c(N3CCCC3)cc1
0.256055	FC(F)(F)c1cc(NC(=O)c2cc(c(NC(=O)CC(C)C)cc2)C)c(N3CCCC3)cc1
0.256055	FC(F)(F)c1cc(NC(=O)c2cc(c(NC(=O)CC(C)C)cc2)C)c(N3CCCC3)cc1
0.256055	FC(F)(F)c1cc(NC(=O)c2cc(c(NC(=O)CC(C)C)cc2)C)c(N3CCCC3)cc1
0.256055	FC(F)(F)c1cc(NC(=O)c2cc(c(NC(=O)CC(C)C)cc2)C)c(N3CCCC3)cc1
0.256055	FC(F)(F)c1cc(NC(=O)c2cc(c(NC(=O)CC(C)C)cc2)C)c(N3CCCC3)cc1
0.256055	FC(F)(F)c1cc(NC(=O)c2cc(c(NC(=O)CC(C)C)cc2)C)c(N3CCCC3)cc1
0.256055	FC(F)(F)c1cc(NC(=O)c2cc(c(NC(=O)CC(C)C)cc2)C)c(N3CCCC3)cc1
0.256055	FC(F)(F)c1cc(NC(=O)c2cc(c(NC(=O)CC(C)C)cc2)C)c(N3CCCC3)cc1
0.255973	O=C1N(C(=O)c2c1cccc2)Cc3cc(ccc3)C(=O)Nc4cc5c(cc4)CCCCC5
0.255973	O=C1N(C(=O)c2c1cccc2)Cc3cc(ccc3)C(=O)Nc4cc5c(cc4)CCCCC5
0.255973	O=C1N(C(=O)c2c1cccc2)Cc3cc(ccc3)C(=O)Nc4cc5c(cc4)CCCCC5
0.255973	O=C1N(C(=O)c2c1cccc2)Cc3cc(ccc3)C(=O)Nc4cc5c(cc4)CCCCC5
0.255973	O=C1N(C(=O)c2c1cccc2)Cc3cc(ccc3)C(=O)Nc4cc5c(cc4)CCCCC5
0.255973	O=C1N(C(=O)c2c1cccc2)Cc3cc(ccc3)C(=O)Nc4cc5c(cc4)CCCCC5
0.255973	O=C1N(C(=O)c2c1cccc2)Cc3cc(ccc3)C(=O)Nc4cc5c(cc4)CCCCC5
0.255973	O=C1N(C(=O)c2c1cccc2)Cc3cc(ccc3)C(=O)Nc4cc5c(cc4)CCCCC5
0.255906	O=C(Nc1c(OC(C)C)ncc(c1)C)c2ccc(NC(=O)c3ccccc3)cc2
0.255906	O=C(Nc1c(OC(C)C)ncc(c1)C)c2ccc(NC(=O)c3ccccc3)cc2
0.255906	O=C(Nc1c(OC(C)C)ncc(c1)C)c2ccc(NC(=O)c3ccccc3)cc2
0.255906	O=C(Nc1c(OC(C)C)ncc(c1)C)c2ccc(NC(=O)c3ccccc3)cc2
0.255906	O=C(Nc1c(OC(C)C)ncc(c1)C)c2ccc(NC(=O)c3ccccc3)cc2
0.255906	O=C(Nc1c(OC(C)C)ncc(c1)C)c2ccc(NC(=O)c3ccccc3)cc2
0.255906	O=C(Nc1c(OC(C)C)ncc(c1)C)c2ccc(NC(=O)c3ccccc3)cc2
0.255906	O=C(Nc1c(OC(C)C)ncc(c1)C)c2ccc(NC(=O)c3ccccc3)cc2
0.255906	O=C(Nc1c(OC(C)C)ncc(c1)C)c2ccc(NC(=O)c3ccccc3)cc2
0.255906	O=C(Nc1c(OC(C)C)ncc(c1)C)c2ccc(NC(=O)c3ccccc3)cc2
0.255814	Brc1c(O)cc(cc1)C(=O)Nc2cc(ccc2)C(=O)N3CCCCC3
0.255725	S1C(=NC(c2ccncc2)=C1)CCNC(=O)c3ccc(NC(=O)OCC)cc3
0.255725	S1C(=NC(c2ccncc2)=C1)CCNC(=O)c3ccc(NC(=O)OCC)cc3
0.255725	S1C(=NC(c2ccncc2)=C1)CCNC(=O)c3ccc(NC(=O)OCC)cc3
0.255725	S1C(=NC(c2ccncc2)=C1)CCNC(=O)c3ccc(NC(=O)OCC)cc3
0.255725	S1C(=NC(c2ccncc2)=C1)CCNC(=O)c3ccc(NC(=O)OCC)cc3
0.255725	S1C(=NC(c2ccncc2)=C1)CCNC(=O)c3ccc(NC(=O)OCC)cc3
0.255725	S1C(=NC(c2ccncc2)=C1)CCNC(=O)c3ccc(NC(=O)OCC)cc3
0.255725	S1C(=NC(c2ccncc2)=C1)CCNC(=O)c3ccc(NC(=O)OCC)cc3
0.255725	S1C(=NC(c2ccncc2)=C1)CCNC(=O)c3ccc(NC(=O)OCC)cc3
0.255725	S1C(=NC(c2ccncc2)=C1)CCNC(=O)c3ccc(NC(=O)OCC)cc3
0.255663	S1C(=NC(c2cc3c(NC(=O)N(C3)C)cc2)=C1)NC(=O)c4ccc(cc4)CN
0.255663	S1C(=NC(c2cc3c(NC(=O)N(C3)C)cc2)=C1)NC(=O)c4ccc(cc4)CN
0.255663	S1C(=NC(c2cc3c(NC(=O)N(C3)C)cc2)=C1)NC(=O)c4ccc(cc4)CN
0.255663	S1C(=NC(c2cc3c(NC(=O)N(C3)C)cc2)=C1)NC(=O)c4ccc(cc4)CN
0.255663	S1C(=NC(c2cc3c(NC(=O)N(C3)C)cc2)=C1)NC(=O)c4ccc(cc4)CN
0.255663	S1C(=NC(c2cc3c(NC(=O)N(C3)C)cc2)=C1)NC(=O)c4ccc(cc4)CN
0.255663	S1C(=NC(c2cc3c(NC(=O)N(C3)C)cc2)=C1)NC(=O)c4ccc(cc4)CN
0.255663	S1C(=NC(c2cc3c(NC(=O)N(C3)C)cc2)=C1)NC(=O)c4ccc(cc4)CN
0.255663	S1C(=NC(c2cc3c(NC(=O)N(C3)C)cc2)=C1)NC(=O)c4ccc(cc4)CN
0.255663	S1C(=NC(c2cc3c(NC(=O)N(C3)C)cc2)=C1)NC(=O)c4ccc(cc4)CN
0.255556	FC(F)(F)c1cc(NC(=O)c2cc(c(NC(=O)CC(C)C)cc2)C)c(O)cc1
0.255556	FC(F)(F)c1cc(NC(=O)c2cc(c(NC(=O)CC(C)C)cc2)C)c(O)cc1
0.255556	FC(F)(F)c1cc(NC(=O)c2cc(c(NC(=O)CC(C)C)cc2)C)c(O)cc1
0.255556	FC(F)(F)c1cc(NC(=O)c2cc(c(NC(=O)CC(C)C)cc2)C)c(O)cc1
0.255556	FC(F)(F)c1cc(NC(=O)c2cc(c(NC(=O)CC(C)C)cc2)C)c(O)cc1
0.255556	FC(F)(F)c1cc(NC(=O)c2cc(c(NC(=O)CC(C)C)cc2)C)c(O)cc1
0.255556	FC(F)(F)c1cc(NC(=O)c2cc(c(NC(=O)CC(C)C)cc2)C)c(O)cc1
0.255556	FC(F)(F)c1cc(NC(=O)c2cc(c(NC(=O)CC(C)C)cc2)C)c(O)cc1
0.255556	FC(F)(F)c1cc(NC(=O)c2cc(c(NC(=O)CC(C)C)cc2)C)c(O)cc1
0.255474	FC(F)(F)C=1ON=C(N1)c2cc(ccc2)C(=O)Nc3ccc(Oc4ccc(cc4)CCOC)cc3
0.255474	FC(F)(F)C=1ON=C(N1)c2cc(ccc2)C(=O)Nc3ccc(Oc4ccc(cc4)CCOC)cc3
0.255474	FC(F)(F)C=1ON=C(N1)c2cc(ccc2)C(=O)Nc3ccc(Oc4ccc(cc4)CCOC)cc3
0.255474	FC(F)(F)C=1ON=C(N1)c2cc(ccc2)C(=O)Nc3ccc(Oc4ccc(cc4)CCOC)cc3
0.255474	FC(F)(F)C=1ON=C(N1)c2cc(ccc2)C(=O)Nc3ccc(Oc4ccc(cc4)CCOC)cc3
0.255474	FC(F)(F)C=1ON=C(N1)c2cc(ccc2)C(=O)Nc3ccc(Oc4ccc(cc4)CCOC)cc3
0.255474	FC(F)(F)C=1ON=C(N1)c2cc(ccc2)C(=O)Nc3ccc(Oc4ccc(cc4)CCOC)cc3
0.255474	FC(F)(F)C=1ON=C(N1)c2cc(ccc2)C(=O)Nc3ccc(Oc4ccc(cc4)CCOC)cc3
0.255474	FC(F)(F)C=1ON=C(N1)c2cc(ccc2)C(=O)Nc3ccc(Oc4ccc(cc4)CCOC)cc3
0.255474	FC(F)(F)C=1ON=C(N1)c2cc(ccc2)C(=O)Nc3ccc(Oc4ccc(cc4)CCOC)cc3
0.255396	O=C(Nc1cc(c(cc1)C)C(=O)c2ccccc2)c3c(cccc3)C4(CC4)C
0.255396	O=C(Nc1cc(c(cc1)C)C(=O)c2ccccc2)c3c(cccc3)C4(CC4)C
0.255396	O=C(Nc1cc(c(cc1)C)C(=O)c2ccccc2)c3c(cccc3)C4(CC4)C
0.255396	O=C(Nc1cc(c(cc1)C)C(=O)c2ccccc2)c3c(cccc3)C4(CC4)C
0.255396	O=C(Nc1cc(c(cc1)C)C(=O)c2ccccc2)c3c(cccc3)C4(CC4)C
0.255396	O=C(Nc1cc(c(cc1)C)C(=O)c2ccccc2)c3c(cccc3)C4(CC4)C
0.255319	Brc1c(Cl)cc(NC(=O)c2ccc(NC(=O)c3ccccc3)cc2)c(Cl)c1
0.255319	Clc1c(N2CCCC2)ccc(NC(=O)c3cc(NC(=O)C=4SC=CC4)c(Cl)cc3)c1
0.255319	Clc1c(N2CCCC2)ccc(NC(=O)c3cc(NC(=O)C=4SC=CC4)c(Cl)cc3)c1
0.255319	Clc1c(N2CCCC2)ccc(NC(=O)c3cc(NC(=O)C=4SC=CC4)c(Cl)cc3)c1
0.255319	Clc1c(N2CCCC2)ccc(NC(=O)c3cc(NC(=O)C=4SC=CC4)c(Cl)cc3)c1
0.255319	Clc1c(N2CCCC2)ccc(NC(=O)c3cc(NC(=O)C=4SC=CC4)c(Cl)cc3)c1
0.255319	Clc1c(N2CCCC2)ccc(NC(=O)c3cc(NC(=O)C=4SC=CC4)c(Cl)cc3)c1
0.255319	Brc1cc(F)c(cc1)CN(C(=O)Nc2cc(ccc2)C=3N=NN(C3)Cc4ccccc4)CCN5CCN(CC5)C
0.255319	Brc1cc(F)c(cc1)CN(C(=O)Nc2cc(ccc2)C=3N=NN(C3)Cc4ccccc4)CCN5CCN(CC5)C
0.255319	Brc1cc(F)c(cc1)CN(C(=O)Nc2cc(ccc2)C=3N=NN(C3)Cc4ccccc4)CCN5CCN(CC5)C
0.255319	Brc1cc(F)c(cc1)CN(C(=O)Nc2cc(ccc2)C=3N=NN(C3)Cc4ccccc4)CCN5CCN(CC5)C
0.255319	Clc1c(N2CCCC2)ccc(NC(=O)c3cc(NC(=O)C=4SC=CC4)c(Cl)cc3)c1
0.255319	Clc1c(N2CCCC2)ccc(NC(=O)c3cc(NC(=O)C=4SC=CC4)c(Cl)cc3)c1
0.255319	Clc1c(N2CCCC2)ccc(NC(=O)c3cc(NC(=O)C=4SC=CC4)c(Cl)cc3)c1
0.255319	Clc1c(N2CCCC2)ccc(NC(=O)c3cc(NC(=O)C=4SC=CC4)c(Cl)cc3)c1
0.255319	Fc1c(OCC)nccc1C(=O)Nc2c(ccc(OC)c2)C
0.255319	Fc1c(OCC)nccc1C(=O)Nc2c(ccc(OC)c2)C
0.255319	Fc1c(OCC)nccc1C(=O)Nc2c(ccc(OC)c2)C
0.255072	Ic1c(cccc1)C(=O)Nc2cc(NC(=O)C(=O)N3CC(N(Cc4ccccc4)CC3)C5CCC5)c(F)cc2
0.255072	Ic1c(cccc1)C(=O)Nc2cc(NC(=O)C(=O)N3CC(N(Cc4ccccc4)CC3)C5CCC5)c(F)cc2
0.255072	Ic1c(cccc1)C(=O)Nc2cc(NC(=O)C(=O)N3CC(N(Cc4ccccc4)CC3)C5CCC5)c(F)cc2
0.255072	Ic1c(cccc1)C(=O)Nc2cc(NC(=O)C(=O)N3CC(N(Cc4ccccc4)CC3)C5CCC5)c(F)cc2
0.255072	Ic1c(cccc1)C(=O)Nc2cc(NC(=O)C(=O)N3CC(N(Cc4ccccc4)CC3)C5CCC5)c(F)cc2
0.255072	Ic1c(cccc1)C(=O)Nc2cc(NC(=O)C(=O)N3CC(N(Cc4ccccc4)CC3)C5CCC5)c(F)cc2
0.255072	Ic1c(cccc1)C(=O)Nc2cc(NC(=O)C(=O)N3CC(N(Cc4ccccc4)CC3)C5CCC5)c(F)cc2
0.255072	Ic1c(cccc1)C(=O)Nc2cc(NC(=O)C(=O)N3CC(N(Cc4ccccc4)CC3)C5CCC5)c(F)cc2
0.255072	Ic1c(cccc1)C(=O)Nc2cc(NC(=O)C(=O)N3CC(N(Cc4ccccc4)CC3)C5CCC5)c(F)cc2
0.255072	Ic1c(cccc1)C(=O)Nc2cc(NC(=O)C(=O)N3CC(N(Cc4ccccc4)CC3)C5CCC5)c(F)cc2
0.254902	Clc1c(OCC(=O)N(CC)CC)ccc(NC(=O)c2cc(ncc2)C=3OC=CC3)c1
0.254613	O=C(NCc1ccc(cc1)CN2CCN(CC2)C)c3c(OCC(C)C)cc(OC)cc3
0.254417	O=C1N(CCc2c1ccc(NC(=O)c3cnncc3)c2)C
0.254417	O=C1N(CCc2c1ccc(NC(=O)c3cnncc3)c2)C
0.254417	O=C1N(CCc2c1ccc(NC(=O)c3cnncc3)c2)C
0.254417	O=C1N(CCc2c1ccc(NC(=O)c3cnncc3)c2)C
0.254417	O=C1N(CCc2c1ccc(NC(=O)c3cnncc3)c2)C
0.254417	O=C1N(CCc2c1ccc(NC(=O)c3cnncc3)c2)C
0.254417	O=C1N(CCc2c1ccc(NC(=O)c3cnncc3)c2)C
0.254417	O=C1N(CCc2c1ccc(NC(=O)c3cnncc3)c2)C
0.254417	O=C1N(CCc2c1ccc(NC(=O)c3cnncc3)c2)C
0.254417	O=C1N(CCc2c1ccc(NC(=O)c3cnncc3)c2)C
0.254417	Clc1c(cc(Cl)cc1)C=2N=C(SC2)NC(=O)c3ccc(NC(=O)OCC)cc3
0.254417	Clc1c(cc(Cl)cc1)C=2N=C(SC2)NC(=O)c3ccc(NC(=O)OCC)cc3
0.254417	Clc1c(cc(Cl)cc1)C=2N=C(SC2)NC(=O)c3ccc(NC(=O)OCC)cc3
0.254417	Clc1c(cc(Cl)cc1)C=2N=C(SC2)NC(=O)c3ccc(NC(=O)OCC)cc3
0.254417	Clc1c(cc(Cl)cc1)C=2N=C(SC2)NC(=O)c3ccc(NC(=O)OCC)cc3
0.254417	Clc1c(cc(Cl)cc1)C=2N=C(SC2)NC(=O)c3ccc(NC(=O)OCC)cc3
0.254417	Clc1c(cc(Cl)cc1)C=2N=C(SC2)NC(=O)c3ccc(NC(=O)OCC)cc3
0.254181	O=C1N(CCc2c1ccc(NC(=O)c3ccc(NC4=NN(C=C4)C)cc3)c2)C
0.253968	BrC=1OC(C(=O)Nc2ccc(cc2)CC(=O)Nc3ccc(cc3)CN4CCOCC4)=CC1
0.253968	BrC=1OC(C(=O)Nc2ccc(cc2)CC(=O)Nc3ccc(cc3)CN4CCOCC4)=CC1
0.253968	BrC=1OC(C(=O)Nc2ccc(cc2)CC(=O)Nc3ccc(cc3)CN4CCOCC4)=CC1
0.253968	BrC=1OC(C(=O)Nc2ccc(cc2)CC(=O)Nc3ccc(cc3)CN4CCOCC4)=CC1
0.253968	BrC=1OC(C(=O)Nc2ccc(cc2)CC(=O)Nc3ccc(cc3)CN4CCOCC4)=CC1
0.253968	BrC=1OC(C(=O)Nc2ccc(cc2)CC(=O)Nc3ccc(cc3)CN4CCOCC4)=CC1
0.253968	BrC=1OC(C(=O)Nc2ccc(cc2)CC(=O)Nc3ccc(cc3)CN4CCOCC4)=CC1
0.253968	BrC=1OC(C(=O)Nc2ccc(cc2)CC(=O)Nc3ccc(cc3)CN4CCOCC4)=CC1
0.253968	BrC=1OC(C(=O)Nc2ccc(cc2)CC(=O)Nc3ccc(cc3)CN4CCOCC4)=CC1
0.253968	BrC=1OC(C(=O)Nc2ccc(cc2)CC(=O)Nc3ccc(cc3)CN4CCOCC4)=CC1
0.253731	Fc1c(cc(OC)c(OC)c1)C(=O)Nc2c(ccc(c2)C(=O)O)C
0.253731	Fc1c(cc(OC)c(OC)c1)C(=O)Nc2c(ccc(c2)C(=O)O)C
0.253731	Fc1c(cc(OC)c(OC)c1)C(=O)Nc2c(ccc(c2)C(=O)O)C
0.253731	Fc1c(cc(OC)c(OC)c1)C(=O)Nc2c(ccc(c2)C(=O)O)C
0.253731	Fc1c(cc(OC)c(OC)c1)C(=O)Nc2c(ccc(c2)C(=O)O)C
0.253731	Fc1c(cc(OC)c(OC)c1)C(=O)Nc2c(ccc(c2)C(=O)O)C
0.253571	O=C(Nc1cc(ccc1)C=2N=NNN2)c3cnc(cc3)C4(CN)CCC4
0.253571	O=C(Nc1cc(ccc1)C=2N=NNN2)c3cnc(cc3)C4(CN)CCC4
0.253571	O=C(Nc1cc(ccc1)C=2N=NNN2)c3cnc(cc3)C4(CN)CCC4
0.253571	O=C(Nc1cc(ccc1)C=2N=NNN2)c3cnc(cc3)C4(CN)CCC4
0.253571	O=C(Nc1cc(ccc1)C=2N=NNN2)c3cnc(cc3)C4(CN)CCC4
0.253571	O=C(Nc1cc(ccc1)C=2N=NNN2)c3cnc(cc3)C4(CN)CCC4
0.253571	O=C(Nc1cc(ccc1)C=2N=NNN2)c3cnc(cc3)C4(CN)CCC4
0.253571	O=C(Nc1cc(ccc1)C=2N=NNN2)c3cnc(cc3)C4(CN)CCC4
0.253571	O=C(Nc1cc(ccc1)C=2N=NNN2)c3cnc(cc3)C4(CN)CCC4
0.253571	O=C(Nc1cc(ccc1)C=2N=NNN2)c3cnc(cc3)C4(CN)CCC4
0.253333	Clc1c(NCCN2CCOCC2)ccc(c1)C(=O)Nc3c(OC(C)C)ncc(c3)C
0.253333	Clc1c(NCCN2CCOCC2)ccc(c1)C(=O)Nc3c(OC(C)C)ncc(c3)C
0.253333	Clc1c(NCCN2CCOCC2)ccc(c1)C(=O)Nc3c(OC(C)C)ncc(c3)C
0.253333	Clc1c(NCCN2CCOCC2)ccc(c1)C(=O)Nc3c(OC(C)C)ncc(c3)C
0.253333	Clc1c(NCCN2CCOCC2)ccc(c1)C(=O)Nc3c(OC(C)C)ncc(c3)C
0.253333	Clc1c(NCCN2CCOCC2)ccc(c1)C(=O)Nc3c(OC(C)C)ncc(c3)C
0.253333	Clc1c(NCCN2CCOCC2)ccc(c1)C(=O)Nc3c(OC(C)C)ncc(c3)C
0.253333	Clc1c(NCCN2CCOCC2)ccc(c1)C(=O)Nc3c(OC(C)C)ncc(c3)C
0.253333	Clc1c(NCCN2CCOCC2)ccc(c1)C(=O)Nc3c(OC(C)C)ncc(c3)C
0.253333	Clc1c(NCCN2CCOCC2)ccc(c1)C(=O)Nc3c(OC(C)C)ncc(c3)C
0.253289	O=C(Nc1c(OC)cc(N2C=NC=C2)cc1)c3cc(ncc3)C=4OC=CC4
0.253289	O=C(Nc1c(OC)cc(N2C=NC=C2)cc1)c3cc(ncc3)C=4OC=CC4
0.253289	O=C(Nc1c(OC)cc(N2C=NC=C2)cc1)c3cc(ncc3)C=4OC=CC4
0.253012	Ic1c(cccc1)C(=O)Nc2cc(NC)c(F)cc2
0.253012	Ic1c(cccc1)C(=O)Nc2cc(NC)c(F)cc2
0.253012	Ic1c(cccc1)C(=O)Nc2cc(NC)c(F)cc2
0.253012	Ic1c(cccc1)C(=O)Nc2cc(NC)c(F)cc2
0.253012	Ic1c(cccc1)C(=O)Nc2cc(NC)c(F)cc2
0.253012	Ic1c(cccc1)C(=O)Nc2cc(NC)c(F)cc2
0.253012	Ic1c(cccc1)C(=O)Nc2cc(NC)c(F)cc2
0.253012	Ic1c(cccc1)C(=O)Nc2cc(NC)c(F)cc2
0.253012	Ic1c(cccc1)C(=O)Nc2cc(NC)c(F)cc2
0.253012	Ic1c(cccc1)C(=O)Nc2cc(NC)c(F)cc2
0.252918	S1C(=NC(=C1NC(=O)c2cnccc2)C)c3ccccc3
0.252874	Fc1c(c2c(cc(F)cc2)C)ccc(c1)C(=O)Nc3ccc(cc3)C(=O)NCC=C
0.252874	Fc1c(c2c(cc(F)cc2)C)ccc(c1)C(=O)Nc3ccc(cc3)C(=O)NCC=C
0.252874	Fc1c(c2c(cc(F)cc2)C)ccc(c1)C(=O)Nc3ccc(cc3)C(=O)NCC=C
0.252874	Fc1c(c2c(cc(F)cc2)C)ccc(c1)C(=O)Nc3ccc(cc3)C(=O)NCC=C
0.252874	Fc1c(c2c(cc(F)cc2)C)ccc(c1)C(=O)Nc3ccc(cc3)C(=O)NCC=C
0.252874	Fc1c(c2c(cc(F)cc2)C)ccc(c1)C(=O)Nc3ccc(cc3)C(=O)NCC=C
0.252874	Fc1c(c2c(cc(F)cc2)C)ccc(c1)C(=O)Nc3ccc(cc3)C(=O)NCC=C
0.252874	Fc1c(c2c(cc(F)cc2)C)ccc(c1)C(=O)Nc3ccc(cc3)C(=O)NCC=C
0.252874	Fc1c(c2c(cc(F)cc2)C)ccc(c1)C(=O)Nc3ccc(cc3)C(=O)NCC=C
0.252874	Fc1c(c2c(cc(F)cc2)C)ccc(c1)C(=O)Nc3ccc(cc3)C(=O)NCC=C
0.252874	Ic1c(cccc1)C(=O)Nc2ccc(cc2)C(=O)Nc3c(NCC)ccc(Br)c3
0.25283	O=C(N1CCN(Cc2ccc(OC)cc2)CCC1)C(=O)Nc3cnc(nc3)c4ccccc4
0.25283	O=C(N1CCN(Cc2ccc(OC)cc2)CCC1)C(=O)Nc3cnc(nc3)c4ccccc4
0.25283	O=C(N1CCN(Cc2ccc(OC)cc2)CCC1)C(=O)Nc3cnc(nc3)c4ccccc4
0.25283	O=C(N1CCN(Cc2ccc(OC)cc2)CCC1)C(=O)Nc3cnc(nc3)c4ccccc4
0.25283	O=C(N1CCN(Cc2ccc(OC)cc2)CCC1)C(=O)Nc3cnc(nc3)c4ccccc4
0.25283	Ic1c(Cl)ccc(NC(=O)C(=O)N2CCN(Cc3ccc(SC)cc3)CC2)c1
0.25283	Ic1c(Cl)ccc(NC(=O)C(=O)N2CCN(Cc3ccc(SC)cc3)CC2)c1
0.25283	S1C(=NC(c2cnccc2)=C1)NC(=O)NCc3ccc(cc3)C=4OC=NC4
0.252788	Clc1c(ccc(NC(=O)C2CC2)c1)C(=O)Nc3ccc(Oc4cnc(cc4)C)cc3
0.252788	Clc1c(ccc(NC(=O)C2CC2)c1)C(=O)Nc3ccc(Oc4cnc(cc4)C)cc3
0.252788	Clc1c(ccc(NC(=O)C2CC2)c1)C(=O)Nc3ccc(Oc4cnc(cc4)C)cc3
0.252788	Clc1c(ccc(NC(=O)C2CC2)c1)C(=O)Nc3ccc(Oc4cnc(cc4)C)cc3
0.252788	Clc1c(ccc(NC(=O)C2CC2)c1)C(=O)Nc3ccc(Oc4cnc(cc4)C)cc3
0.252788	Clc1c(ccc(NC(=O)C2CC2)c1)C(=O)Nc3ccc(Oc4cnc(cc4)C)cc3
0.252788	Clc1c(ccc(NC(=O)C2CC2)c1)C(=O)Nc3ccc(Oc4cnc(cc4)C)cc3
0.252788	Clc1c(ccc(NC(=O)C2CC2)c1)C(=O)Nc3ccc(Oc4cnc(cc4)C)cc3
0.252788	Clc1c(ccc(NC(=O)C2CC2)c1)C(=O)Nc3ccc(Oc4cnc(cc4)C)cc3
0.252788	Clc1c(ccc(NC(=O)C2CC2)c1)C(=O)Nc3ccc(Oc4cnc(cc4)C)cc3
0.252632	Clc1c(NC(=O)c2nnccc2)cc(cc1)C(=O)N(Cc3ccccc3)C
0.252632	Clc1c(NC(=O)c2nnccc2)cc(cc1)C(=O)N(Cc3ccccc3)C
0.252632	Clc1c(NC(=O)c2nnccc2)cc(cc1)C(=O)N(Cc3ccccc3)C
0.252492	Brc1cc(Oc2ncc(cc2)C(=O)NC=3SC=C(N3)c4ccc(cc4)CC(=O)OCC)ccc1
0.252492	Brc1cc(Oc2ncc(cc2)C(=O)NC=3SC=C(N3)c4ccc(cc4)CC(=O)OCC)ccc1
0.252492	Brc1cc(Oc2ncc(cc2)C(=O)NC=3SC=C(N3)c4ccc(cc4)CC(=O)OCC)ccc1
0.252492	Brc1cc(Oc2ncc(cc2)C(=O)NC=3SC=C(N3)c4ccc(cc4)CC(=O)OCC)ccc1
0.252492	Brc1cc(Oc2ncc(cc2)C(=O)NC=3SC=C(N3)c4ccc(cc4)CC(=O)OCC)ccc1
0.252492	Brc1cc(Oc2ncc(cc2)C(=O)NC=3SC=C(N3)c4ccc(cc4)CC(=O)OCC)ccc1
0.252427	O=C(Nc1c(ccc(c1)C=2N(N=CC2)C)C)C(=O)NCc3ccc(NC(=O)CCCOc4ccccc4)cc3
0.252308	O=C1N(CCc2c1ccc(NC(=O)C=3N=NN(C3)Cc4cnccc4)c2)C
0.252308	O=C1N(CCc2c1ccc(NC(=O)C=3N=NN(C3)Cc4cnccc4)c2)C
0.252308	O=C1N(CCc2c1ccc(NC(=O)C=3N=NN(C3)Cc4cnccc4)c2)C
0.252308	O=C1N(CCc2c1ccc(NC(=O)C=3N=NN(C3)Cc4cnccc4)c2)C
0.252308	O=C1N(CCc2c1ccc(NC(=O)C=3N=NN(C3)Cc4cnccc4)c2)C
0.252308	O=C1N(CCc2c1ccc(NC(=O)C=3N=NN(C3)Cc4cnccc4)c2)C
0.252308	O=C1N(CCc2c1ccc(NC(=O)C=3N=NN(C3)Cc4cnccc4)c2)C
0.252308	O=C1N(CCc2c1ccc(NC(=O)C=3N=NN(C3)Cc4cnccc4)c2)C
0.252308	O=C1N(CCc2c1ccc(NC(=O)C=3N=NN(C3)Cc4cnccc4)c2)C
0.252308	O=C1N(CCc2c1ccc(NC(=O)C=3N=NN(C3)Cc4cnccc4)c2)C
0.252125	S1CCN(Cc2cc(NC(=O)c3c4c(nc(c5ccccc5)c3)N(N=C4C)c6ccc(cc6)C)ccc2)CC1
0.252125	S1CCN(Cc2cc(NC(=O)c3c4c(nc(c5ccccc5)c3)N(N=C4C)c6ccc(cc6)C)ccc2)CC1
0.252125	S1CCN(Cc2cc(NC(=O)c3c4c(nc(c5ccccc5)c3)N(N=C4C)c6ccc(cc6)C)ccc2)CC1
0.252125	S1CCN(Cc2cc(NC(=O)c3c4c(nc(c5ccccc5)c3)N(N=C4C)c6ccc(cc6)C)ccc2)CC1
0.252125	S1CCN(Cc2cc(NC(=O)c3c4c(nc(c5ccccc5)c3)N(N=C4C)c6ccc(cc6)C)ccc2)CC1
0.252125	S1CCN(Cc2cc(NC(=O)c3c4c(nc(c5ccccc5)c3)N(N=C4C)c6ccc(cc6)C)ccc2)CC1
0.252125	S1CCN(Cc2cc(NC(=O)c3c4c(nc(c5ccccc5)c3)N(N=C4C)c6ccc(cc6)C)ccc2)CC1
0.252125	S1CCN(Cc2cc(NC(=O)c3c4c(nc(c5ccccc5)c3)N(N=C4C)c6ccc(cc6)C)ccc2)CC1
0.252	O=C(Nc1cnc(nc1)c2ncccn2)C=3NN=C(c4ccc(cc4)C)C3
0.252	O=C(Nc1cnc(nc1)c2ncccn2)C=3NN=C(c4ccc(cc4)C)C3
0.252	O=C(Nc1cnc(nc1)c2ncccn2)C=3NN=C(c4ccc(cc4)C)C3
0.252	O=C(Nc1cnc(nc1)c2ncccn2)C=3NN=C(c4ccc(cc4)C)C3
0.252	O=C(Nc1cnc(nc1)c2ncccn2)C=3NN=C(c4ccc(cc4)C)C3
0.252	O=C(Nc1cnc(nc1)c2ncccn2)C=3NN=C(c4ccc(cc4)C)C3
0.252	O=C(Nc1cnc(nc1)c2ncccn2)C=3NN=C(c4ccc(cc4)C)C3
0.252	O=C(Nc1cnc(nc1)c2ncccn2)C=3NN=C(c4ccc(cc4)C)C3
0.252	O=C(Nc1cnc(nc1)c2ncccn2)C=3NN=C(c4ccc(cc4)C)C3
0.252	O=C(Nc1cnc(nc1)c2ncccn2)C=3NN=C(c4ccc(cc4)C)C3
0.252	Clc1ccc(cc1)C(=O)Nc2ccc(NS(=O)(=O)c3cnc(nc3)c4ccccc4)cc2
0.252	Clc1ccc(cc1)C(=O)Nc2ccc(NS(=O)(=O)c3cnc(nc3)c4ccccc4)cc2
0.252	Clc1ccc(cc1)C(=O)Nc2ccc(NS(=O)(=O)c3cnc(nc3)c4ccccc4)cc2
0.252	Clc1ccc(cc1)C(=O)Nc2ccc(NS(=O)(=O)c3cnc(nc3)c4ccccc4)cc2
0.252	Clc1ccc(cc1)C(=O)Nc2ccc(NS(=O)(=O)c3cnc(nc3)c4ccccc4)cc2
0.252	Clc1ccc(cc1)C(=O)Nc2ccc(NS(=O)(=O)c3cnc(nc3)c4ccccc4)cc2
0.252	Clc1ccc(cc1)C(=O)Nc2ccc(NS(=O)(=O)c3cnc(nc3)c4ccccc4)cc2
0.252	Clc1ccc(cc1)C(=O)Nc2ccc(NS(=O)(=O)c3cnc(nc3)c4ccccc4)cc2
0.252	Clc1ccc(cc1)C(=O)Nc2ccc(NS(=O)(=O)c3cnc(nc3)c4ccccc4)cc2
0.252	Clc1ccc(cc1)C(=O)Nc2ccc(NS(=O)(=O)c3cnc(nc3)c4ccccc4)cc2
0.25188	O=C(Nc1cc(OCc2c(cccc2)C)ccc1)c3nnccc3
0.25188	O=C(Nc1cc(OCc2c(cccc2)C)ccc1)c3nnccc3
0.25188	O=C(Nc1cc(OCc2c(cccc2)C)ccc1)c3nnccc3
0.251799	S1C(c2c(F)cc(NC(=O)c3cc(ccc3)C(=O)C4CC4)cc2)=CC=C1C
0.251799	S1C(c2c(F)cc(NC(=O)c3cc(ccc3)C(=O)C4CC4)cc2)=CC=C1C
0.251799	S1C(c2c(F)cc(NC(=O)c3cc(ccc3)C(=O)C4CC4)cc2)=CC=C1C
0.250883	Clc1c(N2N=CC=C2)ccc(NC(=O)c3ccc(NC4=NN(C=C4)C)cc3)c1
0.250871	Clc1c(NC(=O)C=2SC=CC2)cc(cc1)C(=O)NC=3C(=NOC3)c4ccccc4
0.250871	Clc1c(NC(=O)C=2SC=CC2)cc(cc1)C(=O)NC=3C(=NOC3)c4ccccc4
0.250871	Clc1c(NC(=O)C=2SC=CC2)cc(cc1)C(=O)NC=3C(=NOC3)c4ccccc4
0.250871	Clc1c(NC(=O)C=2SC=CC2)cc(cc1)C(=O)NC=3C(=NOC3)c4ccccc4
0.250871	Clc1c(NC(=O)C=2SC=CC2)cc(cc1)C(=O)NC=3C(=NOC3)c4ccccc4
0.250871	Clc1c(NC(=O)C=2SC=CC2)cc(cc1)C(=O)NC=3C(=NOC3)c4ccccc4
0.250871	Clc1c(NC(=O)C=2SC=CC2)cc(cc1)C(=O)NC=3C(=NOC3)c4ccccc4
0.250871	Clc1c(NC(=O)C=2SC=CC2)cc(cc1)C(=O)NC=3C(=NOC3)c4ccccc4
0.250871	Clc1c(NC(=O)C=2SC=CC2)cc(cc1)C(=O)NC=3C(=NOC3)c4ccccc4
0.250871	Clc1c(NC(=O)C=2SC=CC2)cc(cc1)C(=O)NC=3C(=NOC3)c4ccccc4
0.250825	S1C(=NC(C(=O)Nc2cc(OCC3CCOCC3)c(cc2)C)=C1)C=4SC=CC4
0.250825	S1C(=NC(C(=O)Nc2cc(OCC3CCOCC3)c(cc2)C)=C1)C=4SC=CC4
0.250825	S1C(=NC(C(=O)Nc2cc(OCC3CCOCC3)c(cc2)C)=C1)C=4SC=CC4
0.250825	S1C(=NC(C(=O)Nc2cc(OCC3CCOCC3)c(cc2)C)=C1)C=4SC=CC4
0.250825	S1C(=NC(C(=O)Nc2cc(OCC3CCOCC3)c(cc2)C)=C1)C=4SC=CC4
0.250825	S1C(=NC(C(=O)Nc2cc(OCC3CCOCC3)c(cc2)C)=C1)C=4SC=CC4
0.250825	S1C(=NC(C(=O)Nc2cc(OCC3CCOCC3)c(cc2)C)=C1)C=4SC=CC4
0.250825	S1C(=NC(C(=O)Nc2cc(OCC3CCOCC3)c(cc2)C)=C1)C=4SC=CC4
0.250825	S1C(=NC(C(=O)Nc2cc(OCC3CCOCC3)c(cc2)C)=C1)C=4SC=CC4
0.250825	S1C(NC(=O)c2ccc(cc2)CCCC)=C(C(=O)N3CCN(Cc4cc(OC)c(OC)cc4)CC3)C=C1
0.250825	S1C(NC(=O)c2ccc(cc2)CCCC)=C(C(=O)N3CCN(Cc4cc(OC)c(OC)cc4)CC3)C=C1
0.250825	S1C(NC(=O)c2ccc(cc2)CCCC)=C(C(=O)N3CCN(Cc4cc(OC)c(OC)cc4)CC3)C=C1
0.250825	S1C(NC(=O)c2ccc(cc2)CCCC)=C(C(=O)N3CCN(Cc4cc(OC)c(OC)cc4)CC3)C=C1
0.25	S(=O)(=O)(NCC=1OC=CC1)c2ccc(cc2)C(=O)Nc3c(cc(cc3)C(=O)N)C
0.25	S(=O)(=O)(NCC=1OC=CC1)c2ccc(cc2)C(=O)Nc3c(cc(cc3)C(=O)N)C
0.25	O=C(Nc1cc2c(cc1)CCCCC2)c3ccc(NC(=O)C=C)cc3
0.25	O=C(Nc1cc2c(cc1)CCCCC2)c3ccc(NC(=O)C=C)cc3
0.25	O=C(Nc1cc2c(cc1)CCCCC2)c3ccc(NC(=O)C=C)cc3
0.25	Brc1cc(ccc1)C(=O)Nc2cc(O)c(cc2)C(=O)NNc3cc(c(cc3)C)C(=O)OC
0.25	Brc1cc(ccc1)C(=O)Nc2cc(O)c(cc2)C(=O)NNc3cc(c(cc3)C)C(=O)OC
0.25	Brc1cc(ccc1)C(=O)Nc2cc(O)c(cc2)C(=O)NNc3cc(c(cc3)C)C(=O)OC
0.25	Brc1cc(ccc1)C(=O)Nc2cc(O)c(cc2)C(=O)NNc3cc(c(cc3)C)C(=O)OC
0.25	Brc1cc(ccc1)C(=O)Nc2cc(O)c(cc2)C(=O)NNc3cc(c(cc3)C)C(=O)OC
0.25	Brc1cc(ccc1)C(=O)Nc2cc(O)c(cc2)C(=O)NNc3cc(c(cc3)C)C(=O)OC
0.25	Clc1c(Oc2ncc(cc2)C(=O)Nc3cc(F)c(cc3)C=4SC(=CC4)C)cccc1
0.25	Brc1cc(ccc1)C(=O)Nc2cc(O)c(cc2)C(=O)NNc3cc(c(cc3)C)C(=O)OC
0.25	Brc1cc(ccc1)C(=O)Nc2cc(O)c(cc2)C(=O)NNc3cc(c(cc3)C)C(=O)OC
0.25	Brc1cc(ccc1)C(=O)Nc2cc(O)c(cc2)C(=O)NNc3cc(c(cc3)C)C(=O)OC
0.25	Brc1cc(ccc1)C(=O)Nc2cc(O)c(cc2)C(=O)NNc3cc(c(cc3)C)C(=O)OC
0.25	S(=O)(=O)(Nc1c(F)ccc(NC(=O)C2=C(SC=C2)NC(=O)c3ccc(cc3)CCCC)c1)C
0.25	S(=O)(=O)(Nc1c(F)ccc(NC(=O)C2=C(SC=C2)NC(=O)c3ccc(cc3)CCCC)c1)C
0.249169	O=C1N=C(NC=C1C(=O)Nc2cc(c(NC(=O)C=3OC=CC3)cc2)C)COC
0.249169	O=C1N=C(NC=C1C(=O)Nc2cc(c(NC(=O)C=3OC=CC3)cc2)C)COC
0.249158	O=C(Nc1c(O)ccc(Oc2ccccc2)c1)c3cnc(OCC=4ON=C(N4)C)cc3
0.249158	O=C(Nc1c(O)ccc(Oc2ccccc2)c1)c3cnc(OCC=4ON=C(N4)C)cc3
0.249158	O=C(Nc1c(O)ccc(Oc2ccccc2)c1)c3cnc(OCC=4ON=C(N4)C)cc3
0.249158	O=C(Nc1c(O)ccc(Oc2ccccc2)c1)c3cnc(OCC=4ON=C(N4)C)cc3
0.249158	O=C(Nc1c(O)ccc(Oc2ccccc2)c1)c3cnc(OCC=4ON=C(N4)C)cc3
0.249158	O=C(Nc1c(O)ccc(Oc2ccccc2)c1)c3cnc(OCC=4ON=C(N4)C)cc3
0.249158	O=C(Nc1c(O)ccc(Oc2ccccc2)c1)c3cnc(OCC=4ON=C(N4)C)cc3
0.249158	O=C(Nc1c(O)ccc(Oc2ccccc2)c1)c3cnc(OCC=4ON=C(N4)C)cc3
0.249158	O=C(Nc1c(O)ccc(Oc2ccccc2)c1)c3cnc(OCC=4ON=C(N4)C)cc3
0.249158	O=C(Nc1c(O)ccc(Oc2ccccc2)c1)c3cnc(OCC=4ON=C(N4)C)cc3
0.248869	O=C(Nc1c(N)cccc1)c2ccc(cc2)C
0.248869	O=C(Nc1c(N)cccc1)c2ccc(cc2)C
0.248869	O=C(Nc1c(N)cccc1)c2ccc(cc2)C
0.248869	O=C(Nc1c(N)cccc1)c2ccc(cc2)C
0.248869	O=C(Nc1c(N)cccc1)c2ccc(cc2)C
0.248869	O=C(Nc1c(N)cccc1)c2ccc(cc2)C
0.248869	O=C(Nc1c(N)cccc1)c2ccc(cc2)C
0.248869	O=C(Nc1c(N)cccc1)c2ccc(cc2)C
0.248869	O=C(Nc1c(N)cccc1)c2ccc(cc2)C
0.248869	O=C(Nc1c(N)cccc1)c2ccc(cc2)C
0.248344	Clc1c(NC(=O)C=2SC=CC2)cc(cc1)C(=O)N3CCN(C(=O)CCc4cc(ccc4)C)CC3
0.248344	Clc1c(NC(=O)C=2SC=CC2)cc(cc1)C(=O)N3CCN(C(=O)CCc4cc(ccc4)C)CC3
0.248344	Clc1c(NC(=O)C=2SC=CC2)cc(cc1)C(=O)N3CCN(C(=O)CCc4cc(ccc4)C)CC3
0.248344	Clc1c(NC(=O)C=2SC=CC2)cc(cc1)C(=O)N3CCN(C(=O)CCc4cc(ccc4)C)CC3
0.248344	Clc1c(NC(=O)C=2SC=CC2)cc(cc1)C(=O)N3CCN(C(=O)CCc4cc(ccc4)C)CC3
0.248344	Clc1c(NC(=O)C=2SC=CC2)cc(cc1)C(=O)N3CCN(C(=O)CCc4cc(ccc4)C)CC3
0.248344	Clc1c(NC(=O)C=2SC=CC2)cc(cc1)C(=O)N3CCN(C(=O)CCc4cc(ccc4)C)CC3
0.248344	Clc1c(NC(=O)C=2SC=CC2)cc(cc1)C(=O)N3CCN(C(=O)CCc4cc(ccc4)C)CC3
0.248344	Clc1c(NC(=O)C=2SC=CC2)cc(cc1)C(=O)N3CCN(C(=O)CCc4cc(ccc4)C)CC3
0.248344	Clc1c(NC(=O)C=2SC=CC2)cc(cc1)C(=O)N3CCN(C(=O)CCc4cc(ccc4)C)CC3
0.248322	S(=O)(=O)(NC=1C=NNC1)c2cc(NC(=O)c3cc(F)c(c4c(cc(F)cc4)C)cc3)ccc2
0.248322	S(=O)(=O)(NC=1C=NNC1)c2cc(NC(=O)c3cc(F)c(c4c(cc(F)cc4)C)cc3)ccc2
0.248322	S(=O)(=O)(NC=1C=NNC1)c2cc(NC(=O)c3cc(F)c(c4c(cc(F)cc4)C)cc3)ccc2
0.248322	S(=O)(=O)(NC=1C=NNC1)c2cc(NC(=O)c3cc(F)c(c4c(cc(F)cc4)C)cc3)ccc2
0.248322	S(=O)(=O)(NC=1C=NNC1)c2cc(NC(=O)c3cc(F)c(c4c(cc(F)cc4)C)cc3)ccc2
0.248322	S(=O)(=O)(NC=1C=NNC1)c2cc(NC(=O)c3cc(F)c(c4c(cc(F)cc4)C)cc3)ccc2
0.248322	S(=O)(=O)(NC=1C=NNC1)c2cc(NC(=O)c3cc(F)c(c4c(cc(F)cc4)C)cc3)ccc2
0.248322	S(=O)(=O)(NC=1C=NNC1)c2cc(NC(=O)c3cc(F)c(c4c(cc(F)cc4)C)cc3)ccc2
0.248322	S(=O)(=O)(NC=1C=NNC1)c2cc(NC(=O)c3cc(F)c(c4c(cc(F)cc4)C)cc3)ccc2
0.248322	S(=O)(=O)(NC=1C=NNC1)c2cc(NC(=O)c3cc(F)c(c4c(cc(F)cc4)C)cc3)ccc2
0.248322	S1C(c2c(F)cc(NC(=O)c3cc(OC=4SC=CN4)ccc3)cc2)=CC=C1C
0.248322	S1C(c2c(F)cc(NC(=O)c3cc(OC=4SC=CN4)ccc3)cc2)=CC=C1C
0.248322	S1C(c2c(F)cc(NC(=O)c3cc(OC=4SC=CN4)ccc3)cc2)=CC=C1C
0.248322	S1C(c2c(F)cc(NC(=O)c3cc(OC=4SC=CN4)ccc3)cc2)=CC=C1C
0.248322	S1C(c2c(F)cc(NC(=O)c3cc(OC=4SC=CN4)ccc3)cc2)=CC=C1C
0.248322	S1C(c2c(F)cc(NC(=O)c3cc(OC=4SC=CN4)ccc3)cc2)=CC=C1C
0.248322	S1C(c2c(F)cc(NC(=O)c3cc(OC=4SC=CN4)ccc3)cc2)=CC=C1C
0.248322	S1C(c2c(F)cc(NC(=O)c3cc(OC=4SC=CN4)ccc3)cc2)=CC=C1C
0.248322	S1C(c2c(F)cc(NC(=O)c3cc(OC=4SC=CN4)ccc3)cc2)=CC=C1C
0.248322	S1C(c2c(F)cc(NC(=O)c3cc(OC=4SC=CN4)ccc3)cc2)=CC=C1C
0.248299	[O-][N+](=O)c1c(N2CCOCC2)ccc(c1)C(=O)Nc3ccc(Oc4cnc(cc4)C)cc3
0.248299	[O-][N+](=O)c1c(N2CCOCC2)ccc(c1)C(=O)Nc3ccc(Oc4cnc(cc4)C)cc3
0.248299	[O-][N+](=O)c1c(N2CCOCC2)ccc(c1)C(=O)Nc3ccc(Oc4cnc(cc4)C)cc3
0.248299	[O-][N+](=O)c1c(N2CCOCC2)ccc(c1)C(=O)Nc3ccc(Oc4cnc(cc4)C)cc3
0.248252	Clc1c(ccc(NC(=O)OC(C)(C)C)c1)C(=O)NC(CCc2cnccc2)C
0.248252	Clc1c(ccc(NC(=O)OC(C)(C)C)c1)C(=O)NC(CCc2cnccc2)C
0.248252	Clc1c(ccc(NC(=O)OC(C)(C)C)c1)C(=O)NC(CCc2cnccc2)C
0.248252	Clc1c(ccc(NC(=O)OC(C)(C)C)c1)C(=O)NC(CCc2cnccc2)C
0.248252	Clc1c(ccc(NC(=O)OC(C)(C)C)c1)C(=O)NC(CCc2cnccc2)C
0.248252	Clc1c(ccc(NC(=O)OC(C)(C)C)c1)C(=O)NC(CCc2cnccc2)C
0.248252	Clc1c(ccc(NC(=O)OC(C)(C)C)c1)C(=O)NC(CCc2cnccc2)C
0.248252	Clc1c(ccc(NC(=O)OC(C)(C)C)c1)C(=O)NC(CCc2cnccc2)C
0.248252	Clc1c(ccc(NC(=O)OC(C)(C)C)c1)C(=O)NC(CCc2cnccc2)C
0.248252	Clc1c(ccc(NC(=O)OC(C)(C)C)c1)C(=O)NC(CCc2cnccc2)C
0.248201	Fc1nc(cnc1)C(=O)Nc2cc(N3C(=O)CCC3=O)c(cc2)C
0.248201	Fc1nc(cnc1)C(=O)Nc2cc(N3C(=O)CCC3=O)c(cc2)C
0.248201	Fc1nc(cnc1)C(=O)Nc2cc(N3C(=O)CCC3=O)c(cc2)C
0.248201	Fc1nc(cnc1)C(=O)Nc2cc(N3C(=O)CCC3=O)c(cc2)C
0.248201	Fc1nc(cnc1)C(=O)Nc2cc(N3C(=O)CCC3=O)c(cc2)C
0.248201	Fc1nc(cnc1)C(=O)Nc2cc(N3C(=O)CCC3=O)c(cc2)C
0.248201	Fc1nc(cnc1)C(=O)Nc2cc(N3C(=O)CCC3=O)c(cc2)C
0.248201	Fc1nc(cnc1)C(=O)Nc2cc(N3C(=O)CCC3=O)c(cc2)C
0.248201	Fc1nc(cnc1)C(=O)Nc2cc(N3C(=O)CCC3=O)c(cc2)C
0.248201	Fc1nc(cnc1)C(=O)Nc2cc(N3C(=O)CCC3=O)c(cc2)C
0.248148	O=C(Nc1c(OC(C)C)ncc(c1)C)c2ccc(cc2)C3=NNC=N3
0.248148	O=C(Nc1c(OC(C)C)ncc(c1)C)c2ccc(cc2)C3=NNC=N3
0.24812	Clc1cc(c(NC(=O)c2cc(N)c(cc2)C)cc1)C(=O)NC3CC3
0.24812	Clc1cc(c(NC(=O)c2cc(N)c(cc2)C)cc1)C(=O)NC3CC3
0.24812	Clc1cc(c(NC(=O)c2cc(N)c(cc2)C)cc1)C(=O)NC3CC3
0.24812	Clc1cc(c(NC(=O)c2cc(N)c(cc2)C)cc1)C(=O)NC3CC3
0.24812	Clc1cc(c(NC(=O)c2cc(N)c(cc2)C)cc1)C(=O)NC3CC3
0.24812	Clc1cc(c(NC(=O)c2cc(N)c(cc2)C)cc1)C(=O)NC3CC3
0.24812	Clc1cc(c(NC(=O)c2cc(N)c(cc2)C)cc1)C(=O)NC3CC3
0.24812	Clc1cc(c(NC(=O)c2cc(N)c(cc2)C)cc1)C(=O)NC3CC3
0.24812	Clc1cc(c(NC(=O)c2cc(N)c(cc2)C)cc1)C(=O)NC3CC3
0.24812	Clc1cc(c(NC(=O)c2cc(N)c(cc2)C)cc1)C(=O)NC3CC3
0.248062	S1C(=NC(=C1NC(=O)c2ccc(NC(=O)N)cc2)C)c3ccccc3
0.248062	S1C(=NC(=C1NC(=O)c2ccc(NC(=O)N)cc2)C)c3ccccc3
0.248062	S1C(=NC(=C1NC(=O)c2ccc(NC(=O)N)cc2)C)c3ccccc3
0.248062	S1C(=NC(=C1NC(=O)c2ccc(NC(=O)N)cc2)C)c3ccccc3
0.248031	Brc1ccc(cc1)C2=NOC(C(=O)NCc3ccc(c4cnccc4)cc3)=C2
0.248031	Brc1ccc(cc1)C2=NOC(C(=O)NCc3ccc(c4cnccc4)cc3)=C2
0.248031	Brc1ccc(cc1)C2=NOC(C(=O)NCc3ccc(c4cnccc4)cc3)=C2
0.248031	Brc1ccc(cc1)C2=NOC(C(=O)NCc3ccc(c4cnccc4)cc3)=C2
0.248031	Brc1ccc(cc1)C2=NOC(C(=O)NCc3ccc(c4cnccc4)cc3)=C2
0.248031	Brc1ccc(cc1)C2=NOC(C(=O)NCc3ccc(c4cnccc4)cc3)=C2
0.248031	Brc1ccc(cc1)C2=NOC(C(=O)NCc3ccc(c4cnccc4)cc3)=C2
0.248031	Brc1ccc(cc1)C2=NOC(C(=O)NCc3ccc(c4cnccc4)cc3)=C2
0.248031	Brc1ccc(cc1)C2=NOC(C(=O)NCc3ccc(c4cnccc4)cc3)=C2
0.248031	Brc1ccc(cc1)C2=NOC(C(=O)NCc3ccc(c4cnccc4)cc3)=C2
0.248	S(c1cncc(NC(=O)c2ccc(NC3=NN(C=C3)C)cc2)c1)C
0.248	S(c1cncc(NC(=O)c2ccc(NC3=NN(C=C3)C)cc2)c1)C
0.248	S(c1cncc(NC(=O)c2ccc(NC3=NN(C=C3)C)cc2)c1)C
0.247934	O=C(Nc1cc(N)ccc1)c2cc3OCOc3cc2
0.247934	O=C(Nc1cc(N)ccc1)c2cc3OCOc3cc2
0.247934	O=C(Nc1cc(N)ccc1)c2cc3OCOc3cc2
0.247934	O=C(Nc1cc(N)ccc1)c2cc3OCOc3cc2
0.247934	O=C(Nc1cc(N)ccc1)c2cc3OCOc3cc2
0.247934	O=C(Nc1cc(N)ccc1)c2cc3OCOc3cc2
0.247934	O=C(Nc1cc(N)ccc1)c2cc3OCOc3cc2
0.247934	O=C(Nc1cc(N)ccc1)c2cc3OCOc3cc2
0.247934	O=C(Nc1cc(N)ccc1)c2cc3OCOc3cc2
0.247934	O=C(Nc1cc(N)ccc1)c2cc3OCOc3cc2
0.247934	Oc1c(ccc(c1)CN2CCN(CC=3C=NN(C3)C)CC2)C
0.247934	Oc1c(ccc(c1)CN2CCN(CC=3C=NN(C3)C)CC2)C
0.247934	Oc1c(ccc(c1)CN2CCN(CC=3C=NN(C3)C)CC2)C
0.247934	Oc1c(ccc(c1)CN2CCN(CC=3C=NN(C3)C)CC2)C
0.247934	Oc1c(ccc(c1)CN2CCN(CC=3C=NN(C3)C)CC2)C
0.247934	Oc1c(ccc(c1)CN2CCN(CC=3C=NN(C3)C)CC2)C
0.247934	Oc1c(ccc(c1)CN2CCN(CC=3C=NN(C3)C)CC2)C
0.247934	Oc1c(ccc(c1)CN2CCN(CC=3C=NN(C3)C)CC2)C
0.247934	Oc1c(ccc(c1)CN2CCN(CC=3C=NN(C3)C)CC2)C
0.247934	Oc1c(ccc(c1)CN2CCN(CC=3C=NN(C3)C)CC2)C
0.247899	O=C(Nc1ccccc1)c2c(ccc(C#C)c2)C
0.247899	O=C(Nc1ccccc1)c2c(ccc(C#C)c2)C
0.247899	O=C(Nc1ccccc1)c2c(ccc(C#C)c2)C
0.247423	Clc1c(ccc(NC(=O)OC(C)(C)C)c1)C(=O)NCC=2OC(=CC2)CN3CCOCC3
0.247423	Clc1c(ccc(NC(=O)OC(C)(C)C)c1)C(=O)NCC=2OC(=CC2)CN3CCOCC3
0.247423	Clc1c(ccc(NC(=O)OC(C)(C)C)c1)C(=O)NCC=2OC(=CC2)CN3CCOCC3
0.247423	Clc1c(ccc(NC(=O)OC(C)(C)C)c1)C(=O)NCC=2OC(=CC2)CN3CCOCC3
0.247423	Clc1c(ccc(NC(=O)OC(C)(C)C)c1)C(=O)NCC=2OC(=CC2)CN3CCOCC3
0.247423	Clc1c(ccc(NC(=O)OC(C)(C)C)c1)C(=O)NCC=2OC(=CC2)CN3CCOCC3
0.247423	Clc1c(ccc(NC(=O)OC(C)(C)C)c1)C(=O)NCC=2OC(=CC2)CN3CCOCC3
0.247423	Clc1c(ccc(NC(=O)OC(C)(C)C)c1)C(=O)NCC=2OC(=CC2)CN3CCOCC3
0.247423	Clc1c(ccc(NC(=O)OC(C)(C)C)c1)C(=O)NCC=2OC(=CC2)CN3CCOCC3
0.247423	Clc1c(ccc(NC(=O)OC(C)(C)C)c1)C(=O)NCC=2OC(=CC2)CN3CCOCC3
0.247423	S1C(c2c(F)cc(NC(=O)c3c(cncc3)CC)cc2)=CC=C1C
0.247423	S1C(c2c(F)cc(NC(=O)c3c(cncc3)CC)cc2)=CC=C1C
0.247423	S1C(c2c(F)cc(NC(=O)c3c(cncc3)CC)cc2)=CC=C1C
0.247423	S1C(c2c(F)cc(NC(=O)c3c(cncc3)CC)cc2)=CC=C1C
0.247423	S1C(c2c(F)cc(NC(=O)c3c(cncc3)CC)cc2)=CC=C1C
0.247423	S1C(c2c(F)cc(NC(=O)c3c(cncc3)CC)cc2)=CC=C1C
0.247423	S1C(c2c(F)cc(NC(=O)c3c(cncc3)CC)cc2)=CC=C1C
0.247423	S1C(c2c(F)cc(NC(=O)c3c(cncc3)CC)cc2)=CC=C1C
0.247312	S1CCN(Cc2cc(NC(=O)C=3N=C(OC3)C4CCNCC4)ccc2)CC1
0.247312	S1CCN(Cc2cc(NC(=O)C=3N=C(OC3)C4CCNCC4)ccc2)CC1
0.247312	S1CCN(Cc2cc(NC(=O)C=3N=C(OC3)C4CCNCC4)ccc2)CC1
0.247312	S1CCN(Cc2cc(NC(=O)C=3N=C(OC3)C4CCNCC4)ccc2)CC1
[truncated: 8,001 more rows]
