# Supplementary material for: Galileo: Three-dimensional searching in large combinatorial fragment spaces on the example of pharmacophores
Source: J Comput Aided Mol Des. 2022 Nov 24;37(1):1–16. doi: 10.1007/s10822-022-00485-y (PMC10032335; doi:10.1007/s10822-022-00485-y)
Supplement: Supplementary file 4 — Supplementary file 3a [file 10822_2022_485_MOESM3_ESMa.zip › Imatinib_Galileo/14/out_5.csv]

Score	SMILES
0.387597	O=C(Nc1c(ccc(c1)C(=O)NCc2ccc(cc2)CN3CCC(C(=O)N)CC3)C)Nc4ccccc4
0.387597	O=C(Nc1c(ccc(c1)C(=O)NCc2ccc(cc2)CN3CCC(C(=O)N)CC3)C)Nc4ccccc4
0.387597	O=C(Nc1c(ccc(c1)C(=O)NCc2ccc(cc2)CN3CCC(C(=O)N)CC3)C)Nc4ccccc4
0.387597	O=C(Nc1c(ccc(c1)C(=O)NCc2ccc(cc2)CN3CCC(C(=O)N)CC3)C)Nc4ccccc4
0.387597	O=C(Nc1c(ccc(c1)C(=O)NCc2ccc(cc2)CN3CCC(C(=O)N)CC3)C)Nc4ccccc4
0.387597	O=C(Nc1c(ccc(c1)C(=O)NCc2ccc(cc2)CN3CCC(C(=O)N)CC3)C)Nc4ccccc4
0.379032	O=C(Nc1cc(NC(=O)C(C)(C)C)c(cc1)C)c2ccc(cc2)C=3OC(=NN3)c4ccccc4
0.379032	O=C(Nc1cc(NC(=O)C(C)(C)C)c(cc1)C)c2ccc(cc2)C=3OC(=NN3)c4ccccc4
0.379032	O=C(Nc1cc(NC(=O)C(C)(C)C)c(cc1)C)c2ccc(cc2)C=3OC(=NN3)c4ccccc4
0.379032	O=C(Nc1cc(NC(=O)C(C)(C)C)c(cc1)C)c2ccc(cc2)C=3OC(=NN3)c4ccccc4
0.379032	O=C(Nc1cc(NC(=O)C(C)(C)C)c(cc1)C)c2ccc(cc2)C=3OC(=NN3)c4ccccc4
0.379032	O=C(Nc1cc(NC(=O)C(C)(C)C)c(cc1)C)c2ccc(cc2)C=3OC(=NN3)c4ccccc4
0.379032	O=C(Nc1cc(NC(=O)C(C)(C)C)c(cc1)C)c2ccc(cc2)C=3OC(=NN3)c4ccccc4
0.379032	O=C(Nc1cc(NC(=O)C(C)(C)C)c(cc1)C)c2ccc(cc2)C=3OC(=NN3)c4ccccc4
0.379032	O=C(Nc1cc(NC(=O)C(C)(C)C)c(cc1)C)c2ccc(cc2)C=3OC(=NN3)c4ccccc4
0.379032	O=C(Nc1cc(NC(=O)C(C)(C)C)c(cc1)C)c2ccc(cc2)C=3OC(=NN3)c4ccccc4
0.376147	O=C(Nc1cc(NC(=O)C=O)c(cc1)C)c2ccccc2
0.376147	O=C(Nc1cc(NC(=O)C=O)c(cc1)C)c2ccccc2
0.364312	S1(=O)(=O)N(Cc2cc(NC(=O)c3cc(NC(=O)Nc4ccccc4)c(cc3)C)ccc2)CCC1
0.364312	S1(=O)(=O)N(Cc2cc(NC(=O)c3cc(NC(=O)Nc4ccccc4)c(cc3)C)ccc2)CCC1
0.364312	S1(=O)(=O)N(Cc2cc(NC(=O)c3cc(NC(=O)Nc4ccccc4)c(cc3)C)ccc2)CCC1
0.364312	S1(=O)(=O)N(Cc2cc(NC(=O)c3cc(NC(=O)Nc4ccccc4)c(cc3)C)ccc2)CCC1
0.364312	S1(=O)(=O)N(Cc2cc(NC(=O)c3cc(NC(=O)Nc4ccccc4)c(cc3)C)ccc2)CCC1
0.364312	S1(=O)(=O)N(Cc2cc(NC(=O)c3cc(NC(=O)Nc4ccccc4)c(cc3)C)ccc2)CCC1
0.364312	S1(=O)(=O)N(Cc2cc(NC(=O)c3cc(NC(=O)Nc4ccccc4)c(cc3)C)ccc2)CCC1
0.364312	S1(=O)(=O)N(Cc2cc(NC(=O)c3cc(NC(=O)Nc4ccccc4)c(cc3)C)ccc2)CCC1
0.364312	S1(=O)(=O)N(Cc2cc(NC(=O)c3cc(NC(=O)Nc4ccccc4)c(cc3)C)ccc2)CCC1
0.364312	S1(=O)(=O)N(Cc2cc(NC(=O)c3cc(NC(=O)Nc4ccccc4)c(cc3)C)ccc2)CCC1
0.362934	O=C(Nc1cc(c(cc1)C)C(=O)NC2CC2)c3cnc(c4ncccc4)cc3
0.362934	O=C(Nc1cc(c(cc1)C)C(=O)NC2CC2)c3cnc(c4ncccc4)cc3
0.362934	O=C(Nc1cc(c(cc1)C)C(=O)NC2CC2)c3cnc(c4ncccc4)cc3
0.362934	O=C(Nc1cc(c(cc1)C)C(=O)NC2CC2)c3cnc(c4ncccc4)cc3
0.362385	O=C(Nc1ccccc1)c2cc(NC(=O)C)c(cc2)C
0.362385	O=C(Nc1ccccc1)c2cc(NC(=O)C)c(cc2)C
0.362385	O=C(Nc1ccccc1)c2cc(NC(=O)C)c(cc2)C
0.362385	O=C(Nc1ccccc1)c2cc(NC(=O)C)c(cc2)C
0.362385	O=C(Nc1ccccc1)c2cc(NC(=O)C)c(cc2)C
0.362385	O=C(Nc1ccccc1)c2cc(NC(=O)C)c(cc2)C
0.362385	O=C(Nc1ccccc1)c2cc(NC(=O)C)c(cc2)C
0.362385	O=C(Nc1ccccc1)c2cc(NC(=O)C)c(cc2)C
0.362385	O=C(Nc1ccccc1)c2cc(NC(=O)C)c(cc2)C
0.362385	O=C(Nc1ccccc1)c2cc(NC(=O)C)c(cc2)C
0.357724	Clc1c(cc(cc1)C(=O)Nc2cc(ccc2)C3=NC(=CN3)C)C
0.357724	Clc1c(cc(cc1)C(=O)Nc2cc(ccc2)C3=NC(=CN3)C)C
0.357724	Clc1c(cc(cc1)C(=O)Nc2cc(ccc2)C3=NC(=CN3)C)C
0.357724	Clc1c(cc(cc1)C(=O)Nc2cc(ccc2)C3=NC(=CN3)C)C
0.357724	Clc1c(cc(cc1)C(=O)Nc2cc(ccc2)C3=NC(=CN3)C)C
0.357724	Clc1c(cc(cc1)C(=O)Nc2cc(ccc2)C3=NC(=CN3)C)C
0.357724	Clc1c(cc(cc1)C(=O)Nc2cc(ccc2)C3=NC(=CN3)C)C
0.357724	Clc1c(cc(cc1)C(=O)Nc2cc(ccc2)C3=NC(=CN3)C)C
0.357724	Clc1c(cc(cc1)C(=O)Nc2cc(ccc2)C3=NC(=CN3)C)C
0.357724	Clc1c(cc(cc1)C(=O)Nc2cc(ccc2)C3=NC(=CN3)C)C
0.352273	O=C(Nc1c(ccc(NC(=O)CC)c1)C)c2ccc(cc2)C=3OC(=NN3)c4c(cccc4)C
0.352273	O=C(Nc1c(ccc(NC(=O)CC)c1)C)c2ccc(cc2)C=3OC(=NN3)c4c(cccc4)C
0.352273	O=C(Nc1c(ccc(NC(=O)CC)c1)C)c2ccc(cc2)C=3OC(=NN3)c4c(cccc4)C
0.352273	O=C(Nc1c(ccc(NC(=O)CC)c1)C)c2ccc(cc2)C=3OC(=NN3)c4c(cccc4)C
0.352273	O=C(Nc1c(ccc(NC(=O)CC)c1)C)c2ccc(cc2)C=3OC(=NN3)c4c(cccc4)C
0.352273	O=C(Nc1c(ccc(NC(=O)CC)c1)C)c2ccc(cc2)C=3OC(=NN3)c4c(cccc4)C
0.352273	O=C(Nc1c(ccc(NC(=O)CC)c1)C)c2ccc(cc2)C=3OC(=NN3)c4c(cccc4)C
0.352273	O=C(Nc1c(ccc(NC(=O)CC)c1)C)c2ccc(cc2)C=3OC(=NN3)c4c(cccc4)C
0.352273	O=C(Nc1c(ccc(NC(=O)CC)c1)C)c2ccc(cc2)C=3OC(=NN3)c4c(cccc4)C
0.352273	O=C(Nc1c(ccc(NC(=O)CC)c1)C)c2ccc(cc2)C=3OC(=NN3)c4c(cccc4)C
0.352	O=C(Nc1cc(ccc1)C2=NC(=CN2)C)c3cc(c(cc3)CC)CC
0.352	O=C(Nc1cc(ccc1)C2=NC(=CN2)C)c3cc(c(cc3)CC)CC
0.352	O=C(Nc1cc(ccc1)C2=NC(=CN2)C)c3cc(c(cc3)CC)CC
0.352	O=C(Nc1cc(ccc1)C2=NC(=CN2)C)c3cc(c(cc3)CC)CC
0.352	O=C(Nc1cc(ccc1)C2=NC(=CN2)C)c3cc(c(cc3)CC)CC
0.352	O=C(Nc1cc(ccc1)C2=NC(=CN2)C)c3cc(c(cc3)CC)CC
0.352	O=C(Nc1cc(ccc1)C2=NC(=CN2)C)c3cc(c(cc3)CC)CC
0.352	O=C(Nc1cc(ccc1)C2=NC(=CN2)C)c3cc(c(cc3)CC)CC
0.352	O=C(Nc1cc(ccc1)C2=NC(=CN2)C)c3cc(c(cc3)CC)CC
0.352	O=C(Nc1cc(ccc1)C2=NC(=CN2)C)c3cc(c(cc3)CC)CC
0.345679	O=C(Nc1ccc(Oc2ccc(cc2)C)cc1)c3cc(ccc3)CNc4nc(ccn4)C
0.345679	O=C(Nc1ccc(Oc2ccc(cc2)C)cc1)c3cc(ccc3)CNc4nc(ccn4)C
0.345679	O=C(Nc1ccc(Oc2ccc(cc2)C)cc1)c3cc(ccc3)CNc4nc(ccn4)C
0.345679	O=C(Nc1ccc(Oc2ccc(cc2)C)cc1)c3cc(ccc3)CNc4nc(ccn4)C
0.345679	O=C(Nc1ccc(Oc2ccc(cc2)C)cc1)c3cc(ccc3)CNc4nc(ccn4)C
0.345679	O=C(Nc1ccc(Oc2ccc(cc2)C)cc1)c3cc(ccc3)CNc4nc(ccn4)C
0.345679	O=C(Nc1ccc(Oc2ccc(cc2)C)cc1)c3cc(ccc3)CNc4nc(ccn4)C
0.345679	O=C(Nc1ccc(Oc2ccc(cc2)C)cc1)c3cc(ccc3)CNc4nc(ccn4)C
0.345679	O=C(Nc1ccc(Oc2ccc(cc2)C)cc1)c3cc(ccc3)CNc4nc(ccn4)C
0.345679	O=C(Nc1ccc(Oc2ccc(cc2)C)cc1)c3cc(ccc3)CNc4nc(ccn4)C
0.34375	S1C(c2ccc(cc2)C(=O)Nc3cc(NC(=O)C(C)(C)C)c(cc3)C)=CC=C1C=O
0.34375	S1C(c2ccc(cc2)C(=O)Nc3cc(NC(=O)C(C)(C)C)c(cc3)C)=CC=C1C=O
0.34375	S1C(c2ccc(cc2)C(=O)Nc3cc(NC(=O)C(C)(C)C)c(cc3)C)=CC=C1C=O
0.34375	S1C(c2ccc(cc2)C(=O)Nc3cc(NC(=O)C(C)(C)C)c(cc3)C)=CC=C1C=O
0.34375	S1C(c2ccc(cc2)C(=O)Nc3cc(NC(=O)C(C)(C)C)c(cc3)C)=CC=C1C=O
0.34375	S1C(c2ccc(cc2)C(=O)Nc3cc(NC(=O)C(C)(C)C)c(cc3)C)=CC=C1C=O
0.34375	S1C(c2ccc(cc2)C(=O)Nc3cc(NC(=O)C(C)(C)C)c(cc3)C)=CC=C1C=O
0.34375	S1C(c2ccc(cc2)C(=O)Nc3cc(NC(=O)C(C)(C)C)c(cc3)C)=CC=C1C=O
0.34375	S1C(c2ccc(cc2)C(=O)Nc3cc(NC(=O)C(C)(C)C)c(cc3)C)=CC=C1C=O
0.34375	S1C(c2ccc(cc2)C(=O)Nc3cc(NC(=O)C(C)(C)C)c(cc3)C)=CC=C1C=O
0.341772	FC(F)(F)c1cc(ccc1)C(=O)Nc2cc(NC=O)c(cc2)C
0.341772	FC(F)(F)c1cc(ccc1)C(=O)Nc2cc(NC=O)c(cc2)C
0.341772	FC(F)(F)c1cc(ccc1)C(=O)Nc2cc(NC=O)c(cc2)C
0.341772	FC(F)(F)c1cc(ccc1)C(=O)Nc2cc(NC=O)c(cc2)C
0.341772	FC(F)(F)c1cc(ccc1)C(=O)Nc2cc(NC=O)c(cc2)C
0.341772	FC(F)(F)c1cc(ccc1)C(=O)Nc2cc(NC=O)c(cc2)C
0.341772	FC(F)(F)c1cc(ccc1)C(=O)Nc2cc(NC=O)c(cc2)C
0.341772	FC(F)(F)c1cc(ccc1)C(=O)Nc2cc(NC=O)c(cc2)C
0.341772	FC(F)(F)c1cc(ccc1)C(=O)Nc2cc(NC=O)c(cc2)C
0.341772	FC(F)(F)c1cc(ccc1)C(=O)Nc2cc(NC=O)c(cc2)C
0.341727	FC(F)(F)c1cc(ccc1)C(=O)Nc2cc(NC(=O)C(=O)N3CCN(CCOC)CC3)c(cc2)C
0.341727	FC(F)(F)c1cc(ccc1)C(=O)Nc2cc(NC(=O)C(=O)N3CCN(CCOC)CC3)c(cc2)C
0.341727	FC(F)(F)c1cc(ccc1)C(=O)Nc2cc(NC(=O)C(=O)N3CCN(CCOC)CC3)c(cc2)C
0.341727	FC(F)(F)c1cc(ccc1)C(=O)Nc2cc(NC(=O)C(=O)N3CCN(CCOC)CC3)c(cc2)C
0.339552	Clc1c(cc(Nc2nc(cc(n2)C)C)cc1)C(=O)Nc3cc(ccc3)C4=NC(=CN4)C
0.339552	Clc1c(cc(Nc2nc(cc(n2)C)C)cc1)C(=O)Nc3cc(ccc3)C4=NC(=CN4)C
0.339552	Clc1c(cc(Nc2nc(cc(n2)C)C)cc1)C(=O)Nc3cc(ccc3)C4=NC(=CN4)C
0.339552	Clc1c(cc(Nc2nc(cc(n2)C)C)cc1)C(=O)Nc3cc(ccc3)C4=NC(=CN4)C
0.339552	Clc1c(cc(Nc2nc(cc(n2)C)C)cc1)C(=O)Nc3cc(ccc3)C4=NC(=CN4)C
0.339286	Clc1cc(ccc1)C=2ON=C(C(=O)Nc3c(F)cc(cc3)CN4CCN(CC4)C)C2
0.339286	Clc1cc(ccc1)C=2ON=C(C(=O)Nc3c(F)cc(cc3)CN4CCN(CC4)C)C2
0.339286	Clc1cc(ccc1)C=2ON=C(C(=O)Nc3c(F)cc(cc3)CN4CCN(CC4)C)C2
0.339286	Clc1cc(ccc1)C=2ON=C(C(=O)Nc3c(F)cc(cc3)CN4CCN(CC4)C)C2
0.339286	Clc1cc(ccc1)C=2ON=C(C(=O)Nc3c(F)cc(cc3)CN4CCN(CC4)C)C2
0.339286	Clc1cc(ccc1)C=2ON=C(C(=O)Nc3c(F)cc(cc3)CN4CCN(CC4)C)C2
0.339286	Clc1cc(ccc1)C=2ON=C(C(=O)Nc3c(F)cc(cc3)CN4CCN(CC4)C)C2
0.339286	Clc1cc(ccc1)C=2ON=C(C(=O)Nc3c(F)cc(cc3)CN4CCN(CC4)C)C2
0.339286	Clc1cc(ccc1)C=2ON=C(C(=O)Nc3c(F)cc(cc3)CN4CCN(CC4)C)C2
0.339286	Clc1cc(ccc1)C=2ON=C(C(=O)Nc3c(F)cc(cc3)CN4CCN(CC4)C)C2
0.338583	O=C(Nc1c(ccc(c1)C(=O)NC2CCN(CC(C)C)CC2)C)Nc3ccccc3
0.338583	O=C(Nc1c(ccc(c1)C(=O)NC2CCN(CC(C)C)CC2)C)Nc3ccccc3
0.338583	O=C(Nc1c(ccc(c1)C(=O)NC2CCN(CC(C)C)CC2)C)Nc3ccccc3
0.338583	O=C(Nc1c(ccc(c1)C(=O)NC2CCN(CC(C)C)CC2)C)Nc3ccccc3
0.338583	O=C(Nc1c(ccc(c1)C(=O)NC2CCN(CC(C)C)CC2)C)Nc3ccccc3
0.338583	O=C(Nc1c(ccc(c1)C(=O)NC2CCN(CC(C)C)CC2)C)Nc3ccccc3
0.338583	O=C(Nc1c(ccc(c1)C(=O)NC2CCN(CC(C)C)CC2)C)Nc3ccccc3
0.338583	O=C(Nc1c(ccc(c1)C(=O)NC2CCN(CC(C)C)CC2)C)Nc3ccccc3
0.338583	O=C(Nc1c(ccc(c1)C(=O)NC2CCN(CC(C)C)CC2)C)Nc3ccccc3
0.338583	O=C(Nc1c(ccc(c1)C(=O)NC2CCN(CC(C)C)CC2)C)Nc3ccccc3
0.336918	S(=O)(=O)(N1CCN(Cc2ccccc2)CC1)c3cc(ccc3)C(=O)Nc4c(cc(OC)cc4)C
0.336918	S(=O)(=O)(N1CCN(Cc2ccccc2)CC1)c3cc(ccc3)C(=O)Nc4c(cc(OC)cc4)C
0.336918	S(=O)(=O)(N1CCN(Cc2ccccc2)CC1)c3cc(ccc3)C(=O)Nc4c(cc(OC)cc4)C
0.336918	S(=O)(=O)(N1CCN(Cc2ccccc2)CC1)c3cc(ccc3)C(=O)Nc4c(cc(OC)cc4)C
0.336918	S(=O)(=O)(N1CCN(Cc2ccccc2)CC1)c3cc(ccc3)C(=O)Nc4c(cc(OC)cc4)C
0.336918	S(=O)(=O)(N1CCN(Cc2ccccc2)CC1)c3cc(ccc3)C(=O)Nc4c(cc(OC)cc4)C
0.336918	S(=O)(=O)(N1CCN(Cc2ccccc2)CC1)c3cc(ccc3)C(=O)Nc4c(cc(OC)cc4)C
0.336918	S(=O)(=O)(N1CCN(Cc2ccccc2)CC1)c3cc(ccc3)C(=O)Nc4c(cc(OC)cc4)C
0.336918	S(=O)(=O)(N1CCN(Cc2ccccc2)CC1)c3cc(ccc3)C(=O)Nc4c(cc(OC)cc4)C
0.336918	S(=O)(=O)(N1CCN(Cc2ccccc2)CC1)c3cc(ccc3)C(=O)Nc4c(cc(OC)cc4)C
0.335664	O=C(Nc1cc(NC(=O)C(C)(C)C)c(cc1)C)c2c(nc(nc2)c3ccccc3)C(C)(C)C
0.335664	O=C(Nc1cc(NC(=O)C(C)(C)C)c(cc1)C)c2c(nc(nc2)c3ccccc3)C(C)(C)C
0.335664	O=C(Nc1cc(NC(=O)C(C)(C)C)c(cc1)C)c2c(nc(nc2)c3ccccc3)C(C)(C)C
0.335664	O=C(Nc1cc(NC(=O)C(C)(C)C)c(cc1)C)c2c(nc(nc2)c3ccccc3)C(C)(C)C
0.335664	O=C(Nc1cc(NC(=O)C(C)(C)C)c(cc1)C)c2c(nc(nc2)c3ccccc3)C(C)(C)C
0.335664	O=C(Nc1cc(NC(=O)C(C)(C)C)c(cc1)C)c2c(nc(nc2)c3ccccc3)C(C)(C)C
0.335664	O=C(Nc1cc(NC(=O)C(C)(C)C)c(cc1)C)c2c(nc(nc2)c3ccccc3)C(C)(C)C
0.335664	O=C(Nc1cc(NC(=O)C(C)(C)C)c(cc1)C)c2c(nc(nc2)c3ccccc3)C(C)(C)C
0.335664	O=C(Nc1cc(NC(=O)C(C)(C)C)c(cc1)C)c2c(nc(nc2)c3ccccc3)C(C)(C)C
0.335664	O=C(Nc1cc(NC(=O)C(C)(C)C)c(cc1)C)c2c(nc(nc2)c3ccccc3)C(C)(C)C
0.334545	FC(F)(F)c1cc(c2cc(ncc2)C(=O)Nc3c(ccc(c3)C(=O)NCC4CC4)C)ccc1
0.334545	FC(F)(F)c1cc(c2cc(ncc2)C(=O)Nc3c(ccc(c3)C(=O)NCC4CC4)C)ccc1
0.334545	FC(F)(F)c1cc(c2cc(ncc2)C(=O)Nc3c(ccc(c3)C(=O)NCC4CC4)C)ccc1
0.334545	FC(F)(F)c1cc(c2cc(ncc2)C(=O)Nc3c(ccc(c3)C(=O)NCC4CC4)C)ccc1
0.334545	FC(F)(F)c1cc(c2cc(ncc2)C(=O)Nc3c(ccc(c3)C(=O)NCC4CC4)C)ccc1
0.334545	FC(F)(F)c1cc(c2cc(ncc2)C(=O)Nc3c(ccc(c3)C(=O)NCC4CC4)C)ccc1
0.334545	FC(F)(F)c1cc(c2cc(ncc2)C(=O)Nc3c(ccc(c3)C(=O)NCC4CC4)C)ccc1
0.334545	FC(F)(F)c1cc(c2cc(ncc2)C(=O)Nc3c(ccc(c3)C(=O)NCC4CC4)C)ccc1
0.334545	FC(F)(F)c1cc(c2cc(ncc2)C(=O)Nc3c(ccc(c3)C(=O)NCC4CC4)C)ccc1
0.334545	FC(F)(F)c1cc(c2cc(ncc2)C(=O)Nc3c(ccc(c3)C(=O)NCC4CC4)C)ccc1
0.333333	FC(F)(F)c1cc(ccc1)C(=O)Nc2cc(NC(=O)C=O)c(cc2)C
0.333333	FC(F)(F)c1cc(ccc1)C(=O)Nc2cc(NC(=O)C=O)c(cc2)C
0.333333	FC(F)(F)c1cc(ccc1)C(=O)Nc2cc(NC(=O)C=O)c(cc2)C
0.333333	FC(F)(F)c1cc(ccc1)C(=O)Nc2cc(NC(=O)C=O)c(cc2)C
0.333333	FC(F)(F)c1cc(ccc1)C(=O)Nc2cc(NC(=O)C=O)c(cc2)C
0.333333	FC(F)(F)c1cc(ccc1)C(=O)Nc2cc(NC(=O)C=O)c(cc2)C
0.333333	FC(F)(F)c1cc(ccc1)C(=O)Nc2cc(NC(=O)C=O)c(cc2)C
0.333333	FC(F)(F)c1cc(ccc1)C(=O)Nc2cc(NC(=O)C=O)c(cc2)C
0.333333	FC(F)(F)c1cc(ccc1)C(=O)Nc2cc(NC(=O)C=O)c(cc2)C
0.333333	FC(F)(F)c1cc(ccc1)C(=O)Nc2cc(NC(=O)C=O)c(cc2)C
0.333333	O=C(Nc1c(cc(NC(=O)C2=CNC=C2)cc1)C)C=3OC=CC3
0.333333	O=C(Nc1c(cc(NC(=O)C2=CNC=C2)cc1)C)C=3OC=CC3
0.333333	O=C(Nc1c(cc(NC(=O)C2=CNC=C2)cc1)C)C=3OC=CC3
0.333333	O=C(Nc1c(cc(NC(=O)C2=CNC=C2)cc1)C)C=3OC=CC3
0.333333	O=C(Nc1c(cc(NC(=O)C2=CNC=C2)cc1)C)C=3OC=CC3
0.333333	O=C(Nc1c(cc(NC(=O)C2=CNC=C2)cc1)C)C=3OC=CC3
0.333333	O=C(Nc1c(cc(NC(=O)C2=CNC=C2)cc1)C)C=3OC=CC3
0.333333	O=C(Nc1c(cc(NC(=O)C2=CNC=C2)cc1)C)C=3OC=CC3
0.333333	O=C(Nc1c(cc(NC(=O)C2=CNC=C2)cc1)C)C=3OC=CC3
0.333333	O=C(Nc1c(cc(NC(=O)C2=CNC=C2)cc1)C)C=3OC=CC3
0.330769	O=C(Nc1cc(c(NC(=O)C=2OC=CC2)cc1)C)c3ccc(cc3)C=4OC(=NN4)c5ccccc5
0.330769	O=C(Nc1cc(c(NC(=O)C=2OC=CC2)cc1)C)c3ccc(cc3)C=4OC(=NN4)c5ccccc5
0.330769	O=C(Nc1cc(c(NC(=O)C=2OC=CC2)cc1)C)c3ccc(cc3)C=4OC(=NN4)c5ccccc5
0.330769	O=C(Nc1cc(c(NC(=O)C=2OC=CC2)cc1)C)c3ccc(cc3)C=4OC(=NN4)c5ccccc5
0.330769	O=C(Nc1cc(c(NC(=O)C=2OC=CC2)cc1)C)c3ccc(cc3)C=4OC(=NN4)c5ccccc5
0.330769	O=C(Nc1cc(c(NC(=O)C=2OC=CC2)cc1)C)c3ccc(cc3)C=4OC(=NN4)c5ccccc5
0.330709	Clc1cc(NC(=O)c2nc(c3ccccc3)ccc2)c(NC4CC4)cc1
0.330709	Clc1cc(NC(=O)c2nc(c3ccccc3)ccc2)c(NC4CC4)cc1
0.330709	Clc1cc(NC(=O)c2nc(c3ccccc3)ccc2)c(NC4CC4)cc1
0.330709	Clc1cc(NC(=O)c2nc(c3ccccc3)ccc2)c(NC4CC4)cc1
0.330709	Clc1cc(NC(=O)c2nc(c3ccccc3)ccc2)c(NC4CC4)cc1
0.330709	Clc1cc(NC(=O)c2nc(c3ccccc3)ccc2)c(NC4CC4)cc1
0.330709	Clc1cc(NC(=O)c2nc(c3ccccc3)ccc2)c(NC4CC4)cc1
0.330709	Clc1cc(NC(=O)c2nc(c3ccccc3)ccc2)c(NC4CC4)cc1
0.330709	Clc1cc(NC(=O)c2nc(c3ccccc3)ccc2)c(NC4CC4)cc1
0.330709	Clc1cc(NC(=O)c2nc(c3ccccc3)ccc2)c(NC4CC4)cc1
0.330612	O=C(Nc1cc(ccc1)C(=O)Nc2c(ccc(NC(=O)CC)c2)C)NC(C)(C)C
0.330612	O=C(Nc1cc(ccc1)C(=O)Nc2c(ccc(NC(=O)CC)c2)C)NC(C)(C)C
0.330612	O=C(Nc1cc(ccc1)C(=O)Nc2c(ccc(NC(=O)CC)c2)C)NC(C)(C)C
0.328671	S1C(c2nc(c(cc2)C(=O)Nc3c(ccc(c3)C(=O)NCC4CC4)C)C)=CC=C1
0.328671	S1C(c2nc(c(cc2)C(=O)Nc3c(ccc(c3)C(=O)NCC4CC4)C)C)=CC=C1
0.328671	S1C(c2nc(c(cc2)C(=O)Nc3c(ccc(c3)C(=O)NCC4CC4)C)C)=CC=C1
0.328671	S1C(c2nc(c(cc2)C(=O)Nc3c(ccc(c3)C(=O)NCC4CC4)C)C)=CC=C1
0.328671	S1C(c2nc(c(cc2)C(=O)Nc3c(ccc(c3)C(=O)NCC4CC4)C)C)=CC=C1
0.328671	S1C(c2nc(c(cc2)C(=O)Nc3c(ccc(c3)C(=O)NCC4CC4)C)C)=CC=C1
0.328671	S1C(c2nc(c(cc2)C(=O)Nc3c(ccc(c3)C(=O)NCC4CC4)C)C)=CC=C1
0.328671	S1C(c2nc(c(cc2)C(=O)Nc3c(ccc(c3)C(=O)NCC4CC4)C)C)=CC=C1
0.328671	S1C(c2nc(c(cc2)C(=O)Nc3c(ccc(c3)C(=O)NCC4CC4)C)C)=CC=C1
0.328671	S1C(c2nc(c(cc2)C(=O)Nc3c(ccc(c3)C(=O)NCC4CC4)C)C)=CC=C1
0.326531	Brc1ccc(cc1)C(=O)Nc2ccc(cc2)C(=O)NCc3c(c4cnccc4)cccc3
0.326531	Brc1ccc(cc1)C(=O)Nc2ccc(cc2)C(=O)NCc3c(c4cnccc4)cccc3
0.326531	Brc1ccc(cc1)C(=O)Nc2ccc(cc2)C(=O)NCc3c(c4cnccc4)cccc3
0.326241	FC(F)(F)c1cc(ccc1)C(=O)Nc2cc(NC(=O)C(=O)NC3CCN(CC(C)C)CC3)c(cc2)C
0.326241	FC(F)(F)c1cc(ccc1)C(=O)Nc2cc(NC(=O)C(=O)NC3CCN(CC(C)C)CC3)c(cc2)C
0.326241	FC(F)(F)c1cc(ccc1)C(=O)Nc2cc(NC(=O)C(=O)NC3CCN(CC(C)C)CC3)c(cc2)C
0.326241	FC(F)(F)c1cc(ccc1)C(=O)Nc2cc(NC(=O)C(=O)NC3CCN(CC(C)C)CC3)c(cc2)C
0.326241	FC(F)(F)c1cc(ccc1)C(=O)Nc2cc(NC(=O)C(=O)NC3CCN(CC(C)C)CC3)c(cc2)C
0.326241	FC(F)(F)c1cc(ccc1)C(=O)Nc2cc(NC(=O)C(=O)NC3CCN(CC(C)C)CC3)c(cc2)C
0.326241	FC(F)(F)c1cc(ccc1)C(=O)Nc2cc(NC(=O)C(=O)NC3CCN(CC(C)C)CC3)c(cc2)C
0.326241	FC(F)(F)c1cc(ccc1)C(=O)Nc2cc(NC(=O)C(=O)NC3CCN(CC(C)C)CC3)c(cc2)C
0.326241	FC(F)(F)c1cc(ccc1)C(=O)Nc2cc(NC(=O)C(=O)NC3CCN(CC(C)C)CC3)c(cc2)C
0.326241	FC(F)(F)c1cc(ccc1)C(=O)Nc2cc(NC(=O)C(=O)NC3CCN(CC(C)C)CC3)c(cc2)C
0.324232	S1C(=NC=C1C(=O)Nc2ccc(cc2)CN3CCN(c4ncccc4)CC3)c5cc(F)c(F)cc5
0.324232	S1C(=NC=C1C(=O)Nc2ccc(cc2)CN3CCN(c4ncccc4)CC3)c5cc(F)c(F)cc5
0.324232	S1C(=NC=C1C(=O)Nc2ccc(cc2)CN3CCN(c4ncccc4)CC3)c5cc(F)c(F)cc5
0.324232	S1C(=NC=C1C(=O)Nc2ccc(cc2)CN3CCN(c4ncccc4)CC3)c5cc(F)c(F)cc5
0.324232	S1C(=NC=C1C(=O)Nc2ccc(cc2)CN3CCN(c4ncccc4)CC3)c5cc(F)c(F)cc5
0.324232	S1C(=NC=C1C(=O)Nc2ccc(cc2)CN3CCN(c4ncccc4)CC3)c5cc(F)c(F)cc5
0.324232	S1C(=NC=C1C(=O)Nc2ccc(cc2)CN3CCN(c4ncccc4)CC3)c5cc(F)c(F)cc5
0.324232	S1C(=NC=C1C(=O)Nc2ccc(cc2)CN3CCN(c4ncccc4)CC3)c5cc(F)c(F)cc5
0.324232	S1C(=NC=C1C(=O)Nc2ccc(cc2)CN3CCN(c4ncccc4)CC3)c5cc(F)c(F)cc5
0.324232	S1C(=NC=C1C(=O)Nc2ccc(cc2)CN3CCN(c4ncccc4)CC3)c5cc(F)c(F)cc5
0.322476	FC(F)(F)c1cc(ccc1)C(=O)Nc2cc(NC(=O)NCCCN(C(=O)OC(C)(C)C)Cc3cnccc3)c(cc2)C
0.322476	FC(F)(F)c1cc(ccc1)C(=O)Nc2cc(NC(=O)NCCCN(C(=O)OC(C)(C)C)Cc3cnccc3)c(cc2)C
0.322476	FC(F)(F)c1cc(ccc1)C(=O)Nc2cc(NC(=O)NCCCN(C(=O)OC(C)(C)C)Cc3cnccc3)c(cc2)C
0.322476	FC(F)(F)c1cc(ccc1)C(=O)Nc2cc(NC(=O)NCCCN(C(=O)OC(C)(C)C)Cc3cnccc3)c(cc2)C
0.322476	FC(F)(F)c1cc(ccc1)C(=O)Nc2cc(NC(=O)NCCCN(C(=O)OC(C)(C)C)Cc3cnccc3)c(cc2)C
0.322476	FC(F)(F)c1cc(ccc1)C(=O)Nc2cc(NC(=O)NCCCN(C(=O)OC(C)(C)C)Cc3cnccc3)c(cc2)C
0.322476	FC(F)(F)c1cc(ccc1)C(=O)Nc2cc(NC(=O)NCCCN(C(=O)OC(C)(C)C)Cc3cnccc3)c(cc2)C
0.322476	FC(F)(F)c1cc(ccc1)C(=O)Nc2cc(NC(=O)NCCCN(C(=O)OC(C)(C)C)Cc3cnccc3)c(cc2)C
0.322476	FC(F)(F)c1cc(ccc1)C(=O)Nc2cc(NC(=O)NCCCN(C(=O)OC(C)(C)C)Cc3cnccc3)c(cc2)C
0.322476	FC(F)(F)c1cc(ccc1)C(=O)Nc2cc(NC(=O)NCCCN(C(=O)OC(C)(C)C)Cc3cnccc3)c(cc2)C
0.322222	O=C(Nc1c(ccc(c1)C(=O)Nc2cc(ccc2)CC3=Nc4c(N3)cccc4)C)Nc5ccccc5
0.322222	O=C(Nc1c(ccc(c1)C(=O)Nc2cc(ccc2)CC3=Nc4c(N3)cccc4)C)Nc5ccccc5
0.322222	O=C(Nc1c(ccc(c1)C(=O)Nc2cc(ccc2)CC3=Nc4c(N3)cccc4)C)Nc5ccccc5
0.322222	O=C(Nc1c(ccc(c1)C(=O)Nc2cc(ccc2)CC3=Nc4c(N3)cccc4)C)Nc5ccccc5
0.321285	Clc1ccc(cc1)CN2CCC(NC(=O)c3nc(c4ccncc4)ccc3)CC2
0.320896	S(=O)(=O)(Cc1cc(OC)c(NC(=O)c2cc(NC(=O)Nc3ccccc3)c(cc2)C)cc1)C
0.320896	S(=O)(=O)(Cc1cc(OC)c(NC(=O)c2cc(NC(=O)Nc3ccccc3)c(cc2)C)cc1)C
0.320896	S(=O)(=O)(Cc1cc(OC)c(NC(=O)c2cc(NC(=O)Nc3ccccc3)c(cc2)C)cc1)C
0.320896	S(=O)(=O)(Cc1cc(OC)c(NC(=O)c2cc(NC(=O)Nc3ccccc3)c(cc2)C)cc1)C
0.320896	S(=O)(=O)(Cc1cc(OC)c(NC(=O)c2cc(NC(=O)Nc3ccccc3)c(cc2)C)cc1)C
0.318898	O=C(Nc1c(O)ccc(Oc2ccccc2)c1)c3nc(c4ccccc4)ccc3
0.318898	O=C(Nc1c(O)ccc(Oc2ccccc2)c1)c3nc(c4ccccc4)ccc3
0.318898	O=C(Nc1c(O)ccc(Oc2ccccc2)c1)c3nc(c4ccccc4)ccc3
0.318898	O=C(Nc1c(O)ccc(Oc2ccccc2)c1)c3nc(c4ccccc4)ccc3
0.318898	O=C(Nc1c(O)ccc(Oc2ccccc2)c1)c3nc(c4ccccc4)ccc3
0.318898	O=C(Nc1c(O)ccc(Oc2ccccc2)c1)c3nc(c4ccccc4)ccc3
0.318898	O=C(Nc1c(O)ccc(Oc2ccccc2)c1)c3nc(c4ccccc4)ccc3
0.318898	O=C(Nc1c(O)ccc(Oc2ccccc2)c1)c3nc(c4ccccc4)ccc3
0.318898	O=C(Nc1c(O)ccc(Oc2ccccc2)c1)c3nc(c4ccccc4)ccc3
0.318898	O=C(Nc1c(O)ccc(Oc2ccccc2)c1)c3nc(c4ccccc4)ccc3
0.318548	O=C(Nc1ccc(cc1)C(=O)NCCN2CCOCC2)c3cnc(c4ncccc4)cc3
0.318548	O=C(Nc1ccc(cc1)C(=O)NCCN2CCOCC2)c3cnc(c4ncccc4)cc3
0.318548	O=C(Nc1ccc(cc1)C(=O)NCCN2CCOCC2)c3cnc(c4ncccc4)cc3
0.318548	O=C(Nc1ccc(cc1)C(=O)NCCN2CCOCC2)c3cnc(c4ncccc4)cc3
0.318548	O=C(Nc1ccc(cc1)C(=O)NCCN2CCOCC2)c3cnc(c4ncccc4)cc3
0.318548	O=C(Nc1ccc(cc1)C(=O)NCCN2CCOCC2)c3cnc(c4ncccc4)cc3
0.318548	O=C(Nc1ccc(cc1)C(=O)NCCN2CCOCC2)c3cnc(c4ncccc4)cc3
0.318548	O=C(Nc1ccc(cc1)C(=O)NCCN2CCOCC2)c3cnc(c4ncccc4)cc3
0.318548	O=C(Nc1ccc(cc1)C(=O)NCCN2CCOCC2)c3cnc(c4ncccc4)cc3
0.318548	O=C(Nc1ccc(cc1)C(=O)NCCN2CCOCC2)c3cnc(c4ncccc4)cc3
0.317241	FC(F)(F)c1cc(ccc1)C(=O)Nc2cc(NC(=O)C(=O)NC3CCN(CCOC(C)C)CC3)c(cc2)C
0.317241	FC(F)(F)c1cc(ccc1)C(=O)Nc2cc(NC(=O)C(=O)NC3CCN(CCOC(C)C)CC3)c(cc2)C
0.317241	FC(F)(F)c1cc(ccc1)C(=O)Nc2cc(NC(=O)C(=O)NC3CCN(CCOC(C)C)CC3)c(cc2)C
0.317241	FC(F)(F)c1cc(ccc1)C(=O)Nc2cc(NC(=O)C(=O)NC3CCN(CCOC(C)C)CC3)c(cc2)C
0.317241	FC(F)(F)c1cc(ccc1)C(=O)Nc2cc(NC(=O)C(=O)NC3CCN(CCOC(C)C)CC3)c(cc2)C
0.317241	FC(F)(F)c1cc(ccc1)C(=O)Nc2cc(NC(=O)C(=O)NC3CCN(CCOC(C)C)CC3)c(cc2)C
0.317241	FC(F)(F)c1cc(ccc1)C(=O)Nc2cc(NC(=O)C(=O)NC3CCN(CCOC(C)C)CC3)c(cc2)C
0.317241	FC(F)(F)c1cc(ccc1)C(=O)Nc2cc(NC(=O)C(=O)NC3CCN(CCOC(C)C)CC3)c(cc2)C
0.317241	FC(F)(F)c1cc(ccc1)C(=O)Nc2cc(NC(=O)C(=O)NC3CCN(CCOC(C)C)CC3)c(cc2)C
0.317241	FC(F)(F)c1cc(ccc1)C(=O)Nc2cc(NC(=O)C(=O)NC3CCN(CCOC(C)C)CC3)c(cc2)C
0.316667	O=C(Nc1c(cccc1)CN2CCOCC2)c3cc(ccc3)C(=O)Nc4ccccc4
0.316667	O=C(Nc1c(cccc1)CN2CCOCC2)c3cc(ccc3)C(=O)Nc4ccccc4
0.316667	O=C(Nc1c(cccc1)CN2CCOCC2)c3cc(ccc3)C(=O)Nc4ccccc4
0.316667	O=C(Nc1c(cccc1)CN2CCOCC2)c3cc(ccc3)C(=O)Nc4ccccc4
0.316667	O=C(Nc1c(cccc1)CN2CCOCC2)c3cc(ccc3)C(=O)Nc4ccccc4
0.316667	O=C(Nc1c(cccc1)CN2CCOCC2)c3cc(ccc3)C(=O)Nc4ccccc4
0.316667	O=C(Nc1c(cccc1)CN2CCOCC2)c3cc(ccc3)C(=O)Nc4ccccc4
0.316667	O=C(Nc1c(cccc1)CN2CCOCC2)c3cc(ccc3)C(=O)Nc4ccccc4
0.316667	O=C(Nc1c(cccc1)CN2CCOCC2)c3cc(ccc3)C(=O)Nc4ccccc4
0.316667	O=C(Nc1c(cccc1)CN2CCOCC2)c3cc(ccc3)C(=O)Nc4ccccc4
0.316406	S(=O)(=O)(Nc1c(ccc(c1)C(=O)Nc2cc(NC)ccc2)C)c3ccc(F)cc3
0.316406	S(=O)(=O)(Nc1c(ccc(c1)C(=O)Nc2cc(NC)ccc2)C)c3ccc(F)cc3
0.316406	S(=O)(=O)(Nc1c(ccc(c1)C(=O)Nc2cc(NC)ccc2)C)c3ccc(F)cc3
0.316406	S(=O)(=O)(Nc1c(ccc(c1)C(=O)Nc2cc(NC)ccc2)C)c3ccc(F)cc3
0.316406	S(=O)(=O)(Nc1c(ccc(c1)C(=O)Nc2cc(NC)ccc2)C)c3ccc(F)cc3
0.316406	S(=O)(=O)(Nc1c(ccc(c1)C(=O)Nc2cc(NC)ccc2)C)c3ccc(F)cc3
0.316406	S(=O)(=O)(Nc1c(ccc(c1)C(=O)Nc2cc(NC)ccc2)C)c3ccc(F)cc3
0.316406	S(=O)(=O)(Nc1c(ccc(c1)C(=O)Nc2cc(NC)ccc2)C)c3ccc(F)cc3
0.316406	S(=O)(=O)(Nc1c(ccc(c1)C(=O)Nc2cc(NC)ccc2)C)c3ccc(F)cc3
0.316406	S(=O)(=O)(Nc1c(ccc(c1)C(=O)Nc2cc(NC)ccc2)C)c3ccc(F)cc3
0.315412	S1C(=NC=C1C(=O)Nc2ccc(c3nc(ncc3)C)cc2)c4cc(OC)c(OC)cc4
0.315412	S1C(=NC=C1C(=O)Nc2ccc(c3nc(ncc3)C)cc2)c4cc(OC)c(OC)cc4
0.315412	S1C(=NC=C1C(=O)Nc2ccc(c3nc(ncc3)C)cc2)c4cc(OC)c(OC)cc4
0.315412	S1C(=NC=C1C(=O)Nc2ccc(c3nc(ncc3)C)cc2)c4cc(OC)c(OC)cc4
0.315412	S1C(=NC=C1C(=O)Nc2ccc(c3nc(ncc3)C)cc2)c4cc(OC)c(OC)cc4
0.315412	S1C(=NC=C1C(=O)Nc2ccc(c3nc(ncc3)C)cc2)c4cc(OC)c(OC)cc4
0.315412	S1C(=NC=C1C(=O)Nc2ccc(c3nc(ncc3)C)cc2)c4cc(OC)c(OC)cc4
0.315412	S1C(=NC=C1C(=O)Nc2ccc(c3nc(ncc3)C)cc2)c4cc(OC)c(OC)cc4
0.315412	S1C(=NC=C1C(=O)Nc2ccc(c3nc(ncc3)C)cc2)c4cc(OC)c(OC)cc4
0.315412	S1C(=NC=C1C(=O)Nc2ccc(c3nc(ncc3)C)cc2)c4cc(OC)c(OC)cc4
0.314741	O=C(Nc1c(cc(OC)cc1)C)c2ccc(cc2)C=3OC(=NN3)c4ccccc4
0.314741	O=C(Nc1c(cc(OC)cc1)C)c2ccc(cc2)C=3OC(=NN3)c4ccccc4
0.314741	O=C(Nc1c(cc(OC)cc1)C)c2ccc(cc2)C=3OC(=NN3)c4ccccc4
0.314741	O=C(Nc1c(cc(OC)cc1)C)c2ccc(cc2)C=3OC(=NN3)c4ccccc4
0.314741	O=C(Nc1c(cc(OC)cc1)C)c2ccc(cc2)C=3OC(=NN3)c4ccccc4
0.314741	O=C(Nc1c(cc(OC)cc1)C)c2ccc(cc2)C=3OC(=NN3)c4ccccc4
0.314741	O=C(Nc1c(cc(OC)cc1)C)c2ccc(cc2)C=3OC(=NN3)c4ccccc4
0.314741	O=C(Nc1c(cc(OC)cc1)C)c2ccc(cc2)C=3OC(=NN3)c4ccccc4
0.314741	O=C(Nc1c(cc(OC)cc1)C)c2ccc(cc2)C=3OC(=NN3)c4ccccc4
0.314741	O=C(Nc1c(cc(OC)cc1)C)c2ccc(cc2)C=3OC(=NN3)c4ccccc4
0.31405	O=C(Nc1cc(ccc1)C2=NC(=CN2)C)c3ccc(cc3)C=NOC
0.31405	O=C(Nc1cc(ccc1)C2=NC(=CN2)C)c3ccc(cc3)C=NOC
0.31405	O=C(Nc1cc(ccc1)C2=NC(=CN2)C)c3ccc(cc3)C=NOC
0.31405	O=C(Nc1cc(ccc1)C2=NC(=CN2)C)c3ccc(cc3)C=NOC
0.31405	O=C(Nc1cc(ccc1)C2=NC(=CN2)C)c3ccc(cc3)C=NOC
0.31405	O=C(Nc1cc(ccc1)C2=NC(=CN2)C)c3ccc(cc3)C=NOC
0.31405	O=C(Nc1cc(ccc1)C2=NC(=CN2)C)c3ccc(cc3)C=NOC
0.31405	O=C(Nc1cc(ccc1)C2=NC(=CN2)C)c3ccc(cc3)C=NOC
0.31405	O=C(Nc1cc(ccc1)C2=NC(=CN2)C)c3ccc(cc3)C=NOC
0.31405	O=C(Nc1cc(ccc1)C2=NC(=CN2)C)c3ccc(cc3)C=NOC
0.313953	O=C(Nc1c(NC2CC2)ccnc1)c3nc(ncc3)c4ccccc4
0.313953	O=C(Nc1c(NC2CC2)ccnc1)c3nc(ncc3)c4ccccc4
0.313953	O=C(Nc1c(NC2CC2)ccnc1)c3nc(ncc3)c4ccccc4
0.313953	O=C(Nc1c(NC2CC2)ccnc1)c3nc(ncc3)c4ccccc4
0.313953	O=C(Nc1c(NC2CC2)ccnc1)c3nc(ncc3)c4ccccc4
0.313953	O=C(Nc1c(NC2CC2)ccnc1)c3nc(ncc3)c4ccccc4
0.313953	O=C(Nc1c(NC2CC2)ccnc1)c3nc(ncc3)c4ccccc4
0.313953	O=C(Nc1c(NC2CC2)ccnc1)c3nc(ncc3)c4ccccc4
0.313953	O=C(Nc1c(NC2CC2)ccnc1)c3nc(ncc3)c4ccccc4
0.313953	O=C(Nc1c(NC2CC2)ccnc1)c3nc(ncc3)c4ccccc4
0.313793	FC(F)(F)c1cc(ccc1)C(=O)Nc2cc(NC(=O)C(=O)NCCCN3CC(O)CC3)c(cc2)C
0.313793	FC(F)(F)c1cc(ccc1)C(=O)Nc2cc(NC(=O)C(=O)NCCCN3CC(O)CC3)c(cc2)C
0.313793	FC(F)(F)c1cc(ccc1)C(=O)Nc2cc(NC(=O)C(=O)NCCCN3CC(O)CC3)c(cc2)C
0.313793	FC(F)(F)c1cc(ccc1)C(=O)Nc2cc(NC(=O)C(=O)NCCCN3CC(O)CC3)c(cc2)C
0.313793	FC(F)(F)c1cc(ccc1)C(=O)Nc2cc(NC(=O)C(=O)NCCCN3CC(O)CC3)c(cc2)C
0.313793	FC(F)(F)c1cc(ccc1)C(=O)Nc2cc(NC(=O)C(=O)NCCCN3CC(O)CC3)c(cc2)C
0.313793	FC(F)(F)c1cc(ccc1)C(=O)Nc2cc(NC(=O)C(=O)NCCCN3CC(O)CC3)c(cc2)C
0.313793	FC(F)(F)c1cc(ccc1)C(=O)Nc2cc(NC(=O)C(=O)NCCCN3CC(O)CC3)c(cc2)C
0.313793	FC(F)(F)c1cc(ccc1)C(=O)Nc2cc(NC(=O)C(=O)NCCCN3CC(O)CC3)c(cc2)C
0.313793	FC(F)(F)c1cc(ccc1)C(=O)Nc2cc(NC(=O)C(=O)NCCCN3CC(O)CC3)c(cc2)C
0.313725	Clc1cc(c2cnc(cc2)C(=O)Nc3cc(ccc3)C4=NC(=CN4)C)ccc1
0.313725	Clc1cc(c2cnc(cc2)C(=O)Nc3cc(ccc3)C4=NC(=CN4)C)ccc1
0.313725	Clc1cc(c2cnc(cc2)C(=O)Nc3cc(ccc3)C4=NC(=CN4)C)ccc1
0.313653	Clc1c(Oc2ccncc2)ccc(c1)C(=O)Nc3cc(NC(=O)CCN(C)C)c(cc3)C
0.313653	Clc1c(Oc2ccncc2)ccc(c1)C(=O)Nc3cc(NC(=O)CCN(C)C)c(cc3)C
0.313653	Clc1c(Oc2ccncc2)ccc(c1)C(=O)Nc3cc(NC(=O)CCN(C)C)c(cc3)C
0.313653	Clc1c(Oc2ccncc2)ccc(c1)C(=O)Nc3cc(NC(=O)CCN(C)C)c(cc3)C
0.313653	Clc1c(Oc2ccncc2)ccc(c1)C(=O)Nc3cc(NC(=O)CCN(C)C)c(cc3)C
0.313653	Clc1c(Oc2ccncc2)ccc(c1)C(=O)Nc3cc(NC(=O)CCN(C)C)c(cc3)C
0.313653	Clc1c(Oc2ccncc2)ccc(c1)C(=O)Nc3cc(NC(=O)CCN(C)C)c(cc3)C
0.313653	Clc1c(Oc2ccncc2)ccc(c1)C(=O)Nc3cc(NC(=O)CCN(C)C)c(cc3)C
0.313653	Clc1c(Oc2ccncc2)ccc(c1)C(=O)Nc3cc(NC(=O)CCN(C)C)c(cc3)C
0.313653	Clc1c(Oc2ccncc2)ccc(c1)C(=O)Nc3cc(NC(=O)CCN(C)C)c(cc3)C
0.313253	O=C(Nc1cc(ccc1)C2=NOC(O)=N2)c3cnc(cc3)C
0.313253	O=C(Nc1cc(ccc1)C2=NOC(O)=N2)c3cnc(cc3)C
0.313253	O=C(Nc1cc(ccc1)C2=NOC(O)=N2)c3cnc(cc3)C
0.313208	O=C(Nc1cc(ccc1)C2=NC(=CN2)C)c3c(NC(=O)c4cc(ccc4)C)cccc3
0.313208	O=C(Nc1cc(ccc1)C2=NC(=CN2)C)c3c(NC(=O)c4cc(ccc4)C)cccc3
0.313208	O=C(Nc1cc(ccc1)C2=NC(=CN2)C)c3c(NC(=O)c4cc(ccc4)C)cccc3
0.313208	O=C(Nc1cc(ccc1)C2=NC(=CN2)C)c3c(NC(=O)c4cc(ccc4)C)cccc3
0.313208	O=C(Nc1cc(ccc1)C2=NC(=CN2)C)c3c(NC(=O)c4cc(ccc4)C)cccc3
0.313208	O=C(Nc1cc(ccc1)C2=NC(=CN2)C)c3c(NC(=O)c4cc(ccc4)C)cccc3
0.313208	O=C(Nc1cc(ccc1)C2=NC(=CN2)C)c3c(NC(=O)c4cc(ccc4)C)cccc3
0.313208	O=C(Nc1cc(ccc1)C2=NC(=CN2)C)c3c(NC(=O)c4cc(ccc4)C)cccc3
0.313208	O=C(Nc1cc(ccc1)C2=NC(=CN2)C)c3c(NC(=O)c4cc(ccc4)C)cccc3
0.313208	O=C(Nc1cc(ccc1)C2=NC(=CN2)C)c3c(NC(=O)c4cc(ccc4)C)cccc3
0.312	FC(F)(F)c1nc(ncc1)Nc2cc(c(cc2)C)C(=O)O
0.312	FC(F)(F)c1nc(ncc1)Nc2cc(c(cc2)C)C(=O)O
0.312	FC(F)(F)c1nc(ncc1)Nc2cc(c(cc2)C)C(=O)O
0.312	FC(F)(F)c1nc(ncc1)Nc2cc(c(cc2)C)C(=O)O
0.312	FC(F)(F)c1nc(ncc1)Nc2cc(c(cc2)C)C(=O)O
0.312	FC(F)(F)c1nc(ncc1)Nc2cc(c(cc2)C)C(=O)O
0.312	FC(F)(F)c1nc(ncc1)Nc2cc(c(cc2)C)C(=O)O
0.312	FC(F)(F)c1nc(ncc1)Nc2cc(c(cc2)C)C(=O)O
0.312	FC(F)(F)c1nc(ncc1)Nc2cc(c(cc2)C)C(=O)O
0.312	FC(F)(F)c1nc(ncc1)Nc2cc(c(cc2)C)C(=O)O
0.311024	FC(F)COc1c(NC(=O)c2cc(NC(=O)Nc3ccccc3)c(cc2)C)cccc1
0.310078	FC(F)(F)c1cc(c(NCc2cc(NC(=O)c3ccc(OC)cc3)ccc2)cc1)C
0.310078	FC(F)(F)c1cc(c(NCc2cc(NC(=O)c3ccc(OC)cc3)ccc2)cc1)C
0.309859	O=C(Nc1c(ccc(c1)C(=O)NC(c2cnccc2)CC(=O)OCC)C)Nc3ccccc3
0.30916	Fc1c(NNC(=O)Nc2c(ccc(c3nccnc3)c2)C)cccc1
0.30916	Fc1c(NNC(=O)Nc2c(ccc(c3nccnc3)c2)C)cccc1
0.30916	Fc1c(NNC(=O)Nc2c(ccc(c3nccnc3)c2)C)cccc1
0.30916	Fc1c(NNC(=O)Nc2c(ccc(c3nccnc3)c2)C)cccc1
0.30916	Fc1c(NNC(=O)Nc2c(ccc(c3nccnc3)c2)C)cccc1
0.30916	Fc1c(NNC(=O)Nc2c(ccc(c3nccnc3)c2)C)cccc1
0.30916	Fc1c(NNC(=O)Nc2c(ccc(c3nccnc3)c2)C)cccc1
0.30916	Fc1c(NNC(=O)Nc2c(ccc(c3nccnc3)c2)C)cccc1
0.30916	Fc1c(NNC(=O)Nc2c(ccc(c3nccnc3)c2)C)cccc1
0.30916	Fc1c(NNC(=O)Nc2c(ccc(c3nccnc3)c2)C)cccc1
0.308594	FC(F)(F)c1cc(c(NC(=O)c2ccc(cc2)C=3OC(=NN3)c4ccccc4)cc1)C
0.308594	FC(F)(F)c1cc(c(NC(=O)c2ccc(cc2)C=3OC(=NN3)c4ccccc4)cc1)C
0.308594	FC(F)(F)c1cc(c(NC(=O)c2ccc(cc2)C=3OC(=NN3)c4ccccc4)cc1)C
0.308594	FC(F)(F)c1cc(c(NC(=O)c2ccc(cc2)C=3OC(=NN3)c4ccccc4)cc1)C
0.308594	FC(F)(F)c1cc(c(NC(=O)c2ccc(cc2)C=3OC(=NN3)c4ccccc4)cc1)C
0.308594	FC(F)(F)c1cc(c(NC(=O)c2ccc(cc2)C=3OC(=NN3)c4ccccc4)cc1)C
0.30855	Fc1c(ccc(c2ccc(F)cc2)c1)C(=O)Nc3c(cccc3)CN4CCOCC4
0.30855	Fc1c(ccc(c2ccc(F)cc2)c1)C(=O)Nc3c(cccc3)CN4CCOCC4
0.30855	Fc1c(ccc(c2ccc(F)cc2)c1)C(=O)Nc3c(cccc3)CN4CCOCC4
0.30855	Fc1c(ccc(c2ccc(F)cc2)c1)C(=O)Nc3c(cccc3)CN4CCOCC4
0.30855	Fc1c(ccc(c2ccc(F)cc2)c1)C(=O)Nc3c(cccc3)CN4CCOCC4
0.30855	Fc1c(ccc(c2ccc(F)cc2)c1)C(=O)Nc3c(cccc3)CN4CCOCC4
0.30855	Fc1c(ccc(c2ccc(F)cc2)c1)C(=O)Nc3c(cccc3)CN4CCOCC4
0.307377	O=C(Nc1cc(ccc1)COc2ccccc2)c3nc(c4ccccc4)ccc3
0.307377	O=C(Nc1cc(ccc1)COc2ccccc2)c3nc(c4ccccc4)ccc3
0.307087	O=C(Nc1c(NC2CC2)ccnc1)c3nc(c4ccccc4)ccc3
0.307018	O=CNc1c(ccc(c2nccnc2)c1)C
0.307018	O=CNc1c(ccc(c2nccnc2)c1)C
0.307018	O=CNc1c(ccc(c2nccnc2)c1)C
0.307018	O=CNc1c(ccc(c2nccnc2)c1)C
0.307018	O=CNc1c(ccc(c2nccnc2)c1)C
0.307018	O=CNc1c(ccc(c2nccnc2)c1)C
0.307018	O=CNc1c(ccc(c2nccnc2)c1)C
0.307018	O=CNc1c(ccc(c2nccnc2)c1)C
0.307018	O=CNc1c(ccc(c2nccnc2)c1)C
0.307018	O=CNc1c(ccc(c2nccnc2)c1)C
0.306202	S(c1ccc(OC(F)(F)F)cc1)CC(=O)Nc2c(ccc(c2)C(=O)Nc3ccccc3)C
0.306202	S(c1ccc(OC(F)(F)F)cc1)CC(=O)Nc2c(ccc(c2)C(=O)Nc3ccccc3)C
0.306202	S(c1ccc(OC(F)(F)F)cc1)CC(=O)Nc2c(ccc(c2)C(=O)Nc3ccccc3)C
0.304498	Fc1c(N2CCN(CC2)C)ccc(c1)C(=O)NC=3NN=C(c4ccc(NC(=O)OC(C)(C)C)cc4)C3
0.304498	Fc1c(N2CCN(CC2)C)ccc(c1)C(=O)NC=3NN=C(c4ccc(NC(=O)OC(C)(C)C)cc4)C3
0.304498	Fc1c(N2CCN(CC2)C)ccc(c1)C(=O)NC=3NN=C(c4ccc(NC(=O)OC(C)(C)C)cc4)C3
0.304498	Fc1c(N2CCN(CC2)C)ccc(c1)C(=O)NC=3NN=C(c4ccc(NC(=O)OC(C)(C)C)cc4)C3
0.304498	Fc1c(N2CCN(CC2)C)ccc(c1)C(=O)NC=3NN=C(c4ccc(NC(=O)OC(C)(C)C)cc4)C3
0.304498	Fc1c(N2CCN(CC2)C)ccc(c1)C(=O)NC=3NN=C(c4ccc(NC(=O)OC(C)(C)C)cc4)C3
0.304498	Fc1c(N2CCN(CC2)C)ccc(c1)C(=O)NC=3NN=C(c4ccc(NC(=O)OC(C)(C)C)cc4)C3
0.304498	Fc1c(N2CCN(CC2)C)ccc(c1)C(=O)NC=3NN=C(c4ccc(NC(=O)OC(C)(C)C)cc4)C3
0.304498	Fc1c(N2CCN(CC2)C)ccc(c1)C(=O)NC=3NN=C(c4ccc(NC(=O)OC(C)(C)C)cc4)C3
0.304498	Fc1c(N2CCN(CC2)C)ccc(c1)C(=O)NC=3NN=C(c4ccc(NC(=O)OC(C)(C)C)cc4)C3
0.304094	Brc1c2nc(c3cnccc3)cc(c2ccc1)C(=O)Nc4cc(c(NC(=O)C=5OC=CC5)cc4)C
0.304094	Brc1c2nc(c3cnccc3)cc(c2ccc1)C(=O)Nc4cc(c(NC(=O)C=5OC=CC5)cc4)C
0.304094	Brc1c2nc(c3cnccc3)cc(c2ccc1)C(=O)Nc4cc(c(NC(=O)C=5OC=CC5)cc4)C
0.304094	Brc1c2nc(c3cnccc3)cc(c2ccc1)C(=O)Nc4cc(c(NC(=O)C=5OC=CC5)cc4)C
0.304094	Brc1c2nc(c3cnccc3)cc(c2ccc1)C(=O)Nc4cc(c(NC(=O)C=5OC=CC5)cc4)C
0.304094	Brc1c2nc(c3cnccc3)cc(c2ccc1)C(=O)Nc4cc(c(NC(=O)C=5OC=CC5)cc4)C
0.304094	Brc1c2nc(c3cnccc3)cc(c2ccc1)C(=O)Nc4cc(c(NC(=O)C=5OC=CC5)cc4)C
0.304094	Brc1c2nc(c3cnccc3)cc(c2ccc1)C(=O)Nc4cc(c(NC(=O)C=5OC=CC5)cc4)C
0.304094	Brc1c2nc(c3cnccc3)cc(c2ccc1)C(=O)Nc4cc(c(NC(=O)C=5OC=CC5)cc4)C
0.304094	Brc1c2nc(c3cnccc3)cc(c2ccc1)C(=O)Nc4cc(c(NC(=O)C=5OC=CC5)cc4)C
0.303754	S1C(=NC(C(=O)Nc2cc(c(NC(=O)C=3OC=CC3)cc2)C)=C1)c4ncccc4
0.303754	S1C(=NC(C(=O)Nc2cc(c(NC(=O)C=3OC=CC3)cc2)C)=C1)c4ncccc4
0.303754	S1C(=NC(C(=O)Nc2cc(c(NC(=O)C=3OC=CC3)cc2)C)=C1)c4ncccc4
0.303754	S1C(=NC(C(=O)Nc2cc(c(NC(=O)C=3OC=CC3)cc2)C)=C1)c4ncccc4
0.303754	S1C(=NC(C(=O)Nc2cc(c(NC(=O)C=3OC=CC3)cc2)C)=C1)c4ncccc4
0.303754	S1C(=NC(C(=O)Nc2cc(c(NC(=O)C=3OC=CC3)cc2)C)=C1)c4ncccc4
0.303754	S1C(=NC(C(=O)Nc2cc(c(NC(=O)C=3OC=CC3)cc2)C)=C1)c4ncccc4
0.303754	S1C(=NC(C(=O)Nc2cc(c(NC(=O)C=3OC=CC3)cc2)C)=C1)c4ncccc4
0.303754	S1C(=NC(C(=O)Nc2cc(c(NC(=O)C=3OC=CC3)cc2)C)=C1)c4ncccc4
0.303754	S1C(=NC(C(=O)Nc2cc(c(NC(=O)C=3OC=CC3)cc2)C)=C1)c4ncccc4
0.303571	O=C(NNc1nc(N2CCOCC2)ccn1)c3cc(Oc4ccncc4)c(cc3)C
0.303571	O=C(NNc1nc(N2CCOCC2)ccn1)c3cc(Oc4ccncc4)c(cc3)C
0.303571	O=C(NNc1nc(N2CCOCC2)ccn1)c3cc(Oc4ccncc4)c(cc3)C
0.303571	O=C(NNc1nc(N2CCOCC2)ccn1)c3cc(Oc4ccncc4)c(cc3)C
0.303571	O=C(NNc1nc(N2CCOCC2)ccn1)c3cc(Oc4ccncc4)c(cc3)C
0.303571	O=C(NNc1nc(N2CCOCC2)ccn1)c3cc(Oc4ccncc4)c(cc3)C
0.303571	O=C(NNc1nc(N2CCOCC2)ccn1)c3cc(Oc4ccncc4)c(cc3)C
0.303571	O=C(NNc1nc(N2CCOCC2)ccn1)c3cc(Oc4ccncc4)c(cc3)C
0.303571	O=C(NNc1nc(N2CCOCC2)ccn1)c3cc(Oc4ccncc4)c(cc3)C
0.303571	O=C(NNc1nc(N2CCOCC2)ccn1)c3cc(Oc4ccncc4)c(cc3)C
0.303502	Brc1c(F)ccc(Oc2ccc(NC(=O)c3nc(c4ccccc4)ccc3)cc2)c1
0.303502	Brc1c(F)ccc(Oc2ccc(NC(=O)c3nc(c4ccccc4)ccc3)cc2)c1
0.303502	Brc1c(F)ccc(Oc2ccc(NC(=O)c3nc(c4ccccc4)ccc3)cc2)c1
0.303502	Brc1c(F)ccc(Oc2ccc(NC(=O)c3nc(c4ccccc4)ccc3)cc2)c1
0.303502	Brc1c(F)ccc(Oc2ccc(NC(=O)c3nc(c4ccccc4)ccc3)cc2)c1
0.303502	Brc1c(F)ccc(Oc2ccc(NC(=O)c3nc(c4ccccc4)ccc3)cc2)c1
0.303502	Brc1c(F)ccc(Oc2ccc(NC(=O)c3nc(c4ccccc4)ccc3)cc2)c1
0.303502	Brc1c(F)ccc(Oc2ccc(NC(=O)c3nc(c4ccccc4)ccc3)cc2)c1
0.303502	Brc1c(F)ccc(Oc2ccc(NC(=O)c3nc(c4ccccc4)ccc3)cc2)c1
0.303502	Brc1c(F)ccc(Oc2ccc(NC(=O)c3nc(c4ccccc4)ccc3)cc2)c1
0.303279	Ic1c(cccc1)C(=O)Nc2c(ccc(NC=O)c2)C
0.302158	O=C(Nc1ccc(c2nc(ncc2)C)cc1)c3c(O)c4c(cc3)CCCC4
0.302158	O=C(Nc1ccc(c2nc(ncc2)C)cc1)c3c(O)c4c(cc3)CCCC4
0.302158	O=C(Nc1ccc(c2nc(ncc2)C)cc1)c3c(O)c4c(cc3)CCCC4
0.302158	O=C(Nc1ccc(c2nc(ncc2)C)cc1)c3c(O)c4c(cc3)CCCC4
0.302158	O=C(Nc1ccc(c2nc(ncc2)C)cc1)c3c(O)c4c(cc3)CCCC4
0.302158	O=C(Nc1ccc(c2nc(ncc2)C)cc1)c3c(O)c4c(cc3)CCCC4
0.302158	O=C(Nc1ccc(c2nc(ncc2)C)cc1)c3c(O)c4c(cc3)CCCC4
0.302158	O=C(Nc1ccc(c2nc(ncc2)C)cc1)c3c(O)c4c(cc3)CCCC4
0.302158	O=C(Nc1ccc(c2nc(ncc2)C)cc1)c3c(O)c4c(cc3)CCCC4
0.302158	O=C(Nc1ccc(c2nc(ncc2)C)cc1)c3c(O)c4c(cc3)CCCC4
0.302041	O=C(Nc1cc(c(NC(=O)C=2OC=CC2)cc1)C)c3cc(ccc3)C(=O)Nc4ccccc4
0.300676	FC(F)(F)c1cc(cc(c1)C2OCCN(CC(=O)Nc3c(ccc(c3)C(=O)Nc4ccccc4)C)C2)C(F)(F)F
0.300676	FC(F)(F)c1cc(cc(c1)C2OCCN(CC(=O)Nc3c(ccc(c3)C(=O)Nc4ccccc4)C)C2)C(F)(F)F
0.300676	FC(F)(F)c1cc(cc(c1)C2OCCN(CC(=O)Nc3c(ccc(c3)C(=O)Nc4ccccc4)C)C2)C(F)(F)F
0.300676	FC(F)(F)c1cc(cc(c1)C2OCCN(CC(=O)Nc3c(ccc(c3)C(=O)Nc4ccccc4)C)C2)C(F)(F)F
0.30033	FC(F)(F)c1cc(ccc1)C(=O)Nc2cc(NC(=O)C(=O)NC=3N(N=CC3)Cc4ccc(cc4)C(C)(C)C)c(cc2)C
0.30033	FC(F)(F)c1cc(ccc1)C(=O)Nc2cc(NC(=O)C(=O)NC=3N(N=CC3)Cc4ccc(cc4)C(C)(C)C)c(cc2)C
0.30033	FC(F)(F)c1cc(ccc1)C(=O)Nc2cc(NC(=O)C(=O)NC=3N(N=CC3)Cc4ccc(cc4)C(C)(C)C)c(cc2)C
0.30033	FC(F)(F)c1cc(ccc1)C(=O)Nc2cc(NC(=O)C(=O)NC=3N(N=CC3)Cc4ccc(cc4)C(C)(C)C)c(cc2)C
0.30033	FC(F)(F)c1cc(ccc1)C(=O)Nc2cc(NC(=O)C(=O)NC=3N(N=CC3)Cc4ccc(cc4)C(C)(C)C)c(cc2)C
0.30033	FC(F)(F)c1cc(ccc1)C(=O)Nc2cc(NC(=O)C(=O)NC=3N(N=CC3)Cc4ccc(cc4)C(C)(C)C)c(cc2)C
0.30033	FC(F)(F)c1cc(ccc1)C(=O)Nc2cc(NC(=O)C(=O)NC=3N(N=CC3)Cc4ccc(cc4)C(C)(C)C)c(cc2)C
0.30033	FC(F)(F)c1cc(ccc1)C(=O)Nc2cc(NC(=O)C(=O)NC=3N(N=CC3)Cc4ccc(cc4)C(C)(C)C)c(cc2)C
0.30033	FC(F)(F)c1cc(ccc1)C(=O)Nc2cc(NC(=O)C(=O)NC=3N(N=CC3)Cc4ccc(cc4)C(C)(C)C)c(cc2)C
0.30033	FC(F)(F)c1cc(ccc1)C(=O)Nc2cc(NC(=O)C(=O)NC=3N(N=CC3)Cc4ccc(cc4)C(C)(C)C)c(cc2)C
0.299652	Clc1c(cccc1)C=2SC=C(N2)C(=O)Nc3c(ccc(NC(=O)CC)c3)C
0.299652	Clc1c(cccc1)C=2SC=C(N2)C(=O)Nc3c(ccc(NC(=O)CC)c3)C
0.299652	Clc1c(cccc1)C=2SC=C(N2)C(=O)Nc3c(ccc(NC(=O)CC)c3)C
0.299625	[O-][N+](=O)c1cc(ccc1)CCNC(=O)c2cc(NC(=O)Nc3ccccc3)c(cc2)C
0.299625	[O-][N+](=O)c1cc(ccc1)CCNC(=O)c2cc(NC(=O)Nc3ccccc3)c(cc2)C
0.299625	[O-][N+](=O)c1cc(ccc1)CCNC(=O)c2cc(NC(=O)Nc3ccccc3)c(cc2)C
0.29932	Clc1c(NC(=O)NNC(=O)c2c(ccc(Nc3nc(ccn3)C(F)(F)F)c2)C)c(Cl)cc(Cl)c1
0.29932	Clc1c(NC(=O)NNC(=O)c2c(ccc(Nc3nc(ccn3)C(F)(F)F)c2)C)c(Cl)cc(Cl)c1
0.29932	Clc1c(NC(=O)NNC(=O)c2c(ccc(Nc3nc(ccn3)C(F)(F)F)c2)C)c(Cl)cc(Cl)c1
0.29932	Clc1c(NC(=O)NNC(=O)c2c(ccc(Nc3nc(ccn3)C(F)(F)F)c2)C)c(Cl)cc(Cl)c1
0.299213	O=C(Nc1c(ccc(c1)C(=O)NOCC2CCNCC2)C)Nc3ccccc3
0.299213	O=C(Nc1c(ccc(c1)C(=O)NOCC2CCNCC2)C)Nc3ccccc3
0.299145	O=C(Nc1cc(c(NC(=O)C=2OC=CC2)cc1)C)c3c4c(ON=C4C5CC5)nc(c6cnccc6)c3
0.299145	O=C(Nc1cc(c(NC(=O)C=2OC=CC2)cc1)C)c3c4c(ON=C4C5CC5)nc(c6cnccc6)c3
0.299145	O=C(Nc1cc(c(NC(=O)C=2OC=CC2)cc1)C)c3c4c(ON=C4C5CC5)nc(c6cnccc6)c3
0.299145	O=C(Nc1cc(c(NC(=O)C=2OC=CC2)cc1)C)c3c4c(ON=C4C5CC5)nc(c6cnccc6)c3
0.299145	O=C(Nc1cc(c(NC(=O)C=2OC=CC2)cc1)C)c3c4c(ON=C4C5CC5)nc(c6cnccc6)c3
0.299145	O=C(Nc1cc(c(NC(=O)C=2OC=CC2)cc1)C)c3c4c(ON=C4C5CC5)nc(c6cnccc6)c3
0.299145	O=C(Nc1cc(c(NC(=O)C=2OC=CC2)cc1)C)c3c4c(ON=C4C5CC5)nc(c6cnccc6)c3
0.299145	O=C(Nc1cc(c(NC(=O)C=2OC=CC2)cc1)C)c3c4c(ON=C4C5CC5)nc(c6cnccc6)c3
0.299145	O=C(Nc1cc(c(NC(=O)C=2OC=CC2)cc1)C)c3c4c(ON=C4C5CC5)nc(c6cnccc6)c3
0.299145	O=C(Nc1cc(c(NC(=O)C=2OC=CC2)cc1)C)c3c4c(ON=C4C5CC5)nc(c6cnccc6)c3
0.298611	S1C=C(C=C1)CC(NC(=O)C(=O)Nc2c(ccc(NC(=O)c3cc(ccc3)C(F)(F)F)c2)C)C
0.298611	S1C=C(C=C1)CC(NC(=O)C(=O)Nc2c(ccc(NC(=O)c3cc(ccc3)C(F)(F)F)c2)C)C
0.298611	S1C=C(C=C1)CC(NC(=O)C(=O)Nc2c(ccc(NC(=O)c3cc(ccc3)C(F)(F)F)c2)C)C
0.298611	S1C=C(C=C1)CC(NC(=O)C(=O)Nc2c(ccc(NC(=O)c3cc(ccc3)C(F)(F)F)c2)C)C
0.298611	S1C=C(C=C1)CC(NC(=O)C(=O)Nc2c(ccc(NC(=O)c3cc(ccc3)C(F)(F)F)c2)C)C
0.297959	FC(F)(F)c1cc(c(NC(=O)c2cc(NC(=O)N)ccc2)cc1)C
0.297945	FC(F)(F)c1nc(ncc1C(=O)Nc2cc(c(cc2)C)C(=O)NC3CC3)Nc4ccccc4
0.297945	FC(F)(F)c1nc(ncc1C(=O)Nc2cc(c(cc2)C)C(=O)NC3CC3)Nc4ccccc4
0.297945	FC(F)(F)c1nc(ncc1C(=O)Nc2cc(c(cc2)C)C(=O)NC3CC3)Nc4ccccc4
0.297945	FC(F)(F)c1nc(ncc1C(=O)Nc2cc(c(cc2)C)C(=O)NC3CC3)Nc4ccccc4
0.297945	FC(F)(F)c1nc(ncc1C(=O)Nc2cc(c(cc2)C)C(=O)NC3CC3)Nc4ccccc4
0.297945	FC(F)(F)c1nc(ncc1C(=O)Nc2cc(c(cc2)C)C(=O)NC3CC3)Nc4ccccc4
0.297945	FC(F)(F)c1nc(ncc1C(=O)Nc2cc(c(cc2)C)C(=O)NC3CC3)Nc4ccccc4
0.297945	FC(F)(F)c1nc(ncc1C(=O)Nc2cc(c(cc2)C)C(=O)NC3CC3)Nc4ccccc4
0.297794	FC(F)(F)c1cc(ccc1)C(=O)Nc2cc(NC(=O)C(=O)NC(C(C)C)C)c(cc2)C
0.297659	Fc1c(cccc1)C(=O)Nc2cc(c(NC(=O)CCC=3NC(c4ccccc4)=CC3)cc2)C(F)(F)F
0.297659	Fc1c(cccc1)C(=O)Nc2cc(c(NC(=O)CCC=3NC(c4ccccc4)=CC3)cc2)C(F)(F)F
0.297659	Fc1c(cccc1)C(=O)Nc2cc(c(NC(=O)CCC=3NC(c4ccccc4)=CC3)cc2)C(F)(F)F
0.297659	Fc1c(cccc1)C(=O)Nc2cc(c(NC(=O)CCC=3NC(c4ccccc4)=CC3)cc2)C(F)(F)F
0.297659	Fc1c(cccc1)C(=O)Nc2cc(c(NC(=O)CCC=3NC(c4ccccc4)=CC3)cc2)C(F)(F)F
0.297659	Fc1c(cccc1)C(=O)Nc2cc(c(NC(=O)CCC=3NC(c4ccccc4)=CC3)cc2)C(F)(F)F
0.297659	Fc1c(cccc1)C(=O)Nc2cc(c(NC(=O)CCC=3NC(c4ccccc4)=CC3)cc2)C(F)(F)F
0.297659	Fc1c(cccc1)C(=O)Nc2cc(c(NC(=O)CCC=3NC(c4ccccc4)=CC3)cc2)C(F)(F)F
0.297659	Fc1c(cccc1)C(=O)Nc2cc(c(NC(=O)CCC=3NC(c4ccccc4)=CC3)cc2)C(F)(F)F
0.297659	Fc1c(cccc1)C(=O)Nc2cc(c(NC(=O)CCC=3NC(c4ccccc4)=CC3)cc2)C(F)(F)F
0.297521	S(c1ccc(F)cc1)Cc2ccc(NC(=O)c3nc(c4ccccc4)ccc3)cc2
0.297521	S(c1ccc(F)cc1)Cc2ccc(NC(=O)c3nc(c4ccccc4)ccc3)cc2
0.297521	S(c1ccc(F)cc1)Cc2ccc(NC(=O)c3nc(c4ccccc4)ccc3)cc2
0.296875	O=C(Nc1c(Nc2cc(ccc2)C)cccc1)c3cnc(cc3)C(C)(C)C
0.296875	O=C(Nc1c(Nc2cc(ccc2)C)cccc1)c3cnc(cc3)C(C)(C)C
0.296875	O=C(Nc1c(Nc2cc(ccc2)C)cccc1)c3cnc(cc3)C(C)(C)C
0.296875	O=C(Nc1c(Nc2cc(ccc2)C)cccc1)c3cnc(cc3)C(C)(C)C
0.296875	O=C(Nc1c(Nc2cc(ccc2)C)cccc1)c3cnc(cc3)C(C)(C)C
0.296875	O=C(Nc1c(Nc2cc(ccc2)C)cccc1)c3cnc(cc3)C(C)(C)C
0.296875	O=C(Nc1c(Nc2cc(ccc2)C)cccc1)c3cnc(cc3)C(C)(C)C
0.296875	O=C(Nc1c(Nc2cc(ccc2)C)cccc1)c3cnc(cc3)C(C)(C)C
0.296875	O=C(Nc1c(Nc2cc(ccc2)C)cccc1)c3cnc(cc3)C(C)(C)C
0.296875	O=C(Nc1c(Nc2cc(ccc2)C)cccc1)c3cnc(cc3)C(C)(C)C
0.296029	Clc1c(Oc2ccncc2)ccc(c1)C(=O)Nc3cc(ccc3)C4=NOC(O)=N4
0.296029	Clc1c(Oc2ccncc2)ccc(c1)C(=O)Nc3cc(ccc3)C4=NOC(O)=N4
0.296029	Clc1c(Oc2ccncc2)ccc(c1)C(=O)Nc3cc(ccc3)C4=NOC(O)=N4
0.296029	Clc1c(Oc2ccncc2)ccc(c1)C(=O)Nc3cc(ccc3)C4=NOC(O)=N4
0.296029	Clc1c(Oc2ccncc2)ccc(c1)C(=O)Nc3cc(ccc3)C4=NOC(O)=N4
0.296029	Clc1c(Oc2ccncc2)ccc(c1)C(=O)Nc3cc(ccc3)C4=NOC(O)=N4
0.296029	Clc1c(Oc2ccncc2)ccc(c1)C(=O)Nc3cc(ccc3)C4=NOC(O)=N4
0.296029	Clc1c(Oc2ccncc2)ccc(c1)C(=O)Nc3cc(ccc3)C4=NOC(O)=N4
0.296029	Clc1c(Oc2ccncc2)ccc(c1)C(=O)Nc3cc(ccc3)C4=NOC(O)=N4
0.296029	Clc1c(Oc2ccncc2)ccc(c1)C(=O)Nc3cc(ccc3)C4=NOC(O)=N4
0.295597	FC(F)(F)c1cc(ccc1)C(=O)Nc2cc(NC(=O)C(=O)NC3=NN4C(=C3)CN(CC4)C)c(cc2)C
0.295597	FC(F)(F)c1cc(ccc1)C(=O)Nc2cc(NC(=O)C(=O)NC3=NN4C(=C3)CN(CC4)C)c(cc2)C
0.295597	FC(F)(F)c1cc(ccc1)C(=O)Nc2cc(NC(=O)C(=O)NC3=NN4C(=C3)CN(CC4)C)c(cc2)C
0.295597	FC(F)(F)c1cc(ccc1)C(=O)Nc2cc(NC(=O)C(=O)NC3=NN4C(=C3)CN(CC4)C)c(cc2)C
0.295597	FC(F)(F)c1cc(ccc1)C(=O)Nc2cc(NC(=O)C(=O)NC3=NN4C(=C3)CN(CC4)C)c(cc2)C
0.295597	FC(F)(F)c1cc(ccc1)C(=O)Nc2cc(NC(=O)C(=O)NC3=NN4C(=C3)CN(CC4)C)c(cc2)C
0.295597	FC(F)(F)c1cc(ccc1)C(=O)Nc2cc(NC(=O)C(=O)NC3=NN4C(=C3)CN(CC4)C)c(cc2)C
0.295597	FC(F)(F)c1cc(ccc1)C(=O)Nc2cc(NC(=O)C(=O)NC3=NN4C(=C3)CN(CC4)C)c(cc2)C
0.295455	Brc1c(Oc2c(ccc(NC(=O)c3cc(ccc3)C(=O)Nc4ccccc4)c2)C)nccc1
0.295455	Brc1c(Oc2c(ccc(NC(=O)c3cc(ccc3)C(=O)Nc4ccccc4)c2)C)nccc1
0.295455	Brc1c(Oc2c(ccc(NC(=O)c3cc(ccc3)C(=O)Nc4ccccc4)c2)C)nccc1
0.295455	Brc1c(Oc2c(ccc(NC(=O)c3cc(ccc3)C(=O)Nc4ccccc4)c2)C)nccc1
0.295455	Brc1c(Oc2c(ccc(NC(=O)c3cc(ccc3)C(=O)Nc4ccccc4)c2)C)nccc1
0.295455	Brc1c(Oc2c(ccc(NC(=O)c3cc(ccc3)C(=O)Nc4ccccc4)c2)C)nccc1
0.295455	Brc1c(Oc2c(ccc(NC(=O)c3cc(ccc3)C(=O)Nc4ccccc4)c2)C)nccc1
0.295455	Brc1c(Oc2c(ccc(NC(=O)c3cc(ccc3)C(=O)Nc4ccccc4)c2)C)nccc1
0.295455	Brc1c(Oc2c(ccc(NC(=O)c3cc(ccc3)C(=O)Nc4ccccc4)c2)C)nccc1
0.295455	Brc1c(Oc2c(ccc(NC(=O)c3cc(ccc3)C(=O)Nc4ccccc4)c2)C)nccc1
0.295082	O=C(OC(C)(C)C)N(C1CCN(CC(=O)Nc2c(ccc(c2)C(=O)Nc3ccccc3)C)CC1)CCOC
0.295082	O=C(OC(C)(C)C)N(C1CCN(CC(=O)Nc2c(ccc(c2)C(=O)Nc3ccccc3)C)CC1)CCOC
0.295082	O=C(OC(C)(C)C)N(C1CCN(CC(=O)Nc2c(ccc(c2)C(=O)Nc3ccccc3)C)CC1)CCOC
0.295082	O=C(OC(C)(C)C)N(C1CCN(CC(=O)Nc2c(ccc(c2)C(=O)Nc3ccccc3)C)CC1)CCOC
0.295082	O=C(OC(C)(C)C)N(C1CCN(CC(=O)Nc2c(ccc(c2)C(=O)Nc3ccccc3)C)CC1)CCOC
0.295082	O=C(OC(C)(C)C)N(C1CCN(CC(=O)Nc2c(ccc(c2)C(=O)Nc3ccccc3)C)CC1)CCOC
0.295082	O=C(OC(C)(C)C)N(C1CCN(CC(=O)Nc2c(ccc(c2)C(=O)Nc3ccccc3)C)CC1)CCOC
0.295082	O=C(OC(C)(C)C)N(C1CCN(CC(=O)Nc2c(ccc(c2)C(=O)Nc3ccccc3)C)CC1)CCOC
0.295082	O=C(OC(C)(C)C)N(C1CCN(CC(=O)Nc2c(ccc(c2)C(=O)Nc3ccccc3)C)CC1)CCOC
0.295082	O=C(OC(C)(C)C)N(C1CCN(CC(=O)Nc2c(ccc(c2)C(=O)Nc3ccccc3)C)CC1)CCOC
0.294915	S(=O)(=O)(N1CCCC1)c2c(OC)ccc(NC(=O)c3nc(c4ccccc4)ccc3)c2
0.294915	S(=O)(=O)(N1CCCC1)c2c(OC)ccc(NC(=O)c3nc(c4ccccc4)ccc3)c2
0.294915	S(=O)(=O)(N1CCCC1)c2c(OC)ccc(NC(=O)c3nc(c4ccccc4)ccc3)c2
0.294915	S(=O)(=O)(N1CCCC1)c2c(OC)ccc(NC(=O)c3nc(c4ccccc4)ccc3)c2
0.294915	S(=O)(=O)(N1CCCC1)c2c(OC)ccc(NC(=O)c3nc(c4ccccc4)ccc3)c2
0.294915	S(=O)(=O)(N1CCCC1)c2c(OC)ccc(NC(=O)c3nc(c4ccccc4)ccc3)c2
0.294915	S(=O)(=O)(N1CCCC1)c2c(OC)ccc(NC(=O)c3nc(c4ccccc4)ccc3)c2
0.294915	S(=O)(=O)(N1CCCC1)c2c(OC)ccc(NC(=O)c3nc(c4ccccc4)ccc3)c2
0.294915	S(=O)(=O)(N1CCCC1)c2c(OC)ccc(NC(=O)c3nc(c4ccccc4)ccc3)c2
0.294915	S(=O)(=O)(N1CCCC1)c2c(OC)ccc(NC(=O)c3nc(c4ccccc4)ccc3)c2
0.294574	O=C(N(C1CCN(Cc2ccncc2)CC1)C)Nc3ccc(c4ncccc4)cc3
0.294574	O=C(N(C1CCN(Cc2ccncc2)CC1)C)Nc3ccc(c4ncccc4)cc3
0.294574	O=C(N(C1CCN(Cc2ccncc2)CC1)C)Nc3ccc(c4ncccc4)cc3
0.294574	O=C(N(C1CCN(Cc2ccncc2)CC1)C)Nc3ccc(c4ncccc4)cc3
0.294574	O=C(N(C1CCN(Cc2ccncc2)CC1)C)Nc3ccc(c4ncccc4)cc3
0.294574	O=C(N(C1CCN(Cc2ccncc2)CC1)C)Nc3ccc(c4ncccc4)cc3
0.294574	O=C(N(C1CCN(Cc2ccncc2)CC1)C)Nc3ccc(c4ncccc4)cc3
0.294574	O=C(N(C1CCN(Cc2ccncc2)CC1)C)Nc3ccc(c4ncccc4)cc3
0.294574	O=C(N(C1CCN(Cc2ccncc2)CC1)C)Nc3ccc(c4ncccc4)cc3
0.294574	O=C(N(C1CCN(Cc2ccncc2)CC1)C)Nc3ccc(c4ncccc4)cc3
0.294314	S(=O)(=O)(N1CCN(Cc2ccccc2)CC1)c3cc(ccc3)C(=O)Nc4cc(F)c(Oc5c(OC)cccc5)cc4
0.294314	S(=O)(=O)(N1CCN(Cc2ccccc2)CC1)c3cc(ccc3)C(=O)Nc4cc(F)c(Oc5c(OC)cccc5)cc4
0.294314	S(=O)(=O)(N1CCN(Cc2ccccc2)CC1)c3cc(ccc3)C(=O)Nc4cc(F)c(Oc5c(OC)cccc5)cc4
0.294314	S(=O)(=O)(N1CCN(Cc2ccccc2)CC1)c3cc(ccc3)C(=O)Nc4cc(F)c(Oc5c(OC)cccc5)cc4
0.294314	S(=O)(=O)(N1CCN(Cc2ccccc2)CC1)c3cc(ccc3)C(=O)Nc4cc(F)c(Oc5c(OC)cccc5)cc4
0.294314	S(=O)(=O)(N1CCN(Cc2ccccc2)CC1)c3cc(ccc3)C(=O)Nc4cc(F)c(Oc5c(OC)cccc5)cc4
0.294314	S(=O)(=O)(N1CCN(Cc2ccccc2)CC1)c3cc(ccc3)C(=O)Nc4cc(F)c(Oc5c(OC)cccc5)cc4
0.294314	S(=O)(=O)(N1CCN(Cc2ccccc2)CC1)c3cc(ccc3)C(=O)Nc4cc(F)c(Oc5c(OC)cccc5)cc4
0.294314	S(=O)(=O)(N1CCN(Cc2ccccc2)CC1)c3cc(ccc3)C(=O)Nc4cc(F)c(Oc5c(OC)cccc5)cc4
0.294314	S(=O)(=O)(N1CCN(Cc2ccccc2)CC1)c3cc(ccc3)C(=O)Nc4cc(F)c(Oc5c(OC)cccc5)cc4
0.294118	Brc1ccc(cc1)C(=O)Nc2ccc(cc2)C(=O)Nc3cc(c(N4CCCC4)cc3)C
0.294118	Brc1ccc(cc1)C(=O)Nc2ccc(cc2)C(=O)Nc3cc(c(N4CCCC4)cc3)C
0.294118	Brc1ccc(cc1)C(=O)Nc2ccc(cc2)C(=O)Nc3cc(c(N4CCCC4)cc3)C
0.294118	Brc1ccc(cc1)C(=O)Nc2ccc(cc2)C(=O)Nc3cc(c(N4CCCC4)cc3)C
0.294118	Brc1ccc(cc1)C(=O)Nc2ccc(cc2)C(=O)Nc3cc(c(N4CCCC4)cc3)C
0.294118	Brc1ccc(cc1)C(=O)Nc2ccc(cc2)C(=O)Nc3cc(c(N4CCCC4)cc3)C
0.294118	Brc1ccc(cc1)C(=O)Nc2ccc(cc2)C(=O)Nc3cc(c(N4CCCC4)cc3)C
0.294118	Brc1ccc(cc1)C(=O)Nc2ccc(cc2)C(=O)Nc3cc(c(N4CCCC4)cc3)C
0.294118	Brc1ccc(cc1)C(=O)Nc2ccc(cc2)C(=O)Nc3cc(c(N4CCCC4)cc3)C
0.294118	Brc1ccc(cc1)C(=O)Nc2ccc(cc2)C(=O)Nc3cc(c(N4CCCC4)cc3)C
0.294118	O=C(Nc1ccc(cc1)C2=NNC=N2)c3nc(c4ccccc4)ccc3
0.294118	O=C(Nc1ccc(cc1)C2=NNC=N2)c3nc(c4ccccc4)ccc3
0.294118	O=C(Nc1ccc(cc1)C2=NNC=N2)c3nc(c4ccccc4)ccc3
0.294118	O=C(Nc1ccc(cc1)C2=NNC=N2)c3nc(c4ccccc4)ccc3
0.294118	O=C(Nc1ccc(cc1)C2=NNC=N2)c3nc(c4ccccc4)ccc3
0.294118	O=C(Nc1ccc(cc1)C2=NNC=N2)c3nc(c4ccccc4)ccc3
0.294118	O=C(Nc1ccc(cc1)C2=NNC=N2)c3nc(c4ccccc4)ccc3
0.294118	O=C(Nc1ccc(cc1)C2=NNC=N2)c3nc(c4ccccc4)ccc3
0.294118	O=C(Nc1ccc(cc1)C2=NNC=N2)c3nc(c4ccccc4)ccc3
0.294118	O=C(Nc1ccc(cc1)C2=NNC=N2)c3nc(c4ccccc4)ccc3
0.293878	O=C(N1CCOCC1)c2ccc(NC(=O)c3cncc(c4ccncc4)c3)cc2
0.293878	O=C(N1CCOCC1)c2ccc(NC(=O)c3cncc(c4ccncc4)c3)cc2
0.293436	O=C(NCCCN1CC(O)CC1)c2cc(NC(=O)C)c(cc2)C
0.293436	O=C(NCCCN1CC(O)CC1)c2cc(NC(=O)C)c(cc2)C
0.293436	O=C(NCCCN1CC(O)CC1)c2cc(NC(=O)C)c(cc2)C
0.293436	O=C(NCCCN1CC(O)CC1)c2cc(NC(=O)C)c(cc2)C
0.293436	O=C(NCCCN1CC(O)CC1)c2cc(NC(=O)C)c(cc2)C
0.293436	O=C(NCCCN1CC(O)CC1)c2cc(NC(=O)C)c(cc2)C
0.293436	O=C(NCCCN1CC(O)CC1)c2cc(NC(=O)C)c(cc2)C
0.293436	O=C(NCCCN1CC(O)CC1)c2cc(NC(=O)C)c(cc2)C
0.293436	O=C(NCCCN1CC(O)CC1)c2cc(NC(=O)C)c(cc2)C
0.293436	O=C(NCCCN1CC(O)CC1)c2cc(NC(=O)C)c(cc2)C
0.293233	FC(F)CN(C(=O)Nc1c(ccc(c2nccnc2)c1)C)CC#C
0.293233	FC(F)CN(C(=O)Nc1c(ccc(c2nccnc2)c1)C)CC#C
0.293233	FC(F)CN(C(=O)Nc1c(ccc(c2nccnc2)c1)C)CC#C
0.293233	FC(F)CN(C(=O)Nc1c(ccc(c2nccnc2)c1)C)CC#C
0.293233	FC(F)CN(C(=O)Nc1c(ccc(c2nccnc2)c1)C)CC#C
0.292254	S1C(=NC(c2cc3c(cc2)CCC3)=C1)NC(=O)c4cnc(c5ncccc5)cc4
0.292254	S1C(=NC(c2cc3c(cc2)CCC3)=C1)NC(=O)c4cnc(c5ncccc5)cc4
0.292254	S1C(=NC(c2cc3c(cc2)CCC3)=C1)NC(=O)c4cnc(c5ncccc5)cc4
0.292254	S1C(=NC(c2cc3c(cc2)CCC3)=C1)NC(=O)c4cnc(c5ncccc5)cc4
0.292254	S1C(=NC(c2cc3c(cc2)CCC3)=C1)NC(=O)c4cnc(c5ncccc5)cc4
0.292254	S1C(=NC(c2cc3c(cc2)CCC3)=C1)NC(=O)c4cnc(c5ncccc5)cc4
0.292254	S1C(=NC(c2cc3c(cc2)CCC3)=C1)NC(=O)c4cnc(c5ncccc5)cc4
0.292254	S1C(=NC(c2cc3c(cc2)CCC3)=C1)NC(=O)c4cnc(c5ncccc5)cc4
0.292254	S1C(=NC(c2cc3c(cc2)CCC3)=C1)NC(=O)c4cnc(c5ncccc5)cc4
0.292254	S1C(=NC(c2cc3c(cc2)CCC3)=C1)NC(=O)c4cnc(c5ncccc5)cc4
0.291971	O=C(Nc1cc(c(N2CCN(CC2)C)cc1)C)c3c(cccc3)C(=O)c4ccc(OC)cc4
0.291971	O=C(Nc1cc(c(N2CCN(CC2)C)cc1)C)c3c(cccc3)C(=O)c4ccc(OC)cc4
0.291815	O=C(Nc1cc(O)c(cc1)C(=O)Nc2c(cccc2)CN3CCOCC3)NC(C)(C)C
0.291815	O=C(Nc1cc(O)c(cc1)C(=O)Nc2c(cccc2)CN3CCOCC3)NC(C)(C)C
0.291815	O=C(Nc1cc(O)c(cc1)C(=O)Nc2c(cccc2)CN3CCOCC3)NC(C)(C)C
0.291815	O=C(Nc1cc(O)c(cc1)C(=O)Nc2c(cccc2)CN3CCOCC3)NC(C)(C)C
0.291815	O=C(Nc1cc(O)c(cc1)C(=O)Nc2c(cccc2)CN3CCOCC3)NC(C)(C)C
0.291815	O=C(Nc1cc(O)c(cc1)C(=O)Nc2c(cccc2)CN3CCOCC3)NC(C)(C)C
0.291815	O=C(Nc1cc(O)c(cc1)C(=O)Nc2c(cccc2)CN3CCOCC3)NC(C)(C)C
0.291815	O=C(Nc1cc(O)c(cc1)C(=O)Nc2c(cccc2)CN3CCOCC3)NC(C)(C)C
0.291815	O=C(Nc1cc(O)c(cc1)C(=O)Nc2c(cccc2)CN3CCOCC3)NC(C)(C)C
0.291815	O=C(Nc1cc(O)c(cc1)C(=O)Nc2c(cccc2)CN3CCOCC3)NC(C)(C)C
0.291498	Clc1c(cc(cc1)C(=O)Nc2ccc(OCCN3CCCCC3)cc2)C
0.291498	Clc1c(cc(cc1)C(=O)Nc2ccc(OCCN3CCCCC3)cc2)C
0.291498	Clc1c(cc(cc1)C(=O)Nc2ccc(OCCN3CCCCC3)cc2)C
0.291498	Clc1c(cc(cc1)C(=O)Nc2ccc(OCCN3CCCCC3)cc2)C
0.291262	Brc1cc(ccc1)C=2N=C(NC2)C=NNC(=O)c3cc(S(=O)(=O)Nc4c(cc(cc4)C)C)ccc3
0.291262	Brc1cc(ccc1)C=2N=C(NC2)C=NNC(=O)c3cc(S(=O)(=O)Nc4c(cc(cc4)C)C)ccc3
0.291262	Brc1cc(ccc1)C=2N=C(NC2)C=NNC(=O)c3cc(S(=O)(=O)Nc4c(cc(cc4)C)C)ccc3
0.291262	Brc1cc(ccc1)C=2N=C(NC2)C=NNC(=O)c3cc(S(=O)(=O)Nc4c(cc(cc4)C)C)ccc3
0.291262	Brc1cc(ccc1)C=2N=C(NC2)C=NNC(=O)c3cc(S(=O)(=O)Nc4c(cc(cc4)C)C)ccc3
0.291262	Brc1cc(ccc1)C=2N=C(NC2)C=NNC(=O)c3cc(S(=O)(=O)Nc4c(cc(cc4)C)C)ccc3
0.291262	Brc1cc(ccc1)C=2N=C(NC2)C=NNC(=O)c3cc(S(=O)(=O)Nc4c(cc(cc4)C)C)ccc3
0.291262	Brc1cc(ccc1)C=2N=C(NC2)C=NNC(=O)c3cc(S(=O)(=O)Nc4c(cc(cc4)C)C)ccc3
0.291262	Brc1cc(ccc1)C=2N=C(NC2)C=NNC(=O)c3cc(S(=O)(=O)Nc4c(cc(cc4)C)C)ccc3
0.291262	Brc1cc(ccc1)C=2N=C(NC2)C=NNC(=O)c3cc(S(=O)(=O)Nc4c(cc(cc4)C)C)ccc3
0.29078	S(=O)(=O)(Nc1c(cc(NC(=O)C)cc1)C(=O)Nc2cc(ccc2)C3=NC(=CN3)C)C
0.290657	Clc1cc(c(Oc2ccc(cc2)CN3CC(C4=NC(c5ccccc5)=CN4)CCC3)cc1)C
0.290323	Clc1cc(NC(=O)c2cnc(cc2)C)c(NC3CC3)cc1
0.290323	Clc1cc(NC(=O)c2cnc(cc2)C)c(NC3CC3)cc1
0.29021	Ic1c(cccc1)C(=O)Nc2ccc(cc2)CC=3ON=C(N3)c4cc(F)c(cc4)C
0.29021	Ic1c(cccc1)C(=O)Nc2ccc(cc2)CC=3ON=C(N3)c4cc(F)c(cc4)C
0.29021	Ic1c(cccc1)C(=O)Nc2ccc(cc2)CC=3ON=C(N3)c4cc(F)c(cc4)C
0.29021	Ic1c(cccc1)C(=O)Nc2ccc(cc2)CC=3ON=C(N3)c4cc(F)c(cc4)C
0.29021	Ic1c(cccc1)C(=O)Nc2ccc(cc2)CC=3ON=C(N3)c4cc(F)c(cc4)C
0.289796	Brc1ccc(cc1)C(=O)Nc2ccc(cc2)C(=O)NCCc3cc(C#N)c(cc3)C
0.289796	Brc1ccc(cc1)C(=O)Nc2ccc(cc2)C(=O)NCCc3cc(C#N)c(cc3)C
0.289796	Brc1ccc(cc1)C(=O)Nc2ccc(cc2)C(=O)NCCc3cc(C#N)c(cc3)C
0.289796	Brc1ccc(cc1)C(=O)Nc2ccc(cc2)C(=O)NCCc3cc(C#N)c(cc3)C
0.289796	Brc1ccc(cc1)C(=O)Nc2ccc(cc2)C(=O)NCCc3cc(C#N)c(cc3)C
0.289796	Brc1ccc(cc1)C(=O)Nc2ccc(cc2)C(=O)NCCc3cc(C#N)c(cc3)C
0.289796	Brc1ccc(cc1)C(=O)Nc2ccc(cc2)C(=O)NCCc3cc(C#N)c(cc3)C
0.289796	Brc1ccc(cc1)C(=O)Nc2ccc(cc2)C(=O)NCCc3cc(C#N)c(cc3)C
0.289796	Brc1ccc(cc1)C(=O)Nc2ccc(cc2)C(=O)NCCc3cc(C#N)c(cc3)C
0.289796	Brc1ccc(cc1)C(=O)Nc2ccc(cc2)C(=O)NCCc3cc(C#N)c(cc3)C
0.289753	FC(F)(F)c1cc(ccc1)C(=O)Nc2cc(NC(=O)C(=O)NC(C3CCC3)C4CCCC4)c(cc2)C
0.289753	FC(F)(F)c1cc(ccc1)C(=O)Nc2cc(NC(=O)C(=O)NC(C3CCC3)C4CCCC4)c(cc2)C
0.289753	FC(F)(F)c1cc(ccc1)C(=O)Nc2cc(NC(=O)C(=O)NC(C3CCC3)C4CCCC4)c(cc2)C
0.289753	FC(F)(F)c1cc(ccc1)C(=O)Nc2cc(NC(=O)C(=O)NC(C3CCC3)C4CCCC4)c(cc2)C
0.289753	FC(F)(F)c1cc(ccc1)C(=O)Nc2cc(NC(=O)C(=O)NC(C3CCC3)C4CCCC4)c(cc2)C
0.289753	FC(F)(F)c1cc(ccc1)C(=O)Nc2cc(NC(=O)C(=O)NC(C3CCC3)C4CCCC4)c(cc2)C
0.289753	FC(F)(F)c1cc(ccc1)C(=O)Nc2cc(NC(=O)C(=O)NC(C3CCC3)C4CCCC4)c(cc2)C
0.289753	FC(F)(F)c1cc(ccc1)C(=O)Nc2cc(NC(=O)C(=O)NC(C3CCC3)C4CCCC4)c(cc2)C
0.289753	FC(F)(F)c1cc(ccc1)C(=O)Nc2cc(NC(=O)C(=O)NC(C3CCC3)C4CCCC4)c(cc2)C
0.289753	FC(F)(F)c1cc(ccc1)C(=O)Nc2cc(NC(=O)C(=O)NC(C3CCC3)C4CCCC4)c(cc2)C
0.289362	O=C(OC)COc1ccc(cc1)C(=O)Nc2ccc(cc2)CN3CCOCC3
0.289362	O=C(OC)COc1ccc(cc1)C(=O)Nc2ccc(cc2)CN3CCOCC3
0.289362	O=C(OC)COc1ccc(cc1)C(=O)Nc2ccc(cc2)CN3CCOCC3
0.289362	O=C(OC)COc1ccc(cc1)C(=O)Nc2ccc(cc2)CN3CCOCC3
0.289362	O=C(OC)COc1ccc(cc1)C(=O)Nc2ccc(cc2)CN3CCOCC3
0.289362	O=C(OC)COc1ccc(cc1)C(=O)Nc2ccc(cc2)CN3CCOCC3
0.289362	O=C(OC)COc1ccc(cc1)C(=O)Nc2ccc(cc2)CN3CCOCC3
0.289362	O=C(OC)COc1ccc(cc1)C(=O)Nc2ccc(cc2)CN3CCOCC3
0.289362	O=C(OC)COc1ccc(cc1)C(=O)Nc2ccc(cc2)CN3CCOCC3
0.289362	O=C(OC)COc1ccc(cc1)C(=O)Nc2ccc(cc2)CN3CCOCC3
0.289116	O=C(NC1=NN2C(=C1)CN(Cc3ccccc3)CC2)c4nc(c5ccccc5)ccc4
0.289116	O=C(NC1=NN2C(=C1)CN(Cc3ccccc3)CC2)c4nc(c5ccccc5)ccc4
0.289037	FC(F)(F)c1cc(ccc1)C(=O)Nc2cc(NC(=O)C(=O)NC(c3ccccc3)CCCCc4ccccc4)c(cc2)C
0.289037	FC(F)(F)c1cc(ccc1)C(=O)Nc2cc(NC(=O)C(=O)NC(c3ccccc3)CCCCc4ccccc4)c(cc2)C
0.289037	FC(F)(F)c1cc(ccc1)C(=O)Nc2cc(NC(=O)C(=O)NC(c3ccccc3)CCCCc4ccccc4)c(cc2)C
0.289037	FC(F)(F)c1cc(ccc1)C(=O)Nc2cc(NC(=O)C(=O)NC(c3ccccc3)CCCCc4ccccc4)c(cc2)C
0.289037	FC(F)(F)c1cc(ccc1)C(=O)Nc2cc(NC(=O)C(=O)NC(c3ccccc3)CCCCc4ccccc4)c(cc2)C
0.289037	FC(F)(F)c1cc(ccc1)C(=O)Nc2cc(NC(=O)C(=O)NC(c3ccccc3)CCCCc4ccccc4)c(cc2)C
0.289037	FC(F)(F)c1cc(ccc1)C(=O)Nc2cc(NC(=O)C(=O)NC(c3ccccc3)CCCCc4ccccc4)c(cc2)C
0.289037	FC(F)(F)c1cc(ccc1)C(=O)Nc2cc(NC(=O)C(=O)NC(c3ccccc3)CCCCc4ccccc4)c(cc2)C
0.289037	FC(F)(F)c1cc(ccc1)C(=O)Nc2cc(NC(=O)C(=O)NC(c3ccccc3)CCCCc4ccccc4)c(cc2)C
0.289037	FC(F)(F)c1cc(ccc1)C(=O)Nc2cc(NC(=O)C(=O)NC(c3ccccc3)CCCCc4ccccc4)c(cc2)C
0.288889	FC(F)(F)c1ccc(cc1)C=2OC(C(=O)Nc3cc(c(NC(=O)C=4OC=CC4)cc3)C)=CC2
0.288889	FC(F)(F)c1ccc(cc1)C=2OC(C(=O)Nc3cc(c(NC(=O)C=4OC=CC4)cc3)C)=CC2
0.288889	FC(F)(F)c1ccc(cc1)C=2OC(C(=O)Nc3cc(c(NC(=O)C=4OC=CC4)cc3)C)=CC2
0.288889	FC(F)(F)c1ccc(cc1)C=2OC(C(=O)Nc3cc(c(NC(=O)C=4OC=CC4)cc3)C)=CC2
0.288889	FC(F)(F)c1ccc(cc1)C=2OC(C(=O)Nc3cc(c(NC(=O)C=4OC=CC4)cc3)C)=CC2
0.288889	FC(F)(F)c1ccc(cc1)C=2OC(C(=O)Nc3cc(c(NC(=O)C=4OC=CC4)cc3)C)=CC2
0.288889	FC(F)(F)c1ccc(cc1)C=2OC(C(=O)Nc3cc(c(NC(=O)C=4OC=CC4)cc3)C)=CC2
0.288889	FC(F)(F)c1ccc(cc1)C=2OC(C(=O)Nc3cc(c(NC(=O)C=4OC=CC4)cc3)C)=CC2
0.288889	FC(F)(F)c1ccc(cc1)C=2OC(C(=O)Nc3cc(c(NC(=O)C=4OC=CC4)cc3)C)=CC2
0.288889	FC(F)(F)c1ccc(cc1)C=2OC(C(=O)Nc3cc(c(NC(=O)C=4OC=CC4)cc3)C)=CC2
0.288809	S1C(=NC(c2cc3c(cc2)CCC3)=C1)NC(=O)c4cncc(c5ccncc5)c4
0.288809	S1C(=NC(c2cc3c(cc2)CCC3)=C1)NC(=O)c4cncc(c5ccncc5)c4
0.288809	S1C(=NC(c2cc3c(cc2)CCC3)=C1)NC(=O)c4cncc(c5ccncc5)c4
0.288809	S1C(=NC(c2cc3c(cc2)CCC3)=C1)NC(=O)c4cncc(c5ccncc5)c4
0.288809	S1C(=NC(c2cc3c(cc2)CCC3)=C1)NC(=O)c4cncc(c5ccncc5)c4
0.288809	S1C(=NC(c2cc3c(cc2)CCC3)=C1)NC(=O)c4cncc(c5ccncc5)c4
0.288809	S1C(=NC(c2cc3c(cc2)CCC3)=C1)NC(=O)c4cncc(c5ccncc5)c4
0.28866	O=C(Nc1cc(c(N2CCCC2)cc1)C)c3cc4N=C(Nc4cc3)c5ccccc5
0.288	S(c1ccc(cc1)C(=O)Nc2c(ccc(c2)C(=O)NCC3CC3)C)CCCCCCC
0.288	S(c1ccc(cc1)C(=O)Nc2c(ccc(c2)C(=O)NCC3CC3)C)CCCCCCC
0.288	S(c1ccc(cc1)C(=O)Nc2c(ccc(c2)C(=O)NCC3CC3)C)CCCCCCC
0.288	S(c1ccc(cc1)C(=O)Nc2c(ccc(c2)C(=O)NCC3CC3)C)CCCCCCC
0.288	S(c1ccc(cc1)C(=O)Nc2c(ccc(c2)C(=O)NCC3CC3)C)CCCCCCC
0.288	S(c1ccc(cc1)C(=O)Nc2c(ccc(c2)C(=O)NCC3CC3)C)CCCCCCC
0.288	S(c1ccc(cc1)C(=O)Nc2c(ccc(c2)C(=O)NCC3CC3)C)CCCCCCC
0.288	S(c1ccc(cc1)C(=O)Nc2c(ccc(c2)C(=O)NCC3CC3)C)CCCCCCC
0.288	S(c1ccc(cc1)C(=O)Nc2c(ccc(c2)C(=O)NCC3CC3)C)CCCCCCC
0.288	S(c1ccc(cc1)C(=O)Nc2c(ccc(c2)C(=O)NCC3CC3)C)CCCCCCC
0.287879	Fc1c(NC(=O)c2cc3N=CN(c3cc2)c4cc(ccc4)C)ccc(c1)CN5CCN(CC5)C
0.287879	Fc1c(NC(=O)c2cc3N=CN(c3cc2)c4cc(ccc4)C)ccc(c1)CN5CCN(CC5)C
0.287879	Fc1c(NC(=O)c2cc3N=CN(c3cc2)c4cc(ccc4)C)ccc(c1)CN5CCN(CC5)C
0.287879	Fc1c(NC(=O)c2cc3N=CN(c3cc2)c4cc(ccc4)C)ccc(c1)CN5CCN(CC5)C
0.287879	Fc1c(NC(=O)c2cc3N=CN(c3cc2)c4cc(ccc4)C)ccc(c1)CN5CCN(CC5)C
0.287879	Fc1c(NC(=O)c2cc3N=CN(c3cc2)c4cc(ccc4)C)ccc(c1)CN5CCN(CC5)C
0.287879	Fc1c(NC(=O)c2cc3N=CN(c3cc2)c4cc(ccc4)C)ccc(c1)CN5CCN(CC5)C
0.287879	Fc1c(NC(=O)c2cc3N=CN(c3cc2)c4cc(ccc4)C)ccc(c1)CN5CCN(CC5)C
0.287879	Fc1c(NC(=O)c2cc3N=CN(c3cc2)c4cc(ccc4)C)ccc(c1)CN5CCN(CC5)C
0.287879	Fc1c(NC(=O)c2cc3N=CN(c3cc2)c4cc(ccc4)C)ccc(c1)CN5CCN(CC5)C
0.287823	FC(F)(F)c1nc(ncc1)Nc2cc(c(cc2)C)C(=O)OCCCCO
0.287823	FC(F)(F)c1nc(ncc1)Nc2cc(c(cc2)C)C(=O)OCCCCO
0.287823	FC(F)(F)c1nc(ncc1)Nc2cc(c(cc2)C)C(=O)OCCCCO
0.287823	FC(F)(F)c1nc(ncc1)Nc2cc(c(cc2)C)C(=O)OCCCCO
0.287823	FC(F)(F)c1nc(ncc1)Nc2cc(c(cc2)C)C(=O)OCCCCO
0.287823	FC(F)(F)c1nc(ncc1)Nc2cc(c(cc2)C)C(=O)OCCCCO
0.287823	FC(F)(F)c1nc(ncc1)Nc2cc(c(cc2)C)C(=O)OCCCCO
0.287823	FC(F)(F)c1nc(ncc1)Nc2cc(c(cc2)C)C(=O)OCCCCO
0.287823	FC(F)(F)c1nc(ncc1)Nc2cc(c(cc2)C)C(=O)OCCCCO
0.287823	FC(F)(F)c1nc(ncc1)Nc2cc(c(cc2)C)C(=O)OCCCCO
0.287719	Clc1cc(c(Nc2ccc(cc2)C3=NOC(=N3)CNC(=O)c4cc(OC)ccc4)cc1)C
0.287719	Clc1cc(c(Nc2ccc(cc2)C3=NOC(=N3)CNC(=O)c4cc(OC)ccc4)cc1)C
0.287719	Clc1cc(c(Nc2ccc(cc2)C3=NOC(=N3)CNC(=O)c4cc(OC)ccc4)cc1)C
0.287719	Clc1cc(c(Nc2ccc(cc2)C3=NOC(=N3)CNC(=O)c4cc(OC)ccc4)cc1)C
0.287719	Clc1cc(c(Nc2ccc(cc2)C3=NOC(=N3)CNC(=O)c4cc(OC)ccc4)cc1)C
0.287719	Clc1cc(c(Nc2ccc(cc2)C3=NOC(=N3)CNC(=O)c4cc(OC)ccc4)cc1)C
0.287719	Clc1cc(c(Nc2ccc(cc2)C3=NOC(=N3)CNC(=O)c4cc(OC)ccc4)cc1)C
0.287719	Clc1cc(c(Nc2ccc(cc2)C3=NOC(=N3)CNC(=O)c4cc(OC)ccc4)cc1)C
0.287719	Clc1cc(c(Nc2ccc(cc2)C3=NOC(=N3)CNC(=O)c4cc(OC)ccc4)cc1)C
0.287719	Clc1cc(c(Nc2ccc(cc2)C3=NOC(=N3)CNC(=O)c4cc(OC)ccc4)cc1)C
0.286822	O=C(Nc1c(OC)ccc(c2ccncc2)c1)Nc3cc(NC(=O)C(C)(C)C)c(cc3)C
0.286822	O=C(Nc1c(OC)ccc(c2ccncc2)c1)Nc3cc(NC(=O)C(C)(C)C)c(cc3)C
0.286822	O=C(Nc1c(OC)ccc(c2ccncc2)c1)Nc3cc(NC(=O)C(C)(C)C)c(cc3)C
0.286822	O=C(Nc1c(OC)ccc(c2ccncc2)c1)Nc3cc(NC(=O)C(C)(C)C)c(cc3)C
0.286822	O=C(Nc1c(OC)ccc(c2ccncc2)c1)Nc3cc(NC(=O)C(C)(C)C)c(cc3)C
0.286822	O=C(Nc1c(OC)ccc(c2ccncc2)c1)Nc3cc(NC(=O)C(C)(C)C)c(cc3)C
0.286822	O=C(Nc1c(OC)ccc(c2ccncc2)c1)Nc3cc(NC(=O)C(C)(C)C)c(cc3)C
0.286822	O=C(Nc1c(OC)ccc(c2ccncc2)c1)Nc3cc(NC(=O)C(C)(C)C)c(cc3)C
0.286822	O=C(Nc1c(OC)ccc(c2ccncc2)c1)Nc3cc(NC(=O)C(C)(C)C)c(cc3)C
0.286822	O=C(Nc1c(OC)ccc(c2ccncc2)c1)Nc3cc(NC(=O)C(C)(C)C)c(cc3)C
0.286792	Fc1c(N)cc(nc1)C(=O)Nc2c(ccc(NC(=O)CC)c2)C
0.286792	Fc1c(N)cc(nc1)C(=O)Nc2c(ccc(NC(=O)CC)c2)C
0.286792	Fc1c(N)cc(nc1)C(=O)Nc2c(ccc(NC(=O)CC)c2)C
0.286792	Fc1c(N)cc(nc1)C(=O)Nc2c(ccc(NC(=O)CC)c2)C
0.286792	Fc1c(N)cc(nc1)C(=O)Nc2c(ccc(NC(=O)CC)c2)C
0.286792	Fc1c(N)cc(nc1)C(=O)Nc2c(ccc(NC(=O)CC)c2)C
0.286792	Fc1c(N)cc(nc1)C(=O)Nc2c(ccc(NC(=O)CC)c2)C
0.286792	Fc1c(N)cc(nc1)C(=O)Nc2c(ccc(NC(=O)CC)c2)C
0.286792	Fc1c(N)cc(nc1)C(=O)Nc2c(ccc(NC(=O)CC)c2)C
0.286792	Fc1c(N)cc(nc1)C(=O)Nc2c(ccc(NC(=O)CC)c2)C
0.286738	Clc1c(OCc2cnccc2)ccc(NC(=O)C(=O)Nc3cc(NC(=O)C(C)(C)C)c(cc3)C)c1
0.286738	Clc1c(OCc2cnccc2)ccc(NC(=O)C(=O)Nc3cc(NC(=O)C(C)(C)C)c(cc3)C)c1
0.286738	Clc1c(OCc2cnccc2)ccc(NC(=O)C(=O)Nc3cc(NC(=O)C(C)(C)C)c(cc3)C)c1
0.286738	Clc1c(OCc2cnccc2)ccc(NC(=O)C(=O)Nc3cc(NC(=O)C(C)(C)C)c(cc3)C)c1
0.286738	Clc1c(OCc2cnccc2)ccc(NC(=O)C(=O)Nc3cc(NC(=O)C(C)(C)C)c(cc3)C)c1
0.286738	Clc1c(OCc2cnccc2)ccc(NC(=O)C(=O)Nc3cc(NC(=O)C(C)(C)C)c(cc3)C)c1
0.286738	Clc1c(OCc2cnccc2)ccc(NC(=O)C(=O)Nc3cc(NC(=O)C(C)(C)C)c(cc3)C)c1
0.286738	Clc1c(OCc2cnccc2)ccc(NC(=O)C(=O)Nc3cc(NC(=O)C(C)(C)C)c(cc3)C)c1
0.286738	Clc1c(OCc2cnccc2)ccc(NC(=O)C(=O)Nc3cc(NC(=O)C(C)(C)C)c(cc3)C)c1
0.286738	Clc1c(OCc2cnccc2)ccc(NC(=O)C(=O)Nc3cc(NC(=O)C(C)(C)C)c(cc3)C)c1
0.28626	O=C(Nc1c(ccc(NC(=O)CC)c1)C)c2c(N=[N+]=[N-])cc(cc2)C
0.28626	O=C(Nc1c(ccc(NC(=O)CC)c1)C)c2c(N=[N+]=[N-])cc(cc2)C
0.28626	O=C(Nc1c(ccc(NC(=O)CC)c1)C)c2c(N=[N+]=[N-])cc(cc2)C
0.28626	O=C(Nc1c(ccc(NC(=O)CC)c1)C)c2c(N=[N+]=[N-])cc(cc2)C
0.28626	O=C(Nc1c(ccc(NC(=O)CC)c1)C)c2c(N=[N+]=[N-])cc(cc2)C
0.28626	O=C(Nc1c(ccc(NC(=O)CC)c1)C)c2c(N=[N+]=[N-])cc(cc2)C
0.28626	O=C(Nc1c(ccc(NC(=O)CC)c1)C)c2c(N=[N+]=[N-])cc(cc2)C
0.28626	O=C(Nc1c(ccc(NC(=O)CC)c1)C)c2c(N=[N+]=[N-])cc(cc2)C
0.28626	O=C(Nc1c(ccc(NC(=O)CC)c1)C)c2c(N=[N+]=[N-])cc(cc2)C
0.28626	O=C(Nc1c(ccc(NC(=O)CC)c1)C)c2c(N=[N+]=[N-])cc(cc2)C
0.286127	O=C(Nc1cc(c(cc1)C)C(=O)NC2CC2)c3c4c(ON=C4C5CC5)nc(c6cnccc6)c3
0.286127	O=C(Nc1cc(c(cc1)C)C(=O)NC2CC2)c3c4c(ON=C4C5CC5)nc(c6cnccc6)c3
0.286127	O=C(Nc1cc(c(cc1)C)C(=O)NC2CC2)c3c4c(ON=C4C5CC5)nc(c6cnccc6)c3
0.286127	O=C(Nc1cc(c(cc1)C)C(=O)NC2CC2)c3c4c(ON=C4C5CC5)nc(c6cnccc6)c3
0.286127	O=C(Nc1cc(c(cc1)C)C(=O)NC2CC2)c3c4c(ON=C4C5CC5)nc(c6cnccc6)c3
0.286127	O=C(Nc1cc(c(cc1)C)C(=O)NC2CC2)c3c4c(ON=C4C5CC5)nc(c6cnccc6)c3
0.286127	O=C(Nc1cc(c(cc1)C)C(=O)NC2CC2)c3c4c(ON=C4C5CC5)nc(c6cnccc6)c3
0.286127	O=C(Nc1cc(c(cc1)C)C(=O)NC2CC2)c3c4c(ON=C4C5CC5)nc(c6cnccc6)c3
0.286127	O=C(Nc1cc(c(cc1)C)C(=O)NC2CC2)c3c4c(ON=C4C5CC5)nc(c6cnccc6)c3
0.286127	O=C(Nc1cc(c(cc1)C)C(=O)NC2CC2)c3c4c(ON=C4C5CC5)nc(c6cnccc6)c3
0.285714	O=C(Nc1c(ccc(c1)C(=O)NCC2CC2)C)c3cc(c(OC)cc3)C4=NN(C=C4)C
0.285714	O=C(Nc1c(ccc(c1)C(=O)NCC2CC2)C)c3cc(c(OC)cc3)C4=NN(C=C4)C
0.285714	O=C(Nc1c(ccc(c1)C(=O)NCC2CC2)C)c3cc(c(OC)cc3)C4=NN(C=C4)C
0.285714	O=C(Nc1c(ccc(c1)C(=O)NCC2CC2)C)c3cc(c(OC)cc3)C4=NN(C=C4)C
0.285714	O=C(Nc1c(ccc(c1)C(=O)NCC2CC2)C)c3cc(c(OC)cc3)C4=NN(C=C4)C
0.285714	O=C(Nc1c(ccc(c1)C(=O)NCC2CC2)C)c3cc(c(OC)cc3)C4=NN(C=C4)C
0.285714	O=C(Nc1c(ccc(c1)C(=O)NCC2CC2)C)c3cc(c(OC)cc3)C4=NN(C=C4)C
0.285714	O=C(Nc1c(ccc(c1)C(=O)NCC2CC2)C)c3cc(c(OC)cc3)C4=NN(C=C4)C
0.285714	O=C(Nc1c(ccc(c1)C(=O)NCC2CC2)C)c3cc(c(OC)cc3)C4=NN(C=C4)C
0.285714	O=C(Nc1c(ccc(c1)C(=O)NCC2CC2)C)c3cc(c(OC)cc3)C4=NN(C=C4)C
0.285714	Clc1c(OCCOc2nc(ccc2)C(=O)Nc3cc(NC(=O)NCC)c(cc3)C)cccc1
0.285246	FC(F)(F)c1cc(ccc1)C(=O)Nc2cc(NC(=O)C(=O)N3CCC(OC)(CCC3)C)c(cc2)C
0.285246	FC(F)(F)c1cc(ccc1)C(=O)Nc2cc(NC(=O)C(=O)N3CCC(OC)(CCC3)C)c(cc2)C
0.285246	FC(F)(F)c1cc(ccc1)C(=O)Nc2cc(NC(=O)C(=O)N3CCC(OC)(CCC3)C)c(cc2)C
0.285246	FC(F)(F)c1cc(ccc1)C(=O)Nc2cc(NC(=O)C(=O)N3CCC(OC)(CCC3)C)c(cc2)C
0.285246	FC(F)(F)c1cc(ccc1)C(=O)Nc2cc(NC(=O)C(=O)N3CCC(OC)(CCC3)C)c(cc2)C
0.285246	FC(F)(F)c1cc(ccc1)C(=O)Nc2cc(NC(=O)C(=O)N3CCC(OC)(CCC3)C)c(cc2)C
0.285246	FC(F)(F)c1cc(ccc1)C(=O)Nc2cc(NC(=O)C(=O)N3CCC(OC)(CCC3)C)c(cc2)C
0.285246	FC(F)(F)c1cc(ccc1)C(=O)Nc2cc(NC(=O)C(=O)N3CCC(OC)(CCC3)C)c(cc2)C
0.285246	FC(F)(F)c1cc(ccc1)C(=O)Nc2cc(NC(=O)C(=O)N3CCC(OC)(CCC3)C)c(cc2)C
0.285246	FC(F)(F)c1cc(ccc1)C(=O)Nc2cc(NC(=O)C(=O)N3CCC(OC)(CCC3)C)c(cc2)C
0.28483	O=C1N2N=C(C(=O)Nc3c(ccc(NC(=O)CC)c3)C)C=C2NC(c4ccccc4)=C1
0.28483	O=C1N2N=C(C(=O)Nc3c(ccc(NC(=O)CC)c3)C)C=C2NC(c4ccccc4)=C1
0.284247	O=C1N(c2cc(ccc2)C(=O)Nc3c(ccc(NC(=O)CC)c3)C)C(=CN1)C
0.283871	S(=O)(=O)(Nc1cc(ccc1)C(=O)NC=2NN=C(c3ccc(NC(=O)OC(C)(C)C)cc3)C2)c4cc(F)c(cc4)C
0.283871	S(=O)(=O)(Nc1cc(ccc1)C(=O)NC=2NN=C(c3ccc(NC(=O)OC(C)(C)C)cc3)C2)c4cc(F)c(cc4)C
0.283871	S(=O)(=O)(Nc1cc(ccc1)C(=O)NC=2NN=C(c3ccc(NC(=O)OC(C)(C)C)cc3)C2)c4cc(F)c(cc4)C
0.283871	S(=O)(=O)(Nc1cc(ccc1)C(=O)NC=2NN=C(c3ccc(NC(=O)OC(C)(C)C)cc3)C2)c4cc(F)c(cc4)C
0.283871	S(=O)(=O)(Nc1cc(ccc1)C(=O)NC=2NN=C(c3ccc(NC(=O)OC(C)(C)C)cc3)C2)c4cc(F)c(cc4)C
0.283871	S(=O)(=O)(Nc1cc(ccc1)C(=O)NC=2NN=C(c3ccc(NC(=O)OC(C)(C)C)cc3)C2)c4cc(F)c(cc4)C
0.283871	S(=O)(=O)(Nc1cc(ccc1)C(=O)NC=2NN=C(c3ccc(NC(=O)OC(C)(C)C)cc3)C2)c4cc(F)c(cc4)C
0.283871	S(=O)(=O)(Nc1cc(ccc1)C(=O)NC=2NN=C(c3ccc(NC(=O)OC(C)(C)C)cc3)C2)c4cc(F)c(cc4)C
0.283871	S(=O)(=O)(Nc1cc(ccc1)C(=O)NC=2NN=C(c3ccc(NC(=O)OC(C)(C)C)cc3)C2)c4cc(F)c(cc4)C
0.283784	FC(F)(F)c1cc(ccc1)C(=O)Nc2cc(NC(=O)C(=O)NC=3C=NN(C3)CCN(CC)CC)c(cc2)C
0.283784	FC(F)(F)c1cc(ccc1)C(=O)Nc2cc(NC(=O)C(=O)NC=3C=NN(C3)CCN(CC)CC)c(cc2)C
0.283784	FC(F)(F)c1cc(ccc1)C(=O)Nc2cc(NC(=O)C(=O)NC=3C=NN(C3)CCN(CC)CC)c(cc2)C
0.283784	FC(F)(F)c1cc(ccc1)C(=O)Nc2cc(NC(=O)C(=O)NC=3C=NN(C3)CCN(CC)CC)c(cc2)C
0.283784	FC(F)(F)c1cc(ccc1)C(=O)Nc2cc(NC(=O)C(=O)NC=3C=NN(C3)CCN(CC)CC)c(cc2)C
0.283784	FC(F)(F)c1cc(ccc1)C(=O)Nc2cc(NC(=O)C(=O)NC=3C=NN(C3)CCN(CC)CC)c(cc2)C
0.283784	FC(F)(F)c1cc(ccc1)C(=O)Nc2cc(NC(=O)C(=O)NC=3C=NN(C3)CCN(CC)CC)c(cc2)C
0.283784	FC(F)(F)c1cc(ccc1)C(=O)Nc2cc(NC(=O)C(=O)NC=3C=NN(C3)CCN(CC)CC)c(cc2)C
0.283784	FC(F)(F)c1cc(ccc1)C(=O)Nc2cc(NC(=O)C(=O)NC=3C=NN(C3)CCN(CC)CC)c(cc2)C
0.283784	FC(F)(F)c1cc(ccc1)C(=O)Nc2cc(NC(=O)C(=O)NC=3C=NN(C3)CCN(CC)CC)c(cc2)C
0.283784	FC(F)(F)c1cc(ccc1)C(=O)Nc2cc(NC(=O)C(=O)N3CC4N(C(C3)C4)C)c(cc2)C
0.283525	Fc1cc(c(c2cc(NC(=O)c3cc(ccc3)C(F)(F)F)ccc2)cc1)C
0.283525	Fc1cc(c(c2cc(NC(=O)c3cc(ccc3)C(F)(F)F)ccc2)cc1)C
0.283525	Fc1cc(c(c2cc(NC(=O)c3cc(ccc3)C(F)(F)F)ccc2)cc1)C
0.283525	Fc1cc(c(c2cc(NC(=O)c3cc(ccc3)C(F)(F)F)ccc2)cc1)C
0.283525	Fc1cc(c(c2cc(NC(=O)c3cc(ccc3)C(F)(F)F)ccc2)cc1)C
0.283525	Fc1cc(c(c2cc(NC(=O)c3cc(ccc3)C(F)(F)F)ccc2)cc1)C
0.283525	Fc1cc(c(c2cc(NC(=O)c3cc(ccc3)C(F)(F)F)ccc2)cc1)C
0.283525	Fc1cc(c(c2cc(NC(=O)c3cc(ccc3)C(F)(F)F)ccc2)cc1)C
0.283525	Fc1cc(c(c2cc(NC(=O)c3cc(ccc3)C(F)(F)F)ccc2)cc1)C
0.283525	Fc1cc(c(c2cc(NC(=O)c3cc(ccc3)C(F)(F)F)ccc2)cc1)C
0.283525	BrC=1OC(C(=O)Nc2cc(ccc2)C(=O)Nc3cc(ccc3)C4=NC(=CN4)C)=CC1
0.283525	BrC=1OC(C(=O)Nc2cc(ccc2)C(=O)Nc3cc(ccc3)C4=NC(=CN4)C)=CC1
0.283525	BrC=1OC(C(=O)Nc2cc(ccc2)C(=O)Nc3cc(ccc3)C4=NC(=CN4)C)=CC1
0.283525	BrC=1OC(C(=O)Nc2cc(ccc2)C(=O)Nc3cc(ccc3)C4=NC(=CN4)C)=CC1
0.283525	BrC=1OC(C(=O)Nc2cc(ccc2)C(=O)Nc3cc(ccc3)C4=NC(=CN4)C)=CC1
0.283525	BrC=1OC(C(=O)Nc2cc(ccc2)C(=O)Nc3cc(ccc3)C4=NC(=CN4)C)=CC1
0.283525	BrC=1OC(C(=O)Nc2cc(ccc2)C(=O)Nc3cc(ccc3)C4=NC(=CN4)C)=CC1
0.283525	BrC=1OC(C(=O)Nc2cc(ccc2)C(=O)Nc3cc(ccc3)C4=NC(=CN4)C)=CC1
0.283525	BrC=1OC(C(=O)Nc2cc(ccc2)C(=O)Nc3cc(ccc3)C4=NC(=CN4)C)=CC1
0.283465	O=C(Nc1cc(ccc1)C2=NOC(O)=N2)c3nc(c4ccccc4)ccc3
0.283465	O=C(Nc1cc(ccc1)C2=NOC(O)=N2)c3nc(c4ccccc4)ccc3
0.283465	O=C(Nc1cc(ccc1)C2=NOC(O)=N2)c3nc(c4ccccc4)ccc3
0.283465	O=C(Nc1cc(ccc1)C2=NOC(O)=N2)c3nc(c4ccccc4)ccc3
0.283465	O=C(Nc1cc(ccc1)C2=NOC(O)=N2)c3nc(c4ccccc4)ccc3
0.283465	O=C(Nc1cc(ccc1)C2=NOC(O)=N2)c3nc(c4ccccc4)ccc3
0.283465	O=C(Nc1cc(ccc1)C2=NOC(O)=N2)c3nc(c4ccccc4)ccc3
0.283465	O=C(Nc1cc(ccc1)C2=NOC(O)=N2)c3nc(c4ccccc4)ccc3
0.283465	O=C(Nc1cc(ccc1)C2=NOC(O)=N2)c3nc(c4ccccc4)ccc3
0.283465	O=C(Nc1cc(ccc1)C2=NOC(O)=N2)c3nc(c4ccccc4)ccc3
0.283019	O=C(NCC(C)C)c1cc(c(NC(=O)C(=O)Nc2cc(NC(=O)C(C)(C)C)c(cc2)C)cc1)C
0.283019	O=C(NCC(C)C)c1cc(c(NC(=O)C(=O)Nc2cc(NC(=O)C(C)(C)C)c(cc2)C)cc1)C
0.283019	O=C(NCC(C)C)c1cc(c(NC(=O)C(=O)Nc2cc(NC(=O)C(C)(C)C)c(cc2)C)cc1)C
0.283019	O=C(NCC(C)C)c1cc(c(NC(=O)C(=O)Nc2cc(NC(=O)C(C)(C)C)c(cc2)C)cc1)C
0.283019	O=C(NCC(C)C)c1cc(c(NC(=O)C(=O)Nc2cc(NC(=O)C(C)(C)C)c(cc2)C)cc1)C
0.283019	O=C(NCC(C)C)c1cc(c(NC(=O)C(=O)Nc2cc(NC(=O)C(C)(C)C)c(cc2)C)cc1)C
0.283019	O=C(NCC(C)C)c1cc(c(NC(=O)C(=O)Nc2cc(NC(=O)C(C)(C)C)c(cc2)C)cc1)C
0.283019	O=C(NCC(C)C)c1cc(c(NC(=O)C(=O)Nc2cc(NC(=O)C(C)(C)C)c(cc2)C)cc1)C
0.283019	O=C(NCC(C)C)c1cc(c(NC(=O)C(=O)Nc2cc(NC(=O)C(C)(C)C)c(cc2)C)cc1)C
0.283019	O=C(NCC(C)C)c1cc(c(NC(=O)C(=O)Nc2cc(NC(=O)C(C)(C)C)c(cc2)C)cc1)C
0.282946	Clc1c(c2cc(ccc2)C(=O)Nc3ccc(cc3)CC(=O)O)ccc(c1)C(=O)NC
0.282946	Clc1c(c2cc(ccc2)C(=O)Nc3ccc(cc3)CC(=O)O)ccc(c1)C(=O)NC
0.282946	Clc1c(c2cc(ccc2)C(=O)Nc3ccc(cc3)CC(=O)O)ccc(c1)C(=O)NC
0.282946	Clc1c(c2cc(ccc2)C(=O)Nc3ccc(cc3)CC(=O)O)ccc(c1)C(=O)NC
0.282946	Clc1c(c2cc(ccc2)C(=O)Nc3ccc(cc3)CC(=O)O)ccc(c1)C(=O)NC
0.282895	S1C(=NC(c2cc3c(cc2)CCC3)=C1)NC(=O)c4c(NC(=O)c5cc(ccc5)C)cccc4
0.282895	S1C(=NC(c2cc3c(cc2)CCC3)=C1)NC(=O)c4c(NC(=O)c5cc(ccc5)C)cccc4
0.282895	S1C(=NC(c2cc3c(cc2)CCC3)=C1)NC(=O)c4c(NC(=O)c5cc(ccc5)C)cccc4
0.282895	S1C(=NC(c2cc3c(cc2)CCC3)=C1)NC(=O)c4c(NC(=O)c5cc(ccc5)C)cccc4
0.282895	S1C(=NC(c2cc3c(cc2)CCC3)=C1)NC(=O)c4c(NC(=O)c5cc(ccc5)C)cccc4
0.282895	S1C(=NC(c2cc3c(cc2)CCC3)=C1)NC(=O)c4c(NC(=O)c5cc(ccc5)C)cccc4
0.282895	S1C(=NC(c2cc3c(cc2)CCC3)=C1)NC(=O)c4c(NC(=O)c5cc(ccc5)C)cccc4
0.282895	S1C(=NC(c2cc3c(cc2)CCC3)=C1)NC(=O)c4c(NC(=O)c5cc(ccc5)C)cccc4
0.282895	S1C(=NC(c2cc3c(cc2)CCC3)=C1)NC(=O)c4c(NC(=O)c5cc(ccc5)C)cccc4
0.282895	S1C(=NC(c2cc3c(cc2)CCC3)=C1)NC(=O)c4c(NC(=O)c5cc(ccc5)C)cccc4
0.282686	Brc1cc(c(OCc2ccccc2)cc1)C(=O)Nc3cc(NC(=O)C(C)(C)C)c(cc3)C
0.282686	Brc1cc(c(OCc2ccccc2)cc1)C(=O)Nc3cc(NC(=O)C(C)(C)C)c(cc3)C
0.282686	Brc1cc(c(OCc2ccccc2)cc1)C(=O)Nc3cc(NC(=O)C(C)(C)C)c(cc3)C
0.282686	Brc1cc(c(OCc2ccccc2)cc1)C(=O)Nc3cc(NC(=O)C(C)(C)C)c(cc3)C
0.282686	Brc1cc(c(OCc2ccccc2)cc1)C(=O)Nc3cc(NC(=O)C(C)(C)C)c(cc3)C
0.282686	Brc1cc(c(OCc2ccccc2)cc1)C(=O)Nc3cc(NC(=O)C(C)(C)C)c(cc3)C
0.282686	Brc1cc(c(OCc2ccccc2)cc1)C(=O)Nc3cc(NC(=O)C(C)(C)C)c(cc3)C
0.282686	Brc1cc(c(OCc2ccccc2)cc1)C(=O)Nc3cc(NC(=O)C(C)(C)C)c(cc3)C
0.282686	Brc1cc(c(OCc2ccccc2)cc1)C(=O)Nc3cc(NC(=O)C(C)(C)C)c(cc3)C
0.282686	Brc1cc(c(OCc2ccccc2)cc1)C(=O)Nc3cc(NC(=O)C(C)(C)C)c(cc3)C
0.282609	S1C(=NC(c2ccccc2)=C1)C(=O)NCc3cc(NC(=O)c4ncccc4)ccc3
0.282609	FC(F)(F)c1c(NC(=O)c2ccc(cc2)C=3OC(=NN3)c4ccccc4)ccc(NC(=O)C5CC5)c1
0.282609	FC(F)(F)c1c(NC(=O)c2ccc(cc2)C=3OC(=NN3)c4ccccc4)ccc(NC(=O)C5CC5)c1
0.282609	FC(F)(F)c1c(NC(=O)c2ccc(cc2)C=3OC(=NN3)c4ccccc4)ccc(NC(=O)C5CC5)c1
0.282609	FC(F)(F)c1c(NC(=O)c2ccc(cc2)C=3OC(=NN3)c4ccccc4)ccc(NC(=O)C5CC5)c1
0.282609	FC(F)(F)c1c(NC(=O)c2ccc(cc2)C=3OC(=NN3)c4ccccc4)ccc(NC(=O)C5CC5)c1
0.282609	FC(F)(F)c1c(NC(=O)c2ccc(cc2)C=3OC(=NN3)c4ccccc4)ccc(NC(=O)C5CC5)c1
0.282609	FC(F)(F)c1c(NC(=O)c2ccc(cc2)C=3OC(=NN3)c4ccccc4)ccc(NC(=O)C5CC5)c1
0.282609	FC(F)(F)c1c(NC(=O)c2ccc(cc2)C=3OC(=NN3)c4ccccc4)ccc(NC(=O)C5CC5)c1
0.282609	FC(F)(F)c1c(NC(=O)c2ccc(cc2)C=3OC(=NN3)c4ccccc4)ccc(NC(=O)C5CC5)c1
0.282609	FC(F)(F)c1c(NC(=O)c2ccc(cc2)C=3OC(=NN3)c4ccccc4)ccc(NC(=O)C5CC5)c1
0.282353	O=C(OC)Nc1cc(ccc1)C(=O)Nc2cc(c(N3CCCC3)cc2)C
0.282353	O=C(OC)Nc1cc(ccc1)C(=O)Nc2cc(c(N3CCCC3)cc2)C
0.282353	O=C(OC)Nc1cc(ccc1)C(=O)Nc2cc(c(N3CCCC3)cc2)C
0.282353	O=C(OC)Nc1cc(ccc1)C(=O)Nc2cc(c(N3CCCC3)cc2)C
0.282353	O=C(OC)Nc1cc(ccc1)C(=O)Nc2cc(c(N3CCCC3)cc2)C
0.282353	O=C(OC)Nc1cc(ccc1)C(=O)Nc2cc(c(N3CCCC3)cc2)C
0.282353	O=C(OC)Nc1cc(ccc1)C(=O)Nc2cc(c(N3CCCC3)cc2)C
0.282353	O=C(OC)Nc1cc(ccc1)C(=O)Nc2cc(c(N3CCCC3)cc2)C
0.282353	O=C(OC)Nc1cc(ccc1)C(=O)Nc2cc(c(N3CCCC3)cc2)C
0.282353	O=C(OC)Nc1cc(ccc1)C(=O)Nc2cc(c(N3CCCC3)cc2)C
0.28223	S(=O)(=O)(c1cc(NC(=O)c2nc(c3ccccc3)ccc2)c(OCC(F)F)cc1)C
0.28223	S(=O)(=O)(c1cc(NC(=O)c2nc(c3ccccc3)ccc2)c(OCC(F)F)cc1)C
0.28223	S(=O)(=O)(c1cc(NC(=O)c2nc(c3ccccc3)ccc2)c(OCC(F)F)cc1)C
0.28223	S(=O)(=O)(c1cc(NC(=O)c2nc(c3ccccc3)ccc2)c(OCC(F)F)cc1)C
0.281879	FC(F)(F)c1cc(ccc1)C(=O)Nc2cc(NC(=O)C(=O)NOCc3c(OC)cccc3)c(cc2)C
0.281879	FC(F)(F)c1cc(ccc1)C(=O)Nc2cc(NC(=O)C(=O)NOCc3c(OC)cccc3)c(cc2)C
0.281879	FC(F)(F)c1cc(ccc1)C(=O)Nc2cc(NC(=O)C(=O)NOCc3c(OC)cccc3)c(cc2)C
0.281879	FC(F)(F)c1cc(ccc1)C(=O)Nc2cc(NC(=O)C(=O)NOCc3c(OC)cccc3)c(cc2)C
0.281879	FC(F)(F)c1cc(ccc1)C(=O)Nc2cc(NC(=O)C(=O)NOCc3c(OC)cccc3)c(cc2)C
0.281879	FC(F)(F)c1cc(ccc1)C(=O)Nc2cc(NC(=O)C(=O)NOCc3c(OC)cccc3)c(cc2)C
0.281879	FC(F)(F)c1cc(ccc1)C(=O)Nc2cc(NC(=O)C(=O)NOCc3c(OC)cccc3)c(cc2)C
0.281879	FC(F)(F)c1cc(ccc1)C(=O)Nc2cc(NC(=O)C(=O)NOCc3c(OC)cccc3)c(cc2)C
0.281879	FC(F)(F)c1cc(ccc1)C(=O)Nc2cc(NC(=O)C(=O)NOCc3c(OC)cccc3)c(cc2)C
0.281879	FC(F)(F)c1cc(ccc1)C(=O)Nc2cc(NC(=O)C(=O)NOCc3c(OC)cccc3)c(cc2)C
0.281609	O=C(Nc1c(cccc1)CN2CCOCC2)c3c4c(ON=C4C5CC5)nc(c6cnccc6)c3
0.281609	O=C(Nc1c(cccc1)CN2CCOCC2)c3c4c(ON=C4C5CC5)nc(c6cnccc6)c3
0.281609	O=C(Nc1c(cccc1)CN2CCOCC2)c3c4c(ON=C4C5CC5)nc(c6cnccc6)c3
0.281609	O=C(Nc1c(cccc1)CN2CCOCC2)c3c4c(ON=C4C5CC5)nc(c6cnccc6)c3
0.281609	O=C(Nc1c(cccc1)CN2CCOCC2)c3c4c(ON=C4C5CC5)nc(c6cnccc6)c3
0.281609	O=C(Nc1c(cccc1)CN2CCOCC2)c3c4c(ON=C4C5CC5)nc(c6cnccc6)c3
0.281609	O=C(Nc1c(cccc1)CN2CCOCC2)c3c4c(ON=C4C5CC5)nc(c6cnccc6)c3
0.281609	O=C(Nc1c(cccc1)CN2CCOCC2)c3c4c(ON=C4C5CC5)nc(c6cnccc6)c3
0.281609	O=C(Nc1c(cccc1)CN2CCOCC2)c3c4c(ON=C4C5CC5)nc(c6cnccc6)c3
0.281609	O=C(Nc1c(cccc1)CN2CCOCC2)c3c4c(ON=C4C5CC5)nc(c6cnccc6)c3
0.281369	O=C(Nc1cc(ccc1)C(=O)Nc2cc(c(NC(=O)C=3OC=CC3)cc2)C)NC(C)(C)C
0.281369	O=C(Nc1cc(ccc1)C(=O)Nc2cc(c(NC(=O)C=3OC=CC3)cc2)C)NC(C)(C)C
0.281369	O=C(Nc1cc(ccc1)C(=O)Nc2cc(c(NC(=O)C=3OC=CC3)cc2)C)NC(C)(C)C
0.281369	O=C(Nc1cc(ccc1)C(=O)Nc2cc(c(NC(=O)C=3OC=CC3)cc2)C)NC(C)(C)C
0.281369	O=C(Nc1cc(ccc1)C(=O)Nc2cc(c(NC(=O)C=3OC=CC3)cc2)C)NC(C)(C)C
0.281369	O=C(Nc1cc(ccc1)C(=O)Nc2cc(c(NC(=O)C=3OC=CC3)cc2)C)NC(C)(C)C
0.281369	O=C(Nc1cc(ccc1)C(=O)Nc2cc(c(NC(=O)C=3OC=CC3)cc2)C)NC(C)(C)C
0.281369	O=C(Nc1cc(ccc1)C(=O)Nc2cc(c(NC(=O)C=3OC=CC3)cc2)C)NC(C)(C)C
0.281369	O=C(Nc1cc(ccc1)C(=O)Nc2cc(c(NC(=O)C=3OC=CC3)cc2)C)NC(C)(C)C
0.281369	O=C(Nc1cc(ccc1)C(=O)Nc2cc(c(NC(=O)C=3OC=CC3)cc2)C)NC(C)(C)C
0.28125	FC(F)(F)c1nc(ncc1C(=O)Nc2ccc(cc2)C(=O)NCCN3CCOCC3)Nc4ccccc4
0.28125	FC(F)(F)c1nc(ncc1C(=O)Nc2ccc(cc2)C(=O)NCCN3CCOCC3)Nc4ccccc4
0.28125	FC(F)(F)c1nc(ncc1C(=O)Nc2ccc(cc2)C(=O)NCCN3CCOCC3)Nc4ccccc4
0.28125	FC(F)(F)c1nc(ncc1C(=O)Nc2ccc(cc2)C(=O)NCCN3CCOCC3)Nc4ccccc4
0.28125	FC(F)(F)c1nc(ncc1C(=O)Nc2ccc(cc2)C(=O)NCCN3CCOCC3)Nc4ccccc4
0.28125	FC(F)(F)c1nc(ncc1C(=O)Nc2ccc(cc2)C(=O)NCCN3CCOCC3)Nc4ccccc4
0.28125	FC(F)(F)c1nc(ncc1C(=O)Nc2ccc(cc2)C(=O)NCCN3CCOCC3)Nc4ccccc4
0.28125	FC(F)(F)c1nc(ncc1C(=O)Nc2ccc(cc2)C(=O)NCCN3CCOCC3)Nc4ccccc4
0.28125	FC(F)(F)c1nc(ncc1C(=O)Nc2ccc(cc2)C(=O)NCCN3CCOCC3)Nc4ccccc4
0.28125	FC(F)(F)c1nc(ncc1C(=O)Nc2ccc(cc2)C(=O)NCCN3CCOCC3)Nc4ccccc4
0.28125	S(=O)(=O)(Nc1cc(ccc1)C(=O)Nc2cc(NC(=O)C(C)(C)C)c(cc2)C)c3cc(F)c(F)cc3
0.28125	S(=O)(=O)(Nc1cc(ccc1)C(=O)Nc2cc(NC(=O)C(C)(C)C)c(cc2)C)c3cc(F)c(F)cc3
0.28125	S(=O)(=O)(Nc1cc(ccc1)C(=O)Nc2cc(NC(=O)C(C)(C)C)c(cc2)C)c3cc(F)c(F)cc3
0.28125	S(=O)(=O)(Nc1cc(ccc1)C(=O)Nc2cc(NC(=O)C(C)(C)C)c(cc2)C)c3cc(F)c(F)cc3
0.28125	S(=O)(=O)(Nc1cc(ccc1)C(=O)Nc2cc(NC(=O)C(C)(C)C)c(cc2)C)c3cc(F)c(F)cc3
0.28125	S(=O)(=O)(Nc1cc(ccc1)C(=O)Nc2cc(NC(=O)C(C)(C)C)c(cc2)C)c3cc(F)c(F)cc3
0.28125	S(=O)(=O)(Nc1cc(ccc1)C(=O)Nc2cc(NC(=O)C(C)(C)C)c(cc2)C)c3cc(F)c(F)cc3
0.28125	S(=O)(=O)(Nc1cc(ccc1)C(=O)Nc2cc(NC(=O)C(C)(C)C)c(cc2)C)c3cc(F)c(F)cc3
0.28125	S(=O)(=O)(Nc1cc(ccc1)C(=O)Nc2cc(NC(=O)C(C)(C)C)c(cc2)C)c3cc(F)c(F)cc3
0.28125	S(=O)(=O)(Nc1cc(ccc1)C(=O)Nc2cc(NC(=O)C(C)(C)C)c(cc2)C)c3cc(F)c(F)cc3
0.280576	O=C(NCC1CC1)c2cc(NC(=O)C3=NN(c4ccccc4)C=C3)c(cc2)C
0.280576	O=C(NCC1CC1)c2cc(NC(=O)C3=NN(c4ccccc4)C=C3)c(cc2)C
0.280576	O=C(NCC1CC1)c2cc(NC(=O)C3=NN(c4ccccc4)C=C3)c(cc2)C
0.280576	O=C(NCC1CC1)c2cc(NC(=O)C3=NN(c4ccccc4)C=C3)c(cc2)C
0.280576	O=C(NCC1CC1)c2cc(NC(=O)C3=NN(c4ccccc4)C=C3)c(cc2)C
0.280576	O=C(NCC1CC1)c2cc(NC(=O)C3=NN(c4ccccc4)C=C3)c(cc2)C
0.280576	O=C(NCC1CC1)c2cc(NC(=O)C3=NN(c4ccccc4)C=C3)c(cc2)C
0.280576	O=C(NCC1CC1)c2cc(NC(=O)C3=NN(c4ccccc4)C=C3)c(cc2)C
0.280576	O=C(NCC1CC1)c2cc(NC(=O)C3=NN(c4ccccc4)C=C3)c(cc2)C
0.280576	O=C(NCC1CC1)c2cc(NC(=O)C3=NN(c4ccccc4)C=C3)c(cc2)C
0.280405	S(=O)(=O)(NCc1ccc(cc1)C(=O)Nc2c(cccc2)CN3CCOCC3)c4c(c(cc(c4C)C)C)C
0.280405	S(=O)(=O)(NCc1ccc(cc1)C(=O)Nc2c(cccc2)CN3CCOCC3)c4c(c(cc(c4C)C)C)C
0.280405	S(=O)(=O)(NCc1ccc(cc1)C(=O)Nc2c(cccc2)CN3CCOCC3)c4c(c(cc(c4C)C)C)C
0.280405	S(=O)(=O)(NCc1ccc(cc1)C(=O)Nc2c(cccc2)CN3CCOCC3)c4c(c(cc(c4C)C)C)C
0.280405	S(=O)(=O)(NCc1ccc(cc1)C(=O)Nc2c(cccc2)CN3CCOCC3)c4c(c(cc(c4C)C)C)C
0.280405	S(=O)(=O)(NCc1ccc(cc1)C(=O)Nc2c(cccc2)CN3CCOCC3)c4c(c(cc(c4C)C)C)C
0.280405	S(=O)(=O)(NCc1ccc(cc1)C(=O)Nc2c(cccc2)CN3CCOCC3)c4c(c(cc(c4C)C)C)C
0.280405	S(=O)(=O)(NCc1ccc(cc1)C(=O)Nc2c(cccc2)CN3CCOCC3)c4c(c(cc(c4C)C)C)C
0.280405	S(=O)(=O)(NCc1ccc(cc1)C(=O)Nc2c(cccc2)CN3CCOCC3)c4c(c(cc(c4C)C)C)C
0.280405	S(=O)(=O)(NCc1ccc(cc1)C(=O)Nc2c(cccc2)CN3CCOCC3)c4c(c(cc(c4C)C)C)C
0.280303	O=C(NCC1CC1)c2cc(NC(=O)Cc3ccc(OCC(C)C)cc3)c(cc2)C
0.280303	O=C(NCC1CC1)c2cc(NC(=O)Cc3ccc(OCC(C)C)cc3)c(cc2)C
0.280303	O=C(NCC1CC1)c2cc(NC(=O)Cc3ccc(OCC(C)C)cc3)c(cc2)C
0.280303	O=C(NCC1CC1)c2cc(NC(=O)Cc3ccc(OCC(C)C)cc3)c(cc2)C
0.280303	O=C(NCC1CC1)c2cc(NC(=O)Cc3ccc(OCC(C)C)cc3)c(cc2)C
0.280303	O=C(NCC1CC1)c2cc(NC(=O)Cc3ccc(OCC(C)C)cc3)c(cc2)C
0.280303	O=C(NCC1CC1)c2cc(NC(=O)Cc3ccc(OCC(C)C)cc3)c(cc2)C
0.280303	O=C(NCC1CC1)c2cc(NC(=O)Cc3ccc(OCC(C)C)cc3)c(cc2)C
0.280303	O=C(NCC1CC1)c2cc(NC(=O)Cc3ccc(OCC(C)C)cc3)c(cc2)C
0.280303	O=C(NCC1CC1)c2cc(NC(=O)Cc3ccc(OCC(C)C)cc3)c(cc2)C
0.280142	Fc1c(cc(cc1)C(=O)Nc2cc(ccc2)C3=NOC(O)=N3)COCC4CC4
0.279851	Clc1c(cc(cc1)C(=O)Nc2cc(c(NC(=O)CN3N=CC=C3)cc2)C)C
0.279851	Clc1c(cc(cc1)C(=O)Nc2cc(c(NC(=O)CN3N=CC=C3)cc2)C)C
0.279851	Clc1c(OC(=O)c2cc(NC(=O)OC)ccc2)ccc(c3cnccc3)c1
0.279851	Clc1c(OC(=O)c2cc(NC(=O)OC)ccc2)ccc(c3cnccc3)c1
0.279851	Clc1c(OC(=O)c2cc(NC(=O)OC)ccc2)ccc(c3cnccc3)c1
0.278986	Fc1cncc(c2cc(NC(=O)C(=O)NC(COC)Cc3ccccc3)c(cc2)C)c1
0.278986	Fc1cncc(c2cc(NC(=O)C(=O)NC(COC)Cc3ccccc3)c(cc2)C)c1
0.278986	Fc1cncc(c2cc(NC(=O)C(=O)NC(COC)Cc3ccccc3)c(cc2)C)c1
0.278986	Fc1cncc(c2cc(NC(=O)C(=O)NC(COC)Cc3ccccc3)c(cc2)C)c1
0.278986	Fc1cncc(c2cc(NC(=O)C(=O)NC(COC)Cc3ccccc3)c(cc2)C)c1
0.278884	O=C(Nc1ccc(OCCN2CCCCC2)cc1)c3cc(c(cc3)CC)CC
0.278884	O=C(Nc1ccc(OCCN2CCCCC2)cc1)c3cc(c(cc3)CC)CC
0.278884	O=C(Nc1ccc(OCCN2CCCCC2)cc1)c3cc(c(cc3)CC)CC
0.278884	O=C(Nc1ccc(OCCN2CCCCC2)cc1)c3cc(c(cc3)CC)CC
0.278884	O=C(Nc1ccc(OCCN2CCCCC2)cc1)c3cc(c(cc3)CC)CC
0.278884	O=C(Nc1ccc(OCCN2CCCCC2)cc1)c3cc(c(cc3)CC)CC
0.278884	O=C(Nc1ccc(OCCN2CCCCC2)cc1)c3cc(c(cc3)CC)CC
0.278884	O=C(Nc1ccc(OCCN2CCCCC2)cc1)c3cc(c(cc3)CC)CC
0.278884	O=C(Nc1ccc(OCCN2CCCCC2)cc1)c3cc(c(cc3)CC)CC
0.278884	O=C(Nc1ccc(OCCN2CCCCC2)cc1)c3cc(c(cc3)CC)CC
0.278626	Ic1c(Cl)cc(cc1)C(=O)Nc2cc(c(NC(=O)C=3OC=CC3)cc2)C
0.278626	Ic1c(Cl)cc(cc1)C(=O)Nc2cc(c(NC(=O)C=3OC=CC3)cc2)C
0.278626	Ic1c(Cl)cc(cc1)C(=O)Nc2cc(c(NC(=O)C=3OC=CC3)cc2)C
0.278626	Ic1c(Cl)cc(cc1)C(=O)Nc2cc(c(NC(=O)C=3OC=CC3)cc2)C
0.278481	O=C(Nc1ccc(OCC#C)cc1)c2nc(c3ccccc3)ccc2
0.277778	O=C(NCCc1ccc(N2CCN(CC2)C)cc1)c3nc(c4ccccc4)ccc3
0.277778	O=C(NCCc1ccc(N2CCN(CC2)C)cc1)c3nc(c4ccccc4)ccc3
0.277778	O=C(NCCc1ccc(N2CCN(CC2)C)cc1)c3nc(c4ccccc4)ccc3
0.277778	O=C(NCCc1ccc(N2CCN(CC2)C)cc1)c3nc(c4ccccc4)ccc3
0.277778	O=C(NCCc1ccc(N2CCN(CC2)C)cc1)c3nc(c4ccccc4)ccc3
0.277778	O=C(NCCc1ccc(N2CCN(CC2)C)cc1)c3nc(c4ccccc4)ccc3
0.277778	O=C(NCCc1ccc(N2CCN(CC2)C)cc1)c3nc(c4ccccc4)ccc3
0.277778	O=C(NCCc1ccc(N2CCN(CC2)C)cc1)c3nc(c4ccccc4)ccc3
0.277778	O=C(NCCc1ccc(N2CCN(CC2)C)cc1)c3nc(c4ccccc4)ccc3
0.277778	O=C(NCCc1ccc(N2CCN(CC2)C)cc1)c3nc(c4ccccc4)ccc3
0.277778	O=C(Nc1c(ccc(c1)C(=O)NC(c2ccccc2)CCCCOC)C)Nc3ccccc3
0.277778	O=C(Nc1c(ccc(c1)C(=O)NC(c2ccccc2)CCCCOC)C)Nc3ccccc3
0.277567	[O-][N+](=O)c1ccc(NNC(=O)c2cc(ccc2)CNc3nc(ccn3)C)cc1
0.277567	[O-][N+](=O)c1ccc(NNC(=O)c2cc(ccc2)CNc3nc(ccn3)C)cc1
0.277567	[O-][N+](=O)c1ccc(NNC(=O)c2cc(ccc2)CNc3nc(ccn3)C)cc1
0.277567	[O-][N+](=O)c1ccc(NNC(=O)c2cc(ccc2)CNc3nc(ccn3)C)cc1
0.277567	[O-][N+](=O)c1ccc(NNC(=O)c2cc(ccc2)CNc3nc(ccn3)C)cc1
0.277567	[O-][N+](=O)c1ccc(NNC(=O)c2cc(ccc2)CNc3nc(ccn3)C)cc1
0.277567	[O-][N+](=O)c1ccc(NNC(=O)c2cc(ccc2)CNc3nc(ccn3)C)cc1
0.277567	[O-][N+](=O)c1ccc(NNC(=O)c2cc(ccc2)CNc3nc(ccn3)C)cc1
0.277567	[O-][N+](=O)c1ccc(NNC(=O)c2cc(ccc2)CNc3nc(ccn3)C)cc1
0.277567	[O-][N+](=O)c1ccc(NNC(=O)c2cc(ccc2)CNc3nc(ccn3)C)cc1
0.277397	FC(F)(F)c1cc(ccc1)C(=O)Nc2cc(NC(=O)N(C(CC)C)CCO)c(cc2)C
0.277397	FC(F)(F)c1cc(ccc1)C(=O)Nc2cc(NC(=O)N(C(CC)C)CCO)c(cc2)C
0.277397	FC(F)(F)c1cc(ccc1)C(=O)Nc2cc(NC(=O)N(C(CC)C)CCO)c(cc2)C
0.277397	FC(F)(F)c1cc(ccc1)C(=O)Nc2cc(NC(=O)N(C(CC)C)CCO)c(cc2)C
0.277397	FC(F)(F)c1cc(ccc1)C(=O)Nc2cc(NC(=O)N(C(CC)C)CCO)c(cc2)C
0.277397	FC(F)(F)c1cc(ccc1)C(=O)Nc2cc(NC(=O)N(C(CC)C)CCO)c(cc2)C
0.277397	FC(F)(F)c1cc(ccc1)C(=O)Nc2cc(NC(=O)N(C(CC)C)CCO)c(cc2)C
0.277397	FC(F)(F)c1cc(ccc1)C(=O)Nc2cc(NC(=O)N(C(CC)C)CCO)c(cc2)C
0.277397	FC(F)(F)c1cc(ccc1)C(=O)Nc2cc(NC(=O)N(C(CC)C)CCO)c(cc2)C
0.277397	FC(F)(F)c1cc(ccc1)C(=O)Nc2cc(NC(=O)N(C(CC)C)CCO)c(cc2)C
0.277311	O=C(Nc1cc(NC(=O)C(C)(C)C)c(cc1)C)Nc2ccc(cc2)CC(C)C
0.277311	O=C(Nc1cc(NC(=O)C(C)(C)C)c(cc1)C)Nc2ccc(cc2)CC(C)C
0.277311	O=C(Nc1cc(NC(=O)C(C)(C)C)c(cc1)C)Nc2ccc(cc2)CC(C)C
0.277311	O=C(Nc1cc(NC(=O)C(C)(C)C)c(cc1)C)Nc2ccc(cc2)CC(C)C
0.277311	O=C(Nc1cc(NC(=O)C(C)(C)C)c(cc1)C)Nc2ccc(cc2)CC(C)C
0.277311	O=C(Nc1cc(NC(=O)C(C)(C)C)c(cc1)C)Nc2ccc(cc2)CC(C)C
0.277311	O=C(Nc1cc(NC(=O)C(C)(C)C)c(cc1)C)Nc2ccc(cc2)CC(C)C
0.277311	O=C(Nc1cc(NC(=O)C(C)(C)C)c(cc1)C)Nc2ccc(cc2)CC(C)C
0.276978	Clc1ccc(Oc2c(F)cc(cc2)C(=O)Nc3cc(ccc3)CCN4CCC(CC4)C)cc1
0.276978	Clc1ccc(Oc2c(F)cc(cc2)C(=O)Nc3cc(ccc3)CCN4CCC(CC4)C)cc1
0.276978	Clc1ccc(Oc2c(F)cc(cc2)C(=O)Nc3cc(ccc3)CCN4CCC(CC4)C)cc1
0.276978	Clc1ccc(Oc2c(F)cc(cc2)C(=O)Nc3cc(ccc3)CCN4CCC(CC4)C)cc1
0.276978	Clc1ccc(Oc2c(F)cc(cc2)C(=O)Nc3cc(ccc3)CCN4CCC(CC4)C)cc1
0.276978	Clc1ccc(Oc2c(F)cc(cc2)C(=O)Nc3cc(ccc3)CCN4CCC(CC4)C)cc1
0.276978	Clc1ccc(Oc2c(F)cc(cc2)C(=O)Nc3cc(ccc3)CCN4CCC(CC4)C)cc1
0.276978	Clc1ccc(Oc2c(F)cc(cc2)C(=O)Nc3cc(ccc3)CCN4CCC(CC4)C)cc1
0.276978	Clc1ccc(Oc2c(F)cc(cc2)C(=O)Nc3cc(ccc3)CCN4CCC(CC4)C)cc1
0.276978	Clc1ccc(Oc2c(F)cc(cc2)C(=O)Nc3cc(ccc3)CCN4CCC(CC4)C)cc1
0.276923	Fc1cc(NC(=O)c2ccc(cc2)C=3OC(=NN3)c4ccccc4)c(OC)cc1
0.276923	Fc1cc(NC(=O)c2ccc(cc2)C=3OC(=NN3)c4ccccc4)c(OC)cc1
0.276923	Fc1cc(NC(=O)c2ccc(cc2)C=3OC(=NN3)c4ccccc4)c(OC)cc1
0.276923	Fc1cc(NC(=O)c2ccc(cc2)C=3OC(=NN3)c4ccccc4)c(OC)cc1
0.276923	Fc1cc(NC(=O)c2ccc(cc2)C=3OC(=NN3)c4ccccc4)c(OC)cc1
0.276923	Fc1cc(NC(=O)c2ccc(cc2)C=3OC(=NN3)c4ccccc4)c(OC)cc1
0.276923	Fc1cc(NC(=O)c2ccc(cc2)C=3OC(=NN3)c4ccccc4)c(OC)cc1
0.276923	Fc1cc(NC(=O)c2ccc(cc2)C=3OC(=NN3)c4ccccc4)c(OC)cc1
0.276923	Fc1cc(NC(=O)c2ccc(cc2)C=3OC(=NN3)c4ccccc4)c(OC)cc1
0.276923	Fc1cc(NC(=O)c2ccc(cc2)C=3OC(=NN3)c4ccccc4)c(OC)cc1
0.27686	O=C(NC1CC1)c2cc(NC(=O)C(=O)N)c(cc2)C
0.27686	O=C(NC1CC1)c2cc(NC(=O)C(=O)N)c(cc2)C
0.27686	O=C(NC1CC1)c2cc(NC(=O)C(=O)N)c(cc2)C
0.27686	O=C(NC1CC1)c2cc(NC(=O)C(=O)N)c(cc2)C
0.27686	O=C(NC1CC1)c2cc(NC(=O)C(=O)N)c(cc2)C
0.27686	O=C(NC1CC1)c2cc(NC(=O)C(=O)N)c(cc2)C
0.27686	O=C(NC1CC1)c2cc(NC(=O)C(=O)N)c(cc2)C
0.27686	O=C(NC1CC1)c2cc(NC(=O)C(=O)N)c(cc2)C
0.27686	O=C(NC1CC1)c2cc(NC(=O)C(=O)N)c(cc2)C
0.27686	O=C(NC1CC1)c2cc(NC(=O)C(=O)N)c(cc2)C
0.276527	FC(F)(F)c1cc(ccc1)C(=O)Nc2cc(NC(=O)N3Cc4c(O)cccc4CC3)c(cc2)C
0.276527	FC(F)(F)c1cc(ccc1)C(=O)Nc2cc(NC(=O)N3Cc4c(O)cccc4CC3)c(cc2)C
0.276527	FC(F)(F)c1cc(ccc1)C(=O)Nc2cc(NC(=O)N3Cc4c(O)cccc4CC3)c(cc2)C
0.276527	FC(F)(F)c1cc(ccc1)C(=O)Nc2cc(NC(=O)N3Cc4c(O)cccc4CC3)c(cc2)C
0.276527	FC(F)(F)c1cc(ccc1)C(=O)Nc2cc(NC(=O)N3Cc4c(O)cccc4CC3)c(cc2)C
0.276527	FC(F)(F)c1cc(ccc1)C(=O)Nc2cc(NC(=O)N3Cc4c(O)cccc4CC3)c(cc2)C
0.276527	FC(F)(F)c1cc(ccc1)C(=O)Nc2cc(NC(=O)N3Cc4c(O)cccc4CC3)c(cc2)C
0.276527	FC(F)(F)c1cc(ccc1)C(=O)Nc2cc(NC(=O)N3Cc4c(O)cccc4CC3)c(cc2)C
0.276527	FC(F)(F)c1cc(ccc1)C(=O)Nc2cc(NC(=O)N3Cc4c(O)cccc4CC3)c(cc2)C
0.276527	FC(F)(F)c1cc(ccc1)C(=O)Nc2cc(NC(=O)N3Cc4c(O)cccc4CC3)c(cc2)C
0.276316	S1C(=NC(=C1)COC(=O)c2ccc(Nc3nc(OC)ccn3)cc2)c4cc(OC)c(O)cc4
0.276316	S1C(=NC(=C1)COC(=O)c2ccc(Nc3nc(OC)ccn3)cc2)c4cc(OC)c(O)cc4
0.276316	S1C(=NC(=C1)COC(=O)c2ccc(Nc3nc(OC)ccn3)cc2)c4cc(OC)c(O)cc4
0.276316	S1C(=NC(=C1)COC(=O)c2ccc(Nc3nc(OC)ccn3)cc2)c4cc(OC)c(O)cc4
0.276316	S1C(=NC(=C1)COC(=O)c2ccc(Nc3nc(OC)ccn3)cc2)c4cc(OC)c(O)cc4
0.276316	S1C(=NC(=C1)COC(=O)c2ccc(Nc3nc(OC)ccn3)cc2)c4cc(OC)c(O)cc4
0.276316	S1C(=NC(=C1)COC(=O)c2ccc(Nc3nc(OC)ccn3)cc2)c4cc(OC)c(O)cc4
0.276316	S1C(=NC(=C1)COC(=O)c2ccc(Nc3nc(OC)ccn3)cc2)c4cc(OC)c(O)cc4
0.276316	S1C(=NC(=C1)COC(=O)c2ccc(Nc3nc(OC)ccn3)cc2)c4cc(OC)c(O)cc4
0.276316	S1C(=NC(=C1)COC(=O)c2ccc(Nc3nc(OC)ccn3)cc2)c4cc(OC)c(O)cc4
0.276119	O=C(OC)c1cc(NC(=O)C(=O)N2CCN(CCOC)CC2)c(cc1)C
0.276119	O=C(OC)c1cc(NC(=O)C(=O)N2CCN(CCOC)CC2)c(cc1)C
0.276119	O=C(OC)c1cc(NC(=O)C(=O)N2CCN(CCOC)CC2)c(cc1)C
0.275735	Clc1cc(NC(=O)c2ccc(N3N=CC(c4ccc(Cl)cc4)=C3)cc2)c(NC5CC5)cc1
0.275735	Clc1cc(NC(=O)c2ccc(N3N=CC(c4ccc(Cl)cc4)=C3)cc2)c(NC5CC5)cc1
0.27572	O=C(Nc1c(O)ccc(Oc2ccccc2)c1)c3ccc(cc3)COC
0.27572	O=C(Nc1c(O)ccc(Oc2ccccc2)c1)c3ccc(cc3)COC
0.27572	O=C(Nc1c(O)ccc(Oc2ccccc2)c1)c3ccc(cc3)COC
0.27572	O=C(Nc1c(O)ccc(Oc2ccccc2)c1)c3ccc(cc3)COC
0.27572	O=C(Nc1c(O)ccc(Oc2ccccc2)c1)c3ccc(cc3)COC
0.27572	O=C(Nc1c(O)ccc(Oc2ccccc2)c1)c3ccc(cc3)COC
0.275618	O=C(N(C(CC)C)CCO)Nc1c(ccc(c2nccnc2)c1)C
0.275618	O=C(N(C(CC)C)CCO)Nc1c(ccc(c2nccnc2)c1)C
0.275618	O=C(N(C(CC)C)CCO)Nc1c(ccc(c2nccnc2)c1)C
0.275618	O=C(N(C(CC)C)CCO)Nc1c(ccc(c2nccnc2)c1)C
0.275618	O=C(N(C(CC)C)CCO)Nc1c(ccc(c2nccnc2)c1)C
0.275618	O=C(N(C(CC)C)CCO)Nc1c(ccc(c2nccnc2)c1)C
0.275618	O=C(N(C(CC)C)CCO)Nc1c(ccc(c2nccnc2)c1)C
0.275618	O=C(N(C(CC)C)CCO)Nc1c(ccc(c2nccnc2)c1)C
0.275618	O=C(N(C(CC)C)CCO)Nc1c(ccc(c2nccnc2)c1)C
0.275618	O=C(N(C(CC)C)CCO)Nc1c(ccc(c2nccnc2)c1)C
0.27551	Brc1cc(N2C(=O)C=CC(C(=O)Nc3c(ccc(NC(=O)CC)c3)C)=C2)ccc1
0.27551	Brc1cc(N2C(=O)C=CC(C(=O)Nc3c(ccc(NC(=O)CC)c3)C)=C2)ccc1
0.274238	O=C(Nc1cc(OCC2CCOCC2)c(cc1)C)c3c4c(ON=C4C5CC5)nc(c6cnccc6)c3
0.274238	O=C(Nc1cc(OCC2CCOCC2)c(cc1)C)c3c4c(ON=C4C5CC5)nc(c6cnccc6)c3
0.274238	O=C(Nc1cc(OCC2CCOCC2)c(cc1)C)c3c4c(ON=C4C5CC5)nc(c6cnccc6)c3
0.273859	O=C(OCc1ccncc1)c2ccc(Nc3nc(OC)ccn3)cc2
0.273684	O=C(N(C1CN(CCC1)C)C)c2ccc(NC(=O)c3cnc(c4ncccc4)cc3)cc2
0.273684	O=C(N(C1CN(CCC1)C)C)c2ccc(NC(=O)c3cnc(c4ncccc4)cc3)cc2
0.273684	O=C(N(C1CN(CCC1)C)C)c2ccc(NC(=O)c3cnc(c4ncccc4)cc3)cc2
0.273684	O=C(N(C1CN(CCC1)C)C)c2ccc(NC(=O)c3cnc(c4ncccc4)cc3)cc2
0.273684	O=C(N(C1CN(CCC1)C)C)c2ccc(NC(=O)c3cnc(c4ncccc4)cc3)cc2
0.273684	O=C(N(C1CN(CCC1)C)C)c2ccc(NC(=O)c3cnc(c4ncccc4)cc3)cc2
0.273684	O=C(N(C1CN(CCC1)C)C)c2ccc(NC(=O)c3cnc(c4ncccc4)cc3)cc2
0.273684	O=C(N(C1CN(CCC1)C)C)c2ccc(NC(=O)c3cnc(c4ncccc4)cc3)cc2
0.273684	O=C(N(C1CN(CCC1)C)C)c2ccc(NC(=O)c3cnc(c4ncccc4)cc3)cc2
0.273684	O=C(N(C1CN(CCC1)C)C)c2ccc(NC(=O)c3cnc(c4ncccc4)cc3)cc2
0.273529	O=C(Nc1ccc(cc1)C(=O)NCCN2CCOCC2)c3c4c(ON=C4C5CC5)nc(c6cnccc6)c3
0.273529	O=C(Nc1ccc(cc1)C(=O)NCCN2CCOCC2)c3c4c(ON=C4C5CC5)nc(c6cnccc6)c3
0.273529	O=C(Nc1ccc(cc1)C(=O)NCCN2CCOCC2)c3c4c(ON=C4C5CC5)nc(c6cnccc6)c3
0.273529	O=C(Nc1ccc(cc1)C(=O)NCCN2CCOCC2)c3c4c(ON=C4C5CC5)nc(c6cnccc6)c3
0.273529	O=C(Nc1ccc(cc1)C(=O)NCCN2CCOCC2)c3c4c(ON=C4C5CC5)nc(c6cnccc6)c3
0.273529	O=C(Nc1ccc(cc1)C(=O)NCCN2CCOCC2)c3c4c(ON=C4C5CC5)nc(c6cnccc6)c3
0.273529	O=C(Nc1ccc(cc1)C(=O)NCCN2CCOCC2)c3c4c(ON=C4C5CC5)nc(c6cnccc6)c3
0.273529	O=C(Nc1ccc(cc1)C(=O)NCCN2CCOCC2)c3c4c(ON=C4C5CC5)nc(c6cnccc6)c3
0.273529	O=C(Nc1ccc(cc1)C(=O)NCCN2CCOCC2)c3c4c(ON=C4C5CC5)nc(c6cnccc6)c3
0.273529	O=C(Nc1ccc(cc1)C(=O)NCCN2CCOCC2)c3c4c(ON=C4C5CC5)nc(c6cnccc6)c3
0.273092	Fc1c(ccc(c2nc(OC3CC(N)C3)ncc2)c1)C
0.273092	Fc1c(ccc(c2nc(OC3CC(N)C3)ncc2)c1)C
0.273092	Fc1c(ccc(c2nc(OC3CC(N)C3)ncc2)c1)C
0.273092	Fc1c(ccc(c2nc(OC3CC(N)C3)ncc2)c1)C
0.273092	Fc1c(ccc(c2nc(OC3CC(N)C3)ncc2)c1)C
0.273092	Fc1c(ccc(c2nc(OC3CC(N)C3)ncc2)c1)C
0.273092	Fc1c(ccc(c2nc(OC3CC(N)C3)ncc2)c1)C
0.273092	Fc1c(ccc(c2nc(OC3CC(N)C3)ncc2)c1)C
0.273092	Fc1c(ccc(c2nc(OC3CC(N)C3)ncc2)c1)C
0.273092	Fc1c(ccc(c2nc(OC3CC(N)C3)ncc2)c1)C
0.27305	Fc1c(cccc1)COc2ncc(cc2)C(=O)Nc3c(cc(OC)cc3)C
0.27305	Fc1c(cccc1)COc2ncc(cc2)C(=O)Nc3c(cc(OC)cc3)C
0.27305	Fc1c(cccc1)COc2ncc(cc2)C(=O)Nc3c(cc(OC)cc3)C
0.27305	Fc1c(cccc1)COc2ncc(cc2)C(=O)Nc3c(cc(OC)cc3)C
0.27305	Fc1c(cccc1)COc2ncc(cc2)C(=O)Nc3c(cc(OC)cc3)C
0.27305	Fc1c(cccc1)COc2ncc(cc2)C(=O)Nc3c(cc(OC)cc3)C
0.27305	Fc1c(cccc1)COc2ncc(cc2)C(=O)Nc3c(cc(OC)cc3)C
0.27305	Fc1c(cccc1)COc2ncc(cc2)C(=O)Nc3c(cc(OC)cc3)C
0.27305	Fc1c(cccc1)COc2ncc(cc2)C(=O)Nc3c(cc(OC)cc3)C
0.27305	Fc1c(cccc1)COc2ncc(cc2)C(=O)Nc3c(cc(OC)cc3)C
0.272727	S(=O)(=O)(NC(=O)c1cc(NC(=O)Nc2ccccc2)c(cc1)C)c3c(cc(cc3CC)CC)CC
0.272727	S(=O)(=O)(NC(=O)c1cc(NC(=O)Nc2ccccc2)c(cc1)C)c3c(cc(cc3CC)CC)CC
0.272727	O=C(Nc1ccc(NC(=O)c2nc(c3ccccc3)ccc2)cc1)NCCOC
0.272425	FC(F)(F)c1cc(ccc1)C(=O)Nc2cc(NC(=O)C(=O)NC(c3ccccc3)CCCCOC)c(cc2)C
0.272425	FC(F)(F)c1cc(ccc1)C(=O)Nc2cc(NC(=O)C(=O)NC(c3ccccc3)CCCCOC)c(cc2)C
0.272425	FC(F)(F)c1cc(ccc1)C(=O)Nc2cc(NC(=O)C(=O)NC(c3ccccc3)CCCCOC)c(cc2)C
0.272425	FC(F)(F)c1cc(ccc1)C(=O)Nc2cc(NC(=O)C(=O)NC(c3ccccc3)CCCCOC)c(cc2)C
0.272425	FC(F)(F)c1cc(ccc1)C(=O)Nc2cc(NC(=O)C(=O)NC(c3ccccc3)CCCCOC)c(cc2)C
0.272109	S1C(=NC=C1C(=O)Nc2cc(c(cc2)C)C(=O)NC3CC3)c4nccnc4
0.272109	S1C(=NC=C1C(=O)Nc2cc(c(cc2)C)C(=O)NC3CC3)c4nccnc4
0.272109	S1C(=NC=C1C(=O)Nc2cc(c(cc2)C)C(=O)NC3CC3)c4nccnc4
0.272109	S1C(=NC=C1C(=O)Nc2cc(c(cc2)C)C(=O)NC3CC3)c4nccnc4
0.272109	S1C(=NC=C1C(=O)Nc2cc(c(cc2)C)C(=O)NC3CC3)c4nccnc4
0.272109	S1C(=NC=C1C(=O)Nc2cc(c(cc2)C)C(=O)NC3CC3)c4nccnc4
0.272109	S1C(=NC=C1C(=O)Nc2cc(c(cc2)C)C(=O)NC3CC3)c4nccnc4
0.272109	S1C(=NC=C1C(=O)Nc2cc(c(cc2)C)C(=O)NC3CC3)c4nccnc4
0.272109	S1C(=NC=C1C(=O)Nc2cc(c(cc2)C)C(=O)NC3CC3)c4nccnc4
0.272109	S1C(=NC=C1C(=O)Nc2cc(c(cc2)C)C(=O)NC3CC3)c4nccnc4
0.272085	Ic1c(cccc1)C(=O)Nc2c(ccc(NC(=O)NCC3(C(=O)O)CC3)c2)C
0.272085	Ic1c(cccc1)C(=O)Nc2c(ccc(NC(=O)NCC3(C(=O)O)CC3)c2)C
0.272085	Ic1c(cccc1)C(=O)Nc2c(ccc(NC(=O)NCC3(C(=O)O)CC3)c2)C
0.272085	Ic1c(cccc1)C(=O)Nc2c(ccc(NC(=O)NCC3(C(=O)O)CC3)c2)C
0.272085	Ic1c(cccc1)C(=O)Nc2c(ccc(NC(=O)NCC3(C(=O)O)CC3)c2)C
0.272085	Ic1c(cccc1)C(=O)Nc2c(ccc(NC(=O)NCC3(C(=O)O)CC3)c2)C
0.272085	Ic1c(cccc1)C(=O)Nc2c(ccc(NC(=O)NCC3(C(=O)O)CC3)c2)C
0.272085	Ic1c(cccc1)C(=O)Nc2c(ccc(NC(=O)NCC3(C(=O)O)CC3)c2)C
0.272085	Ic1c(cccc1)C(=O)Nc2c(ccc(NC(=O)NCC3(C(=O)O)CC3)c2)C
0.272085	Ic1c(cccc1)C(=O)Nc2c(ccc(NC(=O)NCC3(C(=O)O)CC3)c2)C
0.272059	Brc1cc(c2nc(ncc2)NC(=O)N(Cc3ccncc3)CC=4SC=CC4)ccc1
0.271967	Clc1c(ccc(N)c1)C(=O)Nc2cnccc2
0.271967	Clc1c(ccc(N)c1)C(=O)Nc2cnccc2
0.271967	Clc1c(ccc(N)c1)C(=O)Nc2cnccc2
0.271967	Clc1c(ccc(N)c1)C(=O)Nc2cnccc2
0.271967	Clc1c(ccc(N)c1)C(=O)Nc2cnccc2
0.271967	Clc1c(ccc(N)c1)C(=O)Nc2cnccc2
0.271967	Clc1c(ccc(N)c1)C(=O)Nc2cnccc2
0.271967	Clc1c(ccc(N)c1)C(=O)Nc2cnccc2
0.271967	Clc1c(ccc(N)c1)C(=O)Nc2cnccc2
0.271967	Clc1c(ccc(N)c1)C(=O)Nc2cnccc2
0.271845	Clc1c(cc(Nc2nc(cc(n2)C)C)cc1)C(=O)NC=3SC=C(N3)c4cc5c(cc4)CCC5
0.271845	Clc1c(cc(Nc2nc(cc(n2)C)C)cc1)C(=O)NC=3SC=C(N3)c4cc5c(cc4)CCC5
0.271845	Clc1c(cc(Nc2nc(cc(n2)C)C)cc1)C(=O)NC=3SC=C(N3)c4cc5c(cc4)CCC5
0.271845	Clc1c(cc(Nc2nc(cc(n2)C)C)cc1)C(=O)NC=3SC=C(N3)c4cc5c(cc4)CCC5
0.271845	Clc1c(cc(Nc2nc(cc(n2)C)C)cc1)C(=O)NC=3SC=C(N3)c4cc5c(cc4)CCC5
0.271845	Clc1c(cc(Nc2nc(cc(n2)C)C)cc1)C(=O)NC=3SC=C(N3)c4cc5c(cc4)CCC5
0.271845	Clc1c(cc(Nc2nc(cc(n2)C)C)cc1)C(=O)NC=3SC=C(N3)c4cc5c(cc4)CCC5
0.271845	Clc1c(cc(Nc2nc(cc(n2)C)C)cc1)C(=O)NC=3SC=C(N3)c4cc5c(cc4)CCC5
0.271845	Clc1c(cc(Nc2nc(cc(n2)C)C)cc1)C(=O)NC=3SC=C(N3)c4cc5c(cc4)CCC5
0.271845	Clc1c(cc(Nc2nc(cc(n2)C)C)cc1)C(=O)NC=3SC=C(N3)c4cc5c(cc4)CCC5
0.271698	O=C(N1CC2NC(C1)CC2)c3cc(NC(=O)Nc4ccccc4)c(cc3)C
0.271242	Clc1c(Oc2cc(Cl)c(cc2)CN(CC(=O)Nc3c(ccc(c3)C(=O)Nc4ccccc4)C)C)ccc(Cl)c1
0.270992	O=C(OC)Nc1cc(ccc1)C(=O)NCCc2cc(C#N)c(cc2)C
0.270992	O=C(OC)Nc1cc(ccc1)C(=O)NCCc2cc(C#N)c(cc2)C
0.270992	O=C(OC)Nc1cc(ccc1)C(=O)NCCc2cc(C#N)c(cc2)C
0.270992	O=C(OC)Nc1cc(ccc1)C(=O)NCCc2cc(C#N)c(cc2)C
0.270992	O=C(OC)Nc1cc(ccc1)C(=O)NCCc2cc(C#N)c(cc2)C
0.270992	O=C(OC)Nc1cc(ccc1)C(=O)NCCc2cc(C#N)c(cc2)C
0.270992	O=C(OC)Nc1cc(ccc1)C(=O)NCCc2cc(C#N)c(cc2)C
0.270992	O=C(OC)Nc1cc(ccc1)C(=O)NCCc2cc(C#N)c(cc2)C
0.270992	O=C(OC)Nc1cc(ccc1)C(=O)NCCc2cc(C#N)c(cc2)C
0.270992	O=C(OC)Nc1cc(ccc1)C(=O)NCCc2cc(C#N)c(cc2)C
0.270833	S(C1=NN=C(N1CC=2OC=CC2)c3cnccc3)CC(=O)Nc4cc(c(cc4)C)C(=O)NC5CC5
0.270833	S(C1=NN=C(N1CC=2OC=CC2)c3cnccc3)CC(=O)Nc4cc(c(cc4)C)C(=O)NC5CC5
0.270833	S(C1=NN=C(N1CC=2OC=CC2)c3cnccc3)CC(=O)Nc4cc(c(cc4)C)C(=O)NC5CC5
0.270833	S(C1=NN=C(N1CC=2OC=CC2)c3cnccc3)CC(=O)Nc4cc(c(cc4)C)C(=O)NC5CC5
0.270833	S(C1=NN=C(N1CC=2OC=CC2)c3cnccc3)CC(=O)Nc4cc(c(cc4)C)C(=O)NC5CC5
0.270833	S(C1=NN=C(N1CC=2OC=CC2)c3cnccc3)CC(=O)Nc4cc(c(cc4)C)C(=O)NC5CC5
0.270833	S(C1=NN=C(N1CC=2OC=CC2)c3cnccc3)CC(=O)Nc4cc(c(cc4)C)C(=O)NC5CC5
0.270833	S(C1=NN=C(N1CC=2OC=CC2)c3cnccc3)CC(=O)Nc4cc(c(cc4)C)C(=O)NC5CC5
0.270833	S(C1=NN=C(N1CC=2OC=CC2)c3cnccc3)CC(=O)Nc4cc(c(cc4)C)C(=O)NC5CC5
0.270833	S(C1=NN=C(N1CC=2OC=CC2)c3cnccc3)CC(=O)Nc4cc(c(cc4)C)C(=O)NC5CC5
0.27037	Clc1c(F)cc(cc1)CC(=O)Nc2c(ccc(c2)C(=O)NCC3CC3)C
0.27037	Clc1c(F)cc(cc1)CC(=O)Nc2c(ccc(c2)C(=O)NCC3CC3)C
0.27037	Clc1c(F)cc(cc1)CC(=O)Nc2c(ccc(c2)C(=O)NCC3CC3)C
0.27037	Clc1c(F)cc(cc1)CC(=O)Nc2c(ccc(c2)C(=O)NCC3CC3)C
0.27037	Clc1c(F)cc(cc1)CC(=O)Nc2c(ccc(c2)C(=O)NCC3CC3)C
0.27037	Clc1c(F)cc(cc1)CC(=O)Nc2c(ccc(c2)C(=O)NCC3CC3)C
0.27037	Clc1c(F)cc(cc1)CC(=O)Nc2c(ccc(c2)C(=O)NCC3CC3)C
0.27037	Clc1c(F)cc(cc1)CC(=O)Nc2c(ccc(c2)C(=O)NCC3CC3)C
0.27037	Clc1c(F)cc(cc1)CC(=O)Nc2c(ccc(c2)C(=O)NCC3CC3)C
0.27037	Clc1c(F)cc(cc1)CC(=O)Nc2c(ccc(c2)C(=O)NCC3CC3)C
0.269373	Fc1c(Oc2c(OC)cccc2)ccc(NC(=O)c3ccc(cc3)C=4OC(=NN4)c5ccccc5)c1
0.269373	Fc1c(Oc2c(OC)cccc2)ccc(NC(=O)c3ccc(cc3)C=4OC(=NN4)c5ccccc5)c1
0.269373	Fc1c(Oc2c(OC)cccc2)ccc(NC(=O)c3ccc(cc3)C=4OC(=NN4)c5ccccc5)c1
0.269373	Fc1c(Oc2c(OC)cccc2)ccc(NC(=O)c3ccc(cc3)C=4OC(=NN4)c5ccccc5)c1
0.269373	Fc1c(Oc2c(OC)cccc2)ccc(NC(=O)c3ccc(cc3)C=4OC(=NN4)c5ccccc5)c1
0.269373	Fc1c(Oc2c(OC)cccc2)ccc(NC(=O)c3ccc(cc3)C=4OC(=NN4)c5ccccc5)c1
0.269373	Fc1c(Oc2c(OC)cccc2)ccc(NC(=O)c3ccc(cc3)C=4OC(=NN4)c5ccccc5)c1
0.269373	Fc1c(Oc2c(OC)cccc2)ccc(NC(=O)c3ccc(cc3)C=4OC(=NN4)c5ccccc5)c1
0.269373	Fc1c(Oc2c(OC)cccc2)ccc(NC(=O)c3ccc(cc3)C=4OC(=NN4)c5ccccc5)c1
0.269373	Fc1c(Oc2c(OC)cccc2)ccc(NC(=O)c3ccc(cc3)C=4OC(=NN4)c5ccccc5)c1
0.269231	Brc1cc(ccc1)C(=O)Nc2c(cccc2)C(=O)N3CCN(CC=4N=CSC4)CC3
0.268939	Clc1c(cc(cc1)CCNC(=O)C(=O)Nc2cc(ccc2)CN3CCCCC3)C
0.268939	Clc1c(cc(cc1)CCNC(=O)C(=O)Nc2cc(ccc2)CN3CCCCC3)C
0.268939	Clc1c(cc(cc1)CCNC(=O)C(=O)Nc2cc(ccc2)CN3CCCCC3)C
0.268939	Clc1c(cc(cc1)CCNC(=O)C(=O)Nc2cc(ccc2)CN3CCCCC3)C
0.268939	Clc1c(cc(cc1)CCNC(=O)C(=O)Nc2cc(ccc2)CN3CCCCC3)C
0.268939	Clc1c(cc(cc1)CCNC(=O)C(=O)Nc2cc(ccc2)CN3CCCCC3)C
0.268939	Clc1c(cc(cc1)CCNC(=O)C(=O)Nc2cc(ccc2)CN3CCCCC3)C
0.268939	Clc1c(cc(cc1)CCNC(=O)C(=O)Nc2cc(ccc2)CN3CCCCC3)C
0.268482	O=C(OCc1cc(ncc1)C)c2ccc(Nc3nc(OC)ccn3)cc2
0.268482	O=C(OCc1cc(ncc1)C)c2ccc(Nc3nc(OC)ccn3)cc2
0.268482	O=C(OCc1cc(ncc1)C)c2ccc(Nc3nc(OC)ccn3)cc2
0.268482	O=C(OCc1cc(ncc1)C)c2ccc(Nc3nc(OC)ccn3)cc2
0.268482	O=C(OCc1cc(ncc1)C)c2ccc(Nc3nc(OC)ccn3)cc2
0.268482	O=C(OCc1cc(ncc1)C)c2ccc(Nc3nc(OC)ccn3)cc2
0.268482	O=C(OCc1cc(ncc1)C)c2ccc(Nc3nc(OC)ccn3)cc2
0.267206	FC(F)(F)c1cc(ccc1)C(=O)Nc2cc(c3ccc(cc3)CNC(C)C)ccc2
0.267206	FC(F)(F)c1cc(ccc1)C(=O)Nc2cc(c3ccc(cc3)CNC(C)C)ccc2
0.267206	FC(F)(F)c1cc(ccc1)C(=O)Nc2cc(c3ccc(cc3)CNC(C)C)ccc2
0.267206	FC(F)(F)c1cc(ccc1)C(=O)Nc2cc(c3ccc(cc3)CNC(C)C)ccc2
0.267206	FC(F)(F)c1cc(ccc1)C(=O)Nc2cc(c3ccc(cc3)CNC(C)C)ccc2
0.267206	FC(F)(F)c1cc(ccc1)C(=O)Nc2cc(c3ccc(cc3)CNC(C)C)ccc2
0.267206	FC(F)(F)c1cc(ccc1)C(=O)Nc2cc(c3ccc(cc3)CNC(C)C)ccc2
0.267206	FC(F)(F)c1cc(ccc1)C(=O)Nc2cc(c3ccc(cc3)CNC(C)C)ccc2
0.267206	FC(F)(F)c1cc(ccc1)C(=O)Nc2cc(c3ccc(cc3)CNC(C)C)ccc2
0.267206	FC(F)(F)c1cc(ccc1)C(=O)Nc2cc(c3ccc(cc3)CNC(C)C)ccc2
0.266932	Brc1c(F)ccc(Oc2ccc(NC(=O)c3cnc(cc3)C)cc2)c1
0.266932	Brc1c(F)ccc(Oc2ccc(NC(=O)c3cnc(cc3)C)cc2)c1
0.266932	Brc1c(F)ccc(Oc2ccc(NC(=O)c3cnc(cc3)C)cc2)c1
0.266932	Brc1c(F)ccc(Oc2ccc(NC(=O)c3cnc(cc3)C)cc2)c1
0.266917	O=C(OC(C)(C)C)Nc1nccc(c1)C(=O)Nc2ccc(cc2)C(=O)NCCN3CCOCC3
0.266917	O=C(OC(C)(C)C)Nc1nccc(c1)C(=O)Nc2ccc(cc2)C(=O)NCCN3CCOCC3
0.266917	O=C(OC(C)(C)C)Nc1nccc(c1)C(=O)Nc2ccc(cc2)C(=O)NCCN3CCOCC3
0.266917	O=C(OC(C)(C)C)Nc1nccc(c1)C(=O)Nc2ccc(cc2)C(=O)NCCN3CCOCC3
0.266917	O=C(OC(C)(C)C)Nc1nccc(c1)C(=O)Nc2ccc(cc2)C(=O)NCCN3CCOCC3
0.266917	O=C(OC(C)(C)C)Nc1nccc(c1)C(=O)Nc2ccc(cc2)C(=O)NCCN3CCOCC3
0.266917	O=C(OC(C)(C)C)Nc1nccc(c1)C(=O)Nc2ccc(cc2)C(=O)NCCN3CCOCC3
0.266917	O=C(OC(C)(C)C)Nc1nccc(c1)C(=O)Nc2ccc(cc2)C(=O)NCCN3CCOCC3
0.266917	O=C(OC(C)(C)C)Nc1nccc(c1)C(=O)Nc2ccc(cc2)C(=O)NCCN3CCOCC3
0.266917	O=C(OC(C)(C)C)Nc1nccc(c1)C(=O)Nc2ccc(cc2)C(=O)NCCN3CCOCC3
0.266904	Clc1ccc(cc1)C=2C=NN(c3ccc(cc3)C(=O)Nc4c(O)ccc(Oc5ccccc5)c4)C2
0.266904	Clc1ccc(cc1)C=2C=NN(c3ccc(cc3)C(=O)Nc4c(O)ccc(Oc5ccccc5)c4)C2
0.266904	Clc1ccc(cc1)C=2C=NN(c3ccc(cc3)C(=O)Nc4c(O)ccc(Oc5ccccc5)c4)C2
0.266904	Clc1ccc(cc1)C=2C=NN(c3ccc(cc3)C(=O)Nc4c(O)ccc(Oc5ccccc5)c4)C2
0.266904	Clc1ccc(cc1)C=2C=NN(c3ccc(cc3)C(=O)Nc4c(O)ccc(Oc5ccccc5)c4)C2
0.266904	Clc1ccc(cc1)C=2C=NN(c3ccc(cc3)C(=O)Nc4c(O)ccc(Oc5ccccc5)c4)C2
0.266904	Clc1ccc(cc1)C=2C=NN(c3ccc(cc3)C(=O)Nc4c(O)ccc(Oc5ccccc5)c4)C2
0.266904	Clc1ccc(cc1)C=2C=NN(c3ccc(cc3)C(=O)Nc4c(O)ccc(Oc5ccccc5)c4)C2
0.266904	Clc1ccc(cc1)C=2C=NN(c3ccc(cc3)C(=O)Nc4c(O)ccc(Oc5ccccc5)c4)C2
0.266904	Clc1ccc(cc1)C=2C=NN(c3ccc(cc3)C(=O)Nc4c(O)ccc(Oc5ccccc5)c4)C2
0.266892	Brc1c(cc(Cl)c(F)c1)C(=O)OCC(=O)Nc2c(ccc(c2)C(=O)Nc3ccccc3)C
0.266892	Brc1c(cc(Cl)c(F)c1)C(=O)OCC(=O)Nc2c(ccc(c2)C(=O)Nc3ccccc3)C
0.266892	Brc1c(cc(Cl)c(F)c1)C(=O)OCC(=O)Nc2c(ccc(c2)C(=O)Nc3ccccc3)C
0.266892	Brc1c(cc(Cl)c(F)c1)C(=O)OCC(=O)Nc2c(ccc(c2)C(=O)Nc3ccccc3)C
0.266892	Brc1c(cc(Cl)c(F)c1)C(=O)OCC(=O)Nc2c(ccc(c2)C(=O)Nc3ccccc3)C
0.266892	Brc1c(cc(Cl)c(F)c1)C(=O)OCC(=O)Nc2c(ccc(c2)C(=O)Nc3ccccc3)C
0.266892	Brc1c(cc(Cl)c(F)c1)C(=O)OCC(=O)Nc2c(ccc(c2)C(=O)Nc3ccccc3)C
0.266892	Brc1c(cc(Cl)c(F)c1)C(=O)OCC(=O)Nc2c(ccc(c2)C(=O)Nc3ccccc3)C
0.266892	Brc1c(cc(Cl)c(F)c1)C(=O)OCC(=O)Nc2c(ccc(c2)C(=O)Nc3ccccc3)C
0.266892	Brc1c(cc(Cl)c(F)c1)C(=O)OCC(=O)Nc2c(ccc(c2)C(=O)Nc3ccccc3)C
0.266667	O=C(Nc1cc(NC=O)c(cc1)C)C2CC2
0.266667	O=C(Nc1cc(NC=O)c(cc1)C)C2CC2
0.266667	O=C(Nc1cc(NC=O)c(cc1)C)C2CC2
0.266667	O=C(Nc1cc(NC=O)c(cc1)C)C2CC2
0.266667	O=C(Nc1cc(NC=O)c(cc1)C)C2CC2
0.266667	O=C(Nc1cc(NC=O)c(cc1)C)C2CC2
0.266667	O=C(Nc1cc(NC=O)c(cc1)C)C2CC2
0.266667	O=C(Nc1cc(NC=O)c(cc1)C)C2CC2
0.266667	O=C(Nc1cc(NC=O)c(cc1)C)C2CC2
0.266667	O=C(Nc1cc(NC=O)c(cc1)C)C2CC2
0.266667	O=C(Nc1c(cc(NC(=O)CCC=C)cc1)C)C=2OC=CC2
0.266667	O=C(Nc1c(cc(NC(=O)CCC=C)cc1)C)C=2OC=CC2
0.266667	O=C(Nc1c(cc(NC(=O)CCC=C)cc1)C)C=2OC=CC2
0.266667	O=C(Nc1c(cc(NC(=O)CCC=C)cc1)C)C=2OC=CC2
0.266667	O=C(Nc1c(cc(NC(=O)CCC=C)cc1)C)C=2OC=CC2
0.266667	O=C(Nc1c(cc(NC(=O)CCC=C)cc1)C)C=2OC=CC2
0.266667	O=C(Nc1c(cc(NC(=O)CCC=C)cc1)C)C=2OC=CC2
0.266667	O=C(Nc1c(cc(NC(=O)CCC=C)cc1)C)C=2OC=CC2
0.266667	O=C(Nc1c(cc(NC(=O)CCC=C)cc1)C)C=2OC=CC2
0.266667	O=C(Nc1c(cc(NC(=O)CCC=C)cc1)C)C=2OC=CC2
0.265957	S1C(=NC(C(=O)Nc2cc(c(N3CCCC3)cc2)C)=C1)Nc4cc(F)cc(F)c4
0.265957	S1C(=NC(C(=O)Nc2cc(c(N3CCCC3)cc2)C)=C1)Nc4cc(F)cc(F)c4
0.265957	S1C(=NC(C(=O)Nc2cc(c(N3CCCC3)cc2)C)=C1)Nc4cc(F)cc(F)c4
0.265957	S1C(=NC(C(=O)Nc2cc(c(N3CCCC3)cc2)C)=C1)Nc4cc(F)cc(F)c4
0.265957	S1C(=NC(C(=O)Nc2cc(c(N3CCCC3)cc2)C)=C1)Nc4cc(F)cc(F)c4
0.265957	S1C(=NC(C(=O)Nc2cc(c(N3CCCC3)cc2)C)=C1)Nc4cc(F)cc(F)c4
0.265957	S1C(=NC(C(=O)Nc2cc(c(N3CCCC3)cc2)C)=C1)Nc4cc(F)cc(F)c4
0.265957	S1C(=NC(C(=O)Nc2cc(c(N3CCCC3)cc2)C)=C1)Nc4cc(F)cc(F)c4
0.265957	S1C(=NC(C(=O)Nc2cc(c(N3CCCC3)cc2)C)=C1)Nc4cc(F)cc(F)c4
0.265957	S1C(=NC(C(=O)Nc2cc(c(N3CCCC3)cc2)C)=C1)Nc4cc(F)cc(F)c4
0.265714	FC(F)(F)c1cc(ccc1)C(=O)Nc2cc(NC(=O)C(=O)N3CCC(C=4N=NN(C4)C(C)C)=CCC3)c(cc2)C
0.265714	FC(F)(F)c1cc(ccc1)C(=O)Nc2cc(NC(=O)C(=O)N3CCC(C=4N=NN(C4)C(C)C)=CCC3)c(cc2)C
0.265714	FC(F)(F)c1cc(ccc1)C(=O)Nc2cc(NC(=O)C(=O)N3CCC(C=4N=NN(C4)C(C)C)=CCC3)c(cc2)C
0.265714	FC(F)(F)c1cc(ccc1)C(=O)Nc2cc(NC(=O)C(=O)N3CCC(C=4N=NN(C4)C(C)C)=CCC3)c(cc2)C
0.265714	FC(F)(F)c1cc(ccc1)C(=O)Nc2cc(NC(=O)C(=O)N3CCC(C=4N=NN(C4)C(C)C)=CCC3)c(cc2)C
0.265714	FC(F)(F)c1cc(ccc1)C(=O)Nc2cc(NC(=O)C(=O)N3CCC(C=4N=NN(C4)C(C)C)=CCC3)c(cc2)C
0.265714	FC(F)(F)c1cc(ccc1)C(=O)Nc2cc(NC(=O)C(=O)N3CCC(C=4N=NN(C4)C(C)C)=CCC3)c(cc2)C
0.265714	FC(F)(F)c1cc(ccc1)C(=O)Nc2cc(NC(=O)C(=O)N3CCC(C=4N=NN(C4)C(C)C)=CCC3)c(cc2)C
0.265714	FC(F)(F)c1cc(ccc1)C(=O)Nc2cc(NC(=O)C(=O)N3CCC(C=4N=NN(C4)C(C)C)=CCC3)c(cc2)C
0.265714	FC(F)(F)c1cc(ccc1)C(=O)Nc2cc(NC(=O)C(=O)N3CCC(C=4N=NN(C4)C(C)C)=CCC3)c(cc2)C
0.264605	Fc1c(cccc1)COc2ncc(cc2)C(=O)Nc3c(cc(cc3)C(F)(F)F)C
0.264605	Fc1c(cccc1)COc2ncc(cc2)C(=O)Nc3c(cc(cc3)C(F)(F)F)C
0.264605	Fc1c(cccc1)COc2ncc(cc2)C(=O)Nc3c(cc(cc3)C(F)(F)F)C
0.264605	Fc1c(cccc1)COc2ncc(cc2)C(=O)Nc3c(cc(cc3)C(F)(F)F)C
0.264605	Fc1c(cccc1)COc2ncc(cc2)C(=O)Nc3c(cc(cc3)C(F)(F)F)C
0.264605	Fc1c(cccc1)COc2ncc(cc2)C(=O)Nc3c(cc(cc3)C(F)(F)F)C
0.264605	Fc1c(cccc1)COc2ncc(cc2)C(=O)Nc3c(cc(cc3)C(F)(F)F)C
0.264605	Fc1c(cccc1)COc2ncc(cc2)C(=O)Nc3c(cc(cc3)C(F)(F)F)C
0.264605	Fc1c(cccc1)COc2ncc(cc2)C(=O)Nc3c(cc(cc3)C(F)(F)F)C
0.264605	Fc1c(cccc1)COc2ncc(cc2)C(=O)Nc3c(cc(cc3)C(F)(F)F)C
0.264591	O=C(Nc1cc(ccc1)C2=NOC(O)=N2)c3ccc(N(CC)C)cc3
0.264591	O=C(Nc1cc(ccc1)C2=NOC(O)=N2)c3ccc(N(CC)C)cc3
0.264591	O=C(Nc1cc(ccc1)C2=NOC(O)=N2)c3ccc(N(CC)C)cc3
0.264591	O=C(Nc1cc(ccc1)C2=NOC(O)=N2)c3ccc(N(CC)C)cc3
0.264591	O=C(Nc1cc(ccc1)C2=NOC(O)=N2)c3ccc(N(CC)C)cc3
0.264591	O=C(Nc1cc(ccc1)C2=NOC(O)=N2)c3ccc(N(CC)C)cc3
0.264591	O=C(Nc1cc(ccc1)C2=NOC(O)=N2)c3ccc(N(CC)C)cc3
0.264591	O=C(Nc1cc(ccc1)C2=NOC(O)=N2)c3ccc(N(CC)C)cc3
0.264591	O=C(Nc1cc(ccc1)C2=NOC(O)=N2)c3ccc(N(CC)C)cc3
0.264591	O=C(Nc1cc(ccc1)C2=NOC(O)=N2)c3ccc(N(CC)C)cc3
0.264591	O=C(O)c1ccc(cc1)CNC(=O)Nc2cc(c(cc2)C)C(=O)c3ccccc3
0.264591	O=C(O)c1ccc(cc1)CNC(=O)Nc2cc(c(cc2)C)C(=O)c3ccccc3
0.264591	O=C(O)c1ccc(cc1)CNC(=O)Nc2cc(c(cc2)C)C(=O)c3ccccc3
0.264591	O=C(O)c1ccc(cc1)CNC(=O)Nc2cc(c(cc2)C)C(=O)c3ccccc3
0.264591	O=C(O)c1ccc(cc1)CNC(=O)Nc2cc(c(cc2)C)C(=O)c3ccccc3
0.264591	O=C(O)c1ccc(cc1)CNC(=O)Nc2cc(c(cc2)C)C(=O)c3ccccc3
0.264574	O=C(O)c1ccc(Nc2nc(OC)ccn2)cc1
0.264574	O=C(O)c1ccc(Nc2nc(OC)ccn2)cc1
0.264574	O=C(O)c1ccc(Nc2nc(OC)ccn2)cc1
0.264574	O=C(O)c1ccc(Nc2nc(OC)ccn2)cc1
0.264574	O=C(O)c1ccc(Nc2nc(OC)ccn2)cc1
0.264574	O=C(O)c1ccc(Nc2nc(OC)ccn2)cc1
0.264574	O=C(O)c1ccc(Nc2nc(OC)ccn2)cc1
0.264574	O=C(O)c1ccc(Nc2nc(OC)ccn2)cc1
0.264574	O=C(O)c1ccc(Nc2nc(OC)ccn2)cc1
0.264574	O=C(O)c1ccc(Nc2nc(OC)ccn2)cc1
0.264214	Ic1c(ccc(NC(=O)COC(=O)c2c(nccc2)Nc3cc(ccc3)C(F)(F)F)c1)C
0.264214	Ic1c(ccc(NC(=O)COC(=O)c2c(nccc2)Nc3cc(ccc3)C(F)(F)F)c1)C
0.264214	Ic1c(ccc(NC(=O)COC(=O)c2c(nccc2)Nc3cc(ccc3)C(F)(F)F)c1)C
0.264214	Ic1c(ccc(NC(=O)COC(=O)c2c(nccc2)Nc3cc(ccc3)C(F)(F)F)c1)C
0.264214	Ic1c(ccc(NC(=O)COC(=O)c2c(nccc2)Nc3cc(ccc3)C(F)(F)F)c1)C
0.264214	Ic1c(ccc(NC(=O)COC(=O)c2c(nccc2)Nc3cc(ccc3)C(F)(F)F)c1)C
0.264095	Brc1c(O)ccc(NC(=O)c2c3c(ON=C3C4CC4)nc(c5cnccc5)c2)c1
0.264095	Brc1c(O)ccc(NC(=O)c2c3c(ON=C3C4CC4)nc(c5cnccc5)c2)c1
0.264095	Brc1c(O)ccc(NC(=O)c2c3c(ON=C3C4CC4)nc(c5cnccc5)c2)c1
0.264095	Brc1c(O)ccc(NC(=O)c2c3c(ON=C3C4CC4)nc(c5cnccc5)c2)c1
0.264026	[O-][N+](=O)c1c(nccc1C(=O)Nc2c(cc(OC)cc2)C)c3ccccc3
0.264026	[O-][N+](=O)c1c(nccc1C(=O)Nc2c(cc(OC)cc2)C)c3ccccc3
0.264026	[O-][N+](=O)c1c(nccc1C(=O)Nc2c(cc(OC)cc2)C)c3ccccc3
0.264026	[O-][N+](=O)c1c(nccc1C(=O)Nc2c(cc(OC)cc2)C)c3ccccc3
0.264026	[O-][N+](=O)c1c(nccc1C(=O)Nc2c(cc(OC)cc2)C)c3ccccc3
0.264026	[O-][N+](=O)c1c(nccc1C(=O)Nc2c(cc(OC)cc2)C)c3ccccc3
0.264026	Fc1cc(c(N2CCN(CC2)CC)cc1)C(NCc3cc(NC(=O)c4ccc(OC)cc4)ccc3)C
0.264026	Fc1cc(c(N2CCN(CC2)CC)cc1)C(NCc3cc(NC(=O)c4ccc(OC)cc4)ccc3)C
0.264026	Fc1cc(c(N2CCN(CC2)CC)cc1)C(NCc3cc(NC(=O)c4ccc(OC)cc4)ccc3)C
0.264026	Fc1cc(c(N2CCN(CC2)CC)cc1)C(NCc3cc(NC(=O)c4ccc(OC)cc4)ccc3)C
0.264026	Fc1cc(c(N2CCN(CC2)CC)cc1)C(NCc3cc(NC(=O)c4ccc(OC)cc4)ccc3)C
0.264026	Fc1cc(c(N2CCN(CC2)CC)cc1)C(NCc3cc(NC(=O)c4ccc(OC)cc4)ccc3)C
0.264026	Fc1cc(c(N2CCN(CC2)CC)cc1)C(NCc3cc(NC(=O)c4ccc(OC)cc4)ccc3)C
0.263941	S1C(C(=O)Nc2c(ccc(c2)C(=O)NCC3CC3)C)=CC=C1C(C)(C)C
0.263941	S1C(C(=O)Nc2c(ccc(c2)C(=O)NCC3CC3)C)=CC=C1C(C)(C)C
0.263941	S1C(C(=O)Nc2c(ccc(c2)C(=O)NCC3CC3)C)=CC=C1C(C)(C)C
0.263941	S1C(C(=O)Nc2c(ccc(c2)C(=O)NCC3CC3)C)=CC=C1C(C)(C)C
0.263941	S1C(C(=O)Nc2c(ccc(c2)C(=O)NCC3CC3)C)=CC=C1C(C)(C)C
0.263941	S1C(C(=O)Nc2c(ccc(c2)C(=O)NCC3CC3)C)=CC=C1C(C)(C)C
0.263941	S1C(C(=O)Nc2c(ccc(c2)C(=O)NCC3CC3)C)=CC=C1C(C)(C)C
0.263941	S1C(C(=O)Nc2c(ccc(c2)C(=O)NCC3CC3)C)=CC=C1C(C)(C)C
0.263941	S1C(C(=O)Nc2c(ccc(c2)C(=O)NCC3CC3)C)=CC=C1C(C)(C)C
0.263941	S1C(C(=O)Nc2c(ccc(c2)C(=O)NCC3CC3)C)=CC=C1C(C)(C)C
0.26393	FC(F)(F)c1cc(ccc1)C(=O)Nc2cc(NC(=O)C(=O)N3CC4=NC(=CN4CC3)C(F)(F)F)c(cc2)C
0.26393	FC(F)(F)c1cc(ccc1)C(=O)Nc2cc(NC(=O)C(=O)N3CC4=NC(=CN4CC3)C(F)(F)F)c(cc2)C
0.263699	S1C(=NC(C(=O)Nc2cc(c(N3CCCC3)cc2)C)=C1)c4ccc(OC(C)C)cc4
0.263699	S1C(=NC(C(=O)Nc2cc(c(N3CCCC3)cc2)C)=C1)c4ccc(OC(C)C)cc4
0.263699	S1C(=NC(C(=O)Nc2cc(c(N3CCCC3)cc2)C)=C1)c4ccc(OC(C)C)cc4
0.263699	S1C(=NC(C(=O)Nc2cc(c(N3CCCC3)cc2)C)=C1)c4ccc(OC(C)C)cc4
0.263699	S1C(=NC(C(=O)Nc2cc(c(N3CCCC3)cc2)C)=C1)c4ccc(OC(C)C)cc4
0.263699	S1C(=NC(C(=O)Nc2cc(c(N3CCCC3)cc2)C)=C1)c4ccc(OC(C)C)cc4
0.263699	S1C(=NC(C(=O)Nc2cc(c(N3CCCC3)cc2)C)=C1)c4ccc(OC(C)C)cc4
0.263699	S1C(=NC(C(=O)Nc2cc(c(N3CCCC3)cc2)C)=C1)c4ccc(OC(C)C)cc4
0.263699	S1C(=NC(C(=O)Nc2cc(c(N3CCCC3)cc2)C)=C1)c4ccc(OC(C)C)cc4
0.263699	S1C(=NC(C(=O)Nc2cc(c(N3CCCC3)cc2)C)=C1)c4ccc(OC(C)C)cc4
0.263636	O=C(Nc1c(cccc1)CN2CCOCC2)c3c4c(nc(c5ccccc5)c3)cc(c(c4)C)C
0.263636	O=C(Nc1c(cccc1)CN2CCOCC2)c3c4c(nc(c5ccccc5)c3)cc(c(c4)C)C
0.263636	O=C(Nc1c(cccc1)CN2CCOCC2)c3c4c(nc(c5ccccc5)c3)cc(c(c4)C)C
0.263636	O=C(Nc1c(cccc1)CN2CCOCC2)c3c4c(nc(c5ccccc5)c3)cc(c(c4)C)C
0.263636	O=C(Nc1c(cccc1)CN2CCOCC2)c3c4c(nc(c5ccccc5)c3)cc(c(c4)C)C
0.263636	O=C(Nc1c(cccc1)CN2CCOCC2)c3c4c(nc(c5ccccc5)c3)cc(c(c4)C)C
0.263636	O=C(Nc1c(cccc1)CN2CCOCC2)c3c4c(nc(c5ccccc5)c3)cc(c(c4)C)C
0.263636	O=C(Nc1c(cccc1)CN2CCOCC2)c3c4c(nc(c5ccccc5)c3)cc(c(c4)C)C
0.263636	O=C(Nc1c(cccc1)CN2CCOCC2)c3c4c(nc(c5ccccc5)c3)cc(c(c4)C)C
0.263636	O=C(Nc1c(cccc1)CN2CCOCC2)c3c4c(nc(c5ccccc5)c3)cc(c(c4)C)C
0.263566	O=C(Nc1cc(NCc2cc(OCC3CC3)ccc2)c(cc1)C)CC
0.263566	O=C(Nc1cc(NCc2cc(OCC3CC3)ccc2)c(cc1)C)CC
0.263566	O=C(Nc1c(cc(NC(=O)CCC(C)C)cc1)C)C=2OC=CC2
0.263566	O=C(Nc1c(cc(NC(=O)CCC(C)C)cc1)C)C=2OC=CC2
0.263566	O=C(Nc1c(cc(NC(=O)CCC(C)C)cc1)C)C=2OC=CC2
0.263566	O=C(Nc1c(cc(NC(=O)CCC(C)C)cc1)C)C=2OC=CC2
0.263538	Clc1nc(ccc1)C(=O)Nc2cc(ccc2)CN3CC(C(=O)N)CCC3
0.263538	Clc1nc(ccc1)C(=O)Nc2cc(ccc2)CN3CC(C(=O)N)CCC3
0.263538	Clc1nc(ccc1)C(=O)Nc2cc(ccc2)CN3CC(C(=O)N)CCC3
0.263538	Clc1nc(ccc1)C(=O)Nc2cc(ccc2)CN3CC(C(=O)N)CCC3
0.263538	Clc1nc(ccc1)C(=O)Nc2cc(ccc2)CN3CC(C(=O)N)CCC3
0.263514	S1(=O)(=O)N(Cc2cc(NC(=O)c3cc4c(NCC4)cc3)ccc2)CCC1
0.263158	Ic1c(cccc1)C(=O)Nc2ccc(cc2)CC=3ON=C(N3)c4nccnc4
0.263158	Ic1c(cccc1)C(=O)Nc2ccc(cc2)CC=3ON=C(N3)c4nccnc4
0.263158	Ic1c(cccc1)C(=O)Nc2ccc(cc2)CC=3ON=C(N3)c4nccnc4
0.263158	Ic1c(cccc1)C(=O)Nc2ccc(cc2)CC=3ON=C(N3)c4nccnc4
0.263158	Ic1c(cccc1)C(=O)Nc2ccc(cc2)CC=3ON=C(N3)c4nccnc4
0.263158	Ic1c(cccc1)C(=O)Nc2ccc(cc2)CC=3ON=C(N3)c4nccnc4
0.263158	Ic1c(cccc1)C(=O)Nc2ccc(cc2)CC=3ON=C(N3)c4nccnc4
0.263158	Ic1c(cccc1)C(=O)Nc2ccc(cc2)CC=3ON=C(N3)c4nccnc4
0.263158	Ic1c(cccc1)C(=O)Nc2ccc(cc2)CC=3ON=C(N3)c4nccnc4
0.263158	Ic1c(cccc1)C(=O)Nc2ccc(cc2)CC=3ON=C(N3)c4nccnc4
0.262948	O=C(Nc1c(ccc(c1)Cc2ncccc2)C)C(=O)N
0.262774	Brc1cc(c(cc1)CC(=O)Nc2cc(c(NC(=O)C=3OC=CC3)cc2)C)C
0.262774	Brc1cc(c(cc1)CC(=O)Nc2cc(c(NC(=O)C=3OC=CC3)cc2)C)C
0.262774	Brc1cc(c(cc1)CC(=O)Nc2cc(c(NC(=O)C=3OC=CC3)cc2)C)C
0.262774	Brc1cc(c(cc1)CC(=O)Nc2cc(c(NC(=O)C=3OC=CC3)cc2)C)C
0.262774	Brc1cc(c(cc1)CC(=O)Nc2cc(c(NC(=O)C=3OC=CC3)cc2)C)C
0.262774	Brc1cc(c(cc1)CC(=O)Nc2cc(c(NC(=O)C=3OC=CC3)cc2)C)C
0.262774	Brc1cc(c(cc1)CC(=O)Nc2cc(c(NC(=O)C=3OC=CC3)cc2)C)C
0.262774	Brc1cc(c(cc1)CC(=O)Nc2cc(c(NC(=O)C=3OC=CC3)cc2)C)C
0.262774	Brc1cc(c(cc1)CC(=O)Nc2cc(c(NC(=O)C=3OC=CC3)cc2)C)C
0.262774	Brc1cc(c(cc1)CC(=O)Nc2cc(c(NC(=O)C=3OC=CC3)cc2)C)C
0.2625	O=C(Nc1c(NC2CC2)ccnc1)c3ccc(cc3)COC
0.2625	O=C(Nc1c(NC2CC2)ccnc1)c3ccc(cc3)COC
0.2625	O=C(Nc1c(NC2CC2)ccnc1)c3ccc(cc3)COC
0.262411	O=C(Nc1cnc(Oc2c(nccc2)C)cc1)c3ccc(cc3)C=4OC(=NN4)c5ccccc5
0.262411	O=C(Nc1cnc(Oc2c(nccc2)C)cc1)c3ccc(cc3)C=4OC(=NN4)c5ccccc5
0.262411	O=C(Nc1cnc(Oc2c(nccc2)C)cc1)c3ccc(cc3)C=4OC(=NN4)c5ccccc5
0.262411	O=C(Nc1cnc(Oc2c(nccc2)C)cc1)c3ccc(cc3)C=4OC(=NN4)c5ccccc5
0.262411	O=C(Nc1cnc(Oc2c(nccc2)C)cc1)c3ccc(cc3)C=4OC(=NN4)c5ccccc5
0.262411	O=C(Nc1cnc(Oc2c(nccc2)C)cc1)c3ccc(cc3)C=4OC(=NN4)c5ccccc5
0.262411	O=C(Nc1cnc(Oc2c(nccc2)C)cc1)c3ccc(cc3)C=4OC(=NN4)c5ccccc5
0.262411	O=C(Nc1cnc(Oc2c(nccc2)C)cc1)c3ccc(cc3)C=4OC(=NN4)c5ccccc5
0.262411	O=C(Nc1cnc(Oc2c(nccc2)C)cc1)c3ccc(cc3)C=4OC(=NN4)c5ccccc5
0.262411	O=C(Nc1cnc(Oc2c(nccc2)C)cc1)c3ccc(cc3)C=4OC(=NN4)c5ccccc5
0.262411	O=C(Nc1cc(NC(=O)C=2Nc3c(cccc3)C2)c(cc1)C)NCC
0.262411	O=C(Nc1cc(NC(=O)C=2Nc3c(cccc3)C2)c(cc1)C)NCC
0.262411	O=C(Nc1cc(NC(=O)C=2Nc3c(cccc3)C2)c(cc1)C)NCC
0.262295	O=C(Nc1cc(NC(=O)COC)ccc1)c2ccc(cc2)C=3OC(=NN3)c4ccccc4
0.262295	O=C(Nc1cc(NC(=O)COC)ccc1)c2ccc(cc2)C=3OC(=NN3)c4ccccc4
0.262295	O=C(Nc1cc(NC(=O)COC)ccc1)c2ccc(cc2)C=3OC(=NN3)c4ccccc4
0.262295	O=C(Nc1cc(NC(=O)COC)ccc1)c2ccc(cc2)C=3OC(=NN3)c4ccccc4
0.262295	O=C(Nc1cc(NC(=O)COC)ccc1)c2ccc(cc2)C=3OC(=NN3)c4ccccc4
0.262295	O=C(Nc1cc(NC(=O)COC)ccc1)c2ccc(cc2)C=3OC(=NN3)c4ccccc4
0.262295	O=C(Nc1cc(NC(=O)COC)ccc1)c2ccc(cc2)C=3OC(=NN3)c4ccccc4
0.262295	O=C(Nc1cc(NC(=O)COC)ccc1)c2ccc(cc2)C=3OC(=NN3)c4ccccc4
0.262295	O=C(NC=1NN=C(C1)C)c2nc(c3ccccc3)ccc2
0.262295	O=C(NC=1NN=C(C1)C)c2nc(c3ccccc3)ccc2
0.262295	O=C(NC=1NN=C(C1)C)c2nc(c3ccccc3)ccc2
0.262295	O=C(NC=1NN=C(C1)C)c2nc(c3ccccc3)ccc2
0.262295	O=C(NC=1NN=C(C1)C)c2nc(c3ccccc3)ccc2
0.262295	O=C(NC=1NN=C(C1)C)c2nc(c3ccccc3)ccc2
0.262295	O=C(NC=1NN=C(C1)C)c2nc(c3ccccc3)ccc2
0.262295	O=C(NC=1NN=C(C1)C)c2nc(c3ccccc3)ccc2
0.262295	O=C(NC=1NN=C(C1)C)c2nc(c3ccccc3)ccc2
0.262295	O=C(NC=1NN=C(C1)C)c2nc(c3ccccc3)ccc2
0.262069	Clc1cc(ccc1)C(=O)Nc2c(F)cc(NC(=O)c3cc(ccc3)C=4OC(=NN4)CCOC)cc2
0.262069	Clc1cc(ccc1)C(=O)Nc2c(F)cc(NC(=O)c3cc(ccc3)C=4OC(=NN4)CCOC)cc2
0.262069	Clc1cc(ccc1)C(=O)Nc2c(F)cc(NC(=O)c3cc(ccc3)C=4OC(=NN4)CCOC)cc2
0.262069	Clc1cc(ccc1)C(=O)Nc2c(F)cc(NC(=O)c3cc(ccc3)C=4OC(=NN4)CCOC)cc2
0.262069	Clc1cc(ccc1)C(=O)Nc2c(F)cc(NC(=O)c3cc(ccc3)C=4OC(=NN4)CCOC)cc2
0.262069	Clc1cc(ccc1)C(=O)Nc2c(F)cc(NC(=O)c3cc(ccc3)C=4OC(=NN4)CCOC)cc2
0.262069	Clc1cc(ccc1)C(=O)Nc2c(F)cc(NC(=O)c3cc(ccc3)C=4OC(=NN4)CCOC)cc2
0.262069	Clc1cc(ccc1)C(=O)Nc2c(F)cc(NC(=O)c3cc(ccc3)C=4OC(=NN4)CCOC)cc2
0.262069	Clc1cc(ccc1)C(=O)Nc2c(F)cc(NC(=O)c3cc(ccc3)C=4OC(=NN4)CCOC)cc2
0.262069	Clc1cc(ccc1)C(=O)Nc2c(F)cc(NC(=O)c3cc(ccc3)C=4OC(=NN4)CCOC)cc2
0.261993	O=C(Nc1cc(c(NC(=O)CC)cc1)C)C(=O)Nc2cc(ccc2)CCN3CCC(CC3)C
0.261993	O=C(Nc1cc(c(NC(=O)CC)cc1)C)C(=O)Nc2cc(ccc2)CCN3CCC(CC3)C
0.261993	O=C(Nc1cc(c(NC(=O)CC)cc1)C)C(=O)Nc2cc(ccc2)CCN3CCC(CC3)C
0.261993	O=C(Nc1cc(c(NC(=O)CC)cc1)C)C(=O)Nc2cc(ccc2)CCN3CCC(CC3)C
0.261993	O=C(Nc1cc(c(NC(=O)CC)cc1)C)C(=O)Nc2cc(ccc2)CCN3CCC(CC3)C
0.261993	O=C(Nc1cc(c(NC(=O)CC)cc1)C)C(=O)Nc2cc(ccc2)CCN3CCC(CC3)C
0.261993	O=C(Nc1cc(c(NC(=O)CC)cc1)C)C(=O)Nc2cc(ccc2)CCN3CCC(CC3)C
0.261993	O=C(Nc1cc(c(NC(=O)CC)cc1)C)C(=O)Nc2cc(ccc2)CCN3CCC(CC3)C
0.261993	O=C(Nc1cc(c(NC(=O)CC)cc1)C)C(=O)Nc2cc(ccc2)CCN3CCC(CC3)C
0.261993	O=C(Nc1cc(c(NC(=O)CC)cc1)C)C(=O)Nc2cc(ccc2)CCN3CCC(CC3)C
0.261818	Brc1c(cc(cc1)CNc2c(cccc2)C(=O)Nc3cc(Cl)c(Cl)cc3)C
0.261818	Brc1c(cc(cc1)CNc2c(cccc2)C(=O)Nc3cc(Cl)c(Cl)cc3)C
0.261818	Brc1c(cc(cc1)CNc2c(cccc2)C(=O)Nc3cc(Cl)c(Cl)cc3)C
0.261818	Brc1c(cc(cc1)CNc2c(cccc2)C(=O)Nc3cc(Cl)c(Cl)cc3)C
0.261818	Brc1c(cc(cc1)CNc2c(cccc2)C(=O)Nc3cc(Cl)c(Cl)cc3)C
0.261818	Brc1c(cc(cc1)CNc2c(cccc2)C(=O)Nc3cc(Cl)c(Cl)cc3)C
0.261818	Brc1c(cc(cc1)CNc2c(cccc2)C(=O)Nc3cc(Cl)c(Cl)cc3)C
0.261818	Brc1c(cc(cc1)CNc2c(cccc2)C(=O)Nc3cc(Cl)c(Cl)cc3)C
0.261818	Brc1c(cc(cc1)CNc2c(cccc2)C(=O)Nc3cc(Cl)c(Cl)cc3)C
0.261818	Brc1c(cc(cc1)CNc2c(cccc2)C(=O)Nc3cc(Cl)c(Cl)cc3)C
0.261603	Brc1ccc(cc1)C(=O)Nc2ccc(cc2)C(=O)Nc3cc(ccc3)CN4C=NC=C4
0.261603	Brc1ccc(cc1)C(=O)Nc2ccc(cc2)C(=O)Nc3cc(ccc3)CN4C=NC=C4
0.261603	Brc1ccc(cc1)C(=O)Nc2ccc(cc2)C(=O)Nc3cc(ccc3)CN4C=NC=C4
0.261603	Brc1ccc(cc1)C(=O)Nc2ccc(cc2)C(=O)Nc3cc(ccc3)CN4C=NC=C4
0.261603	Brc1ccc(cc1)C(=O)Nc2ccc(cc2)C(=O)Nc3cc(ccc3)CN4C=NC=C4
0.261603	Brc1ccc(cc1)C(=O)Nc2ccc(cc2)C(=O)Nc3cc(ccc3)CN4C=NC=C4
0.261603	Brc1ccc(cc1)C(=O)Nc2ccc(cc2)C(=O)Nc3cc(ccc3)CN4C=NC=C4
0.261603	Brc1ccc(cc1)C(=O)Nc2ccc(cc2)C(=O)Nc3cc(ccc3)CN4C=NC=C4
0.261603	Brc1ccc(cc1)C(=O)Nc2ccc(cc2)C(=O)Nc3cc(ccc3)CN4C=NC=C4
0.261603	Brc1ccc(cc1)C(=O)Nc2ccc(cc2)C(=O)Nc3cc(ccc3)CN4C=NC=C4
0.261111	Clc1c(N2CCSCC2)ccc(NC(=O)c3c4c(ON=C4C5CC5)nc(c6cnccc6)c3)c1
0.261111	Clc1c(N2CCSCC2)ccc(NC(=O)c3c4c(ON=C4C5CC5)nc(c6cnccc6)c3)c1
0.261111	Clc1c(N2CCSCC2)ccc(NC(=O)c3c4c(ON=C4C5CC5)nc(c6cnccc6)c3)c1
0.261111	Clc1c(N2CCSCC2)ccc(NC(=O)c3c4c(ON=C4C5CC5)nc(c6cnccc6)c3)c1
0.261111	Clc1c(N2CCSCC2)ccc(NC(=O)c3c4c(ON=C4C5CC5)nc(c6cnccc6)c3)c1
0.261111	Clc1c(N2CCSCC2)ccc(NC(=O)c3c4c(ON=C4C5CC5)nc(c6cnccc6)c3)c1
0.261111	Clc1c(N2CCSCC2)ccc(NC(=O)c3c4c(ON=C4C5CC5)nc(c6cnccc6)c3)c1
0.261111	Clc1c(N2CCSCC2)ccc(NC(=O)c3c4c(ON=C4C5CC5)nc(c6cnccc6)c3)c1
0.261017	Ic1c(cccc1)C(=O)Nc2ccc(cc2)CC=3ON=C(N3)c4cc(OC)ncc4
0.26087	O=C(OCC(=O)NC=1N(N=C(c2cc(cc(c2)C)C)C1)c3ccccc3)c4ccc(Nc5nc(OC)ccn5)cc4
0.26087	O=C(OCC(=O)NC=1N(N=C(c2cc(cc(c2)C)C)C1)c3ccccc3)c4ccc(Nc5nc(OC)ccn5)cc4
0.26087	O=C(OCC(=O)NC=1N(N=C(c2cc(cc(c2)C)C)C1)c3ccccc3)c4ccc(Nc5nc(OC)ccn5)cc4
0.26087	O=C(OCC(=O)NC=1N(N=C(c2cc(cc(c2)C)C)C1)c3ccccc3)c4ccc(Nc5nc(OC)ccn5)cc4
0.26087	O=C(OCC(=O)NC=1N(N=C(c2cc(cc(c2)C)C)C1)c3ccccc3)c4ccc(Nc5nc(OC)ccn5)cc4
0.26087	O=C(OCC(=O)NC=1N(N=C(c2cc(cc(c2)C)C)C1)c3ccccc3)c4ccc(Nc5nc(OC)ccn5)cc4
0.26087	O=C(OCC(=O)NC=1N(N=C(c2cc(cc(c2)C)C)C1)c3ccccc3)c4ccc(Nc5nc(OC)ccn5)cc4
0.26087	O=C(OCC(=O)NC=1N(N=C(c2cc(cc(c2)C)C)C1)c3ccccc3)c4ccc(Nc5nc(OC)ccn5)cc4
0.26087	O=C(OCC(=O)NC=1N(N=C(c2cc(cc(c2)C)C)C1)c3ccccc3)c4ccc(Nc5nc(OC)ccn5)cc4
0.26087	O=C(OCC(=O)NC=1N(N=C(c2cc(cc(c2)C)C)C1)c3ccccc3)c4ccc(Nc5nc(OC)ccn5)cc4
0.260317	Ic1c(cccc1)C(=O)Nc2c(ccc(NC(=O)C(=O)N3CC(C=4ON=C(N4)C)C3)c2)C
0.260073	Brc1cc(c(OC)cc1)C(=O)Nc2c(ccc(c2)C(=O)NCC3CC3)C
0.260073	Brc1cc(c(OC)cc1)C(=O)Nc2c(ccc(c2)C(=O)NCC3CC3)C
0.260073	Brc1cc(c(OC)cc1)C(=O)Nc2c(ccc(c2)C(=O)NCC3CC3)C
0.260073	Brc1cc(c(OC)cc1)C(=O)Nc2c(ccc(c2)C(=O)NCC3CC3)C
0.260073	Brc1cc(c(OC)cc1)C(=O)Nc2c(ccc(c2)C(=O)NCC3CC3)C
0.260073	Brc1cc(c(OC)cc1)C(=O)Nc2c(ccc(c2)C(=O)NCC3CC3)C
0.260073	Brc1cc(c(OC)cc1)C(=O)Nc2c(ccc(c2)C(=O)NCC3CC3)C
0.260073	Brc1cc(c(OC)cc1)C(=O)Nc2c(ccc(c2)C(=O)NCC3CC3)C
0.260073	Brc1cc(c(OC)cc1)C(=O)Nc2c(ccc(c2)C(=O)NCC3CC3)C
0.260073	Brc1cc(c(OC)cc1)C(=O)Nc2c(ccc(c2)C(=O)NCC3CC3)C
0.260073	BrC=1SC(Br)=CC1C(=O)Nc2c(ccc(c2)C(=O)NCC3CC3)C
0.260073	BrC=1SC(Br)=CC1C(=O)Nc2c(ccc(c2)C(=O)NCC3CC3)C
0.26	O=C(NCc1c(nccc1)N2CCN(CC2)C)c3c(NC(=O)c4cc(ccc4)C)cccc3
0.26	O=C(NCc1c(nccc1)N2CCN(CC2)C)c3c(NC(=O)c4cc(ccc4)C)cccc3
0.259912	O=C(Nc1c(ccc(c1)C=O)C)Nc2ccccc2
0.259912	O=C(Nc1c(ccc(c1)C=O)C)Nc2ccccc2
0.259912	O=C(Nc1c(ccc(c1)C=O)C)Nc2ccccc2
0.259912	O=C(Nc1c(ccc(c1)C=O)C)Nc2ccccc2
0.259912	O=C(Nc1c(ccc(c1)C=O)C)Nc2ccccc2
0.259912	O=C(Nc1c(ccc(c1)C=O)C)Nc2ccccc2
0.259912	O=C(Nc1c(ccc(c1)C=O)C)Nc2ccccc2
0.25974	FC(F)(F)c1cc(c(NC(=O)c2c([N+]([O-])=O)c(ncc2)c3ccccc3)cc1)C
0.25974	FC(F)(F)c1cc(c(NC(=O)c2c([N+]([O-])=O)c(ncc2)c3ccccc3)cc1)C
0.25974	FC(F)(F)c1cc(c(NC(=O)c2c([N+]([O-])=O)c(ncc2)c3ccccc3)cc1)C
0.25974	FC(F)(F)c1cc(c(NC(=O)c2c([N+]([O-])=O)c(ncc2)c3ccccc3)cc1)C
0.25974	FC(F)(F)c1cc(c(NC(=O)c2c([N+]([O-])=O)c(ncc2)c3ccccc3)cc1)C
0.25974	FC(F)(F)c1cc(c(NC(=O)c2c([N+]([O-])=O)c(ncc2)c3ccccc3)cc1)C
0.25974	FC(F)(F)c1cc(c(NC(=O)c2c([N+]([O-])=O)c(ncc2)c3ccccc3)cc1)C
0.25974	FC(F)(F)c1cc(c(NC(=O)c2c([N+]([O-])=O)c(ncc2)c3ccccc3)cc1)C
0.25974	FC(F)(F)c1cc(c(NC(=O)c2c([N+]([O-])=O)c(ncc2)c3ccccc3)cc1)C
0.25974	FC(F)(F)c1cc(c(NC(=O)c2c([N+]([O-])=O)c(ncc2)c3ccccc3)cc1)C
0.25969	O=C(OC(C)(C)C)Nc1ccc(cc1)C2=NNC(NC(=O)c3cc(ccc3)C(=O)Nc4ccccc4)=C2
0.25969	O=C(OC(C)(C)C)Nc1ccc(cc1)C2=NNC(NC(=O)c3cc(ccc3)C(=O)Nc4ccccc4)=C2
0.25969	O=C(OC(C)(C)C)Nc1ccc(cc1)C2=NNC(NC(=O)c3cc(ccc3)C(=O)Nc4ccccc4)=C2
0.25969	O=C(OC(C)(C)C)Nc1ccc(cc1)C2=NNC(NC(=O)c3cc(ccc3)C(=O)Nc4ccccc4)=C2
0.25969	O=C(OC(C)(C)C)Nc1ccc(cc1)C2=NNC(NC(=O)c3cc(ccc3)C(=O)Nc4ccccc4)=C2
0.25969	O=C(OC(C)(C)C)Nc1ccc(cc1)C2=NNC(NC(=O)c3cc(ccc3)C(=O)Nc4ccccc4)=C2
0.25969	O=C(OC(C)(C)C)Nc1ccc(cc1)C2=NNC(NC(=O)c3cc(ccc3)C(=O)Nc4ccccc4)=C2
0.25969	O=C(OC(C)(C)C)Nc1ccc(cc1)C2=NNC(NC(=O)c3cc(ccc3)C(=O)Nc4ccccc4)=C2
0.25969	O=C(OC(C)(C)C)Nc1ccc(cc1)C2=NNC(NC(=O)c3cc(ccc3)C(=O)Nc4ccccc4)=C2
0.25969	O=C(OC(C)(C)C)Nc1ccc(cc1)C2=NNC(NC(=O)c3cc(ccc3)C(=O)Nc4ccccc4)=C2
0.25969	Ic1c(c(NCc2cc(NC(=O)c3ccc(OC)cc3)ccc2)ccc1)C
0.25969	Ic1c(c(NCc2cc(NC(=O)c3ccc(OC)cc3)ccc2)ccc1)C
0.25969	Ic1c(c(NCc2cc(NC(=O)c3ccc(OC)cc3)ccc2)ccc1)C
0.25969	Ic1c(c(NCc2cc(NC(=O)c3ccc(OC)cc3)ccc2)ccc1)C
0.25969	Ic1c(c(NCc2cc(NC(=O)c3ccc(OC)cc3)ccc2)ccc1)C
0.25969	Ic1c(c(NCc2cc(NC(=O)c3ccc(OC)cc3)ccc2)ccc1)C
0.25969	Ic1c(c(NCc2cc(NC(=O)c3ccc(OC)cc3)ccc2)ccc1)C
0.25969	Ic1c(c(NCc2cc(NC(=O)c3ccc(OC)cc3)ccc2)ccc1)C
0.25969	Ic1c(c(NCc2cc(NC(=O)c3ccc(OC)cc3)ccc2)ccc1)C
0.25969	Ic1c(c(NCc2cc(NC(=O)c3ccc(OC)cc3)ccc2)ccc1)C
0.259542	O=C(Nc1c(cc(NC(=O)CCC=C(C)C)cc1)C)C=2OC=CC2
0.259259	Ic1ccc(NS(=O)(=O)c2c(ccc(NC(=O)c3nccc(NCc4ccccc4)c3)c2)C)cc1
0.259259	Ic1ccc(NS(=O)(=O)c2c(ccc(NC(=O)c3nccc(NCc4ccccc4)c3)c2)C)cc1
0.259259	Ic1ccc(NS(=O)(=O)c2c(ccc(NC(=O)c3nccc(NCc4ccccc4)c3)c2)C)cc1
0.259259	Ic1ccc(NS(=O)(=O)c2c(ccc(NC(=O)c3nccc(NCc4ccccc4)c3)c2)C)cc1
0.259259	Ic1ccc(NS(=O)(=O)c2c(ccc(NC(=O)c3nccc(NCc4ccccc4)c3)c2)C)cc1
0.259259	Ic1ccc(NS(=O)(=O)c2c(ccc(NC(=O)c3nccc(NCc4ccccc4)c3)c2)C)cc1
0.259259	Ic1ccc(NS(=O)(=O)c2c(ccc(NC(=O)c3nccc(NCc4ccccc4)c3)c2)C)cc1
0.259259	Ic1ccc(NS(=O)(=O)c2c(ccc(NC(=O)c3nccc(NCc4ccccc4)c3)c2)C)cc1
0.259259	Ic1ccc(NS(=O)(=O)c2c(ccc(NC(=O)c3nccc(NCc4ccccc4)c3)c2)C)cc1
0.259259	Ic1ccc(NS(=O)(=O)c2c(ccc(NC(=O)c3nccc(NCc4ccccc4)c3)c2)C)cc1
0.259259	O=C(Nc1c(ccc(NC(=O)CC)c1)C)C=2N=COC2CC
0.258993	S1C=C(C(=O)NCCCC(=O)Nc2cc(c(NC(=O)C=3OC=CC3)cc2)C)C=C1
0.258993	S1C=C(C(=O)NCCCC(=O)Nc2cc(c(NC(=O)C=3OC=CC3)cc2)C)C=C1
0.258993	S1C=C(C(=O)NCCCC(=O)Nc2cc(c(NC(=O)C=3OC=CC3)cc2)C)C=C1
0.258993	S1C=C(C(=O)NCCCC(=O)Nc2cc(c(NC(=O)C=3OC=CC3)cc2)C)C=C1
0.258993	S1C=C(C(=O)NCCCC(=O)Nc2cc(c(NC(=O)C=3OC=CC3)cc2)C)C=C1
0.258993	S1C=C(C(=O)NCCCC(=O)Nc2cc(c(NC(=O)C=3OC=CC3)cc2)C)C=C1
0.258929	O=C(Nc1ccc(cc1)CN2CCN(c3ncccc3)CC2)c4cc5N=CN(c5cc4)c6cc(ccc6)C
0.258929	O=C(Nc1ccc(cc1)CN2CCN(c3ncccc3)CC2)c4cc5N=CN(c5cc4)c6cc(ccc6)C
0.258929	O=C(Nc1ccc(cc1)CN2CCN(c3ncccc3)CC2)c4cc5N=CN(c5cc4)c6cc(ccc6)C
0.258929	O=C(Nc1ccc(cc1)CN2CCN(c3ncccc3)CC2)c4cc5N=CN(c5cc4)c6cc(ccc6)C
0.258929	O=C(Nc1ccc(cc1)CN2CCN(c3ncccc3)CC2)c4cc5N=CN(c5cc4)c6cc(ccc6)C
0.258929	O=C(Nc1ccc(cc1)CN2CCN(c3ncccc3)CC2)c4cc5N=CN(c5cc4)c6cc(ccc6)C
0.258929	O=C(Nc1ccc(cc1)CN2CCN(c3ncccc3)CC2)c4cc5N=CN(c5cc4)c6cc(ccc6)C
0.258929	O=C(Nc1ccc(cc1)CN2CCN(c3ncccc3)CC2)c4cc5N=CN(c5cc4)c6cc(ccc6)C
0.258929	O=C(Nc1ccc(cc1)CN2CCN(c3ncccc3)CC2)c4cc5N=CN(c5cc4)c6cc(ccc6)C
0.258929	O=C(Nc1ccc(cc1)CN2CCN(c3ncccc3)CC2)c4cc5N=CN(c5cc4)c6cc(ccc6)C
0.258741	S1C(=NC(c2cc3c(cc2)CCC3)=C1)NC(=O)c4cc(c(cc4)CC)CC
0.258741	S1C(=NC(c2cc3c(cc2)CCC3)=C1)NC(=O)c4cc(c(cc4)CC)CC
0.258741	S1C(=NC(c2cc3c(cc2)CCC3)=C1)NC(=O)c4cc(c(cc4)CC)CC
0.258741	S1C(=NC(c2cc3c(cc2)CCC3)=C1)NC(=O)c4cc(c(cc4)CC)CC
0.258741	S1C(=NC(c2cc3c(cc2)CCC3)=C1)NC(=O)c4cc(c(cc4)CC)CC
0.258741	S1C(=NC(c2cc3c(cc2)CCC3)=C1)NC(=O)c4cc(c(cc4)CC)CC
0.258741	S1C(=NC(c2cc3c(cc2)CCC3)=C1)NC(=O)c4cc(c(cc4)CC)CC
0.258741	S1C(=NC(c2cc3c(cc2)CCC3)=C1)NC(=O)c4cc(c(cc4)CC)CC
0.258741	S1C(=NC(c2cc3c(cc2)CCC3)=C1)NC(=O)c4cc(c(cc4)CC)CC
0.258741	S1C(=NC(c2cc3c(cc2)CCC3)=C1)NC(=O)c4cc(c(cc4)CC)CC
0.258741	[O-][N+](=O)c1c(N2CCN(CC2)C)ccc(c1)C(=O)Nc3ccc(cc3)C(=O)NCCN4CCOCC4
0.258741	[O-][N+](=O)c1c(N2CCN(CC2)C)ccc(c1)C(=O)Nc3ccc(cc3)C(=O)NCCN4CCOCC4
0.258741	[O-][N+](=O)c1c(N2CCN(CC2)C)ccc(c1)C(=O)Nc3ccc(cc3)C(=O)NCCN4CCOCC4
0.258741	[O-][N+](=O)c1c(N2CCN(CC2)C)ccc(c1)C(=O)Nc3ccc(cc3)C(=O)NCCN4CCOCC4
0.258741	[O-][N+](=O)c1c(N2CCN(CC2)C)ccc(c1)C(=O)Nc3ccc(cc3)C(=O)NCCN4CCOCC4
0.258741	[O-][N+](=O)c1c(N2CCN(CC2)C)ccc(c1)C(=O)Nc3ccc(cc3)C(=O)NCCN4CCOCC4
0.258741	[O-][N+](=O)c1c(N2CCN(CC2)C)ccc(c1)C(=O)Nc3ccc(cc3)C(=O)NCCN4CCOCC4
0.258741	[O-][N+](=O)c1c(N2CCN(CC2)C)ccc(c1)C(=O)Nc3ccc(cc3)C(=O)NCCN4CCOCC4
0.258741	[O-][N+](=O)c1c(N2CCN(CC2)C)ccc(c1)C(=O)Nc3ccc(cc3)C(=O)NCCN4CCOCC4
0.258741	[O-][N+](=O)c1c(N2CCN(CC2)C)ccc(c1)C(=O)Nc3ccc(cc3)C(=O)NCCN4CCOCC4
0.258503	S1C(NC(=O)C(C)(C)C)=CC(=C1C(=O)Nc2cc(c3nc(ccn3)C)ccc2)C
0.258503	S1C(NC(=O)C(C)(C)C)=CC(=C1C(=O)Nc2cc(c3nc(ccn3)C)ccc2)C
0.258503	S1C(NC(=O)C(C)(C)C)=CC(=C1C(=O)Nc2cc(c3nc(ccn3)C)ccc2)C
0.258503	S1C(NC(=O)C(C)(C)C)=CC(=C1C(=O)Nc2cc(c3nc(ccn3)C)ccc2)C
0.258182	O=C(Nc1cc(ccc1)CNC2(c3c(cccc3)C)CC2)c4ccc(OC)cc4
0.257937	Clc1c(F)cc(cc1)CNc2c(ccc(NC(=O)CC)c2)C
0.257937	Clc1c(F)cc(cc1)CNc2c(ccc(NC(=O)CC)c2)C
0.257937	Clc1c(F)cc(cc1)CNc2c(ccc(NC(=O)CC)c2)C
0.257937	Clc1c(F)cc(cc1)CNc2c(ccc(NC(=O)CC)c2)C
0.257937	Clc1c(F)cc(cc1)CNc2c(ccc(NC(=O)CC)c2)C
0.257937	Clc1c(F)cc(cc1)CNc2c(ccc(NC(=O)CC)c2)C
0.257937	Clc1c(F)cc(cc1)CNc2c(ccc(NC(=O)CC)c2)C
0.257937	Clc1c(F)cc(cc1)CNc2c(ccc(NC(=O)CC)c2)C
0.257937	Clc1c(F)cc(cc1)CNc2c(ccc(NC(=O)CC)c2)C
0.257937	Clc1c(F)cc(cc1)CNc2c(ccc(NC(=O)CC)c2)C
0.257246	Clc1c(ccc(NC(=O)C2CC2)c1)C(=O)NCCc3ccc(N4CCN(CC4)C)cc3
0.257246	Clc1c(ccc(NC(=O)C2CC2)c1)C(=O)NCCc3ccc(N4CCN(CC4)C)cc3
0.257246	Clc1c(ccc(NC(=O)C2CC2)c1)C(=O)NCCc3ccc(N4CCN(CC4)C)cc3
0.257246	Clc1c(ccc(NC(=O)C2CC2)c1)C(=O)NCCc3ccc(N4CCN(CC4)C)cc3
0.257246	Clc1c(ccc(NC(=O)C2CC2)c1)C(=O)NCCc3ccc(N4CCN(CC4)C)cc3
0.257246	Clc1c(ccc(NC(=O)C2CC2)c1)C(=O)NCCc3ccc(N4CCN(CC4)C)cc3
0.257246	Clc1c(ccc(NC(=O)C2CC2)c1)C(=O)NCCc3ccc(N4CCN(CC4)C)cc3
0.257246	Clc1c(ccc(NC(=O)C2CC2)c1)C(=O)NCCc3ccc(N4CCN(CC4)C)cc3
0.257246	Clc1c(ccc(NC(=O)C2CC2)c1)C(=O)NCCc3ccc(N4CCN(CC4)C)cc3
0.257246	Clc1c(ccc(NC(=O)C2CC2)c1)C(=O)NCCc3ccc(N4CCN(CC4)C)cc3
0.257235	Brc1ccc(S(=O)(=O)Nc2cc(ccc2)C(=O)NC=3SC=C(N3)c4cc5c(cc4)CCC5)cc1
0.257235	Brc1ccc(S(=O)(=O)Nc2cc(ccc2)C(=O)NC=3SC=C(N3)c4cc5c(cc4)CCC5)cc1
0.257235	Brc1ccc(S(=O)(=O)Nc2cc(ccc2)C(=O)NC=3SC=C(N3)c4cc5c(cc4)CCC5)cc1
0.257235	Brc1ccc(S(=O)(=O)Nc2cc(ccc2)C(=O)NC=3SC=C(N3)c4cc5c(cc4)CCC5)cc1
0.257235	Brc1ccc(S(=O)(=O)Nc2cc(ccc2)C(=O)NC=3SC=C(N3)c4cc5c(cc4)CCC5)cc1
0.257235	Brc1ccc(S(=O)(=O)Nc2cc(ccc2)C(=O)NC=3SC=C(N3)c4cc5c(cc4)CCC5)cc1
0.257235	Brc1ccc(S(=O)(=O)Nc2cc(ccc2)C(=O)NC=3SC=C(N3)c4cc5c(cc4)CCC5)cc1
0.257235	Brc1ccc(S(=O)(=O)Nc2cc(ccc2)C(=O)NC=3SC=C(N3)c4cc5c(cc4)CCC5)cc1
0.257235	Brc1ccc(S(=O)(=O)Nc2cc(ccc2)C(=O)NC=3SC=C(N3)c4cc5c(cc4)CCC5)cc1
0.257235	Brc1ccc(S(=O)(=O)Nc2cc(ccc2)C(=O)NC=3SC=C(N3)c4cc5c(cc4)CCC5)cc1
0.257143	Brc1ccc(cc1)C(=O)Nc2ccc(cc2)C(=O)Nc3cc(NC)ccc3
0.257143	Brc1ccc(cc1)C(=O)Nc2ccc(cc2)C(=O)Nc3cc(NC)ccc3
0.257143	Brc1ccc(cc1)C(=O)Nc2ccc(cc2)C(=O)Nc3cc(NC)ccc3
0.257143	Brc1ccc(cc1)C(=O)Nc2ccc(cc2)C(=O)Nc3cc(NC)ccc3
0.257143	Brc1ccc(cc1)C(=O)Nc2ccc(cc2)C(=O)Nc3cc(NC)ccc3
0.257143	Brc1ccc(cc1)C(=O)Nc2ccc(cc2)C(=O)Nc3cc(NC)ccc3
0.257143	Brc1ccc(cc1)C(=O)Nc2ccc(cc2)C(=O)Nc3cc(NC)ccc3
0.257143	Brc1ccc(cc1)C(=O)Nc2ccc(cc2)C(=O)Nc3cc(NC)ccc3
0.257143	Brc1ccc(cc1)C(=O)Nc2ccc(cc2)C(=O)Nc3cc(NC)ccc3
0.257143	Brc1ccc(cc1)C(=O)Nc2ccc(cc2)C(=O)Nc3cc(NC)ccc3
0.257042	Fc1c(N)cc(nc1)C(=O)Nc2cc(c(NC(=O)C=3OC=CC3)cc2)C
0.257042	Fc1c(N)cc(nc1)C(=O)Nc2cc(c(NC(=O)C=3OC=CC3)cc2)C
0.257042	Fc1c(N)cc(nc1)C(=O)Nc2cc(c(NC(=O)C=3OC=CC3)cc2)C
0.257042	Fc1c(N)cc(nc1)C(=O)Nc2cc(c(NC(=O)C=3OC=CC3)cc2)C
0.257042	Fc1c(N)cc(nc1)C(=O)Nc2cc(c(NC(=O)C=3OC=CC3)cc2)C
0.257042	Fc1c(N)cc(nc1)C(=O)Nc2cc(c(NC(=O)C=3OC=CC3)cc2)C
0.257042	Fc1c(N)cc(nc1)C(=O)Nc2cc(c(NC(=O)C=3OC=CC3)cc2)C
0.257042	Fc1c(N)cc(nc1)C(=O)Nc2cc(c(NC(=O)C=3OC=CC3)cc2)C
0.257042	Fc1c(N)cc(nc1)C(=O)Nc2cc(c(NC(=O)C=3OC=CC3)cc2)C
0.257042	Fc1c(N)cc(nc1)C(=O)Nc2cc(c(NC(=O)C=3OC=CC3)cc2)C
0.257028	Brc1ncc(cc1C)CNC(=O)c2ccc(NC(=O)c3ccccc3)cc2
0.256944	O=C(Nc1c(ccc(NC(=O)CC)c1)C)C2=C(OC(=C2)COc3ccc(OC)cc3)C
0.256944	O=C(Nc1c(ccc(NC(=O)CC)c1)C)C2=C(OC(=C2)COc3ccc(OC)cc3)C
0.256944	O=C(Nc1c(ccc(NC(=O)CC)c1)C)C2=C(OC(=C2)COc3ccc(OC)cc3)C
0.256944	O=C(Nc1c(ccc(NC(=O)CC)c1)C)C2=C(OC(=C2)COc3ccc(OC)cc3)C
0.256944	O=C(Nc1c(ccc(NC(=O)CC)c1)C)C2=C(OC(=C2)COc3ccc(OC)cc3)C
0.256944	O=C(Nc1c(ccc(NC(=O)CC)c1)C)C2=C(OC(=C2)COc3ccc(OC)cc3)C
0.256944	O=C(Nc1c(ccc(NC(=O)CC)c1)C)C2=C(OC(=C2)COc3ccc(OC)cc3)C
0.256944	O=C(Nc1c(ccc(NC(=O)CC)c1)C)C2=C(OC(=C2)COc3ccc(OC)cc3)C
0.256849	Clc1c(ccc(NC(=O)C=2SC(c3c(cncc3)C)=CC2)c1)C4CC4
0.256849	Clc1c(ccc(NC(=O)C=2SC(c3c(cncc3)C)=CC2)c1)C4CC4
0.256849	Clc1c(ccc(NC(=O)C=2SC(c3c(cncc3)C)=CC2)c1)C4CC4
0.256849	Clc1c(ccc(NC(=O)C=2SC(c3c(cncc3)C)=CC2)c1)C4CC4
0.256849	Clc1c(ccc(NC(=O)C=2SC(c3c(cncc3)C)=CC2)c1)C4CC4
0.256849	Clc1c(ccc(NC(=O)C=2SC(c3c(cncc3)C)=CC2)c1)C4CC4
0.256849	Clc1c(ccc(NC(=O)C=2SC(c3c(cncc3)C)=CC2)c1)C4CC4
0.256849	Clc1c(ccc(NC(=O)C=2SC(c3c(cncc3)C)=CC2)c1)C4CC4
0.256849	Clc1c(ccc(NC(=O)C=2SC(c3c(cncc3)C)=CC2)c1)C4CC4
0.256849	Clc1c(ccc(NC(=O)C=2SC(c3c(cncc3)C)=CC2)c1)C4CC4
0.256849	O=C(Nc1cc(NC(=O)C(C)(C)C)c(cc1)C)NC(c2cnccc2)C(CO)(C)C
0.256849	O=C(Nc1cc(NC(=O)C(C)(C)C)c(cc1)C)NC(c2cnccc2)C(CO)(C)C
0.256849	O=C(Nc1cc(NC(=O)C(C)(C)C)c(cc1)C)NC(c2cnccc2)C(CO)(C)C
0.256849	O=C(Nc1cc(NC(=O)C(C)(C)C)c(cc1)C)NC(c2cnccc2)C(CO)(C)C
0.256849	O=C(Nc1cc(NC(=O)C(C)(C)C)c(cc1)C)NC(c2cnccc2)C(CO)(C)C
0.256849	O=C(Nc1cc(NC(=O)C(C)(C)C)c(cc1)C)NC(c2cnccc2)C(CO)(C)C
0.256849	O=C(Nc1cc(NC(=O)C(C)(C)C)c(cc1)C)NC(c2cnccc2)C(CO)(C)C
0.256849	O=C(Nc1cc(NC(=O)C(C)(C)C)c(cc1)C)NC(c2cnccc2)C(CO)(C)C
0.256849	O=C(Nc1cc(NC(=O)C(C)(C)C)c(cc1)C)NC(c2cnccc2)C(CO)(C)C
0.256849	O=C(Nc1cc(NC(=O)C(C)(C)C)c(cc1)C)NC(c2cnccc2)C(CO)(C)C
0.256757	S(=O)(=O)(Nc1c(c(ccc1)C)C)c2ccc(cc2)C(=O)Nc3cc(c(cc3)C)C(=O)NC4CC4
0.256757	S(=O)(=O)(Nc1c(c(ccc1)C)C)c2ccc(cc2)C(=O)Nc3cc(c(cc3)C)C(=O)NC4CC4
0.256757	S(=O)(=O)(Nc1c(c(ccc1)C)C)c2ccc(cc2)C(=O)Nc3cc(c(cc3)C)C(=O)NC4CC4
0.256757	S(=O)(=O)(Nc1c(c(ccc1)C)C)c2ccc(cc2)C(=O)Nc3cc(c(cc3)C)C(=O)NC4CC4
0.256522	O=C(Nc1cc(NC(=O)C=O)c(cc1)C)NCC
0.256522	O=C(Nc1cc(NC(=O)C=O)c(cc1)C)NCC
0.256522	O=C(Nc1cc(NC(=O)C=O)c(cc1)C)NCC
0.256522	O=C(Nc1cc(NC(=O)C=O)c(cc1)C)NCC
0.256522	O=C(Nc1cc(NC(=O)C=O)c(cc1)C)NCC
0.256522	O=C(Nc1cc(NC(=O)C=O)c(cc1)C)NCC
0.25641	O=C(OC)c1cc(NC(=O)C=O)c(cc1)C
0.25641	O=C(OC)c1cc(NC(=O)C=O)c(cc1)C
0.25641	O=C(OC)c1cc(NC(=O)C=O)c(cc1)C
0.25641	O=C(OC)c1cc(NC(=O)C=O)c(cc1)C
0.25641	O=C(OC)c1cc(NC(=O)C=O)c(cc1)C
0.25641	O=C(OC)c1cc(NC(=O)C=O)c(cc1)C
0.25641	O=C(OC)c1cc(NC(=O)C=O)c(cc1)C
0.25641	O=C(OC)c1cc(NC(=O)C=O)c(cc1)C
0.25641	O=C(OC)c1cc(NC(=O)C=O)c(cc1)C
0.25641	O=C(OC)c1cc(NC(=O)C=O)c(cc1)C
0.256318	S(=O)(=O)(c1cc(ccc1)C(=O)Nc2cc(c(N3CCCC3)cc2)C)CC
0.256318	S(=O)(=O)(c1cc(ccc1)C(=O)Nc2cc(c(N3CCCC3)cc2)C)CC
0.256318	S(=O)(=O)(c1cc(ccc1)C(=O)Nc2cc(c(N3CCCC3)cc2)C)CC
0.256318	S(=O)(=O)(c1cc(ccc1)C(=O)Nc2cc(c(N3CCCC3)cc2)C)CC
0.256318	S(=O)(=O)(c1cc(ccc1)C(=O)Nc2cc(c(N3CCCC3)cc2)C)CC
0.256318	S(=O)(=O)(c1cc(ccc1)C(=O)Nc2cc(c(N3CCCC3)cc2)C)CC
0.256318	FC(F)(F)c1cc(c(NC(=O)c2cc(OC(CC)C)ncc2)cc1)C
0.256318	FC(F)(F)c1cc(c(NC(=O)c2cc(OC(CC)C)ncc2)cc1)C
0.255725	S(F)(=O)(=O)c1cc(ccc1)C(=O)Nc2c(c3ccncc3)cccc2
0.255725	S(F)(=O)(=O)c1cc(ccc1)C(=O)Nc2c(c3ccncc3)cccc2
0.255725	S(F)(=O)(=O)c1cc(ccc1)C(=O)Nc2c(c3ccncc3)cccc2
0.255725	S(F)(=O)(=O)c1cc(ccc1)C(=O)Nc2c(c3ccncc3)cccc2
0.255725	S(F)(=O)(=O)c1cc(ccc1)C(=O)Nc2c(c3ccncc3)cccc2
0.255725	S(F)(=O)(=O)c1cc(ccc1)C(=O)Nc2c(c3ccncc3)cccc2
0.255319	O=C(Nc1ccc(cc1)C(=O)NCCN2CCOCC2)c3cc(ccc3)C(=O)Nc4ccccc4
0.255319	O=C(Nc1ccc(cc1)C(=O)NCCN2CCOCC2)c3cc(ccc3)C(=O)Nc4ccccc4
0.255319	O=C(Nc1ccc(cc1)C(=O)NCCN2CCOCC2)c3cc(ccc3)C(=O)Nc4ccccc4
0.255319	O=C(Nc1ccc(cc1)C(=O)NCCN2CCOCC2)c3cc(ccc3)C(=O)Nc4ccccc4
0.255319	O=C(Nc1ccc(cc1)C(=O)NCCN2CCOCC2)c3cc(ccc3)C(=O)Nc4ccccc4
0.255319	O=C(Nc1ccc(cc1)C(=O)NCCN2CCOCC2)c3cc(ccc3)C(=O)Nc4ccccc4
0.255319	O=C(Nc1ccc(cc1)C(=O)NCCN2CCOCC2)c3cc(ccc3)C(=O)Nc4ccccc4
0.255319	O=C(Nc1ccc(cc1)C(=O)NCCN2CCOCC2)c3cc(ccc3)C(=O)Nc4ccccc4
0.255319	O=C(Nc1ccc(cc1)C(=O)NCCN2CCOCC2)c3cc(ccc3)C(=O)Nc4ccccc4
0.255319	O=C(Nc1ccc(cc1)C(=O)NCCN2CCOCC2)c3cc(ccc3)C(=O)Nc4ccccc4
0.254839	S1C(=NC(c2cc3c(cc2)CCC3)=C1)NC(=O)c4c(O)cc(NC(=O)NC(C)(C)C)cc4
0.254839	S1C(=NC(c2cc3c(cc2)CCC3)=C1)NC(=O)c4c(O)cc(NC(=O)NC(C)(C)C)cc4
0.254839	S1C(=NC(c2cc3c(cc2)CCC3)=C1)NC(=O)c4c(O)cc(NC(=O)NC(C)(C)C)cc4
0.254839	S1C(=NC(c2cc3c(cc2)CCC3)=C1)NC(=O)c4c(O)cc(NC(=O)NC(C)(C)C)cc4
0.254839	S1C(=NC(c2cc3c(cc2)CCC3)=C1)NC(=O)c4c(O)cc(NC(=O)NC(C)(C)C)cc4
0.254839	O=C(Nc1cc(ccc1)C2=NC(=CN2)C)C3=NN(C(c4cc(OC)c(OC)cc4)=C3)C
0.254839	O=C(Nc1cc(ccc1)C2=NC(=CN2)C)C3=NN(C(c4cc(OC)c(OC)cc4)=C3)C
0.254839	O=C(Nc1cc(ccc1)C2=NC(=CN2)C)C3=NN(C(c4cc(OC)c(OC)cc4)=C3)C
0.254839	O=C(Nc1cc(ccc1)C2=NC(=CN2)C)C3=NN(C(c4cc(OC)c(OC)cc4)=C3)C
0.254839	S1C(=NC(c2cc3c(cc2)CCC3)=C1)NC(=O)c4c(O)cc(NC(=O)NC(C)(C)C)cc4
0.254839	S1C(=NC(c2cc3c(cc2)CCC3)=C1)NC(=O)c4c(O)cc(NC(=O)NC(C)(C)C)cc4
0.254839	S1C(=NC(c2cc3c(cc2)CCC3)=C1)NC(=O)c4c(O)cc(NC(=O)NC(C)(C)C)cc4
0.254839	S1C(=NC(c2cc3c(cc2)CCC3)=C1)NC(=O)c4c(O)cc(NC(=O)NC(C)(C)C)cc4
0.25463	O=C(Nc1cc(ccc1)C)c2ccc(OC)cc2
0.25463	O=C(Nc1cc(ccc1)C)c2ccc(OC)cc2
0.25463	O=C(Nc1cc(ccc1)C)c2ccc(OC)cc2
0.25463	O=C(Nc1cc(ccc1)C)c2ccc(OC)cc2
0.25463	O=C(Nc1cc(ccc1)C)c2ccc(OC)cc2
0.25463	O=C(Nc1cc(ccc1)C)c2ccc(OC)cc2
0.25463	O=C(Nc1cc(ccc1)C)c2ccc(OC)cc2
0.25463	O=C(Nc1cc(ccc1)C)c2ccc(OC)cc2
0.25463	O=C(Nc1cc(ccc1)C)c2ccc(OC)cc2
0.25463	O=C(Nc1cc(ccc1)C)c2ccc(OC)cc2
0.254613	Clc1c(cc(Nc2nc(cc(n2)C)C)cc1)C(=O)NCCc3ncccn3
0.254613	Clc1c(cc(Nc2nc(cc(n2)C)C)cc1)C(=O)NCCc3ncccn3
0.254613	Clc1c(cc(Nc2nc(cc(n2)C)C)cc1)C(=O)NCCc3ncccn3
0.254613	Clc1c(cc(Nc2nc(cc(n2)C)C)cc1)C(=O)NCCc3ncccn3
0.254613	Clc1c(cc(Nc2nc(cc(n2)C)C)cc1)C(=O)NCCc3ncccn3
0.254613	Clc1c(cc(Nc2nc(cc(n2)C)C)cc1)C(=O)NCCc3ncccn3
0.254613	Clc1c(cc(Nc2nc(cc(n2)C)C)cc1)C(=O)NCCc3ncccn3
0.254417	Clc1cc(c(Oc2ccc(F)cc2)cc1)C(=O)Nc3c(ccc(c3)C(=O)NCC4CC4)C
0.254417	Clc1cc(c(Oc2ccc(F)cc2)cc1)C(=O)Nc3c(ccc(c3)C(=O)NCC4CC4)C
0.254417	Clc1cc(c(Oc2ccc(F)cc2)cc1)C(=O)Nc3c(ccc(c3)C(=O)NCC4CC4)C
0.254417	Clc1cc(c(Oc2ccc(F)cc2)cc1)C(=O)Nc3c(ccc(c3)C(=O)NCC4CC4)C
0.254417	Clc1cc(c(Oc2ccc(F)cc2)cc1)C(=O)Nc3c(ccc(c3)C(=O)NCC4CC4)C
0.254417	O=C(Nc1cc(NC(=O)CN2CCCCCC2)ccc1)c3cc(ccc3)C=4OC(=NN4)CCOC
0.254417	O=C(Nc1cc(NC(=O)CN2CCCCCC2)ccc1)c3cc(ccc3)C=4OC(=NN4)CCOC
0.254417	O=C(Nc1cc(NC(=O)CN2CCCCCC2)ccc1)c3cc(ccc3)C=4OC(=NN4)CCOC
0.254417	O=C(Nc1cc(NC(=O)CN2CCCCCC2)ccc1)c3cc(ccc3)C=4OC(=NN4)CCOC
0.254417	O=C(Nc1cc(NC(=O)CN2CCCCCC2)ccc1)c3cc(ccc3)C=4OC(=NN4)CCOC
0.25431	O=C(Nc1ccncc1)c2cc(ccc2)CNC(=O)c3ccc(cc3)CN
0.254296	O=C(Nc1c(ccc(c1)C(=O)N2CC(C(N)CC2)CC)C)Nc3ccccc3
0.254296	O=C(Nc1c(ccc(c1)C(=O)N2CC(C(N)CC2)CC)C)Nc3ccccc3
0.254181	S(=O)(=O)(Nc1cc(c(cc1)C)C)c2ccc(cc2)C(=O)OCC(=O)N3CCN(Cc4c(cccc4)C)CC3
0.254181	S(=O)(=O)(Nc1cc(c(cc1)C)C)c2ccc(cc2)C(=O)OCC(=O)N3CCN(Cc4c(cccc4)C)CC3
0.254181	S(=O)(=O)(Nc1cc(c(cc1)C)C)c2ccc(cc2)C(=O)OCC(=O)N3CCN(Cc4c(cccc4)C)CC3
0.254181	S(=O)(=O)(Nc1cc(c(cc1)C)C)c2ccc(cc2)C(=O)OCC(=O)N3CCN(Cc4c(cccc4)C)CC3
0.254181	S(=O)(=O)(Nc1cc(c(cc1)C)C)c2ccc(cc2)C(=O)OCC(=O)N3CCN(Cc4c(cccc4)C)CC3
0.254181	S(=O)(=O)(Nc1cc(c(cc1)C)C)c2ccc(cc2)C(=O)OCC(=O)N3CCN(Cc4c(cccc4)C)CC3
0.254181	S(=O)(=O)(Nc1cc(c(cc1)C)C)c2ccc(cc2)C(=O)OCC(=O)N3CCN(Cc4c(cccc4)C)CC3
0.254181	S(=O)(=O)(Nc1cc(c(cc1)C)C)c2ccc(cc2)C(=O)OCC(=O)N3CCN(Cc4c(cccc4)C)CC3
0.254181	S(=O)(=O)(Nc1cc(c(cc1)C)C)c2ccc(cc2)C(=O)OCC(=O)N3CCN(Cc4c(cccc4)C)CC3
0.254181	S(=O)(=O)(Nc1cc(c(cc1)C)C)c2ccc(cc2)C(=O)OCC(=O)N3CCN(Cc4c(cccc4)C)CC3
0.253571	O=C(Nc1cc(c(N2CCCC2)cc1)C)c3cc(OCC(=O)N(C)C)ccc3
0.253571	O=C(Nc1cc(c(N2CCCC2)cc1)C)c3cc(OCC(=O)N(C)C)ccc3
0.253571	O=C(Nc1cc(c(N2CCCC2)cc1)C)c3cc(OCC(=O)N(C)C)ccc3
0.253571	O=C(Nc1cc(c(N2CCCC2)cc1)C)c3cc(OCC(=O)N(C)C)ccc3
0.253571	O=C(Nc1cc(c(N2CCCC2)cc1)C)c3cc(OCC(=O)N(C)C)ccc3
0.253571	O=C(Nc1cc(c(N2CCCC2)cc1)C)c3cc(OCC(=O)N(C)C)ccc3
0.253571	O=C(Nc1cc(c(N2CCCC2)cc1)C)c3cc(OCC(=O)N(C)C)ccc3
0.253571	O=C(Nc1cc(c(N2CCCC2)cc1)C)c3cc(OCC(=O)N(C)C)ccc3
0.253571	O=C(Nc1cc(c(N2CCCC2)cc1)C)c3cc(OCC(=O)N(C)C)ccc3
0.253571	O=C(Nc1cc(c(NC(=O)C=2OC=CC2)cc1)C)c3c(N=[N+]=[N-])cc(cc3)C
0.253571	O=C(Nc1cc(c(NC(=O)C=2OC=CC2)cc1)C)c3c(N=[N+]=[N-])cc(cc3)C
0.253571	O=C(Nc1cc(c(NC(=O)C=2OC=CC2)cc1)C)c3c(N=[N+]=[N-])cc(cc3)C
0.253571	O=C(Nc1cc(c(NC(=O)C=2OC=CC2)cc1)C)c3c(N=[N+]=[N-])cc(cc3)C
0.253571	O=C(Nc1cc(c(NC(=O)C=2OC=CC2)cc1)C)c3c(N=[N+]=[N-])cc(cc3)C
0.253571	O=C(Nc1cc(c(NC(=O)C=2OC=CC2)cc1)C)c3c(N=[N+]=[N-])cc(cc3)C
0.253571	O=C(Nc1cc(c(NC(=O)C=2OC=CC2)cc1)C)c3c(N=[N+]=[N-])cc(cc3)C
0.253571	O=C(Nc1cc(c(NC(=O)C=2OC=CC2)cc1)C)c3c(N=[N+]=[N-])cc(cc3)C
0.253571	O=C(Nc1cc(c(NC(=O)C=2OC=CC2)cc1)C)c3c(N=[N+]=[N-])cc(cc3)C
0.253571	O=C(Nc1cc(c(NC(=O)C=2OC=CC2)cc1)C)c3c(N=[N+]=[N-])cc(cc3)C
0.253378	Brc1cc(c(OCc2ccccc2)cc1)C(=O)Nc3cc(c(NC(=O)C=4OC=CC4)cc3)C
0.253378	Brc1cc(c(OCc2ccccc2)cc1)C(=O)Nc3cc(c(NC(=O)C=4OC=CC4)cc3)C
0.253289	BrC(F)(F)c1nc(ncc1)C2(NCc3cc(NC(=O)c4ccc(OC)cc4)ccc3)CCC2
0.253289	BrC(F)(F)c1nc(ncc1)C2(NCc3cc(NC(=O)c4ccc(OC)cc4)ccc3)CCC2
0.253289	BrC(F)(F)c1nc(ncc1)C2(NCc3cc(NC(=O)c4ccc(OC)cc4)ccc3)CCC2
0.253289	BrC(F)(F)c1nc(ncc1)C2(NCc3cc(NC(=O)c4ccc(OC)cc4)ccc3)CCC2
0.253289	BrC(F)(F)c1nc(ncc1)C2(NCc3cc(NC(=O)c4ccc(OC)cc4)ccc3)CCC2
0.253289	BrC(F)(F)c1nc(ncc1)C2(NCc3cc(NC(=O)c4ccc(OC)cc4)ccc3)CCC2
0.253289	BrC(F)(F)c1nc(ncc1)C2(NCc3cc(NC(=O)c4ccc(OC)cc4)ccc3)CCC2
0.253289	BrC(F)(F)c1nc(ncc1)C2(NCc3cc(NC(=O)c4ccc(OC)cc4)ccc3)CCC2
0.253289	BrC(F)(F)c1nc(ncc1)C2(NCc3cc(NC(=O)c4ccc(OC)cc4)ccc3)CCC2
0.253289	BrC(F)(F)c1nc(ncc1)C2(NCc3cc(NC(=O)c4ccc(OC)cc4)ccc3)CCC2
0.253165	S1C(c2c(cncc2)C)=CC=C1C(=O)NC=3SC=C(N3)c4cc(OC)c(OC)cc4
0.253165	Clc1ccc(cc1)CN2CCN(c3nc(ncn3)c4ccccc4)CC2
0.253165	Clc1ccc(cc1)CN2CCN(c3nc(ncn3)c4ccccc4)CC2
0.253165	Clc1ccc(cc1)CN2CCN(c3nc(ncn3)c4ccccc4)CC2
0.253165	Clc1ccc(cc1)CN2CCN(c3nc(ncn3)c4ccccc4)CC2
0.253165	Clc1ccc(cc1)CN2CCN(c3nc(ncn3)c4ccccc4)CC2
0.253165	Clc1ccc(cc1)CN2CCN(c3nc(ncn3)c4ccccc4)CC2
0.253125	O=C(OCC1c2c(c3c1cccc3)cccc2)Nc4cc(c(cc4)C)C(=O)Nc5ccc(cc5)C(=O)N6CCOCC6
0.253125	O=C(OCC1c2c(c3c1cccc3)cccc2)Nc4cc(c(cc4)C)C(=O)Nc5ccc(cc5)C(=O)N6CCOCC6
0.253125	O=C(OCC1c2c(c3c1cccc3)cccc2)Nc4cc(c(cc4)C)C(=O)Nc5ccc(cc5)C(=O)N6CCOCC6
0.253125	O=C(OCC1c2c(c3c1cccc3)cccc2)Nc4cc(c(cc4)C)C(=O)Nc5ccc(cc5)C(=O)N6CCOCC6
0.253125	O=C(OCC1c2c(c3c1cccc3)cccc2)Nc4cc(c(cc4)C)C(=O)Nc5ccc(cc5)C(=O)N6CCOCC6
0.253125	O=C(OCC1c2c(c3c1cccc3)cccc2)Nc4cc(c(cc4)C)C(=O)Nc5ccc(cc5)C(=O)N6CCOCC6
0.253125	O=C(OCC1c2c(c3c1cccc3)cccc2)Nc4cc(c(cc4)C)C(=O)Nc5ccc(cc5)C(=O)N6CCOCC6
0.253125	O=C(OCC1c2c(c3c1cccc3)cccc2)Nc4cc(c(cc4)C)C(=O)Nc5ccc(cc5)C(=O)N6CCOCC6
[truncated: 8,001 more rows]
