# Supplementary material for: Galileo: Three-dimensional searching in large combinatorial fragment spaces on the example of pharmacophores
Source: J Comput Aided Mol Des. 2022 Nov 24;37(1):1–16. doi: 10.1007/s10822-022-00485-y (PMC10032335; doi:10.1007/s10822-022-00485-y)
Supplement: Supplementary file 4 — Supplementary file 3a [file 10822_2022_485_MOESM3_ESMa.zip › Imatinib_Galileo/14/out_6.csv]

Score	SMILES
0.429204	S=C(NNC(=O)c1ccc(cc1)CN2CCN(CC2)C)Nc3cc(c(cc3)C)C
0.429204	S=C(NNC(=O)c1ccc(cc1)CN2CCN(CC2)C)Nc3cc(c(cc3)C)C
0.418033	O=C(Nc1c(ccc(c1)C(=O)Nc2ccccc2)C)NCc3cc(ccc3)CN4CCCC4
0.418033	O=C(Nc1c(ccc(c1)C(=O)Nc2ccccc2)C)NCc3cc(ccc3)CN4CCCC4
0.418033	O=C(Nc1c(ccc(c1)C(=O)Nc2ccccc2)C)NCc3cc(ccc3)CN4CCCC4
0.406504	O=C(Nc1cc(NCC2=NOC(=N2)c3ccccc3)c(cc1)C)c4ccccc4
0.406504	O=C(Nc1cc(NCC2=NOC(=N2)c3ccccc3)c(cc1)C)c4ccccc4
0.406504	O=C(Nc1cc(NCC2=NOC(=N2)c3ccccc3)c(cc1)C)c4ccccc4
0.406504	O=C(Nc1cc(NCC2=NOC(=N2)c3ccccc3)c(cc1)C)c4ccccc4
0.406504	O=C(Nc1cc(NCC2=NOC(=N2)c3ccccc3)c(cc1)C)c4ccccc4
0.406504	O=C(Nc1cc(NCC2=NOC(=N2)c3ccccc3)c(cc1)C)c4ccccc4
0.406504	O=C(Nc1cc(NCC2=NOC(=N2)c3ccccc3)c(cc1)C)c4ccccc4
0.406504	O=C(Nc1cc(NCC2=NOC(=N2)c3ccccc3)c(cc1)C)c4ccccc4
0.406504	O=C(Nc1cc(NCC2=NOC(=N2)c3ccccc3)c(cc1)C)c4ccccc4
0.406504	O=C(Nc1cc(NCC2=NOC(=N2)c3ccccc3)c(cc1)C)c4ccccc4
0.397638	Clc1c(cc(NC(=O)c2cc(NC(=O)Nc3ccccc3)c(cc2)C)cc1)CN4CCOCC4
0.397638	Clc1c(cc(NC(=O)c2cc(NC(=O)Nc3ccccc3)c(cc2)C)cc1)CN4CCOCC4
0.397638	Clc1c(cc(NC(=O)c2cc(NC(=O)Nc3ccccc3)c(cc2)C)cc1)CN4CCOCC4
0.397638	Clc1c(cc(NC(=O)c2cc(NC(=O)Nc3ccccc3)c(cc2)C)cc1)CN4CCOCC4
0.397638	Clc1c(cc(NC(=O)c2cc(NC(=O)Nc3ccccc3)c(cc2)C)cc1)CN4CCOCC4
0.397638	Clc1c(cc(NC(=O)c2cc(NC(=O)Nc3ccccc3)c(cc2)C)cc1)CN4CCOCC4
0.397638	Clc1c(cc(NC(=O)c2cc(NC(=O)Nc3ccccc3)c(cc2)C)cc1)CN4CCOCC4
0.397638	Clc1c(cc(NC(=O)c2cc(NC(=O)Nc3ccccc3)c(cc2)C)cc1)CN4CCOCC4
0.397638	Clc1c(cc(NC(=O)c2cc(NC(=O)Nc3ccccc3)c(cc2)C)cc1)CN4CCOCC4
0.397638	Clc1c(cc(NC(=O)c2cc(NC(=O)Nc3ccccc3)c(cc2)C)cc1)CN4CCOCC4
0.386719	O=C(Nc1ccc(cc1)CN2CCCCC2)C=3N(N=C(c4cnccc4)C3)C
0.384921	O=C(N1CCN(Cc2ccc(cc2)C(C)C)CC1)c3cc(NC(=O)Nc4ccccc4)c(cc3)C
0.383673	O=C(Nc1c(ccc(c1)C(=O)NCCc2ccc(N3CCN(CC3)C)cc2)C)c4ccccc4
0.383673	O=C(Nc1c(ccc(c1)C(=O)NCCc2ccc(N3CCN(CC3)C)cc2)C)c4ccccc4
0.379845	O=C(Nc1cc(NCC=2ON=C(N2)c3ccc(OC)cc3)c(cc1)C)c4ccccc4
0.379845	O=C(Nc1cc(NCC=2ON=C(N2)c3ccc(OC)cc3)c(cc1)C)c4ccccc4
0.379845	O=C(Nc1cc(NCC=2ON=C(N2)c3ccc(OC)cc3)c(cc1)C)c4ccccc4
0.379845	O=C(Nc1cc(NCC=2ON=C(N2)c3ccc(OC)cc3)c(cc1)C)c4ccccc4
0.379845	O=C(Nc1cc(NCC=2ON=C(N2)c3ccc(OC)cc3)c(cc1)C)c4ccccc4
0.379845	O=C(Nc1cc(NCC=2ON=C(N2)c3ccc(OC)cc3)c(cc1)C)c4ccccc4
0.379845	O=C(Nc1cc(NCC=2ON=C(N2)c3ccc(OC)cc3)c(cc1)C)c4ccccc4
0.379845	O=C(Nc1cc(NCC=2ON=C(N2)c3ccc(OC)cc3)c(cc1)C)c4ccccc4
0.379845	O=C(Nc1cc(NCC=2ON=C(N2)c3ccc(OC)cc3)c(cc1)C)c4ccccc4
0.379845	O=C(Nc1cc(NCC=2ON=C(N2)c3ccc(OC)cc3)c(cc1)C)c4ccccc4
0.377682	Brc1c(ccc(c1)CNc2c(ccc(NC(=O)c3ccccc3)c2)C)C
0.377682	Brc1c(ccc(c1)CNc2c(ccc(NC(=O)c3ccccc3)c2)C)C
0.377682	Brc1c(ccc(c1)CNc2c(ccc(NC(=O)c3ccccc3)c2)C)C
0.377682	Brc1c(ccc(c1)CNc2c(ccc(NC(=O)c3ccccc3)c2)C)C
0.377682	Brc1c(ccc(c1)CNc2c(ccc(NC(=O)c3ccccc3)c2)C)C
0.377682	Brc1c(ccc(c1)CNc2c(ccc(NC(=O)c3ccccc3)c2)C)C
0.377682	Brc1c(ccc(c1)CNc2c(ccc(NC(=O)c3ccccc3)c2)C)C
0.377682	Brc1c(ccc(c1)CNc2c(ccc(NC(=O)c3ccccc3)c2)C)C
0.377682	Brc1c(ccc(c1)CNc2c(ccc(NC(=O)c3ccccc3)c2)C)C
0.377682	Brc1c(ccc(c1)CNc2c(ccc(NC(=O)c3ccccc3)c2)C)C
0.37037	O=C(Nc1c(ccc(c1)C(=O)Nc2cnc(NCC)cc2)C)Nc3ccccc3
0.37037	O=C(Nc1c(ccc(c1)C(=O)Nc2cnc(NCC)cc2)C)Nc3ccccc3
0.37037	O=C(Nc1c(ccc(c1)C(=O)Nc2cnc(NCC)cc2)C)Nc3ccccc3
0.37037	O=C(Nc1c(ccc(c1)C(=O)Nc2cnc(NCC)cc2)C)Nc3ccccc3
0.37037	O=C(Nc1c(ccc(c1)C(=O)Nc2cnc(NCC)cc2)C)Nc3ccccc3
0.37037	O=C(Nc1c(ccc(c1)C(=O)Nc2cnc(NCC)cc2)C)Nc3ccccc3
0.37037	O=C(Nc1c(ccc(c1)C(=O)Nc2cnc(NCC)cc2)C)Nc3ccccc3
0.37037	O=C(Nc1c(ccc(c1)C(=O)Nc2cnc(NCC)cc2)C)Nc3ccccc3
0.37037	O=C(Nc1c(ccc(c1)C(=O)Nc2cnc(NCC)cc2)C)Nc3ccccc3
0.37037	O=C(Nc1c(ccc(c1)C(=O)Nc2cnc(NCC)cc2)C)Nc3ccccc3
0.367041	S1C(=NC(c2ccc(NC(=O)c3ccccc3)cc2)=C1)NC(=O)c4cc(Oc5ccncc5)c(cc4)C
0.365639	Clc1ccc(c2cncc(c2)C(=O)Nc3ccc(cc3)CN4CCCCC4)cc1
0.365639	Clc1ccc(c2cncc(c2)C(=O)Nc3ccc(cc3)CN4CCCCC4)cc1
0.365639	Clc1ccc(c2cncc(c2)C(=O)Nc3ccc(cc3)CN4CCCCC4)cc1
0.365639	Clc1ccc(c2cncc(c2)C(=O)Nc3ccc(cc3)CN4CCCCC4)cc1
0.365639	Clc1ccc(c2cncc(c2)C(=O)Nc3ccc(cc3)CN4CCCCC4)cc1
0.365639	Clc1ccc(c2cncc(c2)C(=O)Nc3ccc(cc3)CN4CCCCC4)cc1
0.365639	Clc1ccc(c2cncc(c2)C(=O)Nc3ccc(cc3)CN4CCCCC4)cc1
0.365639	Clc1ccc(c2cncc(c2)C(=O)Nc3ccc(cc3)CN4CCCCC4)cc1
0.365639	Clc1ccc(c2cncc(c2)C(=O)Nc3ccc(cc3)CN4CCCCC4)cc1
0.365639	Clc1ccc(c2cncc(c2)C(=O)Nc3ccc(cc3)CN4CCCCC4)cc1
0.364706	Clc1cc(Cl)cc(c1)C(=O)Nc2cc(O)c(cc2)C(=O)NCc3ccc(c4cnccc4)cc3
0.364706	Clc1cc(Cl)cc(c1)C(=O)Nc2cc(O)c(cc2)C(=O)NCc3ccc(c4cnccc4)cc3
0.364706	Clc1cc(Cl)cc(c1)C(=O)Nc2cc(O)c(cc2)C(=O)NCc3ccc(c4cnccc4)cc3
0.364706	Clc1cc(Cl)cc(c1)C(=O)Nc2cc(O)c(cc2)C(=O)NCc3ccc(c4cnccc4)cc3
0.364706	Clc1cc(Cl)cc(c1)C(=O)Nc2cc(O)c(cc2)C(=O)NCc3ccc(c4cnccc4)cc3
0.364706	Clc1cc(Cl)cc(c1)C(=O)Nc2cc(O)c(cc2)C(=O)NCc3ccc(c4cnccc4)cc3
0.364706	Clc1cc(Cl)cc(c1)C(=O)Nc2cc(O)c(cc2)C(=O)NCc3ccc(c4cnccc4)cc3
0.364706	Clc1cc(Cl)cc(c1)C(=O)Nc2cc(O)c(cc2)C(=O)NCc3ccc(c4cnccc4)cc3
0.364706	Clc1cc(Cl)cc(c1)C(=O)Nc2cc(O)c(cc2)C(=O)NCc3ccc(c4cnccc4)cc3
0.364706	Clc1cc(Cl)cc(c1)C(=O)Nc2cc(O)c(cc2)C(=O)NCc3ccc(c4cnccc4)cc3
0.362595	O=C(Nc1c(ccc(c1)C(=O)NCc2cc(ccc2)C3=NNC=N3)C)Nc4ccccc4
0.362595	O=C(Nc1c(ccc(c1)C(=O)NCc2cc(ccc2)C3=NNC=N3)C)Nc4ccccc4
0.362595	O=C(Nc1c(ccc(c1)C(=O)NCc2cc(ccc2)C3=NNC=N3)C)Nc4ccccc4
0.362595	O=C(Nc1c(ccc(c1)C(=O)NCc2cc(ccc2)C3=NNC=N3)C)Nc4ccccc4
0.362595	O=C(Nc1c(ccc(c1)C(=O)NCc2cc(ccc2)C3=NNC=N3)C)Nc4ccccc4
0.362595	O=C(Nc1c(ccc(c1)C(=O)NCc2cc(ccc2)C3=NNC=N3)C)Nc4ccccc4
0.362595	O=C(Nc1c(ccc(c1)C(=O)NCc2cc(ccc2)C3=NNC=N3)C)Nc4ccccc4
0.362595	O=C(Nc1c(ccc(c1)C(=O)NCc2cc(ccc2)C3=NNC=N3)C)Nc4ccccc4
0.362595	O=C(Nc1c(ccc(c1)C(=O)NCc2cc(ccc2)C3=NNC=N3)C)Nc4ccccc4
0.362595	O=C(Nc1c(ccc(c1)C(=O)NCc2cc(ccc2)C3=NNC=N3)C)Nc4ccccc4
0.362385	O=C(Nc1ccccc1)c2cc(NC(=O)C)c(cc2)C
0.362385	O=C(Nc1ccccc1)c2cc(NC(=O)C)c(cc2)C
0.362385	O=C(Nc1ccccc1)c2cc(NC(=O)C)c(cc2)C
0.362385	O=C(Nc1ccccc1)c2cc(NC(=O)C)c(cc2)C
0.362385	O=C(Nc1ccccc1)c2cc(NC(=O)C)c(cc2)C
0.362385	O=C(Nc1ccccc1)c2cc(NC(=O)C)c(cc2)C
0.362385	O=C(Nc1ccccc1)c2cc(NC(=O)C)c(cc2)C
0.362385	O=C(Nc1ccccc1)c2cc(NC(=O)C)c(cc2)C
0.362385	O=C(Nc1ccccc1)c2cc(NC(=O)C)c(cc2)C
0.362385	O=C(Nc1ccccc1)c2cc(NC(=O)C)c(cc2)C
0.36	O=C(Nc1cc(ccc1)CN2CCN(C(=O)C)CC2)c3ccc(cc3)C=4OC(=NN4)c5ccccc5
0.36	O=C(Nc1cc(ccc1)CN2CCN(C(=O)C)CC2)c3ccc(cc3)C=4OC(=NN4)c5ccccc5
0.36	O=C(Nc1cc(ccc1)CN2CCN(C(=O)C)CC2)c3ccc(cc3)C=4OC(=NN4)c5ccccc5
0.36	O=C(Nc1cc(ccc1)CN2CCN(C(=O)C)CC2)c3ccc(cc3)C=4OC(=NN4)c5ccccc5
0.36	O=C(Nc1cc(ccc1)CN2CCN(C(=O)C)CC2)c3ccc(cc3)C=4OC(=NN4)c5ccccc5
0.36	O=C(Nc1cc(ccc1)CN2CCN(C(=O)C)CC2)c3ccc(cc3)C=4OC(=NN4)c5ccccc5
0.36	O=C(Nc1cc(ccc1)CN2CCN(C(=O)C)CC2)c3ccc(cc3)C=4OC(=NN4)c5ccccc5
0.36	O=C(Nc1cc(ccc1)CN2CCN(C(=O)C)CC2)c3ccc(cc3)C=4OC(=NN4)c5ccccc5
0.36	O=C(Nc1cc(ccc1)CN2CCN(C(=O)C)CC2)c3ccc(cc3)C=4OC(=NN4)c5ccccc5
0.36	O=C(Nc1cc(ccc1)CN2CCN(C(=O)C)CC2)c3ccc(cc3)C=4OC(=NN4)c5ccccc5
0.359684	Clc1c(cc(NC(=O)c2cncc(c3ccc(Cl)cc3)c2)cc1)CN4CCOCC4
0.359684	Clc1c(cc(NC(=O)c2cncc(c3ccc(Cl)cc3)c2)cc1)CN4CCOCC4
0.359684	Clc1c(cc(NC(=O)c2cncc(c3ccc(Cl)cc3)c2)cc1)CN4CCOCC4
0.359684	Clc1c(cc(NC(=O)c2cncc(c3ccc(Cl)cc3)c2)cc1)CN4CCOCC4
0.359684	Clc1c(cc(NC(=O)c2cncc(c3ccc(Cl)cc3)c2)cc1)CN4CCOCC4
0.359684	Clc1c(cc(NC(=O)c2cncc(c3ccc(Cl)cc3)c2)cc1)CN4CCOCC4
0.359684	Clc1c(cc(NC(=O)c2cncc(c3ccc(Cl)cc3)c2)cc1)CN4CCOCC4
0.359684	Clc1c(cc(NC(=O)c2cncc(c3ccc(Cl)cc3)c2)cc1)CN4CCOCC4
0.359684	Clc1c(cc(NC(=O)c2cncc(c3ccc(Cl)cc3)c2)cc1)CN4CCOCC4
0.359684	Clc1c(cc(NC(=O)c2cncc(c3ccc(Cl)cc3)c2)cc1)CN4CCOCC4
0.358333	Clc1cc(Nc2c(NC(=O)c3cc(NC(=O)Nc4ccccc4)c(cc3)C)cccc2)ccc1
0.358333	Clc1cc(Nc2c(NC(=O)c3cc(NC(=O)Nc4ccccc4)c(cc3)C)cccc2)ccc1
0.358333	Clc1cc(Nc2c(NC(=O)c3cc(NC(=O)Nc4ccccc4)c(cc3)C)cccc2)ccc1
0.358333	Clc1cc(Nc2c(NC(=O)c3cc(NC(=O)Nc4ccccc4)c(cc3)C)cccc2)ccc1
0.358333	Clc1cc(Nc2c(NC(=O)c3cc(NC(=O)Nc4ccccc4)c(cc3)C)cccc2)ccc1
0.358333	Clc1cc(Nc2c(NC(=O)c3cc(NC(=O)Nc4ccccc4)c(cc3)C)cccc2)ccc1
0.358333	Clc1cc(Nc2c(NC(=O)c3cc(NC(=O)Nc4ccccc4)c(cc3)C)cccc2)ccc1
0.358333	Clc1cc(Nc2c(NC(=O)c3cc(NC(=O)Nc4ccccc4)c(cc3)C)cccc2)ccc1
0.358333	Clc1cc(Nc2c(NC(=O)c3cc(NC(=O)Nc4ccccc4)c(cc3)C)cccc2)ccc1
0.358333	Clc1cc(Nc2c(NC(=O)c3cc(NC(=O)Nc4ccccc4)c(cc3)C)cccc2)ccc1
0.357143	O=C(Nc1cc(ncc1)CC)c2ccc(cc2)CN3CCCC3
0.357143	O=C(Nc1cc(ncc1)CC)c2ccc(cc2)CN3CCCC3
0.357143	O=C(Nc1cc(ncc1)CC)c2ccc(cc2)CN3CCCC3
0.357143	O=C(Nc1cc(ncc1)CC)c2ccc(cc2)CN3CCCC3
0.357143	O=C(Nc1cc(ncc1)CC)c2ccc(cc2)CN3CCCC3
0.357143	O=C(Nc1cc(ncc1)CC)c2ccc(cc2)CN3CCCC3
0.357143	O=C(Nc1cc(ncc1)CC)c2ccc(cc2)CN3CCCC3
0.357143	O=C(Nc1cc(ncc1)CC)c2ccc(cc2)CN3CCCC3
0.357143	O=C(Nc1cc(ncc1)CC)c2ccc(cc2)CN3CCCC3
0.357143	O=C(Nc1cc(ncc1)CC)c2ccc(cc2)CN3CCCC3
0.353846	O=C(Nc1c(ccc(N2CCOCC2)c1)C)C(=O)NCc3ccc(c4cnccc4)cc3
0.353846	O=C(Nc1c(ccc(N2CCOCC2)c1)C)C(=O)NCc3ccc(c4cnccc4)cc3
0.353846	O=C(Nc1c(ccc(N2CCOCC2)c1)C)C(=O)NCc3ccc(c4cnccc4)cc3
0.353846	O=C(Nc1c(ccc(N2CCOCC2)c1)C)C(=O)NCc3ccc(c4cnccc4)cc3
0.353846	O=C(Nc1c(ccc(N2CCOCC2)c1)C)C(=O)NCc3ccc(c4cnccc4)cc3
0.353846	O=C(Nc1c(ccc(N2CCOCC2)c1)C)C(=O)NCc3ccc(c4cnccc4)cc3
0.353846	O=C(Nc1c(ccc(N2CCOCC2)c1)C)C(=O)NCc3ccc(c4cnccc4)cc3
0.353659	S1C(=NC(=C1)C)CNc2c(ccc(NC(=O)c3ccccc3)c2)C
0.353659	S1C(=NC(=C1)C)CNc2c(ccc(NC(=O)c3ccccc3)c2)C
0.353659	S1C(=NC(=C1)C)CNc2c(ccc(NC(=O)c3ccccc3)c2)C
0.353659	S1C(=NC(=C1)C)CNc2c(ccc(NC(=O)c3ccccc3)c2)C
0.353659	S1C(=NC(=C1)C)CNc2c(ccc(NC(=O)c3ccccc3)c2)C
0.353659	S1C(=NC(=C1)C)CNc2c(ccc(NC(=O)c3ccccc3)c2)C
0.353659	S1C(=NC(=C1)C)CNc2c(ccc(NC(=O)c3ccccc3)c2)C
0.353659	S1C(=NC(=C1)C)CNc2c(ccc(NC(=O)c3ccccc3)c2)C
0.353659	S1C(=NC(=C1)C)CNc2c(ccc(NC(=O)c3ccccc3)c2)C
0.353659	S1C(=NC(=C1)C)CNc2c(ccc(NC(=O)c3ccccc3)c2)C
0.353175	Fc1cc(NC(=O)C2=COC=C2)c(cc1)C(=O)Nc3ccc(cc3)CN4CCCCC4
0.353175	Fc1cc(NC(=O)C2=COC=C2)c(cc1)C(=O)Nc3ccc(cc3)CN4CCCCC4
0.353175	Fc1cc(NC(=O)C2=COC=C2)c(cc1)C(=O)Nc3ccc(cc3)CN4CCCCC4
0.353175	Fc1cc(NC(=O)C2=COC=C2)c(cc1)C(=O)Nc3ccc(cc3)CN4CCCCC4
0.350943	Clc1ncc(cc1)CCNc2c(ccc(c2)C(=O)Nc3cc(ccc3)C(F)(F)F)C
0.350943	O=C(Nc1ccccc1)c2cc(NC(=O)CN3CCN(c4c(cc(cc4)C)C)CC3)c(cc2)C
0.350943	O=C(Nc1ccccc1)c2cc(NC(=O)CN3CCN(c4c(cc(cc4)C)C)CC3)c(cc2)C
0.350943	O=C(Nc1ccccc1)c2cc(NC(=O)CN3CCN(c4c(cc(cc4)C)C)CC3)c(cc2)C
0.350943	O=C(Nc1ccccc1)c2cc(NC(=O)CN3CCN(c4c(cc(cc4)C)C)CC3)c(cc2)C
0.350943	O=C(Nc1ccccc1)c2cc(NC(=O)CN3CCN(c4c(cc(cc4)C)C)CC3)c(cc2)C
0.350943	O=C(Nc1ccccc1)c2cc(NC(=O)CN3CCN(c4c(cc(cc4)C)C)CC3)c(cc2)C
0.350943	O=C(Nc1ccccc1)c2cc(NC(=O)CN3CCN(c4c(cc(cc4)C)C)CC3)c(cc2)C
0.350943	O=C(Nc1ccccc1)c2cc(NC(=O)CN3CCN(c4c(cc(cc4)C)C)CC3)c(cc2)C
0.350943	O=C(Nc1ccccc1)c2cc(NC(=O)CN3CCN(c4c(cc(cc4)C)C)CC3)c(cc2)C
0.350943	O=C(Nc1ccccc1)c2cc(NC(=O)CN3CCN(c4c(cc(cc4)C)C)CC3)c(cc2)C
0.350598	Fc1c(ccc(c1)CNC(=O)CNc2c(ccc(NC(=O)c3ccccc3)c2)C)C
0.350598	Fc1c(ccc(c1)CNC(=O)CNc2c(ccc(NC(=O)c3ccccc3)c2)C)C
0.350598	Fc1c(ccc(c1)CNC(=O)CNc2c(ccc(NC(=O)c3ccccc3)c2)C)C
0.350598	Fc1c(ccc(c1)CNC(=O)CNc2c(ccc(NC(=O)c3ccccc3)c2)C)C
0.350598	Fc1c(ccc(c1)CNC(=O)CNc2c(ccc(NC(=O)c3ccccc3)c2)C)C
0.350598	Fc1c(ccc(c1)CNC(=O)CNc2c(ccc(NC(=O)c3ccccc3)c2)C)C
0.350598	Fc1c(ccc(c1)CNC(=O)CNc2c(ccc(NC(=O)c3ccccc3)c2)C)C
0.350598	Fc1c(ccc(c1)CNC(=O)CNc2c(ccc(NC(=O)c3ccccc3)c2)C)C
0.350598	Fc1c(ccc(c1)CNC(=O)CNc2c(ccc(NC(=O)c3ccccc3)c2)C)C
0.350598	Fc1c(ccc(c1)CNC(=O)CNc2c(ccc(NC(=O)c3ccccc3)c2)C)C
0.35	O=C(Nc1c(ccc(c1)C(=O)Nc2c(ccc(c2)C=3N(N=CC3)C)C)C)Nc4ccccc4
0.348214	O=C(Nc1ccc(cc1)CN2CCCCC2)c3cnc(NC)cc3
0.348214	O=C(Nc1ccc(cc1)CN2CCCCC2)c3cnc(NC)cc3
0.348214	O=C(Nc1ccc(cc1)CN2CCCCC2)c3cnc(NC)cc3
0.348214	O=C(Nc1ccc(cc1)CN2CCCCC2)c3cnc(NC)cc3
0.348214	O=C(Nc1ccc(cc1)CN2CCCCC2)c3cnc(NC)cc3
0.347826	Brc1nccc(c1)CNC(=O)c2cc(NC(=O)Nc3ccccc3)c(cc2)C
0.347826	Brc1nccc(c1)CNC(=O)c2cc(NC(=O)Nc3ccccc3)c(cc2)C
0.347826	Brc1nccc(c1)CNC(=O)c2cc(NC(=O)Nc3ccccc3)c(cc2)C
0.347826	Brc1nccc(c1)CNC(=O)c2cc(NC(=O)Nc3ccccc3)c(cc2)C
0.347826	Brc1nccc(c1)CNC(=O)c2cc(NC(=O)Nc3ccccc3)c(cc2)C
0.347826	Brc1nccc(c1)CNC(=O)c2cc(NC(=O)Nc3ccccc3)c(cc2)C
0.347826	Brc1nccc(c1)CNC(=O)c2cc(NC(=O)Nc3ccccc3)c(cc2)C
0.347826	Brc1nccc(c1)CNC(=O)c2cc(NC(=O)Nc3ccccc3)c(cc2)C
0.347826	Brc1nccc(c1)CNC(=O)c2cc(NC(=O)Nc3ccccc3)c(cc2)C
0.347826	Brc1nccc(c1)CNC(=O)c2cc(NC(=O)Nc3ccccc3)c(cc2)C
0.344	Clc1ncc(NC(=O)c2cc(NC(=O)Nc3ccccc3)c(cc2)C)cc1C
0.344	Clc1ncc(NC(=O)c2cc(NC(=O)Nc3ccccc3)c(cc2)C)cc1C
0.344	Clc1ncc(NC(=O)c2cc(NC(=O)Nc3ccccc3)c(cc2)C)cc1C
0.344	Clc1ncc(NC(=O)c2cc(NC(=O)Nc3ccccc3)c(cc2)C)cc1C
0.344	Clc1ncc(NC(=O)c2cc(NC(=O)Nc3ccccc3)c(cc2)C)cc1C
0.344	Clc1ncc(NC(=O)c2cc(NC(=O)Nc3ccccc3)c(cc2)C)cc1C
0.344	Clc1ncc(NC(=O)c2cc(NC(=O)Nc3ccccc3)c(cc2)C)cc1C
0.344	Clc1ncc(NC(=O)c2cc(NC(=O)Nc3ccccc3)c(cc2)C)cc1C
0.343173	O=C(Nc1ccccc1)c2cc(NC(=O)CN3CCN(C(=O)CC4CCCCC4)CC3)c(cc2)C
0.343173	O=C(Nc1ccccc1)c2cc(NC(=O)CN3CCN(C(=O)CC4CCCCC4)CC3)c(cc2)C
0.343173	O=C(Nc1ccccc1)c2cc(NC(=O)CN3CCN(C(=O)CC4CCCCC4)CC3)c(cc2)C
0.343173	O=C(Nc1ccccc1)c2cc(NC(=O)CN3CCN(C(=O)CC4CCCCC4)CC3)c(cc2)C
0.343173	O=C(Nc1ccccc1)c2cc(NC(=O)CN3CCN(C(=O)CC4CCCCC4)CC3)c(cc2)C
0.343173	O=C(Nc1ccccc1)c2cc(NC(=O)CN3CCN(C(=O)CC4CCCCC4)CC3)c(cc2)C
0.343173	O=C(Nc1ccccc1)c2cc(NC(=O)CN3CCN(C(=O)CC4CCCCC4)CC3)c(cc2)C
0.343173	O=C(Nc1ccccc1)c2cc(NC(=O)CN3CCN(C(=O)CC4CCCCC4)CC3)c(cc2)C
0.343173	O=C(Nc1ccccc1)c2cc(NC(=O)CN3CCN(C(=O)CC4CCCCC4)CC3)c(cc2)C
0.343173	O=C(Nc1ccccc1)c2cc(NC(=O)CN3CCN(C(=O)CC4CCCCC4)CC3)c(cc2)C
0.342742	O=C(N1CCC(c2nc(c3cnccc3)ccn2)CC1)Nc4ccccc4
0.342742	O=C(N1CCC(c2nc(c3cnccc3)ccn2)CC1)Nc4ccccc4
0.342742	O=C(N1CCC(c2nc(c3cnccc3)ccn2)CC1)Nc4ccccc4
0.342742	O=C(N1CCC(c2nc(c3cnccc3)ccn2)CC1)Nc4ccccc4
0.342742	O=C(N1CCC(c2nc(c3cnccc3)ccn2)CC1)Nc4ccccc4
0.342742	O=C(N1CCC(c2nc(c3cnccc3)ccn2)CC1)Nc4ccccc4
0.342742	O=C(N1CCC(c2nc(c3cnccc3)ccn2)CC1)Nc4ccccc4
0.342742	O=C(N1CCC(c2nc(c3cnccc3)ccn2)CC1)Nc4ccccc4
0.342742	O=C(N1CCC(c2nc(c3cnccc3)ccn2)CC1)Nc4ccccc4
0.342742	O=C(N1CCC(c2nc(c3cnccc3)ccn2)CC1)Nc4ccccc4
0.342629	S(C1CCCC1)Cc2cc(NC(=O)c3cc(NC(=O)Nc4ccccc4)c(cc3)C)ccc2
0.342629	S(C1CCCC1)Cc2cc(NC(=O)c3cc(NC(=O)Nc4ccccc4)c(cc3)C)ccc2
0.342629	S(C1CCCC1)Cc2cc(NC(=O)c3cc(NC(=O)Nc4ccccc4)c(cc3)C)ccc2
0.342629	S(C1CCCC1)Cc2cc(NC(=O)c3cc(NC(=O)Nc4ccccc4)c(cc3)C)ccc2
0.342629	S(C1CCCC1)Cc2cc(NC(=O)c3cc(NC(=O)Nc4ccccc4)c(cc3)C)ccc2
0.342629	S(C1CCCC1)Cc2cc(NC(=O)c3cc(NC(=O)Nc4ccccc4)c(cc3)C)ccc2
0.342629	S(C1CCCC1)Cc2cc(NC(=O)c3cc(NC(=O)Nc4ccccc4)c(cc3)C)ccc2
0.342629	S(C1CCCC1)Cc2cc(NC(=O)c3cc(NC(=O)Nc4ccccc4)c(cc3)C)ccc2
0.342629	S(C1CCCC1)Cc2cc(NC(=O)c3cc(NC(=O)Nc4ccccc4)c(cc3)C)ccc2
0.342629	S(C1CCCC1)Cc2cc(NC(=O)c3cc(NC(=O)Nc4ccccc4)c(cc3)C)ccc2
0.342412	O=C(Nc1c(OC)cccc1)c2ccc(NC(=O)C(=O)NCc3ccc(c4cnccc4)cc3)cc2
0.342412	O=C(Nc1c(OC)cccc1)c2ccc(NC(=O)C(=O)NCc3ccc(c4cnccc4)cc3)cc2
0.342412	O=C(Nc1c(OC)cccc1)c2ccc(NC(=O)C(=O)NCc3ccc(c4cnccc4)cc3)cc2
0.342412	O=C(Nc1c(OC)cccc1)c2ccc(NC(=O)C(=O)NCc3ccc(c4cnccc4)cc3)cc2
0.342412	O=C(Nc1c(OC)cccc1)c2ccc(NC(=O)C(=O)NCc3ccc(c4cnccc4)cc3)cc2
0.342412	O=C(Nc1c(OC)cccc1)c2ccc(NC(=O)C(=O)NCc3ccc(c4cnccc4)cc3)cc2
0.342412	O=C(Nc1c(OC)cccc1)c2ccc(NC(=O)C(=O)NCc3ccc(c4cnccc4)cc3)cc2
0.342412	O=C(Nc1c(OC)cccc1)c2ccc(NC(=O)C(=O)NCc3ccc(c4cnccc4)cc3)cc2
0.342412	O=C(Nc1c(OC)cccc1)c2ccc(NC(=O)C(=O)NCc3ccc(c4cnccc4)cc3)cc2
0.342412	O=C(Nc1c(OC)cccc1)c2ccc(NC(=O)C(=O)NCc3ccc(c4cnccc4)cc3)cc2
0.34188	O=C(Nc1c(ccc(c1)C)C)CN2CCN(Cc3cc(ccc3)C)CC2
0.34188	O=C(Nc1c(ccc(c1)C)C)CN2CCN(Cc3cc(ccc3)C)CC2
0.34188	O=C(Nc1c(ccc(c1)C)C)CN2CCN(Cc3cc(ccc3)C)CC2
0.34188	O=C(Nc1c(ccc(c1)C)C)CN2CCN(Cc3cc(ccc3)C)CC2
0.34188	O=C(Nc1c(ccc(c1)C)C)CN2CCN(Cc3cc(ccc3)C)CC2
0.34188	O=C(Nc1c(ccc(c1)C)C)CN2CCN(Cc3cc(ccc3)C)CC2
0.34188	O=C(Nc1c(ccc(c1)C)C)CN2CCN(Cc3cc(ccc3)C)CC2
0.34188	O=C(Nc1c(ccc(c1)C)C)CN2CCN(Cc3cc(ccc3)C)CC2
0.34188	O=C(Nc1c(ccc(c1)C)C)CN2CCN(Cc3cc(ccc3)C)CC2
0.34188	O=C(Nc1c(ccc(c1)C)C)CN2CCN(Cc3cc(ccc3)C)CC2
0.341667	FC(F)(F)Oc1ccc(Nc2ccc(NC(=O)c3cc(NC(=O)Nc4ccccc4)c(cc3)C)cc2)cc1
0.341667	FC(F)(F)Oc1ccc(Nc2ccc(NC(=O)c3cc(NC(=O)Nc4ccccc4)c(cc3)C)cc2)cc1
0.341667	FC(F)(F)Oc1ccc(Nc2ccc(NC(=O)c3cc(NC(=O)Nc4ccccc4)c(cc3)C)cc2)cc1
0.341667	FC(F)(F)Oc1ccc(Nc2ccc(NC(=O)c3cc(NC(=O)Nc4ccccc4)c(cc3)C)cc2)cc1
0.341667	FC(F)(F)Oc1ccc(Nc2ccc(NC(=O)c3cc(NC(=O)Nc4ccccc4)c(cc3)C)cc2)cc1
0.341667	FC(F)(F)Oc1ccc(Nc2ccc(NC(=O)c3cc(NC(=O)Nc4ccccc4)c(cc3)C)cc2)cc1
0.341667	FC(F)(F)Oc1ccc(Nc2ccc(NC(=O)c3cc(NC(=O)Nc4ccccc4)c(cc3)C)cc2)cc1
0.341667	FC(F)(F)Oc1ccc(Nc2ccc(NC(=O)c3cc(NC(=O)Nc4ccccc4)c(cc3)C)cc2)cc1
0.341667	FC(F)(F)Oc1ccc(Nc2ccc(NC(=O)c3cc(NC(=O)Nc4ccccc4)c(cc3)C)cc2)cc1
0.341667	FC(F)(F)Oc1ccc(Nc2ccc(NC(=O)c3cc(NC(=O)Nc4ccccc4)c(cc3)C)cc2)cc1
0.34058	O=C(Nc1c(ccc(c1)C(=O)Nc2c(OCC)cc(N3CCN(CC3)CCC)cc2)C)Nc4ccccc4
0.340502	O=C(Nc1c(ccc(c1)C)C)CN2CC(C3=NC(c4ccccc4)=CN3)CCC2
0.340502	O=C(Nc1c(ccc(c1)C)C)CN2CC(C3=NC(c4ccccc4)=CN3)CCC2
0.340502	O=C(Nc1c(ccc(c1)C)C)CN2CC(C3=NC(c4ccccc4)=CN3)CCC2
0.340502	O=C(Nc1c(ccc(c1)C)C)CN2CC(C3=NC(c4ccccc4)=CN3)CCC2
0.340502	O=C(Nc1c(ccc(c1)C)C)CN2CC(C3=NC(c4ccccc4)=CN3)CCC2
0.340502	O=C(Nc1c(ccc(c1)C)C)CN2CC(C3=NC(c4ccccc4)=CN3)CCC2
0.340502	O=C(Nc1c(ccc(c1)C)C)CN2CC(C3=NC(c4ccccc4)=CN3)CCC2
0.340502	O=C(Nc1c(ccc(c1)C)C)CN2CC(C3=NC(c4ccccc4)=CN3)CCC2
0.340502	O=C(Nc1c(ccc(c1)C)C)CN2CC(C3=NC(c4ccccc4)=CN3)CCC2
0.340502	O=C(Nc1c(ccc(c1)C)C)CN2CC(C3=NC(c4ccccc4)=CN3)CCC2
0.340249	Brc1c(F)ccc(NC(=O)c2cc(NC(=O)Nc3ccccc3)c(cc2)C)c1
0.340249	Brc1c(F)ccc(NC(=O)c2cc(NC(=O)Nc3ccccc3)c(cc2)C)c1
0.340249	Brc1c(F)ccc(NC(=O)c2cc(NC(=O)Nc3ccccc3)c(cc2)C)c1
0.340249	Brc1c(F)ccc(NC(=O)c2cc(NC(=O)Nc3ccccc3)c(cc2)C)c1
0.340249	Brc1c(F)ccc(NC(=O)c2cc(NC(=O)Nc3ccccc3)c(cc2)C)c1
0.340249	Brc1c(F)ccc(NC(=O)c2cc(NC(=O)Nc3ccccc3)c(cc2)C)c1
0.340249	Brc1c(F)ccc(NC(=O)c2cc(NC(=O)Nc3ccccc3)c(cc2)C)c1
0.340249	Brc1c(F)ccc(NC(=O)c2cc(NC(=O)Nc3ccccc3)c(cc2)C)c1
0.340249	Brc1c(F)ccc(NC(=O)c2cc(NC(=O)Nc3ccccc3)c(cc2)C)c1
0.340249	Brc1c(F)ccc(NC(=O)c2cc(NC(=O)Nc3ccccc3)c(cc2)C)c1
0.34	O=C(Nc1ccc(cc1)CN2CCCCC2)c3cc(OCC)c(OCc4ccncc4)cc3
0.34	O=C(Nc1ccc(cc1)CN2CCCCC2)c3cc(OCC)c(OCc4ccncc4)cc3
0.338645	Fc1cc(ccc1)C(=O)Nc2cc(ccc2)CNC(=O)c3cc(NC(=O)Nc4ccccc4)c(cc3)C
0.336957	S(Cc1cnc(OCC(F)(F)F)cc1)CC(=O)Nc2c(ccc(c2)C(=O)Nc3ccccc3)C
0.336957	S(Cc1cnc(OCC(F)(F)F)cc1)CC(=O)Nc2c(ccc(c2)C(=O)Nc3ccccc3)C
0.336957	S(Cc1cnc(OCC(F)(F)F)cc1)CC(=O)Nc2c(ccc(c2)C(=O)Nc3ccccc3)C
0.336957	S(Cc1cnc(OCC(F)(F)F)cc1)CC(=O)Nc2c(ccc(c2)C(=O)Nc3ccccc3)C
0.336957	S(Cc1cnc(OCC(F)(F)F)cc1)CC(=O)Nc2c(ccc(c2)C(=O)Nc3ccccc3)C
0.336957	S(Cc1cnc(OCC(F)(F)F)cc1)CC(=O)Nc2c(ccc(c2)C(=O)Nc3ccccc3)C
0.336957	S(Cc1cnc(OCC(F)(F)F)cc1)CC(=O)Nc2c(ccc(c2)C(=O)Nc3ccccc3)C
0.336957	S(Cc1cnc(OCC(F)(F)F)cc1)CC(=O)Nc2c(ccc(c2)C(=O)Nc3ccccc3)C
0.336957	S(Cc1cnc(OCC(F)(F)F)cc1)CC(=O)Nc2c(ccc(c2)C(=O)Nc3ccccc3)C
0.336957	S(Cc1cnc(OCC(F)(F)F)cc1)CC(=O)Nc2c(ccc(c2)C(=O)Nc3ccccc3)C
0.336066	O=C(Nc1c(ccc(c1)C(=O)Nc2cc(OCC)c(cc2)C)C)Nc3ccccc3
0.336	Ic1c(cc(Cl)cc1)CNc2c(ccc(NC(=O)c3ccccc3)c2)C
0.333333	FC(F)(F)c1cc(ccc1)C(=O)Nc2cc(NC(=O)C=O)c(cc2)C
0.333333	FC(F)(F)c1cc(ccc1)C(=O)Nc2cc(NC(=O)C=O)c(cc2)C
0.333333	FC(F)(F)c1cc(ccc1)C(=O)Nc2cc(NC(=O)C=O)c(cc2)C
0.333333	FC(F)(F)c1cc(ccc1)C(=O)Nc2cc(NC(=O)C=O)c(cc2)C
0.333333	FC(F)(F)c1cc(ccc1)C(=O)Nc2cc(NC(=O)C=O)c(cc2)C
0.333333	O=C(Nc1cc(N)c(cc1)C)c2ccccc2
0.333333	O=C(Nc1cc(N)c(cc1)C)c2ccccc2
0.333333	O=C(Nc1cc(N)c(cc1)C)c2ccccc2
0.333333	O=C(Nc1cc(N)c(cc1)C)c2ccccc2
0.333333	O=C(Nc1cc(N)c(cc1)C)c2ccccc2
0.333333	O=C(Nc1cc(N)c(cc1)C)c2ccccc2
0.333333	O=C(Nc1cc(N)c(cc1)C)c2ccccc2
0.333333	O=C(Nc1cc(N)c(cc1)C)c2ccccc2
0.333333	O=C(Nc1cc(N)c(cc1)C)c2ccccc2
0.333333	O=C(Nc1cc(N)c(cc1)C)c2ccccc2
0.333333	Brc1ccc(cc1)C(=O)Nc2cc(NC(=O)c3cc(c(cc3)C)C)ccc2
0.333333	Brc1ccc(cc1)C(=O)Nc2cc(NC(=O)c3cc(c(cc3)C)C)ccc2
0.333333	Brc1ccc(cc1)C(=O)Nc2cc(NC(=O)c3cc(c(cc3)C)C)ccc2
0.333333	Brc1ccc(cc1)C(=O)Nc2cc(NC(=O)c3cc(c(cc3)C)C)ccc2
0.333333	Brc1ccc(cc1)C(=O)Nc2cc(NC(=O)c3cc(c(cc3)C)C)ccc2
0.333333	Brc1ccc(cc1)C(=O)Nc2cc(NC(=O)c3cc(c(cc3)C)C)ccc2
0.333333	Brc1ccc(cc1)C(=O)Nc2cc(NC(=O)c3cc(c(cc3)C)C)ccc2
0.333333	Brc1ccc(cc1)C(=O)Nc2cc(NC(=O)c3cc(c(cc3)C)C)ccc2
0.333333	Brc1ccc(cc1)C(=O)Nc2cc(NC(=O)c3cc(c(cc3)C)C)ccc2
0.333333	Brc1ccc(cc1)C(=O)Nc2cc(NC(=O)c3cc(c(cc3)C)C)ccc2
0.332075	S(=O)(=O)(Nc1cc(c(cc1)C)C)c2ccc(cc2)C(=O)NCCCCN3CCN(Cc4ccccc4)CC3
0.332075	S(=O)(=O)(Nc1cc(c(cc1)C)C)c2ccc(cc2)C(=O)NCCCCN3CCN(Cc4ccccc4)CC3
0.332075	S(=O)(=O)(Nc1cc(c(cc1)C)C)c2ccc(cc2)C(=O)NCCCCN3CCN(Cc4ccccc4)CC3
0.33195	Clc1cc(NC(=O)c2cc(NC(=O)Nc3ccccc3)c(cc2)C)c(NC(=O)C)cc1
0.33195	Clc1cc(NC(=O)c2cc(NC(=O)Nc3ccccc3)c(cc2)C)c(NC(=O)C)cc1
0.33195	Clc1cc(NC(=O)c2cc(NC(=O)Nc3ccccc3)c(cc2)C)c(NC(=O)C)cc1
0.33195	Clc1cc(NC(=O)c2cc(NC(=O)Nc3ccccc3)c(cc2)C)c(NC(=O)C)cc1
0.331818	O=C(Nc1ccc(cc1)CN2CCCCC2)c3cc(N)ccc3
0.331818	O=C(Nc1ccc(cc1)CN2CCCCC2)c3cc(N)ccc3
0.331818	O=C(Nc1ccc(cc1)CN2CCCCC2)c3cc(N)ccc3
0.331818	O=C(Nc1ccc(cc1)CN2CCCCC2)c3cc(N)ccc3
0.331818	O=C(Nc1ccc(cc1)CN2CCCCC2)c3cc(N)ccc3
0.331818	O=C(Nc1ccc(cc1)CN2CCCCC2)c3cc(N)ccc3
0.331818	O=C(Nc1ccc(cc1)CN2CCCCC2)c3cc(N)ccc3
0.331818	O=C(Nc1ccc(cc1)CN2CCCCC2)c3cc(N)ccc3
0.331818	O=C(Nc1ccc(cc1)CN2CCCCC2)c3cc(N)ccc3
0.331818	O=C(Nc1ccc(cc1)CN2CCCCC2)c3cc(N)ccc3
0.330882	FC(F)(F)C(F)(c1cc(c(NC(=O)c2ccc(cc2)CN3CCC(OC)CC3)cc1)C)C(F)(F)F
0.330882	FC(F)(F)C(F)(c1cc(c(NC(=O)c2ccc(cc2)CN3CCC(OC)CC3)cc1)C)C(F)(F)F
0.330882	FC(F)(F)C(F)(c1cc(c(NC(=O)c2ccc(cc2)CN3CCC(OC)CC3)cc1)C)C(F)(F)F
0.330882	FC(F)(F)C(F)(c1cc(c(NC(=O)c2ccc(cc2)CN3CCC(OC)CC3)cc1)C)C(F)(F)F
0.330882	FC(F)(F)C(F)(c1cc(c(NC(=O)c2ccc(cc2)CN3CCC(OC)CC3)cc1)C)C(F)(F)F
0.330317	O=C(Nc1c(ccc(c1)C=O)C)c2ccccc2
0.330317	O=C(Nc1c(ccc(c1)C=O)C)c2ccccc2
0.330317	O=C(Nc1c(ccc(c1)C=O)C)c2ccccc2
0.330317	O=C(Nc1c(ccc(c1)C=O)C)c2ccccc2
0.330317	O=C(Nc1c(ccc(c1)C=O)C)c2ccccc2
0.330317	O=C(Nc1c(ccc(c1)C=O)C)c2ccccc2
0.330317	O=C(Nc1c(ccc(c1)C=O)C)c2ccccc2
0.330317	O=C(Nc1c(ccc(c1)C=O)C)c2ccccc2
0.330317	O=C(Nc1c(ccc(c1)C=O)C)c2ccccc2
0.330317	O=C(Nc1c(ccc(c1)C=O)C)c2ccccc2
0.326446	Ic1cc(NC(=O)c2cc(NC(=O)Nc3ccccc3)c(cc2)C)c(O)cc1
0.325203	O=C(Nc1c(ccc(c1)C(=O)Nc2ccc(NC(c3ccccc3)C)cc2)C)Nc4ccccc4
0.325203	O=C(Nc1c(ccc(c1)C(=O)Nc2ccc(NC(c3ccccc3)C)cc2)C)Nc4ccccc4
0.325203	O=C(Nc1c(ccc(c1)C(=O)Nc2ccc(NC(c3ccccc3)C)cc2)C)Nc4ccccc4
0.325203	O=C(Nc1c(ccc(c1)C(=O)Nc2ccc(NC(c3ccccc3)C)cc2)C)Nc4ccccc4
0.325203	O=C(Nc1c(ccc(c1)C(=O)Nc2ccc(NC(c3ccccc3)C)cc2)C)Nc4ccccc4
0.325203	O=C(Nc1c(ccc(c1)C(=O)Nc2ccc(NC(c3ccccc3)C)cc2)C)Nc4ccccc4
0.325203	O=C(Nc1c(ccc(c1)C(=O)Nc2ccc(NC(c3ccccc3)C)cc2)C)Nc4ccccc4
0.325203	O=C(Nc1c(ccc(c1)C(=O)Nc2ccc(NC(c3ccccc3)C)cc2)C)Nc4ccccc4
0.325203	O=C(Nc1c(ccc(c1)C(=O)Nc2ccc(NC(c3ccccc3)C)cc2)C)Nc4ccccc4
0.325203	O=C(Nc1c(ccc(c1)C(=O)Nc2ccc(NC(c3ccccc3)C)cc2)C)Nc4ccccc4
0.325203	O=C(Nc1ncc(cc1)CN2CCCCC2)c3ccc(NC(=O)C=4OC=CC4)cc3
0.325203	O=C(Nc1ncc(cc1)CN2CCCCC2)c3ccc(NC(=O)C=4OC=CC4)cc3
0.325203	O=C(Nc1ncc(cc1)CN2CCCCC2)c3ccc(NC(=O)C=4OC=CC4)cc3
0.325203	O=C(Nc1ncc(cc1)CN2CCCCC2)c3ccc(NC(=O)C=4OC=CC4)cc3
0.325203	O=C(Nc1ncc(cc1)CN2CCCCC2)c3ccc(NC(=O)C=4OC=CC4)cc3
0.325203	O=C(Nc1ncc(cc1)CN2CCCCC2)c3ccc(NC(=O)C=4OC=CC4)cc3
0.325203	O=C(Nc1ncc(cc1)CN2CCCCC2)c3ccc(NC(=O)C=4OC=CC4)cc3
0.325203	O=C(Nc1ncc(cc1)CN2CCCCC2)c3ccc(NC(=O)C=4OC=CC4)cc3
0.325203	O=C(Nc1ncc(cc1)CN2CCCCC2)c3ccc(NC(=O)C=4OC=CC4)cc3
0.325203	O=C(Nc1ncc(cc1)CN2CCCCC2)c3ccc(NC(=O)C=4OC=CC4)cc3
0.324219	O=C(Nc1cc(NC(=O)CC2(CC(=O)O)CCCCC2)c(cc1)C)c3ccccc3
0.324219	O=C(Nc1cc(NC(=O)CC2(CC(=O)O)CCCCC2)c(cc1)C)c3ccccc3
0.324219	O=C(Nc1cc(NC(=O)CC2(CC(=O)O)CCCCC2)c(cc1)C)c3ccccc3
0.324219	O=C(Nc1cc(NC(=O)CC2(CC(=O)O)CCCCC2)c(cc1)C)c3ccccc3
0.324219	O=C(Nc1cc(NC(=O)CC2(CC(=O)O)CCCCC2)c(cc1)C)c3ccccc3
0.324219	O=C(Nc1cc(NC(=O)CC2(CC(=O)O)CCCCC2)c(cc1)C)c3ccccc3
0.324219	O=C(Nc1cc(NC(=O)CC2(CC(=O)O)CCCCC2)c(cc1)C)c3ccccc3
0.324219	O=C(Nc1cc(NC(=O)CC2(CC(=O)O)CCCCC2)c(cc1)C)c3ccccc3
0.324219	O=C(Nc1cc(NC(=O)CC2(CC(=O)O)CCCCC2)c(cc1)C)c3ccccc3
0.324219	O=C(Nc1cc(NC(=O)CC2(CC(=O)O)CCCCC2)c(cc1)C)c3ccccc3
0.324111	Fc1c(cc(NC(=O)c2cc(NC(=O)Nc3ccccc3)c(cc2)C)cc1)C(=O)N
0.324111	Fc1c(cc(NC(=O)c2cc(NC(=O)Nc3ccccc3)c(cc2)C)cc1)C(=O)N
0.324111	Fc1c(cc(NC(=O)c2cc(NC(=O)Nc3ccccc3)c(cc2)C)cc1)C(=O)N
0.324111	Fc1c(cc(NC(=O)c2cc(NC(=O)Nc3ccccc3)c(cc2)C)cc1)C(=O)N
0.324111	Fc1c(cc(NC(=O)c2cc(NC(=O)Nc3ccccc3)c(cc2)C)cc1)C(=O)N
0.324111	Fc1c(cc(NC(=O)c2cc(NC(=O)Nc3ccccc3)c(cc2)C)cc1)C(=O)N
0.324111	Fc1c(cc(NC(=O)c2cc(NC(=O)Nc3ccccc3)c(cc2)C)cc1)C(=O)N
0.324111	Fc1c(cc(NC(=O)c2cc(NC(=O)Nc3ccccc3)c(cc2)C)cc1)C(=O)N
0.324111	Fc1c(cc(NC(=O)c2cc(NC(=O)Nc3ccccc3)c(cc2)C)cc1)C(=O)N
0.324111	Fc1c(cc(NC(=O)c2cc(NC(=O)Nc3ccccc3)c(cc2)C)cc1)C(=O)N
0.322464	O=C(Nc1c(OC)cccc1)c2ccc(NC(=O)C(=O)N3CCN(Cc4cc(ccc4)C)CC3)cc2
0.322464	O=C(Nc1c(OC)cccc1)c2ccc(NC(=O)C(=O)N3CCN(Cc4cc(ccc4)C)CC3)cc2
0.322464	O=C(Nc1c(OC)cccc1)c2ccc(NC(=O)C(=O)N3CCN(Cc4cc(ccc4)C)CC3)cc2
0.322464	O=C(Nc1c(OC)cccc1)c2ccc(NC(=O)C(=O)N3CCN(Cc4cc(ccc4)C)CC3)cc2
0.322464	O=C(Nc1c(OC)cccc1)c2ccc(NC(=O)C(=O)N3CCN(Cc4cc(ccc4)C)CC3)cc2
0.322464	O=C(Nc1c(OC)cccc1)c2ccc(NC(=O)C(=O)N3CCN(Cc4cc(ccc4)C)CC3)cc2
0.322464	O=C(Nc1c(OC)cccc1)c2ccc(NC(=O)C(=O)N3CCN(Cc4cc(ccc4)C)CC3)cc2
0.322464	O=C(Nc1c(OC)cccc1)c2ccc(NC(=O)C(=O)N3CCN(Cc4cc(ccc4)C)CC3)cc2
0.322464	O=C(Nc1c(OC)cccc1)c2ccc(NC(=O)C(=O)N3CCN(Cc4cc(ccc4)C)CC3)cc2
0.322464	O=C(Nc1c(OC)cccc1)c2ccc(NC(=O)C(=O)N3CCN(Cc4cc(ccc4)C)CC3)cc2
0.322275	O=C(Nc1ccc(cc1)CN2CCCCC2)c3ccc(cc3)CCN
0.322275	O=C(Nc1ccc(cc1)CN2CCCCC2)c3ccc(cc3)CCN
0.322275	O=C(Nc1ccc(cc1)CN2CCCCC2)c3ccc(cc3)CCN
0.322275	O=C(Nc1ccc(cc1)CN2CCCCC2)c3ccc(cc3)CCN
0.322275	O=C(Nc1ccc(cc1)CN2CCCCC2)c3ccc(cc3)CCN
0.322176	O=C(N1CCN(C(=O)c2ccccc2)CC1)c3cc(NC(=O)Nc4ccccc4)c(cc3)C
0.321839	O=C(Nc1c(ccc(c1)C(=O)Nc2c(OC)ncc(c2)C)C)Nc3ccccc3
0.321839	O=C(Nc1c(ccc(c1)C(=O)Nc2c(OC)ncc(c2)C)C)Nc3ccccc3
0.321839	O=C(Nc1c(ccc(c1)C(=O)Nc2c(OC)ncc(c2)C)C)Nc3ccccc3
0.321839	O=C(Nc1c(ccc(c1)C(=O)Nc2c(OC)ncc(c2)C)C)Nc3ccccc3
0.321839	O=C(Nc1c(ccc(c1)C(=O)Nc2c(OC)ncc(c2)C)C)Nc3ccccc3
0.321839	O=C(Nc1c(ccc(c1)C(=O)Nc2c(OC)ncc(c2)C)C)Nc3ccccc3
0.321839	O=C(Nc1c(ccc(c1)C(=O)Nc2c(OC)ncc(c2)C)C)Nc3ccccc3
0.321839	O=C(Nc1c(ccc(c1)C(=O)Nc2c(OC)ncc(c2)C)C)Nc3ccccc3
0.321839	O=C(Nc1c(ccc(c1)C(=O)Nc2c(OC)ncc(c2)C)C)Nc3ccccc3
0.321839	O=C(Nc1c(ccc(c1)C(=O)Nc2c(OC)ncc(c2)C)C)Nc3ccccc3
0.321705	Clc1ccc(Oc2c(ccc(NC(=O)c3ccc(cc3)C=4OC(=NN4)c5ccccc5)c2)C)cc1
0.321705	Clc1ccc(Oc2c(ccc(NC(=O)c3ccc(cc3)C=4OC(=NN4)c5ccccc5)c2)C)cc1
0.321705	Clc1ccc(Oc2c(ccc(NC(=O)c3ccc(cc3)C=4OC(=NN4)c5ccccc5)c2)C)cc1
0.321705	Clc1ccc(Oc2c(ccc(NC(=O)c3ccc(cc3)C=4OC(=NN4)c5ccccc5)c2)C)cc1
0.321705	Clc1ccc(Oc2c(ccc(NC(=O)c3ccc(cc3)C=4OC(=NN4)c5ccccc5)c2)C)cc1
0.321705	Clc1ccc(Oc2c(ccc(NC(=O)c3ccc(cc3)C=4OC(=NN4)c5ccccc5)c2)C)cc1
0.321705	Clc1ccc(Oc2c(ccc(NC(=O)c3ccc(cc3)C=4OC(=NN4)c5ccccc5)c2)C)cc1
0.321705	Clc1ccc(Oc2c(ccc(NC(=O)c3ccc(cc3)C=4OC(=NN4)c5ccccc5)c2)C)cc1
0.321705	Clc1ccc(Oc2c(ccc(NC(=O)c3ccc(cc3)C=4OC(=NN4)c5ccccc5)c2)C)cc1
0.321705	Clc1ccc(Oc2c(ccc(NC(=O)c3ccc(cc3)C=4OC(=NN4)c5ccccc5)c2)C)cc1
0.321429	O=C(Nc1c(ccc(c1)C(=O)NCc2ccc(cc2)C(=O)NCC(=O)OC)C)Nc3ccccc3
0.321429	O=C(Nc1c(ccc(c1)C(=O)NCc2ccc(cc2)C(=O)NCC(=O)OC)C)Nc3ccccc3
0.321429	O=C(Nc1c(ccc(c1)C(=O)NCc2ccc(cc2)C(=O)NCC(=O)OC)C)Nc3ccccc3
0.321429	O=C(Nc1c(ccc(c1)C(=O)NCc2ccc(cc2)C(=O)NCC(=O)OC)C)Nc3ccccc3
0.321429	O=C(Nc1c(ccc(c1)C(=O)NCc2ccc(cc2)C(=O)NCC(=O)OC)C)Nc3ccccc3
0.321429	O=C(Nc1c(ccc(c1)C(=O)NCc2ccc(cc2)C(=O)NCC(=O)OC)C)Nc3ccccc3
0.321429	O=C(Nc1c(ccc(c1)C(=O)NCc2ccc(cc2)C(=O)NCC(=O)OC)C)Nc3ccccc3
0.321429	O=C(Nc1c(ccc(c1)C(=O)NCc2ccc(cc2)C(=O)NCC(=O)OC)C)Nc3ccccc3
0.321429	O=C(Nc1c(ccc(c1)C(=O)NCc2ccc(cc2)C(=O)NCC(=O)OC)C)Nc3ccccc3
0.321429	O=C(Nc1c(ccc(c1)C(=O)NCc2ccc(cc2)C(=O)NCC(=O)OC)C)Nc3ccccc3
0.319838	O=C(Nc1c(ccc(c1)C(=O)Nc2c(O)c(ccc2)C)C)Nc3ccccc3
0.319298	O=C(OC)Nc1cc(c(cc1)C(=O)NC(C2=NC(c3ccccc3)=CN2)CC)C
0.319298	O=C(OC)Nc1cc(c(cc1)C(=O)NC(C2=NC(c3ccccc3)=CN2)CC)C
0.319298	O=C(OC)Nc1cc(c(cc1)C(=O)NC(C2=NC(c3ccccc3)=CN2)CC)C
0.319298	O=C(OC)Nc1cc(c(cc1)C(=O)NC(C2=NC(c3ccccc3)=CN2)CC)C
0.319298	O=C(OC)Nc1cc(c(cc1)C(=O)NC(C2=NC(c3ccccc3)=CN2)CC)C
0.319298	O=C(OC)Nc1cc(c(cc1)C(=O)NC(C2=NC(c3ccccc3)=CN2)CC)C
0.319298	O=C(OC)Nc1cc(c(cc1)C(=O)NC(C2=NC(c3ccccc3)=CN2)CC)C
0.319298	O=C(OC)Nc1cc(c(cc1)C(=O)NC(C2=NC(c3ccccc3)=CN2)CC)C
0.319298	O=C(OC)Nc1cc(c(cc1)C(=O)NC(C2=NC(c3ccccc3)=CN2)CC)C
0.319298	O=C(OC)Nc1cc(c(cc1)C(=O)NC(C2=NC(c3ccccc3)=CN2)CC)C
0.318681	S1C(=NC(=C1)CCC(=O)N)NC(=O)c2cc(NC(=O)Nc3ccccc3)c(cc2)C
0.318681	S1C(=NC(=C1)CCC(=O)N)NC(=O)c2cc(NC(=O)Nc3ccccc3)c(cc2)C
0.318681	S1C(=NC(=C1)CCC(=O)N)NC(=O)c2cc(NC(=O)Nc3ccccc3)c(cc2)C
0.318681	S1C(=NC(=C1)CCC(=O)N)NC(=O)c2cc(NC(=O)Nc3ccccc3)c(cc2)C
0.318681	S1C(=NC(=C1)CCC(=O)N)NC(=O)c2cc(NC(=O)Nc3ccccc3)c(cc2)C
0.318681	S1C(=NC(=C1)CCC(=O)N)NC(=O)c2cc(NC(=O)Nc3ccccc3)c(cc2)C
0.318681	S1C(=NC(=C1)CCC(=O)N)NC(=O)c2cc(NC(=O)Nc3ccccc3)c(cc2)C
0.318681	S1C(=NC(=C1)CCC(=O)N)NC(=O)c2cc(NC(=O)Nc3ccccc3)c(cc2)C
0.318681	S1C(=NC(=C1)CCC(=O)N)NC(=O)c2cc(NC(=O)Nc3ccccc3)c(cc2)C
0.318681	S1C(=NC(=C1)CCC(=O)N)NC(=O)c2cc(NC(=O)Nc3ccccc3)c(cc2)C
0.317829	Clc1c(SCCC(=O)Nc2c(ccc(NC(=O)c3ccccc3)c2)C)cccc1
0.317829	Clc1c(SCCC(=O)Nc2c(ccc(NC(=O)c3ccccc3)c2)C)cccc1
0.317829	Clc1c(SCCC(=O)Nc2c(ccc(NC(=O)c3ccccc3)c2)C)cccc1
0.317829	Clc1c(SCCC(=O)Nc2c(ccc(NC(=O)c3ccccc3)c2)C)cccc1
0.317518	O=C(Nc1cc(NCC=2ON=C(N2)C(OC)(C)C)c(cc1)C)c3ccccc3
0.317518	O=C(Nc1cc(NCC=2ON=C(N2)C(OC)(C)C)c(cc1)C)c3ccccc3
0.317518	O=C(Nc1cc(NCC=2ON=C(N2)C(OC)(C)C)c(cc1)C)c3ccccc3
0.317518	O=C(Nc1cc(NCC=2ON=C(N2)C(OC)(C)C)c(cc1)C)c3ccccc3
0.317518	O=C(Nc1cc(NCC=2ON=C(N2)C(OC)(C)C)c(cc1)C)c3ccccc3
0.317518	O=C(Nc1cc(NCC=2ON=C(N2)C(OC)(C)C)c(cc1)C)c3ccccc3
0.317518	O=C(Nc1cc(NCC=2ON=C(N2)C(OC)(C)C)c(cc1)C)c3ccccc3
0.317518	O=C(Nc1cc(NCC=2ON=C(N2)C(OC)(C)C)c(cc1)C)c3ccccc3
0.317518	O=C(Nc1cc(NCC=2ON=C(N2)C(OC)(C)C)c(cc1)C)c3ccccc3
0.317518	O=C(Nc1cc(NCC=2ON=C(N2)C(OC)(C)C)c(cc1)C)c3ccccc3
0.317518	O=C(Nc1c(OC)ccc(c2ncccc2)c1)NCc3cc(ccc3)CN4CCCC4
0.317518	O=C(Nc1c(OC)ccc(c2ncccc2)c1)NCc3cc(ccc3)CN4CCCC4
0.317518	O=C(Nc1c(OC)ccc(c2ncccc2)c1)NCc3cc(ccc3)CN4CCCC4
0.317518	O=C(Nc1c(OC)ccc(c2ncccc2)c1)NCc3cc(ccc3)CN4CCCC4
0.317518	O=C(Nc1c(OC)ccc(c2ncccc2)c1)NCc3cc(ccc3)CN4CCCC4
0.317518	O=C(Nc1c(OC)ccc(c2ncccc2)c1)NCc3cc(ccc3)CN4CCCC4
0.317518	O=C(Nc1c(OC)ccc(c2ncccc2)c1)NCc3cc(ccc3)CN4CCCC4
0.317518	O=C(Nc1c(OC)ccc(c2ncccc2)c1)NCc3cc(ccc3)CN4CCCC4
0.317518	O=C(Nc1c(OC)ccc(c2ncccc2)c1)NCc3cc(ccc3)CN4CCCC4
0.317518	O=C(Nc1c(OC)ccc(c2ncccc2)c1)NCc3cc(ccc3)CN4CCCC4
0.315985	Clc1cc(Cl)cc(c1)C(=O)Nc2cc(O)c(cc2)C(=O)N3CCN(Cc4ccc(Cl)cc4)CCC3
0.315985	Clc1cc(Cl)cc(c1)C(=O)Nc2cc(O)c(cc2)C(=O)N3CCN(Cc4ccc(Cl)cc4)CCC3
0.315985	Clc1cc(Cl)cc(c1)C(=O)Nc2cc(O)c(cc2)C(=O)N3CCN(Cc4ccc(Cl)cc4)CCC3
0.315985	Clc1cc(Cl)cc(c1)C(=O)Nc2cc(O)c(cc2)C(=O)N3CCN(Cc4ccc(Cl)cc4)CCC3
0.315985	Clc1cc(Cl)cc(c1)C(=O)Nc2cc(O)c(cc2)C(=O)N3CCN(Cc4ccc(Cl)cc4)CCC3
0.315985	Clc1cc(Cl)cc(c1)C(=O)Nc2cc(O)c(cc2)C(=O)N3CCN(Cc4ccc(Cl)cc4)CCC3
0.315985	Clc1cc(Cl)cc(c1)C(=O)Nc2cc(O)c(cc2)C(=O)N3CCN(Cc4ccc(Cl)cc4)CCC3
0.315985	Clc1cc(Cl)cc(c1)C(=O)Nc2cc(O)c(cc2)C(=O)N3CCN(Cc4ccc(Cl)cc4)CCC3
0.315985	Clc1cc(Cl)cc(c1)C(=O)Nc2cc(O)c(cc2)C(=O)N3CCN(Cc4ccc(Cl)cc4)CCC3
0.315985	Clc1cc(Cl)cc(c1)C(=O)Nc2cc(O)c(cc2)C(=O)N3CCN(Cc4ccc(Cl)cc4)CCC3
0.315436	Clc1c(cc(NC(=O)c2cc(c(NC(c3c(ccc(c3)C)C)C)cc2)C)cc1)CN4CCOCC4
0.315436	Clc1c(cc(NC(=O)c2cc(c(NC(c3c(ccc(c3)C)C)C)cc2)C)cc1)CN4CCOCC4
0.315436	Clc1c(cc(NC(=O)c2cc(c(NC(c3c(ccc(c3)C)C)C)cc2)C)cc1)CN4CCOCC4
0.315436	Clc1c(cc(NC(=O)c2cc(c(NC(c3c(ccc(c3)C)C)C)cc2)C)cc1)CN4CCOCC4
0.315436	Clc1c(cc(NC(=O)c2cc(c(NC(c3c(ccc(c3)C)C)C)cc2)C)cc1)CN4CCOCC4
0.315436	Clc1c(cc(NC(=O)c2cc(c(NC(c3c(ccc(c3)C)C)C)cc2)C)cc1)CN4CCOCC4
0.315436	Clc1c(cc(NC(=O)c2cc(c(NC(c3c(ccc(c3)C)C)C)cc2)C)cc1)CN4CCOCC4
0.315436	Clc1c(cc(NC(=O)c2cc(c(NC(c3c(ccc(c3)C)C)C)cc2)C)cc1)CN4CCOCC4
0.315436	Clc1c(cc(NC(=O)c2cc(c(NC(c3c(ccc(c3)C)C)C)cc2)C)cc1)CN4CCOCC4
0.315436	Clc1c(cc(NC(=O)c2cc(c(NC(c3c(ccc(c3)C)C)C)cc2)C)cc1)CN4CCOCC4
0.314741	S1C(=NC(=C1)CN2CCN(Cc3cc(ccc3)C)CC2)Nc4c(cccc4)C
0.314741	S1C(=NC(=C1)CN2CCN(Cc3cc(ccc3)C)CC2)Nc4c(cccc4)C
0.314741	S1C(=NC(=C1)CN2CCN(Cc3cc(ccc3)C)CC2)Nc4c(cccc4)C
0.314741	S1C(=NC(=C1)CN2CCN(Cc3cc(ccc3)C)CC2)Nc4c(cccc4)C
0.314176	O=C(Nc1nc(Nc2ccccc2)ccc1)Nc3c(cc(OCc4cnccc4)cc3)C
0.314176	O=C(Nc1nc(Nc2ccccc2)ccc1)Nc3c(cc(OCc4cnccc4)cc3)C
0.314176	O=C(Nc1nc(Nc2ccccc2)ccc1)Nc3c(cc(OCc4cnccc4)cc3)C
0.314176	O=C(Nc1nc(Nc2ccccc2)ccc1)Nc3c(cc(OCc4cnccc4)cc3)C
0.314176	O=C(Nc1nc(Nc2ccccc2)ccc1)Nc3c(cc(OCc4cnccc4)cc3)C
0.314176	O=C(Nc1nc(Nc2ccccc2)ccc1)Nc3c(cc(OCc4cnccc4)cc3)C
0.314176	O=C(Nc1nc(Nc2ccccc2)ccc1)Nc3c(cc(OCc4cnccc4)cc3)C
0.314176	O=C(Nc1nc(Nc2ccccc2)ccc1)Nc3c(cc(OCc4cnccc4)cc3)C
0.314176	O=C(Nc1nc(Nc2ccccc2)ccc1)Nc3c(cc(OCc4cnccc4)cc3)C
0.314176	O=C(Nc1nc(Nc2ccccc2)ccc1)Nc3c(cc(OCc4cnccc4)cc3)C
0.313808	Clc1ccc(Oc2c(ccc(NC(=O)c3ccc(cc3)CCF)c2)C)cc1
0.313808	Clc1ccc(Oc2c(ccc(NC(=O)c3ccc(cc3)CCF)c2)C)cc1
0.313808	Clc1ccc(Oc2c(ccc(NC(=O)c3ccc(cc3)CCF)c2)C)cc1
0.313808	Clc1ccc(Oc2c(ccc(NC(=O)c3ccc(cc3)CCF)c2)C)cc1
0.313808	Clc1ccc(Oc2c(ccc(NC(=O)c3ccc(cc3)CCF)c2)C)cc1
0.313808	Clc1ccc(Oc2c(ccc(NC(=O)c3ccc(cc3)CCF)c2)C)cc1
0.313808	Clc1ccc(Oc2c(ccc(NC(=O)c3ccc(cc3)CCF)c2)C)cc1
0.313808	Clc1ccc(Oc2c(ccc(NC(=O)c3ccc(cc3)CCF)c2)C)cc1
0.313808	Clc1ccc(Oc2c(ccc(NC(=O)c3ccc(cc3)CCF)c2)C)cc1
0.313808	Clc1ccc(Oc2c(ccc(NC(=O)c3ccc(cc3)CCF)c2)C)cc1
0.31338	FC(F)(F)c1cc(NC(=O)c2cc(NC(=O)c3cc(ncc3)CNC(=O)OC(C)(C)C)c(cc2)C)ccc1
0.31338	FC(F)(F)c1cc(NC(=O)c2cc(NC(=O)c3cc(ncc3)CNC(=O)OC(C)(C)C)c(cc2)C)ccc1
0.31338	FC(F)(F)c1cc(NC(=O)c2cc(NC(=O)c3cc(ncc3)CNC(=O)OC(C)(C)C)c(cc2)C)ccc1
0.31338	FC(F)(F)c1cc(NC(=O)c2cc(NC(=O)c3cc(ncc3)CNC(=O)OC(C)(C)C)c(cc2)C)ccc1
0.31338	FC(F)(F)c1cc(NC(=O)c2cc(NC(=O)c3cc(ncc3)CNC(=O)OC(C)(C)C)c(cc2)C)ccc1
0.31338	FC(F)(F)c1cc(NC(=O)c2cc(NC(=O)c3cc(ncc3)CNC(=O)OC(C)(C)C)c(cc2)C)ccc1
0.31338	FC(F)(F)c1cc(NC(=O)c2cc(NC(=O)c3cc(ncc3)CNC(=O)OC(C)(C)C)c(cc2)C)ccc1
0.31338	FC(F)(F)c1cc(NC(=O)c2cc(NC(=O)c3cc(ncc3)CNC(=O)OC(C)(C)C)c(cc2)C)ccc1
0.31338	FC(F)(F)c1cc(NC(=O)c2cc(NC(=O)c3cc(ncc3)CNC(=O)OC(C)(C)C)c(cc2)C)ccc1
0.31338	FC(F)(F)c1cc(NC(=O)c2cc(NC(=O)c3cc(ncc3)CNC(=O)OC(C)(C)C)c(cc2)C)ccc1
0.3125	Clc1cc(Cl)cc(c1)C(=O)Nc2cc(O)c(cc2)C(=O)N3CCN(Cc4ccc(F)cc4)CCC3
0.3125	Clc1cc(Cl)cc(c1)C(=O)Nc2cc(O)c(cc2)C(=O)N3CCN(Cc4ccc(F)cc4)CCC3
0.3125	Clc1cc(Cl)cc(c1)C(=O)Nc2cc(O)c(cc2)C(=O)N3CCN(Cc4ccc(F)cc4)CCC3
0.3125	Clc1cc(Cl)cc(c1)C(=O)Nc2cc(O)c(cc2)C(=O)N3CCN(Cc4ccc(F)cc4)CCC3
0.3125	Clc1cc(Cl)cc(c1)C(=O)Nc2cc(O)c(cc2)C(=O)N3CCN(Cc4ccc(F)cc4)CCC3
0.3125	Clc1cc(Cl)cc(c1)C(=O)Nc2cc(O)c(cc2)C(=O)N3CCN(Cc4ccc(F)cc4)CCC3
0.3125	Clc1cc(Cl)cc(c1)C(=O)Nc2cc(O)c(cc2)C(=O)N3CCN(Cc4ccc(F)cc4)CCC3
0.3125	Clc1cc(Cl)cc(c1)C(=O)Nc2cc(O)c(cc2)C(=O)N3CCN(Cc4ccc(F)cc4)CCC3
0.3125	Clc1cc(Cl)cc(c1)C(=O)Nc2cc(O)c(cc2)C(=O)N3CCN(Cc4ccc(F)cc4)CCC3
0.3125	Clc1cc(Cl)cc(c1)C(=O)Nc2cc(O)c(cc2)C(=O)N3CCN(Cc4ccc(F)cc4)CCC3
0.3125	O=C(OC)c1ccc(cc1)C(=O)NNC(=O)c2cc(NC(=O)Nc3ccccc3)c(cc2)C
0.3125	O=C(OC)c1ccc(cc1)C(=O)NNC(=O)c2cc(NC(=O)Nc3ccccc3)c(cc2)C
0.3125	O=C(OC)c1ccc(cc1)C(=O)NNC(=O)c2cc(NC(=O)Nc3ccccc3)c(cc2)C
0.3125	O=C(OC)c1ccc(cc1)C(=O)NNC(=O)c2cc(NC(=O)Nc3ccccc3)c(cc2)C
0.3125	O=C(OC)c1ccc(cc1)C(=O)NNC(=O)c2cc(NC(=O)Nc3ccccc3)c(cc2)C
0.3125	O=C(OC)c1ccc(cc1)C(=O)NNC(=O)c2cc(NC(=O)Nc3ccccc3)c(cc2)C
0.3125	O=C(OC)c1ccc(cc1)C(=O)NNC(=O)c2cc(NC(=O)Nc3ccccc3)c(cc2)C
0.3125	O=C(OC)c1ccc(cc1)C(=O)NNC(=O)c2cc(NC(=O)Nc3ccccc3)c(cc2)C
0.3125	O=C(OC)c1ccc(cc1)C(=O)NNC(=O)c2cc(NC(=O)Nc3ccccc3)c(cc2)C
0.3125	O=C(OC)c1ccc(cc1)C(=O)NNC(=O)c2cc(NC(=O)Nc3ccccc3)c(cc2)C
0.311828	O=C(Nc1c(ccc(c1)C(=O)C)C)C(=O)NC2CN(Cc3ccccc3)CCCCC2
0.311828	O=C(Nc1c(ccc(c1)C(=O)C)C)C(=O)NC2CN(Cc3ccccc3)CCCCC2
0.311828	O=C(Nc1c(ccc(c1)C(=O)C)C)C(=O)NC2CN(Cc3ccccc3)CCCCC2
0.311828	O=C(Nc1c(ccc(c1)C(=O)C)C)C(=O)NC2CN(Cc3ccccc3)CCCCC2
0.311828	O=C(Nc1c(ccc(c1)C(=O)C)C)C(=O)NC2CN(Cc3ccccc3)CCCCC2
0.311828	O=C(Nc1c(ccc(c1)C(=O)C)C)C(=O)NC2CN(Cc3ccccc3)CCCCC2
0.311828	O=C(Nc1c(ccc(c1)C(=O)C)C)C(=O)NC2CN(Cc3ccccc3)CCCCC2
0.311828	O=C(Nc1c(ccc(c1)C(=O)C)C)C(=O)NC2CN(Cc3ccccc3)CCCCC2
0.311828	O=C(Nc1c(ccc(c1)C(=O)C)C)C(=O)NC2CN(Cc3ccccc3)CCCCC2
0.311828	O=C(Nc1c(ccc(c1)C(=O)C)C)C(=O)NC2CN(Cc3ccccc3)CCCCC2
0.311404	O=C(Nc1c(cc(cc1)C(=O)NC)C)c2ccc(cc2)CCN
0.311404	O=C(Nc1c(cc(cc1)C(=O)NC)C)c2ccc(cc2)CCN
0.311404	O=C(Nc1c(cc(cc1)C(=O)NC)C)c2ccc(cc2)CCN
0.311404	O=C(Nc1c(cc(cc1)C(=O)NC)C)c2ccc(cc2)CCN
0.311284	S(c1cc(c(NC(=O)C(=O)NCc2ccc(c3cnccc3)cc2)cc1)C)c4ccccc4
0.311284	S(c1cc(c(NC(=O)C(=O)NCc2ccc(c3cnccc3)cc2)cc1)C)c4ccccc4
0.311284	S(c1cc(c(NC(=O)C(=O)NCc2ccc(c3cnccc3)cc2)cc1)C)c4ccccc4
0.311284	S(c1cc(c(NC(=O)C(=O)NCc2ccc(c3cnccc3)cc2)cc1)C)c4ccccc4
0.311284	S(c1cc(c(NC(=O)C(=O)NCc2ccc(c3cnccc3)cc2)cc1)C)c4ccccc4
0.311284	S(c1cc(c(NC(=O)C(=O)NCc2ccc(c3cnccc3)cc2)cc1)C)c4ccccc4
0.311284	S(c1cc(c(NC(=O)C(=O)NCc2ccc(c3cnccc3)cc2)cc1)C)c4ccccc4
0.311284	S(c1cc(c(NC(=O)C(=O)NCc2ccc(c3cnccc3)cc2)cc1)C)c4ccccc4
0.311284	S(c1cc(c(NC(=O)C(=O)NCc2ccc(c3cnccc3)cc2)cc1)C)c4ccccc4
0.311284	S(c1cc(c(NC(=O)C(=O)NCc2ccc(c3cnccc3)cc2)cc1)C)c4ccccc4
0.310606	Brc1c(OCCOCCOC)ccc(NC(=O)c2cc(NC(=O)Nc3ccccc3)c(cc2)C)c1
0.310606	Brc1c(OCCOCCOC)ccc(NC(=O)c2cc(NC(=O)Nc3ccccc3)c(cc2)C)c1
0.310606	Brc1c(OCCOCCOC)ccc(NC(=O)c2cc(NC(=O)Nc3ccccc3)c(cc2)C)c1
0.310606	Brc1c(OCCOCCOC)ccc(NC(=O)c2cc(NC(=O)Nc3ccccc3)c(cc2)C)c1
0.310606	Brc1c(OCCOCCOC)ccc(NC(=O)c2cc(NC(=O)Nc3ccccc3)c(cc2)C)c1
0.310606	Brc1c(OCCOCCOC)ccc(NC(=O)c2cc(NC(=O)Nc3ccccc3)c(cc2)C)c1
0.310606	Brc1c(OCCOCCOC)ccc(NC(=O)c2cc(NC(=O)Nc3ccccc3)c(cc2)C)c1
0.310606	Brc1c(OCCOCCOC)ccc(NC(=O)c2cc(NC(=O)Nc3ccccc3)c(cc2)C)c1
0.310606	Brc1c(OCCOCCOC)ccc(NC(=O)c2cc(NC(=O)Nc3ccccc3)c(cc2)C)c1
0.310606	Brc1c(OCCOCCOC)ccc(NC(=O)c2cc(NC(=O)Nc3ccccc3)c(cc2)C)c1
0.31	Clc1cc(ccc1)COc2c(ccc(NC(=O)c3c(nccc3)Nc4cc(ccc4)C(F)(F)F)c2)C
0.31	Clc1cc(ccc1)COc2c(ccc(NC(=O)c3c(nccc3)Nc4cc(ccc4)C(F)(F)F)c2)C
0.31	Clc1cc(ccc1)COc2c(ccc(NC(=O)c3c(nccc3)Nc4cc(ccc4)C(F)(F)F)c2)C
0.31	Clc1cc(ccc1)COc2c(ccc(NC(=O)c3c(nccc3)Nc4cc(ccc4)C(F)(F)F)c2)C
0.31	Clc1cc(ccc1)COc2c(ccc(NC(=O)c3c(nccc3)Nc4cc(ccc4)C(F)(F)F)c2)C
0.31	Clc1cc(ccc1)COc2c(ccc(NC(=O)c3c(nccc3)Nc4cc(ccc4)C(F)(F)F)c2)C
0.31	Clc1cc(ccc1)COc2c(ccc(NC(=O)c3c(nccc3)Nc4cc(ccc4)C(F)(F)F)c2)C
0.31	Clc1cc(ccc1)COc2c(ccc(NC(=O)c3c(nccc3)Nc4cc(ccc4)C(F)(F)F)c2)C
0.31	Clc1cc(ccc1)COc2c(ccc(NC(=O)c3c(nccc3)Nc4cc(ccc4)C(F)(F)F)c2)C
0.31	Clc1cc(ccc1)COc2c(ccc(NC(=O)c3c(nccc3)Nc4cc(ccc4)C(F)(F)F)c2)C
0.309623	Brc1ccc(cc1)C(=O)Nc2cc(NCc3c(cc(cc3)C)C)ccc2
0.309623	Brc1ccc(cc1)C(=O)Nc2cc(NCc3c(cc(cc3)C)C)ccc2
0.309623	Brc1ccc(cc1)C(=O)Nc2cc(NCc3c(cc(cc3)C)C)ccc2
0.309623	Brc1ccc(cc1)C(=O)Nc2cc(NCc3c(cc(cc3)C)C)ccc2
0.309623	Brc1ccc(cc1)C(=O)Nc2cc(NCc3c(cc(cc3)C)C)ccc2
0.309623	Brc1ccc(cc1)C(=O)Nc2cc(NCc3c(cc(cc3)C)C)ccc2
0.309623	Brc1ccc(cc1)C(=O)Nc2cc(NCc3c(cc(cc3)C)C)ccc2
0.309623	Brc1ccc(cc1)C(=O)Nc2cc(NCc3c(cc(cc3)C)C)ccc2
0.309623	Brc1ccc(cc1)C(=O)Nc2cc(NCc3c(cc(cc3)C)C)ccc2
0.309623	Brc1ccc(cc1)C(=O)Nc2cc(NCc3c(cc(cc3)C)C)ccc2
0.309322	O=C(Nc1cc(ccc1)C=2ON=CN2)c3cnccc3
0.309322	O=C(Nc1cc(ccc1)C=2ON=CN2)c3cnccc3
0.309322	O=C(Nc1cc(ccc1)C=2ON=CN2)c3cnccc3
0.309322	O=C(Nc1cc(ccc1)C=2ON=CN2)c3cnccc3
0.309322	O=C(Nc1cc(ccc1)C=2ON=CN2)c3cnccc3
0.309322	O=C(Nc1cc(ccc1)C=2ON=CN2)c3cnccc3
0.309322	O=C(Nc1cc(ccc1)C=2ON=CN2)c3cnccc3
0.309322	O=C(Nc1cc(ccc1)C=2ON=CN2)c3cnccc3
0.309322	O=C(Nc1cc(ccc1)C=2ON=CN2)c3cnccc3
0.309322	O=C(Nc1cc(ccc1)C=2ON=CN2)c3cnccc3
0.30888	[O-][N+](=O)c1c(C#N)cc(cc1)C(=O)Nc2ccc(cc2)CN3CCCCC3
0.308772	O=C(Nc1c(ccc(c1)C(=O)N(CCCC=2NN=C(c3ccccc3)C2)C)C)Nc4ccccc4
0.308772	O=C(Nc1c(ccc(c1)C(=O)N(CCCC=2NN=C(c3ccccc3)C2)C)C)Nc4ccccc4
0.308772	O=C(Nc1c(ccc(c1)C(=O)N(CCCC=2NN=C(c3ccccc3)C2)C)C)Nc4ccccc4
0.308772	O=C(Nc1c(ccc(c1)C(=O)N(CCCC=2NN=C(c3ccccc3)C2)C)C)Nc4ccccc4
0.308772	O=C(Nc1c(ccc(c1)C(=O)N(CCCC=2NN=C(c3ccccc3)C2)C)C)Nc4ccccc4
0.308772	O=C(Nc1c(ccc(c1)C(=O)N(CCCC=2NN=C(c3ccccc3)C2)C)C)Nc4ccccc4
0.308772	O=C(Nc1c(ccc(c1)C(=O)N(CCCC=2NN=C(c3ccccc3)C2)C)C)Nc4ccccc4
0.308772	O=C(Nc1c(ccc(c1)C(=O)N(CCCC=2NN=C(c3ccccc3)C2)C)C)Nc4ccccc4
0.308772	O=C(Nc1c(ccc(c1)C(=O)N(CCCC=2NN=C(c3ccccc3)C2)C)C)Nc4ccccc4
0.308772	O=C(Nc1c(ccc(c1)C(=O)N(CCCC=2NN=C(c3ccccc3)C2)C)C)Nc4ccccc4
0.30837	O=C(Nc1ccc(cc1)CN2CCCCC2)c3ccc(NC(=O)C=4OC=CC4)cc3
0.30837	O=C(Nc1ccc(cc1)CN2CCCCC2)c3ccc(NC(=O)C=4OC=CC4)cc3
0.30837	O=C(Nc1ccc(cc1)CN2CCCCC2)c3ccc(NC(=O)C=4OC=CC4)cc3
0.30837	O=C(Nc1ccc(cc1)CN2CCCCC2)c3ccc(NC(=O)C=4OC=CC4)cc3
0.30837	O=C(Nc1ccc(cc1)CN2CCCCC2)c3ccc(NC(=O)C=4OC=CC4)cc3
0.30837	O=C(Nc1ccc(cc1)CN2CCCCC2)c3ccc(NC(=O)C=4OC=CC4)cc3
0.30837	O=C(Nc1ccc(cc1)CN2CCCCC2)c3ccc(NC(=O)C=4OC=CC4)cc3
0.307692	O=C(Nc1cc(c(cc1)C)C(=O)C)c2cnc(N3CCC3)cc2
0.307692	O=C(Nc1cc(c(cc1)C)C(=O)C)c2cnc(N3CCC3)cc2
0.307692	O=C(Nc1cc(c(cc1)C)C(=O)C)c2cnc(N3CCC3)cc2
0.307692	O=C(Nc1cc(c(cc1)C)C(=O)C)c2cnc(N3CCC3)cc2
0.307692	O=C(Nc1cc(c(cc1)C)C(=O)C)c2cnc(N3CCC3)cc2
0.307692	O=C(Nc1cc(c(cc1)C)C(=O)C)c2cnc(N3CCC3)cc2
0.307692	O=C(Nc1cc(c(cc1)C)C(=O)C)c2cnc(N3CCC3)cc2
0.307692	O=C(Nc1cc(c(cc1)C)C(=O)C)c2cnc(N3CCC3)cc2
0.307692	O=C(Nc1cc(c(cc1)C)C(=O)C)c2cnc(N3CCC3)cc2
0.307692	O=C(Nc1cc(c(cc1)C)C(=O)C)c2cnc(N3CCC3)cc2
0.307407	O=C(Nc1c(ccc(c1)C(=O)Nc2cc(c(N3C(=O)CCC3=O)cc2)C)C)Nc4ccccc4
0.307407	O=C(Nc1c(ccc(c1)C(=O)Nc2cc(c(N3C(=O)CCC3=O)cc2)C)C)Nc4ccccc4
0.307407	O=C(Nc1c(ccc(c1)C(=O)Nc2cc(c(N3C(=O)CCC3=O)cc2)C)C)Nc4ccccc4
0.307407	O=C(Nc1c(ccc(c1)C(=O)Nc2cc(c(N3C(=O)CCC3=O)cc2)C)C)Nc4ccccc4
0.307407	O=C(Nc1c(ccc(c1)C(=O)Nc2cc(c(N3C(=O)CCC3=O)cc2)C)C)Nc4ccccc4
0.307407	O=C(Nc1c(ccc(c1)C(=O)Nc2cc(c(N3C(=O)CCC3=O)cc2)C)C)Nc4ccccc4
0.307407	O=C(Nc1c(ccc(c1)C(=O)Nc2cc(c(N3C(=O)CCC3=O)cc2)C)C)Nc4ccccc4
0.307407	O=C(Nc1c(ccc(c1)C(=O)Nc2cc(c(N3C(=O)CCC3=O)cc2)C)C)Nc4ccccc4
0.307377	Clc1ccc(cc1)CN2CCN(CC(=O)Nc3cc(ccc3)C(=O)NCC)CCC2
0.307377	Clc1ccc(cc1)CN2CCN(CC(=O)Nc3cc(ccc3)C(=O)NCC)CCC2
0.307377	Clc1ccc(cc1)CN2CCN(CC(=O)Nc3cc(ccc3)C(=O)NCC)CCC2
0.307377	Clc1ccc(cc1)CN2CCN(CC(=O)Nc3cc(ccc3)C(=O)NCC)CCC2
0.307377	Clc1ccc(cc1)CN2CCN(CC(=O)Nc3cc(ccc3)C(=O)NCC)CCC2
0.307359	Clc1nc(ccc1)C(=O)Nc2ccc(cc2)CN3CCCCC3
0.307116	BrC1=CNC(=O)C(NC(=O)c2cc(NC(=O)Nc3ccccc3)c(cc2)C)=C1
0.307116	BrC1=CNC(=O)C(NC(=O)c2cc(NC(=O)Nc3ccccc3)c(cc2)C)=C1
0.307116	BrC1=CNC(=O)C(NC(=O)c2cc(NC(=O)Nc3ccccc3)c(cc2)C)=C1
0.307116	BrC1=CNC(=O)C(NC(=O)c2cc(NC(=O)Nc3ccccc3)c(cc2)C)=C1
0.307116	BrC1=CNC(=O)C(NC(=O)c2cc(NC(=O)Nc3ccccc3)c(cc2)C)=C1
0.307116	BrC1=CNC(=O)C(NC(=O)c2cc(NC(=O)Nc3ccccc3)c(cc2)C)=C1
0.307116	BrC1=CNC(=O)C(NC(=O)c2cc(NC(=O)Nc3ccccc3)c(cc2)C)=C1
0.307116	BrC1=CNC(=O)C(NC(=O)c2cc(NC(=O)Nc3ccccc3)c(cc2)C)=C1
0.307116	BrC1=CNC(=O)C(NC(=O)c2cc(NC(=O)Nc3ccccc3)c(cc2)C)=C1
0.307116	BrC1=CNC(=O)C(NC(=O)c2cc(NC(=O)Nc3ccccc3)c(cc2)C)=C1
0.306977	O=C(Nc1cc(ccc1)CN)c2cnccc2
0.306977	O=C(Nc1cc(ccc1)CN)c2cnccc2
0.306977	O=C(Nc1cc(ccc1)CN)c2cnccc2
0.306977	O=C(Nc1cc(ccc1)CN)c2cnccc2
0.306977	O=C(Nc1cc(ccc1)CN)c2cnccc2
0.306977	O=C(Nc1cc(ccc1)CN)c2cnccc2
0.306977	O=C(Nc1cc(ccc1)CN)c2cnccc2
0.306977	O=C(Nc1cc(ccc1)CN)c2cnccc2
0.306977	O=C(Nc1cc(ccc1)CN)c2cnccc2
0.306977	O=C(Nc1cc(ccc1)CN)c2cnccc2
0.306513	S1C(C#N)=CC=C1c2cc(NC(=O)c3cc(F)ccc3)c(cc2)C
0.306513	S1C(C#N)=CC=C1c2cc(NC(=O)c3cc(F)ccc3)c(cc2)C
0.306513	S1C(C#N)=CC=C1c2cc(NC(=O)c3cc(F)ccc3)c(cc2)C
0.306513	S1C(C#N)=CC=C1c2cc(NC(=O)c3cc(F)ccc3)c(cc2)C
0.306513	S1C(C#N)=CC=C1c2cc(NC(=O)c3cc(F)ccc3)c(cc2)C
0.306513	S1C(C#N)=CC=C1c2cc(NC(=O)c3cc(F)ccc3)c(cc2)C
0.306513	S1C(C#N)=CC=C1c2cc(NC(=O)c3cc(F)ccc3)c(cc2)C
0.306306	O=C(Nc1ccc(cc1)CN2CCCCC2)c3ccc(cc3)CN4CCC(OC)CC4
0.306306	O=C(Nc1ccc(cc1)CN2CCCCC2)c3ccc(cc3)CN4CCC(OC)CC4
0.306306	O=C(Nc1ccc(cc1)CN2CCCCC2)c3ccc(cc3)CN4CCC(OC)CC4
0.306306	O=C(Nc1ccc(cc1)CN2CCCCC2)c3ccc(cc3)CN4CCC(OC)CC4
0.306306	O=C(Nc1ccc(cc1)CN2CCCCC2)c3ccc(cc3)CN4CCC(OC)CC4
0.306306	O=C(Nc1ccc(cc1)CN2CCCCC2)c3ccc(cc3)CN4CCC(OC)CC4
0.306306	O=C(Nc1ccc(cc1)CN2CCCCC2)c3ccc(cc3)CN4CCC(OC)CC4
0.306306	O=C(Nc1ccc(cc1)CN2CCCCC2)c3ccc(cc3)CN4CCC(OC)CC4
0.306306	O=C(Nc1ccc(cc1)CN2CCCCC2)c3ccc(cc3)CN4CCC(OC)CC4
0.306306	O=C(Nc1ccc(cc1)CN2CCCCC2)c3ccc(cc3)CN4CCC(OC)CC4
0.306202	O=C(Nc1c(ccc(c1)C(=O)Nc2c(c(OC)cc(c2)C)C)C)Nc3ccccc3
0.305842	O=C(Nc1ccccc1)c2cc(NC(=O)CN3CC(C(=O)NC4CCCCC4)CCC3)c(cc2)C
0.305842	O=C(Nc1ccccc1)c2cc(NC(=O)CN3CC(C(=O)NC4CCCCC4)CCC3)c(cc2)C
0.305221	O=C(Nc1c(cc(OCc2cnccc2)cc1)C)Nc3cc(OCc4ccc(cc4)C)ccc3
0.305221	O=C(Nc1c(cc(OCc2cnccc2)cc1)C)Nc3cc(OCc4ccc(cc4)C)ccc3
0.305221	O=C(Nc1c(cc(OCc2cnccc2)cc1)C)Nc3cc(OCc4ccc(cc4)C)ccc3
0.305221	O=C(Nc1c(cc(OCc2cnccc2)cc1)C)Nc3cc(OCc4ccc(cc4)C)ccc3
0.305221	O=C(Nc1c(cc(OCc2cnccc2)cc1)C)Nc3cc(OCc4ccc(cc4)C)ccc3
0.305221	O=C(Nc1c(cc(OCc2cnccc2)cc1)C)Nc3cc(OCc4ccc(cc4)C)ccc3
0.305221	O=C(Nc1c(cc(OCc2cnccc2)cc1)C)Nc3cc(OCc4ccc(cc4)C)ccc3
0.305221	O=C(Nc1c(cc(OCc2cnccc2)cc1)C)Nc3cc(OCc4ccc(cc4)C)ccc3
0.305221	O=C(Nc1c(cc(OCc2cnccc2)cc1)C)Nc3cc(OCc4ccc(cc4)C)ccc3
0.305221	O=C(Nc1c(cc(OCc2cnccc2)cc1)C)Nc3cc(OCc4ccc(cc4)C)ccc3
0.304688	Clc1cc(Nc2c(NC(=O)c3ccc(c4c(cccc4)CN)cc3)cccc2)ccc1
0.304688	Clc1cc(Nc2c(NC(=O)c3ccc(c4c(cccc4)CN)cc3)cccc2)ccc1
0.304688	Clc1cc(Nc2c(NC(=O)c3ccc(c4c(cccc4)CN)cc3)cccc2)ccc1
0.304688	Clc1cc(Nc2c(NC(=O)c3ccc(c4c(cccc4)CN)cc3)cccc2)ccc1
0.304688	Clc1cc(Nc2c(NC(=O)c3ccc(c4c(cccc4)CN)cc3)cccc2)ccc1
0.304688	Clc1cc(Nc2c(NC(=O)c3ccc(c4c(cccc4)CN)cc3)cccc2)ccc1
0.304688	Clc1cc(Nc2c(NC(=O)c3ccc(c4c(cccc4)CN)cc3)cccc2)ccc1
0.304688	Clc1cc(Nc2c(NC(=O)c3ccc(c4c(cccc4)CN)cc3)cccc2)ccc1
0.304688	Clc1cc(Nc2c(NC(=O)c3ccc(c4c(cccc4)CN)cc3)cccc2)ccc1
0.304659	Brc1c(F)cc(cc1)C(=O)Nc2cc3N=C(Nc3cc2)c4cnccc4
0.304659	Brc1c(F)cc(cc1)C(=O)Nc2cc3N=C(Nc3cc2)c4cnccc4
0.304659	Brc1c(F)cc(cc1)C(=O)Nc2cc3N=C(Nc3cc2)c4cnccc4
0.304659	Brc1c(F)cc(cc1)C(=O)Nc2cc3N=C(Nc3cc2)c4cnccc4
0.304659	Brc1c(F)cc(cc1)C(=O)Nc2cc3N=C(Nc3cc2)c4cnccc4
0.304659	Brc1c(F)cc(cc1)C(=O)Nc2cc3N=C(Nc3cc2)c4cnccc4
0.304659	Brc1c(F)cc(cc1)C(=O)Nc2cc3N=C(Nc3cc2)c4cnccc4
0.304659	Brc1c(F)cc(cc1)C(=O)Nc2cc3N=C(Nc3cc2)c4cnccc4
0.304659	Brc1c(F)cc(cc1)C(=O)Nc2cc3N=C(Nc3cc2)c4cnccc4
0.304659	Brc1c(F)cc(cc1)C(=O)Nc2cc3N=C(Nc3cc2)c4cnccc4
0.304183	O=C(Nc1ccccc1)c2cc(NC(=O)CN(CC3CCOCC3)CC)c(cc2)C
0.304183	O=C(Nc1ccccc1)c2cc(NC(=O)CN(CC3CCOCC3)CC)c(cc2)C
0.304183	O=C(Nc1ccccc1)c2cc(NC(=O)CN(CC3CCOCC3)CC)c(cc2)C
0.304183	O=C(Nc1ccccc1)c2cc(NC(=O)CN(CC3CCOCC3)CC)c(cc2)C
0.304183	O=C(Nc1ccccc1)c2cc(NC(=O)CN(CC3CCOCC3)CC)c(cc2)C
0.304183	O=C(Nc1ccccc1)c2cc(NC(=O)CN(CC3CCOCC3)CC)c(cc2)C
0.304183	O=C(Nc1ccccc1)c2cc(NC(=O)CN(CC3CCOCC3)CC)c(cc2)C
0.304183	O=C(Nc1ccccc1)c2cc(NC(=O)CN(CC3CCOCC3)CC)c(cc2)C
0.304183	O=C(Nc1ccccc1)c2cc(NC(=O)CN(CC3CCOCC3)CC)c(cc2)C
0.304183	O=C(Nc1ccccc1)c2cc(NC(=O)CN(CC3CCOCC3)CC)c(cc2)C
0.304029	S1N=NC=C1CC(=O)Nc2c(ccc(c2)C(=O)Nc3cc(ccc3)C(F)(F)F)C
0.304029	S1N=NC=C1CC(=O)Nc2c(ccc(c2)C(=O)Nc3cc(ccc3)C(F)(F)F)C
0.304029	S1N=NC=C1CC(=O)Nc2c(ccc(c2)C(=O)Nc3cc(ccc3)C(F)(F)F)C
0.304029	S1N=NC=C1CC(=O)Nc2c(ccc(c2)C(=O)Nc3cc(ccc3)C(F)(F)F)C
0.304029	S1N=NC=C1CC(=O)Nc2c(ccc(c2)C(=O)Nc3cc(ccc3)C(F)(F)F)C
0.304029	S1N=NC=C1CC(=O)Nc2c(ccc(c2)C(=O)Nc3cc(ccc3)C(F)(F)F)C
0.304029	S1N=NC=C1CC(=O)Nc2c(ccc(c2)C(=O)Nc3cc(ccc3)C(F)(F)F)C
0.304029	S1N=NC=C1CC(=O)Nc2c(ccc(c2)C(=O)Nc3cc(ccc3)C(F)(F)F)C
0.304029	S1N=NC=C1CC(=O)Nc2c(ccc(c2)C(=O)Nc3cc(ccc3)C(F)(F)F)C
0.304029	S1N=NC=C1CC(=O)Nc2c(ccc(c2)C(=O)Nc3cc(ccc3)C(F)(F)F)C
0.303797	Brc1c(ccc(c1)CNCc2cc(ccc2)C(=O)Nc3ccccc3)C
0.303797	Brc1c(ccc(c1)CNCc2cc(ccc2)C(=O)Nc3ccccc3)C
0.303797	Brc1c(ccc(c1)CNCc2cc(ccc2)C(=O)Nc3ccccc3)C
0.303797	Brc1c(ccc(c1)CNCc2cc(ccc2)C(=O)Nc3ccccc3)C
0.303797	Brc1c(ccc(c1)CNCc2cc(ccc2)C(=O)Nc3ccccc3)C
0.303797	Brc1c(ccc(c1)CNCc2cc(ccc2)C(=O)Nc3ccccc3)C
0.303797	Brc1c(ccc(c1)CNCc2cc(ccc2)C(=O)Nc3ccccc3)C
0.303797	Brc1c(ccc(c1)CNCc2cc(ccc2)C(=O)Nc3ccccc3)C
0.303797	Brc1c(ccc(c1)CNCc2cc(ccc2)C(=O)Nc3ccccc3)C
0.30315	S1C(=NC(c2cc(ccc2)C(=O)Nc3ccc(Oc4ccc(cc4)CC#N)cc3)=C1)C
0.30315	S1C(=NC(c2cc(ccc2)C(=O)Nc3ccc(Oc4ccc(cc4)CC#N)cc3)=C1)C
0.30315	S1C(=NC(c2cc(ccc2)C(=O)Nc3ccc(Oc4ccc(cc4)CC#N)cc3)=C1)C
0.30315	S1C(=NC(c2cc(ccc2)C(=O)Nc3ccc(Oc4ccc(cc4)CC#N)cc3)=C1)C
0.30292	Clc1ccc(cc1)CN2CCN(C(=O)C(=O)Nc3ccc(cc3)C(=O)Nc4c(OC)cccc4)CCC2
0.30292	Clc1ccc(cc1)CN2CCN(C(=O)C(=O)Nc3ccc(cc3)C(=O)Nc4c(OC)cccc4)CCC2
0.30292	Clc1ccc(cc1)CN2CCN(C(=O)C(=O)Nc3ccc(cc3)C(=O)Nc4c(OC)cccc4)CCC2
0.30292	Clc1ccc(cc1)CN2CCN(C(=O)C(=O)Nc3ccc(cc3)C(=O)Nc4c(OC)cccc4)CCC2
0.30292	Clc1ccc(cc1)CN2CCN(C(=O)C(=O)Nc3ccc(cc3)C(=O)Nc4c(OC)cccc4)CCC2
0.30292	Clc1ccc(cc1)CN2CCN(C(=O)C(=O)Nc3ccc(cc3)C(=O)Nc4c(OC)cccc4)CCC2
0.30292	Clc1ccc(cc1)CN2CCN(C(=O)C(=O)Nc3ccc(cc3)C(=O)Nc4c(OC)cccc4)CCC2
0.30292	Clc1ccc(cc1)CN2CCN(C(=O)C(=O)Nc3ccc(cc3)C(=O)Nc4c(OC)cccc4)CCC2
0.30292	Clc1ccc(cc1)CN2CCN(C(=O)C(=O)Nc3ccc(cc3)C(=O)Nc4c(OC)cccc4)CCC2
0.30292	Clc1ccc(cc1)CN2CCN(C(=O)C(=O)Nc3ccc(cc3)C(=O)Nc4c(OC)cccc4)CCC2
0.302682	Clc1cc(NC(=O)c2cc(NC(=O)Nc3ccccc3)c(cc2)C)c(OCCOC)cc1
0.302521	O=C(Nc1cc(ccc1)C=2OC=NN2)c3cnccc3
0.302521	O=C(Nc1cc(ccc1)C=2OC=NN2)c3cnccc3
0.301887	S(=O)(=O)(N)c1cc(NC(=O)C=2SC(C(=O)NCc3ccc(c4cnccc4)cc3)=CC2)ccc1
0.301887	S(=O)(=O)(N)c1cc(NC(=O)C=2SC(C(=O)NCc3ccc(c4cnccc4)cc3)=CC2)ccc1
0.301887	S(=O)(=O)(N)c1cc(NC(=O)C=2SC(C(=O)NCc3ccc(c4cnccc4)cc3)=CC2)ccc1
0.301887	S(=O)(=O)(N)c1cc(NC(=O)C=2SC(C(=O)NCc3ccc(c4cnccc4)cc3)=CC2)ccc1
0.301887	S(=O)(=O)(N)c1cc(NC(=O)C=2SC(C(=O)NCc3ccc(c4cnccc4)cc3)=CC2)ccc1
0.301887	S(=O)(=O)(N)c1cc(NC(=O)C=2SC(C(=O)NCc3ccc(c4cnccc4)cc3)=CC2)ccc1
0.301527	S(CC(=O)Nc1c(ccc(c1)C(=O)Nc2ccccc2)C)CCOc3cc(ccc3)C
0.301527	S(CC(=O)Nc1c(ccc(c1)C(=O)Nc2ccccc2)C)CCOc3cc(ccc3)C
0.301527	S(CC(=O)Nc1c(ccc(c1)C(=O)Nc2ccccc2)C)CCOc3cc(ccc3)C
0.30137	O=C(N(C1CCN(CC(=O)N2CCN(CC2)C)CC1)C)c3cc(NC(=O)Nc4ccccc4)c(cc3)C
0.30137	O=C(N(C1CCN(CC(=O)N2CCN(CC2)C)CC1)C)c3cc(NC(=O)Nc4ccccc4)c(cc3)C
0.30137	O=C(N(C1CCN(CC(=O)N2CCN(CC2)C)CC1)C)c3cc(NC(=O)Nc4ccccc4)c(cc3)C
0.30137	O=C(N(C1CCN(CC(=O)N2CCN(CC2)C)CC1)C)c3cc(NC(=O)Nc4ccccc4)c(cc3)C
0.30137	O=C(N(C1CCN(CC(=O)N2CCN(CC2)C)CC1)C)c3cc(NC(=O)Nc4ccccc4)c(cc3)C
0.30137	O=C(N(C1CCN(CC(=O)N2CCN(CC2)C)CC1)C)c3cc(NC(=O)Nc4ccccc4)c(cc3)C
0.30137	O=C(N(C1CCN(CC(=O)N2CCN(CC2)C)CC1)C)c3cc(NC(=O)Nc4ccccc4)c(cc3)C
0.30137	O=C(N(C1CCN(CC(=O)N2CCN(CC2)C)CC1)C)c3cc(NC(=O)Nc4ccccc4)c(cc3)C
0.30137	O=C(N(C1CCN(CC(=O)N2CCN(CC2)C)CC1)C)c3cc(NC(=O)Nc4ccccc4)c(cc3)C
0.30137	O=C(N(C1CCN(CC(=O)N2CCN(CC2)C)CC1)C)c3cc(NC(=O)Nc4ccccc4)c(cc3)C
0.301282	FC(F)(F)c1cc(NC(=O)c2cc(NC(=O)C3=C(OC=C3)CN4CC(=O)NCC4)c(cc2)C)ccc1
0.301282	FC(F)(F)c1cc(NC(=O)c2cc(NC(=O)C3=C(OC=C3)CN4CC(=O)NCC4)c(cc2)C)ccc1
0.301282	FC(F)(F)c1cc(NC(=O)c2cc(NC(=O)C3=C(OC=C3)CN4CC(=O)NCC4)c(cc2)C)ccc1
0.301282	FC(F)(F)c1cc(NC(=O)c2cc(NC(=O)C3=C(OC=C3)CN4CC(=O)NCC4)c(cc2)C)ccc1
0.301282	FC(F)(F)c1cc(NC(=O)c2cc(NC(=O)C3=C(OC=C3)CN4CC(=O)NCC4)c(cc2)C)ccc1
0.301282	FC(F)(F)c1cc(NC(=O)c2cc(NC(=O)C3=C(OC=C3)CN4CC(=O)NCC4)c(cc2)C)ccc1
0.301282	FC(F)(F)c1cc(NC(=O)c2cc(NC(=O)C3=C(OC=C3)CN4CC(=O)NCC4)c(cc2)C)ccc1
0.301282	FC(F)(F)c1cc(NC(=O)c2cc(NC(=O)C3=C(OC=C3)CN4CC(=O)NCC4)c(cc2)C)ccc1
0.301282	FC(F)(F)c1cc(NC(=O)c2cc(NC(=O)C3=C(OC=C3)CN4CC(=O)NCC4)c(cc2)C)ccc1
0.301282	FC(F)(F)c1cc(NC(=O)c2cc(NC(=O)C3=C(OC=C3)CN4CC(=O)NCC4)c(cc2)C)ccc1
0.300725	Clc1nc(N2CCN(C(=O)c3cc(NC(=O)Nc4ccccc4)c(cc3)C)CC2)ccc1
0.300725	Clc1nc(N2CCN(C(=O)c3cc(NC(=O)Nc4ccccc4)c(cc3)C)CC2)ccc1
0.300725	Clc1nc(N2CCN(C(=O)c3cc(NC(=O)Nc4ccccc4)c(cc3)C)CC2)ccc1
0.300725	Clc1nc(N2CCN(C(=O)c3cc(NC(=O)Nc4ccccc4)c(cc3)C)CC2)ccc1
0.300725	Clc1nc(N2CCN(C(=O)c3cc(NC(=O)Nc4ccccc4)c(cc3)C)CC2)ccc1
0.300725	Clc1nc(N2CCN(C(=O)c3cc(NC(=O)Nc4ccccc4)c(cc3)C)CC2)ccc1
0.300725	Clc1nc(N2CCN(C(=O)c3cc(NC(=O)Nc4ccccc4)c(cc3)C)CC2)ccc1
0.300725	Clc1nc(N2CCN(C(=O)c3cc(NC(=O)Nc4ccccc4)c(cc3)C)CC2)ccc1
0.300725	Clc1nc(N2CCN(C(=O)c3cc(NC(=O)Nc4ccccc4)c(cc3)C)CC2)ccc1
0.300725	Clc1nc(N2CCN(C(=O)c3cc(NC(=O)Nc4ccccc4)c(cc3)C)CC2)ccc1
0.300676	FC(F)(F)c1cc(cc(c1)C2OCCN(CC(=O)Nc3c(ccc(c3)C(=O)Nc4ccccc4)C)C2)C(F)(F)F
0.300412	O=C(Nc1cc(ccc1)C=2OC(=NN2)C)c3cnccc3
0.300412	O=C(Nc1cc(ccc1)C=2OC(=NN2)C)c3cnccc3
0.300412	O=C(Nc1cc(ccc1)C=2OC(=NN2)C)c3cnccc3
0.300412	O=C(Nc1cc(ccc1)C=2OC(=NN2)C)c3cnccc3
0.30038	Brc1cc(NC(=O)CCNC(=O)c2ccc(NC(=O)C=3OC=CC3)cc2)c(cc1)C
0.30038	Brc1cc(NC(=O)CCNC(=O)c2ccc(NC(=O)C=3OC=CC3)cc2)c(cc1)C
0.30038	Brc1cc(NC(=O)CCNC(=O)c2ccc(NC(=O)C=3OC=CC3)cc2)c(cc1)C
0.30038	Brc1cc(NC(=O)CCNC(=O)c2ccc(NC(=O)C=3OC=CC3)cc2)c(cc1)C
0.30038	Brc1cc(NC(=O)CCNC(=O)c2ccc(NC(=O)C=3OC=CC3)cc2)c(cc1)C
0.30038	Brc1cc(NC(=O)CCNC(=O)c2ccc(NC(=O)C=3OC=CC3)cc2)c(cc1)C
0.30038	Brc1cc(NC(=O)CCNC(=O)c2ccc(NC(=O)C=3OC=CC3)cc2)c(cc1)C
0.30038	Brc1cc(NC(=O)CCNC(=O)c2ccc(NC(=O)C=3OC=CC3)cc2)c(cc1)C
0.30038	Brc1cc(NC(=O)CCNC(=O)c2ccc(NC(=O)C=3OC=CC3)cc2)c(cc1)C
0.30038	Brc1cc(NC(=O)CCNC(=O)c2ccc(NC(=O)C=3OC=CC3)cc2)c(cc1)C
0.298507	O=C(Nc1ccccc1)c2cc(NC(=O)CN(C3COCC3)C)c(cc2)C
0.298507	O=C(Nc1ccccc1)c2cc(NC(=O)CN(C3COCC3)C)c(cc2)C
0.298507	O=C(Nc1ccccc1)c2cc(NC(=O)CN(C3COCC3)C)c(cc2)C
0.298507	O=C(Nc1ccccc1)c2cc(NC(=O)CN(C3COCC3)C)c(cc2)C
0.298507	O=C(Nc1ccccc1)c2cc(NC(=O)CN(C3COCC3)C)c(cc2)C
0.298507	O=C(Nc1ccccc1)c2cc(NC(=O)CN(C3COCC3)C)c(cc2)C
0.298507	O=C(Nc1ccccc1)c2cc(NC(=O)CN(C3COCC3)C)c(cc2)C
0.298507	O=C(Nc1ccccc1)c2cc(NC(=O)CN(C3COCC3)C)c(cc2)C
0.297945	O=C(N1Cc2c(OCC1)ccnc2)c3cc(NC(=O)c4ccccc4)c(cc3)C
0.297945	O=C(N1Cc2c(OCC1)ccnc2)c3cc(NC(=O)c4ccccc4)c(cc3)C
0.297945	O=C(N1Cc2c(OCC1)ccnc2)c3cc(NC(=O)c4ccccc4)c(cc3)C
0.297945	O=C(N1Cc2c(OCC1)ccnc2)c3cc(NC(=O)c4ccccc4)c(cc3)C
0.297945	O=C(N1Cc2c(OCC1)ccnc2)c3cc(NC(=O)c4ccccc4)c(cc3)C
0.297945	O=C(N1Cc2c(OCC1)ccnc2)c3cc(NC(=O)c4ccccc4)c(cc3)C
0.297945	O=C(N1Cc2c(OCC1)ccnc2)c3cc(NC(=O)c4ccccc4)c(cc3)C
0.297945	O=C(N1Cc2c(OCC1)ccnc2)c3cc(NC(=O)c4ccccc4)c(cc3)C
0.297945	O=C(N1Cc2c(OCC1)ccnc2)c3cc(NC(=O)c4ccccc4)c(cc3)C
0.297945	O=C(N1Cc2c(OCC1)ccnc2)c3cc(NC(=O)c4ccccc4)c(cc3)C
0.297398	S1C(=NC(=C1)CN2CCN(Cc3cc(OCc4ccccc4)ccc3)CC2)Nc5c(cccc5)C
0.297398	S1C(=NC(=C1)CN2CCN(Cc3cc(OCc4ccccc4)ccc3)CC2)Nc5c(cccc5)C
0.297398	S1C(=NC(=C1)CN2CCN(Cc3cc(OCc4ccccc4)ccc3)CC2)Nc5c(cccc5)C
0.297398	S1C(=NC(=C1)CN2CCN(Cc3cc(OCc4ccccc4)ccc3)CC2)Nc5c(cccc5)C
0.297398	S1C(=NC(=C1)CN2CCN(Cc3cc(OCc4ccccc4)ccc3)CC2)Nc5c(cccc5)C
0.297398	S1C(=NC(=C1)CN2CCN(Cc3cc(OCc4ccccc4)ccc3)CC2)Nc5c(cccc5)C
0.297398	S1C(=NC(=C1)CN2CCN(Cc3cc(OCc4ccccc4)ccc3)CC2)Nc5c(cccc5)C
0.297398	S1C(=NC(=C1)CN2CCN(Cc3cc(OCc4ccccc4)ccc3)CC2)Nc5c(cccc5)C
0.297398	S1C(=NC(=C1)CN2CCN(Cc3cc(OCc4ccccc4)ccc3)CC2)Nc5c(cccc5)C
0.297398	O=C(Nc1cc(c(cc1)C)C(=O)NC2CC2)c3cnc(N4CCC4)cc3
0.297398	O=C(Nc1cc(c(cc1)C)C(=O)NC2CC2)c3cnc(N4CCC4)cc3
0.297398	O=C(Nc1cc(c(cc1)C)C(=O)NC2CC2)c3cnc(N4CCC4)cc3
0.297398	O=C(Nc1cc(c(cc1)C)C(=O)NC2CC2)c3cnc(N4CCC4)cc3
0.297398	O=C(Nc1cc(c(cc1)C)C(=O)NC2CC2)c3cnc(N4CCC4)cc3
0.297398	O=C(Nc1cc(c(cc1)C)C(=O)NC2CC2)c3cnc(N4CCC4)cc3
0.297398	O=C(Nc1cc(c(cc1)C)C(=O)NC2CC2)c3cnc(N4CCC4)cc3
0.297398	O=C(Nc1cc(c(cc1)C)C(=O)NC2CC2)c3cnc(N4CCC4)cc3
0.297398	O=C(Nc1cc(c(cc1)C)C(=O)NC2CC2)c3cnc(N4CCC4)cc3
0.297398	O=C(Nc1cc(c(cc1)C)C(=O)NC2CC2)c3cnc(N4CCC4)cc3
0.296429	S1C(=NC(NC(=O)Nc2c(cc(Oc3ccncc3)cc2)C)=C1C)c4cnccc4
0.296429	S1C(=NC(NC(=O)Nc2c(cc(Oc3ccncc3)cc2)C)=C1C)c4cnccc4
0.296429	S1C(=NC(NC(=O)Nc2c(cc(Oc3ccncc3)cc2)C)=C1C)c4cnccc4
0.296429	S1C(=NC(NC(=O)Nc2c(cc(Oc3ccncc3)cc2)C)=C1C)c4cnccc4
0.296429	S1C(=NC(NC(=O)Nc2c(cc(Oc3ccncc3)cc2)C)=C1C)c4cnccc4
0.296429	S1C(=NC(NC(=O)Nc2c(cc(Oc3ccncc3)cc2)C)=C1C)c4cnccc4
0.296429	S1C(=NC(NC(=O)Nc2c(cc(Oc3ccncc3)cc2)C)=C1C)c4cnccc4
0.296429	S1C(=NC(NC(=O)Nc2c(cc(Oc3ccncc3)cc2)C)=C1C)c4cnccc4
0.296429	S1C(=NC(NC(=O)Nc2c(cc(Oc3ccncc3)cc2)C)=C1C)c4cnccc4
0.296429	S1C(=NC(NC(=O)Nc2c(cc(Oc3ccncc3)cc2)C)=C1C)c4cnccc4
0.296053	Fc1c(Nc2ncccc2C(=O)Nc3cc4N=C(Nc4cc3)c5cnccc5)cccc1
0.296053	Fc1c(Nc2ncccc2C(=O)Nc3cc4N=C(Nc4cc3)c5cnccc5)cccc1
0.296053	Fc1c(Nc2ncccc2C(=O)Nc3cc4N=C(Nc4cc3)c5cnccc5)cccc1
0.296053	Fc1c(Nc2ncccc2C(=O)Nc3cc4N=C(Nc4cc3)c5cnccc5)cccc1
0.296053	Fc1c(Nc2ncccc2C(=O)Nc3cc4N=C(Nc4cc3)c5cnccc5)cccc1
0.296053	Fc1c(Nc2ncccc2C(=O)Nc3cc4N=C(Nc4cc3)c5cnccc5)cccc1
0.296053	Fc1c(Nc2ncccc2C(=O)Nc3cc4N=C(Nc4cc3)c5cnccc5)cccc1
0.296053	Fc1c(Nc2ncccc2C(=O)Nc3cc4N=C(Nc4cc3)c5cnccc5)cccc1
0.296053	Fc1c(Nc2ncccc2C(=O)Nc3cc4N=C(Nc4cc3)c5cnccc5)cccc1
0.296053	Fc1c(Nc2ncccc2C(=O)Nc3cc4N=C(Nc4cc3)c5cnccc5)cccc1
0.295019	Brc1c(F)cc(cc1)C(=O)Nc2cc(c(Cl)cc2)CN3CCOCC3
0.295019	Brc1c(F)cc(cc1)C(=O)Nc2cc(c(Cl)cc2)CN3CCOCC3
0.295019	Brc1c(F)cc(cc1)C(=O)Nc2cc(c(Cl)cc2)CN3CCOCC3
0.295019	Brc1c(F)cc(cc1)C(=O)Nc2cc(c(Cl)cc2)CN3CCOCC3
0.295019	Brc1c(F)cc(cc1)C(=O)Nc2cc(c(Cl)cc2)CN3CCOCC3
0.295019	Brc1c(F)cc(cc1)C(=O)Nc2cc(c(Cl)cc2)CN3CCOCC3
0.295019	Brc1c(F)cc(cc1)C(=O)Nc2cc(c(Cl)cc2)CN3CCOCC3
0.295019	Brc1c(F)cc(cc1)C(=O)Nc2cc(c(Cl)cc2)CN3CCOCC3
0.295019	Brc1c(F)cc(cc1)C(=O)Nc2cc(c(Cl)cc2)CN3CCOCC3
0.295019	Brc1c(F)cc(cc1)C(=O)Nc2cc(c(Cl)cc2)CN3CCOCC3
0.294118	FC(F)(F)c1cc(NC(=O)c2cc(N)c(cc2)C)ccc1
0.294118	FC(F)(F)c1cc(NC(=O)c2cc(N)c(cc2)C)ccc1
0.294118	FC(F)(F)c1cc(NC(=O)c2cc(N)c(cc2)C)ccc1
0.294118	FC(F)(F)c1cc(NC(=O)c2cc(N)c(cc2)C)ccc1
0.294118	FC(F)(F)c1cc(NC(=O)c2cc(N)c(cc2)C)ccc1
0.294118	FC(F)(F)c1cc(NC(=O)c2cc(N)c(cc2)C)ccc1
0.294118	FC(F)(F)c1cc(NC(=O)c2cc(N)c(cc2)C)ccc1
0.294118	FC(F)(F)c1cc(NC(=O)c2cc(N)c(cc2)C)ccc1
0.294118	FC(F)(F)c1cc(NC(=O)c2cc(N)c(cc2)C)ccc1
0.294118	FC(F)(F)c1cc(NC(=O)c2cc(N)c(cc2)C)ccc1
0.293478	O=C(OCCCN1CCCCC1)c2cc(NC(=O)c3cc4OCCOc4cc3)c(cc2)C
0.293478	O=C(OCCCN1CCCCC1)c2cc(NC(=O)c3cc4OCCOc4cc3)c(cc2)C
0.293478	O=C(OCCCN1CCCCC1)c2cc(NC(=O)c3cc4OCCOc4cc3)c(cc2)C
0.293478	O=C(OCCCN1CCCCC1)c2cc(NC(=O)c3cc4OCCOc4cc3)c(cc2)C
0.293478	O=C(OCCCN1CCCCC1)c2cc(NC(=O)c3cc4OCCOc4cc3)c(cc2)C
0.293478	O=C(OCCCN1CCCCC1)c2cc(NC(=O)c3cc4OCCOc4cc3)c(cc2)C
0.293478	O=C(OCCCN1CCCCC1)c2cc(NC(=O)c3cc4OCCOc4cc3)c(cc2)C
0.293478	O=C(OCCCN1CCCCC1)c2cc(NC(=O)c3cc4OCCOc4cc3)c(cc2)C
0.293478	O=C(OCCCN1CCCCC1)c2cc(NC(=O)c3cc4OCCOc4cc3)c(cc2)C
0.293478	O=C(OCCCN1CCCCC1)c2cc(NC(=O)c3cc4OCCOc4cc3)c(cc2)C
0.293233	Clc1c(NC(=O)C(=O)N2CCN(Cc3ccc(Cl)cc3)CCC2)cc(c4ccccc4)cc1
0.293233	Clc1c(NC(=O)C(=O)N2CCN(Cc3ccc(Cl)cc3)CCC2)cc(c4ccccc4)cc1
0.293233	Clc1c(NC(=O)C(=O)N2CCN(Cc3ccc(Cl)cc3)CCC2)cc(c4ccccc4)cc1
0.293233	Clc1c(NC(=O)C(=O)N2CCN(Cc3ccc(Cl)cc3)CCC2)cc(c4ccccc4)cc1
0.293233	Clc1c(NC(=O)C(=O)N2CCN(Cc3ccc(Cl)cc3)CCC2)cc(c4ccccc4)cc1
0.293233	Clc1c(NC(=O)C(=O)N2CCN(Cc3ccc(Cl)cc3)CCC2)cc(c4ccccc4)cc1
0.293233	Clc1c(NC(=O)C(=O)N2CCN(Cc3ccc(Cl)cc3)CCC2)cc(c4ccccc4)cc1
0.293233	Clc1c(NC(=O)C(=O)N2CCN(Cc3ccc(Cl)cc3)CCC2)cc(c4ccccc4)cc1
0.293233	Clc1c(NC(=O)C(=O)N2CCN(Cc3ccc(Cl)cc3)CCC2)cc(c4ccccc4)cc1
0.293233	Clc1c(NC(=O)C(=O)N2CCN(Cc3ccc(Cl)cc3)CCC2)cc(c4ccccc4)cc1
0.292763	S(=O)(=O)(Nc1ccc(cc1)C(=O)NC=2OC=C(N2)c3ccccc3)c4c(ccc([N+]([O-])=O)c4)C
0.292763	S(=O)(=O)(Nc1ccc(cc1)C(=O)NC=2OC=C(N2)c3ccccc3)c4c(ccc([N+]([O-])=O)c4)C
0.292763	S(=O)(=O)(Nc1ccc(cc1)C(=O)NC=2OC=C(N2)c3ccccc3)c4c(ccc([N+]([O-])=O)c4)C
0.292763	S(=O)(=O)(Nc1ccc(cc1)C(=O)NC=2OC=C(N2)c3ccccc3)c4c(ccc([N+]([O-])=O)c4)C
0.292763	S(=O)(=O)(Nc1ccc(cc1)C(=O)NC=2OC=C(N2)c3ccccc3)c4c(ccc([N+]([O-])=O)c4)C
0.292763	S(=O)(=O)(Nc1ccc(cc1)C(=O)NC=2OC=C(N2)c3ccccc3)c4c(ccc([N+]([O-])=O)c4)C
0.292763	S(=O)(=O)(Nc1ccc(cc1)C(=O)NC=2OC=C(N2)c3ccccc3)c4c(ccc([N+]([O-])=O)c4)C
0.292763	S(=O)(=O)(Nc1ccc(cc1)C(=O)NC=2OC=C(N2)c3ccccc3)c4c(ccc([N+]([O-])=O)c4)C
0.292763	S(=O)(=O)(Nc1ccc(cc1)C(=O)NC=2OC=C(N2)c3ccccc3)c4c(ccc([N+]([O-])=O)c4)C
0.292763	S(=O)(=O)(Nc1ccc(cc1)C(=O)NC=2OC=C(N2)c3ccccc3)c4c(ccc([N+]([O-])=O)c4)C
0.291667	Clc1ccc(c2cncc(c2)C(=O)Nc3c(NCC)ccc(c3)C(=O)OCC)cc1
0.291667	Clc1ccc(c2cncc(c2)C(=O)Nc3c(NCC)ccc(c3)C(=O)OCC)cc1
0.291667	Clc1ccc(c2cncc(c2)C(=O)Nc3c(NCC)ccc(c3)C(=O)OCC)cc1
0.291667	Clc1ccc(c2cncc(c2)C(=O)Nc3c(NCC)ccc(c3)C(=O)OCC)cc1
0.291667	Clc1ccc(c2cncc(c2)C(=O)Nc3c(NCC)ccc(c3)C(=O)OCC)cc1
0.291667	Clc1ccc(c2cncc(c2)C(=O)Nc3c(NCC)ccc(c3)C(=O)OCC)cc1
0.291667	Clc1ccc(c2cncc(c2)C(=O)Nc3c(NCC)ccc(c3)C(=O)OCC)cc1
0.291667	Clc1ccc(c2cncc(c2)C(=O)Nc3c(NCC)ccc(c3)C(=O)OCC)cc1
0.291667	Clc1ccc(c2cncc(c2)C(=O)Nc3c(NCC)ccc(c3)C(=O)OCC)cc1
0.291667	Clc1ccc(c2cncc(c2)C(=O)Nc3c(NCC)ccc(c3)C(=O)OCC)cc1
0.291304	Fc1ccc(cc1)C(=O)Nc2ccc(OC(=O)c3ccc(cc3)CN4CCCC4)cc2
0.291304	Fc1ccc(cc1)C(=O)Nc2ccc(OC(=O)c3ccc(cc3)CN4CCCC4)cc2
0.291304	Fc1ccc(cc1)C(=O)Nc2ccc(OC(=O)c3ccc(cc3)CN4CCCC4)cc2
0.291304	Fc1ccc(cc1)C(=O)Nc2ccc(OC(=O)c3ccc(cc3)CN4CCCC4)cc2
0.291304	Fc1ccc(cc1)C(=O)Nc2ccc(OC(=O)c3ccc(cc3)CN4CCCC4)cc2
0.291304	Fc1ccc(cc1)C(=O)Nc2ccc(OC(=O)c3ccc(cc3)CN4CCCC4)cc2
0.291304	Fc1ccc(cc1)C(=O)Nc2ccc(OC(=O)c3ccc(cc3)CN4CCCC4)cc2
0.291304	Fc1ccc(cc1)C(=O)Nc2ccc(OC(=O)c3ccc(cc3)CN4CCCC4)cc2
0.291304	Fc1ccc(cc1)C(=O)Nc2ccc(OC(=O)c3ccc(cc3)CN4CCCC4)cc2
0.291304	Fc1ccc(cc1)C(=O)Nc2ccc(OC(=O)c3ccc(cc3)CN4CCCC4)cc2
0.291188	S(=O)(=O)(c1c(ccc(c1)C(=O)Nc2cc(ccc2)COCc3ccccc3)C)C
0.291188	S(=O)(=O)(c1c(ccc(c1)C(=O)Nc2cc(ccc2)COCc3ccccc3)C)C
0.291188	S(=O)(=O)(c1c(ccc(c1)C(=O)Nc2cc(ccc2)COCc3ccccc3)C)C
0.291188	S(=O)(=O)(c1c(ccc(c1)C(=O)Nc2cc(ccc2)COCc3ccccc3)C)C
0.291188	S(=O)(=O)(c1c(ccc(c1)C(=O)Nc2cc(ccc2)COCc3ccccc3)C)C
0.291188	S(=O)(=O)(c1c(ccc(c1)C(=O)Nc2cc(ccc2)COCc3ccccc3)C)C
0.291188	S(=O)(=O)(c1c(ccc(c1)C(=O)Nc2cc(ccc2)COCc3ccccc3)C)C
0.291188	S(=O)(=O)(c1c(ccc(c1)C(=O)Nc2cc(ccc2)COCc3ccccc3)C)C
0.291188	S(=O)(=O)(c1c(ccc(c1)C(=O)Nc2cc(ccc2)COCc3ccccc3)C)C
0.291188	S(=O)(=O)(c1c(ccc(c1)C(=O)Nc2cc(ccc2)COCc3ccccc3)C)C
0.291096	O=C(Nc1c(ccc(c1)C(=O)Nc2ccccc2)C)NCCCN3C(C(=O)N)CCC3
0.291096	O=C(Nc1c(ccc(c1)C(=O)Nc2ccccc2)C)NCCCN3C(C(=O)N)CCC3
0.291096	O=C(Nc1c(ccc(c1)C(=O)Nc2ccccc2)C)NCCCN3C(C(=O)N)CCC3
0.290909	FC(F)(F)c1cc(NC(=O)c2cc(NC(=O)C=C(c3ccc(OC)cc3)C)c(cc2)C)ccc1
0.290598	S(=O)(=O)(Nc1ccc(cc1)C(=O)Nc2ccc(cc2)CN3CCCCC3)C4CC4
0.29021	Fc1ncc(OC2CCN(C(=O)c3cc(NC(=O)Nc4ccccc4)c(cc3)C)CC2)cc1
0.29021	Fc1ncc(OC2CCN(C(=O)c3cc(NC(=O)Nc4ccccc4)c(cc3)C)CC2)cc1
0.29021	Fc1ncc(OC2CCN(C(=O)c3cc(NC(=O)Nc4ccccc4)c(cc3)C)CC2)cc1
0.29021	Fc1ncc(OC2CCN(C(=O)c3cc(NC(=O)Nc4ccccc4)c(cc3)C)CC2)cc1
0.29021	Fc1ncc(OC2CCN(C(=O)c3cc(NC(=O)Nc4ccccc4)c(cc3)C)CC2)cc1
0.29021	Fc1ncc(OC2CCN(C(=O)c3cc(NC(=O)Nc4ccccc4)c(cc3)C)CC2)cc1
0.29021	Fc1ncc(OC2CCN(C(=O)c3cc(NC(=O)Nc4ccccc4)c(cc3)C)CC2)cc1
0.29021	Fc1ncc(OC2CCN(C(=O)c3cc(NC(=O)Nc4ccccc4)c(cc3)C)CC2)cc1
0.29021	Fc1ncc(OC2CCN(C(=O)c3cc(NC(=O)Nc4ccccc4)c(cc3)C)CC2)cc1
0.29021	Fc1ncc(OC2CCN(C(=O)c3cc(NC(=O)Nc4ccccc4)c(cc3)C)CC2)cc1
0.290196	O=C(Nc1cc2c(cc1)CCCCC2)c3ccc(cc3)C=4OC(=NN4)c5ccccc5
0.290196	O=C(Nc1cc2c(cc1)CCCCC2)c3ccc(cc3)C=4OC(=NN4)c5ccccc5
0.290196	O=C(Nc1cc2c(cc1)CCCCC2)c3ccc(cc3)C=4OC(=NN4)c5ccccc5
0.290196	O=C(Nc1cc2c(cc1)CCCCC2)c3ccc(cc3)C=4OC(=NN4)c5ccccc5
0.290196	O=C(Nc1cc2c(cc1)CCCCC2)c3ccc(cc3)C=4OC(=NN4)c5ccccc5
0.290196	O=C(Nc1cc2c(cc1)CCCCC2)c3ccc(cc3)C=4OC(=NN4)c5ccccc5
0.290196	O=C(Nc1cc2c(cc1)CCCCC2)c3ccc(cc3)C=4OC(=NN4)c5ccccc5
0.290196	O=C(Nc1cc2c(cc1)CCCCC2)c3ccc(cc3)C=4OC(=NN4)c5ccccc5
0.290196	O=C(Nc1cc2c(cc1)CCCCC2)c3ccc(cc3)C=4OC(=NN4)c5ccccc5
0.290196	O=C(Nc1cc2c(cc1)CCCCC2)c3ccc(cc3)C=4OC(=NN4)c5ccccc5
0.290076	Ic1c(cccc1)C(=O)Nc2c(ccc(NC(=O)NCCOCCNC)c2)C
0.289916	O=C(NCC)c1ccc(cc1)CNC(=Nc2cc(c(cc2)C)C)N
0.289916	O=C(NCC)c1ccc(cc1)CNC(=Nc2cc(c(cc2)C)C)N
0.289916	O=C(NCC)c1ccc(cc1)CNC(=Nc2cc(c(cc2)C)C)N
0.289916	O=C(NCC)c1ccc(cc1)CNC(=Nc2cc(c(cc2)C)C)N
0.289916	O=C(NCC)c1ccc(cc1)CNC(=Nc2cc(c(cc2)C)C)N
0.289916	O=C(NCC)c1ccc(cc1)CNC(=Nc2cc(c(cc2)C)C)N
0.289916	O=C(NCC)c1ccc(cc1)CNC(=Nc2cc(c(cc2)C)C)N
0.289916	O=C(NCC)c1ccc(cc1)CNC(=Nc2cc(c(cc2)C)C)N
0.289916	O=C(NCC)c1ccc(cc1)CNC(=Nc2cc(c(cc2)C)C)N
0.289916	O=C(NCC)c1ccc(cc1)CNC(=Nc2cc(c(cc2)C)C)N
0.289575	O=C(Nc1c(cc2OCOc2c1)C)c3ccc(cc3)C=4OC(=NN4)c5ccccc5
0.289575	O=C(Nc1c(cc2OCOc2c1)C)c3ccc(cc3)C=4OC(=NN4)c5ccccc5
0.289575	O=C(Nc1c(cc2OCOc2c1)C)c3ccc(cc3)C=4OC(=NN4)c5ccccc5
0.289575	O=C(Nc1c(cc2OCOc2c1)C)c3ccc(cc3)C=4OC(=NN4)c5ccccc5
0.289575	O=C(Nc1c(cc2OCOc2c1)C)c3ccc(cc3)C=4OC(=NN4)c5ccccc5
0.289575	O=C(Nc1c(cc2OCOc2c1)C)c3ccc(cc3)C=4OC(=NN4)c5ccccc5
0.289575	O=C(Nc1c(cc2OCOc2c1)C)c3ccc(cc3)C=4OC(=NN4)c5ccccc5
0.289575	O=C(Nc1c(cc2OCOc2c1)C)c3ccc(cc3)C=4OC(=NN4)c5ccccc5
0.289575	O=C(Nc1c(cc2OCOc2c1)C)c3ccc(cc3)C=4OC(=NN4)c5ccccc5
0.289575	O=C(Nc1c(cc2OCOc2c1)C)c3ccc(cc3)C=4OC(=NN4)c5ccccc5
0.289575	FC(F)(F)C(F)(F)CCCNC(=O)c1cc(NC(=O)Nc2ccccc2)c(cc1)C
0.289286	FC(F)(F)c1cc(ccc1)C(=O)Nc2cc(NC(=O)C(=O)NC(c3cc(ccc3)C(F)(F)F)(C)C)c(cc2)C
0.289286	FC(F)(F)c1cc(ccc1)C(=O)Nc2cc(NC(=O)C(=O)NC(c3cc(ccc3)C(F)(F)F)(C)C)c(cc2)C
0.289286	FC(F)(F)c1cc(ccc1)C(=O)Nc2cc(NC(=O)C(=O)NC(c3cc(ccc3)C(F)(F)F)(C)C)c(cc2)C
0.289286	FC(F)(F)c1cc(ccc1)C(=O)Nc2cc(NC(=O)C(=O)NC(c3cc(ccc3)C(F)(F)F)(C)C)c(cc2)C
0.289286	FC(F)(F)c1cc(ccc1)C(=O)Nc2cc(NC(=O)C(=O)NC(c3cc(ccc3)C(F)(F)F)(C)C)c(cc2)C
0.289286	FC(F)(F)c1cc(ccc1)C(=O)Nc2cc(NC(=O)C(=O)NC(c3cc(ccc3)C(F)(F)F)(C)C)c(cc2)C
0.289286	FC(F)(F)c1cc(ccc1)C(=O)Nc2cc(NC(=O)C(=O)NC(c3cc(ccc3)C(F)(F)F)(C)C)c(cc2)C
0.289286	FC(F)(F)c1cc(ccc1)C(=O)Nc2cc(NC(=O)C(=O)NC(c3cc(ccc3)C(F)(F)F)(C)C)c(cc2)C
0.289286	FC(F)(F)c1cc(ccc1)C(=O)Nc2cc(NC(=O)C(=O)NC(c3cc(ccc3)C(F)(F)F)(C)C)c(cc2)C
0.289286	FC(F)(F)c1cc(ccc1)C(=O)Nc2cc(NC(=O)C(=O)NC(c3cc(ccc3)C(F)(F)F)(C)C)c(cc2)C
0.288321	Fc1c(OC)ccc(NC(=O)c2cc(ccc2)C3=NNC(=O)C=C3)c1
0.288321	Fc1c(OC)ccc(NC(=O)c2cc(ccc2)C3=NNC(=O)C=C3)c1
0.288321	Fc1c(OC)ccc(NC(=O)c2cc(ccc2)C3=NNC(=O)C=C3)c1
0.288321	Fc1c(OC)ccc(NC(=O)c2cc(ccc2)C3=NNC(=O)C=C3)c1
0.288321	Fc1c(OC)ccc(NC(=O)c2cc(ccc2)C3=NNC(=O)C=C3)c1
0.288321	Fc1c(OC)ccc(NC(=O)c2cc(ccc2)C3=NNC(=O)C=C3)c1
0.288321	Fc1c(OC)ccc(NC(=O)c2cc(ccc2)C3=NNC(=O)C=C3)c1
0.288321	Fc1c(OC)ccc(NC(=O)c2cc(ccc2)C3=NNC(=O)C=C3)c1
0.288321	Fc1c(OC)ccc(NC(=O)c2cc(ccc2)C3=NNC(=O)C=C3)c1
0.288321	Fc1c(OC)ccc(NC(=O)c2cc(ccc2)C3=NNC(=O)C=C3)c1
0.287719	O=C(OCc1c(cncc1)C)c2cc(NC(=O)c3cc4OCCOc4cc3)c(cc2)C
0.287719	O=C(OCc1c(cncc1)C)c2cc(NC(=O)c3cc4OCCOc4cc3)c(cc2)C
0.287719	O=C(OCc1c(cncc1)C)c2cc(NC(=O)c3cc4OCCOc4cc3)c(cc2)C
0.287719	O=C(OCc1c(cncc1)C)c2cc(NC(=O)c3cc4OCCOc4cc3)c(cc2)C
0.287719	O=C(OCc1c(cncc1)C)c2cc(NC(=O)c3cc4OCCOc4cc3)c(cc2)C
0.287719	O=C(OCc1c(cncc1)C)c2cc(NC(=O)c3cc4OCCOc4cc3)c(cc2)C
0.287719	O=C(OCc1c(cncc1)C)c2cc(NC(=O)c3cc4OCCOc4cc3)c(cc2)C
0.287719	O=C(OCc1c(cncc1)C)c2cc(NC(=O)c3cc4OCCOc4cc3)c(cc2)C
0.287554	O=C(Nc1c(cc(cc1)C(=O)NC)C)c2cc(N)ccc2
0.287554	O=C(Nc1c(cc(cc1)C(=O)NC)C)c2cc(N)ccc2
0.287554	O=C(Nc1c(cc(cc1)C(=O)NC)C)c2cc(N)ccc2
0.287554	O=C(Nc1c(cc(cc1)C(=O)NC)C)c2cc(N)ccc2
0.287313	S1C(=NC(c2ccc(cc2)CCCC)=C1)NC(=O)c3c(ccnc3)C
0.287313	S1C(=NC(c2ccc(cc2)CCCC)=C1)NC(=O)c3c(ccnc3)C
0.287313	S1C(=NC(c2ccc(cc2)CCCC)=C1)NC(=O)c3c(ccnc3)C
0.287313	S1C(=NC(c2ccc(cc2)CCCC)=C1)NC(=O)c3c(ccnc3)C
0.286689	FC(F)(F)c1cc2NC(C(=O)Nc3c(ccc(NC(=O)c4ccccc4)c3)C)=Cc2cc1
0.286689	FC(F)(F)c1cc2NC(C(=O)Nc3c(ccc(NC(=O)c4ccccc4)c3)C)=Cc2cc1
0.286689	FC(F)(F)c1cc2NC(C(=O)Nc3c(ccc(NC(=O)c4ccccc4)c3)C)=Cc2cc1
0.286689	FC(F)(F)c1cc2NC(C(=O)Nc3c(ccc(NC(=O)c4ccccc4)c3)C)=Cc2cc1
0.286689	FC(F)(F)c1cc2NC(C(=O)Nc3c(ccc(NC(=O)c4ccccc4)c3)C)=Cc2cc1
0.286689	FC(F)(F)c1cc2NC(C(=O)Nc3c(ccc(NC(=O)c4ccccc4)c3)C)=Cc2cc1
0.286689	FC(F)(F)c1cc2NC(C(=O)Nc3c(ccc(NC(=O)c4ccccc4)c3)C)=Cc2cc1
0.286689	FC(F)(F)c1cc2NC(C(=O)Nc3c(ccc(NC(=O)c4ccccc4)c3)C)=Cc2cc1
0.286689	FC(F)(F)c1cc2NC(C(=O)Nc3c(ccc(NC(=O)c4ccccc4)c3)C)=Cc2cc1
0.286689	FC(F)(F)c1cc2NC(C(=O)Nc3c(ccc(NC(=O)c4ccccc4)c3)C)=Cc2cc1
0.286689	Clc1c(cc(F)cc1)CN2N=CC(NC(=O)c3cc(NC(=O)Nc4ccccc4)c(cc3)C)=C2
0.286689	Clc1c(cc(F)cc1)CN2N=CC(NC(=O)c3cc(NC(=O)Nc4ccccc4)c(cc3)C)=C2
0.286689	Clc1c(cc(F)cc1)CN2N=CC(NC(=O)c3cc(NC(=O)Nc4ccccc4)c(cc3)C)=C2
0.286689	Clc1c(cc(F)cc1)CN2N=CC(NC(=O)c3cc(NC(=O)Nc4ccccc4)c(cc3)C)=C2
0.286307	O=C(NCCc1ccc(N2CCN(CC2)C)cc1)c3cc(c(cc3)C)C
0.286307	O=C(NCCc1ccc(N2CCN(CC2)C)cc1)c3cc(c(cc3)C)C
0.286307	O=C(NCCc1ccc(N2CCN(CC2)C)cc1)c3cc(c(cc3)C)C
0.286307	O=C(NCCc1ccc(N2CCN(CC2)C)cc1)c3cc(c(cc3)C)C
0.28629	O=C(O)c1cc(NC(=O)c2cc3OCCOc3cc2)c(cc1)C
0.28629	O=C(O)c1cc(NC(=O)c2cc3OCCOc3cc2)c(cc1)C
0.28629	O=C(O)c1cc(NC(=O)c2cc3OCCOc3cc2)c(cc1)C
0.28629	O=C(O)c1cc(NC(=O)c2cc3OCCOc3cc2)c(cc1)C
0.28629	O=C(O)c1cc(NC(=O)c2cc3OCCOc3cc2)c(cc1)C
0.28629	O=C(O)c1cc(NC(=O)c2cc3OCCOc3cc2)c(cc1)C
0.28629	O=C(O)c1cc(NC(=O)c2cc3OCCOc3cc2)c(cc1)C
0.28629	O=C(O)c1cc(NC(=O)c2cc3OCCOc3cc2)c(cc1)C
0.28629	O=C(O)c1cc(NC(=O)c2cc3OCCOc3cc2)c(cc1)C
0.28629	O=C(O)c1cc(NC(=O)c2cc3OCCOc3cc2)c(cc1)C
0.285714	O=C(NCC)c1cc(NC(=O)C=O)c(cc1)C
0.285714	Fc1c(OC)cc(NC(=O)c2ccc(cc2)C=3OC(=NN3)c4cc(ccc4)C)cc1
0.285714	Fc1c(OC)cc(NC(=O)c2ccc(cc2)C=3OC(=NN3)c4cc(ccc4)C)cc1
0.285714	Fc1c(OC)cc(NC(=O)c2ccc(cc2)C=3OC(=NN3)c4cc(ccc4)C)cc1
0.285714	Fc1c(OC)cc(NC(=O)c2ccc(cc2)C=3OC(=NN3)c4cc(ccc4)C)cc1
0.285714	Fc1c(OC)cc(NC(=O)c2ccc(cc2)C=3OC(=NN3)c4cc(ccc4)C)cc1
0.285714	Fc1c(OC)cc(NC(=O)c2ccc(cc2)C=3OC(=NN3)c4cc(ccc4)C)cc1
0.285714	Fc1c(OC)cc(NC(=O)c2ccc(cc2)C=3OC(=NN3)c4cc(ccc4)C)cc1
0.285714	Fc1c(OC)cc(NC(=O)c2ccc(cc2)C=3OC(=NN3)c4cc(ccc4)C)cc1
0.285714	Fc1c(OC)cc(NC(=O)c2ccc(cc2)C=3OC(=NN3)c4cc(ccc4)C)cc1
0.285714	Fc1c(OC)cc(NC(=O)c2ccc(cc2)C=3OC(=NN3)c4cc(ccc4)C)cc1
0.285714	Clc1ccc(c2cncc(c2)C(=O)Nc3cc(F)c(OC)cc3)cc1
0.285714	Clc1ccc(c2cncc(c2)C(=O)Nc3cc(F)c(OC)cc3)cc1
0.285714	Clc1ccc(c2cncc(c2)C(=O)Nc3cc(F)c(OC)cc3)cc1
0.285714	Clc1ccc(c2cncc(c2)C(=O)Nc3cc(F)c(OC)cc3)cc1
0.285714	Clc1ccc(c2cncc(c2)C(=O)Nc3cc(F)c(OC)cc3)cc1
0.285714	Clc1ccc(c2cncc(c2)C(=O)Nc3cc(F)c(OC)cc3)cc1
0.285714	Clc1ccc(c2cncc(c2)C(=O)Nc3cc(F)c(OC)cc3)cc1
0.285714	Clc1ccc(c2cncc(c2)C(=O)Nc3cc(F)c(OC)cc3)cc1
0.285714	Clc1ccc(c2cncc(c2)C(=O)Nc3cc(F)c(OC)cc3)cc1
0.285714	Clc1ccc(c2cncc(c2)C(=O)Nc3cc(F)c(OC)cc3)cc1
0.285714	Clc1c(cc(NC(=O)c2ccc(NS(=O)(=O)c3c(ccc([N+]([O-])=O)c3)C)cc2)cc1)CN4CCOCC4
0.285714	Clc1c(cc(NC(=O)c2ccc(NS(=O)(=O)c3c(ccc([N+]([O-])=O)c3)C)cc2)cc1)CN4CCOCC4
0.285714	Clc1c(cc(NC(=O)c2ccc(NS(=O)(=O)c3c(ccc([N+]([O-])=O)c3)C)cc2)cc1)CN4CCOCC4
0.285714	Clc1c(cc(NC(=O)c2ccc(NS(=O)(=O)c3c(ccc([N+]([O-])=O)c3)C)cc2)cc1)CN4CCOCC4
0.285714	Clc1c(cc(NC(=O)c2ccc(NS(=O)(=O)c3c(ccc([N+]([O-])=O)c3)C)cc2)cc1)CN4CCOCC4
0.285714	Clc1c(cc(NC(=O)c2ccc(NS(=O)(=O)c3c(ccc([N+]([O-])=O)c3)C)cc2)cc1)CN4CCOCC4
0.285714	Clc1c(cc(NC(=O)c2ccc(NS(=O)(=O)c3c(ccc([N+]([O-])=O)c3)C)cc2)cc1)CN4CCOCC4
0.285714	Clc1c(cc(NC(=O)c2ccc(NS(=O)(=O)c3c(ccc([N+]([O-])=O)c3)C)cc2)cc1)CN4CCOCC4
0.285714	Clc1c(cc(NC(=O)c2ccc(NS(=O)(=O)c3c(ccc([N+]([O-])=O)c3)C)cc2)cc1)CN4CCOCC4
0.285714	Clc1c(cc(NC(=O)c2ccc(NS(=O)(=O)c3c(ccc([N+]([O-])=O)c3)C)cc2)cc1)CN4CCOCC4
0.285714	Clc1c(S(=O)(=O)N(CC)CC)cc(NC(=O)c2cc(NC(=O)Nc3ccccc3)c(cc2)C)cc1
0.284672	S(c1cc(c(NC(=O)C(=O)Nc2cc(ccc2)CN3CC(O)CC3)cc1)C)c4ccccc4
0.284672	S(c1cc(c(NC(=O)C(=O)Nc2cc(ccc2)CN3CC(O)CC3)cc1)C)c4ccccc4
0.284672	S(c1cc(c(NC(=O)C(=O)Nc2cc(ccc2)CN3CC(O)CC3)cc1)C)c4ccccc4
0.284672	S(c1cc(c(NC(=O)C(=O)Nc2cc(ccc2)CN3CC(O)CC3)cc1)C)c4ccccc4
0.284672	S(c1cc(c(NC(=O)C(=O)Nc2cc(ccc2)CN3CC(O)CC3)cc1)C)c4ccccc4
0.284672	S(c1cc(c(NC(=O)C(=O)Nc2cc(ccc2)CN3CC(O)CC3)cc1)C)c4ccccc4
0.284672	S(c1cc(c(NC(=O)C(=O)Nc2cc(ccc2)CN3CC(O)CC3)cc1)C)c4ccccc4
0.284672	S(c1cc(c(NC(=O)C(=O)Nc2cc(ccc2)CN3CC(O)CC3)cc1)C)c4ccccc4
0.284644	Brc1c(ccc(F)c1)CONC(=O)NCc2ccc(NC(=O)c3cnccc3)cc2
0.284644	Brc1c(ccc(F)c1)CONC(=O)NCc2ccc(NC(=O)c3cnccc3)cc2
0.284644	Brc1c(ccc(F)c1)CONC(=O)NCc2ccc(NC(=O)c3cnccc3)cc2
0.284644	Brc1c(ccc(F)c1)CONC(=O)NCc2ccc(NC(=O)c3cnccc3)cc2
0.284644	Brc1c(ccc(F)c1)CONC(=O)NCc2ccc(NC(=O)c3cnccc3)cc2
0.284644	Brc1c(ccc(F)c1)CONC(=O)NCc2ccc(NC(=O)c3cnccc3)cc2
0.284644	Brc1c(ccc(F)c1)CONC(=O)NCc2ccc(NC(=O)c3cnccc3)cc2
0.284644	Brc1c(ccc(F)c1)CONC(=O)NCc2ccc(NC(=O)c3cnccc3)cc2
0.284644	Brc1c(ccc(F)c1)CONC(=O)NCc2ccc(NC(=O)c3cnccc3)cc2
0.284173	O=C(N1CCN(CC1)C)c2nccc(NC(=O)Nc3c(cc(Oc4ccncc4)cc3)C)c2
0.284173	O=C(N1CCN(CC1)C)c2nccc(NC(=O)Nc3c(cc(Oc4ccncc4)cc3)C)c2
0.284173	O=C(N1CCN(CC1)C)c2nccc(NC(=O)Nc3c(cc(Oc4ccncc4)cc3)C)c2
0.284173	O=C(N1CCN(CC1)C)c2nccc(NC(=O)Nc3c(cc(Oc4ccncc4)cc3)C)c2
0.284173	O=C(N1CCN(CC1)C)c2nccc(NC(=O)Nc3c(cc(Oc4ccncc4)cc3)C)c2
0.284173	O=C(N1CCN(CC1)C)c2nccc(NC(=O)Nc3c(cc(Oc4ccncc4)cc3)C)c2
0.284173	O=C(N1CCN(CC1)C)c2nccc(NC(=O)Nc3c(cc(Oc4ccncc4)cc3)C)c2
0.284173	O=C(N1CCN(CC1)C)c2nccc(NC(=O)Nc3c(cc(Oc4ccncc4)cc3)C)c2
0.284173	O=C(N1CCN(CC1)C)c2nccc(NC(=O)Nc3c(cc(Oc4ccncc4)cc3)C)c2
0.284173	O=C(N1CCN(CC1)C)c2nccc(NC(=O)Nc3c(cc(Oc4ccncc4)cc3)C)c2
0.284047	S1C(C(=O)Nc2c(ccc(c2)C(=O)O)C)=CC=C1CC(C)C
0.284047	S1C(C(=O)Nc2c(ccc(c2)C(=O)O)C)=CC=C1CC(C)C
0.284047	S1C(C(=O)Nc2c(ccc(c2)C(=O)O)C)=CC=C1CC(C)C
0.284047	S1C(C(=O)Nc2c(ccc(c2)C(=O)O)C)=CC=C1CC(C)C
0.284047	S1C(C(=O)Nc2c(ccc(c2)C(=O)O)C)=CC=C1CC(C)C
0.284047	S1C(C(=O)Nc2c(ccc(c2)C(=O)O)C)=CC=C1CC(C)C
0.284047	S1C(C(=O)Nc2c(ccc(c2)C(=O)O)C)=CC=C1CC(C)C
0.284047	S1C(C(=O)Nc2c(ccc(c2)C(=O)O)C)=CC=C1CC(C)C
0.284047	S1C(C(=O)Nc2c(ccc(c2)C(=O)O)C)=CC=C1CC(C)C
0.284047	S1C(C(=O)Nc2c(ccc(c2)C(=O)O)C)=CC=C1CC(C)C
0.283843	n1c(nccc1c2cnccc2)C3CCNCC3
0.283843	n1c(nccc1c2cnccc2)C3CCNCC3
0.283843	n1c(nccc1c2cnccc2)C3CCNCC3
0.283843	n1c(nccc1c2cnccc2)C3CCNCC3
0.283843	n1c(nccc1c2cnccc2)C3CCNCC3
0.283843	n1c(nccc1c2cnccc2)C3CCNCC3
0.283843	n1c(nccc1c2cnccc2)C3CCNCC3
0.283843	n1c(nccc1c2cnccc2)C3CCNCC3
0.283843	n1c(nccc1c2cnccc2)C3CCNCC3
0.283843	n1c(nccc1c2cnccc2)C3CCNCC3
0.283843	O=C(Nc1ccc(cc1)CN2CCCCC2)c3cc(O)cc(C#N)c3
0.283843	O=C(Nc1ccc(cc1)CN2CCCCC2)c3cc(O)cc(C#N)c3
0.283843	O=C(Nc1ccc(cc1)CN2CCCCC2)c3cc(O)cc(C#N)c3
0.283843	O=C(Nc1ccc(cc1)CN2CCCCC2)c3cc(O)cc(C#N)c3
0.283843	O=C(Nc1ccc(cc1)CN2CCCCC2)c3cc(O)cc(C#N)c3
0.283843	O=C(Nc1ccc(cc1)CN2CCCCC2)c3cc(O)cc(C#N)c3
0.283843	O=C(Nc1ccc(cc1)CN2CCCCC2)c3cc(O)cc(C#N)c3
0.283626	S(=O)(=O)(Nc1ccc(cc1)C(=O)NC=2SC=C(N2)CN3CCN(c4ncccc4)CC3)c5c(ccc([N+]([O-])=O)c5)C
0.283626	S(=O)(=O)(Nc1ccc(cc1)C(=O)NC=2SC=C(N2)CN3CCN(c4ncccc4)CC3)c5c(ccc([N+]([O-])=O)c5)C
0.283626	S(=O)(=O)(Nc1ccc(cc1)C(=O)NC=2SC=C(N2)CN3CCN(c4ncccc4)CC3)c5c(ccc([N+]([O-])=O)c5)C
0.283626	S(=O)(=O)(Nc1ccc(cc1)C(=O)NC=2SC=C(N2)CN3CCN(c4ncccc4)CC3)c5c(ccc([N+]([O-])=O)c5)C
0.283626	S(=O)(=O)(Nc1ccc(cc1)C(=O)NC=2SC=C(N2)CN3CCN(c4ncccc4)CC3)c5c(ccc([N+]([O-])=O)c5)C
0.283626	S(=O)(=O)(Nc1ccc(cc1)C(=O)NC=2SC=C(N2)CN3CCN(c4ncccc4)CC3)c5c(ccc([N+]([O-])=O)c5)C
0.283626	S(=O)(=O)(Nc1ccc(cc1)C(=O)NC=2SC=C(N2)CN3CCN(c4ncccc4)CC3)c5c(ccc([N+]([O-])=O)c5)C
0.283626	S(=O)(=O)(Nc1ccc(cc1)C(=O)NC=2SC=C(N2)CN3CCN(c4ncccc4)CC3)c5c(ccc([N+]([O-])=O)c5)C
0.283626	S(=O)(=O)(Nc1ccc(cc1)C(=O)NC=2SC=C(N2)CN3CCN(c4ncccc4)CC3)c5c(ccc([N+]([O-])=O)c5)C
0.283626	S(=O)(=O)(Nc1ccc(cc1)C(=O)NC=2SC=C(N2)CN3CCN(c4ncccc4)CC3)c5c(ccc([N+]([O-])=O)c5)C
0.283186	Brc1ccc(cc1)C(=O)Nc2cc(NC(=O)c3cnc(NC)cc3)ccc2
0.283186	Brc1ccc(cc1)C(=O)Nc2cc(NC(=O)c3cnc(NC)cc3)ccc2
0.283186	Brc1ccc(cc1)C(=O)Nc2cc(NC(=O)c3cnc(NC)cc3)ccc2
0.283186	Brc1ccc(cc1)C(=O)Nc2cc(NC(=O)c3cnc(NC)cc3)ccc2
0.283186	Brc1ccc(cc1)C(=O)Nc2cc(NC(=O)c3cnc(NC)cc3)ccc2
0.283186	Brc1ccc(cc1)C(=O)Nc2cc(NC(=O)c3cnc(NC)cc3)ccc2
0.283186	Brc1ccc(cc1)C(=O)Nc2cc(NC(=O)c3cnc(NC)cc3)ccc2
0.283186	Brc1ccc(cc1)C(=O)Nc2cc(NC(=O)c3cnc(NC)cc3)ccc2
0.283186	Brc1ccc(cc1)C(=O)Nc2cc(NC(=O)c3cnc(NC)cc3)ccc2
0.283186	Brc1ccc(cc1)C(=O)Nc2cc(NC(=O)c3cnc(NC)cc3)ccc2
0.283105	FCCc1ccc(cc1)C(=O)NCc2ccc(c3cnccc3)cc2
0.283105	FCCc1ccc(cc1)C(=O)NCc2ccc(c3cnccc3)cc2
0.283105	FCCc1ccc(cc1)C(=O)NCc2ccc(c3cnccc3)cc2
0.283105	FCCc1ccc(cc1)C(=O)NCc2ccc(c3cnccc3)cc2
0.283105	FCCc1ccc(cc1)C(=O)NCc2ccc(c3cnccc3)cc2
0.283105	FCCc1ccc(cc1)C(=O)NCc2ccc(c3cnccc3)cc2
0.283105	FCCc1ccc(cc1)C(=O)NCc2ccc(c3cnccc3)cc2
0.283105	FCCc1ccc(cc1)C(=O)NCc2ccc(c3cnccc3)cc2
0.283105	FCCc1ccc(cc1)C(=O)NCc2ccc(c3cnccc3)cc2
0.2827	O=C(NCc1ccc(c2cnccc2)cc1)c3ccc(cc3)C=4OC(=NN4)c5ccccc5
0.2827	O=C(NCc1ccc(c2cnccc2)cc1)c3ccc(cc3)C=4OC(=NN4)c5ccccc5
0.2827	O=C(NCc1ccc(c2cnccc2)cc1)c3ccc(cc3)C=4OC(=NN4)c5ccccc5
0.2827	O=C(NCc1ccc(c2cnccc2)cc1)c3ccc(cc3)C=4OC(=NN4)c5ccccc5
0.2827	O=C(NCc1ccc(c2cnccc2)cc1)c3ccc(cc3)C=4OC(=NN4)c5ccccc5
0.2827	O=C(NCc1ccc(c2cnccc2)cc1)c3ccc(cc3)C=4OC(=NN4)c5ccccc5
0.2827	O=C(NCc1ccc(c2cnccc2)cc1)c3ccc(cc3)C=4OC(=NN4)c5ccccc5
0.2827	O=C(NCc1ccc(c2cnccc2)cc1)c3ccc(cc3)C=4OC(=NN4)c5ccccc5
0.2827	O=C(NCc1ccc(c2cnccc2)cc1)c3ccc(cc3)C=4OC(=NN4)c5ccccc5
0.2827	O=C(NCc1ccc(c2cnccc2)cc1)c3ccc(cc3)C=4OC(=NN4)c5ccccc5
0.282443	Clc1nc(ccc1C(=O)Nc2ccc(cc2)CN3CCCCC3)C(F)(F)F
0.282443	Clc1nc(ccc1C(=O)Nc2ccc(cc2)CN3CCCCC3)C(F)(F)F
0.282443	Clc1nc(ccc1C(=O)Nc2ccc(cc2)CN3CCCCC3)C(F)(F)F
0.282443	Clc1nc(ccc1C(=O)Nc2ccc(cc2)CN3CCCCC3)C(F)(F)F
0.282443	Clc1nc(ccc1C(=O)Nc2ccc(cc2)CN3CCCCC3)C(F)(F)F
0.282443	Clc1nc(ccc1C(=O)Nc2ccc(cc2)CN3CCCCC3)C(F)(F)F
0.282443	Clc1nc(ccc1C(=O)Nc2ccc(cc2)CN3CCCCC3)C(F)(F)F
0.28169	O=C(NCc1ccc(c2cnccc2)cc1)c3cc(OC)c(OCC(=O)N4CCOCC4)cc3
0.281633	O=C(Nc1cc(c(cc1)C)C(=O)C)c2ccc(N(CC)CC)cc2
0.281633	O=C(Nc1cc(c(cc1)C)C(=O)C)c2ccc(N(CC)CC)cc2
0.281633	O=C(Nc1cc(c(cc1)C)C(=O)C)c2ccc(N(CC)CC)cc2
0.281633	O=C(Nc1cc(c(cc1)C)C(=O)C)c2ccc(N(CC)CC)cc2
0.281633	O=C(Nc1cc(c(cc1)C)C(=O)C)c2ccc(N(CC)CC)cc2
0.281633	O=C(Nc1cc(c(cc1)C)C(=O)C)c2ccc(N(CC)CC)cc2
0.281633	O=C(Nc1cc(c(cc1)C)C(=O)C)c2ccc(N(CC)CC)cc2
0.281633	O=C(Nc1cc(c(cc1)C)C(=O)C)c2ccc(N(CC)CC)cc2
0.281633	O=C(Nc1cc(c(cc1)C)C(=O)C)c2ccc(N(CC)CC)cc2
0.281633	O=C(Nc1cc(c(cc1)C)C(=O)C)c2ccc(N(CC)CC)cc2
0.281481	S(=O)(=O)(Nc1cc(c(cc1)C)C)c2ccc(cc2)C(=O)NCc3cc(ccc3)C(=O)Nc4ccccc4
0.281481	S(=O)(=O)(Nc1cc(c(cc1)C)C)c2ccc(cc2)C(=O)NCc3cc(ccc3)C(=O)Nc4ccccc4
0.281369	O=C(N1CCN(CCOC)CC1)C(=O)Nc2c(ccc(c2)C(=O)C)C
0.28125	Clc1ccc(c2cncc(c2)C(=O)Nc3cc(c(F)cc3)C(=O)N)cc1
0.281139	Clc1cc(ccc1)C(N2CCCC2)CNC(=O)c3cc(NC(=O)c4ccccc4)c(cc3)C
0.281139	Clc1cc(ccc1)C(N2CCCC2)CNC(=O)c3cc(NC(=O)c4ccccc4)c(cc3)C
0.280822	Clc1c(cc(NC(=O)C=2C(=NNC2)c3ccc(OC)cc3)cc1)CN4CCOCC4
0.280822	Clc1c(cc(NC(=O)C=2C(=NNC2)c3ccc(OC)cc3)cc1)CN4CCOCC4
0.280822	Clc1c(cc(NC(=O)C=2C(=NNC2)c3ccc(OC)cc3)cc1)CN4CCOCC4
0.280822	Clc1c(cc(NC(=O)C=2C(=NNC2)c3ccc(OC)cc3)cc1)CN4CCOCC4
0.280702	Fc1cc(ccc1)C(=O)NCc2ccc(c3cnccc3)cc2
0.280702	Fc1cc(ccc1)C(=O)NCc2ccc(c3cnccc3)cc2
0.279851	S1C(=NC(c2ccccc2)=C1)CNCCC(=O)Nc3cc(F)c(cc3)C
0.279693	O=C(N1CCC(c2nc(c3cnccc3)ccn2)CC1)NCCCCCCCCCC
0.27957	S1C=NC(c2cc(ccc2)C(=O)Nc3c(ccc(c3)C(C)C)C(F)(F)F)=C1
0.27957	S1C=NC(c2cc(ccc2)C(=O)Nc3c(ccc(c3)C(C)C)C(F)(F)F)=C1
0.27957	S1C=NC(c2cc(ccc2)C(=O)Nc3c(ccc(c3)C(C)C)C(F)(F)F)=C1
0.27957	S1C=NC(c2cc(ccc2)C(=O)Nc3c(ccc(c3)C(C)C)C(F)(F)F)=C1
0.27957	S1C=NC(c2cc(ccc2)C(=O)Nc3c(ccc(c3)C(C)C)C(F)(F)F)=C1
0.27957	S1C=NC(c2cc(ccc2)C(=O)Nc3c(ccc(c3)C(C)C)C(F)(F)F)=C1
0.27957	S1C=NC(c2cc(ccc2)C(=O)Nc3c(ccc(c3)C(C)C)C(F)(F)F)=C1
0.27957	S1C=NC(c2cc(ccc2)C(=O)Nc3c(ccc(c3)C(C)C)C(F)(F)F)=C1
0.27957	S1C=NC(c2cc(ccc2)C(=O)Nc3c(ccc(c3)C(C)C)C(F)(F)F)=C1
0.27957	S1C=NC(c2cc(ccc2)C(=O)Nc3c(ccc(c3)C(C)C)C(F)(F)F)=C1
0.279245	S(=O)(=O)(Nc1cc(NC(=O)c2cc(ccc2)C=3N=CSC3)ccc1)Cc4ccccc4
0.279245	S(=O)(=O)(Nc1cc(NC(=O)c2cc(ccc2)C=3N=CSC3)ccc1)Cc4ccccc4
0.279245	S(=O)(=O)(Nc1cc(NC(=O)c2cc(ccc2)C=3N=CSC3)ccc1)Cc4ccccc4
0.279245	S(=O)(=O)(Nc1cc(NC(=O)c2cc(ccc2)C=3N=CSC3)ccc1)Cc4ccccc4
0.279245	S(=O)(=O)(Nc1cc(NC(=O)c2cc(ccc2)C=3N=CSC3)ccc1)Cc4ccccc4
0.279245	S(=O)(=O)(Nc1cc(NC(=O)c2cc(ccc2)C=3N=CSC3)ccc1)Cc4ccccc4
0.279245	S(=O)(=O)(Nc1cc(NC(=O)c2cc(ccc2)C=3N=CSC3)ccc1)Cc4ccccc4
0.279245	S(=O)(=O)(Nc1cc(NC(=O)c2cc(ccc2)C=3N=CSC3)ccc1)Cc4ccccc4
0.279245	S(=O)(=O)(Nc1cc(NC(=O)c2cc(ccc2)C=3N=CSC3)ccc1)Cc4ccccc4
0.279245	S(=O)(=O)(Nc1cc(NC(=O)c2cc(ccc2)C=3N=CSC3)ccc1)Cc4ccccc4
0.278912	S(=O)(=O)(NCCN1CCN(CC1)C)c2cc(NC(=O)c3ncccc3)c(OC)cc2
0.278912	S(=O)(=O)(NCCN1CCN(CC1)C)c2cc(NC(=O)c3ncccc3)c(OC)cc2
0.278912	S(=O)(=O)(NCCN1CCN(CC1)C)c2cc(NC(=O)c3ncccc3)c(OC)cc2
0.278912	S(=O)(=O)(NCCN1CCN(CC1)C)c2cc(NC(=O)c3ncccc3)c(OC)cc2
0.278912	S(=O)(=O)(NCCN1CCN(CC1)C)c2cc(NC(=O)c3ncccc3)c(OC)cc2
0.278912	S(=O)(=O)(NCCN1CCN(CC1)C)c2cc(NC(=O)c3ncccc3)c(OC)cc2
0.278912	S(=O)(=O)(NCCN1CCN(CC1)C)c2cc(NC(=O)c3ncccc3)c(OC)cc2
0.278912	Clc1c(cc(NC(=O)c2nc(c([N+]([O-])=O)cc2)C)cc1)CN3CCOCC3
0.278912	Clc1c(cc(NC(=O)c2nc(c([N+]([O-])=O)cc2)C)cc1)CN3CCOCC3
0.278912	Clc1c(cc(NC(=O)c2nc(c([N+]([O-])=O)cc2)C)cc1)CN3CCOCC3
0.278912	Clc1c(cc(NC(=O)c2nc(c([N+]([O-])=O)cc2)C)cc1)CN3CCOCC3
0.278912	Clc1c(cc(NC(=O)c2nc(c([N+]([O-])=O)cc2)C)cc1)CN3CCOCC3
0.278912	Clc1c(cc(NC(=O)c2nc(c([N+]([O-])=O)cc2)C)cc1)CN3CCOCC3
0.278912	Clc1c(cc(NC(=O)c2nc(c([N+]([O-])=O)cc2)C)cc1)CN3CCOCC3
0.278912	Clc1c(cc(NC(=O)c2nc(c([N+]([O-])=O)cc2)C)cc1)CN3CCOCC3
0.278912	Clc1c(cc(NC(=O)c2nc(c([N+]([O-])=O)cc2)C)cc1)CN3CCOCC3
0.278912	Clc1c(cc(NC(=O)c2nc(c([N+]([O-])=O)cc2)C)cc1)CN3CCOCC3
0.278287	FC(F)(F)c1cc(ccc1)C2=NOC(=N2)CCCOC(=O)c3cc(NC(=O)c4cc5OCCOc5cc4)c(cc3)C
0.278287	FC(F)(F)c1cc(ccc1)C2=NOC(=N2)CCCOC(=O)c3cc(NC(=O)c4cc5OCCOc5cc4)c(cc3)C
0.278287	FC(F)(F)c1cc(ccc1)C2=NOC(=N2)CCCOC(=O)c3cc(NC(=O)c4cc5OCCOc5cc4)c(cc3)C
0.278287	FC(F)(F)c1cc(ccc1)C2=NOC(=N2)CCCOC(=O)c3cc(NC(=O)c4cc5OCCOc5cc4)c(cc3)C
0.278287	FC(F)(F)c1cc(ccc1)C2=NOC(=N2)CCCOC(=O)c3cc(NC(=O)c4cc5OCCOc5cc4)c(cc3)C
0.278287	FC(F)(F)c1cc(ccc1)C2=NOC(=N2)CCCOC(=O)c3cc(NC(=O)c4cc5OCCOc5cc4)c(cc3)C
0.278287	FC(F)(F)c1cc(ccc1)C2=NOC(=N2)CCCOC(=O)c3cc(NC(=O)c4cc5OCCOc5cc4)c(cc3)C
0.278287	FC(F)(F)c1cc(ccc1)C2=NOC(=N2)CCCOC(=O)c3cc(NC(=O)c4cc5OCCOc5cc4)c(cc3)C
0.278287	FC(F)(F)c1cc(ccc1)C2=NOC(=N2)CCCOC(=O)c3cc(NC(=O)c4cc5OCCOc5cc4)c(cc3)C
0.278287	FC(F)(F)c1cc(ccc1)C2=NOC(=N2)CCCOC(=O)c3cc(NC(=O)c4cc5OCCOc5cc4)c(cc3)C
0.278146	Clc1c(ncc(Cl)c1)N2N=CC(NC(=O)c3cc(NC(=O)Nc4ccccc4)c(cc3)C)=C2
0.278146	Clc1c(ncc(Cl)c1)N2N=CC(NC(=O)c3cc(NC(=O)Nc4ccccc4)c(cc3)C)=C2
0.278146	Clc1c(ncc(Cl)c1)N2N=CC(NC(=O)c3cc(NC(=O)Nc4ccccc4)c(cc3)C)=C2
0.278146	Clc1c(ncc(Cl)c1)N2N=CC(NC(=O)c3cc(NC(=O)Nc4ccccc4)c(cc3)C)=C2
0.278146	Clc1c(ncc(Cl)c1)N2N=CC(NC(=O)c3cc(NC(=O)Nc4ccccc4)c(cc3)C)=C2
0.278146	Clc1c(ncc(Cl)c1)N2N=CC(NC(=O)c3cc(NC(=O)Nc4ccccc4)c(cc3)C)=C2
0.278146	Clc1c(ncc(Cl)c1)N2N=CC(NC(=O)c3cc(NC(=O)Nc4ccccc4)c(cc3)C)=C2
0.278146	Clc1c(ncc(Cl)c1)N2N=CC(NC(=O)c3cc(NC(=O)Nc4ccccc4)c(cc3)C)=C2
0.278146	Clc1c(ncc(Cl)c1)N2N=CC(NC(=O)c3cc(NC(=O)Nc4ccccc4)c(cc3)C)=C2
0.278146	Clc1c(ncc(Cl)c1)N2N=CC(NC(=O)c3cc(NC(=O)Nc4ccccc4)c(cc3)C)=C2
0.277372	S(c1cc(c(NC(=O)C(=O)N2CCN(Cc3cc(ccc3)C)CC2)cc1)C)c4ccccc4
0.277372	S(c1cc(c(NC(=O)C(=O)N2CCN(Cc3cc(ccc3)C)CC2)cc1)C)c4ccccc4
0.277372	S(c1cc(c(NC(=O)C(=O)N2CCN(Cc3cc(ccc3)C)CC2)cc1)C)c4ccccc4
0.277372	S(c1cc(c(NC(=O)C(=O)N2CCN(Cc3cc(ccc3)C)CC2)cc1)C)c4ccccc4
0.277372	S(c1cc(c(NC(=O)C(=O)N2CCN(Cc3cc(ccc3)C)CC2)cc1)C)c4ccccc4
0.277372	S(c1cc(c(NC(=O)C(=O)N2CCN(Cc3cc(ccc3)C)CC2)cc1)C)c4ccccc4
0.277372	S(c1cc(c(NC(=O)C(=O)N2CCN(Cc3cc(ccc3)C)CC2)cc1)C)c4ccccc4
0.277372	S(c1cc(c(NC(=O)C(=O)N2CCN(Cc3cc(ccc3)C)CC2)cc1)C)c4ccccc4
0.277372	S(c1cc(c(NC(=O)C(=O)N2CCN(Cc3cc(ccc3)C)CC2)cc1)C)c4ccccc4
0.277372	S(c1cc(c(NC(=O)C(=O)N2CCN(Cc3cc(ccc3)C)CC2)cc1)C)c4ccccc4
0.277154	O=C(NCCC)c1cc(NC(=O)C(=O)N2CCN(Cc3cc(ccc3)C)CC2)ccc1
0.277154	O=C(NCCC)c1cc(NC(=O)C(=O)N2CCN(Cc3cc(ccc3)C)CC2)ccc1
0.276667	FC(F)(F)c1c(cccc1)C=2OC(C(=O)Nc3ncc(cc3)CN4CCCCC4)=CC2
0.276667	FC(F)(F)c1c(cccc1)C=2OC(C(=O)Nc3ncc(cc3)CN4CCCCC4)=CC2
0.276667	FC(F)(F)c1c(cccc1)C=2OC(C(=O)Nc3ncc(cc3)CN4CCCCC4)=CC2
0.276667	FC(F)(F)c1c(cccc1)C=2OC(C(=O)Nc3ncc(cc3)CN4CCCCC4)=CC2
0.276667	FC(F)(F)c1c(cccc1)C=2OC(C(=O)Nc3ncc(cc3)CN4CCCCC4)=CC2
0.276667	FC(F)(F)c1c(cccc1)C=2OC(C(=O)Nc3ncc(cc3)CN4CCCCC4)=CC2
0.276667	FC(F)(F)c1c(cccc1)C=2OC(C(=O)Nc3ncc(cc3)CN4CCCCC4)=CC2
0.276667	FC(F)(F)c1c(cccc1)C=2OC(C(=O)Nc3ncc(cc3)CN4CCCCC4)=CC2
0.276667	FC(F)(F)c1c(cccc1)C=2OC(C(=O)Nc3ncc(cc3)CN4CCCCC4)=CC2
0.276667	FC(F)(F)c1c(cccc1)C=2OC(C(=O)Nc3ncc(cc3)CN4CCCCC4)=CC2
0.276364	S(=O)(=O)(C1CCOCC1)CCNC(=O)c2cc(NC(=O)Nc3ccccc3)c(cc2)C
0.275862	Clc1ccc(Oc2c(ccc(NC(=O)C=3ON=C(N3)c4nccnc4)c2)C)cc1
0.275862	Clc1ccc(Oc2c(ccc(NC(=O)C=3ON=C(N3)c4nccnc4)c2)C)cc1
0.275862	Clc1ccc(Oc2c(ccc(NC(=O)C=3ON=C(N3)c4nccnc4)c2)C)cc1
0.275862	Clc1ccc(Oc2c(ccc(NC(=O)C=3ON=C(N3)c4nccnc4)c2)C)cc1
0.275862	Clc1ccc(Oc2c(ccc(NC(=O)C=3ON=C(N3)c4nccnc4)c2)C)cc1
0.275862	Clc1ccc(Oc2c(ccc(NC(=O)C=3ON=C(N3)c4nccnc4)c2)C)cc1
0.275862	Clc1ccc(Oc2c(ccc(NC(=O)C=3ON=C(N3)c4nccnc4)c2)C)cc1
0.275862	Clc1ccc(Oc2c(ccc(NC(=O)C=3ON=C(N3)c4nccnc4)c2)C)cc1
0.275862	Clc1ccc(Oc2c(ccc(NC(=O)C=3ON=C(N3)c4nccnc4)c2)C)cc1
0.275862	Clc1ccc(Oc2c(ccc(NC(=O)C=3ON=C(N3)c4nccnc4)c2)C)cc1
0.275862	Clc1nc(c(NC(=O)C(=O)NCc2ccc(c3cnccc3)cc2)cc1)C
0.275862	Clc1nc(c(NC(=O)C(=O)NCc2ccc(c3cnccc3)cc2)cc1)C
0.275862	Clc1nc(c(NC(=O)C(=O)NCc2ccc(c3cnccc3)cc2)cc1)C
0.275862	Clc1nc(c(NC(=O)C(=O)NCc2ccc(c3cnccc3)cc2)cc1)C
0.275862	Clc1nc(c(NC(=O)C(=O)NCc2ccc(c3cnccc3)cc2)cc1)C
0.275862	Clc1nc(c(NC(=O)C(=O)NCc2ccc(c3cnccc3)cc2)cc1)C
0.275735	Clc1ccc(cc1)C(NC(=O)c2cc(NC(=O)Nc3ccccc3)c(cc2)C)C(=O)N
0.27551	S1C(=NC(NC(=O)Nc2c(cc(OCC(=O)NC)cc2)C)=C1C)c3cnccc3
0.27551	S1C(=NC(NC(=O)Nc2c(cc(OCC(=O)NC)cc2)C)=C1C)c3cnccc3
0.27551	S1C(=NC(NC(=O)Nc2c(cc(OCC(=O)NC)cc2)C)=C1C)c3cnccc3
0.27551	S1C(=NC(NC(=O)Nc2c(cc(OCC(=O)NC)cc2)C)=C1C)c3cnccc3
0.27551	S1C(=NC(NC(=O)Nc2c(cc(OCC(=O)NC)cc2)C)=C1C)c3cnccc3
0.27551	S1C(=NC(NC(=O)Nc2c(cc(OCC(=O)NC)cc2)C)=C1C)c3cnccc3
0.27551	S1C(=NC(NC(=O)Nc2c(cc(OCC(=O)NC)cc2)C)=C1C)c3cnccc3
0.27551	S1C(=NC(NC(=O)Nc2c(cc(OCC(=O)NC)cc2)C)=C1C)c3cnccc3
0.27551	S1C(=NC(NC(=O)Nc2c(cc(OCC(=O)NC)cc2)C)=C1C)c3cnccc3
0.27551	S1C(=NC(NC(=O)Nc2c(cc(OCC(=O)NC)cc2)C)=C1C)c3cnccc3
0.275316	FC(F)(F)c1cc(ccc1)C(=O)Nc2cc(NC(=O)C(=O)N3CCC(NC(=O)OC(C)(C)C)CCC3)c(cc2)C
0.275316	FC(F)(F)c1cc(ccc1)C(=O)Nc2cc(NC(=O)C(=O)N3CCC(NC(=O)OC(C)(C)C)CCC3)c(cc2)C
0.275316	FC(F)(F)c1cc(ccc1)C(=O)Nc2cc(NC(=O)C(=O)N3CCC(NC(=O)OC(C)(C)C)CCC3)c(cc2)C
0.275316	FC(F)(F)c1cc(ccc1)C(=O)Nc2cc(NC(=O)C(=O)N3CCC(NC(=O)OC(C)(C)C)CCC3)c(cc2)C
0.275316	FC(F)(F)c1cc(ccc1)C(=O)Nc2cc(NC(=O)C(=O)N3CCC(NC(=O)OC(C)(C)C)CCC3)c(cc2)C
0.275316	FC(F)(F)c1cc(ccc1)C(=O)Nc2cc(NC(=O)C(=O)N3CCC(NC(=O)OC(C)(C)C)CCC3)c(cc2)C
0.275316	FC(F)(F)c1cc(ccc1)C(=O)Nc2cc(NC(=O)C(=O)N3CCC(NC(=O)OC(C)(C)C)CCC3)c(cc2)C
0.275316	FC(F)(F)c1cc(ccc1)C(=O)Nc2cc(NC(=O)C(=O)N3CCC(NC(=O)OC(C)(C)C)CCC3)c(cc2)C
0.275316	FC(F)(F)c1cc(ccc1)C(=O)Nc2cc(NC(=O)C(=O)N3CCC(NC(=O)OC(C)(C)C)CCC3)c(cc2)C
0.275316	FC(F)(F)c1cc(ccc1)C(=O)Nc2cc(NC(=O)C(=O)N3CCC(NC(=O)OC(C)(C)C)CCC3)c(cc2)C
0.275093	O=C(N(C(C)C)CCc1ccccc1)c2cc(NC(=O)Nc3ccccc3)c(cc2)C
0.275093	O=C(N(C(C)C)CCc1ccccc1)c2cc(NC(=O)Nc3ccccc3)c(cc2)C
0.275093	O=C(N(C(C)C)CCc1ccccc1)c2cc(NC(=O)Nc3ccccc3)c(cc2)C
0.275093	O=C(N(C(C)C)CCc1ccccc1)c2cc(NC(=O)Nc3ccccc3)c(cc2)C
0.275093	O=C(N(C(C)C)CCc1ccccc1)c2cc(NC(=O)Nc3ccccc3)c(cc2)C
0.275093	O=C(N(C(C)C)CCc1ccccc1)c2cc(NC(=O)Nc3ccccc3)c(cc2)C
0.275093	O=C(N(C(C)C)CCc1ccccc1)c2cc(NC(=O)Nc3ccccc3)c(cc2)C
0.275093	O=C(N(C(C)C)CCc1ccccc1)c2cc(NC(=O)Nc3ccccc3)c(cc2)C
0.275093	O=C(N(C(C)C)CCc1ccccc1)c2cc(NC(=O)Nc3ccccc3)c(cc2)C
0.275093	O=C(N(C(C)C)CCc1ccccc1)c2cc(NC(=O)Nc3ccccc3)c(cc2)C
0.2749	O=C(Nc1c(cc(Oc2ccncc2)cc1)C)Nc3ccc(cc3)C(=O)NCC(C)C
0.2749	O=C(Nc1c(cc(Oc2ccncc2)cc1)C)Nc3ccc(cc3)C(=O)NCC(C)C
0.2749	O=C(Nc1c(cc(Oc2ccncc2)cc1)C)Nc3ccc(cc3)C(=O)NCC(C)C
0.2749	O=C(Nc1c(cc(Oc2ccncc2)cc1)C)Nc3ccc(cc3)C(=O)NCC(C)C
0.2749	O=C(Nc1c(cc(Oc2ccncc2)cc1)C)Nc3ccc(cc3)C(=O)NCC(C)C
0.2749	O=C(Nc1c(cc(Oc2ccncc2)cc1)C)Nc3ccc(cc3)C(=O)NCC(C)C
0.2749	O=C(Nc1c(cc(Oc2ccncc2)cc1)C)Nc3ccc(cc3)C(=O)NCC(C)C
0.2749	O=C(Nc1c(cc(Oc2ccncc2)cc1)C)Nc3ccc(cc3)C(=O)NCC(C)C
0.2749	O=C(Nc1c(cc(Oc2ccncc2)cc1)C)Nc3ccc(cc3)C(=O)NCC(C)C
0.2749	O=C(Nc1c(cc(Oc2ccncc2)cc1)C)Nc3ccc(cc3)C(=O)NCC(C)C
0.2749	Clc1c(N2CCN(Cc3ccccc3)CC2)ccc(NC(=O)C=O)c1
0.2749	Clc1c(N2CCN(Cc3ccccc3)CC2)ccc(NC(=O)C=O)c1
0.274834	Brc1c(OCC2=NOC(=C2)C)ccc(c1)C(=O)Nc3c(ccc(c3)C(=O)Nc4cc(ccc4)C(F)(F)F)C
0.274074	S1N=NC(c2ccc(cc2)C(=O)Nc3c(nccc3)N4CCCCC4)=C1
0.274074	S1N=NC(c2ccc(cc2)C(=O)Nc3c(nccc3)N4CCCCC4)=C1
0.274021	FC(F)(F)c1c(cccc1)C=2OC(C(=O)Nc3ccc(cc3)CN4CCCCC4)=CC2
0.274021	FC(F)(F)c1c(cccc1)C=2OC(C(=O)Nc3ccc(cc3)CN4CCCCC4)=CC2
0.274021	FC(F)(F)c1c(cccc1)C=2OC(C(=O)Nc3ccc(cc3)CN4CCCCC4)=CC2
0.273723	Clc1c(c(Cl)ccc1)C(O)CNC(=O)c2cc(NC(=O)Nc3ccccc3)c(cc2)C
0.273063	S(=O)(=O)(Nc1cc(c(cc1)C)C)c2ccc(cc2)C(=O)Nc3c(O)ccc(c3)C(=O)C
0.272727	Clc1ccc(c2cncc(c2)C(=O)Nc3cc4N=C(Nc4cc3)c5cnccc5)cc1
0.272727	Clc1ccc(c2cncc(c2)C(=O)Nc3cc4N=C(Nc4cc3)c5cnccc5)cc1
0.272727	Clc1ccc(c2cncc(c2)C(=O)Nc3cc4N=C(Nc4cc3)c5cnccc5)cc1
0.272727	Clc1ccc(c2cncc(c2)C(=O)Nc3cc4N=C(Nc4cc3)c5cnccc5)cc1
0.272727	Clc1ccc(c2cncc(c2)C(=O)Nc3cc4N=C(Nc4cc3)c5cnccc5)cc1
0.272727	Clc1ccc(c2cncc(c2)C(=O)Nc3cc4N=C(Nc4cc3)c5cnccc5)cc1
0.272727	Clc1ccc(c2cncc(c2)C(=O)Nc3cc4N=C(Nc4cc3)c5cnccc5)cc1
0.272727	Clc1ccc(c2cncc(c2)C(=O)Nc3cc4N=C(Nc4cc3)c5cnccc5)cc1
0.272727	Clc1ccc(c2cncc(c2)C(=O)Nc3cc4N=C(Nc4cc3)c5cnccc5)cc1
0.272727	Clc1ccc(c2cncc(c2)C(=O)Nc3cc4N=C(Nc4cc3)c5cnccc5)cc1
0.272727	O=C(Nc1cc2N=C(Nc2cc1)c3cnccc3)c4cc(ccc4)C5=NNC(=O)C=C5
0.272727	O=C(Nc1cc2N=C(Nc2cc1)c3cnccc3)c4cc(ccc4)C5=NNC(=O)C=C5
0.272727	O=C(Nc1cc2N=C(Nc2cc1)c3cnccc3)c4cc(ccc4)C5=NNC(=O)C=C5
0.272727	O=C(Nc1cc2N=C(Nc2cc1)c3cnccc3)c4cc(ccc4)C5=NNC(=O)C=C5
0.272727	O=C(Nc1cc2N=C(Nc2cc1)c3cnccc3)c4cc(ccc4)C5=NNC(=O)C=C5
0.272727	O=C(Nc1cc2N=C(Nc2cc1)c3cnccc3)c4cc(ccc4)C5=NNC(=O)C=C5
0.272727	O=C(Nc1cc2N=C(Nc2cc1)c3cnccc3)c4cc(ccc4)C5=NNC(=O)C=C5
0.272727	O=C(Nc1cc2N=C(Nc2cc1)c3cnccc3)c4cc(ccc4)C5=NNC(=O)C=C5
0.272727	O=C(Nc1cc2N=C(Nc2cc1)c3cnccc3)c4cc(ccc4)C5=NNC(=O)C=C5
0.272727	O=C(Nc1cc2N=C(Nc2cc1)c3cnccc3)c4cc(ccc4)C5=NNC(=O)C=C5
0.272727	O=C(N1CCN(Cc2cc(ccc2)C)CC1)C(=O)Nc3cc(c(cc3)CC)CC
0.272727	O=C(N1CCN(Cc2cc(ccc2)C)CC1)C(=O)Nc3cc(c(cc3)CC)CC
0.272727	O=C(N1CCN(Cc2cc(ccc2)C)CC1)C(=O)Nc3cc(c(cc3)CC)CC
0.272727	O=C(N1CCN(Cc2cc(ccc2)C)CC1)C(=O)Nc3cc(c(cc3)CC)CC
0.272727	O=C(N1CCN(Cc2cc(ccc2)C)CC1)C(=O)Nc3cc(c(cc3)CC)CC
0.272727	O=C(N1CCN(Cc2cc(ccc2)C)CC1)C(=O)Nc3cc(c(cc3)CC)CC
0.272727	Clc1c(ccnc1)C(=O)NCC2CN(C(=O)c3cc(NC(=O)Nc4ccccc4)c(cc3)C)CCC2
0.272085	FC(F)(F)c1cc(Nc2ncccc2C(=O)NCc3cc(ccc3)C(=O)Nc4ccccc4)ccc1
0.272085	FC(F)(F)c1cc(Nc2ncccc2C(=O)NCc3cc(ccc3)C(=O)Nc4ccccc4)ccc1
0.272085	FC(F)(F)c1cc(Nc2ncccc2C(=O)NCc3cc(ccc3)C(=O)Nc4ccccc4)ccc1
0.272085	FC(F)(F)c1cc(Nc2ncccc2C(=O)NCc3cc(ccc3)C(=O)Nc4ccccc4)ccc1
0.272085	FC(F)(F)c1cc(Nc2ncccc2C(=O)NCc3cc(ccc3)C(=O)Nc4ccccc4)ccc1
0.272085	FC(F)(F)c1cc(Nc2ncccc2C(=O)NCc3cc(ccc3)C(=O)Nc4ccccc4)ccc1
0.272085	FC(F)(F)c1cc(Nc2ncccc2C(=O)NCc3cc(ccc3)C(=O)Nc4ccccc4)ccc1
0.272085	FC(F)(F)c1cc(Nc2ncccc2C(=O)NCc3cc(ccc3)C(=O)Nc4ccccc4)ccc1
0.272085	FC(F)(F)c1cc(Nc2ncccc2C(=O)NCc3cc(ccc3)C(=O)Nc4ccccc4)ccc1
0.272085	FC(F)(F)c1cc(Nc2ncccc2C(=O)NCc3cc(ccc3)C(=O)Nc4ccccc4)ccc1
0.271565	S1C(=NC(=C1)C)NC(=O)c2cc(NC(=O)C=3N=C(SC3)c4nccnc4)c(OC)cc2
0.271565	S1C(=NC(=C1)C)NC(=O)c2cc(NC(=O)C=3N=C(SC3)c4nccnc4)c(OC)cc2
0.271565	S1C(=NC(=C1)C)NC(=O)c2cc(NC(=O)C=3N=C(SC3)c4nccnc4)c(OC)cc2
0.271565	S1C(=NC(=C1)C)NC(=O)c2cc(NC(=O)C=3N=C(SC3)c4nccnc4)c(OC)cc2
0.271565	S1C(=NC(=C1)C)NC(=O)c2cc(NC(=O)C=3N=C(SC3)c4nccnc4)c(OC)cc2
0.271565	S1C(=NC(=C1)C)NC(=O)c2cc(NC(=O)C=3N=C(SC3)c4nccnc4)c(OC)cc2
0.271565	S1C(=NC(=C1)C)NC(=O)c2cc(NC(=O)C=3N=C(SC3)c4nccnc4)c(OC)cc2
0.271565	S1C(=NC(=C1)C)NC(=O)c2cc(NC(=O)C=3N=C(SC3)c4nccnc4)c(OC)cc2
0.271565	S1C(=NC(=C1)C)NC(=O)c2cc(NC(=O)C=3N=C(SC3)c4nccnc4)c(OC)cc2
0.271565	S1C(=NC(=C1)C)NC(=O)c2cc(NC(=O)C=3N=C(SC3)c4nccnc4)c(OC)cc2
0.271552	O=C(Nc1cc(NC(=O)C(=O)N)c(cc1)C)Nc2ccccc2
0.271552	O=C(Nc1cc(NC(=O)C(=O)N)c(cc1)C)Nc2ccccc2
0.271552	O=C(Nc1cc(NC(=O)C(=O)N)c(cc1)C)Nc2ccccc2
0.271478	Clc1c(F)ccc(c1)C=2N=C(SC2)NC(=O)c3cnc(N4CCC4)cc3
0.271478	Clc1c(F)ccc(c1)C=2N=C(SC2)NC(=O)c3cnc(N4CCC4)cc3
0.271478	Clc1c(F)ccc(c1)C=2N=C(SC2)NC(=O)c3cnc(N4CCC4)cc3
0.271478	Clc1c(F)ccc(c1)C=2N=C(SC2)NC(=O)c3cnc(N4CCC4)cc3
0.271478	Clc1c(F)ccc(c1)C=2N=C(SC2)NC(=O)c3cnc(N4CCC4)cc3
0.271478	Clc1c(F)ccc(c1)C=2N=C(SC2)NC(=O)c3cnc(N4CCC4)cc3
0.271478	Clc1c(F)ccc(c1)C=2N=C(SC2)NC(=O)c3cnc(N4CCC4)cc3
0.271478	Clc1c(F)ccc(c1)C=2N=C(SC2)NC(=O)c3cnc(N4CCC4)cc3
0.271478	Clc1c(F)ccc(c1)C=2N=C(SC2)NC(=O)c3cnc(N4CCC4)cc3
0.271478	Clc1c(F)ccc(c1)C=2N=C(SC2)NC(=O)c3cnc(N4CCC4)cc3
0.271318	Clc1cnc(NC(=O)c2cc(NC(=O)c3ccc(cc3)CN(C4CC4)CC)ccc2)cc1
0.271318	Clc1cnc(NC(=O)c2cc(NC(=O)c3ccc(cc3)CN(C4CC4)CC)ccc2)cc1
0.271318	Clc1cnc(NC(=O)c2cc(NC(=O)c3ccc(cc3)CN(C4CC4)CC)ccc2)cc1
0.271318	Clc1cnc(NC(=O)c2cc(NC(=O)c3ccc(cc3)CN(C4CC4)CC)ccc2)cc1
0.271318	Clc1cnc(NC(=O)c2cc(NC(=O)c3ccc(cc3)CN(C4CC4)CC)ccc2)cc1
0.271318	Clc1cnc(NC(=O)c2cc(NC(=O)c3ccc(cc3)CN(C4CC4)CC)ccc2)cc1
0.271318	Clc1cnc(NC(=O)c2cc(NC(=O)c3ccc(cc3)CN(C4CC4)CC)ccc2)cc1
0.271318	Clc1cnc(NC(=O)c2cc(NC(=O)c3ccc(cc3)CN(C4CC4)CC)ccc2)cc1
0.271318	Clc1cnc(NC(=O)c2cc(NC(=O)c3ccc(cc3)CN(C4CC4)CC)ccc2)cc1
0.271318	Clc1cnc(NC(=O)c2cc(NC(=O)c3ccc(cc3)CN(C4CC4)CC)ccc2)cc1
0.271127	S1C=C(C=C1)C(N2CCN(C(=O)c3cc(NC(=O)Nc4ccccc4)c(cc3)C)CC2)C
0.271127	S1C=C(C=C1)C(N2CCN(C(=O)c3cc(NC(=O)Nc4ccccc4)c(cc3)C)CC2)C
0.271127	S1C=C(C=C1)C(N2CCN(C(=O)c3cc(NC(=O)Nc4ccccc4)c(cc3)C)CC2)C
0.271127	S1C=C(C=C1)C(N2CCN(C(=O)c3cc(NC(=O)Nc4ccccc4)c(cc3)C)CC2)C
0.271127	S1C=C(C=C1)C(N2CCN(C(=O)c3cc(NC(=O)Nc4ccccc4)c(cc3)C)CC2)C
0.271127	S1C=C(C=C1)C(N2CCN(C(=O)c3cc(NC(=O)Nc4ccccc4)c(cc3)C)CC2)C
0.271127	S1C=C(C=C1)C(N2CCN(C(=O)c3cc(NC(=O)Nc4ccccc4)c(cc3)C)CC2)C
0.271127	S1C=C(C=C1)C(N2CCN(C(=O)c3cc(NC(=O)Nc4ccccc4)c(cc3)C)CC2)C
0.271127	S1C=C(C=C1)C(N2CCN(C(=O)c3cc(NC(=O)Nc4ccccc4)c(cc3)C)CC2)C
0.271127	S1C=C(C=C1)C(N2CCN(C(=O)c3cc(NC(=O)Nc4ccccc4)c(cc3)C)CC2)C
0.271062	O=C(OCc1ccccc1)NN(C(=O)c2cc(NC(=O)Nc3ccccc3)c(cc2)C)C
0.271062	Brc1ccc(cc1)C(=O)Nc2cc(NC(=O)C3CCN(CC4=NC=CN4C)CC3)ccc2
0.271062	Brc1ccc(cc1)C(=O)Nc2cc(NC(=O)C3CCN(CC4=NC=CN4C)CC3)ccc2
0.271062	O=C(OCc1ccccc1)NN(C(=O)c2cc(NC(=O)Nc3ccccc3)c(cc2)C)C
0.270992	O=C(Nc1c(cc(N2CCCC2)cc1)C)c3c(ccnc3)C
0.270992	O=C(Nc1c(cc(N2CCCC2)cc1)C)c3c(ccnc3)C
0.270992	O=C(Nc1c(cc(N2CCCC2)cc1)C)c3c(ccnc3)C
0.270992	O=C(Nc1c(cc(N2CCCC2)cc1)C)c3c(ccnc3)C
0.270992	O=C(Nc1c(cc(N2CCCC2)cc1)C)c3c(ccnc3)C
0.270992	O=C(Nc1c(cc(N2CCCC2)cc1)C)c3c(ccnc3)C
0.270992	O=C(Nc1c(cc(N2CCCC2)cc1)C)c3c(ccnc3)C
0.270992	O=C(Nc1c(cc(N2CCCC2)cc1)C)c3c(ccnc3)C
0.270992	O=C(Nc1c(cc(N2CCCC2)cc1)C)c3c(ccnc3)C
0.270992	O=C(Nc1c(cc(N2CCCC2)cc1)C)c3c(ccnc3)C
0.270627	O=C(Nc1cc(NC(=O)CCC(=O)c2c3c4c5c(cc3)cccc5ccc4cc2)c(cc1)C)c6ccccc6
0.270627	O=C(Nc1cc(NC(=O)CCC(=O)c2c3c4c5c(cc3)cccc5ccc4cc2)c(cc1)C)c6ccccc6
0.270627	O=C(Nc1cc(NC(=O)CCC(=O)c2c3c4c5c(cc3)cccc5ccc4cc2)c(cc1)C)c6ccccc6
0.270627	O=C(Nc1cc(NC(=O)CCC(=O)c2c3c4c5c(cc3)cccc5ccc4cc2)c(cc1)C)c6ccccc6
0.270588	O=C(Nc1c(NC(=O)C)cccc1)c2ccc(cc2)C=3OC(=NN3)c4cc(ccc4)C
0.270588	O=C(Nc1c(NC(=O)C)cccc1)c2ccc(cc2)C=3OC(=NN3)c4cc(ccc4)C
0.270588	O=C(Nc1c(NC(=O)C)cccc1)c2ccc(cc2)C=3OC(=NN3)c4cc(ccc4)C
0.270588	O=C(Nc1c(NC(=O)C)cccc1)c2ccc(cc2)C=3OC(=NN3)c4cc(ccc4)C
0.270588	O=C(Nc1c(NC(=O)C)cccc1)c2ccc(cc2)C=3OC(=NN3)c4cc(ccc4)C
0.270588	O=C(Nc1c(NC(=O)C)cccc1)c2ccc(cc2)C=3OC(=NN3)c4cc(ccc4)C
0.270588	O=C(Nc1c(NC(=O)C)cccc1)c2ccc(cc2)C=3OC(=NN3)c4cc(ccc4)C
0.270588	O=C(Nc1c(NC(=O)C)cccc1)c2ccc(cc2)C=3OC(=NN3)c4cc(ccc4)C
0.270588	O=C(Nc1c(NC(=O)C)cccc1)c2ccc(cc2)C=3OC(=NN3)c4cc(ccc4)C
0.270588	O=C(Nc1c(NC(=O)C)cccc1)c2ccc(cc2)C=3OC(=NN3)c4cc(ccc4)C
0.270548	O=C(Nc1c(ccc(c1)C(=O)N2CCN(C3=Nc4c(N3)cccc4)CCC2)C)Nc5ccccc5
0.270548	O=C(Nc1c(ccc(c1)C(=O)N2CCN(C3=Nc4c(N3)cccc4)CCC2)C)Nc5ccccc5
0.270548	O=C(Nc1c(ccc(c1)C(=O)N2CCN(C3=Nc4c(N3)cccc4)CCC2)C)Nc5ccccc5
0.270548	O=C(Nc1c(ccc(c1)C(=O)N2CCN(C3=Nc4c(N3)cccc4)CCC2)C)Nc5ccccc5
0.270548	O=C(Nc1c(ccc(c1)C(=O)N2CCN(C3=Nc4c(N3)cccc4)CCC2)C)Nc5ccccc5
0.270548	O=C(Nc1c(ccc(c1)C(=O)N2CCN(C3=Nc4c(N3)cccc4)CCC2)C)Nc5ccccc5
0.270548	O=C(Nc1c(ccc(c1)C(=O)N2CCN(C3=Nc4c(N3)cccc4)CCC2)C)Nc5ccccc5
0.270548	O=C(Nc1c(ccc(c1)C(=O)N2CCN(C3=Nc4c(N3)cccc4)CCC2)C)Nc5ccccc5
0.270548	O=C(Nc1c(ccc(c1)C(=O)N2CCN(C3=Nc4c(N3)cccc4)CCC2)C)Nc5ccccc5
0.270548	O=C(Nc1c(ccc(c1)C(=O)N2CCN(C3=Nc4c(N3)cccc4)CCC2)C)Nc5ccccc5
0.270161	O=C(Nc1ccccc1)c2cc(ccc2)CNC(=O)c3ccc(N4CCN(CC4)CC)cc3
0.270161	O=C(Nc1ccccc1)c2cc(ccc2)CNC(=O)c3ccc(N4CCN(CC4)CC)cc3
0.26971	O=C(O)c1cc(c2ccc(cc2)C(=O)c3cnccc3)c(cc1)C
0.26971	O=C(O)c1cc(c2ccc(cc2)C(=O)c3cnccc3)c(cc1)C
0.26971	O=C(O)c1cc(c2ccc(cc2)C(=O)c3cnccc3)c(cc1)C
0.26971	O=C(O)c1cc(c2ccc(cc2)C(=O)c3cnccc3)c(cc1)C
0.26971	O=C(O)c1cc(c2ccc(cc2)C(=O)c3cnccc3)c(cc1)C
0.26971	O=C(O)c1cc(c2ccc(cc2)C(=O)c3cnccc3)c(cc1)C
0.26971	O=C(O)c1cc(c2ccc(cc2)C(=O)c3cnccc3)c(cc1)C
0.26971	O=C(O)c1cc(c2ccc(cc2)C(=O)c3cnccc3)c(cc1)C
0.26971	O=C(O)c1cc(c2ccc(cc2)C(=O)c3cnccc3)c(cc1)C
0.26971	O=C(O)c1cc(c2ccc(cc2)C(=O)c3cnccc3)c(cc1)C
0.26971	O=C(Nc1ccc(Oc2cnccc2)cc1)c3c(ccnc3)C
0.26971	O=C(Nc1ccc(Oc2cnccc2)cc1)c3c(ccnc3)C
0.26971	O=C(Nc1ccc(Oc2cnccc2)cc1)c3c(ccnc3)C
0.26971	O=C(Nc1ccc(Oc2cnccc2)cc1)c3c(ccnc3)C
0.26971	O=C(Nc1ccc(Oc2cnccc2)cc1)c3c(ccnc3)C
0.26971	O=C(Nc1ccc(Oc2cnccc2)cc1)c3c(ccnc3)C
0.26971	O=C(Nc1ccc(Oc2cnccc2)cc1)c3c(ccnc3)C
0.26971	O=C(Nc1ccc(Oc2cnccc2)cc1)c3c(ccnc3)C
0.26971	O=C(Nc1ccc(Oc2cnccc2)cc1)c3c(ccnc3)C
0.26971	O=C(Nc1ccc(Oc2cnccc2)cc1)c3c(ccnc3)C
0.269504	Clc1c(cc(NC(=O)c2cc3c(ccc(OC)c3)cc2)cc1)CN4CCOCC4
0.268293	O=C(Nc1ccccc1)c2cnccc2
0.268293	S(=O)(=O)(Nc1cc(c(cc1)C)C)c2ccc(cc2)C(=O)NC3=NN(C=C3)Cc4ccc(F)cc4
0.268199	O=C(Nc1ccccc1)c2cc(ccc2)CNC(=O)c3nc(ncc3)C4CC4
0.268199	O=C(Nc1ccccc1)c2cc(ccc2)CNC(=O)c3nc(ncc3)C4CC4
0.268199	O=C(Nc1ccccc1)c2cc(ccc2)CNC(=O)c3nc(ncc3)C4CC4
0.268199	O=C(Nc1ccccc1)c2cc(ccc2)CNC(=O)c3nc(ncc3)C4CC4
0.268199	O=C(Nc1ccccc1)c2cc(ccc2)CNC(=O)c3nc(ncc3)C4CC4
0.268199	O=C(Nc1ccccc1)c2cc(ccc2)CNC(=O)c3nc(ncc3)C4CC4
0.268199	O=C(Nc1ccccc1)c2cc(ccc2)CNC(=O)c3nc(ncc3)C4CC4
0.268199	O=C(Nc1ccccc1)c2cc(ccc2)CNC(=O)c3nc(ncc3)C4CC4
0.267925	Brc1cc(NC(=O)c2cc(Cl)c(NCCN3CCOCC3)cc2)cc(c1)C(=O)O
0.267925	Brc1cc(NC(=O)c2cc(Cl)c(NCCN3CCOCC3)cc2)cc(c1)C(=O)O
0.267925	Brc1cc(NC(=O)c2cc(Cl)c(NCCN3CCOCC3)cc2)cc(c1)C(=O)O
0.267925	Brc1cc(NC(=O)c2cc(Cl)c(NCCN3CCOCC3)cc2)cc(c1)C(=O)O
0.267925	Brc1cc(NC(=O)c2cc(Cl)c(NCCN3CCOCC3)cc2)cc(c1)C(=O)O
0.267925	Brc1cc(NC(=O)c2cc(Cl)c(NCCN3CCOCC3)cc2)cc(c1)C(=O)O
0.267925	Brc1cc(NC(=O)c2cc(Cl)c(NCCN3CCOCC3)cc2)cc(c1)C(=O)O
0.267925	Brc1cc(NC(=O)c2cc(Cl)c(NCCN3CCOCC3)cc2)cc(c1)C(=O)O
0.267925	Brc1cc(NC(=O)c2cc(Cl)c(NCCN3CCOCC3)cc2)cc(c1)C(=O)O
0.267925	Brc1cc(NC(=O)c2cc(Cl)c(NCCN3CCOCC3)cc2)cc(c1)C(=O)O
0.267717	O=C(Nc1ccccc1)c2cc(ccc2)CNCc3cc(c(Oc4ccccc4)cc3)C
0.267717	O=C(Nc1ccccc1)c2cc(ccc2)CNCc3cc(c(Oc4ccccc4)cc3)C
0.267717	O=C(Nc1ccccc1)c2cc(ccc2)CNCc3cc(c(Oc4ccccc4)cc3)C
0.267717	O=C(Nc1ccccc1)c2cc(ccc2)CNCc3cc(c(Oc4ccccc4)cc3)C
0.267717	O=C(Nc1ccccc1)c2cc(ccc2)CNCc3cc(c(Oc4ccccc4)cc3)C
0.267717	O=C(Nc1ccccc1)c2cc(ccc2)CNCc3cc(c(Oc4ccccc4)cc3)C
0.267717	O=C(Nc1ccccc1)c2cc(ccc2)CNCc3cc(c(Oc4ccccc4)cc3)C
0.267717	O=C(Nc1ccccc1)c2cc(ccc2)CNCc3cc(c(Oc4ccccc4)cc3)C
0.267717	O=C(Nc1ccccc1)c2cc(ccc2)CNCc3cc(c(Oc4ccccc4)cc3)C
0.267717	O=C(Nc1ccccc1)c2cc(ccc2)CNCc3cc(c(Oc4ccccc4)cc3)C
0.267606	O=C(OCC)C=1ON=C(C1)CN2N=NC(=C2)CN3CC(NC(=O)c4cc(NC(=O)Nc5ccccc5)c(cc4)C)CC3
0.267606	O=C(OCC)C=1ON=C(C1)CN2N=NC(=C2)CN3CC(NC(=O)c4cc(NC(=O)Nc5ccccc5)c(cc4)C)CC3
0.267606	O=C(OCC)C=1ON=C(C1)CN2N=NC(=C2)CN3CC(NC(=O)c4cc(NC(=O)Nc5ccccc5)c(cc4)C)CC3
0.267606	O=C(OCC)C=1ON=C(C1)CN2N=NC(=C2)CN3CC(NC(=O)c4cc(NC(=O)Nc5ccccc5)c(cc4)C)CC3
0.267606	O=C(OCC)C=1ON=C(C1)CN2N=NC(=C2)CN3CC(NC(=O)c4cc(NC(=O)Nc5ccccc5)c(cc4)C)CC3
0.267606	O=C(OCC)C=1ON=C(C1)CN2N=NC(=C2)CN3CC(NC(=O)c4cc(NC(=O)Nc5ccccc5)c(cc4)C)CC3
0.267606	O=C(OCC)C=1ON=C(C1)CN2N=NC(=C2)CN3CC(NC(=O)c4cc(NC(=O)Nc5ccccc5)c(cc4)C)CC3
0.267606	O=C(OCC)C=1ON=C(C1)CN2N=NC(=C2)CN3CC(NC(=O)c4cc(NC(=O)Nc5ccccc5)c(cc4)C)CC3
0.267606	O=C(OCC)C=1ON=C(C1)CN2N=NC(=C2)CN3CC(NC(=O)c4cc(NC(=O)Nc5ccccc5)c(cc4)C)CC3
0.267606	O=C(OCC)C=1ON=C(C1)CN2N=NC(=C2)CN3CC(NC(=O)c4cc(NC(=O)Nc5ccccc5)c(cc4)C)CC3
0.267606	Clc1c(F)ccc(c1)C2(NC(=O)c3cc(NC(=O)Nc4ccccc4)c(cc3)C)CC2
0.267606	Clc1c(F)ccc(c1)C2(NC(=O)c3cc(NC(=O)Nc4ccccc4)c(cc3)C)CC2
0.267606	Clc1c(F)ccc(c1)C2(NC(=O)c3cc(NC(=O)Nc4ccccc4)c(cc3)C)CC2
0.267606	Clc1c(F)ccc(c1)C2(NC(=O)c3cc(NC(=O)Nc4ccccc4)c(cc3)C)CC2
0.267606	Clc1c(F)ccc(c1)C2(NC(=O)c3cc(NC(=O)Nc4ccccc4)c(cc3)C)CC2
0.267606	Clc1c(F)ccc(c1)C2(NC(=O)c3cc(NC(=O)Nc4ccccc4)c(cc3)C)CC2
0.267606	Clc1c(F)ccc(c1)C2(NC(=O)c3cc(NC(=O)Nc4ccccc4)c(cc3)C)CC2
0.267606	Clc1c(F)ccc(c1)C2(NC(=O)c3cc(NC(=O)Nc4ccccc4)c(cc3)C)CC2
0.267606	Clc1c(F)ccc(c1)C2(NC(=O)c3cc(NC(=O)Nc4ccccc4)c(cc3)C)CC2
0.267606	Clc1c(F)ccc(c1)C2(NC(=O)c3cc(NC(=O)Nc4ccccc4)c(cc3)C)CC2
0.266667	O=C(N(CC=1C=NN(C1)C(C)C)CC(=C)C)c2cc(NC(=O)c3ccccc3)c(cc2)C
0.266667	O=C(N(CC=1C=NN(C1)C(C)C)CC(=C)C)c2cc(NC(=O)c3ccccc3)c(cc2)C
0.266667	O=C(N(CC=1C=NN(C1)C(C)C)CC(=C)C)c2cc(NC(=O)c3ccccc3)c(cc2)C
0.266667	O=C(N(CC=1C=NN(C1)C(C)C)CC(=C)C)c2cc(NC(=O)c3ccccc3)c(cc2)C
0.266667	O=C(N(CC=1C=NN(C1)C(C)C)CC(=C)C)c2cc(NC(=O)c3ccccc3)c(cc2)C
0.266667	O=C(N(CC=1C=NN(C1)C(C)C)CC(=C)C)c2cc(NC(=O)c3ccccc3)c(cc2)C
0.266667	O=C(N(CC=1C=NN(C1)C(C)C)CC(=C)C)c2cc(NC(=O)c3ccccc3)c(cc2)C
0.266667	O=C(N(CC=1C=NN(C1)C(C)C)CC(=C)C)c2cc(NC(=O)c3ccccc3)c(cc2)C
0.266667	O=C(N(CC=1C=NN(C1)C(C)C)CC(=C)C)c2cc(NC(=O)c3ccccc3)c(cc2)C
0.266667	O=C(N(CC=1C=NN(C1)C(C)C)CC(=C)C)c2cc(NC(=O)c3ccccc3)c(cc2)C
0.266667	S1C(=NC(C(=O)Nc2ccc(cc2)CN3CCCCC3)=C1)C=4N(C(=CC4)C)C
0.266667	S1C(=NC(C(=O)Nc2ccc(cc2)CN3CCCCC3)=C1)C=4N(C(=CC4)C)C
0.266667	S1C(=NC(C(=O)Nc2ccc(cc2)CN3CCCCC3)=C1)C=4N(C(=CC4)C)C
0.266667	S1C(=NC(C(=O)Nc2ccc(cc2)CN3CCCCC3)=C1)C=4N(C(=CC4)C)C
0.266667	S1C(=NC(C(=O)Nc2ccc(cc2)CN3CCCCC3)=C1)C=4N(C(=CC4)C)C
0.266667	S1C(=NC(C(=O)Nc2ccc(cc2)CN3CCCCC3)=C1)C=4N(C(=CC4)C)C
0.266667	S1C(=NC(C(=O)Nc2ccc(cc2)CN3CCCCC3)=C1)C=4N(C(=CC4)C)C
0.266212	S1C(=NC(=C1)CN2C(CN(Cc3ccc(C#N)cc3)CC2)C)Nc4c(cccc4)C
0.266212	S1C(=NC(=C1)CN2C(CN(Cc3ccc(C#N)cc3)CC2)C)Nc4c(cccc4)C
0.266212	S1C(=NC(=C1)CN2C(CN(Cc3ccc(C#N)cc3)CC2)C)Nc4c(cccc4)C
0.266212	S1C(=NC(=C1)CN2C(CN(Cc3ccc(C#N)cc3)CC2)C)Nc4c(cccc4)C
0.266212	S1C(=NC(=C1)CN2C(CN(Cc3ccc(C#N)cc3)CC2)C)Nc4c(cccc4)C
0.266212	S(C1CCCC1)Cc2cc(NC(=O)C=3NN=C(c4c(cc(cc4)C)C)C3)ccc2
0.266212	S(C1CCCC1)Cc2cc(NC(=O)C=3NN=C(c4c(cc(cc4)C)C)C3)ccc2
0.266212	S(C1CCCC1)Cc2cc(NC(=O)C=3NN=C(c4c(cc(cc4)C)C)C3)ccc2
0.266212	S(C1CCCC1)Cc2cc(NC(=O)C=3NN=C(c4c(cc(cc4)C)C)C3)ccc2
0.266212	S(C1CCCC1)Cc2cc(NC(=O)C=3NN=C(c4c(cc(cc4)C)C)C3)ccc2
0.266212	S(C1CCCC1)Cc2cc(NC(=O)C=3NN=C(c4c(cc(cc4)C)C)C3)ccc2
0.266212	S(C1CCCC1)Cc2cc(NC(=O)C=3NN=C(c4c(cc(cc4)C)C)C3)ccc2
0.266212	S(C1CCCC1)Cc2cc(NC(=O)C=3NN=C(c4c(cc(cc4)C)C)C3)ccc2
0.266212	S(C1CCCC1)Cc2cc(NC(=O)C=3NN=C(c4c(cc(cc4)C)C)C3)ccc2
0.266212	S(C1CCCC1)Cc2cc(NC(=O)C=3NN=C(c4c(cc(cc4)C)C)C3)ccc2
0.265918	Brc1ccc(OC2CN(C(=O)c3cc(NC(=O)Nc4ccccc4)c(cc3)C)C2)cc1
0.265918	Brc1ccc(OC2CN(C(=O)c3cc(NC(=O)Nc4ccccc4)c(cc3)C)C2)cc1
0.265918	Brc1ccc(OC2CN(C(=O)c3cc(NC(=O)Nc4ccccc4)c(cc3)C)C2)cc1
0.265918	Brc1ccc(OC2CN(C(=O)c3cc(NC(=O)Nc4ccccc4)c(cc3)C)C2)cc1
0.265918	Brc1ccc(OC2CN(C(=O)c3cc(NC(=O)Nc4ccccc4)c(cc3)C)C2)cc1
0.265918	Brc1ccc(OC2CN(C(=O)c3cc(NC(=O)Nc4ccccc4)c(cc3)C)C2)cc1
0.265918	Brc1ccc(OC2CN(C(=O)c3cc(NC(=O)Nc4ccccc4)c(cc3)C)C2)cc1
0.265918	Brc1ccc(OC2CN(C(=O)c3cc(NC(=O)Nc4ccccc4)c(cc3)C)C2)cc1
0.265918	Brc1ccc(OC2CN(C(=O)c3cc(NC(=O)Nc4ccccc4)c(cc3)C)C2)cc1
0.265918	Brc1ccc(OC2CN(C(=O)c3cc(NC(=O)Nc4ccccc4)c(cc3)C)C2)cc1
0.265918	Fc1c(cc(NC(=O)c2ccc(cc2)CN3C(=O)CCC3=O)cc1)C(=O)N
0.265918	Fc1c(cc(NC(=O)c2ccc(cc2)CN3C(=O)CCC3=O)cc1)C(=O)N
0.265734	S(=O)(=O)(N)c1cc(NC(=O)C=2SC(C(=O)N3CCN(Cc4cc(ccc4)C)CC3)=CC2)ccc1
0.265734	S(=O)(=O)(N)c1cc(NC(=O)C=2SC(C(=O)N3CCN(Cc4cc(ccc4)C)CC3)=CC2)ccc1
0.265734	S(=O)(=O)(N)c1cc(NC(=O)C=2SC(C(=O)N3CCN(Cc4cc(ccc4)C)CC3)=CC2)ccc1
0.265734	S(=O)(=O)(N)c1cc(NC(=O)C=2SC(C(=O)N3CCN(Cc4cc(ccc4)C)CC3)=CC2)ccc1
0.265734	S(=O)(=O)(N)c1cc(NC(=O)C=2SC(C(=O)N3CCN(Cc4cc(ccc4)C)CC3)=CC2)ccc1
0.265734	S(=O)(=O)(N)c1cc(NC(=O)C=2SC(C(=O)N3CCN(Cc4cc(ccc4)C)CC3)=CC2)ccc1
0.265683	O=C(OC(C)(C)C)Nc1cnc(cc1)C(=O)Nc2cc(c(cc2)C)C(=O)C
0.265683	O=C(OC(C)(C)C)Nc1cnc(cc1)C(=O)Nc2cc(c(cc2)C)C(=O)C
0.265683	O=C(OC(C)(C)C)Nc1cnc(cc1)C(=O)Nc2cc(c(cc2)C)C(=O)C
0.265683	O=C(OC(C)(C)C)Nc1cnc(cc1)C(=O)Nc2cc(c(cc2)C)C(=O)C
0.265672	Clc1c(cc(NC(=O)CSC2=NN=C(N2CC=3OC=CC3)c4cnccc4)cc1)CN5CCOCC5
0.265672	Clc1c(cc(NC(=O)CSC2=NN=C(N2CC=3OC=CC3)c4cnccc4)cc1)CN5CCOCC5
0.265672	Clc1c(cc(NC(=O)CSC2=NN=C(N2CC=3OC=CC3)c4cnccc4)cc1)CN5CCOCC5
0.265672	Clc1c(cc(NC(=O)CSC2=NN=C(N2CC=3OC=CC3)c4cnccc4)cc1)CN5CCOCC5
0.265672	Clc1c(cc(NC(=O)CSC2=NN=C(N2CC=3OC=CC3)c4cnccc4)cc1)CN5CCOCC5
0.265672	Clc1c(cc(NC(=O)CSC2=NN=C(N2CC=3OC=CC3)c4cnccc4)cc1)CN5CCOCC5
0.265672	Clc1c(cc(NC(=O)CSC2=NN=C(N2CC=3OC=CC3)c4cnccc4)cc1)CN5CCOCC5
0.265672	Clc1c(cc(NC(=O)CSC2=NN=C(N2CC=3OC=CC3)c4cnccc4)cc1)CN5CCOCC5
0.265672	Clc1c(cc(NC(=O)CSC2=NN=C(N2CC=3OC=CC3)c4cnccc4)cc1)CN5CCOCC5
0.265672	Clc1c(cc(NC(=O)CSC2=NN=C(N2CC=3OC=CC3)c4cnccc4)cc1)CN5CCOCC5
0.26556	S1C(=NC(=C1)CO)NC(=O)c2ccc(cc2)CN3CCCC3
0.26556	S1C(=NC(=C1)CO)NC(=O)c2ccc(cc2)CN3CCCC3
0.26556	S1C(=NC(=C1)CO)NC(=O)c2ccc(cc2)CN3CCCC3
0.26556	S1C(=NC(=C1)CO)NC(=O)c2ccc(cc2)CN3CCCC3
0.26556	S1C(=NC(=C1)CO)NC(=O)c2ccc(cc2)CN3CCCC3
0.26556	S1C(=NC(=C1)CO)NC(=O)c2ccc(cc2)CN3CCCC3
0.26556	S1C(=NC(=C1)CO)NC(=O)c2ccc(cc2)CN3CCCC3
0.26556	S1C(=NC(=C1)CO)NC(=O)c2ccc(cc2)CN3CCCC3
0.26556	S1C(=NC(=C1)CO)NC(=O)c2ccc(cc2)CN3CCCC3
0.26556	S1C(=NC(=C1)CO)NC(=O)c2ccc(cc2)CN3CCCC3
0.265372	S(=O)(=O)(NC(CCN1CCN(CC1)C)C)c2cc(NC(=O)c3ncccc3)c(OC)cc2
0.265372	S(=O)(=O)(NC(CCN1CCN(CC1)C)C)c2cc(NC(=O)c3ncccc3)c(OC)cc2
0.265372	S(=O)(=O)(NC(CCN1CCN(CC1)C)C)c2cc(NC(=O)c3ncccc3)c(OC)cc2
0.265372	S(=O)(=O)(NC(CCN1CCN(CC1)C)C)c2cc(NC(=O)c3ncccc3)c(OC)cc2
0.265372	S(=O)(=O)(NC(CCN1CCN(CC1)C)C)c2cc(NC(=O)c3ncccc3)c(OC)cc2
0.265372	S(=O)(=O)(NC(CCN1CCN(CC1)C)C)c2cc(NC(=O)c3ncccc3)c(OC)cc2
0.265372	S(=O)(=O)(NC(CCN1CCN(CC1)C)C)c2cc(NC(=O)c3ncccc3)c(OC)cc2
0.265372	S(=O)(=O)(NC(CCN1CCN(CC1)C)C)c2cc(NC(=O)c3ncccc3)c(OC)cc2
0.265372	S(=O)(=O)(NC(CCN1CCN(CC1)C)C)c2cc(NC(=O)c3ncccc3)c(OC)cc2
0.265372	S(=O)(=O)(NC(CCN1CCN(CC1)C)C)c2cc(NC(=O)c3ncccc3)c(OC)cc2
0.264925	O=C(NC=1C=NN(C1)Cc2cnccc2)c3ccc(cc3)C=4OC(=NN4)c5ccccc5
0.264925	O=C(NC=1C=NN(C1)Cc2cnccc2)c3ccc(cc3)C=4OC(=NN4)c5ccccc5
0.264706	S(=O)(=O)(Nc1ccc(cc1)C(=O)N(Cc2ccc(cc2)CN3CCN(CC3)C)C)c4c(ccc([N+]([O-])=O)c4)C
0.264706	S(=O)(=O)(Nc1ccc(cc1)C(=O)N(Cc2ccc(cc2)CN3CCN(CC3)C)C)c4c(ccc([N+]([O-])=O)c4)C
0.264493	Brc1ccc(cc1)C(=O)Nc2cc(ccc2)C=3ON=C(N3)C=4N(N=CC4)C
0.264493	Brc1ccc(cc1)C(=O)Nc2cc(ccc2)C=3ON=C(N3)C=4N(N=CC4)C
0.264493	Brc1ccc(cc1)C(=O)Nc2cc(ccc2)C=3ON=C(N3)C=4N(N=CC4)C
0.264493	Brc1ccc(cc1)C(=O)Nc2cc(ccc2)C=3ON=C(N3)C=4N(N=CC4)C
0.264493	Brc1ccc(cc1)C(=O)Nc2cc(ccc2)C=3ON=C(N3)C=4N(N=CC4)C
0.264493	Brc1ccc(cc1)C(=O)Nc2cc(ccc2)C=3ON=C(N3)C=4N(N=CC4)C
0.264368	O=C(Oc1cc(OC(C)C)ccc1)c2cc(NC(=O)Nc3ccccc3)c(cc2)C
0.264151	O=C(Nc1c(cc(Oc2cc(OC)ccc2)cc1)C)NCc3cc(ccc3)CN4CCCC4
0.264151	O=C(Nc1c(cc(Oc2cc(OC)ccc2)cc1)C)NCc3cc(ccc3)CN4CCCC4
0.264151	O=C(Nc1c(cc(Oc2cc(OC)ccc2)cc1)C)NCc3cc(ccc3)CN4CCCC4
0.264151	O=C(Nc1c(cc(Oc2cc(OC)ccc2)cc1)C)NCc3cc(ccc3)CN4CCCC4
0.264151	O=C(Nc1c(cc(Oc2cc(OC)ccc2)cc1)C)NCc3cc(ccc3)CN4CCCC4
0.264151	O=C(Nc1c(cc(Oc2cc(OC)ccc2)cc1)C)NCc3cc(ccc3)CN4CCCC4
0.264151	O=C(Nc1c(cc(Oc2cc(OC)ccc2)cc1)C)NCc3cc(ccc3)CN4CCCC4
0.264151	O=C(Nc1c(cc(Oc2cc(OC)ccc2)cc1)C)NCc3cc(ccc3)CN4CCCC4
0.263538	O=C(Nc1c(OCC)cc(OCC)cc1)c2ccc(cc2)C=3OC(=NN3)c4cc(ccc4)C
0.263538	O=C(Nc1c(OCC)cc(OCC)cc1)c2ccc(cc2)C=3OC(=NN3)c4cc(ccc4)C
0.263538	O=C(Nc1c(OCC)cc(OCC)cc1)c2ccc(cc2)C=3OC(=NN3)c4cc(ccc4)C
0.263538	O=C(Nc1c(OCC)cc(OCC)cc1)c2ccc(cc2)C=3OC(=NN3)c4cc(ccc4)C
0.263538	O=C(Nc1c(OCC)cc(OCC)cc1)c2ccc(cc2)C=3OC(=NN3)c4cc(ccc4)C
0.263538	O=C(Nc1c(OCC)cc(OCC)cc1)c2ccc(cc2)C=3OC(=NN3)c4cc(ccc4)C
0.263538	O=C(Nc1c(OCC)cc(OCC)cc1)c2ccc(cc2)C=3OC(=NN3)c4cc(ccc4)C
0.263538	O=C(Nc1c(OCC)cc(OCC)cc1)c2ccc(cc2)C=3OC(=NN3)c4cc(ccc4)C
0.263538	O=C(Nc1c(OCC)cc(OCC)cc1)c2ccc(cc2)C=3OC(=NN3)c4cc(ccc4)C
0.263538	O=C(Nc1c(OCC)cc(OCC)cc1)c2ccc(cc2)C=3OC(=NN3)c4cc(ccc4)C
0.263158	ClCC(=O)Nc1c(ccc(c1)C(=O)O)C
0.263158	ClCC(=O)Nc1c(ccc(c1)C(=O)O)C
0.263158	ClCC(=O)Nc1c(ccc(c1)C(=O)O)C
0.263158	ClCC(=O)Nc1c(ccc(c1)C(=O)O)C
0.263158	ClCC(=O)Nc1c(ccc(c1)C(=O)O)C
0.263158	ClCC(=O)Nc1c(ccc(c1)C(=O)O)C
0.263158	ClCC(=O)Nc1c(ccc(c1)C(=O)O)C
0.263158	ClCC(=O)Nc1c(ccc(c1)C(=O)O)C
0.263158	ClCC(=O)Nc1c(ccc(c1)C(=O)O)C
0.263158	ClCC(=O)Nc1c(ccc(c1)C(=O)O)C
0.263158	O=C(Nc1c(ccc(c1)C(=O)C)C)C=O
0.263158	O=C(Nc1c(ccc(c1)C(=O)C)C)C=O
0.263158	O=C(Nc1c(ccc(c1)C(=O)C)C)C=O
0.263158	O=C(Nc1c(ccc(c1)C(=O)C)C)C=O
0.263158	O=C(Nc1c(ccc(c1)C(=O)C)C)C=O
0.263158	O=C(Nc1c(ccc(c1)C(=O)C)C)C=O
0.263158	O=C(Nc1c(ccc(c1)C(=O)C)C)C=O
0.263158	O=C(Nc1c(ccc(c1)C(=O)C)C)C=O
0.263158	O=C(Nc1c(ccc(c1)C(=O)C)C)C=O
0.263158	O=C(Nc1c(ccc(c1)C(=O)C)C)C=O
0.262976	Clc1ccc(Oc2c(ccc(NC(=O)C=3N=C(SC3)C=4SC=CC4)c2)C)cc1
0.262976	Clc1ccc(Oc2c(ccc(NC(=O)C=3N=C(SC3)C=4SC=CC4)c2)C)cc1
0.262976	Clc1ccc(Oc2c(ccc(NC(=O)C=3N=C(SC3)C=4SC=CC4)c2)C)cc1
0.262976	Clc1ccc(Oc2c(ccc(NC(=O)C=3N=C(SC3)C=4SC=CC4)c2)C)cc1
0.262976	Clc1ccc(Oc2c(ccc(NC(=O)C=3N=C(SC3)C=4SC=CC4)c2)C)cc1
0.262976	Clc1ccc(Oc2c(ccc(NC(=O)C=3N=C(SC3)C=4SC=CC4)c2)C)cc1
0.262976	Clc1ccc(Oc2c(ccc(NC(=O)C=3N=C(SC3)C=4SC=CC4)c2)C)cc1
0.262976	Clc1ccc(Oc2c(ccc(NC(=O)C=3N=C(SC3)C=4SC=CC4)c2)C)cc1
0.262976	Clc1ccc(Oc2c(ccc(NC(=O)C=3N=C(SC3)C=4SC=CC4)c2)C)cc1
0.262976	Clc1ccc(Oc2c(ccc(NC(=O)C=3N=C(SC3)C=4SC=CC4)c2)C)cc1
0.262821	S1C(NC(=O)CNc2c(ccc(NC(=O)c3ccccc3)c2)C)=C(C(=O)OC)C(=C1C(=O)OC)C
0.262821	S1C(NC(=O)CNc2c(ccc(NC(=O)c3ccccc3)c2)C)=C(C(=O)OC)C(=C1C(=O)OC)C
0.262821	S1C(NC(=O)CNc2c(ccc(NC(=O)c3ccccc3)c2)C)=C(C(=O)OC)C(=C1C(=O)OC)C
0.262821	S1C(NC(=O)CNc2c(ccc(NC(=O)c3ccccc3)c2)C)=C(C(=O)OC)C(=C1C(=O)OC)C
0.2625	O=C(N1CC(Oc2cc(ncc2)CN(CC)C)CC1)c3cc(NC(=O)Nc4ccccc4)c(cc3)C
0.2625	O=C(N1CC(Oc2cc(ncc2)CN(CC)C)CC1)c3cc(NC(=O)Nc4ccccc4)c(cc3)C
0.2625	O=C(N1CC(Oc2cc(ncc2)CN(CC)C)CC1)c3cc(NC(=O)Nc4ccccc4)c(cc3)C
0.2625	O=C(N1CC(Oc2cc(ncc2)CN(CC)C)CC1)c3cc(NC(=O)Nc4ccccc4)c(cc3)C
0.2625	O=C(N1CC(Oc2cc(ncc2)CN(CC)C)CC1)c3cc(NC(=O)Nc4ccccc4)c(cc3)C
0.2625	O=C(N1CC(Oc2cc(ncc2)CN(CC)C)CC1)c3cc(NC(=O)Nc4ccccc4)c(cc3)C
0.2625	O=C(N1CC(Oc2cc(ncc2)CN(CC)C)CC1)c3cc(NC(=O)Nc4ccccc4)c(cc3)C
0.2625	O=C(N1CC(Oc2cc(ncc2)CN(CC)C)CC1)c3cc(NC(=O)Nc4ccccc4)c(cc3)C
0.2625	O=C(N1CC(Oc2cc(ncc2)CN(CC)C)CC1)c3cc(NC(=O)Nc4ccccc4)c(cc3)C
0.2625	O=C(N1CC(Oc2cc(ncc2)CN(CC)C)CC1)c3cc(NC(=O)Nc4ccccc4)c(cc3)C
0.2625	O=C(NCc1ccc(NC(=O)c2ccc(cc2)C=3OC(=NN3)c4ccccc4)cc1)N
0.262048	S(=O)(=O)(N1CCN(CC(=O)Nc2c(c(ccc2)C)C)CC1)c3cc(NC(=O)c4ncccc4)c(OC)cc3
0.262048	S(=O)(=O)(N1CCN(CC(=O)Nc2c(c(ccc2)C)C)CC1)c3cc(NC(=O)c4ncccc4)c(OC)cc3
0.262048	S(=O)(=O)(N1CCN(CC(=O)Nc2c(c(ccc2)C)C)CC1)c3cc(NC(=O)c4ncccc4)c(OC)cc3
0.262048	S(=O)(=O)(N1CCN(CC(=O)Nc2c(c(ccc2)C)C)CC1)c3cc(NC(=O)c4ncccc4)c(OC)cc3
0.262048	S(=O)(=O)(N1CCN(CC(=O)Nc2c(c(ccc2)C)C)CC1)c3cc(NC(=O)c4ncccc4)c(OC)cc3
0.262048	S(=O)(=O)(N1CCN(CC(=O)Nc2c(c(ccc2)C)C)CC1)c3cc(NC(=O)c4ncccc4)c(OC)cc3
0.262048	S(=O)(=O)(N1CCN(CC(=O)Nc2c(c(ccc2)C)C)CC1)c3cc(NC(=O)c4ncccc4)c(OC)cc3
0.262048	S(=O)(=O)(N1CCN(CC(=O)Nc2c(c(ccc2)C)C)CC1)c3cc(NC(=O)c4ncccc4)c(OC)cc3
0.262048	S(=O)(=O)(N1CCN(CC(=O)Nc2c(c(ccc2)C)C)CC1)c3cc(NC(=O)c4ncccc4)c(OC)cc3
0.262048	S(=O)(=O)(N1CCN(CC(=O)Nc2c(c(ccc2)C)C)CC1)c3cc(NC(=O)c4ncccc4)c(OC)cc3
0.261981	Brc1cc(ccc1)CN2CCC(NC(=O)c3ccc(NS(=O)(=O)c4c(ccc([N+]([O-])=O)c4)C)cc3)CC2
0.261981	Brc1cc(ccc1)CN2CCC(NC(=O)c3ccc(NS(=O)(=O)c4c(ccc([N+]([O-])=O)c4)C)cc3)CC2
0.261981	Brc1cc(ccc1)CN2CCC(NC(=O)c3ccc(NS(=O)(=O)c4c(ccc([N+]([O-])=O)c4)C)cc3)CC2
0.261981	Brc1cc(ccc1)CN2CCC(NC(=O)c3ccc(NS(=O)(=O)c4c(ccc([N+]([O-])=O)c4)C)cc3)CC2
0.261981	Brc1cc(ccc1)CN2CCC(NC(=O)c3ccc(NS(=O)(=O)c4c(ccc([N+]([O-])=O)c4)C)cc3)CC2
0.261981	Brc1cc(ccc1)CN2CCC(NC(=O)c3ccc(NS(=O)(=O)c4c(ccc([N+]([O-])=O)c4)C)cc3)CC2
0.261981	Brc1cc(ccc1)CN2CCC(NC(=O)c3ccc(NS(=O)(=O)c4c(ccc([N+]([O-])=O)c4)C)cc3)CC2
0.261981	Brc1cc(ccc1)CN2CCC(NC(=O)c3ccc(NS(=O)(=O)c4c(ccc([N+]([O-])=O)c4)C)cc3)CC2
0.261981	Brc1cc(ccc1)CN2CCC(NC(=O)c3ccc(NS(=O)(=O)c4c(ccc([N+]([O-])=O)c4)C)cc3)CC2
0.261981	Brc1cc(ccc1)CN2CCC(NC(=O)c3ccc(NS(=O)(=O)c4c(ccc([N+]([O-])=O)c4)C)cc3)CC2
0.261745	O=C(OC)c1cc(OCC)c(NC(=O)C(=O)N2CCN(Cc3cc(ccc3)C)CC2)cc1
0.261745	O=C(OC)c1cc(OCC)c(NC(=O)C(=O)N2CCN(Cc3cc(ccc3)C)CC2)cc1
0.261468	O=C(Nc1cnccc1)c2cc(N)ccc2
0.261324	O=C(OC(C)(C)C)N1CCC(C2CCN(C(=O)c3cc(NC(=O)Nc4ccccc4)c(cc3)C)CC2)CCC1
0.261324	O=C(OC(C)(C)C)N1CCC(C2CCN(C(=O)c3cc(NC(=O)Nc4ccccc4)c(cc3)C)CC2)CCC1
0.261324	O=C(OC(C)(C)C)N1CCC(C2CCN(C(=O)c3cc(NC(=O)Nc4ccccc4)c(cc3)C)CC2)CCC1
0.261324	O=C(OC(C)(C)C)N1CCC(C2CCN(C(=O)c3cc(NC(=O)Nc4ccccc4)c(cc3)C)CC2)CCC1
0.261324	O=C(OC(C)(C)C)N1CCC(C2CCN(C(=O)c3cc(NC(=O)Nc4ccccc4)c(cc3)C)CC2)CCC1
0.261324	O=C(OC(C)(C)C)N1CCC(C2CCN(C(=O)c3cc(NC(=O)Nc4ccccc4)c(cc3)C)CC2)CCC1
0.261324	O=C(OC(C)(C)C)N1CCC(C2CCN(C(=O)c3cc(NC(=O)Nc4ccccc4)c(cc3)C)CC2)CCC1
0.261324	O=C(OC(C)(C)C)N1CCC(C2CCN(C(=O)c3cc(NC(=O)Nc4ccccc4)c(cc3)C)CC2)CCC1
0.261324	O=C(OC(C)(C)C)N1CCC(C2CCN(C(=O)c3cc(NC(=O)Nc4ccccc4)c(cc3)C)CC2)CCC1
0.261324	O=C(OC(C)(C)C)N1CCC(C2CCN(C(=O)c3cc(NC(=O)Nc4ccccc4)c(cc3)C)CC2)CCC1
0.261224	Clc1ccc(cc1)C(=O)N2CCN(Cc3c(cc(cc3)C)C)CC2
0.261224	Clc1ccc(cc1)C(=O)N2CCN(Cc3c(cc(cc3)C)C)CC2
0.261224	Clc1ccc(cc1)C(=O)N2CCN(Cc3c(cc(cc3)C)C)CC2
0.261224	Clc1ccc(cc1)C(=O)N2CCN(Cc3c(cc(cc3)C)C)CC2
0.261224	Clc1ccc(cc1)C(=O)N2CCN(Cc3c(cc(cc3)C)C)CC2
0.261224	Clc1ccc(cc1)C(=O)N2CCN(Cc3c(cc(cc3)C)C)CC2
0.261224	Clc1ccc(cc1)C(=O)N2CCN(Cc3c(cc(cc3)C)C)CC2
0.261224	Clc1ccc(cc1)C(=O)N2CCN(Cc3c(cc(cc3)C)C)CC2
0.261224	Clc1ccc(cc1)C(=O)N2CCN(Cc3c(cc(cc3)C)C)CC2
0.261224	Clc1ccc(cc1)C(=O)N2CCN(Cc3c(cc(cc3)C)C)CC2
0.261194	Brc1cc(ccc1)C=2N=C(NC2)C=NNC(=S)Nc3c(cccc3)C
0.261194	Brc1cc(ccc1)C=2N=C(NC2)C=NNC(=S)Nc3c(cccc3)C
0.261194	Brc1cc(ccc1)C=2N=C(NC2)C=NNC(=S)Nc3c(cccc3)C
0.261168	Clc1c(NC(=O)C=2SC(=CC2)CC)ccc(NC(=O)C(=O)NCCCN3CCN(CC3)CC)c1
0.261168	Clc1c(NC(=O)C=2SC(=CC2)CC)ccc(NC(=O)C(=O)NCCCN3CCN(CC3)CC)c1
0.261168	Clc1c(NC(=O)C=2SC(=CC2)CC)ccc(NC(=O)C(=O)NCCCN3CCN(CC3)CC)c1
0.261168	Clc1c(NC(=O)C=2SC(=CC2)CC)ccc(NC(=O)C(=O)NCCCN3CCN(CC3)CC)c1
0.261029	FC(F)(F)CCOC(=O)c1cc(NC(=O)c2cc3OCCOc3cc2)c(cc1)C
0.261029	S(=O)(=O)(Nc1cc(c(cc1)C)C)c2ccc(cc2)C(=O)NNC(=O)c3cncc(NC(=O)C)c3
0.261029	S(=O)(=O)(Nc1cc(c(cc1)C)C)c2ccc(cc2)C(=O)NNC(=O)c3cncc(NC(=O)C)c3
0.261029	S(=O)(=O)(Nc1cc(c(cc1)C)C)c2ccc(cc2)C(=O)NNC(=O)c3cncc(NC(=O)C)c3
0.261029	S(=O)(=O)(Nc1cc(c(cc1)C)C)c2ccc(cc2)C(=O)NNC(=O)c3cncc(NC(=O)C)c3
0.261029	S(=O)(=O)(Nc1cc(c(cc1)C)C)c2ccc(cc2)C(=O)NNC(=O)c3cncc(NC(=O)C)c3
0.261029	S(=O)(=O)(Nc1cc(c(cc1)C)C)c2ccc(cc2)C(=O)NNC(=O)c3cncc(NC(=O)C)c3
0.261029	S(=O)(=O)(Nc1cc(c(cc1)C)C)c2ccc(cc2)C(=O)NNC(=O)c3cncc(NC(=O)C)c3
0.261029	S(=O)(=O)(Nc1cc(c(cc1)C)C)c2ccc(cc2)C(=O)NNC(=O)c3cncc(NC(=O)C)c3
0.261029	S(=O)(=O)(Nc1cc(c(cc1)C)C)c2ccc(cc2)C(=O)NNC(=O)c3cncc(NC(=O)C)c3
0.261029	S(=O)(=O)(Nc1cc(c(cc1)C)C)c2ccc(cc2)C(=O)NNC(=O)c3cncc(NC(=O)C)c3
0.261029	Clc1c(S(=O)C)c(NC(=O)c2ccc(cc2)CN3CCC(OC)CC3)ccc1
0.261029	Clc1c(S(=O)C)c(NC(=O)c2ccc(cc2)CN3CCC(OC)CC3)ccc1
0.261029	Clc1c(S(=O)C)c(NC(=O)c2ccc(cc2)CN3CCC(OC)CC3)ccc1
0.261029	Clc1c(S(=O)C)c(NC(=O)c2ccc(cc2)CN3CCC(OC)CC3)ccc1
0.261029	Clc1c(S(=O)C)c(NC(=O)c2ccc(cc2)CN3CCC(OC)CC3)ccc1
0.261029	Clc1c(S(=O)C)c(NC(=O)c2ccc(cc2)CN3CCC(OC)CC3)ccc1
0.261029	Clc1c(S(=O)C)c(NC(=O)c2ccc(cc2)CN3CCC(OC)CC3)ccc1
0.261029	FC(F)(F)CCOC(=O)c1cc(NC(=O)c2cc3OCCOc3cc2)c(cc1)C
0.261017	Clc1nc(Oc2ccc(NC(=O)C=3C=NN(C3)Cc4cc(OC)c(OC)cc4)cc2)ccn1
0.26087	FC(F)(F)c1c(cc(O)c(NC(=O)c2ccc(cc2)C=3OC(=NN3)c4ccccc4)c1)C
0.26087	FC(F)(F)c1c(cc(O)c(NC(=O)c2ccc(cc2)C=3OC(=NN3)c4ccccc4)c1)C
0.26087	FC(F)(F)c1c(cc(O)c(NC(=O)c2ccc(cc2)C=3OC(=NN3)c4ccccc4)c1)C
0.26087	FC(F)(F)c1c(cc(O)c(NC(=O)c2ccc(cc2)C=3OC(=NN3)c4ccccc4)c1)C
0.26087	FC(F)(F)c1c(cc(O)c(NC(=O)c2ccc(cc2)C=3OC(=NN3)c4ccccc4)c1)C
0.26087	FC(F)(F)c1c(cc(O)c(NC(=O)c2ccc(cc2)C=3OC(=NN3)c4ccccc4)c1)C
0.26087	FC(F)(F)c1c(cc(O)c(NC(=O)c2ccc(cc2)C=3OC(=NN3)c4ccccc4)c1)C
0.26087	FC(F)(F)c1c(cc(O)c(NC(=O)c2ccc(cc2)C=3OC(=NN3)c4ccccc4)c1)C
0.26087	FC(F)(F)c1c(cc(O)c(NC(=O)c2ccc(cc2)C=3OC(=NN3)c4ccccc4)c1)C
0.26087	FC(F)(F)c1c(cc(O)c(NC(=O)c2ccc(cc2)C=3OC(=NN3)c4ccccc4)c1)C
0.26087	O=C1N(C=C(C(=O)Nc2cc(N3CCCC3)c(cc2)C)C=C1)C
0.26087	O=C1N(C=C(C(=O)Nc2cc(N3CCCC3)c(cc2)C)C=C1)C
0.26087	O=C1N(C=C(C(=O)Nc2cc(N3CCCC3)c(cc2)C)C=C1)C
0.260684	FC(F)(F)CNC(=O)c1cc(NC=O)c(cc1)C
0.260684	FC(F)(F)CNC(=O)c1cc(NC=O)c(cc1)C
0.260684	FC(F)(F)CNC(=O)c1cc(NC=O)c(cc1)C
0.260684	FC(F)(F)CNC(=O)c1cc(NC=O)c(cc1)C
0.260684	FC(F)(F)CNC(=O)c1cc(NC=O)c(cc1)C
0.260684	FC(F)(F)CNC(=O)c1cc(NC=O)c(cc1)C
0.260684	FC(F)(F)CNC(=O)c1cc(NC=O)c(cc1)C
0.260684	FC(F)(F)CNC(=O)c1cc(NC=O)c(cc1)C
0.260684	FC(F)(F)CNC(=O)c1cc(NC=O)c(cc1)C
0.260684	FC(F)(F)CNC(=O)c1cc(NC=O)c(cc1)C
0.260606	Brc1c(Oc2ncc(cc2)C(=O)Nc3cc4c(N(Cc5ccc(Cl)cc5)CCC4)cc3)ccc(F)c1
0.260606	Brc1c(Oc2ncc(cc2)C(=O)Nc3cc4c(N(Cc5ccc(Cl)cc5)CCC4)cc3)ccc(F)c1
0.260606	Brc1c(Oc2ncc(cc2)C(=O)Nc3cc4c(N(Cc5ccc(Cl)cc5)CCC4)cc3)ccc(F)c1
0.260606	Brc1c(Oc2ncc(cc2)C(=O)Nc3cc4c(N(Cc5ccc(Cl)cc5)CCC4)cc3)ccc(F)c1
0.260606	Brc1c(Oc2ncc(cc2)C(=O)Nc3cc4c(N(Cc5ccc(Cl)cc5)CCC4)cc3)ccc(F)c1
0.260606	Brc1c(Oc2ncc(cc2)C(=O)Nc3cc4c(N(Cc5ccc(Cl)cc5)CCC4)cc3)ccc(F)c1
0.260606	Brc1c(Oc2ncc(cc2)C(=O)Nc3cc4c(N(Cc5ccc(Cl)cc5)CCC4)cc3)ccc(F)c1
0.260606	Brc1c(Oc2ncc(cc2)C(=O)Nc3cc4c(N(Cc5ccc(Cl)cc5)CCC4)cc3)ccc(F)c1
0.260606	Brc1c(Oc2ncc(cc2)C(=O)Nc3cc4c(N(Cc5ccc(Cl)cc5)CCC4)cc3)ccc(F)c1
0.260606	Brc1c(Oc2ncc(cc2)C(=O)Nc3cc4c(N(Cc5ccc(Cl)cc5)CCC4)cc3)ccc(F)c1
0.26045	O=C(Nc1cc(ccc1)C=2ON=C(N2)Cc3c4ncccc4ccc3)c5cnccc5
0.26045	O=C(Nc1cc(ccc1)C=2ON=C(N2)Cc3c4ncccc4ccc3)c5cnccc5
0.26045	O=C(Nc1cc(ccc1)C=2ON=C(N2)Cc3c4ncccc4ccc3)c5cnccc5
0.26045	O=C(Nc1cc(ccc1)C=2ON=C(N2)Cc3c4ncccc4ccc3)c5cnccc5
0.26045	O=C(Nc1cc(ccc1)C=2ON=C(N2)Cc3c4ncccc4ccc3)c5cnccc5
0.26045	O=C(Nc1cc(ccc1)C=2ON=C(N2)Cc3c4ncccc4ccc3)c5cnccc5
0.26045	O=C(Nc1cc(ccc1)C=2ON=C(N2)Cc3c4ncccc4ccc3)c5cnccc5
0.26045	O=C(Nc1cc(ccc1)C=2ON=C(N2)Cc3c4ncccc4ccc3)c5cnccc5
0.26045	O=C(Nc1cc(ccc1)C=2ON=C(N2)Cc3c4ncccc4ccc3)c5cnccc5
0.26045	O=C(Nc1cc(ccc1)C=2ON=C(N2)Cc3c4ncccc4ccc3)c5cnccc5
0.260417	Clc1ccc(cc1)C2=NN(c3ccccc3)C=C2C(=O)Nc4ccc(cc4)CN5CCCCC5
0.260417	Clc1ccc(cc1)C2=NN(c3ccccc3)C=C2C(=O)Nc4ccc(cc4)CN5CCCCC5
0.260377	Brc1ccc(cc1)C(=O)Nc2cc(NC(=O)C3CCN(c4ncncc4)CC3)ccc2
0.260377	Brc1ccc(cc1)C(=O)Nc2cc(NC(=O)C3CCN(c4ncncc4)CC3)ccc2
0.260377	Brc1ccc(cc1)C(=O)Nc2cc(NC(=O)C3CCN(c4ncncc4)CC3)ccc2
0.260377	Brc1ccc(cc1)C(=O)Nc2cc(NC(=O)C3CCN(c4ncncc4)CC3)ccc2
0.260377	Brc1ccc(cc1)C(=O)Nc2cc(NC(=O)C3CCN(c4ncncc4)CC3)ccc2
0.260377	Brc1ccc(cc1)C(=O)Nc2cc(NC(=O)C3CCN(c4ncncc4)CC3)ccc2
0.260377	Brc1ccc(cc1)C(=O)Nc2cc(NC(=O)C3CCN(c4ncncc4)CC3)ccc2
0.260377	Brc1ccc(cc1)C(=O)Nc2cc(NC(=O)C3CCN(c4ncncc4)CC3)ccc2
0.260377	Brc1ccc(cc1)C(=O)Nc2cc(NC(=O)C3CCN(c4ncncc4)CC3)ccc2
0.260377	Brc1ccc(cc1)C(=O)Nc2cc(NC(=O)C3CCN(c4ncncc4)CC3)ccc2
0.260073	O=C(OCCCCOCCCOCCCCO)c1cc(NC(=O)c2cc3OCCOc3cc2)c(cc1)C
0.260073	O=C(OCCCCOCCCOCCCCO)c1cc(NC(=O)c2cc3OCCOc3cc2)c(cc1)C
0.260073	O=C(OCCCCOCCCOCCCCO)c1cc(NC(=O)c2cc3OCCOc3cc2)c(cc1)C
0.260073	O=C(OCCCCOCCCOCCCCO)c1cc(NC(=O)c2cc3OCCOc3cc2)c(cc1)C
0.260073	O=C(OCCCCOCCCOCCCCO)c1cc(NC(=O)c2cc3OCCOc3cc2)c(cc1)C
0.260073	O=C(OCCCCOCCCOCCCCO)c1cc(NC(=O)c2cc3OCCOc3cc2)c(cc1)C
0.260073	O=C(OCCCCOCCCOCCCCO)c1cc(NC(=O)c2cc3OCCOc3cc2)c(cc1)C
0.260073	O=C(OCCCCOCCCOCCCCO)c1cc(NC(=O)c2cc3OCCOc3cc2)c(cc1)C
0.260073	O=C(OCCCCOCCCOCCCCO)c1cc(NC(=O)c2cc3OCCOc3cc2)c(cc1)C
0.260073	O=C(OCCCCOCCCOCCCCO)c1cc(NC(=O)c2cc3OCCOc3cc2)c(cc1)C
0.260073	Fc1cc(ccc1)C2CN(C(=O)c3cc(NC(=O)Nc4ccccc4)c(cc3)C)C2
0.259912	O=C(Nc1c(ccc(c1)C=O)C)Nc2ccccc2
0.259912	O=C(Nc1c(ccc(c1)C=O)C)Nc2ccccc2
0.259912	O=C(Nc1c(ccc(c1)C=O)C)Nc2ccccc2
0.259912	O=C(Nc1c(ccc(c1)C=O)C)Nc2ccccc2
0.259912	O=C(Nc1c(ccc(c1)C=O)C)Nc2ccccc2
0.259912	O=C(Nc1c(ccc(c1)C=O)C)Nc2ccccc2
0.259912	O=C(Nc1c(ccc(c1)C=O)C)Nc2ccccc2
0.259912	O=C(Nc1c(ccc(c1)C=O)C)Nc2ccccc2
0.259912	O=C(Nc1c(ccc(c1)C=O)C)Nc2ccccc2
0.259912	O=C(Nc1c(ccc(c1)C=O)C)Nc2ccccc2
0.259542	S(=O)(=O)(Nc1cc(c(cc1)C)C)c2ccc(cc2)C(=O)Nc3ccc(NS(=O)(=O)CCCC)cc3
0.259542	S(=O)(=O)(Nc1cc(c(cc1)C)C)c2ccc(cc2)C(=O)Nc3ccc(NS(=O)(=O)CCCC)cc3
0.259542	S(=O)(=O)(Nc1cc(c(cc1)C)C)c2ccc(cc2)C(=O)Nc3ccc(NS(=O)(=O)CCCC)cc3
0.259542	S(=O)(=O)(Nc1cc(c(cc1)C)C)c2ccc(cc2)C(=O)Nc3ccc(NS(=O)(=O)CCCC)cc3
0.258929	FC(F)(F)c1cc(ccc1)C(=O)Nc2cc(NC(=O)C(=O)N(CC3N(CCC3)CC)CCN(C)C)c(cc2)C
0.258786	O=C(N1CC(N(C(=O)C)CC1)C(=O)OC)c2cc(NC(=O)c3ccccc3)c(cc2)C
0.258182	O=C(N1CCN(Cc2cc(ccc2)C)CC1)C(=O)Nc3cc4c(cc3)CCCC4
0.258182	O=C(N1CCN(Cc2cc(ccc2)C)CC1)C(=O)Nc3cc4c(cc3)CCCC4
0.258182	O=C(N1CCN(Cc2cc(ccc2)C)CC1)C(=O)Nc3cc4c(cc3)CCCC4
0.258182	O=C(N1CCN(Cc2cc(ccc2)C)CC1)C(=O)Nc3cc4c(cc3)CCCC4
0.258182	O=C(N1CCN(Cc2cc(ccc2)C)CC1)C(=O)Nc3cc4c(cc3)CCCC4
0.25784	FC(F)(F)c1cc(Nc2ncccc2C(=O)Nc3nccc(c3)CC(C)C)ccc1
0.25784	FC(F)(F)c1cc(Nc2ncccc2C(=O)Nc3nccc(c3)CC(C)C)ccc1
0.257813	O=C(Nc1cc2c(cc1)CCCCC2)c3ccc(cc3)CNC(=O)C(C)(C)C
0.257732	S(c1cc(c(NC(=O)C(=O)NCc2nc(ncc2)N3CCCC3)cc1)C)c4ccccc4
0.257732	S(c1cc(c(NC(=O)C(=O)NCc2nc(ncc2)N3CCCC3)cc1)C)c4ccccc4
0.257732	S(c1cc(c(NC(=O)C(=O)NCc2nc(ncc2)N3CCCC3)cc1)C)c4ccccc4
0.257627	O=C(Nc1c(ccc(c1)C(=O)NCC(c2cc3OCCOc3cc2)(C)C)C)Nc4ccccc4
0.257627	O=C(Nc1c(ccc(c1)C(=O)NCC(c2cc3OCCOc3cc2)(C)C)C)Nc4ccccc4
0.257627	O=C(Nc1c(ccc(c1)C(=O)NCC(c2cc3OCCOc3cc2)(C)C)C)Nc4ccccc4
0.257627	O=C(Nc1c(ccc(c1)C(=O)NCC(c2cc3OCCOc3cc2)(C)C)C)Nc4ccccc4
0.257627	O=C(Nc1c(ccc(c1)C(=O)NCC(c2cc3OCCOc3cc2)(C)C)C)Nc4ccccc4
0.257627	O=C(Nc1c(ccc(c1)C(=O)NCC(c2cc3OCCOc3cc2)(C)C)C)Nc4ccccc4
0.257627	O=C(Nc1c(ccc(c1)C(=O)NCC(c2cc3OCCOc3cc2)(C)C)C)Nc4ccccc4
0.257627	O=C(Nc1c(ccc(c1)C(=O)NCC(c2cc3OCCOc3cc2)(C)C)C)Nc4ccccc4
0.257627	O=C(Nc1c(ccc(c1)C(=O)NCC(c2cc3OCCOc3cc2)(C)C)C)Nc4ccccc4
0.257627	O=C(Nc1c(ccc(c1)C(=O)NCC(c2cc3OCCOc3cc2)(C)C)C)Nc4ccccc4
0.257627	O=C(N1CCN(Cc2cc(OCc3ccccc3)ccc2)CC1)C(=O)Nc4cc(Oc5c(cc(cc5)C)C)ccc4
0.257627	O=C(N1CCN(Cc2cc(OCc3ccccc3)ccc2)CC1)C(=O)Nc4cc(Oc5c(cc(cc5)C)C)ccc4
0.257627	O=C(N1CCN(Cc2cc(OCc3ccccc3)ccc2)CC1)C(=O)Nc4cc(Oc5c(cc(cc5)C)C)ccc4
0.257396	S1C(SC(c2ccccc2)C(=O)NC=3SC=C(N3)c4ccc(cc4)CCCCCC)=NN=C1Nc5c(cc(cc5)C)C
0.257396	S1C(SC(c2ccccc2)C(=O)NC=3SC=C(N3)c4ccc(cc4)CCCCCC)=NN=C1Nc5c(cc(cc5)C)C
0.257396	S1C(SC(c2ccccc2)C(=O)NC=3SC=C(N3)c4ccc(cc4)CCCCCC)=NN=C1Nc5c(cc(cc5)C)C
0.257396	S1C(SC(c2ccccc2)C(=O)NC=3SC=C(N3)c4ccc(cc4)CCCCCC)=NN=C1Nc5c(cc(cc5)C)C
0.257396	S1C(SC(c2ccccc2)C(=O)NC=3SC=C(N3)c4ccc(cc4)CCCCCC)=NN=C1Nc5c(cc(cc5)C)C
0.257396	S1C(SC(c2ccccc2)C(=O)NC=3SC=C(N3)c4ccc(cc4)CCCCCC)=NN=C1Nc5c(cc(cc5)C)C
0.257396	S1C(SC(c2ccccc2)C(=O)NC=3SC=C(N3)c4ccc(cc4)CCCCCC)=NN=C1Nc5c(cc(cc5)C)C
0.257396	S1C(SC(c2ccccc2)C(=O)NC=3SC=C(N3)c4ccc(cc4)CCCCCC)=NN=C1Nc5c(cc(cc5)C)C
0.257396	S1C(SC(c2ccccc2)C(=O)NC=3SC=C(N3)c4ccc(cc4)CCCCCC)=NN=C1Nc5c(cc(cc5)C)C
0.257396	S1C(SC(c2ccccc2)C(=O)NC=3SC=C(N3)c4ccc(cc4)CCCCCC)=NN=C1Nc5c(cc(cc5)C)C
0.257329	S(=O)(=O)(c1ccc(cc1)C(=O)NC=2SC=C(N2)c3c(F)cc(NC(=O)C)cc3)CCCC#N
0.257329	S(=O)(=O)(c1ccc(cc1)C(=O)NC=2SC=C(N2)c3c(F)cc(NC(=O)C)cc3)CCCC#N
0.257143	O=C(N1CCN(CCOC)CC1)C(=O)Nc2c(ccc(c2)C=3OC(=CC3)C)C
0.257028	O=C(Nc1ccccc1)c2cc(ccc2)CNC(=O)c3cnc(NC)cc3
0.257028	O=C(Nc1ccccc1)c2cc(ccc2)CNC(=O)c3cnc(NC)cc3
0.256809	S1CCN(C(=O)c2cc(NC(=O)C(=O)N)c(cc2)C)CC1
0.256809	S1CCN(C(=O)c2cc(NC(=O)C(=O)N)c(cc2)C)CC1
0.256809	S1CCN(C(=O)c2cc(NC(=O)C(=O)N)c(cc2)C)CC1
0.256809	S1CCN(C(=O)c2cc(NC(=O)C(=O)N)c(cc2)C)CC1
0.256809	S1CCN(C(=O)c2cc(NC(=O)C(=O)N)c(cc2)C)CC1
0.256809	S1CCN(C(=O)c2cc(NC(=O)C(=O)N)c(cc2)C)CC1
0.256809	S1CCN(C(=O)c2cc(NC(=O)C(=O)N)c(cc2)C)CC1
0.256809	S1CCN(C(=O)c2cc(NC(=O)C(=O)N)c(cc2)C)CC1
0.256809	S1CCN(C(=O)c2cc(NC(=O)C(=O)N)c(cc2)C)CC1
0.256809	S1CCN(C(=O)c2cc(NC(=O)C(=O)N)c(cc2)C)CC1
0.256798	O=C(Nc1cc(NCC(=O)N2C(c3c(OC)cc(OC)cc3)CCC2)c(cc1)C)c4ccccc4
0.256798	O=C(Nc1cc(NCC(=O)N2C(c3c(OC)cc(OC)cc3)CCC2)c(cc1)C)c4ccccc4
0.256798	O=C(Nc1cc(NCC(=O)N2C(c3c(OC)cc(OC)cc3)CCC2)c(cc1)C)c4ccccc4
0.256798	O=C(Nc1cc(NCC(=O)N2C(c3c(OC)cc(OC)cc3)CCC2)c(cc1)C)c4ccccc4
0.256798	O=C(Nc1cc(NCC(=O)N2C(c3c(OC)cc(OC)cc3)CCC2)c(cc1)C)c4ccccc4
0.256798	O=C(Nc1cc(NCC(=O)N2C(c3c(OC)cc(OC)cc3)CCC2)c(cc1)C)c4ccccc4
0.256798	O=C(Nc1cc(NCC(=O)N2C(c3c(OC)cc(OC)cc3)CCC2)c(cc1)C)c4ccccc4
0.256798	O=C(Nc1cc(NCC(=O)N2C(c3c(OC)cc(OC)cc3)CCC2)c(cc1)C)c4ccccc4
0.256798	O=C(Nc1cc(NCC(=O)N2C(c3c(OC)cc(OC)cc3)CCC2)c(cc1)C)c4ccccc4
0.256798	O=C(Nc1cc(NCC(=O)N2C(c3c(OC)cc(OC)cc3)CCC2)c(cc1)C)c4ccccc4
0.256494	O=C(Nc1cc2N(C(=O)Cc3cc(OC)ccc3)CCc2cc1)c4ccc(c5ccccc5)cc4
0.256494	O=C(Nc1cc2N(C(=O)Cc3cc(OC)ccc3)CCc2cc1)c4ccc(c5ccccc5)cc4
0.256494	O=C(Nc1cc2N(C(=O)Cc3cc(OC)ccc3)CCc2cc1)c4ccc(c5ccccc5)cc4
0.256494	O=C(Nc1cc2N(C(=O)Cc3cc(OC)ccc3)CCc2cc1)c4ccc(c5ccccc5)cc4
0.256494	O=C(Nc1cc2N(C(=O)Cc3cc(OC)ccc3)CCc2cc1)c4ccc(c5ccccc5)cc4
0.256494	O=C(Nc1cc2N(C(=O)Cc3cc(OC)ccc3)CCc2cc1)c4ccc(c5ccccc5)cc4
0.256494	O=C(Nc1cc2N(C(=O)Cc3cc(OC)ccc3)CCc2cc1)c4ccc(c5ccccc5)cc4
0.256494	O=C(Nc1cc2N(C(=O)Cc3cc(OC)ccc3)CCc2cc1)c4ccc(c5ccccc5)cc4
0.25641	O=C(OC)c1cc(NC(=O)C=O)c(cc1)C
0.25641	O=C(OC)c1cc(NC(=O)C=O)c(cc1)C
0.25641	O=C(OC)c1cc(NC(=O)C=O)c(cc1)C
0.25641	O=C(OC)c1cc(NC(=O)C=O)c(cc1)C
0.25641	O=C(OC)c1cc(NC(=O)C=O)c(cc1)C
0.25641	O=C(OC)c1cc(NC(=O)C=O)c(cc1)C
0.25641	O=C(OC)c1cc(NC(=O)C=O)c(cc1)C
0.25641	S(=O)(=Nc1cc(ccc1)C(=O)Nc2cc(OCCC(C)C)c(cc2)C)(C)C
0.25641	S(=O)(=Nc1cc(ccc1)C(=O)Nc2cc(OCCC(C)C)c(cc2)C)(C)C
0.25641	S(=O)(=Nc1cc(ccc1)C(=O)Nc2cc(OCCC(C)C)c(cc2)C)(C)C
0.25641	S(=O)(=Nc1cc(ccc1)C(=O)Nc2cc(OCCC(C)C)c(cc2)C)(C)C
0.25641	S(=O)(=Nc1cc(ccc1)C(=O)Nc2cc(OCCC(C)C)c(cc2)C)(C)C
0.25641	S(=O)(=Nc1cc(ccc1)C(=O)Nc2cc(OCCC(C)C)c(cc2)C)(C)C
0.25641	S(=O)(=Nc1cc(ccc1)C(=O)Nc2cc(OCCC(C)C)c(cc2)C)(C)C
0.25641	S(=O)(=Nc1cc(ccc1)C(=O)Nc2cc(OCCC(C)C)c(cc2)C)(C)C
0.25641	S(=O)(=Nc1cc(ccc1)C(=O)Nc2cc(OCCC(C)C)c(cc2)C)(C)C
0.25641	S(=O)(=Nc1cc(ccc1)C(=O)Nc2cc(OCCC(C)C)c(cc2)C)(C)C
0.256228	[O-][N+](=O)c1cc(NC(=O)c2ccc(cc2)C=3OC(=NN3)c4ccccc4)c(cc1)C(C)(C)C
0.256228	[O-][N+](=O)c1cc(NC(=O)c2ccc(cc2)C=3OC(=NN3)c4ccccc4)c(cc1)C(C)(C)C
0.256228	[O-][N+](=O)c1cc(NC(=O)c2ccc(cc2)C=3OC(=NN3)c4ccccc4)c(cc1)C(C)(C)C
0.256228	[O-][N+](=O)c1cc(NC(=O)c2ccc(cc2)C=3OC(=NN3)c4ccccc4)c(cc1)C(C)(C)C
0.256228	[O-][N+](=O)c1cc(NC(=O)c2ccc(cc2)C=3OC(=NN3)c4ccccc4)c(cc1)C(C)(C)C
0.256228	[O-][N+](=O)c1cc(NC(=O)c2ccc(cc2)C=3OC(=NN3)c4ccccc4)c(cc1)C(C)(C)C
0.256228	[O-][N+](=O)c1cc(NC(=O)c2ccc(cc2)C=3OC(=NN3)c4ccccc4)c(cc1)C(C)(C)C
0.256228	[O-][N+](=O)c1cc(NC(=O)c2ccc(cc2)C=3OC(=NN3)c4ccccc4)c(cc1)C(C)(C)C
0.256228	[O-][N+](=O)c1cc(NC(=O)c2ccc(cc2)C=3OC(=NN3)c4ccccc4)c(cc1)C(C)(C)C
0.256228	[O-][N+](=O)c1cc(NC(=O)c2ccc(cc2)C=3OC(=NN3)c4ccccc4)c(cc1)C(C)(C)C
0.256098	Clc1ccc(cc1)CN2CCN(Cc3cc(c(cc3)C)C(=O)OC)CCC2
0.255906	O=C(NCCc1ccc(N2CCN(CC2)C)cc1)c3ccc(NC(=O)C=4OC=CC4)cc3
0.255814	O=C(N1CCN(Cc2cc(ccc2)C)CC1)c3ccc(cc3)C=4OC(=NN4)c5ccccc5
0.255814	O=C(N1CCN(Cc2cc(ccc2)C)CC1)c3ccc(cc3)C=4OC(=NN4)c5ccccc5
0.255814	O=C(N1CCN(Cc2cc(ccc2)C)CC1)c3ccc(cc3)C=4OC(=NN4)c5ccccc5
0.255814	O=C(N1CCN(Cc2cc(ccc2)C)CC1)c3ccc(cc3)C=4OC(=NN4)c5ccccc5
0.255814	O=C(N1CCN(Cc2cc(ccc2)C)CC1)c3ccc(cc3)C=4OC(=NN4)c5ccccc5
0.255814	O=C(N1CCN(Cc2cc(ccc2)C)CC1)c3ccc(cc3)C=4OC(=NN4)c5ccccc5
0.255814	O=C(N1CCN(Cc2cc(ccc2)C)CC1)c3ccc(cc3)C=4OC(=NN4)c5ccccc5
0.255814	O=C(N1CCN(Cc2cc(ccc2)C)CC1)c3ccc(cc3)C=4OC(=NN4)c5ccccc5
0.255814	O=C(N1CCN(Cc2cc(ccc2)C)CC1)c3ccc(cc3)C=4OC(=NN4)c5ccccc5
0.255814	O=C(N1CCN(Cc2cc(ccc2)C)CC1)c3ccc(cc3)C=4OC(=NN4)c5ccccc5
[truncated: 8,001 more rows]
