# Supplementary material for: Galileo: Three-dimensional searching in large combinatorial fragment spaces on the example of pharmacophores
Source: J Comput Aided Mol Des. 2022 Nov 24;37(1):1–16. doi: 10.1007/s10822-022-00485-y (PMC10032335; doi:10.1007/s10822-022-00485-y)
Supplement: Supplementary file 4 — Supplementary file 3a [file 10822_2022_485_MOESM3_ESMa.zip › Imatinib_Galileo/14/out_7.csv]

Score	SMILES
1	O=C(Nc1cc(Nc2nc(c3cnccc3)ccn2)c(cc1)C)c4ccc(cc4)CN5CCN(CC5)C
1	O=C(Nc1cc(Nc2nc(c3cnccc3)ccn2)c(cc1)C)c4ccc(cc4)CN5CCN(CC5)C
1	O=C(Nc1cc(Nc2nc(c3cnccc3)ccn2)c(cc1)C)c4ccc(cc4)CN5CCN(CC5)C
1	O=C(Nc1cc(Nc2nc(c3cnccc3)ccn2)c(cc1)C)c4ccc(cc4)CN5CCN(CC5)C
1	O=C(Nc1cc(Nc2nc(c3cnccc3)ccn2)c(cc1)C)c4ccc(cc4)CN5CCN(CC5)C
1	O=C(Nc1cc(Nc2nc(c3cnccc3)ccn2)c(cc1)C)c4ccc(cc4)CN5CCN(CC5)C
1	O=C(Nc1cc(Nc2nc(c3cnccc3)ccn2)c(cc1)C)c4ccc(cc4)CN5CCN(CC5)C
1	O=C(Nc1cc(Nc2nc(c3cnccc3)ccn2)c(cc1)C)c4ccc(cc4)CN5CCN(CC5)C
1	O=C(Nc1cc(Nc2nc(c3cnccc3)ccn2)c(cc1)C)c4ccc(cc4)CN5CCN(CC5)C
1	O=C(Nc1cc(Nc2nc(c3cnccc3)ccn2)c(cc1)C)c4ccc(cc4)CN5CCN(CC5)C
0.407547	Fc1c(cccc1)C(=O)Nc2c(ccc(c2)C(=O)Nc3ncc(c4ncccc4)cc3)C
0.407547	Fc1c(cccc1)C(=O)Nc2c(ccc(c2)C(=O)Nc3ncc(c4ncccc4)cc3)C
0.407547	Fc1c(cccc1)C(=O)Nc2c(ccc(c2)C(=O)Nc3ncc(c4ncccc4)cc3)C
0.407547	Fc1c(cccc1)C(=O)Nc2c(ccc(c2)C(=O)Nc3ncc(c4ncccc4)cc3)C
0.407547	Fc1c(cccc1)C(=O)Nc2c(ccc(c2)C(=O)Nc3ncc(c4ncccc4)cc3)C
0.407547	Fc1c(cccc1)C(=O)Nc2c(ccc(c2)C(=O)Nc3ncc(c4ncccc4)cc3)C
0.407547	Fc1c(cccc1)C(=O)Nc2c(ccc(c2)C(=O)Nc3ncc(c4ncccc4)cc3)C
0.407547	Fc1c(cccc1)C(=O)Nc2c(ccc(c2)C(=O)Nc3ncc(c4ncccc4)cc3)C
0.407547	Fc1c(cccc1)C(=O)Nc2c(ccc(c2)C(=O)Nc3ncc(c4ncccc4)cc3)C
0.407547	Fc1c(cccc1)C(=O)Nc2c(ccc(c2)C(=O)Nc3ncc(c4ncccc4)cc3)C
0.377863	O=C(Nc1c(ccc(c2cnccc2)c1)C)C(=O)NCCCN3CCN(c4ncccn4)CC3
0.377863	O=C(Nc1c(ccc(c2cnccc2)c1)C)C(=O)NCCCN3CCN(c4ncccn4)CC3
0.377863	O=C(Nc1c(ccc(c2cnccc2)c1)C)C(=O)NCCCN3CCN(c4ncccn4)CC3
0.377863	O=C(Nc1c(ccc(c2cnccc2)c1)C)C(=O)NCCCN3CCN(c4ncccn4)CC3
0.377863	O=C(Nc1c(ccc(c2cnccc2)c1)C)C(=O)NCCCN3CCN(c4ncccn4)CC3
0.377863	O=C(Nc1c(ccc(c2cnccc2)c1)C)C(=O)NCCCN3CCN(c4ncccn4)CC3
0.377863	O=C(Nc1c(ccc(c2cnccc2)c1)C)C(=O)NCCCN3CCN(c4ncccn4)CC3
0.377863	O=C(Nc1c(ccc(c2cnccc2)c1)C)C(=O)NCCCN3CCN(c4ncccn4)CC3
0.377863	O=C(Nc1c(ccc(c2cnccc2)c1)C)C(=O)NCCCN3CCN(c4ncccn4)CC3
0.377863	O=C(Nc1c(ccc(c2cnccc2)c1)C)C(=O)NCCCN3CCN(c4ncccn4)CC3
0.377778	O=C(Nc1c(ccc(c2cnccc2)c1)C)C(=O)Nc3ccccc3
0.377778	O=C(Nc1c(ccc(c2cnccc2)c1)C)C(=O)Nc3ccccc3
0.377778	O=C(Nc1c(ccc(c2cnccc2)c1)C)C(=O)Nc3ccccc3
0.377778	O=C(Nc1c(ccc(c2cnccc2)c1)C)C(=O)Nc3ccccc3
0.377778	O=C(Nc1c(ccc(c2cnccc2)c1)C)C(=O)Nc3ccccc3
0.377778	O=C(Nc1c(ccc(c2cnccc2)c1)C)C(=O)Nc3ccccc3
0.377778	O=C(Nc1c(ccc(c2cnccc2)c1)C)C(=O)Nc3ccccc3
0.377778	O=C(Nc1c(ccc(c2cnccc2)c1)C)C(=O)Nc3ccccc3
0.377778	O=C(Nc1c(ccc(c2cnccc2)c1)C)C(=O)Nc3ccccc3
0.377778	O=C(Nc1c(ccc(c2cnccc2)c1)C)C(=O)Nc3ccccc3
0.377778	O=C(Nc1c(ccc(c2cnccc2)c1)C)C(=O)Nc3cc(c4cnccc4)ccc3
0.377778	O=C(Nc1c(ccc(c2cnccc2)c1)C)C(=O)Nc3cc(c4cnccc4)ccc3
0.377778	O=C(Nc1c(ccc(c2cnccc2)c1)C)C(=O)Nc3cc(c4cnccc4)ccc3
0.377778	O=C(Nc1c(ccc(c2cnccc2)c1)C)C(=O)Nc3cc(c4cnccc4)ccc3
0.377778	O=C(Nc1c(ccc(c2cnccc2)c1)C)C(=O)Nc3cc(c4cnccc4)ccc3
0.377778	O=C(Nc1c(ccc(c2cnccc2)c1)C)C(=O)Nc3cc(c4cnccc4)ccc3
0.377778	O=C(Nc1c(ccc(c2cnccc2)c1)C)C(=O)Nc3cc(c4cnccc4)ccc3
0.377778	O=C(Nc1c(ccc(c2cnccc2)c1)C)C(=O)Nc3cc(c4cnccc4)ccc3
0.377778	O=C(Nc1c(ccc(c2cnccc2)c1)C)C(=O)Nc3cc(c4cnccc4)ccc3
0.377778	O=C(Nc1c(ccc(c2cnccc2)c1)C)C(=O)Nc3cc(c4cnccc4)ccc3
0.373206	Brc1ccc(cc1)C(=O)Nc2cc(c3cnccc3)ccc2
0.373206	Brc1ccc(cc1)C(=O)Nc2cc(c3cnccc3)ccc2
0.373206	Brc1ccc(cc1)C(=O)Nc2cc(c3cnccc3)ccc2
0.373206	Brc1ccc(cc1)C(=O)Nc2cc(c3cnccc3)ccc2
0.373206	Brc1ccc(cc1)C(=O)Nc2cc(c3cnccc3)ccc2
0.373206	Brc1ccc(cc1)C(=O)Nc2cc(c3cnccc3)ccc2
0.373206	Brc1ccc(cc1)C(=O)Nc2cc(c3cnccc3)ccc2
0.373206	Brc1ccc(cc1)C(=O)Nc2cc(c3cnccc3)ccc2
0.373206	Brc1ccc(cc1)C(=O)Nc2cc(c3cnccc3)ccc2
0.373206	Brc1ccc(cc1)C(=O)Nc2cc(c3cnccc3)ccc2
0.371212	Fc1ccc(cc1)C(=O)N2CCN(C(=O)C(=O)Nc3c(ccc(c4cnccc4)c3)C)CCC2
0.371212	Fc1ccc(cc1)C(=O)N2CCN(C(=O)C(=O)Nc3c(ccc(c4cnccc4)c3)C)CCC2
0.371212	Fc1ccc(cc1)C(=O)N2CCN(C(=O)C(=O)Nc3c(ccc(c4cnccc4)c3)C)CCC2
0.371212	Fc1ccc(cc1)C(=O)N2CCN(C(=O)C(=O)Nc3c(ccc(c4cnccc4)c3)C)CCC2
0.371212	Fc1ccc(cc1)C(=O)N2CCN(C(=O)C(=O)Nc3c(ccc(c4cnccc4)c3)C)CCC2
0.371212	Fc1ccc(cc1)C(=O)N2CCN(C(=O)C(=O)Nc3c(ccc(c4cnccc4)c3)C)CCC2
0.371212	Fc1ccc(cc1)C(=O)N2CCN(C(=O)C(=O)Nc3c(ccc(c4cnccc4)c3)C)CCC2
0.371212	Fc1ccc(cc1)C(=O)N2CCN(C(=O)C(=O)Nc3c(ccc(c4cnccc4)c3)C)CCC2
0.371212	Fc1ccc(cc1)C(=O)N2CCN(C(=O)C(=O)Nc3c(ccc(c4cnccc4)c3)C)CCC2
0.371212	Fc1ccc(cc1)C(=O)N2CCN(C(=O)C(=O)Nc3c(ccc(c4cnccc4)c3)C)CCC2
0.370229	O=C(NC1CCCCC1)c2cc(c(NC(=O)C(=O)Nc3cc(c4cnccc4)ccc3)cc2)C
0.370229	O=C(NC1CCCCC1)c2cc(c(NC(=O)C(=O)Nc3cc(c4cnccc4)ccc3)cc2)C
0.370229	O=C(NC1CCCCC1)c2cc(c(NC(=O)C(=O)Nc3cc(c4cnccc4)ccc3)cc2)C
0.370229	O=C(NC1CCCCC1)c2cc(c(NC(=O)C(=O)Nc3cc(c4cnccc4)ccc3)cc2)C
0.370229	O=C(NC1CCCCC1)c2cc(c(NC(=O)C(=O)Nc3cc(c4cnccc4)ccc3)cc2)C
0.370229	O=C(NC1CCCCC1)c2cc(c(NC(=O)C(=O)Nc3cc(c4cnccc4)ccc3)cc2)C
0.370229	O=C(NC1CCCCC1)c2cc(c(NC(=O)C(=O)Nc3cc(c4cnccc4)ccc3)cc2)C
0.370229	O=C(NC1CCCCC1)c2cc(c(NC(=O)C(=O)Nc3cc(c4cnccc4)ccc3)cc2)C
0.370229	O=C(NC1CCCCC1)c2cc(c(NC(=O)C(=O)Nc3cc(c4cnccc4)ccc3)cc2)C
0.370229	O=C(NC1CCCCC1)c2cc(c(NC(=O)C(=O)Nc3cc(c4cnccc4)ccc3)cc2)C
0.368852	O=C(Nc1cc(c2cnccc2)ccc1)c3ccc(cc3)C=4ON=C(N4)C5CC5
0.368852	O=C(Nc1cc(c2cnccc2)ccc1)c3ccc(cc3)C=4ON=C(N4)C5CC5
0.368852	O=C(Nc1cc(c2cnccc2)ccc1)c3ccc(cc3)C=4ON=C(N4)C5CC5
0.368852	O=C(Nc1cc(c2cnccc2)ccc1)c3ccc(cc3)C=4ON=C(N4)C5CC5
0.368852	O=C(Nc1cc(c2cnccc2)ccc1)c3ccc(cc3)C=4ON=C(N4)C5CC5
0.368852	O=C(Nc1cc(c2cnccc2)ccc1)c3ccc(cc3)C=4ON=C(N4)C5CC5
0.368852	O=C(Nc1cc(c2cnccc2)ccc1)c3ccc(cc3)C=4ON=C(N4)C5CC5
0.368852	O=C(Nc1cc(c2cnccc2)ccc1)c3ccc(cc3)C=4ON=C(N4)C5CC5
0.368852	O=C(Nc1cc(c2cnccc2)ccc1)c3ccc(cc3)C=4ON=C(N4)C5CC5
0.368852	O=C(Nc1cc(c2cnccc2)ccc1)c3ccc(cc3)C=4ON=C(N4)C5CC5
0.364662	O=C(Nc1c(ccc(c2cnccc2)c1)C)C(=O)NCc3ccc(cc3)C=4ON=C(N4)C
0.364662	O=C(Nc1c(ccc(c2cnccc2)c1)C)C(=O)NCc3ccc(cc3)C=4ON=C(N4)C
0.364662	O=C(Nc1c(ccc(c2cnccc2)c1)C)C(=O)NCc3ccc(cc3)C=4ON=C(N4)C
0.364662	O=C(Nc1c(ccc(c2cnccc2)c1)C)C(=O)NCc3ccc(cc3)C=4ON=C(N4)C
0.364662	O=C(Nc1c(ccc(c2cnccc2)c1)C)C(=O)NCc3ccc(cc3)C=4ON=C(N4)C
0.364662	O=C(Nc1c(ccc(c2cnccc2)c1)C)C(=O)NCc3ccc(cc3)C=4ON=C(N4)C
0.364662	O=C(Nc1c(ccc(c2cnccc2)c1)C)C(=O)NCc3ccc(cc3)C=4ON=C(N4)C
0.364662	O=C(Nc1c(ccc(c2cnccc2)c1)C)C(=O)NCc3ccc(cc3)C=4ON=C(N4)C
0.364662	O=C(Nc1c(ccc(c2cnccc2)c1)C)C(=O)NCc3ccc(cc3)C=4ON=C(N4)C
0.364662	O=C(Nc1c(ccc(c2cnccc2)c1)C)C(=O)NCc3ccc(cc3)C=4ON=C(N4)C
0.364017	O=C(N(C)C)Nc1cc(NC(=O)c2cnc(N)cc2)c(cc1)C
0.364017	O=C(N(C)C)Nc1cc(NC(=O)c2cnc(N)cc2)c(cc1)C
0.364017	O=C(N(C)C)Nc1cc(NC(=O)c2cnc(N)cc2)c(cc1)C
0.364017	O=C(N(C)C)Nc1cc(NC(=O)c2cnc(N)cc2)c(cc1)C
0.364017	O=C(N(C)C)Nc1cc(NC(=O)c2cnc(N)cc2)c(cc1)C
0.364017	O=C(N(C)C)Nc1cc(NC(=O)c2cnc(N)cc2)c(cc1)C
0.364017	O=C(N(C)C)Nc1cc(NC(=O)c2cnc(N)cc2)c(cc1)C
0.364017	O=C(N(C)C)Nc1cc(NC(=O)c2cnc(N)cc2)c(cc1)C
0.364017	O=C(N(C)C)Nc1cc(NC(=O)c2cnc(N)cc2)c(cc1)C
0.364017	O=C(N(C)C)Nc1cc(NC(=O)c2cnc(N)cc2)c(cc1)C
0.363636	Clc1nc(ccc1)C(=O)NNC(=O)C(=O)Nc2c(ccc(c3cnccc3)c2)C
0.363636	Clc1nc(ccc1)C(=O)NNC(=O)C(=O)Nc2c(ccc(c3cnccc3)c2)C
0.363636	Clc1nc(ccc1)C(=O)NNC(=O)C(=O)Nc2c(ccc(c3cnccc3)c2)C
0.363636	Clc1nc(ccc1)C(=O)NNC(=O)C(=O)Nc2c(ccc(c3cnccc3)c2)C
0.363636	Clc1nc(ccc1)C(=O)NNC(=O)C(=O)Nc2c(ccc(c3cnccc3)c2)C
0.363636	Clc1nc(ccc1)C(=O)NNC(=O)C(=O)Nc2c(ccc(c3cnccc3)c2)C
0.363636	Clc1nc(ccc1)C(=O)NNC(=O)C(=O)Nc2c(ccc(c3cnccc3)c2)C
0.363636	Clc1nc(ccc1)C(=O)NNC(=O)C(=O)Nc2c(ccc(c3cnccc3)c2)C
0.363636	Clc1nc(ccc1)C(=O)NNC(=O)C(=O)Nc2c(ccc(c3cnccc3)c2)C
0.363636	Clc1nc(ccc1)C(=O)NNC(=O)C(=O)Nc2c(ccc(c3cnccc3)c2)C
0.362903	O=C(Nc1ccc(NCCc2ccccc2)cc1)c3cc(NC(=O)Cc4ccncc4)c(cc3)C
0.362903	O=C(Nc1ccc(NCCc2ccccc2)cc1)c3cc(NC(=O)Cc4ccncc4)c(cc3)C
0.362903	O=C(Nc1ccc(NCCc2ccccc2)cc1)c3cc(NC(=O)Cc4ccncc4)c(cc3)C
0.362903	O=C(Nc1ccc(NCCc2ccccc2)cc1)c3cc(NC(=O)Cc4ccncc4)c(cc3)C
0.362903	O=C(Nc1ccc(NCCc2ccccc2)cc1)c3cc(NC(=O)Cc4ccncc4)c(cc3)C
0.362903	O=C(Nc1ccc(NCCc2ccccc2)cc1)c3cc(NC(=O)Cc4ccncc4)c(cc3)C
0.362903	O=C(Nc1ccc(NCCc2ccccc2)cc1)c3cc(NC(=O)Cc4ccncc4)c(cc3)C
0.362903	O=C(Nc1ccc(NCCc2ccccc2)cc1)c3cc(NC(=O)Cc4ccncc4)c(cc3)C
0.362903	O=C(Nc1ccc(NCCc2ccccc2)cc1)c3cc(NC(=O)Cc4ccncc4)c(cc3)C
0.362903	O=C(Nc1ccc(NCCc2ccccc2)cc1)c3cc(NC(=O)Cc4ccncc4)c(cc3)C
0.362369	O=C(N1CCN(CC=2ON=C(N2)c3ccc(cc3)C)CC1)c4cc(NC(=O)Cc5ccncc5)c(cc4)C
0.362369	O=C(N1CCN(CC=2ON=C(N2)c3ccc(cc3)C)CC1)c4cc(NC(=O)Cc5ccncc5)c(cc4)C
0.362369	O=C(N1CCN(CC=2ON=C(N2)c3ccc(cc3)C)CC1)c4cc(NC(=O)Cc5ccncc5)c(cc4)C
0.362369	O=C(N1CCN(CC=2ON=C(N2)c3ccc(cc3)C)CC1)c4cc(NC(=O)Cc5ccncc5)c(cc4)C
0.362369	O=C(N1CCN(CC=2ON=C(N2)c3ccc(cc3)C)CC1)c4cc(NC(=O)Cc5ccncc5)c(cc4)C
0.362369	O=C(N1CCN(CC=2ON=C(N2)c3ccc(cc3)C)CC1)c4cc(NC(=O)Cc5ccncc5)c(cc4)C
0.362369	O=C(N1CCN(CC=2ON=C(N2)c3ccc(cc3)C)CC1)c4cc(NC(=O)Cc5ccncc5)c(cc4)C
0.362369	O=C(N1CCN(CC=2ON=C(N2)c3ccc(cc3)C)CC1)c4cc(NC(=O)Cc5ccncc5)c(cc4)C
0.362369	O=C(N1CCN(CC=2ON=C(N2)c3ccc(cc3)C)CC1)c4cc(NC(=O)Cc5ccncc5)c(cc4)C
0.362369	O=C(N1CCN(CC=2ON=C(N2)c3ccc(cc3)C)CC1)c4cc(NC(=O)Cc5ccncc5)c(cc4)C
0.361446	O=C(OC)c1cc(c(NC(=O)C(=O)Nc2cc(c3cnccc3)ccc2)cc1)C
0.359091	O=C(Nc1c(ccc(c2cnccc2)c1)C)C=O
0.359091	O=C(Nc1c(ccc(c2cnccc2)c1)C)C=O
0.359091	O=C(Nc1c(ccc(c2cnccc2)c1)C)C=O
0.359091	O=C(Nc1c(ccc(c2cnccc2)c1)C)C=O
0.359091	O=C(Nc1c(ccc(c2cnccc2)c1)C)C=O
0.359091	O=C(Nc1c(ccc(c2cnccc2)c1)C)C=O
0.359091	O=C(Nc1c(ccc(c2cnccc2)c1)C)C=O
0.359091	O=C(Nc1c(ccc(c2cnccc2)c1)C)C=O
0.359091	O=C(Nc1c(ccc(c2cnccc2)c1)C)C=O
0.359091	O=C(Nc1c(ccc(c2cnccc2)c1)C)C=O
0.355731	O=C(Nc1c(ccc(c2cnccc2)c1)C)C(=O)Nc3cc(ccc3)CN4C=NN=C4
0.355731	O=C(Nc1c(ccc(c2cnccc2)c1)C)C(=O)Nc3cc(ccc3)CN4C=NN=C4
0.355731	O=C(Nc1c(ccc(c2cnccc2)c1)C)C(=O)Nc3cc(ccc3)CN4C=NN=C4
0.355731	O=C(Nc1c(ccc(c2cnccc2)c1)C)C(=O)Nc3cc(ccc3)CN4C=NN=C4
0.355731	O=C(Nc1c(ccc(c2cnccc2)c1)C)C(=O)Nc3cc(ccc3)CN4C=NN=C4
0.355731	O=C(Nc1c(ccc(c2cnccc2)c1)C)C(=O)Nc3cc(ccc3)CN4C=NN=C4
0.355731	O=C(Nc1c(ccc(c2cnccc2)c1)C)C(=O)Nc3cc(ccc3)CN4C=NN=C4
0.355731	O=C(Nc1c(ccc(c2cnccc2)c1)C)C(=O)Nc3cc(ccc3)CN4C=NN=C4
0.355731	O=C(Nc1c(ccc(c2cnccc2)c1)C)C(=O)Nc3cc(ccc3)CN4C=NN=C4
0.355731	O=C(Nc1c(ccc(c2cnccc2)c1)C)C(=O)Nc3cc(ccc3)CN4C=NN=C4
0.351145	O=C(NCCc1ccc(N2CCN(CC2)C)cc1)c3cc(NC(=O)Cc4ccncc4)c(cc3)C
0.350394	S1C(=O)N(C(=O)C1)Cc2ccc(cc2)C(=O)Nc3cc(c4cnccc4)ccc3
0.350394	S1C(=O)N(C(=O)C1)Cc2ccc(cc2)C(=O)Nc3cc(c4cnccc4)ccc3
0.350394	S1C(=O)N(C(=O)C1)Cc2ccc(cc2)C(=O)Nc3cc(c4cnccc4)ccc3
0.350394	S1C(=O)N(C(=O)C1)Cc2ccc(cc2)C(=O)Nc3cc(c4cnccc4)ccc3
0.350394	S1C(=O)N(C(=O)C1)Cc2ccc(cc2)C(=O)Nc3cc(c4cnccc4)ccc3
0.350394	S1C(=O)N(C(=O)C1)Cc2ccc(cc2)C(=O)Nc3cc(c4cnccc4)ccc3
0.350394	S1C(=O)N(C(=O)C1)Cc2ccc(cc2)C(=O)Nc3cc(c4cnccc4)ccc3
0.350394	S1C(=O)N(C(=O)C1)Cc2ccc(cc2)C(=O)Nc3cc(c4cnccc4)ccc3
0.350394	S1C(=O)N(C(=O)C1)Cc2ccc(cc2)C(=O)Nc3cc(c4cnccc4)ccc3
0.350394	S1C(=O)N(C(=O)C1)Cc2ccc(cc2)C(=O)Nc3cc(c4cnccc4)ccc3
0.348485	O=C(N(Cc1ccc(NC(=O)C)cc1)C)C(=O)Nc2c(ccc(c3cnccc3)c2)C
0.348485	O=C(N(Cc1ccc(NC(=O)C)cc1)C)C(=O)Nc2c(ccc(c3cnccc3)c2)C
0.348485	O=C(N(Cc1ccc(NC(=O)C)cc1)C)C(=O)Nc2c(ccc(c3cnccc3)c2)C
0.348485	O=C(N(Cc1ccc(NC(=O)C)cc1)C)C(=O)Nc2c(ccc(c3cnccc3)c2)C
0.348485	O=C(N(Cc1ccc(NC(=O)C)cc1)C)C(=O)Nc2c(ccc(c3cnccc3)c2)C
0.348485	O=C(N(Cc1ccc(NC(=O)C)cc1)C)C(=O)Nc2c(ccc(c3cnccc3)c2)C
0.348485	O=C(N(Cc1ccc(NC(=O)C)cc1)C)C(=O)Nc2c(ccc(c3cnccc3)c2)C
0.348485	O=C(N(Cc1ccc(NC(=O)C)cc1)C)C(=O)Nc2c(ccc(c3cnccc3)c2)C
0.348485	O=C(N(Cc1ccc(NC(=O)C)cc1)C)C(=O)Nc2c(ccc(c3cnccc3)c2)C
0.348485	O=C(N(Cc1ccc(NC(=O)C)cc1)C)C(=O)Nc2c(ccc(c3cnccc3)c2)C
0.345324	O=C(Nc1cc(N2CCC(C(=O)N)CC2)ccc1)c3cc(NC(=O)Cc4ccncc4)c(cc3)C
0.345324	O=C(Nc1cc(N2CCC(C(=O)N)CC2)ccc1)c3cc(NC(=O)Cc4ccncc4)c(cc3)C
0.345324	O=C(Nc1cc(N2CCC(C(=O)N)CC2)ccc1)c3cc(NC(=O)Cc4ccncc4)c(cc3)C
0.345324	O=C(Nc1cc(N2CCC(C(=O)N)CC2)ccc1)c3cc(NC(=O)Cc4ccncc4)c(cc3)C
0.345324	O=C(Nc1cc(N2CCC(C(=O)N)CC2)ccc1)c3cc(NC(=O)Cc4ccncc4)c(cc3)C
0.345324	O=C(Nc1cc(N2CCC(C(=O)N)CC2)ccc1)c3cc(NC(=O)Cc4ccncc4)c(cc3)C
0.345324	O=C(Nc1cc(N2CCC(C(=O)N)CC2)ccc1)c3cc(NC(=O)Cc4ccncc4)c(cc3)C
0.345324	O=C(Nc1cc(N2CCC(C(=O)N)CC2)ccc1)c3cc(NC(=O)Cc4ccncc4)c(cc3)C
0.345324	O=C(Nc1cc(N2CCC(C(=O)N)CC2)ccc1)c3cc(NC(=O)Cc4ccncc4)c(cc3)C
0.345324	O=C(Nc1cc(N2CCC(C(=O)N)CC2)ccc1)c3cc(NC(=O)Cc4ccncc4)c(cc3)C
0.344961	Fc1c(cc(NC(=O)c2cc(NC(=O)Cc3ccncc3)c(cc2)C)cc1)CC
0.344961	Fc1c(cc(NC(=O)c2cc(NC(=O)Cc3ccncc3)c(cc2)C)cc1)CC
0.344961	Fc1c(cc(NC(=O)c2cc(NC(=O)Cc3ccncc3)c(cc2)C)cc1)CC
0.344961	Fc1c(cc(NC(=O)c2cc(NC(=O)Cc3ccncc3)c(cc2)C)cc1)CC
0.344961	Fc1c(cc(NC(=O)c2cc(NC(=O)Cc3ccncc3)c(cc2)C)cc1)CC
0.344961	Fc1c(cc(NC(=O)c2cc(NC(=O)Cc3ccncc3)c(cc2)C)cc1)CC
0.344961	Fc1c(cc(NC(=O)c2cc(NC(=O)Cc3ccncc3)c(cc2)C)cc1)CC
0.34375	Fc1cc(NC(=O)c2ccc(NC(=O)OC)cc2)c(cc1)C
0.34375	Fc1cc(NC(=O)c2ccc(NC(=O)OC)cc2)c(cc1)C
0.342412	O=C(Nc1c(ccc(c1)C(=O)NCc2ccc(cc2)C(=O)Nc3ccncc3)C)c4cc5OCCOc5cc4
0.342412	O=C(Nc1c(ccc(c1)C(=O)NCc2ccc(cc2)C(=O)Nc3ccncc3)C)c4cc5OCCOc5cc4
0.342412	O=C(Nc1c(ccc(c1)C(=O)NCc2ccc(cc2)C(=O)Nc3ccncc3)C)c4cc5OCCOc5cc4
0.342412	O=C(Nc1c(ccc(c1)C(=O)NCc2ccc(cc2)C(=O)Nc3ccncc3)C)c4cc5OCCOc5cc4
0.342412	O=C(Nc1c(ccc(c1)C(=O)NCc2ccc(cc2)C(=O)Nc3ccncc3)C)c4cc5OCCOc5cc4
0.342412	O=C(Nc1c(ccc(c1)C(=O)NCc2ccc(cc2)C(=O)Nc3ccncc3)C)c4cc5OCCOc5cc4
0.342412	O=C(Nc1c(ccc(c1)C(=O)NCc2ccc(cc2)C(=O)Nc3ccncc3)C)c4cc5OCCOc5cc4
0.342412	O=C(Nc1c(ccc(c1)C(=O)NCc2ccc(cc2)C(=O)Nc3ccncc3)C)c4cc5OCCOc5cc4
0.342412	O=C(Nc1c(ccc(c1)C(=O)NCc2ccc(cc2)C(=O)Nc3ccncc3)C)c4cc5OCCOc5cc4
0.342412	O=C(Nc1c(ccc(c1)C(=O)NCc2ccc(cc2)C(=O)Nc3ccncc3)C)c4cc5OCCOc5cc4
0.341637	O=C(Nc1cc(c(NC(=O)C=2OC=CC2)cc1)C)C(=O)NC(c3ccc(c4cnccc4)cc3)C
0.341637	O=C(Nc1cc(c(NC(=O)C=2OC=CC2)cc1)C)C(=O)NC(c3ccc(c4cnccc4)cc3)C
0.341637	O=C(Nc1cc(c(NC(=O)C=2OC=CC2)cc1)C)C(=O)NC(c3ccc(c4cnccc4)cc3)C
0.341637	O=C(Nc1cc(c(NC(=O)C=2OC=CC2)cc1)C)C(=O)NC(c3ccc(c4cnccc4)cc3)C
0.341637	O=C(Nc1cc(c(NC(=O)C=2OC=CC2)cc1)C)C(=O)NC(c3ccc(c4cnccc4)cc3)C
0.341637	O=C(Nc1cc(c(NC(=O)C=2OC=CC2)cc1)C)C(=O)NC(c3ccc(c4cnccc4)cc3)C
0.341637	O=C(Nc1cc(c(NC(=O)C=2OC=CC2)cc1)C)C(=O)NC(c3ccc(c4cnccc4)cc3)C
0.341637	O=C(Nc1cc(c(NC(=O)C=2OC=CC2)cc1)C)C(=O)NC(c3ccc(c4cnccc4)cc3)C
0.341637	O=C(Nc1cc(c(NC(=O)C=2OC=CC2)cc1)C)C(=O)NC(c3ccc(c4cnccc4)cc3)C
0.341637	O=C(Nc1cc(c(NC(=O)C=2OC=CC2)cc1)C)C(=O)NC(c3ccc(c4cnccc4)cc3)C
0.3391	O=C(Nc1c(ccc(c1)C(=O)NCCC2(O)CCN(Cc3ccccc3)CC2)C)c4cc5OCCOc5cc4
0.3391	O=C(Nc1c(ccc(c1)C(=O)NCCC2(O)CCN(Cc3ccccc3)CC2)C)c4cc5OCCOc5cc4
0.3391	O=C(Nc1c(ccc(c1)C(=O)NCCC2(O)CCN(Cc3ccccc3)CC2)C)c4cc5OCCOc5cc4
0.3391	O=C(Nc1c(ccc(c1)C(=O)NCCC2(O)CCN(Cc3ccccc3)CC2)C)c4cc5OCCOc5cc4
0.3391	O=C(Nc1c(ccc(c1)C(=O)NCCC2(O)CCN(Cc3ccccc3)CC2)C)c4cc5OCCOc5cc4
0.3391	O=C(Nc1c(ccc(c1)C(=O)NCCC2(O)CCN(Cc3ccccc3)CC2)C)c4cc5OCCOc5cc4
0.3391	O=C(Nc1c(ccc(c1)C(=O)NCCC2(O)CCN(Cc3ccccc3)CC2)C)c4cc5OCCOc5cc4
0.3391	O=C(Nc1c(ccc(c1)C(=O)NCCC2(O)CCN(Cc3ccccc3)CC2)C)c4cc5OCCOc5cc4
0.3391	O=C(Nc1c(ccc(c1)C(=O)NCCC2(O)CCN(Cc3ccccc3)CC2)C)c4cc5OCCOc5cc4
0.3391	O=C(Nc1c(ccc(c1)C(=O)NCCC2(O)CCN(Cc3ccccc3)CC2)C)c4cc5OCCOc5cc4
0.338843	Ic1cc(F)c(cc1)C(=O)Nc2cc(c3cnccc3)ccc2
0.338843	Ic1cc(F)c(cc1)C(=O)Nc2cc(c3cnccc3)ccc2
0.338843	Ic1cc(F)c(cc1)C(=O)Nc2cc(c3cnccc3)ccc2
0.338843	Ic1cc(F)c(cc1)C(=O)Nc2cc(c3cnccc3)ccc2
0.338843	Ic1cc(F)c(cc1)C(=O)Nc2cc(c3cnccc3)ccc2
0.338843	Ic1cc(F)c(cc1)C(=O)Nc2cc(c3cnccc3)ccc2
0.338843	Ic1cc(F)c(cc1)C(=O)Nc2cc(c3cnccc3)ccc2
0.338843	Ic1cc(F)c(cc1)C(=O)Nc2cc(c3cnccc3)ccc2
0.338843	Ic1cc(F)c(cc1)C(=O)Nc2cc(c3cnccc3)ccc2
0.338843	Ic1cc(F)c(cc1)C(=O)Nc2cc(c3cnccc3)ccc2
0.337398	Clc1c(Cl)c(ccc1C(=O)Nc2cc(c3cnccc3)ccc2)C
0.337398	Clc1c(Cl)c(ccc1C(=O)Nc2cc(c3cnccc3)ccc2)C
0.337398	Clc1c(Cl)c(ccc1C(=O)Nc2cc(c3cnccc3)ccc2)C
0.337398	Clc1c(Cl)c(ccc1C(=O)Nc2cc(c3cnccc3)ccc2)C
0.337398	Clc1c(Cl)c(ccc1C(=O)Nc2cc(c3cnccc3)ccc2)C
0.337398	Clc1c(Cl)c(ccc1C(=O)Nc2cc(c3cnccc3)ccc2)C
0.337398	Clc1c(Cl)c(ccc1C(=O)Nc2cc(c3cnccc3)ccc2)C
0.337398	Clc1c(Cl)c(ccc1C(=O)Nc2cc(c3cnccc3)ccc2)C
0.337398	Clc1c(Cl)c(ccc1C(=O)Nc2cc(c3cnccc3)ccc2)C
0.337398	O=C(Nc1cc(c2cnccc2)ccc1)c3c(O)c(O)c(cc3)C
0.336879	O=C(Nc1cnc(OC2COCC2)cc1)c3cc(NC(=O)Cc4ccncc4)c(cc3)C
0.336879	O=C(Nc1cnc(OC2COCC2)cc1)c3cc(NC(=O)Cc4ccncc4)c(cc3)C
0.336879	O=C(Nc1cnc(OC2COCC2)cc1)c3cc(NC(=O)Cc4ccncc4)c(cc3)C
0.336879	O=C(Nc1cnc(OC2COCC2)cc1)c3cc(NC(=O)Cc4ccncc4)c(cc3)C
0.336879	O=C(Nc1cnc(OC2COCC2)cc1)c3cc(NC(=O)Cc4ccncc4)c(cc3)C
0.336879	O=C(Nc1cnc(OC2COCC2)cc1)c3cc(NC(=O)Cc4ccncc4)c(cc3)C
0.336879	O=C(Nc1cnc(OC2COCC2)cc1)c3cc(NC(=O)Cc4ccncc4)c(cc3)C
0.336879	O=C(Nc1cnc(OC2COCC2)cc1)c3cc(NC(=O)Cc4ccncc4)c(cc3)C
0.336879	O=C(Nc1cnc(OC2COCC2)cc1)c3cc(NC(=O)Cc4ccncc4)c(cc3)C
0.336879	O=C(Nc1cnc(OC2COCC2)cc1)c3cc(NC(=O)Cc4ccncc4)c(cc3)C
0.335907	Clc1ccc(c2c(F)cc(cc2)C(=O)Nc3ncc(c4ncccc4)cc3)cc1
0.335907	Clc1ccc(c2c(F)cc(cc2)C(=O)Nc3ncc(c4ncccc4)cc3)cc1
0.335907	Clc1ccc(c2c(F)cc(cc2)C(=O)Nc3ncc(c4ncccc4)cc3)cc1
0.335907	Clc1ccc(c2c(F)cc(cc2)C(=O)Nc3ncc(c4ncccc4)cc3)cc1
0.335907	Clc1ccc(c2c(F)cc(cc2)C(=O)Nc3ncc(c4ncccc4)cc3)cc1
0.335907	Clc1ccc(c2c(F)cc(cc2)C(=O)Nc3ncc(c4ncccc4)cc3)cc1
0.335907	Clc1ccc(c2c(F)cc(cc2)C(=O)Nc3ncc(c4ncccc4)cc3)cc1
0.335907	Clc1ccc(c2c(F)cc(cc2)C(=O)Nc3ncc(c4ncccc4)cc3)cc1
0.335907	Clc1ccc(c2c(F)cc(cc2)C(=O)Nc3ncc(c4ncccc4)cc3)cc1
0.335907	Clc1ccc(c2c(F)cc(cc2)C(=O)Nc3ncc(c4ncccc4)cc3)cc1
0.334483	Fc1cc(ccc1)C=2ON=C(N2)CNC(=O)c3cc(NC(=O)Cc4ccncc4)c(cc3)C
0.334483	Fc1cc(ccc1)C=2ON=C(N2)CNC(=O)c3cc(NC(=O)Cc4ccncc4)c(cc3)C
0.334483	Fc1cc(ccc1)C=2ON=C(N2)CNC(=O)c3cc(NC(=O)Cc4ccncc4)c(cc3)C
0.334483	Fc1cc(ccc1)C=2ON=C(N2)CNC(=O)c3cc(NC(=O)Cc4ccncc4)c(cc3)C
0.334483	Fc1cc(ccc1)C=2ON=C(N2)CNC(=O)c3cc(NC(=O)Cc4ccncc4)c(cc3)C
0.334483	Fc1cc(ccc1)C=2ON=C(N2)CNC(=O)c3cc(NC(=O)Cc4ccncc4)c(cc3)C
0.334483	Fc1cc(ccc1)C=2ON=C(N2)CNC(=O)c3cc(NC(=O)Cc4ccncc4)c(cc3)C
0.333333	O=C(Nc1ccc(Oc2ccc(cc2)C)cc1)c3ccc(cc3)CN4CCCC4
0.333333	S1C(=NC=2SC(C(=O)Nc3cc(c4cnccc4)ccc3)=CC12)Nc5c(cccc5)C
0.333333	S1C(=NC=2SC(C(=O)Nc3cc(c4cnccc4)ccc3)=CC12)Nc5c(cccc5)C
0.333333	S1C(=NC=2SC(C(=O)Nc3cc(c4cnccc4)ccc3)=CC12)Nc5c(cccc5)C
0.333333	S1C(=NC=2SC(C(=O)Nc3cc(c4cnccc4)ccc3)=CC12)Nc5c(cccc5)C
0.333333	S1C(=NC=2SC(C(=O)Nc3cc(c4cnccc4)ccc3)=CC12)Nc5c(cccc5)C
0.333333	S1C(=NC=2SC(C(=O)Nc3cc(c4cnccc4)ccc3)=CC12)Nc5c(cccc5)C
0.333333	S1C(=NC=2SC(C(=O)Nc3cc(c4cnccc4)ccc3)=CC12)Nc5c(cccc5)C
0.333333	S1C(=NC=2SC(C(=O)Nc3cc(c4cnccc4)ccc3)=CC12)Nc5c(cccc5)C
0.333333	S1C(=NC=2SC(C(=O)Nc3cc(c4cnccc4)ccc3)=CC12)Nc5c(cccc5)C
0.333333	S1C(=NC=2SC(C(=O)Nc3cc(c4cnccc4)ccc3)=CC12)Nc5c(cccc5)C
0.332117	O=C(Nc1c(ccc(c2cnccc2)c1)C)C(=O)Nc3cc(ccc3)COC4CC(CCC4)C
0.332117	O=C(Nc1c(ccc(c2cnccc2)c1)C)C(=O)Nc3cc(ccc3)COC4CC(CCC4)C
0.332117	O=C(Nc1c(ccc(c2cnccc2)c1)C)C(=O)Nc3cc(ccc3)COC4CC(CCC4)C
0.332117	O=C(Nc1c(ccc(c2cnccc2)c1)C)C(=O)Nc3cc(ccc3)COC4CC(CCC4)C
0.332117	O=C(Nc1c(ccc(c2cnccc2)c1)C)C(=O)Nc3cc(ccc3)COC4CC(CCC4)C
0.332117	O=C(Nc1c(ccc(c2cnccc2)c1)C)C(=O)Nc3cc(ccc3)COC4CC(CCC4)C
0.332117	O=C(Nc1c(ccc(c2cnccc2)c1)C)C(=O)Nc3cc(ccc3)COC4CC(CCC4)C
0.332117	O=C(Nc1c(ccc(c2cnccc2)c1)C)C(=O)Nc3cc(ccc3)COC4CC(CCC4)C
0.332117	O=C(Nc1c(ccc(c2cnccc2)c1)C)C(=O)Nc3cc(ccc3)COC4CC(CCC4)C
0.332117	O=C(Nc1c(ccc(c2cnccc2)c1)C)C(=O)Nc3cc(ccc3)COC4CC(CCC4)C
0.328358	O=C(N1CCOCC1)c2c(ccc(NC(=O)C(=O)Nc3cc(c4cnccc4)ccc3)c2)C
0.326693	Fc1c(ccc(c1)C(C)C)C(=O)Nc2cc(c3cnccc3)ccc2
0.326693	Fc1c(ccc(c1)C(C)C)C(=O)Nc2cc(c3cnccc3)ccc2
0.326693	Fc1c(ccc(c1)C(C)C)C(=O)Nc2cc(c3cnccc3)ccc2
0.326693	Fc1c(ccc(c1)C(C)C)C(=O)Nc2cc(c3cnccc3)ccc2
0.326693	Fc1c(ccc(c1)C(C)C)C(=O)Nc2cc(c3cnccc3)ccc2
0.326693	Fc1c(ccc(c1)C(C)C)C(=O)Nc2cc(c3cnccc3)ccc2
0.326693	Fc1c(ccc(c1)C(C)C)C(=O)Nc2cc(c3cnccc3)ccc2
0.326693	Fc1c(ccc(c1)C(C)C)C(=O)Nc2cc(c3cnccc3)ccc2
0.326693	Fc1c(ccc(c1)C(C)C)C(=O)Nc2cc(c3cnccc3)ccc2
0.326693	Fc1c(ccc(c1)C(C)C)C(=O)Nc2cc(c3cnccc3)ccc2
0.325688	O=C(Nc1ccncc1)c2ccc(cc2)CNC(=O)c3ccc(cc3)CN4CCCC4
0.325688	O=C(Nc1ccncc1)c2ccc(cc2)CNC(=O)c3ccc(cc3)CN4CCCC4
0.325688	O=C(Nc1ccncc1)c2ccc(cc2)CNC(=O)c3ccc(cc3)CN4CCCC4
0.325688	O=C(Nc1ccncc1)c2ccc(cc2)CNC(=O)c3ccc(cc3)CN4CCCC4
0.325688	O=C(Nc1ccncc1)c2ccc(cc2)CNC(=O)c3ccc(cc3)CN4CCCC4
0.325688	O=C(Nc1ccncc1)c2ccc(cc2)CNC(=O)c3ccc(cc3)CN4CCCC4
0.325688	O=C(Nc1ccncc1)c2ccc(cc2)CNC(=O)c3ccc(cc3)CN4CCCC4
0.325688	O=C(Nc1ccncc1)c2ccc(cc2)CNC(=O)c3ccc(cc3)CN4CCCC4
0.325688	O=C(Nc1ccncc1)c2ccc(cc2)CNC(=O)c3ccc(cc3)CN4CCCC4
0.325688	O=C(Nc1ccncc1)c2ccc(cc2)CNC(=O)c3ccc(cc3)CN4CCCC4
0.325203	O=C(Nc1c(ccc(c2cnccc2)c1)C)NC3CCC(CN)CC3
0.325203	O=C(Nc1c(ccc(c2cnccc2)c1)C)NC3CCC(CN)CC3
0.325203	O=C(Nc1c(ccc(c2cnccc2)c1)C)NC3CCC(CN)CC3
0.325203	O=C(Nc1c(ccc(c2cnccc2)c1)C)NC3CCC(CN)CC3
0.325203	O=C(Nc1c(ccc(c2cnccc2)c1)C)NC3CCC(CN)CC3
0.325203	O=C(Nc1c(ccc(c2cnccc2)c1)C)NC3CCC(CN)CC3
0.325203	O=C(Nc1c(ccc(c2cnccc2)c1)C)NC3CCC(CN)CC3
0.325203	O=C(Nc1c(ccc(c2cnccc2)c1)C)NC3CCC(CN)CC3
0.325203	O=C(Nc1c(ccc(c2cnccc2)c1)C)NC3CCC(CN)CC3
0.325203	O=C(Nc1c(ccc(c2cnccc2)c1)C)NC3CCC(CN)CC3
0.324786	O=C(Nc1cc(c2cnccc2)ccc1)c3nccc(c3)C
0.324786	O=C(Nc1cc(c2cnccc2)ccc1)c3nccc(c3)C
0.324786	O=C(Nc1cc(c2cnccc2)ccc1)c3nccc(c3)C
0.322449	O=C(NNc1nc(N(CC)CC)ccn1)c2ccc(cc2)CN3CCCC3
0.322449	O=C(NNc1nc(N(CC)CC)ccn1)c2ccc(cc2)CN3CCCC3
0.322449	O=C(NNc1nc(N(CC)CC)ccn1)c2ccc(cc2)CN3CCCC3
0.322449	O=C(NNc1nc(N(CC)CC)ccn1)c2ccc(cc2)CN3CCCC3
0.322449	O=C(NNc1nc(N(CC)CC)ccn1)c2ccc(cc2)CN3CCCC3
0.322449	O=C(NNc1nc(N(CC)CC)ccn1)c2ccc(cc2)CN3CCCC3
0.322449	O=C(NNc1nc(N(CC)CC)ccn1)c2ccc(cc2)CN3CCCC3
0.322449	O=C(NNc1nc(N(CC)CC)ccn1)c2ccc(cc2)CN3CCCC3
0.322449	O=C(NNc1nc(N(CC)CC)ccn1)c2ccc(cc2)CN3CCCC3
0.322449	O=C(NNc1nc(N(CC)CC)ccn1)c2ccc(cc2)CN3CCCC3
0.322222	Brc1cc(ccc1)C(=O)Nc2c(cccc2)C(=O)Nc3cnc(cc3)CN4CCCCC4
0.322222	Brc1cc(ccc1)C(=O)Nc2c(cccc2)C(=O)Nc3cnc(cc3)CN4CCCCC4
0.322222	Brc1cc(ccc1)C(=O)Nc2c(cccc2)C(=O)Nc3cnc(cc3)CN4CCCCC4
0.322222	Brc1cc(ccc1)C(=O)Nc2c(cccc2)C(=O)Nc3cnc(cc3)CN4CCCCC4
0.322222	Brc1cc(ccc1)C(=O)Nc2c(cccc2)C(=O)Nc3cnc(cc3)CN4CCCCC4
0.322222	Brc1cc(ccc1)C(=O)Nc2c(cccc2)C(=O)Nc3cnc(cc3)CN4CCCCC4
0.322222	Brc1cc(ccc1)C(=O)Nc2c(cccc2)C(=O)Nc3cnc(cc3)CN4CCCCC4
0.322222	Brc1cc(ccc1)C(=O)Nc2c(cccc2)C(=O)Nc3cnc(cc3)CN4CCCCC4
0.321569	Clc1cc(OC)c(NC(=O)C(=O)Nc2c(ccc(c3cnccc3)c2)C)cc1
0.320896	O=C(Nc1cc(c(cc1)C)C=2OC=C(N2)C)C(=O)Nc3cc(c4cnccc4)ccc3
0.320896	O=C(Nc1cc(c(cc1)C)C=2OC=C(N2)C)C(=O)Nc3cc(c4cnccc4)ccc3
0.320896	O=C(Nc1cc(c(cc1)C)C=2OC=C(N2)C)C(=O)Nc3cc(c4cnccc4)ccc3
0.320896	O=C(Nc1cc(c(cc1)C)C=2OC=C(N2)C)C(=O)Nc3cc(c4cnccc4)ccc3
0.320158	Ic1c(NC(=O)c2cc(NC(=O)Cc3ccncc3)c(cc2)C)cc(Cl)cc1
0.320158	Ic1c(NC(=O)c2cc(NC(=O)Cc3ccncc3)c(cc2)C)cc(Cl)cc1
0.320158	Ic1c(NC(=O)c2cc(NC(=O)Cc3ccncc3)c(cc2)C)cc(Cl)cc1
0.320158	Ic1c(NC(=O)c2cc(NC(=O)Cc3ccncc3)c(cc2)C)cc(Cl)cc1
0.320158	Ic1c(NC(=O)c2cc(NC(=O)Cc3ccncc3)c(cc2)C)cc(Cl)cc1
0.320158	Ic1c(NC(=O)c2cc(NC(=O)Cc3ccncc3)c(cc2)C)cc(Cl)cc1
0.320158	Ic1c(NC(=O)c2cc(NC(=O)Cc3ccncc3)c(cc2)C)cc(Cl)cc1
0.320158	Ic1c(NC(=O)c2cc(NC(=O)Cc3ccncc3)c(cc2)C)cc(Cl)cc1
0.319838	Brc1c(N)ccc(c1)C(=O)Nc2c(ccc(NC(=O)N(C)C)c2)C
0.319838	Brc1c(N)ccc(c1)C(=O)Nc2c(ccc(NC(=O)N(C)C)c2)C
0.319838	Brc1c(N)ccc(c1)C(=O)Nc2c(ccc(NC(=O)N(C)C)c2)C
0.319838	Brc1c(N)ccc(c1)C(=O)Nc2c(ccc(NC(=O)N(C)C)c2)C
0.319838	Brc1c(N)ccc(c1)C(=O)Nc2c(ccc(NC(=O)N(C)C)c2)C
0.319838	Brc1c(N)ccc(c1)C(=O)Nc2c(ccc(NC(=O)N(C)C)c2)C
0.319838	Brc1c(N)ccc(c1)C(=O)Nc2c(ccc(NC(=O)N(C)C)c2)C
0.319838	Brc1c(N)ccc(c1)C(=O)Nc2c(ccc(NC(=O)N(C)C)c2)C
0.319838	Brc1c(N)ccc(c1)C(=O)Nc2c(ccc(NC(=O)N(C)C)c2)C
0.319838	Brc1c(N)ccc(c1)C(=O)Nc2c(ccc(NC(=O)N(C)C)c2)C
0.319838	O=C(O)CCNC(=O)C(=O)Nc1c(ccc(c2cnccc2)c1)C
0.319838	O=C(O)CCNC(=O)C(=O)Nc1c(ccc(c2cnccc2)c1)C
0.319838	O=C(O)CCNC(=O)C(=O)Nc1c(ccc(c2cnccc2)c1)C
0.318898	O=C(Nc1cc(c2cnccc2)ccc1)c3cc(OC4CCCCC4)ncc3
0.318898	O=C(Nc1cc(c2cnccc2)ccc1)c3cc(OC4CCCCC4)ncc3
0.318898	O=C(Nc1cc(c2cnccc2)ccc1)c3cc(OC4CCCCC4)ncc3
0.318519	O=C(Nc1cc(c2cnccc2)ccc1)c3cc4OC(Cc4cc3)(C)C
0.318519	O=C(Nc1cc(c2cnccc2)ccc1)c3cc4OC(Cc4cc3)(C)C
0.318519	O=C(Nc1cc(c2cnccc2)ccc1)c3cc4OC(Cc4cc3)(C)C
0.318519	O=C(Nc1cc(c2cnccc2)ccc1)c3cc4OC(Cc4cc3)(C)C
0.318519	O=C(Nc1cc(c2cnccc2)ccc1)c3cc4OC(Cc4cc3)(C)C
0.318519	O=C(Nc1cc(c2cnccc2)ccc1)c3cc4OC(Cc4cc3)(C)C
0.318519	O=C(Nc1cc(c2cnccc2)ccc1)c3cc4OC(Cc4cc3)(C)C
0.318519	O=C(Nc1cc(c2cnccc2)ccc1)c3cc4OC(Cc4cc3)(C)C
0.318519	O=C(Nc1cc(c2cnccc2)ccc1)c3cc4OC(Cc4cc3)(C)C
0.318519	O=C(Nc1cc(c2cnccc2)ccc1)c3cc4OC(Cc4cc3)(C)C
0.317181	Brc1cc(ccc1)C(=O)Nc2cc(ccc2)CN3CCCCC3
0.317181	Brc1cc(ccc1)C(=O)Nc2cc(ccc2)CN3CCCCC3
0.317181	Brc1cc(ccc1)C(=O)Nc2cc(ccc2)CN3CCCCC3
0.317181	Brc1cc(ccc1)C(=O)Nc2cc(ccc2)CN3CCCCC3
0.317181	Brc1cc(ccc1)C(=O)Nc2cc(ccc2)CN3CCCCC3
0.317181	Brc1cc(ccc1)C(=O)Nc2cc(ccc2)CN3CCCCC3
0.317181	Brc1cc(ccc1)C(=O)Nc2cc(ccc2)CN3CCCCC3
0.317181	Brc1cc(ccc1)C(=O)Nc2cc(ccc2)CN3CCCCC3
0.317181	Brc1cc(ccc1)C(=O)Nc2cc(ccc2)CN3CCCCC3
0.317181	Brc1cc(ccc1)C(=O)Nc2cc(ccc2)CN3CCCCC3
0.316547	S1C(=O)N(C(=O)C1)Cc2ccc(cc2)C(=O)Nc3c(ccc(N4CCCCC4)c3)C
0.316547	S1C(=O)N(C(=O)C1)Cc2ccc(cc2)C(=O)Nc3c(ccc(N4CCCCC4)c3)C
0.316547	S1C(=O)N(C(=O)C1)Cc2ccc(cc2)C(=O)Nc3c(ccc(N4CCCCC4)c3)C
0.316547	S1C(=O)N(C(=O)C1)Cc2ccc(cc2)C(=O)Nc3c(ccc(N4CCCCC4)c3)C
0.316547	S1C(=O)N(C(=O)C1)Cc2ccc(cc2)C(=O)Nc3c(ccc(N4CCCCC4)c3)C
0.316547	S1C(=O)N(C(=O)C1)Cc2ccc(cc2)C(=O)Nc3c(ccc(N4CCCCC4)c3)C
0.316547	S1C(=O)N(C(=O)C1)Cc2ccc(cc2)C(=O)Nc3c(ccc(N4CCCCC4)c3)C
0.316547	S1C(=O)N(C(=O)C1)Cc2ccc(cc2)C(=O)Nc3c(ccc(N4CCCCC4)c3)C
0.316547	S1C(=O)N(C(=O)C1)Cc2ccc(cc2)C(=O)Nc3c(ccc(N4CCCCC4)c3)C
0.316547	S1C(=O)N(C(=O)C1)Cc2ccc(cc2)C(=O)Nc3c(ccc(N4CCCCC4)c3)C
0.314961	O=C(Nc1c(ccc(c2cnccc2)c1)C)C(=O)NC(c3ccc(c4cnccc4)cc3)C
0.314961	O=C(Nc1c(ccc(c2cnccc2)c1)C)C(=O)NC(c3ccc(c4cnccc4)cc3)C
0.314961	O=C(Nc1c(ccc(c2cnccc2)c1)C)C(=O)NC(c3ccc(c4cnccc4)cc3)C
0.314465	O=C(N1CC(C=2OC(=NN2)c3cnccc3)(C1)C)c4cc(NC(=O)Cc5ccncc5)c(cc4)C
0.314465	O=C(N1CC(C=2OC(=NN2)c3cnccc3)(C1)C)c4cc(NC(=O)Cc5ccncc5)c(cc4)C
0.314176	Ic1cc(F)c(cc1)C(=O)Nc2ncc(c3ncccc3)cc2
0.314176	Ic1cc(F)c(cc1)C(=O)Nc2ncc(c3ncccc3)cc2
0.314176	Ic1cc(F)c(cc1)C(=O)Nc2ncc(c3ncccc3)cc2
0.314176	Ic1cc(F)c(cc1)C(=O)Nc2ncc(c3ncccc3)cc2
0.314176	Ic1cc(F)c(cc1)C(=O)Nc2ncc(c3ncccc3)cc2
0.314176	Ic1cc(F)c(cc1)C(=O)Nc2ncc(c3ncccc3)cc2
0.314176	Ic1cc(F)c(cc1)C(=O)Nc2ncc(c3ncccc3)cc2
0.314176	Ic1cc(F)c(cc1)C(=O)Nc2ncc(c3ncccc3)cc2
0.314176	Ic1cc(F)c(cc1)C(=O)Nc2ncc(c3ncccc3)cc2
0.314176	Ic1cc(F)c(cc1)C(=O)Nc2ncc(c3ncccc3)cc2
0.31405	O=C(NCc1ccccc1)c2cc(NC(=O)C(=O)Nc3cc(c4cnccc4)ccc3)ccc2
0.31405	O=C(NCc1ccccc1)c2cc(NC(=O)C(=O)Nc3cc(c4cnccc4)ccc3)ccc2
0.31405	O=C(NCc1ccccc1)c2cc(NC(=O)C(=O)Nc3cc(c4cnccc4)ccc3)ccc2
0.31405	O=C(NCc1ccccc1)c2cc(NC(=O)C(=O)Nc3cc(c4cnccc4)ccc3)ccc2
0.31405	O=C(NCc1ccccc1)c2cc(NC(=O)C(=O)Nc3cc(c4cnccc4)ccc3)ccc2
0.31405	O=C(NCc1ccccc1)c2cc(NC(=O)C(=O)Nc3cc(c4cnccc4)ccc3)ccc2
0.31405	O=C(NCc1ccccc1)c2cc(NC(=O)C(=O)Nc3cc(c4cnccc4)ccc3)ccc2
0.31405	O=C(NCc1ccccc1)c2cc(NC(=O)C(=O)Nc3cc(c4cnccc4)ccc3)ccc2
0.31405	O=C(NCc1ccccc1)c2cc(NC(=O)C(=O)Nc3cc(c4cnccc4)ccc3)ccc2
0.31405	O=C(NCc1ccccc1)c2cc(NC(=O)C(=O)Nc3cc(c4cnccc4)ccc3)ccc2
0.313725	Fc1cc(NC(=O)c2cc(ncc2)NC(=O)OC(C)(C)C)c(cc1)C
0.313559	Fc1cc(NC(=O)c2ncc(cc2)C)c(cc1)C
0.313559	Fc1cc(NC(=O)c2ncc(cc2)C)c(cc1)C
0.313559	Fc1cc(NC(=O)c2ncc(cc2)C)c(cc1)C
0.313559	Fc1cc(NC(=O)c2ncc(cc2)C)c(cc1)C
0.313559	Fc1cc(NC(=O)c2ncc(cc2)C)c(cc1)C
0.313559	Fc1cc(NC(=O)c2ncc(cc2)C)c(cc1)C
0.313559	Fc1cc(NC(=O)c2ncc(cc2)C)c(cc1)C
0.313559	Fc1cc(NC(=O)c2ncc(cc2)C)c(cc1)C
0.313559	Fc1cc(NC(=O)c2ncc(cc2)C)c(cc1)C
0.313559	Fc1cc(NC(=O)c2ncc(cc2)C)c(cc1)C
0.312757	Clc1c(cc(NC(=O)C(=O)Nc2cc(c3cnccc3)ccc2)c(c1)C)C
0.312757	Clc1c(cc(NC(=O)C(=O)Nc2cc(c3cnccc3)ccc2)c(c1)C)C
0.3125	S(c1ccc(cc1)C(=O)Nc2ncc(c3ncccc3)cc2)C(F)F
0.3125	S(c1ccc(cc1)C(=O)Nc2ncc(c3ncccc3)cc2)C(F)F
0.3125	S(c1ccc(cc1)C(=O)Nc2ncc(c3ncccc3)cc2)C(F)F
0.3125	S(c1ccc(cc1)C(=O)Nc2ncc(c3ncccc3)cc2)C(F)F
0.3125	S(c1ccc(cc1)C(=O)Nc2ncc(c3ncccc3)cc2)C(F)F
0.3125	S(c1ccc(cc1)C(=O)Nc2ncc(c3ncccc3)cc2)C(F)F
0.3125	S(c1ccc(cc1)C(=O)Nc2ncc(c3ncccc3)cc2)C(F)F
0.3125	S(c1ccc(cc1)C(=O)Nc2ncc(c3ncccc3)cc2)C(F)F
0.3125	S(c1ccc(cc1)C(=O)Nc2ncc(c3ncccc3)cc2)C(F)F
0.3125	S(c1ccc(cc1)C(=O)Nc2ncc(c3ncccc3)cc2)C(F)F
0.312253	O=C(OC(C)(C)C)Nc1nccc(c1)C(=O)Nc2cc(O)c(cc2)C
0.312253	O=C(OC(C)(C)C)Nc1nccc(c1)C(=O)Nc2cc(O)c(cc2)C
0.312253	O=C(OC(C)(C)C)Nc1nccc(c1)C(=O)Nc2cc(O)c(cc2)C
0.312253	O=C(OC(C)(C)C)Nc1nccc(c1)C(=O)Nc2cc(O)c(cc2)C
0.312253	O=C(OC(C)(C)C)Nc1nccc(c1)C(=O)Nc2cc(O)c(cc2)C
0.312253	O=C(OC(C)(C)C)Nc1nccc(c1)C(=O)Nc2cc(O)c(cc2)C
0.312253	O=C(OC(C)(C)C)Nc1nccc(c1)C(=O)Nc2cc(O)c(cc2)C
0.312253	O=C(OC(C)(C)C)Nc1nccc(c1)C(=O)Nc2cc(O)c(cc2)C
0.312253	O=C(OC(C)(C)C)Nc1nccc(c1)C(=O)Nc2cc(O)c(cc2)C
0.312253	O=C(OC(C)(C)C)Nc1nccc(c1)C(=O)Nc2cc(O)c(cc2)C
0.311644	O=C(Nc1cc(c(NC(=O)C=2OC=CC2)cc1)C)C(=O)NCc3ccc(cc3)C=4ON=C(N4)C
0.311644	O=C(Nc1cc(c(NC(=O)C=2OC=CC2)cc1)C)C(=O)NCc3ccc(cc3)C=4ON=C(N4)C
0.311644	O=C(Nc1cc(c(NC(=O)C=2OC=CC2)cc1)C)C(=O)NCc3ccc(cc3)C=4ON=C(N4)C
0.311644	O=C(Nc1cc(c(NC(=O)C=2OC=CC2)cc1)C)C(=O)NCc3ccc(cc3)C=4ON=C(N4)C
0.311644	O=C(Nc1cc(c(NC(=O)C=2OC=CC2)cc1)C)C(=O)NCc3ccc(cc3)C=4ON=C(N4)C
0.311644	O=C(Nc1cc(c(NC(=O)C=2OC=CC2)cc1)C)C(=O)NCc3ccc(cc3)C=4ON=C(N4)C
0.311644	O=C(Nc1cc(c(NC(=O)C=2OC=CC2)cc1)C)C(=O)NCc3ccc(cc3)C=4ON=C(N4)C
0.311644	O=C(Nc1cc(c(NC(=O)C=2OC=CC2)cc1)C)C(=O)NCc3ccc(cc3)C=4ON=C(N4)C
0.311644	O=C(Nc1cc(c(NC(=O)C=2OC=CC2)cc1)C)C(=O)NCc3ccc(cc3)C=4ON=C(N4)C
0.311644	O=C(Nc1cc(c(NC(=O)C=2OC=CC2)cc1)C)C(=O)NCc3ccc(cc3)C=4ON=C(N4)C
0.311189	O=C(N1CCC(Nc2ncccc2)CC1)c3cc(NC(=O)Cc4ccncc4)c(cc3)C
0.311189	O=C(N1CCC(Nc2ncccc2)CC1)c3cc(NC(=O)Cc4ccncc4)c(cc3)C
0.311189	O=C(N1CCC(Nc2ncccc2)CC1)c3cc(NC(=O)Cc4ccncc4)c(cc3)C
0.311189	O=C(N1CCC(Nc2ncccc2)CC1)c3cc(NC(=O)Cc4ccncc4)c(cc3)C
0.311189	O=C(N1CCC(Nc2ncccc2)CC1)c3cc(NC(=O)Cc4ccncc4)c(cc3)C
0.311111	O=C(N1CC2(CC1)CCCCCC2)C(=O)Nc3c(ccc(c4cnccc4)c3)C
0.311111	O=C(N1CC2(CC1)CCCCCC2)C(=O)Nc3c(ccc(c4cnccc4)c3)C
0.311111	O=C(N1CC2(CC1)CCCCCC2)C(=O)Nc3c(ccc(c4cnccc4)c3)C
0.311111	O=C(N1CC2(CC1)CCCCCC2)C(=O)Nc3c(ccc(c4cnccc4)c3)C
0.311111	O=C(N1CC2(CC1)CCCCCC2)C(=O)Nc3c(ccc(c4cnccc4)c3)C
0.311111	O=C(N1CC2(CC1)CCCCCC2)C(=O)Nc3c(ccc(c4cnccc4)c3)C
0.311111	O=C(N1CC2(CC1)CCCCCC2)C(=O)Nc3c(ccc(c4cnccc4)c3)C
0.311111	O=C(N1CC2(CC1)CCCCCC2)C(=O)Nc3c(ccc(c4cnccc4)c3)C
0.311111	O=C(N1CC2(CC1)CCCCCC2)C(=O)Nc3c(ccc(c4cnccc4)c3)C
0.311111	O=C(N1CC2(CC1)CCCCCC2)C(=O)Nc3c(ccc(c4cnccc4)c3)C
0.310861	Clc1ccc(c2c(F)cc(cc2)C(=O)Nc3cc(NC(=O)Cc4ccccc4)c(F)cc3)cc1
0.30897	S1CCN(Cc2cc(c(NCC=3C(=NN(C3)Cc4ccccc4)c5cnccc5)cc2)C)CC1
0.307167	O=C(N1CC(CNC(=O)C(=O)Nc2c(ccc(c3cnccc3)c2)C)CC1)Cc4ccccc4
0.307167	O=C(N1CC(CNC(=O)C(=O)Nc2c(ccc(c3cnccc3)c2)C)CC1)Cc4ccccc4
0.307167	O=C(N1CC(CNC(=O)C(=O)Nc2c(ccc(c3cnccc3)c2)C)CC1)Cc4ccccc4
0.307167	O=C(N1CC(CNC(=O)C(=O)Nc2c(ccc(c3cnccc3)c2)C)CC1)Cc4ccccc4
0.307167	O=C(N1CC(CNC(=O)C(=O)Nc2c(ccc(c3cnccc3)c2)C)CC1)Cc4ccccc4
0.307167	O=C(N1CC(CNC(=O)C(=O)Nc2c(ccc(c3cnccc3)c2)C)CC1)Cc4ccccc4
0.307167	O=C(N1CC(CNC(=O)C(=O)Nc2c(ccc(c3cnccc3)c2)C)CC1)Cc4ccccc4
0.307167	O=C(N1CC(CNC(=O)C(=O)Nc2c(ccc(c3cnccc3)c2)C)CC1)Cc4ccccc4
0.307167	O=C(N1CC(CNC(=O)C(=O)Nc2c(ccc(c3cnccc3)c2)C)CC1)Cc4ccccc4
0.307167	O=C(N1CC(CNC(=O)C(=O)Nc2c(ccc(c3cnccc3)c2)C)CC1)Cc4ccccc4
0.307116	O=C(OCC(=O)c1ccc(NC(=O)c2ccccc2)cc1)C=3ON=C(c4cnccc4)C3
0.307116	O=C(OCC(=O)c1ccc(NC(=O)c2ccccc2)cc1)C=3ON=C(c4cnccc4)C3
0.307116	O=C(OCC(=O)c1ccc(NC(=O)c2ccccc2)cc1)C=3ON=C(c4cnccc4)C3
0.307116	O=C(OCC(=O)c1ccc(NC(=O)c2ccccc2)cc1)C=3ON=C(c4cnccc4)C3
0.307116	O=C(OCC(=O)c1ccc(NC(=O)c2ccccc2)cc1)C=3ON=C(c4cnccc4)C3
0.307116	O=C(OCC(=O)c1ccc(NC(=O)c2ccccc2)cc1)C=3ON=C(c4cnccc4)C3
0.307116	O=C(OCC(=O)c1ccc(NC(=O)c2ccccc2)cc1)C=3ON=C(c4cnccc4)C3
0.307116	O=C(OCC(=O)c1ccc(NC(=O)c2ccccc2)cc1)C=3ON=C(c4cnccc4)C3
0.307116	O=C(OCC(=O)c1ccc(NC(=O)c2ccccc2)cc1)C=3ON=C(c4cnccc4)C3
0.307116	O=C(OCC(=O)c1ccc(NC(=O)c2ccccc2)cc1)C=3ON=C(c4cnccc4)C3
0.306513	O=C(Nc1c(ccc(c2cnccc2)c1)C)C(=O)NCCOC3CCCCC3
0.306513	O=C(Nc1c(ccc(c2cnccc2)c1)C)C(=O)NCCOC3CCCCC3
0.306513	O=C(Nc1c(ccc(c2cnccc2)c1)C)C(=O)NCCOC3CCCCC3
0.305882	Fc1c(cc(cc1)C(F)F)C(=O)Nc2cc(c3cnccc3)ccc2
0.305882	Fc1c(cc(cc1)C(F)F)C(=O)Nc2cc(c3cnccc3)ccc2
0.305882	Fc1c(cc(cc1)C(F)F)C(=O)Nc2cc(c3cnccc3)ccc2
0.305882	Fc1c(cc(cc1)C(F)F)C(=O)Nc2cc(c3cnccc3)ccc2
0.305882	Fc1c(cc(cc1)C(F)F)C(=O)Nc2cc(c3cnccc3)ccc2
0.305882	Fc1c(cc(cc1)C(F)F)C(=O)Nc2cc(c3cnccc3)ccc2
0.305882	Fc1c(cc(cc1)C(F)F)C(=O)Nc2cc(c3cnccc3)ccc2
0.305882	Fc1c(cc(cc1)C(F)F)C(=O)Nc2cc(c3cnccc3)ccc2
0.305882	Fc1c(cc(cc1)C(F)F)C(=O)Nc2cc(c3cnccc3)ccc2
0.305882	Fc1c(cc(cc1)C(F)F)C(=O)Nc2cc(c3cnccc3)ccc2
0.305455	Clc1ncc(c(c1)C)CNC(=O)C(=O)Nc2c(ccc(c3cnccc3)c2)C
0.305455	Clc1ncc(c(c1)C)CNC(=O)C(=O)Nc2c(ccc(c3cnccc3)c2)C
0.305455	Clc1ncc(c(c1)C)CNC(=O)C(=O)Nc2c(ccc(c3cnccc3)c2)C
0.305455	Clc1ncc(c(c1)C)CNC(=O)C(=O)Nc2c(ccc(c3cnccc3)c2)C
0.305344	Clc1c(ccc(NC(=O)C(=O)Nc2cc(c3cnccc3)ccc2)c1)C(=O)NCCC
0.305344	Clc1c(ccc(NC(=O)C(=O)Nc2cc(c3cnccc3)ccc2)c1)C(=O)NCCC
0.305344	Clc1c(ccc(NC(=O)C(=O)Nc2cc(c3cnccc3)ccc2)c1)C(=O)NCCC
0.305344	Clc1c(ccc(NC(=O)C(=O)Nc2cc(c3cnccc3)ccc2)c1)C(=O)NCCC
0.305344	Clc1c(ccc(NC(=O)C(=O)Nc2cc(c3cnccc3)ccc2)c1)C(=O)NCCC
0.305344	Clc1c(ccc(NC(=O)C(=O)Nc2cc(c3cnccc3)ccc2)c1)C(=O)NCCC
0.305344	Clc1c(ccc(NC(=O)C(=O)Nc2cc(c3cnccc3)ccc2)c1)C(=O)NCCC
0.305344	Clc1c(ccc(NC(=O)C(=O)Nc2cc(c3cnccc3)ccc2)c1)C(=O)NCCC
0.305147	O=C(OCC)c1cnc(cc1)C(=O)Nc2c(ccc(N3CCCCC3)c2)C
0.305147	O=C(OCC)c1cnc(cc1)C(=O)Nc2c(ccc(N3CCCCC3)c2)C
0.305147	O=C(OCC)c1cnc(cc1)C(=O)Nc2c(ccc(N3CCCCC3)c2)C
0.305147	O=C(OCC)c1cnc(cc1)C(=O)Nc2c(ccc(N3CCCCC3)c2)C
0.305147	O=C(OCC)c1cnc(cc1)C(=O)Nc2c(ccc(N3CCCCC3)c2)C
0.305147	O=C(OCC)c1cnc(cc1)C(=O)Nc2c(ccc(N3CCCCC3)c2)C
0.305147	O=C(OCC)c1cnc(cc1)C(=O)Nc2c(ccc(N3CCCCC3)c2)C
0.305147	O=C(OCC)c1cnc(cc1)C(=O)Nc2c(ccc(N3CCCCC3)c2)C
0.305147	O=C(OCC)c1cnc(cc1)C(=O)Nc2c(ccc(N3CCCCC3)c2)C
0.305147	O=C(OCC)c1cnc(cc1)C(=O)Nc2c(ccc(N3CCCCC3)c2)C
0.305147	O=C(Nc1cc(c2cnccc2)ccc1)c3c(nc(nc3)c4ccccc4)C(C)(C)C
0.305147	O=C(Nc1cc(c2cnccc2)ccc1)c3c(nc(nc3)c4ccccc4)C(C)(C)C
0.305147	O=C(Nc1cc(c2cnccc2)ccc1)c3c(nc(nc3)c4ccccc4)C(C)(C)C
0.305019	O=C(N1CCN(C(=O)Cc2ccncc2)CC1)c3cc(NC(=O)Cc4ccncc4)c(cc3)C
0.305019	O=C(N1CCN(C(=O)Cc2ccncc2)CC1)c3cc(NC(=O)Cc4ccncc4)c(cc3)C
0.305019	O=C(N1CCN(C(=O)Cc2ccncc2)CC1)c3cc(NC(=O)Cc4ccncc4)c(cc3)C
0.305019	O=C(N1CCN(C(=O)Cc2ccncc2)CC1)c3cc(NC(=O)Cc4ccncc4)c(cc3)C
0.305019	O=C(N1CCN(C(=O)Cc2ccncc2)CC1)c3cc(NC(=O)Cc4ccncc4)c(cc3)C
0.304511	O=C(N1CC2C(C2CN)C1)C(=O)Nc3c(ccc(c4cnccc4)c3)C
0.304511	O=C(N1CC2C(C2CN)C1)C(=O)Nc3c(ccc(c4cnccc4)c3)C
0.304511	O=C(N1CC2C(C2CN)C1)C(=O)Nc3c(ccc(c4cnccc4)c3)C
0.304511	O=C(N1CC2C(C2CN)C1)C(=O)Nc3c(ccc(c4cnccc4)c3)C
0.304511	O=C(N1CC2C(C2CN)C1)C(=O)Nc3c(ccc(c4cnccc4)c3)C
0.304511	O=C(N1CC2C(C2CN)C1)C(=O)Nc3c(ccc(c4cnccc4)c3)C
0.304511	O=C(N1CC2C(C2CN)C1)C(=O)Nc3c(ccc(c4cnccc4)c3)C
0.304511	O=C(N1CC2C(C2CN)C1)C(=O)Nc3c(ccc(c4cnccc4)c3)C
0.304511	O=C(N1CC2C(C2CN)C1)C(=O)Nc3c(ccc(c4cnccc4)c3)C
0.304511	O=C(N1CC2C(C2CN)C1)C(=O)Nc3c(ccc(c4cnccc4)c3)C
0.304183	FC(F)(F)CC1(NC(=O)C(=O)Nc2c(ccc(c3cnccc3)c2)C)CC1
0.304183	FC(F)(F)CC1(NC(=O)C(=O)Nc2c(ccc(c3cnccc3)c2)C)CC1
0.304183	FC(F)(F)CC1(NC(=O)C(=O)Nc2c(ccc(c3cnccc3)c2)C)CC1
0.304183	FC(F)(F)CC1(NC(=O)C(=O)Nc2c(ccc(c3cnccc3)c2)C)CC1
0.304183	FC(F)(F)CC1(NC(=O)C(=O)Nc2c(ccc(c3cnccc3)c2)C)CC1
0.304183	FC(F)(F)CC1(NC(=O)C(=O)Nc2c(ccc(c3cnccc3)c2)C)CC1
0.304183	FC(F)(F)CC1(NC(=O)C(=O)Nc2c(ccc(c3cnccc3)c2)C)CC1
0.304183	FC(F)(F)CC1(NC(=O)C(=O)Nc2c(ccc(c3cnccc3)c2)C)CC1
0.304183	FC(F)(F)CC1(NC(=O)C(=O)Nc2c(ccc(c3cnccc3)c2)C)CC1
0.304183	FC(F)(F)CC1(NC(=O)C(=O)Nc2c(ccc(c3cnccc3)c2)C)CC1
0.303704	O=C(Nc1c(ccc(c1)C(=O)Nc2cc(OCCN(CC)CC)c(OC)cc2)C)Nc3ccccc3
0.303704	O=C(Nc1c(ccc(c1)C(=O)Nc2cc(OCCN(CC)CC)c(OC)cc2)C)Nc3ccccc3
0.303704	O=C(Nc1c(ccc(c1)C(=O)Nc2cc(OCCN(CC)CC)c(OC)cc2)C)Nc3ccccc3
0.303704	O=C(Nc1c(ccc(c1)C(=O)Nc2cc(OCCN(CC)CC)c(OC)cc2)C)Nc3ccccc3
0.303704	O=C(Nc1c(ccc(c1)C(=O)Nc2cc(OCCN(CC)CC)c(OC)cc2)C)Nc3ccccc3
0.303704	O=C(Nc1c(ccc(c1)C(=O)Nc2cc(OCCN(CC)CC)c(OC)cc2)C)Nc3ccccc3
0.303704	O=C(Nc1c(ccc(c1)C(=O)Nc2cc(OCCN(CC)CC)c(OC)cc2)C)Nc3ccccc3
0.303704	O=C(Nc1c(ccc(c1)C(=O)Nc2cc(OCCN(CC)CC)c(OC)cc2)C)Nc3ccccc3
0.303644	O=C(Nc1ccncc1)c2ccc(cc2)CNC(=O)c3cc(Oc4ccncc4)c(cc3)C
0.303644	O=C(Nc1ccncc1)c2ccc(cc2)CNC(=O)c3cc(Oc4ccncc4)c(cc3)C
0.303644	O=C(Nc1ccncc1)c2ccc(cc2)CNC(=O)c3cc(Oc4ccncc4)c(cc3)C
0.303644	O=C(Nc1ccncc1)c2ccc(cc2)CNC(=O)c3cc(Oc4ccncc4)c(cc3)C
0.303644	O=C(Nc1ccncc1)c2ccc(cc2)CNC(=O)c3cc(Oc4ccncc4)c(cc3)C
0.303644	O=C(Nc1ccncc1)c2ccc(cc2)CNC(=O)c3cc(Oc4ccncc4)c(cc3)C
0.303644	O=C(Nc1ccncc1)c2ccc(cc2)CNC(=O)c3cc(Oc4ccncc4)c(cc3)C
0.303644	O=C(Nc1ccncc1)c2ccc(cc2)CNC(=O)c3cc(Oc4ccncc4)c(cc3)C
0.303644	O=C(Nc1ccncc1)c2ccc(cc2)CNC(=O)c3cc(Oc4ccncc4)c(cc3)C
0.303644	O=C(Nc1ccncc1)c2ccc(cc2)CNC(=O)c3cc(Oc4ccncc4)c(cc3)C
0.30363	Ic1c(ccc(NC(=O)c2cc(NS(=O)(=O)c3c(ccc(c3)C=4N=C(SC4)C)C)ccc2)c1)C
0.30363	Ic1c(ccc(NC(=O)c2cc(NS(=O)(=O)c3c(ccc(c3)C=4N=C(SC4)C)C)ccc2)c1)C
0.30363	Ic1c(ccc(NC(=O)c2cc(NS(=O)(=O)c3c(ccc(c3)C=4N=C(SC4)C)C)ccc2)c1)C
0.30363	Ic1c(ccc(NC(=O)c2cc(NS(=O)(=O)c3c(ccc(c3)C=4N=C(SC4)C)C)ccc2)c1)C
0.30363	Ic1c(ccc(NC(=O)c2cc(NS(=O)(=O)c3c(ccc(c3)C=4N=C(SC4)C)C)ccc2)c1)C
0.30363	Ic1c(ccc(NC(=O)c2cc(NS(=O)(=O)c3c(ccc(c3)C=4N=C(SC4)C)C)ccc2)c1)C
0.30363	Ic1c(ccc(NC(=O)c2cc(NS(=O)(=O)c3c(ccc(c3)C=4N=C(SC4)C)C)ccc2)c1)C
0.30363	Ic1c(ccc(NC(=O)c2cc(NS(=O)(=O)c3c(ccc(c3)C=4N=C(SC4)C)C)ccc2)c1)C
0.30363	Ic1c(ccc(NC(=O)c2cc(NS(=O)(=O)c3c(ccc(c3)C=4N=C(SC4)C)C)ccc2)c1)C
0.30363	Ic1c(ccc(NC(=O)c2cc(NS(=O)(=O)c3c(ccc(c3)C=4N=C(SC4)C)C)ccc2)c1)C
0.303136	Fc1c(N2CCN(C(=O)C(=O)Nc3c(ccc(c4cnccc4)c3)C)CC2)ccc(F)c1
0.303136	Fc1c(N2CCN(C(=O)C(=O)Nc3c(ccc(c4cnccc4)c3)C)CC2)ccc(F)c1
0.303136	Fc1c(N2CCN(C(=O)C(=O)Nc3c(ccc(c4cnccc4)c3)C)CC2)ccc(F)c1
0.303136	Fc1c(N2CCN(C(=O)C(=O)Nc3c(ccc(c4cnccc4)c3)C)CC2)ccc(F)c1
0.303136	Fc1c(N2CCN(C(=O)C(=O)Nc3c(ccc(c4cnccc4)c3)C)CC2)ccc(F)c1
0.30303	O=C(Nc1cc2c(N(Cc3ccccc3)CC2)cc1)c4cc(N5C=CC=C5)c(cc4)C
0.30303	O=C(Nc1cc2c(N(Cc3ccccc3)CC2)cc1)c4cc(N5C=CC=C5)c(cc4)C
0.30303	O=C(Nc1cc2c(N(Cc3ccccc3)CC2)cc1)c4cc(N5C=CC=C5)c(cc4)C
0.30303	O=C(Nc1cc2c(N(Cc3ccccc3)CC2)cc1)c4cc(N5C=CC=C5)c(cc4)C
0.30303	O=C(Nc1cc2c(N(Cc3ccccc3)CC2)cc1)c4cc(N5C=CC=C5)c(cc4)C
0.30303	O=C(Nc1cc2c(N(Cc3ccccc3)CC2)cc1)c4cc(N5C=CC=C5)c(cc4)C
0.30303	O=C(Nc1cc2c(N(Cc3ccccc3)CC2)cc1)c4cc(N5C=CC=C5)c(cc4)C
0.30303	O=C(Nc1cc2c(N(Cc3ccccc3)CC2)cc1)c4cc(N5C=CC=C5)c(cc4)C
0.30303	O=C(Nc1cc2c(N(Cc3ccccc3)CC2)cc1)c4cc(N5C=CC=C5)c(cc4)C
0.30303	O=C(Nc1cc2c(N(Cc3ccccc3)CC2)cc1)c4cc(N5C=CC=C5)c(cc4)C
0.302326	O=C(OC(C)(C)C)Nc1nccc(c1)C(=O)Nc2cc3c(N(Cc4ccccc4)CC3)cc2
0.302326	O=C(OC(C)(C)C)Nc1nccc(c1)C(=O)Nc2cc3c(N(Cc4ccccc4)CC3)cc2
0.302326	O=C(OC(C)(C)C)Nc1nccc(c1)C(=O)Nc2cc3c(N(Cc4ccccc4)CC3)cc2
0.302326	O=C(OC(C)(C)C)Nc1nccc(c1)C(=O)Nc2cc3c(N(Cc4ccccc4)CC3)cc2
0.302326	O=C(OC(C)(C)C)Nc1nccc(c1)C(=O)Nc2cc3c(N(Cc4ccccc4)CC3)cc2
0.302326	O=C(OC(C)(C)C)Nc1nccc(c1)C(=O)Nc2cc3c(N(Cc4ccccc4)CC3)cc2
0.302326	O=C(OC(C)(C)C)Nc1nccc(c1)C(=O)Nc2cc3c(N(Cc4ccccc4)CC3)cc2
0.302326	O=C(OC(C)(C)C)Nc1nccc(c1)C(=O)Nc2cc3c(N(Cc4ccccc4)CC3)cc2
0.302326	O=C(OC(C)(C)C)Nc1nccc(c1)C(=O)Nc2cc3c(N(Cc4ccccc4)CC3)cc2
0.302326	O=C(OC(C)(C)C)Nc1nccc(c1)C(=O)Nc2cc3c(N(Cc4ccccc4)CC3)cc2
0.302158	S(c1ncccn1)c2c(NC(=O)c3cc(NC(=O)c4cc5OCCOc5cc4)c(cc3)C)cccc2
0.30033	S1C(=NC(C(=O)NC2CCN(Cc3cc(OCC)c(O)cc3)CC2)=C1)c4cnccc4
0.30033	S1C(=NC(C(=O)NC2CCN(Cc3cc(OCC)c(O)cc3)CC2)=C1)c4cnccc4
0.30033	S1C(=NC(C(=O)NC2CCN(Cc3cc(OCC)c(O)cc3)CC2)=C1)c4cnccc4
0.30033	S1C(=NC(C(=O)NC2CCN(Cc3cc(OCC)c(O)cc3)CC2)=C1)c4cnccc4
0.30033	S1C(=NC(C(=O)NC2CCN(Cc3cc(OCC)c(O)cc3)CC2)=C1)c4cnccc4
0.30033	S1C(=NC(C(=O)NC2CCN(Cc3cc(OCC)c(O)cc3)CC2)=C1)c4cnccc4
0.30033	S1C(=NC(C(=O)NC2CCN(Cc3cc(OCC)c(O)cc3)CC2)=C1)c4cnccc4
0.30033	S1C(=NC(C(=O)NC2CCN(Cc3cc(OCC)c(O)cc3)CC2)=C1)c4cnccc4
0.30033	S1C(=NC(C(=O)NC2CCN(Cc3cc(OCC)c(O)cc3)CC2)=C1)c4cnccc4
0.30033	S1C(=NC(C(=O)NC2CCN(Cc3cc(OCC)c(O)cc3)CC2)=C1)c4cnccc4
0.3	O=C(Nc1c(ccc(c2cnccc2)c1)C)C(=O)NC(c3ccccc3)C4=NNC=N4
0.3	O=C(Nc1c(ccc(c2cnccc2)c1)C)C(=O)NC(c3ccccc3)C4=NNC=N4
0.3	O=C(Nc1cc(OCC)c(cc1)C)c2ccc(cc2)C3=NC=NN3CC
0.3	O=C(Nc1c(ccc(c2cnccc2)c1)C)C(=O)NC(c3ccccc3)C4=NNC=N4
0.3	O=C(Nc1c(ccc(c2cnccc2)c1)C)C(=O)NC(c3ccccc3)C4=NNC=N4
0.3	O=C(Nc1c(ccc(c2cnccc2)c1)C)C(=O)NC(c3ccccc3)C4=NNC=N4
0.298561	O=C(Nc1c(Oc2ccccc2)ccnc1)c3cc(NC(=O)c4cc5OCCOc5cc4)c(cc3)C
0.298561	O=C(Nc1c(Oc2ccccc2)ccnc1)c3cc(NC(=O)c4cc5OCCOc5cc4)c(cc3)C
0.298561	O=C(Nc1c(Oc2ccccc2)ccnc1)c3cc(NC(=O)c4cc5OCCOc5cc4)c(cc3)C
0.298561	O=C(Nc1c(Oc2ccccc2)ccnc1)c3cc(NC(=O)c4cc5OCCOc5cc4)c(cc3)C
0.298561	O=C(Nc1c(Oc2ccccc2)ccnc1)c3cc(NC(=O)c4cc5OCCOc5cc4)c(cc3)C
0.298561	O=C(Nc1c(Oc2ccccc2)ccnc1)c3cc(NC(=O)c4cc5OCCOc5cc4)c(cc3)C
0.298561	O=C(Nc1c(Oc2ccccc2)ccnc1)c3cc(NC(=O)c4cc5OCCOc5cc4)c(cc3)C
0.298561	O=C(Nc1c(Oc2ccccc2)ccnc1)c3cc(NC(=O)c4cc5OCCOc5cc4)c(cc3)C
0.298561	O=C(Nc1c(Oc2ccccc2)ccnc1)c3cc(NC(=O)c4cc5OCCOc5cc4)c(cc3)C
0.298561	O=C(Nc1c(Oc2ccccc2)ccnc1)c3cc(NC(=O)c4cc5OCCOc5cc4)c(cc3)C
0.298182	Clc1cc(NC(=O)CCCNC(=O)c2cnccc2)c(N3CCN(CC3)C)cc1
0.298182	Clc1cc(NC(=O)CCCNC(=O)c2cnccc2)c(N3CCN(CC3)C)cc1
0.298182	Clc1cc(NC(=O)CCCNC(=O)c2cnccc2)c(N3CCN(CC3)C)cc1
0.298039	Brc1cc(F)cc(c1)CNc2c(cc(NC(=O)c3cc(Cl)ccc3)cc2)C
0.298039	Brc1cc(F)cc(c1)CNc2c(cc(NC(=O)c3cc(Cl)ccc3)cc2)C
0.298039	Brc1cc(F)cc(c1)CNc2c(cc(NC(=O)c3cc(Cl)ccc3)cc2)C
0.298039	Brc1cc(F)cc(c1)CNc2c(cc(NC(=O)c3cc(Cl)ccc3)cc2)C
0.298039	Brc1cc(F)cc(c1)CNc2c(cc(NC(=O)c3cc(Cl)ccc3)cc2)C
0.298039	Brc1cc(F)cc(c1)CNc2c(cc(NC(=O)c3cc(Cl)ccc3)cc2)C
0.298039	Brc1cc(F)cc(c1)CNc2c(cc(NC(=O)c3cc(Cl)ccc3)cc2)C
0.298039	Brc1cc(F)cc(c1)CNc2c(cc(NC(=O)c3cc(Cl)ccc3)cc2)C
0.298039	Brc1cc(F)cc(c1)CNc2c(cc(NC(=O)c3cc(Cl)ccc3)cc2)C
0.298039	Brc1cc(F)cc(c1)CNc2c(cc(NC(=O)c3cc(Cl)ccc3)cc2)C
0.297945	Brc1cc(ccc1)C(=O)Nc2c(cccc2)C(=O)Nc3nc(c4cc5OCCOc5cc4)ccc3
0.297398	FC(F)(F)C(F)(c1cc(c(NC(=O)c2cc(NC(=O)Nc3ccccc3)c(cc2)C)cc1)C)C(F)(F)F
0.297398	FC(F)(F)C(F)(c1cc(c(NC(=O)c2cc(NC(=O)Nc3ccccc3)c(cc2)C)cc1)C)C(F)(F)F
0.297189	O=C(N1CCN(C(=O)Nc2c(ccc(c2)C(=O)NC)C)CC1)N3CCNCC3
0.297189	O=C(N1CCN(C(=O)Nc2c(ccc(c2)C(=O)NC)C)CC1)N3CCNCC3
0.297189	O=C(N1CCN(C(=O)Nc2c(ccc(c2)C(=O)NC)C)CC1)N3CCNCC3
0.297189	O=C(N1CCN(C(=O)Nc2c(ccc(c2)C(=O)NC)C)CC1)N3CCNCC3
0.297189	O=C(N1CCN(C(=O)Nc2c(ccc(c2)C(=O)NC)C)CC1)N3CCNCC3
0.297189	O=C(N1CCN(C(=O)Nc2c(ccc(c2)C(=O)NC)C)CC1)N3CCNCC3
0.297189	O=C(N1CCN(C(=O)Nc2c(ccc(c2)C(=O)NC)C)CC1)N3CCNCC3
0.297189	O=C(N1CCN(C(=O)Nc2c(ccc(c2)C(=O)NC)C)CC1)N3CCNCC3
0.297189	O=C(N1CCN(C(=O)Nc2c(ccc(c2)C(=O)NC)C)CC1)N3CCNCC3
0.297189	O=C(N1CCN(C(=O)Nc2c(ccc(c2)C(=O)NC)C)CC1)N3CCNCC3
0.296667	Fc1nc(N2CCN(C(=O)C(=O)Nc3c(ccc(c4cnccc4)c3)C)CC2)c(F)cc1F
0.296667	Fc1nc(N2CCN(C(=O)C(=O)Nc3c(ccc(c4cnccc4)c3)C)CC2)c(F)cc1F
0.296667	Fc1nc(N2CCN(C(=O)C(=O)Nc3c(ccc(c4cnccc4)c3)C)CC2)c(F)cc1F
0.296667	Fc1nc(N2CCN(C(=O)C(=O)Nc3c(ccc(c4cnccc4)c3)C)CC2)c(F)cc1F
0.296667	Fc1nc(N2CCN(C(=O)C(=O)Nc3c(ccc(c4cnccc4)c3)C)CC2)c(F)cc1F
0.296667	Fc1nc(N2CCN(C(=O)C(=O)Nc3c(ccc(c4cnccc4)c3)C)CC2)c(F)cc1F
0.296667	Fc1nc(N2CCN(C(=O)C(=O)Nc3c(ccc(c4cnccc4)c3)C)CC2)c(F)cc1F
0.296667	Fc1nc(N2CCN(C(=O)C(=O)Nc3c(ccc(c4cnccc4)c3)C)CC2)c(F)cc1F
0.296667	Fc1nc(N2CCN(C(=O)C(=O)Nc3c(ccc(c4cnccc4)c3)C)CC2)c(F)cc1F
0.296667	Fc1nc(N2CCN(C(=O)C(=O)Nc3c(ccc(c4cnccc4)c3)C)CC2)c(F)cc1F
0.296578	S1C(=O)N(C(=O)C1)Cc2ccc(cc2)C(=O)Nc3c(cc(cc3)C)C
0.296578	S1C(=O)N(C(=O)C1)Cc2ccc(cc2)C(=O)Nc3c(cc(cc3)C)C
0.296578	S1C(=O)N(C(=O)C1)Cc2ccc(cc2)C(=O)Nc3c(cc(cc3)C)C
0.296578	S1C(=O)N(C(=O)C1)Cc2ccc(cc2)C(=O)Nc3c(cc(cc3)C)C
0.296443	O=C(O)c1c(c2c(cccc2)C(=O)Nc3cc(c4cnccc4)ccc3)cccc1
0.296443	O=C(O)c1c(c2c(cccc2)C(=O)Nc3cc(c4cnccc4)ccc3)cccc1
0.296296	O=C(Nc1c(ccc(c2cnccc2)c1)C)C(=O)NC(CC3CCOCC3)C
0.296296	O=C(Nc1c(ccc(c2cnccc2)c1)C)C(=O)NC(CC3CCOCC3)C
0.296296	O=C(Nc1c(ccc(c2cnccc2)c1)C)C(=O)NC(CC3CCOCC3)C
0.296296	O=C(Nc1c(ccc(c2cnccc2)c1)C)C(=O)NC(CC3CCOCC3)C
0.296296	O=C(Nc1c(ccc(c2cnccc2)c1)C)C(=O)NC(CC3CCOCC3)C
0.296296	O=C(Nc1c(ccc(c2cnccc2)c1)C)C(=O)NC(CC3CCOCC3)C
0.296296	O=C(Nc1c(ccc(c2cnccc2)c1)C)C(=O)NC(CC3CCOCC3)C
0.296296	O=C(Nc1c(ccc(c2cnccc2)c1)C)C(=O)NC(CC3CCOCC3)C
0.296296	O=C(Nc1c(ccc(c2cnccc2)c1)C)C(=O)NC(CC3CCOCC3)C
0.296296	O=C(Nc1c(ccc(c2cnccc2)c1)C)C(=O)NC(CC3CCOCC3)C
0.296296	Fc1c(ccc(NC(=O)c2cc(NC(=O)C=3OC=CC3)c(cc2)C)c1)C(F)(F)F
0.296296	Fc1c(ccc(NC(=O)c2cc(NC(=O)C=3OC=CC3)c(cc2)C)c1)C(F)(F)F
0.296296	Fc1c(ccc(NC(=O)c2cc(NC(=O)C=3OC=CC3)c(cc2)C)c1)C(F)(F)F
0.296296	Fc1c(ccc(NC(=O)c2cc(NC(=O)C=3OC=CC3)c(cc2)C)c1)C(F)(F)F
0.296296	Fc1c(ccc(NC(=O)c2cc(NC(=O)C=3OC=CC3)c(cc2)C)c1)C(F)(F)F
0.296296	Fc1c(ccc(NC(=O)c2cc(NC(=O)C=3OC=CC3)c(cc2)C)c1)C(F)(F)F
0.296296	Fc1c(ccc(NC(=O)c2cc(NC(=O)C=3OC=CC3)c(cc2)C)c1)C(F)(F)F
0.296296	Fc1c(ccc(NC(=O)c2cc(NC(=O)C=3OC=CC3)c(cc2)C)c1)C(F)(F)F
0.295775	O=C(N(CCc1cc(C#N)ccc1)C)C(=O)Nc2c(ccc(c3cnccc3)c2)C
0.295775	O=C(N(CCc1cc(C#N)ccc1)C)C(=O)Nc2c(ccc(c3cnccc3)c2)C
0.295775	O=C(N(CCc1cc(C#N)ccc1)C)C(=O)Nc2c(ccc(c3cnccc3)c2)C
0.295775	O=C(N(CCc1cc(C#N)ccc1)C)C(=O)Nc2c(ccc(c3cnccc3)c2)C
0.295775	O=C(N(CCc1cc(C#N)ccc1)C)C(=O)Nc2c(ccc(c3cnccc3)c2)C
0.295775	O=C(N(CCc1cc(C#N)ccc1)C)C(=O)Nc2c(ccc(c3cnccc3)c2)C
0.295775	O=C(N(CCc1cc(C#N)ccc1)C)C(=O)Nc2c(ccc(c3cnccc3)c2)C
0.295775	O=C(N(CCc1cc(C#N)ccc1)C)C(=O)Nc2c(ccc(c3cnccc3)c2)C
0.295775	O=C(N(CCc1cc(C#N)ccc1)C)C(=O)Nc2c(ccc(c3cnccc3)c2)C
0.295775	O=C(N(CCc1cc(C#N)ccc1)C)C(=O)Nc2c(ccc(c3cnccc3)c2)C
0.295276	S(=O)(=O)(NC1CC1)c2cc(ccc2)C(=O)Nc3cc(c4cnccc4)ccc3
0.295276	S(=O)(=O)(NC1CC1)c2cc(ccc2)C(=O)Nc3cc(c4cnccc4)ccc3
0.295276	S(=O)(=O)(NC1CC1)c2cc(ccc2)C(=O)Nc3cc(c4cnccc4)ccc3
0.295276	S(=O)(=O)(NC1CC1)c2cc(ccc2)C(=O)Nc3cc(c4cnccc4)ccc3
0.295276	S(=O)(=O)(NC1CC1)c2cc(ccc2)C(=O)Nc3cc(c4cnccc4)ccc3
0.295276	S(=O)(=O)(NC1CC1)c2cc(ccc2)C(=O)Nc3cc(c4cnccc4)ccc3
0.295203	FCC(=O)c1ccc(cc1)C(=O)Nc2cc3c(N(Cc4ccccc4)CC3)cc2
0.295203	FCC(=O)c1ccc(cc1)C(=O)Nc2cc3c(N(Cc4ccccc4)CC3)cc2
0.295203	FCC(=O)c1ccc(cc1)C(=O)Nc2cc3c(N(Cc4ccccc4)CC3)cc2
0.295203	FCC(=O)c1ccc(cc1)C(=O)Nc2cc3c(N(Cc4ccccc4)CC3)cc2
0.295203	FCC(=O)c1ccc(cc1)C(=O)Nc2cc3c(N(Cc4ccccc4)CC3)cc2
0.295203	FCC(=O)c1ccc(cc1)C(=O)Nc2cc3c(N(Cc4ccccc4)CC3)cc2
0.295203	FCC(=O)c1ccc(cc1)C(=O)Nc2cc3c(N(Cc4ccccc4)CC3)cc2
0.295203	FCC(=O)c1ccc(cc1)C(=O)Nc2cc3c(N(Cc4ccccc4)CC3)cc2
0.295203	FCC(=O)c1ccc(cc1)C(=O)Nc2cc3c(N(Cc4ccccc4)CC3)cc2
0.295203	FCC(=O)c1ccc(cc1)C(=O)Nc2cc3c(N(Cc4ccccc4)CC3)cc2
0.295203	S=C(NNC(=O)c1cc(NC(=O)c2c(F)cccc2)c(cc1)C)Nc3cc(c(cc3)C)C
0.294915	O=C(Nc1ncc(c2ncccc2)cc1)c3cc4c(OCCNC4=O)cc3
0.294915	O=C(Nc1ncc(c2ncccc2)cc1)c3cc4c(OCCNC4=O)cc3
0.294915	O=C(Nc1ncc(c2ncccc2)cc1)c3cc4c(OCCNC4=O)cc3
0.294915	O=C(Nc1ncc(c2ncccc2)cc1)c3cc4c(OCCNC4=O)cc3
0.294915	O=C(Nc1ncc(c2ncccc2)cc1)c3cc4c(OCCNC4=O)cc3
0.294915	O=C(Nc1ncc(c2ncccc2)cc1)c3cc4c(OCCNC4=O)cc3
0.294915	O=C(Nc1ncc(c2ncccc2)cc1)c3cc4c(OCCNC4=O)cc3
0.294915	O=C(Nc1ncc(c2ncccc2)cc1)c3cc4c(OCCNC4=O)cc3
0.294915	O=C(Nc1ncc(c2ncccc2)cc1)c3cc4c(OCCNC4=O)cc3
0.294915	O=C(Nc1ncc(c2ncccc2)cc1)c3cc4c(OCCNC4=O)cc3
0.294355	O=C(Nc1ccncc1)c2ccc(cc2)CNC(=O)c3cc(ccc3)CNc4nc(cc(n4)C)C
0.294355	O=C(Nc1ccncc1)c2ccc(cc2)CNC(=O)c3cc(ccc3)CNc4nc(cc(n4)C)C
0.294355	O=C(Nc1ccncc1)c2ccc(cc2)CNC(=O)c3cc(ccc3)CNc4nc(cc(n4)C)C
0.294355	O=C(Nc1ccncc1)c2ccc(cc2)CNC(=O)c3cc(ccc3)CNc4nc(cc(n4)C)C
0.294355	O=C(Nc1ccncc1)c2ccc(cc2)CNC(=O)c3cc(ccc3)CNc4nc(cc(n4)C)C
0.294355	O=C(Nc1ccncc1)c2ccc(cc2)CNC(=O)c3cc(ccc3)CNc4nc(cc(n4)C)C
0.294355	O=C(Nc1ccncc1)c2ccc(cc2)CNC(=O)c3cc(ccc3)CNc4nc(cc(n4)C)C
0.294355	O=C(Nc1ccncc1)c2ccc(cc2)CNC(=O)c3cc(ccc3)CNc4nc(cc(n4)C)C
0.294355	O=C(Nc1ccncc1)c2ccc(cc2)CNC(=O)c3cc(ccc3)CNc4nc(cc(n4)C)C
0.294355	O=C(Nc1ccncc1)c2ccc(cc2)CNC(=O)c3cc(ccc3)CNc4nc(cc(n4)C)C
0.294118	Fc1cc(NC(=O)NCC2CN(C(=O)C(=O)Nc3c(ccc(c4cnccc4)c3)C)CCC2)ccc1
0.294118	Fc1cc(NC(=O)NCC2CN(C(=O)C(=O)Nc3c(ccc(c4cnccc4)c3)C)CCC2)ccc1
0.294118	Fc1cc(NC(=O)NCC2CN(C(=O)C(=O)Nc3c(ccc(c4cnccc4)c3)C)CCC2)ccc1
0.294118	Fc1cc(NC(=O)NCC2CN(C(=O)C(=O)Nc3c(ccc(c4cnccc4)c3)C)CCC2)ccc1
0.294118	Fc1cc(NC(=O)NCC2CN(C(=O)C(=O)Nc3c(ccc(c4cnccc4)c3)C)CCC2)ccc1
0.294118	Fc1cc(NC(=O)NCC2CN(C(=O)C(=O)Nc3c(ccc(c4cnccc4)c3)C)CCC2)ccc1
0.294118	Fc1cc(NC(=O)NCC2CN(C(=O)C(=O)Nc3c(ccc(c4cnccc4)c3)C)CCC2)ccc1
0.294118	Fc1cc(NC(=O)NCC2CN(C(=O)C(=O)Nc3c(ccc(c4cnccc4)c3)C)CCC2)ccc1
0.294118	Fc1cc(NC(=O)NCC2CN(C(=O)C(=O)Nc3c(ccc(c4cnccc4)c3)C)CCC2)ccc1
0.294118	Fc1cc(NC(=O)NCC2CN(C(=O)C(=O)Nc3c(ccc(c4cnccc4)c3)C)CCC2)ccc1
0.293878	Brc1ccc(cc1)C(=O)Nc2c(N3CCN(CC3)C)ccc(Cl)c2
0.293878	Brc1ccc(cc1)C(=O)Nc2c(N3CCN(CC3)C)ccc(Cl)c2
0.293878	Brc1ccc(cc1)C(=O)Nc2c(N3CCN(CC3)C)ccc(Cl)c2
0.293878	Brc1ccc(cc1)C(=O)Nc2c(N3CCN(CC3)C)ccc(Cl)c2
0.293878	Brc1ccc(cc1)C(=O)Nc2c(N3CCN(CC3)C)ccc(Cl)c2
0.293878	Brc1ccc(cc1)C(=O)Nc2c(N3CCN(CC3)C)ccc(Cl)c2
0.293878	Brc1ccc(cc1)C(=O)Nc2c(N3CCN(CC3)C)ccc(Cl)c2
0.293878	Brc1ccc(cc1)C(=O)Nc2c(N3CCN(CC3)C)ccc(Cl)c2
0.293878	Brc1ccc(cc1)C(=O)Nc2c(N3CCN(CC3)C)ccc(Cl)c2
0.293878	Brc1ccc(cc1)C(=O)Nc2c(N3CCN(CC3)C)ccc(Cl)c2
0.29368	O=C(OC(C)(C)C)Nc1nccc(c1)C(=O)Nc2cc(OC(C)C)c(cc2)C
0.29368	O=C(OC(C)(C)C)Nc1nccc(c1)C(=O)Nc2cc(OC(C)C)c(cc2)C
0.29368	O=C(OC(C)(C)C)Nc1nccc(c1)C(=O)Nc2cc(OC(C)C)c(cc2)C
0.29368	O=C(OC(C)(C)C)Nc1nccc(c1)C(=O)Nc2cc(OC(C)C)c(cc2)C
0.29368	O=C(OC(C)(C)C)Nc1nccc(c1)C(=O)Nc2cc(OC(C)C)c(cc2)C
0.29368	O=C(OC(C)(C)C)Nc1nccc(c1)C(=O)Nc2cc(OC(C)C)c(cc2)C
0.29368	O=C(OC(C)(C)C)Nc1nccc(c1)C(=O)Nc2cc(OC(C)C)c(cc2)C
0.29368	O=C(OC(C)(C)C)Nc1nccc(c1)C(=O)Nc2cc(OC(C)C)c(cc2)C
0.29368	O=C(OC(C)(C)C)Nc1nccc(c1)C(=O)Nc2cc(OC(C)C)c(cc2)C
0.29368	O=C(OC(C)(C)C)Nc1nccc(c1)C(=O)Nc2cc(OC(C)C)c(cc2)C
0.293548	O=C(N1Cc2c(nc(nc2)C)CC1)C(=O)Nc3c(ccc(c4cnccc4)c3)C
0.293233	FC(F)(F)c1cc(Nc2c(cccc2)C(=O)NCc3ccc(cc3)C(=O)Nc4ccncc4)ccc1
0.293233	FC(F)(F)c1cc(Nc2c(cccc2)C(=O)NCc3ccc(cc3)C(=O)Nc4ccncc4)ccc1
0.293233	FC(F)(F)c1cc(Nc2c(cccc2)C(=O)NCc3ccc(cc3)C(=O)Nc4ccncc4)ccc1
0.293233	FC(F)(F)c1cc(Nc2c(cccc2)C(=O)NCc3ccc(cc3)C(=O)Nc4ccncc4)ccc1
0.293233	FC(F)(F)c1cc(Nc2c(cccc2)C(=O)NCc3ccc(cc3)C(=O)Nc4ccncc4)ccc1
0.293233	FC(F)(F)c1cc(Nc2c(cccc2)C(=O)NCc3ccc(cc3)C(=O)Nc4ccncc4)ccc1
0.293233	FC(F)(F)c1cc(Nc2c(cccc2)C(=O)NCc3ccc(cc3)C(=O)Nc4ccncc4)ccc1
0.293233	FC(F)(F)c1cc(Nc2c(cccc2)C(=O)NCc3ccc(cc3)C(=O)Nc4ccncc4)ccc1
0.293233	FC(F)(F)c1cc(Nc2c(cccc2)C(=O)NCc3ccc(cc3)C(=O)Nc4ccncc4)ccc1
0.293233	FC(F)(F)c1cc(Nc2c(cccc2)C(=O)NCc3ccc(cc3)C(=O)Nc4ccncc4)ccc1
0.292517	Brc1c(cc(NC(=O)C(OC(=O)C=2ON=C(c3cnccc3)C2)C)cc1)C
0.292517	Brc1c(cc(NC(=O)C(OC(=O)C=2ON=C(c3cnccc3)C2)C)cc1)C
0.292517	Brc1c(cc(NC(=O)C(OC(=O)C=2ON=C(c3cnccc3)C2)C)cc1)C
0.292517	Brc1c(cc(NC(=O)C(OC(=O)C=2ON=C(c3cnccc3)C2)C)cc1)C
0.292517	Brc1c(cc(NC(=O)C(OC(=O)C=2ON=C(c3cnccc3)C2)C)cc1)C
0.292517	Brc1c(cc(NC(=O)C(OC(=O)C=2ON=C(c3cnccc3)C2)C)cc1)C
0.292517	Brc1c(cc(NC(=O)C(OC(=O)C=2ON=C(c3cnccc3)C2)C)cc1)C
0.292517	Brc1c(cc(NC(=O)C(OC(=O)C=2ON=C(c3cnccc3)C2)C)cc1)C
0.292517	Brc1c(cc(NC(=O)C(OC(=O)C=2ON=C(c3cnccc3)C2)C)cc1)C
0.292517	Brc1c(cc(NC(=O)C(OC(=O)C=2ON=C(c3cnccc3)C2)C)cc1)C
0.292359	O=C(Nc1cc2c(N(Cc3ccccc3)CC2)cc1)c4cnc(N(c5ccccc5)C)cc4
0.292359	O=C(Nc1cc2c(N(Cc3ccccc3)CC2)cc1)c4cnc(N(c5ccccc5)C)cc4
0.292359	O=C(Nc1cc2c(N(Cc3ccccc3)CC2)cc1)c4cnc(N(c5ccccc5)C)cc4
0.292359	O=C(Nc1cc2c(N(Cc3ccccc3)CC2)cc1)c4cnc(N(c5ccccc5)C)cc4
0.292359	O=C(Nc1cc2c(N(Cc3ccccc3)CC2)cc1)c4cnc(N(c5ccccc5)C)cc4
0.292359	O=C(Nc1cc2c(N(Cc3ccccc3)CC2)cc1)c4cnc(N(c5ccccc5)C)cc4
0.292359	O=C(Nc1cc2c(N(Cc3ccccc3)CC2)cc1)c4cnc(N(c5ccccc5)C)cc4
0.292359	O=C(Nc1cc2c(N(Cc3ccccc3)CC2)cc1)c4cnc(N(c5ccccc5)C)cc4
0.292359	O=C(Nc1cc2c(N(Cc3ccccc3)CC2)cc1)c4cnc(N(c5ccccc5)C)cc4
0.292359	O=C(Nc1cc2c(N(Cc3ccccc3)CC2)cc1)c4cnc(N(c5ccccc5)C)cc4
0.291391	S1N=C(c2ccc(F)cc2)C=C1C(=O)Nc3cc4c(N(Cc5ccccc5)CC4)cc3
0.291391	S1N=C(c2ccc(F)cc2)C=C1C(=O)Nc3cc4c(N(Cc5ccccc5)CC4)cc3
0.291391	S1N=C(c2ccc(F)cc2)C=C1C(=O)Nc3cc4c(N(Cc5ccccc5)CC4)cc3
0.291391	S1N=C(c2ccc(F)cc2)C=C1C(=O)Nc3cc4c(N(Cc5ccccc5)CC4)cc3
0.291391	S1N=C(c2ccc(F)cc2)C=C1C(=O)Nc3cc4c(N(Cc5ccccc5)CC4)cc3
0.291391	S1N=C(c2ccc(F)cc2)C=C1C(=O)Nc3cc4c(N(Cc5ccccc5)CC4)cc3
0.291391	S1N=C(c2ccc(F)cc2)C=C1C(=O)Nc3cc4c(N(Cc5ccccc5)CC4)cc3
0.291391	S1N=C(c2ccc(F)cc2)C=C1C(=O)Nc3cc4c(N(Cc5ccccc5)CC4)cc3
0.291391	S1N=C(c2ccc(F)cc2)C=C1C(=O)Nc3cc4c(N(Cc5ccccc5)CC4)cc3
0.291391	S1N=C(c2ccc(F)cc2)C=C1C(=O)Nc3cc4c(N(Cc5ccccc5)CC4)cc3
0.290984	Clc1nc(Cl)cc(c1)C(=O)Nc2cnc(cc2)CN3CCCCC3
0.290984	Clc1nc(Cl)cc(c1)C(=O)Nc2cnc(cc2)CN3CCCCC3
0.290984	Clc1nc(Cl)cc(c1)C(=O)Nc2cnc(cc2)CN3CCCCC3
0.290984	Clc1nc(Cl)cc(c1)C(=O)Nc2cnc(cc2)CN3CCCCC3
0.290984	Clc1nc(Cl)cc(c1)C(=O)Nc2cnc(cc2)CN3CCCCC3
0.290984	Clc1nc(Cl)cc(c1)C(=O)Nc2cnc(cc2)CN3CCCCC3
0.290984	Clc1nc(Cl)cc(c1)C(=O)Nc2cnc(cc2)CN3CCCCC3
0.290984	Clc1nc(Cl)cc(c1)C(=O)Nc2cnc(cc2)CN3CCCCC3
0.290984	O=C(Nc1ccncc1)c2ccc(cc2)CNC(=O)c3cc(c(OC)cc3)C
0.290984	O=C(Nc1ccncc1)c2ccc(cc2)CNC(=O)c3cc(c(OC)cc3)C
0.290909	S(=O)(=O)(N1CCOCC1)c2cc(NC(=O)c3cc(NS(=O)(=O)c4c(ccc(c4)C=5N=C(SC5)C)C)ccc3)ccc2
0.290909	S(=O)(=O)(N1CCOCC1)c2cc(NC(=O)c3cc(NS(=O)(=O)c4c(ccc(c4)C=5N=C(SC5)C)C)ccc3)ccc2
0.290909	S(=O)(=O)(N1CCOCC1)c2cc(NC(=O)c3cc(NS(=O)(=O)c4c(ccc(c4)C=5N=C(SC5)C)C)ccc3)ccc2
0.290909	S(=O)(=O)(N1CCOCC1)c2cc(NC(=O)c3cc(NS(=O)(=O)c4c(ccc(c4)C=5N=C(SC5)C)C)ccc3)ccc2
0.290909	S(=O)(=O)(N1CCOCC1)c2cc(NC(=O)c3cc(NS(=O)(=O)c4c(ccc(c4)C=5N=C(SC5)C)C)ccc3)ccc2
0.290909	S(=O)(=O)(N1CCOCC1)c2cc(NC(=O)c3cc(NS(=O)(=O)c4c(ccc(c4)C=5N=C(SC5)C)C)ccc3)ccc2
0.290909	S(=O)(=O)(N1CCOCC1)c2cc(NC(=O)c3cc(NS(=O)(=O)c4c(ccc(c4)C=5N=C(SC5)C)C)ccc3)ccc2
0.290909	S(=O)(=O)(N1CCOCC1)c2cc(NC(=O)c3cc(NS(=O)(=O)c4c(ccc(c4)C=5N=C(SC5)C)C)ccc3)ccc2
0.290909	S(=O)(=O)(N1CCOCC1)c2cc(NC(=O)c3cc(NS(=O)(=O)c4c(ccc(c4)C=5N=C(SC5)C)C)ccc3)ccc2
0.290909	S(=O)(=O)(N1CCOCC1)c2cc(NC(=O)c3cc(NS(=O)(=O)c4c(ccc(c4)C=5N=C(SC5)C)C)ccc3)ccc2
0.290657	O=C(O)CC1CN(C(=O)C(=O)Nc2c(ccc(c3cnccc3)c2)C)CCC1
0.290102	FC1(F)CCC(C2=NNC(NC(=O)c3cc(NC(=O)Cc4ccncc4)c(cc3)C)=C2)CC1
0.290102	FC1(F)CCC(C2=NNC(NC(=O)c3cc(NC(=O)Cc4ccncc4)c(cc3)C)=C2)CC1
0.290102	FC1(F)CCC(C2=NNC(NC(=O)c3cc(NC(=O)Cc4ccncc4)c(cc3)C)=C2)CC1
0.289562	Clc1cc(NC(=O)C=2N=NN(C2)Cc3cnccc3)c(N4CCN(CC4)C)cc1
0.289562	Clc1cc(NC(=O)C=2N=NN(C2)Cc3cnccc3)c(N4CCN(CC4)C)cc1
0.289562	Clc1cc(NC(=O)C=2N=NN(C2)Cc3cnccc3)c(N4CCN(CC4)C)cc1
0.289562	Clc1cc(NC(=O)C=2N=NN(C2)Cc3cnccc3)c(N4CCN(CC4)C)cc1
0.289562	Clc1cc(NC(=O)C=2N=NN(C2)Cc3cnccc3)c(N4CCN(CC4)C)cc1
0.289562	Clc1cc(NC(=O)C=2N=NN(C2)Cc3cnccc3)c(N4CCN(CC4)C)cc1
0.289562	Clc1cc(NC(=O)C=2N=NN(C2)Cc3cnccc3)c(N4CCN(CC4)C)cc1
0.289562	Clc1cc(NC(=O)C=2N=NN(C2)Cc3cnccc3)c(N4CCN(CC4)C)cc1
0.289562	Clc1cc(NC(=O)C=2N=NN(C2)Cc3cnccc3)c(N4CCN(CC4)C)cc1
0.289562	Clc1cc(NC(=O)C=2N=NN(C2)Cc3cnccc3)c(N4CCN(CC4)C)cc1
0.289199	S1C(=NC=C1)C2=NNC=C2NC(=O)C(=O)Nc3c(ccc(c4cnccc4)c3)C
0.289199	S1C(=NC=C1)C2=NNC=C2NC(=O)C(=O)Nc3c(ccc(c4cnccc4)c3)C
0.289199	S1C(=NC=C1)C2=NNC=C2NC(=O)C(=O)Nc3c(ccc(c4cnccc4)c3)C
0.289199	S1C(=NC=C1)C2=NNC=C2NC(=O)C(=O)Nc3c(ccc(c4cnccc4)c3)C
0.289199	S1C(=NC=C1)C2=NNC=C2NC(=O)C(=O)Nc3c(ccc(c4cnccc4)c3)C
0.289199	S1C(=NC=C1)C2=NNC=C2NC(=O)C(=O)Nc3c(ccc(c4cnccc4)c3)C
0.289199	S1C(=NC=C1)C2=NNC=C2NC(=O)C(=O)Nc3c(ccc(c4cnccc4)c3)C
0.289199	S1C(=NC=C1)C2=NNC=C2NC(=O)C(=O)Nc3c(ccc(c4cnccc4)c3)C
0.289199	S1C(=NC=C1)C2=NNC=C2NC(=O)C(=O)Nc3c(ccc(c4cnccc4)c3)C
0.289199	S1C(=NC=C1)C2=NNC=C2NC(=O)C(=O)Nc3c(ccc(c4cnccc4)c3)C
0.289037	FC(F)(F)COc1nccc(c1)C(=O)Nc2cc3c(N(Cc4ccccc4)CC3)cc2
0.289037	FC(F)(F)COc1nccc(c1)C(=O)Nc2cc3c(N(Cc4ccccc4)CC3)cc2
0.289037	FC(F)(F)COc1nccc(c1)C(=O)Nc2cc3c(N(Cc4ccccc4)CC3)cc2
0.289037	FC(F)(F)COc1nccc(c1)C(=O)Nc2cc3c(N(Cc4ccccc4)CC3)cc2
0.289037	FC(F)(F)COc1nccc(c1)C(=O)Nc2cc3c(N(Cc4ccccc4)CC3)cc2
0.289037	FC(F)(F)COc1nccc(c1)C(=O)Nc2cc3c(N(Cc4ccccc4)CC3)cc2
0.289037	FC(F)(F)COc1nccc(c1)C(=O)Nc2cc3c(N(Cc4ccccc4)CC3)cc2
0.289037	FC(F)(F)COc1nccc(c1)C(=O)Nc2cc3c(N(Cc4ccccc4)CC3)cc2
0.289037	FC(F)(F)COc1nccc(c1)C(=O)Nc2cc3c(N(Cc4ccccc4)CC3)cc2
0.289037	FC(F)(F)COc1nccc(c1)C(=O)Nc2cc3c(N(Cc4ccccc4)CC3)cc2
0.288462	O=C(Nc1cc(Oc2c(cccc2)C)ccc1)c3cnc(NCC)cc3
0.287879	FC(F)(F)c1ncc(cn1)C(=O)Nc2cc(c(OCCN3CCCC3)cc2)C
0.287879	FC(F)(F)c1ncc(cn1)C(=O)Nc2cc(c(OCCN3CCCC3)cc2)C
0.287879	FC(F)(F)c1ncc(cn1)C(=O)Nc2cc(c(OCCN3CCCC3)cc2)C
0.287879	FC(F)(F)c1ncc(cn1)C(=O)Nc2cc(c(OCCN3CCCC3)cc2)C
0.287879	FC(F)(F)c1ncc(cn1)C(=O)Nc2cc(c(OCCN3CCCC3)cc2)C
0.287879	FC(F)(F)c1ncc(cn1)C(=O)Nc2cc(c(OCCN3CCCC3)cc2)C
0.287879	FC(F)(F)c1ncc(cn1)C(=O)Nc2cc(c(OCCN3CCCC3)cc2)C
0.287879	FC(F)(F)c1ncc(cn1)C(=O)Nc2cc(c(OCCN3CCCC3)cc2)C
0.287879	FC(F)(F)c1ncc(cn1)C(=O)Nc2cc(c(OCCN3CCCC3)cc2)C
0.287879	FC(F)(F)c1ncc(cn1)C(=O)Nc2cc(c(OCCN3CCCC3)cc2)C
0.287449	S1C=NC(c2ncc(cc2)C(=O)NCc3ccc(cc3)C(=O)Nc4ccncc4)=C1
0.287449	S1C=NC(c2ncc(cc2)C(=O)NCc3ccc(cc3)C(=O)Nc4ccncc4)=C1
0.287449	S1C=NC(c2ncc(cc2)C(=O)NCc3ccc(cc3)C(=O)Nc4ccncc4)=C1
0.287449	S1C=NC(c2ncc(cc2)C(=O)NCc3ccc(cc3)C(=O)Nc4ccncc4)=C1
0.287449	S1C=NC(c2ncc(cc2)C(=O)NCc3ccc(cc3)C(=O)Nc4ccncc4)=C1
0.287449	S1C=NC(c2ncc(cc2)C(=O)NCc3ccc(cc3)C(=O)Nc4ccncc4)=C1
0.287449	S1C=NC(c2ncc(cc2)C(=O)NCc3ccc(cc3)C(=O)Nc4ccncc4)=C1
0.287449	S1C=NC(c2ncc(cc2)C(=O)NCc3ccc(cc3)C(=O)Nc4ccncc4)=C1
0.287449	S1C=NC(c2ncc(cc2)C(=O)NCc3ccc(cc3)C(=O)Nc4ccncc4)=C1
0.287449	S1C=NC(c2ncc(cc2)C(=O)NCc3ccc(cc3)C(=O)Nc4ccncc4)=C1
0.287273	Clc1cc(c(OCCNC(=O)C(=O)Nc2c(ccc(c3cnccc3)c2)C)cc1)C
0.287273	Clc1cc(c(OCCNC(=O)C(=O)Nc2c(ccc(c3cnccc3)c2)C)cc1)C
0.287273	Clc1cc(c(OCCNC(=O)C(=O)Nc2c(ccc(c3cnccc3)c2)C)cc1)C
0.287273	Clc1cc(c(OCCNC(=O)C(=O)Nc2c(ccc(c3cnccc3)c2)C)cc1)C
0.287273	Clc1cc(c(OCCNC(=O)C(=O)Nc2c(ccc(c3cnccc3)c2)C)cc1)C
0.287273	Clc1cc(c(OCCNC(=O)C(=O)Nc2c(ccc(c3cnccc3)c2)C)cc1)C
0.287273	Clc1cc(c(OCCNC(=O)C(=O)Nc2c(ccc(c3cnccc3)c2)C)cc1)C
0.287273	Clc1cc(c(OCCNC(=O)C(=O)Nc2c(ccc(c3cnccc3)c2)C)cc1)C
0.287273	Clc1cc(c(OCCNC(=O)C(=O)Nc2c(ccc(c3cnccc3)c2)C)cc1)C
0.287273	Clc1cc(c(OCCNC(=O)C(=O)Nc2c(ccc(c3cnccc3)c2)C)cc1)C
0.286853	S(=O)(=O)(Nc1cc(ccc1)C(=O)Nc2cc(ccc2)CN3CCCCC3)C(C)C
0.286853	S(=O)(=O)(Nc1cc(ccc1)C(=O)Nc2cc(ccc2)CN3CCCCC3)C(C)C
0.286853	S(=O)(=O)(Nc1cc(ccc1)C(=O)Nc2cc(ccc2)CN3CCCCC3)C(C)C
0.286853	S(=O)(=O)(Nc1cc(ccc1)C(=O)Nc2cc(ccc2)CN3CCCCC3)C(C)C
0.286853	S(=O)(=O)(Nc1cc(ccc1)C(=O)Nc2cc(ccc2)CN3CCCCC3)C(C)C
0.286853	S(=O)(=O)(Nc1cc(ccc1)C(=O)Nc2cc(ccc2)CN3CCCCC3)C(C)C
0.286853	S(=O)(=O)(Nc1cc(ccc1)C(=O)Nc2cc(ccc2)CN3CCCCC3)C(C)C
0.286853	S(=O)(=O)(Nc1cc(ccc1)C(=O)Nc2cc(ccc2)CN3CCCCC3)C(C)C
0.286853	S(=O)(=O)(Nc1cc(ccc1)C(=O)Nc2cc(ccc2)CN3CCCCC3)C(C)C
0.286853	S(=O)(=O)(Nc1cc(ccc1)C(=O)Nc2cc(ccc2)CN3CCCCC3)C(C)C
0.286765	O=C(N1CCN(Cc2ncccc2)CC1)c3cc(Oc4ccncc4)c(cc3)C
0.286245	O=C(N(C)C)Nc1cc(NC(=O)c2c(OC)ccc(c2)CN)c(cc1)C
0.286245	O=C(N(C)C)Nc1cc(NC(=O)c2c(OC)ccc(c2)CN)c(cc1)C
0.286245	O=C(N(C)C)Nc1cc(NC(=O)c2c(OC)ccc(c2)CN)c(cc1)C
0.286245	O=C(N(C)C)Nc1cc(NC(=O)c2c(OC)ccc(c2)CN)c(cc1)C
0.286245	O=C(N(C)C)Nc1cc(NC(=O)c2c(OC)ccc(c2)CN)c(cc1)C
0.286245	O=C(N(C)C)Nc1cc(NC(=O)c2c(OC)ccc(c2)CN)c(cc1)C
0.286245	O=C(N(C)C)Nc1cc(NC(=O)c2c(OC)ccc(c2)CN)c(cc1)C
0.286245	O=C(N(C)C)Nc1cc(NC(=O)c2c(OC)ccc(c2)CN)c(cc1)C
0.286245	O=C(N(C)C)Nc1cc(NC(=O)c2c(OC)ccc(c2)CN)c(cc1)C
0.286245	O=C(N(C)C)Nc1cc(NC(=O)c2c(OC)ccc(c2)CN)c(cc1)C
0.285714	Clc1cc(ccc1)C(=O)Nc2cc(c(N)cc2)C
0.285714	Clc1cc(ccc1)C(=O)Nc2cc(c(N)cc2)C
0.285714	Clc1cc(ccc1)C(=O)Nc2cc(c(N)cc2)C
0.285714	Clc1cc(ccc1)C(=O)Nc2cc(c(N)cc2)C
0.285714	Clc1cc(ccc1)C(=O)Nc2cc(c(N)cc2)C
0.285714	Clc1cc(ccc1)C(=O)Nc2cc(c(N)cc2)C
0.285714	Clc1cc(ccc1)C(=O)Nc2cc(c(N)cc2)C
0.285714	Clc1cc(ccc1)C(=O)Nc2cc(c(N)cc2)C
0.285714	Clc1cc(ccc1)C(=O)Nc2cc(c(N)cc2)C
0.285714	Clc1cc(ccc1)C(=O)Nc2cc(c(N)cc2)C
0.285714	S(=O)(=O)(Nc1cc(ccc1)C(=O)Nc2cc(OCCOC)ccc2)c3c(ccc(c3)C=4N=C(SC4)C)C
0.285714	S(=O)(=O)(Nc1cc(ccc1)C(=O)Nc2cc(OCCOC)ccc2)c3c(ccc(c3)C=4N=C(SC4)C)C
0.285714	S(=O)(=O)(Nc1cc(ccc1)C(=O)Nc2cc(OCCOC)ccc2)c3c(ccc(c3)C=4N=C(SC4)C)C
0.285714	S(=O)(=O)(Nc1cc(ccc1)C(=O)Nc2cc(OCCOC)ccc2)c3c(ccc(c3)C=4N=C(SC4)C)C
0.285714	O=C(Nc1c(ccc(c2cnccc2)c1)C)C(=O)NCc3c(OC4CCCCC4)cc(cc3)C
0.285714	Fc1cncc(c1)C2CN(C(=O)C(=O)Nc3c(ccc(c4cnccc4)c3)C)CC2
0.285714	Fc1cncc(c1)C2CN(C(=O)C(=O)Nc3c(ccc(c4cnccc4)c3)C)CC2
0.285223	S(=O)(=O)(N(CC)CC)c1cc(NC(=O)c2cc(NC(=O)Cc3ccncc3)c(cc2)C)c(NC)cc1
0.285223	S(=O)(=O)(N(CC)CC)c1cc(NC(=O)c2cc(NC(=O)Cc3ccncc3)c(cc2)C)c(NC)cc1
0.285223	S(=O)(=O)(N(CC)CC)c1cc(NC(=O)c2cc(NC(=O)Cc3ccncc3)c(cc2)C)c(NC)cc1
0.285223	S(=O)(=O)(N(CC)CC)c1cc(NC(=O)c2cc(NC(=O)Cc3ccncc3)c(cc2)C)c(NC)cc1
0.285223	S(=O)(=O)(N(CC)CC)c1cc(NC(=O)c2cc(NC(=O)Cc3ccncc3)c(cc2)C)c(NC)cc1
0.285223	S(=O)(=O)(N(CC)CC)c1cc(NC(=O)c2cc(NC(=O)Cc3ccncc3)c(cc2)C)c(NC)cc1
0.285223	S(=O)(=O)(N(CC)CC)c1cc(NC(=O)c2cc(NC(=O)Cc3ccncc3)c(cc2)C)c(NC)cc1
0.285223	S(=O)(=O)(N(CC)CC)c1cc(NC(=O)c2cc(NC(=O)Cc3ccncc3)c(cc2)C)c(NC)cc1
0.285223	S(=O)(=O)(N(CC)CC)c1cc(NC(=O)c2cc(NC(=O)Cc3ccncc3)c(cc2)C)c(NC)cc1
0.285211	S1C(=C(OCC1)C)CNC(=O)C(=O)Nc2c(ccc(c3cnccc3)c2)C
0.285211	S1C(=C(OCC1)C)CNC(=O)C(=O)Nc2c(ccc(c3cnccc3)c2)C
0.285211	S1C(=C(OCC1)C)CNC(=O)C(=O)Nc2c(ccc(c3cnccc3)c2)C
0.285211	S1C(=C(OCC1)C)CNC(=O)C(=O)Nc2c(ccc(c3cnccc3)c2)C
0.285211	S1C(=C(OCC1)C)CNC(=O)C(=O)Nc2c(ccc(c3cnccc3)c2)C
0.285211	S1C(=C(OCC1)C)CNC(=O)C(=O)Nc2c(ccc(c3cnccc3)c2)C
0.285211	S1C(=C(OCC1)C)CNC(=O)C(=O)Nc2c(ccc(c3cnccc3)c2)C
0.285211	S1C(=C(OCC1)C)CNC(=O)C(=O)Nc2c(ccc(c3cnccc3)c2)C
0.285211	S1C(=C(OCC1)C)CNC(=O)C(=O)Nc2c(ccc(c3cnccc3)c2)C
0.285211	S1C(=C(OCC1)C)CNC(=O)C(=O)Nc2c(ccc(c3cnccc3)c2)C
0.284698	O=C(N(C1CCNCC1)CC)C(=O)Nc2c(ccc(c3cnccc3)c2)C
0.284698	O=C(N(C1CCNCC1)CC)C(=O)Nc2c(ccc(c3cnccc3)c2)C
0.284698	O=C(N(C1CCNCC1)CC)C(=O)Nc2c(ccc(c3cnccc3)c2)C
0.284698	O=C(N(C1CCNCC1)CC)C(=O)Nc2c(ccc(c3cnccc3)c2)C
0.284698	O=C(N(C1CCNCC1)CC)C(=O)Nc2c(ccc(c3cnccc3)c2)C
0.284314	O=C(N1C(CN(c2ccccc2)CC1)C)C(=O)Nc3c(ccc(c4cnccc4)c3)C
0.284314	O=C(N1C(CN(c2ccccc2)CC1)C)C(=O)Nc3c(ccc(c4cnccc4)c3)C
0.284314	O=C(N1C(CN(c2ccccc2)CC1)C)C(=O)Nc3c(ccc(c4cnccc4)c3)C
0.283871	FC(F)(F)CNC(=O)c1cc(NC(=O)C(=O)NCc2c(c3ccc(cc3)CN4C=NC=C4)cccc2)c(cc1)C
0.283871	FC(F)(F)CNC(=O)c1cc(NC(=O)C(=O)NCc2c(c3ccc(cc3)CN4C=NC=C4)cccc2)c(cc1)C
0.283871	FC(F)(F)CNC(=O)c1cc(NC(=O)C(=O)NCc2c(c3ccc(cc3)CN4C=NC=C4)cccc2)c(cc1)C
0.283871	FC(F)(F)CNC(=O)c1cc(NC(=O)C(=O)NCc2c(c3ccc(cc3)CN4C=NC=C4)cccc2)c(cc1)C
0.283871	FC(F)(F)CNC(=O)c1cc(NC(=O)C(=O)NCc2c(c3ccc(cc3)CN4C=NC=C4)cccc2)c(cc1)C
0.283871	FC(F)(F)CNC(=O)c1cc(NC(=O)C(=O)NCc2c(c3ccc(cc3)CN4C=NC=C4)cccc2)c(cc1)C
0.283871	FC(F)(F)CNC(=O)c1cc(NC(=O)C(=O)NCc2c(c3ccc(cc3)CN4C=NC=C4)cccc2)c(cc1)C
0.283871	FC(F)(F)CNC(=O)c1cc(NC(=O)C(=O)NCc2c(c3ccc(cc3)CN4C=NC=C4)cccc2)c(cc1)C
0.283871	FC(F)(F)CNC(=O)c1cc(NC(=O)C(=O)NCc2c(c3ccc(cc3)CN4C=NC=C4)cccc2)c(cc1)C
0.283871	FC(F)(F)CNC(=O)c1cc(NC(=O)C(=O)NCc2c(c3ccc(cc3)CN4C=NC=C4)cccc2)c(cc1)C
0.283784	O=C(N1Cc2c(ccc(O)c2)CC1)C(=O)Nc3c(ccc(c4cnccc4)c3)C
0.283784	O=C(N1Cc2c(ccc(O)c2)CC1)C(=O)Nc3c(ccc(c4cnccc4)c3)C
0.283784	O=C(N1Cc2c(ccc(O)c2)CC1)C(=O)Nc3c(ccc(c4cnccc4)c3)C
0.283784	O=C(N1Cc2c(ccc(O)c2)CC1)C(=O)Nc3c(ccc(c4cnccc4)c3)C
0.283784	O=C(N1Cc2c(ccc(O)c2)CC1)C(=O)Nc3c(ccc(c4cnccc4)c3)C
0.283784	O=C(N1Cc2c(ccc(O)c2)CC1)C(=O)Nc3c(ccc(c4cnccc4)c3)C
0.283784	O=C(N1Cc2c(ccc(O)c2)CC1)C(=O)Nc3c(ccc(c4cnccc4)c3)C
0.283784	O=C(N1Cc2c(ccc(O)c2)CC1)C(=O)Nc3c(ccc(c4cnccc4)c3)C
0.283784	O=C(N1Cc2c(ccc(O)c2)CC1)C(=O)Nc3c(ccc(c4cnccc4)c3)C
0.283784	O=C(N1Cc2c(ccc(O)c2)CC1)C(=O)Nc3c(ccc(c4cnccc4)c3)C
0.283525	O=C(Nc1cc(c2cnccc2)ccc1)C=3N=NN(C3)Cc4cnccc4
0.283525	O=C(Nc1cc(c2cnccc2)ccc1)C=3N=NN(C3)Cc4cnccc4
0.283525	O=C(Nc1cc(c2cnccc2)ccc1)C=3N=NN(C3)Cc4cnccc4
0.283525	O=C(Nc1cc(c2cnccc2)ccc1)C=3N=NN(C3)Cc4cnccc4
0.283525	O=C(Nc1cc(c2cnccc2)ccc1)C=3N=NN(C3)Cc4cnccc4
0.283525	O=C(Nc1cc(c2cnccc2)ccc1)C=3N=NN(C3)Cc4cnccc4
0.283525	O=C(Nc1cc(c2cnccc2)ccc1)C=3N=NN(C3)Cc4cnccc4
0.283525	O=C(Nc1cc(c2cnccc2)ccc1)C=3N=NN(C3)Cc4cnccc4
0.283525	O=C(Nc1cc(c2cnccc2)ccc1)C=3N=NN(C3)Cc4cnccc4
0.283525	O=C(Nc1cc(c2cnccc2)ccc1)C=3N=NN(C3)Cc4cnccc4
0.283154	FC(F)(F)c1cc(ccc1)C(NC(=O)C(=O)Nc2c(ccc(c3cnccc3)c2)C)(C)C
0.283154	FC(F)(F)c1cc(ccc1)C(NC(=O)C(=O)Nc2c(ccc(c3cnccc3)c2)C)(C)C
0.283154	FC(F)(F)c1cc(ccc1)C(NC(=O)C(=O)Nc2c(ccc(c3cnccc3)c2)C)(C)C
0.283154	FC(F)(F)c1cc(ccc1)C(NC(=O)C(=O)Nc2c(ccc(c3cnccc3)c2)C)(C)C
0.283154	FC(F)(F)c1cc(ccc1)C(NC(=O)C(=O)Nc2c(ccc(c3cnccc3)c2)C)(C)C
0.283154	FC(F)(F)c1cc(ccc1)C(NC(=O)C(=O)Nc2c(ccc(c3cnccc3)c2)C)(C)C
0.283154	FC(F)(F)c1cc(ccc1)C(NC(=O)C(=O)Nc2c(ccc(c3cnccc3)c2)C)(C)C
0.283154	FC(F)(F)c1cc(ccc1)C(NC(=O)C(=O)Nc2c(ccc(c3cnccc3)c2)C)(C)C
0.283154	FC(F)(F)c1cc(ccc1)C(NC(=O)C(=O)Nc2c(ccc(c3cnccc3)c2)C)(C)C
0.283154	FC(F)(F)c1cc(ccc1)C(NC(=O)C(=O)Nc2c(ccc(c3cnccc3)c2)C)(C)C
0.282958	Fc1c(N2N=C(C=C2C)C)ccc(c1)C(=O)Nc3ncc(c4ncccc4)cc3
0.282958	Fc1c(N2N=C(C=C2C)C)ccc(c1)C(=O)Nc3ncc(c4ncccc4)cc3
0.282958	Fc1c(N2N=C(C=C2C)C)ccc(c1)C(=O)Nc3ncc(c4ncccc4)cc3
0.282958	Fc1c(N2N=C(C=C2C)C)ccc(c1)C(=O)Nc3ncc(c4ncccc4)cc3
0.282958	Fc1c(N2N=C(C=C2C)C)ccc(c1)C(=O)Nc3ncc(c4ncccc4)cc3
0.282958	Fc1c(N2N=C(C=C2C)C)ccc(c1)C(=O)Nc3ncc(c4ncccc4)cc3
0.282958	Fc1c(N2N=C(C=C2C)C)ccc(c1)C(=O)Nc3ncc(c4ncccc4)cc3
0.282958	Fc1c(N2N=C(C=C2C)C)ccc(c1)C(=O)Nc3ncc(c4ncccc4)cc3
0.282958	Fc1c(N2N=C(C=C2C)C)ccc(c1)C(=O)Nc3ncc(c4ncccc4)cc3
0.282958	Fc1c(N2N=C(C=C2C)C)ccc(c1)C(=O)Nc3ncc(c4ncccc4)cc3
0.282946	Fc1c(ccc(NC(=O)CN2CCN(C(=O)c3ccc(OC)cc3)CC2)c1)C
0.282946	Fc1c(ccc(NC(=O)CN2CCN(C(=O)c3ccc(OC)cc3)CC2)c1)C
0.282946	Fc1c(ccc(NC(=O)CN2CCN(C(=O)c3ccc(OC)cc3)CC2)c1)C
0.282946	Fc1c(ccc(NC(=O)CN2CCN(C(=O)c3ccc(OC)cc3)CC2)c1)C
0.282946	Fc1c(ccc(NC(=O)CN2CCN(C(=O)c3ccc(OC)cc3)CC2)c1)C
0.282946	Fc1c(ccc(NC(=O)CN2CCN(C(=O)c3ccc(OC)cc3)CC2)c1)C
0.282946	Fc1c(ccc(NC(=O)CN2CCN(C(=O)c3ccc(OC)cc3)CC2)c1)C
0.282946	Fc1c(ccc(NC(=O)CN2CCN(C(=O)c3ccc(OC)cc3)CC2)c1)C
0.282946	Fc1c(ccc(NC(=O)CN2CCN(C(=O)c3ccc(OC)cc3)CC2)c1)C
0.282946	Fc1c(ccc(NC(=O)CN2CCN(C(=O)c3ccc(OC)cc3)CC2)c1)C
0.282759	Brc1cc(c(cc1)C(=O)Nc2cc3c(N(Cc4ccccc4)CC3)cc2)C
0.282759	Brc1cc(c(cc1)C(=O)Nc2cc3c(N(Cc4ccccc4)CC3)cc2)C
0.282759	Brc1cc(c(cc1)C(=O)Nc2cc3c(N(Cc4ccccc4)CC3)cc2)C
0.282759	Brc1cc(c(cc1)C(=O)Nc2cc3c(N(Cc4ccccc4)CC3)cc2)C
0.282759	Brc1cc(c(cc1)C(=O)Nc2cc3c(N(Cc4ccccc4)CC3)cc2)C
0.282759	Brc1cc(c(cc1)C(=O)Nc2cc3c(N(Cc4ccccc4)CC3)cc2)C
0.282759	Brc1cc(c(cc1)C(=O)Nc2cc3c(N(Cc4ccccc4)CC3)cc2)C
0.282759	Brc1cc(c(cc1)C(=O)Nc2cc3c(N(Cc4ccccc4)CC3)cc2)C
0.282759	Brc1cc(c(cc1)C(=O)Nc2cc3c(N(Cc4ccccc4)CC3)cc2)C
0.282759	Brc1cc(c(cc1)C(=O)Nc2cc3c(N(Cc4ccccc4)CC3)cc2)C
0.282353	Clc1cc(Cl)cc(c1)C(=O)Nc2ccc(cc2)C(=O)NNc3nc(N(CC)CC)ccn3
0.282353	Clc1cc(Cl)cc(c1)C(=O)Nc2ccc(cc2)C(=O)NNc3nc(N(CC)CC)ccn3
0.282353	Clc1cc(Cl)cc(c1)C(=O)Nc2ccc(cc2)C(=O)NNc3nc(N(CC)CC)ccn3
0.282353	Clc1cc(Cl)cc(c1)C(=O)Nc2ccc(cc2)C(=O)NNc3nc(N(CC)CC)ccn3
0.281853	O=C(NC)c1ncc(cc1)C=2ON=C(N2)CN3CCN(CC3)C
0.281853	O=C(NC)c1ncc(cc1)C=2ON=C(N2)CN3CCN(CC3)C
0.281853	O=C(NC)c1ncc(cc1)C=2ON=C(N2)CN3CCN(CC3)C
0.281853	O=C(NC)c1ncc(cc1)C=2ON=C(N2)CN3CCN(CC3)C
0.281853	O=C(NC)c1ncc(cc1)C=2ON=C(N2)CN3CCN(CC3)C
0.281853	O=C(NC)c1ncc(cc1)C=2ON=C(N2)CN3CCN(CC3)C
0.281853	O=C(NC)c1ncc(cc1)C=2ON=C(N2)CN3CCN(CC3)C
0.281853	O=C(NC)c1ncc(cc1)C=2ON=C(N2)CN3CCN(CC3)C
0.281853	O=C(NC)c1ncc(cc1)C=2ON=C(N2)CN3CCN(CC3)C
0.281853	O=C(NC)c1ncc(cc1)C=2ON=C(N2)CN3CCN(CC3)C
0.281853	Clc1nc(c(cc1)CC(=O)Nc2cc(c3cnccc3)ccc2)C
0.281853	Clc1nc(c(cc1)CC(=O)Nc2cc(c3cnccc3)ccc2)C
0.281853	Clc1nc(c(cc1)CC(=O)Nc2cc(c3cnccc3)ccc2)C
0.281853	Clc1nc(c(cc1)CC(=O)Nc2cc(c3cnccc3)ccc2)C
0.281853	Clc1nc(c(cc1)CC(=O)Nc2cc(c3cnccc3)ccc2)C
0.281853	Clc1nc(c(cc1)CC(=O)Nc2cc(c3cnccc3)ccc2)C
0.281853	Clc1nc(c(cc1)CC(=O)Nc2cc(c3cnccc3)ccc2)C
0.281853	Clc1nc(c(cc1)CC(=O)Nc2cc(c3cnccc3)ccc2)C
0.281853	Clc1nc(c(cc1)CC(=O)Nc2cc(c3cnccc3)ccc2)C
0.281853	Clc1nc(c(cc1)CC(=O)Nc2cc(c3cnccc3)ccc2)C
0.281787	O=C(N1CC(c2ccncc2)=CCC1)c3cc(NC(=O)Cc4ccncc4)c(cc3)C
0.281787	O=C(N1CC(c2ccncc2)=CCC1)c3cc(NC(=O)Cc4ccncc4)c(cc3)C
0.281787	O=C(N1CC(c2ccncc2)=CCC1)c3cc(NC(=O)Cc4ccncc4)c(cc3)C
0.281787	O=C(N1CC(c2ccncc2)=CCC1)c3cc(NC(=O)Cc4ccncc4)c(cc3)C
0.281787	O=C(N1CC(c2ccncc2)=CCC1)c3cc(NC(=O)Cc4ccncc4)c(cc3)C
0.281787	O=C(N1CC(c2ccncc2)=CCC1)c3cc(NC(=O)Cc4ccncc4)c(cc3)C
0.281787	O=C(N1CC(c2ccncc2)=CCC1)c3cc(NC(=O)Cc4ccncc4)c(cc3)C
0.281787	O=C(N1CC(c2ccncc2)=CCC1)c3cc(NC(=O)Cc4ccncc4)c(cc3)C
0.281787	O=C(N1CC(c2ccncc2)=CCC1)c3cc(NC(=O)Cc4ccncc4)c(cc3)C
0.281787	O=C(N1CC(c2ccncc2)=CCC1)c3cc(NC(=O)Cc4ccncc4)c(cc3)C
0.281746	Fc1cc(NC(=O)c2ccc(N(C(=O)C=C)C)cc2)c(cc1)C
0.281481	Fc1c(cccc1)C(=O)Nc2c(ccc(c2)C(=O)Nc3cc(c(c(c3)C)C(=O)C)C)C
0.281481	Fc1c(cccc1)C(=O)Nc2c(ccc(c2)C(=O)Nc3cc(c(c(c3)C)C(=O)C)C)C
0.281481	Fc1c(cccc1)C(=O)Nc2c(ccc(c2)C(=O)Nc3cc(c(c(c3)C)C(=O)C)C)C
0.281481	Fc1c(cccc1)C(=O)Nc2c(ccc(c2)C(=O)Nc3cc(c(c(c3)C)C(=O)C)C)C
0.281481	Fc1c(cccc1)C(=O)Nc2c(ccc(c2)C(=O)Nc3cc(c(c(c3)C)C(=O)C)C)C
0.281481	Fc1c(cccc1)C(=O)Nc2c(ccc(c2)C(=O)Nc3cc(c(c(c3)C)C(=O)C)C)C
0.281481	Fc1c(cccc1)C(=O)Nc2c(ccc(c2)C(=O)Nc3cc(c(c(c3)C)C(=O)C)C)C
0.280702	O=C(Nc1c(ccc(c2cnccc2)c1)C)C(=O)NCC3OCC4(NC3)CC4
0.280443	S(c1ncccn1)c2c(NC(=O)c3cc(OCC)c(cc3)C)cccc2
0.279851	O=C(Nc1c(OCCN(C)C)cc(cc1)C)C(=O)Nc2cc(c3cnccc3)ccc2
0.279528	O=C(Nc1c(ccc(c1)C=O)C)c2cc3OCCOc3cc2
0.279528	O=C(Nc1c(ccc(c1)C=O)C)c2cc3OCCOc3cc2
0.279528	O=C(Nc1c(ccc(c1)C=O)C)c2cc3OCCOc3cc2
0.279528	O=C(Nc1c(ccc(c1)C=O)C)c2cc3OCCOc3cc2
0.279528	O=C(Nc1c(ccc(c1)C=O)C)c2cc3OCCOc3cc2
0.279528	O=C(Nc1c(ccc(c1)C=O)C)c2cc3OCCOc3cc2
0.279528	O=C(Nc1c(ccc(c1)C=O)C)c2cc3OCCOc3cc2
0.279528	O=C(Nc1c(ccc(c1)C=O)C)c2cc3OCCOc3cc2
0.279528	O=C(Nc1c(ccc(c1)C=O)C)c2cc3OCCOc3cc2
0.279528	O=C(Nc1c(ccc(c1)C=O)C)c2cc3OCCOc3cc2
0.279528	FC(F)(F)Oc1c(cc(cc1)C(=O)NCc2ccc(cc2)C(=O)Nc3ccncc3)C
0.279528	FC(F)(F)Oc1c(cc(cc1)C(=O)NCc2ccc(cc2)C(=O)Nc3ccncc3)C
0.279352	O=C(N)c1ncc(NC(=O)C(=O)Nc2cc(c3cnccc3)ccc2)cc1
0.278986	Clc1c(NCCN2CCOCC2)ccc(c1)C(=O)NNC(=S)Nc3cc(c(cc3)C)C
0.278986	Clc1c(NCCN2CCOCC2)ccc(c1)C(=O)NNC(=S)Nc3cc(c(cc3)C)C
0.278986	Clc1c(NCCN2CCOCC2)ccc(c1)C(=O)NNC(=S)Nc3cc(c(cc3)C)C
0.278986	Clc1c(NCCN2CCOCC2)ccc(c1)C(=O)NNC(=S)Nc3cc(c(cc3)C)C
0.278351	O=C(Nc1cc(ccc1)CN(C=O)Cc2c(cc(cc2)C)C=3C=NN(C3)C)c4ccccc4
0.278351	O=C(Nc1cc(ccc1)CN(C=O)Cc2c(cc(cc2)C)C=3C=NN(C3)C)c4ccccc4
0.278351	O=C(Nc1cc(ccc1)CN(C=O)Cc2c(cc(cc2)C)C=3C=NN(C3)C)c4ccccc4
0.278351	O=C(Nc1cc(ccc1)CN(C=O)Cc2c(cc(cc2)C)C=3C=NN(C3)C)c4ccccc4
0.278351	O=C(Nc1cc(ccc1)CN(C=O)Cc2c(cc(cc2)C)C=3C=NN(C3)C)c4ccccc4
0.278351	O=C(Nc1cc(ccc1)CN(C=O)Cc2c(cc(cc2)C)C=3C=NN(C3)C)c4ccccc4
0.278351	O=C(Nc1cc(ccc1)CN(C=O)Cc2c(cc(cc2)C)C=3C=NN(C3)C)c4ccccc4
0.278351	O=C(Nc1cc(ccc1)CN(C=O)Cc2c(cc(cc2)C)C=3C=NN(C3)C)c4ccccc4
0.278351	O=C(Nc1cc(ccc1)CN(C=O)Cc2c(cc(cc2)C)C=3C=NN(C3)C)c4ccccc4
0.278226	O=C(Nc1ccc(Oc2ccc(cc2)C)cc1)c3cc(ccc3)CNc4nc(cc(n4)C)C
0.277778	Brc1cc(ccc1)C(=O)Nc2c(cccc2)C(=O)Nc3cc(OCC)c(cc3)C
0.277778	Brc1cc(ccc1)C(=O)Nc2c(cccc2)C(=O)Nc3cc(OCC)c(cc3)C
0.277778	Brc1cc(ccc1)C(=O)Nc2c(cccc2)C(=O)Nc3cc(OCC)c(cc3)C
0.277778	Brc1cc(ccc1)C(=O)Nc2c(cccc2)C(=O)Nc3cc(OCC)c(cc3)C
0.277778	Brc1cc(ccc1)C(=O)Nc2c(cccc2)C(=O)Nc3cc(OCC)c(cc3)C
0.277778	Brc1cc(ccc1)C(=O)Nc2c(cccc2)C(=O)Nc3cc(OCC)c(cc3)C
0.277778	Brc1cc(ccc1)C(=O)Nc2c(cccc2)C(=O)Nc3cc(OCC)c(cc3)C
0.277344	O=C(O)C1CC(C(=O)Nc2cc(c3nc(ncc3)C)ccc2)CC1
0.277344	O=C(O)C1CC(C(=O)Nc2cc(c3nc(ncc3)C)ccc2)CC1
0.277273	O=C(NC)c1cc(NC=O)c(cc1)C
0.277273	O=C(NC)c1cc(NC=O)c(cc1)C
0.277273	O=C(NC)c1cc(NC=O)c(cc1)C
0.277273	O=C(NC)c1cc(NC=O)c(cc1)C
0.277273	O=C(NC)c1cc(NC=O)c(cc1)C
0.277273	O=C(NC)c1cc(NC=O)c(cc1)C
0.277273	O=C(NC)c1cc(NC=O)c(cc1)C
0.277273	O=C(NC)c1cc(NC=O)c(cc1)C
0.277273	O=C(NC)c1cc(NC=O)c(cc1)C
0.277273	O=C(NC)c1cc(NC=O)c(cc1)C
0.276753	O=C(OCC(=O)Nc1cc2c(cc1)C(=O)c3c(cccc3)C2=O)c4ccc(Nc5ncccn5)cc4
0.27668	O=C(Nc1c(cc(cc1)C)C)C(=O)Nc2cc(c(NC(=O)C=3OC=CC3)cc2)C
0.27668	O=C(Nc1c(cc(cc1)C)C)C(=O)Nc2cc(c(NC(=O)C=3OC=CC3)cc2)C
0.27668	O=C(Nc1c(cc(cc1)C)C)C(=O)Nc2cc(c(NC(=O)C=3OC=CC3)cc2)C
0.27668	O=C(Nc1c(cc(cc1)C)C)C(=O)Nc2cc(c(NC(=O)C=3OC=CC3)cc2)C
0.276515	O=C(NCc1ccccc1)c2cc(NC(=O)C(=O)Nc3cc(OCC)c(cc3)C)ccc2
0.276515	O=C(NCc1ccccc1)c2cc(NC(=O)C(=O)Nc3cc(OCC)c(cc3)C)ccc2
0.276515	O=C(NCc1ccccc1)c2cc(NC(=O)C(=O)Nc3cc(OCC)c(cc3)C)ccc2
0.276515	O=C(NCc1ccccc1)c2cc(NC(=O)C(=O)Nc3cc(OCC)c(cc3)C)ccc2
0.276515	O=C(NCc1ccccc1)c2cc(NC(=O)C(=O)Nc3cc(OCC)c(cc3)C)ccc2
0.276515	O=C(NCc1ccccc1)c2cc(NC(=O)C(=O)Nc3cc(OCC)c(cc3)C)ccc2
0.276515	O=C(NCc1ccccc1)c2cc(NC(=O)C(=O)Nc3cc(OCC)c(cc3)C)ccc2
0.276515	O=C(NCc1ccccc1)c2cc(NC(=O)C(=O)Nc3cc(OCC)c(cc3)C)ccc2
0.276515	O=C(NCc1ccccc1)c2cc(NC(=O)C(=O)Nc3cc(OCC)c(cc3)C)ccc2
0.276515	O=C(NCc1ccccc1)c2cc(NC(=O)C(=O)Nc3cc(OCC)c(cc3)C)ccc2
0.276423	O=C(Nc1c(cc(NC(=O)C=O)cc1)C)C=2OC=CC2
0.276423	O=C(Nc1c(cc(NC(=O)C=O)cc1)C)C=2OC=CC2
0.276423	O=C(Nc1c(cc(NC(=O)C=O)cc1)C)C=2OC=CC2
0.276423	O=C(Nc1c(cc(NC(=O)C=O)cc1)C)C=2OC=CC2
0.276423	O=C(Nc1c(cc(NC(=O)C=O)cc1)C)C=2OC=CC2
0.276423	O=C(Nc1c(cc(NC(=O)C=O)cc1)C)C=2OC=CC2
0.276423	O=C(Nc1c(cc(NC(=O)C=O)cc1)C)C=2OC=CC2
0.276423	O=C(Nc1c(cc(NC(=O)C=O)cc1)C)C=2OC=CC2
0.276423	O=C(Nc1c(cc(NC(=O)C=O)cc1)C)C=2OC=CC2
0.275556	O=C(Nc1cc(c2cnccc2)ccc1)C(=O)Nc3ccc(c4cc(ccc4)C)cc3
0.275556	O=C(Nc1cc(c2cnccc2)ccc1)C(=O)Nc3ccc(c4cc(ccc4)C)cc3
0.275472	S1C(C(=O)Nc2c(cc(cc2)C=3ON=CN3)C)=CC=C1
0.274021	O=C(N1CCCC1)c2nccc(NC(=O)c3cc(ccc3)CNc4nc(cc(n4)C)C)c2
0.274021	O=C(N1CCCC1)c2nccc(NC(=O)c3cc(ccc3)CNc4nc(cc(n4)C)C)c2
0.274021	O=C(N1CCCC1)c2nccc(NC(=O)c3cc(ccc3)CNc4nc(cc(n4)C)C)c2
0.274021	O=C(N1CCCC1)c2nccc(NC(=O)c3cc(ccc3)CNc4nc(cc(n4)C)C)c2
0.27381	O=C(Nc1c(ccc(c2cnc(OC)cc2)c1)C)C(=O)N
0.27381	O=C(Nc1c(ccc(c2cnc(OC)cc2)c1)C)C(=O)N
0.27381	O=C(Nc1c(ccc(c2cnc(OC)cc2)c1)C)C(=O)N
0.27381	O=C(Nc1c(ccc(c2cnc(OC)cc2)c1)C)C(=O)N
0.27381	O=C(Nc1c(ccc(c2cnc(OC)cc2)c1)C)C(=O)N
0.27381	O=C(Nc1c(ccc(c2cnc(OC)cc2)c1)C)C(=O)N
0.27381	O=C(Nc1c(ccc(c2cnc(OC)cc2)c1)C)C(=O)N
0.27381	O=C(Nc1c(ccc(c2cnc(OC)cc2)c1)C)C(=O)N
0.27381	O=C(Nc1c(ccc(c2cnc(OC)cc2)c1)C)C(=O)N
0.27381	O=C(Nc1c(ccc(c2cnc(OC)cc2)c1)C)C(=O)N
0.273356	S(c1c(F)cc(NC(=O)c2cc(NC(=O)c3cc4OCCOc4cc3)c(cc2)C)cc1)C5CCCC5
0.273356	S(c1c(F)cc(NC(=O)c2cc(NC(=O)c3cc4OCCOc4cc3)c(cc2)C)cc1)C5CCCC5
0.273356	S(c1c(F)cc(NC(=O)c2cc(NC(=O)c3cc4OCCOc4cc3)c(cc2)C)cc1)C5CCCC5
0.273356	S(c1c(F)cc(NC(=O)c2cc(NC(=O)c3cc4OCCOc4cc3)c(cc2)C)cc1)C5CCCC5
0.273356	S(c1c(F)cc(NC(=O)c2cc(NC(=O)c3cc4OCCOc4cc3)c(cc2)C)cc1)C5CCCC5
0.273356	S(c1c(F)cc(NC(=O)c2cc(NC(=O)c3cc4OCCOc4cc3)c(cc2)C)cc1)C5CCCC5
0.273356	S(c1c(F)cc(NC(=O)c2cc(NC(=O)c3cc4OCCOc4cc3)c(cc2)C)cc1)C5CCCC5
0.273356	S(c1c(F)cc(NC(=O)c2cc(NC(=O)c3cc4OCCOc4cc3)c(cc2)C)cc1)C5CCCC5
0.273356	S(c1c(F)cc(NC(=O)c2cc(NC(=O)c3cc4OCCOc4cc3)c(cc2)C)cc1)C5CCCC5
0.273356	S(c1c(F)cc(NC(=O)c2cc(NC(=O)c3cc4OCCOc4cc3)c(cc2)C)cc1)C5CCCC5
0.273077	S1C(c2ccc(F)cc2)=CC=C1C(=O)Nc3ncc(c4ncccc4)cc3
0.273077	S1C(c2ccc(F)cc2)=CC=C1C(=O)Nc3ncc(c4ncccc4)cc3
0.273077	S1C(c2ccc(F)cc2)=CC=C1C(=O)Nc3ncc(c4ncccc4)cc3
0.273077	S1C(c2ccc(F)cc2)=CC=C1C(=O)Nc3ncc(c4ncccc4)cc3
0.273077	S1C(c2ccc(F)cc2)=CC=C1C(=O)Nc3ncc(c4ncccc4)cc3
0.273077	S1C(c2ccc(F)cc2)=CC=C1C(=O)Nc3ncc(c4ncccc4)cc3
0.273077	S1C(c2ccc(F)cc2)=CC=C1C(=O)Nc3ncc(c4ncccc4)cc3
0.273077	S1C(c2ccc(F)cc2)=CC=C1C(=O)Nc3ncc(c4ncccc4)cc3
0.273077	S1C(c2ccc(F)cc2)=CC=C1C(=O)Nc3ncc(c4ncccc4)cc3
0.273077	S1C(c2ccc(F)cc2)=CC=C1C(=O)Nc3ncc(c4ncccc4)cc3
0.272727	Fc1c(cccc1)C(=O)Nc2c(ccc(c2)C(=O)Nc3c(cc(N4N=CC=C4)cc3)C)C
0.272388	O=C(Nc1nccc(N2CCN(CC2)C)c1)C3=CN(C=C3)Cc4ccccc4
0.272388	O=C(Nc1nccc(N2CCN(CC2)C)c1)C3=CN(C=C3)Cc4ccccc4
0.271739	Clc1c(F)ccc(NNC(=O)C=2N=C(SC2)c3cnccc3)c1
0.271739	Clc1c(F)ccc(NNC(=O)C=2N=C(SC2)c3cnccc3)c1
0.271739	Clc1c(F)ccc(NNC(=O)C=2N=C(SC2)c3cnccc3)c1
0.271739	Clc1c(F)ccc(NNC(=O)C=2N=C(SC2)c3cnccc3)c1
0.271739	Clc1c(F)ccc(NNC(=O)C=2N=C(SC2)c3cnccc3)c1
0.271739	Clc1c(F)ccc(NNC(=O)C=2N=C(SC2)c3cnccc3)c1
0.271739	Clc1c(F)ccc(NNC(=O)C=2N=C(SC2)c3cnccc3)c1
0.271739	Clc1c(F)ccc(NNC(=O)C=2N=C(SC2)c3cnccc3)c1
0.271739	Clc1c(F)ccc(NNC(=O)C=2N=C(SC2)c3cnccc3)c1
0.271739	Clc1c(F)ccc(NNC(=O)C=2N=C(SC2)c3cnccc3)c1
0.271698	O=C(Nc1cnc(OC2COCC2)cc1)c3ncc(c4cnccc4)cc3
0.271698	O=C(Nc1cnc(OC2COCC2)cc1)c3ncc(c4cnccc4)cc3
0.271698	O=C(Nc1cnc(OC2COCC2)cc1)c3ncc(c4cnccc4)cc3
0.271698	O=C(Nc1cnc(OC2COCC2)cc1)c3ncc(c4cnccc4)cc3
0.271698	O=C(Nc1cnc(OC2COCC2)cc1)c3ncc(c4cnccc4)cc3
0.271698	O=C(Nc1cnc(OC2COCC2)cc1)c3ncc(c4cnccc4)cc3
0.271605	O=C(Nc1c(ccc(c1)Cc2ncccc2)C)C=O
0.271565	O=C(N(CC1N(CCC1)CC)CCN(C)C)C(=O)Nc2c(ccc(c3cnccc3)c2)C
0.271565	O=C(N(CC1N(CCC1)CC)CCN(C)C)C(=O)Nc2c(ccc(c3cnccc3)c2)C
0.271565	O=C(N(CC1N(CCC1)CC)CCN(C)C)C(=O)Nc2c(ccc(c3cnccc3)c2)C
0.271565	O=C(N(CC1N(CCC1)CC)CCN(C)C)C(=O)Nc2c(ccc(c3cnccc3)c2)C
0.271565	O=C(N(CC1N(CCC1)CC)CCN(C)C)C(=O)Nc2c(ccc(c3cnccc3)c2)C
0.271565	O=C(N(CC1N(CCC1)CC)CCN(C)C)C(=O)Nc2c(ccc(c3cnccc3)c2)C
0.271318	Clc1c(NC(=O)c2ccc(OC)cc2)cc(cc1)C=3ON=CN3
0.271318	Clc1c(NC(=O)c2ccc(OC)cc2)cc(cc1)C=3ON=CN3
0.271318	Clc1c(NC(=O)c2ccc(OC)cc2)cc(cc1)C=3ON=CN3
0.271318	Clc1c(NC(=O)c2ccc(OC)cc2)cc(cc1)C=3ON=CN3
0.271318	Clc1c(NC(=O)c2ccc(OC)cc2)cc(cc1)C=3ON=CN3
0.271318	Clc1c(NC(=O)c2ccc(OC)cc2)cc(cc1)C=3ON=CN3
0.271318	Clc1c(NC(=O)c2ccc(OC)cc2)cc(cc1)C=3ON=CN3
0.271318	Clc1c(NC(=O)c2ccc(OC)cc2)cc(cc1)C=3ON=CN3
0.271318	Clc1c(NC(=O)c2ccc(OC)cc2)cc(cc1)C=3ON=CN3
0.271318	Clc1c(NC(=O)c2ccc(OC)cc2)cc(cc1)C=3ON=CN3
0.271293	O=C(N1CC(C2=Nc3c(N2)cccc3)CCC1)C(=O)Nc4c(ccc(c5cnccc5)c4)C
0.271293	O=C(N1CC(C2=Nc3c(N2)cccc3)CCC1)C(=O)Nc4c(ccc(c5cnccc5)c4)C
0.271293	O=C(N1CC(C2=Nc3c(N2)cccc3)CCC1)C(=O)Nc4c(ccc(c5cnccc5)c4)C
0.271293	O=C(N1CC(C2=Nc3c(N2)cccc3)CCC1)C(=O)Nc4c(ccc(c5cnccc5)c4)C
0.271293	O=C(N1CC(C2=Nc3c(N2)cccc3)CCC1)C(=O)Nc4c(ccc(c5cnccc5)c4)C
0.271293	O=C(N1CC(C2=Nc3c(N2)cccc3)CCC1)C(=O)Nc4c(ccc(c5cnccc5)c4)C
0.271293	O=C(N1CC(C2=Nc3c(N2)cccc3)CCC1)C(=O)Nc4c(ccc(c5cnccc5)c4)C
0.271293	O=C(N1CC(C2=Nc3c(N2)cccc3)CCC1)C(=O)Nc4c(ccc(c5cnccc5)c4)C
0.271293	O=C(N1CC(C2=Nc3c(N2)cccc3)CCC1)C(=O)Nc4c(ccc(c5cnccc5)c4)C
0.271293	O=C(N1CC(C2=Nc3c(N2)cccc3)CCC1)C(=O)Nc4c(ccc(c5cnccc5)c4)C
0.271242	O=C(N(CC1=NC=CN1C(C)C)C)C(=O)Nc2c(ccc(c3cnccc3)c2)C
0.271242	O=C(N(CC1=NC=CN1C(C)C)C)C(=O)Nc2c(ccc(c3cnccc3)c2)C
0.271242	O=C(N(CC1=NC=CN1C(C)C)C)C(=O)Nc2c(ccc(c3cnccc3)c2)C
0.271242	O=C(N(CC1=NC=CN1C(C)C)C)C(=O)Nc2c(ccc(c3cnccc3)c2)C
0.271242	O=C(N(CC1=NC=CN1C(C)C)C)C(=O)Nc2c(ccc(c3cnccc3)c2)C
0.271242	O=C(N(CC1=NC=CN1C(C)C)C)C(=O)Nc2c(ccc(c3cnccc3)c2)C
0.271242	O=C(N(CC1=NC=CN1C(C)C)C)C(=O)Nc2c(ccc(c3cnccc3)c2)C
0.271242	O=C(N(CC1=NC=CN1C(C)C)C)C(=O)Nc2c(ccc(c3cnccc3)c2)C
0.271242	O=C(N(CC1=NC=CN1C(C)C)C)C(=O)Nc2c(ccc(c3cnccc3)c2)C
0.271242	O=C(N(CC1=NC=CN1C(C)C)C)C(=O)Nc2c(ccc(c3cnccc3)c2)C
0.271127	S=C(NNC(=O)C=1N=NN(C1)Cc2cnccc2)Nc3cc(c(cc3)C)C
0.271127	S=C(NNC(=O)C=1N=NN(C1)Cc2cnccc2)Nc3cc(c(cc3)C)C
0.271127	S=C(NNC(=O)C=1N=NN(C1)Cc2cnccc2)Nc3cc(c(cc3)C)C
0.271127	S=C(NNC(=O)C=1N=NN(C1)Cc2cnccc2)Nc3cc(c(cc3)C)C
0.271127	S=C(NNC(=O)C=1N=NN(C1)Cc2cnccc2)Nc3cc(c(cc3)C)C
0.271127	S=C(NNC(=O)C=1N=NN(C1)Cc2cnccc2)Nc3cc(c(cc3)C)C
0.271127	S=C(NNC(=O)C=1N=NN(C1)Cc2cnccc2)Nc3cc(c(cc3)C)C
0.271127	S=C(NNC(=O)C=1N=NN(C1)Cc2cnccc2)Nc3cc(c(cc3)C)C
0.270992	S1C(c2ccc(F)cc2)=CC=C1C(=O)Nc3cc(NC(=O)OC)c(F)cc3
0.270992	S1C(c2ccc(F)cc2)=CC=C1C(=O)Nc3cc(NC(=O)OC)c(F)cc3
0.270992	S1C(c2ccc(F)cc2)=CC=C1C(=O)Nc3cc(NC(=O)OC)c(F)cc3
0.270992	S1C(c2ccc(F)cc2)=CC=C1C(=O)Nc3cc(NC(=O)OC)c(F)cc3
0.270992	S1C(c2ccc(F)cc2)=CC=C1C(=O)Nc3cc(NC(=O)OC)c(F)cc3
0.270992	S1C(c2ccc(F)cc2)=CC=C1C(=O)Nc3cc(NC(=O)OC)c(F)cc3
0.270992	S1C(c2ccc(F)cc2)=CC=C1C(=O)Nc3cc(NC(=O)OC)c(F)cc3
0.270992	S1C(c2ccc(F)cc2)=CC=C1C(=O)Nc3cc(NC(=O)OC)c(F)cc3
0.270992	S1C(c2ccc(F)cc2)=CC=C1C(=O)Nc3cc(NC(=O)OC)c(F)cc3
0.270992	S1C(c2ccc(F)cc2)=CC=C1C(=O)Nc3cc(NC(=O)OC)c(F)cc3
0.270548	Fc1c(NC(=O)C(Oc2ccc(c3ccccc3)cc2)C)cc(NC(=O)c4cc5OCOc5cc4)cc1
0.270548	Fc1c(NC(=O)C(Oc2ccc(c3ccccc3)cc2)C)cc(NC(=O)c4cc5OCOc5cc4)cc1
0.270548	Fc1c(NC(=O)C(Oc2ccc(c3ccccc3)cc2)C)cc(NC(=O)c4cc5OCOc5cc4)cc1
0.270548	Fc1c(NC(=O)C(Oc2ccc(c3ccccc3)cc2)C)cc(NC(=O)c4cc5OCOc5cc4)cc1
0.270463	Clc1c(cc(NC(=O)NC=2C=NN(C2)Cc3cnccc3)cc1)CN4CCCCC4
0.270463	Clc1c(cc(NC(=O)NC=2C=NN(C2)Cc3cnccc3)cc1)CN4CCCCC4
0.270463	Clc1c(cc(NC(=O)NC=2C=NN(C2)Cc3cnccc3)cc1)CN4CCCCC4
0.270463	Clc1c(cc(NC(=O)NC=2C=NN(C2)Cc3cnccc3)cc1)CN4CCCCC4
0.270463	Clc1c(cc(NC(=O)NC=2C=NN(C2)Cc3cnccc3)cc1)CN4CCCCC4
0.270463	Clc1c(cc(NC(=O)NC=2C=NN(C2)Cc3cnccc3)cc1)CN4CCCCC4
0.270463	Clc1c(cc(NC(=O)NC=2C=NN(C2)Cc3cnccc3)cc1)CN4CCCCC4
0.270463	Clc1c(cc(NC(=O)NC=2C=NN(C2)Cc3cnccc3)cc1)CN4CCCCC4
0.270463	Clc1c(cc(NC(=O)NC=2C=NN(C2)Cc3cnccc3)cc1)CN4CCCCC4
0.270463	Clc1c(cc(NC(=O)NC=2C=NN(C2)Cc3cnccc3)cc1)CN4CCCCC4
0.269231	Clc1ccc(cc1)C2=NNC=C2C(=O)Nc3cc4c(N(Cc5ccccc5)CC4)cc3
0.269231	Clc1ccc(cc1)C2=NNC=C2C(=O)Nc3cc4c(N(Cc5ccccc5)CC4)cc3
0.269231	Clc1ccc(cc1)C2=NNC=C2C(=O)Nc3cc4c(N(Cc5ccccc5)CC4)cc3
0.269231	Clc1ccc(cc1)C2=NNC=C2C(=O)Nc3cc4c(N(Cc5ccccc5)CC4)cc3
0.269231	Clc1ccc(cc1)C2=NNC=C2C(=O)Nc3cc4c(N(Cc5ccccc5)CC4)cc3
0.269231	Clc1ccc(cc1)C2=NNC=C2C(=O)Nc3cc4c(N(Cc5ccccc5)CC4)cc3
0.269231	Clc1ccc(cc1)C2=NNC=C2C(=O)Nc3cc4c(N(Cc5ccccc5)CC4)cc3
0.269231	Clc1ccc(cc1)C2=NNC=C2C(=O)Nc3cc4c(N(Cc5ccccc5)CC4)cc3
0.269231	Clc1ccc(cc1)C2=NNC=C2C(=O)Nc3cc4c(N(Cc5ccccc5)CC4)cc3
0.269231	Clc1ccc(cc1)C2=NNC=C2C(=O)Nc3cc4c(N(Cc5ccccc5)CC4)cc3
0.269231	Fc1cc(NC(=O)c2cc([N+]([O-])=O)c(O)cc2)c(cc1)C
0.269231	Fc1cc(NC(=O)c2cc([N+]([O-])=O)c(O)cc2)c(cc1)C
0.269231	Fc1cc(NC(=O)c2cc([N+]([O-])=O)c(O)cc2)c(cc1)C
0.269231	Fc1cc(NC(=O)c2cc([N+]([O-])=O)c(O)cc2)c(cc1)C
0.269231	Fc1cc(NC(=O)c2cc([N+]([O-])=O)c(O)cc2)c(cc1)C
0.269231	Fc1cc(NC(=O)c2cc([N+]([O-])=O)c(O)cc2)c(cc1)C
0.269231	Fc1cc(NC(=O)c2cc([N+]([O-])=O)c(O)cc2)c(cc1)C
0.269231	Fc1cc(NC(=O)c2cc([N+]([O-])=O)c(O)cc2)c(cc1)C
0.269231	Fc1cc(NC(=O)c2cc([N+]([O-])=O)c(O)cc2)c(cc1)C
0.269231	Fc1cc(NC(=O)c2cc([N+]([O-])=O)c(O)cc2)c(cc1)C
0.269231	Clc1cc(NC(=O)c2cc3c(cc2)C(=O)N(C3=O)CCc4ccccc4)c(N5CCN(CC5)C)cc1
0.269231	Clc1cc(NC(=O)c2cc3c(cc2)C(=O)N(C3=O)CCc4ccccc4)c(N5CCN(CC5)C)cc1
0.269231	Clc1cc(NC(=O)c2cc3c(cc2)C(=O)N(C3=O)CCc4ccccc4)c(N5CCN(CC5)C)cc1
0.269231	Clc1cc(NC(=O)c2cc3c(cc2)C(=O)N(C3=O)CCc4ccccc4)c(N5CCN(CC5)C)cc1
0.269231	Clc1cc(NC(=O)c2cc3c(cc2)C(=O)N(C3=O)CCc4ccccc4)c(N5CCN(CC5)C)cc1
0.269231	Clc1cc(NC(=O)c2cc3c(cc2)C(=O)N(C3=O)CCc4ccccc4)c(N5CCN(CC5)C)cc1
0.269231	Clc1cc(NC(=O)c2cc3c(cc2)C(=O)N(C3=O)CCc4ccccc4)c(N5CCN(CC5)C)cc1
0.269231	Clc1cc(NC(=O)c2cc3c(cc2)C(=O)N(C3=O)CCc4ccccc4)c(N5CCN(CC5)C)cc1
0.269231	Clc1cc(NC(=O)c2cc3c(cc2)C(=O)N(C3=O)CCc4ccccc4)c(N5CCN(CC5)C)cc1
0.269231	Clc1cc(NC(=O)c2cc3c(cc2)C(=O)N(C3=O)CCc4ccccc4)c(N5CCN(CC5)C)cc1
0.268966	S(=O)(=O)(N1CCOCC1)c2c(ccc(NC(=O)C(=O)Nc3cc(NC(=O)C4=COC=C4)ccc3)c2)C
0.268966	S(=O)(=O)(N1CCOCC1)c2c(ccc(NC(=O)C(=O)Nc3cc(NC(=O)C4=COC=C4)ccc3)c2)C
0.268966	S(=O)(=O)(N1CCOCC1)c2c(ccc(NC(=O)C(=O)Nc3cc(NC(=O)C4=COC=C4)ccc3)c2)C
0.268939	Clc1ccc(c2c(F)cc(cc2)C(=O)NNC(=S)Nc3cc(c(cc3)C)C)cc1
0.268939	Clc1ccc(c2c(F)cc(cc2)C(=O)NNC(=S)Nc3cc(c(cc3)C)C)cc1
0.268939	Clc1ccc(c2c(F)cc(cc2)C(=O)NNC(=S)Nc3cc(c(cc3)C)C)cc1
0.268939	Clc1ccc(c2c(F)cc(cc2)C(=O)NNC(=S)Nc3cc(c(cc3)C)C)cc1
0.268939	Clc1ccc(c2c(F)cc(cc2)C(=O)NNC(=S)Nc3cc(c(cc3)C)C)cc1
0.268939	Clc1ccc(c2c(F)cc(cc2)C(=O)NNC(=S)Nc3cc(c(cc3)C)C)cc1
0.268939	Clc1ccc(c2c(F)cc(cc2)C(=O)NNC(=S)Nc3cc(c(cc3)C)C)cc1
0.268939	Clc1ccc(c2c(F)cc(cc2)C(=O)NNC(=S)Nc3cc(c(cc3)C)C)cc1
0.268939	Clc1ccc(c2c(F)cc(cc2)C(=O)NNC(=S)Nc3cc(c(cc3)C)C)cc1
0.268939	Clc1ccc(c2c(F)cc(cc2)C(=O)NNC(=S)Nc3cc(c(cc3)C)C)cc1
0.268657	Clc1cc(NC(=O)CSCc2cnccc2)c(N3CCN(CC3)C)cc1
0.268657	Clc1cc(NC(=O)CSCc2cnccc2)c(N3CCN(CC3)C)cc1
0.268657	Clc1cc(NC(=O)CSCc2cnccc2)c(N3CCN(CC3)C)cc1
0.268657	Clc1cc(NC(=O)CSCc2cnccc2)c(N3CCN(CC3)C)cc1
0.268657	Clc1cc(NC(=O)CSCc2cnccc2)c(N3CCN(CC3)C)cc1
0.268657	Clc1cc(NC(=O)CSCc2cnccc2)c(N3CCN(CC3)C)cc1
0.268657	Clc1cc(NC(=O)CSCc2cnccc2)c(N3CCN(CC3)C)cc1
0.268657	Clc1cc(NC(=O)CSCc2cnccc2)c(N3CCN(CC3)C)cc1
0.268657	Clc1cc(NC(=O)CSCc2cnccc2)c(N3CCN(CC3)C)cc1
0.268657	Clc1cc(NC(=O)CSCc2cnccc2)c(N3CCN(CC3)C)cc1
0.268519	Fc1cc(ccc1)C2=NN(C=C2CNC(=O)c3cc(NC(=O)c4cc5OCCOc5cc4)c(cc3)C)C
0.268519	Fc1cc(ccc1)C2=NN(C=C2CNC(=O)c3cc(NC(=O)c4cc5OCCOc5cc4)c(cc3)C)C
0.268519	Fc1cc(ccc1)C2=NN(C=C2CNC(=O)c3cc(NC(=O)c4cc5OCCOc5cc4)c(cc3)C)C
0.268519	Fc1cc(ccc1)C2=NN(C=C2CNC(=O)c3cc(NC(=O)c4cc5OCCOc5cc4)c(cc3)C)C
0.268519	Fc1cc(ccc1)C2=NN(C=C2CNC(=O)c3cc(NC(=O)c4cc5OCCOc5cc4)c(cc3)C)C
0.268519	Fc1cc(ccc1)C2=NN(C=C2CNC(=O)c3cc(NC(=O)c4cc5OCCOc5cc4)c(cc3)C)C
0.268519	Fc1cc(ccc1)C2=NN(C=C2CNC(=O)c3cc(NC(=O)c4cc5OCCOc5cc4)c(cc3)C)C
0.268519	Fc1cc(ccc1)C2=NN(C=C2CNC(=O)c3cc(NC(=O)c4cc5OCCOc5cc4)c(cc3)C)C
0.268519	Fc1cc(ccc1)C2=NN(C=C2CNC(=O)c3cc(NC(=O)c4cc5OCCOc5cc4)c(cc3)C)C
0.268519	Fc1cc(ccc1)C2=NN(C=C2CNC(=O)c3cc(NC(=O)c4cc5OCCOc5cc4)c(cc3)C)C
0.268398	O=C(Nc1cnccc1)C(=O)Nc2cc(NC(=O)C3=COC=C3)ccc2
0.268398	O=C(Nc1cnccc1)C(=O)Nc2cc(NC(=O)C3=COC=C3)ccc2
0.268398	O=C(Nc1cnccc1)C(=O)Nc2cc(NC(=O)C3=COC=C3)ccc2
0.268398	O=C(Nc1cnccc1)C(=O)Nc2cc(NC(=O)C3=COC=C3)ccc2
0.268371	Clc1c(NC(=O)c2ccc(OC)cc2)cc(cc1)C=3ON=C(N3)CCCOc4c(c(ccc4)C)C
0.268371	Clc1c(NC(=O)c2ccc(OC)cc2)cc(cc1)C=3ON=C(N3)CCCOc4c(c(ccc4)C)C
0.268371	Clc1c(NC(=O)c2ccc(OC)cc2)cc(cc1)C=3ON=C(N3)CCCOc4c(c(ccc4)C)C
0.268371	Clc1c(NC(=O)c2ccc(OC)cc2)cc(cc1)C=3ON=C(N3)CCCOc4c(c(ccc4)C)C
0.268371	Clc1c(NC(=O)c2ccc(OC)cc2)cc(cc1)C=3ON=C(N3)CCCOc4c(c(ccc4)C)C
0.268371	Clc1c(NC(=O)c2ccc(OC)cc2)cc(cc1)C=3ON=C(N3)CCCOc4c(c(ccc4)C)C
0.268371	Clc1c(NC(=O)c2ccc(OC)cc2)cc(cc1)C=3ON=C(N3)CCCOc4c(c(ccc4)C)C
0.268371	Clc1c(NC(=O)c2ccc(OC)cc2)cc(cc1)C=3ON=C(N3)CCCOc4c(c(ccc4)C)C
0.268	Fc1c(cccc1)C(=O)Nc2c(ccc(c2)C=O)C
0.268	Fc1c(cccc1)C(=O)Nc2c(ccc(c2)C=O)C
0.268	Fc1c(cccc1)C(=O)Nc2c(ccc(c2)C=O)C
0.268	Fc1c(cccc1)C(=O)Nc2c(ccc(c2)C=O)C
0.268	Fc1c(cccc1)C(=O)Nc2c(ccc(c2)C=O)C
0.268	Fc1c(cccc1)C(=O)Nc2c(ccc(c2)C=O)C
0.268	Fc1c(cccc1)C(=O)Nc2c(ccc(c2)C=O)C
0.268	Fc1c(cccc1)C(=O)Nc2c(ccc(c2)C=O)C
0.268	Fc1c(cccc1)C(=O)Nc2c(ccc(c2)C=O)C
0.268	Fc1c(cccc1)C(=O)Nc2c(ccc(c2)C=O)C
0.268	O=C(Nc1ccc(cc1)C=2N=C(OC2)C)c3ncc(N)cc3
0.268	O=C(Nc1ccc(cc1)C=2N=C(OC2)C)c3ncc(N)cc3
0.268	O=C(Nc1ccc(cc1)C=2N=C(OC2)C)c3ncc(N)cc3
0.268	O=C(Nc1ccc(cc1)C=2N=C(OC2)C)c3ncc(N)cc3
0.268	O=C(Nc1ccc(cc1)C=2N=C(OC2)C)c3ncc(N)cc3
0.268	O=C(Nc1ccc(cc1)C=2N=C(OC2)C)c3ncc(N)cc3
0.268	O=C(Nc1ccc(cc1)C=2N=C(OC2)C)c3ncc(N)cc3
0.268	O=C(Nc1ccc(cc1)C=2N=C(OC2)C)c3ncc(N)cc3
0.268	O=C(Nc1ccc(cc1)C=2N=C(OC2)C)c3ncc(N)cc3
0.268	O=C(Nc1ccc(cc1)C=2N=C(OC2)C)c3ncc(N)cc3
0.267717	Fc1c(cc(cc1)CC(O)CNc2cc(c3cnccc3)ccc2)C
0.267717	Fc1c(cc(cc1)CC(O)CNc2cc(c3cnccc3)ccc2)C
0.267717	Fc1c(cc(cc1)CC(O)CNc2cc(c3cnccc3)ccc2)C
0.267717	Fc1c(cc(cc1)CC(O)CNc2cc(c3cnccc3)ccc2)C
0.267717	Fc1c(cc(cc1)CC(O)CNc2cc(c3cnccc3)ccc2)C
0.267717	Fc1c(cc(cc1)CC(O)CNc2cc(c3cnccc3)ccc2)C
0.267717	Fc1c(cc(cc1)CC(O)CNc2cc(c3cnccc3)ccc2)C
0.267717	Fc1c(cc(cc1)CC(O)CNc2cc(c3cnccc3)ccc2)C
0.267717	Fc1c(cc(cc1)CC(O)CNc2cc(c3cnccc3)ccc2)C
0.267717	Fc1c(cc(cc1)CC(O)CNc2cc(c3cnccc3)ccc2)C
0.267361	O=C(N1CCC(Oc2cc(c(cc2)C)C)CC1)c3cc(NC(=O)Cc4ccncc4)c(cc3)C
0.267361	O=C(N1CCC(Oc2cc(c(cc2)C)C)CC1)c3cc(NC(=O)Cc4ccncc4)c(cc3)C
0.267361	O=C(N1CCC(Oc2cc(c(cc2)C)C)CC1)c3cc(NC(=O)Cc4ccncc4)c(cc3)C
0.267361	O=C(N1CCC(Oc2cc(c(cc2)C)C)CC1)c3cc(NC(=O)Cc4ccncc4)c(cc3)C
0.267361	O=C(N1CCC(Oc2cc(c(cc2)C)C)CC1)c3cc(NC(=O)Cc4ccncc4)c(cc3)C
0.267361	O=C(N1CCC(Oc2cc(c(cc2)C)C)CC1)c3cc(NC(=O)Cc4ccncc4)c(cc3)C
0.267361	O=C(N1CCC(Oc2cc(c(cc2)C)C)CC1)c3cc(NC(=O)Cc4ccncc4)c(cc3)C
0.267361	O=C(N1CCC(Oc2cc(c(cc2)C)C)CC1)c3cc(NC(=O)Cc4ccncc4)c(cc3)C
0.267361	O=C(N1CCC(Oc2cc(c(cc2)C)C)CC1)c3cc(NC(=O)Cc4ccncc4)c(cc3)C
0.267361	O=C(N1CCC(Oc2cc(c(cc2)C)C)CC1)c3cc(NC(=O)Cc4ccncc4)c(cc3)C
0.267361	Brc1cc(ccc1)C(=O)Nc2c(cccc2)C(=O)NCc3ccc(cc3)C=4ON=C(N4)C
0.267361	Brc1cc(ccc1)C(=O)Nc2c(cccc2)C(=O)NCc3ccc(cc3)C=4ON=C(N4)C
0.267148	FC(F)(F)Oc1cc(Oc2ccc(cc2)C(=O)NC3=NC(=NN3)c4c(cc(cc4)C)C)ccc1
0.267148	FC(F)(F)Oc1cc(Oc2ccc(cc2)C(=O)NC3=NC(=NN3)c4c(cc(cc4)C)C)ccc1
0.267148	FC(F)(F)Oc1cc(Oc2ccc(cc2)C(=O)NC3=NC(=NN3)c4c(cc(cc4)C)C)ccc1
0.267148	FC(F)(F)Oc1cc(Oc2ccc(cc2)C(=O)NC3=NC(=NN3)c4c(cc(cc4)C)C)ccc1
0.267148	FC(F)(F)Oc1cc(Oc2ccc(cc2)C(=O)NC3=NC(=NN3)c4c(cc(cc4)C)C)ccc1
0.267148	FC(F)(F)Oc1cc(Oc2ccc(cc2)C(=O)NC3=NC(=NN3)c4c(cc(cc4)C)C)ccc1
0.267148	FC(F)(F)Oc1cc(Oc2ccc(cc2)C(=O)NC3=NC(=NN3)c4c(cc(cc4)C)C)ccc1
0.267148	FC(F)(F)Oc1cc(Oc2ccc(cc2)C(=O)NC3=NC(=NN3)c4c(cc(cc4)C)C)ccc1
0.267148	FC(F)(F)Oc1cc(Oc2ccc(cc2)C(=O)NC3=NC(=NN3)c4c(cc(cc4)C)C)ccc1
0.267148	FC(F)(F)Oc1cc(Oc2ccc(cc2)C(=O)NC3=NC(=NN3)c4c(cc(cc4)C)C)ccc1
0.267123	O=C(NC1(c2ccc(cc2)C(C)(C)C)CCC1)c3cc(NC(=O)Cc4ccncc4)c(cc3)C
0.267123	O=C(NC1(c2ccc(cc2)C(C)(C)C)CCC1)c3cc(NC(=O)Cc4ccncc4)c(cc3)C
0.267123	O=C(NC1(c2ccc(cc2)C(C)(C)C)CCC1)c3cc(NC(=O)Cc4ccncc4)c(cc3)C
0.267123	O=C(NC1(c2ccc(cc2)C(C)(C)C)CCC1)c3cc(NC(=O)Cc4ccncc4)c(cc3)C
0.267123	O=C(NC1(c2ccc(cc2)C(C)(C)C)CCC1)c3cc(NC(=O)Cc4ccncc4)c(cc3)C
0.267123	O=C(NC1(c2ccc(cc2)C(C)(C)C)CCC1)c3cc(NC(=O)Cc4ccncc4)c(cc3)C
0.267123	O=C(NC1(c2ccc(cc2)C(C)(C)C)CCC1)c3cc(NC(=O)Cc4ccncc4)c(cc3)C
0.267123	O=C(NC1(c2ccc(cc2)C(C)(C)C)CCC1)c3cc(NC(=O)Cc4ccncc4)c(cc3)C
0.267123	O=C(NC1(c2ccc(cc2)C(C)(C)C)CCC1)c3cc(NC(=O)Cc4ccncc4)c(cc3)C
0.267123	O=C(NC1(c2ccc(cc2)C(C)(C)C)CCC1)c3cc(NC(=O)Cc4ccncc4)c(cc3)C
0.266871	Clc1c(NS(=O)(=O)C)cc(cc1)C(=O)NC=2N(N=C(c3c(cccc3)C)C2)Cc4ccccc4
0.266871	Clc1c(NS(=O)(=O)C)cc(cc1)C(=O)NC=2N(N=C(c3c(cccc3)C)C2)Cc4ccccc4
0.266871	Clc1c(NS(=O)(=O)C)cc(cc1)C(=O)NC=2N(N=C(c3c(cccc3)C)C2)Cc4ccccc4
0.266871	Clc1c(NS(=O)(=O)C)cc(cc1)C(=O)NC=2N(N=C(c3c(cccc3)C)C2)Cc4ccccc4
0.266871	Clc1c(NS(=O)(=O)C)cc(cc1)C(=O)NC=2N(N=C(c3c(cccc3)C)C2)Cc4ccccc4
0.266871	Clc1c(NS(=O)(=O)C)cc(cc1)C(=O)NC=2N(N=C(c3c(cccc3)C)C2)Cc4ccccc4
0.266871	Clc1c(NS(=O)(=O)C)cc(cc1)C(=O)NC=2N(N=C(c3c(cccc3)C)C2)Cc4ccccc4
0.266871	Clc1c(NS(=O)(=O)C)cc(cc1)C(=O)NC=2N(N=C(c3c(cccc3)C)C2)Cc4ccccc4
0.266871	Clc1c(NS(=O)(=O)C)cc(cc1)C(=O)NC=2N(N=C(c3c(cccc3)C)C2)Cc4ccccc4
0.266871	Clc1c(NS(=O)(=O)C)cc(cc1)C(=O)NC=2N(N=C(c3c(cccc3)C)C2)Cc4ccccc4
0.266667	S(=O)(=O)(Nc1cc(ccc1)C(=O)Nc2cc3c(N(Cc4ccccc4)CC3)cc2)C(C)C
0.266667	S(=O)(=O)(Nc1cc(ccc1)C(=O)Nc2cc3c(N(Cc4ccccc4)CC3)cc2)C(C)C
0.266667	S(=O)(=O)(Nc1cc(ccc1)C(=O)Nc2cc3c(N(Cc4ccccc4)CC3)cc2)C(C)C
0.266667	S(=O)(=O)(Nc1cc(ccc1)C(=O)Nc2cc3c(N(Cc4ccccc4)CC3)cc2)C(C)C
0.266667	S(=O)(=O)(Nc1cc(ccc1)C(=O)Nc2cc3c(N(Cc4ccccc4)CC3)cc2)C(C)C
0.266667	S(=O)(=O)(Nc1cc(ccc1)C(=O)Nc2cc3c(N(Cc4ccccc4)CC3)cc2)C(C)C
0.266667	S(=O)(=O)(Nc1cc(ccc1)C(=O)Nc2cc3c(N(Cc4ccccc4)CC3)cc2)C(C)C
0.266667	S(=O)(=O)(Nc1cc(ccc1)C(=O)Nc2cc3c(N(Cc4ccccc4)CC3)cc2)C(C)C
0.266667	O=C(Nc1c(ccc(c1)C(=O)NCc2c(cccc2)CN(C)C)C)c3cc4OCCOc4cc3
0.266447	FC(F)c1nc(ncc1)CCNC(=O)C(=O)Nc2c(cc(cc2)C(=O)NC3CCCCC3)C
0.266447	FC(F)c1nc(ncc1)CCNC(=O)C(=O)Nc2c(cc(cc2)C(=O)NC3CCCCC3)C
0.266212	S(=O)(=O)(N(C1CCCCC1)C)c2cc(NC(=O)c3ncc(c4cnccc4)cc3)ccc2
0.265781	O=C(OC(C)(C)C)Nc1nccc(c1)C(=O)N2CCC(c3nc(c4ccc(OC)cc4)ccn3)CC2
0.265781	O=C(OC(C)(C)C)Nc1nccc(c1)C(=O)N2CCC(c3nc(c4ccc(OC)cc4)ccn3)CC2
0.265781	O=C(OC(C)(C)C)Nc1nccc(c1)C(=O)N2CCC(c3nc(c4ccc(OC)cc4)ccn3)CC2
0.265781	O=C(OC(C)(C)C)Nc1nccc(c1)C(=O)N2CCC(c3nc(c4ccc(OC)cc4)ccn3)CC2
0.265781	O=C(OC(C)(C)C)Nc1nccc(c1)C(=O)N2CCC(c3nc(c4ccc(OC)cc4)ccn3)CC2
0.265781	O=C(OC(C)(C)C)Nc1nccc(c1)C(=O)N2CCC(c3nc(c4ccc(OC)cc4)ccn3)CC2
0.265781	O=C(OC(C)(C)C)Nc1nccc(c1)C(=O)N2CCC(c3nc(c4ccc(OC)cc4)ccn3)CC2
0.265781	O=C(OC(C)(C)C)Nc1nccc(c1)C(=O)N2CCC(c3nc(c4ccc(OC)cc4)ccn3)CC2
0.265781	O=C(OC(C)(C)C)Nc1nccc(c1)C(=O)N2CCC(c3nc(c4ccc(OC)cc4)ccn3)CC2
0.265781	O=C(OC(C)(C)C)Nc1nccc(c1)C(=O)N2CCC(c3nc(c4ccc(OC)cc4)ccn3)CC2
0.265683	O=C(NNc1nc(N(CC)CC)ccn1)c2cc(c(OC)cc2)C
0.265683	O=C(NNc1nc(N(CC)CC)ccn1)c2cc(c(OC)cc2)C
0.265683	O=C(NNc1nc(N(CC)CC)ccn1)c2cc(c(OC)cc2)C
0.265683	O=C(NNc1nc(N(CC)CC)ccn1)c2cc(c(OC)cc2)C
0.265625	O=C(Nc1ccc(Oc2nc(ncc2)C)cc1)c3cnc(NC(C)C)cc3
0.265625	O=C(Nc1ccc(Oc2nc(ncc2)C)cc1)c3cnc(NC(C)C)cc3
0.265625	O=C(Nc1ccc(Oc2nc(ncc2)C)cc1)c3cnc(NC(C)C)cc3
0.265625	O=C(Nc1ccc(Oc2nc(ncc2)C)cc1)c3cnc(NC(C)C)cc3
0.265625	O=C(Nc1ccc(Oc2nc(ncc2)C)cc1)c3cnc(NC(C)C)cc3
0.265018	S1C(c2ccc(F)cc2)=CC=C1C(=O)Nc3c(F)ccc(NC(=O)c4cc5OCOc5cc4)c3
0.265018	S1C(c2ccc(F)cc2)=CC=C1C(=O)Nc3c(F)ccc(NC(=O)c4cc5OCOc5cc4)c3
0.265018	S1C(c2ccc(F)cc2)=CC=C1C(=O)Nc3c(F)ccc(NC(=O)c4cc5OCOc5cc4)c3
0.265018	S1C(c2ccc(F)cc2)=CC=C1C(=O)Nc3c(F)ccc(NC(=O)c4cc5OCOc5cc4)c3
0.265018	S1C(c2ccc(F)cc2)=CC=C1C(=O)Nc3c(F)ccc(NC(=O)c4cc5OCOc5cc4)c3
0.265018	S1C(c2ccc(F)cc2)=CC=C1C(=O)Nc3c(F)ccc(NC(=O)c4cc5OCOc5cc4)c3
0.265018	S1C(c2ccc(F)cc2)=CC=C1C(=O)Nc3c(F)ccc(NC(=O)c4cc5OCOc5cc4)c3
0.265018	S1C(c2ccc(F)cc2)=CC=C1C(=O)Nc3c(F)ccc(NC(=O)c4cc5OCOc5cc4)c3
0.265018	S1C(c2ccc(F)cc2)=CC=C1C(=O)Nc3c(F)ccc(NC(=O)c4cc5OCOc5cc4)c3
0.265018	S1C(c2ccc(F)cc2)=CC=C1C(=O)Nc3c(F)ccc(NC(=O)c4cc5OCOc5cc4)c3
0.264228	S1C(C(=O)Nc2c(cc(cc2)C(=O)O)C)=CC=C1
0.264228	S1C(C(=O)Nc2c(cc(cc2)C(=O)O)C)=CC=C1
0.264228	S1C(C(=O)Nc2c(cc(cc2)C(=O)O)C)=CC=C1
0.264228	S1C(C(=O)Nc2c(cc(cc2)C(=O)O)C)=CC=C1
0.264228	S1C(C(=O)Nc2c(cc(cc2)C(=O)O)C)=CC=C1
0.264228	S1C(C(=O)Nc2c(cc(cc2)C(=O)O)C)=CC=C1
0.264228	S1C(C(=O)Nc2c(cc(cc2)C(=O)O)C)=CC=C1
0.264228	S1C(C(=O)Nc2c(cc(cc2)C(=O)O)C)=CC=C1
0.264228	S1C(C(=O)Nc2c(cc(cc2)C(=O)O)C)=CC=C1
0.264228	S1C(C(=O)Nc2c(cc(cc2)C(=O)O)C)=CC=C1
0.263736	Clc1c(OC)ccc(c1)C(=O)Nc2ncc(Nc3cc(SC)ccc3)cc2
0.263666	Fc1c(cccc1)C(=O)Nc2c(ccc(c2)C(=O)N3CC(c4cncc(F)c4)CC3)C
0.263666	Fc1c(cccc1)C(=O)Nc2c(ccc(c2)C(=O)N3CC(c4cncc(F)c4)CC3)C
0.263666	Fc1c(cccc1)C(=O)Nc2c(ccc(c2)C(=O)N3CC(c4cncc(F)c4)CC3)C
0.263666	Fc1c(cccc1)C(=O)Nc2c(ccc(c2)C(=O)N3CC(c4cncc(F)c4)CC3)C
0.263666	Fc1c(cccc1)C(=O)Nc2c(ccc(c2)C(=O)N3CC(c4cncc(F)c4)CC3)C
0.263666	Fc1c(cccc1)C(=O)Nc2c(ccc(c2)C(=O)N3CC(c4cncc(F)c4)CC3)C
0.263666	Fc1c(cccc1)C(=O)Nc2c(ccc(c2)C(=O)N3CC(c4cncc(F)c4)CC3)C
0.263666	Fc1c(cccc1)C(=O)Nc2c(ccc(c2)C(=O)N3CC(c4cncc(F)c4)CC3)C
0.263666	Fc1c(cccc1)C(=O)Nc2c(ccc(c2)C(=O)N3CC(c4cncc(F)c4)CC3)C
0.263666	Fc1c(cccc1)C(=O)Nc2c(ccc(c2)C(=O)N3CC(c4cncc(F)c4)CC3)C
0.263566	O=C(NC=1NN=C(c2ncccc2)C1)c3ccc(N4CCCC4)cc3
0.263492	Brc1cc(NC(=O)OC(C)(C)C)c(cc1)C(=O)Nc2cc3c(N(Cc4ccccc4)CC3)cc2
0.263492	Brc1cc(NC(=O)OC(C)(C)C)c(cc1)C(=O)Nc2cc3c(N(Cc4ccccc4)CC3)cc2
0.263492	Brc1cc(NC(=O)OC(C)(C)C)c(cc1)C(=O)Nc2cc3c(N(Cc4ccccc4)CC3)cc2
0.263492	Brc1cc(NC(=O)OC(C)(C)C)c(cc1)C(=O)Nc2cc3c(N(Cc4ccccc4)CC3)cc2
0.263492	Brc1cc(NC(=O)OC(C)(C)C)c(cc1)C(=O)Nc2cc3c(N(Cc4ccccc4)CC3)cc2
0.263492	Brc1cc(NC(=O)OC(C)(C)C)c(cc1)C(=O)Nc2cc3c(N(Cc4ccccc4)CC3)cc2
0.263492	Brc1cc(NC(=O)OC(C)(C)C)c(cc1)C(=O)Nc2cc3c(N(Cc4ccccc4)CC3)cc2
0.263492	Brc1cc(NC(=O)OC(C)(C)C)c(cc1)C(=O)Nc2cc3c(N(Cc4ccccc4)CC3)cc2
0.263492	Brc1cc(NC(=O)OC(C)(C)C)c(cc1)C(=O)Nc2cc3c(N(Cc4ccccc4)CC3)cc2
0.263492	Brc1cc(NC(=O)OC(C)(C)C)c(cc1)C(=O)Nc2cc3c(N(Cc4ccccc4)CC3)cc2
0.262963	O=C(OC(C)(C)C)Nc1nccc(c1)C(=O)Nc2ccc(Oc3nc(ncc3)C)cc2
0.262799	Clc1cc(F)c(NC(=O)COC(=O)C=2ON=C(c3cnccc3)C2)cc1
0.262799	Clc1cc(F)c(NC(=O)COC(=O)C=2ON=C(c3cnccc3)C2)cc1
0.262799	Clc1cc(F)c(NC(=O)COC(=O)C=2ON=C(c3cnccc3)C2)cc1
0.262799	Clc1cc(F)c(NC(=O)COC(=O)C=2ON=C(c3cnccc3)C2)cc1
0.262799	Clc1cc(F)c(NC(=O)COC(=O)C=2ON=C(c3cnccc3)C2)cc1
0.262799	Clc1cc(F)c(NC(=O)COC(=O)C=2ON=C(c3cnccc3)C2)cc1
0.262799	Clc1cc(F)c(NC(=O)COC(=O)C=2ON=C(c3cnccc3)C2)cc1
0.262799	Clc1cc(F)c(NC(=O)COC(=O)C=2ON=C(c3cnccc3)C2)cc1
0.262799	Clc1cc(F)c(NC(=O)COC(=O)C=2ON=C(c3cnccc3)C2)cc1
0.262799	Clc1cc(F)c(NC(=O)COC(=O)C=2ON=C(c3cnccc3)C2)cc1
0.26259	O=C(Nc1c(Oc2ccccc2)nccc1)c3c(ccc(NC(=O)C)c3)C
0.26259	O=C(Nc1c(Oc2ccccc2)nccc1)c3c(ccc(NC(=O)C)c3)C
0.26259	O=C(Nc1c(Oc2ccccc2)nccc1)c3c(ccc(NC(=O)C)c3)C
0.26259	O=C(Nc1c(Oc2ccccc2)nccc1)c3c(ccc(NC(=O)C)c3)C
0.26259	O=C(Nc1c(Oc2ccccc2)nccc1)c3c(ccc(NC(=O)C)c3)C
0.26259	O=C(Nc1c(Oc2ccccc2)nccc1)c3c(ccc(NC(=O)C)c3)C
0.26259	O=C(Nc1c(Oc2ccccc2)nccc1)c3c(ccc(NC(=O)C)c3)C
0.26259	O=C(Nc1c(Oc2ccccc2)nccc1)c3c(ccc(NC(=O)C)c3)C
0.26259	O=C(Nc1c(Oc2ccccc2)nccc1)c3c(ccc(NC(=O)C)c3)C
0.26259	O=C(Nc1c(Oc2ccccc2)nccc1)c3c(ccc(NC(=O)C)c3)C
0.261719	FC(F)(F)c1ccc(cc1)CN2CCN(C(=O)Nc3ccc(cc3)C(=O)NC(CC)C)CC2
0.261719	FC(F)(F)c1ccc(cc1)CN2CCN(C(=O)Nc3ccc(cc3)C(=O)NC(CC)C)CC2
0.261719	FC(F)(F)c1ccc(cc1)CN2CCN(C(=O)Nc3ccc(cc3)C(=O)NC(CC)C)CC2
0.261719	FC(F)(F)c1ccc(cc1)CN2CCN(C(=O)Nc3ccc(cc3)C(=O)NC(CC)C)CC2
0.261719	FC(F)(F)c1ccc(cc1)CN2CCN(C(=O)Nc3ccc(cc3)C(=O)NC(CC)C)CC2
0.261719	FC(F)(F)c1ccc(cc1)CN2CCN(C(=O)Nc3ccc(cc3)C(=O)NC(CC)C)CC2
0.261719	FC(F)(F)c1ccc(cc1)CN2CCN(C(=O)Nc3ccc(cc3)C(=O)NC(CC)C)CC2
0.261649	O=C(Nc1ccc(cc1)C2=NNC(=N2)CN)c3cc(OC)c(OC4CCCC4)cc3
0.261364	FC(F)Oc1c(ccc(c1)C(=O)NCCc2ccc(N3CCN(CC3)C)cc2)C
0.261364	FC(F)Oc1c(ccc(c1)C(=O)NCCc2ccc(N3CCN(CC3)C)cc2)C
0.261364	FC(F)Oc1c(ccc(c1)C(=O)NCCc2ccc(N3CCN(CC3)C)cc2)C
0.261364	FC(F)Oc1c(ccc(c1)C(=O)NCCc2ccc(N3CCN(CC3)C)cc2)C
0.261364	FC(F)Oc1c(ccc(c1)C(=O)NCCc2ccc(N3CCN(CC3)C)cc2)C
0.261364	FC(F)Oc1c(ccc(c1)C(=O)NCCc2ccc(N3CCN(CC3)C)cc2)C
0.261364	FC(F)Oc1c(ccc(c1)C(=O)NCCc2ccc(N3CCN(CC3)C)cc2)C
0.261364	FC(F)Oc1c(ccc(c1)C(=O)NCCc2ccc(N3CCN(CC3)C)cc2)C
0.261324	S(=O)(=O)(Nc1c(ccc(F)c1)C(=O)Nc2cnc(NC(=O)c3cc(O)ccc3)cc2)C
0.26129	S1C(=O)N(C(=O)C1)Cc2ccc(cc2)C(=O)Nc3c(F)ccc(c3)C4=Nc5c(N4)cccc5
0.26129	S1C(=O)N(C(=O)C1)Cc2ccc(cc2)C(=O)Nc3c(F)ccc(c3)C4=Nc5c(N4)cccc5
0.26129	S1C(=O)N(C(=O)C1)Cc2ccc(cc2)C(=O)Nc3c(F)ccc(c3)C4=Nc5c(N4)cccc5
0.26129	S1C(=O)N(C(=O)C1)Cc2ccc(cc2)C(=O)Nc3c(F)ccc(c3)C4=Nc5c(N4)cccc5
0.26129	S1C(=O)N(C(=O)C1)Cc2ccc(cc2)C(=O)Nc3c(F)ccc(c3)C4=Nc5c(N4)cccc5
0.26129	S1C(=O)N(C(=O)C1)Cc2ccc(cc2)C(=O)Nc3c(F)ccc(c3)C4=Nc5c(N4)cccc5
0.26129	S1C(=O)N(C(=O)C1)Cc2ccc(cc2)C(=O)Nc3c(F)ccc(c3)C4=Nc5c(N4)cccc5
0.26129	S1C(=O)N(C(=O)C1)Cc2ccc(cc2)C(=O)Nc3c(F)ccc(c3)C4=Nc5c(N4)cccc5
0.26129	S1C(=O)N(C(=O)C1)Cc2ccc(cc2)C(=O)Nc3c(F)ccc(c3)C4=Nc5c(N4)cccc5
0.26129	S1C(=O)N(C(=O)C1)Cc2ccc(cc2)C(=O)Nc3c(F)ccc(c3)C4=Nc5c(N4)cccc5
0.26087	O=C(Nc1cc(c2cnccc2)ccc1)C(=O)Nc3cc(ccc3)C4=NOC(=N4)CC
0.26087	O=C(Nc1cc(c2cnccc2)ccc1)C(=O)Nc3cc(ccc3)C4=NOC(=N4)CC
0.26087	O=C(Nc1cc(c2cnccc2)ccc1)C(=O)Nc3cc(ccc3)C4=NOC(=N4)CC
0.26087	O=C(Nc1cc(c2cnccc2)ccc1)C(=O)Nc3cc(ccc3)C4=NOC(=N4)CC
0.26087	O=C(Nc1cc(c2cnccc2)ccc1)C(=O)Nc3cc(ccc3)C4=NOC(=N4)CC
0.26087	O=C(Nc1cc(c2cnccc2)ccc1)C(=O)Nc3cc(ccc3)C4=NOC(=N4)CC
0.26087	O=C(Nc1cc(c2cnccc2)ccc1)C(=O)Nc3cc(ccc3)C4=NOC(=N4)CC
0.26087	O=C(Nc1cc(c2cnccc2)ccc1)C(=O)Nc3cc(ccc3)C4=NOC(=N4)CC
0.26087	O=C(Nc1cc(c2cnccc2)ccc1)C(=O)Nc3cc(ccc3)C4=NOC(=N4)CC
0.260586	Brc1cc(ccc1)C(=O)Nc2c(ccc(F)c2)C(=O)OCC(=O)N3CCN(CC(=O)Nc4cc(F)ccc4)CC3
0.260586	Brc1cc(ccc1)C(=O)Nc2c(ccc(F)c2)C(=O)OCC(=O)N3CCN(CC(=O)Nc4cc(F)ccc4)CC3
0.260536	O=C(Nc1ccncc1)c2ccc(cc2)CNC(=O)c3cc4c(cc3)C(=O)NC4=O
0.260536	O=C(Nc1ccncc1)c2ccc(cc2)CNC(=O)c3cc4c(cc3)C(=O)NC4=O
0.260536	O=C(Nc1ccncc1)c2ccc(cc2)CNC(=O)c3cc4c(cc3)C(=O)NC4=O
0.260536	O=C(Nc1ccncc1)c2ccc(cc2)CNC(=O)c3cc4c(cc3)C(=O)NC4=O
0.260536	O=C(Nc1ccncc1)c2ccc(cc2)CNC(=O)c3cc4c(cc3)C(=O)NC4=O
0.260536	O=C(Nc1ccncc1)c2ccc(cc2)CNC(=O)c3cc4c(cc3)C(=O)NC4=O
0.260536	O=C(Nc1ccncc1)c2ccc(cc2)CNC(=O)c3cc4c(cc3)C(=O)NC4=O
0.260536	O=C(Nc1ccncc1)c2ccc(cc2)CNC(=O)c3cc4c(cc3)C(=O)NC4=O
0.260536	O=C(Nc1ccncc1)c2ccc(cc2)CNC(=O)c3cc4c(cc3)C(=O)NC4=O
0.260536	O=C(Nc1ccncc1)c2ccc(cc2)CNC(=O)c3cc4c(cc3)C(=O)NC4=O
0.26045	[O-][N+](=O)c1ccc(cc1)C2=NN(C=C2C(=O)Nc3c(ccc(c3)C(=O)NC)C)CCC#N
0.260223	O=C(OC(C)(C)C)Nc1nccc(c1)C(=O)Nc2ccc(NC(=O)NC3CCN(CC3)C)cc2
0.260223	O=C(OC(C)(C)C)Nc1nccc(c1)C(=O)Nc2ccc(NC(=O)NC3CCN(CC3)C)cc2
0.260223	O=C(OC(C)(C)C)Nc1nccc(c1)C(=O)Nc2ccc(NC(=O)NC3CCN(CC3)C)cc2
0.260223	O=C(OC(C)(C)C)Nc1nccc(c1)C(=O)Nc2ccc(NC(=O)NC3CCN(CC3)C)cc2
0.260223	O=C(OC(C)(C)C)Nc1nccc(c1)C(=O)Nc2ccc(NC(=O)NC3CCN(CC3)C)cc2
0.260223	O=C(OC(C)(C)C)Nc1nccc(c1)C(=O)Nc2ccc(NC(=O)NC3CCN(CC3)C)cc2
0.260223	O=C(OC(C)(C)C)Nc1nccc(c1)C(=O)Nc2ccc(NC(=O)NC3CCN(CC3)C)cc2
0.260223	O=C(OC(C)(C)C)Nc1nccc(c1)C(=O)Nc2ccc(NC(=O)NC3CCN(CC3)C)cc2
0.260223	O=C(OC(C)(C)C)Nc1nccc(c1)C(=O)Nc2ccc(NC(=O)NC3CCN(CC3)C)cc2
0.260223	O=C(OC(C)(C)C)Nc1nccc(c1)C(=O)Nc2ccc(NC(=O)NC3CCN(CC3)C)cc2
0.259928	Brc1ccc(cc1)C(=O)Nc2c(cc(cc2)C)C=3ON=C(N3)C4CC4
0.259928	Brc1ccc(cc1)C(=O)Nc2c(cc(cc2)C)C=3ON=C(N3)C4CC4
0.259928	Brc1ccc(cc1)C(=O)Nc2c(cc(cc2)C)C=3ON=C(N3)C4CC4
0.259928	Brc1ccc(cc1)C(=O)Nc2c(cc(cc2)C)C=3ON=C(N3)C4CC4
0.259928	Brc1ccc(cc1)C(=O)Nc2c(cc(cc2)C)C=3ON=C(N3)C4CC4
0.259928	Brc1ccc(cc1)C(=O)Nc2c(cc(cc2)C)C=3ON=C(N3)C4CC4
0.259928	Brc1ccc(cc1)C(=O)Nc2c(cc(cc2)C)C=3ON=C(N3)C4CC4
0.259928	Brc1ccc(cc1)C(=O)Nc2c(cc(cc2)C)C=3ON=C(N3)C4CC4
0.259928	Brc1ccc(cc1)C(=O)Nc2c(cc(cc2)C)C=3ON=C(N3)C4CC4
0.259928	Brc1ccc(cc1)C(=O)Nc2c(cc(cc2)C)C=3ON=C(N3)C4CC4
0.259912	O=C(Nc1c(ccc(c1)C=O)C)Nc2ccccc2
0.259804	O=C(Nc1ccncc1)c2ccc(cc2)CN
0.259804	O=C(Nc1ccncc1)c2ccc(cc2)CN
0.259804	O=C(Nc1ccncc1)c2ccc(cc2)CN
0.259804	O=C(Nc1ccncc1)c2ccc(cc2)CN
0.259804	O=C(Nc1ccncc1)c2ccc(cc2)CN
0.259804	O=C(Nc1ccncc1)c2ccc(cc2)CN
0.259804	O=C(Nc1ccncc1)c2ccc(cc2)CN
0.259804	O=C(Nc1ccncc1)c2ccc(cc2)CN
0.259804	O=C(Nc1ccncc1)c2ccc(cc2)CN
0.259804	O=C(Nc1ccncc1)c2ccc(cc2)CN
0.25969	FC(F)(F)c1ccc(cc1)CN2CCN(C(=O)Nc3ccc(cc3)C(=O)NC4CCCCC4)CC2
0.25969	FC(F)(F)c1ccc(cc1)CN2CCN(C(=O)Nc3ccc(cc3)C(=O)NC4CCCCC4)CC2
0.25969	FC(F)(F)c1ccc(cc1)CN2CCN(C(=O)Nc3ccc(cc3)C(=O)NC4CCCCC4)CC2
0.25969	FC(F)(F)c1ccc(cc1)CN2CCN(C(=O)Nc3ccc(cc3)C(=O)NC4CCCCC4)CC2
0.25969	FC(F)(F)c1ccc(cc1)CN2CCN(C(=O)Nc3ccc(cc3)C(=O)NC4CCCCC4)CC2
0.25969	FC(F)(F)c1ccc(cc1)CN2CCN(C(=O)Nc3ccc(cc3)C(=O)NC4CCCCC4)CC2
0.25969	FC(F)(F)c1ccc(cc1)CN2CCN(C(=O)Nc3ccc(cc3)C(=O)NC4CCCCC4)CC2
0.25969	FC(F)(F)c1ccc(cc1)CN2CCN(C(=O)Nc3ccc(cc3)C(=O)NC4CCCCC4)CC2
0.25969	FC(F)(F)c1ccc(cc1)CN2CCN(C(=O)Nc3ccc(cc3)C(=O)NC4CCCCC4)CC2
0.25969	FC(F)(F)c1ccc(cc1)CN2CCN(C(=O)Nc3ccc(cc3)C(=O)NC4CCCCC4)CC2
0.25969	O=C(Nc1cc(ccc1)C(=O)NCCc2ccc(N3CCN(CC3)C)cc2)NC4CC4
0.25969	O=C(Nc1cc(ccc1)C(=O)NCCc2ccc(N3CCN(CC3)C)cc2)NC4CC4
0.25969	O=C(Nc1cc(ccc1)C(=O)NCCc2ccc(N3CCN(CC3)C)cc2)NC4CC4
0.25969	O=C(Nc1cc(ccc1)C(=O)NCCc2ccc(N3CCN(CC3)C)cc2)NC4CC4
0.259259	Fc1c(cccc1)C(=O)Nc2c(ccc(c2)C(=O)N3CC(C(=O)N4CCOCC4)C3)C
0.259259	Fc1c(cccc1)C(=O)Nc2c(ccc(c2)C(=O)N3CC(C(=O)N4CCOCC4)C3)C
0.259259	Fc1c(cccc1)C(=O)Nc2c(ccc(c2)C(=O)N3CC(C(=O)N4CCOCC4)C3)C
0.259259	Fc1c(cccc1)C(=O)Nc2c(ccc(c2)C(=O)N3CC(C(=O)N4CCOCC4)C3)C
0.259259	Fc1c(cccc1)C(=O)Nc2c(ccc(c2)C(=O)N3CC(C(=O)N4CCOCC4)C3)C
0.259259	Fc1c(cccc1)C(=O)Nc2c(ccc(c2)C(=O)N3CC(C(=O)N4CCOCC4)C3)C
0.259259	Fc1c(cccc1)C(=O)Nc2c(ccc(c2)C(=O)N3CC(C(=O)N4CCOCC4)C3)C
0.259259	Fc1c(cccc1)C(=O)Nc2c(ccc(c2)C(=O)N3CC(C(=O)N4CCOCC4)C3)C
0.259259	Fc1c(cccc1)C(=O)Nc2c(ccc(c2)C(=O)N3CC(C(=O)N4CCOCC4)C3)C
0.259259	Fc1c(cccc1)C(=O)Nc2c(ccc(c2)C(=O)N3CC(C(=O)N4CCOCC4)C3)C
0.259124	FC(F)(F)c1cc(c2nc(ccc2)C(F)(F)C(=O)Nc3cc(c4cnccc4)ccc3)ccc1
0.259124	FC(F)(F)c1cc(c2nc(ccc2)C(F)(F)C(=O)Nc3cc(c4cnccc4)ccc3)ccc1
0.259124	FC(F)(F)c1cc(c2nc(ccc2)C(F)(F)C(=O)Nc3cc(c4cnccc4)ccc3)ccc1
0.259124	FC(F)(F)c1cc(c2nc(ccc2)C(F)(F)C(=O)Nc3cc(c4cnccc4)ccc3)ccc1
0.259124	FC(F)(F)c1cc(c2nc(ccc2)C(F)(F)C(=O)Nc3cc(c4cnccc4)ccc3)ccc1
0.259124	FC(F)(F)c1cc(c2nc(ccc2)C(F)(F)C(=O)Nc3cc(c4cnccc4)ccc3)ccc1
0.259124	FC(F)(F)c1cc(c2nc(ccc2)C(F)(F)C(=O)Nc3cc(c4cnccc4)ccc3)ccc1
0.259124	FC(F)(F)c1cc(c2nc(ccc2)C(F)(F)C(=O)Nc3cc(c4cnccc4)ccc3)ccc1
0.259124	FC(F)(F)c1cc(c2nc(ccc2)C(F)(F)C(=O)Nc3cc(c4cnccc4)ccc3)ccc1
0.259124	FC(F)(F)c1cc(c2nc(ccc2)C(F)(F)C(=O)Nc3cc(c4cnccc4)ccc3)ccc1
0.259016	Fc1c(NC(=O)Cc2ccccc2)cc(NC(=O)c3cc4c(cc3)C(=O)N(C4=O)CCc5ccccc5)cc1
0.258993	O(c1nc(ncc1)N2CCN(Cc3c(O)cc(NCC)cc3)CCC2)CC
0.258993	O(c1nc(ncc1)N2CCN(Cc3c(O)cc(NCC)cc3)CCC2)CC
0.258993	O(c1nc(ncc1)N2CCN(Cc3c(O)cc(NCC)cc3)CCC2)CC
0.258993	O(c1nc(ncc1)N2CCN(Cc3c(O)cc(NCC)cc3)CCC2)CC
0.258993	O(c1nc(ncc1)N2CCN(Cc3c(O)cc(NCC)cc3)CCC2)CC
0.258993	O(c1nc(ncc1)N2CCN(Cc3c(O)cc(NCC)cc3)CCC2)CC
0.258993	O(c1nc(ncc1)N2CCN(Cc3c(O)cc(NCC)cc3)CCC2)CC
0.258993	O(c1nc(ncc1)N2CCN(Cc3c(O)cc(NCC)cc3)CCC2)CC
0.258993	O(c1nc(ncc1)N2CCN(Cc3c(O)cc(NCC)cc3)CCC2)CC
0.258993	O(c1nc(ncc1)N2CCN(Cc3c(O)cc(NCC)cc3)CCC2)CC
0.258865	S1C(=NC(c2ccc(cc2)CCC)=C1)NC(=O)c3cnc(N(c4ccccc4)C)cc3
0.258865	S1C(=NC(c2ccc(cc2)CCC)=C1)NC(=O)c3cnc(N(c4ccccc4)C)cc3
0.258824	Fc1cc(NC(=O)C2CCC(Nc3ncccn3)CC2)c(cc1)C
0.258824	S(=O)(=O)(c1cc(ccc1)C(=O)Nc2c(cc(N)cc2)C)C
0.258786	S(=O)(=O)(N1CCCC1)c2cc(ccc2)C(=O)Nc3cc4c(N(Cc5ccccc5)CC4)cc3
0.258786	S(=O)(=O)(N1CCCC1)c2cc(ccc2)C(=O)Nc3cc4c(N(Cc5ccccc5)CC4)cc3
0.258786	S(=O)(=O)(N1CCCC1)c2cc(ccc2)C(=O)Nc3cc4c(N(Cc5ccccc5)CC4)cc3
0.258741	Clc1c(cc(F)cc1)CNC(=O)c2cc(NC(=O)c3c(F)cccc3)c(cc2)C
0.258621	S(Cc1cnccc1)CC(=O)Nc2cc(c3cnccc3)ccc2
0.258621	S(Cc1cnccc1)CC(=O)Nc2cc(c3cnccc3)ccc2
0.258621	S(Cc1cnccc1)CC(=O)Nc2cc(c3cnccc3)ccc2
0.258621	S(Cc1cnccc1)CC(=O)Nc2cc(c3cnccc3)ccc2
0.258621	S(Cc1cnccc1)CC(=O)Nc2cc(c3cnccc3)ccc2
0.258621	S(Cc1cnccc1)CC(=O)Nc2cc(c3cnccc3)ccc2
0.258621	S(Cc1cnccc1)CC(=O)Nc2cc(c3cnccc3)ccc2
0.258621	S(Cc1cnccc1)CC(=O)Nc2cc(c3cnccc3)ccc2
0.258621	S(Cc1cnccc1)CC(=O)Nc2cc(c3cnccc3)ccc2
0.258621	S(Cc1cnccc1)CC(=O)Nc2cc(c3cnccc3)ccc2
0.258197	S=C(NNC(=O)c1ccc(SC(F)F)cc1)Nc2cc(c(cc2)C)C
0.258197	S=C(NNC(=O)c1ccc(SC(F)F)cc1)Nc2cc(c(cc2)C)C
0.258197	S=C(NNC(=O)c1ccc(SC(F)F)cc1)Nc2cc(c(cc2)C)C
0.258197	S=C(NNC(=O)c1ccc(SC(F)F)cc1)Nc2cc(c(cc2)C)C
0.258197	S=C(NNC(=O)c1ccc(SC(F)F)cc1)Nc2cc(c(cc2)C)C
0.258197	S=C(NNC(=O)c1ccc(SC(F)F)cc1)Nc2cc(c(cc2)C)C
0.258197	S=C(NNC(=O)c1ccc(SC(F)F)cc1)Nc2cc(c(cc2)C)C
0.258197	S=C(NNC(=O)c1ccc(SC(F)F)cc1)Nc2cc(c(cc2)C)C
0.258197	S=C(NNC(=O)c1ccc(SC(F)F)cc1)Nc2cc(c(cc2)C)C
0.258197	S=C(NNC(=O)c1ccc(SC(F)F)cc1)Nc2cc(c(cc2)C)C
0.257937	O=C(Nc1cc(c(OC)cc1)CO)c2ccc(cc2)CCC(=O)O
0.25784	Brc1c(OCC2=NOC(=C2)C)ccc(c1)C(=O)Nc3c(ccc(F)c3)C
0.25784	Brc1c(OCC2=NOC(=C2)C)ccc(c1)C(=O)Nc3c(ccc(F)c3)C
0.25784	Brc1c(OCC2=NOC(=C2)C)ccc(c1)C(=O)Nc3c(ccc(F)c3)C
0.25784	Brc1c(OCC2=NOC(=C2)C)ccc(c1)C(=O)Nc3c(ccc(F)c3)C
0.25784	Brc1c(OCC2=NOC(=C2)C)ccc(c1)C(=O)Nc3c(ccc(F)c3)C
0.25784	Brc1c(OCC2=NOC(=C2)C)ccc(c1)C(=O)Nc3c(ccc(F)c3)C
0.25784	Brc1c(OCC2=NOC(=C2)C)ccc(c1)C(=O)Nc3c(ccc(F)c3)C
0.25784	Brc1c(OCC2=NOC(=C2)C)ccc(c1)C(=O)Nc3c(ccc(F)c3)C
0.25784	Brc1c(OCC2=NOC(=C2)C)ccc(c1)C(=O)Nc3c(ccc(F)c3)C
0.25784	Brc1c(OCC2=NOC(=C2)C)ccc(c1)C(=O)Nc3c(ccc(F)c3)C
0.257732	Fc1c(c2cnccc2)ccc(c1)CNC(=O)c3cc(OC)c(OCc4ccncc4)cc3
0.257732	Fc1c(c2cnccc2)ccc(c1)CNC(=O)c3cc(OC)c(OCc4ccncc4)cc3
0.257732	Fc1c(c2cnccc2)ccc(c1)CNC(=O)c3cc(OC)c(OCc4ccncc4)cc3
0.257732	Fc1c(c2cnccc2)ccc(c1)CNC(=O)c3cc(OC)c(OCc4ccncc4)cc3
0.257732	Fc1c(c2cnccc2)ccc(c1)CNC(=O)c3cc(OC)c(OCc4ccncc4)cc3
0.257732	Fc1c(c2cnccc2)ccc(c1)CNC(=O)c3cc(OC)c(OCc4ccncc4)cc3
0.257732	Fc1c(c2cnccc2)ccc(c1)CNC(=O)c3cc(OC)c(OCc4ccncc4)cc3
0.257732	Fc1c(c2cnccc2)ccc(c1)CNC(=O)c3cc(OC)c(OCc4ccncc4)cc3
0.257732	Fc1c(c2cnccc2)ccc(c1)CNC(=O)c3cc(OC)c(OCc4ccncc4)cc3
0.257732	Fc1c(c2cnccc2)ccc(c1)CNC(=O)c3cc(OC)c(OCc4ccncc4)cc3
0.257627	S(=O)(=O)(N)c1c(cc(c(c1)C(=O)NC2=NC(c3ccc([N+]([O-])=O)cc3)=CN2)C)C
0.257627	S(=O)(=O)(N)c1c(cc(c(c1)C(=O)NC2=NC(c3ccc([N+]([O-])=O)cc3)=CN2)C)C
0.257627	S(=O)(=O)(N)c1c(cc(c(c1)C(=O)NC2=NC(c3ccc([N+]([O-])=O)cc3)=CN2)C)C
0.257627	S(=O)(=O)(N)c1c(cc(c(c1)C(=O)NC2=NC(c3ccc([N+]([O-])=O)cc3)=CN2)C)C
0.257627	S(=O)(=O)(N)c1c(cc(c(c1)C(=O)NC2=NC(c3ccc([N+]([O-])=O)cc3)=CN2)C)C
0.257627	S(=O)(=O)(N)c1c(cc(c(c1)C(=O)NC2=NC(c3ccc([N+]([O-])=O)cc3)=CN2)C)C
0.257627	S(=O)(=O)(N)c1c(cc(c(c1)C(=O)NC2=NC(c3ccc([N+]([O-])=O)cc3)=CN2)C)C
0.257627	S(=O)(=O)(N)c1c(cc(c(c1)C(=O)NC2=NC(c3ccc([N+]([O-])=O)cc3)=CN2)C)C
0.257627	S(=O)(=O)(N)c1c(cc(c(c1)C(=O)NC2=NC(c3ccc([N+]([O-])=O)cc3)=CN2)C)C
0.257627	S(=O)(=O)(N)c1c(cc(c(c1)C(=O)NC2=NC(c3ccc([N+]([O-])=O)cc3)=CN2)C)C
0.257353	O=C(OC(C)(C)C)Nc1nccc(c1)C(=O)Nc2cc(ccc2)C3CCN(CC3)C
0.257353	O=C(OC(C)(C)C)Nc1nccc(c1)C(=O)Nc2cc(ccc2)C3CCN(CC3)C
0.257353	O=C(OC(C)(C)C)Nc1nccc(c1)C(=O)Nc2cc(ccc2)C3CCN(CC3)C
0.257353	O=C(OC(C)(C)C)Nc1nccc(c1)C(=O)Nc2cc(ccc2)C3CCN(CC3)C
0.257353	O=C(OC(C)(C)C)Nc1nccc(c1)C(=O)Nc2cc(ccc2)C3CCN(CC3)C
0.257353	O=C(OC(C)(C)C)Nc1nccc(c1)C(=O)Nc2cc(ccc2)C3CCN(CC3)C
0.257353	O=C(OC(C)(C)C)Nc1nccc(c1)C(=O)Nc2cc(ccc2)C3CCN(CC3)C
0.257353	O=C(OC(C)(C)C)Nc1nccc(c1)C(=O)Nc2cc(ccc2)C3CCN(CC3)C
0.257353	O=C(OC(C)(C)C)Nc1nccc(c1)C(=O)Nc2cc(ccc2)C3CCN(CC3)C
0.257353	O=C(OC(C)(C)C)Nc1nccc(c1)C(=O)Nc2cc(ccc2)C3CCN(CC3)C
0.257353	S1C(C(=O)Nc2ncc(c3ncccc3)cc2)=CC(C(=O)OC)=C1
0.257353	S1C(C(=O)Nc2ncc(c3ncccc3)cc2)=CC(C(=O)OC)=C1
0.257353	S1C(C(=O)Nc2ncc(c3ncccc3)cc2)=CC(C(=O)OC)=C1
0.257353	S1C(C(=O)Nc2ncc(c3ncccc3)cc2)=CC(C(=O)OC)=C1
0.257353	S1C(C(=O)Nc2ncc(c3ncccc3)cc2)=CC(C(=O)OC)=C1
0.257353	S1C(C(=O)Nc2ncc(c3ncccc3)cc2)=CC(C(=O)OC)=C1
0.257353	S1C(C(=O)Nc2ncc(c3ncccc3)cc2)=CC(C(=O)OC)=C1
0.257353	S1C(C(=O)Nc2ncc(c3ncccc3)cc2)=CC(C(=O)OC)=C1
0.257353	S1C(C(=O)Nc2ncc(c3ncccc3)cc2)=CC(C(=O)OC)=C1
0.257353	S1C(C(=O)Nc2ncc(c3ncccc3)cc2)=CC(C(=O)OC)=C1
0.257143	O=C(OC(C)(C)C)Nc1nccc(c1)C(=O)Nc2ccc(Nc3ccncc3)cc2
0.257143	O=C(OC(C)(C)C)Nc1nccc(c1)C(=O)Nc2ccc(Nc3ccncc3)cc2
0.257143	O=C(OC(C)(C)C)Nc1nccc(c1)C(=O)Nc2ccc(Nc3ccncc3)cc2
0.257143	O=C(OC(C)(C)C)Nc1nccc(c1)C(=O)Nc2ccc(Nc3ccncc3)cc2
0.257143	O=C(OC(C)(C)C)Nc1nccc(c1)C(=O)Nc2ccc(Nc3ccncc3)cc2
0.257143	O=C(OC(C)(C)C)Nc1nccc(c1)C(=O)Nc2ccc(Nc3ccncc3)cc2
0.257143	O=C(OC(C)(C)C)Nc1nccc(c1)C(=O)Nc2ccc(Nc3ccncc3)cc2
0.257143	O=C(OC(C)(C)C)Nc1nccc(c1)C(=O)Nc2ccc(Nc3ccncc3)cc2
0.257143	O=C(OC(C)(C)C)Nc1nccc(c1)C(=O)Nc2ccc(Nc3ccncc3)cc2
0.257143	O=C(OC(C)(C)C)Nc1nccc(c1)C(=O)Nc2ccc(Nc3ccncc3)cc2
0.257143	O=C(N1C2(CN)CC(C1)CCC2)Nc3c(ccc(c4cnccc4)c3)C
0.257143	O=C(N1C2(CN)CC(C1)CCC2)Nc3c(ccc(c4cnccc4)c3)C
0.257143	Fc1c(NC(=O)C2=C(OC=C2)C)cc(NC(=O)C3CCN(c4c(cncc4)C)CC3)cc1
0.257143	Fc1c(NC(=O)C2=C(OC=C2)C)cc(NC(=O)C3CCN(c4c(cncc4)C)CC3)cc1
0.257143	Fc1c(NC(=O)C2=C(OC=C2)C)cc(NC(=O)C3CCN(c4c(cncc4)C)CC3)cc1
0.257143	Fc1c(NC(=O)C2=C(OC=C2)C)cc(NC(=O)C3CCN(c4c(cncc4)C)CC3)cc1
0.257143	Fc1c(NC(=O)C2=C(OC=C2)C)cc(NC(=O)C3CCN(c4c(cncc4)C)CC3)cc1
0.257143	Fc1c(NC(=O)C2=C(OC=C2)C)cc(NC(=O)C3CCN(c4c(cncc4)C)CC3)cc1
0.257143	Fc1c(NC(=O)C2=C(OC=C2)C)cc(NC(=O)C3CCN(c4c(cncc4)C)CC3)cc1
0.257143	Fc1c(NC(=O)C2=C(OC=C2)C)cc(NC(=O)C3CCN(c4c(cncc4)C)CC3)cc1
0.257143	Fc1c(NC(=O)C2=C(OC=C2)C)cc(NC(=O)C3CCN(c4c(cncc4)C)CC3)cc1
0.257143	Fc1c(NC(=O)C2=C(OC=C2)C)cc(NC(=O)C3CCN(c4c(cncc4)C)CC3)cc1
0.257143	O=C(N1CCN(Cc2cnc(nc2)c3cncnc3)CCC1)c4ccccc4
0.256667	Fc1c(c2cc(F)ccc2)ccc(NC(=O)c3cc4c(cc3)C(=O)N(C4=O)CCc5ccccc5)c1
0.256667	Fc1c(c2cc(F)ccc2)ccc(NC(=O)c3cc4c(cc3)C(=O)N(C4=O)CCc5ccccc5)c1
0.256667	Fc1c(c2cc(F)ccc2)ccc(NC(=O)c3cc4c(cc3)C(=O)N(C4=O)CCc5ccccc5)c1
0.256667	Fc1c(c2cc(F)ccc2)ccc(NC(=O)c3cc4c(cc3)C(=O)N(C4=O)CCc5ccccc5)c1
0.256667	Fc1c(c2cc(F)ccc2)ccc(NC(=O)c3cc4c(cc3)C(=O)N(C4=O)CCc5ccccc5)c1
0.256667	Fc1c(c2cc(F)ccc2)ccc(NC(=O)c3cc4c(cc3)C(=O)N(C4=O)CCc5ccccc5)c1
0.256667	Fc1c(c2cc(F)ccc2)ccc(NC(=O)c3cc4c(cc3)C(=O)N(C4=O)CCc5ccccc5)c1
0.256667	Fc1c(c2cc(F)ccc2)ccc(NC(=O)c3cc4c(cc3)C(=O)N(C4=O)CCc5ccccc5)c1
0.256667	Fc1c(c2cc(F)ccc2)ccc(NC(=O)c3cc4c(cc3)C(=O)N(C4=O)CCc5ccccc5)c1
0.25641	O=C(N)c1cc(NC(=O)C(=O)N)c(cc1)C
0.25641	O=C(N)c1cc(NC(=O)C(=O)N)c(cc1)C
0.25641	O=C(N)c1cc(NC(=O)C(=O)N)c(cc1)C
0.25641	O=C(N)c1cc(NC(=O)C(=O)N)c(cc1)C
0.25641	O=C(N)c1cc(NC(=O)C(=O)N)c(cc1)C
0.25641	O=C(N)c1cc(NC(=O)C(=O)N)c(cc1)C
0.25641	O=C(N)c1cc(NC(=O)C(=O)N)c(cc1)C
0.25641	O=C(N)c1cc(NC(=O)C(=O)N)c(cc1)C
0.25641	O=C(N)c1cc(NC(=O)C(=O)N)c(cc1)C
0.25641	O=C(N)c1cc(NC(=O)C(=O)N)c(cc1)C
0.256303	O=C(Nc1c(ccc(c1)C=O)C)Cc2ccncc2
0.256303	O=C(Nc1c(ccc(c1)C=O)C)Cc2ccncc2
0.256303	O=C(Nc1c(ccc(c1)C=O)C)Cc2ccncc2
0.256303	O=C(Nc1c(ccc(c1)C=O)C)Cc2ccncc2
0.256303	O=C(Nc1c(ccc(c1)C=O)C)Cc2ccncc2
0.256303	O=C(Nc1c(ccc(c1)C=O)C)Cc2ccncc2
0.256303	O=C(Nc1c(ccc(c1)C=O)C)Cc2ccncc2
0.256303	O=C(Nc1c(ccc(c1)C=O)C)Cc2ccncc2
0.256303	O=C(Nc1c(ccc(c1)C=O)C)Cc2ccncc2
0.256303	O=C(Nc1c(ccc(c1)C=O)C)Cc2ccncc2
0.256173	Clc1cc(NC(=O)CSC2=NN=C(N2c3ccc(Cl)cc3)c4cnccc4)c(N5CCN(CC5)C)cc1
0.256173	Clc1cc(NC(=O)CSC2=NN=C(N2c3ccc(Cl)cc3)c4cnccc4)c(N5CCN(CC5)C)cc1
0.256173	Clc1cc(NC(=O)CSC2=NN=C(N2c3ccc(Cl)cc3)c4cnccc4)c(N5CCN(CC5)C)cc1
0.25614	Brc1cnc(cc1)C2=NOC(=N2)c3cc(NC(=O)C=4OC(Br)=CC4)ccc3
0.25614	Brc1cnc(cc1)C2=NOC(=N2)c3cc(NC(=O)C=4OC(Br)=CC4)ccc3
0.25614	Brc1cnc(cc1)C2=NOC(=N2)c3cc(NC(=O)C=4OC(Br)=CC4)ccc3
0.25614	Brc1cnc(cc1)C2=NOC(=N2)c3cc(NC(=O)C=4OC(Br)=CC4)ccc3
0.25614	Brc1cnc(cc1)C2=NOC(=N2)c3cc(NC(=O)C=4OC(Br)=CC4)ccc3
0.25614	Brc1cnc(cc1)C2=NOC(=N2)c3cc(NC(=O)C=4OC(Br)=CC4)ccc3
0.25614	Brc1cnc(cc1)C2=NOC(=N2)c3cc(NC(=O)C=4OC(Br)=CC4)ccc3
0.25614	Brc1cnc(cc1)C2=NOC(=N2)c3cc(NC(=O)C=4OC(Br)=CC4)ccc3
0.25614	Brc1cnc(cc1)C2=NOC(=N2)c3cc(NC(=O)C=4OC(Br)=CC4)ccc3
0.25614	Brc1cnc(cc1)C2=NOC(=N2)c3cc(NC(=O)C=4OC(Br)=CC4)ccc3
0.256055	Clc1nc(ccc1)C(=O)NNC(=O)C(=O)Nc2cc(c(NC(=O)C=3OC=CC3)cc2)C
0.256055	Clc1nc(ccc1)C(=O)NNC(=O)C(=O)Nc2cc(c(NC(=O)C=3OC=CC3)cc2)C
0.256055	Clc1nc(ccc1)C(=O)NNC(=O)C(=O)Nc2cc(c(NC(=O)C=3OC=CC3)cc2)C
0.256055	Clc1nc(ccc1)C(=O)NNC(=O)C(=O)Nc2cc(c(NC(=O)C=3OC=CC3)cc2)C
0.256055	Clc1nc(ccc1)C(=O)NNC(=O)C(=O)Nc2cc(c(NC(=O)C=3OC=CC3)cc2)C
0.256055	Clc1nc(ccc1)C(=O)NNC(=O)C(=O)Nc2cc(c(NC(=O)C=3OC=CC3)cc2)C
0.256055	Clc1nc(ccc1)C(=O)NNC(=O)C(=O)Nc2cc(c(NC(=O)C=3OC=CC3)cc2)C
0.256055	Clc1nc(ccc1)C(=O)NNC(=O)C(=O)Nc2cc(c(NC(=O)C=3OC=CC3)cc2)C
0.256	Brc1c(ccc(c1)CNCc2cc(F)c(c3cnccc3)cc2)C
0.256	Brc1c(ccc(c1)CNCc2cc(F)c(c3cnccc3)cc2)C
0.256	Brc1c(ccc(c1)CNCc2cc(F)c(c3cnccc3)cc2)C
0.256	Brc1c(ccc(c1)CNCc2cc(F)c(c3cnccc3)cc2)C
0.256	Brc1c(ccc(c1)CNCc2cc(F)c(c3cnccc3)cc2)C
0.256	Brc1c(ccc(c1)CNCc2cc(F)c(c3cnccc3)cc2)C
0.256	Brc1c(ccc(c1)CNCc2cc(F)c(c3cnccc3)cc2)C
0.256	Brc1c(ccc(c1)CNCc2cc(F)c(c3cnccc3)cc2)C
0.256	Brc1c(ccc(c1)CNCc2cc(F)c(c3cnccc3)cc2)C
0.256	Brc1c(ccc(c1)CNCc2cc(F)c(c3cnccc3)cc2)C
0.256	O=C(Nc1ccc(cc1)C(=O)Nc2c(OC)cc(c(c2)C)C)NC(C)C
0.256	O=C(Nc1ccc(cc1)C(=O)Nc2c(OC)cc(c(c2)C)C)NC(C)C
0.256	O=C(Nc1ccc(cc1)C(=O)Nc2c(OC)cc(c(c2)C)C)NC(C)C
0.256	O=C(Nc1ccc(cc1)C(=O)Nc2c(OC)cc(c(c2)C)C)NC(C)C
0.256	O=C(Nc1ccc(cc1)C(=O)Nc2c(OC)cc(c(c2)C)C)NC(C)C
0.256	O=C(Nc1ccc(cc1)C(=O)Nc2c(OC)cc(c(c2)C)C)NC(C)C
0.256	O=C(Nc1ccc(cc1)C(=O)Nc2c(OC)cc(c(c2)C)C)NC(C)C
0.256	O=C(Nc1ccc(cc1)C(=O)Nc2c(OC)cc(c(c2)C)C)NC(C)C
0.256	O=C(Nc1ccc(cc1)C(=O)Nc2c(OC)cc(c(c2)C)C)NC(C)C
0.256	O=C(Nc1ccc(cc1)C(=O)Nc2c(OC)cc(c(c2)C)C)NC(C)C
0.255663	Clc1c(NC(=O)c2ccc(OC)cc2)cc(cc1)C=3ON=C(N3)CC(=O)NCC=4OC=CC4
0.255663	Clc1c(NC(=O)c2ccc(OC)cc2)cc(cc1)C=3ON=C(N3)CC(=O)NCC=4OC=CC4
0.255663	Clc1c(NC(=O)c2ccc(OC)cc2)cc(cc1)C=3ON=C(N3)CC(=O)NCC=4OC=CC4
0.255663	Clc1c(NC(=O)c2ccc(OC)cc2)cc(cc1)C=3ON=C(N3)CC(=O)NCC=4OC=CC4
0.255663	Clc1c(NC(=O)c2ccc(OC)cc2)cc(cc1)C=3ON=C(N3)CC(=O)NCC=4OC=CC4
0.255663	Clc1c(NC(=O)c2ccc(OC)cc2)cc(cc1)C=3ON=C(N3)CC(=O)NCC=4OC=CC4
0.255663	Clc1c(NC(=O)c2ccc(OC)cc2)cc(cc1)C=3ON=C(N3)CC(=O)NCC=4OC=CC4
0.255663	Clc1c(NC(=O)c2ccc(OC)cc2)cc(cc1)C=3ON=C(N3)CC(=O)NCC=4OC=CC4
0.255663	Clc1c(NC(=O)c2ccc(OC)cc2)cc(cc1)C=3ON=C(N3)CC(=O)NCC=4OC=CC4
0.255663	Clc1c(NC(=O)c2ccc(OC)cc2)cc(cc1)C=3ON=C(N3)CC(=O)NCC=4OC=CC4
0.255639	Clc1cncc(c1)CNc2c(ccc(c2)C(=O)N3CCSCC3)C
0.255639	Clc1cncc(c1)CNc2c(ccc(c2)C(=O)N3CCSCC3)C
0.255639	Clc1cncc(c1)CNc2c(ccc(c2)C(=O)N3CCSCC3)C
0.255639	Clc1cncc(c1)CNc2c(ccc(c2)C(=O)N3CCSCC3)C
0.255639	Clc1cncc(c1)CNc2c(ccc(c2)C(=O)N3CCSCC3)C
0.255639	Clc1cncc(c1)CNc2c(ccc(c2)C(=O)N3CCSCC3)C
0.255639	Clc1cncc(c1)CNc2c(ccc(c2)C(=O)N3CCSCC3)C
0.255639	Clc1cncc(c1)CNc2c(ccc(c2)C(=O)N3CCSCC3)C
0.255639	Clc1cncc(c1)CNc2c(ccc(c2)C(=O)N3CCSCC3)C
0.255639	Clc1cncc(c1)CNc2c(ccc(c2)C(=O)N3CCSCC3)C
0.255319	Clc1cc(NC(=O)C(=O)Nc2cc(c3cnccc3)ccc2)c(Oc4c(OC(F)(F)F)cccc4)cc1
0.255319	Clc1cc(NC(=O)C(=O)Nc2cc(c3cnccc3)ccc2)c(Oc4c(OC(F)(F)F)cccc4)cc1
0.255319	Clc1cc(NC(=O)C(=O)Nc2cc(c3cnccc3)ccc2)c(Oc4c(OC(F)(F)F)cccc4)cc1
0.255319	Clc1cc(NC(=O)C(=O)Nc2cc(c3cnccc3)ccc2)c(Oc4c(OC(F)(F)F)cccc4)cc1
0.255319	Clc1cc(NC(=O)C(=O)Nc2cc(c3cnccc3)ccc2)c(Oc4c(OC(F)(F)F)cccc4)cc1
0.255319	Clc1cc(NC(=O)C(=O)Nc2cc(c3cnccc3)ccc2)c(Oc4c(OC(F)(F)F)cccc4)cc1
0.255319	Clc1cc(NC(=O)C(=O)Nc2cc(c3cnccc3)ccc2)c(Oc4c(OC(F)(F)F)cccc4)cc1
0.255319	Clc1cc(NC(=O)C(=O)Nc2cc(c3cnccc3)ccc2)c(Oc4c(OC(F)(F)F)cccc4)cc1
0.255319	Clc1cc(NC(=O)C(=O)Nc2cc(c3cnccc3)ccc2)c(Oc4c(OC(F)(F)F)cccc4)cc1
0.255319	S(=O)(=O)(Nc1c(cc(NC(=O)C)cc1)C(=O)Nc2ccc(cc2)C3=NNC(=N3)CN)C
0.255319	Clc1cc(NC(=O)C(=O)Nc2cc(c3cnccc3)ccc2)c(Oc4c(OC(F)(F)F)cccc4)cc1
0.254902	Clc1c(NS(=O)(=O)C)cc(cc1)C(=O)NC=2N(N=C(c3ccccc3)C2)CC(C)C
0.254902	Clc1c(NS(=O)(=O)C)cc(cc1)C(=O)NC=2N(N=C(c3ccccc3)C2)CC(C)C
0.254902	Clc1c(NS(=O)(=O)C)cc(cc1)C(=O)NC=2N(N=C(c3ccccc3)C2)CC(C)C
0.254902	Clc1c(NS(=O)(=O)C)cc(cc1)C(=O)NC=2N(N=C(c3ccccc3)C2)CC(C)C
0.254902	Clc1c(NS(=O)(=O)C)cc(cc1)C(=O)NC=2N(N=C(c3ccccc3)C2)CC(C)C
0.254902	Clc1c(NS(=O)(=O)C)cc(cc1)C(=O)NC=2N(N=C(c3ccccc3)C2)CC(C)C
0.254902	Clc1c(NS(=O)(=O)C)cc(cc1)C(=O)NC=2N(N=C(c3ccccc3)C2)CC(C)C
0.254902	Clc1c(NS(=O)(=O)C)cc(cc1)C(=O)NC=2N(N=C(c3ccccc3)C2)CC(C)C
0.254902	Clc1c(NS(=O)(=O)C)cc(cc1)C(=O)NC=2N(N=C(c3ccccc3)C2)CC(C)C
0.254902	Clc1c(NS(=O)(=O)C)cc(cc1)C(=O)NC=2N(N=C(c3ccccc3)C2)CC(C)C
0.25463	O=C(Nc1cc(c2cnccc2)ccc1)C=O
0.25463	O=C(Nc1cc(c2cnccc2)ccc1)C=O
0.25463	O=C(Nc1cc(c2cnccc2)ccc1)C=O
0.25463	O=C(Nc1cc(c2cnccc2)ccc1)C=O
0.25463	O=C(Nc1cc(c2cnccc2)ccc1)C=O
0.25463	O=C(Nc1cc(c2cnccc2)ccc1)C=O
0.25463	O=C(Nc1cc(c2cnccc2)ccc1)C=O
0.25463	O=C(Nc1cc(c2cnccc2)ccc1)C=O
0.25463	O=C(Nc1cc(c2cnccc2)ccc1)C=O
0.25463	O=C(Nc1cc(c2cnccc2)ccc1)C=O
0.254613	Clc1c(NS(=O)(=O)C)cc(cc1)C(=O)NNC(=S)Nc2cc(c(cc2)C)C
0.254613	Clc1c(NS(=O)(=O)C)cc(cc1)C(=O)NNC(=S)Nc2cc(c(cc2)C)C
0.254613	Clc1c(NS(=O)(=O)C)cc(cc1)C(=O)NNC(=S)Nc2cc(c(cc2)C)C
0.254545	Brc1cc(NC(=O)c2cc(ncc2)NC(=O)OC(C)(C)C)c(NC3CC3)cc1
0.254545	Brc1cc(NC(=O)c2cc(ncc2)NC(=O)OC(C)(C)C)c(NC3CC3)cc1
0.25448	FC(F)c1ncc(cc1)CNC(=O)C(=O)Nc2cc(c(c3ccccc3)cc2)C
0.25448	FC(F)c1ncc(cc1)CNC(=O)C(=O)Nc2cc(c(c3ccccc3)cc2)C
0.254386	S(CC(=O)Nc1cc(c2cnccc2)ccc1)CC(=O)Nc3cc(ccc3)C
0.254386	S(CC(=O)Nc1cc(c2cnccc2)ccc1)CC(=O)Nc3cc(ccc3)C
0.254386	S(CC(=O)Nc1cc(c2cnccc2)ccc1)CC(=O)Nc3cc(ccc3)C
0.254386	S(CC(=O)Nc1cc(c2cnccc2)ccc1)CC(=O)Nc3cc(ccc3)C
0.254386	S(CC(=O)Nc1cc(c2cnccc2)ccc1)CC(=O)Nc3cc(ccc3)C
0.254386	S(CC(=O)Nc1cc(c2cnccc2)ccc1)CC(=O)Nc3cc(ccc3)C
0.254386	S(CC(=O)Nc1cc(c2cnccc2)ccc1)CC(=O)Nc3cc(ccc3)C
0.254386	S(CC(=O)Nc1cc(c2cnccc2)ccc1)CC(=O)Nc3cc(ccc3)C
0.254386	S(CC(=O)Nc1cc(c2cnccc2)ccc1)CC(=O)Nc3cc(ccc3)C
0.254386	S(CC(=O)Nc1cc(c2cnccc2)ccc1)CC(=O)Nc3cc(ccc3)C
0.254296	Clc1c(cc(nc1)NC(=O)C=2N=C(SC2)c3cnccc3)C(F)F
0.254296	Clc1c(cc(nc1)NC(=O)C=2N=C(SC2)c3cnccc3)C(F)F
0.254296	Clc1c(cc(nc1)NC(=O)C=2N=C(SC2)c3cnccc3)C(F)F
0.254296	Clc1c(cc(nc1)NC(=O)C=2N=C(SC2)c3cnccc3)C(F)F
0.254296	Clc1c(cc(nc1)NC(=O)C=2N=C(SC2)c3cnccc3)C(F)F
0.254296	Clc1c(cc(nc1)NC(=O)C=2N=C(SC2)c3cnccc3)C(F)F
0.254296	Clc1c(cc(nc1)NC(=O)C=2N=C(SC2)c3cnccc3)C(F)F
0.254296	Clc1c(cc(nc1)NC(=O)C=2N=C(SC2)c3cnccc3)C(F)F
0.254296	Clc1c(cc(nc1)NC(=O)C=2N=C(SC2)c3cnccc3)C(F)F
0.254296	Clc1c(cc(nc1)NC(=O)C=2N=C(SC2)c3cnccc3)C(F)F
0.254237	O=C(O)c1cc(NC(=O)NC(C)(C)C)c(cc1)C
0.254237	O=C(O)c1cc(NC(=O)NC(C)(C)C)c(cc1)C
0.254237	O=C(O)c1cc(NC(=O)NC(C)(C)C)c(cc1)C
0.254237	O=C(O)c1cc(NC(=O)NC(C)(C)C)c(cc1)C
0.254237	O=C(O)c1cc(NC(=O)NC(C)(C)C)c(cc1)C
0.254237	O=C(O)c1cc(NC(=O)NC(C)(C)C)c(cc1)C
0.254181	Clc1c(NC(=O)C=2SC(=CC2)CC)ccc(NC(=O)C(=O)N3CCN(CCOC)CC3)c1
0.254072	Fc1c(NC(=O)C=2OC(c3cc(ccc3)C(C)C)=CC2)cc(NC(=O)c4cc5OCOc5cc4)cc1
0.254072	Fc1c(NC(=O)C=2OC(c3cc(ccc3)C(C)C)=CC2)cc(NC(=O)c4cc5OCOc5cc4)cc1
0.254072	Fc1c(NC(=O)C=2OC(c3cc(ccc3)C(C)C)=CC2)cc(NC(=O)c4cc5OCOc5cc4)cc1
0.254072	Fc1c(NC(=O)C=2OC(c3cc(ccc3)C(C)C)=CC2)cc(NC(=O)c4cc5OCOc5cc4)cc1
0.254072	Fc1c(NC(=O)C=2OC(c3cc(ccc3)C(C)C)=CC2)cc(NC(=O)c4cc5OCOc5cc4)cc1
0.254072	Fc1c(NC(=O)C=2OC(c3cc(ccc3)C(C)C)=CC2)cc(NC(=O)c4cc5OCOc5cc4)cc1
0.254072	Fc1c(NC(=O)C=2OC(c3cc(ccc3)C(C)C)=CC2)cc(NC(=O)c4cc5OCOc5cc4)cc1
0.253968	FC(F)(F)c1cnc(NC(=O)C(=O)Nc2cc(c3cnccc3)ccc2)cc1
0.253968	FC(F)(F)c1cnc(NC(=O)C(=O)Nc2cc(c3cnccc3)ccc2)cc1
0.253968	FC(F)(F)c1cnc(NC(=O)C(=O)Nc2cc(c3cnccc3)ccc2)cc1
0.253968	FC(F)(F)c1cnc(NC(=O)C(=O)Nc2cc(c3cnccc3)ccc2)cc1
0.253968	FC(F)(F)c1cnc(NC(=O)C(=O)Nc2cc(c3cnccc3)ccc2)cc1
0.253968	FC(F)(F)c1cnc(NC(=O)C(=O)Nc2cc(c3cnccc3)ccc2)cc1
0.253968	FC(F)(F)c1cnc(NC(=O)C(=O)Nc2cc(c3cnccc3)ccc2)cc1
0.253968	FC(F)(F)c1cnc(NC(=O)C(=O)Nc2cc(c3cnccc3)ccc2)cc1
0.253968	FC(F)(F)c1cnc(NC(=O)C(=O)Nc2cc(c3cnccc3)ccc2)cc1
0.253968	FC(F)(F)c1cnc(NC(=O)C(=O)Nc2cc(c3cnccc3)ccc2)cc1
0.253687	Clc1c(NC(=O)C=2SC(=CC2)CC)ccc(NC(=O)C(=O)NC=3NN=C(c4c(cncc4)C)C3C)c1
0.253687	Clc1c(NC(=O)C=2SC(=CC2)CC)ccc(NC(=O)C(=O)NC=3NN=C(c4c(cncc4)C)C3C)c1
0.253687	Clc1c(NC(=O)C=2SC(=CC2)CC)ccc(NC(=O)C(=O)NC=3NN=C(c4c(cncc4)C)C3C)c1
0.253687	Clc1c(NC(=O)C=2SC(=CC2)CC)ccc(NC(=O)C(=O)NC=3NN=C(c4c(cncc4)C)C3C)c1
0.253687	Clc1c(NC(=O)C=2SC(=CC2)CC)ccc(NC(=O)C(=O)NC=3NN=C(c4c(cncc4)C)C3C)c1
0.253687	Clc1c(NC(=O)C=2SC(=CC2)CC)ccc(NC(=O)C(=O)NC=3NN=C(c4c(cncc4)C)C3C)c1
0.253687	Clc1c(NC(=O)C=2SC(=CC2)CC)ccc(NC(=O)C(=O)NC=3NN=C(c4c(cncc4)C)C3C)c1
0.253521	O=C(OC)C(Oc1c(ccc(NC(=O)C(=O)Nc2cc(NC(=O)C3=COC=C3)ccc2)c1)C)C
0.253521	O=C(OC)C(Oc1c(ccc(NC(=O)C(=O)Nc2cc(NC(=O)C3=COC=C3)ccc2)c1)C)C
0.253521	O=C(OC)C(Oc1c(ccc(NC(=O)C(=O)Nc2cc(NC(=O)C3=COC=C3)ccc2)c1)C)C
0.253521	O=C(OC)C(Oc1c(ccc(NC(=O)C(=O)Nc2cc(NC(=O)C3=COC=C3)ccc2)c1)C)C
0.253521	O=C(OC)C(Oc1c(ccc(NC(=O)C(=O)Nc2cc(NC(=O)C3=COC=C3)ccc2)c1)C)C
0.253521	O=C(OC)C(Oc1c(ccc(NC(=O)C(=O)Nc2cc(NC(=O)C3=COC=C3)ccc2)c1)C)C
0.253378	O=C(NC1CCCCC1)c2cc(c(NC(=O)C(=O)NCc3cnc(OC)cc3)cc2)C
0.253378	O=C(NC1CCCCC1)c2cc(c(NC(=O)C(=O)NCc3cnc(OC)cc3)cc2)C
0.253378	O=C(NC1CCCCC1)c2cc(c(NC(=O)C(=O)NCc3cnc(OC)cc3)cc2)C
0.253378	O=C(NC1CCCCC1)c2cc(c(NC(=O)C(=O)NCc3cnc(OC)cc3)cc2)C
0.253378	O=C(NC1CCCCC1)c2cc(c(NC(=O)C(=O)NCc3cnc(OC)cc3)cc2)C
0.253378	O=C(NC1CCCCC1)c2cc(c(NC(=O)C(=O)NCc3cnc(OC)cc3)cc2)C
0.253378	O=C(NC1CCCCC1)c2cc(c(NC(=O)C(=O)NCc3cnc(OC)cc3)cc2)C
0.253378	O=C(NC1CCCCC1)c2cc(c(NC(=O)C(=O)NCc3cnc(OC)cc3)cc2)C
0.253378	O=C(NC1CCCCC1)c2cc(c(NC(=O)C(=O)NCc3cnc(OC)cc3)cc2)C
0.253378	O=C(NC1CCCCC1)c2cc(c(NC(=O)C(=O)NCc3cnc(OC)cc3)cc2)C
0.253333	O=C(NC1CCCCC1)c2cc(c(NC(=O)C(=O)Nc3cc(ccc3)COC4CC(CCC4)C)cc2)C
0.252874	O=C(OC(C)(C)C)Nc1nccc(c1)C(=O)Nc2ccc(Nc3cc(OC)ccc3)cc2
0.252874	O=C(OC(C)(C)C)Nc1nccc(c1)C(=O)Nc2ccc(Nc3cc(OC)ccc3)cc2
0.252874	O=C(OC(C)(C)C)Nc1nccc(c1)C(=O)Nc2ccc(Nc3cc(OC)ccc3)cc2
0.252874	O=C(OC(C)(C)C)Nc1nccc(c1)C(=O)Nc2ccc(Nc3cc(OC)ccc3)cc2
0.252874	O=C(OC(C)(C)C)Nc1nccc(c1)C(=O)Nc2ccc(Nc3cc(OC)ccc3)cc2
0.252874	O=C(OC(C)(C)C)Nc1nccc(c1)C(=O)Nc2ccc(Nc3cc(OC)ccc3)cc2
0.252874	O=C(OC(C)(C)C)Nc1nccc(c1)C(=O)Nc2ccc(Nc3cc(OC)ccc3)cc2
0.252874	O=C(OC(C)(C)C)Nc1nccc(c1)C(=O)Nc2ccc(Nc3cc(OC)ccc3)cc2
0.252874	O=C(OC(C)(C)C)Nc1nccc(c1)C(=O)Nc2ccc(Nc3cc(OC)ccc3)cc2
0.252874	O=C(OC(C)(C)C)Nc1nccc(c1)C(=O)Nc2ccc(Nc3cc(OC)ccc3)cc2
0.25283	S=C(NNC(=O)C=1SC(c2ccc(F)cc2)=CC1)Nc3cc(c(cc3)C)C
0.25283	S=C(NNC(=O)C=1SC(c2ccc(F)cc2)=CC1)Nc3cc(c(cc3)C)C
0.25283	S=C(NNC(=O)C=1SC(c2ccc(F)cc2)=CC1)Nc3cc(c(cc3)C)C
0.25283	S=C(NNC(=O)C=1SC(c2ccc(F)cc2)=CC1)Nc3cc(c(cc3)C)C
0.25283	S=C(NNC(=O)C=1SC(c2ccc(F)cc2)=CC1)Nc3cc(c(cc3)C)C
0.25283	S=C(NNC(=O)C=1SC(c2ccc(F)cc2)=CC1)Nc3cc(c(cc3)C)C
0.25283	S=C(NNC(=O)C=1SC(c2ccc(F)cc2)=CC1)Nc3cc(c(cc3)C)C
0.25283	S=C(NNC(=O)C=1SC(c2ccc(F)cc2)=CC1)Nc3cc(c(cc3)C)C
0.25283	S=C(NNC(=O)C=1SC(c2ccc(F)cc2)=CC1)Nc3cc(c(cc3)C)C
0.25283	S=C(NNC(=O)C=1SC(c2ccc(F)cc2)=CC1)Nc3cc(c(cc3)C)C
0.252747	O=C(OC(C)(C)C)Nc1nccc(c1)C(=O)NCCc2ccc(N3CCN(CC3)C)cc2
0.252747	O=C(OC(C)(C)C)Nc1nccc(c1)C(=O)NCCc2ccc(N3CCN(CC3)C)cc2
0.252747	O=C(OC(C)(C)C)Nc1nccc(c1)C(=O)NCCc2ccc(N3CCN(CC3)C)cc2
0.252747	O=C(OC(C)(C)C)Nc1nccc(c1)C(=O)NCCc2ccc(N3CCN(CC3)C)cc2
0.252747	O=C(OC(C)(C)C)Nc1nccc(c1)C(=O)NCCc2ccc(N3CCN(CC3)C)cc2
0.252747	O=C(OC(C)(C)C)Nc1nccc(c1)C(=O)NCCc2ccc(N3CCN(CC3)C)cc2
0.252747	O=C(OC(C)(C)C)Nc1nccc(c1)C(=O)NCCc2ccc(N3CCN(CC3)C)cc2
0.252747	O=C(OC(C)(C)C)Nc1nccc(c1)C(=O)NCCc2ccc(N3CCN(CC3)C)cc2
0.252747	O=C(OC(C)(C)C)Nc1nccc(c1)C(=O)NCCc2ccc(N3CCN(CC3)C)cc2
0.252747	O=C(OC(C)(C)C)Nc1nccc(c1)C(=O)NCCc2ccc(N3CCN(CC3)C)cc2
0.252366	O=C(Nc1cc(c2cnccc2)ccc1)c3c4c(ON=C4c5ccc(cc5)C)nc(c3)C
0.252366	O=C(Nc1cc(c2cnccc2)ccc1)c3c4c(ON=C4c5ccc(cc5)C)nc(c3)C
0.251938	Brc1c(OC(C)C)cc(cc1)C(=O)NCc2ccc(cc2)C(=O)Nc3ccncc3
0.251938	Brc1c(OC(C)C)cc(cc1)C(=O)NCc2ccc(cc2)C(=O)Nc3ccncc3
0.251938	Brc1c(OC(C)C)cc(cc1)C(=O)NCc2ccc(cc2)C(=O)Nc3ccncc3
0.251938	Brc1c(OC(C)C)cc(cc1)C(=O)NCc2ccc(cc2)C(=O)Nc3ccncc3
0.251938	Brc1c(OC(C)C)cc(cc1)C(=O)NCc2ccc(cc2)C(=O)Nc3ccncc3
0.251938	Brc1c(OC(C)C)cc(cc1)C(=O)NCc2ccc(cc2)C(=O)Nc3ccncc3
0.251938	Brc1c(OC(C)C)cc(cc1)C(=O)NCc2ccc(cc2)C(=O)Nc3ccncc3
[truncated: 8,001 more rows]
