# Supplementary material for: Galileo: Three-dimensional searching in large combinatorial fragment spaces on the example of pharmacophores
Source: J Comput Aided Mol Des. 2022 Nov 24;37(1):1–16. doi: 10.1007/s10822-022-00485-y (PMC10032335; doi:10.1007/s10822-022-00485-y)
Supplement: Supplementary file 4 — Supplementary file 3a [file 10822_2022_485_MOESM3_ESMa.zip › Imatinib_Galileo/14/out_8.csv]

Score	SMILES
0.438819	O=C(Nc1c(ccc(NC(=O)C2CC2)c1)C)c3cc(ccc3)CN4CCCC4
0.438819	O=C(Nc1c(ccc(NC(=O)C2CC2)c1)C)c3cc(ccc3)CN4CCCC4
0.438819	O=C(Nc1c(ccc(NC(=O)C2CC2)c1)C)c3cc(ccc3)CN4CCCC4
0.438819	O=C(Nc1c(ccc(NC(=O)C2CC2)c1)C)c3cc(ccc3)CN4CCCC4
0.438819	O=C(Nc1c(ccc(NC(=O)C2CC2)c1)C)c3cc(ccc3)CN4CCCC4
0.438819	O=C(Nc1c(ccc(NC(=O)C2CC2)c1)C)c3cc(ccc3)CN4CCCC4
0.438819	O=C(Nc1c(ccc(NC(=O)C2CC2)c1)C)c3cc(ccc3)CN4CCCC4
0.438819	O=C(Nc1c(ccc(NC(=O)C2CC2)c1)C)c3cc(ccc3)CN4CCCC4
0.438819	O=C(Nc1c(ccc(NC(=O)C2CC2)c1)C)c3cc(ccc3)CN4CCCC4
0.438819	O=C(Nc1c(ccc(NC(=O)C2CC2)c1)C)c3cc(ccc3)CN4CCCC4
0.42449	O=C(Nc1cc(c(cc1)C2CC2)C)c3cc(Nc4nc(ccn4)C)ccc3
0.42449	O=C(Nc1cc(c(cc1)C2CC2)C)c3cc(Nc4nc(ccn4)C)ccc3
0.42449	O=C(Nc1cc(c(cc1)C2CC2)C)c3cc(Nc4nc(ccn4)C)ccc3
0.42449	O=C(Nc1cc(c(cc1)C2CC2)C)c3cc(Nc4nc(ccn4)C)ccc3
0.42449	O=C(Nc1cc(c(cc1)C2CC2)C)c3cc(Nc4nc(ccn4)C)ccc3
0.42449	O=C(Nc1cc(c(cc1)C2CC2)C)c3cc(Nc4nc(ccn4)C)ccc3
0.42449	O=C(Nc1cc(c(cc1)C2CC2)C)c3cc(Nc4nc(ccn4)C)ccc3
0.42449	O=C(Nc1cc(c(cc1)C2CC2)C)c3cc(Nc4nc(ccn4)C)ccc3
0.42449	O=C(Nc1cc(c(cc1)C2CC2)C)c3cc(Nc4nc(ccn4)C)ccc3
0.42449	O=C(Nc1cc(c(cc1)C2CC2)C)c3cc(Nc4nc(ccn4)C)ccc3
0.4	O=C(Nc1ccc(N2CCCC2)cc1)c3cc(Nc4nc(ccn4)C)ccc3
0.4	O=C(Nc1ccc(N2CCCC2)cc1)c3cc(Nc4nc(ccn4)C)ccc3
0.4	O=C(Nc1ccc(N2CCCC2)cc1)c3cc(Nc4nc(ccn4)C)ccc3
0.4	O=C(Nc1ccc(N2CCCC2)cc1)c3cc(Nc4nc(ccn4)C)ccc3
0.4	O=C(Nc1ccc(N2CCCC2)cc1)c3cc(Nc4nc(ccn4)C)ccc3
0.4	O=C(Nc1ccc(N2CCCC2)cc1)c3cc(Nc4nc(ccn4)C)ccc3
0.4	O=C(Nc1ccc(N2CCCC2)cc1)c3cc(Nc4nc(ccn4)C)ccc3
0.4	O=C(Nc1ccc(N2CCCC2)cc1)c3cc(Nc4nc(ccn4)C)ccc3
0.4	O=C(Nc1ccc(N2CCCC2)cc1)c3cc(Nc4nc(ccn4)C)ccc3
0.4	O=C(Nc1ccc(N2CCCC2)cc1)c3cc(Nc4nc(ccn4)C)ccc3
0.393162	O=C(NCC(=O)Nc1ccc(cc1)CN2CCN(Cc3ccccc3)CC2)c4cc(c(cc4)C)C
0.393162	O=C(NCC(=O)Nc1ccc(cc1)CN2CCN(Cc3ccccc3)CC2)c4cc(c(cc4)C)C
0.393162	O=C(NCC(=O)Nc1ccc(cc1)CN2CCN(Cc3ccccc3)CC2)c4cc(c(cc4)C)C
0.393162	O=C(NCC(=O)Nc1ccc(cc1)CN2CCN(Cc3ccccc3)CC2)c4cc(c(cc4)C)C
0.393162	O=C(NCC(=O)Nc1ccc(cc1)CN2CCN(Cc3ccccc3)CC2)c4cc(c(cc4)C)C
0.393162	O=C(NCC(=O)Nc1ccc(cc1)CN2CCN(Cc3ccccc3)CC2)c4cc(c(cc4)C)C
0.393162	O=C(NCC(=O)Nc1ccc(cc1)CN2CCN(Cc3ccccc3)CC2)c4cc(c(cc4)C)C
0.393162	O=C(NCC(=O)Nc1ccc(cc1)CN2CCN(Cc3ccccc3)CC2)c4cc(c(cc4)C)C
0.393162	O=C(NCC(=O)Nc1ccc(cc1)CN2CCN(Cc3ccccc3)CC2)c4cc(c(cc4)C)C
0.393162	O=C(NCC(=O)Nc1ccc(cc1)CN2CCN(Cc3ccccc3)CC2)c4cc(c(cc4)C)C
0.368421	FC(F)(F)c1cc(ccc1)C(=O)Nc2cc(c3cnc(cc3)C4=NC=CN4)c(cc2)C
0.368421	FC(F)(F)c1cc(ccc1)C(=O)Nc2cc(c3cnc(cc3)C4=NC=CN4)c(cc2)C
0.368421	FC(F)(F)c1cc(ccc1)C(=O)Nc2cc(c3cnc(cc3)C4=NC=CN4)c(cc2)C
0.368421	FC(F)(F)c1cc(ccc1)C(=O)Nc2cc(c3cnc(cc3)C4=NC=CN4)c(cc2)C
0.368421	FC(F)(F)c1cc(ccc1)C(=O)Nc2cc(c3cnc(cc3)C4=NC=CN4)c(cc2)C
0.368421	FC(F)(F)c1cc(ccc1)C(=O)Nc2cc(c3cnc(cc3)C4=NC=CN4)c(cc2)C
0.368421	FC(F)(F)c1cc(ccc1)C(=O)Nc2cc(c3cnc(cc3)C4=NC=CN4)c(cc2)C
0.368421	FC(F)(F)c1cc(ccc1)C(=O)Nc2cc(c3cnc(cc3)C4=NC=CN4)c(cc2)C
0.368421	FC(F)(F)c1cc(ccc1)C(=O)Nc2cc(c3cnc(cc3)C4=NC=CN4)c(cc2)C
0.368421	FC(F)(F)c1cc(ccc1)C(=O)Nc2cc(c3cnc(cc3)C4=NC=CN4)c(cc2)C
0.364407	ClC=1NC(C(=O)Nc2c(ccc(c3ccncc3)c2)C)=CC1
0.364407	ClC=1NC(C(=O)Nc2c(ccc(c3ccncc3)c2)C)=CC1
0.364407	ClC=1NC(C(=O)Nc2c(ccc(c3ccncc3)c2)C)=CC1
0.364407	ClC=1NC(C(=O)Nc2c(ccc(c3ccncc3)c2)C)=CC1
0.364407	ClC=1NC(C(=O)Nc2c(ccc(c3ccncc3)c2)C)=CC1
0.364407	ClC=1NC(C(=O)Nc2c(ccc(c3ccncc3)c2)C)=CC1
0.364407	ClC=1NC(C(=O)Nc2c(ccc(c3ccncc3)c2)C)=CC1
0.364407	ClC=1NC(C(=O)Nc2c(ccc(c3ccncc3)c2)C)=CC1
0.364407	ClC=1NC(C(=O)Nc2c(ccc(c3ccncc3)c2)C)=CC1
0.364407	ClC=1NC(C(=O)Nc2c(ccc(c3ccncc3)c2)C)=CC1
0.357692	O=C(Nc1c(c(N(C)C)ccc1)C)c2cc(Nc3nc(ccn3)C)ccc2
0.357692	O=C(Nc1c(c(N(C)C)ccc1)C)c2cc(Nc3nc(ccn3)C)ccc2
0.357692	O=C(Nc1c(c(N(C)C)ccc1)C)c2cc(Nc3nc(ccn3)C)ccc2
0.357692	O=C(Nc1c(c(N(C)C)ccc1)C)c2cc(Nc3nc(ccn3)C)ccc2
0.357692	O=C(Nc1c(c(N(C)C)ccc1)C)c2cc(Nc3nc(ccn3)C)ccc2
0.357692	O=C(Nc1c(c(N(C)C)ccc1)C)c2cc(Nc3nc(ccn3)C)ccc2
0.357692	O=C(Nc1c(c(N(C)C)ccc1)C)c2cc(Nc3nc(ccn3)C)ccc2
0.357692	O=C(Nc1c(c(N(C)C)ccc1)C)c2cc(Nc3nc(ccn3)C)ccc2
0.357692	O=C(Nc1c(c(N(C)C)ccc1)C)c2cc(Nc3nc(ccn3)C)ccc2
0.357692	O=C(Nc1c(c(N(C)C)ccc1)C)c2cc(Nc3nc(ccn3)C)ccc2
0.356	O=C(Nc1c(cc(N2CCN(CC2)C)cc1)C)c3ccc(OCc4ccncc4)cc3
0.356	O=C(Nc1c(cc(N2CCN(CC2)C)cc1)C)c3ccc(OCc4ccncc4)cc3
0.356	O=C(Nc1c(cc(N2CCN(CC2)C)cc1)C)c3ccc(OCc4ccncc4)cc3
0.356	O=C(Nc1c(cc(N2CCN(CC2)C)cc1)C)c3ccc(OCc4ccncc4)cc3
0.356	O=C(Nc1c(cc(N2CCN(CC2)C)cc1)C)c3ccc(OCc4ccncc4)cc3
0.356	O=C(Nc1c(cc(N2CCN(CC2)C)cc1)C)c3ccc(OCc4ccncc4)cc3
0.356	O=C(Nc1c(cc(N2CCN(CC2)C)cc1)C)c3ccc(OCc4ccncc4)cc3
0.356	O=C(Nc1c(cc(N2CCN(CC2)C)cc1)C)c3ccc(OCc4ccncc4)cc3
0.356	O=C(Nc1c(cc(N2CCN(CC2)C)cc1)C)c3ccc(OCc4ccncc4)cc3
0.355932	Brc1cc(ccc1)C(=O)Nc2ccc(cc2)C(=O)Nc3c(ccc(NC(=O)C4CC4)c3)C
0.355932	Brc1cc(ccc1)C(=O)Nc2ccc(cc2)C(=O)Nc3c(ccc(NC(=O)C4CC4)c3)C
0.355932	Brc1cc(ccc1)C(=O)Nc2ccc(cc2)C(=O)Nc3c(ccc(NC(=O)C4CC4)c3)C
0.354962	O=C(OC)c1cc(NC(=O)C(N2CCN(Cc3ccncc3)CC2)C)c(cc1)C
0.354962	O=C(OC)c1cc(NC(=O)C(N2CCN(Cc3ccncc3)CC2)C)c(cc1)C
0.354962	O=C(OC)c1cc(NC(=O)C(N2CCN(Cc3ccncc3)CC2)C)c(cc1)C
0.354962	O=C(OC)c1cc(NC(=O)C(N2CCN(Cc3ccncc3)CC2)C)c(cc1)C
0.354962	O=C(OC)c1cc(NC(=O)C(N2CCN(Cc3ccncc3)CC2)C)c(cc1)C
0.354962	O=C(OC)c1cc(NC(=O)C(N2CCN(Cc3ccncc3)CC2)C)c(cc1)C
0.354962	O=C(OC)c1cc(NC(=O)C(N2CCN(Cc3ccncc3)CC2)C)c(cc1)C
0.354962	O=C(OC)c1cc(NC(=O)C(N2CCN(Cc3ccncc3)CC2)C)c(cc1)C
0.354962	O=C(OC)c1cc(NC(=O)C(N2CCN(Cc3ccncc3)CC2)C)c(cc1)C
0.354962	O=C(OC)c1cc(NC(=O)C(N2CCN(Cc3ccncc3)CC2)C)c(cc1)C
0.350195	O=C(Nc1c(ccc(NC(=O)C2CC2)c1)C)c3cnc(NC(=O)C(C)(C)C)cc3
0.350195	O=C(Nc1c(ccc(NC(=O)C2CC2)c1)C)c3cnc(NC(=O)C(C)(C)C)cc3
0.350195	O=C(Nc1c(ccc(NC(=O)C2CC2)c1)C)c3cnc(NC(=O)C(C)(C)C)cc3
0.35	O=C(Nc1ccc(N2CCN(Cc3ccccc3)CC2)cc1)c4ccc(Oc5c(cc(C#N)cc5)C)cc4
0.35	O=C(Nc1ccc(N2CCN(Cc3ccccc3)CC2)cc1)c4ccc(Oc5c(cc(C#N)cc5)C)cc4
0.35	O=C(Nc1ccc(N2CCN(Cc3ccccc3)CC2)cc1)c4ccc(Oc5c(cc(C#N)cc5)C)cc4
0.34981	S(=O)(C1CCOCC1)Cc2cc(NC(=O)c3cc(Nc4nc(ccn4)C)ccc3)ccc2
0.346154	O=C(Nc1cc(ccc1)C2=NNC=C2)c3ccc(Oc4c(cc(C#N)cc4)C)cc3
0.346154	O=C(Nc1cc(ccc1)C2=NNC=C2)c3ccc(Oc4c(cc(C#N)cc4)C)cc3
0.346154	O=C(Nc1cc(ccc1)C2=NNC=C2)c3ccc(Oc4c(cc(C#N)cc4)C)cc3
0.346154	O=C(Nc1cc(ccc1)C2=NNC=C2)c3ccc(Oc4c(cc(C#N)cc4)C)cc3
0.346154	O=C(Nc1cc(ccc1)C2=NNC=C2)c3ccc(Oc4c(cc(C#N)cc4)C)cc3
0.346154	O=C(Nc1cc(ccc1)C2=NNC=C2)c3ccc(Oc4c(cc(C#N)cc4)C)cc3
0.346154	O=C(Nc1cc(ccc1)C2=NNC=C2)c3ccc(Oc4c(cc(C#N)cc4)C)cc3
0.346154	O=C(Nc1cc(ccc1)C2=NNC=C2)c3ccc(Oc4c(cc(C#N)cc4)C)cc3
0.346154	O=C(Nc1cc(ccc1)C2=NNC=C2)c3ccc(Oc4c(cc(C#N)cc4)C)cc3
0.346154	O=C(Nc1cc(ccc1)C2=NNC=C2)c3ccc(Oc4c(cc(C#N)cc4)C)cc3
0.34322	O=C(Nc1c(ccc(NC(=O)C2CC2)c1)C)c3ccc(OC(C)C)cc3
0.34322	O=C(Nc1c(ccc(NC(=O)C2CC2)c1)C)c3ccc(OC(C)C)cc3
0.34322	O=C(Nc1c(ccc(NC(=O)C2CC2)c1)C)c3ccc(OC(C)C)cc3
0.34322	O=C(Nc1c(ccc(NC(=O)C2CC2)c1)C)c3ccc(OC(C)C)cc3
0.34322	O=C(Nc1c(ccc(NC(=O)C2CC2)c1)C)c3ccc(OC(C)C)cc3
0.34322	O=C(Nc1c(ccc(NC(=O)C2CC2)c1)C)c3ccc(OC(C)C)cc3
0.34322	O=C(Nc1c(ccc(NC(=O)C2CC2)c1)C)c3ccc(OC(C)C)cc3
0.34322	O=C(Nc1c(ccc(NC(=O)C2CC2)c1)C)c3ccc(OC(C)C)cc3
0.34322	O=C(Nc1c(ccc(NC(=O)C2CC2)c1)C)c3ccc(OC(C)C)cc3
0.34322	O=C(Nc1c(ccc(NC(=O)C2CC2)c1)C)c3ccc(OC(C)C)cc3
0.3379	O=C(O)c1cc(NC(=O)c2ccccc2)c(cc1)C
0.3379	O=C(O)c1cc(NC(=O)c2ccccc2)c(cc1)C
0.3379	O=C(O)c1cc(NC(=O)c2ccccc2)c(cc1)C
0.3379	O=C(O)c1cc(NC(=O)c2ccccc2)c(cc1)C
0.3379	O=C(O)c1cc(NC(=O)c2ccccc2)c(cc1)C
0.3379	O=C(O)c1cc(NC(=O)c2ccccc2)c(cc1)C
0.3379	O=C(O)c1cc(NC(=O)c2ccccc2)c(cc1)C
0.3379	O=C(O)c1cc(NC(=O)c2ccccc2)c(cc1)C
0.3379	O=C(O)c1cc(NC(=O)c2ccccc2)c(cc1)C
0.3379	O=C(O)c1cc(NC(=O)c2ccccc2)c(cc1)C
0.337302	O=C(Nc1cc(c(OCCN2CCCC2)cc1)C)c3ccc(OCc4ccncc4)cc3
0.337302	O=C(Nc1cc(c(OCCN2CCCC2)cc1)C)c3ccc(OCc4ccncc4)cc3
0.337302	O=C(Nc1cc(c(OCCN2CCCC2)cc1)C)c3ccc(OCc4ccncc4)cc3
0.337302	O=C(Nc1cc(c(OCCN2CCCC2)cc1)C)c3ccc(OCc4ccncc4)cc3
0.334711	S1C(C(=O)Nc2c(ccc(c3ccncc3)c2)C)=CC=C1C(=O)C
0.334711	S1C(C(=O)Nc2c(ccc(c3ccncc3)c2)C)=CC=C1C(=O)C
0.334711	S1C(C(=O)Nc2c(ccc(c3ccncc3)c2)C)=CC=C1C(=O)C
0.334711	S1C(C(=O)Nc2c(ccc(c3ccncc3)c2)C)=CC=C1C(=O)C
0.334711	S1C(C(=O)Nc2c(ccc(c3ccncc3)c2)C)=CC=C1C(=O)C
0.334711	S1C(C(=O)Nc2c(ccc(c3ccncc3)c2)C)=CC=C1C(=O)C
0.334711	S1C(C(=O)Nc2c(ccc(c3ccncc3)c2)C)=CC=C1C(=O)C
0.334711	S1C(C(=O)Nc2c(ccc(c3ccncc3)c2)C)=CC=C1C(=O)C
0.334711	S1C(C(=O)Nc2c(ccc(c3ccncc3)c2)C)=CC=C1C(=O)C
0.334711	S1C(C(=O)Nc2c(ccc(c3ccncc3)c2)C)=CC=C1C(=O)C
0.329412	FC(F)(F)c1cc(ccc1)C(=O)Nc2cc(c3c(ccnc3)C)c(cc2)C
0.329412	FC(F)(F)c1cc(ccc1)C(=O)Nc2cc(c3c(ccnc3)C)c(cc2)C
0.329412	FC(F)(F)c1cc(ccc1)C(=O)Nc2cc(c3c(ccnc3)C)c(cc2)C
0.329412	FC(F)(F)c1cc(ccc1)C(=O)Nc2cc(c3c(ccnc3)C)c(cc2)C
0.329412	FC(F)(F)c1cc(ccc1)C(=O)Nc2cc(c3c(ccnc3)C)c(cc2)C
0.329412	FC(F)(F)c1cc(ccc1)C(=O)Nc2cc(c3c(ccnc3)C)c(cc2)C
0.329412	FC(F)(F)c1cc(ccc1)C(=O)Nc2cc(c3c(ccnc3)C)c(cc2)C
0.329412	FC(F)(F)c1cc(ccc1)C(=O)Nc2cc(c3c(ccnc3)C)c(cc2)C
0.329412	FC(F)(F)c1cc(ccc1)C(=O)Nc2cc(c3c(ccnc3)C)c(cc2)C
0.329412	FC(F)(F)c1cc(ccc1)C(=O)Nc2cc(c3c(ccnc3)C)c(cc2)C
0.329114	O=C(Nc1ccc(N2CCN(Cc3ccccc3)CC2)cc1)c4ccc(OCc5ccncc5)cc4
0.329114	O=C(Nc1ccc(N2CCN(Cc3ccccc3)CC2)cc1)c4ccc(OCc5ccncc5)cc4
0.329114	O=C(Nc1ccc(N2CCN(Cc3ccccc3)CC2)cc1)c4ccc(OCc5ccncc5)cc4
0.329114	O=C(Nc1ccc(N2CCN(Cc3ccccc3)CC2)cc1)c4ccc(OCc5ccncc5)cc4
0.329114	O=C(Nc1ccc(N2CCN(Cc3ccccc3)CC2)cc1)c4ccc(OCc5ccncc5)cc4
0.329114	O=C(Nc1ccc(N2CCN(Cc3ccccc3)CC2)cc1)c4ccc(OCc5ccncc5)cc4
0.329114	O=C(Nc1ccc(N2CCN(Cc3ccccc3)CC2)cc1)c4ccc(OCc5ccncc5)cc4
0.329114	O=C(Nc1ccc(N2CCN(Cc3ccccc3)CC2)cc1)c4ccc(OCc5ccncc5)cc4
0.329114	O=C(Nc1ccc(N2CCN(Cc3ccccc3)CC2)cc1)c4ccc(OCc5ccncc5)cc4
0.329114	O=C(Nc1ccc(N2CCN(Cc3ccccc3)CC2)cc1)c4ccc(OCc5ccncc5)cc4
0.32852	O=C(Nc1cc(c(cc1)CC)C)C2=NN(C(c3cnccc3)=C2)C
0.32852	O=C(Nc1cc(c(cc1)CC)C)C2=NN(C(c3cnccc3)=C2)C
0.32852	O=C(Nc1cc(c(cc1)CC)C)C2=NN(C(c3cnccc3)=C2)C
0.32852	O=C(Nc1cc(c(cc1)CC)C)C2=NN(C(c3cnccc3)=C2)C
0.32852	O=C(Nc1cc(c(cc1)CC)C)C2=NN(C(c3cnccc3)=C2)C
0.32852	O=C(Nc1cc(c(cc1)CC)C)C2=NN(C(c3cnccc3)=C2)C
0.32852	O=C(Nc1cc(c(cc1)CC)C)C2=NN(C(c3cnccc3)=C2)C
0.32852	O=C(Nc1cc(c(cc1)CC)C)C2=NN(C(c3cnccc3)=C2)C
0.32852	O=C(Nc1cc(c(cc1)CC)C)C2=NN(C(c3cnccc3)=C2)C
0.32852	O=C(Nc1cc(c(cc1)CC)C)C2=NN(C(c3cnccc3)=C2)C
0.328467	O=C(OCc1c(Oc2cnccc2)cccc1)c3cc(NC(=O)c4ccccc4)c(cc3)C
0.328467	O=C(OCc1c(Oc2cnccc2)cccc1)c3cc(NC(=O)c4ccccc4)c(cc3)C
0.328467	O=C(OCc1c(Oc2cnccc2)cccc1)c3cc(NC(=O)c4ccccc4)c(cc3)C
0.328467	O=C(OCc1c(Oc2cnccc2)cccc1)c3cc(NC(=O)c4ccccc4)c(cc3)C
0.328467	O=C(OCc1c(Oc2cnccc2)cccc1)c3cc(NC(=O)c4ccccc4)c(cc3)C
0.328467	O=C(OCc1c(Oc2cnccc2)cccc1)c3cc(NC(=O)c4ccccc4)c(cc3)C
0.328467	O=C(OCc1c(Oc2cnccc2)cccc1)c3cc(NC(=O)c4ccccc4)c(cc3)C
0.328467	O=C(OCc1c(Oc2cnccc2)cccc1)c3cc(NC(=O)c4ccccc4)c(cc3)C
0.328467	O=C(OCc1c(Oc2cnccc2)cccc1)c3cc(NC(=O)c4ccccc4)c(cc3)C
0.328467	O=C(OCc1c(Oc2cnccc2)cccc1)c3cc(NC(=O)c4ccccc4)c(cc3)C
0.328244	O=C(Nc1c(OC)ccc(c2ncccc2)c1)Nc3ccc(cc3)C(=O)NCCC
0.328244	O=C(Nc1c(OC)ccc(c2ncccc2)c1)Nc3ccc(cc3)C(=O)NCCC
0.328244	O=C(Nc1c(OC)ccc(c2ncccc2)c1)Nc3ccc(cc3)C(=O)NCCC
0.328244	O=C(Nc1c(OC)ccc(c2ncccc2)c1)Nc3ccc(cc3)C(=O)NCCC
0.328244	O=C(Nc1c(OC)ccc(c2ncccc2)c1)Nc3ccc(cc3)C(=O)NCCC
0.328244	O=C(Nc1c(OC)ccc(c2ncccc2)c1)Nc3ccc(cc3)C(=O)NCCC
0.328244	O=C(Nc1c(OC)ccc(c2ncccc2)c1)Nc3ccc(cc3)C(=O)NCCC
0.328125	FC(F)(F)c1cc(ccc1)C(=O)Nc2cc(c3cc(ccc3)CC)c(cc2)C
0.328125	FC(F)(F)c1cc(ccc1)C(=O)Nc2cc(c3cc(ccc3)CC)c(cc2)C
0.328125	FC(F)(F)c1cc(ccc1)C(=O)Nc2cc(c3cc(ccc3)CC)c(cc2)C
0.328125	FC(F)(F)c1cc(ccc1)C(=O)Nc2cc(c3cc(ccc3)CC)c(cc2)C
0.328125	FC(F)(F)c1cc(ccc1)C(=O)Nc2cc(c3cc(ccc3)CC)c(cc2)C
0.328125	FC(F)(F)c1cc(ccc1)C(=O)Nc2cc(c3cc(ccc3)CC)c(cc2)C
0.328125	FC(F)(F)c1cc(ccc1)C(=O)Nc2cc(c3cc(ccc3)CC)c(cc2)C
0.328125	FC(F)(F)c1cc(ccc1)C(=O)Nc2cc(c3cc(ccc3)CC)c(cc2)C
0.328125	FC(F)(F)c1cc(ccc1)C(=O)Nc2cc(c3cc(ccc3)CC)c(cc2)C
0.328125	FC(F)(F)c1cc(ccc1)C(=O)Nc2cc(c3cc(ccc3)CC)c(cc2)C
0.328125	Fc1c(ccc(c1)C(=O)Nc2c(ccc(NC(=O)C3CC3)c2)C)COC
0.328125	Fc1c(ccc(c1)C(=O)Nc2c(ccc(NC(=O)C3CC3)c2)C)COC
0.328125	Fc1c(ccc(c1)C(=O)Nc2c(ccc(NC(=O)C3CC3)c2)C)COC
0.328125	Fc1c(ccc(c1)C(=O)Nc2c(ccc(NC(=O)C3CC3)c2)C)COC
0.328125	Fc1c(ccc(c1)C(=O)Nc2c(ccc(NC(=O)C3CC3)c2)C)COC
0.328125	Fc1c(ccc(c1)C(=O)Nc2c(ccc(NC(=O)C3CC3)c2)C)COC
0.328125	Fc1c(ccc(c1)C(=O)Nc2c(ccc(NC(=O)C3CC3)c2)C)COC
0.328125	Fc1c(ccc(c1)C(=O)Nc2c(ccc(NC(=O)C3CC3)c2)C)COC
0.328125	Fc1c(ccc(c1)C(=O)Nc2c(ccc(NC(=O)C3CC3)c2)C)COC
0.328125	Fc1c(ccc(c1)C(=O)Nc2c(ccc(NC(=O)C3CC3)c2)C)COC
0.32636	O=C(Nc1c(ccc(c2nccnc2)c1)C)C=CC
0.32636	O=C(Nc1c(ccc(c2nccnc2)c1)C)C=CC
0.32636	O=C(Nc1c(ccc(c2nccnc2)c1)C)C=CC
0.32636	O=C(Nc1c(ccc(c2nccnc2)c1)C)C=CC
0.32636	O=C(Nc1c(ccc(c2nccnc2)c1)C)C=CC
0.32636	O=C(Nc1c(ccc(c2nccnc2)c1)C)C=CC
0.32636	O=C(Nc1c(ccc(c2nccnc2)c1)C)C=CC
0.32636	O=C(Nc1c(ccc(c2nccnc2)c1)C)C=CC
0.32636	O=C(Nc1c(ccc(c2nccnc2)c1)C)C=CC
0.32636	O=C(Nc1c(ccc(c2nccnc2)c1)C)C=CC
0.324	FC(F)c1cncc(c1)C(=O)Nc2c(ccc(NC(=O)C3CC3)c2)C
0.324	FC(F)c1cncc(c1)C(=O)Nc2c(ccc(NC(=O)C3CC3)c2)C
0.324	FC(F)c1cncc(c1)C(=O)Nc2c(ccc(NC(=O)C3CC3)c2)C
0.323636	Ic1c(cccc1)C(=O)Nc2c(ccc(NC(=O)c3cnc(OCCCOC)cc3)c2)C
0.323636	Ic1c(cccc1)C(=O)Nc2c(ccc(NC(=O)c3cnc(OCCCOC)cc3)c2)C
0.323636	Ic1c(cccc1)C(=O)Nc2c(ccc(NC(=O)c3cnc(OCCCOC)cc3)c2)C
0.323636	Ic1c(cccc1)C(=O)Nc2c(ccc(NC(=O)c3cnc(OCCCOC)cc3)c2)C
0.323636	Ic1c(cccc1)C(=O)Nc2c(ccc(NC(=O)c3cnc(OCCCOC)cc3)c2)C
0.323636	Ic1c(cccc1)C(=O)Nc2c(ccc(NC(=O)c3cnc(OCCCOC)cc3)c2)C
0.323636	Ic1c(cccc1)C(=O)Nc2c(ccc(NC(=O)c3cnc(OCCCOC)cc3)c2)C
0.323636	Ic1c(cccc1)C(=O)Nc2c(ccc(NC(=O)c3cnc(OCCCOC)cc3)c2)C
0.323636	Ic1c(cccc1)C(=O)Nc2c(ccc(NC(=O)c3cnc(OCCCOC)cc3)c2)C
0.323636	Ic1c(cccc1)C(=O)Nc2c(ccc(NC(=O)c3cnc(OCCCOC)cc3)c2)C
0.323529	Brc1c(F)cc(NC(=O)c2ccc(cc2)C=3N=CSC3)cc1
0.323529	Brc1c(F)cc(NC(=O)c2ccc(cc2)C=3N=CSC3)cc1
0.323529	Brc1c(F)cc(NC(=O)c2ccc(cc2)C=3N=CSC3)cc1
0.323529	Brc1c(F)cc(NC(=O)c2ccc(cc2)C=3N=CSC3)cc1
0.323529	Brc1c(F)cc(NC(=O)c2ccc(cc2)C=3N=CSC3)cc1
0.323529	Brc1c(F)cc(NC(=O)c2ccc(cc2)C=3N=CSC3)cc1
0.323529	Brc1c(F)cc(NC(=O)c2ccc(cc2)C=3N=CSC3)cc1
0.323529	Brc1c(F)cc(NC(=O)c2ccc(cc2)C=3N=CSC3)cc1
0.323529	Brc1c(F)cc(NC(=O)c2ccc(cc2)C=3N=CSC3)cc1
0.323529	Brc1c(F)cc(NC(=O)c2ccc(cc2)C=3N=CSC3)cc1
0.323144	N1(Cc2cc(c3c(ccc(c3)C)C)ccc2)CCN(CC1)C
0.323144	N1(Cc2cc(c3c(ccc(c3)C)C)ccc2)CCN(CC1)C
0.323144	N1(Cc2cc(c3c(ccc(c3)C)C)ccc2)CCN(CC1)C
0.323144	N1(Cc2cc(c3c(ccc(c3)C)C)ccc2)CCN(CC1)C
0.323144	N1(Cc2cc(c3c(ccc(c3)C)C)ccc2)CCN(CC1)C
0.323144	N1(Cc2cc(c3c(ccc(c3)C)C)ccc2)CCN(CC1)C
0.323144	N1(Cc2cc(c3c(ccc(c3)C)C)ccc2)CCN(CC1)C
0.323144	N1(Cc2cc(c3c(ccc(c3)C)C)ccc2)CCN(CC1)C
0.323144	N1(Cc2cc(c3c(ccc(c3)C)C)ccc2)CCN(CC1)C
0.323144	N1(Cc2cc(c3c(ccc(c3)C)C)ccc2)CCN(CC1)C
0.322709	O=C(Nc1c(ccc(NC(=O)C2CC2)c1)C)C=3NC(C#N)=CC3
0.322709	O=C(Nc1c(ccc(NC(=O)C2CC2)c1)C)C=3NC(C#N)=CC3
0.322709	O=C(Nc1c(ccc(NC(=O)C2CC2)c1)C)C=3NC(C#N)=CC3
0.322695	S1C(=NC(=C1)COC(=O)c2cc(NC(=O)c3ccccc3)c(cc2)C)c4ccc(OCC)cc4
0.322695	S1C(=NC(=C1)COC(=O)c2cc(NC(=O)c3ccccc3)c(cc2)C)c4ccc(OCC)cc4
0.322695	S1C(=NC(=C1)COC(=O)c2cc(NC(=O)c3ccccc3)c(cc2)C)c4ccc(OCC)cc4
0.322695	S1C(=NC(=C1)COC(=O)c2cc(NC(=O)c3ccccc3)c(cc2)C)c4ccc(OCC)cc4
0.322695	S1C(=NC(=C1)COC(=O)c2cc(NC(=O)c3ccccc3)c(cc2)C)c4ccc(OCC)cc4
0.322695	S1C(=NC(=C1)COC(=O)c2cc(NC(=O)c3ccccc3)c(cc2)C)c4ccc(OCC)cc4
0.322034	S1C(=NC(C(=O)Nc2cc(F)c(cc2)C(=O)N3CCOCC3)=C1)c4cnccc4
0.322034	S1C(=NC(C(=O)Nc2cc(F)c(cc2)C(=O)N3CCOCC3)=C1)c4cnccc4
0.322034	S1C(=NC(C(=O)Nc2cc(F)c(cc2)C(=O)N3CCOCC3)=C1)c4cnccc4
0.322034	S1C(=NC(C(=O)Nc2cc(F)c(cc2)C(=O)N3CCOCC3)=C1)c4cnccc4
0.322034	S1C(=NC(C(=O)Nc2cc(F)c(cc2)C(=O)N3CCOCC3)=C1)c4cnccc4
0.322034	S1C(=NC(C(=O)Nc2cc(F)c(cc2)C(=O)N3CCOCC3)=C1)c4cnccc4
0.322034	S1C(=NC(C(=O)Nc2cc(F)c(cc2)C(=O)N3CCOCC3)=C1)c4cnccc4
0.322034	S1C(=NC(C(=O)Nc2cc(F)c(cc2)C(=O)N3CCOCC3)=C1)c4cnccc4
0.322034	S1C(=NC(C(=O)Nc2cc(F)c(cc2)C(=O)N3CCOCC3)=C1)c4cnccc4
0.322034	S1C(=NC(C(=O)Nc2cc(F)c(cc2)C(=O)N3CCOCC3)=C1)c4cnccc4
0.320144	S1C(=NC(c2ccc(NC(=O)CC)cc2)=C1)NC(=O)c3cc([N+]([O-])=O)c(cc3)C
0.320144	S1C(=NC(c2ccc(NC(=O)CC)cc2)=C1)NC(=O)c3cc([N+]([O-])=O)c(cc3)C
0.320144	S1C(=NC(c2ccc(NC(=O)CC)cc2)=C1)NC(=O)c3cc([N+]([O-])=O)c(cc3)C
0.320144	S1C(=NC(c2ccc(NC(=O)CC)cc2)=C1)NC(=O)c3cc([N+]([O-])=O)c(cc3)C
0.320144	S1C(=NC(c2ccc(NC(=O)CC)cc2)=C1)NC(=O)c3cc([N+]([O-])=O)c(cc3)C
0.320144	S1C(=NC(c2ccc(NC(=O)CC)cc2)=C1)NC(=O)c3cc([N+]([O-])=O)c(cc3)C
0.320144	S1C(=NC(c2ccc(NC(=O)CC)cc2)=C1)NC(=O)c3cc([N+]([O-])=O)c(cc3)C
0.320144	S1C(=NC(c2ccc(NC(=O)CC)cc2)=C1)NC(=O)c3cc([N+]([O-])=O)c(cc3)C
0.320144	S1C(=NC(c2ccc(NC(=O)CC)cc2)=C1)NC(=O)c3cc([N+]([O-])=O)c(cc3)C
0.320144	S1C(=NC(c2ccc(NC(=O)CC)cc2)=C1)NC(=O)c3cc([N+]([O-])=O)c(cc3)C
0.317647	FC(F)(F)CCc1ccc(cc1)C(=O)Nc2cc(c(OCCN3CCCC3)cc2)C
0.317647	FC(F)(F)CCc1ccc(cc1)C(=O)Nc2cc(c(OCCN3CCCC3)cc2)C
0.317647	FC(F)(F)CCc1ccc(cc1)C(=O)Nc2cc(c(OCCN3CCCC3)cc2)C
0.315985	FC(F)(F)COc1c(cc(NC(=O)c2cc(OC)c(OCc3cnccc3)cc2)cc1)C
0.315175	O=C(NC1CC1)c2cc(NC(=O)CNc3ncccc3)c(cc2)C
0.315175	O=C(NC1CC1)c2cc(NC(=O)CNc3ncccc3)c(cc2)C
0.315175	O=C(NC1CC1)c2cc(NC(=O)CNc3ncccc3)c(cc2)C
0.315175	O=C(NC1CC1)c2cc(NC(=O)CNc3ncccc3)c(cc2)C
0.315175	O=C(NC1CC1)c2cc(NC(=O)CNc3ncccc3)c(cc2)C
0.315175	O=C(NC1CC1)c2cc(NC(=O)CNc3ncccc3)c(cc2)C
0.315175	O=C(NC1CC1)c2cc(NC(=O)CNc3ncccc3)c(cc2)C
0.315175	O=C(NC1CC1)c2cc(NC(=O)CNc3ncccc3)c(cc2)C
0.315175	O=C(NC1CC1)c2cc(NC(=O)CNc3ncccc3)c(cc2)C
0.315175	O=C(NC1CC1)c2cc(NC(=O)CNc3ncccc3)c(cc2)C
0.314961	S(=O)(=O)(c1cc(NC(=O)c2ccc(cc2)CCc3ccccc3)c(cc1)C)CC=C
0.314961	S(=O)(=O)(c1cc(NC(=O)c2ccc(cc2)CCc3ccccc3)c(cc1)C)CC=C
0.314961	S(=O)(=O)(c1cc(NC(=O)c2ccc(cc2)CCc3ccccc3)c(cc1)C)CC=C
0.314961	S(=O)(=O)(c1cc(NC(=O)c2ccc(cc2)CCc3ccccc3)c(cc1)C)CC=C
0.314961	S(=O)(=O)(c1cc(NC(=O)c2ccc(cc2)CCc3ccccc3)c(cc1)C)CC=C
0.314961	S(=O)(=O)(c1cc(NC(=O)c2ccc(cc2)CCc3ccccc3)c(cc1)C)CC=C
0.314961	S(=O)(=O)(c1cc(NC(=O)c2ccc(cc2)CCc3ccccc3)c(cc1)C)CC=C
0.314961	S(=O)(=O)(c1cc(NC(=O)c2ccc(cc2)CCc3ccccc3)c(cc1)C)CC=C
0.314961	S(=O)(=O)(c1cc(NC(=O)c2ccc(cc2)CCc3ccccc3)c(cc1)C)CC=C
0.314961	S(=O)(=O)(c1cc(NC(=O)c2ccc(cc2)CCc3ccccc3)c(cc1)C)CC=C
0.313305	O=C(Nc1cc(c(cc1)CC)C)c2cnncc2
0.313305	O=C(Nc1cc(c(cc1)CC)C)c2cnncc2
0.313305	O=C(Nc1cc(c(cc1)CC)C)c2cnncc2
0.313305	O=C(Nc1cc(c(cc1)CC)C)c2cnncc2
0.313305	O=C(Nc1cc(c(cc1)CC)C)c2cnncc2
0.313305	O=C(Nc1cc(c(cc1)CC)C)c2cnncc2
0.313305	O=C(Nc1cc(c(cc1)CC)C)c2cnncc2
0.313305	O=C(Nc1cc(c(cc1)CC)C)c2cnncc2
0.313305	O=C(Nc1cc(c(cc1)CC)C)c2cnncc2
0.313305	O=C(Nc1cc(c(cc1)CC)C)c2cnncc2
0.312977	Clc1c(ccc(NC(=O)C2CC2)c1)C(=O)Nc3cc(ccc3)C4=NNC=C4
0.312977	Clc1c(ccc(NC(=O)C2CC2)c1)C(=O)Nc3cc(ccc3)C4=NNC=C4
0.312977	Clc1c(ccc(NC(=O)C2CC2)c1)C(=O)Nc3cc(ccc3)C4=NNC=C4
0.312977	Clc1c(ccc(NC(=O)C2CC2)c1)C(=O)Nc3cc(ccc3)C4=NNC=C4
0.312977	Clc1c(ccc(NC(=O)C2CC2)c1)C(=O)Nc3cc(ccc3)C4=NNC=C4
0.312977	Clc1c(ccc(NC(=O)C2CC2)c1)C(=O)Nc3cc(ccc3)C4=NNC=C4
0.312977	Clc1c(ccc(NC(=O)C2CC2)c1)C(=O)Nc3cc(ccc3)C4=NNC=C4
0.312977	Clc1c(ccc(NC(=O)C2CC2)c1)C(=O)Nc3cc(ccc3)C4=NNC=C4
0.312977	Clc1c(ccc(NC(=O)C2CC2)c1)C(=O)Nc3cc(ccc3)C4=NNC=C4
0.312057	S1C(C(=O)Nc2c(ccc(c2)C(=O)NC3CC3)C)=CC=C1C=4N=C(SC4)C
0.312057	S1C(C(=O)Nc2c(ccc(c2)C(=O)NC3CC3)C)=CC=C1C=4N=C(SC4)C
0.312057	S1C(C(=O)Nc2c(ccc(c2)C(=O)NC3CC3)C)=CC=C1C=4N=C(SC4)C
0.312057	S1C(C(=O)Nc2c(ccc(c2)C(=O)NC3CC3)C)=CC=C1C=4N=C(SC4)C
0.312057	S1C(C(=O)Nc2c(ccc(c2)C(=O)NC3CC3)C)=CC=C1C=4N=C(SC4)C
0.312057	S1C(C(=O)Nc2c(ccc(c2)C(=O)NC3CC3)C)=CC=C1C=4N=C(SC4)C
0.312	O=C(Nc1c(cc(Oc2cc(OC)ccc2)cc1)C)c3ccc(OCc4ccncc4)cc3
0.312	O=C(Nc1c(cc(Oc2cc(OC)ccc2)cc1)C)c3ccc(OCc4ccncc4)cc3
0.312	O=C(Nc1c(cc(Oc2cc(OC)ccc2)cc1)C)c3ccc(OCc4ccncc4)cc3
0.312	O=C(Nc1c(cc(Oc2cc(OC)ccc2)cc1)C)c3ccc(OCc4ccncc4)cc3
0.309804	FC(F)(F)c1cc(ccc1)C(=O)Nc2cc(c3ccc(cc3)C=O)c(cc2)C
0.309804	FC(F)(F)c1cc(ccc1)C(=O)Nc2cc(c3ccc(cc3)C=O)c(cc2)C
0.309804	FC(F)(F)c1cc(ccc1)C(=O)Nc2cc(c3ccc(cc3)C=O)c(cc2)C
0.309804	FC(F)(F)c1cc(ccc1)C(=O)Nc2cc(c3ccc(cc3)C=O)c(cc2)C
0.309804	FC(F)(F)c1cc(ccc1)C(=O)Nc2cc(c3ccc(cc3)C=O)c(cc2)C
0.309804	FC(F)(F)c1cc(ccc1)C(=O)Nc2cc(c3ccc(cc3)C=O)c(cc2)C
0.309804	FC(F)(F)c1cc(ccc1)C(=O)Nc2cc(c3ccc(cc3)C=O)c(cc2)C
0.309804	FC(F)(F)c1cc(ccc1)C(=O)Nc2cc(c3ccc(cc3)C=O)c(cc2)C
0.309804	FC(F)(F)c1cc(ccc1)C(=O)Nc2cc(c3ccc(cc3)C=O)c(cc2)C
0.309804	FC(F)(F)c1cc(ccc1)C(=O)Nc2cc(c3ccc(cc3)C=O)c(cc2)C
0.30888	O=C(OCC(=O)Cc1ccc(C#N)cc1)c2cc(NC(=O)c3ccccc3)c(cc2)C
0.30888	O=C(OCC(=O)Cc1ccc(C#N)cc1)c2cc(NC(=O)c3ccccc3)c(cc2)C
0.30888	O=C(OCC(=O)Cc1ccc(C#N)cc1)c2cc(NC(=O)c3ccccc3)c(cc2)C
0.30888	O=C(OCC(=O)Cc1ccc(C#N)cc1)c2cc(NC(=O)c3ccccc3)c(cc2)C
0.30888	Fc1ccc(Oc2ncc(cc2)C(=O)Nc3c(ccc(c3)C(=O)NC4CC4)C)cc1
0.30888	Fc1ccc(Oc2ncc(cc2)C(=O)Nc3c(ccc(c3)C(=O)NC4CC4)C)cc1
0.30888	Fc1ccc(Oc2ncc(cc2)C(=O)Nc3c(ccc(c3)C(=O)NC4CC4)C)cc1
0.30888	Fc1ccc(Oc2ncc(cc2)C(=O)Nc3c(ccc(c3)C(=O)NC4CC4)C)cc1
0.30888	Fc1ccc(Oc2ncc(cc2)C(=O)Nc3c(ccc(c3)C(=O)NC4CC4)C)cc1
0.30888	Fc1ccc(Oc2ncc(cc2)C(=O)Nc3c(ccc(c3)C(=O)NC4CC4)C)cc1
0.30566	S(=O)(=O)(c1cc(NC(=O)c2ccc(OCc3ccncc3)cc2)c(cc1)C)CC=C
0.30566	S(=O)(=O)(c1cc(NC(=O)c2ccc(OCc3ccncc3)cc2)c(cc1)C)CC=C
0.30566	S(=O)(=O)(c1cc(NC(=O)c2ccc(OCc3ccncc3)cc2)c(cc1)C)CC=C
0.30566	S(=O)(=O)(c1cc(NC(=O)c2ccc(OCc3ccncc3)cc2)c(cc1)C)CC=C
0.30566	S(=O)(=O)(c1cc(NC(=O)c2ccc(OCc3ccncc3)cc2)c(cc1)C)CC=C
0.30566	S(=O)(=O)(c1cc(NC(=O)c2ccc(OCc3ccncc3)cc2)c(cc1)C)CC=C
0.30566	S(=O)(=O)(c1cc(NC(=O)c2ccc(OCc3ccncc3)cc2)c(cc1)C)CC=C
0.30566	S(=O)(=O)(c1cc(NC(=O)c2ccc(OCc3ccncc3)cc2)c(cc1)C)CC=C
0.30566	S(=O)(=O)(c1cc(NC(=O)c2ccc(OCc3ccncc3)cc2)c(cc1)C)CC=C
0.30566	S(=O)(=O)(c1cc(NC(=O)c2ccc(OCc3ccncc3)cc2)c(cc1)C)CC=C
0.304965	Clc1c(nc(cc1)C(=O)Nc2c(ccc(NC(=O)C3CC3)c2)C)N4CCCC4
0.304965	Clc1c(nc(cc1)C(=O)Nc2c(ccc(NC(=O)C3CC3)c2)C)N4CCCC4
0.304965	Clc1c(nc(cc1)C(=O)Nc2c(ccc(NC(=O)C3CC3)c2)C)N4CCCC4
0.304965	Clc1c(nc(cc1)C(=O)Nc2c(ccc(NC(=O)C3CC3)c2)C)N4CCCC4
0.304965	Clc1c(nc(cc1)C(=O)Nc2c(ccc(NC(=O)C3CC3)c2)C)N4CCCC4
0.304965	Clc1c(nc(cc1)C(=O)Nc2c(ccc(NC(=O)C3CC3)c2)C)N4CCCC4
0.304965	Clc1c(nc(cc1)C(=O)Nc2c(ccc(NC(=O)C3CC3)c2)C)N4CCCC4
0.304965	Clc1c(nc(cc1)C(=O)Nc2c(ccc(NC(=O)C3CC3)c2)C)N4CCCC4
0.304965	Clc1c(nc(cc1)C(=O)Nc2c(ccc(NC(=O)C3CC3)c2)C)N4CCCC4
0.304965	Clc1c(nc(cc1)C(=O)Nc2c(ccc(NC(=O)C3CC3)c2)C)N4CCCC4
0.304833	Ic1c(cccc1)C(=O)Nc2c(ccc(NC(=O)COc3ccc(cc3)C(=O)c4ccccc4)c2)C
0.304833	Ic1c(cccc1)C(=O)Nc2c(ccc(NC(=O)COc3ccc(cc3)C(=O)c4ccccc4)c2)C
0.304833	Ic1c(cccc1)C(=O)Nc2c(ccc(NC(=O)COc3ccc(cc3)C(=O)c4ccccc4)c2)C
0.304833	Ic1c(cccc1)C(=O)Nc2c(ccc(NC(=O)COc3ccc(cc3)C(=O)c4ccccc4)c2)C
0.304833	Ic1c(cccc1)C(=O)Nc2c(ccc(NC(=O)COc3ccc(cc3)C(=O)c4ccccc4)c2)C
0.304833	Ic1c(cccc1)C(=O)Nc2c(ccc(NC(=O)COc3ccc(cc3)C(=O)c4ccccc4)c2)C
0.304833	Ic1c(cccc1)C(=O)Nc2c(ccc(NC(=O)COc3ccc(cc3)C(=O)c4ccccc4)c2)C
0.304833	Ic1c(cccc1)C(=O)Nc2c(ccc(NC(=O)COc3ccc(cc3)C(=O)c4ccccc4)c2)C
0.304833	Ic1c(cccc1)C(=O)Nc2c(ccc(NC(=O)COc3ccc(cc3)C(=O)c4ccccc4)c2)C
0.304833	Ic1c(cccc1)C(=O)Nc2c(ccc(NC(=O)COc3ccc(cc3)C(=O)c4ccccc4)c2)C
0.304833	Fc1c(ccc(c1)C2=NN(C(=N2)c3cc(ccc3)CN4CCN(CC4)C)C)C
0.304833	Fc1c(ccc(c1)C2=NN(C(=N2)c3cc(ccc3)CN4CCN(CC4)C)C)C
0.304833	Fc1c(ccc(c1)C2=NN(C(=N2)c3cc(ccc3)CN4CCN(CC4)C)C)C
0.304833	Fc1c(ccc(c1)C2=NN(C(=N2)c3cc(ccc3)CN4CCN(CC4)C)C)C
0.304833	Fc1c(ccc(c1)C2=NN(C(=N2)c3cc(ccc3)CN4CCN(CC4)C)C)C
0.304833	Fc1c(ccc(c1)C2=NN(C(=N2)c3cc(ccc3)CN4CCN(CC4)C)C)C
0.304833	Fc1c(ccc(c1)C2=NN(C(=N2)c3cc(ccc3)CN4CCN(CC4)C)C)C
0.304833	Fc1c(ccc(c1)C2=NN(C(=N2)c3cc(ccc3)CN4CCN(CC4)C)C)C
0.304833	Fc1c(ccc(c1)C2=NN(C(=N2)c3cc(ccc3)CN4CCN(CC4)C)C)C
0.304833	Fc1c(ccc(c1)C2=NN(C(=N2)c3cc(ccc3)CN4CCN(CC4)C)C)C
0.304	S1C(C(=O)Nc2c(ccc(NC(=O)C3CC3)c2)C)=CC=C1C(=O)C
0.304	S1C(C(=O)Nc2c(ccc(NC(=O)C3CC3)c2)C)=CC=C1C(=O)C
0.304	S1C(C(=O)Nc2c(ccc(NC(=O)C3CC3)c2)C)=CC=C1C(=O)C
0.304	S1C(C(=O)Nc2c(ccc(NC(=O)C3CC3)c2)C)=CC=C1C(=O)C
0.304	S1C(C(=O)Nc2c(ccc(NC(=O)C3CC3)c2)C)=CC=C1C(=O)C
0.304	S1C(C(=O)Nc2c(ccc(NC(=O)C3CC3)c2)C)=CC=C1C(=O)C
0.304	S1C(C(=O)Nc2c(ccc(NC(=O)C3CC3)c2)C)=CC=C1C(=O)C
0.304	S1C(C(=O)Nc2c(ccc(NC(=O)C3CC3)c2)C)=CC=C1C(=O)C
0.304	S1C(C(=O)Nc2c(ccc(NC(=O)C3CC3)c2)C)=CC=C1C(=O)C
0.304	S1C(C(=O)Nc2c(ccc(NC(=O)C3CC3)c2)C)=CC=C1C(=O)C
0.303846	Clc1c(ncc(c1)C(=O)N)C(=O)Nc2ccc(cc2)CN3CCN(CC3)C
0.302682	Brc1cc2c(cc(cc2)C(=O)Nc3c(ccc(NC(=O)C4CC4)c3)C)cc1
0.302682	Brc1cc2c(cc(cc2)C(=O)Nc3c(ccc(NC(=O)C4CC4)c3)C)cc1
0.302682	Brc1cc2c(cc(cc2)C(=O)Nc3c(ccc(NC(=O)C4CC4)c3)C)cc1
0.302682	Brc1cc2c(cc(cc2)C(=O)Nc3c(ccc(NC(=O)C4CC4)c3)C)cc1
0.302682	Brc1cc2c(cc(cc2)C(=O)Nc3c(ccc(NC(=O)C4CC4)c3)C)cc1
0.302682	Brc1cc2c(cc(cc2)C(=O)Nc3c(ccc(NC(=O)C4CC4)c3)C)cc1
0.302682	Brc1cc2c(cc(cc2)C(=O)Nc3c(ccc(NC(=O)C4CC4)c3)C)cc1
0.302682	Brc1cc2c(cc(cc2)C(=O)Nc3c(ccc(NC(=O)C4CC4)c3)C)cc1
0.302682	Brc1cc2c(cc(cc2)C(=O)Nc3c(ccc(NC(=O)C4CC4)c3)C)cc1
0.302682	Brc1cc2c(cc(cc2)C(=O)Nc3c(ccc(NC(=O)C4CC4)c3)C)cc1
0.302083	O=C(Nc1c(cccc1)CN2CCCCC2)c3cc(c(N4N=CC=C4)cc3)C
0.302083	O=C(Nc1c(cccc1)CN2CCCCC2)c3cc(c(N4N=CC=C4)cc3)C
0.300847	S1C=NC(c2ccc(cc2)C(=O)Nc3cc(ccc3)C4CC4)=C1
0.300847	S1C=NC(c2ccc(cc2)C(=O)Nc3cc(ccc3)C4CC4)=C1
0.300752	Fc1ccc(Oc2ncc(cc2)C(=O)Nc3c(cccc3)CN4CCCCC4)cc1
0.300752	Fc1ccc(Oc2ncc(cc2)C(=O)Nc3c(cccc3)CN4CCCCC4)cc1
0.300752	Fc1ccc(Oc2ncc(cc2)C(=O)Nc3c(cccc3)CN4CCCCC4)cc1
0.300752	Fc1ccc(Oc2ncc(cc2)C(=O)Nc3c(cccc3)CN4CCCCC4)cc1
0.300752	Fc1ccc(Oc2ncc(cc2)C(=O)Nc3c(cccc3)CN4CCCCC4)cc1
0.300752	Fc1ccc(Oc2ncc(cc2)C(=O)Nc3c(cccc3)CN4CCCCC4)cc1
0.300752	Fc1ccc(Oc2ncc(cc2)C(=O)Nc3c(cccc3)CN4CCCCC4)cc1
0.300752	Fc1ccc(Oc2ncc(cc2)C(=O)Nc3c(cccc3)CN4CCCCC4)cc1
0.300752	Fc1ccc(Oc2ncc(cc2)C(=O)Nc3c(cccc3)CN4CCCCC4)cc1
0.300752	Fc1ccc(Oc2ncc(cc2)C(=O)Nc3c(cccc3)CN4CCCCC4)cc1
0.30038	FC(F)(F)c1cc(ccc1)C(=O)Nc2cc(c3ccc(cc3)C(O)(C)C)c(cc2)C
0.30038	FC(F)(F)c1cc(ccc1)C(=O)Nc2cc(c3ccc(cc3)C(O)(C)C)c(cc2)C
0.30038	FC(F)(F)c1cc(ccc1)C(=O)Nc2cc(c3ccc(cc3)C(O)(C)C)c(cc2)C
0.30038	FC(F)(F)c1cc(ccc1)C(=O)Nc2cc(c3ccc(cc3)C(O)(C)C)c(cc2)C
0.30038	FC(F)(F)c1cc(ccc1)C(=O)Nc2cc(c3ccc(cc3)C(O)(C)C)c(cc2)C
0.30038	FC(F)(F)c1cc(ccc1)C(=O)Nc2cc(c3ccc(cc3)C(O)(C)C)c(cc2)C
0.30038	FC(F)(F)c1cc(ccc1)C(=O)Nc2cc(c3ccc(cc3)C(O)(C)C)c(cc2)C
0.30038	FC(F)(F)c1cc(ccc1)C(=O)Nc2cc(c3ccc(cc3)C(O)(C)C)c(cc2)C
0.30038	FC(F)(F)c1cc(ccc1)C(=O)Nc2cc(c3ccc(cc3)C(O)(C)C)c(cc2)C
0.30038	FC(F)(F)c1cc(ccc1)C(=O)Nc2cc(c3ccc(cc3)C(O)(C)C)c(cc2)C
0.29927	Fc1c(NC(=O)c2cc(Oc3ccncc3)c(cc2)C)cc(NC(=O)OC(C)(C)C)cc1
0.29927	Fc1c(NC(=O)c2cc(Oc3ccncc3)c(cc2)C)cc(NC(=O)OC(C)(C)C)cc1
0.29927	Fc1c(NC(=O)c2cc(Oc3ccncc3)c(cc2)C)cc(NC(=O)OC(C)(C)C)cc1
0.29927	Fc1c(NC(=O)c2cc(Oc3ccncc3)c(cc2)C)cc(NC(=O)OC(C)(C)C)cc1
0.29927	Fc1c(NC(=O)c2cc(Oc3ccncc3)c(cc2)C)cc(NC(=O)OC(C)(C)C)cc1
0.29927	Fc1c(NC(=O)c2cc(Oc3ccncc3)c(cc2)C)cc(NC(=O)OC(C)(C)C)cc1
0.29927	Fc1c(NC(=O)c2cc(Oc3ccncc3)c(cc2)C)cc(NC(=O)OC(C)(C)C)cc1
0.29927	Fc1c(NC(=O)c2cc(Oc3ccncc3)c(cc2)C)cc(NC(=O)OC(C)(C)C)cc1
0.29927	Fc1c(NC(=O)c2cc(Oc3ccncc3)c(cc2)C)cc(NC(=O)OC(C)(C)C)cc1
0.29927	Fc1c(NC(=O)c2cc(Oc3ccncc3)c(cc2)C)cc(NC(=O)OC(C)(C)C)cc1
0.298805	O=C(Nc1cc(ccc1)CC(=O)OC)c2cc(OC)c(cc2)C
0.298805	O=C(Nc1cc(ccc1)CC(=O)OC)c2cc(OC)c(cc2)C
0.298805	O=C(Nc1cc(ccc1)CC(=O)OC)c2cc(OC)c(cc2)C
0.298805	O=C(Nc1cc(ccc1)CC(=O)OC)c2cc(OC)c(cc2)C
0.298805	O=C(Nc1cc(ccc1)CC(=O)OC)c2cc(OC)c(cc2)C
0.298805	O=C(Nc1cc(ccc1)CC(=O)OC)c2cc(OC)c(cc2)C
0.298805	O=C(Nc1cc(ccc1)CC(=O)OC)c2cc(OC)c(cc2)C
0.298805	O=C(Nc1cc(ccc1)CC(=O)OC)c2cc(OC)c(cc2)C
0.298805	O=C(Nc1cc(ccc1)CC(=O)OC)c2cc(OC)c(cc2)C
0.298805	O=C(Nc1cc(ccc1)CC(=O)OC)c2cc(OC)c(cc2)C
0.298039	O=C(OC)Nc1cc(c(cc1)C(=O)Nc2c(ccc(NC(=O)C3CC3)c2)C)C
0.298039	O=C(OC)Nc1cc(c(cc1)C(=O)Nc2c(ccc(NC(=O)C3CC3)c2)C)C
0.298039	O=C(OC)Nc1cc(c(cc1)C(=O)Nc2c(ccc(NC(=O)C3CC3)c2)C)C
0.298039	O=C(OC)Nc1cc(c(cc1)C(=O)Nc2c(ccc(NC(=O)C3CC3)c2)C)C
0.297794	S(=O)(=O)(N1CCN(CC1)C)c2cc(ccc2)C(=O)Nc3c(cc(cc3)C(=O)NCC)C
0.297794	S(=O)(=O)(N1CCN(CC1)C)c2cc(ccc2)C(=O)Nc3c(cc(cc3)C(=O)NCC)C
0.297794	S(=O)(=O)(N1CCN(CC1)C)c2cc(ccc2)C(=O)Nc3c(cc(cc3)C(=O)NCC)C
0.297794	S(=O)(=O)(N1CCN(CC1)C)c2cc(ccc2)C(=O)Nc3c(cc(cc3)C(=O)NCC)C
0.297794	S(=O)(=O)(N1CCN(CC1)C)c2cc(ccc2)C(=O)Nc3c(cc(cc3)C(=O)NCC)C
0.297794	S(=O)(=O)(N1CCN(CC1)C)c2cc(ccc2)C(=O)Nc3c(cc(cc3)C(=O)NCC)C
0.297794	S(=O)(=O)(N1CCN(CC1)C)c2cc(ccc2)C(=O)Nc3c(cc(cc3)C(=O)NCC)C
0.297794	S(=O)(=O)(N1CCN(CC1)C)c2cc(ccc2)C(=O)Nc3c(cc(cc3)C(=O)NCC)C
0.297794	S(=O)(=O)(N1CCN(CC1)C)c2cc(ccc2)C(=O)Nc3c(cc(cc3)C(=O)NCC)C
0.297794	S(=O)(=O)(N1CCN(CC1)C)c2cc(ccc2)C(=O)Nc3c(cc(cc3)C(=O)NCC)C
0.297414	O=C(Nc1cc(NCc2ccccc2)c(cc1)C)C3CC3
0.297414	O=C(Nc1cc(NCc2ccccc2)c(cc1)C)C3CC3
0.297414	O=C(Nc1cc(NCc2ccccc2)c(cc1)C)C3CC3
0.296875	O=C(Nc1c(cc(N2CCCC2)cc1)C)c3ccc(cc3)CN(CCC)CC
0.296875	O=C(Nc1c(cc(N2CCCC2)cc1)C)c3ccc(cc3)CN(CCC)CC
0.29646	S1C=NC(c2ccc(cc2)C(=O)Nc3ccc(cc3)COCC)=C1
0.296417	O=C(Nc1c(ccc(c2ccncc2)c1)C)c3cc(OCC=4N=C5N(C4)C=CC=C5)ccc3
0.296417	O=C(Nc1c(ccc(c2ccncc2)c1)C)c3cc(OCC=4N=C5N(C4)C=CC=C5)ccc3
0.296137	Clc1c(NC(=O)C)ccc(NC(=O)c2ccc(cc2)COC)c1
0.296137	Clc1c(NC(=O)C)ccc(NC(=O)c2ccc(cc2)COC)c1
0.296137	Clc1c(NC(=O)C)ccc(NC(=O)c2ccc(cc2)COC)c1
0.296137	Clc1c(NC(=O)C)ccc(NC(=O)c2ccc(cc2)COC)c1
0.296137	Clc1c(NC(=O)C)ccc(NC(=O)c2ccc(cc2)COC)c1
0.296137	Clc1c(NC(=O)C)ccc(NC(=O)c2ccc(cc2)COC)c1
0.296137	Clc1c(NC(=O)C)ccc(NC(=O)c2ccc(cc2)COC)c1
0.296137	Clc1c(NC(=O)C)ccc(NC(=O)c2ccc(cc2)COC)c1
0.296137	Clc1c(NC(=O)C)ccc(NC(=O)c2ccc(cc2)COC)c1
0.296137	Clc1c(NC(=O)C)ccc(NC(=O)c2ccc(cc2)COC)c1
0.293436	O=C(Nc1c(ccc(NC(=O)C2CC2)c1)C)C=3N(C(=CC3)C)C
0.293173	O=C(Nc1ccc(cc1)CNC(=O)C)c2cc(c(O)cc2)c3ccccc3
0.293173	O=C(Nc1ccc(cc1)CNC(=O)C)c2cc(c(O)cc2)c3ccccc3
0.293173	O=C(Nc1ccc(cc1)CNC(=O)C)c2cc(c(O)cc2)c3ccccc3
0.293173	O=C(Nc1ccc(cc1)CNC(=O)C)c2cc(c(O)cc2)c3ccccc3
0.293173	O=C(Nc1ccc(cc1)CNC(=O)C)c2cc(c(O)cc2)c3ccccc3
0.293173	O=C(Nc1ccc(cc1)CNC(=O)C)c2cc(c(O)cc2)c3ccccc3
0.293173	O=C(Nc1ccc(cc1)CNC(=O)C)c2cc(c(O)cc2)c3ccccc3
0.293173	O=C(Nc1ccc(cc1)CNC(=O)C)c2cc(c(O)cc2)c3ccccc3
0.293173	O=C(Nc1ccc(cc1)CNC(=O)C)c2cc(c(O)cc2)c3ccccc3
0.293173	O=C(Nc1ccc(cc1)CNC(=O)C)c2cc(c(O)cc2)c3ccccc3
0.29304	S1c2c(cc(cc2)C(=O)Nc3c(ccc(NC(=O)C4CC4)c3)C)CCC1
0.29304	S1c2c(cc(cc2)C(=O)Nc3c(ccc(NC(=O)C4CC4)c3)C)CCC1
0.29304	S1c2c(cc(cc2)C(=O)Nc3c(ccc(NC(=O)C4CC4)c3)C)CCC1
0.291367	[O-][N+](=O)c1ccc(Oc2cc(ncc2)C(=O)Nc3c(ccc(NC(=O)C4CC4)c3)C)cc1
0.291367	[O-][N+](=O)c1ccc(Oc2cc(ncc2)C(=O)Nc3c(ccc(NC(=O)C4CC4)c3)C)cc1
0.291367	[O-][N+](=O)c1ccc(Oc2cc(ncc2)C(=O)Nc3c(ccc(NC(=O)C4CC4)c3)C)cc1
0.291367	[O-][N+](=O)c1ccc(Oc2cc(ncc2)C(=O)Nc3c(ccc(NC(=O)C4CC4)c3)C)cc1
0.290909	O=C(Nc1ncc(NC(=O)C2CCC2)cc1)c3cc(Oc4ccncc4)c(cc3)C
0.290909	O=C(Nc1ncc(NC(=O)C2CCC2)cc1)c3cc(Oc4ccncc4)c(cc3)C
0.290909	O=C(Nc1ncc(NC(=O)C2CCC2)cc1)c3cc(Oc4ccncc4)c(cc3)C
0.290909	O=C(Nc1ncc(NC(=O)C2CCC2)cc1)c3cc(Oc4ccncc4)c(cc3)C
0.290909	O=C(Nc1ncc(NC(=O)C2CCC2)cc1)c3cc(Oc4ccncc4)c(cc3)C
0.290909	O=C(Nc1ncc(NC(=O)C2CCC2)cc1)c3cc(Oc4ccncc4)c(cc3)C
0.290909	O=C(Nc1ncc(NC(=O)C2CCC2)cc1)c3cc(Oc4ccncc4)c(cc3)C
0.290909	O=C(Nc1ncc(NC(=O)C2CCC2)cc1)c3cc(Oc4ccncc4)c(cc3)C
0.290909	O=C(Nc1ncc(NC(=O)C2CCC2)cc1)c3cc(Oc4ccncc4)c(cc3)C
0.290909	O=C(Nc1ncc(NC(=O)C2CCC2)cc1)c3cc(Oc4ccncc4)c(cc3)C
0.290429	S(=O)(=O)(N1CCCCC1)c2c(ccc(NC(=O)COC(=O)c3cc(NC(=O)c4ccccc4)c(cc3)C)c2)C
0.290429	S(=O)(=O)(N1CCCCC1)c2c(ccc(NC(=O)COC(=O)c3cc(NC(=O)c4ccccc4)c(cc3)C)c2)C
0.290196	O=C(OC(C#N)C(C)C)c1cc(NC(=O)c2ccccc2)c(cc1)C
0.290196	O=C(OC(C#N)C(C)C)c1cc(NC(=O)c2ccccc2)c(cc1)C
0.290196	O=C(OC(C#N)C(C)C)c1cc(NC(=O)c2ccccc2)c(cc1)C
0.290196	O=C(OC(C#N)C(C)C)c1cc(NC(=O)c2ccccc2)c(cc1)C
0.290196	O=C(OC(C#N)C(C)C)c1cc(NC(=O)c2ccccc2)c(cc1)C
0.290196	O=C(OC(C#N)C(C)C)c1cc(NC(=O)c2ccccc2)c(cc1)C
0.290196	O=C(OC(C#N)C(C)C)c1cc(NC(=O)c2ccccc2)c(cc1)C
0.290196	O=C(OC(C#N)C(C)C)c1cc(NC(=O)c2ccccc2)c(cc1)C
0.290196	O=C(OC(C#N)C(C)C)c1cc(NC(=O)c2ccccc2)c(cc1)C
0.290196	O=C(OC(C#N)C(C)C)c1cc(NC(=O)c2ccccc2)c(cc1)C
0.288703	O=C(Nc1cnc(N)cc1)c2cc(c3cc(ccc3)CN)ccc2
0.288703	O=C(Nc1cnc(N)cc1)c2cc(c3cc(ccc3)CN)ccc2
0.288703	O=C(Nc1cnc(N)cc1)c2cc(c3cc(ccc3)CN)ccc2
0.288703	O=C(Nc1cnc(N)cc1)c2cc(c3cc(ccc3)CN)ccc2
0.288703	O=C(Nc1cnc(N)cc1)c2cc(c3cc(ccc3)CN)ccc2
0.288703	O=C(Nc1cnc(N)cc1)c2cc(c3cc(ccc3)CN)ccc2
0.288703	O=C(Nc1cnc(N)cc1)c2cc(c3cc(ccc3)CN)ccc2
0.288703	O=C(Nc1cnc(N)cc1)c2cc(c3cc(ccc3)CN)ccc2
0.288703	O=C(Nc1cnc(N)cc1)c2cc(c3cc(ccc3)CN)ccc2
0.288703	O=C(Nc1cnc(N)cc1)c2cc(c3cc(ccc3)CN)ccc2
0.288703	Brc1c(ccc(NC(=O)C(C)(C)C)c1)CN2CCN(CC2)C
0.288703	Brc1c(ccc(NC(=O)C(C)(C)C)c1)CN2CCN(CC2)C
0.288703	Brc1c(ccc(NC(=O)C(C)(C)C)c1)CN2CCN(CC2)C
0.288703	Brc1c(ccc(NC(=O)C(C)(C)C)c1)CN2CCN(CC2)C
0.288703	Brc1c(ccc(NC(=O)C(C)(C)C)c1)CN2CCN(CC2)C
0.288703	Brc1c(ccc(NC(=O)C(C)(C)C)c1)CN2CCN(CC2)C
0.288703	Brc1c(ccc(NC(=O)C(C)(C)C)c1)CN2CCN(CC2)C
0.288703	Brc1c(ccc(NC(=O)C(C)(C)C)c1)CN2CCN(CC2)C
0.288703	Brc1c(ccc(NC(=O)C(C)(C)C)c1)CN2CCN(CC2)C
0.288703	Brc1c(ccc(NC(=O)C(C)(C)C)c1)CN2CCN(CC2)C
0.287938	Brc1cncc(c2nc(NCC(=O)Nc3ccc(cc3)C(=O)N)ccn2)c1
0.287938	Brc1cncc(c2nc(NCC(=O)Nc3ccc(cc3)C(=O)N)ccn2)c1
0.287938	Brc1cncc(c2nc(NCC(=O)Nc3ccc(cc3)C(=O)N)ccn2)c1
0.287938	Brc1cncc(c2nc(NCC(=O)Nc3ccc(cc3)C(=O)N)ccn2)c1
0.287938	Brc1cncc(c2nc(NCC(=O)Nc3ccc(cc3)C(=O)N)ccn2)c1
0.287938	Brc1cncc(c2nc(NCC(=O)Nc3ccc(cc3)C(=O)N)ccn2)c1
0.287938	Brc1cncc(c2nc(NCC(=O)Nc3ccc(cc3)C(=O)N)ccn2)c1
0.287938	Brc1cncc(c2nc(NCC(=O)Nc3ccc(cc3)C(=O)N)ccn2)c1
0.287938	Brc1cncc(c2nc(NCC(=O)Nc3ccc(cc3)C(=O)N)ccn2)c1
0.287938	Brc1cncc(c2nc(NCC(=O)Nc3ccc(cc3)C(=O)N)ccn2)c1
0.287197	S1C(=NC(=C1)C)Nc2ccc(cc2)C(=O)Nc3c(cc(F)cc3)C=4C=NN(C4)C
0.286822	S1C=NC(c2ccc(cc2)C(=O)Nc3cc(ccc3)C=4N(N=CC4)C)=C1
0.286822	S1C=NC(c2ccc(cc2)C(=O)Nc3cc(ccc3)C=4N(N=CC4)C)=C1
0.286232	Clc1c(Cl)ccc(c1)C=2SC=C(N2)C(=O)Nc3cc(ccc3)C4=NNC=C4
0.286232	Clc1c(Cl)ccc(c1)C=2SC=C(N2)C(=O)Nc3cc(ccc3)C4=NNC=C4
0.286232	Clc1c(Cl)ccc(c1)C=2SC=C(N2)C(=O)Nc3cc(ccc3)C4=NNC=C4
0.286232	Clc1c(Cl)ccc(c1)C=2SC=C(N2)C(=O)Nc3cc(ccc3)C4=NNC=C4
0.286232	Clc1c(Cl)ccc(c1)C=2SC=C(N2)C(=O)Nc3cc(ccc3)C4=NNC=C4
0.286232	Clc1c(Cl)ccc(c1)C=2SC=C(N2)C(=O)Nc3cc(ccc3)C4=NNC=C4
0.285199	n1c(cccc1CC)C(Nc2c(ccc(c3nccnc3)c2)C)C
0.284698	FC1(F)Oc2c(O1)ccc(c2)CCOC(=O)c3cc(NC(=O)c4ccccc4)c(cc3)C
0.284698	FC1(F)Oc2c(O1)ccc(c2)CCOC(=O)c3cc(NC(=O)c4ccccc4)c(cc3)C
0.284698	FC1(F)Oc2c(O1)ccc(c2)CCOC(=O)c3cc(NC(=O)c4ccccc4)c(cc3)C
0.284698	FC1(F)Oc2c(O1)ccc(c2)CCOC(=O)c3cc(NC(=O)c4ccccc4)c(cc3)C
0.284698	FC1(F)Oc2c(O1)ccc(c2)CCOC(=O)c3cc(NC(=O)c4ccccc4)c(cc3)C
0.284698	FC1(F)Oc2c(O1)ccc(c2)CCOC(=O)c3cc(NC(=O)c4ccccc4)c(cc3)C
0.284698	FC1(F)Oc2c(O1)ccc(c2)CCOC(=O)c3cc(NC(=O)c4ccccc4)c(cc3)C
0.284698	FC1(F)Oc2c(O1)ccc(c2)CCOC(=O)c3cc(NC(=O)c4ccccc4)c(cc3)C
0.284698	FC1(F)Oc2c(O1)ccc(c2)CCOC(=O)c3cc(NC(=O)c4ccccc4)c(cc3)C
0.284698	FC1(F)Oc2c(O1)ccc(c2)CCOC(=O)c3cc(NC(=O)c4ccccc4)c(cc3)C
0.284644	O=C(Nc1nc(ccc1)C=2C=NN(C2)C)c3cc(ccc3)C4CCC4
0.284091	O=C(Nc1c(ccc(N)c1)C)C(=O)NCc2ccc(cc2)CN3CC(O)CC3
0.284091	O=C(Nc1c(ccc(N)c1)C)C(=O)NCc2ccc(cc2)CN3CC(O)CC3
0.284091	O=C(Nc1c(ccc(N)c1)C)C(=O)NCc2ccc(cc2)CN3CC(O)CC3
0.284091	O=C(Nc1c(ccc(N)c1)C)C(=O)NCc2ccc(cc2)CN3CC(O)CC3
0.284	S1CCN(c2c(cc(NC(=O)c3ccc(cc3)C(=O)CF)cc2)C)CC1
0.284	S1CCN(c2c(cc(NC(=O)c3ccc(cc3)C(=O)CF)cc2)C)CC1
0.284	S1CCN(c2c(cc(NC(=O)c3ccc(cc3)C(=O)CF)cc2)C)CC1
0.284	S1CCN(c2c(cc(NC(=O)c3ccc(cc3)C(=O)CF)cc2)C)CC1
0.284	S1CCN(c2c(cc(NC(=O)c3ccc(cc3)C(=O)CF)cc2)C)CC1
0.284	S1CCN(c2c(cc(NC(=O)c3ccc(cc3)C(=O)CF)cc2)C)CC1
0.284	S1CCN(c2c(cc(NC(=O)c3ccc(cc3)C(=O)CF)cc2)C)CC1
0.284	S1CCN(c2c(cc(NC(=O)c3ccc(cc3)C(=O)CF)cc2)C)CC1
0.284	S1CCN(c2c(cc(NC(=O)c3ccc(cc3)C(=O)CF)cc2)C)CC1
0.284	S1CCN(c2c(cc(NC(=O)c3ccc(cc3)C(=O)CF)cc2)C)CC1
0.283388	Brc1c(OCC=2ON=C(C2)C)ccc(c1)C(=O)Nc3c(OC)ccc(c4ncccc4)c3
0.283388	Brc1c(OCC=2ON=C(C2)C)ccc(c1)C(=O)Nc3c(OC)ccc(c4ncccc4)c3
0.283388	Brc1c(OCC=2ON=C(C2)C)ccc(c1)C(=O)Nc3c(OC)ccc(c4ncccc4)c3
0.283019	Ic1c(cccc1)C(=O)Nc2c(cc(NC(=O)NCc3ccc(cc3)CN)cc2)C
0.283019	Ic1c(cccc1)C(=O)Nc2c(cc(NC(=O)NCc3ccc(cc3)CN)cc2)C
0.283019	Ic1c(cccc1)C(=O)Nc2c(cc(NC(=O)NCc3ccc(cc3)CN)cc2)C
0.283019	Ic1c(cccc1)C(=O)Nc2c(cc(NC(=O)NCc3ccc(cc3)CN)cc2)C
0.283019	Ic1c(cccc1)C(=O)Nc2c(cc(NC(=O)NCc3ccc(cc3)CN)cc2)C
0.283019	Ic1c(cccc1)C(=O)Nc2c(cc(NC(=O)NCc3ccc(cc3)CN)cc2)C
0.283019	Ic1c(cccc1)C(=O)Nc2c(cc(NC(=O)NCc3ccc(cc3)CN)cc2)C
0.283019	Ic1c(cccc1)C(=O)Nc2c(cc(NC(=O)NCc3ccc(cc3)CN)cc2)C
0.283019	Ic1c(cccc1)C(=O)Nc2c(cc(NC(=O)NCc3ccc(cc3)CN)cc2)C
0.283019	Ic1c(cccc1)C(=O)Nc2c(cc(NC(=O)NCc3ccc(cc3)CN)cc2)C
0.281734	Brc1c(F)cc(NC(=O)c2c3c(nc(c4cnccc4)c2)ccc(c3)C)cc1
0.281734	Brc1c(F)cc(NC(=O)c2c3c(nc(c4cnccc4)c2)ccc(c3)C)cc1
0.281734	Brc1c(F)cc(NC(=O)c2c3c(nc(c4cnccc4)c2)ccc(c3)C)cc1
0.280528	S(=O)(=O)(Nc1ccc(cc1)C(=O)NC=2SC=C(N2)c3ccc(NC(=O)C(C)(C)C)cc3)c4cc(c(F)cc4)C
0.280528	S(=O)(=O)(Nc1ccc(cc1)C(=O)NC=2SC=C(N2)c3ccc(NC(=O)C(C)(C)C)cc3)c4cc(c(F)cc4)C
0.280528	S(=O)(=O)(Nc1ccc(cc1)C(=O)NC=2SC=C(N2)c3ccc(NC(=O)C(C)(C)C)cc3)c4cc(c(F)cc4)C
0.280528	S(=O)(=O)(Nc1ccc(cc1)C(=O)NC=2SC=C(N2)c3ccc(NC(=O)C(C)(C)C)cc3)c4cc(c(F)cc4)C
0.280528	S(=O)(=O)(Nc1ccc(cc1)C(=O)NC=2SC=C(N2)c3ccc(NC(=O)C(C)(C)C)cc3)c4cc(c(F)cc4)C
0.280528	S(=O)(=O)(Nc1ccc(cc1)C(=O)NC=2SC=C(N2)c3ccc(NC(=O)C(C)(C)C)cc3)c4cc(c(F)cc4)C
0.280528	S(=O)(=O)(Nc1ccc(cc1)C(=O)NC=2SC=C(N2)c3ccc(NC(=O)C(C)(C)C)cc3)c4cc(c(F)cc4)C
0.280528	S(=O)(=O)(Nc1ccc(cc1)C(=O)NC=2SC=C(N2)c3ccc(NC(=O)C(C)(C)C)cc3)c4cc(c(F)cc4)C
0.280528	S(=O)(=O)(Nc1ccc(cc1)C(=O)NC=2SC=C(N2)c3ccc(NC(=O)C(C)(C)C)cc3)c4cc(c(F)cc4)C
0.280528	S(=O)(=O)(Nc1ccc(cc1)C(=O)NC=2SC=C(N2)c3ccc(NC(=O)C(C)(C)C)cc3)c4cc(c(F)cc4)C
0.280528	S(=O)(=O)(Nc1c(cccc1)C(=O)Nc2ccc(c3cncnc3)cc2)c4c(ccc(c4)C(C)(C)C)C
0.280528	S(=O)(=O)(Nc1c(cccc1)C(=O)Nc2ccc(c3cncnc3)cc2)c4c(ccc(c4)C(C)(C)C)C
0.280528	S(=O)(=O)(Nc1c(cccc1)C(=O)Nc2ccc(c3cncnc3)cc2)c4c(ccc(c4)C(C)(C)C)C
0.280488	ClC=1OC(C(=O)Nc2cc(ccc2)C3=NNC=C3)=CC1
0.280488	ClC=1OC(C(=O)Nc2cc(ccc2)C3=NNC=C3)=CC1
0.280488	ClC=1OC(C(=O)Nc2cc(ccc2)C3=NNC=C3)=CC1
0.280488	ClC=1OC(C(=O)Nc2cc(ccc2)C3=NNC=C3)=CC1
0.280488	ClC=1OC(C(=O)Nc2cc(ccc2)C3=NNC=C3)=CC1
0.280488	ClC=1OC(C(=O)Nc2cc(ccc2)C3=NNC=C3)=CC1
0.280488	ClC=1OC(C(=O)Nc2cc(ccc2)C3=NNC=C3)=CC1
0.280488	ClC=1OC(C(=O)Nc2cc(ccc2)C3=NNC=C3)=CC1
0.280488	ClC=1OC(C(=O)Nc2cc(ccc2)C3=NNC=C3)=CC1
0.280488	ClC=1OC(C(=O)Nc2cc(ccc2)C3=NNC=C3)=CC1
0.279605	FC(F)(F)c1cc(ccc1)C(=O)Nc2cc(c3c(OCc4ccccc4)nccc3C)c(cc2)C
0.279605	FC(F)(F)c1cc(ccc1)C(=O)Nc2cc(c3c(OCc4ccccc4)nccc3C)c(cc2)C
0.279605	FC(F)(F)c1cc(ccc1)C(=O)Nc2cc(c3c(OCc4ccccc4)nccc3C)c(cc2)C
0.279605	FC(F)(F)c1cc(ccc1)C(=O)Nc2cc(c3c(OCc4ccccc4)nccc3C)c(cc2)C
0.279605	FC(F)(F)c1cc(ccc1)C(=O)Nc2cc(c3c(OCc4ccccc4)nccc3C)c(cc2)C
0.279605	FC(F)(F)c1cc(ccc1)C(=O)Nc2cc(c3c(OCc4ccccc4)nccc3C)c(cc2)C
0.279605	FC(F)(F)c1cc(ccc1)C(=O)Nc2cc(c3c(OCc4ccccc4)nccc3C)c(cc2)C
0.279605	FC(F)(F)c1cc(ccc1)C(=O)Nc2cc(c3c(OCc4ccccc4)nccc3C)c(cc2)C
0.279605	FC(F)(F)c1cc(ccc1)C(=O)Nc2cc(c3c(OCc4ccccc4)nccc3C)c(cc2)C
0.279605	FC(F)(F)c1cc(ccc1)C(=O)Nc2cc(c3c(OCc4ccccc4)nccc3C)c(cc2)C
0.279365	S1C(=NC(c2cc([N+]([O-])=O)c(cc2)C)=C1)NC(=O)c3nccc(NC(=O)OC(C)(C)C)c3
0.27931	S1C(=NC2C1CCCC2)NC(=O)c3cc(Nc4nc(ccn4)C)ccc3
0.279245	Brc1c(NC(=O)c2ccc(OCc3ccncc3)cc2)cc(N4CCOCC4)cc1
0.279245	Brc1c(NC(=O)c2ccc(OCc3ccncc3)cc2)cc(N4CCOCC4)cc1
0.279245	Brc1c(NC(=O)c2ccc(OCc3ccncc3)cc2)cc(N4CCOCC4)cc1
0.279245	Brc1c(NC(=O)c2ccc(OCc3ccncc3)cc2)cc(N4CCOCC4)cc1
0.279245	Brc1c(NC(=O)c2ccc(OCc3ccncc3)cc2)cc(N4CCOCC4)cc1
0.279245	Brc1c(NC(=O)c2ccc(OCc3ccncc3)cc2)cc(N4CCOCC4)cc1
0.279245	Brc1c(NC(=O)c2ccc(OCc3ccncc3)cc2)cc(N4CCOCC4)cc1
0.279245	Brc1c(NC(=O)c2ccc(OCc3ccncc3)cc2)cc(N4CCOCC4)cc1
0.279245	Brc1c(NC(=O)c2ccc(OCc3ccncc3)cc2)cc(N4CCOCC4)cc1
0.279245	Brc1c(NC(=O)c2ccc(OCc3ccncc3)cc2)cc(N4CCOCC4)cc1
0.278912	O=C(Nc1c(ccc(NC(=O)C2CC2)c1)C)C3=NOC(c4c(O)cccc4)=C3
0.278912	O=C(Nc1c(ccc(NC(=O)C2CC2)c1)C)C3=NOC(c4c(O)cccc4)=C3
0.278912	O=C(Nc1c(ccc(NC(=O)C2CC2)c1)C)C3=NOC(c4c(O)cccc4)=C3
0.278912	O=C(Nc1c(ccc(NC(=O)C2CC2)c1)C)C3=NOC(c4c(O)cccc4)=C3
0.278388	S(=O)(=O)(N1CC(CC(C1)C)C)c2cc(ccc2)C(=O)Nc3ccc(cc3)CN4CCN(Cc5ccccc5)CC4
0.278388	S(=O)(=O)(N1CC(CC(C1)C)C)c2cc(ccc2)C(=O)Nc3ccc(cc3)CN4CCN(Cc5ccccc5)CC4
0.278388	S(=O)(=O)(N1CC(CC(C1)C)C)c2cc(ccc2)C(=O)Nc3ccc(cc3)CN4CCN(Cc5ccccc5)CC4
0.278388	S(=O)(=O)(N1CC(CC(C1)C)C)c2cc(ccc2)C(=O)Nc3ccc(cc3)CN4CCN(Cc5ccccc5)CC4
0.278388	S(=O)(=O)(N1CC(CC(C1)C)C)c2cc(ccc2)C(=O)Nc3ccc(cc3)CN4CCN(Cc5ccccc5)CC4
0.278388	S(=O)(=O)(N1CC(CC(C1)C)C)c2cc(ccc2)C(=O)Nc3ccc(cc3)CN4CCN(Cc5ccccc5)CC4
0.278388	S(=O)(=O)(N1CC(CC(C1)C)C)c2cc(ccc2)C(=O)Nc3ccc(cc3)CN4CCN(Cc5ccccc5)CC4
0.278388	S(=O)(=O)(N1CC(CC(C1)C)C)c2cc(ccc2)C(=O)Nc3ccc(cc3)CN4CCN(Cc5ccccc5)CC4
0.278388	S(=O)(=O)(N1CC(CC(C1)C)C)c2cc(ccc2)C(=O)Nc3ccc(cc3)CN4CCN(Cc5ccccc5)CC4
0.278388	S(=O)(=O)(N1CC(CC(C1)C)C)c2cc(ccc2)C(=O)Nc3ccc(cc3)CN4CCN(Cc5ccccc5)CC4
0.277966	O=C(Nc1cc(ccc1)C2=NC=CN2CC)c3ccc(Oc4c(cc(C#N)cc4)C)cc3
0.277966	O=C(Nc1cc(ccc1)C2=NC=CN2CC)c3ccc(Oc4c(cc(C#N)cc4)C)cc3
0.277966	O=C(Nc1cc(ccc1)C2=NC=CN2CC)c3ccc(Oc4c(cc(C#N)cc4)C)cc3
0.277966	O=C(Nc1cc(ccc1)C2=NC=CN2CC)c3ccc(Oc4c(cc(C#N)cc4)C)cc3
0.277966	O=C(Nc1cc(ccc1)C2=NC=CN2CC)c3ccc(Oc4c(cc(C#N)cc4)C)cc3
0.277966	O=C(Nc1cc(ccc1)C2=NC=CN2CC)c3ccc(Oc4c(cc(C#N)cc4)C)cc3
0.277966	O=C(Nc1cc(ccc1)C2=NC=CN2CC)c3ccc(Oc4c(cc(C#N)cc4)C)cc3
0.277966	O=C(Nc1cc(ccc1)C2=NC=CN2CC)c3ccc(Oc4c(cc(C#N)cc4)C)cc3
0.277966	O=C(Nc1cc(ccc1)C2=NC=CN2CC)c3ccc(Oc4c(cc(C#N)cc4)C)cc3
0.277966	O=C(Nc1cc(ccc1)C2=NC=CN2CC)c3ccc(Oc4c(cc(C#N)cc4)C)cc3
0.27758	Ic1ccc(OCc2cc(ccc2)C(=O)Nc3c(ccc(S(=O)(=O)CC=C)c3)C)cc1
0.27758	Ic1ccc(OCc2cc(ccc2)C(=O)Nc3c(ccc(S(=O)(=O)CC=C)c3)C)cc1
0.27758	Ic1ccc(OCc2cc(ccc2)C(=O)Nc3c(ccc(S(=O)(=O)CC=C)c3)C)cc1
0.27758	Ic1ccc(OCc2cc(ccc2)C(=O)Nc3c(ccc(S(=O)(=O)CC=C)c3)C)cc1
0.27758	Ic1ccc(OCc2cc(ccc2)C(=O)Nc3c(ccc(S(=O)(=O)CC=C)c3)C)cc1
0.27758	Ic1ccc(OCc2cc(ccc2)C(=O)Nc3c(ccc(S(=O)(=O)CC=C)c3)C)cc1
0.27758	Ic1ccc(OCc2cc(ccc2)C(=O)Nc3c(ccc(S(=O)(=O)CC=C)c3)C)cc1
0.27758	Ic1ccc(OCc2cc(ccc2)C(=O)Nc3c(ccc(S(=O)(=O)CC=C)c3)C)cc1
0.27758	Ic1ccc(OCc2cc(ccc2)C(=O)Nc3c(ccc(S(=O)(=O)CC=C)c3)C)cc1
0.27758	Ic1ccc(OCc2cc(ccc2)C(=O)Nc3c(ccc(S(=O)(=O)CC=C)c3)C)cc1
0.277027	O=C(Nc1c(ccc(c1)C2=NN=C3N2CCCCC3)C)c4ccc(OC(C)C)cc4
0.277027	O=C(Nc1c(ccc(c1)C2=NN=C3N2CCCCC3)C)c4ccc(OC(C)C)cc4
0.277027	O=C(Nc1c(ccc(c1)C2=NN=C3N2CCCCC3)C)c4ccc(OC(C)C)cc4
0.277027	O=C(Nc1c(ccc(c1)C2=NN=C3N2CCCCC3)C)c4ccc(OC(C)C)cc4
0.277027	O=C(Nc1c(ccc(c1)C2=NN=C3N2CCCCC3)C)c4ccc(OC(C)C)cc4
0.277027	O=C(Nc1c(ccc(c1)C2=NN=C3N2CCCCC3)C)c4ccc(OC(C)C)cc4
0.277027	O=C(Nc1c(ccc(c1)C2=NN=C3N2CCCCC3)C)c4ccc(OC(C)C)cc4
0.277027	O=C(Nc1c(ccc(c1)C2=NN=C3N2CCCCC3)C)c4ccc(OC(C)C)cc4
0.277027	O=C(Nc1c(ccc(c1)C2=NN=C3N2CCCCC3)C)c4ccc(OC(C)C)cc4
0.277027	O=C(Nc1c(ccc(c1)C2=NN=C3N2CCCCC3)C)c4ccc(OC(C)C)cc4
0.276753	O=C(N1CCN(Cc2ccncc2)CC1)c3cc(OC)c(OCc4cnccc4)cc3
0.276753	O=C(N1CCN(Cc2ccncc2)CC1)c3cc(OC)c(OCc4cnccc4)cc3
0.276753	O=C(N1CCN(Cc2ccncc2)CC1)c3cc(OC)c(OCc4cnccc4)cc3
0.276753	O=C(N1CCN(Cc2ccncc2)CC1)c3cc(OC)c(OCc4cnccc4)cc3
0.276753	O=C(N1CCN(Cc2ccncc2)CC1)c3cc(OC)c(OCc4cnccc4)cc3
0.276753	O=C(N1CCN(Cc2ccncc2)CC1)c3cc(OC)c(OCc4cnccc4)cc3
0.276753	O=C(N1CCN(Cc2ccncc2)CC1)c3cc(OC)c(OCc4cnccc4)cc3
0.276753	O=C(N1CCN(Cc2ccncc2)CC1)c3cc(OC)c(OCc4cnccc4)cc3
0.276753	O=C(N1CCN(Cc2ccncc2)CC1)c3cc(OC)c(OCc4cnccc4)cc3
0.276753	O=C(N1CCN(Cc2ccncc2)CC1)c3cc(OC)c(OCc4cnccc4)cc3
0.276753	O=C(NCCCNc1ncnc(OC)c1)c2cc(Nc3nc(ccn3)C)ccc2
0.276596	O=C(Nc1c(cc(O)cc1)C)c2ccc(OC(C)C)cc2
0.276596	O=C(Nc1c(cc(O)cc1)C)c2ccc(OC(C)C)cc2
0.276596	O=C(Nc1c(cc(O)cc1)C)c2ccc(OC(C)C)cc2
0.276596	O=C(Nc1c(cc(O)cc1)C)c2ccc(OC(C)C)cc2
0.276596	O=C(Nc1c(cc(O)cc1)C)c2ccc(OC(C)C)cc2
0.276596	O=C(Nc1c(cc(O)cc1)C)c2ccc(OC(C)C)cc2
0.276596	O=C(Nc1c(cc(O)cc1)C)c2ccc(OC(C)C)cc2
0.276596	O=C(Nc1c(cc(O)cc1)C)c2ccc(OC(C)C)cc2
0.276596	O=C(Nc1c(cc(O)cc1)C)c2ccc(OC(C)C)cc2
0.276596	O=C(Nc1c(cc(O)cc1)C)c2ccc(OC(C)C)cc2
0.276423	Brc1c(F)cc(NC(=O)c2cc(OC)c(cc2)C)cc1
0.276423	Brc1c(F)cc(NC(=O)c2cc(OC)c(cc2)C)cc1
0.276423	Brc1c(F)cc(NC(=O)c2cc(OC)c(cc2)C)cc1
0.276423	Brc1c(F)cc(NC(=O)c2cc(OC)c(cc2)C)cc1
0.276423	Brc1c(F)cc(NC(=O)c2cc(OC)c(cc2)C)cc1
0.276423	Brc1c(F)cc(NC(=O)c2cc(OC)c(cc2)C)cc1
0.276423	Brc1c(F)cc(NC(=O)c2cc(OC)c(cc2)C)cc1
0.276423	Brc1c(F)cc(NC(=O)c2cc(OC)c(cc2)C)cc1
0.276423	Brc1c(F)cc(NC(=O)c2cc(OC)c(cc2)C)cc1
0.276423	Brc1c(F)cc(NC(=O)c2cc(OC)c(cc2)C)cc1
0.276423	Ic1c(Cl)cc(NC(=O)c2cc(OC)c(cc2)C)cc1
0.276423	Ic1c(Cl)cc(NC(=O)c2cc(OC)c(cc2)C)cc1
0.276423	Ic1c(Cl)cc(NC(=O)c2cc(OC)c(cc2)C)cc1
0.276316	O=C(Nc1c(Oc2c(c(ccc2)C)C)nccc1)c3ccc(cc3)CN4CC(OCC4)C
0.276316	O=C(Nc1c(Oc2c(c(ccc2)C)C)nccc1)c3ccc(cc3)CN4CC(OCC4)C
0.276316	O=C(Nc1c(Oc2c(c(ccc2)C)C)nccc1)c3ccc(cc3)CN4CC(OCC4)C
0.276316	O=C(Nc1c(Oc2c(c(ccc2)C)C)nccc1)c3ccc(cc3)CN4CC(OCC4)C
0.276316	O=C(Nc1c(Oc2c(c(ccc2)C)C)nccc1)c3ccc(cc3)CN4CC(OCC4)C
0.276316	O=C(Nc1c(Oc2c(c(ccc2)C)C)nccc1)c3ccc(cc3)CN4CC(OCC4)C
0.276316	O=C(Nc1c(Oc2c(c(ccc2)C)C)nccc1)c3ccc(cc3)CN4CC(OCC4)C
0.276316	O=C(Nc1c(Oc2c(c(ccc2)C)C)nccc1)c3ccc(cc3)CN4CC(OCC4)C
0.276151	O=C(Nc1cc(N2CCN(C(C)C)CC2)ccc1)c3ccc(N4CCN(CC4)CC)cc3
0.276151	O=C(Nc1cc(N2CCN(C(C)C)CC2)ccc1)c3ccc(N4CCN(CC4)CC)cc3
0.276151	O=C(Nc1cc(N2CCN(C(C)C)CC2)ccc1)c3ccc(N4CCN(CC4)CC)cc3
0.276151	O=C(Nc1cc(N2CCN(C(C)C)CC2)ccc1)c3ccc(N4CCN(CC4)CC)cc3
0.276151	O=C(Nc1cc(N2CCN(C(C)C)CC2)ccc1)c3ccc(N4CCN(CC4)CC)cc3
0.276151	O=C(Nc1cc(N2CCN(C(C)C)CC2)ccc1)c3ccc(N4CCN(CC4)CC)cc3
0.276151	O=C(Nc1cc(N2CCN(C(C)C)CC2)ccc1)c3ccc(N4CCN(CC4)CC)cc3
0.276151	O=C(Nc1cc(N2CCN(C(C)C)CC2)ccc1)c3ccc(N4CCN(CC4)CC)cc3
0.276151	O=C(Nc1cc(N2CCN(C(C)C)CC2)ccc1)c3ccc(N4CCN(CC4)CC)cc3
0.276151	O=C(Nc1cc(N2CCN(C(C)C)CC2)ccc1)c3ccc(N4CCN(CC4)CC)cc3
0.275986	O=C(Nc1cc(c(OCCN2CCCC2)cc1)C)C(=O)Nc3ccc(cc3)CN4CCN(c5cc(ccc5)C)CC4
0.275735	O=C(Nc1cc(ccc1)C2=NC=CN2CC)c3ccc(OCc4ccncc4)cc3
0.275735	O=C(Nc1cc(ccc1)C2=NC=CN2CC)c3ccc(OCc4ccncc4)cc3
0.275735	O=C(Nc1cc(ccc1)C2=NC=CN2CC)c3ccc(OCc4ccncc4)cc3
0.275735	O=C(Nc1cc(ccc1)C2=NC=CN2CC)c3ccc(OCc4ccncc4)cc3
0.275735	O=C(Nc1cc(ccc1)C2=NC=CN2CC)c3ccc(OCc4ccncc4)cc3
0.275735	O=C(Nc1cc(ccc1)C2=NC=CN2CC)c3ccc(OCc4ccncc4)cc3
0.275735	O=C(Nc1cc(ccc1)C2=NC=CN2CC)c3ccc(OCc4ccncc4)cc3
0.275735	O=C(Nc1cc(ccc1)C2=NC=CN2CC)c3ccc(OCc4ccncc4)cc3
0.275735	O=C(Nc1cc(ccc1)C2=NC=CN2CC)c3ccc(OCc4ccncc4)cc3
0.275735	O=C(Nc1cc(ccc1)C2=NC=CN2CC)c3ccc(OCc4ccncc4)cc3
0.275591	O=C(Nc1cc(NC(=O)C(=O)NCCCc2ccncc2)c(cc1)C)NCC
0.2749	Clc1c(ccc(c1)C(F)(F)F)C(=O)Nc2ccc(c3cncnc3)cc2
0.2749	Clc1c(ccc(c1)C(F)(F)F)C(=O)Nc2ccc(c3cncnc3)cc2
0.2749	Clc1c(ccc(c1)C(F)(F)F)C(=O)Nc2ccc(c3cncnc3)cc2
0.2749	Clc1c(ccc(c1)C(F)(F)F)C(=O)Nc2ccc(c3cncnc3)cc2
0.2749	Clc1c(ccc(c1)C(F)(F)F)C(=O)Nc2ccc(c3cncnc3)cc2
0.2749	Clc1c(ccc(c1)C(F)(F)F)C(=O)Nc2ccc(c3cncnc3)cc2
0.2749	Clc1c(ccc(c1)C(F)(F)F)C(=O)Nc2ccc(c3cncnc3)cc2
0.2749	Clc1c(ccc(c1)C(F)(F)F)C(=O)Nc2ccc(c3cncnc3)cc2
0.2749	Clc1c(ccc(c1)C(F)(F)F)C(=O)Nc2ccc(c3cncnc3)cc2
0.2749	Clc1c(ccc(c1)C(F)(F)F)C(=O)Nc2ccc(c3cncnc3)cc2
0.27476	S(=O)(=O)(N1Cc2c(cccc2)CC1)c3cc(ccc3)C(=O)Nc4c(ccc(NC(=O)C5CC5)c4)C
0.27476	S(=O)(=O)(N1Cc2c(cccc2)CC1)c3cc(ccc3)C(=O)Nc4c(ccc(NC(=O)C5CC5)c4)C
0.27459	Ic1c(cccc1)C(=O)Nc2c(ccc(N)c2)C
0.27459	Ic1c(cccc1)C(=O)Nc2c(ccc(N)c2)C
0.27459	Ic1c(cccc1)C(=O)Nc2c(ccc(N)c2)C
0.27459	Ic1c(cccc1)C(=O)Nc2c(ccc(N)c2)C
0.27459	Ic1c(cccc1)C(=O)Nc2c(ccc(N)c2)C
0.27459	Ic1c(cccc1)C(=O)Nc2c(ccc(N)c2)C
0.27459	Ic1c(cccc1)C(=O)Nc2c(ccc(N)c2)C
0.27459	Ic1c(cccc1)C(=O)Nc2c(ccc(N)c2)C
0.27459	Ic1c(cccc1)C(=O)Nc2c(ccc(N)c2)C
0.27459	Ic1c(cccc1)C(=O)Nc2c(ccc(N)c2)C
0.274448	Clc1c(nccc1)C2=NC(C(=O)Nc3c(ccc(NC(=O)C4CC4)c3)C)=CN2C
0.274368	S1C(=NC(c2cc(c(cc2)C)C)=C1)NC(=O)Cc3ccc(NC(=O)OC(C)(C)C)cc3
0.274368	S1C(=NC(c2cc(c(cc2)C)C)=C1)NC(=O)Cc3ccc(NC(=O)OC(C)(C)C)cc3
0.274368	S1C(=NC(c2cc(c(cc2)C)C)=C1)NC(=O)Cc3ccc(NC(=O)OC(C)(C)C)cc3
0.274368	S1C(=NC(c2cc(c(cc2)C)C)=C1)NC(=O)Cc3ccc(NC(=O)OC(C)(C)C)cc3
0.274368	S1C(=NC(c2cc(c(cc2)C)C)=C1)NC(=O)Cc3ccc(NC(=O)OC(C)(C)C)cc3
0.274368	S1C(=NC(c2cc(c(cc2)C)C)=C1)NC(=O)Cc3ccc(NC(=O)OC(C)(C)C)cc3
0.274368	S1C(=NC(c2cc(c(cc2)C)C)=C1)NC(=O)Cc3ccc(NC(=O)OC(C)(C)C)cc3
0.273973	S(=O)(=O)(NC(CC)C)c1cc(ccc1)C(=O)Nc2c(cc(N3CCN(CC3)C)cc2)C
0.273973	S(=O)(=O)(NC(CC)C)c1cc(ccc1)C(=O)Nc2c(cc(N3CCN(CC3)C)cc2)C
0.273973	S(=O)(=O)(NC(CC)C)c1cc(ccc1)C(=O)Nc2c(cc(N3CCN(CC3)C)cc2)C
0.273973	S(=O)(=O)(NC(CC)C)c1cc(ccc1)C(=O)Nc2c(cc(N3CCN(CC3)C)cc2)C
0.273973	S(=O)(=O)(NC(CC)C)c1cc(ccc1)C(=O)Nc2c(cc(N3CCN(CC3)C)cc2)C
0.273973	S(=O)(=O)(NC(CC)C)c1cc(ccc1)C(=O)Nc2c(cc(N3CCN(CC3)C)cc2)C
0.273973	S(=O)(=O)(NC(CC)C)c1cc(ccc1)C(=O)Nc2c(cc(N3CCN(CC3)C)cc2)C
0.273973	S(=O)(=O)(NC(CC)C)c1cc(ccc1)C(=O)Nc2c(cc(N3CCN(CC3)C)cc2)C
0.273973	S(=O)(=O)(NC(CC)C)c1cc(ccc1)C(=O)Nc2c(cc(N3CCN(CC3)C)cc2)C
0.273973	S(=O)(=O)(NC(CC)C)c1cc(ccc1)C(=O)Nc2c(cc(N3CCN(CC3)C)cc2)C
0.273723	FC(F)(F)C(F)(c1cc(c(NC(=O)c2ccc(OCc3ccncc3)cc2)cc1)C)C(F)(F)F
0.273723	FC(F)(F)C(F)(c1cc(c(NC(=O)c2ccc(OCc3ccncc3)cc2)cc1)C)C(F)(F)F
0.273723	FC(F)(F)C(F)(c1cc(c(NC(=O)c2ccc(OCc3ccncc3)cc2)cc1)C)C(F)(F)F
0.273723	FC(F)(F)C(F)(c1cc(c(NC(=O)c2ccc(OCc3ccncc3)cc2)cc1)C)C(F)(F)F
0.273438	O=C(Nc1c(c2ccccc2)cccc1)CNc3c(ccc(c4ccncc4)c3)C
0.273438	O=C(Nc1c(c2ccccc2)cccc1)CNc3c(ccc(c4ccncc4)c3)C
0.273438	O=C(Nc1c(c2ccccc2)cccc1)CNc3c(ccc(c4ccncc4)c3)C
0.273438	O=C(Nc1c(c2ccccc2)cccc1)CNc3c(ccc(c4ccncc4)c3)C
0.273438	O=C(Nc1c(c2ccccc2)cccc1)CNc3c(ccc(c4ccncc4)c3)C
0.273438	O=C(Nc1c(c2ccccc2)cccc1)CNc3c(ccc(c4ccncc4)c3)C
0.273438	O=C(Nc1c(c2ccccc2)cccc1)CNc3c(ccc(c4ccncc4)c3)C
0.273438	O=C(Nc1c(c2ccccc2)cccc1)CNc3c(ccc(c4ccncc4)c3)C
0.273438	O=C(Nc1c(c2ccccc2)cccc1)CNc3c(ccc(c4ccncc4)c3)C
0.273438	O=C(Nc1c(c2ccccc2)cccc1)CNc3c(ccc(c4ccncc4)c3)C
0.273381	Fc1c(ccc(c1)C(=O)Nc2c(cccc2)C3=NC(=C(N3)C)C)COC
0.273381	Fc1c(ccc(c1)C(=O)Nc2c(cccc2)C3=NC(=C(N3)C)C)COC
0.273381	Fc1c(ccc(c1)C(=O)Nc2c(cccc2)C3=NC(=C(N3)C)C)COC
0.273381	Fc1c(ccc(c1)C(=O)Nc2c(cccc2)C3=NC(=C(N3)C)C)COC
0.273381	Fc1c(ccc(c1)C(=O)Nc2c(cccc2)C3=NC(=C(N3)C)C)COC
0.273381	Fc1c(ccc(c1)C(=O)Nc2c(cccc2)C3=NC(=C(N3)C)C)COC
0.273381	Fc1c(ccc(c1)C(=O)Nc2c(cccc2)C3=NC(=C(N3)C)C)COC
0.273381	Fc1c(ccc(c1)C(=O)Nc2c(cccc2)C3=NC(=C(N3)C)C)COC
0.273381	Fc1c(ccc(c1)C(=O)Nc2c(cccc2)C3=NC(=C(N3)C)C)COC
0.273381	Fc1c(Oc2cc(ncc2)C(=O)NC)ccc(NC(=O)c3ccc(cc3)CCc4ccccc4)c1
0.273381	Fc1c(Oc2cc(ncc2)C(=O)NC)ccc(NC(=O)c3ccc(cc3)CCc4ccccc4)c1
0.273381	Fc1c(Oc2cc(ncc2)C(=O)NC)ccc(NC(=O)c3ccc(cc3)CCc4ccccc4)c1
0.273381	Fc1c(Oc2cc(ncc2)C(=O)NC)ccc(NC(=O)c3ccc(cc3)CCc4ccccc4)c1
0.273381	Fc1c(Oc2cc(ncc2)C(=O)NC)ccc(NC(=O)c3ccc(cc3)CCc4ccccc4)c1
0.273381	Fc1c(Oc2cc(ncc2)C(=O)NC)ccc(NC(=O)c3ccc(cc3)CCc4ccccc4)c1
0.273381	Fc1c(Oc2cc(ncc2)C(=O)NC)ccc(NC(=O)c3ccc(cc3)CCc4ccccc4)c1
0.273381	Fc1c(Oc2cc(ncc2)C(=O)NC)ccc(NC(=O)c3ccc(cc3)CCc4ccccc4)c1
0.273381	Fc1c(Oc2cc(ncc2)C(=O)NC)ccc(NC(=O)c3ccc(cc3)CCc4ccccc4)c1
0.273381	Fc1c(Oc2cc(ncc2)C(=O)NC)ccc(NC(=O)c3ccc(cc3)CCc4ccccc4)c1
0.273063	Clc1c(Cl)ccc(c1)CN(C(=O)c2ccc(Nc3ncccn3)cc2)CCN4CCCC4
0.273063	Clc1c(Cl)ccc(c1)CN(C(=O)c2ccc(Nc3ncccn3)cc2)CCN4CCCC4
0.273063	Clc1c(Cl)ccc(c1)CN(C(=O)c2ccc(Nc3ncccn3)cc2)CCN4CCCC4
0.273063	Clc1c(Cl)ccc(c1)CN(C(=O)c2ccc(Nc3ncccn3)cc2)CCN4CCCC4
0.273063	Clc1c(Cl)ccc(c1)CN(C(=O)c2ccc(Nc3ncccn3)cc2)CCN4CCCC4
0.273063	Clc1c(Cl)ccc(c1)CN(C(=O)c2ccc(Nc3ncccn3)cc2)CCN4CCCC4
0.273063	Clc1c(Cl)ccc(c1)CN(C(=O)c2ccc(Nc3ncccn3)cc2)CCN4CCCC4
0.273063	Clc1c(Cl)ccc(c1)CN(C(=O)c2ccc(Nc3ncccn3)cc2)CCN4CCCC4
0.273063	Clc1c(Cl)ccc(c1)CN(C(=O)c2ccc(Nc3ncccn3)cc2)CCN4CCCC4
0.273063	Clc1c(Cl)ccc(c1)CN(C(=O)c2ccc(Nc3ncccn3)cc2)CCN4CCCC4
0.273038	Ic1c(Nc2nc(Cl)ccc2C(=O)NC=3SC=C(N3)c4ccc(I)cc4)cccc1
0.273038	Ic1c(Nc2nc(Cl)ccc2C(=O)NC=3SC=C(N3)c4ccc(I)cc4)cccc1
0.273038	Ic1c(Nc2nc(Cl)ccc2C(=O)NC=3SC=C(N3)c4ccc(I)cc4)cccc1
0.273038	Ic1c(Nc2nc(Cl)ccc2C(=O)NC=3SC=C(N3)c4ccc(I)cc4)cccc1
0.273038	Ic1c(Nc2nc(Cl)ccc2C(=O)NC=3SC=C(N3)c4ccc(I)cc4)cccc1
0.273038	Ic1c(Nc2nc(Cl)ccc2C(=O)NC=3SC=C(N3)c4ccc(I)cc4)cccc1
0.273038	Ic1c(Nc2nc(Cl)ccc2C(=O)NC=3SC=C(N3)c4ccc(I)cc4)cccc1
0.273038	Ic1c(Nc2nc(Cl)ccc2C(=O)NC=3SC=C(N3)c4ccc(I)cc4)cccc1
0.273038	Ic1c(Nc2nc(Cl)ccc2C(=O)NC=3SC=C(N3)c4ccc(I)cc4)cccc1
0.273038	Ic1c(Nc2nc(Cl)ccc2C(=O)NC=3SC=C(N3)c4ccc(I)cc4)cccc1
0.272727	O=C(Nc1cc(NC(=O)Cc2ccc(Oc3cc(ncc3)C#N)cc2)c(cc1)C)C4CC4
0.272727	O=C(Nc1cc(NC(=O)Cc2ccc(Oc3cc(ncc3)C#N)cc2)c(cc1)C)C4CC4
0.272414	FC(F)(F)c1cc(ccc1)C(=O)Nc2cc(c3cc4c(OCC4)cc3)c(cc2)C
0.272414	FC(F)(F)c1cc(ccc1)C(=O)Nc2cc(c3cc4c(OCC4)cc3)c(cc2)C
0.272414	FC(F)(F)c1cc(ccc1)C(=O)Nc2cc(c3cc4c(OCC4)cc3)c(cc2)C
0.272414	FC(F)(F)c1cc(ccc1)C(=O)Nc2cc(c3cc4c(OCC4)cc3)c(cc2)C
0.272414	FC(F)(F)c1cc(ccc1)C(=O)Nc2cc(c3cc4c(OCC4)cc3)c(cc2)C
0.272414	FC(F)(F)c1cc(ccc1)C(=O)Nc2cc(c3cc4c(OCC4)cc3)c(cc2)C
0.272414	FC(F)(F)c1cc(ccc1)C(=O)Nc2cc(c3cc4c(OCC4)cc3)c(cc2)C
0.272414	FC(F)(F)c1cc(ccc1)C(=O)Nc2cc(c3cc4c(OCC4)cc3)c(cc2)C
0.272414	FC(F)(F)c1cc(ccc1)C(=O)Nc2cc(c3cc4c(OCC4)cc3)c(cc2)C
0.272414	FC(F)(F)c1cc(ccc1)C(=O)Nc2cc(c3cc4c(OCC4)cc3)c(cc2)C
0.272401	Clc1c(Cl)ccc(c1)C=2SC=C(N2)C(=O)Nc3ccc(cc3)C(=O)NCc4ccc(F)cc4
0.272401	Clc1c(Cl)ccc(c1)C=2SC=C(N2)C(=O)Nc3ccc(cc3)C(=O)NCc4ccc(F)cc4
0.272401	Clc1c(Cl)ccc(c1)C=2SC=C(N2)C(=O)Nc3ccc(cc3)C(=O)NCc4ccc(F)cc4
0.272401	Clc1c(Cl)ccc(c1)C=2SC=C(N2)C(=O)Nc3ccc(cc3)C(=O)NCc4ccc(F)cc4
0.272401	Clc1c(Cl)ccc(c1)C=2SC=C(N2)C(=O)Nc3ccc(cc3)C(=O)NCc4ccc(F)cc4
0.272401	Clc1c(Cl)ccc(c1)C=2SC=C(N2)C(=O)Nc3ccc(cc3)C(=O)NCc4ccc(F)cc4
0.272401	Clc1c(Cl)ccc(c1)C=2SC=C(N2)C(=O)Nc3ccc(cc3)C(=O)NCc4ccc(F)cc4
0.272401	Clc1c(Cl)ccc(c1)C=2SC=C(N2)C(=O)Nc3ccc(cc3)C(=O)NCc4ccc(F)cc4
0.272401	Clc1c(Cl)ccc(c1)C=2SC=C(N2)C(=O)Nc3ccc(cc3)C(=O)NCc4ccc(F)cc4
0.272401	Clc1c(Cl)ccc(c1)C=2SC=C(N2)C(=O)Nc3ccc(cc3)C(=O)NCc4ccc(F)cc4
0.272388	O=C(Nc1ccc(Oc2ccc(cc2)C)cc1)c3ccc(cc3)CN4c5c(cccc5)CC4
0.272374	O=C(Nc1ccc(c2cc(O)ccc2)cc1)c3c(O)cc(NC(=O)c4cc(OC)cc(OC)c4)cc3
0.272374	O=C(Nc1ccc(c2cc(O)ccc2)cc1)c3c(O)cc(NC(=O)c4cc(OC)cc(OC)c4)cc3
0.272374	O=C(Nc1ccc(c2cc(O)ccc2)cc1)c3c(O)cc(NC(=O)c4cc(OC)cc(OC)c4)cc3
0.272374	O=C(Nc1ccc(c2cc(O)ccc2)cc1)c3c(O)cc(NC(=O)c4cc(OC)cc(OC)c4)cc3
0.272374	O=C(Nc1ccc(c2cc(O)ccc2)cc1)c3c(O)cc(NC(=O)c4cc(OC)cc(OC)c4)cc3
0.272374	O=C(Nc1ccc(c2cc(O)ccc2)cc1)c3c(O)cc(NC(=O)c4cc(OC)cc(OC)c4)cc3
0.272374	O=C(Nc1ccc(c2cc(O)ccc2)cc1)c3c(O)cc(NC(=O)c4cc(OC)cc(OC)c4)cc3
0.272374	O=C(Nc1ccc(c2cc(O)ccc2)cc1)c3c(O)cc(NC(=O)c4cc(OC)cc(OC)c4)cc3
0.272374	O=C(Nc1ccc(c2cc(O)ccc2)cc1)c3c(O)cc(NC(=O)c4cc(OC)cc(OC)c4)cc3
0.272374	O=C(Nc1ccc(c2cc(O)ccc2)cc1)c3c(O)cc(NC(=O)c4cc(OC)cc(OC)c4)cc3
0.272152	S1C(=NC(=C1)CN2CCN(C(=O)CNC(=O)c3cc([N+]([O-])=O)c(cc3)C)CC2)c4ccc(OC)cc4
0.272031	Ic1cc(c(Cl)cc1)C(=O)Nc2c(ccc(c2)C(=O)NC3CC3)C
0.271812	Clc1c(ccc(NC(=O)C2CC2)c1)C(=O)Nc3c(cccc3)C=4N=C(SC4)C
0.271812	Clc1c(ccc(NC(=O)C2CC2)c1)C(=O)Nc3c(cccc3)C=4N=C(SC4)C
0.271812	Clc1c(ccc(NC(=O)C2CC2)c1)C(=O)Nc3c(cccc3)C=4N=C(SC4)C
0.271429	[O-][N+](=O)c1c(ccc(c1)C(=O)NCC(=O)Nc2c(ccc(NC(=O)C3CC3)c2)C)C
0.271429	[O-][N+](=O)c1c(ccc(c1)C(=O)NCC(=O)Nc2c(ccc(NC(=O)C3CC3)c2)C)C
0.271429	[O-][N+](=O)c1c(ccc(c1)C(=O)NCC(=O)Nc2c(ccc(NC(=O)C3CC3)c2)C)C
0.271429	[O-][N+](=O)c1c(ccc(c1)C(=O)NCC(=O)Nc2c(ccc(NC(=O)C3CC3)c2)C)C
0.271429	[O-][N+](=O)c1c(ccc(c1)C(=O)NCC(=O)Nc2c(ccc(NC(=O)C3CC3)c2)C)C
0.271429	[O-][N+](=O)c1c(ccc(c1)C(=O)NCC(=O)Nc2c(ccc(NC(=O)C3CC3)c2)C)C
0.271429	[O-][N+](=O)c1c(ccc(c1)C(=O)NCC(=O)Nc2c(ccc(NC(=O)C3CC3)c2)C)C
0.271429	[O-][N+](=O)c1c(ccc(c1)C(=O)NCC(=O)Nc2c(ccc(NC(=O)C3CC3)c2)C)C
0.271429	[O-][N+](=O)c1c(ccc(c1)C(=O)NCC(=O)Nc2c(ccc(NC(=O)C3CC3)c2)C)C
0.271429	[O-][N+](=O)c1c(ccc(c1)C(=O)NCC(=O)Nc2c(ccc(NC(=O)C3CC3)c2)C)C
0.271028	Oc1c(ccc(c2cnccc2)c1)C
0.271028	Oc1c(ccc(c2cnccc2)c1)C
0.271028	Oc1c(ccc(c2cnccc2)c1)C
0.271028	Oc1c(ccc(c2cnccc2)c1)C
0.271028	Oc1c(ccc(c2cnccc2)c1)C
0.271028	Oc1c(ccc(c2cnccc2)c1)C
0.271028	Oc1c(ccc(c2cnccc2)c1)C
0.271028	Oc1c(ccc(c2cnccc2)c1)C
0.271028	Oc1c(ccc(c2cnccc2)c1)C
0.271028	Oc1c(ccc(c2cnccc2)c1)C
0.270758	O=C(Nc1c(OC)ccc(c2ncccc2)c1)Nc3c(cc(OCCCC)cc3)C
0.270758	O=C(Nc1c(OC)ccc(c2ncccc2)c1)Nc3c(cc(OCCCC)cc3)C
0.270758	O=C(Nc1c(OC)ccc(c2ncccc2)c1)Nc3c(cc(OCCCC)cc3)C
0.270758	O=C(Nc1c(OC)ccc(c2ncccc2)c1)Nc3c(cc(OCCCC)cc3)C
0.270758	O=C(Nc1c(OC)ccc(c2ncccc2)c1)Nc3c(cc(OCCCC)cc3)C
0.270758	O=C(Nc1c(OC)ccc(c2ncccc2)c1)Nc3c(cc(OCCCC)cc3)C
0.270758	O=C(Nc1c(OC)ccc(c2ncccc2)c1)Nc3c(cc(OCCCC)cc3)C
0.270758	O=C(Nc1c(OC)ccc(c2ncccc2)c1)Nc3c(cc(OCCCC)cc3)C
0.270758	O=C(Nc1c(OC)ccc(c2ncccc2)c1)Nc3c(cc(OCCCC)cc3)C
0.270758	O=C(Nc1c(OC)ccc(c2ncccc2)c1)Nc3c(cc(OCCCC)cc3)C
0.269373	[O-][N+](=O)c1cc(c(cc1)C)CNC(=O)C(=O)Nc2cc(NC(=O)c3ccccc3)ccc2
0.269373	[O-][N+](=O)c1cc(c(cc1)C)CNC(=O)C(=O)Nc2cc(NC(=O)c3ccccc3)ccc2
0.269373	[O-][N+](=O)c1cc(c(cc1)C)CNC(=O)C(=O)Nc2cc(NC(=O)c3ccccc3)ccc2
0.269373	[O-][N+](=O)c1cc(c(cc1)C)CNC(=O)C(=O)Nc2cc(NC(=O)c3ccccc3)ccc2
0.269373	[O-][N+](=O)c1cc(c(cc1)C)CNC(=O)C(=O)Nc2cc(NC(=O)c3ccccc3)ccc2
0.269373	[O-][N+](=O)c1cc(c(cc1)C)CNC(=O)C(=O)Nc2cc(NC(=O)c3ccccc3)ccc2
0.269373	[O-][N+](=O)c1cc(c(cc1)C)CNC(=O)C(=O)Nc2cc(NC(=O)c3ccccc3)ccc2
0.269373	[O-][N+](=O)c1cc(c(cc1)C)CNC(=O)C(=O)Nc2cc(NC(=O)c3ccccc3)ccc2
0.269373	[O-][N+](=O)c1cc(c(cc1)C)CNC(=O)C(=O)Nc2cc(NC(=O)c3ccccc3)ccc2
0.269373	[O-][N+](=O)c1cc(c(cc1)C)CNC(=O)C(=O)Nc2cc(NC(=O)c3ccccc3)ccc2
0.269076	O=C(Nc1ccc(cc1)CCO)c2ccc(Oc3c(cc(C#N)cc3)C)cc2
0.269076	O=C(Nc1ccc(cc1)CCO)c2ccc(Oc3c(cc(C#N)cc3)C)cc2
0.269076	O=C(Nc1ccc(cc1)CCO)c2ccc(Oc3c(cc(C#N)cc3)C)cc2
0.269076	O=C(Nc1ccc(cc1)CCO)c2ccc(Oc3c(cc(C#N)cc3)C)cc2
0.269076	O=C(Nc1ccc(cc1)CCO)c2ccc(Oc3c(cc(C#N)cc3)C)cc2
0.269076	O=C(Nc1ccc(cc1)CCO)c2ccc(Oc3c(cc(C#N)cc3)C)cc2
0.269076	O=C(Nc1ccc(cc1)CCO)c2ccc(Oc3c(cc(C#N)cc3)C)cc2
0.269076	O=C(Nc1ccc(cc1)CCO)c2ccc(Oc3c(cc(C#N)cc3)C)cc2
0.269076	O=C(Nc1ccc(cc1)CCO)c2ccc(Oc3c(cc(C#N)cc3)C)cc2
0.269076	O=C(Nc1ccc(cc1)CCO)c2ccc(Oc3c(cc(C#N)cc3)C)cc2
0.268987	Fc1c(ccc(c1)C(=O)Nc2c(ccc(c2)C3=NN=C4N3CCCCC4)C)COC
0.268987	Fc1c(ccc(c1)C(=O)Nc2c(ccc(c2)C3=NN=C4N3CCCCC4)C)COC
0.268987	Fc1c(ccc(c1)C(=O)Nc2c(ccc(c2)C3=NN=C4N3CCCCC4)C)COC
0.268987	Fc1c(ccc(c1)C(=O)Nc2c(ccc(c2)C3=NN=C4N3CCCCC4)C)COC
0.268987	Fc1c(ccc(c1)C(=O)Nc2c(ccc(c2)C3=NN=C4N3CCCCC4)C)COC
0.268987	Fc1c(ccc(c1)C(=O)Nc2c(ccc(c2)C3=NN=C4N3CCCCC4)C)COC
0.268987	Fc1c(ccc(c1)C(=O)Nc2c(ccc(c2)C3=NN=C4N3CCCCC4)C)COC
0.268987	Fc1c(ccc(c1)C(=O)Nc2c(ccc(c2)C3=NN=C4N3CCCCC4)C)COC
0.268987	Fc1c(ccc(c1)C(=O)Nc2c(ccc(c2)C3=NN=C4N3CCCCC4)C)COC
0.268987	Fc1c(ccc(c1)C(=O)Nc2c(ccc(c2)C3=NN=C4N3CCCCC4)C)COC
0.268939	S1C(=NC(c2cc(ccc2)C(F)(F)F)=C1)NC(=O)c3cc(ccc3)C(=O)Nc4ccccc4
0.268817	FC(F)(F)c1cc(ccc1)C(=O)Nc2cc(c3c(O)cc(cc3)C(C)(C)C)c(cc2)C
0.268817	FC(F)(F)c1cc(ccc1)C(=O)Nc2cc(c3c(O)cc(cc3)C(C)(C)C)c(cc2)C
0.268817	FC(F)(F)c1cc(ccc1)C(=O)Nc2cc(c3c(O)cc(cc3)C(C)(C)C)c(cc2)C
0.268817	FC(F)(F)c1cc(ccc1)C(=O)Nc2cc(c3c(O)cc(cc3)C(C)(C)C)c(cc2)C
0.268817	FC(F)(F)c1cc(ccc1)C(=O)Nc2cc(c3c(O)cc(cc3)C(C)(C)C)c(cc2)C
0.268817	FC(F)(F)c1cc(ccc1)C(=O)Nc2cc(c3c(O)cc(cc3)C(C)(C)C)c(cc2)C
0.268817	FC(F)(F)c1cc(ccc1)C(=O)Nc2cc(c3c(O)cc(cc3)C(C)(C)C)c(cc2)C
0.268817	S(=O)(=O)(NC(CC)C)c1cc(ccc1)C(=O)Nc2ccc(N3CCN(Cc4ccccc4)CC3)cc2
0.268817	S(=O)(=O)(NC(CC)C)c1cc(ccc1)C(=O)Nc2ccc(N3CCN(Cc4ccccc4)CC3)cc2
0.268817	S(=O)(=O)(NC(CC)C)c1cc(ccc1)C(=O)Nc2ccc(N3CCN(Cc4ccccc4)CC3)cc2
0.268817	S(=O)(=O)(NC(CC)C)c1cc(ccc1)C(=O)Nc2ccc(N3CCN(Cc4ccccc4)CC3)cc2
0.268817	S(=O)(=O)(NC(CC)C)c1cc(ccc1)C(=O)Nc2ccc(N3CCN(Cc4ccccc4)CC3)cc2
0.268817	S(=O)(=O)(NC(CC)C)c1cc(ccc1)C(=O)Nc2ccc(N3CCN(Cc4ccccc4)CC3)cc2
0.268817	S(=O)(=O)(NC(CC)C)c1cc(ccc1)C(=O)Nc2ccc(N3CCN(Cc4ccccc4)CC3)cc2
0.268817	S(=O)(=O)(NC(CC)C)c1cc(ccc1)C(=O)Nc2ccc(N3CCN(Cc4ccccc4)CC3)cc2
0.268817	S(=O)(=O)(NC(CC)C)c1cc(ccc1)C(=O)Nc2ccc(N3CCN(Cc4ccccc4)CC3)cc2
0.268817	S(=O)(=O)(NC(CC)C)c1cc(ccc1)C(=O)Nc2ccc(N3CCN(Cc4ccccc4)CC3)cc2
0.268657	S1C=NC(c2ccc(cc2)C(=O)Nc3c(c(ccc3)COC(C)(C)C)C)=C1
0.268657	S1C=NC(c2ccc(cc2)C(=O)Nc3c(c(ccc3)COC(C)(C)C)C)=C1
0.268657	S1C=NC(c2ccc(cc2)C(=O)Nc3c(c(ccc3)COC(C)(C)C)C)=C1
0.268657	S1C=NC(c2ccc(cc2)C(=O)Nc3c(c(ccc3)COC(C)(C)C)C)=C1
0.268657	S1C=NC(c2ccc(cc2)C(=O)Nc3c(c(ccc3)COC(C)(C)C)C)=C1
0.268657	S1C=NC(c2ccc(cc2)C(=O)Nc3c(c(ccc3)COC(C)(C)C)C)=C1
0.268657	S1C=NC(c2ccc(cc2)C(=O)Nc3c(c(ccc3)COC(C)(C)C)C)=C1
0.268657	S1C=NC(c2ccc(cc2)C(=O)Nc3c(c(ccc3)COC(C)(C)C)C)=C1
0.268657	S1C=NC(c2ccc(cc2)C(=O)Nc3c(c(ccc3)COC(C)(C)C)C)=C1
0.268657	S1C=NC(c2ccc(cc2)C(=O)Nc3c(c(ccc3)COC(C)(C)C)C)=C1
0.268293	Clc1cnc(c2cc(ccc2)COC(=O)c3cc(Oc4ccncc4)c(cc3)C)cc1
0.268293	Clc1cnc(c2cc(ccc2)COC(=O)c3cc(Oc4ccncc4)c(cc3)C)cc1
0.268293	Clc1cnc(c2cc(ccc2)COC(=O)c3cc(Oc4ccncc4)c(cc3)C)cc1
0.268293	Clc1cnc(c2cc(ccc2)COC(=O)c3cc(Oc4ccncc4)c(cc3)C)cc1
0.268293	Clc1cnc(c2cc(ccc2)COC(=O)c3cc(Oc4ccncc4)c(cc3)C)cc1
0.268293	Clc1cnc(c2cc(ccc2)COC(=O)c3cc(Oc4ccncc4)c(cc3)C)cc1
0.268293	Clc1cnc(c2cc(ccc2)COC(=O)c3cc(Oc4ccncc4)c(cc3)C)cc1
0.268293	Clc1cnc(c2cc(ccc2)COC(=O)c3cc(Oc4ccncc4)c(cc3)C)cc1
0.268212	Clc1c(Cl)ccc(c1)C=2SC=C(N2)C(=O)Nc3cc(c(OCCN4CCCC4)cc3)C
0.268212	Clc1c(Cl)ccc(c1)C=2SC=C(N2)C(=O)Nc3cc(c(OCCN4CCCC4)cc3)C
0.268212	Clc1c(Cl)ccc(c1)C=2SC=C(N2)C(=O)Nc3cc(c(OCCN4CCCC4)cc3)C
0.268212	Clc1c(Cl)ccc(c1)C=2SC=C(N2)C(=O)Nc3cc(c(OCCN4CCCC4)cc3)C
0.268182	O=C(Nc1cc(NC)c(cc1)C)C(C)C
0.268182	O=C(Nc1cc(NC)c(cc1)C)C(C)C
0.268182	O=C(Nc1cc(NC)c(cc1)C)C(C)C
0.268182	O=C(Nc1cc(NC)c(cc1)C)C(C)C
0.268182	O=C(Nc1cc(NC)c(cc1)C)C(C)C
0.268182	O=C(Nc1cc(NC)c(cc1)C)C(C)C
0.268182	O=C(Nc1cc(NC)c(cc1)C)C(C)C
0.268182	O=C(Nc1cc(NC)c(cc1)C)C(C)C
0.268182	O=C(Nc1cc(NC)c(cc1)C)C(C)C
0.268182	O=C(Nc1cc(NC)c(cc1)C)C(C)C
0.267658	S1C(=NC(c2cc(OC)c(OC)cc2)=C1)NC(=O)c3ccc(cc3)C=4N=CSC4
0.267658	S1C(=NC(c2cc(OC)c(OC)cc2)=C1)NC(=O)c3ccc(cc3)C=4N=CSC4
0.266892	S1C(=NC(c2ccc(NC(=O)C(C)(C)C)cc2)=C1)NC(=O)c3cc(OCC)c(OC(F)F)cc3
0.266892	S1C(=NC(c2ccc(NC(=O)C(C)(C)C)cc2)=C1)NC(=O)c3cc(OCC)c(OC(F)F)cc3
0.266667	Fc1c(ccc(c1)C(=O)Nc2c(cc(O)cc2)C)COC
0.266667	Fc1c(ccc(c1)C(=O)Nc2c(cc(O)cc2)C)COC
0.266667	Fc1c(ccc(c1)C(=O)Nc2c(cc(O)cc2)C)COC
0.266667	Fc1c(ccc(c1)C(=O)Nc2c(cc(O)cc2)C)COC
0.266667	Fc1c(ccc(c1)C(=O)Nc2c(cc(O)cc2)C)COC
0.266667	Fc1c(ccc(c1)C(=O)Nc2c(cc(O)cc2)C)COC
0.266667	Fc1c(ccc(c1)C(=O)Nc2c(cc(O)cc2)C)COC
0.266667	Fc1c(ccc(c1)C(=O)Nc2c(cc(O)cc2)C)COC
0.266667	Fc1c(ccc(c1)C(=O)Nc2c(cc(O)cc2)C)COC
0.266667	Fc1c(ccc(c1)C(=O)Nc2c(cc(O)cc2)C)COC
0.266667	Clc1c(Nc2c(NC(=O)c3cnc(nc3)c4ncccc4)cccc2)cccc1
0.266667	Clc1c(Nc2c(NC(=O)c3cnc(nc3)c4ncccc4)cccc2)cccc1
0.266667	Fc1ccc(cc1)C(=O)Nc2ccc(cc2)CNC(=O)C(=O)Nc3c(cc(NC(=O)c4ccccc4)cc3)C(F)(F)F
0.266667	Fc1ccc(cc1)C(=O)Nc2ccc(cc2)CNC(=O)C(=O)Nc3c(cc(NC(=O)c4ccccc4)cc3)C(F)(F)F
0.266667	Brc1c(cc(N(C)C)cc1)C(=O)Nc2c(ccc(NC(=O)C3CC3)c2)C
0.266423	O=C(N1CC2(C1)CC(C2)(C)C)c3cc(NC(=O)Cc4ccncc4)c(cc3)C
0.265957	S1C=C(C=C1)C(N2CCN(C(=O)c3cc(Nc4nc(ccn4)C)ccc3)CC2)C
0.265957	S1C=C(C=C1)C(N2CCN(C(=O)c3cc(Nc4nc(ccn4)C)ccc3)CC2)C
0.265957	S1C=C(C=C1)C(N2CCN(C(=O)c3cc(Nc4nc(ccn4)C)ccc3)CC2)C
0.265957	S1C=C(C=C1)C(N2CCN(C(=O)c3cc(Nc4nc(ccn4)C)ccc3)CC2)C
0.265957	S1C=C(C=C1)C(N2CCN(C(=O)c3cc(Nc4nc(ccn4)C)ccc3)CC2)C
0.265957	S1C=C(C=C1)C(N2CCN(C(=O)c3cc(Nc4nc(ccn4)C)ccc3)CC2)C
0.265957	S1C=C(C=C1)C(N2CCN(C(=O)c3cc(Nc4nc(ccn4)C)ccc3)CC2)C
0.265957	S1C=C(C=C1)C(N2CCN(C(=O)c3cc(Nc4nc(ccn4)C)ccc3)CC2)C
0.265957	S1C=C(C=C1)C(N2CCN(C(=O)c3cc(Nc4nc(ccn4)C)ccc3)CC2)C
0.265957	S1C=C(C=C1)C(N2CCN(C(=O)c3cc(Nc4nc(ccn4)C)ccc3)CC2)C
0.265918	O=C(Nc1cc2c(cc1)CCCCC2=O)c3ccc(cc3)CCc4ccccc4
0.265918	O=C(Nc1cc2c(cc1)CCCCC2=O)c3ccc(cc3)CCc4ccccc4
0.265918	O=C(Nc1cc2c(cc1)CCCCC2=O)c3ccc(cc3)CCc4ccccc4
0.265918	O=C(Nc1cc2c(cc1)CCCCC2=O)c3ccc(cc3)CCc4ccccc4
0.265918	O=C(Nc1cc2c(cc1)CCCCC2=O)c3ccc(cc3)CCc4ccccc4
0.265918	O=C(Nc1cc2c(cc1)CCCCC2=O)c3ccc(cc3)CCc4ccccc4
0.265918	O=C(Nc1cc2c(cc1)CCCCC2=O)c3ccc(cc3)CCc4ccccc4
0.265918	O=C(Nc1cc2c(cc1)CCCCC2=O)c3ccc(cc3)CCc4ccccc4
0.265918	O=C(Nc1cc2c(cc1)CCCCC2=O)c3ccc(cc3)CCc4ccccc4
0.265918	O=C(Nc1cc2c(cc1)CCCCC2=O)c3ccc(cc3)CCc4ccccc4
0.265683	S1C(NC(=O)c2ccc(cc2)CCCC)=C(C(=O)Nc3c(cc(O)cc3)C)C=C1
0.265683	S1C(NC(=O)c2ccc(cc2)CCCC)=C(C(=O)Nc3c(cc(O)cc3)C)C=C1
0.265683	S1C(NC(=O)c2ccc(cc2)CCCC)=C(C(=O)Nc3c(cc(O)cc3)C)C=C1
0.265683	S1C(NC(=O)c2ccc(cc2)CCCC)=C(C(=O)Nc3c(cc(O)cc3)C)C=C1
0.265683	S1C(NC(=O)c2ccc(cc2)CCCC)=C(C(=O)Nc3c(cc(O)cc3)C)C=C1
0.265683	S1C(NC(=O)c2ccc(cc2)CCCC)=C(C(=O)Nc3c(cc(O)cc3)C)C=C1
0.265683	S1C(NC(=O)c2ccc(cc2)CCCC)=C(C(=O)Nc3c(cc(O)cc3)C)C=C1
0.265683	S1C(NC(=O)c2ccc(cc2)CCCC)=C(C(=O)Nc3c(cc(O)cc3)C)C=C1
0.265683	S1C(NC(=O)c2ccc(cc2)CCCC)=C(C(=O)Nc3c(cc(O)cc3)C)C=C1
0.265683	S1C(NC(=O)c2ccc(cc2)CCCC)=C(C(=O)Nc3c(cc(O)cc3)C)C=C1
0.265574	S1C(=NC(c2ccc(NC(=O)C(C)(C)C)cc2)=C1)NC(=O)C3=NN(C(c4cnccc4)=C3)C
0.265574	S1C(=NC(c2ccc(NC(=O)C(C)(C)C)cc2)=C1)NC(=O)C3=NN(C(c4cnccc4)=C3)C
0.265574	S1C(=NC(c2ccc(NC(=O)C(C)(C)C)cc2)=C1)NC(=O)C3=NN(C(c4cnccc4)=C3)C
0.265574	S1C(=NC(c2ccc(NC(=O)C(C)(C)C)cc2)=C1)NC(=O)C3=NN(C(c4cnccc4)=C3)C
0.265574	S1C(=NC(c2ccc(NC(=O)C(C)(C)C)cc2)=C1)NC(=O)C3=NN(C(c4cnccc4)=C3)C
0.265574	S1C(=NC(c2ccc(NC(=O)C(C)(C)C)cc2)=C1)NC(=O)C3=NN(C(c4cnccc4)=C3)C
0.265574	S1C(=NC(c2ccc(NC(=O)C(C)(C)C)cc2)=C1)NC(=O)C3=NN(C(c4cnccc4)=C3)C
0.265574	S1C(=NC(c2ccc(NC(=O)C(C)(C)C)cc2)=C1)NC(=O)C3=NN(C(c4cnccc4)=C3)C
0.265574	S1C(=NC(c2ccc(NC(=O)C(C)(C)C)cc2)=C1)NC(=O)C3=NN(C(c4cnccc4)=C3)C
0.265574	S1C(=NC(c2ccc(NC(=O)C(C)(C)C)cc2)=C1)NC(=O)C3=NN(C(c4cnccc4)=C3)C
0.265385	Brc1cc(O)cc(c1)C(=O)Nc2cc(c(OCCN3CCCC3)cc2)C
0.265306	S1C(=NC(c2c(OC(F)F)cccc2)=C1)NC(=O)c3cc(OC)c(cc3)C
0.265306	S1C(=NC(c2c(OC(F)F)cccc2)=C1)NC(=O)c3cc(OC)c(cc3)C
0.265306	S1C(=NC(c2c(OC(F)F)cccc2)=C1)NC(=O)c3cc(OC)c(cc3)C
0.265306	S1C(=NC(c2c(OC(F)F)cccc2)=C1)NC(=O)c3cc(OC)c(cc3)C
0.265306	S1C(=NC(c2c(OC(F)F)cccc2)=C1)NC(=O)c3cc(OC)c(cc3)C
0.265306	S1C(=NC(c2c(OC(F)F)cccc2)=C1)NC(=O)c3cc(OC)c(cc3)C
0.265306	S1C(=NC(c2c(OC(F)F)cccc2)=C1)NC(=O)c3cc(OC)c(cc3)C
0.265306	S1C(=NC(c2c(OC(F)F)cccc2)=C1)NC(=O)c3cc(OC)c(cc3)C
0.265306	S1C(=NC(c2c(OC(F)F)cccc2)=C1)NC(=O)c3cc(OC)c(cc3)C
0.265306	S1C(=NC(c2c(OC(F)F)cccc2)=C1)NC(=O)c3cc(OC)c(cc3)C
0.264798	O=C(Nc1cc(NC(=O)C(=O)N2CC(C=3NN=C(c4ccccc4)C3)CCC2)c(cc1)C)NCC
0.264798	O=C(Nc1cc(NC(=O)C(=O)N2CC(C=3NN=C(c4ccccc4)C3)CCC2)c(cc1)C)NCC
0.264516	FC(F)c1cncc(c1)C(=O)Nc2c(ccc(c2)C3=NN=C4N3CCCCC4)C
0.264516	FC(F)c1cncc(c1)C(=O)Nc2c(ccc(c2)C3=NN=C4N3CCCCC4)C
0.264516	FC(F)c1cncc(c1)C(=O)Nc2c(ccc(c2)C3=NN=C4N3CCCCC4)C
0.264516	FC(F)c1cncc(c1)C(=O)Nc2c(ccc(c2)C3=NN=C4N3CCCCC4)C
0.264368	Clc1c(NC(=O)NC(C)(C)C)cc(cc1)C(=O)Nc2ccc(N3CCCC3)cc2
0.264368	Clc1c(NC(=O)NC(C)(C)C)cc(cc1)C(=O)Nc2ccc(N3CCCC3)cc2
0.264368	Clc1c(NC(=O)NC(C)(C)C)cc(cc1)C(=O)Nc2ccc(N3CCCC3)cc2
0.264368	Clc1c(NC(=O)NC(C)(C)C)cc(cc1)C(=O)Nc2ccc(N3CCCC3)cc2
0.264368	Clc1c(NC(=O)NC(C)(C)C)cc(cc1)C(=O)Nc2ccc(N3CCCC3)cc2
0.264368	Clc1c(NC(=O)NC(C)(C)C)cc(cc1)C(=O)Nc2ccc(N3CCCC3)cc2
0.264368	Clc1c(NC(=O)NC(C)(C)C)cc(cc1)C(=O)Nc2ccc(N3CCCC3)cc2
0.264368	Fc1cc(c(NC(=O)C(F)(F)F)cc1)C(=O)Nc2ccc(c3cncnc3)cc2
0.264026	Clc1c(OC)ccc(NC(=O)CC2=NOC(=N2)C=3N=C(OC3)c4cnccc4)c1
0.264026	Clc1c(OC)ccc(NC(=O)CC2=NOC(=N2)C=3N=C(OC3)c4cnccc4)c1
0.264026	Clc1c(OC)ccc(NC(=O)CC2=NOC(=N2)C=3N=C(OC3)c4cnccc4)c1
0.264026	Clc1c(OC)ccc(NC(=O)CC2=NOC(=N2)C=3N=C(OC3)c4cnccc4)c1
0.264026	Clc1c(OC)ccc(NC(=O)CC2=NOC(=N2)C=3N=C(OC3)c4cnccc4)c1
0.264026	Clc1c(OC)ccc(NC(=O)CC2=NOC(=N2)C=3N=C(OC3)c4cnccc4)c1
0.264026	Clc1c(OC)ccc(NC(=O)CC2=NOC(=N2)C=3N=C(OC3)c4cnccc4)c1
0.264026	Clc1c(OC)ccc(NC(=O)CC2=NOC(=N2)C=3N=C(OC3)c4cnccc4)c1
0.264026	Clc1c(OC)ccc(NC(=O)CC2=NOC(=N2)C=3N=C(OC3)c4cnccc4)c1
0.264026	Clc1c(OC)ccc(NC(=O)CC2=NOC(=N2)C=3N=C(OC3)c4cnccc4)c1
0.263374	S(c1cc(c2cnc(cc2)C(=O)Nc3ccccc3)ccc1)C
0.263158	ClCC(C(=O)Nc1c(ccc(c2ccncc2)c1)C)(C)C
0.262948	Ic1c(cccc1)C(=O)Nc2c(cc(NC=O)cc2)C
0.262948	Ic1c(cccc1)C(=O)Nc2c(cc(NC=O)cc2)C
0.262948	Ic1c(cccc1)C(=O)Nc2c(cc(NC=O)cc2)C
0.262948	Ic1c(cccc1)C(=O)Nc2c(cc(NC=O)cc2)C
0.262948	Ic1c(cccc1)C(=O)Nc2c(cc(NC=O)cc2)C
0.262948	Ic1c(cccc1)C(=O)Nc2c(cc(NC=O)cc2)C
0.262948	Ic1c(cccc1)C(=O)Nc2c(cc(NC=O)cc2)C
0.262948	Ic1c(cccc1)C(=O)Nc2c(cc(NC=O)cc2)C
0.262948	Ic1c(cccc1)C(=O)Nc2c(cc(NC=O)cc2)C
0.262948	Ic1c(cccc1)C(=O)Nc2c(cc(NC=O)cc2)C
0.262821	O(C(C)C)CCC1=NN(c2c(ccc(c2)C)C)C(=N1)c3cc(ccc3)CN4CCN(CC4)C
0.262774	Clc1cc(c(NC(=O)c2cnc(OCc3ccccc3)cc2)cc1)COC
0.262774	Clc1cc(c(NC(=O)c2cnc(OCc3ccccc3)cc2)cc1)COC
0.262774	Clc1cc(c(NC(=O)c2cnc(OCc3ccccc3)cc2)cc1)COC
0.262745	Brc1c(F)cc(NC(=O)c2cnc(Oc3ccc(F)cc3)cc2)cc1
0.262745	Brc1c(F)cc(NC(=O)c2cnc(Oc3ccc(F)cc3)cc2)cc1
0.262745	Brc1c(F)cc(NC(=O)c2cnc(Oc3ccc(F)cc3)cc2)cc1
0.262745	Brc1c(F)cc(NC(=O)c2cnc(Oc3ccc(F)cc3)cc2)cc1
0.262745	Brc1c(F)cc(NC(=O)c2cnc(Oc3ccc(F)cc3)cc2)cc1
0.262745	Brc1c(F)cc(NC(=O)c2cnc(Oc3ccc(F)cc3)cc2)cc1
0.262745	Brc1c(F)cc(NC(=O)c2cnc(Oc3ccc(F)cc3)cc2)cc1
0.262745	Brc1c(F)cc(NC(=O)c2cnc(Oc3ccc(F)cc3)cc2)cc1
0.262745	Brc1c(F)cc(NC(=O)c2cnc(Oc3ccc(F)cc3)cc2)cc1
0.262745	Brc1c(F)cc(NC(=O)c2cnc(Oc3ccc(F)cc3)cc2)cc1
0.262745	Fc1c(NC(=O)c2ccc(OC(C)C)cc2)cc(NC(=O)OC(C)(C)C)cc1
0.262745	Fc1c(NC(=O)c2ccc(OC(C)C)cc2)cc(NC(=O)OC(C)(C)C)cc1
0.262745	Fc1c(NC(=O)c2ccc(OC(C)C)cc2)cc(NC(=O)OC(C)(C)C)cc1
0.262745	Fc1c(NC(=O)c2ccc(OC(C)C)cc2)cc(NC(=O)OC(C)(C)C)cc1
0.262745	Fc1c(NC(=O)c2ccc(OC(C)C)cc2)cc(NC(=O)OC(C)(C)C)cc1
0.262745	Fc1c(NC(=O)c2ccc(OC(C)C)cc2)cc(NC(=O)OC(C)(C)C)cc1
0.262745	Fc1c(NC(=O)c2ccc(OC(C)C)cc2)cc(NC(=O)OC(C)(C)C)cc1
0.262745	Fc1c(NC(=O)c2ccc(OC(C)C)cc2)cc(NC(=O)OC(C)(C)C)cc1
0.262745	Fc1c(NC(=O)c2ccc(OC(C)C)cc2)cc(NC(=O)OC(C)(C)C)cc1
0.262745	Fc1c(NC(=O)c2ccc(OC(C)C)cc2)cc(NC(=O)OC(C)(C)C)cc1
0.262745	Brc1c(F)cc(NC(=O)C=2SC(c3ccc(c4ccccc4)cc3)=CC2)cc1
0.262745	Brc1c(F)cc(NC(=O)C=2SC(c3ccc(c4ccccc4)cc3)=CC2)cc1
0.262745	Brc1c(F)cc(NC(=O)C=2SC(c3ccc(c4ccccc4)cc3)=CC2)cc1
0.262745	Brc1c(F)cc(NC(=O)C=2SC(c3ccc(c4ccccc4)cc3)=CC2)cc1
0.262658	O=C(Nc1ccc(cc1)CNC(=O)C)c2c3c(nc(c4cnccc4)c2)ccc(c3)C
0.262658	O=C(Nc1ccc(cc1)CNC(=O)C)c2c3c(nc(c4cnccc4)c2)ccc(c3)C
0.262658	O=C(Nc1ccc(cc1)CNC(=O)C)c2c3c(nc(c4cnccc4)c2)ccc(c3)C
0.262658	O=C(Nc1ccc(cc1)CNC(=O)C)c2c3c(nc(c4cnccc4)c2)ccc(c3)C
0.262658	O=C(Nc1ccc(cc1)CNC(=O)C)c2c3c(nc(c4cnccc4)c2)ccc(c3)C
0.262658	O=C(Nc1ccc(cc1)CNC(=O)C)c2c3c(nc(c4cnccc4)c2)ccc(c3)C
0.262658	O=C(Nc1ccc(cc1)CNC(=O)C)c2c3c(nc(c4cnccc4)c2)ccc(c3)C
0.262658	O=C(Nc1ccc(cc1)CNC(=O)C)c2c3c(nc(c4cnccc4)c2)ccc(c3)C
0.262658	O=C(Nc1ccc(cc1)CNC(=O)C)c2c3c(nc(c4cnccc4)c2)ccc(c3)C
0.262658	O=C(Nc1ccc(cc1)CNC(=O)C)c2c3c(nc(c4cnccc4)c2)ccc(c3)C
0.262411	Fc1c(Oc2cc(ncc2)C(=O)NC)ccc(NC(=O)c3ccc(OCc4ccncc4)cc3)c1
0.262411	Fc1c(Oc2cc(ncc2)C(=O)NC)ccc(NC(=O)c3ccc(OCc4ccncc4)cc3)c1
0.262411	Fc1c(Oc2cc(ncc2)C(=O)NC)ccc(NC(=O)c3ccc(OCc4ccncc4)cc3)c1
0.262411	Fc1c(Oc2cc(ncc2)C(=O)NC)ccc(NC(=O)c3ccc(OCc4ccncc4)cc3)c1
0.262411	Fc1c(Oc2cc(ncc2)C(=O)NC)ccc(NC(=O)c3ccc(OCc4ccncc4)cc3)c1
0.262411	Fc1c(Oc2cc(ncc2)C(=O)NC)ccc(NC(=O)c3ccc(OCc4ccncc4)cc3)c1
0.262411	Fc1c(Oc2cc(ncc2)C(=O)NC)ccc(NC(=O)c3ccc(OCc4ccncc4)cc3)c1
0.262411	Fc1c(Oc2cc(ncc2)C(=O)NC)ccc(NC(=O)c3ccc(OCc4ccncc4)cc3)c1
0.262411	Fc1c(Oc2cc(ncc2)C(=O)NC)ccc(NC(=O)c3ccc(OCc4ccncc4)cc3)c1
0.262411	Fc1c(Oc2cc(ncc2)C(=O)NC)ccc(NC(=O)c3ccc(OCc4ccncc4)cc3)c1
0.262411	O=C(Nc1cc(c(OCCN2CCCC2)cc1)C)c3cc(OC)c(OC4CCCC4)cc3
0.262238	S(=O)(=O)(c1cc(c2c(ccc(NC(=O)c3cc(ccc3)C(F)(F)F)c2)C)cc(c1)C(=O)OC)C
0.262238	S(=O)(=O)(c1cc(c2c(ccc(NC(=O)c3cc(ccc3)C(F)(F)F)c2)C)cc(c1)C(=O)OC)C
0.262238	S(=O)(=O)(c1cc(c2c(ccc(NC(=O)c3cc(ccc3)C(F)(F)F)c2)C)cc(c1)C(=O)OC)C
0.262238	S(=O)(=O)(c1cc(c2c(ccc(NC(=O)c3cc(ccc3)C(F)(F)F)c2)C)cc(c1)C(=O)OC)C
0.262238	S(=O)(=O)(c1cc(c2c(ccc(NC(=O)c3cc(ccc3)C(F)(F)F)c2)C)cc(c1)C(=O)OC)C
0.262238	S(=O)(=O)(c1cc(c2c(ccc(NC(=O)c3cc(ccc3)C(F)(F)F)c2)C)cc(c1)C(=O)OC)C
0.262238	S(=O)(=O)(c1cc(c2c(ccc(NC(=O)c3cc(ccc3)C(F)(F)F)c2)C)cc(c1)C(=O)OC)C
0.262238	S(=O)(=O)(c1cc(c2c(ccc(NC(=O)c3cc(ccc3)C(F)(F)F)c2)C)cc(c1)C(=O)OC)C
0.262238	S(=O)(=O)(c1cc(c2c(ccc(NC(=O)c3cc(ccc3)C(F)(F)F)c2)C)cc(c1)C(=O)OC)C
0.262238	S(=O)(=O)(c1cc(c2c(ccc(NC(=O)c3cc(ccc3)C(F)(F)F)c2)C)cc(c1)C(=O)OC)C
0.261818	O=C(OC(C)(C)C)NCC=1OC=CC1C(=O)Nc2ccc(cc2)CN3CCN(Cc4ccccc4)CC3
0.261818	O=C(OC(C)(C)C)NCC=1OC=CC1C(=O)Nc2ccc(cc2)CN3CCN(Cc4ccccc4)CC3
0.261818	O=C(OC(C)(C)C)NCC=1OC=CC1C(=O)Nc2ccc(cc2)CN3CCN(Cc4ccccc4)CC3
0.261818	O=C(NCC(=O)Nc1ccc(O)cc1)c2cc(OC)c(OCc3cnccc3)cc2
0.261818	O=C(NCC(=O)Nc1ccc(O)cc1)c2cc(OC)c(OCc3cnccc3)cc2
0.261818	O=C(NCC(=O)Nc1ccc(O)cc1)c2cc(OC)c(OCc3cnccc3)cc2
0.261818	O=C(NCC(=O)Nc1ccc(O)cc1)c2cc(OC)c(OCc3cnccc3)cc2
0.261818	O=C(NCC(=O)Nc1ccc(O)cc1)c2cc(OC)c(OCc3cnccc3)cc2
0.261818	O=C(NCC(=O)Nc1ccc(O)cc1)c2cc(OC)c(OCc3cnccc3)cc2
0.261818	O=C(NCC(=O)Nc1ccc(O)cc1)c2cc(OC)c(OCc3cnccc3)cc2
0.261818	O=C(NCC(=O)Nc1ccc(O)cc1)c2cc(OC)c(OCc3cnccc3)cc2
0.261818	O=C(NCC(=O)Nc1ccc(O)cc1)c2cc(OC)c(OCc3cnccc3)cc2
0.261818	O=C(NCC(=O)Nc1ccc(O)cc1)c2cc(OC)c(OCc3cnccc3)cc2
0.261803	Fc1ccc(cc1)CNC(=O)c2ccc(NCc3cc(c(cc3)C)C)cc2
0.261803	Fc1ccc(cc1)CNC(=O)c2ccc(NCc3cc(c(cc3)C)C)cc2
0.261803	Fc1ccc(cc1)CNC(=O)c2ccc(NCc3cc(c(cc3)C)C)cc2
0.261649	O=C(Nc1ccc(cc1)CN2CCN(Cc3ccccc3)CC2)c4cc5NN=Nc5c(c4)C
0.261649	O=C(Nc1ccc(cc1)CN2CCN(Cc3ccccc3)CC2)c4cc5NN=Nc5c(c4)C
0.261649	O=C(Nc1ccc(cc1)CN2CCN(Cc3ccccc3)CC2)c4cc5NN=Nc5c(c4)C
0.261649	O=C(Nc1ccc(cc1)CN2CCN(Cc3ccccc3)CC2)c4cc5NN=Nc5c(c4)C
0.261649	O=C(Nc1ccc(cc1)CN2CCN(Cc3ccccc3)CC2)c4cc5NN=Nc5c(c4)C
0.261649	O=C(Nc1ccc(cc1)CN2CCN(Cc3ccccc3)CC2)c4cc5NN=Nc5c(c4)C
0.261649	O=C(Nc1ccc(cc1)CN2CCN(Cc3ccccc3)CC2)c4cc5NN=Nc5c(c4)C
0.261649	O=C(Nc1ccc(cc1)CN2CCN(Cc3ccccc3)CC2)c4cc5NN=Nc5c(c4)C
0.261649	O=C(Nc1ccc(cc1)CN2CCN(Cc3ccccc3)CC2)c4cc5NN=Nc5c(c4)C
0.261649	O=C(Nc1ccc(cc1)CN2CCN(Cc3ccccc3)CC2)c4cc5NN=Nc5c(c4)C
0.261589	O=C1OCCN1c2cc(NC(=O)Nc3c(OC)ccc(c4ncccc4)c3)c(cc2)C
0.261538	O=C(Nc1cc(NCc2cc(OCC3CC3)ccc2)c(cc1)C)C4CC4
0.261538	O=C(Nc1cc(NCc2cc(OCC3CC3)ccc2)c(cc1)C)C4CC4
0.261538	O=C(Nc1cc(NCc2cc(OCC3CC3)ccc2)c(cc1)C)C4CC4
0.261538	O=C(Nc1cc(NCc2cc(OCC3CC3)ccc2)c(cc1)C)C4CC4
0.261538	O=C(Nc1cc(NCc2cc(OCC3CC3)ccc2)c(cc1)C)C4CC4
0.261538	O=C(Nc1cc(NCc2cc(OCC3CC3)ccc2)c(cc1)C)C4CC4
0.261538	O=C(Nc1cc(NCc2cc(OCC3CC3)ccc2)c(cc1)C)C4CC4
0.261538	O=C(Nc1cc(NCc2cc(OCC3CC3)ccc2)c(cc1)C)C4CC4
0.261538	O=C(Nc1cc(NCc2cc(OCC3CC3)ccc2)c(cc1)C)C4CC4
0.261538	O=C(Nc1cc(NCc2cc(OCC3CC3)ccc2)c(cc1)C)C4CC4
0.261324	Clc1c(ncc(c1)C(=O)Nc2ccc(cc2)C(=O)OC3CCCC3)Nc4cc(F)c(F)cc4
0.261324	Clc1c(ncc(c1)C(=O)Nc2ccc(cc2)C(=O)OC3CCCC3)Nc4cc(F)c(F)cc4
0.261044	FC(F)c1cncc(c1)C(=O)Nc2c(cc(O)cc2)C
0.261044	FC(F)c1cncc(c1)C(=O)Nc2c(cc(O)cc2)C
0.261044	FC(F)c1cncc(c1)C(=O)Nc2c(cc(O)cc2)C
0.261044	FC(F)c1cncc(c1)C(=O)Nc2c(cc(O)cc2)C
0.261044	FC(F)c1cncc(c1)C(=O)Nc2c(cc(O)cc2)C
0.261044	FC(F)c1cncc(c1)C(=O)Nc2c(cc(O)cc2)C
0.261044	FC(F)c1cncc(c1)C(=O)Nc2c(cc(O)cc2)C
0.261044	FC(F)c1cncc(c1)C(=O)Nc2c(cc(O)cc2)C
0.261044	FC(F)c1cncc(c1)C(=O)Nc2c(cc(O)cc2)C
0.261044	FC(F)c1cncc(c1)C(=O)Nc2c(cc(O)cc2)C
0.261029	O=C(Nc1ccc(cc1)CNC(=O)C)c2cc(c(N3N=CC=C3)cc2)C
0.26087	O=C(OCC)C1=C(N(N=C1)c2cc(ccc2)C(=O)Nc3c(ccc(NC(=O)C4CC4)c3)C)N
0.26087	O=C(OCC)C1=C(N(N=C1)c2cc(ccc2)C(=O)Nc3c(ccc(NC(=O)C4CC4)c3)C)N
0.26087	O=C(OCC)C1=C(N(N=C1)c2cc(ccc2)C(=O)Nc3c(ccc(NC(=O)C4CC4)c3)C)N
0.26087	S(=O)(=O)(N1CC(CC(C1)C)C)c2cc(ccc2)C(=O)Nc3cc(c(cc3)C)C
0.26087	S(=O)(=O)(N1CC(CC(C1)C)C)c2cc(ccc2)C(=O)Nc3cc(c(cc3)C)C
0.26087	S(=O)(=O)(N1CC(CC(C1)C)C)c2cc(ccc2)C(=O)Nc3cc(c(cc3)C)C
0.26087	S(=O)(=O)(N1CC(CC(C1)C)C)c2cc(ccc2)C(=O)Nc3cc(c(cc3)C)C
0.26087	S(=O)(=O)(N1CC(CC(C1)C)C)c2cc(ccc2)C(=O)Nc3cc(c(cc3)C)C
0.26087	S(=O)(=O)(N1CC(CC(C1)C)C)c2cc(ccc2)C(=O)Nc3cc(c(cc3)C)C
0.26087	S(=O)(=O)(N1CC(CC(C1)C)C)c2cc(ccc2)C(=O)Nc3cc(c(cc3)C)C
0.26087	O=C(Nc1c(ccc(c2ccncc2)c1)C)CN(C3CCC3)C
0.260714	S(=O)(=O)(NC(C)C)c1c(OC)ccc(c1)C(=O)Nc2ccc(c3cncnc3)cc2
0.260714	S(=O)(=O)(NC(C)C)c1c(OC)ccc(c1)C(=O)Nc2ccc(c3cncnc3)cc2
0.260714	S(=O)(=O)(NC(C)C)c1c(OC)ccc(c1)C(=O)Nc2ccc(c3cncnc3)cc2
0.260714	S(=O)(=O)(NC(C)C)c1c(OC)ccc(c1)C(=O)Nc2ccc(c3cncnc3)cc2
0.260714	S(=O)(=O)(NC(C)C)c1c(OC)ccc(c1)C(=O)Nc2ccc(c3cncnc3)cc2
0.260714	S(=O)(=O)(NC(C)C)c1c(OC)ccc(c1)C(=O)Nc2ccc(c3cncnc3)cc2
0.260684	FC(F)(F)CNC(=O)c1cc(NC=O)c(cc1)C
0.260223	S1C(=NC(c2c(NC(=O)c3ccc(OC(C)C)cc3)cccc2)=C1)C
0.260223	S1C(=NC(c2c(NC(=O)c3ccc(OC(C)C)cc3)cccc2)=C1)C
0.260223	S1C(=NC(c2c(NC(=O)c3ccc(OC(C)C)cc3)cccc2)=C1)C
0.260223	S1C(=NC(c2c(NC(=O)c3ccc(OC(C)C)cc3)cccc2)=C1)C
0.260223	S1C(=NC(c2c(NC(=O)c3ccc(OC(C)C)cc3)cccc2)=C1)C
0.260223	S1C(=NC(c2c(NC(=O)c3ccc(OC(C)C)cc3)cccc2)=C1)C
0.260223	S1C(=NC(c2c(NC(=O)c3ccc(OC(C)C)cc3)cccc2)=C1)C
0.260223	S1C(=NC(c2c(NC(=O)c3ccc(OC(C)C)cc3)cccc2)=C1)C
0.260223	S1C(=NC(c2c(NC(=O)c3ccc(OC(C)C)cc3)cccc2)=C1)C
0.260223	S1C(=NC(c2c(NC(=O)c3ccc(OC(C)C)cc3)cccc2)=C1)C
0.259928	S1C(NC(=O)c2ccc(cc2)CCCC)=C(C(=O)N3CCN(Cc4ccncc4)CC3)C=C1
0.259928	S1C(NC(=O)c2ccc(cc2)CCCC)=C(C(=O)N3CCN(Cc4ccncc4)CC3)C=C1
0.259928	S1C(NC(=O)c2ccc(cc2)CCCC)=C(C(=O)N3CCN(Cc4ccncc4)CC3)C=C1
0.259928	S1C(NC(=O)c2ccc(cc2)CCCC)=C(C(=O)N3CCN(Cc4ccncc4)CC3)C=C1
0.259928	S1C(NC(=O)c2ccc(cc2)CCCC)=C(C(=O)N3CCN(Cc4ccncc4)CC3)C=C1
0.259928	S1C(NC(=O)c2ccc(cc2)CCCC)=C(C(=O)N3CCN(Cc4ccncc4)CC3)C=C1
0.259928	S1C(NC(=O)c2ccc(cc2)CCCC)=C(C(=O)N3CCN(Cc4ccncc4)CC3)C=C1
0.259843	O=C(Nc1c(cc(Oc2ccc(C#N)cc2)cc1)C)c3ccc(cc3)C4CCC4
0.259843	O=C(Nc1c(cc(Oc2ccc(C#N)cc2)cc1)C)c3ccc(cc3)C4CCC4
0.259843	O=C(Nc1c(cc(Oc2ccc(C#N)cc2)cc1)C)c3ccc(cc3)C4CCC4
0.259843	O=C(Nc1c(cc(Oc2ccc(C#N)cc2)cc1)C)c3ccc(cc3)C4CCC4
0.259804	O=C(Nc1ccc(cc1)CN)c2ccncc2
0.25974	O=C(Nc1ccc(cc1)CN2CCN(Cc3ccccc3)CC2)c4cc5N=CN(c5cc4)c6cc(ccc6)C
0.25974	O=C(Nc1ccc(cc1)CN2CCN(Cc3ccccc3)CC2)c4cc5N=CN(c5cc4)c6cc(ccc6)C
0.25974	O=C(Nc1ccc(cc1)CN2CCN(Cc3ccccc3)CC2)c4cc5N=CN(c5cc4)c6cc(ccc6)C
0.25974	O=C(Nc1ccc(cc1)CN2CCN(Cc3ccccc3)CC2)c4cc5N=CN(c5cc4)c6cc(ccc6)C
0.25974	O=C(Nc1ccc(cc1)CN2CCN(Cc3ccccc3)CC2)c4cc5N=CN(c5cc4)c6cc(ccc6)C
0.25974	O=C(Nc1ccc(cc1)CN2CCN(Cc3ccccc3)CC2)c4cc5N=CN(c5cc4)c6cc(ccc6)C
0.25974	O=C(Nc1ccc(cc1)CN2CCN(Cc3ccccc3)CC2)c4cc5N=CN(c5cc4)c6cc(ccc6)C
0.25974	O=C(Nc1ccc(cc1)CN2CCN(Cc3ccccc3)CC2)c4cc5N=CN(c5cc4)c6cc(ccc6)C
0.25974	O=C(Nc1ccc(cc1)CN2CCN(Cc3ccccc3)CC2)c4cc5N=CN(c5cc4)c6cc(ccc6)C
0.25974	O=C(Nc1ccc(cc1)CN2CCN(Cc3ccccc3)CC2)c4cc5N=CN(c5cc4)c6cc(ccc6)C
0.25969	FC(F)(F)c1ccc(cc1)CCCC(=O)Nc2c(ccc(NC(=O)C3CC3)c2)C
0.25969	FC(F)(F)c1ccc(cc1)CCCC(=O)Nc2c(ccc(NC(=O)C3CC3)c2)C
0.259649	O=C(OC)Cc1cc(NC(=O)c2cc(c(N3N=CC=C3)cc2)C)ccc1
0.259649	O=C(OC)Cc1cc(NC(=O)c2cc(c(N3N=CC=C3)cc2)C)ccc1
0.259649	O=C(OC)Cc1cc(NC(=O)c2cc(c(N3N=CC=C3)cc2)C)ccc1
0.259649	O=C(OC)Cc1cc(NC(=O)c2cc(c(N3N=CC=C3)cc2)C)ccc1
0.259649	O=C(OC)Cc1cc(NC(=O)c2cc(c(N3N=CC=C3)cc2)C)ccc1
0.259649	O=C(OC)Cc1cc(NC(=O)c2cc(c(N3N=CC=C3)cc2)C)ccc1
0.259649	O=C(OC)Cc1cc(NC(=O)c2cc(c(N3N=CC=C3)cc2)C)ccc1
0.259649	O=C(OC)Cc1cc(NC(=O)c2cc(c(N3N=CC=C3)cc2)C)ccc1
0.259649	O=C(OC)Cc1cc(NC(=O)c2cc(c(N3N=CC=C3)cc2)C)ccc1
0.259649	O=C(OC)Cc1cc(NC(=O)c2cc(c(N3N=CC=C3)cc2)C)ccc1
0.259574	Fc1ccc(cc1)C(=O)Nc2ccc(cc2)CNC(=O)CNC(=O)c3ccc(c4ccccc4)cc3
0.259386	S(=O)(=O)(c1cc(NC(=O)c2nccc(NC(=O)OC(C)(C)C)c2)c(cc1)C)CC=C
0.259136	S(=O)(=O)(Nc1c(c(ccc1)C)C)c2ccc(cc2)C(=O)NCc3c(c4cnccc4)cccc3
0.259136	S(=O)(=O)(Nc1c(c(ccc1)C)C)c2ccc(cc2)C(=O)NCc3c(c4cnccc4)cccc3
0.259136	S(=O)(=O)(Nc1c(c(ccc1)C)C)c2ccc(cc2)C(=O)NCc3c(c4cnccc4)cccc3
0.258993	O=C(Nc1cc2c(cc1)CCCCC2=O)c3ccc(OCc4ccncc4)cc3
0.258993	O=C(Nc1cc2c(cc1)CCCCC2=O)c3ccc(OCc4ccncc4)cc3
0.258993	O=C(Nc1cc2c(cc1)CCCCC2=O)c3ccc(OCc4ccncc4)cc3
0.258993	O=C(Nc1cc2c(cc1)CCCCC2=O)c3ccc(OCc4ccncc4)cc3
0.258993	O=C(Nc1cc2c(cc1)CCCCC2=O)c3ccc(OCc4ccncc4)cc3
0.258993	O=C(Nc1cc2c(cc1)CCCCC2=O)c3ccc(OCc4ccncc4)cc3
0.258993	O=C(Nc1cc2c(cc1)CCCCC2=O)c3ccc(OCc4ccncc4)cc3
0.258993	O=C(Nc1cc2c(cc1)CCCCC2=O)c3ccc(OCc4ccncc4)cc3
0.258993	O=C(Nc1cc2c(cc1)CCCCC2=O)c3ccc(OCc4ccncc4)cc3
0.258993	O=C(Nc1cc2c(cc1)CCCCC2=O)c3ccc(OCc4ccncc4)cc3
0.258741	Brc1c(F)cc(NC(=O)c2c(c3ccc(cc3)CN4N=CC=C4)cccc2)cc1
0.258741	Brc1c(F)cc(NC(=O)c2c(c3ccc(cc3)CN4N=CC=C4)cccc2)cc1
0.258741	Brc1c(F)cc(NC(=O)c2c(c3ccc(cc3)CN4N=CC=C4)cccc2)cc1
0.258741	Brc1c(F)cc(NC(=O)c2c(c3ccc(cc3)CN4N=CC=C4)cccc2)cc1
0.258741	Brc1c(F)cc(NC(=O)c2c(c3ccc(cc3)CN4N=CC=C4)cccc2)cc1
0.258741	Brc1c(F)cc(NC(=O)c2c(c3ccc(cc3)CN4N=CC=C4)cccc2)cc1
0.258741	Brc1c(F)cc(NC(=O)c2c(c3ccc(cc3)CN4N=CC=C4)cccc2)cc1
0.258741	Brc1c(F)cc(NC(=O)c2c(c3ccc(cc3)CN4N=CC=C4)cccc2)cc1
0.258741	Brc1c(F)cc(NC(=O)c2c(c3ccc(cc3)CN4N=CC=C4)cccc2)cc1
0.258741	Brc1c(F)cc(NC(=O)c2c(c3ccc(cc3)CN4N=CC=C4)cccc2)cc1
0.258475	S1C(c2ccc(c3ccccc3)cc2)=CC=C1C(=O)Nc4ccc(c5cncnc5)cc4
0.258475	S1C(c2ccc(c3ccccc3)cc2)=CC=C1C(=O)Nc4ccc(c5cncnc5)cc4
0.258475	S1C(c2ccc(c3ccccc3)cc2)=CC=C1C(=O)Nc4ccc(c5cncnc5)cc4
0.258475	S1C(c2ccc(c3ccccc3)cc2)=CC=C1C(=O)Nc4ccc(c5cncnc5)cc4
0.258475	S1C(c2ccc(c3ccccc3)cc2)=CC=C1C(=O)Nc4ccc(c5cncnc5)cc4
0.258475	S1C(c2ccc(c3ccccc3)cc2)=CC=C1C(=O)Nc4ccc(c5cncnc5)cc4
0.258475	S1C(c2ccc(c3ccccc3)cc2)=CC=C1C(=O)Nc4ccc(c5cncnc5)cc4
0.258475	S1C(c2ccc(c3ccccc3)cc2)=CC=C1C(=O)Nc4ccc(c5cncnc5)cc4
0.258475	S1C(c2ccc(c3ccccc3)cc2)=CC=C1C(=O)Nc4ccc(c5cncnc5)cc4
0.258475	S1C(c2ccc(c3ccccc3)cc2)=CC=C1C(=O)Nc4ccc(c5cncnc5)cc4
0.258389	S1C(=NC=C1)Nc2cc(F)c(cc2)C(=O)Nc3ccc(cc3)C4=NC=CN4C(F)F
0.258389	S1C(=NC=C1)Nc2cc(F)c(cc2)C(=O)Nc3ccc(cc3)C4=NC=CN4C(F)F
0.258359	O=C(N1CCN(C=2OC(=NC2C#N)C=3OC=CC3)CC1)c4cc(Nc5nc(ccn5)C)ccc4
0.258359	O=C(N1CCN(C=2OC(=NC2C#N)C=3OC=CC3)CC1)c4cc(Nc5nc(ccn5)C)ccc4
0.258359	O=C(N1CCN(C=2OC(=NC2C#N)C=3OC=CC3)CC1)c4cc(Nc5nc(ccn5)C)ccc4
0.258359	O=C(N1CCN(C=2OC(=NC2C#N)C=3OC=CC3)CC1)c4cc(Nc5nc(ccn5)C)ccc4
0.258359	O=C(N1CCN(C=2OC(=NC2C#N)C=3OC=CC3)CC1)c4cc(Nc5nc(ccn5)C)ccc4
0.258359	O=C(N1CCN(C=2OC(=NC2C#N)C=3OC=CC3)CC1)c4cc(Nc5nc(ccn5)C)ccc4
0.258359	O=C(N1CCN(C=2OC(=NC2C#N)C=3OC=CC3)CC1)c4cc(Nc5nc(ccn5)C)ccc4
0.258359	O=C(N1CCN(C=2OC(=NC2C#N)C=3OC=CC3)CC1)c4cc(Nc5nc(ccn5)C)ccc4
0.258359	O=C(N1CCN(C=2OC(=NC2C#N)C=3OC=CC3)CC1)c4cc(Nc5nc(ccn5)C)ccc4
0.258359	O=C(N1CCN(C=2OC(=NC2C#N)C=3OC=CC3)CC1)c4cc(Nc5nc(ccn5)C)ccc4
0.25817	S1C(=NC(c2ccc(NC(=O)C(C)(C)C)cc2)=C1)NC(=O)c3cc([N+]([O-])=O)c(N(C)C)cc3
0.25817	S1C(=NC(c2ccc(NC(=O)C(C)(C)C)cc2)=C1)NC(=O)c3cc([N+]([O-])=O)c(N(C)C)cc3
0.25817	S1C(=NC(c2ccc(NC(=O)C(C)(C)C)cc2)=C1)NC(=O)c3cc([N+]([O-])=O)c(N(C)C)cc3
0.25817	S1C(=NC(c2ccc(NC(=O)C(C)(C)C)cc2)=C1)NC(=O)c3cc([N+]([O-])=O)c(N(C)C)cc3
0.25817	S1C(=NC(c2ccc(NC(=O)C(C)(C)C)cc2)=C1)NC(=O)c3cc([N+]([O-])=O)c(N(C)C)cc3
0.25817	S1C(=NC(c2ccc(NC(=O)C(C)(C)C)cc2)=C1)NC(=O)c3cc([N+]([O-])=O)c(N(C)C)cc3
0.25817	S1C(=NC(c2ccc(NC(=O)C(C)(C)C)cc2)=C1)NC(=O)c3cc([N+]([O-])=O)c(N(C)C)cc3
0.25817	S1C(=NC(c2ccc(NC(=O)C(C)(C)C)cc2)=C1)NC(=O)c3cc([N+]([O-])=O)c(N(C)C)cc3
0.25817	S1C(=NC(c2ccc(NC(=O)C(C)(C)C)cc2)=C1)NC(=O)c3cc([N+]([O-])=O)c(N(C)C)cc3
0.25817	S1C(=NC(c2ccc(NC(=O)C(C)(C)C)cc2)=C1)NC(=O)c3cc([N+]([O-])=O)c(N(C)C)cc3
0.258065	FC(F)(F)c1cc(ccc1)C(=O)Nc2cc(c3cnc(nc3)C4N(C(=O)OC(C)(C)C)CCCC4)c(cc2)C
0.258065	FC(F)(F)c1cc(ccc1)C(=O)Nc2cc(c3cnc(nc3)C4N(C(=O)OC(C)(C)C)CCCC4)c(cc2)C
0.258065	FC(F)(F)c1cc(ccc1)C(=O)Nc2cc(c3cnc(nc3)C4N(C(=O)OC(C)(C)C)CCCC4)c(cc2)C
0.258065	FC(F)(F)c1cc(ccc1)C(=O)Nc2cc(c3cnc(nc3)C4N(C(=O)OC(C)(C)C)CCCC4)c(cc2)C
0.257692	Fc1ccc(cc1)CNC(=O)c2ccc(NC(=O)c3ccc(Oc4c(cc(C#N)cc4)C)cc3)cc2
0.257692	Fc1ccc(cc1)CNC(=O)c2ccc(NC(=O)c3ccc(Oc4c(cc(C#N)cc4)C)cc3)cc2
0.257692	Fc1ccc(cc1)CNC(=O)c2ccc(NC(=O)c3ccc(Oc4c(cc(C#N)cc4)C)cc3)cc2
0.257692	Fc1ccc(cc1)CNC(=O)c2ccc(NC(=O)c3ccc(Oc4c(cc(C#N)cc4)C)cc3)cc2
0.257692	Fc1ccc(cc1)CNC(=O)c2ccc(NC(=O)c3ccc(Oc4c(cc(C#N)cc4)C)cc3)cc2
0.257692	Fc1ccc(cc1)CNC(=O)c2ccc(NC(=O)c3ccc(Oc4c(cc(C#N)cc4)C)cc3)cc2
0.257692	Fc1ccc(cc1)CNC(=O)c2ccc(NC(=O)c3ccc(Oc4c(cc(C#N)cc4)C)cc3)cc2
0.257692	Fc1ccc(cc1)CNC(=O)c2ccc(NC(=O)c3ccc(Oc4c(cc(C#N)cc4)C)cc3)cc2
0.257692	Fc1ccc(cc1)CNC(=O)c2ccc(NC(=O)c3ccc(Oc4c(cc(C#N)cc4)C)cc3)cc2
0.257692	Fc1ccc(cc1)CNC(=O)c2ccc(NC(=O)c3ccc(Oc4c(cc(C#N)cc4)C)cc3)cc2
0.257463	[O-][N+](=O)c1c(ccc(c1)C(=O)NCCc2ccc(N3CCN(CC3)C)cc2)C
0.257463	[O-][N+](=O)c1c(ccc(c1)C(=O)NCCc2ccc(N3CCN(CC3)C)cc2)C
0.257463	S1C=NC(c2ccc(cc2)C(=O)NCc3c(ccc([N+]([O-])=O)c3)C)=C1
0.257463	S1C=NC(c2ccc(cc2)C(=O)NCc3c(ccc([N+]([O-])=O)c3)C)=C1
0.257463	S1C=NC(c2ccc(cc2)C(=O)NCc3c(ccc([N+]([O-])=O)c3)C)=C1
0.257463	S1C=NC(c2ccc(cc2)C(=O)NCc3c(ccc([N+]([O-])=O)c3)C)=C1
0.257353	Brc1cc(Oc2c(NC(=O)c3cc(OC)c(cc3)C)cc(Cl)cc2)ccc1
0.257353	Brc1cc(Oc2c(NC(=O)c3cc(OC)c(cc3)C)cc(Cl)cc2)ccc1
0.257261	Clc1cc(ccc1)C(=O)Nc2c(F)cc(NC)cc2
0.257261	Clc1cc(ccc1)C(=O)Nc2c(F)cc(NC)cc2
0.257261	Clc1cc(ccc1)C(=O)Nc2c(F)cc(NC)cc2
0.257261	Clc1cc(ccc1)C(=O)Nc2c(F)cc(NC)cc2
0.257261	Clc1cc(ccc1)C(=O)Nc2c(F)cc(NC)cc2
0.257261	Clc1cc(ccc1)C(=O)Nc2c(F)cc(NC)cc2
0.257261	Clc1cc(ccc1)C(=O)Nc2c(F)cc(NC)cc2
0.257261	Clc1cc(ccc1)C(=O)Nc2c(F)cc(NC)cc2
0.257261	Clc1cc(ccc1)C(=O)Nc2c(F)cc(NC)cc2
0.257261	Clc1cc(ccc1)C(=O)Nc2c(F)cc(NC)cc2
0.257042	S(c1ncccn1)c2c(NC(=O)c3ccc(Oc4c(cc(C#N)cc4)C)cc3)cccc2
0.257042	S(c1ncccn1)c2c(NC(=O)c3ccc(Oc4c(cc(C#N)cc4)C)cc3)cccc2
0.256604	Brc1cc2c(cc(cc2)C(=O)Nc3cc(c4cc(Cl)c(Cl)cc4)ccc3)cc1
0.256522	O=C(Nc1cc(NC(=O)C=O)c(cc1)C)NCC
0.256522	O=C(Nc1cc(NC(=O)C=O)c(cc1)C)NCC
0.256494	Clc1c(nc(nc1)N(CCCC)C)C(=O)Nc2c(ccc(c2)C(=O)NC3CC3)C
0.25641	O=C(OC)c1cc(NC(=O)CC)c(cc1)C
0.25641	O=C(OC)c1cc(NC(=O)CC)c(cc1)C
0.25641	O=C(OC)c1cc(NC(=O)CC)c(cc1)C
0.25641	O=C(OC)c1cc(NC(=O)CC)c(cc1)C
0.25641	O=C(OC)c1cc(NC(=O)CC)c(cc1)C
0.25641	O=C(OC)c1cc(NC(=O)CC)c(cc1)C
0.25641	O=C(OC)c1cc(NC(=O)CC)c(cc1)C
0.25641	O=C(OC)c1cc(NC(=O)CC)c(cc1)C
0.25641	O=C(OC)c1cc(NC(=O)CC)c(cc1)C
0.25641	O=C(OC)c1cc(NC(=O)CC)c(cc1)C
0.25641	ClCC(=O)Nc1c(ccc(c1)C(=O)OC)C
0.25641	ClCC(=O)Nc1c(ccc(c1)C(=O)OC)C
0.25641	ClCC(=O)Nc1c(ccc(c1)C(=O)OC)C
0.256318	S1C(=NC(c2cc(ccc2)C(F)(F)F)=C1)NC(=O)c3ccc(cc3)CN(CCC)CC
0.256318	S1C(=NC(c2cc(ccc2)C(F)(F)F)=C1)NC(=O)c3ccc(cc3)CN(CCC)CC
0.256318	S1C(=NC(c2cc(ccc2)C(F)(F)F)=C1)NC(=O)c3ccc(cc3)CN(CCC)CC
0.256318	S1C(=NC(c2cc(ccc2)C(F)(F)F)=C1)NC(=O)c3ccc(cc3)CN(CCC)CC
0.256318	S1C(=NC(c2cc(ccc2)C(F)(F)F)=C1)NC(=O)c3ccc(cc3)CN(CCC)CC
0.256318	S1C(=NC(c2cc(ccc2)C(F)(F)F)=C1)NC(=O)c3ccc(cc3)CN(CCC)CC
0.256318	S1C(=NC(c2cc(ccc2)C(F)(F)F)=C1)NC(=O)c3ccc(cc3)CN(CCC)CC
0.256318	S1C(=NC(c2cc(ccc2)C(F)(F)F)=C1)NC(=O)c3ccc(cc3)CN(CCC)CC
0.256318	S1C(=NC(c2cc(ccc2)C(F)(F)F)=C1)NC(=O)c3ccc(cc3)CN(CCC)CC
0.256318	S1C(=NC(c2cc(ccc2)C(F)(F)F)=C1)NC(=O)c3ccc(cc3)CN(CCC)CC
0.256318	S(=O)(=O)(NC(CC)C)c1cc(ccc1)C(=O)Nc2cc(ccc2)C3=NNC=C3
0.256318	S(=O)(=O)(NC(CC)C)c1cc(ccc1)C(=O)Nc2cc(ccc2)C3=NNC=C3
0.256318	S(=O)(=O)(NC(CC)C)c1cc(ccc1)C(=O)Nc2cc(ccc2)C3=NNC=C3
0.256318	S(=O)(=O)(NC(CC)C)c1cc(ccc1)C(=O)Nc2cc(ccc2)C3=NNC=C3
0.256318	S(=O)(=O)(NC(CC)C)c1cc(ccc1)C(=O)Nc2cc(ccc2)C3=NNC=C3
0.256318	S(=O)(=O)(NC(CC)C)c1cc(ccc1)C(=O)Nc2cc(ccc2)C3=NNC=C3
0.256318	S(=O)(=O)(NC(CC)C)c1cc(ccc1)C(=O)Nc2cc(ccc2)C3=NNC=C3
0.256318	S(=O)(=O)(NC(CC)C)c1cc(ccc1)C(=O)Nc2cc(ccc2)C3=NNC=C3
0.256318	S(=O)(=O)(NC(CC)C)c1cc(ccc1)C(=O)Nc2cc(ccc2)C3=NNC=C3
0.256318	S(=O)(=O)(NC(CC)C)c1cc(ccc1)C(=O)Nc2cc(ccc2)C3=NNC=C3
0.25625	S(=O)(=O)(NC(CC)C)c1cc(ccc1)C(=O)Nc2nc(c3cc4c(OCC4)cc3)ccc2
0.25625	S(=O)(=O)(NC(CC)C)c1cc(ccc1)C(=O)Nc2nc(c3cc4c(OCC4)cc3)ccc2
0.25625	S(=O)(=O)(NC(CC)C)c1cc(ccc1)C(=O)Nc2nc(c3cc4c(OCC4)cc3)ccc2
0.25625	S(=O)(=O)(NC(CC)C)c1cc(ccc1)C(=O)Nc2nc(c3cc4c(OCC4)cc3)ccc2
0.25625	S(=O)(=O)(NC(CC)C)c1cc(ccc1)C(=O)Nc2nc(c3cc4c(OCC4)cc3)ccc2
0.25625	S(=O)(=O)(NC(CC)C)c1cc(ccc1)C(=O)Nc2nc(c3cc4c(OCC4)cc3)ccc2
0.25625	S(=O)(=O)(NC(CC)C)c1cc(ccc1)C(=O)Nc2nc(c3cc4c(OCC4)cc3)ccc2
0.25625	S(=O)(=O)(NC(CC)C)c1cc(ccc1)C(=O)Nc2nc(c3cc4c(OCC4)cc3)ccc2
0.25625	S(=O)(=O)(NC(CC)C)c1cc(ccc1)C(=O)Nc2nc(c3cc4c(OCC4)cc3)ccc2
0.25625	S(=O)(=O)(NC(CC)C)c1cc(ccc1)C(=O)Nc2nc(c3cc4c(OCC4)cc3)ccc2
0.25614	N=1N(C(=NC1c2cc(ccc2)CN3CCCCC3)c4c(ccc(c4)C)C)C
0.25614	N=1N(C(=NC1c2cc(ccc2)CN3CCCCC3)c4c(ccc(c4)C)C)C
0.256098	O=C(OC(C)(C)C)N1Cc2c(ccc(NC(=O)c3cc(OC)c(OCc4cnccc4)cc3)c2)CCC1
0.256098	O=C(OC(C)(C)C)N1Cc2c(ccc(NC(=O)c3cc(OC)c(OCc4cnccc4)cc3)c2)CCC1
0.256098	O=C(OC(C)(C)C)N1Cc2c(ccc(NC(=O)c3cc(OC)c(OCc4cnccc4)cc3)c2)CCC1
0.256098	O=C(OC(C)(C)C)N1Cc2c(ccc(NC(=O)c3cc(OC)c(OCc4cnccc4)cc3)c2)CCC1
0.256098	O=C(OC(C)(C)C)N1Cc2c(ccc(NC(=O)c3cc(OC)c(OCc4cnccc4)cc3)c2)CCC1
0.256098	O=C(OC(C)(C)C)N1Cc2c(ccc(NC(=O)c3cc(OC)c(OCc4cnccc4)cc3)c2)CCC1
0.256098	O=C(OC(C)(C)C)N1Cc2c(ccc(NC(=O)c3cc(OC)c(OCc4cnccc4)cc3)c2)CCC1
0.256098	O=C(OC(C)(C)C)N1Cc2c(ccc(NC(=O)c3cc(OC)c(OCc4cnccc4)cc3)c2)CCC1
0.256098	O=C(OC(C)(C)C)N1Cc2c(ccc(NC(=O)c3cc(OC)c(OCc4cnccc4)cc3)c2)CCC1
0.256098	O=C(OC(C)(C)C)N1Cc2c(ccc(NC(=O)c3cc(OC)c(OCc4cnccc4)cc3)c2)CCC1
0.256	FC(F)(F)CCc1ccc(cc1)C(=O)Nc2c(ccc(c2)C(=O)O)CC
0.256	FC(F)(F)CCc1ccc(cc1)C(=O)Nc2c(ccc(c2)C(=O)O)CC
0.256	FC(F)(F)CCc1ccc(cc1)C(=O)Nc2c(ccc(c2)C(=O)O)CC
0.256	FC(F)(F)CCc1ccc(cc1)C(=O)Nc2c(ccc(c2)C(=O)O)CC
0.256	FC(F)(F)CCc1ccc(cc1)C(=O)Nc2c(ccc(c2)C(=O)O)CC
0.256	FC(F)(F)CCc1ccc(cc1)C(=O)Nc2c(ccc(c2)C(=O)O)CC
0.256	FC(F)(F)CCc1ccc(cc1)C(=O)Nc2c(ccc(c2)C(=O)O)CC
0.256	FC(F)(F)CCc1ccc(cc1)C(=O)Nc2c(ccc(c2)C(=O)O)CC
0.256	FC(F)(F)CCc1ccc(cc1)C(=O)Nc2c(ccc(c2)C(=O)O)CC
0.255814	O=C(Nc1c(cccc1)C2=NC(=C(N2)C)C)c3ccc(OC(C)C)cc3
0.255814	O=C(Nc1c(cccc1)C2=NC(=C(N2)C)C)c3ccc(OC(C)C)cc3
0.255814	O=C(Nc1c(cccc1)C2=NC(=C(N2)C)C)c3ccc(OC(C)C)cc3
0.255814	O=C(Nc1c(cccc1)C2=NC(=C(N2)C)C)c3ccc(OC(C)C)cc3
0.255814	O=C(Nc1c(cccc1)C2=NC(=C(N2)C)C)c3ccc(OC(C)C)cc3
0.255814	O=C(Nc1c(cccc1)C2=NC(=C(N2)C)C)c3ccc(OC(C)C)cc3
0.255814	O=C(Nc1c(cccc1)C2=NC(=C(N2)C)C)c3ccc(OC(C)C)cc3
0.255814	O=C(Nc1c(cccc1)C2=NC(=C(N2)C)C)c3ccc(OC(C)C)cc3
0.255814	O=C(Nc1c(cccc1)C2=NC(=C(N2)C)C)c3ccc(OC(C)C)cc3
0.255814	O=C(Nc1c(cccc1)C2=NC(=C(N2)C)C)c3ccc(OC(C)C)cc3
0.255639	Brc1nc(Br)cc(c1)C(=O)Nc2cc(OCC3CCOCC3)c(cc2)C
0.255639	Brc1nc(Br)cc(c1)C(=O)Nc2cc(OCC3CCOCC3)c(cc2)C
0.255639	Brc1nc(Br)cc(c1)C(=O)Nc2cc(OCC3CCOCC3)c(cc2)C
0.255411	O=C(Nc1c(ccc(NC(=O)C(C)C)c1)C)C=O
0.255411	O=C(Nc1c(ccc(NC(=O)C(C)C)c1)C)C=O
0.255411	O=C(Nc1c(ccc(NC(=O)C(C)C)c1)C)C=O
0.255411	O=C(Nc1c(ccc(NC(=O)C(C)C)c1)C)C=O
0.255411	O=C(Nc1c(ccc(NC(=O)C(C)C)c1)C)C=O
0.255411	O=C(Nc1c(ccc(NC(=O)C(C)C)c1)C)C=O
0.255193	O=C(OC(C)(C)C)N1Cc2c(ccc(NC(=O)C3=NN(C(c4cnccc4)=C3)C)c2)CCC1
0.255193	O=C(OC(C)(C)C)N1Cc2c(ccc(NC(=O)C3=NN(C(c4cnccc4)=C3)C)c2)CCC1
0.255193	O=C(OC(C)(C)C)N1Cc2c(ccc(NC(=O)C3=NN(C(c4cnccc4)=C3)C)c2)CCC1
0.255193	O=C(OC(C)(C)C)N1Cc2c(ccc(NC(=O)C3=NN(C(c4cnccc4)=C3)C)c2)CCC1
0.255193	O=C(OC(C)(C)C)N1Cc2c(ccc(NC(=O)C3=NN(C(c4cnccc4)=C3)C)c2)CCC1
0.255193	O=C(OC(C)(C)C)N1Cc2c(ccc(NC(=O)C3=NN(C(c4cnccc4)=C3)C)c2)CCC1
0.255193	O=C(OC(C)(C)C)N1Cc2c(ccc(NC(=O)C3=NN(C(c4cnccc4)=C3)C)c2)CCC1
0.255193	O=C(OC(C)(C)C)N1Cc2c(ccc(NC(=O)C3=NN(C(c4cnccc4)=C3)C)c2)CCC1
0.255193	O=C(OC(C)(C)C)N1Cc2c(ccc(NC(=O)C3=NN(C(c4cnccc4)=C3)C)c2)CCC1
0.255193	O=C(OC(C)(C)C)N1Cc2c(ccc(NC(=O)C3=NN(C(c4cnccc4)=C3)C)c2)CCC1
0.255061	Fc1cc(c(cc1)C(=O)Nc2ccc(cc2)CC(=O)NC)C
0.254682	Clc1c(ccnc1)C(=O)Nc2c(ccc(c2)C(=O)O)CC
0.254682	Clc1c(ccnc1)C(=O)Nc2c(ccc(c2)C(=O)O)CC
0.254682	Clc1c(ccnc1)C(=O)Nc2c(ccc(c2)C(=O)O)CC
0.254682	Clc1c(ccnc1)C(=O)Nc2c(ccc(c2)C(=O)O)CC
0.254682	Clc1c(ccnc1)C(=O)Nc2c(ccc(c2)C(=O)O)CC
0.254682	Clc1c(ccnc1)C(=O)Nc2c(ccc(c2)C(=O)O)CC
0.254682	Clc1c(ccnc1)C(=O)Nc2c(ccc(c2)C(=O)O)CC
0.254682	Clc1c(ccnc1)C(=O)Nc2c(ccc(c2)C(=O)O)CC
0.25463	O=C(Nc1cc(c2cnccc2)ccc1)C=O
0.25463	O=C(Nc1cc(c2cnccc2)ccc1)C=O
0.25463	O=C(Nc1cc(c2cnccc2)ccc1)C=O
0.25463	O=C(Nc1cc(c2cnccc2)ccc1)C=O
0.25463	O=C(Nc1cc(c2cnccc2)ccc1)C=O
0.25463	O=C(Nc1cc(c2cnccc2)ccc1)C=O
0.25463	O=C(Nc1cc(c2cnccc2)ccc1)C=O
0.25463	O=C(Nc1cc(c2cnccc2)ccc1)C=O
0.25463	O=C(Nc1cc(c2cnccc2)ccc1)C=O
0.25463	O=C(Nc1cc(c2cnccc2)ccc1)C=O
0.254545	Fc1cc(ccc1)C2=NNC=C2C(=O)Nc3ccc(cc3)C(=O)NCc4ccc(F)cc4
0.254545	Fc1cc(ccc1)C2=NNC=C2C(=O)Nc3ccc(cc3)C(=O)NCc4ccc(F)cc4
0.254545	Fc1cc(ccc1)C2=NNC=C2C(=O)Nc3ccc(cc3)C(=O)NCc4ccc(F)cc4
0.254545	Fc1cc(ccc1)C2=NNC=C2C(=O)Nc3ccc(cc3)C(=O)NCc4ccc(F)cc4
0.254545	Fc1cc(ccc1)C2=NNC=C2C(=O)Nc3ccc(cc3)C(=O)NCc4ccc(F)cc4
0.254545	Fc1cc(ccc1)C2=NNC=C2C(=O)Nc3ccc(cc3)C(=O)NCc4ccc(F)cc4
0.254545	Fc1cc(ccc1)C2=NNC=C2C(=O)Nc3ccc(cc3)C(=O)NCc4ccc(F)cc4
0.254545	Fc1cc(ccc1)C2=NNC=C2C(=O)Nc3ccc(cc3)C(=O)NCc4ccc(F)cc4
0.254545	Fc1cc(ccc1)C2=NNC=C2C(=O)Nc3ccc(cc3)C(=O)NCc4ccc(F)cc4
0.254545	S(=O)(=O)(N1CC(CC(C1)C)C)c2cc(ccc2)C(=O)Nc3nc(c4cc5c(OCC5)cc4)ccc3
0.254545	S(=O)(=O)(N1CC(CC(C1)C)C)c2cc(ccc2)C(=O)Nc3nc(c4cc5c(OCC5)cc4)ccc3
0.254545	S(=O)(=O)(N1CC(CC(C1)C)C)c2cc(ccc2)C(=O)Nc3nc(c4cc5c(OCC5)cc4)ccc3
0.254545	S(=O)(=O)(N1CC(CC(C1)C)C)c2cc(ccc2)C(=O)Nc3nc(c4cc5c(OCC5)cc4)ccc3
0.254545	S(=O)(=O)(N1CC(CC(C1)C)C)c2cc(ccc2)C(=O)Nc3nc(c4cc5c(OCC5)cc4)ccc3
0.254545	S(=O)(=O)(N1CC(CC(C1)C)C)c2cc(ccc2)C(=O)Nc3nc(c4cc5c(OCC5)cc4)ccc3
0.254545	S(=O)(=O)(N1CC(CC(C1)C)C)c2cc(ccc2)C(=O)Nc3nc(c4cc5c(OCC5)cc4)ccc3
0.254545	S(=O)(=O)(N1CC(CC(C1)C)C)c2cc(ccc2)C(=O)Nc3nc(c4cc5c(OCC5)cc4)ccc3
0.254545	S(=O)(=O)(N1CC(CC(C1)C)C)c2cc(ccc2)C(=O)Nc3nc(c4cc5c(OCC5)cc4)ccc3
0.254545	S(=O)(=O)(N1CC(CC(C1)C)C)c2cc(ccc2)C(=O)Nc3nc(c4cc5c(OCC5)cc4)ccc3
0.254464	O=Cc1cc(Nc2nc(ccn2)C)ccc1
0.254464	O=Cc1cc(Nc2nc(ccn2)C)ccc1
0.254464	O=Cc1cc(Nc2nc(ccn2)C)ccc1
0.254464	O=Cc1cc(Nc2nc(ccn2)C)ccc1
0.254464	O=Cc1cc(Nc2nc(ccn2)C)ccc1
0.254355	Clc1c(NC(=O)C=2SC=CC2)cc(cc1)C(=O)NCCN3CCN(S(=O)(=O)C)CC3
0.254355	Clc1c(NC(=O)C=2SC=CC2)cc(cc1)C(=O)NCCN3CCN(S(=O)(=O)C)CC3
0.254355	Clc1c(NC(=O)C=2SC=CC2)cc(cc1)C(=O)NCCN3CCN(S(=O)(=O)C)CC3
0.254355	Clc1c(NC(=O)C=2SC=CC2)cc(cc1)C(=O)NCCN3CCN(S(=O)(=O)C)CC3
0.254355	Clc1c(NC(=O)C=2SC=CC2)cc(cc1)C(=O)NCCN3CCN(S(=O)(=O)C)CC3
0.254355	Clc1c(NC(=O)C=2SC=CC2)cc(cc1)C(=O)NCCN3CCN(S(=O)(=O)C)CC3
0.254355	Clc1c(NC(=O)C=2SC=CC2)cc(cc1)C(=O)NCCN3CCN(S(=O)(=O)C)CC3
0.254355	Clc1c(NC(=O)C=2SC=CC2)cc(cc1)C(=O)NCCN3CCN(S(=O)(=O)C)CC3
0.254355	Clc1c(NC(=O)C=2SC=CC2)cc(cc1)C(=O)NCCN3CCN(S(=O)(=O)C)CC3
0.254355	Clc1c(NC(=O)C=2SC=CC2)cc(cc1)C(=O)NCCN3CCN(S(=O)(=O)C)CC3
0.254019	S1C(=NC(c2ccc(NC(=O)C(C)(C)C)cc2)=C1)NC(=O)c3c(c4ccc(cc4)CN5N=CC=C5)cccc3
0.254019	S1C(=NC(c2ccc(NC(=O)C(C)(C)C)cc2)=C1)NC(=O)c3c(c4ccc(cc4)CN5N=CC=C5)cccc3
0.254019	S1C(=NC(c2ccc(NC(=O)C(C)(C)C)cc2)=C1)NC(=O)c3c(c4ccc(cc4)CN5N=CC=C5)cccc3
0.254019	S1C(=NC(c2ccc(NC(=O)C(C)(C)C)cc2)=C1)NC(=O)c3c(c4ccc(cc4)CN5N=CC=C5)cccc3
0.253968	O1N=C(N=C1c2cc(Nc3ncccn3)ccc2)Cc4ccncc4
0.253968	O1N=C(N=C1c2cc(Nc3ncccn3)ccc2)Cc4ccncc4
0.253968	O1N=C(N=C1c2cc(Nc3ncccn3)ccc2)Cc4ccncc4
0.253968	O1N=C(N=C1c2cc(Nc3ncccn3)ccc2)Cc4ccncc4
0.253968	O1N=C(N=C1c2cc(Nc3ncccn3)ccc2)Cc4ccncc4
0.253968	O1N=C(N=C1c2cc(Nc3ncccn3)ccc2)Cc4ccncc4
0.253968	O1N=C(N=C1c2cc(Nc3ncccn3)ccc2)Cc4ccncc4
0.253968	O1N=C(N=C1c2cc(Nc3ncccn3)ccc2)Cc4ccncc4
0.253968	O1N=C(N=C1c2cc(Nc3ncccn3)ccc2)Cc4ccncc4
0.253968	O1N=C(N=C1c2cc(Nc3ncccn3)ccc2)Cc4ccncc4
0.253968	S(=O)(=O)(NC1CS(=O)(=O)CC1)c2cc(ccc2)C(=O)Nc3c(cc(N4CCN(CC4)C)cc3)C
0.253968	S(=O)(=O)(NC1CS(=O)(=O)CC1)c2cc(ccc2)C(=O)Nc3c(cc(N4CCN(CC4)C)cc3)C
0.253968	S(=O)(=O)(NC1CS(=O)(=O)CC1)c2cc(ccc2)C(=O)Nc3c(cc(N4CCN(CC4)C)cc3)C
0.253968	S(=O)(=O)(NC1CS(=O)(=O)CC1)c2cc(ccc2)C(=O)Nc3c(cc(N4CCN(CC4)C)cc3)C
0.253918	Clc1ccc(N2C(SCC(=O)Nc3c(cccc3)CN4CCCCC4)=NN=C2c5cnccc5)cc1
0.253918	Clc1ccc(N2C(SCC(=O)Nc3c(cccc3)CN4CCCCC4)=NN=C2c5cnccc5)cc1
0.253918	Clc1ccc(N2C(SCC(=O)Nc3c(cccc3)CN4CCCCC4)=NN=C2c5cnccc5)cc1
0.253918	Clc1ccc(N2C(SCC(=O)Nc3c(cccc3)CN4CCCCC4)=NN=C2c5cnccc5)cc1
0.253918	Clc1ccc(N2C(SCC(=O)Nc3c(cccc3)CN4CCCCC4)=NN=C2c5cnccc5)cc1
0.253918	Clc1ccc(N2C(SCC(=O)Nc3c(cccc3)CN4CCCCC4)=NN=C2c5cnccc5)cc1
0.253918	Clc1ccc(N2C(SCC(=O)Nc3c(cccc3)CN4CCCCC4)=NN=C2c5cnccc5)cc1
0.253918	Clc1ccc(N2C(SCC(=O)Nc3c(cccc3)CN4CCCCC4)=NN=C2c5cnccc5)cc1
0.253918	Clc1ccc(N2C(SCC(=O)Nc3c(cccc3)CN4CCCCC4)=NN=C2c5cnccc5)cc1
0.253918	Clc1ccc(N2C(SCC(=O)Nc3c(cccc3)CN4CCCCC4)=NN=C2c5cnccc5)cc1
0.253571	O=C(OCc1cc(c2ncccc2)ccc1)c3ccc(OCC(=O)Nc4cc(OC)ccc4)cc3
0.253571	O=C(OCc1cc(c2ncccc2)ccc1)c3ccc(OCC(=O)Nc4cc(OC)ccc4)cc3
0.253571	O=C(OCc1cc(c2ncccc2)ccc1)c3ccc(OCC(=O)Nc4cc(OC)ccc4)cc3
0.253571	O=C(OCc1cc(c2ncccc2)ccc1)c3ccc(OCC(=O)Nc4cc(OC)ccc4)cc3
0.253571	O=C(OCc1cc(c2ncccc2)ccc1)c3ccc(OCC(=O)Nc4cc(OC)ccc4)cc3
0.253571	O=C(OCc1cc(c2ncccc2)ccc1)c3ccc(OCC(=O)Nc4cc(OC)ccc4)cc3
0.253571	O=C(OCc1cc(c2ncccc2)ccc1)c3ccc(OCC(=O)Nc4cc(OC)ccc4)cc3
0.253571	O=C(OCc1cc(c2ncccc2)ccc1)c3ccc(OCC(=O)Nc4cc(OC)ccc4)cc3
0.253571	O=C(OCc1cc(c2ncccc2)ccc1)c3ccc(OCC(=O)Nc4cc(OC)ccc4)cc3
0.253571	O=C(OCc1cc(c2ncccc2)ccc1)c3ccc(OCC(=O)Nc4cc(OC)ccc4)cc3
0.253247	Fc1c(ccc(F)c1)C2=NN(C(NC(=O)Nc3c(ccc(c4nccnc4)c3)C)=C2)C
0.253247	Fc1c(ccc(F)c1)C2=NN(C(NC(=O)Nc3c(ccc(c4nccnc4)c3)C)=C2)C
0.253247	Fc1c(ccc(F)c1)C2=NN(C(NC(=O)Nc3c(ccc(c4nccnc4)c3)C)=C2)C
0.253247	Fc1c(ccc(F)c1)C2=NN(C(NC(=O)Nc3c(ccc(c4nccnc4)c3)C)=C2)C
0.253247	Fc1c(ccc(F)c1)C2=NN(C(NC(=O)Nc3c(ccc(c4nccnc4)c3)C)=C2)C
0.253247	Fc1c(ccc(F)c1)C2=NN(C(NC(=O)Nc3c(ccc(c4nccnc4)c3)C)=C2)C
0.253247	Fc1c(ccc(F)c1)C2=NN(C(NC(=O)Nc3c(ccc(c4nccnc4)c3)C)=C2)C
0.253247	Fc1c(ccc(F)c1)C2=NN(C(NC(=O)Nc3c(ccc(c4nccnc4)c3)C)=C2)C
0.253247	Fc1c(ccc(F)c1)C2=NN(C(NC(=O)Nc3c(ccc(c4nccnc4)c3)C)=C2)C
0.253247	Fc1c(ccc(F)c1)C2=NN(C(NC(=O)Nc3c(ccc(c4nccnc4)c3)C)=C2)C
0.253205	S(=O)(=O)(NC)c1c(ccc(NC(=O)C=2N=C(SC2)c3cc(ccc3)C(F)(F)F)c1)C
0.253205	S(=O)(=O)(NC)c1c(ccc(NC(=O)C=2N=C(SC2)c3cc(ccc3)C(F)(F)F)c1)C
0.253205	S(=O)(=O)(NC)c1c(ccc(NC(=O)C=2N=C(SC2)c3cc(ccc3)C(F)(F)F)c1)C
0.253205	S(=O)(=O)(NC)c1c(ccc(NC(=O)C=2N=C(SC2)c3cc(ccc3)C(F)(F)F)c1)C
0.253205	S(=O)(=O)(NC)c1c(ccc(NC(=O)C=2N=C(SC2)c3cc(ccc3)C(F)(F)F)c1)C
0.253205	S(=O)(=O)(NC)c1c(ccc(NC(=O)C=2N=C(SC2)c3cc(ccc3)C(F)(F)F)c1)C
0.253205	S(=O)(=O)(NC)c1c(ccc(NC(=O)C=2N=C(SC2)c3cc(ccc3)C(F)(F)F)c1)C
0.253205	S(=O)(=O)(NC)c1c(ccc(NC(=O)C=2N=C(SC2)c3cc(ccc3)C(F)(F)F)c1)C
0.253205	S(=O)(=O)(NC)c1c(ccc(NC(=O)C=2N=C(SC2)c3cc(ccc3)C(F)(F)F)c1)C
0.253205	S(=O)(=O)(NC)c1c(ccc(NC(=O)C=2N=C(SC2)c3cc(ccc3)C(F)(F)F)c1)C
0.253165	O=C(NCC)c1cc(c(NC(=O)C=C)cc1)C
0.253165	O=C(NCC)c1cc(c(NC(=O)C=C)cc1)C
0.253165	O=C(NCC)c1cc(c(NC(=O)C=C)cc1)C
0.253165	O=C(NCC)c1cc(c(NC(=O)C=C)cc1)C
0.253165	O=C(NCC)c1cc(c(NC(=O)C=C)cc1)C
0.253165	O=C(NCC)c1cc(c(NC(=O)C=C)cc1)C
0.253165	O=C(NCC)c1cc(c(NC(=O)C=C)cc1)C
0.253165	O=C(NCC)c1cc(c(NC(=O)C=C)cc1)C
0.253165	O=C(NCC)c1cc(c(NC(=O)C=C)cc1)C
0.253165	O=C(NCC)c1cc(c(NC(=O)C=C)cc1)C
0.253086	S(=O)(=O)(Nc1c(OC)ccc([N+]([O-])=O)c1)c2ccc(cc2)C(=O)Nc3ccc(Oc4nc(ccn4)C(F)(F)F)cc3
0.253086	S(=O)(=O)(Nc1c(OC)ccc([N+]([O-])=O)c1)c2ccc(cc2)C(=O)Nc3ccc(Oc4nc(ccn4)C(F)(F)F)cc3
0.253086	S(=O)(=O)(Nc1c(OC)ccc([N+]([O-])=O)c1)c2ccc(cc2)C(=O)Nc3ccc(Oc4nc(ccn4)C(F)(F)F)cc3
0.253086	S(=O)(=O)(Nc1c(OC)ccc([N+]([O-])=O)c1)c2ccc(cc2)C(=O)Nc3ccc(Oc4nc(ccn4)C(F)(F)F)cc3
0.253086	S(=O)(=O)(Nc1c(OC)ccc([N+]([O-])=O)c1)c2ccc(cc2)C(=O)Nc3ccc(Oc4nc(ccn4)C(F)(F)F)cc3
0.253086	S(=O)(=O)(Nc1c(OC)ccc([N+]([O-])=O)c1)c2ccc(cc2)C(=O)Nc3ccc(Oc4nc(ccn4)C(F)(F)F)cc3
0.253086	S(=O)(=O)(Nc1c(OC)ccc([N+]([O-])=O)c1)c2ccc(cc2)C(=O)Nc3ccc(Oc4nc(ccn4)C(F)(F)F)cc3
0.253086	S(=O)(=O)(Nc1c(OC)ccc([N+]([O-])=O)c1)c2ccc(cc2)C(=O)Nc3ccc(Oc4nc(ccn4)C(F)(F)F)cc3
0.253086	S(=O)(=O)(Nc1c(OC)ccc([N+]([O-])=O)c1)c2ccc(cc2)C(=O)Nc3ccc(Oc4nc(ccn4)C(F)(F)F)cc3
0.253086	S(=O)(=O)(Nc1c(OC)ccc([N+]([O-])=O)c1)c2ccc(cc2)C(=O)Nc3ccc(Oc4nc(ccn4)C(F)(F)F)cc3
0.252941	Clc1c(nc(cc1)C(=O)Nc2c(ccc(c2)C3=NN=C4N3CCCCC4)C)N5CCCC5
0.252941	Clc1c(nc(cc1)C(=O)Nc2c(ccc(c2)C3=NN=C4N3CCCCC4)C)N5CCCC5
0.252941	Clc1c(nc(cc1)C(=O)Nc2c(ccc(c2)C3=NN=C4N3CCCCC4)C)N5CCCC5
0.252941	Clc1c(nc(cc1)C(=O)Nc2c(ccc(c2)C3=NN=C4N3CCCCC4)C)N5CCCC5
0.252941	Clc1c(nc(cc1)C(=O)Nc2c(ccc(c2)C3=NN=C4N3CCCCC4)C)N5CCCC5
0.252941	Clc1c(nc(cc1)C(=O)Nc2c(ccc(c2)C3=NN=C4N3CCCCC4)C)N5CCCC5
0.252941	Clc1c(nc(cc1)C(=O)Nc2c(ccc(c2)C3=NN=C4N3CCCCC4)C)N5CCCC5
0.252941	Clc1c(nc(cc1)C(=O)Nc2c(ccc(c2)C3=NN=C4N3CCCCC4)C)N5CCCC5
0.252941	Clc1c(nc(cc1)C(=O)Nc2c(ccc(c2)C3=NN=C4N3CCCCC4)C)N5CCCC5
0.252941	Clc1c(nc(cc1)C(=O)Nc2c(ccc(c2)C3=NN=C4N3CCCCC4)C)N5CCCC5
0.252708	Brc1cc(ccc1)COc2c(Cl)cc(cc2)C(=O)Nc3cnc(N)cc3
0.252708	Brc1cc(ccc1)COc2c(Cl)cc(cc2)C(=O)Nc3cnc(N)cc3
0.252708	Brc1cc(ccc1)COc2c(Cl)cc(cc2)C(=O)Nc3cnc(N)cc3
0.252632	FC(F)(F)CNC(=O)c1cc(NC(=O)N2CCC(C(CN)(C)C)CC2)c(cc1)C
0.252632	FC(F)(F)CNC(=O)c1cc(NC(=O)N2CCC(C(CN)(C)C)CC2)c(cc1)C
0.252632	FC(F)(F)CNC(=O)c1cc(NC(=O)N2CCC(C(CN)(C)C)CC2)c(cc1)C
0.252632	FC(F)(F)CNC(=O)c1cc(NC(=O)N2CCC(C(CN)(C)C)CC2)c(cc1)C
0.252632	FC(F)(F)CNC(=O)c1cc(NC(=O)N2CCC(C(CN)(C)C)CC2)c(cc1)C
0.252632	FC(F)(F)CNC(=O)c1cc(NC(=O)N2CCC(C(CN)(C)C)CC2)c(cc1)C
0.252632	FC(F)(F)CNC(=O)c1cc(NC(=O)N2CCC(C(CN)(C)C)CC2)c(cc1)C
0.252632	FC(F)(F)CNC(=O)c1cc(NC(=O)N2CCC(C(CN)(C)C)CC2)c(cc1)C
0.252632	FC(F)(F)CNC(=O)c1cc(NC(=O)N2CCC(C(CN)(C)C)CC2)c(cc1)C
0.252632	FC(F)(F)CNC(=O)c1cc(NC(=O)N2CCC(C(CN)(C)C)CC2)c(cc1)C
0.252595	O=C(Nc1c(cc(O)cc1)C)C=2NN=C(c3cc4c(cc3)cccc4)C2
0.252066	O=C(Nc1c(cc(N)cc1)C)C=2OC=CC2
0.252033	FC(F)Oc1c(NC(=O)c2ccc(OC(C)C)cc2)cc(cc1)C
0.252033	FC(F)Oc1c(NC(=O)c2ccc(OC(C)C)cc2)cc(cc1)C
0.252033	FC(F)Oc1c(NC(=O)c2ccc(OC(C)C)cc2)cc(cc1)C
0.252033	FC(F)Oc1c(NC(=O)c2ccc(OC(C)C)cc2)cc(cc1)C
0.252033	FC(F)Oc1c(NC(=O)c2ccc(OC(C)C)cc2)cc(cc1)C
0.252033	FC(F)Oc1c(NC(=O)c2ccc(OC(C)C)cc2)cc(cc1)C
0.252033	FC(F)Oc1c(NC(=O)c2ccc(OC(C)C)cc2)cc(cc1)C
0.252033	FC(F)Oc1c(NC(=O)c2ccc(OC(C)C)cc2)cc(cc1)C
0.252033	FC(F)Oc1c(NC(=O)c2ccc(OC(C)C)cc2)cc(cc1)C
0.252033	FC(F)Oc1c(NC(=O)c2ccc(OC(C)C)cc2)cc(cc1)C
0.252033	O=C(N1CCCC1)Nc2cc(NCc3cc(c(cc3)C)C)ccc2
0.252033	O=C(N1CCCC1)Nc2cc(NCc3cc(c(cc3)C)C)ccc2
0.252033	O=C(N1CCCC1)Nc2cc(NCc3cc(c(cc3)C)C)ccc2
0.252033	O=C(N1CCCC1)Nc2cc(NCc3cc(c(cc3)C)C)ccc2
0.252033	O=C(N1CCCC1)Nc2cc(NCc3cc(c(cc3)C)C)ccc2
0.252033	O=C(N1CCCC1)Nc2cc(NCc3cc(c(cc3)C)C)ccc2
0.252033	O=C(N1CCCC1)Nc2cc(NCc3cc(c(cc3)C)C)ccc2
0.252033	O=C(N1CCCC1)Nc2cc(NCc3cc(c(cc3)C)C)ccc2
0.252033	O=C(N1CCCC1)Nc2cc(NCc3cc(c(cc3)C)C)ccc2
0.252033	Brc1c(cc(Br)c(c1)C)CNCc2ccc(NC(=O)c3ccc(F)cc3)cc2
0.252033	Brc1c(cc(Br)c(c1)C)CNCc2ccc(NC(=O)c3ccc(F)cc3)cc2
0.252033	Brc1c(cc(Br)c(c1)C)CNCc2ccc(NC(=O)c3ccc(F)cc3)cc2
0.252033	Brc1c(cc(Br)c(c1)C)CNCc2ccc(NC(=O)c3ccc(F)cc3)cc2
0.252033	Brc1c(cc(Br)c(c1)C)CNCc2ccc(NC(=O)c3ccc(F)cc3)cc2
0.252033	Brc1c(cc(Br)c(c1)C)CNCc2ccc(NC(=O)c3ccc(F)cc3)cc2
0.252033	Brc1c(cc(Br)c(c1)C)CNCc2ccc(NC(=O)c3ccc(F)cc3)cc2
0.252033	Brc1c(cc(Br)c(c1)C)CNCc2ccc(NC(=O)c3ccc(F)cc3)cc2
0.252033	Brc1c(cc(Br)c(c1)C)CNCc2ccc(NC(=O)c3ccc(F)cc3)cc2
0.252033	Brc1c(cc(Br)c(c1)C)CNCc2ccc(NC(=O)c3ccc(F)cc3)cc2
0.252033	Fc1ccc(cc1)C(=O)Nc2ccc(cc2)CNC(=O)CNc3ncccc3
0.252033	Fc1ccc(cc1)C(=O)Nc2ccc(cc2)CNC(=O)CNc3ncccc3
0.252033	Fc1ccc(cc1)C(=O)Nc2ccc(cc2)CNC(=O)CNc3ncccc3
0.252033	Fc1ccc(cc1)C(=O)Nc2ccc(cc2)CNC(=O)CNc3ncccc3
0.252033	Fc1ccc(cc1)C(=O)Nc2ccc(cc2)CNC(=O)CNc3ncccc3
0.252033	Fc1ccc(cc1)C(=O)Nc2ccc(cc2)CNC(=O)CNc3ncccc3
0.252033	Fc1ccc(cc1)C(=O)Nc2ccc(cc2)CNC(=O)CNc3ncccc3
0.252033	Fc1ccc(cc1)C(=O)Nc2ccc(cc2)CNC(=O)CNc3ncccc3
0.252033	Fc1ccc(cc1)C(=O)Nc2ccc(cc2)CNC(=O)CNc3ncccc3
0.252033	Fc1ccc(cc1)C(=O)Nc2ccc(cc2)CNC(=O)CNc3ncccc3
0.251938	O=C(Nc1c(ccc(c2ccncc2)c1)C)CCN3N=NN=C3
0.251938	O=C(Nc1c(ccc(c2ccncc2)c1)C)CCN3N=NN=C3
0.251938	O=C(Nc1c(ccc(c2ccncc2)c1)C)CCN3N=NN=C3
0.251938	O=C(Nc1c(ccc(c2ccncc2)c1)C)CCN3N=NN=C3
0.251938	O=C(Nc1c(ccc(c2ccncc2)c1)C)CCN3N=NN=C3
0.251938	O=C(Nc1c(ccc(c2ccncc2)c1)C)CCN3N=NN=C3
0.251938	O=C(Nc1c(ccc(c2ccncc2)c1)C)CCN3N=NN=C3
0.251938	O=C(Nc1c(ccc(c2ccncc2)c1)C)CCN3N=NN=C3
0.251938	O=C(Nc1c(ccc(c2ccncc2)c1)C)CCN3N=NN=C3
0.251938	O=C(Nc1c(ccc(c2ccncc2)c1)C)CCN3N=NN=C3
0.251852	O=C(Nc1cc(ccc1)CNC(=O)c2ccc(Oc3c(cc(C#N)cc3)C)cc2)N
0.251724	Clc1c(OC)ccc(c1)C2=NN(C(=N2)c3nc(ncc3)c4cnccc4)C
0.251724	Clc1c(OC)ccc(c1)C2=NN(C(=N2)c3nc(ncc3)c4cnccc4)C
0.251724	Clc1c(OC)ccc(c1)C2=NN(C(=N2)c3nc(ncc3)c4cnccc4)C
0.251724	Clc1c(OC)ccc(c1)C2=NN(C(=N2)c3nc(ncc3)c4cnccc4)C
0.251724	Clc1c(OC)ccc(c1)C2=NN(C(=N2)c3nc(ncc3)c4cnccc4)C
0.251656	S(=O)(=O)(NC(CC)C)c1cc(ccc1)C(=O)Nc2cc(c(OCCN3CCCC3)cc2)C
0.251656	S(=O)(=O)(NC(CC)C)c1cc(ccc1)C(=O)Nc2cc(c(OCCN3CCCC3)cc2)C
0.251656	S(=O)(=O)(NC(CC)C)c1cc(ccc1)C(=O)Nc2cc(c(OCCN3CCCC3)cc2)C
0.251656	S(=O)(=O)(NC(CC)C)c1cc(ccc1)C(=O)Nc2cc(c(OCCN3CCCC3)cc2)C
0.251656	S(=O)(=O)(NC(CC)C)c1cc(ccc1)C(=O)Nc2cc(c(OCCN3CCCC3)cc2)C
0.251656	S(=O)(=O)(NC(CC)C)c1cc(ccc1)C(=O)Nc2cc(c(OCCN3CCCC3)cc2)C
0.251656	S(=O)(=O)(NC(CC)C)c1cc(ccc1)C(=O)Nc2cc(c(OCCN3CCCC3)cc2)C
0.251656	S(=O)(=O)(NC(CC)C)c1cc(ccc1)C(=O)Nc2cc(c(OCCN3CCCC3)cc2)C
0.251656	S(=O)(=O)(NC(CC)C)c1cc(ccc1)C(=O)Nc2cc(c(OCCN3CCCC3)cc2)C
0.251656	S(=O)(=O)(NC(CC)C)c1cc(ccc1)C(=O)Nc2cc(c(OCCN3CCCC3)cc2)C
0.250965	Fc1ccc(cc1)C(=O)Nc2ccc(cc2)CNC(=O)C(=O)Nc3ccc(cc3)C4=NOC(=N4)C
0.250965	Fc1ccc(cc1)C(=O)Nc2ccc(cc2)CNC(=O)C(=O)Nc3ccc(cc3)C4=NOC(=N4)C
0.250936	Ic1ccc(OCc2cc(ccc2)C(=O)Nc3c(ccc(c3)C(=O)O)CC)cc1
0.250936	Ic1ccc(OCc2cc(ccc2)C(=O)Nc3c(ccc(c3)C(=O)O)CC)cc1
0.250936	Ic1ccc(OCc2cc(ccc2)C(=O)Nc3c(ccc(c3)C(=O)O)CC)cc1
0.250936	Ic1ccc(OCc2cc(ccc2)C(=O)Nc3c(ccc(c3)C(=O)O)CC)cc1
0.250936	Ic1ccc(OCc2cc(ccc2)C(=O)Nc3c(ccc(c3)C(=O)O)CC)cc1
0.250936	Ic1ccc(OCc2cc(ccc2)C(=O)Nc3c(ccc(c3)C(=O)O)CC)cc1
0.250936	Ic1ccc(OCc2cc(ccc2)C(=O)Nc3c(ccc(c3)C(=O)O)CC)cc1
0.250936	Ic1ccc(OCc2cc(ccc2)C(=O)Nc3c(ccc(c3)C(=O)O)CC)cc1
0.250936	Ic1ccc(OCc2cc(ccc2)C(=O)Nc3c(ccc(c3)C(=O)O)CC)cc1
0.250936	Ic1ccc(OCc2cc(ccc2)C(=O)Nc3c(ccc(c3)C(=O)O)CC)cc1
0.250936	O=C(Nc1c(cccc1C)CC)CNc2c(ccc(c3ccncc3)c2)C
0.250936	O=C(Nc1c(cccc1C)CC)CNc2c(ccc(c3ccncc3)c2)C
0.250936	O=C(Nc1c(cccc1C)CC)CNc2c(ccc(c3ccncc3)c2)C
0.250936	O=C(Nc1c(cccc1C)CC)CNc2c(ccc(c3ccncc3)c2)C
0.250936	O=C(Nc1c(cccc1C)CC)CNc2c(ccc(c3ccncc3)c2)C
0.250936	O=C(Nc1c(cccc1C)CC)CNc2c(ccc(c3ccncc3)c2)C
0.250936	O=C(Nc1c(cccc1C)CC)CNc2c(ccc(c3ccncc3)c2)C
0.250936	O=C(Nc1c(cccc1C)CC)CNc2c(ccc(c3ccncc3)c2)C
0.250936	O=C(Nc1c(cccc1C)CC)CNc2c(ccc(c3ccncc3)c2)C
0.250936	O=C(Nc1c(cccc1C)CC)CNc2c(ccc(c3ccncc3)c2)C
0.250883	O=C(Nc1cc(NC(=O)CCC)ccc1)c2c(c3ccc(cc3)CN4N=CC=C4)cccc2
0.250883	O=C(Nc1cc(NC(=O)CCC)ccc1)c2c(c3ccc(cc3)CN4N=CC=C4)cccc2
0.250883	O=C(Nc1cc(NC(=O)CCC)ccc1)c2c(c3ccc(cc3)CN4N=CC=C4)cccc2
0.250883	O=C(Nc1cc(NC(=O)CCC)ccc1)c2c(c3ccc(cc3)CN4N=CC=C4)cccc2
0.250883	O=C(Nc1cc(NC(=O)CCC)ccc1)c2c(c3ccc(cc3)CN4N=CC=C4)cccc2
0.250883	O=C(Nc1cc(NC(=O)CCC)ccc1)c2c(c3ccc(cc3)CN4N=CC=C4)cccc2
0.250871	Brc1cc(c(cc1)C)CC2=NOC(=N2)C=3N=C(OC3)c4cnccc4
0.250871	Brc1cc(c(cc1)C)CC2=NOC(=N2)C=3N=C(OC3)c4cnccc4
0.250871	Brc1cc(c(cc1)C)CC2=NOC(=N2)C=3N=C(OC3)c4cnccc4
0.250871	Brc1cc(c(cc1)C)CC2=NOC(=N2)C=3N=C(OC3)c4cnccc4
0.250871	Brc1cc(c(cc1)C)CC2=NOC(=N2)C=3N=C(OC3)c4cnccc4
0.250871	Brc1cc(c(cc1)C)CC2=NOC(=N2)C=3N=C(OC3)c4cnccc4
0.250871	Brc1cc(c(cc1)C)CC2=NOC(=N2)C=3N=C(OC3)c4cnccc4
0.250871	Brc1cc(c(cc1)C)CC2=NOC(=N2)C=3N=C(OC3)c4cnccc4
0.250871	Brc1cc(c(cc1)C)CC2=NOC(=N2)C=3N=C(OC3)c4cnccc4
0.250871	Brc1cc(c(cc1)C)CC2=NOC(=N2)C=3N=C(OC3)c4cnccc4
0.250814	Clc1c(Cl)ccc(c1)C=2SC=C(N2)C(=O)Nc3c(ccc(S(=O)(=O)CC=C)c3)C
0.250814	Clc1c(Cl)ccc(c1)C=2SC=C(N2)C(=O)Nc3c(ccc(S(=O)(=O)CC=C)c3)C
0.250814	Clc1c(Cl)ccc(c1)C=2SC=C(N2)C(=O)Nc3c(ccc(S(=O)(=O)CC=C)c3)C
0.250814	Clc1c(Cl)ccc(c1)C=2SC=C(N2)C(=O)Nc3c(ccc(S(=O)(=O)CC=C)c3)C
0.250814	Clc1c(Cl)ccc(c1)C=2SC=C(N2)C(=O)Nc3c(ccc(S(=O)(=O)CC=C)c3)C
0.250814	Clc1c(Cl)ccc(c1)C=2SC=C(N2)C(=O)Nc3c(ccc(S(=O)(=O)CC=C)c3)C
0.250814	Clc1c(Cl)ccc(c1)C=2SC=C(N2)C(=O)Nc3c(ccc(S(=O)(=O)CC=C)c3)C
0.250814	Clc1c(Cl)ccc(c1)C=2SC=C(N2)C(=O)Nc3c(ccc(S(=O)(=O)CC=C)c3)C
0.250814	Clc1c(Cl)ccc(c1)C=2SC=C(N2)C(=O)Nc3c(ccc(S(=O)(=O)CC=C)c3)C
0.250814	Clc1c(Cl)ccc(c1)C=2SC=C(N2)C(=O)Nc3c(ccc(S(=O)(=O)CC=C)c3)C
0.25	Clc1cc(c(Nc2ccc(cc2)C3=NOC=N3)cc1)C
0.25	Clc1cc(c(Nc2ccc(cc2)C3=NOC=N3)cc1)C
0.25	Clc1cc(c(Nc2ccc(cc2)C3=NOC=N3)cc1)C
0.25	Clc1cc(c(Nc2ccc(cc2)C3=NOC=N3)cc1)C
0.25	Clc1cc(c(Nc2ccc(cc2)C3=NOC=N3)cc1)C
0.25	Clc1cc(c(Nc2ccc(cc2)C3=NOC=N3)cc1)C
0.25	Fc1c(O)c(cc(F)c1)C(=O)Nc2c(ccc(c2)C=3N(N=CC3)C)C
0.25	Fc1c(O)c(cc(F)c1)C(=O)Nc2c(ccc(c2)C=3N(N=CC3)C)C
0.25	Fc1c(O)c(cc(F)c1)C(=O)Nc2c(ccc(c2)C=3N(N=CC3)C)C
0.25	Fc1c(O)c(cc(F)c1)C(=O)Nc2c(ccc(c2)C=3N(N=CC3)C)C
0.25	Fc1c(O)c(cc(F)c1)C(=O)Nc2c(ccc(c2)C=3N(N=CC3)C)C
0.25	Fc1c(O)c(cc(F)c1)C(=O)Nc2c(ccc(c2)C=3N(N=CC3)C)C
0.25	Fc1c(O)c(cc(F)c1)C(=O)Nc2c(ccc(c2)C=3N(N=CC3)C)C
0.25	Fc1c(O)c(cc(F)c1)C(=O)Nc2c(ccc(c2)C=3N(N=CC3)C)C
0.25	Fc1c(O)c(cc(F)c1)C(=O)Nc2c(ccc(c2)C=3N(N=CC3)C)C
0.25	Fc1c(O)c(cc(F)c1)C(=O)Nc2c(ccc(c2)C=3N(N=CC3)C)C
0.25	n1c(c2cc(N)c(cc2)C)cncc1
0.25	n1c(c2cc(N)c(cc2)C)cncc1
0.25	n1c(c2cc(N)c(cc2)C)cncc1
0.25	n1c(c2cc(N)c(cc2)C)cncc1
0.25	n1c(c2cc(N)c(cc2)C)cncc1
0.25	S1C(=NC(=C1)C)Nc2ccc(cc2)C(=O)Nc3ncccc3C(C)C
0.25	S1C(=NC(=C1)C)Nc2ccc(cc2)C(=O)Nc3ncccc3C(C)C
0.25	n1c(c2cc(N)c(cc2)C)cncc1
0.25	n1c(c2cc(N)c(cc2)C)cncc1
0.25	n1c(c2cc(N)c(cc2)C)cncc1
0.25	n1c(c2cc(N)c(cc2)C)cncc1
0.25	n1c(c2cc(N)c(cc2)C)cncc1
0.25	Clc1c(Cl)ccc(c1)C=2SC=C(N2)C(=O)Nc3c(ccc(c3)C(=O)O)CC
0.25	Clc1c(Cl)ccc(c1)C=2SC=C(N2)C(=O)Nc3c(ccc(c3)C(=O)O)CC
0.25	Clc1c(Cl)ccc(c1)C=2SC=C(N2)C(=O)Nc3c(ccc(c3)C(=O)O)CC
0.25	Clc1c(Cl)ccc(c1)C=2SC=C(N2)C(=O)Nc3c(ccc(c3)C(=O)O)CC
0.25	Clc1c(Cl)ccc(c1)C=2SC=C(N2)C(=O)Nc3c(ccc(c3)C(=O)O)CC
0.25	Clc1c(Cl)ccc(c1)C=2SC=C(N2)C(=O)Nc3c(ccc(c3)C(=O)O)CC
0.25	Clc1c(Cl)ccc(c1)C=2SC=C(N2)C(=O)Nc3c(ccc(c3)C(=O)O)CC
0.25	Clc1c(Cl)ccc(c1)C=2SC=C(N2)C(=O)Nc3c(ccc(c3)C(=O)O)CC
0.25	Clc1c(Cl)ccc(c1)C=2SC=C(N2)C(=O)Nc3c(ccc(c3)C(=O)O)CC
0.25	Clc1c(Cl)ccc(c1)C=2SC=C(N2)C(=O)Nc3c(ccc(c3)C(=O)O)CC
0.25	Brc1cc(c(Cl)cc1)C2=NNC(NC(=O)C(=O)Nc3cc(NC(=O)c4ccccc4)ccc3)=C2
0.25	Brc1cc(c(Cl)cc1)C2=NNC(NC(=O)C(=O)Nc3cc(NC(=O)c4ccccc4)ccc3)=C2
0.25	Brc1cc(c(Cl)cc1)C2=NNC(NC(=O)C(=O)Nc3cc(NC(=O)c4ccccc4)ccc3)=C2
0.25	Brc1cc(c(Cl)cc1)C2=NNC(NC(=O)C(=O)Nc3cc(NC(=O)c4ccccc4)ccc3)=C2
0.25	Brc1cc(c(Cl)cc1)C2=NNC(NC(=O)C(=O)Nc3cc(NC(=O)c4ccccc4)ccc3)=C2
0.25	Brc1cc(c(Cl)cc1)C2=NNC(NC(=O)C(=O)Nc3cc(NC(=O)c4ccccc4)ccc3)=C2
0.25	Brc1cc(c(Cl)cc1)C2=NNC(NC(=O)C(=O)Nc3cc(NC(=O)c4ccccc4)ccc3)=C2
0.25	Brc1cc(c(Cl)cc1)C2=NNC(NC(=O)C(=O)Nc3cc(NC(=O)c4ccccc4)ccc3)=C2
0.25	Brc1cc(c(Cl)cc1)C2=NNC(NC(=O)C(=O)Nc3cc(NC(=O)c4ccccc4)ccc3)=C2
0.25	Brc1cc(c(Cl)cc1)C2=NNC(NC(=O)C(=O)Nc3cc(NC(=O)c4ccccc4)ccc3)=C2
0.24924	Fc1c(ccc(NC(=O)C=2C(=NN(C2)Cc3ccccc3)c4ccc(cc4)C)c1)C(=O)N5CCOCC5
0.24924	Fc1c(ccc(NC(=O)C=2C(=NN(C2)Cc3ccccc3)c4ccc(cc4)C)c1)C(=O)N5CCOCC5
0.24924	Fc1c(ccc(NC(=O)C=2C(=NN(C2)Cc3ccccc3)c4ccc(cc4)C)c1)C(=O)N5CCOCC5
0.24924	Fc1c(ccc(NC(=O)C=2C(=NN(C2)Cc3ccccc3)c4ccc(cc4)C)c1)C(=O)N5CCOCC5
0.24924	Fc1c(ccc(NC(=O)C=2C(=NN(C2)Cc3ccccc3)c4ccc(cc4)C)c1)C(=O)N5CCOCC5
0.24924	Fc1c(ccc(NC(=O)C=2C(=NN(C2)Cc3ccccc3)c4ccc(cc4)C)c1)C(=O)N5CCOCC5
0.24924	Fc1c(ccc(NC(=O)C=2C(=NN(C2)Cc3ccccc3)c4ccc(cc4)C)c1)C(=O)N5CCOCC5
0.24924	Fc1c(ccc(NC(=O)C=2C(=NN(C2)Cc3ccccc3)c4ccc(cc4)C)c1)C(=O)N5CCOCC5
0.24924	Fc1c(ccc(NC(=O)C=2C(=NN(C2)Cc3ccccc3)c4ccc(cc4)C)c1)C(=O)N5CCOCC5
0.24924	Fc1c(ccc(NC(=O)C=2C(=NN(C2)Cc3ccccc3)c4ccc(cc4)C)c1)C(=O)N5CCOCC5
0.249221	Brc1cc2c(cc(cc2)C(=O)Nc3c(ccc(c3)C4=NN=C5N4CCCCC5)C)cc1
0.249221	Brc1cc2c(cc(cc2)C(=O)Nc3c(ccc(c3)C4=NN=C5N4CCCCC5)C)cc1
0.249221	Brc1cc2c(cc(cc2)C(=O)Nc3c(ccc(c3)C4=NN=C5N4CCCCC5)C)cc1
0.249221	Brc1cc2c(cc(cc2)C(=O)Nc3c(ccc(c3)C4=NN=C5N4CCCCC5)C)cc1
0.249221	Brc1cc2c(cc(cc2)C(=O)Nc3c(ccc(c3)C4=NN=C5N4CCCCC5)C)cc1
0.249221	Brc1cc2c(cc(cc2)C(=O)Nc3c(ccc(c3)C4=NN=C5N4CCCCC5)C)cc1
0.249221	Brc1cc2c(cc(cc2)C(=O)Nc3c(ccc(c3)C4=NN=C5N4CCCCC5)C)cc1
0.249221	Brc1cc2c(cc(cc2)C(=O)Nc3c(ccc(c3)C4=NN=C5N4CCCCC5)C)cc1
0.249221	Brc1cc2c(cc(cc2)C(=O)Nc3c(ccc(c3)C4=NN=C5N4CCCCC5)C)cc1
0.249221	Brc1cc2c(cc(cc2)C(=O)Nc3c(ccc(c3)C4=NN=C5N4CCCCC5)C)cc1
0.249027	O=C(NCc1c(c2cnccc2)cccc1)c3ccc(OC(C)C)cc3
0.249027	O=C(NCc1c(c2cnccc2)cccc1)c3ccc(OC(C)C)cc3
0.249027	O=C(NCc1c(c2cnccc2)cccc1)c3ccc(OC(C)C)cc3
0.249027	O=C(NCc1c(c2cnccc2)cccc1)c3ccc(OC(C)C)cc3
0.249027	O=C(NCc1c(c2cnccc2)cccc1)c3ccc(OC(C)C)cc3
0.249027	O=C(NCc1c(c2cnccc2)cccc1)c3ccc(OC(C)C)cc3
0.249027	O=C(NCc1c(c2cnccc2)cccc1)c3ccc(OC(C)C)cc3
0.249027	O=C(NCc1c(c2cnccc2)cccc1)c3ccc(OC(C)C)cc3
0.249027	O=C(NCc1c(c2cnccc2)cccc1)c3ccc(OC(C)C)cc3
0.249027	O=C(NCc1c(c2cnccc2)cccc1)c3ccc(OC(C)C)cc3
0.248447	FC(F)(F)c1cc(ccc1)C(=O)Nc2cc(c3cc4c(N(C(=O)CC4)C)cc3)c(cc2)C
0.248447	FC(F)(F)c1cc(ccc1)C(=O)Nc2cc(c3cc4c(N(C(=O)CC4)C)cc3)c(cc2)C
0.248447	FC(F)(F)c1cc(ccc1)C(=O)Nc2cc(c3cc4c(N(C(=O)CC4)C)cc3)c(cc2)C
0.248447	FC(F)(F)c1cc(ccc1)C(=O)Nc2cc(c3cc4c(N(C(=O)CC4)C)cc3)c(cc2)C
0.248447	FC(F)(F)c1cc(ccc1)C(=O)Nc2cc(c3cc4c(N(C(=O)CC4)C)cc3)c(cc2)C
0.248447	FC(F)(F)c1cc(ccc1)C(=O)Nc2cc(c3cc4c(N(C(=O)CC4)C)cc3)c(cc2)C
0.248447	FC(F)(F)c1cc(ccc1)C(=O)Nc2cc(c3cc4c(N(C(=O)CC4)C)cc3)c(cc2)C
0.248447	FC(F)(F)c1cc(ccc1)C(=O)Nc2cc(c3cc4c(N(C(=O)CC4)C)cc3)c(cc2)C
0.248447	FC(F)(F)c1cc(ccc1)C(=O)Nc2cc(c3cc4c(N(C(=O)CC4)C)cc3)c(cc2)C
0.248447	FC(F)(F)c1cc(ccc1)C(=O)Nc2cc(c3cc4c(N(C(=O)CC4)C)cc3)c(cc2)C
0.248387	S1C(C(=O)Nc2c(ccc(c2)C3=NN=C4N3CCCCC4)C)=CC=C1C(=O)C
0.248387	S1C(C(=O)Nc2c(ccc(c2)C3=NN=C4N3CCCCC4)C)=CC=C1C(=O)C
0.248387	S1C(C(=O)Nc2c(ccc(c2)C3=NN=C4N3CCCCC4)C)=CC=C1C(=O)C
0.248387	S1C(C(=O)Nc2c(ccc(c2)C3=NN=C4N3CCCCC4)C)=CC=C1C(=O)C
0.248387	S1C(C(=O)Nc2c(ccc(c2)C3=NN=C4N3CCCCC4)C)=CC=C1C(=O)C
0.248387	S1C(C(=O)Nc2c(ccc(c2)C3=NN=C4N3CCCCC4)C)=CC=C1C(=O)C
0.248387	S1C(C(=O)Nc2c(ccc(c2)C3=NN=C4N3CCCCC4)C)=CC=C1C(=O)C
0.248387	S1C(C(=O)Nc2c(ccc(c2)C3=NN=C4N3CCCCC4)C)=CC=C1C(=O)C
0.248387	S1C(C(=O)Nc2c(ccc(c2)C3=NN=C4N3CCCCC4)C)=CC=C1C(=O)C
0.248387	S1C(C(=O)Nc2c(ccc(c2)C3=NN=C4N3CCCCC4)C)=CC=C1C(=O)C
0.248344	S1C(=NC(=C1)CN2CCN(C(=O)C(=O)Nc3c(OC)ccc(OC)c3)CC2)c4ccc(OC)cc4
0.248299	Brc1cc(F)c(NC(=O)N2CCN(CC=3N=C(SC3)c4ccc(OC)cc4)CC2)cc1
0.248299	Brc1cc(F)c(NC(=O)N2CCN(CC=3N=C(SC3)c4ccc(OC)cc4)CC2)cc1
0.248299	Brc1cc(F)c(NC(=O)N2CCN(CC=3N=C(SC3)c4ccc(OC)cc4)CC2)cc1
0.248299	Brc1cc(F)c(NC(=O)N2CCN(CC=3N=C(SC3)c4ccc(OC)cc4)CC2)cc1
0.248299	Brc1cc(F)c(NC(=O)N2CCN(CC=3N=C(SC3)c4ccc(OC)cc4)CC2)cc1
0.248299	Brc1cc(F)c(NC(=O)N2CCN(CC=3N=C(SC3)c4ccc(OC)cc4)CC2)cc1
0.248299	Brc1cc(F)c(NC(=O)N2CCN(CC=3N=C(SC3)c4ccc(OC)cc4)CC2)cc1
0.248299	Brc1cc(F)c(NC(=O)N2CCN(CC=3N=C(SC3)c4ccc(OC)cc4)CC2)cc1
0.248299	Brc1cc(F)c(NC(=O)N2CCN(CC=3N=C(SC3)c4ccc(OC)cc4)CC2)cc1
0.248299	Brc1cc(F)c(NC(=O)N2CCN(CC=3N=C(SC3)c4ccc(OC)cc4)CC2)cc1
0.248252	Clc1c(ccc(NC(=O)C2CC2)c1)C(=O)Nc3c(Sc4ncccn4)cccc3
0.248252	Clc1c(ccc(NC(=O)C2CC2)c1)C(=O)Nc3c(Sc4ncccn4)cccc3
0.248252	Clc1c(ccc(NC(=O)C2CC2)c1)C(=O)Nc3c(Sc4ncccn4)cccc3
0.248252	Clc1c(ccc(NC(=O)C2CC2)c1)C(=O)Nc3c(Sc4ncccn4)cccc3
0.248252	Clc1c(ccc(NC(=O)C2CC2)c1)C(=O)Nc3c(Sc4ncccn4)cccc3
0.248252	Clc1c(ccc(NC(=O)C2CC2)c1)C(=O)Nc3c(Sc4ncccn4)cccc3
0.248252	Clc1c(ccc(NC(=O)C2CC2)c1)C(=O)Nc3c(Sc4ncccn4)cccc3
0.248252	Fc1c(ccc(NC(=O)C(=O)NCc2ccc(NC(=O)c3ccc(F)cc3)cc2)c1)C(=O)N4CCOCC4
0.248175	FC(F)(F)CCc1ccc(cc1)C(=O)Nc2cc3c(cc2)CCCCC3=O
0.248175	FC(F)(F)CCc1ccc(cc1)C(=O)Nc2cc3c(cc2)CCCCC3=O
0.248175	FC(F)(F)CCc1ccc(cc1)C(=O)Nc2cc3c(cc2)CCCCC3=O
0.248175	FC(F)(F)CCc1ccc(cc1)C(=O)Nc2cc3c(cc2)CCCCC3=O
0.248175	FC(F)(F)CCc1ccc(cc1)C(=O)Nc2cc3c(cc2)CCCCC3=O
0.248175	FC(F)(F)CCc1ccc(cc1)C(=O)Nc2cc3c(cc2)CCCCC3=O
0.248175	FC(F)(F)CCc1ccc(cc1)C(=O)Nc2cc3c(cc2)CCCCC3=O
0.248175	FC(F)(F)CCc1ccc(cc1)C(=O)Nc2cc3c(cc2)CCCCC3=O
0.248175	FC(F)(F)CCc1ccc(cc1)C(=O)Nc2cc3c(cc2)CCCCC3=O
0.248175	FC(F)(F)CCc1ccc(cc1)C(=O)Nc2cc3c(cc2)CCCCC3=O
0.24812	O=C(OC)Cc1cc(NC(=O)c2cc(C#N)c(cc2)CC)ccc1
0.248062	Clc1c(ccc(Cl)c1)CNc2c(ccc(NC(=O)C3CC3)c2)C
0.248062	Clc1c(ccc(Cl)c1)CNc2c(ccc(NC(=O)C3CC3)c2)C
0.248031	O=C(Nc1c(ccc(NC(=O)C(C)C)c1)C)C(=O)Nc2cc(c(cc2)CC)CC
0.248031	O=C(Nc1c(ccc(NC(=O)C(C)C)c1)C)C(=O)Nc2cc(c(cc2)CC)CC
0.248031	O=C(Nc1c(ccc(NC(=O)C(C)C)c1)C)C(=O)Nc2cc(c(cc2)CC)CC
0.248031	O=C(Nc1c(ccc(NC(=O)C(C)C)c1)C)C(=O)Nc2cc(c(cc2)CC)CC
0.248031	O=C(Nc1c(ccc(NC(=O)C(C)C)c1)C)C(=O)Nc2cc(c(cc2)CC)CC
0.248031	O=C(Nc1c(ccc(NC(=O)C(C)C)c1)C)C(=O)Nc2cc(c(cc2)CC)CC
0.248031	O=C(Nc1c(ccc(NC(=O)C(C)C)c1)C)C(=O)Nc2cc(c(cc2)CC)CC
0.248031	O=C(Nc1c(ccc(NC(=O)C(C)C)c1)C)C(=O)Nc2cc(c(cc2)CC)CC
0.248031	O=C(Nc1c(ccc(NC(=O)C(C)C)c1)C)C(=O)Nc2cc(c(cc2)CC)CC
0.248031	O=C(Nc1c(ccc(NC(=O)C(C)C)c1)C)C(=O)Nc2cc(c(cc2)CC)CC
0.248031	O=C(Nc1c(OC)ccc(c2ncccc2)c1)C=C
0.248031	O=C(Nc1c(OC)ccc(c2ncccc2)c1)C=C
0.248031	O=C(Nc1c(OC)ccc(c2ncccc2)c1)C=C
0.248031	O=C(Nc1c(OC)ccc(c2ncccc2)c1)C=C
0.248031	O=C(Nc1c(OC)ccc(c2ncccc2)c1)C=C
0.248031	O=C(Nc1c(OC)ccc(c2ncccc2)c1)C=C
0.248031	O=C(Nc1c(OC)ccc(c2ncccc2)c1)C=C
0.248031	O=C(Nc1c(OC)ccc(c2ncccc2)c1)C=C
0.248031	O=C(Nc1c(OC)ccc(c2ncccc2)c1)C=C
0.248031	O=C(Nc1c(OC)ccc(c2ncccc2)c1)C=C
0.247899	O=C(Nc1ccc(Oc2cnccc2)cc1)C=3OC(=CC3)C
0.247899	O=C(Nc1ccc(Oc2cnccc2)cc1)C=3OC(=CC3)C
0.247678	O=C(NC1CC1)c2cc(NC(=O)C=3N(c4c(cccc4)C3)Cc5ccccc5)c(cc2)C
0.247678	O=C(NC1CC1)c2cc(NC(=O)C=3N(c4c(cccc4)C3)Cc5ccccc5)c(cc2)C
0.247678	O=C(NC1CC1)c2cc(NC(=O)C=3N(c4c(cccc4)C3)Cc5ccccc5)c(cc2)C
0.247678	O=C(NC1CC1)c2cc(NC(=O)C=3N(c4c(cccc4)C3)Cc5ccccc5)c(cc2)C
0.247678	O=C(NC1CC1)c2cc(NC(=O)C=3N(c4c(cccc4)C3)Cc5ccccc5)c(cc2)C
0.247678	O=C(NC1CC1)c2cc(NC(=O)C=3N(c4c(cccc4)C3)Cc5ccccc5)c(cc2)C
0.247678	O=C(NC1CC1)c2cc(NC(=O)C=3N(c4c(cccc4)C3)Cc5ccccc5)c(cc2)C
0.247678	O=C(NC1CC1)c2cc(NC(=O)C=3N(c4c(cccc4)C3)Cc5ccccc5)c(cc2)C
0.247678	O=C(NC1CC1)c2cc(NC(=O)C=3N(c4c(cccc4)C3)Cc5ccccc5)c(cc2)C
0.247678	O=C(NC1CC1)c2cc(NC(=O)C=3N(c4c(cccc4)C3)Cc5ccccc5)c(cc2)C
0.247423	S(=O)(=O)(NC(CC)C)c1cc(ccc1)C(=O)Nc2c(ccc(S(=O)(=O)CC=C)c2)C
0.247423	S(=O)(=O)(NC(CC)C)c1cc(ccc1)C(=O)Nc2c(ccc(S(=O)(=O)CC=C)c2)C
0.247423	S(=O)(=O)(NC(CC)C)c1cc(ccc1)C(=O)Nc2c(ccc(S(=O)(=O)CC=C)c2)C
0.247423	S(=O)(=O)(NC(CC)C)c1cc(ccc1)C(=O)Nc2c(ccc(S(=O)(=O)CC=C)c2)C
0.247423	S(=O)(=O)(NC(CC)C)c1cc(ccc1)C(=O)Nc2c(ccc(S(=O)(=O)CC=C)c2)C
0.247423	S(=O)(=O)(NC(CC)C)c1cc(ccc1)C(=O)Nc2c(ccc(S(=O)(=O)CC=C)c2)C
0.247423	S(=O)(=O)(NC(CC)C)c1cc(ccc1)C(=O)Nc2c(ccc(S(=O)(=O)CC=C)c2)C
0.247423	S(=O)(=O)(NC(CC)C)c1cc(ccc1)C(=O)Nc2c(ccc(S(=O)(=O)CC=C)c2)C
0.247423	S(=O)(=O)(NC(CC)C)c1cc(ccc1)C(=O)Nc2c(ccc(S(=O)(=O)CC=C)c2)C
0.247423	S(=O)(=O)(NC(CC)C)c1cc(ccc1)C(=O)Nc2c(ccc(S(=O)(=O)CC=C)c2)C
0.247273	O=C(Nc1c(cc(O)cc1)C)c2cc3c(cc2)C(=O)CC3
0.247273	O=C(Nc1c(cc(O)cc1)C)c2cc3c(cc2)C(=O)CC3
0.247273	O=C(Nc1c(cc(O)cc1)C)c2cc3c(cc2)C(=O)CC3
0.247273	O=C(Nc1c(cc(O)cc1)C)c2cc3c(cc2)C(=O)CC3
0.247273	O=C(Nc1c(cc(O)cc1)C)c2cc3c(cc2)C(=O)CC3
0.247273	O=C(Nc1c(cc(O)cc1)C)c2cc3c(cc2)C(=O)CC3
0.247273	O=C(Nc1c(cc(O)cc1)C)c2cc3c(cc2)C(=O)CC3
0.247273	O=C(Nc1c(cc(O)cc1)C)c2cc3c(cc2)C(=O)CC3
0.247273	O=C(Nc1c(cc(O)cc1)C)c2cc3c(cc2)C(=O)CC3
0.247273	O=C(Nc1c(cc(O)cc1)C)c2cc3c(cc2)C(=O)CC3
0.247273	S(CCc1nccnc1)CCC(=O)Nc2ccc(cc2)C(=O)Nc3c(OC)cccc3
0.247273	S(CCc1nccnc1)CCC(=O)Nc2ccc(cc2)C(=O)Nc3c(OC)cccc3
0.247273	S(CCc1nccnc1)CCC(=O)Nc2ccc(cc2)C(=O)Nc3c(OC)cccc3
0.247273	S(CCc1nccnc1)CCC(=O)Nc2ccc(cc2)C(=O)Nc3c(OC)cccc3
0.247273	S(CCc1nccnc1)CCC(=O)Nc2ccc(cc2)C(=O)Nc3c(OC)cccc3
0.247273	S(CCc1nccnc1)CCC(=O)Nc2ccc(cc2)C(=O)Nc3c(OC)cccc3
0.247232	Fc1c(NC(=O)c2ccc(cc2)C(F)(F)CC(F)(F)F)cc(NC(=O)OC(C)(C)C)cc1
0.247232	Fc1c(NC(=O)c2ccc(cc2)C(F)(F)CC(F)(F)F)cc(NC(=O)OC(C)(C)C)cc1
0.247232	Fc1c(NC(=O)c2ccc(cc2)C(F)(F)CC(F)(F)F)cc(NC(=O)OC(C)(C)C)cc1
0.247232	Fc1c(NC(=O)c2ccc(cc2)C(F)(F)CC(F)(F)F)cc(NC(=O)OC(C)(C)C)cc1
0.247232	Fc1c(NC(=O)c2ccc(cc2)C(F)(F)CC(F)(F)F)cc(NC(=O)OC(C)(C)C)cc1
0.247232	Fc1c(NC(=O)c2ccc(cc2)C(F)(F)CC(F)(F)F)cc(NC(=O)OC(C)(C)C)cc1
0.247232	Fc1c(NC(=O)c2ccc(cc2)C(F)(F)CC(F)(F)F)cc(NC(=O)OC(C)(C)C)cc1
0.247024	S(=O)(=O)(NCCOC)c1cc(ccc1)C(=O)Nc2c(ccc(c2)C3=NN=C4N3CCCCC4)C
0.247024	S(=O)(=O)(NCCOC)c1cc(ccc1)C(=O)Nc2c(ccc(c2)C3=NN=C4N3CCCCC4)C
0.247024	S(=O)(=O)(NCCOC)c1cc(ccc1)C(=O)Nc2c(ccc(c2)C3=NN=C4N3CCCCC4)C
0.247024	S(=O)(=O)(NCCOC)c1cc(ccc1)C(=O)Nc2c(ccc(c2)C3=NN=C4N3CCCCC4)C
0.247024	S(=O)(=O)(NCCOC)c1cc(ccc1)C(=O)Nc2c(ccc(c2)C3=NN=C4N3CCCCC4)C
0.247024	S(=O)(=O)(NCCOC)c1cc(ccc1)C(=O)Nc2c(ccc(c2)C3=NN=C4N3CCCCC4)C
0.247024	S(=O)(=O)(NCCOC)c1cc(ccc1)C(=O)Nc2c(ccc(c2)C3=NN=C4N3CCCCC4)C
0.247024	S(=O)(=O)(NCCOC)c1cc(ccc1)C(=O)Nc2c(ccc(c2)C3=NN=C4N3CCCCC4)C
0.247024	S(=O)(=O)(NCCOC)c1cc(ccc1)C(=O)Nc2c(ccc(c2)C3=NN=C4N3CCCCC4)C
0.247024	S(=O)(=O)(NCCOC)c1cc(ccc1)C(=O)Nc2c(ccc(c2)C3=NN=C4N3CCCCC4)C
0.246575	Clc1c(NC(=O)NC(C)(C)C)cc(cc1)C(=O)Nc2ccc(N3CCN(S(=O)(=O)C(F)F)CC3)cc2
0.246575	Clc1c(NC(=O)NC(C)(C)C)cc(cc1)C(=O)Nc2ccc(N3CCN(S(=O)(=O)C(F)F)CC3)cc2
0.246575	Clc1c(NC(=O)NC(C)(C)C)cc(cc1)C(=O)Nc2ccc(N3CCN(S(=O)(=O)C(F)F)CC3)cc2
0.246575	Clc1c(NC(=O)NC(C)(C)C)cc(cc1)C(=O)Nc2ccc(N3CCN(S(=O)(=O)C(F)F)CC3)cc2
0.246575	Clc1c(NC(=O)NC(C)(C)C)cc(cc1)C(=O)Nc2ccc(N3CCN(S(=O)(=O)C(F)F)CC3)cc2
0.246575	Clc1c(NC(=O)NC(C)(C)C)cc(cc1)C(=O)Nc2ccc(N3CCN(S(=O)(=O)C(F)F)CC3)cc2
0.246575	Clc1c(NC(=O)NC(C)(C)C)cc(cc1)C(=O)Nc2ccc(N3CCN(S(=O)(=O)C(F)F)CC3)cc2
0.246575	Clc1c(NC(=O)NC(C)(C)C)cc(cc1)C(=O)Nc2ccc(N3CCN(S(=O)(=O)C(F)F)CC3)cc2
0.246201	S(=O)(=O)(NC(CC)C)c1cc(ccc1)C(=O)NC=2SC=C(N2)c3cc([N+]([O-])=O)c(cc3)C
0.246201	S(=O)(=O)(NC(CC)C)c1cc(ccc1)C(=O)NC=2SC=C(N2)c3cc([N+]([O-])=O)c(cc3)C
0.246201	S(=O)(=O)(NC(CC)C)c1cc(ccc1)C(=O)NC=2SC=C(N2)c3cc([N+]([O-])=O)c(cc3)C
0.246201	S(=O)(=O)(NC(CC)C)c1cc(ccc1)C(=O)NC=2SC=C(N2)c3cc([N+]([O-])=O)c(cc3)C
0.246201	S(=O)(=O)(NC(CC)C)c1cc(ccc1)C(=O)NC=2SC=C(N2)c3cc([N+]([O-])=O)c(cc3)C
0.246201	S(=O)(=O)(NC(CC)C)c1cc(ccc1)C(=O)NC=2SC=C(N2)c3cc([N+]([O-])=O)c(cc3)C
0.246201	S(=O)(=O)(NC(CC)C)c1cc(ccc1)C(=O)NC=2SC=C(N2)c3cc([N+]([O-])=O)c(cc3)C
0.246201	S(=O)(=O)(NC(CC)C)c1cc(ccc1)C(=O)NC=2SC=C(N2)c3cc([N+]([O-])=O)c(cc3)C
0.246201	S(=O)(=O)(NC(CC)C)c1cc(ccc1)C(=O)NC=2SC=C(N2)c3cc([N+]([O-])=O)c(cc3)C
0.246201	S(=O)(=O)(NC(CC)C)c1cc(ccc1)C(=O)NC=2SC=C(N2)c3cc([N+]([O-])=O)c(cc3)C
0.246201	S1c2c(cc(cc2)C(=O)Nc3c(ccc(c3)C4=NN=C5N4CCCCC5)C)CCC1
0.246201	S1c2c(cc(cc2)C(=O)Nc3c(ccc(c3)C4=NN=C5N4CCCCC5)C)CCC1
0.246201	S1c2c(cc(cc2)C(=O)Nc3c(ccc(c3)C4=NN=C5N4CCCCC5)C)CCC1
0.246201	S1c2c(cc(cc2)C(=O)Nc3c(ccc(c3)C4=NN=C5N4CCCCC5)C)CCC1
0.246154	O=C(NC)c1cc(ccc1)CNc2ncc(N3CCN(CC3)C)cc2
0.246154	O=C(NC)c1cc(ccc1)CNc2ncc(N3CCN(CC3)C)cc2
0.246154	O=C(NC)c1cc(ccc1)CNc2ncc(N3CCN(CC3)C)cc2
0.246154	O=C(NC)c1cc(ccc1)CNc2ncc(N3CCN(CC3)C)cc2
0.246154	O=C(NC)c1cc(ccc1)CNc2ncc(N3CCN(CC3)C)cc2
0.246154	O=C(NC)c1cc(ccc1)CNc2ncc(N3CCN(CC3)C)cc2
0.246154	O=C(NC)c1cc(ccc1)CNc2ncc(N3CCN(CC3)C)cc2
0.246154	O=C(NC)c1cc(ccc1)CNc2ncc(N3CCN(CC3)C)cc2
0.246154	O=C(NC)c1cc(ccc1)CNc2ncc(N3CCN(CC3)C)cc2
0.246154	O=C(NC)c1cc(ccc1)CNc2ncc(N3CCN(CC3)C)cc2
0.246106	Clc1c(OC)cc(OC)c(NS(=O)(=O)c2c(ccc(c2)C(=O)Nc3cc(NC(=O)C(C)(C)C)c(cc3)C)C)c1
0.245968	Brc1cc(NCc2ccc(cc2)CN3CCOCC3)c(cc1)CN4CCN(Cc5ccccc5)CC4
0.245968	Brc1cc(NCc2ccc(cc2)CN3CCOCC3)c(cc1)CN4CCN(Cc5ccccc5)CC4
0.245968	Brc1cc(NCc2ccc(cc2)CN3CCOCC3)c(cc1)CN4CCN(Cc5ccccc5)CC4
0.245968	Brc1cc(NCc2ccc(cc2)CN3CCOCC3)c(cc1)CN4CCN(Cc5ccccc5)CC4
0.245968	Brc1cc(NCc2ccc(cc2)CN3CCOCC3)c(cc1)CN4CCN(Cc5ccccc5)CC4
0.245968	Brc1cc(NCc2ccc(cc2)CN3CCOCC3)c(cc1)CN4CCN(Cc5ccccc5)CC4
0.245968	Brc1cc(NCc2ccc(cc2)CN3CCOCC3)c(cc1)CN4CCN(Cc5ccccc5)CC4
0.245968	Brc1cc(NCc2ccc(cc2)CN3CCOCC3)c(cc1)CN4CCN(Cc5ccccc5)CC4
0.245968	Brc1cc(NCc2ccc(cc2)CN3CCOCC3)c(cc1)CN4CCN(Cc5ccccc5)CC4
0.245968	Brc1cc(NCc2ccc(cc2)CN3CCOCC3)c(cc1)CN4CCN(Cc5ccccc5)CC4
0.245955	S1C(=NC(c2c(ccc(c2)C)C)=C1)NC(=O)C3=CNC(C(=O)N4CCCC4)=C3
0.245955	S1C(=NC(c2c(ccc(c2)C)C)=C1)NC(=O)C3=CNC(C(=O)N4CCCC4)=C3
0.245675	Ic1c(cccc1)C(=O)Nc2ccc(cc2)CC(=O)NCc3cc(ccc3)C=4OC=NC4
0.245614	Clc1c(NC(=O)CN2CCN(Cc3ccncc3)CC2)cc(S(=O)(=O)N4CCCCCC4)cc1
0.245614	Clc1c(NC(=O)CN2CCN(Cc3ccncc3)CC2)cc(S(=O)(=O)N4CCCCCC4)cc1
0.245614	Clc1c(NC(=O)CN2CCN(Cc3ccncc3)CC2)cc(S(=O)(=O)N4CCCCCC4)cc1
0.245614	Clc1c(NC(=O)CN2CCN(Cc3ccncc3)CC2)cc(S(=O)(=O)N4CCCCCC4)cc1
0.245614	Clc1c(NC(=O)CN2CCN(Cc3ccncc3)CC2)cc(S(=O)(=O)N4CCCCCC4)cc1
0.245614	Clc1c(NC(=O)CN2CCN(Cc3ccncc3)CC2)cc(S(=O)(=O)N4CCCCCC4)cc1
[truncated: 8,001 more rows]
