# Supplementary material for: Galileo: Three-dimensional searching in large combinatorial fragment spaces on the example of pharmacophores
Source: J Comput Aided Mol Des. 2022 Nov 24;37(1):1–16. doi: 10.1007/s10822-022-00485-y (PMC10032335; doi:10.1007/s10822-022-00485-y)
Supplement: Supplementary file 4 — Supplementary file 3a [file 10822_2022_485_MOESM3_ESMa.zip › Imatinib_Galileo/14/out_9.csv]

Score	SMILES
0.428	O=C(Nc1ccc(cc1)CN2CCN(Cc3ccccc3)CC2)c4cc(c(cc4)C)C=5C=NN(C5)C
0.428	O=C(Nc1ccc(cc1)CN2CCN(Cc3ccccc3)CC2)c4cc(c(cc4)C)C=5C=NN(C5)C
0.428	O=C(Nc1ccc(cc1)CN2CCN(Cc3ccccc3)CC2)c4cc(c(cc4)C)C=5C=NN(C5)C
0.428	O=C(Nc1ccc(cc1)CN2CCN(Cc3ccccc3)CC2)c4cc(c(cc4)C)C=5C=NN(C5)C
0.428	O=C(Nc1ccc(cc1)CN2CCN(Cc3ccccc3)CC2)c4cc(c(cc4)C)C=5C=NN(C5)C
0.428	O=C(Nc1ccc(cc1)CN2CCN(Cc3ccccc3)CC2)c4cc(c(cc4)C)C=5C=NN(C5)C
0.428	O=C(Nc1ccc(cc1)CN2CCN(Cc3ccccc3)CC2)c4cc(c(cc4)C)C=5C=NN(C5)C
0.428	O=C(Nc1ccc(cc1)CN2CCN(Cc3ccccc3)CC2)c4cc(c(cc4)C)C=5C=NN(C5)C
0.428	O=C(Nc1ccc(cc1)CN2CCN(Cc3ccccc3)CC2)c4cc(c(cc4)C)C=5C=NN(C5)C
0.428	O=C(Nc1ccc(cc1)CN2CCN(Cc3ccccc3)CC2)c4cc(c(cc4)C)C=5C=NN(C5)C
0.403433	O=C(O)c1c(ccc(NC(=O)c2ccc(cc2)CN3CCOCC3)c1)C
0.403433	O=C(O)c1c(ccc(NC(=O)c2ccc(cc2)CN3CCOCC3)c1)C
0.403433	O=C(O)c1c(ccc(NC(=O)c2ccc(cc2)CN3CCOCC3)c1)C
0.403433	O=C(O)c1c(ccc(NC(=O)c2ccc(cc2)CN3CCOCC3)c1)C
0.403433	O=C(O)c1c(ccc(NC(=O)c2ccc(cc2)CN3CCOCC3)c1)C
0.403433	O=C(O)c1c(ccc(NC(=O)c2ccc(cc2)CN3CCOCC3)c1)C
0.403433	O=C(O)c1c(ccc(NC(=O)c2ccc(cc2)CN3CCOCC3)c1)C
0.403433	O=C(O)c1c(ccc(NC(=O)c2ccc(cc2)CN3CCOCC3)c1)C
0.403433	O=C(O)c1c(ccc(NC(=O)c2ccc(cc2)CN3CCOCC3)c1)C
0.403433	O=C(O)c1c(ccc(NC(=O)c2ccc(cc2)CN3CCOCC3)c1)C
0.387931	S1CCN(Cc2cc(c(NC(=O)c3ccc(C#N)cc3)cc2)C)CC1
0.387931	S1CCN(Cc2cc(c(NC(=O)c3ccc(C#N)cc3)cc2)C)CC1
0.387931	S1CCN(Cc2cc(c(NC(=O)c3ccc(C#N)cc3)cc2)C)CC1
0.387931	S1CCN(Cc2cc(c(NC(=O)c3ccc(C#N)cc3)cc2)C)CC1
0.387931	S1CCN(Cc2cc(c(NC(=O)c3ccc(C#N)cc3)cc2)C)CC1
0.387931	S1CCN(Cc2cc(c(NC(=O)c3ccc(C#N)cc3)cc2)C)CC1
0.387931	S1CCN(Cc2cc(c(NC(=O)c3ccc(C#N)cc3)cc2)C)CC1
0.387931	S1CCN(Cc2cc(c(NC(=O)c3ccc(C#N)cc3)cc2)C)CC1
0.387931	S1CCN(Cc2cc(c(NC(=O)c3ccc(C#N)cc3)cc2)C)CC1
0.387931	S1CCN(Cc2cc(c(NC(=O)c3ccc(C#N)cc3)cc2)C)CC1
0.386029	O=C(NC1=NC(=NN1)c2cc(C#N)ccc2)c3cc(NC(=O)Cc4ccncc4)c(cc3)C
0.386029	O=C(NC1=NC(=NN1)c2cc(C#N)ccc2)c3cc(NC(=O)Cc4ccncc4)c(cc3)C
0.386029	O=C(NC1=NC(=NN1)c2cc(C#N)ccc2)c3cc(NC(=O)Cc4ccncc4)c(cc3)C
0.386029	O=C(NC1=NC(=NN1)c2cc(C#N)ccc2)c3cc(NC(=O)Cc4ccncc4)c(cc3)C
0.386029	O=C(NC1=NC(=NN1)c2cc(C#N)ccc2)c3cc(NC(=O)Cc4ccncc4)c(cc3)C
0.386029	O=C(NC1=NC(=NN1)c2cc(C#N)ccc2)c3cc(NC(=O)Cc4ccncc4)c(cc3)C
0.386029	O=C(NC1=NC(=NN1)c2cc(C#N)ccc2)c3cc(NC(=O)Cc4ccncc4)c(cc3)C
0.386029	O=C(NC1=NC(=NN1)c2cc(C#N)ccc2)c3cc(NC(=O)Cc4ccncc4)c(cc3)C
0.386029	O=C(NC1=NC(=NN1)c2cc(C#N)ccc2)c3cc(NC(=O)Cc4ccncc4)c(cc3)C
0.386029	O=C(NC1=NC(=NN1)c2cc(C#N)ccc2)c3cc(NC(=O)Cc4ccncc4)c(cc3)C
0.382353	ClC=1SC(c2cnc(cc2)C(=O)Nc3c(cc(cc3)CN4CCSCC4)C)=CC1
0.382353	ClC=1SC(c2cnc(cc2)C(=O)Nc3c(cc(cc3)CN4CCSCC4)C)=CC1
0.382353	ClC=1SC(c2cnc(cc2)C(=O)Nc3c(cc(cc3)CN4CCSCC4)C)=CC1
0.382353	ClC=1SC(c2cnc(cc2)C(=O)Nc3c(cc(cc3)CN4CCSCC4)C)=CC1
0.382353	ClC=1SC(c2cnc(cc2)C(=O)Nc3c(cc(cc3)CN4CCSCC4)C)=CC1
0.382353	ClC=1SC(c2cnc(cc2)C(=O)Nc3c(cc(cc3)CN4CCSCC4)C)=CC1
0.382353	ClC=1SC(c2cnc(cc2)C(=O)Nc3c(cc(cc3)CN4CCSCC4)C)=CC1
0.382353	ClC=1SC(c2cnc(cc2)C(=O)Nc3c(cc(cc3)CN4CCSCC4)C)=CC1
0.382353	ClC=1SC(c2cnc(cc2)C(=O)Nc3c(cc(cc3)CN4CCSCC4)C)=CC1
0.382353	ClC=1SC(c2cnc(cc2)C(=O)Nc3c(cc(cc3)CN4CCSCC4)C)=CC1
0.38	Clc1c(ccc(NC(=O)c2ccc(cc2)C3=NOC=N3)c1)CN4CCOCC4
0.38	Clc1c(ccc(NC(=O)c2ccc(cc2)C3=NOC=N3)c1)CN4CCOCC4
0.38	Clc1c(ccc(NC(=O)c2ccc(cc2)C3=NOC=N3)c1)CN4CCOCC4
0.38	Clc1c(ccc(NC(=O)c2ccc(cc2)C3=NOC=N3)c1)CN4CCOCC4
0.38	Clc1c(ccc(NC(=O)c2ccc(cc2)C3=NOC=N3)c1)CN4CCOCC4
0.38	Clc1c(ccc(NC(=O)c2ccc(cc2)C3=NOC=N3)c1)CN4CCOCC4
0.38	Clc1c(ccc(NC(=O)c2ccc(cc2)C3=NOC=N3)c1)CN4CCOCC4
0.38	Clc1c(ccc(NC(=O)c2ccc(cc2)C3=NOC=N3)c1)CN4CCOCC4
0.38	Clc1c(ccc(NC(=O)c2ccc(cc2)C3=NOC=N3)c1)CN4CCOCC4
0.379562	O=C(Nc1ncc(cc1)CN2CCOCC2)c3cc(c(cc3)C)C=4C=NN(C4)C
0.379562	O=C(Nc1ncc(cc1)CN2CCOCC2)c3cc(c(cc3)C)C=4C=NN(C4)C
0.379562	O=C(Nc1ncc(cc1)CN2CCOCC2)c3cc(c(cc3)C)C=4C=NN(C4)C
0.379562	O=C(Nc1ncc(cc1)CN2CCOCC2)c3cc(c(cc3)C)C=4C=NN(C4)C
0.379562	O=C(Nc1ncc(cc1)CN2CCOCC2)c3cc(c(cc3)C)C=4C=NN(C4)C
0.379562	O=C(Nc1ncc(cc1)CN2CCOCC2)c3cc(c(cc3)C)C=4C=NN(C4)C
0.379562	O=C(Nc1ncc(cc1)CN2CCOCC2)c3cc(c(cc3)C)C=4C=NN(C4)C
0.379562	O=C(Nc1ncc(cc1)CN2CCOCC2)c3cc(c(cc3)C)C=4C=NN(C4)C
0.379562	O=C(Nc1ncc(cc1)CN2CCOCC2)c3cc(c(cc3)C)C=4C=NN(C4)C
0.379562	O=C(Nc1ncc(cc1)CN2CCOCC2)c3cc(c(cc3)C)C=4C=NN(C4)C
0.378906	S1CCN(Cc2cc(c(NC(=O)c3ccc(Nc4c(OC)cc(OC)cc4)cc3)cc2)C)CC1
0.378906	S1CCN(Cc2cc(c(NC(=O)c3ccc(Nc4c(OC)cc(OC)cc4)cc3)cc2)C)CC1
0.378906	S1CCN(Cc2cc(c(NC(=O)c3ccc(Nc4c(OC)cc(OC)cc4)cc3)cc2)C)CC1
0.378906	S1CCN(Cc2cc(c(NC(=O)c3ccc(Nc4c(OC)cc(OC)cc4)cc3)cc2)C)CC1
0.378906	S1CCN(Cc2cc(c(NC(=O)c3ccc(Nc4c(OC)cc(OC)cc4)cc3)cc2)C)CC1
0.378906	S1CCN(Cc2cc(c(NC(=O)c3ccc(Nc4c(OC)cc(OC)cc4)cc3)cc2)C)CC1
0.378906	S1CCN(Cc2cc(c(NC(=O)c3ccc(Nc4c(OC)cc(OC)cc4)cc3)cc2)C)CC1
0.378906	S1CCN(Cc2cc(c(NC(=O)c3ccc(Nc4c(OC)cc(OC)cc4)cc3)cc2)C)CC1
0.378906	S1CCN(Cc2cc(c(NC(=O)c3ccc(Nc4c(OC)cc(OC)cc4)cc3)cc2)C)CC1
0.378906	S1CCN(Cc2cc(c(NC(=O)c3ccc(Nc4c(OC)cc(OC)cc4)cc3)cc2)C)CC1
0.37751	O=C(NCC(=O)Nc1cnccc1)c2cc(NC(=O)Cc3ccncc3)c(cc2)C
0.37751	O=C(NCC(=O)Nc1cnccc1)c2cc(NC(=O)Cc3ccncc3)c(cc2)C
0.37751	O=C(NCC(=O)Nc1cnccc1)c2cc(NC(=O)Cc3ccncc3)c(cc2)C
0.37751	O=C(NCC(=O)Nc1cnccc1)c2cc(NC(=O)Cc3ccncc3)c(cc2)C
0.37751	O=C(NCC(=O)Nc1cnccc1)c2cc(NC(=O)Cc3ccncc3)c(cc2)C
0.37751	O=C(NCC(=O)Nc1cnccc1)c2cc(NC(=O)Cc3ccncc3)c(cc2)C
0.37751	O=C(NCC(=O)Nc1cnccc1)c2cc(NC(=O)Cc3ccncc3)c(cc2)C
0.37751	O=C(NCC(=O)Nc1cnccc1)c2cc(NC(=O)Cc3ccncc3)c(cc2)C
0.37751	O=C(NCC(=O)Nc1cnccc1)c2cc(NC(=O)Cc3ccncc3)c(cc2)C
0.37751	O=C(NCC(=O)Nc1cnccc1)c2cc(NC(=O)Cc3ccncc3)c(cc2)C
0.374502	O=C(N1CCN(Cc2ccc(cc2)C)CC1)c3cc(NC(=O)Cc4ccncc4)c(cc3)C
0.373874	O=C(Nc1c(ccc(NC(=O)C(C)C)c1)C)c2ccc(cc2)C(=O)Nc3ccccc3
0.373874	O=C(Nc1c(ccc(NC(=O)C(C)C)c1)C)c2ccc(cc2)C(=O)Nc3ccccc3
0.373874	O=C(Nc1c(ccc(NC(=O)C(C)C)c1)C)c2ccc(cc2)C(=O)Nc3ccccc3
0.373874	O=C(Nc1c(ccc(NC(=O)C(C)C)c1)C)c2ccc(cc2)C(=O)Nc3ccccc3
0.373874	O=C(Nc1c(ccc(NC(=O)C(C)C)c1)C)c2ccc(cc2)C(=O)Nc3ccccc3
0.373874	O=C(Nc1c(ccc(NC(=O)C(C)C)c1)C)c2ccc(cc2)C(=O)Nc3ccccc3
0.373874	O=C(Nc1c(ccc(NC(=O)C(C)C)c1)C)c2ccc(cc2)C(=O)Nc3ccccc3
0.373874	O=C(Nc1c(ccc(NC(=O)C(C)C)c1)C)c2ccc(cc2)C(=O)Nc3ccccc3
0.373874	O=C(Nc1c(ccc(NC(=O)C(C)C)c1)C)c2ccc(cc2)C(=O)Nc3ccccc3
0.373874	O=C(Nc1c(ccc(NC(=O)C(C)C)c1)C)c2ccc(cc2)C(=O)Nc3ccccc3
0.373541	O=C(Nc1ncc(cc1)CN2CCOCC2)c3cc(N4CCOCC4)c(cc3)C
0.373541	O=C(Nc1ncc(cc1)CN2CCOCC2)c3cc(N4CCOCC4)c(cc3)C
0.373541	O=C(Nc1ncc(cc1)CN2CCOCC2)c3cc(N4CCOCC4)c(cc3)C
0.373541	O=C(Nc1ncc(cc1)CN2CCOCC2)c3cc(N4CCOCC4)c(cc3)C
0.373541	O=C(Nc1ncc(cc1)CN2CCOCC2)c3cc(N4CCOCC4)c(cc3)C
0.373541	O=C(Nc1ncc(cc1)CN2CCOCC2)c3cc(N4CCOCC4)c(cc3)C
0.373541	O=C(Nc1ncc(cc1)CN2CCOCC2)c3cc(N4CCOCC4)c(cc3)C
0.373541	O=C(Nc1ncc(cc1)CN2CCOCC2)c3cc(N4CCOCC4)c(cc3)C
0.373541	O=C(Nc1ncc(cc1)CN2CCOCC2)c3cc(N4CCOCC4)c(cc3)C
0.373541	O=C(Nc1ncc(cc1)CN2CCOCC2)c3cc(N4CCOCC4)c(cc3)C
0.37247	S1CCN(Cc2cc(c(NC(=O)c3nc(ccc3)C(=O)NC)cc2)C)CC1
0.37247	S1CCN(Cc2cc(c(NC(=O)c3nc(ccc3)C(=O)NC)cc2)C)CC1
0.37247	S1CCN(Cc2cc(c(NC(=O)c3nc(ccc3)C(=O)NC)cc2)C)CC1
0.37247	S1CCN(Cc2cc(c(NC(=O)c3nc(ccc3)C(=O)NC)cc2)C)CC1
0.37247	S1CCN(Cc2cc(c(NC(=O)c3nc(ccc3)C(=O)NC)cc2)C)CC1
0.37247	S1CCN(Cc2cc(c(NC(=O)c3nc(ccc3)C(=O)NC)cc2)C)CC1
0.37247	S1CCN(Cc2cc(c(NC(=O)c3nc(ccc3)C(=O)NC)cc2)C)CC1
0.37247	S1CCN(Cc2cc(c(NC(=O)c3nc(ccc3)C(=O)NC)cc2)C)CC1
0.37247	S1CCN(Cc2cc(c(NC(=O)c3nc(ccc3)C(=O)NC)cc2)C)CC1
0.37247	S1CCN(Cc2cc(c(NC(=O)c3nc(ccc3)C(=O)NC)cc2)C)CC1
0.37234	S1CCN(Cc2cc(c(NC(=O)c3c(N)c(ncc3)c4ccccc4)cc2)C)CC1
0.37234	S1CCN(Cc2cc(c(NC(=O)c3c(N)c(ncc3)c4ccccc4)cc2)C)CC1
0.37234	S1CCN(Cc2cc(c(NC(=O)c3c(N)c(ncc3)c4ccccc4)cc2)C)CC1
0.37234	S1CCN(Cc2cc(c(NC(=O)c3c(N)c(ncc3)c4ccccc4)cc2)C)CC1
0.37234	S1CCN(Cc2cc(c(NC(=O)c3c(N)c(ncc3)c4ccccc4)cc2)C)CC1
0.37234	S1CCN(Cc2cc(c(NC(=O)c3c(N)c(ncc3)c4ccccc4)cc2)C)CC1
0.37234	S1CCN(Cc2cc(c(NC(=O)c3c(N)c(ncc3)c4ccccc4)cc2)C)CC1
0.37234	S1CCN(Cc2cc(c(NC(=O)c3c(N)c(ncc3)c4ccccc4)cc2)C)CC1
0.37234	S1CCN(Cc2cc(c(NC(=O)c3c(N)c(ncc3)c4ccccc4)cc2)C)CC1
0.37234	S1CCN(Cc2cc(c(NC(=O)c3c(N)c(ncc3)c4ccccc4)cc2)C)CC1
0.371681	O=C(Nc1cc(c(cc1)CC)CC)c2ccc(cc2)CN3CCOCC3
0.371681	O=C(Nc1cc(c(cc1)CC)CC)c2ccc(cc2)CN3CCOCC3
0.371681	O=C(Nc1cc(c(cc1)CC)CC)c2ccc(cc2)CN3CCOCC3
0.371681	O=C(Nc1cc(c(cc1)CC)CC)c2ccc(cc2)CN3CCOCC3
0.371681	O=C(Nc1cc(c(cc1)CC)CC)c2ccc(cc2)CN3CCOCC3
0.371681	O=C(Nc1cc(c(cc1)CC)CC)c2ccc(cc2)CN3CCOCC3
0.371681	O=C(Nc1cc(c(cc1)CC)CC)c2ccc(cc2)CN3CCOCC3
0.371681	O=C(Nc1cc(c(cc1)CC)CC)c2ccc(cc2)CN3CCOCC3
0.371681	O=C(Nc1cc(c(cc1)CC)CC)c2ccc(cc2)CN3CCOCC3
0.371681	O=C(Nc1cc(c(cc1)CC)CC)c2ccc(cc2)CN3CCOCC3
0.367041	S(=O)(=O)(Nc1cc(ccc1)C(=O)Nc2ccc(cc2)CN3CCN(Cc4ccccc4)CC3)c5c(ccc(c5)C)C
0.367041	S(=O)(=O)(Nc1cc(ccc1)C(=O)Nc2ccc(cc2)CN3CCN(Cc4ccccc4)CC3)c5c(ccc(c5)C)C
0.367041	S(=O)(=O)(Nc1cc(ccc1)C(=O)Nc2ccc(cc2)CN3CCN(Cc4ccccc4)CC3)c5c(ccc(c5)C)C
0.367041	S(=O)(=O)(Nc1cc(ccc1)C(=O)Nc2ccc(cc2)CN3CCN(Cc4ccccc4)CC3)c5c(ccc(c5)C)C
0.367041	S(=O)(=O)(Nc1cc(ccc1)C(=O)Nc2ccc(cc2)CN3CCN(Cc4ccccc4)CC3)c5c(ccc(c5)C)C
0.367041	S(=O)(=O)(Nc1cc(ccc1)C(=O)Nc2ccc(cc2)CN3CCN(Cc4ccccc4)CC3)c5c(ccc(c5)C)C
0.367041	S(=O)(=O)(Nc1cc(ccc1)C(=O)Nc2ccc(cc2)CN3CCN(Cc4ccccc4)CC3)c5c(ccc(c5)C)C
0.367041	S(=O)(=O)(Nc1cc(ccc1)C(=O)Nc2ccc(cc2)CN3CCN(Cc4ccccc4)CC3)c5c(ccc(c5)C)C
0.367041	S(=O)(=O)(Nc1cc(ccc1)C(=O)Nc2ccc(cc2)CN3CCN(Cc4ccccc4)CC3)c5c(ccc(c5)C)C
0.367041	S(=O)(=O)(Nc1cc(ccc1)C(=O)Nc2ccc(cc2)CN3CCN(Cc4ccccc4)CC3)c5c(ccc(c5)C)C
0.366667	O=C(Nc1ccc(cc1)CNCC)c2cc(NC(=O)Cc3ccncc3)c(cc2)C
0.366667	O=C(Nc1ccc(cc1)CNCC)c2cc(NC(=O)Cc3ccncc3)c(cc2)C
0.366667	O=C(Nc1ccc(cc1)CNCC)c2cc(NC(=O)Cc3ccncc3)c(cc2)C
0.366667	O=C(Nc1ccc(cc1)CNCC)c2cc(NC(=O)Cc3ccncc3)c(cc2)C
0.363985	Clc1c(ccc(NC(=O)c2ccc(cc2)C3=NN(C=N3)C)c1)CN4CCOCC4
0.363985	Clc1c(ccc(NC(=O)c2ccc(cc2)C3=NN(C=N3)C)c1)CN4CCOCC4
0.363985	Clc1c(ccc(NC(=O)c2ccc(cc2)C3=NN(C=N3)C)c1)CN4CCOCC4
0.363985	Clc1c(ccc(NC(=O)c2ccc(cc2)C3=NN(C=N3)C)c1)CN4CCOCC4
0.363985	Clc1c(ccc(NC(=O)c2ccc(cc2)C3=NN(C=N3)C)c1)CN4CCOCC4
0.363985	Clc1c(ccc(NC(=O)c2ccc(cc2)C3=NN(C=N3)C)c1)CN4CCOCC4
0.363985	Clc1c(ccc(NC(=O)c2ccc(cc2)C3=NN(C=N3)C)c1)CN4CCOCC4
0.363985	Clc1c(ccc(NC(=O)c2ccc(cc2)C3=NN(C=N3)C)c1)CN4CCOCC4
0.363985	Clc1c(ccc(NC(=O)c2ccc(cc2)C3=NN(C=N3)C)c1)CN4CCOCC4
0.363985	Clc1c(ccc(NC(=O)c2ccc(cc2)C3=NN(C=N3)C)c1)CN4CCOCC4
0.363636	O=C(Nc1ccc(cc1)CCCCN)c2cc(NC(=O)Cc3ccncc3)c(cc2)C
0.363636	O=C(Nc1ccc(cc1)CCCCN)c2cc(NC(=O)Cc3ccncc3)c(cc2)C
0.363636	O=C(Nc1ccc(cc1)CCCCN)c2cc(NC(=O)Cc3ccncc3)c(cc2)C
0.363636	O=C(Nc1ccc(cc1)CCCCN)c2cc(NC(=O)Cc3ccncc3)c(cc2)C
0.363636	O=C(Nc1ccc(cc1)CCCCN)c2cc(NC(=O)Cc3ccncc3)c(cc2)C
0.363636	O=C(Nc1ccc(cc1)CCCCN)c2cc(NC(=O)Cc3ccncc3)c(cc2)C
0.363636	O=C(Nc1ccc(cc1)CCCCN)c2cc(NC(=O)Cc3ccncc3)c(cc2)C
0.363636	O=C(Nc1ccc(cc1)CCCCN)c2cc(NC(=O)Cc3ccncc3)c(cc2)C
0.363636	S1C(=NC(=C1)C)CNc2cc(ccc2)C(=O)Nc3c(cc(cc3)CN4CCSCC4)C
0.363636	S1C(=NC(=C1)C)CNc2cc(ccc2)C(=O)Nc3c(cc(cc3)CN4CCSCC4)C
0.363636	S1C(=NC(=C1)C)CNc2cc(ccc2)C(=O)Nc3c(cc(cc3)CN4CCSCC4)C
0.363636	S1C(=NC(=C1)C)CNc2cc(ccc2)C(=O)Nc3c(cc(cc3)CN4CCSCC4)C
0.363636	S1C(=NC(=C1)C)CNc2cc(ccc2)C(=O)Nc3c(cc(cc3)CN4CCSCC4)C
0.363636	S1C(=NC(=C1)C)CNc2cc(ccc2)C(=O)Nc3c(cc(cc3)CN4CCSCC4)C
0.363636	S1C(=NC(=C1)C)CNc2cc(ccc2)C(=O)Nc3c(cc(cc3)CN4CCSCC4)C
0.363636	S1C(=NC(=C1)C)CNc2cc(ccc2)C(=O)Nc3c(cc(cc3)CN4CCSCC4)C
0.363636	S1C(=NC(=C1)C)CNc2cc(ccc2)C(=O)Nc3c(cc(cc3)CN4CCSCC4)C
0.363636	S1C(=NC(=C1)C)CNc2cc(ccc2)C(=O)Nc3c(cc(cc3)CN4CCSCC4)C
0.363636	O=C(Nc1ccc(cc1)CCCCN)c2cc(NC(=O)Cc3ccncc3)c(cc2)C
0.363265	O=C(Nc1c(ccc(c1)Cc2ncccc2)C)c3cnc(cc3)C
0.363265	O=C(Nc1c(ccc(c1)Cc2ncccc2)C)c3cnc(cc3)C
0.363265	O=C(Nc1c(ccc(c1)Cc2ncccc2)C)c3cnc(cc3)C
0.361217	S1CCN(Cc2cc(c(NC(=O)c3nc(ccn3)C(F)(F)F)cc2)C)CC1
0.361217	S1CCN(Cc2cc(c(NC(=O)c3nc(ccn3)C(F)(F)F)cc2)C)CC1
0.361217	S1CCN(Cc2cc(c(NC(=O)c3nc(ccn3)C(F)(F)F)cc2)C)CC1
0.361217	S1CCN(Cc2cc(c(NC(=O)c3nc(ccn3)C(F)(F)F)cc2)C)CC1
0.361217	S1CCN(Cc2cc(c(NC(=O)c3nc(ccn3)C(F)(F)F)cc2)C)CC1
0.361217	S1CCN(Cc2cc(c(NC(=O)c3nc(ccn3)C(F)(F)F)cc2)C)CC1
0.361217	S1CCN(Cc2cc(c(NC(=O)c3nc(ccn3)C(F)(F)F)cc2)C)CC1
0.361217	S1CCN(Cc2cc(c(NC(=O)c3nc(ccn3)C(F)(F)F)cc2)C)CC1
0.361217	S1CCN(Cc2cc(c(NC(=O)c3nc(ccn3)C(F)(F)F)cc2)C)CC1
0.361217	S1CCN(Cc2cc(c(NC(=O)c3nc(ccn3)C(F)(F)F)cc2)C)CC1
0.360656	O=C(Nc1cc(Oc2nccnc2)ccc1)c3ccc(cc3)CN4CCOCC4
0.360656	O=C(Nc1cc(Oc2nccnc2)ccc1)c3ccc(cc3)CN4CCOCC4
0.360656	O=C(Nc1cc(Oc2nccnc2)ccc1)c3ccc(cc3)CN4CCOCC4
0.360656	O=C(Nc1cc(Oc2nccnc2)ccc1)c3ccc(cc3)CN4CCOCC4
0.360656	O=C(Nc1cc(Oc2nccnc2)ccc1)c3ccc(cc3)CN4CCOCC4
0.360656	O=C(Nc1cc(Oc2nccnc2)ccc1)c3ccc(cc3)CN4CCOCC4
0.360656	O=C(Nc1cc(Oc2nccnc2)ccc1)c3ccc(cc3)CN4CCOCC4
0.360656	O=C(Nc1cc(Oc2nccnc2)ccc1)c3ccc(cc3)CN4CCOCC4
0.360656	O=C(Nc1cc(Oc2nccnc2)ccc1)c3ccc(cc3)CN4CCOCC4
0.360656	O=C(Nc1cc(Oc2nccnc2)ccc1)c3ccc(cc3)CN4CCOCC4
0.36	O=C(NCCc1ccc(c2ccccc2)cc1)c3cc(NC(=O)Cc4ccncc4)c(cc3)C
0.36	O=C(NCCc1ccc(c2ccccc2)cc1)c3cc(NC(=O)Cc4ccncc4)c(cc3)C
0.36	O=C(NCCc1ccc(c2ccccc2)cc1)c3cc(NC(=O)Cc4ccncc4)c(cc3)C
0.36	O=C(NCCc1ccc(c2ccccc2)cc1)c3cc(NC(=O)Cc4ccncc4)c(cc3)C
0.36	O=C(NCCc1ccc(c2ccccc2)cc1)c3cc(NC(=O)Cc4ccncc4)c(cc3)C
0.36	O=C(NCCc1ccc(c2ccccc2)cc1)c3cc(NC(=O)Cc4ccncc4)c(cc3)C
0.36	O=C(NCCc1ccc(c2ccccc2)cc1)c3cc(NC(=O)Cc4ccncc4)c(cc3)C
0.36	O=C(NCCc1ccc(c2ccccc2)cc1)c3cc(NC(=O)Cc4ccncc4)c(cc3)C
0.36	O=C(NCCc1ccc(c2ccccc2)cc1)c3cc(NC(=O)Cc4ccncc4)c(cc3)C
0.36	O=C(NCCc1ccc(c2ccccc2)cc1)c3cc(NC(=O)Cc4ccncc4)c(cc3)C
0.359184	O=C(Nc1cc(OCc2cnccc2)ccc1)c3cc(N)c(cc3)C
0.359184	O=C(Nc1cc(OCc2cnccc2)ccc1)c3cc(N)c(cc3)C
0.359184	O=C(Nc1cc(OCc2cnccc2)ccc1)c3cc(N)c(cc3)C
0.359184	O=C(Nc1cc(OCc2cnccc2)ccc1)c3cc(N)c(cc3)C
0.359184	O=C(Nc1cc(OCc2cnccc2)ccc1)c3cc(N)c(cc3)C
0.359184	O=C(Nc1cc(OCc2cnccc2)ccc1)c3cc(N)c(cc3)C
0.359184	O=C(Nc1cc(OCc2cnccc2)ccc1)c3cc(N)c(cc3)C
0.359184	O=C(Nc1cc(OCc2cnccc2)ccc1)c3cc(N)c(cc3)C
0.359184	O=C(Nc1cc(OCc2cnccc2)ccc1)c3cc(N)c(cc3)C
0.359184	O=C(Nc1cc(OCc2cnccc2)ccc1)c3cc(N)c(cc3)C
0.359155	S1CCN(Cc2cc(c(NC(=O)c3cncc(c4cc5c(OCC5)cc4)c3)cc2)C)CC1
0.359155	S1CCN(Cc2cc(c(NC(=O)c3cncc(c4cc5c(OCC5)cc4)c3)cc2)C)CC1
0.359155	S1CCN(Cc2cc(c(NC(=O)c3cncc(c4cc5c(OCC5)cc4)c3)cc2)C)CC1
0.359155	S1CCN(Cc2cc(c(NC(=O)c3cncc(c4cc5c(OCC5)cc4)c3)cc2)C)CC1
0.359155	S1CCN(Cc2cc(c(NC(=O)c3cncc(c4cc5c(OCC5)cc4)c3)cc2)C)CC1
0.359155	S1CCN(Cc2cc(c(NC(=O)c3cncc(c4cc5c(OCC5)cc4)c3)cc2)C)CC1
0.359155	S1CCN(Cc2cc(c(NC(=O)c3cncc(c4cc5c(OCC5)cc4)c3)cc2)C)CC1
0.358268	O=C(Nc1c(ccc(NC(=O)C(C)C)c1)C)c2cnc(Oc3ccccc3)cc2
0.358268	O=C(Nc1c(ccc(NC(=O)C(C)C)c1)C)c2cnc(Oc3ccccc3)cc2
0.358268	O=C(Nc1c(ccc(NC(=O)C(C)C)c1)C)c2cnc(Oc3ccccc3)cc2
0.358268	O=C(Nc1c(ccc(NC(=O)C(C)C)c1)C)c2cnc(Oc3ccccc3)cc2
0.358268	O=C(Nc1c(ccc(NC(=O)C(C)C)c1)C)c2cnc(Oc3ccccc3)cc2
0.358268	O=C(Nc1c(ccc(NC(=O)C(C)C)c1)C)c2cnc(Oc3ccccc3)cc2
0.358268	O=C(Nc1c(ccc(NC(=O)C(C)C)c1)C)c2cnc(Oc3ccccc3)cc2
0.358268	O=C(Nc1c(ccc(NC(=O)C(C)C)c1)C)c2cnc(Oc3ccccc3)cc2
0.358268	O=C(Nc1c(ccc(NC(=O)C(C)C)c1)C)c2cnc(Oc3ccccc3)cc2
0.358268	O=C(Nc1c(ccc(NC(=O)C(C)C)c1)C)c2cnc(Oc3ccccc3)cc2
0.358268	O=C(Nc1ncc(cc1)CN2CCOCC2)c3ccc(cc3)C=4ON=C(N4)C
0.358268	O=C(Nc1ncc(cc1)CN2CCOCC2)c3ccc(cc3)C=4ON=C(N4)C
0.358268	O=C(Nc1ncc(cc1)CN2CCOCC2)c3ccc(cc3)C=4ON=C(N4)C
0.358268	O=C(Nc1ncc(cc1)CN2CCOCC2)c3ccc(cc3)C=4ON=C(N4)C
0.358268	O=C(Nc1ncc(cc1)CN2CCOCC2)c3ccc(cc3)C=4ON=C(N4)C
0.358268	O=C(Nc1ncc(cc1)CN2CCOCC2)c3ccc(cc3)C=4ON=C(N4)C
0.358268	O=C(Nc1ncc(cc1)CN2CCOCC2)c3ccc(cc3)C=4ON=C(N4)C
0.358268	O=C(Nc1ncc(cc1)CN2CCOCC2)c3ccc(cc3)C=4ON=C(N4)C
0.358268	O=C(Nc1ncc(cc1)CN2CCOCC2)c3ccc(cc3)C=4ON=C(N4)C
0.358268	O=C(Nc1ncc(cc1)CN2CCOCC2)c3ccc(cc3)C=4ON=C(N4)C
0.358268	S1CCN(Cc2cc(c(NC(=O)c3cc(ccc3)CC(=O)OC)cc2)C)CC1
0.358268	S1CCN(Cc2cc(c(NC(=O)c3cc(ccc3)CC(=O)OC)cc2)C)CC1
0.358268	S1CCN(Cc2cc(c(NC(=O)c3cc(ccc3)CC(=O)OC)cc2)C)CC1
0.358268	S1CCN(Cc2cc(c(NC(=O)c3cc(ccc3)CC(=O)OC)cc2)C)CC1
0.358268	S1CCN(Cc2cc(c(NC(=O)c3cc(ccc3)CC(=O)OC)cc2)C)CC1
0.358268	S1CCN(Cc2cc(c(NC(=O)c3cc(ccc3)CC(=O)OC)cc2)C)CC1
0.358268	S1CCN(Cc2cc(c(NC(=O)c3cc(ccc3)CC(=O)OC)cc2)C)CC1
0.358268	S1CCN(Cc2cc(c(NC(=O)c3cc(ccc3)CC(=O)OC)cc2)C)CC1
0.358268	S1CCN(Cc2cc(c(NC(=O)c3cc(ccc3)CC(=O)OC)cc2)C)CC1
0.358268	S1CCN(Cc2cc(c(NC(=O)c3cc(ccc3)CC(=O)OC)cc2)C)CC1
0.356322	Ic1c(cccc1)C(=O)Nc2ccc(cc2)C(=O)Nc3c(ccc(c3)Cc4ncccc4)C
0.356322	Ic1c(cccc1)C(=O)Nc2ccc(cc2)C(=O)Nc3c(ccc(c3)Cc4ncccc4)C
0.356322	Ic1c(cccc1)C(=O)Nc2ccc(cc2)C(=O)Nc3c(ccc(c3)Cc4ncccc4)C
0.356322	Ic1c(cccc1)C(=O)Nc2ccc(cc2)C(=O)Nc3c(ccc(c3)Cc4ncccc4)C
0.356322	Ic1c(cccc1)C(=O)Nc2ccc(cc2)C(=O)Nc3c(ccc(c3)Cc4ncccc4)C
0.354582	O=C(Nc1nccc(N)c1)c2cc(NC(=O)Cc3ccncc3)c(cc2)C
0.354582	O=C(Nc1nccc(N)c1)c2cc(NC(=O)Cc3ccncc3)c(cc2)C
0.354582	O=C(Nc1nccc(N)c1)c2cc(NC(=O)Cc3ccncc3)c(cc2)C
0.354582	O=C(Nc1nccc(N)c1)c2cc(NC(=O)Cc3ccncc3)c(cc2)C
0.354582	O=C(Nc1nccc(N)c1)c2cc(NC(=O)Cc3ccncc3)c(cc2)C
0.354582	O=C(Nc1nccc(N)c1)c2cc(NC(=O)Cc3ccncc3)c(cc2)C
0.354582	O=C(Nc1nccc(N)c1)c2cc(NC(=O)Cc3ccncc3)c(cc2)C
0.354582	O=C(Nc1nccc(N)c1)c2cc(NC(=O)Cc3ccncc3)c(cc2)C
0.354582	O=C(Nc1nccc(N)c1)c2cc(NC(=O)Cc3ccncc3)c(cc2)C
0.354582	O=C(Nc1nccc(N)c1)c2cc(NC(=O)Cc3ccncc3)c(cc2)C
0.350806	O=C(N(C)C)c1ccc(cc1)C(=O)Nc2c(ccc(c2)Cc3ncccc3)C
0.350806	O=C(N(C)C)c1ccc(cc1)C(=O)Nc2c(ccc(c2)Cc3ncccc3)C
0.350806	O=C(N(C)C)c1ccc(cc1)C(=O)Nc2c(ccc(c2)Cc3ncccc3)C
0.350806	O=C(N(C)C)c1ccc(cc1)C(=O)Nc2c(ccc(c2)Cc3ncccc3)C
0.350806	O=C(N(C)C)c1ccc(cc1)C(=O)Nc2c(ccc(c2)Cc3ncccc3)C
0.350806	O=C(N(C)C)c1ccc(cc1)C(=O)Nc2c(ccc(c2)Cc3ncccc3)C
0.350806	O=C(N(C)C)c1ccc(cc1)C(=O)Nc2c(ccc(c2)Cc3ncccc3)C
0.350806	O=C(N(C)C)c1ccc(cc1)C(=O)Nc2c(ccc(c2)Cc3ncccc3)C
0.350806	O=C(N(C)C)c1ccc(cc1)C(=O)Nc2c(ccc(c2)Cc3ncccc3)C
0.350806	O=C(N(C)C)c1ccc(cc1)C(=O)Nc2c(ccc(c2)Cc3ncccc3)C
0.35	Fc1c(ccc(NC(=O)c2ccc(cc2)CN3CCOCC3)c1)C(=O)O
0.35	Fc1c(ccc(NC(=O)c2ccc(cc2)CN3CCOCC3)c1)C(=O)O
0.35	Fc1c(ccc(NC(=O)c2ccc(cc2)CN3CCOCC3)c1)C(=O)O
0.35	Fc1c(ccc(NC(=O)c2ccc(cc2)CN3CCOCC3)c1)C(=O)O
0.35	Fc1c(ccc(NC(=O)c2ccc(cc2)CN3CCOCC3)c1)C(=O)O
0.35	Fc1c(ccc(NC(=O)c2ccc(cc2)CN3CCOCC3)c1)C(=O)O
0.35	Fc1c(ccc(NC(=O)c2ccc(cc2)CN3CCOCC3)c1)C(=O)O
0.35	Fc1c(ccc(NC(=O)c2ccc(cc2)CN3CCOCC3)c1)C(=O)O
0.35	Fc1c(ccc(NC(=O)c2ccc(cc2)CN3CCOCC3)c1)C(=O)O
0.35	Fc1c(ccc(NC(=O)c2ccc(cc2)CN3CCOCC3)c1)C(=O)O
0.349265	S1CCN(Cc2cc(c(NC(=O)c3nc(NC(=O)OC(C)(C)C)ccc3)cc2)C)CC1
0.349265	S1CCN(Cc2cc(c(NC(=O)c3nc(NC(=O)OC(C)(C)C)ccc3)cc2)C)CC1
0.349265	S1CCN(Cc2cc(c(NC(=O)c3nc(NC(=O)OC(C)(C)C)ccc3)cc2)C)CC1
0.349265	S1CCN(Cc2cc(c(NC(=O)c3nc(NC(=O)OC(C)(C)C)ccc3)cc2)C)CC1
0.349265	S1CCN(Cc2cc(c(NC(=O)c3nc(NC(=O)OC(C)(C)C)ccc3)cc2)C)CC1
0.349265	S1CCN(Cc2cc(c(NC(=O)c3nc(NC(=O)OC(C)(C)C)ccc3)cc2)C)CC1
0.349265	S1CCN(Cc2cc(c(NC(=O)c3nc(NC(=O)OC(C)(C)C)ccc3)cc2)C)CC1
0.349265	S1CCN(Cc2cc(c(NC(=O)c3nc(NC(=O)OC(C)(C)C)ccc3)cc2)C)CC1
0.348548	Clc1c(SCC)ccc(NC(=O)c2ccc(cc2)CN3CCOCC3)c1
0.348548	Clc1c(SCC)ccc(NC(=O)c2ccc(cc2)CN3CCOCC3)c1
0.348548	Clc1c(SCC)ccc(NC(=O)c2ccc(cc2)CN3CCOCC3)c1
0.348548	Clc1c(SCC)ccc(NC(=O)c2ccc(cc2)CN3CCOCC3)c1
0.348548	Clc1c(SCC)ccc(NC(=O)c2ccc(cc2)CN3CCOCC3)c1
0.348548	Clc1c(SCC)ccc(NC(=O)c2ccc(cc2)CN3CCOCC3)c1
0.348548	Clc1c(SCC)ccc(NC(=O)c2ccc(cc2)CN3CCOCC3)c1
0.348548	Clc1c(SCC)ccc(NC(=O)c2ccc(cc2)CN3CCOCC3)c1
0.348548	Clc1c(SCC)ccc(NC(=O)c2ccc(cc2)CN3CCOCC3)c1
0.348548	Clc1c(SCC)ccc(NC(=O)c2ccc(cc2)CN3CCOCC3)c1
0.346939	Brc1ccc(cc1)C(=O)Nc2cc(ccc2)C(=O)Nc3cc(Cl)c(cc3)CN4CCOCC4
0.346939	Brc1ccc(cc1)C(=O)Nc2cc(ccc2)C(=O)Nc3cc(Cl)c(cc3)CN4CCOCC4
0.346939	Brc1ccc(cc1)C(=O)Nc2cc(ccc2)C(=O)Nc3cc(Cl)c(cc3)CN4CCOCC4
0.346939	FC(F)(F)c1cc(NC(=O)C)cc(c1)C(=O)Nc2cc(c3nc(ncc3)C)ccc2
0.346939	FC(F)(F)c1cc(NC(=O)C)cc(c1)C(=O)Nc2cc(c3nc(ncc3)C)ccc2
0.346939	FC(F)(F)c1cc(NC(=O)C)cc(c1)C(=O)Nc2cc(c3nc(ncc3)C)ccc2
0.346939	FC(F)(F)c1cc(NC(=O)C)cc(c1)C(=O)Nc2cc(c3nc(ncc3)C)ccc2
0.346939	FC(F)(F)c1cc(NC(=O)C)cc(c1)C(=O)Nc2cc(c3nc(ncc3)C)ccc2
0.346939	FC(F)(F)c1cc(NC(=O)C)cc(c1)C(=O)Nc2cc(c3nc(ncc3)C)ccc2
0.346939	FC(F)(F)c1cc(NC(=O)C)cc(c1)C(=O)Nc2cc(c3nc(ncc3)C)ccc2
0.346939	FC(F)(F)c1cc(NC(=O)C)cc(c1)C(=O)Nc2cc(c3nc(ncc3)C)ccc2
0.346939	FC(F)(F)c1cc(NC(=O)C)cc(c1)C(=O)Nc2cc(c3nc(ncc3)C)ccc2
0.346939	FC(F)(F)c1cc(NC(=O)C)cc(c1)C(=O)Nc2cc(c3nc(ncc3)C)ccc2
0.34632	O=C(Nc1ccc(Oc2cnc(cc2)C)cc1)c3ccc(cc3)CN4CCOCC4
0.34632	O=C(Nc1ccc(Oc2cnc(cc2)C)cc1)c3ccc(cc3)CN4CCOCC4
0.34632	O=C(Nc1ccc(Oc2cnc(cc2)C)cc1)c3ccc(cc3)CN4CCOCC4
0.34632	O=C(Nc1ccc(Oc2cnc(cc2)C)cc1)c3ccc(cc3)CN4CCOCC4
0.34632	O=C(Nc1ccc(Oc2cnc(cc2)C)cc1)c3ccc(cc3)CN4CCOCC4
0.34632	O=C(Nc1ccc(Oc2cnc(cc2)C)cc1)c3ccc(cc3)CN4CCOCC4
0.34632	O=C(Nc1ccc(Oc2cnc(cc2)C)cc1)c3ccc(cc3)CN4CCOCC4
0.34632	O=C(Nc1ccc(Oc2cnc(cc2)C)cc1)c3ccc(cc3)CN4CCOCC4
0.34632	O=C(Nc1ccc(Oc2cnc(cc2)C)cc1)c3ccc(cc3)CN4CCOCC4
0.34632	O=C(Nc1ccc(Oc2cnc(cc2)C)cc1)c3ccc(cc3)CN4CCOCC4
0.345098	S1CCN(Cc2cc(c(NC(=O)CCCNC(=O)c3ccccc3)cc2)C)CC1
0.345098	S1CCN(Cc2cc(c(NC(=O)CCCNC(=O)c3ccccc3)cc2)C)CC1
0.345098	S1CCN(Cc2cc(c(NC(=O)CCCNC(=O)c3ccccc3)cc2)C)CC1
0.345098	S1CCN(Cc2cc(c(NC(=O)CCCNC(=O)c3ccccc3)cc2)C)CC1
0.343284	Clc1cc(ccc1)C(=O)Nc2cc(c(NC(=O)c3nc(ccn3)C(F)(F)F)cc2)C
0.343284	Clc1cc(ccc1)C(=O)Nc2cc(c(NC(=O)c3nc(ccn3)C(F)(F)F)cc2)C
0.343284	Clc1cc(ccc1)C(=O)Nc2cc(c(NC(=O)c3nc(ccn3)C(F)(F)F)cc2)C
0.343284	Clc1cc(ccc1)C(=O)Nc2cc(c(NC(=O)c3nc(ccn3)C(F)(F)F)cc2)C
0.343284	Clc1cc(ccc1)C(=O)Nc2cc(c(NC(=O)c3nc(ccn3)C(F)(F)F)cc2)C
0.343284	Clc1cc(ccc1)C(=O)Nc2cc(c(NC(=O)c3nc(ccn3)C(F)(F)F)cc2)C
0.343284	Clc1cc(ccc1)C(=O)Nc2cc(c(NC(=O)c3nc(ccn3)C(F)(F)F)cc2)C
0.343284	Clc1cc(ccc1)C(=O)Nc2cc(c(NC(=O)c3nc(ccn3)C(F)(F)F)cc2)C
0.343284	Clc1cc(ccc1)C(=O)Nc2cc(c(NC(=O)c3nc(ccn3)C(F)(F)F)cc2)C
0.342657	O=C(NCC1OCCCN(Cc2ccccc2)C1)c3cc(NC(=O)Cc4ccncc4)c(cc3)C
0.342657	O=C(NCC1OCCCN(Cc2ccccc2)C1)c3cc(NC(=O)Cc4ccncc4)c(cc3)C
0.342657	O=C(NCC1OCCCN(Cc2ccccc2)C1)c3cc(NC(=O)Cc4ccncc4)c(cc3)C
0.342657	O=C(NCC1OCCCN(Cc2ccccc2)C1)c3cc(NC(=O)Cc4ccncc4)c(cc3)C
0.342657	O=C(NCC1OCCCN(Cc2ccccc2)C1)c3cc(NC(=O)Cc4ccncc4)c(cc3)C
0.342657	O=C(NCC1OCCCN(Cc2ccccc2)C1)c3cc(NC(=O)Cc4ccncc4)c(cc3)C
0.342205	Fc1cc(ccc1)C(=O)Nc2cc(ccc2)CNC(=O)c3cc(NC(=O)Cc4ccncc4)c(cc3)C
0.342205	Fc1cc(ccc1)C(=O)Nc2cc(ccc2)CNC(=O)c3cc(NC(=O)Cc4ccncc4)c(cc3)C
0.342205	Fc1cc(ccc1)C(=O)Nc2cc(ccc2)CNC(=O)c3cc(NC(=O)Cc4ccncc4)c(cc3)C
0.342205	Fc1cc(ccc1)C(=O)Nc2cc(ccc2)CNC(=O)c3cc(NC(=O)Cc4ccncc4)c(cc3)C
0.342205	Fc1cc(ccc1)C(=O)Nc2cc(ccc2)CNC(=O)c3cc(NC(=O)Cc4ccncc4)c(cc3)C
0.342205	Fc1cc(ccc1)C(=O)Nc2cc(ccc2)CNC(=O)c3cc(NC(=O)Cc4ccncc4)c(cc3)C
0.342205	Fc1cc(ccc1)C(=O)Nc2cc(ccc2)CNC(=O)c3cc(NC(=O)Cc4ccncc4)c(cc3)C
0.342205	Fc1cc(ccc1)C(=O)Nc2cc(ccc2)CNC(=O)c3cc(NC(=O)Cc4ccncc4)c(cc3)C
0.342205	Fc1cc(ccc1)C(=O)Nc2cc(ccc2)CNC(=O)c3cc(NC(=O)Cc4ccncc4)c(cc3)C
0.342205	Fc1cc(ccc1)C(=O)Nc2cc(ccc2)CNC(=O)c3cc(NC(=O)Cc4ccncc4)c(cc3)C
0.340996	FC(F)(F)COc1c(cc(NC(=O)c2cnc(c3ncccc3)cc2)cc1)C
0.340996	FC(F)(F)COc1c(cc(NC(=O)c2cnc(c3ncccc3)cc2)cc1)C
0.340996	FC(F)(F)COc1c(cc(NC(=O)c2cnc(c3ncccc3)cc2)cc1)C
0.340996	FC(F)(F)COc1c(cc(NC(=O)c2cnc(c3ncccc3)cc2)cc1)C
0.340996	FC(F)(F)COc1c(cc(NC(=O)c2cnc(c3ncccc3)cc2)cc1)C
0.340996	FC(F)(F)COc1c(cc(NC(=O)c2cnc(c3ncccc3)cc2)cc1)C
0.340996	FC(F)(F)COc1c(cc(NC(=O)c2cnc(c3ncccc3)cc2)cc1)C
0.340996	FC(F)(F)COc1c(cc(NC(=O)c2cnc(c3ncccc3)cc2)cc1)C
0.340996	FC(F)(F)COc1c(cc(NC(=O)c2cnc(c3ncccc3)cc2)cc1)C
0.340996	FC(F)(F)COc1c(cc(NC(=O)c2cnc(c3ncccc3)cc2)cc1)C
0.339695	Clc1c(ccc(c1)C(=O)Nc2c(cc(cc2)CN3CCSCC3)C)C(C)C
0.339695	Clc1c(ccc(c1)C(=O)Nc2c(cc(cc2)CN3CCSCC3)C)C(C)C
0.339695	Clc1c(ccc(c1)C(=O)Nc2c(cc(cc2)CN3CCSCC3)C)C(C)C
0.339695	Clc1c(ccc(c1)C(=O)Nc2c(cc(cc2)CN3CCSCC3)C)C(C)C
0.339695	Clc1c(ccc(c1)C(=O)Nc2c(cc(cc2)CN3CCSCC3)C)C(C)C
0.339695	Clc1c(ccc(c1)C(=O)Nc2c(cc(cc2)CN3CCSCC3)C)C(C)C
0.339695	Clc1c(ccc(c1)C(=O)Nc2c(cc(cc2)CN3CCSCC3)C)C(C)C
0.339695	Clc1c(ccc(c1)C(=O)Nc2c(cc(cc2)CN3CCSCC3)C)C(C)C
0.339695	Clc1c(ccc(c1)C(=O)Nc2c(cc(cc2)CN3CCSCC3)C)C(C)C
0.339286	Fc1c(c(F)ccc1)C2=NNC(=N2)NC(=O)c3cc(NC(=O)Cc4ccncc4)c(cc3)C
0.339286	Fc1c(c(F)ccc1)C2=NNC(=N2)NC(=O)c3cc(NC(=O)Cc4ccncc4)c(cc3)C
0.339286	Fc1c(c(F)ccc1)C2=NNC(=N2)NC(=O)c3cc(NC(=O)Cc4ccncc4)c(cc3)C
0.339286	Fc1c(c(F)ccc1)C2=NNC(=N2)NC(=O)c3cc(NC(=O)Cc4ccncc4)c(cc3)C
0.339286	Fc1c(c(F)ccc1)C2=NNC(=N2)NC(=O)c3cc(NC(=O)Cc4ccncc4)c(cc3)C
0.339286	Fc1c(c(F)ccc1)C2=NNC(=N2)NC(=O)c3cc(NC(=O)Cc4ccncc4)c(cc3)C
0.339286	Fc1c(c(F)ccc1)C2=NNC(=N2)NC(=O)c3cc(NC(=O)Cc4ccncc4)c(cc3)C
0.339286	Fc1c(c(F)ccc1)C2=NNC(=N2)NC(=O)c3cc(NC(=O)Cc4ccncc4)c(cc3)C
0.339286	Fc1c(c(F)ccc1)C2=NNC(=N2)NC(=O)c3cc(NC(=O)Cc4ccncc4)c(cc3)C
0.339286	Fc1c(c(F)ccc1)C2=NNC(=N2)NC(=O)c3cc(NC(=O)Cc4ccncc4)c(cc3)C
0.338521	O=C(NCCCCCCCN1CCCC1)c2cc(NC(=O)Cc3ccncc3)c(cc2)C
0.338521	O=C(NCCCCCCCN1CCCC1)c2cc(NC(=O)Cc3ccncc3)c(cc2)C
0.338521	O=C(NCCCCCCCN1CCCC1)c2cc(NC(=O)Cc3ccncc3)c(cc2)C
0.338521	O=C(NCCCCCCCN1CCCC1)c2cc(NC(=O)Cc3ccncc3)c(cc2)C
0.338521	O=C(NCCCCCCCN1CCCC1)c2cc(NC(=O)Cc3ccncc3)c(cc2)C
0.338521	O=C(NCCCCCCCN1CCCC1)c2cc(NC(=O)Cc3ccncc3)c(cc2)C
0.338521	O=C(NCCCCCCCN1CCCC1)c2cc(NC(=O)Cc3ccncc3)c(cc2)C
0.338521	O=C(NCCCCCCCN1CCCC1)c2cc(NC(=O)Cc3ccncc3)c(cc2)C
0.338521	O=C(NCCCCCCCN1CCCC1)c2cc(NC(=O)Cc3ccncc3)c(cc2)C
0.338521	O=C(NCCCCCCCN1CCCC1)c2cc(NC(=O)Cc3ccncc3)c(cc2)C
0.338346	Clc1c(ccc(NC(=O)c2ccc(Nc3c(OC)cc(OC)cc3)cc2)c1)CN4CCOCC4
0.338346	Clc1c(ccc(NC(=O)c2ccc(Nc3c(OC)cc(OC)cc3)cc2)c1)CN4CCOCC4
0.338346	Clc1c(ccc(NC(=O)c2ccc(Nc3c(OC)cc(OC)cc3)cc2)c1)CN4CCOCC4
0.338346	Clc1c(ccc(NC(=O)c2ccc(Nc3c(OC)cc(OC)cc3)cc2)c1)CN4CCOCC4
0.338346	Clc1c(ccc(NC(=O)c2ccc(Nc3c(OC)cc(OC)cc3)cc2)c1)CN4CCOCC4
0.338346	Clc1c(ccc(NC(=O)c2ccc(Nc3c(OC)cc(OC)cc3)cc2)c1)CN4CCOCC4
0.338346	Clc1c(ccc(NC(=O)c2ccc(Nc3c(OC)cc(OC)cc3)cc2)c1)CN4CCOCC4
0.338346	Clc1c(ccc(NC(=O)c2ccc(Nc3c(OC)cc(OC)cc3)cc2)c1)CN4CCOCC4
0.338346	Clc1c(ccc(NC(=O)c2ccc(Nc3c(OC)cc(OC)cc3)cc2)c1)CN4CCOCC4
0.338346	Clc1c(ccc(NC(=O)c2ccc(Nc3c(OC)cc(OC)cc3)cc2)c1)CN4CCOCC4
0.337884	O=C(Nc1c(ccc(c1)Cc2ncccc2)C)c3cncc(c4cc5c(OCC5)cc4)c3
0.337884	O=C(Nc1c(ccc(c1)Cc2ncccc2)C)c3cncc(c4cc5c(OCC5)cc4)c3
0.337884	O=C(Nc1c(ccc(c1)Cc2ncccc2)C)c3cncc(c4cc5c(OCC5)cc4)c3
0.337121	O=C(OC(C)(C)C)NCc1nccc(c1)C(=O)Nc2c(ccc(c2)C(=O)Nc3ccccc3)C
0.337121	O=C(OC(C)(C)C)NCc1nccc(c1)C(=O)Nc2c(ccc(c2)C(=O)Nc3ccccc3)C
0.337121	O=C(OC(C)(C)C)NCc1nccc(c1)C(=O)Nc2c(ccc(c2)C(=O)Nc3ccccc3)C
0.337121	O=C(OC(C)(C)C)NCc1nccc(c1)C(=O)Nc2c(ccc(c2)C(=O)Nc3ccccc3)C
0.337121	O=C(OC(C)(C)C)NCc1nccc(c1)C(=O)Nc2c(ccc(c2)C(=O)Nc3ccccc3)C
0.337121	O=C(OC(C)(C)C)NCc1nccc(c1)C(=O)Nc2c(ccc(c2)C(=O)Nc3ccccc3)C
0.337121	O=C(OC(C)(C)C)NCc1nccc(c1)C(=O)Nc2c(ccc(c2)C(=O)Nc3ccccc3)C
0.337121	O=C(OC(C)(C)C)NCc1nccc(c1)C(=O)Nc2c(ccc(c2)C(=O)Nc3ccccc3)C
0.337121	O=C(OC(C)(C)C)NCc1nccc(c1)C(=O)Nc2c(ccc(c2)C(=O)Nc3ccccc3)C
0.337121	O=C(OC(C)(C)C)NCc1nccc(c1)C(=O)Nc2c(ccc(c2)C(=O)Nc3ccccc3)C
0.336879	FC1(F)CN(C(=O)c2cc(NC(=O)Cc3ccncc3)c(cc2)C)CCN(Cc4ccccc4)C1
0.336879	FC1(F)CN(C(=O)c2cc(NC(=O)Cc3ccncc3)c(cc2)C)CCN(Cc4ccccc4)C1
0.3367	O=C(Nc1c(OC)cc(NC(=O)C(=O)NCC2CN(Cc3cnccc3)CCC2)cc1)c4cnccc4
0.3367	O=C(Nc1c(OC)cc(NC(=O)C(=O)NCC2CN(Cc3cnccc3)CCC2)cc1)c4cnccc4
0.3367	O=C(Nc1c(OC)cc(NC(=O)C(=O)NCC2CN(Cc3cnccc3)CCC2)cc1)c4cnccc4
0.336323	O=C(Nc1ncc(cc1)CN2CCOCC2)c3ccc(cc3)CN4CCOCC4
0.336323	O=C(Nc1ncc(cc1)CN2CCOCC2)c3ccc(cc3)CN4CCOCC4
0.336323	O=C(Nc1ncc(cc1)CN2CCOCC2)c3ccc(cc3)CN4CCOCC4
0.336323	O=C(Nc1ncc(cc1)CN2CCOCC2)c3ccc(cc3)CN4CCOCC4
0.336323	O=C(Nc1ncc(cc1)CN2CCOCC2)c3ccc(cc3)CN4CCOCC4
0.336323	O=C(Nc1ncc(cc1)CN2CCOCC2)c3ccc(cc3)CN4CCOCC4
0.336323	O=C(Nc1ncc(cc1)CN2CCOCC2)c3ccc(cc3)CN4CCOCC4
0.336323	O=C(Nc1ncc(cc1)CN2CCOCC2)c3ccc(cc3)CN4CCOCC4
0.336323	O=C(Nc1ncc(cc1)CN2CCOCC2)c3ccc(cc3)CN4CCOCC4
0.336323	O=C(Nc1ncc(cc1)CN2CCOCC2)c3ccc(cc3)CN4CCOCC4
0.335793	Clc1cc(ccc1)C2=NOC(C(=O)Nc3c(ccc(NC(=O)C(C)C)c3)C)=C2
0.335793	Clc1cc(ccc1)C2=NOC(C(=O)Nc3c(ccc(NC(=O)C(C)C)c3)C)=C2
0.335793	Clc1cc(ccc1)C2=NOC(C(=O)Nc3c(ccc(NC(=O)C(C)C)c3)C)=C2
0.335793	Clc1cc(ccc1)C2=NOC(C(=O)Nc3c(ccc(NC(=O)C(C)C)c3)C)=C2
0.335793	Clc1cc(ccc1)C2=NOC(C(=O)Nc3c(ccc(NC(=O)C(C)C)c3)C)=C2
0.335793	Clc1cc(ccc1)C2=NOC(C(=O)Nc3c(ccc(NC(=O)C(C)C)c3)C)=C2
0.335793	Clc1cc(ccc1)C2=NOC(C(=O)Nc3c(ccc(NC(=O)C(C)C)c3)C)=C2
0.335793	Clc1cc(ccc1)C2=NOC(C(=O)Nc3c(ccc(NC(=O)C(C)C)c3)C)=C2
0.335793	Clc1cc(ccc1)C2=NOC(C(=O)Nc3c(ccc(NC(=O)C(C)C)c3)C)=C2
0.334586	O=C(OC(C)(C)C)Nc1c(cc(cc1)C(=O)Nc2c(ccc(c2)Cc3ncccc3)C)C
0.334586	O=C(OC(C)(C)C)Nc1c(cc(cc1)C(=O)Nc2c(ccc(c2)Cc3ncccc3)C)C
0.334586	S1C(c2ccc(OC(F)(F)F)cc2)=CC=C1C(=O)Nc3cc(c4nc(ncc4)C)ccc3
0.334586	S1C(c2ccc(OC(F)(F)F)cc2)=CC=C1C(=O)Nc3cc(c4nc(ncc4)C)ccc3
0.334586	S1C(c2ccc(OC(F)(F)F)cc2)=CC=C1C(=O)Nc3cc(c4nc(ncc4)C)ccc3
0.334586	S1C(c2ccc(OC(F)(F)F)cc2)=CC=C1C(=O)Nc3cc(c4nc(ncc4)C)ccc3
0.334586	S1C(c2ccc(OC(F)(F)F)cc2)=CC=C1C(=O)Nc3cc(c4nc(ncc4)C)ccc3
0.334586	S1C(c2ccc(OC(F)(F)F)cc2)=CC=C1C(=O)Nc3cc(c4nc(ncc4)C)ccc3
0.334586	S1C(c2ccc(OC(F)(F)F)cc2)=CC=C1C(=O)Nc3cc(c4nc(ncc4)C)ccc3
0.334586	S1C(c2ccc(OC(F)(F)F)cc2)=CC=C1C(=O)Nc3cc(c4nc(ncc4)C)ccc3
0.334586	S1C(c2ccc(OC(F)(F)F)cc2)=CC=C1C(=O)Nc3cc(c4nc(ncc4)C)ccc3
0.334586	S1C(c2ccc(OC(F)(F)F)cc2)=CC=C1C(=O)Nc3cc(c4nc(ncc4)C)ccc3
0.332061	Fc1c(F)cc(c2ccc(cc2)C(=O)Nc3cc(c(N4CCN(CC4)CC)cc3)C)cc1F
0.332061	Fc1c(F)cc(c2ccc(cc2)C(=O)Nc3cc(c(N4CCN(CC4)CC)cc3)C)cc1F
0.332061	Fc1c(F)cc(c2ccc(cc2)C(=O)Nc3cc(c(N4CCN(CC4)CC)cc3)C)cc1F
0.332061	Fc1c(F)cc(c2ccc(cc2)C(=O)Nc3cc(c(N4CCN(CC4)CC)cc3)C)cc1F
0.332061	Fc1c(F)cc(c2ccc(cc2)C(=O)Nc3cc(c(N4CCN(CC4)CC)cc3)C)cc1F
0.332061	Fc1c(F)cc(c2ccc(cc2)C(=O)Nc3cc(c(N4CCN(CC4)CC)cc3)C)cc1F
0.332061	Fc1c(F)cc(c2ccc(cc2)C(=O)Nc3cc(c(N4CCN(CC4)CC)cc3)C)cc1F
0.332061	Fc1c(F)cc(c2ccc(cc2)C(=O)Nc3cc(c(N4CCN(CC4)CC)cc3)C)cc1F
0.332061	Fc1c(F)cc(c2ccc(cc2)C(=O)Nc3cc(c(N4CCN(CC4)CC)cc3)C)cc1F
0.332061	Fc1c(F)cc(c2ccc(cc2)C(=O)Nc3cc(c(N4CCN(CC4)CC)cc3)C)cc1F
0.331897	O=C(Nc1cc(ccc1)CC(=O)NC)c2ccc(cc2)CN3CCOCC3
0.331897	O=C(Nc1cc(ccc1)CC(=O)NC)c2ccc(cc2)CN3CCOCC3
0.331897	O=C(Nc1cc(ccc1)CC(=O)NC)c2ccc(cc2)CN3CCOCC3
0.331897	O=C(Nc1cc(ccc1)CC(=O)NC)c2ccc(cc2)CN3CCOCC3
0.331897	O=C(Nc1cc(ccc1)CC(=O)NC)c2ccc(cc2)CN3CCOCC3
0.331897	O=C(Nc1cc(ccc1)CC(=O)NC)c2ccc(cc2)CN3CCOCC3
0.331897	O=C(Nc1cc(ccc1)CC(=O)NC)c2ccc(cc2)CN3CCOCC3
0.331897	O=C(Nc1cc(ccc1)CC(=O)NC)c2ccc(cc2)CN3CCOCC3
0.331897	O=C(Nc1cc(ccc1)CC(=O)NC)c2ccc(cc2)CN3CCOCC3
0.331897	O=C(Nc1cc(ccc1)CC(=O)NC)c2ccc(cc2)CN3CCOCC3
0.330961	Brc1cc(NC(=O)CNC(=O)C(=O)Nc2cc(OC)c(NC(=O)c3cnccc3)cc2)c(cc1)C
0.330961	Brc1cc(NC(=O)CNC(=O)C(=O)Nc2cc(OC)c(NC(=O)c3cnccc3)cc2)c(cc1)C
0.330961	Brc1cc(NC(=O)CNC(=O)C(=O)Nc2cc(OC)c(NC(=O)c3cnccc3)cc2)c(cc1)C
0.330961	Brc1cc(NC(=O)CNC(=O)C(=O)Nc2cc(OC)c(NC(=O)c3cnccc3)cc2)c(cc1)C
0.330961	Brc1cc(NC(=O)CNC(=O)C(=O)Nc2cc(OC)c(NC(=O)c3cnccc3)cc2)c(cc1)C
0.330961	Brc1cc(NC(=O)CNC(=O)C(=O)Nc2cc(OC)c(NC(=O)c3cnccc3)cc2)c(cc1)C
0.330275	S1C(c2c(F)cccc2)=CC=C1CN3CCN(C(=O)C(=O)Nc4cc(OC)c(NC(=O)c5cnccc5)cc4)CC3
0.330275	S1C(c2c(F)cccc2)=CC=C1CN3CCN(C(=O)C(=O)Nc4cc(OC)c(NC(=O)c5cnccc5)cc4)CC3
0.330275	S1C(c2c(F)cccc2)=CC=C1CN3CCN(C(=O)C(=O)Nc4cc(OC)c(NC(=O)c5cnccc5)cc4)CC3
0.330189	O=C(Nc1ccc(cc1)CNCC)c2ccc(Nc3ncccn3)cc2
0.330189	O=C(Nc1ccc(cc1)CNCC)c2ccc(Nc3ncccn3)cc2
0.330189	O=C(Nc1ccc(cc1)CNCC)c2ccc(Nc3ncccn3)cc2
0.330189	O=C(Nc1ccc(cc1)CNCC)c2ccc(Nc3ncccn3)cc2
0.330189	O=C(Nc1ccc(cc1)CNCC)c2ccc(Nc3ncccn3)cc2
0.330189	O=C(Nc1ccc(cc1)CNCC)c2ccc(Nc3ncccn3)cc2
0.330189	O=C(Nc1ccc(cc1)CNCC)c2ccc(Nc3ncccn3)cc2
0.330189	O=C(Nc1ccc(cc1)CNCC)c2ccc(Nc3ncccn3)cc2
0.330189	O=C(Nc1ccc(cc1)CNCC)c2ccc(Nc3ncccn3)cc2
0.330189	O=C(Nc1ccc(cc1)CNCC)c2ccc(Nc3ncccn3)cc2
0.329502	Brc1c(OCc2ccc(cc2)C(=O)Nc3c(ccc(NC(=O)C(C)C)c3)C)c(Br)cc(c1)C
0.329502	Brc1c(OCc2ccc(cc2)C(=O)Nc3c(ccc(NC(=O)C(C)C)c3)C)c(Br)cc(c1)C
0.329502	Brc1c(OCc2ccc(cc2)C(=O)Nc3c(ccc(NC(=O)C(C)C)c3)C)c(Br)cc(c1)C
0.329502	Brc1c(OCc2ccc(cc2)C(=O)Nc3c(ccc(NC(=O)C(C)C)c3)C)c(Br)cc(c1)C
0.329502	Brc1c(OCc2ccc(cc2)C(=O)Nc3c(ccc(NC(=O)C(C)C)c3)C)c(Br)cc(c1)C
0.329502	Brc1c(OCc2ccc(cc2)C(=O)Nc3c(ccc(NC(=O)C(C)C)c3)C)c(Br)cc(c1)C
0.329502	Brc1c(OCc2ccc(cc2)C(=O)Nc3c(ccc(NC(=O)C(C)C)c3)C)c(Br)cc(c1)C
0.329502	Brc1c(OCc2ccc(cc2)C(=O)Nc3c(ccc(NC(=O)C(C)C)c3)C)c(Br)cc(c1)C
0.329502	Brc1c(OCc2ccc(cc2)C(=O)Nc3c(ccc(NC(=O)C(C)C)c3)C)c(Br)cc(c1)C
0.329502	Brc1c(OCc2ccc(cc2)C(=O)Nc3c(ccc(NC(=O)C(C)C)c3)C)c(Br)cc(c1)C
0.329457	Clc1c(ccc(NC(=O)c2ccc(N3C=NC=C3)cc2)c1)CN4CCOCC4
0.329457	Clc1c(ccc(NC(=O)c2ccc(N3C=NC=C3)cc2)c1)CN4CCOCC4
0.329457	Clc1c(ccc(NC(=O)c2ccc(N3C=NC=C3)cc2)c1)CN4CCOCC4
0.329457	Clc1c(ccc(NC(=O)c2ccc(N3C=NC=C3)cc2)c1)CN4CCOCC4
0.329457	Clc1c(ccc(NC(=O)c2ccc(N3C=NC=C3)cc2)c1)CN4CCOCC4
0.329457	Clc1c(ccc(NC(=O)c2ccc(N3C=NC=C3)cc2)c1)CN4CCOCC4
0.329457	Clc1c(ccc(NC(=O)c2ccc(N3C=NC=C3)cc2)c1)CN4CCOCC4
0.329457	Clc1c(ccc(NC(=O)c2ccc(N3C=NC=C3)cc2)c1)CN4CCOCC4
0.329457	Clc1c(ccc(NC(=O)c2ccc(N3C=NC=C3)cc2)c1)CN4CCOCC4
0.329457	Clc1c(ccc(NC(=O)c2ccc(N3C=NC=C3)cc2)c1)CN4CCOCC4
0.329412	Fc1c(Oc2c(OC)cc(cc2)C)ccc(NC(=O)c3ccc(Nc4ncccn4)cc3)c1
0.329412	Fc1c(Oc2c(OC)cc(cc2)C)ccc(NC(=O)c3ccc(Nc4ncccn4)cc3)c1
0.329412	Fc1c(Oc2c(OC)cc(cc2)C)ccc(NC(=O)c3ccc(Nc4ncccn4)cc3)c1
0.329412	Fc1c(Oc2c(OC)cc(cc2)C)ccc(NC(=O)c3ccc(Nc4ncccn4)cc3)c1
0.329412	O=C(Nc1c(ccc(c1)Cc2ncccc2)C)c3nc(ccc3)C(=O)NC
0.329412	O=C(Nc1c(ccc(c1)Cc2ncccc2)C)c3nc(ccc3)C(=O)NC
0.329412	O=C(Nc1c(ccc(c1)Cc2ncccc2)C)c3nc(ccc3)C(=O)NC
0.329412	O=C(Nc1c(ccc(c1)Cc2ncccc2)C)c3nc(ccc3)C(=O)NC
0.329412	O=C(Nc1c(ccc(c1)Cc2ncccc2)C)c3nc(ccc3)C(=O)NC
0.328622	[O-][N+](=O)c1ccc(cc1)C2=NNC(C(=O)Nc3c(ccc(c3)Cc4ncccc4)C)=C2
0.328622	[O-][N+](=O)c1ccc(cc1)C2=NNC(C(=O)Nc3c(ccc(c3)Cc4ncccc4)C)=C2
0.328622	[O-][N+](=O)c1ccc(cc1)C2=NNC(C(=O)Nc3c(ccc(c3)Cc4ncccc4)C)=C2
0.328622	[O-][N+](=O)c1ccc(cc1)C2=NNC(C(=O)Nc3c(ccc(c3)Cc4ncccc4)C)=C2
0.32852	S(=O)(=NC)(c1cc(ccc1)C(=O)Nc2c(cc(cc2)CN3CCSCC3)C)C
0.32852	S(=O)(=NC)(c1cc(ccc1)C(=O)Nc2c(cc(cc2)CN3CCSCC3)C)C
0.32852	S(=O)(=NC)(c1cc(ccc1)C(=O)Nc2c(cc(cc2)CN3CCSCC3)C)C
0.32852	S(=O)(=NC)(c1cc(ccc1)C(=O)Nc2c(cc(cc2)CN3CCSCC3)C)C
0.32852	S(=O)(=NC)(c1cc(ccc1)C(=O)Nc2c(cc(cc2)CN3CCSCC3)C)C
0.32852	S(=O)(=NC)(c1cc(ccc1)C(=O)Nc2c(cc(cc2)CN3CCSCC3)C)C
0.32852	S(=O)(=NC)(c1cc(ccc1)C(=O)Nc2c(cc(cc2)CN3CCSCC3)C)C
0.32852	S(=O)(=NC)(c1cc(ccc1)C(=O)Nc2c(cc(cc2)CN3CCSCC3)C)C
0.32852	S(=O)(=NC)(c1cc(ccc1)C(=O)Nc2c(cc(cc2)CN3CCSCC3)C)C
0.32852	S(=O)(=NC)(c1cc(ccc1)C(=O)Nc2c(cc(cc2)CN3CCSCC3)C)C
0.328413	O=C(NCc1ccc(OC2CCN(CC2)C)cc1)c3cc(NC(=O)Cc4ccncc4)c(cc3)C
0.328413	O=C(NCc1ccc(OC2CCN(CC2)C)cc1)c3cc(NC(=O)Cc4ccncc4)c(cc3)C
0.328413	O=C(NCc1ccc(OC2CCN(CC2)C)cc1)c3cc(NC(=O)Cc4ccncc4)c(cc3)C
0.328413	O=C(NCc1ccc(OC2CCN(CC2)C)cc1)c3cc(NC(=O)Cc4ccncc4)c(cc3)C
0.328413	O=C(NCc1ccc(OC2CCN(CC2)C)cc1)c3cc(NC(=O)Cc4ccncc4)c(cc3)C
0.328413	O=C(NCc1ccc(OC2CCN(CC2)C)cc1)c3cc(NC(=O)Cc4ccncc4)c(cc3)C
0.328413	O=C(NCc1ccc(OC2CCN(CC2)C)cc1)c3cc(NC(=O)Cc4ccncc4)c(cc3)C
0.328413	O=C(NCc1ccc(OC2CCN(CC2)C)cc1)c3cc(NC(=O)Cc4ccncc4)c(cc3)C
0.328413	O=C(NCc1ccc(OC2CCN(CC2)C)cc1)c3cc(NC(=O)Cc4ccncc4)c(cc3)C
0.328413	O=C(NCc1ccc(OC2CCN(CC2)C)cc1)c3cc(NC(=O)Cc4ccncc4)c(cc3)C
0.327273	S1CCN(Cc2cc(c(NC(=O)C3=CC=4N(C=NC4)C=C3)cc2)C)CC1
0.327273	S1CCN(Cc2cc(c(NC(=O)C3=CC=4N(C=NC4)C=C3)cc2)C)CC1
0.327273	S1CCN(Cc2cc(c(NC(=O)C3=CC=4N(C=NC4)C=C3)cc2)C)CC1
0.327273	S1CCN(Cc2cc(c(NC(=O)C3=CC=4N(C=NC4)C=C3)cc2)C)CC1
0.327273	S1CCN(Cc2cc(c(NC(=O)C3=CC=4N(C=NC4)C=C3)cc2)C)CC1
0.327273	S1CCN(Cc2cc(c(NC(=O)C3=CC=4N(C=NC4)C=C3)cc2)C)CC1
0.327273	S1CCN(Cc2cc(c(NC(=O)C3=CC=4N(C=NC4)C=C3)cc2)C)CC1
0.327273	S1CCN(Cc2cc(c(NC(=O)C3=CC=4N(C=NC4)C=C3)cc2)C)CC1
0.327273	S1CCN(Cc2cc(c(NC(=O)C3=CC=4N(C=NC4)C=C3)cc2)C)CC1
0.327273	S1CCN(Cc2cc(c(NC(=O)C3=CC=4N(C=NC4)C=C3)cc2)C)CC1
0.32549	Clc1c(ccc(NC(=O)c2nc(ccc2)C(=O)NC)c1)CN3CCOCC3
0.32549	Clc1c(ccc(NC(=O)c2nc(ccc2)C(=O)NC)c1)CN3CCOCC3
0.32549	Clc1c(ccc(NC(=O)c2nc(ccc2)C(=O)NC)c1)CN3CCOCC3
0.32549	Clc1c(ccc(NC(=O)c2nc(ccc2)C(=O)NC)c1)CN3CCOCC3
0.32549	Clc1c(ccc(NC(=O)c2nc(ccc2)C(=O)NC)c1)CN3CCOCC3
0.32549	Clc1c(ccc(NC(=O)c2nc(ccc2)C(=O)NC)c1)CN3CCOCC3
0.32549	Clc1c(ccc(NC(=O)c2nc(ccc2)C(=O)NC)c1)CN3CCOCC3
0.32549	Clc1c(ccc(NC(=O)c2nc(ccc2)C(=O)NC)c1)CN3CCOCC3
0.32549	Clc1c(ccc(NC(=O)c2nc(ccc2)C(=O)NC)c1)CN3CCOCC3
0.32549	Clc1c(ccc(NC(=O)c2nc(ccc2)C(=O)NC)c1)CN3CCOCC3
0.325301	O=C(Nc1cc(c(N2CCN(CC2)CC)cc1)C)c3cc(NC)ccc3
0.325301	O=C(Nc1cc(c(N2CCN(CC2)CC)cc1)C)c3cc(NC)ccc3
0.325301	O=C(Nc1cc(c(N2CCN(CC2)CC)cc1)C)c3cc(NC)ccc3
0.325301	O=C(Nc1cc(c(N2CCN(CC2)CC)cc1)C)c3cc(NC)ccc3
0.325301	O=C(Nc1cc(c(N2CCN(CC2)CC)cc1)C)c3cc(NC)ccc3
0.325301	O=C(Nc1cc(c(N2CCN(CC2)CC)cc1)C)c3cc(NC)ccc3
0.325301	O=C(Nc1cc(c(N2CCN(CC2)CC)cc1)C)c3cc(NC)ccc3
0.325301	O=C(Nc1cc(c(N2CCN(CC2)CC)cc1)C)c3cc(NC)ccc3
0.325301	O=C(Nc1cc(c(N2CCN(CC2)CC)cc1)C)c3cc(NC)ccc3
0.325301	O=C(Nc1cc(c(N2CCN(CC2)CC)cc1)C)c3cc(NC)ccc3
0.325088	S1C(=NC(=C1)C)CNc2cc(ccc2)C(=O)Nc3c(ccc(c3)Cc4ncccc4)C
0.325088	S1C(=NC(=C1)C)CNc2cc(ccc2)C(=O)Nc3c(ccc(c3)Cc4ncccc4)C
0.325088	S1C(=NC(=C1)C)CNc2cc(ccc2)C(=O)Nc3c(ccc(c3)Cc4ncccc4)C
0.325088	S1C(=NC(=C1)C)CNc2cc(ccc2)C(=O)Nc3c(ccc(c3)Cc4ncccc4)C
0.325088	S1C(=NC(=C1)C)CNc2cc(ccc2)C(=O)Nc3c(ccc(c3)Cc4ncccc4)C
0.325088	S1C(=NC(=C1)C)CNc2cc(ccc2)C(=O)Nc3c(ccc(c3)Cc4ncccc4)C
0.325088	S1C(=NC(=C1)C)CNc2cc(ccc2)C(=O)Nc3c(ccc(c3)Cc4ncccc4)C
0.325088	S1C(=NC(=C1)C)CNc2cc(ccc2)C(=O)Nc3c(ccc(c3)Cc4ncccc4)C
0.325088	S1C(=NC(=C1)C)CNc2cc(ccc2)C(=O)Nc3c(ccc(c3)Cc4ncccc4)C
0.325088	S1C(=NC(=C1)C)CNc2cc(ccc2)C(=O)Nc3c(ccc(c3)Cc4ncccc4)C
0.323741	Fc1c(OC2CCCC2)ccc(NC(=O)c3cc(NC(=O)Cc4ccncc4)c(cc3)C)c1
0.323741	Fc1c(OC2CCCC2)ccc(NC(=O)c3cc(NC(=O)Cc4ccncc4)c(cc3)C)c1
0.323741	Fc1c(OC2CCCC2)ccc(NC(=O)c3cc(NC(=O)Cc4ccncc4)c(cc3)C)c1
0.323741	Fc1c(OC2CCCC2)ccc(NC(=O)c3cc(NC(=O)Cc4ccncc4)c(cc3)C)c1
0.322581	O=C(Nc1cc(c(cc1)CC)CC)c2ccc(cc2)C=3ON=C(N3)C
0.322581	O=C(Nc1cc(c(cc1)CC)CC)c2ccc(cc2)C=3ON=C(N3)C
0.322581	O=C(Nc1cc(c(cc1)CC)CC)c2ccc(cc2)C=3ON=C(N3)C
0.322581	O=C(Nc1cc(c(cc1)CC)CC)c2ccc(cc2)C=3ON=C(N3)C
0.322581	O=C(Nc1cc(c(cc1)CC)CC)c2ccc(cc2)C=3ON=C(N3)C
0.322581	O=C(Nc1cc(c(cc1)CC)CC)c2ccc(cc2)C=3ON=C(N3)C
0.322581	O=C(Nc1cc(c(cc1)CC)CC)c2ccc(cc2)C=3ON=C(N3)C
0.322581	O=C(Nc1cc(c(cc1)CC)CC)c2ccc(cc2)C=3ON=C(N3)C
0.322581	O=C(Nc1cc(c(cc1)CC)CC)c2ccc(cc2)C=3ON=C(N3)C
0.322581	O=C(Nc1cc(c(cc1)CC)CC)c2ccc(cc2)C=3ON=C(N3)C
0.320896	O=C(N(C)C)Nc1cc(ccc1)CNC(=O)c2cc(NC(=O)Cc3ccncc3)c(cc2)C
0.320896	O=C(N(C)C)Nc1cc(ccc1)CNC(=O)c2cc(NC(=O)Cc3ccncc3)c(cc2)C
0.320896	O=C(N(C)C)Nc1cc(ccc1)CNC(=O)c2cc(NC(=O)Cc3ccncc3)c(cc2)C
0.320896	O=C(N(C)C)Nc1cc(ccc1)CNC(=O)c2cc(NC(=O)Cc3ccncc3)c(cc2)C
0.320896	O=C(N(C)C)Nc1cc(ccc1)CNC(=O)c2cc(NC(=O)Cc3ccncc3)c(cc2)C
0.320896	O=C(N(C)C)Nc1cc(ccc1)CNC(=O)c2cc(NC(=O)Cc3ccncc3)c(cc2)C
0.320896	O=C(N(C)C)Nc1cc(ccc1)CNC(=O)c2cc(NC(=O)Cc3ccncc3)c(cc2)C
0.320896	O=C(N(C)C)Nc1cc(ccc1)CNC(=O)c2cc(NC(=O)Cc3ccncc3)c(cc2)C
0.320896	O=C(N(C)C)Nc1cc(ccc1)CNC(=O)c2cc(NC(=O)Cc3ccncc3)c(cc2)C
0.320896	O=C(N(C)C)Nc1cc(ccc1)CNC(=O)c2cc(NC(=O)Cc3ccncc3)c(cc2)C
0.32069	Clc1c(ccc(NC(=O)c2cncc(c3cc4c(OCC4)cc3)c2)c1)CN5CCOCC5
0.32069	Clc1c(ccc(NC(=O)c2cncc(c3cc4c(OCC4)cc3)c2)c1)CN5CCOCC5
0.32069	Clc1c(ccc(NC(=O)c2cncc(c3cc4c(OCC4)cc3)c2)c1)CN5CCOCC5
0.32069	Clc1c(ccc(NC(=O)c2cncc(c3cc4c(OCC4)cc3)c2)c1)CN5CCOCC5
0.32069	Clc1c(ccc(NC(=O)c2cncc(c3cc4c(OCC4)cc3)c2)c1)CN5CCOCC5
0.32069	Clc1c(ccc(NC(=O)c2cncc(c3cc4c(OCC4)cc3)c2)c1)CN5CCOCC5
0.32069	Clc1c(ccc(NC(=O)c2cncc(c3cc4c(OCC4)cc3)c2)c1)CN5CCOCC5
0.32069	Clc1c(ccc(NC(=O)c2cncc(c3cc4c(OCC4)cc3)c2)c1)CN5CCOCC5
0.319865	FC(F)(F)c1cc(ccc1)C=2OC(=NN2)NC(=O)c3cc(NC(=O)Cc4ccncc4)c(cc3)C
0.319444	O=C(N1CC2(CN(Cc3ccccc3)CCC2)CC1)c4cc(NC(=O)Cc5ccncc5)c(cc4)C
0.31769	O=C(NC1=NC(c2ccncc2)=CN1)c3cc4NC(=O)COc4cc3
0.31769	O=C(NC1=NC(c2ccncc2)=CN1)c3cc4NC(=O)COc4cc3
0.31769	O=C(NC1=NC(c2ccncc2)=CN1)c3cc4NC(=O)COc4cc3
0.31769	O=C(NC1=NC(c2ccncc2)=CN1)c3cc4NC(=O)COc4cc3
0.317343	Clc1c(ccc(NC(=O)c2nc(ccn2)C(F)(F)F)c1)CN3CCOCC3
0.317343	Clc1c(ccc(NC(=O)c2nc(ccn2)C(F)(F)F)c1)CN3CCOCC3
0.317343	Clc1c(ccc(NC(=O)c2nc(ccn2)C(F)(F)F)c1)CN3CCOCC3
0.317343	Clc1c(ccc(NC(=O)c2nc(ccn2)C(F)(F)F)c1)CN3CCOCC3
0.317343	Clc1c(ccc(NC(=O)c2nc(ccn2)C(F)(F)F)c1)CN3CCOCC3
0.317343	Clc1c(ccc(NC(=O)c2nc(ccn2)C(F)(F)F)c1)CN3CCOCC3
0.317343	Clc1c(ccc(NC(=O)c2nc(ccn2)C(F)(F)F)c1)CN3CCOCC3
0.317343	Clc1c(ccc(NC(=O)c2nc(ccn2)C(F)(F)F)c1)CN3CCOCC3
0.317343	Clc1c(ccc(NC(=O)c2nc(ccn2)C(F)(F)F)c1)CN3CCOCC3
0.317343	Clc1c(ccc(NC(=O)c2nc(ccn2)C(F)(F)F)c1)CN3CCOCC3
0.316794	Ic1c(cccc1)C(=O)Nc2ccc(cc2)C(=O)Nc3cc(Cl)c(cc3)CN4CCOCC4
0.316794	Ic1c(cccc1)C(=O)Nc2ccc(cc2)C(=O)Nc3cc(Cl)c(cc3)CN4CCOCC4
0.316794	Ic1c(cccc1)C(=O)Nc2ccc(cc2)C(=O)Nc3cc(Cl)c(cc3)CN4CCOCC4
0.316794	Ic1c(cccc1)C(=O)Nc2ccc(cc2)C(=O)Nc3cc(Cl)c(cc3)CN4CCOCC4
0.316794	Ic1c(cccc1)C(=O)Nc2ccc(cc2)C(=O)Nc3cc(Cl)c(cc3)CN4CCOCC4
0.316794	Ic1c(cccc1)C(=O)Nc2ccc(cc2)C(=O)Nc3cc(Cl)c(cc3)CN4CCOCC4
0.316794	Ic1c(cccc1)C(=O)Nc2ccc(cc2)C(=O)Nc3cc(Cl)c(cc3)CN4CCOCC4
0.316794	Ic1c(cccc1)C(=O)Nc2ccc(cc2)C(=O)Nc3cc(Cl)c(cc3)CN4CCOCC4
0.316794	Ic1c(cccc1)C(=O)Nc2ccc(cc2)C(=O)Nc3cc(Cl)c(cc3)CN4CCOCC4
0.316794	Ic1c(cccc1)C(=O)Nc2ccc(cc2)C(=O)Nc3cc(Cl)c(cc3)CN4CCOCC4
0.316	Clc1cc(ccc1)C(=O)Nc2cc(c(NC(=O)c3nc(ccc3)C(=O)NC)cc2)C
0.316	Clc1cc(ccc1)C(=O)Nc2cc(c(NC(=O)c3nc(ccc3)C(=O)NC)cc2)C
0.316	Clc1cc(ccc1)C(=O)Nc2cc(c(NC(=O)c3nc(ccc3)C(=O)NC)cc2)C
0.316	Clc1cc(ccc1)C(=O)Nc2cc(c(NC(=O)c3nc(ccc3)C(=O)NC)cc2)C
0.316	Clc1cc(ccc1)C(=O)Nc2cc(c(NC(=O)c3nc(ccc3)C(=O)NC)cc2)C
0.316	Clc1cc(ccc1)C(=O)Nc2cc(c(NC(=O)c3nc(ccc3)C(=O)NC)cc2)C
0.316	Clc1cc(ccc1)C(=O)Nc2cc(c(NC(=O)c3nc(ccc3)C(=O)NC)cc2)C
0.315789	S1CCN(Cc2cc(c(NC(=O)c3cc([N+]([O-])=O)cc(c3)C(F)(F)F)cc2)C)CC1
0.315789	S1CCN(Cc2cc(c(NC(=O)c3cc([N+]([O-])=O)cc(c3)C(F)(F)F)cc2)C)CC1
0.315789	S1CCN(Cc2cc(c(NC(=O)c3cc([N+]([O-])=O)cc(c3)C(F)(F)F)cc2)C)CC1
0.315789	S1CCN(Cc2cc(c(NC(=O)c3cc([N+]([O-])=O)cc(c3)C(F)(F)F)cc2)C)CC1
0.315789	S1CCN(Cc2cc(c(NC(=O)c3cc([N+]([O-])=O)cc(c3)C(F)(F)F)cc2)C)CC1
0.315789	S1CCN(Cc2cc(c(NC(=O)c3cc([N+]([O-])=O)cc(c3)C(F)(F)F)cc2)C)CC1
0.315789	S1CCN(Cc2cc(c(NC(=O)c3cc([N+]([O-])=O)cc(c3)C(F)(F)F)cc2)C)CC1
0.315789	S1CCN(Cc2cc(c(NC(=O)c3cc([N+]([O-])=O)cc(c3)C(F)(F)F)cc2)C)CC1
0.315789	S1CCN(Cc2cc(c(NC(=O)c3cc([N+]([O-])=O)cc(c3)C(F)(F)F)cc2)C)CC1
0.315789	S1CCN(Cc2cc(c(NC(=O)c3cc([N+]([O-])=O)cc(c3)C(F)(F)F)cc2)C)CC1
0.315603	Fc1c(cc(cc1)CNC(=O)C(=O)Nc2cc(OC)c(NC(=O)c3cnccc3)cc2)C
0.315603	Fc1c(cc(cc1)CNC(=O)C(=O)Nc2cc(OC)c(NC(=O)c3cnccc3)cc2)C
0.315603	Fc1c(cc(cc1)CNC(=O)C(=O)Nc2cc(OC)c(NC(=O)c3cnccc3)cc2)C
0.315603	Fc1c(cc(cc1)CNC(=O)C(=O)Nc2cc(OC)c(NC(=O)c3cnccc3)cc2)C
0.315603	Fc1c(cc(cc1)CNC(=O)C(=O)Nc2cc(OC)c(NC(=O)c3cnccc3)cc2)C
0.315603	Fc1c(cc(cc1)CNC(=O)C(=O)Nc2cc(OC)c(NC(=O)c3cnccc3)cc2)C
0.315603	Fc1c(cc(cc1)CNC(=O)C(=O)Nc2cc(OC)c(NC(=O)c3cnccc3)cc2)C
0.315603	Fc1c(cc(cc1)CNC(=O)C(=O)Nc2cc(OC)c(NC(=O)c3cnccc3)cc2)C
0.315603	Fc1c(cc(cc1)CNC(=O)C(=O)Nc2cc(OC)c(NC(=O)c3cnccc3)cc2)C
0.315603	Fc1c(cc(cc1)CNC(=O)C(=O)Nc2cc(OC)c(NC(=O)c3cnccc3)cc2)C
0.315574	O=C(Nc1c(OC)cc(NC(=O)C=O)cc1)c2cnccc2
0.315574	O=C(Nc1c(OC)cc(NC(=O)C=O)cc1)c2cnccc2
0.315574	O=C(Nc1c(OC)cc(NC(=O)C=O)cc1)c2cnccc2
0.315574	O=C(Nc1c(OC)cc(NC(=O)C=O)cc1)c2cnccc2
0.315574	O=C(Nc1c(OC)cc(NC(=O)C=O)cc1)c2cnccc2
0.315574	O=C(Nc1c(OC)cc(NC(=O)C=O)cc1)c2cnccc2
0.315574	O=C(Nc1c(OC)cc(NC(=O)C=O)cc1)c2cnccc2
0.315574	O=C(Nc1c(OC)cc(NC(=O)C=O)cc1)c2cnccc2
0.315574	O=C(Nc1c(OC)cc(NC(=O)C=O)cc1)c2cnccc2
0.315574	O=C(Nc1c(OC)cc(NC(=O)C=O)cc1)c2cnccc2
0.315574	Clc1cc(NN=CC2=NC(c3ccccc3)=CN2)c(cc1)C
0.315574	Clc1cc(NN=CC2=NC(c3ccccc3)=CN2)c(cc1)C
0.315574	Clc1cc(NN=CC2=NC(c3ccccc3)=CN2)c(cc1)C
0.315574	Clc1cc(NN=CC2=NC(c3ccccc3)=CN2)c(cc1)C
0.315574	Clc1cc(NN=CC2=NC(c3ccccc3)=CN2)c(cc1)C
0.315574	Clc1cc(NN=CC2=NC(c3ccccc3)=CN2)c(cc1)C
0.315574	Clc1cc(NN=CC2=NC(c3ccccc3)=CN2)c(cc1)C
0.315574	Clc1cc(NN=CC2=NC(c3ccccc3)=CN2)c(cc1)C
0.315574	Clc1cc(NN=CC2=NC(c3ccccc3)=CN2)c(cc1)C
0.315574	Clc1cc(NN=CC2=NC(c3ccccc3)=CN2)c(cc1)C
0.315353	O=C(N(C)C)c1ccc(cc1)C(=O)Nc2cc(ccc2)C3=NC(=CN3)C
0.315353	O=C(N(C)C)c1ccc(cc1)C(=O)Nc2cc(ccc2)C3=NC(=CN3)C
0.315353	O=C(N(C)C)c1ccc(cc1)C(=O)Nc2cc(ccc2)C3=NC(=CN3)C
0.315353	O=C(N(C)C)c1ccc(cc1)C(=O)Nc2cc(ccc2)C3=NC(=CN3)C
0.315353	O=C(N(C)C)c1ccc(cc1)C(=O)Nc2cc(ccc2)C3=NC(=CN3)C
0.315353	O=C(N(C)C)c1ccc(cc1)C(=O)Nc2cc(ccc2)C3=NC(=CN3)C
0.315353	O=C(N(C)C)c1ccc(cc1)C(=O)Nc2cc(ccc2)C3=NC(=CN3)C
0.314685	O=C(Nc1cc(Oc2nccnc2)ccc1)c3cc(c(cc3)C)C=4C=NN(C4)C
0.314685	O=C(Nc1cc(Oc2nccnc2)ccc1)c3cc(c(cc3)C)C=4C=NN(C4)C
0.314685	O=C(Nc1cc(Oc2nccnc2)ccc1)c3cc(c(cc3)C)C=4C=NN(C4)C
0.314685	O=C(Nc1cc(Oc2nccnc2)ccc1)c3cc(c(cc3)C)C=4C=NN(C4)C
0.314685	O=C(Nc1cc(Oc2nccnc2)ccc1)c3cc(c(cc3)C)C=4C=NN(C4)C
0.314685	O=C(Nc1cc(Oc2nccnc2)ccc1)c3cc(c(cc3)C)C=4C=NN(C4)C
0.314685	O=C(Nc1cc(Oc2nccnc2)ccc1)c3cc(c(cc3)C)C=4C=NN(C4)C
0.314685	O=C(Nc1cc(Oc2nccnc2)ccc1)c3cc(c(cc3)C)C=4C=NN(C4)C
0.314685	O=C(Nc1cc(Oc2nccnc2)ccc1)c3cc(c(cc3)C)C=4C=NN(C4)C
0.314685	O=C(Nc1cc(Oc2nccnc2)ccc1)c3cc(c(cc3)C)C=4C=NN(C4)C
0.314607	Clc1cc(SCc2ccccc2)c(cc1)C(=O)Nc3c(ccc(c3)C(=O)Nc4ccccc4)C
0.314607	Clc1cc(SCc2ccccc2)c(cc1)C(=O)Nc3c(ccc(c3)C(=O)Nc4ccccc4)C
0.314607	Clc1cc(SCc2ccccc2)c(cc1)C(=O)Nc3c(ccc(c3)C(=O)Nc4ccccc4)C
0.314607	Clc1cc(SCc2ccccc2)c(cc1)C(=O)Nc3c(ccc(c3)C(=O)Nc4ccccc4)C
0.314607	Clc1cc(SCc2ccccc2)c(cc1)C(=O)Nc3c(ccc(c3)C(=O)Nc4ccccc4)C
0.314607	Clc1cc(SCc2ccccc2)c(cc1)C(=O)Nc3c(ccc(c3)C(=O)Nc4ccccc4)C
0.314607	Clc1cc(SCc2ccccc2)c(cc1)C(=O)Nc3c(ccc(c3)C(=O)Nc4ccccc4)C
0.314607	Clc1cc(SCc2ccccc2)c(cc1)C(=O)Nc3c(ccc(c3)C(=O)Nc4ccccc4)C
0.314607	Clc1cc(SCc2ccccc2)c(cc1)C(=O)Nc3c(ccc(c3)C(=O)Nc4ccccc4)C
0.314607	Clc1cc(SCc2ccccc2)c(cc1)C(=O)Nc3c(ccc(c3)C(=O)Nc4ccccc4)C
0.314488	Clc1c(ccc(NC(=O)c2cc(NCC=3SC=C(N3)C)ccc2)c1)CN4CCOCC4
0.314488	Clc1c(ccc(NC(=O)c2cc(NCC=3SC=C(N3)C)ccc2)c1)CN4CCOCC4
0.314488	Clc1c(ccc(NC(=O)c2cc(NCC=3SC=C(N3)C)ccc2)c1)CN4CCOCC4
0.314488	Clc1c(ccc(NC(=O)c2cc(NCC=3SC=C(N3)C)ccc2)c1)CN4CCOCC4
0.314488	Clc1c(ccc(NC(=O)c2cc(NCC=3SC=C(N3)C)ccc2)c1)CN4CCOCC4
0.314488	Clc1c(ccc(NC(=O)c2cc(NCC=3SC=C(N3)C)ccc2)c1)CN4CCOCC4
0.314488	Clc1c(ccc(NC(=O)c2cc(NCC=3SC=C(N3)C)ccc2)c1)CN4CCOCC4
0.314488	Clc1c(ccc(NC(=O)c2cc(NCC=3SC=C(N3)C)ccc2)c1)CN4CCOCC4
0.314488	Clc1c(ccc(NC(=O)c2cc(NCC=3SC=C(N3)C)ccc2)c1)CN4CCOCC4
0.314488	Clc1c(ccc(NC(=O)c2cc(NCC=3SC=C(N3)C)ccc2)c1)CN4CCOCC4
0.314286	O=C(Nc1cc(ccc1)CN2CC3(C2)CCN(C(=O)C)CC3)c4ccc(cc4)C
0.314286	O=C(Nc1cc(ccc1)CN2CC3(C2)CCN(C(=O)C)CC3)c4ccc(cc4)C
0.314286	O=C(Nc1cc(ccc1)CN2CC3(C2)CCN(C(=O)C)CC3)c4ccc(cc4)C
0.314286	O=C(Nc1cc(ccc1)CN2CC3(C2)CCN(C(=O)C)CC3)c4ccc(cc4)C
0.314286	O=C(Nc1cc(ccc1)CN2CC3(C2)CCN(C(=O)C)CC3)c4ccc(cc4)C
0.314286	O=C(Nc1cc(ccc1)CN2CC3(C2)CCN(C(=O)C)CC3)c4ccc(cc4)C
0.314286	O=C(Nc1cc(ccc1)CN2CC3(C2)CCN(C(=O)C)CC3)c4ccc(cc4)C
0.314286	O=C(Nc1cc(ccc1)CN2CC3(C2)CCN(C(=O)C)CC3)c4ccc(cc4)C
0.314286	O=C(Nc1cc(ccc1)CN2CC3(C2)CCN(C(=O)C)CC3)c4ccc(cc4)C
0.314286	O=C(Nc1cc(ccc1)CN2CC3(C2)CCN(C(=O)C)CC3)c4ccc(cc4)C
0.313653	S(=O)(=O)(N1CCCCC1)c2c(ccc(c2)C(=O)Nc3ccc(c4ccc(cc4)CCC)cc3)C
0.313653	S(=O)(=O)(N1CCCCC1)c2c(ccc(c2)C(=O)Nc3ccc(c4ccc(cc4)CCC)cc3)C
0.313653	S(=O)(=O)(N1CCCCC1)c2c(ccc(c2)C(=O)Nc3ccc(c4ccc(cc4)CCC)cc3)C
0.313653	S(=O)(=O)(N1CCCCC1)c2c(ccc(c2)C(=O)Nc3ccc(c4ccc(cc4)CCC)cc3)C
0.313653	S(=O)(=O)(N1CCCCC1)c2c(ccc(c2)C(=O)Nc3ccc(c4ccc(cc4)CCC)cc3)C
0.313653	S(=O)(=O)(N1CCCCC1)c2c(ccc(c2)C(=O)Nc3ccc(c4ccc(cc4)CCC)cc3)C
0.313653	S(=O)(=O)(N1CCCCC1)c2c(ccc(c2)C(=O)Nc3ccc(c4ccc(cc4)CCC)cc3)C
0.313653	S(=O)(=O)(N1CCCCC1)c2c(ccc(c2)C(=O)Nc3ccc(c4ccc(cc4)CCC)cc3)C
0.313653	S(=O)(=O)(N1CCCCC1)c2c(ccc(c2)C(=O)Nc3ccc(c4ccc(cc4)CCC)cc3)C
0.313653	S(=O)(=O)(N1CCCCC1)c2c(ccc(c2)C(=O)Nc3ccc(c4ccc(cc4)CCC)cc3)C
0.313531	S1CCN(Cc2cc(c(NC(=O)c3c(cccc3)C4=NN=CN4C)cc2)C)CC1
0.313531	S1CCN(Cc2cc(c(NC(=O)c3c(cccc3)C4=NN=CN4C)cc2)C)CC1
0.313433	Brc1ccc(c2nc(c(cc2)C(=O)Nc3cc(ccc3)CSCC(=O)O)C)cc1
0.313433	Brc1ccc(c2nc(c(cc2)C(=O)Nc3cc(ccc3)CSCC(=O)O)C)cc1
0.313433	Brc1ccc(c2nc(c(cc2)C(=O)Nc3cc(ccc3)CSCC(=O)O)C)cc1
0.313433	Brc1ccc(c2nc(c(cc2)C(=O)Nc3cc(ccc3)CSCC(=O)O)C)cc1
0.313433	Brc1ccc(c2nc(c(cc2)C(=O)Nc3cc(ccc3)CSCC(=O)O)C)cc1
0.313433	Brc1ccc(c2nc(c(cc2)C(=O)Nc3cc(ccc3)CSCC(=O)O)C)cc1
0.313433	Brc1ccc(c2nc(c(cc2)C(=O)Nc3cc(ccc3)CSCC(=O)O)C)cc1
0.313433	Brc1ccc(c2nc(c(cc2)C(=O)Nc3cc(ccc3)CSCC(=O)O)C)cc1
0.313433	Brc1ccc(c2nc(c(cc2)C(=O)Nc3cc(ccc3)CSCC(=O)O)C)cc1
0.313433	Brc1ccc(c2nc(c(cc2)C(=O)Nc3cc(ccc3)CSCC(=O)O)C)cc1
0.31295	O=C(Nc1cc(c2nc(ncc2)C)ccc1)C(=O)NC=3NN=C(c4cc(c(OC)cc4)C)C3
0.31295	O=C(Nc1cc(c2nc(ncc2)C)ccc1)C(=O)NC=3NN=C(c4cc(c(OC)cc4)C)C3
0.3125	O=C(Nc1cc(N2CC(N(C)C)CC2)c(cc1)C)c3ccc(cc3)C=4ON=C(N4)C
0.3125	O=C(Nc1cc(N2CC(N(C)C)CC2)c(cc1)C)c3ccc(cc3)C=4ON=C(N4)C
0.3125	O=C(Nc1cc(N2CC(N(C)C)CC2)c(cc1)C)c3ccc(cc3)C=4ON=C(N4)C
0.3125	O=C(Nc1cc(N2CC(N(C)C)CC2)c(cc1)C)c3ccc(cc3)C=4ON=C(N4)C
0.3125	O=C(Nc1cc(N2CC(N(C)C)CC2)c(cc1)C)c3ccc(cc3)C=4ON=C(N4)C
0.3125	O=C(Nc1cc(N2CC(N(C)C)CC2)c(cc1)C)c3ccc(cc3)C=4ON=C(N4)C
0.3125	O=C(Nc1cc(N2CC(N(C)C)CC2)c(cc1)C)c3ccc(cc3)C=4ON=C(N4)C
0.3125	O=C(Nc1cc(N2CC(N(C)C)CC2)c(cc1)C)c3ccc(cc3)C=4ON=C(N4)C
0.3125	O=C(Nc1cc(N2CC(N(C)C)CC2)c(cc1)C)c3ccc(cc3)C=4ON=C(N4)C
0.3125	O=C(Nc1cc(N2CC(N(C)C)CC2)c(cc1)C)c3ccc(cc3)C=4ON=C(N4)C
0.3125	O=C(Nc1c(ccc(c1)Cc2ncccc2)C)CNc3cnccc3
0.3125	O=C(Nc1c(ccc(c1)Cc2ncccc2)C)CNc3cnccc3
0.312236	O=C(Nc1cc(ccc1)C2=NOC(O)=N2)c3ccc(cc3)CN
0.312195	n1c(nccc1c2cnccc2)N
0.308271	O=C(Nc1c(ccc(NC(=O)C(C)C)c1)C)C=2C=NN(c3ccncc3)C2
0.308271	O=C(Nc1c(ccc(NC(=O)C(C)C)c1)C)C=2C=NN(c3ccncc3)C2
0.308271	O=C(Nc1c(ccc(NC(=O)C(C)C)c1)C)C=2C=NN(c3ccncc3)C2
0.308271	O=C(Nc1c(ccc(NC(=O)C(C)C)c1)C)C=2C=NN(c3ccncc3)C2
0.308271	O=C(Nc1c(ccc(NC(=O)C(C)C)c1)C)C=2C=NN(c3ccncc3)C2
0.308271	O=C(Nc1c(ccc(NC(=O)C(C)C)c1)C)C=2C=NN(c3ccncc3)C2
0.308271	O=C(Nc1c(ccc(NC(=O)C(C)C)c1)C)C=2C=NN(c3ccncc3)C2
0.308271	O=C(Nc1c(ccc(NC(=O)C(C)C)c1)C)C=2C=NN(c3ccncc3)C2
0.308271	O=C(Nc1c(ccc(NC(=O)C(C)C)c1)C)C=2C=NN(c3ccncc3)C2
0.307692	Clc1cc(c2ccccc2)c(cc1)C(=O)Nc3c(ccc(N4CCCC4)c3)C
0.307692	Clc1cc(c2ccccc2)c(cc1)C(=O)Nc3c(ccc(N4CCCC4)c3)C
0.307692	Clc1cc(c2ccccc2)c(cc1)C(=O)Nc3c(ccc(N4CCCC4)c3)C
0.307692	Clc1cc(c2ccccc2)c(cc1)C(=O)Nc3c(ccc(N4CCCC4)c3)C
0.307692	Clc1c(ccc(c1)C(=O)Nc2cc(Cl)c(cc2)CN3CCOCC3)C(C)C
0.307692	Clc1c(ccc(c1)C(=O)Nc2cc(Cl)c(cc2)CN3CCOCC3)C(C)C
0.307692	Clc1c(ccc(c1)C(=O)Nc2cc(Cl)c(cc2)CN3CCOCC3)C(C)C
0.307692	Clc1c(ccc(c1)C(=O)Nc2cc(Cl)c(cc2)CN3CCOCC3)C(C)C
0.307692	Clc1c(ccc(c1)C(=O)Nc2cc(Cl)c(cc2)CN3CCOCC3)C(C)C
0.307692	Clc1c(ccc(c1)C(=O)Nc2cc(Cl)c(cc2)CN3CCOCC3)C(C)C
0.307692	Clc1c(ccc(c1)C(=O)Nc2cc(Cl)c(cc2)CN3CCOCC3)C(C)C
0.307692	Clc1c(ccc(c1)C(=O)Nc2cc(Cl)c(cc2)CN3CCOCC3)C(C)C
0.307692	Clc1c(ccc(c1)C(=O)Nc2cc(Cl)c(cc2)CN3CCOCC3)C(C)C
0.307407	O=C(Nc1c(OC)cc(NC(=O)C(=O)Nc2cc(c(OCC)cc2)C)cc1)c3cnccc3
0.307339	O=C(Nc1ccccc1)c2cc(N)c(cc2)C
0.307339	O=C(Nc1ccccc1)c2cc(N)c(cc2)C
0.307339	O=C(Nc1ccccc1)c2cc(N)c(cc2)C
0.307339	O=C(Nc1ccccc1)c2cc(N)c(cc2)C
0.307339	O=C(Nc1ccccc1)c2cc(N)c(cc2)C
0.307339	O=C(Nc1ccccc1)c2cc(N)c(cc2)C
0.307339	O=C(Nc1ccccc1)c2cc(N)c(cc2)C
0.307339	O=C(Nc1ccccc1)c2cc(N)c(cc2)C
0.307339	O=C(Nc1ccccc1)c2cc(N)c(cc2)C
0.307339	O=C(Nc1ccccc1)c2cc(N)c(cc2)C
0.30662	O=C(Nc1cc2N=C(Nc2cc1)CN)c3cc(NC(=O)Cc4ccncc4)c(cc3)C
0.30662	O=C(Nc1cc2N=C(Nc2cc1)CN)c3cc(NC(=O)Cc4ccncc4)c(cc3)C
0.30662	O=C(Nc1cc2N=C(Nc2cc1)CN)c3cc(NC(=O)Cc4ccncc4)c(cc3)C
0.30662	O=C(Nc1cc2N=C(Nc2cc1)CN)c3cc(NC(=O)Cc4ccncc4)c(cc3)C
0.30662	O=C(Nc1cc2N=C(Nc2cc1)CN)c3cc(NC(=O)Cc4ccncc4)c(cc3)C
0.30662	O=C(Nc1cc2N=C(Nc2cc1)CN)c3cc(NC(=O)Cc4ccncc4)c(cc3)C
0.30662	O=C(Nc1cc2N=C(Nc2cc1)CN)c3cc(NC(=O)Cc4ccncc4)c(cc3)C
0.30662	O=C(Nc1cc2N=C(Nc2cc1)CN)c3cc(NC(=O)Cc4ccncc4)c(cc3)C
0.30662	O=C(Nc1cc2N=C(Nc2cc1)CN)c3cc(NC(=O)Cc4ccncc4)c(cc3)C
0.30662	O=C(Nc1cc2N=C(Nc2cc1)CN)c3cc(NC(=O)Cc4ccncc4)c(cc3)C
0.306338	S(C1CCCCC1)Cc2cc(NC(=O)c3cc(c(cc3)C)C=4C=NN(C4)C)ccc2
0.306338	S(C1CCCCC1)Cc2cc(NC(=O)c3cc(c(cc3)C)C=4C=NN(C4)C)ccc2
0.306338	S(C1CCCCC1)Cc2cc(NC(=O)c3cc(c(cc3)C)C=4C=NN(C4)C)ccc2
0.306338	S(C1CCCCC1)Cc2cc(NC(=O)c3cc(c(cc3)C)C=4C=NN(C4)C)ccc2
0.306338	S(C1CCCCC1)Cc2cc(NC(=O)c3cc(c(cc3)C)C=4C=NN(C4)C)ccc2
0.306338	S(C1CCCCC1)Cc2cc(NC(=O)c3cc(c(cc3)C)C=4C=NN(C4)C)ccc2
0.306338	S(C1CCCCC1)Cc2cc(NC(=O)c3cc(c(cc3)C)C=4C=NN(C4)C)ccc2
0.306338	S(C1CCCCC1)Cc2cc(NC(=O)c3cc(c(cc3)C)C=4C=NN(C4)C)ccc2
0.306338	S(C1CCCCC1)Cc2cc(NC(=O)c3cc(c(cc3)C)C=4C=NN(C4)C)ccc2
0.306338	S(C1CCCCC1)Cc2cc(NC(=O)c3cc(c(cc3)C)C=4C=NN(C4)C)ccc2
0.30566	O=C(Nc1cc(ccc1)CC(=O)NC)c2cc(N3CCOCC3)c(cc2)C
0.30566	O=C(Nc1cc(ccc1)CC(=O)NC)c2cc(N3CCOCC3)c(cc2)C
0.30566	O=C(Nc1cc(ccc1)CC(=O)NC)c2cc(N3CCOCC3)c(cc2)C
0.30566	O=C(Nc1cc(ccc1)CC(=O)NC)c2cc(N3CCOCC3)c(cc2)C
0.30566	O=C(Nc1cc(ccc1)CC(=O)NC)c2cc(N3CCOCC3)c(cc2)C
0.30566	O=C(Nc1cc(ccc1)CC(=O)NC)c2cc(N3CCOCC3)c(cc2)C
0.30566	O=C(Nc1cc(ccc1)CC(=O)NC)c2cc(N3CCOCC3)c(cc2)C
0.30566	O=C(Nc1cc(ccc1)CC(=O)NC)c2cc(N3CCOCC3)c(cc2)C
0.30566	O=C(Nc1cc(ccc1)CC(=O)NC)c2cc(N3CCOCC3)c(cc2)C
0.30566	O=C(Nc1cc(ccc1)CC(=O)NC)c2cc(N3CCOCC3)c(cc2)C
0.305019	S(=O)(=O)(CC(C(=O)Nc1c(ccc(c1)C(=O)Nc2ccccc2)C)C)C
0.304833	Brc1c(ccc(Cl)c1)C(=O)Nc2c(ccc(c2)Cc3ncccc3)C
0.303922	S1CCN(Cc2cc(c(NC(=O)C=3OC(c4c([N+]([O-])=O)cccc4)=CC3)cc2)C)CC1
0.303922	S1CCN(Cc2cc(c(NC(=O)C=3OC(c4c([N+]([O-])=O)cccc4)=CC3)cc2)C)CC1
0.303922	S1CCN(Cc2cc(c(NC(=O)C=3OC(c4c([N+]([O-])=O)cccc4)=CC3)cc2)C)CC1
0.303887	S(=O)(=O)(N1CCOCC1)c2cc(NC(=O)c3ccc(cc3)CN4CCOCC4)c(Oc5ccccc5)cc2
0.303846	Fc1c(NC(=O)CC(C)C)ccc(c1)C(=O)Nc2c(ccc(NC(=O)C(C)C)c2)C
0.30315	O=C(NOCC(N)C)c1cc(NC(=O)Cc2ccncc2)c(cc1)C
0.30315	O=C(NOCC(N)C)c1cc(NC(=O)Cc2ccncc2)c(cc1)C
0.30315	O=C(NOCC(N)C)c1cc(NC(=O)Cc2ccncc2)c(cc1)C
0.30315	O=C(NOCC(N)C)c1cc(NC(=O)Cc2ccncc2)c(cc1)C
0.30315	O=C(NOCC(N)C)c1cc(NC(=O)Cc2ccncc2)c(cc1)C
0.30315	O=C(NOCC(N)C)c1cc(NC(=O)Cc2ccncc2)c(cc1)C
0.30315	O=C(NOCC(N)C)c1cc(NC(=O)Cc2ccncc2)c(cc1)C
0.30315	O=C(NOCC(N)C)c1cc(NC(=O)Cc2ccncc2)c(cc1)C
0.30315	O=C(NOCC(N)C)c1cc(NC(=O)Cc2ccncc2)c(cc1)C
0.30315	O=C(NOCC(N)C)c1cc(NC(=O)Cc2ccncc2)c(cc1)C
0.30303	O=C(NC1=NN(N=C1C)c2cnccc2)c3c(nccc3)Nc4c(cc(cc4)C)C
0.301754	S(=O)(=O)(CC1=NOC(=N1)NC(=O)c2cc(NC(=O)Cc3ccncc3)c(cc2)C)C
0.301754	S(=O)(=O)(CC1=NOC(=N1)NC(=O)c2cc(NC(=O)Cc3ccncc3)c(cc2)C)C
0.301754	S(=O)(=O)(CC1=NOC(=N1)NC(=O)c2cc(NC(=O)Cc3ccncc3)c(cc2)C)C
0.301754	S(=O)(=O)(CC1=NOC(=N1)NC(=O)c2cc(NC(=O)Cc3ccncc3)c(cc2)C)C
0.301754	S(=O)(=O)(CC1=NOC(=N1)NC(=O)c2cc(NC(=O)Cc3ccncc3)c(cc2)C)C
0.301754	S(=O)(=O)(CC1=NOC(=N1)NC(=O)c2cc(NC(=O)Cc3ccncc3)c(cc2)C)C
0.301754	S(=O)(=O)(CC1=NOC(=N1)NC(=O)c2cc(NC(=O)Cc3ccncc3)c(cc2)C)C
0.301754	S(=O)(=O)(CC1=NOC(=N1)NC(=O)c2cc(NC(=O)Cc3ccncc3)c(cc2)C)C
0.301754	S(=O)(=O)(CC1=NOC(=N1)NC(=O)c2cc(NC(=O)Cc3ccncc3)c(cc2)C)C
0.301754	S(=O)(=O)(CC1=NOC(=N1)NC(=O)c2cc(NC(=O)Cc3ccncc3)c(cc2)C)C
0.301205	Clc1c(ccc(c1)C(=O)NCc2cc(NC(=O)c3cc(F)ccc3)ccc2)C
0.301205	Clc1c(ccc(c1)C(=O)NCc2cc(NC(=O)c3cc(F)ccc3)ccc2)C
0.301205	Clc1c(ccc(c1)C(=O)NCc2cc(NC(=O)c3cc(F)ccc3)ccc2)C
0.301205	Clc1c(ccc(c1)C(=O)NCc2cc(NC(=O)c3cc(F)ccc3)ccc2)C
0.301205	Fc1cc(ccc1)C(=O)Nc2cc(ccc2)CNC(=O)c3cc(N)c(cc3)C
0.301205	Fc1cc(ccc1)C(=O)Nc2cc(ccc2)CNC(=O)c3cc(N)c(cc3)C
0.301205	Fc1cc(ccc1)C(=O)Nc2cc(ccc2)CNC(=O)c3cc(N)c(cc3)C
0.301205	Fc1cc(ccc1)C(=O)Nc2cc(ccc2)CNC(=O)c3cc(N)c(cc3)C
0.301205	Fc1cc(ccc1)C(=O)Nc2cc(ccc2)CNC(=O)c3cc(N)c(cc3)C
0.301205	Fc1cc(ccc1)C(=O)Nc2cc(ccc2)CNC(=O)c3cc(N)c(cc3)C
0.301115	Brc1ccc(cc1)C(=O)Nc2ccc(cc2)CC=3ON=C(N3)c4c(ccc(F)c4)C
0.301115	Brc1ccc(cc1)C(=O)Nc2ccc(cc2)CC=3ON=C(N3)c4c(ccc(F)c4)C
0.301115	Brc1ccc(cc1)C(=O)Nc2ccc(cc2)CC=3ON=C(N3)c4c(ccc(F)c4)C
0.301115	Brc1ccc(cc1)C(=O)Nc2ccc(cc2)CC=3ON=C(N3)c4c(ccc(F)c4)C
0.301115	Brc1ccc(cc1)C(=O)Nc2ccc(cc2)CC=3ON=C(N3)c4c(ccc(F)c4)C
0.301115	Brc1ccc(cc1)C(=O)Nc2ccc(cc2)CC=3ON=C(N3)c4c(ccc(F)c4)C
0.301115	Brc1ccc(cc1)C(=O)Nc2ccc(cc2)CC=3ON=C(N3)c4c(ccc(F)c4)C
0.301115	Brc1ccc(cc1)C(=O)Nc2ccc(cc2)CC=3ON=C(N3)c4c(ccc(F)c4)C
0.301115	Brc1ccc(cc1)C(=O)Nc2ccc(cc2)CC=3ON=C(N3)c4c(ccc(F)c4)C
0.301115	Brc1ccc(cc1)C(=O)Nc2ccc(cc2)CC=3ON=C(N3)c4c(ccc(F)c4)C
0.300725	Brc1ncc(c(c1)C)C(=O)Nc2cc(Cl)c(cc2)CN3CCOCC3
0.300448	O=C(N)c1cc(Nc2nc(ccn2)C)ccc1
0.300448	O=C(N)c1cc(Nc2nc(ccn2)C)ccc1
0.300448	O=C(N)c1cc(Nc2nc(ccn2)C)ccc1
0.300448	O=C(N)c1cc(Nc2nc(ccn2)C)ccc1
0.300448	O=C(N)c1cc(Nc2nc(ccn2)C)ccc1
0.300448	O=C(N)c1cc(Nc2nc(ccn2)C)ccc1
0.300448	O=C(N)c1cc(Nc2nc(ccn2)C)ccc1
0.300448	O=C(N)c1cc(Nc2nc(ccn2)C)ccc1
0.300448	O=C(N)c1cc(Nc2nc(ccn2)C)ccc1
0.300448	O=C(N)c1cc(Nc2nc(ccn2)C)ccc1
0.300353	Fc1cc(NC(=O)C2=COC=C2)c(cc1)C(=O)Nc3cc(c(N4CCN(CC4)CC)cc3)C
0.300353	Fc1cc(NC(=O)C2=COC=C2)c(cc1)C(=O)Nc3cc(c(N4CCN(CC4)CC)cc3)C
0.300353	Fc1cc(NC(=O)C2=COC=C2)c(cc1)C(=O)Nc3cc(c(N4CCN(CC4)CC)cc3)C
0.300353	Fc1cc(NC(=O)C2=COC=C2)c(cc1)C(=O)Nc3cc(c(N4CCN(CC4)CC)cc3)C
0.300353	Fc1cc(NC(=O)C2=COC=C2)c(cc1)C(=O)Nc3cc(c(N4CCN(CC4)CC)cc3)C
0.300353	Fc1cc(NC(=O)C2=COC=C2)c(cc1)C(=O)Nc3cc(c(N4CCN(CC4)CC)cc3)C
0.300353	Fc1cc(NC(=O)C2=COC=C2)c(cc1)C(=O)Nc3cc(c(N4CCN(CC4)CC)cc3)C
0.300353	Fc1cc(NC(=O)C2=COC=C2)c(cc1)C(=O)Nc3cc(c(N4CCN(CC4)CC)cc3)C
0.300353	Fc1cc(NC(=O)C2=COC=C2)c(cc1)C(=O)Nc3cc(c(N4CCN(CC4)CC)cc3)C
0.300353	Fc1cc(NC(=O)C2=COC=C2)c(cc1)C(=O)Nc3cc(c(N4CCN(CC4)CC)cc3)C
0.299611	O=C(NC(CC(C)C)C)c1cc(NC(=O)Cc2ccncc2)c(cc1)C
0.299611	O=C(NC(CC(C)C)C)c1cc(NC(=O)Cc2ccncc2)c(cc1)C
0.299611	O=C(NC(CC(C)C)C)c1cc(NC(=O)Cc2ccncc2)c(cc1)C
0.299611	O=C(NC(CC(C)C)C)c1cc(NC(=O)Cc2ccncc2)c(cc1)C
0.299611	O=C(NC(CC(C)C)C)c1cc(NC(=O)Cc2ccncc2)c(cc1)C
0.299611	O=C(NC(CC(C)C)C)c1cc(NC(=O)Cc2ccncc2)c(cc1)C
0.299611	O=C(NC(CC(C)C)C)c1cc(NC(=O)Cc2ccncc2)c(cc1)C
0.299611	O=C(NC(CC(C)C)C)c1cc(NC(=O)Cc2ccncc2)c(cc1)C
0.299611	O=C(NC(CC(C)C)C)c1cc(NC(=O)Cc2ccncc2)c(cc1)C
0.299611	O=C(NC(CC(C)C)C)c1cc(NC(=O)Cc2ccncc2)c(cc1)C
0.299296	S(=O)(=O)(N1CCCCC1)c2c(ccc(c2)C(=O)Nc3c(ccc(NC(=O)C(C)C)c3)C)C
0.299296	S(=O)(=O)(N1CCCCC1)c2c(ccc(c2)C(=O)Nc3c(ccc(NC(=O)C(C)C)c3)C)C
0.299296	S(=O)(=O)(N1CCCCC1)c2c(ccc(c2)C(=O)Nc3c(ccc(NC(=O)C(C)C)c3)C)C
0.299296	S(=O)(=O)(N1CCCCC1)c2c(ccc(c2)C(=O)Nc3c(ccc(NC(=O)C(C)C)c3)C)C
0.299296	S(=O)(=O)(N1CCCCC1)c2c(ccc(c2)C(=O)Nc3c(ccc(NC(=O)C(C)C)c3)C)C
0.299296	S(=O)(=O)(N1CCCCC1)c2c(ccc(c2)C(=O)Nc3c(ccc(NC(=O)C(C)C)c3)C)C
0.299296	S(=O)(=O)(N1CCCCC1)c2c(ccc(c2)C(=O)Nc3c(ccc(NC(=O)C(C)C)c3)C)C
0.299296	S(=O)(=O)(N1CCCCC1)c2c(ccc(c2)C(=O)Nc3c(ccc(NC(=O)C(C)C)c3)C)C
0.299296	S(=O)(=O)(N1CCCCC1)c2c(ccc(c2)C(=O)Nc3c(ccc(NC(=O)C(C)C)c3)C)C
0.299296	S(=O)(=O)(N1CCCCC1)c2c(ccc(c2)C(=O)Nc3c(ccc(NC(=O)C(C)C)c3)C)C
0.299242	O=C(Nc1ccc(Oc2cnc(cc2)C)cc1)c3cc(N4CCOCC4)c(cc3)C
0.299242	O=C(Nc1ccc(Oc2cnc(cc2)C)cc1)c3cc(N4CCOCC4)c(cc3)C
0.299242	O=C(Nc1ccc(Oc2cnc(cc2)C)cc1)c3cc(N4CCOCC4)c(cc3)C
0.299242	O=C(Nc1ccc(Oc2cnc(cc2)C)cc1)c3cc(N4CCOCC4)c(cc3)C
0.299242	O=C(Nc1ccc(Oc2cnc(cc2)C)cc1)c3cc(N4CCOCC4)c(cc3)C
0.299242	O=C(Nc1ccc(Oc2cnc(cc2)C)cc1)c3cc(N4CCOCC4)c(cc3)C
0.299242	O=C(Nc1ccc(Oc2cnc(cc2)C)cc1)c3cc(N4CCOCC4)c(cc3)C
0.299242	O=C(Nc1ccc(Oc2cnc(cc2)C)cc1)c3cc(N4CCOCC4)c(cc3)C
0.299242	O=C(Nc1ccc(Oc2cnc(cc2)C)cc1)c3cc(N4CCOCC4)c(cc3)C
0.299242	O=C(Nc1ccc(Oc2cnc(cc2)C)cc1)c3cc(N4CCOCC4)c(cc3)C
0.299035	O=C(Nc1cc(c(NC(=O)C=2OC=CC2)cc1)C)C(=O)NCC3OCCN(Cc4cc(ccc4)C)C3
0.298851	O=C(Nc1ccc(cc1)CNC(=O)C(=O)N2CCN(CC2)CCCCCN)c3cnccc3
0.298611	Clc1cc(c(NC(=O)C(=O)NNc2nc(c3cnccc3)ccc2)cc1)c4ccc(cc4)C(F)(F)F
0.298611	Clc1cc(c(NC(=O)C(=O)NNc2nc(c3cnccc3)ccc2)cc1)c4ccc(cc4)C(F)(F)F
0.298611	Clc1cc(c(NC(=O)C(=O)NNc2nc(c3cnccc3)ccc2)cc1)c4ccc(cc4)C(F)(F)F
0.298611	Clc1cc(c(NC(=O)C(=O)NNc2nc(c3cnccc3)ccc2)cc1)c4ccc(cc4)C(F)(F)F
0.298561	S1C(=NC(c2cc3c(cc2)CCCC3)=C1)NC(=O)c4cc(Nc5ccccc5)ccc4
0.298561	S1C(=NC(c2cc3c(cc2)CCCC3)=C1)NC(=O)c4cc(Nc5ccccc5)ccc4
0.298561	S1C(=NC(c2cc3c(cc2)CCCC3)=C1)NC(=O)c4cc(Nc5ccccc5)ccc4
0.298561	S1C(=NC(c2cc3c(cc2)CCCC3)=C1)NC(=O)c4cc(Nc5ccccc5)ccc4
0.298561	S1C(=NC(c2cc3c(cc2)CCCC3)=C1)NC(=O)c4cc(Nc5ccccc5)ccc4
0.298561	S1C(=NC(c2cc3c(cc2)CCCC3)=C1)NC(=O)c4cc(Nc5ccccc5)ccc4
0.298561	S1C(=NC(c2cc3c(cc2)CCCC3)=C1)NC(=O)c4cc(Nc5ccccc5)ccc4
0.298561	S1C(=NC(c2cc3c(cc2)CCCC3)=C1)NC(=O)c4cc(Nc5ccccc5)ccc4
0.298561	S1C(=NC(c2cc3c(cc2)CCCC3)=C1)NC(=O)c4cc(Nc5ccccc5)ccc4
0.298561	S1C(=NC(c2cc3c(cc2)CCCC3)=C1)NC(=O)c4cc(Nc5ccccc5)ccc4
0.29771	O=C(NCCc1ccc(Oc2ccc(OC)cc2)cc1)c3cc(NC(=O)Cc4ccncc4)c(cc3)C
0.297659	S1CCN(Cc2cc(c(NC(=O)c3c4c(nccc4)ccc3)cc2)C)CC1
0.297659	S1CCN(Cc2cc(c(NC(=O)c3c4c(nccc4)ccc3)cc2)C)CC1
0.297659	S1CCN(Cc2cc(c(NC(=O)c3c4c(nccc4)ccc3)cc2)C)CC1
0.297659	S1CCN(Cc2cc(c(NC(=O)c3c4c(nccc4)ccc3)cc2)C)CC1
0.297659	S1CCN(Cc2cc(c(NC(=O)c3c4c(nccc4)ccc3)cc2)C)CC1
0.297659	S1CCN(Cc2cc(c(NC(=O)c3c4c(nccc4)ccc3)cc2)C)CC1
0.297659	S1CCN(Cc2cc(c(NC(=O)c3c4c(nccc4)ccc3)cc2)C)CC1
0.297659	S1CCN(Cc2cc(c(NC(=O)c3c4c(nccc4)ccc3)cc2)C)CC1
0.297659	S1CCN(Cc2cc(c(NC(=O)c3c4c(nccc4)ccc3)cc2)C)CC1
0.297659	S1CCN(Cc2cc(c(NC(=O)c3c4c(nccc4)ccc3)cc2)C)CC1
0.297189	Fc1ccc(c2nc(ccc2)C(=O)Nc3ccc(Oc4cnc(cc4)C)cc3)cc1
0.29703	O=C(NC1CN(C2(C1)CCC2)Cc3ccccc3)c4cc(NC(=O)Cc5ccncc5)c(cc4)C
0.29703	O=C(NC1CN(C2(C1)CCC2)Cc3ccccc3)c4cc(NC(=O)Cc5ccncc5)c(cc4)C
0.29703	O=C(NC1CN(C2(C1)CCC2)Cc3ccccc3)c4cc(NC(=O)Cc5ccncc5)c(cc4)C
0.29703	O=C(NC1CN(C2(C1)CCC2)Cc3ccccc3)c4cc(NC(=O)Cc5ccncc5)c(cc4)C
0.29703	O=C(NC1CN(C2(C1)CCC2)Cc3ccccc3)c4cc(NC(=O)Cc5ccncc5)c(cc4)C
0.29703	O=C(NC1CN(C2(C1)CCC2)Cc3ccccc3)c4cc(NC(=O)Cc5ccncc5)c(cc4)C
0.29703	O=C(NC1CN(C2(C1)CCC2)Cc3ccccc3)c4cc(NC(=O)Cc5ccncc5)c(cc4)C
0.29703	O=C(NC1CN(C2(C1)CCC2)Cc3ccccc3)c4cc(NC(=O)Cc5ccncc5)c(cc4)C
0.29703	O=C(NC1CN(C2(C1)CCC2)Cc3ccccc3)c4cc(NC(=O)Cc5ccncc5)c(cc4)C
0.29703	O=C(NC1CN(C2(C1)CCC2)Cc3ccccc3)c4cc(NC(=O)Cc5ccncc5)c(cc4)C
0.296296	O=C(NOc1cc(C#N)ccc1)c2cc(NC(=O)Cc3ccncc3)c(cc2)C
0.296296	O=C(NOc1cc(C#N)ccc1)c2cc(NC(=O)Cc3ccncc3)c(cc2)C
0.296296	O=C(NOc1cc(C#N)ccc1)c2cc(NC(=O)Cc3ccncc3)c(cc2)C
0.296296	O=C(NOc1cc(C#N)ccc1)c2cc(NC(=O)Cc3ccncc3)c(cc2)C
0.296296	O=C(NOc1cc(C#N)ccc1)c2cc(NC(=O)Cc3ccncc3)c(cc2)C
0.296296	O=C(NOc1cc(C#N)ccc1)c2cc(NC(=O)Cc3ccncc3)c(cc2)C
0.296296	O=C(NOc1cc(C#N)ccc1)c2cc(NC(=O)Cc3ccncc3)c(cc2)C
0.296296	O=C(NOc1cc(C#N)ccc1)c2cc(NC(=O)Cc3ccncc3)c(cc2)C
0.296296	O=C(NOc1cc(C#N)ccc1)c2cc(NC(=O)Cc3ccncc3)c(cc2)C
0.296296	O=C(NOc1cc(C#N)ccc1)c2cc(NC(=O)Cc3ccncc3)c(cc2)C
0.296154	Brc1cc(NC(=O)CNC(=O)C(=O)Nc2ccc(cc2)C(=O)Nc3ccc(OC)cc3)c(cc1)C
0.294118	FC(F)(F)c1cc(NC(=O)c2cc(O)c(cc2)C)ccc1
0.294118	FC(F)(F)c1cc(NC(=O)c2cc(O)c(cc2)C)ccc1
0.294118	FC(F)(F)c1cc(NC(=O)c2cc(O)c(cc2)C)ccc1
0.294118	FC(F)(F)c1cc(NC(=O)c2cc(O)c(cc2)C)ccc1
0.293893	Brc1ccc(cc1)C(=O)CCC(=O)Nc2c(ccc(c2)Cc3ncccc3)C
0.293893	Brc1ccc(cc1)C(=O)CCC(=O)Nc2c(ccc(c2)Cc3ncccc3)C
0.293893	Brc1ccc(cc1)C(=O)CCC(=O)Nc2c(ccc(c2)Cc3ncccc3)C
0.293729	FC(F)(F)c1cc(ccc1)C2=NC(C(=O)Nc3c(ccc(c3)Cc4ncccc4)C)=C(N2)C
0.293729	FC(F)(F)c1cc(ccc1)C2=NC(C(=O)Nc3c(ccc(c3)Cc4ncccc4)C)=C(N2)C
0.293729	FC(F)(F)c1cc(ccc1)C2=NC(C(=O)Nc3c(ccc(c3)Cc4ncccc4)C)=C(N2)C
0.293729	FC(F)(F)c1cc(ccc1)C2=NC(C(=O)Nc3c(ccc(c3)Cc4ncccc4)C)=C(N2)C
0.293729	FC(F)(F)c1cc(ccc1)C2=NC(C(=O)Nc3c(ccc(c3)Cc4ncccc4)C)=C(N2)C
0.293729	FC(F)(F)c1cc(ccc1)C2=NC(C(=O)Nc3c(ccc(c3)Cc4ncccc4)C)=C(N2)C
0.293729	FC(F)(F)c1cc(ccc1)C2=NC(C(=O)Nc3c(ccc(c3)Cc4ncccc4)C)=C(N2)C
0.293729	FC(F)(F)c1cc(ccc1)C2=NC(C(=O)Nc3c(ccc(c3)Cc4ncccc4)C)=C(N2)C
0.293729	FC(F)(F)c1cc(ccc1)C2=NC(C(=O)Nc3c(ccc(c3)Cc4ncccc4)C)=C(N2)C
0.293729	FC(F)(F)c1cc(ccc1)C2=NC(C(=O)Nc3c(ccc(c3)Cc4ncccc4)C)=C(N2)C
0.292683	O=C(Nc1ccc(cc1)C=2N=C(OC2)C)C(=O)NCC3CN(Cc4cnccc4)CCC3
0.292683	O=C(Nc1ccc(cc1)C=2N=C(OC2)C)C(=O)NCC3CN(Cc4cnccc4)CCC3
0.292683	O=C(Nc1ccc(cc1)C=2N=C(OC2)C)C(=O)NCC3CN(Cc4cnccc4)CCC3
0.292593	O=C(Nc1cc(Oc2nccnc2)ccc1)c3c(ccc(c3)C(=O)N)C
0.292593	O=C(Nc1cc(Oc2nccnc2)ccc1)c3c(ccc(c3)C(=O)N)C
0.292593	O=C(Nc1cc(Oc2nccnc2)ccc1)c3c(ccc(c3)C(=O)N)C
0.292593	O=C(Nc1cc(Oc2nccnc2)ccc1)c3c(ccc(c3)C(=O)N)C
0.292593	O=C(Nc1cc(Oc2nccnc2)ccc1)c3c(ccc(c3)C(=O)N)C
0.292593	O=C(Nc1cc(Oc2nccnc2)ccc1)c3c(ccc(c3)C(=O)N)C
0.292593	O=C(Nc1cc(Oc2nccnc2)ccc1)c3c(ccc(c3)C(=O)N)C
0.292593	O=C(Nc1cc(Oc2nccnc2)ccc1)c3c(ccc(c3)C(=O)N)C
0.292593	O=C(Nc1cc(Oc2nccnc2)ccc1)c3c(ccc(c3)C(=O)N)C
0.292593	O=C(Nc1cc(Oc2nccnc2)ccc1)c3c(ccc(c3)C(=O)N)C
0.292576	O=C(N1CCN(CC1)C)NCc2ccc(cc2)C(=O)Nc3ccncc3
0.292576	O=C(N1CCN(CC1)C)NCc2ccc(cc2)C(=O)Nc3ccncc3
0.292576	O=C(N1CCN(CC1)C)NCc2ccc(cc2)C(=O)Nc3ccncc3
0.292576	O=C(N1CCN(CC1)C)NCc2ccc(cc2)C(=O)Nc3ccncc3
0.292576	O=C(N1CCN(CC1)C)NCc2ccc(cc2)C(=O)Nc3ccncc3
0.292576	O=C(N1CCN(CC1)C)NCc2ccc(cc2)C(=O)Nc3ccncc3
0.292576	O=C(N1CCN(CC1)C)NCc2ccc(cc2)C(=O)Nc3ccncc3
0.292576	O=C(N1CCN(CC1)C)NCc2ccc(cc2)C(=O)Nc3ccncc3
0.292576	O=C(N1CCN(CC1)C)NCc2ccc(cc2)C(=O)Nc3ccncc3
0.292576	O=C(N1CCN(CC1)C)NCc2ccc(cc2)C(=O)Nc3ccncc3
0.292517	S1CCN(Cc2cc(c(NC(=O)C3=C(N(C(=C3)C)Cc4ccccc4)C)cc2)C)CC1
0.292517	S1CCN(Cc2cc(c(NC(=O)C3=C(N(C(=C3)C)Cc4ccccc4)C)cc2)C)CC1
0.292517	S1CCN(Cc2cc(c(NC(=O)C3=C(N(C(=C3)C)Cc4ccccc4)C)cc2)C)CC1
0.292517	S1CCN(Cc2cc(c(NC(=O)C3=C(N(C(=C3)C)Cc4ccccc4)C)cc2)C)CC1
0.292517	S1CCN(Cc2cc(c(NC(=O)C3=C(N(C(=C3)C)Cc4ccccc4)C)cc2)C)CC1
0.292517	S1CCN(Cc2cc(c(NC(=O)C3=C(N(C(=C3)C)Cc4ccccc4)C)cc2)C)CC1
0.292517	S1CCN(Cc2cc(c(NC(=O)C3=C(N(C(=C3)C)Cc4ccccc4)C)cc2)C)CC1
0.292517	S1CCN(Cc2cc(c(NC(=O)C3=C(N(C(=C3)C)Cc4ccccc4)C)cc2)C)CC1
0.292517	S1CCN(Cc2cc(c(NC(=O)C3=C(N(C(=C3)C)Cc4ccccc4)C)cc2)C)CC1
0.292517	S1CCN(Cc2cc(c(NC(=O)C3=C(N(C(=C3)C)Cc4ccccc4)C)cc2)C)CC1
0.291971	Clc1c(ccc(NC(=O)c2nccc(c2)C(C)(C)C)c1)CN3CCOCC3
0.291971	Clc1c(ccc(NC(=O)c2nccc(c2)C(C)(C)C)c1)CN3CCOCC3
0.291971	Clc1c(ccc(NC(=O)c2nccc(c2)C(C)(C)C)c1)CN3CCOCC3
0.291971	Clc1c(ccc(NC(=O)c2nccc(c2)C(C)(C)C)c1)CN3CCOCC3
0.291971	Clc1c(ccc(NC(=O)c2nccc(c2)C(C)(C)C)c1)CN3CCOCC3
0.291971	Clc1c(ccc(NC(=O)c2nccc(c2)C(C)(C)C)c1)CN3CCOCC3
0.291971	Clc1c(ccc(NC(=O)c2nccc(c2)C(C)(C)C)c1)CN3CCOCC3
0.291971	Clc1c(ccc(NC(=O)c2nccc(c2)C(C)(C)C)c1)CN3CCOCC3
0.291971	Clc1c(ccc(NC(=O)c2nccc(c2)C(C)(C)C)c1)CN3CCOCC3
0.291971	Clc1c(ccc(NC(=O)c2nccc(c2)C(C)(C)C)c1)CN3CCOCC3
0.291045	Fc1ccc(cc1)CN(CCNC(=O)c2cc(NC(=O)Cc3ccncc3)c(cc2)C)C
0.291045	Fc1ccc(cc1)CN(CCNC(=O)c2cc(NC(=O)Cc3ccncc3)c(cc2)C)C
0.291045	Fc1ccc(cc1)CN(CCNC(=O)c2cc(NC(=O)Cc3ccncc3)c(cc2)C)C
0.291045	Fc1ccc(cc1)CN(CCNC(=O)c2cc(NC(=O)Cc3ccncc3)c(cc2)C)C
0.291045	Fc1ccc(cc1)CN(CCNC(=O)c2cc(NC(=O)Cc3ccncc3)c(cc2)C)C
0.291045	Fc1ccc(cc1)CN(CCNC(=O)c2cc(NC(=O)Cc3ccncc3)c(cc2)C)C
0.291045	Fc1ccc(cc1)CN(CCNC(=O)c2cc(NC(=O)Cc3ccncc3)c(cc2)C)C
0.291045	Fc1ccc(cc1)CN(CCNC(=O)c2cc(NC(=O)Cc3ccncc3)c(cc2)C)C
0.290566	Clc1c(ccc(NC(=O)c2nc(ncc2)C3CC3)c1)CN(C)C
0.290566	Clc1c(ccc(NC(=O)c2nc(ncc2)C3CC3)c1)CN(C)C
0.290566	Clc1c(ccc(NC(=O)c2nc(ncc2)C3CC3)c1)CN(C)C
0.290566	Clc1c(ccc(NC(=O)c2nc(ncc2)C3CC3)c1)CN(C)C
0.290566	Clc1c(ccc(NC(=O)c2nc(ncc2)C3CC3)c1)CN(C)C
0.290566	Clc1c(ccc(NC(=O)c2nc(ncc2)C3CC3)c1)CN(C)C
0.290566	Clc1c(ccc(NC(=O)c2nc(ncc2)C3CC3)c1)CN(C)C
0.290566	Clc1c(ccc(NC(=O)c2nc(ncc2)C3CC3)c1)CN(C)C
0.290566	Clc1c(ccc(NC(=O)c2nc(ncc2)C3CC3)c1)CN(C)C
0.290566	Clc1c(ccc(NC(=O)c2nc(ncc2)C3CC3)c1)CN(C)C
0.290323	Fc1c(ccc(NC(=O)c2c(nc(nc2)c3ccccc3)C)c1)C(=O)O
0.290323	Fc1c(ccc(NC(=O)c2c(nc(nc2)c3ccccc3)C)c1)C(=O)O
0.290323	Fc1c(ccc(NC(=O)c2c(nc(nc2)c3ccccc3)C)c1)C(=O)O
0.290323	Fc1c(ccc(NC(=O)c2c(nc(nc2)c3ccccc3)C)c1)C(=O)O
0.290323	Fc1c(ccc(NC(=O)c2c(nc(nc2)c3ccccc3)C)c1)C(=O)O
0.290323	Fc1c(ccc(NC(=O)c2c(nc(nc2)c3ccccc3)C)c1)C(=O)O
0.290323	Fc1c(ccc(NC(=O)c2c(nc(nc2)c3ccccc3)C)c1)C(=O)O
0.290323	Fc1c(ccc(NC(=O)c2c(nc(nc2)c3ccccc3)C)c1)C(=O)O
0.290323	Fc1c(ccc(NC(=O)c2c(nc(nc2)c3ccccc3)C)c1)C(=O)O
0.290323	Fc1c(ccc(NC(=O)c2c(nc(nc2)c3ccccc3)C)c1)C(=O)O
0.29021	S1C(c2ccc(OC(F)(F)F)cc2)=CC=C1C(=O)Nc3cc(c(N4CCN(CC4)CC)cc3)C
0.29021	S1C(c2ccc(OC(F)(F)F)cc2)=CC=C1C(=O)Nc3cc(c(N4CCN(CC4)CC)cc3)C
0.29021	S1C(c2ccc(OC(F)(F)F)cc2)=CC=C1C(=O)Nc3cc(c(N4CCN(CC4)CC)cc3)C
0.29021	S1C(c2ccc(OC(F)(F)F)cc2)=CC=C1C(=O)Nc3cc(c(N4CCN(CC4)CC)cc3)C
0.29021	S1C(c2ccc(OC(F)(F)F)cc2)=CC=C1C(=O)Nc3cc(c(N4CCN(CC4)CC)cc3)C
0.29021	S1C(c2ccc(OC(F)(F)F)cc2)=CC=C1C(=O)Nc3cc(c(N4CCN(CC4)CC)cc3)C
0.29021	S1C(c2ccc(OC(F)(F)F)cc2)=CC=C1C(=O)Nc3cc(c(N4CCN(CC4)CC)cc3)C
0.29021	S1C(c2ccc(OC(F)(F)F)cc2)=CC=C1C(=O)Nc3cc(c(N4CCN(CC4)CC)cc3)C
0.29021	S1C(c2ccc(OC(F)(F)F)cc2)=CC=C1C(=O)Nc3cc(c(N4CCN(CC4)CC)cc3)C
0.29021	S1C(c2ccc(OC(F)(F)F)cc2)=CC=C1C(=O)Nc3cc(c(N4CCN(CC4)CC)cc3)C
0.289683	O=C(Nc1cc(ccc1)CNc2c(ccc(c2)Cc3ncccc3)C)C
0.289474	O=C(OC(C)(C)C)Nc1cc(c(NC(=O)c2ccc(Nc3c(OC)cc(OC)cc3)cc2)cc1)C
0.289474	O=C(OC(C)(C)C)Nc1cc(c(NC(=O)c2ccc(Nc3c(OC)cc(OC)cc3)cc2)cc1)C
0.289474	O=C(OC(C)(C)C)Nc1cc(c(NC(=O)c2ccc(Nc3c(OC)cc(OC)cc3)cc2)cc1)C
0.289474	O=C(OC(C)(C)C)Nc1cc(c(NC(=O)c2ccc(Nc3c(OC)cc(OC)cc3)cc2)cc1)C
0.289474	O=C(OC(C)(C)C)Nc1cc(c(NC(=O)c2ccc(Nc3c(OC)cc(OC)cc3)cc2)cc1)C
0.289474	O=C(OC(C)(C)C)Nc1cc(c(NC(=O)c2ccc(Nc3c(OC)cc(OC)cc3)cc2)cc1)C
0.289474	O=C(OC(C)(C)C)Nc1cc(c(NC(=O)c2ccc(Nc3c(OC)cc(OC)cc3)cc2)cc1)C
0.289157	O=C(Nc1c(ccc(NC(=O)C(C)C)c1)C)C(Oc2ccc(c3ccccc3)cc2)C
0.289157	O=C(Nc1c(ccc(NC(=O)C(C)C)c1)C)C(Oc2ccc(c3ccccc3)cc2)C
0.288889	O=C(Nc1c(ccc(NC(=O)C(C)C)c1)C)c2c(OCCOc3ccccc3)cccc2
0.288889	Brc1c(OC)ccc(c1)C(=O)Nc2cc(c(N3CCN(CC3)CC)cc2)C
0.288809	Clc1c(ccc(NC(=O)c2cc(OC)c(OCCOC)cc2)c1)CN3CCOCC3
0.288809	Clc1c(ccc(NC(=O)c2cc(OC)c(OCCOC)cc2)c1)CN3CCOCC3
0.288809	Clc1c(ccc(NC(=O)c2cc(OC)c(OCCOC)cc2)c1)CN3CCOCC3
0.288809	Clc1c(ccc(NC(=O)c2cc(OC)c(OCCOC)cc2)c1)CN3CCOCC3
0.288732	O=C(O)Cc1cc(ccc1)CNC(=O)C(=O)Nc2cc(OC)c(NC(=O)c3cnccc3)cc2
0.288732	O=C(O)Cc1cc(ccc1)CNC(=O)C(=O)Nc2cc(OC)c(NC(=O)c3cnccc3)cc2
0.288732	O=C(O)Cc1cc(ccc1)CNC(=O)C(=O)Nc2cc(OC)c(NC(=O)c3cnccc3)cc2
0.288732	O=C(O)Cc1cc(ccc1)CNC(=O)C(=O)Nc2cc(OC)c(NC(=O)c3cnccc3)cc2
0.288732	O=C(O)Cc1cc(ccc1)CNC(=O)C(=O)Nc2cc(OC)c(NC(=O)c3cnccc3)cc2
0.288732	O=C(O)Cc1cc(ccc1)CNC(=O)C(=O)Nc2cc(OC)c(NC(=O)c3cnccc3)cc2
0.288732	O=C(O)Cc1cc(ccc1)CNC(=O)C(=O)Nc2cc(OC)c(NC(=O)c3cnccc3)cc2
0.288732	O=C(O)Cc1cc(ccc1)CNC(=O)C(=O)Nc2cc(OC)c(NC(=O)c3cnccc3)cc2
0.288732	O=C(O)Cc1cc(ccc1)CNC(=O)C(=O)Nc2cc(OC)c(NC(=O)c3cnccc3)cc2
0.288732	O=C(O)Cc1cc(ccc1)CNC(=O)C(=O)Nc2cc(OC)c(NC(=O)c3cnccc3)cc2
0.288618	O=C(OC)c1cc(NC(=O)C=2OC=CC2)c(cc1)C
0.288538	S1C(=NC(c2ccc(F)cc2)=C1)CNC(=O)c3ccc(cc3)CN4CCOCC4
0.288538	S1C(=NC(c2ccc(F)cc2)=C1)CNC(=O)c3ccc(cc3)CN4CCOCC4
0.288538	S1C(=NC(c2ccc(F)cc2)=C1)CNC(=O)c3ccc(cc3)CN4CCOCC4
0.288538	S1C(=NC(c2ccc(F)cc2)=C1)CNC(=O)c3ccc(cc3)CN4CCOCC4
0.288538	S1C(=NC(c2ccc(F)cc2)=C1)CNC(=O)c3ccc(cc3)CN4CCOCC4
0.288538	S1C(=NC(c2ccc(F)cc2)=C1)CNC(=O)c3ccc(cc3)CN4CCOCC4
0.288538	S1C(=NC(c2ccc(F)cc2)=C1)CNC(=O)c3ccc(cc3)CN4CCOCC4
0.288538	S1C(=NC(c2ccc(F)cc2)=C1)CNC(=O)c3ccc(cc3)CN4CCOCC4
0.288538	S1C(=NC(c2ccc(F)cc2)=C1)CNC(=O)c3ccc(cc3)CN4CCOCC4
0.288538	S1C(=NC(c2ccc(F)cc2)=C1)CNC(=O)c3ccc(cc3)CN4CCOCC4
0.287719	O=C(Nc1cc(ncc1)N(C)C)c2ccc(cc2)CN3c4c(cccc4)CC3
0.287719	O=C(Nc1cc(ncc1)N(C)C)c2ccc(cc2)CN3c4c(cccc4)CC3
0.287719	O=C(Nc1cc(ncc1)N(C)C)c2ccc(cc2)CN3c4c(cccc4)CC3
0.287719	O=C(Nc1cc(ncc1)N(C)C)c2ccc(cc2)CN3c4c(cccc4)CC3
0.287719	O=C(Nc1cc(ncc1)N(C)C)c2ccc(cc2)CN3c4c(cccc4)CC3
0.287719	O=C(Nc1cc(ncc1)N(C)C)c2ccc(cc2)CN3c4c(cccc4)CC3
0.287719	O=C(Nc1cc(ncc1)N(C)C)c2ccc(cc2)CN3c4c(cccc4)CC3
0.287719	O=C(Nc1cc(ncc1)N(C)C)c2ccc(cc2)CN3c4c(cccc4)CC3
0.287719	O=C(Nc1cc(ncc1)N(C)C)c2ccc(cc2)CN3c4c(cccc4)CC3
0.287719	O=C(Nc1cc(ncc1)N(C)C)c2ccc(cc2)CN3c4c(cccc4)CC3
0.287671	O=C(Nc1c(ccc(c1)C=2OC=C(N2)C)C)C=3C=NC4=NC=CN4C3
0.287671	O=C(Nc1c(ccc(c1)C=2OC=C(N2)C)C)C=3C=NC4=NC=CN4C3
0.287671	O=C(Nc1c(ccc(c1)C=2OC=C(N2)C)C)C=3C=NC4=NC=CN4C3
0.287671	O=C(Nc1c(ccc(c1)C=2OC=C(N2)C)C)C=3C=NC4=NC=CN4C3
0.287671	O=C(Nc1c(ccc(c1)C=2OC=C(N2)C)C)C=3C=NC4=NC=CN4C3
0.286689	S(=O)(=O)(Nc1c(OC)ccc(NC(=O)c2ccc(cc2)C=3ON=C(N3)C)c1)c4ccc(F)cc4
0.286689	S(=O)(=O)(Nc1c(OC)ccc(NC(=O)c2ccc(cc2)C=3ON=C(N3)C)c1)c4ccc(F)cc4
0.286689	S(=O)(=O)(Nc1c(OC)ccc(NC(=O)c2ccc(cc2)C=3ON=C(N3)C)c1)c4ccc(F)cc4
0.286689	S(=O)(=O)(Nc1c(OC)ccc(NC(=O)c2ccc(cc2)C=3ON=C(N3)C)c1)c4ccc(F)cc4
0.286689	S(=O)(=O)(Nc1c(OC)ccc(NC(=O)c2ccc(cc2)C=3ON=C(N3)C)c1)c4ccc(F)cc4
0.28629	O=C(Nc1c(ccc(c1)C(=O)N)C)c2cc3OCCOc3cc2
0.286245	O=C(NC(CCC=C(C)C)C)c1cc(NC(=O)Cc2ccncc2)c(cc1)C
0.286245	O=C(NC(CCC=C(C)C)C)c1cc(NC(=O)Cc2ccncc2)c(cc1)C
0.286245	O=C(NC(CCC=C(C)C)C)c1cc(NC(=O)Cc2ccncc2)c(cc1)C
0.286245	O=C(NC(CCC=C(C)C)C)c1cc(NC(=O)Cc2ccncc2)c(cc1)C
0.286245	O=C(NC(CCC=C(C)C)C)c1cc(NC(=O)Cc2ccncc2)c(cc1)C
0.286245	O=C(NC(CCC=C(C)C)C)c1cc(NC(=O)Cc2ccncc2)c(cc1)C
0.286245	O=C(NC(CCC=C(C)C)C)c1cc(NC(=O)Cc2ccncc2)c(cc1)C
0.286245	O=C(NC(CCC=C(C)C)C)c1cc(NC(=O)Cc2ccncc2)c(cc1)C
0.286245	O=C(NC(CCC=C(C)C)C)c1cc(NC(=O)Cc2ccncc2)c(cc1)C
0.286245	O=C(NC(CCC=C(C)C)C)c1cc(NC(=O)Cc2ccncc2)c(cc1)C
0.286232	S1C(c2ccc(OC(F)(F)F)cc2)=CC=C1C(=O)Nc3ncc(cc3)CN4CCOCC4
0.286232	S1C(c2ccc(OC(F)(F)F)cc2)=CC=C1C(=O)Nc3ncc(cc3)CN4CCOCC4
0.286232	S1C(c2ccc(OC(F)(F)F)cc2)=CC=C1C(=O)Nc3ncc(cc3)CN4CCOCC4
0.286232	S1C(c2ccc(OC(F)(F)F)cc2)=CC=C1C(=O)Nc3ncc(cc3)CN4CCOCC4
0.286232	S1C(c2ccc(OC(F)(F)F)cc2)=CC=C1C(=O)Nc3ncc(cc3)CN4CCOCC4
0.286232	S1C(c2ccc(OC(F)(F)F)cc2)=CC=C1C(=O)Nc3ncc(cc3)CN4CCOCC4
0.286232	S1C(c2ccc(OC(F)(F)F)cc2)=CC=C1C(=O)Nc3ncc(cc3)CN4CCOCC4
0.286232	S1C(c2ccc(OC(F)(F)F)cc2)=CC=C1C(=O)Nc3ncc(cc3)CN4CCOCC4
0.286232	S1C(c2ccc(OC(F)(F)F)cc2)=CC=C1C(=O)Nc3ncc(cc3)CN4CCOCC4
0.286232	S1C(c2ccc(OC(F)(F)F)cc2)=CC=C1C(=O)Nc3ncc(cc3)CN4CCOCC4
0.286232	Ic1cc(c(NC(=O)C(=O)Nc2cc(OC)c(NC(=O)c3cnccc3)cc2)cc1)CC
0.286232	Ic1cc(c(NC(=O)C(=O)Nc2cc(OC)c(NC(=O)c3cnccc3)cc2)cc1)CC
0.286232	Ic1cc(c(NC(=O)C(=O)Nc2cc(OC)c(NC(=O)c3cnccc3)cc2)cc1)CC
0.286232	Ic1cc(c(NC(=O)C(=O)Nc2cc(OC)c(NC(=O)c3cnccc3)cc2)cc1)CC
0.286232	Ic1cc(c(NC(=O)C(=O)Nc2cc(OC)c(NC(=O)c3cnccc3)cc2)cc1)CC
0.286232	Ic1cc(c(NC(=O)C(=O)Nc2cc(OC)c(NC(=O)c3cnccc3)cc2)cc1)CC
0.286232	Ic1cc(c(NC(=O)C(=O)Nc2cc(OC)c(NC(=O)c3cnccc3)cc2)cc1)CC
0.286232	Ic1cc(c(NC(=O)C(=O)Nc2cc(OC)c(NC(=O)c3cnccc3)cc2)cc1)CC
0.286232	Ic1cc(c(NC(=O)C(=O)Nc2cc(OC)c(NC(=O)c3cnccc3)cc2)cc1)CC
0.286232	Ic1cc(c(NC(=O)C(=O)Nc2cc(OC)c(NC(=O)c3cnccc3)cc2)cc1)CC
0.285714	O=C(Nc1cc(NC(=O)C=O)ccc1)c2cnccc2
0.285714	O=C(Nc1cc(NC(=O)C=O)ccc1)c2cnccc2
0.285714	O=C(Nc1cc(NC(=O)C=O)ccc1)c2cnccc2
0.285714	O=C(Nc1cc(NC(=O)C=O)ccc1)c2cnccc2
0.285714	O=C(Nc1cc(NC(=O)C=O)ccc1)c2cnccc2
0.285714	O=C(Nc1cc(NC(=O)C=O)ccc1)c2cnccc2
0.285714	O=C(Nc1cc(NC(=O)C=O)ccc1)c2cnccc2
0.285714	O=C(Nc1cc(NC(=O)C=O)ccc1)c2cnccc2
0.285714	O=C(Nc1cc(NC(=O)C=O)ccc1)c2cnccc2
0.285714	O=C(Nc1cc(NC(=O)C=O)ccc1)c2cnccc2
0.285714	Clc1cc(ccc1)C(=O)Nc2cc(c(NC(=O)CCCNC(=O)c3ccccc3)cc2)C
0.285714	Clc1cc(ccc1)C(=O)Nc2cc(c(NC(=O)CCCNC(=O)c3ccccc3)cc2)C
0.285714	Clc1cc(ccc1)C(=O)Nc2cc(c(NC(=O)CCCNC(=O)c3ccccc3)cc2)C
0.285714	Clc1cc(ccc1)C(=O)Nc2cc(c(NC(=O)CCCNC(=O)c3ccccc3)cc2)C
0.285714	Clc1cc(ccc1)C(=O)Nc2cc(c(NC(=O)CCCNC(=O)c3ccccc3)cc2)C
0.285714	Clc1cc(ccc1)C(=O)Nc2cc(c(NC(=O)CCCNC(=O)c3ccccc3)cc2)C
0.285714	Clc1cc(ccc1)C(=O)Nc2cc(c(N)cc2)C
0.285714	Clc1cc(ccc1)C(=O)Nc2cc(c(N)cc2)C
0.28479	Clc1ncnc(N2CCN(C(=O)C(=O)Nc3cc(OC)c(NC(=O)c4cnccc4)cc3)CC2)c1
0.28479	Clc1ncnc(N2CCN(C(=O)C(=O)Nc3cc(OC)c(NC(=O)c4cnccc4)cc3)CC2)c1
0.28479	Clc1ncnc(N2CCN(C(=O)C(=O)Nc3cc(OC)c(NC(=O)c4cnccc4)cc3)CC2)c1
0.28479	Clc1ncnc(N2CCN(C(=O)C(=O)Nc3cc(OC)c(NC(=O)c4cnccc4)cc3)CC2)c1
0.28479	Clc1ncnc(N2CCN(C(=O)C(=O)Nc3cc(OC)c(NC(=O)c4cnccc4)cc3)CC2)c1
0.28479	Clc1ncnc(N2CCN(C(=O)C(=O)Nc3cc(OC)c(NC(=O)c4cnccc4)cc3)CC2)c1
0.28479	Clc1ncnc(N2CCN(C(=O)C(=O)Nc3cc(OC)c(NC(=O)c4cnccc4)cc3)CC2)c1
0.28479	Clc1ncnc(N2CCN(C(=O)C(=O)Nc3cc(OC)c(NC(=O)c4cnccc4)cc3)CC2)c1
0.28479	Clc1ncnc(N2CCN(C(=O)C(=O)Nc3cc(OC)c(NC(=O)c4cnccc4)cc3)CC2)c1
0.28479	Clc1ncnc(N2CCN(C(=O)C(=O)Nc3cc(OC)c(NC(=O)c4cnccc4)cc3)CC2)c1
0.284722	Clc1c(cccc1)CN2N=CC(C(=O)Nc3c(ccc(NC(=O)C(C)C)c3)C)=C2
0.284722	Clc1c(cccc1)CN2N=CC(C(=O)Nc3c(ccc(NC(=O)C(C)C)c3)C)=C2
0.284672	Brc1c(F)cc(cc1)CCNC(=O)c2cc(NC(=O)Cc3ccncc3)c(cc2)C
0.284375	O=C(Nc1cc(c2nc(ncc2)C)ccc1)c3cc4N=CN(c4cc3)c5cc(ccc5)C
0.284375	O=C(Nc1cc(c2nc(ncc2)C)ccc1)c3cc4N=CN(c4cc3)c5cc(ccc5)C
0.284375	O=C(Nc1cc(c2nc(ncc2)C)ccc1)c3cc4N=CN(c4cc3)c5cc(ccc5)C
0.284173	O=C(NCc1c(cccc1)COCCC)c2cc(NC(=O)Cc3ccncc3)c(cc2)C
0.284173	O=C(NCc1c(cccc1)COCCC)c2cc(NC(=O)Cc3ccncc3)c(cc2)C
0.284173	O=C(NCc1c(cccc1)COCCC)c2cc(NC(=O)Cc3ccncc3)c(cc2)C
0.284173	O=C(NCc1c(cccc1)COCCC)c2cc(NC(=O)Cc3ccncc3)c(cc2)C
0.284091	Clc1c(F)ncc(c1)C(=O)Nc2ncc(cc2)CN3CCOCC3
0.284091	Clc1c(F)ncc(c1)C(=O)Nc2ncc(cc2)CN3CCOCC3
0.284091	Clc1c(F)ncc(c1)C(=O)Nc2ncc(cc2)CN3CCOCC3
0.284091	Clc1c(F)ncc(c1)C(=O)Nc2ncc(cc2)CN3CCOCC3
0.284091	Clc1c(F)ncc(c1)C(=O)Nc2ncc(cc2)CN3CCOCC3
0.284091	Clc1c(F)ncc(c1)C(=O)Nc2ncc(cc2)CN3CCOCC3
0.284091	Clc1c(F)ncc(c1)C(=O)Nc2ncc(cc2)CN3CCOCC3
0.284091	Clc1c(F)ncc(c1)C(=O)Nc2ncc(cc2)CN3CCOCC3
0.284091	Clc1c(F)ncc(c1)C(=O)Nc2ncc(cc2)CN3CCOCC3
0.284091	Clc1c(F)ncc(c1)C(=O)Nc2ncc(cc2)CN3CCOCC3
0.284091	S(C1CCCCC1)Cc2cc(NC(=O)c3ccc(cc3)C=4ON=C(N4)C)ccc2
0.284091	S(C1CCCCC1)Cc2cc(NC(=O)c3ccc(cc3)C=4ON=C(N4)C)ccc2
0.284091	S(C1CCCCC1)Cc2cc(NC(=O)c3ccc(cc3)C=4ON=C(N4)C)ccc2
0.284091	S(C1CCCCC1)Cc2cc(NC(=O)c3ccc(cc3)C=4ON=C(N4)C)ccc2
0.284091	S(C1CCCCC1)Cc2cc(NC(=O)c3ccc(cc3)C=4ON=C(N4)C)ccc2
0.284091	S(C1CCCCC1)Cc2cc(NC(=O)c3ccc(cc3)C=4ON=C(N4)C)ccc2
0.284091	S(C1CCCCC1)Cc2cc(NC(=O)c3ccc(cc3)C=4ON=C(N4)C)ccc2
0.284091	S(C1CCCCC1)Cc2cc(NC(=O)c3ccc(cc3)C=4ON=C(N4)C)ccc2
0.284091	S(C1CCCCC1)Cc2cc(NC(=O)c3ccc(cc3)C=4ON=C(N4)C)ccc2
0.284091	S(C1CCCCC1)Cc2cc(NC(=O)c3ccc(cc3)C=4ON=C(N4)C)ccc2
0.283636	Brc1cc(NC(=O)CNC(=O)C(=O)Nc2ccc(cc2)C=3N=C(OC3)C)c(cc1)C
0.283636	Brc1cc(NC(=O)CNC(=O)C(=O)Nc2ccc(cc2)C=3N=C(OC3)C)c(cc1)C
0.283636	Brc1cc(NC(=O)CNC(=O)C(=O)Nc2ccc(cc2)C=3N=C(OC3)C)c(cc1)C
0.283636	Brc1cc(NC(=O)CNC(=O)C(=O)Nc2ccc(cc2)C=3N=C(OC3)C)c(cc1)C
0.283636	Brc1cc(NC(=O)CNC(=O)C(=O)Nc2ccc(cc2)C=3N=C(OC3)C)c(cc1)C
0.283636	Brc1cc(NC(=O)CNC(=O)C(=O)Nc2ccc(cc2)C=3N=C(OC3)C)c(cc1)C
0.283582	O=C(Nc1c(ccc(NC(=O)CN2NC(=O)C=CC2=O)c1)C)c3c(N)c(ncc3)c4ccccc4
0.283582	O=C(Nc1c(ccc(NC(=O)CN2NC(=O)C=CC2=O)c1)C)c3c(N)c(ncc3)c4ccccc4
0.283465	O=C(OC(C)(C)C)Nc1cc(c(NC(=O)c2ccc(OCCC#C)cc2)cc1)C
0.283465	O=C(OC(C)(C)C)Nc1cc(c(NC(=O)c2ccc(OCCC#C)cc2)cc1)C
0.283333	S(=O)(=O)(Nc1cc(ccc1)C(=O)Nc2cc(c(N3CCN(CC3)CC)cc2)C)c4c(ccc(c4)C)C
0.283333	S(=O)(=O)(Nc1cc(ccc1)C(=O)Nc2cc(c(N3CCN(CC3)CC)cc2)C)c4c(ccc(c4)C)C
0.283333	S(=O)(=O)(Nc1cc(ccc1)C(=O)Nc2cc(c(N3CCN(CC3)CC)cc2)C)c4c(ccc(c4)C)C
0.283333	S(=O)(=O)(Nc1cc(ccc1)C(=O)Nc2cc(c(N3CCN(CC3)CC)cc2)C)c4c(ccc(c4)C)C
0.283333	S(=O)(=O)(Nc1cc(ccc1)C(=O)Nc2cc(c(N3CCN(CC3)CC)cc2)C)c4c(ccc(c4)C)C
0.283333	S(=O)(=O)(Nc1cc(ccc1)C(=O)Nc2cc(c(N3CCN(CC3)CC)cc2)C)c4c(ccc(c4)C)C
0.283333	S(=O)(=O)(Nc1cc(ccc1)C(=O)Nc2cc(c(N3CCN(CC3)CC)cc2)C)c4c(ccc(c4)C)C
0.283333	S(=O)(=O)(Nc1cc(ccc1)C(=O)Nc2cc(c(N3CCN(CC3)CC)cc2)C)c4c(ccc(c4)C)C
0.283276	O=C(Nc1c(ccc(c2nccnc2)c1)C)C(=O)NC(c3ccccc3)C4CCCC4
0.283217	S1C(C(=O)Nc2c(cc(cc2)CN3CCSCC3)C)=CC4=C1CCC4
0.283217	S1C(C(=O)Nc2c(cc(cc2)CN3CCSCC3)C)=CC4=C1CCC4
0.283217	S1C(C(=O)Nc2c(cc(cc2)CN3CCSCC3)C)=CC4=C1CCC4
0.283217	S1C(C(=O)Nc2c(cc(cc2)CN3CCSCC3)C)=CC4=C1CCC4
0.283217	S1C(C(=O)Nc2c(cc(cc2)CN3CCSCC3)C)=CC4=C1CCC4
0.283217	S1C(C(=O)Nc2c(cc(cc2)CN3CCSCC3)C)=CC4=C1CCC4
0.283217	S1C(C(=O)Nc2c(cc(cc2)CN3CCSCC3)C)=CC4=C1CCC4
0.283217	S1C(C(=O)Nc2c(cc(cc2)CN3CCSCC3)C)=CC4=C1CCC4
0.283217	S1C(C(=O)Nc2c(cc(cc2)CN3CCSCC3)C)=CC4=C1CCC4
0.283217	S1C(C(=O)Nc2c(cc(cc2)CN3CCSCC3)C)=CC4=C1CCC4
0.282686	S(=O)(=O)(Nc1ccc(cc1)C(=O)Nc2c(ccc(N3CCCC3)c2)C)c4c(ccc(c4)C)C
0.282686	S(=O)(=O)(Nc1ccc(cc1)C(=O)Nc2c(ccc(N3CCCC3)c2)C)c4c(ccc(c4)C)C
0.282609	O=C(NCCC1CNCCC1)c2cc(NC(=O)Cc3ccncc3)c(cc2)C
0.282609	O=C(NCCC1CNCCC1)c2cc(NC(=O)Cc3ccncc3)c(cc2)C
0.282609	O=C(NCCC1CNCCC1)c2cc(NC(=O)Cc3ccncc3)c(cc2)C
0.282609	O=C(NCCC1CNCCC1)c2cc(NC(=O)Cc3ccncc3)c(cc2)C
0.282609	O=C(NCCC1CNCCC1)c2cc(NC(=O)Cc3ccncc3)c(cc2)C
0.282609	O=C(NCCC1CNCCC1)c2cc(NC(=O)Cc3ccncc3)c(cc2)C
0.282609	O=C(NCCC1CNCCC1)c2cc(NC(=O)Cc3ccncc3)c(cc2)C
0.282609	O=C(NCCC1CNCCC1)c2cc(NC(=O)Cc3ccncc3)c(cc2)C
0.282528	O=C(O)c1c(ccc(NC(=O)c2c(OCc3ccncc3)cccc2)c1)C
0.282528	O=C(O)c1c(ccc(NC(=O)c2c(OCc3ccncc3)cccc2)c1)C
0.282528	O=C(O)c1c(ccc(NC(=O)c2c(OCc3ccncc3)cccc2)c1)C
0.282528	O=C(O)c1c(ccc(NC(=O)c2c(OCc3ccncc3)cccc2)c1)C
0.282528	O=C(O)c1c(ccc(NC(=O)c2c(OCc3ccncc3)cccc2)c1)C
0.282528	O=C(O)c1c(ccc(NC(=O)c2c(OCc3ccncc3)cccc2)c1)C
0.282528	O=C(O)c1c(ccc(NC(=O)c2c(OCc3ccncc3)cccc2)c1)C
0.282528	O=C(O)c1c(ccc(NC(=O)c2c(OCc3ccncc3)cccc2)c1)C
0.282528	O=C(O)c1c(ccc(NC(=O)c2c(OCc3ccncc3)cccc2)c1)C
0.282528	O=C(O)c1c(ccc(NC(=O)c2c(OCc3ccncc3)cccc2)c1)C
0.282392	S(c1c([N+]([O-])=O)cc(cc1)C(=O)NCC(=O)Nc2c(cc(cc2)CN3CCSCC3)C)C
0.282392	S(c1c([N+]([O-])=O)cc(cc1)C(=O)NCC(=O)Nc2c(cc(cc2)CN3CCSCC3)C)C
0.282392	S(c1c([N+]([O-])=O)cc(cc1)C(=O)NCC(=O)Nc2c(cc(cc2)CN3CCSCC3)C)C
0.282353	O=C(Nc1c(cc(OCc2cnccc2)cc1)C)Nc3cc(OCC#C)ccc3
0.282353	O=C(Nc1c(cc(OCc2cnccc2)cc1)C)Nc3cc(OCC#C)ccc3
0.282353	O=C(Nc1c(cc(OCc2cnccc2)cc1)C)Nc3cc(OCC#C)ccc3
0.282143	O=C(Nc1c(OC)cc(NC(=O)C(=O)Nc2ccc(OCC3CCOCC3)cc2)cc1)c4cnccc4
0.282143	O=C(Nc1c(OC)cc(NC(=O)C(=O)Nc2ccc(OCC3CCOCC3)cc2)cc1)c4cnccc4
0.282143	O=C(Nc1c(OC)cc(NC(=O)C(=O)Nc2ccc(OCC3CCOCC3)cc2)cc1)c4cnccc4
0.282143	O=C(Nc1c(OC)cc(NC(=O)C(=O)Nc2ccc(OCC3CCOCC3)cc2)cc1)c4cnccc4
0.282143	O=C(Nc1c(OC)cc(NC(=O)C(=O)Nc2ccc(OCC3CCOCC3)cc2)cc1)c4cnccc4
0.282143	O=C(Nc1c(OC)cc(NC(=O)C(=O)Nc2ccc(OCC3CCOCC3)cc2)cc1)c4cnccc4
0.282143	O=C(Nc1c(OC)cc(NC(=O)C(=O)Nc2ccc(OCC3CCOCC3)cc2)cc1)c4cnccc4
0.282143	O=C(Nc1c(OC)cc(NC(=O)C(=O)Nc2ccc(OCC3CCOCC3)cc2)cc1)c4cnccc4
0.282143	O=C(Nc1c(OC)cc(NC(=O)C(=O)Nc2ccc(OCC3CCOCC3)cc2)cc1)c4cnccc4
0.282143	O=C(Nc1c(OC)cc(NC(=O)C(=O)Nc2ccc(OCC3CCOCC3)cc2)cc1)c4cnccc4
0.281853	S1CCN(Cc2cc(c(NC(=O)CCOc3cc(c(cc3)C)C)cc2)C)CC1
0.281853	S1CCN(Cc2cc(c(NC(=O)CCOc3cc(c(cc3)C)C)cc2)C)CC1
0.281513	O=C(NCC1CC1)c2cc(NC(=O)C=O)c(cc2)C
0.281513	O=C(NCC1CC1)c2cc(NC(=O)C=O)c(cc2)C
0.281513	O=C(NCC1CC1)c2cc(NC(=O)C=O)c(cc2)C
0.281513	O=C(NCC1CC1)c2cc(NC(=O)C=O)c(cc2)C
0.281369	O=C(N1CCN(CCOC)CC1)C(=O)Nc2c(ccc(c2)C(=O)N)C
0.281369	O=C(N1CCN(CCOC)CC1)C(=O)Nc2c(ccc(c2)C(=O)N)C
0.28125	S1CCN(Cc2cc(c(NC(=O)c3c(O)cc(N)c(C#N)c3)cc2)C)CC1
0.28125	S1CCN(Cc2cc(c(NC(=O)c3c(O)cc(N)c(C#N)c3)cc2)C)CC1
0.28125	S1CCN(Cc2cc(c(NC(=O)c3c(O)cc(N)c(C#N)c3)cc2)C)CC1
0.28125	S1CCN(Cc2cc(c(NC(=O)c3c(O)cc(N)c(C#N)c3)cc2)C)CC1
0.28125	S1CCN(Cc2cc(c(NC(=O)c3c(O)cc(N)c(C#N)c3)cc2)C)CC1
0.28125	S1CCN(Cc2cc(c(NC(=O)c3c(O)cc(N)c(C#N)c3)cc2)C)CC1
0.281139	[O-][N+](=O)c1c(ccc(c1)C(=O)Nc2c(ccc(NC(=O)C(C)C)c2)C)C(C)(C)C
0.281139	[O-][N+](=O)c1c(ccc(c1)C(=O)Nc2c(ccc(NC(=O)C(C)C)c2)C)C(C)(C)C
0.281139	[O-][N+](=O)c1c(ccc(c1)C(=O)Nc2c(ccc(NC(=O)C(C)C)c2)C)C(C)(C)C
0.281139	[O-][N+](=O)c1c(ccc(c1)C(=O)Nc2c(ccc(NC(=O)C(C)C)c2)C)C(C)(C)C
0.281139	[O-][N+](=O)c1c(ccc(c1)C(=O)Nc2c(ccc(NC(=O)C(C)C)c2)C)C(C)(C)C
0.281139	[O-][N+](=O)c1c(ccc(c1)C(=O)Nc2c(ccc(NC(=O)C(C)C)c2)C)C(C)(C)C
0.281139	[O-][N+](=O)c1c(ccc(c1)C(=O)Nc2c(ccc(NC(=O)C(C)C)c2)C)C(C)(C)C
0.281139	[O-][N+](=O)c1c(ccc(c1)C(=O)Nc2c(ccc(NC(=O)C(C)C)c2)C)C(C)(C)C
0.281139	[O-][N+](=O)c1c(ccc(c1)C(=O)Nc2c(ccc(NC(=O)C(C)C)c2)C)C(C)(C)C
0.281139	[O-][N+](=O)c1c(ccc(c1)C(=O)Nc2c(ccc(NC(=O)C(C)C)c2)C)C(C)(C)C
0.280443	Brc1ccc(cc1)C(=O)Nc2ccc(cc2)CC=3ON=C(N3)c4cc(OC)c(OC)cc4
0.280443	Brc1ccc(cc1)C(=O)Nc2ccc(cc2)CC=3ON=C(N3)c4cc(OC)c(OC)cc4
0.280443	Brc1ccc(cc1)C(=O)Nc2ccc(cc2)CC=3ON=C(N3)c4cc(OC)c(OC)cc4
0.280443	Brc1ccc(cc1)C(=O)Nc2ccc(cc2)CC=3ON=C(N3)c4cc(OC)c(OC)cc4
0.280443	Brc1ccc(cc1)C(=O)Nc2ccc(cc2)CC=3ON=C(N3)c4cc(OC)c(OC)cc4
0.280443	Brc1ccc(cc1)C(=O)Nc2ccc(cc2)CC=3ON=C(N3)c4cc(OC)c(OC)cc4
0.280443	Brc1ccc(cc1)C(=O)Nc2ccc(cc2)CC=3ON=C(N3)c4cc(OC)c(OC)cc4
0.280443	Brc1ccc(cc1)C(=O)Nc2ccc(cc2)CC=3ON=C(N3)c4cc(OC)c(OC)cc4
0.280443	Brc1ccc(cc1)C(=O)Nc2ccc(cc2)CC=3ON=C(N3)c4cc(OC)c(OC)cc4
0.280443	Brc1ccc(cc1)C(=O)Nc2ccc(cc2)CC=3ON=C(N3)c4cc(OC)c(OC)cc4
0.280303	O=C(O)c1c(ccc(NC(=O)c2cc(N3CCOCC3)c(cc2)C)c1)C
0.280303	O=C(O)c1c(ccc(NC(=O)c2cc(N3CCOCC3)c(cc2)C)c1)C
0.280303	O=C(O)c1c(ccc(NC(=O)c2cc(N3CCOCC3)c(cc2)C)c1)C
0.280303	O=C(O)c1c(ccc(NC(=O)c2cc(N3CCOCC3)c(cc2)C)c1)C
0.280303	O=C(O)c1c(ccc(NC(=O)c2cc(N3CCOCC3)c(cc2)C)c1)C
0.280303	O=C(O)c1c(ccc(NC(=O)c2cc(N3CCOCC3)c(cc2)C)c1)C
0.280303	O=C(O)c1c(ccc(NC(=O)c2cc(N3CCOCC3)c(cc2)C)c1)C
0.280303	O=C(O)c1c(ccc(NC(=O)c2cc(N3CCOCC3)c(cc2)C)c1)C
0.280303	O=C(O)c1c(ccc(NC(=O)c2cc(N3CCOCC3)c(cc2)C)c1)C
0.280303	O=C(O)c1c(ccc(NC(=O)c2cc(N3CCOCC3)c(cc2)C)c1)C
0.28	FC(F)(F)c1ccc(cc1)C2=NC(C(=O)Nc3c(N)ccc(c3)C(=O)N)=CN2
0.28	FC(F)(F)c1ccc(cc1)C2=NC(C(=O)Nc3c(N)ccc(c3)C(=O)N)=CN2
0.279851	S1CCN(Cc2cc(c(NC(=O)C(c3ccncc3)(C)C)cc2)C)CC1
0.279851	S1CCN(Cc2cc(c(NC(=O)C(c3ccncc3)(C)C)cc2)C)CC1
0.279851	S1CCN(Cc2cc(c(NC(=O)C(c3ccncc3)(C)C)cc2)C)CC1
0.279851	S1CCN(Cc2cc(c(NC(=O)C(c3ccncc3)(C)C)cc2)C)CC1
0.279851	S1CCN(Cc2cc(c(NC(=O)C(c3ccncc3)(C)C)cc2)C)CC1
0.279851	S1CCN(Cc2cc(c(NC(=O)C(c3ccncc3)(C)C)cc2)C)CC1
0.279851	S1CCN(Cc2cc(c(NC(=O)C(c3ccncc3)(C)C)cc2)C)CC1
0.279851	S1CCN(Cc2cc(c(NC(=O)C(c3ccncc3)(C)C)cc2)C)CC1
0.279851	S1CCN(Cc2cc(c(NC(=O)C(c3ccncc3)(C)C)cc2)C)CC1
0.279851	S1CCN(Cc2cc(c(NC(=O)C(c3ccncc3)(C)C)cc2)C)CC1
0.279851	S(C1=NC(=NN1)c2ncccc2)CC(=O)Nc3c(ccc(c3)C)C
0.279851	S(C1=NC(=NN1)c2ncccc2)CC(=O)Nc3c(ccc(c3)C)C
0.279835	Brc1ccc(cc1)C(=O)Nc2ccc(cc2)CC=3ON=C(N3)c4ccc(cc4)C
0.279835	Brc1ccc(cc1)C(=O)Nc2ccc(cc2)CC=3ON=C(N3)c4ccc(cc4)C
0.279835	Brc1ccc(cc1)C(=O)Nc2ccc(cc2)CC=3ON=C(N3)c4ccc(cc4)C
0.279835	Brc1ccc(cc1)C(=O)Nc2ccc(cc2)CC=3ON=C(N3)c4ccc(cc4)C
0.279835	Brc1ccc(cc1)C(=O)Nc2ccc(cc2)CC=3ON=C(N3)c4ccc(cc4)C
0.279835	Brc1ccc(cc1)C(=O)Nc2ccc(cc2)CC=3ON=C(N3)c4ccc(cc4)C
0.279835	Brc1ccc(cc1)C(=O)Nc2ccc(cc2)CC=3ON=C(N3)c4ccc(cc4)C
0.279835	Brc1ccc(cc1)C(=O)Nc2ccc(cc2)CC=3ON=C(N3)c4ccc(cc4)C
0.279835	Brc1ccc(cc1)C(=O)Nc2ccc(cc2)CC=3ON=C(N3)c4ccc(cc4)C
0.279835	Brc1ccc(cc1)C(=O)Nc2ccc(cc2)CC=3ON=C(N3)c4ccc(cc4)C
0.279817	O=C(O)c1cc(NC(=O)c2cnccc2)ccc1
0.279743	Clc1c(OCC=2N=C(SC2)NC(=O)c3cc(NC(=O)Cc4ccncc4)c(cc3)C)ccc(Cl)c1
0.279743	Clc1c(OCC=2N=C(SC2)NC(=O)c3cc(NC(=O)Cc4ccncc4)c(cc3)C)ccc(Cl)c1
0.279743	Clc1c(OCC=2N=C(SC2)NC(=O)c3cc(NC(=O)Cc4ccncc4)c(cc3)C)ccc(Cl)c1
0.279743	Clc1c(OCC=2N=C(SC2)NC(=O)c3cc(NC(=O)Cc4ccncc4)c(cc3)C)ccc(Cl)c1
0.279743	Clc1c(OCC=2N=C(SC2)NC(=O)c3cc(NC(=O)Cc4ccncc4)c(cc3)C)ccc(Cl)c1
0.279743	Clc1c(OCC=2N=C(SC2)NC(=O)c3cc(NC(=O)Cc4ccncc4)c(cc3)C)ccc(Cl)c1
0.279743	Clc1c(OCC=2N=C(SC2)NC(=O)c3cc(NC(=O)Cc4ccncc4)c(cc3)C)ccc(Cl)c1
0.279743	Clc1c(OCC=2N=C(SC2)NC(=O)c3cc(NC(=O)Cc4ccncc4)c(cc3)C)ccc(Cl)c1
0.279743	Clc1c(OCC=2N=C(SC2)NC(=O)c3cc(NC(=O)Cc4ccncc4)c(cc3)C)ccc(Cl)c1
0.279743	Clc1c(OCC=2N=C(SC2)NC(=O)c3cc(NC(=O)Cc4ccncc4)c(cc3)C)ccc(Cl)c1
0.279661	S=C(Nc1c(cccc1)C)NCc2ccc(cc2)CN3CCN(CC3)CC
0.279167	Brc1c(Cl)cc(NC(=O)c2ccc(cc2)CC#N)c(c1)C
0.278986	FC1(CN)CC(CNC(=O)c2cc(NC(=O)Cc3ccncc3)c(cc2)C)C1
0.278986	FC1(CN)CC(CNC(=O)c2cc(NC(=O)Cc3ccncc3)c(cc2)C)C1
0.278986	FC1(CN)CC(CNC(=O)c2cc(NC(=O)Cc3ccncc3)c(cc2)C)C1
0.278986	FC1(CN)CC(CNC(=O)c2cc(NC(=O)Cc3ccncc3)c(cc2)C)C1
0.278986	FC1(CN)CC(CNC(=O)c2cc(NC(=O)Cc3ccncc3)c(cc2)C)C1
0.278986	FC1(CN)CC(CNC(=O)c2cc(NC(=O)Cc3ccncc3)c(cc2)C)C1
0.278986	FC1(CN)CC(CNC(=O)c2cc(NC(=O)Cc3ccncc3)c(cc2)C)C1
0.278986	FC1(CN)CC(CNC(=O)c2cc(NC(=O)Cc3ccncc3)c(cc2)C)C1
0.278986	FC1(CN)CC(CNC(=O)c2cc(NC(=O)Cc3ccncc3)c(cc2)C)C1
0.278986	FC1(CN)CC(CNC(=O)c2cc(NC(=O)Cc3ccncc3)c(cc2)C)C1
0.27897	O=C(Nc1ccc(OC2CCNCC2)cc1)c3ccc(Nc4ncccn4)cc3
0.27897	O=C(Nc1ccc(OC2CCNCC2)cc1)c3ccc(Nc4ncccn4)cc3
0.27897	O=C(Nc1ccc(OC2CCNCC2)cc1)c3ccc(Nc4ncccn4)cc3
0.27897	O=C(Nc1ccc(OC2CCNCC2)cc1)c3ccc(Nc4ncccn4)cc3
0.27897	O=C(Nc1ccc(OC2CCNCC2)cc1)c3ccc(Nc4ncccn4)cc3
0.27897	O=C(Nc1ccc(OC2CCNCC2)cc1)c3ccc(Nc4ncccn4)cc3
0.27897	O=C(Nc1ccc(OC2CCNCC2)cc1)c3ccc(Nc4ncccn4)cc3
0.27897	O=C(Nc1ccc(OC2CCNCC2)cc1)c3ccc(Nc4ncccn4)cc3
0.27897	O=C(Nc1ccc(OC2CCNCC2)cc1)c3ccc(Nc4ncccn4)cc3
0.278571	S(C=1ON=C(N1)c2ccccc2)CC(=O)Nc3cc(ccc3)C(=O)Nc4nccnc4
0.278571	S(C=1ON=C(N1)c2ccccc2)CC(=O)Nc3cc(ccc3)C(=O)Nc4nccnc4
0.278571	S(C=1ON=C(N1)c2ccccc2)CC(=O)Nc3cc(ccc3)C(=O)Nc4nccnc4
0.278571	S(C=1ON=C(N1)c2ccccc2)CC(=O)Nc3cc(ccc3)C(=O)Nc4nccnc4
0.278571	S(C=1ON=C(N1)c2ccccc2)CC(=O)Nc3cc(ccc3)C(=O)Nc4nccnc4
0.278571	S(C=1ON=C(N1)c2ccccc2)CC(=O)Nc3cc(ccc3)C(=O)Nc4nccnc4
0.278571	S(C=1ON=C(N1)c2ccccc2)CC(=O)Nc3cc(ccc3)C(=O)Nc4nccnc4
0.278571	S(C=1ON=C(N1)c2ccccc2)CC(=O)Nc3cc(ccc3)C(=O)Nc4nccnc4
0.278571	S(C=1ON=C(N1)c2ccccc2)CC(=O)Nc3cc(ccc3)C(=O)Nc4nccnc4
0.278195	FC(F)(F)c1cc(NC(=O)C)cc(c1)C(=O)Nc2cc(c(N3CCN(CC3)CC)cc2)C
0.278195	FC(F)(F)c1cc(NC(=O)C)cc(c1)C(=O)Nc2cc(c(N3CCN(CC3)CC)cc2)C
0.278195	FC(F)(F)c1cc(NC(=O)C)cc(c1)C(=O)Nc2cc(c(N3CCN(CC3)CC)cc2)C
0.278195	FC(F)(F)c1cc(NC(=O)C)cc(c1)C(=O)Nc2cc(c(N3CCN(CC3)CC)cc2)C
0.278195	FC(F)(F)c1cc(NC(=O)C)cc(c1)C(=O)Nc2cc(c(N3CCN(CC3)CC)cc2)C
0.278195	FC(F)(F)c1cc(NC(=O)C)cc(c1)C(=O)Nc2cc(c(N3CCN(CC3)CC)cc2)C
0.278195	FC(F)(F)c1cc(NC(=O)C)cc(c1)C(=O)Nc2cc(c(N3CCN(CC3)CC)cc2)C
0.278195	FC(F)(F)c1cc(NC(=O)C)cc(c1)C(=O)Nc2cc(c(N3CCN(CC3)CC)cc2)C
0.278195	FC(F)(F)c1cc(NC(=O)C)cc(c1)C(=O)Nc2cc(c(N3CCN(CC3)CC)cc2)C
0.278195	FC(F)(F)c1cc(NC(=O)C)cc(c1)C(=O)Nc2cc(c(N3CCN(CC3)CC)cc2)C
0.277978	S1C(=NC(c2cc3c(cc2)CCCC3)=C1)NC(=O)c4ccc(cc4)CCCCCCCC
0.277978	S1C(=NC(c2cc3c(cc2)CCCC3)=C1)NC(=O)c4ccc(cc4)CCCCCCCC
0.277978	S1C(=NC(c2cc3c(cc2)CCCC3)=C1)NC(=O)c4ccc(cc4)CCCCCCCC
0.277978	S1C(=NC(c2cc3c(cc2)CCCC3)=C1)NC(=O)c4ccc(cc4)CCCCCCCC
0.277978	S1C(=NC(c2cc3c(cc2)CCCC3)=C1)NC(=O)c4ccc(cc4)CCCCCCCC
0.277978	S1C(=NC(c2cc3c(cc2)CCCC3)=C1)NC(=O)c4ccc(cc4)CCCCCCCC
0.277978	S1C(=NC(c2cc3c(cc2)CCCC3)=C1)NC(=O)c4ccc(cc4)CCCCCCCC
0.277978	S1C(=NC(c2cc3c(cc2)CCCC3)=C1)NC(=O)c4ccc(cc4)CCCCCCCC
0.277978	S1C(=NC(c2cc3c(cc2)CCCC3)=C1)NC(=O)c4ccc(cc4)CCCCCCCC
0.277978	S1C(=NC(c2cc3c(cc2)CCCC3)=C1)NC(=O)c4ccc(cc4)CCCCCCCC
0.277778	S1C(=NC(c2ccc(F)cc2)=C1)CNC(=O)c3c(NC(=O)C4=COC=C4)cc(F)cc3
0.277778	S1C(=NC(c2ccc(F)cc2)=C1)CNC(=O)c3c(NC(=O)C4=COC=C4)cc(F)cc3
0.277778	S1C(=NC(c2ccc(F)cc2)=C1)CNC(=O)c3c(NC(=O)C4=COC=C4)cc(F)cc3
0.277778	S1C(=NC(c2ccc(F)cc2)=C1)CNC(=O)c3c(NC(=O)C4=COC=C4)cc(F)cc3
0.277778	S1C(=NC(c2ccc(F)cc2)=C1)CNC(=O)c3c(NC(=O)C4=COC=C4)cc(F)cc3
0.277778	S1C(=NC(c2ccc(F)cc2)=C1)CNC(=O)c3c(NC(=O)C4=COC=C4)cc(F)cc3
0.277778	S1C(=NC(c2ccc(F)cc2)=C1)CNC(=O)c3c(NC(=O)C4=COC=C4)cc(F)cc3
0.277778	S1C(=NC(c2ccc(F)cc2)=C1)CNC(=O)c3c(NC(=O)C4=COC=C4)cc(F)cc3
0.277778	S1C(=NC(c2ccc(F)cc2)=C1)CNC(=O)c3c(NC(=O)C4=COC=C4)cc(F)cc3
0.277778	S1C(=NC(c2ccc(F)cc2)=C1)CNC(=O)c3c(NC(=O)C4=COC=C4)cc(F)cc3
0.277778	O=C(Nc1ccc(Oc2cnc(cc2)C)cc1)c3ccc(cc3)C=4ON=C(N4)C
0.277778	O=C(Nc1ccc(Oc2cnc(cc2)C)cc1)c3ccc(cc3)C=4ON=C(N4)C
0.277778	O=C(Nc1ccc(Oc2cnc(cc2)C)cc1)c3ccc(cc3)C=4ON=C(N4)C
0.277778	O=C(Nc1ccc(Oc2cnc(cc2)C)cc1)c3ccc(cc3)C=4ON=C(N4)C
0.277778	O=C(Nc1ccc(Oc2cnc(cc2)C)cc1)c3ccc(cc3)C=4ON=C(N4)C
0.277778	O=C(Nc1ccc(Oc2cnc(cc2)C)cc1)c3ccc(cc3)C=4ON=C(N4)C
0.277778	O=C(Nc1ccc(Oc2cnc(cc2)C)cc1)c3ccc(cc3)C=4ON=C(N4)C
0.277778	O=C(Nc1ccc(Oc2cnc(cc2)C)cc1)c3ccc(cc3)C=4ON=C(N4)C
0.277778	O=C(Nc1ccc(Oc2cnc(cc2)C)cc1)c3ccc(cc3)C=4ON=C(N4)C
0.277778	O=C(Nc1ccc(Oc2cnc(cc2)C)cc1)c3ccc(cc3)C=4ON=C(N4)C
0.277567	S1CCN(Cc2cc(c(NC(=O)C3CC(c4ccccc4)C3)cc2)C)CC1
0.277372	Clc1c(ccc(NC(=O)c2c(O)cc(OC)cc2)c1)CN3CCOCC3
0.277372	Clc1c(ccc(NC(=O)c2c(O)cc(OC)cc2)c1)CN3CCOCC3
0.277372	Clc1c(ccc(NC(=O)c2c(O)cc(OC)cc2)c1)CN3CCOCC3
0.277372	Clc1c(ccc(NC(=O)c2c(O)cc(OC)cc2)c1)CN3CCOCC3
0.277372	Clc1c(ccc(NC(=O)c2c(O)cc(OC)cc2)c1)CN3CCOCC3
0.277372	Clc1c(ccc(NC(=O)c2c(O)cc(OC)cc2)c1)CN3CCOCC3
0.277372	Clc1c(ccc(NC(=O)c2c(O)cc(OC)cc2)c1)CN3CCOCC3
0.277372	Clc1c(ccc(NC(=O)c2c(O)cc(OC)cc2)c1)CN3CCOCC3
0.277372	Clc1c(ccc(NC(=O)c2c(O)cc(OC)cc2)c1)CN3CCOCC3
0.277372	Clc1c(ccc(NC(=O)c2c(O)cc(OC)cc2)c1)CN3CCOCC3
0.277344	O=C1N(c2ccc(NC(=O)c3ccc(cc3)CN4CCOCC4)cc2)CCCN1C
0.277344	O=C1N(c2ccc(NC(=O)c3ccc(cc3)CN4CCOCC4)cc2)CCCN1C
0.277344	O=C(N1CCN(CC(=O)Nc2ccccc2)CC1)c3cc(N)c(cc3)C
0.277344	O=C(N1CCN(CC(=O)Nc2ccccc2)CC1)c3cc(N)c(cc3)C
0.277344	O=C(N1CCN(CC(=O)Nc2ccccc2)CC1)c3cc(N)c(cc3)C
0.277344	O=C(N1CCN(CC(=O)Nc2ccccc2)CC1)c3cc(N)c(cc3)C
0.277344	O=C(N1CCN(CC(=O)Nc2ccccc2)CC1)c3cc(N)c(cc3)C
0.277193	S1C(=NC(=C1)C)CNc2cc(ccc2)C(=O)Nc3c(cc(NC(=O)OC(C)(C)C)cc3)C
0.277193	S1C(=NC(=C1)C)CNc2cc(ccc2)C(=O)Nc3c(cc(NC(=O)OC(C)(C)C)cc3)C
0.277193	S1C(=NC(=C1)C)CNc2cc(ccc2)C(=O)Nc3c(cc(NC(=O)OC(C)(C)C)cc3)C
0.277193	S1C(=NC(=C1)C)CNc2cc(ccc2)C(=O)Nc3c(cc(NC(=O)OC(C)(C)C)cc3)C
0.277193	S1C(=NC(=C1)C)CNc2cc(ccc2)C(=O)Nc3c(cc(NC(=O)OC(C)(C)C)cc3)C
0.277193	S1C(=NC(=C1)C)CNc2cc(ccc2)C(=O)Nc3c(cc(NC(=O)OC(C)(C)C)cc3)C
0.277193	S1C(=NC(=C1)C)CNc2cc(ccc2)C(=O)Nc3c(cc(NC(=O)OC(C)(C)C)cc3)C
0.277193	S1C(=NC(=C1)C)CNc2cc(ccc2)C(=O)Nc3c(cc(NC(=O)OC(C)(C)C)cc3)C
0.276978	Clc1c(OC)c(ccc1)C(=O)Nc2cc(Cl)c(cc2)CN3CCOCC3
0.276978	Clc1c(OC)c(ccc1)C(=O)Nc2cc(Cl)c(cc2)CN3CCOCC3
0.276978	Clc1c(OC)c(ccc1)C(=O)Nc2cc(Cl)c(cc2)CN3CCOCC3
0.276978	Clc1c(OC)c(ccc1)C(=O)Nc2cc(Cl)c(cc2)CN3CCOCC3
0.276978	Clc1c(OC)c(ccc1)C(=O)Nc2cc(Cl)c(cc2)CN3CCOCC3
0.276978	Clc1c(OC)c(ccc1)C(=O)Nc2cc(Cl)c(cc2)CN3CCOCC3
0.276978	Clc1c(OC)c(ccc1)C(=O)Nc2cc(Cl)c(cc2)CN3CCOCC3
0.276978	Clc1c(OC)c(ccc1)C(=O)Nc2cc(Cl)c(cc2)CN3CCOCC3
0.276978	Clc1c(OC)c(ccc1)C(=O)Nc2cc(Cl)c(cc2)CN3CCOCC3
0.276978	Clc1c(OC)c(ccc1)C(=O)Nc2cc(Cl)c(cc2)CN3CCOCC3
0.276753	Clc1c(cc(NC(=O)CC(C)C)cc1)C(=O)N2CCN(Cc3ccc(cc3)C)CC2
0.276753	Clc1c(cc(NC(=O)CC(C)C)cc1)C(=O)N2CCN(Cc3ccc(cc3)C)CC2
0.276753	Clc1c(cc(NC(=O)CC(C)C)cc1)C(=O)N2CCN(Cc3ccc(cc3)C)CC2
0.276753	Clc1c(cc(NC(=O)CC(C)C)cc1)C(=O)N2CCN(Cc3ccc(cc3)C)CC2
0.276753	Clc1c(cc(NC(=O)CC(C)C)cc1)C(=O)N2CCN(Cc3ccc(cc3)C)CC2
0.276753	Clc1c(cc(NC(=O)CC(C)C)cc1)C(=O)N2CCN(Cc3ccc(cc3)C)CC2
0.276753	Clc1c(cc(NC(=O)CC(C)C)cc1)C(=O)N2CCN(Cc3ccc(cc3)C)CC2
0.276753	Clc1c(cc(NC(=O)CC(C)C)cc1)C(=O)N2CCN(Cc3ccc(cc3)C)CC2
0.276753	Clc1c(cc(NC(=O)CC(C)C)cc1)C(=O)N2CCN(Cc3ccc(cc3)C)CC2
0.276753	Clc1c(cc(NC(=O)CC(C)C)cc1)C(=O)N2CCN(Cc3ccc(cc3)C)CC2
0.276596	O=C(NCCc1cc(OC)c(O)cc1)c2cc(NC(=O)Cc3ccncc3)c(cc2)C
0.276596	O=C(NCCc1cc(OC)c(O)cc1)c2cc(NC(=O)Cc3ccncc3)c(cc2)C
0.276596	O=C(NCCc1cc(OC)c(O)cc1)c2cc(NC(=O)Cc3ccncc3)c(cc2)C
0.276596	O=C(NCCc1cc(OC)c(O)cc1)c2cc(NC(=O)Cc3ccncc3)c(cc2)C
0.276596	O=C(NCCc1cc(OC)c(O)cc1)c2cc(NC(=O)Cc3ccncc3)c(cc2)C
0.276596	O=C(NCCc1cc(OC)c(O)cc1)c2cc(NC(=O)Cc3ccncc3)c(cc2)C
0.276596	O=C(NCCc1cc(OC)c(O)cc1)c2cc(NC(=O)Cc3ccncc3)c(cc2)C
0.276596	O=C(NCCc1cc(OC)c(O)cc1)c2cc(NC(=O)Cc3ccncc3)c(cc2)C
0.276423	O=C(Nc1c(cc(NC(=O)C=O)cc1)C)C=2OC=CC2
0.276423	O=C(Nc1c(cc(NC(=O)C=O)cc1)C)C=2OC=CC2
0.276423	O=C(Nc1c(cc(NC(=O)C=O)cc1)C)C=2OC=CC2
0.276423	O=C(Nc1c(cc(NC(=O)C=O)cc1)C)C=2OC=CC2
0.276423	O=C(Nc1c(cc(NC(=O)C=O)cc1)C)C=2OC=CC2
0.276423	O=C(Nc1c(cc(NC(=O)C=O)cc1)C)C=2OC=CC2
0.276423	O=C(Nc1c(cc(NC(=O)C=O)cc1)C)C=2OC=CC2
0.276423	O=C(Nc1c(cc(NC(=O)C=O)cc1)C)C=2OC=CC2
0.276423	O=C(Nc1c(cc(NC(=O)C=O)cc1)C)C=2OC=CC2
0.276423	O=C(Nc1c(cc(NC(=O)C=O)cc1)C)C=2OC=CC2
0.276364	O=C(Nc1ncc(Oc2cc(ccc2)C(=O)N)cc1)c3ccc(Nc4c(OC)cc(OC)cc4)cc3
0.276364	O=C(Nc1ncc(Oc2cc(ccc2)C(=O)N)cc1)c3ccc(Nc4c(OC)cc(OC)cc4)cc3
0.276316	S1C(=NC(C(=O)NCc2cc(NC(=O)c3cc(F)ccc3)ccc2)=C1)c4c(cc(cc4)C)C
0.276224	Brc1c(c(F)c(cc1)C(=O)Nc2cc(Cl)c(cc2)CN3CCOCC3)C
0.276224	Brc1c(c(F)c(cc1)C(=O)Nc2cc(Cl)c(cc2)CN3CCOCC3)C
0.276224	Brc1c(c(F)c(cc1)C(=O)Nc2cc(Cl)c(cc2)CN3CCOCC3)C
0.276224	Brc1c(c(F)c(cc1)C(=O)Nc2cc(Cl)c(cc2)CN3CCOCC3)C
0.276224	Brc1c(c(F)c(cc1)C(=O)Nc2cc(Cl)c(cc2)CN3CCOCC3)C
0.27619	n1c(NN)cccc1c2cnccc2
0.27619	n1c(NN)cccc1c2cnccc2
0.27619	n1c(NN)cccc1c2cnccc2
0.27619	n1c(NN)cccc1c2cnccc2
0.27619	n1c(NN)cccc1c2cnccc2
0.27619	n1c(NN)cccc1c2cnccc2
0.27619	n1c(NN)cccc1c2cnccc2
0.27619	n1c(NN)cccc1c2cnccc2
0.27619	n1c(NN)cccc1c2cnccc2
0.27619	n1c(NN)cccc1c2cnccc2
0.276151	Fc1cc(ccc1)C(=O)Nc2cc(ccc2)CNC(=O)c3cnccc3
0.276151	Fc1cc(ccc1)C(=O)Nc2cc(ccc2)CNC(=O)c3cnccc3
0.275618	O=C(NCC1C(C2CC2)CCCC1)c3cc(NC(=O)Cc4ccncc4)c(cc3)C
0.275618	O=C(NCC1C(C2CC2)CCCC1)c3cc(NC(=O)Cc4ccncc4)c(cc3)C
0.275472	Clc1cc(cc(c1)C(F)(F)F)C(=O)Nc2cc(c(N3CCN(CC3)CC)cc2)C
0.275472	Clc1cc(cc(c1)C(F)(F)F)C(=O)Nc2cc(c(N3CCN(CC3)CC)cc2)C
0.275472	Clc1cc(cc(c1)C(F)(F)F)C(=O)Nc2cc(c(N3CCN(CC3)CC)cc2)C
0.275472	Clc1cc(cc(c1)C(F)(F)F)C(=O)Nc2cc(c(N3CCN(CC3)CC)cc2)C
0.275472	Clc1cc(cc(c1)C(F)(F)F)C(=O)Nc2cc(c(N3CCN(CC3)CC)cc2)C
0.275093	O=C(NNc1nc(c2cnccc2)ccc1)C(=O)Nc3ccc(cc3)C=4OC(=NN4)C
0.275093	O=C(NNc1nc(c2cnccc2)ccc1)C(=O)Nc3ccc(cc3)C=4OC(=NN4)C
0.275093	O=C(NNc1nc(c2cnccc2)ccc1)C(=O)Nc3ccc(cc3)C=4OC(=NN4)C
0.275093	O=C(NNc1nc(c2cnccc2)ccc1)C(=O)Nc3ccc(cc3)C=4OC(=NN4)C
0.275093	O=C(NNc1nc(c2cnccc2)ccc1)C(=O)Nc3ccc(cc3)C=4OC(=NN4)C
0.275093	O=C(NNc1nc(c2cnccc2)ccc1)C(=O)Nc3ccc(cc3)C=4OC(=NN4)C
0.275093	O=C(NNc1nc(c2cnccc2)ccc1)C(=O)Nc3ccc(cc3)C=4OC(=NN4)C
0.275093	O=C(NNc1nc(c2cnccc2)ccc1)C(=O)Nc3ccc(cc3)C=4OC(=NN4)C
0.275093	O=C(NNc1nc(c2cnccc2)ccc1)C(=O)Nc3ccc(cc3)C=4OC(=NN4)C
0.275093	S(c1cc(c(cc1)C)C(=O)NCc2cc(NC(=O)c3cc(F)ccc3)ccc2)C
0.275093	S(c1cc(c(cc1)C)C(=O)NCc2cc(NC(=O)c3cc(F)ccc3)ccc2)C
0.275093	O=C(NNc1nc(c2cnccc2)ccc1)C(=O)Nc3ccc(cc3)C=4OC(=NN4)C
0.275	Brc1cc(NC(=O)CNC(=O)C(=O)Nc2cc(OCc3cnccc3)ccc2)c(cc1)C
0.275	Brc1cc(NC(=O)CNC(=O)C(=O)Nc2cc(OCc3cnccc3)ccc2)c(cc1)C
0.275	Brc1cc(NC(=O)CNC(=O)C(=O)Nc2cc(OCc3cnccc3)ccc2)c(cc1)C
0.275	Brc1cc(NC(=O)CNC(=O)C(=O)Nc2cc(OCc3cnccc3)ccc2)c(cc1)C
0.275	Brc1cc(NC(=O)CNC(=O)C(=O)Nc2cc(OCc3cnccc3)ccc2)c(cc1)C
0.275	Brc1cc(NC(=O)CNC(=O)C(=O)Nc2cc(OCc3cnccc3)ccc2)c(cc1)C
0.275	Brc1cc(NC(=O)CNC(=O)C(=O)Nc2cc(OCc3cnccc3)ccc2)c(cc1)C
0.275	Brc1cc(NC(=O)CNC(=O)C(=O)Nc2cc(OCc3cnccc3)ccc2)c(cc1)C
0.275	Brc1cc(NC(=O)CNC(=O)C(=O)Nc2cc(OCc3cnccc3)ccc2)c(cc1)C
0.274914	O=C(NC=1NN=C(c2ccc(cc2)CCC)C1)c3cncc(c4cc5c(OCC5)cc4)c3
0.274914	O=C(NC=1NN=C(c2ccc(cc2)CCC)C1)c3cncc(c4cc5c(OCC5)cc4)c3
0.274914	O=C(NC=1NN=C(c2ccc(cc2)CCC)C1)c3cncc(c4cc5c(OCC5)cc4)c3
0.274914	O=C(NC=1NN=C(c2ccc(cc2)CCC)C1)c3cncc(c4cc5c(OCC5)cc4)c3
0.274914	O=C(NC=1NN=C(c2ccc(cc2)CCC)C1)c3cncc(c4cc5c(OCC5)cc4)c3
0.274914	O=C(NC=1NN=C(c2ccc(cc2)CCC)C1)c3cncc(c4cc5c(OCC5)cc4)c3
0.274914	O=C(NC=1NN=C(c2ccc(cc2)CCC)C1)c3cncc(c4cc5c(OCC5)cc4)c3
0.274914	O=C(NC=1NN=C(c2ccc(cc2)CCC)C1)c3cncc(c4cc5c(OCC5)cc4)c3
0.274914	O=C(NC=1NN=C(c2ccc(cc2)CCC)C1)c3cncc(c4cc5c(OCC5)cc4)c3
0.274914	O=C(NC=1NN=C(c2ccc(cc2)CCC)C1)c3cncc(c4cc5c(OCC5)cc4)c3
0.274834	Clc1c(ccc(NC(=O)C=2N=C(OC2C)c3ccc(OC)cc3)c1)CN4CCOCC4
0.274809	S1CCN(C(=O)Cc2ccc(NC(=O)c3ccc(cc3)C=4ON=C(N4)C)cc2)CC1
0.274809	S1CCN(C(=O)Cc2ccc(NC(=O)c3ccc(cc3)C=4ON=C(N4)C)cc2)CC1
0.274809	S1CCN(C(=O)Cc2ccc(NC(=O)c3ccc(cc3)C=4ON=C(N4)C)cc2)CC1
0.274809	S1CCN(C(=O)Cc2ccc(NC(=O)c3ccc(cc3)C=4ON=C(N4)C)cc2)CC1
0.274809	S1CCN(C(=O)Cc2ccc(NC(=O)c3ccc(cc3)C=4ON=C(N4)C)cc2)CC1
0.274809	S1CCN(C(=O)Cc2ccc(NC(=O)c3ccc(cc3)C=4ON=C(N4)C)cc2)CC1
0.274809	S1CCN(C(=O)Cc2ccc(NC(=O)c3ccc(cc3)C=4ON=C(N4)C)cc2)CC1
0.274809	S1CCN(C(=O)Cc2ccc(NC(=O)c3ccc(cc3)C=4ON=C(N4)C)cc2)CC1
0.274809	S1CCN(C(=O)Cc2ccc(NC(=O)c3ccc(cc3)C=4ON=C(N4)C)cc2)CC1
0.274809	S1CCN(C(=O)Cc2ccc(NC(=O)c3ccc(cc3)C=4ON=C(N4)C)cc2)CC1
0.274194	Fc1c(NC(=O)c2cc(NC(=O)Cc3ccncc3)c(cc2)C)ccc(N(C4CNCCCC4)C)c1
0.274194	Fc1c(NC(=O)c2cc(NC(=O)Cc3ccncc3)c(cc2)C)ccc(N(C4CNCCCC4)C)c1
0.274194	Fc1c(NC(=O)c2cc(NC(=O)Cc3ccncc3)c(cc2)C)ccc(N(C4CNCCCC4)C)c1
0.274194	Fc1c(NC(=O)c2cc(NC(=O)Cc3ccncc3)c(cc2)C)ccc(N(C4CNCCCC4)C)c1
0.274194	Fc1c(NC(=O)c2cc(NC(=O)Cc3ccncc3)c(cc2)C)ccc(N(C4CNCCCC4)C)c1
0.274194	Fc1c(NC(=O)c2cc(NC(=O)Cc3ccncc3)c(cc2)C)ccc(N(C4CNCCCC4)C)c1
0.274194	Fc1c(NC(=O)c2cc(NC(=O)Cc3ccncc3)c(cc2)C)ccc(N(C4CNCCCC4)C)c1
0.274194	Fc1c(NC(=O)c2cc(NC(=O)Cc3ccncc3)c(cc2)C)ccc(N(C4CNCCCC4)C)c1
0.274194	Fc1c(NC(=O)c2cc(NC(=O)Cc3ccncc3)c(cc2)C)ccc(N(C4CNCCCC4)C)c1
0.274194	Fc1c(NC(=O)c2cc(NC(=O)Cc3ccncc3)c(cc2)C)ccc(N(C4CNCCCC4)C)c1
0.273973	Clc1c(ccc(NC(=O)c2cc3c(cc2)COB3O)c1)CN4CCOCC4
0.273973	Clc1c(ccc(NC(=O)c2cc3c(cc2)COB3O)c1)CN4CCOCC4
0.273927	Fc1c(F)ccc(c1)CN(C(=O)C(=O)Nc2cc(OC)c(NC(=O)c3cnccc3)cc2)CC
0.273171	O=C(Nc1cc(ccc1)C)c2ccc(cc2)C
0.273171	O=C(Nc1cc(ccc1)C)c2ccc(cc2)C
0.273171	O=C(Nc1cc(ccc1)C)c2ccc(cc2)C
0.273171	O=C(Nc1cc(ccc1)C)c2ccc(cc2)C
0.273171	O=C(Nc1cc(ccc1)C)c2ccc(cc2)C
0.273171	O=C(Nc1cc(ccc1)C)c2ccc(cc2)C
0.273171	O=C(Nc1cc(ccc1)C)c2ccc(cc2)C
0.273171	O=C(Nc1cc(ccc1)C)c2ccc(cc2)C
0.27305	Fc1c(F)ccc(c1)CCC(NC(=O)c2cc(ccc2)CNc3nc(ccn3)C)C
0.27305	Fc1c(F)ccc(c1)CCC(NC(=O)c2cc(ccc2)CNc3nc(ccn3)C)C
0.27305	Fc1c(F)ccc(c1)CCC(NC(=O)c2cc(ccc2)CNc3nc(ccn3)C)C
0.273038	Clc1c2OCCOc2cc(c1)C=CC(=O)Nc3c(ccc(c3)C(=O)Nc4ccccc4)C
0.273038	Clc1c2OCCOc2cc(c1)C=CC(=O)Nc3c(ccc(c3)C(=O)Nc4ccccc4)C
0.273038	Clc1c2OCCOc2cc(c1)C=CC(=O)Nc3c(ccc(c3)C(=O)Nc4ccccc4)C
0.273038	Clc1c2OCCOc2cc(c1)C=CC(=O)Nc3c(ccc(c3)C(=O)Nc4ccccc4)C
0.273038	Clc1c2OCCOc2cc(c1)C=CC(=O)Nc3c(ccc(c3)C(=O)Nc4ccccc4)C
0.273038	Clc1c2OCCOc2cc(c1)C=CC(=O)Nc3c(ccc(c3)C(=O)Nc4ccccc4)C
0.273038	Clc1c2OCCOc2cc(c1)C=CC(=O)Nc3c(ccc(c3)C(=O)Nc4ccccc4)C
0.273038	Clc1c2OCCOc2cc(c1)C=CC(=O)Nc3c(ccc(c3)C(=O)Nc4ccccc4)C
0.273038	Clc1c2OCCOc2cc(c1)C=CC(=O)Nc3c(ccc(c3)C(=O)Nc4ccccc4)C
0.273038	Clc1c2OCCOc2cc(c1)C=CC(=O)Nc3c(ccc(c3)C(=O)Nc4ccccc4)C
0.272425	S(c1c([N+]([O-])=O)cc(cc1)C(=O)NCC(=O)Nc2ncc(cc2)CN3CCCCC3)C
0.272425	S(c1c([N+]([O-])=O)cc(cc1)C(=O)NCC(=O)Nc2ncc(cc2)CN3CCCCC3)C
0.272425	S(c1c([N+]([O-])=O)cc(cc1)C(=O)NCC(=O)Nc2ncc(cc2)CN3CCCCC3)C
0.272425	S(c1c([N+]([O-])=O)cc(cc1)C(=O)NCC(=O)Nc2ncc(cc2)CN3CCCCC3)C
0.272425	S(c1c([N+]([O-])=O)cc(cc1)C(=O)NCC(=O)Nc2ncc(cc2)CN3CCCCC3)C
0.272425	S(c1c([N+]([O-])=O)cc(cc1)C(=O)NCC(=O)Nc2ncc(cc2)CN3CCCCC3)C
0.272425	S(c1c([N+]([O-])=O)cc(cc1)C(=O)NCC(=O)Nc2ncc(cc2)CN3CCCCC3)C
0.272425	S(c1c([N+]([O-])=O)cc(cc1)C(=O)NCC(=O)Nc2ncc(cc2)CN3CCCCC3)C
0.272425	S(c1c([N+]([O-])=O)cc(cc1)C(=O)NCC(=O)Nc2ncc(cc2)CN3CCCCC3)C
0.272425	S(c1c([N+]([O-])=O)cc(cc1)C(=O)NCC(=O)Nc2ncc(cc2)CN3CCCCC3)C
0.272388	Fc1cc(ccc1)C(=O)Nc2cc(ccc2)CNC(=O)c3nc(ncc3)C4CC4
0.272388	Fc1cc(ccc1)C(=O)Nc2cc(ccc2)CNC(=O)c3nc(ncc3)C4CC4
0.272388	Fc1cc(ccc1)C(=O)Nc2cc(ccc2)CNC(=O)c3nc(ncc3)C4CC4
0.272388	Fc1cc(ccc1)C(=O)Nc2cc(ccc2)CNC(=O)c3nc(ncc3)C4CC4
0.272388	Fc1cc(ccc1)C(=O)Nc2cc(ccc2)CNC(=O)c3nc(ncc3)C4CC4
0.272388	Fc1cc(ccc1)C(=O)Nc2cc(ccc2)CNC(=O)c3nc(ncc3)C4CC4
0.272388	Fc1cc(ccc1)C(=O)Nc2cc(ccc2)CNC(=O)c3nc(ncc3)C4CC4
0.272388	Fc1cc(ccc1)C(=O)Nc2cc(ccc2)CNC(=O)c3nc(ncc3)C4CC4
0.272388	Fc1cc(ccc1)C(=O)Nc2cc(ccc2)CNC(=O)c3nc(ncc3)C4CC4
0.272388	Fc1cc(ccc1)C(=O)Nc2cc(ccc2)CNC(=O)c3nc(ncc3)C4CC4
0.272358	O=C(Nc1cc(ncc1)N(C)C)c2ccc(cc2)C3=NOC=N3
0.272358	O=C(Nc1cc(ncc1)N(C)C)c2ccc(cc2)C3=NOC=N3
0.272358	O=C(Nc1cc(ncc1)N(C)C)c2ccc(cc2)C3=NOC=N3
0.272358	O=C(Nc1cc(ncc1)N(C)C)c2ccc(cc2)C3=NOC=N3
0.272358	O=C(Nc1cc(ncc1)N(C)C)c2ccc(cc2)C3=NOC=N3
0.272358	O=C(Nc1cc(ncc1)N(C)C)c2ccc(cc2)C3=NOC=N3
0.272358	O=C(Nc1cc(ncc1)N(C)C)c2ccc(cc2)C3=NOC=N3
0.272358	O=C(Nc1cc(ncc1)N(C)C)c2ccc(cc2)C3=NOC=N3
0.272358	O=C(Nc1cc(ncc1)N(C)C)c2ccc(cc2)C3=NOC=N3
0.272358	O=C(Nc1cc(ncc1)N(C)C)c2ccc(cc2)C3=NOC=N3
0.272	Brc1cc(NC(=O)CNCc2cc(c3ccccc3)ccc2)c(cc1)C
0.271739	Brc1ccc(cc1)C(=O)Nc2ccc(cc2)CC=3ON=C(N3)c4cc(OC(C)C)ncc4
0.271739	Brc1ccc(cc1)C(=O)Nc2ccc(cc2)CC=3ON=C(N3)c4cc(OC(C)C)ncc4
0.271739	Brc1ccc(cc1)C(=O)Nc2ccc(cc2)CC=3ON=C(N3)c4cc(OC(C)C)ncc4
0.271739	Brc1ccc(cc1)C(=O)Nc2ccc(cc2)CC=3ON=C(N3)c4cc(OC(C)C)ncc4
0.271654	S1CCN(Cc2cc(c(NC(=O)C=C(CCC)CCC)cc2)C)CC1
0.271654	S1CCN(Cc2cc(c(NC(=O)C=C(CCC)CCC)cc2)C)CC1
0.271654	S1CCN(Cc2cc(c(NC(=O)C=C(CCC)CCC)cc2)C)CC1
0.271654	S1CCN(Cc2cc(c(NC(=O)C=C(CCC)CCC)cc2)C)CC1
0.271654	S1CCN(Cc2cc(c(NC(=O)C=C(CCC)CCC)cc2)C)CC1
0.271654	S1CCN(Cc2cc(c(NC(=O)C=C(CCC)CCC)cc2)C)CC1
0.271654	S1CCN(Cc2cc(c(NC(=O)C=C(CCC)CCC)cc2)C)CC1
0.271654	S1CCN(Cc2cc(c(NC(=O)C=C(CCC)CCC)cc2)C)CC1
0.271654	S1CCN(Cc2cc(c(NC(=O)C=C(CCC)CCC)cc2)C)CC1
0.271654	S1CCN(Cc2cc(c(NC(=O)C=C(CCC)CCC)cc2)C)CC1
0.271478	O=C(N1C2C(N(CC1)C)C2)c3cc(NC(=O)Cc4ccncc4)c(cc3)C
0.271478	O=C(N1C2C(N(CC1)C)C2)c3cc(NC(=O)Cc4ccncc4)c(cc3)C
0.271478	O=C(N1C2C(N(CC1)C)C2)c3cc(NC(=O)Cc4ccncc4)c(cc3)C
0.271478	O=C(N1C2C(N(CC1)C)C2)c3cc(NC(=O)Cc4ccncc4)c(cc3)C
0.271478	O=C(N1C2C(N(CC1)C)C2)c3cc(NC(=O)Cc4ccncc4)c(cc3)C
0.271478	O=C(N1C2C(N(CC1)C)C2)c3cc(NC(=O)Cc4ccncc4)c(cc3)C
0.271478	O=C(N1C2C(N(CC1)C)C2)c3cc(NC(=O)Cc4ccncc4)c(cc3)C
0.271478	O=C(N1C2C(N(CC1)C)C2)c3cc(NC(=O)Cc4ccncc4)c(cc3)C
0.271478	O=C(N1C2C(N(CC1)C)C2)c3cc(NC(=O)Cc4ccncc4)c(cc3)C
0.271478	O=C(N1C2C(N(CC1)C)C2)c3cc(NC(=O)Cc4ccncc4)c(cc3)C
0.271111	S=C(Nc1c(ccc(NC(=O)C)c1)C)Nc2c(cccc2)C
0.271111	S=C(Nc1c(ccc(NC(=O)C)c1)C)Nc2c(cccc2)C
0.271111	S=C(Nc1c(ccc(NC(=O)C)c1)C)Nc2c(cccc2)C
0.271111	S=C(Nc1c(ccc(NC(=O)C)c1)C)Nc2c(cccc2)C
0.271111	S=C(Nc1c(ccc(NC(=O)C)c1)C)Nc2c(cccc2)C
0.271111	S=C(Nc1c(ccc(NC(=O)C)c1)C)Nc2c(cccc2)C
0.271111	S=C(Nc1c(ccc(NC(=O)C)c1)C)Nc2c(cccc2)C
0.271111	S=C(Nc1c(ccc(NC(=O)C)c1)C)Nc2c(cccc2)C
0.271111	S=C(Nc1c(ccc(NC(=O)C)c1)C)Nc2c(cccc2)C
0.271111	S=C(Nc1c(ccc(NC(=O)C)c1)C)Nc2c(cccc2)C
0.271062	Fc1c(ccc(NC(=O)c2cc(N3CCOCC3)c(cc2)C)c1)C(=O)O
0.271062	Fc1c(ccc(NC(=O)c2cc(N3CCOCC3)c(cc2)C)c1)C(=O)O
0.271062	Fc1c(ccc(NC(=O)c2cc(N3CCOCC3)c(cc2)C)c1)C(=O)O
0.271062	Fc1c(ccc(NC(=O)c2cc(N3CCOCC3)c(cc2)C)c1)C(=O)O
0.271062	Fc1c(ccc(NC(=O)c2cc(N3CCOCC3)c(cc2)C)c1)C(=O)O
0.271062	Fc1c(ccc(NC(=O)c2cc(N3CCOCC3)c(cc2)C)c1)C(=O)O
0.270758	Brc1cc(NC(=O)CNC(=O)C(=O)Nc2cc(NC(=O)C=3SC=CC3)ccc2)c(cc1)C
0.270758	Brc1cc(NC(=O)CNC(=O)C(=O)Nc2cc(NC(=O)C=3SC=CC3)ccc2)c(cc1)C
0.270758	Brc1cc(NC(=O)CNC(=O)C(=O)Nc2cc(NC(=O)C=3SC=CC3)ccc2)c(cc1)C
0.270758	Brc1cc(NC(=O)CNC(=O)C(=O)Nc2cc(NC(=O)C=3SC=CC3)ccc2)c(cc1)C
0.270758	Brc1cc(NC(=O)CNC(=O)C(=O)Nc2cc(NC(=O)C=3SC=CC3)ccc2)c(cc1)C
0.270758	Brc1cc(NC(=O)CNC(=O)C(=O)Nc2cc(NC(=O)C=3SC=CC3)ccc2)c(cc1)C
0.270758	Brc1cc(NC(=O)CNC(=O)C(=O)Nc2cc(NC(=O)C=3SC=CC3)ccc2)c(cc1)C
0.27037	S1C(=NC(=C1)C)CNc2cc(ccc2)C(=O)Nc3cc(ccc3)C4=NC(=CN4)C
0.27037	S1C(=NC(=C1)C)CNc2cc(ccc2)C(=O)Nc3cc(ccc3)C4=NC(=CN4)C
0.27037	S1C(=NC(=C1)C)CNc2cc(ccc2)C(=O)Nc3cc(ccc3)C4=NC(=CN4)C
0.27037	S1C(=NC(=C1)C)CNc2cc(ccc2)C(=O)Nc3cc(ccc3)C4=NC(=CN4)C
0.27037	S1C(=NC(=C1)C)CNc2cc(ccc2)C(=O)Nc3cc(ccc3)C4=NC(=CN4)C
0.27037	S1C(=NC(=C1)C)CNc2cc(ccc2)C(=O)Nc3cc(ccc3)C4=NC(=CN4)C
0.27037	S1C(=NC(=C1)C)CNc2cc(ccc2)C(=O)Nc3cc(ccc3)C4=NC(=CN4)C
0.27037	S1C(=NC(=C1)C)CNc2cc(ccc2)C(=O)Nc3cc(ccc3)C4=NC(=CN4)C
0.27037	S1C(=NC(=C1)C)CNc2cc(ccc2)C(=O)Nc3cc(ccc3)C4=NC(=CN4)C
0.27037	S1C(=NC(=C1)C)CNc2cc(ccc2)C(=O)Nc3cc(ccc3)C4=NC(=CN4)C
0.269896	O=C(Nc1c(ccc(c1)Cc2ncccc2)C)C=3ON=C(C3)C(CC)CC
0.269896	O=C(Nc1c(ccc(c1)Cc2ncccc2)C)C=3ON=C(C3)C(CC)CC
0.269784	Brc1cc(NC(=O)CNC(=O)C(=O)Nc2c(cccc2)CN3CCCCC3)c(cc1)C
0.269784	Brc1cc(NC(=O)CNC(=O)C(=O)Nc2c(cccc2)CN3CCCCC3)c(cc1)C
0.269784	Brc1cc(NC(=O)CNC(=O)C(=O)Nc2c(cccc2)CN3CCCCC3)c(cc1)C
0.269625	Fc1ccc(cc1)CN2N=CC=C2NC(=O)C(=O)Nc3c(ccc(c3)C(=O)NCC4CC4)C
0.269625	Fc1ccc(cc1)CN2N=CC=C2NC(=O)C(=O)Nc3c(ccc(c3)C(=O)NCC4CC4)C
0.269625	Fc1ccc(cc1)CN2N=CC=C2NC(=O)C(=O)Nc3c(ccc(c3)C(=O)NCC4CC4)C
0.269625	Fc1ccc(cc1)CN2N=CC=C2NC(=O)C(=O)Nc3c(ccc(c3)C(=O)NCC4CC4)C
0.269625	Fc1ccc(cc1)CN2N=CC=C2NC(=O)C(=O)Nc3c(ccc(c3)C(=O)NCC4CC4)C
0.269625	Fc1ccc(cc1)CN2N=CC=C2NC(=O)C(=O)Nc3c(ccc(c3)C(=O)NCC4CC4)C
0.269625	Fc1ccc(cc1)CN2N=CC=C2NC(=O)C(=O)Nc3c(ccc(c3)C(=O)NCC4CC4)C
0.269625	Fc1ccc(cc1)CN2N=CC=C2NC(=O)C(=O)Nc3c(ccc(c3)C(=O)NCC4CC4)C
0.269625	Fc1ccc(cc1)CN2N=CC=C2NC(=O)C(=O)Nc3c(ccc(c3)C(=O)NCC4CC4)C
0.269625	Fc1ccc(cc1)CN2N=CC=C2NC(=O)C(=O)Nc3c(ccc(c3)C(=O)NCC4CC4)C
0.269231	S1C(=NC=C1CNc2cc(ccc2)CN3CCC(CO)CC3)c4cc(c(cc4)C)C
0.269231	O=C(O)CCNC(=O)CCCNC(=O)C(=O)Nc1cc(OC)c(NC(=O)c2cnccc2)cc1
0.269231	O=C(O)CCNC(=O)CCCNC(=O)C(=O)Nc1cc(OC)c(NC(=O)c2cnccc2)cc1
0.269231	O=C(O)CCNC(=O)CCCNC(=O)C(=O)Nc1cc(OC)c(NC(=O)c2cnccc2)cc1
0.269091	S1CCN(C(=O)c2cc(NC(=O)C(=O)N3CCN(CCOC)CC3)c(cc2)C)CC1
0.269091	S1CCN(C(=O)c2cc(NC(=O)C(=O)N3CCN(CCOC)CC3)c(cc2)C)CC1
0.269091	S1CCN(C(=O)c2cc(NC(=O)C(=O)N3CCN(CCOC)CC3)c(cc2)C)CC1
0.269091	S1CCN(C(=O)c2cc(NC(=O)C(=O)N3CCN(CCOC)CC3)c(cc2)C)CC1
0.269091	S1CCN(C(=O)c2cc(NC(=O)C(=O)N3CCN(CCOC)CC3)c(cc2)C)CC1
0.269091	S1CCN(C(=O)c2cc(NC(=O)C(=O)N3CCN(CCOC)CC3)c(cc2)C)CC1
0.269091	S1CCN(C(=O)c2cc(NC(=O)C(=O)N3CCN(CCOC)CC3)c(cc2)C)CC1
0.269091	S1CCN(C(=O)c2cc(NC(=O)C(=O)N3CCN(CCOC)CC3)c(cc2)C)CC1
0.269091	S1CCN(C(=O)c2cc(NC(=O)C(=O)N3CCN(CCOC)CC3)c(cc2)C)CC1
0.269091	S1CCN(C(=O)c2cc(NC(=O)C(=O)N3CCN(CCOC)CC3)c(cc2)C)CC1
0.269076	O=C(Nc1cc2c(cc1)CN(C2)CCCOCC)c3ccc(cc3)C(=O)Nc4ccccc4
0.269076	O=C(Nc1cc2c(cc1)CN(C2)CCCOCC)c3ccc(cc3)C(=O)Nc4ccccc4
0.269076	O=C(Nc1cc2c(cc1)CN(C2)CCCOCC)c3ccc(cc3)C(=O)Nc4ccccc4
0.269076	O=C(Nc1cc2c(cc1)CN(C2)CCCOCC)c3ccc(cc3)C(=O)Nc4ccccc4
0.269076	O=C(Nc1cc2c(cc1)CN(C2)CCCOCC)c3ccc(cc3)C(=O)Nc4ccccc4
0.269076	O=C(Nc1cc2c(cc1)CN(C2)CCCOCC)c3ccc(cc3)C(=O)Nc4ccccc4
0.269076	O=C(Nc1cc2c(cc1)CN(C2)CCCOCC)c3ccc(cc3)C(=O)Nc4ccccc4
0.269076	O=C(Nc1cc2c(cc1)CN(C2)CCCOCC)c3ccc(cc3)C(=O)Nc4ccccc4
0.269076	O=C(Nc1cc2c(cc1)CN(C2)CCCOCC)c3ccc(cc3)C(=O)Nc4ccccc4
0.269058	Fc1cncc(c2cc(NC)c(cc2)C)c1
0.269058	Fc1cncc(c2cc(NC)c(cc2)C)c1
0.269058	Fc1cncc(c2cc(NC)c(cc2)C)c1
0.269058	Fc1cncc(c2cc(NC)c(cc2)C)c1
0.269058	Fc1cncc(c2cc(NC)c(cc2)C)c1
0.269058	Fc1cncc(c2cc(NC)c(cc2)C)c1
0.269058	Fc1cncc(c2cc(NC)c(cc2)C)c1
0.269058	Fc1cncc(c2cc(NC)c(cc2)C)c1
0.269058	Fc1cncc(c2cc(NC)c(cc2)C)c1
0.269058	Fc1cncc(c2cc(NC)c(cc2)C)c1
0.268966	O=C(Nc1cc(c(N2CCN(CC2)CC)cc1)C)c3cnc4c(c3)COC4
0.268966	O=C(Nc1cc(c(N2CCN(CC2)CC)cc1)C)c3cnc4c(c3)COC4
0.268966	O=C(Nc1cc(c(N2CCN(CC2)CC)cc1)C)c3cnc4c(c3)COC4
0.268966	O=C(Nc1cc(c(N2CCN(CC2)CC)cc1)C)c3cnc4c(c3)COC4
0.268966	O=C(Nc1cc(c(N2CCN(CC2)CC)cc1)C)c3cnc4c(c3)COC4
0.268966	O=C(Nc1cc(c(N2CCN(CC2)CC)cc1)C)c3cnc4c(c3)COC4
0.268966	O=C(Nc1cc(c(N2CCN(CC2)CC)cc1)C)c3cnc4c(c3)COC4
0.268966	O=C(Nc1cc(c(N2CCN(CC2)CC)cc1)C)c3cnc4c(c3)COC4
0.268966	O=C(Nc1cc(c(N2CCN(CC2)CC)cc1)C)c3cnc4c(c3)COC4
0.268966	O=C(Nc1cc(c(N2CCN(CC2)CC)cc1)C)c3cnc4c(c3)COC4
0.268966	FC1(F)C2(C1CNC(=O)c3cc(NC(=O)Cc4ccncc4)c(cc3)C)CCCC2
0.268966	FC1(F)C2(C1CNC(=O)c3cc(NC(=O)Cc4ccncc4)c(cc3)C)CCCC2
0.268966	FC1(F)C2(C1CNC(=O)c3cc(NC(=O)Cc4ccncc4)c(cc3)C)CCCC2
0.268966	FC1(F)C2(C1CNC(=O)c3cc(NC(=O)Cc4ccncc4)c(cc3)C)CCCC2
0.268966	FC1(F)C2(C1CNC(=O)c3cc(NC(=O)Cc4ccncc4)c(cc3)C)CCCC2
0.268966	FC1(F)C2(C1CNC(=O)c3cc(NC(=O)Cc4ccncc4)c(cc3)C)CCCC2
0.268966	FC1(F)C2(C1CNC(=O)c3cc(NC(=O)Cc4ccncc4)c(cc3)C)CCCC2
0.268966	FC1(F)C2(C1CNC(=O)c3cc(NC(=O)Cc4ccncc4)c(cc3)C)CCCC2
0.268966	FC1(F)C2(C1CNC(=O)c3cc(NC(=O)Cc4ccncc4)c(cc3)C)CCCC2
0.268966	FC1(F)C2(C1CNC(=O)c3cc(NC(=O)Cc4ccncc4)c(cc3)C)CCCC2
0.268608	Clc1c(ccc(NC(=O)c2cc3NC(=O)CCN(c3cc2)C)c1)CN4CCOCC4
0.268608	Clc1c(ccc(NC(=O)c2cc3NC(=O)CCN(c3cc2)C)c1)CN4CCOCC4
0.268608	Clc1c(ccc(NC(=O)c2cc3NC(=O)CCN(c3cc2)C)c1)CN4CCOCC4
0.268608	Clc1c(ccc(NC(=O)c2cc3NC(=O)CCN(c3cc2)C)c1)CN4CCOCC4
0.268608	Clc1c(ccc(NC(=O)c2cc3NC(=O)CCN(c3cc2)C)c1)CN4CCOCC4
0.268608	Clc1c(ccc(NC(=O)c2cc3NC(=O)CCN(c3cc2)C)c1)CN4CCOCC4
0.268608	Clc1c(ccc(NC(=O)c2cc3NC(=O)CCN(c3cc2)C)c1)CN4CCOCC4
0.268608	Clc1c(ccc(NC(=O)c2cc3NC(=O)CCN(c3cc2)C)c1)CN4CCOCC4
0.268608	Clc1c(ccc(NC(=O)c2cc3NC(=O)CCN(c3cc2)C)c1)CN4CCOCC4
0.268608	Clc1c(ccc(NC(=O)c2cc3NC(=O)CCN(c3cc2)C)c1)CN4CCOCC4
0.268595	Clc1c(F)ccc(NC(=O)C=CC(=O)Nc2ccc(cc2)C=3NC=CC3)c1
0.268595	Clc1c(F)ccc(NC(=O)C=CC(=O)Nc2ccc(cc2)C=3NC=CC3)c1
0.268595	Clc1c(F)ccc(NC(=O)C=CC(=O)Nc2ccc(cc2)C=3NC=CC3)c1
0.268595	Clc1c(F)ccc(NC(=O)C=CC(=O)Nc2ccc(cc2)C=3NC=CC3)c1
0.268595	Clc1c(F)ccc(NC(=O)C=CC(=O)Nc2ccc(cc2)C=3NC=CC3)c1
0.268595	Clc1c(F)ccc(NC(=O)C=CC(=O)Nc2ccc(cc2)C=3NC=CC3)c1
0.268595	Clc1c(F)ccc(NC(=O)C=CC(=O)Nc2ccc(cc2)C=3NC=CC3)c1
0.268595	Clc1c(F)ccc(NC(=O)C=CC(=O)Nc2ccc(cc2)C=3NC=CC3)c1
0.268595	Clc1c(F)ccc(NC(=O)C=CC(=O)Nc2ccc(cc2)C=3NC=CC3)c1
0.268595	Clc1c(F)ccc(NC(=O)C=CC(=O)Nc2ccc(cc2)C=3NC=CC3)c1
0.268293	S(=O)(=O)(Nc1c(NC(=O)c2ccc(cc2)CO)ccc(F)c1)C
0.268293	S(=O)(=O)(Nc1c(NC(=O)c2ccc(cc2)CO)ccc(F)c1)C
0.268293	S(=O)(=O)(Nc1c(NC(=O)c2ccc(cc2)CO)ccc(F)c1)C
0.268293	S(=O)(=O)(Nc1c(NC(=O)c2ccc(cc2)CO)ccc(F)c1)C
0.268293	S(=O)(=O)(Nc1c(NC(=O)c2ccc(cc2)CO)ccc(F)c1)C
0.268293	S(=O)(=O)(Nc1c(NC(=O)c2ccc(cc2)CO)ccc(F)c1)C
0.268293	S(=O)(=O)(Nc1c(NC(=O)c2ccc(cc2)CO)ccc(F)c1)C
0.268293	S(=O)(=O)(Nc1c(NC(=O)c2ccc(cc2)CO)ccc(F)c1)C
0.268293	S(=O)(=O)(Nc1c(NC(=O)c2ccc(cc2)CO)ccc(F)c1)C
0.268293	S(=O)(=O)(Nc1c(NC(=O)c2ccc(cc2)CO)ccc(F)c1)C
0.268	Brc1ccc(cc1)C(=O)Nc2cc(ccc2)C(=O)Nc3c(Cl)cnc(Cl)c3
0.268	Brc1ccc(cc1)C(=O)Nc2cc(ccc2)C(=O)Nc3c(Cl)cnc(Cl)c3
0.268	Brc1ccc(cc1)C(=O)Nc2cc(ccc2)C(=O)Nc3c(Cl)cnc(Cl)c3
0.268	Brc1ccc(cc1)C(=O)Nc2cc(ccc2)C(=O)Nc3c(Cl)cnc(Cl)c3
0.268	Brc1ccc(cc1)C(=O)Nc2cc(ccc2)C(=O)Nc3c(Cl)cnc(Cl)c3
0.268	Brc1ccc(cc1)C(=O)Nc2cc(ccc2)C(=O)Nc3c(Cl)cnc(Cl)c3
0.268	Brc1ccc(cc1)C(=O)Nc2cc(ccc2)C(=O)Nc3c(Cl)cnc(Cl)c3
0.268	Brc1ccc(cc1)C(=O)Nc2cc(ccc2)C(=O)Nc3c(Cl)cnc(Cl)c3
0.268	Brc1ccc(cc1)C(=O)Nc2cc(ccc2)C(=O)Nc3c(Cl)cnc(Cl)c3
0.268	Brc1ccc(cc1)C(=O)Nc2cc(ccc2)C(=O)Nc3c(Cl)cnc(Cl)c3
0.268	Fc1cc(NC(=O)c2ccc(Nc3c(OC)cc(OC)cc3)cc2)c(OC)cc1
0.268	Fc1cc(NC(=O)c2ccc(Nc3c(OC)cc(OC)cc3)cc2)c(OC)cc1
0.267797	O=C(NC(C(=O)NCC=1OC=CC1)C)c2cc(NC(=O)Cc3ccncc3)c(cc2)C
0.267658	O=C(Nc1ccc(cc1)C=2N=C(OC2)C)C(=O)NCC3CCN(Cc4ccccc4)CC3
0.267658	O=C(Nc1ccc(cc1)C=2N=C(OC2)C)C(=O)NCC3CCN(Cc4ccccc4)CC3
0.267658	O=C(Nc1ccc(cc1)C=2N=C(OC2)C)C(=O)NCC3CCN(Cc4ccccc4)CC3
0.267658	O=C(Nc1ccc(cc1)C=2N=C(OC2)C)C(=O)NCC3CCN(Cc4ccccc4)CC3
0.267658	O=C(Nc1ccc(cc1)C=2N=C(OC2)C)C(=O)NCC3CCN(Cc4ccccc4)CC3
0.267658	O=C(Nc1ccc(cc1)C=2N=C(OC2)C)C(=O)NCC3CCN(Cc4ccccc4)CC3
0.267658	O=C(Nc1ccc(cc1)C=2N=C(OC2)C)C(=O)NCC3CCN(Cc4ccccc4)CC3
0.267658	O=C(Nc1ccc(cc1)C=2N=C(OC2)C)C(=O)NCC3CCN(Cc4ccccc4)CC3
0.267658	O=C(Nc1ccc(cc1)C=2N=C(OC2)C)C(=O)NCC3CCN(Cc4ccccc4)CC3
0.267658	O=C(Nc1ccc(cc1)C=2N=C(OC2)C)C(=O)NCC3CCN(Cc4ccccc4)CC3
0.267559	FC(F)(F)c1cc(nc(c1)C2CC2)NC(=O)c3cc(c(cc3)C)C=4C=NN(C4)C
0.267361	Brc1ccc(cc1)C(=O)Nc2ccc(cc2)CC=3ON=C(N3)c4cc5c(OCC5)cc4
0.267361	Brc1ccc(cc1)C(=O)Nc2ccc(cc2)CC=3ON=C(N3)c4cc5c(OCC5)cc4
0.267361	Brc1ccc(cc1)C(=O)Nc2ccc(cc2)CC=3ON=C(N3)c4cc5c(OCC5)cc4
0.267361	Brc1ccc(cc1)C(=O)Nc2ccc(cc2)CC=3ON=C(N3)c4cc5c(OCC5)cc4
0.267361	Brc1ccc(cc1)C(=O)Nc2ccc(cc2)CC=3ON=C(N3)c4cc5c(OCC5)cc4
0.267361	Brc1ccc(cc1)C(=O)Nc2ccc(cc2)CC=3ON=C(N3)c4cc5c(OCC5)cc4
0.267361	Brc1ccc(cc1)C(=O)Nc2ccc(cc2)CC=3ON=C(N3)c4cc5c(OCC5)cc4
0.267361	Brc1ccc(cc1)C(=O)Nc2ccc(cc2)CC=3ON=C(N3)c4cc5c(OCC5)cc4
0.267361	Brc1ccc(cc1)C(=O)Nc2ccc(cc2)CC=3ON=C(N3)c4cc5c(OCC5)cc4
0.267361	Brc1ccc(cc1)C(=O)Nc2ccc(cc2)CC=3ON=C(N3)c4cc5c(OCC5)cc4
0.267361	O=C(Nc1cc(ncc1)N(C)C)c2cncc(c3cc4c(OCC4)cc3)c2
0.267361	O=C(Nc1cc(ncc1)N(C)C)c2cncc(c3cc4c(OCC4)cc3)c2
0.267361	O=C(Nc1cc(ncc1)N(C)C)c2cncc(c3cc4c(OCC4)cc3)c2
0.267361	O=C(Nc1cc(ncc1)N(C)C)c2cncc(c3cc4c(OCC4)cc3)c2
0.267361	O=C(Nc1cc(ncc1)N(C)C)c2cncc(c3cc4c(OCC4)cc3)c2
0.267361	O=C(Nc1cc(ncc1)N(C)C)c2cncc(c3cc4c(OCC4)cc3)c2
0.267361	O=C(Nc1cc(ncc1)N(C)C)c2cncc(c3cc4c(OCC4)cc3)c2
0.267361	O=C(Nc1cc(ncc1)N(C)C)c2cncc(c3cc4c(OCC4)cc3)c2
0.267361	O=C(Nc1cc(ncc1)N(C)C)c2cncc(c3cc4c(OCC4)cc3)c2
0.267361	O=C(Nc1cc(ncc1)N(C)C)c2cncc(c3cc4c(OCC4)cc3)c2
0.267176	O=C(OC(C)(C)C)Nc1cc(c(NC(=O)c2nnc(N)cc2)cc1)C
0.267176	O=C(OC(C)(C)C)Nc1cc(c(NC(=O)c2nnc(N)cc2)cc1)C
0.267176	O=C(OC(C)(C)C)Nc1cc(c(NC(=O)c2nnc(N)cc2)cc1)C
0.267176	O=C(OC(C)(C)C)Nc1cc(c(NC(=O)c2nnc(N)cc2)cc1)C
0.267176	O=C(OC(C)(C)C)Nc1cc(c(NC(=O)c2nnc(N)cc2)cc1)C
0.266932	Brc1c(ccc(c1)C(=O)NNC(=O)c2ncc(cc2)C=3C=NNC3)C
0.266932	Brc1c(ccc(c1)C(=O)NNC(=O)c2ncc(cc2)C=3C=NNC3)C
0.266212	Fc1cc2c(cc1)CN(C(=O)C(=O)Nc3cc(NC(=O)c4cnccc4)ccc3)CC2
0.266212	Fc1cc2c(cc1)CN(C(=O)C(=O)Nc3cc(NC(=O)c4cnccc4)ccc3)CC2
0.266212	Fc1cc2c(cc1)CN(C(=O)C(=O)Nc3cc(NC(=O)c4cnccc4)ccc3)CC2
0.266212	Fc1cc2c(cc1)CN(C(=O)C(=O)Nc3cc(NC(=O)c4cnccc4)ccc3)CC2
0.266212	Fc1cc2c(cc1)CN(C(=O)C(=O)Nc3cc(NC(=O)c4cnccc4)ccc3)CC2
0.266212	Fc1cc2c(cc1)CN(C(=O)C(=O)Nc3cc(NC(=O)c4cnccc4)ccc3)CC2
0.266212	Fc1cc2c(cc1)CN(C(=O)C(=O)Nc3cc(NC(=O)c4cnccc4)ccc3)CC2
0.266212	Fc1cc2c(cc1)CN(C(=O)C(=O)Nc3cc(NC(=O)c4cnccc4)ccc3)CC2
0.266212	Fc1cc2c(cc1)CN(C(=O)C(=O)Nc3cc(NC(=O)c4cnccc4)ccc3)CC2
0.266212	Fc1cc2c(cc1)CN(C(=O)C(=O)Nc3cc(NC(=O)c4cnccc4)ccc3)CC2
0.266212	O=C(Nc1c(OC)cc(NC(=O)C(=O)NCC(C2CC2)CC(=O)O)cc1)c3cnccc3
0.26616	O=C(NC(c1ncccc1C)C)c2ccc(cc2)CN3CCOCC3
0.26616	O=C(NC(c1ncccc1C)C)c2ccc(cc2)CN3CCOCC3
0.26616	O=C(NC(c1ncccc1C)C)c2ccc(cc2)CN3CCOCC3
0.26616	O=C(NC(c1ncccc1C)C)c2ccc(cc2)CN3CCOCC3
0.26616	O=C(NC(c1ncccc1C)C)c2ccc(cc2)CN3CCOCC3
0.26616	O=C(NC(c1ncccc1C)C)c2ccc(cc2)CN3CCOCC3
0.26616	O=C(NC(c1ncccc1C)C)c2ccc(cc2)CN3CCOCC3
0.26616	O=C(NC(c1ncccc1C)C)c2ccc(cc2)CN3CCOCC3
0.26616	O=C(NC(c1ncccc1C)C)c2ccc(cc2)CN3CCOCC3
0.26616	O=C(NC(c1ncccc1C)C)c2ccc(cc2)CN3CCOCC3
0.265957	O=C(NCc1c(OCC2COCC2)cc(cc1)C)c3ccc(Nc4ncccn4)cc3
0.265957	O=C(NCc1c(OCC2COCC2)cc(cc1)C)c3ccc(Nc4ncccn4)cc3
0.265957	O=C(NCc1c(OCC2COCC2)cc(cc1)C)c3ccc(Nc4ncccn4)cc3
0.265957	O=C(NCc1c(OCC2COCC2)cc(cc1)C)c3ccc(Nc4ncccn4)cc3
0.265957	Brc1cc(NC(=O)CNC(=O)C(=O)Nc2cc(c(NC(=O)C=3OC=CC3)cc2)C)c(cc1)C
0.265957	Brc1cc(NC(=O)CNC(=O)C(=O)Nc2cc(c(NC(=O)C=3OC=CC3)cc2)C)c(cc1)C
0.265957	Brc1cc(NC(=O)CNC(=O)C(=O)Nc2cc(c(NC(=O)C=3OC=CC3)cc2)C)c(cc1)C
0.265957	Brc1cc(NC(=O)CNC(=O)C(=O)Nc2cc(c(NC(=O)C=3OC=CC3)cc2)C)c(cc1)C
0.265957	Brc1cc(NC(=O)CNC(=O)C(=O)Nc2cc(c(NC(=O)C=3OC=CC3)cc2)C)c(cc1)C
0.265957	Brc1cc(NC(=O)CNC(=O)C(=O)Nc2cc(c(NC(=O)C=3OC=CC3)cc2)C)c(cc1)C
0.265957	Brc1cc(NC(=O)CNC(=O)C(=O)Nc2cc(c(NC(=O)C=3OC=CC3)cc2)C)c(cc1)C
0.265957	Brc1cc(NC(=O)CNC(=O)C(=O)Nc2cc(c(NC(=O)C=3OC=CC3)cc2)C)c(cc1)C
0.265957	Brc1cc(NC(=O)CNC(=O)C(=O)Nc2cc(c(NC(=O)C=3OC=CC3)cc2)C)c(cc1)C
0.265957	Brc1cc(NC(=O)CNC(=O)C(=O)Nc2cc(c(NC(=O)C=3OC=CC3)cc2)C)c(cc1)C
0.265734	S1C(=NC(c2ccc(NC(=O)C)cc2)=C1)NC(=O)c3ccc(cc3)CN4N=C(C=C4C)C
0.265734	S1C(=NC(c2ccc(NC(=O)C)cc2)=C1)NC(=O)c3ccc(cc3)CN4N=C(C=C4C)C
0.265734	S1C(=NC(c2ccc(NC(=O)C)cc2)=C1)NC(=O)c3ccc(cc3)CN4N=C(C=C4C)C
0.265734	S1C(=NC(c2ccc(NC(=O)C)cc2)=C1)NC(=O)c3ccc(cc3)CN4N=C(C=C4C)C
0.265734	S1C(=NC(c2ccc(NC(=O)C)cc2)=C1)NC(=O)c3ccc(cc3)CN4N=C(C=C4C)C
0.265734	S1C(=NC(c2ccc(NC(=O)C)cc2)=C1)NC(=O)c3ccc(cc3)CN4N=C(C=C4C)C
0.265734	S1C(=NC(c2ccc(NC(=O)C)cc2)=C1)NC(=O)c3ccc(cc3)CN4N=C(C=C4C)C
0.265734	S1C(=NC(c2ccc(NC(=O)C)cc2)=C1)NC(=O)c3ccc(cc3)CN4N=C(C=C4C)C
0.265734	S1C(=NC(c2ccc(NC(=O)C)cc2)=C1)NC(=O)c3ccc(cc3)CN4N=C(C=C4C)C
0.265734	S1C(=NC(c2ccc(NC(=O)C)cc2)=C1)NC(=O)c3ccc(cc3)CN4N=C(C=C4C)C
0.265683	Fc1ccc(cc1)CNC(=O)COC(=O)c2cc(NC(=O)Cc3ccncc3)c(cc2)C
0.265683	Fc1ccc(cc1)CNC(=O)COC(=O)c2cc(NC(=O)Cc3ccncc3)c(cc2)C
0.265683	Brc1cc(N)c(cc1)C(=O)Nc2cc(ccc2)C3=NOC(O)=N3
0.265683	Brc1cc(N)c(cc1)C(=O)Nc2cc(ccc2)C3=NOC(O)=N3
0.265683	Brc1cc(N)c(cc1)C(=O)Nc2cc(ccc2)C3=NOC(O)=N3
0.265683	Brc1cc(N)c(cc1)C(=O)Nc2cc(ccc2)C3=NOC(O)=N3
0.265683	Brc1cc(N)c(cc1)C(=O)Nc2cc(ccc2)C3=NOC(O)=N3
0.265683	Brc1cc(N)c(cc1)C(=O)Nc2cc(ccc2)C3=NOC(O)=N3
0.265683	Brc1cc(N)c(cc1)C(=O)Nc2cc(ccc2)C3=NOC(O)=N3
0.265683	Brc1cc(N)c(cc1)C(=O)Nc2cc(ccc2)C3=NOC(O)=N3
0.265683	Brc1cc(N)c(cc1)C(=O)Nc2cc(ccc2)C3=NOC(O)=N3
0.265683	Brc1cc(N)c(cc1)C(=O)Nc2cc(ccc2)C3=NOC(O)=N3
0.265683	Fc1ccc(cc1)CNC(=O)COC(=O)c2cc(NC(=O)Cc3ccncc3)c(cc2)C
0.265683	Fc1ccc(cc1)CNC(=O)COC(=O)c2cc(NC(=O)Cc3ccncc3)c(cc2)C
0.265683	Fc1ccc(cc1)CNC(=O)COC(=O)c2cc(NC(=O)Cc3ccncc3)c(cc2)C
0.265683	Fc1ccc(cc1)CNC(=O)COC(=O)c2cc(NC(=O)Cc3ccncc3)c(cc2)C
0.265683	Fc1ccc(cc1)CNC(=O)COC(=O)c2cc(NC(=O)Cc3ccncc3)c(cc2)C
0.265683	Fc1ccc(cc1)CNC(=O)COC(=O)c2cc(NC(=O)Cc3ccncc3)c(cc2)C
0.265683	Fc1ccc(cc1)CNC(=O)COC(=O)c2cc(NC(=O)Cc3ccncc3)c(cc2)C
0.265683	Fc1ccc(cc1)CNC(=O)COC(=O)c2cc(NC(=O)Cc3ccncc3)c(cc2)C
0.26506	S1CCN(C(=O)c2cc(NC(=O)C=O)c(cc2)C)CC1
0.26506	S1CCN(C(=O)c2cc(NC(=O)C=O)c(cc2)C)CC1
0.26506	S1CCN(C(=O)c2cc(NC(=O)C=O)c(cc2)C)CC1
0.26506	S1CCN(C(=O)c2cc(NC(=O)C=O)c(cc2)C)CC1
0.26506	S1CCN(C(=O)c2cc(NC(=O)C=O)c(cc2)C)CC1
0.26506	S1CCN(C(=O)c2cc(NC(=O)C=O)c(cc2)C)CC1
0.26506	S1CCN(C(=O)c2cc(NC(=O)C=O)c(cc2)C)CC1
0.26506	S1CCN(C(=O)c2cc(NC(=O)C=O)c(cc2)C)CC1
0.26506	S1CCN(C(=O)c2cc(NC(=O)C=O)c(cc2)C)CC1
0.26506	S1CCN(C(=O)c2cc(NC(=O)C=O)c(cc2)C)CC1
0.265018	Brc1c(nc(nc1)C(C)C)C(=O)Nc2c(ccc(NC(=O)C(C)C)c2)C
0.265018	Brc1c(nc(nc1)C(C)C)C(=O)Nc2c(ccc(NC(=O)C(C)C)c2)C
0.265018	Brc1c(nc(nc1)C(C)C)C(=O)Nc2c(ccc(NC(=O)C(C)C)c2)C
0.265018	Brc1c(nc(nc1)C(C)C)C(=O)Nc2c(ccc(NC(=O)C(C)C)c2)C
0.265018	Brc1c(nc(nc1)C(C)C)C(=O)Nc2c(ccc(NC(=O)C(C)C)c2)C
0.265018	Brc1c(nc(nc1)C(C)C)C(=O)Nc2c(ccc(NC(=O)C(C)C)c2)C
0.265018	Brc1c(nc(nc1)C(C)C)C(=O)Nc2c(ccc(NC(=O)C(C)C)c2)C
0.265018	Brc1c(nc(nc1)C(C)C)C(=O)Nc2c(ccc(NC(=O)C(C)C)c2)C
0.265018	Brc1c(nc(nc1)C(C)C)C(=O)Nc2c(ccc(NC(=O)C(C)C)c2)C
0.265018	Brc1c(nc(nc1)C(C)C)C(=O)Nc2c(ccc(NC(=O)C(C)C)c2)C
0.264901	O=C(Nc1cc(ccc1)CN2CC(N3N=Cc4c3cccc4)CC2)c5ccc(cc5)C
0.264901	O=C(Nc1cc(ccc1)CN2CC(N3N=Cc4c3cccc4)CC2)c5ccc(cc5)C
0.264901	O=C(Nc1cc(ccc1)CN2CC(N3N=Cc4c3cccc4)CC2)c5ccc(cc5)C
0.264901	O=C(Nc1cc(ccc1)CN2CC(N3N=Cc4c3cccc4)CC2)c5ccc(cc5)C
0.264901	O=C(Nc1cc(ccc1)CN2CC(N3N=Cc4c3cccc4)CC2)c5ccc(cc5)C
0.264901	O=C(Nc1cc(ccc1)CN2CC(N3N=Cc4c3cccc4)CC2)c5ccc(cc5)C
0.264901	O=C(Nc1cc(ccc1)CN2CC(N3N=Cc4c3cccc4)CC2)c5ccc(cc5)C
0.264605	S(=O)(=O)(Nc1ccc(cc1)C(=O)Nc2nccc(N)c2)c3c(ccc(c3)C(C)(C)C)C
0.264605	S(=O)(=O)(Nc1ccc(cc1)C(=O)Nc2nccc(N)c2)c3c(ccc(c3)C(C)(C)C)C
0.264605	S(=O)(=O)(Nc1ccc(cc1)C(=O)Nc2nccc(N)c2)c3c(ccc(c3)C(C)(C)C)C
0.264605	S(=O)(=O)(Nc1ccc(cc1)C(=O)Nc2nccc(N)c2)c3c(ccc(c3)C(C)(C)C)C
0.264605	S(=O)(=O)(Nc1ccc(cc1)C(=O)Nc2nccc(N)c2)c3c(ccc(c3)C(C)(C)C)C
0.264605	S(=O)(=O)(Nc1ccc(cc1)C(=O)Nc2nccc(N)c2)c3c(ccc(c3)C(C)(C)C)C
0.264605	S(=O)(=O)(Nc1ccc(cc1)C(=O)Nc2nccc(N)c2)c3c(ccc(c3)C(C)(C)C)C
0.264605	S(=O)(=O)(Nc1ccc(cc1)C(=O)Nc2nccc(N)c2)c3c(ccc(c3)C(C)(C)C)C
0.264605	S(=O)(=O)(Nc1ccc(cc1)C(=O)Nc2nccc(N)c2)c3c(ccc(c3)C(C)(C)C)C
0.264605	S(=O)(=O)(Nc1ccc(cc1)C(=O)Nc2nccc(N)c2)c3c(ccc(c3)C(C)(C)C)C
0.264493	Fc1cc(ccc1)C(=O)Nc2cc(ccc2)CNC(=O)c3ccc(Oc4ncccc4C)cc3
0.264493	Fc1cc(ccc1)C(=O)Nc2cc(ccc2)CNC(=O)c3ccc(Oc4ncccc4C)cc3
0.264493	Fc1cc(ccc1)C(=O)Nc2cc(ccc2)CNC(=O)c3ccc(Oc4ncccc4C)cc3
0.264493	Fc1cc(ccc1)C(=O)Nc2cc(ccc2)CNC(=O)c3ccc(Oc4ncccc4C)cc3
0.264493	Fc1cc(ccc1)C(=O)Nc2cc(ccc2)CNC(=O)c3ccc(Oc4ncccc4C)cc3
0.264493	Fc1cc(ccc1)C(=O)Nc2cc(ccc2)CNC(=O)c3ccc(Oc4ncccc4C)cc3
0.264493	Fc1cc(ccc1)C(=O)Nc2cc(ccc2)CNC(=O)c3ccc(Oc4ncccc4C)cc3
0.264493	Fc1cc(ccc1)C(=O)Nc2cc(ccc2)CNC(=O)c3ccc(Oc4ncccc4C)cc3
0.264493	Fc1cc(ccc1)C(=O)Nc2cc(ccc2)CNC(=O)c3ccc(Oc4ncccc4C)cc3
0.264493	Fc1cc(ccc1)C(=O)Nc2cc(ccc2)CNC(=O)c3ccc(Oc4ncccc4C)cc3
0.264493	O=C1NCc2c1ccc(NC(=O)c3cc(c(cc3)C)CO)c2
0.264493	O=C1NCc2c1ccc(NC(=O)c3cc(c(cc3)C)CO)c2
0.264493	O=C1NCc2c1ccc(NC(=O)c3cc(c(cc3)C)CO)c2
0.264214	O=C(OC(C)(C)C)NCC(C(=O)Nc1c(ccc(c1)C(=O)Nc2ccccc2)C)(CC(C)C)C
0.264214	O=C(OC(C)(C)C)NCC(C(=O)Nc1c(ccc(c1)C(=O)Nc2ccccc2)C)(CC(C)C)C
0.264214	O=C(OC(C)(C)C)NCC(C(=O)Nc1c(ccc(c1)C(=O)Nc2ccccc2)C)(CC(C)C)C
0.264214	O=C(OC(C)(C)C)NCC(C(=O)Nc1c(ccc(c1)C(=O)Nc2ccccc2)C)(CC(C)C)C
0.264214	O=C(OC(C)(C)C)NCC(C(=O)Nc1c(ccc(c1)C(=O)Nc2ccccc2)C)(CC(C)C)C
0.264214	O=C(OC(C)(C)C)NCC(C(=O)Nc1c(ccc(c1)C(=O)Nc2ccccc2)C)(CC(C)C)C
0.264095	Fc1c(NC(=O)C2=C(OC=C2)C)cc(NC(=O)C(=O)NCc3cc(ccc3)C4=NNC(=N4)C(=O)OCC)cc1
0.264095	Fc1c(NC(=O)C2=C(OC=C2)C)cc(NC(=O)C(=O)NCc3cc(ccc3)C4=NNC(=N4)C(=O)OCC)cc1
0.264095	Fc1c(NC(=O)C2=C(OC=C2)C)cc(NC(=O)C(=O)NCc3cc(ccc3)C4=NNC(=N4)C(=O)OCC)cc1
0.264095	Fc1c(NC(=O)C2=C(OC=C2)C)cc(NC(=O)C(=O)NCc3cc(ccc3)C4=NNC(=N4)C(=O)OCC)cc1
0.264095	Fc1c(NC(=O)C2=C(OC=C2)C)cc(NC(=O)C(=O)NCc3cc(ccc3)C4=NNC(=N4)C(=O)OCC)cc1
0.264085	O=C(OCC)C=1Nc2c(cc(cc2)C(=O)Nc3ccc(cc3)CN4CCN(Cc5ccccc5)CC4)C1
0.264085	O=C(OCC)C=1Nc2c(cc(cc2)C(=O)Nc3ccc(cc3)CN4CCN(Cc5ccccc5)CC4)C1
0.264085	O=C(OCC)C=1Nc2c(cc(cc2)C(=O)Nc3ccc(cc3)CN4CCN(Cc5ccccc5)CC4)C1
0.264085	O=C(OCC)C=1Nc2c(cc(cc2)C(=O)Nc3ccc(cc3)CN4CCN(Cc5ccccc5)CC4)C1
0.264085	O=C(OCC)C=1Nc2c(cc(cc2)C(=O)Nc3ccc(cc3)CN4CCN(Cc5ccccc5)CC4)C1
0.264085	O=C(OCC)C=1Nc2c(cc(cc2)C(=O)Nc3ccc(cc3)CN4CCN(Cc5ccccc5)CC4)C1
0.264085	O=C(OCC)C=1Nc2c(cc(cc2)C(=O)Nc3ccc(cc3)CN4CCN(Cc5ccccc5)CC4)C1
0.264085	O=C(OCC)C=1Nc2c(cc(cc2)C(=O)Nc3ccc(cc3)CN4CCN(Cc5ccccc5)CC4)C1
0.264085	O=C(OCC)C=1Nc2c(cc(cc2)C(=O)Nc3ccc(cc3)CN4CCN(Cc5ccccc5)CC4)C1
0.264085	O=C(OCC)C=1Nc2c(cc(cc2)C(=O)Nc3ccc(cc3)CN4CCN(Cc5ccccc5)CC4)C1
0.263975	S(=O)(=O)(N1CCCCC1)c2c(ccc(c2)C(=O)Nc3cc(ccc3)CN4N=C(N=C4C)C)C
0.263975	S(=O)(=O)(N1CCCCC1)c2c(ccc(c2)C(=O)Nc3cc(ccc3)CN4N=C(N=C4C)C)C
[truncated: 8,001 more rows]
