# Supplementary material for: Galileo: Three-dimensional searching in large combinatorial fragment spaces on the example of pharmacophores
Source: J Comput Aided Mol Des. 2022 Nov 24;37(1):1–16. doi: 10.1007/s10822-022-00485-y (PMC10032335; doi:10.1007/s10822-022-00485-y)
Supplement: Supplementary file 4 — Supplementary file 3a [file 10822_2022_485_MOESM3_ESMa.zip › Imatinib_Galileo/15/out_1.csv]

Score	SMILES
0.429245	Brc1ccc(c2ccc(cc2)C(=O)Nc3c(ccc(NC(=O)c4ccccc4)c3)C)cc1
0.429245	Brc1ccc(c2ccc(cc2)C(=O)Nc3c(ccc(NC(=O)c4ccccc4)c3)C)cc1
0.429245	Brc1ccc(c2ccc(cc2)C(=O)Nc3c(ccc(NC(=O)c4ccccc4)c3)C)cc1
0.429245	Brc1ccc(c2ccc(cc2)C(=O)Nc3c(ccc(NC(=O)c4ccccc4)c3)C)cc1
0.429245	Brc1ccc(c2ccc(cc2)C(=O)Nc3c(ccc(NC(=O)c4ccccc4)c3)C)cc1
0.429245	Brc1ccc(c2ccc(cc2)C(=O)Nc3c(ccc(NC(=O)c4ccccc4)c3)C)cc1
0.429245	Brc1ccc(c2ccc(cc2)C(=O)Nc3c(ccc(NC(=O)c4ccccc4)c3)C)cc1
0.429245	Brc1ccc(c2ccc(cc2)C(=O)Nc3c(ccc(NC(=O)c4ccccc4)c3)C)cc1
0.429245	Brc1ccc(c2ccc(cc2)C(=O)Nc3c(ccc(NC(=O)c4ccccc4)c3)C)cc1
0.429245	Brc1ccc(c2ccc(cc2)C(=O)Nc3c(ccc(NC(=O)c4ccccc4)c3)C)cc1
0.395556	O=C(Nc1c(ccc(NC(=O)c2ccccc2)c1)C)c3ccc(Oc4ccc(cc4)CCC)cc3
0.395556	O=C(Nc1c(ccc(NC(=O)c2ccccc2)c1)C)c3ccc(Oc4ccc(cc4)CCC)cc3
0.395556	O=C(Nc1c(ccc(NC(=O)c2ccccc2)c1)C)c3ccc(Oc4ccc(cc4)CCC)cc3
0.395455	Brc1ccc(c2nc(ncc2)NC(=O)c3ccc(cc3)CC(C)C)cc1
0.395455	Brc1ccc(c2nc(ncc2)NC(=O)c3ccc(cc3)CC(C)C)cc1
0.395455	Brc1ccc(c2nc(ncc2)NC(=O)c3ccc(cc3)CC(C)C)cc1
0.395455	Brc1ccc(c2nc(ncc2)NC(=O)c3ccc(cc3)CC(C)C)cc1
0.395455	Brc1ccc(c2nc(ncc2)NC(=O)c3ccc(cc3)CC(C)C)cc1
0.395455	Brc1ccc(c2nc(ncc2)NC(=O)c3ccc(cc3)CC(C)C)cc1
0.395455	Brc1ccc(c2nc(ncc2)NC(=O)c3ccc(cc3)CC(C)C)cc1
0.395455	Brc1ccc(c2nc(ncc2)NC(=O)c3ccc(cc3)CC(C)C)cc1
0.395455	Brc1ccc(c2nc(ncc2)NC(=O)c3ccc(cc3)CC(C)C)cc1
0.395455	Brc1ccc(c2nc(ncc2)NC(=O)c3ccc(cc3)CC(C)C)cc1
0.392996	O=C(NCC1CC1)c2cc(NC(=O)C(=O)Nc3ccc(cc3)CN4CCN(C(=O)C)CC4)c(cc2)C
0.392996	O=C(NCC1CC1)c2cc(NC(=O)C(=O)Nc3ccc(cc3)CN4CCN(C(=O)C)CC4)c(cc2)C
0.392	Brc1ccc(cc1)C2=NSC(C(=O)Nc3c(ccc(NC(=O)c4ccccc4)c3)C)=C2
0.392	Brc1ccc(cc1)C2=NSC(C(=O)Nc3c(ccc(NC(=O)c4ccccc4)c3)C)=C2
0.392	Brc1ccc(cc1)C2=NSC(C(=O)Nc3c(ccc(NC(=O)c4ccccc4)c3)C)=C2
0.392	Brc1ccc(cc1)C2=NSC(C(=O)Nc3c(ccc(NC(=O)c4ccccc4)c3)C)=C2
0.392	Brc1ccc(cc1)C2=NSC(C(=O)Nc3c(ccc(NC(=O)c4ccccc4)c3)C)=C2
0.392	Brc1ccc(cc1)C2=NSC(C(=O)Nc3c(ccc(NC(=O)c4ccccc4)c3)C)=C2
0.392	Brc1ccc(cc1)C2=NSC(C(=O)Nc3c(ccc(NC(=O)c4ccccc4)c3)C)=C2
0.392	Brc1ccc(cc1)C2=NSC(C(=O)Nc3c(ccc(NC(=O)c4ccccc4)c3)C)=C2
0.392	Brc1ccc(cc1)C2=NSC(C(=O)Nc3c(ccc(NC(=O)c4ccccc4)c3)C)=C2
0.392	Brc1ccc(cc1)C2=NSC(C(=O)Nc3c(ccc(NC(=O)c4ccccc4)c3)C)=C2
0.386792	O=C(Nc1cc(NC=O)c(cc1)C)c2ccccc2
0.386792	O=C(Nc1cc(NC=O)c(cc1)C)c2ccccc2
0.386792	O=C(Nc1cc(NC=O)c(cc1)C)c2ccccc2
0.386792	O=C(Nc1cc(NC=O)c(cc1)C)c2ccccc2
0.386792	O=C(Nc1cc(NC=O)c(cc1)C)c2ccccc2
0.386792	O=C(Nc1cc(NC=O)c(cc1)C)c2ccccc2
0.386792	O=C(Nc1cc(NC=O)c(cc1)C)c2ccccc2
0.386792	O=C(Nc1cc(NC=O)c(cc1)C)c2ccccc2
0.386792	O=C(Nc1cc(NC=O)c(cc1)C)c2ccccc2
0.386792	O=C(Nc1cc(NC=O)c(cc1)C)c2ccccc2
0.384921	S(c1c(NC(=O)C)ccc(c1)C(=O)NC2=NC(c3ccccc3)=CN2)C
0.384921	S(c1c(NC(=O)C)ccc(c1)C(=O)NC2=NC(c3ccccc3)=CN2)C
0.384921	S(c1c(NC(=O)C)ccc(c1)C(=O)NC2=NC(c3ccccc3)=CN2)C
0.384921	S(c1c(NC(=O)C)ccc(c1)C(=O)NC2=NC(c3ccccc3)=CN2)C
0.384921	S(c1c(NC(=O)C)ccc(c1)C(=O)NC2=NC(c3ccccc3)=CN2)C
0.384921	S(c1c(NC(=O)C)ccc(c1)C(=O)NC2=NC(c3ccccc3)=CN2)C
0.384921	S(c1c(NC(=O)C)ccc(c1)C(=O)NC2=NC(c3ccccc3)=CN2)C
0.384921	S(c1c(NC(=O)C)ccc(c1)C(=O)NC2=NC(c3ccccc3)=CN2)C
0.384921	S(c1c(NC(=O)C)ccc(c1)C(=O)NC2=NC(c3ccccc3)=CN2)C
0.384921	S(c1c(NC(=O)C)ccc(c1)C(=O)NC2=NC(c3ccccc3)=CN2)C
0.377432	Clc1c(ccc(NC(=O)C2CC2)c1)C(=O)NC3=NC(c4ccccc4)=CN3
0.377432	Clc1c(ccc(NC(=O)C2CC2)c1)C(=O)NC3=NC(c4ccccc4)=CN3
0.377432	Clc1c(ccc(NC(=O)C2CC2)c1)C(=O)NC3=NC(c4ccccc4)=CN3
0.377432	Clc1c(ccc(NC(=O)C2CC2)c1)C(=O)NC3=NC(c4ccccc4)=CN3
0.377432	Clc1c(ccc(NC(=O)C2CC2)c1)C(=O)NC3=NC(c4ccccc4)=CN3
0.371681	O=C(Nc1c(ccc(NC(=O)C(=O)N)c1)C)c2ccncc2
0.371681	O=C(Nc1c(ccc(NC(=O)C(=O)N)c1)C)c2ccncc2
0.371681	O=C(Nc1c(ccc(NC(=O)C(=O)N)c1)C)c2ccncc2
0.371681	O=C(Nc1c(ccc(NC(=O)C(=O)N)c1)C)c2ccncc2
0.371681	O=C(Nc1c(ccc(NC(=O)C(=O)N)c1)C)c2ccncc2
0.371681	O=C(Nc1c(ccc(NC(=O)C(=O)N)c1)C)c2ccncc2
0.371681	O=C(Nc1c(ccc(NC(=O)C(=O)N)c1)C)c2ccncc2
0.371681	O=C(Nc1c(ccc(NC(=O)C(=O)N)c1)C)c2ccncc2
0.371681	O=C(Nc1c(ccc(NC(=O)C(=O)N)c1)C)c2ccncc2
0.371681	O=C(Nc1c(ccc(NC(=O)C(=O)N)c1)C)c2ccncc2
0.369919	O=C(Nc1cc(NC(=O)C(Oc2ccc(c3ccccc3)cc2)C)c(cc1)C)c4ccccc4
0.369919	O=C(Nc1cc(NC(=O)C(Oc2ccc(c3ccccc3)cc2)C)c(cc1)C)c4ccccc4
0.369919	O=C(Nc1cc(NC(=O)C(Oc2ccc(c3ccccc3)cc2)C)c(cc1)C)c4ccccc4
0.359833	S1C(=NC(c2ccc(cc2)C(=O)Nc3cc(c(N)cc3)C)=C1)C
0.359833	S1C(=NC(c2ccc(cc2)C(=O)Nc3cc(c(N)cc3)C)=C1)C
0.359833	S1C(=NC(c2ccc(cc2)C(=O)Nc3cc(c(N)cc3)C)=C1)C
0.359833	S1C(=NC(c2ccc(cc2)C(=O)Nc3cc(c(N)cc3)C)=C1)C
0.359833	S1C(=NC(c2ccc(cc2)C(=O)Nc3cc(c(N)cc3)C)=C1)C
0.359833	S1C(=NC(c2ccc(cc2)C(=O)Nc3cc(c(N)cc3)C)=C1)C
0.359833	S1C(=NC(c2ccc(cc2)C(=O)Nc3cc(c(N)cc3)C)=C1)C
0.359833	S1C(=NC(c2ccc(cc2)C(=O)Nc3cc(c(N)cc3)C)=C1)C
0.359833	S1C(=NC(c2ccc(cc2)C(=O)Nc3cc(c(N)cc3)C)=C1)C
0.359833	S1C(=NC(c2ccc(cc2)C(=O)Nc3cc(c(N)cc3)C)=C1)C
0.356618	Brc1ccc(cc1)C(=O)Nc2c(ccc(c2)C=3ON=C(N3)c4cnc(cc4)C(F)F)C
0.356618	Brc1ccc(cc1)C(=O)Nc2c(ccc(c2)C=3ON=C(N3)c4cnc(cc4)C(F)F)C
0.356618	Brc1ccc(cc1)C(=O)Nc2c(ccc(c2)C=3ON=C(N3)c4cnc(cc4)C(F)F)C
0.356618	Brc1ccc(cc1)C(=O)Nc2c(ccc(c2)C=3ON=C(N3)c4cnc(cc4)C(F)F)C
0.356618	Brc1ccc(cc1)C(=O)Nc2c(ccc(c2)C=3ON=C(N3)c4cnc(cc4)C(F)F)C
0.356618	Brc1ccc(cc1)C(=O)Nc2c(ccc(c2)C=3ON=C(N3)c4cnc(cc4)C(F)F)C
0.356618	Brc1ccc(cc1)C(=O)Nc2c(ccc(c2)C=3ON=C(N3)c4cnc(cc4)C(F)F)C
0.356618	Brc1ccc(cc1)C(=O)Nc2c(ccc(c2)C=3ON=C(N3)c4cnc(cc4)C(F)F)C
0.356618	Brc1ccc(cc1)C(=O)Nc2c(ccc(c2)C=3ON=C(N3)c4cnc(cc4)C(F)F)C
0.356618	Brc1ccc(cc1)C(=O)Nc2c(ccc(c2)C=3ON=C(N3)c4cnc(cc4)C(F)F)C
0.353659	Brc1ccc(cc1)C(=O)Nc2c(ccc(c2)C=3ON=C(N3)c4ccc(cc4)C)C
0.353659	Brc1ccc(cc1)C(=O)Nc2c(ccc(c2)C=3ON=C(N3)c4ccc(cc4)C)C
0.353659	Brc1ccc(cc1)C(=O)Nc2c(ccc(c2)C=3ON=C(N3)c4ccc(cc4)C)C
0.353659	Brc1ccc(cc1)C(=O)Nc2c(ccc(c2)C=3ON=C(N3)c4ccc(cc4)C)C
0.353659	Brc1ccc(cc1)C(=O)Nc2c(ccc(c2)C=3ON=C(N3)c4ccc(cc4)C)C
0.353659	Brc1ccc(cc1)C(=O)Nc2c(ccc(c2)C=3ON=C(N3)c4ccc(cc4)C)C
0.353659	Brc1ccc(cc1)C(=O)Nc2c(ccc(c2)C=3ON=C(N3)c4ccc(cc4)C)C
0.353659	Brc1ccc(cc1)C(=O)Nc2c(ccc(c2)C=3ON=C(N3)c4ccc(cc4)C)C
0.353659	Brc1ccc(cc1)C(=O)Nc2c(ccc(c2)C=3ON=C(N3)c4ccc(cc4)C)C
0.353659	Brc1ccc(cc1)C(=O)Nc2c(ccc(c2)C=3ON=C(N3)c4ccc(cc4)C)C
0.351351	Fc1cncc(c2cc(NC(=O)c3c(c4ccncc4)cccc3)c(cc2)C)c1
0.351351	Fc1cncc(c2cc(NC(=O)c3c(c4ccncc4)cccc3)c(cc2)C)c1
0.351351	Fc1cncc(c2cc(NC(=O)c3c(c4ccncc4)cccc3)c(cc2)C)c1
0.351351	Fc1cncc(c2cc(NC(=O)c3c(c4ccncc4)cccc3)c(cc2)C)c1
0.351351	Fc1cncc(c2cc(NC(=O)c3c(c4ccncc4)cccc3)c(cc2)C)c1
0.351351	Fc1cncc(c2cc(NC(=O)c3c(c4ccncc4)cccc3)c(cc2)C)c1
0.351351	Fc1cncc(c2cc(NC(=O)c3c(c4ccncc4)cccc3)c(cc2)C)c1
0.351351	Fc1cncc(c2cc(NC(=O)c3c(c4ccncc4)cccc3)c(cc2)C)c1
0.351351	Fc1cncc(c2cc(NC(=O)c3c(c4ccncc4)cccc3)c(cc2)C)c1
0.351351	Fc1cncc(c2cc(NC(=O)c3c(c4ccncc4)cccc3)c(cc2)C)c1
0.349593	Brc1ccc(c2nc(ncc2)NC(=O)c3c(c4ccncc4)cccc3)cc1
0.349593	Brc1ccc(c2nc(ncc2)NC(=O)c3c(c4ccncc4)cccc3)cc1
0.349593	Brc1ccc(c2nc(ncc2)NC(=O)c3c(c4ccncc4)cccc3)cc1
0.349593	Brc1ccc(c2nc(ncc2)NC(=O)c3c(c4ccncc4)cccc3)cc1
0.349593	Brc1ccc(c2nc(ncc2)NC(=O)c3c(c4ccncc4)cccc3)cc1
0.349593	Brc1ccc(c2nc(ncc2)NC(=O)c3c(c4ccncc4)cccc3)cc1
0.349593	Brc1ccc(c2nc(ncc2)NC(=O)c3c(c4ccncc4)cccc3)cc1
0.349593	Brc1ccc(c2nc(ncc2)NC(=O)c3c(c4ccncc4)cccc3)cc1
0.349593	Brc1ccc(c2nc(ncc2)NC(=O)c3c(c4ccncc4)cccc3)cc1
0.349593	Brc1ccc(c2nc(ncc2)NC(=O)c3c(c4ccncc4)cccc3)cc1
0.347826	Clc1cc(ccc1)COc2c(ccc(NC(=O)c3ccc(cc3)CN4CC(OCC4)C)c2)C
0.347826	Clc1cc(ccc1)COc2c(ccc(NC(=O)c3ccc(cc3)CN4CC(OCC4)C)c2)C
0.347826	Clc1cc(ccc1)COc2c(ccc(NC(=O)c3ccc(cc3)CN4CC(OCC4)C)c2)C
0.347826	Clc1cc(ccc1)COc2c(ccc(NC(=O)c3ccc(cc3)CN4CC(OCC4)C)c2)C
0.347826	Clc1cc(ccc1)COc2c(ccc(NC(=O)c3ccc(cc3)CN4CC(OCC4)C)c2)C
0.347826	Clc1cc(ccc1)COc2c(ccc(NC(=O)c3ccc(cc3)CN4CC(OCC4)C)c2)C
0.347826	Clc1cc(ccc1)COc2c(ccc(NC(=O)c3ccc(cc3)CN4CC(OCC4)C)c2)C
0.347826	Clc1cc(ccc1)COc2c(ccc(NC(=O)c3ccc(cc3)CN4CC(OCC4)C)c2)C
0.347826	Clc1cc(ccc1)COc2c(ccc(NC(=O)c3ccc(cc3)CN4CC(OCC4)C)c2)C
0.347826	Clc1cc(ccc1)COc2c(ccc(NC(=O)c3ccc(cc3)CN4CC(OCC4)C)c2)C
0.345865	Fc1c(c2ccncc2)ccc(c1)C(=O)Nc3c(ccc(c3)C=4OC=CN4)C
0.345865	Fc1c(c2ccncc2)ccc(c1)C(=O)Nc3c(ccc(c3)C=4OC=CN4)C
0.345865	Fc1c(c2ccncc2)ccc(c1)C(=O)Nc3c(ccc(c3)C=4OC=CN4)C
0.345865	Fc1c(c2ccncc2)ccc(c1)C(=O)Nc3c(ccc(c3)C=4OC=CN4)C
0.345865	Fc1c(c2ccncc2)ccc(c1)C(=O)Nc3c(ccc(c3)C=4OC=CN4)C
0.345865	Fc1c(c2ccncc2)ccc(c1)C(=O)Nc3c(ccc(c3)C=4OC=CN4)C
0.345865	Fc1c(c2ccncc2)ccc(c1)C(=O)Nc3c(ccc(c3)C=4OC=CN4)C
0.345865	Fc1c(c2ccncc2)ccc(c1)C(=O)Nc3c(ccc(c3)C=4OC=CN4)C
0.345865	Fc1c(c2ccncc2)ccc(c1)C(=O)Nc3c(ccc(c3)C=4OC=CN4)C
0.345865	Fc1c(c2ccncc2)ccc(c1)C(=O)Nc3c(ccc(c3)C=4OC=CN4)C
0.345833	S(=O)(=O)(c1ccc(cc1)C(=O)Nc2c(ccc(NC(=O)c3ccccc3)c2)C)C(F)F
0.345833	S(=O)(=O)(c1ccc(cc1)C(=O)Nc2c(ccc(NC(=O)c3ccccc3)c2)C)C(F)F
0.345833	S(=O)(=O)(c1ccc(cc1)C(=O)Nc2c(ccc(NC(=O)c3ccccc3)c2)C)C(F)F
0.345833	S(=O)(=O)(c1ccc(cc1)C(=O)Nc2c(ccc(NC(=O)c3ccccc3)c2)C)C(F)F
0.345833	S(=O)(=O)(c1ccc(cc1)C(=O)Nc2c(ccc(NC(=O)c3ccccc3)c2)C)C(F)F
0.345833	S(=O)(=O)(c1ccc(cc1)C(=O)Nc2c(ccc(NC(=O)c3ccccc3)c2)C)C(F)F
0.345833	S(=O)(=O)(c1ccc(cc1)C(=O)Nc2c(ccc(NC(=O)c3ccccc3)c2)C)C(F)F
0.345833	S(=O)(=O)(c1ccc(cc1)C(=O)Nc2c(ccc(NC(=O)c3ccccc3)c2)C)C(F)F
0.345833	S(=O)(=O)(c1ccc(cc1)C(=O)Nc2c(ccc(NC(=O)c3ccccc3)c2)C)C(F)F
0.345833	S(=O)(=O)(c1ccc(cc1)C(=O)Nc2c(ccc(NC(=O)c3ccccc3)c2)C)C(F)F
0.345833	Brc1ccc(cc1)C(=O)Nc2c(ccc(c2)C=3ON=CN3)C
0.345833	Brc1ccc(cc1)C(=O)Nc2c(ccc(c2)C=3ON=CN3)C
0.345833	Brc1ccc(cc1)C(=O)Nc2c(ccc(c2)C=3ON=CN3)C
0.345833	Brc1ccc(cc1)C(=O)Nc2c(ccc(c2)C=3ON=CN3)C
0.345833	Brc1ccc(cc1)C(=O)Nc2c(ccc(c2)C=3ON=CN3)C
0.345833	Brc1ccc(cc1)C(=O)Nc2c(ccc(c2)C=3ON=CN3)C
0.345833	Brc1ccc(cc1)C(=O)Nc2c(ccc(c2)C=3ON=CN3)C
0.345833	Brc1ccc(cc1)C(=O)Nc2c(ccc(c2)C=3ON=CN3)C
0.345833	Brc1ccc(cc1)C(=O)Nc2c(ccc(c2)C=3ON=CN3)C
0.345833	Brc1ccc(cc1)C(=O)Nc2c(ccc(c2)C=3ON=CN3)C
0.345238	O=C(Nc1c(ccc(NC(=O)c2ccccc2)c1)C)c3nncc(OC)c3
0.345238	O=C(Nc1c(ccc(NC(=O)c2ccccc2)c1)C)c3nncc(OC)c3
0.345238	O=C(Nc1c(ccc(NC(=O)c2ccccc2)c1)C)c3nncc(OC)c3
0.345238	O=C(Nc1c(ccc(NC(=O)c2ccccc2)c1)C)c3nncc(OC)c3
0.345238	O=C(Nc1c(ccc(NC(=O)c2ccccc2)c1)C)c3nncc(OC)c3
0.345238	O=C(Nc1c(ccc(NC(=O)c2ccccc2)c1)C)c3nncc(OC)c3
0.345238	O=C(Nc1c(ccc(NC(=O)c2ccccc2)c1)C)c3nncc(OC)c3
0.343629	Fc1cncc(c2cc(NC(=O)C=3ON=C(c4ccc(cc4)C)C3)c(cc2)C)c1
0.343629	Fc1cncc(c2cc(NC(=O)C=3ON=C(c4ccc(cc4)C)C3)c(cc2)C)c1
0.343629	Fc1cncc(c2cc(NC(=O)C=3ON=C(c4ccc(cc4)C)C3)c(cc2)C)c1
0.343629	Fc1cncc(c2cc(NC(=O)C=3ON=C(c4ccc(cc4)C)C3)c(cc2)C)c1
0.343629	Fc1cncc(c2cc(NC(=O)C=3ON=C(c4ccc(cc4)C)C3)c(cc2)C)c1
0.343629	Fc1cncc(c2cc(NC(=O)C=3ON=C(c4ccc(cc4)C)C3)c(cc2)C)c1
0.343629	Fc1cncc(c2cc(NC(=O)C=3ON=C(c4ccc(cc4)C)C3)c(cc2)C)c1
0.343629	Fc1cncc(c2cc(NC(=O)C=3ON=C(c4ccc(cc4)C)C3)c(cc2)C)c1
0.343629	Fc1cncc(c2cc(NC(=O)C=3ON=C(c4ccc(cc4)C)C3)c(cc2)C)c1
0.343629	Fc1cncc(c2cc(NC(=O)C=3ON=C(c4ccc(cc4)C)C3)c(cc2)C)c1
0.343066	O=C(Nc1c(ccc(c1)CN2CCCC2)C)c3cc4NCCC(=O)Nc4cc3
0.343066	O=C(Nc1c(ccc(c1)CN2CCCC2)C)c3cc4NCCC(=O)Nc4cc3
0.343066	O=C(Nc1c(ccc(c1)CN2CCCC2)C)c3cc4NCCC(=O)Nc4cc3
0.343066	O=C(Nc1c(ccc(c1)CN2CCCC2)C)c3cc4NCCC(=O)Nc4cc3
0.343066	O=C(Nc1c(ccc(c1)CN2CCCC2)C)c3cc4NCCC(=O)Nc4cc3
0.343066	O=C(Nc1c(ccc(c1)CN2CCCC2)C)c3cc4NCCC(=O)Nc4cc3
0.343066	O=C(Nc1c(ccc(c1)CN2CCCC2)C)c3cc4NCCC(=O)Nc4cc3
0.343066	O=C(Nc1c(ccc(c1)CN2CCCC2)C)c3cc4NCCC(=O)Nc4cc3
0.343066	O=C(Nc1c(ccc(c1)CN2CCCC2)C)c3cc4NCCC(=O)Nc4cc3
0.343066	O=C(Nc1c(ccc(c1)CN2CCCC2)C)c3cc4NCCC(=O)Nc4cc3
0.340336	O=C(Nc1cc(c2ccc(cc2)C(C)(C)C)ccc1)c3cnc(c4ccncc4)cc3
0.340336	O=C(Nc1cc(c2ccc(cc2)C(C)(C)C)ccc1)c3cnc(c4ccncc4)cc3
0.340336	O=C(Nc1cc(c2ccc(cc2)C(C)(C)C)ccc1)c3cnc(c4ccncc4)cc3
0.340336	O=C(Nc1cc(c2ccc(cc2)C(C)(C)C)ccc1)c3cnc(c4ccncc4)cc3
0.340336	O=C(Nc1cc(c2ccc(cc2)C(C)(C)C)ccc1)c3cnc(c4ccncc4)cc3
0.340336	O=C(Nc1cc(c2ccc(cc2)C(C)(C)C)ccc1)c3cnc(c4ccncc4)cc3
0.340336	O=C(Nc1cc(c2ccc(cc2)C(C)(C)C)ccc1)c3cnc(c4ccncc4)cc3
0.340336	O=C(Nc1cc(c2ccc(cc2)C(C)(C)C)ccc1)c3cnc(c4ccncc4)cc3
0.340336	O=C(Nc1cc(c2ccc(cc2)C(C)(C)C)ccc1)c3cnc(c4ccncc4)cc3
0.340336	O=C(Nc1cc(c2ccc(cc2)C(C)(C)C)ccc1)c3cnc(c4ccncc4)cc3
0.339921	S1(=O)(=O)CCN(Cc2cc(ccc2)C(=O)Nc3ccc(cc3)C=4SC=CN4)CC1
0.339921	S1(=O)(=O)CCN(Cc2cc(ccc2)C(=O)Nc3ccc(cc3)C=4SC=CN4)CC1
0.339921	S1(=O)(=O)CCN(Cc2cc(ccc2)C(=O)Nc3ccc(cc3)C=4SC=CN4)CC1
0.339921	S1(=O)(=O)CCN(Cc2cc(ccc2)C(=O)Nc3ccc(cc3)C=4SC=CN4)CC1
0.339921	S1(=O)(=O)CCN(Cc2cc(ccc2)C(=O)Nc3ccc(cc3)C=4SC=CN4)CC1
0.339921	S1(=O)(=O)CCN(Cc2cc(ccc2)C(=O)Nc3ccc(cc3)C=4SC=CN4)CC1
0.339921	S1(=O)(=O)CCN(Cc2cc(ccc2)C(=O)Nc3ccc(cc3)C=4SC=CN4)CC1
0.339921	S1(=O)(=O)CCN(Cc2cc(ccc2)C(=O)Nc3ccc(cc3)C=4SC=CN4)CC1
0.339921	S1(=O)(=O)CCN(Cc2cc(ccc2)C(=O)Nc3ccc(cc3)C=4SC=CN4)CC1
0.339921	S1(=O)(=O)CCN(Cc2cc(ccc2)C(=O)Nc3ccc(cc3)C=4SC=CN4)CC1
0.339416	O=C(Nc1c(OC)cccc1)c2ccc(NC(=O)C(=O)Nc3c(ccc(c3)C=4OC=CN4)C)cc2
0.339416	O=C(Nc1c(OC)cccc1)c2ccc(NC(=O)C(=O)Nc3c(ccc(c3)C=4OC=CN4)C)cc2
0.339416	O=C(Nc1c(OC)cccc1)c2ccc(NC(=O)C(=O)Nc3c(ccc(c3)C=4OC=CN4)C)cc2
0.339416	O=C(Nc1c(OC)cccc1)c2ccc(NC(=O)C(=O)Nc3c(ccc(c3)C=4OC=CN4)C)cc2
0.339416	O=C(Nc1c(OC)cccc1)c2ccc(NC(=O)C(=O)Nc3c(ccc(c3)C=4OC=CN4)C)cc2
0.339416	O=C(Nc1c(OC)cccc1)c2ccc(NC(=O)C(=O)Nc3c(ccc(c3)C=4OC=CN4)C)cc2
0.339416	O=C(Nc1c(OC)cccc1)c2ccc(NC(=O)C(=O)Nc3c(ccc(c3)C=4OC=CN4)C)cc2
0.339416	O=C(Nc1c(OC)cccc1)c2ccc(NC(=O)C(=O)Nc3c(ccc(c3)C=4OC=CN4)C)cc2
0.339416	O=C(Nc1c(OC)cccc1)c2ccc(NC(=O)C(=O)Nc3c(ccc(c3)C=4OC=CN4)C)cc2
0.339416	O=C(Nc1c(OC)cccc1)c2ccc(NC(=O)C(=O)Nc3c(ccc(c3)C=4OC=CN4)C)cc2
0.339056	FC(F)(F)c1cc(NC(=O)c2cc(NC)c(cc2)C)ccc1
0.339056	FC(F)(F)c1cc(NC(=O)c2cc(NC)c(cc2)C)ccc1
0.339056	FC(F)(F)c1cc(NC(=O)c2cc(NC)c(cc2)C)ccc1
0.339056	FC(F)(F)c1cc(NC(=O)c2cc(NC)c(cc2)C)ccc1
0.339056	FC(F)(F)c1cc(NC(=O)c2cc(NC)c(cc2)C)ccc1
0.337398	Clc1cc(Cl)cc(c1)C(=O)Nc2ccc(cc2)C(=O)NCC3=NC(=NN3)c4cnccc4
0.337398	Clc1cc(Cl)cc(c1)C(=O)Nc2ccc(cc2)C(=O)NCC3=NC(=NN3)c4cnccc4
0.337398	Clc1cc(Cl)cc(c1)C(=O)Nc2ccc(cc2)C(=O)NCC3=NC(=NN3)c4cnccc4
0.337398	Clc1cc(Cl)cc(c1)C(=O)Nc2ccc(cc2)C(=O)NCC3=NC(=NN3)c4cnccc4
0.337398	Clc1cc(Cl)cc(c1)C(=O)Nc2ccc(cc2)C(=O)NCC3=NC(=NN3)c4cnccc4
0.337398	Clc1cc(Cl)cc(c1)C(=O)Nc2ccc(cc2)C(=O)NCC3=NC(=NN3)c4cnccc4
0.337398	Clc1cc(Cl)cc(c1)C(=O)Nc2ccc(cc2)C(=O)NCC3=NC(=NN3)c4cnccc4
0.337398	Clc1cc(Cl)cc(c1)C(=O)Nc2ccc(cc2)C(=O)NCC3=NC(=NN3)c4cnccc4
0.337398	Clc1cc(Cl)cc(c1)C(=O)Nc2ccc(cc2)C(=O)NCC3=NC(=NN3)c4cnccc4
0.337398	Clc1cc(Cl)cc(c1)C(=O)Nc2ccc(cc2)C(=O)NCC3=NC(=NN3)c4cnccc4
0.336996	S1C(=NC(c2ccc(cc2)C(=O)Nc3cc(ccc3)CN4C(=O)CCCC4)=C1)C
0.336996	S1C(=NC(c2ccc(cc2)C(=O)Nc3cc(ccc3)CN4C(=O)CCCC4)=C1)C
0.336996	S1C(=NC(c2ccc(cc2)C(=O)Nc3cc(ccc3)CN4C(=O)CCCC4)=C1)C
0.336996	S1C(=NC(c2ccc(cc2)C(=O)Nc3cc(ccc3)CN4C(=O)CCCC4)=C1)C
0.336996	S1C(=NC(c2ccc(cc2)C(=O)Nc3cc(ccc3)CN4C(=O)CCCC4)=C1)C
0.336996	S1C(=NC(c2ccc(cc2)C(=O)Nc3cc(ccc3)CN4C(=O)CCCC4)=C1)C
0.336996	S1C(=NC(c2ccc(cc2)C(=O)Nc3cc(ccc3)CN4C(=O)CCCC4)=C1)C
0.336996	S1C(=NC(c2ccc(cc2)C(=O)Nc3cc(ccc3)CN4C(=O)CCCC4)=C1)C
0.336996	S1C(=NC(c2ccc(cc2)C(=O)Nc3cc(ccc3)CN4C(=O)CCCC4)=C1)C
0.336996	S1C(=NC(c2ccc(cc2)C(=O)Nc3cc(ccc3)CN4C(=O)CCCC4)=C1)C
0.336066	O=C(Nc1c(ccc(NC(=O)c2ccccc2)c1)C)NC(CCCC)CC
0.336066	O=C(Nc1c(ccc(NC(=O)c2ccccc2)c1)C)NC(CCCC)CC
0.336066	O=C(Nc1c(ccc(NC(=O)c2ccccc2)c1)C)NC(CCCC)CC
0.336066	O=C(Nc1c(ccc(NC(=O)c2ccccc2)c1)C)NC(CCCC)CC
0.336066	O=C(Nc1c(ccc(NC(=O)c2ccccc2)c1)C)NC(CCCC)CC
0.336066	O=C(Nc1c(ccc(NC(=O)c2ccccc2)c1)C)NC(CCCC)CC
0.336066	O=C(Nc1c(ccc(NC(=O)c2ccccc2)c1)C)NC(CCCC)CC
0.336066	O=C(Nc1c(ccc(NC(=O)c2ccccc2)c1)C)NC(CCCC)CC
0.336066	O=C(Nc1c(ccc(NC(=O)c2ccccc2)c1)C)NC(CCCC)CC
0.336066	O=C(Nc1c(ccc(NC(=O)c2ccccc2)c1)C)NC(CCCC)CC
0.334677	Brc1ccc(c2ccc(cc2)C(=O)Nc3c(ccc(N4N=CC=C4)c3)C)cc1
0.334677	Brc1ccc(c2ccc(cc2)C(=O)Nc3c(ccc(N4N=CC=C4)c3)C)cc1
0.334677	Brc1ccc(c2ccc(cc2)C(=O)Nc3c(ccc(N4N=CC=C4)c3)C)cc1
0.334677	Brc1ccc(c2ccc(cc2)C(=O)Nc3c(ccc(N4N=CC=C4)c3)C)cc1
0.334677	Brc1ccc(c2ccc(cc2)C(=O)Nc3c(ccc(N4N=CC=C4)c3)C)cc1
0.334677	Brc1ccc(c2ccc(cc2)C(=O)Nc3c(ccc(N4N=CC=C4)c3)C)cc1
0.334677	Brc1ccc(c2ccc(cc2)C(=O)Nc3c(ccc(N4N=CC=C4)c3)C)cc1
0.334677	Brc1ccc(c2ccc(cc2)C(=O)Nc3c(ccc(N4N=CC=C4)c3)C)cc1
0.334677	Brc1ccc(c2ccc(cc2)C(=O)Nc3c(ccc(N4N=CC=C4)c3)C)cc1
0.334677	Brc1ccc(c2ccc(cc2)C(=O)Nc3c(ccc(N4N=CC=C4)c3)C)cc1
0.334646	O=C(Nc1cc(c2ccc(cc2)C(C)(C)C)ccc1)c3ccc(cc3)CN4CC(=O)NCC4
0.334646	O=C(Nc1cc(c2ccc(cc2)C(C)(C)C)ccc1)c3ccc(cc3)CN4CC(=O)NCC4
0.334646	O=C(Nc1cc(c2ccc(cc2)C(C)(C)C)ccc1)c3ccc(cc3)CN4CC(=O)NCC4
0.334646	O=C(Nc1cc(c2ccc(cc2)C(C)(C)C)ccc1)c3ccc(cc3)CN4CC(=O)NCC4
0.334646	O=C(Nc1cc(c2ccc(cc2)C(C)(C)C)ccc1)c3ccc(cc3)CN4CC(=O)NCC4
0.334646	O=C(Nc1cc(c2ccc(cc2)C(C)(C)C)ccc1)c3ccc(cc3)CN4CC(=O)NCC4
0.334646	O=C(Nc1cc(c2ccc(cc2)C(C)(C)C)ccc1)c3ccc(cc3)CN4CC(=O)NCC4
0.334646	O=C(Nc1cc(c2ccc(cc2)C(C)(C)C)ccc1)c3ccc(cc3)CN4CC(=O)NCC4
0.334646	O=C(Nc1cc(c2ccc(cc2)C(C)(C)C)ccc1)c3ccc(cc3)CN4CC(=O)NCC4
0.334646	O=C(Nc1cc(c2ccc(cc2)C(C)(C)C)ccc1)c3ccc(cc3)CN4CC(=O)NCC4
0.333333	O=C(Nc1cc(N)c(cc1)C)c2ccccc2
0.333333	O=C(Nc1cc(N)c(cc1)C)c2ccccc2
0.333333	O=C(Nc1cc(N)c(cc1)C)c2ccccc2
0.333333	O=C(Nc1cc(N)c(cc1)C)c2ccccc2
0.333333	O=C(Nc1cc(N)c(cc1)C)c2ccccc2
0.333333	O=C(Nc1cc(N)c(cc1)C)c2ccccc2
0.333333	O=C(Nc1cc(N)c(cc1)C)c2ccccc2
0.333333	O=C(Nc1cc(N)c(cc1)C)c2ccccc2
0.333333	O=C(Nc1cc(N)c(cc1)C)c2ccccc2
0.333333	O=C(Nc1cc(N)c(cc1)C)c2ccccc2
0.328	FC(F)CN(C(=O)Nc1c(ccc(NC(=O)c2ccccc2)c1)C)CC#C
0.328	FC(F)CN(C(=O)Nc1c(ccc(NC(=O)c2ccccc2)c1)C)CC#C
0.328	FC(F)CN(C(=O)Nc1c(ccc(NC(=O)c2ccccc2)c1)C)CC#C
0.328	FC(F)CN(C(=O)Nc1c(ccc(NC(=O)c2ccccc2)c1)C)CC#C
0.327273	O=C(Nc1cc(Oc2nccc(c2)C)c(cc1)C)C=3N=C(NC3)c4ccccc4
0.327273	O=C(Nc1cc(Oc2nccc(c2)C)c(cc1)C)C=3N=C(NC3)c4ccccc4
0.327273	O=C(Nc1cc(Oc2nccc(c2)C)c(cc1)C)C=3N=C(NC3)c4ccccc4
0.326531	O=C(Nc1c(OC)cc(OC)cc1)c2ccc(cc2)C=3N=CNC3
0.326531	O=C(Nc1c(OC)cc(OC)cc1)c2ccc(cc2)C=3N=CNC3
0.326531	O=C(Nc1c(OC)cc(OC)cc1)c2ccc(cc2)C=3N=CNC3
0.326531	O=C(Nc1c(OC)cc(OC)cc1)c2ccc(cc2)C=3N=CNC3
0.326531	O=C(Nc1c(OC)cc(OC)cc1)c2ccc(cc2)C=3N=CNC3
0.326531	O=C(Nc1c(OC)cc(OC)cc1)c2ccc(cc2)C=3N=CNC3
0.326531	O=C(Nc1c(OC)cc(OC)cc1)c2ccc(cc2)C=3N=CNC3
0.326531	O=C(Nc1c(OC)cc(OC)cc1)c2ccc(cc2)C=3N=CNC3
0.326531	O=C(Nc1c(OC)cc(OC)cc1)c2ccc(cc2)C=3N=CNC3
0.326531	O=C(Nc1c(OC)cc(OC)cc1)c2ccc(cc2)C=3N=CNC3
0.326165	Clc1cc(c2cnc(cc2)C(=O)Nc3cc(Oc4nccc(c4)C)c(cc3)C)ccc1
0.326165	Clc1cc(c2cnc(cc2)C(=O)Nc3cc(Oc4nccc(c4)C)c(cc3)C)ccc1
0.326165	Clc1cc(c2cnc(cc2)C(=O)Nc3cc(Oc4nccc(c4)C)c(cc3)C)ccc1
0.326165	Clc1cc(c2cnc(cc2)C(=O)Nc3cc(Oc4nccc(c4)C)c(cc3)C)ccc1
0.326165	Clc1cc(c2cnc(cc2)C(=O)Nc3cc(Oc4nccc(c4)C)c(cc3)C)ccc1
0.326165	Clc1cc(c2cnc(cc2)C(=O)Nc3cc(Oc4nccc(c4)C)c(cc3)C)ccc1
0.326165	Clc1cc(c2cnc(cc2)C(=O)Nc3cc(Oc4nccc(c4)C)c(cc3)C)ccc1
0.323843	Fc1cncc(c2cc(NC(=O)c3c(OCC(F)(F)F)nccc3)c(cc2)C)c1
0.323843	Fc1cncc(c2cc(NC(=O)c3c(OCC(F)(F)F)nccc3)c(cc2)C)c1
0.323843	Fc1cncc(c2cc(NC(=O)c3c(OCC(F)(F)F)nccc3)c(cc2)C)c1
0.323843	Fc1cncc(c2cc(NC(=O)c3c(OCC(F)(F)F)nccc3)c(cc2)C)c1
0.323843	Fc1cncc(c2cc(NC(=O)c3c(OCC(F)(F)F)nccc3)c(cc2)C)c1
0.323843	Fc1cncc(c2cc(NC(=O)c3c(OCC(F)(F)F)nccc3)c(cc2)C)c1
0.323843	Fc1cncc(c2cc(NC(=O)c3c(OCC(F)(F)F)nccc3)c(cc2)C)c1
0.323843	Fc1cncc(c2cc(NC(=O)c3c(OCC(F)(F)F)nccc3)c(cc2)C)c1
0.323843	Fc1cncc(c2cc(NC(=O)c3c(OCC(F)(F)F)nccc3)c(cc2)C)c1
0.323843	Fc1cncc(c2cc(NC(=O)c3c(OCC(F)(F)F)nccc3)c(cc2)C)c1
0.323308	O=C(Nc1cc(N2CCCC2)c(cc1)C)c3c(c4ccncc4)cccc3
0.323308	O=C(Nc1cc(N2CCCC2)c(cc1)C)c3c(c4ccncc4)cccc3
0.323308	O=C(Nc1cc(N2CCCC2)c(cc1)C)c3c(c4ccncc4)cccc3
0.323308	O=C(Nc1cc(N2CCCC2)c(cc1)C)c3c(c4ccncc4)cccc3
0.323308	O=C(Nc1cc(N2CCCC2)c(cc1)C)c3c(c4ccncc4)cccc3
0.323308	O=C(Nc1cc(N2CCCC2)c(cc1)C)c3c(c4ccncc4)cccc3
0.323308	O=C(Nc1cc(N2CCCC2)c(cc1)C)c3c(c4ccncc4)cccc3
0.323308	O=C(Nc1cc(N2CCCC2)c(cc1)C)c3c(c4ccncc4)cccc3
0.323308	O=C(Nc1cc(N2CCCC2)c(cc1)C)c3c(c4ccncc4)cccc3
0.323308	O=C(Nc1cc(N2CCCC2)c(cc1)C)c3c(c4ccncc4)cccc3
0.322581	S1C(=NC(c2ccc(cc2)C(=O)Nc3cc4N=C(Nc4cc3)CN5CCN(CC5)C)=C1)C
0.322581	S1C(=NC(c2ccc(cc2)C(=O)Nc3cc4N=C(Nc4cc3)CN5CCN(CC5)C)=C1)C
0.322464	S1C(=NC(c2cc(O)ccc2)=C1)NC(=O)c3ccc(cc3)CN4CC(OCC4)C
0.322464	S1C(=NC(c2cc(O)ccc2)=C1)NC(=O)c3ccc(cc3)CN4CC(OCC4)C
0.322464	S1C(=NC(c2cc(O)ccc2)=C1)NC(=O)c3ccc(cc3)CN4CC(OCC4)C
0.322464	S1C(=NC(c2cc(O)ccc2)=C1)NC(=O)c3ccc(cc3)CN4CC(OCC4)C
0.322464	S1C(=NC(c2cc(O)ccc2)=C1)NC(=O)c3ccc(cc3)CN4CC(OCC4)C
0.322464	S1C(=NC(c2cc(O)ccc2)=C1)NC(=O)c3ccc(cc3)CN4CC(OCC4)C
0.322464	S1C(=NC(c2cc(O)ccc2)=C1)NC(=O)c3ccc(cc3)CN4CC(OCC4)C
0.322464	S1C(=NC(c2cc(O)ccc2)=C1)NC(=O)c3ccc(cc3)CN4CC(OCC4)C
0.322464	S1C(=NC(c2cc(O)ccc2)=C1)NC(=O)c3ccc(cc3)CN4CC(OCC4)C
0.322464	S1C(=NC(c2cc(O)ccc2)=C1)NC(=O)c3ccc(cc3)CN4CC(OCC4)C
0.322222	Brc1ccc(cc1)C(=O)Nc2c(ccc(c2)C=3ON=C(N3)c4cc(OC)c(OC)cc4)C
0.322222	Brc1ccc(cc1)C(=O)Nc2c(ccc(c2)C=3ON=C(N3)c4cc(OC)c(OC)cc4)C
0.322222	Brc1ccc(cc1)C(=O)Nc2c(ccc(c2)C=3ON=C(N3)c4cc(OC)c(OC)cc4)C
0.322222	Brc1ccc(cc1)C(=O)Nc2c(ccc(c2)C=3ON=C(N3)c4cc(OC)c(OC)cc4)C
0.322222	Brc1ccc(cc1)C(=O)Nc2c(ccc(c2)C=3ON=C(N3)c4cc(OC)c(OC)cc4)C
0.322222	Brc1ccc(cc1)C(=O)Nc2c(ccc(c2)C=3ON=C(N3)c4cc(OC)c(OC)cc4)C
0.322222	Brc1ccc(cc1)C(=O)Nc2c(ccc(c2)C=3ON=C(N3)c4cc(OC)c(OC)cc4)C
0.322222	Brc1ccc(cc1)C(=O)Nc2c(ccc(c2)C=3ON=C(N3)c4cc(OC)c(OC)cc4)C
0.322222	Brc1ccc(cc1)C(=O)Nc2c(ccc(c2)C=3ON=C(N3)c4cc(OC)c(OC)cc4)C
0.322222	Brc1ccc(cc1)C(=O)Nc2c(ccc(c2)C=3ON=C(N3)c4cc(OC)c(OC)cc4)C
0.321138	FC(F)(c1ccc(cc1)C(=O)Nc2cc(ccc2)CN3CCN(C(=O)C)CC3)C
0.320833	Brc1ccc(c2ccc(cc2)C(=O)Nc3cc(c(cc3)C)C(=O)NC(C)C)cc1
0.320833	Brc1ccc(c2ccc(cc2)C(=O)Nc3cc(c(cc3)C)C(=O)NC(C)C)cc1
0.320833	Brc1ccc(c2ccc(cc2)C(=O)Nc3cc(c(cc3)C)C(=O)NC(C)C)cc1
0.320833	Brc1ccc(c2ccc(cc2)C(=O)Nc3cc(c(cc3)C)C(=O)NC(C)C)cc1
0.320833	Brc1ccc(c2ccc(cc2)C(=O)Nc3cc(c(cc3)C)C(=O)NC(C)C)cc1
0.320833	Brc1ccc(c2ccc(cc2)C(=O)Nc3cc(c(cc3)C)C(=O)NC(C)C)cc1
0.320833	Brc1ccc(c2ccc(cc2)C(=O)Nc3cc(c(cc3)C)C(=O)NC(C)C)cc1
0.320285	S1(=O)(=O)CCN(Cc2cc(ccc2)C(=O)Nc3cc(c(N4C(=O)CCC4=O)cc3)C)CC1
0.320285	S1(=O)(=O)CCN(Cc2cc(ccc2)C(=O)Nc3cc(c(N4C(=O)CCC4=O)cc3)C)CC1
0.320285	S1(=O)(=O)CCN(Cc2cc(ccc2)C(=O)Nc3cc(c(N4C(=O)CCC4=O)cc3)C)CC1
0.320285	S1(=O)(=O)CCN(Cc2cc(ccc2)C(=O)Nc3cc(c(N4C(=O)CCC4=O)cc3)C)CC1
0.320285	S1(=O)(=O)CCN(Cc2cc(ccc2)C(=O)Nc3cc(c(N4C(=O)CCC4=O)cc3)C)CC1
0.320285	S1(=O)(=O)CCN(Cc2cc(ccc2)C(=O)Nc3cc(c(N4C(=O)CCC4=O)cc3)C)CC1
0.320285	S1(=O)(=O)CCN(Cc2cc(ccc2)C(=O)Nc3cc(c(N4C(=O)CCC4=O)cc3)C)CC1
0.320285	S1(=O)(=O)CCN(Cc2cc(ccc2)C(=O)Nc3cc(c(N4C(=O)CCC4=O)cc3)C)CC1
0.320285	S1(=O)(=O)CCN(Cc2cc(ccc2)C(=O)Nc3cc(c(N4C(=O)CCC4=O)cc3)C)CC1
0.320285	S1(=O)(=O)CCN(Cc2cc(ccc2)C(=O)Nc3cc(c(N4C(=O)CCC4=O)cc3)C)CC1
0.319703	Clc1cc(ccc1)COc2c(ccc(NC(=O)c3cnc(NCC)cc3)c2)C
0.318898	O=C(Nc1cc(c(cc1)C)C(=O)C)c2c(c3ccncc3)cccc2
0.318898	O=C(Nc1cc(c(cc1)C)C(=O)C)c2c(c3ccncc3)cccc2
0.318898	O=C(Nc1cc(c(cc1)C)C(=O)C)c2c(c3ccncc3)cccc2
0.318898	O=C(Nc1cc(c(cc1)C)C(=O)C)c2c(c3ccncc3)cccc2
0.318898	O=C(Nc1cc(c(cc1)C)C(=O)C)c2c(c3ccncc3)cccc2
0.318898	O=C(Nc1cc(c(cc1)C)C(=O)C)c2c(c3ccncc3)cccc2
0.318898	O=C(Nc1cc(c(cc1)C)C(=O)C)c2c(c3ccncc3)cccc2
0.318898	O=C(Nc1cc(c(cc1)C)C(=O)C)c2c(c3ccncc3)cccc2
0.318898	O=C(Nc1cc(c(cc1)C)C(=O)C)c2c(c3ccncc3)cccc2
0.318898	O=C(Nc1cc(c(cc1)C)C(=O)C)c2c(c3ccncc3)cccc2
0.318841	Brc1cc(ccc1)C(=O)Nc2ccc(cc2)CC(=O)Nc3c(ccc(N4N=CC=C4)c3)C
0.318841	Brc1cc(ccc1)C(=O)Nc2ccc(cc2)CC(=O)Nc3c(ccc(N4N=CC=C4)c3)C
0.318841	Brc1cc(ccc1)C(=O)Nc2ccc(cc2)CC(=O)Nc3c(ccc(N4N=CC=C4)c3)C
0.318841	Brc1cc(ccc1)C(=O)Nc2ccc(cc2)CC(=O)Nc3c(ccc(N4N=CC=C4)c3)C
0.318841	Brc1cc(ccc1)C(=O)Nc2ccc(cc2)CC(=O)Nc3c(ccc(N4N=CC=C4)c3)C
0.318841	Brc1cc(ccc1)C(=O)Nc2ccc(cc2)CC(=O)Nc3c(ccc(N4N=CC=C4)c3)C
0.318841	Brc1cc(ccc1)C(=O)Nc2ccc(cc2)CC(=O)Nc3c(ccc(N4N=CC=C4)c3)C
0.318841	Brc1cc(ccc1)C(=O)Nc2ccc(cc2)CC(=O)Nc3c(ccc(N4N=CC=C4)c3)C
0.318841	Brc1cc(ccc1)C(=O)Nc2ccc(cc2)CC(=O)Nc3c(ccc(N4N=CC=C4)c3)C
0.318841	Brc1cc(ccc1)C(=O)Nc2ccc(cc2)CC(=O)Nc3c(ccc(N4N=CC=C4)c3)C
0.318681	O=C(NC1=NC(c2ccccc2)=CN1)C=3NN=C(c4c(cc(cc4)C)C)C3
0.318681	O=C(NC1=NC(c2ccccc2)=CN1)C=3NN=C(c4c(cc(cc4)C)C)C3
0.318681	O=C(NC1=NC(c2ccccc2)=CN1)C=3NN=C(c4c(cc(cc4)C)C)C3
0.318681	O=C(NC1=NC(c2ccccc2)=CN1)C=3NN=C(c4c(cc(cc4)C)C)C3
0.318681	O=C(NC1=NC(c2ccccc2)=CN1)C=3NN=C(c4c(cc(cc4)C)C)C3
0.318681	O=C(NC1=NC(c2ccccc2)=CN1)C=3NN=C(c4c(cc(cc4)C)C)C3
0.318681	O=C(NC1=NC(c2ccccc2)=CN1)C=3NN=C(c4c(cc(cc4)C)C)C3
0.318681	O=C(NC1=NC(c2ccccc2)=CN1)C=3NN=C(c4c(cc(cc4)C)C)C3
0.318681	O=C(NC1=NC(c2ccccc2)=CN1)C=3NN=C(c4c(cc(cc4)C)C)C3
0.318681	O=C(NC1=NC(c2ccccc2)=CN1)C=3NN=C(c4c(cc(cc4)C)C)C3
0.318008	O=C(Nc1cc2c(cc1)CCCCC2)c3ccc(cc3)CN4CC(OCC4)C
0.318008	O=C(Nc1cc2c(cc1)CCCCC2)c3ccc(cc3)CN4CC(OCC4)C
0.318008	O=C(Nc1cc2c(cc1)CCCCC2)c3ccc(cc3)CN4CC(OCC4)C
0.318008	O=C(Nc1cc2c(cc1)CCCCC2)c3ccc(cc3)CN4CC(OCC4)C
0.318008	O=C(Nc1cc2c(cc1)CCCCC2)c3ccc(cc3)CN4CC(OCC4)C
0.318008	O=C(Nc1cc2c(cc1)CCCCC2)c3ccc(cc3)CN4CC(OCC4)C
0.318008	O=C(Nc1cc2c(cc1)CCCCC2)c3ccc(cc3)CN4CC(OCC4)C
0.318008	O=C(Nc1cc2c(cc1)CCCCC2)c3ccc(cc3)CN4CC(OCC4)C
0.318008	O=C(Nc1cc2c(cc1)CCCCC2)c3ccc(cc3)CN4CC(OCC4)C
0.318008	O=C(Nc1cc2c(cc1)CCCCC2)c3ccc(cc3)CN4CC(OCC4)C
0.317857	O=C(NCC1CC1)c2cc(NC(=O)C(=O)NCc3ccc(cc3)C4=NOC(=N4)C)c(cc2)C
0.317857	O=C(NCC1CC1)c2cc(NC(=O)C(=O)NCc3ccc(cc3)C4=NOC(=N4)C)c(cc2)C
0.317857	O=C(NCC1CC1)c2cc(NC(=O)C(=O)NCc3ccc(cc3)C4=NOC(=N4)C)c(cc2)C
0.317857	O=C(NCC1CC1)c2cc(NC(=O)C(=O)NCc3ccc(cc3)C4=NOC(=N4)C)c(cc2)C
0.317857	O=C(NCC1CC1)c2cc(NC(=O)C(=O)NCc3ccc(cc3)C4=NOC(=N4)C)c(cc2)C
0.317857	O=C(NCC1CC1)c2cc(NC(=O)C(=O)NCc3ccc(cc3)C4=NOC(=N4)C)c(cc2)C
0.317857	O=C(NCC1CC1)c2cc(NC(=O)C(=O)NCc3ccc(cc3)C4=NOC(=N4)C)c(cc2)C
0.317857	O=C(NCC1CC1)c2cc(NC(=O)C(=O)NCc3ccc(cc3)C4=NOC(=N4)C)c(cc2)C
0.317857	O=C(NCC1CC1)c2cc(NC(=O)C(=O)NCc3ccc(cc3)C4=NOC(=N4)C)c(cc2)C
0.317857	O=C(NCC1CC1)c2cc(NC(=O)C(=O)NCc3ccc(cc3)C4=NOC(=N4)C)c(cc2)C
0.317518	S1C(=NC(c2ccc(cc2)C(=O)Nc3cc(c(N4C(=O)CCC4=O)cc3)C)=C1)C
0.317518	S1C(=NC(c2ccc(cc2)C(=O)Nc3cc(c(N4C(=O)CCC4=O)cc3)C)=C1)C
0.317518	S1C(=NC(c2ccc(cc2)C(=O)Nc3cc(c(N4C(=O)CCC4=O)cc3)C)=C1)C
0.317518	S1C(=NC(c2ccc(cc2)C(=O)Nc3cc(c(N4C(=O)CCC4=O)cc3)C)=C1)C
0.317518	S1C(=NC(c2ccc(cc2)C(=O)Nc3cc(c(N4C(=O)CCC4=O)cc3)C)=C1)C
0.317518	S1C(=NC(c2ccc(cc2)C(=O)Nc3cc(c(N4C(=O)CCC4=O)cc3)C)=C1)C
0.317518	S1C(=NC(c2ccc(cc2)C(=O)Nc3cc(c(N4C(=O)CCC4=O)cc3)C)=C1)C
0.317518	S1C(=NC(c2ccc(cc2)C(=O)Nc3cc(c(N4C(=O)CCC4=O)cc3)C)=C1)C
0.317518	S1C(=NC(c2ccc(cc2)C(=O)Nc3cc(c(N4C(=O)CCC4=O)cc3)C)=C1)C
0.317518	S1C(=NC(c2ccc(cc2)C(=O)Nc3cc(c(N4C(=O)CCC4=O)cc3)C)=C1)C
0.316406	O=C(Nc1cc(Oc2nccc(c2)C)c(cc1)C)c3ccc(Oc4ncccc4)cc3
0.316406	O=C(Nc1cc(Oc2nccc(c2)C)c(cc1)C)c3ccc(Oc4ncccc4)cc3
0.316406	Clc1c(ccc(NC(=O)C2CC2)c1)C(=O)Nc3cc(ccc3)CN4CCCC4
0.316406	Clc1c(ccc(NC(=O)C2CC2)c1)C(=O)Nc3cc(ccc3)CN4CCCC4
0.316406	Clc1c(ccc(NC(=O)C2CC2)c1)C(=O)Nc3cc(ccc3)CN4CCCC4
0.316406	Clc1c(ccc(NC(=O)C2CC2)c1)C(=O)Nc3cc(ccc3)CN4CCCC4
0.316406	Clc1c(ccc(NC(=O)C2CC2)c1)C(=O)Nc3cc(ccc3)CN4CCCC4
0.316406	Clc1c(ccc(NC(=O)C2CC2)c1)C(=O)Nc3cc(ccc3)CN4CCCC4
0.316406	Clc1c(ccc(NC(=O)C2CC2)c1)C(=O)Nc3cc(ccc3)CN4CCCC4
0.316406	Clc1c(ccc(NC(=O)C2CC2)c1)C(=O)Nc3cc(ccc3)CN4CCCC4
0.316406	Clc1c(ccc(NC(=O)C2CC2)c1)C(=O)Nc3cc(ccc3)CN4CCCC4
0.315412	FC(F)(F)Oc1cc(Nc2cnc(NC(=O)c3ccc(cc3)CN4CC(=O)NCC4)cc2)ccc1
0.315412	FC(F)(F)Oc1cc(Nc2cnc(NC(=O)c3ccc(cc3)CN4CC(=O)NCC4)cc2)ccc1
0.315412	FC(F)(F)Oc1cc(Nc2cnc(NC(=O)c3ccc(cc3)CN4CC(=O)NCC4)cc2)ccc1
0.315412	FC(F)(F)Oc1cc(Nc2cnc(NC(=O)c3ccc(cc3)CN4CC(=O)NCC4)cc2)ccc1
0.315412	FC(F)(F)Oc1cc(Nc2cnc(NC(=O)c3ccc(cc3)CN4CC(=O)NCC4)cc2)ccc1
0.315412	FC(F)(F)Oc1cc(Nc2cnc(NC(=O)c3ccc(cc3)CN4CC(=O)NCC4)cc2)ccc1
0.315412	FC(F)(F)Oc1cc(Nc2cnc(NC(=O)c3ccc(cc3)CN4CC(=O)NCC4)cc2)ccc1
0.315412	FC(F)(F)Oc1cc(Nc2cnc(NC(=O)c3ccc(cc3)CN4CC(=O)NCC4)cc2)ccc1
0.315412	FC(F)(F)Oc1cc(Nc2cnc(NC(=O)c3ccc(cc3)CN4CC(=O)NCC4)cc2)ccc1
0.315412	FC(F)(F)Oc1cc(Nc2cnc(NC(=O)c3ccc(cc3)CN4CC(=O)NCC4)cc2)ccc1
0.315254	O=C(Nc1cc(ccc1)CNC(=O)c2cncc(c3c(cc(OC)cc3)C)c2)c4ncccc4
0.315254	O=C(Nc1cc(ccc1)CNC(=O)c2cncc(c3c(cc(OC)cc3)C)c2)c4ncccc4
0.315254	O=C(Nc1cc(ccc1)CNC(=O)c2cncc(c3c(cc(OC)cc3)C)c2)c4ncccc4
0.315254	O=C(Nc1cc(ccc1)CNC(=O)c2cncc(c3c(cc(OC)cc3)C)c2)c4ncccc4
0.315254	O=C(Nc1cc(ccc1)CNC(=O)c2cncc(c3c(cc(OC)cc3)C)c2)c4ncccc4
0.315254	O=C(Nc1cc(ccc1)CNC(=O)c2cncc(c3c(cc(OC)cc3)C)c2)c4ncccc4
0.315254	O=C(Nc1cc(ccc1)CNC(=O)c2cncc(c3c(cc(OC)cc3)C)c2)c4ncccc4
0.315254	O=C(Nc1cc(ccc1)CNC(=O)c2cncc(c3c(cc(OC)cc3)C)c2)c4ncccc4
0.315254	O=C(Nc1cc(ccc1)CNC(=O)c2cncc(c3c(cc(OC)cc3)C)c2)c4ncccc4
0.315254	O=C(Nc1cc(ccc1)CNC(=O)c2cncc(c3c(cc(OC)cc3)C)c2)c4ncccc4
0.315217	Fc1c(c2ccncc2)ccc(c1)C(=O)Nc3c(ccc(N4N=CC=C4)c3)C
0.315217	Fc1c(c2ccncc2)ccc(c1)C(=O)Nc3c(ccc(N4N=CC=C4)c3)C
0.315217	Fc1c(c2ccncc2)ccc(c1)C(=O)Nc3c(ccc(N4N=CC=C4)c3)C
0.315217	Fc1c(c2ccncc2)ccc(c1)C(=O)Nc3c(ccc(N4N=CC=C4)c3)C
0.315217	Fc1c(c2ccncc2)ccc(c1)C(=O)Nc3c(ccc(N4N=CC=C4)c3)C
0.315217	Fc1c(c2ccncc2)ccc(c1)C(=O)Nc3c(ccc(N4N=CC=C4)c3)C
0.315217	Fc1c(c2ccncc2)ccc(c1)C(=O)Nc3c(ccc(N4N=CC=C4)c3)C
0.315217	Fc1c(c2ccncc2)ccc(c1)C(=O)Nc3c(ccc(N4N=CC=C4)c3)C
0.315217	Fc1c(c2ccncc2)ccc(c1)C(=O)Nc3c(ccc(N4N=CC=C4)c3)C
0.315217	Fc1c(c2ccncc2)ccc(c1)C(=O)Nc3c(ccc(N4N=CC=C4)c3)C
0.314607	O=C(Nc1c(cccc1)CN2CCCC2)C=3ON=C(c4ccc(cc4)C)C3
0.314607	O=C(Nc1c(cccc1)CN2CCCC2)C=3ON=C(c4ccc(cc4)C)C3
0.314607	O=C(Nc1c(cccc1)CN2CCCC2)C=3ON=C(c4ccc(cc4)C)C3
0.314607	O=C(Nc1c(cccc1)CN2CCCC2)C=3ON=C(c4ccc(cc4)C)C3
0.314607	O=C(Nc1c(cccc1)CN2CCCC2)C=3ON=C(c4ccc(cc4)C)C3
0.314607	O=C(Nc1c(cccc1)CN2CCCC2)C=3ON=C(c4ccc(cc4)C)C3
0.314607	O=C(Nc1c(cccc1)CN2CCCC2)C=3ON=C(c4ccc(cc4)C)C3
0.314607	O=C(Nc1c(cccc1)CN2CCCC2)C=3ON=C(c4ccc(cc4)C)C3
0.314607	O=C(Nc1c(cccc1)CN2CCCC2)C=3ON=C(c4ccc(cc4)C)C3
0.314607	O=C(Nc1c(cccc1)CN2CCCC2)C=3ON=C(c4ccc(cc4)C)C3
0.314516	FC(F)(F)Oc1nccc(NC(=O)c2cnc(c3ccncc3)cc2)c1
0.314516	FC(F)(F)Oc1nccc(NC(=O)c2cnc(c3ccncc3)cc2)c1
0.314516	FC(F)(F)Oc1nccc(NC(=O)c2cnc(c3ccncc3)cc2)c1
0.314516	FC(F)(F)Oc1nccc(NC(=O)c2cnc(c3ccncc3)cc2)c1
0.314516	Brc1ccc(c2nc(ncc2)NC(=O)C=3ON=C(c4ccc(cc4)C)C3)cc1
0.314516	Brc1ccc(c2nc(ncc2)NC(=O)C=3ON=C(c4ccc(cc4)C)C3)cc1
0.314516	Brc1ccc(c2nc(ncc2)NC(=O)C=3ON=C(c4ccc(cc4)C)C3)cc1
0.314516	Brc1ccc(c2nc(ncc2)NC(=O)C=3ON=C(c4ccc(cc4)C)C3)cc1
0.314516	Brc1ccc(c2nc(ncc2)NC(=O)C=3ON=C(c4ccc(cc4)C)C3)cc1
0.31338	O=C(Nc1c(ccc(c1)C(O)c2ncccc2)C)c3c(c4ccncc4)cccc3
0.31338	O=C(Nc1c(ccc(c1)C(O)c2ncccc2)C)c3c(c4ccncc4)cccc3
0.31338	O=C(Nc1c(ccc(c1)C(O)c2ncccc2)C)c3c(c4ccncc4)cccc3
0.31338	O=C(Nc1c(ccc(c1)C(O)c2ncccc2)C)c3c(c4ccncc4)cccc3
0.31338	O=C(Nc1c(ccc(c1)C(O)c2ncccc2)C)c3c(c4ccncc4)cccc3
0.31338	O=C(Nc1c(ccc(c1)C(O)c2ncccc2)C)c3c(c4ccncc4)cccc3
0.31338	O=C(Nc1c(ccc(c1)C(O)c2ncccc2)C)c3c(c4ccncc4)cccc3
0.313167	Brc1ccc(cc1)C(=O)Nc2c(ccc(c2)C=3ON=C(N3)c4ccc(cc4)C5=Nc6c(N5)cccc6)C
0.313167	Brc1ccc(cc1)C(=O)Nc2c(ccc(c2)C=3ON=C(N3)c4ccc(cc4)C5=Nc6c(N5)cccc6)C
0.313167	Brc1ccc(cc1)C(=O)Nc2c(ccc(c2)C=3ON=C(N3)c4ccc(cc4)C5=Nc6c(N5)cccc6)C
0.311787	O=C(Nc1cc2c(OCCC2)cc1)c3ccc(c4nnc(cc4)C)cc3
0.311787	O=C(Nc1cc2c(OCCC2)cc1)c3ccc(c4nnc(cc4)C)cc3
0.311787	O=C(Nc1cc2c(OCCC2)cc1)c3ccc(c4nnc(cc4)C)cc3
0.311787	O=C(Nc1cc2c(OCCC2)cc1)c3ccc(c4nnc(cc4)C)cc3
0.311787	O=C(Nc1cc2c(OCCC2)cc1)c3ccc(c4nnc(cc4)C)cc3
0.311787	O=C(Nc1cc2c(OCCC2)cc1)c3ccc(c4nnc(cc4)C)cc3
0.311787	O=C(Nc1cc2c(OCCC2)cc1)c3ccc(c4nnc(cc4)C)cc3
0.311787	O=C(Nc1cc2c(OCCC2)cc1)c3ccc(c4nnc(cc4)C)cc3
0.311787	O=C(Nc1cc2c(OCCC2)cc1)c3ccc(c4nnc(cc4)C)cc3
0.311787	O=C(Nc1cc2c(OCCC2)cc1)c3ccc(c4nnc(cc4)C)cc3
0.310606	O=C(Nc1c(OC)ccc(OC)c1)c2ccc(cc2)CN3CC(=O)NCC3
0.310606	O=C(Nc1c(OC)ccc(OC)c1)c2ccc(cc2)CN3CC(=O)NCC3
0.310606	O=C(Nc1c(OC)ccc(OC)c1)c2ccc(cc2)CN3CC(=O)NCC3
0.310606	O=C(Nc1c(OC)ccc(OC)c1)c2ccc(cc2)CN3CC(=O)NCC3
0.310606	O=C(Nc1c(OC)ccc(OC)c1)c2ccc(cc2)CN3CC(=O)NCC3
0.310606	O=C(Nc1c(OC)ccc(OC)c1)c2ccc(cc2)CN3CC(=O)NCC3
0.310606	O=C(Nc1c(OC)ccc(OC)c1)c2ccc(cc2)CN3CC(=O)NCC3
0.310606	O=C(Nc1c(OC)ccc(OC)c1)c2ccc(cc2)CN3CC(=O)NCC3
0.310606	O=C(Nc1c(OC)ccc(OC)c1)c2ccc(cc2)CN3CC(=O)NCC3
0.310606	O=C(Nc1c(OC)ccc(OC)c1)c2ccc(cc2)CN3CC(=O)NCC3
0.310484	S1CCN(c2c(cc(NC(=O)c3ccc(cc3)CC(C)C)cc2)C)CC1
0.310484	S1CCN(c2c(cc(NC(=O)c3ccc(cc3)CC(C)C)cc2)C)CC1
0.310484	S1CCN(c2c(cc(NC(=O)c3ccc(cc3)CC(C)C)cc2)C)CC1
0.310484	S1CCN(c2c(cc(NC(=O)c3ccc(cc3)CC(C)C)cc2)C)CC1
0.310484	S1CCN(c2c(cc(NC(=O)c3ccc(cc3)CC(C)C)cc2)C)CC1
0.310484	S1CCN(c2c(cc(NC(=O)c3ccc(cc3)CC(C)C)cc2)C)CC1
0.310484	S1CCN(c2c(cc(NC(=O)c3ccc(cc3)CC(C)C)cc2)C)CC1
0.310484	S1CCN(c2c(cc(NC(=O)c3ccc(cc3)CC(C)C)cc2)C)CC1
0.310484	S1CCN(c2c(cc(NC(=O)c3ccc(cc3)CC(C)C)cc2)C)CC1
0.310484	S1CCN(c2c(cc(NC(=O)c3ccc(cc3)CC(C)C)cc2)C)CC1
0.310345	O=C(Nc1c(ccc(N2N=CC=C2)c1)C)c3ccc(Oc4ccc(cc4)CCC)cc3
0.310345	O=C(Nc1c(ccc(N2N=CC=C2)c1)C)c3ccc(Oc4ccc(cc4)CCC)cc3
0.310345	O=C(Nc1c(ccc(N2N=CC=C2)c1)C)c3ccc(Oc4ccc(cc4)CCC)cc3
0.310345	O=C(Nc1c(ccc(N2N=CC=C2)c1)C)c3ccc(Oc4ccc(cc4)CCC)cc3
0.310345	O=C(Nc1c(ccc(N2N=CC=C2)c1)C)c3ccc(Oc4ccc(cc4)CCC)cc3
0.310345	O=C(Nc1c(ccc(N2N=CC=C2)c1)C)c3ccc(Oc4ccc(cc4)CCC)cc3
0.310345	O=C(Nc1c(ccc(N2N=CC=C2)c1)C)c3ccc(Oc4ccc(cc4)CCC)cc3
0.310345	O=C(Nc1c(ccc(N2N=CC=C2)c1)C)c3ccc(Oc4ccc(cc4)CCC)cc3
0.310345	O=C(Nc1c(ccc(N2N=CC=C2)c1)C)c3ccc(Oc4ccc(cc4)CCC)cc3
0.310345	O=C(Nc1c(ccc(N2N=CC=C2)c1)C)c3ccc(Oc4ccc(cc4)CCC)cc3
0.309963	S1(=O)(=O)CCN(Cc2cc(ccc2)C(=O)NCc3c(c4cnccc4)cccc3)CC1
0.309963	S1(=O)(=O)CCN(Cc2cc(ccc2)C(=O)NCc3c(c4cnccc4)cccc3)CC1
0.309963	S1(=O)(=O)CCN(Cc2cc(ccc2)C(=O)NCc3c(c4cnccc4)cccc3)CC1
0.309963	S1(=O)(=O)CCN(Cc2cc(ccc2)C(=O)NCc3c(c4cnccc4)cccc3)CC1
0.309963	S1(=O)(=O)CCN(Cc2cc(ccc2)C(=O)NCc3c(c4cnccc4)cccc3)CC1
0.309963	S1(=O)(=O)CCN(Cc2cc(ccc2)C(=O)NCc3c(c4cnccc4)cccc3)CC1
0.309963	S1(=O)(=O)CCN(Cc2cc(ccc2)C(=O)NCc3c(c4cnccc4)cccc3)CC1
0.309963	S1(=O)(=O)CCN(Cc2cc(ccc2)C(=O)NCc3c(c4cnccc4)cccc3)CC1
0.309963	S1(=O)(=O)CCN(Cc2cc(ccc2)C(=O)NCc3c(c4cnccc4)cccc3)CC1
0.309963	S1(=O)(=O)CCN(Cc2cc(ccc2)C(=O)NCc3c(c4cnccc4)cccc3)CC1
0.309434	Brc1c(F)cc(NC(=O)Nc2c(ccc(NC(=O)c3ccccc3)c2)C)c(OCC)c1
0.309434	Brc1c(F)cc(NC(=O)Nc2c(ccc(NC(=O)c3ccccc3)c2)C)c(OCC)c1
0.309434	Brc1c(F)cc(NC(=O)Nc2c(ccc(NC(=O)c3ccccc3)c2)C)c(OCC)c1
0.309434	Brc1c(F)cc(NC(=O)Nc2c(ccc(NC(=O)c3ccccc3)c2)C)c(OCC)c1
0.309434	Brc1c(F)cc(NC(=O)Nc2c(ccc(NC(=O)c3ccccc3)c2)C)c(OCC)c1
0.309434	Brc1c(F)cc(NC(=O)Nc2c(ccc(NC(=O)c3ccccc3)c2)C)c(OCC)c1
0.309434	Brc1c(F)cc(NC(=O)Nc2c(ccc(NC(=O)c3ccccc3)c2)C)c(OCC)c1
0.309434	Brc1c(F)cc(NC(=O)Nc2c(ccc(NC(=O)c3ccccc3)c2)C)c(OCC)c1
0.309434	Brc1c(F)cc(NC(=O)Nc2c(ccc(NC(=O)c3ccccc3)c2)C)c(OCC)c1
0.309434	Brc1c(F)cc(NC(=O)Nc2c(ccc(NC(=O)c3ccccc3)c2)C)c(OCC)c1
0.308511	O=C(NCC(C)C)c1cc(c(NC(=O)C2CN(Cc3ccccc3)CCC2)cc1)C
0.308511	O=C(NCC(C)C)c1cc(c(NC(=O)C2CN(Cc3ccccc3)CCC2)cc1)C
0.308511	O=C(NCC(C)C)c1cc(c(NC(=O)C2CN(Cc3ccccc3)CCC2)cc1)C
0.308511	O=C(NCC(C)C)c1cc(c(NC(=O)C2CN(Cc3ccccc3)CCC2)cc1)C
0.308511	O=C(NCC(C)C)c1cc(c(NC(=O)C2CN(Cc3ccccc3)CCC2)cc1)C
0.308511	O=C(NCC(C)C)c1cc(c(NC(=O)C2CN(Cc3ccccc3)CCC2)cc1)C
0.308511	O=C(NCC(C)C)c1cc(c(NC(=O)C2CN(Cc3ccccc3)CCC2)cc1)C
0.308511	O=C(NCC(C)C)c1cc(c(NC(=O)C2CN(Cc3ccccc3)CCC2)cc1)C
0.308511	O=C(NCC(C)C)c1cc(c(NC(=O)C2CN(Cc3ccccc3)CCC2)cc1)C
0.308511	O=C(NCC(C)C)c1cc(c(NC(=O)C2CN(Cc3ccccc3)CCC2)cc1)C
0.307407	O=C(Nc1c(ccc(N2N=CC=C2)c1)C)c3ncc(cc3)CC
0.307407	O=C(Nc1c(ccc(N2N=CC=C2)c1)C)c3ncc(cc3)CC
0.307407	O=C(Nc1c(ccc(N2N=CC=C2)c1)C)c3ncc(cc3)CC
0.307407	O=C(Nc1c(ccc(N2N=CC=C2)c1)C)c3ncc(cc3)CC
0.307407	O=C(Nc1c(ccc(N2N=CC=C2)c1)C)c3ncc(cc3)CC
0.307407	O=C(Nc1c(ccc(N2N=CC=C2)c1)C)c3ncc(cc3)CC
0.307407	O=C(Nc1c(ccc(N2N=CC=C2)c1)C)c3ncc(cc3)CC
0.307407	O=C(Nc1c(ccc(N2N=CC=C2)c1)C)c3ncc(cc3)CC
0.307407	O=C(Nc1c(ccc(N2N=CC=C2)c1)C)c3ncc(cc3)CC
0.307407	O=C(Nc1c(ccc(N2N=CC=C2)c1)C)c3ncc(cc3)CC
0.307339	O=C(Nc1ccccc1)c2cc(N)c(cc2)C
0.307339	O=C(Nc1ccccc1)c2cc(N)c(cc2)C
0.307339	O=C(Nc1ccccc1)c2cc(N)c(cc2)C
0.307339	O=C(Nc1ccccc1)c2cc(N)c(cc2)C
0.307339	O=C(Nc1ccccc1)c2cc(N)c(cc2)C
0.307339	O=C(Nc1ccccc1)c2cc(N)c(cc2)C
0.307339	O=C(Nc1ccccc1)c2cc(N)c(cc2)C
0.307339	O=C(Nc1ccccc1)c2cc(N)c(cc2)C
0.307339	O=C(Nc1ccccc1)c2cc(N)c(cc2)C
0.307339	O=C(Nc1ccccc1)c2cc(N)c(cc2)C
0.307116	O=C(N(C(CC)C)CCO)Nc1c(ccc(NC(=O)c2ccccc2)c1)C
0.307116	O=C(N(C(CC)C)CCO)Nc1c(ccc(NC(=O)c2ccccc2)c1)C
0.307116	O=C(N(C(CC)C)CCO)Nc1c(ccc(NC(=O)c2ccccc2)c1)C
0.307116	O=C(N(C(CC)C)CCO)Nc1c(ccc(NC(=O)c2ccccc2)c1)C
0.307116	O=C(N(C(CC)C)CCO)Nc1c(ccc(NC(=O)c2ccccc2)c1)C
0.307116	O=C(N(C(CC)C)CCO)Nc1c(ccc(NC(=O)c2ccccc2)c1)C
0.307116	O=C(N(C(CC)C)CCO)Nc1c(ccc(NC(=O)c2ccccc2)c1)C
0.307116	O=C(N(C(CC)C)CCO)Nc1c(ccc(NC(=O)c2ccccc2)c1)C
0.307116	O=C(N(C(CC)C)CCO)Nc1c(ccc(NC(=O)c2ccccc2)c1)C
0.307116	O=C(N(C(CC)C)CCO)Nc1c(ccc(NC(=O)c2ccccc2)c1)C
0.305842	Clc1cc(c2cnc(cc2)C(=O)Nc3cc4N=C(Nc4cc3)CN5CCN(CC5)C)ccc1
0.305842	Clc1cc(c2cnc(cc2)C(=O)Nc3cc4N=C(Nc4cc3)CN5CCN(CC5)C)ccc1
0.305842	Clc1cc(c2cnc(cc2)C(=O)Nc3cc4N=C(Nc4cc3)CN5CCN(CC5)C)ccc1
0.305842	Clc1cc(c2cnc(cc2)C(=O)Nc3cc4N=C(Nc4cc3)CN5CCN(CC5)C)ccc1
0.305842	Clc1cc(c2cnc(cc2)C(=O)Nc3cc4N=C(Nc4cc3)CN5CCN(CC5)C)ccc1
0.305842	Clc1cc(c2cnc(cc2)C(=O)Nc3cc4N=C(Nc4cc3)CN5CCN(CC5)C)ccc1
0.305842	Clc1cc(c2cnc(cc2)C(=O)Nc3cc4N=C(Nc4cc3)CN5CCN(CC5)C)ccc1
0.305842	Clc1cc(c2cnc(cc2)C(=O)Nc3cc4N=C(Nc4cc3)CN5CCN(CC5)C)ccc1
0.305842	Clc1cc(c2cnc(cc2)C(=O)Nc3cc4N=C(Nc4cc3)CN5CCN(CC5)C)ccc1
0.305842	Clc1cc(c2cnc(cc2)C(=O)Nc3cc4N=C(Nc4cc3)CN5CCN(CC5)C)ccc1
0.305147	Clc1c(N)cc(nc1)C(=O)Nc2c(ccc(c3cncc(F)c3)c2)C
0.305147	Clc1c(N)cc(nc1)C(=O)Nc2c(ccc(c3cncc(F)c3)c2)C
0.305085	Brc1ccc(cc1)C(=O)Nc2c(ccc(c2)C=3ON=C(N3)CC=4SC=C(N4)C(F)(F)F)C
0.305019	S1(=O)(=O)CCN(Cc2cc(ccc2)C(=O)Nc3cnc(cc3)C(C)C)CC1
0.305019	S1(=O)(=O)CCN(Cc2cc(ccc2)C(=O)Nc3cnc(cc3)C(C)C)CC1
0.30303	S(=O)(=O)(N1c2c(cc(cc2)C(=O)NC3=NC(c4ccccc4)=CN3)CC1)C
0.30303	S(=O)(=O)(N1c2c(cc(cc2)C(=O)NC3=NC(c4ccccc4)=CN3)CC1)C
0.30303	S(=O)(=O)(N1c2c(cc(cc2)C(=O)NC3=NC(c4ccccc4)=CN3)CC1)C
0.30303	S(=O)(=O)(N1c2c(cc(cc2)C(=O)NC3=NC(c4ccccc4)=CN3)CC1)C
0.302583	S1C(=NC(c2ccc(cc2)C(=O)Nc3cc(F)c(OC4CCCC4)cc3)=C1)C
0.302583	S1C(=NC(c2ccc(cc2)C(=O)Nc3cc(F)c(OC4CCCC4)cc3)=C1)C
0.302583	S1C(=NC(c2ccc(cc2)C(=O)Nc3cc(F)c(OC4CCCC4)cc3)=C1)C
0.302583	S1C(=NC(c2ccc(cc2)C(=O)Nc3cc(F)c(OC4CCCC4)cc3)=C1)C
0.302583	S1C(=NC(c2ccc(cc2)C(=O)Nc3cc(F)c(OC4CCCC4)cc3)=C1)C
0.302583	S1C(=NC(c2ccc(cc2)C(=O)Nc3cc(F)c(OC4CCCC4)cc3)=C1)C
0.302583	S1C(=NC(c2ccc(cc2)C(=O)Nc3cc(F)c(OC4CCCC4)cc3)=C1)C
0.302583	S1C(=NC(c2ccc(cc2)C(=O)Nc3cc(F)c(OC4CCCC4)cc3)=C1)C
0.302583	S1C(=NC(c2ccc(cc2)C(=O)Nc3cc(F)c(OC4CCCC4)cc3)=C1)C
0.302583	S1C(=NC(c2ccc(cc2)C(=O)Nc3cc(F)c(OC4CCCC4)cc3)=C1)C
0.302583	S1C(=NC(c2ccc(cc2)C(=O)Nc3cc4c(OCCC4)cc3)=C1)C
0.302583	S1C(=NC(c2ccc(cc2)C(=O)Nc3cc4c(OCCC4)cc3)=C1)C
0.302583	S1C(=NC(c2ccc(cc2)C(=O)Nc3cc4c(OCCC4)cc3)=C1)C
0.302583	S1C(=NC(c2ccc(cc2)C(=O)Nc3cc4c(OCCC4)cc3)=C1)C
0.302583	S1C(=NC(c2ccc(cc2)C(=O)Nc3cc4c(OCCC4)cc3)=C1)C
0.302583	S1C(=NC(c2ccc(cc2)C(=O)Nc3cc4c(OCCC4)cc3)=C1)C
0.302326	Clc1cc(ccc1)COc2c(ccc(NC(=O)c3ccc(cc3)COCC(F)(F)F)c2)C
0.302326	Clc1cc(ccc1)COc2c(ccc(NC(=O)c3ccc(cc3)COCC(F)(F)F)c2)C
0.302326	Clc1cc(ccc1)COc2c(ccc(NC(=O)c3ccc(cc3)COCC(F)(F)F)c2)C
0.302326	Clc1cc(ccc1)COc2c(ccc(NC(=O)c3ccc(cc3)COCC(F)(F)F)c2)C
0.302326	Clc1cc(ccc1)COc2c(ccc(NC(=O)c3ccc(cc3)COCC(F)(F)F)c2)C
0.302326	Clc1cc(ccc1)COc2c(ccc(NC(=O)c3ccc(cc3)COCC(F)(F)F)c2)C
0.302326	Clc1cc(ccc1)COc2c(ccc(NC(=O)c3ccc(cc3)COCC(F)(F)F)c2)C
0.302326	Clc1cc(ccc1)COc2c(ccc(NC(=O)c3ccc(cc3)COCC(F)(F)F)c2)C
0.302326	Clc1cc(ccc1)COc2c(ccc(NC(=O)c3ccc(cc3)COCC(F)(F)F)c2)C
0.302158	O=C(Nc1cc(c(N2CCN(CC2)CC)cc1)C)c3c(nc(cc3)CC)C
0.302158	O=C(Nc1cc(c(N2CCN(CC2)CC)cc1)C)c3c(nc(cc3)CC)C
0.302158	O=C(Nc1cc(c(N2CCN(CC2)CC)cc1)C)c3c(nc(cc3)CC)C
0.302158	O=C(Nc1cc(c(N2CCN(CC2)CC)cc1)C)c3c(nc(cc3)CC)C
0.302158	O=C(Nc1cc(c(N2CCN(CC2)CC)cc1)C)c3c(nc(cc3)CC)C
0.302158	O=C(Nc1cc(c(N2CCN(CC2)CC)cc1)C)c3c(nc(cc3)CC)C
0.302158	O=C(Nc1cc(c(N2CCN(CC2)CC)cc1)C)c3c(nc(cc3)CC)C
0.302158	O=C(Nc1cc(c(N2CCN(CC2)CC)cc1)C)c3c(nc(cc3)CC)C
0.302158	O=C(Nc1cc(c(N2CCN(CC2)CC)cc1)C)c3c(nc(cc3)CC)C
0.302158	O=C(Nc1cc(c(N2CCN(CC2)CC)cc1)C)c3c(nc(cc3)CC)C
0.301754	O=C(Nc1cc(c(N2CCN(CC2)CC)cc1)C)c3cc4c5c(cccc5)Cc4cc3
0.301754	O=C(Nc1cc(c(N2CCN(CC2)CC)cc1)C)c3cc4c5c(cccc5)Cc4cc3
0.301754	O=C(Nc1cc(c(N2CCN(CC2)CC)cc1)C)c3cc4c5c(cccc5)Cc4cc3
0.301527	O=C(Nc1cc(c(cc1)C)C(=O)C)c2cc(ccc2)CN3C=NC=C3
0.301527	O=C(Nc1cc(c(cc1)C)C(=O)C)c2cc(ccc2)CN3C=NC=C3
0.301527	O=C(Nc1cc(c(cc1)C)C(=O)C)c2cc(ccc2)CN3C=NC=C3
0.301527	O=C(Nc1cc(c(cc1)C)C(=O)C)c2cc(ccc2)CN3C=NC=C3
0.301527	O=C(Nc1cc(c(cc1)C)C(=O)C)c2cc(ccc2)CN3C=NC=C3
0.301527	O=C(Nc1cc(c(cc1)C)C(=O)C)c2cc(ccc2)CN3C=NC=C3
0.301527	O=C(Nc1cc(c(cc1)C)C(=O)C)c2cc(ccc2)CN3C=NC=C3
0.301527	O=C(Nc1cc(c(cc1)C)C(=O)C)c2cc(ccc2)CN3C=NC=C3
0.301527	O=C(Nc1cc(c(cc1)C)C(=O)C)c2cc(ccc2)CN3C=NC=C3
0.301527	O=C(Nc1cc(c(cc1)C)C(=O)C)c2cc(ccc2)CN3C=NC=C3
0.301038	O=C(Nc1c(ccc(c1)C(O)c2ncccc2)C)c3cc(ccc3)CN4C=NC=C4
0.301038	O=C(Nc1c(ccc(c1)C(O)c2ncccc2)C)c3cc(ccc3)CN4C=NC=C4
0.301038	O=C(Nc1c(ccc(c1)C(O)c2ncccc2)C)c3cc(ccc3)CN4C=NC=C4
0.301038	O=C(Nc1c(ccc(c1)C(O)c2ncccc2)C)c3cc(ccc3)CN4C=NC=C4
0.301038	O=C(Nc1c(ccc(c1)C(O)c2ncccc2)C)c3cc(ccc3)CN4C=NC=C4
0.301038	O=C(Nc1c(ccc(c1)C(O)c2ncccc2)C)c3cc(ccc3)CN4C=NC=C4
0.301038	O=C(Nc1c(ccc(c1)C(O)c2ncccc2)C)c3cc(ccc3)CN4C=NC=C4
0.301038	O=C(Nc1c(ccc(c1)C(O)c2ncccc2)C)c3cc(ccc3)CN4C=NC=C4
0.301038	O=C(Nc1c(ccc(c1)C(O)c2ncccc2)C)c3cc(ccc3)CN4C=NC=C4
0.301038	O=C(Nc1c(ccc(c1)C(O)c2ncccc2)C)c3cc(ccc3)CN4C=NC=C4
0.301038	O=C(Nc1c(ccc(c1)C(O)c2ncccc2)C)C=3ON=C(c4ccc(cc4)C)C3
0.301038	O=C(Nc1c(ccc(c1)C(O)c2ncccc2)C)C=3ON=C(c4ccc(cc4)C)C3
0.300781	O=C(Nc1cc(NC(=O)C(=O)Nc2c(ccc(c2)C=3OC=CN3)C)c(cc1)C)Nc4ccccc4
0.300781	O=C(Nc1cc(NC(=O)C(=O)Nc2c(ccc(c2)C=3OC=CN3)C)c(cc1)C)Nc4ccccc4
0.300781	O=C(Nc1cc(NC(=O)C(=O)Nc2c(ccc(c2)C=3OC=CN3)C)c(cc1)C)Nc4ccccc4
0.300781	O=C(Nc1cc(NC(=O)C(=O)Nc2c(ccc(c2)C=3OC=CN3)C)c(cc1)C)Nc4ccccc4
0.300781	O=C(Nc1cc(NC(=O)C(=O)Nc2c(ccc(c2)C=3OC=CN3)C)c(cc1)C)Nc4ccccc4
0.300781	O=C(Nc1cc(NC(=O)C(=O)Nc2c(ccc(c2)C=3OC=CN3)C)c(cc1)C)Nc4ccccc4
0.300781	O=C(Nc1cc(NC(=O)C(=O)Nc2c(ccc(c2)C=3OC=CN3)C)c(cc1)C)Nc4ccccc4
0.300781	O=C(Nc1cc(NC(=O)C(=O)Nc2c(ccc(c2)C=3OC=CN3)C)c(cc1)C)Nc4ccccc4
0.300781	O=C(Nc1cc(NC(=O)C(=O)Nc2c(ccc(c2)C=3OC=CN3)C)c(cc1)C)Nc4ccccc4
0.300781	O=C(Nc1cc(NC(=O)C(=O)Nc2c(ccc(c2)C=3OC=CN3)C)c(cc1)C)Nc4ccccc4
0.300725	O=C(Nc1cc(Oc2nccc(c2)C)c(cc1)C)c3ccc(cc3)CN4N=NC=C4
0.300725	O=C(Nc1cc(Oc2nccc(c2)C)c(cc1)C)c3ccc(cc3)CN4N=NC=C4
0.300725	Clc1nccc(c1)C(NC(=O)c2cc(NC(=O)c3ccccc3)c(cc2)C)C4CC4
0.300353	O=C(Nc1cc(Oc2nccc(c2)C)c(cc1)C)c3cc(ccc3)CN4C=NC=C4
0.300353	O=C(Nc1cc(Oc2nccc(c2)C)c(cc1)C)c3cc(ccc3)CN4C=NC=C4
0.300353	O=C(Nc1cc(Oc2nccc(c2)C)c(cc1)C)c3cc(ccc3)CN4C=NC=C4
0.300353	O=C(Nc1cc(Oc2nccc(c2)C)c(cc1)C)c3cc(ccc3)CN4C=NC=C4
0.300353	O=C(Nc1cc(Oc2nccc(c2)C)c(cc1)C)c3cc(ccc3)CN4C=NC=C4
0.300353	O=C(Nc1cc(Oc2nccc(c2)C)c(cc1)C)c3cc(ccc3)CN4C=NC=C4
0.300353	O=C(Nc1cc(Oc2nccc(c2)C)c(cc1)C)c3cc(ccc3)CN4C=NC=C4
0.300353	O=C(Nc1cc(Oc2nccc(c2)C)c(cc1)C)c3cc(ccc3)CN4C=NC=C4
0.300353	O=C(Nc1cc(Oc2nccc(c2)C)c(cc1)C)c3cc(ccc3)CN4C=NC=C4
0.300353	O=C(Nc1cc(Oc2nccc(c2)C)c(cc1)C)c3cc(ccc3)CN4C=NC=C4
0.3	O=C(Nc1cc(Oc2ncc(C#N)cc2)ccc1)c3ccc(cc3)CN4CC(=O)NCC4
0.3	O=C(Nc1cc(Oc2ncc(C#N)cc2)ccc1)c3ccc(cc3)CN4CC(=O)NCC4
0.3	O=C(Nc1cc(Oc2ncc(C#N)cc2)ccc1)c3ccc(cc3)CN4CC(=O)NCC4
0.3	O=C(Nc1cc(Oc2ncc(C#N)cc2)ccc1)c3ccc(cc3)CN4CC(=O)NCC4
0.3	O=C(Nc1cc(Oc2ncc(C#N)cc2)ccc1)c3ccc(cc3)CN4CC(=O)NCC4
0.3	O=C(Nc1cc(Oc2ncc(C#N)cc2)ccc1)c3ccc(cc3)CN4CC(=O)NCC4
0.3	O=C(Nc1cc(Oc2ncc(C#N)cc2)ccc1)c3ccc(cc3)CN4CC(=O)NCC4
0.3	O=C(Nc1cc(Oc2ncc(C#N)cc2)ccc1)c3ccc(cc3)CN4CC(=O)NCC4
0.3	O=C(Nc1cc(Oc2ncc(C#N)cc2)ccc1)c3ccc(cc3)CN4CC(=O)NCC4
0.3	O=C(Nc1cc(Oc2ncc(C#N)cc2)ccc1)c3ccc(cc3)CN4CC(=O)NCC4
0.3	O=C(Nc1cc(NC(=O)CCN2CCCCC2)ccc1)c3ccc(cc3)CN4CC(=O)NCC4
0.3	O=C(Nc1cc(NC(=O)CCN2CCCCC2)ccc1)c3ccc(cc3)CN4CC(=O)NCC4
0.3	O=C(Nc1cc(NC(=O)CCN2CCCCC2)ccc1)c3ccc(cc3)CN4CC(=O)NCC4
0.3	O=C(Nc1cc(NC(=O)CCN2CCCCC2)ccc1)c3ccc(cc3)CN4CC(=O)NCC4
0.3	O=C(Nc1cc(NC(=O)CCN2CCCCC2)ccc1)c3ccc(cc3)CN4CC(=O)NCC4
0.3	O=C(Nc1cc(NC(=O)CCN2CCCCC2)ccc1)c3ccc(cc3)CN4CC(=O)NCC4
0.3	O=C(Nc1cc(NC(=O)CCN2CCCCC2)ccc1)c3ccc(cc3)CN4CC(=O)NCC4
0.3	O=C(Nc1cc(NC(=O)CCN2CCCCC2)ccc1)c3ccc(cc3)CN4CC(=O)NCC4
0.3	O=C(Nc1cc(NC(=O)CCN2CCCCC2)ccc1)c3ccc(cc3)CN4CC(=O)NCC4
0.3	O=C(Nc1cc(NC(=O)CCN2CCCCC2)ccc1)c3ccc(cc3)CN4CC(=O)NCC4
0.3	Fc1cc(NC(=O)c2cc(NC(=O)c3cc(ccc3)CNc4nc(ncc4)C)ccc2)ccc1
0.3	Fc1cc(NC(=O)c2cc(NC(=O)c3cc(ccc3)CNc4nc(ncc4)C)ccc2)ccc1
0.29927	Fc1c(c2ccncc2)cc(NC(=O)c3c(nc(cc3)CC)C)cc1
0.29927	Fc1c(c2ccncc2)cc(NC(=O)c3c(nc(cc3)CC)C)cc1
0.299242	S1C(=NC(c2ccc(cc2)C(=O)Nc3cc(NC(=O)CCN4C=NC=C4)ccc3)=C1)C
0.299242	S1C(=NC(c2ccc(cc2)C(=O)Nc3cc(NC(=O)CCN4C=NC=C4)ccc3)=C1)C
0.299242	S1C(=NC(c2ccc(cc2)C(=O)Nc3cc(NC(=O)CCN4C=NC=C4)ccc3)=C1)C
0.299242	S1C(=NC(c2ccc(cc2)C(=O)Nc3cc(NC(=O)CCN4C=NC=C4)ccc3)=C1)C
0.299242	S1C(=NC(c2ccc(cc2)C(=O)Nc3cc(NC(=O)CCN4C=NC=C4)ccc3)=C1)C
0.299242	S1C(=NC(c2ccc(cc2)C(=O)Nc3cc(NC(=O)CCN4C=NC=C4)ccc3)=C1)C
0.299242	S1C(=NC(c2ccc(cc2)C(=O)Nc3cc(NC(=O)CCN4C=NC=C4)ccc3)=C1)C
0.299242	S1C(=NC(c2ccc(cc2)C(=O)Nc3cc(NC(=O)CCN4C=NC=C4)ccc3)=C1)C
0.299242	S1C(=NC(c2ccc(cc2)C(=O)Nc3cc(NC(=O)CCN4C=NC=C4)ccc3)=C1)C
0.299242	S1C(=NC(c2ccc(cc2)C(=O)Nc3cc(NC(=O)CCN4C=NC=C4)ccc3)=C1)C
0.299003	O=C(Nc1cc(Oc2nccc(c2)C)c(cc1)C)c3cc4N=C(Nc4cc3)c5ccccc5
0.299003	O=C(Nc1cc(Oc2nccc(c2)C)c(cc1)C)c3cc4N=C(Nc4cc3)c5ccccc5
0.299003	O=C(Nc1cc(Oc2nccc(c2)C)c(cc1)C)c3cc4N=C(Nc4cc3)c5ccccc5
0.299003	O=C(Nc1cc(Oc2nccc(c2)C)c(cc1)C)c3cc4N=C(Nc4cc3)c5ccccc5
0.299003	O=C(Nc1cc(Oc2nccc(c2)C)c(cc1)C)c3cc4N=C(Nc4cc3)c5ccccc5
0.299003	O=C(Nc1cc(Oc2nccc(c2)C)c(cc1)C)c3cc4N=C(Nc4cc3)c5ccccc5
0.299003	O=C(Nc1cc(Oc2nccc(c2)C)c(cc1)C)c3cc4N=C(Nc4cc3)c5ccccc5
0.299003	O=C(Nc1cc(Oc2nccc(c2)C)c(cc1)C)c3cc4N=C(Nc4cc3)c5ccccc5
0.299003	O=C(Nc1cc(Oc2nccc(c2)C)c(cc1)C)c3cc4N=C(Nc4cc3)c5ccccc5
0.299003	O=C(Nc1cc(Oc2nccc(c2)C)c(cc1)C)c3cc4N=C(Nc4cc3)c5ccccc5
0.299003	O=C(Nc1cc(Oc2nccc(c2)C)c(cc1)C)c3cc4N=C(Nc4cc3)c5ccccc5
0.299003	O=C(Nc1cc(Oc2nccc(c2)C)c(cc1)C)c3cc4N=C(Nc4cc3)c5ccccc5
0.298113	Clc1cc(ccc1)COc2c(ccc(NC(=O)c3ncccc3)c2)C
0.298113	Clc1cc(ccc1)COc2c(ccc(NC(=O)c3ncccc3)c2)C
0.298039	O=C(Nc1cc(ccc1)CN2CCCC2)C3=C(NC=C3)C4CC4
0.298039	O=C(Nc1cc(ccc1)CN2CCCC2)C3=C(NC=C3)C4CC4
0.298039	O=C(Nc1cc(ccc1)CN2CCCC2)C3=C(NC=C3)C4CC4
0.298039	O=C(Nc1cc(ccc1)CN2CCCC2)C3=C(NC=C3)C4CC4
0.298039	O=C(Nc1cc(ccc1)CN2CCCC2)C3=C(NC=C3)C4CC4
0.298039	O=C(Nc1cc(ccc1)CN2CCCC2)C3=C(NC=C3)C4CC4
0.298039	O=C(Nc1cc(ccc1)CN2CCCC2)C3=C(NC=C3)C4CC4
0.298039	O=C(Nc1cc(ccc1)CN2CCCC2)C3=C(NC=C3)C4CC4
0.297659	Clc1cc(ccc1)COc2c(ccc(NC(=O)c3ccc(N4N=CC=C4c5ccc(F)cc5)cc3)c2)C
0.297659	Clc1cc(ccc1)COc2c(ccc(NC(=O)c3ccc(N4N=CC=C4c5ccc(F)cc5)cc3)c2)C
0.297398	O=C(Nc1c(c2ccncc2)cncc1)c3cnc(N4CCOCC4)cc3
0.297398	O=C(Nc1c(c2ccncc2)cncc1)c3cnc(N4CCOCC4)cc3
0.297398	O=C(Nc1c(c2ccncc2)cncc1)c3cnc(N4CCOCC4)cc3
0.297398	O=C(Nc1c(c2ccncc2)cncc1)c3cnc(N4CCOCC4)cc3
0.297398	O=C(Nc1c(c2ccncc2)cncc1)c3cnc(N4CCOCC4)cc3
0.297398	O=C(Nc1c(c2ccncc2)cncc1)c3cnc(N4CCOCC4)cc3
0.297398	O=C(Nc1c(c2ccncc2)cncc1)c3cnc(N4CCOCC4)cc3
0.297398	O=C(Nc1c(c2ccncc2)cncc1)c3cnc(N4CCOCC4)cc3
0.297398	O=C(Nc1c(c2ccncc2)cncc1)c3cnc(N4CCOCC4)cc3
0.297398	O=C(Nc1c(c2ccncc2)cncc1)c3cnc(N4CCOCC4)cc3
0.296875	Clc1cc(ccc1)COc2c(ccc(NC(=O)c3cc(OC)c(cc3)C)c2)C
0.296875	Clc1cc(ccc1)COc2c(ccc(NC(=O)c3cc(OC)c(cc3)C)c2)C
0.296875	Clc1cc(ccc1)COc2c(ccc(NC(=O)c3cc(OC)c(cc3)C)c2)C
0.296875	Clc1cc(ccc1)COc2c(ccc(NC(=O)c3cc(OC)c(cc3)C)c2)C
0.296875	Clc1cc(ccc1)COc2c(ccc(NC(=O)c3cc(OC)c(cc3)C)c2)C
0.296875	Clc1cc(ccc1)COc2c(ccc(NC(=O)c3cc(OC)c(cc3)C)c2)C
0.296875	Clc1cc(ccc1)COc2c(ccc(NC(=O)c3cc(OC)c(cc3)C)c2)C
0.296875	Clc1cc(ccc1)COc2c(ccc(NC(=O)c3cc(OC)c(cc3)C)c2)C
0.296875	Clc1cc(ccc1)COc2c(ccc(NC(=O)c3cc(OC)c(cc3)C)c2)C
0.296875	Clc1cc(ccc1)COc2c(ccc(NC(=O)c3cc(OC)c(cc3)C)c2)C
0.296578	O=C(Nc1c(ccc(c1)C=2OC=CN2)C)C=Cc3cnccc3
0.296578	O=C(Nc1c(ccc(c1)C=2OC=CN2)C)C=Cc3cnccc3
0.296578	O=C(Nc1c(ccc(c1)C=2OC=CN2)C)C=Cc3cnccc3
0.296578	O=C(Nc1c(ccc(c1)C=2OC=CN2)C)C=Cc3cnccc3
0.296578	O=C(Nc1c(ccc(c1)C=2OC=CN2)C)C=Cc3cnccc3
0.296578	O=C(Nc1c(ccc(c1)C=2OC=CN2)C)C=Cc3cnccc3
0.296578	O=C(Nc1c(ccc(c1)C=2OC=CN2)C)C=Cc3cnccc3
0.296578	O=C(Nc1c(ccc(c1)C=2OC=CN2)C)C=Cc3cnccc3
0.296578	O=C(Nc1c(ccc(c1)C=2OC=CN2)C)C=Cc3cnccc3
0.296578	O=C(Nc1c(ccc(c1)C=2OC=CN2)C)C=Cc3cnccc3
0.29588	Ic1c(cccc1)C(=O)Nc2c(F)ccc(NC(=O)c3c(c4ccncc4)cccc3)c2
0.29588	Ic1c(cccc1)C(=O)Nc2c(F)ccc(NC(=O)c3c(c4ccncc4)cccc3)c2
0.29588	Ic1c(cccc1)C(=O)Nc2c(F)ccc(NC(=O)c3c(c4ccncc4)cccc3)c2
0.29588	Ic1c(cccc1)C(=O)Nc2c(F)ccc(NC(=O)c3c(c4ccncc4)cccc3)c2
0.29588	Ic1c(cccc1)C(=O)Nc2c(F)ccc(NC(=O)c3c(c4ccncc4)cccc3)c2
0.29588	Ic1c(cccc1)C(=O)Nc2c(F)ccc(NC(=O)c3c(c4ccncc4)cccc3)c2
0.29588	Ic1c(cccc1)C(=O)Nc2c(F)ccc(NC(=O)c3c(c4ccncc4)cccc3)c2
0.29588	Ic1c(cccc1)C(=O)Nc2c(F)ccc(NC(=O)c3c(c4ccncc4)cccc3)c2
0.29588	Ic1c(cccc1)C(=O)Nc2c(F)ccc(NC(=O)c3c(c4ccncc4)cccc3)c2
0.29588	Ic1c(cccc1)C(=O)Nc2c(F)ccc(NC(=O)c3c(c4ccncc4)cccc3)c2
0.295276	S1C(=NC(c2ccc(cc2)C(=O)Nc3cc(ccc3)C4(N)CC4)=C1)C
0.295276	S1C(=NC(c2ccc(cc2)C(=O)Nc3cc(ccc3)C4(N)CC4)=C1)C
0.295276	S1C(=NC(c2ccc(cc2)C(=O)Nc3cc(ccc3)C4(N)CC4)=C1)C
0.295276	S1C(=NC(c2ccc(cc2)C(=O)Nc3cc(ccc3)C4(N)CC4)=C1)C
0.295276	S1C(=NC(c2ccc(cc2)C(=O)Nc3cc(ccc3)C4(N)CC4)=C1)C
0.295276	S1C(=NC(c2ccc(cc2)C(=O)Nc3cc(ccc3)C4(N)CC4)=C1)C
0.295276	S1C(=NC(c2ccc(cc2)C(=O)Nc3cc(ccc3)C4(N)CC4)=C1)C
0.295276	S1C(=NC(c2ccc(cc2)C(=O)Nc3cc(ccc3)C4(N)CC4)=C1)C
0.295276	S1C(=NC(c2ccc(cc2)C(=O)Nc3cc(ccc3)C4(N)CC4)=C1)C
0.295276	S1C(=NC(c2ccc(cc2)C(=O)Nc3cc(ccc3)C4(N)CC4)=C1)C
0.295154	FC(F)(F)COCc1ccc(cc1)C(=O)Nc2cc(c3ccccc3)ccc2
0.295154	FC(F)(F)COCc1ccc(cc1)C(=O)Nc2cc(c3ccccc3)ccc2
0.295154	FC(F)(F)COCc1ccc(cc1)C(=O)Nc2cc(c3ccccc3)ccc2
0.295154	FC(F)(F)COCc1ccc(cc1)C(=O)Nc2cc(c3ccccc3)ccc2
0.295154	FC(F)(F)COCc1ccc(cc1)C(=O)Nc2cc(c3ccccc3)ccc2
0.295154	FC(F)(F)COCc1ccc(cc1)C(=O)Nc2cc(c3ccccc3)ccc2
0.295154	FC(F)(F)COCc1ccc(cc1)C(=O)Nc2cc(c3ccccc3)ccc2
0.295154	FC(F)(F)COCc1ccc(cc1)C(=O)Nc2cc(c3ccccc3)ccc2
0.295154	FC(F)(F)COCc1ccc(cc1)C(=O)Nc2cc(c3ccccc3)ccc2
0.295154	FC(F)(F)COCc1ccc(cc1)C(=O)Nc2cc(c3ccccc3)ccc2
0.294821	S(=O)(=O)(c1ccccc1)Cc2ccc(cc2)C(=O)Nc3cc(c(N)cc3)C
0.294776	Fc1c(NC(=O)OC)cc(NC(=O)C=2ON=C(c3ccc(cc3)C)C2)cc1
0.294776	Fc1c(NC(=O)OC)cc(NC(=O)C=2ON=C(c3ccc(cc3)C)C2)cc1
0.294776	Fc1c(NC(=O)OC)cc(NC(=O)C=2ON=C(c3ccc(cc3)C)C2)cc1
0.294776	Fc1c(NC(=O)OC)cc(NC(=O)C=2ON=C(c3ccc(cc3)C)C2)cc1
0.294776	Fc1c(NC(=O)OC)cc(NC(=O)C=2ON=C(c3ccc(cc3)C)C2)cc1
0.294776	Fc1c(NC(=O)OC)cc(NC(=O)C=2ON=C(c3ccc(cc3)C)C2)cc1
0.294776	Fc1c(NC(=O)OC)cc(NC(=O)C=2ON=C(c3ccc(cc3)C)C2)cc1
0.294776	Fc1c(NC(=O)OC)cc(NC(=O)C=2ON=C(c3ccc(cc3)C)C2)cc1
0.294776	Fc1c(NC(=O)OC)cc(NC(=O)C=2ON=C(c3ccc(cc3)C)C2)cc1
0.294776	Fc1c(NC(=O)OC)cc(NC(=O)C=2ON=C(c3ccc(cc3)C)C2)cc1
0.294574	O=C(Nc1ccc(cc1)C(=O)NCc2c(c3cnccc3)cccc2)NC(C)C
0.294521	Fc1cc(OC)c(Nc2ncnc(NCc3cc(NC(=O)c4ncccc4)ccc3)c2)cc1
0.294521	Fc1cc(OC)c(Nc2ncnc(NCc3cc(NC(=O)c4ncccc4)ccc3)c2)cc1
0.294521	Fc1cc(OC)c(Nc2ncnc(NCc3cc(NC(=O)c4ncccc4)ccc3)c2)cc1
0.294521	Fc1cc(OC)c(Nc2ncnc(NCc3cc(NC(=O)c4ncccc4)ccc3)c2)cc1
0.294521	Fc1cc(OC)c(Nc2ncnc(NCc3cc(NC(=O)c4ncccc4)ccc3)c2)cc1
0.294521	Fc1cc(OC)c(Nc2ncnc(NCc3cc(NC(=O)c4ncccc4)ccc3)c2)cc1
0.294521	Fc1cc(OC)c(Nc2ncnc(NCc3cc(NC(=O)c4ncccc4)ccc3)c2)cc1
0.294521	Fc1cc(OC)c(Nc2ncnc(NCc3cc(NC(=O)c4ncccc4)ccc3)c2)cc1
0.294521	Fc1cc(OC)c(Nc2ncnc(NCc3cc(NC(=O)c4ncccc4)ccc3)c2)cc1
0.294521	Fc1cc(OC)c(Nc2ncnc(NCc3cc(NC(=O)c4ncccc4)ccc3)c2)cc1
0.29434	S1C(=NC(c2ccc(cc2)C(=O)NCc3c(c4cnccc4)cccc3)=C1)C
0.29434	S1C(=NC(c2ccc(cc2)C(=O)NCc3c(c4cnccc4)cccc3)=C1)C
0.29434	S1C(=NC(c2ccc(cc2)C(=O)NCc3c(c4cnccc4)cccc3)=C1)C
0.29434	S1C(=NC(c2ccc(cc2)C(=O)NCc3c(c4cnccc4)cccc3)=C1)C
0.29434	S1C(=NC(c2ccc(cc2)C(=O)NCc3c(c4cnccc4)cccc3)=C1)C
0.29434	S1C(=NC(c2ccc(cc2)C(=O)NCc3c(c4cnccc4)cccc3)=C1)C
0.29434	S1C(=NC(c2ccc(cc2)C(=O)NCc3c(c4cnccc4)cccc3)=C1)C
0.29434	S1C(=NC(c2ccc(cc2)C(=O)NCc3c(c4cnccc4)cccc3)=C1)C
0.29434	S1C(=NC(c2ccc(cc2)C(=O)NCc3c(c4cnccc4)cccc3)=C1)C
0.29434	S1C(=NC(c2ccc(cc2)C(=O)NCc3c(c4cnccc4)cccc3)=C1)C
0.293706	Clc1c(Cl)ccc(c1)C(=O)Nc2cc(O)c(cc2)C=3ON=C(N3)c4cc(Cl)c(cc4)C
0.293706	Clc1c(Cl)ccc(c1)C(=O)Nc2cc(O)c(cc2)C=3ON=C(N3)c4cc(Cl)c(cc4)C
0.293706	Clc1c(Cl)ccc(c1)C(=O)Nc2cc(O)c(cc2)C=3ON=C(N3)c4cc(Cl)c(cc4)C
0.293706	Clc1c(Cl)ccc(c1)C(=O)Nc2cc(O)c(cc2)C=3ON=C(N3)c4cc(Cl)c(cc4)C
0.293706	Clc1c(Cl)ccc(c1)C(=O)Nc2cc(O)c(cc2)C=3ON=C(N3)c4cc(Cl)c(cc4)C
0.293706	Clc1c(Cl)ccc(c1)C(=O)Nc2cc(O)c(cc2)C=3ON=C(N3)c4cc(Cl)c(cc4)C
0.293706	Clc1c(Cl)ccc(c1)C(=O)Nc2cc(O)c(cc2)C=3ON=C(N3)c4cc(Cl)c(cc4)C
0.293706	Clc1c(Cl)ccc(c1)C(=O)Nc2cc(O)c(cc2)C=3ON=C(N3)c4cc(Cl)c(cc4)C
0.293706	Clc1c(Cl)ccc(c1)C(=O)Nc2cc(O)c(cc2)C=3ON=C(N3)c4cc(Cl)c(cc4)C
0.293706	Clc1c(Cl)ccc(c1)C(=O)Nc2cc(O)c(cc2)C=3ON=C(N3)c4cc(Cl)c(cc4)C
0.293706	Clc1cc(c2cnc(cc2)C(=O)Nc3cc(c(N4C(=O)CCC4=O)cc3)C)ccc1
0.293706	Clc1cc(c2cnc(cc2)C(=O)Nc3cc(c(N4C(=O)CCC4=O)cc3)C)ccc1
0.293706	Clc1cc(c2cnc(cc2)C(=O)Nc3cc(c(N4C(=O)CCC4=O)cc3)C)ccc1
0.293706	Clc1cc(c2cnc(cc2)C(=O)Nc3cc(c(N4C(=O)CCC4=O)cc3)C)ccc1
0.293706	Clc1cc(c2cnc(cc2)C(=O)Nc3cc(c(N4C(=O)CCC4=O)cc3)C)ccc1
0.293706	Clc1cc(c2cnc(cc2)C(=O)Nc3cc(c(N4C(=O)CCC4=O)cc3)C)ccc1
0.293706	Clc1cc(c2cnc(cc2)C(=O)Nc3cc(c(N4C(=O)CCC4=O)cc3)C)ccc1
0.293706	Clc1cc(c2cnc(cc2)C(=O)Nc3cc(c(N4C(=O)CCC4=O)cc3)C)ccc1
0.293706	Clc1cc(c2cnc(cc2)C(=O)Nc3cc(c(N4C(=O)CCC4=O)cc3)C)ccc1
0.293706	Clc1cc(c2cnc(cc2)C(=O)Nc3cc(c(N4C(=O)CCC4=O)cc3)C)ccc1
0.293651	O=C(Nc1c(cc(cc1)C(=O)NCC(C)C)C)c2ccc(cc2)COc3ccccc3
0.293651	O=C(Nc1c(cc(cc1)C(=O)NCC(C)C)C)c2ccc(cc2)COc3ccccc3
0.293651	O=C(Nc1c(cc(cc1)C(=O)NCC(C)C)C)c2ccc(cc2)COc3ccccc3
0.293651	O=C(Nc1c(cc(cc1)C(=O)NCC(C)C)C)c2ccc(cc2)COc3ccccc3
0.293651	O=C(Nc1c(cc(cc1)C(=O)NCC(C)C)C)c2ccc(cc2)COc3ccccc3
0.293651	O=C(Nc1c(cc(cc1)C(=O)NCC(C)C)C)c2ccc(cc2)COc3ccccc3
0.293651	O=C(Nc1c(cc(cc1)C(=O)NCC(C)C)C)c2ccc(cc2)COc3ccccc3
0.293651	O=C(Nc1c(cc(cc1)C(=O)NCC(C)C)C)c2ccc(cc2)COc3ccccc3
0.293651	O=C(Nc1c(cc(cc1)C(=O)NCC(C)C)C)c2ccc(cc2)COc3ccccc3
0.293651	O=C(Nc1c(cc(cc1)C(=O)NCC(C)C)C)c2ccc(cc2)COc3ccccc3
0.293436	O=C(Nc1c(ccc(N2N=CC=C2)c1)C)c3ccc(OC4CC4)cc3
0.293436	O=C(Nc1c(ccc(N2N=CC=C2)c1)C)c3ccc(OC4CC4)cc3
0.293436	O=C(Nc1c(ccc(N2N=CC=C2)c1)C)c3ccc(OC4CC4)cc3
0.293436	O=C(Nc1c(ccc(N2N=CC=C2)c1)C)c3ccc(OC4CC4)cc3
0.293436	O=C(Nc1c(ccc(N2N=CC=C2)c1)C)c3ccc(OC4CC4)cc3
0.293436	O=C(Nc1c(ccc(N2N=CC=C2)c1)C)c3ccc(OC4CC4)cc3
0.293436	O=C(Nc1c(ccc(N2N=CC=C2)c1)C)c3ccc(OC4CC4)cc3
0.293436	O=C(Nc1c(ccc(N2N=CC=C2)c1)C)c3ccc(OC4CC4)cc3
0.293436	O=C(Nc1c(ccc(N2N=CC=C2)c1)C)c3ccc(OC4CC4)cc3
0.293436	O=C(Nc1c(ccc(N2N=CC=C2)c1)C)c3ccc(OC4CC4)cc3
0.292969	O=C(Nc1ccc(cc1)C2=NC(=C(N2)C)C)c3cc(ccc3)CN4C=NC=C4
0.292969	O=C(Nc1ccc(cc1)C2=NC(=C(N2)C)C)c3cc(ccc3)CN4C=NC=C4
0.292969	O=C(Nc1ccc(cc1)C2=NC(=C(N2)C)C)c3cc(ccc3)CN4C=NC=C4
0.292969	O=C(Nc1ccc(cc1)C2=NC(=C(N2)C)C)c3cc(ccc3)CN4C=NC=C4
0.292969	O=C(Nc1ccc(cc1)C2=NC(=C(N2)C)C)c3cc(ccc3)CN4C=NC=C4
0.292969	O=C(Nc1ccc(cc1)C2=NC(=C(N2)C)C)c3cc(ccc3)CN4C=NC=C4
0.292969	O=C(Nc1ccc(cc1)C2=NC(=C(N2)C)C)c3cc(ccc3)CN4C=NC=C4
0.292969	O=C(Nc1ccc(cc1)C2=NC(=C(N2)C)C)c3cc(ccc3)CN4C=NC=C4
0.292969	O=C(Nc1ccc(cc1)C2=NC(=C(N2)C)C)c3cc(ccc3)CN4C=NC=C4
0.292969	O=C(Nc1ccc(cc1)C2=NC(=C(N2)C)C)c3cc(ccc3)CN4C=NC=C4
0.292593	O=C(Nc1cc2N=C(Nc2cc1)CN3CCN(CC3)C)c4cc5N=C(Nc5cc4)c6ccccc6
0.292593	O=C(Nc1cc2N=C(Nc2cc1)CN3CCN(CC3)C)c4cc5N=C(Nc5cc4)c6ccccc6
0.292593	O=C(Nc1cc2N=C(Nc2cc1)CN3CCN(CC3)C)c4cc5N=C(Nc5cc4)c6ccccc6
0.292593	O=C(Nc1cc2N=C(Nc2cc1)CN3CCN(CC3)C)c4cc5N=C(Nc5cc4)c6ccccc6
0.292593	O=C(Nc1cc2N=C(Nc2cc1)CN3CCN(CC3)C)c4cc5N=C(Nc5cc4)c6ccccc6
0.292593	O=C(Nc1cc2N=C(Nc2cc1)CN3CCN(CC3)C)c4cc5N=C(Nc5cc4)c6ccccc6
0.292593	O=C(Nc1cc2N=C(Nc2cc1)CN3CCN(CC3)C)c4cc5N=C(Nc5cc4)c6ccccc6
0.292593	O=C(Nc1cc2N=C(Nc2cc1)CN3CCN(CC3)C)c4cc5N=C(Nc5cc4)c6ccccc6
0.292593	O=C(Nc1cc2N=C(Nc2cc1)CN3CCN(CC3)C)c4cc5N=C(Nc5cc4)c6ccccc6
0.292593	O=C(Nc1cc2N=C(Nc2cc1)CN3CCN(CC3)C)c4cc5N=C(Nc5cc4)c6ccccc6
0.292373	Clc1cc(Cl)cc(c1)C(=O)Nc2ccc(cc2)C(=O)Nc3cc(c(cc3)C)C(=O)C
0.292373	Clc1cc(Cl)cc(c1)C(=O)Nc2ccc(cc2)C(=O)Nc3cc(c(cc3)C)C(=O)C
0.292373	Clc1cc(Cl)cc(c1)C(=O)Nc2ccc(cc2)C(=O)Nc3cc(c(cc3)C)C(=O)C
0.292373	Clc1cc(Cl)cc(c1)C(=O)Nc2ccc(cc2)C(=O)Nc3cc(c(cc3)C)C(=O)C
0.292373	Clc1cc(Cl)cc(c1)C(=O)Nc2ccc(cc2)C(=O)Nc3cc(c(cc3)C)C(=O)C
0.292373	Clc1cc(Cl)cc(c1)C(=O)Nc2ccc(cc2)C(=O)Nc3cc(c(cc3)C)C(=O)C
0.292373	Clc1cc(Cl)cc(c1)C(=O)Nc2ccc(cc2)C(=O)Nc3cc(c(cc3)C)C(=O)C
0.292373	Clc1cc(Cl)cc(c1)C(=O)Nc2ccc(cc2)C(=O)Nc3cc(c(cc3)C)C(=O)C
0.292373	Clc1cc(Cl)cc(c1)C(=O)Nc2ccc(cc2)C(=O)Nc3cc(c(cc3)C)C(=O)C
0.292373	Clc1cc(Cl)cc(c1)C(=O)Nc2ccc(cc2)C(=O)Nc3cc(c(cc3)C)C(=O)C
0.292135	O=C(Nc1cc(c(cc1)C)C(=O)C)c2c(nccc2)NC(C)C
0.292135	O=C(Nc1cc(c(cc1)C)C(=O)C)c2c(nccc2)NC(C)C
0.292135	O=C(Nc1cc(c(cc1)C)C(=O)C)c2c(nccc2)NC(C)C
0.292135	O=C(Nc1cc(c(cc1)C)C(=O)C)c2c(nccc2)NC(C)C
0.292135	O=C(Nc1cc(c(cc1)C)C(=O)C)c2c(nccc2)NC(C)C
0.292135	O=C(Nc1cc(c(cc1)C)C(=O)C)c2c(nccc2)NC(C)C
0.292135	O=C(Nc1cc(c(cc1)C)C(=O)C)c2c(nccc2)NC(C)C
0.292135	O=C(Nc1cc(c(cc1)C)C(=O)C)c2c(nccc2)NC(C)C
0.292135	O=C(Nc1cc(c(cc1)C)C(=O)C)c2c(nccc2)NC(C)C
0.292135	O=C(Nc1cc(c(cc1)C)C(=O)C)c2c(nccc2)NC(C)C
0.291815	BrC1=NN2C(=N1)C=CC(C(=O)Nc3ccc(c4nc(ncc4)C)cc3)=C2
0.291667	Brc1c2nccnc2cc(c1)C(=O)Nc3c(ccc(NC(=O)c4ccccc4)c3)C
0.291667	Ic1c(cccc1)C(=O)Nc2c(F)ccc(NC(=O)C=3ON=C(c4ccc(cc4)C)C3)c2
0.291667	Ic1c(cccc1)C(=O)Nc2c(F)ccc(NC(=O)C=3ON=C(c4ccc(cc4)C)C3)c2
0.290598	Fc1cncc(c2cc(NC(=O)C=O)c(cc2)C)c1
0.289855	O=C(Nc1cc(c(cc1)C)C(=O)C)c2cncc(c3c(cc(OC)cc3)C)c2
0.289855	O=C(Nc1cc(c(cc1)C)C(=O)C)c2cncc(c3c(cc(OC)cc3)C)c2
0.289855	O=C(Nc1cc(c(cc1)C)C(=O)C)c2cncc(c3c(cc(OC)cc3)C)c2
0.289855	O=C(Nc1cc(c(cc1)C)C(=O)C)c2cncc(c3c(cc(OC)cc3)C)c2
0.289855	O=C(Nc1cc(c(cc1)C)C(=O)C)c2cncc(c3c(cc(OC)cc3)C)c2
0.289855	O=C(Nc1cc(c(cc1)C)C(=O)C)c2cncc(c3c(cc(OC)cc3)C)c2
0.289855	O=C(Nc1cc(c(cc1)C)C(=O)C)c2cncc(c3c(cc(OC)cc3)C)c2
0.289855	O=C(Nc1cc(c(cc1)C)C(=O)C)c2cncc(c3c(cc(OC)cc3)C)c2
0.289855	O=C(Nc1cc(c(cc1)C)C(=O)C)c2cncc(c3c(cc(OC)cc3)C)c2
0.289855	O=C(Nc1cc(c(cc1)C)C(=O)C)c2cncc(c3c(cc(OC)cc3)C)c2
0.289753	O=C(Nc1c(OC)cccc1)c2ccc(NC(=O)C(=O)Nc3c(ccc(N4N=CC=C4)c3)C)cc2
0.289753	O=C(Nc1c(OC)cccc1)c2ccc(NC(=O)C(=O)Nc3c(ccc(N4N=CC=C4)c3)C)cc2
0.289753	O=C(Nc1c(OC)cccc1)c2ccc(NC(=O)C(=O)Nc3c(ccc(N4N=CC=C4)c3)C)cc2
0.289753	O=C(Nc1c(OC)cccc1)c2ccc(NC(=O)C(=O)Nc3c(ccc(N4N=CC=C4)c3)C)cc2
0.289753	O=C(Nc1c(OC)cccc1)c2ccc(NC(=O)C(=O)Nc3c(ccc(N4N=CC=C4)c3)C)cc2
0.289753	O=C(Nc1c(OC)cccc1)c2ccc(NC(=O)C(=O)Nc3c(ccc(N4N=CC=C4)c3)C)cc2
0.289753	O=C(Nc1c(OC)cccc1)c2ccc(NC(=O)C(=O)Nc3c(ccc(N4N=CC=C4)c3)C)cc2
0.289753	O=C(Nc1c(OC)cccc1)c2ccc(NC(=O)C(=O)Nc3c(ccc(N4N=CC=C4)c3)C)cc2
0.289753	O=C(Nc1c(OC)cccc1)c2ccc(NC(=O)C(=O)Nc3c(ccc(N4N=CC=C4)c3)C)cc2
0.289753	O=C(Nc1c(OC)cccc1)c2ccc(NC(=O)C(=O)Nc3c(ccc(N4N=CC=C4)c3)C)cc2
0.28972	Brc1ccc(cc1)C(=O)Nc2c(cccc2)C
0.28972	O=C(NCC1CC1)c2cc(NC(=O)C(=O)Nc3cc(ccc3)C=4N=C5N(C4)C=CC=C5C)c(cc2)C
0.289063	O=C(NCC1CC1)c2cc(NC(=O)C(=O)NCc3ccc(cc3)C(=O)NCC)c(cc2)C
0.288961	S(C1=NN=C(N1c2ccc(cc2)CC)c3ccncc3)CC(=O)Nc4ccc(cc4)C(=O)Nc5nc(ncc5)c6ccccc6
0.288961	S(C1=NN=C(N1c2ccc(cc2)CC)c3ccncc3)CC(=O)Nc4ccc(cc4)C(=O)Nc5nc(ncc5)c6ccccc6
0.288961	S(C1=NN=C(N1c2ccc(cc2)CC)c3ccncc3)CC(=O)Nc4ccc(cc4)C(=O)Nc5nc(ncc5)c6ccccc6
0.288961	S(C1=NN=C(N1c2ccc(cc2)CC)c3ccncc3)CC(=O)Nc4ccc(cc4)C(=O)Nc5nc(ncc5)c6ccccc6
0.288961	S(C1=NN=C(N1c2ccc(cc2)CC)c3ccncc3)CC(=O)Nc4ccc(cc4)C(=O)Nc5nc(ncc5)c6ccccc6
0.288961	S(C1=NN=C(N1c2ccc(cc2)CC)c3ccncc3)CC(=O)Nc4ccc(cc4)C(=O)Nc5nc(ncc5)c6ccccc6
0.288961	S(C1=NN=C(N1c2ccc(cc2)CC)c3ccncc3)CC(=O)Nc4ccc(cc4)C(=O)Nc5nc(ncc5)c6ccccc6
0.288961	S(C1=NN=C(N1c2ccc(cc2)CC)c3ccncc3)CC(=O)Nc4ccc(cc4)C(=O)Nc5nc(ncc5)c6ccccc6
0.288961	S(C1=NN=C(N1c2ccc(cc2)CC)c3ccncc3)CC(=O)Nc4ccc(cc4)C(=O)Nc5nc(ncc5)c6ccccc6
0.288961	S(C1=NN=C(N1c2ccc(cc2)CC)c3ccncc3)CC(=O)Nc4ccc(cc4)C(=O)Nc5nc(ncc5)c6ccccc6
0.288591	Clc1c(NS(=O)(=O)c2ccc(F)cc2)cc(cc1)C(=O)Nc3cc(c(N4CCN(CC4)CC)cc3)C
0.288591	Clc1c(NS(=O)(=O)c2ccc(F)cc2)cc(cc1)C(=O)Nc3cc(c(N4CCN(CC4)CC)cc3)C
0.288591	Clc1c(NS(=O)(=O)c2ccc(F)cc2)cc(cc1)C(=O)Nc3cc(c(N4CCN(CC4)CC)cc3)C
0.288591	Clc1c(NS(=O)(=O)c2ccc(F)cc2)cc(cc1)C(=O)Nc3cc(c(N4CCN(CC4)CC)cc3)C
0.288591	Clc1c(NS(=O)(=O)c2ccc(F)cc2)cc(cc1)C(=O)Nc3cc(c(N4CCN(CC4)CC)cc3)C
0.288591	Clc1c(NS(=O)(=O)c2ccc(F)cc2)cc(cc1)C(=O)Nc3cc(c(N4CCN(CC4)CC)cc3)C
0.288591	Clc1c(NS(=O)(=O)c2ccc(F)cc2)cc(cc1)C(=O)Nc3cc(c(N4CCN(CC4)CC)cc3)C
0.288462	Clc1ccc(cc1)C2=NN(c3ccccc3)C(C(=O)Nc4cc(c(N5CCN(CC5)CC)cc4)C)=C2
0.288194	S1C(=NC=C1C(=O)Nc2cc(Oc3nccc(c3)C)c(cc2)C)c4ccccc4
0.288194	S1C(=NC=C1C(=O)Nc2cc(Oc3nccc(c3)C)c(cc2)C)c4ccccc4
0.288194	S1C(=NC=C1C(=O)Nc2cc(Oc3nccc(c3)C)c(cc2)C)c4ccccc4
0.288194	S1C(=NC=C1C(=O)Nc2cc(Oc3nccc(c3)C)c(cc2)C)c4ccccc4
0.288194	Clc1cc(ccc1)COc2cc(c(NC(=O)C=3ON=C(c4ccc(cc4)C)C3)cc2)C
0.288194	Clc1cc(ccc1)COc2cc(c(NC(=O)C=3ON=C(c4ccc(cc4)C)C3)cc2)C
0.287719	S(=O)(=O)(N(c1ccc(OC)cc1)C)c2cc(ccc2)C(=O)Nc3c(ccc(NC(=O)c4ccccc4)c3)C
0.287719	S(=O)(=O)(N(c1ccc(OC)cc1)C)c2cc(ccc2)C(=O)Nc3c(ccc(NC(=O)c4ccccc4)c3)C
0.287719	S(=O)(=O)(N(c1ccc(OC)cc1)C)c2cc(ccc2)C(=O)Nc3c(ccc(NC(=O)c4ccccc4)c3)C
0.287719	S(=O)(=O)(N(c1ccc(OC)cc1)C)c2cc(ccc2)C(=O)Nc3c(ccc(NC(=O)c4ccccc4)c3)C
0.287719	[O-][N+](=O)c1c(ccc(c1)C(=O)Nc2cc(c(N3CCN(CC3)CC)cc2)C)CC
0.287719	[O-][N+](=O)c1c(ccc(c1)C(=O)Nc2cc(c(N3CCN(CC3)CC)cc2)C)CC
0.287719	[O-][N+](=O)c1c(ccc(c1)C(=O)Nc2cc(c(N3CCN(CC3)CC)cc2)C)CC
0.287719	[O-][N+](=O)c1c(ccc(c1)C(=O)Nc2cc(c(N3CCN(CC3)CC)cc2)C)CC
0.287719	[O-][N+](=O)c1c(ccc(c1)C(=O)Nc2cc(c(N3CCN(CC3)CC)cc2)C)CC
0.287719	[O-][N+](=O)c1c(ccc(c1)C(=O)Nc2cc(c(N3CCN(CC3)CC)cc2)C)CC
0.287719	[O-][N+](=O)c1c(ccc(c1)C(=O)Nc2cc(c(N3CCN(CC3)CC)cc2)C)CC
0.287719	[O-][N+](=O)c1c(ccc(c1)C(=O)Nc2cc(c(N3CCN(CC3)CC)cc2)C)CC
0.287719	[O-][N+](=O)c1c(ccc(c1)C(=O)Nc2cc(c(N3CCN(CC3)CC)cc2)C)CC
0.2875	S1C(=NC=C1)c2ccc(NC(=O)c3ccc(cc3)C=4N=C(SC4)C)cc2
0.2875	S1C(=NC=C1)c2ccc(NC(=O)c3ccc(cc3)C=4N=C(SC4)C)cc2
0.2875	S1C(=NC=C1)c2ccc(NC(=O)c3ccc(cc3)C=4N=C(SC4)C)cc2
0.2875	S1C(=NC=C1)c2ccc(NC(=O)c3ccc(cc3)C=4N=C(SC4)C)cc2
0.2875	S1C(=NC=C1)c2ccc(NC(=O)c3ccc(cc3)C=4N=C(SC4)C)cc2
0.2875	S1C(=NC=C1)c2ccc(NC(=O)c3ccc(cc3)C=4N=C(SC4)C)cc2
0.2875	S1C(=NC=C1)c2ccc(NC(=O)c3ccc(cc3)C=4N=C(SC4)C)cc2
0.2875	S1C(=NC=C1)c2ccc(NC(=O)c3ccc(cc3)C=4N=C(SC4)C)cc2
0.2875	S1C(=NC=C1)c2ccc(NC(=O)c3ccc(cc3)C=4N=C(SC4)C)cc2
0.2875	S1C(=NC=C1)c2ccc(NC(=O)c3ccc(cc3)C=4N=C(SC4)C)cc2
0.286822	O=C(NC1=NC(c2ccccc2)=CN1)C3=NN(C=C3)Cc4ccccc4
0.286822	O=C(NC1=NC(c2ccccc2)=CN1)C3=NN(C=C3)Cc4ccccc4
0.286822	O=C(NC1=NC(c2ccccc2)=CN1)C3=NN(C=C3)Cc4ccccc4
0.286822	O=C(NC1=NC(c2ccccc2)=CN1)C3=NN(C=C3)Cc4ccccc4
0.286822	O=C(NC1=NC(c2ccccc2)=CN1)C3=NN(C=C3)Cc4ccccc4
0.286822	O=C(NC1=NC(c2ccccc2)=CN1)C3=NN(C=C3)Cc4ccccc4
0.286822	O=C(NC1=NC(c2ccccc2)=CN1)C3=NN(C=C3)Cc4ccccc4
0.286822	O=C(NC1=NC(c2ccccc2)=CN1)C3=NN(C=C3)Cc4ccccc4
0.286822	O=C(NC1=NC(c2ccccc2)=CN1)C3=NN(C=C3)Cc4ccccc4
0.286822	O=C(NC1=NC(c2ccccc2)=CN1)C3=NN(C=C3)Cc4ccccc4
0.286765	S1(=O)(=O)CCN(Cc2cc(ccc2)C(=O)NC3=NC(=NN3)C=4SC=CC4)CC1
0.286765	S1(=O)(=O)CCN(Cc2cc(ccc2)C(=O)NC3=NC(=NN3)C=4SC=CC4)CC1
0.286765	S1(=O)(=O)CCN(Cc2cc(ccc2)C(=O)NC3=NC(=NN3)C=4SC=CC4)CC1
0.286765	S1(=O)(=O)CCN(Cc2cc(ccc2)C(=O)NC3=NC(=NN3)C=4SC=CC4)CC1
0.286765	S1(=O)(=O)CCN(Cc2cc(ccc2)C(=O)NC3=NC(=NN3)C=4SC=CC4)CC1
0.286765	S1(=O)(=O)CCN(Cc2cc(ccc2)C(=O)NC3=NC(=NN3)C=4SC=CC4)CC1
0.286765	S1(=O)(=O)CCN(Cc2cc(ccc2)C(=O)NC3=NC(=NN3)C=4SC=CC4)CC1
0.286765	S1(=O)(=O)CCN(Cc2cc(ccc2)C(=O)NC3=NC(=NN3)C=4SC=CC4)CC1
0.286765	S1(=O)(=O)CCN(Cc2cc(ccc2)C(=O)NC3=NC(=NN3)C=4SC=CC4)CC1
0.286765	S1(=O)(=O)CCN(Cc2cc(ccc2)C(=O)NC3=NC(=NN3)C=4SC=CC4)CC1
0.28629	Fc1c(cccc1)C(=O)Nc2c(ccc(c2)C(=O)O)C
0.28629	Fc1c(cccc1)C(=O)Nc2c(ccc(c2)C(=O)O)C
0.28629	Fc1c(cccc1)C(=O)Nc2c(ccc(c2)C(=O)O)C
0.28629	Fc1c(cccc1)C(=O)Nc2c(ccc(c2)C(=O)O)C
0.286195	S1C(C(=O)Nc2c(cc(cc2)C(=O)NCC3C(CN(Cc4ccccc4)C3)C)C)=CC=C1
0.286195	S1C(C(=O)Nc2c(cc(cc2)C(=O)NCC3C(CN(Cc4ccccc4)C3)C)C)=CC=C1
0.286195	S1C(C(=O)Nc2c(cc(cc2)C(=O)NCC3C(CN(Cc4ccccc4)C3)C)C)=CC=C1
0.286195	S1C(C(=O)Nc2c(cc(cc2)C(=O)NCC3C(CN(Cc4ccccc4)C3)C)C)=CC=C1
0.286195	S1C(C(=O)Nc2c(cc(cc2)C(=O)NCC3C(CN(Cc4ccccc4)C3)C)C)=CC=C1
0.286195	S1C(C(=O)Nc2c(cc(cc2)C(=O)NCC3C(CN(Cc4ccccc4)C3)C)C)=CC=C1
0.286195	S1C(C(=O)Nc2c(cc(cc2)C(=O)NCC3C(CN(Cc4ccccc4)C3)C)C)=CC=C1
0.286195	S1C(C(=O)Nc2c(cc(cc2)C(=O)NCC3C(CN(Cc4ccccc4)C3)C)C)=CC=C1
0.286195	S1C(C(=O)Nc2c(cc(cc2)C(=O)NCC3C(CN(Cc4ccccc4)C3)C)C)=CC=C1
0.286195	S1C(C(=O)Nc2c(cc(cc2)C(=O)NCC3C(CN(Cc4ccccc4)C3)C)C)=CC=C1
0.285714	S1C(=NC=C1Cc2cc(ccc2)C(=O)Nc3cc(Oc4nccc(c4)C)c(cc3)C)C
0.285714	S1C(=NC=C1Cc2cc(ccc2)C(=O)Nc3cc(Oc4nccc(c4)C)c(cc3)C)C
0.285223	Clc1c(ccc(F)c1)C(=O)NC=2SC(C(=O)Nc3c(ccc(NC(=O)c4ccccc4)c3)C)=C(C2)C
0.285223	Clc1c(ccc(F)c1)C(=O)NC=2SC(C(=O)Nc3c(ccc(NC(=O)c4ccccc4)c3)C)=C(C2)C
0.285223	Clc1c(ccc(F)c1)C(=O)NC=2SC(C(=O)Nc3c(ccc(NC(=O)c4ccccc4)c3)C)=C(C2)C
0.285223	Clc1c(ccc(F)c1)C(=O)NC=2SC(C(=O)Nc3c(ccc(NC(=O)c4ccccc4)c3)C)=C(C2)C
0.285223	Clc1c(ccc(F)c1)C(=O)NC=2SC(C(=O)Nc3c(ccc(NC(=O)c4ccccc4)c3)C)=C(C2)C
0.285223	Clc1c(ccc(F)c1)C(=O)NC=2SC(C(=O)Nc3c(ccc(NC(=O)c4ccccc4)c3)C)=C(C2)C
0.285223	Clc1c(ccc(F)c1)C(=O)NC=2SC(C(=O)Nc3c(ccc(NC(=O)c4ccccc4)c3)C)=C(C2)C
0.285223	Clc1c(ccc(F)c1)C(=O)NC=2SC(C(=O)Nc3c(ccc(NC(=O)c4ccccc4)c3)C)=C(C2)C
0.285223	Clc1c(ccc(F)c1)C(=O)NC=2SC(C(=O)Nc3c(ccc(NC(=O)c4ccccc4)c3)C)=C(C2)C
0.285223	Clc1c(ccc(F)c1)C(=O)NC=2SC(C(=O)Nc3c(ccc(NC(=O)c4ccccc4)c3)C)=C(C2)C
0.285088	Clc1cc(Cl)cc(c1)C(=O)Nc2ccc(cc2)C(=O)Nc3cc(c(N)cc3)C
0.285088	Clc1cc(Cl)cc(c1)C(=O)Nc2ccc(cc2)C(=O)Nc3cc(c(N)cc3)C
0.285088	Clc1cc(Cl)cc(c1)C(=O)Nc2ccc(cc2)C(=O)Nc3cc(c(N)cc3)C
0.285088	Clc1cc(Cl)cc(c1)C(=O)Nc2ccc(cc2)C(=O)Nc3cc(c(N)cc3)C
0.285088	Clc1cc(Cl)cc(c1)C(=O)Nc2ccc(cc2)C(=O)Nc3cc(c(N)cc3)C
0.285088	Clc1cc(Cl)cc(c1)C(=O)Nc2ccc(cc2)C(=O)Nc3cc(c(N)cc3)C
0.285088	Clc1cc(Cl)cc(c1)C(=O)Nc2ccc(cc2)C(=O)Nc3cc(c(N)cc3)C
0.285088	Clc1cc(Cl)cc(c1)C(=O)Nc2ccc(cc2)C(=O)Nc3cc(c(N)cc3)C
0.285088	Clc1cc(Cl)cc(c1)C(=O)Nc2ccc(cc2)C(=O)Nc3cc(c(N)cc3)C
0.285088	Clc1cc(Cl)cc(c1)C(=O)Nc2ccc(cc2)C(=O)Nc3cc(c(N)cc3)C
0.284746	S(c1c(cc(cc1)C)C)Cc2cc(ccc2)C(=O)Nc3ncc(Nc4cc(OC(F)(F)F)ccc4)cc3
0.284746	S(c1c(cc(cc1)C)C)Cc2cc(ccc2)C(=O)Nc3ncc(Nc4cc(OC(F)(F)F)ccc4)cc3
0.284746	S(c1c(cc(cc1)C)C)Cc2cc(ccc2)C(=O)Nc3ncc(Nc4cc(OC(F)(F)F)ccc4)cc3
0.284746	S(c1c(cc(cc1)C)C)Cc2cc(ccc2)C(=O)Nc3ncc(Nc4cc(OC(F)(F)F)ccc4)cc3
0.284746	S(c1c(cc(cc1)C)C)Cc2cc(ccc2)C(=O)Nc3ncc(Nc4cc(OC(F)(F)F)ccc4)cc3
0.284746	S(c1c(cc(cc1)C)C)Cc2cc(ccc2)C(=O)Nc3ncc(Nc4cc(OC(F)(F)F)ccc4)cc3
0.284746	S(c1c(cc(cc1)C)C)Cc2cc(ccc2)C(=O)Nc3ncc(Nc4cc(OC(F)(F)F)ccc4)cc3
0.284746	S(c1c(cc(cc1)C)C)Cc2cc(ccc2)C(=O)Nc3ncc(Nc4cc(OC(F)(F)F)ccc4)cc3
0.284746	S(c1c(cc(cc1)C)C)Cc2cc(ccc2)C(=O)Nc3ncc(Nc4cc(OC(F)(F)F)ccc4)cc3
0.284746	S(c1c(cc(cc1)C)C)Cc2cc(ccc2)C(=O)Nc3ncc(Nc4cc(OC(F)(F)F)ccc4)cc3
0.284722	O=C(O)c1cc(NC(=O)C=2ON=C(c3ccc(cc3)C)C2)c(N4CCCCC4)cc1
0.284722	O=C(O)c1cc(NC(=O)C=2ON=C(c3ccc(cc3)C)C2)c(N4CCCCC4)cc1
0.284722	O=C(O)c1cc(NC(=O)C=2ON=C(c3ccc(cc3)C)C2)c(N4CCCCC4)cc1
0.284722	O=C(O)c1cc(NC(=O)C=2ON=C(c3ccc(cc3)C)C2)c(N4CCCCC4)cc1
0.284722	O=C(O)c1cc(NC(=O)C=2ON=C(c3ccc(cc3)C)C2)c(N4CCCCC4)cc1
0.284722	O=C(O)c1cc(NC(=O)C=2ON=C(c3ccc(cc3)C)C2)c(N4CCCCC4)cc1
0.284722	O=C(O)c1cc(NC(=O)C=2ON=C(c3ccc(cc3)C)C2)c(N4CCCCC4)cc1
0.284722	O=C(O)c1cc(NC(=O)C=2ON=C(c3ccc(cc3)C)C2)c(N4CCCCC4)cc1
0.284722	O=C(O)c1cc(NC(=O)C=2ON=C(c3ccc(cc3)C)C2)c(N4CCCCC4)cc1
0.284722	O=C(O)c1cc(NC(=O)C=2ON=C(c3ccc(cc3)C)C2)c(N4CCCCC4)cc1
0.284375	FC(F)(F)c1ccc(cc1)CN2C(=O)CN(C(=O)C(=O)Nc3c(ccc(c3)C(=O)NCC4CC4)C)CC2
0.284375	FC(F)(F)c1ccc(cc1)CN2C(=O)CN(C(=O)C(=O)Nc3c(ccc(c3)C(=O)NCC4CC4)C)CC2
0.284375	FC(F)(F)c1ccc(cc1)CN2C(=O)CN(C(=O)C(=O)Nc3c(ccc(c3)C(=O)NCC4CC4)C)CC2
0.284375	FC(F)(F)c1ccc(cc1)CN2C(=O)CN(C(=O)C(=O)Nc3c(ccc(c3)C(=O)NCC4CC4)C)CC2
0.284375	FC(F)(F)c1ccc(cc1)CN2C(=O)CN(C(=O)C(=O)Nc3c(ccc(c3)C(=O)NCC4CC4)C)CC2
0.284375	FC(F)(F)c1ccc(cc1)CN2C(=O)CN(C(=O)C(=O)Nc3c(ccc(c3)C(=O)NCC4CC4)C)CC2
0.284375	FC(F)(F)c1ccc(cc1)CN2C(=O)CN(C(=O)C(=O)Nc3c(ccc(c3)C(=O)NCC4CC4)C)CC2
0.284375	FC(F)(F)c1ccc(cc1)CN2C(=O)CN(C(=O)C(=O)Nc3c(ccc(c3)C(=O)NCC4CC4)C)CC2
0.284375	FC(F)(F)c1ccc(cc1)CN2C(=O)CN(C(=O)C(=O)Nc3c(ccc(c3)C(=O)NCC4CC4)C)CC2
0.284375	FC(F)(F)c1ccc(cc1)CN2C(=O)CN(C(=O)C(=O)Nc3c(ccc(c3)C(=O)NCC4CC4)C)CC2
0.284314	FC(F)(F)c1ccc(cc1)CN2C(=O)CN(C(=O)C(=O)Nc3c(ccc(NC(=O)Nc4ccccc4)c3)C)CC2
0.284133	S(=O)(c1ccc(cc1)C(=O)Nc2cc(Oc3nccc(c3)C)c(cc2)C)C(C)C
0.284133	S(=O)(c1ccc(cc1)C(=O)Nc2cc(Oc3nccc(c3)C)c(cc2)C)C(C)C
0.284133	S(=O)(c1ccc(cc1)C(=O)Nc2cc(Oc3nccc(c3)C)c(cc2)C)C(C)C
0.284133	S(=O)(c1ccc(cc1)C(=O)Nc2cc(Oc3nccc(c3)C)c(cc2)C)C(C)C
0.284133	S(=O)(c1ccc(cc1)C(=O)Nc2cc(Oc3nccc(c3)C)c(cc2)C)C(C)C
0.284133	S(=O)(c1ccc(cc1)C(=O)Nc2cc(Oc3nccc(c3)C)c(cc2)C)C(C)C
0.284133	S(=O)(c1ccc(cc1)C(=O)Nc2cc(Oc3nccc(c3)C)c(cc2)C)C(C)C
0.284133	S(=O)(c1ccc(cc1)C(=O)Nc2cc(Oc3nccc(c3)C)c(cc2)C)C(C)C
0.283636	O=C(Nc1cc(Oc2nccc(c2)C)c(cc1)C)c3ccc(cc3)C4COCC4
0.283636	O=C(Nc1cc(Oc2nccc(c2)C)c(cc1)C)c3ccc(cc3)C4COCC4
0.283636	O=C(Nc1cc(Oc2nccc(c2)C)c(cc1)C)c3ccc(cc3)C4COCC4
0.283636	O=C(Nc1cc(Oc2nccc(c2)C)c(cc1)C)c3ccc(cc3)C4COCC4
0.283636	O=C(Nc1cc(Oc2nccc(c2)C)c(cc1)C)c3ccc(cc3)C4COCC4
0.283636	O=C(Nc1cc(Oc2nccc(c2)C)c(cc1)C)c3ccc(cc3)C4COCC4
0.283582	S1C(=NC(c2ccc(cc2)C(=O)NCc3cc(NC(=O)C4CCC4)ccc3)=C1)C
0.283582	S1C(=NC(c2ccc(cc2)C(=O)NCc3cc(NC(=O)C4CCC4)ccc3)=C1)C
0.283582	S1C(=NC(c2ccc(cc2)C(=O)NCc3cc(NC(=O)C4CCC4)ccc3)=C1)C
0.283582	S1C(=NC(c2ccc(cc2)C(=O)NCc3cc(NC(=O)C4CCC4)ccc3)=C1)C
0.283582	S1C(=NC(c2ccc(cc2)C(=O)NCc3cc(NC(=O)C4CCC4)ccc3)=C1)C
0.283582	S1C(=NC(c2ccc(cc2)C(=O)NCc3cc(NC(=O)C4CCC4)ccc3)=C1)C
0.283582	S1C(=NC(c2ccc(cc2)C(=O)NCc3cc(NC(=O)C4CCC4)ccc3)=C1)C
0.283582	S1C(=NC(c2ccc(cc2)C(=O)NCc3cc(NC(=O)C4CCC4)ccc3)=C1)C
0.283582	S1C(=NC(c2ccc(cc2)C(=O)NCc3cc(NC(=O)C4CCC4)ccc3)=C1)C
0.283582	S1C(=NC(c2ccc(cc2)C(=O)NCc3cc(NC(=O)C4CCC4)ccc3)=C1)C
0.283537	[O-][N+](=O)c1cc(ccc1)C2=NN(c3ccccc3)C=C2C=CC(=O)Nc4c(ccc(NC(=O)c5ccccc5)c4)C
0.283537	[O-][N+](=O)c1cc(ccc1)C2=NN(c3ccccc3)C=C2C=CC(=O)Nc4c(ccc(NC(=O)c5ccccc5)c4)C
0.283537	[O-][N+](=O)c1cc(ccc1)C2=NN(c3ccccc3)C=C2C=CC(=O)Nc4c(ccc(NC(=O)c5ccccc5)c4)C
0.283537	[O-][N+](=O)c1cc(ccc1)C2=NN(c3ccccc3)C=C2C=CC(=O)Nc4c(ccc(NC(=O)c5ccccc5)c4)C
0.283537	[O-][N+](=O)c1cc(ccc1)C2=NN(c3ccccc3)C=C2C=CC(=O)Nc4c(ccc(NC(=O)c5ccccc5)c4)C
0.283537	[O-][N+](=O)c1cc(ccc1)C2=NN(c3ccccc3)C=C2C=CC(=O)Nc4c(ccc(NC(=O)c5ccccc5)c4)C
0.282528	Clc1c(NC(=O)C2CC2)cc(NC(=O)C(=O)Nc3c(ccc(c3)C(=O)NCC4CC4)C)cc1
0.282528	Clc1c(NC(=O)C2CC2)cc(NC(=O)C(=O)Nc3c(ccc(c3)C(=O)NCC4CC4)C)cc1
0.282528	Clc1c(NC(=O)C2CC2)cc(NC(=O)C(=O)Nc3c(ccc(c3)C(=O)NCC4CC4)C)cc1
0.282528	Clc1c(NC(=O)C2CC2)cc(NC(=O)C(=O)Nc3c(ccc(c3)C(=O)NCC4CC4)C)cc1
0.28223	O=C(Nc1cc(ncc1)N2CCN(CC2)C)c3cc4N=C(Nc4cc3)c5ccccc5
0.28223	O=C(Nc1cc(ncc1)N2CCN(CC2)C)c3cc4N=C(Nc4cc3)c5ccccc5
0.282051	O=C(NC)c1cc(NC(=O)C(=O)N)c(cc1)C
0.282051	O=C(NC)c1cc(NC(=O)C(=O)N)c(cc1)C
0.282051	O=C(NC)c1cc(NC(=O)C(=O)N)c(cc1)C
0.282051	O=C(NC)c1cc(NC(=O)C(=O)N)c(cc1)C
0.282051	O=C(NC)c1cc(NC(=O)C(=O)N)c(cc1)C
0.282051	O=C(NC)c1cc(NC(=O)C(=O)N)c(cc1)C
0.282051	O=C(NC)c1cc(NC(=O)C(=O)N)c(cc1)C
0.282051	O=C(NC)c1cc(NC(=O)C(=O)N)c(cc1)C
0.282051	O=C(NC)c1cc(NC(=O)C(=O)N)c(cc1)C
0.282051	O=C(NC)c1cc(NC(=O)C(=O)N)c(cc1)C
0.281879	Brc1cc(ccc1)COc2c(Cl)cc(cc2)C(=O)Nc3cc(Oc4nccc(c4)C)c(cc3)C
0.281879	Brc1cc(ccc1)COc2c(Cl)cc(cc2)C(=O)Nc3cc(Oc4nccc(c4)C)c(cc3)C
0.281879	Brc1cc(ccc1)COc2c(Cl)cc(cc2)C(=O)Nc3cc(Oc4nccc(c4)C)c(cc3)C
0.281879	Brc1cc(ccc1)COc2c(Cl)cc(cc2)C(=O)Nc3cc(Oc4nccc(c4)C)c(cc3)C
0.281879	Brc1cc(ccc1)COc2c(Cl)cc(cc2)C(=O)Nc3cc(Oc4nccc(c4)C)c(cc3)C
0.281879	Brc1cc(ccc1)COc2c(Cl)cc(cc2)C(=O)Nc3cc(Oc4nccc(c4)C)c(cc3)C
0.281879	Brc1cc(ccc1)COc2c(Cl)cc(cc2)C(=O)Nc3cc(Oc4nccc(c4)C)c(cc3)C
0.281879	Brc1cc(ccc1)COc2c(Cl)cc(cc2)C(=O)Nc3cc(Oc4nccc(c4)C)c(cc3)C
0.281879	Brc1cc(ccc1)COc2c(Cl)cc(cc2)C(=O)Nc3cc(Oc4nccc(c4)C)c(cc3)C
0.281879	Brc1cc(ccc1)COc2c(Cl)cc(cc2)C(=O)Nc3cc(Oc4nccc(c4)C)c(cc3)C
0.281746	S1C(=NC(c2ccc(cc2)C(=O)Nc3cnc(cc3)C(C)C)=C1)C
0.281746	S1C(=NC(c2ccc(cc2)C(=O)Nc3cnc(cc3)C(C)C)=C1)C
0.281746	S1C(=NC(c2ccc(cc2)C(=O)Nc3cnc(cc3)C(C)C)=C1)C
0.281746	S1C(=NC(c2ccc(cc2)C(=O)Nc3cnc(cc3)C(C)C)=C1)C
0.281746	S1C(=NC(c2ccc(cc2)C(=O)Nc3cnc(cc3)C(C)C)=C1)C
0.281746	S1C(=NC(c2ccc(cc2)C(=O)Nc3cnc(cc3)C(C)C)=C1)C
0.281746	S1C(=NC(c2ccc(cc2)C(=O)Nc3cnc(cc3)C(C)C)=C1)C
0.281746	S1C(=NC(c2ccc(cc2)C(=O)Nc3cnc(cc3)C(C)C)=C1)C
0.281513	O=C(NCC1CC1)c2cc(NC(=O)C=O)c(cc2)C
0.281513	O=C(NCC1CC1)c2cc(NC(=O)C=O)c(cc2)C
0.281513	O=C(NCC1CC1)c2cc(NC(=O)C=O)c(cc2)C
0.280822	O=C(OC(C)(C)C)Nc1c(OC)cc(NC(=O)c2nc(ncc2)N3CCOCC3)cc1
0.280822	O=C(OC(C)(C)C)Nc1c(OC)cc(NC(=O)c2nc(ncc2)N3CCOCC3)cc1
0.280822	O=C(OC(C)(C)C)Nc1c(OC)cc(NC(=O)c2nc(ncc2)N3CCOCC3)cc1
0.280822	O=C(OC(C)(C)C)Nc1c(OC)cc(NC(=O)c2nc(ncc2)N3CCOCC3)cc1
0.280822	O=C(OC(C)(C)C)Nc1c(OC)cc(NC(=O)c2nc(ncc2)N3CCOCC3)cc1
0.280822	O=C(OC(C)(C)C)Nc1c(OC)cc(NC(=O)c2nc(ncc2)N3CCOCC3)cc1
0.280822	O=C(OC(C)(C)C)Nc1c(OC)cc(NC(=O)c2nc(ncc2)N3CCOCC3)cc1
0.280822	O=C(OC(C)(C)C)Nc1c(OC)cc(NC(=O)c2nc(ncc2)N3CCOCC3)cc1
0.280488	O=C(Nc1c(OCC)cc(cc1)C)c2ccc(cc2)CCc3ccccc3
0.280488	O=C(Nc1c(OCC)cc(cc1)C)c2ccc(cc2)CCc3ccccc3
0.280488	O=C(Nc1c(OCC)cc(cc1)C)c2ccc(cc2)CCc3ccccc3
0.280443	FC(F)Oc1c(NC(=O)c2ccc(Oc3ccc(cc3)CCC)cc2)ccc(N4CCN(CC4)C)c1
0.280443	FC(F)Oc1c(NC(=O)c2ccc(Oc3ccc(cc3)CCC)cc2)ccc(N4CCN(CC4)C)c1
0.280443	FC(F)Oc1c(NC(=O)c2ccc(Oc3ccc(cc3)CCC)cc2)ccc(N4CCN(CC4)C)c1
0.280443	FC(F)Oc1c(NC(=O)c2ccc(Oc3ccc(cc3)CCC)cc2)ccc(N4CCN(CC4)C)c1
0.280443	FC(F)Oc1c(NC(=O)c2ccc(Oc3ccc(cc3)CCC)cc2)ccc(N4CCN(CC4)C)c1
0.280443	FC(F)Oc1c(NC(=O)c2ccc(Oc3ccc(cc3)CCC)cc2)ccc(N4CCN(CC4)C)c1
0.280443	FC(F)Oc1c(NC(=O)c2ccc(Oc3ccc(cc3)CCC)cc2)ccc(N4CCN(CC4)C)c1
0.280443	FC(F)Oc1c(NC(=O)c2ccc(Oc3ccc(cc3)CCC)cc2)ccc(N4CCN(CC4)C)c1
0.280443	FC(F)Oc1c(NC(=O)c2ccc(Oc3ccc(cc3)CCC)cc2)ccc(N4CCN(CC4)C)c1
0.280443	FC(F)Oc1c(NC(=O)c2ccc(Oc3ccc(cc3)CCC)cc2)ccc(N4CCN(CC4)C)c1
0.280277	O=C(Nc1cc(Oc2nccc(c2)C)c(cc1)C)c3c(nccc3)NC(C)C
0.280277	O=C(Nc1cc(Oc2nccc(c2)C)c(cc1)C)c3c(nccc3)NC(C)C
0.280277	O=C(Nc1cc(Oc2nccc(c2)C)c(cc1)C)c3c(nccc3)NC(C)C
0.280277	O=C(Nc1cc(Oc2nccc(c2)C)c(cc1)C)c3c(nccc3)NC(C)C
0.280277	O=C(Nc1cc(Oc2nccc(c2)C)c(cc1)C)c3c(nccc3)NC(C)C
0.280277	O=C(Nc1cc(Oc2nccc(c2)C)c(cc1)C)c3c(nccc3)NC(C)C
0.280277	O=C(Nc1cc(Oc2nccc(c2)C)c(cc1)C)c3c(nccc3)NC(C)C
0.280277	O=C(Nc1cc(Oc2nccc(c2)C)c(cc1)C)c3c(nccc3)NC(C)C
0.280277	O=C(Nc1cc(Oc2nccc(c2)C)c(cc1)C)c3c(nccc3)NC(C)C
0.280277	O=C(Nc1cc(Oc2nccc(c2)C)c(cc1)C)c3c(nccc3)NC(C)C
0.280277	O=C(N1CCC(O)CC1)c2nccc(NC(=O)c3ccc(cc3)CN4CC(=O)NCC4)c2
0.280277	O=C(N1CCC(O)CC1)c2nccc(NC(=O)c3ccc(cc3)CN4CC(=O)NCC4)c2
0.280277	O=C(N1CCC(O)CC1)c2nccc(NC(=O)c3ccc(cc3)CN4CC(=O)NCC4)c2
0.280277	O=C(N1CCC(O)CC1)c2nccc(NC(=O)c3ccc(cc3)CN4CC(=O)NCC4)c2
0.280277	O=C(N1CCC(O)CC1)c2nccc(NC(=O)c3ccc(cc3)CN4CC(=O)NCC4)c2
0.280142	FC(F)Oc1c(NC(=O)c2ncc(cc2)CC)ccc(N3CCN(CC3)C)c1
0.280142	FC(F)Oc1c(NC(=O)c2ncc(cc2)CC)ccc(N3CCN(CC3)C)c1
0.280142	FC(F)Oc1c(NC(=O)c2ncc(cc2)CC)ccc(N3CCN(CC3)C)c1
0.280142	FC(F)Oc1c(NC(=O)c2ncc(cc2)CC)ccc(N3CCN(CC3)C)c1
0.280142	FC(F)Oc1c(NC(=O)c2ncc(cc2)CC)ccc(N3CCN(CC3)C)c1
0.280142	FC(F)Oc1c(NC(=O)c2ncc(cc2)CC)ccc(N3CCN(CC3)C)c1
0.280142	FC(F)Oc1c(NC(=O)c2ncc(cc2)CC)ccc(N3CCN(CC3)C)c1
0.280142	FC(F)Oc1c(NC(=O)c2ncc(cc2)CC)ccc(N3CCN(CC3)C)c1
0.280142	FC(F)Oc1c(NC(=O)c2ncc(cc2)CC)ccc(N3CCN(CC3)C)c1
0.280142	FC(F)Oc1c(NC(=O)c2ncc(cc2)CC)ccc(N3CCN(CC3)C)c1
0.28013	S(=O)(=O)(Nc1c(ccc(c1)C2=NOC(=N2)C=3N(N=C(c4cnccc4)C3)C)C)C
0.28013	S(=O)(=O)(Nc1c(ccc(c1)C2=NOC(=N2)C=3N(N=C(c4cnccc4)C3)C)C)C
0.28013	S(=O)(=O)(Nc1c(ccc(c1)C2=NOC(=N2)C=3N(N=C(c4cnccc4)C3)C)C)C
0.28013	S(=O)(=O)(Nc1c(ccc(c1)C2=NOC(=N2)C=3N(N=C(c4cnccc4)C3)C)C)C
0.28013	S(=O)(=O)(Nc1c(ccc(c1)C2=NOC(=N2)C=3N(N=C(c4cnccc4)C3)C)C)C
0.28013	S(=O)(=O)(Nc1c(ccc(c1)C2=NOC(=N2)C=3N(N=C(c4cnccc4)C3)C)C)C
0.28013	S(=O)(=O)(Nc1c(ccc(c1)C2=NOC(=N2)C=3N(N=C(c4cnccc4)C3)C)C)C
0.28013	S(=O)(=O)(Nc1c(ccc(c1)C2=NOC(=N2)C=3N(N=C(c4cnccc4)C3)C)C)C
0.28013	S(=O)(=O)(Nc1c(ccc(c1)C2=NOC(=N2)C=3N(N=C(c4cnccc4)C3)C)C)C
0.28013	S(=O)(=O)(Nc1c(ccc(c1)C2=NOC(=N2)C=3N(N=C(c4cnccc4)C3)C)C)C
0.27957	Clc1ccc(Oc2nc(ccc2)C(=O)Nc3cc(Oc4nccc(c4)C)c(cc3)C)cc1
0.279412	Clc1c(ccc(NC(=O)C2CC2)c1)C(=O)NC3CCN(Cc4ccc(F)cc4)CC3
0.279412	Clc1c(ccc(NC(=O)C2CC2)c1)C(=O)NC3CCN(Cc4ccc(F)cc4)CC3
0.279412	Clc1c(ccc(NC(=O)C2CC2)c1)C(=O)NC3CCN(Cc4ccc(F)cc4)CC3
0.279412	Clc1c(ccc(NC(=O)C2CC2)c1)C(=O)NC3CCN(Cc4ccc(F)cc4)CC3
0.279412	Clc1c(ccc(NC(=O)C2CC2)c1)C(=O)NC3CCN(Cc4ccc(F)cc4)CC3
0.279412	Clc1c(ccc(NC(=O)C2CC2)c1)C(=O)NC3CCN(Cc4ccc(F)cc4)CC3
0.279412	Clc1c(ccc(NC(=O)C2CC2)c1)C(=O)NC3CCN(Cc4ccc(F)cc4)CC3
0.279412	Clc1c(ccc(NC(=O)C2CC2)c1)C(=O)NC3CCN(Cc4ccc(F)cc4)CC3
0.279412	Clc1c(ccc(NC(=O)C2CC2)c1)C(=O)NC3CCN(Cc4ccc(F)cc4)CC3
0.279412	Clc1c(ccc(NC(=O)C2CC2)c1)C(=O)NC3CCN(Cc4ccc(F)cc4)CC3
0.279152	Brc1cc(NC(=O)c2ccc(cc2)CN3CC(OCC3)C)c(c(c1)C(=O)O)C
0.279152	Brc1cc(NC(=O)c2ccc(cc2)CN3CC(OCC3)C)c(c(c1)C(=O)O)C
0.279152	Brc1cc(NC(=O)c2ccc(cc2)CN3CC(OCC3)C)c(c(c1)C(=O)O)C
0.279152	Brc1cc(NC(=O)c2ccc(cc2)CN3CC(OCC3)C)c(c(c1)C(=O)O)C
0.279152	Brc1cc(NC(=O)c2ccc(cc2)CN3CC(OCC3)C)c(c(c1)C(=O)O)C
0.279152	Brc1cc(NC(=O)c2ccc(cc2)CN3CC(OCC3)C)c(c(c1)C(=O)O)C
0.279152	Brc1cc(NC(=O)c2ccc(cc2)CN3CC(OCC3)C)c(c(c1)C(=O)O)C
0.279152	Brc1cc(NC(=O)c2ccc(cc2)CN3CC(OCC3)C)c(c(c1)C(=O)O)C
0.279152	Brc1cc(NC(=O)c2ccc(cc2)CN3CC(OCC3)C)c(c(c1)C(=O)O)C
0.279152	Brc1cc(NC(=O)c2ccc(cc2)CN3CC(OCC3)C)c(c(c1)C(=O)O)C
0.278351	Brc1cc(NC(=O)OC(C)(C)C)c(cc1)C(=O)Nc2cc(c(N3CCN(CC3)CC)cc2)C
0.278146	Brc1cc(ccc1)C(=O)Nc2cc(O)c(cc2)C=3ON=C(N3)c4cc(OC)ncc4
0.278146	Brc1cc(ccc1)C(=O)Nc2cc(O)c(cc2)C=3ON=C(N3)c4cc(OC)ncc4
0.278146	Brc1cc(ccc1)C(=O)Nc2cc(O)c(cc2)C=3ON=C(N3)c4cc(OC)ncc4
0.278146	Brc1cc(ccc1)C(=O)Nc2cc(O)c(cc2)C=3ON=C(N3)c4cc(OC)ncc4
0.278146	Brc1cc(ccc1)C(=O)Nc2cc(O)c(cc2)C=3ON=C(N3)c4cc(OC)ncc4
0.278146	Brc1cc(ccc1)C(=O)Nc2cc(O)c(cc2)C=3ON=C(N3)c4cc(OC)ncc4
0.278146	Brc1cc(ccc1)C(=O)Nc2cc(O)c(cc2)C=3ON=C(N3)c4cc(OC)ncc4
0.278146	Brc1cc(ccc1)C(=O)Nc2cc(O)c(cc2)C=3ON=C(N3)c4cc(OC)ncc4
0.278146	Brc1cc(ccc1)C(=O)Nc2cc(O)c(cc2)C=3ON=C(N3)c4cc(OC)ncc4
0.278146	Brc1cc(ccc1)C(=O)Nc2cc(O)c(cc2)C=3ON=C(N3)c4cc(OC)ncc4
0.27758	O=C(Nc1c(NC)ccc(C#N)c1)C2CN(Cc3cnccc3)CCC2
0.27758	O=C(Nc1c(NC)ccc(C#N)c1)C2CN(Cc3cnccc3)CCC2
0.27758	O=C(Nc1c(NC)ccc(C#N)c1)C2CN(Cc3cnccc3)CCC2
0.277372	O=C(Nc1cc(c(cc1)C)C(=O)C)c2cc3c(c4c(cccc4)C3=O)cc2
0.277372	O=C(Nc1cc(c(cc1)C)C(=O)C)c2cc3c(c4c(cccc4)C3=O)cc2
0.277372	O=C(Nc1cc(c(cc1)C)C(=O)C)c2cc3c(c4c(cccc4)C3=O)cc2
0.277372	O=C(Nc1cc(c(cc1)C)C(=O)C)c2cc3c(c4c(cccc4)C3=O)cc2
0.277372	O=C(Nc1cc(c(cc1)C)C(=O)C)c2cc3c(c4c(cccc4)C3=O)cc2
0.277372	O=C(Nc1cc(c(cc1)C)C(=O)C)c2cc3c(c4c(cccc4)C3=O)cc2
0.277372	O=C(Nc1cc(c(cc1)C)C(=O)C)c2cc3c(c4c(cccc4)C3=O)cc2
0.277372	O=C(Nc1cc(c(cc1)C)C(=O)C)c2cc3c(c4c(cccc4)C3=O)cc2
0.277372	O=C(Nc1cc(c(cc1)C)C(=O)C)c2cc3c(c4c(cccc4)C3=O)cc2
0.277372	O=C(Nc1cc(c(cc1)C)C(=O)C)c2cc3c(c4c(cccc4)C3=O)cc2
0.277228	Clc1c(Oc2cc3c(cc2)cccc3)ccc(NC(=O)c4ccc(cc4)CN5CC(=O)NCC5)c1
0.277228	Clc1c(Oc2cc3c(cc2)cccc3)ccc(NC(=O)c4ccc(cc4)CN5CC(=O)NCC5)c1
0.277228	Clc1c(Oc2cc3c(cc2)cccc3)ccc(NC(=O)c4ccc(cc4)CN5CC(=O)NCC5)c1
0.277228	Clc1c(Oc2cc3c(cc2)cccc3)ccc(NC(=O)c4ccc(cc4)CN5CC(=O)NCC5)c1
0.277228	Clc1c(Oc2cc3c(cc2)cccc3)ccc(NC(=O)c4ccc(cc4)CN5CC(=O)NCC5)c1
0.277228	Clc1c(Oc2cc3c(cc2)cccc3)ccc(NC(=O)c4ccc(cc4)CN5CC(=O)NCC5)c1
0.277228	Clc1c(Oc2cc3c(cc2)cccc3)ccc(NC(=O)c4ccc(cc4)CN5CC(=O)NCC5)c1
0.277228	Clc1c(Oc2cc3c(cc2)cccc3)ccc(NC(=O)c4ccc(cc4)CN5CC(=O)NCC5)c1
0.277228	Clc1c(Oc2cc3c(cc2)cccc3)ccc(NC(=O)c4ccc(cc4)CN5CC(=O)NCC5)c1
0.277228	Clc1c(Oc2cc3c(cc2)cccc3)ccc(NC(=O)c4ccc(cc4)CN5CC(=O)NCC5)c1
0.276923	Clc1cc(NC(=O)NNC(=O)c2ccc(cc2)CN3CC(=O)NCC3)ccc1
0.276923	Clc1cc(NC(=O)NNC(=O)c2ccc(cc2)CN3CC(=O)NCC3)ccc1
0.276923	Clc1cc(NC(=O)NNC(=O)c2ccc(cc2)CN3CC(=O)NCC3)ccc1
0.276923	Clc1cc(NC(=O)NNC(=O)c2ccc(cc2)CN3CC(=O)NCC3)ccc1
0.276923	Clc1cc(NC(=O)NNC(=O)c2ccc(cc2)CN3CC(=O)NCC3)ccc1
0.276923	Clc1cc(NC(=O)NNC(=O)c2ccc(cc2)CN3CC(=O)NCC3)ccc1
0.276923	Clc1cc(NC(=O)NNC(=O)c2ccc(cc2)CN3CC(=O)NCC3)ccc1
0.276923	Clc1cc(NC(=O)NNC(=O)c2ccc(cc2)CN3CC(=O)NCC3)ccc1
0.276923	Clc1cc(NC(=O)NNC(=O)c2ccc(cc2)CN3CC(=O)NCC3)ccc1
0.276923	Clc1cc(NC(=O)NNC(=O)c2ccc(cc2)CN3CC(=O)NCC3)ccc1
0.276596	Clc1c(ccc(NC(=O)NC)c1)C(=O)Nc2c(ccc(N3N=CC=C3)c2)C
0.276596	Clc1c(ccc(NC(=O)NC)c1)C(=O)Nc2c(ccc(N3N=CC=C3)c2)C
0.276515	Brc1ccc(cc1)C=2N=C(NC2)CNc3c(cc(N4CCCC4)cc3)C
0.276515	Brc1ccc(cc1)C=2N=C(NC2)CNc3c(cc(N4CCCC4)cc3)C
0.276515	Brc1ccc(cc1)C=2N=C(NC2)CNc3c(cc(N4CCCC4)cc3)C
0.276515	Brc1ccc(cc1)C=2N=C(NC2)CNc3c(cc(N4CCCC4)cc3)C
0.276515	Brc1ccc(cc1)C=2N=C(NC2)CNc3c(cc(N4CCCC4)cc3)C
0.276515	Brc1ccc(cc1)C=2N=C(NC2)CNc3c(cc(N4CCCC4)cc3)C
0.276515	Brc1ccc(cc1)C=2N=C(NC2)CNc3c(cc(N4CCCC4)cc3)C
0.276515	Brc1ccc(cc1)C=2N=C(NC2)CNc3c(cc(N4CCCC4)cc3)C
0.276515	Brc1ccc(cc1)C=2N=C(NC2)CNc3c(cc(N4CCCC4)cc3)C
0.276515	Brc1ccc(cc1)C=2N=C(NC2)CNc3c(cc(N4CCCC4)cc3)C
0.276316	Clc1c(NS(=O)(=O)c2ccc(F)cc2)cc(cc1)C(=O)Nc3cc(OCc4cc(Cl)ccc4)c(cc3)C
0.276316	Clc1c(NS(=O)(=O)c2ccc(F)cc2)cc(cc1)C(=O)Nc3cc(OCc4cc(Cl)ccc4)c(cc3)C
0.276316	Clc1c(NS(=O)(=O)c2ccc(F)cc2)cc(cc1)C(=O)Nc3cc(OCc4cc(Cl)ccc4)c(cc3)C
0.276316	Clc1c(NS(=O)(=O)c2ccc(F)cc2)cc(cc1)C(=O)Nc3cc(OCc4cc(Cl)ccc4)c(cc3)C
0.276316	Clc1c(NS(=O)(=O)c2ccc(F)cc2)cc(cc1)C(=O)Nc3cc(OCc4cc(Cl)ccc4)c(cc3)C
0.276316	Clc1c(NS(=O)(=O)c2ccc(F)cc2)cc(cc1)C(=O)Nc3cc(OCc4cc(Cl)ccc4)c(cc3)C
0.276316	Clc1c(NS(=O)(=O)c2ccc(F)cc2)cc(cc1)C(=O)Nc3cc(OCc4cc(Cl)ccc4)c(cc3)C
0.276316	Clc1c(NS(=O)(=O)c2ccc(F)cc2)cc(cc1)C(=O)Nc3cc(OCc4cc(Cl)ccc4)c(cc3)C
0.276316	Clc1c(NS(=O)(=O)c2ccc(F)cc2)cc(cc1)C(=O)Nc3cc(OCc4cc(Cl)ccc4)c(cc3)C
0.276316	Clc1c(NS(=O)(=O)c2ccc(F)cc2)cc(cc1)C(=O)Nc3cc(OCc4cc(Cl)ccc4)c(cc3)C
0.276265	Clc1cc(c2cnc(cc2)C(=O)Nc3ccc(cc3)C=4SC=CN4)ccc1
0.276265	Clc1cc(c2cnc(cc2)C(=O)Nc3ccc(cc3)C=4SC=CN4)ccc1
0.276265	Clc1cc(c2cnc(cc2)C(=O)Nc3ccc(cc3)C=4SC=CN4)ccc1
0.276265	Clc1cc(c2cnc(cc2)C(=O)Nc3ccc(cc3)C=4SC=CN4)ccc1
0.276265	Clc1cc(c2cnc(cc2)C(=O)Nc3ccc(cc3)C=4SC=CN4)ccc1
0.276265	Clc1cc(c2cnc(cc2)C(=O)Nc3ccc(cc3)C=4SC=CN4)ccc1
0.27619	Brc1cc(ccc1)COc2c(Cl)cc(cc2)C(=O)Nc3cc4N=C(Nc4cc3)CN5CCN(CC5)C
0.276119	FC(F)(F)COCc1ccc(cc1)C(=O)Nc2c(OCC(=O)Nc3cnccc3)cccc2
0.276119	FC(F)(F)COCc1ccc(cc1)C(=O)Nc2c(OCC(=O)Nc3cnccc3)cccc2
0.276119	FC(F)(F)COCc1ccc(cc1)C(=O)Nc2c(OCC(=O)Nc3cnccc3)cccc2
0.276119	FC(F)(F)COCc1ccc(cc1)C(=O)Nc2c(OCC(=O)Nc3cnccc3)cccc2
0.276119	FC(F)(F)COCc1ccc(cc1)C(=O)Nc2c(OCC(=O)Nc3cnccc3)cccc2
0.276119	FC(F)(F)COCc1ccc(cc1)C(=O)Nc2c(OCC(=O)Nc3cnccc3)cccc2
0.276119	FC(F)(F)COCc1ccc(cc1)C(=O)Nc2c(OCC(=O)Nc3cnccc3)cccc2
0.276119	FC(F)(F)COCc1ccc(cc1)C(=O)Nc2c(OCC(=O)Nc3cnccc3)cccc2
0.276	O=C(N1CCN(CC1)C)c2ccc(NC(=O)c3cc4c(cc3)CNC4)cc2
0.276	O=C(N1CCN(CC1)C)c2ccc(NC(=O)c3cc4c(cc3)CNC4)cc2
0.276	O=C(N1CCN(CC1)C)c2ccc(NC(=O)c3cc4c(cc3)CNC4)cc2
0.276	O=C(N1CCN(CC1)C)c2ccc(NC(=O)c3cc4c(cc3)CNC4)cc2
0.276	O=C(N1CCN(CC1)C)c2ccc(NC(=O)c3cc4c(cc3)CNC4)cc2
0.276	O=C(N1CCN(CC1)C)c2ccc(NC(=O)c3cc4c(cc3)CNC4)cc2
0.276	O=C(N1CCN(CC1)C)c2ccc(NC(=O)c3cc4c(cc3)CNC4)cc2
0.276	O=C(N1CCN(CC1)C)c2ccc(NC(=O)c3cc4c(cc3)CNC4)cc2
0.276	O=C(N1CCN(CC1)C)c2ccc(NC(=O)c3cc4c(cc3)CNC4)cc2
0.276	O=C(N1CCN(CC1)C)c2ccc(NC(=O)c3cc4c(cc3)CNC4)cc2
0.276	O=C(Nc1cc(ccc1)CC)C=2ON=C(c3ccc(cc3)C)C2
0.276	O=C(Nc1cc(ccc1)CC)C=2ON=C(c3ccc(cc3)C)C2
0.275748	Clc1c(ccc(NC(=O)c2ncc(c3cc4c(OCC4(C)C)cc3)cc2)c1)C
0.275748	Clc1c(ccc(NC(=O)c2ncc(c3cc4c(OCC4(C)C)cc3)cc2)c1)C
0.275748	Clc1c(ccc(NC(=O)c2ncc(c3cc4c(OCC4(C)C)cc3)cc2)c1)C
0.275748	Clc1c(ccc(NC(=O)c2ncc(c3cc4c(OCC4(C)C)cc3)cc2)c1)C
0.275748	Clc1c(ccc(NC(=O)c2ncc(c3cc4c(OCC4(C)C)cc3)cc2)c1)C
0.275748	Clc1c(ccc(NC(=O)c2ncc(c3cc4c(OCC4(C)C)cc3)cc2)c1)C
0.275748	Clc1c(ccc(NC(=O)c2ncc(c3cc4c(OCC4(C)C)cc3)cc2)c1)C
0.275748	Clc1c(ccc(NC(=O)c2ncc(c3cc4c(OCC4(C)C)cc3)cc2)c1)C
0.275748	Clc1c(ccc(NC(=O)c2ncc(c3cc4c(OCC4(C)C)cc3)cc2)c1)C
0.275748	Clc1c(ccc(NC(=O)c2ncc(c3cc4c(OCC4(C)C)cc3)cc2)c1)C
0.275618	Clc1cc(c2cnc(cc2)C(=O)Nc3cc4c(OCCC4)cc3)ccc1
0.275618	Clc1cc(c2cnc(cc2)C(=O)Nc3cc4c(OCCC4)cc3)ccc1
0.275618	Clc1cc(c2cnc(cc2)C(=O)Nc3cc4c(OCCC4)cc3)ccc1
0.275618	Clc1cc(c2cnc(cc2)C(=O)Nc3cc4c(OCCC4)cc3)ccc1
0.275618	Clc1cc(c2cnc(cc2)C(=O)Nc3cc4c(OCCC4)cc3)ccc1
0.275618	Clc1cc(c2cnc(cc2)C(=O)Nc3cc4c(OCCC4)cc3)ccc1
0.275618	Clc1cc(c2cnc(cc2)C(=O)Nc3cc4c(OCCC4)cc3)ccc1
0.275618	Clc1cc(c2cnc(cc2)C(=O)Nc3cc4c(OCCC4)cc3)ccc1
0.275618	Clc1cc(c2cnc(cc2)C(=O)Nc3cc4c(OCCC4)cc3)ccc1
0.275618	Clc1cc(c2cnc(cc2)C(=O)Nc3cc4c(OCCC4)cc3)ccc1
0.275362	S1C(=NC(c2ccc(cc2)C(=O)N3CCN(CC(=O)Nc4ncccc4)CC3)=C1)C
0.275362	S1C(=NC(c2ccc(cc2)C(=O)N3CCN(CC(=O)Nc4ncccc4)CC3)=C1)C
0.275362	S1C(=NC(c2ccc(cc2)C(=O)N3CCN(CC(=O)Nc4ncccc4)CC3)=C1)C
0.275362	S1C(=NC(c2ccc(cc2)C(=O)N3CCN(CC(=O)Nc4ncccc4)CC3)=C1)C
0.275362	S1C(=NC(c2ccc(cc2)C(=O)N3CCN(CC(=O)Nc4ncccc4)CC3)=C1)C
0.275362	S1C(=NC(c2ccc(cc2)C(=O)N3CCN(CC(=O)Nc4ncccc4)CC3)=C1)C
0.275362	S1C(=NC(c2ccc(cc2)C(=O)N3CCN(CC(=O)Nc4ncccc4)CC3)=C1)C
0.275362	S1C(=NC(c2ccc(cc2)C(=O)N3CCN(CC(=O)Nc4ncccc4)CC3)=C1)C
0.275362	S1C(=NC(c2ccc(cc2)C(=O)N3CCN(CC(=O)Nc4ncccc4)CC3)=C1)C
0.275362	S1C(=NC(c2ccc(cc2)C(=O)N3CCN(CC(=O)Nc4ncccc4)CC3)=C1)C
0.275362	S1C(C(=O)Nc2c(ccc(c2)C=3OC=CN3)C)=CC(OC)=C1
0.275362	S1C(C(=O)Nc2c(ccc(c2)C=3OC=CN3)C)=CC(OC)=C1
0.275362	S1C(C(=O)Nc2c(ccc(c2)C=3OC=CN3)C)=CC(OC)=C1
0.275362	S1C(C(=O)Nc2c(ccc(c2)C=3OC=CN3)C)=CC(OC)=C1
0.275304	Brc1ccc(c2nc(ncc2)NC(=O)C(Cc3ccc(Cl)cc3)C)cc1
0.275304	Brc1ccc(c2nc(ncc2)NC(=O)C(Cc3ccc(Cl)cc3)C)cc1
0.275304	Brc1ccc(c2nc(ncc2)NC(=O)C(Cc3ccc(Cl)cc3)C)cc1
0.275304	Brc1ccc(c2nc(ncc2)NC(=O)C(Cc3ccc(Cl)cc3)C)cc1
0.275304	Brc1ccc(c2nc(ncc2)NC(=O)C(Cc3ccc(Cl)cc3)C)cc1
0.275304	Brc1ccc(c2nc(ncc2)NC(=O)C(Cc3ccc(Cl)cc3)C)cc1
0.275304	Brc1ccc(c2nc(ncc2)NC(=O)C(Cc3ccc(Cl)cc3)C)cc1
0.275304	Brc1ccc(c2nc(ncc2)NC(=O)C(Cc3ccc(Cl)cc3)C)cc1
0.275304	Brc1ccc(c2nc(ncc2)NC(=O)C(Cc3ccc(Cl)cc3)C)cc1
0.275304	Brc1ccc(c2nc(ncc2)NC(=O)C(Cc3ccc(Cl)cc3)C)cc1
0.274809	O=C(Nc1cc(c(N2C(=O)CCC2=O)cc1)C)c3ccc(cc3)CC(C)(C)C
0.274809	O=C(Nc1cc(c(N2C(=O)CCC2=O)cc1)C)c3ccc(cc3)CC(C)(C)C
0.274809	O=C(Nc1cc(c(N2C(=O)CCC2=O)cc1)C)c3ccc(cc3)CC(C)(C)C
0.274809	O=C(Nc1cc(c(N2C(=O)CCC2=O)cc1)C)c3ccc(cc3)CC(C)(C)C
0.274809	O=C(Nc1cc(c(N2C(=O)CCC2=O)cc1)C)c3ccc(cc3)CC(C)(C)C
0.274809	O=C(Nc1cc(c(N2C(=O)CCC2=O)cc1)C)c3ccc(cc3)CC(C)(C)C
0.274809	O=C(Nc1cc(c(N2C(=O)CCC2=O)cc1)C)c3ccc(cc3)CC(C)(C)C
0.274809	O=C(Nc1cc(c(N2C(=O)CCC2=O)cc1)C)c3ccc(cc3)CC(C)(C)C
0.274809	O=C(Nc1cc(c(N2C(=O)CCC2=O)cc1)C)c3ccc(cc3)CC(C)(C)C
0.274809	O=C(Nc1cc(c(N2C(=O)CCC2=O)cc1)C)c3ccc(cc3)CC(C)(C)C
0.273973	O=C(Nc1c(ccc(N2N=CC=C2)c1)C)C3CN(Cc4ccccc4)CCC3
0.273973	O=C(Nc1c(ccc(N2N=CC=C2)c1)C)C3CN(Cc4ccccc4)CCC3
0.273973	O=C(Nc1c(ccc(N2N=CC=C2)c1)C)C3CN(Cc4ccccc4)CCC3
0.273973	O=C(Nc1c(ccc(N2N=CC=C2)c1)C)C3CN(Cc4ccccc4)CCC3
0.273973	O=C(Nc1c(ccc(N2N=CC=C2)c1)C)C3CN(Cc4ccccc4)CCC3
0.273973	O=C(Nc1c(ccc(N2N=CC=C2)c1)C)C3CN(Cc4ccccc4)CCC3
0.273973	O=C(Nc1c(ccc(N2N=CC=C2)c1)C)C3CN(Cc4ccccc4)CCC3
0.273973	O=C(Nc1c(ccc(N2N=CC=C2)c1)C)C3CN(Cc4ccccc4)CCC3
0.273973	O=C(Nc1c(ccc(N2N=CC=C2)c1)C)C3CN(Cc4ccccc4)CCC3
0.273973	O=C(Nc1c(ccc(N2N=CC=C2)c1)C)C3CN(Cc4ccccc4)CCC3
0.273846	Clc1c(S(=O)(=O)Nc2c(OC)cc(OC)c(Cl)c2)cc(cc1)C(=O)Nc3c(ccc(c4cncc(F)c4)c3)C
0.273846	Clc1c(S(=O)(=O)Nc2c(OC)cc(OC)c(Cl)c2)cc(cc1)C(=O)Nc3c(ccc(c4cncc(F)c4)c3)C
0.273846	Clc1c(S(=O)(=O)Nc2c(OC)cc(OC)c(Cl)c2)cc(cc1)C(=O)Nc3c(ccc(c4cncc(F)c4)c3)C
0.273846	Clc1c(S(=O)(=O)Nc2c(OC)cc(OC)c(Cl)c2)cc(cc1)C(=O)Nc3c(ccc(c4cncc(F)c4)c3)C
0.273846	Clc1c(S(=O)(=O)Nc2c(OC)cc(OC)c(Cl)c2)cc(cc1)C(=O)Nc3c(ccc(c4cncc(F)c4)c3)C
0.273846	Clc1c(S(=O)(=O)Nc2c(OC)cc(OC)c(Cl)c2)cc(cc1)C(=O)Nc3c(ccc(c4cncc(F)c4)c3)C
0.273846	Clc1c(S(=O)(=O)Nc2c(OC)cc(OC)c(Cl)c2)cc(cc1)C(=O)Nc3c(ccc(c4cncc(F)c4)c3)C
0.273846	Clc1c(S(=O)(=O)Nc2c(OC)cc(OC)c(Cl)c2)cc(cc1)C(=O)Nc3c(ccc(c4cncc(F)c4)c3)C
0.273846	Clc1c(S(=O)(=O)Nc2c(OC)cc(OC)c(Cl)c2)cc(cc1)C(=O)Nc3c(ccc(c4cncc(F)c4)c3)C
0.273846	Clc1c(S(=O)(=O)Nc2c(OC)cc(OC)c(Cl)c2)cc(cc1)C(=O)Nc3c(ccc(c4cncc(F)c4)c3)C
0.273846	O=C(NCC1CC1)c2cc(NC(=O)C(=O)NCC=3C(=NN(c4ccccc4)C3)c5ccncc5)c(cc2)C
0.273846	O=C(NCC1CC1)c2cc(NC(=O)C(=O)NCC=3C(=NN(c4ccccc4)C3)c5ccncc5)c(cc2)C
0.273846	O=C(NCC1CC1)c2cc(NC(=O)C(=O)NCC=3C(=NN(c4ccccc4)C3)c5ccncc5)c(cc2)C
0.273846	O=C(NCC1CC1)c2cc(NC(=O)C(=O)NCC=3C(=NN(c4ccccc4)C3)c5ccncc5)c(cc2)C
0.27381	Fc1c(c2ccncc2)ccc(c1)C(=O)Nc3ccc(Oc4ccc(C#N)cc4)cc3
0.27381	Fc1c(c2ccncc2)ccc(c1)C(=O)Nc3ccc(Oc4ccc(C#N)cc4)cc3
0.27381	Fc1c(c2ccncc2)ccc(c1)C(=O)Nc3ccc(Oc4ccc(C#N)cc4)cc3
0.27381	Fc1c(c2ccncc2)ccc(c1)C(=O)Nc3ccc(Oc4ccc(C#N)cc4)cc3
0.27381	Fc1c(c2ccncc2)ccc(c1)C(=O)Nc3ccc(Oc4ccc(C#N)cc4)cc3
0.27381	Fc1c(c2ccncc2)ccc(c1)C(=O)Nc3ccc(Oc4ccc(C#N)cc4)cc3
0.27381	Fc1c(c2ccncc2)ccc(c1)C(=O)Nc3ccc(Oc4ccc(C#N)cc4)cc3
0.27381	Fc1c(c2ccncc2)ccc(c1)C(=O)Nc3ccc(Oc4ccc(C#N)cc4)cc3
0.27381	Fc1c(c2ccncc2)ccc(c1)C(=O)Nc3ccc(Oc4ccc(C#N)cc4)cc3
0.27381	Fc1c(c2ccncc2)ccc(c1)C(=O)Nc3ccc(Oc4ccc(C#N)cc4)cc3
0.273684	Clc1ccc(Oc2c(F)cc(cc2)C(=O)Nc3cc(NC(=O)CCN4CCOCC4)c(F)cc3)cc1
0.273684	Clc1ccc(Oc2c(F)cc(cc2)C(=O)Nc3cc(NC(=O)CCN4CCOCC4)c(F)cc3)cc1
0.273684	Clc1ccc(Oc2c(F)cc(cc2)C(=O)Nc3cc(NC(=O)CCN4CCOCC4)c(F)cc3)cc1
0.273684	Clc1ccc(Oc2c(F)cc(cc2)C(=O)Nc3cc(NC(=O)CCN4CCOCC4)c(F)cc3)cc1
0.273684	Clc1ccc(Oc2c(F)cc(cc2)C(=O)Nc3cc(NC(=O)CCN4CCOCC4)c(F)cc3)cc1
0.273684	Clc1ccc(Oc2c(F)cc(cc2)C(=O)Nc3cc(NC(=O)CCN4CCOCC4)c(F)cc3)cc1
0.273684	Clc1ccc(Oc2c(F)cc(cc2)C(=O)Nc3cc(NC(=O)CCN4CCOCC4)c(F)cc3)cc1
0.273684	Clc1ccc(Oc2c(F)cc(cc2)C(=O)Nc3cc(NC(=O)CCN4CCOCC4)c(F)cc3)cc1
0.273684	Clc1ccc(Oc2c(F)cc(cc2)C(=O)Nc3cc(NC(=O)CCN4CCOCC4)c(F)cc3)cc1
0.273684	Clc1ccc(Oc2c(F)cc(cc2)C(=O)Nc3cc(NC(=O)CCN4CCOCC4)c(F)cc3)cc1
0.273408	O=C(Nc1cc(Oc2nccc(c2)C)c(cc1)C)Cc3ccc(cc3)C(=O)C
0.273312	Brc1cnc(NC(=O)C2CCN(C(=O)C(=O)Nc3c(ccc(c3)C(=O)NCC4CC4)C)CC2)cc1
0.273312	Brc1cnc(NC(=O)C2CCN(C(=O)C(=O)Nc3c(ccc(c3)C(=O)NCC4CC4)C)CC2)cc1
0.273312	Brc1cnc(NC(=O)C2CCN(C(=O)C(=O)Nc3c(ccc(c3)C(=O)NCC4CC4)C)CC2)cc1
0.273312	Brc1cnc(NC(=O)C2CCN(C(=O)C(=O)Nc3c(ccc(c3)C(=O)NCC4CC4)C)CC2)cc1
0.273312	Brc1cnc(NC(=O)C2CCN(C(=O)C(=O)Nc3c(ccc(c3)C(=O)NCC4CC4)C)CC2)cc1
0.273312	Brc1cnc(NC(=O)C2CCN(C(=O)C(=O)Nc3c(ccc(c3)C(=O)NCC4CC4)C)CC2)cc1
0.273312	Brc1cnc(NC(=O)C2CCN(C(=O)C(=O)Nc3c(ccc(c3)C(=O)NCC4CC4)C)CC2)cc1
0.273312	Brc1cnc(NC(=O)C2CCN(C(=O)C(=O)Nc3c(ccc(c3)C(=O)NCC4CC4)C)CC2)cc1
0.273312	Brc1cnc(NC(=O)C2CCN(C(=O)C(=O)Nc3c(ccc(c3)C(=O)NCC4CC4)C)CC2)cc1
0.273312	Brc1cnc(NC(=O)C2CCN(C(=O)C(=O)Nc3c(ccc(c3)C(=O)NCC4CC4)C)CC2)cc1
0.273092	Clc1cc(Cl)cc(c1)C(=O)Nc2ccc(cc2)C(=O)NCC3=NC(=NN3)c4ccncc4
0.273092	Clc1cc(Cl)cc(c1)C(=O)Nc2ccc(cc2)C(=O)NCC3=NC(=NN3)c4ccncc4
0.273092	Clc1cc(Cl)cc(c1)C(=O)Nc2ccc(cc2)C(=O)NCC3=NC(=NN3)c4ccncc4
0.273092	Clc1cc(Cl)cc(c1)C(=O)Nc2ccc(cc2)C(=O)NCC3=NC(=NN3)c4ccncc4
0.273092	Clc1cc(Cl)cc(c1)C(=O)Nc2ccc(cc2)C(=O)NCC3=NC(=NN3)c4ccncc4
0.273092	Clc1cc(Cl)cc(c1)C(=O)Nc2ccc(cc2)C(=O)NCC3=NC(=NN3)c4ccncc4
0.273092	Clc1cc(Cl)cc(c1)C(=O)Nc2ccc(cc2)C(=O)NCC3=NC(=NN3)c4ccncc4
0.273092	Clc1cc(Cl)cc(c1)C(=O)Nc2ccc(cc2)C(=O)NCC3=NC(=NN3)c4ccncc4
0.273092	Clc1cc(Cl)cc(c1)C(=O)Nc2ccc(cc2)C(=O)NCC3=NC(=NN3)c4ccncc4
0.273092	Clc1cc(Cl)cc(c1)C(=O)Nc2ccc(cc2)C(=O)NCC3=NC(=NN3)c4ccncc4
0.273077	O=C(Nc1ccc(N2CCC(N(C)C)CC2)cc1)c3cc(OC)c(cc3)C
0.273077	O=C(Nc1ccc(N2CCC(N(C)C)CC2)cc1)c3cc(OC)c(cc3)C
0.273077	O=C(Nc1ccc(N2CCC(N(C)C)CC2)cc1)c3cc(OC)c(cc3)C
0.273077	O=C(Nc1ccc(N2CCC(N(C)C)CC2)cc1)c3cc(OC)c(cc3)C
0.273077	O=C(Nc1ccc(N2CCC(N(C)C)CC2)cc1)c3cc(OC)c(cc3)C
0.273077	O=C(Nc1ccc(N2CCC(N(C)C)CC2)cc1)c3cc(OC)c(cc3)C
0.273077	O=C(Nc1ccc(N2CCC(N(C)C)CC2)cc1)c3cc(OC)c(cc3)C
0.273077	O=C(Nc1ccc(N2CCC(N(C)C)CC2)cc1)c3cc(OC)c(cc3)C
0.273077	O=C(Nc1ccc(N2CCC(N(C)C)CC2)cc1)c3cc(OC)c(cc3)C
0.273077	O=C(Nc1ccc(N2CCC(N(C)C)CC2)cc1)c3cc(OC)c(cc3)C
0.273077	Brc1c(OC)ccc(c1)C(=O)Nc2cc(ccc2)C(=O)Nc3ncc(Br)cc3
0.27305	Brc1cc(ccc1)COc2c(Cl)cc(cc2)C(=O)Nc3ccc(cc3)C=4SC=CN4
0.27305	Brc1cc(ccc1)COc2c(Cl)cc(cc2)C(=O)Nc3ccc(cc3)C=4SC=CN4
0.27305	Brc1cc(ccc1)COc2c(Cl)cc(cc2)C(=O)Nc3ccc(cc3)C=4SC=CN4
0.27305	Brc1cc(ccc1)COc2c(Cl)cc(cc2)C(=O)Nc3ccc(cc3)C=4SC=CN4
0.27305	Brc1cc(ccc1)COc2c(Cl)cc(cc2)C(=O)Nc3ccc(cc3)C=4SC=CN4
0.27305	Brc1cc(ccc1)COc2c(Cl)cc(cc2)C(=O)Nc3ccc(cc3)C=4SC=CN4
0.27305	Brc1cc(ccc1)COc2c(Cl)cc(cc2)C(=O)Nc3ccc(cc3)C=4SC=CN4
0.27305	Brc1cc(ccc1)COc2c(Cl)cc(cc2)C(=O)Nc3ccc(cc3)C=4SC=CN4
0.27305	Brc1cc(ccc1)COc2c(Cl)cc(cc2)C(=O)Nc3ccc(cc3)C=4SC=CN4
0.27305	Brc1cc(ccc1)COc2c(Cl)cc(cc2)C(=O)Nc3ccc(cc3)C=4SC=CN4
0.273038	S(c1c(cc(cc1)C)C)Cc2cc(ccc2)C(=O)Nc3c(ccc(N4N=CC=C4)c3)C
0.273038	S(c1c(cc(cc1)C)C)Cc2cc(ccc2)C(=O)Nc3c(ccc(N4N=CC=C4)c3)C
0.273038	S(c1c(cc(cc1)C)C)Cc2cc(ccc2)C(=O)Nc3c(ccc(N4N=CC=C4)c3)C
0.273038	S(c1c(cc(cc1)C)C)Cc2cc(ccc2)C(=O)Nc3c(ccc(N4N=CC=C4)c3)C
0.273038	S(c1c(cc(cc1)C)C)Cc2cc(ccc2)C(=O)Nc3c(ccc(N4N=CC=C4)c3)C
0.273038	S(c1c(cc(cc1)C)C)Cc2cc(ccc2)C(=O)Nc3c(ccc(N4N=CC=C4)c3)C
0.273038	S(c1c(cc(cc1)C)C)Cc2cc(ccc2)C(=O)Nc3c(ccc(N4N=CC=C4)c3)C
0.273038	S(c1c(cc(cc1)C)C)Cc2cc(ccc2)C(=O)Nc3c(ccc(N4N=CC=C4)c3)C
0.273038	S(c1c(cc(cc1)C)C)Cc2cc(ccc2)C(=O)Nc3c(ccc(N4N=CC=C4)c3)C
0.273038	S(c1c(cc(cc1)C)C)Cc2cc(ccc2)C(=O)Nc3c(ccc(N4N=CC=C4)c3)C
0.272727	FC(F)c1cncc(c1)C(=O)Nc2cc(c(cc2)C)C(=O)C
0.272727	FC(F)c1cncc(c1)C(=O)Nc2cc(c(cc2)C)C(=O)C
0.272727	FC(F)c1cncc(c1)C(=O)Nc2cc(c(cc2)C)C(=O)C
0.272727	FC(F)c1cncc(c1)C(=O)Nc2cc(c(cc2)C)C(=O)C
0.272727	FC(F)c1cncc(c1)C(=O)Nc2cc(c(cc2)C)C(=O)C
0.272727	FC(F)c1cncc(c1)C(=O)Nc2cc(c(cc2)C)C(=O)C
0.272727	FC(F)c1cncc(c1)C(=O)Nc2cc(c(cc2)C)C(=O)C
0.272727	FC(F)c1cncc(c1)C(=O)Nc2cc(c(cc2)C)C(=O)C
0.272727	FC(F)c1cncc(c1)C(=O)Nc2cc(c(cc2)C)C(=O)C
0.272727	FC(F)c1cncc(c1)C(=O)Nc2cc(c(cc2)C)C(=O)C
0.272727	Clc1cc(ccc1)COc2c(ccc(NC(=O)c3ccc(cc3)CN4N=C(C=C4)C(F)(F)F)c2)C
0.272727	Clc1cc(ccc1)COc2c(ccc(NC(=O)c3ccc(cc3)CN4N=C(C=C4)C(F)(F)F)c2)C
0.272727	Clc1cc(ccc1)COc2c(ccc(NC(=O)c3ccc(cc3)CN4N=C(C=C4)C(F)(F)F)c2)C
0.272727	Clc1cc(ccc1)COc2c(ccc(NC(=O)c3ccc(cc3)CN4N=C(C=C4)C(F)(F)F)c2)C
0.272727	Clc1cc(ccc1)COc2c(ccc(NC(=O)c3ccc(cc3)CN4N=C(C=C4)C(F)(F)F)c2)C
0.272727	S1C(=NC=C1)c2ccc(NC(=O)c3nc(ncc3)N4CCOCC4)cc2
0.272727	S1C(=NC=C1)c2ccc(NC(=O)c3nc(ncc3)N4CCOCC4)cc2
0.272727	Clc1cc(ccc1)C=2SC(C(=O)Nc3c(ccc(c3)C(O)c4ncccc4)C)=CN2
0.272727	Ic1c(cccc1)C(=O)Nc2c(F)ccc(NC(=O)c3cnc(NC(=O)C(C)(C)C)cc3)c2
0.272401	O=C(Nc1c(ccc(c1)C=2OC=CN2)C)C(=O)Nc3c(cc(OCc4ccncc4)cc3)C
0.272401	O=C(Nc1c(ccc(c1)C=2OC=CN2)C)C(=O)Nc3c(cc(OCc4ccncc4)cc3)C
0.272401	O=C(Nc1c(ccc(c1)C=2OC=CN2)C)C(=O)Nc3c(cc(OCc4ccncc4)cc3)C
0.272401	O=C(Nc1c(ccc(c1)C=2OC=CN2)C)C(=O)Nc3c(cc(OCc4ccncc4)cc3)C
0.272401	O=C(Nc1c(ccc(c1)C=2OC=CN2)C)C(=O)Nc3c(cc(OCc4ccncc4)cc3)C
0.272401	O=C(Nc1c(ccc(c1)C=2OC=CN2)C)C(=O)Nc3c(cc(OCc4ccncc4)cc3)C
0.272401	O=C(Nc1c(ccc(c1)C=2OC=CN2)C)C(=O)Nc3c(cc(OCc4ccncc4)cc3)C
0.272031	Clc1cc(Cl)cc(c1)C(=O)Nc2ccc(cc2)C(=O)Nc3cc(ccc3)CN4C(=O)CCCC4
0.272031	Clc1cc(Cl)cc(c1)C(=O)Nc2ccc(cc2)C(=O)Nc3cc(ccc3)CN4C(=O)CCCC4
0.272031	Clc1cc(Cl)cc(c1)C(=O)Nc2ccc(cc2)C(=O)Nc3cc(ccc3)CN4C(=O)CCCC4
0.272031	Clc1cc(Cl)cc(c1)C(=O)Nc2ccc(cc2)C(=O)Nc3cc(ccc3)CN4C(=O)CCCC4
0.272031	Clc1cc(Cl)cc(c1)C(=O)Nc2ccc(cc2)C(=O)Nc3cc(ccc3)CN4C(=O)CCCC4
0.272031	Clc1cc(Cl)cc(c1)C(=O)Nc2ccc(cc2)C(=O)Nc3cc(ccc3)CN4C(=O)CCCC4
0.272031	Clc1cc(Cl)cc(c1)C(=O)Nc2ccc(cc2)C(=O)Nc3cc(ccc3)CN4C(=O)CCCC4
0.272031	Clc1cc(Cl)cc(c1)C(=O)Nc2ccc(cc2)C(=O)Nc3cc(ccc3)CN4C(=O)CCCC4
0.272031	Clc1cc(Cl)cc(c1)C(=O)Nc2ccc(cc2)C(=O)Nc3cc(ccc3)CN4C(=O)CCCC4
0.272031	Clc1cc(Cl)cc(c1)C(=O)Nc2ccc(cc2)C(=O)Nc3cc(ccc3)CN4C(=O)CCCC4
0.271777	Clc1cc(ccc1)COc2cc(c(NC(=O)c3ccc(OCC4=NC=CN4C)cc3)cc2)C
0.271777	Clc1cc(ccc1)COc2cc(c(NC(=O)c3ccc(OCC4=NC=CN4C)cc3)cc2)C
0.271186	O=C(OC(C)(C)C)Nc1c(cc(NC(=O)C(=O)NNC(=O)C=2NN=C(c3ccccc3)C2)cc1)C
0.271186	O=C(OC(C)(C)C)Nc1c(cc(NC(=O)C(=O)NNC(=O)C=2NN=C(c3ccccc3)C2)cc1)C
0.271186	O=C(OC(C)(C)C)Nc1c(cc(NC(=O)C(=O)NNC(=O)C=2NN=C(c3ccccc3)C2)cc1)C
0.271186	O=C(OC(C)(C)C)Nc1c(cc(NC(=O)C(=O)NNC(=O)C=2NN=C(c3ccccc3)C2)cc1)C
0.271127	O=C(Nc1c(ccc(N2N=CC=C2)c1)C)c3c(cccc3)CCc4ccccc4
0.271127	O=C(Nc1c(ccc(N2N=CC=C2)c1)C)c3c(cccc3)CCc4ccccc4
0.271127	O=C(Nc1c(ccc(N2N=CC=C2)c1)C)c3c(cccc3)CCc4ccccc4
0.271127	O=C(Nc1c(ccc(N2N=CC=C2)c1)C)c3c(cccc3)CCc4ccccc4
0.271127	O=C(Nc1c(ccc(N2N=CC=C2)c1)C)c3c(cccc3)CCc4ccccc4
0.271127	O=C(Nc1c(ccc(N2N=CC=C2)c1)C)c3c(cccc3)CCc4ccccc4
0.271127	O=C(Nc1c(ccc(N2N=CC=C2)c1)C)c3c(cccc3)CCc4ccccc4
0.271127	O=C(Nc1c(ccc(N2N=CC=C2)c1)C)c3c(cccc3)CCc4ccccc4
0.271127	O=C(Nc1c(ccc(N2N=CC=C2)c1)C)c3c(cccc3)CCc4ccccc4
0.271127	O=C(Nc1c(ccc(N2N=CC=C2)c1)C)c3c(cccc3)CCc4ccccc4
0.271111	O=C(NCC)c1cc(NC=O)c(cc1)C
0.271111	O=C(NCC)c1cc(NC=O)c(cc1)C
0.271111	O=C(NCC)c1cc(NC=O)c(cc1)C
0.271111	O=C(NCC)c1cc(NC=O)c(cc1)C
0.271111	O=C(NCC)c1cc(NC=O)c(cc1)C
0.270588	S1C(=NC(c2ccc(cc2)C(=O)NCCc3ccc(N4CCN(CC4)C)cc3)=C1)C
0.270588	S1C(=NC(c2ccc(cc2)C(=O)NCCc3ccc(N4CCN(CC4)C)cc3)=C1)C
0.270588	S1C(=NC(c2ccc(cc2)C(=O)NCCc3ccc(N4CCN(CC4)C)cc3)=C1)C
0.270588	S1C(=NC(c2ccc(cc2)C(=O)NCCc3ccc(N4CCN(CC4)C)cc3)=C1)C
0.270588	S1C(=NC(c2ccc(cc2)C(=O)NCCc3ccc(N4CCN(CC4)C)cc3)=C1)C
0.270588	S1C(=NC(c2ccc(cc2)C(=O)NCCc3ccc(N4CCN(CC4)C)cc3)=C1)C
0.270588	S1C(=NC(c2ccc(cc2)C(=O)NCCc3ccc(N4CCN(CC4)C)cc3)=C1)C
0.270588	S1C(=NC(c2ccc(cc2)C(=O)NCCc3ccc(N4CCN(CC4)C)cc3)=C1)C
0.270588	S1C(=NC(c2ccc(cc2)C(=O)NCCc3ccc(N4CCN(CC4)C)cc3)=C1)C
0.270588	S1C(=NC(c2ccc(cc2)C(=O)NCCc3ccc(N4CCN(CC4)C)cc3)=C1)C
0.270588	O=C(Nc1cc(c(cc1)C)C(=O)C)c2ccc(cc2)C=CC(=O)OC
0.270588	O=C(Nc1cc(c(cc1)C)C(=O)C)c2ccc(cc2)C=CC(=O)OC
0.270588	O=C(Nc1cc(c(cc1)C)C(=O)C)c2ccc(cc2)C=CC(=O)OC
0.270588	O=C(Nc1cc(c(cc1)C)C(=O)C)c2ccc(cc2)C=CC(=O)OC
0.270588	O=C(Nc1cc(c(cc1)C)C(=O)C)c2ccc(cc2)C=CC(=O)OC
0.270588	O=C(Nc1cc(c(cc1)C)C(=O)C)c2ccc(cc2)C=CC(=O)OC
0.270588	O=C(Nc1cc(c(cc1)C)C(=O)C)c2ccc(cc2)C=CC(=O)OC
0.270588	O=C(Nc1cc(c(cc1)C)C(=O)C)c2ccc(cc2)C=CC(=O)OC
0.270588	O=C(Nc1cc(c(cc1)C)C(=O)C)c2ccc(cc2)C=CC(=O)OC
0.270588	O=C(Nc1cc(c(cc1)C)C(=O)C)c2ccc(cc2)C=CC(=O)OC
0.27027	O=C(Nc1cc(c(O)cc1)C)c2c(nc(cc2)CC)C
0.270186	Brc1ccc(cc1)C(=O)Nc2c(ccc(c2)C=3ON=C(N3)C=4C(SC)=NN(C4N)C)C
0.270186	Brc1ccc(cc1)C(=O)Nc2c(ccc(c2)C=3ON=C(N3)C=4C(SC)=NN(C4N)C)C
0.270186	Brc1ccc(cc1)C(=O)Nc2c(ccc(c2)C=3ON=C(N3)C=4C(SC)=NN(C4N)C)C
0.270186	Brc1ccc(cc1)C(=O)Nc2c(ccc(c2)C=3ON=C(N3)C=4C(SC)=NN(C4N)C)C
0.270186	Brc1ccc(cc1)C(=O)Nc2c(ccc(c2)C=3ON=C(N3)C=4C(SC)=NN(C4N)C)C
0.270186	Brc1ccc(cc1)C(=O)Nc2c(ccc(c2)C=3ON=C(N3)C=4C(SC)=NN(C4N)C)C
0.270186	Brc1ccc(cc1)C(=O)Nc2c(ccc(c2)C=3ON=C(N3)C=4C(SC)=NN(C4N)C)C
0.270186	Brc1ccc(cc1)C(=O)Nc2c(ccc(c2)C=3ON=C(N3)C=4C(SC)=NN(C4N)C)C
0.270186	Brc1ccc(cc1)C(=O)Nc2c(ccc(c2)C=3ON=C(N3)C=4C(SC)=NN(C4N)C)C
0.270186	Brc1ccc(cc1)C(=O)Nc2c(ccc(c2)C=3ON=C(N3)C=4C(SC)=NN(C4N)C)C
0.27	Brc1cc(ccc1)C(=O)Nc2cc(O)c(cc2)C=3ON=C(N3)C=4C=NN(C4)C
0.269962	S1C(=NC(c2cc(O)ccc2)=C1)NC(=O)c3ccc(cc3)COCC(F)(F)F
0.269962	S1C(=NC(c2cc(O)ccc2)=C1)NC(=O)c3ccc(cc3)COCC(F)(F)F
0.269962	S1C(=NC(c2cc(O)ccc2)=C1)NC(=O)c3ccc(cc3)COCC(F)(F)F
0.269962	S1C(=NC(c2cc(O)ccc2)=C1)NC(=O)c3ccc(cc3)COCC(F)(F)F
0.269962	S1C(=NC(c2cc(O)ccc2)=C1)NC(=O)c3ccc(cc3)COCC(F)(F)F
0.269962	S1C(=NC(c2cc(O)ccc2)=C1)NC(=O)c3ccc(cc3)COCC(F)(F)F
0.269962	S1C(=NC(c2cc(O)ccc2)=C1)NC(=O)c3ccc(cc3)COCC(F)(F)F
0.269962	S1C(=NC(c2cc(O)ccc2)=C1)NC(=O)c3ccc(cc3)COCC(F)(F)F
0.269962	S1C(=NC(c2cc(O)ccc2)=C1)NC(=O)c3ccc(cc3)COCC(F)(F)F
0.269962	S1C(=NC(c2cc(O)ccc2)=C1)NC(=O)c3ccc(cc3)COCC(F)(F)F
0.269784	O=C(Nc1cc(c(cc1)C)C(=O)C)c2ccc(OCC3=NC=CN3C)cc2
0.269784	O=C(Nc1cc(c(cc1)C)C(=O)C)c2ccc(OCC3=NC=CN3C)cc2
0.269784	O=C(Nc1cc(c(cc1)C)C(=O)C)c2ccc(OCC3=NC=CN3C)cc2
0.269784	O=C(Nc1cc(c(cc1)C)C(=O)C)c2ccc(OCC3=NC=CN3C)cc2
0.269784	O=C(Nc1cc(c(cc1)C)C(=O)C)c2ccc(OCC3=NC=CN3C)cc2
0.269784	O=C(Nc1cc(c(cc1)C)C(=O)C)c2ccc(OCC3=NC=CN3C)cc2
0.269784	O=C(Nc1cc(c(cc1)C)C(=O)C)c2ccc(OCC3=NC=CN3C)cc2
0.269784	O=C(Nc1cc(c(cc1)C)C(=O)C)c2ccc(OCC3=NC=CN3C)cc2
0.269784	O=C(Nc1cc(c(cc1)C)C(=O)C)c2ccc(OCC3=NC=CN3C)cc2
0.269784	O=C(Nc1cc(c(cc1)C)C(=O)C)c2ccc(OCC3=NC=CN3C)cc2
0.269663	O=C(Nc1cc(c(N)cc1)C)c2cnc(N(CC(C)C)C)cc2
0.269663	O=C(Nc1cc(c(N)cc1)C)c2cnc(N(CC(C)C)C)cc2
0.269531	O=C(NCCc1ccc(N2CCN(CC2)C)cc1)c3cc(OC)c(cc3)C
0.269531	O=C(NCCc1ccc(N2CCN(CC2)C)cc1)c3cc(OC)c(cc3)C
0.269531	O=C(NCCc1ccc(N2CCN(CC2)C)cc1)c3cc(OC)c(cc3)C
0.269531	O=C(NCCc1ccc(N2CCN(CC2)C)cc1)c3cc(OC)c(cc3)C
0.269531	O=C(NCCc1ccc(N2CCN(CC2)C)cc1)c3cc(OC)c(cc3)C
0.269231	S1C(=NC=C1)c2ccc(NC(=O)c3ccc(cc3)CC(C)(C)C)cc2
0.269231	S1C(=NC=C1)c2ccc(NC(=O)c3ccc(cc3)CC(C)(C)C)cc2
0.269231	S1C(=NC=C1)c2ccc(NC(=O)c3ccc(cc3)CC(C)(C)C)cc2
0.269231	S1C(=NC=C1)c2ccc(NC(=O)c3ccc(cc3)CC(C)(C)C)cc2
0.269231	S1C(=NC=C1)c2ccc(NC(=O)c3ccc(cc3)CC(C)(C)C)cc2
0.269231	S1C(=NC=C1)c2ccc(NC(=O)c3ccc(cc3)CC(C)(C)C)cc2
0.269231	S1C(=NC=C1)c2ccc(NC(=O)c3ccc(cc3)CC(C)(C)C)cc2
0.269231	S1C(=NC=C1)c2ccc(NC(=O)c3ccc(cc3)CC(C)(C)C)cc2
0.269231	S1C(=NC=C1)c2ccc(NC(=O)c3ccc(cc3)CC(C)(C)C)cc2
0.269231	S1C(=NC=C1)c2ccc(NC(=O)c3ccc(cc3)CC(C)(C)C)cc2
0.269091	O=C(NCC1CC1)c2cc(NC(=O)C(=O)Nc3ccc(OC4COCC4)cc3)c(cc2)C
0.269091	O=C(NCC1CC1)c2cc(NC(=O)C(=O)Nc3ccc(OC4COCC4)cc3)c(cc2)C
0.269091	O=C(NCC1CC1)c2cc(NC(=O)C(=O)Nc3ccc(OC4COCC4)cc3)c(cc2)C
0.269091	O=C(NCC1CC1)c2cc(NC(=O)C(=O)Nc3ccc(OC4COCC4)cc3)c(cc2)C
0.269091	O=C(NCC1CC1)c2cc(NC(=O)C(=O)Nc3ccc(OC4COCC4)cc3)c(cc2)C
0.269091	O=C(NCC1CC1)c2cc(NC(=O)C(=O)Nc3ccc(OC4COCC4)cc3)c(cc2)C
0.269091	O=C(NCC1CC1)c2cc(NC(=O)C(=O)Nc3ccc(OC4COCC4)cc3)c(cc2)C
0.269091	O=C(NCC1CC1)c2cc(NC(=O)C(=O)Nc3ccc(OC4COCC4)cc3)c(cc2)C
0.269091	O=C(NCC1CC1)c2cc(NC(=O)C(=O)Nc3ccc(OC4COCC4)cc3)c(cc2)C
0.269091	O=C(NCC1CC1)c2cc(NC(=O)C(=O)Nc3ccc(OC4COCC4)cc3)c(cc2)C
0.268707	O=C(N1CCOCC1)Cc2ccc(NC(=O)C=3NN=C(c4c(cc(cc4)C)C)C3)cc2
0.268707	O=C(N1CCOCC1)Cc2ccc(NC(=O)C=3NN=C(c4c(cc(cc4)C)C)C3)cc2
0.268707	O=C(N1CCOCC1)Cc2ccc(NC(=O)C=3NN=C(c4c(cc(cc4)C)C)C3)cc2
0.268707	O=C(N1CCOCC1)Cc2ccc(NC(=O)C=3NN=C(c4c(cc(cc4)C)C)C3)cc2
0.268707	O=C(N1CCOCC1)Cc2ccc(NC(=O)C=3NN=C(c4c(cc(cc4)C)C)C3)cc2
0.268707	O=C(OC(C)(C)C)Nc1c(cc(NC(=O)C(=O)NCC2(CCN(Cc3ccccc3)CC2)CC)cc1)C
0.268707	O=C(OC(C)(C)C)Nc1c(cc(NC(=O)C(=O)NCC2(CCN(Cc3ccccc3)CC2)CC)cc1)C
0.268707	O=C(OC(C)(C)C)Nc1c(cc(NC(=O)C(=O)NCC2(CCN(Cc3ccccc3)CC2)CC)cc1)C
0.268707	O=C(OC(C)(C)C)Nc1c(cc(NC(=O)C(=O)NCC2(CCN(Cc3ccccc3)CC2)CC)cc1)C
0.268707	O=C(OC(C)(C)C)Nc1c(cc(NC(=O)C(=O)NCC2(CCN(Cc3ccccc3)CC2)CC)cc1)C
0.268707	O=C(N1CCOCC1)Cc2ccc(NC(=O)C=3NN=C(c4c(cc(cc4)C)C)C3)cc2
0.268707	O=C(N1CCOCC1)Cc2ccc(NC(=O)C=3NN=C(c4c(cc(cc4)C)C)C3)cc2
0.268707	O=C(N1CCOCC1)Cc2ccc(NC(=O)C=3NN=C(c4c(cc(cc4)C)C)C3)cc2
0.268707	O=C(N1CCOCC1)Cc2ccc(NC(=O)C=3NN=C(c4c(cc(cc4)C)C)C3)cc2
0.268707	O=C(N1CCOCC1)Cc2ccc(NC(=O)C=3NN=C(c4c(cc(cc4)C)C)C3)cc2
0.268707	O=C(Nc1c(ccc(c1)C(O)c2ncccc2)C)c3c(nccc3)NC(C)C
0.268707	O=C(Nc1c(ccc(c1)C(O)c2ncccc2)C)c3c(nccc3)NC(C)C
0.268707	O=C(Nc1c(ccc(c1)C(O)c2ncccc2)C)c3c(nccc3)NC(C)C
0.268707	O=C(Nc1c(ccc(c1)C(O)c2ncccc2)C)c3c(nccc3)NC(C)C
0.268707	O=C(Nc1c(ccc(c1)C(O)c2ncccc2)C)c3c(nccc3)NC(C)C
0.268707	O=C(Nc1c(ccc(c1)C(O)c2ncccc2)C)c3c(nccc3)NC(C)C
0.268707	O=C(Nc1c(ccc(c1)C(O)c2ncccc2)C)c3c(nccc3)NC(C)C
0.268707	O=C(Nc1c(ccc(c1)C(O)c2ncccc2)C)c3c(nccc3)NC(C)C
0.268707	O=C(Nc1c(ccc(c1)C(O)c2ncccc2)C)c3c(nccc3)NC(C)C
0.268456	O=C(NCC1CC1)c2cc(NC(=O)C(=O)N(CCc3nccnc3)C)c(cc2)C
0.268293	Ic1c(cccc1)C(=O)Nc2c(F)ccc(NC(=O)c3cc(ccc3)CN4C=NC=C4)c2
0.268293	Ic1c(cccc1)C(=O)Nc2c(F)ccc(NC(=O)c3cc(ccc3)CN4C=NC=C4)c2
0.268293	Ic1c(cccc1)C(=O)Nc2c(F)ccc(NC(=O)c3cc(ccc3)CN4C=NC=C4)c2
0.268293	Ic1c(cccc1)C(=O)Nc2c(F)ccc(NC(=O)c3cc(ccc3)CN4C=NC=C4)c2
0.268293	Ic1c(cccc1)C(=O)Nc2c(F)ccc(NC(=O)c3cc(ccc3)CN4C=NC=C4)c2
0.268293	Ic1c(cccc1)C(=O)Nc2c(F)ccc(NC(=O)c3cc(ccc3)CN4C=NC=C4)c2
0.268293	Ic1c(cccc1)C(=O)Nc2c(F)ccc(NC(=O)c3cc(ccc3)CN4C=NC=C4)c2
0.268293	Ic1c(cccc1)C(=O)Nc2c(F)ccc(NC(=O)c3cc(ccc3)CN4C=NC=C4)c2
0.268293	Ic1c(cccc1)C(=O)Nc2c(F)ccc(NC(=O)c3cc(ccc3)CN4C=NC=C4)c2
0.268293	Ic1c(cccc1)C(=O)Nc2c(F)ccc(NC(=O)c3cc(ccc3)CN4C=NC=C4)c2
0.268116	Clc1ccc(cc1)C=2N=C(OC2)NC(=O)c3nc(ncc3)N4CCOCC4
0.268116	Clc1ccc(cc1)C=2N=C(OC2)NC(=O)c3nc(ncc3)N4CCOCC4
0.268085	O=C(O)Cc1ccc(NC(=O)c2cc(c3ccc(C#N)cc3)ccc2)cc1
0.268085	O=C(O)Cc1ccc(NC(=O)c2cc(c3ccc(C#N)cc3)ccc2)cc1
0.268085	O=C(O)Cc1ccc(NC(=O)c2cc(c3ccc(C#N)cc3)ccc2)cc1
0.268085	O=C(O)Cc1ccc(NC(=O)c2cc(c3ccc(C#N)cc3)ccc2)cc1
0.268085	O=C(O)Cc1ccc(NC(=O)c2cc(c3ccc(C#N)cc3)ccc2)cc1
0.268085	O=C(O)Cc1ccc(NC(=O)c2cc(c3ccc(C#N)cc3)ccc2)cc1
0.268085	O=C(O)Cc1ccc(NC(=O)c2cc(c3ccc(C#N)cc3)ccc2)cc1
0.268085	O=C(O)Cc1ccc(NC(=O)c2cc(c3ccc(C#N)cc3)ccc2)cc1
0.268085	O=C(O)Cc1ccc(NC(=O)c2cc(c3ccc(C#N)cc3)ccc2)cc1
0.268085	O=C(O)Cc1ccc(NC(=O)c2cc(c3ccc(C#N)cc3)ccc2)cc1
0.268072	Clc1cnc(NC(=O)C2CN(C(=O)c3cc(NC(=O)c4c(F)cccc4)c(cc3)C)CCC2)cc1
0.268072	Clc1cnc(NC(=O)C2CN(C(=O)c3cc(NC(=O)c4c(F)cccc4)c(cc3)C)CCC2)cc1
0.267925	Clc1cc(Cl)cc(c1)C(=O)Nc2ccc(cc2)C(=O)N3CCN(CC(=O)Nc4ncccc4)CC3
0.267925	Clc1cc(Cl)cc(c1)C(=O)Nc2ccc(cc2)C(=O)N3CCN(CC(=O)Nc4ncccc4)CC3
0.267925	Clc1cc(Cl)cc(c1)C(=O)Nc2ccc(cc2)C(=O)N3CCN(CC(=O)Nc4ncccc4)CC3
0.267925	Clc1cc(Cl)cc(c1)C(=O)Nc2ccc(cc2)C(=O)N3CCN(CC(=O)Nc4ncccc4)CC3
0.267925	Clc1cc(Cl)cc(c1)C(=O)Nc2ccc(cc2)C(=O)N3CCN(CC(=O)Nc4ncccc4)CC3
0.267925	Clc1cc(Cl)cc(c1)C(=O)Nc2ccc(cc2)C(=O)N3CCN(CC(=O)Nc4ncccc4)CC3
0.267925	Clc1cc(Cl)cc(c1)C(=O)Nc2ccc(cc2)C(=O)N3CCN(CC(=O)Nc4ncccc4)CC3
0.267925	Clc1cc(Cl)cc(c1)C(=O)Nc2ccc(cc2)C(=O)N3CCN(CC(=O)Nc4ncccc4)CC3
0.267925	Clc1cc(Cl)cc(c1)C(=O)Nc2ccc(cc2)C(=O)N3CCN(CC(=O)Nc4ncccc4)CC3
0.267925	Clc1cc(Cl)cc(c1)C(=O)Nc2ccc(cc2)C(=O)N3CCN(CC(=O)Nc4ncccc4)CC3
0.267857	Brc1c(c(cc(S(=O)(=O)C)c1)C(=O)NC2=NC(c3ccccc3)=CN2)C
0.267606	O=C(Nc1c(cc(OCc2ccccc2)cc1)C)C=3C(=NOC3)c4ccccc4
0.267606	O=C(Nc1c(cc(OCc2ccccc2)cc1)C)C=3C(=NOC3)c4ccccc4
0.267606	O=C(Nc1c(cc(OCc2ccccc2)cc1)C)C=3C(=NOC3)c4ccccc4
0.267606	O=C(Nc1c(cc(OCc2ccccc2)cc1)C)C=3C(=NOC3)c4ccccc4
0.267606	O=C(Nc1c(cc(OCc2ccccc2)cc1)C)C=3C(=NOC3)c4ccccc4
0.267606	O=C(Nc1c(cc(OCc2ccccc2)cc1)C)C=3C(=NOC3)c4ccccc4
0.267606	O=C(Nc1c(cc(OCc2ccccc2)cc1)C)C=3C(=NOC3)c4ccccc4
0.267606	O=C(Nc1c(cc(OCc2ccccc2)cc1)C)C=3C(=NOC3)c4ccccc4
0.267606	O=C(Nc1c(cc(OCc2ccccc2)cc1)C)C=3C(=NOC3)c4ccccc4
0.267606	O=C(Nc1c(cc(OCc2ccccc2)cc1)C)C=3C(=NOC3)c4ccccc4
0.267442	O=C(OC)c1cc(NC(=O)C=2ON=C(c3ccc(cc3)C)C2)ccc1
0.267442	O=C(OC)c1cc(NC(=O)C=2ON=C(c3ccc(cc3)C)C2)ccc1
0.267442	O=C(OC)c1cc(NC(=O)C=2ON=C(c3ccc(cc3)C)C2)ccc1
0.267442	O=C(OC)c1cc(NC(=O)C=2ON=C(c3ccc(cc3)C)C2)ccc1
0.267442	O=C(OC)c1cc(NC(=O)C=2ON=C(c3ccc(cc3)C)C2)ccc1
0.267442	O=C(OC)c1cc(NC(=O)C=2ON=C(c3ccc(cc3)C)C2)ccc1
0.267442	O=C(OC)c1cc(NC(=O)C=2ON=C(c3ccc(cc3)C)C2)ccc1
0.267176	Brc1nc(ccc1C)C(=O)Nc2cc(c(cc2)C)C(=O)C
0.267176	Brc1nc(ccc1C)C(=O)Nc2cc(c(cc2)C)C(=O)C
0.267176	Brc1nc(ccc1C)C(=O)Nc2cc(c(cc2)C)C(=O)C
0.267176	Brc1nc(ccc1C)C(=O)Nc2cc(c(cc2)C)C(=O)C
0.266968	O=C(Nc1c(ccc(NC(=O)C)c1)C)C=O
0.266968	O=C(Nc1c(ccc(NC(=O)C)c1)C)C=O
0.266968	O=C(Nc1c(ccc(NC(=O)C)c1)C)C=O
0.266667	Clc1c(NC(=O)c2cc(S(=O)(=O)C)ccc2)ccc(NC(=O)C=3NN=C(c4c(cc(cc4)C)C)C3)c1
0.266667	Clc1c(NC(=O)c2cc(S(=O)(=O)C)ccc2)ccc(NC(=O)C=3NN=C(c4c(cc(cc4)C)C)C3)c1
0.266667	Clc1c(NC(=O)c2cc(S(=O)(=O)C)ccc2)ccc(NC(=O)C=3NN=C(c4c(cc(cc4)C)C)C3)c1
0.266667	Clc1c(NC(=O)c2cc(S(=O)(=O)C)ccc2)ccc(NC(=O)C=3NN=C(c4c(cc(cc4)C)C)C3)c1
0.266667	Clc1c(NC(=O)c2cc(S(=O)(=O)C)ccc2)ccc(NC(=O)C=3NN=C(c4c(cc(cc4)C)C)C3)c1
0.265625	O=C(OC)c1cc(NC(=O)c2c(c3ccncc3)cccc2)ccc1
0.265625	O=C(OC)c1cc(NC(=O)c2c(c3ccncc3)cccc2)ccc1
0.265625	O=C(OC)c1cc(NC(=O)c2c(c3ccncc3)cccc2)ccc1
0.265625	O=C(OC)c1cc(NC(=O)c2c(c3ccncc3)cccc2)ccc1
0.265625	O=C(OC)c1cc(NC(=O)c2c(c3ccncc3)cccc2)ccc1
0.265517	IC=1N(N=CC1C(=O)Nc2c(ccc(c2)C=3OC=CN3)C)C
0.265517	IC=1N(N=CC1C(=O)Nc2c(ccc(c2)C=3OC=CN3)C)C
0.265517	IC=1N(N=CC1C(=O)Nc2c(ccc(c2)C=3OC=CN3)C)C
0.265517	IC=1N(N=CC1C(=O)Nc2c(ccc(c2)C=3OC=CN3)C)C
0.265517	IC=1N(N=CC1C(=O)Nc2c(ccc(c2)C=3OC=CN3)C)C
0.265517	IC=1N(N=CC1C(=O)Nc2c(ccc(c2)C=3OC=CN3)C)C
0.265517	IC=1N(N=CC1C(=O)Nc2c(ccc(c2)C=3OC=CN3)C)C
0.265517	IC=1N(N=CC1C(=O)Nc2c(ccc(c2)C=3OC=CN3)C)C
0.265517	IC=1N(N=CC1C(=O)Nc2c(ccc(c2)C=3OC=CN3)C)C
0.265517	IC=1N(N=CC1C(=O)Nc2c(ccc(c2)C=3OC=CN3)C)C
0.265233	Fc1c(Oc2ncc(cc2)C(=O)Nc3c(cc(cc3)C(=O)O)C)cccc1
0.265116	Fc1ccc(cc1)C(=O)Nc2cc(ccc2)CN
0.265116	Fc1ccc(cc1)C(=O)Nc2cc(ccc2)CN
0.265116	Fc1ccc(cc1)C(=O)Nc2cc(ccc2)CN
0.265116	Fc1ccc(cc1)C(=O)Nc2cc(ccc2)CN
0.265116	Fc1ccc(cc1)C(=O)Nc2cc(ccc2)CN
0.265116	Fc1ccc(cc1)C(=O)Nc2cc(ccc2)CN
0.265116	Fc1ccc(cc1)C(=O)Nc2cc(ccc2)CN
0.265116	Fc1ccc(cc1)C(=O)Nc2cc(ccc2)CN
0.265116	Fc1ccc(cc1)C(=O)Nc2cc(ccc2)CN
0.265116	Fc1ccc(cc1)C(=O)Nc2cc(ccc2)CN
0.264957	Clc1c(ccc(NC(=O)c2ncc(c3cc4c(nc(nc4)C(=O)N5CCN(C(=O)OC(C)(C)C)CCC5)cc3)cc2)c1)C
0.264925	O=C(N(Cc1ccc(cc1)CN2CCN(CC2)C)C)c3c(c4ccncc4)cccc3
0.264822	O=C(NCc1c(c2cnccc2)cccc1)c3ccc(cc3)CC(C)(C)C
0.264822	O=C(NCc1c(c2cnccc2)cccc1)c3ccc(cc3)CC(C)(C)C
0.264822	O=C(NCc1c(c2cnccc2)cccc1)c3ccc(cc3)CC(C)(C)C
0.264822	O=C(NCc1c(c2cnccc2)cccc1)c3ccc(cc3)CC(C)(C)C
0.264822	O=C(NCc1c(c2cnccc2)cccc1)c3ccc(cc3)CC(C)(C)C
0.264822	O=C(NCc1c(c2cnccc2)cccc1)c3ccc(cc3)CC(C)(C)C
0.264822	O=C(NCc1c(c2cnccc2)cccc1)c3ccc(cc3)CC(C)(C)C
0.264822	O=C(NCc1c(c2cnccc2)cccc1)c3ccc(cc3)CC(C)(C)C
0.264822	O=C(NCc1c(c2cnccc2)cccc1)c3ccc(cc3)CC(C)(C)C
0.264822	O=C(NCc1c(c2cnccc2)cccc1)c3ccc(cc3)CC(C)(C)C
0.264808	Clc1cc(ccc1)COc2c(ccc(NC(=O)c3c(NCCCC)cccc3)c2)C
0.264808	Clc1cc(ccc1)COc2c(ccc(NC(=O)c3c(NCCCC)cccc3)c2)C
0.264808	Clc1cc(ccc1)COc2c(ccc(NC(=O)c3c(NCCCC)cccc3)c2)C
0.264706	Clc1c(F)ccc(NC(=O)C=CC(=O)Nc2c(ccc(c2)C=3OC=CN3)C)c1
0.264706	Clc1c(F)ccc(NC(=O)C=CC(=O)Nc2c(ccc(c2)C=3OC=CN3)C)c1
0.264516	O=C(Nc1c(ccc(N2N=CC=C2)c1)C)c3cc(ccc3)CN4N=C(N)C=C4C
0.264516	O=C(Nc1c(ccc(N2N=CC=C2)c1)C)c3cc(ccc3)CN4N=C(N)C=C4C
0.264516	O=C(Nc1c(ccc(N2N=CC=C2)c1)C)c3cc(ccc3)CN4N=C(N)C=C4C
0.264516	O=C(Nc1c(ccc(N2N=CC=C2)c1)C)c3cc(ccc3)CN4N=C(N)C=C4C
0.264516	O=C(Nc1c(ccc(N2N=CC=C2)c1)C)c3cc(ccc3)CN4N=C(N)C=C4C
0.264516	O=C(Nc1c(ccc(N2N=CC=C2)c1)C)c3cc(ccc3)CN4N=C(N)C=C4C
0.264516	O=C(Nc1c(ccc(N2N=CC=C2)c1)C)c3cc(ccc3)CN4N=C(N)C=C4C
0.264516	O=C(Nc1c(ccc(N2N=CC=C2)c1)C)c3cc(ccc3)CN4N=C(N)C=C4C
0.264516	O=C(Nc1c(ccc(N2N=CC=C2)c1)C)c3cc(ccc3)CN4N=C(N)C=C4C
0.264516	O=C(Nc1c(ccc(N2N=CC=C2)c1)C)c3cc(ccc3)CN4N=C(N)C=C4C
0.264407	FC(F)(F)C(F)(c1cc(c(NC(=O)c2cnc(N3CCOCC3)cc2)cc1)C)C(F)(F)F
0.264407	FC(F)(F)C(F)(c1cc(c(NC(=O)c2cnc(N3CCOCC3)cc2)cc1)C)C(F)(F)F
0.264286	O=C(OC(C)(C)C)NC1CCC(C#CC(=O)Nc2c(ccc(c2)CN3CCCC3)C)CC1
0.264286	S(CC=1OC(C(=O)Nc2c(ccc(N3N=CC=C3)c2)C)=CC1)C
0.264286	S(CC=1OC(C(=O)Nc2c(ccc(N3N=CC=C3)c2)C)=CC1)C
0.264286	S(CC=1OC(C(=O)Nc2c(ccc(N3N=CC=C3)c2)C)=CC1)C
0.264286	S(CC=1OC(C(=O)Nc2c(ccc(N3N=CC=C3)c2)C)=CC1)C
0.264286	S(CC=1OC(C(=O)Nc2c(ccc(N3N=CC=C3)c2)C)=CC1)C
0.264286	S(CC=1OC(C(=O)Nc2c(ccc(N3N=CC=C3)c2)C)=CC1)C
0.264286	S(CC=1OC(C(=O)Nc2c(ccc(N3N=CC=C3)c2)C)=CC1)C
0.264286	S(CC=1OC(C(=O)Nc2c(ccc(N3N=CC=C3)c2)C)=CC1)C
0.264286	S(CC=1OC(C(=O)Nc2c(ccc(N3N=CC=C3)c2)C)=CC1)C
0.264286	S(CC=1OC(C(=O)Nc2c(ccc(N3N=CC=C3)c2)C)=CC1)C
0.264286	Clc1c(ccc(NC(=O)C2CC2)c1)C(=O)Nc3cc(c(N4CCN(CC4)CC)cc3)C
0.264286	Clc1c(ccc(NC(=O)C2CC2)c1)C(=O)Nc3cc(c(N4CCN(CC4)CC)cc3)C
0.264286	Clc1c(ccc(NC(=O)C2CC2)c1)C(=O)Nc3cc(c(N4CCN(CC4)CC)cc3)C
0.264286	Clc1c(ccc(NC(=O)C2CC2)c1)C(=O)Nc3cc(c(N4CCN(CC4)CC)cc3)C
0.264286	Clc1c(ccc(NC(=O)C2CC2)c1)C(=O)Nc3cc(c(N4CCN(CC4)CC)cc3)C
0.264286	Clc1c(ccc(NC(=O)C2CC2)c1)C(=O)Nc3cc(c(N4CCN(CC4)CC)cc3)C
0.264286	Clc1c(ccc(NC(=O)C2CC2)c1)C(=O)Nc3cc(c(N4CCN(CC4)CC)cc3)C
0.264286	Clc1c(ccc(NC(=O)C2CC2)c1)C(=O)Nc3cc(c(N4CCN(CC4)CC)cc3)C
0.264286	Clc1c(ccc(NC(=O)C2CC2)c1)C(=O)Nc3cc(c(N4CCN(CC4)CC)cc3)C
0.264286	Clc1c(ccc(NC(=O)C2CC2)c1)C(=O)Nc3cc(c(N4CCN(CC4)CC)cc3)C
0.264214	FC(F)Oc1c(NC(=O)C=2NC(C(=O)OCc3ccccc3)=CC2)ccc(N4CCN(CC4)C)c1
0.264214	FC(F)Oc1c(NC(=O)C=2NC(C(=O)OCc3ccccc3)=CC2)ccc(N4CCN(CC4)C)c1
0.264214	FC(F)Oc1c(NC(=O)C=2NC(C(=O)OCc3ccccc3)=CC2)ccc(N4CCN(CC4)C)c1
0.264214	FC(F)Oc1c(NC(=O)C=2NC(C(=O)OCc3ccccc3)=CC2)ccc(N4CCN(CC4)C)c1
0.264214	FC(F)Oc1c(NC(=O)C=2NC(C(=O)OCc3ccccc3)=CC2)ccc(N4CCN(CC4)C)c1
0.264214	FC(F)Oc1c(NC(=O)C=2NC(C(=O)OCc3ccccc3)=CC2)ccc(N4CCN(CC4)C)c1
0.264214	FC(F)Oc1c(NC(=O)C=2NC(C(=O)OCc3ccccc3)=CC2)ccc(N4CCN(CC4)C)c1
0.264214	FC(F)Oc1c(NC(=O)C=2NC(C(=O)OCc3ccccc3)=CC2)ccc(N4CCN(CC4)C)c1
0.264214	FC(F)Oc1c(NC(=O)C=2NC(C(=O)OCc3ccccc3)=CC2)ccc(N4CCN(CC4)C)c1
0.264214	FC(F)Oc1c(NC(=O)C=2NC(C(=O)OCc3ccccc3)=CC2)ccc(N4CCN(CC4)C)c1
0.264085	Fc1nccc(NC(=O)c2ccc(cc2)CN3CC(=O)NCC3)c1OC
0.264085	Fc1nccc(NC(=O)c2ccc(cc2)CN3CC(=O)NCC3)c1OC
0.264085	Fc1nccc(NC(=O)c2ccc(cc2)CN3CC(=O)NCC3)c1OC
0.264085	Fc1nccc(NC(=O)c2ccc(cc2)CN3CC(=O)NCC3)c1OC
0.264085	Fc1nccc(NC(=O)c2ccc(cc2)CN3CC(=O)NCC3)c1OC
0.264085	Fc1nccc(NC(=O)c2ccc(cc2)CN3CC(=O)NCC3)c1OC
0.264085	Fc1nccc(NC(=O)c2ccc(cc2)CN3CC(=O)NCC3)c1OC
0.264085	Fc1nccc(NC(=O)c2ccc(cc2)CN3CC(=O)NCC3)c1OC
0.264085	Fc1nccc(NC(=O)c2ccc(cc2)CN3CC(=O)NCC3)c1OC
0.264085	Fc1nccc(NC(=O)c2ccc(cc2)CN3CC(=O)NCC3)c1OC
0.264	O=C(Nc1c(cc(N)cc1)C)c2ccc(cc2)C3COCC3
0.264	O=C(Nc1c(cc(N)cc1)C)c2ccc(cc2)C3COCC3
0.264	O=C(Nc1c(cc(N)cc1)C)c2ccc(cc2)C3COCC3
0.264	O=C(Nc1c(cc(N)cc1)C)c2ccc(cc2)C3COCC3
0.264	O=C(Nc1c(cc(N)cc1)C)c2ccc(cc2)C3COCC3
0.264	O=C(Nc1c(cc(N)cc1)C)c2ccc(cc2)C3COCC3
0.264	O=C(Nc1c(cc(N)cc1)C)c2ccc(cc2)C3COCC3
0.264	O=C(Nc1c(cc(N)cc1)C)c2ccc(cc2)C3COCC3
0.264	O=C(Nc1c(cc(N)cc1)C)c2ccc(cc2)C3COCC3
0.264	O=C(Nc1c(cc(N)cc1)C)c2ccc(cc2)C3COCC3
0.263514	Clc1cc(ccc1)COc2c(ccc(NC(=O)c3c(SC(F)F)nccc3)c2)C
0.263514	Clc1cc(ccc1)COc2c(ccc(NC(=O)c3c(SC(F)F)nccc3)c2)C
0.262997	O=C(OCC1c2c(c3c1cccc3)cccc2)NC(C4CC4)CC(=O)Nc5c(ccc(c5)C(=O)Nc6ccccc6)C
0.262997	O=C(OCC1c2c(c3c1cccc3)cccc2)NC(C4CC4)CC(=O)Nc5c(ccc(c5)C(=O)Nc6ccccc6)C
0.262997	O=C(OCC1c2c(c3c1cccc3)cccc2)NC(C4CC4)CC(=O)Nc5c(ccc(c5)C(=O)Nc6ccccc6)C
0.262997	O=C(OCC1c2c(c3c1cccc3)cccc2)NC(C4CC4)CC(=O)Nc5c(ccc(c5)C(=O)Nc6ccccc6)C
0.262997	O=C(OCC1c2c(c3c1cccc3)cccc2)NC(C4CC4)CC(=O)Nc5c(ccc(c5)C(=O)Nc6ccccc6)C
0.262997	O=C(OCC1c2c(c3c1cccc3)cccc2)NC(C4CC4)CC(=O)Nc5c(ccc(c5)C(=O)Nc6ccccc6)C
0.262997	O=C(OCC1c2c(c3c1cccc3)cccc2)NC(C4CC4)CC(=O)Nc5c(ccc(c5)C(=O)Nc6ccccc6)C
0.262997	O=C(OCC1c2c(c3c1cccc3)cccc2)NC(C4CC4)CC(=O)Nc5c(ccc(c5)C(=O)Nc6ccccc6)C
0.262963	O=C(Nc1c(cc(OC)c(c1)C)C)c2cc(ccc2)CN3C=NC=C3
0.262963	O=C(Nc1c(cc(OC)c(c1)C)C)c2cc(ccc2)CN3C=NC=C3
0.262963	O=C(Nc1c(cc(OC)c(c1)C)C)c2cc(ccc2)CN3C=NC=C3
0.262963	O=C(Nc1c(cc(OC)c(c1)C)C)c2cc(ccc2)CN3C=NC=C3
0.262963	O=C(Nc1c(cc(OC)c(c1)C)C)c2cc(ccc2)CN3C=NC=C3
0.262963	O=C(Nc1c(cc(OC)c(c1)C)C)c2cc(ccc2)CN3C=NC=C3
0.262963	O=C(Nc1c(cc(OC)c(c1)C)C)c2cc(ccc2)CN3C=NC=C3
0.262963	O=C(Nc1c(cc(OC)c(c1)C)C)c2cc(ccc2)CN3C=NC=C3
0.262963	O=C(Nc1c(cc(OC)c(c1)C)C)c2cc(ccc2)CN3C=NC=C3
0.262963	O=C(Nc1c(cc(OC)c(c1)C)C)c2cc(ccc2)CN3C=NC=C3
0.262626	O=C(Nc1cc(C#Cc2ncccc2)ccc1)C=3NN=C(c4c(cc(cc4)C)C)C3
0.262626	O=C(Nc1cc(C#Cc2ncccc2)ccc1)C=3NN=C(c4c(cc(cc4)C)C)C3
0.262626	O=C(Nc1cc(C#Cc2ncccc2)ccc1)C=3NN=C(c4c(cc(cc4)C)C)C3
0.262626	O=C(Nc1cc2N=C(Nc2cc1)CN3CCN(CC3)C)c4nc(ncc4)N5CCOCC5
0.262626	O=C(Nc1cc2N=C(Nc2cc1)CN3CCN(CC3)C)c4nc(ncc4)N5CCOCC5
0.262411	Fc1c(cc(NC(=O)C)cc1)C(=O)Nc2c(ccc(N3N=CC=C3)c2)C
0.262411	Fc1c(cc(NC(=O)C)cc1)C(=O)Nc2c(ccc(N3N=CC=C3)c2)C
0.262411	Fc1c(cc(NC(=O)C)cc1)C(=O)Nc2c(ccc(N3N=CC=C3)c2)C
0.262411	Fc1c(cc(NC(=O)C)cc1)C(=O)Nc2c(ccc(N3N=CC=C3)c2)C
0.262411	Fc1c(cc(NC(=O)C)cc1)C(=O)Nc2c(ccc(N3N=CC=C3)c2)C
0.262411	Fc1c(cc(NC(=O)C)cc1)C(=O)Nc2c(ccc(N3N=CC=C3)c2)C
0.262411	Fc1c(cc(NC(=O)C)cc1)C(=O)Nc2c(ccc(N3N=CC=C3)c2)C
0.262411	Fc1c(cc(NC(=O)C)cc1)C(=O)Nc2c(ccc(N3N=CC=C3)c2)C
0.262411	Fc1c(cc(NC(=O)C)cc1)C(=O)Nc2c(ccc(N3N=CC=C3)c2)C
0.262411	Fc1c(cc(NC(=O)C)cc1)C(=O)Nc2c(ccc(N3N=CC=C3)c2)C
0.262411	O=C(Nc1cc(c(N2C(=O)CCC2=O)cc1)C)c3ccc(cc3)CN4N=NC=C4
0.262295	Clc1cc(ccc1)COc2c(ccc(NC(=O)C=3NN=C(c4c(cc(cc4)C)C)C3)c2)C
0.262295	Clc1cc(ccc1)COc2c(ccc(NC(=O)C=3NN=C(c4c(cc(cc4)C)C)C3)c2)C
0.262295	Clc1cc(ccc1)COc2c(ccc(NC(=O)C=3NN=C(c4c(cc(cc4)C)C)C3)c2)C
0.262295	Clc1cc(ccc1)COc2c(ccc(NC(=O)C=3NN=C(c4c(cc(cc4)C)C)C3)c2)C
0.262295	Clc1cc(ccc1)COc2c(ccc(NC(=O)C=3NN=C(c4c(cc(cc4)C)C)C3)c2)C
0.262295	Clc1cc(ccc1)COc2c(ccc(NC(=O)C=3NN=C(c4c(cc(cc4)C)C)C3)c2)C
0.262295	Clc1cc(ccc1)COc2c(ccc(NC(=O)C=3NN=C(c4c(cc(cc4)C)C)C3)c2)C
0.262295	Clc1cc(ccc1)COc2c(ccc(NC(=O)C=3NN=C(c4c(cc(cc4)C)C)C3)c2)C
0.262295	Clc1cc(ccc1)COc2c(ccc(NC(=O)C=3NN=C(c4c(cc(cc4)C)C)C3)c2)C
0.262295	Clc1cc(ccc1)COc2c(ccc(NC(=O)C=3NN=C(c4c(cc(cc4)C)C)C3)c2)C
0.262238	S(=O)(=O)(c1ccccc1)Cc2ccc(cc2)C(=O)Nc3cc(c(N4C(=O)CCC4=O)cc3)C
0.262238	S(=O)(=O)(c1ccccc1)Cc2ccc(cc2)C(=O)Nc3cc(c(N4C(=O)CCC4=O)cc3)C
0.262238	S(=O)(=O)(c1ccccc1)Cc2ccc(cc2)C(=O)Nc3cc(c(N4C(=O)CCC4=O)cc3)C
0.262238	S(=O)(=O)(c1ccccc1)Cc2ccc(cc2)C(=O)Nc3cc(c(N4C(=O)CCC4=O)cc3)C
0.262238	S(=O)(=O)(c1ccccc1)Cc2ccc(cc2)C(=O)Nc3cc(c(N4C(=O)CCC4=O)cc3)C
0.262238	S(=O)(=O)(c1ccccc1)Cc2ccc(cc2)C(=O)Nc3cc(c(N4C(=O)CCC4=O)cc3)C
0.262136	O=C(OC)c1cc(NC(=O)c2c3c(nc(c4cnccc4)c2)cccc3)ccc1
0.262136	O=C(OC)c1cc(NC(=O)c2c3c(nc(c4cnccc4)c2)cccc3)ccc1
0.262136	O=C(OC)c1cc(NC(=O)c2c3c(nc(c4cnccc4)c2)cccc3)ccc1
0.261818	Brc1cc(ccc1)COc2c(Cl)cc(cc2)C(=O)Nc3cc(c(N)cc3)C
0.261818	Brc1cc(ccc1)COc2c(Cl)cc(cc2)C(=O)Nc3cc(c(N)cc3)C
0.261818	Brc1cc(ccc1)COc2c(Cl)cc(cc2)C(=O)Nc3cc(c(N)cc3)C
0.261194	Clc1cc(c2cnc(cc2)C(=O)Nc3cc(OC(F)(F)F)ncc3)ccc1
0.261194	Clc1cc(c2cnc(cc2)C(=O)Nc3cc(OC(F)(F)F)ncc3)ccc1
0.261194	Clc1cc(c2cnc(cc2)C(=O)Nc3cc(OC(F)(F)F)ncc3)ccc1
0.261194	Clc1cc(c2cnc(cc2)C(=O)Nc3cc(OC(F)(F)F)ncc3)ccc1
0.261194	Clc1cc(c2cnc(cc2)C(=O)Nc3cc(OC(F)(F)F)ncc3)ccc1
0.261194	Clc1cc(c2cnc(cc2)C(=O)Nc3cc(OC(F)(F)F)ncc3)ccc1
0.261194	Clc1cc(c2cnc(cc2)C(=O)Nc3cc(OC(F)(F)F)ncc3)ccc1
0.261194	Clc1cc(c2cnc(cc2)C(=O)Nc3cc(OC(F)(F)F)ncc3)ccc1
0.261194	Clc1cc(c2cnc(cc2)C(=O)Nc3cc(OC(F)(F)F)ncc3)ccc1
0.261194	Clc1cc(c2cnc(cc2)C(=O)Nc3cc(OC(F)(F)F)ncc3)ccc1
0.261029	O=C(NCCCc1c(cc(cc1)C)C)c2ccc(cc2)CN3CC(OCC3)C
0.26087	O=C(Nc1c(ccc(c1)C=2OC=CN2)C)c3cc(N4C(=C(C=O)C=C4C)C)c(cc3)C
0.26087	O=C(Nc1c(ccc(c1)C=2OC=CN2)C)c3cc(N4C(=C(C=O)C=C4C)C)c(cc3)C
0.26087	O=C(Nc1c(ccc(c1)C=2OC=CN2)C)c3cc(N4C(=C(C=O)C=C4C)C)c(cc3)C
0.26087	O=C(Nc1c(ccc(c1)C=2OC=CN2)C)c3cc(N4C(=C(C=O)C=C4C)C)c(cc3)C
0.26087	O=C(Nc1c(ccc(c1)C=2OC=CN2)C)c3cc(N4C(=C(C=O)C=C4C)C)c(cc3)C
0.26087	O=C(Nc1c(ccc(c1)C=2OC=CN2)C)c3cc(N4C(=C(C=O)C=C4C)C)c(cc3)C
0.26087	O=C(Nc1c(ccc(c1)C=2OC=CN2)C)c3cc(N4C(=C(C=O)C=C4C)C)c(cc3)C
0.260736	O=C(OCC1c2c(c3c1cccc3)cccc2)NC(C(=O)Nc4c(ccc(c4)C(=O)Nc5ccccc5)C)COC
0.260586	O=C(Nc1cc(c(N2C(=O)CCC2=O)cc1)C)c3cc4N=C(Nc4cc3)c5ccccc5
0.260586	O=C(Nc1cc(c(N2C(=O)CCC2=O)cc1)C)c3cc4N=C(Nc4cc3)c5ccccc5
0.260586	O=C(Nc1cc(c(N2C(=O)CCC2=O)cc1)C)c3cc4N=C(Nc4cc3)c5ccccc5
0.260586	O=C(Nc1cc(c(N2C(=O)CCC2=O)cc1)C)c3cc4N=C(Nc4cc3)c5ccccc5
0.260586	O=C(Nc1cc(c(N2C(=O)CCC2=O)cc1)C)c3cc4N=C(Nc4cc3)c5ccccc5
0.260586	O=C(Nc1cc(c(N2C(=O)CCC2=O)cc1)C)c3cc4N=C(Nc4cc3)c5ccccc5
0.260586	O=C(Nc1cc(c(N2C(=O)CCC2=O)cc1)C)c3cc4N=C(Nc4cc3)c5ccccc5
0.260586	O=C(Nc1cc(c(N2C(=O)CCC2=O)cc1)C)c3cc4N=C(Nc4cc3)c5ccccc5
0.260586	O=C(Nc1cc(c(N2C(=O)CCC2=O)cc1)C)c3cc4N=C(Nc4cc3)c5ccccc5
0.260586	O=C(Nc1cc(c(N2C(=O)CCC2=O)cc1)C)c3cc4N=C(Nc4cc3)c5ccccc5
0.260417	O=C(Nc1cnc2NC(=O)COc2c1)c3ccc(c4nnc(cc4)C)cc3
0.260417	O=C(Nc1cnc2NC(=O)COc2c1)c3ccc(c4nnc(cc4)C)cc3
0.260417	O=C(Nc1cnc2NC(=O)COc2c1)c3ccc(c4nnc(cc4)C)cc3
0.260417	O=C(Nc1cnc2NC(=O)COc2c1)c3ccc(c4nnc(cc4)C)cc3
0.260417	O=C(Nc1cnc2NC(=O)COc2c1)c3ccc(c4nnc(cc4)C)cc3
0.260417	O=C(Nc1cnc2NC(=O)COc2c1)c3ccc(c4nnc(cc4)C)cc3
0.260417	O=C(Nc1cnc2NC(=O)COc2c1)c3ccc(c4nnc(cc4)C)cc3
0.260417	O=C(Nc1cnc2NC(=O)COc2c1)c3ccc(c4nnc(cc4)C)cc3
0.260417	O=C(Nc1cnc2NC(=O)COc2c1)c3ccc(c4nnc(cc4)C)cc3
0.260417	O=C(Nc1cnc2NC(=O)COc2c1)c3ccc(c4nnc(cc4)C)cc3
0.260417	S(=O)(=O)(c1c(ccc(c1)C(=O)NCc2cc(NC(=O)C=3OC=CC3)ccc2)C)C
0.260274	O=C(Nc1c(ccc(N2N=CC=C2)c1)C)c3cc(c(OC)cc3)COCC
0.260274	O=C(Nc1c(ccc(N2N=CC=C2)c1)C)c3cc(c(OC)cc3)COCC
0.260274	O=C(Nc1c(ccc(N2N=CC=C2)c1)C)c3cc(c(OC)cc3)COCC
0.260163	O=C(Nc1ccc(cc1)CC(=O)N2CCN(CC2)C)c3ccc(N4C=CC=C4)cc3
0.26	S(=O)(=O)(Nc1cnc(NC(=O)c2cc3c4c(cccc4)Cc3cc2)cc1)Cc5ccccc5
0.26	S(=O)(=O)(Nc1cnc(NC(=O)c2cc3c4c(cccc4)Cc3cc2)cc1)Cc5ccccc5
0.26	S(=O)(=O)(Nc1cnc(NC(=O)c2cc3c4c(cccc4)Cc3cc2)cc1)Cc5ccccc5
0.26	S(=O)(=O)(Nc1cnc(NC(=O)c2cc3c4c(cccc4)Cc3cc2)cc1)Cc5ccccc5
0.26	S(=O)(=O)(Nc1cnc(NC(=O)c2cc3c4c(cccc4)Cc3cc2)cc1)Cc5ccccc5
0.259843	Clc1cc(Cl)cc(c1)C(=O)Nc2ccc(cc2)C(=O)NC3=NC(=NN3)C=4SC=CC4
0.259843	Clc1cc(Cl)cc(c1)C(=O)Nc2ccc(cc2)C(=O)NC3=NC(=NN3)C=4SC=CC4
0.259843	Clc1cc(Cl)cc(c1)C(=O)Nc2ccc(cc2)C(=O)NC3=NC(=NN3)C=4SC=CC4
0.259843	Clc1cc(Cl)cc(c1)C(=O)Nc2ccc(cc2)C(=O)NC3=NC(=NN3)C=4SC=CC4
0.259843	Clc1cc(Cl)cc(c1)C(=O)Nc2ccc(cc2)C(=O)NC3=NC(=NN3)C=4SC=CC4
0.259843	Clc1cc(Cl)cc(c1)C(=O)Nc2ccc(cc2)C(=O)NC3=NC(=NN3)C=4SC=CC4
0.259843	Clc1cc(Cl)cc(c1)C(=O)Nc2ccc(cc2)C(=O)NC3=NC(=NN3)C=4SC=CC4
0.259843	Clc1cc(Cl)cc(c1)C(=O)Nc2ccc(cc2)C(=O)NC3=NC(=NN3)C=4SC=CC4
0.259843	Clc1cc(Cl)cc(c1)C(=O)Nc2ccc(cc2)C(=O)NC3=NC(=NN3)C=4SC=CC4
0.259843	Clc1cc(Cl)cc(c1)C(=O)Nc2ccc(cc2)C(=O)NC3=NC(=NN3)C=4SC=CC4
0.259786	Fc1c(NC(=O)OC)cc(NC(=O)c2ccc(OCC3=NC=CN3C)cc2)cc1
0.259786	Fc1c(NC(=O)OC)cc(NC(=O)c2ccc(OCC3=NC=CN3C)cc2)cc1
0.259786	Fc1c(NC(=O)OC)cc(NC(=O)c2ccc(OCC3=NC=CN3C)cc2)cc1
0.259786	Fc1c(NC(=O)OC)cc(NC(=O)c2ccc(OCC3=NC=CN3C)cc2)cc1
0.259786	Fc1c(NC(=O)OC)cc(NC(=O)c2ccc(OCC3=NC=CN3C)cc2)cc1
0.259786	Fc1c(NC(=O)OC)cc(NC(=O)c2ccc(OCC3=NC=CN3C)cc2)cc1
0.259786	Fc1c(NC(=O)OC)cc(NC(=O)c2ccc(OCC3=NC=CN3C)cc2)cc1
0.259786	Fc1c(NC(=O)OC)cc(NC(=O)c2ccc(OCC3=NC=CN3C)cc2)cc1
0.259786	Fc1c(NC(=O)OC)cc(NC(=O)c2ccc(OCC3=NC=CN3C)cc2)cc1
0.259786	Fc1c(NC(=O)OC)cc(NC(=O)c2ccc(OCC3=NC=CN3C)cc2)cc1
0.259786	O=C(Nc1cc(ccc1)CN2C(=O)CCCC2)c3ccc(cc3)CN4N=NC=C4
0.259786	O=C(Nc1cc(ccc1)CN2C(=O)CCCC2)c3ccc(cc3)CN4N=NC=C4
0.259786	O=C(Nc1cc(ccc1)CN2C(=O)CCCC2)c3ccc(cc3)CN4N=NC=C4
0.25974	O=C(Nc1c(ccc(NC(=O)C2CC2)c1)C)C=O
0.25974	O=C(Nc1c(ccc(NC(=O)C2CC2)c1)C)C=O
0.25974	O=C(Nc1c(ccc(NC(=O)C2CC2)c1)C)C=O
0.25974	O=C(Nc1c(ccc(NC(=O)C2CC2)c1)C)C=O
0.25974	O=C(Nc1c(ccc(NC(=O)C2CC2)c1)C)C=O
0.25974	O=C(Nc1c(ccc(NC(=O)C2CC2)c1)C)C=O
0.25974	O=C(Nc1c(ccc(NC(=O)C2CC2)c1)C)C=O
0.25974	O=C(Nc1c(ccc(NC(=O)C2CC2)c1)C)C=O
0.25974	O=C(Nc1c(ccc(NC(=O)C2CC2)c1)C)C=O
0.25974	O=C(Nc1c(ccc(NC(=O)C2CC2)c1)C)C=O
0.25969	O=C(NCCCC(=O)Nc1cc(c(cc1)C)C(=O)C)c2ccccc2
0.25969	O=C(NCCCC(=O)Nc1cc(c(cc1)C)C(=O)C)c2ccccc2
0.25969	O=C(NCCCC(=O)Nc1cc(c(cc1)C)C(=O)C)c2ccccc2
0.25969	O=C(NCCCC(=O)Nc1cc(c(cc1)C)C(=O)C)c2ccccc2
0.25969	O=C(NCCCC(=O)Nc1cc(c(cc1)C)C(=O)C)c2ccccc2
0.25969	O=C(NCCCC(=O)Nc1cc(c(cc1)C)C(=O)C)c2ccccc2
0.25969	O=C(NCCCC(=O)Nc1cc(c(cc1)C)C(=O)C)c2ccccc2
0.25969	O=C(NCCCC(=O)Nc1cc(c(cc1)C)C(=O)C)c2ccccc2
0.25969	O=C(NCCCC(=O)Nc1cc(c(cc1)C)C(=O)C)c2ccccc2
0.25969	O=C(NCCCC(=O)Nc1cc(c(cc1)C)C(=O)C)c2ccccc2
0.258503	O=C(NC=1N(N=C(c2cc(ccc2)C)C1)Cc3ccccc3)c4ccc(N5CCOCC5)cc4
0.258503	O=C(NC=1N(N=C(c2cc(ccc2)C)C1)Cc3ccccc3)c4ccc(N5CCOCC5)cc4
0.258389	S(=O)(=O)(Nc1c(cc(cc1)C)C)c2cc(ccc2)C(=O)NN=Cc3cnc(nc3)c4ccccc4
0.258389	S(=O)(=O)(Nc1c(cc(cc1)C)C)c2cc(ccc2)C(=O)NN=Cc3cnc(nc3)c4ccccc4
0.258389	S(=O)(=O)(Nc1c(cc(cc1)C)C)c2cc(ccc2)C(=O)NN=Cc3cnc(nc3)c4ccccc4
0.258389	S(=O)(=O)(Nc1c(cc(cc1)C)C)c2cc(ccc2)C(=O)NN=Cc3cnc(nc3)c4ccccc4
0.25817	O=C(Nc1cc(ccc1)CN2C(=O)CCCC2)c3cc4N=C(Nc4cc3)c5ccccc5
0.25817	O=C(Nc1cc(ccc1)CN2C(=O)CCCC2)c3cc4N=C(Nc4cc3)c5ccccc5
0.25817	O=C(Nc1cc(ccc1)CN2C(=O)CCCC2)c3cc4N=C(Nc4cc3)c5ccccc5
0.25817	O=C(Nc1cc(ccc1)CN2C(=O)CCCC2)c3cc4N=C(Nc4cc3)c5ccccc5
0.25817	O=C(Nc1cc(ccc1)CN2C(=O)CCCC2)c3cc4N=C(Nc4cc3)c5ccccc5
0.25817	O=C(Nc1cc(ccc1)CN2C(=O)CCCC2)c3cc4N=C(Nc4cc3)c5ccccc5
0.25817	O=C(Nc1cc(ccc1)CN2C(=O)CCCC2)c3cc4N=C(Nc4cc3)c5ccccc5
0.25817	O=C(Nc1cc(ccc1)CN2C(=O)CCCC2)c3cc4N=C(Nc4cc3)c5ccccc5
0.25817	O=C(Nc1cc(ccc1)CN2C(=O)CCCC2)c3cc4N=C(Nc4cc3)c5ccccc5
0.25817	O=C(Nc1cc(ccc1)CN2C(=O)CCCC2)c3cc4N=C(Nc4cc3)c5ccccc5
0.257951	O=C(Nc1cc(c(cc1)C(=O)C)C)C(=O)NCc2ccc(cc2)C3=NOC(=N3)C
0.257576	Clc1cc(c2cnc(cc2)C(=O)Nc3cc(ccc3)C4(N)CC4)ccc1
0.257576	Clc1cc(c2cnc(cc2)C(=O)Nc3cc(ccc3)C4(N)CC4)ccc1
0.257576	Clc1cc(c2cnc(cc2)C(=O)Nc3cc(ccc3)C4(N)CC4)ccc1
0.257576	Clc1cc(c2cnc(cc2)C(=O)Nc3cc(ccc3)C4(N)CC4)ccc1
0.257576	Clc1cc(c2cnc(cc2)C(=O)Nc3cc(ccc3)C4(N)CC4)ccc1
0.257576	Clc1cc(c2cnc(cc2)C(=O)Nc3cc(ccc3)C4(N)CC4)ccc1
0.257576	Clc1cc(c2cnc(cc2)C(=O)Nc3cc(ccc3)C4(N)CC4)ccc1
0.257576	Clc1cc(c2cnc(cc2)C(=O)Nc3cc(ccc3)C4(N)CC4)ccc1
0.257576	Clc1cc(c2cnc(cc2)C(=O)Nc3cc(ccc3)C4(N)CC4)ccc1
0.257576	Clc1cc(c2cnc(cc2)C(=O)Nc3cc(ccc3)C4(N)CC4)ccc1
0.257426	Brc1cc(ccc1)COc2c(Cl)cc(cc2)C(=O)Nc3cc(ccc3)CN4C(=O)CCCC4
0.257426	Brc1cc(ccc1)COc2c(Cl)cc(cc2)C(=O)Nc3cc(ccc3)CN4C(=O)CCCC4
0.257426	Brc1cc(ccc1)COc2c(Cl)cc(cc2)C(=O)Nc3cc(ccc3)CN4C(=O)CCCC4
0.257426	Brc1cc(ccc1)COc2c(Cl)cc(cc2)C(=O)Nc3cc(ccc3)CN4C(=O)CCCC4
0.257426	Brc1cc(ccc1)COc2c(Cl)cc(cc2)C(=O)Nc3cc(ccc3)CN4C(=O)CCCC4
0.257426	Brc1cc(ccc1)COc2c(Cl)cc(cc2)C(=O)Nc3cc(ccc3)CN4C(=O)CCCC4
0.257426	Brc1cc(ccc1)COc2c(Cl)cc(cc2)C(=O)Nc3cc(ccc3)CN4C(=O)CCCC4
0.257426	Brc1cc(ccc1)COc2c(Cl)cc(cc2)C(=O)Nc3cc(ccc3)CN4C(=O)CCCC4
0.257426	Brc1cc(ccc1)COc2c(Cl)cc(cc2)C(=O)Nc3cc(ccc3)CN4C(=O)CCCC4
0.257261	O=C(Nc1c(ccc(c1)C)C)c2c(O)ccc(c2)C
[truncated: 8,001 more rows]
