# Supplementary material for: Galileo: Three-dimensional searching in large combinatorial fragment spaces on the example of pharmacophores
Source: J Comput Aided Mol Des. 2022 Nov 24;37(1):1–16. doi: 10.1007/s10822-022-00485-y (PMC10032335; doi:10.1007/s10822-022-00485-y)
Supplement: Supplementary file 4 — Supplementary file 3a [file 10822_2022_485_MOESM3_ESMa.zip › Imatinib_Galileo/15/out_10.csv]

Score	SMILES
0.427984	O=C(Nc1c(ccc(c1)C(=O)Nc2ccccc2)C)c3nc(c4ccc(OC)cc4)ccc3
0.427984	O=C(Nc1c(ccc(c1)C(=O)Nc2ccccc2)C)c3nc(c4ccc(OC)cc4)ccc3
0.427984	O=C(Nc1c(ccc(c1)C(=O)Nc2ccccc2)C)c3nc(c4ccc(OC)cc4)ccc3
0.427984	O=C(Nc1c(ccc(c1)C(=O)Nc2ccccc2)C)c3nc(c4ccc(OC)cc4)ccc3
0.427984	O=C(Nc1c(ccc(c1)C(=O)Nc2ccccc2)C)c3nc(c4ccc(OC)cc4)ccc3
0.427984	O=C(Nc1c(ccc(c1)C(=O)Nc2ccccc2)C)c3nc(c4ccc(OC)cc4)ccc3
0.427984	O=C(Nc1c(ccc(c1)C(=O)Nc2ccccc2)C)c3nc(c4ccc(OC)cc4)ccc3
0.427984	O=C(Nc1c(ccc(c1)C(=O)Nc2ccccc2)C)c3nc(c4ccc(OC)cc4)ccc3
0.427984	O=C(Nc1c(ccc(c1)C(=O)Nc2ccccc2)C)c3nc(c4ccc(OC)cc4)ccc3
0.427984	O=C(Nc1c(ccc(c1)C(=O)Nc2ccccc2)C)c3nc(c4ccc(OC)cc4)ccc3
0.422131	O=C(Nc1ccccc1)c2cc(NC(=O)CC3CCN(Cc4ccccc4)CC3)c(cc2)C
0.422131	O=C(Nc1ccccc1)c2cc(NC(=O)CC3CCN(Cc4ccccc4)CC3)c(cc2)C
0.422131	O=C(Nc1ccccc1)c2cc(NC(=O)CC3CCN(Cc4ccccc4)CC3)c(cc2)C
0.422131	O=C(Nc1ccccc1)c2cc(NC(=O)CC3CCN(Cc4ccccc4)CC3)c(cc2)C
0.422131	O=C(Nc1ccccc1)c2cc(NC(=O)CC3CCN(Cc4ccccc4)CC3)c(cc2)C
0.422131	O=C(Nc1ccccc1)c2cc(NC(=O)CC3CCN(Cc4ccccc4)CC3)c(cc2)C
0.422131	O=C(Nc1ccccc1)c2cc(NC(=O)CC3CCN(Cc4ccccc4)CC3)c(cc2)C
0.422131	O=C(Nc1ccccc1)c2cc(NC(=O)CC3CCN(Cc4ccccc4)CC3)c(cc2)C
0.422131	O=C(Nc1ccccc1)c2cc(NC(=O)CC3CCN(Cc4ccccc4)CC3)c(cc2)C
0.422131	O=C(Nc1ccccc1)c2cc(NC(=O)CC3CCN(Cc4ccccc4)CC3)c(cc2)C
0.375969	S1C(=NC(C(=O)Nc2c(ccc(c2)C(=O)Nc3ccccc3)C)=C1)C=4C=NNC4
0.375969	S1C(=NC(C(=O)Nc2c(ccc(c2)C(=O)Nc3ccccc3)C)=C1)C=4C=NNC4
0.375969	S1C(=NC(C(=O)Nc2c(ccc(c2)C(=O)Nc3ccccc3)C)=C1)C=4C=NNC4
0.375969	S1C(=NC(C(=O)Nc2c(ccc(c2)C(=O)Nc3ccccc3)C)=C1)C=4C=NNC4
0.375969	S1C(=NC(C(=O)Nc2c(ccc(c2)C(=O)Nc3ccccc3)C)=C1)C=4C=NNC4
0.375969	S1C(=NC(C(=O)Nc2c(ccc(c2)C(=O)Nc3ccccc3)C)=C1)C=4C=NNC4
0.375969	S1C(=NC(C(=O)Nc2c(ccc(c2)C(=O)Nc3ccccc3)C)=C1)C=4C=NNC4
0.375969	S1C(=NC(C(=O)Nc2c(ccc(c2)C(=O)Nc3ccccc3)C)=C1)C=4C=NNC4
0.375969	S1C(=NC(C(=O)Nc2c(ccc(c2)C(=O)Nc3ccccc3)C)=C1)C=4C=NNC4
0.375969	S1C(=NC(C(=O)Nc2c(ccc(c2)C(=O)Nc3ccccc3)C)=C1)C=4C=NNC4
0.372807	O=C(Nc1ccccc1)c2cc(NCc3ccc(NC(=O)C)cc3)c(cc2)C
0.372807	O=C(Nc1ccccc1)c2cc(NCc3ccc(NC(=O)C)cc3)c(cc2)C
0.372807	O=C(Nc1ccccc1)c2cc(NCc3ccc(NC(=O)C)cc3)c(cc2)C
0.372807	O=C(Nc1ccccc1)c2cc(NCc3ccc(NC(=O)C)cc3)c(cc2)C
0.372807	O=C(Nc1ccccc1)c2cc(NCc3ccc(NC(=O)C)cc3)c(cc2)C
0.372807	O=C(Nc1ccccc1)c2cc(NCc3ccc(NC(=O)C)cc3)c(cc2)C
0.372807	O=C(Nc1ccccc1)c2cc(NCc3ccc(NC(=O)C)cc3)c(cc2)C
0.372807	O=C(Nc1ccccc1)c2cc(NCc3ccc(NC(=O)C)cc3)c(cc2)C
0.372807	O=C(Nc1ccccc1)c2cc(NCc3ccc(NC(=O)C)cc3)c(cc2)C
0.372807	O=C(Nc1ccccc1)c2cc(NCc3ccc(NC(=O)C)cc3)c(cc2)C
0.37069	O=C(Nc1ccc(Nc2ncccn2)cc1)c3cc(c(cc3)C)C(=O)C
0.37069	O=C(Nc1ccc(Nc2ncccn2)cc1)c3cc(c(cc3)C)C(=O)C
0.37069	O=C(Nc1ccc(Nc2ncccn2)cc1)c3cc(c(cc3)C)C(=O)C
0.37069	O=C(Nc1ccc(Nc2ncccn2)cc1)c3cc(c(cc3)C)C(=O)C
0.37069	O=C(Nc1ccc(Nc2ncccn2)cc1)c3cc(c(cc3)C)C(=O)C
0.37069	O=C(Nc1ccc(Nc2ncccn2)cc1)c3cc(c(cc3)C)C(=O)C
0.37069	O=C(Nc1ccc(Nc2ncccn2)cc1)c3cc(c(cc3)C)C(=O)C
0.37069	O=C(Nc1ccc(Nc2ncccn2)cc1)c3cc(c(cc3)C)C(=O)C
0.37069	O=C(Nc1ccc(Nc2ncccn2)cc1)c3cc(c(cc3)C)C(=O)C
0.37069	O=C(Nc1ccc(Nc2ncccn2)cc1)c3cc(c(cc3)C)C(=O)C
0.362069	O=C(Nc1ccc(Nc2ncccn2)cc1)c3nc(c4ccc(OC)cc4)ccc3
0.362069	O=C(Nc1ccc(Nc2ncccn2)cc1)c3nc(c4ccc(OC)cc4)ccc3
0.362069	O=C(Nc1ccc(Nc2ncccn2)cc1)c3nc(c4ccc(OC)cc4)ccc3
0.362069	O=C(Nc1ccc(Nc2ncccn2)cc1)c3nc(c4ccc(OC)cc4)ccc3
0.362069	O=C(Nc1ccc(Nc2ncccn2)cc1)c3nc(c4ccc(OC)cc4)ccc3
0.362069	O=C(Nc1ccc(Nc2ncccn2)cc1)c3nc(c4ccc(OC)cc4)ccc3
0.362069	O=C(Nc1ccc(Nc2ncccn2)cc1)c3nc(c4ccc(OC)cc4)ccc3
0.362069	O=C(Nc1ccc(Nc2ncccn2)cc1)c3nc(c4ccc(OC)cc4)ccc3
0.362069	O=C(Nc1ccc(Nc2ncccn2)cc1)c3nc(c4ccc(OC)cc4)ccc3
0.362069	O=C(Nc1ccc(Nc2ncccn2)cc1)c3nc(c4ccc(OC)cc4)ccc3
0.360595	O=C1N(C(=O)c2c1cccc2)Cc3ccc(cc3)C(=O)Nc4cc(NC(=O)NCC)c(cc4)C
0.360595	O=C1N(C(=O)c2c1cccc2)Cc3ccc(cc3)C(=O)Nc4cc(NC(=O)NCC)c(cc4)C
0.360595	O=C1N(C(=O)c2c1cccc2)Cc3ccc(cc3)C(=O)Nc4cc(NC(=O)NCC)c(cc4)C
0.360595	O=C1N(C(=O)c2c1cccc2)Cc3ccc(cc3)C(=O)Nc4cc(NC(=O)NCC)c(cc4)C
0.360595	O=C1N(C(=O)c2c1cccc2)Cc3ccc(cc3)C(=O)Nc4cc(NC(=O)NCC)c(cc4)C
0.360595	O=C1N(C(=O)c2c1cccc2)Cc3ccc(cc3)C(=O)Nc4cc(NC(=O)NCC)c(cc4)C
0.360595	O=C1N(C(=O)c2c1cccc2)Cc3ccc(cc3)C(=O)Nc4cc(NC(=O)NCC)c(cc4)C
0.360595	O=C1N(C(=O)c2c1cccc2)Cc3ccc(cc3)C(=O)Nc4cc(NC(=O)NCC)c(cc4)C
0.360595	O=C1N(C(=O)c2c1cccc2)Cc3ccc(cc3)C(=O)Nc4cc(NC(=O)NCC)c(cc4)C
0.360595	O=C1N(C(=O)c2c1cccc2)Cc3ccc(cc3)C(=O)Nc4cc(NC(=O)NCC)c(cc4)C
0.360153	O=C1N(C(=O)c2c1cccc2)Cc3ccc(cc3)C(=O)Nc4c(ccc(c4)C(=O)Nc5ccccc5)C
0.360153	O=C1N(C(=O)c2c1cccc2)Cc3ccc(cc3)C(=O)Nc4c(ccc(c4)C(=O)Nc5ccccc5)C
0.360153	O=C1N(C(=O)c2c1cccc2)Cc3ccc(cc3)C(=O)Nc4c(ccc(c4)C(=O)Nc5ccccc5)C
0.360153	O=C1N(C(=O)c2c1cccc2)Cc3ccc(cc3)C(=O)Nc4c(ccc(c4)C(=O)Nc5ccccc5)C
0.360153	O=C1N(C(=O)c2c1cccc2)Cc3ccc(cc3)C(=O)Nc4c(ccc(c4)C(=O)Nc5ccccc5)C
0.360153	O=C1N(C(=O)c2c1cccc2)Cc3ccc(cc3)C(=O)Nc4c(ccc(c4)C(=O)Nc5ccccc5)C
0.355556	S1C(=NC(=C1)CC(=O)Nc2c(ccc(c2)C(=O)Nc3ccccc3)C)c4ccc(F)cc4
0.355556	S1C(=NC(=C1)CC(=O)Nc2c(ccc(c2)C(=O)Nc3ccccc3)C)c4ccc(F)cc4
0.355556	S1C(=NC(=C1)CC(=O)Nc2c(ccc(c2)C(=O)Nc3ccccc3)C)c4ccc(F)cc4
0.355556	S1C(=NC(=C1)CC(=O)Nc2c(ccc(c2)C(=O)Nc3ccccc3)C)c4ccc(F)cc4
0.355556	S1C(=NC(=C1)CC(=O)Nc2c(ccc(c2)C(=O)Nc3ccccc3)C)c4ccc(F)cc4
0.355556	S1C(=NC(=C1)CC(=O)Nc2c(ccc(c2)C(=O)Nc3ccccc3)C)c4ccc(F)cc4
0.355556	S1C(=NC(=C1)CC(=O)Nc2c(ccc(c2)C(=O)Nc3ccccc3)C)c4ccc(F)cc4
0.355556	S1C(=NC(=C1)CC(=O)Nc2c(ccc(c2)C(=O)Nc3ccccc3)C)c4ccc(F)cc4
0.355556	S1C(=NC(=C1)CC(=O)Nc2c(ccc(c2)C(=O)Nc3ccccc3)C)c4ccc(F)cc4
0.355556	S1C(=NC(=C1)CC(=O)Nc2c(ccc(c2)C(=O)Nc3ccccc3)C)c4ccc(F)cc4
0.353191	O=C(Nc1ccc(cc1)C=2N=CNC2)c3c(cc(cc3)C)C
0.353191	O=C(Nc1ccc(cc1)C=2N=CNC2)c3c(cc(cc3)C)C
0.353191	O=C(Nc1ccc(cc1)C=2N=CNC2)c3c(cc(cc3)C)C
0.353191	O=C(Nc1ccc(cc1)C=2N=CNC2)c3c(cc(cc3)C)C
0.353191	O=C(Nc1ccc(cc1)C=2N=CNC2)c3c(cc(cc3)C)C
0.353191	O=C(Nc1ccc(cc1)C=2N=CNC2)c3c(cc(cc3)C)C
0.353191	O=C(Nc1ccc(cc1)C=2N=CNC2)c3c(cc(cc3)C)C
0.353191	O=C(Nc1ccc(cc1)C=2N=CNC2)c3c(cc(cc3)C)C
0.352	Brc1ccc(cc1)CC(=O)Nc2cc(ccc2)C(=O)Nc3c(ccc(NC(=O)NCC)c3)C
0.352	Brc1ccc(cc1)CC(=O)Nc2cc(ccc2)C(=O)Nc3c(ccc(NC(=O)NCC)c3)C
0.352	Brc1ccc(cc1)CC(=O)Nc2cc(ccc2)C(=O)Nc3c(ccc(NC(=O)NCC)c3)C
0.352	Brc1ccc(cc1)CC(=O)Nc2cc(ccc2)C(=O)Nc3c(ccc(NC(=O)NCC)c3)C
0.352	Brc1ccc(cc1)CC(=O)Nc2cc(ccc2)C(=O)Nc3c(ccc(NC(=O)NCC)c3)C
0.352	Brc1ccc(cc1)CC(=O)Nc2cc(ccc2)C(=O)Nc3c(ccc(NC(=O)NCC)c3)C
0.351464	Brc1c(ccc(c1)CNc2c(ccc(c2)C(=O)Nc3ccccc3)C)C
0.351464	Brc1c(ccc(c1)CNc2c(ccc(c2)C(=O)Nc3ccccc3)C)C
0.351464	Brc1c(ccc(c1)CNc2c(ccc(c2)C(=O)Nc3ccccc3)C)C
0.351464	Brc1c(ccc(c1)CNc2c(ccc(c2)C(=O)Nc3ccccc3)C)C
0.351464	Brc1c(ccc(c1)CNc2c(ccc(c2)C(=O)Nc3ccccc3)C)C
0.351464	Brc1c(ccc(c1)CNc2c(ccc(c2)C(=O)Nc3ccccc3)C)C
0.351464	Brc1c(ccc(c1)CNc2c(ccc(c2)C(=O)Nc3ccccc3)C)C
0.351464	Brc1c(ccc(c1)CNc2c(ccc(c2)C(=O)Nc3ccccc3)C)C
0.351464	Brc1c(ccc(c1)CNc2c(ccc(c2)C(=O)Nc3ccccc3)C)C
0.351464	Brc1c(ccc(c1)CNc2c(ccc(c2)C(=O)Nc3ccccc3)C)C
0.344	Clc1c(NC(=O)C=2SC=CC2)cc(cc1)C(=O)Nc3ccc(Nc4ncccn4)cc3
0.343874	O=C(Nc1c(ccc(NC(=O)CC2CCN(Cc3ccccc3)CC2)c1)C)NCC
0.343874	O=C(Nc1c(ccc(NC(=O)CC2CCN(Cc3ccccc3)CC2)c1)C)NCC
0.343874	O=C(Nc1c(ccc(NC(=O)CC2CCN(Cc3ccccc3)CC2)c1)C)NCC
0.343874	O=C(Nc1c(ccc(NC(=O)CC2CCN(Cc3ccccc3)CC2)c1)C)NCC
0.343874	O=C(Nc1c(ccc(NC(=O)CC2CCN(Cc3ccccc3)CC2)c1)C)NCC
0.343874	O=C(Nc1c(ccc(NC(=O)CC2CCN(Cc3ccccc3)CC2)c1)C)NCC
0.343874	O=C(Nc1c(ccc(NC(=O)CC2CCN(Cc3ccccc3)CC2)c1)C)NCC
0.343874	O=C(Nc1c(ccc(NC(=O)CC2CCN(Cc3ccccc3)CC2)c1)C)NCC
0.343874	O=C(Nc1c(ccc(NC(=O)CC2CCN(Cc3ccccc3)CC2)c1)C)NCC
0.343874	O=C(Nc1c(ccc(NC(=O)CC2CCN(Cc3ccccc3)CC2)c1)C)NCC
0.342412	O=C(Nc1ccccc1)c2cc(NC(=O)CC3=CNC(=O)C=C3)c(cc2)C
0.342412	O=C(Nc1ccccc1)c2cc(NC(=O)CC3=CNC(=O)C=C3)c(cc2)C
0.342412	O=C(Nc1ccccc1)c2cc(NC(=O)CC3=CNC(=O)C=C3)c(cc2)C
0.342412	O=C(Nc1ccccc1)c2cc(NC(=O)CC3=CNC(=O)C=C3)c(cc2)C
0.342412	O=C(Nc1ccccc1)c2cc(NC(=O)CC3=CNC(=O)C=C3)c(cc2)C
0.342412	O=C(Nc1ccccc1)c2cc(NC(=O)CC3=CNC(=O)C=C3)c(cc2)C
0.342412	O=C(Nc1ccccc1)c2cc(NC(=O)CC3=CNC(=O)C=C3)c(cc2)C
0.342412	O=C(Nc1ccccc1)c2cc(NC(=O)CC3=CNC(=O)C=C3)c(cc2)C
0.342412	O=C(Nc1ccccc1)c2cc(NC(=O)CC3=CNC(=O)C=C3)c(cc2)C
0.342412	O=C(Nc1ccccc1)c2cc(NC(=O)CC3=CNC(=O)C=C3)c(cc2)C
0.342007	S1C(=NC=C1C(=O)Nc2c(ccc(c2)C(=O)Nc3ccccc3)C)C4=COC=C4
0.342007	S1C(=NC=C1C(=O)Nc2c(ccc(c2)C(=O)Nc3ccccc3)C)C4=COC=C4
0.342007	S1C(=NC=C1C(=O)Nc2c(ccc(c2)C(=O)Nc3ccccc3)C)C4=COC=C4
0.342007	S1C(=NC=C1C(=O)Nc2c(ccc(c2)C(=O)Nc3ccccc3)C)C4=COC=C4
0.342007	S1C(=NC=C1C(=O)Nc2c(ccc(c2)C(=O)Nc3ccccc3)C)C4=COC=C4
0.342007	S1C(=NC=C1C(=O)Nc2c(ccc(c2)C(=O)Nc3ccccc3)C)C4=COC=C4
0.342007	S1C(=NC=C1C(=O)Nc2c(ccc(c2)C(=O)Nc3ccccc3)C)C4=COC=C4
0.342007	S1C(=NC=C1C(=O)Nc2c(ccc(c2)C(=O)Nc3ccccc3)C)C4=COC=C4
0.342007	S1C(=NC=C1C(=O)Nc2c(ccc(c2)C(=O)Nc3ccccc3)C)C4=COC=C4
0.342007	S1C(=NC=C1C(=O)Nc2c(ccc(c2)C(=O)Nc3ccccc3)C)C4=COC=C4
0.340996	Fc1c(NC(=O)C)cc(NC(=O)C(=O)N2CCN(Cc3cnccc3)CC2)cc1
0.340996	Fc1c(NC(=O)C)cc(NC(=O)C(=O)N2CCN(Cc3cnccc3)CC2)cc1
0.340996	Fc1c(NC(=O)C)cc(NC(=O)C(=O)N2CCN(Cc3cnccc3)CC2)cc1
0.339921	Fc1c(ccc(c1)C(NCc2ccc(NC(=O)c3cnccc3)cc2)C)C
0.339921	Fc1c(ccc(c1)C(NCc2ccc(NC(=O)c3cnccc3)cc2)C)C
0.339921	Fc1c(ccc(c1)C(NCc2ccc(NC(=O)c3cnccc3)cc2)C)C
0.337607	O=C(Nc1c(ccc(c1)C(=O)Nc2ccccc2)C)c3cc(ccc3)C(C)C
0.337607	O=C(Nc1c(ccc(c1)C(=O)Nc2ccccc2)C)c3cc(ccc3)C(C)C
0.337607	O=C(Nc1c(ccc(c1)C(=O)Nc2ccccc2)C)c3cc(ccc3)C(C)C
0.337607	O=C(Nc1c(ccc(c1)C(=O)Nc2ccccc2)C)c3cc(ccc3)C(C)C
0.337607	O=C(Nc1c(ccc(c1)C(=O)Nc2ccccc2)C)c3cc(ccc3)C(C)C
0.337607	O=C(Nc1c(ccc(c1)C(=O)Nc2ccccc2)C)c3cc(ccc3)C(C)C
0.337607	O=C(Nc1c(ccc(c1)C(=O)Nc2ccccc2)C)c3cc(ccc3)C(C)C
0.337607	O=C(Nc1c(ccc(c1)C(=O)Nc2ccccc2)C)c3cc(ccc3)C(C)C
0.337607	O=C(Nc1c(ccc(c1)C(=O)Nc2ccccc2)C)c3cc(ccc3)C(C)C
0.337607	O=C(Nc1c(ccc(c1)C(=O)Nc2ccccc2)C)c3cc(ccc3)C(C)C
0.337302	O=C1N(C(=O)c2c1cccc2)Cc3ccc(cc3)C(=O)Nc4ccc(Nc5ncccn5)cc4
0.337302	O=C1N(C(=O)c2c1cccc2)Cc3ccc(cc3)C(=O)Nc4ccc(Nc5ncccn5)cc4
0.337302	O=C1N(C(=O)c2c1cccc2)Cc3ccc(cc3)C(=O)Nc4ccc(Nc5ncccn5)cc4
0.337302	O=C1N(C(=O)c2c1cccc2)Cc3ccc(cc3)C(=O)Nc4ccc(Nc5ncccn5)cc4
0.337302	O=C1N(C(=O)c2c1cccc2)Cc3ccc(cc3)C(=O)Nc4ccc(Nc5ncccn5)cc4
0.337302	O=C1N(C(=O)c2c1cccc2)Cc3ccc(cc3)C(=O)Nc4ccc(Nc5ncccn5)cc4
0.337302	O=C1N(C(=O)c2c1cccc2)Cc3ccc(cc3)C(=O)Nc4ccc(Nc5ncccn5)cc4
0.337302	O=C1N(C(=O)c2c1cccc2)Cc3ccc(cc3)C(=O)Nc4ccc(Nc5ncccn5)cc4
0.337302	O=C1N(C(=O)c2c1cccc2)Cc3ccc(cc3)C(=O)Nc4ccc(Nc5ncccn5)cc4
0.337302	O=C1N(C(=O)c2c1cccc2)Cc3ccc(cc3)C(=O)Nc4ccc(Nc5ncccn5)cc4
0.337165	S1C(c2cc(F)ccc2)=CC=C1C(=O)Nc3c(ccc(c3)C(=O)Nc4ccccc4)C
0.337165	S1C(c2cc(F)ccc2)=CC=C1C(=O)Nc3c(ccc(c3)C(=O)Nc4ccccc4)C
0.337165	S1C(c2cc(F)ccc2)=CC=C1C(=O)Nc3c(ccc(c3)C(=O)Nc4ccccc4)C
0.337165	S1C(c2cc(F)ccc2)=CC=C1C(=O)Nc3c(ccc(c3)C(=O)Nc4ccccc4)C
0.337165	S1C(c2cc(F)ccc2)=CC=C1C(=O)Nc3c(ccc(c3)C(=O)Nc4ccccc4)C
0.337165	S1C(c2cc(F)ccc2)=CC=C1C(=O)Nc3c(ccc(c3)C(=O)Nc4ccccc4)C
0.337165	S1C(c2cc(F)ccc2)=CC=C1C(=O)Nc3c(ccc(c3)C(=O)Nc4ccccc4)C
0.337165	S1C(c2cc(F)ccc2)=CC=C1C(=O)Nc3c(ccc(c3)C(=O)Nc4ccccc4)C
0.337165	S1C(c2cc(F)ccc2)=CC=C1C(=O)Nc3c(ccc(c3)C(=O)Nc4ccccc4)C
0.337165	S1C(c2cc(F)ccc2)=CC=C1C(=O)Nc3c(ccc(c3)C(=O)Nc4ccccc4)C
0.334746	[Si](c1cc(ccc1)C(=O)Nc2c(ccc(c2)C(=O)Nc3ccccc3)C)(C)(C)C
0.334746	[Si](c1cc(ccc1)C(=O)Nc2c(ccc(c2)C(=O)Nc3ccccc3)C)(C)(C)C
0.334746	[Si](c1cc(ccc1)C(=O)Nc2c(ccc(c2)C(=O)Nc3ccccc3)C)(C)(C)C
0.334746	[Si](c1cc(ccc1)C(=O)Nc2c(ccc(c2)C(=O)Nc3ccccc3)C)(C)(C)C
0.334746	[Si](c1cc(ccc1)C(=O)Nc2c(ccc(c2)C(=O)Nc3ccccc3)C)(C)(C)C
0.334746	[Si](c1cc(ccc1)C(=O)Nc2c(ccc(c2)C(=O)Nc3ccccc3)C)(C)(C)C
0.334746	[Si](c1cc(ccc1)C(=O)Nc2c(ccc(c2)C(=O)Nc3ccccc3)C)(C)(C)C
0.334746	[Si](c1cc(ccc1)C(=O)Nc2c(ccc(c2)C(=O)Nc3ccccc3)C)(C)(C)C
0.334746	[Si](c1cc(ccc1)C(=O)Nc2c(ccc(c2)C(=O)Nc3ccccc3)C)(C)(C)C
0.334746	[Si](c1cc(ccc1)C(=O)Nc2c(ccc(c2)C(=O)Nc3ccccc3)C)(C)(C)C
0.332016	Fc1cc(OCc2cc(ccc2)C(=O)Nc3c(ccc(c3)C(=O)Nc4ccccc4)C)ccc1
0.332016	Fc1cc(OCc2cc(ccc2)C(=O)Nc3c(ccc(c3)C(=O)Nc4ccccc4)C)ccc1
0.332016	Fc1cc(OCc2cc(ccc2)C(=O)Nc3c(ccc(c3)C(=O)Nc4ccccc4)C)ccc1
0.332016	Fc1cc(OCc2cc(ccc2)C(=O)Nc3c(ccc(c3)C(=O)Nc4ccccc4)C)ccc1
0.332016	Fc1cc(OCc2cc(ccc2)C(=O)Nc3c(ccc(c3)C(=O)Nc4ccccc4)C)ccc1
0.332016	Fc1cc(OCc2cc(ccc2)C(=O)Nc3c(ccc(c3)C(=O)Nc4ccccc4)C)ccc1
0.332016	Fc1cc(OCc2cc(ccc2)C(=O)Nc3c(ccc(c3)C(=O)Nc4ccccc4)C)ccc1
0.332016	Fc1cc(OCc2cc(ccc2)C(=O)Nc3c(ccc(c3)C(=O)Nc4ccccc4)C)ccc1
0.332016	Fc1cc(OCc2cc(ccc2)C(=O)Nc3c(ccc(c3)C(=O)Nc4ccccc4)C)ccc1
0.332016	Fc1cc(OCc2cc(ccc2)C(=O)Nc3c(ccc(c3)C(=O)Nc4ccccc4)C)ccc1
0.331967	O=C(Nc1c(ccc(NC(=O)c2cc(ccc2)C(C)C)c1)C)NCC
0.331967	O=C(Nc1c(ccc(NC(=O)c2cc(ccc2)C(C)C)c1)C)NCC
0.331967	O=C(Nc1c(ccc(NC(=O)c2cc(ccc2)C(C)C)c1)C)NCC
0.331967	O=C(Nc1c(ccc(NC(=O)c2cc(ccc2)C(C)C)c1)C)NCC
0.331967	O=C(Nc1c(ccc(NC(=O)c2cc(ccc2)C(C)C)c1)C)NCC
0.331967	O=C(Nc1c(ccc(NC(=O)c2cc(ccc2)C(C)C)c1)C)NCC
0.331967	O=C(Nc1c(ccc(NC(=O)c2cc(ccc2)C(C)C)c1)C)NCC
0.331967	O=C(Nc1c(ccc(NC(=O)c2cc(ccc2)C(C)C)c1)C)NCC
0.331967	O=C(Nc1c(ccc(NC(=O)c2cc(ccc2)C(C)C)c1)C)NCC
0.331967	O=C(Nc1c(ccc(NC(=O)c2cc(ccc2)C(C)C)c1)C)NCC
0.331933	FC(F)(F)c1cc(NC(=O)c2cc(NC=O)c(cc2)C)ccc1
0.331933	FC(F)(F)c1cc(NC(=O)c2cc(NC=O)c(cc2)C)ccc1
0.331933	FC(F)(F)c1cc(NC(=O)c2cc(NC=O)c(cc2)C)ccc1
0.331933	FC(F)(F)c1cc(NC(=O)c2cc(NC=O)c(cc2)C)ccc1
0.331933	FC(F)(F)c1cc(NC(=O)c2cc(NC=O)c(cc2)C)ccc1
0.331933	FC(F)(F)c1cc(NC(=O)c2cc(NC=O)c(cc2)C)ccc1
0.331933	FC(F)(F)c1cc(NC(=O)c2cc(NC=O)c(cc2)C)ccc1
0.331933	FC(F)(F)c1cc(NC(=O)c2cc(NC=O)c(cc2)C)ccc1
0.331933	FC(F)(F)c1cc(NC(=O)c2cc(NC=O)c(cc2)C)ccc1
0.331933	FC(F)(F)c1cc(NC(=O)c2cc(NC=O)c(cc2)C)ccc1
0.330798	Clc1cc(Oc2cnc(cc2)C(=O)Nc3c(ccc(c3)C(=O)Nc4ccccc4)C)ccc1
0.330798	Clc1cc(Oc2cnc(cc2)C(=O)Nc3c(ccc(c3)C(=O)Nc4ccccc4)C)ccc1
0.330798	Clc1cc(Oc2cnc(cc2)C(=O)Nc3c(ccc(c3)C(=O)Nc4ccccc4)C)ccc1
0.330798	Clc1cc(Oc2cnc(cc2)C(=O)Nc3c(ccc(c3)C(=O)Nc4ccccc4)C)ccc1
0.329268	[Si](c1cc(ccc1)C(=O)Nc2cc(NC(=O)NCC)c(cc2)C)(C)(C)C
0.329268	[Si](c1cc(ccc1)C(=O)Nc2cc(NC(=O)NCC)c(cc2)C)(C)(C)C
0.329268	[Si](c1cc(ccc1)C(=O)Nc2cc(NC(=O)NCC)c(cc2)C)(C)(C)C
0.329268	[Si](c1cc(ccc1)C(=O)Nc2cc(NC(=O)NCC)c(cc2)C)(C)(C)C
0.329268	[Si](c1cc(ccc1)C(=O)Nc2cc(NC(=O)NCC)c(cc2)C)(C)(C)C
0.329268	[Si](c1cc(ccc1)C(=O)Nc2cc(NC(=O)NCC)c(cc2)C)(C)(C)C
0.329268	[Si](c1cc(ccc1)C(=O)Nc2cc(NC(=O)NCC)c(cc2)C)(C)(C)C
0.329268	[Si](c1cc(ccc1)C(=O)Nc2cc(NC(=O)NCC)c(cc2)C)(C)(C)C
0.329268	[Si](c1cc(ccc1)C(=O)Nc2cc(NC(=O)NCC)c(cc2)C)(C)(C)C
0.329268	[Si](c1cc(ccc1)C(=O)Nc2cc(NC(=O)NCC)c(cc2)C)(C)(C)C
0.328767	FC(F)(F)c1cc(NC(=O)c2cc(NC(=O)NCc3c(N4CCN(CC4)C)cccc3)c(cc2)C)ccc1
0.328767	FC(F)(F)c1cc(NC(=O)c2cc(NC(=O)NCc3c(N4CCN(CC4)C)cccc3)c(cc2)C)ccc1
0.328767	FC(F)(F)c1cc(NC(=O)c2cc(NC(=O)NCc3c(N4CCN(CC4)C)cccc3)c(cc2)C)ccc1
0.328767	FC(F)(F)c1cc(NC(=O)c2cc(NC(=O)NCc3c(N4CCN(CC4)C)cccc3)c(cc2)C)ccc1
0.328767	FC(F)(F)c1cc(NC(=O)c2cc(NC(=O)NCc3c(N4CCN(CC4)C)cccc3)c(cc2)C)ccc1
0.328767	FC(F)(F)c1cc(NC(=O)c2cc(NC(=O)NCc3c(N4CCN(CC4)C)cccc3)c(cc2)C)ccc1
0.328767	FC(F)(F)c1cc(NC(=O)c2cc(NC(=O)NCc3c(N4CCN(CC4)C)cccc3)c(cc2)C)ccc1
0.328767	FC(F)(F)c1cc(NC(=O)c2cc(NC(=O)NCc3c(N4CCN(CC4)C)cccc3)c(cc2)C)ccc1
0.328767	FC(F)(F)c1cc(NC(=O)c2cc(NC(=O)NCc3c(N4CCN(CC4)C)cccc3)c(cc2)C)ccc1
0.328767	FC(F)(F)c1cc(NC(=O)c2cc(NC(=O)NCc3c(N4CCN(CC4)C)cccc3)c(cc2)C)ccc1
0.326996	Fc1cc(OCc2cc(ccc2)C(=O)Nc3cc(NC(=O)NCC)c(cc3)C)ccc1
0.326996	Fc1cc(OCc2cc(ccc2)C(=O)Nc3cc(NC(=O)NCC)c(cc3)C)ccc1
0.326996	Fc1cc(OCc2cc(ccc2)C(=O)Nc3cc(NC(=O)NCC)c(cc3)C)ccc1
0.326996	Fc1cc(OCc2cc(ccc2)C(=O)Nc3cc(NC(=O)NCC)c(cc3)C)ccc1
0.326996	O=C(NC=1NN=C(C1c2cnccc2)C)c3cc(Nc4ncccn4)ccc3
0.326531	O=C(Nc1ccccc1)c2cc(NC(=O)CC3CCCCC3)c(cc2)C
0.326531	O=C(Nc1ccccc1)c2cc(NC(=O)CC3CCCCC3)c(cc2)C
0.326531	O=C(Nc1ccccc1)c2cc(NC(=O)CC3CCCCC3)c(cc2)C
0.326531	O=C(Nc1ccccc1)c2cc(NC(=O)CC3CCCCC3)c(cc2)C
0.326531	O=C(Nc1ccccc1)c2cc(NC(=O)CC3CCCCC3)c(cc2)C
0.326531	O=C(Nc1ccccc1)c2cc(NC(=O)CC3CCCCC3)c(cc2)C
0.326531	O=C(Nc1ccccc1)c2cc(NC(=O)CC3CCCCC3)c(cc2)C
0.326531	O=C(Nc1ccccc1)c2cc(NC(=O)CC3CCCCC3)c(cc2)C
0.326531	O=C(Nc1ccccc1)c2cc(NC(=O)CC3CCCCC3)c(cc2)C
0.326531	O=C(Nc1ccccc1)c2cc(NC(=O)CC3CCCCC3)c(cc2)C
0.32636	O=C(Nc1ccc(Nc2ncccn2)cc1)c3c(ccc(OC)c3)C
0.32636	O=C(Nc1ccc(Nc2ncccn2)cc1)c3c(ccc(OC)c3)C
0.32636	O=C(Nc1ccc(Nc2ncccn2)cc1)c3c(ccc(OC)c3)C
0.32636	O=C(Nc1ccc(Nc2ncccn2)cc1)c3c(ccc(OC)c3)C
0.32636	O=C(Nc1ccc(Nc2ncccn2)cc1)c3c(ccc(OC)c3)C
0.32636	O=C(Nc1ccc(Nc2ncccn2)cc1)c3c(ccc(OC)c3)C
0.32636	O=C(Nc1ccc(Nc2ncccn2)cc1)c3c(ccc(OC)c3)C
0.32636	O=C(Nc1ccc(Nc2ncccn2)cc1)c3c(ccc(OC)c3)C
0.32636	O=C(Nc1ccc(Nc2ncccn2)cc1)c3c(ccc(OC)c3)C
0.32636	O=C(Nc1ccc(Nc2ncccn2)cc1)c3c(ccc(OC)c3)C
0.325843	S1C(c2cc(F)ccc2)=CC=C1C(=O)Nc3cc(NC(=O)NCC)c(cc3)C
0.325843	S1C(c2cc(F)ccc2)=CC=C1C(=O)Nc3cc(NC(=O)NCC)c(cc3)C
0.325843	S1C(c2cc(F)ccc2)=CC=C1C(=O)Nc3cc(NC(=O)NCC)c(cc3)C
0.325843	S1C(c2cc(F)ccc2)=CC=C1C(=O)Nc3cc(NC(=O)NCC)c(cc3)C
0.325843	S1C(c2cc(F)ccc2)=CC=C1C(=O)Nc3cc(NC(=O)NCC)c(cc3)C
0.325843	S1C(c2cc(F)ccc2)=CC=C1C(=O)Nc3cc(NC(=O)NCC)c(cc3)C
0.325843	S1C(c2cc(F)ccc2)=CC=C1C(=O)Nc3cc(NC(=O)NCC)c(cc3)C
0.325843	S1C(c2cc(F)ccc2)=CC=C1C(=O)Nc3cc(NC(=O)NCC)c(cc3)C
0.325843	S1C(c2cc(F)ccc2)=CC=C1C(=O)Nc3cc(NC(=O)NCC)c(cc3)C
0.325843	S1C(c2cc(F)ccc2)=CC=C1C(=O)Nc3cc(NC(=O)NCC)c(cc3)C
0.325397	Clc1ccc(cc1)COc2c(OC)cc(cc2)C(=O)Nc3ccc(Nc4ncccn4)cc3
0.325397	Clc1ccc(cc1)COc2c(OC)cc(cc2)C(=O)Nc3ccc(Nc4ncccn4)cc3
0.325397	Clc1ccc(cc1)COc2c(OC)cc(cc2)C(=O)Nc3ccc(Nc4ncccn4)cc3
0.325397	Clc1ccc(cc1)COc2c(OC)cc(cc2)C(=O)Nc3ccc(Nc4ncccn4)cc3
0.325397	Clc1ccc(cc1)COc2c(OC)cc(cc2)C(=O)Nc3ccc(Nc4ncccn4)cc3
0.325397	Clc1ccc(cc1)COc2c(OC)cc(cc2)C(=O)Nc3ccc(Nc4ncccn4)cc3
0.325397	Clc1ccc(cc1)COc2c(OC)cc(cc2)C(=O)Nc3ccc(Nc4ncccn4)cc3
0.325397	Clc1ccc(cc1)COc2c(OC)cc(cc2)C(=O)Nc3ccc(Nc4ncccn4)cc3
0.325397	Clc1ccc(cc1)COc2c(OC)cc(cc2)C(=O)Nc3ccc(Nc4ncccn4)cc3
0.325397	Clc1ccc(cc1)COc2c(OC)cc(cc2)C(=O)Nc3ccc(Nc4ncccn4)cc3
0.325203	O=C(Nc1cc(NC(=O)c2cncc(C#C)c2)c(cc1)C)NCC
0.325203	O=C(Nc1cc(NC(=O)c2cncc(C#C)c2)c(cc1)C)NCC
0.325203	O=C(Nc1cc(NC(=O)c2cncc(C#C)c2)c(cc1)C)NCC
0.325203	O=C(Nc1cc(NC(=O)c2cncc(C#C)c2)c(cc1)C)NCC
0.325203	O=C(Nc1cc(NC(=O)c2cncc(C#C)c2)c(cc1)C)NCC
0.325203	O=C(Nc1cc(NC(=O)c2cncc(C#C)c2)c(cc1)C)NCC
0.325203	O=C(Nc1cc(NC(=O)c2cncc(C#C)c2)c(cc1)C)NCC
0.325203	O=C(Nc1cc(NC(=O)c2cncc(C#C)c2)c(cc1)C)NCC
0.325203	O=C(Nc1cc(NC(=O)c2cncc(C#C)c2)c(cc1)C)NCC
0.325203	O=C(Nc1cc(NC(=O)c2cncc(C#C)c2)c(cc1)C)NCC
0.32377	FC(F)(F)c1cc(NC(=O)c2cc(NC(=O)C=O)c(cc2)C)ccc1
0.32377	FC(F)(F)c1cc(NC(=O)c2cc(NC(=O)C=O)c(cc2)C)ccc1
0.32377	FC(F)(F)c1cc(NC(=O)c2cc(NC(=O)C=O)c(cc2)C)ccc1
0.32377	FC(F)(F)c1cc(NC(=O)c2cc(NC(=O)C=O)c(cc2)C)ccc1
0.32377	FC(F)(F)c1cc(NC(=O)c2cc(NC(=O)C=O)c(cc2)C)ccc1
0.32377	FC(F)(F)c1cc(NC(=O)c2cc(NC(=O)C=O)c(cc2)C)ccc1
0.32377	FC(F)(F)c1cc(NC(=O)c2cc(NC(=O)C=O)c(cc2)C)ccc1
0.32377	FC(F)(F)c1cc(NC(=O)c2cc(NC(=O)C=O)c(cc2)C)ccc1
0.32377	FC(F)(F)c1cc(NC(=O)c2cc(NC(=O)C=O)c(cc2)C)ccc1
0.32377	FC(F)(F)c1cc(NC(=O)c2cc(NC(=O)C=O)c(cc2)C)ccc1
0.323129	O=C(Nc1c(ccc(c1)C2=NNC(=N2)C)C)CN3CCN(c4nc(OCC)ccn4)CCC3
0.323129	O=C(Nc1c(ccc(c1)C2=NNC(=N2)C)C)CN3CCN(c4nc(OCC)ccn4)CCC3
0.323129	O=C(Nc1c(ccc(c1)C2=NNC(=N2)C)C)CN3CCN(c4nc(OCC)ccn4)CCC3
0.323129	O=C(Nc1c(ccc(c1)C2=NNC(=N2)C)C)CN3CCN(c4nc(OCC)ccn4)CCC3
0.323129	O=C(Nc1c(ccc(c1)C2=NNC(=N2)C)C)CN3CCN(c4nc(OCC)ccn4)CCC3
0.323129	O=C(Nc1c(ccc(c1)C2=NNC(=N2)C)C)CN3CCN(c4nc(OCC)ccn4)CCC3
0.323129	O=C(Nc1c(ccc(c1)C2=NNC(=N2)C)C)CN3CCN(c4nc(OCC)ccn4)CCC3
0.323129	O=C(Nc1c(ccc(c1)C2=NNC(=N2)C)C)CN3CCN(c4nc(OCC)ccn4)CCC3
0.323129	O=C(Nc1c(ccc(c1)C2=NNC(=N2)C)C)CN3CCN(c4nc(OCC)ccn4)CCC3
0.323129	O=C(Nc1c(ccc(c1)C2=NNC(=N2)C)C)CN3CCN(c4nc(OCC)ccn4)CCC3
0.320423	O=C(Nc1c(cc(cc1)CN(C)C)C)c2cc(c(OC)cc2)c3ncccc3
0.320423	O=C(Nc1c(cc(cc1)CN(C)C)C)c2cc(c(OC)cc2)c3ncccc3
0.320423	O=C(Nc1c(cc(cc1)CN(C)C)C)c2cc(c(OC)cc2)c3ncccc3
0.320423	O=C(Nc1c(cc(cc1)CN(C)C)C)c2cc(c(OC)cc2)c3ncccc3
0.320423	O=C(Nc1c(cc(cc1)CN(C)C)C)c2cc(c(OC)cc2)c3ncccc3
0.320423	O=C(Nc1c(cc(cc1)CN(C)C)C)c2cc(c(OC)cc2)c3ncccc3
0.320423	O=C(Nc1c(cc(cc1)CN(C)C)C)c2cc(c(OC)cc2)c3ncccc3
0.320423	O=C(Nc1c(cc(cc1)CN(C)C)C)c2cc(c(OC)cc2)c3ncccc3
0.320423	O=C(Nc1c(cc(cc1)CN(C)C)C)c2cc(c(OC)cc2)c3ncccc3
0.320423	O=C(Nc1c(cc(cc1)CN(C)C)C)c2cc(c(OC)cc2)c3ncccc3
0.32	O=C(NNC(=O)C(=O)Nc1c(ccc(NC(=O)C(C)C)c1)C)c2ccncc2
0.32	O=C(NNC(=O)C(=O)Nc1c(ccc(NC(=O)C(C)C)c1)C)c2ccncc2
0.32	O=C(NNC(=O)C(=O)Nc1c(ccc(NC(=O)C(C)C)c1)C)c2ccncc2
0.32	O=C(NNC(=O)C(=O)Nc1c(ccc(NC(=O)C(C)C)c1)C)c2ccncc2
0.32	O=C(NNC(=O)C(=O)Nc1c(ccc(NC(=O)C(C)C)c1)C)c2ccncc2
0.32	O=C(NNC(=O)C(=O)Nc1c(ccc(NC(=O)C(C)C)c1)C)c2ccncc2
0.32	O=C(NNC(=O)C(=O)Nc1c(ccc(NC(=O)C(C)C)c1)C)c2ccncc2
0.32	O=C(NNC(=O)C(=O)Nc1c(ccc(NC(=O)C(C)C)c1)C)c2ccncc2
0.319838	O=C(Nc1c(ccc(c1)C(=O)Nc2ccccc2)C)c3c(ccc(OC)c3)C
0.319838	O=C(Nc1c(ccc(c1)C(=O)Nc2ccccc2)C)c3c(ccc(OC)c3)C
0.319838	O=C(Nc1c(ccc(c1)C(=O)Nc2ccccc2)C)c3c(ccc(OC)c3)C
0.319838	O=C(Nc1c(ccc(c1)C(=O)Nc2ccccc2)C)c3c(ccc(OC)c3)C
0.319838	O=C(Nc1c(ccc(c1)C(=O)Nc2ccccc2)C)c3c(ccc(OC)c3)C
0.319838	O=C(Nc1c(ccc(c1)C(=O)Nc2ccccc2)C)c3c(ccc(OC)c3)C
0.319838	O=C(Nc1c(ccc(c1)C(=O)Nc2ccccc2)C)c3c(ccc(OC)c3)C
0.319838	O=C(Nc1c(ccc(c1)C(=O)Nc2ccccc2)C)c3c(ccc(OC)c3)C
0.319838	O=C(Nc1c(ccc(c1)C(=O)Nc2ccccc2)C)c3c(ccc(OC)c3)C
0.319838	O=C(Nc1c(ccc(c1)C(=O)Nc2ccccc2)C)c3c(ccc(OC)c3)C
0.319749	O=C(Nc1ccc(cc1)CN2CCC(CO)CC2)c3c4c(nc(c5cnccc5)c3)ccc(c4)C
0.319749	O=C(Nc1ccc(cc1)CN2CCC(CO)CC2)c3c4c(nc(c5cnccc5)c3)ccc(c4)C
0.319328	O=C(Nc1ccc(Nc2ncccn2)cc1)CCC(=O)c3cc(c(cc3)C)C
0.319328	O=C(Nc1ccc(Nc2ncccn2)cc1)CCC(=O)c3cc(c(cc3)C)C
0.318519	O=C(Nc1cc(c(O)cc1)CN2CCOCC2)C=3OC(c4ccc(cc4)CC)=CC3
0.318519	O=C(Nc1cc(c(O)cc1)CN2CCOCC2)C=3OC(c4ccc(cc4)CC)=CC3
0.318519	O=C(Nc1cc(c(O)cc1)CN2CCOCC2)C=3OC(c4ccc(cc4)CC)=CC3
0.318519	O=C(Nc1cc(c(O)cc1)CN2CCOCC2)C=3OC(c4ccc(cc4)CC)=CC3
0.318519	O=C(Nc1cc(c(O)cc1)CN2CCOCC2)C=3OC(c4ccc(cc4)CC)=CC3
0.318519	O=C(Nc1cc(c(O)cc1)CN2CCOCC2)C=3OC(c4ccc(cc4)CC)=CC3
0.318519	O=C(Nc1cc(c(O)cc1)CN2CCOCC2)C=3OC(c4ccc(cc4)CC)=CC3
0.318519	O=C(Nc1cc(c(O)cc1)CN2CCOCC2)C=3OC(c4ccc(cc4)CC)=CC3
0.318519	O=C(Nc1cc(c(O)cc1)CN2CCOCC2)C=3OC(c4ccc(cc4)CC)=CC3
0.318519	O=C(Nc1cc(c(O)cc1)CN2CCOCC2)C=3OC(c4ccc(cc4)CC)=CC3
0.318182	O=C(Nc1cc(c(cc1)C)C(=O)c2ccccc2)c3cc(c(OC)cc3)c4ncccc4
0.318182	O=C(Nc1cc(c(cc1)C)C(=O)c2ccccc2)c3cc(c(OC)cc3)c4ncccc4
0.318182	O=C(Nc1cc(c(cc1)C)C(=O)c2ccccc2)c3cc(c(OC)cc3)c4ncccc4
0.318182	O=C(Nc1cc(c(cc1)C)C(=O)c2ccccc2)c3cc(c(OC)cc3)c4ncccc4
0.318182	O=C(Nc1cc(c(cc1)C)C(=O)c2ccccc2)c3cc(c(OC)cc3)c4ncccc4
0.318182	O=C(Nc1cc(c(cc1)C)C(=O)c2ccccc2)c3cc(c(OC)cc3)c4ncccc4
0.318182	O=C(Nc1cc(c(cc1)C)C(=O)c2ccccc2)c3cc(c(OC)cc3)c4ncccc4
0.318182	O=C(Nc1cc(c(cc1)C)C(=O)c2ccccc2)c3cc(c(OC)cc3)c4ncccc4
0.318182	O=C(Nc1cc(c(cc1)C)C(=O)c2ccccc2)c3cc(c(OC)cc3)c4ncccc4
0.318182	O=C(Nc1cc(c(cc1)C)C(=O)c2ccccc2)c3cc(c(OC)cc3)c4ncccc4
0.317269	O=C(Nc1c(ccc(NC(=O)c2cc(c(cc2)C)C(=O)C)c1)C)NCC
0.317269	O=C(Nc1c(ccc(NC(=O)c2cc(c(cc2)C)C(=O)C)c1)C)NCC
0.317269	O=C(Nc1c(ccc(NC(=O)c2cc(c(cc2)C)C(=O)C)c1)C)NCC
0.317269	O=C(Nc1c(ccc(NC(=O)c2cc(c(cc2)C)C(=O)C)c1)C)NCC
0.317269	O=C(Nc1c(ccc(NC(=O)c2cc(c(cc2)C)C(=O)C)c1)C)NCC
0.317269	O=C(Nc1c(ccc(NC(=O)c2cc(c(cc2)C)C(=O)C)c1)C)NCC
0.317269	O=C(Nc1c(ccc(NC(=O)c2cc(c(cc2)C)C(=O)C)c1)C)NCC
0.317269	O=C(Nc1c(ccc(NC(=O)c2cc(c(cc2)C)C(=O)C)c1)C)NCC
0.317269	O=C(Nc1c(ccc(NC(=O)c2cc(c(cc2)C)C(=O)C)c1)C)NCC
0.317269	O=C(Nc1c(ccc(NC(=O)c2cc(c(cc2)C)C(=O)C)c1)C)NCC
0.316364	O=C(Nc1ccc(cc1)C2=NC(=C(N2)C)C)c3cc(c(OC)cc3)c4ncccc4
0.316364	O=C(Nc1ccc(cc1)C2=NC(=C(N2)C)C)c3cc(c(OC)cc3)c4ncccc4
0.316364	O=C(Nc1ccc(cc1)C2=NC(=C(N2)C)C)c3cc(c(OC)cc3)c4ncccc4
0.316364	O=C(Nc1ccc(cc1)C2=NC(=C(N2)C)C)c3cc(c(OC)cc3)c4ncccc4
0.316364	O=C(Nc1ccc(cc1)C2=NC(=C(N2)C)C)c3cc(c(OC)cc3)c4ncccc4
0.316364	O=C(Nc1ccc(cc1)C2=NC(=C(N2)C)C)c3cc(c(OC)cc3)c4ncccc4
0.316364	O=C(Nc1ccc(cc1)C2=NC(=C(N2)C)C)c3cc(c(OC)cc3)c4ncccc4
0.316364	O=C(Nc1ccc(cc1)C2=NC(=C(N2)C)C)c3cc(c(OC)cc3)c4ncccc4
0.316364	O=C(Nc1ccc(cc1)C2=NC(=C(N2)C)C)c3cc(c(OC)cc3)c4ncccc4
0.316364	O=C(Nc1ccc(cc1)C2=NC(=C(N2)C)C)c3cc(c(OC)cc3)c4ncccc4
0.316176	Clc1ccc(cc1)COc2c(OC)cc(cc2)C(=O)Nc3nc(c4cc(OC)cc(OC)c4)ccc3
0.316176	Clc1ccc(cc1)COc2c(OC)cc(cc2)C(=O)Nc3nc(c4cc(OC)cc(OC)c4)ccc3
0.316176	Clc1ccc(cc1)COc2c(OC)cc(cc2)C(=O)Nc3nc(c4cc(OC)cc(OC)c4)ccc3
0.316176	Clc1ccc(cc1)COc2c(OC)cc(cc2)C(=O)Nc3nc(c4cc(OC)cc(OC)c4)ccc3
0.316176	Clc1ccc(cc1)COc2c(OC)cc(cc2)C(=O)Nc3nc(c4cc(OC)cc(OC)c4)ccc3
0.316176	Clc1ccc(cc1)COc2c(OC)cc(cc2)C(=O)Nc3nc(c4cc(OC)cc(OC)c4)ccc3
0.316176	Clc1ccc(cc1)COc2c(OC)cc(cc2)C(=O)Nc3nc(c4cc(OC)cc(OC)c4)ccc3
0.316176	Clc1ccc(cc1)COc2c(OC)cc(cc2)C(=O)Nc3nc(c4cc(OC)cc(OC)c4)ccc3
0.316176	Clc1ccc(cc1)COc2c(OC)cc(cc2)C(=O)Nc3nc(c4cc(OC)cc(OC)c4)ccc3
0.316176	Clc1ccc(cc1)COc2c(OC)cc(cc2)C(=O)Nc3nc(c4cc(OC)cc(OC)c4)ccc3
0.315789	Brc1cc(NC(=O)c2ccc(OC)cc2)c(cc1)C(=O)NCc3c(c4cnccc4)cccc3
0.315789	Brc1cc(NC(=O)c2ccc(OC)cc2)c(cc1)C(=O)NCc3c(c4cnccc4)cccc3
0.315789	Brc1cc(NC(=O)c2ccc(OC)cc2)c(cc1)C(=O)NCc3c(c4cnccc4)cccc3
0.315789	Brc1cc(NC(=O)c2ccc(OC)cc2)c(cc1)C(=O)NCc3c(c4cnccc4)cccc3
0.315789	Brc1cc(NC(=O)c2ccc(OC)cc2)c(cc1)C(=O)NCc3c(c4cnccc4)cccc3
0.315789	Brc1cc(NC(=O)c2ccc(OC)cc2)c(cc1)C(=O)NCc3c(c4cnccc4)cccc3
0.315789	Brc1cc(NC(=O)c2ccc(OC)cc2)c(cc1)C(=O)NCc3c(c4cnccc4)cccc3
0.315789	Brc1cc(NC(=O)c2ccc(OC)cc2)c(cc1)C(=O)NCc3c(c4cnccc4)cccc3
0.315574	O=C(Nc1c(OC)cc(NC(=O)C=O)cc1)c2cnccc2
0.315574	O=C(Nc1c(OC)cc(NC(=O)C=O)cc1)c2cnccc2
0.315574	O=C(Nc1c(OC)cc(NC(=O)C=O)cc1)c2cnccc2
0.315574	O=C(Nc1c(OC)cc(NC(=O)C=O)cc1)c2cnccc2
0.315574	O=C(Nc1c(OC)cc(NC(=O)C=O)cc1)c2cnccc2
0.315574	O=C(Nc1c(OC)cc(NC(=O)C=O)cc1)c2cnccc2
0.315574	O=C(Nc1c(OC)cc(NC(=O)C=O)cc1)c2cnccc2
0.315353	O=C(Nc1ccc(Nc2ncccn2)cc1)C=3ON=C(c4ccncc4)C3
0.315175	O=C(Nc1nc(c2cc(OC)cc(OC)c2)ccc1)c3c(ccc(OC)c3)C
0.315175	O=C(Nc1nc(c2cc(OC)cc(OC)c2)ccc1)c3c(ccc(OC)c3)C
0.315175	O=C(Nc1nc(c2cc(OC)cc(OC)c2)ccc1)c3c(ccc(OC)c3)C
0.315175	O=C(Nc1nc(c2cc(OC)cc(OC)c2)ccc1)c3c(ccc(OC)c3)C
0.315175	O=C(Nc1nc(c2cc(OC)cc(OC)c2)ccc1)c3c(ccc(OC)c3)C
0.315175	O=C(Nc1nc(c2cc(OC)cc(OC)c2)ccc1)c3c(ccc(OC)c3)C
0.315175	O=C(Nc1nc(c2cc(OC)cc(OC)c2)ccc1)c3c(ccc(OC)c3)C
0.315175	O=C(Nc1nc(c2cc(OC)cc(OC)c2)ccc1)c3c(ccc(OC)c3)C
0.315175	O=C(Nc1nc(c2cc(OC)cc(OC)c2)ccc1)c3c(ccc(OC)c3)C
0.315175	O=C(Nc1nc(c2cc(OC)cc(OC)c2)ccc1)c3c(ccc(OC)c3)C
0.314741	O=C(Nc1c(ccc(c1)C(=O)Nc2ccccc2)C)c3c(N)c(ccc3)C
0.314741	O=C(Nc1c(ccc(c1)C(=O)Nc2ccccc2)C)c3c(N)c(ccc3)C
0.314741	O=C(Nc1c(ccc(c1)C(=O)Nc2ccccc2)C)c3c(N)c(ccc3)C
0.314741	O=C(Nc1c(ccc(c1)C(=O)Nc2ccccc2)C)c3c(N)c(ccc3)C
0.314741	O=C(Nc1c(ccc(c1)C(=O)Nc2ccccc2)C)c3c(N)c(ccc3)C
0.314741	O=C(Nc1c(ccc(c1)C(=O)Nc2ccccc2)C)c3c(N)c(ccc3)C
0.314741	O=C(Nc1c(ccc(c1)C(=O)Nc2ccccc2)C)c3c(N)c(ccc3)C
0.314741	O=C(Nc1c(ccc(c1)C(=O)Nc2ccccc2)C)c3c(N)c(ccc3)C
0.314741	O=C(Nc1c(ccc(c1)C(=O)Nc2ccccc2)C)c3c(N)c(ccc3)C
0.314741	O=C(Nc1c(ccc(c1)C(=O)Nc2ccccc2)C)c3c(N)c(ccc3)C
0.314607	O=C1N(C(=O)c2c1cc(cc2)C(=O)Nc3ccc(cc3)CN4CCC(O)CC4)C
0.314607	O=C1N(C(=O)c2c1cc(cc2)C(=O)Nc3ccc(cc3)CN4CCC(O)CC4)C
0.314607	O=C1N(C(=O)c2c1cc(cc2)C(=O)Nc3ccc(cc3)CN4CCC(O)CC4)C
0.314607	O=C1N(C(=O)c2c1cc(cc2)C(=O)Nc3ccc(cc3)CN4CCC(O)CC4)C
0.314607	O=C1N(C(=O)c2c1cc(cc2)C(=O)Nc3ccc(cc3)CN4CCC(O)CC4)C
0.314607	O=C1N(C(=O)c2c1cc(cc2)C(=O)Nc3ccc(cc3)CN4CCC(O)CC4)C
0.314607	O=C1N(C(=O)c2c1cc(cc2)C(=O)Nc3ccc(cc3)CN4CCC(O)CC4)C
0.314607	O=C1N(C(=O)c2c1cc(cc2)C(=O)Nc3ccc(cc3)CN4CCC(O)CC4)C
0.314607	O=C1N(C(=O)c2c1cc(cc2)C(=O)Nc3ccc(cc3)CN4CCC(O)CC4)C
0.314607	O=C1N(C(=O)c2c1cc(cc2)C(=O)Nc3ccc(cc3)CN4CCC(O)CC4)C
0.313492	S1(=O)(=O)CCN(Cc2cc(ccc2)C(=O)Nc3ncc(cc3)CC)CC1
0.313492	S1(=O)(=O)CCN(Cc2cc(ccc2)C(=O)Nc3ncc(cc3)CC)CC1
0.313492	S1(=O)(=O)CCN(Cc2cc(ccc2)C(=O)Nc3ncc(cc3)CC)CC1
0.313492	S1(=O)(=O)CCN(Cc2cc(ccc2)C(=O)Nc3ncc(cc3)CC)CC1
0.313492	S1(=O)(=O)CCN(Cc2cc(ccc2)C(=O)Nc3ncc(cc3)CC)CC1
0.313492	S1(=O)(=O)CCN(Cc2cc(ccc2)C(=O)Nc3ncc(cc3)CC)CC1
0.313492	S1(=O)(=O)CCN(Cc2cc(ccc2)C(=O)Nc3ncc(cc3)CC)CC1
0.313492	S1(=O)(=O)CCN(Cc2cc(ccc2)C(=O)Nc3ncc(cc3)CC)CC1
0.313492	S1(=O)(=O)CCN(Cc2cc(ccc2)C(=O)Nc3ncc(cc3)CC)CC1
0.313492	S1(=O)(=O)CCN(Cc2cc(ccc2)C(=O)Nc3ncc(cc3)CC)CC1
0.313492	FC(F)(F)c1cc(NC(=O)c2cc(NC(=O)C(=O)N)c(cc2)C)ccc1
0.313492	FC(F)(F)c1cc(NC(=O)c2cc(NC(=O)C(=O)N)c(cc2)C)ccc1
0.313433	O=C(Nc1ccccc1)c2cc(NCC(=O)N(C3CC3)Cc4ccccc4)c(cc2)C
0.313433	O=C(Nc1ccccc1)c2cc(NCC(=O)N(C3CC3)Cc4ccccc4)c(cc2)C
0.313433	O=C(Nc1ccccc1)c2cc(NCC(=O)N(C3CC3)Cc4ccccc4)c(cc2)C
0.313433	O=C(Nc1ccccc1)c2cc(NCC(=O)N(C3CC3)Cc4ccccc4)c(cc2)C
0.313433	O=C(Nc1ccccc1)c2cc(NCC(=O)N(C3CC3)Cc4ccccc4)c(cc2)C
0.313433	O=C(Nc1ccccc1)c2cc(NCC(=O)N(C3CC3)Cc4ccccc4)c(cc2)C
0.313433	O=C(Nc1ccccc1)c2cc(NCC(=O)N(C3CC3)Cc4ccccc4)c(cc2)C
0.313433	O=C(Nc1ccccc1)c2cc(NCC(=O)N(C3CC3)Cc4ccccc4)c(cc2)C
0.313433	O=C(Nc1ccccc1)c2cc(NCC(=O)N(C3CC3)Cc4ccccc4)c(cc2)C
0.313433	O=C(Nc1ccccc1)c2cc(NCC(=O)N(C3CC3)Cc4ccccc4)c(cc2)C
0.313167	FC(F)(F)c1cc(NC(=O)c2cc(NC(=O)N(Cc3nc(ccc3)C)Cc4nc(ccc4)C)c(cc2)C)ccc1
0.313167	FC(F)(F)c1cc(NC(=O)c2cc(NC(=O)N(Cc3nc(ccc3)C)Cc4nc(ccc4)C)c(cc2)C)ccc1
0.313167	FC(F)(F)c1cc(NC(=O)c2cc(NC(=O)N(Cc3nc(ccc3)C)Cc4nc(ccc4)C)c(cc2)C)ccc1
0.313167	FC(F)(F)c1cc(NC(=O)c2cc(NC(=O)N(Cc3nc(ccc3)C)Cc4nc(ccc4)C)c(cc2)C)ccc1
0.313167	FC(F)(F)c1cc(NC(=O)c2cc(NC(=O)N(Cc3nc(ccc3)C)Cc4nc(ccc4)C)c(cc2)C)ccc1
0.313167	FC(F)(F)c1cc(NC(=O)c2cc(NC(=O)N(Cc3nc(ccc3)C)Cc4nc(ccc4)C)c(cc2)C)ccc1
0.313167	FC(F)(F)c1cc(NC(=O)c2cc(NC(=O)N(Cc3nc(ccc3)C)Cc4nc(ccc4)C)c(cc2)C)ccc1
0.313167	FC(F)(F)c1cc(NC(=O)c2cc(NC(=O)N(Cc3nc(ccc3)C)Cc4nc(ccc4)C)c(cc2)C)ccc1
0.313167	FC(F)(F)c1cc(NC(=O)c2cc(NC(=O)N(Cc3nc(ccc3)C)Cc4nc(ccc4)C)c(cc2)C)ccc1
0.313167	FC(F)(F)c1cc(NC(=O)c2cc(NC(=O)N(Cc3nc(ccc3)C)Cc4nc(ccc4)C)c(cc2)C)ccc1
0.312081	FC(F)(F)c1cc(NC(=O)c2cc(NC(=O)C(=O)NC=3C=NN(C3)CCN4CCOCC4)c(cc2)C)ccc1
0.312081	FC(F)(F)c1cc(NC(=O)c2cc(NC(=O)C(=O)NC=3C=NN(C3)CCN4CCOCC4)c(cc2)C)ccc1
0.312081	FC(F)(F)c1cc(NC(=O)c2cc(NC(=O)C(=O)NC=3C=NN(C3)CCN4CCOCC4)c(cc2)C)ccc1
0.312081	FC(F)(F)c1cc(NC(=O)c2cc(NC(=O)C(=O)NC=3C=NN(C3)CCN4CCOCC4)c(cc2)C)ccc1
0.312081	FC(F)(F)c1cc(NC(=O)c2cc(NC(=O)C(=O)NC=3C=NN(C3)CCN4CCOCC4)c(cc2)C)ccc1
0.312081	FC(F)(F)c1cc(NC(=O)c2cc(NC(=O)C(=O)NC=3C=NN(C3)CCN4CCOCC4)c(cc2)C)ccc1
0.312081	FC(F)(F)c1cc(NC(=O)c2cc(NC(=O)C(=O)NC=3C=NN(C3)CCN4CCOCC4)c(cc2)C)ccc1
0.312081	FC(F)(F)c1cc(NC(=O)c2cc(NC(=O)C(=O)NC=3C=NN(C3)CCN4CCOCC4)c(cc2)C)ccc1
0.312081	FC(F)(F)c1cc(NC(=O)c2cc(NC(=O)C(=O)NC=3C=NN(C3)CCN4CCOCC4)c(cc2)C)ccc1
0.312081	FC(F)(F)c1cc(NC(=O)c2cc(NC(=O)C(=O)NC=3C=NN(C3)CCN4CCOCC4)c(cc2)C)ccc1
0.311024	Clc1cc(OCC(=O)Nc2c(ccc(c2)C(=O)Nc3ccccc3)C)ccc1
0.311024	Clc1cc(OCC(=O)Nc2c(ccc(c2)C(=O)Nc3ccccc3)C)ccc1
0.311024	Clc1cc(OCC(=O)Nc2c(ccc(c2)C(=O)Nc3ccccc3)C)ccc1
0.311024	Clc1cc(OCC(=O)Nc2c(ccc(c2)C(=O)Nc3ccccc3)C)ccc1
0.311024	Clc1cc(OCC(=O)Nc2c(ccc(c2)C(=O)Nc3ccccc3)C)ccc1
0.311024	Clc1cc(OCC(=O)Nc2c(ccc(c2)C(=O)Nc3ccccc3)C)ccc1
0.311024	Clc1cc(OCC(=O)Nc2c(ccc(c2)C(=O)Nc3ccccc3)C)ccc1
0.311024	Clc1cc(OCC(=O)Nc2c(ccc(c2)C(=O)Nc3ccccc3)C)ccc1
0.311024	Clc1cc(OCC(=O)Nc2c(ccc(c2)C(=O)Nc3ccccc3)C)ccc1
0.311024	Clc1cc(OCC(=O)Nc2c(ccc(c2)C(=O)Nc3ccccc3)C)ccc1
0.31068	O=C(Nc1ccc(cc1)CN)c2cnccc2
0.31068	O=C(Nc1ccc(cc1)CN)c2cnccc2
0.31068	O=C(Nc1ccc(cc1)CN)c2cnccc2
0.31068	O=C(Nc1ccc(cc1)CN)c2cnccc2
0.31068	O=C(Nc1ccc(cc1)CN)c2cnccc2
0.31068	O=C(Nc1ccc(cc1)CN)c2cnccc2
0.31068	O=C(Nc1ccc(cc1)CN)c2cnccc2
0.31068	O=C(Nc1ccc(cc1)CN)c2cnccc2
0.31068	O=C(Nc1ccc(cc1)CN)c2cnccc2
0.31068	O=C(Nc1ccc(cc1)CN)c2cnccc2
0.310484	Brc1ccc(cc1)CC(=O)Nc2cc(ccc2)C(=O)Nc3ccc(cc3)CN4CCC(CO)CC4
0.310484	Brc1ccc(cc1)CC(=O)Nc2cc(ccc2)C(=O)Nc3ccc(cc3)CN4CCC(CO)CC4
0.310484	Brc1ccc(cc1)CC(=O)Nc2cc(ccc2)C(=O)Nc3ccc(cc3)CN4CCC(CO)CC4
0.310484	Brc1ccc(cc1)CC(=O)Nc2cc(ccc2)C(=O)Nc3ccc(cc3)CN4CCC(CO)CC4
0.310484	Brc1ccc(cc1)CC(=O)Nc2cc(ccc2)C(=O)Nc3ccc(cc3)CN4CCC(CO)CC4
0.310484	Brc1ccc(cc1)CC(=O)Nc2cc(ccc2)C(=O)Nc3ccc(cc3)CN4CCC(CO)CC4
0.310484	Brc1ccc(cc1)CC(=O)Nc2cc(ccc2)C(=O)Nc3ccc(cc3)CN4CCC(CO)CC4
0.310484	Brc1ccc(cc1)CC(=O)Nc2cc(ccc2)C(=O)Nc3ccc(cc3)CN4CCC(CO)CC4
0.310484	Brc1ccc(cc1)CC(=O)Nc2cc(ccc2)C(=O)Nc3ccc(cc3)CN4CCC(CO)CC4
0.310484	Brc1ccc(cc1)CC(=O)Nc2cc(ccc2)C(=O)Nc3ccc(cc3)CN4CCC(CO)CC4
0.309028	FC(F)(F)c1cc(NC(=O)c2cc(NC(=O)NC=3C=NN(C3)Cc4ccc(OC)cc4)c(cc2)C)ccc1
0.309028	FC(F)(F)c1cc(NC(=O)c2cc(NC(=O)NC=3C=NN(C3)Cc4ccc(OC)cc4)c(cc2)C)ccc1
0.309028	FC(F)(F)c1cc(NC(=O)c2cc(NC(=O)NC=3C=NN(C3)Cc4ccc(OC)cc4)c(cc2)C)ccc1
0.309028	FC(F)(F)c1cc(NC(=O)c2cc(NC(=O)NC=3C=NN(C3)Cc4ccc(OC)cc4)c(cc2)C)ccc1
0.309028	FC(F)(F)c1cc(NC(=O)c2cc(NC(=O)NC=3C=NN(C3)Cc4ccc(OC)cc4)c(cc2)C)ccc1
0.309028	FC(F)(F)c1cc(NC(=O)c2cc(NC(=O)NC=3C=NN(C3)Cc4ccc(OC)cc4)c(cc2)C)ccc1
0.309028	FC(F)(F)c1cc(NC(=O)c2cc(NC(=O)NC=3C=NN(C3)Cc4ccc(OC)cc4)c(cc2)C)ccc1
0.309028	FC(F)(F)c1cc(NC(=O)c2cc(NC(=O)NC=3C=NN(C3)Cc4ccc(OC)cc4)c(cc2)C)ccc1
0.309028	FC(F)(F)c1cc(NC(=O)c2cc(NC(=O)NC=3C=NN(C3)Cc4ccc(OC)cc4)c(cc2)C)ccc1
0.309028	FC(F)(F)c1cc(NC(=O)c2cc(NC(=O)NC=3C=NN(C3)Cc4ccc(OC)cc4)c(cc2)C)ccc1
0.308824	Brc1ccc(cc1)CC(=O)Nc2cc(ccc2)C(=O)NCc3c(c4cnccc4)cccc3
0.308824	Brc1ccc(cc1)CC(=O)Nc2cc(ccc2)C(=O)NCc3c(c4cnccc4)cccc3
0.308824	Brc1ccc(cc1)CC(=O)Nc2cc(ccc2)C(=O)NCc3c(c4cnccc4)cccc3
0.308824	Brc1ccc(cc1)CC(=O)Nc2cc(ccc2)C(=O)NCc3c(c4cnccc4)cccc3
0.308824	Brc1ccc(cc1)CC(=O)Nc2cc(ccc2)C(=O)NCc3c(c4cnccc4)cccc3
0.308824	Brc1ccc(cc1)CC(=O)Nc2cc(ccc2)C(=O)NCc3c(c4cnccc4)cccc3
0.308824	Brc1ccc(cc1)CC(=O)Nc2cc(ccc2)C(=O)NCc3c(c4cnccc4)cccc3
0.308824	Brc1ccc(cc1)CC(=O)Nc2cc(ccc2)C(=O)NCc3c(c4cnccc4)cccc3
0.308824	Brc1ccc(cc1)CC(=O)Nc2cc(ccc2)C(=O)NCc3c(c4cnccc4)cccc3
0.308824	Brc1ccc(cc1)CC(=O)Nc2cc(ccc2)C(=O)NCc3c(c4cnccc4)cccc3
0.308824	O=C1N(C(=O)c2c1cc(cc2)C(=O)Nc3ccc(cc3)CN4CCC(CO)CC4)C
0.308824	O=C1N(C(=O)c2c1cc(cc2)C(=O)Nc3ccc(cc3)CN4CCC(CO)CC4)C
0.308824	O=C1N(C(=O)c2c1cc(cc2)C(=O)Nc3ccc(cc3)CN4CCC(CO)CC4)C
0.308824	O=C1N(C(=O)c2c1cc(cc2)C(=O)Nc3ccc(cc3)CN4CCC(CO)CC4)C
0.308824	O=C1N(C(=O)c2c1cc(cc2)C(=O)Nc3ccc(cc3)CN4CCC(CO)CC4)C
0.308824	O=C1N(C(=O)c2c1cc(cc2)C(=O)Nc3ccc(cc3)CN4CCC(CO)CC4)C
0.308824	O=C1N(C(=O)c2c1cc(cc2)C(=O)Nc3ccc(cc3)CN4CCC(CO)CC4)C
0.308824	O=C1N(C(=O)c2c1cc(cc2)C(=O)Nc3ccc(cc3)CN4CCC(CO)CC4)C
0.308824	O=C1N(C(=O)c2c1cc(cc2)C(=O)Nc3ccc(cc3)CN4CCC(CO)CC4)C
0.308824	O=C1N(C(=O)c2c1cc(cc2)C(=O)Nc3ccc(cc3)CN4CCC(CO)CC4)C
0.308594	S(=O)(=O)(c1cc(ccc1)C(=O)Nc2c(ccc(c2)C(=O)Nc3ccccc3)C)C(C)C
0.308594	S(=O)(=O)(c1cc(ccc1)C(=O)Nc2c(ccc(c2)C(=O)Nc3ccccc3)C)C(C)C
0.308594	S(=O)(=O)(c1cc(ccc1)C(=O)Nc2c(ccc(c2)C(=O)Nc3ccccc3)C)C(C)C
0.308594	S(=O)(=O)(c1cc(ccc1)C(=O)Nc2c(ccc(c2)C(=O)Nc3ccccc3)C)C(C)C
0.308594	S(=O)(=O)(c1cc(ccc1)C(=O)Nc2c(ccc(c2)C(=O)Nc3ccccc3)C)C(C)C
0.308594	S(=O)(=O)(c1cc(ccc1)C(=O)Nc2c(ccc(c2)C(=O)Nc3ccccc3)C)C(C)C
0.308594	S(=O)(=O)(c1cc(ccc1)C(=O)Nc2c(ccc(c2)C(=O)Nc3ccccc3)C)C(C)C
0.308594	S(=O)(=O)(c1cc(ccc1)C(=O)Nc2c(ccc(c2)C(=O)Nc3ccccc3)C)C(C)C
0.308594	S(=O)(=O)(c1cc(ccc1)C(=O)Nc2c(ccc(c2)C(=O)Nc3ccccc3)C)C(C)C
0.308594	S(=O)(=O)(c1cc(ccc1)C(=O)Nc2c(ccc(c2)C(=O)Nc3ccccc3)C)C(C)C
0.308271	O=C(Nc1c(ccc(c1)C(=O)Nc2ccccc2)C)c3cc4ncccc4cc3
0.308271	O=C(Nc1c(ccc(c1)C(=O)Nc2ccccc2)C)c3cc4ncccc4cc3
0.308271	O=C(Nc1c(ccc(c1)C(=O)Nc2ccccc2)C)c3cc4ncccc4cc3
0.308271	O=C(Nc1c(ccc(c1)C(=O)Nc2ccccc2)C)c3cc4ncccc4cc3
0.308271	O=C(Nc1c(ccc(c1)C(=O)Nc2ccccc2)C)c3cc4ncccc4cc3
0.308271	O=C(Nc1c(ccc(c1)C(=O)Nc2ccccc2)C)c3cc4ncccc4cc3
0.307407	S1N=C(c2ncccc2)C=C1C(=O)Nc3ccc(cc3)CN4CCC(CO)CC4
0.307407	S1N=C(c2ncccc2)C=C1C(=O)Nc3ccc(cc3)CN4CCC(CO)CC4
0.307407	S1N=C(c2ncccc2)C=C1C(=O)Nc3ccc(cc3)CN4CCC(CO)CC4
0.307407	S1N=C(c2ncccc2)C=C1C(=O)Nc3ccc(cc3)CN4CCC(CO)CC4
0.307407	S1N=C(c2ncccc2)C=C1C(=O)Nc3ccc(cc3)CN4CCC(CO)CC4
0.307407	S1N=C(c2ncccc2)C=C1C(=O)Nc3ccc(cc3)CN4CCC(CO)CC4
0.307407	S1N=C(c2ncccc2)C=C1C(=O)Nc3ccc(cc3)CN4CCC(CO)CC4
0.307407	S1N=C(c2ncccc2)C=C1C(=O)Nc3ccc(cc3)CN4CCC(CO)CC4
0.307407	S1N=C(c2ncccc2)C=C1C(=O)Nc3ccc(cc3)CN4CCC(CO)CC4
0.307407	S1N=C(c2ncccc2)C=C1C(=O)Nc3ccc(cc3)CN4CCC(CO)CC4
0.307377	O=C(Nc1cc(NC(=O)C=2OC(=CC2)C)c(cc1)C)NCC
0.307377	O=C(Nc1cc(NC(=O)C=2OC(=CC2)C)c(cc1)C)NCC
0.307377	O=C(Nc1cc(NC(=O)C=2OC(=CC2)C)c(cc1)C)NCC
0.307377	O=C(Nc1cc(NC(=O)C=2OC(=CC2)C)c(cc1)C)NCC
0.307377	O=C(Nc1cc(NC(=O)C=2OC(=CC2)C)c(cc1)C)NCC
0.307377	O=C(Nc1cc(NC(=O)C=2OC(=CC2)C)c(cc1)C)NCC
0.307377	O=C(Nc1cc(NC(=O)C=2OC(=CC2)C)c(cc1)C)NCC
0.307377	O=C(Nc1cc(NC(=O)C=2OC(=CC2)C)c(cc1)C)NCC
0.307377	O=C(Nc1cc(NC(=O)C=2OC(=CC2)C)c(cc1)C)NCC
0.307377	O=C(Nc1cc(NC(=O)C=2OC(=CC2)C)c(cc1)C)NCC
0.307339	O=C(Nc1ccccc1)c2cc(N)c(cc2)C
0.307339	O=C(Nc1ccccc1)c2cc(N)c(cc2)C
0.307339	O=C(Nc1ccccc1)c2cc(N)c(cc2)C
0.307339	O=C(Nc1ccccc1)c2cc(N)c(cc2)C
0.307339	O=C(Nc1ccccc1)c2cc(N)c(cc2)C
0.307339	O=C(Nc1ccccc1)c2cc(N)c(cc2)C
0.307339	O=C(Nc1ccccc1)c2cc(N)c(cc2)C
0.307339	O=C(Nc1ccccc1)c2cc(N)c(cc2)C
0.307339	O=C(Nc1ccccc1)c2cc(N)c(cc2)C
0.307339	O=C(Nc1ccccc1)c2cc(N)c(cc2)C
0.306513	S1C(C(=O)Nc2c(ccc(c2)C(=O)Nc3ccccc3)C)CSCC1
0.306513	S1C(C(=O)Nc2c(ccc(c2)C(=O)Nc3ccccc3)C)CSCC1
0.306513	S1C(C(=O)Nc2c(ccc(c2)C(=O)Nc3ccccc3)C)CSCC1
0.306513	S1C(C(=O)Nc2c(ccc(c2)C(=O)Nc3ccccc3)C)CSCC1
0.306513	S1C(C(=O)Nc2c(ccc(c2)C(=O)Nc3ccccc3)C)CSCC1
0.306513	S1C(C(=O)Nc2c(ccc(c2)C(=O)Nc3ccccc3)C)CSCC1
0.306513	S1C(C(=O)Nc2c(ccc(c2)C(=O)Nc3ccccc3)C)CSCC1
0.306513	S1C(C(=O)Nc2c(ccc(c2)C(=O)Nc3ccccc3)C)CSCC1
0.306513	S1C(C(=O)Nc2c(ccc(c2)C(=O)Nc3ccccc3)C)CSCC1
0.306513	S1C(C(=O)Nc2c(ccc(c2)C(=O)Nc3ccccc3)C)CSCC1
0.306397	FC(F)(F)c1cc(NC(=O)c2cc(NC(=O)N3CC(Cc4ccc(O)cc4)CCC3)c(cc2)C)ccc1
0.306397	FC(F)(F)c1cc(NC(=O)c2cc(NC(=O)N3CC(Cc4ccc(O)cc4)CCC3)c(cc2)C)ccc1
0.306397	FC(F)(F)c1cc(NC(=O)c2cc(NC(=O)N3CC(Cc4ccc(O)cc4)CCC3)c(cc2)C)ccc1
0.306397	FC(F)(F)c1cc(NC(=O)c2cc(NC(=O)N3CC(Cc4ccc(O)cc4)CCC3)c(cc2)C)ccc1
0.306397	FC(F)(F)c1cc(NC(=O)c2cc(NC(=O)N3CC(Cc4ccc(O)cc4)CCC3)c(cc2)C)ccc1
0.306397	FC(F)(F)c1cc(NC(=O)c2cc(NC(=O)N3CC(Cc4ccc(O)cc4)CCC3)c(cc2)C)ccc1
0.306397	FC(F)(F)c1cc(NC(=O)c2cc(NC(=O)N3CC(Cc4ccc(O)cc4)CCC3)c(cc2)C)ccc1
0.306397	FC(F)(F)c1cc(NC(=O)c2cc(NC(=O)N3CC(Cc4ccc(O)cc4)CCC3)c(cc2)C)ccc1
0.306397	FC(F)(F)c1cc(NC(=O)c2cc(NC(=O)N3CC(Cc4ccc(O)cc4)CCC3)c(cc2)C)ccc1
0.306397	FC(F)(F)c1cc(NC(=O)c2cc(NC(=O)N3CC(Cc4ccc(O)cc4)CCC3)c(cc2)C)ccc1
0.306202	S(=O)(=O)(c1ccc(cc1)C(=O)Nc2c(ccc(c2)C(=O)Nc3ccccc3)C)CC(=O)NC
0.306202	S(=O)(=O)(c1ccc(cc1)C(=O)Nc2c(ccc(c2)C(=O)Nc3ccccc3)C)CC(=O)NC
0.306202	S(=O)(=O)(c1ccc(cc1)C(=O)Nc2c(ccc(c2)C(=O)Nc3ccccc3)C)CC(=O)NC
0.306202	S(=O)(=O)(c1ccc(cc1)C(=O)Nc2c(ccc(c2)C(=O)Nc3ccccc3)C)CC(=O)NC
0.30566	O=C(Nc1c(cc(N(C)C)cc1)C(=O)N)c2ccc(cc2)CN3CCC(O)CC3
0.30566	O=C(Nc1c(cc(N(C)C)cc1)C(=O)N)c2ccc(cc2)CN3CCC(O)CC3
0.30566	O=C(Nc1c(cc(N(C)C)cc1)C(=O)N)c2ccc(cc2)CN3CCC(O)CC3
0.30566	O=C(Nc1c(cc(N(C)C)cc1)C(=O)N)c2ccc(cc2)CN3CCC(O)CC3
0.30566	O=C(Nc1c(cc(N(C)C)cc1)C(=O)N)c2ccc(cc2)CN3CCC(O)CC3
0.30566	O=C(Nc1c(cc(N(C)C)cc1)C(=O)N)c2ccc(cc2)CN3CCC(O)CC3
0.30566	O=C(Nc1c(cc(N(C)C)cc1)C(=O)N)c2ccc(cc2)CN3CCC(O)CC3
0.30566	O=C(Nc1c(cc(N(C)C)cc1)C(=O)N)c2ccc(cc2)CN3CCC(O)CC3
0.30566	O=C(Nc1c(cc(N(C)C)cc1)C(=O)N)c2ccc(cc2)CN3CCC(O)CC3
0.30566	O=C(Nc1c(cc(N(C)C)cc1)C(=O)N)c2ccc(cc2)CN3CCC(O)CC3
0.305556	Brc1ccc(cc1)CC(=O)Nc2cc(ccc2)C(=O)Nc3c(NC(=O)C)ccc(c3)C
0.305556	Brc1ccc(cc1)CC(=O)Nc2cc(ccc2)C(=O)Nc3c(NC(=O)C)ccc(c3)C
0.305556	Brc1ccc(cc1)CC(=O)Nc2cc(ccc2)C(=O)Nc3c(NC(=O)C)ccc(c3)C
0.305556	Brc1ccc(cc1)CC(=O)Nc2cc(ccc2)C(=O)Nc3c(NC(=O)C)ccc(c3)C
0.305556	Brc1ccc(cc1)CC(=O)Nc2cc(ccc2)C(=O)Nc3c(NC(=O)C)ccc(c3)C
0.305556	Brc1ccc(cc1)CC(=O)Nc2cc(ccc2)C(=O)Nc3c(NC(=O)C)ccc(c3)C
0.305556	Brc1ccc(cc1)CC(=O)Nc2cc(ccc2)C(=O)Nc3c(NC(=O)C)ccc(c3)C
0.305556	Brc1ccc(cc1)CC(=O)Nc2cc(ccc2)C(=O)Nc3c(NC(=O)C)ccc(c3)C
0.305556	Brc1ccc(cc1)CC(=O)Nc2cc(ccc2)C(=O)Nc3c(NC(=O)C)ccc(c3)C
0.305556	Brc1ccc(cc1)CC(=O)Nc2cc(ccc2)C(=O)Nc3c(NC(=O)C)ccc(c3)C
0.305455	S1C(=NC=C1C(=O)Nc2cc(NC(=O)NCC)c(cc2)C)C3=COC=C3
0.305455	S1C(=NC=C1C(=O)Nc2cc(NC(=O)NCC)c(cc2)C)C3=COC=C3
0.305455	S1C(=NC=C1C(=O)Nc2cc(NC(=O)NCC)c(cc2)C)C3=COC=C3
0.305455	S1C(=NC=C1C(=O)Nc2cc(NC(=O)NCC)c(cc2)C)C3=COC=C3
0.305455	S1C(=NC=C1C(=O)Nc2cc(NC(=O)NCC)c(cc2)C)C3=COC=C3
0.305455	S1C(=NC=C1C(=O)Nc2cc(NC(=O)NCC)c(cc2)C)C3=COC=C3
0.305455	S1C(=NC=C1C(=O)Nc2cc(NC(=O)NCC)c(cc2)C)C3=COC=C3
0.305455	S1C(=NC=C1C(=O)Nc2cc(NC(=O)NCC)c(cc2)C)C3=COC=C3
0.305455	S1C(=NC=C1C(=O)Nc2cc(NC(=O)NCC)c(cc2)C)C3=COC=C3
0.305455	S1C(=NC=C1C(=O)Nc2cc(NC(=O)NCC)c(cc2)C)C3=COC=C3
0.305221	O=C(Nc1ccc(cc1)C=2NNC(=O)C2)c3cc(NC=4N=NNN4)ccc3
0.305221	O=C(Nc1ccc(cc1)C=2NNC(=O)C2)c3cc(NC=4N=NNN4)ccc3
0.305221	O=C(Nc1ccc(cc1)C=2NNC(=O)C2)c3cc(NC=4N=NNN4)ccc3
0.305221	O=C(Nc1ccc(cc1)C=2NNC(=O)C2)c3cc(NC=4N=NNN4)ccc3
0.305221	O=C(Nc1ccc(cc1)C=2NNC(=O)C2)c3cc(NC=4N=NNN4)ccc3
0.305221	O=C(Nc1ccc(cc1)C=2NNC(=O)C2)c3cc(NC=4N=NNN4)ccc3
0.305221	O=C(Nc1ccc(cc1)C=2NNC(=O)C2)c3cc(NC=4N=NNN4)ccc3
0.305221	O=C(Nc1ccc(cc1)C=2NNC(=O)C2)c3cc(NC=4N=NNN4)ccc3
0.305221	O=C(Nc1ccc(cc1)C=2NNC(=O)C2)c3cc(NC=4N=NNN4)ccc3
0.305221	O=C(Nc1ccc(cc1)C=2NNC(=O)C2)c3cc(NC=4N=NNN4)ccc3
0.305019	O=C(Nc1c(ccc(NC(=O)c2cc(OCC)c(OC)cc2)c1)C)NCC
0.305019	O=C(Nc1c(ccc(NC(=O)c2cc(OCC)c(OC)cc2)c1)C)NCC
0.304833	FC(F)(F)CN1N=CC=C1C(=O)Nc2c(ccc(c2)C(=O)Nc3ccccc3)C
0.304833	FC(F)(F)CN1N=CC=C1C(=O)Nc2c(ccc(c2)C(=O)Nc3ccccc3)C
0.304833	FC(F)(F)CN1N=CC=C1C(=O)Nc2c(ccc(c2)C(=O)Nc3ccccc3)C
0.304833	FC(F)(F)CN1N=CC=C1C(=O)Nc2c(ccc(c2)C(=O)Nc3ccccc3)C
0.304833	FC(F)(F)CN1N=CC=C1C(=O)Nc2c(ccc(c2)C(=O)Nc3ccccc3)C
0.304833	FC(F)(F)CN1N=CC=C1C(=O)Nc2c(ccc(c2)C(=O)Nc3ccccc3)C
0.304833	FC(F)(F)CN1N=CC=C1C(=O)Nc2c(ccc(c2)C(=O)Nc3ccccc3)C
0.304833	FC(F)(F)CN1N=CC=C1C(=O)Nc2c(ccc(c2)C(=O)Nc3ccccc3)C
0.304833	FC(F)(F)CN1N=CC=C1C(=O)Nc2c(ccc(c2)C(=O)Nc3ccccc3)C
0.304833	FC(F)(F)CN1N=CC=C1C(=O)Nc2c(ccc(c2)C(=O)Nc3ccccc3)C
0.304511	S(=O)(=O)(c1cc(ccc1)C(=O)Nc2cc(NC(=O)NCC)c(cc2)C)C(C)C
0.304511	S(=O)(=O)(c1cc(ccc1)C(=O)Nc2cc(NC(=O)NCC)c(cc2)C)C(C)C
0.304511	S(=O)(=O)(c1cc(ccc1)C(=O)Nc2cc(NC(=O)NCC)c(cc2)C)C(C)C
0.304511	S(=O)(=O)(c1cc(ccc1)C(=O)Nc2cc(NC(=O)NCC)c(cc2)C)C(C)C
0.304511	S(=O)(=O)(c1cc(ccc1)C(=O)Nc2cc(NC(=O)NCC)c(cc2)C)C(C)C
0.304511	S(=O)(=O)(c1cc(ccc1)C(=O)Nc2cc(NC(=O)NCC)c(cc2)C)C(C)C
0.304511	S(=O)(=O)(c1cc(ccc1)C(=O)Nc2cc(NC(=O)NCC)c(cc2)C)C(C)C
0.304511	S(=O)(=O)(c1cc(ccc1)C(=O)Nc2cc(NC(=O)NCC)c(cc2)C)C(C)C
0.304511	S(=O)(=O)(c1cc(ccc1)C(=O)Nc2cc(NC(=O)NCC)c(cc2)C)C(C)C
0.304511	S(=O)(=O)(c1cc(ccc1)C(=O)Nc2cc(NC(=O)NCC)c(cc2)C)C(C)C
0.303571	O=C(OC(C)(C)C)N1CCC(CC1)CCC(=O)Nc2c(ccc(c2)C(=O)Nc3ccccc3)C
0.303571	O=C(OC(C)(C)C)N1CCC(CC1)CCC(=O)Nc2c(ccc(c2)C(=O)Nc3ccccc3)C
0.303571	O=C(OC(C)(C)C)N1CCC(CC1)CCC(=O)Nc2c(ccc(c2)C(=O)Nc3ccccc3)C
0.303571	O=C(OC(C)(C)C)N1CCC(CC1)CCC(=O)Nc2c(ccc(c2)C(=O)Nc3ccccc3)C
0.303571	O=C(OC(C)(C)C)N1CCC(CC1)CCC(=O)Nc2c(ccc(c2)C(=O)Nc3ccccc3)C
0.303571	O=C(OC(C)(C)C)N1CCC(CC1)CCC(=O)Nc2c(ccc(c2)C(=O)Nc3ccccc3)C
0.303571	O=C(OC(C)(C)C)N1CCC(CC1)CCC(=O)Nc2c(ccc(c2)C(=O)Nc3ccccc3)C
0.303571	O=C(OC(C)(C)C)N1CCC(CC1)CCC(=O)Nc2c(ccc(c2)C(=O)Nc3ccccc3)C
0.303571	O=C(OC(C)(C)C)N1CCC(CC1)CCC(=O)Nc2c(ccc(c2)C(=O)Nc3ccccc3)C
0.303571	O=C(OC(C)(C)C)N1CCC(CC1)CCC(=O)Nc2c(ccc(c2)C(=O)Nc3ccccc3)C
0.30303	Clc1c(cc(cc1)C(=O)Nc2ccc(cc2)CN3CCC(CO)CC3)C(=O)OC
0.30303	Clc1c(cc(cc1)C(=O)Nc2ccc(cc2)CN3CCC(CO)CC3)C(=O)OC
0.30303	Clc1c(cc(cc1)C(=O)Nc2ccc(cc2)CN3CCC(CO)CC3)C(=O)OC
0.30303	Clc1c(cc(cc1)C(=O)Nc2ccc(cc2)CN3CCC(CO)CC3)C(=O)OC
0.30303	Clc1c(cc(cc1)C(=O)Nc2ccc(cc2)CN3CCC(CO)CC3)C(=O)OC
0.30303	Clc1c(cc(cc1)C(=O)Nc2ccc(cc2)CN3CCC(CO)CC3)C(=O)OC
0.30303	Clc1c(cc(cc1)C(=O)Nc2ccc(cc2)CN3CCC(CO)CC3)C(=O)OC
0.30303	Clc1c(cc(cc1)C(=O)Nc2ccc(cc2)CN3CCC(CO)CC3)C(=O)OC
0.30303	Clc1c(cc(cc1)C(=O)Nc2ccc(cc2)CN3CCC(CO)CC3)C(=O)OC
0.30303	Clc1c(cc(cc1)C(=O)Nc2ccc(cc2)CN3CCC(CO)CC3)C(=O)OC
0.302789	Clc1c(Cl)ccc(c2cc(NC(=O)c3ccc(cc3)CN(C(C)C)CC)ccc2)c1
0.302789	Clc1c(Cl)ccc(c2cc(NC(=O)c3ccc(cc3)CN(C(C)C)CC)ccc2)c1
0.302789	Clc1c(Cl)ccc(c2cc(NC(=O)c3ccc(cc3)CN(C(C)C)CC)ccc2)c1
0.302789	Clc1c(Cl)ccc(c2cc(NC(=O)c3ccc(cc3)CN(C(C)C)CC)ccc2)c1
0.302789	Clc1c(Cl)ccc(c2cc(NC(=O)c3ccc(cc3)CN(C(C)C)CC)ccc2)c1
0.302789	Clc1c(Cl)ccc(c2cc(NC(=O)c3ccc(cc3)CN(C(C)C)CC)ccc2)c1
0.302789	Clc1c(Cl)ccc(c2cc(NC(=O)c3ccc(cc3)CN(C(C)C)CC)ccc2)c1
0.302789	Clc1c(Cl)ccc(c2cc(NC(=O)c3ccc(cc3)CN(C(C)C)CC)ccc2)c1
0.302789	Clc1c(Cl)ccc(c2cc(NC(=O)c3ccc(cc3)CN(C(C)C)CC)ccc2)c1
0.302789	Clc1c(Cl)ccc(c2cc(NC(=O)c3ccc(cc3)CN(C(C)C)CC)ccc2)c1
0.302682	O=C(Nc1c(ccc(c1)C=2OC(=CC2)C)C)c3cncc(C#C)c3
0.302682	O=C(Nc1c(ccc(c1)C=2OC(=CC2)C)C)c3cncc(C#C)c3
0.302682	O=C(Nc1c(ccc(c1)C=2OC(=CC2)C)C)c3cncc(C#C)c3
0.302682	O=C(Nc1c(ccc(c1)C=2OC(=CC2)C)C)c3cncc(C#C)c3
0.302682	O=C(Nc1c(ccc(c1)C=2OC(=CC2)C)C)c3cncc(C#C)c3
0.301887	FC(F)(F)c1cc(NC(=O)c2cc(NC(=O)Nc3c(cc(c(OC)c3)C)C)c(cc2)C)ccc1
0.301887	FC(F)(F)c1cc(NC(=O)c2cc(NC(=O)Nc3c(cc(c(OC)c3)C)C)c(cc2)C)ccc1
0.301887	FC(F)(F)c1cc(NC(=O)c2cc(NC(=O)Nc3c(cc(c(OC)c3)C)C)c(cc2)C)ccc1
0.301887	FC(F)(F)c1cc(NC(=O)c2cc(NC(=O)Nc3c(cc(c(OC)c3)C)C)c(cc2)C)ccc1
0.301887	FC(F)(F)c1cc(NC(=O)c2cc(NC(=O)Nc3c(cc(c(OC)c3)C)C)c(cc2)C)ccc1
0.301887	FC(F)(F)c1cc(NC(=O)c2cc(NC(=O)Nc3c(cc(c(OC)c3)C)C)c(cc2)C)ccc1
0.301887	FC(F)(F)c1cc(NC(=O)c2cc(NC(=O)Nc3c(cc(c(OC)c3)C)C)c(cc2)C)ccc1
0.301887	FC(F)(F)c1cc(NC(=O)c2cc(NC(=O)Nc3c(cc(c(OC)c3)C)C)c(cc2)C)ccc1
0.301887	FC(F)(F)c1cc(NC(=O)c2cc(NC(=O)Nc3c(cc(c(OC)c3)C)C)c(cc2)C)ccc1
0.301887	FC(F)(F)c1cc(NC(=O)c2cc(NC(=O)Nc3c(cc(c(OC)c3)C)C)c(cc2)C)ccc1
0.301754	O=C(Nc1c(cc(cc1)CN(C)C)C)c2c(N)c(ncc2)c3ccccc3
0.301754	O=C(Nc1c(cc(cc1)CN(C)C)C)c2c(N)c(ncc2)c3ccccc3
0.301754	O=C(Nc1c(cc(cc1)CN(C)C)C)c2c(N)c(ncc2)c3ccccc3
0.301754	O=C(Nc1c(cc(cc1)CN(C)C)C)c2c(N)c(ncc2)c3ccccc3
0.301754	O=C(Nc1c(cc(cc1)CN(C)C)C)c2c(N)c(ncc2)c3ccccc3
0.301754	O=C(Nc1c(cc(cc1)CN(C)C)C)c2c(N)c(ncc2)c3ccccc3
0.301754	O=C(Nc1c(cc(cc1)CN(C)C)C)c2c(N)c(ncc2)c3ccccc3
0.301754	O=C(Nc1c(cc(cc1)CN(C)C)C)c2c(N)c(ncc2)c3ccccc3
0.301754	O=C(Nc1c(cc(cc1)CN(C)C)C)c2c(N)c(ncc2)c3ccccc3
0.301754	O=C(Nc1c(cc(cc1)CN(C)C)C)c2c(N)c(ncc2)c3ccccc3
0.301587	Brc1ccc(cc1)C(=O)NNC(=O)C(=O)Nc2c(ccc(NC(=O)C(C)C)c2)C
0.301587	Brc1ccc(cc1)C(=O)NNC(=O)C(=O)Nc2c(ccc(NC(=O)C(C)C)c2)C
0.301587	Brc1ccc(cc1)C(=O)NNC(=O)C(=O)Nc2c(ccc(NC(=O)C(C)C)c2)C
0.301587	Brc1ccc(cc1)C(=O)NNC(=O)C(=O)Nc2c(ccc(NC(=O)C(C)C)c2)C
0.301587	Brc1ccc(cc1)C(=O)NNC(=O)C(=O)Nc2c(ccc(NC(=O)C(C)C)c2)C
0.301587	Brc1ccc(cc1)C(=O)NNC(=O)C(=O)Nc2c(ccc(NC(=O)C(C)C)c2)C
0.301587	Brc1ccc(cc1)C(=O)NNC(=O)C(=O)Nc2c(ccc(NC(=O)C(C)C)c2)C
0.301587	Brc1ccc(cc1)C(=O)NNC(=O)C(=O)Nc2c(ccc(NC(=O)C(C)C)c2)C
0.301471	S1C(=NC(=C1)CC(=O)Nc2c(NC(=O)C)ccc(c2)C)c3cnccc3
0.301471	S1C(=NC(=C1)CC(=O)Nc2c(NC(=O)C)ccc(c2)C)c3cnccc3
0.301471	S1C(=NC(=C1)CC(=O)Nc2c(NC(=O)C)ccc(c2)C)c3cnccc3
0.301471	S1C(=NC(=C1)CC(=O)Nc2c(NC(=O)C)ccc(c2)C)c3cnccc3
0.301471	S1C(=NC(=C1)CC(=O)Nc2c(NC(=O)C)ccc(c2)C)c3cnccc3
0.301471	S1C(=NC(=C1)CC(=O)Nc2c(NC(=O)C)ccc(c2)C)c3cnccc3
0.301471	S1C(=NC(=C1)CC(=O)Nc2c(NC(=O)C)ccc(c2)C)c3cnccc3
0.301471	S1C(=NC(=C1)CC(=O)Nc2c(NC(=O)C)ccc(c2)C)c3cnccc3
0.301471	S1C(=NC(=C1)CC(=O)Nc2c(NC(=O)C)ccc(c2)C)c3cnccc3
0.301471	S1C(=NC(=C1)CC(=O)Nc2c(NC(=O)C)ccc(c2)C)c3cnccc3
0.300813	S1C(=CC(C(=O)Nc2cc(NC(=O)NCC)c(cc2)C)=C1)C
0.300813	S1C(=CC(C(=O)Nc2cc(NC(=O)NCC)c(cc2)C)=C1)C
0.300813	S1C(=CC(C(=O)Nc2cc(NC(=O)NCC)c(cc2)C)=C1)C
0.300813	S1C(=CC(C(=O)Nc2cc(NC(=O)NCC)c(cc2)C)=C1)C
0.300813	S1C(=CC(C(=O)Nc2cc(NC(=O)NCC)c(cc2)C)=C1)C
0.300813	S1C(=CC(C(=O)Nc2cc(NC(=O)NCC)c(cc2)C)=C1)C
0.300813	S1C(=CC(C(=O)Nc2cc(NC(=O)NCC)c(cc2)C)=C1)C
0.300813	S1C(=CC(C(=O)Nc2cc(NC(=O)NCC)c(cc2)C)=C1)C
0.300813	S1C(=CC(C(=O)Nc2cc(NC(=O)NCC)c(cc2)C)=C1)C
0.300813	S1C(=CC(C(=O)Nc2cc(NC(=O)NCC)c(cc2)C)=C1)C
0.300395	FC(F)(F)Oc1ncc(cc1)C(=O)Nc2ccc(cc2)CN3CCC(CO)CC3
0.300395	FC(F)(F)Oc1ncc(cc1)C(=O)Nc2ccc(cc2)CN3CCC(CO)CC3
0.300395	FC(F)(F)Oc1ncc(cc1)C(=O)Nc2ccc(cc2)CN3CCC(CO)CC3
0.300395	FC(F)(F)Oc1ncc(cc1)C(=O)Nc2ccc(cc2)CN3CCC(CO)CC3
0.300395	FC(F)(F)Oc1ncc(cc1)C(=O)Nc2ccc(cc2)CN3CCC(CO)CC3
0.300395	FC(F)(F)Oc1ncc(cc1)C(=O)Nc2ccc(cc2)CN3CCC(CO)CC3
0.300395	FC(F)(F)Oc1ncc(cc1)C(=O)Nc2ccc(cc2)CN3CCC(CO)CC3
0.300395	FC(F)(F)Oc1ncc(cc1)C(=O)Nc2ccc(cc2)CN3CCC(CO)CC3
0.300395	FC(F)(F)Oc1ncc(cc1)C(=O)Nc2ccc(cc2)CN3CCC(CO)CC3
0.300395	FC(F)(F)Oc1ncc(cc1)C(=O)Nc2ccc(cc2)CN3CCC(CO)CC3
0.30038	Ic1c(cc(OC)c(OC)c1)C(=O)Nc2c(ccc(c2)C(=O)Nc3ccccc3)C
0.30038	Ic1c(cc(OC)c(OC)c1)C(=O)Nc2c(ccc(c2)C(=O)Nc3ccccc3)C
0.30038	Ic1c(cc(OC)c(OC)c1)C(=O)Nc2c(ccc(c2)C(=O)Nc3ccccc3)C
0.30038	Ic1c(cc(OC)c(OC)c1)C(=O)Nc2c(ccc(c2)C(=O)Nc3ccccc3)C
0.30038	Ic1c(cc(OC)c(OC)c1)C(=O)Nc2c(ccc(c2)C(=O)Nc3ccccc3)C
0.30038	Ic1c(cc(OC)c(OC)c1)C(=O)Nc2c(ccc(c2)C(=O)Nc3ccccc3)C
0.30038	Ic1c(cc(OC)c(OC)c1)C(=O)Nc2c(ccc(c2)C(=O)Nc3ccccc3)C
0.30038	Ic1c(cc(OC)c(OC)c1)C(=O)Nc2c(ccc(c2)C(=O)Nc3ccccc3)C
0.30038	Ic1c(cc(OC)c(OC)c1)C(=O)Nc2c(ccc(c2)C(=O)Nc3ccccc3)C
0.30038	Ic1c(cc(OC)c(OC)c1)C(=O)Nc2c(ccc(c2)C(=O)Nc3ccccc3)C
0.3	O=C(OC)Nc1cc(ccc1)C(=O)Nc2c(cccc2)C
0.3	O=C(OC)Nc1cc(ccc1)C(=O)Nc2c(cccc2)C
0.3	O=C(OC)Nc1cc(ccc1)C(=O)Nc2c(cccc2)C
0.3	O=C(OC)Nc1cc(ccc1)C(=O)Nc2c(cccc2)C
0.3	O=C(OC)Nc1cc(ccc1)C(=O)Nc2c(cccc2)C
0.3	O=C(OC)Nc1cc(ccc1)C(=O)Nc2c(cccc2)C
0.3	O=C(OC)Nc1cc(ccc1)C(=O)Nc2c(cccc2)C
0.3	O=C(OC)Nc1cc(ccc1)C(=O)Nc2c(cccc2)C
0.3	O=C(OC)Nc1cc(ccc1)C(=O)Nc2c(cccc2)C
0.3	O=C(OC)Nc1cc(ccc1)C(=O)Nc2c(cccc2)C
0.299611	Clc1c(Cl)ccc(c2cc(NC(=O)c3c(ccc(c3)C(=O)N)C)ccc2)c1
0.299611	Clc1c(Cl)ccc(c2cc(NC(=O)c3c(ccc(c3)C(=O)N)C)ccc2)c1
0.299611	Clc1c(Cl)ccc(c2cc(NC(=O)c3c(ccc(c3)C(=O)N)C)ccc2)c1
0.299611	Clc1c(Cl)ccc(c2cc(NC(=O)c3c(ccc(c3)C(=O)N)C)ccc2)c1
0.299611	Clc1c(Cl)ccc(c2cc(NC(=O)c3c(ccc(c3)C(=O)N)C)ccc2)c1
0.299611	Clc1c(Cl)ccc(c2cc(NC(=O)c3c(ccc(c3)C(=O)N)C)ccc2)c1
0.299611	Clc1c(Cl)ccc(c2cc(NC(=O)c3c(ccc(c3)C(=O)N)C)ccc2)c1
0.299611	Clc1c(Cl)ccc(c2cc(NC(=O)c3c(ccc(c3)C(=O)N)C)ccc2)c1
0.299611	Clc1c(Cl)ccc(c2cc(NC(=O)c3c(ccc(c3)C(=O)N)C)ccc2)c1
0.299611	Clc1c(Cl)ccc(c2cc(NC(=O)c3c(ccc(c3)C(=O)N)C)ccc2)c1
0.299595	O=C(OC(C)(C)C)Nc1cc(c(NC(=O)c2cc(NC(=O)OC)ccc2)cc1)C
0.299595	O=C(OC(C)(C)C)Nc1cc(c(NC(=O)c2cc(NC(=O)OC)ccc2)cc1)C
0.299595	O=C(OC(C)(C)C)Nc1cc(c(NC(=O)c2cc(NC(=O)OC)ccc2)cc1)C
0.299595	O=C(OC(C)(C)C)Nc1cc(c(NC(=O)c2cc(NC(=O)OC)ccc2)cc1)C
0.299595	O=C(OC(C)(C)C)Nc1cc(c(NC(=O)c2cc(NC(=O)OC)ccc2)cc1)C
0.299595	O=C(OC(C)(C)C)Nc1cc(c(NC(=O)c2cc(NC(=O)OC)ccc2)cc1)C
0.299595	O=C(OC(C)(C)C)Nc1cc(c(NC(=O)c2cc(NC(=O)OC)ccc2)cc1)C
0.299595	O=C(OC(C)(C)C)Nc1cc(c(NC(=O)c2cc(NC(=O)OC)ccc2)cc1)C
0.299595	O=C(OC(C)(C)C)Nc1cc(c(NC(=O)c2cc(NC(=O)OC)ccc2)cc1)C
0.299595	O=C(OC(C)(C)C)Nc1cc(c(NC(=O)c2cc(NC(=O)OC)ccc2)cc1)C
0.299003	O=C1N(c2cc(NC(=O)c3ccc(cc3)C4=NOC(=N4)CC(C)(C)C)c(cc2)C)CCN1
0.299003	O=C1N(c2cc(NC(=O)c3ccc(cc3)C4=NOC(=N4)CC(C)(C)C)c(cc2)C)CCN1
0.299003	O=C1N(c2cc(NC(=O)c3ccc(cc3)C4=NOC(=N4)CC(C)(C)C)c(cc2)C)CCN1
0.299003	O=C1N(c2cc(NC(=O)c3ccc(cc3)C4=NOC(=N4)CC(C)(C)C)c(cc2)C)CCN1
0.299003	O=C1N(c2cc(NC(=O)c3ccc(cc3)C4=NOC(=N4)CC(C)(C)C)c(cc2)C)CCN1
0.299003	O=C1N(c2cc(NC(=O)c3ccc(cc3)C4=NOC(=N4)CC(C)(C)C)c(cc2)C)CCN1
0.299003	O=C1N(c2cc(NC(=O)c3ccc(cc3)C4=NOC(=N4)CC(C)(C)C)c(cc2)C)CCN1
0.299003	O=C1N(c2cc(NC(=O)c3ccc(cc3)C4=NOC(=N4)CC(C)(C)C)c(cc2)C)CCN1
0.299003	O=C1N(c2cc(NC(=O)c3ccc(cc3)C4=NOC(=N4)CC(C)(C)C)c(cc2)C)CCN1
0.299003	O=C1N(c2cc(NC(=O)c3ccc(cc3)C4=NOC(=N4)CC(C)(C)C)c(cc2)C)CCN1
0.298507	O=C(Nc1cc(NC(=O)Cc2cc(OCc3cnccc3)ccc2)c(cc1)C)NCC
0.298507	O=C(Nc1cc(NC(=O)Cc2cc(OCc3cnccc3)ccc2)c(cc1)C)NCC
0.297794	BrC=1SC(Cl)=NC1C(=O)Nc2c(ccc(c2)C(=O)Nc3ccccc3)C
0.297794	BrC=1SC(Cl)=NC1C(=O)Nc2c(ccc(c2)C(=O)Nc3ccccc3)C
0.297794	BrC=1SC(Cl)=NC1C(=O)Nc2c(ccc(c2)C(=O)Nc3ccccc3)C
0.297794	BrC=1SC(Cl)=NC1C(=O)Nc2c(ccc(c2)C(=O)Nc3ccccc3)C
0.297794	BrC=1SC(Cl)=NC1C(=O)Nc2c(ccc(c2)C(=O)Nc3ccccc3)C
0.297794	BrC=1SC(Cl)=NC1C(=O)Nc2c(ccc(c2)C(=O)Nc3ccccc3)C
0.297794	BrC=1SC(Cl)=NC1C(=O)Nc2c(ccc(c2)C(=O)Nc3ccccc3)C
0.297794	BrC=1SC(Cl)=NC1C(=O)Nc2c(ccc(c2)C(=O)Nc3ccccc3)C
0.297794	BrC=1SC(Cl)=NC1C(=O)Nc2c(ccc(c2)C(=O)Nc3ccccc3)C
0.297794	BrC=1SC(Cl)=NC1C(=O)Nc2c(ccc(c2)C(=O)Nc3ccccc3)C
0.29771	O=C(OC)Nc1cc(ccc1)C(=O)NCc2c(c3cnccc3)cccc2
0.29771	O=C(OC)Nc1cc(ccc1)C(=O)NCc2c(c3cnccc3)cccc2
0.29771	O=C(OC)Nc1cc(ccc1)C(=O)NCc2c(c3cnccc3)cccc2
0.29771	O=C(OC)Nc1cc(ccc1)C(=O)NCc2c(c3cnccc3)cccc2
0.29771	O=C(OC)Nc1cc(ccc1)C(=O)NCc2c(c3cnccc3)cccc2
0.29771	O=C(OC)Nc1cc(ccc1)C(=O)NCc2c(c3cnccc3)cccc2
0.29771	O=C(OC)Nc1cc(ccc1)C(=O)NCc2c(c3cnccc3)cccc2
0.29771	O=C(OC)Nc1cc(ccc1)C(=O)NCc2c(c3cnccc3)cccc2
0.29771	O=C(OC)Nc1cc(ccc1)C(=O)NCc2c(c3cnccc3)cccc2
0.29771	O=C(OC)Nc1cc(ccc1)C(=O)NCc2c(c3cnccc3)cccc2
0.297414	O=C(Nc1ccc(Nc2ncccn2)cc1)c3cnc(cc3)C(C)C
0.297414	O=C(Nc1ccc(Nc2ncccn2)cc1)c3cnc(cc3)C(C)C
0.297414	O=C(Nc1ccc(Nc2ncccn2)cc1)c3cnc(cc3)C(C)C
0.297414	O=C(Nc1ccc(Nc2ncccn2)cc1)c3cnc(cc3)C(C)C
0.297414	O=C(Nc1ccc(Nc2ncccn2)cc1)c3cnc(cc3)C(C)C
0.297414	O=C(Nc1ccc(Nc2ncccn2)cc1)c3cnc(cc3)C(C)C
0.297414	O=C(Nc1ccc(Nc2ncccn2)cc1)c3cnc(cc3)C(C)C
0.297414	O=C(Nc1ccc(Nc2ncccn2)cc1)c3cnc(cc3)C(C)C
0.297414	O=C(Nc1ccc(Nc2ncccn2)cc1)c3cnc(cc3)C(C)C
0.297414	O=C(Nc1ccc(Nc2ncccn2)cc1)c3cnc(cc3)C(C)C
0.297297	O=C(Nc1ccc(cc1)CN2CCC(CO)CC2)c3c4c(ON=C4C(C)C)nc(c5cnccc5)c3
0.296943	[Si](c1cc(ccc1)C(=O)Nc2ccc(Nc3ncccn3)cc2)(C)(C)C
0.296943	[Si](c1cc(ccc1)C(=O)Nc2ccc(Nc3ncccn3)cc2)(C)(C)C
0.296943	[Si](c1cc(ccc1)C(=O)Nc2ccc(Nc3ncccn3)cc2)(C)(C)C
0.296943	[Si](c1cc(ccc1)C(=O)Nc2ccc(Nc3ncccn3)cc2)(C)(C)C
0.296943	[Si](c1cc(ccc1)C(=O)Nc2ccc(Nc3ncccn3)cc2)(C)(C)C
0.296943	[Si](c1cc(ccc1)C(=O)Nc2ccc(Nc3ncccn3)cc2)(C)(C)C
0.296943	[Si](c1cc(ccc1)C(=O)Nc2ccc(Nc3ncccn3)cc2)(C)(C)C
0.296943	[Si](c1cc(ccc1)C(=O)Nc2ccc(Nc3ncccn3)cc2)(C)(C)C
0.296943	[Si](c1cc(ccc1)C(=O)Nc2ccc(Nc3ncccn3)cc2)(C)(C)C
0.296943	[Si](c1cc(ccc1)C(=O)Nc2ccc(Nc3ncccn3)cc2)(C)(C)C
0.296748	Fc1cc(OCc2cc(ccc2)C(=O)Nc3ccc(Nc4ncccn4)cc3)ccc1
0.296748	Fc1cc(OCc2cc(ccc2)C(=O)Nc3ccc(Nc4ncccn4)cc3)ccc1
0.296748	Fc1cc(OCc2cc(ccc2)C(=O)Nc3ccc(Nc4ncccn4)cc3)ccc1
0.296748	Fc1cc(OCc2cc(ccc2)C(=O)Nc3ccc(Nc4ncccn4)cc3)ccc1
0.296748	Fc1cc(OCc2cc(ccc2)C(=O)Nc3ccc(Nc4ncccn4)cc3)ccc1
0.296748	Fc1cc(OCc2cc(ccc2)C(=O)Nc3ccc(Nc4ncccn4)cc3)ccc1
0.296748	Fc1cc(OCc2cc(ccc2)C(=O)Nc3ccc(Nc4ncccn4)cc3)ccc1
0.296748	Fc1cc(OCc2cc(ccc2)C(=O)Nc3ccc(Nc4ncccn4)cc3)ccc1
0.296748	Fc1cc(OCc2cc(ccc2)C(=O)Nc3ccc(Nc4ncccn4)cc3)ccc1
0.296748	Fc1cc(OCc2cc(ccc2)C(=O)Nc3ccc(Nc4ncccn4)cc3)ccc1
0.29661	O=C(Nc1ccc(Nc2ncccn2)cc1)CC3CCN(Cc4ccccc4)CC3
0.29661	O=C(Nc1ccc(Nc2ncccn2)cc1)CC3CCN(Cc4ccccc4)CC3
0.29661	O=C(Nc1ccc(Nc2ncccn2)cc1)CC3CCN(Cc4ccccc4)CC3
0.29661	O=C(Nc1ccc(Nc2ncccn2)cc1)CC3CCN(Cc4ccccc4)CC3
0.29661	O=C(Nc1ccc(Nc2ncccn2)cc1)CC3CCN(Cc4ccccc4)CC3
0.29661	O=C(Nc1ccc(Nc2ncccn2)cc1)CC3CCN(Cc4ccccc4)CC3
0.29661	O=C(Nc1ccc(Nc2ncccn2)cc1)CC3CCN(Cc4ccccc4)CC3
0.29661	O=C(Nc1ccc(Nc2ncccn2)cc1)CC3CCN(Cc4ccccc4)CC3
0.29661	O=C(Nc1ccc(Nc2ncccn2)cc1)CC3CCN(Cc4ccccc4)CC3
0.29661	O=C(Nc1ccc(Nc2ncccn2)cc1)CC3CCN(Cc4ccccc4)CC3
0.296296	S1(=O)(=O)CCN(Cc2cc(ccc2)C(=O)Nc3cc(ccc3)COCC)CC1
0.296296	S1(=O)(=O)CCN(Cc2cc(ccc2)C(=O)Nc3cc(ccc3)COCC)CC1
0.296296	S1(=O)(=O)CCN(Cc2cc(ccc2)C(=O)Nc3cc(ccc3)COCC)CC1
0.296296	S1(=O)(=O)CCN(Cc2cc(ccc2)C(=O)Nc3cc(ccc3)COCC)CC1
0.296296	S1(=O)(=O)CCN(Cc2cc(ccc2)C(=O)Nc3cc(ccc3)COCC)CC1
0.296296	S1(=O)(=O)CCN(Cc2cc(ccc2)C(=O)Nc3cc(ccc3)COCC)CC1
0.296296	S1(=O)(=O)CCN(Cc2cc(ccc2)C(=O)Nc3cc(ccc3)COCC)CC1
0.296296	S1(=O)(=O)CCN(Cc2cc(ccc2)C(=O)Nc3cc(ccc3)COCC)CC1
0.296296	S1(=O)(=O)CCN(Cc2cc(ccc2)C(=O)Nc3cc(ccc3)COCC)CC1
0.296296	S1(=O)(=O)CCN(Cc2cc(ccc2)C(=O)Nc3cc(ccc3)COCC)CC1
0.296	S1C(c2cc(F)ccc2)=CC=C1C(=O)Nc3ccc(Nc4ncccn4)cc3
0.296	S1C(c2cc(F)ccc2)=CC=C1C(=O)Nc3ccc(Nc4ncccn4)cc3
0.296	S1C(c2cc(F)ccc2)=CC=C1C(=O)Nc3ccc(Nc4ncccn4)cc3
0.296	S1C(c2cc(F)ccc2)=CC=C1C(=O)Nc3ccc(Nc4ncccn4)cc3
0.296	S1C(c2cc(F)ccc2)=CC=C1C(=O)Nc3ccc(Nc4ncccn4)cc3
0.296	S1C(c2cc(F)ccc2)=CC=C1C(=O)Nc3ccc(Nc4ncccn4)cc3
0.296	S1C(c2cc(F)ccc2)=CC=C1C(=O)Nc3ccc(Nc4ncccn4)cc3
0.296	S1C(c2cc(F)ccc2)=CC=C1C(=O)Nc3ccc(Nc4ncccn4)cc3
0.296	S1C(c2cc(F)ccc2)=CC=C1C(=O)Nc3ccc(Nc4ncccn4)cc3
0.296	S1C(c2cc(F)ccc2)=CC=C1C(=O)Nc3ccc(Nc4ncccn4)cc3
0.29588	O=C(Nc1c(ccc(c1)C(=O)Nc2ccccc2)C)c3ccc(cc3)C(C(=O)OC(C)(C)C)(C)C
0.29588	O=C(Nc1c(ccc(c1)C(=O)Nc2ccccc2)C)c3ccc(cc3)C(C(=O)OC(C)(C)C)(C)C
0.29588	O=C(Nc1c(ccc(c1)C(=O)Nc2ccccc2)C)c3ccc(cc3)C(C(=O)OC(C)(C)C)(C)C
0.29588	O=C(Nc1c(ccc(c1)C(=O)Nc2ccccc2)C)c3ccc(cc3)C(C(=O)OC(C)(C)C)(C)C
0.29588	O=C(Nc1c(ccc(c1)C(=O)Nc2ccccc2)C)c3ccc(cc3)C(C(=O)OC(C)(C)C)(C)C
0.29588	O=C(Nc1c(ccc(c1)C(=O)Nc2ccccc2)C)c3ccc(cc3)C(C(=O)OC(C)(C)C)(C)C
0.29588	O=C(Nc1c(ccc(c1)C(=O)Nc2ccccc2)C)c3ccc(cc3)C(C(=O)OC(C)(C)C)(C)C
0.29588	O=C(Nc1c(ccc(c1)C(=O)Nc2ccccc2)C)c3ccc(cc3)C(C(=O)OC(C)(C)C)(C)C
0.29588	O=C(Nc1c(ccc(c1)C(=O)Nc2ccccc2)C)c3ccc(cc3)C(C(=O)OC(C)(C)C)(C)C
0.29588	O=C(Nc1c(ccc(c1)C(=O)Nc2ccccc2)C)c3ccc(cc3)C(C(=O)OC(C)(C)C)(C)C
0.295533	Clc1nc(Nc2cnccc2)c(cc1)C(=O)Nc3ccc(OCc4cc(ccc4)C(F)(F)F)cc3
0.295533	Clc1nc(Nc2cnccc2)c(cc1)C(=O)Nc3ccc(OCc4cc(ccc4)C(F)(F)F)cc3
0.295533	Clc1nc(Nc2cnccc2)c(cc1)C(=O)Nc3ccc(OCc4cc(ccc4)C(F)(F)F)cc3
0.295533	Clc1nc(Nc2cnccc2)c(cc1)C(=O)Nc3ccc(OCc4cc(ccc4)C(F)(F)F)cc3
0.295533	Clc1nc(Nc2cnccc2)c(cc1)C(=O)Nc3ccc(OCc4cc(ccc4)C(F)(F)F)cc3
0.295533	Clc1nc(Nc2cnccc2)c(cc1)C(=O)Nc3ccc(OCc4cc(ccc4)C(F)(F)F)cc3
0.295533	Clc1nc(Nc2cnccc2)c(cc1)C(=O)Nc3ccc(OCc4cc(ccc4)C(F)(F)F)cc3
0.294545	FC(F)(F)c1cc(NC(=O)c2cc(NC(=O)C(=O)Nc3c(cc(NC(=O)OC(C)(C)C)cc3)C)c(cc2)C)ccc1
0.294545	FC(F)(F)c1cc(NC(=O)c2cc(NC(=O)C(=O)Nc3c(cc(NC(=O)OC(C)(C)C)cc3)C)c(cc2)C)ccc1
0.294545	FC(F)(F)c1cc(NC(=O)c2cc(NC(=O)C(=O)Nc3c(cc(NC(=O)OC(C)(C)C)cc3)C)c(cc2)C)ccc1
0.294545	FC(F)(F)c1cc(NC(=O)c2cc(NC(=O)C(=O)Nc3c(cc(NC(=O)OC(C)(C)C)cc3)C)c(cc2)C)ccc1
0.294545	FC(F)(F)c1cc(NC(=O)c2cc(NC(=O)C(=O)Nc3c(cc(NC(=O)OC(C)(C)C)cc3)C)c(cc2)C)ccc1
0.294545	FC(F)(F)c1cc(NC(=O)c2cc(NC(=O)C(=O)Nc3c(cc(NC(=O)OC(C)(C)C)cc3)C)c(cc2)C)ccc1
0.294545	FC(F)(F)c1cc(NC(=O)c2cc(NC(=O)C(=O)Nc3c(cc(NC(=O)OC(C)(C)C)cc3)C)c(cc2)C)ccc1
0.294545	FC(F)(F)c1cc(NC(=O)c2cc(NC(=O)C(=O)Nc3c(cc(NC(=O)OC(C)(C)C)cc3)C)c(cc2)C)ccc1
0.294545	FC(F)(F)c1cc(NC(=O)c2cc(NC(=O)C(=O)Nc3c(cc(NC(=O)OC(C)(C)C)cc3)C)c(cc2)C)ccc1
0.294545	FC(F)(F)c1cc(NC(=O)c2cc(NC(=O)C(=O)Nc3c(cc(NC(=O)OC(C)(C)C)cc3)C)c(cc2)C)ccc1
0.294314	Clc1c(Cl)ccc(Nc2c(cccc2)C(=O)N3CCN(CC=4N=C(SC4)c5ccccc5)CC3)c1
0.294314	Clc1c(Cl)ccc(Nc2c(cccc2)C(=O)N3CCN(CC=4N=C(SC4)c5ccccc5)CC3)c1
0.294314	Clc1c(Cl)ccc(Nc2c(cccc2)C(=O)N3CCN(CC=4N=C(SC4)c5ccccc5)CC3)c1
0.294314	Clc1c(Cl)ccc(Nc2c(cccc2)C(=O)N3CCN(CC=4N=C(SC4)c5ccccc5)CC3)c1
0.294314	Clc1c(Cl)ccc(Nc2c(cccc2)C(=O)N3CCN(CC=4N=C(SC4)c5ccccc5)CC3)c1
0.294314	Clc1c(Cl)ccc(Nc2c(cccc2)C(=O)N3CCN(CC=4N=C(SC4)c5ccccc5)CC3)c1
0.294314	Clc1c(Cl)ccc(Nc2c(cccc2)C(=O)N3CCN(CC=4N=C(SC4)c5ccccc5)CC3)c1
0.294314	Clc1c(Cl)ccc(Nc2c(cccc2)C(=O)N3CCN(CC=4N=C(SC4)c5ccccc5)CC3)c1
0.294314	Clc1c(Cl)ccc(Nc2c(cccc2)C(=O)N3CCN(CC=4N=C(SC4)c5ccccc5)CC3)c1
0.294314	Clc1c(Cl)ccc(Nc2c(cccc2)C(=O)N3CCN(CC=4N=C(SC4)c5ccccc5)CC3)c1
0.293729	Clc1ccc(cc1)C=2SC=C(N2)COC(=O)c3cc(NC(=O)c4cc5OCCOc5cc4)c(cc3)C
0.293729	Clc1ccc(cc1)C=2SC=C(N2)COC(=O)c3cc(NC(=O)c4cc5OCCOc5cc4)c(cc3)C
0.293729	Clc1ccc(cc1)C=2SC=C(N2)COC(=O)c3cc(NC(=O)c4cc5OCCOc5cc4)c(cc3)C
0.293729	Clc1ccc(cc1)C=2SC=C(N2)COC(=O)c3cc(NC(=O)c4cc5OCCOc5cc4)c(cc3)C
0.293729	Clc1ccc(cc1)C=2SC=C(N2)COC(=O)c3cc(NC(=O)c4cc5OCCOc5cc4)c(cc3)C
0.293706	O=C(Nc1ccccc1)c2cc(NC(=O)C=3C(=O)N(C=CC3)Cc4ccccc4)c(cc2)C
0.293706	O=C(Nc1ccccc1)c2cc(NC(=O)C=3C(=O)N(C=CC3)Cc4ccccc4)c(cc2)C
0.29368	S1c2c(cc(cc2)C(=O)Nc3ccc(Nc4ncccn4)cc3)C(=O)CC1
0.29368	S1c2c(cc(cc2)C(=O)Nc3ccc(Nc4ncccn4)cc3)C(=O)CC1
0.29368	S1c2c(cc(cc2)C(=O)Nc3ccc(Nc4ncccn4)cc3)C(=O)CC1
0.29368	S1c2c(cc(cc2)C(=O)Nc3ccc(Nc4ncccn4)cc3)C(=O)CC1
0.29368	S1c2c(cc(cc2)C(=O)Nc3ccc(Nc4ncccn4)cc3)C(=O)CC1
0.29368	S1c2c(cc(cc2)C(=O)Nc3ccc(Nc4ncccn4)cc3)C(=O)CC1
0.29368	S1c2c(cc(cc2)C(=O)Nc3ccc(Nc4ncccn4)cc3)C(=O)CC1
0.29368	S1c2c(cc(cc2)C(=O)Nc3ccc(Nc4ncccn4)cc3)C(=O)CC1
0.29368	S1c2c(cc(cc2)C(=O)Nc3ccc(Nc4ncccn4)cc3)C(=O)CC1
0.29368	S1c2c(cc(cc2)C(=O)Nc3ccc(Nc4ncccn4)cc3)C(=O)CC1
0.29368	O=C(Nc1c(nccc1)c2cnccc2)CC3CCN(Cc4ccccc4)CC3
0.29368	O=C(Nc1c(nccc1)c2cnccc2)CC3CCN(Cc4ccccc4)CC3
0.29368	O=C(Nc1c(nccc1)c2cnccc2)CC3CCN(Cc4ccccc4)CC3
0.29368	O=C(Nc1c(nccc1)c2cnccc2)CC3CCN(Cc4ccccc4)CC3
0.29368	O=C(Nc1c(nccc1)c2cnccc2)CC3CCN(Cc4ccccc4)CC3
0.29368	O=C(Nc1c(nccc1)c2cnccc2)CC3CCN(Cc4ccccc4)CC3
0.29368	O=C(Nc1c(nccc1)c2cnccc2)CC3CCN(Cc4ccccc4)CC3
0.29368	O=C(Nc1c(nccc1)c2cnccc2)CC3CCN(Cc4ccccc4)CC3
0.29368	O=C(Nc1c(nccc1)c2cnccc2)CC3CCN(Cc4ccccc4)CC3
0.29368	O=C(Nc1c(nccc1)c2cnccc2)CC3CCN(Cc4ccccc4)CC3
0.29368	S1C(C(=O)CCC(=O)CCC(=O)Nc2c(ccc(c2)C(=O)Nc3ccccc3)C)=CC=C1C
0.29368	S1C(C(=O)CCC(=O)CCC(=O)Nc2c(ccc(c2)C(=O)Nc3ccccc3)C)=CC=C1C
0.29368	S1C(C(=O)CCC(=O)CCC(=O)Nc2c(ccc(c2)C(=O)Nc3ccccc3)C)=CC=C1C
0.29368	S1C(C(=O)CCC(=O)CCC(=O)Nc2c(ccc(c2)C(=O)Nc3ccccc3)C)=CC=C1C
0.29368	S1C(C(=O)CCC(=O)CCC(=O)Nc2c(ccc(c2)C(=O)Nc3ccccc3)C)=CC=C1C
0.29368	S1C(C(=O)CCC(=O)CCC(=O)Nc2c(ccc(c2)C(=O)Nc3ccccc3)C)=CC=C1C
0.29368	S1C(C(=O)CCC(=O)CCC(=O)Nc2c(ccc(c2)C(=O)Nc3ccccc3)C)=CC=C1C
0.29368	S1C(C(=O)CCC(=O)CCC(=O)Nc2c(ccc(c2)C(=O)Nc3ccccc3)C)=CC=C1C
0.29368	S1C(C(=O)CCC(=O)CCC(=O)Nc2c(ccc(c2)C(=O)Nc3ccccc3)C)=CC=C1C
0.29368	S1C(C(=O)CCC(=O)CCC(=O)Nc2c(ccc(c2)C(=O)Nc3ccccc3)C)=CC=C1C
0.293436	FC(F)(F)c1cc(ccc1)COc2ccc(NC(=O)c3ccc(c4nnc(cc4)C)cc3)cc2
0.293436	FC(F)(F)c1cc(ccc1)COc2ccc(NC(=O)c3ccc(c4nnc(cc4)C)cc3)cc2
0.293436	FC(F)(F)c1cc(ccc1)COc2ccc(NC(=O)c3ccc(c4nnc(cc4)C)cc3)cc2
0.293436	FC(F)(F)c1cc(ccc1)COc2ccc(NC(=O)c3ccc(c4nnc(cc4)C)cc3)cc2
0.293436	FC(F)(F)c1cc(ccc1)COc2ccc(NC(=O)c3ccc(c4nnc(cc4)C)cc3)cc2
0.293103	FC(F)(F)c1cc(NC(=O)c2cc(NC(=O)N(OCc3ccccc3)CCC=C)c(cc2)C)ccc1
0.293103	FC(F)(F)c1cc(NC(=O)c2cc(NC(=O)N(OCc3ccccc3)CCC=C)c(cc2)C)ccc1
0.293103	FC(F)(F)c1cc(NC(=O)c2cc(NC(=O)N(OCc3ccccc3)CCC=C)c(cc2)C)ccc1
0.293103	FC(F)(F)c1cc(NC(=O)c2cc(NC(=O)N(OCc3ccccc3)CCC=C)c(cc2)C)ccc1
0.293103	FC(F)(F)c1cc(NC(=O)c2cc(NC(=O)N(OCc3ccccc3)CCC=C)c(cc2)C)ccc1
0.29304	Brc1cc(c(OCCC)cc1)CNc2c(ccc(c2)C(=O)Nc3ccccc3)C
0.29304	Brc1cc(c(OCCC)cc1)CNc2c(ccc(c2)C(=O)Nc3ccccc3)C
0.29304	Brc1cc(c(OCCC)cc1)CNc2c(ccc(c2)C(=O)Nc3ccccc3)C
0.29304	Brc1cc(c(OCCC)cc1)CNc2c(ccc(c2)C(=O)Nc3ccccc3)C
0.29304	Brc1cc(c(OCCC)cc1)CNc2c(ccc(c2)C(=O)Nc3ccccc3)C
0.29304	Brc1cc(c(OCCC)cc1)CNc2c(ccc(c2)C(=O)Nc3ccccc3)C
0.29304	Brc1cc(c(OCCC)cc1)CNc2c(ccc(c2)C(=O)Nc3ccccc3)C
0.29304	Brc1cc(c(OCCC)cc1)CNc2c(ccc(c2)C(=O)Nc3ccccc3)C
0.29304	Brc1cc(c(OCCC)cc1)CNc2c(ccc(c2)C(=O)Nc3ccccc3)C
0.29304	Brc1cc(c(OCCC)cc1)CNc2c(ccc(c2)C(=O)Nc3ccccc3)C
0.292593	O=C(OC(C)(C)C)NCC(CC(=O)Nc1c(ccc(c1)C(=O)Nc2ccccc2)C)C
0.292593	O=C(OC(C)(C)C)NCC(CC(=O)Nc1c(ccc(c1)C(=O)Nc2ccccc2)C)C
0.292593	O=C(OC(C)(C)C)NCC(CC(=O)Nc1c(ccc(c1)C(=O)Nc2ccccc2)C)C
0.292593	O=C(OC(C)(C)C)NCC(CC(=O)Nc1c(ccc(c1)C(=O)Nc2ccccc2)C)C
0.292593	O=C(OC(C)(C)C)NCC(CC(=O)Nc1c(ccc(c1)C(=O)Nc2ccccc2)C)C
0.292593	O=C(OC(C)(C)C)NCC(CC(=O)Nc1c(ccc(c1)C(=O)Nc2ccccc2)C)C
0.292593	O=C(OC(C)(C)C)NCC(CC(=O)Nc1c(ccc(c1)C(=O)Nc2ccccc2)C)C
0.292593	O=C(OC(C)(C)C)NCC(CC(=O)Nc1c(ccc(c1)C(=O)Nc2ccccc2)C)C
0.292593	O=C(OC(C)(C)C)NCC(CC(=O)Nc1c(ccc(c1)C(=O)Nc2ccccc2)C)C
0.292593	O=C(OC(C)(C)C)NCC(CC(=O)Nc1c(ccc(c1)C(=O)Nc2ccccc2)C)C
0.291339	Fc1ccc(cc1)C(=O)Nc2ccc(cc2)CNC(=O)C(=O)Nc3c(cc(cc3)C(=O)NC)C
0.291339	Fc1ccc(cc1)C(=O)Nc2ccc(cc2)CNC(=O)C(=O)Nc3c(cc(cc3)C(=O)NC)C
0.291339	Fc1ccc(cc1)C(=O)Nc2ccc(cc2)CNC(=O)C(=O)Nc3c(cc(cc3)C(=O)NC)C
0.291339	Fc1ccc(cc1)C(=O)Nc2ccc(cc2)CNC(=O)C(=O)Nc3c(cc(cc3)C(=O)NC)C
0.291339	Fc1ccc(cc1)C(=O)Nc2ccc(cc2)CNC(=O)C(=O)Nc3c(cc(cc3)C(=O)NC)C
0.291339	Fc1ccc(cc1)C(=O)Nc2ccc(cc2)CNC(=O)C(=O)Nc3c(cc(cc3)C(=O)NC)C
0.291339	Fc1ccc(cc1)C(=O)Nc2ccc(cc2)CNC(=O)C(=O)Nc3c(cc(cc3)C(=O)NC)C
0.291339	Fc1ccc(cc1)C(=O)Nc2ccc(cc2)CNC(=O)C(=O)Nc3c(cc(cc3)C(=O)NC)C
0.291339	Fc1ccc(cc1)C(=O)Nc2ccc(cc2)CNC(=O)C(=O)Nc3c(cc(cc3)C(=O)NC)C
0.291339	Fc1ccc(cc1)C(=O)Nc2ccc(cc2)CNC(=O)C(=O)Nc3c(cc(cc3)C(=O)NC)C
0.290984	O=C(Nc1ccc(cc1)CN2CCC(CO)CC2)c3cncc(C#C)c3
0.290984	O=C(Nc1ccc(cc1)CN2CCC(CO)CC2)c3cncc(C#C)c3
0.290984	O=C(Nc1ccc(cc1)CN2CCC(CO)CC2)c3cncc(C#C)c3
0.290984	O=C(Nc1ccc(cc1)CN2CCC(CO)CC2)c3cncc(C#C)c3
0.290984	O=C(Nc1ccc(cc1)CN2CCC(CO)CC2)c3cncc(C#C)c3
0.290984	O=C(Nc1ccc(cc1)CN2CCC(CO)CC2)c3cncc(C#C)c3
0.290984	O=C(Nc1ccc(cc1)CN2CCC(CO)CC2)c3cncc(C#C)c3
0.290984	O=C(Nc1ccc(cc1)CN2CCC(CO)CC2)c3cncc(C#C)c3
0.290984	O=C(Nc1ccc(cc1)CN2CCC(CO)CC2)c3cncc(C#C)c3
0.290984	O=C(Nc1ccc(cc1)CN2CCC(CO)CC2)c3cncc(C#C)c3
0.290323	Fc1cc(OCc2cc(ccc2)C(=O)Nc3c(nccc3)c4cnccc4)ccc1
0.290323	Fc1cc(OCc2cc(ccc2)C(=O)Nc3c(nccc3)c4cnccc4)ccc1
0.290323	Fc1cc(OCc2cc(ccc2)C(=O)Nc3c(nccc3)c4cnccc4)ccc1
0.290323	Fc1cc(OCc2cc(ccc2)C(=O)Nc3c(nccc3)c4cnccc4)ccc1
0.290323	Fc1cc(OCc2cc(ccc2)C(=O)Nc3c(nccc3)c4cnccc4)ccc1
0.290323	Fc1cc(OCc2cc(ccc2)C(=O)Nc3c(nccc3)c4cnccc4)ccc1
0.290323	Fc1cc(OCc2cc(ccc2)C(=O)Nc3c(nccc3)c4cnccc4)ccc1
0.290323	Fc1cc(OCc2cc(ccc2)C(=O)Nc3c(nccc3)c4cnccc4)ccc1
0.290323	Fc1cc(OCc2cc(ccc2)C(=O)Nc3c(nccc3)c4cnccc4)ccc1
0.290323	Fc1cc(OCc2cc(ccc2)C(=O)Nc3c(nccc3)c4cnccc4)ccc1
0.290076	O=C(NC)c1cc(ccc1)CNc2c(ccc(c2)C=3OC(=CC3)C)C
0.290076	O=C(NC)c1cc(ccc1)CNc2c(ccc(c2)C=3OC(=CC3)C)C
0.290076	O=C(NC)c1cc(ccc1)CNc2c(ccc(c2)C=3OC(=CC3)C)C
0.290076	O=C(NC)c1cc(ccc1)CNc2c(ccc(c2)C=3OC(=CC3)C)C
0.290076	O=C(NC)c1cc(ccc1)CNc2c(ccc(c2)C=3OC(=CC3)C)C
0.290076	O=C(NC)c1cc(ccc1)CNc2c(ccc(c2)C=3OC(=CC3)C)C
0.290076	O=C(NC)c1cc(ccc1)CNc2c(ccc(c2)C=3OC(=CC3)C)C
0.290076	O=C(NC)c1cc(ccc1)CNc2c(ccc(c2)C=3OC(=CC3)C)C
0.290076	O=C(NC)c1cc(ccc1)CNc2c(ccc(c2)C=3OC(=CC3)C)C
0.290076	O=C(NC)c1cc(ccc1)CNc2c(ccc(c2)C=3OC(=CC3)C)C
0.289855	O=C(Nc1ccccc1)c2cc(NC(=O)C3CCC4(CNC(=O)C4)CC3)c(cc2)C
0.289855	O=C(Nc1ccccc1)c2cc(NC(=O)C3CCC4(CNC(=O)C4)CC3)c(cc2)C
0.289855	O=C(Nc1ccccc1)c2cc(NC(=O)C3CCC4(CNC(=O)C4)CC3)c(cc2)C
0.289855	O=C(Nc1ccccc1)c2cc(NC(=O)C3CCC4(CNC(=O)C4)CC3)c(cc2)C
0.289855	O=C(Nc1ccccc1)c2cc(NC(=O)C3CCC4(CNC(=O)C4)CC3)c(cc2)C
0.289855	O=C(Nc1ccccc1)c2cc(NC(=O)C3CCC4(CNC(=O)C4)CC3)c(cc2)C
0.289855	O=C(Nc1ccccc1)c2cc(NC(=O)C3CCC4(CNC(=O)C4)CC3)c(cc2)C
0.289855	O=C(Nc1ccccc1)c2cc(NC(=O)C3CCC4(CNC(=O)C4)CC3)c(cc2)C
0.289855	O=C(Nc1ccccc1)c2cc(NC(=O)C3CCC4(CNC(=O)C4)CC3)c(cc2)C
0.289855	O=C(Nc1ccccc1)c2cc(NC(=O)C3CCC4(CNC(=O)C4)CC3)c(cc2)C
0.289809	Clc1cc(c(NC(=O)C(=O)NCc2ccc(NC(=O)c3cnccc3)cc2)cc1)C=4ON=C(N4)CCOC
0.289809	Clc1cc(c(NC(=O)C(=O)NCc2ccc(NC(=O)c3cnccc3)cc2)cc1)C=4ON=C(N4)CCOC
0.289809	Clc1cc(c(NC(=O)C(=O)NCc2ccc(NC(=O)c3cnccc3)cc2)cc1)C=4ON=C(N4)CCOC
0.289809	Clc1cc(c(NC(=O)C(=O)NCc2ccc(NC(=O)c3cnccc3)cc2)cc1)C=4ON=C(N4)CCOC
0.289809	Clc1cc(c(NC(=O)C(=O)NCc2ccc(NC(=O)c3cnccc3)cc2)cc1)C=4ON=C(N4)CCOC
0.289377	O=C1OCc2c(N1)ccc(c2)C(=O)Nc3c(ccc(c3)C(=O)Nc4ccccc4)C
0.289377	O=C1OCc2c(N1)ccc(c2)C(=O)Nc3c(ccc(c3)C(=O)Nc4ccccc4)C
0.289377	O=C1OCc2c(N1)ccc(c2)C(=O)Nc3c(ccc(c3)C(=O)Nc4ccccc4)C
0.289377	O=C1OCc2c(N1)ccc(c2)C(=O)Nc3c(ccc(c3)C(=O)Nc4ccccc4)C
0.289377	O=C1OCc2c(N1)ccc(c2)C(=O)Nc3c(ccc(c3)C(=O)Nc4ccccc4)C
0.289377	O=C1OCc2c(N1)ccc(c2)C(=O)Nc3c(ccc(c3)C(=O)Nc4ccccc4)C
0.289377	O=C1OCc2c(N1)ccc(c2)C(=O)Nc3c(ccc(c3)C(=O)Nc4ccccc4)C
0.289377	O=C1OCc2c(N1)ccc(c2)C(=O)Nc3c(ccc(c3)C(=O)Nc4ccccc4)C
0.289377	O=C1OCc2c(N1)ccc(c2)C(=O)Nc3c(ccc(c3)C(=O)Nc4ccccc4)C
0.289377	O=C1OCc2c(N1)ccc(c2)C(=O)Nc3c(ccc(c3)C(=O)Nc4ccccc4)C
0.288991	O=C(Nc1cc(NC=O)c(cc1)C)Nc2ccccc2
0.288991	O=C(Nc1cc(NC=O)c(cc1)C)Nc2ccccc2
0.288991	O=C(Nc1cc(NC=O)c(cc1)C)Nc2ccccc2
0.288991	O=C(Nc1cc(NC=O)c(cc1)C)Nc2ccccc2
0.288991	O=C(Nc1cc(NC=O)c(cc1)C)Nc2ccccc2
0.288991	O=C(Nc1cc(NC=O)c(cc1)C)Nc2ccccc2
0.288991	O=C(Nc1cc(NC=O)c(cc1)C)Nc2ccccc2
0.288991	O=C(Nc1cc(NC=O)c(cc1)C)Nc2ccccc2
0.288991	O=C(Nc1cc(NC=O)c(cc1)C)Nc2ccccc2
0.288991	O=C(Nc1cc(NC=O)c(cc1)C)Nc2ccccc2
0.288973	O=C(NC=1NN=C(c2ccncc2)C1)c3c(ccc(OC)c3)C
0.288973	O=C(NC=1NN=C(c2ccncc2)C1)c3c(ccc(OC)c3)C
0.288973	O=C(NC=1NN=C(c2ccncc2)C1)c3c(ccc(OC)c3)C
0.288973	O=C(NC=1NN=C(c2ccncc2)C1)c3c(ccc(OC)c3)C
0.288973	O=C(NC=1NN=C(c2ccncc2)C1)c3c(ccc(OC)c3)C
0.288973	O=C(NC=1NN=C(c2ccncc2)C1)c3c(ccc(OC)c3)C
0.288973	O=C(NC=1NN=C(c2ccncc2)C1)c3c(ccc(OC)c3)C
0.288973	O=C(NC=1NN=C(c2ccncc2)C1)c3c(ccc(OC)c3)C
0.288973	O=C(NC=1NN=C(c2ccncc2)C1)c3c(ccc(OC)c3)C
0.288973	O=C(NC=1NN=C(c2ccncc2)C1)c3c(ccc(OC)c3)C
0.288889	S(=O)(=O)(NCc1ccc(cc1)C(=O)Nc2ncc(cc2)CC)c3cc(c(cc3)C)C
0.288732	Clc1c(nc(nc1)c2ccccc2)C(=O)Nc3c(cc(cc3)CN(C)C)C
0.288732	Clc1c(nc(nc1)c2ccccc2)C(=O)Nc3c(cc(cc3)CN(C)C)C
0.288732	Clc1c(nc(nc1)c2ccccc2)C(=O)Nc3c(cc(cc3)CN(C)C)C
0.288732	Clc1c(nc(nc1)c2ccccc2)C(=O)Nc3c(cc(cc3)CN(C)C)C
0.288732	Clc1c(nc(nc1)c2ccccc2)C(=O)Nc3c(cc(cc3)CN(C)C)C
0.288732	Clc1c(nc(nc1)c2ccccc2)C(=O)Nc3c(cc(cc3)CN(C)C)C
0.288732	Clc1c(nc(nc1)c2ccccc2)C(=O)Nc3c(cc(cc3)CN(C)C)C
0.288732	Clc1c(nc(nc1)c2ccccc2)C(=O)Nc3c(cc(cc3)CN(C)C)C
0.288732	Clc1c(nc(nc1)c2ccccc2)C(=O)Nc3c(cc(cc3)CN(C)C)C
0.288732	Clc1c(nc(nc1)c2ccccc2)C(=O)Nc3c(cc(cc3)CN(C)C)C
0.288538	O=C(Nc1ccc(cc1)CN2CCC(CO)CC2)c3cc(ccc3)C4(CC4)C
0.288538	O=C(Nc1ccc(cc1)CN2CCC(CO)CC2)c3cc(ccc3)C4(CC4)C
0.288538	O=C(Nc1ccc(cc1)CN2CCC(CO)CC2)c3cc(ccc3)C4(CC4)C
0.288538	O=C(Nc1ccc(cc1)CN2CCC(CO)CC2)c3cc(ccc3)C4(CC4)C
0.288538	O=C(Nc1ccc(cc1)CN2CCC(CO)CC2)c3cc(ccc3)C4(CC4)C
0.288538	O=C(Nc1ccc(cc1)CN2CCC(CO)CC2)c3cc(ccc3)C4(CC4)C
0.288538	O=C(Nc1ccc(cc1)CN2CCC(CO)CC2)c3cc(ccc3)C4(CC4)C
0.288538	O=C(Nc1ccc(cc1)CN2CCC(CO)CC2)c3cc(ccc3)C4(CC4)C
0.288538	O=C(Nc1ccc(cc1)CN2CCC(CO)CC2)c3cc(ccc3)C4(CC4)C
0.288538	O=C(Nc1ccc(cc1)CN2CCC(CO)CC2)c3cc(ccc3)C4(CC4)C
0.287625	S1c2c(cc(cc2)C(=O)Nc3c(nccc3)c4cnccc4)C(=O)CC1
0.287449	O=C(Nc1c(cc(cc1)CN(C)C)C)c2ccc(cc2)CC(=O)N(C)C
0.287449	O=C(Nc1c(cc(cc1)CN(C)C)C)c2ccc(cc2)CC(=O)N(C)C
0.287449	O=C(Nc1c(cc(cc1)CN(C)C)C)c2ccc(cc2)CC(=O)N(C)C
0.287449	O=C(Nc1c(cc(cc1)CN(C)C)C)c2ccc(cc2)CC(=O)N(C)C
0.287449	O=C(Nc1c(cc(cc1)CN(C)C)C)c2ccc(cc2)CC(=O)N(C)C
0.287449	O=C(Nc1c(cc(cc1)CN(C)C)C)c2ccc(cc2)CC(=O)N(C)C
0.287449	O=C(Nc1c(cc(cc1)CN(C)C)C)c2ccc(cc2)CC(=O)N(C)C
0.287449	O=C(Nc1c(cc(cc1)CN(C)C)C)c2ccc(cc2)CC(=O)N(C)C
0.287449	O=C(Nc1c(cc(cc1)CN(C)C)C)c2ccc(cc2)CC(=O)N(C)C
0.287449	O=C(Nc1c(cc(cc1)CN(C)C)C)c2ccc(cc2)CC(=O)N(C)C
0.287449	Fc1ccc(cc1)C(=O)Nc2ccc(cc2)CNC(=O)c3cc(c(cc3)C)C(=O)C
0.287449	Fc1ccc(cc1)C(=O)Nc2ccc(cc2)CNC(=O)c3cc(c(cc3)C)C(=O)C
0.287449	Fc1ccc(cc1)C(=O)Nc2ccc(cc2)CNC(=O)c3cc(c(cc3)C)C(=O)C
0.287449	Fc1ccc(cc1)C(=O)Nc2ccc(cc2)CNC(=O)c3cc(c(cc3)C)C(=O)C
0.287449	Fc1ccc(cc1)C(=O)Nc2ccc(cc2)CNC(=O)c3cc(c(cc3)C)C(=O)C
0.287449	Fc1ccc(cc1)C(=O)Nc2ccc(cc2)CNC(=O)c3cc(c(cc3)C)C(=O)C
0.287449	Fc1ccc(cc1)C(=O)Nc2ccc(cc2)CNC(=O)c3cc(c(cc3)C)C(=O)C
0.287449	Fc1ccc(cc1)C(=O)Nc2ccc(cc2)CNC(=O)c3cc(c(cc3)C)C(=O)C
0.287449	Fc1ccc(cc1)C(=O)Nc2ccc(cc2)CNC(=O)c3cc(c(cc3)C)C(=O)C
0.287449	Fc1ccc(cc1)C(=O)Nc2ccc(cc2)CNC(=O)c3cc(c(cc3)C)C(=O)C
0.287356	Clc1c(ccc([N+]([O-])=O)c1)C(=O)Nc2ccc(cc2)C=3N=CNC3
0.287356	Clc1c(ccc([N+]([O-])=O)c1)C(=O)Nc2ccc(cc2)C=3N=CNC3
0.287356	Clc1c(ccc([N+]([O-])=O)c1)C(=O)Nc2ccc(cc2)C=3N=CNC3
0.287356	Clc1c(ccc([N+]([O-])=O)c1)C(=O)Nc2ccc(cc2)C=3N=CNC3
0.287356	Clc1c(ccc([N+]([O-])=O)c1)C(=O)Nc2ccc(cc2)C=3N=CNC3
0.287356	Clc1c(ccc([N+]([O-])=O)c1)C(=O)Nc2ccc(cc2)C=3N=CNC3
0.287356	Clc1c(ccc([N+]([O-])=O)c1)C(=O)Nc2ccc(cc2)C=3N=CNC3
0.287356	Clc1c(ccc([N+]([O-])=O)c1)C(=O)Nc2ccc(cc2)C=3N=CNC3
0.287356	Clc1c(ccc([N+]([O-])=O)c1)C(=O)Nc2ccc(cc2)C=3N=CNC3
0.287356	Clc1c(ccc([N+]([O-])=O)c1)C(=O)Nc2ccc(cc2)C=3N=CNC3
0.287066	Fc1cc(ccc1)C(=O)Nc2c(OC)ccc(NC(=O)C(=O)N3CCN(CC=4ON=C(N4)COC)CC3)c2
0.287066	Fc1cc(ccc1)C(=O)Nc2c(OC)ccc(NC(=O)C(=O)N3CCN(CC=4ON=C(N4)COC)CC3)c2
0.287066	Fc1cc(ccc1)C(=O)Nc2c(OC)ccc(NC(=O)C(=O)N3CCN(CC=4ON=C(N4)COC)CC3)c2
0.287066	Fc1cc(ccc1)C(=O)Nc2c(OC)ccc(NC(=O)C(=O)N3CCN(CC=4ON=C(N4)COC)CC3)c2
0.287066	Fc1cc(ccc1)C(=O)Nc2c(OC)ccc(NC(=O)C(=O)N3CCN(CC=4ON=C(N4)COC)CC3)c2
0.287066	Fc1cc(ccc1)C(=O)Nc2c(OC)ccc(NC(=O)C(=O)N3CCN(CC=4ON=C(N4)COC)CC3)c2
0.287066	Fc1cc(ccc1)C(=O)Nc2c(OC)ccc(NC(=O)C(=O)N3CCN(CC=4ON=C(N4)COC)CC3)c2
0.286765	O=C(OCC)c1c(NC(=O)c2cc(c(cc2)C)C(=O)C)ccc(c3ccccc3)c1
0.286765	O=C(OCC)c1c(NC(=O)c2cc(c(cc2)C)C(=O)C)ccc(c3ccccc3)c1
0.286765	O=C(OCC)c1c(NC(=O)c2cc(c(cc2)C)C(=O)C)ccc(c3ccccc3)c1
0.286765	O=C(OCC)c1c(NC(=O)c2cc(c(cc2)C)C(=O)C)ccc(c3ccccc3)c1
0.286765	O=C(OCC)c1c(NC(=O)c2cc(c(cc2)C)C(=O)C)ccc(c3ccccc3)c1
0.286765	O=C(OCC)c1c(NC(=O)c2cc(c(cc2)C)C(=O)C)ccc(c3ccccc3)c1
0.286765	O=C(OCC)c1c(NC(=O)c2cc(c(cc2)C)C(=O)C)ccc(c3ccccc3)c1
0.286765	O=C(OCC)c1c(NC(=O)c2cc(c(cc2)C)C(=O)C)ccc(c3ccccc3)c1
0.286765	O=C(OCC)c1c(NC(=O)c2cc(c(cc2)C)C(=O)C)ccc(c3ccccc3)c1
0.286765	O=C(OCC)c1c(NC(=O)c2cc(c(cc2)C)C(=O)C)ccc(c3ccccc3)c1
0.286713	S1c2c(cc(cc2)C(=O)Nc3cc(NC(=O)NCC)c(cc3)C)C(=O)CC1
0.286713	S1c2c(cc(cc2)C(=O)Nc3cc(NC(=O)NCC)c(cc3)C)C(=O)CC1
0.286713	S1c2c(cc(cc2)C(=O)Nc3cc(NC(=O)NCC)c(cc3)C)C(=O)CC1
0.286713	S1c2c(cc(cc2)C(=O)Nc3cc(NC(=O)NCC)c(cc3)C)C(=O)CC1
0.286689	O=C(Nc1c(ccc(c1)C=2ON=C(N2)C)C)C(=O)Nc3ccc(N(C4CCN(CC4)C)C)cc3
0.286689	O=C(Nc1c(ccc(c1)C=2ON=C(N2)C)C)C(=O)Nc3ccc(N(C4CCN(CC4)C)C)cc3
0.286689	O=C(Nc1c(ccc(c1)C=2ON=C(N2)C)C)C(=O)Nc3ccc(N(C4CCN(CC4)C)C)cc3
0.286689	O=C(Nc1c(ccc(c1)C=2ON=C(N2)C)C)C(=O)Nc3ccc(N(C4CCN(CC4)C)C)cc3
0.286689	O=C(Nc1c(ccc(c1)C=2ON=C(N2)C)C)C(=O)Nc3ccc(N(C4CCN(CC4)C)C)cc3
0.286689	O=C(Nc1c(ccc(c1)C=2ON=C(N2)C)C)C(=O)Nc3ccc(N(C4CCN(CC4)C)C)cc3
0.286689	O=C(Nc1c(ccc(c1)C=2ON=C(N2)C)C)C(=O)Nc3ccc(N(C4CCN(CC4)C)C)cc3
0.286689	O=C(Nc1c(ccc(c1)C=2ON=C(N2)C)C)C(=O)Nc3ccc(N(C4CCN(CC4)C)C)cc3
0.286689	O=C(Nc1c(ccc(c1)C=2ON=C(N2)C)C)C(=O)Nc3ccc(N(C4CCN(CC4)C)C)cc3
0.286689	O=C(Nc1c(ccc(c1)C=2ON=C(N2)C)C)C(=O)Nc3ccc(N(C4CCN(CC4)C)C)cc3
0.28626	O=C(Nc1c(cc(cc1)CN(C)C)C)C=2OC(c3ccc(cc3)CC)=CC2
0.28626	O=C(Nc1c(cc(cc1)CN(C)C)C)C=2OC(c3ccc(cc3)CC)=CC2
0.28626	O=C(Nc1c(cc(cc1)CN(C)C)C)C=2OC(c3ccc(cc3)CC)=CC2
0.28626	O=C(Nc1c(cc(cc1)CN(C)C)C)C=2OC(c3ccc(cc3)CC)=CC2
0.28626	O=C(Nc1c(cc(cc1)CN(C)C)C)C=2OC(c3ccc(cc3)CC)=CC2
0.28626	O=C(Nc1c(cc(cc1)CN(C)C)C)C=2OC(c3ccc(cc3)CC)=CC2
0.28626	O=C(Nc1c(cc(cc1)CN(C)C)C)C=2OC(c3ccc(cc3)CC)=CC2
0.28626	O=C(Nc1c(cc(cc1)CN(C)C)C)C=2OC(c3ccc(cc3)CC)=CC2
0.28626	O=C(Nc1c(cc(cc1)CN(C)C)C)C=2OC(c3ccc(cc3)CC)=CC2
0.286232	FC(F)(F)c1cc(NC(=O)c2cc(NC(=O)N(CC#C)CC(F)F)c(cc2)C)ccc1
0.286232	FC(F)(F)c1cc(NC(=O)c2cc(NC(=O)N(CC#C)CC(F)F)c(cc2)C)ccc1
0.286232	FC(F)(F)c1cc(NC(=O)c2cc(NC(=O)N(CC#C)CC(F)F)c(cc2)C)ccc1
0.285714	S(=O)(=O)(Nc1cc(c(cc1)C(=O)NCc2ccc(cc2)C=3N=CNC3)C)C(F)(F)F
0.285714	S(=O)(=O)(Nc1cc(c(cc1)C(=O)NCc2ccc(cc2)C=3N=CNC3)C)C(F)(F)F
0.285199	Clc1c(SCC)ccc(NC(=O)C=2N=C(SC2)CN3CCN(CC3)C)c1
0.285199	Clc1c(SCC)ccc(NC(=O)C=2N=C(SC2)CN3CCN(CC3)C)c1
0.285199	Clc1c(SCC)ccc(NC(=O)C=2N=C(SC2)CN3CCN(CC3)C)c1
0.285199	Clc1c(SCC)ccc(NC(=O)C=2N=C(SC2)CN3CCN(CC3)C)c1
0.284746	Clc1c(Oc2ncccc2C(=O)Nc3ccc(cc3)CN4CCC(CO)CC4)ccc(Cl)c1
0.284746	Clc1c(Oc2ncccc2C(=O)Nc3ccc(cc3)CN4CCC(CO)CC4)ccc(Cl)c1
0.284746	Clc1c(Oc2ncccc2C(=O)Nc3ccc(cc3)CN4CCC(CO)CC4)ccc(Cl)c1
0.284746	Clc1c(Oc2ncccc2C(=O)Nc3ccc(cc3)CN4CCC(CO)CC4)ccc(Cl)c1
0.284746	Clc1c(Oc2ncccc2C(=O)Nc3ccc(cc3)CN4CCC(CO)CC4)ccc(Cl)c1
0.284746	Clc1c(Oc2ncccc2C(=O)Nc3ccc(cc3)CN4CCC(CO)CC4)ccc(Cl)c1
0.284746	Clc1c(Oc2ncccc2C(=O)Nc3ccc(cc3)CN4CCC(CO)CC4)ccc(Cl)c1
0.284746	Clc1c(Oc2ncccc2C(=O)Nc3ccc(cc3)CN4CCC(CO)CC4)ccc(Cl)c1
0.284746	Clc1c(Oc2ncccc2C(=O)Nc3ccc(cc3)CN4CCC(CO)CC4)ccc(Cl)c1
0.284746	Clc1c(Oc2ncccc2C(=O)Nc3ccc(cc3)CN4CCC(CO)CC4)ccc(Cl)c1
0.284722	O=C(Nc1ccccc1)c2cc(NC(=O)C3=NN(C(=C3)C4CC4)C(C)(C)C)c(cc2)C
0.284722	O=C(Nc1ccccc1)c2cc(NC(=O)C3=NN(C(=C3)C4CC4)C(C)(C)C)c(cc2)C
0.284722	O=C(Nc1ccccc1)c2cc(NC(=O)C3=NN(C(=C3)C4CC4)C(C)(C)C)c(cc2)C
0.284722	O=C(Nc1ccccc1)c2cc(NC(=O)C3=NN(C(=C3)C4CC4)C(C)(C)C)c(cc2)C
0.284722	O=C(Nc1ccccc1)c2cc(NC(=O)C3=NN(C(=C3)C4CC4)C(C)(C)C)c(cc2)C
0.284722	O=C(Nc1ccccc1)c2cc(NC(=O)C3=NN(C(=C3)C4CC4)C(C)(C)C)c(cc2)C
0.284722	O=C(Nc1ccccc1)c2cc(NC(=O)C3=NN(C(=C3)C4CC4)C(C)(C)C)c(cc2)C
0.284672	S1N=C(c2ncccc2)C=C1C(=O)Nc3c(NC(=O)C)ccc(c3)C
0.284672	S1N=C(c2ncccc2)C=C1C(=O)Nc3c(NC(=O)C)ccc(c3)C
0.284672	S1N=C(c2ncccc2)C=C1C(=O)Nc3c(NC(=O)C)ccc(c3)C
0.284672	S1N=C(c2ncccc2)C=C1C(=O)Nc3c(NC(=O)C)ccc(c3)C
0.284672	S1N=C(c2ncccc2)C=C1C(=O)Nc3c(NC(=O)C)ccc(c3)C
0.284672	S1N=C(c2ncccc2)C=C1C(=O)Nc3c(NC(=O)C)ccc(c3)C
0.284672	S1N=C(c2ncccc2)C=C1C(=O)Nc3c(NC(=O)C)ccc(c3)C
0.284672	S1N=C(c2ncccc2)C=C1C(=O)Nc3c(NC(=O)C)ccc(c3)C
0.284672	S1N=C(c2ncccc2)C=C1C(=O)Nc3c(NC(=O)C)ccc(c3)C
0.284672	S1N=C(c2ncccc2)C=C1C(=O)Nc3c(NC(=O)C)ccc(c3)C
0.284247	O=C(N1CCN(CC2=NOC(=C2)C)CCC1)C(=O)Nc3c(ccc(NC(=O)C(C)C)c3)C
0.284247	O=C(N1CCN(CC2=NOC(=C2)C)CCC1)C(=O)Nc3c(ccc(NC(=O)C(C)C)c3)C
0.284247	O=C(N1CCN(CC2=NOC(=C2)C)CCC1)C(=O)Nc3c(ccc(NC(=O)C(C)C)c3)C
0.284247	O=C(N1CCN(CC2=NOC(=C2)C)CCC1)C(=O)Nc3c(ccc(NC(=O)C(C)C)c3)C
0.284247	O=C(N1CCN(CC2=NOC(=C2)C)CCC1)C(=O)Nc3c(ccc(NC(=O)C(C)C)c3)C
0.284173	[O-][N+](=O)c1c(NC(=O)c2cc(NC(=O)OC)ccc2)cc(N3CCN(CC3)C)cc1
0.284173	[O-][N+](=O)c1c(NC(=O)c2cc(NC(=O)OC)ccc2)cc(N3CCN(CC3)C)cc1
0.284173	[O-][N+](=O)c1c(NC(=O)c2cc(NC(=O)OC)ccc2)cc(N3CCN(CC3)C)cc1
0.284173	[O-][N+](=O)c1c(NC(=O)c2cc(NC(=O)OC)ccc2)cc(N3CCN(CC3)C)cc1
0.284173	[O-][N+](=O)c1c(NC(=O)c2cc(NC(=O)OC)ccc2)cc(N3CCN(CC3)C)cc1
0.284173	[O-][N+](=O)c1c(NC(=O)c2cc(NC(=O)OC)ccc2)cc(N3CCN(CC3)C)cc1
0.284173	[O-][N+](=O)c1c(NC(=O)c2cc(NC(=O)OC)ccc2)cc(N3CCN(CC3)C)cc1
0.284173	[O-][N+](=O)c1c(NC(=O)c2cc(NC(=O)OC)ccc2)cc(N3CCN(CC3)C)cc1
0.284173	[O-][N+](=O)c1c(NC(=O)c2cc(NC(=O)OC)ccc2)cc(N3CCN(CC3)C)cc1
0.284173	[O-][N+](=O)c1c(NC(=O)c2cc(NC(=O)OC)ccc2)cc(N3CCN(CC3)C)cc1
0.284	Ic1cc(c(Cl)cc1)C(=O)Nc2ccc(cc2)C=3N=CNC3
0.284	Ic1cc(c(Cl)cc1)C(=O)Nc2ccc(cc2)C=3N=CNC3
0.283784	S(=O)(=O)(C(C)C)Cc1cc(NC(=O)c2cc(c(OC)cc2)c3ncccc3)ccc1
0.283784	S(=O)(=O)(C(C)C)Cc1cc(NC(=O)c2cc(c(OC)cc2)c3ncccc3)ccc1
0.283784	S(=O)(=O)(C(C)C)Cc1cc(NC(=O)c2cc(c(OC)cc2)c3ncccc3)ccc1
0.283784	S(=O)(=O)(C(C)C)Cc1cc(NC(=O)c2cc(c(OC)cc2)c3ncccc3)ccc1
0.283784	S(=O)(=O)(C(C)C)Cc1cc(NC(=O)c2cc(c(OC)cc2)c3ncccc3)ccc1
0.283784	S(=O)(=O)(C(C)C)Cc1cc(NC(=O)c2cc(c(OC)cc2)c3ncccc3)ccc1
0.283784	S(=O)(=O)(C(C)C)Cc1cc(NC(=O)c2cc(c(OC)cc2)c3ncccc3)ccc1
0.283784	S(=O)(=O)(C(C)C)Cc1cc(NC(=O)c2cc(c(OC)cc2)c3ncccc3)ccc1
0.283784	S(=O)(=O)(C(C)C)Cc1cc(NC(=O)c2cc(c(OC)cc2)c3ncccc3)ccc1
0.283784	S(=O)(=O)(C(C)C)Cc1cc(NC(=O)c2cc(c(OC)cc2)c3ncccc3)ccc1
0.283154	Brc1c(NC(=O)C)ccc(S(=O)(=O)Nc2c(ccc(c2)C(=O)Nc3ccccc3)C)c1
0.283154	Brc1c(NC(=O)C)ccc(S(=O)(=O)Nc2c(ccc(c2)C(=O)Nc3ccccc3)C)c1
0.283154	Brc1c(NC(=O)C)ccc(S(=O)(=O)Nc2c(ccc(c2)C(=O)Nc3ccccc3)C)c1
0.283154	Brc1c(NC(=O)C)ccc(S(=O)(=O)Nc2c(ccc(c2)C(=O)Nc3ccccc3)C)c1
0.283154	Brc1c(NC(=O)C)ccc(S(=O)(=O)Nc2c(ccc(c2)C(=O)Nc3ccccc3)C)c1
0.283154	Brc1c(NC(=O)C)ccc(S(=O)(=O)Nc2c(ccc(c2)C(=O)Nc3ccccc3)C)c1
0.283154	Brc1c(NC(=O)C)ccc(S(=O)(=O)Nc2c(ccc(c2)C(=O)Nc3ccccc3)C)c1
0.283154	Brc1c(NC(=O)C)ccc(S(=O)(=O)Nc2c(ccc(c2)C(=O)Nc3ccccc3)C)c1
0.283154	Brc1c(NC(=O)C)ccc(S(=O)(=O)Nc2c(ccc(c2)C(=O)Nc3ccccc3)C)c1
0.283154	Brc1c(NC(=O)C)ccc(S(=O)(=O)Nc2c(ccc(c2)C(=O)Nc3ccccc3)C)c1
0.282686	S1C(=NC(=C1)CC(=O)Nc2c(ccc(NC(=O)NCC)c2)C)c3cc(ccc3)C
0.282686	S1C(=NC(=C1)CC(=O)Nc2c(ccc(NC(=O)NCC)c2)C)c3cc(ccc3)C
0.282686	S1C(=NC(=C1)CC(=O)Nc2c(ccc(NC(=O)NCC)c2)C)c3cc(ccc3)C
0.282686	S1C(=NC(=C1)CC(=O)Nc2c(ccc(NC(=O)NCC)c2)C)c3cc(ccc3)C
0.282686	S1C(=NC(=C1)CC(=O)Nc2c(ccc(NC(=O)NCC)c2)C)c3cc(ccc3)C
0.282686	S1C(=NC(=C1)CC(=O)Nc2c(ccc(NC(=O)NCC)c2)C)c3cc(ccc3)C
0.282686	S1C(=NC(=C1)CC(=O)Nc2c(ccc(NC(=O)NCC)c2)C)c3cc(ccc3)C
0.282686	S1C(=NC(=C1)CC(=O)Nc2c(ccc(NC(=O)NCC)c2)C)c3cc(ccc3)C
0.282686	S1C(=NC(=C1)CC(=O)Nc2c(ccc(NC(=O)NCC)c2)C)c3cc(ccc3)C
0.282686	S1C(=NC(=C1)CC(=O)Nc2c(ccc(NC(=O)NCC)c2)C)c3cc(ccc3)C
0.282443	Clc1nc(c(cc1)C(=O)Nc2cc(c3cc(Cl)c(Cl)cc3)ccc2)C
0.282443	Clc1nc(c(cc1)C(=O)Nc2cc(c3cc(Cl)c(Cl)cc3)ccc2)C
0.282443	Clc1nc(c(cc1)C(=O)Nc2cc(c3cc(Cl)c(Cl)cc3)ccc2)C
0.282443	Clc1nc(c(cc1)C(=O)Nc2cc(c3cc(Cl)c(Cl)cc3)ccc2)C
0.282443	Clc1nc(c(cc1)C(=O)Nc2cc(c3cc(Cl)c(Cl)cc3)ccc2)C
0.282443	Clc1nc(c(cc1)C(=O)Nc2cc(c3cc(Cl)c(Cl)cc3)ccc2)C
0.282443	Clc1nc(c(cc1)C(=O)Nc2cc(c3cc(Cl)c(Cl)cc3)ccc2)C
0.282443	Clc1nc(c(cc1)C(=O)Nc2cc(c3cc(Cl)c(Cl)cc3)ccc2)C
0.282443	Clc1nc(c(cc1)C(=O)Nc2cc(c3cc(Cl)c(Cl)cc3)ccc2)C
0.282443	Clc1nc(c(cc1)C(=O)Nc2cc(c3cc(Cl)c(Cl)cc3)ccc2)C
0.28223	S1C(=NC(c2c(F)cc(NC(=O)C)cc2)=C1)NC(=O)c3cc(NC(=O)OC)ccc3
0.28223	S1C(=NC(c2c(F)cc(NC(=O)C)cc2)=C1)NC(=O)c3cc(NC(=O)OC)ccc3
0.28223	S1C(=NC(c2c(F)cc(NC(=O)C)cc2)=C1)NC(=O)c3cc(NC(=O)OC)ccc3
0.28223	S1C(=NC(c2c(F)cc(NC(=O)C)cc2)=C1)NC(=O)c3cc(NC(=O)OC)ccc3
0.28223	S1C(=NC(c2c(F)cc(NC(=O)C)cc2)=C1)NC(=O)c3cc(NC(=O)OC)ccc3
0.28223	S1C(=NC(c2c(F)cc(NC(=O)C)cc2)=C1)NC(=O)c3cc(NC(=O)OC)ccc3
0.28223	S1C(=NC(c2c(F)cc(NC(=O)C)cc2)=C1)NC(=O)c3cc(NC(=O)OC)ccc3
0.28223	S1C(=NC(c2c(F)cc(NC(=O)C)cc2)=C1)NC(=O)c3cc(NC(=O)OC)ccc3
0.28223	S1C(=NC(c2c(F)cc(NC(=O)C)cc2)=C1)NC(=O)c3cc(NC(=O)OC)ccc3
0.28223	S1C(=NC(c2c(F)cc(NC(=O)C)cc2)=C1)NC(=O)c3cc(NC(=O)OC)ccc3
0.282132	O=C(Nc1cc(ccc1)C)c2c(NC(=O)CN3CCC(C=4ON=C(N4)c5ncccc5)CC3)cccc2
0.282132	O=C(Nc1cc(ccc1)C)c2c(NC(=O)CN3CCC(C=4ON=C(N4)c5ncccc5)CC3)cccc2
0.282132	O=C(Nc1cc(ccc1)C)c2c(NC(=O)CN3CCC(C=4ON=C(N4)c5ncccc5)CC3)cccc2
0.282132	O=C(Nc1cc(ccc1)C)c2c(NC(=O)CN3CCC(C=4ON=C(N4)c5ncccc5)CC3)cccc2
0.282132	O=C(Nc1cc(ccc1)C)c2c(NC(=O)CN3CCC(C=4ON=C(N4)c5ncccc5)CC3)cccc2
0.282132	O=C(Nc1cc(ccc1)C)c2c(NC(=O)CN3CCC(C=4ON=C(N4)c5ncccc5)CC3)cccc2
0.282132	O=C(Nc1cc(ccc1)C)c2c(NC(=O)CN3CCC(C=4ON=C(N4)c5ncccc5)CC3)cccc2
0.282132	O=C(Nc1cc(ccc1)C)c2c(NC(=O)CN3CCC(C=4ON=C(N4)c5ncccc5)CC3)cccc2
0.282132	O=C(Nc1cc(ccc1)C)c2c(NC(=O)CN3CCC(C=4ON=C(N4)c5ncccc5)CC3)cccc2
0.282132	O=C(Nc1cc(ccc1)C)c2c(NC(=O)CN3CCC(C=4ON=C(N4)c5ncccc5)CC3)cccc2
0.281734	O=C(N1CCCCC1)c2c(ccc(NC(=O)C(=O)NC3CCN(CC=4N=C(OC4)c5ccccc5)CC3)c2)C
0.281734	O=C(N1CCCCC1)c2c(ccc(NC(=O)C(=O)NC3CCN(CC=4N=C(OC4)c5ccccc5)CC3)c2)C
0.281734	O=C(N1CCCCC1)c2c(ccc(NC(=O)C(=O)NC3CCN(CC=4N=C(OC4)c5ccccc5)CC3)c2)C
0.281734	O=C(N1CCCCC1)c2c(ccc(NC(=O)C(=O)NC3CCN(CC=4N=C(OC4)c5ccccc5)CC3)c2)C
0.281734	O=C(N1CCCCC1)c2c(ccc(NC(=O)C(=O)NC3CCN(CC=4N=C(OC4)c5ccccc5)CC3)c2)C
0.281734	O=C(N1CCCCC1)c2c(ccc(NC(=O)C(=O)NC3CCN(CC=4N=C(OC4)c5ccccc5)CC3)c2)C
0.281734	O=C(N1CCCCC1)c2c(ccc(NC(=O)C(=O)NC3CCN(CC=4N=C(OC4)c5ccccc5)CC3)c2)C
0.281734	O=C(N1CCCCC1)c2c(ccc(NC(=O)C(=O)NC3CCN(CC=4N=C(OC4)c5ccccc5)CC3)c2)C
0.281734	O=C(N1CCCCC1)c2c(ccc(NC(=O)C(=O)NC3CCN(CC=4N=C(OC4)c5ccccc5)CC3)c2)C
0.281734	O=C(N1CCCCC1)c2c(ccc(NC(=O)C(=O)NC3CCN(CC=4N=C(OC4)c5ccccc5)CC3)c2)C
0.28125	Fc1c(N2CCOCC2)ccc(NC(=O)c3ccc(cc3)C4=NOC(=N4)CC(C)(C)C)c1
0.28125	Fc1c(N2CCOCC2)ccc(NC(=O)c3ccc(cc3)C4=NOC(=N4)CC(C)(C)C)c1
0.28125	Fc1c(N2CCOCC2)ccc(NC(=O)c3ccc(cc3)C4=NOC(=N4)CC(C)(C)C)c1
0.28125	Fc1c(N2CCOCC2)ccc(NC(=O)c3ccc(cc3)C4=NOC(=N4)CC(C)(C)C)c1
0.28125	Fc1c(N2CCOCC2)ccc(NC(=O)c3ccc(cc3)C4=NOC(=N4)CC(C)(C)C)c1
0.28125	Fc1c(N2CCOCC2)ccc(NC(=O)c3ccc(cc3)C4=NOC(=N4)CC(C)(C)C)c1
0.28125	Fc1c(N2CCOCC2)ccc(NC(=O)c3ccc(cc3)C4=NOC(=N4)CC(C)(C)C)c1
0.28125	Fc1c(N2CCOCC2)ccc(NC(=O)c3ccc(cc3)C4=NOC(=N4)CC(C)(C)C)c1
0.28125	Fc1c(N2CCOCC2)ccc(NC(=O)c3ccc(cc3)C4=NOC(=N4)CC(C)(C)C)c1
0.28125	Fc1c(N2CCOCC2)ccc(NC(=O)c3ccc(cc3)C4=NOC(=N4)CC(C)(C)C)c1
0.281124	Brc1ccc(cc1)CN2CCC(NC(=O)c3cc(c(N)cc3)C)CC2
0.281124	Brc1ccc(cc1)CN2CCC(NC(=O)c3cc(c(N)cc3)C)CC2
0.281124	Brc1ccc(cc1)CN2CCC(NC(=O)c3cc(c(N)cc3)C)CC2
0.281124	Brc1ccc(cc1)CN2CCC(NC(=O)c3cc(c(N)cc3)C)CC2
0.281124	Brc1ccc(cc1)CN2CCC(NC(=O)c3cc(c(N)cc3)C)CC2
0.281124	Brc1ccc(cc1)CN2CCC(NC(=O)c3cc(c(N)cc3)C)CC2
0.281124	Brc1ccc(cc1)CN2CCC(NC(=O)c3cc(c(N)cc3)C)CC2
0.281124	Brc1ccc(cc1)CN2CCC(NC(=O)c3cc(c(N)cc3)C)CC2
0.281124	Brc1ccc(cc1)CN2CCC(NC(=O)c3cc(c(N)cc3)C)CC2
0.281124	Brc1ccc(cc1)CN2CCC(NC(=O)c3cc(c(N)cc3)C)CC2
0.280992	O=C(Nc1ccc(cc1)CN2CCC(CO)CC2)C=3OC(=CC3)C
0.280992	O=C(Nc1ccc(cc1)CN2CCC(CO)CC2)C=3OC(=CC3)C
0.280992	O=C(Nc1ccc(cc1)CN2CCC(CO)CC2)C=3OC(=CC3)C
0.280992	O=C(Nc1ccc(cc1)CN2CCC(CO)CC2)C=3OC(=CC3)C
0.280992	O=C(Nc1ccc(cc1)CN2CCC(CO)CC2)C=3OC(=CC3)C
0.280992	O=C(Nc1ccc(cc1)CN2CCC(CO)CC2)C=3OC(=CC3)C
0.280992	O=C(Nc1ccc(cc1)CN2CCC(CO)CC2)C=3OC(=CC3)C
0.280992	O=C(Nc1ccc(cc1)CN2CCC(CO)CC2)C=3OC(=CC3)C
0.280992	O=C(Nc1ccc(cc1)CN2CCC(CO)CC2)C=3OC(=CC3)C
0.280992	O=C(Nc1ccc(cc1)CN2CCC(CO)CC2)C=3OC(=CC3)C
0.280899	Fc1cc(F)cc(c2c(NC(=O)c3cc(c(cc3)C)C(=O)C)cccc2)c1
0.280899	Fc1cc(F)cc(c2c(NC(=O)c3cc(c(cc3)C)C(=O)C)cccc2)c1
0.280899	Fc1cc(F)cc(c2c(NC(=O)c3cc(c(cc3)C)C(=O)C)cccc2)c1
0.280899	Fc1cc(F)cc(c2c(NC(=O)c3cc(c(cc3)C)C(=O)C)cccc2)c1
0.280899	Fc1cc(F)cc(c2c(NC(=O)c3cc(c(cc3)C)C(=O)C)cccc2)c1
0.280702	S(C1(CNC(=O)C(=O)Nc2c(ccc(c2)C(=O)Nc3cc(ccc3)C(F)(F)F)C)CC1)CC
0.280702	S(C1(CNC(=O)C(=O)Nc2c(ccc(c2)C(=O)Nc3cc(ccc3)C(F)(F)F)C)CC1)CC
0.280702	S(C1(CNC(=O)C(=O)Nc2c(ccc(c2)C(=O)Nc3cc(ccc3)C(F)(F)F)C)CC1)CC
0.280702	S(C1(CNC(=O)C(=O)Nc2c(ccc(c2)C(=O)Nc3cc(ccc3)C(F)(F)F)C)CC1)CC
0.280702	S(C1(CNC(=O)C(=O)Nc2c(ccc(c2)C(=O)Nc3cc(ccc3)C(F)(F)F)C)CC1)CC
0.280702	S(C1(CNC(=O)C(=O)Nc2c(ccc(c2)C(=O)Nc3cc(ccc3)C(F)(F)F)C)CC1)CC
0.280702	S(C1(CNC(=O)C(=O)Nc2c(ccc(c2)C(=O)Nc3cc(ccc3)C(F)(F)F)C)CC1)CC
0.280702	S(C1(CNC(=O)C(=O)Nc2c(ccc(c2)C(=O)Nc3cc(ccc3)C(F)(F)F)C)CC1)CC
0.280702	S(C1(CNC(=O)C(=O)Nc2c(ccc(c2)C(=O)Nc3cc(ccc3)C(F)(F)F)C)CC1)CC
0.280702	S(C1(CNC(=O)C(=O)Nc2c(ccc(c2)C(=O)Nc3cc(ccc3)C(F)(F)F)C)CC1)CC
0.278689	S(=O)(=O)(Nc1cc2OCOc2cc1)c3cc(ccc3)C(=O)Nc4nc(c5cc(OC)cc(OC)c5)ccc4
0.278169	O=C1OCc2c(N1)ccc(c2)C(=O)Nc3cc(NC(=O)NCC)c(cc3)C
0.278169	O=C1OCc2c(N1)ccc(c2)C(=O)Nc3cc(NC(=O)NCC)c(cc3)C
0.278169	O=C1OCc2c(N1)ccc(c2)C(=O)Nc3cc(NC(=O)NCC)c(cc3)C
0.278169	O=C1OCc2c(N1)ccc(c2)C(=O)Nc3cc(NC(=O)NCC)c(cc3)C
0.278169	O=C1OCc2c(N1)ccc(c2)C(=O)Nc3cc(NC(=O)NCC)c(cc3)C
0.278169	O=C1OCc2c(N1)ccc(c2)C(=O)Nc3cc(NC(=O)NCC)c(cc3)C
0.278169	O=C1OCc2c(N1)ccc(c2)C(=O)Nc3cc(NC(=O)NCC)c(cc3)C
0.278169	O=C1OCc2c(N1)ccc(c2)C(=O)Nc3cc(NC(=O)NCC)c(cc3)C
0.278169	O=C1OCc2c(N1)ccc(c2)C(=O)Nc3cc(NC(=O)NCC)c(cc3)C
0.278169	O=C1OCc2c(N1)ccc(c2)C(=O)Nc3cc(NC(=O)NCC)c(cc3)C
0.277992	O=C(Nc1ccc(N(C2CCN(CC2)C)C)cc1)c3cc(NC=4N=NNN4)ccc3
0.277992	O=C(Nc1ccc(N(C2CCN(CC2)C)C)cc1)c3cc(NC=4N=NNN4)ccc3
0.277992	O=C(Nc1ccc(N(C2CCN(CC2)C)C)cc1)c3cc(NC=4N=NNN4)ccc3
0.277992	O=C(Nc1ccc(N(C2CCN(CC2)C)C)cc1)c3cc(NC=4N=NNN4)ccc3
0.277992	O=C(Nc1ccc(N(C2CCN(CC2)C)C)cc1)c3cc(NC=4N=NNN4)ccc3
0.277992	O=C(Nc1ccc(N(C2CCN(CC2)C)C)cc1)c3cc(NC=4N=NNN4)ccc3
0.277992	O=C(Nc1ccc(N(C2CCN(CC2)C)C)cc1)c3cc(NC=4N=NNN4)ccc3
0.277992	O=C(Nc1ccc(N(C2CCN(CC2)C)C)cc1)c3cc(NC=4N=NNN4)ccc3
0.277992	O=C(Nc1ccc(N(C2CCN(CC2)C)C)cc1)c3cc(NC=4N=NNN4)ccc3
0.277992	O=C(Nc1ccc(N(C2CCN(CC2)C)C)cc1)c3cc(NC=4N=NNN4)ccc3
0.277778	Clc1cc(Oc2cnc(cc2)C(=O)Nc3ccc(Nc4ncccn4)cc3)ccc1
0.277778	Clc1cc(Oc2cnc(cc2)C(=O)Nc3ccc(Nc4ncccn4)cc3)ccc1
0.277592	O=C(Nc1c(cc(OCc2cnccc2)cc1)C)C(=O)NCc3c(cccc3)CN4CCC(CC4)C
0.277592	O=C(Nc1c(cc(OCc2cnccc2)cc1)C)C(=O)NCc3c(cccc3)CN4CCC(CC4)C
0.277592	O=C(Nc1c(cc(OCc2cnccc2)cc1)C)C(=O)NCc3c(cccc3)CN4CCC(CC4)C
0.277592	O=C(Nc1c(cc(OCc2cnccc2)cc1)C)C(=O)NCc3c(cccc3)CN4CCC(CC4)C
0.277592	O=C(Nc1c(cc(OCc2cnccc2)cc1)C)C(=O)NCc3c(cccc3)CN4CCC(CC4)C
0.277592	O=C(Nc1c(cc(OCc2cnccc2)cc1)C)C(=O)NCc3c(cccc3)CN4CCC(CC4)C
0.277592	O=C(Nc1c(cc(OCc2cnccc2)cc1)C)C(=O)NCc3c(cccc3)CN4CCC(CC4)C
0.277592	O=C(Nc1c(cc(OCc2cnccc2)cc1)C)C(=O)NCc3c(cccc3)CN4CCC(CC4)C
0.277592	O=C(Nc1c(cc(OCc2cnccc2)cc1)C)C(=O)NCc3c(cccc3)CN4CCC(CC4)C
0.277592	O=C(Nc1c(cc(OCc2cnccc2)cc1)C)C(=O)NCc3c(cccc3)CN4CCC(CC4)C
0.277344	O=C(Nc1c(ccc(NC(=O)c2c(ccc(OC)c2)C)c1)C)NCC
0.277344	O=C(Nc1c(ccc(NC(=O)c2c(ccc(OC)c2)C)c1)C)NCC
0.277344	O=C(Nc1c(ccc(NC(=O)c2c(ccc(OC)c2)C)c1)C)NCC
0.277344	O=C(Nc1c(ccc(NC(=O)c2c(ccc(OC)c2)C)c1)C)NCC
0.277344	O=C(Nc1c(ccc(NC(=O)c2c(ccc(OC)c2)C)c1)C)NCC
0.277344	O=C(Nc1c(ccc(NC(=O)c2c(ccc(OC)c2)C)c1)C)NCC
0.277344	O=C(Nc1c(ccc(NC(=O)c2c(ccc(OC)c2)C)c1)C)NCC
0.277344	O=C(Nc1c(ccc(NC(=O)c2c(ccc(OC)c2)C)c1)C)NCC
0.277344	O=C(Nc1c(ccc(NC(=O)c2c(ccc(OC)c2)C)c1)C)NCC
0.277344	O=C(Nc1c(ccc(NC(=O)c2c(ccc(OC)c2)C)c1)C)NCC
0.277344	[O-][N+](=O)c1c(ccc(c1)CNc2ccc(cc2)C(=O)Nc3ccc(OC)cc3)C
0.277344	[O-][N+](=O)c1c(ccc(c1)CNc2ccc(cc2)C(=O)Nc3ccc(OC)cc3)C
0.277344	[O-][N+](=O)c1c(ccc(c1)CNc2ccc(cc2)C(=O)Nc3ccc(OC)cc3)C
0.277344	[O-][N+](=O)c1c(ccc(c1)CNc2ccc(cc2)C(=O)Nc3ccc(OC)cc3)C
0.277108	Clc1c(Cl)ccc(c2cc(NC(=O)C=3OC(=CC3)C)ccc2)c1
0.276817	FC(F)(F)c1cc(NC(=O)c2cc(NC(=O)C(=O)Nc3c(OC)cc(OC(C)C)cc3)c(cc2)C)ccc1
0.276817	FC(F)(F)c1cc(NC(=O)c2cc(NC(=O)C(=O)Nc3c(OC)cc(OC(C)C)cc3)c(cc2)C)ccc1
0.276817	FC(F)(F)c1cc(NC(=O)c2cc(NC(=O)C(=O)Nc3c(OC)cc(OC(C)C)cc3)c(cc2)C)ccc1
0.276817	FC(F)(F)c1cc(NC(=O)c2cc(NC(=O)C(=O)Nc3c(OC)cc(OC(C)C)cc3)c(cc2)C)ccc1
0.276817	FC(F)(F)c1cc(NC(=O)c2cc(NC(=O)C(=O)Nc3c(OC)cc(OC(C)C)cc3)c(cc2)C)ccc1
0.276817	FC(F)(F)c1cc(NC(=O)c2cc(NC(=O)C(=O)Nc3c(OC)cc(OC(C)C)cc3)c(cc2)C)ccc1
0.276817	FC(F)(F)c1cc(NC(=O)c2cc(NC(=O)C(=O)Nc3c(OC)cc(OC(C)C)cc3)c(cc2)C)ccc1
0.276817	FC(F)(F)c1cc(NC(=O)c2cc(NC(=O)C(=O)Nc3c(OC)cc(OC(C)C)cc3)c(cc2)C)ccc1
0.276817	FC(F)(F)c1cc(NC(=O)c2cc(NC(=O)C(=O)Nc3c(OC)cc(OC(C)C)cc3)c(cc2)C)ccc1
0.276817	FC(F)(F)c1cc(NC(=O)c2cc(NC(=O)C(=O)Nc3c(OC)cc(OC(C)C)cc3)c(cc2)C)ccc1
0.276753	O=C(NOCc1ccccc1)Nc2c(ccc(c2)C=3ON=C(N3)CC)C
0.276753	O=C(NOCc1ccccc1)Nc2c(ccc(c2)C=3ON=C(N3)CC)C
0.276753	O=C(NOCc1ccccc1)Nc2c(ccc(c2)C=3ON=C(N3)CC)C
0.276753	O=C(NOCc1ccccc1)Nc2c(ccc(c2)C=3ON=C(N3)CC)C
0.276753	O=C(NOCc1ccccc1)Nc2c(ccc(c2)C=3ON=C(N3)CC)C
0.276753	O=C(NOCc1ccccc1)Nc2c(ccc(c2)C=3ON=C(N3)CC)C
0.276753	O=C(NOCc1ccccc1)Nc2c(ccc(c2)C=3ON=C(N3)CC)C
0.276753	O=C(NOCc1ccccc1)Nc2c(ccc(c2)C=3ON=C(N3)CC)C
0.276753	O=C(NOCc1ccccc1)Nc2c(ccc(c2)C=3ON=C(N3)CC)C
0.276753	O=C(NOCc1ccccc1)Nc2c(ccc(c2)C=3ON=C(N3)CC)C
0.276596	O=C(Nc1ccc(cc1)CCN2N=NC(=N2)c3ccccc3)c4c(ccc(OC)c4)C
0.276596	O=C(Nc1ccc(cc1)CCN2N=NC(=N2)c3ccccc3)c4c(ccc(OC)c4)C
0.276596	O=C(Nc1ccc(cc1)CCN2N=NC(=N2)c3ccccc3)c4c(ccc(OC)c4)C
0.276596	O=C(Nc1ccc(cc1)CCN2N=NC(=N2)c3ccccc3)c4c(ccc(OC)c4)C
0.276596	O=C(Nc1ccc(cc1)CCN2N=NC(=N2)c3ccccc3)c4c(ccc(OC)c4)C
0.276596	O=C(Nc1ccc(cc1)CCN2N=NC(=N2)c3ccccc3)c4c(ccc(OC)c4)C
0.276596	O=C(Nc1ccc(cc1)CCN2N=NC(=N2)c3ccccc3)c4c(ccc(OC)c4)C
0.276596	O=C(Nc1ccc(cc1)CCN2N=NC(=N2)c3ccccc3)c4c(ccc(OC)c4)C
0.276596	O=C(Nc1ccc(cc1)CCN2N=NC(=N2)c3ccccc3)c4c(ccc(OC)c4)C
0.276596	Brc1c(ccc(c1)CN2CCC(C=3ON=C(N3)c4ncccc4)CC2)C
0.276596	Brc1c(ccc(c1)CN2CCC(C=3ON=C(N3)c4ncccc4)CC2)C
0.276316	S1C(=NC(c2c(F)cc(NC(=O)C)cc2)=C1)NC(=O)c3ccc(cc3)C4=NC=NN4C
0.276316	S1C(=NC(c2c(F)cc(NC(=O)C)cc2)=C1)NC(=O)c3ccc(cc3)C4=NC=NN4C
0.276316	S1C(=NC(c2c(F)cc(NC(=O)C)cc2)=C1)NC(=O)c3ccc(cc3)C4=NC=NN4C
0.276316	S1C(=NC(c2c(F)cc(NC(=O)C)cc2)=C1)NC(=O)c3ccc(cc3)C4=NC=NN4C
0.276316	S1C(=NC(c2c(F)cc(NC(=O)C)cc2)=C1)NC(=O)c3ccc(cc3)C4=NC=NN4C
0.276316	S1C(=NC(c2c(F)cc(NC(=O)C)cc2)=C1)NC(=O)c3ccc(cc3)C4=NC=NN4C
0.276316	S1C(=NC(c2c(F)cc(NC(=O)C)cc2)=C1)NC(=O)c3ccc(cc3)C4=NC=NN4C
0.276316	S1C(=NC(c2c(F)cc(NC(=O)C)cc2)=C1)NC(=O)c3ccc(cc3)C4=NC=NN4C
0.276316	S1C(=NC(c2c(F)cc(NC(=O)C)cc2)=C1)NC(=O)c3ccc(cc3)C4=NC=NN4C
0.276316	S1C(=NC(c2c(F)cc(NC(=O)C)cc2)=C1)NC(=O)c3ccc(cc3)C4=NC=NN4C
0.276265	O=C(Nc1cc(ccc1)C(O)c2ccccc2)c3cc(c(cc3)C)C(=O)C
0.276265	O=C(Nc1cc(ccc1)C(O)c2ccccc2)c3cc(c(cc3)C)C(=O)C
0.276265	O=C(Nc1cc(ccc1)C(O)c2ccccc2)c3cc(c(cc3)C)C(=O)C
0.276265	O=C(Nc1cc(ccc1)C(O)c2ccccc2)c3cc(c(cc3)C)C(=O)C
0.276265	O=C(Nc1cc(ccc1)C(O)c2ccccc2)c3cc(c(cc3)C)C(=O)C
0.276265	O=C(Nc1cc(ccc1)C(O)c2ccccc2)c3cc(c(cc3)C)C(=O)C
0.276265	O=C(Nc1cc(ccc1)C(O)c2ccccc2)c3cc(c(cc3)C)C(=O)C
0.276265	O=C(Nc1cc(ccc1)C(O)c2ccccc2)c3cc(c(cc3)C)C(=O)C
0.276265	O=C(Nc1cc(ccc1)C(O)c2ccccc2)c3cc(c(cc3)C)C(=O)C
0.276265	O=C(Nc1cc(ccc1)C(O)c2ccccc2)c3cc(c(cc3)C)C(=O)C
0.276224	Clc1nc(c2ccccc2)cc(c1)C(=O)Nc3cc(C#N)c(Oc4ccc(cc4)C(F)(F)F)cc3
0.276224	Clc1nc(c2ccccc2)cc(c1)C(=O)Nc3cc(C#N)c(Oc4ccc(cc4)C(F)(F)F)cc3
0.276224	Clc1nc(c2ccccc2)cc(c1)C(=O)Nc3cc(C#N)c(Oc4ccc(cc4)C(F)(F)F)cc3
0.276224	Clc1nc(c2ccccc2)cc(c1)C(=O)Nc3cc(C#N)c(Oc4ccc(cc4)C(F)(F)F)cc3
0.276224	Clc1nc(c2ccccc2)cc(c1)C(=O)Nc3cc(C#N)c(Oc4ccc(cc4)C(F)(F)F)cc3
0.276163	Brc1ccc(cc1)CC(=O)Nc2cc(ccc2)C(=O)Nc3c(ccc(c3)C4=Nc5c(N4C)ccc(F)c5)C
0.276163	Brc1ccc(cc1)CC(=O)Nc2cc(ccc2)C(=O)Nc3c(ccc(c3)C4=Nc5c(N4C)ccc(F)c5)C
0.276163	Brc1ccc(cc1)CC(=O)Nc2cc(ccc2)C(=O)Nc3c(ccc(c3)C4=Nc5c(N4C)ccc(F)c5)C
0.276163	Brc1ccc(cc1)CC(=O)Nc2cc(ccc2)C(=O)Nc3c(ccc(c3)C4=Nc5c(N4C)ccc(F)c5)C
0.276163	Brc1ccc(cc1)CC(=O)Nc2cc(ccc2)C(=O)Nc3c(ccc(c3)C4=Nc5c(N4C)ccc(F)c5)C
0.276163	Brc1ccc(cc1)CC(=O)Nc2cc(ccc2)C(=O)Nc3c(ccc(c3)C4=Nc5c(N4C)ccc(F)c5)C
0.276163	Brc1ccc(cc1)CC(=O)Nc2cc(ccc2)C(=O)Nc3c(ccc(c3)C4=Nc5c(N4C)ccc(F)c5)C
0.276163	Brc1ccc(cc1)CC(=O)Nc2cc(ccc2)C(=O)Nc3c(ccc(c3)C4=Nc5c(N4C)ccc(F)c5)C
0.276163	Brc1ccc(cc1)CC(=O)Nc2cc(ccc2)C(=O)Nc3c(ccc(c3)C4=Nc5c(N4C)ccc(F)c5)C
0.276163	Brc1ccc(cc1)CC(=O)Nc2cc(ccc2)C(=O)Nc3c(ccc(c3)C4=Nc5c(N4C)ccc(F)c5)C
0.276094	FC(F)(F)c1cc(NC(=O)c2cc(NC(=O)NCc3c([N+]([O-])=O)cccc3)c(cc2)C)ccc1
0.275735	Brc1cc(NC(=O)c2ccc(OC)cc2)c(cc1)C(=O)Nc3c(cc(NC(=O)OC(C)(C)C)cc3)C
0.275735	Brc1cc(NC(=O)c2ccc(OC)cc2)c(cc1)C(=O)Nc3c(cc(NC(=O)OC(C)(C)C)cc3)C
0.275424	O=C(NCc1ccc(c2ccncc2)cc1)c3cc(c(N)cc3)C
0.275424	O=C(NCc1ccc(c2ccncc2)cc1)c3cc(c(N)cc3)C
0.275424	O=C(NCc1ccc(c2ccncc2)cc1)c3cc(c(N)cc3)C
0.275424	O=C(NCc1ccc(c2ccncc2)cc1)c3cc(c(N)cc3)C
0.275424	O=C(NCc1ccc(c2ccncc2)cc1)c3cc(c(N)cc3)C
0.275424	O=C(NCc1ccc(c2ccncc2)cc1)c3cc(c(N)cc3)C
0.275424	O=C(NCc1ccc(c2ccncc2)cc1)c3cc(c(N)cc3)C
0.275424	O=C(NCc1ccc(c2ccncc2)cc1)c3cc(c(N)cc3)C
0.275424	O=C(NCc1ccc(c2ccncc2)cc1)c3cc(c(N)cc3)C
0.275424	O=C(NCc1ccc(c2ccncc2)cc1)c3cc(c(N)cc3)C
0.275261	O=C1N(C(=O)c2c1cc(cc2)C(=O)Nc3c(ccc(c3)C=4OC(=CC4)C)C)C
0.275261	O=C1N(C(=O)c2c1cc(cc2)C(=O)Nc3c(ccc(c3)C=4OC(=CC4)C)C)C
0.275261	O=C1N(C(=O)c2c1cc(cc2)C(=O)Nc3c(ccc(c3)C=4OC(=CC4)C)C)C
0.275261	O=C1N(C(=O)c2c1cc(cc2)C(=O)Nc3c(ccc(c3)C=4OC(=CC4)C)C)C
0.275261	O=C1N(C(=O)c2c1cc(cc2)C(=O)Nc3c(ccc(c3)C=4OC(=CC4)C)C)C
0.275261	O=C1N(C(=O)c2c1cc(cc2)C(=O)Nc3c(ccc(c3)C=4OC(=CC4)C)C)C
0.275261	O=C1N(C(=O)c2c1cc(cc2)C(=O)Nc3c(ccc(c3)C=4OC(=CC4)C)C)C
0.275261	O=C1N(C(=O)c2c1cc(cc2)C(=O)Nc3c(ccc(c3)C=4OC(=CC4)C)C)C
0.275261	O=C1N(C(=O)c2c1cc(cc2)C(=O)Nc3c(ccc(c3)C=4OC(=CC4)C)C)C
0.275261	O=C1N(C(=O)c2c1cc(cc2)C(=O)Nc3c(ccc(c3)C=4OC(=CC4)C)C)C
0.275261	S1C(=NC(C2=CNC(C(=O)OC)=C2)=C1)NC(=O)c3cc(c(N)cc3)C
0.275261	S1C(=NC(C2=CNC(C(=O)OC)=C2)=C1)NC(=O)c3cc(c(N)cc3)C
0.275261	S1C(=NC(C2=CNC(C(=O)OC)=C2)=C1)NC(=O)c3cc(c(N)cc3)C
0.275261	S1C(=NC(C2=CNC(C(=O)OC)=C2)=C1)NC(=O)c3cc(c(N)cc3)C
0.275261	S1C(=NC(C2=CNC(C(=O)OC)=C2)=C1)NC(=O)c3cc(c(N)cc3)C
0.275261	S1C(=NC(C2=CNC(C(=O)OC)=C2)=C1)NC(=O)c3cc(c(N)cc3)C
0.275261	S1C(=NC(C2=CNC(C(=O)OC)=C2)=C1)NC(=O)c3cc(c(N)cc3)C
0.275261	S1C(=NC(C2=CNC(C(=O)OC)=C2)=C1)NC(=O)c3cc(c(N)cc3)C
0.275261	S1C(=NC(C2=CNC(C(=O)OC)=C2)=C1)NC(=O)c3cc(c(N)cc3)C
0.275261	S1C(=NC(C2=CNC(C(=O)OC)=C2)=C1)NC(=O)c3cc(c(N)cc3)C
0.274914	Clc1ccc(cc1)C(=O)NC(C(=O)Nc2cc(c(O)cc2)CN3CCOCC3)Cc4ccccc4
0.274914	Clc1ccc(cc1)C(=O)NC(C(=O)Nc2cc(c(O)cc2)CN3CCOCC3)Cc4ccccc4
0.274914	Clc1ccc(cc1)C(=O)NC(C(=O)Nc2cc(c(O)cc2)CN3CCOCC3)Cc4ccccc4
0.274914	Clc1ccc(cc1)C(=O)NC(C(=O)Nc2cc(c(O)cc2)CN3CCOCC3)Cc4ccccc4
0.274914	Clc1ccc(cc1)C(=O)NC(C(=O)Nc2cc(c(O)cc2)CN3CCOCC3)Cc4ccccc4
0.274914	Clc1ccc(cc1)C(=O)NC(C(=O)Nc2cc(c(O)cc2)CN3CCOCC3)Cc4ccccc4
0.274914	Clc1ccc(cc1)C(=O)NC(C(=O)Nc2cc(c(O)cc2)CN3CCOCC3)Cc4ccccc4
0.274914	Clc1ccc(cc1)C(=O)NC(C(=O)Nc2cc(c(O)cc2)CN3CCOCC3)Cc4ccccc4
0.274914	Clc1ccc(cc1)C(=O)NC(C(=O)Nc2cc(c(O)cc2)CN3CCOCC3)Cc4ccccc4
0.274914	Clc1ccc(cc1)C(=O)NC(C(=O)Nc2cc(c(O)cc2)CN3CCOCC3)Cc4ccccc4
0.274576	O=C(Nc1ccc(cc1)CNC(C2=NN(c3c(cccc3)C)C=N2)C)c4cnccc4
0.274576	S1C(NC(=O)C2CCCC2)=CC(=C1C(=O)Nc3c(ccc(c3)C(=O)Nc4ccccc4)C)C
0.274576	S1C(NC(=O)C2CCCC2)=CC(=C1C(=O)Nc3c(ccc(c3)C(=O)Nc4ccccc4)C)C
0.274576	S1C(NC(=O)C2CCCC2)=CC(=C1C(=O)Nc3c(ccc(c3)C(=O)Nc4ccccc4)C)C
0.274576	S1C(NC(=O)C2CCCC2)=CC(=C1C(=O)Nc3c(ccc(c3)C(=O)Nc4ccccc4)C)C
0.274576	S1C(NC(=O)C2CCCC2)=CC(=C1C(=O)Nc3c(ccc(c3)C(=O)Nc4ccccc4)C)C
0.274576	S1C(NC(=O)C2CCCC2)=CC(=C1C(=O)Nc3c(ccc(c3)C(=O)Nc4ccccc4)C)C
0.274576	S1C(NC(=O)C2CCCC2)=CC(=C1C(=O)Nc3c(ccc(c3)C(=O)Nc4ccccc4)C)C
0.274576	S1C(NC(=O)C2CCCC2)=CC(=C1C(=O)Nc3c(ccc(c3)C(=O)Nc4ccccc4)C)C
0.274576	S1C(NC(=O)C2CCCC2)=CC(=C1C(=O)Nc3c(ccc(c3)C(=O)Nc4ccccc4)C)C
0.274576	S1C(NC(=O)C2CCCC2)=CC(=C1C(=O)Nc3c(ccc(c3)C(=O)Nc4ccccc4)C)C
0.274576	Fc1c(N2N=C(C=C2C)C)ccc(c1)C(=O)Nc3c(ccc(c3)C(=O)Nc4ccccc4)C
0.274576	Fc1c(N2N=C(C=C2C)C)ccc(c1)C(=O)Nc3c(ccc(c3)C(=O)Nc4ccccc4)C
0.274576	Fc1c(N2N=C(C=C2C)C)ccc(c1)C(=O)Nc3c(ccc(c3)C(=O)Nc4ccccc4)C
0.274576	Fc1c(N2N=C(C=C2C)C)ccc(c1)C(=O)Nc3c(ccc(c3)C(=O)Nc4ccccc4)C
0.274576	Fc1c(N2N=C(C=C2C)C)ccc(c1)C(=O)Nc3c(ccc(c3)C(=O)Nc4ccccc4)C
0.274576	Fc1c(N2N=C(C=C2C)C)ccc(c1)C(=O)Nc3c(ccc(c3)C(=O)Nc4ccccc4)C
0.274576	Fc1c(N2N=C(C=C2C)C)ccc(c1)C(=O)Nc3c(ccc(c3)C(=O)Nc4ccccc4)C
0.274576	Fc1c(N2N=C(C=C2C)C)ccc(c1)C(=O)Nc3c(ccc(c3)C(=O)Nc4ccccc4)C
0.274576	Fc1c(N2N=C(C=C2C)C)ccc(c1)C(=O)Nc3c(ccc(c3)C(=O)Nc4ccccc4)C
0.274419	O=C(Nc1cc(NC=O)c(cc1)C)C
0.274419	O=C(Nc1cc(NC=O)c(cc1)C)C
0.274419	O=C(Nc1cc(NC=O)c(cc1)C)C
0.274419	O=C(Nc1cc(NC=O)c(cc1)C)C
0.274419	O=C(Nc1cc(NC=O)c(cc1)C)C
0.274262	FC(F)(F)c1c(NC)ccc(NC(=O)c2ccccc2)c1
0.274262	FC(F)(F)c1c(NC)ccc(NC(=O)c2ccccc2)c1
0.274194	O=C(Nc1c(cc(cc1)CN(C)C)C)c2c(cc(cc2)C)C
0.274194	O=C(Nc1c(cc(cc1)CN(C)C)C)c2c(cc(cc2)C)C
0.274194	O=C(Nc1c(cc(cc1)CN(C)C)C)c2c(cc(cc2)C)C
0.274194	O=C(Nc1c(cc(cc1)CN(C)C)C)c2c(cc(cc2)C)C
0.274194	O=C(Nc1c(cc(cc1)CN(C)C)C)c2c(cc(cc2)C)C
0.274194	O=C(Nc1c(cc(cc1)CN(C)C)C)c2c(cc(cc2)C)C
0.274194	O=C(Nc1c(cc(cc1)CN(C)C)C)c2c(cc(cc2)C)C
0.274194	O=C(Nc1c(cc(cc1)CN(C)C)C)c2c(cc(cc2)C)C
0.274194	O=C(Nc1c(cc(cc1)CN(C)C)C)c2c(cc(cc2)C)C
0.273684	Clc1c(ccc(NC(=O)C(=O)N2CCN(Cc3ccc(cc3)C)CCC2)c1)C(=O)N(C)C
0.273684	Clc1c(ccc(NC(=O)C(=O)N2CCN(Cc3ccc(cc3)C)CCC2)c1)C(=O)N(C)C
0.273684	Clc1c(ccc(NC(=O)C(=O)N2CCN(Cc3ccc(cc3)C)CCC2)c1)C(=O)N(C)C
0.273469	Clc1c(cc(NC(=O)C2=CNC=C2)cc1)CS(=O)C
0.273469	Clc1c(cc(NC(=O)C2=CNC=C2)cc1)CS(=O)C
0.273469	Clc1c(cc(NC(=O)C2=CNC=C2)cc1)CS(=O)C
0.273469	Clc1c(cc(NC(=O)C2=CNC=C2)cc1)CS(=O)C
0.273469	Clc1c(cc(NC(=O)C2=CNC=C2)cc1)CS(=O)C
0.273469	Clc1c(cc(NC(=O)C2=CNC=C2)cc1)CS(=O)C
0.273469	Clc1c(cc(NC(=O)C2=CNC=C2)cc1)CS(=O)C
0.273469	Clc1c(cc(NC(=O)C2=CNC=C2)cc1)CS(=O)C
0.273469	Clc1c(cc(NC(=O)C2=CNC=C2)cc1)CS(=O)C
0.273469	Clc1c(cc(NC(=O)C2=CNC=C2)cc1)CS(=O)C
0.273408	Clc1c(Cl)ccc(c2cc(NC(=O)c3cc(OC)c(cc3)COC)ccc2)c1
0.273408	Clc1c(Cl)ccc(c2cc(NC(=O)c3cc(OC)c(cc3)COC)ccc2)c1
0.273408	Clc1c(Cl)ccc(c2cc(NC(=O)c3cc(OC)c(cc3)COC)ccc2)c1
0.273408	Clc1c(Cl)ccc(c2cc(NC(=O)c3cc(OC)c(cc3)COC)ccc2)c1
0.273408	Clc1c(Cl)ccc(c2cc(NC(=O)c3cc(OC)c(cc3)COC)ccc2)c1
0.273408	Clc1c(Cl)ccc(c2cc(NC(=O)c3cc(OC)c(cc3)COC)ccc2)c1
0.273408	Clc1c(Cl)ccc(c2cc(NC(=O)c3cc(OC)c(cc3)COC)ccc2)c1
0.273408	Clc1c(Cl)ccc(c2cc(NC(=O)c3cc(OC)c(cc3)COC)ccc2)c1
0.273408	Clc1c(Cl)ccc(c2cc(NC(=O)c3cc(OC)c(cc3)COC)ccc2)c1
0.273408	Clc1c(Cl)ccc(c2cc(NC(=O)c3cc(OC)c(cc3)COC)ccc2)c1
0.273356	Fc1c(N2N=C(C=C2C)C)ccc(c1)C(=O)Nc3ccc(Nc4ncccn4)cc3
0.273356	Fc1c(N2N=C(C=C2C)C)ccc(c1)C(=O)Nc3ccc(Nc4ncccn4)cc3
0.273356	Fc1c(N2N=C(C=C2C)C)ccc(c1)C(=O)Nc3ccc(Nc4ncccn4)cc3
0.273356	Fc1c(N2N=C(C=C2C)C)ccc(c1)C(=O)Nc3ccc(Nc4ncccn4)cc3
0.273356	Fc1c(N2N=C(C=C2C)C)ccc(c1)C(=O)Nc3ccc(Nc4ncccn4)cc3
0.273356	Fc1c(N2N=C(C=C2C)C)ccc(c1)C(=O)Nc3ccc(Nc4ncccn4)cc3
0.273333	S(=O)(=O)(N)c1c(ccc(c1)C(=O)N2CCN(CC=3N=C(SC3)c4ccccc4)CC2)C
0.273333	S(=O)(=O)(N)c1c(ccc(c1)C(=O)N2CCN(CC=3N=C(SC3)c4ccccc4)CC2)C
0.273333	S(=O)(=O)(N)c1c(ccc(c1)C(=O)N2CCN(CC=3N=C(SC3)c4ccccc4)CC2)C
0.273333	S(=O)(=O)(N)c1c(ccc(c1)C(=O)N2CCN(CC=3N=C(SC3)c4ccccc4)CC2)C
0.273333	S(=O)(=O)(N)c1c(ccc(c1)C(=O)N2CCN(CC=3N=C(SC3)c4ccccc4)CC2)C
0.273333	S(=O)(=O)(N)c1c(ccc(c1)C(=O)N2CCN(CC=3N=C(SC3)c4ccccc4)CC2)C
0.273333	S(=O)(=O)(N)c1c(ccc(c1)C(=O)N2CCN(CC=3N=C(SC3)c4ccccc4)CC2)C
0.273333	S(=O)(=O)(N)c1c(ccc(c1)C(=O)N2CCN(CC=3N=C(SC3)c4ccccc4)CC2)C
0.273333	S(=O)(=O)(N)c1c(ccc(c1)C(=O)N2CCN(CC=3N=C(SC3)c4ccccc4)CC2)C
0.273333	S(=O)(=O)(N)c1c(ccc(c1)C(=O)N2CCN(CC=3N=C(SC3)c4ccccc4)CC2)C
0.273312	S(c1c(cc(cc1)C)C)Cc2cc(ccc2)C(=O)Nc3c(nccc3)C=4C=NN(C4)C
0.273312	S(c1c(cc(cc1)C)C)Cc2cc(ccc2)C(=O)Nc3c(nccc3)C=4C=NN(C4)C
0.273312	S(c1c(cc(cc1)C)C)Cc2cc(ccc2)C(=O)Nc3c(nccc3)C=4C=NN(C4)C
0.273312	S(c1c(cc(cc1)C)C)Cc2cc(ccc2)C(=O)Nc3c(nccc3)C=4C=NN(C4)C
0.273312	S(c1c(cc(cc1)C)C)Cc2cc(ccc2)C(=O)Nc3c(nccc3)C=4C=NN(C4)C
0.273312	S(c1c(cc(cc1)C)C)Cc2cc(ccc2)C(=O)Nc3c(nccc3)C=4C=NN(C4)C
0.273312	S(c1c(cc(cc1)C)C)Cc2cc(ccc2)C(=O)Nc3c(nccc3)C=4C=NN(C4)C
0.273312	S(c1c(cc(cc1)C)C)Cc2cc(ccc2)C(=O)Nc3c(nccc3)C=4C=NN(C4)C
0.273312	S(c1c(cc(cc1)C)C)Cc2cc(ccc2)C(=O)Nc3c(nccc3)C=4C=NN(C4)C
0.273312	S(c1c(cc(cc1)C)C)Cc2cc(ccc2)C(=O)Nc3c(nccc3)C=4C=NN(C4)C
0.273092	S(=O)(=O)(c1cc(ccc1)C(=O)Nc2ccc(Nc3ncccn3)cc2)C(C)C
0.273092	S(=O)(=O)(c1cc(ccc1)C(=O)Nc2ccc(Nc3ncccn3)cc2)C(C)C
0.273092	S(=O)(=O)(c1cc(ccc1)C(=O)Nc2ccc(Nc3ncccn3)cc2)C(C)C
0.273092	S(=O)(=O)(c1cc(ccc1)C(=O)Nc2ccc(Nc3ncccn3)cc2)C(C)C
0.273092	S(=O)(=O)(c1cc(ccc1)C(=O)Nc2ccc(Nc3ncccn3)cc2)C(C)C
0.273092	S(=O)(=O)(c1cc(ccc1)C(=O)Nc2ccc(Nc3ncccn3)cc2)C(C)C
0.273092	S(=O)(=O)(c1cc(ccc1)C(=O)Nc2ccc(Nc3ncccn3)cc2)C(C)C
0.273092	S(=O)(=O)(c1cc(ccc1)C(=O)Nc2ccc(Nc3ncccn3)cc2)C(C)C
0.273092	S(=O)(=O)(c1cc(ccc1)C(=O)Nc2ccc(Nc3ncccn3)cc2)C(C)C
0.273092	S(=O)(=O)(c1cc(ccc1)C(=O)Nc2ccc(Nc3ncccn3)cc2)C(C)C
0.273063	FC(F)Oc1c(NC(=O)c2ccc(cc2)C3=NOC(=N3)C)cc(OC)cc1
0.273063	FC(F)Oc1c(NC(=O)c2ccc(cc2)C3=NOC(=N3)C)cc(OC)cc1
0.273063	FC(F)Oc1c(NC(=O)c2ccc(cc2)C3=NOC(=N3)C)cc(OC)cc1
0.273063	FC(F)Oc1c(NC(=O)c2ccc(cc2)C3=NOC(=N3)C)cc(OC)cc1
0.273063	FC(F)Oc1c(NC(=O)c2ccc(cc2)C3=NOC(=N3)C)cc(OC)cc1
0.273063	FC(F)Oc1c(NC(=O)c2ccc(cc2)C3=NOC(=N3)C)cc(OC)cc1
0.273063	FC(F)Oc1c(NC(=O)c2ccc(cc2)C3=NOC(=N3)C)cc(OC)cc1
0.273063	FC(F)Oc1c(NC(=O)c2ccc(cc2)C3=NOC(=N3)C)cc(OC)cc1
0.273063	FC(F)Oc1c(NC(=O)c2ccc(cc2)C3=NOC(=N3)C)cc(OC)cc1
0.273063	FC(F)Oc1c(NC(=O)c2ccc(cc2)C3=NOC(=N3)C)cc(OC)cc1
0.272358	O=C(Nc1cc(NC(=O)C=2OC=CC2)ccc1)c3cc(c(N)cc3)C
0.272358	O=C(Nc1cc(NC(=O)C=2OC=CC2)ccc1)c3cc(c(N)cc3)C
0.272358	O=C(Nc1cc(NC(=O)C=2OC=CC2)ccc1)c3cc(c(N)cc3)C
0.272358	O=C(Nc1cc(NC(=O)C=2OC=CC2)ccc1)c3cc(c(N)cc3)C
0.272358	O=C(Nc1cc(NC(=O)C=2OC=CC2)ccc1)c3cc(c(N)cc3)C
0.272358	O=C(Nc1cc(NC(=O)C=2OC=CC2)ccc1)c3cc(c(N)cc3)C
0.272358	O=C(Nc1cc(NC(=O)C=2OC=CC2)ccc1)c3cc(c(N)cc3)C
0.272358	O=C(Nc1cc(NC(=O)C=2OC=CC2)ccc1)c3cc(c(N)cc3)C
0.272358	O=C(Nc1cc(NC(=O)C=2OC=CC2)ccc1)c3cc(c(N)cc3)C
0.272358	O=C(Nc1cc(NC(=O)C=2OC=CC2)ccc1)c3cc(c(N)cc3)C
0.272358	S(CC=1OC(C(=O)Nc2ccc(cc2)C=3N=CNC3)=CC1)C
0.272358	S(CC=1OC(C(=O)Nc2ccc(cc2)C=3N=CNC3)=CC1)C
0.272358	S(CC=1OC(C(=O)Nc2ccc(cc2)C=3N=CNC3)=CC1)C
0.272358	S(CC=1OC(C(=O)Nc2ccc(cc2)C=3N=CNC3)=CC1)C
0.272358	S(CC=1OC(C(=O)Nc2ccc(cc2)C=3N=CNC3)=CC1)C
0.272085	Fc1c(ccc(c1)C(=O)N2CCN(C(=O)C(=O)Nc3c(ccc(NC(=O)C(C)C)c3)C)CC2)C
0.272085	Fc1c(ccc(c1)C(=O)N2CCN(C(=O)C(=O)Nc3c(ccc(NC(=O)C(C)C)c3)C)CC2)C
0.272085	Fc1c(ccc(c1)C(=O)N2CCN(C(=O)C(=O)Nc3c(ccc(NC(=O)C(C)C)c3)C)CC2)C
0.272085	Fc1c(ccc(c1)C(=O)N2CCN(C(=O)C(=O)Nc3c(ccc(NC(=O)C(C)C)c3)C)CC2)C
0.272085	Fc1c(ccc(c1)C(=O)N2CCN(C(=O)C(=O)Nc3c(ccc(NC(=O)C(C)C)c3)C)CC2)C
0.272085	Fc1c(ccc(c1)C(=O)N2CCN(C(=O)C(=O)Nc3c(ccc(NC(=O)C(C)C)c3)C)CC2)C
0.272085	Fc1c(ccc(c1)C(=O)N2CCN(C(=O)C(=O)Nc3c(ccc(NC(=O)C(C)C)c3)C)CC2)C
0.272085	Fc1c(ccc(c1)C(=O)N2CCN(C(=O)C(=O)Nc3c(ccc(NC(=O)C(C)C)c3)C)CC2)C
0.272085	Fc1c(ccc(c1)C(=O)N2CCN(C(=O)C(=O)Nc3c(ccc(NC(=O)C(C)C)c3)C)CC2)C
0.271967	Clc1c(ccc(N)c1)C(=O)Nc2cnccc2
0.271812	S(=O)(=O)(Nc1cc(c(cc1)C(=O)NCc2c(c3cnccc3)cccc2)C)C(F)(F)F
0.271812	S(=O)(=O)(Nc1cc(c(cc1)C(=O)NCc2c(c3cnccc3)cccc2)C)C(F)(F)F
0.271812	S(=O)(=O)(Nc1cc(c(cc1)C(=O)NCc2c(c3cnccc3)cccc2)C)C(F)(F)F
0.271812	S(=O)(=O)(Nc1cc(c(cc1)C(=O)NCc2c(c3cnccc3)cccc2)C)C(F)(F)F
0.271812	S(=O)(=O)(Nc1cc(c(cc1)C(=O)NCc2c(c3cnccc3)cccc2)C)C(F)(F)F
0.271812	S(=O)(=O)(Nc1cc(c(cc1)C(=O)NCc2c(c3cnccc3)cccc2)C)C(F)(F)F
0.271812	S(=O)(=O)(Nc1cc(c(cc1)C(=O)NCc2c(c3cnccc3)cccc2)C)C(F)(F)F
0.271812	S(=O)(=O)(Nc1cc(c(cc1)C(=O)NCc2c(c3cnccc3)cccc2)C)C(F)(F)F
0.271812	S(=O)(=O)(Nc1cc(c(cc1)C(=O)NCc2c(c3cnccc3)cccc2)C)C(F)(F)F
0.271812	S(=O)(=O)(Nc1cc(c(cc1)C(=O)NCc2c(c3cnccc3)cccc2)C)C(F)(F)F
0.271186	S(=O)(=O)(c1ccc(cc1)C(=O)Nc2ccc(Nc3ncccn3)cc2)CCC
0.271186	S(=O)(=O)(c1ccc(cc1)C(=O)Nc2ccc(Nc3ncccn3)cc2)CCC
0.271186	S(=O)(=O)(c1ccc(cc1)C(=O)Nc2ccc(Nc3ncccn3)cc2)CCC
0.271186	S(=O)(=O)(c1ccc(cc1)C(=O)Nc2ccc(Nc3ncccn3)cc2)CCC
0.271186	S(=O)(=O)(c1ccc(cc1)C(=O)Nc2ccc(Nc3ncccn3)cc2)CCC
0.271186	S(=O)(=O)(c1ccc(cc1)C(=O)Nc2ccc(Nc3ncccn3)cc2)CCC
0.271186	Fc1cc(ccc1)C(=O)Nc2c(OC)ccc(NC(=O)C(=O)Nc3ccc(N(C4CCN(CC4)C)C)cc3)c2
0.271186	Fc1cc(ccc1)C(=O)Nc2c(OC)ccc(NC(=O)C(=O)Nc3ccc(N(C4CCN(CC4)C)C)cc3)c2
0.271186	Fc1cc(ccc1)C(=O)Nc2c(OC)ccc(NC(=O)C(=O)Nc3ccc(N(C4CCN(CC4)C)C)cc3)c2
0.271186	Fc1cc(ccc1)C(=O)Nc2c(OC)ccc(NC(=O)C(=O)Nc3ccc(N(C4CCN(CC4)C)C)cc3)c2
0.271186	Fc1cc(ccc1)C(=O)Nc2c(OC)ccc(NC(=O)C(=O)Nc3ccc(N(C4CCN(CC4)C)C)cc3)c2
0.271186	Fc1cc(ccc1)C(=O)Nc2c(OC)ccc(NC(=O)C(=O)Nc3ccc(N(C4CCN(CC4)C)C)cc3)c2
0.271186	Fc1cc(ccc1)C(=O)Nc2c(OC)ccc(NC(=O)C(=O)Nc3ccc(N(C4CCN(CC4)C)C)cc3)c2
0.271186	Fc1cc(ccc1)C(=O)Nc2c(OC)ccc(NC(=O)C(=O)Nc3ccc(N(C4CCN(CC4)C)C)cc3)c2
0.271186	Fc1cc(ccc1)C(=O)Nc2c(OC)ccc(NC(=O)C(=O)Nc3ccc(N(C4CCN(CC4)C)C)cc3)c2
0.271186	Fc1cc(ccc1)C(=O)Nc2c(OC)ccc(NC(=O)C(=O)Nc3ccc(N(C4CCN(CC4)C)C)cc3)c2
0.271186	O=C(Nc1cc(ccc1)C)c2c(NC(=O)CN3CCN(CC=4ON=C(N4)COC)CC3)cccc2
0.271186	O=C(Nc1cc(ccc1)C)c2c(NC(=O)CN3CCN(CC=4ON=C(N4)COC)CC3)cccc2
0.271186	O=C(Nc1cc(ccc1)C)c2c(NC(=O)CN3CCN(CC=4ON=C(N4)COC)CC3)cccc2
0.270968	Clc1nc(c2ccccc2)cc(c1)C(=O)Nc3c(OCC)ccc(S(=O)(=O)N4CCOCC4)c3
0.270968	Clc1nc(c2ccccc2)cc(c1)C(=O)Nc3c(OCC)ccc(S(=O)(=O)N4CCOCC4)c3
0.270968	Clc1nc(c2ccccc2)cc(c1)C(=O)Nc3c(OCC)ccc(S(=O)(=O)N4CCOCC4)c3
0.270968	Clc1nc(c2ccccc2)cc(c1)C(=O)Nc3c(OCC)ccc(S(=O)(=O)N4CCOCC4)c3
0.270968	Clc1nc(c2ccccc2)cc(c1)C(=O)Nc3c(OCC)ccc(S(=O)(=O)N4CCOCC4)c3
0.270968	Clc1nc(c2ccccc2)cc(c1)C(=O)Nc3c(OCC)ccc(S(=O)(=O)N4CCOCC4)c3
0.270968	Clc1nc(c2ccccc2)cc(c1)C(=O)Nc3c(OCC)ccc(S(=O)(=O)N4CCOCC4)c3
0.270968	Clc1nc(c2ccccc2)cc(c1)C(=O)Nc3c(OCC)ccc(S(=O)(=O)N4CCOCC4)c3
0.270968	Clc1nc(c2ccccc2)cc(c1)C(=O)Nc3c(OCC)ccc(S(=O)(=O)N4CCOCC4)c3
0.270968	Clc1nc(c2ccccc2)cc(c1)C(=O)Nc3c(OCC)ccc(S(=O)(=O)N4CCOCC4)c3
0.270833	S(=O)(=O)(Nc1c(ccc(c1)C(=O)Nc2ccccc2)C)c3cc(c([N+]([O-])=O)cc3)C
0.270833	S(=O)(=O)(Nc1c(ccc(c1)C(=O)Nc2ccccc2)C)c3cc(c([N+]([O-])=O)cc3)C
0.270833	S(=O)(=O)(Nc1c(ccc(c1)C(=O)Nc2ccccc2)C)c3cc(c([N+]([O-])=O)cc3)C
0.270833	S(=O)(=O)(Nc1c(ccc(c1)C(=O)Nc2ccccc2)C)c3cc(c([N+]([O-])=O)cc3)C
0.270833	S(=O)(=O)(Nc1c(ccc(c1)C(=O)Nc2ccccc2)C)c3cc(c([N+]([O-])=O)cc3)C
0.270833	S(=O)(=O)(Nc1c(ccc(c1)C(=O)Nc2ccccc2)C)c3cc(c([N+]([O-])=O)cc3)C
0.270833	S(=O)(=O)(Nc1c(ccc(c1)C(=O)Nc2ccccc2)C)c3cc(c([N+]([O-])=O)cc3)C
0.270833	S(=O)(=O)(Nc1c(ccc(c1)C(=O)Nc2ccccc2)C)c3cc(c([N+]([O-])=O)cc3)C
0.270833	Fc1ccc(cc1)C(=O)Nc2ccc(cc2)CNC(=O)C(=O)Nc3cc(ccc3)C4=NC(=CC(=O)N4)CC
0.270833	Fc1ccc(cc1)C(=O)Nc2ccc(cc2)CNC(=O)C(=O)Nc3cc(ccc3)C4=NC(=CC(=O)N4)CC
0.270833	Fc1ccc(cc1)C(=O)Nc2ccc(cc2)CNC(=O)C(=O)Nc3cc(ccc3)C4=NC(=CC(=O)N4)CC
0.270833	Fc1ccc(cc1)C(=O)Nc2ccc(cc2)CNC(=O)C(=O)Nc3cc(ccc3)C4=NC(=CC(=O)N4)CC
0.270833	Fc1ccc(cc1)C(=O)Nc2ccc(cc2)CNC(=O)C(=O)Nc3cc(ccc3)C4=NC(=CC(=O)N4)CC
0.270833	Fc1ccc(cc1)C(=O)Nc2ccc(cc2)CNC(=O)C(=O)Nc3cc(ccc3)C4=NC(=CC(=O)N4)CC
0.270833	Fc1ccc(cc1)C(=O)Nc2ccc(cc2)CNC(=O)C(=O)Nc3cc(ccc3)C4=NC(=CC(=O)N4)CC
0.270833	Fc1ccc(cc1)C(=O)Nc2ccc(cc2)CNC(=O)C(=O)Nc3cc(ccc3)C4=NC(=CC(=O)N4)CC
0.270833	Fc1ccc(cc1)C(=O)Nc2ccc(cc2)CNC(=O)C(=O)Nc3cc(ccc3)C4=NC(=CC(=O)N4)CC
0.270833	Fc1ccc(cc1)C(=O)Nc2ccc(cc2)CNC(=O)C(=O)Nc3cc(ccc3)C4=NC(=CC(=O)N4)CC
0.270833	Clc1c(NC(=O)c2nccnc2)c(Cl)cc(NC(=O)C(=O)NCc3ccc(cc3)CN4CCNCC4)c1
0.270833	Clc1c(NC(=O)c2nccnc2)c(Cl)cc(NC(=O)C(=O)NCc3ccc(cc3)CN4CCNCC4)c1
0.270833	Clc1c(NC(=O)c2nccnc2)c(Cl)cc(NC(=O)C(=O)NCc3ccc(cc3)CN4CCNCC4)c1
0.270833	Clc1c(NC(=O)c2nccnc2)c(Cl)cc(NC(=O)C(=O)NCc3ccc(cc3)CN4CCNCC4)c1
0.270833	Clc1c(NC(=O)c2nccnc2)c(Cl)cc(NC(=O)C(=O)NCc3ccc(cc3)CN4CCNCC4)c1
0.270833	Clc1c(NC(=O)c2nccnc2)c(Cl)cc(NC(=O)C(=O)NCc3ccc(cc3)CN4CCNCC4)c1
0.270833	Clc1c(NC(=O)c2nccnc2)c(Cl)cc(NC(=O)C(=O)NCc3ccc(cc3)CN4CCNCC4)c1
0.270833	Clc1c(NC(=O)c2nccnc2)c(Cl)cc(NC(=O)C(=O)NCc3ccc(cc3)CN4CCNCC4)c1
0.270833	Clc1c(NC(=O)c2nccnc2)c(Cl)cc(NC(=O)C(=O)NCc3ccc(cc3)CN4CCNCC4)c1
0.270833	Clc1c(NC(=O)c2nccnc2)c(Cl)cc(NC(=O)C(=O)NCc3ccc(cc3)CN4CCNCC4)c1
0.269962	O=C(Nc1c(cc(cc1)CN(C)C)C)C=2NC(=CC2)C(C)(C)C
0.269962	O=C(Nc1c(cc(cc1)CN(C)C)C)C=2NC(=CC2)C(C)(C)C
0.269896	S(=O)(=O)(Nc1c(ccc(c1)C(=O)Nc2ccccc2)C)C3=CSC([N+]([O-])=O)=C3
0.269896	S(=O)(=O)(Nc1c(ccc(c1)C(=O)Nc2ccccc2)C)C3=CSC([N+]([O-])=O)=C3
0.269896	S(=O)(=O)(Nc1c(ccc(c1)C(=O)Nc2ccccc2)C)C3=CSC([N+]([O-])=O)=C3
0.269896	S(=O)(=O)(Nc1c(ccc(c1)C(=O)Nc2ccccc2)C)C3=CSC([N+]([O-])=O)=C3
0.269841	O=C(Nc1ccc(cc1)C(=O)NCC(=O)OC)NCc2cc(ccc2)CN3CCCC3
0.269841	O=C(Nc1ccc(cc1)C(=O)NCC(=O)OC)NCc2cc(ccc2)CN3CCCC3
0.269841	O=C(Nc1ccc(cc1)C(=O)NCC(=O)OC)NCc2cc(ccc2)CN3CCCC3
0.269841	O=C(Nc1ccc(cc1)C(=O)NCC(=O)OC)NCc2cc(ccc2)CN3CCCC3
0.269841	O=C(Nc1ccc(cc1)C(=O)NCC(=O)OC)NCc2cc(ccc2)CN3CCCC3
0.269841	O=C(Nc1ccc(cc1)C(=O)NCC(=O)OC)NCc2cc(ccc2)CN3CCCC3
0.269841	O=C(Nc1ccc(cc1)C(=O)NCC(=O)OC)NCc2cc(ccc2)CN3CCCC3
0.269841	O=C(Nc1ccc(cc1)C(=O)NCC(=O)OC)NCc2cc(ccc2)CN3CCCC3
0.269841	O=C(Nc1ccc(cc1)C(=O)NCC(=O)OC)NCc2cc(ccc2)CN3CCCC3
0.269841	O=C(Nc1ccc(cc1)C(=O)NCC(=O)OC)NCc2cc(ccc2)CN3CCCC3
0.269663	O=C(Nc1ncc(cc1)C=2ON=C(N2)CN3CCN(CC3)C)C(C)(C)C
0.269663	O=C(Nc1ncc(cc1)C=2ON=C(N2)CN3CCN(CC3)C)C(C)(C)C
0.269663	O=C(Nc1ncc(cc1)C=2ON=C(N2)CN3CCN(CC3)C)C(C)(C)C
0.269663	O=C(Nc1ncc(cc1)C=2ON=C(N2)CN3CCN(CC3)C)C(C)(C)C
0.269663	O=C(Nc1ncc(cc1)C=2ON=C(N2)CN3CCN(CC3)C)C(C)(C)C
0.269663	O=C(Nc1ncc(cc1)C=2ON=C(N2)CN3CCN(CC3)C)C(C)(C)C
0.269663	O=C(Nc1ncc(cc1)C=2ON=C(N2)CN3CCN(CC3)C)C(C)(C)C
0.269663	O=C(Nc1ncc(cc1)C=2ON=C(N2)CN3CCN(CC3)C)C(C)(C)C
0.269663	O=C(Nc1ncc(cc1)C=2ON=C(N2)CN3CCN(CC3)C)C(C)(C)C
0.269663	O=C(Nc1ncc(cc1)C=2ON=C(N2)CN3CCN(CC3)C)C(C)(C)C
0.269663	O=C(NCc1cc(c2ncccc2)ccc1)c3c(ccc(N)c3)C
0.269663	O=C(NCc1cc(c2ncccc2)ccc1)c3c(ccc(N)c3)C
0.269663	Brc1ccc(cc1)CC(=O)Nc2cc(ccc2)C(=O)NCc3c(ccc(F)c3)C
0.269663	Brc1ccc(cc1)CC(=O)Nc2cc(ccc2)C(=O)NCc3c(ccc(F)c3)C
0.269663	Brc1ccc(cc1)CC(=O)Nc2cc(ccc2)C(=O)NCc3c(ccc(F)c3)C
0.269663	Brc1ccc(cc1)CC(=O)Nc2cc(ccc2)C(=O)NCc3c(ccc(F)c3)C
0.269663	Brc1ccc(cc1)CC(=O)Nc2cc(ccc2)C(=O)NCc3c(ccc(F)c3)C
0.269663	Brc1ccc(cc1)CC(=O)Nc2cc(ccc2)C(=O)NCc3c(ccc(F)c3)C
0.269663	Brc1ccc(cc1)CC(=O)Nc2cc(ccc2)C(=O)NCc3c(ccc(F)c3)C
0.269663	Brc1ccc(cc1)CC(=O)Nc2cc(ccc2)C(=O)NCc3c(ccc(F)c3)C
0.269663	Brc1ccc(cc1)CC(=O)Nc2cc(ccc2)C(=O)NCc3c(ccc(F)c3)C
0.269663	Brc1ccc(cc1)CC(=O)Nc2cc(ccc2)C(=O)NCc3c(ccc(F)c3)C
0.269625	FC(F)(F)c1cc(NC(=O)c2cc(NC(=O)N(C(CC)C)CCO)c(cc2)C)ccc1
0.269625	FC(F)(F)c1cc(NC(=O)c2cc(NC(=O)N(C(CC)C)CCO)c(cc2)C)ccc1
0.269625	FC(F)(F)c1cc(NC(=O)c2cc(NC(=O)N(C(CC)C)CCO)c(cc2)C)ccc1
0.269625	FC(F)(F)c1cc(NC(=O)c2cc(NC(=O)N(C(CC)C)CCO)c(cc2)C)ccc1
0.269625	FC(F)(F)c1cc(NC(=O)c2cc(NC(=O)N(C(CC)C)CCO)c(cc2)C)ccc1
0.269625	FC(F)(F)c1cc(NC(=O)c2cc(NC(=O)N(C(CC)C)CCO)c(cc2)C)ccc1
0.269625	FC(F)(F)c1cc(NC(=O)c2cc(NC(=O)N(C(CC)C)CCO)c(cc2)C)ccc1
0.269625	FC(F)(F)c1cc(NC(=O)c2cc(NC(=O)N(C(CC)C)CCO)c(cc2)C)ccc1
0.269625	FC(F)(F)c1cc(NC(=O)c2cc(NC(=O)N(C(CC)C)CCO)c(cc2)C)ccc1
0.269625	FC(F)(F)c1cc(NC(=O)c2cc(NC(=O)N(C(CC)C)CCO)c(cc2)C)ccc1
0.268775	Fc1cc(ccc1)C(=O)Nc2c(OC)ccc(NC(=O)C=O)c2
0.268775	Fc1cc(ccc1)C(=O)Nc2c(OC)ccc(NC(=O)C=O)c2
0.268775	Fc1cc(ccc1)C(=O)Nc2c(OC)ccc(NC(=O)C=O)c2
0.268775	Fc1cc(ccc1)C(=O)Nc2c(OC)ccc(NC(=O)C=O)c2
0.268775	Fc1cc(ccc1)C(=O)Nc2c(OC)ccc(NC(=O)C=O)c2
0.268775	Fc1cc(ccc1)C(=O)Nc2c(OC)ccc(NC(=O)C=O)c2
0.268775	Fc1cc(ccc1)C(=O)Nc2c(OC)ccc(NC(=O)C=O)c2
0.268775	Fc1cc(ccc1)C(=O)Nc2c(OC)ccc(NC(=O)C=O)c2
0.268293	S1C(=NC(c2cc(OC)c(OC)cc2)=C1)NC(=O)c3c(ccnc3)C
0.268293	S1C(=NC(c2cc(OC)c(OC)cc2)=C1)NC(=O)c3c(ccnc3)C
0.268293	S1C(=NC(c2cc(OC)c(OC)cc2)=C1)NC(=O)c3c(ccnc3)C
0.268293	S1C(=NC(c2cc(OC)c(OC)cc2)=C1)NC(=O)c3c(ccnc3)C
0.268293	S1C(=NC(c2cc(OC)c(OC)cc2)=C1)NC(=O)c3c(ccnc3)C
0.267857	O=C(NC1CCCC1)c2cc(c(NC(=O)C(=O)N3CCC(C=4ON=C(N4)c5ncccc5)CC3)cc2)C
0.267857	O=C(NC1CCCC1)c2cc(c(NC(=O)C(=O)N3CCC(C=4ON=C(N4)c5ncccc5)CC3)cc2)C
0.267857	O=C(NC1CCCC1)c2cc(c(NC(=O)C(=O)N3CCC(C=4ON=C(N4)c5ncccc5)CC3)cc2)C
0.267857	O=C(NC1CCCC1)c2cc(c(NC(=O)C(=O)N3CCC(C=4ON=C(N4)c5ncccc5)CC3)cc2)C
0.267857	O=C(NC1CCCC1)c2cc(c(NC(=O)C(=O)N3CCC(C=4ON=C(N4)c5ncccc5)CC3)cc2)C
0.267857	O=C(NC1CCCC1)c2cc(c(NC(=O)C(=O)N3CCC(C=4ON=C(N4)c5ncccc5)CC3)cc2)C
0.267857	O=C(NC1CCCC1)c2cc(c(NC(=O)C(=O)N3CCC(C=4ON=C(N4)c5ncccc5)CC3)cc2)C
0.267857	O=C(NC1CCCC1)c2cc(c(NC(=O)C(=O)N3CCC(C=4ON=C(N4)c5ncccc5)CC3)cc2)C
0.267857	O=C(NC1CCCC1)c2cc(c(NC(=O)C(=O)N3CCC(C=4ON=C(N4)c5ncccc5)CC3)cc2)C
0.267857	O=C(NC1CCCC1)c2cc(c(NC(=O)C(=O)N3CCC(C=4ON=C(N4)c5ncccc5)CC3)cc2)C
0.267797	O=C1N(C(=O)c2c1cccc2)Cc3ccc(cc3)C(=O)Nc4cc5c(cc4)CN(C5=O)C
0.267797	O=C1OCc2c(N1)ccc(c2)C(=O)Nc3nc(c4cc(OC)cc(OC)c4)ccc3
0.267797	O=C1OCc2c(N1)ccc(c2)C(=O)Nc3nc(c4cc(OC)cc(OC)c4)ccc3
0.267797	O=C1OCc2c(N1)ccc(c2)C(=O)Nc3nc(c4cc(OC)cc(OC)c4)ccc3
0.267797	O=C1OCc2c(N1)ccc(c2)C(=O)Nc3nc(c4cc(OC)cc(OC)c4)ccc3
0.267797	O=C1OCc2c(N1)ccc(c2)C(=O)Nc3nc(c4cc(OC)cc(OC)c4)ccc3
0.267797	O=C1OCc2c(N1)ccc(c2)C(=O)Nc3nc(c4cc(OC)cc(OC)c4)ccc3
0.267797	O=C1OCc2c(N1)ccc(c2)C(=O)Nc3nc(c4cc(OC)cc(OC)c4)ccc3
0.267797	O=C1OCc2c(N1)ccc(c2)C(=O)Nc3nc(c4cc(OC)cc(OC)c4)ccc3
0.267797	O=C1OCc2c(N1)ccc(c2)C(=O)Nc3nc(c4cc(OC)cc(OC)c4)ccc3
0.267797	O=C1OCc2c(N1)ccc(c2)C(=O)Nc3nc(c4cc(OC)cc(OC)c4)ccc3
0.267606	Clc1c(cc(NC(=O)c2ccc(cc2)C3=NOC(=N3)CC(C)(C)C)cc1)CS(=O)C
0.267606	Clc1c(cc(NC(=O)c2ccc(cc2)C3=NOC(=N3)CC(C)(C)C)cc1)CS(=O)C
0.267606	Clc1c(cc(NC(=O)c2ccc(cc2)C3=NOC(=N3)CC(C)(C)C)cc1)CS(=O)C
0.267606	Clc1c(cc(NC(=O)c2ccc(cc2)C3=NOC(=N3)CC(C)(C)C)cc1)CS(=O)C
0.267606	Clc1c(cc(NC(=O)c2ccc(cc2)C3=NOC(=N3)CC(C)(C)C)cc1)CS(=O)C
0.267606	Clc1c(cc(NC(=O)c2ccc(cc2)C3=NOC(=N3)CC(C)(C)C)cc1)CS(=O)C
0.267606	Clc1c(cc(NC(=O)c2ccc(cc2)C3=NOC(=N3)CC(C)(C)C)cc1)CS(=O)C
0.267606	Clc1c(cc(NC(=O)c2ccc(cc2)C3=NOC(=N3)CC(C)(C)C)cc1)CS(=O)C
0.267606	Clc1c(cc(NC(=O)c2ccc(cc2)C3=NOC(=N3)CC(C)(C)C)cc1)CS(=O)C
0.267606	Clc1c(cc(NC(=O)c2ccc(cc2)C3=NOC(=N3)CC(C)(C)C)cc1)CS(=O)C
0.267516	O=C(Nc1c2ncccc2c(c3cnccc3)cc1)c4c(cc(cc4)C)C
0.267516	O=C(Nc1c2ncccc2c(c3cnccc3)cc1)c4c(cc(cc4)C)C
0.267516	O=C(Nc1c2ncccc2c(c3cnccc3)cc1)c4c(cc(cc4)C)C
0.267516	O=C(Nc1c2ncccc2c(c3cnccc3)cc1)c4c(cc(cc4)C)C
0.267516	O=C(Nc1c2ncccc2c(c3cnccc3)cc1)c4c(cc(cc4)C)C
0.267516	O=C(Nc1c2ncccc2c(c3cnccc3)cc1)c4c(cc(cc4)C)C
0.267516	O=C(Nc1c2ncccc2c(c3cnccc3)cc1)c4c(cc(cc4)C)C
0.267516	O=C(Nc1c2ncccc2c(c3cnccc3)cc1)c4c(cc(cc4)C)C
0.267516	O=C(Nc1c2ncccc2c(c3cnccc3)cc1)c4c(cc(cc4)C)C
0.267516	O=C(Nc1c2ncccc2c(c3cnccc3)cc1)c4c(cc(cc4)C)C
0.267477	Brc1cc(NC(=O)c2ccc(OC)cc2)c(cc1)C(=O)N3CCC(C=4ON=C(N4)c5ncccc5)CC3
0.267477	Brc1cc(NC(=O)c2ccc(OC)cc2)c(cc1)C(=O)N3CCC(C=4ON=C(N4)c5ncccc5)CC3
0.267477	Brc1cc(NC(=O)c2ccc(OC)cc2)c(cc1)C(=O)N3CCC(C=4ON=C(N4)c5ncccc5)CC3
0.267477	Brc1cc(NC(=O)c2ccc(OC)cc2)c(cc1)C(=O)N3CCC(C=4ON=C(N4)c5ncccc5)CC3
0.267477	Brc1cc(NC(=O)c2ccc(OC)cc2)c(cc1)C(=O)N3CCC(C=4ON=C(N4)c5ncccc5)CC3
0.267477	Brc1cc(NC(=O)c2ccc(OC)cc2)c(cc1)C(=O)N3CCC(C=4ON=C(N4)c5ncccc5)CC3
0.267477	Brc1cc(NC(=O)c2ccc(OC)cc2)c(cc1)C(=O)N3CCC(C=4ON=C(N4)c5ncccc5)CC3
0.267477	Brc1cc(NC(=O)c2ccc(OC)cc2)c(cc1)C(=O)N3CCC(C=4ON=C(N4)c5ncccc5)CC3
0.267477	Brc1cc(NC(=O)c2ccc(OC)cc2)c(cc1)C(=O)N3CCC(C=4ON=C(N4)c5ncccc5)CC3
0.267477	Brc1cc(NC(=O)c2ccc(OC)cc2)c(cc1)C(=O)N3CCC(C=4ON=C(N4)c5ncccc5)CC3
0.266436	Ic1cc(N2C(C(=O)Nc3cc(NC(=O)NCC)c(cc3)C)=CC=C2)ccc1
0.266436	Ic1cc(N2C(C(=O)Nc3cc(NC(=O)NCC)c(cc3)C)=CC=C2)ccc1
0.266436	Ic1cc(N2C(C(=O)Nc3cc(NC(=O)NCC)c(cc3)C)=CC=C2)ccc1
0.266436	Ic1cc(N2C(C(=O)Nc3cc(NC(=O)NCC)c(cc3)C)=CC=C2)ccc1
0.266436	Ic1cc(N2C(C(=O)Nc3cc(NC(=O)NCC)c(cc3)C)=CC=C2)ccc1
0.266436	Ic1cc(N2C(C(=O)Nc3cc(NC(=O)NCC)c(cc3)C)=CC=C2)ccc1
0.266436	Ic1cc(N2C(C(=O)Nc3cc(NC(=O)NCC)c(cc3)C)=CC=C2)ccc1
0.266436	Ic1cc(N2C(C(=O)Nc3cc(NC(=O)NCC)c(cc3)C)=CC=C2)ccc1
0.266436	Ic1cc(N2C(C(=O)Nc3cc(NC(=O)NCC)c(cc3)C)=CC=C2)ccc1
0.266436	Ic1cc(N2C(C(=O)Nc3cc(NC(=O)NCC)c(cc3)C)=CC=C2)ccc1
0.266436	Clc1ncc(cc1)C(=O)NNC(=O)C(=O)Nc2cc(NC(=O)c3cc(F)ccc3)c(OC)cc2
0.266436	Clc1ncc(cc1)C(=O)NNC(=O)C(=O)Nc2cc(NC(=O)c3cc(F)ccc3)c(OC)cc2
0.266436	Clc1ncc(cc1)C(=O)NNC(=O)C(=O)Nc2cc(NC(=O)c3cc(F)ccc3)c(OC)cc2
0.266436	Clc1ncc(cc1)C(=O)NNC(=O)C(=O)Nc2cc(NC(=O)c3cc(F)ccc3)c(OC)cc2
0.266436	Clc1ncc(cc1)C(=O)NNC(=O)C(=O)Nc2cc(NC(=O)c3cc(F)ccc3)c(OC)cc2
0.266436	Clc1ncc(cc1)C(=O)NNC(=O)C(=O)Nc2cc(NC(=O)c3cc(F)ccc3)c(OC)cc2
0.266436	Clc1ncc(cc1)C(=O)NNC(=O)C(=O)Nc2cc(NC(=O)c3cc(F)ccc3)c(OC)cc2
0.266436	Clc1ncc(cc1)C(=O)NNC(=O)C(=O)Nc2cc(NC(=O)c3cc(F)ccc3)c(OC)cc2
0.266436	Clc1ncc(cc1)C(=O)NNC(=O)C(=O)Nc2cc(NC(=O)c3cc(F)ccc3)c(OC)cc2
0.266436	Clc1ncc(cc1)C(=O)NNC(=O)C(=O)Nc2cc(NC(=O)c3cc(F)ccc3)c(OC)cc2
0.266212	O=C(Nc1c(cc(OCc2cnccc2)cc1)C)C(=O)NCc3c(c4cnccc4)cccc3
0.266212	O=C(Nc1c(cc(OCc2cnccc2)cc1)C)C(=O)NCc3c(c4cnccc4)cccc3
0.266212	O=C(Nc1c(cc(OCc2cnccc2)cc1)C)C(=O)NCc3c(c4cnccc4)cccc3
0.266212	O=C(Nc1c(cc(OCc2cnccc2)cc1)C)C(=O)NCc3c(c4cnccc4)cccc3
0.266212	O=C(Nc1c(cc(OCc2cnccc2)cc1)C)C(=O)NCc3c(c4cnccc4)cccc3
0.266212	O=C(Nc1c(cc(OCc2cnccc2)cc1)C)C(=O)NCc3c(c4cnccc4)cccc3
0.266212	O=C(Nc1c(cc(OCc2cnccc2)cc1)C)C(=O)NCc3c(c4cnccc4)cccc3
0.266212	O=C(Nc1c(cc(OCc2cnccc2)cc1)C)C(=O)NCc3c(c4cnccc4)cccc3
0.266212	O=C(Nc1c(cc(OCc2cnccc2)cc1)C)C(=O)NCc3c(c4cnccc4)cccc3
0.266212	O=C(Nc1c(cc(OCc2cnccc2)cc1)C)C(=O)NCc3c(c4cnccc4)cccc3
0.265385	Fc1c(NC(=O)c2c(ccnc2)C)ccc(c1)C(=O)N
0.265385	Fc1c(NC(=O)c2c(ccnc2)C)ccc(c1)C(=O)N
0.265176	S1C(=NC(=C1)CN2CCN(C(=O)c3cc(c(OC)cc3)c4ncccc4)CC2)c5ccccc5
0.265176	S1C(=NC(=C1)CN2CCN(C(=O)c3cc(c(OC)cc3)c4ncccc4)CC2)c5ccccc5
0.265176	S1C(=NC(=C1)CN2CCN(C(=O)c3cc(c(OC)cc3)c4ncccc4)CC2)c5ccccc5
0.265176	S1C(=NC(=C1)CN2CCN(C(=O)c3cc(c(OC)cc3)c4ncccc4)CC2)c5ccccc5
0.265176	S1C(=NC(=C1)CN2CCN(C(=O)c3cc(c(OC)cc3)c4ncccc4)CC2)c5ccccc5
0.265176	S1C(=NC(=C1)CN2CCN(C(=O)c3cc(c(OC)cc3)c4ncccc4)CC2)c5ccccc5
0.265176	S1C(=NC(=C1)CN2CCN(C(=O)c3cc(c(OC)cc3)c4ncccc4)CC2)c5ccccc5
0.265176	S1C(=NC(=C1)CN2CCN(C(=O)c3cc(c(OC)cc3)c4ncccc4)CC2)c5ccccc5
0.265176	S1C(=NC(=C1)CN2CCN(C(=O)c3cc(c(OC)cc3)c4ncccc4)CC2)c5ccccc5
0.265176	S1C(=NC(=C1)CN2CCN(C(=O)c3cc(c(OC)cc3)c4ncccc4)CC2)c5ccccc5
0.265152	S(=O)(=O)(c1ccc(cc1)C(=O)Nc2nc(c3cc(OC)cc(OC)c3)ccc2)CCC
0.265152	S(=O)(=O)(c1ccc(cc1)C(=O)Nc2nc(c3cc(OC)cc(OC)c3)ccc2)CCC
0.265152	S(=O)(=O)(c1ccc(cc1)C(=O)Nc2nc(c3cc(OC)cc(OC)c3)ccc2)CCC
0.265152	S(=O)(=O)(c1ccc(cc1)C(=O)Nc2nc(c3cc(OC)cc(OC)c3)ccc2)CCC
0.265152	S(=O)(=O)(c1ccc(cc1)C(=O)Nc2nc(c3cc(OC)cc(OC)c3)ccc2)CCC
0.265152	S(=O)(=O)(c1ccc(cc1)C(=O)Nc2nc(c3cc(OC)cc(OC)c3)ccc2)CCC
0.265152	S(=O)(=O)(c1ccc(cc1)C(=O)Nc2nc(c3cc(OC)cc(OC)c3)ccc2)CCC
0.26506	O=C(N1CCOCC1)c2cc(NC(=O)C=O)c(cc2)C
0.26506	O=C(N1CCOCC1)c2cc(NC(=O)C=O)c(cc2)C
0.26506	O=C(N1CCOCC1)c2cc(NC(=O)C=O)c(cc2)C
0.26506	O=C(N1CCOCC1)c2cc(NC(=O)C=O)c(cc2)C
0.26506	O=C(N1CCOCC1)c2cc(NC(=O)C=O)c(cc2)C
0.265018	Brc1ccc(cc1)CC(=O)Nc2cc(ccc2)C(=O)Nc3c(OCc4ncccc4)cccc3
0.265018	Brc1ccc(cc1)CC(=O)Nc2cc(ccc2)C(=O)Nc3c(OCc4ncccc4)cccc3
0.265018	Brc1ccc(cc1)CC(=O)Nc2cc(ccc2)C(=O)Nc3c(OCc4ncccc4)cccc3
0.265018	Brc1ccc(cc1)CC(=O)Nc2cc(ccc2)C(=O)Nc3c(OCc4ncccc4)cccc3
0.265018	Brc1ccc(cc1)CC(=O)Nc2cc(ccc2)C(=O)Nc3c(OCc4ncccc4)cccc3
0.265018	Brc1ccc(cc1)CC(=O)Nc2cc(ccc2)C(=O)Nc3c(OCc4ncccc4)cccc3
0.265018	Brc1ccc(cc1)CC(=O)Nc2cc(ccc2)C(=O)Nc3c(OCc4ncccc4)cccc3
0.265018	Brc1ccc(cc1)CC(=O)Nc2cc(ccc2)C(=O)Nc3c(OCc4ncccc4)cccc3
0.265018	Brc1ccc(cc1)CC(=O)Nc2cc(ccc2)C(=O)Nc3c(OCc4ncccc4)cccc3
0.265018	Brc1ccc(cc1)CC(=O)Nc2cc(ccc2)C(=O)Nc3c(OCc4ncccc4)cccc3
0.264706	Clc1c(SCC)ccc(NC(=O)c2c(F)cc(c3cncnc3)cc2)c1
0.264706	Clc1c(SCC)ccc(NC(=O)c2c(F)cc(c3cncnc3)cc2)c1
0.264706	Clc1c(SCC)ccc(NC(=O)c2c(F)cc(c3cncnc3)cc2)c1
0.264706	Clc1c(SCC)ccc(NC(=O)c2c(F)cc(c3cncnc3)cc2)c1
0.264706	Clc1c(SCC)ccc(NC(=O)c2c(F)cc(c3cncnc3)cc2)c1
0.264706	Clc1c(SCC)ccc(NC(=O)c2c(F)cc(c3cncnc3)cc2)c1
0.264706	Clc1c(SCC)ccc(NC(=O)c2c(F)cc(c3cncnc3)cc2)c1
0.264706	Clc1c(SCC)ccc(NC(=O)c2c(F)cc(c3cncnc3)cc2)c1
0.264706	Clc1c(SCC)ccc(NC(=O)c2c(F)cc(c3cncnc3)cc2)c1
0.264706	Clc1c(SCC)ccc(NC(=O)c2c(F)cc(c3cncnc3)cc2)c1
0.264368	O=C(NCCc1ccc(N2CCN(CC2)C)cc1)c3nc(c4ccc(OC)cc4)ccc3
0.264368	O=C(NCCc1ccc(N2CCN(CC2)C)cc1)c3nc(c4ccc(OC)cc4)ccc3
0.264368	O=C(NCCc1ccc(N2CCN(CC2)C)cc1)c3nc(c4ccc(OC)cc4)ccc3
0.264368	O=C(NCCc1ccc(N2CCN(CC2)C)cc1)c3nc(c4ccc(OC)cc4)ccc3
0.264368	O=C(NCCc1ccc(N2CCN(CC2)C)cc1)c3nc(c4ccc(OC)cc4)ccc3
0.264368	O=C(NCCc1ccc(N2CCN(CC2)C)cc1)c3nc(c4ccc(OC)cc4)ccc3
0.264368	O=C(NCCc1ccc(N2CCN(CC2)C)cc1)c3nc(c4ccc(OC)cc4)ccc3
0.264368	O=C(NCCc1ccc(N2CCN(CC2)C)cc1)c3nc(c4ccc(OC)cc4)ccc3
0.264368	O=C(NCCc1ccc(N2CCN(CC2)C)cc1)c3nc(c4ccc(OC)cc4)ccc3
0.264368	O=C(NCCc1ccc(N2CCN(CC2)C)cc1)c3nc(c4ccc(OC)cc4)ccc3
0.264368	O=C(NCCc1ccc(N2CCN(CC2)C)cc1)c3cc(c(cc3)C)C(=O)C
0.264368	O=C(NCCc1ccc(N2CCN(CC2)C)cc1)c3cc(c(cc3)C)C(=O)C
0.264368	O=C(NCCc1ccc(N2CCN(CC2)C)cc1)c3cc(c(cc3)C)C(=O)C
0.264368	O=C(NCCc1ccc(N2CCN(CC2)C)cc1)c3cc(c(cc3)C)C(=O)C
0.264368	O=C(NCCc1ccc(N2CCN(CC2)C)cc1)c3cc(c(cc3)C)C(=O)C
0.264368	O=C(NCCc1ccc(N2CCN(CC2)C)cc1)c3cc(c(cc3)C)C(=O)C
0.264368	O=C(NCCc1ccc(N2CCN(CC2)C)cc1)c3cc(c(cc3)C)C(=O)C
0.264368	O=C(NCCc1ccc(N2CCN(CC2)C)cc1)c3cc(c(cc3)C)C(=O)C
0.264368	O=C(NCCc1ccc(N2CCN(CC2)C)cc1)c3cc(c(cc3)C)C(=O)C
0.264368	O=C(NCCc1ccc(N2CCN(CC2)C)cc1)c3cc(c(cc3)C)C(=O)C
0.264214	Fc1cc(ccc1)C2=NNC(NC(=O)C(=O)Nc3cc(c(cc3)C)C(=O)N4CCCCC4)=C2
0.264214	Fc1cc(ccc1)C2=NNC(NC(=O)C(=O)Nc3cc(c(cc3)C)C(=O)N4CCCCC4)=C2
0.264214	Fc1cc(ccc1)C2=NNC(NC(=O)C(=O)Nc3cc(c(cc3)C)C(=O)N4CCCCC4)=C2
0.264214	Fc1cc(ccc1)C2=NNC(NC(=O)C(=O)Nc3cc(c(cc3)C)C(=O)N4CCCCC4)=C2
0.264214	Fc1cc(ccc1)C2=NNC(NC(=O)C(=O)Nc3cc(c(cc3)C)C(=O)N4CCCCC4)=C2
0.264214	Fc1cc(ccc1)C2=NNC(NC(=O)C(=O)Nc3cc(c(cc3)C)C(=O)N4CCCCC4)=C2
0.264214	Fc1cc(ccc1)C2=NNC(NC(=O)C(=O)Nc3cc(c(cc3)C)C(=O)N4CCCCC4)=C2
0.264214	Fc1cc(ccc1)C2=NNC(NC(=O)C(=O)Nc3cc(c(cc3)C)C(=O)N4CCCCC4)=C2
0.264214	Fc1cc(ccc1)C2=NNC(NC(=O)C(=O)Nc3cc(c(cc3)C)C(=O)N4CCCCC4)=C2
0.264026	O=C(N1CC(CCC1)C)c2cc(c(NC(=O)C(=O)NCc3ccc(cc3)CN4CCNCC4)cc2)C
0.264026	O=C(N1CC(CCC1)C)c2cc(c(NC(=O)C(=O)NCc3ccc(cc3)CN4CCNCC4)cc2)C
0.263473	Fc1cc2N=C(N(c2cc1)C)c3cc(NC(=O)c4cc(NC(=O)OC)ccc4)c(cc3)C
0.263473	Fc1cc2N=C(N(c2cc1)C)c3cc(NC(=O)c4cc(NC(=O)OC)ccc4)c(cc3)C
0.263473	Fc1cc2N=C(N(c2cc1)C)c3cc(NC(=O)c4cc(NC(=O)OC)ccc4)c(cc3)C
0.263473	Fc1cc2N=C(N(c2cc1)C)c3cc(NC(=O)c4cc(NC(=O)OC)ccc4)c(cc3)C
0.263473	Fc1cc2N=C(N(c2cc1)C)c3cc(NC(=O)c4cc(NC(=O)OC)ccc4)c(cc3)C
0.263473	Fc1cc2N=C(N(c2cc1)C)c3cc(NC(=O)c4cc(NC(=O)OC)ccc4)c(cc3)C
0.263473	Fc1cc2N=C(N(c2cc1)C)c3cc(NC(=O)c4cc(NC(=O)OC)ccc4)c(cc3)C
0.263473	Fc1cc2N=C(N(c2cc1)C)c3cc(NC(=O)c4cc(NC(=O)OC)ccc4)c(cc3)C
0.263473	Fc1cc2N=C(N(c2cc1)C)c3cc(NC(=O)c4cc(NC(=O)OC)ccc4)c(cc3)C
0.263473	Fc1cc2N=C(N(c2cc1)C)c3cc(NC(=O)c4cc(NC(=O)OC)ccc4)c(cc3)C
0.263359	O=C(NCC1CCN(Cc2ccccc2)CC1)c3cc(ncc3)NC4CCC4
0.263359	O=C(NCC1CCN(Cc2ccccc2)CC1)c3cc(ncc3)NC4CCC4
0.263323	S(=O)(=O)(NC1CN(C(=O)C(=O)Nc2c(ccc(c2)C(=O)Nc3cc(ccc3)C(F)(F)F)C)CCC1)C
0.263158	O=C(OC)c1cc(NC(=O)C)c(cc1)C
0.263158	O=C(OC)c1cc(NC(=O)C)c(cc1)C
0.263158	O=C(OC)c1cc(NC(=O)C)c(cc1)C
0.263158	O=C(OC)c1cc(NC(=O)C)c(cc1)C
0.263158	O=C(OC)c1cc(NC(=O)C)c(cc1)C
0.263158	O=C(OC)c1cc(NC(=O)C)c(cc1)C
0.263158	O=C(OC)c1cc(NC(=O)C)c(cc1)C
0.263158	O=C(OC)c1cc(NC(=O)C)c(cc1)C
0.263158	O=C(OC)c1cc(NC(=O)C)c(cc1)C
0.263158	O=C(OC)c1cc(NC(=O)C)c(cc1)C
0.262997	O=C(OCC1c2c(c3c1cccc3)cccc2)NC(C4CC4)CC(=O)Nc5c(ccc(c5)C(=O)Nc6ccccc6)C
0.262997	O=C(OCC1c2c(c3c1cccc3)cccc2)NC(C4CC4)CC(=O)Nc5c(ccc(c5)C(=O)Nc6ccccc6)C
0.262997	O=C(OCC1c2c(c3c1cccc3)cccc2)NC(C4CC4)CC(=O)Nc5c(ccc(c5)C(=O)Nc6ccccc6)C
0.262997	O=C(OCC1c2c(c3c1cccc3)cccc2)NC(C4CC4)CC(=O)Nc5c(ccc(c5)C(=O)Nc6ccccc6)C
0.262997	O=C(OCC1c2c(c3c1cccc3)cccc2)NC(C4CC4)CC(=O)Nc5c(ccc(c5)C(=O)Nc6ccccc6)C
0.262997	O=C(OCC1c2c(c3c1cccc3)cccc2)NC(C4CC4)CC(=O)Nc5c(ccc(c5)C(=O)Nc6ccccc6)C
0.262997	O=C(OCC1c2c(c3c1cccc3)cccc2)NC(C4CC4)CC(=O)Nc5c(ccc(c5)C(=O)Nc6ccccc6)C
0.262997	O=C(OCC1c2c(c3c1cccc3)cccc2)NC(C4CC4)CC(=O)Nc5c(ccc(c5)C(=O)Nc6ccccc6)C
0.262997	O=C(OCC1c2c(c3c1cccc3)cccc2)NC(C4CC4)CC(=O)Nc5c(ccc(c5)C(=O)Nc6ccccc6)C
0.262997	O=C(OCC1c2c(c3c1cccc3)cccc2)NC(C4CC4)CC(=O)Nc5c(ccc(c5)C(=O)Nc6ccccc6)C
0.262963	O=C(Nc1ccc(cc1)CN2CCC(CO)CC2)c3cc4ncccc4cc3
0.262963	O=C(Nc1ccc(cc1)CN2CCC(CO)CC2)c3cc4ncccc4cc3
0.262963	O=C(Nc1ccc(cc1)CN2CCC(CO)CC2)c3cc4ncccc4cc3
0.262963	O=C(Nc1ccc(cc1)CN2CCC(CO)CC2)c3cc4ncccc4cc3
0.262963	O=C(Nc1ccc(cc1)CN2CCC(CO)CC2)c3cc4ncccc4cc3
0.262963	O=C(Nc1ccc(cc1)CN2CCC(CO)CC2)c3cc4ncccc4cc3
0.262963	O=C(Nc1ccc(cc1)CN2CCC(CO)CC2)c3cc4ncccc4cc3
0.262963	O=C(Nc1ccc(cc1)CN2CCC(CO)CC2)c3cc4ncccc4cc3
0.262963	O=C(Nc1ccc(cc1)CN2CCC(CO)CC2)c3cc4ncccc4cc3
0.262963	O=C(Nc1ccc(cc1)CN2CCC(CO)CC2)c3cc4ncccc4cc3
0.262948	O=C(Nc1c(ccc(c1)C=2ON=C(N2)C)C)C=O
0.262948	O=C(Nc1c(ccc(c1)C=2ON=C(N2)C)C)C=O
0.262948	O=C(Nc1c(ccc(c1)C=2ON=C(N2)C)C)C=O
0.262948	O=C(Nc1c(ccc(c1)C=2ON=C(N2)C)C)C=O
0.262948	O=C(Nc1c(ccc(c1)C=2ON=C(N2)C)C)C=O
0.262948	O=C(Nc1c(ccc(c1)C=2ON=C(N2)C)C)C=O
0.262948	O=C(Nc1c(ccc(c1)C=2ON=C(N2)C)C)C=O
0.262948	O=C(Nc1c(ccc(c1)C=2ON=C(N2)C)C)C=O
0.262948	O=C(Nc1c(ccc(c1)C=2ON=C(N2)C)C)C=O
0.262948	O=C(Nc1c(ccc(c1)C=2ON=C(N2)C)C)C=O
0.262948	Brc1c(F)ccc(NC(=O)c2cnc(cc2)C(C)C)c1
0.262948	Brc1c(F)ccc(NC(=O)c2cnc(cc2)C(C)C)c1
0.262948	Brc1c(F)ccc(NC(=O)c2cnc(cc2)C(C)C)c1
0.262948	Brc1c(F)ccc(NC(=O)c2cnc(cc2)C(C)C)c1
0.262948	Brc1c(F)ccc(NC(=O)c2cnc(cc2)C(C)C)c1
0.262948	Brc1c(F)ccc(NC(=O)c2cnc(cc2)C(C)C)c1
0.262948	Brc1c(F)ccc(NC(=O)c2cnc(cc2)C(C)C)c1
0.262948	Brc1c(F)ccc(NC(=O)c2cnc(cc2)C(C)C)c1
0.262948	Brc1c(F)ccc(NC(=O)c2cnc(cc2)C(C)C)c1
0.262948	Brc1c(F)ccc(NC(=O)c2cnc(cc2)C(C)C)c1
0.262774	[O-][N+](=O)c1c(ccc(c1)CNc2cc(NC(=O)C=3OC=CC3)ccc2)C
0.262774	[O-][N+](=O)c1c(ccc(c1)CNc2cc(NC(=O)C=3OC=CC3)ccc2)C
0.262774	[O-][N+](=O)c1c(ccc(c1)CNc2cc(NC(=O)C=3OC=CC3)ccc2)C
0.262774	[O-][N+](=O)c1c(ccc(c1)CNc2cc(NC(=O)C=3OC=CC3)ccc2)C
0.262774	[O-][N+](=O)c1c(ccc(c1)CNc2cc(NC(=O)C=3OC=CC3)ccc2)C
0.262774	[O-][N+](=O)c1c(ccc(c1)CNc2cc(NC(=O)C=3OC=CC3)ccc2)C
0.262774	[O-][N+](=O)c1c(ccc(c1)CNc2cc(NC(=O)C=3OC=CC3)ccc2)C
0.262774	[O-][N+](=O)c1c(ccc(c1)CNc2cc(NC(=O)C=3OC=CC3)ccc2)C
0.262774	[O-][N+](=O)c1c(ccc(c1)CNc2cc(NC(=O)C=3OC=CC3)ccc2)C
0.262774	[O-][N+](=O)c1c(ccc(c1)CNc2cc(NC(=O)C=3OC=CC3)ccc2)C
0.262745	O=C(NC=1NN=C(c2cc(cc(c2)C)C)C1)c3c(cc(cc3)C)C
0.262658	O=C(NC)c1nccc(Oc2c(NC(=O)c3ccc(cc3)C4=NOC(=N4)CC(C)(C)C)ccc(c2)C)c1
[truncated: 8,001 more rows]
