# Supplementary material for: Galileo: Three-dimensional searching in large combinatorial fragment spaces on the example of pharmacophores
Source: J Comput Aided Mol Des. 2022 Nov 24;37(1):1–16. doi: 10.1007/s10822-022-00485-y (PMC10032335; doi:10.1007/s10822-022-00485-y)
Supplement: Supplementary file 4 — Supplementary file 3a [file 10822_2022_485_MOESM3_ESMa.zip › Imatinib_Galileo/15/out_2.csv]

Score	SMILES
0.506667	O=C(Nc1c(ccc(c2cnccc2)c1)C)C(=O)Nc3ccc(cc3)CN4CCN(Cc5ccccc5)CC4
0.506667	O=C(Nc1c(ccc(c2cnccc2)c1)C)C(=O)Nc3ccc(cc3)CN4CCN(Cc5ccccc5)CC4
0.506667	O=C(Nc1c(ccc(c2cnccc2)c1)C)C(=O)Nc3ccc(cc3)CN4CCN(Cc5ccccc5)CC4
0.506667	O=C(Nc1c(ccc(c2cnccc2)c1)C)C(=O)Nc3ccc(cc3)CN4CCN(Cc5ccccc5)CC4
0.506667	O=C(Nc1c(ccc(c2cnccc2)c1)C)C(=O)Nc3ccc(cc3)CN4CCN(Cc5ccccc5)CC4
0.506667	O=C(Nc1c(ccc(c2cnccc2)c1)C)C(=O)Nc3ccc(cc3)CN4CCN(Cc5ccccc5)CC4
0.506667	O=C(Nc1c(ccc(c2cnccc2)c1)C)C(=O)Nc3ccc(cc3)CN4CCN(Cc5ccccc5)CC4
0.506667	O=C(Nc1c(ccc(c2cnccc2)c1)C)C(=O)Nc3ccc(cc3)CN4CCN(Cc5ccccc5)CC4
0.506667	O=C(Nc1c(ccc(c2cnccc2)c1)C)C(=O)Nc3ccc(cc3)CN4CCN(Cc5ccccc5)CC4
0.506667	O=C(Nc1c(ccc(c2cnccc2)c1)C)C(=O)Nc3ccc(cc3)CN4CCN(Cc5ccccc5)CC4
0.482609	O=C(OC(C)(C)C)Nc1c(ccc(c1)C(=O)Nc2ccc(cc2)CN3CCN(CC3)C)C
0.482609	O=C(OC(C)(C)C)Nc1c(ccc(c1)C(=O)Nc2ccc(cc2)CN3CCN(CC3)C)C
0.482609	O=C(OC(C)(C)C)Nc1c(ccc(c1)C(=O)Nc2ccc(cc2)CN3CCN(CC3)C)C
0.482609	O=C(OC(C)(C)C)Nc1c(ccc(c1)C(=O)Nc2ccc(cc2)CN3CCN(CC3)C)C
0.482609	O=C(OC(C)(C)C)Nc1c(ccc(c1)C(=O)Nc2ccc(cc2)CN3CCN(CC3)C)C
0.482609	O=C(OC(C)(C)C)Nc1c(ccc(c1)C(=O)Nc2ccc(cc2)CN3CCN(CC3)C)C
0.482609	O=C(OC(C)(C)C)Nc1c(ccc(c1)C(=O)Nc2ccc(cc2)CN3CCN(CC3)C)C
0.482609	O=C(OC(C)(C)C)Nc1c(ccc(c1)C(=O)Nc2ccc(cc2)CN3CCN(CC3)C)C
0.482609	O=C(OC(C)(C)C)Nc1c(ccc(c1)C(=O)Nc2ccc(cc2)CN3CCN(CC3)C)C
0.482609	O=C(OC(C)(C)C)Nc1c(ccc(c1)C(=O)Nc2ccc(cc2)CN3CCN(CC3)C)C
0.45339	FC(F)(F)c1nc(ncc1)Nc2cc(ccc2)C(=O)Nc3cc(c4cnccc4)ccc3
0.45339	FC(F)(F)c1nc(ncc1)Nc2cc(ccc2)C(=O)Nc3cc(c4cnccc4)ccc3
0.45339	FC(F)(F)c1nc(ncc1)Nc2cc(ccc2)C(=O)Nc3cc(c4cnccc4)ccc3
0.45339	FC(F)(F)c1nc(ncc1)Nc2cc(ccc2)C(=O)Nc3cc(c4cnccc4)ccc3
0.45339	FC(F)(F)c1nc(ncc1)Nc2cc(ccc2)C(=O)Nc3cc(c4cnccc4)ccc3
0.45339	FC(F)(F)c1nc(ncc1)Nc2cc(ccc2)C(=O)Nc3cc(c4cnccc4)ccc3
0.45339	FC(F)(F)c1nc(ncc1)Nc2cc(ccc2)C(=O)Nc3cc(c4cnccc4)ccc3
0.45339	FC(F)(F)c1nc(ncc1)Nc2cc(ccc2)C(=O)Nc3cc(c4cnccc4)ccc3
0.45339	FC(F)(F)c1nc(ncc1)Nc2cc(ccc2)C(=O)Nc3cc(c4cnccc4)ccc3
0.45339	FC(F)(F)c1nc(ncc1)Nc2cc(ccc2)C(=O)Nc3cc(c4cnccc4)ccc3
0.443925	S1C=NC(c2ccc(cc2)C(=O)Nc3ccc(cc3)CN4CCN(CC4)C)=C1
0.443925	S1C=NC(c2ccc(cc2)C(=O)Nc3ccc(cc3)CN4CCN(CC4)C)=C1
0.443925	S1C=NC(c2ccc(cc2)C(=O)Nc3ccc(cc3)CN4CCN(CC4)C)=C1
0.443925	S1C=NC(c2ccc(cc2)C(=O)Nc3ccc(cc3)CN4CCN(CC4)C)=C1
0.443925	S1C=NC(c2ccc(cc2)C(=O)Nc3ccc(cc3)CN4CCN(CC4)C)=C1
0.443925	S1C=NC(c2ccc(cc2)C(=O)Nc3ccc(cc3)CN4CCN(CC4)C)=C1
0.443925	S1C=NC(c2ccc(cc2)C(=O)Nc3ccc(cc3)CN4CCN(CC4)C)=C1
0.443925	S1C=NC(c2ccc(cc2)C(=O)Nc3ccc(cc3)CN4CCN(CC4)C)=C1
0.443925	S1C=NC(c2ccc(cc2)C(=O)Nc3ccc(cc3)CN4CCN(CC4)C)=C1
0.443925	S1C=NC(c2ccc(cc2)C(=O)Nc3ccc(cc3)CN4CCN(CC4)C)=C1
0.441406	FC(F)(F)c1nc(ncc1)Nc2cc(ccc2)C(=O)Nc3c(ccc(c3)C(=O)NCC4CC4)C
0.441406	FC(F)(F)c1nc(ncc1)Nc2cc(ccc2)C(=O)Nc3c(ccc(c3)C(=O)NCC4CC4)C
0.441406	FC(F)(F)c1nc(ncc1)Nc2cc(ccc2)C(=O)Nc3c(ccc(c3)C(=O)NCC4CC4)C
0.441406	FC(F)(F)c1nc(ncc1)Nc2cc(ccc2)C(=O)Nc3c(ccc(c3)C(=O)NCC4CC4)C
0.441406	FC(F)(F)c1nc(ncc1)Nc2cc(ccc2)C(=O)Nc3c(ccc(c3)C(=O)NCC4CC4)C
0.441406	FC(F)(F)c1nc(ncc1)Nc2cc(ccc2)C(=O)Nc3c(ccc(c3)C(=O)NCC4CC4)C
0.441406	FC(F)(F)c1nc(ncc1)Nc2cc(ccc2)C(=O)Nc3c(ccc(c3)C(=O)NCC4CC4)C
0.441406	FC(F)(F)c1nc(ncc1)Nc2cc(ccc2)C(=O)Nc3c(ccc(c3)C(=O)NCC4CC4)C
0.441406	FC(F)(F)c1nc(ncc1)Nc2cc(ccc2)C(=O)Nc3c(ccc(c3)C(=O)NCC4CC4)C
0.441406	FC(F)(F)c1nc(ncc1)Nc2cc(ccc2)C(=O)Nc3c(ccc(c3)C(=O)NCC4CC4)C
0.441176	O=C(OC(C)(C)C)Nc1c(ccc(c1)C(=O)Nc2cc(c3cnccc3)ccc2)C
0.441176	O=C(OC(C)(C)C)Nc1c(ccc(c1)C(=O)Nc2cc(c3cnccc3)ccc2)C
0.441176	O=C(OC(C)(C)C)Nc1c(ccc(c1)C(=O)Nc2cc(c3cnccc3)ccc2)C
0.441176	O=C(OC(C)(C)C)Nc1c(ccc(c1)C(=O)Nc2cc(c3cnccc3)ccc2)C
0.441176	O=C(OC(C)(C)C)Nc1c(ccc(c1)C(=O)Nc2cc(c3cnccc3)ccc2)C
0.441176	O=C(OC(C)(C)C)Nc1c(ccc(c1)C(=O)Nc2cc(c3cnccc3)ccc2)C
0.441176	O=C(OC(C)(C)C)Nc1c(ccc(c1)C(=O)Nc2cc(c3cnccc3)ccc2)C
0.441176	O=C(OC(C)(C)C)Nc1c(ccc(c1)C(=O)Nc2cc(c3cnccc3)ccc2)C
0.441176	O=C(OC(C)(C)C)Nc1c(ccc(c1)C(=O)Nc2cc(c3cnccc3)ccc2)C
0.441176	O=C(OC(C)(C)C)Nc1c(ccc(c1)C(=O)Nc2cc(c3cnccc3)ccc2)C
0.439516	O=C(NNc1nc(c2cnccc2)ccc1)C(=O)Nc3c(ccc(NC(=O)C)c3)C
0.439516	O=C(NNc1nc(c2cnccc2)ccc1)C(=O)Nc3c(ccc(NC(=O)C)c3)C
0.439516	O=C(NNc1nc(c2cnccc2)ccc1)C(=O)Nc3c(ccc(NC(=O)C)c3)C
0.439516	O=C(NNc1nc(c2cnccc2)ccc1)C(=O)Nc3c(ccc(NC(=O)C)c3)C
0.439516	O=C(NNc1nc(c2cnccc2)ccc1)C(=O)Nc3c(ccc(NC(=O)C)c3)C
0.439516	O=C(NNc1nc(c2cnccc2)ccc1)C(=O)Nc3c(ccc(NC(=O)C)c3)C
0.439516	O=C(NNc1nc(c2cnccc2)ccc1)C(=O)Nc3c(ccc(NC(=O)C)c3)C
0.439516	O=C(NNc1nc(c2cnccc2)ccc1)C(=O)Nc3c(ccc(NC(=O)C)c3)C
0.439516	O=C(NNc1nc(c2cnccc2)ccc1)C(=O)Nc3c(ccc(NC(=O)C)c3)C
0.439516	O=C(NNc1nc(c2cnccc2)ccc1)C(=O)Nc3c(ccc(NC(=O)C)c3)C
0.438914	O=C(Nc1ccc(cc1)CN2CCN(CC2)C)c3cnc(cc3)C4=NC=CN4
0.438679	O=C(Nc1ccc(cc1)CN2CCN(CC2)C)c3cc(Nc4ccncc4)ccc3
0.438679	O=C(Nc1ccc(cc1)CN2CCN(CC2)C)c3cc(Nc4ccncc4)ccc3
0.438679	O=C(Nc1ccc(cc1)CN2CCN(CC2)C)c3cc(Nc4ccncc4)ccc3
0.438679	O=C(Nc1ccc(cc1)CN2CCN(CC2)C)c3cc(Nc4ccncc4)ccc3
0.438679	O=C(Nc1ccc(cc1)CN2CCN(CC2)C)c3cc(Nc4ccncc4)ccc3
0.433198	O=C(Nc1c(ccc(OCc2ccccc2)c1)C)c3cnc(c4ccncc4)cc3
0.433198	O=C(Nc1c(ccc(OCc2ccccc2)c1)C)c3cnc(c4ccncc4)cc3
0.433198	O=C(Nc1c(ccc(OCc2ccccc2)c1)C)c3cnc(c4ccncc4)cc3
0.433198	O=C(Nc1c(ccc(OCc2ccccc2)c1)C)c3cnc(c4ccncc4)cc3
0.433198	O=C(Nc1c(ccc(OCc2ccccc2)c1)C)c3cnc(c4ccncc4)cc3
0.433198	O=C(Nc1c(ccc(OCc2ccccc2)c1)C)c3cnc(c4ccncc4)cc3
0.433198	O=C(Nc1c(ccc(OCc2ccccc2)c1)C)c3cnc(c4ccncc4)cc3
0.433198	O=C(Nc1c(ccc(OCc2ccccc2)c1)C)c3cnc(c4ccncc4)cc3
0.433198	O=C(Nc1c(ccc(OCc2ccccc2)c1)C)c3cnc(c4ccncc4)cc3
0.433198	O=C(Nc1c(ccc(OCc2ccccc2)c1)C)c3cnc(c4ccncc4)cc3
0.407692	S(=O)(=O)(Nc1c(cc(cc1)C)C)c2cc(ccc2)C(=O)Nc3ccc(cc3)CN4CCN(CC4)C
0.407692	S(=O)(=O)(Nc1c(cc(cc1)C)C)c2cc(ccc2)C(=O)Nc3ccc(cc3)CN4CCN(CC4)C
0.407692	S(=O)(=O)(Nc1c(cc(cc1)C)C)c2cc(ccc2)C(=O)Nc3ccc(cc3)CN4CCN(CC4)C
0.407692	S(=O)(=O)(Nc1c(cc(cc1)C)C)c2cc(ccc2)C(=O)Nc3ccc(cc3)CN4CCN(CC4)C
0.407692	S(=O)(=O)(Nc1c(cc(cc1)C)C)c2cc(ccc2)C(=O)Nc3ccc(cc3)CN4CCN(CC4)C
0.407692	S(=O)(=O)(Nc1c(cc(cc1)C)C)c2cc(ccc2)C(=O)Nc3ccc(cc3)CN4CCN(CC4)C
0.407692	S(=O)(=O)(Nc1c(cc(cc1)C)C)c2cc(ccc2)C(=O)Nc3ccc(cc3)CN4CCN(CC4)C
0.407692	S(=O)(=O)(Nc1c(cc(cc1)C)C)c2cc(ccc2)C(=O)Nc3ccc(cc3)CN4CCN(CC4)C
0.407692	S(=O)(=O)(Nc1c(cc(cc1)C)C)c2cc(ccc2)C(=O)Nc3ccc(cc3)CN4CCN(CC4)C
0.407692	S(=O)(=O)(Nc1c(cc(cc1)C)C)c2cc(ccc2)C(=O)Nc3ccc(cc3)CN4CCN(CC4)C
0.406639	Clc1c(NC(=O)NC(C)(C)C)cc(cc1)C(=O)Nc2ccc(cc2)CN3CCN(CC3)C
0.406639	Clc1c(NC(=O)NC(C)(C)C)cc(cc1)C(=O)Nc2ccc(cc2)CN3CCN(CC3)C
0.406639	Clc1c(NC(=O)NC(C)(C)C)cc(cc1)C(=O)Nc2ccc(cc2)CN3CCN(CC3)C
0.406639	Clc1c(NC(=O)NC(C)(C)C)cc(cc1)C(=O)Nc2ccc(cc2)CN3CCN(CC3)C
0.404167	O=C(Nc1cc(NC(=O)C(=O)NNc2nc(c3cnccc3)ccc2)ccc1)c4ccccc4
0.404167	O=C(Nc1cc(NC(=O)C(=O)NNc2nc(c3cnccc3)ccc2)ccc1)c4ccccc4
0.404167	O=C(Nc1cc(NC(=O)C(=O)NNc2nc(c3cnccc3)ccc2)ccc1)c4ccccc4
0.404167	O=C(Nc1cc(NC(=O)C(=O)NNc2nc(c3cnccc3)ccc2)ccc1)c4ccccc4
0.404167	O=C(Nc1cc(NC(=O)C(=O)NNc2nc(c3cnccc3)ccc2)ccc1)c4ccccc4
0.404167	O=C(Nc1cc(NC(=O)C(=O)NNc2nc(c3cnccc3)ccc2)ccc1)c4ccccc4
0.404167	O=C(Nc1cc(NC(=O)C(=O)NNc2nc(c3cnccc3)ccc2)ccc1)c4ccccc4
0.404167	O=C(Nc1cc(NC(=O)C(=O)NNc2nc(c3cnccc3)ccc2)ccc1)c4ccccc4
0.404167	O=C(Nc1cc(NC(=O)C(=O)NNc2nc(c3cnccc3)ccc2)ccc1)c4ccccc4
0.404167	O=C(Nc1cc(NC(=O)C(=O)NNc2nc(c3cnccc3)ccc2)ccc1)c4ccccc4
0.397683	O=C(OC(C)(C)C)Nc1c(ccc(c1)C(=O)Nc2cc(ccc2)CN3CCC(CO)CC3)C
0.397683	O=C(OC(C)(C)C)Nc1c(ccc(c1)C(=O)Nc2cc(ccc2)CN3CCC(CO)CC3)C
0.397683	O=C(OC(C)(C)C)Nc1c(ccc(c1)C(=O)Nc2cc(ccc2)CN3CCC(CO)CC3)C
0.397683	O=C(OC(C)(C)C)Nc1c(ccc(c1)C(=O)Nc2cc(ccc2)CN3CCC(CO)CC3)C
0.397683	O=C(OC(C)(C)C)Nc1c(ccc(c1)C(=O)Nc2cc(ccc2)CN3CCC(CO)CC3)C
0.397683	O=C(OC(C)(C)C)Nc1c(ccc(c1)C(=O)Nc2cc(ccc2)CN3CCC(CO)CC3)C
0.397683	O=C(OC(C)(C)C)Nc1c(ccc(c1)C(=O)Nc2cc(ccc2)CN3CCC(CO)CC3)C
0.397683	O=C(OC(C)(C)C)Nc1c(ccc(c1)C(=O)Nc2cc(ccc2)CN3CCC(CO)CC3)C
0.397683	O=C(OC(C)(C)C)Nc1c(ccc(c1)C(=O)Nc2cc(ccc2)CN3CCC(CO)CC3)C
0.397683	O=C(OC(C)(C)C)Nc1c(ccc(c1)C(=O)Nc2cc(ccc2)CN3CCC(CO)CC3)C
0.394309	O=C(Nc1c(ccc(c1)C(=O)NCC2CC2)C)c3cc(ccc3)C4=NNC=C4
0.394309	O=C(Nc1c(ccc(c1)C(=O)NCC2CC2)C)c3cc(ccc3)C4=NNC=C4
0.394309	O=C(Nc1c(ccc(c1)C(=O)NCC2CC2)C)c3cc(ccc3)C4=NNC=C4
0.394309	O=C(Nc1c(ccc(c1)C(=O)NCC2CC2)C)c3cc(ccc3)C4=NNC=C4
0.394309	O=C(Nc1c(ccc(c1)C(=O)NCC2CC2)C)c3cc(ccc3)C4=NNC=C4
0.394309	O=C(Nc1c(ccc(c1)C(=O)NCC2CC2)C)c3cc(ccc3)C4=NNC=C4
0.394309	O=C(Nc1c(ccc(c1)C(=O)NCC2CC2)C)c3cc(ccc3)C4=NNC=C4
0.394309	O=C(Nc1c(ccc(c1)C(=O)NCC2CC2)C)c3cc(ccc3)C4=NNC=C4
0.394309	O=C(Nc1c(ccc(c1)C(=O)NCC2CC2)C)c3cc(ccc3)C4=NNC=C4
0.394309	O=C(Nc1c(ccc(c1)C(=O)NCC2CC2)C)c3cc(ccc3)C4=NNC=C4
0.394052	FC(F)(F)c1nc(ncc1)Nc2cc(ccc2)C(=O)Nc3c(cc(OCCOC)cc3)C
0.394052	FC(F)(F)c1nc(ncc1)Nc2cc(ccc2)C(=O)Nc3c(cc(OCCOC)cc3)C
0.394052	FC(F)(F)c1nc(ncc1)Nc2cc(ccc2)C(=O)Nc3c(cc(OCCOC)cc3)C
0.394052	FC(F)(F)c1nc(ncc1)Nc2cc(ccc2)C(=O)Nc3c(cc(OCCOC)cc3)C
0.394052	FC(F)(F)c1nc(ncc1)Nc2cc(ccc2)C(=O)Nc3c(cc(OCCOC)cc3)C
0.394052	FC(F)(F)c1nc(ncc1)Nc2cc(ccc2)C(=O)Nc3c(cc(OCCOC)cc3)C
0.394052	FC(F)(F)c1nc(ncc1)Nc2cc(ccc2)C(=O)Nc3c(cc(OCCOC)cc3)C
0.394052	FC(F)(F)c1nc(ncc1)Nc2cc(ccc2)C(=O)Nc3c(cc(OCCOC)cc3)C
0.394052	FC(F)(F)c1nc(ncc1)Nc2cc(ccc2)C(=O)Nc3c(cc(OCCOC)cc3)C
0.394052	FC(F)(F)c1nc(ncc1)Nc2cc(ccc2)C(=O)Nc3c(cc(OCCOC)cc3)C
0.392157	O=C(Nc1c(ccc(c2cnccc2)c1)C)c3cc4c(cc3)CCNC4
0.392157	O=C(Nc1c(ccc(c2cnccc2)c1)C)c3cc4c(cc3)CCNC4
0.392157	O=C(Nc1c(ccc(c2cnccc2)c1)C)c3cc4c(cc3)CCNC4
0.392157	O=C(Nc1c(ccc(c2cnccc2)c1)C)c3cc4c(cc3)CCNC4
0.392157	O=C(Nc1c(ccc(c2cnccc2)c1)C)c3cc4c(cc3)CCNC4
0.392157	O=C(Nc1c(ccc(c2cnccc2)c1)C)c3cc4c(cc3)CCNC4
0.392157	O=C(Nc1c(ccc(c2cnccc2)c1)C)c3cc4c(cc3)CCNC4
0.392157	O=C(Nc1c(ccc(c2cnccc2)c1)C)c3cc4c(cc3)CCNC4
0.392157	O=C(Nc1c(ccc(c2cnccc2)c1)C)c3cc4c(cc3)CCNC4
0.392157	O=C(Nc1c(ccc(c2cnccc2)c1)C)c3cc4c(cc3)CCNC4
0.391892	S1C=NC(c2ccc(cc2)C(=O)Nc3cc(c4cnccc4)ccc3)=C1
0.391892	S1C=NC(c2ccc(cc2)C(=O)Nc3cc(c4cnccc4)ccc3)=C1
0.391892	S1C=NC(c2ccc(cc2)C(=O)Nc3cc(c4cnccc4)ccc3)=C1
0.391892	S1C=NC(c2ccc(cc2)C(=O)Nc3cc(c4cnccc4)ccc3)=C1
0.391892	S1C=NC(c2ccc(cc2)C(=O)Nc3cc(c4cnccc4)ccc3)=C1
0.391892	S1C=NC(c2ccc(cc2)C(=O)Nc3cc(c4cnccc4)ccc3)=C1
0.391892	S1C=NC(c2ccc(cc2)C(=O)Nc3cc(c4cnccc4)ccc3)=C1
0.391892	S1C=NC(c2ccc(cc2)C(=O)Nc3cc(c4cnccc4)ccc3)=C1
0.391892	S1C=NC(c2ccc(cc2)C(=O)Nc3cc(c4cnccc4)ccc3)=C1
0.391892	S1C=NC(c2ccc(cc2)C(=O)Nc3cc(c4cnccc4)ccc3)=C1
0.389513	FC(F)(F)c1nc(ncc1)Nc2cc(ccc2)C(=O)NC=3NN=C(c4ccc(cc4)CCC)C3
0.389513	FC(F)(F)c1nc(ncc1)Nc2cc(ccc2)C(=O)NC=3NN=C(c4ccc(cc4)CCC)C3
0.389513	FC(F)(F)c1nc(ncc1)Nc2cc(ccc2)C(=O)NC=3NN=C(c4ccc(cc4)CCC)C3
0.389513	FC(F)(F)c1nc(ncc1)Nc2cc(ccc2)C(=O)NC=3NN=C(c4ccc(cc4)CCC)C3
0.389513	FC(F)(F)c1nc(ncc1)Nc2cc(ccc2)C(=O)NC=3NN=C(c4ccc(cc4)CCC)C3
0.389513	FC(F)(F)c1nc(ncc1)Nc2cc(ccc2)C(=O)NC=3NN=C(c4ccc(cc4)CCC)C3
0.389513	FC(F)(F)c1nc(ncc1)Nc2cc(ccc2)C(=O)NC=3NN=C(c4ccc(cc4)CCC)C3
0.389513	FC(F)(F)c1nc(ncc1)Nc2cc(ccc2)C(=O)NC=3NN=C(c4ccc(cc4)CCC)C3
0.389513	FC(F)(F)c1nc(ncc1)Nc2cc(ccc2)C(=O)NC=3NN=C(c4ccc(cc4)CCC)C3
0.389513	FC(F)(F)c1nc(ncc1)Nc2cc(ccc2)C(=O)NC=3NN=C(c4ccc(cc4)CCC)C3
0.388646	O=C(Nc1cc(c2cnccc2)ccc1)c3cnc(cc3)C4=NC=CN4
0.388646	O=C(Nc1cc(c2cnccc2)ccc1)c3cnc(cc3)C4=NC=CN4
0.388646	O=C(Nc1cc(c2cnccc2)ccc1)c3cnc(cc3)C4=NC=CN4
0.388646	O=C(Nc1cc(c2cnccc2)ccc1)c3cnc(cc3)C4=NC=CN4
0.388646	O=C(Nc1cc(c2cnccc2)ccc1)c3cnc(cc3)C4=NC=CN4
0.388646	O=C(Nc1cc(c2cnccc2)ccc1)c3cnc(cc3)C4=NC=CN4
0.388646	O=C(Nc1cc(c2cnccc2)ccc1)c3cnc(cc3)C4=NC=CN4
0.388646	O=C(Nc1cc(c2cnccc2)ccc1)c3cnc(cc3)C4=NC=CN4
0.388646	O=C(Nc1cc(c2cnccc2)ccc1)c3cnc(cc3)C4=NC=CN4
0.388646	O=C(Nc1cc(c2cnccc2)ccc1)c3cnc(cc3)C4=NC=CN4
0.388186	O=C(Nc1c(ccc(c2cnccc2)c1)C)C(=O)Nc3ccc(cc3)CN(CC)CC
0.388186	O=C(Nc1c(ccc(c2cnccc2)c1)C)C(=O)Nc3ccc(cc3)CN(CC)CC
0.388186	O=C(Nc1c(ccc(c2cnccc2)c1)C)C(=O)Nc3ccc(cc3)CN(CC)CC
0.388112	FC(F)(F)c1nc(ncc1)Nc2cc(ccc2)C(=O)Nc3c(OC)cc(N4CCN(CC4)CC)cc3
0.388112	FC(F)(F)c1nc(ncc1)Nc2cc(ccc2)C(=O)Nc3c(OC)cc(N4CCN(CC4)CC)cc3
0.388112	FC(F)(F)c1nc(ncc1)Nc2cc(ccc2)C(=O)Nc3c(OC)cc(N4CCN(CC4)CC)cc3
0.388112	FC(F)(F)c1nc(ncc1)Nc2cc(ccc2)C(=O)Nc3c(OC)cc(N4CCN(CC4)CC)cc3
0.388112	FC(F)(F)c1nc(ncc1)Nc2cc(ccc2)C(=O)Nc3c(OC)cc(N4CCN(CC4)CC)cc3
0.384314	FC(F)(F)c1nc(ncc1)Nc2cc(ccc2)C(=O)Nc3cc(ccc3)C4=NC(=C(N4)C)C
0.384314	FC(F)(F)c1nc(ncc1)Nc2cc(ccc2)C(=O)Nc3cc(ccc3)C4=NC(=C(N4)C)C
0.384314	FC(F)(F)c1nc(ncc1)Nc2cc(ccc2)C(=O)Nc3cc(ccc3)C4=NC(=C(N4)C)C
0.384314	FC(F)(F)c1nc(ncc1)Nc2cc(ccc2)C(=O)Nc3cc(ccc3)C4=NC(=C(N4)C)C
0.384314	FC(F)(F)c1nc(ncc1)Nc2cc(ccc2)C(=O)Nc3cc(ccc3)C4=NC(=C(N4)C)C
0.384314	FC(F)(F)c1nc(ncc1)Nc2cc(ccc2)C(=O)Nc3cc(ccc3)C4=NC(=C(N4)C)C
0.384314	FC(F)(F)c1nc(ncc1)Nc2cc(ccc2)C(=O)Nc3cc(ccc3)C4=NC(=C(N4)C)C
0.384314	FC(F)(F)c1nc(ncc1)Nc2cc(ccc2)C(=O)Nc3cc(ccc3)C4=NC(=C(N4)C)C
0.384314	FC(F)(F)c1nc(ncc1)Nc2cc(ccc2)C(=O)Nc3cc(ccc3)C4=NC(=C(N4)C)C
0.384314	FC(F)(F)c1nc(ncc1)Nc2cc(ccc2)C(=O)Nc3cc(ccc3)C4=NC(=C(N4)C)C
0.384058	S(c1cc(c(NC(=O)c2cc(Nc3nc(ccn3)C(F)(F)F)ccc2)cc1)C)C(CC)C
0.383621	Ic1c(OC)cc(cc1)C(=O)Nc2ccc(cc2)CN3CCN(CC3)C
0.383621	Ic1c(OC)cc(cc1)C(=O)Nc2ccc(cc2)CN3CCN(CC3)C
0.382609	O=C(Nc1cc(ncc1)c2ccccc2)c3cc(Nc4ncccn4)ccc3
0.382609	O=C(Nc1cc(ncc1)c2ccccc2)c3cc(Nc4ncccn4)ccc3
0.382609	O=C(Nc1cc(ncc1)c2ccccc2)c3cc(Nc4ncccn4)ccc3
0.382609	O=C(Nc1cc(ncc1)c2ccccc2)c3cc(Nc4ncccn4)ccc3
0.382609	O=C(Nc1cc(ncc1)c2ccccc2)c3cc(Nc4ncccn4)ccc3
0.382609	O=C(Nc1cc(ncc1)c2ccccc2)c3cc(Nc4ncccn4)ccc3
0.382609	O=C(Nc1cc(ncc1)c2ccccc2)c3cc(Nc4ncccn4)ccc3
0.382609	O=C(Nc1cc(ncc1)c2ccccc2)c3cc(Nc4ncccn4)ccc3
0.382609	O=C(Nc1cc(ncc1)c2ccccc2)c3cc(Nc4ncccn4)ccc3
0.382609	O=C(Nc1cc(ncc1)c2ccccc2)c3cc(Nc4ncccn4)ccc3
0.382353	FC(F)(F)c1nc(ncc1)Nc2cc(ccc2)C(=O)Nc3c(cccc3)C4=NNC=C4
0.370968	O=C(Nc1cc(ccc1)CN2CC(O)CC2)c3cncc(c4ccc(cc4)C)c3
0.370968	O=C(Nc1cc(ccc1)CN2CC(O)CC2)c3cncc(c4ccc(cc4)C)c3
0.370968	O=C(Nc1cc(ccc1)CN2CC(O)CC2)c3cncc(c4ccc(cc4)C)c3
0.370968	O=C(Nc1cc(ccc1)CN2CC(O)CC2)c3cncc(c4ccc(cc4)C)c3
0.370968	O=C(Nc1cc(ccc1)CN2CC(O)CC2)c3cncc(c4ccc(cc4)C)c3
0.370968	O=C(Nc1cc(ccc1)CN2CC(O)CC2)c3cncc(c4ccc(cc4)C)c3
0.370968	O=C(Nc1cc(ccc1)CN2CC(O)CC2)c3cncc(c4ccc(cc4)C)c3
0.370968	O=C(Nc1cc(ccc1)CN2CC(O)CC2)c3cncc(c4ccc(cc4)C)c3
0.370968	O=C(Nc1cc(ccc1)CN2CC(O)CC2)c3cncc(c4ccc(cc4)C)c3
0.370968	O=C(Nc1cc(ccc1)CN2CC(O)CC2)c3cncc(c4ccc(cc4)C)c3
0.369963	Fc1cc(NC(=O)c2cc(Nc3nc(ccn3)C(F)(F)F)ccc2)c(NC(=O)c4ncccc4)cc1
0.369963	Fc1cc(NC(=O)c2cc(Nc3nc(ccn3)C(F)(F)F)ccc2)c(NC(=O)c4ncccc4)cc1
0.369963	Fc1cc(NC(=O)c2cc(Nc3nc(ccn3)C(F)(F)F)ccc2)c(NC(=O)c4ncccc4)cc1
0.369963	Fc1cc(NC(=O)c2cc(Nc3nc(ccn3)C(F)(F)F)ccc2)c(NC(=O)c4ncccc4)cc1
0.369963	Fc1cc(NC(=O)c2cc(Nc3nc(ccn3)C(F)(F)F)ccc2)c(NC(=O)c4ncccc4)cc1
0.369963	Fc1cc(NC(=O)c2cc(Nc3nc(ccn3)C(F)(F)F)ccc2)c(NC(=O)c4ncccc4)cc1
0.369963	Fc1cc(NC(=O)c2cc(Nc3nc(ccn3)C(F)(F)F)ccc2)c(NC(=O)c4ncccc4)cc1
0.369963	Fc1cc(NC(=O)c2cc(Nc3nc(ccn3)C(F)(F)F)ccc2)c(NC(=O)c4ncccc4)cc1
0.369963	Fc1cc(NC(=O)c2cc(Nc3nc(ccn3)C(F)(F)F)ccc2)c(NC(=O)c4ncccc4)cc1
0.369963	Fc1cc(NC(=O)c2cc(Nc3nc(ccn3)C(F)(F)F)ccc2)c(NC(=O)c4ncccc4)cc1
0.369565	FC(F)(F)c1nc(ncc1)Nc2cc(ccc2)C(=O)Nc3cc(c(OC)cc3)Cc4ccccc4
0.369565	FC(F)(F)c1nc(ncc1)Nc2cc(ccc2)C(=O)Nc3cc(c(OC)cc3)Cc4ccccc4
0.369565	FC(F)(F)c1nc(ncc1)Nc2cc(ccc2)C(=O)Nc3cc(c(OC)cc3)Cc4ccccc4
0.369565	FC(F)(F)c1nc(ncc1)Nc2cc(ccc2)C(=O)Nc3cc(c(OC)cc3)Cc4ccccc4
0.369565	FC(F)(F)c1nc(ncc1)Nc2cc(ccc2)C(=O)Nc3cc(c(OC)cc3)Cc4ccccc4
0.369565	FC(F)(F)c1nc(ncc1)Nc2cc(ccc2)C(=O)Nc3cc(c(OC)cc3)Cc4ccccc4
0.369565	FC(F)(F)c1nc(ncc1)Nc2cc(ccc2)C(=O)Nc3cc(c(OC)cc3)Cc4ccccc4
0.369565	FC(F)(F)c1nc(ncc1)Nc2cc(ccc2)C(=O)Nc3cc(c(OC)cc3)Cc4ccccc4
0.369565	FC(F)(F)c1nc(ncc1)Nc2cc(ccc2)C(=O)Nc3cc(c(OC)cc3)Cc4ccccc4
0.369565	FC(F)(F)c1nc(ncc1)Nc2cc(ccc2)C(=O)Nc3cc(c(OC)cc3)Cc4ccccc4
0.369492	FC(F)(F)c1nc(ncc1)Nc2cc(ccc2)C(=O)Nc3c(cc(cc3)C)C4=NC(=NN4)C5CC5
0.369492	FC(F)(F)c1nc(ncc1)Nc2cc(ccc2)C(=O)Nc3c(cc(cc3)C)C4=NC(=NN4)C5CC5
0.369492	FC(F)(F)c1nc(ncc1)Nc2cc(ccc2)C(=O)Nc3c(cc(cc3)C)C4=NC(=NN4)C5CC5
0.369492	FC(F)(F)c1nc(ncc1)Nc2cc(ccc2)C(=O)Nc3c(cc(cc3)C)C4=NC(=NN4)C5CC5
0.369492	FC(F)(F)c1nc(ncc1)Nc2cc(ccc2)C(=O)Nc3c(cc(cc3)C)C4=NC(=NN4)C5CC5
0.369492	FC(F)(F)c1nc(ncc1)Nc2cc(ccc2)C(=O)Nc3c(cc(cc3)C)C4=NC(=NN4)C5CC5
0.369492	FC(F)(F)c1nc(ncc1)Nc2cc(ccc2)C(=O)Nc3c(cc(cc3)C)C4=NC(=NN4)C5CC5
0.369492	FC(F)(F)c1nc(ncc1)Nc2cc(ccc2)C(=O)Nc3c(cc(cc3)C)C4=NC(=NN4)C5CC5
0.369492	FC(F)(F)c1nc(ncc1)Nc2cc(ccc2)C(=O)Nc3c(cc(cc3)C)C4=NC(=NN4)C5CC5
0.369492	FC(F)(F)c1nc(ncc1)Nc2cc(ccc2)C(=O)Nc3c(cc(cc3)C)C4=NC(=NN4)C5CC5
0.369478	FC(F)(F)c1nc(ncc1)Nc2cc(ccc2)C(=O)Nc3ccc(cc3)C(=O)NCc4ccccc4
0.369403	FC(F)(F)c1nc(ncc1)Nc2cc(ccc2)C(=O)Nc3c(OC)ccc(c3)C(=O)N
0.369403	FC(F)(F)c1nc(ncc1)Nc2cc(ccc2)C(=O)Nc3c(OC)ccc(c3)C(=O)N
0.369403	FC(F)(F)c1nc(ncc1)Nc2cc(ccc2)C(=O)Nc3c(OC)ccc(c3)C(=O)N
0.369403	FC(F)(F)c1nc(ncc1)Nc2cc(ccc2)C(=O)Nc3c(OC)ccc(c3)C(=O)N
0.369403	FC(F)(F)c1nc(ncc1)Nc2cc(ccc2)C(=O)Nc3c(OC)ccc(c3)C(=O)N
0.369403	FC(F)(F)c1nc(ncc1)Nc2cc(ccc2)C(=O)Nc3c(OC)ccc(c3)C(=O)N
0.369231	S(=O)(=O)(N(C)C)c1c(ccc(c1)C(=O)Nc2cc(c3cnccc3)ccc2)C
0.369231	S(=O)(=O)(N(C)C)c1c(ccc(c1)C(=O)Nc2cc(c3cnccc3)ccc2)C
0.369231	S(=O)(=O)(N(C)C)c1c(ccc(c1)C(=O)Nc2cc(c3cnccc3)ccc2)C
0.369231	S(=O)(=O)(N(C)C)c1c(ccc(c1)C(=O)Nc2cc(c3cnccc3)ccc2)C
0.369231	S(=O)(=O)(N(C)C)c1c(ccc(c1)C(=O)Nc2cc(c3cnccc3)ccc2)C
0.369231	S(=O)(=O)(N(C)C)c1c(ccc(c1)C(=O)Nc2cc(c3cnccc3)ccc2)C
0.369231	S(=O)(=O)(N(C)C)c1c(ccc(c1)C(=O)Nc2cc(c3cnccc3)ccc2)C
0.369231	S(=O)(=O)(N(C)C)c1c(ccc(c1)C(=O)Nc2cc(c3cnccc3)ccc2)C
0.369231	S(=O)(=O)(N(C)C)c1c(ccc(c1)C(=O)Nc2cc(c3cnccc3)ccc2)C
0.369231	S(=O)(=O)(N(C)C)c1c(ccc(c1)C(=O)Nc2cc(c3cnccc3)ccc2)C
0.368852	S1C=NC(c2ccc(cc2)C(=O)Nc3c(ccc(c3)C(=O)NCC4CC4)C)=C1
0.368852	S1C=NC(c2ccc(cc2)C(=O)Nc3c(ccc(c3)C(=O)NCC4CC4)C)=C1
0.368852	S1C=NC(c2ccc(cc2)C(=O)Nc3c(ccc(c3)C(=O)NCC4CC4)C)=C1
0.368852	S1C=NC(c2ccc(cc2)C(=O)Nc3c(ccc(c3)C(=O)NCC4CC4)C)=C1
0.368852	S1C=NC(c2ccc(cc2)C(=O)Nc3c(ccc(c3)C(=O)NCC4CC4)C)=C1
0.368852	S1C=NC(c2ccc(cc2)C(=O)Nc3c(ccc(c3)C(=O)NCC4CC4)C)=C1
0.368852	S1C=NC(c2ccc(cc2)C(=O)Nc3c(ccc(c3)C(=O)NCC4CC4)C)=C1
0.368421	O=C(OC(C)(C)C)NCc1cc(c2cc(ccc2)C(=O)Nc3ccc(cc3)CN4CCN(CC4)C)ccc1
0.368421	O=C(OC(C)(C)C)NCc1cc(c2cc(ccc2)C(=O)Nc3ccc(cc3)CN4CCN(CC4)C)ccc1
0.368421	O=C(OC(C)(C)C)NCc1cc(c2cc(ccc2)C(=O)Nc3ccc(cc3)CN4CCN(CC4)C)ccc1
0.368421	O=C(OC(C)(C)C)NCc1cc(c2cc(ccc2)C(=O)Nc3ccc(cc3)CN4CCN(CC4)C)ccc1
0.368421	O=C(OC(C)(C)C)NCc1cc(c2cc(ccc2)C(=O)Nc3ccc(cc3)CN4CCN(CC4)C)ccc1
0.368421	O=C(OC(C)(C)C)NCc1cc(c2cc(ccc2)C(=O)Nc3ccc(cc3)CN4CCN(CC4)C)ccc1
0.368421	O=C(OC(C)(C)C)NCc1cc(c2cc(ccc2)C(=O)Nc3ccc(cc3)CN4CCN(CC4)C)ccc1
0.368421	O=C(OC(C)(C)C)NCc1cc(c2cc(ccc2)C(=O)Nc3ccc(cc3)CN4CCN(CC4)C)ccc1
0.368421	O=C(OC(C)(C)C)NCc1cc(c2cc(ccc2)C(=O)Nc3ccc(cc3)CN4CCN(CC4)C)ccc1
0.368421	O=C(OC(C)(C)C)NCc1cc(c2cc(ccc2)C(=O)Nc3ccc(cc3)CN4CCN(CC4)C)ccc1
0.367347	O=C(Nc1c(ccc(c2cnccc2)c1)C)C3CCN(CCN)CC3
0.367347	O=C(Nc1c(ccc(c2cnccc2)c1)C)C3CCN(CCN)CC3
0.367347	O=C(Nc1c(ccc(c2cnccc2)c1)C)C3CCN(CCN)CC3
0.367347	O=C(Nc1c(ccc(c2cnccc2)c1)C)C3CCN(CCN)CC3
0.367347	O=C(Nc1c(ccc(c2cnccc2)c1)C)C3CCN(CCN)CC3
0.367347	O=C(Nc1c(ccc(c2cnccc2)c1)C)C3CCN(CCN)CC3
0.367347	O=C(Nc1c(ccc(c2cnccc2)c1)C)C3CCN(CCN)CC3
0.367347	O=C(Nc1c(ccc(c2cnccc2)c1)C)C3CCN(CCN)CC3
0.367347	O=C(Nc1c(ccc(c2cnccc2)c1)C)C3CCN(CCN)CC3
0.367347	O=C(Nc1c(ccc(c2cnccc2)c1)C)C3CCN(CCN)CC3
0.365957	Fc1ccc(cc1)C2=NNC(C(=O)Nc3ccc(cc3)CN4CCN(CC4)C)=C2
0.365957	Fc1ccc(cc1)C2=NNC(C(=O)Nc3ccc(cc3)CN4CCN(CC4)C)=C2
0.365672	O=C(Nc1c(ccc(c1)C(=O)NCc2cc(NC(=O)c3cnccc3)ccc2)C)c4cc5OCCOc5cc4
0.365672	O=C(Nc1c(ccc(c1)C(=O)NCc2cc(NC(=O)c3cnccc3)ccc2)C)c4cc5OCCOc5cc4
0.365672	O=C(Nc1c(ccc(c1)C(=O)NCc2cc(NC(=O)c3cnccc3)ccc2)C)c4cc5OCCOc5cc4
0.365672	O=C(Nc1c(ccc(c1)C(=O)NCc2cc(NC(=O)c3cnccc3)ccc2)C)c4cc5OCCOc5cc4
0.365672	O=C(Nc1c(ccc(c1)C(=O)NCc2cc(NC(=O)c3cnccc3)ccc2)C)c4cc5OCCOc5cc4
0.365672	O=C(Nc1c(ccc(c1)C(=O)NCc2cc(NC(=O)c3cnccc3)ccc2)C)c4cc5OCCOc5cc4
0.365672	O=C(Nc1c(ccc(c1)C(=O)NCc2cc(NC(=O)c3cnccc3)ccc2)C)c4cc5OCCOc5cc4
0.365672	O=C(Nc1c(ccc(c1)C(=O)NCc2cc(NC(=O)c3cnccc3)ccc2)C)c4cc5OCCOc5cc4
0.365672	O=C(Nc1c(ccc(c1)C(=O)NCc2cc(NC(=O)c3cnccc3)ccc2)C)c4cc5OCCOc5cc4
0.365672	O=C(Nc1c(ccc(c1)C(=O)NCc2cc(NC(=O)c3cnccc3)ccc2)C)c4cc5OCCOc5cc4
0.363208	O=C(Nc1ccc(cc1)CN2CCN(CC2)C)c3ccc(cc3)CNC(=O)C
0.363208	O=C(Nc1ccc(cc1)CN2CCN(CC2)C)c3ccc(cc3)CNC(=O)C
0.36255	O=C(Nc1c(ccc(c1)C(=O)NCC2CC2)C)c3cnc(cc3)C4=NC=CN4
0.3625	Fc1c(cc(cc1)C(=O)N)C(=O)Nc2ccc(cc2)CN3CCN(CC3)C
0.3625	Fc1c(cc(cc1)C(=O)N)C(=O)Nc2ccc(cc2)CN3CCN(CC3)C
0.3625	Fc1c(cc(cc1)C(=O)N)C(=O)Nc2ccc(cc2)CN3CCN(CC3)C
0.3625	Fc1c(cc(cc1)C(=O)N)C(=O)Nc2ccc(cc2)CN3CCN(CC3)C
0.3625	Fc1c(cc(cc1)C(=O)N)C(=O)Nc2ccc(cc2)CN3CCN(CC3)C
0.3625	Fc1c(cc(cc1)C(=O)N)C(=O)Nc2ccc(cc2)CN3CCN(CC3)C
0.362385	O=C(Nc1ccccc1)c2cc(NC(=O)C)c(cc2)C
0.362385	O=C(Nc1ccccc1)c2cc(NC(=O)C)c(cc2)C
0.362385	O=C(Nc1ccccc1)c2cc(NC(=O)C)c(cc2)C
0.357934	Fc1c(NC(=O)c2cc(Nc3nc(ccn3)C(F)(F)F)ccc2)ccc(c1)C(C)C
0.357934	Fc1c(NC(=O)c2cc(Nc3nc(ccn3)C(F)(F)F)ccc2)ccc(c1)C(C)C
0.357934	Fc1c(NC(=O)c2cc(Nc3nc(ccn3)C(F)(F)F)ccc2)ccc(c1)C(C)C
0.357934	Fc1c(NC(=O)c2cc(Nc3nc(ccn3)C(F)(F)F)ccc2)ccc(c1)C(C)C
0.357934	Fc1c(NC(=O)c2cc(Nc3nc(ccn3)C(F)(F)F)ccc2)ccc(c1)C(C)C
0.357934	Fc1c(NC(=O)c2cc(Nc3nc(ccn3)C(F)(F)F)ccc2)ccc(c1)C(C)C
0.357934	Fc1c(NC(=O)c2cc(Nc3nc(ccn3)C(F)(F)F)ccc2)ccc(c1)C(C)C
0.357934	Fc1c(NC(=O)c2cc(Nc3nc(ccn3)C(F)(F)F)ccc2)ccc(c1)C(C)C
0.357934	Fc1c(NC(=O)c2cc(Nc3nc(ccn3)C(F)(F)F)ccc2)ccc(c1)C(C)C
0.357934	Fc1c(NC(=O)c2cc(Nc3nc(ccn3)C(F)(F)F)ccc2)ccc(c1)C(C)C
0.357692	O=C(NNc1nc(c2cnccc2)ccc1)C(=O)Nc3ccc(OCCCN4CCN(CC4)C)cc3
0.357692	O=C(NNc1nc(c2cnccc2)ccc1)C(=O)Nc3ccc(OCCCN4CCN(CC4)C)cc3
0.357692	O=C(NNc1nc(c2cnccc2)ccc1)C(=O)Nc3ccc(OCCCN4CCN(CC4)C)cc3
0.357692	O=C(NNc1nc(c2cnccc2)ccc1)C(=O)Nc3ccc(OCCCN4CCN(CC4)C)cc3
0.357143	O=C(Nc1ccc(cc1)CN2CCN(CC2)C)c3cc(OCc4cc(ccc4)C)ccc3
0.357143	O=C(Nc1ccc(cc1)CN2CCN(CC2)C)c3cc(OCc4cc(ccc4)C)ccc3
0.357143	O=C(Nc1ccc(cc1)CN2CCN(CC2)C)c3cc(OCc4cc(ccc4)C)ccc3
0.357143	O=C(Nc1ccc(cc1)CN2CCN(CC2)C)c3cc(OCc4cc(ccc4)C)ccc3
0.357143	O=C(Nc1ccc(cc1)CN2CCN(CC2)C)c3cc(OCc4cc(ccc4)C)ccc3
0.356618	S1C(=NC=C1Cc2cc(ccc2)C(=O)Nc3c(ccc(c4cncc(F)c4)c3)C)C
0.356618	S1C(=NC=C1Cc2cc(ccc2)C(=O)Nc3c(ccc(c4cncc(F)c4)c3)C)C
0.356618	S1C(=NC=C1Cc2cc(ccc2)C(=O)Nc3c(ccc(c4cncc(F)c4)c3)C)C
0.356618	S1C(=NC=C1Cc2cc(ccc2)C(=O)Nc3c(ccc(c4cncc(F)c4)c3)C)C
0.356618	S1C(=NC=C1Cc2cc(ccc2)C(=O)Nc3c(ccc(c4cncc(F)c4)c3)C)C
0.356618	S1C(=NC=C1Cc2cc(ccc2)C(=O)Nc3c(ccc(c4cncc(F)c4)c3)C)C
0.356618	S1C(=NC=C1Cc2cc(ccc2)C(=O)Nc3c(ccc(c4cncc(F)c4)c3)C)C
0.356618	S1C(=NC=C1Cc2cc(ccc2)C(=O)Nc3c(ccc(c4cncc(F)c4)c3)C)C
0.356618	S1C(=NC=C1Cc2cc(ccc2)C(=O)Nc3c(ccc(c4cncc(F)c4)c3)C)C
0.356618	S1C(=NC=C1Cc2cc(ccc2)C(=O)Nc3c(ccc(c4cncc(F)c4)c3)C)C
0.355805	O=C(OC(C)(C)C)Nc1c(ccc(c1)C(=O)Nc2cc(ccc2)C3=NOC(O)=N3)C
0.355805	O=C(OC(C)(C)C)Nc1c(ccc(c1)C(=O)Nc2cc(ccc2)C3=NOC(O)=N3)C
0.355805	O=C(OC(C)(C)C)Nc1c(ccc(c1)C(=O)Nc2cc(ccc2)C3=NOC(O)=N3)C
0.355805	O=C(OC(C)(C)C)Nc1c(ccc(c1)C(=O)Nc2cc(ccc2)C3=NOC(O)=N3)C
0.355805	O=C(OC(C)(C)C)Nc1c(ccc(c1)C(=O)Nc2cc(ccc2)C3=NOC(O)=N3)C
0.355805	O=C(OC(C)(C)C)Nc1c(ccc(c1)C(=O)Nc2cc(ccc2)C3=NOC(O)=N3)C
0.355805	O=C(OC(C)(C)C)Nc1c(ccc(c1)C(=O)Nc2cc(ccc2)C3=NOC(O)=N3)C
0.355805	O=C(OC(C)(C)C)Nc1c(ccc(c1)C(=O)Nc2cc(ccc2)C3=NOC(O)=N3)C
0.355805	O=C(OC(C)(C)C)Nc1c(ccc(c1)C(=O)Nc2cc(ccc2)C3=NOC(O)=N3)C
0.355805	O=C(OC(C)(C)C)Nc1c(ccc(c1)C(=O)Nc2cc(ccc2)C3=NOC(O)=N3)C
0.354167	Clc1c(ccc(SC)c1)C(=O)Nc2ccc(cc2)CN3CCN(CC3)C
0.354167	Clc1c(ccc(SC)c1)C(=O)Nc2ccc(cc2)CN3CCN(CC3)C
0.354167	Clc1c(ccc(SC)c1)C(=O)Nc2ccc(cc2)CN3CCN(CC3)C
0.354167	Clc1c(ccc(SC)c1)C(=O)Nc2ccc(cc2)CN3CCN(CC3)C
0.354167	Clc1c(ccc(SC)c1)C(=O)Nc2ccc(cc2)CN3CCN(CC3)C
0.354167	Clc1c(ccc(SC)c1)C(=O)Nc2ccc(cc2)CN3CCN(CC3)C
0.354167	Clc1c(ccc(SC)c1)C(=O)Nc2ccc(cc2)CN3CCN(CC3)C
0.354167	Clc1c(ccc(SC)c1)C(=O)Nc2ccc(cc2)CN3CCN(CC3)C
0.354167	Clc1c(ccc(SC)c1)C(=O)Nc2ccc(cc2)CN3CCN(CC3)C
0.354167	Clc1c(ccc(SC)c1)C(=O)Nc2ccc(cc2)CN3CCN(CC3)C
0.352941	O=C(OCc1ccccc1)NCc2ccc(cc2)C(=O)Nc3cc(c4cnccc4)ccc3
0.352941	O=C(OCc1ccccc1)NCc2ccc(cc2)C(=O)Nc3cc(c4cnccc4)ccc3
0.352941	O=C(OCc1ccccc1)NCc2ccc(cc2)C(=O)Nc3cc(c4cnccc4)ccc3
0.352941	O=C(OCc1ccccc1)NCc2ccc(cc2)C(=O)Nc3cc(c4cnccc4)ccc3
0.352941	O=C(OCc1ccccc1)NCc2ccc(cc2)C(=O)Nc3cc(c4cnccc4)ccc3
0.352941	O=C(OCc1ccccc1)NCc2ccc(cc2)C(=O)Nc3cc(c4cnccc4)ccc3
0.352941	O=C(OCc1ccccc1)NCc2ccc(cc2)C(=O)Nc3cc(c4cnccc4)ccc3
0.352941	O=C(OCc1ccccc1)NCc2ccc(cc2)C(=O)Nc3cc(c4cnccc4)ccc3
0.352941	O=C(OCc1ccccc1)NCc2ccc(cc2)C(=O)Nc3cc(c4cnccc4)ccc3
0.352941	O=C(OCc1ccccc1)NCc2ccc(cc2)C(=O)Nc3cc(c4cnccc4)ccc3
0.35124	FC(F)(F)c1nc(ncc1)Nc2cc(ccc2)C(=O)Nc3cc(cc(c3)CC)CC
0.35124	FC(F)(F)c1nc(ncc1)Nc2cc(ccc2)C(=O)Nc3cc(cc(c3)CC)CC
0.35124	FC(F)(F)c1nc(ncc1)Nc2cc(ccc2)C(=O)Nc3cc(cc(c3)CC)CC
0.35124	FC(F)(F)c1nc(ncc1)Nc2cc(ccc2)C(=O)Nc3cc(cc(c3)CC)CC
0.35124	FC(F)(F)c1nc(ncc1)Nc2cc(ccc2)C(=O)Nc3cc(cc(c3)CC)CC
0.35124	FC(F)(F)c1nc(ncc1)Nc2cc(ccc2)C(=O)Nc3cc(cc(c3)CC)CC
0.35124	FC(F)(F)c1nc(ncc1)Nc2cc(ccc2)C(=O)Nc3cc(cc(c3)CC)CC
0.35124	FC(F)(F)c1nc(ncc1)Nc2cc(ccc2)C(=O)Nc3cc(cc(c3)CC)CC
0.35124	FC(F)(F)c1nc(ncc1)Nc2cc(ccc2)C(=O)Nc3cc(cc(c3)CC)CC
0.35124	FC(F)(F)c1nc(ncc1)Nc2cc(ccc2)C(=O)Nc3cc(cc(c3)CC)CC
0.348485	S(=O)(=O)(Nc1c(c(ccc1)C)C)c2ccc(cc2)C(=O)Nc3cc(c4cnccc4)ccc3
0.348485	S(=O)(=O)(Nc1c(c(ccc1)C)C)c2ccc(cc2)C(=O)Nc3cc(c4cnccc4)ccc3
0.348485	S(=O)(=O)(Nc1c(c(ccc1)C)C)c2ccc(cc2)C(=O)Nc3cc(c4cnccc4)ccc3
0.348485	S(=O)(=O)(Nc1c(c(ccc1)C)C)c2ccc(cc2)C(=O)Nc3cc(c4cnccc4)ccc3
0.348485	S(=O)(=O)(Nc1c(c(ccc1)C)C)c2ccc(cc2)C(=O)Nc3cc(c4cnccc4)ccc3
0.348485	S(=O)(=O)(Nc1c(c(ccc1)C)C)c2ccc(cc2)C(=O)Nc3cc(c4cnccc4)ccc3
0.348485	S(=O)(=O)(Nc1c(c(ccc1)C)C)c2ccc(cc2)C(=O)Nc3cc(c4cnccc4)ccc3
0.348485	S(=O)(=O)(Nc1c(c(ccc1)C)C)c2ccc(cc2)C(=O)Nc3cc(c4cnccc4)ccc3
0.348485	S(=O)(=O)(Nc1c(c(ccc1)C)C)c2ccc(cc2)C(=O)Nc3cc(c4cnccc4)ccc3
0.348485	S(=O)(=O)(Nc1c(c(ccc1)C)C)c2ccc(cc2)C(=O)Nc3cc(c4cnccc4)ccc3
0.348	Fc1c(ccc(NC(=O)c2cnc(c3ccncc3)cc2)c1)C(C)C
0.348	Fc1c(ccc(NC(=O)c2cnc(c3ccncc3)cc2)c1)C(C)C
0.348	Fc1c(ccc(NC(=O)c2cnc(c3ccncc3)cc2)c1)C(C)C
0.348	Fc1c(ccc(NC(=O)c2cnc(c3ccncc3)cc2)c1)C(C)C
0.348	Fc1c(ccc(NC(=O)c2cnc(c3ccncc3)cc2)c1)C(C)C
0.348	Fc1c(ccc(NC(=O)c2cnc(c3ccncc3)cc2)c1)C(C)C
0.348	Fc1c(ccc(NC(=O)c2cnc(c3ccncc3)cc2)c1)C(C)C
0.348	Fc1c(ccc(NC(=O)c2cnc(c3ccncc3)cc2)c1)C(C)C
0.348	Fc1c(ccc(NC(=O)c2cnc(c3ccncc3)cc2)c1)C(C)C
0.348	Fc1c(ccc(NC(=O)c2cnc(c3ccncc3)cc2)c1)C(C)C
0.347826	O=C(OCc1ccccc1)NCc2ccc(cc2)C(=O)Nc3ccc(cc3)CN4CCN(CC4)C
0.347826	O=C(OCc1ccccc1)NCc2ccc(cc2)C(=O)Nc3ccc(cc3)CN4CCN(CC4)C
0.347826	O=C(OCc1ccccc1)NCc2ccc(cc2)C(=O)Nc3ccc(cc3)CN4CCN(CC4)C
0.347826	O=C(OCc1ccccc1)NCc2ccc(cc2)C(=O)Nc3ccc(cc3)CN4CCN(CC4)C
0.347826	O=C(OCc1ccccc1)NCc2ccc(cc2)C(=O)Nc3ccc(cc3)CN4CCN(CC4)C
0.34767	FC(F)(F)c1nc(ncc1)Nc2cc(ccc2)C(=O)NCC3(CCN(Cc4ccccc4)CC3)CC
0.34767	FC(F)(F)c1nc(ncc1)Nc2cc(ccc2)C(=O)NCC3(CCN(Cc4ccccc4)CC3)CC
0.34767	FC(F)(F)c1nc(ncc1)Nc2cc(ccc2)C(=O)NCC3(CCN(Cc4ccccc4)CC3)CC
0.34767	FC(F)(F)c1nc(ncc1)Nc2cc(ccc2)C(=O)NCC3(CCN(Cc4ccccc4)CC3)CC
0.34767	FC(F)(F)c1nc(ncc1)Nc2cc(ccc2)C(=O)NCC3(CCN(Cc4ccccc4)CC3)CC
0.34767	FC(F)(F)c1nc(ncc1)Nc2cc(ccc2)C(=O)NCC3(CCN(Cc4ccccc4)CC3)CC
0.34767	FC(F)(F)c1nc(ncc1)Nc2cc(ccc2)C(=O)NCC3(CCN(Cc4ccccc4)CC3)CC
0.34767	FC(F)(F)c1nc(ncc1)Nc2cc(ccc2)C(=O)NCC3(CCN(Cc4ccccc4)CC3)CC
0.34767	FC(F)(F)c1nc(ncc1)Nc2cc(ccc2)C(=O)NCC3(CCN(Cc4ccccc4)CC3)CC
0.34767	FC(F)(F)c1nc(ncc1)Nc2cc(ccc2)C(=O)NCC3(CCN(Cc4ccccc4)CC3)CC
0.347656	O=C(Nc1cc(c(cc1)C2CCNCC2)C)c3cc(Nc4ncccn4)ccc3
0.347656	O=C(Nc1cc(c(cc1)C2CCNCC2)C)c3cc(Nc4ncccn4)ccc3
0.347656	O=C(Nc1cc(c(cc1)C2CCNCC2)C)c3cc(Nc4ncccn4)ccc3
0.347656	O=C(Nc1cc(c(cc1)C2CCNCC2)C)c3cc(Nc4ncccn4)ccc3
0.347656	O=C(Nc1cc(c(cc1)C2CCNCC2)C)c3cc(Nc4ncccn4)ccc3
0.347656	O=C(Nc1cc(c(cc1)C2CCNCC2)C)c3cc(Nc4ncccn4)ccc3
0.347656	O=C(Nc1cc(c(cc1)C2CCNCC2)C)c3cc(Nc4ncccn4)ccc3
0.347656	O=C(Nc1cc(c(cc1)C2CCNCC2)C)c3cc(Nc4ncccn4)ccc3
0.347656	O=C(Nc1cc(c(cc1)C2CCNCC2)C)c3cc(Nc4ncccn4)ccc3
0.347656	O=C(Nc1cc(c(cc1)C2CCNCC2)C)c3cc(Nc4ncccn4)ccc3
0.347458	O=C(Nc1cc(c2cnccc2)ccc1)c3ccc(N4C(=CC=C4C)C)cc3
0.347458	O=C(Nc1cc(c2cnccc2)ccc1)c3ccc(N4C(=CC=C4C)C)cc3
0.347458	O=C(Nc1cc(c2cnccc2)ccc1)c3ccc(N4C(=CC=C4C)C)cc3
0.347458	O=C(Nc1cc(c2cnccc2)ccc1)c3ccc(N4C(=CC=C4C)C)cc3
0.347458	O=C(Nc1cc(c2cnccc2)ccc1)c3ccc(N4C(=CC=C4C)C)cc3
0.347458	O=C(Nc1cc(c2cnccc2)ccc1)c3ccc(N4C(=CC=C4C)C)cc3
0.347458	O=C(Nc1cc(c2cnccc2)ccc1)c3ccc(N4C(=CC=C4C)C)cc3
0.347458	O=C(Nc1cc(c2cnccc2)ccc1)c3ccc(N4C(=CC=C4C)C)cc3
0.347458	O=C(Nc1cc(c2cnccc2)ccc1)c3ccc(N4C(=CC=C4C)C)cc3
0.347458	O=C(Nc1cc(c2cnccc2)ccc1)c3ccc(N4C(=CC=C4C)C)cc3
0.346939	O=C(Nc1cc(ccc1)CC(=O)N2CCN(CC2)C)c3ccc(NC(=O)Cc4cnccc4)cc3
0.346939	O=C(Nc1cc(ccc1)CC(=O)N2CCN(CC2)C)c3ccc(NC(=O)Cc4cnccc4)cc3
0.346939	O=C(Nc1cc(ccc1)CC(=O)N2CCN(CC2)C)c3ccc(NC(=O)Cc4cnccc4)cc3
0.346939	O=C(Nc1cc(ccc1)CC(=O)N2CCN(CC2)C)c3ccc(NC(=O)Cc4cnccc4)cc3
0.346939	O=C(Nc1cc(ccc1)CC(=O)N2CCN(CC2)C)c3ccc(NC(=O)Cc4cnccc4)cc3
0.346939	O=C(Nc1cc(ccc1)CC(=O)N2CCN(CC2)C)c3ccc(NC(=O)Cc4cnccc4)cc3
0.346939	O=C(Nc1cc(ccc1)CC(=O)N2CCN(CC2)C)c3ccc(NC(=O)Cc4cnccc4)cc3
0.346939	O=C(Nc1cc(ccc1)CC(=O)N2CCN(CC2)C)c3ccc(NC(=O)Cc4cnccc4)cc3
0.346939	O=C(Nc1cc(ccc1)CC(=O)N2CCN(CC2)C)c3ccc(NC(=O)Cc4cnccc4)cc3
0.346939	O=C(Nc1cc(ccc1)CC(=O)N2CCN(CC2)C)c3ccc(NC(=O)Cc4cnccc4)cc3
0.346774	O=C(Nc1cc(c(N2CCCC2)cc1)C)c3ccc(Oc4cnccc4)cc3
0.346774	O=C(Nc1cc(c(N2CCCC2)cc1)C)c3ccc(Oc4cnccc4)cc3
0.346774	O=C(Nc1cc(c(N2CCCC2)cc1)C)c3ccc(Oc4cnccc4)cc3
0.346774	O=C(Nc1cc(c(N2CCCC2)cc1)C)c3ccc(Oc4cnccc4)cc3
0.346774	O=C(Nc1cc(c(N2CCCC2)cc1)C)c3ccc(Oc4cnccc4)cc3
0.346774	O=C(Nc1cc(c(N2CCCC2)cc1)C)c3ccc(Oc4cnccc4)cc3
0.346774	O=C(Nc1cc(c(N2CCCC2)cc1)C)c3ccc(Oc4cnccc4)cc3
0.346774	O=C(Nc1cc(c(N2CCCC2)cc1)C)c3ccc(Oc4cnccc4)cc3
0.346774	O=C(Nc1cc(c(N2CCCC2)cc1)C)c3ccc(Oc4cnccc4)cc3
0.346774	O=C(Nc1cc(c(N2CCCC2)cc1)C)c3ccc(Oc4cnccc4)cc3
0.345833	FC(F)(F)c1nc(ncc1)Nc2cc(ccc2)C(=O)Nc3cc(ccc3)C(=O)Nc4cc(ccc4)C(F)(F)F
0.345833	FC(F)(F)c1nc(ncc1)Nc2cc(ccc2)C(=O)Nc3cc(ccc3)C(=O)Nc4cc(ccc4)C(F)(F)F
0.345833	FC(F)(F)c1nc(ncc1)Nc2cc(ccc2)C(=O)Nc3cc(ccc3)C(=O)Nc4cc(ccc4)C(F)(F)F
0.345833	FC(F)(F)c1nc(ncc1)Nc2cc(ccc2)C(=O)Nc3cc(ccc3)C(=O)Nc4cc(ccc4)C(F)(F)F
0.345833	FC(F)(F)c1nc(ncc1)Nc2cc(ccc2)C(=O)Nc3cc(ccc3)C(=O)Nc4cc(ccc4)C(F)(F)F
0.345833	FC(F)(F)c1nc(ncc1)Nc2cc(ccc2)C(=O)Nc3cc(ccc3)C(=O)Nc4cc(ccc4)C(F)(F)F
0.345833	FC(F)(F)c1nc(ncc1)Nc2cc(ccc2)C(=O)Nc3cc(ccc3)C(=O)Nc4cc(ccc4)C(F)(F)F
0.345833	FC(F)(F)c1nc(ncc1)Nc2cc(ccc2)C(=O)Nc3cc(ccc3)C(=O)Nc4cc(ccc4)C(F)(F)F
0.345833	FC(F)(F)c1nc(ncc1)Nc2cc(ccc2)C(=O)Nc3cc(ccc3)C(=O)Nc4cc(ccc4)C(F)(F)F
0.345833	FC(F)(F)c1nc(ncc1)Nc2cc(ccc2)C(=O)Nc3cc(ccc3)C(=O)Nc4cc(ccc4)C(F)(F)F
0.345588	O=C(Nc1c(OCC)cc(N2CCN(CC2)C)cc1)c3ccc(NC(=O)Cc4cnccc4)cc3
0.345588	O=C(Nc1c(OCC)cc(N2CCN(CC2)C)cc1)c3ccc(NC(=O)Cc4cnccc4)cc3
0.345588	O=C(Nc1c(OCC)cc(N2CCN(CC2)C)cc1)c3ccc(NC(=O)Cc4cnccc4)cc3
0.345588	O=C(Nc1c(OCC)cc(N2CCN(CC2)C)cc1)c3ccc(NC(=O)Cc4cnccc4)cc3
0.345588	O=C(Nc1c(OCC)cc(N2CCN(CC2)C)cc1)c3ccc(NC(=O)Cc4cnccc4)cc3
0.345588	O=C(Nc1c(OCC)cc(N2CCN(CC2)C)cc1)c3ccc(NC(=O)Cc4cnccc4)cc3
0.345588	O=C(Nc1c(OCC)cc(N2CCN(CC2)C)cc1)c3ccc(NC(=O)Cc4cnccc4)cc3
0.345588	O=C(Nc1c(OCC)cc(N2CCN(CC2)C)cc1)c3ccc(NC(=O)Cc4cnccc4)cc3
0.345588	O=C(Nc1c(OCC)cc(N2CCN(CC2)C)cc1)c3ccc(NC(=O)Cc4cnccc4)cc3
0.345588	O=C(Nc1c(OCC)cc(N2CCN(CC2)C)cc1)c3ccc(NC(=O)Cc4cnccc4)cc3
0.34413	Brc1ccc(S(=O)(=O)Nc2cc(ccc2)C(=O)Nc3ccc(cc3)CN4CCN(CC4)C)cc1
0.34413	Brc1ccc(S(=O)(=O)Nc2cc(ccc2)C(=O)Nc3ccc(cc3)CN4CCN(CC4)C)cc1
0.343348	S=C(N)c1ccc(cc1)C(=O)NNc2nc(c3cnccc3)ccc2
0.343348	S=C(N)c1ccc(cc1)C(=O)NNc2nc(c3cnccc3)ccc2
0.343348	S=C(N)c1ccc(cc1)C(=O)NNc2nc(c3cnccc3)ccc2
0.343348	S=C(N)c1ccc(cc1)C(=O)NNc2nc(c3cnccc3)ccc2
0.343348	S=C(N)c1ccc(cc1)C(=O)NNc2nc(c3cnccc3)ccc2
0.343348	S=C(N)c1ccc(cc1)C(=O)NNc2nc(c3cnccc3)ccc2
0.343348	S=C(N)c1ccc(cc1)C(=O)NNc2nc(c3cnccc3)ccc2
0.343348	S=C(N)c1ccc(cc1)C(=O)NNc2nc(c3cnccc3)ccc2
0.343348	S=C(N)c1ccc(cc1)C(=O)NNc2nc(c3cnccc3)ccc2
0.343348	S=C(N)c1ccc(cc1)C(=O)NNc2nc(c3cnccc3)ccc2
0.342007	O=C(N1CCN(CCOC)CC1)C(=O)Nc2c(ccc(c3nccnc3)c2)C
0.341549	FC(F)(F)c1nc(ncc1)Nc2cc(ccc2)C(=O)Nc3cc4c(cc3)CC(CC4)C
0.341549	FC(F)(F)c1nc(ncc1)Nc2cc(ccc2)C(=O)Nc3cc4c(cc3)CC(CC4)C
0.341549	FC(F)(F)c1nc(ncc1)Nc2cc(ccc2)C(=O)Nc3cc4c(cc3)CC(CC4)C
0.341549	FC(F)(F)c1nc(ncc1)Nc2cc(ccc2)C(=O)Nc3cc4c(cc3)CC(CC4)C
0.341549	FC(F)(F)c1nc(ncc1)Nc2cc(ccc2)C(=O)Nc3cc4c(cc3)CC(CC4)C
0.341549	FC(F)(F)c1nc(ncc1)Nc2cc(ccc2)C(=O)Nc3cc4c(cc3)CC(CC4)C
0.341549	FC(F)(F)c1nc(ncc1)Nc2cc(ccc2)C(=O)Nc3cc4c(cc3)CC(CC4)C
0.341549	FC(F)(F)c1nc(ncc1)Nc2cc(ccc2)C(=O)Nc3cc4c(cc3)CC(CC4)C
0.341549	FC(F)(F)c1nc(ncc1)Nc2cc(ccc2)C(=O)Nc3cc4c(cc3)CC(CC4)C
0.341549	FC(F)(F)c1nc(ncc1)Nc2cc(ccc2)C(=O)Nc3cc4c(cc3)CC(CC4)C
0.341365	Ic1c(ccc([N+]([O-])=O)c1)C(=O)Nc2ccc(cc2)CN3CCN(CC3)C
0.341365	Ic1c(ccc([N+]([O-])=O)c1)C(=O)Nc2ccc(cc2)CN3CCN(CC3)C
0.341365	Ic1c(ccc([N+]([O-])=O)c1)C(=O)Nc2ccc(cc2)CN3CCN(CC3)C
0.341365	Ic1c(ccc([N+]([O-])=O)c1)C(=O)Nc2ccc(cc2)CN3CCN(CC3)C
0.341365	Ic1c(ccc([N+]([O-])=O)c1)C(=O)Nc2ccc(cc2)CN3CCN(CC3)C
0.341365	Ic1c(ccc([N+]([O-])=O)c1)C(=O)Nc2ccc(cc2)CN3CCN(CC3)C
0.341365	Ic1c(ccc([N+]([O-])=O)c1)C(=O)Nc2ccc(cc2)CN3CCN(CC3)C
0.341365	Ic1c(ccc([N+]([O-])=O)c1)C(=O)Nc2ccc(cc2)CN3CCN(CC3)C
0.341365	Ic1c(ccc([N+]([O-])=O)c1)C(=O)Nc2ccc(cc2)CN3CCN(CC3)C
0.341365	Ic1c(ccc([N+]([O-])=O)c1)C(=O)Nc2ccc(cc2)CN3CCN(CC3)C
0.341137	S(=O)(=O)(Nc1cc(ccc1)C(=O)NC2=NC(c3ccc([N+]([O-])=O)cc3)=CN2)c4c(ccc(F)c4)C
0.341137	S(=O)(=O)(Nc1cc(ccc1)C(=O)NC2=NC(c3ccc([N+]([O-])=O)cc3)=CN2)c4c(ccc(F)c4)C
0.341137	S(=O)(=O)(Nc1cc(ccc1)C(=O)NC2=NC(c3ccc([N+]([O-])=O)cc3)=CN2)c4c(ccc(F)c4)C
0.341137	S(=O)(=O)(Nc1cc(ccc1)C(=O)NC2=NC(c3ccc([N+]([O-])=O)cc3)=CN2)c4c(ccc(F)c4)C
0.341137	S(=O)(=O)(Nc1cc(ccc1)C(=O)NC2=NC(c3ccc([N+]([O-])=O)cc3)=CN2)c4c(ccc(F)c4)C
0.341137	S(=O)(=O)(Nc1cc(ccc1)C(=O)NC2=NC(c3ccc([N+]([O-])=O)cc3)=CN2)c4c(ccc(F)c4)C
0.341137	S(=O)(=O)(Nc1cc(ccc1)C(=O)NC2=NC(c3ccc([N+]([O-])=O)cc3)=CN2)c4c(ccc(F)c4)C
0.341137	S(=O)(=O)(Nc1cc(ccc1)C(=O)NC2=NC(c3ccc([N+]([O-])=O)cc3)=CN2)c4c(ccc(F)c4)C
0.341137	S(=O)(=O)(Nc1cc(ccc1)C(=O)NC2=NC(c3ccc([N+]([O-])=O)cc3)=CN2)c4c(ccc(F)c4)C
0.341137	S(=O)(=O)(Nc1cc(ccc1)C(=O)NC2=NC(c3ccc([N+]([O-])=O)cc3)=CN2)c4c(ccc(F)c4)C
0.34058	O=C(Nc1c(ccc(c1)C(=O)NCC2(CCN(Cc3ccccc3)CC2)CC)C)NC(C)(C)C
0.34058	O=C(Nc1c(ccc(c1)C(=O)NCC2(CCN(Cc3ccccc3)CC2)CC)C)NC(C)(C)C
0.34058	O=C(Nc1c(ccc(c1)C(=O)NCC2(CCN(Cc3ccccc3)CC2)CC)C)NC(C)(C)C
0.34058	O=C(Nc1c(ccc(c1)C(=O)NCC2(CCN(Cc3ccccc3)CC2)CC)C)NC(C)(C)C
0.34058	O=C(Nc1c(ccc(c1)C(=O)NCC2(CCN(Cc3ccccc3)CC2)CC)C)NC(C)(C)C
0.34058	O=C(Nc1c(ccc(c1)C(=O)NCC2(CCN(Cc3ccccc3)CC2)CC)C)NC(C)(C)C
0.34058	O=C(Nc1c(ccc(c1)C(=O)NCC2(CCN(Cc3ccccc3)CC2)CC)C)NC(C)(C)C
0.34058	O=C(Nc1c(ccc(c1)C(=O)NCC2(CCN(Cc3ccccc3)CC2)CC)C)NC(C)(C)C
0.34058	O=C(Nc1c(ccc(c1)C(=O)NCC2(CCN(Cc3ccccc3)CC2)CC)C)NC(C)(C)C
0.34058	O=C(Nc1c(ccc(c1)C(=O)NCC2(CCN(Cc3ccccc3)CC2)CC)C)NC(C)(C)C
0.340517	S(CC(=O)O)CC(=O)Nc1c(ccc(c2cnccc2)c1)C
0.340517	S(CC(=O)O)CC(=O)Nc1c(ccc(c2cnccc2)c1)C
0.340517	S(CC(=O)O)CC(=O)Nc1c(ccc(c2cnccc2)c1)C
0.340517	S(CC(=O)O)CC(=O)Nc1c(ccc(c2cnccc2)c1)C
0.340517	S(CC(=O)O)CC(=O)Nc1c(ccc(c2cnccc2)c1)C
0.340517	S(CC(=O)O)CC(=O)Nc1c(ccc(c2cnccc2)c1)C
0.340517	S(CC(=O)O)CC(=O)Nc1c(ccc(c2cnccc2)c1)C
0.340517	S(CC(=O)O)CC(=O)Nc1c(ccc(c2cnccc2)c1)C
0.340517	S(CC(=O)O)CC(=O)Nc1c(ccc(c2cnccc2)c1)C
0.340517	S(CC(=O)O)CC(=O)Nc1c(ccc(c2cnccc2)c1)C
0.340502	Fc1cc(c(cc1)C(=O)Nc2ccc(cc2)CN3CCN(CC3)C)C=4N(C=NC4)C
0.340426	O=C1NC(=NC(=C1CCC(=O)Nc2ccc(cc2)CN3CCN(CC3)C)C)c4cnccc4
0.340426	O=C1NC(=NC(=C1CCC(=O)Nc2ccc(cc2)CN3CCN(CC3)C)C)c4cnccc4
0.340426	O=C1NC(=NC(=C1CCC(=O)Nc2ccc(cc2)CN3CCN(CC3)C)C)c4cnccc4
0.340426	O=C(Nc1ccc(cc1)CN2CCN(CC2)C)c3cc(Nc4ncnc5c4cccc5)ccc3
0.340426	O=C(Nc1ccc(cc1)CN2CCN(CC2)C)c3cc(Nc4ncnc5c4cccc5)ccc3
0.340426	O=C(Nc1ccc(cc1)CN2CCN(CC2)C)c3cc(Nc4ncnc5c4cccc5)ccc3
0.340426	O=C(Nc1ccc(cc1)CN2CCN(CC2)C)c3cc(Nc4ncnc5c4cccc5)ccc3
0.340426	O=C(Nc1ccc(cc1)CN2CCN(CC2)C)c3cc(Nc4ncnc5c4cccc5)ccc3
0.340426	O=C(Nc1ccc(cc1)CN2CCN(CC2)C)c3cc(Nc4ncnc5c4cccc5)ccc3
0.340426	O=C(Nc1ccc(cc1)CN2CCN(CC2)C)c3cc(Nc4ncnc5c4cccc5)ccc3
0.340426	O=C(Nc1ccc(cc1)CN2CCN(CC2)C)c3cc(Nc4ncnc5c4cccc5)ccc3
0.340426	O=C(Nc1ccc(cc1)CN2CCN(CC2)C)c3cc(Nc4ncnc5c4cccc5)ccc3
0.340426	O=C(Nc1ccc(cc1)CN2CCN(CC2)C)c3cc(Nc4ncnc5c4cccc5)ccc3
0.338462	O=C(Nc1ccc(cc1)CN2CCN(CC2)C)c3c(NC(=O)C=4OC=CC4)c(ccc3)C
0.338462	O=C(Nc1ccc(cc1)CN2CCN(CC2)C)c3c(NC(=O)C=4OC=CC4)c(ccc3)C
0.338462	O=C(Nc1ccc(cc1)CN2CCN(CC2)C)c3c(NC(=O)C=4OC=CC4)c(ccc3)C
0.338462	O=C(Nc1ccc(cc1)CN2CCN(CC2)C)c3c(NC(=O)C=4OC=CC4)c(ccc3)C
0.338462	O=C(Nc1ccc(cc1)CN2CCN(CC2)C)c3c(NC(=O)C=4OC=CC4)c(ccc3)C
0.338462	O=C(Nc1ccc(cc1)CN2CCN(CC2)C)c3c(NC(=O)C=4OC=CC4)c(ccc3)C
0.338462	O=C(Nc1ccc(cc1)CN2CCN(CC2)C)c3c(NC(=O)C=4OC=CC4)c(ccc3)C
0.338462	O=C(Nc1ccc(cc1)CN2CCN(CC2)C)c3c(NC(=O)C=4OC=CC4)c(ccc3)C
0.338462	O=C(Nc1ccc(cc1)CN2CCN(CC2)C)c3c(NC(=O)C=4OC=CC4)c(ccc3)C
0.338462	O=C(Nc1ccc(cc1)CN2CCN(CC2)C)c3c(NC(=O)C=4OC=CC4)c(ccc3)C
0.337838	O=C(NCC(=O)Nc1ccc(cc1)CN2CCN(CC2)C)c3ccccc3
0.337209	O=C(Nc1cc(c2nc(ccn2)C)ccc1)C(=O)Nc3ccc(OCCCN4CCN(CC4)C)cc3
0.337209	O=C(Nc1cc(c2nc(ccn2)C)ccc1)C(=O)Nc3ccc(OCCCN4CCN(CC4)C)cc3
0.337209	O=C(Nc1cc(c2nc(ccn2)C)ccc1)C(=O)Nc3ccc(OCCCN4CCN(CC4)C)cc3
0.337209	O=C(Nc1cc(c2nc(ccn2)C)ccc1)C(=O)Nc3ccc(OCCCN4CCN(CC4)C)cc3
0.337209	O=C(Nc1cc(c2nc(ccn2)C)ccc1)C(=O)Nc3ccc(OCCCN4CCN(CC4)C)cc3
0.337209	O=C(Nc1cc(c2nc(ccn2)C)ccc1)C(=O)Nc3ccc(OCCCN4CCN(CC4)C)cc3
0.337209	O=C(Nc1cc(c2nc(ccn2)C)ccc1)C(=O)Nc3ccc(OCCCN4CCN(CC4)C)cc3
0.337209	O=C(Nc1cc(c2nc(ccn2)C)ccc1)C(=O)Nc3ccc(OCCCN4CCN(CC4)C)cc3
0.337209	O=C(Nc1cc(c2nc(ccn2)C)ccc1)C(=O)Nc3ccc(OCCCN4CCN(CC4)C)cc3
0.337209	O=C(Nc1cc(c2nc(ccn2)C)ccc1)C(=O)Nc3ccc(OCCCN4CCN(CC4)C)cc3
0.337079	O=C(Nc1ccc(cc1)CN2CCN(CC2)C)C=3N(N=C(c4ccccc4)C3)c5ccccc5
0.337079	O=C(Nc1ccc(cc1)CN2CCN(CC2)C)C=3N(N=C(c4ccccc4)C3)c5ccccc5
0.337079	O=C(Nc1ccc(cc1)CN2CCN(CC2)C)C=3N(N=C(c4ccccc4)C3)c5ccccc5
0.337079	O=C(Nc1ccc(cc1)CN2CCN(CC2)C)C=3N(N=C(c4ccccc4)C3)c5ccccc5
0.337079	O=C(Nc1ccc(cc1)CN2CCN(CC2)C)C=3N(N=C(c4ccccc4)C3)c5ccccc5
0.337079	O=C(Nc1ccc(cc1)CN2CCN(CC2)C)C=3N(N=C(c4ccccc4)C3)c5ccccc5
0.337079	O=C(Nc1ccc(cc1)CN2CCN(CC2)C)C=3N(N=C(c4ccccc4)C3)c5ccccc5
0.337079	O=C(Nc1ccc(cc1)CN2CCN(CC2)C)C=3N(N=C(c4ccccc4)C3)c5ccccc5
0.337079	O=C(Nc1ccc(cc1)CN2CCN(CC2)C)C=3N(N=C(c4ccccc4)C3)c5ccccc5
0.337079	O=C(Nc1ccc(cc1)CN2CCN(CC2)C)C=3N(N=C(c4ccccc4)C3)c5ccccc5
0.336735	Clc1c(cc(NC(=O)c2cc(Nc3nc(ccn3)C(F)(F)F)ccc2)cc1)C(=O)NCC=4SC=CC4
0.336735	Clc1c(cc(NC(=O)c2cc(Nc3nc(ccn3)C(F)(F)F)ccc2)cc1)C(=O)NCC=4SC=CC4
0.336735	Clc1c(cc(NC(=O)c2cc(Nc3nc(ccn3)C(F)(F)F)ccc2)cc1)C(=O)NCC=4SC=CC4
0.336735	Clc1c(cc(NC(=O)c2cc(Nc3nc(ccn3)C(F)(F)F)ccc2)cc1)C(=O)NCC=4SC=CC4
0.336735	Clc1c(cc(NC(=O)c2cc(Nc3nc(ccn3)C(F)(F)F)ccc2)cc1)C(=O)NCC=4SC=CC4
0.336735	Clc1c(cc(NC(=O)c2cc(Nc3nc(ccn3)C(F)(F)F)ccc2)cc1)C(=O)NCC=4SC=CC4
0.336735	Clc1c(cc(NC(=O)c2cc(Nc3nc(ccn3)C(F)(F)F)ccc2)cc1)C(=O)NCC=4SC=CC4
0.336735	Clc1c(cc(NC(=O)c2cc(Nc3nc(ccn3)C(F)(F)F)ccc2)cc1)C(=O)NCC=4SC=CC4
0.336735	Clc1c(cc(NC(=O)c2cc(Nc3nc(ccn3)C(F)(F)F)ccc2)cc1)C(=O)NCC=4SC=CC4
0.336735	Clc1c(cc(NC(=O)c2cc(Nc3nc(ccn3)C(F)(F)F)ccc2)cc1)C(=O)NCC=4SC=CC4
0.336032	O=C(Nc1cnc(OC)cc1)c2cc(NC(=O)c3cc(ccc3)CN4CCOCC4)ccc2
0.336032	O=C(Nc1cnc(OC)cc1)c2cc(NC(=O)c3cc(ccc3)CN4CCOCC4)ccc2
0.336032	O=C(Nc1cnc(OC)cc1)c2cc(NC(=O)c3cc(ccc3)CN4CCOCC4)ccc2
0.336032	O=C(Nc1cnc(OC)cc1)c2cc(NC(=O)c3cc(ccc3)CN4CCOCC4)ccc2
0.336032	O=C(Nc1cnc(OC)cc1)c2cc(NC(=O)c3cc(ccc3)CN4CCOCC4)ccc2
0.336032	O=C(Nc1cnc(OC)cc1)c2cc(NC(=O)c3cc(ccc3)CN4CCOCC4)ccc2
0.336032	O=C(Nc1cnc(OC)cc1)c2cc(NC(=O)c3cc(ccc3)CN4CCOCC4)ccc2
0.336032	O=C(Nc1cnc(OC)cc1)c2cc(NC(=O)c3cc(ccc3)CN4CCOCC4)ccc2
0.336032	O=C(Nc1cnc(OC)cc1)c2cc(NC(=O)c3cc(ccc3)CN4CCOCC4)ccc2
0.336032	O=C(Nc1cnc(OC)cc1)c2cc(NC(=O)c3cc(ccc3)CN4CCOCC4)ccc2
0.334545	O=C1N(C(=O)c2c1cc(cc2)C(=O)Nc3ccc(cc3)CN4CCN(CC4)C)C5CCCCC5
0.333333	O=C(Nc1c(ccc(c2nccnc2)c1)C)C=O
0.333333	O=C(Nc1c(ccc(c2nccnc2)c1)C)C=O
0.333333	O=C(Nc1c(ccc(c2nccnc2)c1)C)C=O
0.333333	O=C(Nc1c(ccc(c2nccnc2)c1)C)C=O
0.333333	O=C(Nc1c(ccc(c2nccnc2)c1)C)C=O
0.333333	O=C(Nc1c(ccc(c2nccnc2)c1)C)C=O
0.333333	O=C(Nc1c(ccc(c2nccnc2)c1)C)C=O
0.333333	O=C(Nc1c(ccc(c2nccnc2)c1)C)C=O
0.333333	O=C(Nc1c(ccc(c2nccnc2)c1)C)C=O
0.333333	O=C(Nc1c(ccc(c2nccnc2)c1)C)C=O
0.333333	S(=O)(=O)(NOC)c1ccc(cc1)C(=O)Nc2ccc(cc2)CN3CCN(CC3)C
0.333333	S(=O)(=O)(NOC)c1ccc(cc1)C(=O)Nc2ccc(cc2)CN3CCN(CC3)C
0.333333	S(=O)(=O)(NOC)c1ccc(cc1)C(=O)Nc2ccc(cc2)CN3CCN(CC3)C
0.332298	FC(F)(F)c1nc(ncc1)Nc2cc(ccc2)C(=O)Nc3c4ncccc4c(c5cnccc5)cc3
0.332298	FC(F)(F)c1nc(ncc1)Nc2cc(ccc2)C(=O)Nc3c4ncccc4c(c5cnccc5)cc3
0.332298	FC(F)(F)c1nc(ncc1)Nc2cc(ccc2)C(=O)Nc3c4ncccc4c(c5cnccc5)cc3
0.332298	FC(F)(F)c1nc(ncc1)Nc2cc(ccc2)C(=O)Nc3c4ncccc4c(c5cnccc5)cc3
0.332298	FC(F)(F)c1nc(ncc1)Nc2cc(ccc2)C(=O)Nc3c4ncccc4c(c5cnccc5)cc3
0.332298	FC(F)(F)c1nc(ncc1)Nc2cc(ccc2)C(=O)Nc3c4ncccc4c(c5cnccc5)cc3
0.332298	FC(F)(F)c1nc(ncc1)Nc2cc(ccc2)C(=O)Nc3c4ncccc4c(c5cnccc5)cc3
0.332298	FC(F)(F)c1nc(ncc1)Nc2cc(ccc2)C(=O)Nc3c4ncccc4c(c5cnccc5)cc3
0.332298	FC(F)(F)c1nc(ncc1)Nc2cc(ccc2)C(=O)Nc3c4ncccc4c(c5cnccc5)cc3
0.332298	FC(F)(F)c1nc(ncc1)Nc2cc(ccc2)C(=O)Nc3c4ncccc4c(c5cnccc5)cc3
0.33218	S1C(C=2N=C(SC2)NC(=O)c3cc(Nc4nc(ccn4)C(F)(F)F)ccc3)=CC=C1C
0.332031	S1C=NC(c2ccc(cc2)C(=O)Nc3c(NC(=O)c4ncccc4)ccc(F)c3)=C1
0.332031	S1C=NC(c2ccc(cc2)C(=O)Nc3c(NC(=O)c4ncccc4)ccc(F)c3)=C1
0.332031	S1C=NC(c2ccc(cc2)C(=O)Nc3c(NC(=O)c4ncccc4)ccc(F)c3)=C1
0.332031	S1C=NC(c2ccc(cc2)C(=O)Nc3c(NC(=O)c4ncccc4)ccc(F)c3)=C1
0.332031	S1C=NC(c2ccc(cc2)C(=O)Nc3c(NC(=O)c4ncccc4)ccc(F)c3)=C1
0.332031	S1C=NC(c2ccc(cc2)C(=O)Nc3c(NC(=O)c4ncccc4)ccc(F)c3)=C1
0.332031	O=C(Nc1c(ccc(OCc2ccccc2)c1)C)C(=O)Nc3ccc(OCCCN4CCN(CC4)C)cc3
0.332031	O=C(Nc1c(ccc(OCc2ccccc2)c1)C)C(=O)Nc3ccc(OCCCN4CCN(CC4)C)cc3
0.332031	O=C(Nc1c(ccc(OCc2ccccc2)c1)C)C(=O)Nc3ccc(OCCCN4CCN(CC4)C)cc3
0.332031	O=C(Nc1c(ccc(OCc2ccccc2)c1)C)C(=O)Nc3ccc(OCCCN4CCN(CC4)C)cc3
0.332031	O=C(Nc1c(ccc(OCc2ccccc2)c1)C)C(=O)Nc3ccc(OCCCN4CCN(CC4)C)cc3
0.332031	O=C(Nc1c(ccc(OCc2ccccc2)c1)C)C(=O)Nc3ccc(OCCCN4CCN(CC4)C)cc3
0.332031	O=C(Nc1c(ccc(OCc2ccccc2)c1)C)C(=O)Nc3ccc(OCCCN4CCN(CC4)C)cc3
0.332031	O=C(Nc1c(ccc(OCc2ccccc2)c1)C)C(=O)Nc3ccc(OCCCN4CCN(CC4)C)cc3
0.332031	O=C(Nc1c(ccc(OCc2ccccc2)c1)C)C(=O)Nc3ccc(OCCCN4CCN(CC4)C)cc3
0.332031	O=C(Nc1c(ccc(OCc2ccccc2)c1)C)C(=O)Nc3ccc(OCCCN4CCN(CC4)C)cc3
0.331984	Brc1c(cc(Cl)c(c1)C)C(=O)Nc2ccc(cc2)CN3CCN(CC3)C
0.330798	Brc1ccc(cc1)C(=O)Nc2cc(NC(=O)Nc3c(cc(OCc4ncccc4)cc3)C)ccc2
0.330798	Brc1ccc(cc1)C(=O)Nc2cc(NC(=O)Nc3c(cc(OCc4ncccc4)cc3)C)ccc2
0.330798	Brc1ccc(cc1)C(=O)Nc2cc(NC(=O)Nc3c(cc(OCc4ncccc4)cc3)C)ccc2
0.330798	Brc1ccc(cc1)C(=O)Nc2cc(NC(=O)Nc3c(cc(OCc4ncccc4)cc3)C)ccc2
0.330798	Brc1ccc(cc1)C(=O)Nc2cc(NC(=O)Nc3c(cc(OCc4ncccc4)cc3)C)ccc2
0.330798	Brc1ccc(cc1)C(=O)Nc2cc(NC(=O)Nc3c(cc(OCc4ncccc4)cc3)C)ccc2
0.330798	Brc1ccc(cc1)C(=O)Nc2cc(NC(=O)Nc3c(cc(OCc4ncccc4)cc3)C)ccc2
0.330798	Brc1ccc(cc1)C(=O)Nc2cc(NC(=O)Nc3c(cc(OCc4ncccc4)cc3)C)ccc2
0.330798	Brc1ccc(cc1)C(=O)Nc2cc(NC(=O)Nc3c(cc(OCc4ncccc4)cc3)C)ccc2
0.330798	Brc1ccc(cc1)C(=O)Nc2cc(NC(=O)Nc3c(cc(OCc4ncccc4)cc3)C)ccc2
0.330769	[O-][N+](=O)c1ncc(c(c1)C)C(=O)Nc2ccc(cc2)CN3CCN(CC3)C
0.330769	[O-][N+](=O)c1ncc(c(c1)C)C(=O)Nc2ccc(cc2)CN3CCN(CC3)C
0.330769	[O-][N+](=O)c1ncc(c(c1)C)C(=O)Nc2ccc(cc2)CN3CCN(CC3)C
0.330769	[O-][N+](=O)c1ncc(c(c1)C)C(=O)Nc2ccc(cc2)CN3CCN(CC3)C
0.330769	[O-][N+](=O)c1ncc(c(c1)C)C(=O)Nc2ccc(cc2)CN3CCN(CC3)C
0.330769	[O-][N+](=O)c1ncc(c(c1)C)C(=O)Nc2ccc(cc2)CN3CCN(CC3)C
0.330769	[O-][N+](=O)c1ncc(c(c1)C)C(=O)Nc2ccc(cc2)CN3CCN(CC3)C
0.330769	[O-][N+](=O)c1ncc(c(c1)C)C(=O)Nc2ccc(cc2)CN3CCN(CC3)C
0.330769	[O-][N+](=O)c1ncc(c(c1)C)C(=O)Nc2ccc(cc2)CN3CCN(CC3)C
0.330769	[O-][N+](=O)c1ncc(c(c1)C)C(=O)Nc2ccc(cc2)CN3CCN(CC3)C
0.329365	S1C=NC(c2ccc(cc2)C(=O)Nc3c(cc(OCCOC)cc3)C)=C1
0.329365	S1C=NC(c2ccc(cc2)C(=O)Nc3c(cc(OCCOC)cc3)C)=C1
0.329268	O=C(Nc1cc(OCc2cnccc2)ccc1)c3cncc(c4ccc(cc4)C)c3
0.329268	O=C(Nc1cc(OCc2cnccc2)ccc1)c3cncc(c4ccc(cc4)C)c3
0.329268	O=C(Nc1cc(OCc2cnccc2)ccc1)c3cncc(c4ccc(cc4)C)c3
0.329167	O=C(Nc1ccc(cc1)CN2CCN(CC2)C)CCCc3c(ccc(c3)C)C
0.329167	O=C(Nc1ccc(cc1)CN2CCN(CC2)C)CCCc3c(ccc(c3)C)C
0.329167	O=C(Nc1ccc(cc1)CN2CCN(CC2)C)CCCc3c(ccc(c3)C)C
0.329167	O=C(Nc1ccc(cc1)CN2CCN(CC2)C)CCCc3c(ccc(c3)C)C
0.329167	O=C(Nc1ccc(cc1)CN2CCN(CC2)C)CCCc3c(ccc(c3)C)C
0.329167	O=C(Nc1ccc(cc1)CN2CCN(CC2)C)CCCc3c(ccc(c3)C)C
0.329167	O=C(Nc1ccc(cc1)CN2CCN(CC2)C)CCCc3c(ccc(c3)C)C
0.329167	O=C(Nc1ccc(cc1)CN2CCN(CC2)C)CCCc3c(ccc(c3)C)C
0.329167	O=C(Nc1ccc(cc1)CN2CCN(CC2)C)CCCc3c(ccc(c3)C)C
0.329167	O=C(Nc1ccc(cc1)CN2CCN(CC2)C)CCCc3c(ccc(c3)C)C
0.328244	O=C(NCC1CC1)c2cc(NC(=O)C=3NC=C(C3)Cc4ccccc4)c(cc2)C
0.328244	O=C(NCC1CC1)c2cc(NC(=O)C=3NC=C(C3)Cc4ccccc4)c(cc2)C
0.328244	O=C(NCC1CC1)c2cc(NC(=O)C=3NC=C(C3)Cc4ccccc4)c(cc2)C
0.328244	O=C(NCC1CC1)c2cc(NC(=O)C=3NC=C(C3)Cc4ccccc4)c(cc2)C
0.328244	O=C(NCC1CC1)c2cc(NC(=O)C=3NC=C(C3)Cc4ccccc4)c(cc2)C
0.328244	O=C(NCC1CC1)c2cc(NC(=O)C=3NC=C(C3)Cc4ccccc4)c(cc2)C
0.328185	S1C=NC(c2ccc(cc2)C(=O)Nc3cc(c(OC)cc3)Cc4ccccc4)=C1
0.328185	S1C=NC(c2ccc(cc2)C(=O)Nc3cc(c(OC)cc3)Cc4ccccc4)=C1
0.328185	S1C=NC(c2ccc(cc2)C(=O)Nc3cc(c(OC)cc3)Cc4ccccc4)=C1
0.328185	S1C=NC(c2ccc(cc2)C(=O)Nc3cc(c(OC)cc3)Cc4ccccc4)=C1
0.328185	S1C=NC(c2ccc(cc2)C(=O)Nc3cc(c(OC)cc3)Cc4ccccc4)=C1
0.328185	S1C=NC(c2ccc(cc2)C(=O)Nc3cc(c(OC)cc3)Cc4ccccc4)=C1
0.328185	S1C=NC(c2ccc(cc2)C(=O)Nc3cc(c(OC)cc3)Cc4ccccc4)=C1
0.328185	S1C=NC(c2ccc(cc2)C(=O)Nc3cc(c(OC)cc3)Cc4ccccc4)=C1
0.328185	S1C=NC(c2ccc(cc2)C(=O)Nc3cc(c(OC)cc3)Cc4ccccc4)=C1
0.328185	S1C=NC(c2ccc(cc2)C(=O)Nc3cc(c(OC)cc3)Cc4ccccc4)=C1
0.328125	FC(F)(F)c1nc(ncc1)Nc2cc(ccc2)C(=O)Nc3cc(cc(c3)C)C(=O)N(C)C
0.328125	FC(F)(F)c1nc(ncc1)Nc2cc(ccc2)C(=O)Nc3cc(cc(c3)C)C(=O)N(C)C
0.328125	FC(F)(F)c1nc(ncc1)Nc2cc(ccc2)C(=O)Nc3cc(cc(c3)C)C(=O)N(C)C
0.327801	S1C=NC(c2ccc(cc2)C(=O)Nc3cc(ccc3)C4=NC(=C(N4)C)C)=C1
0.327801	S1C=NC(c2ccc(cc2)C(=O)Nc3cc(ccc3)C4=NC(=C(N4)C)C)=C1
0.327801	S1C=NC(c2ccc(cc2)C(=O)Nc3cc(ccc3)C4=NC(=C(N4)C)C)=C1
0.327801	S1C=NC(c2ccc(cc2)C(=O)Nc3cc(ccc3)C4=NC(=C(N4)C)C)=C1
0.327801	S1C=NC(c2ccc(cc2)C(=O)Nc3cc(ccc3)C4=NC(=C(N4)C)C)=C1
0.327801	S1C=NC(c2ccc(cc2)C(=O)Nc3cc(ccc3)C4=NC(=C(N4)C)C)=C1
0.327801	S1C=NC(c2ccc(cc2)C(=O)Nc3cc(ccc3)C4=NC(=C(N4)C)C)=C1
0.327801	S1C=NC(c2ccc(cc2)C(=O)Nc3cc(ccc3)C4=NC(=C(N4)C)C)=C1
0.327801	S1C=NC(c2ccc(cc2)C(=O)Nc3cc(ccc3)C4=NC(=C(N4)C)C)=C1
0.327801	S1C=NC(c2ccc(cc2)C(=O)Nc3cc(ccc3)C4=NC(=C(N4)C)C)=C1
0.326599	O=C(Nc1c(ccc(c1)C=2ON=C(N2)c3cnc(N4CCN(c5ccccc5)CC4)cc3)C)Cc6ccncc6
0.326599	O=C(Nc1c(ccc(c1)C=2ON=C(N2)c3cnc(N4CCN(c5ccccc5)CC4)cc3)C)Cc6ccncc6
0.326599	O=C(Nc1c(ccc(c1)C=2ON=C(N2)c3cnc(N4CCN(c5ccccc5)CC4)cc3)C)Cc6ccncc6
0.326599	O=C(Nc1c(ccc(c1)C=2ON=C(N2)c3cnc(N4CCN(c5ccccc5)CC4)cc3)C)Cc6ccncc6
0.326599	O=C(Nc1c(ccc(c1)C=2ON=C(N2)c3cnc(N4CCN(c5ccccc5)CC4)cc3)C)Cc6ccncc6
0.326599	S(=O)(=O)(NC1CC1)c2c(F)ccc(NC(=O)c3cc(Nc4nc(ccn4)C(F)(F)F)ccc3)c2
0.325758	Oc1c(cc(cc1)CO)CN2CCC(c3nc(c4ccccc4)ccn3)CC2
0.325758	Oc1c(cc(cc1)CO)CN2CCC(c3nc(c4ccccc4)ccn3)CC2
0.325758	Oc1c(cc(cc1)CO)CN2CCC(c3nc(c4ccccc4)ccn3)CC2
0.325758	Oc1c(cc(cc1)CO)CN2CCC(c3nc(c4ccccc4)ccn3)CC2
0.325758	Oc1c(cc(cc1)CO)CN2CCC(c3nc(c4ccccc4)ccn3)CC2
0.325758	Oc1c(cc(cc1)CO)CN2CCC(c3nc(c4ccccc4)ccn3)CC2
0.325758	Oc1c(cc(cc1)CO)CN2CCC(c3nc(c4ccccc4)ccn3)CC2
0.325758	Oc1c(cc(cc1)CO)CN2CCC(c3nc(c4ccccc4)ccn3)CC2
0.325758	Oc1c(cc(cc1)CO)CN2CCC(c3nc(c4ccccc4)ccn3)CC2
0.325758	Oc1c(cc(cc1)CO)CN2CCC(c3nc(c4ccccc4)ccn3)CC2
0.325503	FC(F)(F)c1nc(ncc1)Nc2cc(ccc2)C(=O)Nc3cc4c(cc3)CCCCC4O
0.325503	FC(F)(F)c1nc(ncc1)Nc2cc(ccc2)C(=O)Nc3cc4c(cc3)CCCCC4O
0.325503	FC(F)(F)c1nc(ncc1)Nc2cc(ccc2)C(=O)Nc3cc4c(cc3)CCCCC4O
0.325503	FC(F)(F)c1nc(ncc1)Nc2cc(ccc2)C(=O)Nc3cc4c(cc3)CCCCC4O
0.325503	FC(F)(F)c1nc(ncc1)Nc2cc(ccc2)C(=O)Nc3cc4c(cc3)CCCCC4O
0.325503	FC(F)(F)c1nc(ncc1)Nc2cc(ccc2)C(=O)Nc3cc4c(cc3)CCCCC4O
0.325503	FC(F)(F)c1nc(ncc1)Nc2cc(ccc2)C(=O)Nc3cc4c(cc3)CCCCC4O
0.325503	FC(F)(F)c1nc(ncc1)Nc2cc(ccc2)C(=O)Nc3cc4c(cc3)CCCCC4O
0.325503	FC(F)(F)c1nc(ncc1)Nc2cc(ccc2)C(=O)Nc3cc4c(cc3)CCCCC4O
0.325503	FC(F)(F)c1nc(ncc1)Nc2cc(ccc2)C(=O)Nc3cc4c(cc3)CCCCC4O
0.32549	O=C(Nc1cc(c2cnccc2)ccc1)c3ccc(OCC4=NOC(=N4)CC)cc3
0.32549	O=C(Nc1cc(c2cnccc2)ccc1)c3ccc(OCC4=NOC(=N4)CC)cc3
0.32549	O=C(Nc1cc(c2cnccc2)ccc1)c3ccc(OCC4=NOC(=N4)CC)cc3
0.32549	O=C(Nc1cc(c2cnccc2)ccc1)c3ccc(OCC4=NOC(=N4)CC)cc3
0.32549	O=C(Nc1cc(c2cnccc2)ccc1)c3ccc(OCC4=NOC(=N4)CC)cc3
0.32549	O=C(Nc1cc(c2cnccc2)ccc1)c3ccc(OCC4=NOC(=N4)CC)cc3
0.32549	O=C(Nc1cc(c2cnccc2)ccc1)c3ccc(OCC4=NOC(=N4)CC)cc3
0.32549	O=C(Nc1cc(c2cnccc2)ccc1)c3ccc(OCC4=NOC(=N4)CC)cc3
0.32549	O=C(Nc1cc(c2cnccc2)ccc1)c3ccc(OCC4=NOC(=N4)CC)cc3
0.32549	O=C(Nc1cc(c2cnccc2)ccc1)c3ccc(OCC4=NOC(=N4)CC)cc3
0.32549	O=C(Nc1c(ccc(c1)C(=O)NCC2CC2)C)c3cnc(NC(C)C)cc3
0.32549	O=C(Nc1c(ccc(c1)C(=O)NCC2CC2)C)c3cnc(NC(C)C)cc3
0.32549	O=C(Nc1c(ccc(c1)C(=O)NCC2CC2)C)c3cnc(NC(C)C)cc3
0.32549	O=C(Nc1c(ccc(c1)C(=O)NCC2CC2)C)c3cnc(NC(C)C)cc3
0.32549	O=C(Nc1c(ccc(c1)C(=O)NCC2CC2)C)c3cnc(NC(C)C)cc3
0.324324	O=C(Nc1c(cc(OCCOC)cc1)C)c2cnc(cc2)C3=NC=CN3
0.324324	O=C(Nc1c(cc(OCCOC)cc1)C)c2cnc(cc2)C3=NC=CN3
0.324324	O=C(Nc1c(cc(OCCOC)cc1)C)c2cnc(cc2)C3=NC=CN3
0.324324	O=C(Nc1c(cc(OCCOC)cc1)C)c2cnc(cc2)C3=NC=CN3
0.324324	O=C(Nc1c(cc(OCCOC)cc1)C)c2cnc(cc2)C3=NC=CN3
0.324324	O=C(Nc1c(cc(OCCOC)cc1)C)c2cnc(cc2)C3=NC=CN3
0.324324	O=C(Nc1c(cc(OCCOC)cc1)C)c2cnc(cc2)C3=NC=CN3
0.324324	O=C(Nc1c(cc(OCCOC)cc1)C)c2cnc(cc2)C3=NC=CN3
0.324324	O=C(Nc1c(cc(OCCOC)cc1)C)c2cnc(cc2)C3=NC=CN3
0.324324	O=C(Nc1c(cc(OCCOC)cc1)C)c2cnc(cc2)C3=NC=CN3
0.323529	O=C(OC(C)(C)C)Nc1c(ccc(c1)C(=O)Nc2ccc(cc2)C(=O)N)C
0.323529	O=C(OC(C)(C)C)Nc1c(ccc(c1)C(=O)Nc2ccc(cc2)C(=O)N)C
0.323529	O=C(OC(C)(C)C)Nc1c(ccc(c1)C(=O)Nc2ccc(cc2)C(=O)N)C
0.323529	O=C(OC(C)(C)C)Nc1c(ccc(c1)C(=O)Nc2ccc(cc2)C(=O)N)C
0.323529	O=C(OC(C)(C)C)Nc1c(ccc(c1)C(=O)Nc2ccc(cc2)C(=O)N)C
0.323529	O=C(OC(C)(C)C)Nc1c(ccc(c1)C(=O)Nc2ccc(cc2)C(=O)N)C
0.323529	O=C(OC(C)(C)C)Nc1c(ccc(c1)C(=O)Nc2ccc(cc2)C(=O)N)C
0.323529	O=C(OC(C)(C)C)Nc1c(ccc(c1)C(=O)Nc2ccc(cc2)C(=O)N)C
0.323529	O=C(OC(C)(C)C)Nc1c(ccc(c1)C(=O)Nc2ccc(cc2)C(=O)N)C
0.323529	O=C(OC(C)(C)C)Nc1c(ccc(c1)C(=O)Nc2ccc(cc2)C(=O)N)C
0.322709	S(Cc1cc(NC(=O)C(=O)NNc2nc(c3cnccc3)ccc2)ccc1)C
0.322709	S(Cc1cc(NC(=O)C(=O)NNc2nc(c3cnccc3)ccc2)ccc1)C
0.322709	S(Cc1cc(NC(=O)C(=O)NNc2nc(c3cnccc3)ccc2)ccc1)C
0.322464	O=C(Nc1c(OC)cc(N2CCN(CC2)CC)cc1)c3cnc(cc3)C4=NC=CN4
0.322464	O=C(Nc1c(OC)cc(N2CCN(CC2)CC)cc1)c3cnc(cc3)C4=NC=CN4
0.322464	O=C(Nc1c(OC)cc(N2CCN(CC2)CC)cc1)c3cnc(cc3)C4=NC=CN4
0.322464	O=C(Nc1c(OC)cc(N2CCN(CC2)CC)cc1)c3cnc(cc3)C4=NC=CN4
0.322464	O=C(Nc1c(OC)cc(N2CCN(CC2)CC)cc1)c3cnc(cc3)C4=NC=CN4
0.322464	O=C(Nc1c(OC)cc(N2CCN(CC2)CC)cc1)c3cnc(cc3)C4=NC=CN4
0.322464	O=C(Nc1c(OC)cc(N2CCN(CC2)CC)cc1)c3cnc(cc3)C4=NC=CN4
0.322344	Fc1c(OCCO)ccc(c1)CN2CCC(c3nc(c4ccccc4)ccn3)CC2
0.322344	Fc1c(OCCO)ccc(c1)CN2CCC(c3nc(c4ccccc4)ccn3)CC2
0.322344	Fc1c(OCCO)ccc(c1)CN2CCC(c3nc(c4ccccc4)ccn3)CC2
0.322344	Fc1c(OCCO)ccc(c1)CN2CCC(c3nc(c4ccccc4)ccn3)CC2
0.322344	Fc1c(OCCO)ccc(c1)CN2CCC(c3nc(c4ccccc4)ccn3)CC2
0.322344	Fc1c(OCCO)ccc(c1)CN2CCC(c3nc(c4ccccc4)ccn3)CC2
0.322344	Fc1c(OCCO)ccc(c1)CN2CCC(c3nc(c4ccccc4)ccn3)CC2
0.322344	Fc1c(OCCO)ccc(c1)CN2CCC(c3nc(c4ccccc4)ccn3)CC2
0.322344	Fc1c(OCCO)ccc(c1)CN2CCC(c3nc(c4ccccc4)ccn3)CC2
0.322344	Fc1c(OCCO)ccc(c1)CN2CCC(c3nc(c4ccccc4)ccn3)CC2
0.322314	O=C(NCC(=O)Nc1ccc(cc1)CN2CCN(CC2)C)c3cc(OC)ccc3
0.322314	O=C(NCC(=O)Nc1ccc(cc1)CN2CCN(CC2)C)c3cc(OC)ccc3
0.322314	O=C(NCC(=O)Nc1ccc(cc1)CN2CCN(CC2)C)c3cc(OC)ccc3
0.322314	O=C(NCC(=O)Nc1ccc(cc1)CN2CCN(CC2)C)c3cc(OC)ccc3
0.322314	O=C(NCC(=O)Nc1ccc(cc1)CN2CCN(CC2)C)c3cc(OC)ccc3
0.322314	O=C(NCC(=O)Nc1ccc(cc1)CN2CCN(CC2)C)c3cc(OC)ccc3
0.322314	O=C(NCC(=O)Nc1ccc(cc1)CN2CCN(CC2)C)c3cc(OC)ccc3
0.322314	O=C(NCC(=O)Nc1ccc(cc1)CN2CCN(CC2)C)c3cc(OC)ccc3
0.322314	O=C(NCC(=O)Nc1ccc(cc1)CN2CCN(CC2)C)c3cc(OC)ccc3
0.322314	O=C(NCC(=O)Nc1ccc(cc1)CN2CCN(CC2)C)c3cc(OC)ccc3
0.321033	FC(F)(F)c1c(OCC(F)(F)F)ccc(NC(=O)c2cnc(c3ccncc3)cc2)c1
0.321033	FC(F)(F)c1c(OCC(F)(F)F)ccc(NC(=O)c2cnc(c3ccncc3)cc2)c1
0.321033	FC(F)(F)c1c(OCC(F)(F)F)ccc(NC(=O)c2cnc(c3ccncc3)cc2)c1
0.321033	FC(F)(F)c1c(OCC(F)(F)F)ccc(NC(=O)c2cnc(c3ccncc3)cc2)c1
0.321033	FC(F)(F)c1c(OCC(F)(F)F)ccc(NC(=O)c2cnc(c3ccncc3)cc2)c1
0.321033	FC(F)(F)c1c(OCC(F)(F)F)ccc(NC(=O)c2cnc(c3ccncc3)cc2)c1
0.321033	FC(F)(F)c1c(OCC(F)(F)F)ccc(NC(=O)c2cnc(c3ccncc3)cc2)c1
0.321033	FC(F)(F)c1c(OCC(F)(F)F)ccc(NC(=O)c2cnc(c3ccncc3)cc2)c1
0.321033	FC(F)(F)c1c(OCC(F)(F)F)ccc(NC(=O)c2cnc(c3ccncc3)cc2)c1
0.321033	FC(F)(F)c1c(OCC(F)(F)F)ccc(NC(=O)c2cnc(c3ccncc3)cc2)c1
0.320513	O=C(Nc1cc(c2cnccc2)ccc1)c3nnc(N)cc3
0.320513	O=C(Nc1cc(c2cnccc2)ccc1)c3nnc(N)cc3
0.320513	O=C(Nc1cc(c2cnccc2)ccc1)c3nnc(N)cc3
0.320513	O=C(Nc1cc(c2cnccc2)ccc1)c3nnc(N)cc3
0.320513	O=C(Nc1cc(c2cnccc2)ccc1)c3nnc(N)cc3
0.320513	O=C(Nc1cc(c2cnccc2)ccc1)c3nnc(N)cc3
0.320513	O=C(Nc1cc(c2cnccc2)ccc1)c3nnc(N)cc3
0.320513	O=C(Nc1cc(c2cnccc2)ccc1)c3nnc(N)cc3
0.320513	O=C(Nc1cc(c2cnccc2)ccc1)c3nnc(N)cc3
0.320513	O=C(Nc1cc(c2cnccc2)ccc1)c3nnc(N)cc3
0.320463	FC(F)(F)c1c(ccc(NC(=O)c2ccc(cc2)CN(CC)CC)c1)CN3CCOCC3
0.320463	FC(F)(F)c1c(ccc(NC(=O)c2ccc(cc2)CN(CC)CC)c1)CN3CCOCC3
0.320463	FC(F)(F)c1c(ccc(NC(=O)c2ccc(cc2)CN(CC)CC)c1)CN3CCOCC3
0.320463	FC(F)(F)c1c(ccc(NC(=O)c2ccc(cc2)CN(CC)CC)c1)CN3CCOCC3
0.320463	FC(F)(F)c1c(ccc(NC(=O)c2ccc(cc2)CN(CC)CC)c1)CN3CCOCC3
0.320463	FC(F)(F)c1c(ccc(NC(=O)c2ccc(cc2)CN(CC)CC)c1)CN3CCOCC3
0.320463	FC(F)(F)c1c(ccc(NC(=O)c2ccc(cc2)CN(CC)CC)c1)CN3CCOCC3
0.320463	FC(F)(F)c1c(ccc(NC(=O)c2ccc(cc2)CN(CC)CC)c1)CN3CCOCC3
0.320463	FC(F)(F)c1c(ccc(NC(=O)c2ccc(cc2)CN(CC)CC)c1)CN3CCOCC3
0.320463	FC(F)(F)c1c(ccc(NC(=O)c2ccc(cc2)CN(CC)CC)c1)CN3CCOCC3
0.32	O=C(Nc1c(cc(OCCOC)cc1)C)c2cc(Nc3ccncc3)ccc2
0.32	O=C(Nc1c(cc(OCCOC)cc1)C)c2cc(Nc3ccncc3)ccc2
0.319298	S1C(=NC=C1C)NC(=O)c2cc(NC(=O)c3ccc(NC(=O)Cc4cnccc4)cc3)c(OC)cc2
0.319298	S1C(=NC=C1C)NC(=O)c2cc(NC(=O)c3ccc(NC(=O)Cc4cnccc4)cc3)c(OC)cc2
0.319298	S1C(=NC=C1C)NC(=O)c2cc(NC(=O)c3ccc(NC(=O)Cc4cnccc4)cc3)c(OC)cc2
0.319298	S1C(=NC=C1C)NC(=O)c2cc(NC(=O)c3ccc(NC(=O)Cc4cnccc4)cc3)c(OC)cc2
0.319066	O=C(Nc1cc(c(cc1)C2CCNCC2)C)c3ccc(Oc4cnccc4)cc3
0.319066	O=C(Nc1cc(c(cc1)C2CCNCC2)C)c3ccc(Oc4cnccc4)cc3
0.319066	O=C(Nc1cc(c(cc1)C2CCNCC2)C)c3ccc(Oc4cnccc4)cc3
0.319066	O=C(Nc1cc(c(cc1)C2CCNCC2)C)c3ccc(Oc4cnccc4)cc3
0.319066	O=C(Nc1cc(c(cc1)C2CCNCC2)C)c3ccc(Oc4cnccc4)cc3
0.319066	O=C(Nc1cc(c(cc1)C2CCNCC2)C)c3ccc(Oc4cnccc4)cc3
0.319066	O=C(Nc1cc(c(cc1)C2CCNCC2)C)c3ccc(Oc4cnccc4)cc3
0.319066	O=C(Nc1cc(c(cc1)C2CCNCC2)C)c3ccc(Oc4cnccc4)cc3
0.319066	O=C(Nc1cc(c(cc1)C2CCNCC2)C)c3ccc(Oc4cnccc4)cc3
0.319066	O=C(Nc1cc(c(cc1)C2CCNCC2)C)c3ccc(Oc4cnccc4)cc3
0.318612	S1c2c(N=C1c3cc(NC(=O)C(=O)NNc4nc(c5cnccc5)ccc4)c(cc3)C)cccc2
0.318612	S1c2c(N=C1c3cc(NC(=O)C(=O)NNc4nc(c5cnccc5)ccc4)c(cc3)C)cccc2
0.318612	S1c2c(N=C1c3cc(NC(=O)C(=O)NNc4nc(c5cnccc5)ccc4)c(cc3)C)cccc2
0.318612	S1c2c(N=C1c3cc(NC(=O)C(=O)NNc4nc(c5cnccc5)ccc4)c(cc3)C)cccc2
0.318612	S1c2c(N=C1c3cc(NC(=O)C(=O)NNc4nc(c5cnccc5)ccc4)c(cc3)C)cccc2
0.318612	S1c2c(N=C1c3cc(NC(=O)C(=O)NNc4nc(c5cnccc5)ccc4)c(cc3)C)cccc2
0.318612	S1c2c(N=C1c3cc(NC(=O)C(=O)NNc4nc(c5cnccc5)ccc4)c(cc3)C)cccc2
0.318612	S1c2c(N=C1c3cc(NC(=O)C(=O)NNc4nc(c5cnccc5)ccc4)c(cc3)C)cccc2
0.318612	S1c2c(N=C1c3cc(NC(=O)C(=O)NNc4nc(c5cnccc5)ccc4)c(cc3)C)cccc2
0.318612	S1c2c(N=C1c3cc(NC(=O)C(=O)NNc4nc(c5cnccc5)ccc4)c(cc3)C)cccc2
0.318367	O=C(Nc1c(ccc(OCc2ccccc2)c1)C)c3cc(ccc3)COC
0.318367	O=C(Nc1c(ccc(OCc2ccccc2)c1)C)c3cc(ccc3)COC
0.318367	O=C(Nc1c(ccc(OCc2ccccc2)c1)C)c3cc(ccc3)COC
0.318367	O=C(Nc1c(ccc(OCc2ccccc2)c1)C)c3cc(ccc3)COC
0.318367	O=C(Nc1c(ccc(OCc2ccccc2)c1)C)c3cc(ccc3)COC
0.318367	O=C(Nc1c(ccc(OCc2ccccc2)c1)C)c3cc(ccc3)COC
0.318367	O=C(Nc1c(ccc(OCc2ccccc2)c1)C)c3cc(ccc3)COC
0.318367	O=C(Nc1c(ccc(OCc2ccccc2)c1)C)c3cc(ccc3)COC
0.318367	O=C(Nc1c(ccc(OCc2ccccc2)c1)C)c3cc(ccc3)COC
0.318367	O=C(Nc1c(ccc(OCc2ccccc2)c1)C)c3cc(ccc3)COC
0.317647	Fc1c(NC(=O)c2ccc(NC(=O)Cc3cnccc3)cc2)ccc(c1)CN(C)C
0.317647	Fc1c(NC(=O)c2ccc(NC(=O)Cc3cnccc3)cc2)ccc(c1)CN(C)C
0.317647	Fc1c(NC(=O)c2ccc(NC(=O)Cc3cnccc3)cc2)ccc(c1)CN(C)C
0.317647	Fc1c(NC(=O)c2ccc(NC(=O)Cc3cnccc3)cc2)ccc(c1)CN(C)C
0.317647	Fc1c(NC(=O)c2ccc(NC(=O)Cc3cnccc3)cc2)ccc(c1)CN(C)C
0.317647	Fc1c(NC(=O)c2ccc(NC(=O)Cc3cnccc3)cc2)ccc(c1)CN(C)C
0.317647	Fc1c(NC(=O)c2ccc(NC(=O)Cc3cnccc3)cc2)ccc(c1)CN(C)C
0.317647	Fc1c(NC(=O)c2ccc(NC(=O)Cc3cnccc3)cc2)ccc(c1)CN(C)C
0.317597	S(c1ccc(cc1)C(=O)Nc2cc(ncc2)c3ccccc3)C(F)F
0.317597	S(c1ccc(cc1)C(=O)Nc2cc(ncc2)c3ccccc3)C(F)F
0.317597	S(c1ccc(cc1)C(=O)Nc2cc(ncc2)c3ccccc3)C(F)F
0.317597	S(c1ccc(cc1)C(=O)Nc2cc(ncc2)c3ccccc3)C(F)F
0.317597	S(c1ccc(cc1)C(=O)Nc2cc(ncc2)c3ccccc3)C(F)F
0.317597	S(c1ccc(cc1)C(=O)Nc2cc(ncc2)c3ccccc3)C(F)F
0.317597	S(c1ccc(cc1)C(=O)Nc2cc(ncc2)c3ccccc3)C(F)F
0.317597	S(c1ccc(cc1)C(=O)Nc2cc(ncc2)c3ccccc3)C(F)F
0.317597	S(c1ccc(cc1)C(=O)Nc2cc(ncc2)c3ccccc3)C(F)F
0.317597	S(c1ccc(cc1)C(=O)Nc2cc(ncc2)c3ccccc3)C(F)F
0.317269	O=C(OC(C)(C)C)NCc1cc(c2cc(ccc2)C(=O)Nc3cc(c4cnccc4)ccc3)ccc1
0.317269	O=C(OC(C)(C)C)NCc1cc(c2cc(ccc2)C(=O)Nc3cc(c4cnccc4)ccc3)ccc1
0.317269	O=C(OC(C)(C)C)NCc1cc(c2cc(ccc2)C(=O)Nc3cc(c4cnccc4)ccc3)ccc1
0.317269	O=C(OC(C)(C)C)NCc1cc(c2cc(ccc2)C(=O)Nc3cc(c4cnccc4)ccc3)ccc1
0.317269	O=C(OC(C)(C)C)NCc1cc(c2cc(ccc2)C(=O)Nc3cc(c4cnccc4)ccc3)ccc1
0.317269	O=C(OC(C)(C)C)NCc1cc(c2cc(ccc2)C(=O)Nc3cc(c4cnccc4)ccc3)ccc1
0.317269	O=C(OC(C)(C)C)NCc1cc(c2cc(ccc2)C(=O)Nc3cc(c4cnccc4)ccc3)ccc1
0.317269	O=C(OC(C)(C)C)NCc1cc(c2cc(ccc2)C(=O)Nc3cc(c4cnccc4)ccc3)ccc1
0.317269	O=C(OC(C)(C)C)NCc1cc(c2cc(ccc2)C(=O)Nc3cc(c4cnccc4)ccc3)ccc1
0.317269	O=C(OC(C)(C)C)NCc1cc(c2cc(ccc2)C(=O)Nc3cc(c4cnccc4)ccc3)ccc1
0.316964	O=C(Nc1ccc(c2cncnc2)cc1)c3cc(ccc3)COC
0.316964	O=C(Nc1ccc(c2cncnc2)cc1)c3cc(ccc3)COC
0.316964	O=C(Nc1ccc(c2cncnc2)cc1)c3cc(ccc3)COC
0.316964	O=C(Nc1ccc(c2cncnc2)cc1)c3cc(ccc3)COC
0.316964	O=C(Nc1ccc(c2cncnc2)cc1)c3cc(ccc3)COC
0.316964	O=C(Nc1ccc(c2cncnc2)cc1)c3cc(ccc3)COC
0.316964	O=C(Nc1ccc(c2cncnc2)cc1)c3cc(ccc3)COC
0.316964	O=C(Nc1ccc(c2cncnc2)cc1)c3cc(ccc3)COC
0.316964	O=C(Nc1ccc(c2cncnc2)cc1)c3cc(ccc3)COC
0.316964	O=C(Nc1ccc(c2cncnc2)cc1)c3cc(ccc3)COC
0.316794	Fc1cc(NC(=O)c2cnc(cc2)C3=NC=CN3)c(NC(=O)c4ncccc4)cc1
0.316794	Fc1cc(NC(=O)c2cnc(cc2)C3=NC=CN3)c(NC(=O)c4ncccc4)cc1
0.316794	Fc1cc(NC(=O)c2cnc(cc2)C3=NC=CN3)c(NC(=O)c4ncccc4)cc1
0.316794	Fc1cc(NC(=O)c2cnc(cc2)C3=NC=CN3)c(NC(=O)c4ncccc4)cc1
0.316794	Fc1cc(NC(=O)c2cnc(cc2)C3=NC=CN3)c(NC(=O)c4ncccc4)cc1
0.316794	Fc1cc(NC(=O)c2cnc(cc2)C3=NC=CN3)c(NC(=O)c4ncccc4)cc1
0.316794	Fc1cc(NC(=O)c2cnc(cc2)C3=NC=CN3)c(NC(=O)c4ncccc4)cc1
0.316794	Fc1cc(NC(=O)c2cnc(cc2)C3=NC=CN3)c(NC(=O)c4ncccc4)cc1
0.316794	Fc1cc(NC(=O)c2cnc(cc2)C3=NC=CN3)c(NC(=O)c4ncccc4)cc1
0.316794	Fc1cc(NC(=O)c2cnc(cc2)C3=NC=CN3)c(NC(=O)c4ncccc4)cc1
0.316726	Fc1cc(c(N2N=NC(C(=O)Nc3ccc(cc3)CN4CCN(CC4)C)=C2)cc1)C
0.316667	FC(F)(F)c1nc(ncc1)Nc2cc(ccc2)C(=O)Nc3ncc(N4CCN(C(=O)OC(C)(C)C)CC4)cc3
0.316667	FC(F)(F)c1nc(ncc1)Nc2cc(ccc2)C(=O)Nc3ncc(N4CCN(C(=O)OC(C)(C)C)CC4)cc3
0.316667	FC(F)(F)c1nc(ncc1)Nc2cc(ccc2)C(=O)Nc3ncc(N4CCN(C(=O)OC(C)(C)C)CC4)cc3
0.316667	FC(F)(F)c1nc(ncc1)Nc2cc(ccc2)C(=O)Nc3ncc(N4CCN(C(=O)OC(C)(C)C)CC4)cc3
0.316667	FC(F)(F)c1nc(ncc1)Nc2cc(ccc2)C(=O)Nc3ncc(N4CCN(C(=O)OC(C)(C)C)CC4)cc3
0.316667	FC(F)(F)c1nc(ncc1)Nc2cc(ccc2)C(=O)Nc3ncc(N4CCN(C(=O)OC(C)(C)C)CC4)cc3
0.316667	FC(F)(F)c1nc(ncc1)Nc2cc(ccc2)C(=O)Nc3ncc(N4CCN(C(=O)OC(C)(C)C)CC4)cc3
0.316667	FC(F)(F)c1nc(ncc1)Nc2cc(ccc2)C(=O)Nc3ncc(N4CCN(C(=O)OC(C)(C)C)CC4)cc3
0.316667	FC(F)(F)c1nc(ncc1)Nc2cc(ccc2)C(=O)Nc3ncc(N4CCN(C(=O)OC(C)(C)C)CC4)cc3
0.316667	FC(F)(F)c1nc(ncc1)Nc2cc(ccc2)C(=O)Nc3ncc(N4CCN(C(=O)OC(C)(C)C)CC4)cc3
0.315385	FC(F)(F)c1nc(ncc1)Nc2cc(ccc2)C(=O)NCCCCCN3CCCC3
0.315385	FC(F)(F)c1nc(ncc1)Nc2cc(ccc2)C(=O)NCCCCCN3CCCC3
0.315385	FC(F)(F)c1nc(ncc1)Nc2cc(ccc2)C(=O)NCCCCCN3CCCC3
0.315385	FC(F)(F)c1nc(ncc1)Nc2cc(ccc2)C(=O)NCCCCCN3CCCC3
0.315175	O=C(OCc1ccccc1)NCc2ccc(cc2)C(=O)Nc3c(ccc(c3)C(=O)NCC4CC4)C
0.315175	O=C(OCc1ccccc1)NCc2ccc(cc2)C(=O)Nc3c(ccc(c3)C(=O)NCC4CC4)C
0.315175	O=C(OCc1ccccc1)NCc2ccc(cc2)C(=O)Nc3c(ccc(c3)C(=O)NCC4CC4)C
0.315175	O=C(OCc1ccccc1)NCc2ccc(cc2)C(=O)Nc3c(ccc(c3)C(=O)NCC4CC4)C
0.315175	O=C(OCc1ccccc1)NCc2ccc(cc2)C(=O)Nc3c(ccc(c3)C(=O)NCC4CC4)C
0.315175	O=C(OCc1ccccc1)NCc2ccc(cc2)C(=O)Nc3c(ccc(c3)C(=O)NCC4CC4)C
0.315175	O=C(OCc1ccccc1)NCc2ccc(cc2)C(=O)Nc3c(ccc(c3)C(=O)NCC4CC4)C
0.315175	O=C(OCc1ccccc1)NCc2ccc(cc2)C(=O)Nc3c(ccc(c3)C(=O)NCC4CC4)C
0.315175	O=C(OCc1ccccc1)NCc2ccc(cc2)C(=O)Nc3c(ccc(c3)C(=O)NCC4CC4)C
0.315175	O=C(OCc1ccccc1)NCc2ccc(cc2)C(=O)Nc3c(ccc(c3)C(=O)NCC4CC4)C
0.314815	FC(F)(F)c1cc(c(NC(=O)OC(C)(C)C)cc1)C(=O)Nc2ccc(cc2)CN3CCN(CC3)C
0.314815	FC(F)(F)c1cc(c(NC(=O)OC(C)(C)C)cc1)C(=O)Nc2ccc(cc2)CN3CCN(CC3)C
0.314815	FC(F)(F)c1cc(c(NC(=O)OC(C)(C)C)cc1)C(=O)Nc2ccc(cc2)CN3CCN(CC3)C
0.314815	FC(F)(F)c1cc(c(NC(=O)OC(C)(C)C)cc1)C(=O)Nc2ccc(cc2)CN3CCN(CC3)C
0.314815	FC(F)(F)c1cc(c(NC(=O)OC(C)(C)C)cc1)C(=O)Nc2ccc(cc2)CN3CCN(CC3)C
0.314815	FC(F)(F)c1cc(c(NC(=O)OC(C)(C)C)cc1)C(=O)Nc2ccc(cc2)CN3CCN(CC3)C
0.314815	FC(F)(F)c1cc(c(NC(=O)OC(C)(C)C)cc1)C(=O)Nc2ccc(cc2)CN3CCN(CC3)C
0.314815	FC(F)(F)c1cc(c(NC(=O)OC(C)(C)C)cc1)C(=O)Nc2ccc(cc2)CN3CCN(CC3)C
0.314815	FC(F)(F)c1cc(c(NC(=O)OC(C)(C)C)cc1)C(=O)Nc2ccc(cc2)CN3CCN(CC3)C
0.314815	FC(F)(F)c1cc(c(NC(=O)OC(C)(C)C)cc1)C(=O)Nc2ccc(cc2)CN3CCN(CC3)C
0.314642	S(=O)(=O)(Nc1c(cccc1)C(=O)NNc2nc(c3cnccc3)ccc2)c4c(ccc(c4)C(C)(C)C)C
0.314642	S(=O)(=O)(Nc1c(cccc1)C(=O)NNc2nc(c3cnccc3)ccc2)c4c(ccc(c4)C(C)(C)C)C
0.314642	S(=O)(=O)(Nc1c(cccc1)C(=O)NNc2nc(c3cnccc3)ccc2)c4c(ccc(c4)C(C)(C)C)C
0.314642	S(=O)(=O)(Nc1c(cccc1)C(=O)NNc2nc(c3cnccc3)ccc2)c4c(ccc(c4)C(C)(C)C)C
0.314607	O=C(Nc1cc(c2cnccc2)ccc1)c3c(NC(=O)C=4OC=CC4)c(ccc3)C
0.314607	O=C(Nc1cc(c2cnccc2)ccc1)c3c(NC(=O)C=4OC=CC4)c(ccc3)C
0.314607	O=C(Nc1cc(c2cnccc2)ccc1)c3c(NC(=O)C=4OC=CC4)c(ccc3)C
0.314607	O=C(Nc1cc(c2cnccc2)ccc1)c3c(NC(=O)C=4OC=CC4)c(ccc3)C
0.314607	O=C(Nc1cc(c2cnccc2)ccc1)c3c(NC(=O)C=4OC=CC4)c(ccc3)C
0.314607	O=C(Nc1cc(c2cnccc2)ccc1)c3c(NC(=O)C=4OC=CC4)c(ccc3)C
0.314607	O=C(Nc1cc(c2cnccc2)ccc1)c3c(NC(=O)C=4OC=CC4)c(ccc3)C
0.314607	O=C(Nc1cc(c2cnccc2)ccc1)c3c(NC(=O)C=4OC=CC4)c(ccc3)C
0.314607	O=C(Nc1cc(c2cnccc2)ccc1)c3c(NC(=O)C=4OC=CC4)c(ccc3)C
0.314607	O=C(Nc1cc(c2cnccc2)ccc1)c3c(NC(=O)C=4OC=CC4)c(ccc3)C
0.314516	O=C(Nc1cc(c2cnccc2)ccc1)CCCc3c(ccc(c3)C)C
0.314516	O=C(Nc1cc(c2cnccc2)ccc1)CCCc3c(ccc(c3)C)C
0.314516	O=C(Nc1cc(c2cnccc2)ccc1)CCCc3c(ccc(c3)C)C
0.314516	O=C(Nc1cc(c2cnccc2)ccc1)CCCc3c(ccc(c3)C)C
0.314516	O=C(Nc1cc(c2cnccc2)ccc1)CCCc3c(ccc(c3)C)C
0.314516	O=C(Nc1cc(c2cnccc2)ccc1)CCCc3c(ccc(c3)C)C
0.314516	O=C(Nc1cc(c2cnccc2)ccc1)CCCc3c(ccc(c3)C)C
0.314516	O=C(Nc1cc(c2cnccc2)ccc1)CCCc3c(ccc(c3)C)C
0.314516	O=C(Nc1cc(c2cnccc2)ccc1)CCCc3c(ccc(c3)C)C
0.314516	O=C(Nc1cc(c2cnccc2)ccc1)CCCc3c(ccc(c3)C)C
0.31295	Brc1cc(F)c(cc1)CNC(=O)c2cc(Nc3nc(ccn3)C(F)(F)F)ccc2
0.31295	Brc1cc(F)c(cc1)CNC(=O)c2cc(Nc3nc(ccn3)C(F)(F)F)ccc2
0.31295	Brc1cc(F)c(cc1)CNC(=O)c2cc(Nc3nc(ccn3)C(F)(F)F)ccc2
0.31295	Brc1cc(F)c(cc1)CNC(=O)c2cc(Nc3nc(ccn3)C(F)(F)F)ccc2
0.31295	Brc1cc(F)c(cc1)CNC(=O)c2cc(Nc3nc(ccn3)C(F)(F)F)ccc2
0.312757	O=C(Nc1cc(c(cc1)C)CC)c2ccc(cc2)CN(C3CC3)CC
0.312757	O=C(Nc1cc(c(cc1)C)CC)c2ccc(cc2)CN(C3CC3)CC
0.312757	O=C(Nc1cc(c(cc1)C)CC)c2ccc(cc2)CN(C3CC3)CC
0.312757	O=C(Nc1cc(c(cc1)C)CC)c2ccc(cc2)CN(C3CC3)CC
0.312757	O=C(Nc1cc(c(cc1)C)CC)c2ccc(cc2)CN(C3CC3)CC
0.312757	O=C(Nc1cc(c(cc1)C)CC)c2ccc(cc2)CN(C3CC3)CC
0.312757	O=C(Nc1cc(c(cc1)C)CC)c2ccc(cc2)CN(C3CC3)CC
0.312757	O=C(Nc1cc(c(cc1)C)CC)c2ccc(cc2)CN(C3CC3)CC
0.312757	O=C(Nc1cc(c(cc1)C)CC)c2ccc(cc2)CN(C3CC3)CC
0.312757	O=C(Nc1cc(c(cc1)C)CC)c2ccc(cc2)CN(C3CC3)CC
0.3125	FC(F)(F)Oc1c(c2cc(NC(=O)c3ccc(NC(=O)Cc4cnccc4)cc3)ccc2)cccc1
0.3125	FC(F)(F)Oc1c(c2cc(NC(=O)c3ccc(NC(=O)Cc4cnccc4)cc3)ccc2)cccc1
0.3125	FC(F)(F)Oc1c(c2cc(NC(=O)c3ccc(NC(=O)Cc4cnccc4)cc3)ccc2)cccc1
0.3125	FC(F)(F)Oc1c(c2cc(NC(=O)c3ccc(NC(=O)Cc4cnccc4)cc3)ccc2)cccc1
0.3125	FC(F)(F)Oc1c(c2cc(NC(=O)c3ccc(NC(=O)Cc4cnccc4)cc3)ccc2)cccc1
0.3125	FC(F)(F)Oc1c(c2cc(NC(=O)c3ccc(NC(=O)Cc4cnccc4)cc3)ccc2)cccc1
0.3125	FC(F)(F)Oc1c(c2cc(NC(=O)c3ccc(NC(=O)Cc4cnccc4)cc3)ccc2)cccc1
0.3125	FC(F)(F)Oc1c(c2cc(NC(=O)c3ccc(NC(=O)Cc4cnccc4)cc3)ccc2)cccc1
0.3125	FC(F)(F)Oc1c(c2cc(NC(=O)c3ccc(NC(=O)Cc4cnccc4)cc3)ccc2)cccc1
0.3125	FC(F)(F)Oc1c(c2cc(NC(=O)c3ccc(NC(=O)Cc4cnccc4)cc3)ccc2)cccc1
0.312268	O=C(OC(C)(C)C)Nc1c(ccc(c1)C(=O)Nc2cnc(OCCCC)cc2)C
0.312268	O=C(OC(C)(C)C)Nc1c(ccc(c1)C(=O)Nc2cnc(OCCCC)cc2)C
0.312268	O=C(OC(C)(C)C)Nc1c(ccc(c1)C(=O)Nc2cnc(OCCCC)cc2)C
0.312268	O=C(OC(C)(C)C)Nc1c(ccc(c1)C(=O)Nc2cnc(OCCCC)cc2)C
0.312268	O=C(OC(C)(C)C)Nc1c(ccc(c1)C(=O)Nc2cnc(OCCCC)cc2)C
0.312268	O=C(OC(C)(C)C)Nc1c(ccc(c1)C(=O)Nc2cnc(OCCCC)cc2)C
0.312268	O=C(OC(C)(C)C)Nc1c(ccc(c1)C(=O)Nc2cnc(OCCCC)cc2)C
0.312268	O=C(OC(C)(C)C)Nc1c(ccc(c1)C(=O)Nc2cnc(OCCCC)cc2)C
0.312268	O=C(OC(C)(C)C)Nc1c(ccc(c1)C(=O)Nc2cnc(OCCCC)cc2)C
0.312268	O=C(OC(C)(C)C)Nc1c(ccc(c1)C(=O)Nc2cnc(OCCCC)cc2)C
0.311787	O=C(Nc1cc(NC(=O)C(=O)NC2CNCC(C2)C)c(cc1)C)c3ccccc3
0.311688	O=C(Nc1cc(ccc1)C(=O)c2ccccc2)c3cncc(c4ccc(cc4)C)c3
0.311688	O=C(Nc1cc(ccc1)C(=O)c2ccccc2)c3cncc(c4ccc(cc4)C)c3
0.311688	O=C(Nc1cc(ccc1)C(=O)c2ccccc2)c3cncc(c4ccc(cc4)C)c3
0.311688	O=C(Nc1cc(ccc1)C(=O)c2ccccc2)c3cncc(c4ccc(cc4)C)c3
0.311688	O=C(Nc1cc(ccc1)C(=O)c2ccccc2)c3cncc(c4ccc(cc4)C)c3
0.311688	O=C(Nc1cc(ccc1)C(=O)c2ccccc2)c3cncc(c4ccc(cc4)C)c3
0.311688	O=C(Nc1cc(ccc1)C(=O)c2ccccc2)c3cncc(c4ccc(cc4)C)c3
0.311688	O=C(Nc1cc(ccc1)C(=O)c2ccccc2)c3cncc(c4ccc(cc4)C)c3
0.311688	O=C(Nc1cc(ccc1)C(=O)c2ccccc2)c3cncc(c4ccc(cc4)C)c3
0.311688	O=C(Nc1cc(ccc1)C(=O)c2ccccc2)c3cncc(c4ccc(cc4)C)c3
0.311538	O=C(NNc1nc(c2cnccc2)ccc1)C(=O)Nc3cc(ccc3)COCCOC
0.311538	O=C(NNc1nc(c2cnccc2)ccc1)C(=O)Nc3cc(ccc3)COCCOC
0.311538	O=C(NNc1nc(c2cnccc2)ccc1)C(=O)Nc3cc(ccc3)COCCOC
0.311538	O=C(NNc1nc(c2cnccc2)ccc1)C(=O)Nc3cc(ccc3)COCCOC
0.311538	O=C(NNc1nc(c2cnccc2)ccc1)C(=O)Nc3cc(ccc3)COCCOC
0.311538	O=C(NNc1nc(c2cnccc2)ccc1)C(=O)Nc3cc(ccc3)COCCOC
0.311538	O=C(NNc1nc(c2cnccc2)ccc1)C(=O)Nc3cc(ccc3)COCCOC
0.311538	O=C(NNc1nc(c2cnccc2)ccc1)C(=O)Nc3cc(ccc3)COCCOC
0.311538	O=C(NNc1nc(c2cnccc2)ccc1)C(=O)Nc3cc(ccc3)COCCOC
0.311538	O=C(NNc1nc(c2cnccc2)ccc1)C(=O)Nc3cc(ccc3)COCCOC
0.311321	FC(F)(F)c1nc(ncc1)Nc2cc(ccc2)C(=O)Nc3cc4c(N(C(=O)COC)CC4)cc3
0.311321	FC(F)(F)c1nc(ncc1)Nc2cc(ccc2)C(=O)Nc3cc4c(N(C(=O)COC)CC4)cc3
0.311321	FC(F)(F)c1nc(ncc1)Nc2cc(ccc2)C(=O)Nc3cc4c(N(C(=O)COC)CC4)cc3
0.311321	FC(F)(F)c1nc(ncc1)Nc2cc(ccc2)C(=O)Nc3cc4c(N(C(=O)COC)CC4)cc3
0.311321	FC(F)(F)c1nc(ncc1)Nc2cc(ccc2)C(=O)Nc3cc4c(N(C(=O)COC)CC4)cc3
0.311321	FC(F)(F)c1nc(ncc1)Nc2cc(ccc2)C(=O)Nc3cc4c(N(C(=O)COC)CC4)cc3
0.311321	FC(F)(F)c1nc(ncc1)Nc2cc(ccc2)C(=O)Nc3cc4c(N(C(=O)COC)CC4)cc3
0.311321	FC(F)(F)c1nc(ncc1)Nc2cc(ccc2)C(=O)Nc3cc4c(N(C(=O)COC)CC4)cc3
0.311321	FC(F)(F)c1nc(ncc1)Nc2cc(ccc2)C(=O)Nc3cc4c(N(C(=O)COC)CC4)cc3
0.311321	FC(F)(F)c1nc(ncc1)Nc2cc(ccc2)C(=O)Nc3cc4c(N(C(=O)COC)CC4)cc3
0.310924	O=C(NCC1CCN(Cc2ccc(cc2)C)CC1)c3cc(c(cc3)C)C
0.310924	O=C(NCC1CCN(Cc2ccc(cc2)C)CC1)c3cc(c(cc3)C)C
0.310924	O=C(NCC1CCN(Cc2ccc(cc2)C)CC1)c3cc(c(cc3)C)C
0.310924	O=C(NCC1CCN(Cc2ccc(cc2)C)CC1)c3cc(c(cc3)C)C
0.310924	O=C(NCC1CCN(Cc2ccc(cc2)C)CC1)c3cc(c(cc3)C)C
0.310924	O=C(NCC1CCN(Cc2ccc(cc2)C)CC1)c3cc(c(cc3)C)C
0.310924	O=C(NCC1CCN(Cc2ccc(cc2)C)CC1)c3cc(c(cc3)C)C
0.310924	O=C(NCC1CCN(Cc2ccc(cc2)C)CC1)c3cc(c(cc3)C)C
0.310924	O=C(NCC1CCN(Cc2ccc(cc2)C)CC1)c3cc(c(cc3)C)C
0.310924	O=C(NCC1CCN(Cc2ccc(cc2)C)CC1)c3cc(c(cc3)C)C
0.310484	O=C(OC)Nc1cc(c(cc1)C(=O)Nc2ccc(Oc3cnccc3)cc2)C
0.310484	O=C(OC)Nc1cc(c(cc1)C(=O)Nc2ccc(Oc3cnccc3)cc2)C
0.310484	O=C(OC)Nc1cc(c(cc1)C(=O)Nc2ccc(Oc3cnccc3)cc2)C
0.310484	O=C(OC)Nc1cc(c(cc1)C(=O)Nc2ccc(Oc3cnccc3)cc2)C
0.310484	O=C(OC)Nc1cc(c(cc1)C(=O)Nc2ccc(Oc3cnccc3)cc2)C
0.310484	O=C(OC)Nc1cc(c(cc1)C(=O)Nc2ccc(Oc3cnccc3)cc2)C
0.310484	O=C(OC)Nc1cc(c(cc1)C(=O)Nc2ccc(Oc3cnccc3)cc2)C
0.310484	O=C(OC)Nc1cc(c(cc1)C(=O)Nc2ccc(Oc3cnccc3)cc2)C
0.310484	O=C(OC)Nc1cc(c(cc1)C(=O)Nc2ccc(Oc3cnccc3)cc2)C
0.310484	O=C(OC)Nc1cc(c(cc1)C(=O)Nc2ccc(Oc3cnccc3)cc2)C
0.310078	O=C(O)C1OC(C(=O)Nc2c(ccc(c3cnccc3)c2)C)CC1
0.310078	O=C(O)C1OC(C(=O)Nc2c(ccc(c3cnccc3)c2)C)CC1
0.310078	S1C(C(=O)O)CCC1C(=O)Nc2c(ccc(c3cnccc3)c2)C
0.310078	S1C(C(=O)O)CCC1C(=O)Nc2c(ccc(c3cnccc3)c2)C
0.310078	S1C(C(=O)O)CCC1C(=O)Nc2c(ccc(c3cnccc3)c2)C
0.310078	S1C(C(=O)O)CCC1C(=O)Nc2c(ccc(c3cnccc3)c2)C
0.310078	O=C(O)C1OC(C(=O)Nc2c(ccc(c3cnccc3)c2)C)CC1
0.310078	O=C(O)C1OC(C(=O)Nc2c(ccc(c3cnccc3)c2)C)CC1
0.310078	O=C(O)C1OC(C(=O)Nc2c(ccc(c3cnccc3)c2)C)CC1
0.310078	O=C(O)C1OC(C(=O)Nc2c(ccc(c3cnccc3)c2)C)CC1
0.310078	O=C(O)C1OC(C(=O)Nc2c(ccc(c3cnccc3)c2)C)CC1
0.309804	O=C(Nc1cc(NC(=O)C(=O)NNC(=O)c2ccc(cc2)C(C)(C)C)c(cc1)C)Nc3ccccc3
0.309804	O=C(Nc1cc(NC(=O)C(=O)NNC(=O)c2ccc(cc2)C(C)(C)C)c(cc1)C)Nc3ccccc3
0.309804	O=C(Nc1cc(NC(=O)C(=O)NNC(=O)c2ccc(cc2)C(C)(C)C)c(cc1)C)Nc3ccccc3
0.309804	O=C(Nc1cc(NC(=O)C(=O)NNC(=O)c2ccc(cc2)C(C)(C)C)c(cc1)C)Nc3ccccc3
0.309804	O=C(Nc1cc(NC(=O)C(=O)NNC(=O)c2ccc(cc2)C(C)(C)C)c(cc1)C)Nc3ccccc3
0.309804	O=C(Nc1cc(NC(=O)C(=O)NNC(=O)c2ccc(cc2)C(C)(C)C)c(cc1)C)Nc3ccccc3
0.309804	O=C(Nc1cc(NC(=O)C(=O)NNC(=O)c2ccc(cc2)C(C)(C)C)c(cc1)C)Nc3ccccc3
0.309524	Brc1c(cc(OC)cc1)C(=O)Nc2cc(c3cnccc3)ccc2
0.309524	Brc1c(cc(OC)cc1)C(=O)Nc2cc(c3cnccc3)ccc2
0.309524	Brc1c(cc(OC)cc1)C(=O)Nc2cc(c3cnccc3)ccc2
0.309524	Brc1c(cc(OC)cc1)C(=O)Nc2cc(c3cnccc3)ccc2
0.309524	Brc1c(cc(OC)cc1)C(=O)Nc2cc(c3cnccc3)ccc2
0.309524	Brc1c(cc(OC)cc1)C(=O)Nc2cc(c3cnccc3)ccc2
0.309524	Brc1c(cc(OC)cc1)C(=O)Nc2cc(c3cnccc3)ccc2
0.309524	Brc1c(cc(OC)cc1)C(=O)Nc2cc(c3cnccc3)ccc2
0.309524	Brc1c(cc(OC)cc1)C(=O)Nc2cc(c3cnccc3)ccc2
0.309524	Brc1c(cc(OC)cc1)C(=O)Nc2cc(c3cnccc3)ccc2
0.309237	Brc1c(F)c(cc(c1)C)C(=O)Nc2ccc(cc2)CN3CCN(CC3)C
0.309237	Brc1c(F)c(cc(c1)C)C(=O)Nc2ccc(cc2)CN3CCN(CC3)C
0.309237	Brc1c(F)c(cc(c1)C)C(=O)Nc2ccc(cc2)CN3CCN(CC3)C
0.309237	Brc1c(F)c(cc(c1)C)C(=O)Nc2ccc(cc2)CN3CCN(CC3)C
0.309237	Brc1c(F)c(cc(c1)C)C(=O)Nc2ccc(cc2)CN3CCN(CC3)C
0.309237	Brc1c(F)c(cc(c1)C)C(=O)Nc2ccc(cc2)CN3CCN(CC3)C
0.309237	Brc1c(F)c(cc(c1)C)C(=O)Nc2ccc(cc2)CN3CCN(CC3)C
0.309237	Brc1c(F)c(cc(c1)C)C(=O)Nc2ccc(cc2)CN3CCN(CC3)C
0.309237	Brc1c(F)c(cc(c1)C)C(=O)Nc2ccc(cc2)CN3CCN(CC3)C
0.309237	Brc1c(F)c(cc(c1)C)C(=O)Nc2ccc(cc2)CN3CCN(CC3)C
0.309091	O=C(Nc1c(ccc(c1)C=2ON=C(N2)c3cc(ncc3)NC)C)Cc4ccncc4
0.309091	O=C(Nc1c(ccc(c1)C=2ON=C(N2)c3cc(ncc3)NC)C)Cc4ccncc4
0.309091	O=C(Nc1c(ccc(c1)C=2ON=C(N2)c3cc(ncc3)NC)C)Cc4ccncc4
0.309091	O=C(Nc1c(ccc(c1)C=2ON=C(N2)c3cc(ncc3)NC)C)Cc4ccncc4
0.309091	O=C(Nc1c(ccc(c1)C=2ON=C(N2)c3cc(ncc3)NC)C)Cc4ccncc4
0.309091	O=C(Nc1c(ccc(c1)C=2ON=C(N2)c3cc(ncc3)NC)C)Cc4ccncc4
0.309091	O=C(Nc1c(ccc(c1)C=2ON=C(N2)c3cc(ncc3)NC)C)Cc4ccncc4
0.309091	O=C(Nc1c(ccc(c1)C=2ON=C(N2)c3cc(ncc3)NC)C)Cc4ccncc4
0.309091	O=C(Nc1c(ccc(c1)C=2ON=C(N2)c3cc(ncc3)NC)C)Cc4ccncc4
0.309091	O=C(Nc1c(ccc(c1)C=2ON=C(N2)c3cc(ncc3)NC)C)Cc4ccncc4
0.309091	O=C(Nc1c(cc(OCc2ncccc2)cc1)C)c3cc(NC(=O)C4CC4)ccc3
0.309091	O=C(Nc1c(cc(OCc2ncccc2)cc1)C)c3cc(NC(=O)C4CC4)ccc3
0.309091	O=C(Nc1c(cc(OCc2ncccc2)cc1)C)c3cc(NC(=O)C4CC4)ccc3
0.309091	O=C(Nc1c(cc(OCc2ncccc2)cc1)C)c3cc(NC(=O)C4CC4)ccc3
0.309091	O=C(Nc1c(cc(OCc2ncccc2)cc1)C)c3cc(NC(=O)C4CC4)ccc3
0.309091	O=C(Nc1c(cc(OCc2ncccc2)cc1)C)c3cc(NC(=O)C4CC4)ccc3
0.309091	O=C(Nc1c(cc(OCc2ncccc2)cc1)C)c3cc(NC(=O)C4CC4)ccc3
0.309091	O=C(Nc1c(cc(OCc2ncccc2)cc1)C)c3cc(NC(=O)C4CC4)ccc3
0.309091	O=C(Nc1c(cc(OCc2ncccc2)cc1)C)c3cc(NC(=O)C4CC4)ccc3
0.309091	O=C(Nc1c(cc(OCc2ncccc2)cc1)C)c3cc(NC(=O)C4CC4)ccc3
0.308642	O=C(Nc1ccc(cc1)CN2CCN(CC2)C)C3=NN(C=C3)CCC
0.307692	O=C(Nc1ccc(cc1)CN2CCN(CC2)C)c3cc4c(cc(N(C)C)cc4)cc3
0.30719	FC(F)(F)c1nc(ncc1)Nc2cc(ccc2)C(=O)NC=3C(=NN(C3)C)c4ncccc4
0.30719	FC(F)(F)c1nc(ncc1)Nc2cc(ccc2)C(=O)NC=3C(=NN(C3)C)c4ncccc4
0.30719	FC(F)(F)c1nc(ncc1)Nc2cc(ccc2)C(=O)NC=3C(=NN(C3)C)c4ncccc4
0.30719	FC(F)(F)c1nc(ncc1)Nc2cc(ccc2)C(=O)NC=3C(=NN(C3)C)c4ncccc4
0.30719	FC(F)(F)c1nc(ncc1)Nc2cc(ccc2)C(=O)NC=3C(=NN(C3)C)c4ncccc4
0.30719	FC(F)(F)c1nc(ncc1)Nc2cc(ccc2)C(=O)NC=3C(=NN(C3)C)c4ncccc4
0.30719	FC(F)(F)c1nc(ncc1)Nc2cc(ccc2)C(=O)NC=3C(=NN(C3)C)c4ncccc4
0.30719	FC(F)(F)c1nc(ncc1)Nc2cc(ccc2)C(=O)NC=3C(=NN(C3)C)c4ncccc4
0.30719	FC(F)(F)c1nc(ncc1)Nc2cc(ccc2)C(=O)NC=3C(=NN(C3)C)c4ncccc4
0.30719	FC(F)(F)c1nc(ncc1)Nc2cc(ccc2)C(=O)NC=3C(=NN(C3)C)c4ncccc4
0.306977	O=C(Nc1cc(ccc1)CN)c2cnccc2
0.306977	O=C(Nc1cc(ccc1)CN)c2cnccc2
0.306977	O=C(Nc1cc(ccc1)CN)c2cnccc2
0.306273	O=C(OCc1ccc(OCc2ccncc2)cc1)c3cc(NC(=O)C=4OC=CC4)c(cc3)C
0.306273	O=C(OCc1ccc(OCc2ccncc2)cc1)c3cc(NC(=O)C=4OC=CC4)c(cc3)C
0.306273	O=C(OCc1ccc(OCc2ccncc2)cc1)c3cc(NC(=O)C=4OC=CC4)c(cc3)C
0.306273	O=C(OCc1ccc(OCc2ccncc2)cc1)c3cc(NC(=O)C=4OC=CC4)c(cc3)C
0.305556	O=C(NNc1nc(c2cnccc2)ccc1)C(=O)Nc3cc4c(cc3)C(CC4(C)C)(C)C
0.305556	O=C(NNc1nc(c2cnccc2)ccc1)C(=O)Nc3cc4c(cc3)C(CC4(C)C)(C)C
0.305556	O=C(NNc1nc(c2cnccc2)ccc1)C(=O)Nc3cc4c(cc3)C(CC4(C)C)(C)C
0.305556	O=C(NNc1nc(c2cnccc2)ccc1)C(=O)Nc3cc4c(cc3)C(CC4(C)C)(C)C
0.305556	O=C(NNc1nc(c2cnccc2)ccc1)C(=O)Nc3cc4c(cc3)C(CC4(C)C)(C)C
0.305556	O=C(NNc1nc(c2cnccc2)ccc1)C(=O)Nc3cc4c(cc3)C(CC4(C)C)(C)C
0.305556	O=C(NNc1nc(c2cnccc2)ccc1)C(=O)Nc3cc4c(cc3)C(CC4(C)C)(C)C
0.305556	O=C(NNc1nc(c2cnccc2)ccc1)C(=O)Nc3cc4c(cc3)C(CC4(C)C)(C)C
0.305556	O=C(NNc1nc(c2cnccc2)ccc1)C(=O)Nc3cc4c(cc3)C(CC4(C)C)(C)C
0.305556	O=C(NNc1nc(c2cnccc2)ccc1)C(=O)Nc3cc4c(cc3)C(CC4(C)C)(C)C
0.305455	S1CCN(Cc2cc(NC(=O)COC(=O)c3cc(OCC)c(cc3)C)ccc2)CC1
0.305455	S1CCN(Cc2cc(NC(=O)COC(=O)c3cc(OCC)c(cc3)C)ccc2)CC1
0.305455	S1CCN(Cc2cc(NC(=O)COC(=O)c3cc(OCC)c(cc3)C)ccc2)CC1
0.305455	S1CCN(Cc2cc(NC(=O)COC(=O)c3cc(OCC)c(cc3)C)ccc2)CC1
0.305455	S1CCN(Cc2cc(NC(=O)COC(=O)c3cc(OCC)c(cc3)C)ccc2)CC1
0.305455	S1CCN(Cc2cc(NC(=O)COC(=O)c3cc(OCC)c(cc3)C)ccc2)CC1
0.305455	S1CCN(Cc2cc(NC(=O)COC(=O)c3cc(OCC)c(cc3)C)ccc2)CC1
0.305455	S1CCN(Cc2cc(NC(=O)COC(=O)c3cc(OCC)c(cc3)C)ccc2)CC1
0.305455	S1CCN(Cc2cc(NC(=O)COC(=O)c3cc(OCC)c(cc3)C)ccc2)CC1
0.305455	S1CCN(Cc2cc(NC(=O)COC(=O)c3cc(OCC)c(cc3)C)ccc2)CC1
0.303922	S1c2c(N=C1c3cc(NC(=O)c4cc(Nc5nc(ccn5)C(F)(F)F)ccc4)ccc3)cccc2
0.303922	S1c2c(N=C1c3cc(NC(=O)c4cc(Nc5nc(ccn5)C(F)(F)F)ccc4)ccc3)cccc2
0.303922	S1c2c(N=C1c3cc(NC(=O)c4cc(Nc5nc(ccn5)C(F)(F)F)ccc4)ccc3)cccc2
0.303922	S1c2c(N=C1c3cc(NC(=O)c4cc(Nc5nc(ccn5)C(F)(F)F)ccc4)ccc3)cccc2
0.303922	S1c2c(N=C1c3cc(NC(=O)c4cc(Nc5nc(ccn5)C(F)(F)F)ccc4)ccc3)cccc2
0.303922	S1c2c(N=C1c3cc(NC(=O)c4cc(Nc5nc(ccn5)C(F)(F)F)ccc4)ccc3)cccc2
0.303922	S1c2c(N=C1c3cc(NC(=O)c4cc(Nc5nc(ccn5)C(F)(F)F)ccc4)ccc3)cccc2
0.303922	S1c2c(N=C1c3cc(NC(=O)c4cc(Nc5nc(ccn5)C(F)(F)F)ccc4)ccc3)cccc2
0.303922	S1c2c(N=C1c3cc(NC(=O)c4cc(Nc5nc(ccn5)C(F)(F)F)ccc4)ccc3)cccc2
0.303922	S1c2c(N=C1c3cc(NC(=O)c4cc(Nc5nc(ccn5)C(F)(F)F)ccc4)ccc3)cccc2
0.303502	FC(F)(F)c1nc(ncc1)Nc2cc(c(cc2)C)C(=O)OC
0.303502	FC(F)(F)c1nc(ncc1)Nc2cc(c(cc2)C)C(=O)OC
0.303502	FC(F)(F)c1nc(ncc1)Nc2cc(c(cc2)C)C(=O)OC
0.303502	FC(F)(F)c1nc(ncc1)Nc2cc(c(cc2)C)C(=O)OC
0.303502	FC(F)(F)c1nc(ncc1)Nc2cc(c(cc2)C)C(=O)OC
0.303502	FC(F)(F)c1nc(ncc1)Nc2cc(c(cc2)C)C(=O)OC
0.303502	FC(F)(F)c1nc(ncc1)Nc2cc(c(cc2)C)C(=O)OC
0.303502	FC(F)(F)c1nc(ncc1)Nc2cc(c(cc2)C)C(=O)OC
0.303502	FC(F)(F)c1nc(ncc1)Nc2cc(c(cc2)C)C(=O)OC
0.303502	FC(F)(F)c1nc(ncc1)Nc2cc(c(cc2)C)C(=O)OC
0.30303	Fc1cc(NC(=O)C=2NN=C(c3ccc(F)cc3)C2)c(NC(=O)c4ncccc4)cc1
0.30303	Fc1cc(NC(=O)C=2NN=C(c3ccc(F)cc3)C2)c(NC(=O)c4ncccc4)cc1
0.30303	Fc1cc(NC(=O)C=2NN=C(c3ccc(F)cc3)C2)c(NC(=O)c4ncccc4)cc1
0.30303	Fc1cc(NC(=O)C=2NN=C(c3ccc(F)cc3)C2)c(NC(=O)c4ncccc4)cc1
0.30303	Fc1cc(NC(=O)C=2NN=C(c3ccc(F)cc3)C2)c(NC(=O)c4ncccc4)cc1
0.30303	Fc1cc(NC(=O)C=2NN=C(c3ccc(F)cc3)C2)c(NC(=O)c4ncccc4)cc1
0.30303	Fc1cc(NC(=O)C=2NN=C(c3ccc(F)cc3)C2)c(NC(=O)c4ncccc4)cc1
0.30303	Fc1cc(NC(=O)C=2NN=C(c3ccc(F)cc3)C2)c(NC(=O)c4ncccc4)cc1
0.30303	Fc1cc(NC(=O)C=2NN=C(c3ccc(F)cc3)C2)c(NC(=O)c4ncccc4)cc1
0.30292	O=C(Nc1ccc(cc1)CN2CCN(CC2)C)c3nc4c(cc3)CC(CC4)C
0.30292	O=C(Nc1ccc(cc1)CN2CCN(CC2)C)c3nc4c(cc3)CC(CC4)C
0.30292	O=C(Nc1ccc(cc1)CN2CCN(CC2)C)c3nc4c(cc3)CC(CC4)C
0.30292	O=C(Nc1ccc(cc1)CN2CCN(CC2)C)c3nc4c(cc3)CC(CC4)C
0.30292	O=C(Nc1ccc(cc1)CN2CCN(CC2)C)c3nc4c(cc3)CC(CC4)C
0.30292	O=C(Nc1ccc(cc1)CN2CCN(CC2)C)c3nc4c(cc3)CC(CC4)C
0.30292	O=C(Nc1ccc(cc1)CN2CCN(CC2)C)c3nc4c(cc3)CC(CC4)C
0.30292	O=C(Nc1ccc(cc1)CN2CCN(CC2)C)c3nc4c(cc3)CC(CC4)C
0.30292	O=C(Nc1ccc(cc1)CN2CCN(CC2)C)c3nc4c(cc3)CC(CC4)C
0.30292	O=C(Nc1ccc(cc1)CN2CCN(CC2)C)c3nc4c(cc3)CC(CC4)C
0.302239	Clc1c(c2ccccc2)ccc(c1)CNc3c(ccc(c3)C(=O)NCC4CC4)C
0.302239	Clc1c(c2ccccc2)ccc(c1)CNc3c(ccc(c3)C(=O)NCC4CC4)C
0.302239	Clc1c(c2ccccc2)ccc(c1)CNc3c(ccc(c3)C(=O)NCC4CC4)C
0.302239	Clc1c(c2ccccc2)ccc(c1)CNc3c(ccc(c3)C(=O)NCC4CC4)C
0.302239	Clc1c(c2ccccc2)ccc(c1)CNc3c(ccc(c3)C(=O)NCC4CC4)C
0.302239	Clc1c(c2ccccc2)ccc(c1)CNc3c(ccc(c3)C(=O)NCC4CC4)C
0.302239	Clc1c(c2ccccc2)ccc(c1)CNc3c(ccc(c3)C(=O)NCC4CC4)C
0.302239	O=C(Nc1cc(ccc1)CNC(=O)c2c(cnc(c2)C)C)c3cnccc3
0.302239	O=C(Nc1cc(ccc1)CNC(=O)c2c(cnc(c2)C)C)c3cnccc3
0.302239	O=C(Nc1cc(ccc1)CNC(=O)c2c(cnc(c2)C)C)c3cnccc3
0.302239	O=C(Nc1cc(ccc1)CNC(=O)c2c(cnc(c2)C)C)c3cnccc3
0.302041	Ic1cc(Br)c(NC(=O)c2ccc(cc2)C=3N=CSC3)cc1
0.302041	Ic1cc(Br)c(NC(=O)c2ccc(cc2)C=3N=CSC3)cc1
0.302041	Ic1cc(Br)c(NC(=O)c2ccc(cc2)C=3N=CSC3)cc1
0.302041	Ic1cc(Br)c(NC(=O)c2ccc(cc2)C=3N=CSC3)cc1
0.301961	O=C(NNc1nc(c2cnccc2)ccc1)C(=O)Nc3cc(NC(=O)C(C)(C)C)ccc3
0.301961	O=C(NNc1nc(c2cnccc2)ccc1)C(=O)Nc3cc(NC(=O)C(C)(C)C)ccc3
0.301961	O=C(NNc1nc(c2cnccc2)ccc1)C(=O)Nc3cc(NC(=O)C(C)(C)C)ccc3
0.301961	O=C(NNc1nc(c2cnccc2)ccc1)C(=O)Nc3cc(NC(=O)C(C)(C)C)ccc3
0.301527	FC(F)(C(=O)Nc1c(ccc(c2cnccc2)c1)C)C(O)(C)C
0.301527	O=C(OC(C)(C)C)Nc1c(ccc(c1)C(=O)NCc2ccc(NC(=O)CCC)cc2)C
0.301471	S1C(=NC(c2cc(c(F)cc2)C)=C1)NC(=O)c3cc(ccc3)COC
0.301471	S1C(=NC(c2cc(c(F)cc2)C)=C1)NC(=O)c3cc(ccc3)COC
0.301471	S1C(=NC(c2cc(c(F)cc2)C)=C1)NC(=O)c3cc(ccc3)COC
0.301471	S1C(=NC(c2cc(c(F)cc2)C)=C1)NC(=O)c3cc(ccc3)COC
0.301471	S1C(=NC(c2cc(c(F)cc2)C)=C1)NC(=O)c3cc(ccc3)COC
0.301471	S1C(=NC(c2cc(c(F)cc2)C)=C1)NC(=O)c3cc(ccc3)COC
0.301471	S1C(=NC(c2cc(c(F)cc2)C)=C1)NC(=O)c3cc(ccc3)COC
0.301471	S1C(=NC(c2cc(c(F)cc2)C)=C1)NC(=O)c3cc(ccc3)COC
0.301471	S1C(=NC(c2cc(c(F)cc2)C)=C1)NC(=O)c3cc(ccc3)COC
0.301471	S1C(=NC(c2cc(c(F)cc2)C)=C1)NC(=O)c3cc(ccc3)COC
0.301115	Fc1ncc(c(c1)C)CN2CCC(c3nc(c4ccccc4)ccn3)CC2
0.301115	Fc1ncc(c(c1)C)CN2CCC(c3nc(c4ccccc4)ccn3)CC2
0.301115	Fc1ncc(c(c1)C)CN2CCC(c3nc(c4ccccc4)ccn3)CC2
0.301115	Fc1ncc(c(c1)C)CN2CCC(c3nc(c4ccccc4)ccn3)CC2
0.301115	Fc1ncc(c(c1)C)CN2CCC(c3nc(c4ccccc4)ccn3)CC2
0.301115	Fc1ncc(c(c1)C)CN2CCC(c3nc(c4ccccc4)ccn3)CC2
0.301115	Fc1ncc(c(c1)C)CN2CCC(c3nc(c4ccccc4)ccn3)CC2
0.301115	Fc1ncc(c(c1)C)CN2CCC(c3nc(c4ccccc4)ccn3)CC2
0.301115	Fc1ncc(c(c1)C)CN2CCC(c3nc(c4ccccc4)ccn3)CC2
0.301115	Fc1ncc(c(c1)C)CN2CCC(c3nc(c4ccccc4)ccn3)CC2
0.300813	O=C(Nc1cc(ccc1)COCCOCCCC)c2cncc(c3ccc(cc3)C)c2
0.300813	O=C(Nc1cc(ccc1)COCCOCCCC)c2cncc(c3ccc(cc3)C)c2
0.300813	O=C(Nc1cc(ccc1)COCCOCCCC)c2cncc(c3ccc(cc3)C)c2
0.300813	O=C(Nc1cc(ccc1)COCCOCCCC)c2cncc(c3ccc(cc3)C)c2
0.300813	O=C(Nc1cc(ccc1)COCCOCCCC)c2cncc(c3ccc(cc3)C)c2
0.300813	O=C(Nc1cc(ccc1)COCCOCCCC)c2cncc(c3ccc(cc3)C)c2
0.300813	O=C(Nc1cc(ccc1)COCCOCCCC)c2cncc(c3ccc(cc3)C)c2
0.300813	O=C(Nc1cc(ccc1)COCCOCCCC)c2cncc(c3ccc(cc3)C)c2
0.300813	O=C(Nc1cc(ccc1)COCCOCCCC)c2cncc(c3ccc(cc3)C)c2
0.300813	O=C(Nc1cc(ccc1)COCCOCCCC)c2cncc(c3ccc(cc3)C)c2
0.300341	FC(F)(F)c1nc(ncc1)Nc2cc(ccc2)C(=O)NC3=NN(c4ccc(cc4)C)C(=C3)C
0.300341	FC(F)(F)c1nc(ncc1)Nc2cc(ccc2)C(=O)NC3=NN(c4ccc(cc4)C)C(=C3)C
0.300341	FC(F)(F)c1nc(ncc1)Nc2cc(ccc2)C(=O)NC3=NN(c4ccc(cc4)C)C(=C3)C
0.300341	FC(F)(F)c1nc(ncc1)Nc2cc(ccc2)C(=O)NC3=NN(c4ccc(cc4)C)C(=C3)C
0.300341	FC(F)(F)c1nc(ncc1)Nc2cc(ccc2)C(=O)NC3=NN(c4ccc(cc4)C)C(=C3)C
0.300341	FC(F)(F)c1nc(ncc1)Nc2cc(ccc2)C(=O)NC3=NN(c4ccc(cc4)C)C(=C3)C
0.300341	FC(F)(F)c1nc(ncc1)Nc2cc(ccc2)C(=O)NC3=NN(c4ccc(cc4)C)C(=C3)C
0.300341	FC(F)(F)c1nc(ncc1)Nc2cc(ccc2)C(=O)NC3=NN(c4ccc(cc4)C)C(=C3)C
0.300341	FC(F)(F)c1nc(ncc1)Nc2cc(ccc2)C(=O)NC3=NN(c4ccc(cc4)C)C(=C3)C
0.300341	FC(F)(F)c1nc(ncc1)Nc2cc(ccc2)C(=O)NC3=NN(c4ccc(cc4)C)C(=C3)C
0.30033	S1C(=NC(c2ccncc2)=C1)C3CCN(C(=O)c4cc(Nc5nc(ccn5)C(F)(F)F)ccc4)CC3
0.30033	S1C(=NC(c2ccncc2)=C1)C3CCN(C(=O)c4cc(Nc5nc(ccn5)C(F)(F)F)ccc4)CC3
0.30033	S1C(=NC(c2ccncc2)=C1)C3CCN(C(=O)c4cc(Nc5nc(ccn5)C(F)(F)F)ccc4)CC3
0.30033	S1C(=NC(c2ccncc2)=C1)C3CCN(C(=O)c4cc(Nc5nc(ccn5)C(F)(F)F)ccc4)CC3
0.30033	S1C(=NC(c2ccncc2)=C1)C3CCN(C(=O)c4cc(Nc5nc(ccn5)C(F)(F)F)ccc4)CC3
0.30033	S1C(=NC(c2ccncc2)=C1)C3CCN(C(=O)c4cc(Nc5nc(ccn5)C(F)(F)F)ccc4)CC3
0.30033	S1C(=NC(c2ccncc2)=C1)C3CCN(C(=O)c4cc(Nc5nc(ccn5)C(F)(F)F)ccc4)CC3
0.30033	S1C(=NC(c2ccncc2)=C1)C3CCN(C(=O)c4cc(Nc5nc(ccn5)C(F)(F)F)ccc4)CC3
0.30033	S1C(=NC(c2ccncc2)=C1)C3CCN(C(=O)c4cc(Nc5nc(ccn5)C(F)(F)F)ccc4)CC3
0.30033	S1C(=NC(c2ccncc2)=C1)C3CCN(C(=O)c4cc(Nc5nc(ccn5)C(F)(F)F)ccc4)CC3
0.3	S(=O)(=O)(Nc1c(OC)cccc1)c2cc(ccc2)C(=O)Nc3cc(c4cnccc4)ccc3
0.3	S(=O)(=O)(Nc1c(OC)cccc1)c2cc(ccc2)C(=O)Nc3cc(c4cnccc4)ccc3
0.3	S(=O)(=O)(Nc1c(OC)cccc1)c2cc(ccc2)C(=O)Nc3cc(c4cnccc4)ccc3
0.3	S(=O)(=O)(Nc1c(OC)cccc1)c2cc(ccc2)C(=O)Nc3cc(c4cnccc4)ccc3
0.3	S(=O)(=O)(Nc1c(OC)cccc1)c2cc(ccc2)C(=O)Nc3cc(c4cnccc4)ccc3
0.3	S(=O)(=O)(Nc1c(OC)cccc1)c2cc(ccc2)C(=O)Nc3cc(c4cnccc4)ccc3
0.3	S(=O)(=O)(Nc1c(OC)cccc1)c2cc(ccc2)C(=O)Nc3cc(c4cnccc4)ccc3
0.3	S(=O)(=O)(Nc1c(OC)cccc1)c2cc(ccc2)C(=O)Nc3cc(c4cnccc4)ccc3
0.3	S(=O)(=O)(Nc1c(OC)cccc1)c2cc(ccc2)C(=O)Nc3cc(c4cnccc4)ccc3
0.3	S(=O)(=O)(Nc1c(OC)cccc1)c2cc(ccc2)C(=O)Nc3cc(c4cnccc4)ccc3
0.299639	Clc1c(OCCN(C)C)ccc(NC(=O)c2ccc(cc2)CN3CC(=O)NCC3)c1
0.299639	Clc1c(OCCN(C)C)ccc(NC(=O)c2ccc(cc2)CN3CC(=O)NCC3)c1
0.299639	Clc1c(OCCN(C)C)ccc(NC(=O)c2ccc(cc2)CN3CC(=O)NCC3)c1
0.299639	Clc1c(OCCN(C)C)ccc(NC(=O)c2ccc(cc2)CN3CC(=O)NCC3)c1
0.299639	Clc1c(OCCN(C)C)ccc(NC(=O)c2ccc(cc2)CN3CC(=O)NCC3)c1
0.299639	Clc1c(OCCN(C)C)ccc(NC(=O)c2ccc(cc2)CN3CC(=O)NCC3)c1
0.299639	Clc1c(OCCN(C)C)ccc(NC(=O)c2ccc(cc2)CN3CC(=O)NCC3)c1
0.299639	Clc1c(OCCN(C)C)ccc(NC(=O)c2ccc(cc2)CN3CC(=O)NCC3)c1
0.299639	Clc1c(OCCN(C)C)ccc(NC(=O)c2ccc(cc2)CN3CC(=O)NCC3)c1
0.299639	Clc1c(OCCN(C)C)ccc(NC(=O)c2ccc(cc2)CN3CC(=O)NCC3)c1
0.299611	Fc1c(ccc(c1)COC(=O)c2ccc(NC(=O)Cc3cnccc3)cc2)C
0.299611	Fc1c(ccc(c1)COC(=O)c2ccc(NC(=O)Cc3cnccc3)cc2)C
0.299611	Fc1c(ccc(c1)COC(=O)c2ccc(NC(=O)Cc3cnccc3)cc2)C
0.299611	Fc1c(ccc(c1)COC(=O)c2ccc(NC(=O)Cc3cnccc3)cc2)C
0.299611	Fc1c(ccc(c1)COC(=O)c2ccc(NC(=O)Cc3cnccc3)cc2)C
0.299611	Fc1c(ccc(c1)COC(=O)c2ccc(NC(=O)Cc3cnccc3)cc2)C
0.299611	Fc1c(ccc(c1)COC(=O)c2ccc(NC(=O)Cc3cnccc3)cc2)C
0.299611	Fc1c(ccc(c1)COC(=O)c2ccc(NC(=O)Cc3cnccc3)cc2)C
0.299611	Fc1c(ccc(c1)COC(=O)c2ccc(NC(=O)Cc3cnccc3)cc2)C
0.299611	Fc1c(ccc(c1)COC(=O)c2ccc(NC(=O)Cc3cnccc3)cc2)C
0.298561	FC(F)(F)c1cc(c(NC(=O)OC(C)(C)C)cc1)C(=O)Nc2cc(c3cnccc3)ccc2
0.298561	FC(F)(F)c1cc(c(NC(=O)OC(C)(C)C)cc1)C(=O)Nc2cc(c3cnccc3)ccc2
0.298561	FC(F)(F)c1cc(c(NC(=O)OC(C)(C)C)cc1)C(=O)Nc2cc(c3cnccc3)ccc2
0.298561	FC(F)(F)c1cc(c(NC(=O)OC(C)(C)C)cc1)C(=O)Nc2cc(c3cnccc3)ccc2
0.298561	FC(F)(F)c1cc(c(NC(=O)OC(C)(C)C)cc1)C(=O)Nc2cc(c3cnccc3)ccc2
0.298561	FC(F)(F)c1cc(c(NC(=O)OC(C)(C)C)cc1)C(=O)Nc2cc(c3cnccc3)ccc2
0.298561	FC(F)(F)c1cc(c(NC(=O)OC(C)(C)C)cc1)C(=O)Nc2cc(c3cnccc3)ccc2
0.298561	FC(F)(F)c1cc(c(NC(=O)OC(C)(C)C)cc1)C(=O)Nc2cc(c3cnccc3)ccc2
0.298561	FC(F)(F)c1cc(c(NC(=O)OC(C)(C)C)cc1)C(=O)Nc2cc(c3cnccc3)ccc2
0.298561	FC(F)(F)c1cc(c(NC(=O)OC(C)(C)C)cc1)C(=O)Nc2cc(c3cnccc3)ccc2
0.298561	FC(F)(F)c1ccc(c2c(cccc2)C(=O)Nc3c(ccc(OCc4ccccc4)c3)C)cc1
0.298561	FC(F)(F)c1ccc(c2c(cccc2)C(=O)Nc3c(ccc(OCc4ccccc4)c3)C)cc1
0.298561	FC(F)(F)c1ccc(c2c(cccc2)C(=O)Nc3c(ccc(OCc4ccccc4)c3)C)cc1
0.298561	FC(F)(F)c1ccc(c2c(cccc2)C(=O)Nc3c(ccc(OCc4ccccc4)c3)C)cc1
0.298561	FC(F)(F)c1ccc(c2c(cccc2)C(=O)Nc3c(ccc(OCc4ccccc4)c3)C)cc1
0.298561	FC(F)(F)c1ccc(c2c(cccc2)C(=O)Nc3c(ccc(OCc4ccccc4)c3)C)cc1
0.298561	FC(F)(F)c1ccc(c2c(cccc2)C(=O)Nc3c(ccc(OCc4ccccc4)c3)C)cc1
0.298561	FC(F)(F)c1ccc(c2c(cccc2)C(=O)Nc3c(ccc(OCc4ccccc4)c3)C)cc1
0.298561	FC(F)(F)c1ccc(c2c(cccc2)C(=O)Nc3c(ccc(OCc4ccccc4)c3)C)cc1
0.298561	FC(F)(F)c1ccc(c2c(cccc2)C(=O)Nc3c(ccc(OCc4ccccc4)c3)C)cc1
0.298246	FC(F)(F)c1cc(OC)c(NC(=O)C(=O)NNc2nc(c3cnccc3)ccc2)cc1
0.298246	FC(F)(F)c1cc(OC)c(NC(=O)C(=O)NNc2nc(c3cnccc3)ccc2)cc1
0.298246	FC(F)(F)c1cc(OC)c(NC(=O)C(=O)NNc2nc(c3cnccc3)ccc2)cc1
0.298246	FC(F)(F)c1cc(OC)c(NC(=O)C(=O)NNc2nc(c3cnccc3)ccc2)cc1
0.298246	FC(F)(F)c1cc(OC)c(NC(=O)C(=O)NNc2nc(c3cnccc3)ccc2)cc1
0.298246	FC(F)(F)c1cc(OC)c(NC(=O)C(=O)NNc2nc(c3cnccc3)ccc2)cc1
0.298246	FC(F)(F)c1cc(OC)c(NC(=O)C(=O)NNc2nc(c3cnccc3)ccc2)cc1
0.298246	FC(F)(F)c1cc(OC)c(NC(=O)C(=O)NNc2nc(c3cnccc3)ccc2)cc1
0.298246	FC(F)(F)c1cc(OC)c(NC(=O)C(=O)NNc2nc(c3cnccc3)ccc2)cc1
0.298246	FC(F)(F)c1cc(OC)c(NC(=O)C(=O)NNc2nc(c3cnccc3)ccc2)cc1
0.298077	S(=O)(=O)(N1CCCC1)c2c(OC)ccc(NC(=O)C(=O)NNc3nc(c4cnccc4)ccc3)c2
0.298077	S(=O)(=O)(N1CCCC1)c2c(OC)ccc(NC(=O)C(=O)NNc3nc(c4cnccc4)ccc3)c2
0.298077	S(=O)(=O)(N1CCCC1)c2c(OC)ccc(NC(=O)C(=O)NNc3nc(c4cnccc4)ccc3)c2
0.298077	S(=O)(=O)(N1CCCC1)c2c(OC)ccc(NC(=O)C(=O)NNc3nc(c4cnccc4)ccc3)c2
0.298077	S(=O)(=O)(N1CCCC1)c2c(OC)ccc(NC(=O)C(=O)NNc3nc(c4cnccc4)ccc3)c2
0.298077	S(=O)(=O)(N1CCCC1)c2c(OC)ccc(NC(=O)C(=O)NNc3nc(c4cnccc4)ccc3)c2
0.298077	S(=O)(=O)(N1CCCC1)c2c(OC)ccc(NC(=O)C(=O)NNc3nc(c4cnccc4)ccc3)c2
0.298077	S(=O)(=O)(N1CCCC1)c2c(OC)ccc(NC(=O)C(=O)NNc3nc(c4cnccc4)ccc3)c2
0.298077	S(=O)(=O)(N1CCCC1)c2c(OC)ccc(NC(=O)C(=O)NNc3nc(c4cnccc4)ccc3)c2
0.298077	S(=O)(=O)(N1CCCC1)c2c(OC)ccc(NC(=O)C(=O)NNc3nc(c4cnccc4)ccc3)c2
0.297872	Clc1c(Cl)ccc(c2cc(NC(=O)c3ccc(cc3)C(=S)N)ccc2)c1
0.297872	Clc1c(Cl)ccc(c2cc(NC(=O)c3ccc(cc3)C(=S)N)ccc2)c1
0.297872	Clc1c(Cl)ccc(c2cc(NC(=O)c3ccc(cc3)C(=S)N)ccc2)c1
0.297872	Clc1c(Cl)ccc(c2cc(NC(=O)c3ccc(cc3)C(=S)N)ccc2)c1
0.297872	Clc1c(Cl)ccc(c2cc(NC(=O)c3ccc(cc3)C(=S)N)ccc2)c1
0.297872	Clc1c(Cl)ccc(c2cc(NC(=O)c3ccc(cc3)C(=S)N)ccc2)c1
0.297872	Clc1c(Cl)ccc(c2cc(NC(=O)c3ccc(cc3)C(=S)N)ccc2)c1
0.297872	Clc1c(Cl)ccc(c2cc(NC(=O)c3ccc(cc3)C(=S)N)ccc2)c1
0.297872	Clc1c(Cl)ccc(c2cc(NC(=O)c3ccc(cc3)C(=S)N)ccc2)c1
0.297872	Clc1c(Cl)ccc(c2cc(NC(=O)c3ccc(cc3)C(=S)N)ccc2)c1
0.296552	Fc1cc(NC(=O)c2cc(ccc2)C3=NOC(=N3)C4CC4)c(NC(=O)c5ncccc5)cc1
0.296552	Fc1cc(NC(=O)c2cc(ccc2)C3=NOC(=N3)C4CC4)c(NC(=O)c5ncccc5)cc1
0.296552	Fc1cc(NC(=O)c2cc(ccc2)C3=NOC(=N3)C4CC4)c(NC(=O)c5ncccc5)cc1
0.296552	Fc1cc(NC(=O)c2cc(ccc2)C3=NOC(=N3)C4CC4)c(NC(=O)c5ncccc5)cc1
0.296552	Fc1cc(NC(=O)c2cc(ccc2)C3=NOC(=N3)C4CC4)c(NC(=O)c5ncccc5)cc1
0.296552	Fc1cc(NC(=O)c2cc(ccc2)C3=NOC(=N3)C4CC4)c(NC(=O)c5ncccc5)cc1
0.296552	Fc1cc(NC(=O)c2cc(ccc2)C3=NOC(=N3)C4CC4)c(NC(=O)c5ncccc5)cc1
0.296552	Fc1cc(NC(=O)c2cc(ccc2)C3=NOC(=N3)C4CC4)c(NC(=O)c5ncccc5)cc1
0.296552	Fc1cc(NC(=O)c2cc(ccc2)C3=NOC(=N3)C4CC4)c(NC(=O)c5ncccc5)cc1
0.296552	Fc1cc(NC(=O)c2cc(ccc2)C3=NOC(=N3)C4CC4)c(NC(=O)c5ncccc5)cc1
0.296029	S(=O)(=O)(Nc1c(F)ccc(c1)C(=O)Nc2cc(ccc2)C3=NOC(O)=N3)C
0.296029	S(=O)(=O)(Nc1c(F)ccc(c1)C(=O)Nc2cc(ccc2)C3=NOC(O)=N3)C
0.296029	S(=O)(=O)(Nc1c(F)ccc(c1)C(=O)Nc2cc(ccc2)C3=NOC(O)=N3)C
0.296029	S(=O)(=O)(Nc1c(F)ccc(c1)C(=O)Nc2cc(ccc2)C3=NOC(O)=N3)C
0.296029	S(=O)(=O)(Nc1c(F)ccc(c1)C(=O)Nc2cc(ccc2)C3=NOC(O)=N3)C
0.296029	S(=O)(=O)(Nc1c(F)ccc(c1)C(=O)Nc2cc(ccc2)C3=NOC(O)=N3)C
0.296029	S(=O)(=O)(Nc1c(F)ccc(c1)C(=O)Nc2cc(ccc2)C3=NOC(O)=N3)C
0.296029	S(=O)(=O)(Nc1c(F)ccc(c1)C(=O)Nc2cc(ccc2)C3=NOC(O)=N3)C
0.296029	S(=O)(=O)(Nc1c(F)ccc(c1)C(=O)Nc2cc(ccc2)C3=NOC(O)=N3)C
0.296029	S(=O)(=O)(Nc1c(F)ccc(c1)C(=O)Nc2cc(ccc2)C3=NOC(O)=N3)C
0.295833	O=C(O)c1cc(NC(=O)C=2OC=CC2)c(cc1)C
0.295833	O=C(O)c1cc(NC(=O)C=2OC=CC2)c(cc1)C
0.295833	O=C(O)c1cc(NC(=O)C=2OC=CC2)c(cc1)C
0.295833	O=C(O)c1cc(NC(=O)C=2OC=CC2)c(cc1)C
0.295833	O=C(O)c1cc(NC(=O)C=2OC=CC2)c(cc1)C
0.295833	O=C(O)c1cc(NC(=O)C=2OC=CC2)c(cc1)C
0.295833	O=C(O)c1cc(NC(=O)C=2OC=CC2)c(cc1)C
0.295833	O=C(O)c1cc(NC(=O)C=2OC=CC2)c(cc1)C
0.295833	O=C(O)c1cc(NC(=O)C=2OC=CC2)c(cc1)C
0.295833	O=C(O)c1cc(NC(=O)C=2OC=CC2)c(cc1)C
0.295359	O=C(Nc1cc(c2cnccc2)ccc1)c3cc(N(C)C)cc(C#N)c3
0.295359	O=C(Nc1cc(c2cnccc2)ccc1)c3cc(N(C)C)cc(C#N)c3
0.295359	O=C(Nc1cc(c2cnccc2)ccc1)c3cc(N(C)C)cc(C#N)c3
0.295359	O=C(Nc1cc(c2cnccc2)ccc1)c3cc(N(C)C)cc(C#N)c3
0.295359	O=C(Nc1cc(c2cnccc2)ccc1)c3cc(N(C)C)cc(C#N)c3
0.295359	O=C(Nc1cc(c2cnccc2)ccc1)c3cc(N(C)C)cc(C#N)c3
0.295359	O=C(Nc1cc(c2cnccc2)ccc1)c3cc(N(C)C)cc(C#N)c3
0.295359	O=C(Nc1cc(c2cnccc2)ccc1)c3cc(N(C)C)cc(C#N)c3
0.295359	O=C(Nc1cc(c2cnccc2)ccc1)c3cc(N(C)C)cc(C#N)c3
0.295359	O=C(Nc1cc(c2cnccc2)ccc1)c3cc(N(C)C)cc(C#N)c3
0.295359	O=C(Nc1ccc(cc1)CCN2CCCCC2)c3cc(ncc3)N
0.295359	O=C(Nc1ccc(cc1)CCN2CCCCC2)c3cc(ncc3)N
0.295359	O=C(Nc1ccc(cc1)CCN2CCCCC2)c3cc(ncc3)N
0.295359	O=C(Nc1ccc(cc1)CCN2CCCCC2)c3cc(ncc3)N
0.295359	O=C(Nc1ccc(cc1)CCN2CCCCC2)c3cc(ncc3)N
0.295359	O=C(Nc1ccc(cc1)CCN2CCCCC2)c3cc(ncc3)N
0.295359	O=C(Nc1ccc(cc1)CCN2CCCCC2)c3cc(ncc3)N
0.295359	O=C(Nc1ccc(cc1)CCN2CCCCC2)c3cc(ncc3)N
0.295359	O=C(Nc1ccc(cc1)CCN2CCCCC2)c3cc(ncc3)N
0.295359	O=C(Nc1ccc(cc1)CCN2CCCCC2)c3cc(ncc3)N
0.295302	S(C1=NN=C(N1CC=2OC=CC2)c3cnccc3)CC(=O)Nc4ccc(cc4)CN5CCN(CC5)C
0.295302	S(C1=NN=C(N1CC=2OC=CC2)c3cnccc3)CC(=O)Nc4ccc(cc4)CN5CCN(CC5)C
0.295302	S(C1=NN=C(N1CC=2OC=CC2)c3cnccc3)CC(=O)Nc4ccc(cc4)CN5CCN(CC5)C
0.295302	S(C1=NN=C(N1CC=2OC=CC2)c3cnccc3)CC(=O)Nc4ccc(cc4)CN5CCN(CC5)C
0.295302	S(C1=NN=C(N1CC=2OC=CC2)c3cnccc3)CC(=O)Nc4ccc(cc4)CN5CCN(CC5)C
0.295302	S(C1=NN=C(N1CC=2OC=CC2)c3cnccc3)CC(=O)Nc4ccc(cc4)CN5CCN(CC5)C
0.295302	S(C1=NN=C(N1CC=2OC=CC2)c3cnccc3)CC(=O)Nc4ccc(cc4)CN5CCN(CC5)C
0.295302	S(C1=NN=C(N1CC=2OC=CC2)c3cnccc3)CC(=O)Nc4ccc(cc4)CN5CCN(CC5)C
0.295302	S(C1=NN=C(N1CC=2OC=CC2)c3cnccc3)CC(=O)Nc4ccc(cc4)CN5CCN(CC5)C
0.295302	S(C1=NN=C(N1CC=2OC=CC2)c3cnccc3)CC(=O)Nc4ccc(cc4)CN5CCN(CC5)C
0.295139	S1(=O)(=O)N(c2cc(ccc2)C(=O)Nc3cc(c4nc(ccn4)C)ccc3)CCC1
0.295139	S1(=O)(=O)N(c2cc(ccc2)C(=O)Nc3cc(c4nc(ccn4)C)ccc3)CCC1
0.295139	S1(=O)(=O)N(c2cc(ccc2)C(=O)Nc3cc(c4nc(ccn4)C)ccc3)CCC1
0.295139	S1(=O)(=O)N(c2cc(ccc2)C(=O)Nc3cc(c4nc(ccn4)C)ccc3)CCC1
0.295139	S1(=O)(=O)N(c2cc(ccc2)C(=O)Nc3cc(c4nc(ccn4)C)ccc3)CCC1
0.295139	S1(=O)(=O)N(c2cc(ccc2)C(=O)Nc3cc(c4nc(ccn4)C)ccc3)CCC1
0.295139	S1(=O)(=O)N(c2cc(ccc2)C(=O)Nc3cc(c4nc(ccn4)C)ccc3)CCC1
0.295139	S1(=O)(=O)N(c2cc(ccc2)C(=O)Nc3cc(c4nc(ccn4)C)ccc3)CCC1
0.295139	S1(=O)(=O)N(c2cc(ccc2)C(=O)Nc3cc(c4nc(ccn4)C)ccc3)CCC1
0.295139	S1(=O)(=O)N(c2cc(ccc2)C(=O)Nc3cc(c4nc(ccn4)C)ccc3)CCC1
0.295139	O=C(NC=1NN=C(c2ccc(cc2)CCC)C1)c3cc(OC4CCN(CC4)C)c(OC)cc3
0.295139	O=C(NC=1NN=C(c2ccc(cc2)CCC)C1)c3cc(OC4CCN(CC4)C)c(OC)cc3
0.295139	O=C(NC=1NN=C(c2ccc(cc2)CCC)C1)c3cc(OC4CCN(CC4)C)c(OC)cc3
0.294821	Clc1cc(ccc1)C(=O)Nc2cc(c(NC(=O)Nc3ccc(cc3)C(N)C)cc2)C
0.294821	Clc1cc(ccc1)C(=O)Nc2cc(c(NC(=O)Nc3ccc(cc3)C(N)C)cc2)C
0.294821	Clc1cc(ccc1)C(=O)Nc2cc(c(NC(=O)Nc3ccc(cc3)C(N)C)cc2)C
0.294821	Clc1cc(ccc1)C(=O)Nc2cc(c(NC(=O)Nc3ccc(cc3)C(N)C)cc2)C
0.294821	Clc1cc(ccc1)C(=O)Nc2cc(c(NC(=O)Nc3ccc(cc3)C(N)C)cc2)C
0.294821	Clc1cc(ccc1)C(=O)Nc2cc(c(NC(=O)Nc3ccc(cc3)C(N)C)cc2)C
0.294821	Clc1cc(ccc1)C(=O)Nc2cc(c(NC(=O)Nc3ccc(cc3)C(N)C)cc2)C
0.294821	Clc1cc(ccc1)C(=O)Nc2cc(c(NC(=O)Nc3ccc(cc3)C(N)C)cc2)C
0.294821	Clc1cc(ccc1)C(=O)Nc2cc(c(NC(=O)Nc3ccc(cc3)C(N)C)cc2)C
0.294821	Clc1cc(ccc1)C(=O)Nc2cc(c(NC(=O)Nc3ccc(cc3)C(N)C)cc2)C
0.29434	Fc1c(cc(NC(=O)c2cnc(cc2)C3=NC=CN3)cc1)C4=NNC=N4
0.294326	O=C(Nc1cc(c2cnccc2)ccc1)c3nc4c(cc3)CC(CC4)C
0.294326	O=C(Nc1cc(c2cnccc2)ccc1)c3nc4c(cc3)CC(CC4)C
0.294326	O=C(Nc1cc(c2cnccc2)ccc1)c3nc4c(cc3)CC(CC4)C
0.294326	O=C(Nc1cc(c2cnccc2)ccc1)c3nc4c(cc3)CC(CC4)C
0.294326	O=C(Nc1cc(c2cnccc2)ccc1)c3nc4c(cc3)CC(CC4)C
0.294326	O=C(Nc1cc(c2cnccc2)ccc1)c3nc4c(cc3)CC(CC4)C
0.294326	O=C(Nc1cc(c2cnccc2)ccc1)c3nc4c(cc3)CC(CC4)C
0.294326	O=C(Nc1cc(c2cnccc2)ccc1)c3nc4c(cc3)CC(CC4)C
0.294326	O=C(Nc1cc(c2cnccc2)ccc1)c3nc4c(cc3)CC(CC4)C
0.294326	O=C(Nc1cc(c2cnccc2)ccc1)c3nc4c(cc3)CC(CC4)C
0.293893	S1C(=NC(c2ccc(NC(=O)CC)cc2)=C1)NC(=O)c3cc(ccc3)COC
0.293893	S1C(=NC(c2ccc(NC(=O)CC)cc2)=C1)NC(=O)c3cc(ccc3)COC
0.293893	S1C(=NC(c2ccc(NC(=O)CC)cc2)=C1)NC(=O)c3cc(ccc3)COC
0.293893	S1C(=NC(c2ccc(NC(=O)CC)cc2)=C1)NC(=O)c3cc(ccc3)COC
0.293893	S1C(=NC(c2ccc(NC(=O)CC)cc2)=C1)NC(=O)c3cc(ccc3)COC
0.293893	S1C(=NC(c2ccc(NC(=O)CC)cc2)=C1)NC(=O)c3cc(ccc3)COC
0.293893	S1C(=NC(c2ccc(NC(=O)CC)cc2)=C1)NC(=O)c3cc(ccc3)COC
0.293893	S1C(=NC(c2ccc(NC(=O)CC)cc2)=C1)NC(=O)c3cc(ccc3)COC
0.293893	S1C(=NC(c2ccc(NC(=O)CC)cc2)=C1)NC(=O)c3cc(ccc3)COC
0.293893	S1C(=NC(c2ccc(NC(=O)CC)cc2)=C1)NC(=O)c3cc(ccc3)COC
0.293893	Fc1cc(NC(=O)c2ccc(N3CCOCC3)cc2)c(NC(=O)c4ncccc4)cc1
0.293893	Fc1cc(NC(=O)c2ccc(N3CCOCC3)cc2)c(NC(=O)c4ncccc4)cc1
0.293893	Fc1cc(NC(=O)c2ccc(N3CCOCC3)cc2)c(NC(=O)c4ncccc4)cc1
0.293893	Fc1cc(NC(=O)c2ccc(N3CCOCC3)cc2)c(NC(=O)c4ncccc4)cc1
0.293893	Fc1cc(NC(=O)c2ccc(N3CCOCC3)cc2)c(NC(=O)c4ncccc4)cc1
0.293478	O=C(NC1CCCC1)c2cc(c(NCC=3NN=C(c4ccncc4)C3)cc2)C
0.293478	O=C(NC1CCCC1)c2cc(c(NCC=3NN=C(c4ccncc4)C3)cc2)C
0.293478	O=C(NC1CCCC1)c2cc(c(NCC=3NN=C(c4ccncc4)C3)cc2)C
0.293286	Brc1cc(N2C(=C(C(=O)Nc3ccc(cc3)CN4CCN(CC4)C)C=C2C)C)ccc1
0.293286	Brc1cc(N2C(=C(C(=O)Nc3ccc(cc3)CN4CCN(CC4)C)C=C2C)C)ccc1
0.293286	Brc1cc(N2C(=C(C(=O)Nc3ccc(cc3)CN4CCN(CC4)C)C=C2C)C)ccc1
0.293286	Brc1cc(N2C(=C(C(=O)Nc3ccc(cc3)CN4CCN(CC4)C)C=C2C)C)ccc1
0.293286	Brc1cc(N2C(=C(C(=O)Nc3ccc(cc3)CN4CCN(CC4)C)C=C2C)C)ccc1
0.293286	Brc1cc(N2C(=C(C(=O)Nc3ccc(cc3)CN4CCN(CC4)C)C=C2C)C)ccc1
0.293286	Brc1cc(N2C(=C(C(=O)Nc3ccc(cc3)CN4CCN(CC4)C)C=C2C)C)ccc1
0.293286	Brc1cc(N2C(=C(C(=O)Nc3ccc(cc3)CN4CCN(CC4)C)C=C2C)C)ccc1
0.293286	Brc1cc(N2C(=C(C(=O)Nc3ccc(cc3)CN4CCN(CC4)C)C=C2C)C)ccc1
0.293286	Brc1cc(N2C(=C(C(=O)Nc3ccc(cc3)CN4CCN(CC4)C)C=C2C)C)ccc1
0.293233	Clc1cc(c([N+]([O-])=O)cc1)C(=O)Nc2cc(c3cnccc3)ccc2
0.293233	Clc1cc(c([N+]([O-])=O)cc1)C(=O)Nc2cc(c3cnccc3)ccc2
0.293233	Clc1cc(c([N+]([O-])=O)cc1)C(=O)Nc2cc(c3cnccc3)ccc2
0.293233	Clc1cc(c([N+]([O-])=O)cc1)C(=O)Nc2cc(c3cnccc3)ccc2
0.293233	Clc1cc(c([N+]([O-])=O)cc1)C(=O)Nc2cc(c3cnccc3)ccc2
0.293233	Clc1cc(c([N+]([O-])=O)cc1)C(=O)Nc2cc(c3cnccc3)ccc2
0.293233	Clc1cc(c([N+]([O-])=O)cc1)C(=O)Nc2cc(c3cnccc3)ccc2
0.293233	Clc1cc(c([N+]([O-])=O)cc1)C(=O)Nc2cc(c3cnccc3)ccc2
0.293233	Clc1cc(c([N+]([O-])=O)cc1)C(=O)Nc2cc(c3cnccc3)ccc2
0.293233	Clc1cc(c([N+]([O-])=O)cc1)C(=O)Nc2cc(c3cnccc3)ccc2
0.292969	S1C=NC(c2ccc(cc2)C(=O)Nc3c(cccc3)C4=NNC=C4)=C1
0.292969	S1C=NC(c2ccc(cc2)C(=O)Nc3c(cccc3)C4=NNC=C4)=C1
0.292969	S1C=NC(c2ccc(cc2)C(=O)Nc3c(cccc3)C4=NNC=C4)=C1
0.292969	S1C=NC(c2ccc(cc2)C(=O)Nc3c(cccc3)C4=NNC=C4)=C1
0.292969	S1C=NC(c2ccc(cc2)C(=O)Nc3c(cccc3)C4=NNC=C4)=C1
0.292969	S1C=NC(c2ccc(cc2)C(=O)Nc3c(cccc3)C4=NNC=C4)=C1
0.292969	S1C=NC(c2ccc(cc2)C(=O)Nc3c(cccc3)C4=NNC=C4)=C1
0.292969	S1C=NC(c2ccc(cc2)C(=O)Nc3c(cccc3)C4=NNC=C4)=C1
0.292969	S1C=NC(c2ccc(cc2)C(=O)Nc3c(cccc3)C4=NNC=C4)=C1
0.292969	S1C=NC(c2ccc(cc2)C(=O)Nc3c(cccc3)C4=NNC=C4)=C1
0.292776	Fc1cc(NC(=O)c2ccc(cc2)CC(=O)N(C)C)c(NC(=O)c3ncccc3)cc1
0.292776	Fc1cc(NC(=O)c2ccc(cc2)CC(=O)N(C)C)c(NC(=O)c3ncccc3)cc1
0.292776	Fc1cc(NC(=O)c2ccc(cc2)CC(=O)N(C)C)c(NC(=O)c3ncccc3)cc1
0.292776	Fc1cc(NC(=O)c2ccc(cc2)CC(=O)N(C)C)c(NC(=O)c3ncccc3)cc1
0.292776	Fc1cc(NC(=O)c2ccc(cc2)CC(=O)N(C)C)c(NC(=O)c3ncccc3)cc1
0.292776	Fc1cc(NC(=O)c2ccc(cc2)CC(=O)N(C)C)c(NC(=O)c3ncccc3)cc1
0.292776	Fc1cc(NC(=O)c2ccc(cc2)CC(=O)N(C)C)c(NC(=O)c3ncccc3)cc1
0.292683	O=C(Nc1cc(c2cnccc2)ccc1)c3cc(Nc4ncnc5c4cccc5)ccc3
0.292683	O=C(Nc1cc(c2cnccc2)ccc1)c3cc(Nc4ncnc5c4cccc5)ccc3
0.292683	O=C(Nc1cc(c2cnccc2)ccc1)c3cc(Nc4ncnc5c4cccc5)ccc3
0.292683	O=C(Nc1cc(c2cnccc2)ccc1)c3cc(Nc4ncnc5c4cccc5)ccc3
0.292683	O=C(Nc1cc(c2cnccc2)ccc1)c3cc(Nc4ncnc5c4cccc5)ccc3
0.292683	O=C(Nc1cc(c2cnccc2)ccc1)c3cc(Nc4ncnc5c4cccc5)ccc3
0.292683	O=C(Nc1cc(c2cnccc2)ccc1)c3cc(Nc4ncnc5c4cccc5)ccc3
0.292683	O=C(Nc1cc(c2cnccc2)ccc1)c3cc(Nc4ncnc5c4cccc5)ccc3
0.292683	O=C(Nc1cc(c2cnccc2)ccc1)c3cc(Nc4ncnc5c4cccc5)ccc3
0.292683	O=C(Nc1cc(c2cnccc2)ccc1)c3cc(Nc4ncnc5c4cccc5)ccc3
0.292576	O=C(OC)c1cc(Nc2nc(ccn2)C)ccc1
0.292576	O=C(OC)c1cc(Nc2nc(ccn2)C)ccc1
0.292576	O=C(OC)c1cc(Nc2nc(ccn2)C)ccc1
0.292576	O=C(OC)c1cc(Nc2nc(ccn2)C)ccc1
0.292576	O=C(OC)c1cc(Nc2nc(ccn2)C)ccc1
0.292576	O=C(OC)c1cc(Nc2nc(ccn2)C)ccc1
0.292576	O=C(OC)c1cc(Nc2nc(ccn2)C)ccc1
0.292576	O=C(OC)c1cc(Nc2nc(ccn2)C)ccc1
0.292576	O=C(OC)c1cc(Nc2nc(ccn2)C)ccc1
0.292576	O=C(OC)c1cc(Nc2nc(ccn2)C)ccc1
0.29249	Fc1ccc(cc1)CNC(=O)c2ccc(NC(=O)C(=O)Nc3cc(ccc3)CN4CCC(O)CC4)cc2
0.29249	Fc1ccc(cc1)CNC(=O)c2ccc(NC(=O)C(=O)Nc3cc(ccc3)CN4CCC(O)CC4)cc2
0.29249	Fc1ccc(cc1)CNC(=O)c2ccc(NC(=O)C(=O)Nc3cc(ccc3)CN4CCC(O)CC4)cc2
0.29249	Fc1ccc(cc1)CNC(=O)c2ccc(NC(=O)C(=O)Nc3cc(ccc3)CN4CCC(O)CC4)cc2
0.29249	Fc1ccc(cc1)CNC(=O)c2ccc(NC(=O)C(=O)Nc3cc(ccc3)CN4CCC(O)CC4)cc2
0.29249	Fc1ccc(cc1)CNC(=O)c2ccc(NC(=O)C(=O)Nc3cc(ccc3)CN4CCC(O)CC4)cc2
0.29249	Fc1ccc(cc1)CNC(=O)c2ccc(NC(=O)C(=O)Nc3cc(ccc3)CN4CCC(O)CC4)cc2
0.29249	Fc1ccc(cc1)CNC(=O)c2ccc(NC(=O)C(=O)Nc3cc(ccc3)CN4CCC(O)CC4)cc2
0.29249	Fc1ccc(cc1)CNC(=O)c2ccc(NC(=O)C(=O)Nc3cc(ccc3)CN4CCC(O)CC4)cc2
0.29249	Fc1ccc(cc1)CNC(=O)c2ccc(NC(=O)C(=O)Nc3cc(ccc3)CN4CCC(O)CC4)cc2
0.29249	FC(F)Oc1c(OC)cc(cc1OC)C(=O)Nc2cc(c3cnccc3)ccc2
0.29249	FC(F)Oc1c(OC)cc(cc1OC)C(=O)Nc2cc(c3cnccc3)ccc2
0.29249	FC(F)Oc1c(OC)cc(cc1OC)C(=O)Nc2cc(c3cnccc3)ccc2
0.29249	FC(F)Oc1c(OC)cc(cc1OC)C(=O)Nc2cc(c3cnccc3)ccc2
0.29249	FC(F)Oc1c(OC)cc(cc1OC)C(=O)Nc2cc(c3cnccc3)ccc2
0.29249	FC(F)Oc1c(OC)cc(cc1OC)C(=O)Nc2cc(c3cnccc3)ccc2
0.29249	FC(F)Oc1c(OC)cc(cc1OC)C(=O)Nc2cc(c3cnccc3)ccc2
0.29249	FC(F)Oc1c(OC)cc(cc1OC)C(=O)Nc2cc(c3cnccc3)ccc2
0.29249	FC(F)Oc1c(OC)cc(cc1OC)C(=O)Nc2cc(c3cnccc3)ccc2
0.29249	FC(F)Oc1c(OC)cc(cc1OC)C(=O)Nc2cc(c3cnccc3)ccc2
0.292308	[O-][N+](=O)c1cc(ccc1)CN2CCC(c3nc(c4ccccc4)ccn3)CC2
0.292308	[O-][N+](=O)c1cc(ccc1)CN2CCC(c3nc(c4ccccc4)ccn3)CC2
0.292181	O=C(Nc1cc(ccc1)C(C)C)c2cnc(cc2)C3=NC=CN3
0.292181	O=C(Nc1cc(ccc1)C(C)C)c2cnc(cc2)C3=NC=CN3
0.292181	O=C(Nc1cc(ccc1)C(C)C)c2cnc(cc2)C3=NC=CN3
0.292181	O=C(Nc1cc(ccc1)C(C)C)c2cnc(cc2)C3=NC=CN3
0.292181	O=C(Nc1cc(ccc1)C(C)C)c2cnc(cc2)C3=NC=CN3
0.292181	O=C(Nc1cc(ccc1)C(C)C)c2cnc(cc2)C3=NC=CN3
0.292181	O=C(Nc1cc(ccc1)C(C)C)c2cnc(cc2)C3=NC=CN3
0.292181	O=C(Nc1cc(ccc1)C(C)C)c2cnc(cc2)C3=NC=CN3
0.292181	O=C(Nc1cc(ccc1)C(C)C)c2cnc(cc2)C3=NC=CN3
0.292181	O=C(Nc1cc(ccc1)C(C)C)c2cnc(cc2)C3=NC=CN3
0.292135	O=C(Nc1c(ccc(c2nccnc2)c1)C)C(=O)NCC(CN)(C)C
0.292135	O=C(Nc1c(ccc(c2nccnc2)c1)C)C(=O)NCC(CN)(C)C
0.292135	O=C(Nc1c(ccc(c2nccnc2)c1)C)C(=O)NCC(CN)(C)C
0.292135	O=C(Nc1c(ccc(c2nccnc2)c1)C)C(=O)NCC(CN)(C)C
0.292135	O=C(Nc1c(ccc(c2nccnc2)c1)C)C(=O)NCC(CN)(C)C
0.292135	O=C(Nc1c(ccc(c2nccnc2)c1)C)C(=O)NCC(CN)(C)C
0.292135	O=C(Nc1c(ccc(c2nccnc2)c1)C)C(=O)NCC(CN)(C)C
0.292135	O=C(Nc1c(ccc(c2nccnc2)c1)C)C(=O)NCC(CN)(C)C
0.292135	O=C(Nc1c(ccc(c2nccnc2)c1)C)C(=O)NCC(CN)(C)C
0.292135	O=C(Nc1c(ccc(c2nccnc2)c1)C)C(=O)NCC(CN)(C)C
0.292096	FC(F)(F)c1nc(ncc1)Nc2cc(ccc2)C(=O)NC(c3c(cccc3)C)CF
0.292096	FC(F)(F)c1nc(ncc1)Nc2cc(ccc2)C(=O)NC(c3c(cccc3)C)CF
0.292096	FC(F)(F)c1nc(ncc1)Nc2cc(ccc2)C(=O)NC(c3c(cccc3)C)CF
0.292096	FC(F)(F)c1nc(ncc1)Nc2cc(ccc2)C(=O)NC(c3c(cccc3)C)CF
0.292096	FC(F)(F)c1nc(ncc1)Nc2cc(ccc2)C(=O)NC(c3c(cccc3)C)CF
0.292096	FC(F)(F)c1nc(ncc1)Nc2cc(ccc2)C(=O)NC(c3c(cccc3)C)CF
0.292096	FC(F)(F)c1nc(ncc1)Nc2cc(ccc2)C(=O)NC(c3c(cccc3)C)CF
0.292096	S(=O)(=O)(Nc1cc(ccc1)C(=O)Nc2cc(ccc2)C3=NC(=C(N3)C)C)c4c(ccc(F)c4)C
0.292096	S(=O)(=O)(Nc1cc(ccc1)C(=O)Nc2cc(ccc2)C3=NC(=C(N3)C)C)c4c(ccc(F)c4)C
0.292096	S(=O)(=O)(Nc1cc(ccc1)C(=O)Nc2cc(ccc2)C3=NC(=C(N3)C)C)c4c(ccc(F)c4)C
0.292096	S(=O)(=O)(Nc1cc(ccc1)C(=O)Nc2cc(ccc2)C3=NC(=C(N3)C)C)c4c(ccc(F)c4)C
0.292096	S(=O)(=O)(Nc1cc(ccc1)C(=O)Nc2cc(ccc2)C3=NC(=C(N3)C)C)c4c(ccc(F)c4)C
0.292096	S(=O)(=O)(Nc1cc(ccc1)C(=O)Nc2cc(ccc2)C3=NC(=C(N3)C)C)c4c(ccc(F)c4)C
0.292096	S(=O)(=O)(Nc1cc(ccc1)C(=O)Nc2cc(ccc2)C3=NC(=C(N3)C)C)c4c(ccc(F)c4)C
0.292096	S(=O)(=O)(Nc1cc(ccc1)C(=O)Nc2cc(ccc2)C3=NC(=C(N3)C)C)c4c(ccc(F)c4)C
0.292096	S(=O)(=O)(Nc1cc(ccc1)C(=O)Nc2cc(ccc2)C3=NC(=C(N3)C)C)c4c(ccc(F)c4)C
0.292096	S(=O)(=O)(Nc1cc(ccc1)C(=O)Nc2cc(ccc2)C3=NC(=C(N3)C)C)c4c(ccc(F)c4)C
0.292096	FC(F)(F)c1nc(ncc1)Nc2cc(ccc2)C(=O)NC(c3c(cccc3)C)CF
0.292096	FC(F)(F)c1nc(ncc1)Nc2cc(ccc2)C(=O)NC(c3c(cccc3)C)CF
0.292096	FC(F)(F)c1nc(ncc1)Nc2cc(ccc2)C(=O)NC(c3c(cccc3)C)CF
0.291667	Fc1cc(c2cncc(c2)C(=O)Nc3ccc(Oc4cnccc4)cc3)ccc1
0.291667	Fc1cc(c2cncc(c2)C(=O)Nc3ccc(Oc4cnccc4)cc3)ccc1
0.291667	Fc1cc(c2cncc(c2)C(=O)Nc3ccc(Oc4cnccc4)cc3)ccc1
0.291667	Fc1cc(c2cncc(c2)C(=O)Nc3ccc(Oc4cnccc4)cc3)ccc1
0.291667	Fc1cc(c2cncc(c2)C(=O)Nc3ccc(Oc4cnccc4)cc3)ccc1
0.291667	Fc1cc(c2cncc(c2)C(=O)Nc3ccc(Oc4cnccc4)cc3)ccc1
0.291667	Fc1cc(c2cncc(c2)C(=O)Nc3ccc(Oc4cnccc4)cc3)ccc1
0.291667	Fc1cc(c2cncc(c2)C(=O)Nc3ccc(Oc4cnccc4)cc3)ccc1
0.291667	Fc1cc(c2cncc(c2)C(=O)Nc3ccc(Oc4cnccc4)cc3)ccc1
0.291667	Fc1cc(c2cncc(c2)C(=O)Nc3ccc(Oc4cnccc4)cc3)ccc1
0.291339	S1C(c2ccc(OC(F)F)cc2)=CC=C1C(=O)Nc3cc(c4cnccc4)ccc3
0.291339	S1C(c2ccc(OC(F)F)cc2)=CC=C1C(=O)Nc3cc(c4cnccc4)ccc3
0.291339	S1C(c2ccc(OC(F)F)cc2)=CC=C1C(=O)Nc3cc(c4cnccc4)ccc3
0.291339	S1C(c2ccc(OC(F)F)cc2)=CC=C1C(=O)Nc3cc(c4cnccc4)ccc3
0.291339	S1C(c2ccc(OC(F)F)cc2)=CC=C1C(=O)Nc3cc(c4cnccc4)ccc3
0.291339	S1C(c2ccc(OC(F)F)cc2)=CC=C1C(=O)Nc3cc(c4cnccc4)ccc3
0.291339	S1C(c2ccc(OC(F)F)cc2)=CC=C1C(=O)Nc3cc(c4cnccc4)ccc3
0.291339	S1C(c2ccc(OC(F)F)cc2)=CC=C1C(=O)Nc3cc(c4cnccc4)ccc3
0.291339	S1C(c2ccc(OC(F)F)cc2)=CC=C1C(=O)Nc3cc(c4cnccc4)ccc3
0.291339	S1C(c2ccc(OC(F)F)cc2)=CC=C1C(=O)Nc3cc(c4cnccc4)ccc3
0.291339	S1C=NC(c2ccc(cc2)C(=O)Nc3c(F)cc(cc3)C(C)C)=C1
0.290456	O=C(Nc1ccc(Oc2cnccc2)cc1)c3cnc(nc3)c4ncccc4
0.290456	O=C(Nc1ccc(Oc2cnccc2)cc1)c3cnc(nc3)c4ncccc4
0.290456	O=C(Nc1ccc(Oc2cnccc2)cc1)c3cnc(nc3)c4ncccc4
0.290456	O=C(Nc1ccc(Oc2cnccc2)cc1)c3cnc(nc3)c4ncccc4
0.290456	O=C(Nc1ccc(Oc2cnccc2)cc1)c3cnc(nc3)c4ncccc4
0.290456	O=C(Nc1ccc(Oc2cnccc2)cc1)c3cnc(nc3)c4ncccc4
0.290456	O=C(Nc1ccc(Oc2cnccc2)cc1)c3cnc(nc3)c4ncccc4
0.290456	O=C(Nc1ccc(Oc2cnccc2)cc1)c3cnc(nc3)c4ncccc4
0.290456	O=C(Nc1ccc(Oc2cnccc2)cc1)c3cnc(nc3)c4ncccc4
0.290456	O=C(Nc1ccc(Oc2cnccc2)cc1)c3cnc(nc3)c4ncccc4
0.290441	Brc1ccc(S(=O)(=O)Nc2cc(ccc2)C(=O)Nc3c(ccc(c3)C(=O)NCC4CC4)C)cc1
0.290323	FC(F)(F)c1nc(ncc1)Nc2cc(ccc2)C(=O)NCc3ccc(cc3)CCNC(=O)OC(C)(C)C
0.290323	FC(F)(F)c1nc(ncc1)Nc2cc(ccc2)C(=O)NCc3ccc(cc3)CCNC(=O)OC(C)(C)C
0.290323	FC(F)(F)c1nc(ncc1)Nc2cc(ccc2)C(=O)NCc3ccc(cc3)CCNC(=O)OC(C)(C)C
0.287625	Fc1c(Oc2cc(ncc2)C(=O)NC)ccc(NC(=O)c3cc(NC(=O)OC(C)(C)C)c(cc3)C)c1
0.287625	Fc1c(Oc2cc(ncc2)C(=O)NC)ccc(NC(=O)c3cc(NC(=O)OC(C)(C)C)c(cc3)C)c1
0.287625	Fc1c(Oc2cc(ncc2)C(=O)NC)ccc(NC(=O)c3cc(NC(=O)OC(C)(C)C)c(cc3)C)c1
0.287625	Fc1c(Oc2cc(ncc2)C(=O)NC)ccc(NC(=O)c3cc(NC(=O)OC(C)(C)C)c(cc3)C)c1
0.287625	Fc1c(Oc2cc(ncc2)C(=O)NC)ccc(NC(=O)c3cc(NC(=O)OC(C)(C)C)c(cc3)C)c1
0.287625	Fc1c(Oc2cc(ncc2)C(=O)NC)ccc(NC(=O)c3cc(NC(=O)OC(C)(C)C)c(cc3)C)c1
0.287625	Fc1c(Oc2cc(ncc2)C(=O)NC)ccc(NC(=O)c3cc(NC(=O)OC(C)(C)C)c(cc3)C)c1
0.287625	Fc1c(Oc2cc(ncc2)C(=O)NC)ccc(NC(=O)c3cc(NC(=O)OC(C)(C)C)c(cc3)C)c1
0.287625	Fc1c(Oc2cc(ncc2)C(=O)NC)ccc(NC(=O)c3cc(NC(=O)OC(C)(C)C)c(cc3)C)c1
0.287625	Fc1c(Oc2cc(ncc2)C(=O)NC)ccc(NC(=O)c3cc(NC(=O)OC(C)(C)C)c(cc3)C)c1
0.287449	O=C(NCc1cc(NC(=O)C2CC2)ccc1)c3cc(Nc4ncccn4)ccc3
0.287449	O=C(NCc1cc(NC(=O)C2CC2)ccc1)c3cc(Nc4ncccn4)ccc3
0.287449	O=C(NCc1cc(NC(=O)C2CC2)ccc1)c3cc(Nc4ncccn4)ccc3
0.287449	O=C(NCc1cc(NC(=O)C2CC2)ccc1)c3cc(Nc4ncccn4)ccc3
0.287449	O=C(NCc1cc(NC(=O)C2CC2)ccc1)c3cc(Nc4ncccn4)ccc3
0.287449	O=C(NCc1cc(NC(=O)C2CC2)ccc1)c3cc(Nc4ncccn4)ccc3
0.287449	O=C(NCc1cc(NC(=O)C2CC2)ccc1)c3cc(Nc4ncccn4)ccc3
0.287449	O=C(NCc1cc(NC(=O)C2CC2)ccc1)c3cc(Nc4ncccn4)ccc3
0.287449	O=C(NCc1cc(NC(=O)C2CC2)ccc1)c3cc(Nc4ncccn4)ccc3
0.287449	O=C(NCc1cc(NC(=O)C2CC2)ccc1)c3cc(Nc4ncccn4)ccc3
0.287097	FC(F)(F)c1nc(ncc1)Nc2cc(ccc2)C(=O)N3CCN(c4cc(c([N+]([O-])=O)cc4)C)CC3
0.287097	FC(F)(F)c1nc(ncc1)Nc2cc(ccc2)C(=O)N3CCN(c4cc(c([N+]([O-])=O)cc4)C)CC3
0.287097	FC(F)(F)c1nc(ncc1)Nc2cc(ccc2)C(=O)N3CCN(c4cc(c([N+]([O-])=O)cc4)C)CC3
0.287097	FC(F)(F)c1nc(ncc1)Nc2cc(ccc2)C(=O)N3CCN(c4cc(c([N+]([O-])=O)cc4)C)CC3
0.287097	FC(F)(F)c1nc(ncc1)Nc2cc(ccc2)C(=O)N3CCN(c4cc(c([N+]([O-])=O)cc4)C)CC3
0.287097	FC(F)(F)c1nc(ncc1)Nc2cc(ccc2)C(=O)N3CCN(c4cc(c([N+]([O-])=O)cc4)C)CC3
0.287097	FC(F)(F)c1nc(ncc1)Nc2cc(ccc2)C(=O)N3CCN(c4cc(c([N+]([O-])=O)cc4)C)CC3
0.287097	FC(F)(F)c1nc(ncc1)Nc2cc(ccc2)C(=O)N3CCN(c4cc(c([N+]([O-])=O)cc4)C)CC3
0.287097	FC(F)(F)c1nc(ncc1)Nc2cc(ccc2)C(=O)N3CCN(c4cc(c([N+]([O-])=O)cc4)C)CC3
0.287097	FC(F)(F)c1nc(ncc1)Nc2cc(ccc2)C(=O)N3CCN(c4cc(c([N+]([O-])=O)cc4)C)CC3
0.286307	Fc1cc(c2cncc(c2)C(=O)Nc3ccc(cc3)CNC(=O)C)ccc1
0.286307	Fc1cc(c2cncc(c2)C(=O)Nc3ccc(cc3)CNC(=O)C)ccc1
0.286307	Fc1cc(c2cncc(c2)C(=O)Nc3ccc(cc3)CNC(=O)C)ccc1
0.286307	Fc1cc(c2cncc(c2)C(=O)Nc3ccc(cc3)CNC(=O)C)ccc1
0.286307	Fc1cc(c2cncc(c2)C(=O)Nc3ccc(cc3)CNC(=O)C)ccc1
0.286307	Fc1cc(c2cncc(c2)C(=O)Nc3ccc(cc3)CNC(=O)C)ccc1
0.286307	Fc1cc(c2cncc(c2)C(=O)Nc3ccc(cc3)CNC(=O)C)ccc1
0.286307	Fc1cc(c2cncc(c2)C(=O)Nc3ccc(cc3)CNC(=O)C)ccc1
0.286307	Fc1cc(c2cncc(c2)C(=O)Nc3ccc(cc3)CNC(=O)C)ccc1
0.286307	Fc1cc(c2cncc(c2)C(=O)Nc3ccc(cc3)CNC(=O)C)ccc1
0.286275	O=C(O)c1ccc(N2N=CC(c3cc(ccc3)CN4CCN(CC4)C)=C2)cc1
0.286275	O=C(O)c1ccc(N2N=CC(c3cc(ccc3)CN4CCN(CC4)C)=C2)cc1
0.286275	O=C(O)c1ccc(N2N=CC(c3cc(ccc3)CN4CCN(CC4)C)=C2)cc1
0.286275	O=C(O)c1ccc(N2N=CC(c3cc(ccc3)CN4CCN(CC4)C)=C2)cc1
0.286275	O=C(O)c1ccc(N2N=CC(c3cc(ccc3)CN4CCN(CC4)C)=C2)cc1
0.286275	O=C(O)c1ccc(N2N=CC(c3cc(ccc3)CN4CCN(CC4)C)=C2)cc1
0.286275	O=C(O)c1ccc(N2N=CC(c3cc(ccc3)CN4CCN(CC4)C)=C2)cc1
0.286275	O=C(O)c1ccc(N2N=CC(c3cc(ccc3)CN4CCN(CC4)C)=C2)cc1
0.286275	O=C(O)c1ccc(N2N=CC(c3cc(ccc3)CN4CCN(CC4)C)=C2)cc1
0.286275	O=C(O)c1ccc(N2N=CC(c3cc(ccc3)CN4CCN(CC4)C)=C2)cc1
0.285714	Clc1cc(ccc1)C(=O)Nc2cc(c(N)cc2)C
0.285714	Clc1cc(ccc1)C(=O)Nc2cc(c(N)cc2)C
0.285714	Clc1cc(ccc1)C(=O)Nc2cc(c(N)cc2)C
0.285714	Clc1cc(ccc1)C(=O)Nc2cc(c(N)cc2)C
0.285714	Clc1cc(ccc1)C(=O)Nc2cc(c(N)cc2)C
0.285714	Clc1cc(ccc1)C(=O)Nc2cc(c(N)cc2)C
0.285714	O=C(OCC(=O)Nc1cc(ccc1)C(=O)NCC)c2ncc(c3nccnc3)cc2
0.285714	O=C(OCC(=O)Nc1cc(ccc1)C(=O)NCC)c2ncc(c3nccnc3)cc2
0.285714	O=C(OCC(=O)Nc1cc(ccc1)C(=O)NCC)c2ncc(c3nccnc3)cc2
0.285714	O=C(OCC(=O)Nc1cc(ccc1)C(=O)NCC)c2ncc(c3nccnc3)cc2
0.285714	O=C(OCC(=O)Nc1cc(ccc1)C(=O)NCC)c2ncc(c3nccnc3)cc2
0.285714	O=C(OCC(=O)Nc1cc(ccc1)C(=O)NCC)c2ncc(c3nccnc3)cc2
0.285714	O=C(OCC(=O)Nc1cc(ccc1)C(=O)NCC)c2ncc(c3nccnc3)cc2
0.285294	S(C1=NN=C(N1c2ccc(cc2)CC)c3ccncc3)CC(=O)Nc4ccc(cc4)C(=O)Nc5c(cc(OCc6ncccc6)cc5)C
0.285294	S(C1=NN=C(N1c2ccc(cc2)CC)c3ccncc3)CC(=O)Nc4ccc(cc4)C(=O)Nc5c(cc(OCc6ncccc6)cc5)C
0.285294	S(C1=NN=C(N1c2ccc(cc2)CC)c3ccncc3)CC(=O)Nc4ccc(cc4)C(=O)Nc5c(cc(OCc6ncccc6)cc5)C
0.285294	S(C1=NN=C(N1c2ccc(cc2)CC)c3ccncc3)CC(=O)Nc4ccc(cc4)C(=O)Nc5c(cc(OCc6ncccc6)cc5)C
0.285156	O=C(Nc1c(c2ccc(N(C)C)cc2)ccnc1)c3ccc(Oc4cnccc4)cc3
0.285141	O=C(OC(C)(C)C)Nc1c(ccc(c1)C(=O)Nc2c(ccc(c2)C(=O)NCC3CC3)C)C
0.285141	O=C(OC(C)(C)C)Nc1c(ccc(c1)C(=O)Nc2c(ccc(c2)C(=O)NCC3CC3)C)C
0.285141	O=C(OC(C)(C)C)Nc1c(ccc(c1)C(=O)Nc2c(ccc(c2)C(=O)NCC3CC3)C)C
0.285141	O=C(OC(C)(C)C)Nc1c(ccc(c1)C(=O)Nc2c(ccc(c2)C(=O)NCC3CC3)C)C
0.285141	O=C(OC(C)(C)C)Nc1c(ccc(c1)C(=O)Nc2c(ccc(c2)C(=O)NCC3CC3)C)C
0.285141	O=C(OC(C)(C)C)Nc1c(ccc(c1)C(=O)Nc2c(ccc(c2)C(=O)NCC3CC3)C)C
0.285141	O=C(OC(C)(C)C)Nc1c(ccc(c1)C(=O)Nc2c(ccc(c2)C(=O)NCC3CC3)C)C
0.285141	O=C(OC(C)(C)C)Nc1c(ccc(c1)C(=O)Nc2c(ccc(c2)C(=O)NCC3CC3)C)C
0.285141	O=C(OC(C)(C)C)Nc1c(ccc(c1)C(=O)Nc2c(ccc(c2)C(=O)NCC3CC3)C)C
0.285141	O=C(OC(C)(C)C)Nc1c(ccc(c1)C(=O)Nc2c(ccc(c2)C(=O)NCC3CC3)C)C
0.284672	S(c1c(cc([N+]([O-])=O)cc1)C(=O)Nc2cc(c3cnccc3)ccc2)CC
0.284672	S(c1c(cc([N+]([O-])=O)cc1)C(=O)Nc2cc(c3cnccc3)ccc2)CC
0.284672	S(c1c(cc([N+]([O-])=O)cc1)C(=O)Nc2cc(c3cnccc3)ccc2)CC
0.284672	S(c1c(cc([N+]([O-])=O)cc1)C(=O)Nc2cc(c3cnccc3)ccc2)CC
0.284672	S(c1c(cc([N+]([O-])=O)cc1)C(=O)Nc2cc(c3cnccc3)ccc2)CC
0.284672	S(c1c(cc([N+]([O-])=O)cc1)C(=O)Nc2cc(c3cnccc3)ccc2)CC
0.284672	S(c1c(cc([N+]([O-])=O)cc1)C(=O)Nc2cc(c3cnccc3)ccc2)CC
0.284672	S(c1c(cc([N+]([O-])=O)cc1)C(=O)Nc2cc(c3cnccc3)ccc2)CC
0.284672	S(c1c(cc([N+]([O-])=O)cc1)C(=O)Nc2cc(c3cnccc3)ccc2)CC
0.284672	S(c1c(cc([N+]([O-])=O)cc1)C(=O)Nc2cc(c3cnccc3)ccc2)CC
0.284644	Fc1cc(NC(=O)CCCCc2ccc(cc2)C)c(NC(=O)c3ncccc3)cc1
0.284644	Fc1cc(NC(=O)CCCCc2ccc(cc2)C)c(NC(=O)c3ncccc3)cc1
0.284644	Fc1cc(NC(=O)CCCCc2ccc(cc2)C)c(NC(=O)c3ncccc3)cc1
0.284047	Brc1c(F)c(cc(c1)C)C(=O)Nc2cc(c3cnccc3)ccc2
0.284047	Brc1c(F)c(cc(c1)C)C(=O)Nc2cc(c3cnccc3)ccc2
0.284047	Brc1c(F)c(cc(c1)C)C(=O)Nc2cc(c3cnccc3)ccc2
0.284047	Brc1c(F)c(cc(c1)C)C(=O)Nc2cc(c3cnccc3)ccc2
0.284047	Brc1c(F)c(cc(c1)C)C(=O)Nc2cc(c3cnccc3)ccc2
0.284047	Brc1c(F)c(cc(c1)C)C(=O)Nc2cc(c3cnccc3)ccc2
0.284047	Brc1c(F)c(cc(c1)C)C(=O)Nc2cc(c3cnccc3)ccc2
0.284047	Brc1c(F)c(cc(c1)C)C(=O)Nc2cc(c3cnccc3)ccc2
0.284047	Brc1c(F)c(cc(c1)C)C(=O)Nc2cc(c3cnccc3)ccc2
0.284047	Brc1c(F)c(cc(c1)C)C(=O)Nc2cc(c3cnccc3)ccc2
0.284	O=C(NCCCCCN1CCNCC1)c2ccc(NC(=O)Cc3cnccc3)cc2
0.284	O=C(NCCCCCN1CCNCC1)c2ccc(NC(=O)Cc3cnccc3)cc2
0.284	O=C(NCCCCCN1CCNCC1)c2ccc(NC(=O)Cc3cnccc3)cc2
0.284	O=C(NCCCCCN1CCNCC1)c2ccc(NC(=O)Cc3cnccc3)cc2
0.284	O=C(NCCCCCN1CCNCC1)c2ccc(NC(=O)Cc3cnccc3)cc2
0.284	O=C(NCCCCCN1CCNCC1)c2ccc(NC(=O)Cc3cnccc3)cc2
0.284	O=C(NCCCCCN1CCNCC1)c2ccc(NC(=O)Cc3cnccc3)cc2
0.284	O=C(NCCCCCN1CCNCC1)c2ccc(NC(=O)Cc3cnccc3)cc2
0.284	O=C(NCCCCCN1CCNCC1)c2ccc(NC(=O)Cc3cnccc3)cc2
0.284	O=C(NCCCCCN1CCNCC1)c2ccc(NC(=O)Cc3cnccc3)cc2
0.283582	Brc1c(c(NC(=O)C(=O)NNc2nc(c3cnccc3)ccc2)ccc1)C
0.283582	Brc1c(c(NC(=O)C(=O)NNc2nc(c3cnccc3)ccc2)ccc1)C
0.283582	Brc1c(c(NC(=O)C(=O)NNc2nc(c3cnccc3)ccc2)ccc1)C
0.283582	Brc1c(c(NC(=O)C(=O)NNc2nc(c3cnccc3)ccc2)ccc1)C
0.283582	Brc1c(c(NC(=O)C(=O)NNc2nc(c3cnccc3)ccc2)ccc1)C
0.283582	Brc1c(c(NC(=O)C(=O)NNc2nc(c3cnccc3)ccc2)ccc1)C
0.283582	Brc1c(c(NC(=O)C(=O)NNc2nc(c3cnccc3)ccc2)ccc1)C
0.282946	S1C=NC(c2ccc(cc2)C(=O)Nc3c(cccc3)COc4ccccc4)=C1
0.282946	S1C=NC(c2ccc(cc2)C(=O)Nc3c(cccc3)COc4ccccc4)=C1
0.282946	S1C=NC(c2ccc(cc2)C(=O)Nc3c(cccc3)COc4ccccc4)=C1
0.282787	O=C(O)c1cc(Nc2nc(N3CCCC3)ccn2)ccc1
0.282787	O=C(O)c1cc(Nc2nc(N3CCCC3)ccn2)ccc1
0.282787	O=C(O)c1cc(Nc2nc(N3CCCC3)ccn2)ccc1
0.282787	O=C(O)c1cc(Nc2nc(N3CCCC3)ccn2)ccc1
0.282787	O=C(O)c1cc(Nc2nc(N3CCCC3)ccn2)ccc1
0.282787	O=C(O)c1cc(Nc2nc(N3CCCC3)ccn2)ccc1
0.282787	O=C(O)c1cc(Nc2nc(N3CCCC3)ccn2)ccc1
0.282787	O=C(O)c1cc(Nc2nc(N3CCCC3)ccn2)ccc1
0.282787	O=C(O)c1cc(Nc2nc(N3CCCC3)ccn2)ccc1
0.282787	O=C(O)c1cc(Nc2nc(N3CCCC3)ccn2)ccc1
0.282609	[O-][N+](=O)c1c(cc(OCC)cc1)C(=O)Nc2cc(c3cnccc3)ccc2
0.282609	[O-][N+](=O)c1c(cc(OCC)cc1)C(=O)Nc2cc(c3cnccc3)ccc2
0.282609	[O-][N+](=O)c1c(cc(OCC)cc1)C(=O)Nc2cc(c3cnccc3)ccc2
0.282609	[O-][N+](=O)c1c(cc(OCC)cc1)C(=O)Nc2cc(c3cnccc3)ccc2
0.282609	[O-][N+](=O)c1c(cc(OCC)cc1)C(=O)Nc2cc(c3cnccc3)ccc2
0.282609	[O-][N+](=O)c1c(cc(OCC)cc1)C(=O)Nc2cc(c3cnccc3)ccc2
0.282609	[O-][N+](=O)c1c(cc(OCC)cc1)C(=O)Nc2cc(c3cnccc3)ccc2
0.282609	[O-][N+](=O)c1c(cc(OCC)cc1)C(=O)Nc2cc(c3cnccc3)ccc2
0.282609	[O-][N+](=O)c1c(cc(OCC)cc1)C(=O)Nc2cc(c3cnccc3)ccc2
0.282609	[O-][N+](=O)c1c(cc(OCC)cc1)C(=O)Nc2cc(c3cnccc3)ccc2
0.282528	O=C(Nc1cc(c2cnccc2)ccc1)c3c(OCC)nccc3C
0.282528	O=C(Nc1cc(c2cnccc2)ccc1)c3c(OCC)nccc3C
0.282528	O=C(Nc1cc(c2cnccc2)ccc1)c3c(OCC)nccc3C
0.282528	O=C(Nc1cc(c2cnccc2)ccc1)c3c(OCC)nccc3C
0.282528	O=C(Nc1cc(c2cnccc2)ccc1)c3c(OCC)nccc3C
0.282528	O=C(Nc1cc(c2cnccc2)ccc1)c3c(OCC)nccc3C
0.282528	O=C(Nc1cc(c2cnccc2)ccc1)c3c(OCC)nccc3C
0.282528	O=C(Nc1cc(c2cnccc2)ccc1)c3c(OCC)nccc3C
0.282528	O=C(Nc1cc(c2cnccc2)ccc1)c3c(OCC)nccc3C
0.282528	O=C(Nc1cc(c2cnccc2)ccc1)c3c(OCC)nccc3C
0.282353	O=C(Nc1c(ccc(c1)C=2ON=CN2)C)Cc3ccncc3
0.282353	O=C(Nc1c(ccc(c1)C=2ON=CN2)C)Cc3ccncc3
0.282353	O=C(Nc1c(ccc(c1)C=2ON=CN2)C)Cc3ccncc3
0.282353	O=C(Nc1c(ccc(c1)C=2ON=CN2)C)Cc3ccncc3
0.282353	O=C(Nc1c(ccc(c1)C=2ON=CN2)C)Cc3ccncc3
0.282353	O=C(Nc1c(ccc(c1)C=2ON=CN2)C)Cc3ccncc3
0.282353	O=C(Nc1c(ccc(c1)C=2ON=CN2)C)Cc3ccncc3
0.282353	O=C(Nc1c(ccc(c1)C=2ON=CN2)C)Cc3ccncc3
0.282353	O=C(Nc1c(ccc(c1)C=2ON=CN2)C)Cc3ccncc3
0.282353	O=C(Nc1c(ccc(c1)C=2ON=CN2)C)Cc3ccncc3
0.282313	O=C(N1CC(OCCN)CC1)C(=O)Nc2c(ccc(c3nccnc3)c2)C
0.282313	O=C(N1CC(OCCN)CC1)C(=O)Nc2c(ccc(c3nccnc3)c2)C
0.282313	O=C(N1CC(OCCN)CC1)C(=O)Nc2c(ccc(c3nccnc3)c2)C
0.282313	O=C(N1CC(OCCN)CC1)C(=O)Nc2c(ccc(c3nccnc3)c2)C
0.282313	O=C(N1CC(OCCN)CC1)C(=O)Nc2c(ccc(c3nccnc3)c2)C
0.282313	O=C(N1CC(OCCN)CC1)C(=O)Nc2c(ccc(c3nccnc3)c2)C
0.282313	O=C(N1CC(OCCN)CC1)C(=O)Nc2c(ccc(c3nccnc3)c2)C
0.282313	O=C(N1CC(OCCN)CC1)C(=O)Nc2c(ccc(c3nccnc3)c2)C
0.282313	O=C(N1CC(OCCN)CC1)C(=O)Nc2c(ccc(c3nccnc3)c2)C
0.282313	O=C(N1CC(OCCN)CC1)C(=O)Nc2c(ccc(c3nccnc3)c2)C
0.282258	O=C(NCC(=O)Nc1cc(c2cnccc2)ccc1)c3cc(OC)ccc3
0.282258	O=C(NCC(=O)Nc1cc(c2cnccc2)ccc1)c3cc(OC)ccc3
0.282258	O=C(NCC(=O)Nc1cc(c2cnccc2)ccc1)c3cc(OC)ccc3
0.282258	O=C(NCC(=O)Nc1cc(c2cnccc2)ccc1)c3cc(OC)ccc3
0.282258	O=C(NCC(=O)Nc1cc(c2cnccc2)ccc1)c3cc(OC)ccc3
0.282258	O=C(NCC(=O)Nc1cc(c2cnccc2)ccc1)c3cc(OC)ccc3
0.282258	O=C(NCC(=O)Nc1cc(c2cnccc2)ccc1)c3cc(OC)ccc3
0.282258	O=C(NCC(=O)Nc1cc(c2cnccc2)ccc1)c3cc(OC)ccc3
0.282258	O=C(NCC(=O)Nc1cc(c2cnccc2)ccc1)c3cc(OC)ccc3
0.282258	O=C(NCC(=O)Nc1cc(c2cnccc2)ccc1)c3cc(OC)ccc3
0.282178	O=C(Nc1ccc(cc1)CN2CCN(CC2)C)C
0.282178	O=C(Nc1ccc(cc1)CN2CCN(CC2)C)C
0.282178	O=C(Nc1ccc(cc1)CN2CCN(CC2)C)C
0.281967	S1C(=NC(=C1C(=O)Nc2c(NC(=O)c3ncccc3)ccc(F)c2)C)c4ccc(cc4)CC
0.281967	S1C(=NC(=C1C(=O)Nc2c(NC(=O)c3ncccc3)ccc(F)c2)C)c4ccc(cc4)CC
0.281967	S1C(=NC(=C1C(=O)Nc2c(NC(=O)c3ncccc3)ccc(F)c2)C)c4ccc(cc4)CC
0.281967	S1C(=NC(=C1C(=O)Nc2c(NC(=O)c3ncccc3)ccc(F)c2)C)c4ccc(cc4)CC
0.281967	S1C(=NC(=C1C(=O)Nc2c(NC(=O)c3ncccc3)ccc(F)c2)C)c4ccc(cc4)CC
0.281967	S1C(=NC(=C1C(=O)Nc2c(NC(=O)c3ncccc3)ccc(F)c2)C)c4ccc(cc4)CC
0.281967	S1C(=NC(=C1C(=O)Nc2c(NC(=O)c3ncccc3)ccc(F)c2)C)c4ccc(cc4)CC
0.281967	S1C(=NC(=C1C(=O)Nc2c(NC(=O)c3ncccc3)ccc(F)c2)C)c4ccc(cc4)CC
0.281967	S1C(=NC(=C1C(=O)Nc2c(NC(=O)c3ncccc3)ccc(F)c2)C)c4ccc(cc4)CC
0.281967	S1C(=NC(=C1C(=O)Nc2c(NC(=O)c3ncccc3)ccc(F)c2)C)c4ccc(cc4)CC
0.281787	O=C(Nc1c(ccc(c1)C=2ON=C(N2)c3cc(OC(C)C)ncc3)C)Cc4ccncc4
0.281787	O=C(Nc1c(ccc(c1)C=2ON=C(N2)c3cc(OC(C)C)ncc3)C)Cc4ccncc4
0.281513	Fc1cc(c2cncc(c2)C(=O)Nc3cc(ccc3)C(=O)c4ccccc4)ccc1
0.281513	Fc1cc(c2cncc(c2)C(=O)Nc3cc(ccc3)C(=O)c4ccccc4)ccc1
0.281513	Fc1cc(c2cncc(c2)C(=O)Nc3cc(ccc3)C(=O)c4ccccc4)ccc1
0.281513	Fc1cc(c2cncc(c2)C(=O)Nc3cc(ccc3)C(=O)c4ccccc4)ccc1
0.281513	Fc1cc(c2cncc(c2)C(=O)Nc3cc(ccc3)C(=O)c4ccccc4)ccc1
0.281513	Fc1cc(c2cncc(c2)C(=O)Nc3cc(ccc3)C(=O)c4ccccc4)ccc1
0.281513	Fc1cc(c2cncc(c2)C(=O)Nc3cc(ccc3)C(=O)c4ccccc4)ccc1
0.281513	Fc1cc(c2cncc(c2)C(=O)Nc3cc(ccc3)C(=O)c4ccccc4)ccc1
0.281513	Fc1cc(c2cncc(c2)C(=O)Nc3cc(ccc3)C(=O)c4ccccc4)ccc1
0.281513	Fc1cc(c2cncc(c2)C(=O)Nc3cc(ccc3)C(=O)c4ccccc4)ccc1
0.281481	O=C(Nc1cc(ccc1)CNC(=O)c2c(c(NC(=O)C)ccc2)C)c3cnccc3
0.281481	O=C(Nc1cc(ccc1)CNC(=O)c2c(c(NC(=O)C)ccc2)C)c3cnccc3
0.281481	O=C(Nc1cc(ccc1)CNC(=O)c2c(c(NC(=O)C)ccc2)C)c3cnccc3
0.281481	O=C(Nc1cc(ccc1)CNC(=O)c2c(c(NC(=O)C)ccc2)C)c3cnccc3
0.281481	O=C(Nc1cc(ccc1)CNC(=O)c2c(c(NC(=O)C)ccc2)C)c3cnccc3
0.281481	O=C(Nc1cc(ccc1)CNC(=O)c2c(c(NC(=O)C)ccc2)C)c3cnccc3
0.281481	O=C(Nc1cc(ccc1)CNC(=O)c2c(c(NC(=O)C)ccc2)C)c3cnccc3
0.281481	O=C(Nc1cc(ccc1)CNC(=O)c2c(c(NC(=O)C)ccc2)C)c3cnccc3
0.281481	O=C(Nc1cc(ccc1)CNC(=O)c2c(c(NC(=O)C)ccc2)C)c3cnccc3
0.281481	O=C(Nc1cc(ccc1)CNC(=O)c2c(c(NC(=O)C)ccc2)C)c3cnccc3
0.281356	O=C(Nc1cc2c(cc1)CCCCC2O)c3ccc(cc3)CN4CC(=O)NCC4
0.281356	O=C(Nc1cc2c(cc1)CCCCC2O)c3ccc(cc3)CN4CC(=O)NCC4
0.281356	O=C(Nc1cc2c(cc1)CCCCC2O)c3ccc(cc3)CN4CC(=O)NCC4
0.281356	O=C(Nc1cc2c(cc1)CCCCC2O)c3ccc(cc3)CN4CC(=O)NCC4
0.281356	O=C(Nc1cc2c(cc1)CCCCC2O)c3ccc(cc3)CN4CC(=O)NCC4
0.281356	O=C(Nc1cc2c(cc1)CCCCC2O)c3ccc(cc3)CN4CC(=O)NCC4
0.281356	O=C(Nc1cc2c(cc1)CCCCC2O)c3ccc(cc3)CN4CC(=O)NCC4
0.281356	O=C(Nc1cc2c(cc1)CCCCC2O)c3ccc(cc3)CN4CC(=O)NCC4
0.281356	O=C(Nc1cc2c(cc1)CCCCC2O)c3ccc(cc3)CN4CC(=O)NCC4
0.281356	O=C(Nc1cc2c(cc1)CCCCC2O)c3ccc(cc3)CN4CC(=O)NCC4
0.28125	O=C(Nc1cc(NC(=O)C=O)c(cc1)C)Nc2ccccc2
0.28125	O=C(Nc1cc(NC(=O)C=O)c(cc1)C)Nc2ccccc2
0.28125	O=C(Nc1cc(NC(=O)C=O)c(cc1)C)Nc2ccccc2
0.28125	O=C(Nc1cc(NC(=O)C=O)c(cc1)C)Nc2ccccc2
0.28125	O=C(Nc1cc(NC(=O)C=O)c(cc1)C)Nc2ccccc2
0.28125	O=C(Nc1cc(NC(=O)C=O)c(cc1)C)Nc2ccccc2
0.28125	O=C(Nc1cc(NC(=O)C=O)c(cc1)C)Nc2ccccc2
0.28125	O=C(Nc1cc(NC(=O)C=O)c(cc1)C)Nc2ccccc2
0.28125	O=C(Nc1cc(NC(=O)C=O)c(cc1)C)Nc2ccccc2
0.28125	O=C(Nc1cc(NC(=O)C=O)c(cc1)C)Nc2ccccc2
0.280443	O=C(NN=CC=1C(=NNC1)c2cnccc2)CN3CCN(Cc4ccc(cc4)C)CC3
0.280303	FC(F)(F)c1cc(c2cnc(NC(=O)c3cc(NC(=O)C4CC4)ccc3)cc2)ccc1
0.280303	FC(F)(F)c1cc(c2cnc(NC(=O)c3cc(NC(=O)C4CC4)ccc3)cc2)ccc1
0.280303	FC(F)(F)c1cc(c2cnc(NC(=O)c3cc(NC(=O)C4CC4)ccc3)cc2)ccc1
0.280303	FC(F)(F)c1cc(c2cnc(NC(=O)c3cc(NC(=O)C4CC4)ccc3)cc2)ccc1
0.280303	FC(F)(F)c1cc(c2cnc(NC(=O)c3cc(NC(=O)C4CC4)ccc3)cc2)ccc1
0.280303	FC(F)(F)c1cc(c2cnc(NC(=O)c3cc(NC(=O)C4CC4)ccc3)cc2)ccc1
0.280303	FC(F)(F)c1cc(c2cnc(NC(=O)c3cc(NC(=O)C4CC4)ccc3)cc2)ccc1
0.280303	FC(F)(F)c1cc(c2cnc(NC(=O)c3cc(NC(=O)C4CC4)ccc3)cc2)ccc1
0.280303	FC(F)(F)c1cc(c2cnc(NC(=O)c3cc(NC(=O)C4CC4)ccc3)cc2)ccc1
0.280303	FC(F)(F)c1cc(c2cnc(NC(=O)c3cc(NC(=O)C4CC4)ccc3)cc2)ccc1
0.280277	S(=O)(=O)(NCCCN1CCCC1)c2ccc(cc2)C(=O)Nc3c(NC(=O)c4ncccc4)ccc(F)c3
0.280277	S(=O)(=O)(NCCCN1CCCC1)c2ccc(cc2)C(=O)Nc3c(NC(=O)c4ncccc4)ccc(F)c3
0.280277	S(=O)(=O)(NCCCN1CCCC1)c2ccc(cc2)C(=O)Nc3c(NC(=O)c4ncccc4)ccc(F)c3
0.280277	S(=O)(=O)(NCCCN1CCCC1)c2ccc(cc2)C(=O)Nc3c(NC(=O)c4ncccc4)ccc(F)c3
0.280277	S(=O)(=O)(NCCCN1CCCC1)c2ccc(cc2)C(=O)Nc3c(NC(=O)c4ncccc4)ccc(F)c3
0.280277	S(=O)(=O)(NCCCN1CCCC1)c2ccc(cc2)C(=O)Nc3c(NC(=O)c4ncccc4)ccc(F)c3
0.280277	S(=O)(=O)(NCCCN1CCCC1)c2ccc(cc2)C(=O)Nc3c(NC(=O)c4ncccc4)ccc(F)c3
0.280277	S(=O)(=O)(NCCCN1CCCC1)c2ccc(cc2)C(=O)Nc3c(NC(=O)c4ncccc4)ccc(F)c3
0.280277	S(=O)(=O)(NCCCN1CCCC1)c2ccc(cc2)C(=O)Nc3c(NC(=O)c4ncccc4)ccc(F)c3
0.280277	S(=O)(=O)(NCCCN1CCCC1)c2ccc(cc2)C(=O)Nc3c(NC(=O)c4ncccc4)ccc(F)c3
0.279528	Fc1c(cccc1)C(=O)Nc2c(ccc(c2)C(=O)OC)C
0.279528	Fc1c(cccc1)C(=O)Nc2c(ccc(c2)C(=O)OC)C
0.279528	Fc1c(cccc1)C(=O)Nc2c(ccc(c2)C(=O)OC)C
0.279528	Fc1c(cccc1)C(=O)Nc2c(ccc(c2)C(=O)OC)C
0.279528	Fc1c(cccc1)C(=O)Nc2c(ccc(c2)C(=O)OC)C
0.279528	Fc1c(cccc1)C(=O)Nc2c(ccc(c2)C(=O)OC)C
0.279528	Fc1c(cccc1)C(=O)Nc2c(ccc(c2)C(=O)OC)C
0.279528	Fc1c(cccc1)C(=O)Nc2c(ccc(c2)C(=O)OC)C
0.279528	Fc1c(cccc1)C(=O)Nc2c(ccc(c2)C(=O)OC)C
0.279528	Fc1c(cccc1)C(=O)Nc2c(ccc(c2)C(=O)OC)C
0.279528	O=C(Nc1c(ccc(c1)C=O)C)c2cc3OCCOc3cc2
0.279528	O=C(Nc1c(ccc(c1)C=O)C)c2cc3OCCOc3cc2
0.279528	O=C(Nc1c(ccc(c1)C=O)C)c2cc3OCCOc3cc2
0.279528	O=C(Nc1c(ccc(c1)C=O)C)c2cc3OCCOc3cc2
0.27931	O=C(Nc1cc(NC(=O)CCN(C)C)c(cc1)C)c2cc3N=C(Nc3cc2)C4CC4
0.279167	Brc1ccc(cc1)C(=O)Nc2cc(NC(=O)N3CCN(CC3)CCC(C)C)ccc2
0.279167	Brc1ccc(cc1)C(=O)Nc2cc(NC(=O)N3CCN(CC3)CCC(C)C)ccc2
0.279167	Brc1ccc(cc1)C(=O)Nc2cc(NC(=O)N3CCN(CC3)CCC(C)C)ccc2
0.279167	Brc1ccc(cc1)C(=O)Nc2cc(NC(=O)N3CCN(CC3)CCC(C)C)ccc2
0.279167	Brc1ccc(cc1)C(=O)Nc2cc(NC(=O)N3CCN(CC3)CCC(C)C)ccc2
0.279167	Brc1ccc(cc1)C(=O)Nc2cc(NC(=O)N3CCN(CC3)CCC(C)C)ccc2
0.279167	Brc1ccc(cc1)C(=O)Nc2cc(NC(=O)N3CCN(CC3)CCC(C)C)ccc2
0.279167	Brc1ccc(cc1)C(=O)Nc2cc(NC(=O)N3CCN(CC3)CCC(C)C)ccc2
0.279167	Brc1ccc(cc1)C(=O)Nc2cc(NC(=O)N3CCN(CC3)CCC(C)C)ccc2
0.279167	Brc1ccc(cc1)C(=O)Nc2cc(NC(=O)N3CCN(CC3)CCC(C)C)ccc2
0.27881	S1C=NC(c2ccc(cc2)C(=O)NCCc3ccc(OCC(=O)Nc4cc(ccc4)C)cc3)=C1
0.27881	S1C=NC(c2ccc(cc2)C(=O)NCCc3ccc(OCC(=O)Nc4cc(ccc4)C)cc3)=C1
0.27881	S1C=NC(c2ccc(cc2)C(=O)NCCc3ccc(OCC(=O)Nc4cc(ccc4)C)cc3)=C1
0.27881	S1C=NC(c2ccc(cc2)C(=O)NCCc3ccc(OCC(=O)Nc4cc(ccc4)C)cc3)=C1
0.27881	S1C=NC(c2ccc(cc2)C(=O)NCCc3ccc(OCC(=O)Nc4cc(ccc4)C)cc3)=C1
0.27881	S1C=NC(c2ccc(cc2)C(=O)NCCc3ccc(OCC(=O)Nc4cc(ccc4)C)cc3)=C1
0.27881	S1C=NC(c2ccc(cc2)C(=O)NCCc3ccc(OCC(=O)Nc4cc(ccc4)C)cc3)=C1
0.27881	S1C=NC(c2ccc(cc2)C(=O)NCCc3ccc(OCC(=O)Nc4cc(ccc4)C)cc3)=C1
0.27881	S1C=NC(c2ccc(cc2)C(=O)NCCc3ccc(OCC(=O)Nc4cc(ccc4)C)cc3)=C1
0.27881	S1C=NC(c2ccc(cc2)C(=O)NCCc3ccc(OCC(=O)Nc4cc(ccc4)C)cc3)=C1
0.278689	O=C(NCc1cc(ncc1)C)c2cc(Nc3ncccn3)ccc2
0.278689	O=C(NCc1cc(ncc1)C)c2cc(Nc3ncccn3)ccc2
0.278689	O=C(NCc1cc(ncc1)C)c2cc(Nc3ncccn3)ccc2
0.278689	O=C(NCc1cc(ncc1)C)c2cc(Nc3ncccn3)ccc2
0.278689	O=C(NCc1cc(ncc1)C)c2cc(Nc3ncccn3)ccc2
0.278689	O=C(NCc1cc(ncc1)C)c2cc(Nc3ncccn3)ccc2
0.278689	O=C(NCc1cc(ncc1)C)c2cc(Nc3ncccn3)ccc2
0.278689	O=C(NCc1cc(ncc1)C)c2cc(Nc3ncccn3)ccc2
0.278689	O=C(NCc1cc(ncc1)C)c2cc(Nc3ncccn3)ccc2
0.278689	O=C(NCc1cc(ncc1)C)c2cc(Nc3ncccn3)ccc2
0.278689	O=C(Nc1ccc(Oc2cnccc2)cc1)c3cncc(c4ccc(N(C)C)cc4)c3
0.278689	O=C(Nc1ccc(Oc2cnccc2)cc1)c3cncc(c4ccc(N(C)C)cc4)c3
0.278689	O=C(Nc1ccc(Oc2cnccc2)cc1)c3cncc(c4ccc(N(C)C)cc4)c3
0.278689	O=C(Nc1ccc(Oc2cnccc2)cc1)c3cncc(c4ccc(N(C)C)cc4)c3
0.278689	O=C(Nc1ccc(Oc2cnccc2)cc1)c3cncc(c4ccc(N(C)C)cc4)c3
0.278689	O=C(Nc1ccc(Oc2cnccc2)cc1)c3cncc(c4ccc(N(C)C)cc4)c3
0.278689	O=C(Nc1ccc(Oc2cnccc2)cc1)c3cncc(c4ccc(N(C)C)cc4)c3
0.278689	O=C(Nc1ccc(Oc2cnccc2)cc1)c3cncc(c4ccc(N(C)C)cc4)c3
0.278689	O=C(Nc1ccc(Oc2cnccc2)cc1)c3cncc(c4ccc(N(C)C)cc4)c3
0.278689	O=C(Nc1ccc(Oc2cnccc2)cc1)c3cncc(c4ccc(N(C)C)cc4)c3
0.278388	O=C(Nc1cc(c2cnccc2)ccc1)C=3N(N=C(c4ccccc4)C3)c5ccccc5
0.278226	n1c(NN=C(C2CCN(CC2)C)C)cccc1c3cnccc3
0.278226	n1c(NN=C(C2CCN(CC2)C)C)cccc1c3cnccc3
0.278226	n1c(NN=C(C2CCN(CC2)C)C)cccc1c3cnccc3
0.278226	n1c(NN=C(C2CCN(CC2)C)C)cccc1c3cnccc3
0.278226	n1c(NN=C(C2CCN(CC2)C)C)cccc1c3cnccc3
0.278226	n1c(NN=C(C2CCN(CC2)C)C)cccc1c3cnccc3
0.278226	n1c(NN=C(C2CCN(CC2)C)C)cccc1c3cnccc3
0.278226	n1c(NN=C(C2CCN(CC2)C)C)cccc1c3cnccc3
0.278226	n1c(NN=C(C2CCN(CC2)C)C)cccc1c3cnccc3
0.278226	n1c(NN=C(C2CCN(CC2)C)C)cccc1c3cnccc3
0.278226	O=C(Nc1cc(N2CCN(CC2)C)cc(c1)C)c3cc(ncc3)NCC
0.278226	O=C(Nc1cc(N2CCN(CC2)C)cc(c1)C)c3cc(ncc3)NCC
0.278226	O=C(Nc1cc(N2CCN(CC2)C)cc(c1)C)c3cc(ncc3)NCC
0.277778	O=C(Nc1ccc(OC2COCC2)cc1)C=3ON=C(c4cnccc4)C3
0.277778	O=C(Nc1ccc(OC2COCC2)cc1)C=3ON=C(c4cnccc4)C3
0.277778	O=C(Nc1ccc(OC2COCC2)cc1)C=3ON=C(c4cnccc4)C3
0.277778	O=C(Nc1ccc(OC2COCC2)cc1)C=3ON=C(c4cnccc4)C3
0.277778	O=C(Nc1ccc(OC2COCC2)cc1)C=3ON=C(c4cnccc4)C3
0.277778	O=C(Nc1ccc(OC2COCC2)cc1)C=3ON=C(c4cnccc4)C3
0.277778	O=C(Nc1ccc(OC2COCC2)cc1)C=3ON=C(c4cnccc4)C3
0.277778	O=C(Nc1ccc(OC2COCC2)cc1)C=3ON=C(c4cnccc4)C3
0.277778	O=C(Nc1ccc(OC2COCC2)cc1)C=3ON=C(c4cnccc4)C3
0.277778	O=C(Nc1ccc(OC2COCC2)cc1)C=3ON=C(c4cnccc4)C3
0.277778	O=C(NC1CC1)c2cc(NCc3cc(ccc3)CN(C)C)c(cc2)C
0.277778	O=C(NC1CC1)c2cc(NCc3cc(ccc3)CN(C)C)c(cc2)C
0.277778	O=C(NC1CC1)c2cc(NCc3cc(ccc3)CN(C)C)c(cc2)C
0.277778	O=C(NC1CC1)c2cc(NCc3cc(ccc3)CN(C)C)c(cc2)C
0.277778	O=C(NC1CC1)c2cc(NCc3cc(ccc3)CN(C)C)c(cc2)C
0.277778	O=C(NC1CC1)c2cc(NCc3cc(ccc3)CN(C)C)c(cc2)C
0.277778	O=C(NC1CC1)c2cc(NCc3cc(ccc3)CN(C)C)c(cc2)C
0.277778	O=C(NC1CC1)c2cc(NCc3cc(ccc3)CN(C)C)c(cc2)C
0.277778	O=C(NC1CC1)c2cc(NCc3cc(ccc3)CN(C)C)c(cc2)C
0.277778	O=C(NC1CC1)c2cc(NCc3cc(ccc3)CN(C)C)c(cc2)C
0.27758	S1C=NC(c2ccc(cc2)C(=O)Nc3cc4c(cc3)CCCCC4O)=C1
0.27758	S1C=NC(c2ccc(cc2)C(=O)Nc3cc4c(cc3)CCCCC4O)=C1
0.27758	S1C=NC(c2ccc(cc2)C(=O)Nc3cc4c(cc3)CCCCC4O)=C1
0.27758	S1C=NC(c2ccc(cc2)C(=O)Nc3cc4c(cc3)CCCCC4O)=C1
0.27758	S1C=NC(c2ccc(cc2)C(=O)Nc3cc4c(cc3)CCCCC4O)=C1
0.27758	S1C=NC(c2ccc(cc2)C(=O)Nc3cc4c(cc3)CCCCC4O)=C1
0.27758	S1C=NC(c2ccc(cc2)C(=O)Nc3cc4c(cc3)CCCCC4O)=C1
0.27758	S1C=NC(c2ccc(cc2)C(=O)Nc3cc4c(cc3)CCCCC4O)=C1
0.27758	S1C=NC(c2ccc(cc2)C(=O)Nc3cc4c(cc3)CCCCC4O)=C1
0.27758	S1C=NC(c2ccc(cc2)C(=O)Nc3cc4c(cc3)CCCCC4O)=C1
0.277567	O=C(OC(C)(C)C)Nc1c(ccc(c1)C(=O)Nc2c(cc(OCCOC)cc2)C)C
0.277567	O=C(OC(C)(C)C)Nc1c(ccc(c1)C(=O)Nc2c(cc(OCCOC)cc2)C)C
0.277567	O=C(OC(C)(C)C)Nc1c(ccc(c1)C(=O)Nc2c(cc(OCCOC)cc2)C)C
0.277344	S(=O)(=O)(Nc1ccc(cc1)C(=O)NCc2cc(NC(=O)c3cnccc3)ccc2)C(C)C
0.277344	S(=O)(=O)(Nc1ccc(cc1)C(=O)NCc2cc(NC(=O)c3cnccc3)ccc2)C(C)C
0.277344	S(=O)(=O)(Nc1ccc(cc1)C(=O)NCc2cc(NC(=O)c3cnccc3)ccc2)C(C)C
0.277344	S(=O)(=O)(Nc1ccc(cc1)C(=O)NCc2cc(NC(=O)c3cnccc3)ccc2)C(C)C
0.277344	S(=O)(=O)(Nc1ccc(cc1)C(=O)NCc2cc(NC(=O)c3cnccc3)ccc2)C(C)C
0.277154	O=C1N(C(=O)c2c1cc(cc2)C(=O)Nc3ccc(c4cncnc4)cc3)CC=C
0.277154	O=C1N(C(=O)c2c1cc(cc2)C(=O)Nc3ccc(c4cncnc4)cc3)CC=C
0.277154	O=C1N(C(=O)c2c1cc(cc2)C(=O)Nc3ccc(c4cncnc4)cc3)CC=C
0.277154	O=C1N(C(=O)c2c1cc(cc2)C(=O)Nc3ccc(c4cncnc4)cc3)CC=C
0.277154	O=C1N(C(=O)c2c1cc(cc2)C(=O)Nc3ccc(c4cncnc4)cc3)CC=C
0.277154	O=C1N(C(=O)c2c1cc(cc2)C(=O)Nc3ccc(c4cncnc4)cc3)CC=C
0.277154	O=C1N(C(=O)c2c1cc(cc2)C(=O)Nc3ccc(c4cncnc4)cc3)CC=C
0.277154	O=C1N(C(=O)c2c1cc(cc2)C(=O)Nc3ccc(c4cncnc4)cc3)CC=C
0.277154	O=C1N(C(=O)c2c1cc(cc2)C(=O)Nc3ccc(c4cncnc4)cc3)CC=C
0.277154	O=C1N(C(=O)c2c1cc(cc2)C(=O)Nc3ccc(c4cncnc4)cc3)CC=C
0.276923	Clc1cc(c2cc(c(NC(=O)CNC(=O)c3cc(ccc3)C)cc2)C)ccc1
0.276923	Clc1cc(c2cc(c(NC(=O)CNC(=O)c3cc(ccc3)C)cc2)C)ccc1
0.276923	Clc1cc(c2cc(c(NC(=O)CNC(=O)c3cc(ccc3)C)cc2)C)ccc1
0.276923	Clc1cc(c2cc(c(NC(=O)CNC(=O)c3cc(ccc3)C)cc2)C)ccc1
[truncated: 8,001 more rows]
