# Supplementary material for: Galileo: Three-dimensional searching in large combinatorial fragment spaces on the example of pharmacophores
Source: J Comput Aided Mol Des. 2022 Nov 24;37(1):1–16. doi: 10.1007/s10822-022-00485-y (PMC10032335; doi:10.1007/s10822-022-00485-y)
Supplement: Supplementary file 4 — Supplementary file 3a [file 10822_2022_485_MOESM3_ESMa.zip › Imatinib_Galileo/15/out_3.csv]

Score	SMILES
0.638498	S=C(Nc1cc(cc(c1)C)C)Nc2cc(Nc3nc(c4cnccc4)ccn3)c(cc2)C
0.638498	S=C(Nc1cc(cc(c1)C)C)Nc2cc(Nc3nc(c4cnccc4)ccn3)c(cc2)C
0.638498	S=C(Nc1cc(cc(c1)C)C)Nc2cc(Nc3nc(c4cnccc4)ccn3)c(cc2)C
0.591304	S=C(Nc1cc(Nc2nc(c3cnccc3)ccn2)c(cc1)C)NCC(CC)C
0.591304	S=C(Nc1cc(Nc2nc(c3cnccc3)ccn2)c(cc1)C)NCC(CC)C
0.591304	S=C(Nc1cc(Nc2nc(c3cnccc3)ccn2)c(cc1)C)NCC(CC)C
0.591304	S=C(Nc1cc(Nc2nc(c3cnccc3)ccn2)c(cc1)C)NCC(CC)C
0.591304	S=C(Nc1cc(Nc2nc(c3cnccc3)ccn2)c(cc1)C)NCC(CC)C
0.591304	S=C(Nc1cc(Nc2nc(c3cnccc3)ccn2)c(cc1)C)NCC(CC)C
0.591304	S=C(Nc1cc(Nc2nc(c3cnccc3)ccn2)c(cc1)C)NCC(CC)C
0.591304	S=C(Nc1cc(Nc2nc(c3cnccc3)ccn2)c(cc1)C)NCC(CC)C
0.591304	S=C(Nc1cc(Nc2nc(c3cnccc3)ccn2)c(cc1)C)NCC(CC)C
0.591304	S=C(Nc1cc(Nc2nc(c3cnccc3)ccn2)c(cc1)C)NCC(CC)C
0.516667	O=C(Nc1c(ccc(c2cnccc2)c1)C)c3ncc(cc3)CN4CCOCC4
0.516667	O=C(Nc1c(ccc(c2cnccc2)c1)C)c3ncc(cc3)CN4CCOCC4
0.516667	O=C(Nc1c(ccc(c2cnccc2)c1)C)c3ncc(cc3)CN4CCOCC4
0.516667	O=C(Nc1c(ccc(c2cnccc2)c1)C)c3ncc(cc3)CN4CCOCC4
0.516667	O=C(Nc1c(ccc(c2cnccc2)c1)C)c3ncc(cc3)CN4CCOCC4
0.516667	O=C(Nc1c(ccc(c2cnccc2)c1)C)c3ncc(cc3)CN4CCOCC4
0.516667	O=C(Nc1c(ccc(c2cnccc2)c1)C)c3ncc(cc3)CN4CCOCC4
0.516667	O=C(Nc1c(ccc(c2cnccc2)c1)C)c3ncc(cc3)CN4CCOCC4
0.516667	O=C(Nc1c(ccc(c2cnccc2)c1)C)c3ncc(cc3)CN4CCOCC4
0.516667	O=C(Nc1c(ccc(c2cnccc2)c1)C)c3ncc(cc3)CN4CCOCC4
0.47234	Clc1ccc(c2nc(ccn2)C(=O)Nc3cc(NC(=O)c4ccncc4)c(cc3)C)cc1
0.47234	Clc1ccc(c2nc(ccn2)C(=O)Nc3cc(NC(=O)c4ccncc4)c(cc3)C)cc1
0.47234	Clc1ccc(c2nc(ccn2)C(=O)Nc3cc(NC(=O)c4ccncc4)c(cc3)C)cc1
0.47234	Clc1ccc(c2nc(ccn2)C(=O)Nc3cc(NC(=O)c4ccncc4)c(cc3)C)cc1
0.47234	Clc1ccc(c2nc(ccn2)C(=O)Nc3cc(NC(=O)c4ccncc4)c(cc3)C)cc1
0.47234	Clc1ccc(c2nc(ccn2)C(=O)Nc3cc(NC(=O)c4ccncc4)c(cc3)C)cc1
0.47234	Clc1ccc(c2nc(ccn2)C(=O)Nc3cc(NC(=O)c4ccncc4)c(cc3)C)cc1
0.47234	Clc1ccc(c2nc(ccn2)C(=O)Nc3cc(NC(=O)c4ccncc4)c(cc3)C)cc1
0.47234	Clc1ccc(c2nc(ccn2)C(=O)Nc3cc(NC(=O)c4ccncc4)c(cc3)C)cc1
0.47234	Clc1ccc(c2nc(ccn2)C(=O)Nc3cc(NC(=O)c4ccncc4)c(cc3)C)cc1
0.455598	O=C(Nc1c(ccc(NC(=O)C=2N(N=C(c3cnccc3)C2)C)c1)C)c4ccncc4
0.455598	O=C(Nc1c(ccc(NC(=O)C=2N(N=C(c3cnccc3)C2)C)c1)C)c4ccncc4
0.455598	O=C(Nc1c(ccc(NC(=O)C=2N(N=C(c3cnccc3)C2)C)c1)C)c4ccncc4
0.455598	O=C(Nc1c(ccc(NC(=O)C=2N(N=C(c3cnccc3)C2)C)c1)C)c4ccncc4
0.455598	O=C(Nc1c(ccc(NC(=O)C=2N(N=C(c3cnccc3)C2)C)c1)C)c4ccncc4
0.455598	O=C(Nc1c(ccc(NC(=O)C=2N(N=C(c3cnccc3)C2)C)c1)C)c4ccncc4
0.455598	O=C(Nc1c(ccc(NC(=O)C=2N(N=C(c3cnccc3)C2)C)c1)C)c4ccncc4
0.455598	O=C(Nc1c(ccc(NC(=O)C=2N(N=C(c3cnccc3)C2)C)c1)C)c4ccncc4
0.455598	O=C(Nc1c(ccc(NC(=O)C=2N(N=C(c3cnccc3)C2)C)c1)C)c4ccncc4
0.455598	O=C(Nc1c(ccc(NC(=O)C=2N(N=C(c3cnccc3)C2)C)c1)C)c4ccncc4
0.450216	O=C(Nc1c(ccc(NC(=O)c2cncc(c3cc(ccc3)C)c2)c1)C)c4ccncc4
0.450216	O=C(Nc1c(ccc(NC(=O)c2cncc(c3cc(ccc3)C)c2)c1)C)c4ccncc4
0.450216	O=C(Nc1c(ccc(NC(=O)c2cncc(c3cc(ccc3)C)c2)c1)C)c4ccncc4
0.450216	O=C(Nc1c(ccc(NC(=O)c2cncc(c3cc(ccc3)C)c2)c1)C)c4ccncc4
0.450216	O=C(Nc1c(ccc(NC(=O)c2cncc(c3cc(ccc3)C)c2)c1)C)c4ccncc4
0.450216	O=C(Nc1c(ccc(NC(=O)c2cncc(c3cc(ccc3)C)c2)c1)C)c4ccncc4
0.450216	O=C(Nc1c(ccc(NC(=O)c2cncc(c3cc(ccc3)C)c2)c1)C)c4ccncc4
0.450216	O=C(Nc1c(ccc(NC(=O)c2cncc(c3cc(ccc3)C)c2)c1)C)c4ccncc4
0.450216	O=C(Nc1c(ccc(NC(=O)c2cncc(c3cc(ccc3)C)c2)c1)C)c4ccncc4
0.450216	O=C(Nc1c(ccc(NC(=O)c2cncc(c3cc(ccc3)C)c2)c1)C)c4ccncc4
0.447368	S(c1ccc(cc1)C(=O)Nc2cc(NC(=O)c3ccncc3)c(cc2)C)Cc4cnccc4
0.447368	S(c1ccc(cc1)C(=O)Nc2cc(NC(=O)c3ccncc3)c(cc2)C)Cc4cnccc4
0.447368	S(c1ccc(cc1)C(=O)Nc2cc(NC(=O)c3ccncc3)c(cc2)C)Cc4cnccc4
0.447368	S(c1ccc(cc1)C(=O)Nc2cc(NC(=O)c3ccncc3)c(cc2)C)Cc4cnccc4
0.447368	S(c1ccc(cc1)C(=O)Nc2cc(NC(=O)c3ccncc3)c(cc2)C)Cc4cnccc4
0.413636	O=C(Nc1c(ccc(NC(=O)c2ccc(cc2)CCCCCCCC)c1)C)c3ccncc3
0.413636	O=C(Nc1c(ccc(NC(=O)c2ccc(cc2)CCCCCCCC)c1)C)c3ccncc3
0.413636	O=C(Nc1c(ccc(NC(=O)c2ccc(cc2)CCCCCCCC)c1)C)c3ccncc3
0.413636	O=C(Nc1c(ccc(NC(=O)c2ccc(cc2)CCCCCCCC)c1)C)c3ccncc3
0.413636	O=C(Nc1c(ccc(NC(=O)c2ccc(cc2)CCCCCCCC)c1)C)c3ccncc3
0.413636	O=C(Nc1c(ccc(NC(=O)c2ccc(cc2)CCCCCCCC)c1)C)c3ccncc3
0.413636	O=C(Nc1c(ccc(NC(=O)c2ccc(cc2)CCCCCCCC)c1)C)c3ccncc3
0.413636	O=C(Nc1c(ccc(NC(=O)c2ccc(cc2)CCCCCCCC)c1)C)c3ccncc3
0.413636	O=C(Nc1c(ccc(NC(=O)c2ccc(cc2)CCCCCCCC)c1)C)c3ccncc3
0.413636	O=C(Nc1c(ccc(NC(=O)c2ccc(cc2)CCCCCCCC)c1)C)c3ccncc3
0.410714	O=C(Nc1c(ccc(NC(=O)c2cc(ccc2)CO)c1)C)c3ccncc3
0.410714	O=C(Nc1c(ccc(NC(=O)c2cc(ccc2)CO)c1)C)c3ccncc3
0.410714	O=C(Nc1c(ccc(NC(=O)c2cc(ccc2)CO)c1)C)c3ccncc3
0.410714	O=C(Nc1c(ccc(NC(=O)c2cc(ccc2)CO)c1)C)c3ccncc3
0.410714	O=C(Nc1c(ccc(NC(=O)c2cc(ccc2)CO)c1)C)c3ccncc3
0.410714	O=C(Nc1c(ccc(NC(=O)c2cc(ccc2)CO)c1)C)c3ccncc3
0.410714	O=C(Nc1c(ccc(NC(=O)c2cc(ccc2)CO)c1)C)c3ccncc3
0.410714	O=C(Nc1c(ccc(NC(=O)c2cc(ccc2)CO)c1)C)c3ccncc3
0.410714	O=C(Nc1c(ccc(NC(=O)c2cc(ccc2)CO)c1)C)c3ccncc3
0.410714	O=C(Nc1c(ccc(NC(=O)c2cc(ccc2)CO)c1)C)c3ccncc3
0.404669	Brc1ccc(cc1)COc2ncc(cc2)C(=O)Nc3c(ccc(c3)CN4CCSCC4)C
0.404669	Brc1ccc(cc1)COc2ncc(cc2)C(=O)Nc3c(ccc(c3)CN4CCSCC4)C
0.404669	Brc1ccc(cc1)COc2ncc(cc2)C(=O)Nc3c(ccc(c3)CN4CCSCC4)C
0.404669	Brc1ccc(cc1)COc2ncc(cc2)C(=O)Nc3c(ccc(c3)CN4CCSCC4)C
0.404669	Brc1ccc(cc1)COc2ncc(cc2)C(=O)Nc3c(ccc(c3)CN4CCSCC4)C
0.404669	Brc1ccc(cc1)COc2ncc(cc2)C(=O)Nc3c(ccc(c3)CN4CCSCC4)C
0.404669	Brc1ccc(cc1)COc2ncc(cc2)C(=O)Nc3c(ccc(c3)CN4CCSCC4)C
0.404669	Brc1ccc(cc1)COc2ncc(cc2)C(=O)Nc3c(ccc(c3)CN4CCSCC4)C
0.404669	Brc1ccc(cc1)COc2ncc(cc2)C(=O)Nc3c(ccc(c3)CN4CCSCC4)C
0.404669	Brc1ccc(cc1)COc2ncc(cc2)C(=O)Nc3c(ccc(c3)CN4CCSCC4)C
0.404255	O=C(Nc1c(ccc(c2cnccc2)c1)C)c3c(cc(cc3)C)C
0.404255	O=C(Nc1c(ccc(c2cnccc2)c1)C)c3c(cc(cc3)C)C
0.404255	O=C(Nc1c(ccc(c2cnccc2)c1)C)c3c(cc(cc3)C)C
0.404255	O=C(Nc1c(ccc(c2cnccc2)c1)C)c3c(cc(cc3)C)C
0.404255	O=C(Nc1c(ccc(c2cnccc2)c1)C)c3c(cc(cc3)C)C
0.404255	O=C(Nc1c(ccc(c2cnccc2)c1)C)c3c(cc(cc3)C)C
0.404255	O=C(Nc1c(ccc(c2cnccc2)c1)C)c3c(cc(cc3)C)C
0.403774	Clc1c(nc(nc1)c2ccccc2)C(=O)Nc3cc(NC(=O)c4ccncc4)c(cc3)C
0.403774	Clc1c(nc(nc1)c2ccccc2)C(=O)Nc3cc(NC(=O)c4ccncc4)c(cc3)C
0.403774	Clc1c(nc(nc1)c2ccccc2)C(=O)Nc3cc(NC(=O)c4ccncc4)c(cc3)C
0.403774	Clc1c(nc(nc1)c2ccccc2)C(=O)Nc3cc(NC(=O)c4ccncc4)c(cc3)C
0.403774	Clc1c(nc(nc1)c2ccccc2)C(=O)Nc3cc(NC(=O)c4ccncc4)c(cc3)C
0.403774	Clc1c(nc(nc1)c2ccccc2)C(=O)Nc3cc(NC(=O)c4ccncc4)c(cc3)C
0.403774	Clc1c(nc(nc1)c2ccccc2)C(=O)Nc3cc(NC(=O)c4ccncc4)c(cc3)C
0.403774	Clc1c(nc(nc1)c2ccccc2)C(=O)Nc3cc(NC(=O)c4ccncc4)c(cc3)C
0.403774	Clc1c(nc(nc1)c2ccccc2)C(=O)Nc3cc(NC(=O)c4ccncc4)c(cc3)C
0.403774	Clc1c(nc(nc1)c2ccccc2)C(=O)Nc3cc(NC(=O)c4ccncc4)c(cc3)C
0.396396	O=C(Nc1c(ccc(c1)CN(C)C)C)c2ccc(NC(=O)c3ccncc3)cc2
0.396396	O=C(Nc1c(ccc(c1)CN(C)C)C)c2ccc(NC(=O)c3ccncc3)cc2
0.396396	O=C(Nc1c(ccc(c1)CN(C)C)C)c2ccc(NC(=O)c3ccncc3)cc2
0.396396	O=C(Nc1c(ccc(c1)CN(C)C)C)c2ccc(NC(=O)c3ccncc3)cc2
0.396396	O=C(Nc1c(ccc(c1)CN(C)C)C)c2ccc(NC(=O)c3ccncc3)cc2
0.396396	O=C(Nc1c(ccc(c1)CN(C)C)C)c2ccc(NC(=O)c3ccncc3)cc2
0.396396	O=C(Nc1c(ccc(c1)CN(C)C)C)c2ccc(NC(=O)c3ccncc3)cc2
0.396396	O=C(Nc1c(ccc(c1)CN(C)C)C)c2ccc(NC(=O)c3ccncc3)cc2
0.396396	O=C(Nc1c(ccc(c1)CN(C)C)C)c2ccc(NC(=O)c3ccncc3)cc2
0.396396	O=C(Nc1c(ccc(c1)CN(C)C)C)c2ccc(NC(=O)c3ccncc3)cc2
0.396226	S1C(=NC(C(=O)Nc2cc(NC(=O)c3ccncc3)c(cc2)C)=C1)c4ncccc4
0.396226	S1C(=NC(C(=O)Nc2cc(NC(=O)c3ccncc3)c(cc2)C)=C1)c4ncccc4
0.396226	S1C(=NC(C(=O)Nc2cc(NC(=O)c3ccncc3)c(cc2)C)=C1)c4ncccc4
0.396226	S1C(=NC(C(=O)Nc2cc(NC(=O)c3ccncc3)c(cc2)C)=C1)c4ncccc4
0.396226	S1C(=NC(C(=O)Nc2cc(NC(=O)c3ccncc3)c(cc2)C)=C1)c4ncccc4
0.396226	S1C(=NC(C(=O)Nc2cc(NC(=O)c3ccncc3)c(cc2)C)=C1)c4ncccc4
0.396226	S1C(=NC(C(=O)Nc2cc(NC(=O)c3ccncc3)c(cc2)C)=C1)c4ncccc4
0.396226	S1C(=NC(C(=O)Nc2cc(NC(=O)c3ccncc3)c(cc2)C)=C1)c4ncccc4
0.396226	S1C(=NC(C(=O)Nc2cc(NC(=O)c3ccncc3)c(cc2)C)=C1)c4ncccc4
0.396226	S1C(=NC(C(=O)Nc2cc(NC(=O)c3ccncc3)c(cc2)C)=C1)c4ncccc4
0.392694	O=C(Nc1c(ccc(NC(=O)c2ccc(cc2)C(=O)NC3CC3)c1)C)c4ccncc4
0.392694	O=C(Nc1c(ccc(NC(=O)c2ccc(cc2)C(=O)NC3CC3)c1)C)c4ccncc4
0.392694	O=C(Nc1c(ccc(NC(=O)c2ccc(cc2)C(=O)NC3CC3)c1)C)c4ccncc4
0.392694	O=C(Nc1c(ccc(NC(=O)c2ccc(cc2)C(=O)NC3CC3)c1)C)c4ccncc4
0.392694	O=C(Nc1c(ccc(NC(=O)c2ccc(cc2)C(=O)NC3CC3)c1)C)c4ccncc4
0.392694	O=C(Nc1c(ccc(NC(=O)c2ccc(cc2)C(=O)NC3CC3)c1)C)c4ccncc4
0.392694	O=C(Nc1c(ccc(NC(=O)c2ccc(cc2)C(=O)NC3CC3)c1)C)c4ccncc4
0.392694	O=C(Nc1c(ccc(NC(=O)c2ccc(cc2)C(=O)NC3CC3)c1)C)c4ccncc4
0.392694	O=C(Nc1c(ccc(NC(=O)c2ccc(cc2)C(=O)NC3CC3)c1)C)c4ccncc4
0.392694	O=C(Nc1c(ccc(NC(=O)c2ccc(cc2)C(=O)NC3CC3)c1)C)c4ccncc4
0.391837	O=C(Nc1c(ccc(c2cnccc2)c1)C)C=3NC=C(C(=O)N)C3
0.391837	O=C(Nc1c(ccc(c2cnccc2)c1)C)C=3NC=C(C(=O)N)C3
0.391837	O=C(Nc1c(ccc(c2cnccc2)c1)C)C=3NC=C(C(=O)N)C3
0.391837	O=C(Nc1c(ccc(c2cnccc2)c1)C)C=3NC=C(C(=O)N)C3
0.391837	O=C(Nc1c(ccc(c2cnccc2)c1)C)C=3NC=C(C(=O)N)C3
0.391837	O=C(Nc1c(ccc(c2cnccc2)c1)C)C=3NC=C(C(=O)N)C3
0.391837	O=C(Nc1c(ccc(c2cnccc2)c1)C)C=3NC=C(C(=O)N)C3
0.391837	O=C(Nc1c(ccc(c2cnccc2)c1)C)C=3NC=C(C(=O)N)C3
0.391837	O=C(Nc1c(ccc(c2cnccc2)c1)C)C=3NC=C(C(=O)N)C3
0.391837	O=C(Nc1c(ccc(c2cnccc2)c1)C)C=3NC=C(C(=O)N)C3
0.389558	Fc1ccc(cc1)C=2C(C(=O)Nc3cc(NC(=O)c4ccncc4)c(cc3)C)=CNC2
0.389558	Fc1ccc(cc1)C=2C(C(=O)Nc3cc(NC(=O)c4ccncc4)c(cc3)C)=CNC2
0.389558	Fc1ccc(cc1)C=2C(C(=O)Nc3cc(NC(=O)c4ccncc4)c(cc3)C)=CNC2
0.389558	Fc1ccc(cc1)C=2C(C(=O)Nc3cc(NC(=O)c4ccncc4)c(cc3)C)=CNC2
0.389558	Fc1ccc(cc1)C=2C(C(=O)Nc3cc(NC(=O)c4ccncc4)c(cc3)C)=CNC2
0.389558	Fc1ccc(cc1)C=2C(C(=O)Nc3cc(NC(=O)c4ccncc4)c(cc3)C)=CNC2
0.389558	Fc1ccc(cc1)C=2C(C(=O)Nc3cc(NC(=O)c4ccncc4)c(cc3)C)=CNC2
0.389558	Fc1ccc(cc1)C=2C(C(=O)Nc3cc(NC(=O)c4ccncc4)c(cc3)C)=CNC2
0.389558	Fc1ccc(cc1)C=2C(C(=O)Nc3cc(NC(=O)c4ccncc4)c(cc3)C)=CNC2
0.389558	Fc1ccc(cc1)C=2C(C(=O)Nc3cc(NC(=O)c4ccncc4)c(cc3)C)=CNC2
0.384956	O=C(Nc1c(ccc(NC(=O)C2=NNC=C2)c1)C)c3ccncc3
0.384956	O=C(Nc1c(ccc(NC(=O)C2=NNC=C2)c1)C)c3ccncc3
0.384956	O=C(Nc1c(ccc(NC(=O)C2=NNC=C2)c1)C)c3ccncc3
0.384956	O=C(Nc1c(ccc(NC(=O)C2=NNC=C2)c1)C)c3ccncc3
0.384956	O=C(Nc1c(ccc(NC(=O)C2=NNC=C2)c1)C)c3ccncc3
0.384956	O=C(Nc1c(ccc(NC(=O)C2=NNC=C2)c1)C)c3ccncc3
0.384956	O=C(Nc1c(ccc(NC(=O)C2=NNC=C2)c1)C)c3ccncc3
0.384956	O=C(Nc1c(ccc(NC(=O)C2=NNC=C2)c1)C)c3ccncc3
0.384956	O=C(Nc1c(ccc(NC(=O)C2=NNC=C2)c1)C)c3ccncc3
0.384956	O=C(Nc1c(ccc(NC(=O)C2=NNC=C2)c1)C)c3ccncc3
0.384956	O=C(Nc1cc(ccc1)C(=O)Nc2cc(NC(=O)c3ccncc3)c(cc2)C)NC
0.384956	O=C(Nc1cc(ccc1)C(=O)Nc2cc(NC(=O)c3ccncc3)c(cc2)C)NC
0.384956	O=C(Nc1cc(ccc1)C(=O)Nc2cc(NC(=O)c3ccncc3)c(cc2)C)NC
0.384906	S1C(=NC(C(=O)Nc2c(ccc(c2)CN3CCSCC3)C)=C1)Nc4cc(F)cc(F)c4
0.384906	S1C(=NC(C(=O)Nc2c(ccc(c2)CN3CCSCC3)C)=C1)Nc4cc(F)cc(F)c4
0.384906	S1C(=NC(C(=O)Nc2c(ccc(c2)CN3CCSCC3)C)=C1)Nc4cc(F)cc(F)c4
0.384906	S1C(=NC(C(=O)Nc2c(ccc(c2)CN3CCSCC3)C)=C1)Nc4cc(F)cc(F)c4
0.384906	S1C(=NC(C(=O)Nc2c(ccc(c2)CN3CCSCC3)C)=C1)Nc4cc(F)cc(F)c4
0.384906	S1C(=NC(C(=O)Nc2c(ccc(c2)CN3CCSCC3)C)=C1)Nc4cc(F)cc(F)c4
0.384906	S1C(=NC(C(=O)Nc2c(ccc(c2)CN3CCSCC3)C)=C1)Nc4cc(F)cc(F)c4
0.384906	S1C(=NC(C(=O)Nc2c(ccc(c2)CN3CCSCC3)C)=C1)Nc4cc(F)cc(F)c4
0.384906	S1C(=NC(C(=O)Nc2c(ccc(c2)CN3CCSCC3)C)=C1)Nc4cc(F)cc(F)c4
0.384906	S1C(=NC(C(=O)Nc2c(ccc(c2)CN3CCSCC3)C)=C1)Nc4cc(F)cc(F)c4
0.383333	O=C(Nc1c(ccc(NC(=O)CCc2cc(ccc2)C)c1)C)c3ccncc3
0.383333	O=C(Nc1c(ccc(NC(=O)CCc2cc(ccc2)C)c1)C)c3ccncc3
0.383333	O=C(Nc1c(ccc(NC(=O)CCc2cc(ccc2)C)c1)C)c3ccncc3
0.383333	O=C(Nc1c(ccc(NC(=O)CCc2cc(ccc2)C)c1)C)c3ccncc3
0.383333	O=C(Nc1c(ccc(NC(=O)CCc2cc(ccc2)C)c1)C)c3ccncc3
0.383333	O=C(Nc1c(ccc(NC(=O)CCc2cc(ccc2)C)c1)C)c3ccncc3
0.383333	O=C(Nc1c(ccc(NC(=O)CCc2cc(ccc2)C)c1)C)c3ccncc3
0.383333	O=C(Nc1c(ccc(NC(=O)CCc2cc(ccc2)C)c1)C)c3ccncc3
0.383333	O=C(Nc1c(ccc(NC(=O)CCc2cc(ccc2)C)c1)C)c3ccncc3
0.383333	O=C(Nc1c(ccc(NC(=O)CCc2cc(ccc2)C)c1)C)c3ccncc3
0.374016	O=C(Nc1cc(NC(=O)c2ccncc2)c(cc1)C)c3ncc(Oc4cc(ccc4)C)cc3
0.374016	O=C(Nc1cc(NC(=O)c2ccncc2)c(cc1)C)c3ncc(Oc4cc(ccc4)C)cc3
0.374016	O=C(Nc1cc(NC(=O)c2ccncc2)c(cc1)C)c3ncc(Oc4cc(ccc4)C)cc3
0.374016	O=C(Nc1cc(NC(=O)c2ccncc2)c(cc1)C)c3ncc(Oc4cc(ccc4)C)cc3
0.374016	O=C(Nc1cc(NC(=O)c2ccncc2)c(cc1)C)c3ncc(Oc4cc(ccc4)C)cc3
0.374016	O=C(Nc1cc(NC(=O)c2ccncc2)c(cc1)C)c3ncc(Oc4cc(ccc4)C)cc3
0.374016	O=C(Nc1cc(NC(=O)c2ccncc2)c(cc1)C)c3ncc(Oc4cc(ccc4)C)cc3
0.374016	O=C(Nc1cc(NC(=O)c2ccncc2)c(cc1)C)c3ncc(Oc4cc(ccc4)C)cc3
0.374016	O=C(Nc1cc(NC(=O)c2ccncc2)c(cc1)C)c3ncc(Oc4cc(ccc4)C)cc3
0.374016	O=C(Nc1cc(NC(=O)c2ccncc2)c(cc1)C)c3ncc(Oc4cc(ccc4)C)cc3
0.373913	Ic1cc(NC(=O)c2cnc(nc2)c3ccccc3)c(cc1)C
0.373913	Ic1cc(NC(=O)c2cnc(nc2)c3ccccc3)c(cc1)C
0.373913	Ic1cc(NC(=O)c2cnc(nc2)c3ccccc3)c(cc1)C
0.373913	Ic1cc(NC(=O)c2cnc(nc2)c3ccccc3)c(cc1)C
0.373913	Ic1cc(NC(=O)c2cnc(nc2)c3ccccc3)c(cc1)C
0.373913	Ic1cc(NC(=O)c2cnc(nc2)c3ccccc3)c(cc1)C
0.373913	Ic1cc(NC(=O)c2cnc(nc2)c3ccccc3)c(cc1)C
0.373913	Ic1cc(NC(=O)c2cnc(nc2)c3ccccc3)c(cc1)C
0.373913	Ic1cc(NC(=O)c2cnc(nc2)c3ccccc3)c(cc1)C
0.373913	Ic1cc(NC(=O)c2cnc(nc2)c3ccccc3)c(cc1)C
0.372881	O=C(Nc1cc(NC(=O)c2ccncc2)c(cc1)C)c3nnc(N)cc3
0.371901	FC(F)(F)c1ccc(cc1)CCC(=O)Nc2cc(NC(=O)c3ccncc3)c(cc2)C
0.371901	FC(F)(F)c1ccc(cc1)CCC(=O)Nc2cc(NC(=O)c3ccncc3)c(cc2)C
0.371901	FC(F)(F)c1ccc(cc1)CCC(=O)Nc2cc(NC(=O)c3ccncc3)c(cc2)C
0.371901	FC(F)(F)c1ccc(cc1)CCC(=O)Nc2cc(NC(=O)c3ccncc3)c(cc2)C
0.371901	FC(F)(F)c1ccc(cc1)CCC(=O)Nc2cc(NC(=O)c3ccncc3)c(cc2)C
0.371901	FC(F)(F)c1ccc(cc1)CCC(=O)Nc2cc(NC(=O)c3ccncc3)c(cc2)C
0.371901	FC(F)(F)c1ccc(cc1)CCC(=O)Nc2cc(NC(=O)c3ccncc3)c(cc2)C
0.371901	FC(F)(F)c1ccc(cc1)CCC(=O)Nc2cc(NC(=O)c3ccncc3)c(cc2)C
0.371901	FC(F)(F)c1ccc(cc1)CCC(=O)Nc2cc(NC(=O)c3ccncc3)c(cc2)C
0.371901	FC(F)(F)c1ccc(cc1)CCC(=O)Nc2cc(NC(=O)c3ccncc3)c(cc2)C
0.371681	FCCCC(=O)Nc1cc(NC(=O)c2ccncc2)c(cc1)C
0.371681	FCCCC(=O)Nc1cc(NC(=O)c2ccncc2)c(cc1)C
0.371681	FCCCC(=O)Nc1cc(NC(=O)c2ccncc2)c(cc1)C
0.371681	FCCCC(=O)Nc1cc(NC(=O)c2ccncc2)c(cc1)C
0.371681	FCCCC(=O)Nc1cc(NC(=O)c2ccncc2)c(cc1)C
0.371681	FCCCC(=O)Nc1cc(NC(=O)c2ccncc2)c(cc1)C
0.371681	FCCCC(=O)Nc1cc(NC(=O)c2ccncc2)c(cc1)C
0.371681	FCCCC(=O)Nc1cc(NC(=O)c2ccncc2)c(cc1)C
0.371681	FCCCC(=O)Nc1cc(NC(=O)c2ccncc2)c(cc1)C
0.371681	FCCCC(=O)Nc1cc(NC(=O)c2ccncc2)c(cc1)C
0.367188	O=C(Nc1c(ccc(NC(=O)CN2CC(=O)NCC2)c1)C)c3ccncc3
0.367188	O=C(Nc1c(ccc(NC(=O)CN2CC(=O)NCC2)c1)C)c3ccncc3
0.367188	O=C(Nc1c(ccc(NC(=O)CN2CC(=O)NCC2)c1)C)c3ccncc3
0.367188	O=C(Nc1c(ccc(NC(=O)CN2CC(=O)NCC2)c1)C)c3ccncc3
0.367188	O=C(Nc1c(ccc(NC(=O)CN2CC(=O)NCC2)c1)C)c3ccncc3
0.367188	O=C(Nc1c(ccc(NC(=O)CN2CC(=O)NCC2)c1)C)c3ccncc3
0.367188	O=C(Nc1c(ccc(NC(=O)CN2CC(=O)NCC2)c1)C)c3ccncc3
0.367188	O=C(Nc1c(ccc(NC(=O)CN2CC(=O)NCC2)c1)C)c3ccncc3
0.367188	O=C(Nc1c(ccc(NC(=O)CN2CC(=O)NCC2)c1)C)c3ccncc3
0.367188	O=C(Nc1c(ccc(NC(=O)CN2CC(=O)NCC2)c1)C)c3ccncc3
0.364912	FC(F)(F)c1cc(Nc2ncccc2C(=O)Nc3c(ccc(NC4CCN(CC4)C)c3)C)ccc1
0.364912	FC(F)(F)c1cc(Nc2ncccc2C(=O)Nc3c(ccc(NC4CCN(CC4)C)c3)C)ccc1
0.364912	FC(F)(F)c1cc(Nc2ncccc2C(=O)Nc3c(ccc(NC4CCN(CC4)C)c3)C)ccc1
0.364912	FC(F)(F)c1cc(Nc2ncccc2C(=O)Nc3c(ccc(NC4CCN(CC4)C)c3)C)ccc1
0.364912	FC(F)(F)c1cc(Nc2ncccc2C(=O)Nc3c(ccc(NC4CCN(CC4)C)c3)C)ccc1
0.364912	FC(F)(F)c1cc(Nc2ncccc2C(=O)Nc3c(ccc(NC4CCN(CC4)C)c3)C)ccc1
0.364912	FC(F)(F)c1cc(Nc2ncccc2C(=O)Nc3c(ccc(NC4CCN(CC4)C)c3)C)ccc1
0.364912	FC(F)(F)c1cc(Nc2ncccc2C(=O)Nc3c(ccc(NC4CCN(CC4)C)c3)C)ccc1
0.364912	FC(F)(F)c1cc(Nc2ncccc2C(=O)Nc3c(ccc(NC4CCN(CC4)C)c3)C)ccc1
0.364912	FC(F)(F)c1cc(Nc2ncccc2C(=O)Nc3c(ccc(NC4CCN(CC4)C)c3)C)ccc1
0.364407	O=C(Nc1c(ccc(NC(=O)c2ccc(cc2)C3(CC3)CC)c1)C)c4ccncc4
0.364407	O=C(Nc1c(ccc(NC(=O)c2ccc(cc2)C3(CC3)CC)c1)C)c4ccncc4
0.364407	O=C(Nc1c(ccc(NC(=O)c2ccc(cc2)C3(CC3)CC)c1)C)c4ccncc4
0.364407	O=C(Nc1c(ccc(NC(=O)c2ccc(cc2)C3(CC3)CC)c1)C)c4ccncc4
0.364407	O=C(Nc1c(ccc(NC(=O)c2ccc(cc2)C3(CC3)CC)c1)C)c4ccncc4
0.364407	O=C(Nc1c(ccc(NC(=O)c2ccc(cc2)C3(CC3)CC)c1)C)c4ccncc4
0.364407	O=C(Nc1c(ccc(NC(=O)c2ccc(cc2)C3(CC3)CC)c1)C)c4ccncc4
0.364407	O=C(Nc1c(ccc(NC(=O)c2ccc(cc2)C3(CC3)CC)c1)C)c4ccncc4
0.364407	O=C(Nc1c(ccc(NC(=O)c2ccc(cc2)C3(CC3)CC)c1)C)c4ccncc4
0.364407	O=C(Nc1c(ccc(NC(=O)c2ccc(cc2)C3(CC3)CC)c1)C)c4ccncc4
0.363636	O=C(Nc1c(ccc(NC(=O)c2cc(ccc2)C3CCCC3)c1)C)c4ccncc4
0.363636	O=C(Nc1c(ccc(NC(=O)c2cc(ccc2)C3CCCC3)c1)C)c4ccncc4
0.363636	O=C(Nc1c(ccc(NC(=O)c2cc(ccc2)C3CCCC3)c1)C)c4ccncc4
0.363636	O=C(Nc1c(ccc(NC(=O)c2cc(ccc2)C3CCCC3)c1)C)c4ccncc4
0.363636	O=C(Nc1c(ccc(NC(=O)c2cc(ccc2)C3CCCC3)c1)C)c4ccncc4
0.363636	O=C(Nc1c(ccc(NC(=O)c2cc(ccc2)C3CCCC3)c1)C)c4ccncc4
0.363636	O=C(Nc1c(ccc(NC(=O)c2cc(ccc2)C3CCCC3)c1)C)c4ccncc4
0.363636	O=C(Nc1c(ccc(NC(=O)c2cc(ccc2)C3CCCC3)c1)C)c4ccncc4
0.363636	O=C(Nc1c(ccc(NC(=O)c2cc(ccc2)C3CCCC3)c1)C)c4ccncc4
0.363636	O=C(Nc1c(ccc(NC(=O)c2cc(ccc2)C3CCCC3)c1)C)c4ccncc4
0.363296	FC(F)(F)c1cc(Nc2ncccc2C(=O)Nc3ccc(cc3)CCN4CCN(CC4)C)ccc1
0.363296	FC(F)(F)c1cc(Nc2ncccc2C(=O)Nc3ccc(cc3)CCN4CCN(CC4)C)ccc1
0.363296	FC(F)(F)c1cc(Nc2ncccc2C(=O)Nc3ccc(cc3)CCN4CCN(CC4)C)ccc1
0.363296	FC(F)(F)c1cc(Nc2ncccc2C(=O)Nc3ccc(cc3)CCN4CCN(CC4)C)ccc1
0.363296	FC(F)(F)c1cc(Nc2ncccc2C(=O)Nc3ccc(cc3)CCN4CCN(CC4)C)ccc1
0.363296	FC(F)(F)c1cc(Nc2ncccc2C(=O)Nc3ccc(cc3)CCN4CCN(CC4)C)ccc1
0.363296	FC(F)(F)c1cc(Nc2ncccc2C(=O)Nc3ccc(cc3)CCN4CCN(CC4)C)ccc1
0.363296	FC(F)(F)c1cc(Nc2ncccc2C(=O)Nc3ccc(cc3)CCN4CCN(CC4)C)ccc1
0.363296	FC(F)(F)c1cc(Nc2ncccc2C(=O)Nc3ccc(cc3)CCN4CCN(CC4)C)ccc1
0.363296	FC(F)(F)c1cc(Nc2ncccc2C(=O)Nc3ccc(cc3)CCN4CCN(CC4)C)ccc1
0.357143	O=C(Nc1cc(c(NC(=O)C=2OC=CC2)cc1)C)c3cnc(nc3)c4ccccc4
0.357143	O=C(Nc1cc(c(NC(=O)C=2OC=CC2)cc1)C)c3cnc(nc3)c4ccccc4
0.357143	O=C(Nc1cc(c(NC(=O)C=2OC=CC2)cc1)C)c3cnc(nc3)c4ccccc4
0.357143	O=C(Nc1cc(c(NC(=O)C=2OC=CC2)cc1)C)c3cnc(nc3)c4ccccc4
0.357143	O=C(Nc1cc(c(NC(=O)C=2OC=CC2)cc1)C)c3cnc(nc3)c4ccccc4
0.357143	O=C(Nc1cc(c(NC(=O)C=2OC=CC2)cc1)C)c3cnc(nc3)c4ccccc4
0.357143	O=C(Nc1cc(c(NC(=O)C=2OC=CC2)cc1)C)c3cnc(nc3)c4ccccc4
0.357143	O=C(Nc1cc(c(NC(=O)C=2OC=CC2)cc1)C)c3cnc(nc3)c4ccccc4
0.357143	O=C(Nc1cc(c(NC(=O)C=2OC=CC2)cc1)C)c3cnc(nc3)c4ccccc4
0.357143	O=C(Nc1cc(c(NC(=O)C=2OC=CC2)cc1)C)c3cnc(nc3)c4ccccc4
0.357143	Clc1c(Cl)ccc(c1)CCCCC(=O)Nc2cc(NC(=O)c3ccncc3)c(cc2)C
0.357143	Clc1c(Cl)ccc(c1)CCCCC(=O)Nc2cc(NC(=O)c3ccncc3)c(cc2)C
0.357143	Clc1c(Cl)ccc(c1)CCCCC(=O)Nc2cc(NC(=O)c3ccncc3)c(cc2)C
0.357143	Clc1c(Cl)ccc(c1)CCCCC(=O)Nc2cc(NC(=O)c3ccncc3)c(cc2)C
0.357143	Clc1c(Cl)ccc(c1)CCCCC(=O)Nc2cc(NC(=O)c3ccncc3)c(cc2)C
0.357143	Clc1c(Cl)ccc(c1)CCCCC(=O)Nc2cc(NC(=O)c3ccncc3)c(cc2)C
0.357143	Clc1c(Cl)ccc(c1)CCCCC(=O)Nc2cc(NC(=O)c3ccncc3)c(cc2)C
0.357143	Clc1c(Cl)ccc(c1)CCCCC(=O)Nc2cc(NC(=O)c3ccncc3)c(cc2)C
0.357143	Clc1c(Cl)ccc(c1)CCCCC(=O)Nc2cc(NC(=O)c3ccncc3)c(cc2)C
0.357143	Clc1c(Cl)ccc(c1)CCCCC(=O)Nc2cc(NC(=O)c3ccncc3)c(cc2)C
0.356522	O=C(Nc1ncc(cc1)CN2CCN(C3CC3)CC2)c4ccc(cc4)C
0.356522	O=C(Nc1ncc(cc1)CN2CCN(C3CC3)CC2)c4ccc(cc4)C
0.356522	O=C(Nc1ncc(cc1)CN2CCN(C3CC3)CC2)c4ccc(cc4)C
0.356522	O=C(Nc1ncc(cc1)CN2CCN(C3CC3)CC2)c4ccc(cc4)C
0.356522	O=C(Nc1ncc(cc1)CN2CCN(C3CC3)CC2)c4ccc(cc4)C
0.356522	O=C(Nc1ncc(cc1)CN2CCN(C3CC3)CC2)c4ccc(cc4)C
0.356522	O=C(Nc1ncc(cc1)CN2CCN(C3CC3)CC2)c4ccc(cc4)C
0.356522	O=C(Nc1ncc(cc1)CN2CCN(C3CC3)CC2)c4ccc(cc4)C
0.356522	O=C(Nc1ncc(cc1)CN2CCN(C3CC3)CC2)c4ccc(cc4)C
0.356522	O=C(Nc1ncc(cc1)CN2CCN(C3CC3)CC2)c4ccc(cc4)C
0.356061	S1CCN(Cc2cc(NC(=O)c3nnc(N4CCCC4)cc3)c(cc2)C)CC1
0.356061	S1CCN(Cc2cc(NC(=O)c3nnc(N4CCCC4)cc3)c(cc2)C)CC1
0.356061	S1CCN(Cc2cc(NC(=O)c3nnc(N4CCCC4)cc3)c(cc2)C)CC1
0.356061	S1CCN(Cc2cc(NC(=O)c3nnc(N4CCCC4)cc3)c(cc2)C)CC1
0.356061	S1CCN(Cc2cc(NC(=O)c3nnc(N4CCCC4)cc3)c(cc2)C)CC1
0.356061	S1CCN(Cc2cc(NC(=O)c3nnc(N4CCCC4)cc3)c(cc2)C)CC1
0.356061	S1CCN(Cc2cc(NC(=O)c3nnc(N4CCCC4)cc3)c(cc2)C)CC1
0.353147	Ic1c(cccc1)C(=O)Nc2c(ccc(NC(=O)C(=O)NC3CN(Cc4ccc(cc4)C)CC3)c2)C
0.353147	Ic1c(cccc1)C(=O)Nc2c(ccc(NC(=O)C(=O)NC3CN(Cc4ccc(cc4)C)CC3)c2)C
0.353147	Ic1c(cccc1)C(=O)Nc2c(ccc(NC(=O)C(=O)NC3CN(Cc4ccc(cc4)C)CC3)c2)C
0.353147	Ic1c(cccc1)C(=O)Nc2c(ccc(NC(=O)C(=O)NC3CN(Cc4ccc(cc4)C)CC3)c2)C
0.353147	Ic1c(cccc1)C(=O)Nc2c(ccc(NC(=O)C(=O)NC3CN(Cc4ccc(cc4)C)CC3)c2)C
0.353147	Ic1c(cccc1)C(=O)Nc2c(ccc(NC(=O)C(=O)NC3CN(Cc4ccc(cc4)C)CC3)c2)C
0.353147	Ic1c(cccc1)C(=O)Nc2c(ccc(NC(=O)C(=O)NC3CN(Cc4ccc(cc4)C)CC3)c2)C
0.353147	Ic1c(cccc1)C(=O)Nc2c(ccc(NC(=O)C(=O)NC3CN(Cc4ccc(cc4)C)CC3)c2)C
0.353147	Ic1c(cccc1)C(=O)Nc2c(ccc(NC(=O)C(=O)NC3CN(Cc4ccc(cc4)C)CC3)c2)C
0.353147	Ic1c(cccc1)C(=O)Nc2c(ccc(NC(=O)C(=O)NC3CN(Cc4ccc(cc4)C)CC3)c2)C
0.352941	Ic1ccc(OCC(=O)Nc2cc(NC(=O)c3ccncc3)c(cc2)C)cc1
0.352941	Ic1ccc(OCC(=O)Nc2cc(NC(=O)c3ccncc3)c(cc2)C)cc1
0.352941	Ic1ccc(OCC(=O)Nc2cc(NC(=O)c3ccncc3)c(cc2)C)cc1
0.352941	Ic1ccc(OCC(=O)Nc2cc(NC(=O)c3ccncc3)c(cc2)C)cc1
0.352941	Brc1cc(c(cc1)C)C(=O)Nc2cc(NC(=O)c3ccncc3)c(cc2)C
0.352941	Brc1cc(c(cc1)C)C(=O)Nc2cc(NC(=O)c3ccncc3)c(cc2)C
0.352941	Brc1cc(c(cc1)C)C(=O)Nc2cc(NC(=O)c3ccncc3)c(cc2)C
0.352941	Brc1cc(c(cc1)C)C(=O)Nc2cc(NC(=O)c3ccncc3)c(cc2)C
0.352941	Brc1cc(c(cc1)C)C(=O)Nc2cc(NC(=O)c3ccncc3)c(cc2)C
0.352941	Brc1cc(c(cc1)C)C(=O)Nc2cc(NC(=O)c3ccncc3)c(cc2)C
0.352941	Brc1cc(c(cc1)C)C(=O)Nc2cc(NC(=O)c3ccncc3)c(cc2)C
0.352941	Brc1cc(c(cc1)C)C(=O)Nc2cc(NC(=O)c3ccncc3)c(cc2)C
0.352941	Brc1cc(c(cc1)C)C(=O)Nc2cc(NC(=O)c3ccncc3)c(cc2)C
0.352941	Brc1cc(c(cc1)C)C(=O)Nc2cc(NC(=O)c3ccncc3)c(cc2)C
0.351351	Ic1c(cccc1)C(=O)Nc2c(ccc(NC(=O)C(=O)N3CC(CN(Cc4ccccc4)CC3)C)c2)C
0.349593	Brc1cc(c(cc1)C)C(=O)Nc2cc(ccc2)CN3CCOCC3
0.349593	Brc1cc(c(cc1)C)C(=O)Nc2cc(ccc2)CN3CCOCC3
0.349593	Brc1cc(c(cc1)C)C(=O)Nc2cc(ccc2)CN3CCOCC3
0.349593	Brc1cc(c(cc1)C)C(=O)Nc2cc(ccc2)CN3CCOCC3
0.349593	Brc1cc(c(cc1)C)C(=O)Nc2cc(ccc2)CN3CCOCC3
0.349593	Brc1cc(c(cc1)C)C(=O)Nc2cc(ccc2)CN3CCOCC3
0.349593	Brc1cc(c(cc1)C)C(=O)Nc2cc(ccc2)CN3CCOCC3
0.349593	Brc1cc(c(cc1)C)C(=O)Nc2cc(ccc2)CN3CCOCC3
0.349593	Brc1cc(c(cc1)C)C(=O)Nc2cc(ccc2)CN3CCOCC3
0.349593	Brc1cc(c(cc1)C)C(=O)Nc2cc(ccc2)CN3CCOCC3
0.348837	O=C(Nc1c(ccc(N)c1)C)c2ccncc2
0.348837	O=C(Nc1c(ccc(N)c1)C)c2ccncc2
0.348837	O=C(Nc1c(ccc(N)c1)C)c2ccncc2
0.348837	O=C(Nc1c(ccc(N)c1)C)c2ccncc2
0.348837	O=C(Nc1c(ccc(N)c1)C)c2ccncc2
0.348837	O=C(Nc1c(ccc(N)c1)C)c2ccncc2
0.348837	O=C(Nc1c(ccc(N)c1)C)c2ccncc2
0.348837	O=C(Nc1c(ccc(N)c1)C)c2ccncc2
0.348837	O=C(Nc1c(ccc(N)c1)C)c2ccncc2
0.348837	O=C(Nc1c(ccc(N)c1)C)c2ccncc2
0.348592	O=C(Nc1c(ccc(c2cnccc2)c1)C)c3cc4c(OC(C4C)C)cc3
0.348592	O=C(Nc1c(ccc(c2cnccc2)c1)C)c3cc4c(OC(C4C)C)cc3
0.348485	O=C(Nc1c(ccc(c1)CN(C)C)C)c2ccc(cc2)C3=NOC(=N3)CC(C)(C)C
0.346008	S(=O)(=O)(NC(C)(C)C)c1cc(NC(=O)c2cc(NC(=O)c3cnccc3)ccc2)c(cc1)C
0.346008	S(=O)(=O)(NC(C)(C)C)c1cc(NC(=O)c2cc(NC(=O)c3cnccc3)ccc2)c(cc1)C
0.346008	S(=O)(=O)(NC(C)(C)C)c1cc(NC(=O)c2cc(NC(=O)c3cnccc3)ccc2)c(cc1)C
0.346008	S(=O)(=O)(NC(C)(C)C)c1cc(NC(=O)c2cc(NC(=O)c3cnccc3)ccc2)c(cc1)C
0.342657	S(=O)(=O)(NC(C)(C)C)c1cc(NC(=O)c2nc(ncc2)c3ncccc3)c(cc1)C
0.342657	S(=O)(=O)(NC(C)(C)C)c1cc(NC(=O)c2nc(ncc2)c3ncccc3)c(cc1)C
0.342657	S(=O)(=O)(NC(C)(C)C)c1cc(NC(=O)c2nc(ncc2)c3ncccc3)c(cc1)C
0.342657	S(=O)(=O)(NC(C)(C)C)c1cc(NC(=O)c2nc(ncc2)c3ncccc3)c(cc1)C
0.342657	S(=O)(=O)(NC(C)(C)C)c1cc(NC(=O)c2nc(ncc2)c3ncccc3)c(cc1)C
0.342657	S(=O)(=O)(NC(C)(C)C)c1cc(NC(=O)c2nc(ncc2)c3ncccc3)c(cc1)C
0.342657	S(=O)(=O)(NC(C)(C)C)c1cc(NC(=O)c2nc(ncc2)c3ncccc3)c(cc1)C
0.342657	S(=O)(=O)(NC(C)(C)C)c1cc(NC(=O)c2nc(ncc2)c3ncccc3)c(cc1)C
0.342657	S(=O)(=O)(NC(C)(C)C)c1cc(NC(=O)c2nc(ncc2)c3ncccc3)c(cc1)C
0.342657	S(=O)(=O)(NC(C)(C)C)c1cc(NC(=O)c2nc(ncc2)c3ncccc3)c(cc1)C
0.340517	O=C(Nc1ccccc1)c2cc(NC(=O)C(=O)N)c(cc2)C
0.340517	O=C(Nc1ccccc1)c2cc(NC(=O)C(=O)N)c(cc2)C
0.340517	O=C(Nc1ccccc1)c2cc(NC(=O)C(=O)N)c(cc2)C
0.340517	O=C(Nc1ccccc1)c2cc(NC(=O)C(=O)N)c(cc2)C
0.340517	O=C(Nc1ccccc1)c2cc(NC(=O)C(=O)N)c(cc2)C
0.340517	O=C(Nc1ccccc1)c2cc(NC(=O)C(=O)N)c(cc2)C
0.340517	O=C(Nc1ccccc1)c2cc(NC(=O)C(=O)N)c(cc2)C
0.340517	O=C(Nc1ccccc1)c2cc(NC(=O)C(=O)N)c(cc2)C
0.340517	O=C(Nc1ccccc1)c2cc(NC(=O)C(=O)N)c(cc2)C
0.340517	O=C(Nc1ccccc1)c2cc(NC(=O)C(=O)N)c(cc2)C
0.338983	N(c1cc(c(cc1)C)C)=C(NCc2cc(ccc2)CN3CCN(CC3)C)N
0.338983	N(c1cc(c(cc1)C)C)=C(NCc2cc(ccc2)CN3CCN(CC3)C)N
0.338983	N(c1cc(c(cc1)C)C)=C(NCc2cc(ccc2)CN3CCN(CC3)C)N
0.338983	N(c1cc(c(cc1)C)C)=C(NCc2cc(ccc2)CN3CCN(CC3)C)N
0.338983	N(c1cc(c(cc1)C)C)=C(NCc2cc(ccc2)CN3CCN(CC3)C)N
0.338983	N(c1cc(c(cc1)C)C)=C(NCc2cc(ccc2)CN3CCN(CC3)C)N
0.338983	N(c1cc(c(cc1)C)C)=C(NCc2cc(ccc2)CN3CCN(CC3)C)N
0.338983	N(c1cc(c(cc1)C)C)=C(NCc2cc(ccc2)CN3CCN(CC3)C)N
0.338983	N(c1cc(c(cc1)C)C)=C(NCc2cc(ccc2)CN3CCN(CC3)C)N
0.338983	N(c1cc(c(cc1)C)C)=C(NCc2cc(ccc2)CN3CCN(CC3)C)N
0.33829	O=C(Nc1c(cc(OCc2cnccc2)cc1)C)c3cc(Oc4ccccc4)ncc3
0.33829	O=C(Nc1c(cc(OCc2cnccc2)cc1)C)c3cc(Oc4ccccc4)ncc3
0.33829	O=C(Nc1c(cc(OCc2cnccc2)cc1)C)c3cc(Oc4ccccc4)ncc3
0.33829	O=C(Nc1c(cc(OCc2cnccc2)cc1)C)c3cc(Oc4ccccc4)ncc3
0.33829	O=C(Nc1c(cc(OCc2cnccc2)cc1)C)c3cc(Oc4ccccc4)ncc3
0.33829	O=C(Nc1c(cc(OCc2cnccc2)cc1)C)c3cc(Oc4ccccc4)ncc3
0.33829	O=C(Nc1c(cc(OCc2cnccc2)cc1)C)c3cc(Oc4ccccc4)ncc3
0.33829	O=C(Nc1c(cc(OCc2cnccc2)cc1)C)c3cc(Oc4ccccc4)ncc3
0.33829	O=C(Nc1c(cc(OCc2cnccc2)cc1)C)c3cc(Oc4ccccc4)ncc3
0.33829	O=C(Nc1c(cc(OCc2cnccc2)cc1)C)c3cc(Oc4ccccc4)ncc3
0.337121	Brc1cnc(c(c1)C(=O)Nc2cc(NC(=O)c3ccncc3)c(cc2)C)CC
0.337121	Brc1cnc(c(c1)C(=O)Nc2cc(NC(=O)c3ccncc3)c(cc2)C)CC
0.337121	Brc1cnc(c(c1)C(=O)Nc2cc(NC(=O)c3ccncc3)c(cc2)C)CC
0.337121	Brc1cnc(c(c1)C(=O)Nc2cc(NC(=O)c3ccncc3)c(cc2)C)CC
0.337121	Brc1cnc(c(c1)C(=O)Nc2cc(NC(=O)c3ccncc3)c(cc2)C)CC
0.337121	Brc1cnc(c(c1)C(=O)Nc2cc(NC(=O)c3ccncc3)c(cc2)C)CC
0.337121	Brc1cnc(c(c1)C(=O)Nc2cc(NC(=O)c3ccncc3)c(cc2)C)CC
0.337121	Brc1cnc(c(c1)C(=O)Nc2cc(NC(=O)c3ccncc3)c(cc2)C)CC
0.337121	Brc1cnc(c(c1)C(=O)Nc2cc(NC(=O)c3ccncc3)c(cc2)C)CC
0.337121	Brc1cnc(c(c1)C(=O)Nc2cc(NC(=O)c3ccncc3)c(cc2)C)CC
0.3361	O=C(Nc1c(OC)ccc(NC(=O)c2cnccc2)c1)Nc3c(OC)cccc3
0.3361	O=C(Nc1c(OC)ccc(NC(=O)c2cnccc2)c1)Nc3c(OC)cccc3
0.3361	O=C(Nc1c(OC)ccc(NC(=O)c2cnccc2)c1)Nc3c(OC)cccc3
0.3361	O=C(Nc1c(OC)ccc(NC(=O)c2cnccc2)c1)Nc3c(OC)cccc3
0.3361	O=C(Nc1c(OC)ccc(NC(=O)c2cnccc2)c1)Nc3c(OC)cccc3
0.3361	O=C(Nc1c(OC)ccc(NC(=O)c2cnccc2)c1)Nc3c(OC)cccc3
0.3361	O=C(Nc1c(OC)ccc(NC(=O)c2cnccc2)c1)Nc3c(OC)cccc3
0.3361	O=C(Nc1c(OC)ccc(NC(=O)c2cnccc2)c1)Nc3c(OC)cccc3
0.3361	O=C(Nc1c(OC)ccc(NC(=O)c2cnccc2)c1)Nc3c(OC)cccc3
0.3361	O=C(Nc1c(OC)ccc(NC(=O)c2cnccc2)c1)Nc3c(OC)cccc3
0.336	S(C(c1ccc(F)cc1)c2ccc(F)cc2)CC(=O)Nc3cc(NC(=O)c4ccncc4)c(cc3)C
0.336	S(C(c1ccc(F)cc1)c2ccc(F)cc2)CC(=O)Nc3cc(NC(=O)c4ccncc4)c(cc3)C
0.336	S(C(c1ccc(F)cc1)c2ccc(F)cc2)CC(=O)Nc3cc(NC(=O)c4ccncc4)c(cc3)C
0.336	S(C(c1ccc(F)cc1)c2ccc(F)cc2)CC(=O)Nc3cc(NC(=O)c4ccncc4)c(cc3)C
0.336	S(C(c1ccc(F)cc1)c2ccc(F)cc2)CC(=O)Nc3cc(NC(=O)c4ccncc4)c(cc3)C
0.336	S(C(c1ccc(F)cc1)c2ccc(F)cc2)CC(=O)Nc3cc(NC(=O)c4ccncc4)c(cc3)C
0.336	S(C(c1ccc(F)cc1)c2ccc(F)cc2)CC(=O)Nc3cc(NC(=O)c4ccncc4)c(cc3)C
0.336	S(C(c1ccc(F)cc1)c2ccc(F)cc2)CC(=O)Nc3cc(NC(=O)c4ccncc4)c(cc3)C
0.336	S(C(c1ccc(F)cc1)c2ccc(F)cc2)CC(=O)Nc3cc(NC(=O)c4ccncc4)c(cc3)C
0.336	S(C(c1ccc(F)cc1)c2ccc(F)cc2)CC(=O)Nc3cc(NC(=O)c4ccncc4)c(cc3)C
0.335968	Fc1c(ccc(c1)C(F)F)C(=O)Nc2cc(NC(=O)c3ccncc3)c(cc2)C
0.335968	Fc1c(ccc(c1)C(F)F)C(=O)Nc2cc(NC(=O)c3ccncc3)c(cc2)C
0.335968	Fc1c(ccc(c1)C(F)F)C(=O)Nc2cc(NC(=O)c3ccncc3)c(cc2)C
0.335968	Fc1c(ccc(c1)C(F)F)C(=O)Nc2cc(NC(=O)c3ccncc3)c(cc2)C
0.335968	Fc1c(ccc(c1)C(F)F)C(=O)Nc2cc(NC(=O)c3ccncc3)c(cc2)C
0.335968	Fc1c(ccc(c1)C(F)F)C(=O)Nc2cc(NC(=O)c3ccncc3)c(cc2)C
0.335968	Fc1c(ccc(c1)C(F)F)C(=O)Nc2cc(NC(=O)c3ccncc3)c(cc2)C
0.335968	Fc1c(ccc(c1)C(F)F)C(=O)Nc2cc(NC(=O)c3ccncc3)c(cc2)C
0.335968	Fc1c(ccc(c1)C(F)F)C(=O)Nc2cc(NC(=O)c3ccncc3)c(cc2)C
0.335968	Fc1c(ccc(c1)C(F)F)C(=O)Nc2cc(NC(=O)c3ccncc3)c(cc2)C
0.335689	O=C(N1CCC(C(=O)Nc2cc(NC(=O)c3ccncc3)c(cc2)C)CC1)NCC=4OC=CC4
0.335689	O=C(N1CCC(C(=O)Nc2cc(NC(=O)c3ccncc3)c(cc2)C)CC1)NCC=4OC=CC4
0.335689	O=C(N1CCC(C(=O)Nc2cc(NC(=O)c3ccncc3)c(cc2)C)CC1)NCC=4OC=CC4
0.335689	O=C(N1CCC(C(=O)Nc2cc(NC(=O)c3ccncc3)c(cc2)C)CC1)NCC=4OC=CC4
0.335689	O=C(N1CCC(C(=O)Nc2cc(NC(=O)c3ccncc3)c(cc2)C)CC1)NCC=4OC=CC4
0.335689	O=C(N1CCC(C(=O)Nc2cc(NC(=O)c3ccncc3)c(cc2)C)CC1)NCC=4OC=CC4
0.335689	O=C(N1CCC(C(=O)Nc2cc(NC(=O)c3ccncc3)c(cc2)C)CC1)NCC=4OC=CC4
0.335689	O=C(N1CCC(C(=O)Nc2cc(NC(=O)c3ccncc3)c(cc2)C)CC1)NCC=4OC=CC4
0.335689	O=C(N1CCC(C(=O)Nc2cc(NC(=O)c3ccncc3)c(cc2)C)CC1)NCC=4OC=CC4
0.335689	O=C(N1CCC(C(=O)Nc2cc(NC(=O)c3ccncc3)c(cc2)C)CC1)NCC=4OC=CC4
0.333333	S1C(C(=O)Nc2cc(ccc2)C(=O)Nc3c(ccc(c3)CN(C)C)C)=CC=C1
0.333333	S1C(C(=O)Nc2cc(ccc2)C(=O)Nc3c(ccc(c3)CN(C)C)C)=CC=C1
0.333333	S1C(C(=O)Nc2cc(ccc2)C(=O)Nc3c(ccc(c3)CN(C)C)C)=CC=C1
0.333333	S1C(C(=O)Nc2cc(ccc2)C(=O)Nc3c(ccc(c3)CN(C)C)C)=CC=C1
0.333333	S1C(C(=O)Nc2cc(ccc2)C(=O)Nc3c(ccc(c3)CN(C)C)C)=CC=C1
0.333333	S1C(C(=O)Nc2cc(ccc2)C(=O)Nc3c(ccc(c3)CN(C)C)C)=CC=C1
0.333333	S1C(C(=O)Nc2cc(ccc2)C(=O)Nc3c(ccc(c3)CN(C)C)C)=CC=C1
0.333333	S1C(C(=O)Nc2cc(ccc2)C(=O)Nc3c(ccc(c3)CN(C)C)C)=CC=C1
0.333333	S1C(C(=O)Nc2cc(ccc2)C(=O)Nc3c(ccc(c3)CN(C)C)C)=CC=C1
0.333333	S1C(C(=O)Nc2cc(ccc2)C(=O)Nc3c(ccc(c3)CN(C)C)C)=CC=C1
0.33213	S(=O)(=O)(NCc1ccccc1)c2cc(c(cc2)C)C(=O)Nc3cc(NC(=O)c4ccncc4)c(cc3)C
0.33213	S(=O)(=O)(NCc1ccccc1)c2cc(c(cc2)C)C(=O)Nc3cc(NC(=O)c4ccncc4)c(cc3)C
0.33213	S(=O)(=O)(NCc1ccccc1)c2cc(c(cc2)C)C(=O)Nc3cc(NC(=O)c4ccncc4)c(cc3)C
0.33213	S(=O)(=O)(NCc1ccccc1)c2cc(c(cc2)C)C(=O)Nc3cc(NC(=O)c4ccncc4)c(cc3)C
0.33213	S(=O)(=O)(NCc1ccccc1)c2cc(c(cc2)C)C(=O)Nc3cc(NC(=O)c4ccncc4)c(cc3)C
0.33213	S(=O)(=O)(NCc1ccccc1)c2cc(c(cc2)C)C(=O)Nc3cc(NC(=O)c4ccncc4)c(cc3)C
0.33213	S(=O)(=O)(NCc1ccccc1)c2cc(c(cc2)C)C(=O)Nc3cc(NC(=O)c4ccncc4)c(cc3)C
0.33213	S(=O)(=O)(NCc1ccccc1)c2cc(c(cc2)C)C(=O)Nc3cc(NC(=O)c4ccncc4)c(cc3)C
0.33213	S(=O)(=O)(NCc1ccccc1)c2cc(c(cc2)C)C(=O)Nc3cc(NC(=O)c4ccncc4)c(cc3)C
0.33213	S(=O)(=O)(NCc1ccccc1)c2cc(c(cc2)C)C(=O)Nc3cc(NC(=O)c4ccncc4)c(cc3)C
0.332016	S(=O)(=O)(NC(C(=O)Nc1cc(NC(=O)c2ccncc2)c(cc1)C)C)C
0.331104	Ic1c(cccc1)C(=O)Nc2c(ccc(NC(=O)c3cc4NC(c5ccccc5)=Cc4cc3)c2)C
0.331104	Ic1c(cccc1)C(=O)Nc2c(ccc(NC(=O)c3cc4NC(c5ccccc5)=Cc4cc3)c2)C
0.331104	Ic1c(cccc1)C(=O)Nc2c(ccc(NC(=O)c3cc4NC(c5ccccc5)=Cc4cc3)c2)C
0.331104	Ic1c(cccc1)C(=O)Nc2c(ccc(NC(=O)c3cc4NC(c5ccccc5)=Cc4cc3)c2)C
0.331104	Ic1c(cccc1)C(=O)Nc2c(ccc(NC(=O)c3cc4NC(c5ccccc5)=Cc4cc3)c2)C
0.331104	Ic1c(cccc1)C(=O)Nc2c(ccc(NC(=O)c3cc4NC(c5ccccc5)=Cc4cc3)c2)C
0.331104	Ic1c(cccc1)C(=O)Nc2c(ccc(NC(=O)c3cc4NC(c5ccccc5)=Cc4cc3)c2)C
0.331104	Ic1c(cccc1)C(=O)Nc2c(ccc(NC(=O)c3cc4NC(c5ccccc5)=Cc4cc3)c2)C
0.331104	Ic1c(cccc1)C(=O)Nc2c(ccc(NC(=O)c3cc4NC(c5ccccc5)=Cc4cc3)c2)C
0.331104	Ic1c(cccc1)C(=O)Nc2c(ccc(NC(=O)c3cc4NC(c5ccccc5)=Cc4cc3)c2)C
0.330986	O=C(Nc1c(ccc(NC(=O)CN2Cc3c(cc(OC)c(OC)c3)CC2)c1)C)c4ccncc4
0.330986	O=C(Nc1c(ccc(NC(=O)CN2Cc3c(cc(OC)c(OC)c3)CC2)c1)C)c4ccncc4
0.330986	O=C(Nc1c(ccc(NC(=O)CN2Cc3c(cc(OC)c(OC)c3)CC2)c1)C)c4ccncc4
0.330986	O=C(Nc1c(ccc(NC(=O)CN2Cc3c(cc(OC)c(OC)c3)CC2)c1)C)c4ccncc4
0.330986	O=C(Nc1c(ccc(NC(=O)CN2Cc3c(cc(OC)c(OC)c3)CC2)c1)C)c4ccncc4
0.330986	O=C(Nc1c(ccc(NC(=O)CN2Cc3c(cc(OC)c(OC)c3)CC2)c1)C)c4ccncc4
0.330986	O=C(Nc1c(ccc(NC(=O)CN2Cc3c(cc(OC)c(OC)c3)CC2)c1)C)c4ccncc4
0.330986	O=C(Nc1c(ccc(NC(=O)CN2Cc3c(cc(OC)c(OC)c3)CC2)c1)C)c4ccncc4
0.330986	O=C(Nc1c(ccc(NC(=O)CN2Cc3c(cc(OC)c(OC)c3)CC2)c1)C)c4ccncc4
0.330986	O=C(Nc1c(ccc(NC(=O)CN2Cc3c(cc(OC)c(OC)c3)CC2)c1)C)c4ccncc4
0.32963	[O-][N+](=O)c1c(NC2CC2)ccc(c1)C(=O)Nc3cc(ccc3)CN4CCOCC4
0.32963	[O-][N+](=O)c1c(NC2CC2)ccc(c1)C(=O)Nc3cc(ccc3)CN4CCOCC4
0.32963	[O-][N+](=O)c1c(NC2CC2)ccc(c1)C(=O)Nc3cc(ccc3)CN4CCOCC4
0.329502	O=C(Nc1c(ccc(NC(=O)C=2OC(=NC2C)C)c1)C)c3ccncc3
0.329502	O=C(Nc1c(ccc(NC(=O)C=2OC(=NC2C)C)c1)C)c3ccncc3
0.328063	O=C(Nc1c(ccc(c1)CN(C)C)C)c2cc(OCC)ncc2
0.327338	S1C(=NC(C(=O)Nc2c(ccc(c2)CN(C)C)C)=C1)c3ncccc3
0.327338	S1C(=NC(C(=O)Nc2c(ccc(c2)CN(C)C)C)=C1)c3ncccc3
0.327338	S1C(=NC(C(=O)Nc2c(ccc(c2)CN(C)C)C)=C1)c3ncccc3
0.327338	S1C(=NC(C(=O)Nc2c(ccc(c2)CN(C)C)C)=C1)c3ncccc3
0.327338	S1C(=NC(C(=O)Nc2c(ccc(c2)CN(C)C)C)=C1)c3ncccc3
0.327338	S1C(=NC(C(=O)Nc2c(ccc(c2)CN(C)C)C)=C1)c3ncccc3
0.327338	S1C(=NC(C(=O)Nc2c(ccc(c2)CN(C)C)C)=C1)c3ncccc3
0.327338	S1C(=NC(C(=O)Nc2c(ccc(c2)CN(C)C)C)=C1)c3ncccc3
0.327338	S1C(=NC(C(=O)Nc2c(ccc(c2)CN(C)C)C)=C1)c3ncccc3
0.327338	S1C(=NC(C(=O)Nc2c(ccc(c2)CN(C)C)C)=C1)c3ncccc3
0.327138	S(=O)(=O)(NC(C)(C)C)c1cc(NC(=O)c2cncc(c3ccccc3)c2)c(cc1)C
0.327138	S(=O)(=O)(NC(C)(C)C)c1cc(NC(=O)c2cncc(c3ccccc3)c2)c(cc1)C
0.327138	S(=O)(=O)(NC(C)(C)C)c1cc(NC(=O)c2cncc(c3ccccc3)c2)c(cc1)C
0.327138	S(=O)(=O)(NC(C)(C)C)c1cc(NC(=O)c2cncc(c3ccccc3)c2)c(cc1)C
0.327138	S(=O)(=O)(NC(C)(C)C)c1cc(NC(=O)c2cncc(c3ccccc3)c2)c(cc1)C
0.327068	Clc1c(c(F)ccc1)CCC(=O)Nc2cc(NC(=O)c3ccncc3)c(cc2)C
0.327068	Clc1c(c(F)ccc1)CCC(=O)Nc2cc(NC(=O)c3ccncc3)c(cc2)C
0.327068	Clc1c(c(F)ccc1)CCC(=O)Nc2cc(NC(=O)c3ccncc3)c(cc2)C
0.327068	Clc1c(c(F)ccc1)CCC(=O)Nc2cc(NC(=O)c3ccncc3)c(cc2)C
0.327068	Clc1c(c(F)ccc1)CCC(=O)Nc2cc(NC(=O)c3ccncc3)c(cc2)C
0.327068	Clc1c(c(F)ccc1)CCC(=O)Nc2cc(NC(=O)c3ccncc3)c(cc2)C
0.327068	Clc1c(c(F)ccc1)CCC(=O)Nc2cc(NC(=O)c3ccncc3)c(cc2)C
0.327068	Clc1c(c(F)ccc1)CCC(=O)Nc2cc(NC(=O)c3ccncc3)c(cc2)C
0.327068	Clc1c(c(F)ccc1)CCC(=O)Nc2cc(NC(=O)c3ccncc3)c(cc2)C
0.327068	Clc1c(c(F)ccc1)CCC(=O)Nc2cc(NC(=O)c3ccncc3)c(cc2)C
0.326923	O=C(Nc1c(ccc(NC(=O)C2(O)CCC(CC2)C)c1)C)c3ccncc3
0.326923	O=C(Nc1c(ccc(NC(=O)C2(O)CCC(CC2)C)c1)C)c3ccncc3
0.326923	O=C(Nc1c(ccc(NC(=O)C2(O)CCC(CC2)C)c1)C)c3ccncc3
0.326923	O=C(Nc1c(ccc(NC(=O)C2(O)CCC(CC2)C)c1)C)c3ccncc3
0.326923	O=C(Nc1c(ccc(NC(=O)C2(O)CCC(CC2)C)c1)C)c3ccncc3
0.326923	O=C(Nc1c(ccc(NC(=O)C2(O)CCC(CC2)C)c1)C)c3ccncc3
0.326923	O=C(Nc1c(ccc(NC(=O)C2(O)CCC(CC2)C)c1)C)c3ccncc3
0.326923	O=C(Nc1c(ccc(NC(=O)C2(O)CCC(CC2)C)c1)C)c3ccncc3
0.326923	O=C(Nc1c(ccc(NC(=O)C2(O)CCC(CC2)C)c1)C)c3ccncc3
0.326923	O=C(Nc1c(ccc(NC(=O)C2(O)CCC(CC2)C)c1)C)c3ccncc3
0.326923	O=C(Nc1c(ccc(NC(=O)C=2OC(=C(C2)C)CC)c1)C)c3ccncc3
0.326923	O=C(Nc1c(ccc(NC(=O)C=2OC(=C(C2)C)CC)c1)C)c3ccncc3
0.326923	O=C(Nc1c(ccc(NC(=O)C=2OC(=C(C2)C)CC)c1)C)c3ccncc3
0.326923	O=C(Nc1c(ccc(NC(=O)C=2OC(=C(C2)C)CC)c1)C)c3ccncc3
0.326923	O=C(Nc1c(ccc(NC(=O)C=2OC(=C(C2)C)CC)c1)C)c3ccncc3
0.32567	Fc1c(NC(=O)Cc2c(ccnc2)C)ccc(c1)CN3CCN(CC3)C
0.323194	Clc1cc(NC(=O)C2=C(OC=C2)C)c(cc1)C(=O)Nc3cc(NC(=O)c4ccncc4)c(cc3)C
0.323194	Clc1cc(NC(=O)C2=C(OC=C2)C)c(cc1)C(=O)Nc3cc(NC(=O)c4ccncc4)c(cc3)C
0.323194	Clc1cc(NC(=O)C2=C(OC=C2)C)c(cc1)C(=O)Nc3cc(NC(=O)c4ccncc4)c(cc3)C
0.323194	Clc1cc(NC(=O)C2=C(OC=C2)C)c(cc1)C(=O)Nc3cc(NC(=O)c4ccncc4)c(cc3)C
0.323194	Clc1cc(NC(=O)C2=C(OC=C2)C)c(cc1)C(=O)Nc3cc(NC(=O)c4ccncc4)c(cc3)C
0.323194	Clc1cc(NC(=O)C2=C(OC=C2)C)c(cc1)C(=O)Nc3cc(NC(=O)c4ccncc4)c(cc3)C
0.323194	Clc1cc(NC(=O)C2=C(OC=C2)C)c(cc1)C(=O)Nc3cc(NC(=O)c4ccncc4)c(cc3)C
0.323194	Clc1cc(NC(=O)C2=C(OC=C2)C)c(cc1)C(=O)Nc3cc(NC(=O)c4ccncc4)c(cc3)C
0.323194	Clc1cc(NC(=O)C2=C(OC=C2)C)c(cc1)C(=O)Nc3cc(NC(=O)c4ccncc4)c(cc3)C
0.323194	Clc1cc(NC(=O)C2=C(OC=C2)C)c(cc1)C(=O)Nc3cc(NC(=O)c4ccncc4)c(cc3)C
0.322807	S(=O)(=O)(Nc1ccc(F)cc1)c2cc(c(cc2)C)C(=O)Nc3c(ccc(c3)CN4CCSCC4)C
0.322807	S(=O)(=O)(Nc1ccc(F)cc1)c2cc(c(cc2)C)C(=O)Nc3c(ccc(c3)CN4CCSCC4)C
0.322807	S(=O)(=O)(Nc1ccc(F)cc1)c2cc(c(cc2)C)C(=O)Nc3c(ccc(c3)CN4CCSCC4)C
0.322807	S(=O)(=O)(Nc1ccc(F)cc1)c2cc(c(cc2)C)C(=O)Nc3c(ccc(c3)CN4CCSCC4)C
0.322807	Fc1c(ccc(NC(=O)C=2N(N=C(c3cnccc3)C2)C)c1)CN(C)C
0.322807	Fc1c(ccc(NC(=O)C=2N(N=C(c3cnccc3)C2)C)c1)CN(C)C
0.322807	Fc1c(ccc(NC(=O)C=2N(N=C(c3cnccc3)C2)C)c1)CN(C)C
0.322807	Fc1c(ccc(NC(=O)C=2N(N=C(c3cnccc3)C2)C)c1)CN(C)C
0.322807	Fc1c(ccc(NC(=O)C=2N(N=C(c3cnccc3)C2)C)c1)CN(C)C
0.322807	Fc1c(ccc(NC(=O)C=2N(N=C(c3cnccc3)C2)C)c1)CN(C)C
0.322807	Fc1c(ccc(NC(=O)C=2N(N=C(c3cnccc3)C2)C)c1)CN(C)C
0.322807	Fc1c(ccc(NC(=O)C=2N(N=C(c3cnccc3)C2)C)c1)CN(C)C
0.322807	Fc1c(ccc(NC(=O)C=2N(N=C(c3cnccc3)C2)C)c1)CN(C)C
0.322807	Fc1c(ccc(NC(=O)C=2N(N=C(c3cnccc3)C2)C)c1)CN(C)C
0.322807	S(=O)(=O)(Nc1ccc(F)cc1)c2cc(c(cc2)C)C(=O)Nc3c(ccc(c3)CN4CCSCC4)C
0.322807	S(=O)(=O)(Nc1ccc(F)cc1)c2cc(c(cc2)C)C(=O)Nc3c(ccc(c3)CN4CCSCC4)C
0.322807	S(=O)(=O)(Nc1ccc(F)cc1)c2cc(c(cc2)C)C(=O)Nc3c(ccc(c3)CN4CCSCC4)C
0.322807	S(=O)(=O)(Nc1ccc(F)cc1)c2cc(c(cc2)C)C(=O)Nc3c(ccc(c3)CN4CCSCC4)C
0.322807	S(=O)(=O)(Nc1ccc(F)cc1)c2cc(c(cc2)C)C(=O)Nc3c(ccc(c3)CN4CCSCC4)C
0.322807	S(=O)(=O)(Nc1ccc(F)cc1)c2cc(c(cc2)C)C(=O)Nc3c(ccc(c3)CN4CCSCC4)C
0.322464	S(c1c([N+]([O-])=O)cc(cc1)C(=O)Nc2cc(ccc2)CN3CCOCC3)c4ccc(cc4)C
0.322464	S(c1c([N+]([O-])=O)cc(cc1)C(=O)Nc2cc(ccc2)CN3CCOCC3)c4ccc(cc4)C
0.322464	S(c1c([N+]([O-])=O)cc(cc1)C(=O)Nc2cc(ccc2)CN3CCOCC3)c4ccc(cc4)C
0.322464	S(c1c([N+]([O-])=O)cc(cc1)C(=O)Nc2cc(ccc2)CN3CCOCC3)c4ccc(cc4)C
0.322464	S(c1c([N+]([O-])=O)cc(cc1)C(=O)Nc2cc(ccc2)CN3CCOCC3)c4ccc(cc4)C
0.322464	S(c1c([N+]([O-])=O)cc(cc1)C(=O)Nc2cc(ccc2)CN3CCOCC3)c4ccc(cc4)C
0.322464	S(c1c([N+]([O-])=O)cc(cc1)C(=O)Nc2cc(ccc2)CN3CCOCC3)c4ccc(cc4)C
0.322464	S(c1c([N+]([O-])=O)cc(cc1)C(=O)Nc2cc(ccc2)CN3CCOCC3)c4ccc(cc4)C
0.322464	S(c1c([N+]([O-])=O)cc(cc1)C(=O)Nc2cc(ccc2)CN3CCOCC3)c4ccc(cc4)C
0.322464	S(c1c([N+]([O-])=O)cc(cc1)C(=O)Nc2cc(ccc2)CN3CCOCC3)c4ccc(cc4)C
0.322314	Clc1c(ccc(NC(=O)c2cnc(nc2)c3ccccc3)c1)CO
0.322314	Clc1c(ccc(NC(=O)c2cnc(nc2)c3ccccc3)c1)CO
0.322314	Clc1c(ccc(NC(=O)c2cnc(nc2)c3ccccc3)c1)CO
0.322314	Clc1c(ccc(NC(=O)c2cnc(nc2)c3ccccc3)c1)CO
0.322314	Clc1c(ccc(NC(=O)c2cnc(nc2)c3ccccc3)c1)CO
0.322314	Clc1c(ccc(NC(=O)c2cnc(nc2)c3ccccc3)c1)CO
0.322314	Clc1c(ccc(NC(=O)c2cnc(nc2)c3ccccc3)c1)CO
0.322314	Clc1c(ccc(NC(=O)c2cnc(nc2)c3ccccc3)c1)CO
0.322314	Clc1c(ccc(NC(=O)c2cnc(nc2)c3ccccc3)c1)CO
0.322314	Clc1c(ccc(NC(=O)c2cnc(nc2)c3ccccc3)c1)CO
0.321678	O=C(OCc1ccccc1)NC(C(=O)Nc2cc(NC(=O)c3ccncc3)c(cc2)C)CCC(=O)N
0.321678	O=C(OCc1ccccc1)NC(C(=O)Nc2cc(NC(=O)c3ccncc3)c(cc2)C)CCC(=O)N
0.321678	O=C(OCc1ccccc1)NC(C(=O)Nc2cc(NC(=O)c3ccncc3)c(cc2)C)CCC(=O)N
0.321678	O=C(OCc1ccccc1)NC(C(=O)Nc2cc(NC(=O)c3ccncc3)c(cc2)C)CCC(=O)N
0.321678	O=C(OCc1ccccc1)NC(C(=O)Nc2cc(NC(=O)c3ccncc3)c(cc2)C)CCC(=O)N
0.321678	O=C(OCc1ccccc1)NC(C(=O)Nc2cc(NC(=O)c3ccncc3)c(cc2)C)CCC(=O)N
0.321678	O=C(OCc1ccccc1)NC(C(=O)Nc2cc(NC(=O)c3ccncc3)c(cc2)C)CCC(=O)N
0.321678	O=C(OCc1ccccc1)NC(C(=O)Nc2cc(NC(=O)c3ccncc3)c(cc2)C)CCC(=O)N
0.321678	O=C(OCc1ccccc1)NC(C(=O)Nc2cc(NC(=O)c3ccncc3)c(cc2)C)CCC(=O)N
0.321678	O=C(OCc1ccccc1)NC(C(=O)Nc2cc(NC(=O)c3ccncc3)c(cc2)C)CCC(=O)N
0.321285	Clc1cc(NC(=O)C)c(NC(=O)c2cncc(c3cc(ccc3)C)c2)cc1
0.321285	Clc1cc(NC(=O)C)c(NC(=O)c2cncc(c3cc(ccc3)C)c2)cc1
0.321285	Clc1cc(NC(=O)C)c(NC(=O)c2cncc(c3cc(ccc3)C)c2)cc1
0.321285	Clc1cc(NC(=O)C)c(NC(=O)c2cncc(c3cc(ccc3)C)c2)cc1
0.321285	Clc1cc(NC(=O)C)c(NC(=O)c2cncc(c3cc(ccc3)C)c2)cc1
0.321285	Clc1cc(NC(=O)C)c(NC(=O)c2cncc(c3cc(ccc3)C)c2)cc1
0.321285	Clc1cc(NC(=O)C)c(NC(=O)c2cncc(c3cc(ccc3)C)c2)cc1
0.321285	Clc1cc(NC(=O)C)c(NC(=O)c2cncc(c3cc(ccc3)C)c2)cc1
0.321285	Clc1cc(NC(=O)C)c(NC(=O)c2cncc(c3cc(ccc3)C)c2)cc1
0.321285	Clc1cc(NC(=O)C)c(NC(=O)c2cncc(c3cc(ccc3)C)c2)cc1
0.320611	Brc1cc(c(cc1)C)C(=O)Nc2cc(ccc2)C=3N=C(SC3)C
0.320611	Brc1cc(c(cc1)C)C(=O)Nc2cc(ccc2)C=3N=C(SC3)C
0.320611	Brc1cc(c(cc1)C)C(=O)Nc2cc(ccc2)C=3N=C(SC3)C
0.320611	Brc1cc(c(cc1)C)C(=O)Nc2cc(ccc2)C=3N=C(SC3)C
0.320611	Brc1cc(c(cc1)C)C(=O)Nc2cc(ccc2)C=3N=C(SC3)C
0.320611	Brc1cc(c(cc1)C)C(=O)Nc2cc(ccc2)C=3N=C(SC3)C
0.320611	Brc1cc(c(cc1)C)C(=O)Nc2cc(ccc2)C=3N=C(SC3)C
0.320611	Brc1cc(c(cc1)C)C(=O)Nc2cc(ccc2)C=3N=C(SC3)C
0.320611	Brc1cc(c(cc1)C)C(=O)Nc2cc(ccc2)C=3N=C(SC3)C
0.320611	Brc1cc(c(cc1)C)C(=O)Nc2cc(ccc2)C=3N=C(SC3)C
0.320611	Fc1cc(c(cc1)C(F)(F)F)C(=O)Nc2cc(NC(=O)c3ccncc3)c(cc2)C
0.319853	O=C(Nc1c(NCC)ccc(C#N)c1)c2nc(ncc2)c3ncccc3
0.319853	O=C(Nc1c(NCC)ccc(C#N)c1)c2nc(ncc2)c3ncccc3
0.319231	S1C(=NC(c2cc(NC(=O)c3cc(OC)c(OC)cc3)ccc2)=C1)C
0.319231	S1C(=NC(c2cc(NC(=O)c3cc(OC)c(OC)cc3)ccc2)=C1)C
0.319231	S1C(=NC(c2cc(NC(=O)c3cc(OC)c(OC)cc3)ccc2)=C1)C
0.319149	O=C(Nc1c(ccc(NC(=O)Cc2cc3c(OC(C3)C)cc2)c1)C)c4ccncc4
0.319149	O=C(Nc1c(ccc(NC(=O)Cc2cc3c(OC(C3)C)cc2)c1)C)c4ccncc4
0.319149	O=C(Nc1c(ccc(NC(=O)Cc2cc3c(OC(C3)C)cc2)c1)C)c4ccncc4
0.319149	O=C(Nc1c(ccc(NC(=O)Cc2cc3c(OC(C3)C)cc2)c1)C)c4ccncc4
0.319149	O=C(Nc1c(ccc(NC(=O)Cc2cc3c(OC(C3)C)cc2)c1)C)c4ccncc4
0.319149	O=C(Nc1c(ccc(NC(=O)Cc2cc3c(OC(C3)C)cc2)c1)C)c4ccncc4
0.319149	O=C(Nc1c(ccc(NC(=O)Cc2cc3c(OC(C3)C)cc2)c1)C)c4ccncc4
0.319149	O=C(Nc1c(ccc(NC(=O)Cc2cc3c(OC(C3)C)cc2)c1)C)c4ccncc4
0.319149	O=C(Nc1c(ccc(NC(=O)Cc2cc3c(OC(C3)C)cc2)c1)C)c4ccncc4
0.319149	O=C(Nc1c(ccc(NC(=O)Cc2cc3c(OC(C3)C)cc2)c1)C)c4ccncc4
0.317857	O=C(Nc1c(ccc(NC(=O)CCC2=Nc3c(nccc3)N2)c1)C)c4ccncc4
0.317857	O=C(Nc1c(ccc(NC(=O)CCC2=Nc3c(nccc3)N2)c1)C)c4ccncc4
0.317857	O=C(Nc1c(ccc(NC(=O)CCC2=Nc3c(nccc3)N2)c1)C)c4ccncc4
0.317857	O=C(Nc1c(ccc(NC(=O)CCC2=Nc3c(nccc3)N2)c1)C)c4ccncc4
0.317857	O=C(Nc1c(ccc(NC(=O)CCC2=Nc3c(nccc3)N2)c1)C)c4ccncc4
0.317857	O=C(Nc1c(ccc(NC(=O)CCC2=Nc3c(nccc3)N2)c1)C)c4ccncc4
0.317857	O=C(Nc1c(ccc(NC(=O)CCC2=Nc3c(nccc3)N2)c1)C)c4ccncc4
0.317857	O=C(Nc1c(ccc(NC(=O)CCC2=Nc3c(nccc3)N2)c1)C)c4ccncc4
0.317857	O=C(Nc1c(ccc(NC(=O)CCC2=Nc3c(nccc3)N2)c1)C)c4ccncc4
0.317857	O=C(Nc1c(ccc(NC(=O)CCC2=Nc3c(nccc3)N2)c1)C)c4ccncc4
0.317164	O=C(Nc1c(OC)ccc(NC(=O)c2cnc(cc2)C=3N=NNN3)c1)Nc4c(OC)cccc4
0.317164	O=C(Nc1c(OC)ccc(NC(=O)c2cnc(cc2)C=3N=NNN3)c1)Nc4c(OC)cccc4
0.317164	O=C(Nc1c(OC)ccc(NC(=O)c2cnc(cc2)C=3N=NNN3)c1)Nc4c(OC)cccc4
0.317164	O=C(Nc1c(OC)ccc(NC(=O)c2cnc(cc2)C=3N=NNN3)c1)Nc4c(OC)cccc4
0.317164	O=C(Nc1c(OC)ccc(NC(=O)c2cnc(cc2)C=3N=NNN3)c1)Nc4c(OC)cccc4
0.317164	O=C(Nc1c(OC)ccc(NC(=O)c2cnc(cc2)C=3N=NNN3)c1)Nc4c(OC)cccc4
0.317164	O=C(Nc1c(OC)ccc(NC(=O)c2cnc(cc2)C=3N=NNN3)c1)Nc4c(OC)cccc4
0.317164	O=C(Nc1c(OC)ccc(NC(=O)c2cnc(cc2)C=3N=NNN3)c1)Nc4c(OC)cccc4
0.317164	O=C(Nc1c(OC)ccc(NC(=O)c2cnc(cc2)C=3N=NNN3)c1)Nc4c(OC)cccc4
0.316794	Fc1c(c(cc(c1)C(=O)Nc2c(ccc(NC3CCN(CC3)C)c2)C)C)C
0.316794	Fc1c(c(cc(c1)C(=O)Nc2c(ccc(NC3CCN(CC3)C)c2)C)C)C
0.316794	Fc1c(c(cc(c1)C(=O)Nc2c(ccc(NC3CCN(CC3)C)c2)C)C)C
0.316794	Fc1c(c(cc(c1)C(=O)Nc2c(ccc(NC3CCN(CC3)C)c2)C)C)C
0.316794	Fc1c(c(cc(c1)C(=O)Nc2c(ccc(NC3CCN(CC3)C)c2)C)C)C
0.316794	Fc1c(c(cc(c1)C(=O)Nc2c(ccc(NC3CCN(CC3)C)c2)C)C)C
0.316794	Fc1c(c(cc(c1)C(=O)Nc2c(ccc(NC3CCN(CC3)C)c2)C)C)C
0.316794	Fc1c(c(cc(c1)C(=O)Nc2c(ccc(NC3CCN(CC3)C)c2)C)C)C
0.316794	Fc1c(c(cc(c1)C(=O)Nc2c(ccc(NC3CCN(CC3)C)c2)C)C)C
0.316794	Fc1c(c(cc(c1)C(=O)Nc2c(ccc(NC3CCN(CC3)C)c2)C)C)C
0.316547	Clc1c(nc(nc1)c2ccccc2)C(=O)Nc3c(ccc(c3)CN(C)C)C
0.316547	Clc1c(nc(nc1)c2ccccc2)C(=O)Nc3c(ccc(c3)CN(C)C)C
0.316547	Clc1c(nc(nc1)c2ccccc2)C(=O)Nc3c(ccc(c3)CN(C)C)C
0.316547	Clc1c(nc(nc1)c2ccccc2)C(=O)Nc3c(ccc(c3)CN(C)C)C
0.316547	Clc1c(nc(nc1)c2ccccc2)C(=O)Nc3c(ccc(c3)CN(C)C)C
0.316547	Clc1c(nc(nc1)c2ccccc2)C(=O)Nc3c(ccc(c3)CN(C)C)C
0.316547	Clc1c(nc(nc1)c2ccccc2)C(=O)Nc3c(ccc(c3)CN(C)C)C
0.316547	Clc1c(nc(nc1)c2ccccc2)C(=O)Nc3c(ccc(c3)CN(C)C)C
0.316547	Clc1c(nc(nc1)c2ccccc2)C(=O)Nc3c(ccc(c3)CN(C)C)C
0.316547	Clc1c(nc(nc1)c2ccccc2)C(=O)Nc3c(ccc(c3)CN(C)C)C
0.315789	O=C(Nc1c(ccc(NC(=O)Cc2c3ncccc3ccc2)c1)C)c4ccncc4
0.315789	O=C(Nc1c(ccc(NC(=O)Cc2c3ncccc3ccc2)c1)C)c4ccncc4
0.315789	O=C(Nc1c(ccc(NC(=O)Cc2c3ncccc3ccc2)c1)C)c4ccncc4
0.315789	O=C(Nc1c(ccc(NC(=O)Cc2c3ncccc3ccc2)c1)C)c4ccncc4
0.315789	O=C(Nc1c(ccc(NC(=O)Cc2c3ncccc3ccc2)c1)C)c4ccncc4
0.315789	O=C(Nc1c(ccc(NC(=O)Cc2c3ncccc3ccc2)c1)C)c4ccncc4
0.315789	O=C(Nc1c(ccc(NC(=O)Cc2c3ncccc3ccc2)c1)C)c4ccncc4
0.315789	O=C(Nc1c(ccc(NC(=O)Cc2c3ncccc3ccc2)c1)C)c4ccncc4
0.315789	O=C(Nc1c(ccc(NC(=O)Cc2c3ncccc3ccc2)c1)C)c4ccncc4
0.315789	O=C(Nc1c(ccc(NC(=O)Cc2c3ncccc3ccc2)c1)C)c4ccncc4
0.315385	O=C(Nc1cc(ccc1)CN2CCOCC2)c3ncc(Oc4cc(ccc4)C)cc3
0.315385	O=C(Nc1cc(ccc1)CN2CCOCC2)c3ncc(Oc4cc(ccc4)C)cc3
0.315385	O=C(Nc1cc(ccc1)CN2CCOCC2)c3ncc(Oc4cc(ccc4)C)cc3
0.315385	O=C(Nc1cc(ccc1)CN2CCOCC2)c3ncc(Oc4cc(ccc4)C)cc3
0.315385	O=C(Nc1cc(ccc1)CN2CCOCC2)c3ncc(Oc4cc(ccc4)C)cc3
0.315385	O=C(Nc1cc(ccc1)CN2CCOCC2)c3ncc(Oc4cc(ccc4)C)cc3
0.315385	O=C(Nc1cc(ccc1)CN2CCOCC2)c3ncc(Oc4cc(ccc4)C)cc3
0.315385	O=C(Nc1cc(ccc1)CN2CCOCC2)c3ncc(Oc4cc(ccc4)C)cc3
0.315385	O=C(Nc1cc(ccc1)CN2CCOCC2)c3ncc(Oc4cc(ccc4)C)cc3
0.315385	O=C(Nc1cc(ccc1)CN2CCOCC2)c3ncc(Oc4cc(ccc4)C)cc3
0.315018	O=C(NC1=NNC(OC)=N1)c2c(nccc2)Nc3c(cc(cc3)C)C
0.315018	O=C(NC1=NNC(OC)=N1)c2c(nccc2)Nc3c(cc(cc3)C)C
0.315018	O=C(NC1=NNC(OC)=N1)c2c(nccc2)Nc3c(cc(cc3)C)C
0.315018	O=C(NC1=NNC(OC)=N1)c2c(nccc2)Nc3c(cc(cc3)C)C
0.315018	O=C(NC1=NNC(OC)=N1)c2c(nccc2)Nc3c(cc(cc3)C)C
0.315018	O=C(NC1=NNC(OC)=N1)c2c(nccc2)Nc3c(cc(cc3)C)C
0.315018	O=C(NC1=NNC(OC)=N1)c2c(nccc2)Nc3c(cc(cc3)C)C
0.315018	O=C(NC1=NNC(OC)=N1)c2c(nccc2)Nc3c(cc(cc3)C)C
0.315018	O=C(NC1=NNC(OC)=N1)c2c(nccc2)Nc3c(cc(cc3)C)C
0.315018	O=C(NC1=NNC(OC)=N1)c2c(nccc2)Nc3c(cc(cc3)C)C
0.314286	Clc1cc(NC(=O)c2ccc(cc2)C=3N=NSC3)c(NC(=O)C)cc1
0.314286	Clc1cc(NC(=O)c2ccc(cc2)C=3N=NSC3)c(NC(=O)C)cc1
0.314286	Clc1cc(NC(=O)c2ccc(cc2)C=3N=NSC3)c(NC(=O)C)cc1
0.314286	Clc1cc(NC(=O)c2ccc(cc2)C=3N=NSC3)c(NC(=O)C)cc1
0.314286	Clc1cc(NC(=O)c2ccc(cc2)C=3N=NSC3)c(NC(=O)C)cc1
0.314286	Clc1cc(NC(=O)c2ccc(cc2)C=3N=NSC3)c(NC(=O)C)cc1
0.314286	Clc1cc(NC(=O)c2ccc(cc2)C=3N=NSC3)c(NC(=O)C)cc1
0.314286	Clc1cc(NC(=O)c2ccc(cc2)C=3N=NSC3)c(NC(=O)C)cc1
0.314286	Clc1cc(NC(=O)c2ccc(cc2)C=3N=NSC3)c(NC(=O)C)cc1
0.314286	Clc1cc(NC(=O)c2ccc(cc2)C=3N=NSC3)c(NC(=O)C)cc1
0.312925	O=C(OC(C)(C)C)N1CC(c2cc(ccc2)C(=O)Nc3cc(NC(=O)c4ccncc4)c(cc3)C)CCC1
0.312925	O=C(OC(C)(C)C)N1CC(c2cc(ccc2)C(=O)Nc3cc(NC(=O)c4ccncc4)c(cc3)C)CCC1
0.312925	O=C(Nc1c(cccc1)C(=O)Nc2cc3OCCOc3cc2)c4nc(ncc4)c5ncccc5
0.312925	O=C(Nc1c(cccc1)C(=O)Nc2cc3OCCOc3cc2)c4nc(ncc4)c5ncccc5
0.312741	O=C(Nc1cc(ccc1)CNC(=O)c2cc(Oc3ccncc3)c(cc2)C)c4ccccc4
0.312741	O=C(Nc1cc(ccc1)CNC(=O)c2cc(Oc3ccncc3)c(cc2)C)c4ccccc4
0.312741	O=C(Nc1cc(ccc1)CNC(=O)c2cc(Oc3ccncc3)c(cc2)C)c4ccccc4
0.312741	O=C(Nc1cc(ccc1)CNC(=O)c2cc(Oc3ccncc3)c(cc2)C)c4ccccc4
0.312741	O=C(Nc1cc(ccc1)CNC(=O)c2cc(Oc3ccncc3)c(cc2)C)c4ccccc4
0.312741	O=C(Nc1cc(ccc1)CNC(=O)c2cc(Oc3ccncc3)c(cc2)C)c4ccccc4
0.312741	O=C(Nc1cc(ccc1)CNC(=O)c2cc(Oc3ccncc3)c(cc2)C)c4ccccc4
0.312741	O=C(Nc1cc(ccc1)CNC(=O)c2cc(Oc3ccncc3)c(cc2)C)c4ccccc4
0.312741	O=C(Nc1cc(ccc1)CNC(=O)c2cc(Oc3ccncc3)c(cc2)C)c4ccccc4
0.312741	O=C(Nc1cc(ccc1)CNC(=O)c2cc(Oc3ccncc3)c(cc2)C)c4ccccc4
0.312693	Ic1c(cccc1)C(=O)Nc2c(ccc(NC(=O)C(=O)N3CC4(N(Cc5ccccc5)CC3)COC4)c2)C
0.312693	Ic1c(cccc1)C(=O)Nc2c(ccc(NC(=O)C(=O)N3CC4(N(Cc5ccccc5)CC3)COC4)c2)C
0.312693	Ic1c(cccc1)C(=O)Nc2c(ccc(NC(=O)C(=O)N3CC4(N(Cc5ccccc5)CC3)COC4)c2)C
0.312693	Ic1c(cccc1)C(=O)Nc2c(ccc(NC(=O)C(=O)N3CC4(N(Cc5ccccc5)CC3)COC4)c2)C
0.312693	Ic1c(cccc1)C(=O)Nc2c(ccc(NC(=O)C(=O)N3CC4(N(Cc5ccccc5)CC3)COC4)c2)C
0.312693	Ic1c(cccc1)C(=O)Nc2c(ccc(NC(=O)C(=O)N3CC4(N(Cc5ccccc5)CC3)COC4)c2)C
0.312693	Ic1c(cccc1)C(=O)Nc2c(ccc(NC(=O)C(=O)N3CC4(N(Cc5ccccc5)CC3)COC4)c2)C
0.312693	Ic1c(cccc1)C(=O)Nc2c(ccc(NC(=O)C(=O)N3CC4(N(Cc5ccccc5)CC3)COC4)c2)C
0.312693	Ic1c(cccc1)C(=O)Nc2c(ccc(NC(=O)C(=O)N3CC4(N(Cc5ccccc5)CC3)COC4)c2)C
0.312693	Ic1c(cccc1)C(=O)Nc2c(ccc(NC(=O)C(=O)N3CC4(N(Cc5ccccc5)CC3)COC4)c2)C
0.312281	Fc1c(cc(NC(=O)C=2N(N=C(c3cnccc3)C2)C)cc1)C4CC4
0.312281	Fc1c(cc(NC(=O)C=2N(N=C(c3cnccc3)C2)C)cc1)C4CC4
0.312281	Fc1c(cc(NC(=O)C=2N(N=C(c3cnccc3)C2)C)cc1)C4CC4
0.312281	Fc1c(cc(NC(=O)C=2N(N=C(c3cnccc3)C2)C)cc1)C4CC4
0.312281	Fc1c(cc(NC(=O)C=2N(N=C(c3cnccc3)C2)C)cc1)C4CC4
0.312281	Fc1c(cc(NC(=O)C=2N(N=C(c3cnccc3)C2)C)cc1)C4CC4
0.312281	Fc1c(cc(NC(=O)C=2N(N=C(c3cnccc3)C2)C)cc1)C4CC4
0.312281	Fc1c(cc(NC(=O)C=2N(N=C(c3cnccc3)C2)C)cc1)C4CC4
0.312281	Fc1c(cc(NC(=O)C=2N(N=C(c3cnccc3)C2)C)cc1)C4CC4
0.312281	Fc1c(cc(NC(=O)C=2N(N=C(c3cnccc3)C2)C)cc1)C4CC4
0.312	FC(F)(F)c1nc(ncc1)Nc2cc(c(cc2)C)C(=O)O
0.311787	O=C(Nc1c(cc(c2ccccc2)cc1)C)c3ncc(Oc4cc(ccc4)C)cc3
0.311787	O=C(Nc1c(cc(c2ccccc2)cc1)C)c3ncc(Oc4cc(ccc4)C)cc3
0.311787	O=C(Nc1c(cc(c2ccccc2)cc1)C)c3ncc(Oc4cc(ccc4)C)cc3
0.311787	O=C(Nc1c(cc(c2ccccc2)cc1)C)c3ncc(Oc4cc(ccc4)C)cc3
0.311787	O=C(Nc1c(cc(c2ccccc2)cc1)C)c3ncc(Oc4cc(ccc4)C)cc3
0.311787	O=C(Nc1c(cc(c2ccccc2)cc1)C)c3ncc(Oc4cc(ccc4)C)cc3
0.311787	O=C(Nc1c(cc(c2ccccc2)cc1)C)c3ncc(Oc4cc(ccc4)C)cc3
0.311787	O=C(Nc1c(cc(c2ccccc2)cc1)C)c3ncc(Oc4cc(ccc4)C)cc3
0.311787	O=C(Nc1c(cc(c2ccccc2)cc1)C)c3ncc(Oc4cc(ccc4)C)cc3
0.311787	O=C(Nc1c(cc(c2ccccc2)cc1)C)c3ncc(Oc4cc(ccc4)C)cc3
0.311189	Clc1c(cc(S(=O)(=O)N2CCCC2)cc1)C(=O)Nc3cc(NC(=O)c4ccncc4)c(cc3)C
0.311189	Clc1c(cc(S(=O)(=O)N2CCCC2)cc1)C(=O)Nc3cc(NC(=O)c4ccncc4)c(cc3)C
0.311189	Clc1c(cc(S(=O)(=O)N2CCCC2)cc1)C(=O)Nc3cc(NC(=O)c4ccncc4)c(cc3)C
0.311189	Clc1c(cc(S(=O)(=O)N2CCCC2)cc1)C(=O)Nc3cc(NC(=O)c4ccncc4)c(cc3)C
0.311189	Clc1c(cc(S(=O)(=O)N2CCCC2)cc1)C(=O)Nc3cc(NC(=O)c4ccncc4)c(cc3)C
0.311189	Clc1c(cc(S(=O)(=O)N2CCCC2)cc1)C(=O)Nc3cc(NC(=O)c4ccncc4)c(cc3)C
0.311189	Clc1c(cc(S(=O)(=O)N2CCCC2)cc1)C(=O)Nc3cc(NC(=O)c4ccncc4)c(cc3)C
0.311189	Clc1c(cc(S(=O)(=O)N2CCCC2)cc1)C(=O)Nc3cc(NC(=O)c4ccncc4)c(cc3)C
0.310861	O=C(Nc1c(ccc(c1)CN(C)C)C)c2ncc(Oc3cc(ccc3)C)cc2
0.310861	O=C(Nc1c(ccc(c1)CN(C)C)C)c2ncc(Oc3cc(ccc3)C)cc2
0.310861	O=C(Nc1c(ccc(c1)CN(C)C)C)c2ncc(Oc3cc(ccc3)C)cc2
0.310861	O=C(Nc1c(ccc(c1)CN(C)C)C)c2ncc(Oc3cc(ccc3)C)cc2
0.310861	O=C(Nc1c(ccc(c1)CN(C)C)C)c2ncc(Oc3cc(ccc3)C)cc2
0.310861	O=C(Nc1c(ccc(c1)CN(C)C)C)c2ncc(Oc3cc(ccc3)C)cc2
0.310861	O=C(Nc1c(ccc(c1)CN(C)C)C)c2ncc(Oc3cc(ccc3)C)cc2
0.310861	O=C(Nc1c(ccc(c1)CN(C)C)C)c2ncc(Oc3cc(ccc3)C)cc2
0.310861	O=C(Nc1c(ccc(c1)CN(C)C)C)c2ncc(Oc3cc(ccc3)C)cc2
0.310861	O=C(Nc1c(ccc(c1)CN(C)C)C)c2ncc(Oc3cc(ccc3)C)cc2
0.310757	O=C(O)c1cc(NC(=O)c2nc(ncc2)c3ncccc3)ccc1
0.310757	O=C(O)c1cc(NC(=O)c2nc(ncc2)c3ncccc3)ccc1
0.310757	O=C(O)c1cc(NC(=O)c2nc(ncc2)c3ncccc3)ccc1
0.310757	O=C(O)c1cc(NC(=O)c2nc(ncc2)c3ncccc3)ccc1
0.310757	O=C(O)c1cc(NC(=O)c2nc(ncc2)c3ncccc3)ccc1
0.310345	FC(F)(F)C(=O)c1cc(NC(=O)C=2ON=C(c3cnccc3)C2)ccc1
0.310345	FC(F)(F)C(=O)c1cc(NC(=O)C=2ON=C(c3cnccc3)C2)ccc1
0.310345	FC(F)(F)C(=O)c1cc(NC(=O)C=2ON=C(c3cnccc3)C2)ccc1
0.310345	FC(F)(F)C(=O)c1cc(NC(=O)C=2ON=C(c3cnccc3)C2)ccc1
0.310345	FC(F)(F)C(=O)c1cc(NC(=O)C=2ON=C(c3cnccc3)C2)ccc1
0.310345	FC(F)(F)C(=O)c1cc(NC(=O)C=2ON=C(c3cnccc3)C2)ccc1
0.310345	FC(F)(F)C(=O)c1cc(NC(=O)C=2ON=C(c3cnccc3)C2)ccc1
0.310345	FC(F)(F)C(=O)c1cc(NC(=O)C=2ON=C(c3cnccc3)C2)ccc1
0.310345	FC(F)(F)C(=O)c1cc(NC(=O)C=2ON=C(c3cnccc3)C2)ccc1
0.310345	FC(F)(F)C(=O)c1cc(NC(=O)C=2ON=C(c3cnccc3)C2)ccc1
0.310204	FC(F)(F)Oc1cc(NC(=O)c2nc(c3ccncc3)ccc2)ccc1
0.310204	FC(F)(F)Oc1cc(NC(=O)c2nc(c3ccncc3)ccc2)ccc1
0.310204	FC(F)(F)Oc1cc(NC(=O)c2nc(c3ccncc3)ccc2)ccc1
0.310204	FC(F)(F)Oc1cc(NC(=O)c2nc(c3ccncc3)ccc2)ccc1
0.310204	FC(F)(F)Oc1cc(NC(=O)c2nc(c3ccncc3)ccc2)ccc1
0.310204	FC(F)(F)Oc1cc(NC(=O)c2nc(c3ccncc3)ccc2)ccc1
0.310204	FC(F)(F)Oc1cc(NC(=O)c2nc(c3ccncc3)ccc2)ccc1
0.310204	FC(F)(F)Oc1cc(NC(=O)c2nc(c3ccncc3)ccc2)ccc1
0.310204	FC(F)(F)Oc1cc(NC(=O)c2nc(c3ccncc3)ccc2)ccc1
0.310204	FC(F)(F)Oc1cc(NC(=O)c2nc(c3ccncc3)ccc2)ccc1
0.310204	Fc1c(NC(=O)c2ccc(NC(=O)c3ccccc3)cc2)ccc(c1)C4=NNC=N4
0.310204	Fc1c(NC(=O)c2ccc(NC(=O)c3ccccc3)cc2)ccc(c1)C4=NNC=N4
0.310204	Fc1c(NC(=O)c2ccc(NC(=O)c3ccccc3)cc2)ccc(c1)C4=NNC=N4
0.310204	Fc1c(NC(=O)c2ccc(NC(=O)c3ccccc3)cc2)ccc(c1)C4=NNC=N4
0.310204	Fc1c(NC(=O)c2ccc(NC(=O)c3ccccc3)cc2)ccc(c1)C4=NNC=N4
0.310204	Fc1c(NC(=O)c2ccc(NC(=O)c3ccccc3)cc2)ccc(c1)C4=NNC=N4
0.310204	Fc1c(NC(=O)c2ccc(NC(=O)c3ccccc3)cc2)ccc(c1)C4=NNC=N4
0.310204	Fc1c(NC(=O)c2ccc(NC(=O)c3ccccc3)cc2)ccc(c1)C4=NNC=N4
0.310204	Fc1c(NC(=O)c2ccc(NC(=O)c3ccccc3)cc2)ccc(c1)C4=NNC=N4
0.310204	Fc1c(NC(=O)c2ccc(NC(=O)c3ccccc3)cc2)ccc(c1)C4=NNC=N4
0.309524	O=C(Nc1c(ccc(NC(=O)C2=NN3C(=N2)N=CC(=C3)CCO)c1)C)c4ccncc4
0.309524	O=C(Nc1c(ccc(NC(=O)C2=NN3C(=N2)N=CC(=C3)CCO)c1)C)c4ccncc4
0.309524	O=C(Nc1c(ccc(NC(=O)C2=NN3C(=N2)N=CC(=C3)CCO)c1)C)c4ccncc4
0.309524	O=C(Nc1c(ccc(NC(=O)C2=NN3C(=N2)N=CC(=C3)CCO)c1)C)c4ccncc4
0.309524	O=C(Nc1c(ccc(NC(=O)C2=NN3C(=N2)N=CC(=C3)CCO)c1)C)c4ccncc4
0.309524	O=C(Nc1c(ccc(NC(=O)C2=NN3C(=N2)N=CC(=C3)CCO)c1)C)c4ccncc4
0.309524	O=C(Nc1c(ccc(NC(=O)C2=NN3C(=N2)N=CC(=C3)CCO)c1)C)c4ccncc4
0.30916	Clc1ncc(cc1)CN2CCC(c3nc(c4cc(F)ccc4)ccn3)CC2
0.30916	Clc1ncc(cc1)CN2CCC(c3nc(c4cc(F)ccc4)ccn3)CC2
0.308772	S1N=C(N=C1NC(=O)c2cc(C#N)c(N3CCCC3)cc2)c4cnccc4
0.308772	S1N=C(N=C1NC(=O)c2cc(C#N)c(N3CCCC3)cc2)c4cnccc4
0.308772	S1N=C(N=C1NC(=O)c2cc(C#N)c(N3CCCC3)cc2)c4cnccc4
0.307692	Ic1c(cccc1)C(=O)Nc2c(ccc(NC(=O)C=O)c2)C
0.307692	Ic1c(cccc1)C(=O)Nc2c(ccc(NC(=O)C=O)c2)C
0.307692	Ic1c(cccc1)C(=O)Nc2c(ccc(NC(=O)C=O)c2)C
0.307377	Brc1cc(c(cc1)C)C(=O)Nc2c(ccc(NC(=O)Nc3ccccc3)c2)C
0.30662	O=C1N(c2c(ccc(c2)C)C)C(=O)c3c1cc(cc3)C(=O)Nc4cc(NC(=O)c5ccncc5)c(cc4)C
0.30662	O=C1N(c2c(ccc(c2)C)C)C(=O)c3c1cc(cc3)C(=O)Nc4cc(NC(=O)c5ccncc5)c(cc4)C
0.30662	O=C1N(c2c(ccc(c2)C)C)C(=O)c3c1cc(cc3)C(=O)Nc4cc(NC(=O)c5ccncc5)c(cc4)C
0.30662	O=C1N(c2c(ccc(c2)C)C)C(=O)c3c1cc(cc3)C(=O)Nc4cc(NC(=O)c5ccncc5)c(cc4)C
0.30662	O=C1N(c2c(ccc(c2)C)C)C(=O)c3c1cc(cc3)C(=O)Nc4cc(NC(=O)c5ccncc5)c(cc4)C
0.30662	O=C1N(c2c(ccc(c2)C)C)C(=O)c3c1cc(cc3)C(=O)Nc4cc(NC(=O)c5ccncc5)c(cc4)C
0.306452	O=C(Nc1c(ccc(c1)C(=O)Nc2c(ccc(c2)CN(C)C)C)C)NCCCC
0.306452	O=C(Nc1c(ccc(c1)C(=O)Nc2c(ccc(c2)CN(C)C)C)C)NCCCC
0.306452	O=C(Nc1c(ccc(c1)C(=O)Nc2c(ccc(c2)CN(C)C)C)C)NCCCC
0.306452	O=C(Nc1c(ccc(c1)C(=O)Nc2c(ccc(c2)CN(C)C)C)C)NCCCC
0.306202	O=C(Nc1cnc(cc1)C2CCCCC2)c3cc(ccc3)CN4CCCCC4
0.306202	O=C(Nc1cnc(cc1)C2CCCCC2)c3cc(ccc3)CN4CCCCC4
0.306202	O=C(Nc1cnc(cc1)C2CCCCC2)c3cc(ccc3)CN4CCCCC4
0.305755	O=C(Nc1c(ccc(NC(=O)C=2N(N=CC2C#C)C)c1)C)c3ccncc3
0.30566	O=C(Nc1c(cc(c2ccccc2)cc1)C)c3nnc(N4CCCC4)cc3
0.30566	O=C(Nc1c(cc(c2ccccc2)cc1)C)c3nnc(N4CCCC4)cc3
0.30566	O=C(Nc1c(cc(c2ccccc2)cc1)C)c3nnc(N4CCCC4)cc3
0.30566	O=C(Nc1c(cc(c2ccccc2)cc1)C)c3nnc(N4CCCC4)cc3
0.30566	O=C(Nc1c(cc(c2ccccc2)cc1)C)c3nnc(N4CCCC4)cc3
0.30566	O=C(Nc1c(cc(c2ccccc2)cc1)C)c3nnc(N4CCCC4)cc3
0.30566	O=C(Nc1c(cc(c2ccccc2)cc1)C)c3nnc(N4CCCC4)cc3
0.30566	O=C(Nc1c(cc(c2ccccc2)cc1)C)c3nnc(N4CCCC4)cc3
0.30566	O=C(Nc1c(cc(c2ccccc2)cc1)C)c3nnc(N4CCCC4)cc3
0.30566	O=C(Nc1c(cc(c2ccccc2)cc1)C)c3nnc(N4CCCC4)cc3
0.305419	O=C(Nc1ccc(cc1)C)c2cnccc2
0.305419	O=C(Nc1ccc(cc1)C)c2cnccc2
0.305419	O=C(Nc1ccc(cc1)C)c2cnccc2
0.305419	O=C(Nc1ccc(cc1)C)c2cnccc2
0.305147	S1N=C(N=C1NC(=O)c2cc(OC)c(OCC)cc2)c3cnccc3
0.305147	S1N=C(N=C1NC(=O)c2cc(OC)c(OCC)cc2)c3cnccc3
0.305147	S1N=C(N=C1NC(=O)c2cc(OC)c(OCC)cc2)c3cnccc3
0.305147	S1N=C(N=C1NC(=O)c2cc(OC)c(OCC)cc2)c3cnccc3
0.305147	S1N=C(N=C1NC(=O)c2cc(OC)c(OCC)cc2)c3cnccc3
0.305147	S1N=C(N=C1NC(=O)c2cc(OC)c(OCC)cc2)c3cnccc3
0.305147	S1N=C(N=C1NC(=O)c2cc(OC)c(OCC)cc2)c3cnccc3
0.305147	S1N=C(N=C1NC(=O)c2cc(OC)c(OCC)cc2)c3cnccc3
0.305147	S1N=C(N=C1NC(=O)c2cc(OC)c(OCC)cc2)c3cnccc3
0.305147	S1N=C(N=C1NC(=O)c2cc(OC)c(OCC)cc2)c3cnccc3
0.304762	S1C(=NC(c2c(ccc(c2)C)C)=C1)NC(=O)c3c(nccc3)Nc4cc(ccc4)C(F)(F)F
0.304762	S1C(=NC(c2c(ccc(c2)C)C)=C1)NC(=O)c3c(nccc3)Nc4cc(ccc4)C(F)(F)F
0.304762	S1C(=NC(c2c(ccc(c2)C)C)=C1)NC(=O)c3c(nccc3)Nc4cc(ccc4)C(F)(F)F
0.304762	S1C(=NC(c2c(ccc(c2)C)C)=C1)NC(=O)c3c(nccc3)Nc4cc(ccc4)C(F)(F)F
0.304762	S1C(=NC(c2c(ccc(c2)C)C)=C1)NC(=O)c3c(nccc3)Nc4cc(ccc4)C(F)(F)F
0.304762	S1C(=NC(c2c(ccc(c2)C)C)=C1)NC(=O)c3c(nccc3)Nc4cc(ccc4)C(F)(F)F
0.304659	O=C(Nc1c(cc(O)cc1)CCOC)c2nc(ncc2)c3ncccc3
0.304659	O=C(Nc1c(cc(O)cc1)CCOC)c2nc(ncc2)c3ncccc3
0.304659	O=C(Nc1c(cc(O)cc1)CCOC)c2nc(ncc2)c3ncccc3
0.304659	O=C(Nc1c(cc(O)cc1)CCOC)c2nc(ncc2)c3ncccc3
0.304659	O=C(Nc1c(cc(O)cc1)CCOC)c2nc(ncc2)c3ncccc3
0.304659	O=C(Nc1c(cc(O)cc1)CCOC)c2nc(ncc2)c3ncccc3
0.304659	O=C(Nc1c(cc(O)cc1)CCOC)c2nc(ncc2)c3ncccc3
0.304659	O=C(Nc1c(cc(O)cc1)CCOC)c2nc(ncc2)c3ncccc3
0.304659	O=C(Nc1c(cc(O)cc1)CCOC)c2nc(ncc2)c3ncccc3
0.304659	O=C(Nc1c(cc(O)cc1)CCOC)c2nc(ncc2)c3ncccc3
0.303965	Clc1cc(NC(=O)C)c(NC(=O)c2ccc(NC(=O)c3ccncc3)cc2)cc1
0.303965	Clc1cc(NC(=O)C)c(NC(=O)c2ccc(NC(=O)c3ccncc3)cc2)cc1
0.303965	Clc1cc(NC(=O)C)c(NC(=O)c2ccc(NC(=O)c3ccncc3)cc2)cc1
0.303965	Clc1cc(NC(=O)C)c(NC(=O)c2ccc(NC(=O)c3ccncc3)cc2)cc1
0.303965	Clc1cc(NC(=O)C)c(NC(=O)c2ccc(NC(=O)c3ccncc3)cc2)cc1
0.303965	Clc1cc(NC(=O)C)c(NC(=O)c2ccc(NC(=O)c3ccncc3)cc2)cc1
0.303965	Clc1cc(NC(=O)C)c(NC(=O)c2ccc(NC(=O)c3ccncc3)cc2)cc1
0.303965	Clc1cc(NC(=O)C)c(NC(=O)c2ccc(NC(=O)c3ccncc3)cc2)cc1
0.303965	Clc1cc(NC(=O)C)c(NC(=O)c2ccc(NC(=O)c3ccncc3)cc2)cc1
0.303965	Clc1cc(NC(=O)C)c(NC(=O)c2ccc(NC(=O)c3ccncc3)cc2)cc1
0.303571	O=C(Nc1c(ccc(NC(=O)C2=C(N(N=C2)CCC(C)C)C)c1)C)c3ccncc3
0.303571	O=C(Nc1c(ccc(NC(=O)C2=C(N(N=C2)CCC(C)C)C)c1)C)c3ccncc3
0.303571	O=C(Nc1c(ccc(NC(=O)C2=C(N(N=C2)CCC(C)C)C)c1)C)c3ccncc3
0.303571	O=C(Nc1c(ccc(NC(=O)C2=C(N(N=C2)CCC(C)C)C)c1)C)c3ccncc3
0.303571	O=C(Nc1c(ccc(NC(=O)C2=C(N(N=C2)CCC(C)C)C)c1)C)c3ccncc3
0.303571	O=C(Nc1c(ccc(NC(=O)C2=C(N(N=C2)CCC(C)C)C)c1)C)c3ccncc3
0.303571	O=C(Nc1c(ccc(NC(=O)C2=C(N(N=C2)CCC(C)C)C)c1)C)c3ccncc3
0.303571	O=C(Nc1c(ccc(NC(=O)C2=C(N(N=C2)CCC(C)C)C)c1)C)c3ccncc3
0.303571	O=C(Nc1c(ccc(NC(=O)C2=C(N(N=C2)CCC(C)C)C)c1)C)c3ccncc3
0.302932	Ic1c(cccc1)C(=O)Nc2c(ccc(NC(=O)C=3N=C(SC3)c4cc([N+]([O-])=O)ccc4)c2)C
0.302932	Ic1c(cccc1)C(=O)Nc2c(ccc(NC(=O)C=3N=C(SC3)c4cc([N+]([O-])=O)ccc4)c2)C
0.302932	Ic1c(cccc1)C(=O)Nc2c(ccc(NC(=O)C=3N=C(SC3)c4cc([N+]([O-])=O)ccc4)c2)C
0.302932	Ic1c(cccc1)C(=O)Nc2c(ccc(NC(=O)C=3N=C(SC3)c4cc([N+]([O-])=O)ccc4)c2)C
0.302932	Ic1c(cccc1)C(=O)Nc2c(ccc(NC(=O)C=3N=C(SC3)c4cc([N+]([O-])=O)ccc4)c2)C
0.302932	Ic1c(cccc1)C(=O)Nc2c(ccc(NC(=O)C=3N=C(SC3)c4cc([N+]([O-])=O)ccc4)c2)C
0.302932	Ic1c(cccc1)C(=O)Nc2c(ccc(NC(=O)C=3N=C(SC3)c4cc([N+]([O-])=O)ccc4)c2)C
0.302817	S(=O)(=O)(N1CCN(CC1)C)c2cc(ccc2)C(=O)Nc3c(ccc(S(=O)(=O)NC(C)(C)C)c3)C
0.302817	S(=O)(=O)(N1CCN(CC1)C)c2cc(ccc2)C(=O)Nc3c(ccc(S(=O)(=O)NC(C)(C)C)c3)C
0.302817	S(=O)(=O)(N1CCN(CC1)C)c2cc(ccc2)C(=O)Nc3c(ccc(S(=O)(=O)NC(C)(C)C)c3)C
0.302817	S(=O)(=O)(N1CCN(CC1)C)c2cc(ccc2)C(=O)Nc3c(ccc(S(=O)(=O)NC(C)(C)C)c3)C
0.302817	S(=O)(=O)(N1CCN(CC1)C)c2cc(ccc2)C(=O)Nc3c(ccc(S(=O)(=O)NC(C)(C)C)c3)C
0.302817	S(=O)(=O)(N1CCN(CC1)C)c2cc(ccc2)C(=O)Nc3c(ccc(S(=O)(=O)NC(C)(C)C)c3)C
0.302817	S(=O)(=O)(N1CCN(CC1)C)c2cc(ccc2)C(=O)Nc3c(ccc(S(=O)(=O)NC(C)(C)C)c3)C
0.302817	S(=O)(=O)(N1CCN(CC1)C)c2cc(ccc2)C(=O)Nc3c(ccc(S(=O)(=O)NC(C)(C)C)c3)C
0.302817	S(=O)(=O)(N1CCN(CC1)C)c2cc(ccc2)C(=O)Nc3c(ccc(S(=O)(=O)NC(C)(C)C)c3)C
0.302817	S(=O)(=O)(N1CCN(CC1)C)c2cc(ccc2)C(=O)Nc3c(ccc(S(=O)(=O)NC(C)(C)C)c3)C
0.302682	Clc1cc(ccc1)C=2SC(C(=O)Nc3cc(ccc3)CN4CCOCC4)=CC2
0.302682	Clc1cc(ccc1)C=2SC(C(=O)Nc3cc(ccc3)CN4CCOCC4)=CC2
0.302682	Clc1cc(ccc1)C=2SC(C(=O)Nc3cc(ccc3)CN4CCOCC4)=CC2
0.302682	Clc1cc(ccc1)C=2SC(C(=O)Nc3cc(ccc3)CN4CCOCC4)=CC2
0.302682	Clc1cc(ccc1)C=2SC(C(=O)Nc3cc(ccc3)CN4CCOCC4)=CC2
0.302682	Clc1cc(ccc1)C=2SC(C(=O)Nc3cc(ccc3)CN4CCOCC4)=CC2
0.302682	Clc1cc(ccc1)C=2SC(C(=O)Nc3cc(ccc3)CN4CCOCC4)=CC2
0.302682	Clc1cc(ccc1)C=2SC(C(=O)Nc3cc(ccc3)CN4CCOCC4)=CC2
0.302682	Clc1cc(ccc1)C=2SC(C(=O)Nc3cc(ccc3)CN4CCOCC4)=CC2
0.302682	Clc1cc(ccc1)C=2SC(C(=O)Nc3cc(ccc3)CN4CCOCC4)=CC2
0.302521	Brc1cnc(cc1)C(=O)Nc2cc(Cl)c(cc2)C
0.302521	Brc1cnc(cc1)C(=O)Nc2cc(Cl)c(cc2)C
0.302521	Brc1cnc(cc1)C(=O)Nc2cc(Cl)c(cc2)C
0.302521	Brc1cnc(cc1)C(=O)Nc2cc(Cl)c(cc2)C
0.302521	Brc1cnc(cc1)C(=O)Nc2cc(Cl)c(cc2)C
0.302469	Clc1ccc(N2C(SCC(=O)Nc3cc(c(NC(=O)C=4OC=CC4)cc3)C)=NN=C2c5cnccc5)cc1
0.302469	Clc1ccc(N2C(SCC(=O)Nc3cc(c(NC(=O)C=4OC=CC4)cc3)C)=NN=C2c5cnccc5)cc1
0.302469	Clc1ccc(N2C(SCC(=O)Nc3cc(c(NC(=O)C=4OC=CC4)cc3)C)=NN=C2c5cnccc5)cc1
0.302469	Clc1ccc(N2C(SCC(=O)Nc3cc(c(NC(=O)C=4OC=CC4)cc3)C)=NN=C2c5cnccc5)cc1
0.302469	Clc1ccc(N2C(SCC(=O)Nc3cc(c(NC(=O)C=4OC=CC4)cc3)C)=NN=C2c5cnccc5)cc1
0.302469	Clc1ccc(N2C(SCC(=O)Nc3cc(c(NC(=O)C=4OC=CC4)cc3)C)=NN=C2c5cnccc5)cc1
0.302239	O=C(Nc1c(OC)ccc(NC(=O)c2ccc(cc2)CN3C(=O)CCC3=O)c1)Nc4c(OC)cccc4
0.302239	O=C(Nc1c(OC)ccc(NC(=O)c2ccc(cc2)CN3C(=O)CCC3=O)c1)Nc4c(OC)cccc4
0.302239	O=C(Nc1c(OC)ccc(NC(=O)c2ccc(cc2)CN3C(=O)CCC3=O)c1)Nc4c(OC)cccc4
0.301948	S(=O)(=O)(NC(C)(C)C)c1cc(NC(=O)C2=NN(C(c3cnccc3)=C2)C)c(cc1)C
0.301948	S(=O)(=O)(NC(C)(C)C)c1cc(NC(=O)C2=NN(C(c3cnccc3)=C2)C)c(cc1)C
0.301948	S(=O)(=O)(NC(C)(C)C)c1cc(NC(=O)C2=NN(C(c3cnccc3)=C2)C)c(cc1)C
0.301948	S(=O)(=O)(NC(C)(C)C)c1cc(NC(=O)C2=NN(C(c3cnccc3)=C2)C)c(cc1)C
0.301948	S(=O)(=O)(NC(C)(C)C)c1cc(NC(=O)C2=NN(C(c3cnccc3)=C2)C)c(cc1)C
0.301948	S(=O)(=O)(NC(C)(C)C)c1cc(NC(=O)C2=NN(C(c3cnccc3)=C2)C)c(cc1)C
0.301948	S(=O)(=O)(NC(C)(C)C)c1cc(NC(=O)C2=NN(C(c3cnccc3)=C2)C)c(cc1)C
0.301948	S(=O)(=O)(NC(C)(C)C)c1cc(NC(=O)C2=NN(C(c3cnccc3)=C2)C)c(cc1)C
0.301948	S(=O)(=O)(NC(C)(C)C)c1cc(NC(=O)C2=NN(C(c3cnccc3)=C2)C)c(cc1)C
0.301948	S(=O)(=O)(NC(C)(C)C)c1cc(NC(=O)C2=NN(C(c3cnccc3)=C2)C)c(cc1)C
0.301754	O=C(Nc1cc(NC(=O)c2ccncc2)c(cc1)C)c3c4c(NN=C4)ccc3
0.301754	O=C(Nc1cc(NC(=O)c2ccncc2)c(cc1)C)c3c4c(NN=C4)ccc3
0.301754	O=C(Nc1cc(NC(=O)c2ccncc2)c(cc1)C)c3c4c(NN=C4)ccc3
0.301754	O=C(Nc1cc(NC(=O)c2ccncc2)c(cc1)C)c3c4c(NN=C4)ccc3
0.301754	O=C(Nc1cc(NC(=O)c2ccncc2)c(cc1)C)c3c4c(NN=C4)ccc3
0.301754	O=C(Nc1cc(NC(=O)c2ccncc2)c(cc1)C)c3c4c(NN=C4)ccc3
0.301754	O=C(Nc1cc(NC(=O)c2ccncc2)c(cc1)C)c3c4c(NN=C4)ccc3
0.301754	O=C(Nc1cc(NC(=O)c2ccncc2)c(cc1)C)c3c4c(NN=C4)ccc3
0.301754	O=C(Nc1cc(NC(=O)c2ccncc2)c(cc1)C)c3c4c(NN=C4)ccc3
0.301754	O=C(Nc1cc(NC(=O)c2ccncc2)c(cc1)C)c3c4c(NN=C4)ccc3
0.301587	S1N=C(N=C1NC(=O)c2cc(ccc2)COC)c3cnccc3
0.301587	S1N=C(N=C1NC(=O)c2cc(ccc2)COC)c3cnccc3
0.30137	FC(F)(F)c1cc(Nc2ncccc2C(=O)NC3CN(Cc4ccc(cc4)C)CC3)ccc1
0.30137	FC(F)(F)c1cc(Nc2ncccc2C(=O)NC3CN(Cc4ccc(cc4)C)CC3)ccc1
0.30137	FC(F)(F)c1cc(Nc2ncccc2C(=O)NC3CN(Cc4ccc(cc4)C)CC3)ccc1
0.30137	FC(F)(F)c1cc(Nc2ncccc2C(=O)NC3CN(Cc4ccc(cc4)C)CC3)ccc1
0.30137	FC(F)(F)c1cc(Nc2ncccc2C(=O)NC3CN(Cc4ccc(cc4)C)CC3)ccc1
0.30137	FC(F)(F)c1cc(Nc2ncccc2C(=O)NC3CN(Cc4ccc(cc4)C)CC3)ccc1
0.30137	FC(F)(F)c1cc(Nc2ncccc2C(=O)NC3CN(Cc4ccc(cc4)C)CC3)ccc1
0.30137	FC(F)(F)c1cc(Nc2ncccc2C(=O)NC3CN(Cc4ccc(cc4)C)CC3)ccc1
0.30137	FC(F)(F)c1cc(Nc2ncccc2C(=O)NC3CN(Cc4ccc(cc4)C)CC3)ccc1
0.30137	FC(F)(F)c1cc(Nc2ncccc2C(=O)NC3CN(Cc4ccc(cc4)C)CC3)ccc1
0.30137	S(=O)(=O)(NC(C)(C)C)c1cc(NC(=O)C2=C(NC(c3ccccc3)=C2)C)c(cc1)C
0.30137	S(=O)(=O)(NC(C)(C)C)c1cc(NC(=O)C2=C(NC(c3ccccc3)=C2)C)c(cc1)C
0.30137	S(=O)(=O)(NC(C)(C)C)c1cc(NC(=O)C2=C(NC(c3ccccc3)=C2)C)c(cc1)C
0.30137	S(=O)(=O)(NC(C)(C)C)c1cc(NC(=O)C2=C(NC(c3ccccc3)=C2)C)c(cc1)C
0.30137	S(=O)(=O)(NC(C)(C)C)c1cc(NC(=O)C2=C(NC(c3ccccc3)=C2)C)c(cc1)C
0.30137	S(=O)(=O)(NC(C)(C)C)c1cc(NC(=O)C2=C(NC(c3ccccc3)=C2)C)c(cc1)C
0.30137	S(=O)(=O)(NC(C)(C)C)c1cc(NC(=O)C2=C(NC(c3ccccc3)=C2)C)c(cc1)C
0.301075	Brc1c(ccc([N+]([O-])=O)c1)C(=O)Nc2c(ccc(NC3CCN(CC3)C)c2)C
0.301075	Brc1c(ccc([N+]([O-])=O)c1)C(=O)Nc2c(ccc(NC3CCN(CC3)C)c2)C
0.301075	Brc1c(ccc([N+]([O-])=O)c1)C(=O)Nc2c(ccc(NC3CCN(CC3)C)c2)C
0.301075	Brc1c(ccc([N+]([O-])=O)c1)C(=O)Nc2c(ccc(NC3CCN(CC3)C)c2)C
0.301075	Brc1c(ccc([N+]([O-])=O)c1)C(=O)Nc2c(ccc(NC3CCN(CC3)C)c2)C
0.301075	Brc1c(ccc([N+]([O-])=O)c1)C(=O)Nc2c(ccc(NC3CCN(CC3)C)c2)C
0.301075	Brc1c(ccc([N+]([O-])=O)c1)C(=O)Nc2c(ccc(NC3CCN(CC3)C)c2)C
0.301075	Brc1c(ccc([N+]([O-])=O)c1)C(=O)Nc2c(ccc(NC3CCN(CC3)C)c2)C
0.301075	Brc1c(ccc([N+]([O-])=O)c1)C(=O)Nc2c(ccc(NC3CCN(CC3)C)c2)C
0.301075	Brc1c(ccc([N+]([O-])=O)c1)C(=O)Nc2c(ccc(NC3CCN(CC3)C)c2)C
0.300448	O=C(N)c1cc(Nc2nc(ccn2)C)ccc1
0.300448	O=C(N)c1cc(Nc2nc(ccn2)C)ccc1
0.300448	O=C(N)c1cc(Nc2nc(ccn2)C)ccc1
0.300448	O=C(N)c1cc(Nc2nc(ccn2)C)ccc1
0.300395	Brc1cc(c(cc1)C)C(=O)NCc2cc(NC(=O)c3ccc(cc3)C)ccc2
0.300395	Brc1cc(c(cc1)C)C(=O)NCc2cc(NC(=O)c3ccc(cc3)C)ccc2
0.300395	Brc1cc(c(cc1)C)C(=O)NCc2cc(NC(=O)c3ccc(cc3)C)ccc2
0.300395	Brc1cc(c(cc1)C)C(=O)NCc2cc(NC(=O)c3ccc(cc3)C)ccc2
0.300395	Brc1cc(c(cc1)C)C(=O)NCc2cc(NC(=O)c3ccc(cc3)C)ccc2
0.300395	Brc1cc(c(cc1)C)C(=O)NCc2cc(NC(=O)c3ccc(cc3)C)ccc2
0.300395	Brc1cc(c(cc1)C)C(=O)NCc2cc(NC(=O)c3ccc(cc3)C)ccc2
0.300395	Brc1cc(c(cc1)C)C(=O)NCc2cc(NC(=O)c3ccc(cc3)C)ccc2
0.300395	Brc1cc(c(cc1)C)C(=O)NCc2cc(NC(=O)c3ccc(cc3)C)ccc2
0.300395	Brc1cc(c(cc1)C)C(=O)NCc2cc(NC(=O)c3ccc(cc3)C)ccc2
0.299595	Clc1c(SCC)ccc(NC(=O)c2cc(NC(=O)c3cnccc3)ccc2)c1
0.298932	Fc1c(NCCN2CCOCC2)ccc(c1)C(=O)Nc3cc(c(NC(=O)C=4OC=CC4)cc3)C
0.298932	Fc1c(NCCN2CCOCC2)ccc(c1)C(=O)Nc3cc(c(NC(=O)C=4OC=CC4)cc3)C
0.298932	Fc1c(NCCN2CCOCC2)ccc(c1)C(=O)Nc3cc(c(NC(=O)C=4OC=CC4)cc3)C
0.298932	Fc1c(NCCN2CCOCC2)ccc(c1)C(=O)Nc3cc(c(NC(=O)C=4OC=CC4)cc3)C
0.298932	Fc1c(NCCN2CCOCC2)ccc(c1)C(=O)Nc3cc(c(NC(=O)C=4OC=CC4)cc3)C
0.298932	Fc1c(NCCN2CCOCC2)ccc(c1)C(=O)Nc3cc(c(NC(=O)C=4OC=CC4)cc3)C
0.298932	Fc1c(NCCN2CCOCC2)ccc(c1)C(=O)Nc3cc(c(NC(=O)C=4OC=CC4)cc3)C
0.298932	Fc1c(NCCN2CCOCC2)ccc(c1)C(=O)Nc3cc(c(NC(=O)C=4OC=CC4)cc3)C
0.298932	Fc1c(NCCN2CCOCC2)ccc(c1)C(=O)Nc3cc(c(NC(=O)C=4OC=CC4)cc3)C
0.298932	Fc1c(NCCN2CCOCC2)ccc(c1)C(=O)Nc3cc(c(NC(=O)C=4OC=CC4)cc3)C
0.298611	Fc1c(cc2c(nccc2)c1)C(=O)Nc3cc(NC(=O)c4ccncc4)c(cc3)C
0.298611	Fc1c(cc2c(nccc2)c1)C(=O)Nc3cc(NC(=O)c4ccncc4)c(cc3)C
0.298611	Fc1c(cc2c(nccc2)c1)C(=O)Nc3cc(NC(=O)c4ccncc4)c(cc3)C
0.298611	Fc1c(cc2c(nccc2)c1)C(=O)Nc3cc(NC(=O)c4ccncc4)c(cc3)C
0.298611	Fc1c(cc2c(nccc2)c1)C(=O)Nc3cc(NC(=O)c4ccncc4)c(cc3)C
0.298611	Fc1c(cc2c(nccc2)c1)C(=O)Nc3cc(NC(=O)c4ccncc4)c(cc3)C
0.298611	Fc1c(cc2c(nccc2)c1)C(=O)Nc3cc(NC(=O)c4ccncc4)c(cc3)C
0.298611	Fc1c(cc2c(nccc2)c1)C(=O)Nc3cc(NC(=O)c4ccncc4)c(cc3)C
0.298611	Fc1c(cc2c(nccc2)c1)C(=O)Nc3cc(NC(=O)c4ccncc4)c(cc3)C
0.298611	Fc1c(cc2c(nccc2)c1)C(=O)Nc3cc(NC(=O)c4ccncc4)c(cc3)C
0.298305	Ic1c(cccc1)C(=O)Nc2c(ccc(NC(=O)c3ccc(cc3)CNS(=O)(=O)c4cc(Cl)c(Cl)cc4)c2)C
0.298305	Ic1c(cccc1)C(=O)Nc2c(ccc(NC(=O)c3ccc(cc3)CNS(=O)(=O)c4cc(Cl)c(Cl)cc4)c2)C
0.298305	Ic1c(cccc1)C(=O)Nc2c(ccc(NC(=O)c3ccc(cc3)CNS(=O)(=O)c4cc(Cl)c(Cl)cc4)c2)C
0.298305	Ic1c(cccc1)C(=O)Nc2c(ccc(NC(=O)c3ccc(cc3)CNS(=O)(=O)c4cc(Cl)c(Cl)cc4)c2)C
0.298305	Ic1c(cccc1)C(=O)Nc2c(ccc(NC(=O)c3ccc(cc3)CNS(=O)(=O)c4cc(Cl)c(Cl)cc4)c2)C
0.298305	Ic1c(cccc1)C(=O)Nc2c(ccc(NC(=O)c3ccc(cc3)CNS(=O)(=O)c4cc(Cl)c(Cl)cc4)c2)C
0.298305	Ic1c(cccc1)C(=O)Nc2c(ccc(NC(=O)c3ccc(cc3)CNS(=O)(=O)c4cc(Cl)c(Cl)cc4)c2)C
0.298305	Ic1c(cccc1)C(=O)Nc2c(ccc(NC(=O)c3ccc(cc3)CNS(=O)(=O)c4cc(Cl)c(Cl)cc4)c2)C
0.298305	Ic1c(cccc1)C(=O)Nc2c(ccc(NC(=O)c3ccc(cc3)CNS(=O)(=O)c4cc(Cl)c(Cl)cc4)c2)C
0.298305	Ic1c(cccc1)C(=O)Nc2c(ccc(NC(=O)c3ccc(cc3)CNS(=O)(=O)c4cc(Cl)c(Cl)cc4)c2)C
0.29703	O=C(Nc1cc(c(N2CCOCC2)cc1)C)c3cc4NC(c5ccccc5)=Cc4cc3
0.29703	O=C(Nc1cc(c(N2CCOCC2)cc1)C)c3cc4NC(c5ccccc5)=Cc4cc3
0.29703	O=C(Nc1cc(c(N2CCOCC2)cc1)C)c3cc4NC(c5ccccc5)=Cc4cc3
0.29703	O=C(Nc1cc(c(N2CCOCC2)cc1)C)c3cc4NC(c5ccccc5)=Cc4cc3
0.29703	O=C(Nc1cc(c(N2CCOCC2)cc1)C)c3cc4NC(c5ccccc5)=Cc4cc3
0.29703	O=C(Nc1cc(c(N2CCOCC2)cc1)C)c3cc4NC(c5ccccc5)=Cc4cc3
0.29703	O=C(Nc1cc(c(N2CCOCC2)cc1)C)c3cc4NC(c5ccccc5)=Cc4cc3
0.29703	O=C(Nc1cc(c(N2CCOCC2)cc1)C)c3cc4NC(c5ccccc5)=Cc4cc3
0.29703	O=C(Nc1cc(c(N2CCOCC2)cc1)C)c3cc4NC(c5ccccc5)=Cc4cc3
0.29703	O=C(Nc1cc(c(N2CCOCC2)cc1)C)c3cc4NC(c5ccccc5)=Cc4cc3
0.296429	O=C(Nc1c(OC(C)C)cc(O)cc1)c2nc(ncc2)c3ncccc3
0.296429	O=C(Nc1c(OC(C)C)cc(O)cc1)c2nc(ncc2)c3ncccc3
0.296429	O=C(Nc1c(OC(C)C)cc(O)cc1)c2nc(ncc2)c3ncccc3
0.296154	S(=O)(=O)(NC(C)(C)C)c1cc(NC(=O)c2ccc(cc2)CCCC)c(cc1)C
0.296154	S(=O)(=O)(NC(C)(C)C)c1cc(NC(=O)c2ccc(cc2)CCCC)c(cc1)C
0.296154	S(=O)(=O)(NC(C)(C)C)c1cc(NC(=O)c2ccc(cc2)CCCC)c(cc1)C
0.296154	S(=O)(=O)(NC(C)(C)C)c1cc(NC(=O)c2ccc(cc2)CCCC)c(cc1)C
0.296154	S(=O)(=O)(NC(C)(C)C)c1cc(NC(=O)c2ccc(cc2)CCCC)c(cc1)C
0.296154	S(=O)(=O)(NC(C)(C)C)c1cc(NC(=O)c2ccc(cc2)CCCC)c(cc1)C
0.295302	O=C(OC)c1c(ccc(NC(=O)c2cc3NC(c4ccccc4)=Cc3cc2)c1)C
0.295302	O=C(OC)c1c(ccc(NC(=O)c2cc3NC(c4ccccc4)=Cc3cc2)c1)C
0.295238	O=C(Nc1nc(c2ccncc2)ccn1)C
0.295238	O=C(Nc1nc(c2ccncc2)ccn1)C
0.295238	O=C(Nc1nc(c2ccncc2)ccn1)C
0.295238	O=C(Nc1nc(c2ccncc2)ccn1)C
0.295238	O=C(Nc1nc(c2ccncc2)ccn1)C
0.295238	O=C(Nc1nc(c2ccncc2)ccn1)C
0.295238	O=C(Nc1nc(c2ccncc2)ccn1)C
0.295238	O=C(Nc1nc(c2ccncc2)ccn1)C
0.295238	O=C(Nc1nc(c2ccncc2)ccn1)C
0.295238	O=C(Nc1nc(c2ccncc2)ccn1)C
0.29304	O=C(Nc1c(ccc(c2ccncc2)c1)C)c3c(OCc4ccccc4)cccc3OC
0.29304	O=C(Nc1c(ccc(c2ccncc2)c1)C)c3c(OCc4ccccc4)cccc3OC
0.29304	O=C(Nc1c(ccc(c2ccncc2)c1)C)c3c(OCc4ccccc4)cccc3OC
0.29304	O=C(Nc1c(ccc(c2ccncc2)c1)C)c3c(OCc4ccccc4)cccc3OC
0.29304	O=C(Nc1c(ccc(c2ccncc2)c1)C)c3c(OCc4ccccc4)cccc3OC
0.29304	O=C(Nc1c(ccc(c2ccncc2)c1)C)c3c(OCc4ccccc4)cccc3OC
0.29304	O=C(Nc1c(ccc(c2ccncc2)c1)C)c3c(OCc4ccccc4)cccc3OC
0.29304	O=C(Nc1c(ccc(c2ccncc2)c1)C)c3c(OCc4ccccc4)cccc3OC
0.29304	O=C(Nc1c(ccc(c2ccncc2)c1)C)c3c(OCc4ccccc4)cccc3OC
0.29304	O=C(Nc1c(ccc(c2ccncc2)c1)C)c3c(OCc4ccccc4)cccc3OC
0.292857	S1C(=NC(=C1)CC(=O)Nc2c(ccc(c2)CN3CCSCC3)C)NCCCC
0.292776	O=C1N(C(=O)CCN1Cc2ccc(NC(=O)c3cnccc3)cc2)Cc4ccc(NC(=O)c5cnccc5)cc4
0.292776	O=C1N(C(=O)CCN1Cc2ccc(NC(=O)c3cnccc3)cc2)Cc4ccc(NC(=O)c5cnccc5)cc4
0.292776	O=C1N(C(=O)CCN1Cc2ccc(NC(=O)c3cnccc3)cc2)Cc4ccc(NC(=O)c5cnccc5)cc4
0.292776	O=C1N(C(=O)CCN1Cc2ccc(NC(=O)c3cnccc3)cc2)Cc4ccc(NC(=O)c5cnccc5)cc4
0.292419	Ic1c(cccc1)C(=O)Nc2c(ccc(NC(=O)c3cc(OC)c(OCC)cc3)c2)C
0.292419	Ic1c(cccc1)C(=O)Nc2c(ccc(NC(=O)c3cc(OC)c(OCC)cc3)c2)C
0.292419	Ic1c(cccc1)C(=O)Nc2c(ccc(NC(=O)c3cc(OC)c(OCC)cc3)c2)C
0.292419	Ic1c(cccc1)C(=O)Nc2c(ccc(NC(=O)c3cc(OC)c(OCC)cc3)c2)C
0.292419	Ic1c(cccc1)C(=O)Nc2c(ccc(NC(=O)c3cc(OC)c(OCC)cc3)c2)C
0.292419	Ic1c(cccc1)C(=O)Nc2c(ccc(NC(=O)c3cc(OC)c(OCC)cc3)c2)C
0.292419	Ic1c(cccc1)C(=O)Nc2c(ccc(NC(=O)c3cc(OC)c(OCC)cc3)c2)C
0.292419	Ic1c(cccc1)C(=O)Nc2c(ccc(NC(=O)c3cc(OC)c(OCC)cc3)c2)C
0.292419	Ic1c(cccc1)C(=O)Nc2c(ccc(NC(=O)c3cc(OC)c(OCC)cc3)c2)C
0.292419	Ic1c(cccc1)C(=O)Nc2c(ccc(NC(=O)c3cc(OC)c(OCC)cc3)c2)C
0.292096	Clc1c(ccc(F)c1)C(=O)NC=2SC(C(=O)Nc3cc(NC(=O)c4ccncc4)c(cc3)C)=C(C2)C
0.292096	Clc1c(ccc(F)c1)C(=O)NC=2SC(C(=O)Nc3cc(NC(=O)c4ccncc4)c(cc3)C)=C(C2)C
0.292096	Clc1c(ccc(F)c1)C(=O)NC=2SC(C(=O)Nc3cc(NC(=O)c4ccncc4)c(cc3)C)=C(C2)C
0.292096	Clc1c(ccc(F)c1)C(=O)NC=2SC(C(=O)Nc3cc(NC(=O)c4ccncc4)c(cc3)C)=C(C2)C
0.292096	Clc1c(ccc(F)c1)C(=O)NC=2SC(C(=O)Nc3cc(NC(=O)c4ccncc4)c(cc3)C)=C(C2)C
0.292096	Clc1c(ccc(F)c1)C(=O)NC=2SC(C(=O)Nc3cc(NC(=O)c4ccncc4)c(cc3)C)=C(C2)C
0.292096	Clc1c(ccc(F)c1)C(=O)NC=2SC(C(=O)Nc3cc(NC(=O)c4ccncc4)c(cc3)C)=C(C2)C
0.292096	Clc1c(ccc(F)c1)C(=O)NC=2SC(C(=O)Nc3cc(NC(=O)c4ccncc4)c(cc3)C)=C(C2)C
0.292096	Clc1c(ccc(F)c1)C(=O)NC=2SC(C(=O)Nc3cc(NC(=O)c4ccncc4)c(cc3)C)=C(C2)C
0.292096	Clc1c(ccc(F)c1)C(=O)NC=2SC(C(=O)Nc3cc(NC(=O)c4ccncc4)c(cc3)C)=C(C2)C
0.291667	O=C(Nc1c(ccc(c1)CN(C)C)C)C2=C(NC=C2)CCC
0.291667	O=C(Nc1c(ccc(c1)CN(C)C)C)C2=C(NC=C2)CCC
0.291667	O=C(Nc1c(ccc(c1)CN(C)C)C)C2=C(NC=C2)CCC
0.291667	O=C(Nc1c(ccc(c1)CN(C)C)C)C2=C(NC=C2)CCC
0.291667	O=C(Nc1c(ccc(c1)CN(C)C)C)C2=C(NC=C2)CCC
0.291667	O=C(Nc1c(ccc(c1)CN(C)C)C)C2=C(NC=C2)CCC
0.291667	O=C(Nc1c(ccc(c1)CN(C)C)C)C2=C(NC=C2)CCC
0.291667	O=C(Nc1c(ccc(c1)CN(C)C)C)C2=C(NC=C2)CCC
0.291667	O=C(Nc1c(ccc(c1)CN(C)C)C)C2=C(NC=C2)CCC
0.291667	O=C(Nc1c(ccc(c1)CN(C)C)C)C2=C(NC=C2)CCC
0.291513	FC(F)(F)c1cc(NC(=O)c2cc(c3cc(N(CC)CC)ccc3)c(cc2)C)ccc1
0.291513	FC(F)(F)c1cc(NC(=O)c2cc(c3cc(N(CC)CC)ccc3)c(cc2)C)ccc1
0.291513	FC(F)(F)c1cc(NC(=O)c2cc(c3cc(N(CC)CC)ccc3)c(cc2)C)ccc1
0.291513	FC(F)(F)c1cc(NC(=O)c2cc(c3cc(N(CC)CC)ccc3)c(cc2)C)ccc1
0.291513	FC(F)(F)c1cc(NC(=O)c2cc(c3cc(N(CC)CC)ccc3)c(cc2)C)ccc1
0.291513	FC(F)(F)c1cc(NC(=O)c2cc(c3cc(N(CC)CC)ccc3)c(cc2)C)ccc1
0.291513	FC(F)(F)c1cc(NC(=O)c2cc(c3cc(N(CC)CC)ccc3)c(cc2)C)ccc1
0.291513	FC(F)(F)c1cc(NC(=O)c2cc(c3cc(N(CC)CC)ccc3)c(cc2)C)ccc1
0.291513	FC(F)(F)c1cc(NC(=O)c2cc(c3cc(N(CC)CC)ccc3)c(cc2)C)ccc1
0.291513	FC(F)(F)c1cc(NC(=O)c2cc(c3cc(N(CC)CC)ccc3)c(cc2)C)ccc1
0.291367	O=C(Nc1c2N=NNc2ccc1C)c3ccc(cc3)CN4CCN(CC4)C
0.291339	O=C(Nc1cnc(c2ccccc2)cc1)NCc3cc(c(O)cc3)C
0.291339	O=C(Nc1cnc(c2ccccc2)cc1)NCc3cc(c(O)cc3)C
0.291339	O=C(Nc1cnc(c2ccccc2)cc1)NCc3cc(c(O)cc3)C
0.291339	O=C(Nc1cnc(c2ccccc2)cc1)NCc3cc(c(O)cc3)C
0.291339	O=C(Nc1cnc(c2ccccc2)cc1)NCc3cc(c(O)cc3)C
0.291339	O=C(Nc1cnc(c2ccccc2)cc1)NCc3cc(c(O)cc3)C
0.291339	O=C(Nc1cnc(c2ccccc2)cc1)NCc3cc(c(O)cc3)C
0.291339	O=C(Nc1cnc(c2ccccc2)cc1)NCc3cc(c(O)cc3)C
0.291339	O=C(Nc1cnc(c2ccccc2)cc1)NCc3cc(c(O)cc3)C
0.291339	O=C(Nc1cnc(c2ccccc2)cc1)NCc3cc(c(O)cc3)C
0.291096	O=C(Nc1c(ccc(NC(=O)C=2C(=NN(c3ccc(cc3)C)C2)C(C)(C)C)c1)C)c4ccncc4
0.291096	O=C(Nc1c(ccc(NC(=O)C=2C(=NN(c3ccc(cc3)C)C2)C(C)(C)C)c1)C)c4ccncc4
0.291096	O=C(Nc1c(ccc(NC(=O)C=2C(=NN(c3ccc(cc3)C)C2)C(C)(C)C)c1)C)c4ccncc4
0.291096	O=C(Nc1c(ccc(NC(=O)C=2C(=NN(c3ccc(cc3)C)C2)C(C)(C)C)c1)C)c4ccncc4
0.291096	O=C(Nc1c(ccc(NC(=O)C=2C(=NN(c3ccc(cc3)C)C2)C(C)(C)C)c1)C)c4ccncc4
0.291096	O=C(Nc1c(ccc(NC(=O)C=2C(=NN(c3ccc(cc3)C)C2)C(C)(C)C)c1)C)c4ccncc4
0.291096	O=C(Nc1c(ccc(NC(=O)C=2C(=NN(c3ccc(cc3)C)C2)C(C)(C)C)c1)C)c4ccncc4
0.291096	O=C(Nc1c(ccc(NC(=O)C=2C(=NN(c3ccc(cc3)C)C2)C(C)(C)C)c1)C)c4ccncc4
0.291096	O=C(Nc1c(ccc(NC(=O)C=2C(=NN(c3ccc(cc3)C)C2)C(C)(C)C)c1)C)c4ccncc4
0.291096	O=C(Nc1c(ccc(NC(=O)C=2C(=NN(c3ccc(cc3)C)C2)C(C)(C)C)c1)C)c4ccncc4
0.291045	O=C(Nc1c(ccc(c1)CN(C)C)C)c2ccc(cc2)C3NC(=O)CC3
0.291045	O=C(Nc1c(ccc(c1)CN(C)C)C)c2ccc(cc2)C3NC(=O)CC3
0.291045	O=C(Nc1c(ccc(c1)CN(C)C)C)c2ccc(cc2)C3NC(=O)CC3
0.291045	O=C(Nc1c(ccc(c1)CN(C)C)C)c2ccc(cc2)C3NC(=O)CC3
0.291045	O=C(Nc1c(ccc(c1)CN(C)C)C)c2ccc(cc2)C3NC(=O)CC3
0.291045	O=C(Nc1c(ccc(c1)CN(C)C)C)c2ccc(cc2)C3NC(=O)CC3
0.291045	O=C(Nc1c(ccc(c1)CN(C)C)C)c2ccc(cc2)C3NC(=O)CC3
0.291045	O=C(Nc1c(ccc(c1)CN(C)C)C)c2ccc(cc2)C3NC(=O)CC3
0.291045	O=C(Nc1c(ccc(c1)CN(C)C)C)c2ccc(cc2)C3NC(=O)CC3
0.291045	O=C(Nc1c(ccc(c1)CN(C)C)C)c2ccc(cc2)C3NC(=O)CC3
0.290837	S1N=C(N=C1NC(=O)C=2NC(=CC2)C)c3cnccc3
0.29078	Ic1c(cccc1)C(=O)Nc2c(ccc(NC(=O)C=3C=NN(C3)CC(F)(F)F)c2)C
0.29078	Ic1c(cccc1)C(=O)Nc2c(ccc(NC(=O)C=3C=NN(C3)CC(F)(F)F)c2)C
0.29078	Ic1c(cccc1)C(=O)Nc2c(ccc(NC(=O)C=3C=NN(C3)CC(F)(F)F)c2)C
0.29078	Ic1c(cccc1)C(=O)Nc2c(ccc(NC(=O)C=3C=NN(C3)CC(F)(F)F)c2)C
0.29078	Ic1c(cccc1)C(=O)Nc2c(ccc(NC(=O)C=3C=NN(C3)CC(F)(F)F)c2)C
0.29078	Ic1c(cccc1)C(=O)Nc2c(ccc(NC(=O)C=3C=NN(C3)CC(F)(F)F)c2)C
0.29078	Ic1c(cccc1)C(=O)Nc2c(ccc(NC(=O)C=3C=NN(C3)CC(F)(F)F)c2)C
0.29078	Ic1c(cccc1)C(=O)Nc2c(ccc(NC(=O)C=3C=NN(C3)CC(F)(F)F)c2)C
0.29078	Ic1c(cccc1)C(=O)Nc2c(ccc(NC(=O)C=3C=NN(C3)CC(F)(F)F)c2)C
0.29078	Ic1c(cccc1)C(=O)Nc2c(ccc(NC(=O)C=3C=NN(C3)CC(F)(F)F)c2)C
0.29078	O=C(Nc1cc(c(O)cc1)C(=O)NC2CN(Cc3ccc(cc3)C)CC2)c4cc(OC)cc(OC)c4
0.29078	O=C(Nc1cc(c(O)cc1)C(=O)NC2CN(Cc3ccc(cc3)C)CC2)c4cc(OC)cc(OC)c4
0.29078	O=C(Nc1cc(c(O)cc1)C(=O)NC2CN(Cc3ccc(cc3)C)CC2)c4cc(OC)cc(OC)c4
0.290566	Fc1c(ccc(NC(=O)c2nc(ncc2)C3CC3)c1)CN(C)C
0.290566	Fc1c(ccc(NC(=O)c2nc(ncc2)C3CC3)c1)CN(C)C
0.290566	Fc1c(ccc(NC(=O)c2nc(ncc2)C3CC3)c1)CN(C)C
0.290566	Fc1c(ccc(NC(=O)c2nc(ncc2)C3CC3)c1)CN(C)C
0.290566	Fc1c(ccc(NC(=O)c2nc(ncc2)C3CC3)c1)CN(C)C
0.290566	Fc1c(ccc(NC(=O)c2nc(ncc2)C3CC3)c1)CN(C)C
0.290566	Fc1c(ccc(NC(=O)c2nc(ncc2)C3CC3)c1)CN(C)C
0.290566	Fc1c(ccc(NC(=O)c2nc(ncc2)C3CC3)c1)CN(C)C
0.290566	Fc1c(ccc(NC(=O)c2nc(ncc2)C3CC3)c1)CN(C)C
0.290566	Fc1c(ccc(NC(=O)c2nc(ncc2)C3CC3)c1)CN(C)C
0.290441	S1C(=NC(=C1)CC(=O)Nc2cc(ccc2)CN3CCOCC3)NC(=O)c4ccccc4
0.290441	S1C(=NC(=C1)CC(=O)Nc2cc(ccc2)CN3CCOCC3)NC(=O)c4ccccc4
0.290441	S1C(=NC(=C1)CC(=O)Nc2cc(ccc2)CN3CCOCC3)NC(=O)c4ccccc4
0.290441	S1C(=NC(=C1)CC(=O)Nc2cc(ccc2)CN3CCOCC3)NC(=O)c4ccccc4
0.290441	S1C(=NC(=C1)CC(=O)Nc2cc(ccc2)CN3CCOCC3)NC(=O)c4ccccc4
0.290441	S1C(=NC(=C1)CC(=O)Nc2cc(ccc2)CN3CCOCC3)NC(=O)c4ccccc4
0.290441	S1C(=NC(=C1)CC(=O)Nc2cc(ccc2)CN3CCOCC3)NC(=O)c4ccccc4
0.290441	S1C(=NC(=C1)CC(=O)Nc2cc(ccc2)CN3CCOCC3)NC(=O)c4ccccc4
0.290441	S1C(=NC(=C1)CC(=O)Nc2cc(ccc2)CN3CCOCC3)NC(=O)c4ccccc4
0.290441	S1C(=NC(=C1)CC(=O)Nc2cc(ccc2)CN3CCOCC3)NC(=O)c4ccccc4
0.290196	Ic1cc(NC(=O)c2ncc(OC(F)(F)F)cc2)c(cc1)C
0.290102	S1CCN(Cc2cc(NC(=O)C3=NC=NN3C4CCOCC4)c(cc2)C)CC1
0.290102	S1CCN(Cc2cc(NC(=O)C3=NC=NN3C4CCOCC4)c(cc2)C)CC1
0.290102	S1CCN(Cc2cc(NC(=O)C3=NC=NN3C4CCOCC4)c(cc2)C)CC1
0.290102	S1CCN(Cc2cc(NC(=O)C3=NC=NN3C4CCOCC4)c(cc2)C)CC1
0.290102	S1CCN(Cc2cc(NC(=O)C3=NC=NN3C4CCOCC4)c(cc2)C)CC1
0.290102	S1CCN(Cc2cc(NC(=O)C3=NC=NN3C4CCOCC4)c(cc2)C)CC1
0.290102	S1CCN(Cc2cc(NC(=O)C3=NC=NN3C4CCOCC4)c(cc2)C)CC1
0.290102	S1CCN(Cc2cc(NC(=O)C3=NC=NN3C4CCOCC4)c(cc2)C)CC1
0.290102	S1CCN(Cc2cc(NC(=O)C3=NC=NN3C4CCOCC4)c(cc2)C)CC1
0.290102	S1CCN(Cc2cc(NC(=O)C3=NC=NN3C4CCOCC4)c(cc2)C)CC1
0.2891	O=C(Nc1cc(ccc1)CN)c2ccc(cc2)C
0.2891	O=C(Nc1cc(ccc1)CN)c2ccc(cc2)C
0.2891	O=C(Nc1cc(ccc1)CN)c2ccc(cc2)C
0.2891	O=C(Nc1cc(ccc1)CN)c2ccc(cc2)C
0.2891	O=C(Nc1cc(ccc1)CN)c2ccc(cc2)C
0.2891	O=C(Nc1cc(ccc1)CN)c2ccc(cc2)C
0.2891	O=C(Nc1cc(ccc1)CN)c2ccc(cc2)C
0.2891	O=C(Nc1cc(ccc1)CN)c2ccc(cc2)C
0.2891	O=C(Nc1cc(ccc1)CN)c2ccc(cc2)C
0.2891	O=C(Nc1cc(ccc1)CN)c2ccc(cc2)C
0.288809	FC(F)(F)c1cc(ccc1)C(=O)Nc2cc(NC(=O)C(=O)NC3CN(Cc4ccc(cc4)C)CC3)ccc2
0.288809	FC(F)(F)c1cc(ccc1)C(=O)Nc2cc(NC(=O)C(=O)NC3CN(Cc4ccc(cc4)C)CC3)ccc2
0.288809	FC(F)(F)c1cc(ccc1)C(=O)Nc2cc(NC(=O)C(=O)NC3CN(Cc4ccc(cc4)C)CC3)ccc2
0.288809	FC(F)(F)c1cc(ccc1)C(=O)Nc2cc(NC(=O)C(=O)NC3CN(Cc4ccc(cc4)C)CC3)ccc2
0.288809	FC(F)(F)c1cc(ccc1)C(=O)Nc2cc(NC(=O)C(=O)NC3CN(Cc4ccc(cc4)C)CC3)ccc2
0.288525	Fc1c(cc(c(NC(=O)C=2N(N=C(c3cnccc3)C2)C)c1)C)C(=O)OC
0.288525	Fc1c(cc(c(NC(=O)C=2N(N=C(c3cnccc3)C2)C)c1)C)C(=O)OC
0.288525	Fc1c(cc(c(NC(=O)C=2N(N=C(c3cnccc3)C2)C)c1)C)C(=O)OC
0.288525	Fc1c(cc(c(NC(=O)C=2N(N=C(c3cnccc3)C2)C)c1)C)C(=O)OC
0.288525	Fc1c(cc(c(NC(=O)C=2N(N=C(c3cnccc3)C2)C)c1)C)C(=O)OC
0.288525	Fc1c(cc(c(NC(=O)C=2N(N=C(c3cnccc3)C2)C)c1)C)C(=O)OC
0.288525	Fc1c(cc(c(NC(=O)C=2N(N=C(c3cnccc3)C2)C)c1)C)C(=O)OC
0.288525	Fc1c(cc(c(NC(=O)C=2N(N=C(c3cnccc3)C2)C)c1)C)C(=O)OC
0.288525	Fc1c(cc(c(NC(=O)C=2N(N=C(c3cnccc3)C2)C)c1)C)C(=O)OC
0.288525	Fc1c(cc(c(NC(=O)C=2N(N=C(c3cnccc3)C2)C)c1)C)C(=O)OC
0.287879	Clc1ccc(cc1)C(=O)c2ccc(OCC(=O)Nc3c(cc(OCc4cnccc4)cc3)C)cc2
0.287879	Clc1ccc(cc1)C(=O)c2ccc(OCC(=O)Nc3c(cc(OCc4cnccc4)cc3)C)cc2
0.287879	Clc1ccc(cc1)C(=O)c2ccc(OCC(=O)Nc3c(cc(OCc4cnccc4)cc3)C)cc2
0.287879	Clc1ccc(cc1)C(=O)c2ccc(OCC(=O)Nc3c(cc(OCc4cnccc4)cc3)C)cc2
0.287879	Clc1ccc(cc1)C(=O)c2ccc(OCC(=O)Nc3c(cc(OCc4cnccc4)cc3)C)cc2
0.287879	Clc1ccc(cc1)C(=O)c2ccc(OCC(=O)Nc3c(cc(OCc4cnccc4)cc3)C)cc2
0.287879	Clc1ccc(cc1)C(=O)c2ccc(OCC(=O)Nc3c(cc(OCc4cnccc4)cc3)C)cc2
0.287879	Clc1ccc(cc1)C(=O)c2ccc(OCC(=O)Nc3c(cc(OCc4cnccc4)cc3)C)cc2
0.287879	Clc1ccc(cc1)C(=O)c2ccc(OCC(=O)Nc3c(cc(OCc4cnccc4)cc3)C)cc2
0.287879	Clc1ccc(cc1)C(=O)c2ccc(OCC(=O)Nc3c(cc(OCc4cnccc4)cc3)C)cc2
0.287402	O=C(Nc1c(OC)ccc(NC(=O)c2cc(ccc2)CO)c1)Nc3c(OC)cccc3
0.287402	O=C(Nc1c(OC)ccc(NC(=O)c2cc(ccc2)CO)c1)Nc3c(OC)cccc3
0.287402	O=C(Nc1c(OC)ccc(NC(=O)c2cc(ccc2)CO)c1)Nc3c(OC)cccc3
0.287402	O=C(Nc1c(OC)ccc(NC(=O)c2cc(ccc2)CO)c1)Nc3c(OC)cccc3
0.287402	O=C(Nc1c(OC)ccc(NC(=O)c2cc(ccc2)CO)c1)Nc3c(OC)cccc3
0.287402	O=C(Nc1c(OC)ccc(NC(=O)c2cc(ccc2)CO)c1)Nc3c(OC)cccc3
0.287402	O=C(Nc1c(OC)ccc(NC(=O)c2cc(ccc2)CO)c1)Nc3c(OC)cccc3
0.287402	O=C(Nc1c(OC)ccc(NC(=O)c2cc(ccc2)CO)c1)Nc3c(OC)cccc3
0.287402	O=C(Nc1c(OC)ccc(NC(=O)c2cc(ccc2)CO)c1)Nc3c(OC)cccc3
0.287402	O=C(Nc1c(OC)ccc(NC(=O)c2cc(ccc2)CO)c1)Nc3c(OC)cccc3
0.287402	O=C(O)c1cc(OC)c(cc1)CNC(=O)c2ccc(cc2)CN3CCN(CC3)C
0.287402	O=C(O)c1cc(OC)c(cc1)CNC(=O)c2ccc(cc2)CN3CCN(CC3)C
0.287402	O=C(O)c1cc(OC)c(cc1)CNC(=O)c2ccc(cc2)CN3CCN(CC3)C
0.287234	[O-][N+](=O)c1c(c([N+]([O-])=O)cc(c1)C(=O)Nc2c(cc(OCc3cnccc3)cc2)C)C
0.287234	[O-][N+](=O)c1c(c([N+]([O-])=O)cc(c1)C(=O)Nc2c(cc(OCc3cnccc3)cc2)C)C
0.287234	[O-][N+](=O)c1c(c([N+]([O-])=O)cc(c1)C(=O)Nc2c(cc(OCc3cnccc3)cc2)C)C
0.287234	[O-][N+](=O)c1c(c([N+]([O-])=O)cc(c1)C(=O)Nc2c(cc(OCc3cnccc3)cc2)C)C
0.287234	[O-][N+](=O)c1c(c([N+]([O-])=O)cc(c1)C(=O)Nc2c(cc(OCc3cnccc3)cc2)C)C
0.287234	[O-][N+](=O)c1c(c([N+]([O-])=O)cc(c1)C(=O)Nc2c(cc(OCc3cnccc3)cc2)C)C
0.287234	[O-][N+](=O)c1c(c([N+]([O-])=O)cc(c1)C(=O)Nc2c(cc(OCc3cnccc3)cc2)C)C
0.287234	[O-][N+](=O)c1c(c([N+]([O-])=O)cc(c1)C(=O)Nc2c(cc(OCc3cnccc3)cc2)C)C
0.287234	[O-][N+](=O)c1c(c([N+]([O-])=O)cc(c1)C(=O)Nc2c(cc(OCc3cnccc3)cc2)C)C
0.287234	[O-][N+](=O)c1c(c([N+]([O-])=O)cc(c1)C(=O)Nc2c(cc(OCc3cnccc3)cc2)C)C
0.287129	O=C(Nc1c(ccc(c1)C)C)C(N2CCC(Nc3nc(OC)ccn3)CC2)c4ccccc4
0.287129	O=C(Nc1c(ccc(c1)C)C)C(N2CCC(Nc3nc(OC)ccn3)CC2)c4ccccc4
0.287129	O=C(Nc1c(ccc(c1)C)C)C(N2CCC(Nc3nc(OC)ccn3)CC2)c4ccccc4
0.287129	O=C(Nc1c(ccc(c1)C)C)C(N2CCC(Nc3nc(OC)ccn3)CC2)c4ccccc4
0.287129	O=C(Nc1c(ccc(c1)C)C)C(N2CCC(Nc3nc(OC)ccn3)CC2)c4ccccc4
0.287129	O=C(Nc1c(ccc(c1)C)C)C(N2CCC(Nc3nc(OC)ccn3)CC2)c4ccccc4
0.287129	O=C(Nc1c(ccc(c1)C)C)C(N2CCC(Nc3nc(OC)ccn3)CC2)c4ccccc4
0.287129	O=C(Nc1c(ccc(c1)C)C)C(N2CCC(Nc3nc(OC)ccn3)CC2)c4ccccc4
0.287129	O=C(Nc1c(ccc(c1)C)C)C(N2CCC(Nc3nc(OC)ccn3)CC2)c4ccccc4
0.287129	O=C(Nc1c(ccc(c1)C)C)C(N2CCC(Nc3nc(OC)ccn3)CC2)c4ccccc4
0.286853	S1N=C(N=C1NC(=O)c2ccc(OCC(F)F)cc2)c3cnccc3
0.286853	S1N=C(N=C1NC(=O)c2ccc(OCC(F)F)cc2)c3cnccc3
0.286853	S1N=C(N=C1NC(=O)c2ccc(OCC(F)F)cc2)c3cnccc3
0.286853	S1N=C(N=C1NC(=O)c2ccc(OCC(F)F)cc2)c3cnccc3
0.286792	Fc1c(NCCN2CCOCC2)ccc(c1)C(=O)Nc3ccc(Oc4ccc(cc4)CC#N)cc3
0.286792	Fc1c(NCCN2CCOCC2)ccc(c1)C(=O)Nc3ccc(Oc4ccc(cc4)CC#N)cc3
0.286792	Fc1c(NCCN2CCOCC2)ccc(c1)C(=O)Nc3ccc(Oc4ccc(cc4)CC#N)cc3
0.286792	Fc1c(NCCN2CCOCC2)ccc(c1)C(=O)Nc3ccc(Oc4ccc(cc4)CC#N)cc3
0.286792	Fc1c(NCCN2CCOCC2)ccc(c1)C(=O)Nc3ccc(Oc4ccc(cc4)CC#N)cc3
0.286792	Fc1c(NCCN2CCOCC2)ccc(c1)C(=O)Nc3ccc(Oc4ccc(cc4)CC#N)cc3
0.286792	Fc1c(NCCN2CCOCC2)ccc(c1)C(=O)Nc3ccc(Oc4ccc(cc4)CC#N)cc3
0.286792	Fc1c(NCCN2CCOCC2)ccc(c1)C(=O)Nc3ccc(Oc4ccc(cc4)CC#N)cc3
0.286792	Fc1c(NCCN2CCOCC2)ccc(c1)C(=O)Nc3ccc(Oc4ccc(cc4)CC#N)cc3
0.286792	Fc1c(NCCN2CCOCC2)ccc(c1)C(=O)Nc3ccc(Oc4ccc(cc4)CC#N)cc3
0.286154	O=C(Nc1cc(ccc1)C=2N=C3N(C2)CCCC3)c4cc(OC5CCN(CC5)C)c(OC)cc4
0.286154	O=C(Nc1cc(ccc1)C=2N=C3N(C2)CCCC3)c4cc(OC5CCN(CC5)C)c(OC)cc4
0.286154	O=C(Nc1cc(ccc1)C=2N=C3N(C2)CCCC3)c4cc(OC5CCN(CC5)C)c(OC)cc4
0.286154	O=C(Nc1cc(ccc1)C=2N=C3N(C2)CCCC3)c4cc(OC5CCN(CC5)C)c(OC)cc4
0.286154	O=C(Nc1cc(ccc1)C=2N=C3N(C2)CCCC3)c4cc(OC5CCN(CC5)C)c(OC)cc4
0.286154	O=C(Nc1cc(ccc1)C=2N=C3N(C2)CCCC3)c4cc(OC5CCN(CC5)C)c(OC)cc4
0.286154	O=C(Nc1cc(ccc1)C=2N=C3N(C2)CCCC3)c4cc(OC5CCN(CC5)C)c(OC)cc4
0.285714	O=C(Nc1c(ccc(c2cnccc2)c1)C)Cc3c4ncccc4ccc3
0.285714	O=C(Nc1c(ccc(c2cnccc2)c1)C)Cc3c4ncccc4ccc3
0.285714	O=C(Nc1c(ccc(c2cnccc2)c1)C)Cc3c4ncccc4ccc3
0.285714	O=C(Nc1c(ccc(c2cnccc2)c1)C)Cc3c4ncccc4ccc3
0.285714	O=C(Nc1c(ccc(c2cnccc2)c1)C)Cc3c4ncccc4ccc3
0.285714	O=C(Nc1c(ccc(c2cnccc2)c1)C)Cc3c4ncccc4ccc3
0.285714	O=C(Nc1c(ccc(c2cnccc2)c1)C)Cc3c4ncccc4ccc3
0.285714	O=C(Nc1c(ccc(c2cnccc2)c1)C)Cc3c4ncccc4ccc3
0.285714	O=C(Nc1c(ccc(c2cnccc2)c1)C)Cc3c4ncccc4ccc3
0.285714	O=C(Nc1c(ccc(c2cnccc2)c1)C)Cc3c4ncccc4ccc3
0.285714	S(=O)(=O)(NC(C)(C)C)c1cc(NC(=O)c2cc3NC(c4ccccc4)=Cc3cc2)c(cc1)C
0.285714	S(=O)(=O)(NC(C)(C)C)c1cc(NC(=O)c2cc3NC(c4ccccc4)=Cc3cc2)c(cc1)C
0.285714	S(=O)(=O)(NC(C)(C)C)c1cc(NC(=O)c2cc3NC(c4ccccc4)=Cc3cc2)c(cc1)C
0.285714	S(=O)(=O)(NC(C)(C)C)c1cc(NC(=O)c2cc3NC(c4ccccc4)=Cc3cc2)c(cc1)C
0.285714	S(=O)(=O)(NC(C)(C)C)c1cc(NC(=O)c2cc3NC(c4ccccc4)=Cc3cc2)c(cc1)C
0.285714	S(=O)(=O)(NC(C)(C)C)c1cc(NC(=O)c2cc3NC(c4ccccc4)=Cc3cc2)c(cc1)C
0.285714	S(=O)(=O)(NC(C)(C)C)c1cc(NC(=O)c2cc3NC(c4ccccc4)=Cc3cc2)c(cc1)C
0.285714	S(=O)(=O)(NC(C)(C)C)c1cc(NC(=O)c2cc3NC(c4ccccc4)=Cc3cc2)c(cc1)C
0.285714	S(=O)(=O)(NC(C)(C)C)c1cc(NC(=O)c2cc3NC(c4ccccc4)=Cc3cc2)c(cc1)C
0.285714	S(=O)(=O)(NC(C)(C)C)c1cc(NC(=O)c2cc3NC(c4ccccc4)=Cc3cc2)c(cc1)C
0.285714	O=C(Nc1cc(OC2COCC2)c(cc1)C)c3cc(Oc4ccccc4)ncc3
0.285714	O=C(Nc1cc(OC2COCC2)c(cc1)C)c3cc(Oc4ccccc4)ncc3
0.285714	O=C(Nc1cc(OC2COCC2)c(cc1)C)c3cc(Oc4ccccc4)ncc3
0.285714	O=C(Nc1cc(OC2COCC2)c(cc1)C)c3cc(Oc4ccccc4)ncc3
0.285714	O=C(Nc1cc(OC2COCC2)c(cc1)C)c3cc(Oc4ccccc4)ncc3
0.285211	S1N=C(N=C1NC(=O)CNC(=O)c2cc3c(cc2)CCC3)c4cnccc4
0.285211	S1N=C(N=C1NC(=O)CNC(=O)c2cc3c(cc2)CCC3)c4cnccc4
0.285211	S1N=C(N=C1NC(=O)CNC(=O)c2cc3c(cc2)CCC3)c4cnccc4
0.285211	S1N=C(N=C1NC(=O)CNC(=O)c2cc3c(cc2)CCC3)c4cnccc4
0.285211	S1N=C(N=C1NC(=O)CNC(=O)c2cc3c(cc2)CCC3)c4cnccc4
0.285211	S1N=C(N=C1NC(=O)CNC(=O)c2cc3c(cc2)CCC3)c4cnccc4
0.285185	BrC1=C(SC(C(=O)Nc2c(ccc(c3ccncc3)c2)C)=C1)OC
0.285185	BrC1=C(SC(C(=O)Nc2c(ccc(c3ccncc3)c2)C)=C1)OC
0.285185	BrC1=C(SC(C(=O)Nc2c(ccc(c3ccncc3)c2)C)=C1)OC
0.285185	BrC1=C(SC(C(=O)Nc2c(ccc(c3ccncc3)c2)C)=C1)OC
0.285185	BrC1=C(SC(C(=O)Nc2c(ccc(c3ccncc3)c2)C)=C1)OC
0.285185	BrC1=C(SC(C(=O)Nc2c(ccc(c3ccncc3)c2)C)=C1)OC
0.285185	BrC1=C(SC(C(=O)Nc2c(ccc(c3ccncc3)c2)C)=C1)OC
0.285185	BrC1=C(SC(C(=O)Nc2c(ccc(c3ccncc3)c2)C)=C1)OC
0.285185	BrC1=C(SC(C(=O)Nc2c(ccc(c3ccncc3)c2)C)=C1)OC
0.285185	BrC1=C(SC(C(=O)Nc2c(ccc(c3ccncc3)c2)C)=C1)OC
0.285185	O=C1OCCN1Cc2cc(NC(=O)c3cnc(C#N)cc3)ccc2
0.285185	O=C1OCCN1Cc2cc(NC(=O)c3cnc(C#N)cc3)ccc2
0.285185	O=C1OCCN1Cc2cc(NC(=O)c3cnc(C#N)cc3)ccc2
0.285185	O=C1OCCN1Cc2cc(NC(=O)c3cnc(C#N)cc3)ccc2
0.285185	O=C1OCCN1Cc2cc(NC(=O)c3cnc(C#N)cc3)ccc2
0.285185	O=C1OCCN1Cc2cc(NC(=O)c3cnc(C#N)cc3)ccc2
0.285185	O=C1OCCN1Cc2cc(NC(=O)c3cnc(C#N)cc3)ccc2
0.285185	O=C1OCCN1Cc2cc(NC(=O)c3cnc(C#N)cc3)ccc2
0.285185	O=C1OCCN1Cc2cc(NC(=O)c3cnc(C#N)cc3)ccc2
0.285185	O=C1OCCN1Cc2cc(NC(=O)c3cnc(C#N)cc3)ccc2
0.285185	S(=O)(=O)(Nc1c(ccc(c1)C(=O)NCCNc2ncccn2)C)c3ccc(F)cc3
0.28479	Ic1c(cccc1)C(=O)Nc2c(ccc(NC(=O)C=3N=NN(C3C)Cc4ccncc4)c2)C
0.28479	Ic1c(cccc1)C(=O)Nc2c(ccc(NC(=O)C=3N=NN(C3C)Cc4ccncc4)c2)C
0.28479	Ic1c(cccc1)C(=O)Nc2c(ccc(NC(=O)C=3N=NN(C3C)Cc4ccncc4)c2)C
0.28479	Ic1c(cccc1)C(=O)Nc2c(ccc(NC(=O)C=3N=NN(C3C)Cc4ccncc4)c2)C
0.28479	Ic1c(cccc1)C(=O)Nc2c(ccc(NC(=O)C=3N=NN(C3C)Cc4ccncc4)c2)C
0.28479	Ic1c(cccc1)C(=O)Nc2c(ccc(NC(=O)C=3N=NN(C3C)Cc4ccncc4)c2)C
0.28479	Ic1c(cccc1)C(=O)Nc2c(ccc(NC(=O)C=3N=NN(C3C)Cc4ccncc4)c2)C
0.28479	Ic1c(cccc1)C(=O)Nc2c(ccc(NC(=O)C=3N=NN(C3C)Cc4ccncc4)c2)C
0.28479	Ic1c(cccc1)C(=O)Nc2c(ccc(NC(=O)C=3N=NN(C3C)Cc4ccncc4)c2)C
0.28479	Ic1c(cccc1)C(=O)Nc2c(ccc(NC(=O)C=3N=NN(C3C)Cc4ccncc4)c2)C
0.284314	O=C(Nc1c(ccc(NC(=O)C2CN(C(=O)C2)C=3C=NN(C3)C)c1)C)c4ccncc4
0.284314	O=C(Nc1c(ccc(NC(=O)C2CN(C(=O)C2)C=3C=NN(C3)C)c1)C)c4ccncc4
0.284314	O=C(Nc1c(ccc(NC(=O)C2CN(C(=O)C2)C=3C=NN(C3)C)c1)C)c4ccncc4
0.284314	O=C(Nc1c(ccc(NC(=O)C2CN(C(=O)C2)C=3C=NN(C3)C)c1)C)c4ccncc4
0.284314	O=C(Nc1c(ccc(NC(=O)C2CN(C(=O)C2)C=3C=NN(C3)C)c1)C)c4ccncc4
0.284314	O=C(Nc1c(ccc(NC(=O)C2CN(C(=O)C2)C=3C=NN(C3)C)c1)C)c4ccncc4
0.284314	O=C(Nc1c(ccc(NC(=O)C2CN(C(=O)C2)C=3C=NN(C3)C)c1)C)c4ccncc4
0.284314	O=C(Nc1c(ccc(NC(=O)C2CN(C(=O)C2)C=3C=NN(C3)C)c1)C)c4ccncc4
0.284314	O=C(Nc1c(ccc(NC(=O)C2CN(C(=O)C2)C=3C=NN(C3)C)c1)C)c4ccncc4
0.284314	O=C(Nc1c(ccc(NC(=O)C2CN(C(=O)C2)C=3C=NN(C3)C)c1)C)c4ccncc4
0.284281	Clc1c(ccc(F)c1)C(=O)NC=2SC(C(=O)Nc3cc(ccc3)CN4CCOCC4)=C(C2)C
0.284281	Clc1c(ccc(F)c1)C(=O)NC=2SC(C(=O)Nc3cc(ccc3)CN4CCOCC4)=C(C2)C
0.284281	Clc1c(ccc(F)c1)C(=O)NC=2SC(C(=O)Nc3cc(ccc3)CN4CCOCC4)=C(C2)C
0.284281	Clc1c(ccc(F)c1)C(=O)NC=2SC(C(=O)Nc3cc(ccc3)CN4CCOCC4)=C(C2)C
0.284281	Clc1c(ccc(F)c1)C(=O)NC=2SC(C(=O)Nc3cc(ccc3)CN4CCOCC4)=C(C2)C
0.284281	Clc1c(ccc(F)c1)C(=O)NC=2SC(C(=O)Nc3cc(ccc3)CN4CCOCC4)=C(C2)C
0.284281	Clc1c(ccc(F)c1)C(=O)NC=2SC(C(=O)Nc3cc(ccc3)CN4CCOCC4)=C(C2)C
0.284047	O=C(Nc1c(cc(OC)cc1)C)c2cc(NC(=O)C=3OC=CC3)ccc2
0.284047	O=C(Nc1c(cc(OC)cc1)C)c2cc(NC(=O)C=3OC=CC3)ccc2
0.284047	O=C(Nc1c(cc(OC)cc1)C)c2cc(NC(=O)C=3OC=CC3)ccc2
0.284047	O=C(Nc1c(cc(OC)cc1)C)c2cc(NC(=O)C=3OC=CC3)ccc2
0.284047	O=C(Nc1c(cc(OC)cc1)C)c2cc(NC(=O)C=3OC=CC3)ccc2
0.284047	O=C(Nc1c(cc(OC)cc1)C)c2cc(NC(=O)C=3OC=CC3)ccc2
0.284047	O=C(Nc1c(cc(OC)cc1)C)c2cc(NC(=O)C=3OC=CC3)ccc2
0.284047	O=C(Nc1c(cc(OC)cc1)C)c2cc(NC(=O)C=3OC=CC3)ccc2
0.284047	O=C(Nc1c(cc(OC)cc1)C)c2cc(NC(=O)C=3OC=CC3)ccc2
0.284047	O=C(Nc1c(cc(OC)cc1)C)c2cc(NC(=O)C=3OC=CC3)ccc2
0.283088	S(=O)(=O)(NC(C)(C)C)c1cc(NC(=O)c2ccc(cc2)CCNS(=O)(=O)C)c(cc1)C
0.283088	S(=O)(=O)(NC(C)(C)C)c1cc(NC(=O)c2ccc(cc2)CCNS(=O)(=O)C)c(cc1)C
0.282686	S1N=C(N=C1NC(=O)Cc2cc([N+]([O-])=O)c(cc2)C)c3cnccc3
0.282686	S1N=C(N=C1NC(=O)Cc2cc([N+]([O-])=O)c(cc2)C)c3cnccc3
0.282686	S1N=C(N=C1NC(=O)Cc2cc([N+]([O-])=O)c(cc2)C)c3cnccc3
0.282686	S1N=C(N=C1NC(=O)Cc2cc([N+]([O-])=O)c(cc2)C)c3cnccc3
0.282686	S1N=C(N=C1NC(=O)Cc2cc([N+]([O-])=O)c(cc2)C)c3cnccc3
0.282686	S1N=C(N=C1NC(=O)Cc2cc([N+]([O-])=O)c(cc2)C)c3cnccc3
0.282686	S1N=C(N=C1NC(=O)Cc2cc([N+]([O-])=O)c(cc2)C)c3cnccc3
0.282686	S1N=C(N=C1NC(=O)Cc2cc([N+]([O-])=O)c(cc2)C)c3cnccc3
0.282686	S1N=C(N=C1NC(=O)Cc2cc([N+]([O-])=O)c(cc2)C)c3cnccc3
0.282686	S1N=C(N=C1NC(=O)Cc2cc([N+]([O-])=O)c(cc2)C)c3cnccc3
0.282609	S(=O)(=O)(N)Cc1ccc(cc1)C(=O)Nc2c(N3CCN(CC3)CC)ccc(c2)C(F)(F)F
0.282609	S(=O)(=O)(N)Cc1ccc(cc1)C(=O)Nc2c(N3CCN(CC3)CC)ccc(c2)C(F)(F)F
0.282609	S(=O)(=O)(N)Cc1ccc(cc1)C(=O)Nc2c(N3CCN(CC3)CC)ccc(c2)C(F)(F)F
0.282609	S(=O)(=O)(N)Cc1ccc(cc1)C(=O)Nc2c(N3CCN(CC3)CC)ccc(c2)C(F)(F)F
0.282609	S(=O)(=O)(N)Cc1ccc(cc1)C(=O)Nc2c(N3CCN(CC3)CC)ccc(c2)C(F)(F)F
0.282528	Clc1cc(NC(=O)c2cnc(nc2)c3ccccc3)c(Oc4cc(ccc4)C)cc1
0.282528	Clc1cc(NC(=O)c2cnc(nc2)c3ccccc3)c(Oc4cc(ccc4)C)cc1
0.282528	Clc1cc(NC(=O)c2cnc(nc2)c3ccccc3)c(Oc4cc(ccc4)C)cc1
0.282528	Clc1cc(NC(=O)c2cnc(nc2)c3ccccc3)c(Oc4cc(ccc4)C)cc1
0.282528	Clc1cc(NC(=O)c2cnc(nc2)c3ccccc3)c(Oc4cc(ccc4)C)cc1
0.282528	Clc1cc(NC(=O)c2cnc(nc2)c3ccccc3)c(Oc4cc(ccc4)C)cc1
0.28169	Ic1c(cccc1)C(=O)Nc2c(ccc(NC(=O)c3c(Cl)cc(NCC=4OC=CC4)cc3)c2)C
0.28169	Ic1c(cccc1)C(=O)Nc2c(ccc(NC(=O)c3c(Cl)cc(NCC=4OC=CC4)cc3)c2)C
0.28169	Ic1c(cccc1)C(=O)Nc2c(ccc(NC(=O)c3c(Cl)cc(NCC=4OC=CC4)cc3)c2)C
0.28169	Ic1c(cccc1)C(=O)Nc2c(ccc(NC(=O)c3c(Cl)cc(NCC=4OC=CC4)cc3)c2)C
0.28169	Ic1c(cccc1)C(=O)Nc2c(ccc(NC(=O)c3c(Cl)cc(NCC=4OC=CC4)cc3)c2)C
0.28169	Ic1c(cccc1)C(=O)Nc2c(ccc(NC(=O)c3c(Cl)cc(NCC=4OC=CC4)cc3)c2)C
0.28169	Ic1c(cccc1)C(=O)Nc2c(ccc(NC(=O)c3c(Cl)cc(NCC=4OC=CC4)cc3)c2)C
0.28169	Ic1c(cccc1)C(=O)Nc2c(ccc(NC(=O)c3c(Cl)cc(NCC=4OC=CC4)cc3)c2)C
0.28169	Ic1c(cccc1)C(=O)Nc2c(ccc(NC(=O)c3c(Cl)cc(NCC=4OC=CC4)cc3)c2)C
0.28169	Ic1c(cccc1)C(=O)Nc2c(ccc(NC(=O)c3c(Cl)cc(NCC=4OC=CC4)cc3)c2)C
0.280822	FC(F)(F)c1cc(Nc2ncccc2C(=O)NCCC3CCN(Cc4ccccc4)CC3)ccc1
0.280822	FC(F)(F)c1cc(Nc2ncccc2C(=O)NCCC3CCN(Cc4ccccc4)CC3)ccc1
0.280822	FC(F)(F)c1cc(Nc2ncccc2C(=O)NCCC3CCN(Cc4ccccc4)CC3)ccc1
0.280822	FC(F)(F)c1cc(Nc2ncccc2C(=O)NCCC3CCN(Cc4ccccc4)CC3)ccc1
0.280822	FC(F)(F)c1cc(Nc2ncccc2C(=O)NCCC3CCN(Cc4ccccc4)CC3)ccc1
0.280822	FC(F)(F)c1cc(Nc2ncccc2C(=O)NCCC3CCN(Cc4ccccc4)CC3)ccc1
0.280822	FC(F)(F)c1cc(Nc2ncccc2C(=O)NCCC3CCN(Cc4ccccc4)CC3)ccc1
0.280822	FC(F)(F)c1cc(Nc2ncccc2C(=O)NCCC3CCN(Cc4ccccc4)CC3)ccc1
0.280822	FC(F)(F)c1cc(Nc2ncccc2C(=O)NCCC3CCN(Cc4ccccc4)CC3)ccc1
0.280822	FC(F)(F)c1cc(Nc2ncccc2C(=O)NCCC3CCN(Cc4ccccc4)CC3)ccc1
0.280702	Fc1cc(ccc1)CC2=NOC(=N2)c3cc(NC(=O)Cc4ccncc4)c(cc3)C
0.280702	Fc1cc(ccc1)CC2=NOC(=N2)c3cc(NC(=O)Cc4ccncc4)c(cc3)C
0.280702	Fc1cc(ccc1)CC2=NOC(=N2)c3cc(NC(=O)Cc4ccncc4)c(cc3)C
0.280702	Fc1cc(ccc1)CC2=NOC(=N2)c3cc(NC(=O)Cc4ccncc4)c(cc3)C
0.280702	Fc1cc(ccc1)CC2=NOC(=N2)c3cc(NC(=O)Cc4ccncc4)c(cc3)C
0.280702	Fc1cc(ccc1)CC2=NOC(=N2)c3cc(NC(=O)Cc4ccncc4)c(cc3)C
0.280702	Fc1cc(ccc1)CC2=NOC(=N2)c3cc(NC(=O)Cc4ccncc4)c(cc3)C
0.280702	Fc1cc(ccc1)CC2=NOC(=N2)c3cc(NC(=O)Cc4ccncc4)c(cc3)C
0.280576	FC(F)(F)c1cc(Nc2ncccc2C(=O)NCc3cc(NC(=O)c4ccccc4)ccc3)ccc1
0.280576	FC(F)(F)c1cc(Nc2ncccc2C(=O)NCc3cc(NC(=O)c4ccccc4)ccc3)ccc1
0.280576	FC(F)(F)c1cc(Nc2ncccc2C(=O)NCc3cc(NC(=O)c4ccccc4)ccc3)ccc1
0.280576	FC(F)(F)c1cc(Nc2ncccc2C(=O)NCc3cc(NC(=O)c4ccccc4)ccc3)ccc1
0.280576	FC(F)(F)c1cc(Nc2ncccc2C(=O)NCc3cc(NC(=O)c4ccccc4)ccc3)ccc1
0.280576	FC(F)(F)c1cc(Nc2ncccc2C(=O)NCc3cc(NC(=O)c4ccccc4)ccc3)ccc1
0.280528	S(=O)(=O)(c1cc(NC(=O)c2nc(ncc2)c3ncccc3)c(OC)cc1)C(F)(F)F
0.280528	S(=O)(=O)(c1cc(NC(=O)c2nc(ncc2)c3ncccc3)c(OC)cc1)C(F)(F)F
0.280528	S(=O)(=O)(c1cc(NC(=O)c2nc(ncc2)c3ncccc3)c(OC)cc1)C(F)(F)F
0.279412	Clc1c(SCC)ccc(NC(=O)C=2OC(=CC2)CN3CCOCC3)c1
0.279412	Clc1c(SCC)ccc(NC(=O)C=2OC(=CC2)CN3CCOCC3)c1
0.279412	Clc1c(SCC)ccc(NC(=O)C=2OC(=CC2)CN3CCOCC3)c1
0.279412	Clc1c(SCC)ccc(NC(=O)C=2OC(=CC2)CN3CCOCC3)c1
0.279279	O=C(Nc1nc(c2ccncc2)ccn1)C(C)(C)C
0.279279	O=C(Nc1nc(c2ccncc2)ccn1)C(C)(C)C
0.279279	O=C(Nc1nc(c2ccncc2)ccn1)C(C)(C)C
0.279279	O=C(Nc1nc(c2ccncc2)ccn1)C(C)(C)C
0.279279	O=C(Nc1nc(c2ccncc2)ccn1)C(C)(C)C
0.279279	O=C(Nc1nc(c2ccncc2)ccn1)C(C)(C)C
0.279279	O=C(Nc1nc(c2ccncc2)ccn1)C(C)(C)C
0.279279	O=C(Nc1nc(c2ccncc2)ccn1)C(C)(C)C
0.279279	O=C(Nc1nc(c2ccncc2)ccn1)C(C)(C)C
0.279279	O=C(Nc1nc(c2ccncc2)ccn1)C(C)(C)C
0.278986	Ic1c(cccc1)C(=O)Nc2c(ccc(NC(=O)C(=O)Nc3cc(NC(=O)OCC(C)C)ccc3)c2)C
0.278986	Ic1c(cccc1)C(=O)Nc2c(ccc(NC(=O)C(=O)Nc3cc(NC(=O)OCC(C)C)ccc3)c2)C
0.278986	Ic1c(cccc1)C(=O)Nc2c(ccc(NC(=O)C(=O)Nc3cc(NC(=O)OCC(C)C)ccc3)c2)C
0.278986	Ic1c(cccc1)C(=O)Nc2c(ccc(NC(=O)C(=O)Nc3cc(NC(=O)OCC(C)C)ccc3)c2)C
0.278986	Ic1c(cccc1)C(=O)Nc2c(ccc(NC(=O)C(=O)Nc3cc(NC(=O)OCC(C)C)ccc3)c2)C
0.278986	Ic1c(cccc1)C(=O)Nc2c(ccc(NC(=O)C(=O)Nc3cc(NC(=O)OCC(C)C)ccc3)c2)C
0.278986	Ic1c(cccc1)C(=O)Nc2c(ccc(NC(=O)C(=O)Nc3cc(NC(=O)OCC(C)C)ccc3)c2)C
0.278986	Ic1c(cccc1)C(=O)Nc2c(ccc(NC(=O)C(=O)Nc3cc(NC(=O)OCC(C)C)ccc3)c2)C
0.278986	Ic1c(cccc1)C(=O)Nc2c(ccc(NC(=O)C(=O)Nc3cc(NC(=O)OCC(C)C)ccc3)c2)C
0.278986	Ic1c(cccc1)C(=O)Nc2c(ccc(NC(=O)C(=O)Nc3cc(NC(=O)OCC(C)C)ccc3)c2)C
0.278986	Brc1nc(ccc1C(=O)Nc2cc(c(NC(=O)C=3OC=CC3)cc2)C)C
0.278986	Brc1nc(ccc1C(=O)Nc2cc(c(NC(=O)C=3OC=CC3)cc2)C)C
0.278986	Brc1nc(ccc1C(=O)Nc2cc(c(NC(=O)C=3OC=CC3)cc2)C)C
0.278986	Brc1nc(ccc1C(=O)Nc2cc(c(NC(=O)C=3OC=CC3)cc2)C)C
0.278986	Brc1nc(ccc1C(=O)Nc2cc(c(NC(=O)C=3OC=CC3)cc2)C)C
0.278986	Brc1nc(ccc1C(=O)Nc2cc(c(NC(=O)C=3OC=CC3)cc2)C)C
0.278986	Brc1nc(ccc1C(=O)Nc2cc(c(NC(=O)C=3OC=CC3)cc2)C)C
0.278986	Brc1nc(ccc1C(=O)Nc2cc(c(NC(=O)C=3OC=CC3)cc2)C)C
0.278986	Brc1nc(ccc1C(=O)Nc2cc(c(NC(=O)C=3OC=CC3)cc2)C)C
0.278986	Brc1nc(ccc1C(=O)Nc2cc(c(NC(=O)C=3OC=CC3)cc2)C)C
0.278884	O=C(Nc1cc(ccc1)CNC(=O)c2cc(OC)c(OC)cc2)c3ccc(cc3)C
0.278884	O=C(Nc1cc(ccc1)CNC(=O)c2cc(OC)c(OC)cc2)c3ccc(cc3)C
0.278884	O=C(Nc1cc(ccc1)CNC(=O)c2cc(OC)c(OC)cc2)c3ccc(cc3)C
0.278884	O=C(Nc1cc(ccc1)CNC(=O)c2cc(OC)c(OC)cc2)c3ccc(cc3)C
0.278884	O=C(Nc1cc(ccc1)CNC(=O)c2cc(OC)c(OC)cc2)c3ccc(cc3)C
0.278884	O=C(Nc1cc(ccc1)CNC(=O)c2cc(OC)c(OC)cc2)c3ccc(cc3)C
0.278884	O=C(Nc1cc(ccc1)CNC(=O)c2cc(OC)c(OC)cc2)c3ccc(cc3)C
0.278571	O=C(Nc1cc(c(OC)cc1)c2ccccc2)c3ncc(Oc4cc(ccc4)C)cc3
0.278571	O=C(Nc1cc(c(OC)cc1)c2ccccc2)c3ncc(Oc4cc(ccc4)C)cc3
0.278571	O=C(Nc1cc(c(OC)cc1)c2ccccc2)c3ncc(Oc4cc(ccc4)C)cc3
0.278571	O=C(Nc1cc(c(OC)cc1)c2ccccc2)c3ncc(Oc4cc(ccc4)C)cc3
0.278571	O=C(Nc1cc(c(OC)cc1)c2ccccc2)c3ncc(Oc4cc(ccc4)C)cc3
0.278571	O=C(Nc1cc(c(OC)cc1)c2ccccc2)c3ncc(Oc4cc(ccc4)C)cc3
0.278571	O=C(Nc1cc(c(OC)cc1)c2ccccc2)c3ncc(Oc4cc(ccc4)C)cc3
0.278571	O=C(Nc1cc(c(OC)cc1)c2ccccc2)c3ncc(Oc4cc(ccc4)C)cc3
0.278571	O=C(Nc1cc(c(OC)cc1)c2ccccc2)c3ncc(Oc4cc(ccc4)C)cc3
0.278571	O=C(Nc1cc(c(OC)cc1)c2ccccc2)c3ncc(Oc4cc(ccc4)C)cc3
0.278351	Clc1c(S(=O)(=O)Nc2ccc(F)cc2)cc(cc1)C(=O)Nc3c(ccc(c3)CN(C)C)C
0.278351	Clc1c(S(=O)(=O)Nc2ccc(F)cc2)cc(cc1)C(=O)Nc3c(ccc(c3)CN(C)C)C
0.278351	Clc1c(S(=O)(=O)Nc2ccc(F)cc2)cc(cc1)C(=O)Nc3c(ccc(c3)CN(C)C)C
0.278351	Clc1c(S(=O)(=O)Nc2ccc(F)cc2)cc(cc1)C(=O)Nc3c(ccc(c3)CN(C)C)C
0.278351	Clc1c(S(=O)(=O)Nc2ccc(F)cc2)cc(cc1)C(=O)Nc3c(ccc(c3)CN(C)C)C
0.278351	Clc1c(S(=O)(=O)Nc2ccc(F)cc2)cc(cc1)C(=O)Nc3c(ccc(c3)CN(C)C)C
0.278351	Clc1c(S(=O)(=O)Nc2ccc(F)cc2)cc(cc1)C(=O)Nc3c(ccc(c3)CN(C)C)C
0.278351	Clc1c(S(=O)(=O)Nc2ccc(F)cc2)cc(cc1)C(=O)Nc3c(ccc(c3)CN(C)C)C
0.278351	Clc1c(S(=O)(=O)Nc2ccc(F)cc2)cc(cc1)C(=O)Nc3c(ccc(c3)CN(C)C)C
0.278351	Clc1c(S(=O)(=O)Nc2ccc(F)cc2)cc(cc1)C(=O)Nc3c(ccc(c3)CN(C)C)C
0.278195	S(=O)(=O)(c1cc(NC(=O)c2ccc(cc2)C=3N=NSC3)c(O)cc1)C
0.278195	S(=O)(=O)(c1cc(NC(=O)c2ccc(cc2)C=3N=NSC3)c(O)cc1)C
0.277978	S(c1ccc(cc1)C(=O)Nc2c(c(c(cc2)C)C(=O)OC)C)Cc3cnccc3
0.277978	S(c1ccc(cc1)C(=O)Nc2c(c(c(cc2)C)C(=O)OC)C)Cc3cnccc3
0.277978	S(c1ccc(cc1)C(=O)Nc2c(c(c(cc2)C)C(=O)OC)C)Cc3cnccc3
0.277978	S(c1ccc(cc1)C(=O)Nc2c(c(c(cc2)C)C(=O)OC)C)Cc3cnccc3
0.277978	S(c1ccc(cc1)C(=O)Nc2c(c(c(cc2)C)C(=O)OC)C)Cc3cnccc3
0.277978	S(c1ccc(cc1)C(=O)Nc2c(c(c(cc2)C)C(=O)OC)C)Cc3cnccc3
0.277978	S(c1ccc(cc1)C(=O)Nc2c(c(c(cc2)C)C(=O)OC)C)Cc3cnccc3
0.277978	S(c1ccc(cc1)C(=O)Nc2c(c(c(cc2)C)C(=O)OC)C)Cc3cnccc3
0.277978	S(c1ccc(cc1)C(=O)Nc2c(c(c(cc2)C)C(=O)OC)C)Cc3cnccc3
0.277978	S(c1ccc(cc1)C(=O)Nc2c(c(c(cc2)C)C(=O)OC)C)Cc3cnccc3
0.277978	FC(F)(F)Oc1cnc(cc1)C(=O)Nc2cc(c(NC(=O)C=3OC=CC3)cc2)C
0.277978	FC(F)(F)Oc1cnc(cc1)C(=O)Nc2cc(c(NC(=O)C=3OC=CC3)cc2)C
0.277978	FC(F)(F)Oc1cnc(cc1)C(=O)Nc2cc(c(NC(=O)C=3OC=CC3)cc2)C
0.277978	FC(F)(F)Oc1cnc(cc1)C(=O)Nc2cc(c(NC(=O)C=3OC=CC3)cc2)C
0.277978	FC(F)(F)Oc1cnc(cc1)C(=O)Nc2cc(c(NC(=O)C=3OC=CC3)cc2)C
0.277978	FC(F)(F)Oc1cnc(cc1)C(=O)Nc2cc(c(NC(=O)C=3OC=CC3)cc2)C
0.277978	FC(F)(F)Oc1cnc(cc1)C(=O)Nc2cc(c(NC(=O)C=3OC=CC3)cc2)C
0.277978	FC(F)(F)Oc1cnc(cc1)C(=O)Nc2cc(c(NC(=O)C=3OC=CC3)cc2)C
0.277978	FC(F)(F)Oc1cnc(cc1)C(=O)Nc2cc(c(NC(=O)C=3OC=CC3)cc2)C
0.277978	FC(F)(F)Oc1cnc(cc1)C(=O)Nc2cc(c(NC(=O)C=3OC=CC3)cc2)C
0.277778	S(=O)(=O)(N1CCCC1)c2cc(ccc2)C(=O)NNC(=O)c3c(nccc3)Nc4c(cc(cc4)C)C
0.277778	Fc1c(F)ccc(c1)C(=O)NCC(=O)Nc2ncc(c3cc(ccc3)C)cc2
0.277778	Fc1c(F)ccc(c1)C(=O)NCC(=O)Nc2ncc(c3cc(ccc3)C)cc2
0.277778	Fc1c(F)ccc(c1)C(=O)NCC(=O)Nc2ncc(c3cc(ccc3)C)cc2
0.277778	Fc1c(F)ccc(c1)C(=O)NCC(=O)Nc2ncc(c3cc(ccc3)C)cc2
0.277778	Fc1c(F)ccc(c1)C(=O)NCC(=O)Nc2ncc(c3cc(ccc3)C)cc2
0.277778	Fc1c(F)ccc(c1)C(=O)NCC(=O)Nc2ncc(c3cc(ccc3)C)cc2
0.277778	Fc1c(F)ccc(c1)C(=O)NCC(=O)Nc2ncc(c3cc(ccc3)C)cc2
0.277567	S(c1c(ccc(F)c1)C(=O)Nc2c(cc(c3ccccc3)cc2)C)C
0.277567	S(c1c(ccc(F)c1)C(=O)Nc2c(cc(c3ccccc3)cc2)C)C
0.277567	S(c1c(ccc(F)c1)C(=O)Nc2c(cc(c3ccccc3)cc2)C)C
0.277567	S(c1c(ccc(F)c1)C(=O)Nc2c(cc(c3ccccc3)cc2)C)C
0.277567	S(c1c(ccc(F)c1)C(=O)Nc2c(cc(c3ccccc3)cc2)C)C
0.277567	S(c1c(ccc(F)c1)C(=O)Nc2c(cc(c3ccccc3)cc2)C)C
0.277567	S(c1c(ccc(F)c1)C(=O)Nc2c(cc(c3ccccc3)cc2)C)C
0.277567	S(c1c(ccc(F)c1)C(=O)Nc2c(cc(c3ccccc3)cc2)C)C
0.277567	S(c1c(ccc(F)c1)C(=O)Nc2c(cc(c3ccccc3)cc2)C)C
0.277567	S(c1c(ccc(F)c1)C(=O)Nc2c(cc(c3ccccc3)cc2)C)C
0.277154	O=C(Nc1c(cc(c2ccccc2)cc1)C)c3ncccc3CC
0.277154	O=C(Nc1c(cc(c2ccccc2)cc1)C)c3ncccc3CC
0.277154	O=C(Nc1c(cc(c2ccccc2)cc1)C)c3ncccc3CC
0.277154	O=C(Nc1c(cc(c2ccccc2)cc1)C)c3ncccc3CC
0.277154	O=C(Nc1c(cc(c2ccccc2)cc1)C)c3ncccc3CC
0.277154	O=C(Nc1c(cc(c2ccccc2)cc1)C)c3ncccc3CC
0.277154	O=C(Nc1c(cc(c2ccccc2)cc1)C)c3ncccc3CC
0.277154	O=C(Nc1c(cc(c2ccccc2)cc1)C)c3ncccc3CC
0.277154	O=C(Nc1c(cc(c2ccccc2)cc1)C)c3ncccc3CC
0.277154	O=C(Nc1c(cc(c2ccccc2)cc1)C)c3ncccc3CC
0.27707	S1CCN(Cc2cc(NC(=O)C3=C(N(C(=C3)CNC(=O)OC(C)(C)C)C)C)c(cc2)C)CC1
0.27707	S1CCN(Cc2cc(NC(=O)C3=C(N(C(=C3)CNC(=O)OC(C)(C)C)C)C)c(cc2)C)CC1
0.27707	S1CCN(Cc2cc(NC(=O)C3=C(N(C(=C3)CNC(=O)OC(C)(C)C)C)C)c(cc2)C)CC1
0.27707	S1CCN(Cc2cc(NC(=O)C3=C(N(C(=C3)CNC(=O)OC(C)(C)C)C)C)c(cc2)C)CC1
0.276753	O=C(Nc1c(cc(OC)cc1)C)c2cc(OC3CCN(CC3)C)c(OC)cc2
0.276753	O=C(Nc1c(cc(OC)cc1)C)c2cc(OC3CCN(CC3)C)c(OC)cc2
0.276753	O=C(Nc1c(cc(OC)cc1)C)c2cc(OC3CCN(CC3)C)c(OC)cc2
0.276753	O=C(Nc1c(cc(OC)cc1)C)c2cc(OC3CCN(CC3)C)c(OC)cc2
0.276753	O=C(Nc1c(cc(OC)cc1)C)c2cc(OC3CCN(CC3)C)c(OC)cc2
0.276753	O=C(Nc1c(cc(OC)cc1)C)c2cc(OC3CCN(CC3)C)c(OC)cc2
0.276753	O=C(Nc1c(cc(OC)cc1)C)c2cc(OC3CCN(CC3)C)c(OC)cc2
0.276753	O=C(Nc1c(cc(OC)cc1)C)c2cc(OC3CCN(CC3)C)c(OC)cc2
0.276753	O=C(Nc1c(cc(OC)cc1)C)c2cc(OC3CCN(CC3)C)c(OC)cc2
0.276753	O=C(Nc1c(cc(OC)cc1)C)c2cc(OC3CCN(CC3)C)c(OC)cc2
0.276596	S(=O)(=O)(NC(C)(C)C)c1cc(NC(=O)c2cc(ncc2)C3CC3)c(cc1)C
0.276423	O=C(Nc1cc(NC(=O)CCc2cc(ccc2)C)c(cc1)C)Nc3ccccc3
0.276364	O=C(Nc1cc2OC(Oc2cc1)(C)C)C=3OC(=CC3)CN4CCOCC4
0.276316	Ic1c(cccc1)C(=O)Nc2c(ccc(NC(=O)C(=O)N3CCN(S(=O)(=O)C4CC4)CC3)c2)C
0.276316	Ic1c(cccc1)C(=O)Nc2c(ccc(NC(=O)C(=O)N3CCN(S(=O)(=O)C4CC4)CC3)c2)C
0.276316	Ic1c(cccc1)C(=O)Nc2c(ccc(NC(=O)C(=O)N3CCN(S(=O)(=O)C4CC4)CC3)c2)C
0.276316	Ic1c(cccc1)C(=O)Nc2c(ccc(NC(=O)C(=O)N3CCN(S(=O)(=O)C4CC4)CC3)c2)C
0.276316	Ic1c(cccc1)C(=O)Nc2c(ccc(NC(=O)C(=O)N3CCN(S(=O)(=O)C4CC4)CC3)c2)C
0.276316	Ic1c(cccc1)C(=O)Nc2c(ccc(NC(=O)C(=O)N3CCN(S(=O)(=O)C4CC4)CC3)c2)C
0.276316	Ic1c(cccc1)C(=O)Nc2c(ccc(NC(=O)C(=O)N3CCN(S(=O)(=O)C4CC4)CC3)c2)C
0.276316	Ic1c(cccc1)C(=O)Nc2c(ccc(NC(=O)C(=O)N3CCN(S(=O)(=O)C4CC4)CC3)c2)C
0.276316	Ic1c(cccc1)C(=O)Nc2c(ccc(NC(=O)C(=O)N3CCN(S(=O)(=O)C4CC4)CC3)c2)C
0.276316	Ic1c(cccc1)C(=O)Nc2c(ccc(NC(=O)C(=O)N3CCN(S(=O)(=O)C4CC4)CC3)c2)C
0.276119	Clc1cc(NC(=O)c2ccc(cc2)C=3N=NSC3)c(OCC(F)(F)F)cc1
0.276119	Clc1cc(NC(=O)c2ccc(cc2)C=3N=NSC3)c(OCC(F)(F)F)cc1
0.276018	S1N=NC(c2ccc(cc2)C(=O)Nc3ccccc3)=C1
0.276018	S1N=NC(c2ccc(cc2)C(=O)Nc3ccccc3)=C1
0.276018	S1N=NC(c2ccc(cc2)C(=O)Nc3ccccc3)=C1
0.276018	S1N=NC(c2ccc(cc2)C(=O)Nc3ccccc3)=C1
0.276018	S1N=NC(c2ccc(cc2)C(=O)Nc3ccccc3)=C1
0.276018	S1N=NC(c2ccc(cc2)C(=O)Nc3ccccc3)=C1
0.276018	S1N=NC(c2ccc(cc2)C(=O)Nc3ccccc3)=C1
0.276018	S1N=NC(c2ccc(cc2)C(=O)Nc3ccccc3)=C1
0.275168	O=C(Nc1c(OC)ccc(NC(=O)c2cncc(c3cc4c(OCC4)cc3)c2)c1)Nc5c(OC)cccc5
0.275168	O=C(Nc1c(OC)ccc(NC(=O)c2cncc(c3cc4c(OCC4)cc3)c2)c1)Nc5c(OC)cccc5
0.275168	O=C(Nc1c(OC)ccc(NC(=O)c2cncc(c3cc4c(OCC4)cc3)c2)c1)Nc5c(OC)cccc5
0.275168	O=C(Nc1c(OC)ccc(NC(=O)c2cncc(c3cc4c(OCC4)cc3)c2)c1)Nc5c(OC)cccc5
0.275	Clc1c(Cl)ccc(S(=O)(=O)NCc2ccc(cc2)C(=O)Nc3c(ccc(S(=O)(=O)NC(C)(C)C)c3)C)c1
0.275	Clc1c(Cl)ccc(S(=O)(=O)NCc2ccc(cc2)C(=O)Nc3c(ccc(S(=O)(=O)NC(C)(C)C)c3)C)c1
0.275	Clc1c(Cl)ccc(S(=O)(=O)NCc2ccc(cc2)C(=O)Nc3c(ccc(S(=O)(=O)NC(C)(C)C)c3)C)c1
0.275	Clc1c(Cl)ccc(S(=O)(=O)NCc2ccc(cc2)C(=O)Nc3c(ccc(S(=O)(=O)NC(C)(C)C)c3)C)c1
0.275	Clc1c(Cl)ccc(S(=O)(=O)NCc2ccc(cc2)C(=O)Nc3c(ccc(S(=O)(=O)NC(C)(C)C)c3)C)c1
0.275	Clc1c(Cl)ccc(S(=O)(=O)NCc2ccc(cc2)C(=O)Nc3c(ccc(S(=O)(=O)NC(C)(C)C)c3)C)c1
0.275	Clc1c(Cl)ccc(S(=O)(=O)NCc2ccc(cc2)C(=O)Nc3c(ccc(S(=O)(=O)NC(C)(C)C)c3)C)c1
0.275	Clc1c(Cl)ccc(S(=O)(=O)NCc2ccc(cc2)C(=O)Nc3c(ccc(S(=O)(=O)NC(C)(C)C)c3)C)c1
0.275	Clc1c(Cl)ccc(S(=O)(=O)NCc2ccc(cc2)C(=O)Nc3c(ccc(S(=O)(=O)NC(C)(C)C)c3)C)c1
0.275	Clc1c(Cl)ccc(S(=O)(=O)NCc2ccc(cc2)C(=O)Nc3c(ccc(S(=O)(=O)NC(C)(C)C)c3)C)c1
0.275	Brc1c(Cl)cc(cc1)C(=O)Nc2cnc(cc2)C
0.275	Brc1c(Cl)cc(cc1)C(=O)Nc2cnc(cc2)C
0.275	Brc1c(Cl)cc(cc1)C(=O)Nc2cnc(cc2)C
0.275	Brc1c(Cl)cc(cc1)C(=O)Nc2cnc(cc2)C
0.275	Brc1c(Cl)cc(cc1)C(=O)Nc2cnc(cc2)C
0.275	Brc1c(Cl)cc(cc1)C(=O)Nc2cnc(cc2)C
0.275	Brc1c(Cl)cc(cc1)C(=O)Nc2cnc(cc2)C
0.275	Brc1c(Cl)cc(cc1)C(=O)Nc2cnc(cc2)C
0.275	Brc1c(Cl)cc(cc1)C(=O)Nc2cnc(cc2)C
0.275	Brc1c(Cl)cc(cc1)C(=O)Nc2cnc(cc2)C
0.274914	S1C(C(=O)Nc2cc(ccc2)C(=O)N3CCC(Nc4nc(OC)ccn4)CC3)=CC=C1
0.274914	S1C(C(=O)Nc2cc(ccc2)C(=O)N3CCC(Nc4nc(OC)ccn4)CC3)=CC=C1
0.274914	S1C(C(=O)Nc2cc(ccc2)C(=O)N3CCC(Nc4nc(OC)ccn4)CC3)=CC=C1
0.274914	S1C(C(=O)Nc2cc(ccc2)C(=O)N3CCC(Nc4nc(OC)ccn4)CC3)=CC=C1
0.274914	S1C(C(=O)Nc2cc(ccc2)C(=O)N3CCC(Nc4nc(OC)ccn4)CC3)=CC=C1
0.274914	S1C(C(=O)Nc2cc(ccc2)C(=O)N3CCC(Nc4nc(OC)ccn4)CC3)=CC=C1
0.274914	S1C(C(=O)Nc2cc(ccc2)C(=O)N3CCC(Nc4nc(OC)ccn4)CC3)=CC=C1
0.274914	S1C(C(=O)Nc2cc(ccc2)C(=O)N3CCC(Nc4nc(OC)ccn4)CC3)=CC=C1
0.274914	S1C(C(=O)Nc2cc(ccc2)C(=O)N3CCC(Nc4nc(OC)ccn4)CC3)=CC=C1
0.274914	S1C(C(=O)Nc2cc(ccc2)C(=O)N3CCC(Nc4nc(OC)ccn4)CC3)=CC=C1
0.274914	O=C(Nc1cc(ccc1)CNC(=O)c2ccc(N3N=NC(c4ncc(N)cc4)=C3)cc2)c5ccc(cc5)C
0.274914	O=C(Nc1cc(ccc1)CNC(=O)c2ccc(N3N=NC(c4ncc(N)cc4)=C3)cc2)c5ccc(cc5)C
0.274809	S1N=NC(c2ccc(cc2)C(=O)Nc3c(c(OC)cc(c3)C)C)=C1
0.274809	S1N=NC(c2ccc(cc2)C(=O)Nc3c(c(OC)cc(c3)C)C)=C1
0.274809	S1N=NC(c2ccc(cc2)C(=O)Nc3c(c(OC)cc(c3)C)C)=C1
0.274809	S1N=NC(c2ccc(cc2)C(=O)Nc3c(c(OC)cc(c3)C)C)=C1
0.274809	S1N=NC(c2ccc(cc2)C(=O)Nc3c(c(OC)cc(c3)C)C)=C1
0.274809	S1N=NC(c2ccc(cc2)C(=O)Nc3c(c(OC)cc(c3)C)C)=C1
0.274809	S1N=NC(c2ccc(cc2)C(=O)Nc3c(c(OC)cc(c3)C)C)=C1
0.274809	S1N=NC(c2ccc(cc2)C(=O)Nc3c(c(OC)cc(c3)C)C)=C1
0.274809	S1N=NC(c2ccc(cc2)C(=O)Nc3c(c(OC)cc(c3)C)C)=C1
0.274809	S1N=NC(c2ccc(cc2)C(=O)Nc3c(c(OC)cc(c3)C)C)=C1
0.274775	S1N=CC=C1c2ccc(NC(=O)c3ccc(cc3)CF)cc2
0.27459	Ic1c(cccc1)C(=O)Nc2c(ccc(N)c2)C
0.27459	Ic1c(cccc1)C(=O)Nc2c(ccc(N)c2)C
0.27459	Ic1c(cccc1)C(=O)Nc2c(ccc(N)c2)C
0.27459	Ic1c(cccc1)C(=O)Nc2c(ccc(N)c2)C
0.27459	Ic1c(cccc1)C(=O)Nc2c(ccc(N)c2)C
0.27459	Ic1c(cccc1)C(=O)Nc2c(ccc(N)c2)C
0.27459	Ic1c(cccc1)C(=O)Nc2c(ccc(N)c2)C
0.27459	Ic1c(cccc1)C(=O)Nc2c(ccc(N)c2)C
0.27459	Ic1c(cccc1)C(=O)Nc2c(ccc(N)c2)C
0.27459	Ic1c(cccc1)C(=O)Nc2c(ccc(N)c2)C
0.274436	O=C(N1CCN(CCOC)CC1)C(=O)Nc2c(ccc(c3ccc(C#N)cc3)c2)C
0.274436	O=C(N1CCN(CCOC)CC1)C(=O)Nc2c(ccc(c3ccc(C#N)cc3)c2)C
0.274436	O=C(N1CCN(CCOC)CC1)C(=O)Nc2c(ccc(c3ccc(C#N)cc3)c2)C
0.274368	FC(F)(F)Oc1cc(NC(=O)C=2N(N=C(c3cnccc3)C2)C)ccc1
0.274368	FC(F)(F)Oc1cc(NC(=O)C=2N(N=C(c3cnccc3)C2)C)ccc1
0.274368	FC(F)(F)Oc1cc(NC(=O)C=2N(N=C(c3cnccc3)C2)C)ccc1
0.274368	FC(F)(F)Oc1cc(NC(=O)C=2N(N=C(c3cnccc3)C2)C)ccc1
0.274368	FC(F)(F)Oc1cc(NC(=O)C=2N(N=C(c3cnccc3)C2)C)ccc1
0.274368	FC(F)(F)Oc1cc(NC(=O)C=2N(N=C(c3cnccc3)C2)C)ccc1
0.274368	FC(F)(F)Oc1cc(NC(=O)C=2N(N=C(c3cnccc3)C2)C)ccc1
0.274368	FC(F)(F)Oc1cc(NC(=O)C=2N(N=C(c3cnccc3)C2)C)ccc1
0.274368	FC(F)(F)Oc1cc(NC(=O)C=2N(N=C(c3cnccc3)C2)C)ccc1
0.274368	FC(F)(F)Oc1cc(NC(=O)C=2N(N=C(c3cnccc3)C2)C)ccc1
0.273973	O=C(NNc1c(ccc(c1)C)C)C(=O)Nc2cc(ccc2)C3=NC(=CC(=O)N3)CC
0.273973	O=C(NNc1c(ccc(c1)C)C)C(=O)Nc2cc(ccc2)C3=NC(=CC(=O)N3)CC
0.273973	O=C(NNc1c(ccc(c1)C)C)C(=O)Nc2cc(ccc2)C3=NC(=CC(=O)N3)CC
0.273973	O=C(NNc1c(ccc(c1)C)C)C(=O)Nc2cc(ccc2)C3=NC(=CC(=O)N3)CC
0.273973	O=C(NNc1c(ccc(c1)C)C)C(=O)Nc2cc(ccc2)C3=NC(=CC(=O)N3)CC
0.273973	O=C(NNc1c(ccc(c1)C)C)C(=O)Nc2cc(ccc2)C3=NC(=CC(=O)N3)CC
0.273973	O=C(NNc1c(ccc(c1)C)C)C(=O)Nc2cc(ccc2)C3=NC(=CC(=O)N3)CC
0.273973	O=C(NNc1c(ccc(c1)C)C)C(=O)Nc2cc(ccc2)C3=NC(=CC(=O)N3)CC
0.273973	O=C(NNc1c(ccc(c1)C)C)C(=O)Nc2cc(ccc2)C3=NC(=CC(=O)N3)CC
0.273973	O=C(NNc1c(ccc(c1)C)C)C(=O)Nc2cc(ccc2)C3=NC(=CC(=O)N3)CC
0.273723	FC(F)(F)c1c(ccc(NC(=O)c2ccc(Oc3ncc(cc3)C)cc2)c1)COC
0.273723	FC(F)(F)c1c(ccc(NC(=O)c2ccc(Oc3ncc(cc3)C)cc2)c1)COC
0.273723	FC(F)(F)c1c(ccc(NC(=O)c2ccc(Oc3ncc(cc3)C)cc2)c1)COC
0.273723	FC(F)(F)c1c(ccc(NC(=O)c2ccc(Oc3ncc(cc3)C)cc2)c1)COC
0.273723	FC(F)(F)c1c(ccc(NC(=O)c2ccc(Oc3ncc(cc3)C)cc2)c1)COC
0.273723	FC(F)(F)c1c(ccc(NC(=O)c2ccc(Oc3ncc(cc3)C)cc2)c1)COC
0.273723	FC(F)(F)c1c(ccc(NC(=O)c2ccc(Oc3ncc(cc3)C)cc2)c1)COC
0.273723	Fc1c(NCCN2CCOCC2)ccc(c1)C(=O)Nc3c(cc(cc3)C(C)C)C
0.273723	Fc1c(NCCN2CCOCC2)ccc(c1)C(=O)Nc3c(cc(cc3)C(C)C)C
0.273684	O=C1OCCN1Cc2cc(NC(=O)c3cc(OC)c(OCC)cc3)ccc2
0.273469	O=C(Nc1cncnc1)c2cc(N3C=CC=C3)c(cc2)C
0.273469	O=C(Nc1cncnc1)c2cc(N3C=CC=C3)c(cc2)C
0.273469	O=C(Nc1cncnc1)c2cc(N3C=CC=C3)c(cc2)C
0.273469	O=C(Nc1cncnc1)c2cc(N3C=CC=C3)c(cc2)C
0.273469	O=C(Nc1cncnc1)c2cc(N3C=CC=C3)c(cc2)C
0.273469	O=C(Nc1cncnc1)c2cc(N3C=CC=C3)c(cc2)C
0.273469	O=C(Nc1cncnc1)c2cc(N3C=CC=C3)c(cc2)C
0.273469	O=C(Nc1cncnc1)c2cc(N3C=CC=C3)c(cc2)C
0.273469	O=C(Nc1cncnc1)c2cc(N3C=CC=C3)c(cc2)C
0.273356	Fc1c(NC(=O)c2cc3NC(c4ccccc4)=Cc3cc2)ccc(c1)C
0.273356	Fc1c(NC(=O)c2cc3NC(c4ccccc4)=Cc3cc2)ccc(c1)C
0.273356	Fc1c(NC(=O)c2cc3NC(c4ccccc4)=Cc3cc2)ccc(c1)C
0.273356	Fc1c(NC(=O)c2cc3NC(c4ccccc4)=Cc3cc2)ccc(c1)C
0.273356	Fc1c(NC(=O)c2cc3NC(c4ccccc4)=Cc3cc2)ccc(c1)C
0.273356	Fc1c(NC(=O)c2cc3NC(c4ccccc4)=Cc3cc2)ccc(c1)C
0.273333	Clc1c(cc(S(=O)(=O)N2CCN(CC2)CC)cc1)C(=O)Nc3c(ccc(c3)CN(C)C)C
0.273063	O=C(Nc1ncc(cn1)C2CC2)c3cc(OC)c(OCc4cnccc4)cc3
0.27305	Clc1c(ccc(NC(=O)c2ccc(cc2)CN3CC(OC(C3)C)C)c1)C(=O)NCCCN(CC)CC
0.27305	Clc1c(ccc(NC(=O)c2ccc(cc2)CN3CC(OC(C3)C)C)c1)C(=O)NCCCN(CC)CC
0.27305	Clc1c(ccc(NC(=O)c2ccc(cc2)CN3CC(OC(C3)C)C)c1)C(=O)NCCCN(CC)CC
0.27305	Clc1c(ccc(NC(=O)c2ccc(cc2)CN3CC(OC(C3)C)C)c1)C(=O)NCCCN(CC)CC
0.27305	Clc1c(ccc(NC(=O)c2ccc(cc2)CN3CC(OC(C3)C)C)c1)C(=O)NCCCN(CC)CC
0.27305	Clc1c(ccc(NC(=O)c2ccc(cc2)CN3CC(OC(C3)C)C)c1)C(=O)NCCCN(CC)CC
0.27305	Clc1c(ccc(NC(=O)c2ccc(cc2)CN3CC(OC(C3)C)C)c1)C(=O)NCCCN(CC)CC
0.27305	Clc1c(ccc(NC(=O)c2ccc(cc2)CN3CC(OC(C3)C)C)c1)C(=O)NCCCN(CC)CC
0.27305	Clc1c(ccc(NC(=O)c2ccc(cc2)CN3CC(OC(C3)C)C)c1)C(=O)NCCCN(CC)CC
0.27305	Clc1c(ccc(NC(=O)c2ccc(cc2)CN3CC(OC(C3)C)C)c1)C(=O)NCCCN(CC)CC
0.272727	Fc1c(N)ccc(c1)C(=O)OCC(=O)Nc2ccc(N3CCN(Cc4ccccc4)CC3)cc2
0.272727	Fc1c(N)ccc(c1)C(=O)OCC(=O)Nc2ccc(N3CCN(Cc4ccccc4)CC3)cc2
0.272727	Fc1c(N)ccc(c1)C(=O)OCC(=O)Nc2ccc(N3CCN(Cc4ccccc4)CC3)cc2
0.272727	Fc1c(N)ccc(c1)C(=O)OCC(=O)Nc2ccc(N3CCN(Cc4ccccc4)CC3)cc2
0.272727	Fc1c(N)ccc(c1)C(=O)OCC(=O)Nc2ccc(N3CCN(Cc4ccccc4)CC3)cc2
0.272727	Fc1c(N)ccc(c1)C(=O)OCC(=O)Nc2ccc(N3CCN(Cc4ccccc4)CC3)cc2
0.272727	Fc1c(N)ccc(c1)C(=O)OCC(=O)Nc2ccc(N3CCN(Cc4ccccc4)CC3)cc2
0.272727	Fc1c(N)ccc(c1)C(=O)OCC(=O)Nc2ccc(N3CCN(Cc4ccccc4)CC3)cc2
0.272727	Fc1c(N)ccc(c1)C(=O)OCC(=O)Nc2ccc(N3CCN(Cc4ccccc4)CC3)cc2
0.272727	Fc1c(N)ccc(c1)C(=O)OCC(=O)Nc2ccc(N3CCN(Cc4ccccc4)CC3)cc2
0.272401	O=C(Nc1cc(ccc1)CN2CCC(C(=O)N)CC2)c3ccc(cc3)C4NC(=O)CC4
0.272085	FC(F)(F)c1cc(Nc2ncccc2C(=O)Nc3ccc(cc3)CC(=O)NCCO)ccc1
0.272085	FC(F)(F)c1cc(Nc2ncccc2C(=O)Nc3ccc(cc3)CC(=O)NCCO)ccc1
0.272085	FC(F)(F)c1cc(Nc2ncccc2C(=O)Nc3ccc(cc3)CC(=O)NCCO)ccc1
0.272085	FC(F)(F)c1cc(Nc2ncccc2C(=O)Nc3ccc(cc3)CC(=O)NCCO)ccc1
0.272085	FC(F)(F)c1cc(Nc2ncccc2C(=O)Nc3ccc(cc3)CC(=O)NCCO)ccc1
0.272085	FC(F)(F)c1cc(Nc2ncccc2C(=O)Nc3ccc(cc3)CC(=O)NCCO)ccc1
0.272085	FC(F)(F)c1cc(Nc2ncccc2C(=O)Nc3ccc(cc3)CC(=O)NCCO)ccc1
0.272085	FC(F)(F)c1cc(Nc2ncccc2C(=O)Nc3ccc(cc3)CC(=O)NCCO)ccc1
0.272085	FC(F)(F)c1cc(Nc2ncccc2C(=O)Nc3ccc(cc3)CC(=O)NCCO)ccc1
0.272085	FC(F)(F)c1cc(Nc2ncccc2C(=O)Nc3ccc(cc3)CC(=O)NCCO)ccc1
0.271845	Clc1c(Cl)ccc(S(=O)(=O)NC(C(=O)Nc2cc(NC(=O)c3ccncc3)c(cc2)C)C(O)C)c1
0.271845	Clc1c(Cl)ccc(S(=O)(=O)NC(C(=O)Nc2cc(NC(=O)c3ccncc3)c(cc2)C)C(O)C)c1
0.271845	Clc1c(Cl)ccc(S(=O)(=O)NC(C(=O)Nc2cc(NC(=O)c3ccncc3)c(cc2)C)C(O)C)c1
0.271255	Fc1c(ccc(c1)C(=O)NNC(=O)c2nc(ncc2)C)C
0.271255	Fc1c(ccc(c1)C(=O)NNC(=O)c2nc(ncc2)C)C
0.271255	Fc1c(ccc(c1)C(=O)NNC(=O)c2nc(ncc2)C)C
0.271255	Fc1c(ccc(c1)C(=O)NNC(=O)c2nc(ncc2)C)C
0.271255	Fc1c(ccc(c1)C(=O)NNC(=O)c2nc(ncc2)C)C
0.271255	Fc1c(ccc(c1)C(=O)NNC(=O)c2nc(ncc2)C)C
0.271255	Fc1c(ccc(c1)C(=O)NNC(=O)c2nc(ncc2)C)C
0.271255	Fc1c(ccc(c1)C(=O)NNC(=O)c2nc(ncc2)C)C
0.271255	Fc1c(ccc(c1)C(=O)NNC(=O)c2nc(ncc2)C)C
0.271255	Fc1c(ccc(c1)C(=O)NNC(=O)c2nc(ncc2)C)C
0.271186	O=C(OC(C)(C)C)Nc1cc(c(cc1)C)C(=O)Nc2c(cc(OCc3ncccc3)cc2)C
0.271028	n1cc(c2cc(N)c(cc2)C)ccc1
0.271028	n1cc(c2cc(N)c(cc2)C)ccc1
0.271028	n1cc(c2cc(N)c(cc2)C)ccc1
0.271028	n1cc(c2cc(N)c(cc2)C)ccc1
0.271028	n1cc(c2cc(N)c(cc2)C)ccc1
0.271028	n1cc(c2cc(N)c(cc2)C)ccc1
0.271028	n1cc(c2cc(N)c(cc2)C)ccc1
0.271028	n1cc(c2cc(N)c(cc2)C)ccc1
0.271028	n1cc(c2cc(N)c(cc2)C)ccc1
0.271028	n1cc(c2cc(N)c(cc2)C)ccc1
0.270833	S(=O)(=O)(NC(C)(C)C)c1cc(NC(=O)c2ccc(NS(=O)(=O)C=Cc3ccccc3)cc2)c(cc1)C
0.270677	Fc1c(ccc(c1)C(F)F)C(=O)Nc2c(ccc(c2)CN(C)C)C
0.270677	Fc1c(ccc(c1)C(F)F)C(=O)Nc2c(ccc(c2)CN(C)C)C
0.270677	Fc1c(ccc(c1)C(F)F)C(=O)Nc2c(ccc(c2)CN(C)C)C
0.270588	Brc1ccc(cc1)C2=NNC(=N2)NC(=O)c3ccc(NC=4SC=C(N4)C)cc3
0.270588	Brc1ccc(cc1)C2=NNC(=N2)NC(=O)c3ccc(NC=4SC=C(N4)C)cc3
0.270588	Brc1ccc(cc1)C2=NNC(=N2)NC(=O)c3ccc(NC=4SC=C(N4)C)cc3
0.270588	Brc1ccc(cc1)C2=NNC(=N2)NC(=O)c3ccc(NC=4SC=C(N4)C)cc3
0.270588	Brc1ccc(cc1)C2=NNC(=N2)NC(=O)c3ccc(NC=4SC=C(N4)C)cc3
0.270588	Brc1ccc(cc1)C2=NNC(=N2)NC(=O)c3ccc(NC=4SC=C(N4)C)cc3
0.270588	Brc1ccc(cc1)C2=NNC(=N2)NC(=O)c3ccc(NC=4SC=C(N4)C)cc3
0.270588	Brc1ccc(cc1)C2=NNC(=N2)NC(=O)c3ccc(NC=4SC=C(N4)C)cc3
0.270588	Brc1ccc(cc1)C2=NNC(=N2)NC(=O)c3ccc(NC=4SC=C(N4)C)cc3
0.270588	Brc1ccc(cc1)C2=NNC(=N2)NC(=O)c3ccc(NC=4SC=C(N4)C)cc3
0.270588	O=C(Nc1cc(ccc1)CNC(=O)c2cc(OCC)ncc2)c3ccc(cc3)C
0.270588	O=C(Nc1cc(ccc1)CNC(=O)c2cc(OCC)ncc2)c3ccc(cc3)C
0.27027	O=C1N(C(=O)CCN1)Cc2ccc(NC(=O)c3cnccc3)cc2
0.27027	O=C1N(C(=O)CCN1)Cc2ccc(NC(=O)c3cnccc3)cc2
0.27027	O=C1N(C(=O)CCN1)Cc2ccc(NC(=O)c3cnccc3)cc2
0.27027	O=C1N(C(=O)CCN1)Cc2ccc(NC(=O)c3cnccc3)cc2
0.27027	O=C1N(C(=O)CCN1)Cc2ccc(NC(=O)c3cnccc3)cc2
0.27027	O=C1N(C(=O)CCN1)Cc2ccc(NC(=O)c3cnccc3)cc2
0.27027	O=C1N(C(=O)CCN1)Cc2ccc(NC(=O)c3cnccc3)cc2
0.27027	O=C1N(C(=O)CCN1)Cc2ccc(NC(=O)c3cnccc3)cc2
0.27027	O=C1N(C(=O)CCN1)Cc2ccc(NC(=O)c3cnccc3)cc2
0.27027	O=C1N(C(=O)CCN1)Cc2ccc(NC(=O)c3cnccc3)cc2
0.27027	O=C(O)c1cc(NC(=O)C)c(cc1)C
0.27027	O=C(O)c1cc(NC(=O)C)c(cc1)C
0.27027	O=C(O)c1cc(NC(=O)C)c(cc1)C
0.27027	O=C(O)c1cc(NC(=O)C)c(cc1)C
0.27027	O=C(O)c1cc(NC(=O)C)c(cc1)C
0.27027	Clc1cc(NNC(=O)C(=O)Nc2cc(ccc2)C3=NC(=CC(=O)N3)CC)c(cc1)C
0.27027	Clc1cc(NNC(=O)C(=O)Nc2cc(ccc2)C3=NC(=CC(=O)N3)CC)c(cc1)C
0.27027	Clc1cc(NNC(=O)C(=O)Nc2cc(ccc2)C3=NC(=CC(=O)N3)CC)c(cc1)C
0.27027	Clc1cc(NNC(=O)C(=O)Nc2cc(ccc2)C3=NC(=CC(=O)N3)CC)c(cc1)C
0.27027	Clc1cc(NNC(=O)C(=O)Nc2cc(ccc2)C3=NC(=CC(=O)N3)CC)c(cc1)C
0.27027	Clc1cc(NNC(=O)C(=O)Nc2cc(ccc2)C3=NC(=CC(=O)N3)CC)c(cc1)C
0.27027	Clc1cc(NNC(=O)C(=O)Nc2cc(ccc2)C3=NC(=CC(=O)N3)CC)c(cc1)C
0.27027	Clc1cc(NNC(=O)C(=O)Nc2cc(ccc2)C3=NC(=CC(=O)N3)CC)c(cc1)C
0.27027	Clc1cc(NNC(=O)C(=O)Nc2cc(ccc2)C3=NC(=CC(=O)N3)CC)c(cc1)C
0.27027	Clc1cc(NNC(=O)C(=O)Nc2cc(ccc2)C3=NC(=CC(=O)N3)CC)c(cc1)C
0.269939	Clc1ccc(N2C(SCC(=O)Nc3c(cccc3)C(=O)Nc4cc(ccc4)C)=NN=C2c5cnccc5)cc1
0.269896	O=C1OCCN1Cc2cc(NC(=O)c3cnc(N(c4ccccc4)C)cc3)ccc2
0.269896	O=C1OCCN1Cc2cc(NC(=O)c3cnc(N(c4ccccc4)C)cc3)ccc2
0.269896	O=C1OCCN1Cc2cc(NC(=O)c3cnc(N(c4ccccc4)C)cc3)ccc2
0.269896	O=C1OCCN1Cc2cc(NC(=O)c3cnc(N(c4ccccc4)C)cc3)ccc2
0.269896	O=C1OCCN1Cc2cc(NC(=O)c3cnc(N(c4ccccc4)C)cc3)ccc2
0.269896	O=C1OCCN1Cc2cc(NC(=O)c3cnc(N(c4ccccc4)C)cc3)ccc2
0.269896	O=C1OCCN1Cc2cc(NC(=O)c3cnc(N(c4ccccc4)C)cc3)ccc2
0.269896	O=C1OCCN1Cc2cc(NC(=O)c3cnc(N(c4ccccc4)C)cc3)ccc2
0.269896	O=C1OCCN1Cc2cc(NC(=O)c3cnc(N(c4ccccc4)C)cc3)ccc2
0.269896	O=C1OCCN1Cc2cc(NC(=O)c3cnc(N(c4ccccc4)C)cc3)ccc2
0.269608	O=C(Nc1cnccc1)c2ccccc2
0.269504	Ic1c(NC(=O)c2c(nccc2)Nc3cc(ccc3)C(F)(F)F)ccnc1
0.269504	Ic1c(NC(=O)c2c(nccc2)Nc3cc(ccc3)C(F)(F)F)ccnc1
0.269504	Ic1c(NC(=O)c2c(nccc2)Nc3cc(ccc3)C(F)(F)F)ccnc1
0.269504	Ic1c(NC(=O)c2c(nccc2)Nc3cc(ccc3)C(F)(F)F)ccnc1
0.269504	Ic1c(NC(=O)c2c(nccc2)Nc3cc(ccc3)C(F)(F)F)ccnc1
0.269504	Ic1c(NC(=O)c2c(nccc2)Nc3cc(ccc3)C(F)(F)F)ccnc1
0.269504	Ic1c(NC(=O)c2c(nccc2)Nc3cc(ccc3)C(F)(F)F)ccnc1
0.269504	Ic1c(NC(=O)c2c(nccc2)Nc3cc(ccc3)C(F)(F)F)ccnc1
0.269504	Ic1c(NC(=O)c2c(nccc2)Nc3cc(ccc3)C(F)(F)F)ccnc1
0.269504	Ic1c(NC(=O)c2c(nccc2)Nc3cc(ccc3)C(F)(F)F)ccnc1
0.269504	FC(F)(F)c1cc(Nc2ncccc2C(=O)NCc3cc(c4ccncc4)ccc3)ccc1
0.269504	FC(F)(F)c1cc(Nc2ncccc2C(=O)NCc3cc(c4ccncc4)ccc3)ccc1
0.269504	FC(F)(F)c1cc(Nc2ncccc2C(=O)NCc3cc(c4ccncc4)ccc3)ccc1
0.269504	FC(F)(F)c1cc(Nc2ncccc2C(=O)NCc3cc(c4ccncc4)ccc3)ccc1
0.269504	FC(F)(F)c1cc(Nc2ncccc2C(=O)NCc3cc(c4ccncc4)ccc3)ccc1
0.269504	FC(F)(F)c1cc(Nc2ncccc2C(=O)NCc3cc(c4ccncc4)ccc3)ccc1
0.269504	FC(F)(F)c1cc(Nc2ncccc2C(=O)NCc3cc(c4ccncc4)ccc3)ccc1
0.269504	FC(F)(F)c1cc(Nc2ncccc2C(=O)NCc3cc(c4ccncc4)ccc3)ccc1
0.269504	FC(F)(F)c1cc(Nc2ncccc2C(=O)NCc3cc(c4ccncc4)ccc3)ccc1
0.269504	FC(F)(F)c1cc(Nc2ncccc2C(=O)NCc3cc(c4ccncc4)ccc3)ccc1
0.269481	S(c1ncccc1C(=O)Nc2c(c3ccc(N(C)C)cc3)ccnc2)c4c(ccc(c4)C)C
0.269481	S(c1ncccc1C(=O)Nc2c(c3ccc(N(C)C)cc3)ccnc2)c4c(ccc(c4)C)C
0.269481	S(c1ncccc1C(=O)Nc2c(c3ccc(N(C)C)cc3)ccnc2)c4c(ccc(c4)C)C
0.268707	Clc1cc(ccc1)C(=O)Nc2cc(c(NC(=O)C3N(CCCC3)CC)cc2)C
0.268707	Clc1cc(ccc1)C(=O)Nc2cc(c(NC(=O)C3N(CCCC3)CC)cc2)C
0.268657	O=C1N(C(=O)CCN1CC=2C(=NN(C2)Cc3ccccc3)c4ccccc4)Cc5ccc(NC(=O)c6cnccc6)cc5
0.268657	O=C1N(C(=O)CCN1CC=2C(=NN(C2)Cc3ccccc3)c4ccccc4)Cc5ccc(NC(=O)c6cnccc6)cc5
0.268657	O=C1N(C(=O)CCN1CC=2C(=NN(C2)Cc3ccccc3)c4ccccc4)Cc5ccc(NC(=O)c6cnccc6)cc5
0.268657	O=C1N(C(=O)CCN1CC=2C(=NN(C2)Cc3ccccc3)c4ccccc4)Cc5ccc(NC(=O)c6cnccc6)cc5
0.268657	O=C1N(C(=O)CCN1CC=2C(=NN(C2)Cc3ccccc3)c4ccccc4)Cc5ccc(NC(=O)c6cnccc6)cc5
0.268657	O=C1N(C(=O)CCN1CC=2C(=NN(C2)Cc3ccccc3)c4ccccc4)Cc5ccc(NC(=O)c6cnccc6)cc5
0.268657	O=C1N(C(=O)CCN1CC=2C(=NN(C2)Cc3ccccc3)c4ccccc4)Cc5ccc(NC(=O)c6cnccc6)cc5
0.268657	O=C1N(C(=O)CCN1CC=2C(=NN(C2)Cc3ccccc3)c4ccccc4)Cc5ccc(NC(=O)c6cnccc6)cc5
0.268657	O=C1N(C(=O)CCN1CC=2C(=NN(C2)Cc3ccccc3)c4ccccc4)Cc5ccc(NC(=O)c6cnccc6)cc5
0.268657	O=C1N(C(=O)CCN1CC=2C(=NN(C2)Cc3ccccc3)c4ccccc4)Cc5ccc(NC(=O)c6cnccc6)cc5
0.268657	Fc1ccc(N2N=C(C(=O)Nc3cc(ccc3)CN4CCOCC4)C=N2)cc1
0.268657	Fc1ccc(N2N=C(C(=O)Nc3cc(ccc3)CN4CCOCC4)C=N2)cc1
0.268657	Fc1ccc(N2N=C(C(=O)Nc3cc(ccc3)CN4CCOCC4)C=N2)cc1
0.268657	Fc1ccc(N2N=C(C(=O)Nc3cc(ccc3)CN4CCOCC4)C=N2)cc1
0.268657	Fc1ccc(N2N=C(C(=O)Nc3cc(ccc3)CN4CCOCC4)C=N2)cc1
0.268657	Fc1ccc(N2N=C(C(=O)Nc3cc(ccc3)CN4CCOCC4)C=N2)cc1
0.268657	Fc1ccc(N2N=C(C(=O)Nc3cc(ccc3)CN4CCOCC4)C=N2)cc1
0.268657	Fc1ccc(N2N=C(C(=O)Nc3cc(ccc3)CN4CCOCC4)C=N2)cc1
0.268657	Fc1ccc(N2N=C(C(=O)Nc3cc(ccc3)CN4CCOCC4)C=N2)cc1
0.268657	Fc1ccc(N2N=C(C(=O)Nc3cc(ccc3)CN4CCOCC4)C=N2)cc1
0.268482	Brc1c(ccc(c1)C(=O)Nc2cc3c(cc2)CCNC3)C
0.268482	Brc1c(ccc(c1)C(=O)Nc2cc3c(cc2)CCNC3)C
0.268482	Brc1c(ccc(c1)C(=O)Nc2cc3c(cc2)CCNC3)C
0.268482	Brc1c(ccc(c1)C(=O)Nc2cc3c(cc2)CCNC3)C
0.268482	Brc1c(ccc(c1)C(=O)Nc2cc3c(cc2)CCNC3)C
0.268482	Brc1c(ccc(c1)C(=O)Nc2cc3c(cc2)CCNC3)C
0.268482	Brc1c(ccc(c1)C(=O)Nc2cc3c(cc2)CCNC3)C
0.268482	Brc1c(ccc(c1)C(=O)Nc2cc3c(cc2)CCNC3)C
0.268482	Brc1c(ccc(c1)C(=O)Nc2cc3c(cc2)CCNC3)C
0.268482	Brc1c(ccc(c1)C(=O)Nc2cc3c(cc2)CCNC3)C
0.268398	N(c1ccc(cc1)C)=C(NCc2cc(ccc2)CN3CCN(CC3)C)N
0.268398	N(c1ccc(cc1)C)=C(NCc2cc(ccc2)CN3CCN(CC3)C)N
0.268398	N(c1ccc(cc1)C)=C(NCc2cc(ccc2)CN3CCN(CC3)C)N
0.268398	N(c1ccc(cc1)C)=C(NCc2cc(ccc2)CN3CCN(CC3)C)N
0.268398	N(c1ccc(cc1)C)=C(NCc2cc(ccc2)CN3CCN(CC3)C)N
0.268398	N(c1ccc(cc1)C)=C(NCc2cc(ccc2)CN3CCN(CC3)C)N
0.268398	N(c1ccc(cc1)C)=C(NCc2cc(ccc2)CN3CCN(CC3)C)N
0.268398	N(c1ccc(cc1)C)=C(NCc2cc(ccc2)CN3CCN(CC3)C)N
0.268398	N(c1ccc(cc1)C)=C(NCc2cc(ccc2)CN3CCN(CC3)C)N
0.268398	N(c1ccc(cc1)C)=C(NCc2cc(ccc2)CN3CCN(CC3)C)N
0.268293	Clc1c(cccc1)C=2SC(=CC2)CN3CCN(C(=S)Nc4cc(Cl)c(cc4)C)CC3
0.268139	S1C(=NC(c2cc(NC(=O)c3cc(OC)c(OCC4=C(ON=C4C)C)cc3)ccc2)=C1)C
0.268116	O=C(Nc1c(ccc(c1)CN(C)C)C)c2c(Oc3cc(ccc3)C)cccc2
0.267925	Fc1c(c(cc(c1)C(=O)Nc2c(ccc(N3CCCCC3)c2)C)C)C
0.267925	Fc1c(c(cc(c1)C(=O)Nc2c(ccc(N3CCCCC3)c2)C)C)C
0.267925	Fc1c(c(cc(c1)C(=O)Nc2c(ccc(N3CCCCC3)c2)C)C)C
0.267925	Fc1c(c(cc(c1)C(=O)Nc2c(ccc(N3CCCCC3)c2)C)C)C
0.267925	Fc1c(c(cc(c1)C(=O)Nc2c(ccc(N3CCCCC3)c2)C)C)C
0.267925	Fc1c(c(cc(c1)C(=O)Nc2c(ccc(N3CCCCC3)c2)C)C)C
0.267925	Fc1c(c(cc(c1)C(=O)Nc2c(ccc(N3CCCCC3)c2)C)C)C
0.267925	Fc1c(c(cc(c1)C(=O)Nc2c(ccc(N3CCCCC3)c2)C)C)C
0.267925	Fc1c(c(cc(c1)C(=O)Nc2c(ccc(N3CCCCC3)c2)C)C)C
0.267925	Fc1c(c(cc(c1)C(=O)Nc2c(ccc(N3CCCCC3)c2)C)C)C
0.267797	S(=O)(=O)(N1CCC(Nc2cc(NC(=O)c3c(O)cc(NS(=O)(=O)C)cc3)c(cc2)C)CC1)C
0.267797	S(=O)(=O)(N1CCC(Nc2cc(NC(=O)c3c(O)cc(NS(=O)(=O)C)cc3)c(cc2)C)CC1)C
0.267797	S(=O)(=O)(N1CCC(Nc2cc(NC(=O)c3c(O)cc(NS(=O)(=O)C)cc3)c(cc2)C)CC1)C
0.267797	S(=O)(=O)(N1CCC(Nc2cc(NC(=O)c3c(O)cc(NS(=O)(=O)C)cc3)c(cc2)C)CC1)C
0.267797	S(=O)(=O)(N1CCC(Nc2cc(NC(=O)c3c(O)cc(NS(=O)(=O)C)cc3)c(cc2)C)CC1)C
0.267797	S(=O)(=O)(N1CCC(Nc2cc(NC(=O)c3c(O)cc(NS(=O)(=O)C)cc3)c(cc2)C)CC1)C
0.267797	S(=O)(=O)(N1CCC(Nc2cc(NC(=O)c3c(O)cc(NS(=O)(=O)C)cc3)c(cc2)C)CC1)C
0.267797	S(=O)(=O)(N1CCC(Nc2cc(NC(=O)c3c(O)cc(NS(=O)(=O)C)cc3)c(cc2)C)CC1)C
0.267692	S1CCN(Cc2cc(NC(=O)c3c(F)cc4c(c3)CN(C(=O)OC(C)(C)C)CC4)c(cc2)C)CC1
0.267692	S1CCN(Cc2cc(NC(=O)c3c(F)cc4c(c3)CN(C(=O)OC(C)(C)C)CC4)c(cc2)C)CC1
0.267692	S1CCN(Cc2cc(NC(=O)c3c(F)cc4c(c3)CN(C(=O)OC(C)(C)C)CC4)c(cc2)C)CC1
0.267692	S1CCN(Cc2cc(NC(=O)c3c(F)cc4c(c3)CN(C(=O)OC(C)(C)C)CC4)c(cc2)C)CC1
0.267692	S1CCN(Cc2cc(NC(=O)c3c(F)cc4c(c3)CN(C(=O)OC(C)(C)C)CC4)c(cc2)C)CC1
0.267692	S1CCN(Cc2cc(NC(=O)c3c(F)cc4c(c3)CN(C(=O)OC(C)(C)C)CC4)c(cc2)C)CC1
0.267692	S1CCN(Cc2cc(NC(=O)c3c(F)cc4c(c3)CN(C(=O)OC(C)(C)C)CC4)c(cc2)C)CC1
0.267692	S1CCN(Cc2cc(NC(=O)c3c(F)cc4c(c3)CN(C(=O)OC(C)(C)C)CC4)c(cc2)C)CC1
0.267692	S1CCN(Cc2cc(NC(=O)c3c(F)cc4c(c3)CN(C(=O)OC(C)(C)C)CC4)c(cc2)C)CC1
0.267692	S1CCN(Cc2cc(NC(=O)c3c(F)cc4c(c3)CN(C(=O)OC(C)(C)C)CC4)c(cc2)C)CC1
0.267658	Ic1c(NC(=O)c2ncc(OC(F)(F)F)cc2)ccc(c3ccccc3)c1
0.267658	Ic1c(NC(=O)c2ncc(OC(F)(F)F)cc2)ccc(c3ccccc3)c1
0.267658	Ic1c(NC(=O)c2ncc(OC(F)(F)F)cc2)ccc(c3ccccc3)c1
0.267658	Ic1c(NC(=O)c2ncc(OC(F)(F)F)cc2)ccc(c3ccccc3)c1
0.267658	Ic1c(NC(=O)c2ncc(OC(F)(F)F)cc2)ccc(c3ccccc3)c1
0.267658	Ic1c(NC(=O)c2ncc(OC(F)(F)F)cc2)ccc(c3ccccc3)c1
0.267658	Ic1c(NC(=O)c2ncc(OC(F)(F)F)cc2)ccc(c3ccccc3)c1
0.267658	Ic1c(NC(=O)c2ncc(OC(F)(F)F)cc2)ccc(c3ccccc3)c1
0.267658	Ic1c(NC(=O)c2ncc(OC(F)(F)F)cc2)ccc(c3ccccc3)c1
0.267658	Ic1c(NC(=O)c2ncc(OC(F)(F)F)cc2)ccc(c3ccccc3)c1
0.267606	S1C(=NC(=C1)CC(=O)Nc2cc(c(cc2)C(=O)C)C)NC(=O)c3ccccc3
0.267606	S1C(=NC(=C1)CC(=O)Nc2cc(c(cc2)C(=O)C)C)NC(=O)c3ccccc3
0.267606	S1C(=NC(=C1)CC(=O)Nc2cc(c(cc2)C(=O)C)C)NC(=O)c3ccccc3
0.267606	S1C(=NC(=C1)CC(=O)Nc2cc(c(cc2)C(=O)C)C)NC(=O)c3ccccc3
0.267606	S1C(=NC(=C1)CC(=O)Nc2cc(c(cc2)C(=O)C)C)NC(=O)c3ccccc3
0.267606	S1C(=NC(=C1)CC(=O)Nc2cc(c(cc2)C(=O)C)C)NC(=O)c3ccccc3
0.267606	S1C(=NC(=C1)CC(=O)Nc2cc(c(cc2)C(=O)C)C)NC(=O)c3ccccc3
0.267606	S1C(=NC(=C1)CC(=O)Nc2cc(c(cc2)C(=O)C)C)NC(=O)c3ccccc3
0.267606	S1C(=NC(=C1)CC(=O)Nc2cc(c(cc2)C(=O)C)C)NC(=O)c3ccccc3
0.267606	S1C(=NC(=C1)CC(=O)Nc2cc(c(cc2)C(=O)C)C)NC(=O)c3ccccc3
0.267516	Clc1c(NC(=O)C=2OC=CC2)ccc(NC(=O)CC=3N=C(SC3)c4nccnc4)c1
0.267516	Clc1c(NC(=O)C=2OC=CC2)ccc(NC(=O)CC=3N=C(SC3)c4nccnc4)c1
0.267516	Clc1c(NC(=O)C=2OC=CC2)ccc(NC(=O)CC=3N=C(SC3)c4nccnc4)c1
0.267516	Clc1c(NC(=O)C=2OC=CC2)ccc(NC(=O)CC=3N=C(SC3)c4nccnc4)c1
0.267148	Fc1c(c(F)cc(NC(=O)c2c(nccc2)Nc3cc(ccc3)C(F)(F)F)c1)C
0.267148	Fc1c(c(F)cc(NC(=O)c2c(nccc2)Nc3cc(ccc3)C(F)(F)F)c1)C
0.267148	Fc1c(c(F)cc(NC(=O)c2c(nccc2)Nc3cc(ccc3)C(F)(F)F)c1)C
0.267148	Fc1c(c(F)cc(NC(=O)c2c(nccc2)Nc3cc(ccc3)C(F)(F)F)c1)C
0.267148	Fc1c(c(F)cc(NC(=O)c2c(nccc2)Nc3cc(ccc3)C(F)(F)F)c1)C
0.267148	Fc1c(c(F)cc(NC(=O)c2c(nccc2)Nc3cc(ccc3)C(F)(F)F)c1)C
0.267148	Fc1c(c(F)cc(NC(=O)c2c(nccc2)Nc3cc(ccc3)C(F)(F)F)c1)C
0.267148	Fc1c(c(F)cc(NC(=O)c2c(nccc2)Nc3cc(ccc3)C(F)(F)F)c1)C
0.267148	Fc1c(c(F)cc(NC(=O)c2c(nccc2)Nc3cc(ccc3)C(F)(F)F)c1)C
0.267148	Fc1c(c(F)cc(NC(=O)c2c(nccc2)Nc3cc(ccc3)C(F)(F)F)c1)C
0.266862	FC(F)(F)c1cc(NC(=O)c2cc(c(NC(=O)OCC3c4c(c5c3cccc5)cccc4)cc2)C)c(N6CCN(CC6)CC)cc1
0.266862	FC(F)(F)c1cc(NC(=O)c2cc(c(NC(=O)OCC3c4c(c5c3cccc5)cccc4)cc2)C)c(N6CCN(CC6)CC)cc1
0.266862	FC(F)(F)c1cc(NC(=O)c2cc(c(NC(=O)OCC3c4c(c5c3cccc5)cccc4)cc2)C)c(N6CCN(CC6)CC)cc1
0.266862	FC(F)(F)c1cc(NC(=O)c2cc(c(NC(=O)OCC3c4c(c5c3cccc5)cccc4)cc2)C)c(N6CCN(CC6)CC)cc1
0.266862	FC(F)(F)c1cc(NC(=O)c2cc(c(NC(=O)OCC3c4c(c5c3cccc5)cccc4)cc2)C)c(N6CCN(CC6)CC)cc1
0.266667	Brc1cc(NC(=O)OC(C)(C)C)c(cc1)C(=O)Nc2cc(ccc2)CN3C(=O)OCC3
0.266667	Brc1cc(NC(=O)OC(C)(C)C)c(cc1)C(=O)Nc2cc(ccc2)CN3C(=O)OCC3
0.266667	Brc1cc(NC(=O)OC(C)(C)C)c(cc1)C(=O)Nc2cc(ccc2)CN3C(=O)OCC3
0.266667	Brc1cc(NC(=O)OC(C)(C)C)c(cc1)C(=O)Nc2cc(ccc2)CN3C(=O)OCC3
0.266447	S(=O)(=O)(Nc1ccc(OCC)cc1)c2cc(c(cc2)C)C(=O)Nc3ncc(c4cc(ccc4)C)cc3
0.266447	S(=O)(=O)(Nc1ccc(OCC)cc1)c2cc(c(cc2)C)C(=O)Nc3ncc(c4cc(ccc4)C)cc3
0.266447	S(=O)(=O)(Nc1ccc(OCC)cc1)c2cc(c(cc2)C)C(=O)Nc3ncc(c4cc(ccc4)C)cc3
0.266447	S(=O)(=O)(Nc1ccc(OCC)cc1)c2cc(c(cc2)C)C(=O)Nc3ncc(c4cc(ccc4)C)cc3
0.266447	S(=O)(=O)(Nc1ccc(OCC)cc1)c2cc(c(cc2)C)C(=O)Nc3ncc(c4cc(ccc4)C)cc3
0.266447	S(=O)(=O)(Nc1ccc(OCC)cc1)c2cc(c(cc2)C)C(=O)Nc3ncc(c4cc(ccc4)C)cc3
0.266447	S(=O)(=O)(Nc1ccc(OCC)cc1)c2cc(c(cc2)C)C(=O)Nc3ncc(c4cc(ccc4)C)cc3
0.266447	S(=O)(=O)(Nc1ccc(OCC)cc1)c2cc(c(cc2)C)C(=O)Nc3ncc(c4cc(ccc4)C)cc3
0.266447	S(=O)(=O)(Nc1ccc(OCC)cc1)c2cc(c(cc2)C)C(=O)Nc3ncc(c4cc(ccc4)C)cc3
0.266423	O=C(N1CCOCC1)c2cc(c(NC(=O)c3ncc(nc3)C)cc2)C
0.266423	O=C(N1CCOCC1)c2cc(c(NC(=O)c3ncc(nc3)C)cc2)C
0.266423	O=C(N1CCOCC1)c2cc(c(NC(=O)c3ncc(nc3)C)cc2)C
0.266423	O=C(N1CCOCC1)c2cc(c(NC(=O)c3ncc(nc3)C)cc2)C
0.266423	O=C(N1CCOCC1)c2cc(c(NC(=O)c3ncc(nc3)C)cc2)C
0.266423	O=C(N1CCOCC1)c2cc(c(NC(=O)c3ncc(nc3)C)cc2)C
0.266423	O=C(N1CCOCC1)c2cc(c(NC(=O)c3ncc(nc3)C)cc2)C
0.266423	O=C(N1CCOCC1)c2cc(c(NC(=O)c3ncc(nc3)C)cc2)C
0.266423	O=C(N1CCOCC1)c2cc(c(NC(=O)c3ncc(nc3)C)cc2)C
0.266423	O=C(N1CCOCC1)c2cc(c(NC(=O)c3ncc(nc3)C)cc2)C
0.26616	O=C(Nc1ccc(cc1)C2=NOC(=N2)c3cc(ccc3)CN4CCCCC4)C5CC5
0.26616	O=C(Nc1ccc(cc1)C2=NOC(=N2)c3cc(ccc3)CN4CCCCC4)C5CC5
0.26616	O=C(Nc1ccc(cc1)C2=NOC(=N2)c3cc(ccc3)CN4CCCCC4)C5CC5
0.26616	O=C(Nc1ccc(cc1)C2=NOC(=N2)c3cc(ccc3)CN4CCCCC4)C5CC5
0.265957	S(=O)(=O)(NC(C)(C)C)c1cc(NC(=O)c2ccc(N3N=CC=C3)cc2)c(cc1)C
0.265957	S(=O)(=O)(NC(C)(C)C)c1cc(NC(=O)c2ccc(N3N=CC=C3)cc2)c(cc1)C
0.265781	S1C(NC(=O)C=2OC=CC2)=CC=C1C=3ON=C(N3)c4cc(ccc4)CN5CCCCC5
0.265781	S1C(NC(=O)C=2OC=CC2)=CC=C1C=3ON=C(N3)c4cc(ccc4)CN5CCCCC5
0.265781	S1C(NC(=O)C=2OC=CC2)=CC=C1C=3ON=C(N3)c4cc(ccc4)CN5CCCCC5
0.265781	S1C(NC(=O)C=2OC=CC2)=CC=C1C=3ON=C(N3)c4cc(ccc4)CN5CCCCC5
0.265781	S1C(NC(=O)C=2OC=CC2)=CC=C1C=3ON=C(N3)c4cc(ccc4)CN5CCCCC5
0.265781	S1C(NC(=O)C=2OC=CC2)=CC=C1C=3ON=C(N3)c4cc(ccc4)CN5CCCCC5
0.265781	S1C(NC(=O)C=2OC=CC2)=CC=C1C=3ON=C(N3)c4cc(ccc4)CN5CCCCC5
0.265781	S1C(NC(=O)C=2OC=CC2)=CC=C1C=3ON=C(N3)c4cc(ccc4)CN5CCCCC5
0.265625	O=C(Nc1ccccc1)c2cc(OC3CCN(CC3)C)c(OC)cc2
0.265625	O=C(Nc1ccccc1)c2cc(OC3CCN(CC3)C)c(OC)cc2
0.265625	O=C(Nc1ccccc1)c2cc(OC3CCN(CC3)C)c(OC)cc2
0.265625	O=C(Nc1ccccc1)c2cc(OC3CCN(CC3)C)c(OC)cc2
0.265625	O=C(Nc1ccccc1)c2cc(OC3CCN(CC3)C)c(OC)cc2
0.265625	O=C(Nc1ccccc1)c2cc(OC3CCN(CC3)C)c(OC)cc2
0.265625	O=C(Nc1ccccc1)c2cc(OC3CCN(CC3)C)c(OC)cc2
0.265625	O=C(Nc1ccccc1)c2cc(OC3CCN(CC3)C)c(OC)cc2
0.265625	O=C(Nc1ccccc1)c2cc(OC3CCN(CC3)C)c(OC)cc2
0.265625	O=C(Nc1ccccc1)c2cc(OC3CCN(CC3)C)c(OC)cc2
0.265625	O=C(NC1CC1)c2cc(NC(=O)C=3NN=C(c4ccc(O)cc4)C3)ccc2
0.265625	O=C(NC1CC1)c2cc(NC(=O)C=3NN=C(c4ccc(O)cc4)C3)ccc2
0.265625	O=C(NC1CC1)c2cc(NC(=O)C=3NN=C(c4ccc(O)cc4)C3)ccc2
0.265625	O=C(NC1CC1)c2cc(NC(=O)C=3NN=C(c4ccc(O)cc4)C3)ccc2
0.265625	O=C(NC1CC1)c2cc(NC(=O)C=3NN=C(c4ccc(O)cc4)C3)ccc2
0.265625	O=C(NC1CC1)c2cc(NC(=O)C=3NN=C(c4ccc(O)cc4)C3)ccc2
0.265625	O=C(NC1CC1)c2cc(NC(=O)C=3NN=C(c4ccc(O)cc4)C3)ccc2
0.265625	O=C(NC1CC1)c2cc(NC(=O)C=3NN=C(c4ccc(O)cc4)C3)ccc2
0.265625	O=C(NC1CC1)c2cc(NC(=O)C=3NN=C(c4ccc(O)cc4)C3)ccc2
0.265625	O=C(NC1CC1)c2cc(NC(=O)C=3NN=C(c4ccc(O)cc4)C3)ccc2
0.265455	FC(F)(F)c1cc(Nc2ncccc2C(=O)Nc3cc(ccc3)C(=O)NC4CC4)ccc1
[truncated: 8,001 more rows]
