# Supplementary material for: Galileo: Three-dimensional searching in large combinatorial fragment spaces on the example of pharmacophores
Source: J Comput Aided Mol Des. 2022 Nov 24;37(1):1–16. doi: 10.1007/s10822-022-00485-y (PMC10032335; doi:10.1007/s10822-022-00485-y)
Supplement: Supplementary file 4 — Supplementary file 3a [file 10822_2022_485_MOESM3_ESMa.zip › Imatinib_Galileo/15/out_4.csv]

Score	SMILES
0.67713	O=C(Nc1cc(Nc2nc(c3cnccc3)ccn2)c(cc1)C)C=CC(=O)c4ccc(cc4)C
0.67713	O=C(Nc1cc(Nc2nc(c3cnccc3)ccn2)c(cc1)C)C=CC(=O)c4ccc(cc4)C
0.67713	O=C(Nc1cc(Nc2nc(c3cnccc3)ccn2)c(cc1)C)C=CC(=O)c4ccc(cc4)C
0.67713	O=C(Nc1cc(Nc2nc(c3cnccc3)ccn2)c(cc1)C)C=CC(=O)c4ccc(cc4)C
0.67713	O=C(Nc1cc(Nc2nc(c3cnccc3)ccn2)c(cc1)C)C=CC(=O)c4ccc(cc4)C
0.6	n1c(nccc1c2cnccc2)Nc3c(ccc(N)c3)C
0.6	n1c(nccc1c2cnccc2)Nc3c(ccc(N)c3)C
0.6	n1c(nccc1c2cnccc2)Nc3c(ccc(N)c3)C
0.581882	S(C1=NN=C(N1c2ccc(cc2)CC)c3ccncc3)CC(=O)Nc4ccc(cc4)C(=O)Nc5cc(Nc6nc(c7cnccc7)ccn6)c(cc5)C
0.581882	S(C1=NN=C(N1c2ccc(cc2)CC)c3ccncc3)CC(=O)Nc4ccc(cc4)C(=O)Nc5cc(Nc6nc(c7cnccc7)ccn6)c(cc5)C
0.581882	S(C1=NN=C(N1c2ccc(cc2)CC)c3ccncc3)CC(=O)Nc4ccc(cc4)C(=O)Nc5cc(Nc6nc(c7cnccc7)ccn6)c(cc5)C
0.581882	S(C1=NN=C(N1c2ccc(cc2)CC)c3ccncc3)CC(=O)Nc4ccc(cc4)C(=O)Nc5cc(Nc6nc(c7cnccc7)ccn6)c(cc5)C
0.581882	S(C1=NN=C(N1c2ccc(cc2)CC)c3ccncc3)CC(=O)Nc4ccc(cc4)C(=O)Nc5cc(Nc6nc(c7cnccc7)ccn6)c(cc5)C
0.581882	S(C1=NN=C(N1c2ccc(cc2)CC)c3ccncc3)CC(=O)Nc4ccc(cc4)C(=O)Nc5cc(Nc6nc(c7cnccc7)ccn6)c(cc5)C
0.581882	S(C1=NN=C(N1c2ccc(cc2)CC)c3ccncc3)CC(=O)Nc4ccc(cc4)C(=O)Nc5cc(Nc6nc(c7cnccc7)ccn6)c(cc5)C
0.581882	S(C1=NN=C(N1c2ccc(cc2)CC)c3ccncc3)CC(=O)Nc4ccc(cc4)C(=O)Nc5cc(Nc6nc(c7cnccc7)ccn6)c(cc5)C
0.581882	S(C1=NN=C(N1c2ccc(cc2)CC)c3ccncc3)CC(=O)Nc4ccc(cc4)C(=O)Nc5cc(Nc6nc(c7cnccc7)ccn6)c(cc5)C
0.581882	S(C1=NN=C(N1c2ccc(cc2)CC)c3ccncc3)CC(=O)Nc4ccc(cc4)C(=O)Nc5cc(Nc6nc(c7cnccc7)ccn6)c(cc5)C
0.551181	O=C(Nc1cc(Nc2nc(c3cnccc3)ccn2)c(cc1)C)C(O)c4nc(ccc4)C
0.551181	O=C(Nc1cc(Nc2nc(c3cnccc3)ccn2)c(cc1)C)C(O)c4nc(ccc4)C
0.551181	O=C(Nc1cc(Nc2nc(c3cnccc3)ccn2)c(cc1)C)C(O)c4nc(ccc4)C
0.551181	O=C(Nc1cc(Nc2nc(c3cnccc3)ccn2)c(cc1)C)C(O)c4nc(ccc4)C
0.551181	O=C(Nc1cc(Nc2nc(c3cnccc3)ccn2)c(cc1)C)C(O)c4nc(ccc4)C
0.551181	O=C(Nc1cc(Nc2nc(c3cnccc3)ccn2)c(cc1)C)C(O)c4nc(ccc4)C
0.551181	O=C(Nc1cc(Nc2nc(c3cnccc3)ccn2)c(cc1)C)C(O)c4nc(ccc4)C
0.551181	O=C(Nc1cc(Nc2nc(c3cnccc3)ccn2)c(cc1)C)C(O)c4nc(ccc4)C
0.551181	O=C(Nc1cc(Nc2nc(c3cnccc3)ccn2)c(cc1)C)C(O)c4nc(ccc4)C
0.551181	O=C(Nc1cc(Nc2nc(c3cnccc3)ccn2)c(cc1)C)C(O)c4nc(ccc4)C
0.491228	O=C(Nc1ccc(c2nc(ncc2)C)cc1)c3cc(ccc3)CN4CCOCC4
0.491228	O=C(Nc1ccc(c2nc(ncc2)C)cc1)c3cc(ccc3)CN4CCOCC4
0.491228	O=C(Nc1ccc(c2nc(ncc2)C)cc1)c3cc(ccc3)CN4CCOCC4
0.491228	O=C(Nc1ccc(c2nc(ncc2)C)cc1)c3cc(ccc3)CN4CCOCC4
0.491228	O=C(Nc1ccc(c2nc(ncc2)C)cc1)c3cc(ccc3)CN4CCOCC4
0.491228	O=C(Nc1ccc(c2nc(ncc2)C)cc1)c3cc(ccc3)CN4CCOCC4
0.491228	O=C(Nc1ccc(c2nc(ncc2)C)cc1)c3cc(ccc3)CN4CCOCC4
0.491228	O=C(Nc1ccc(c2nc(ncc2)C)cc1)c3cc(ccc3)CN4CCOCC4
0.491228	O=C(Nc1ccc(c2nc(ncc2)C)cc1)c3cc(ccc3)CN4CCOCC4
0.491228	O=C(Nc1ccc(c2nc(ncc2)C)cc1)c3cc(ccc3)CN4CCOCC4
0.488789	O=C(Nc1ccc(c2nc(ncc2)C)cc1)c3cc(Nc4nc(ccn4)C)ccc3
0.488789	O=C(Nc1ccc(c2nc(ncc2)C)cc1)c3cc(Nc4nc(ccn4)C)ccc3
0.488789	O=C(Nc1ccc(c2nc(ncc2)C)cc1)c3cc(Nc4nc(ccn4)C)ccc3
0.488789	O=C(Nc1ccc(c2nc(ncc2)C)cc1)c3cc(Nc4nc(ccn4)C)ccc3
0.488789	O=C(Nc1ccc(c2nc(ncc2)C)cc1)c3cc(Nc4nc(ccn4)C)ccc3
0.488789	O=C(Nc1ccc(c2nc(ncc2)C)cc1)c3cc(Nc4nc(ccn4)C)ccc3
0.488789	O=C(Nc1ccc(c2nc(ncc2)C)cc1)c3cc(Nc4nc(ccn4)C)ccc3
0.488789	O=C(Nc1ccc(c2nc(ncc2)C)cc1)c3cc(Nc4nc(ccn4)C)ccc3
0.488789	O=C(Nc1ccc(c2nc(ncc2)C)cc1)c3cc(Nc4nc(ccn4)C)ccc3
0.488789	O=C(Nc1ccc(c2nc(ncc2)C)cc1)c3cc(Nc4nc(ccn4)C)ccc3
0.45768	O=C(OCc1ccccc1)NCC2=NN=C3N2CC(C(=O)Nc4cc(Nc5nc(c6cnccc6)ccn5)c(cc4)C)C3
0.45768	O=C(OCc1ccccc1)NCC2=NN=C3N2CC(C(=O)Nc4cc(Nc5nc(c6cnccc6)ccn5)c(cc4)C)C3
0.449393	FC(F)(F)c1nc(ncc1)Nc2cc(ccc2)C(=O)Nc3c(ccc(O)c3)C
0.449393	FC(F)(F)c1nc(ncc1)Nc2cc(ccc2)C(=O)Nc3c(ccc(O)c3)C
0.449393	FC(F)(F)c1nc(ncc1)Nc2cc(ccc2)C(=O)Nc3c(ccc(O)c3)C
0.449393	FC(F)(F)c1nc(ncc1)Nc2cc(ccc2)C(=O)Nc3c(ccc(O)c3)C
0.449393	FC(F)(F)c1nc(ncc1)Nc2cc(ccc2)C(=O)Nc3c(ccc(O)c3)C
0.449393	FC(F)(F)c1nc(ncc1)Nc2cc(ccc2)C(=O)Nc3c(ccc(O)c3)C
0.449393	FC(F)(F)c1nc(ncc1)Nc2cc(ccc2)C(=O)Nc3c(ccc(O)c3)C
0.449393	FC(F)(F)c1nc(ncc1)Nc2cc(ccc2)C(=O)Nc3c(ccc(O)c3)C
0.449393	FC(F)(F)c1nc(ncc1)Nc2cc(ccc2)C(=O)Nc3c(ccc(O)c3)C
0.449393	FC(F)(F)c1nc(ncc1)Nc2cc(ccc2)C(=O)Nc3c(ccc(O)c3)C
0.417969	O=C(Nc1c(ccc(c2ccncc2)c1)C)C(=O)Nc3ccc(cc3)CN4CCN(c5ncccc5)CC4
0.417969	O=C(Nc1c(ccc(c2ccncc2)c1)C)C(=O)Nc3ccc(cc3)CN4CCN(c5ncccc5)CC4
0.417969	O=C(Nc1c(ccc(c2ccncc2)c1)C)C(=O)Nc3ccc(cc3)CN4CCN(c5ncccc5)CC4
0.417969	O=C(Nc1c(ccc(c2ccncc2)c1)C)C(=O)Nc3ccc(cc3)CN4CCN(c5ncccc5)CC4
0.417969	O=C(Nc1c(ccc(c2ccncc2)c1)C)C(=O)Nc3ccc(cc3)CN4CCN(c5ncccc5)CC4
0.417969	O=C(Nc1c(ccc(c2ccncc2)c1)C)C(=O)Nc3ccc(cc3)CN4CCN(c5ncccc5)CC4
0.417969	O=C(Nc1c(ccc(c2ccncc2)c1)C)C(=O)Nc3ccc(cc3)CN4CCN(c5ncccc5)CC4
0.417969	O=C(Nc1c(ccc(c2ccncc2)c1)C)C(=O)Nc3ccc(cc3)CN4CCN(c5ncccc5)CC4
0.417969	O=C(Nc1c(ccc(c2ccncc2)c1)C)C(=O)Nc3ccc(cc3)CN4CCN(c5ncccc5)CC4
0.417969	O=C(Nc1c(ccc(c2ccncc2)c1)C)C(=O)Nc3ccc(cc3)CN4CCN(c5ncccc5)CC4
0.414847	Brc1cc(NC(=O)c2ccc(NC(=O)c3ccc(Br)cc3)cc2)c(cc1)CN4CCN(Cc5ccccc5)CC4
0.414847	Brc1cc(NC(=O)c2ccc(NC(=O)c3ccc(Br)cc3)cc2)c(cc1)CN4CCN(Cc5ccccc5)CC4
0.414847	Brc1cc(NC(=O)c2ccc(NC(=O)c3ccc(Br)cc3)cc2)c(cc1)CN4CCN(Cc5ccccc5)CC4
0.414847	Brc1cc(NC(=O)c2ccc(NC(=O)c3ccc(Br)cc3)cc2)c(cc1)CN4CCN(Cc5ccccc5)CC4
0.414847	Brc1cc(NC(=O)c2ccc(NC(=O)c3ccc(Br)cc3)cc2)c(cc1)CN4CCN(Cc5ccccc5)CC4
0.414847	Brc1cc(NC(=O)c2ccc(NC(=O)c3ccc(Br)cc3)cc2)c(cc1)CN4CCN(Cc5ccccc5)CC4
0.414847	Brc1cc(NC(=O)c2ccc(NC(=O)c3ccc(Br)cc3)cc2)c(cc1)CN4CCN(Cc5ccccc5)CC4
0.414847	Brc1cc(NC(=O)c2ccc(NC(=O)c3ccc(Br)cc3)cc2)c(cc1)CN4CCN(Cc5ccccc5)CC4
0.414847	Brc1cc(NC(=O)c2ccc(NC(=O)c3ccc(Br)cc3)cc2)c(cc1)CN4CCN(Cc5ccccc5)CC4
0.414847	Brc1cc(NC(=O)c2ccc(NC(=O)c3ccc(Br)cc3)cc2)c(cc1)CN4CCN(Cc5ccccc5)CC4
0.406699	O=C(Nc1ccc(c2nc(ncc2)C)cc1)c3ccccc3
0.406699	O=C(Nc1ccc(c2nc(ncc2)C)cc1)c3ccccc3
0.406699	O=C(Nc1ccc(c2nc(ncc2)C)cc1)c3ccccc3
0.406699	O=C(Nc1ccc(c2nc(ncc2)C)cc1)c3ccccc3
0.406699	O=C(Nc1ccc(c2nc(ncc2)C)cc1)c3ccccc3
0.406699	O=C(Nc1ccc(c2nc(ncc2)C)cc1)c3ccccc3
0.406699	O=C(Nc1ccc(c2nc(ncc2)C)cc1)c3ccccc3
0.406699	O=C(Nc1ccc(c2nc(ncc2)C)cc1)c3ccccc3
0.406699	O=C(Nc1ccc(c2nc(ncc2)C)cc1)c3ccccc3
0.406699	O=C(Nc1ccc(c2nc(ncc2)C)cc1)c3ccccc3
0.397683	Fc1c(OC)cc(c(NC(=O)c2cc(Nc3nc(ccn3)C)ccc2)c1)C
0.397683	Fc1c(OC)cc(c(NC(=O)c2cc(Nc3nc(ccn3)C)ccc2)c1)C
0.397683	Fc1c(OC)cc(c(NC(=O)c2cc(Nc3nc(ccn3)C)ccc2)c1)C
0.397683	Fc1c(OC)cc(c(NC(=O)c2cc(Nc3nc(ccn3)C)ccc2)c1)C
0.397683	Fc1c(OC)cc(c(NC(=O)c2cc(Nc3nc(ccn3)C)ccc2)c1)C
0.397683	Fc1c(OC)cc(c(NC(=O)c2cc(Nc3nc(ccn3)C)ccc2)c1)C
0.397683	Fc1c(OC)cc(c(NC(=O)c2cc(Nc3nc(ccn3)C)ccc2)c1)C
0.397683	Fc1c(OC)cc(c(NC(=O)c2cc(Nc3nc(ccn3)C)ccc2)c1)C
0.397683	Fc1c(OC)cc(c(NC(=O)c2cc(Nc3nc(ccn3)C)ccc2)c1)C
0.397683	Fc1c(OC)cc(c(NC(=O)c2cc(Nc3nc(ccn3)C)ccc2)c1)C
0.386792	O=C(Nc1cc(NC=O)c(cc1)C)c2ccccc2
0.386792	O=C(Nc1cc(NC=O)c(cc1)C)c2ccccc2
0.386792	O=C(Nc1cc(NC=O)c(cc1)C)c2ccccc2
0.386792	O=C(Nc1cc(NC=O)c(cc1)C)c2ccccc2
0.386792	O=C(Nc1cc(NC=O)c(cc1)C)c2ccccc2
0.386792	O=C(Nc1cc(NC=O)c(cc1)C)c2ccccc2
0.386792	O=C(Nc1cc(NC=O)c(cc1)C)c2ccccc2
0.386792	O=C(Nc1cc(NC=O)c(cc1)C)c2ccccc2
0.386792	O=C(Nc1cc(NC=O)c(cc1)C)c2ccccc2
0.386792	O=C(Nc1cc(NC=O)c(cc1)C)c2ccccc2
0.384314	O=C(Nc1c(ccc(c2cnc(OC)cc2)c1)C)c3nc(OC)ncc3
0.384314	O=C(Nc1c(ccc(c2cnc(OC)cc2)c1)C)c3nc(OC)ncc3
0.384314	O=C(Nc1c(ccc(c2cnc(OC)cc2)c1)C)c3nc(OC)ncc3
0.384314	O=C(Nc1c(ccc(c2cnc(OC)cc2)c1)C)c3nc(OC)ncc3
0.384314	O=C(Nc1c(ccc(c2cnc(OC)cc2)c1)C)c3nc(OC)ncc3
0.384314	O=C(Nc1c(ccc(c2cnc(OC)cc2)c1)C)c3nc(OC)ncc3
0.384314	O=C(Nc1c(ccc(c2cnc(OC)cc2)c1)C)c3nc(OC)ncc3
0.384314	O=C(Nc1c(ccc(c2cnc(OC)cc2)c1)C)c3nc(OC)ncc3
0.384314	O=C(Nc1c(ccc(c2cnc(OC)cc2)c1)C)c3nc(OC)ncc3
0.384314	O=C(Nc1c(ccc(c2cnc(OC)cc2)c1)C)c3nc(OC)ncc3
0.369919	Clc1c(cc(c2ccccc2)cc1)C(=O)Nc3ccc(c4nc(ncc4)C)cc3
0.369919	Clc1c(cc(c2ccccc2)cc1)C(=O)Nc3ccc(c4nc(ncc4)C)cc3
0.369919	Clc1c(cc(c2ccccc2)cc1)C(=O)Nc3ccc(c4nc(ncc4)C)cc3
0.369919	Clc1c(cc(c2ccccc2)cc1)C(=O)Nc3ccc(c4nc(ncc4)C)cc3
0.369919	Clc1c(cc(c2ccccc2)cc1)C(=O)Nc3ccc(c4nc(ncc4)C)cc3
0.369919	Clc1c(cc(c2ccccc2)cc1)C(=O)Nc3ccc(c4nc(ncc4)C)cc3
0.369919	Clc1c(cc(c2ccccc2)cc1)C(=O)Nc3ccc(c4nc(ncc4)C)cc3
0.369919	Clc1c(cc(c2ccccc2)cc1)C(=O)Nc3ccc(c4nc(ncc4)C)cc3
0.369919	Clc1c(cc(c2ccccc2)cc1)C(=O)Nc3ccc(c4nc(ncc4)C)cc3
0.369919	Clc1c(cc(c2ccccc2)cc1)C(=O)Nc3ccc(c4nc(ncc4)C)cc3
0.362385	O=C(Nc1ccccc1)c2cc(NC(=O)C)c(cc2)C
0.362385	O=C(Nc1ccccc1)c2cc(NC(=O)C)c(cc2)C
0.362385	O=C(Nc1ccccc1)c2cc(NC(=O)C)c(cc2)C
0.362385	O=C(Nc1ccccc1)c2cc(NC(=O)C)c(cc2)C
0.362385	O=C(Nc1ccccc1)c2cc(NC(=O)C)c(cc2)C
0.362385	O=C(Nc1ccccc1)c2cc(NC(=O)C)c(cc2)C
0.362385	O=C(Nc1ccccc1)c2cc(NC(=O)C)c(cc2)C
0.362385	O=C(Nc1ccccc1)c2cc(NC(=O)C)c(cc2)C
0.362385	O=C(Nc1ccccc1)c2cc(NC(=O)C)c(cc2)C
0.362385	O=C(Nc1ccccc1)c2cc(NC(=O)C)c(cc2)C
0.361323	S(C(C(=O)Nc1cc(Nc2nc(c3cnccc3)ccn2)c(cc1)C)C)CC=4C(C#N)=C5N(c6c(N5)cccc6)C(=O)C4
0.361323	S(C(C(=O)Nc1cc(Nc2nc(c3cnccc3)ccn2)c(cc1)C)C)CC=4C(C#N)=C5N(c6c(N5)cccc6)C(=O)C4
0.361323	S(C(C(=O)Nc1cc(Nc2nc(c3cnccc3)ccn2)c(cc1)C)C)CC=4C(C#N)=C5N(c6c(N5)cccc6)C(=O)C4
0.361323	S(C(C(=O)Nc1cc(Nc2nc(c3cnccc3)ccn2)c(cc1)C)C)CC=4C(C#N)=C5N(c6c(N5)cccc6)C(=O)C4
0.361323	S(C(C(=O)Nc1cc(Nc2nc(c3cnccc3)ccn2)c(cc1)C)C)CC=4C(C#N)=C5N(c6c(N5)cccc6)C(=O)C4
0.361323	S(C(C(=O)Nc1cc(Nc2nc(c3cnccc3)ccn2)c(cc1)C)C)CC=4C(C#N)=C5N(c6c(N5)cccc6)C(=O)C4
0.361323	S(C(C(=O)Nc1cc(Nc2nc(c3cnccc3)ccn2)c(cc1)C)C)CC=4C(C#N)=C5N(c6c(N5)cccc6)C(=O)C4
0.361323	S(C(C(=O)Nc1cc(Nc2nc(c3cnccc3)ccn2)c(cc1)C)C)CC=4C(C#N)=C5N(c6c(N5)cccc6)C(=O)C4
0.361323	S(C(C(=O)Nc1cc(Nc2nc(c3cnccc3)ccn2)c(cc1)C)C)CC=4C(C#N)=C5N(c6c(N5)cccc6)C(=O)C4
0.361323	S(C(C(=O)Nc1cc(Nc2nc(c3cnccc3)ccn2)c(cc1)C)C)CC=4C(C#N)=C5N(c6c(N5)cccc6)C(=O)C4
0.361314	Brc1cc(NC(=O)c2cc(S(=O)(=O)C)c(cc2)C)c(cc1)CN3CCN(Cc4ccccc4)CC3
0.361314	Brc1cc(NC(=O)c2cc(S(=O)(=O)C)c(cc2)C)c(cc1)CN3CCN(Cc4ccccc4)CC3
0.361314	Brc1cc(NC(=O)c2cc(S(=O)(=O)C)c(cc2)C)c(cc1)CN3CCN(Cc4ccccc4)CC3
0.361314	Brc1cc(NC(=O)c2cc(S(=O)(=O)C)c(cc2)C)c(cc1)CN3CCN(Cc4ccccc4)CC3
0.361314	Brc1cc(NC(=O)c2cc(S(=O)(=O)C)c(cc2)C)c(cc1)CN3CCN(Cc4ccccc4)CC3
0.361314	Brc1cc(NC(=O)c2cc(S(=O)(=O)C)c(cc2)C)c(cc1)CN3CCN(Cc4ccccc4)CC3
0.361314	Brc1cc(NC(=O)c2cc(S(=O)(=O)C)c(cc2)C)c(cc1)CN3CCN(Cc4ccccc4)CC3
0.361314	Brc1cc(NC(=O)c2cc(S(=O)(=O)C)c(cc2)C)c(cc1)CN3CCN(Cc4ccccc4)CC3
0.361314	Brc1cc(NC(=O)c2cc(S(=O)(=O)C)c(cc2)C)c(cc1)CN3CCN(Cc4ccccc4)CC3
0.361314	Brc1cc(NC(=O)c2cc(S(=O)(=O)C)c(cc2)C)c(cc1)CN3CCN(Cc4ccccc4)CC3
0.360996	O=C(Nc1c(ccc(c2ccncc2)c1)C)C(=O)Nc3ccc(cc3)CCN4CCCC4
0.360996	O=C(Nc1c(ccc(c2ccncc2)c1)C)C(=O)Nc3ccc(cc3)CCN4CCCC4
0.360996	O=C(Nc1c(ccc(c2ccncc2)c1)C)C(=O)Nc3ccc(cc3)CCN4CCCC4
0.360996	O=C(Nc1c(ccc(c2ccncc2)c1)C)C(=O)Nc3ccc(cc3)CCN4CCCC4
0.360996	O=C(Nc1c(ccc(c2ccncc2)c1)C)C(=O)Nc3ccc(cc3)CCN4CCCC4
0.360996	O=C(Nc1c(ccc(c2ccncc2)c1)C)C(=O)Nc3ccc(cc3)CCN4CCCC4
0.360996	O=C(Nc1c(ccc(c2ccncc2)c1)C)C(=O)Nc3ccc(cc3)CCN4CCCC4
0.360996	O=C(Nc1c(ccc(c2ccncc2)c1)C)C(=O)Nc3ccc(cc3)CCN4CCCC4
0.360996	O=C(Nc1c(ccc(c2ccncc2)c1)C)C(=O)Nc3ccc(cc3)CCN4CCCC4
0.360996	O=C(Nc1c(ccc(c2ccncc2)c1)C)C(=O)Nc3ccc(cc3)CCN4CCCC4
0.360902	Clc1cc(ccc1)CN2CCN(C(=O)c3cc(NC(=O)Cc4ccncc4)c(cc3)C)CC2
0.360902	Clc1cc(ccc1)CN2CCN(C(=O)c3cc(NC(=O)Cc4ccncc4)c(cc3)C)CC2
0.360902	Clc1cc(ccc1)CN2CCN(C(=O)c3cc(NC(=O)Cc4ccncc4)c(cc3)C)CC2
0.360902	Clc1cc(ccc1)CN2CCN(C(=O)c3cc(NC(=O)Cc4ccncc4)c(cc3)C)CC2
0.360902	Clc1cc(ccc1)CN2CCN(C(=O)c3cc(NC(=O)Cc4ccncc4)c(cc3)C)CC2
0.359184	S1CCN(CC1)CCc2ccc(NC(=O)C(=O)Nc3c(ccc(c4ccncc4)c3)C)cc2
0.354839	O=C(N(C)C)Nc1c(ccc(NC(=O)c2ccc(N3CCN(C(C)C)CC3)cc2)c1)C
0.354839	O=C(N(C)C)Nc1c(ccc(NC(=O)c2ccc(N3CCN(C(C)C)CC3)cc2)c1)C
0.354839	O=C(N(C)C)Nc1c(ccc(NC(=O)c2ccc(N3CCN(C(C)C)CC3)cc2)c1)C
0.354839	O=C(N(C)C)Nc1c(ccc(NC(=O)c2ccc(N3CCN(C(C)C)CC3)cc2)c1)C
0.354839	O=C(N(C)C)Nc1c(ccc(NC(=O)c2ccc(N3CCN(C(C)C)CC3)cc2)c1)C
0.354839	O=C(N(C)C)Nc1c(ccc(NC(=O)c2ccc(N3CCN(C(C)C)CC3)cc2)c1)C
0.354839	O=C(N(C)C)Nc1c(ccc(NC(=O)c2ccc(N3CCN(C(C)C)CC3)cc2)c1)C
0.354839	O=C(N(C)C)Nc1c(ccc(NC(=O)c2ccc(N3CCN(C(C)C)CC3)cc2)c1)C
0.354839	O=C(N(C)C)Nc1c(ccc(NC(=O)c2ccc(N3CCN(C(C)C)CC3)cc2)c1)C
0.354839	O=C(N(C)C)Nc1c(ccc(NC(=O)c2ccc(N3CCN(C(C)C)CC3)cc2)c1)C
0.354582	Brc1cc(NC(=O)c2cc(Cl)c(Cl)cc2)c(cc1)CN3CCN(Cc4ccccc4)CC3
0.354582	Brc1cc(NC(=O)c2cc(Cl)c(Cl)cc2)c(cc1)CN3CCN(Cc4ccccc4)CC3
0.354582	Brc1cc(NC(=O)c2cc(Cl)c(Cl)cc2)c(cc1)CN3CCN(Cc4ccccc4)CC3
0.347518	FC(F)(F)c1nc(ncc1)Nc2cc(ccc2)C(=O)NC=3ON=C(c4ccc(OC(F)F)cc4)C3
0.347518	FC(F)(F)c1nc(ncc1)Nc2cc(ccc2)C(=O)NC=3ON=C(c4ccc(OC(F)F)cc4)C3
0.347518	FC(F)(F)c1nc(ncc1)Nc2cc(ccc2)C(=O)NC=3ON=C(c4ccc(OC(F)F)cc4)C3
0.347518	FC(F)(F)c1nc(ncc1)Nc2cc(ccc2)C(=O)NC=3ON=C(c4ccc(OC(F)F)cc4)C3
0.347518	FC(F)(F)c1nc(ncc1)Nc2cc(ccc2)C(=O)NC=3ON=C(c4ccc(OC(F)F)cc4)C3
0.347518	FC(F)(F)c1nc(ncc1)Nc2cc(ccc2)C(=O)NC=3ON=C(c4ccc(OC(F)F)cc4)C3
0.347518	FC(F)(F)c1nc(ncc1)Nc2cc(ccc2)C(=O)NC=3ON=C(c4ccc(OC(F)F)cc4)C3
0.347518	FC(F)(F)c1nc(ncc1)Nc2cc(ccc2)C(=O)NC=3ON=C(c4ccc(OC(F)F)cc4)C3
0.347518	FC(F)(F)c1nc(ncc1)Nc2cc(ccc2)C(=O)NC=3ON=C(c4ccc(OC(F)F)cc4)C3
0.347518	FC(F)(F)c1nc(ncc1)Nc2cc(ccc2)C(=O)NC=3ON=C(c4ccc(OC(F)F)cc4)C3
0.345833	Brc1ccc(cc1)C(=O)Nc2c(ccc(c2)C=3ON=CN3)C
0.345833	Brc1ccc(cc1)C(=O)Nc2c(ccc(c2)C=3ON=CN3)C
0.345833	Brc1ccc(cc1)C(=O)Nc2c(ccc(c2)C=3ON=CN3)C
0.345833	Brc1ccc(cc1)C(=O)Nc2c(ccc(c2)C=3ON=CN3)C
0.345833	Brc1ccc(cc1)C(=O)Nc2c(ccc(c2)C=3ON=CN3)C
0.345833	Brc1ccc(cc1)C(=O)Nc2c(ccc(c2)C=3ON=CN3)C
0.345833	Brc1ccc(cc1)C(=O)Nc2c(ccc(c2)C=3ON=CN3)C
0.345833	Brc1ccc(cc1)C(=O)Nc2c(ccc(c2)C=3ON=CN3)C
0.345833	Brc1ccc(cc1)C(=O)Nc2c(ccc(c2)C=3ON=CN3)C
0.345833	Brc1ccc(cc1)C(=O)Nc2c(ccc(c2)C=3ON=CN3)C
0.344569	S1CCN(Cc2cc(NC(=O)c3c(cccc3)COC(C)(C)C)c(cc2)C)CC1
0.344569	S1CCN(Cc2cc(NC(=O)c3c(cccc3)COC(C)(C)C)c(cc2)C)CC1
0.344569	S1CCN(Cc2cc(NC(=O)c3c(cccc3)COC(C)(C)C)c(cc2)C)CC1
0.344569	S1CCN(Cc2cc(NC(=O)c3c(cccc3)COC(C)(C)C)c(cc2)C)CC1
0.344569	S1CCN(Cc2cc(NC(=O)c3c(cccc3)COC(C)(C)C)c(cc2)C)CC1
0.344569	S1CCN(Cc2cc(NC(=O)c3c(cccc3)COC(C)(C)C)c(cc2)C)CC1
0.344569	S1CCN(Cc2cc(NC(=O)c3c(cccc3)COC(C)(C)C)c(cc2)C)CC1
0.344569	S1CCN(Cc2cc(NC(=O)c3c(cccc3)COC(C)(C)C)c(cc2)C)CC1
0.344569	S1CCN(Cc2cc(NC(=O)c3c(cccc3)COC(C)(C)C)c(cc2)C)CC1
0.344569	S1CCN(Cc2cc(NC(=O)c3c(cccc3)COC(C)(C)C)c(cc2)C)CC1
0.343284	[O-][N+](=O)c1c(cc(NNC(=O)c2cc(Nc3nc(ccn3)C)ccc2)cc1)C
0.343284	[O-][N+](=O)c1c(cc(NNC(=O)c2cc(Nc3nc(ccn3)C)ccc2)cc1)C
0.343284	[O-][N+](=O)c1c(cc(NNC(=O)c2cc(Nc3nc(ccn3)C)ccc2)cc1)C
0.343284	[O-][N+](=O)c1c(cc(NNC(=O)c2cc(Nc3nc(ccn3)C)ccc2)cc1)C
0.343284	[O-][N+](=O)c1c(cc(NNC(=O)c2cc(Nc3nc(ccn3)C)ccc2)cc1)C
0.343284	[O-][N+](=O)c1c(cc(NNC(=O)c2cc(Nc3nc(ccn3)C)ccc2)cc1)C
0.343284	[O-][N+](=O)c1c(cc(NNC(=O)c2cc(Nc3nc(ccn3)C)ccc2)cc1)C
0.343284	[O-][N+](=O)c1c(cc(NNC(=O)c2cc(Nc3nc(ccn3)C)ccc2)cc1)C
0.343284	[O-][N+](=O)c1c(cc(NNC(=O)c2cc(Nc3nc(ccn3)C)ccc2)cc1)C
0.343284	[O-][N+](=O)c1c(cc(NNC(=O)c2cc(Nc3nc(ccn3)C)ccc2)cc1)C
0.343173	O=C(Nc1c(ccc(c2cnc(OC)cc2)c1)C)c3cc(OC)c(cc3)COC
0.343173	O=C(Nc1c(ccc(c2cnc(OC)cc2)c1)C)c3cc(OC)c(cc3)COC
0.343173	O=C(Nc1c(ccc(c2cnc(OC)cc2)c1)C)c3cc(OC)c(cc3)COC
0.343173	O=C(Nc1c(ccc(c2cnc(OC)cc2)c1)C)c3cc(OC)c(cc3)COC
0.343173	O=C(Nc1c(ccc(c2cnc(OC)cc2)c1)C)c3cc(OC)c(cc3)COC
0.343173	O=C(Nc1c(ccc(c2cnc(OC)cc2)c1)C)c3cc(OC)c(cc3)COC
0.343173	O=C(Nc1c(ccc(c2cnc(OC)cc2)c1)C)c3cc(OC)c(cc3)COC
0.343173	O=C(Nc1c(ccc(c2cnc(OC)cc2)c1)C)c3cc(OC)c(cc3)COC
0.343173	O=C(Nc1c(ccc(c2cnc(OC)cc2)c1)C)c3cc(OC)c(cc3)COC
0.343173	O=C(Nc1c(ccc(c2cnc(OC)cc2)c1)C)c3cc(OC)c(cc3)COC
0.342412	O=C(Nc1c(cc(Oc2ncccn2)cc1)C)c3cc(NC=4N=NNN4)ccc3
0.342412	O=C(Nc1c(cc(Oc2ncccn2)cc1)C)c3cc(NC=4N=NNN4)ccc3
0.342412	O=C(Nc1c(cc(Oc2ncccn2)cc1)C)c3cc(NC=4N=NNN4)ccc3
0.342412	O=C(Nc1c(cc(Oc2ncccn2)cc1)C)c3cc(NC=4N=NNN4)ccc3
0.342412	O=C(Nc1c(cc(Oc2ncccn2)cc1)C)c3cc(NC=4N=NNN4)ccc3
0.342412	O=C(Nc1c(cc(Oc2ncccn2)cc1)C)c3cc(NC=4N=NNN4)ccc3
0.342412	O=C(Nc1c(cc(Oc2ncccn2)cc1)C)c3cc(NC=4N=NNN4)ccc3
0.342412	O=C(Nc1c(cc(Oc2ncccn2)cc1)C)c3cc(NC=4N=NNN4)ccc3
0.342412	O=C(Nc1c(cc(Oc2ncccn2)cc1)C)c3cc(NC=4N=NNN4)ccc3
0.342412	O=C(Nc1c(cc(Oc2ncccn2)cc1)C)c3cc(NC=4N=NNN4)ccc3
0.3391	Brc1cc(NC(=O)c2cc(c(N3N=CC=C3)cc2)C)c(cc1)CN4CCN(Cc5ccccc5)CC4
0.339056	O=C(Nc1ccc(cc1)CNc2cc(c3nc(ncc3)C)ccc2)C
0.339056	O=C(Nc1ccc(cc1)CNc2cc(c3nc(ncc3)C)ccc2)C
0.339056	O=C(Nc1ccc(cc1)CNc2cc(c3nc(ncc3)C)ccc2)C
0.338583	Clc1cc(ccc1)C(=O)Nc2c(F)cc(NC(=O)c3cncc(c4cc(ccc4)C)c3)cc2
0.338583	Clc1cc(ccc1)C(=O)Nc2c(F)cc(NC(=O)c3cncc(c4cc(ccc4)C)c3)cc2
0.338583	Clc1cc(ccc1)C(=O)Nc2c(F)cc(NC(=O)c3cncc(c4cc(ccc4)C)c3)cc2
0.338583	Clc1cc(ccc1)C(=O)Nc2c(F)cc(NC(=O)c3cncc(c4cc(ccc4)C)c3)cc2
0.338583	Clc1cc(ccc1)C(=O)Nc2c(F)cc(NC(=O)c3cncc(c4cc(ccc4)C)c3)cc2
0.338583	Clc1cc(ccc1)C(=O)Nc2c(F)cc(NC(=O)c3cncc(c4cc(ccc4)C)c3)cc2
0.338583	Clc1cc(ccc1)C(=O)Nc2c(F)cc(NC(=O)c3cncc(c4cc(ccc4)C)c3)cc2
0.338583	Clc1cc(ccc1)C(=O)Nc2c(F)cc(NC(=O)c3cncc(c4cc(ccc4)C)c3)cc2
0.338583	Clc1cc(ccc1)C(=O)Nc2c(F)cc(NC(=O)c3cncc(c4cc(ccc4)C)c3)cc2
0.338583	Clc1cc(ccc1)C(=O)Nc2c(F)cc(NC(=O)c3cncc(c4cc(ccc4)C)c3)cc2
0.338521	O=C(NCC(=O)N)c1ccc(cc1)CNC(=O)C(=O)Nc2c(ccc(c3ccncc3)c2)C
0.338521	O=C(NCC(=O)N)c1ccc(cc1)CNC(=O)C(=O)Nc2c(ccc(c3ccncc3)c2)C
0.338521	O=C(NCC(=O)N)c1ccc(cc1)CNC(=O)C(=O)Nc2c(ccc(c3ccncc3)c2)C
0.338521	O=C(NCC(=O)N)c1ccc(cc1)CNC(=O)C(=O)Nc2c(ccc(c3ccncc3)c2)C
0.338521	O=C(NCC(=O)N)c1ccc(cc1)CNC(=O)C(=O)Nc2c(ccc(c3ccncc3)c2)C
0.338521	O=C(NCC(=O)N)c1ccc(cc1)CNC(=O)C(=O)Nc2c(ccc(c3ccncc3)c2)C
0.338521	O=C(NCC(=O)N)c1ccc(cc1)CNC(=O)C(=O)Nc2c(ccc(c3ccncc3)c2)C
0.338521	O=C(NCC(=O)N)c1ccc(cc1)CNC(=O)C(=O)Nc2c(ccc(c3ccncc3)c2)C
0.338521	O=C(NCC(=O)N)c1ccc(cc1)CNC(=O)C(=O)Nc2c(ccc(c3ccncc3)c2)C
0.338521	O=C(NCC(=O)N)c1ccc(cc1)CNC(=O)C(=O)Nc2c(ccc(c3ccncc3)c2)C
0.338235	S(=O)(=O)(N1CCN(c2ncc(NC(=O)c3cc(NC(=O)C)c(cc3)C)cc2)CC1)C
0.338235	S(=O)(=O)(N1CCN(c2ncc(NC(=O)c3cc(NC(=O)C)c(cc3)C)cc2)CC1)C
0.338235	S(=O)(=O)(N1CCN(c2ncc(NC(=O)c3cc(NC(=O)C)c(cc3)C)cc2)CC1)C
0.338235	S(=O)(=O)(N1CCN(c2ncc(NC(=O)c3cc(NC(=O)C)c(cc3)C)cc2)CC1)C
0.338235	S(=O)(=O)(N1CCN(c2ncc(NC(=O)c3cc(NC(=O)C)c(cc3)C)cc2)CC1)C
0.338182	O=C(N1CCN(Cc2cc(OC)c(OC)cc2)CC1)C(=O)Nc3c(ccc(c4ccncc4)c3)C
0.336245	O=C(Nc1c(ccc(c2ccncc2)c1)C)C(=O)Nc3ccc(cc3)CC
0.336245	O=C(Nc1c(ccc(c2ccncc2)c1)C)C(=O)Nc3ccc(cc3)CC
0.336245	O=C(Nc1c(ccc(c2ccncc2)c1)C)C(=O)Nc3ccc(cc3)CC
0.336245	O=C(Nc1c(ccc(c2ccncc2)c1)C)C(=O)Nc3ccc(cc3)CC
0.336245	O=C(Nc1c(ccc(c2ccncc2)c1)C)C(=O)Nc3ccc(cc3)CC
0.336245	O=C(Nc1c(ccc(c2ccncc2)c1)C)C(=O)Nc3ccc(cc3)CC
0.336245	O=C(Nc1c(ccc(c2ccncc2)c1)C)C(=O)Nc3ccc(cc3)CC
0.336245	O=C(Nc1c(ccc(c2ccncc2)c1)C)C(=O)Nc3ccc(cc3)CC
0.336245	O=C(Nc1c(ccc(c2ccncc2)c1)C)C(=O)Nc3ccc(cc3)CC
0.336245	O=C(Nc1c(ccc(c2ccncc2)c1)C)C(=O)Nc3ccc(cc3)CC
0.336066	O=C(Nc1c(ccc(NC(=O)c2ccccc2)c1)C)Nc3c(cc(Oc4cc(OC)ccc4)cc3)C
0.336066	O=C(Nc1c(ccc(NC(=O)c2ccccc2)c1)C)Nc3c(cc(Oc4cc(OC)ccc4)cc3)C
0.336066	O=C(Nc1c(ccc(NC(=O)c2ccccc2)c1)C)Nc3c(cc(Oc4cc(OC)ccc4)cc3)C
0.335689	O=C(Nc1ccc(c2nc(ncc2)C)cc1)C3=NN(c4ccccc4)C(c5cnccc5)=C3
0.335689	O=C(Nc1ccc(c2nc(ncc2)C)cc1)C3=NN(c4ccccc4)C(c5cnccc5)=C3
0.335689	O=C(Nc1ccc(c2nc(ncc2)C)cc1)C3=NN(c4ccccc4)C(c5cnccc5)=C3
0.335689	O=C(Nc1ccc(c2nc(ncc2)C)cc1)C3=NN(c4ccccc4)C(c5cnccc5)=C3
0.335689	O=C(Nc1ccc(c2nc(ncc2)C)cc1)C3=NN(c4ccccc4)C(c5cnccc5)=C3
0.335689	O=C(Nc1ccc(c2nc(ncc2)C)cc1)C3=NN(c4ccccc4)C(c5cnccc5)=C3
0.335689	O=C(Nc1ccc(c2nc(ncc2)C)cc1)C3=NN(c4ccccc4)C(c5cnccc5)=C3
0.335689	O=C(Nc1ccc(c2nc(ncc2)C)cc1)C3=NN(c4ccccc4)C(c5cnccc5)=C3
0.335689	O=C(Nc1ccc(c2nc(ncc2)C)cc1)C3=NN(c4ccccc4)C(c5cnccc5)=C3
0.335689	O=C(Nc1ccc(c2nc(ncc2)C)cc1)C3=NN(c4ccccc4)C(c5cnccc5)=C3
0.334646	O=C(OC(C)(C)C)c1cnc(cc1)C(=O)Nc2ccc(c3nc(ncc3)C)cc2
0.334483	Fc1c(NC(=O)c2cnc(cc2)CN(C(=O)OC(C)(C)C)C)ccc(c1)CN3CCN(CC3)C
0.334483	Fc1c(NC(=O)c2cnc(cc2)CN(C(=O)OC(C)(C)C)C)ccc(c1)CN3CCN(CC3)C
0.334483	Fc1c(NC(=O)c2cnc(cc2)CN(C(=O)OC(C)(C)C)C)ccc(c1)CN3CCN(CC3)C
0.334483	Fc1c(NC(=O)c2cnc(cc2)CN(C(=O)OC(C)(C)C)C)ccc(c1)CN3CCN(CC3)C
0.334483	Fc1c(NC(=O)c2cnc(cc2)CN(C(=O)OC(C)(C)C)C)ccc(c1)CN3CCN(CC3)C
0.334483	Fc1c(NC(=O)c2cnc(cc2)CN(C(=O)OC(C)(C)C)C)ccc(c1)CN3CCN(CC3)C
0.334483	Fc1c(NC(=O)c2cnc(cc2)CN(C(=O)OC(C)(C)C)C)ccc(c1)CN3CCN(CC3)C
0.334483	Fc1c(NC(=O)c2cnc(cc2)CN(C(=O)OC(C)(C)C)C)ccc(c1)CN3CCN(CC3)C
0.334483	Fc1c(NC(=O)c2cnc(cc2)CN(C(=O)OC(C)(C)C)C)ccc(c1)CN3CCN(CC3)C
0.334483	Fc1c(NC(=O)c2cnc(cc2)CN(C(=O)OC(C)(C)C)C)ccc(c1)CN3CCN(CC3)C
0.334483	S1C(=NC(c2ccc(cc2)CCC)=C1C)NC(=O)c3cc(NC(=O)Cc4ccncc4)c(cc3)C
0.334483	S1C(=NC(c2ccc(cc2)CCC)=C1C)NC(=O)c3cc(NC(=O)Cc4ccncc4)c(cc3)C
0.334483	S1C(=NC(c2ccc(cc2)CCC)=C1C)NC(=O)c3cc(NC(=O)Cc4ccncc4)c(cc3)C
0.334483	S1C(=NC(c2ccc(cc2)CCC)=C1C)NC(=O)c3cc(NC(=O)Cc4ccncc4)c(cc3)C
0.334483	S1C(=NC(c2ccc(cc2)CCC)=C1C)NC(=O)c3cc(NC(=O)Cc4ccncc4)c(cc3)C
0.334483	S1C(=NC(c2ccc(cc2)CCC)=C1C)NC(=O)c3cc(NC(=O)Cc4ccncc4)c(cc3)C
0.334483	S1C(=NC(c2ccc(cc2)CCC)=C1C)NC(=O)c3cc(NC(=O)Cc4ccncc4)c(cc3)C
0.334483	S1C(=NC(c2ccc(cc2)CCC)=C1C)NC(=O)c3cc(NC(=O)Cc4ccncc4)c(cc3)C
0.334483	S1C(=NC(c2ccc(cc2)CCC)=C1C)NC(=O)c3cc(NC(=O)Cc4ccncc4)c(cc3)C
0.334483	S1C(=NC(c2ccc(cc2)CCC)=C1C)NC(=O)c3cc(NC(=O)Cc4ccncc4)c(cc3)C
0.332075	Brc1ccc(cc1)C(=O)Nc2c(ccc(c2)C=3ON=C(N3)C4(N)CC4)C
0.332075	Brc1ccc(cc1)C(=O)Nc2c(ccc(c2)C=3ON=C(N3)C4(N)CC4)C
0.332075	Brc1ccc(cc1)C(=O)Nc2c(ccc(c2)C=3ON=C(N3)C4(N)CC4)C
0.332075	Brc1ccc(cc1)C(=O)Nc2c(ccc(c2)C=3ON=C(N3)C4(N)CC4)C
0.332075	Brc1ccc(cc1)C(=O)Nc2c(ccc(c2)C=3ON=C(N3)C4(N)CC4)C
0.332075	Brc1ccc(cc1)C(=O)Nc2c(ccc(c2)C=3ON=C(N3)C4(N)CC4)C
0.332075	Brc1ccc(cc1)C(=O)Nc2c(ccc(c2)C=3ON=C(N3)C4(N)CC4)C
0.332075	Brc1ccc(cc1)C(=O)Nc2c(ccc(c2)C=3ON=C(N3)C4(N)CC4)C
0.332075	Brc1ccc(cc1)C(=O)Nc2c(ccc(c2)C=3ON=C(N3)C4(N)CC4)C
0.332075	Brc1ccc(cc1)C(=O)Nc2c(ccc(c2)C=3ON=C(N3)C4(N)CC4)C
0.332061	O=C(Nc1cc2OCCN(c2cc1)C)c3ccc(cc3)CN4CCOCC4
0.332061	O=C(Nc1cc2OCCN(c2cc1)C)c3ccc(cc3)CN4CCOCC4
0.332061	O=C(Nc1cc2OCCN(c2cc1)C)c3ccc(cc3)CN4CCOCC4
0.332061	O=C(Nc1cc2OCCN(c2cc1)C)c3ccc(cc3)CN4CCOCC4
0.332061	O=C(Nc1cc2OCCN(c2cc1)C)c3ccc(cc3)CN4CCOCC4
0.332061	O=C(Nc1cc2OCCN(c2cc1)C)c3ccc(cc3)CN4CCOCC4
0.332061	O=C(Nc1cc2OCCN(c2cc1)C)c3ccc(cc3)CN4CCOCC4
0.332061	O=C(Nc1cc2OCCN(c2cc1)C)c3ccc(cc3)CN4CCOCC4
0.332061	O=C(Nc1cc2OCCN(c2cc1)C)c3ccc(cc3)CN4CCOCC4
0.330508	O=C(Nc1ccc(c2nc(ncc2)C)cc1)c3nc(OC)ncc3
0.330508	O=C(Nc1ccc(c2nc(ncc2)C)cc1)c3nc(OC)ncc3
0.330508	O=C(Nc1ccc(c2nc(ncc2)C)cc1)c3nc(OC)ncc3
0.330508	O=C(Nc1ccc(c2nc(ncc2)C)cc1)c3nc(OC)ncc3
0.330508	O=C(Nc1ccc(c2nc(ncc2)C)cc1)c3nc(OC)ncc3
0.330508	O=C(Nc1ccc(c2nc(ncc2)C)cc1)c3nc(OC)ncc3
0.330508	O=C(Nc1ccc(c2nc(ncc2)C)cc1)c3nc(OC)ncc3
0.330508	O=C(Nc1ccc(c2nc(ncc2)C)cc1)c3nc(OC)ncc3
0.330508	O=C(Nc1ccc(c2nc(ncc2)C)cc1)c3nc(OC)ncc3
0.330508	O=C(Nc1ccc(c2nc(ncc2)C)cc1)c3nc(OC)ncc3
0.329502	O=C(OC(C(=O)Nc1c(ccc(c1)C)C)C)c2ccc(cc2)CN3CCOCC3
0.329502	O=C(OC(C(=O)Nc1c(ccc(c1)C)C)C)c2ccc(cc2)CN3CCOCC3
0.329502	O=C(OC(C(=O)Nc1c(ccc(c1)C)C)C)c2ccc(cc2)CN3CCOCC3
0.329502	O=C(OC(C(=O)Nc1c(ccc(c1)C)C)C)c2ccc(cc2)CN3CCOCC3
0.329502	O=C(OC(C(=O)Nc1c(ccc(c1)C)C)C)c2ccc(cc2)CN3CCOCC3
0.329502	O=C(OC(C(=O)Nc1c(ccc(c1)C)C)C)c2ccc(cc2)CN3CCOCC3
0.329502	O=C(OC(C(=O)Nc1c(ccc(c1)C)C)C)c2ccc(cc2)CN3CCOCC3
0.329502	O=C(OC(C(=O)Nc1c(ccc(c1)C)C)C)c2ccc(cc2)CN3CCOCC3
0.329502	O=C(OC(C(=O)Nc1c(ccc(c1)C)C)C)c2ccc(cc2)CN3CCOCC3
0.329502	O=C(OC(C(=O)Nc1c(ccc(c1)C)C)C)c2ccc(cc2)CN3CCOCC3
0.328467	Brc1ccc(cc1)C(=O)Nc2c(ccc(c2)C=3ON=C(N3)C(N)c4ccccc4)C
0.328467	Brc1ccc(cc1)C(=O)Nc2c(ccc(c2)C=3ON=C(N3)C(N)c4ccccc4)C
0.328467	Brc1ccc(cc1)C(=O)Nc2c(ccc(c2)C=3ON=C(N3)C(N)c4ccccc4)C
0.328467	Brc1ccc(cc1)C(=O)Nc2c(ccc(c2)C=3ON=C(N3)C(N)c4ccccc4)C
0.328467	Brc1ccc(cc1)C(=O)Nc2c(ccc(c2)C=3ON=C(N3)C(N)c4ccccc4)C
0.328467	Brc1ccc(cc1)C(=O)Nc2c(ccc(c2)C=3ON=C(N3)C(N)c4ccccc4)C
0.328467	Brc1ccc(cc1)C(=O)Nc2c(ccc(c2)C=3ON=C(N3)C(N)c4ccccc4)C
0.328467	Brc1ccc(cc1)C(=O)Nc2c(ccc(c2)C=3ON=C(N3)C(N)c4ccccc4)C
0.328467	Brc1ccc(cc1)C(=O)Nc2c(ccc(c2)C=3ON=C(N3)C(N)c4ccccc4)C
0.328467	Brc1ccc(cc1)C(=O)Nc2c(ccc(c2)C=3ON=C(N3)C(N)c4ccccc4)C
0.328244	Fc1c(OC)cc(c(NC(=O)c2cc(ccc2)CN3CCOCC3)c1)C
0.328244	Fc1c(OC)cc(c(NC(=O)c2cc(ccc2)CN3CCOCC3)c1)C
0.328244	Fc1c(OC)cc(c(NC(=O)c2cc(ccc2)CN3CCOCC3)c1)C
0.328244	Fc1c(OC)cc(c(NC(=O)c2cc(ccc2)CN3CCOCC3)c1)C
0.328244	Fc1c(OC)cc(c(NC(=O)c2cc(ccc2)CN3CCOCC3)c1)C
0.328244	Fc1c(OC)cc(c(NC(=O)c2cc(ccc2)CN3CCOCC3)c1)C
0.328244	Fc1c(OC)cc(c(NC(=O)c2cc(ccc2)CN3CCOCC3)c1)C
0.328244	Fc1c(OC)cc(c(NC(=O)c2cc(ccc2)CN3CCOCC3)c1)C
0.328244	Fc1c(OC)cc(c(NC(=O)c2cc(ccc2)CN3CCOCC3)c1)C
0.328244	Fc1c(OC)cc(c(NC(=O)c2cc(ccc2)CN3CCOCC3)c1)C
0.328185	S(c1ncccc1C(=O)Nc2ccc(c3nc(ncc3)C)cc2)C(C)C
0.328185	S(c1ncccc1C(=O)Nc2ccc(c3nc(ncc3)C)cc2)C(C)C
0.328185	S(c1ncccc1C(=O)Nc2ccc(c3nc(ncc3)C)cc2)C(C)C
0.328185	S(c1ncccc1C(=O)Nc2ccc(c3nc(ncc3)C)cc2)C(C)C
0.328185	S(c1ncccc1C(=O)Nc2ccc(c3nc(ncc3)C)cc2)C(C)C
0.328185	S(c1ncccc1C(=O)Nc2ccc(c3nc(ncc3)C)cc2)C(C)C
0.328185	S(c1ncccc1C(=O)Nc2ccc(c3nc(ncc3)C)cc2)C(C)C
0.328185	S(c1ncccc1C(=O)Nc2ccc(c3nc(ncc3)C)cc2)C(C)C
0.328185	S(c1ncccc1C(=O)Nc2ccc(c3nc(ncc3)C)cc2)C(C)C
0.328185	S(c1ncccc1C(=O)Nc2ccc(c3nc(ncc3)C)cc2)C(C)C
0.328	FC(F)CN(C(=O)Nc1c(ccc(NC(=O)c2ccccc2)c1)C)CC#C
0.328	FC(F)CN(C(=O)Nc1c(ccc(NC(=O)c2ccccc2)c1)C)CC#C
0.328	FC(F)CN(C(=O)Nc1c(ccc(NC(=O)c2ccccc2)c1)C)CC#C
0.328	FC(F)CN(C(=O)Nc1c(ccc(NC(=O)c2ccccc2)c1)C)CC#C
0.328	FC(F)CN(C(=O)Nc1c(ccc(NC(=O)c2ccccc2)c1)C)CC#C
0.328	FC(F)CN(C(=O)Nc1c(ccc(NC(=O)c2ccccc2)c1)C)CC#C
0.328	FC(F)CN(C(=O)Nc1c(ccc(NC(=O)c2ccccc2)c1)C)CC#C
0.328	FC(F)CN(C(=O)Nc1c(ccc(NC(=O)c2ccccc2)c1)C)CC#C
0.328	FC(F)CN(C(=O)Nc1c(ccc(NC(=O)c2ccccc2)c1)C)CC#C
0.328	FC(F)CN(C(=O)Nc1c(ccc(NC(=O)c2ccccc2)c1)C)CC#C
0.326613	O=C(Nc1cc(c(cc1)CN(C)C)C)c2cc(NC=3N=NNN3)ccc2
0.326613	O=C(Nc1cc(c(cc1)CN(C)C)C)c2cc(NC=3N=NNN3)ccc2
0.326613	O=C(Nc1cc(c(cc1)CN(C)C)C)c2cc(NC=3N=NNN3)ccc2
0.325175	Brc1cc(c2nc(c(cc2)C(=O)Nc3cc(F)c(NC(=O)c4cc(Cl)ccc4)cc3)C)ccc1
0.325175	Brc1cc(c2nc(c(cc2)C(=O)Nc3cc(F)c(NC(=O)c4cc(Cl)ccc4)cc3)C)ccc1
0.325175	Brc1cc(c2nc(c(cc2)C(=O)Nc3cc(F)c(NC(=O)c4cc(Cl)ccc4)cc3)C)ccc1
0.325175	Brc1cc(c2nc(c(cc2)C(=O)Nc3cc(F)c(NC(=O)c4cc(Cl)ccc4)cc3)C)ccc1
0.325175	Brc1cc(c2nc(c(cc2)C(=O)Nc3cc(F)c(NC(=O)c4cc(Cl)ccc4)cc3)C)ccc1
0.325175	Brc1cc(c2nc(c(cc2)C(=O)Nc3cc(F)c(NC(=O)c4cc(Cl)ccc4)cc3)C)ccc1
0.325175	Brc1cc(c2nc(c(cc2)C(=O)Nc3cc(F)c(NC(=O)c4cc(Cl)ccc4)cc3)C)ccc1
0.325175	Brc1cc(c2nc(c(cc2)C(=O)Nc3cc(F)c(NC(=O)c4cc(Cl)ccc4)cc3)C)ccc1
0.325175	Brc1cc(c2nc(c(cc2)C(=O)Nc3cc(F)c(NC(=O)c4cc(Cl)ccc4)cc3)C)ccc1
0.325175	Brc1cc(c2nc(c(cc2)C(=O)Nc3cc(F)c(NC(=O)c4cc(Cl)ccc4)cc3)C)ccc1
0.322464	S(=O)(=O)(c1c(ccc(c1)C(=O)Nc2c(ccc(c3cnc(OC)cc3)c2)C)C)C
0.322464	S(=O)(=O)(c1c(ccc(c1)C(=O)Nc2c(ccc(c3cnc(OC)cc3)c2)C)C)C
0.322464	S(=O)(=O)(c1c(ccc(c1)C(=O)Nc2c(ccc(c3cnc(OC)cc3)c2)C)C)C
0.322464	S(=O)(=O)(c1c(ccc(c1)C(=O)Nc2c(ccc(c3cnc(OC)cc3)c2)C)C)C
0.321429	S1C(=NC(C(=O)Nc2cc(c(NC(=O)C=3OC=CC3)cc2)C)=C1)c4ccc(cc4)CC
0.321429	S1C(=NC(C(=O)Nc2cc(c(NC(=O)C=3OC=CC3)cc2)C)=C1)c4ccc(cc4)CC
0.321429	S1C(=NC(C(=O)Nc2cc(c(NC(=O)C=3OC=CC3)cc2)C)=C1)c4ccc(cc4)CC
0.321429	S1C(=NC(C(=O)Nc2cc(c(NC(=O)C=3OC=CC3)cc2)C)=C1)c4ccc(cc4)CC
0.321429	S1C(=NC(C(=O)Nc2cc(c(NC(=O)C=3OC=CC3)cc2)C)=C1)c4ccc(cc4)CC
0.321429	S1C(=NC(C(=O)Nc2cc(c(NC(=O)C=3OC=CC3)cc2)C)=C1)c4ccc(cc4)CC
0.321429	S1C(=NC(C(=O)Nc2cc(c(NC(=O)C=3OC=CC3)cc2)C)=C1)c4ccc(cc4)CC
0.321429	S1C(=NC(C(=O)Nc2cc(c(NC(=O)C=3OC=CC3)cc2)C)=C1)c4ccc(cc4)CC
0.321429	S1C(=NC(C(=O)Nc2cc(c(NC(=O)C=3OC=CC3)cc2)C)=C1)c4ccc(cc4)CC
0.321429	S1C(=NC(C(=O)Nc2cc(c(NC(=O)C=3OC=CC3)cc2)C)=C1)c4ccc(cc4)CC
0.321138	O=C(NNC(=O)c1ccc(OCC(C)C)cc1)c2cc(Nc3nc(ccn3)C)ccc2
0.321138	O=C(NNC(=O)c1ccc(OCC(C)C)cc1)c2cc(Nc3nc(ccn3)C)ccc2
0.321138	O=C(NNC(=O)c1ccc(OCC(C)C)cc1)c2cc(Nc3nc(ccn3)C)ccc2
0.321138	O=C(NNC(=O)c1ccc(OCC(C)C)cc1)c2cc(Nc3nc(ccn3)C)ccc2
0.321138	O=C(NNC(=O)c1ccc(OCC(C)C)cc1)c2cc(Nc3nc(ccn3)C)ccc2
0.321138	O=C(NNC(=O)c1ccc(OCC(C)C)cc1)c2cc(Nc3nc(ccn3)C)ccc2
0.321138	O=C(NNC(=O)c1ccc(OCC(C)C)cc1)c2cc(Nc3nc(ccn3)C)ccc2
0.321138	O=C(NNC(=O)c1ccc(OCC(C)C)cc1)c2cc(Nc3nc(ccn3)C)ccc2
0.321138	O=C(NNC(=O)c1ccc(OCC(C)C)cc1)c2cc(Nc3nc(ccn3)C)ccc2
0.321138	O=C(NNC(=O)c1ccc(OCC(C)C)cc1)c2cc(Nc3nc(ccn3)C)ccc2
0.321033	O=C(N(C(Cc1ccccc1)C)Cc2ccccc2)Nc3c(ccc(NC(=O)c4ccccc4)c3)C
0.321033	O=C(N(C(Cc1ccccc1)C)Cc2ccccc2)Nc3c(ccc(NC(=O)c4ccccc4)c3)C
0.321033	O=C(N(C(Cc1ccccc1)C)Cc2ccccc2)Nc3c(ccc(NC(=O)c4ccccc4)c3)C
0.320896	Clc1c(cc(c2ccccc2)cc1)C(=O)Nc3c(ccc(c4cnc(OC)cc4)c3)C
0.320896	Clc1c(cc(c2ccccc2)cc1)C(=O)Nc3c(ccc(c4cnc(OC)cc4)c3)C
0.320896	Clc1c(cc(c2ccccc2)cc1)C(=O)Nc3c(ccc(c4cnc(OC)cc4)c3)C
0.320896	Clc1c(cc(c2ccccc2)cc1)C(=O)Nc3c(ccc(c4cnc(OC)cc4)c3)C
0.320896	Clc1c(cc(c2ccccc2)cc1)C(=O)Nc3c(ccc(c4cnc(OC)cc4)c3)C
0.320896	Clc1c(cc(c2ccccc2)cc1)C(=O)Nc3c(ccc(c4cnc(OC)cc4)c3)C
0.320896	Clc1c(cc(c2ccccc2)cc1)C(=O)Nc3c(ccc(c4cnc(OC)cc4)c3)C
0.320896	Clc1c(cc(c2ccccc2)cc1)C(=O)Nc3c(ccc(c4cnc(OC)cc4)c3)C
0.320896	Clc1c(cc(c2ccccc2)cc1)C(=O)Nc3c(ccc(c4cnc(OC)cc4)c3)C
0.320896	Clc1c(cc(c2ccccc2)cc1)C(=O)Nc3c(ccc(c4cnc(OC)cc4)c3)C
0.320423	Clc1c(N2CCN(CC2)CCC)ccc(NC(=O)c3cc(ccc3)C4=NOC(=N4)C)c1
0.320423	Clc1c(N2CCN(CC2)CCC)ccc(NC(=O)c3cc(ccc3)C4=NOC(=N4)C)c1
0.320423	Clc1c(N2CCN(CC2)CCC)ccc(NC(=O)c3cc(ccc3)C4=NOC(=N4)C)c1
0.320423	Clc1c(N2CCN(CC2)CCC)ccc(NC(=O)c3cc(ccc3)C4=NOC(=N4)C)c1
0.320423	Clc1c(N2CCN(CC2)CCC)ccc(NC(=O)c3cc(ccc3)C4=NOC(=N4)C)c1
0.320423	Clc1c(N2CCN(CC2)CCC)ccc(NC(=O)c3cc(ccc3)C4=NOC(=N4)C)c1
0.320423	Clc1c(N2CCN(CC2)CCC)ccc(NC(=O)c3cc(ccc3)C4=NOC(=N4)C)c1
0.320423	Clc1c(N2CCN(CC2)CCC)ccc(NC(=O)c3cc(ccc3)C4=NOC(=N4)C)c1
0.320423	Clc1c(N2CCN(CC2)CCC)ccc(NC(=O)c3cc(ccc3)C4=NOC(=N4)C)c1
0.320423	Clc1c(N2CCN(CC2)CCC)ccc(NC(=O)c3cc(ccc3)C4=NOC(=N4)C)c1
0.318725	O=C(O)Cc1cc(ccc1)CNC(=O)c2cc(Nc3nc(ccn3)C)ccc2
0.318725	O=C(O)Cc1cc(ccc1)CNC(=O)c2cc(Nc3nc(ccn3)C)ccc2
0.318725	O=C(O)Cc1cc(ccc1)CNC(=O)c2cc(Nc3nc(ccn3)C)ccc2
0.318725	O=C(O)Cc1cc(ccc1)CNC(=O)c2cc(Nc3nc(ccn3)C)ccc2
0.318725	O=C(O)Cc1cc(ccc1)CNC(=O)c2cc(Nc3nc(ccn3)C)ccc2
0.318725	O=C(O)Cc1cc(ccc1)CNC(=O)c2cc(Nc3nc(ccn3)C)ccc2
0.318725	O=C(O)Cc1cc(ccc1)CNC(=O)c2cc(Nc3nc(ccn3)C)ccc2
0.318725	O=C(O)Cc1cc(ccc1)CNC(=O)c2cc(Nc3nc(ccn3)C)ccc2
0.318725	O=C(O)Cc1cc(ccc1)CNC(=O)c2cc(Nc3nc(ccn3)C)ccc2
0.318725	O=C(O)Cc1cc(ccc1)CNC(=O)c2cc(Nc3nc(ccn3)C)ccc2
0.317829	Clc1cc(c(NC(=O)c2cc(ccc2)C3=NOC(=N3)C)cc1)C
0.317829	Clc1cc(c(NC(=O)c2cc(ccc2)C3=NOC(=N3)C)cc1)C
0.317829	Clc1cc(c(NC(=O)c2cc(ccc2)C3=NOC(=N3)C)cc1)C
0.317829	Clc1cc(c(NC(=O)c2cc(ccc2)C3=NOC(=N3)C)cc1)C
0.317829	Clc1cc(c(NC(=O)c2cc(ccc2)C3=NOC(=N3)C)cc1)C
0.317829	Clc1cc(c(NC(=O)c2cc(ccc2)C3=NOC(=N3)C)cc1)C
0.317829	Clc1cc(c(NC(=O)c2cc(ccc2)C3=NOC(=N3)C)cc1)C
0.317829	Clc1cc(c(NC(=O)c2cc(ccc2)C3=NOC(=N3)C)cc1)C
0.317829	Clc1cc(c(NC(=O)c2cc(ccc2)C3=NOC(=N3)C)cc1)C
0.317829	Clc1cc(c(NC(=O)c2cc(ccc2)C3=NOC(=N3)C)cc1)C
0.31769	O=C1OCCN1CC(NC(=O)Nc2c(ccc(NC(=O)c3ccccc3)c2)C)C
0.31769	O=C1OCCN1CC(NC(=O)Nc2c(ccc(NC(=O)c3ccccc3)c2)C)C
0.317597	O=C(Nc1cc(ccc1)CN2CCOCC2)c3cc(nc(c3)C)C
0.317597	O=C(Nc1cc(ccc1)CN2CCOCC2)c3cc(nc(c3)C)C
0.317597	O=C(Nc1cc(ccc1)CN2CCOCC2)c3cc(nc(c3)C)C
0.317597	O=C(Nc1cc(ccc1)CN2CCOCC2)c3cc(nc(c3)C)C
0.317597	O=C(Nc1cc(ccc1)CN2CCOCC2)c3cc(nc(c3)C)C
0.317597	O=C(Nc1cc(ccc1)CN2CCOCC2)c3cc(nc(c3)C)C
0.317597	O=C(Nc1cc(ccc1)CN2CCOCC2)c3cc(nc(c3)C)C
0.317597	O=C(Nc1cc(ccc1)CN2CCOCC2)c3cc(nc(c3)C)C
0.317597	O=C(Nc1cc(ccc1)CN2CCOCC2)c3cc(nc(c3)C)C
0.317597	O=C(Nc1cc(ccc1)CN2CCOCC2)c3cc(nc(c3)C)C
0.317365	Fc1cc2N=C(N(c2cc1)C)c3cc(NC(=O)c4cc(ccc4)CN5CCOCC5)c(cc3)C
0.317365	Fc1cc2N=C(N(c2cc1)C)c3cc(NC(=O)c4cc(ccc4)CN5CCOCC5)c(cc3)C
0.317365	Fc1cc2N=C(N(c2cc1)C)c3cc(NC(=O)c4cc(ccc4)CN5CCOCC5)c(cc3)C
0.317365	Fc1cc2N=C(N(c2cc1)C)c3cc(NC(=O)c4cc(ccc4)CN5CCOCC5)c(cc3)C
0.317365	Fc1cc2N=C(N(c2cc1)C)c3cc(NC(=O)c4cc(ccc4)CN5CCOCC5)c(cc3)C
0.317365	Fc1cc2N=C(N(c2cc1)C)c3cc(NC(=O)c4cc(ccc4)CN5CCOCC5)c(cc3)C
0.317365	Fc1cc2N=C(N(c2cc1)C)c3cc(NC(=O)c4cc(ccc4)CN5CCOCC5)c(cc3)C
0.317365	Fc1cc2N=C(N(c2cc1)C)c3cc(NC(=O)c4cc(ccc4)CN5CCOCC5)c(cc3)C
0.317365	Fc1cc2N=C(N(c2cc1)C)c3cc(NC(=O)c4cc(ccc4)CN5CCOCC5)c(cc3)C
0.317365	Fc1cc2N=C(N(c2cc1)C)c3cc(NC(=O)c4cc(ccc4)CN5CCOCC5)c(cc3)C
0.315436	S(=O)(=O)(Nc1c(cccc1)C(=O)Nc2ccc(c3nc(ncc3)C)cc2)c4cc(ccc4)C(F)(F)F
0.315412	Clc1c(Cl)ccc(c1)C(=O)Nc2cc(O)c(cc2)C(=O)N3CCN(Cc4cc(Cl)ccc4)CC3
0.315412	Clc1c(Cl)ccc(c1)C(=O)Nc2cc(O)c(cc2)C(=O)N3CCN(Cc4cc(Cl)ccc4)CC3
0.315412	Clc1c(Cl)ccc(c1)C(=O)Nc2cc(O)c(cc2)C(=O)N3CCN(Cc4cc(Cl)ccc4)CC3
0.315412	Clc1c(Cl)ccc(c1)C(=O)Nc2cc(O)c(cc2)C(=O)N3CCN(Cc4cc(Cl)ccc4)CC3
0.315412	Clc1c(Cl)ccc(c1)C(=O)Nc2cc(O)c(cc2)C(=O)N3CCN(Cc4cc(Cl)ccc4)CC3
0.315175	O=C(NNC(=O)C(=O)Nc1c(ccc(c2ccncc2)c1)C)c3cc(O)c(cc3)C
0.315175	O=C(NNC(=O)C(=O)Nc1c(ccc(c2ccncc2)c1)C)c3cc(O)c(cc3)C
0.315175	O=C(NNC(=O)C(=O)Nc1c(ccc(c2ccncc2)c1)C)c3cc(O)c(cc3)C
0.313433	Fc1c(NC(=O)c2cc(NC(=O)Cc3ccncc3)c(cc2)C)ccc(OC(F)F)c1
0.313433	Fc1c(NC(=O)c2cc(NC(=O)Cc3ccncc3)c(cc2)C)ccc(OC(F)F)c1
0.313433	Fc1c(NC(=O)c2cc(NC(=O)Cc3ccncc3)c(cc2)C)ccc(OC(F)F)c1
0.313208	S(Cc1cc(ncc1)NC(=O)c2cc(c(NC(=O)OC(C)(C)C)cc2)C)C
0.313208	S(Cc1cc(ncc1)NC(=O)c2cc(c(NC(=O)OC(C)(C)C)cc2)C)C
0.313208	S(Cc1cc(ncc1)NC(=O)c2cc(c(NC(=O)OC(C)(C)C)cc2)C)C
0.313208	S(Cc1cc(ncc1)NC(=O)c2cc(c(NC(=O)OC(C)(C)C)cc2)C)C
0.313208	S(Cc1cc(ncc1)NC(=O)c2cc(c(NC(=O)OC(C)(C)C)cc2)C)C
0.313208	S(Cc1cc(ncc1)NC(=O)c2cc(c(NC(=O)OC(C)(C)C)cc2)C)C
0.313208	S(Cc1cc(ncc1)NC(=O)c2cc(c(NC(=O)OC(C)(C)C)cc2)C)C
0.313208	S(Cc1cc(ncc1)NC(=O)c2cc(c(NC(=O)OC(C)(C)C)cc2)C)C
0.313208	S(Cc1cc(ncc1)NC(=O)c2cc(c(NC(=O)OC(C)(C)C)cc2)C)C
0.313208	S(Cc1cc(ncc1)NC(=O)c2cc(c(NC(=O)OC(C)(C)C)cc2)C)C
0.312704	O=C(Nc1c(ccc(c2cnc(OC)cc2)c1)C)C3=NN(c4ccccc4)C(c5cnccc5)=C3
0.312704	O=C(Nc1c(ccc(c2cnc(OC)cc2)c1)C)C3=NN(c4ccccc4)C(c5cnccc5)=C3
0.312704	O=C(Nc1c(ccc(c2cnc(OC)cc2)c1)C)C3=NN(c4ccccc4)C(c5cnccc5)=C3
0.312704	O=C(Nc1c(ccc(c2cnc(OC)cc2)c1)C)C3=NN(c4ccccc4)C(c5cnccc5)=C3
0.312704	O=C(Nc1c(ccc(c2cnc(OC)cc2)c1)C)C3=NN(c4ccccc4)C(c5cnccc5)=C3
0.312704	O=C(Nc1c(ccc(c2cnc(OC)cc2)c1)C)C3=NN(c4ccccc4)C(c5cnccc5)=C3
0.312704	O=C(Nc1c(ccc(c2cnc(OC)cc2)c1)C)C3=NN(c4ccccc4)C(c5cnccc5)=C3
0.312704	O=C(Nc1c(ccc(c2cnc(OC)cc2)c1)C)C3=NN(c4ccccc4)C(c5cnccc5)=C3
0.312704	O=C(Nc1c(ccc(c2cnc(OC)cc2)c1)C)C3=NN(c4ccccc4)C(c5cnccc5)=C3
0.312704	O=C(Nc1c(ccc(c2cnc(OC)cc2)c1)C)C3=NN(c4ccccc4)C(c5cnccc5)=C3
0.312057	Brc1c(N(C)C)cc(nc1)NC(=O)c2cc(NC(=O)Cc3ccncc3)c(cc2)C
0.312	O=C(Nc1ccc(c2nc(ncc2)C)cc1)C3=NOC(=C3)CC
0.312	O=C(Nc1ccc(c2nc(ncc2)C)cc1)C3=NOC(=C3)CC
0.312	O=C(Nc1ccc(c2nc(ncc2)C)cc1)C3=NOC(=C3)CC
0.312	O=C(Nc1ccc(c2nc(ncc2)C)cc1)C3=NOC(=C3)CC
0.312	O=C(Nc1ccc(c2nc(ncc2)C)cc1)C3=NOC(=C3)CC
0.312	O=C(Nc1ccc(c2nc(ncc2)C)cc1)C3=NOC(=C3)CC
0.312	O=C(Nc1ccc(c2nc(ncc2)C)cc1)C3=NOC(=C3)CC
0.312	O=C(Nc1ccc(c2nc(ncc2)C)cc1)C3=NOC(=C3)CC
0.312	O=C(Nc1ccc(c2nc(ncc2)C)cc1)C3=NOC(=C3)CC
0.312	O=C(Nc1ccc(c2nc(ncc2)C)cc1)C3=NOC(=C3)CC
0.311538	O=C(NNC(=O)C(=O)Nc1c(ccc(c2ccncc2)c1)C)c3ccc(OCC(C)C)cc3
0.311538	O=C(NNC(=O)C(=O)Nc1c(ccc(c2ccncc2)c1)C)c3ccc(OCC(C)C)cc3
0.311538	O=C(NNC(=O)C(=O)Nc1c(ccc(c2ccncc2)c1)C)c3ccc(OCC(C)C)cc3
0.311538	O=C(NNC(=O)C(=O)Nc1c(ccc(c2ccncc2)c1)C)c3ccc(OCC(C)C)cc3
0.311538	O=C(NNC(=O)C(=O)Nc1c(ccc(c2ccncc2)c1)C)c3ccc(OCC(C)C)cc3
0.311538	O=C(NNC(=O)C(=O)Nc1c(ccc(c2ccncc2)c1)C)c3ccc(OCC(C)C)cc3
0.311538	O=C(NNC(=O)C(=O)Nc1c(ccc(c2ccncc2)c1)C)c3ccc(OCC(C)C)cc3
0.311538	O=C(NNC(=O)C(=O)Nc1c(ccc(c2ccncc2)c1)C)c3ccc(OCC(C)C)cc3
0.311538	O=C(NNC(=O)C(=O)Nc1c(ccc(c2ccncc2)c1)C)c3ccc(OCC(C)C)cc3
0.311538	O=C(NNC(=O)C(=O)Nc1c(ccc(c2ccncc2)c1)C)c3ccc(OCC(C)C)cc3
0.309859	O=C(OC(C)(C)C)NC(C1CCN(C(=O)Nc2c(ccc(NC(=O)c3ccccc3)c2)C)CC1)C
0.309701	O=C(O)c1c(cccc1)CNC(=O)c2cc(Nc3nc(ccn3)C)ccc2
0.309701	O=C(O)c1c(cccc1)CNC(=O)c2cc(Nc3nc(ccn3)C)ccc2
0.309701	O=C(O)c1c(cccc1)CNC(=O)c2cc(Nc3nc(ccn3)C)ccc2
0.309701	O=C(O)c1c(cccc1)CNC(=O)c2cc(Nc3nc(ccn3)C)ccc2
0.309701	O=C(O)c1c(cccc1)CNC(=O)c2cc(Nc3nc(ccn3)C)ccc2
0.309701	O=C(O)c1c(cccc1)CNC(=O)c2cc(Nc3nc(ccn3)C)ccc2
0.309701	O=C(O)c1c(cccc1)CNC(=O)c2cc(Nc3nc(ccn3)C)ccc2
0.309701	O=C(O)c1c(cccc1)CNC(=O)c2cc(Nc3nc(ccn3)C)ccc2
0.309701	O=C(O)c1c(cccc1)CNC(=O)c2cc(Nc3nc(ccn3)C)ccc2
0.309701	O=C(O)c1c(cccc1)CNC(=O)c2cc(Nc3nc(ccn3)C)ccc2
0.309353	FC(F)(F)C(F)(c1ccc(cc1)C(=O)Nc2c(ccc(c2)C=3OC=C(N3)C)C)C(F)(F)F
0.309353	FC(F)(F)C(F)(c1ccc(cc1)C(=O)Nc2c(ccc(c2)C=3OC=C(N3)C)C)C(F)(F)F
0.309353	FC(F)(F)C(F)(c1ccc(cc1)C(=O)Nc2c(ccc(c2)C=3OC=C(N3)C)C)C(F)(F)F
0.309353	FC(F)(F)C(F)(c1ccc(cc1)C(=O)Nc2c(ccc(c2)C=3OC=C(N3)C)C)C(F)(F)F
0.309353	FC(F)(F)C(F)(c1ccc(cc1)C(=O)Nc2c(ccc(c2)C=3OC=C(N3)C)C)C(F)(F)F
0.309353	FC(F)(F)C(F)(c1ccc(cc1)C(=O)Nc2c(ccc(c2)C=3OC=C(N3)C)C)C(F)(F)F
0.309353	FC(F)(F)C(F)(c1ccc(cc1)C(=O)Nc2c(ccc(c2)C=3OC=C(N3)C)C)C(F)(F)F
0.309353	FC(F)(F)C(F)(c1ccc(cc1)C(=O)Nc2c(ccc(c2)C=3OC=C(N3)C)C)C(F)(F)F
0.309353	FC(F)(F)C(F)(c1ccc(cc1)C(=O)Nc2c(ccc(c2)C=3OC=C(N3)C)C)C(F)(F)F
0.309353	FC(F)(F)C(F)(c1ccc(cc1)C(=O)Nc2c(ccc(c2)C=3OC=C(N3)C)C)C(F)(F)F
0.308772	O=C(N(C)C)Nc1c(ccc(NC(=O)c2cc(ccc2)CN3N=C(C=C3C)C)c1)C
0.308772	O=C(N(C)C)Nc1c(ccc(NC(=O)c2cc(ccc2)CN3N=C(C=C3C)C)c1)C
0.308772	O=C(N(C)C)Nc1c(ccc(NC(=O)c2cc(ccc2)CN3N=C(C=C3C)C)c1)C
0.308772	O=C(N(C)C)Nc1c(ccc(NC(=O)c2cc(ccc2)CN3N=C(C=C3C)C)c1)C
0.308772	O=C(N(C)C)Nc1c(ccc(NC(=O)c2cc(ccc2)CN3N=C(C=C3C)C)c1)C
0.308772	O=C(N(C)C)Nc1c(ccc(NC(=O)c2cc(ccc2)CN3N=C(C=C3C)C)c1)C
0.308772	O=C(N(C)C)Nc1c(ccc(NC(=O)c2cc(ccc2)CN3N=C(C=C3C)C)c1)C
0.308772	O=C(N(C)C)Nc1c(ccc(NC(=O)c2cc(ccc2)CN3N=C(C=C3C)C)c1)C
0.308772	O=C(N(C)C)Nc1c(ccc(NC(=O)c2cc(ccc2)CN3N=C(C=C3C)C)c1)C
0.308594	Fc1ccc(cc1)C(=O)Nc2cc(ccc2)C=3ON=C(N3)c4nc(ccc4)C
0.308594	Fc1ccc(cc1)C(=O)Nc2cc(ccc2)C=3ON=C(N3)c4nc(ccc4)C
0.308594	Fc1ccc(cc1)C(=O)Nc2cc(ccc2)C=3ON=C(N3)c4nc(ccc4)C
0.308594	Fc1ccc(cc1)C(=O)Nc2cc(ccc2)C=3ON=C(N3)c4nc(ccc4)C
0.308594	Fc1ccc(cc1)C(=O)Nc2cc(ccc2)C=3ON=C(N3)c4nc(ccc4)C
0.308594	Fc1ccc(cc1)C(=O)Nc2cc(ccc2)C=3ON=C(N3)c4nc(ccc4)C
0.308594	Fc1ccc(cc1)C(=O)Nc2cc(ccc2)C=3ON=C(N3)c4nc(ccc4)C
0.308594	Fc1ccc(cc1)C(=O)Nc2cc(ccc2)C=3ON=C(N3)c4nc(ccc4)C
0.308594	Fc1ccc(cc1)C(=O)Nc2cc(ccc2)C=3ON=C(N3)c4nc(ccc4)C
0.308594	Fc1ccc(cc1)C(=O)Nc2cc(ccc2)C=3ON=C(N3)c4nc(ccc4)C
0.308594	O=C(Nc1ccccc1)c2cc(NC(=O)CN(CC(C)C)CCN(CC)CC)c(cc2)C
0.308594	O=C(Nc1ccccc1)c2cc(NC(=O)CN(CC(C)C)CCN(CC)CC)c(cc2)C
0.308594	O=C(Nc1ccccc1)c2cc(NC(=O)CN(CC(C)C)CCN(CC)CC)c(cc2)C
0.308594	O=C(Nc1ccccc1)c2cc(NC(=O)CN(CC(C)C)CCN(CC)CC)c(cc2)C
0.308594	O=C(Nc1ccccc1)c2cc(NC(=O)CN(CC(C)C)CCN(CC)CC)c(cc2)C
0.308594	O=C(Nc1ccccc1)c2cc(NC(=O)CN(CC(C)C)CCN(CC)CC)c(cc2)C
0.308594	O=C(Nc1ccccc1)c2cc(NC(=O)CN(CC(C)C)CCN(CC)CC)c(cc2)C
0.308594	O=C(Nc1ccccc1)c2cc(NC(=O)CN(CC(C)C)CCN(CC)CC)c(cc2)C
0.308594	O=C(Nc1ccccc1)c2cc(NC(=O)CN(CC(C)C)CCN(CC)CC)c(cc2)C
0.308594	O=C(Nc1ccccc1)c2cc(NC(=O)CN(CC(C)C)CCN(CC)CC)c(cc2)C
0.30855	FC(F)(F)c1cc(NC(=O)c2cc(ccc2)C=3OC(=NN3)C)c(cc1)C
0.30855	FC(F)(F)c1cc(NC(=O)c2cc(ccc2)C=3OC(=NN3)C)c(cc1)C
0.30855	FC(F)(F)c1cc(NC(=O)c2cc(ccc2)C=3OC(=NN3)C)c(cc1)C
0.30855	FC(F)(F)c1cc(NC(=O)c2cc(ccc2)C=3OC(=NN3)C)c(cc1)C
0.30855	FC(F)(F)c1cc(NC(=O)c2cc(ccc2)C=3OC(=NN3)C)c(cc1)C
0.30855	FC(F)(F)c1cc(NC(=O)c2cc(ccc2)C=3OC(=NN3)C)c(cc1)C
0.30855	FC(F)(F)c1cc(NC(=O)c2cc(ccc2)C=3OC(=NN3)C)c(cc1)C
0.30855	FC(F)(F)c1cc(NC(=O)c2cc(ccc2)C=3OC(=NN3)C)c(cc1)C
0.30855	FC(F)(F)c1cc(NC(=O)c2cc(ccc2)C=3OC(=NN3)C)c(cc1)C
0.30855	FC(F)(F)c1cc(NC(=O)c2cc(ccc2)C=3OC(=NN3)C)c(cc1)C
0.307116	O=C(N(C(CC)C)CCO)Nc1c(ccc(NC(=O)c2ccccc2)c1)C
0.307116	O=C(N(C(CC)C)CCO)Nc1c(ccc(NC(=O)c2ccccc2)c1)C
0.307116	O=C(N(C(CC)C)CCO)Nc1c(ccc(NC(=O)c2ccccc2)c1)C
0.307116	O=C(N(C(CC)C)CCO)Nc1c(ccc(NC(=O)c2ccccc2)c1)C
0.307116	O=C(N(C(CC)C)CCO)Nc1c(ccc(NC(=O)c2ccccc2)c1)C
0.307116	O=C(N(C(CC)C)CCO)Nc1c(ccc(NC(=O)c2ccccc2)c1)C
0.307116	O=C(N(C(CC)C)CCO)Nc1c(ccc(NC(=O)c2ccccc2)c1)C
0.307116	O=C(N(C(CC)C)CCO)Nc1c(ccc(NC(=O)c2ccccc2)c1)C
0.307116	O=C(N(C(CC)C)CCO)Nc1c(ccc(NC(=O)c2ccccc2)c1)C
0.307116	O=C(N(C(CC)C)CCO)Nc1c(ccc(NC(=O)c2ccccc2)c1)C
0.306569	Clc1cc(ccc1)CN2CCN(C(=O)c3cc(c(NC(=O)OC(C)(C)C)cc3)C)CC2
0.306569	Clc1cc(ccc1)CN2CCN(C(=O)c3cc(c(NC(=O)OC(C)(C)C)cc3)C)CC2
0.306569	Clc1cc(ccc1)CN2CCN(C(=O)c3cc(c(NC(=O)OC(C)(C)C)cc3)C)CC2
0.306569	Clc1cc(ccc1)CN2CCN(C(=O)c3cc(c(NC(=O)OC(C)(C)C)cc3)C)CC2
0.306122	O=C(O)c1ccc(NC(=O)C=2OC(c3ccc(cc3)CN4CCOCC4)=CC2)cc1
0.306122	O=C(O)c1ccc(NC(=O)C=2OC(c3ccc(cc3)CN4CCOCC4)=CC2)cc1
0.306122	O=C(O)c1ccc(NC(=O)C=2OC(c3ccc(cc3)CN4CCOCC4)=CC2)cc1
0.306122	O=C(O)c1ccc(NC(=O)C=2OC(c3ccc(cc3)CN4CCOCC4)=CC2)cc1
0.306122	O=C(O)c1ccc(NC(=O)C=2OC(c3ccc(cc3)CN4CCOCC4)=CC2)cc1
0.306122	O=C(O)c1ccc(NC(=O)C=2OC(c3ccc(cc3)CN4CCOCC4)=CC2)cc1
0.306122	O=C(O)c1ccc(NC(=O)C=2OC(c3ccc(cc3)CN4CCOCC4)=CC2)cc1
0.306122	O=C(O)c1ccc(NC(=O)C=2OC(c3ccc(cc3)CN4CCOCC4)=CC2)cc1
0.306122	O=C(O)c1ccc(NC(=O)C=2OC(c3ccc(cc3)CN4CCOCC4)=CC2)cc1
0.306122	O=C(O)c1ccc(NC(=O)C=2OC(c3ccc(cc3)CN4CCOCC4)=CC2)cc1
0.30566	O=C(O)CCC(NC(=O)c1cc(Nc2nc(ccn2)C)ccc1)Cc3ccccc3
0.30566	O=C(O)CCC(NC(=O)c1cc(Nc2nc(ccn2)C)ccc1)Cc3ccccc3
0.30566	O=C(O)CCC(NC(=O)c1cc(Nc2nc(ccn2)C)ccc1)Cc3ccccc3
0.30566	O=C(O)CCC(NC(=O)c1cc(Nc2nc(ccn2)C)ccc1)Cc3ccccc3
0.30566	O=C(O)CCC(NC(=O)c1cc(Nc2nc(ccn2)C)ccc1)Cc3ccccc3
0.30566	O=C(O)CCC(NC(=O)c1cc(Nc2nc(ccn2)C)ccc1)Cc3ccccc3
0.30566	O=C(O)CCC(NC(=O)c1cc(Nc2nc(ccn2)C)ccc1)Cc3ccccc3
0.30566	O=C(O)CCC(NC(=O)c1cc(Nc2nc(ccn2)C)ccc1)Cc3ccccc3
0.30566	O=C(O)CCC(NC(=O)c1cc(Nc2nc(ccn2)C)ccc1)Cc3ccccc3
0.30566	O=C(O)CCC(NC(=O)c1cc(Nc2nc(ccn2)C)ccc1)Cc3ccccc3
0.305439	Clc1cc(ccc1)C(=O)Nc2cc(c(NC(=O)C=O)cc2)C
0.305439	Clc1cc(ccc1)C(=O)Nc2cc(c(NC(=O)C=O)cc2)C
0.305439	Clc1cc(ccc1)C(=O)Nc2cc(c(NC(=O)C=O)cc2)C
0.305439	Clc1cc(ccc1)C(=O)Nc2cc(c(NC(=O)C=O)cc2)C
0.305439	Clc1cc(ccc1)C(=O)Nc2cc(c(NC(=O)C=O)cc2)C
0.305439	Clc1cc(ccc1)C(=O)Nc2cc(c(NC(=O)C=O)cc2)C
0.305439	Clc1cc(ccc1)C(=O)Nc2cc(c(NC(=O)C=O)cc2)C
0.305439	Clc1cc(ccc1)C(=O)Nc2cc(c(NC(=O)C=O)cc2)C
0.305439	Clc1cc(ccc1)C(=O)Nc2cc(c(NC(=O)C=O)cc2)C
0.305439	Clc1cc(ccc1)C(=O)Nc2cc(c(NC(=O)C=O)cc2)C
0.304965	Clc1cc(ccc1)C(=O)Nc2c(F)cc(NC(=O)C=3N=C(SC3)c4ccc(cc4)CC)cc2
0.304965	Clc1cc(ccc1)C(=O)Nc2c(F)cc(NC(=O)C=3N=C(SC3)c4ccc(cc4)CC)cc2
0.304965	Clc1cc(ccc1)C(=O)Nc2c(F)cc(NC(=O)C=3N=C(SC3)c4ccc(cc4)CC)cc2
0.304965	Clc1cc(ccc1)C(=O)Nc2c(F)cc(NC(=O)C=3N=C(SC3)c4ccc(cc4)CC)cc2
0.304965	Clc1cc(ccc1)C(=O)Nc2c(F)cc(NC(=O)C=3N=C(SC3)c4ccc(cc4)CC)cc2
0.304965	Clc1cc(ccc1)C(=O)Nc2c(F)cc(NC(=O)C=3N=C(SC3)c4ccc(cc4)CC)cc2
0.304965	Clc1cc(ccc1)C(=O)Nc2c(F)cc(NC(=O)C=3N=C(SC3)c4ccc(cc4)CC)cc2
0.304965	Clc1cc(ccc1)C(=O)Nc2c(F)cc(NC(=O)C=3N=C(SC3)c4ccc(cc4)CC)cc2
0.304965	Clc1cc(ccc1)C(=O)Nc2c(F)cc(NC(=O)C=3N=C(SC3)c4ccc(cc4)CC)cc2
0.304965	Clc1cc(ccc1)C(=O)Nc2c(F)cc(NC(=O)C=3N=C(SC3)c4ccc(cc4)CC)cc2
0.304659	Clc1cc(ccc1)C(=O)N2CCN(C(=O)C(=O)Nc3c(ccc(c4ccncc4)c3)C)CCC2
0.304659	Clc1cc(ccc1)C(=O)N2CCN(C(=O)C(=O)Nc3c(ccc(c4ccncc4)c3)C)CCC2
0.304659	Clc1cc(ccc1)C(=O)N2CCN(C(=O)C(=O)Nc3c(ccc(c4ccncc4)c3)C)CCC2
0.304659	Clc1cc(ccc1)C(=O)N2CCN(C(=O)C(=O)Nc3c(ccc(c4ccncc4)c3)C)CCC2
0.304659	Clc1cc(ccc1)C(=O)N2CCN(C(=O)C(=O)Nc3c(ccc(c4ccncc4)c3)C)CCC2
0.304659	Clc1cc(ccc1)C(=O)N2CCN(C(=O)C(=O)Nc3c(ccc(c4ccncc4)c3)C)CCC2
0.304659	Clc1cc(ccc1)C(=O)N2CCN(C(=O)C(=O)Nc3c(ccc(c4ccncc4)c3)C)CCC2
0.304659	Clc1cc(ccc1)C(=O)N2CCN(C(=O)C(=O)Nc3c(ccc(c4ccncc4)c3)C)CCC2
0.304659	Clc1cc(ccc1)C(=O)N2CCN(C(=O)C(=O)Nc3c(ccc(c4ccncc4)c3)C)CCC2
0.304659	Clc1cc(ccc1)C(=O)N2CCN(C(=O)C(=O)Nc3c(ccc(c4ccncc4)c3)C)CCC2
0.304348	O=C(N1C(CN(Cc2ccccc2)CCC1)C)C(=O)Nc3c(ccc(c4ccncc4)c3)C
0.304348	O=C(N1C(CN(Cc2ccccc2)CCC1)C)C(=O)Nc3c(ccc(c4ccncc4)c3)C
0.304348	O=C(N1C(CN(Cc2ccccc2)CCC1)C)C(=O)Nc3c(ccc(c4ccncc4)c3)C
0.304348	O=C(N1C(CN(Cc2ccccc2)CCC1)C)C(=O)Nc3c(ccc(c4ccncc4)c3)C
0.304348	O=C(N1C(CN(Cc2ccccc2)CCC1)C)C(=O)Nc3c(ccc(c4ccncc4)c3)C
0.304348	O=C(N1C(CN(Cc2ccccc2)CCC1)C)C(=O)Nc3c(ccc(c4ccncc4)c3)C
0.304348	O=C(N1C(CN(Cc2ccccc2)CCC1)C)C(=O)Nc3c(ccc(c4ccncc4)c3)C
0.304348	O=C(N1C(CN(Cc2ccccc2)CCC1)C)C(=O)Nc3c(ccc(c4ccncc4)c3)C
0.304348	O=C(N1C(CN(Cc2ccccc2)CCC1)C)C(=O)Nc3c(ccc(c4ccncc4)c3)C
0.304348	O=C(N1C(CN(Cc2ccccc2)CCC1)C)C(=O)Nc3c(ccc(c4ccncc4)c3)C
0.304	O=C(NC1CCC(=O)CC1)c2cc(Nc3nc(ccn3)C)ccc2
0.304	O=C(NC1CCC(=O)CC1)c2cc(Nc3nc(ccn3)C)ccc2
0.304	O=C(NC1CCC(=O)CC1)c2cc(Nc3nc(ccn3)C)ccc2
0.304	O=C(NC1CCC(=O)CC1)c2cc(Nc3nc(ccn3)C)ccc2
0.304	O=C(NC1CCC(=O)CC1)c2cc(Nc3nc(ccn3)C)ccc2
0.304	O=C(NC1CCC(=O)CC1)c2cc(Nc3nc(ccn3)C)ccc2
0.304	O=C(NC1CCC(=O)CC1)c2cc(Nc3nc(ccn3)C)ccc2
0.304	O=C(NC1CCC(=O)CC1)c2cc(Nc3nc(ccn3)C)ccc2
0.304	O=C(NC1CCC(=O)CC1)c2cc(Nc3nc(ccn3)C)ccc2
0.304	O=C(NC1CCC(=O)CC1)c2cc(Nc3nc(ccn3)C)ccc2
0.304	S1CCN(Cc2cc(NC(=O)CCOc3ccc(OCC)cc3)c(cc2)C)CC1
0.304	S1CCN(Cc2cc(NC(=O)CCOc3ccc(OCC)cc3)c(cc2)C)CC1
0.304	S1CCN(Cc2cc(NC(=O)CCOc3ccc(OCC)cc3)c(cc2)C)CC1
0.304	S1CCN(Cc2cc(NC(=O)CCOc3ccc(OCC)cc3)c(cc2)C)CC1
0.304	S1CCN(Cc2cc(NC(=O)CCOc3ccc(OCC)cc3)c(cc2)C)CC1
0.304	S1CCN(Cc2cc(NC(=O)CCOc3ccc(OCC)cc3)c(cc2)C)CC1
0.304	S1CCN(Cc2cc(NC(=O)CCOc3ccc(OCC)cc3)c(cc2)C)CC1
0.304	S1CCN(Cc2cc(NC(=O)CCOc3ccc(OCC)cc3)c(cc2)C)CC1
0.304	S1CCN(Cc2cc(NC(=O)CCOc3ccc(OCC)cc3)c(cc2)C)CC1
0.304	S1CCN(Cc2cc(NC(=O)CCOc3ccc(OCC)cc3)c(cc2)C)CC1
0.303136	O=C(N1CCN(CCOc2c(cccc2)C)CC1)c3cc(NC(=O)Cc4ccncc4)c(cc3)C
0.303136	O=C(N1CCN(CCOc2c(cccc2)C)CC1)c3cc(NC(=O)Cc4ccncc4)c(cc3)C
0.303136	O=C(N1CCN(CCOc2c(cccc2)C)CC1)c3cc(NC(=O)Cc4ccncc4)c(cc3)C
0.303136	O=C(N1CCN(CCOc2c(cccc2)C)CC1)c3cc(NC(=O)Cc4ccncc4)c(cc3)C
0.303136	O=C(N1CCN(CCOc2c(cccc2)C)CC1)c3cc(NC(=O)Cc4ccncc4)c(cc3)C
0.303125	Brc1cc(NC(=O)CSC2=NN=C(N2c3ccc(Cl)cc3)c4cnccc4)c(cc1)CN5CCN(Cc6ccccc6)CC5
0.303125	Brc1cc(NC(=O)CSC2=NN=C(N2c3ccc(Cl)cc3)c4cnccc4)c(cc1)CN5CCN(Cc6ccccc6)CC5
0.303125	Brc1cc(NC(=O)CSC2=NN=C(N2c3ccc(Cl)cc3)c4cnccc4)c(cc1)CN5CCN(Cc6ccccc6)CC5
0.303125	Brc1cc(NC(=O)CSC2=NN=C(N2c3ccc(Cl)cc3)c4cnccc4)c(cc1)CN5CCN(Cc6ccccc6)CC5
0.303125	Brc1cc(NC(=O)CSC2=NN=C(N2c3ccc(Cl)cc3)c4cnccc4)c(cc1)CN5CCN(Cc6ccccc6)CC5
0.303125	Brc1cc(NC(=O)CSC2=NN=C(N2c3ccc(Cl)cc3)c4cnccc4)c(cc1)CN5CCN(Cc6ccccc6)CC5
0.303125	Brc1cc(NC(=O)CSC2=NN=C(N2c3ccc(Cl)cc3)c4cnccc4)c(cc1)CN5CCN(Cc6ccccc6)CC5
0.303125	Brc1cc(NC(=O)CSC2=NN=C(N2c3ccc(Cl)cc3)c4cnccc4)c(cc1)CN5CCN(Cc6ccccc6)CC5
0.303125	Brc1cc(NC(=O)CSC2=NN=C(N2c3ccc(Cl)cc3)c4cnccc4)c(cc1)CN5CCN(Cc6ccccc6)CC5
0.303125	Brc1cc(NC(=O)CSC2=NN=C(N2c3ccc(Cl)cc3)c4cnccc4)c(cc1)CN5CCN(Cc6ccccc6)CC5
0.30303	O=C(Nc1c(ccc(c2ccncc2)c1)C)C(=O)Nc3cc(ccc3)CN4N=CC=C4
0.30303	O=C(Nc1c(ccc(c2ccncc2)c1)C)C(=O)Nc3cc(ccc3)CN4N=CC=C4
0.30303	O=C(Nc1c(ccc(c2ccncc2)c1)C)C(=O)Nc3cc(ccc3)CN4N=CC=C4
0.30303	O=C(Nc1c(ccc(c2ccncc2)c1)C)C(=O)Nc3cc(ccc3)CN4N=CC=C4
0.30303	O=C(Nc1c(ccc(c2ccncc2)c1)C)C(=O)Nc3cc(ccc3)CN4N=CC=C4
0.30303	O=C(Nc1c(ccc(c2ccncc2)c1)C)C(=O)Nc3cc(ccc3)CN4N=CC=C4
0.30303	O=C(Nc1c(ccc(c2ccncc2)c1)C)C(=O)Nc3cc(ccc3)CN4N=CC=C4
0.30303	O=C(Nc1c(ccc(c2ccncc2)c1)C)C(=O)Nc3cc(ccc3)CN4N=CC=C4
0.302326	O=C(OC(C)(C)C)Nc1c(cc(cc1)C(=O)Nc2ncccc2C)C
0.302326	O=C(OC(C)(C)C)Nc1c(cc(cc1)C(=O)Nc2ncccc2C)C
0.302326	O=C(OC(C)(C)C)Nc1c(cc(cc1)C(=O)Nc2ncccc2C)C
0.302326	O=C(OC(C)(C)C)Nc1c(cc(cc1)C(=O)Nc2ncccc2C)C
0.302326	O=C(OC(C)(C)C)Nc1c(cc(cc1)C(=O)Nc2ncccc2C)C
0.302326	O=C(OC(C)(C)C)Nc1c(cc(cc1)C(=O)Nc2ncccc2C)C
0.302326	O=C(OC(C)(C)C)Nc1c(cc(cc1)C(=O)Nc2ncccc2C)C
0.302326	O=C(OC(C)(C)C)Nc1c(cc(cc1)C(=O)Nc2ncccc2C)C
0.302326	O=C(OC(C)(C)C)Nc1c(cc(cc1)C(=O)Nc2ncccc2C)C
0.302326	O=C(OC(C)(C)C)Nc1c(cc(cc1)C(=O)Nc2ncccc2C)C
0.302083	S(=O)(=O)(N(C)C)c1cc(ccc1)C(=O)Nc2c(ccc(c2)C=3OC=C(N3)C)C
0.302083	S(=O)(=O)(N(C)C)c1cc(ccc1)C(=O)Nc2c(ccc(c2)C=3OC=C(N3)C)C
0.302083	S(=O)(=O)(N(C)C)c1cc(ccc1)C(=O)Nc2c(ccc(c2)C=3OC=C(N3)C)C
0.302083	S(=O)(=O)(N(C)C)c1cc(ccc1)C(=O)Nc2c(ccc(c2)C=3OC=C(N3)C)C
0.302083	S(=O)(=O)(N(C)C)c1cc(ccc1)C(=O)Nc2c(ccc(c2)C=3OC=C(N3)C)C
0.302083	S(=O)(=O)(N(C)C)c1cc(ccc1)C(=O)Nc2c(ccc(c2)C=3OC=C(N3)C)C
0.302083	S(=O)(=O)(N(C)C)c1cc(ccc1)C(=O)Nc2c(ccc(c2)C=3OC=C(N3)C)C
0.302083	S(=O)(=O)(N(C)C)c1cc(ccc1)C(=O)Nc2c(ccc(c2)C=3OC=C(N3)C)C
0.302083	S(=O)(=O)(N(C)C)c1cc(ccc1)C(=O)Nc2c(ccc(c2)C=3OC=C(N3)C)C
0.302083	S(=O)(=O)(N(C)C)c1cc(ccc1)C(=O)Nc2c(ccc(c2)C=3OC=C(N3)C)C
0.301754	S(C=1OC(=NN1)c2ccc(OC)cc2)CC(=O)Nc3c(ccc(c3)CN4CCSCC4)C
0.301754	S(C=1OC(=NN1)c2ccc(OC)cc2)CC(=O)Nc3c(ccc(c3)CN4CCSCC4)C
0.301754	S(C=1OC(=NN1)c2ccc(OC)cc2)CC(=O)Nc3c(ccc(c3)CN4CCSCC4)C
0.301754	S(C=1OC(=NN1)c2ccc(OC)cc2)CC(=O)Nc3c(ccc(c3)CN4CCSCC4)C
0.301754	S(C=1OC(=NN1)c2ccc(OC)cc2)CC(=O)Nc3c(ccc(c3)CN4CCSCC4)C
0.301754	S(C=1OC(=NN1)c2ccc(OC)cc2)CC(=O)Nc3c(ccc(c3)CN4CCSCC4)C
0.301754	S(C=1OC(=NN1)c2ccc(OC)cc2)CC(=O)Nc3c(ccc(c3)CN4CCSCC4)C
0.301754	S(C=1OC(=NN1)c2ccc(OC)cc2)CC(=O)Nc3c(ccc(c3)CN4CCSCC4)C
0.301754	S(C=1OC(=NN1)c2ccc(OC)cc2)CC(=O)Nc3c(ccc(c3)CN4CCSCC4)C
0.301754	S(C=1OC(=NN1)c2ccc(OC)cc2)CC(=O)Nc3c(ccc(c3)CN4CCSCC4)C
0.301695	Clc1c2c(cc(Cl)c1)CN(CC(=O)Nc3c(ccc(c3)C(=O)Nc4ccccc4)C)CC2
0.301695	Clc1c2c(cc(Cl)c1)CN(CC(=O)Nc3c(ccc(c3)C(=O)Nc4ccccc4)C)CC2
0.301695	Clc1c2c(cc(Cl)c1)CN(CC(=O)Nc3c(ccc(c3)C(=O)Nc4ccccc4)C)CC2
0.301695	Clc1c2c(cc(Cl)c1)CN(CC(=O)Nc3c(ccc(c3)C(=O)Nc4ccccc4)C)CC2
0.301695	Clc1c2c(cc(Cl)c1)CN(CC(=O)Nc3c(ccc(c3)C(=O)Nc4ccccc4)C)CC2
0.301695	Clc1c2c(cc(Cl)c1)CN(CC(=O)Nc3c(ccc(c3)C(=O)Nc4ccccc4)C)CC2
0.301695	Clc1c2c(cc(Cl)c1)CN(CC(=O)Nc3c(ccc(c3)C(=O)Nc4ccccc4)C)CC2
0.301695	Clc1c2c(cc(Cl)c1)CN(CC(=O)Nc3c(ccc(c3)C(=O)Nc4ccccc4)C)CC2
0.301695	Clc1c2c(cc(Cl)c1)CN(CC(=O)Nc3c(ccc(c3)C(=O)Nc4ccccc4)C)CC2
0.301695	Clc1c2c(cc(Cl)c1)CN(CC(=O)Nc3c(ccc(c3)C(=O)Nc4ccccc4)C)CC2
0.300676	FC(F)(F)c1cc(cc(c1)C2OCCN(CC(=O)Nc3c(ccc(c3)C(=O)Nc4ccccc4)C)C2)C(F)(F)F
0.300676	FC(F)(F)c1cc(cc(c1)C2OCCN(CC(=O)Nc3c(ccc(c3)C(=O)Nc4ccccc4)C)C2)C(F)(F)F
0.300676	FC(F)(F)c1cc(cc(c1)C2OCCN(CC(=O)Nc3c(ccc(c3)C(=O)Nc4ccccc4)C)C2)C(F)(F)F
0.300676	FC(F)(F)c1cc(cc(c1)C2OCCN(CC(=O)Nc3c(ccc(c3)C(=O)Nc4ccccc4)C)C2)C(F)(F)F
0.300676	FC(F)(F)c1cc(cc(c1)C2OCCN(CC(=O)Nc3c(ccc(c3)C(=O)Nc4ccccc4)C)C2)C(F)(F)F
0.300676	FC(F)(F)c1cc(cc(c1)C2OCCN(CC(=O)Nc3c(ccc(c3)C(=O)Nc4ccccc4)C)C2)C(F)(F)F
0.300676	FC(F)(F)c1cc(cc(c1)C2OCCN(CC(=O)Nc3c(ccc(c3)C(=O)Nc4ccccc4)C)C2)C(F)(F)F
0.300676	FC(F)(F)c1cc(cc(c1)C2OCCN(CC(=O)Nc3c(ccc(c3)C(=O)Nc4ccccc4)C)C2)C(F)(F)F
0.300676	FC(F)(F)c1cc(cc(c1)C2OCCN(CC(=O)Nc3c(ccc(c3)C(=O)Nc4ccccc4)C)C2)C(F)(F)F
0.300676	FC(F)(F)c1cc(cc(c1)C2OCCN(CC(=O)Nc3c(ccc(c3)C(=O)Nc4ccccc4)C)C2)C(F)(F)F
0.300412	Fc1ccc(cc1)C(=O)Nc2cc(ccc2)C=3ON=C(N3)c4ccc(cc4)C
0.300412	Fc1ccc(cc1)C(=O)Nc2cc(ccc2)C=3ON=C(N3)c4ccc(cc4)C
0.300412	Fc1ccc(cc1)C(=O)Nc2cc(ccc2)C=3ON=C(N3)c4ccc(cc4)C
0.300412	Fc1ccc(cc1)C(=O)Nc2cc(ccc2)C=3ON=C(N3)c4ccc(cc4)C
0.300412	Fc1ccc(cc1)C(=O)Nc2cc(ccc2)C=3ON=C(N3)c4ccc(cc4)C
0.300412	Fc1ccc(cc1)C(=O)Nc2cc(ccc2)C=3ON=C(N3)c4ccc(cc4)C
0.300412	Fc1ccc(cc1)C(=O)Nc2cc(ccc2)C=3ON=C(N3)c4ccc(cc4)C
0.300412	Fc1ccc(cc1)C(=O)Nc2cc(ccc2)C=3ON=C(N3)c4ccc(cc4)C
0.300412	Fc1ccc(cc1)C(=O)Nc2cc(ccc2)C=3ON=C(N3)c4ccc(cc4)C
0.300412	Fc1ccc(cc1)C(=O)Nc2cc(ccc2)C=3ON=C(N3)c4ccc(cc4)C
0.298893	FC(F)(F)c1nc(ncc1)Nc2cc(ccc2)C(=O)N3CCN(C(=O)Nc4cc(ccc4)C(F)(F)F)CC3
0.298893	FC(F)(F)c1nc(ncc1)Nc2cc(ccc2)C(=O)N3CCN(C(=O)Nc4cc(ccc4)C(F)(F)F)CC3
0.298182	O=C(Nc1c(nccc1)c2cnccc2)C(=O)NCCCCN3CCN(Cc4ccccc4)CC3
0.298182	O=C(Nc1c(nccc1)c2cnccc2)C(=O)NCCCCN3CCN(Cc4ccccc4)CC3
0.298182	O=C(Nc1c(nccc1)c2cnccc2)C(=O)NCCCCN3CCN(Cc4ccccc4)CC3
0.298182	O=C(Nc1c(nccc1)c2cnccc2)C(=O)NCCCCN3CCN(Cc4ccccc4)CC3
0.298182	O=C(Nc1c(nccc1)c2cnccc2)C(=O)NCCCCN3CCN(Cc4ccccc4)CC3
0.297872	Clc1cc(ccc1)C(=O)Nc2c(F)cc(NCC3=NOC(=N3)c4ccc(cc4)C)cc2
0.297872	Clc1cc(ccc1)C(=O)Nc2c(F)cc(NCC3=NOC(=N3)c4ccc(cc4)C)cc2
0.297872	Clc1cc(ccc1)C(=O)Nc2c(F)cc(NCC3=NOC(=N3)c4ccc(cc4)C)cc2
0.297872	Clc1cc(ccc1)C(=O)Nc2c(F)cc(NCC3=NOC(=N3)c4ccc(cc4)C)cc2
0.297872	Clc1cc(ccc1)C(=O)Nc2c(F)cc(NCC3=NOC(=N3)c4ccc(cc4)C)cc2
0.29771	S(=O)(=O)(N1CCN(c2ncc(NC(=O)c3ccc(cc3)CN4CCOCC4)cc2)CC1)C
0.29771	S(=O)(=O)(N1CCN(c2ncc(NC(=O)c3ccc(cc3)CN4CCOCC4)cc2)CC1)C
0.29771	S(=O)(=O)(N1CCN(c2ncc(NC(=O)c3ccc(cc3)CN4CCOCC4)cc2)CC1)C
0.29771	S(=O)(=O)(N1CCN(c2ncc(NC(=O)c3ccc(cc3)CN4CCOCC4)cc2)CC1)C
0.29771	S(=O)(=O)(N1CCN(c2ncc(NC(=O)c3ccc(cc3)CN4CCOCC4)cc2)CC1)C
0.29771	S(=O)(=O)(N1CCN(c2ncc(NC(=O)c3ccc(cc3)CN4CCOCC4)cc2)CC1)C
0.29771	S(=O)(=O)(N1CCN(c2ncc(NC(=O)c3ccc(cc3)CN4CCOCC4)cc2)CC1)C
0.29771	S(=O)(=O)(N1CCN(c2ncc(NC(=O)c3ccc(cc3)CN4CCOCC4)cc2)CC1)C
0.29771	S(=O)(=O)(N1CCN(c2ncc(NC(=O)c3ccc(cc3)CN4CCOCC4)cc2)CC1)C
0.29771	S(=O)(=O)(N1CCN(c2ncc(NC(=O)c3ccc(cc3)CN4CCOCC4)cc2)CC1)C
0.297398	O=C(Nc1c(cccc1)CN2CCOCC2)c3c(cc(C#N)cc3)C
0.297398	O=C(Nc1c(cccc1)CN2CCOCC2)c3c(cc(C#N)cc3)C
0.297398	O=C(Nc1c(cccc1)CN2CCOCC2)c3c(cc(C#N)cc3)C
0.297398	O=C(Nc1c(cccc1)CN2CCOCC2)c3c(cc(C#N)cc3)C
0.297398	O=C(Nc1c(cccc1)CN2CCOCC2)c3c(cc(C#N)cc3)C
0.297398	O=C(Nc1c(cccc1)CN2CCOCC2)c3c(cc(C#N)cc3)C
0.297398	O=C(Nc1c(cccc1)CN2CCOCC2)c3c(cc(C#N)cc3)C
0.297398	O=C(Nc1c(cccc1)CN2CCOCC2)c3c(cc(C#N)cc3)C
0.297398	O=C(Nc1c(cccc1)CN2CCOCC2)c3c(cc(C#N)cc3)C
0.297398	O=C(Nc1c(cccc1)CN2CCOCC2)c3c(cc(C#N)cc3)C
0.29682	[O-][N+](=O)c1c(N2CCCCC2)ccc(c1)C(=O)Nc3cc(ccc3)CN4CCOCC4
0.29682	[O-][N+](=O)c1c(N2CCCCC2)ccc(c1)C(=O)Nc3cc(ccc3)CN4CCOCC4
0.29682	[O-][N+](=O)c1c(N2CCCCC2)ccc(c1)C(=O)Nc3cc(ccc3)CN4CCOCC4
0.29682	[O-][N+](=O)c1c(N2CCCCC2)ccc(c1)C(=O)Nc3cc(ccc3)CN4CCOCC4
0.29682	[O-][N+](=O)c1c(N2CCCCC2)ccc(c1)C(=O)Nc3cc(ccc3)CN4CCOCC4
0.29682	[O-][N+](=O)c1c(N2CCCCC2)ccc(c1)C(=O)Nc3cc(ccc3)CN4CCOCC4
0.29682	[O-][N+](=O)c1c(N2CCCCC2)ccc(c1)C(=O)Nc3cc(ccc3)CN4CCOCC4
0.29682	[O-][N+](=O)c1c(N2CCCCC2)ccc(c1)C(=O)Nc3cc(ccc3)CN4CCOCC4
0.29682	[O-][N+](=O)c1c(N2CCCCC2)ccc(c1)C(=O)Nc3cc(ccc3)CN4CCOCC4
0.29682	[O-][N+](=O)c1c(N2CCCCC2)ccc(c1)C(=O)Nc3cc(ccc3)CN4CCOCC4
0.296552	O=C(Nc1c(ccc(c1)C=2ON=C(N2)C)C)c3c(cccc3)COC(C)(C)C
0.296552	O=C(Nc1c(ccc(c1)C=2ON=C(N2)C)C)c3c(cccc3)COC(C)(C)C
0.296552	O=C(Nc1c(ccc(c1)C=2ON=C(N2)C)C)c3c(cccc3)COC(C)(C)C
0.296552	O=C(Nc1c(ccc(c1)C=2ON=C(N2)C)C)c3c(cccc3)COC(C)(C)C
0.296552	O=C(Nc1c(ccc(c1)C=2ON=C(N2)C)C)c3c(cccc3)COC(C)(C)C
0.296552	O=C(Nc1c(ccc(c1)C=2ON=C(N2)C)C)c3c(cccc3)COC(C)(C)C
0.296552	O=C(Nc1c(ccc(c1)C=2ON=C(N2)C)C)c3c(cccc3)COC(C)(C)C
0.296552	O=C(Nc1c(ccc(c1)C=2ON=C(N2)C)C)c3c(cccc3)COC(C)(C)C
0.296552	O=C(Nc1c(ccc(c1)C=2ON=C(N2)C)C)c3c(cccc3)COC(C)(C)C
0.296552	O=C(Nc1c(ccc(c1)C=2ON=C(N2)C)C)c3c(cccc3)COC(C)(C)C
0.296154	O=C(NNC(=O)C(=O)Nc1cnc(nc1)c2ccccc2)c3cc(O)c(cc3)C
0.29588	O=C(Nc1ccccc1)c2cc(NC(=O)CN(C3CC(C3)(C)C)CC)c(cc2)C
0.29588	O=C(Nc1ccccc1)c2cc(NC(=O)CN(C3CC(C3)(C)C)CC)c(cc2)C
0.29588	O=C(Nc1ccccc1)c2cc(NC(=O)CN(C3CC(C3)(C)C)CC)c(cc2)C
0.29588	O=C(Nc1ccccc1)c2cc(NC(=O)CN(C3CC(C3)(C)C)CC)c(cc2)C
0.29588	O=C(Nc1ccccc1)c2cc(NC(=O)CN(C3CC(C3)(C)C)CC)c(cc2)C
0.29588	O=C(Nc1ccccc1)c2cc(NC(=O)CN(C3CC(C3)(C)C)CC)c(cc2)C
0.29588	O=C(Nc1ccccc1)c2cc(NC(=O)CN(C3CC(C3)(C)C)CC)c(cc2)C
0.29588	O=C(Nc1ccccc1)c2cc(NC(=O)CN(C3CC(C3)(C)C)CC)c(cc2)C
0.29588	O=C(Nc1ccccc1)c2cc(NC(=O)CN(C3CC(C3)(C)C)CC)c(cc2)C
0.29588	O=C(Nc1ccccc1)c2cc(NC(=O)CN(C3CC(C3)(C)C)CC)c(cc2)C
0.294915	Clc1ccc(cc1)C=2N=NN(N2)C(C(=O)Nc3c(ccc(c3)CN4CCSCC4)C)CC
0.294915	Clc1ccc(cc1)C=2N=NN(N2)C(C(=O)Nc3c(ccc(c3)CN4CCSCC4)C)CC
0.294915	Clc1ccc(cc1)C=2N=NN(N2)C(C(=O)Nc3c(ccc(c3)CN4CCSCC4)C)CC
0.294915	Clc1ccc(cc1)C=2N=NN(N2)C(C(=O)Nc3c(ccc(c3)CN4CCSCC4)C)CC
0.294915	Clc1ccc(cc1)C=2N=NN(N2)C(C(=O)Nc3c(ccc(c3)CN4CCSCC4)C)CC
0.294915	Clc1ccc(cc1)C=2N=NN(N2)C(C(=O)Nc3c(ccc(c3)CN4CCSCC4)C)CC
0.294915	Clc1ccc(cc1)C=2N=NN(N2)C(C(=O)Nc3c(ccc(c3)CN4CCSCC4)C)CC
0.294915	Clc1ccc(cc1)C=2N=NN(N2)C(C(=O)Nc3c(ccc(c3)CN4CCSCC4)C)CC
0.294915	Clc1ccc(cc1)C=2N=NN(N2)C(C(=O)Nc3c(ccc(c3)CN4CCSCC4)C)CC
0.294915	Clc1ccc(cc1)C=2N=NN(N2)C(C(=O)Nc3c(ccc(c3)CN4CCSCC4)C)CC
0.294915	Clc1cc(c(NC(=O)C(NC(C=2SC=C(N2)c3cnccc3)C)C)cc1)C
0.294915	Clc1cc(c(NC(=O)C(NC(C=2SC=C(N2)c3cnccc3)C)C)cc1)C
0.294915	Clc1cc(c(NC(=O)C(NC(C=2SC=C(N2)c3cnccc3)C)C)cc1)C
0.294915	Clc1cc(c(NC(=O)C(NC(C=2SC=C(N2)c3cnccc3)C)C)cc1)C
0.294915	Clc1cc(c(NC(=O)C(NC(C=2SC=C(N2)c3cnccc3)C)C)cc1)C
0.294915	Clc1cc(c(NC(=O)C(NC(C=2SC=C(N2)c3cnccc3)C)C)cc1)C
0.294776	O=C(OC)c1ccc(cc1)CCC(=O)Nc2cc(c(NC(=O)C=3OC=CC3)cc2)C
0.294776	O=C(OC)c1ccc(cc1)CCC(=O)Nc2cc(c(NC(=O)C=3OC=CC3)cc2)C
0.294776	O=C(OC)c1ccc(cc1)CCC(=O)Nc2cc(c(NC(=O)C=3OC=CC3)cc2)C
0.294776	O=C(OC)c1ccc(cc1)CCC(=O)Nc2cc(c(NC(=O)C=3OC=CC3)cc2)C
0.294776	O=C(OC)c1ccc(cc1)CCC(=O)Nc2cc(c(NC(=O)C=3OC=CC3)cc2)C
0.294776	O=C(OC)c1ccc(cc1)CCC(=O)Nc2cc(c(NC(=O)C=3OC=CC3)cc2)C
0.294776	O=C(OC)c1ccc(cc1)CCC(=O)Nc2cc(c(NC(=O)C=3OC=CC3)cc2)C
0.294776	O=C(OC)c1ccc(cc1)CCC(=O)Nc2cc(c(NC(=O)C=3OC=CC3)cc2)C
0.294776	O=C(OC)c1ccc(cc1)CCC(=O)Nc2cc(c(NC(=O)C=3OC=CC3)cc2)C
0.294776	O=C(OC)c1ccc(cc1)CCC(=O)Nc2cc(c(NC(=O)C=3OC=CC3)cc2)C
0.294737	FC(F)(F)c1cc(ccc1)CN2CCN(C(=O)c3cc(c(NC(=O)OC(C)(C)C)cc3)C)CC2
0.294737	FC(F)(F)c1cc(ccc1)CN2CCN(C(=O)c3cc(c(NC(=O)OC(C)(C)C)cc3)C)CC2
0.294737	FC(F)(F)c1cc(ccc1)CN2CCN(C(=O)c3cc(c(NC(=O)OC(C)(C)C)cc3)C)CC2
0.294737	FC(F)(F)c1cc(ccc1)CN2CCN(C(=O)c3cc(c(NC(=O)OC(C)(C)C)cc3)C)CC2
0.294737	FC(F)(F)c1cc(ccc1)CN2CCN(C(=O)c3cc(c(NC(=O)OC(C)(C)C)cc3)C)CC2
0.294737	FC(F)(F)c1cc(ccc1)CN2CCN(C(=O)c3cc(c(NC(=O)OC(C)(C)C)cc3)C)CC2
0.294737	FC(F)(F)c1cc(ccc1)CN2CCN(C(=O)c3cc(c(NC(=O)OC(C)(C)C)cc3)C)CC2
0.294737	FC(F)(F)c1cc(ccc1)CN2CCN(C(=O)c3cc(c(NC(=O)OC(C)(C)C)cc3)C)CC2
0.294737	FC(F)(F)c1cc(ccc1)CN2CCN(C(=O)c3cc(c(NC(=O)OC(C)(C)C)cc3)C)CC2
0.294737	FC(F)(F)c1cc(ccc1)CN2CCN(C(=O)c3cc(c(NC(=O)OC(C)(C)C)cc3)C)CC2
0.294326	O=C(Nc1c(cc(NC(=O)CCC=2OC(c3ccccc3)=CC2)cc1)C)C=4OC=CC4
0.294326	O=C(Nc1c(cc(NC(=O)CCC=2OC(c3ccccc3)=CC2)cc1)C)C=4OC=CC4
0.294326	O=C(Nc1c(cc(NC(=O)CCC=2OC(c3ccccc3)=CC2)cc1)C)C=4OC=CC4
0.294326	O=C(Nc1c(cc(NC(=O)CCC=2OC(c3ccccc3)=CC2)cc1)C)C=4OC=CC4
0.294326	O=C(Nc1c(cc(NC(=O)CCC=2OC(c3ccccc3)=CC2)cc1)C)C=4OC=CC4
0.294326	O=C(Nc1c(cc(NC(=O)CCC=2OC(c3ccccc3)=CC2)cc1)C)C=4OC=CC4
0.294326	O=C(Nc1c(cc(NC(=O)CCC=2OC(c3ccccc3)=CC2)cc1)C)C=4OC=CC4
0.294326	O=C(Nc1c(cc(NC(=O)CCC=2OC(c3ccccc3)=CC2)cc1)C)C=4OC=CC4
0.294326	O=C(Nc1c(cc(NC(=O)CCC=2OC(c3ccccc3)=CC2)cc1)C)C=4OC=CC4
0.294326	O=C(Nc1c(cc(NC(=O)CCC=2OC(c3ccccc3)=CC2)cc1)C)C=4OC=CC4
0.29393	O=C(OC(C)(C)C)N1C(CN(CC(=O)Nc2c(ccc(c2)C(=O)Nc3ccccc3)C)CC1)(C)C
0.29393	O=C(OC(C)(C)C)N1C(CN(CC(=O)Nc2c(ccc(c2)C(=O)Nc3ccccc3)C)CC1)(C)C
0.29393	O=C(OC(C)(C)C)N1C(CN(CC(=O)Nc2c(ccc(c2)C(=O)Nc3ccccc3)C)CC1)(C)C
0.29393	O=C(OC(C)(C)C)N1C(CN(CC(=O)Nc2c(ccc(c2)C(=O)Nc3ccccc3)C)CC1)(C)C
0.29393	O=C(OC(C)(C)C)N1C(CN(CC(=O)Nc2c(ccc(c2)C(=O)Nc3ccccc3)C)CC1)(C)C
0.29393	O=C(OC(C)(C)C)N1C(CN(CC(=O)Nc2c(ccc(c2)C(=O)Nc3ccccc3)C)CC1)(C)C
0.29393	O=C(OC(C)(C)C)N1C(CN(CC(=O)Nc2c(ccc(c2)C(=O)Nc3ccccc3)C)CC1)(C)C
0.29393	O=C(OC(C)(C)C)N1C(CN(CC(=O)Nc2c(ccc(c2)C(=O)Nc3ccccc3)C)CC1)(C)C
0.29393	O=C(OC(C)(C)C)N1C(CN(CC(=O)Nc2c(ccc(c2)C(=O)Nc3ccccc3)C)CC1)(C)C
0.29393	O=C(OC(C)(C)C)N1C(CN(CC(=O)Nc2c(ccc(c2)C(=O)Nc3ccccc3)C)CC1)(C)C
0.29393	S(=O)(=O)(NCCc1ncccc1)c2c(OC)ccc(c2)C(=O)Nc3cc(ccc3)CN4CCOCC4
0.29393	S(=O)(=O)(NCCc1ncccc1)c2c(OC)ccc(c2)C(=O)Nc3cc(ccc3)CN4CCOCC4
0.29393	S(=O)(=O)(NCCc1ncccc1)c2c(OC)ccc(c2)C(=O)Nc3cc(ccc3)CN4CCOCC4
0.29393	S(=O)(=O)(NCCc1ncccc1)c2c(OC)ccc(c2)C(=O)Nc3cc(ccc3)CN4CCOCC4
0.29393	S(=O)(=O)(NCCc1ncccc1)c2c(OC)ccc(c2)C(=O)Nc3cc(ccc3)CN4CCOCC4
0.29393	S(=O)(=O)(NCCc1ncccc1)c2c(OC)ccc(c2)C(=O)Nc3cc(ccc3)CN4CCOCC4
0.29393	S(=O)(=O)(NCCc1ncccc1)c2c(OC)ccc(c2)C(=O)Nc3cc(ccc3)CN4CCOCC4
0.29393	S(=O)(=O)(NCCc1ncccc1)c2c(OC)ccc(c2)C(=O)Nc3cc(ccc3)CN4CCOCC4
0.29393	S(=O)(=O)(NCCc1ncccc1)c2c(OC)ccc(c2)C(=O)Nc3cc(ccc3)CN4CCOCC4
0.29393	S(=O)(=O)(NCCc1ncccc1)c2c(OC)ccc(c2)C(=O)Nc3cc(ccc3)CN4CCOCC4
0.293919	O=C(Nc1c(ccc(NC(=O)c2ccccc2)c1)C)NC=3C=NN(C3)CC(=O)N4CC(OC(C4)C)C
0.293919	O=C(Nc1c(ccc(NC(=O)c2ccccc2)c1)C)NC=3C=NN(C3)CC(=O)N4CC(OC(C4)C)C
0.293919	O=C(Nc1c(ccc(NC(=O)c2ccccc2)c1)C)NC=3C=NN(C3)CC(=O)N4CC(OC(C4)C)C
0.293919	O=C(Nc1c(ccc(NC(=O)c2ccccc2)c1)C)NC=3C=NN(C3)CC(=O)N4CC(OC(C4)C)C
0.293919	O=C(Nc1c(ccc(NC(=O)c2ccccc2)c1)C)NC=3C=NN(C3)CC(=O)N4CC(OC(C4)C)C
0.293919	O=C(Nc1c(ccc(NC(=O)c2ccccc2)c1)C)NC=3C=NN(C3)CC(=O)N4CC(OC(C4)C)C
0.293919	O=C(Nc1c(ccc(NC(=O)c2ccccc2)c1)C)NC=3C=NN(C3)CC(=O)N4CC(OC(C4)C)C
0.293919	O=C(Nc1c(ccc(NC(=O)c2ccccc2)c1)C)NC=3C=NN(C3)CC(=O)N4CC(OC(C4)C)C
0.293919	O=C(Nc1c(ccc(NC(=O)c2ccccc2)c1)C)NC=3C=NN(C3)CC(=O)N4CC(OC(C4)C)C
0.293919	O=C(Nc1c(ccc(NC(=O)c2ccccc2)c1)C)NC=3C=NN(C3)CC(=O)N4CC(OC(C4)C)C
0.293478	O=C(Nc1c(cc(NC(=O)CCCc2nccnc2)cc1)C)C=3OC=CC3
0.293478	O=C(Nc1c(cc(NC(=O)CCCc2nccnc2)cc1)C)C=3OC=CC3
0.293478	O=C(Nc1c(cc(NC(=O)CCCc2nccnc2)cc1)C)C=3OC=CC3
0.293478	O=C(Nc1c(cc(NC(=O)CCCc2nccnc2)cc1)C)C=3OC=CC3
0.293478	O=C(Nc1c(cc(NC(=O)CCCc2nccnc2)cc1)C)C=3OC=CC3
0.293478	O=C(Nc1c(cc(NC(=O)CCCc2nccnc2)cc1)C)C=3OC=CC3
0.293478	O=C(Nc1c(cc(NC(=O)CCCc2nccnc2)cc1)C)C=3OC=CC3
0.293478	O=C(Nc1c(cc(NC(=O)CCCc2nccnc2)cc1)C)C=3OC=CC3
0.293478	O=C(Nc1c(cc(NC(=O)CCCc2nccnc2)cc1)C)C=3OC=CC3
0.293478	O=C(Nc1c(cc(NC(=O)CCCc2nccnc2)cc1)C)C=3OC=CC3
0.29304	S(C(c1cc(NC(=O)c2cc(NC(=O)c3cc4OCCOc4cc3)c(cc2)C)ccc1)C)C
0.29304	S(C(c1cc(NC(=O)c2cc(NC(=O)c3cc4OCCOc4cc3)c(cc2)C)ccc1)C)C
0.29304	S(C(c1cc(NC(=O)c2cc(NC(=O)c3cc4OCCOc4cc3)c(cc2)C)ccc1)C)C
0.29304	S(C(c1cc(NC(=O)c2cc(NC(=O)c3cc4OCCOc4cc3)c(cc2)C)ccc1)C)C
0.29304	S(C(c1cc(NC(=O)c2cc(NC(=O)c3cc4OCCOc4cc3)c(cc2)C)ccc1)C)C
0.29304	O=C(NCc1cc(OCCC)ccc1)c2cc(NC(=O)Cc3ccncc3)c(cc2)C
0.292857	FC(F)Oc1ccc(cc1)C(=O)NCC(=O)Nc2c(ccc(c2)C=3OC=C(N3)C)C
0.292857	FC(F)Oc1ccc(cc1)C(=O)NCC(=O)Nc2c(ccc(c2)C=3OC=C(N3)C)C
0.292857	FC(F)Oc1ccc(cc1)C(=O)NCC(=O)Nc2c(ccc(c2)C=3OC=C(N3)C)C
0.292857	FC(F)Oc1ccc(cc1)C(=O)NCC(=O)Nc2c(ccc(c2)C=3OC=C(N3)C)C
0.292857	FC(F)Oc1ccc(cc1)C(=O)NCC(=O)Nc2c(ccc(c2)C=3OC=C(N3)C)C
0.292857	FC(F)Oc1ccc(cc1)C(=O)NCC(=O)Nc2c(ccc(c2)C=3OC=C(N3)C)C
0.292857	FC(F)Oc1ccc(cc1)C(=O)NCC(=O)Nc2c(ccc(c2)C=3OC=C(N3)C)C
0.292857	FC(F)Oc1ccc(cc1)C(=O)NCC(=O)Nc2c(ccc(c2)C=3OC=C(N3)C)C
0.292857	FC(F)Oc1ccc(cc1)C(=O)NCC(=O)Nc2c(ccc(c2)C=3OC=C(N3)C)C
0.292857	FC(F)Oc1ccc(cc1)C(=O)NCC(=O)Nc2c(ccc(c2)C=3OC=C(N3)C)C
0.292576	O=C(OC)c1cc(Nc2nc(ccn2)C)ccc1
0.292576	O=C(OC)c1cc(Nc2nc(ccn2)C)ccc1
0.292576	O=C(OC)c1cc(Nc2nc(ccn2)C)ccc1
0.292576	O=C(OC)c1cc(Nc2nc(ccn2)C)ccc1
0.292576	O=C(OC)c1cc(Nc2nc(ccn2)C)ccc1
0.292576	O=C(OC)c1cc(Nc2nc(ccn2)C)ccc1
0.292576	O=C(OC)c1cc(Nc2nc(ccn2)C)ccc1
0.292576	O=C(OC)c1cc(Nc2nc(ccn2)C)ccc1
0.292576	O=C(OC)c1cc(Nc2nc(ccn2)C)ccc1
0.292576	O=C(OC)c1cc(Nc2nc(ccn2)C)ccc1
0.292419	Fc1c(OCc2cc(F)ccc2)ccc(NC(=O)C(=O)Nc3c(ccc(c4ccncc4)c3)C)c1
0.292419	Fc1c(OCc2cc(F)ccc2)ccc(NC(=O)C(=O)Nc3c(ccc(c4ccncc4)c3)C)c1
0.292419	Fc1c(OCc2cc(F)ccc2)ccc(NC(=O)C(=O)Nc3c(ccc(c4ccncc4)c3)C)c1
0.292419	Fc1c(OCc2cc(F)ccc2)ccc(NC(=O)C(=O)Nc3c(ccc(c4ccncc4)c3)C)c1
0.292419	Fc1c(OCc2cc(F)ccc2)ccc(NC(=O)C(=O)Nc3c(ccc(c4ccncc4)c3)C)c1
0.292419	Fc1c(OCc2cc(F)ccc2)ccc(NC(=O)C(=O)Nc3c(ccc(c4ccncc4)c3)C)c1
0.292419	Fc1c(OCc2cc(F)ccc2)ccc(NC(=O)C(=O)Nc3c(ccc(c4ccncc4)c3)C)c1
0.292419	Fc1c(OCc2cc(F)ccc2)ccc(NC(=O)C(=O)Nc3c(ccc(c4ccncc4)c3)C)c1
0.292419	Fc1c(OCc2cc(F)ccc2)ccc(NC(=O)C(=O)Nc3c(ccc(c4ccncc4)c3)C)c1
0.292419	Fc1c(OCc2cc(F)ccc2)ccc(NC(=O)C(=O)Nc3c(ccc(c4ccncc4)c3)C)c1
0.292419	S(C1=NNC=N1)Cc2c(cccc2)C(=O)Nc3ccc(c4nc(ccn4)C)cc3
0.292419	S(C1=NNC=N1)Cc2c(cccc2)C(=O)Nc3ccc(c4nc(ccn4)C)cc3
0.291803	Brc1cc(c2nc(c(cc2)C(=O)Nc3cnc(N4CCN(S(=O)(=O)C)CC4)cc3)C)ccc1
0.291803	Brc1cc(c2nc(c(cc2)C(=O)Nc3cnc(N4CCN(S(=O)(=O)C)CC4)cc3)C)ccc1
0.291803	Brc1cc(c2nc(c(cc2)C(=O)Nc3cnc(N4CCN(S(=O)(=O)C)CC4)cc3)C)ccc1
0.291803	Brc1cc(c2nc(c(cc2)C(=O)Nc3cnc(N4CCN(S(=O)(=O)C)CC4)cc3)C)ccc1
0.291803	Brc1cc(c2nc(c(cc2)C(=O)Nc3cnc(N4CCN(S(=O)(=O)C)CC4)cc3)C)ccc1
0.291803	Brc1cc(c2nc(c(cc2)C(=O)Nc3cnc(N4CCN(S(=O)(=O)C)CC4)cc3)C)ccc1
0.291803	Brc1cc(c2nc(c(cc2)C(=O)Nc3cnc(N4CCN(S(=O)(=O)C)CC4)cc3)C)ccc1
0.291803	Brc1cc(c2nc(c(cc2)C(=O)Nc3cnc(N4CCN(S(=O)(=O)C)CC4)cc3)C)ccc1
0.291803	Brc1cc(c2nc(c(cc2)C(=O)Nc3cnc(N4CCN(S(=O)(=O)C)CC4)cc3)C)ccc1
0.291803	Brc1cc(c2nc(c(cc2)C(=O)Nc3cnc(N4CCN(S(=O)(=O)C)CC4)cc3)C)ccc1
0.291667	O=C(NC=1C(=NOC1)C)c2ccc(cc2)C=3N=CNC3
0.291525	O=C(NC1=CN(C(=O)C=C1)CCN(C)C)c2cc(NC(=O)Cc3ccncc3)c(cc2)C
0.291525	O=C(NC1=CN(C(=O)C=C1)CCN(C)C)c2cc(NC(=O)Cc3ccncc3)c(cc2)C
0.291525	O=C(NC1=CN(C(=O)C=C1)CCN(C)C)c2cc(NC(=O)Cc3ccncc3)c(cc2)C
0.291525	O=C(NC1=CN(C(=O)C=C1)CCN(C)C)c2cc(NC(=O)Cc3ccncc3)c(cc2)C
0.291525	O=C(NC1=CN(C(=O)C=C1)CCN(C)C)c2cc(NC(=O)Cc3ccncc3)c(cc2)C
0.291525	O=C(NC1=CN(C(=O)C=C1)CCN(C)C)c2cc(NC(=O)Cc3ccncc3)c(cc2)C
0.291525	O=C(NC1=CN(C(=O)C=C1)CCN(C)C)c2cc(NC(=O)Cc3ccncc3)c(cc2)C
0.291525	O=C(NC1=CN(C(=O)C=C1)CCN(C)C)c2cc(NC(=O)Cc3ccncc3)c(cc2)C
0.291525	O=C(NC1=CN(C(=O)C=C1)CCN(C)C)c2cc(NC(=O)Cc3ccncc3)c(cc2)C
0.291525	O=C(NC1=CN(C(=O)C=C1)CCN(C)C)c2cc(NC(=O)Cc3ccncc3)c(cc2)C
0.291513	O=C(NCCC(=O)Nc1c(cccc1)CN2CCOCC2)c3ccc(cc3)C=4N=NNN4
0.29148	O=C(Nc1c(ccc(c2ccncc2)c1)C)C=O
0.29148	O=C(Nc1c(ccc(c2ccncc2)c1)C)C=O
0.29148	O=C(Nc1c(ccc(c2ccncc2)c1)C)C=O
0.29148	O=C(Nc1c(ccc(c2ccncc2)c1)C)C=O
0.29148	O=C(Nc1c(ccc(c2ccncc2)c1)C)C=O
0.29148	O=C(Nc1c(ccc(c2ccncc2)c1)C)C=O
0.29148	O=C(Nc1c(ccc(c2ccncc2)c1)C)C=O
0.29148	O=C(Nc1c(ccc(c2ccncc2)c1)C)C=O
0.29148	O=C(Nc1c(ccc(c2ccncc2)c1)C)C=O
0.29148	O=C(Nc1c(ccc(c2ccncc2)c1)C)C=O
0.291045	Fc1ccc(cc1)C(=O)Nc2cc(ccc2)C=3ON=C(N3)c4cc(OC)c(OC)cc4
0.291045	Fc1ccc(cc1)C(=O)Nc2cc(ccc2)C=3ON=C(N3)c4cc(OC)c(OC)cc4
0.291045	Fc1ccc(cc1)C(=O)Nc2cc(ccc2)C=3ON=C(N3)c4cc(OC)c(OC)cc4
0.291045	Fc1ccc(cc1)C(=O)Nc2cc(ccc2)C=3ON=C(N3)c4cc(OC)c(OC)cc4
0.291045	Fc1ccc(cc1)C(=O)Nc2cc(ccc2)C=3ON=C(N3)c4cc(OC)c(OC)cc4
0.291045	Fc1ccc(cc1)C(=O)Nc2cc(ccc2)C=3ON=C(N3)c4cc(OC)c(OC)cc4
0.291045	Fc1ccc(cc1)C(=O)Nc2cc(ccc2)C=3ON=C(N3)c4cc(OC)c(OC)cc4
0.291045	Fc1ccc(cc1)C(=O)Nc2cc(ccc2)C=3ON=C(N3)c4cc(OC)c(OC)cc4
0.291045	Fc1ccc(cc1)C(=O)Nc2cc(ccc2)C=3ON=C(N3)c4cc(OC)c(OC)cc4
0.291045	Fc1ccc(cc1)C(=O)Nc2cc(ccc2)C=3ON=C(N3)c4cc(OC)c(OC)cc4
0.290323	S1C=C(C(=O)Nc2c(F)ccc(NC(=O)C(=O)Nc3ccc(cc3)CC)c2)C=C1
0.290323	S1C=C(C(=O)Nc2c(F)ccc(NC(=O)C(=O)Nc3ccc(cc3)CC)c2)C=C1
0.290323	S1C=C(C(=O)Nc2c(F)ccc(NC(=O)C(=O)Nc3ccc(cc3)CC)c2)C=C1
0.290323	S1C=C(C(=O)Nc2c(F)ccc(NC(=O)C(=O)Nc3ccc(cc3)CC)c2)C=C1
0.290323	S1C=C(C(=O)Nc2c(F)ccc(NC(=O)C(=O)Nc3ccc(cc3)CC)c2)C=C1
0.290323	S1C=C(C(=O)Nc2c(F)ccc(NC(=O)C(=O)Nc3ccc(cc3)CC)c2)C=C1
0.290323	S1C=C(C(=O)Nc2c(F)ccc(NC(=O)C(=O)Nc3ccc(cc3)CC)c2)C=C1
0.290323	S1C=C(C(=O)Nc2c(F)ccc(NC(=O)C(=O)Nc3ccc(cc3)CC)c2)C=C1
0.290323	S1C=C(C(=O)Nc2c(F)ccc(NC(=O)C(=O)Nc3ccc(cc3)CC)c2)C=C1
0.290323	S1C=C(C(=O)Nc2c(F)ccc(NC(=O)C(=O)Nc3ccc(cc3)CC)c2)C=C1
0.290323	Clc1cc(ccc1)C(=O)Nc2c(F)cc(NC(=O)C=3N=C(SC3)c4ccccc4)cc2
0.290323	Clc1cc(ccc1)C(=O)Nc2c(F)cc(NC(=O)C=3N=C(SC3)c4ccccc4)cc2
0.290323	Clc1cc(ccc1)C(=O)Nc2c(F)cc(NC(=O)C=3N=C(SC3)c4ccccc4)cc2
0.290323	Clc1cc(ccc1)C(=O)Nc2c(F)cc(NC(=O)C=3N=C(SC3)c4ccccc4)cc2
0.290323	Clc1cc(ccc1)C(=O)Nc2c(F)cc(NC(=O)C=3N=C(SC3)c4ccccc4)cc2
0.290323	Clc1cc(ccc1)C(=O)Nc2c(F)cc(NC(=O)C=3N=C(SC3)c4ccccc4)cc2
0.290323	Clc1cc(ccc1)C(=O)Nc2c(F)cc(NC(=O)C=3N=C(SC3)c4ccccc4)cc2
0.290323	Clc1cc(ccc1)C(=O)Nc2c(F)cc(NC(=O)C=3N=C(SC3)c4ccccc4)cc2
0.290323	Clc1cc(ccc1)C(=O)Nc2c(F)cc(NC(=O)C=3N=C(SC3)c4ccccc4)cc2
0.290323	Clc1cc(ccc1)C(=O)Nc2c(F)cc(NC(=O)C=3N=C(SC3)c4ccccc4)cc2
0.28972	Brc1ccc(cc1)C(=O)Nc2c(cccc2)C
0.28972	Brc1ccc(cc1)C(=O)Nc2c(cccc2)C
0.28972	Brc1ccc(cc1)C(=O)Nc2c(cccc2)C
0.28972	Brc1ccc(cc1)C(=O)Nc2c(cccc2)C
0.28972	Brc1ccc(cc1)C(=O)Nc2c(cccc2)C
0.289575	S1CCN(Cc2cc(NC(=O)CCC(C(=O)C)C)c(cc2)C)CC1
0.289575	S1CCN(Cc2cc(NC(=O)CCC(C(=O)C)C)c(cc2)C)CC1
0.289575	S1CCN(Cc2cc(NC(=O)CCC(C(=O)C)C)c(cc2)C)CC1
0.289575	S1CCN(Cc2cc(NC(=O)CCC(C(=O)C)C)c(cc2)C)CC1
0.289575	S1CCN(Cc2cc(NC(=O)CCC(C(=O)C)C)c(cc2)C)CC1
0.289575	S1CCN(Cc2cc(NC(=O)CCC(C(=O)C)C)c(cc2)C)CC1
0.289575	S1CCN(Cc2cc(NC(=O)CCC(C(=O)C)C)c(cc2)C)CC1
0.289575	S1CCN(Cc2cc(NC(=O)CCC(C(=O)C)C)c(cc2)C)CC1
0.289575	S1CCN(Cc2cc(NC(=O)CCC(C(=O)C)C)c(cc2)C)CC1
0.289575	S1CCN(Cc2cc(NC(=O)CCC(C(=O)C)C)c(cc2)C)CC1
0.289116	Fc1c(OC)cc(c(NC(=O)C(=O)Nc2cc(ccc2)CN3CCN(c4ncccc4)CC3)c1)C
0.289116	Fc1c(OC)cc(c(NC(=O)C(=O)Nc2cc(ccc2)CN3CCN(c4ncccc4)CC3)c1)C
0.289116	Fc1c(OC)cc(c(NC(=O)C(=O)Nc2cc(ccc2)CN3CCN(c4ncccc4)CC3)c1)C
0.289116	Fc1c(OC)cc(c(NC(=O)C(=O)Nc2cc(ccc2)CN3CCN(c4ncccc4)CC3)c1)C
0.289116	Fc1c(OC)cc(c(NC(=O)C(=O)Nc2cc(ccc2)CN3CCN(c4ncccc4)CC3)c1)C
0.289116	Fc1c(OC)cc(c(NC(=O)C(=O)Nc2cc(ccc2)CN3CCN(c4ncccc4)CC3)c1)C
0.289116	Fc1c(OC)cc(c(NC(=O)C(=O)Nc2cc(ccc2)CN3CCN(c4ncccc4)CC3)c1)C
0.289116	Fc1c(OC)cc(c(NC(=O)C(=O)Nc2cc(ccc2)CN3CCN(c4ncccc4)CC3)c1)C
0.289116	Fc1c(OC)cc(c(NC(=O)C(=O)Nc2cc(ccc2)CN3CCN(c4ncccc4)CC3)c1)C
0.289116	Fc1c(OC)cc(c(NC(=O)C(=O)Nc2cc(ccc2)CN3CCN(c4ncccc4)CC3)c1)C
0.288889	O=C(Nc1c(NC)ccc(C#N)c1)c2cc(ccc2)C3=NOC(=N3)C
0.288889	O=C(Nc1c(NC)ccc(C#N)c1)c2cc(ccc2)C3=NOC(=N3)C
0.288889	O=C(Nc1c(NC)ccc(C#N)c1)c2cc(ccc2)C3=NOC(=N3)C
0.288889	O=C(Nc1c(NC)ccc(C#N)c1)c2cc(ccc2)C3=NOC(=N3)C
0.288889	O=C(Nc1c(NC)ccc(C#N)c1)c2cc(ccc2)C3=NOC(=N3)C
0.288889	O=C(Nc1c(NC)ccc(C#N)c1)c2cc(ccc2)C3=NOC(=N3)C
0.288889	O=C(Nc1c(NC)ccc(C#N)c1)c2cc(ccc2)C3=NOC(=N3)C
0.288889	O=C(Nc1c(NC)ccc(C#N)c1)c2cc(ccc2)C3=NOC(=N3)C
0.288889	O=C(Nc1c(NC)ccc(C#N)c1)c2cc(ccc2)C3=NOC(=N3)C
0.288889	O=C(Nc1c(NC)ccc(C#N)c1)c2cc(ccc2)C3=NOC(=N3)C
0.287938	Brc1c(NC(=O)c2cc(NC=3N=NNN3)ccc2)cc(Cl)c(c1)C
0.287879	Fc1c(NC(=O)c2cc3N=CN(c3cc2)c4cc(ccc4)C)ccc(c1)CN5CCN(CC5)C
0.287879	Fc1c(NC(=O)c2cc3N=CN(c3cc2)c4cc(ccc4)C)ccc(c1)CN5CCN(CC5)C
0.287879	Fc1c(NC(=O)c2cc3N=CN(c3cc2)c4cc(ccc4)C)ccc(c1)CN5CCN(CC5)C
0.287879	Fc1c(NC(=O)c2cc3N=CN(c3cc2)c4cc(ccc4)C)ccc(c1)CN5CCN(CC5)C
0.287879	Fc1c(NC(=O)c2cc3N=CN(c3cc2)c4cc(ccc4)C)ccc(c1)CN5CCN(CC5)C
0.287879	Fc1c(NC(=O)c2cc3N=CN(c3cc2)c4cc(ccc4)C)ccc(c1)CN5CCN(CC5)C
0.287879	Fc1c(NC(=O)c2cc3N=CN(c3cc2)c4cc(ccc4)C)ccc(c1)CN5CCN(CC5)C
0.287879	Fc1c(NC(=O)c2cc3N=CN(c3cc2)c4cc(ccc4)C)ccc(c1)CN5CCN(CC5)C
0.287879	Fc1c(NC(=O)c2cc3N=CN(c3cc2)c4cc(ccc4)C)ccc(c1)CN5CCN(CC5)C
0.287879	Fc1c(NC(=O)c2cc3N=CN(c3cc2)c4cc(ccc4)C)ccc(c1)CN5CCN(CC5)C
0.286822	O=C(Nc1c(ccc(c2ccncc2)c1)C)C(=O)Nc3cc(ccc3)C(OC)C
0.286792	O=C(O)CN1CCC(NC(=O)C(=O)Nc2c(ccc(c3ccncc3)c2)C)CC1
0.286792	O=C(O)CN1CCC(NC(=O)C(=O)Nc2c(ccc(c3ccncc3)c2)C)CC1
0.286792	O=C(O)CN1CCC(NC(=O)C(=O)Nc2c(ccc(c3ccncc3)c2)C)CC1
0.286792	O=C(O)CN1CCC(NC(=O)C(=O)Nc2c(ccc(c3ccncc3)c2)C)CC1
0.286792	O=C(O)CN1CCC(NC(=O)C(=O)Nc2c(ccc(c3ccncc3)c2)C)CC1
0.286792	O=C(O)CN1CCC(NC(=O)C(=O)Nc2c(ccc(c3ccncc3)c2)C)CC1
0.286792	O=C(O)CN1CCC(NC(=O)C(=O)Nc2c(ccc(c3ccncc3)c2)C)CC1
0.286792	O=C(O)CN1CCC(NC(=O)C(=O)Nc2c(ccc(c3ccncc3)c2)C)CC1
0.286792	O=C(O)CN1CCC(NC(=O)C(=O)Nc2c(ccc(c3ccncc3)c2)C)CC1
0.286792	O=C(O)CN1CCC(NC(=O)C(=O)Nc2c(ccc(c3ccncc3)c2)C)CC1
0.286713	O=C(Nc1c(ccc(NC(=O)c2ccccc2)c1)C)NC(c3ccc(OC)cc3)CC(=O)OC(C)C
0.286689	Clc1c(cc(Cl)cc1)C(=O)Nc2c(cc(cc2)C)C(=O)NC=3SC(c4cnccc4)=CN3
0.286689	Clc1c(cc(Cl)cc1)C(=O)Nc2c(cc(cc2)C)C(=O)NC=3SC(c4cnccc4)=CN3
0.286689	Clc1c(cc(Cl)cc1)C(=O)Nc2c(cc(cc2)C)C(=O)NC=3SC(c4cnccc4)=CN3
0.286689	Clc1c(cc(Cl)cc1)C(=O)Nc2c(cc(cc2)C)C(=O)NC=3SC(c4cnccc4)=CN3
0.286689	Clc1c(cc(Cl)cc1)C(=O)Nc2c(cc(cc2)C)C(=O)NC=3SC(c4cnccc4)=CN3
0.286689	Clc1c(cc(Cl)cc1)C(=O)Nc2c(cc(cc2)C)C(=O)NC=3SC(c4cnccc4)=CN3
0.286689	Clc1c(cc(Cl)cc1)C(=O)Nc2c(cc(cc2)C)C(=O)NC=3SC(c4cnccc4)=CN3
0.286689	Clc1c(cc(Cl)cc1)C(=O)Nc2c(cc(cc2)C)C(=O)NC=3SC(c4cnccc4)=CN3
0.286689	Clc1c(cc(Cl)cc1)C(=O)Nc2c(cc(cc2)C)C(=O)NC=3SC(c4cnccc4)=CN3
0.286689	Clc1c(cc(Cl)cc1)C(=O)Nc2c(cc(cc2)C)C(=O)NC=3SC(c4cnccc4)=CN3
0.286667	Clc1c(Cl)ccc(c1)C(=O)Nc2cc(O)c(cc2)C(=O)N3CCN(c4nc(ncc4)C)CC3
0.286667	Clc1c(Cl)ccc(c1)C(=O)Nc2cc(O)c(cc2)C(=O)N3CCN(c4nc(ncc4)C)CC3
0.286667	Clc1c(Cl)ccc(c1)C(=O)Nc2cc(O)c(cc2)C(=O)N3CCN(c4nc(ncc4)C)CC3
0.286667	Clc1c(Cl)ccc(c1)C(=O)Nc2cc(O)c(cc2)C(=O)N3CCN(c4nc(ncc4)C)CC3
0.286667	Clc1c(Cl)ccc(c1)C(=O)Nc2cc(O)c(cc2)C(=O)N3CCN(c4nc(ncc4)C)CC3
0.286667	Clc1c(Cl)ccc(c1)C(=O)Nc2cc(O)c(cc2)C(=O)N3CCN(c4nc(ncc4)C)CC3
0.286667	Clc1c(Cl)ccc(c1)C(=O)Nc2cc(O)c(cc2)C(=O)N3CCN(c4nc(ncc4)C)CC3
0.286667	Clc1c(Cl)ccc(c1)C(=O)Nc2cc(O)c(cc2)C(=O)N3CCN(c4nc(ncc4)C)CC3
0.286667	Clc1c(Cl)ccc(c1)C(=O)Nc2cc(O)c(cc2)C(=O)N3CCN(c4nc(ncc4)C)CC3
0.286667	Clc1c(Cl)ccc(c1)C(=O)Nc2cc(O)c(cc2)C(=O)N3CCN(c4nc(ncc4)C)CC3
0.286567	O=C(Nc1cc(ccc1)CN2CCOCC2)c3c4c(nc(c5c(cc(cc5)C)C)c3)cccc4
0.286567	O=C(Nc1cc(ccc1)CN2CCOCC2)c3c4c(nc(c5c(cc(cc5)C)C)c3)cccc4
0.286567	O=C(Nc1cc(ccc1)CN2CCOCC2)c3c4c(nc(c5c(cc(cc5)C)C)c3)cccc4
0.286567	O=C(Nc1cc(ccc1)CN2CCOCC2)c3c4c(nc(c5c(cc(cc5)C)C)c3)cccc4
0.286567	O=C(Nc1cc(ccc1)CN2CCOCC2)c3c4c(nc(c5c(cc(cc5)C)C)c3)cccc4
0.286567	O=C(Nc1cc(ccc1)CN2CCOCC2)c3c4c(nc(c5c(cc(cc5)C)C)c3)cccc4
0.286567	O=C(Nc1cc(ccc1)CN2CCOCC2)c3c4c(nc(c5c(cc(cc5)C)C)c3)cccc4
0.286567	O=C(Nc1cc(ccc1)CN2CCOCC2)c3c4c(nc(c5c(cc(cc5)C)C)c3)cccc4
0.286567	O=C(Nc1cc(ccc1)CN2CCOCC2)c3c4c(nc(c5c(cc(cc5)C)C)c3)cccc4
0.286567	O=C(Nc1cc(ccc1)CN2CCOCC2)c3c4c(nc(c5c(cc(cc5)C)C)c3)cccc4
0.286344	O=C(Nc1ccc(cc1)C(=O)NCc2ccncc2)c3cc(Nc4ccncc4)ccc3
0.286344	O=C(Nc1ccc(cc1)C(=O)NCc2ccncc2)c3cc(Nc4ccncc4)ccc3
0.28626	O=C(OC(C)(C)C)Nc1c(cc(cc1)C(=O)Nc2cc(c(cc2)CN(C)C)C)C
0.28626	O=C(OC(C)(C)C)Nc1c(cc(cc1)C(=O)Nc2cc(c(cc2)CN(C)C)C)C
0.28626	O=C(OC(C)(C)C)Nc1c(cc(cc1)C(=O)Nc2cc(c(cc2)CN(C)C)C)C
0.28626	O=C(OC(C)(C)C)Nc1c(cc(cc1)C(=O)Nc2cc(c(cc2)CN(C)C)C)C
0.28626	O=C(OC(C)(C)C)Nc1c(cc(cc1)C(=O)Nc2cc(c(cc2)CN(C)C)C)C
0.28626	O=C(OC(C)(C)C)Nc1c(cc(cc1)C(=O)Nc2cc(c(cc2)CN(C)C)C)C
0.28626	O=C(OC(C)(C)C)Nc1c(cc(cc1)C(=O)Nc2cc(c(cc2)CN(C)C)C)C
0.28626	Clc1cc(ccc1)C(=O)Nc2c(F)cc(NC(=O)CNC(=O)c3ccc(c4ccccc4)cc3)cc2
0.28626	Clc1cc(ccc1)C(=O)Nc2c(F)cc(NC(=O)CNC(=O)c3ccc(c4ccccc4)cc3)cc2
0.28626	Clc1cc(ccc1)C(=O)Nc2c(F)cc(NC(=O)CNC(=O)c3ccc(c4ccccc4)cc3)cc2
0.28626	Clc1cc(ccc1)C(=O)Nc2c(F)cc(NC(=O)CNC(=O)c3ccc(c4ccccc4)cc3)cc2
0.28626	Clc1cc(ccc1)C(=O)Nc2c(F)cc(NC(=O)CNC(=O)c3ccc(c4ccccc4)cc3)cc2
0.28626	Clc1cc(ccc1)C(=O)Nc2c(F)cc(NC(=O)CNC(=O)c3ccc(c4ccccc4)cc3)cc2
0.28626	Clc1cc(ccc1)C(=O)Nc2c(F)cc(NC(=O)CNC(=O)c3ccc(c4ccccc4)cc3)cc2
0.28626	Clc1cc(ccc1)C(=O)Nc2c(F)cc(NC(=O)CNC(=O)c3ccc(c4ccccc4)cc3)cc2
0.28626	Clc1cc(ccc1)C(=O)Nc2c(F)cc(NC(=O)CNC(=O)c3ccc(c4ccccc4)cc3)cc2
0.28626	Clc1cc(ccc1)C(=O)Nc2c(F)cc(NC(=O)CNC(=O)c3ccc(c4ccccc4)cc3)cc2
0.28626	O=C(OC(C)(C)C)Nc1c(cc(cc1)C(=O)Nc2cc(c(cc2)CN(C)C)C)C
0.28626	O=C(OC(C)(C)C)Nc1c(cc(cc1)C(=O)Nc2cc(c(cc2)CN(C)C)C)C
0.286219	S(=O)(=O)(Oc1c(cc(NC(=O)c2cnccc2)cc1)C)C=3SC(=CC3)C
0.285714	Clc1c(cccc1)C(=O)Nc2cc(ccc2)CNc3c(cc(cc3)C(=O)N4CCOCC4)C
0.285714	Clc1c(cccc1)C(=O)Nc2cc(ccc2)CNc3c(cc(cc3)C(=O)N4CCOCC4)C
0.285714	Clc1c(cccc1)C(=O)Nc2cc(ccc2)CNc3c(cc(cc3)C(=O)N4CCOCC4)C
0.285714	Clc1c(cccc1)C(=O)Nc2cc(ccc2)CNc3c(cc(cc3)C(=O)N4CCOCC4)C
0.285714	Clc1c(cccc1)C(=O)Nc2cc(ccc2)CNc3c(cc(cc3)C(=O)N4CCOCC4)C
0.285714	Clc1c(cccc1)C(=O)Nc2cc(ccc2)CNc3c(cc(cc3)C(=O)N4CCOCC4)C
0.285714	Clc1c(cccc1)C(=O)Nc2cc(ccc2)CNc3c(cc(cc3)C(=O)N4CCOCC4)C
0.285714	O=C(Nc1ccc(cc1)CC2=NN=C3N2C=CC=C3)c4cc(NC(=O)Cc5ccncc5)c(cc4)C
0.285714	O=C(Nc1ccc(cc1)CC2=NN=C3N2C=CC=C3)c4cc(NC(=O)Cc5ccncc5)c(cc4)C
0.285714	O=C(Nc1ccc(cc1)CC2=NN=C3N2C=CC=C3)c4cc(NC(=O)Cc5ccncc5)c(cc4)C
0.285714	O=C(Nc1ccc(cc1)CC2=NN=C3N2C=CC=C3)c4cc(NC(=O)Cc5ccncc5)c(cc4)C
0.285714	O=C(Nc1ccc(cc1)CC2=NN=C3N2C=CC=C3)c4cc(NC(=O)Cc5ccncc5)c(cc4)C
0.285714	O=C(Nc1ccc(cc1)CC2=NN=C3N2C=CC=C3)c4cc(NC(=O)Cc5ccncc5)c(cc4)C
0.285714	O=C(Nc1ccc(cc1)CC2=NN=C3N2C=CC=C3)c4cc(NC(=O)Cc5ccncc5)c(cc4)C
0.285714	O=C(Nc1ccc(cc1)CC2=NN=C3N2C=CC=C3)c4cc(NC(=O)Cc5ccncc5)c(cc4)C
0.285211	Clc1ccc(cc1)C=2N=C(SC2C)CNC(=O)c3cc(NC(=O)C)c(cc3)C
0.285211	Clc1ccc(cc1)C=2N=C(SC2C)CNC(=O)c3cc(NC(=O)C)c(cc3)C
0.285211	Clc1ccc(cc1)C=2N=C(SC2C)CNC(=O)c3cc(NC(=O)C)c(cc3)C
0.285211	Clc1ccc(cc1)C=2N=C(SC2C)CNC(=O)c3cc(NC(=O)C)c(cc3)C
0.285211	Clc1ccc(cc1)C=2N=C(SC2C)CNC(=O)c3cc(NC(=O)C)c(cc3)C
0.285156	Brc1c(OC)ccc(NC(=O)C(=O)Nc2c(ccc(c3ccncc3)c2)C)c1
0.285156	Brc1c(OC)ccc(NC(=O)C(=O)Nc2c(ccc(c3ccncc3)c2)C)c1
0.285156	Brc1c(OC)ccc(NC(=O)C(=O)Nc2c(ccc(c3ccncc3)c2)C)c1
0.285156	Brc1c(OC)ccc(NC(=O)C(=O)Nc2c(ccc(c3ccncc3)c2)C)c1
0.285156	Brc1c(OC)ccc(NC(=O)C(=O)Nc2c(ccc(c3ccncc3)c2)C)c1
0.285156	Brc1c(OC)ccc(NC(=O)C(=O)Nc2c(ccc(c3ccncc3)c2)C)c1
0.285156	Brc1c(OC)ccc(NC(=O)C(=O)Nc2c(ccc(c3ccncc3)c2)C)c1
0.285156	Brc1c(OC)ccc(NC(=O)C(=O)Nc2c(ccc(c3ccncc3)c2)C)c1
0.285156	Brc1c(OC)ccc(NC(=O)C(=O)Nc2c(ccc(c3ccncc3)c2)C)c1
0.285156	Brc1c(OC)ccc(NC(=O)C(=O)Nc2c(ccc(c3ccncc3)c2)C)c1
0.284644	O=C(Nc1c(ccc(c1)C=2OC=C(N2)C)C)C=CC(=O)c3ccc(cc3)C
0.284644	O=C(Nc1c(ccc(c1)C=2OC=C(N2)C)C)C=CC(=O)c3ccc(cc3)C
0.284644	O=C(Nc1c(ccc(c1)C=2OC=C(N2)C)C)C=CC(=O)c3ccc(cc3)C
0.284644	O=C(Nc1c(ccc(c1)C=2OC=C(N2)C)C)C=CC(=O)c3ccc(cc3)C
0.284644	O=C(Nc1c(ccc(c1)C=2OC=C(N2)C)C)C=CC(=O)c3ccc(cc3)C
0.284644	O=C(Nc1c(ccc(c1)C=2OC=C(N2)C)C)C=CC(=O)c3ccc(cc3)C
0.284644	O=C(Nc1c(ccc(c1)C=2OC=C(N2)C)C)C=CC(=O)c3ccc(cc3)C
0.284644	O=C(Nc1c(ccc(c1)C=2OC=C(N2)C)C)C=CC(=O)c3ccc(cc3)C
0.284644	O=C(Nc1c(ccc(c1)C=2OC=C(N2)C)C)C=CC(=O)c3ccc(cc3)C
0.284644	O=C(Nc1c(ccc(c1)C=2OC=C(N2)C)C)C=CC(=O)c3ccc(cc3)C
0.284644	O=C(Nc1c(cccc1)CN2CCOCC2)c3ccc(cc3)CN4C(=O)CCC4
0.284644	O=C(Nc1c(cccc1)CN2CCOCC2)c3ccc(cc3)CN4C(=O)CCC4
0.284644	O=C(Nc1c(cccc1)CN2CCOCC2)c3ccc(cc3)CN4C(=O)CCC4
0.284644	O=C(Nc1c(cccc1)CN2CCOCC2)c3ccc(cc3)CN4C(=O)CCC4
0.284644	O=C(Nc1c(cccc1)CN2CCOCC2)c3ccc(cc3)CN4C(=O)CCC4
0.284644	O=C(Nc1c(cccc1)CN2CCOCC2)c3ccc(cc3)CN4C(=O)CCC4
0.284644	O=C(Nc1c(cccc1)CN2CCOCC2)c3ccc(cc3)CN4C(=O)CCC4
0.284644	O=C(Nc1c(cccc1)CN2CCOCC2)c3ccc(cc3)CN4C(=O)CCC4
0.284644	O=C(Nc1c(cccc1)CN2CCOCC2)c3ccc(cc3)CN4C(=O)CCC4
0.284644	O=C(Nc1c(cccc1)CN2CCOCC2)c3ccc(cc3)CN4C(=O)CCC4
0.284375	O=C(Nc1cc(c2nc(ncc2)C)ccc1)c3cc4N=CN(c4cc3)c5cc(ccc5)C
0.284375	O=C(Nc1cc(c2nc(ncc2)C)ccc1)c3cc4N=CN(c4cc3)c5cc(ccc5)C
0.284375	O=C(Nc1cc(c2nc(ncc2)C)ccc1)c3cc4N=CN(c4cc3)c5cc(ccc5)C
0.284375	O=C(Nc1cc(c2nc(ncc2)C)ccc1)c3cc4N=CN(c4cc3)c5cc(ccc5)C
0.284247	Brc1cc(NC(=O)CCC=2OC(c3ccc(Cl)cc3)=CN2)c(cc1)CN4CCN(Cc5ccccc5)CC4
0.284247	Brc1cc(NC(=O)CCC=2OC(c3ccc(Cl)cc3)=CN2)c(cc1)CN4CCN(Cc5ccccc5)CC4
0.284247	Brc1cc(NC(=O)CCC=2OC(c3ccc(Cl)cc3)=CN2)c(cc1)CN4CCN(Cc5ccccc5)CC4
0.284091	O=C(Nc1c(ccc(c2ccncc2)c1)C)C(=O)NC=3C(=NNC3)c4ccccc4
0.284091	O=C(Nc1c(ccc(c2ccncc2)c1)C)C(=O)NC=3C(=NNC3)c4ccccc4
0.284091	O=C(Nc1c(ccc(c2ccncc2)c1)C)C(=O)NC=3C(=NNC3)c4ccccc4
0.284091	O=C(Nc1c(ccc(c2ccncc2)c1)C)C(=O)NC=3C(=NNC3)c4ccccc4
0.284091	O=C(Nc1c(ccc(c2ccncc2)c1)C)C(=O)NC=3C(=NNC3)c4ccccc4
0.284091	O=C(Nc1c(ccc(c2ccncc2)c1)C)C(=O)NC=3C(=NNC3)c4ccccc4
0.284091	O=C(Nc1c(ccc(c2ccncc2)c1)C)C(=O)NC=3C(=NNC3)c4ccccc4
0.284091	O=C(Nc1c(ccc(c2ccncc2)c1)C)C(=O)NC=3C(=NNC3)c4ccccc4
0.283988	S(=O)(=O)(N1CCN(Cc2ccccc2)CC1)c3c(F)ccc(c3)C(=O)NC=4SC(=C(N4)c5ccc(cc5)CCC)C
0.283988	S(=O)(=O)(N1CCN(Cc2ccccc2)CC1)c3c(F)ccc(c3)C(=O)NC=4SC(=C(N4)c5ccc(cc5)CCC)C
0.283988	S(=O)(=O)(N1CCN(Cc2ccccc2)CC1)c3c(F)ccc(c3)C(=O)NC=4SC(=C(N4)c5ccc(cc5)CCC)C
0.283988	S(=O)(=O)(N1CCN(Cc2ccccc2)CC1)c3c(F)ccc(c3)C(=O)NC=4SC(=C(N4)c5ccc(cc5)CCC)C
0.283988	S(=O)(=O)(N1CCN(Cc2ccccc2)CC1)c3c(F)ccc(c3)C(=O)NC=4SC(=C(N4)c5ccc(cc5)CCC)C
0.283988	S(=O)(=O)(N1CCN(Cc2ccccc2)CC1)c3c(F)ccc(c3)C(=O)NC=4SC(=C(N4)c5ccc(cc5)CCC)C
0.283988	S(=O)(=O)(N1CCN(Cc2ccccc2)CC1)c3c(F)ccc(c3)C(=O)NC=4SC(=C(N4)c5ccc(cc5)CCC)C
0.283988	S(=O)(=O)(N1CCN(Cc2ccccc2)CC1)c3c(F)ccc(c3)C(=O)NC=4SC(=C(N4)c5ccc(cc5)CCC)C
0.283988	S(=O)(=O)(N1CCN(Cc2ccccc2)CC1)c3c(F)ccc(c3)C(=O)NC=4SC(=C(N4)c5ccc(cc5)CCC)C
0.283988	S(=O)(=O)(N1CCN(Cc2ccccc2)CC1)c3c(F)ccc(c3)C(=O)NC=4SC(=C(N4)c5ccc(cc5)CCC)C
0.283871	Brc1cc(NC(=O)c2cc(S(=O)(=O)N(c3ccc(OC)cc3)C)ccc2)c(cc1)CN4CCN(Cc5ccccc5)CC4
0.283871	Brc1cc(NC(=O)c2cc(S(=O)(=O)N(c3ccc(OC)cc3)C)ccc2)c(cc1)CN4CCN(Cc5ccccc5)CC4
0.283871	Brc1cc(NC(=O)c2cc(S(=O)(=O)N(c3ccc(OC)cc3)C)ccc2)c(cc1)CN4CCN(Cc5ccccc5)CC4
0.283871	Brc1cc(NC(=O)c2cc(S(=O)(=O)N(c3ccc(OC)cc3)C)ccc2)c(cc1)CN4CCN(Cc5ccccc5)CC4
0.283088	O=C(Nc1c(O)ccc(c1)C(=O)CC)c2cc(ccc2)C3=NOC(=N3)C
0.283088	O=C(Nc1c(O)ccc(c1)C(=O)CC)c2cc(ccc2)C3=NOC(=N3)C
0.283088	O=C(Nc1c(O)ccc(c1)C(=O)CC)c2cc(ccc2)C3=NOC(=N3)C
0.283088	O=C(Nc1c(O)ccc(c1)C(=O)CC)c2cc(ccc2)C3=NOC(=N3)C
0.283088	O=C(Nc1c(O)ccc(c1)C(=O)CC)c2cc(ccc2)C3=NOC(=N3)C
0.283088	O=C(Nc1c(O)ccc(c1)C(=O)CC)c2cc(ccc2)C3=NOC(=N3)C
0.283088	O=C(Nc1c(O)ccc(c1)C(=O)CC)c2cc(ccc2)C3=NOC(=N3)C
0.283088	O=C(Nc1c(O)ccc(c1)C(=O)CC)c2cc(ccc2)C3=NOC(=N3)C
0.283088	O=C(Nc1c(O)ccc(c1)C(=O)CC)c2cc(ccc2)C3=NOC(=N3)C
0.283088	O=C(Nc1c(O)ccc(c1)C(=O)CC)c2cc(ccc2)C3=NOC(=N3)C
0.282443	O=C(Nc1cc(ccc1)C2=NOC(O)=N2)c3ccc(N4CCC(CC4)C)cc3
0.282443	O=C(Nc1cc(ccc1)C2=NOC(O)=N2)c3ccc(N4CCC(CC4)C)cc3
0.282443	O=C(Nc1cc(ccc1)C2=NOC(O)=N2)c3ccc(N4CCC(CC4)C)cc3
0.282443	O=C(Nc1cc(ccc1)C2=NOC(O)=N2)c3ccc(N4CCC(CC4)C)cc3
0.282443	O=C(Nc1cc(ccc1)C2=NOC(O)=N2)c3ccc(N4CCC(CC4)C)cc3
0.282443	O=C(Nc1cc(ccc1)C2=NOC(O)=N2)c3ccc(N4CCC(CC4)C)cc3
0.282443	O=C(Nc1cc(ccc1)C2=NOC(O)=N2)c3ccc(N4CCC(CC4)C)cc3
0.282443	O=C(Nc1cc(ccc1)C2=NOC(O)=N2)c3ccc(N4CCC(CC4)C)cc3
0.282443	O=C(Nc1cc(ccc1)C2=NOC(O)=N2)c3ccc(N4CCC(CC4)C)cc3
0.282443	O=C(Nc1cc(ccc1)C2=NOC(O)=N2)c3ccc(N4CCC(CC4)C)cc3
0.282443	O=C(Nc1ncccc1C)c2cc(ccc2)C3=NOC(=N3)C
0.282443	O=C(Nc1ncccc1C)c2cc(ccc2)C3=NOC(=N3)C
0.282443	O=C(Nc1ncccc1C)c2cc(ccc2)C3=NOC(=N3)C
0.282443	O=C(Nc1ncccc1C)c2cc(ccc2)C3=NOC(=N3)C
0.282443	O=C(Nc1ncccc1C)c2cc(ccc2)C3=NOC(=N3)C
0.282443	O=C(Nc1ncccc1C)c2cc(ccc2)C3=NOC(=N3)C
0.282443	O=C(Nc1ncccc1C)c2cc(ccc2)C3=NOC(=N3)C
0.282443	O=C(Nc1ncccc1C)c2cc(ccc2)C3=NOC(=N3)C
0.282443	O=C(Nc1ncccc1C)c2cc(ccc2)C3=NOC(=N3)C
0.282443	O=C(Nc1ncccc1C)c2cc(ccc2)C3=NOC(=N3)C
0.282051	Fc1ccc(cc1)C(=O)Nc2cc(ccc2)C=3ON=C(N3)c4cc(OC(C)C)ncc4
0.282051	Fc1ccc(cc1)C(=O)Nc2cc(ccc2)C=3ON=C(N3)c4cc(OC(C)C)ncc4
0.282051	Fc1ccc(cc1)C(=O)Nc2cc(ccc2)C=3ON=C(N3)c4cc(OC(C)C)ncc4
0.282051	Fc1ccc(cc1)C(=O)Nc2cc(ccc2)C=3ON=C(N3)c4cc(OC(C)C)ncc4
0.282051	Fc1ccc(cc1)C(=O)Nc2cc(ccc2)C=3ON=C(N3)c4cc(OC(C)C)ncc4
0.282051	Fc1ccc(cc1)C(=O)Nc2cc(ccc2)C=3ON=C(N3)c4cc(OC(C)C)ncc4
0.282051	Fc1ccc(cc1)C(=O)Nc2cc(ccc2)C=3ON=C(N3)c4cc(OC(C)C)ncc4
0.282051	Fc1ccc(cc1)C(=O)Nc2cc(ccc2)C=3ON=C(N3)c4cc(OC(C)C)ncc4
0.282051	Fc1ccc(cc1)C(=O)Nc2cc(ccc2)C=3ON=C(N3)c4cc(OC(C)C)ncc4
0.282051	Fc1ccc(cc1)C(=O)Nc2cc(ccc2)C=3ON=C(N3)c4cc(OC(C)C)ncc4
0.282051	O=C(Nc1c(nccc1)c2cnccc2)C(=O)Nc3c(cc(cc3)C(C)C)C
0.282051	O=C(Nc1c(nccc1)c2cnccc2)C(=O)Nc3c(cc(cc3)C(C)C)C
0.282051	O=C(Nc1c(nccc1)c2cnccc2)C(=O)Nc3c(cc(cc3)C(C)C)C
0.282051	O=C(Nc1c(nccc1)c2cnccc2)C(=O)Nc3c(cc(cc3)C(C)C)C
0.282051	O=C(Nc1c(nccc1)c2cnccc2)C(=O)Nc3c(cc(cc3)C(C)C)C
0.282051	O=C(Nc1c(nccc1)c2cnccc2)C(=O)Nc3c(cc(cc3)C(C)C)C
0.282051	O=C(Nc1c(nccc1)c2cnccc2)C(=O)Nc3c(cc(cc3)C(C)C)C
0.282051	O=C(Nc1c(nccc1)c2cnccc2)C(=O)Nc3c(cc(cc3)C(C)C)C
0.282051	O=C(Nc1c(nccc1)c2cnccc2)C(=O)Nc3c(cc(cc3)C(C)C)C
0.282051	O=C(Nc1c(nccc1)c2cnccc2)C(=O)Nc3c(cc(cc3)C(C)C)C
0.282051	O=C(N(C)C)Nc1c(ccc(NC(=O)C(N2CCN(CC2)C)c3ccccc3)c1)C
0.282051	O=C(N(C)C)Nc1c(ccc(NC(=O)C(N2CCN(CC2)C)c3ccccc3)c1)C
0.282051	O=C(N(C)C)Nc1c(ccc(NC(=O)C(N2CCN(CC2)C)c3ccccc3)c1)C
0.282051	O=C(N(C)C)Nc1c(ccc(NC(=O)C(N2CCN(CC2)C)c3ccccc3)c1)C
0.282051	O=C(N(C)C)Nc1c(ccc(NC(=O)C(N2CCN(CC2)C)c3ccccc3)c1)C
0.282051	O=C(N(C)C)Nc1c(ccc(NC(=O)C(N2CCN(CC2)C)c3ccccc3)c1)C
0.282051	O=C(N(C)C)Nc1c(ccc(NC(=O)C(N2CCN(CC2)C)c3ccccc3)c1)C
0.282051	O=C(N(C)C)Nc1c(ccc(NC(=O)C(N2CCN(CC2)C)c3ccccc3)c1)C
0.282051	O=C(N(C)C)Nc1c(ccc(NC(=O)C(N2CCN(CC2)C)c3ccccc3)c1)C
0.282051	O=C(N(C)C)Nc1c(ccc(NC(=O)C(N2CCN(CC2)C)c3ccccc3)c1)C
0.281955	O=C(Nc1ccc(c2nc(ncc2)C)cc1)C=3N=NN(C3)CC(=O)N
0.281955	O=C(Nc1ccc(c2nc(ncc2)C)cc1)C=3N=NN(C3)CC(=O)N
0.281955	O=C(Nc1ccc(c2nc(ncc2)C)cc1)C=3N=NN(C3)CC(=O)N
0.281955	O=C(Nc1ccc(c2nc(ncc2)C)cc1)C=3N=NN(C3)CC(=O)N
0.281955	O=C(Nc1ccc(c2nc(ncc2)C)cc1)C=3N=NN(C3)CC(=O)N
0.281955	O=C(Nc1ccc(c2nc(ncc2)C)cc1)C=3N=NN(C3)CC(=O)N
0.281955	O=C(Nc1ccc(c2nc(ncc2)C)cc1)C=3N=NN(C3)CC(=O)N
0.281955	O=C(Nc1ccc(c2nc(ncc2)C)cc1)C=3N=NN(C3)CC(=O)N
0.281955	O=C(Nc1ccc(c2nc(ncc2)C)cc1)C=3N=NN(C3)CC(=O)N
0.281955	O=C(Nc1ccc(c2nc(ncc2)C)cc1)C=3N=NN(C3)CC(=O)N
0.281553	O=C(Nc1cnccc1)c2ccc(O)cc2
0.281513	O=C(Nc1c(cc(Oc2cc(OC)ccc2)cc1)C)c3ccccc3
0.281513	O=C(Nc1c(cc(Oc2cc(OC)ccc2)cc1)C)c3ccccc3
0.281513	O=C(Nc1c(cc(Oc2cc(OC)ccc2)cc1)C)c3ccccc3
0.281513	O=C(Nc1c(cc(Oc2cc(OC)ccc2)cc1)C)c3ccccc3
0.281513	O=C(Nc1c(cc(Oc2cc(OC)ccc2)cc1)C)c3ccccc3
0.281513	O=C(Nc1c(cc(Oc2cc(OC)ccc2)cc1)C)c3ccccc3
0.281513	O=C(Nc1c(cc(Oc2cc(OC)ccc2)cc1)C)c3ccccc3
0.281513	O=C(Nc1c(cc(Oc2cc(OC)ccc2)cc1)C)c3ccccc3
0.281513	O=C(Nc1c(cc(Oc2cc(OC)ccc2)cc1)C)c3ccccc3
0.281513	O=C(Nc1c(cc(Oc2cc(OC)ccc2)cc1)C)c3ccccc3
0.28125	Fc1ccc(cc1)C2=NNC=C2C(=O)Nc3cc(c(NC(=O)C=4OC=CC4)cc3)C
0.28125	Fc1ccc(cc1)C2=NNC=C2C(=O)Nc3cc(c(NC(=O)C=4OC=CC4)cc3)C
0.28125	Fc1ccc(cc1)C2=NNC=C2C(=O)Nc3cc(c(NC(=O)C=4OC=CC4)cc3)C
0.28125	Fc1ccc(cc1)C2=NNC=C2C(=O)Nc3cc(c(NC(=O)C=4OC=CC4)cc3)C
0.28125	Fc1ccc(cc1)C2=NNC=C2C(=O)Nc3cc(c(NC(=O)C=4OC=CC4)cc3)C
0.28125	Fc1ccc(cc1)C2=NNC=C2C(=O)Nc3cc(c(NC(=O)C=4OC=CC4)cc3)C
0.28125	Fc1ccc(cc1)C2=NNC=C2C(=O)Nc3cc(c(NC(=O)C=4OC=CC4)cc3)C
0.28125	Fc1ccc(cc1)C2=NNC=C2C(=O)Nc3cc(c(NC(=O)C=4OC=CC4)cc3)C
0.28125	Fc1ccc(cc1)C2=NNC=C2C(=O)Nc3cc(c(NC(=O)C=4OC=CC4)cc3)C
0.28125	Fc1ccc(cc1)C2=NNC=C2C(=O)Nc3cc(c(NC(=O)C=4OC=CC4)cc3)C
0.280632	O=C(N1CCOCC1)c2cc(c(NC(=O)c3ccc(C#N)cc3)cc2)C
0.280632	O=C(N1CCOCC1)c2cc(c(NC(=O)c3ccc(C#N)cc3)cc2)C
0.280632	O=C(N1CCOCC1)c2cc(c(NC(=O)c3ccc(C#N)cc3)cc2)C
0.280632	O=C(N1CCOCC1)c2cc(c(NC(=O)c3ccc(C#N)cc3)cc2)C
0.280632	O=C(N1CCOCC1)c2cc(c(NC(=O)c3ccc(C#N)cc3)cc2)C
0.280632	O=C(N1CCOCC1)c2cc(c(NC(=O)c3ccc(C#N)cc3)cc2)C
0.280303	O=C(Nc1c(ccc(c1)C=2OC=C(N2)C)C)CCc3ccccc3
0.280303	O=C(Nc1c(ccc(c1)C=2OC=C(N2)C)C)CCc3ccccc3
0.280303	O=C(Nc1c(ccc(c1)C=2OC=C(N2)C)C)CCc3ccccc3
0.280303	O=C(Nc1c(ccc(c1)C=2OC=C(N2)C)C)CCc3ccccc3
0.280303	O=C(Nc1c(ccc(c1)C=2OC=C(N2)C)C)CCc3ccccc3
0.280303	O=C(Nc1c(ccc(c1)C=2OC=C(N2)C)C)CCc3ccccc3
0.280303	O=C(Nc1c(ccc(c1)C=2OC=C(N2)C)C)CCc3ccccc3
0.280303	O=C(Nc1c(ccc(c1)C=2OC=C(N2)C)C)CCc3ccccc3
0.280303	O=C(Nc1c(ccc(c1)C=2OC=C(N2)C)C)CCc3ccccc3
0.280303	O=C(Nc1c(ccc(c1)C=2OC=C(N2)C)C)CCc3ccccc3
0.280303	O=C(OC(C)(C)C)Nc1c(cc(cc1)C(=O)Nc2c(cc(Oc3ncccn3)cc2)C)C
0.280303	O=C(OC(C)(C)C)Nc1c(cc(cc1)C(=O)Nc2c(cc(Oc3ncccn3)cc2)C)C
0.280303	O=C(OC(C)(C)C)Nc1c(cc(cc1)C(=O)Nc2c(cc(Oc3ncccn3)cc2)C)C
0.280303	O=C(OC(C)(C)C)Nc1c(cc(cc1)C(=O)Nc2c(cc(Oc3ncccn3)cc2)C)C
0.280303	O=C(OC(C)(C)C)Nc1c(cc(cc1)C(=O)Nc2c(cc(Oc3ncccn3)cc2)C)C
0.280303	O=C(OC(C)(C)C)Nc1c(cc(cc1)C(=O)Nc2c(cc(Oc3ncccn3)cc2)C)C
0.280303	O=C(OC(C)(C)C)Nc1c(cc(cc1)C(=O)Nc2c(cc(Oc3ncccn3)cc2)C)C
0.280303	O=C(OC(C)(C)C)Nc1c(cc(cc1)C(=O)Nc2c(cc(Oc3ncccn3)cc2)C)C
0.280303	O=C(OC(C)(C)C)Nc1c(cc(cc1)C(=O)Nc2c(cc(Oc3ncccn3)cc2)C)C
0.280303	O=C(OC(C)(C)C)Nc1c(cc(cc1)C(=O)Nc2c(cc(Oc3ncccn3)cc2)C)C
0.280277	S1C(=NC(C(=O)Nc2cc(c(cc2)C(=O)OC(C)(C)C)C)=C1)c3ccc(cc3)CC
0.280277	S1C(=NC(C(=O)Nc2cc(c(cc2)C(=O)OC(C)(C)C)C)=C1)c3ccc(cc3)CC
0.280277	S1C(=NC(C(=O)Nc2cc(c(cc2)C(=O)OC(C)(C)C)C)=C1)c3ccc(cc3)CC
0.280277	S1C(=NC(C(=O)Nc2cc(c(cc2)C(=O)OC(C)(C)C)C)=C1)c3ccc(cc3)CC
0.280277	S1C(=NC(C(=O)Nc2cc(c(cc2)C(=O)OC(C)(C)C)C)=C1)c3ccc(cc3)CC
0.280277	S1C(=NC(C(=O)Nc2cc(c(cc2)C(=O)OC(C)(C)C)C)=C1)c3ccc(cc3)CC
0.280277	S1C(=NC(C(=O)Nc2cc(c(cc2)C(=O)OC(C)(C)C)C)=C1)c3ccc(cc3)CC
0.280277	S1C(=NC(C(=O)Nc2cc(c(cc2)C(=O)OC(C)(C)C)C)=C1)c3ccc(cc3)CC
0.280277	S1C(=NC(C(=O)Nc2cc(c(cc2)C(=O)OC(C)(C)C)C)=C1)c3ccc(cc3)CC
0.280277	S1C(=NC(C(=O)Nc2cc(c(cc2)C(=O)OC(C)(C)C)C)=C1)c3ccc(cc3)CC
0.28	Fc1ccc(cc1)C(=O)Nc2cc(ccc2)C=3ON=C(N3)c4ccc(NC(=O)Nc5ccccc5)cc4
0.28	Fc1ccc(cc1)C(=O)Nc2cc(ccc2)C=3ON=C(N3)c4ccc(NC(=O)Nc5ccccc5)cc4
0.28	Fc1ccc(cc1)C(=O)Nc2cc(ccc2)C=3ON=C(N3)c4ccc(NC(=O)Nc5ccccc5)cc4
0.28	Fc1ccc(cc1)C(=O)Nc2cc(ccc2)C=3ON=C(N3)c4ccc(NC(=O)Nc5ccccc5)cc4
0.28	Fc1ccc(cc1)C(=O)Nc2cc(ccc2)C=3ON=C(N3)c4ccc(NC(=O)Nc5ccccc5)cc4
0.28	Fc1ccc(cc1)C(=O)Nc2cc(ccc2)C=3ON=C(N3)c4ccc(NC(=O)Nc5ccccc5)cc4
0.28	Fc1ccc(cc1)C(=O)Nc2cc(ccc2)C=3ON=C(N3)c4ccc(NC(=O)Nc5ccccc5)cc4
0.28	Fc1ccc(cc1)C(=O)Nc2cc(ccc2)C=3ON=C(N3)c4ccc(NC(=O)Nc5ccccc5)cc4
0.28	Fc1ccc(cc1)C(=O)Nc2cc(ccc2)C=3ON=C(N3)c4ccc(NC(=O)Nc5ccccc5)cc4
0.28	Fc1ccc(cc1)C(=O)Nc2cc(ccc2)C=3ON=C(N3)c4ccc(NC(=O)Nc5ccccc5)cc4
0.28	FC(F)(F)c1nc(ncc1)Nc2cc(ccc2)C(=O)NC(Cc3cc(O)ccc3)C
0.28	FC(F)(F)c1nc(ncc1)Nc2cc(ccc2)C(=O)NC(Cc3cc(O)ccc3)C
0.28	FC(F)(F)c1nc(ncc1)Nc2cc(ccc2)C(=O)NC(Cc3cc(O)ccc3)C
0.28	FC(F)(F)c1nc(ncc1)Nc2cc(ccc2)C(=O)NC(Cc3cc(O)ccc3)C
0.28	FC(F)(F)c1nc(ncc1)Nc2cc(ccc2)C(=O)NC(Cc3cc(O)ccc3)C
0.28	FC(F)(F)c1nc(ncc1)Nc2cc(ccc2)C(=O)NC(Cc3cc(O)ccc3)C
0.28	FC(F)(F)c1nc(ncc1)Nc2cc(ccc2)C(=O)NC(Cc3cc(O)ccc3)C
0.28	FC(F)(F)c1nc(ncc1)Nc2cc(ccc2)C(=O)NC(Cc3cc(O)ccc3)C
0.279528	O=C(Nc1c(ccc(c1)C=O)C)c2cc3OCCOc3cc2
0.279528	O=C(OC)c1cc(NC(=O)c2cc3OCCOc3cc2)c(cc1)C
0.279528	O=C(OC)c1cc(NC(=O)c2cc3OCCOc3cc2)c(cc1)C
0.279528	O=C(OC)c1cc(NC(=O)c2cc3OCCOc3cc2)c(cc1)C
0.279528	O=C(OC)c1cc(NC(=O)c2cc3OCCOc3cc2)c(cc1)C
0.279528	O=C(OC)c1cc(NC(=O)c2cc3OCCOc3cc2)c(cc1)C
0.279528	O=C(OC)c1cc(NC(=O)c2cc3OCCOc3cc2)c(cc1)C
0.279528	O=C(OC)c1cc(NC(=O)c2cc3OCCOc3cc2)c(cc1)C
0.279528	O=C(OC)c1cc(NC(=O)c2cc3OCCOc3cc2)c(cc1)C
0.279528	O=C(OC)c1cc(NC(=O)c2cc3OCCOc3cc2)c(cc1)C
0.279528	O=C(OC)c1cc(NC(=O)c2cc3OCCOc3cc2)c(cc1)C
0.279528	O=C(Nc1c(ccc(c1)C=O)C)c2cc3OCCOc3cc2
0.279528	O=C(Nc1c(ccc(c1)C=O)C)c2cc3OCCOc3cc2
0.279528	O=C(Nc1c(ccc(c1)C=O)C)c2cc3OCCOc3cc2
0.279528	O=C(Nc1c(ccc(c1)C=O)C)c2cc3OCCOc3cc2
0.279528	O=C(Nc1c(ccc(c1)C=O)C)c2cc3OCCOc3cc2
0.279528	O=C(Nc1c(ccc(c1)C=O)C)c2cc3OCCOc3cc2
0.279528	O=C(Nc1c(ccc(c1)C=O)C)c2cc3OCCOc3cc2
0.279528	O=C(Nc1c(ccc(c1)C=O)C)c2cc3OCCOc3cc2
0.279528	Clc1cc(ccc1)C(=O)Nc2c(F)cc(NC(=O)c3cc(c(N)cc3)C)cc2
0.279461	FC(F)(F)CN1N=CC=C1C(=O)Nc2c(ccc(c2)C=3OC=C(N3)C)C
0.279461	FC(F)(F)CN1N=CC=C1C(=O)Nc2c(ccc(c2)C=3OC=C(N3)C)C
0.279461	FC(F)(F)CN1N=CC=C1C(=O)Nc2c(ccc(c2)C=3OC=C(N3)C)C
0.279461	FC(F)(F)CN1N=CC=C1C(=O)Nc2c(ccc(c2)C=3OC=C(N3)C)C
0.279461	FC(F)(F)CN1N=CC=C1C(=O)Nc2c(ccc(c2)C=3OC=C(N3)C)C
0.279461	FC(F)(F)CN1N=CC=C1C(=O)Nc2c(ccc(c2)C=3OC=C(N3)C)C
0.279461	FC(F)(F)CN1N=CC=C1C(=O)Nc2c(ccc(c2)C=3OC=C(N3)C)C
0.279461	FC(F)(F)CN1N=CC=C1C(=O)Nc2c(ccc(c2)C=3OC=C(N3)C)C
0.279461	FC(F)(F)CN1N=CC=C1C(=O)Nc2c(ccc(c2)C=3OC=C(N3)C)C
0.279461	FC(F)(F)CN1N=CC=C1C(=O)Nc2c(ccc(c2)C=3OC=C(N3)C)C
0.279152	O=C(Nc1c(ccc(c1)C=2OC=C(N2)C)C)C3=NOC(=C3)CC
0.279152	O=C(Nc1c(ccc(c1)C=2OC=C(N2)C)C)C3=NOC(=C3)CC
0.279152	O=C(Nc1c(ccc(c1)C=2OC=C(N2)C)C)C3=NOC(=C3)CC
0.279152	O=C(Nc1c(ccc(c1)C=2OC=C(N2)C)C)C3=NOC(=C3)CC
0.279152	O=C(Nc1c(ccc(c1)C=2OC=C(N2)C)C)C3=NOC(=C3)CC
0.279152	O=C(Nc1c(ccc(c1)C=2OC=C(N2)C)C)C3=NOC(=C3)CC
0.279152	O=C(Nc1c(ccc(c1)C=2OC=C(N2)C)C)C3=NOC(=C3)CC
0.279152	O=C(Nc1c(ccc(c1)C=2OC=C(N2)C)C)C3=NOC(=C3)CC
0.279152	O=C(Nc1c(ccc(c1)C=2OC=C(N2)C)C)C3=NOC(=C3)CC
0.279152	O=C(Nc1c(ccc(c1)C=2OC=C(N2)C)C)C3=NOC(=C3)CC
0.278986	O=C(OC(C)(C)C)Nc1c(cc(cc1)C(=O)N(Cc2cnccc2)Cc3ccc(cc3)CC)C
0.278986	O=C(OC(C)(C)C)Nc1c(cc(cc1)C(=O)N(Cc2cnccc2)Cc3ccc(cc3)CC)C
0.278986	O=C(OC(C)(C)C)Nc1c(cc(cc1)C(=O)N(Cc2cnccc2)Cc3ccc(cc3)CC)C
0.278884	Clc1cc(ccc1)C(=O)Nc2c(F)cc(NC(=O)c3cc(nc(c3)C)C)cc2
0.278884	Clc1cc(ccc1)C(=O)Nc2c(F)cc(NC(=O)c3cc(nc(c3)C)C)cc2
0.278884	Clc1cc(ccc1)C(=O)Nc2c(F)cc(NC(=O)c3cc(nc(c3)C)C)cc2
0.278884	Clc1cc(ccc1)C(=O)Nc2c(F)cc(NC(=O)c3cc(nc(c3)C)C)cc2
0.278884	Clc1cc(ccc1)C(=O)Nc2c(F)cc(NC(=O)c3cc(nc(c3)C)C)cc2
0.278884	Clc1cc(ccc1)C(=O)Nc2c(F)cc(NC(=O)c3cc(nc(c3)C)C)cc2
0.278689	O=C(Nc1ccc(cc1)C2CC(=O)NC(=O)C2)c3ccc(cc3)CN4CCCCC4
0.278689	O=C(Nc1ccc(cc1)C2CC(=O)NC(=O)C2)c3ccc(cc3)CN4CCCCC4
0.278689	O=C(Nc1ccc(cc1)C2CC(=O)NC(=O)C2)c3ccc(cc3)CN4CCCCC4
0.278689	O=C(Nc1ccc(cc1)C2CC(=O)NC(=O)C2)c3ccc(cc3)CN4CCCCC4
0.278689	O=C(Nc1ccc(cc1)C2CC(=O)NC(=O)C2)c3ccc(cc3)CN4CCCCC4
0.278689	O=C(Nc1ccc(cc1)C2CC(=O)NC(=O)C2)c3ccc(cc3)CN4CCCCC4
0.278689	O=C(Nc1ccc(cc1)C2CC(=O)NC(=O)C2)c3ccc(cc3)CN4CCCCC4
0.278689	O=C(Nc1ccc(cc1)C2CC(=O)NC(=O)C2)c3ccc(cc3)CN4CCCCC4
0.278571	S1C(=NC(c2ccc(cc2)CCC)=C1C)NC(=O)c3cc(NC=4N=NNN4)ccc3
0.278571	S1C(=NC(c2ccc(cc2)CCC)=C1C)NC(=O)c3cc(NC=4N=NNN4)ccc3
0.278571	S1C(=NC(c2ccc(cc2)CCC)=C1C)NC(=O)c3cc(NC=4N=NNN4)ccc3
0.278571	S1C(=NC(c2ccc(cc2)CCC)=C1C)NC(=O)c3cc(NC=4N=NNN4)ccc3
0.278571	S1C(=NC(c2ccc(cc2)CCC)=C1C)NC(=O)c3cc(NC=4N=NNN4)ccc3
0.278571	S1C(=NC(c2ccc(cc2)CCC)=C1C)NC(=O)c3cc(NC=4N=NNN4)ccc3
0.278571	S1C(=NC(c2ccc(cc2)CCC)=C1C)NC(=O)c3cc(NC=4N=NNN4)ccc3
0.278571	S1C(=NC(c2ccc(cc2)CCC)=C1C)NC(=O)c3cc(NC=4N=NNN4)ccc3
0.278571	S1C(=NC(c2ccc(cc2)CCC)=C1C)NC(=O)c3cc(NC=4N=NNN4)ccc3
0.278571	S1C(=NC(c2ccc(cc2)CCC)=C1C)NC(=O)c3cc(NC=4N=NNN4)ccc3
0.278351	Clc1ccc(Sc2c([N+]([O-])=O)ccc(c2)C(=O)Nc3c(cc(cc3)C4=NC=CN4)C)cc1
0.27758	Brc1nc(NC(=O)c2cc(NC(=O)c3cc4OCCOc4cc3)c(cc2)C)cc(c1)C(F)(F)F
0.27758	Brc1nc(NC(=O)c2cc(NC(=O)c3cc4OCCOc4cc3)c(cc2)C)cc(c1)C(F)(F)F
0.27758	Brc1nc(NC(=O)c2cc(NC(=O)c3cc4OCCOc4cc3)c(cc2)C)cc(c1)C(F)(F)F
0.27758	Brc1nc(NC(=O)c2cc(NC(=O)c3cc4OCCOc4cc3)c(cc2)C)cc(c1)C(F)(F)F
0.27758	Brc1nc(NC(=O)c2cc(NC(=O)c3cc4OCCOc4cc3)c(cc2)C)cc(c1)C(F)(F)F
0.27758	Brc1nc(NC(=O)c2cc(NC(=O)c3cc4OCCOc4cc3)c(cc2)C)cc(c1)C(F)(F)F
0.27758	Brc1nc(NC(=O)c2cc(NC(=O)c3cc4OCCOc4cc3)c(cc2)C)cc(c1)C(F)(F)F
0.27758	Brc1nc(NC(=O)c2cc(NC(=O)c3cc4OCCOc4cc3)c(cc2)C)cc(c1)C(F)(F)F
0.27758	Brc1nc(NC(=O)c2cc(NC(=O)c3cc4OCCOc4cc3)c(cc2)C)cc(c1)C(F)(F)F
0.27758	Brc1nc(NC(=O)c2cc(NC(=O)c3cc4OCCOc4cc3)c(cc2)C)cc(c1)C(F)(F)F
0.277397	Clc1c(Cl)ccc(c1)C(=O)Nc2cc(O)c(cc2)C(=O)NCC=3SC=C(N3)c4ccc(Cl)cc4
0.277397	Clc1c(Cl)ccc(c1)C(=O)Nc2cc(O)c(cc2)C(=O)NCC=3SC=C(N3)c4ccc(Cl)cc4
0.277397	Clc1c(Cl)ccc(c1)C(=O)Nc2cc(O)c(cc2)C(=O)NCC=3SC=C(N3)c4ccc(Cl)cc4
0.277397	Clc1c(Cl)ccc(c1)C(=O)Nc2cc(O)c(cc2)C(=O)NCC=3SC=C(N3)c4ccc(Cl)cc4
0.277397	Clc1c(Cl)ccc(c1)C(=O)Nc2cc(O)c(cc2)C(=O)NCC=3SC=C(N3)c4ccc(Cl)cc4
0.277397	Clc1c(Cl)ccc(c1)C(=O)Nc2cc(O)c(cc2)C(=O)NCC=3SC=C(N3)c4ccc(Cl)cc4
0.277397	Clc1c(Cl)ccc(c1)C(=O)Nc2cc(O)c(cc2)C(=O)NCC=3SC=C(N3)c4ccc(Cl)cc4
0.277397	Clc1c(Cl)ccc(c1)C(=O)Nc2cc(O)c(cc2)C(=O)NCC=3SC=C(N3)c4ccc(Cl)cc4
0.277397	Clc1c(Cl)ccc(c1)C(=O)Nc2cc(O)c(cc2)C(=O)NCC=3SC=C(N3)c4ccc(Cl)cc4
0.277397	Clc1c(Cl)ccc(c1)C(=O)Nc2cc(O)c(cc2)C(=O)NCC=3SC=C(N3)c4ccc(Cl)cc4
0.277154	P(=O)(c1cc(NC(=O)C(=O)Nc2c(ccc(c3ccncc3)c2)C)ccc1)(CC)CC
0.277154	P(=O)(c1cc(NC(=O)C(=O)Nc2c(ccc(c3ccncc3)c2)C)ccc1)(CC)CC
0.277027	S(=O)(=O)(NC1CC1)c2cc(NC(=O)c3cc(NC(=O)Cc4ccncc4)c(cc3)C)c(OC)cc2
0.276923	O=C(Nc1c(cc(Oc2ncccn2)cc1)C)c3nccnc3
0.276923	O=C(Nc1c(cc(Oc2ncccn2)cc1)C)c3nccnc3
0.276923	O=C(Nc1c(cc(Oc2ncccn2)cc1)C)c3nccnc3
0.276923	O=C(Nc1c(cc(Oc2ncccn2)cc1)C)c3nccnc3
0.276923	O=C(Nc1c(cc(Oc2ncccn2)cc1)C)c3nccnc3
0.276753	Clc1cc(ccc1)C(=O)Nc2c(F)cc(NC(=O)C=3SC(c4ccc(c5ccccc5)cc4)=CC3)cc2
0.276753	Clc1cc(ccc1)C(=O)Nc2c(F)cc(NC(=O)C=3SC(c4ccc(c5ccccc5)cc4)=CC3)cc2
0.276753	Clc1cc(ccc1)C(=O)Nc2c(F)cc(NC(=O)C=3SC(c4ccc(c5ccccc5)cc4)=CC3)cc2
0.276753	Clc1cc(ccc1)C(=O)Nc2c(F)cc(NC(=O)C=3SC(c4ccc(c5ccccc5)cc4)=CC3)cc2
0.276753	Clc1cc(ccc1)C(=O)Nc2c(F)cc(NC(=O)C=3SC(c4ccc(c5ccccc5)cc4)=CC3)cc2
0.276753	Clc1cc(ccc1)C(=O)Nc2c(F)cc(NC(=O)C=3SC(c4ccc(c5ccccc5)cc4)=CC3)cc2
0.276753	Clc1cc(ccc1)C(=O)Nc2c(F)cc(NC(=O)C=3SC(c4ccc(c5ccccc5)cc4)=CC3)cc2
0.276753	Clc1cc(ccc1)C(=O)Nc2c(F)cc(NC(=O)C=3SC(c4ccc(c5ccccc5)cc4)=CC3)cc2
0.276753	Clc1cc(ccc1)C(=O)Nc2c(F)cc(NC(=O)C=3SC(c4ccc(c5ccccc5)cc4)=CC3)cc2
0.276753	Clc1cc(ccc1)C(=O)Nc2c(F)cc(NC(=O)C=3SC(c4ccc(c5ccccc5)cc4)=CC3)cc2
0.276515	O=C(Nc1cc(ccc1)CN2CCOCC2)c3c(cccc3)COC(C)(C)C
0.276515	O=C(Nc1cc(ccc1)CN2CCOCC2)c3c(cccc3)COC(C)(C)C
0.276515	O=C(Nc1cc(ccc1)CN2CCOCC2)c3c(cccc3)COC(C)(C)C
0.276515	O=C(Nc1cc(ccc1)CN2CCOCC2)c3c(cccc3)COC(C)(C)C
0.276515	O=C(Nc1cc(ccc1)CN2CCOCC2)c3c(cccc3)COC(C)(C)C
0.276515	O=C(Nc1cc(ccc1)CN2CCOCC2)c3c(cccc3)COC(C)(C)C
0.276515	O=C(Nc1cc(ccc1)CN2CCOCC2)c3c(cccc3)COC(C)(C)C
0.276515	O=C(Nc1cc(ccc1)CN2CCOCC2)c3c(cccc3)COC(C)(C)C
0.276515	O=C(Nc1cc(ccc1)CN2CCOCC2)c3c(cccc3)COC(C)(C)C
0.276515	O=C(Nc1cc(ccc1)CN2CCOCC2)c3c(cccc3)COC(C)(C)C
0.276398	Brc1ccc(N2C(SCC(=O)Nc3c(ccc(c4cnc(OC)cc4)c3)C)=NN=C2c5cnccc5)cc1
0.276265	O=C(Nc1cc(c(NC(=O)C=2OC=CC2)cc1)C)c3c(cc(cc3)C)C
0.276265	O=C(Nc1cc(c(NC(=O)C=2OC=CC2)cc1)C)c3c(cc(cc3)C)C
0.276265	O=C(Nc1cc(c(NC(=O)C=2OC=CC2)cc1)C)c3c(cc(cc3)C)C
0.276265	O=C(Nc1cc(c(NC(=O)C=2OC=CC2)cc1)C)c3c(cc(cc3)C)C
0.276265	O=C(Nc1cc(c(NC(=O)C=2OC=CC2)cc1)C)c3c(cc(cc3)C)C
0.276265	O=C(Nc1cc(c(NC(=O)C=2OC=CC2)cc1)C)c3c(cc(cc3)C)C
0.276265	O=C(Nc1cc(c(NC(=O)C=2OC=CC2)cc1)C)c3c(cc(cc3)C)C
0.276265	O=C(Nc1cc(c(NC(=O)C=2OC=CC2)cc1)C)c3c(cc(cc3)C)C
0.276265	O=C(Nc1cc(c(NC(=O)C=2OC=CC2)cc1)C)c3c(cc(cc3)C)C
0.276265	O=C(Nc1cc(c(NC(=O)C=2OC=CC2)cc1)C)c3c(cc(cc3)C)C
0.275472	O=C(Nc1c(NC)ccc(C#N)c1)c2ccc(OCc3ncccc3)cc2
0.275472	O=C(Nc1c(NC)ccc(C#N)c1)c2ccc(OCc3ncccc3)cc2
0.275472	O=C(Nc1c(NC)ccc(C#N)c1)c2ccc(OCc3ncccc3)cc2
0.275472	O=C(Nc1c(NC)ccc(C#N)c1)c2ccc(OCc3ncccc3)cc2
0.275472	O=C(Nc1c(NC)ccc(C#N)c1)c2ccc(OCc3ncccc3)cc2
0.275472	O=C(Nc1c(NC)ccc(C#N)c1)c2ccc(OCc3ncccc3)cc2
0.275472	O=C(Nc1c(NC)ccc(C#N)c1)c2ccc(OCc3ncccc3)cc2
0.275472	O=C(Nc1c(NC)ccc(C#N)c1)c2ccc(OCc3ncccc3)cc2
0.275472	O=C(Nc1c(NC)ccc(C#N)c1)c2ccc(OCc3ncccc3)cc2
0.275472	O=C(Nc1c(NC)ccc(C#N)c1)c2ccc(OCc3ncccc3)cc2
0.275449	S(C1=NN=C(N1c2ccc(cc2)CC)c3ccncc3)CC(=O)Nc4ccc(cc4)C(=O)Nc5cc(OCC6CCCCC6)c(cc5)C
0.275449	S(C1=NN=C(N1c2ccc(cc2)CC)c3ccncc3)CC(=O)Nc4ccc(cc4)C(=O)Nc5cc(OCC6CCCCC6)c(cc5)C
0.275449	S(C1=NN=C(N1c2ccc(cc2)CC)c3ccncc3)CC(=O)Nc4ccc(cc4)C(=O)Nc5cc(OCC6CCCCC6)c(cc5)C
0.275449	S(C1=NN=C(N1c2ccc(cc2)CC)c3ccncc3)CC(=O)Nc4ccc(cc4)C(=O)Nc5cc(OCC6CCCCC6)c(cc5)C
0.275449	S(C1=NN=C(N1c2ccc(cc2)CC)c3ccncc3)CC(=O)Nc4ccc(cc4)C(=O)Nc5cc(OCC6CCCCC6)c(cc5)C
0.275449	S(C1=NN=C(N1c2ccc(cc2)CC)c3ccncc3)CC(=O)Nc4ccc(cc4)C(=O)Nc5cc(OCC6CCCCC6)c(cc5)C
0.275449	S(C1=NN=C(N1c2ccc(cc2)CC)c3ccncc3)CC(=O)Nc4ccc(cc4)C(=O)Nc5cc(OCC6CCCCC6)c(cc5)C
0.275449	S(C1=NN=C(N1c2ccc(cc2)CC)c3ccncc3)CC(=O)Nc4ccc(cc4)C(=O)Nc5cc(OCC6CCCCC6)c(cc5)C
0.275449	S(C1=NN=C(N1c2ccc(cc2)CC)c3ccncc3)CC(=O)Nc4ccc(cc4)C(=O)Nc5cc(OCC6CCCCC6)c(cc5)C
0.275449	S(C1=NN=C(N1c2ccc(cc2)CC)c3ccncc3)CC(=O)Nc4ccc(cc4)C(=O)Nc5cc(OCC6CCCCC6)c(cc5)C
0.275424	Fc1ccc(cc1)C(=O)Nc2cc(ccc2)C=3ON=CN3
0.275424	Fc1ccc(cc1)C(=O)Nc2cc(ccc2)C=3ON=CN3
0.275424	Fc1ccc(cc1)C(=O)Nc2cc(ccc2)C=3ON=CN3
0.275424	Fc1ccc(cc1)C(=O)Nc2cc(ccc2)C=3ON=CN3
0.275424	Fc1ccc(cc1)C(=O)Nc2cc(ccc2)C=3ON=CN3
0.275424	Fc1ccc(cc1)C(=O)Nc2cc(ccc2)C=3ON=CN3
0.275424	Fc1ccc(cc1)C(=O)Nc2cc(ccc2)C=3ON=CN3
0.275424	Fc1ccc(cc1)C(=O)Nc2cc(ccc2)C=3ON=CN3
0.275424	Fc1ccc(cc1)C(=O)Nc2cc(ccc2)C=3ON=CN3
0.275424	Fc1ccc(cc1)C(=O)Nc2cc(ccc2)C=3ON=CN3
0.275362	O=C(OC(C)(C)C)Nc1c(cc(cc1)C(=O)NCc2cc(NC(=O)C3CC3)ccc2)C
0.275362	O=C(OC(C)(C)C)Nc1c(cc(cc1)C(=O)NCc2cc(NC(=O)C3CC3)ccc2)C
0.275362	O=C(OC(C)(C)C)Nc1c(cc(cc1)C(=O)NCc2cc(NC(=O)C3CC3)ccc2)C
0.275362	O=C(OC(C)(C)C)Nc1c(cc(cc1)C(=O)NCc2cc(NC(=O)C3CC3)ccc2)C
0.275362	O=C(OC(C)(C)C)Nc1c(cc(cc1)C(=O)NCc2cc(NC(=O)C3CC3)ccc2)C
0.274809	S1C(=CN=C1)CCOC(=O)c2cc(Nc3nc(ccn3)C)ccc2
0.274809	S1C(=CN=C1)CCOC(=O)c2cc(Nc3nc(ccn3)C)ccc2
0.274809	S1C(=CN=C1)CCOC(=O)c2cc(Nc3nc(ccn3)C)ccc2
0.274809	S1C(=CN=C1)CCOC(=O)c2cc(Nc3nc(ccn3)C)ccc2
0.274809	S1C(=CN=C1)CCOC(=O)c2cc(Nc3nc(ccn3)C)ccc2
0.274809	S1C(=CN=C1)CCOC(=O)c2cc(Nc3nc(ccn3)C)ccc2
0.274809	S1C(=CN=C1)CCOC(=O)c2cc(Nc3nc(ccn3)C)ccc2
0.274809	S1C(=CN=C1)CCOC(=O)c2cc(Nc3nc(ccn3)C)ccc2
0.274809	S1C(=CN=C1)CCOC(=O)c2cc(Nc3nc(ccn3)C)ccc2
0.274809	S1C(=CN=C1)CCOC(=O)c2cc(Nc3nc(ccn3)C)ccc2
0.274809	Fc1c(NC(=O)c2cc(NC=3N=NNN3)ccc2)ccc(OC(F)F)c1
0.274725	Clc1cc(nc(c1)C(F)(F)F)C(=O)Nc2cc(NC(=O)N(C)C)c(cc2)C
0.274725	Clc1cc(nc(c1)C(F)(F)F)C(=O)Nc2cc(NC(=O)N(C)C)c(cc2)C
0.274725	Clc1cc(nc(c1)C(F)(F)F)C(=O)Nc2cc(NC(=O)N(C)C)c(cc2)C
0.274725	Clc1cc(nc(c1)C(F)(F)F)C(=O)Nc2cc(NC(=O)N(C)C)c(cc2)C
0.274725	Clc1cc(nc(c1)C(F)(F)F)C(=O)Nc2cc(NC(=O)N(C)C)c(cc2)C
0.274725	Clc1cc(nc(c1)C(F)(F)F)C(=O)Nc2cc(NC(=O)N(C)C)c(cc2)C
0.274725	Clc1cc(nc(c1)C(F)(F)F)C(=O)Nc2cc(NC(=O)N(C)C)c(cc2)C
0.274725	Clc1cc(nc(c1)C(F)(F)F)C(=O)Nc2cc(NC(=O)N(C)C)c(cc2)C
0.274725	Clc1cc(nc(c1)C(F)(F)F)C(=O)Nc2cc(NC(=O)N(C)C)c(cc2)C
0.274725	Clc1cc(nc(c1)C(F)(F)F)C(=O)Nc2cc(NC(=O)N(C)C)c(cc2)C
0.274648	Brc1cc(OCCN2CCC(OC(=O)c3cc(Nc4nc(ccn4)C)ccc3)CC2)ccc1
0.274648	Brc1cc(OCCN2CCC(OC(=O)c3cc(Nc4nc(ccn4)C)ccc3)CC2)ccc1
0.274648	Brc1cc(OCCN2CCC(OC(=O)c3cc(Nc4nc(ccn4)C)ccc3)CC2)ccc1
0.274648	Brc1cc(OCCN2CCC(OC(=O)c3cc(Nc4nc(ccn4)C)ccc3)CC2)ccc1
0.274648	Brc1cc(OCCN2CCC(OC(=O)c3cc(Nc4nc(ccn4)C)ccc3)CC2)ccc1
0.274648	Brc1cc(OCCN2CCC(OC(=O)c3cc(Nc4nc(ccn4)C)ccc3)CC2)ccc1
0.274648	Brc1cc(OCCN2CCC(OC(=O)c3cc(Nc4nc(ccn4)C)ccc3)CC2)ccc1
0.274648	Brc1cc(OCCN2CCC(OC(=O)c3cc(Nc4nc(ccn4)C)ccc3)CC2)ccc1
0.274648	Brc1cc(OCCN2CCC(OC(=O)c3cc(Nc4nc(ccn4)C)ccc3)CC2)ccc1
0.274648	Brc1cc(OCCN2CCC(OC(=O)c3cc(Nc4nc(ccn4)C)ccc3)CC2)ccc1
0.27451	Clc1cc(ccc1)C(=O)Nc2c(F)cc(NCc3ccc(NC(=O)C)cc3)cc2
0.27451	Clc1cc(ccc1)C(=O)Nc2c(F)cc(NCc3ccc(NC(=O)C)cc3)cc2
0.27451	Clc1cc(ccc1)C(=O)Nc2c(F)cc(NCc3ccc(NC(=O)C)cc3)cc2
0.27451	Clc1cc(ccc1)C(=O)Nc2c(F)cc(NCc3ccc(NC(=O)C)cc3)cc2
0.27451	Clc1cc(ccc1)C(=O)Nc2c(F)cc(NCc3ccc(NC(=O)C)cc3)cc2
0.27451	Clc1cc(ccc1)C(=O)Nc2c(F)cc(NCc3ccc(NC(=O)C)cc3)cc2
0.27451	Clc1cc(ccc1)C(=O)Nc2c(F)cc(NCc3ccc(NC(=O)C)cc3)cc2
0.27451	Clc1cc(ccc1)C(=O)Nc2c(F)cc(NCc3ccc(NC(=O)C)cc3)cc2
0.27451	Clc1cc(ccc1)C(=O)Nc2c(F)cc(NCc3ccc(NC(=O)C)cc3)cc2
0.27451	Clc1cc(ccc1)C(=O)Nc2c(F)cc(NCc3ccc(NC(=O)C)cc3)cc2
0.274419	O=C(Nc1cc(NC=O)c(cc1)C)C
0.274419	O=C(Nc1cc(NC=O)c(cc1)C)C
0.274419	O=C(Nc1cc(NC=O)c(cc1)C)C
0.274419	O=C(Nc1cc(NC=O)c(cc1)C)C
0.274419	O=C(Nc1cc(NC=O)c(cc1)C)C
0.274419	O=C(Nc1cc(NC=O)c(cc1)C)C
0.274419	O=C(Nc1cc(NC=O)c(cc1)C)C
0.274419	O=C(Nc1cc(NC=O)c(cc1)C)C
0.274419	O=C(Nc1cc(NC=O)c(cc1)C)C
0.274419	O=C(Nc1cc(NC=O)c(cc1)C)C
0.274074	O=C(Nc1c(ccc(c2cnc(OC)cc2)c1)C)C(Oc3ccc(c4ccccc4)cc3)C
0.274074	O=C(Nc1c(ccc(c2cnc(OC)cc2)c1)C)C(Oc3ccc(c4ccccc4)cc3)C
0.274074	O=C(Nc1c(ccc(c2cnc(OC)cc2)c1)C)C(Oc3ccc(c4ccccc4)cc3)C
0.274074	O=C(Nc1c(ccc(c2cnc(OC)cc2)c1)C)C(Oc3ccc(c4ccccc4)cc3)C
0.274074	O=C(Nc1c(ccc(c2cnc(OC)cc2)c1)C)C(Oc3ccc(c4ccccc4)cc3)C
0.274074	O=C(Nc1c(ccc(c2cnc(OC)cc2)c1)C)C(Oc3ccc(c4ccccc4)cc3)C
0.274021	Clc1c(S(=O)(=O)N)cc(cc1)C(=O)Nc2c(cccc2)CN3CCCC3
0.273973	Clc1c(cc(Cl)cc1)C(=O)Nc2c(cc(cc2)C)C(=O)Nc3c(ccc(c3)C=4OC=C(N4)C)C
0.273973	Clc1c(cc(Cl)cc1)C(=O)Nc2c(cc(cc2)C)C(=O)Nc3c(ccc(c3)C=4OC=C(N4)C)C
0.273973	Clc1c(cc(Cl)cc1)C(=O)Nc2c(cc(cc2)C)C(=O)Nc3c(ccc(c3)C=4OC=C(N4)C)C
0.273973	Clc1c(cc(Cl)cc1)C(=O)Nc2c(cc(cc2)C)C(=O)Nc3c(ccc(c3)C=4OC=C(N4)C)C
0.273973	Clc1c(cc(Cl)cc1)C(=O)Nc2c(cc(cc2)C)C(=O)Nc3c(ccc(c3)C=4OC=C(N4)C)C
0.273438	O=C(Nc1c(cccc1)CN2CCOCC2)c3nccnc3
0.273408	Clc1c(N2CCCCC2)ccc(NC(=O)CNC(=O)c3ccc(c4ccccc4)cc3)c1
0.273408	Clc1c(N2CCCCC2)ccc(NC(=O)CNC(=O)c3ccc(c4ccccc4)cc3)c1
0.273408	Clc1c(N2CCCCC2)ccc(NC(=O)CNC(=O)c3ccc(c4ccccc4)cc3)c1
0.273408	Clc1c(N2CCCCC2)ccc(NC(=O)CNC(=O)c3ccc(c4ccccc4)cc3)c1
0.273408	Clc1c(N2CCCCC2)ccc(NC(=O)CNC(=O)c3ccc(c4ccccc4)cc3)c1
0.273408	Clc1c(N2CCCCC2)ccc(NC(=O)CNC(=O)c3ccc(c4ccccc4)cc3)c1
0.273408	Clc1c(N2CCCCC2)ccc(NC(=O)CNC(=O)c3ccc(c4ccccc4)cc3)c1
0.273408	Clc1c(N2CCCCC2)ccc(NC(=O)CNC(=O)c3ccc(c4ccccc4)cc3)c1
0.273408	Clc1c(N2CCCCC2)ccc(NC(=O)CNC(=O)c3ccc(c4ccccc4)cc3)c1
0.273408	Clc1c(N2CCCCC2)ccc(NC(=O)CNC(=O)c3ccc(c4ccccc4)cc3)c1
0.273381	Clc1c(N)c(Cl)cc(c1)CC2=NOC(=N2)c3cc(NC(=O)c4ccc(F)cc4)ccc3
0.273381	Clc1c(N)c(Cl)cc(c1)CC2=NOC(=N2)c3cc(NC(=O)c4ccc(F)cc4)ccc3
0.273381	Clc1c(N)c(Cl)cc(c1)CC2=NOC(=N2)c3cc(NC(=O)c4ccc(F)cc4)ccc3
0.273381	Clc1c(N)c(Cl)cc(c1)CC2=NOC(=N2)c3cc(NC(=O)c4ccc(F)cc4)ccc3
0.273381	Clc1c(N)c(Cl)cc(c1)CC2=NOC(=N2)c3cc(NC(=O)c4ccc(F)cc4)ccc3
0.273381	Clc1c(N)c(Cl)cc(c1)CC2=NOC(=N2)c3cc(NC(=O)c4ccc(F)cc4)ccc3
0.273381	Clc1c(N)c(Cl)cc(c1)CC2=NOC(=N2)c3cc(NC(=O)c4ccc(F)cc4)ccc3
0.273381	Clc1c(N)c(Cl)cc(c1)CC2=NOC(=N2)c3cc(NC(=O)c4ccc(F)cc4)ccc3
0.273381	Clc1c(N)c(Cl)cc(c1)CC2=NOC(=N2)c3cc(NC(=O)c4ccc(F)cc4)ccc3
0.273381	Clc1c(N)c(Cl)cc(c1)CC2=NOC(=N2)c3cc(NC(=O)c4ccc(F)cc4)ccc3
0.273063	O=C(N(CCN)CCc1ccccc1)c2cc(NC(=O)Cc3ccncc3)c(cc2)C
0.273063	O=C(N(CCN)CCc1ccccc1)c2cc(NC(=O)Cc3ccncc3)c(cc2)C
0.273063	O=C(N(CCN)CCc1ccccc1)c2cc(NC(=O)Cc3ccncc3)c(cc2)C
0.273063	O=C(N(CCN)CCc1ccccc1)c2cc(NC(=O)Cc3ccncc3)c(cc2)C
0.273063	O=C(N(CCN)CCc1ccccc1)c2cc(NC(=O)Cc3ccncc3)c(cc2)C
0.273063	O=C(N(CCN)CCc1ccccc1)c2cc(NC(=O)Cc3ccncc3)c(cc2)C
0.273063	O=C(N(CCN)CCc1ccccc1)c2cc(NC(=O)Cc3ccncc3)c(cc2)C
0.273063	O=C(N(CCN)CCc1ccccc1)c2cc(NC(=O)Cc3ccncc3)c(cc2)C
0.273063	O=C(N(CCN)CCc1ccccc1)c2cc(NC(=O)Cc3ccncc3)c(cc2)C
0.273063	O=C(N(CCN)CCc1ccccc1)c2cc(NC(=O)Cc3ccncc3)c(cc2)C
0.273063	O=C(Nc1c(ccc(c2ccncc2)c1)C)C(=O)Nc3cc(OCC4CCCCC4)c(cc3)C
0.273063	O=C(Nc1c(ccc(c2ccncc2)c1)C)C(=O)Nc3cc(OCC4CCCCC4)c(cc3)C
0.273063	O=C(Nc1c(ccc(c2ccncc2)c1)C)C(=O)Nc3cc(OCC4CCCCC4)c(cc3)C
0.273063	O=C(Nc1c(ccc(c2ccncc2)c1)C)C(=O)Nc3cc(OCC4CCCCC4)c(cc3)C
0.273063	O=C(Nc1c(ccc(c2ccncc2)c1)C)C(=O)Nc3cc(OCC4CCCCC4)c(cc3)C
0.273063	O=C(Nc1c(ccc(c2ccncc2)c1)C)C(=O)Nc3cc(OCC4CCCCC4)c(cc3)C
0.273063	O=C(Nc1c(ccc(c2ccncc2)c1)C)C(=O)Nc3cc(OCC4CCCCC4)c(cc3)C
0.273063	O=C(Nc1c(ccc(c2ccncc2)c1)C)C(=O)Nc3cc(OCC4CCCCC4)c(cc3)C
0.273063	O=C(Nc1c(ccc(c2ccncc2)c1)C)C(=O)Nc3cc(OCC4CCCCC4)c(cc3)C
0.273063	O=C(Nc1c(ccc(c2ccncc2)c1)C)C(=O)Nc3cc(OCC4CCCCC4)c(cc3)C
0.27305	O=C(Nc1c(nccc1)c2cnccc2)C(=O)NCCc3ccc(N4CCN(CC4)C)cc3
0.27305	O=C(Nc1c(nccc1)c2cnccc2)C(=O)NCCc3ccc(N4CCN(CC4)C)cc3
0.27305	O=C(Nc1c(nccc1)c2cnccc2)C(=O)NCCc3ccc(N4CCN(CC4)C)cc3
0.27305	O=C(Nc1c(nccc1)c2cnccc2)C(=O)NCCc3ccc(N4CCN(CC4)C)cc3
0.27305	O=C(Nc1c(nccc1)c2cnccc2)C(=O)NCCc3ccc(N4CCN(CC4)C)cc3
0.27305	O=C(Nc1c(nccc1)c2cnccc2)C(=O)NCCc3ccc(N4CCN(CC4)C)cc3
0.27305	O=C(Nc1c(nccc1)c2cnccc2)C(=O)NCCc3ccc(N4CCN(CC4)C)cc3
0.273038	S(=O)(=O)(C1=CNC(=O)C(C(=O)Nc2nc(c3cnccc3)ccc2)=C1)CC
0.273038	S(=O)(=O)(C1=CNC(=O)C(C(=O)Nc2nc(c3cnccc3)ccc2)=C1)CC
0.273038	S(=O)(=O)(C1=CNC(=O)C(C(=O)Nc2nc(c3cnccc3)ccc2)=C1)CC
0.273038	S(=O)(=O)(C1=CNC(=O)C(C(=O)Nc2nc(c3cnccc3)ccc2)=C1)CC
0.273038	S(=O)(=O)(C1=CNC(=O)C(C(=O)Nc2nc(c3cnccc3)ccc2)=C1)CC
0.273038	S(=O)(=O)(C1=CNC(=O)C(C(=O)Nc2nc(c3cnccc3)ccc2)=C1)CC
0.273038	S(=O)(=O)(C1=CNC(=O)C(C(=O)Nc2nc(c3cnccc3)ccc2)=C1)CC
0.273038	S(=O)(=O)(C1=CNC(=O)C(C(=O)Nc2nc(c3cnccc3)ccc2)=C1)CC
0.273038	S(=O)(=O)(C1=CNC(=O)C(C(=O)Nc2nc(c3cnccc3)ccc2)=C1)CC
0.273038	S(=O)(=O)(C1=CNC(=O)C(C(=O)Nc2nc(c3cnccc3)ccc2)=C1)CC
0.273016	O=C(Nc1c(cc(NC(=O)C=2C(=NN(c3ccccc3)C2)c4ccncc4)cc1)C)C=5OC=CC5
0.273016	O=C(Nc1c(cc(NC(=O)C=2C(=NN(c3ccccc3)C2)c4ccncc4)cc1)C)C=5OC=CC5
0.273016	O=C(Nc1c(cc(NC(=O)C=2C(=NN(c3ccccc3)C2)c4ccncc4)cc1)C)C=5OC=CC5
0.273016	O=C(Nc1c(cc(NC(=O)C=2C(=NN(c3ccccc3)C2)c4ccncc4)cc1)C)C=5OC=CC5
0.273016	O=C(Nc1c(cc(NC(=O)C=2C(=NN(c3ccccc3)C2)c4ccncc4)cc1)C)C=5OC=CC5
0.273016	O=C(Nc1c(cc(NC(=O)C=2C(=NN(c3ccccc3)C2)c4ccncc4)cc1)C)C=5OC=CC5
0.273016	O=C(Nc1c(cc(NC(=O)C=2C(=NN(c3ccccc3)C2)c4ccncc4)cc1)C)C=5OC=CC5
0.273016	O=C(Nc1c(cc(NC(=O)C=2C(=NN(c3ccccc3)C2)c4ccncc4)cc1)C)C=5OC=CC5
0.273016	O=C(Nc1c(cc(NC(=O)C=2C(=NN(c3ccccc3)C2)c4ccncc4)cc1)C)C=5OC=CC5
0.273016	O=C(Nc1c(cc(NC(=O)C=2C(=NN(c3ccccc3)C2)c4ccncc4)cc1)C)C=5OC=CC5
0.272727	O=C(Nc1c(ccc(c1)C=2OC=C(N2)C)C)c3c(cc(nc3)C4CC4)C
0.272727	O=C(Nc1c(ccc(c1)C=2OC=C(N2)C)C)c3c(cc(nc3)C4CC4)C
0.272727	O=C(Nc1c(ccc(c1)C=2OC=C(N2)C)C)c3c(cc(nc3)C4CC4)C
0.272727	O=C(Nc1c(ccc(c1)C=2OC=C(N2)C)C)c3c(cc(nc3)C4CC4)C
0.272727	O=C(Nc1c(ccc(c1)C=2OC=C(N2)C)C)c3c(cc(nc3)C4CC4)C
0.272727	O=C(Nc1c(ccc(c1)C=2OC=C(N2)C)C)c3c(cc(nc3)C4CC4)C
0.272727	O=C(Nc1c(ccc(c1)C=2OC=C(N2)C)C)c3c(cc(nc3)C4CC4)C
0.272727	O=C(Nc1c(ccc(c1)C=2OC=C(N2)C)C)c3c(cc(nc3)C4CC4)C
0.272727	O=C(Nc1c(ccc(c1)C=2OC=C(N2)C)C)c3c(cc(nc3)C4CC4)C
0.272727	O=C(Nc1c(ccc(c1)C=2OC=C(N2)C)C)c3c(cc(nc3)C4CC4)C
0.272727	Fc1ccc(cc1)C(=O)Nc2ccc(cc2)C(NC(=O)C3CCN(CC=4N=C(OC4)c5ccccc5)CC3)C
0.272727	Fc1ccc(cc1)C(=O)Nc2ccc(cc2)C(NC(=O)C3CCN(CC=4N=C(OC4)c5ccccc5)CC3)C
0.272727	Fc1ccc(cc1)C(=O)Nc2ccc(cc2)C(NC(=O)C3CCN(CC=4N=C(OC4)c5ccccc5)CC3)C
0.272727	Fc1ccc(cc1)C(=O)Nc2ccc(cc2)C(NC(=O)C3CCN(CC=4N=C(OC4)c5ccccc5)CC3)C
0.272727	Fc1ccc(cc1)C(=O)Nc2ccc(cc2)C(NC(=O)C3CCN(CC=4N=C(OC4)c5ccccc5)CC3)C
0.272727	Fc1ccc(cc1)C(=O)Nc2ccc(cc2)C(NC(=O)C3CCN(CC=4N=C(OC4)c5ccccc5)CC3)C
0.272727	Fc1ccc(cc1)C(=O)Nc2ccc(cc2)C(NC(=O)C3CCN(CC=4N=C(OC4)c5ccccc5)CC3)C
0.272727	Fc1ccc(cc1)C(=O)Nc2ccc(cc2)C(NC(=O)C3CCN(CC=4N=C(OC4)c5ccccc5)CC3)C
0.272727	Fc1ccc(cc1)C(=O)Nc2ccc(cc2)C(NC(=O)C3CCN(CC=4N=C(OC4)c5ccccc5)CC3)C
0.272727	Fc1ccc(cc1)C(=O)Nc2ccc(cc2)C(NC(=O)C3CCN(CC=4N=C(OC4)c5ccccc5)CC3)C
0.272414	Clc1c(Cl)ccc(c1)C(=O)Nc2cc(O)c(cc2)C(=O)N3CCN(CC3)CCc4ccc(OC)cc4
0.272414	Clc1c(Cl)ccc(c1)C(=O)Nc2cc(O)c(cc2)C(=O)N3CCN(CC3)CCc4ccc(OC)cc4
0.272414	Clc1c(Cl)ccc(c1)C(=O)Nc2cc(O)c(cc2)C(=O)N3CCN(CC3)CCc4ccc(OC)cc4
0.272401	O=C(O)c1c(cccc1)CNC(=O)C(=O)Nc2c(ccc(c3ccncc3)c2)C
0.272401	O=C(O)c1c(cccc1)CNC(=O)C(=O)Nc2c(ccc(c3ccncc3)c2)C
0.272401	O=C(O)c1c(cccc1)CNC(=O)C(=O)Nc2c(ccc(c3ccncc3)c2)C
0.272401	O=C(O)c1c(cccc1)CNC(=O)C(=O)Nc2c(ccc(c3ccncc3)c2)C
0.272401	O=C(O)c1c(cccc1)CNC(=O)C(=O)Nc2c(ccc(c3ccncc3)c2)C
0.272401	O=C(O)c1c(cccc1)CNC(=O)C(=O)Nc2c(ccc(c3ccncc3)c2)C
0.272401	O=C(O)c1c(cccc1)CNC(=O)C(=O)Nc2c(ccc(c3ccncc3)c2)C
0.272401	O=C(O)c1c(cccc1)CNC(=O)C(=O)Nc2c(ccc(c3ccncc3)c2)C
0.272401	O=C(O)c1c(cccc1)CNC(=O)C(=O)Nc2c(ccc(c3ccncc3)c2)C
0.272358	S1CCN(Cc2ccc(cc2)C(=O)OCCc3cc(NC(=O)C)ccc3)CC1
0.272358	S1CCN(Cc2ccc(cc2)C(=O)OCCc3cc(NC(=O)C)ccc3)CC1
0.272358	S1CCN(Cc2ccc(cc2)C(=O)OCCc3cc(NC(=O)C)ccc3)CC1
0.272358	S1CCN(Cc2ccc(cc2)C(=O)OCCc3cc(NC(=O)C)ccc3)CC1
0.272358	S1CCN(Cc2ccc(cc2)C(=O)OCCc3cc(NC(=O)C)ccc3)CC1
0.272358	S1CCN(Cc2ccc(cc2)C(=O)OCCc3cc(NC(=O)C)ccc3)CC1
0.272358	S1CCN(Cc2ccc(cc2)C(=O)OCCc3cc(NC(=O)C)ccc3)CC1
0.272358	S1CCN(Cc2ccc(cc2)C(=O)OCCc3cc(NC(=O)C)ccc3)CC1
0.272358	S1CCN(Cc2ccc(cc2)C(=O)OCCc3cc(NC(=O)C)ccc3)CC1
0.272358	S1CCN(Cc2ccc(cc2)C(=O)OCCc3cc(NC(=O)C)ccc3)CC1
0.272085	O=C(Nc1c(ccc(c2ccncc2)c1)C)C(=O)Nc3ccc(OCC4=NOC(=N4)C5CC5)cc3
0.272085	O=C(Nc1c(ccc(c2ccncc2)c1)C)C(=O)Nc3ccc(OCC4=NOC(=N4)C5CC5)cc3
0.272085	O=C(Nc1c(ccc(c2ccncc2)c1)C)C(=O)Nc3ccc(OCC4=NOC(=N4)C5CC5)cc3
0.272085	O=C(Nc1c(ccc(c2ccncc2)c1)C)C(=O)Nc3ccc(OCC4=NOC(=N4)C5CC5)cc3
0.272085	O=C(Nc1c(ccc(c2ccncc2)c1)C)C(=O)Nc3ccc(OCC4=NOC(=N4)C5CC5)cc3
0.271698	Clc1cc(ccc1)C(=O)Nc2c(F)cc(NC(=O)c3ccc(N4CCC(CC4)C)cc3)cc2
0.271698	Clc1cc(ccc1)C(=O)Nc2c(F)cc(NC(=O)c3ccc(N4CCC(CC4)C)cc3)cc2
0.271698	Clc1cc(ccc1)C(=O)Nc2c(F)cc(NC(=O)c3ccc(N4CCC(CC4)C)cc3)cc2
0.271698	Clc1cc(ccc1)C(=O)Nc2c(F)cc(NC(=O)c3ccc(N4CCC(CC4)C)cc3)cc2
0.271698	Clc1cc(ccc1)C(=O)Nc2c(F)cc(NC(=O)c3ccc(N4CCC(CC4)C)cc3)cc2
0.271698	Clc1cc(ccc1)C(=O)Nc2c(F)cc(NC(=O)c3ccc(N4CCC(CC4)C)cc3)cc2
0.271698	Clc1cc(ccc1)C(=O)Nc2c(F)cc(NC(=O)c3ccc(N4CCC(CC4)C)cc3)cc2
0.271698	Clc1cc(ccc1)C(=O)Nc2c(F)cc(NC(=O)c3ccc(N4CCC(CC4)C)cc3)cc2
0.271698	Clc1cc(ccc1)C(=O)Nc2c(F)cc(NC(=O)c3ccc(N4CCC(CC4)C)cc3)cc2
0.271698	Clc1cc(ccc1)C(=O)Nc2c(F)cc(NC(=O)c3ccc(N4CCC(CC4)C)cc3)cc2
0.271318	O=C(Nc1ccc(OCc2ccccc2)cc1)c3cc(ccc3)C4=NOC(=N4)C
0.271318	O=C(Nc1ccc(OCc2ccccc2)cc1)c3cc(ccc3)C4=NOC(=N4)C
0.271318	O=C(Nc1ccc(OCc2ccccc2)cc1)c3cc(ccc3)C4=NOC(=N4)C
0.271318	O=C(Nc1ccc(OCc2ccccc2)cc1)c3cc(ccc3)C4=NOC(=N4)C
0.271318	O=C(Nc1ccc(OCc2ccccc2)cc1)c3cc(ccc3)C4=NOC(=N4)C
0.271318	O=C(Nc1ccc(OCc2ccccc2)cc1)c3cc(ccc3)C4=NOC(=N4)C
0.271318	O=C(Nc1ccc(OCc2ccccc2)cc1)c3cc(ccc3)C4=NOC(=N4)C
0.271318	O=C(Nc1ccc(OCc2ccccc2)cc1)c3cc(ccc3)C4=NOC(=N4)C
0.271318	O=C(Nc1ccc(OCc2ccccc2)cc1)c3cc(ccc3)C4=NOC(=N4)C
0.271318	O=C(Nc1ccc(OCc2ccccc2)cc1)c3cc(ccc3)C4=NOC(=N4)C
0.271062	Clc1ncc(cc1)CCNc2c(cccc2)C(=O)Nc3cc(Cl)c(Cl)cc3
0.271062	Clc1ncc(cc1)CCNc2c(cccc2)C(=O)Nc3cc(Cl)c(Cl)cc3
0.271062	Clc1ncc(cc1)CCNc2c(cccc2)C(=O)Nc3cc(Cl)c(Cl)cc3
0.271062	Clc1ncc(cc1)CCNc2c(cccc2)C(=O)Nc3cc(Cl)c(Cl)cc3
0.271062	Clc1ncc(cc1)CCNc2c(cccc2)C(=O)Nc3cc(Cl)c(Cl)cc3
0.271062	Clc1ncc(cc1)CCNc2c(cccc2)C(=O)Nc3cc(Cl)c(Cl)cc3
0.271062	Clc1ncc(cc1)CCNc2c(cccc2)C(=O)Nc3cc(Cl)c(Cl)cc3
0.271062	Clc1ncc(cc1)CCNc2c(cccc2)C(=O)Nc3cc(Cl)c(Cl)cc3
0.271062	Clc1ncc(cc1)CCNc2c(cccc2)C(=O)Nc3cc(Cl)c(Cl)cc3
0.271062	Clc1ncc(cc1)CCNc2c(cccc2)C(=O)Nc3cc(Cl)c(Cl)cc3
0.270903	Clc1c(Cl)cccc1C(=O)N2CCN(C(=O)C(=O)Nc3c(ccc(c4ccncc4)c3)C)CC2
0.270903	Clc1c(Cl)cccc1C(=O)N2CCN(C(=O)C(=O)Nc3c(ccc(c4ccncc4)c3)C)CC2
0.270903	Clc1c(Cl)cccc1C(=O)N2CCN(C(=O)C(=O)Nc3c(ccc(c4ccncc4)c3)C)CC2
0.270903	Clc1c(Cl)cccc1C(=O)N2CCN(C(=O)C(=O)Nc3c(ccc(c4ccncc4)c3)C)CC2
0.270903	Clc1c(Cl)cccc1C(=O)N2CCN(C(=O)C(=O)Nc3c(ccc(c4ccncc4)c3)C)CC2
0.270627	Fc1ccc(N2C(C(=O)Nc3c(ccc(c3)C=4OC=C(N4)C)C)=CN=C2)cc1
0.270627	Fc1ccc(N2C(C(=O)Nc3c(ccc(c3)C=4OC=C(N4)C)C)=CN=C2)cc1
0.270627	Fc1ccc(N2C(C(=O)Nc3c(ccc(c3)C=4OC=C(N4)C)C)=CN=C2)cc1
0.270627	Fc1ccc(N2C(C(=O)Nc3c(ccc(c3)C=4OC=C(N4)C)C)=CN=C2)cc1
0.270627	Fc1ccc(N2C(C(=O)Nc3c(ccc(c3)C=4OC=C(N4)C)C)=CN=C2)cc1
0.270627	Fc1ccc(N2C(C(=O)Nc3c(ccc(c3)C=4OC=C(N4)C)C)=CN=C2)cc1
0.270627	Fc1ccc(N2C(C(=O)Nc3c(ccc(c3)C=4OC=C(N4)C)C)=CN=C2)cc1
0.270627	Fc1ccc(N2C(C(=O)Nc3c(ccc(c3)C=4OC=C(N4)C)C)=CN=C2)cc1
0.270627	Fc1ccc(N2C(C(=O)Nc3c(ccc(c3)C=4OC=C(N4)C)C)=CN=C2)cc1
0.270627	Fc1ccc(N2C(C(=O)Nc3c(ccc(c3)C=4OC=C(N4)C)C)=CN=C2)cc1
0.270588	O=C(N(C)C)Nc1c(ccc(NC(=O)c2c(ncnc2C)C)c1)C
0.270588	O=C(N(C)C)Nc1c(ccc(NC(=O)c2c(ncnc2C)C)c1)C
0.270186	Clc1c(S(=O)(=O)NC(CCC)C)cc(c(Cl)c1)C(=O)Nc2c(ccc(c2)CN3CCSCC3)C
0.270186	Clc1c(S(=O)(=O)NC(CCC)C)cc(c(Cl)c1)C(=O)Nc2c(ccc(c2)CN3CCSCC3)C
0.270186	Clc1c(S(=O)(=O)NC(CCC)C)cc(c(Cl)c1)C(=O)Nc2c(ccc(c2)CN3CCSCC3)C
0.270186	Clc1c(S(=O)(=O)NC(CCC)C)cc(c(Cl)c1)C(=O)Nc2c(ccc(c2)CN3CCSCC3)C
0.270186	Clc1c(S(=O)(=O)NC(CCC)C)cc(c(Cl)c1)C(=O)Nc2c(ccc(c2)CN3CCSCC3)C
0.270186	Clc1c(S(=O)(=O)NC(CCC)C)cc(c(Cl)c1)C(=O)Nc2c(ccc(c2)CN3CCSCC3)C
0.270186	Clc1c(S(=O)(=O)NC(CCC)C)cc(c(Cl)c1)C(=O)Nc2c(ccc(c2)CN3CCSCC3)C
0.270186	Clc1c(S(=O)(=O)NC(CCC)C)cc(c(Cl)c1)C(=O)Nc2c(ccc(c2)CN3CCSCC3)C
0.270186	Clc1c(S(=O)(=O)NC(CCC)C)cc(c(Cl)c1)C(=O)Nc2c(ccc(c2)CN3CCSCC3)C
0.270186	Clc1c(S(=O)(=O)NC(CCC)C)cc(c(Cl)c1)C(=O)Nc2c(ccc(c2)CN3CCSCC3)C
0.270175	O=C(Nc1ccc(c2nc(ncc2)C)cc1)C3=NN4C(OCCC4)=C3
0.270175	O=C(Nc1ccc(c2nc(ncc2)C)cc1)C3=NN4C(OCCC4)=C3
0.270175	O=C(Nc1ccc(c2nc(ncc2)C)cc1)C3=NN4C(OCCC4)=C3
0.270175	O=C(Nc1ccc(c2nc(ncc2)C)cc1)C3=NN4C(OCCC4)=C3
0.270175	O=C(Nc1ccc(c2nc(ncc2)C)cc1)C3=NN4C(OCCC4)=C3
0.270175	O=C(Nc1ccc(c2nc(ncc2)C)cc1)C3=NN4C(OCCC4)=C3
0.270175	O=C(Nc1ccc(c2nc(ncc2)C)cc1)C3=NN4C(OCCC4)=C3
0.270175	O=C(Nc1ccc(c2nc(ncc2)C)cc1)C3=NN4C(OCCC4)=C3
0.270175	O=C(Nc1ccc(c2nc(ncc2)C)cc1)C3=NN4C(OCCC4)=C3
0.270175	O=C(Nc1ccc(c2nc(ncc2)C)cc1)C3=NN4C(OCCC4)=C3
0.269962	Clc1cc(ccc1)C=2OC(=NN2)NCc3ccc(cc3)C(=O)Nc4ccncc4
0.269962	Clc1cc(ccc1)C=2OC(=NN2)NCc3ccc(cc3)C(=O)Nc4ccncc4
0.269962	Clc1cc(ccc1)C=2OC(=NN2)NCc3ccc(cc3)C(=O)Nc4ccncc4
0.269962	Clc1cc(ccc1)C=2OC(=NN2)NCc3ccc(cc3)C(=O)Nc4ccncc4
0.269841	Clc1cc(ccc1)C(=O)Nc2c(F)cc(NCc3ccccc3)cc2
0.269841	Clc1cc(ccc1)C(=O)Nc2c(F)cc(NCc3ccccc3)cc2
0.269841	Clc1cc(ccc1)C(=O)Nc2c(F)cc(NCc3ccccc3)cc2
0.269841	Clc1cc(ccc1)C(=O)Nc2c(F)cc(NCc3ccccc3)cc2
0.269767	Brc1ccc(cc1)C(=O)Nc2ccc(cc2)C(=O)Nc3cc(ccc3)C(=O)Nc4ccncc4
0.269767	Brc1ccc(cc1)C(=O)Nc2ccc(cc2)C(=O)Nc3cc(ccc3)C(=O)Nc4ccncc4
0.269767	Brc1ccc(cc1)C(=O)Nc2ccc(cc2)C(=O)Nc3cc(ccc3)C(=O)Nc4ccncc4
0.269767	Brc1ccc(cc1)C(=O)Nc2ccc(cc2)C(=O)Nc3cc(ccc3)C(=O)Nc4ccncc4
0.269767	Brc1ccc(cc1)C(=O)Nc2ccc(cc2)C(=O)Nc3cc(ccc3)C(=O)Nc4ccncc4
0.269737	Clc1cc(ccc1)C(=O)Nc2c(F)cc(NC(=O)CC=3N=C(SC3)c4ccc(cc4)C(F)(F)F)cc2
0.269737	Clc1cc(ccc1)C(=O)Nc2c(F)cc(NC(=O)CC=3N=C(SC3)c4ccc(cc4)C(F)(F)F)cc2
0.269737	Clc1cc(ccc1)C(=O)Nc2c(F)cc(NC(=O)CC=3N=C(SC3)c4ccc(cc4)C(F)(F)F)cc2
0.269737	Clc1cc(ccc1)C(=O)Nc2c(F)cc(NC(=O)CC=3N=C(SC3)c4ccc(cc4)C(F)(F)F)cc2
0.269737	Clc1cc(ccc1)C(=O)Nc2c(F)cc(NC(=O)CC=3N=C(SC3)c4ccc(cc4)C(F)(F)F)cc2
0.269737	Clc1cc(ccc1)C(=O)Nc2c(F)cc(NC(=O)CC=3N=C(SC3)c4ccc(cc4)C(F)(F)F)cc2
0.269737	Clc1cc(ccc1)C(=O)Nc2c(F)cc(NC(=O)CC=3N=C(SC3)c4ccc(cc4)C(F)(F)F)cc2
0.269737	Clc1cc(ccc1)C(=O)Nc2c(F)cc(NC(=O)CC=3N=C(SC3)c4ccc(cc4)C(F)(F)F)cc2
0.269737	Clc1cc(ccc1)C(=O)Nc2c(F)cc(NC(=O)CC=3N=C(SC3)c4ccc(cc4)C(F)(F)F)cc2
0.269737	Clc1cc(ccc1)C(=O)Nc2c(F)cc(NC(=O)CC=3N=C(SC3)c4ccc(cc4)C(F)(F)F)cc2
0.269663	O=C(OC(C)(C)C)Nc1c(cc(cc1)C(=O)NC2=NN(C=N2)C)C
0.269663	O=C(OC(C)(C)C)Nc1c(cc(cc1)C(=O)NC2=NN(C=N2)C)C
0.269663	O=C(OC(C)(C)C)Nc1c(cc(cc1)C(=O)NC2=NN(C=N2)C)C
0.269663	O=C(OC(C)(C)C)Nc1c(cc(cc1)C(=O)NC2=NN(C=N2)C)C
0.269663	O=C(OC(C)(C)C)Nc1c(cc(cc1)C(=O)NC2=NN(C=N2)C)C
0.269663	O=C(OC(C)(C)C)Nc1c(cc(cc1)C(=O)NC2=NN(C=N2)C)C
0.269663	O=C(OC(C)(C)C)Nc1c(cc(cc1)C(=O)NC2=NN(C=N2)C)C
0.269663	O=C(OC(C)(C)C)Nc1c(cc(cc1)C(=O)NC2=NN(C=N2)C)C
0.269663	O=C(OC(C)(C)C)Nc1c(cc(cc1)C(=O)NC2=NN(C=N2)C)C
0.269663	O=C(OC(C)(C)C)Nc1c(cc(cc1)C(=O)NC2=NN(C=N2)C)C
0.269625	O=C(Nc1cc(O)c(cc1)C(=O)NC2CCCCC2)c3cc(ccc3)C4=NOC(=N4)C
0.269625	O=C(Nc1cc(O)c(cc1)C(=O)NC2CCCCC2)c3cc(ccc3)C4=NOC(=N4)C
0.269625	O=C(Nc1cc(O)c(cc1)C(=O)NC2CCCCC2)c3cc(ccc3)C4=NOC(=N4)C
0.269625	O=C(Nc1cc(O)c(cc1)C(=O)NC2CCCCC2)c3cc(ccc3)C4=NOC(=N4)C
0.269625	O=C(Nc1cc(O)c(cc1)C(=O)NC2CCCCC2)c3cc(ccc3)C4=NOC(=N4)C
0.269625	O=C(Nc1cc(O)c(cc1)C(=O)NC2CCCCC2)c3cc(ccc3)C4=NOC(=N4)C
0.269625	O=C(Nc1cc(O)c(cc1)C(=O)NC2CCCCC2)c3cc(ccc3)C4=NOC(=N4)C
0.269625	O=C(Nc1cc(O)c(cc1)C(=O)NC2CCCCC2)c3cc(ccc3)C4=NOC(=N4)C
0.269625	O=C(Nc1cc(O)c(cc1)C(=O)NC2CCCCC2)c3cc(ccc3)C4=NOC(=N4)C
0.269625	O=C(Nc1cc(O)c(cc1)C(=O)NC2CCCCC2)c3cc(ccc3)C4=NOC(=N4)C
0.269388	FC(F)Oc1cc(NC(=O)c2cncc(c3cc(ccc3)C)c2)ccc1
0.269388	FC(F)Oc1cc(NC(=O)c2cncc(c3cc(ccc3)C)c2)ccc1
0.269388	FC(F)Oc1cc(NC(=O)c2cncc(c3cc(ccc3)C)c2)ccc1
0.269388	FC(F)Oc1cc(NC(=O)c2cncc(c3cc(ccc3)C)c2)ccc1
0.269388	FC(F)Oc1cc(NC(=O)c2cncc(c3cc(ccc3)C)c2)ccc1
0.269388	FC(F)Oc1cc(NC(=O)c2cncc(c3cc(ccc3)C)c2)ccc1
0.269388	FC(F)Oc1cc(NC(=O)c2cncc(c3cc(ccc3)C)c2)ccc1
0.269388	FC(F)Oc1cc(NC(=O)c2cncc(c3cc(ccc3)C)c2)ccc1
0.269388	FC(F)Oc1cc(NC(=O)c2cncc(c3cc(ccc3)C)c2)ccc1
0.269388	FC(F)Oc1cc(NC(=O)c2cncc(c3cc(ccc3)C)c2)ccc1
0.268852	O=C(Nc1ccccc1)c2cc(NC(=O)CN3C(CC(c4c(cccc4)C)C3)C)c(cc2)C
0.268852	O=C(Nc1ccccc1)c2cc(NC(=O)CN3C(CC(c4c(cccc4)C)C3)C)c(cc2)C
0.268852	O=C(Nc1ccccc1)c2cc(NC(=O)CN3C(CC(c4c(cccc4)C)C3)C)c(cc2)C
0.268852	O=C(Nc1ccccc1)c2cc(NC(=O)CN3C(CC(c4c(cccc4)C)C3)C)c(cc2)C
0.268852	O=C(Nc1ccccc1)c2cc(NC(=O)CN3C(CC(c4c(cccc4)C)C3)C)c(cc2)C
0.268852	O=C(Nc1ccccc1)c2cc(NC(=O)CN3C(CC(c4c(cccc4)C)C3)C)c(cc2)C
0.268852	O=C(Nc1ccccc1)c2cc(NC(=O)CN3C(CC(c4c(cccc4)C)C3)C)c(cc2)C
0.268852	O=C(Nc1ccccc1)c2cc(NC(=O)CN3C(CC(c4c(cccc4)C)C3)C)c(cc2)C
0.268852	O=C(Nc1ccccc1)c2cc(NC(=O)CN3C(CC(c4c(cccc4)C)C3)C)c(cc2)C
0.268852	O=C(Nc1ccccc1)c2cc(NC(=O)CN3C(CC(c4c(cccc4)C)C3)C)c(cc2)C
0.268595	Clc1c(cc(c2ccccc2)cc1)C(=O)Nc3ccc(cc3)CC
0.268595	Clc1c(cc(c2ccccc2)cc1)C(=O)Nc3ccc(cc3)CC
0.268595	Clc1c(cc(c2ccccc2)cc1)C(=O)Nc3ccc(cc3)CC
0.268595	Clc1c(cc(c2ccccc2)cc1)C(=O)Nc3ccc(cc3)CC
0.268595	Clc1c(cc(c2ccccc2)cc1)C(=O)Nc3ccc(cc3)CC
0.268595	Clc1c(cc(c2ccccc2)cc1)C(=O)Nc3ccc(cc3)CC
0.268595	Clc1c(cc(c2ccccc2)cc1)C(=O)Nc3ccc(cc3)CC
0.268595	Clc1c(cc(c2ccccc2)cc1)C(=O)Nc3ccc(cc3)CC
0.268595	Clc1c(cc(c2ccccc2)cc1)C(=O)Nc3ccc(cc3)CC
0.268595	Clc1c(cc(c2ccccc2)cc1)C(=O)Nc3ccc(cc3)CC
0.268595	S1C=C(C(=O)Nc2c(F)ccc(NC(=O)C=O)c2)C=C1
0.268595	S1C=C(C(=O)Nc2c(F)ccc(NC(=O)C=O)c2)C=C1
0.268595	S1C=C(C(=O)Nc2c(F)ccc(NC(=O)C=O)c2)C=C1
0.268595	S1C=C(C(=O)Nc2c(F)ccc(NC(=O)C=O)c2)C=C1
0.268595	S1C=C(C(=O)Nc2c(F)ccc(NC(=O)C=O)c2)C=C1
0.268595	S1C=C(C(=O)Nc2c(F)ccc(NC(=O)C=O)c2)C=C1
0.268595	S1C=C(C(=O)Nc2c(F)ccc(NC(=O)C=O)c2)C=C1
0.268199	Brc1cc(NC(=O)c2ccc(OC)cc2)c(cc1)C(=O)NCc3ccc(NC(=O)c4ccc(F)cc4)cc3
0.268199	Brc1cc(NC(=O)c2ccc(OC)cc2)c(cc1)C(=O)NCc3ccc(NC(=O)c4ccc(F)cc4)cc3
0.268199	Brc1cc(NC(=O)c2ccc(OC)cc2)c(cc1)C(=O)NCc3ccc(NC(=O)c4ccc(F)cc4)cc3
0.268199	Brc1cc(NC(=O)c2ccc(OC)cc2)c(cc1)C(=O)NCc3ccc(NC(=O)c4ccc(F)cc4)cc3
0.268199	Brc1cc(NC(=O)c2ccc(OC)cc2)c(cc1)C(=O)NCc3ccc(NC(=O)c4ccc(F)cc4)cc3
0.268199	Brc1cc(NC(=O)c2ccc(OC)cc2)c(cc1)C(=O)NCc3ccc(NC(=O)c4ccc(F)cc4)cc3
0.268199	Brc1cc(NC(=O)c2ccc(OC)cc2)c(cc1)C(=O)NCc3ccc(NC(=O)c4ccc(F)cc4)cc3
0.268199	Brc1cc(NC(=O)c2ccc(OC)cc2)c(cc1)C(=O)NCc3ccc(NC(=O)c4ccc(F)cc4)cc3
0.268199	Brc1cc(NC(=O)c2ccc(OC)cc2)c(cc1)C(=O)NCc3ccc(NC(=O)c4ccc(F)cc4)cc3
0.268199	Brc1cc(NC(=O)c2ccc(OC)cc2)c(cc1)C(=O)NCc3ccc(NC(=O)c4ccc(F)cc4)cc3
0.268139	S1C(=NC(=C1)CC(=O)Nc2cc(c(NC(=O)C=3OC=CC3)cc2)C)c4cc(OC)c(OC)cc4
0.268139	S1C(=NC(=C1)CC(=O)Nc2cc(c(NC(=O)C=3OC=CC3)cc2)C)c4cc(OC)c(OC)cc4
0.268139	S1C(=NC(=C1)CC(=O)Nc2cc(c(NC(=O)C=3OC=CC3)cc2)C)c4cc(OC)c(OC)cc4
0.268139	S1C(=NC(=C1)CC(=O)Nc2cc(c(NC(=O)C=3OC=CC3)cc2)C)c4cc(OC)c(OC)cc4
0.268139	S1C(=NC(=C1)CC(=O)Nc2cc(c(NC(=O)C=3OC=CC3)cc2)C)c4cc(OC)c(OC)cc4
0.268139	S1C(=NC(=C1)CC(=O)Nc2cc(c(NC(=O)C=3OC=CC3)cc2)C)c4cc(OC)c(OC)cc4
0.268139	S1C(=NC(=C1)CC(=O)Nc2cc(c(NC(=O)C=3OC=CC3)cc2)C)c4cc(OC)c(OC)cc4
0.268116	Fc1cc(ccc1)C(NC(=O)C(=O)Nc2c(ccc(c3ccncc3)c2)C)c4ccc(cc4)CC
0.268116	Fc1cc(ccc1)C(NC(=O)C(=O)Nc2c(ccc(c3ccncc3)c2)C)c4ccc(cc4)CC
0.268116	Fc1cc(ccc1)C(NC(=O)C(=O)Nc2c(ccc(c3ccncc3)c2)C)c4ccc(cc4)CC
0.268116	Fc1cc(ccc1)C(NC(=O)C(=O)Nc2c(ccc(c3ccncc3)c2)C)c4ccc(cc4)CC
0.268116	Fc1cc(ccc1)C(NC(=O)C(=O)Nc2c(ccc(c3ccncc3)c2)C)c4ccc(cc4)CC
0.268116	Fc1cc(ccc1)C(NC(=O)C(=O)Nc2c(ccc(c3ccncc3)c2)C)c4ccc(cc4)CC
0.268116	Fc1cc(ccc1)C(NC(=O)C(=O)Nc2c(ccc(c3ccncc3)c2)C)c4ccc(cc4)CC
0.268116	Fc1cc(ccc1)C(NC(=O)C(=O)Nc2c(ccc(c3ccncc3)c2)C)c4ccc(cc4)CC
0.268116	Fc1cc(ccc1)C(NC(=O)C(=O)Nc2c(ccc(c3ccncc3)c2)C)c4ccc(cc4)CC
0.268116	Fc1cc(ccc1)C(NC(=O)C(=O)Nc2c(ccc(c3ccncc3)c2)C)c4ccc(cc4)CC
0.267717	Clc1ccc(cc1)CN2CCC(NC(=O)c3c(cc(cc3)C)C)CC2
0.267717	Clc1ccc(cc1)CN2CCC(NC(=O)c3c(cc(cc3)C)C)CC2
0.267717	Clc1ccc(cc1)CN2CCC(NC(=O)c3c(cc(cc3)C)C)CC2
0.267717	Clc1ccc(cc1)CN2CCC(NC(=O)c3c(cc(cc3)C)C)CC2
0.267717	Clc1ccc(cc1)CN2CCC(NC(=O)c3c(cc(cc3)C)C)CC2
0.267717	Clc1ccc(cc1)CN2CCC(NC(=O)c3c(cc(cc3)C)C)CC2
0.267717	Clc1ccc(cc1)CN2CCC(NC(=O)c3c(cc(cc3)C)C)CC2
0.267717	Clc1ccc(cc1)CN2CCC(NC(=O)c3c(cc(cc3)C)C)CC2
0.267717	Clc1ccc(cc1)CN2CCC(NC(=O)c3c(cc(cc3)C)C)CC2
0.267717	Clc1ccc(cc1)CN2CCC(NC(=O)c3c(cc(cc3)C)C)CC2
0.267692	Brc1cc(c2nc(c(cc2)C(=O)Nc3c(N4N=CC=C4)ccc(c3)C(F)(F)F)C)ccc1
0.267692	Brc1cc(c2nc(c(cc2)C(=O)Nc3c(N4N=CC=C4)ccc(c3)C(F)(F)F)C)ccc1
0.267692	Brc1cc(c2nc(c(cc2)C(=O)Nc3c(N4N=CC=C4)ccc(c3)C(F)(F)F)C)ccc1
0.267692	Brc1cc(c2nc(c(cc2)C(=O)Nc3c(N4N=CC=C4)ccc(c3)C(F)(F)F)C)ccc1
0.267692	Brc1cc(c2nc(c(cc2)C(=O)Nc3c(N4N=CC=C4)ccc(c3)C(F)(F)F)C)ccc1
0.267692	Brc1cc(c2nc(c(cc2)C(=O)Nc3c(N4N=CC=C4)ccc(c3)C(F)(F)F)C)ccc1
0.267692	Brc1cc(c2nc(c(cc2)C(=O)Nc3c(N4N=CC=C4)ccc(c3)C(F)(F)F)C)ccc1
0.267692	Brc1cc(c2nc(c(cc2)C(=O)Nc3c(N4N=CC=C4)ccc(c3)C(F)(F)F)C)ccc1
0.267692	Brc1cc(c2nc(c(cc2)C(=O)Nc3c(N4N=CC=C4)ccc(c3)C(F)(F)F)C)ccc1
0.267692	Brc1cc(c2nc(c(cc2)C(=O)Nc3c(N4N=CC=C4)ccc(c3)C(F)(F)F)C)ccc1
0.267442	Fc1ccc(cc1)C(=O)Nc2cc(ccc2)C=3ON=C(N3)c4cc(ccc4)C(=O)NCC
0.267442	Fc1ccc(cc1)C(=O)Nc2cc(ccc2)C=3ON=C(N3)c4cc(ccc4)C(=O)NCC
0.267442	Fc1ccc(cc1)C(=O)Nc2cc(ccc2)C=3ON=C(N3)c4cc(ccc4)C(=O)NCC
0.267442	Fc1ccc(cc1)C(=O)Nc2cc(ccc2)C=3ON=C(N3)c4cc(ccc4)C(=O)NCC
0.267442	Fc1ccc(cc1)C(=O)Nc2cc(ccc2)C=3ON=C(N3)c4cc(ccc4)C(=O)NCC
0.267442	Fc1ccc(cc1)C(=O)Nc2cc(ccc2)C=3ON=C(N3)c4cc(ccc4)C(=O)NCC
0.267442	Fc1ccc(cc1)C(=O)Nc2cc(ccc2)C=3ON=C(N3)c4cc(ccc4)C(=O)NCC
0.267442	Fc1ccc(cc1)C(=O)Nc2cc(ccc2)C=3ON=C(N3)c4cc(ccc4)C(=O)NCC
0.267442	Fc1ccc(cc1)C(=O)Nc2cc(ccc2)C=3ON=C(N3)c4cc(ccc4)C(=O)NCC
0.267442	Fc1ccc(cc1)C(=O)Nc2cc(ccc2)C=3ON=C(N3)c4cc(ccc4)C(=O)NCC
0.267399	O=C(Nc1c(ccc(c2ccncc2)c1)C)C(=O)Nc3cc(OC)c(OCCN(C)C)cc3
0.267399	O=C(Nc1c(ccc(c2ccncc2)c1)C)C(=O)Nc3cc(OC)c(OCCN(C)C)cc3
0.267399	O=C(Nc1c(ccc(c2ccncc2)c1)C)C(=O)Nc3cc(OC)c(OCCN(C)C)cc3
0.267361	O=C1N(NC(C(=O)Nc2ccc(c3nc(ncc3)C)cc2)=C1)c4nc(cc(n4)C)C
0.267361	O=C1N(NC(C(=O)Nc2ccc(c3nc(ncc3)C)cc2)=C1)c4nc(cc(n4)C)C
0.267361	O=C1N(NC(C(=O)Nc2ccc(c3nc(ncc3)C)cc2)=C1)c4nc(cc(n4)C)C
0.267361	O=C1N(NC(C(=O)Nc2ccc(c3nc(ncc3)C)cc2)=C1)c4nc(cc(n4)C)C
0.267361	O=C1N(NC(C(=O)Nc2ccc(c3nc(ncc3)C)cc2)=C1)c4nc(cc(n4)C)C
0.267361	O=C1N(NC(C(=O)Nc2ccc(c3nc(ncc3)C)cc2)=C1)c4nc(cc(n4)C)C
0.267361	O=C1N(NC(C(=O)Nc2ccc(c3nc(ncc3)C)cc2)=C1)c4nc(cc(n4)C)C
0.267206	O=C(Nc1cc(NC(=O)c2ccccc2)ccc1)c3cc(OC)c(cc3)COC
0.267206	O=C(Nc1cc(NC(=O)c2ccccc2)ccc1)c3cc(OC)c(cc3)COC
0.267206	O=C(Nc1cc(NC(=O)c2ccccc2)ccc1)c3cc(OC)c(cc3)COC
0.267206	O=C(Nc1cc(NC(=O)c2ccccc2)ccc1)c3cc(OC)c(cc3)COC
0.267206	O=C(Nc1cc(NC(=O)c2ccccc2)ccc1)c3cc(OC)c(cc3)COC
0.267206	O=C(Nc1cc(NC(=O)c2ccccc2)ccc1)c3cc(OC)c(cc3)COC
0.267206	O=C(Nc1cc(NC(=O)c2ccccc2)ccc1)c3cc(OC)c(cc3)COC
0.267206	O=C(Nc1cc(NC(=O)c2ccccc2)ccc1)c3cc(OC)c(cc3)COC
0.267206	O=C(Nc1cc(NC(=O)c2ccccc2)ccc1)c3cc(OC)c(cc3)COC
0.267206	O=C(Nc1cc(NC(=O)c2ccccc2)ccc1)c3cc(OC)c(cc3)COC
0.266892	O=C(OC(C)(C)C)Nc1c(cc(cc1)C(=O)Nc2cc(ccc2)COc3cc4OCOc4cc3)C
0.266892	O=C(OC(C)(C)C)Nc1c(cc(cc1)C(=O)Nc2cc(ccc2)COc3cc4OCOc4cc3)C
0.266892	O=C(OC(C)(C)C)Nc1c(cc(cc1)C(=O)Nc2cc(ccc2)COc3cc4OCOc4cc3)C
0.266892	O=C(OC(C)(C)C)Nc1c(cc(cc1)C(=O)Nc2cc(ccc2)COc3cc4OCOc4cc3)C
0.266892	O=C(OC(C)(C)C)Nc1c(cc(cc1)C(=O)Nc2cc(ccc2)COc3cc4OCOc4cc3)C
0.266892	O=C(OC(C)(C)C)Nc1c(cc(cc1)C(=O)Nc2cc(ccc2)COc3cc4OCOc4cc3)C
0.266892	O=C(OC(C)(C)C)Nc1c(cc(cc1)C(=O)Nc2cc(ccc2)COc3cc4OCOc4cc3)C
0.266892	O=C(OC(C)(C)C)Nc1c(cc(cc1)C(=O)Nc2cc(ccc2)COc3cc4OCOc4cc3)C
0.266892	O=C(OC(C)(C)C)Nc1c(cc(cc1)C(=O)Nc2cc(ccc2)COc3cc4OCOc4cc3)C
0.266892	O=C(OC(C)(C)C)Nc1c(cc(cc1)C(=O)Nc2cc(ccc2)COc3cc4OCOc4cc3)C
0.266667	Fc1ccc(N(C(=O)c2cc(NC(=O)c3cc4OCCOc4cc3)c(cc2)C)Cc5ccccc5)cc1
0.266667	Fc1ccc(N(C(=O)c2cc(NC(=O)c3cc4OCCOc4cc3)c(cc2)C)Cc5ccccc5)cc1
0.266667	Fc1ccc(N(C(=O)c2cc(NC(=O)c3cc4OCCOc4cc3)c(cc2)C)Cc5ccccc5)cc1
0.266667	Fc1ccc(N(C(=O)c2cc(NC(=O)c3cc4OCCOc4cc3)c(cc2)C)Cc5ccccc5)cc1
0.266458	O=C(N1CCN(C(C=2ON=C(N2)Cc3ccccc3)C)CC1)C(=O)Nc4c(ccc(c5ccncc5)c4)C
0.266458	O=C(N1CCN(C(C=2ON=C(N2)Cc3ccccc3)C)CC1)C(=O)Nc4c(ccc(c5ccncc5)c4)C
0.266458	O=C(N1CCN(C(C=2ON=C(N2)Cc3ccccc3)C)CC1)C(=O)Nc4c(ccc(c5ccncc5)c4)C
0.266458	O=C(N1CCN(C(C=2ON=C(N2)Cc3ccccc3)C)CC1)C(=O)Nc4c(ccc(c5ccncc5)c4)C
0.266458	O=C(N1CCN(C(C=2ON=C(N2)Cc3ccccc3)C)CC1)C(=O)Nc4c(ccc(c5ccncc5)c4)C
0.266458	O=C(N1CCN(C(C=2ON=C(N2)Cc3ccccc3)C)CC1)C(=O)Nc4c(ccc(c5ccncc5)c4)C
0.266458	O=C(N1CCN(C(C=2ON=C(N2)Cc3ccccc3)C)CC1)C(=O)Nc4c(ccc(c5ccncc5)c4)C
0.266458	O=C(N1CCN(C(C=2ON=C(N2)Cc3ccccc3)C)CC1)C(=O)Nc4c(ccc(c5ccncc5)c4)C
0.266458	O=C(N1CCN(C(C=2ON=C(N2)Cc3ccccc3)C)CC1)C(=O)Nc4c(ccc(c5ccncc5)c4)C
0.266458	O=C(N1CCN(C(C=2ON=C(N2)Cc3ccccc3)C)CC1)C(=O)Nc4c(ccc(c5ccncc5)c4)C
0.266423	Clc1c(Cl)ccc(c1)C(=O)Nc2cc(O)c(cc2)C(=O)Nc3ccc(cc3)C=4C=NN(C4)C
0.266423	Clc1c(Cl)ccc(c1)C(=O)Nc2cc(O)c(cc2)C(=O)Nc3ccc(cc3)C=4C=NN(C4)C
0.266423	Clc1c(Cl)ccc(c1)C(=O)Nc2cc(O)c(cc2)C(=O)Nc3ccc(cc3)C=4C=NN(C4)C
0.266423	Clc1c(Cl)ccc(c1)C(=O)Nc2cc(O)c(cc2)C(=O)Nc3ccc(cc3)C=4C=NN(C4)C
0.266423	Clc1c(Cl)ccc(c1)C(=O)Nc2cc(O)c(cc2)C(=O)Nc3ccc(cc3)C=4C=NN(C4)C
0.266423	Clc1c(Cl)ccc(c1)C(=O)Nc2cc(O)c(cc2)C(=O)Nc3ccc(cc3)C=4C=NN(C4)C
0.266423	Clc1c(Cl)ccc(c1)C(=O)Nc2cc(O)c(cc2)C(=O)Nc3ccc(cc3)C=4C=NN(C4)C
0.266423	Clc1c(Cl)ccc(c1)C(=O)Nc2cc(O)c(cc2)C(=O)Nc3ccc(cc3)C=4C=NN(C4)C
0.266423	Clc1c(Cl)ccc(c1)C(=O)Nc2cc(O)c(cc2)C(=O)Nc3ccc(cc3)C=4C=NN(C4)C
0.266423	Clc1c(Cl)ccc(c1)C(=O)Nc2cc(O)c(cc2)C(=O)Nc3ccc(cc3)C=4C=NN(C4)C
0.266423	Brc1cc(c(NCC(=O)Nc2cc(F)c(NC(=O)c3cc(Cl)ccc3)cc2)cc1)C
0.266409	O=C(OCc1nc(nc(c1)C)c2ccccc2)c3ccc(cc3)CN4CCOCC4
0.266409	O=C(OCc1nc(nc(c1)C)c2ccccc2)c3ccc(cc3)CN4CCOCC4
0.266409	O=C(OCc1nc(nc(c1)C)c2ccccc2)c3ccc(cc3)CN4CCOCC4
0.266409	O=C(OCc1nc(nc(c1)C)c2ccccc2)c3ccc(cc3)CN4CCOCC4
0.266409	O=C(OCc1nc(nc(c1)C)c2ccccc2)c3ccc(cc3)CN4CCOCC4
0.266409	O=C(OCc1nc(nc(c1)C)c2ccccc2)c3ccc(cc3)CN4CCOCC4
0.266409	O=C(OCc1nc(nc(c1)C)c2ccccc2)c3ccc(cc3)CN4CCOCC4
0.266409	O=C(OCc1nc(nc(c1)C)c2ccccc2)c3ccc(cc3)CN4CCOCC4
0.266409	O=C(OCc1nc(nc(c1)C)c2ccccc2)c3ccc(cc3)CN4CCOCC4
0.266409	O=C(OCc1nc(nc(c1)C)c2ccccc2)c3ccc(cc3)CN4CCOCC4
0.266409	Fc1ccc(cc1)C(=O)Nc2cc(ccc2)C=3ON=C(N3)c4cc(ccc4)C(F)F
0.266409	Fc1ccc(cc1)C(=O)Nc2cc(ccc2)C=3ON=C(N3)c4cc(ccc4)C(F)F
0.266409	Fc1ccc(cc1)C(=O)Nc2cc(ccc2)C=3ON=C(N3)c4cc(ccc4)C(F)F
0.266409	Fc1ccc(cc1)C(=O)Nc2cc(ccc2)C=3ON=C(N3)c4cc(ccc4)C(F)F
0.266409	Fc1ccc(cc1)C(=O)Nc2cc(ccc2)C=3ON=C(N3)c4cc(ccc4)C(F)F
0.266409	Fc1ccc(cc1)C(=O)Nc2cc(ccc2)C=3ON=C(N3)c4cc(ccc4)C(F)F
0.266409	Fc1ccc(cc1)C(=O)Nc2cc(ccc2)C=3ON=C(N3)c4cc(ccc4)C(F)F
0.266409	Fc1ccc(cc1)C(=O)Nc2cc(ccc2)C=3ON=C(N3)c4cc(ccc4)C(F)F
0.266409	Fc1ccc(cc1)C(=O)Nc2cc(ccc2)C=3ON=C(N3)c4cc(ccc4)C(F)F
0.266409	Fc1ccc(cc1)C(=O)Nc2cc(ccc2)C=3ON=C(N3)c4cc(ccc4)C(F)F
0.266254	Clc1nc(ccn1)CC(NC(=O)OC(C)(C)C)C(=O)Nc2cc(F)c(NC(=O)c3cc(Cl)ccc3)cc2
0.266254	Clc1nc(ccn1)CC(NC(=O)OC(C)(C)C)C(=O)Nc2cc(F)c(NC(=O)c3cc(Cl)ccc3)cc2
0.266254	Clc1nc(ccn1)CC(NC(=O)OC(C)(C)C)C(=O)Nc2cc(F)c(NC(=O)c3cc(Cl)ccc3)cc2
[truncated: 8,001 more rows]
