# Supplementary material for: Galileo: Three-dimensional searching in large combinatorial fragment spaces on the example of pharmacophores
Source: J Comput Aided Mol Des. 2022 Nov 24;37(1):1–16. doi: 10.1007/s10822-022-00485-y (PMC10032335; doi:10.1007/s10822-022-00485-y)
Supplement: Supplementary file 4 — Supplementary file 3a [file 10822_2022_485_MOESM3_ESMa.zip › Imatinib_Galileo/15/out_5.csv]

Score	SMILES
0.4375	Fc1c(NC(=O)c2cnc(nc2)c3ccccc3)ccc(c1)CN4CCN(CC4)C
0.4375	Fc1c(NC(=O)c2cnc(nc2)c3ccccc3)ccc(c1)CN4CCN(CC4)C
0.4375	Fc1c(NC(=O)c2cnc(nc2)c3ccccc3)ccc(c1)CN4CCN(CC4)C
0.4375	Fc1c(NC(=O)c2cnc(nc2)c3ccccc3)ccc(c1)CN4CCN(CC4)C
0.4375	Fc1c(NC(=O)c2cnc(nc2)c3ccccc3)ccc(c1)CN4CCN(CC4)C
0.4375	Fc1c(NC(=O)c2cnc(nc2)c3ccccc3)ccc(c1)CN4CCN(CC4)C
0.4375	Fc1c(NC(=O)c2cnc(nc2)c3ccccc3)ccc(c1)CN4CCN(CC4)C
0.4375	Fc1c(NC(=O)c2cnc(nc2)c3ccccc3)ccc(c1)CN4CCN(CC4)C
0.4375	Fc1c(NC(=O)c2cnc(nc2)c3ccccc3)ccc(c1)CN4CCN(CC4)C
0.4375	Fc1c(NC(=O)c2cnc(nc2)c3ccccc3)ccc(c1)CN4CCN(CC4)C
0.402256	S1C(c2nc(ccc2)C(=O)Nc3c(F)cc(cc3)CN4CCN(CC4)C)=CC=C1
0.402256	S1C(c2nc(ccc2)C(=O)Nc3c(F)cc(cc3)CN4CCN(CC4)C)=CC=C1
0.402256	S1C(c2nc(ccc2)C(=O)Nc3c(F)cc(cc3)CN4CCN(CC4)C)=CC=C1
0.402256	S1C(c2nc(ccc2)C(=O)Nc3c(F)cc(cc3)CN4CCN(CC4)C)=CC=C1
0.402256	S1C(c2nc(ccc2)C(=O)Nc3c(F)cc(cc3)CN4CCN(CC4)C)=CC=C1
0.402256	S1C(c2nc(ccc2)C(=O)Nc3c(F)cc(cc3)CN4CCN(CC4)C)=CC=C1
0.402256	S1C(c2nc(ccc2)C(=O)Nc3c(F)cc(cc3)CN4CCN(CC4)C)=CC=C1
0.402256	S1C(c2nc(ccc2)C(=O)Nc3c(F)cc(cc3)CN4CCN(CC4)C)=CC=C1
0.402256	S1C(c2nc(ccc2)C(=O)Nc3c(F)cc(cc3)CN4CCN(CC4)C)=CC=C1
0.402256	S1C(c2nc(ccc2)C(=O)Nc3c(F)cc(cc3)CN4CCN(CC4)C)=CC=C1
0.39834	O=C(N1CCN(Cc2ccc(cc2)C)CC1)c3nc(ncc3)c4cnccc4
0.39834	O=C(N1CCN(Cc2ccc(cc2)C)CC1)c3nc(ncc3)c4cnccc4
0.39834	O=C(N1CCN(Cc2ccc(cc2)C)CC1)c3nc(ncc3)c4cnccc4
0.39834	O=C(N1CCN(Cc2ccc(cc2)C)CC1)c3nc(ncc3)c4cnccc4
0.39834	O=C(N1CCN(Cc2ccc(cc2)C)CC1)c3nc(ncc3)c4cnccc4
0.39834	O=C(N1CCN(Cc2ccc(cc2)C)CC1)c3nc(ncc3)c4cnccc4
0.39834	O=C(N1CCN(Cc2ccc(cc2)C)CC1)c3nc(ncc3)c4cnccc4
0.39834	O=C(N1CCN(Cc2ccc(cc2)C)CC1)c3nc(ncc3)c4cnccc4
0.39834	O=C(N1CCN(Cc2ccc(cc2)C)CC1)c3nc(ncc3)c4cnccc4
0.39834	O=C(N1CCN(Cc2ccc(cc2)C)CC1)c3nc(ncc3)c4cnccc4
0.395161	Fc1c(NC(=O)c2cc(NC(=O)C3CC3)ccc2)ccc(c1)CN4CCN(CC4)C
0.395161	Fc1c(NC(=O)c2cc(NC(=O)C3CC3)ccc2)ccc(c1)CN4CCN(CC4)C
0.395161	Fc1c(NC(=O)c2cc(NC(=O)C3CC3)ccc2)ccc(c1)CN4CCN(CC4)C
0.395161	Fc1c(NC(=O)c2cc(NC(=O)C3CC3)ccc2)ccc(c1)CN4CCN(CC4)C
0.395161	Fc1c(NC(=O)c2cc(NC(=O)C3CC3)ccc2)ccc(c1)CN4CCN(CC4)C
0.395161	Fc1c(NC(=O)c2cc(NC(=O)C3CC3)ccc2)ccc(c1)CN4CCN(CC4)C
0.395161	Fc1c(NC(=O)c2cc(NC(=O)C3CC3)ccc2)ccc(c1)CN4CCN(CC4)C
0.395161	Fc1c(NC(=O)c2cc(NC(=O)C3CC3)ccc2)ccc(c1)CN4CCN(CC4)C
0.395161	Fc1c(NC(=O)c2cc(NC(=O)C3CC3)ccc2)ccc(c1)CN4CCN(CC4)C
0.395161	Fc1c(NC(=O)c2cc(NC(=O)C3CC3)ccc2)ccc(c1)CN4CCN(CC4)C
0.393013	O=C(Nc1ccc(cc1)CN2CCCCCC2)c3cc(OC)c(cc3)C
0.393013	O=C(Nc1ccc(cc1)CN2CCCCCC2)c3cc(OC)c(cc3)C
0.393013	O=C(Nc1ccc(cc1)CN2CCCCCC2)c3cc(OC)c(cc3)C
0.393013	O=C(Nc1ccc(cc1)CN2CCCCCC2)c3cc(OC)c(cc3)C
0.393013	O=C(Nc1ccc(cc1)CN2CCCCCC2)c3cc(OC)c(cc3)C
0.393013	O=C(Nc1ccc(cc1)CN2CCCCCC2)c3cc(OC)c(cc3)C
0.393013	O=C(Nc1ccc(cc1)CN2CCCCCC2)c3cc(OC)c(cc3)C
0.393013	O=C(Nc1ccc(cc1)CN2CCCCCC2)c3cc(OC)c(cc3)C
0.393013	O=C(Nc1ccc(cc1)CN2CCCCCC2)c3cc(OC)c(cc3)C
0.393013	O=C(Nc1ccc(cc1)CN2CCCCCC2)c3cc(OC)c(cc3)C
0.384314	Fc1c(NC(=O)c2ccc(c3ccc(cc3)CNC(=O)OC(C)(C)C)cc2)ccc(c1)CN4CCN(CC4)C
0.384314	Fc1c(NC(=O)c2ccc(c3ccc(cc3)CNC(=O)OC(C)(C)C)cc2)ccc(c1)CN4CCN(CC4)C
0.384314	Fc1c(NC(=O)c2ccc(c3ccc(cc3)CNC(=O)OC(C)(C)C)cc2)ccc(c1)CN4CCN(CC4)C
0.384314	Fc1c(NC(=O)c2ccc(c3ccc(cc3)CNC(=O)OC(C)(C)C)cc2)ccc(c1)CN4CCN(CC4)C
0.384314	Fc1c(NC(=O)c2ccc(c3ccc(cc3)CNC(=O)OC(C)(C)C)cc2)ccc(c1)CN4CCN(CC4)C
0.384314	Fc1c(NC(=O)c2ccc(c3ccc(cc3)CNC(=O)OC(C)(C)C)cc2)ccc(c1)CN4CCN(CC4)C
0.384314	Fc1c(NC(=O)c2ccc(c3ccc(cc3)CNC(=O)OC(C)(C)C)cc2)ccc(c1)CN4CCN(CC4)C
0.384314	Fc1c(NC(=O)c2ccc(c3ccc(cc3)CNC(=O)OC(C)(C)C)cc2)ccc(c1)CN4CCN(CC4)C
0.384314	Fc1c(NC(=O)c2ccc(c3ccc(cc3)CNC(=O)OC(C)(C)C)cc2)ccc(c1)CN4CCN(CC4)C
0.384314	Fc1c(NC(=O)c2ccc(c3ccc(cc3)CNC(=O)OC(C)(C)C)cc2)ccc(c1)CN4CCN(CC4)C
0.38009	S1CCN(Cc2ccc(cc2)C(=O)Nc3cc(F)c(F)cc3)CC1
0.38009	S1CCN(Cc2ccc(cc2)C(=O)Nc3cc(F)c(F)cc3)CC1
0.38009	S1CCN(Cc2ccc(cc2)C(=O)Nc3cc(F)c(F)cc3)CC1
0.38009	S1CCN(Cc2ccc(cc2)C(=O)Nc3cc(F)c(F)cc3)CC1
0.38009	S1CCN(Cc2ccc(cc2)C(=O)Nc3cc(F)c(F)cc3)CC1
0.38009	S1CCN(Cc2ccc(cc2)C(=O)Nc3cc(F)c(F)cc3)CC1
0.38009	S1CCN(Cc2ccc(cc2)C(=O)Nc3cc(F)c(F)cc3)CC1
0.38009	S1CCN(Cc2ccc(cc2)C(=O)Nc3cc(F)c(F)cc3)CC1
0.38009	S1CCN(Cc2ccc(cc2)C(=O)Nc3cc(F)c(F)cc3)CC1
0.38009	S1CCN(Cc2ccc(cc2)C(=O)Nc3cc(F)c(F)cc3)CC1
0.37218	O=C(Nc1cc(c2ccccc2)c(cc1)C)c3cc(OCC)c(OCc4cnccc4)cc3
0.37218	O=C(Nc1cc(c2ccccc2)c(cc1)C)c3cc(OCC)c(OCc4cnccc4)cc3
0.37218	O=C(Nc1cc(c2ccccc2)c(cc1)C)c3cc(OCC)c(OCc4cnccc4)cc3
0.37218	O=C(Nc1cc(c2ccccc2)c(cc1)C)c3cc(OCC)c(OCc4cnccc4)cc3
0.37218	O=C(Nc1cc(c2ccccc2)c(cc1)C)c3cc(OCC)c(OCc4cnccc4)cc3
0.37218	O=C(Nc1cc(c2ccccc2)c(cc1)C)c3cc(OCC)c(OCc4cnccc4)cc3
0.37218	O=C(Nc1cc(c2ccccc2)c(cc1)C)c3cc(OCC)c(OCc4cnccc4)cc3
0.37218	O=C(Nc1cc(c2ccccc2)c(cc1)C)c3cc(OCC)c(OCc4cnccc4)cc3
0.37218	O=C(Nc1cc(c2ccccc2)c(cc1)C)c3cc(OCC)c(OCc4cnccc4)cc3
0.37218	O=C(Nc1cc(c2ccccc2)c(cc1)C)c3cc(OCC)c(OCc4cnccc4)cc3
0.367769	O=C(Nc1cc(NC(=O)c2cc(ncc2)NCC)c(cc1)C)NCC
0.367769	O=C(Nc1cc(NC(=O)c2cc(ncc2)NCC)c(cc1)C)NCC
0.367769	O=C(Nc1cc(NC(=O)c2cc(ncc2)NCC)c(cc1)C)NCC
0.367769	O=C(Nc1cc(NC(=O)c2cc(ncc2)NCC)c(cc1)C)NCC
0.367769	O=C(Nc1cc(NC(=O)c2cc(ncc2)NCC)c(cc1)C)NCC
0.367769	O=C(Nc1cc(NC(=O)c2cc(ncc2)NCC)c(cc1)C)NCC
0.367769	O=C(Nc1cc(NC(=O)c2cc(ncc2)NCC)c(cc1)C)NCC
0.367769	O=C(Nc1cc(NC(=O)c2cc(ncc2)NCC)c(cc1)C)NCC
0.367769	O=C(Nc1cc(NC(=O)c2cc(ncc2)NCC)c(cc1)C)NCC
0.367769	O=C(Nc1cc(NC(=O)c2cc(ncc2)NCC)c(cc1)C)NCC
0.367347	Fc1c(NC(=O)c2ccc(cc2)C(=O)OC(C)(C)C)ccc(c1)CN3CCN(CC3)C
0.367347	Fc1c(NC(=O)c2ccc(cc2)C(=O)OC(C)(C)C)ccc(c1)CN3CCN(CC3)C
0.367347	Fc1c(NC(=O)c2ccc(cc2)C(=O)OC(C)(C)C)ccc(c1)CN3CCN(CC3)C
0.367347	Fc1c(NC(=O)c2ccc(cc2)C(=O)OC(C)(C)C)ccc(c1)CN3CCN(CC3)C
0.367347	Fc1c(NC(=O)c2ccc(cc2)C(=O)OC(C)(C)C)ccc(c1)CN3CCN(CC3)C
0.367347	Fc1c(NC(=O)c2ccc(cc2)C(=O)OC(C)(C)C)ccc(c1)CN3CCN(CC3)C
0.367347	Fc1c(NC(=O)c2ccc(cc2)C(=O)OC(C)(C)C)ccc(c1)CN3CCN(CC3)C
0.367347	Fc1c(NC(=O)c2ccc(cc2)C(=O)OC(C)(C)C)ccc(c1)CN3CCN(CC3)C
0.367347	Fc1c(NC(=O)c2ccc(cc2)C(=O)OC(C)(C)C)ccc(c1)CN3CCN(CC3)C
0.367347	Fc1c(NC(=O)c2ccc(cc2)C(=O)OC(C)(C)C)ccc(c1)CN3CCN(CC3)C
0.367347	S1CCN(Cc2ccc(cc2)C(=O)Nc3c(cc(N4CCOCC4)cc3)C)CC1
0.364372	S(=O)(=O)(c1c(ccc(c1)C(=O)Nc2ccc(cc2)CN3CCCCCC3)C)C
0.364372	S(=O)(=O)(c1c(ccc(c1)C(=O)Nc2ccc(cc2)CN3CCCCCC3)C)C
0.364372	S(=O)(=O)(c1c(ccc(c1)C(=O)Nc2ccc(cc2)CN3CCCCCC3)C)C
0.364372	S(=O)(=O)(c1c(ccc(c1)C(=O)Nc2ccc(cc2)CN3CCCCCC3)C)C
0.364372	S(=O)(=O)(c1c(ccc(c1)C(=O)Nc2ccc(cc2)CN3CCCCCC3)C)C
0.362385	O=C(Nc1ccccc1)c2cc(NC(=O)C)c(cc2)C
0.362385	O=C(Nc1ccccc1)c2cc(NC(=O)C)c(cc2)C
0.362385	O=C(Nc1ccccc1)c2cc(NC(=O)C)c(cc2)C
0.362385	O=C(Nc1ccccc1)c2cc(NC(=O)C)c(cc2)C
0.362385	O=C(Nc1ccccc1)c2cc(NC(=O)C)c(cc2)C
0.362385	O=C(Nc1ccccc1)c2cc(NC(=O)C)c(cc2)C
0.362385	O=C(Nc1ccccc1)c2cc(NC(=O)C)c(cc2)C
0.362385	O=C(Nc1ccccc1)c2cc(NC(=O)C)c(cc2)C
0.362385	O=C(Nc1ccccc1)c2cc(NC(=O)C)c(cc2)C
0.362385	O=C(Nc1ccccc1)c2cc(NC(=O)C)c(cc2)C
0.359684	O=C(NCCc1ccc(N2CCN(CC2)C)cc1)c3nc(ncc3)c4cnccc4
0.351145	O=C(Nc1ccc(cc1)CN2CCCCCC2)C3=NN(C(c4cnccc4)=C3)C
0.351145	O=C(Nc1ccc(cc1)CN2CCCCCC2)C3=NN(C(c4cnccc4)=C3)C
0.351145	O=C(Nc1ccc(cc1)CN2CCCCCC2)C3=NN(C(c4cnccc4)=C3)C
0.351145	O=C(Nc1ccc(cc1)CN2CCCCCC2)C3=NN(C(c4cnccc4)=C3)C
0.351145	O=C(Nc1ccc(cc1)CN2CCCCCC2)C3=NN(C(c4cnccc4)=C3)C
0.351145	O=C(Nc1ccc(cc1)CN2CCCCCC2)C3=NN(C(c4cnccc4)=C3)C
0.351145	O=C(Nc1ccc(cc1)CN2CCCCCC2)C3=NN(C(c4cnccc4)=C3)C
0.351145	O=C(Nc1ccc(cc1)CN2CCCCCC2)C3=NN(C(c4cnccc4)=C3)C
0.351145	O=C(Nc1ccc(cc1)CN2CCCCCC2)C3=NN(C(c4cnccc4)=C3)C
0.351145	O=C(Nc1ccc(cc1)CN2CCCCCC2)C3=NN(C(c4cnccc4)=C3)C
0.350806	O=C(Nc1cc(c(c2ccccc2)cc1)C)c3ncc(cc3)CO
0.350806	O=C(Nc1cc(c(c2ccccc2)cc1)C)c3ncc(cc3)CO
0.350806	O=C(Nc1cc(c(c2ccccc2)cc1)C)c3ncc(cc3)CO
0.350806	O=C(Nc1cc(c(c2ccccc2)cc1)C)c3ncc(cc3)CO
0.350806	O=C(Nc1cc(c(c2ccccc2)cc1)C)c3ncc(cc3)CO
0.350806	O=C(Nc1cc(c(c2ccccc2)cc1)C)c3ncc(cc3)CO
0.350806	O=C(Nc1cc(c(c2ccccc2)cc1)C)c3ncc(cc3)CO
0.350806	O=C(Nc1cc(c(c2ccccc2)cc1)C)c3ncc(cc3)CO
0.350806	O=C(Nc1cc(c(c2ccccc2)cc1)C)c3ncc(cc3)CO
0.350806	O=C(Nc1cc(c(c2ccccc2)cc1)C)c3ncc(cc3)CO
0.347328	S1C(c2nc(ccc2)C(=O)Nc3cc(c4ccccc4)c(cc3)C)=CC=C1
0.347328	S1C(c2nc(ccc2)C(=O)Nc3cc(c4ccccc4)c(cc3)C)=CC=C1
0.347328	S1C(c2nc(ccc2)C(=O)Nc3cc(c4ccccc4)c(cc3)C)=CC=C1
0.347328	S1C(c2nc(ccc2)C(=O)Nc3cc(c4ccccc4)c(cc3)C)=CC=C1
0.347328	S1C(c2nc(ccc2)C(=O)Nc3cc(c4ccccc4)c(cc3)C)=CC=C1
0.347328	S1C(c2nc(ccc2)C(=O)Nc3cc(c4ccccc4)c(cc3)C)=CC=C1
0.347328	S1C(c2nc(ccc2)C(=O)Nc3cc(c4ccccc4)c(cc3)C)=CC=C1
0.347328	S1C(c2nc(ccc2)C(=O)Nc3cc(c4ccccc4)c(cc3)C)=CC=C1
0.347328	S1C(c2nc(ccc2)C(=O)Nc3cc(c4ccccc4)c(cc3)C)=CC=C1
0.347328	S1C(c2nc(ccc2)C(=O)Nc3cc(c4ccccc4)c(cc3)C)=CC=C1
0.347328	Brc1ccc(cc1)COc2ncc(cc2)C(=O)Nc3c(cc(OCc4cnccc4)cc3)C
0.347328	Brc1ccc(cc1)COc2ncc(cc2)C(=O)Nc3c(cc(OCc4cnccc4)cc3)C
0.347328	Brc1ccc(cc1)COc2ncc(cc2)C(=O)Nc3c(cc(OCc4cnccc4)cc3)C
0.347328	Brc1ccc(cc1)COc2ncc(cc2)C(=O)Nc3c(cc(OCc4cnccc4)cc3)C
0.347328	Brc1ccc(cc1)COc2ncc(cc2)C(=O)Nc3c(cc(OCc4cnccc4)cc3)C
0.347328	Brc1ccc(cc1)COc2ncc(cc2)C(=O)Nc3c(cc(OCc4cnccc4)cc3)C
0.347328	Brc1ccc(cc1)COc2ncc(cc2)C(=O)Nc3c(cc(OCc4cnccc4)cc3)C
0.347328	Brc1ccc(cc1)COc2ncc(cc2)C(=O)Nc3c(cc(OCc4cnccc4)cc3)C
0.347328	Brc1ccc(cc1)COc2ncc(cc2)C(=O)Nc3c(cc(OCc4cnccc4)cc3)C
0.347328	Brc1ccc(cc1)COc2ncc(cc2)C(=O)Nc3c(cc(OCc4cnccc4)cc3)C
0.346614	O=C(OC(C)(C)C)NCc1ccc(c2ccc(cc2)C(=O)Nc3cc(c4ccccc4)c(cc3)C)cc1
0.346614	O=C(OC(C)(C)C)NCc1ccc(c2ccc(cc2)C(=O)Nc3cc(c4ccccc4)c(cc3)C)cc1
0.346614	O=C(OC(C)(C)C)NCc1ccc(c2ccc(cc2)C(=O)Nc3cc(c4ccccc4)c(cc3)C)cc1
0.346614	O=C(OC(C)(C)C)NCc1ccc(c2ccc(cc2)C(=O)Nc3cc(c4ccccc4)c(cc3)C)cc1
0.346614	O=C(OC(C)(C)C)NCc1ccc(c2ccc(cc2)C(=O)Nc3cc(c4ccccc4)c(cc3)C)cc1
0.346614	O=C(OC(C)(C)C)NCc1ccc(c2ccc(cc2)C(=O)Nc3cc(c4ccccc4)c(cc3)C)cc1
0.346614	O=C(OC(C)(C)C)NCc1ccc(c2ccc(cc2)C(=O)Nc3cc(c4ccccc4)c(cc3)C)cc1
0.346614	O=C(OC(C)(C)C)NCc1ccc(c2ccc(cc2)C(=O)Nc3cc(c4ccccc4)c(cc3)C)cc1
0.346614	O=C(OC(C)(C)C)NCc1ccc(c2ccc(cc2)C(=O)Nc3cc(c4ccccc4)c(cc3)C)cc1
0.346614	O=C(OC(C)(C)C)NCc1ccc(c2ccc(cc2)C(=O)Nc3cc(c4ccccc4)c(cc3)C)cc1
0.346304	S(=O)(=O)(Nc1ncc(cc1)C(=O)Nc2c(ccc(NC(=O)NCC)c2)C)C
0.346304	S(=O)(=O)(Nc1ncc(cc1)C(=O)Nc2c(ccc(NC(=O)NCC)c2)C)C
0.346304	S(=O)(=O)(Nc1ncc(cc1)C(=O)Nc2c(ccc(NC(=O)NCC)c2)C)C
0.346304	S(=O)(=O)(Nc1ncc(cc1)C(=O)Nc2c(ccc(NC(=O)NCC)c2)C)C
0.346304	S(=O)(=O)(Nc1ncc(cc1)C(=O)Nc2c(ccc(NC(=O)NCC)c2)C)C
0.346304	S(=O)(=O)(Nc1ncc(cc1)C(=O)Nc2c(ccc(NC(=O)NCC)c2)C)C
0.346304	S(=O)(=O)(Nc1ncc(cc1)C(=O)Nc2c(ccc(NC(=O)NCC)c2)C)C
0.346304	S(=O)(=O)(Nc1ncc(cc1)C(=O)Nc2c(ccc(NC(=O)NCC)c2)C)C
0.346304	S(=O)(=O)(Nc1ncc(cc1)C(=O)Nc2c(ccc(NC(=O)NCC)c2)C)C
0.346304	S(=O)(=O)(Nc1ncc(cc1)C(=O)Nc2c(ccc(NC(=O)NCC)c2)C)C
0.339535	O=C(Nc1ccc(cc1)CN2CCCCCC2)c3cc(ccc3)C(=O)Nc4ccccc4
0.339535	O=C(Nc1ccc(cc1)CN2CCCCCC2)c3cc(ccc3)C(=O)Nc4ccccc4
0.339535	O=C(Nc1ccc(cc1)CN2CCCCCC2)c3cc(ccc3)C(=O)Nc4ccccc4
0.339535	O=C(Nc1ccc(cc1)CN2CCCCCC2)c3cc(ccc3)C(=O)Nc4ccccc4
0.339535	O=C(Nc1ccc(cc1)CN2CCCCCC2)c3cc(ccc3)C(=O)Nc4ccccc4
0.339535	O=C(Nc1ccc(cc1)CN2CCCCCC2)c3cc(ccc3)C(=O)Nc4ccccc4
0.339535	O=C(Nc1ccc(cc1)CN2CCCCCC2)c3cc(ccc3)C(=O)Nc4ccccc4
0.339535	O=C(Nc1ccc(cc1)CN2CCCCCC2)c3cc(ccc3)C(=O)Nc4ccccc4
0.339535	O=C(Nc1ccc(cc1)CN2CCCCCC2)c3cc(ccc3)C(=O)Nc4ccccc4
0.339535	O=C(Nc1ccc(cc1)CN2CCCCCC2)c3cc(ccc3)C(=O)Nc4ccccc4
0.338346	Clc1c(Oc2ccc(Cl)cc2)ccc(c1)C(=O)Nc3c(F)cc(cc3)CN4CCN(CC4)C
0.338346	Clc1c(Oc2ccc(Cl)cc2)ccc(c1)C(=O)Nc3c(F)cc(cc3)CN4CCN(CC4)C
0.338346	Clc1c(Oc2ccc(Cl)cc2)ccc(c1)C(=O)Nc3c(F)cc(cc3)CN4CCN(CC4)C
0.338346	Clc1c(Oc2ccc(Cl)cc2)ccc(c1)C(=O)Nc3c(F)cc(cc3)CN4CCN(CC4)C
0.338346	Clc1c(Oc2ccc(Cl)cc2)ccc(c1)C(=O)Nc3c(F)cc(cc3)CN4CCN(CC4)C
0.338346	Clc1c(Oc2ccc(Cl)cc2)ccc(c1)C(=O)Nc3c(F)cc(cc3)CN4CCN(CC4)C
0.338346	Clc1c(Oc2ccc(Cl)cc2)ccc(c1)C(=O)Nc3c(F)cc(cc3)CN4CCN(CC4)C
0.338346	Clc1c(Oc2ccc(Cl)cc2)ccc(c1)C(=O)Nc3c(F)cc(cc3)CN4CCN(CC4)C
0.338346	Clc1c(Oc2ccc(Cl)cc2)ccc(c1)C(=O)Nc3c(F)cc(cc3)CN4CCN(CC4)C
0.338346	Clc1c(Oc2ccc(Cl)cc2)ccc(c1)C(=O)Nc3c(F)cc(cc3)CN4CCN(CC4)C
0.337209	O=C(Nc1c(cc(OCc2cnccc2)cc1)C)c3ccc(cc3)CNC(=O)C=C
0.337209	O=C(Nc1c(cc(OCc2cnccc2)cc1)C)c3ccc(cc3)CNC(=O)C=C
0.337209	O=C(Nc1c(cc(OCc2cnccc2)cc1)C)c3ccc(cc3)CNC(=O)C=C
0.337209	O=C(Nc1c(cc(OCc2cnccc2)cc1)C)c3ccc(cc3)CNC(=O)C=C
0.337209	O=C(Nc1c(cc(OCc2cnccc2)cc1)C)c3ccc(cc3)CNC(=O)C=C
0.337209	O=C(Nc1c(cc(OCc2cnccc2)cc1)C)c3ccc(cc3)CNC(=O)C=C
0.337209	O=C(Nc1c(cc(OCc2cnccc2)cc1)C)c3ccc(cc3)CNC(=O)C=C
0.3361	O=C(OC(C)(C)C)c1ccc(cc1)C(=O)Nc2cc(c3ccccc3)c(cc2)C
0.3361	O=C(OC(C)(C)C)c1ccc(cc1)C(=O)Nc2cc(c3ccccc3)c(cc2)C
0.3361	O=C(OC(C)(C)C)c1ccc(cc1)C(=O)Nc2cc(c3ccccc3)c(cc2)C
0.3361	O=C(OC(C)(C)C)c1ccc(cc1)C(=O)Nc2cc(c3ccccc3)c(cc2)C
0.3361	O=C(OC(C)(C)C)c1ccc(cc1)C(=O)Nc2cc(c3ccccc3)c(cc2)C
0.3361	O=C(OC(C)(C)C)c1ccc(cc1)C(=O)Nc2cc(c3ccccc3)c(cc2)C
0.3361	O=C(OC(C)(C)C)c1ccc(cc1)C(=O)Nc2cc(c3ccccc3)c(cc2)C
0.3361	O=C(OC(C)(C)C)c1ccc(cc1)C(=O)Nc2cc(c3ccccc3)c(cc2)C
0.3361	O=C(OC(C)(C)C)c1ccc(cc1)C(=O)Nc2cc(c3ccccc3)c(cc2)C
0.3361	O=C(OC(C)(C)C)c1ccc(cc1)C(=O)Nc2cc(c3ccccc3)c(cc2)C
0.336066	O=C(Nc1cc(c2ccccc2)c(cc1)C)c3cc(NC(=O)C4CC4)ccc3
0.336066	O=C(Nc1cc(c2ccccc2)c(cc1)C)c3cc(NC(=O)C4CC4)ccc3
0.336066	O=C(Nc1cc(c2ccccc2)c(cc1)C)c3cc(NC(=O)C4CC4)ccc3
0.336066	O=C(Nc1cc(c2ccccc2)c(cc1)C)c3cc(NC(=O)C4CC4)ccc3
0.336066	O=C(Nc1cc(c2ccccc2)c(cc1)C)c3cc(NC(=O)C4CC4)ccc3
0.336066	O=C(Nc1cc(c2ccccc2)c(cc1)C)c3cc(NC(=O)C4CC4)ccc3
0.336066	O=C(Nc1cc(c2ccccc2)c(cc1)C)c3cc(NC(=O)C4CC4)ccc3
0.336066	O=C(Nc1cc(c2ccccc2)c(cc1)C)c3cc(NC(=O)C4CC4)ccc3
0.336066	O=C(Nc1cc(c2ccccc2)c(cc1)C)c3cc(NC(=O)C4CC4)ccc3
0.336066	O=C(Nc1cc(c2ccccc2)c(cc1)C)c3cc(NC(=O)C4CC4)ccc3
0.335793	Clc1cc(NC(=O)c2ccc(F)cc2)c(cc1)C(=O)Nc3c(cc(OCc4cnccc4)cc3)C
0.335793	Clc1cc(NC(=O)c2ccc(F)cc2)c(cc1)C(=O)Nc3c(cc(OCc4cnccc4)cc3)C
0.335793	Clc1cc(NC(=O)c2ccc(F)cc2)c(cc1)C(=O)Nc3c(cc(OCc4cnccc4)cc3)C
0.335793	Clc1cc(NC(=O)c2ccc(F)cc2)c(cc1)C(=O)Nc3c(cc(OCc4cnccc4)cc3)C
0.335793	Clc1cc(NC(=O)c2ccc(F)cc2)c(cc1)C(=O)Nc3c(cc(OCc4cnccc4)cc3)C
0.334783	O=C(O)CCc1cc(NC(=O)c2ccc(cc2)CN3CCCCC3)ccc1
0.334783	O=C(O)CCc1cc(NC(=O)c2ccc(cc2)CN3CCCCC3)ccc1
0.334783	O=C(O)CCc1cc(NC(=O)c2ccc(cc2)CN3CCCCC3)ccc1
0.334783	O=C(O)CCc1cc(NC(=O)c2ccc(cc2)CN3CCCCC3)ccc1
0.334783	O=C(O)CCc1cc(NC(=O)c2ccc(cc2)CN3CCCCC3)ccc1
0.334783	O=C(O)CCc1cc(NC(=O)c2ccc(cc2)CN3CCCCC3)ccc1
0.334783	O=C(O)CCc1cc(NC(=O)c2ccc(cc2)CN3CCCCC3)ccc1
0.334783	O=C(O)CCc1cc(NC(=O)c2ccc(cc2)CN3CCCCC3)ccc1
0.334661	[O-][N+](=O)c1c(NC)ccc(c1)C(=O)Nc2ccc(cc2)CN3CCCCCC3
0.334615	O=C(Nc1c(cc(OCc2cnccc2)cc1)C)c3ncc(cc3)C
0.334615	O=C(Nc1c(cc(OCc2cnccc2)cc1)C)c3ncc(cc3)C
0.334615	O=C(Nc1c(cc(OCc2cnccc2)cc1)C)c3ncc(cc3)C
0.334615	O=C(Nc1c(cc(OCc2cnccc2)cc1)C)c3ncc(cc3)C
0.334615	O=C(Nc1c(cc(OCc2cnccc2)cc1)C)c3ncc(cc3)C
0.334615	O=C(Nc1c(cc(OCc2cnccc2)cc1)C)c3ncc(cc3)C
0.334615	O=C(Nc1c(cc(OCc2cnccc2)cc1)C)c3ncc(cc3)C
0.334615	O=C(Nc1c(cc(OCc2cnccc2)cc1)C)c3ncc(cc3)C
0.334615	O=C(Nc1c(cc(OCc2cnccc2)cc1)C)c3ncc(cc3)C
0.334615	O=C(Nc1c(cc(OCc2cnccc2)cc1)C)c3ncc(cc3)C
0.334545	O=C(Nc1cc(ccc1)CNC(=O)C(=O)Nc2c(cc(c3ccccc3)cc2)C)c4ncccc4
0.334545	O=C(Nc1cc(ccc1)CNC(=O)C(=O)Nc2c(cc(c3ccccc3)cc2)C)c4ncccc4
0.330677	Brc1ccc(c2c(cc(NC(=O)c3ncc(cc3)CO)cc2)C)cc1
0.330677	Brc1ccc(c2c(cc(NC(=O)c3ncc(cc3)CO)cc2)C)cc1
0.330677	Brc1ccc(c2c(cc(NC(=O)c3ncc(cc3)CO)cc2)C)cc1
0.330677	Brc1ccc(c2c(cc(NC(=O)c3ncc(cc3)CO)cc2)C)cc1
0.330677	Brc1ccc(c2c(cc(NC(=O)c3ncc(cc3)CO)cc2)C)cc1
0.330677	Brc1ccc(c2c(cc(NC(=O)c3ncc(cc3)CO)cc2)C)cc1
0.330677	Brc1ccc(c2c(cc(NC(=O)c3ncc(cc3)CO)cc2)C)cc1
0.330677	Brc1ccc(c2c(cc(NC(=O)c3ncc(cc3)CO)cc2)C)cc1
0.330677	Brc1ccc(c2c(cc(NC(=O)c3ncc(cc3)CO)cc2)C)cc1
0.330677	Brc1ccc(c2c(cc(NC(=O)c3ncc(cc3)CO)cc2)C)cc1
0.329365	O=C(Nc1nc(c2ccccc2)cc(c3ccc(cc3)C)c1)c4ncc(cc4)CO
0.329365	O=C(Nc1nc(c2ccccc2)cc(c3ccc(cc3)C)c1)c4ncc(cc4)CO
0.329365	O=C(Nc1nc(c2ccccc2)cc(c3ccc(cc3)C)c1)c4ncc(cc4)CO
0.329365	O=C(Nc1nc(c2ccccc2)cc(c3ccc(cc3)C)c1)c4ncc(cc4)CO
0.329365	O=C(Nc1nc(c2ccccc2)cc(c3ccc(cc3)C)c1)c4ncc(cc4)CO
0.329365	O=C(Nc1nc(c2ccccc2)cc(c3ccc(cc3)C)c1)c4ncc(cc4)CO
0.329365	O=C(Nc1nc(c2ccccc2)cc(c3ccc(cc3)C)c1)c4ncc(cc4)CO
0.329365	O=C(Nc1nc(c2ccccc2)cc(c3ccc(cc3)C)c1)c4ncc(cc4)CO
0.329365	O=C(Nc1nc(c2ccccc2)cc(c3ccc(cc3)C)c1)c4ncc(cc4)CO
0.329365	O=C(Nc1nc(c2ccccc2)cc(c3ccc(cc3)C)c1)c4ncc(cc4)CO
0.329365	O=C(Nc1cc(ccc1)C2=NOC=C2)c3ccc(cc3)CN4C(=O)CCC4=O
0.329365	O=C(Nc1cc(ccc1)C2=NOC=C2)c3ccc(cc3)CN4C(=O)CCC4=O
0.329365	O=C(Nc1cc(ccc1)C2=NOC=C2)c3ccc(cc3)CN4C(=O)CCC4=O
0.329365	O=C(Nc1cc(ccc1)C2=NOC=C2)c3ccc(cc3)CN4C(=O)CCC4=O
0.329365	O=C(Nc1cc(ccc1)C2=NOC=C2)c3ccc(cc3)CN4C(=O)CCC4=O
0.326446	O=C(Nc1ccc(N2CCN(Cc3ccccc3)CC2)cc1)c4cc(NC(=O)C5CC5)ccc4
0.326446	O=C(Nc1ccc(N2CCN(Cc3ccccc3)CC2)cc1)c4cc(NC(=O)C5CC5)ccc4
0.326446	O=C(Nc1ccc(N2CCN(Cc3ccccc3)CC2)cc1)c4cc(NC(=O)C5CC5)ccc4
0.326446	O=C(Nc1ccc(N2CCN(Cc3ccccc3)CC2)cc1)c4cc(NC(=O)C5CC5)ccc4
0.326446	O=C(Nc1ccc(N2CCN(Cc3ccccc3)CC2)cc1)c4cc(NC(=O)C5CC5)ccc4
0.326446	O=C(Nc1ccc(N2CCN(Cc3ccccc3)CC2)cc1)c4cc(NC(=O)C5CC5)ccc4
0.326446	O=C(Nc1ccc(N2CCN(Cc3ccccc3)CC2)cc1)c4cc(NC(=O)C5CC5)ccc4
0.326446	O=C(Nc1ccc(N2CCN(Cc3ccccc3)CC2)cc1)c4cc(NC(=O)C5CC5)ccc4
0.326446	O=C(Nc1ccc(N2CCN(Cc3ccccc3)CC2)cc1)c4cc(NC(=O)C5CC5)ccc4
0.326446	O=C(Nc1ccc(N2CCN(Cc3ccccc3)CC2)cc1)c4cc(NC(=O)C5CC5)ccc4
0.325843	O=C(Nc1cc(NC(=O)c2cnc(N(CCC)CC)cc2)c(cc1)C)NCC
0.325843	O=C(Nc1cc(NC(=O)c2cnc(N(CCC)CC)cc2)c(cc1)C)NCC
0.325843	O=C(Nc1cc(NC(=O)c2cnc(N(CCC)CC)cc2)c(cc1)C)NCC
0.325843	O=C(Nc1cc(NC(=O)c2cnc(N(CCC)CC)cc2)c(cc1)C)NCC
0.325843	O=C(Nc1cc(NC(=O)c2cnc(N(CCC)CC)cc2)c(cc1)C)NCC
0.325843	O=C(Nc1cc(NC(=O)c2cnc(N(CCC)CC)cc2)c(cc1)C)NCC
0.325843	O=C(Nc1cc(NC(=O)c2cnc(N(CCC)CC)cc2)c(cc1)C)NCC
0.325843	O=C(Nc1cc(NC(=O)c2cnc(N(CCC)CC)cc2)c(cc1)C)NCC
0.325843	O=C(Nc1cc(NC(=O)c2cnc(N(CCC)CC)cc2)c(cc1)C)NCC
0.324786	O=C(Nc1cc(c(c2ccccc2)cc1)C)C3=COC=C3
0.324786	O=C(Nc1cc(c(c2ccccc2)cc1)C)C3=COC=C3
0.324786	O=C(Nc1cc(c(c2ccccc2)cc1)C)C3=COC=C3
0.324786	O=C(Nc1cc(c(c2ccccc2)cc1)C)C3=COC=C3
0.324444	O=C(Nc1ccc(cc1)CN2CCCCCC2)c3ncccc3
0.324444	O=C(Nc1ccc(cc1)CN2CCCCCC2)c3ncccc3
0.324219	S(=O)(=O)(Nc1cncc(c1)C(=O)Nc2cc(c3ccccc3)c(cc2)C)C
0.324219	S(=O)(=O)(Nc1cncc(c1)C(=O)Nc2cc(c3ccccc3)c(cc2)C)C
0.323636	Brc1c(ccc(NC(=O)c2c(OCc3ccc(Cl)cc3)cccc2)c1)CN4CCN(CC4)C
0.323636	Brc1c(ccc(NC(=O)c2c(OCc3ccc(Cl)cc3)cccc2)c1)CN4CCN(CC4)C
0.323636	Brc1c(ccc(NC(=O)c2c(OCc3ccc(Cl)cc3)cccc2)c1)CN4CCN(CC4)C
0.323636	Brc1c(ccc(NC(=O)c2c(OCc3ccc(Cl)cc3)cccc2)c1)CN4CCN(CC4)C
0.323636	Brc1c(ccc(NC(=O)c2c(OCc3ccc(Cl)cc3)cccc2)c1)CN4CCN(CC4)C
0.323636	Brc1c(ccc(NC(=O)c2c(OCc3ccc(Cl)cc3)cccc2)c1)CN4CCN(CC4)C
0.323636	Brc1c(ccc(NC(=O)c2c(OCc3ccc(Cl)cc3)cccc2)c1)CN4CCN(CC4)C
0.323636	Brc1c(ccc(NC(=O)c2c(OCc3ccc(Cl)cc3)cccc2)c1)CN4CCN(CC4)C
0.323636	Brc1c(ccc(NC(=O)c2c(OCc3ccc(Cl)cc3)cccc2)c1)CN4CCN(CC4)C
0.323636	Brc1c(ccc(NC(=O)c2c(OCc3ccc(Cl)cc3)cccc2)c1)CN4CCN(CC4)C
0.323636	O=C(Nc1ccccc1)c2cc(NC(=O)CN(CC3=NC=CN3)CCc4c(cccc4)C)c(cc2)C
0.323636	O=C(Nc1ccccc1)c2cc(NC(=O)CN(CC3=NC=CN3)CCc4c(cccc4)C)c(cc2)C
0.323636	O=C(Nc1ccccc1)c2cc(NC(=O)CN(CC3=NC=CN3)CCc4c(cccc4)C)c(cc2)C
0.323636	O=C(Nc1ccccc1)c2cc(NC(=O)CN(CC3=NC=CN3)CCc4c(cccc4)C)c(cc2)C
0.323636	O=C(Nc1ccccc1)c2cc(NC(=O)CN(CC3=NC=CN3)CCc4c(cccc4)C)c(cc2)C
0.323636	O=C(Nc1ccccc1)c2cc(NC(=O)CN(CC3=NC=CN3)CCc4c(cccc4)C)c(cc2)C
0.323636	O=C(Nc1ccccc1)c2cc(NC(=O)CN(CC3=NC=CN3)CCc4c(cccc4)C)c(cc2)C
0.323636	O=C(Nc1ccccc1)c2cc(NC(=O)CN(CC3=NC=CN3)CCc4c(cccc4)C)c(cc2)C
0.323636	O=C(Nc1ccccc1)c2cc(NC(=O)CN(CC3=NC=CN3)CCc4c(cccc4)C)c(cc2)C
0.323636	O=C(Nc1ccccc1)c2cc(NC(=O)CN(CC3=NC=CN3)CCc4c(cccc4)C)c(cc2)C
0.322807	FC(F)(F)CNC(=O)c1cc(NC(=O)C(=O)NCc2cc(NC(=O)c3ncccc3)ccc2)c(cc1)C
0.322807	FC(F)(F)CNC(=O)c1cc(NC(=O)C(=O)NCc2cc(NC(=O)c3ncccc3)ccc2)c(cc1)C
0.322807	FC(F)(F)CNC(=O)c1cc(NC(=O)C(=O)NCc2cc(NC(=O)c3ncccc3)ccc2)c(cc1)C
0.322807	FC(F)(F)CNC(=O)c1cc(NC(=O)C(=O)NCc2cc(NC(=O)c3ncccc3)ccc2)c(cc1)C
0.322807	FC(F)(F)CNC(=O)c1cc(NC(=O)C(=O)NCc2cc(NC(=O)c3ncccc3)ccc2)c(cc1)C
0.322807	FC(F)(F)CNC(=O)c1cc(NC(=O)C(=O)NCc2cc(NC(=O)c3ncccc3)ccc2)c(cc1)C
0.322807	FC(F)(F)CNC(=O)c1cc(NC(=O)C(=O)NCc2cc(NC(=O)c3ncccc3)ccc2)c(cc1)C
0.322807	FC(F)(F)CNC(=O)c1cc(NC(=O)C(=O)NCc2cc(NC(=O)c3ncccc3)ccc2)c(cc1)C
0.322807	FC(F)(F)CNC(=O)c1cc(NC(=O)C(=O)NCc2cc(NC(=O)c3ncccc3)ccc2)c(cc1)C
0.322807	FC(F)(F)CNC(=O)c1cc(NC(=O)C(=O)NCc2cc(NC(=O)c3ncccc3)ccc2)c(cc1)C
0.322581	FC(F)Oc1c(OC)ccc(c1)C(=O)Nc2ccc(cc2)CN3CCCCCC3
0.322581	FC(F)Oc1c(OC)ccc(c1)C(=O)Nc2ccc(cc2)CN3CCCCCC3
0.322581	FC(F)Oc1c(OC)ccc(c1)C(=O)Nc2ccc(cc2)CN3CCCCCC3
0.322581	FC(F)Oc1c(OC)ccc(c1)C(=O)Nc2ccc(cc2)CN3CCCCCC3
0.322581	FC(F)Oc1c(OC)ccc(c1)C(=O)Nc2ccc(cc2)CN3CCCCCC3
0.322581	FC(F)Oc1c(OC)ccc(c1)C(=O)Nc2ccc(cc2)CN3CCCCCC3
0.322581	FC(F)Oc1c(OC)ccc(c1)C(=O)Nc2ccc(cc2)CN3CCCCCC3
0.322581	FC(F)Oc1c(OC)ccc(c1)C(=O)Nc2ccc(cc2)CN3CCCCCC3
0.322581	FC(F)Oc1c(OC)ccc(c1)C(=O)Nc2ccc(cc2)CN3CCCCCC3
0.322581	FC(F)Oc1c(OC)ccc(c1)C(=O)Nc2ccc(cc2)CN3CCCCCC3
0.321429	S1C=NC(=C1)CN(Cc2cc(NC(=O)c3ccc(cc3)CN4CCSCC4)ccc2)C
0.321429	S1C=NC(=C1)CN(Cc2cc(NC(=O)c3ccc(cc3)CN4CCSCC4)ccc2)C
0.321429	S1C=NC(=C1)CN(Cc2cc(NC(=O)c3ccc(cc3)CN4CCSCC4)ccc2)C
0.321429	S1C=NC(=C1)CN(Cc2cc(NC(=O)c3ccc(cc3)CN4CCSCC4)ccc2)C
0.320896	S1CCN(Cc2ccc(cc2)C(=O)Nc3cc4c(cc3)CCNC4=O)CC1
0.320896	S1CCN(Cc2ccc(cc2)C(=O)Nc3cc4c(cc3)CCNC4=O)CC1
0.320896	S1CCN(Cc2ccc(cc2)C(=O)Nc3cc4c(cc3)CCNC4=O)CC1
0.320896	S1CCN(Cc2ccc(cc2)C(=O)Nc3cc4c(cc3)CCNC4=O)CC1
0.320896	S1CCN(Cc2ccc(cc2)C(=O)Nc3cc4c(cc3)CCNC4=O)CC1
0.320896	S1CCN(Cc2ccc(cc2)C(=O)Nc3cc4c(cc3)CCNC4=O)CC1
0.320896	S1CCN(Cc2ccc(cc2)C(=O)Nc3cc4c(cc3)CCNC4=O)CC1
0.320896	S1CCN(Cc2ccc(cc2)C(=O)Nc3cc4c(cc3)CCNC4=O)CC1
0.320896	S1CCN(Cc2ccc(cc2)C(=O)Nc3cc4c(cc3)CCNC4=O)CC1
0.320896	S1CCN(Cc2ccc(cc2)C(=O)Nc3cc4c(cc3)CCNC4=O)CC1
0.318966	O=C(Nc1cc(NC(=O)c2cc(NC(=O)C)cc(NC(=O)C)c2)c(cc1)C)NCC
0.318966	O=C(Nc1cc(NC(=O)c2cc(NC(=O)C)cc(NC(=O)C)c2)c(cc1)C)NCC
0.318966	O=C(Nc1cc(NC(=O)c2cc(NC(=O)C)cc(NC(=O)C)c2)c(cc1)C)NCC
0.318966	O=C(Nc1cc(NC(=O)c2cc(NC(=O)C)cc(NC(=O)C)c2)c(cc1)C)NCC
0.318966	O=C(Nc1cc(NC(=O)c2cc(NC(=O)C)cc(NC(=O)C)c2)c(cc1)C)NCC
0.318966	O=C(Nc1cc(NC(=O)c2cc(NC(=O)C)cc(NC(=O)C)c2)c(cc1)C)NCC
0.318966	O=C(Nc1cc(NC(=O)c2cc(NC(=O)C)cc(NC(=O)C)c2)c(cc1)C)NCC
0.318966	O=C(Nc1cc(NC(=O)c2cc(NC(=O)C)cc(NC(=O)C)c2)c(cc1)C)NCC
0.318966	O=C(Nc1cc(NC(=O)c2cc(NC(=O)C)cc(NC(=O)C)c2)c(cc1)C)NCC
0.318966	O=C(Nc1cc(NC(=O)c2cc(NC(=O)C)cc(NC(=O)C)c2)c(cc1)C)NCC
0.318519	O=C(Nc1c(cc(OCc2cc(ccc2)C)cc1)C)c3cc(ncc3)NC(=O)C
0.318519	O=C(Nc1c(cc(OCc2cc(ccc2)C)cc1)C)c3cc(ncc3)NC(=O)C
0.318519	O=C(Nc1c(cc(OCc2cc(ccc2)C)cc1)C)c3cc(ncc3)NC(=O)C
0.318519	O=C(Nc1c(cc(OCc2cc(ccc2)C)cc1)C)c3cc(ncc3)NC(=O)C
0.318519	O=C(Nc1c(cc(OCc2cc(ccc2)C)cc1)C)c3cc(ncc3)NC(=O)C
0.318519	O=C(Nc1c(cc(OCc2cc(ccc2)C)cc1)C)c3cc(ncc3)NC(=O)C
0.318519	O=C(Nc1c(cc(OCc2cc(ccc2)C)cc1)C)c3cc(ncc3)NC(=O)C
0.318519	O=C(Nc1c(cc(OCc2cc(ccc2)C)cc1)C)c3cc(ncc3)NC(=O)C
0.318519	O=C(Nc1c(cc(OCc2cc(ccc2)C)cc1)C)c3cc(ncc3)NC(=O)C
0.318519	O=C(Nc1c(cc(OCc2cc(ccc2)C)cc1)C)c3cc(ncc3)NC(=O)C
0.318367	O=C(Nc1cc(c(c2ccccc2)cc1)C)c3c(c4ccncc4)cccc3
0.318367	O=C(Nc1cc(c(c2ccccc2)cc1)C)c3c(c4ccncc4)cccc3
0.318367	O=C(Nc1cc(c(c2ccccc2)cc1)C)c3c(c4ccncc4)cccc3
0.318367	O=C(Nc1cc(c(c2ccccc2)cc1)C)c3c(c4ccncc4)cccc3
0.318367	O=C(Nc1cc(c(c2ccccc2)cc1)C)c3c(c4ccncc4)cccc3
0.318367	O=C(Nc1cc(c(c2ccccc2)cc1)C)c3c(c4ccncc4)cccc3
0.318367	O=C(Nc1cc(c(c2ccccc2)cc1)C)c3c(c4ccncc4)cccc3
0.318367	O=C(Nc1cc(c(c2ccccc2)cc1)C)c3c(c4ccncc4)cccc3
0.318367	O=C(Nc1cc(c(c2ccccc2)cc1)C)c3c(c4ccncc4)cccc3
0.318367	O=C(Nc1cc(c(c2ccccc2)cc1)C)c3c(c4ccncc4)cccc3
0.318352	S1C(=NC(=C1)C)Nc2ccc(cc2)C(=O)Nc3c(cc(N4CCOCC4)cc3)C
0.318352	S1C(=NC(=C1)C)Nc2ccc(cc2)C(=O)Nc3c(cc(N4CCOCC4)cc3)C
0.318352	S1C(=NC(=C1)C)Nc2ccc(cc2)C(=O)Nc3c(cc(N4CCOCC4)cc3)C
0.318352	S1C(=NC(=C1)C)Nc2ccc(cc2)C(=O)Nc3c(cc(N4CCOCC4)cc3)C
0.318352	S1C(=NC(=C1)C)Nc2ccc(cc2)C(=O)Nc3c(cc(N4CCOCC4)cc3)C
0.318352	S1C(=NC(=C1)C)Nc2ccc(cc2)C(=O)Nc3c(cc(N4CCOCC4)cc3)C
0.318352	S1C(=NC(=C1)C)Nc2ccc(cc2)C(=O)Nc3c(cc(N4CCOCC4)cc3)C
0.318352	S1C(=NC(=C1)C)Nc2ccc(cc2)C(=O)Nc3c(cc(N4CCOCC4)cc3)C
0.318352	S1C(=NC(=C1)C)Nc2ccc(cc2)C(=O)Nc3c(cc(N4CCOCC4)cc3)C
0.318352	S1C(=NC(=C1)C)Nc2ccc(cc2)C(=O)Nc3c(cc(N4CCOCC4)cc3)C
0.317647	O=C(Nc1c(ccc(c1)C(=O)NC2CC2)C)Nc3cc(ccc3)CCC(=O)O
0.317647	O=C(Nc1c(ccc(c1)C(=O)NC2CC2)C)Nc3cc(ccc3)CCC(=O)O
0.317647	O=C(Nc1c(ccc(c1)C(=O)NC2CC2)C)Nc3cc(ccc3)CCC(=O)O
0.317647	O=C(Nc1c(ccc(c1)C(=O)NC2CC2)C)Nc3cc(ccc3)CCC(=O)O
0.317518	O=C(Nc1cc(c2nc(ccn2)C)ccc1)C(=O)NCc3cc(OC)c(cc3)C
0.314879	O=C(Nc1c(cc(OCc2cnccc2)cc1)C)c3cc(ccc3)C4=CCOCC4
0.314879	O=C(Nc1c(cc(OCc2cnccc2)cc1)C)c3cc(ccc3)C4=CCOCC4
0.314879	O=C(Nc1c(cc(OCc2cnccc2)cc1)C)c3cc(ccc3)C4=CCOCC4
0.314879	O=C(Nc1c(cc(OCc2cnccc2)cc1)C)c3cc(ccc3)C4=CCOCC4
0.314879	O=C(Nc1c(cc(OCc2cnccc2)cc1)C)c3cc(ccc3)C4=CCOCC4
0.314879	O=C(Nc1c(cc(OCc2cnccc2)cc1)C)c3cc(ccc3)C4=CCOCC4
0.314879	O=C(Nc1c(cc(OCc2cnccc2)cc1)C)c3cc(ccc3)C4=CCOCC4
0.314879	O=C(Nc1c(cc(OCc2cnccc2)cc1)C)c3cc(ccc3)C4=CCOCC4
0.314879	O=C(Nc1c(cc(OCc2cnccc2)cc1)C)c3cc(ccc3)C4=CCOCC4
0.314879	O=C(Nc1c(cc(OCc2cnccc2)cc1)C)c3cc(ccc3)C4=CCOCC4
0.314607	Clc1cc(NC(=O)c2ccc(F)cc2)c(cc1)C(=O)N3CCN(CC4=NC=CN4)CC3
0.314607	Clc1cc(NC(=O)c2ccc(F)cc2)c(cc1)C(=O)N3CCN(CC4=NC=CN4)CC3
0.314607	Clc1cc(NC(=O)c2ccc(F)cc2)c(cc1)C(=O)N3CCN(CC4=NC=CN4)CC3
0.314607	Clc1cc(NC(=O)c2ccc(F)cc2)c(cc1)C(=O)N3CCN(CC4=NC=CN4)CC3
0.314607	Clc1cc(NC(=O)c2ccc(F)cc2)c(cc1)C(=O)N3CCN(CC4=NC=CN4)CC3
0.314394	Brc1cc(ccc1)COc2c(Cl)cc(cc2)C(=O)Nc3ccc(cc3)CN4CCCCCC4
0.313208	Clc1cc(NC(=O)c2ccc(F)cc2)c(cc1)C(=O)NCc3ccc(cc3)CN4CCC(O)CC4
0.313208	Clc1cc(NC(=O)c2ccc(F)cc2)c(cc1)C(=O)NCc3ccc(cc3)CN4CCC(O)CC4
0.313208	Clc1cc(NC(=O)c2ccc(F)cc2)c(cc1)C(=O)NCc3ccc(cc3)CN4CCC(O)CC4
0.313208	Clc1cc(NC(=O)c2ccc(F)cc2)c(cc1)C(=O)NCc3ccc(cc3)CN4CCC(O)CC4
0.313208	Clc1cc(NC(=O)c2ccc(F)cc2)c(cc1)C(=O)NCc3ccc(cc3)CN4CCC(O)CC4
0.313208	Clc1cc(NC(=O)c2ccc(F)cc2)c(cc1)C(=O)NCc3ccc(cc3)CN4CCC(O)CC4
0.313208	Clc1cc(NC(=O)c2ccc(F)cc2)c(cc1)C(=O)NCc3ccc(cc3)CN4CCC(O)CC4
0.313208	Clc1cc(NC(=O)c2ccc(F)cc2)c(cc1)C(=O)NCc3ccc(cc3)CN4CCC(O)CC4
0.313208	Clc1cc(NC(=O)c2ccc(F)cc2)c(cc1)C(=O)NCc3ccc(cc3)CN4CCC(O)CC4
0.313208	Clc1cc(NC(=O)c2ccc(F)cc2)c(cc1)C(=O)NCc3ccc(cc3)CN4CCC(O)CC4
0.312741	O=C(Nc1nc(c2ccccc2)cc(c3ccc(cc3)C)c1)c4c(c5ccncc5)cccc4
0.312741	O=C(Nc1nc(c2ccccc2)cc(c3ccc(cc3)C)c1)c4c(c5ccncc5)cccc4
0.312741	O=C(Nc1nc(c2ccccc2)cc(c3ccc(cc3)C)c1)c4c(c5ccncc5)cccc4
0.312741	O=C(Nc1nc(c2ccccc2)cc(c3ccc(cc3)C)c1)c4c(c5ccncc5)cccc4
0.312741	O=C(Nc1nc(c2ccccc2)cc(c3ccc(cc3)C)c1)c4c(c5ccncc5)cccc4
0.312741	O=C(Nc1nc(c2ccccc2)cc(c3ccc(cc3)C)c1)c4c(c5ccncc5)cccc4
0.312741	O=C(Nc1nc(c2ccccc2)cc(c3ccc(cc3)C)c1)c4c(c5ccncc5)cccc4
0.312741	O=C(Nc1nc(c2ccccc2)cc(c3ccc(cc3)C)c1)c4c(c5ccncc5)cccc4
0.311538	S1C(NC(=O)c2ccc(OC)cc2)=CC=C1C(=O)Nc3cc(c4ccccc4)c(cc3)C
0.311538	S1C(NC(=O)c2ccc(OC)cc2)=CC=C1C(=O)Nc3cc(c4ccccc4)c(cc3)C
0.311538	S1C(NC(=O)c2ccc(OC)cc2)=CC=C1C(=O)Nc3cc(c4ccccc4)c(cc3)C
0.311538	S1C(NC(=O)c2ccc(OC)cc2)=CC=C1C(=O)Nc3cc(c4ccccc4)c(cc3)C
0.311538	S1C(NC(=O)c2ccc(OC)cc2)=CC=C1C(=O)Nc3cc(c4ccccc4)c(cc3)C
0.311538	S1C(NC(=O)c2ccc(OC)cc2)=CC=C1C(=O)Nc3cc(c4ccccc4)c(cc3)C
0.311538	S1C(NC(=O)c2ccc(OC)cc2)=CC=C1C(=O)Nc3cc(c4ccccc4)c(cc3)C
0.311538	S1C(NC(=O)c2ccc(OC)cc2)=CC=C1C(=O)Nc3cc(c4ccccc4)c(cc3)C
0.311538	S1C(NC(=O)c2ccc(OC)cc2)=CC=C1C(=O)Nc3cc(c4ccccc4)c(cc3)C
0.311538	S1C(NC(=O)c2ccc(OC)cc2)=CC=C1C(=O)Nc3cc(c4ccccc4)c(cc3)C
0.311284	S1N=C(N=C1NC(=O)c2nc(ncc2)c3cnccc3)c4ccc(O)cc4
0.311284	Brc1ccc(c2c(cc(NC(=O)c3cc(OCc4ccccc4)ccc3)cc2)C)cc1
0.31068	O=C(Nc1ccc(cc1)CN)c2cnccc2
0.31068	O=C(Nc1ccc(cc1)CN)c2cnccc2
0.31068	O=C(Nc1ccc(cc1)CN)c2cnccc2
0.31068	O=C(Nc1ccc(cc1)CN)c2cnccc2
0.31068	O=C(Nc1ccc(cc1)CN)c2cnccc2
0.31068	O=C(Nc1ccc(cc1)CN)c2cnccc2
0.31068	O=C(Nc1ccc(cc1)CN)c2cnccc2
0.31068	O=C(Nc1ccc(cc1)CN)c2cnccc2
0.31068	O=C(Nc1ccc(cc1)CN)c2cnccc2
0.31068	O=C(Nc1ccc(cc1)CN)c2cnccc2
0.310219	Clc1c(nc(nc1)c2ccccc2)C(=O)NCc3ccc(NC(=O)c4cnccc4)cc3
0.310219	Clc1c(nc(nc1)c2ccccc2)C(=O)NCc3ccc(NC(=O)c4cnccc4)cc3
0.310219	Clc1c(nc(nc1)c2ccccc2)C(=O)NCc3ccc(NC(=O)c4cnccc4)cc3
0.310219	Clc1c(nc(nc1)c2ccccc2)C(=O)NCc3ccc(NC(=O)c4cnccc4)cc3
0.310219	Clc1c(nc(nc1)c2ccccc2)C(=O)NCc3ccc(NC(=O)c4cnccc4)cc3
0.310219	Clc1c(nc(nc1)c2ccccc2)C(=O)NCc3ccc(NC(=O)c4cnccc4)cc3
0.310219	Clc1c(nc(nc1)c2ccccc2)C(=O)NCc3ccc(NC(=O)c4cnccc4)cc3
0.310219	Clc1c(nc(nc1)c2ccccc2)C(=O)NCc3ccc(NC(=O)c4cnccc4)cc3
0.310219	Clc1c(nc(nc1)c2ccccc2)C(=O)NCc3ccc(NC(=O)c4cnccc4)cc3
0.310219	Clc1c(nc(nc1)c2ccccc2)C(=O)NCc3ccc(NC(=O)c4cnccc4)cc3
0.309859	Clc1c(nc(nc1)c2ccccc2)C(=O)Nc3c(cc(cc3)C(=O)NCC)C
0.309859	Clc1c(nc(nc1)c2ccccc2)C(=O)Nc3c(cc(cc3)C(=O)NCC)C
0.309859	Clc1c(nc(nc1)c2ccccc2)C(=O)Nc3c(cc(cc3)C(=O)NCC)C
0.309859	Clc1c(nc(nc1)c2ccccc2)C(=O)Nc3c(cc(cc3)C(=O)NCC)C
0.309859	Clc1c(nc(nc1)c2ccccc2)C(=O)Nc3c(cc(cc3)C(=O)NCC)C
0.309859	Clc1c(nc(nc1)c2ccccc2)C(=O)Nc3c(cc(cc3)C(=O)NCC)C
0.309859	Clc1c(nc(nc1)c2ccccc2)C(=O)Nc3c(cc(cc3)C(=O)NCC)C
0.309859	Clc1c(nc(nc1)c2ccccc2)C(=O)Nc3c(cc(cc3)C(=O)NCC)C
0.309859	Clc1c(nc(nc1)c2ccccc2)C(=O)Nc3c(cc(cc3)C(=O)NCC)C
0.309859	Clc1c(nc(nc1)c2ccccc2)C(=O)Nc3c(cc(cc3)C(=O)NCC)C
0.309524	O=C(Nc1cc(ccc1)C(=O)N2CCN(Cc3cnccc3)CC2)NC(C)(C)C
0.309524	O=C(Nc1cc(ccc1)C(=O)N2CCN(Cc3cnccc3)CC2)NC(C)(C)C
0.309524	O=C(Nc1cc(ccc1)C(=O)N2CCN(Cc3cnccc3)CC2)NC(C)(C)C
0.309524	O=C(Nc1cc(ccc1)C(=O)N2CCN(Cc3cnccc3)CC2)NC(C)(C)C
0.309524	O=C(Nc1cc(ccc1)C(=O)N2CCN(Cc3cnccc3)CC2)NC(C)(C)C
0.309524	O=C(Nc1cc(ccc1)C(=O)N2CCN(Cc3cnccc3)CC2)NC(C)(C)C
0.309524	O=C(Nc1cc(ccc1)C(=O)N2CCN(Cc3cnccc3)CC2)NC(C)(C)C
0.309524	O=C(Nc1cc(ccc1)C(=O)N2CCN(Cc3cnccc3)CC2)NC(C)(C)C
0.309524	O=C(Nc1cc(ccc1)C(=O)N2CCN(Cc3cnccc3)CC2)NC(C)(C)C
0.309524	O=C(Nc1cc(ccc1)C(=O)N2CCN(Cc3cnccc3)CC2)NC(C)(C)C
0.30916	Clc1c(Oc2ccc(Cl)cc2)ccc(c1)C(=O)Nc3cc(c4ccccc4)c(cc3)C
0.30916	Clc1c(Oc2ccc(Cl)cc2)ccc(c1)C(=O)Nc3cc(c4ccccc4)c(cc3)C
0.30916	Clc1c(Oc2ccc(Cl)cc2)ccc(c1)C(=O)Nc3cc(c4ccccc4)c(cc3)C
0.30916	Clc1c(Oc2ccc(Cl)cc2)ccc(c1)C(=O)Nc3cc(c4ccccc4)c(cc3)C
0.30916	Clc1c(Oc2ccc(Cl)cc2)ccc(c1)C(=O)Nc3cc(c4ccccc4)c(cc3)C
0.30916	Clc1c(Oc2ccc(Cl)cc2)ccc(c1)C(=O)Nc3cc(c4ccccc4)c(cc3)C
0.30916	Clc1c(Oc2ccc(Cl)cc2)ccc(c1)C(=O)Nc3cc(c4ccccc4)c(cc3)C
0.30916	Clc1c(Oc2ccc(Cl)cc2)ccc(c1)C(=O)Nc3cc(c4ccccc4)c(cc3)C
0.30916	Clc1c(Oc2ccc(Cl)cc2)ccc(c1)C(=O)Nc3cc(c4ccccc4)c(cc3)C
0.30916	Clc1c(Oc2ccc(Cl)cc2)ccc(c1)C(=O)Nc3cc(c4ccccc4)c(cc3)C
0.308271	O=C(Nc1cc(NC(=O)c2c(Oc3ccncc3)cccc2)c(cc1)C)NCC
0.308271	O=C(Nc1cc(NC(=O)c2c(Oc3ccncc3)cccc2)c(cc1)C)NCC
0.308271	O=C(Nc1cc(NC(=O)c2c(Oc3ccncc3)cccc2)c(cc1)C)NCC
0.308271	O=C(Nc1cc(NC(=O)c2c(Oc3ccncc3)cccc2)c(cc1)C)NCC
0.308271	O=C(Nc1cc(NC(=O)c2c(Oc3ccncc3)cccc2)c(cc1)C)NCC
0.308271	O=C(Nc1cc(NC(=O)c2c(Oc3ccncc3)cccc2)c(cc1)C)NCC
0.308271	O=C(Nc1cc(NC(=O)c2c(Oc3ccncc3)cccc2)c(cc1)C)NCC
0.308271	O=C(Nc1cc(NC(=O)c2c(Oc3ccncc3)cccc2)c(cc1)C)NCC
0.308271	O=C(Nc1cc(NC(=O)c2c(Oc3ccncc3)cccc2)c(cc1)C)NCC
0.308271	O=C(Nc1cc(NC(=O)c2c(Oc3ccncc3)cccc2)c(cc1)C)NCC
0.308	Brc1ccc(c2c(cc(NC(=O)c3c(c4ccncc4)cccc3)cc2)C)cc1
0.308	Brc1ccc(c2c(cc(NC(=O)c3c(c4ccncc4)cccc3)cc2)C)cc1
0.308	Brc1ccc(c2c(cc(NC(=O)c3c(c4ccncc4)cccc3)cc2)C)cc1
0.308	Brc1ccc(c2c(cc(NC(=O)c3c(c4ccncc4)cccc3)cc2)C)cc1
0.308	Brc1ccc(c2c(cc(NC(=O)c3c(c4ccncc4)cccc3)cc2)C)cc1
0.308	Brc1ccc(c2c(cc(NC(=O)c3c(c4ccncc4)cccc3)cc2)C)cc1
0.308	Brc1ccc(c2c(cc(NC(=O)c3c(c4ccncc4)cccc3)cc2)C)cc1
0.308	Brc1ccc(c2c(cc(NC(=O)c3c(c4ccncc4)cccc3)cc2)C)cc1
0.308	Brc1ccc(c2c(cc(NC(=O)c3c(c4ccncc4)cccc3)cc2)C)cc1
0.308	Brc1ccc(c2c(cc(NC(=O)c3c(c4ccncc4)cccc3)cc2)C)cc1
0.307692	O=C(Nc1cc(ccc1)C2=NOC=C2)c3cc(ncc3)NC(=O)C
0.307692	O=C(Nc1cc(ccc1)C2=NOC=C2)c3cc(ncc3)NC(=O)C
0.307692	O=C(Nc1cc(ccc1)C2=NOC=C2)c3cc(ncc3)NC(=O)C
0.307692	O=C(Nc1cc(ccc1)C2=NOC=C2)c3cc(ncc3)NC(=O)C
0.307692	O=C(Nc1cc(ccc1)C2=NOC=C2)c3cc(ncc3)NC(=O)C
0.306513	S=C1NC=CC=C1C(=O)Nc2cc(c3ccccc3)c(cc2)C
0.30605	S1C(=NC(C(=O)Nc2c(ccc(NC(=O)NCC)c2)C)=C1)c3cc(F)c(F)cc3
0.30605	S1C(=NC(C(=O)Nc2c(ccc(NC(=O)NCC)c2)C)=C1)c3cc(F)c(F)cc3
0.30605	S1C(=NC(C(=O)Nc2c(ccc(NC(=O)NCC)c2)C)=C1)c3cc(F)c(F)cc3
0.30605	S1C(=NC(C(=O)Nc2c(ccc(NC(=O)NCC)c2)C)=C1)c3cc(F)c(F)cc3
0.30605	S1C(=NC(C(=O)Nc2c(ccc(NC(=O)NCC)c2)C)=C1)c3cc(F)c(F)cc3
0.30605	S1C(=NC(C(=O)Nc2c(ccc(NC(=O)NCC)c2)C)=C1)c3cc(F)c(F)cc3
0.30605	S1C(=NC(C(=O)Nc2c(ccc(NC(=O)NCC)c2)C)=C1)c3cc(F)c(F)cc3
0.30605	S1C(=NC(C(=O)Nc2c(ccc(NC(=O)NCC)c2)C)=C1)c3cc(F)c(F)cc3
0.30605	S1C(=NC(C(=O)Nc2c(ccc(NC(=O)NCC)c2)C)=C1)c3cc(F)c(F)cc3
0.30605	S1C(=NC(C(=O)Nc2c(ccc(NC(=O)NCC)c2)C)=C1)c3cc(F)c(F)cc3
0.305921	FC(F)(F)CNC(=O)c1cc(NC(=O)C(=O)N(C2CN(Cc3ccccc3)CC2)C)c(cc1)C
0.305921	FC(F)(F)CNC(=O)c1cc(NC(=O)C(=O)N(C2CN(Cc3ccccc3)CC2)C)c(cc1)C
0.305921	FC(F)(F)CNC(=O)c1cc(NC(=O)C(=O)N(C2CN(Cc3ccccc3)CC2)C)c(cc1)C
0.305921	FC(F)(F)CNC(=O)c1cc(NC(=O)C(=O)N(C2CN(Cc3ccccc3)CC2)C)c(cc1)C
0.305369	S1C(=NC(=C1)CC(=O)NCc2ccc(NC(=O)c3cnccc3)cc2)c4cc5OCOc5cc4
0.305369	S1C(=NC(=C1)CC(=O)NCc2ccc(NC(=O)c3cnccc3)cc2)c4cc5OCOc5cc4
0.305369	S1C(=NC(=C1)CC(=O)NCc2ccc(NC(=O)c3cnccc3)cc2)c4cc5OCOc5cc4
0.305369	S1C(=NC(=C1)CC(=O)NCc2ccc(NC(=O)c3cnccc3)cc2)c4cc5OCOc5cc4
0.305369	S1C(=NC(=C1)CC(=O)NCc2ccc(NC(=O)c3cnccc3)cc2)c4cc5OCOc5cc4
0.305369	S1C(=NC(=C1)CC(=O)NCc2ccc(NC(=O)c3cnccc3)cc2)c4cc5OCOc5cc4
0.305369	S1C(=NC(=C1)CC(=O)NCc2ccc(NC(=O)c3cnccc3)cc2)c4cc5OCOc5cc4
0.305369	S1C(=NC(=C1)CC(=O)NCc2ccc(NC(=O)c3cnccc3)cc2)c4cc5OCOc5cc4
0.305369	S1C(=NC(=C1)CC(=O)NCc2ccc(NC(=O)c3cnccc3)cc2)c4cc5OCOc5cc4
0.305369	S1C(=NC(=C1)CC(=O)NCc2ccc(NC(=O)c3cnccc3)cc2)c4cc5OCOc5cc4
0.305085	Fc1c(ccc(NC(=O)c2cc(NC(=O)C3CC3)ccc2)c1)C
0.305085	Fc1c(ccc(NC(=O)c2cc(NC(=O)C3CC3)ccc2)c1)C
0.305085	Fc1c(ccc(NC(=O)c2cc(NC(=O)C3CC3)ccc2)c1)C
0.305085	Fc1c(ccc(NC(=O)c2cc(NC(=O)C3CC3)ccc2)c1)C
0.305085	Fc1c(ccc(NC(=O)c2cc(NC(=O)C3CC3)ccc2)c1)C
0.305085	Fc1c(ccc(NC(=O)c2cc(NC(=O)C3CC3)ccc2)c1)C
0.305085	Fc1c(ccc(NC(=O)c2cc(NC(=O)C3CC3)ccc2)c1)C
0.305085	Fc1c(ccc(NC(=O)c2cc(NC(=O)C3CC3)ccc2)c1)C
0.305085	Fc1c(ccc(NC(=O)c2cc(NC(=O)C3CC3)ccc2)c1)C
0.305085	Fc1c(ccc(NC(=O)c2cc(NC(=O)C3CC3)ccc2)c1)C
0.305019	O=C(O)c1cc(ccc1)CCNC(=O)c2nc(ncc2)c3cnccc3
0.305019	O=C(O)c1cc(ccc1)CCNC(=O)c2nc(ncc2)c3cnccc3
0.305019	O=C(O)c1cc(ccc1)CCNC(=O)c2nc(ncc2)c3cnccc3
0.305019	O=C(O)c1cc(ccc1)CCNC(=O)c2nc(ncc2)c3cnccc3
0.305019	O=C(O)c1cc(ccc1)CCNC(=O)c2nc(ncc2)c3cnccc3
0.305019	O=C(O)c1cc(ccc1)CCNC(=O)c2nc(ncc2)c3cnccc3
0.305019	O=C(O)c1cc(ccc1)CCNC(=O)c2nc(ncc2)c3cnccc3
0.305019	O=C(O)c1cc(ccc1)CCNC(=O)c2nc(ncc2)c3cnccc3
0.305019	O=C(O)c1cc(ccc1)CCNC(=O)c2nc(ncc2)c3cnccc3
0.305019	O=C(O)c1cc(ccc1)CCNC(=O)c2nc(ncc2)c3cnccc3
0.304659	O=C(NCC(C)C)c1cc(c(NC(=O)C(=O)Nc2cc(ccc2)C=3C=NN(C3)C)cc1)C
0.304659	O=C(NCC(C)C)c1cc(c(NC(=O)C(=O)Nc2cc(ccc2)C=3C=NN(C3)C)cc1)C
0.304659	O=C(NCC(C)C)c1cc(c(NC(=O)C(=O)Nc2cc(ccc2)C=3C=NN(C3)C)cc1)C
0.304659	O=C(NCC(C)C)c1cc(c(NC(=O)C(=O)Nc2cc(ccc2)C=3C=NN(C3)C)cc1)C
0.304659	O=C(NCC(C)C)c1cc(c(NC(=O)C(=O)Nc2cc(ccc2)C=3C=NN(C3)C)cc1)C
0.304659	O=C(NCC(C)C)c1cc(c(NC(=O)C(=O)Nc2cc(ccc2)C=3C=NN(C3)C)cc1)C
0.304348	O=C(Nc1cc(NCc2ccncc2)c(cc1)C)NCC
0.304348	O=C(Nc1cc(NCc2ccncc2)c(cc1)C)NCC
0.304348	O=C(Nc1cc(NCc2ccncc2)c(cc1)C)NCC
0.304348	O=C(Nc1cc(NCc2ccncc2)c(cc1)C)NCC
0.304348	O=C(Nc1cc(NCc2ccncc2)c(cc1)C)NCC
0.304348	O=C(Nc1cc(NCc2ccncc2)c(cc1)C)NCC
0.304348	O=C(Nc1cc(NCc2ccncc2)c(cc1)C)NCC
0.304348	O=C(Nc1cc(NCc2ccncc2)c(cc1)C)NCC
0.304348	O=C(Nc1cc(NCc2ccncc2)c(cc1)C)NCC
0.304348	O=C(Nc1cc(NCc2ccncc2)c(cc1)C)NCC
0.303502	O=C(Nc1ccc(c2ncccn2)cc1)c3cc4c5c(cccc5)Cc4cc3
0.302682	O=C(Nc1c(cccc1)CN2CCC(O)CC2)c3ncc(cc3)C
0.302682	O=C(Nc1c(cccc1)CN2CCC(O)CC2)c3ncc(cc3)C
0.302682	O=C(Nc1c(cccc1)CN2CCC(O)CC2)c3ncc(cc3)C
0.302682	O=C(Nc1c(cccc1)CN2CCC(O)CC2)c3ncc(cc3)C
0.302682	O=C(Nc1c(cccc1)CN2CCC(O)CC2)c3ncc(cc3)C
0.302682	O=C(Nc1c(cccc1)CN2CCC(O)CC2)c3ncc(cc3)C
0.302682	O=C(Nc1c(cccc1)CN2CCC(O)CC2)c3ncc(cc3)C
0.302682	O=C(Nc1c(cccc1)CN2CCC(O)CC2)c3ncc(cc3)C
0.302682	O=C(Nc1c(cccc1)CN2CCC(O)CC2)c3ncc(cc3)C
0.302682	O=C(Nc1c(cccc1)CN2CCC(O)CC2)c3ncc(cc3)C
0.302682	Brc1c(ccc(c1)C(=O)OC(C)(C)C)C(=O)Nc2ccc(cc2)CN3CCCCCC3
0.302491	S(=O)(=O)(Nc1cc2OCOc2cc1)c3cc(ccc3)C(=O)Nc4ccc(cc4)CN5CCCCCC5
0.302491	S(=O)(=O)(Nc1cc2OCOc2cc1)c3cc(ccc3)C(=O)Nc4ccc(cc4)CN5CCCCCC5
0.302491	S(=O)(=O)(Nc1cc2OCOc2cc1)c3cc(ccc3)C(=O)Nc4ccc(cc4)CN5CCCCCC5
0.302491	S(=O)(=O)(Nc1cc2OCOc2cc1)c3cc(ccc3)C(=O)Nc4ccc(cc4)CN5CCCCCC5
0.302491	S(=O)(=O)(Nc1cc2OCOc2cc1)c3cc(ccc3)C(=O)Nc4ccc(cc4)CN5CCCCCC5
0.302491	S(=O)(=O)(Nc1cc2OCOc2cc1)c3cc(ccc3)C(=O)Nc4ccc(cc4)CN5CCCCCC5
0.302491	S(=O)(=O)(Nc1cc2OCOc2cc1)c3cc(ccc3)C(=O)Nc4ccc(cc4)CN5CCCCCC5
0.302491	S(=O)(=O)(Nc1cc2OCOc2cc1)c3cc(ccc3)C(=O)Nc4ccc(cc4)CN5CCCCCC5
0.302491	S(=O)(=O)(Nc1cc2OCOc2cc1)c3cc(ccc3)C(=O)Nc4ccc(cc4)CN5CCCCCC5
0.302491	S(=O)(=O)(Nc1cc2OCOc2cc1)c3cc(ccc3)C(=O)Nc4ccc(cc4)CN5CCCCCC5
0.301887	FC(F)(F)CNC(=O)c1cc(NC(=O)C(=O)Nc2cc(ccc2)CC(=O)O)c(cc1)C
0.301887	FC(F)(F)CNC(=O)c1cc(NC(=O)C(=O)Nc2cc(ccc2)CC(=O)O)c(cc1)C
0.301887	FC(F)(F)CNC(=O)c1cc(NC(=O)C(=O)Nc2cc(ccc2)CC(=O)O)c(cc1)C
0.301887	FC(F)(F)CNC(=O)c1cc(NC(=O)C(=O)Nc2cc(ccc2)CC(=O)O)c(cc1)C
0.301887	FC(F)(F)CNC(=O)c1cc(NC(=O)C(=O)Nc2cc(ccc2)CC(=O)O)c(cc1)C
0.301887	FC(F)(F)CNC(=O)c1cc(NC(=O)C(=O)Nc2cc(ccc2)CC(=O)O)c(cc1)C
0.301887	FC(F)(F)CNC(=O)c1cc(NC(=O)C(=O)Nc2cc(ccc2)CC(=O)O)c(cc1)C
0.301887	FC(F)(F)CNC(=O)c1cc(NC(=O)C(=O)Nc2cc(ccc2)CC(=O)O)c(cc1)C
0.301887	FC(F)(F)CNC(=O)c1cc(NC(=O)C(=O)Nc2cc(ccc2)CC(=O)O)c(cc1)C
0.301887	FC(F)(F)CNC(=O)c1cc(NC(=O)C(=O)Nc2cc(ccc2)CC(=O)O)c(cc1)C
0.301038	O=C(Nc1cc(ccc1)CNC(=O)C(=O)Nc2c(cc(cc2)C(=O)NCC(C)C)C)c3ncccc3
0.301038	O=C(Nc1cc(ccc1)CNC(=O)C(=O)Nc2c(cc(cc2)C(=O)NCC(C)C)C)c3ncccc3
0.301038	O=C(Nc1cc(ccc1)CNC(=O)C(=O)Nc2c(cc(cc2)C(=O)NCC(C)C)C)c3ncccc3
0.301038	O=C(Nc1cc(ccc1)CNC(=O)C(=O)Nc2c(cc(cc2)C(=O)NCC(C)C)C)c3ncccc3
0.301038	O=C(Nc1cc(ccc1)CNC(=O)C(=O)Nc2c(cc(cc2)C(=O)NCC(C)C)C)c3ncccc3
0.301038	O=C(Nc1cc(ccc1)CNC(=O)C(=O)Nc2c(cc(cc2)C(=O)NCC(C)C)C)c3ncccc3
0.301038	O=C(Nc1cc(ccc1)CNC(=O)C(=O)Nc2c(cc(cc2)C(=O)NCC(C)C)C)c3ncccc3
0.301038	O=C(Nc1cc(ccc1)CNC(=O)C(=O)Nc2c(cc(cc2)C(=O)NCC(C)C)C)c3ncccc3
0.301038	O=C(Nc1cc(ccc1)CNC(=O)C(=O)Nc2c(cc(cc2)C(=O)NCC(C)C)C)c3ncccc3
0.301038	O=C(Nc1cc(ccc1)CNC(=O)C(=O)Nc2c(cc(cc2)C(=O)NCC(C)C)C)c3ncccc3
0.301003	S(=O)(=O)(c1cc(ncc1)NC(=O)OC(C)(C)C)CC(=O)Nc2c(ccc(c2)C(=O)Nc3ccccc3)C
0.301003	S(=O)(=O)(c1cc(ncc1)NC(=O)OC(C)(C)C)CC(=O)Nc2c(ccc(c2)C(=O)Nc3ccccc3)C
0.301003	S(=O)(=O)(c1cc(ncc1)NC(=O)OC(C)(C)C)CC(=O)Nc2c(ccc(c2)C(=O)Nc3ccccc3)C
0.301003	S(=O)(=O)(c1cc(ncc1)NC(=O)OC(C)(C)C)CC(=O)Nc2c(ccc(c2)C(=O)Nc3ccccc3)C
0.301003	S(=O)(=O)(c1cc(ncc1)NC(=O)OC(C)(C)C)CC(=O)Nc2c(ccc(c2)C(=O)Nc3ccccc3)C
0.301003	S(=O)(=O)(c1cc(ncc1)NC(=O)OC(C)(C)C)CC(=O)Nc2c(ccc(c2)C(=O)Nc3ccccc3)C
0.301003	S(=O)(=O)(c1cc(ncc1)NC(=O)OC(C)(C)C)CC(=O)Nc2c(ccc(c2)C(=O)Nc3ccccc3)C
0.301003	S(=O)(=O)(c1cc(ncc1)NC(=O)OC(C)(C)C)CC(=O)Nc2c(ccc(c2)C(=O)Nc3ccccc3)C
0.301003	S(=O)(=O)(c1cc(ncc1)NC(=O)OC(C)(C)C)CC(=O)Nc2c(ccc(c2)C(=O)Nc3ccccc3)C
0.301003	S(=O)(=O)(c1cc(ncc1)NC(=O)OC(C)(C)C)CC(=O)Nc2c(ccc(c2)C(=O)Nc3ccccc3)C
0.3	Clc1cc(NC(=O)c2ccc(F)cc2)c(cc1)C(=O)NCC3N(Cc4ccccc4)CCN(C3)C
0.3	Clc1cc(NC(=O)c2ccc(F)cc2)c(cc1)C(=O)NCC3N(Cc4ccccc4)CCN(C3)C
0.3	Clc1cc(NC(=O)c2ccc(F)cc2)c(cc1)C(=O)NCC3N(Cc4ccccc4)CCN(C3)C
0.3	Clc1cc(NC(=O)c2ccc(F)cc2)c(cc1)C(=O)NCC3N(Cc4ccccc4)CCN(C3)C
0.3	Clc1cc(NC(=O)c2ccc(F)cc2)c(cc1)C(=O)NCC3N(Cc4ccccc4)CCN(C3)C
0.3	Clc1cc(NC(=O)c2ccc(F)cc2)c(cc1)C(=O)NCC3N(Cc4ccccc4)CCN(C3)C
0.3	Clc1cc(NC(=O)c2ccc(F)cc2)c(cc1)C(=O)NCC3N(Cc4ccccc4)CCN(C3)C
0.3	Clc1cc(NC(=O)c2ccc(F)cc2)c(cc1)C(=O)NCC3N(Cc4ccccc4)CCN(C3)C
0.3	Clc1cc(NC(=O)c2ccc(F)cc2)c(cc1)C(=O)NCC3N(Cc4ccccc4)CCN(C3)C
0.3	Clc1cc(NC(=O)c2ccc(F)cc2)c(cc1)C(=O)NCC3N(Cc4ccccc4)CCN(C3)C
0.3	Brc1cc(c(Cl)cc1)C2=NNC(NC(=O)c3c(nccc3)Nc4c(cc(cc4)C)C)=C2
0.3	Brc1cc(c(Cl)cc1)C2=NNC(NC(=O)c3c(nccc3)Nc4c(cc(cc4)C)C)=C2
0.3	Brc1cc(c(Cl)cc1)C2=NNC(NC(=O)c3c(nccc3)Nc4c(cc(cc4)C)C)=C2
0.3	Brc1cc(c(Cl)cc1)C2=NNC(NC(=O)c3c(nccc3)Nc4c(cc(cc4)C)C)=C2
0.299145	N(c1cc(c(cc1)C)C)=C(NCc2ccc(cc2)CN3CCCCC3)N
0.299145	N(c1cc(c(cc1)C)C)=C(NCc2ccc(cc2)CN3CCCCC3)N
0.299145	N(c1cc(c(cc1)C)C)=C(NCc2ccc(cc2)CN3CCCCC3)N
0.299145	N(c1cc(c(cc1)C)C)=C(NCc2ccc(cc2)CN3CCCCC3)N
0.299145	N(c1cc(c(cc1)C)C)=C(NCc2ccc(cc2)CN3CCCCC3)N
0.299145	N(c1cc(c(cc1)C)C)=C(NCc2ccc(cc2)CN3CCCCC3)N
0.299145	N(c1cc(c(cc1)C)C)=C(NCc2ccc(cc2)CN3CCCCC3)N
0.299145	N(c1cc(c(cc1)C)C)=C(NCc2ccc(cc2)CN3CCCCC3)N
0.299145	N(c1cc(c(cc1)C)C)=C(NCc2ccc(cc2)CN3CCCCC3)N
0.299145	N(c1cc(c(cc1)C)C)=C(NCc2ccc(cc2)CN3CCCCC3)N
0.298893	Ic1ccc(cc1)C2=NN(C(NC(=O)c3ccc(cc3)CN4CCSCC4)=C2)CCO
0.298893	Ic1ccc(cc1)C2=NN(C(NC(=O)c3ccc(cc3)CN4CCSCC4)=C2)CCO
0.298893	Ic1ccc(cc1)C2=NN(C(NC(=O)c3ccc(cc3)CN4CCSCC4)=C2)CCO
0.298893	Ic1ccc(cc1)C2=NN(C(NC(=O)c3ccc(cc3)CN4CCSCC4)=C2)CCO
0.298893	Ic1ccc(cc1)C2=NN(C(NC(=O)c3ccc(cc3)CN4CCSCC4)=C2)CCO
0.298893	Ic1ccc(cc1)C2=NN(C(NC(=O)c3ccc(cc3)CN4CCSCC4)=C2)CCO
0.298893	Ic1ccc(cc1)C2=NN(C(NC(=O)c3ccc(cc3)CN4CCSCC4)=C2)CCO
0.298893	Ic1ccc(cc1)C2=NN(C(NC(=O)c3ccc(cc3)CN4CCSCC4)=C2)CCO
0.298893	Ic1ccc(cc1)C2=NN(C(NC(=O)c3ccc(cc3)CN4CCSCC4)=C2)CCO
0.298893	Ic1ccc(cc1)C2=NN(C(NC(=O)c3ccc(cc3)CN4CCSCC4)=C2)CCO
0.298305	O=C(NCC=1OC=CC1)c2cc(c(NC(=O)C(=O)Nc3cc(ccc3)C=4C=NN(C4)C)cc2)C
0.298305	O=C(NCC=1OC=CC1)c2cc(c(NC(=O)C(=O)Nc3cc(ccc3)C=4C=NN(C4)C)cc2)C
0.298305	O=C(NCC=1OC=CC1)c2cc(c(NC(=O)C(=O)Nc3cc(ccc3)C=4C=NN(C4)C)cc2)C
0.298305	O=C(NCC=1OC=CC1)c2cc(c(NC(=O)C(=O)Nc3cc(ccc3)C=4C=NN(C4)C)cc2)C
0.298305	O=C(NCC=1OC=CC1)c2cc(c(NC(=O)C(=O)Nc3cc(ccc3)C=4C=NN(C4)C)cc2)C
0.297578	O=C(Nc1cc(c(O)cc1)C(=O)NC2=NC(=NN2)c3ncccc3)NCc4ccccc4
0.297578	O=C(Nc1cc(c(O)cc1)C(=O)NC2=NC(=NN2)c3ncccc3)NCc4ccccc4
0.297578	O=C(Nc1cc(c(O)cc1)C(=O)NC2=NC(=NN2)c3ncccc3)NCc4ccccc4
0.297578	O=C(Nc1cc(c(O)cc1)C(=O)NC2=NC(=NN2)c3ncccc3)NCc4ccccc4
0.297578	O=C(Nc1cc(c(O)cc1)C(=O)NC2=NC(=NN2)c3ncccc3)NCc4ccccc4
0.297578	O=C(Nc1cc(c(O)cc1)C(=O)NC2=NC(=NN2)c3ncccc3)NCc4ccccc4
0.297578	O=C(Nc1cc(c(O)cc1)C(=O)NC2=NC(=NN2)c3ncccc3)NCc4ccccc4
0.297578	O=C(Nc1cc(c(O)cc1)C(=O)NC2=NC(=NN2)c3ncccc3)NCc4ccccc4
0.297578	O=C(Nc1cc(c(O)cc1)C(=O)NC2=NC(=NN2)c3ncccc3)NCc4ccccc4
0.297578	O=C(Nc1cc(c(O)cc1)C(=O)NC2=NC(=NN2)c3ncccc3)NCc4ccccc4
0.297398	Clc1c(NC(=O)C2CC2)cc(NC(=O)c3c(c4ccncc4)cccc3)cc1
0.296703	Brc1ccc(c2c(cc(NC(=O)c3cnc(N(CCC)CC)cc3)cc2)C)cc1
0.296703	Brc1ccc(c2c(cc(NC(=O)c3cnc(N(CCC)CC)cc3)cc2)C)cc1
0.296703	Brc1ccc(c2c(cc(NC(=O)c3cnc(N(CCC)CC)cc3)cc2)C)cc1
0.296703	Brc1ccc(c2c(cc(NC(=O)c3cnc(N(CCC)CC)cc3)cc2)C)cc1
0.296703	Brc1ccc(c2c(cc(NC(=O)c3cnc(N(CCC)CC)cc3)cc2)C)cc1
0.296703	Brc1ccc(c2c(cc(NC(=O)c3cnc(N(CCC)CC)cc3)cc2)C)cc1
0.296703	Brc1ccc(c2c(cc(NC(=O)c3cnc(N(CCC)CC)cc3)cc2)C)cc1
0.296703	Brc1ccc(c2c(cc(NC(=O)c3cnc(N(CCC)CC)cc3)cc2)C)cc1
0.296703	Brc1ccc(c2c(cc(NC(=O)c3cnc(N(CCC)CC)cc3)cc2)C)cc1
0.296703	Brc1ccc(c2c(cc(NC(=O)c3cnc(N(CCC)CC)cc3)cc2)C)cc1
0.296296	O=C(Nc1cc(OCC2CCCCC2)c(cc1)C)c3cc(ncc3)NC(=O)C
0.296296	O=C(Nc1cc(OCC2CCCCC2)c(cc1)C)c3cc(ncc3)NC(=O)C
0.296296	O=C(Nc1cc(OCC2CCCCC2)c(cc1)C)c3cc(ncc3)NC(=O)C
0.296296	O=C(Nc1cc(OCC2CCCCC2)c(cc1)C)c3cc(ncc3)NC(=O)C
0.296029	Brc1ccc(c2c(cc(NC(=O)C=3SN=C(c4ncccc4)C3)cc2)C)cc1
0.296029	Brc1ccc(c2c(cc(NC(=O)C=3SN=C(c4ncccc4)C3)cc2)C)cc1
0.296029	Brc1ccc(c2c(cc(NC(=O)C=3SN=C(c4ncccc4)C3)cc2)C)cc1
0.296029	Brc1ccc(c2c(cc(NC(=O)C=3SN=C(c4ncccc4)C3)cc2)C)cc1
0.296029	Brc1ccc(c2c(cc(NC(=O)C=3SN=C(c4ncccc4)C3)cc2)C)cc1
0.296029	Brc1ccc(c2c(cc(NC(=O)C=3SN=C(c4ncccc4)C3)cc2)C)cc1
0.296029	Brc1ccc(c2c(cc(NC(=O)C=3SN=C(c4ncccc4)C3)cc2)C)cc1
0.296029	Brc1ccc(c2c(cc(NC(=O)C=3SN=C(c4ncccc4)C3)cc2)C)cc1
0.296029	Brc1ccc(c2c(cc(NC(=O)C=3SN=C(c4ncccc4)C3)cc2)C)cc1
0.296029	Brc1ccc(c2c(cc(NC(=O)C=3SN=C(c4ncccc4)C3)cc2)C)cc1
0.29562	O=C(Nc1nc(c2ccccc2)cc(c3ccc(cc3)C)c1)c4cnc(N(CCC)CC)cc4
0.29562	O=C(Nc1nc(c2ccccc2)cc(c3ccc(cc3)C)c1)c4cnc(N(CCC)CC)cc4
0.29562	O=C(Nc1nc(c2ccccc2)cc(c3ccc(cc3)C)c1)c4cnc(N(CCC)CC)cc4
0.29562	O=C(Nc1nc(c2ccccc2)cc(c3ccc(cc3)C)c1)c4cnc(N(CCC)CC)cc4
0.29562	O=C(Nc1nc(c2ccccc2)cc(c3ccc(cc3)C)c1)c4cnc(N(CCC)CC)cc4
0.29562	O=C(Nc1nc(c2ccccc2)cc(c3ccc(cc3)C)c1)c4cnc(N(CCC)CC)cc4
0.29562	O=C(Nc1nc(c2ccccc2)cc(c3ccc(cc3)C)c1)c4cnc(N(CCC)CC)cc4
0.29562	O=C(Nc1nc(c2ccccc2)cc(c3ccc(cc3)C)c1)c4cnc(N(CCC)CC)cc4
0.29562	O=C(Nc1nc(c2ccccc2)cc(c3ccc(cc3)C)c1)c4cnc(N(CCC)CC)cc4
0.29562	O=C(Nc1nc(c2ccccc2)cc(c3ccc(cc3)C)c1)c4cnc(N(CCC)CC)cc4
0.295455	Clc1ccc(N2C(SCC(=O)Nc3c(ccc(NC(=O)NCC)c3)C)=NN=C2c4cnccc4)cc1
0.295139	O=C(Nc1c(cc(OCc2cnccc2)cc1)C)c3ncc(N4C=NC=C4)cc3
0.295139	O=C(Nc1c(cc(OCc2cnccc2)cc1)C)c3ncc(N4C=NC=C4)cc3
0.295139	O=C(Nc1c(cc(OCc2cnccc2)cc1)C)c3ncc(N4C=NC=C4)cc3
0.295139	O=C(Nc1c(cc(OCc2cnccc2)cc1)C)c3ncc(N4C=NC=C4)cc3
0.295139	O=C(Nc1c(cc(OCc2cnccc2)cc1)C)c3ncc(N4C=NC=C4)cc3
0.294574	O=C(Nc1c(cc(OC(C)C)cc1)C)c2cc(ncc2)NCC
0.294574	O=C(Nc1c(cc(OC(C)C)cc1)C)c2cc(ncc2)NCC
0.294574	O=C(Nc1c(cc(OC(C)C)cc1)C)c2cc(ncc2)NCC
0.294574	O=C(Nc1c(cc(OC(C)C)cc1)C)c2cc(ncc2)NCC
0.294574	O=C(Nc1c(cc(OC(C)C)cc1)C)c2cc(ncc2)NCC
0.294574	O=C(Nc1c(cc(OC(C)C)cc1)C)c2cc(ncc2)NCC
0.294574	O=C(Nc1c(cc(OC(C)C)cc1)C)c2cc(ncc2)NCC
0.294574	O=C(Nc1c(cc(OC(C)C)cc1)C)c2cc(ncc2)NCC
0.294574	O=C(Nc1c(cc(OC(C)C)cc1)C)c2cc(ncc2)NCC
0.294574	O=C(Nc1c(cc(OC(C)C)cc1)C)c2cc(ncc2)NCC
0.294545	O=C(Nc1cc(OCC2CCCCC2)c(cc1)C)c3ccc(cc3)CN4C(=O)CCC4=O
0.294545	O=C(Nc1cc(OCC2CCCCC2)c(cc1)C)c3ccc(cc3)CN4C(=O)CCC4=O
0.294545	O=C(Nc1cc(OCC2CCCCC2)c(cc1)C)c3ccc(cc3)CN4C(=O)CCC4=O
0.294545	O=C(Nc1cc(OCC2CCCCC2)c(cc1)C)c3ccc(cc3)CN4C(=O)CCC4=O
0.294545	O=C(Nc1cc(OCC2CCCCC2)c(cc1)C)c3ccc(cc3)CN4C(=O)CCC4=O
0.294545	O=C(Nc1cc(OCC2CCCCC2)c(cc1)C)c3ccc(cc3)CN4C(=O)CCC4=O
0.294545	O=C(Nc1cc(OCC2CCCCC2)c(cc1)C)c3ccc(cc3)CN4C(=O)CCC4=O
0.294545	O=C(Nc1cc(OCC2CCCCC2)c(cc1)C)c3ccc(cc3)CN4C(=O)CCC4=O
0.294545	O=C(Nc1c(cc(OCc2cc(ccc2)C)cc1)C)c3ccc(cc3)CN4C(=O)CCC4=O
0.294545	O=C(Nc1c(cc(OCc2cc(ccc2)C)cc1)C)c3ccc(cc3)CN4C(=O)CCC4=O
0.294545	O=C(Nc1c(cc(OCc2cc(ccc2)C)cc1)C)c3ccc(cc3)CN4C(=O)CCC4=O
0.294545	O=C(Nc1c(cc(OCc2cc(ccc2)C)cc1)C)c3ccc(cc3)CN4C(=O)CCC4=O
0.294545	O=C(Nc1c(cc(OCc2cc(ccc2)C)cc1)C)c3ccc(cc3)CN4C(=O)CCC4=O
0.294545	O=C(Nc1c(cc(OCc2cc(ccc2)C)cc1)C)c3ccc(cc3)CN4C(=O)CCC4=O
0.294545	O=C(Nc1c(cc(OCc2cc(ccc2)C)cc1)C)c3ccc(cc3)CN4C(=O)CCC4=O
0.294545	O=C(Nc1cc(OCC2CCCCC2)c(cc1)C)c3ccc(cc3)CN4C(=O)CCC4=O
0.294545	O=C(Nc1cc(OCC2CCCCC2)c(cc1)C)c3ccc(cc3)CN4C(=O)CCC4=O
0.294545	O=C(Nc1c(cc(OCc2cc(ccc2)C)cc1)C)c3ccc(cc3)CN4C(=O)CCC4=O
0.294545	O=C(Nc1c(cc(OCc2cc(ccc2)C)cc1)C)c3ccc(cc3)CN4C(=O)CCC4=O
0.294545	O=C(Nc1c(cc(OCc2cc(ccc2)C)cc1)C)c3ccc(cc3)CN4C(=O)CCC4=O
0.294118	O=C(O)c1cc(NC(=O)c2cc(OCC)c(OCc3cnccc3)cc2)c(NC)cc1
0.294118	O=C(O)c1cc(NC(=O)c2cc(OCC)c(OCc3cnccc3)cc2)c(NC)cc1
0.294118	O=C(O)c1cc(NC(=O)c2cc(OCC)c(OCc3cnccc3)cc2)c(NC)cc1
0.294118	O=C(O)c1cc(NC(=O)c2cc(OCC)c(OCc3cnccc3)cc2)c(NC)cc1
0.294118	O=C(O)c1cc(NC(=O)c2cc(OCC)c(OCc3cnccc3)cc2)c(NC)cc1
0.294118	O=C(O)c1cc(NC(=O)c2cc(OCC)c(OCc3cnccc3)cc2)c(NC)cc1
0.294118	O=C(O)c1cc(NC(=O)c2cc(OCC)c(OCc3cnccc3)cc2)c(NC)cc1
0.294118	O=C(O)c1cc(NC(=O)c2cc(OCC)c(OCc3cnccc3)cc2)c(NC)cc1
0.294118	O=C(O)c1cc(NC(=O)c2cc(OCC)c(OCc3cnccc3)cc2)c(NC)cc1
0.294118	O=C(O)c1cc(NC(=O)c2cc(OCC)c(OCc3cnccc3)cc2)c(NC)cc1
0.293651	O=C(O)c1ncc(cc1)C(=O)Nc2cc(ccc2)CCN3CCCC3
0.293651	O=C(O)c1ncc(cc1)C(=O)Nc2cc(ccc2)CCN3CCCC3
0.293651	O=C(O)c1ncc(cc1)C(=O)Nc2cc(ccc2)CCN3CCCC3
0.293651	O=C(O)c1ncc(cc1)C(=O)Nc2cc(ccc2)CCN3CCCC3
0.293651	O=C(O)c1ncc(cc1)C(=O)Nc2cc(ccc2)CCN3CCCC3
0.293651	O=C(O)c1ncc(cc1)C(=O)Nc2cc(ccc2)CCN3CCCC3
0.293651	O=C(O)c1ncc(cc1)C(=O)Nc2cc(ccc2)CCN3CCCC3
0.293651	O=C(O)c1ncc(cc1)C(=O)Nc2cc(ccc2)CCN3CCCC3
0.293651	O=C(O)c1ncc(cc1)C(=O)Nc2cc(ccc2)CCN3CCCC3
0.293651	O=C(O)c1ncc(cc1)C(=O)Nc2cc(ccc2)CCN3CCCC3
0.293388	O=C(Nc1cc(ccc1)C2=NOC=C2)c3ccc(N4C=CC=C4)cc3
0.293388	O=C(Nc1cc(ccc1)C2=NOC=C2)c3ccc(N4C=CC=C4)cc3
0.293388	O=C(Nc1cc(ccc1)C2=NOC=C2)c3ccc(N4C=CC=C4)cc3
0.29304	O=C(Nc1cc(NCc2c(OCc3cnccc3)cccc2)c(cc1)C)NCC
0.29304	O=C(Nc1cc(NCc2c(OCc3cnccc3)cccc2)c(cc1)C)NCC
0.29304	O=C(Nc1cc(NCc2c(OCc3cnccc3)cccc2)c(cc1)C)NCC
0.291946	O=C(Nc1cc(ccc1)CNC(=O)C(=O)Nc2c(cc(cc2)C(=O)NCC=3OC=CC3)C)c4ncccc4
0.291946	O=C(Nc1cc(ccc1)CNC(=O)C(=O)Nc2c(cc(cc2)C(=O)NCC=3OC=CC3)C)c4ncccc4
0.291946	O=C(Nc1cc(ccc1)CNC(=O)C(=O)Nc2c(cc(cc2)C(=O)NCC=3OC=CC3)C)c4ncccc4
0.291946	O=C(Nc1cc(ccc1)CNC(=O)C(=O)Nc2c(cc(cc2)C(=O)NCC=3OC=CC3)C)c4ncccc4
0.291946	O=C(Nc1cc(ccc1)CNC(=O)C(=O)Nc2c(cc(cc2)C(=O)NCC=3OC=CC3)C)c4ncccc4
0.291946	O=C(Nc1cc(ccc1)CNC(=O)C(=O)Nc2c(cc(cc2)C(=O)NCC=3OC=CC3)C)c4ncccc4
0.291946	O=C(Nc1cc(ccc1)CNC(=O)C(=O)Nc2c(cc(cc2)C(=O)NCC=3OC=CC3)C)c4ncccc4
0.291946	O=C(Nc1cc(ccc1)CNC(=O)C(=O)Nc2c(cc(cc2)C(=O)NCC=3OC=CC3)C)c4ncccc4
0.291946	O=C(Nc1cc(ccc1)CNC(=O)C(=O)Nc2c(cc(cc2)C(=O)NCC=3OC=CC3)C)c4ncccc4
0.291946	O=C(Nc1cc(ccc1)CNC(=O)C(=O)Nc2c(cc(cc2)C(=O)NCC=3OC=CC3)C)c4ncccc4
0.291513	[O-][N+](=O)c1c(Nc2cc(ccc2)C3=NOC=C3)ccc(c1)C(=O)NC
0.291188	O=C(NC1=NC(=NN1)c2ncccc2)c3cc(NC(=O)C4CC4)ccc3
0.291188	O=C(NC1=NC(=NN1)c2ncccc2)c3cc(NC(=O)C4CC4)ccc3
0.291188	O=C(NC1=NC(=NN1)c2ncccc2)c3cc(NC(=O)C4CC4)ccc3
0.291188	O=C(NC1=NC(=NN1)c2ncccc2)c3cc(NC(=O)C4CC4)ccc3
0.291188	O=C(NC1=NC(=NN1)c2ncccc2)c3cc(NC(=O)C4CC4)ccc3
0.291188	O=C(NC1=NC(=NN1)c2ncccc2)c3cc(NC(=O)C4CC4)ccc3
0.291188	O=C(NC1=NC(=NN1)c2ncccc2)c3cc(NC(=O)C4CC4)ccc3
0.291188	O=C(NC1=NC(=NN1)c2ncccc2)c3cc(NC(=O)C4CC4)ccc3
0.291188	O=C(NC1=NC(=NN1)c2ncccc2)c3cc(NC(=O)C4CC4)ccc3
0.291188	O=C(NC1=NC(=NN1)c2ncccc2)c3cc(NC(=O)C4CC4)ccc3
0.290598	O=C(Nc1cc(NCc2cncnc2)c(cc1)C)NCC
0.290598	S(=O)(=O)(Nc1ccc(cc1)C(=O)Nc2ccc(cc2)CN3CCCCCC3)C(C)C
0.290566	Brc1ccc(c2c(cc(NC(=O)c3c(Cl)nc(cc3)C)cc2)C)cc1
0.290102	Fc1ccc(c2c(NC(=O)C(=O)NCc3cc(NC(=O)c4ncccc4)ccc3)cncc2)cc1
0.290102	Fc1ccc(c2c(NC(=O)C(=O)NCc3cc(NC(=O)c4ncccc4)ccc3)cncc2)cc1
0.290102	Fc1ccc(c2c(NC(=O)C(=O)NCc3cc(NC(=O)c4ncccc4)ccc3)cncc2)cc1
0.290102	Fc1ccc(c2c(NC(=O)C(=O)NCc3cc(NC(=O)c4ncccc4)ccc3)cncc2)cc1
0.290102	Fc1ccc(c2c(NC(=O)C(=O)NCc3cc(NC(=O)c4ncccc4)ccc3)cncc2)cc1
0.290102	Fc1ccc(c2c(NC(=O)C(=O)NCc3cc(NC(=O)c4ncccc4)ccc3)cncc2)cc1
0.290102	Fc1ccc(c2c(NC(=O)C(=O)NCc3cc(NC(=O)c4ncccc4)ccc3)cncc2)cc1
0.289796	Fc1c(F)ccc(NC(=O)c2ccc(cc2)CN3C(=O)CCC3=O)c1
0.289796	Fc1c(F)ccc(NC(=O)c2ccc(cc2)CN3C(=O)CCC3=O)c1
0.289796	Fc1c(F)ccc(NC(=O)c2ccc(cc2)CN3C(=O)CCC3=O)c1
0.289796	Fc1c(F)ccc(NC(=O)c2ccc(cc2)CN3C(=O)CCC3=O)c1
0.289796	Fc1c(F)ccc(NC(=O)c2ccc(cc2)CN3C(=O)CCC3=O)c1
0.289796	Fc1c(F)ccc(NC(=O)c2ccc(cc2)CN3C(=O)CCC3=O)c1
0.289796	Fc1c(F)ccc(NC(=O)c2ccc(cc2)CN3C(=O)CCC3=O)c1
0.289796	Fc1c(F)ccc(NC(=O)c2ccc(cc2)CN3C(=O)CCC3=O)c1
0.289796	Fc1c(F)ccc(NC(=O)c2ccc(cc2)CN3C(=O)CCC3=O)c1
0.289796	Fc1c(F)ccc(NC(=O)c2ccc(cc2)CN3C(=O)CCC3=O)c1
0.289683	Clc1cc(ccc1)C(=O)Nc2c(F)cc(NCc3ccncc3)cc2
0.289575	Brc1cc(ccc1)CN2CCC(NC(=O)C(=O)Nc3cc(c(cc3)C)C)CC2
0.289286	Fc1c(ccc(c1)CNC(=O)C2CCN(CC=3N=C(NC3)c4ccccc4)CC2)C
0.289286	Fc1c(ccc(c1)CNC(=O)C2CCN(CC=3N=C(NC3)c4ccccc4)CC2)C
0.289286	Fc1c(ccc(c1)CNC(=O)C2CCN(CC=3N=C(NC3)c4ccccc4)CC2)C
0.289286	Fc1c(ccc(c1)CNC(=O)C2CCN(CC=3N=C(NC3)c4ccccc4)CC2)C
0.289286	Fc1c(ccc(c1)CNC(=O)C2CCN(CC=3N=C(NC3)c4ccccc4)CC2)C
0.289286	Fc1c(ccc(c1)CNC(=O)C2CCN(CC=3N=C(NC3)c4ccccc4)CC2)C
0.289286	Fc1c(ccc(c1)CNC(=O)C2CCN(CC=3N=C(NC3)c4ccccc4)CC2)C
0.289286	Fc1c(ccc(c1)CNC(=O)C2CCN(CC=3N=C(NC3)c4ccccc4)CC2)C
0.289286	Fc1c(ccc(c1)CNC(=O)C2CCN(CC=3N=C(NC3)c4ccccc4)CC2)C
0.289286	Fc1c(ccc(c1)CNC(=O)C2CCN(CC=3N=C(NC3)c4ccccc4)CC2)C
0.288321	O=C(Nc1cc(OCC2CCCCC2)c(cc1)C)c3ccc(cc3)CN(c4ccccc4)C
0.288321	O=C(Nc1cc(OCC2CCCCC2)c(cc1)C)c3ccc(cc3)CN(c4ccccc4)C
0.288321	O=C(Nc1cc(OCC2CCCCC2)c(cc1)C)c3ccc(cc3)CN(c4ccccc4)C
0.288321	O=C(Nc1cc(OCC2CCCCC2)c(cc1)C)c3ccc(cc3)CN(c4ccccc4)C
0.288321	O=C(Nc1cc(OCC2CCCCC2)c(cc1)C)c3ccc(cc3)CN(c4ccccc4)C
0.288321	O=C(Nc1cc(OCC2CCCCC2)c(cc1)C)c3ccc(cc3)CN(c4ccccc4)C
0.288321	O=C(Nc1cc(OCC2CCCCC2)c(cc1)C)c3ccc(cc3)CN(c4ccccc4)C
0.288321	O=C(Nc1cc(OCC2CCCCC2)c(cc1)C)c3ccc(cc3)CN(c4ccccc4)C
0.288321	O=C(Nc1cc(OCC2CCCCC2)c(cc1)C)c3ccc(cc3)CN(c4ccccc4)C
0.288321	O=C(Nc1cc(OCC2CCCCC2)c(cc1)C)c3ccc(cc3)CN(c4ccccc4)C
0.287879	Fc1c(NC(=O)c2cc3N=CN(c3cc2)c4cc(ccc4)C)ccc(c1)CN5CCN(CC5)C
0.287879	Fc1c(NC(=O)c2cc3N=CN(c3cc2)c4cc(ccc4)C)ccc(c1)CN5CCN(CC5)C
0.287879	Fc1c(NC(=O)c2cc3N=CN(c3cc2)c4cc(ccc4)C)ccc(c1)CN5CCN(CC5)C
0.287879	Fc1c(NC(=O)c2cc3N=CN(c3cc2)c4cc(ccc4)C)ccc(c1)CN5CCN(CC5)C
0.287879	Fc1c(NC(=O)c2cc3N=CN(c3cc2)c4cc(ccc4)C)ccc(c1)CN5CCN(CC5)C
0.287879	Fc1c(NC(=O)c2cc3N=CN(c3cc2)c4cc(ccc4)C)ccc(c1)CN5CCN(CC5)C
0.287879	Fc1c(NC(=O)c2cc3N=CN(c3cc2)c4cc(ccc4)C)ccc(c1)CN5CCN(CC5)C
0.287879	Fc1c(NC(=O)c2cc3N=CN(c3cc2)c4cc(ccc4)C)ccc(c1)CN5CCN(CC5)C
0.287879	Fc1c(NC(=O)c2cc3N=CN(c3cc2)c4cc(ccc4)C)ccc(c1)CN5CCN(CC5)C
0.287879	Fc1c(NC(=O)c2cc3N=CN(c3cc2)c4cc(ccc4)C)ccc(c1)CN5CCN(CC5)C
0.287611	Clc1c(NC)cc(cc1)C(=O)Nc2ccccc2
0.287611	Clc1c(NC)cc(cc1)C(=O)Nc2ccccc2
0.2875	Clc1nc(cc(c1)C(=O)Nc2ccc(cc2)CN3CCCCCC3)CC
0.2875	Clc1nc(cc(c1)C(=O)Nc2ccc(cc2)CN3CCCCCC3)CC
0.2875	Clc1nc(cc(c1)C(=O)Nc2ccc(cc2)CN3CCCCCC3)CC
0.2875	Clc1nc(cc(c1)C(=O)Nc2ccc(cc2)CN3CCCCCC3)CC
0.2875	Clc1nc(cc(c1)C(=O)Nc2ccc(cc2)CN3CCCCCC3)CC
0.2875	Clc1nc(cc(c1)C(=O)Nc2ccc(cc2)CN3CCCCCC3)CC
0.2875	Clc1nc(cc(c1)C(=O)Nc2ccc(cc2)CN3CCCCCC3)CC
0.2875	Clc1nc(cc(c1)C(=O)Nc2ccc(cc2)CN3CCCCCC3)CC
0.2875	Clc1nc(cc(c1)C(=O)Nc2ccc(cc2)CN3CCCCCC3)CC
0.2875	Clc1nc(cc(c1)C(=O)Nc2ccc(cc2)CN3CCCCCC3)CC
0.287356	Brc1cnc(c(NC(=O)c2cc(NC(=O)OC(C)(C)C)c(cc2)C)c1)C
0.287356	Brc1cnc(c(NC(=O)c2cc(NC(=O)OC(C)(C)C)c(cc2)C)c1)C
0.287356	Brc1cnc(c(NC(=O)c2cc(NC(=O)OC(C)(C)C)c(cc2)C)c1)C
0.287356	Brc1cnc(c(NC(=O)c2cc(NC(=O)OC(C)(C)C)c(cc2)C)c1)C
0.287356	Brc1cnc(c(NC(=O)c2cc(NC(=O)OC(C)(C)C)c(cc2)C)c1)C
0.287356	Brc1cnc(c(NC(=O)c2cc(NC(=O)OC(C)(C)C)c(cc2)C)c1)C
0.287356	Brc1cnc(c(NC(=O)c2cc(NC(=O)OC(C)(C)C)c(cc2)C)c1)C
0.287356	Brc1cnc(c(NC(=O)c2cc(NC(=O)OC(C)(C)C)c(cc2)C)c1)C
0.287356	Brc1cnc(c(NC(=O)c2cc(NC(=O)OC(C)(C)C)c(cc2)C)c1)C
0.287356	Brc1cnc(c(NC(=O)c2cc(NC(=O)OC(C)(C)C)c(cc2)C)c1)C
0.287356	O=C(Nc1nc(c2ccccc2)cc(c3ccc(cc3)C)c1)c4cc(OCC(=O)N)ccc4
0.287356	O=C(Nc1nc(c2ccccc2)cc(c3ccc(cc3)C)c1)c4cc(OCC(=O)N)ccc4
0.287356	O=C(Nc1nc(c2ccccc2)cc(c3ccc(cc3)C)c1)c4cc(OCC(=O)N)ccc4
0.287356	O=C(Nc1nc(c2ccccc2)cc(c3ccc(cc3)C)c1)c4cc(OCC(=O)N)ccc4
0.287356	O=C(Nc1nc(c2ccccc2)cc(c3ccc(cc3)C)c1)c4cc(OCC(=O)N)ccc4
0.287356	O=C(Nc1nc(c2ccccc2)cc(c3ccc(cc3)C)c1)c4cc(OCC(=O)N)ccc4
0.287356	O=C(Nc1nc(c2ccccc2)cc(c3ccc(cc3)C)c1)c4cc(OCC(=O)N)ccc4
0.287356	O=C(Nc1nc(c2ccccc2)cc(c3ccc(cc3)C)c1)c4cc(OCC(=O)N)ccc4
0.287356	O=C(Nc1nc(c2ccccc2)cc(c3ccc(cc3)C)c1)c4cc(OCC(=O)N)ccc4
0.287356	O=C(Nc1nc(c2ccccc2)cc(c3ccc(cc3)C)c1)c4cc(OCC(=O)N)ccc4
0.287273	S1C=NC(=C1)CN(Cc2cc(NC(=O)c3cc(c(cc3)C)C(=O)C)ccc2)C
0.286853	Ic1cc(cc(c1)C(F)(F)F)C(=O)Nc2cc(c(c3ccccc3)cc2)C
0.286853	Ic1cc(cc(c1)C(F)(F)F)C(=O)Nc2cc(c(c3ccccc3)cc2)C
0.286853	Ic1cc(cc(c1)C(F)(F)F)C(=O)Nc2cc(c(c3ccccc3)cc2)C
0.286853	Ic1cc(cc(c1)C(F)(F)F)C(=O)Nc2cc(c(c3ccccc3)cc2)C
0.286853	Ic1cc(cc(c1)C(F)(F)F)C(=O)Nc2cc(c(c3ccccc3)cc2)C
0.28629	Fc1c(cccc1)C(=O)Nc2c(ccc(c2)C(=O)N)C
0.28629	Fc1c(cccc1)C(=O)Nc2c(ccc(c2)C(=O)N)C
0.28629	Fc1c(cccc1)C(=O)Nc2c(ccc(c2)C(=O)N)C
0.28629	Fc1c(cccc1)C(=O)Nc2c(ccc(c2)C(=O)N)C
0.28629	Fc1c(cccc1)C(=O)Nc2c(ccc(c2)C(=O)N)C
0.28629	Fc1c(cccc1)C(=O)Nc2c(ccc(c2)C(=O)N)C
0.28629	Fc1c(cccc1)C(=O)Nc2c(ccc(c2)C(=O)N)C
0.28629	Fc1c(cccc1)C(=O)Nc2c(ccc(c2)C(=O)N)C
0.28629	Fc1c(cccc1)C(=O)Nc2c(ccc(c2)C(=O)N)C
0.28629	Fc1c(cccc1)C(=O)Nc2c(ccc(c2)C(=O)N)C
0.286275	O=C(OC(C)(C)C)NCc1ccc(c2ccc(cc2)C(=O)N3CCN(Cc4cnccc4)CC3)cc1
0.286275	O=C(OC(C)(C)C)NCc1ccc(c2ccc(cc2)C(=O)N3CCN(Cc4cnccc4)CC3)cc1
0.286275	O=C(OC(C)(C)C)NCc1ccc(c2ccc(cc2)C(=O)N3CCN(Cc4cnccc4)CC3)cc1
0.286275	O=C(OC(C)(C)C)NCc1ccc(c2ccc(cc2)C(=O)N3CCN(Cc4cnccc4)CC3)cc1
0.286275	O=C(OC(C)(C)C)NCc1ccc(c2ccc(cc2)C(=O)N3CCN(Cc4cnccc4)CC3)cc1
0.286275	O=C(OC(C)(C)C)NCc1ccc(c2ccc(cc2)C(=O)N3CCN(Cc4cnccc4)CC3)cc1
0.286275	O=C(OC(C)(C)C)NCc1ccc(c2ccc(cc2)C(=O)N3CCN(Cc4cnccc4)CC3)cc1
0.286275	O=C(OC(C)(C)C)NCc1ccc(c2ccc(cc2)C(=O)N3CCN(Cc4cnccc4)CC3)cc1
0.286232	FC(F)(F)CNC(=O)c1cc(NC(=O)C(=O)NCCc2nccnc2)c(cc1)C
0.286232	FC(F)(F)CNC(=O)c1cc(NC(=O)C(=O)NCCc2nccnc2)c(cc1)C
0.286232	FC(F)(F)CNC(=O)c1cc(NC(=O)C(=O)NCCc2nccnc2)c(cc1)C
0.286219	Clc1c(F)ccc(S(=O)(=O)Nc2ccc(cc2)C(=O)Nc3cc(ccc3)C4=NOC=C4)c1
0.286219	Clc1c(F)ccc(S(=O)(=O)Nc2ccc(cc2)C(=O)Nc3cc(ccc3)C4=NOC=C4)c1
0.286219	Clc1c(F)ccc(S(=O)(=O)Nc2ccc(cc2)C(=O)Nc3cc(ccc3)C4=NOC=C4)c1
0.286219	Clc1c(F)ccc(S(=O)(=O)Nc2ccc(cc2)C(=O)Nc3cc(ccc3)C4=NOC=C4)c1
0.286219	Clc1c(F)ccc(S(=O)(=O)Nc2ccc(cc2)C(=O)Nc3cc(ccc3)C4=NOC=C4)c1
0.286219	Clc1c(F)ccc(S(=O)(=O)Nc2ccc(cc2)C(=O)Nc3cc(ccc3)C4=NOC=C4)c1
0.286219	Clc1c(F)ccc(S(=O)(=O)Nc2ccc(cc2)C(=O)Nc3cc(ccc3)C4=NOC=C4)c1
0.286219	Clc1c(F)ccc(S(=O)(=O)Nc2ccc(cc2)C(=O)Nc3cc(ccc3)C4=NOC=C4)c1
0.286219	Clc1c(F)ccc(S(=O)(=O)Nc2ccc(cc2)C(=O)Nc3cc(ccc3)C4=NOC=C4)c1
0.286219	Clc1c(F)ccc(S(=O)(=O)Nc2ccc(cc2)C(=O)Nc3cc(ccc3)C4=NOC=C4)c1
0.285714	O=C(NCC)c1cc(NC(=O)C=O)c(cc1)C
0.285714	O=C(N1CCN(Cc2ccc(cc2)C)CC1)c3ccc(OCC(=O)Nc4cc(OC)ccc4)cc3
0.285714	O=C(N1CCN(Cc2ccc(cc2)C)CC1)c3ccc(OCC(=O)Nc4cc(OC)ccc4)cc3
0.285714	O=C(N1CCN(Cc2ccc(cc2)C)CC1)c3ccc(OCC(=O)Nc4cc(OC)ccc4)cc3
0.285714	O=C(N1CCN(Cc2ccc(cc2)C)CC1)c3ccc(OCC(=O)Nc4cc(OC)ccc4)cc3
0.285714	O=C(N1CCN(Cc2ccc(cc2)C)CC1)c3ccc(OCC(=O)Nc4cc(OC)ccc4)cc3
0.285714	O=C(N1CCN(Cc2ccc(cc2)C)CC1)c3ccc(OCC(=O)Nc4cc(OC)ccc4)cc3
0.285714	O=C(N1CCN(Cc2ccc(cc2)C)CC1)c3ccc(OCC(=O)Nc4cc(OC)ccc4)cc3
0.285714	O=C(N1CCN(Cc2ccc(cc2)C)CC1)c3ccc(OCC(=O)Nc4cc(OC)ccc4)cc3
0.285714	O=C(N1CCN(Cc2ccc(cc2)C)CC1)c3ccc(OCC(=O)Nc4cc(OC)ccc4)cc3
0.285714	O=C(N1CCN(Cc2ccc(cc2)C)CC1)c3ccc(OCC(=O)Nc4cc(OC)ccc4)cc3
0.285714	O=C(Nc1cc(c(cc1)C)C)C(=O)NC=2NN=C(c3ccc(cc3)CCC)C2
0.285714	O=C(Nc1cc(c(cc1)C)C)C(=O)NC=2NN=C(c3ccc(cc3)CCC)C2
0.285714	O=C(Nc1cc(c(cc1)C)C)C(=O)NC=2NN=C(c3ccc(cc3)CCC)C2
0.285714	O=C(Nc1cc(c(cc1)C)C)C(=O)NC=2NN=C(c3ccc(cc3)CCC)C2
0.285714	O=C(Nc1cc(c(cc1)C)C)C(=O)NC=2NN=C(c3ccc(cc3)CCC)C2
0.285714	O=C(Nc1cc(c(cc1)C)C)C(=O)NC=2NN=C(c3ccc(cc3)CCC)C2
0.285714	O=C(Nc1cc(c(cc1)C)C)C(=O)NC=2NN=C(c3ccc(cc3)CCC)C2
0.285235	O=C(Nc1ccccc1)c2cc(NC(=O)CNC3(c4ccc(OCc5ccccc5)cc4)CCOCC3)c(cc2)C
0.285235	O=C(Nc1ccccc1)c2cc(NC(=O)CNC3(c4ccc(OCc5ccccc5)cc4)CCOCC3)c(cc2)C
0.285235	O=C(Nc1ccccc1)c2cc(NC(=O)CNC3(c4ccc(OCc5ccccc5)cc4)CCOCC3)c(cc2)C
0.285235	O=C(Nc1ccccc1)c2cc(NC(=O)CNC3(c4ccc(OCc5ccccc5)cc4)CCOCC3)c(cc2)C
0.285235	O=C(Nc1ccccc1)c2cc(NC(=O)CNC3(c4ccc(OCc5ccccc5)cc4)CCOCC3)c(cc2)C
0.285235	O=C(Nc1ccccc1)c2cc(NC(=O)CNC3(c4ccc(OCc5ccccc5)cc4)CCOCC3)c(cc2)C
0.285235	O=C(Nc1ccccc1)c2cc(NC(=O)CNC3(c4ccc(OCc5ccccc5)cc4)CCOCC3)c(cc2)C
0.285235	O=C(Nc1ccccc1)c2cc(NC(=O)CNC3(c4ccc(OCc5ccccc5)cc4)CCOCC3)c(cc2)C
0.285235	O=C(Nc1ccccc1)c2cc(NC(=O)CNC3(c4ccc(OCc5ccccc5)cc4)CCOCC3)c(cc2)C
0.285235	O=C(Nc1ccccc1)c2cc(NC(=O)CNC3(c4ccc(OCc5ccccc5)cc4)CCOCC3)c(cc2)C
0.284091	Clc1cc(NC(=O)c2ccc(F)cc2)c(cc1)C(=O)Nc3ccc(NC(=O)CCN4CCCCC4)cc3
0.284091	Clc1cc(NC(=O)c2ccc(F)cc2)c(cc1)C(=O)Nc3ccc(NC(=O)CCN4CCCCC4)cc3
0.284091	Clc1cc(NC(=O)c2ccc(F)cc2)c(cc1)C(=O)Nc3ccc(NC(=O)CCN4CCCCC4)cc3
0.284091	Clc1cc(NC(=O)c2ccc(F)cc2)c(cc1)C(=O)Nc3ccc(NC(=O)CCN4CCCCC4)cc3
0.284091	Clc1cc(NC(=O)c2ccc(F)cc2)c(cc1)C(=O)Nc3ccc(NC(=O)CCN4CCCCC4)cc3
0.284091	Clc1cc(NC(=O)c2ccc(F)cc2)c(cc1)C(=O)Nc3ccc(NC(=O)CCN4CCCCC4)cc3
0.284091	Clc1cc(NC(=O)c2ccc(F)cc2)c(cc1)C(=O)Nc3ccc(NC(=O)CCN4CCCCC4)cc3
0.284091	Clc1cc(NC(=O)c2ccc(F)cc2)c(cc1)C(=O)Nc3ccc(NC(=O)CCN4CCCCC4)cc3
0.284091	Clc1cc(NC(=O)c2ccc(F)cc2)c(cc1)C(=O)Nc3ccc(NC(=O)CCN4CCCCC4)cc3
0.284091	Clc1cc(NC(=O)c2ccc(F)cc2)c(cc1)C(=O)Nc3ccc(NC(=O)CCN4CCCCC4)cc3
0.283737	O=C(NCC1=NC(c2ccc(cc2)C)=CN1)c3cc(OCc4ncccc4)c(OC)cc3
0.283737	O=C(NCC1=NC(c2ccc(cc2)C)=CN1)c3cc(OCc4ncccc4)c(OC)cc3
0.283737	O=C(NCC1=NC(c2ccc(cc2)C)=CN1)c3cc(OCc4ncccc4)c(OC)cc3
0.283737	O=C(NCC1=NC(c2ccc(cc2)C)=CN1)c3cc(OCc4ncccc4)c(OC)cc3
0.283737	O=C(NCC1=NC(c2ccc(cc2)C)=CN1)c3cc(OCc4ncccc4)c(OC)cc3
0.283737	O=C(NCC1=NC(c2ccc(cc2)C)=CN1)c3cc(OCc4ncccc4)c(OC)cc3
0.283737	O=C(NCC1=NC(c2ccc(cc2)C)=CN1)c3cc(OCc4ncccc4)c(OC)cc3
0.283737	O=C(NCC1=NC(c2ccc(cc2)C)=CN1)c3cc(OCc4ncccc4)c(OC)cc3
0.283737	O=C(NCC1=NC(c2ccc(cc2)C)=CN1)c3cc(OCc4ncccc4)c(OC)cc3
0.283737	ClC=1C=NN(C1)CC=2OC(C(=O)Nc3c(ccc(NC(=O)NCC)c3)C)=CC2
0.283737	ClC=1C=NN(C1)CC=2OC(C(=O)Nc3c(ccc(NC(=O)NCC)c3)C)=CC2
0.283737	ClC=1C=NN(C1)CC=2OC(C(=O)Nc3c(ccc(NC(=O)NCC)c3)C)=CC2
0.283737	ClC=1C=NN(C1)CC=2OC(C(=O)Nc3c(ccc(NC(=O)NCC)c3)C)=CC2
0.283737	ClC=1C=NN(C1)CC=2OC(C(=O)Nc3c(ccc(NC(=O)NCC)c3)C)=CC2
0.283737	ClC=1C=NN(C1)CC=2OC(C(=O)Nc3c(ccc(NC(=O)NCC)c3)C)=CC2
0.283737	ClC=1C=NN(C1)CC=2OC(C(=O)Nc3c(ccc(NC(=O)NCC)c3)C)=CC2
0.283737	ClC=1C=NN(C1)CC=2OC(C(=O)Nc3c(ccc(NC(=O)NCC)c3)C)=CC2
0.283737	ClC=1C=NN(C1)CC=2OC(C(=O)Nc3c(ccc(NC(=O)NCC)c3)C)=CC2
0.283737	ClC=1C=NN(C1)CC=2OC(C(=O)Nc3c(ccc(NC(=O)NCC)c3)C)=CC2
0.282946	O=C(OC(C)(C)C)NCc1ccc(c2ccc(cc2)C(=O)Nc3cc4OCOc4cc3)cc1
0.282946	O=C(OC(C)(C)C)NCc1ccc(c2ccc(cc2)C(=O)Nc3cc4OCOc4cc3)cc1
0.282946	O=C(OC(C)(C)C)NCc1ccc(c2ccc(cc2)C(=O)Nc3cc4OCOc4cc3)cc1
0.282946	O=C(OC(C)(C)C)NCc1ccc(c2ccc(cc2)C(=O)Nc3cc4OCOc4cc3)cc1
0.282946	O=C(OC(C)(C)C)NCc1ccc(c2ccc(cc2)C(=O)Nc3cc4OCOc4cc3)cc1
0.282946	O=C(OC(C)(C)C)NCc1ccc(c2ccc(cc2)C(=O)Nc3cc4OCOc4cc3)cc1
0.282946	O=C(OC(C)(C)C)NCc1ccc(c2ccc(cc2)C(=O)Nc3cc4OCOc4cc3)cc1
0.282946	O=C(OC(C)(C)C)NCc1ccc(c2ccc(cc2)C(=O)Nc3cc4OCOc4cc3)cc1
0.282946	O=C(OC(C)(C)C)NCc1ccc(c2ccc(cc2)C(=O)Nc3cc4OCOc4cc3)cc1
0.282946	O=C(OC(C)(C)C)NCc1ccc(c2ccc(cc2)C(=O)Nc3cc4OCOc4cc3)cc1
0.282869	O=C(Nc1cc(C#N)cc(c2ccncc2)c1)c3ccc(cc3)CN4C(=O)CCC4=O
0.282258	S(=O)(=O)(Nc1cncc(c1)C(=O)Nc2cc(F)c(cc2)C)C
0.282258	S(=O)(=O)(Nc1cncc(c1)C(=O)Nc2cc(F)c(cc2)C)C
0.282258	S(=O)(=O)(Nc1cncc(c1)C(=O)Nc2cc(F)c(cc2)C)C
0.282258	S(=O)(=O)(Nc1cncc(c1)C(=O)Nc2cc(F)c(cc2)C)C
0.282258	S(=O)(=O)(Nc1cncc(c1)C(=O)Nc2cc(F)c(cc2)C)C
0.282258	S(=O)(=O)(Nc1cncc(c1)C(=O)Nc2cc(F)c(cc2)C)C
0.282258	S(=O)(=O)(Nc1cncc(c1)C(=O)Nc2cc(F)c(cc2)C)C
0.282258	S(=O)(=O)(Nc1cncc(c1)C(=O)Nc2cc(F)c(cc2)C)C
0.282258	S(=O)(=O)(Nc1cncc(c1)C(=O)Nc2cc(F)c(cc2)C)C
0.282258	S(=O)(=O)(Nc1cncc(c1)C(=O)Nc2cc(F)c(cc2)C)C
0.282258	Clc1ccc(Oc2cc(ccc2)C(=O)Nc3cc(ccc3)C4=NOC=C4)cc1
0.282258	Clc1ccc(Oc2cc(ccc2)C(=O)Nc3cc(ccc3)C4=NOC=C4)cc1
0.282258	Clc1ccc(Oc2cc(ccc2)C(=O)Nc3cc(ccc3)C4=NOC=C4)cc1
0.282258	Clc1ccc(Oc2cc(ccc2)C(=O)Nc3cc(ccc3)C4=NOC=C4)cc1
0.282258	Clc1ccc(Oc2cc(ccc2)C(=O)Nc3cc(ccc3)C4=NOC=C4)cc1
0.282258	Clc1ccc(Oc2cc(ccc2)C(=O)Nc3cc(ccc3)C4=NOC=C4)cc1
0.282258	Clc1ccc(Oc2cc(ccc2)C(=O)Nc3cc(ccc3)C4=NOC=C4)cc1
0.282258	Clc1ccc(Oc2cc(ccc2)C(=O)Nc3cc(ccc3)C4=NOC=C4)cc1
0.282258	Clc1ccc(Oc2cc(ccc2)C(=O)Nc3cc(ccc3)C4=NOC=C4)cc1
0.282258	Clc1ccc(Oc2cc(ccc2)C(=O)Nc3cc(ccc3)C4=NOC=C4)cc1
0.282143	Clc1c(OCC(C)C)ncc(c1)C(=O)Nc2c(ccc(NC(=O)NCC)c2)C
0.282143	Clc1c(OCC(C)C)ncc(c1)C(=O)Nc2c(ccc(NC(=O)NCC)c2)C
0.282143	Clc1c(OCC(C)C)ncc(c1)C(=O)Nc2c(ccc(NC(=O)NCC)c2)C
0.282143	Clc1c(OCC(C)C)ncc(c1)C(=O)Nc2c(ccc(NC(=O)NCC)c2)C
0.282143	Clc1c(OCC(C)C)ncc(c1)C(=O)Nc2c(ccc(NC(=O)NCC)c2)C
0.282143	Clc1c(OCC(C)C)ncc(c1)C(=O)Nc2c(ccc(NC(=O)NCC)c2)C
0.282143	Clc1c(OCC(C)C)ncc(c1)C(=O)Nc2c(ccc(NC(=O)NCC)c2)C
0.282143	Clc1c(OCC(C)C)ncc(c1)C(=O)Nc2c(ccc(NC(=O)NCC)c2)C
0.282143	Clc1c(OCC(C)C)ncc(c1)C(=O)Nc2c(ccc(NC(=O)NCC)c2)C
0.282143	Clc1c(OCC(C)C)ncc(c1)C(=O)Nc2c(ccc(NC(=O)NCC)c2)C
0.282051	O=C(Nc1ccc(cc1)COc2c(ccc(c2)C)C(C)C)C3=NN(C(c4cnccc4)=C3)C
0.282051	O=C(Nc1ccc(cc1)COc2c(ccc(c2)C)C(C)C)C3=NN(C(c4cnccc4)=C3)C
0.282051	O=C(Nc1ccc(cc1)COc2c(ccc(c2)C)C(C)C)C3=NN(C(c4cnccc4)=C3)C
0.282051	O=C(Nc1ccc(cc1)COc2c(ccc(c2)C)C(C)C)C3=NN(C(c4cnccc4)=C3)C
0.282051	O=C(Nc1ccc(cc1)COc2c(ccc(c2)C)C(C)C)C3=NN(C(c4cnccc4)=C3)C
0.282051	O=C(Nc1ccc(cc1)COc2c(ccc(c2)C)C(C)C)C3=NN(C(c4cnccc4)=C3)C
0.282051	O=C(Nc1ccc(cc1)COc2c(ccc(c2)C)C(C)C)C3=NN(C(c4cnccc4)=C3)C
0.282051	O=C(Nc1ccc(cc1)COc2c(ccc(c2)C)C(C)C)C3=NN(C(c4cnccc4)=C3)C
0.282051	O=C(Nc1ccc(cc1)COc2c(ccc(c2)C)C(C)C)C3=NN(C(c4cnccc4)=C3)C
0.282051	O=C(Nc1ccc(cc1)COc2c(ccc(c2)C)C(C)C)C3=NN(C(c4cnccc4)=C3)C
0.281553	O=C(Nc1cc(c2ccccc2)c(cc1)C)c3c4c(nc(c5ccncc5)c3)cccc4
0.281553	O=C(Nc1cc(c2ccccc2)c(cc1)C)c3c4c(nc(c5ccncc5)c3)cccc4
0.281553	O=C(Nc1cc(c2ccccc2)c(cc1)C)c3c4c(nc(c5ccncc5)c3)cccc4
0.281553	O=C(Nc1cc(c2ccccc2)c(cc1)C)c3c4c(nc(c5ccncc5)c3)cccc4
0.281553	O=C(Nc1cc(c2ccccc2)c(cc1)C)c3c4c(nc(c5ccncc5)c3)cccc4
0.281553	O=C(Nc1cc(c2ccccc2)c(cc1)C)c3c4c(nc(c5ccncc5)c3)cccc4
0.281553	O=C(Nc1cc(c2ccccc2)c(cc1)C)c3c4c(nc(c5ccncc5)c3)cccc4
0.281553	S(=O)(=O)(NC(C)(C)C)c1cc(NC(=O)C(=O)NCc2cc(NC(=O)c3ncccc3)ccc2)c(cc1)C
0.281553	S(=O)(=O)(NC(C)(C)C)c1cc(NC(=O)C(=O)NCc2cc(NC(=O)c3ncccc3)ccc2)c(cc1)C
0.28125	O=C(Nc1cc(NC(=O)C=O)c(cc1)C)Nc2ccccc2
0.28125	O=C(Nc1cc(NC(=O)C=O)c(cc1)C)Nc2ccccc2
0.28125	O=C(Nc1cc(NC(=O)C=O)c(cc1)C)Nc2ccccc2
0.28125	O=C(Nc1cc(NC(=O)C=O)c(cc1)C)Nc2ccccc2
0.28125	O=C(Nc1cc(NC(=O)C=O)c(cc1)C)Nc2ccccc2
0.28125	O=C(Nc1cc(NC(=O)C=O)c(cc1)C)Nc2ccccc2
0.28125	O=C(Nc1cc(NC(=O)C=O)c(cc1)C)Nc2ccccc2
0.28125	O=C(Nc1cc(NC(=O)C=O)c(cc1)C)Nc2ccccc2
0.28125	O=C(Nc1cc(NC(=O)C=O)c(cc1)C)Nc2ccccc2
0.28125	O=C(Nc1cc(NC(=O)C=O)c(cc1)C)Nc2ccccc2
0.280899	Clc1cc(ccc1)C(=O)Nc2c(F)cc(NC(=O)CN3CCS(=O)CC3)cc2
0.280899	Clc1cc(ccc1)C(=O)Nc2c(F)cc(NC(=O)CN3CCS(=O)CC3)cc2
0.280899	Clc1cc(ccc1)C(=O)Nc2c(F)cc(NC(=O)CN3CCS(=O)CC3)cc2
0.280899	Clc1cc(ccc1)C(=O)Nc2c(F)cc(NC(=O)CN3CCS(=O)CC3)cc2
0.280899	Clc1cc(ccc1)C(=O)Nc2c(F)cc(NC(=O)CN3CCS(=O)CC3)cc2
0.280899	Clc1cc(ccc1)C(=O)Nc2c(F)cc(NC(=O)CN3CCS(=O)CC3)cc2
0.280899	Clc1cc(ccc1)C(=O)Nc2c(F)cc(NC(=O)CN3CCS(=O)CC3)cc2
0.280899	Clc1cc(ccc1)C(=O)Nc2c(F)cc(NC(=O)CN3CCS(=O)CC3)cc2
0.280899	Clc1cc(ccc1)C(=O)Nc2c(F)cc(NC(=O)CN3CCS(=O)CC3)cc2
0.280899	Clc1cc(ccc1)C(=O)Nc2c(F)cc(NC(=O)CN3CCS(=O)CC3)cc2
0.280899	Clc1c(cccc1)CNc2c(cccc2)C(=O)Nc3ccc(cc3)CN4CCCCCC4
0.280899	Clc1c(cccc1)CNc2c(cccc2)C(=O)Nc3ccc(cc3)CN4CCCCCC4
0.280899	Clc1c(cccc1)CNc2c(cccc2)C(=O)Nc3ccc(cc3)CN4CCCCCC4
0.280899	Clc1c(cccc1)CNc2c(cccc2)C(=O)Nc3ccc(cc3)CN4CCCCCC4
0.280899	Clc1c(cccc1)CNc2c(cccc2)C(=O)Nc3ccc(cc3)CN4CCCCCC4
0.280899	Clc1c(cccc1)CNc2c(cccc2)C(=O)Nc3ccc(cc3)CN4CCCCCC4
0.280899	Clc1c(cccc1)CNc2c(cccc2)C(=O)Nc3ccc(cc3)CN4CCCCCC4
0.280899	Clc1c(cccc1)CNc2c(cccc2)C(=O)Nc3ccc(cc3)CN4CCCCCC4
0.280899	Clc1c(cccc1)CNc2c(cccc2)C(=O)Nc3ccc(cc3)CN4CCCCCC4
0.280899	Clc1c(cccc1)CNc2c(cccc2)C(=O)Nc3ccc(cc3)CN4CCCCCC4
0.280769	S1CCN(Cc2ccc(cc2)C(=O)NC(c3ncccc3)c4cnccc4)CC1
0.280769	S1CCN(Cc2ccc(cc2)C(=O)NC(c3ncccc3)c4cnccc4)CC1
0.280769	S1CCN(Cc2ccc(cc2)C(=O)NC(c3ncccc3)c4cnccc4)CC1
0.280769	S1CCN(Cc2ccc(cc2)C(=O)NC(c3ncccc3)c4cnccc4)CC1
0.279851	O=C(Nc1ncc(N2CCOCC2)cc1)c3ccc(cc3)CN4CC(OCC4)C
0.279851	O=C(Nc1ncc(N2CCOCC2)cc1)c3ccc(cc3)CN4CC(OCC4)C
0.279851	O=C(Nc1ncc(N2CCOCC2)cc1)c3ccc(cc3)CN4CC(OCC4)C
0.279851	O=C(Nc1ncc(N2CCOCC2)cc1)c3ccc(cc3)CN4CC(OCC4)C
0.279851	O=C(Nc1ncc(N2CCOCC2)cc1)c3ccc(cc3)CN4CC(OCC4)C
0.279851	O=C(Nc1ncc(N2CCOCC2)cc1)c3ccc(cc3)CN4CC(OCC4)C
0.279851	O=C(Nc1ncc(N2CCOCC2)cc1)c3ccc(cc3)CN4CC(OCC4)C
0.279851	O=C(Nc1ncc(N2CCOCC2)cc1)c3ccc(cc3)CN4CC(OCC4)C
0.27972	Brc1cc(S(=O)(=O)Nc2ccc(cc2)C(=O)Nc3ccc(cc3)CN4CCCCCC4)c(OCC)cc1
0.279693	Brc1ccc(c2c(cc(NC(=O)C=3OC(=CC3)CSC)cc2)C)cc1
0.279693	Brc1ccc(c2c(cc(NC(=O)C=3OC(=CC3)CSC)cc2)C)cc1
0.279693	Brc1ccc(c2c(cc(NC(=O)C=3OC(=CC3)CSC)cc2)C)cc1
0.279693	Brc1ccc(c2c(cc(NC(=O)C=3OC(=CC3)CSC)cc2)C)cc1
0.279693	Brc1ccc(c2c(cc(NC(=O)C=3OC(=CC3)CSC)cc2)C)cc1
0.279693	Brc1ccc(c2c(cc(NC(=O)C=3OC(=CC3)CSC)cc2)C)cc1
0.279365	Clc1cc(ccc1)C(=O)Nc2c(F)cc(NC(=O)C3C(F)(F)CCN(Cc4ccccc4)C3)cc2
0.279365	Clc1cc(ccc1)C(=O)Nc2c(F)cc(NC(=O)C3C(F)(F)CCN(Cc4ccccc4)C3)cc2
0.279365	Clc1cc(ccc1)C(=O)Nc2c(F)cc(NC(=O)C3C(F)(F)CCN(Cc4ccccc4)C3)cc2
0.279365	Clc1cc(ccc1)C(=O)Nc2c(F)cc(NC(=O)C3C(F)(F)CCN(Cc4ccccc4)C3)cc2
0.279365	Clc1cc(ccc1)C(=O)Nc2c(F)cc(NC(=O)C3C(F)(F)CCN(Cc4ccccc4)C3)cc2
0.279365	Clc1cc(ccc1)C(=O)Nc2c(F)cc(NC(=O)C3C(F)(F)CCN(Cc4ccccc4)C3)cc2
0.279365	Clc1cc(ccc1)C(=O)Nc2c(F)cc(NC(=O)C3C(F)(F)CCN(Cc4ccccc4)C3)cc2
0.279365	Clc1cc(ccc1)C(=O)Nc2c(F)cc(NC(=O)C3C(F)(F)CCN(Cc4ccccc4)C3)cc2
0.279365	Clc1cc(ccc1)C(=O)Nc2c(F)cc(NC(=O)C3C(F)(F)CCN(Cc4ccccc4)C3)cc2
0.279365	Clc1cc(ccc1)C(=O)Nc2c(F)cc(NC(=O)C3C(F)(F)CCN(Cc4ccccc4)C3)cc2
0.279167	O=C(Nc1cc(ccc1)CNCc2cnccc2)c3ncccc3
0.279167	O=C(Nc1cc(ccc1)CNCc2cnccc2)c3ncccc3
0.279167	O=C(Nc1cc(ccc1)CNCc2cnccc2)c3ncccc3
0.27881	O=C(NCC(C)C)c1cc(c(NC(=O)C(=O)Nc2cc(ccc2)CC(=O)O)cc1)C
0.27881	O=C(NCC(C)C)c1cc(c(NC(=O)C(=O)Nc2cc(ccc2)CC(=O)O)cc1)C
0.27881	O=C(NCC(C)C)c1cc(c(NC(=O)C(=O)Nc2cc(ccc2)CC(=O)O)cc1)C
0.27881	O=C(NCC(C)C)c1cc(c(NC(=O)C(=O)Nc2cc(ccc2)CC(=O)O)cc1)C
0.27881	O=C(NCC(C)C)c1cc(c(NC(=O)C(=O)Nc2cc(ccc2)CC(=O)O)cc1)C
0.27881	O=C(NCC(C)C)c1cc(c(NC(=O)C(=O)Nc2cc(ccc2)CC(=O)O)cc1)C
0.27881	O=C(NCC(C)C)c1cc(c(NC(=O)C(=O)Nc2cc(ccc2)CC(=O)O)cc1)C
0.27881	O=C(NCC(C)C)c1cc(c(NC(=O)C(=O)Nc2cc(ccc2)CC(=O)O)cc1)C
0.27881	O=C(NCC(C)C)c1cc(c(NC(=O)C(=O)Nc2cc(ccc2)CC(=O)O)cc1)C
0.27881	O=C(NCC(C)C)c1cc(c(NC(=O)C(=O)Nc2cc(ccc2)CC(=O)O)cc1)C
0.278689	O=C(Nc1c(cc(N)cc1)C)c2cc(OC)c(cc2)C
0.278689	O=C(Nc1c(cc(N)cc1)C)c2cc(OC)c(cc2)C
0.278388	Clc1c(NC(=O)C2CC2)cc(NC(=O)C(=O)Nc3c(ccc(c3)C(=O)NCC(F)(F)F)C)cc1
0.278388	Clc1c(NC(=O)C2CC2)cc(NC(=O)C(=O)Nc3c(ccc(c3)C(=O)NCC(F)(F)F)C)cc1
0.278388	Clc1c(NC(=O)C2CC2)cc(NC(=O)C(=O)Nc3c(ccc(c3)C(=O)NCC(F)(F)F)C)cc1
0.278388	Clc1c(NC(=O)C2CC2)cc(NC(=O)C(=O)Nc3c(ccc(c3)C(=O)NCC(F)(F)F)C)cc1
0.278388	Clc1c(NC(=O)C2CC2)cc(NC(=O)C(=O)Nc3c(ccc(c3)C(=O)NCC(F)(F)F)C)cc1
0.278388	Clc1c(NC(=O)C2CC2)cc(NC(=O)C(=O)Nc3c(ccc(c3)C(=O)NCC(F)(F)F)C)cc1
0.278388	Clc1c(NC(=O)C2CC2)cc(NC(=O)C(=O)Nc3c(ccc(c3)C(=O)NCC(F)(F)F)C)cc1
0.278388	Clc1c(NC(=O)C2CC2)cc(NC(=O)C(=O)Nc3c(ccc(c3)C(=O)NCC(F)(F)F)C)cc1
0.278388	Clc1c(NC(=O)C2CC2)cc(NC(=O)C(=O)Nc3c(ccc(c3)C(=O)NCC(F)(F)F)C)cc1
0.278388	Clc1c(NC(=O)C2CC2)cc(NC(=O)C(=O)Nc3c(ccc(c3)C(=O)NCC(F)(F)F)C)cc1
0.277966	S1C(=NC(=C1C(=O)Nc2ccc(cc2)CN3CCCCCC3)C)c4cc(OC)c(OC)cc4
0.277603	Clc1c(F)ccc(S(=O)(=O)Nc2ccc(cc2)C(=O)NC(C=3SC=C(N3)c4cnccc4)C)c1
0.277603	Clc1c(F)ccc(S(=O)(=O)Nc2ccc(cc2)C(=O)NC(C=3SC=C(N3)c4cnccc4)C)c1
0.277603	Clc1c(F)ccc(S(=O)(=O)Nc2ccc(cc2)C(=O)NC(C=3SC=C(N3)c4cnccc4)C)c1
0.277603	Clc1c(F)ccc(S(=O)(=O)Nc2ccc(cc2)C(=O)NC(C=3SC=C(N3)c4cnccc4)C)c1
0.277603	Clc1c(F)ccc(S(=O)(=O)Nc2ccc(cc2)C(=O)NC(C=3SC=C(N3)c4cnccc4)C)c1
0.277603	Clc1c(F)ccc(S(=O)(=O)Nc2ccc(cc2)C(=O)NC(C=3SC=C(N3)c4cnccc4)C)c1
0.277603	Clc1c(F)ccc(S(=O)(=O)Nc2ccc(cc2)C(=O)NC(C=3SC=C(N3)c4cnccc4)C)c1
0.277603	Clc1c(F)ccc(S(=O)(=O)Nc2ccc(cc2)C(=O)NC(C=3SC=C(N3)c4cnccc4)C)c1
0.277397	O=C(OC(C)(C)C)NCc1ccc(c2ccc(cc2)C(=O)Nc3c(cccc3)C(=O)Nc4cc5OCCOc5cc4)cc1
0.277397	O=C(OC(C)(C)C)NCc1ccc(c2ccc(cc2)C(=O)Nc3c(cccc3)C(=O)Nc4cc5OCCOc5cc4)cc1
0.277397	O=C(OC(C)(C)C)NCc1ccc(c2ccc(cc2)C(=O)Nc3c(cccc3)C(=O)Nc4cc5OCCOc5cc4)cc1
0.277397	O=C(OC(C)(C)C)NCc1ccc(c2ccc(cc2)C(=O)Nc3c(cccc3)C(=O)Nc4cc5OCCOc5cc4)cc1
0.277397	O=C(OC(C)(C)C)NCc1ccc(c2ccc(cc2)C(=O)Nc3c(cccc3)C(=O)Nc4cc5OCCOc5cc4)cc1
0.277397	O=C(OC(C)(C)C)NCc1ccc(c2ccc(cc2)C(=O)Nc3c(cccc3)C(=O)Nc4cc5OCCOc5cc4)cc1
0.277397	O=C(OC(C)(C)C)NCc1ccc(c2ccc(cc2)C(=O)Nc3c(cccc3)C(=O)Nc4cc5OCCOc5cc4)cc1
0.277397	O=C(OC(C)(C)C)NCc1ccc(c2ccc(cc2)C(=O)Nc3c(cccc3)C(=O)Nc4cc5OCCOc5cc4)cc1
0.277397	O=C(OC(C)(C)C)NCc1ccc(c2ccc(cc2)C(=O)Nc3c(cccc3)C(=O)Nc4cc5OCCOc5cc4)cc1
0.277397	O=C(OC(C)(C)C)NCc1ccc(c2ccc(cc2)C(=O)Nc3c(cccc3)C(=O)Nc4cc5OCCOc5cc4)cc1
0.277372	O=C(OC(C)(C)C)NCc1ccc(c2ccc(cc2)C(=O)Nc3cc(c(OC)cc3)Cc4ccccc4)cc1
0.277344	Clc1cc(ccc1)C(=O)Nc2c(F)cc(NCc3cncnc3)cc2
0.277344	Clc1cc(ccc1)C(=O)Nc2c(F)cc(NCc3cncnc3)cc2
0.277344	Clc1cc(ccc1)C(=O)Nc2c(F)cc(NCc3cncnc3)cc2
0.277344	Clc1cc(ccc1)C(=O)Nc2c(F)cc(NCc3cncnc3)cc2
0.277344	Clc1cc(ccc1)C(=O)Nc2c(F)cc(NCc3cncnc3)cc2
0.277344	Clc1cc(ccc1)C(=O)Nc2c(F)cc(NCc3cncnc3)cc2
0.277344	Clc1cc(ccc1)C(=O)Nc2c(F)cc(NCc3cncnc3)cc2
0.277344	Clc1cc(ccc1)C(=O)Nc2c(F)cc(NCc3cncnc3)cc2
0.277344	Clc1cc(ccc1)C(=O)Nc2c(F)cc(NCc3cncnc3)cc2
0.277344	Clc1cc(ccc1)C(=O)Nc2c(F)cc(NCc3cncnc3)cc2
0.277108	O1N=C(N=C1c2cc(ccc2)CN3CCOCC3)Nc4ccccc4
0.277108	O1N=C(N=C1c2cc(ccc2)CN3CCOCC3)Nc4ccccc4
0.277108	O1N=C(N=C1c2cc(ccc2)CN3CCOCC3)Nc4ccccc4
0.277108	O1N=C(N=C1c2cc(ccc2)CN3CCOCC3)Nc4ccccc4
0.277108	O1N=C(N=C1c2cc(ccc2)CN3CCOCC3)Nc4ccccc4
0.277027	Clc1c(nc(nc1)c2ccccc2)C(=O)Nc3c(cc(N4CCOCC4)cc3)C
0.277027	Clc1c(nc(nc1)c2ccccc2)C(=O)Nc3c(cc(N4CCOCC4)cc3)C
0.277027	Clc1c(nc(nc1)c2ccccc2)C(=O)Nc3c(cc(N4CCOCC4)cc3)C
0.277027	Clc1c(nc(nc1)c2ccccc2)C(=O)Nc3c(cc(N4CCOCC4)cc3)C
0.276923	Brc1ccc(c2c(cc(NC(=O)c3nnc(OC)cc3)cc2)C)cc1
0.276596	S1C(C#N)=CC=C1c2cc(NC(=O)C=3OC(=CC3)CSC)c(cc2)C
0.276596	S1C(C#N)=CC=C1c2cc(NC(=O)C=3OC(=CC3)CSC)c(cc2)C
0.276596	S1C(C#N)=CC=C1c2cc(NC(=O)C=3OC(=CC3)CSC)c(cc2)C
0.276596	S1C(C#N)=CC=C1c2cc(NC(=O)C=3OC(=CC3)CSC)c(cc2)C
0.276596	S1C(C#N)=CC=C1c2cc(NC(=O)C=3OC(=CC3)CSC)c(cc2)C
0.276596	S1C(C#N)=CC=C1c2cc(NC(=O)C=3OC(=CC3)CSC)c(cc2)C
0.276596	S1C(C#N)=CC=C1c2cc(NC(=O)C=3OC(=CC3)CSC)c(cc2)C
0.276364	Clc1c(ccc(Cl)c1)C(=NNc2nc(c3cnccc3)ccc2)CC
0.276364	Clc1c(ccc(Cl)c1)C(=NNc2nc(c3cnccc3)ccc2)CC
0.276364	Clc1c(ccc(Cl)c1)C(=NNc2nc(c3cnccc3)ccc2)CC
0.276364	Clc1c(ccc(Cl)c1)C(=NNc2nc(c3cnccc3)ccc2)CC
0.276364	Clc1c(ccc(Cl)c1)C(=NNc2nc(c3cnccc3)ccc2)CC
0.276364	Clc1c(ccc(Cl)c1)C(=NNc2nc(c3cnccc3)ccc2)CC
0.276364	Clc1c(ccc(Cl)c1)C(=NNc2nc(c3cnccc3)ccc2)CC
0.276364	Clc1c(ccc(Cl)c1)C(=NNc2nc(c3cnccc3)ccc2)CC
0.276364	Clc1c(ccc(Cl)c1)C(=NNc2nc(c3cnccc3)ccc2)CC
0.276364	Clc1c(ccc(Cl)c1)C(=NNc2nc(c3cnccc3)ccc2)CC
0.276364	Clc1cc(c2c(NC(=O)C(=O)N3CCN(Cc4ccc(cc4)C)CC3)cccc2)ccc1
0.276364	Clc1cc(c2c(NC(=O)C(=O)N3CCN(Cc4ccc(cc4)C)CC3)cccc2)ccc1
0.276364	Clc1cc(c2c(NC(=O)C(=O)N3CCN(Cc4ccc(cc4)C)CC3)cccc2)ccc1
0.276364	Clc1cc(c2c(NC(=O)C(=O)N3CCN(Cc4ccc(cc4)C)CC3)cccc2)ccc1
0.276364	Clc1cc(c2c(NC(=O)C(=O)N3CCN(Cc4ccc(cc4)C)CC3)cccc2)ccc1
0.276364	Clc1cc(c2c(NC(=O)C(=O)N3CCN(Cc4ccc(cc4)C)CC3)cccc2)ccc1
0.276364	Clc1cc(c2c(NC(=O)C(=O)N3CCN(Cc4ccc(cc4)C)CC3)cccc2)ccc1
0.276364	Clc1cc(c2c(NC(=O)C(=O)N3CCN(Cc4ccc(cc4)C)CC3)cccc2)ccc1
0.276364	Clc1cc(c2c(NC(=O)C(=O)N3CCN(Cc4ccc(cc4)C)CC3)cccc2)ccc1
0.276364	Clc1cc(c2c(NC(=O)C(=O)N3CCN(Cc4ccc(cc4)C)CC3)cccc2)ccc1
0.276224	FC(F)(F)C(F)(c1cc(c(NC(=O)c2ccc(c3ccc(cc3)CNC(=O)OC(C)(C)C)cc2)cc1)C)C(F)(F)F
0.276224	FC(F)(F)C(F)(c1cc(c(NC(=O)c2ccc(c3ccc(cc3)CNC(=O)OC(C)(C)C)cc2)cc1)C)C(F)(F)F
0.276224	FC(F)(F)C(F)(c1cc(c(NC(=O)c2ccc(c3ccc(cc3)CNC(=O)OC(C)(C)C)cc2)cc1)C)C(F)(F)F
0.276224	FC(F)(F)C(F)(c1cc(c(NC(=O)c2ccc(c3ccc(cc3)CNC(=O)OC(C)(C)C)cc2)cc1)C)C(F)(F)F
0.276224	FC(F)(F)C(F)(c1cc(c(NC(=O)c2ccc(c3ccc(cc3)CNC(=O)OC(C)(C)C)cc2)cc1)C)C(F)(F)F
0.276224	FC(F)(F)C(F)(c1cc(c(NC(=O)c2ccc(c3ccc(cc3)CNC(=O)OC(C)(C)C)cc2)cc1)C)C(F)(F)F
0.276224	FC(F)(F)C(F)(c1cc(c(NC(=O)c2ccc(c3ccc(cc3)CNC(=O)OC(C)(C)C)cc2)cc1)C)C(F)(F)F
0.276224	FC(F)(F)C(F)(c1cc(c(NC(=O)c2ccc(c3ccc(cc3)CNC(=O)OC(C)(C)C)cc2)cc1)C)C(F)(F)F
0.276224	FC(F)(F)C(F)(c1cc(c(NC(=O)c2ccc(c3ccc(cc3)CNC(=O)OC(C)(C)C)cc2)cc1)C)C(F)(F)F
0.276224	FC(F)(F)C(F)(c1cc(c(NC(=O)c2ccc(c3ccc(cc3)CNC(=O)OC(C)(C)C)cc2)cc1)C)C(F)(F)F
0.276119	O=C(OC(C)(C)C)NCc1ccc(c2ccc(cc2)C(=O)NC3=NC(=NN3)c4ncccc4)cc1
0.276119	O=C(OC(C)(C)C)NCc1ccc(c2ccc(cc2)C(=O)NC3=NC(=NN3)c4ncccc4)cc1
0.276119	O=C(OC(C)(C)C)NCc1ccc(c2ccc(cc2)C(=O)NC3=NC(=NN3)c4ncccc4)cc1
0.276119	O=C(OC(C)(C)C)NCc1ccc(c2ccc(cc2)C(=O)NC3=NC(=NN3)c4ncccc4)cc1
0.276119	O=C(OC(C)(C)C)NCc1ccc(c2ccc(cc2)C(=O)NC3=NC(=NN3)c4ncccc4)cc1
0.276119	O=C(OC(C)(C)C)NCc1ccc(c2ccc(cc2)C(=O)NC3=NC(=NN3)c4ncccc4)cc1
0.276119	O=C(OC(C)(C)C)NCc1ccc(c2ccc(cc2)C(=O)NC3=NC(=NN3)c4ncccc4)cc1
0.276119	O=C(OC(C)(C)C)NCc1ccc(c2ccc(cc2)C(=O)NC3=NC(=NN3)c4ncccc4)cc1
0.276119	O=C(OC(C)(C)C)NCc1ccc(c2ccc(cc2)C(=O)NC3=NC(=NN3)c4ncccc4)cc1
0.276119	O=C(OC(C)(C)C)NCc1ccc(c2ccc(cc2)C(=O)NC3=NC(=NN3)c4ncccc4)cc1
0.276	O=C(Nc1cc(ccc1)C2=NOC=C2)c3cncc(N(C)C)c3
0.275862	O=C(Nc1nc(c2ccccc2)cc(c3ccc(cc3)C)c1)c4nnc(OC)cc4
0.275862	O=C(Nc1nc(c2ccccc2)cc(c3ccc(cc3)C)c1)c4nnc(OC)cc4
0.275862	O=C(Nc1nc(c2ccccc2)cc(c3ccc(cc3)C)c1)c4nnc(OC)cc4
0.275862	O=C(Nc1nc(c2ccccc2)cc(c3ccc(cc3)C)c1)c4nnc(OC)cc4
0.275618	O=C(Nc1c(cc(N2CCOCC2)cc1)C)c3ncc(Oc4cc(ccc4)C)cc3
0.275618	O=C(Nc1c(cc(N2CCOCC2)cc1)C)c3ncc(Oc4cc(ccc4)C)cc3
0.275618	O=C(Nc1c(cc(N2CCOCC2)cc1)C)c3ncc(Oc4cc(ccc4)C)cc3
0.275618	O=C(Nc1c(cc(N2CCOCC2)cc1)C)c3ncc(Oc4cc(ccc4)C)cc3
0.275618	O=C(Nc1c(cc(N2CCOCC2)cc1)C)c3ncc(Oc4cc(ccc4)C)cc3
0.275618	O=C(Nc1c(cc(N2CCOCC2)cc1)C)c3ncc(Oc4cc(ccc4)C)cc3
0.275618	O=C(Nc1c(cc(N2CCOCC2)cc1)C)c3ncc(Oc4cc(ccc4)C)cc3
0.275618	O=C(Nc1c(cc(N2CCOCC2)cc1)C)c3ncc(Oc4cc(ccc4)C)cc3
0.275618	O=C(Nc1c(cc(N2CCOCC2)cc1)C)c3ncc(Oc4cc(ccc4)C)cc3
0.27541	O=C(Nc1c(cc(cc1)C=2ON=C(N2)C3CC3)C)NC=4C=NN(C4)Cc5cnccc5
0.27541	O=C(Nc1c(cc(cc1)C=2ON=C(N2)C3CC3)C)NC=4C=NN(C4)Cc5cnccc5
0.27541	O=C(Nc1c(cc(cc1)C=2ON=C(N2)C3CC3)C)NC=4C=NN(C4)Cc5cnccc5
0.27541	O=C(Nc1c(cc(cc1)C=2ON=C(N2)C3CC3)C)NC=4C=NN(C4)Cc5cnccc5
0.27541	O=C(Nc1c(cc(cc1)C=2ON=C(N2)C3CC3)C)NC=4C=NN(C4)Cc5cnccc5
0.27541	O=C(Nc1c(cc(cc1)C=2ON=C(N2)C3CC3)C)NC=4C=NN(C4)Cc5cnccc5
0.27541	O=C(Nc1c(cc(cc1)C=2ON=C(N2)C3CC3)C)NC=4C=NN(C4)Cc5cnccc5
0.27541	O=C(Nc1c(cc(cc1)C=2ON=C(N2)C3CC3)C)NC=4C=NN(C4)Cc5cnccc5
0.27541	O=C(Nc1c(cc(cc1)C=2ON=C(N2)C3CC3)C)NC=4C=NN(C4)Cc5cnccc5
0.27541	O=C(Nc1c(cc(cc1)C=2ON=C(N2)C3CC3)C)NC=4C=NN(C4)Cc5cnccc5
0.275194	FC(F)(F)CNC(=O)c1cc(NC(=O)C(=O)NNc2ccc(cc2)C)c(cc1)C
0.275194	FC(F)(F)CNC(=O)c1cc(NC(=O)C(=O)NNc2ccc(cc2)C)c(cc1)C
0.275194	FC(F)(F)CNC(=O)c1cc(NC(=O)C(=O)NNc2ccc(cc2)C)c(cc1)C
0.275	FC(F)(F)CNC(=O)c1cc(NC(=O)C=O)c(cc1)C
0.275	FC(F)(F)CNC(=O)c1cc(NC(=O)C=O)c(cc1)C
0.275	FC(F)(F)CNC(=O)c1cc(NC(=O)C=O)c(cc1)C
0.275	FC(F)(F)CNC(=O)c1cc(NC(=O)C=O)c(cc1)C
0.275	FC(F)(F)CNC(=O)c1cc(NC(=O)C=O)c(cc1)C
0.275	FC(F)(F)CNC(=O)c1cc(NC(=O)C=O)c(cc1)C
0.275	FC(F)(F)CNC(=O)c1cc(NC(=O)C=O)c(cc1)C
0.275	FC(F)(F)CNC(=O)c1cc(NC(=O)C=O)c(cc1)C
0.275	FC(F)(F)CNC(=O)c1cc(NC(=O)C=O)c(cc1)C
0.275	FC(F)(F)CNC(=O)c1cc(NC(=O)C=O)c(cc1)C
0.274809	Clc1cc(NC(=O)c2ccc(F)cc2)c(cc1)C(=O)Nc3cc(ccc3)CNC(=O)C
0.274809	Clc1cc(NC(=O)c2ccc(F)cc2)c(cc1)C(=O)Nc3cc(ccc3)CNC(=O)C
0.274809	Clc1cc(NC(=O)c2ccc(F)cc2)c(cc1)C(=O)Nc3cc(ccc3)CNC(=O)C
0.274809	Clc1cc(NC(=O)c2ccc(F)cc2)c(cc1)C(=O)Nc3cc(ccc3)CNC(=O)C
0.274809	Clc1cc(NC(=O)c2ccc(F)cc2)c(cc1)C(=O)Nc3cc(ccc3)CNC(=O)C
0.274809	Clc1cc(NC(=O)c2ccc(F)cc2)c(cc1)C(=O)Nc3cc(ccc3)CNC(=O)C
0.274809	Clc1cc(NC(=O)c2ccc(F)cc2)c(cc1)C(=O)Nc3cc(ccc3)CNC(=O)C
0.274725	O=C(NCC(C)C)c1cc(c(NC(=O)C(=O)Nc2cc(ccc2)CCC(=O)O)cc1)C
0.274725	O=C(NCC(C)C)c1cc(c(NC(=O)C(=O)Nc2cc(ccc2)CCC(=O)O)cc1)C
0.274725	O=C(NCC(C)C)c1cc(c(NC(=O)C(=O)Nc2cc(ccc2)CCC(=O)O)cc1)C
0.274725	O=C(NCC(C)C)c1cc(c(NC(=O)C(=O)Nc2cc(ccc2)CCC(=O)O)cc1)C
0.274725	O=C(NCC(C)C)c1cc(c(NC(=O)C(=O)Nc2cc(ccc2)CCC(=O)O)cc1)C
0.274725	O=C(NCC(C)C)c1cc(c(NC(=O)C(=O)Nc2cc(ccc2)CCC(=O)O)cc1)C
0.274725	O=C(NCC(C)C)c1cc(c(NC(=O)C(=O)Nc2cc(ccc2)CCC(=O)O)cc1)C
0.274725	O=C(NCC(C)C)c1cc(c(NC(=O)C(=O)Nc2cc(ccc2)CCC(=O)O)cc1)C
0.274725	O=C(NCC(C)C)c1cc(c(NC(=O)C(=O)Nc2cc(ccc2)CCC(=O)O)cc1)C
0.274725	O=C(NCC(C)C)c1cc(c(NC(=O)C(=O)Nc2cc(ccc2)CCC(=O)O)cc1)C
0.274247	Clc1c(cc(NC(=O)OC(C)(C)C)cc1)C=2ON=C(N2)c3cc(ccc3)CN4CCOCC4
0.274247	Clc1c(cc(NC(=O)OC(C)(C)C)cc1)C=2ON=C(N2)c3cc(ccc3)CN4CCOCC4
0.274247	Clc1c(cc(NC(=O)OC(C)(C)C)cc1)C=2ON=C(N2)c3cc(ccc3)CN4CCOCC4
0.274247	Clc1c(cc(NC(=O)OC(C)(C)C)cc1)C=2ON=C(N2)c3cc(ccc3)CN4CCOCC4
0.274247	Clc1c(cc(NC(=O)OC(C)(C)C)cc1)C=2ON=C(N2)c3cc(ccc3)CN4CCOCC4
0.274247	Clc1c(cc(NC(=O)OC(C)(C)C)cc1)C=2ON=C(N2)c3cc(ccc3)CN4CCOCC4
0.274247	Clc1c(cc(NC(=O)OC(C)(C)C)cc1)C=2ON=C(N2)c3cc(ccc3)CN4CCOCC4
0.274247	Clc1c(cc(NC(=O)OC(C)(C)C)cc1)C=2ON=C(N2)c3cc(ccc3)CN4CCOCC4
0.274247	Clc1c(cc(NC(=O)OC(C)(C)C)cc1)C=2ON=C(N2)c3cc(ccc3)CN4CCOCC4
0.274247	Clc1c(cc(NC(=O)OC(C)(C)C)cc1)C=2ON=C(N2)c3cc(ccc3)CN4CCOCC4
0.274131	S(=O)(=O)(NCC=C)Cc1ccc(NC(=O)c2cc(OC)c(cc2)C)cc1
0.274131	S(=O)(=O)(NCC=C)Cc1ccc(NC(=O)c2cc(OC)c(cc2)C)cc1
0.274131	S(=O)(=O)(NCC=C)Cc1ccc(NC(=O)c2cc(OC)c(cc2)C)cc1
0.274131	S(=O)(=O)(NCC=C)Cc1ccc(NC(=O)c2cc(OC)c(cc2)C)cc1
0.274131	S(=O)(=O)(NCC=C)Cc1ccc(NC(=O)c2cc(OC)c(cc2)C)cc1
0.274131	S(=O)(=O)(NCC=C)Cc1ccc(NC(=O)c2cc(OC)c(cc2)C)cc1
0.274131	S(=O)(=O)(NCC=C)Cc1ccc(NC(=O)c2cc(OC)c(cc2)C)cc1
0.274131	S(=O)(=O)(NCC=C)Cc1ccc(NC(=O)c2cc(OC)c(cc2)C)cc1
0.274131	S(=O)(=O)(NCC=C)Cc1ccc(NC(=O)c2cc(OC)c(cc2)C)cc1
0.274131	S(=O)(=O)(NCC=C)Cc1ccc(NC(=O)c2cc(OC)c(cc2)C)cc1
0.274074	O=C(NCc1cnc(N2CCN(CC2)C)cc1)c3cc(NC(=O)C4CC4)ccc3
0.274074	O=C(NCc1cnc(N2CCN(CC2)C)cc1)c3cc(NC(=O)C4CC4)ccc3
0.274074	O=C(NCc1cnc(N2CCN(CC2)C)cc1)c3cc(NC(=O)C4CC4)ccc3
0.27381	O=C(Nc1cc(c(cc1)C)C)C(=O)NC=2NN=C(c3cc(ccc3)C)C2
0.27381	O=C(Nc1cc(c(cc1)C)C)C(=O)NC=2NN=C(c3cc(ccc3)C)C2
0.27381	O=C(Nc1cc(c(cc1)C)C)C(=O)NC=2NN=C(c3cc(ccc3)C)C2
0.27381	O=C(Nc1cc(c(cc1)C)C)C(=O)NC=2NN=C(c3cc(ccc3)C)C2
0.27381	O=C(Nc1cc(c(cc1)C)C)C(=O)NC=2NN=C(c3cc(ccc3)C)C2
0.27381	O=C(Nc1cc(c(cc1)C)C)C(=O)NC=2NN=C(c3cc(ccc3)C)C2
0.27381	O=C(Nc1cc(c(cc1)C)C)C(=O)NC=2NN=C(c3cc(ccc3)C)C2
0.27381	O=C(Nc1cc(c(cc1)C)C)C(=O)NC=2NN=C(c3cc(ccc3)C)C2
0.27381	O=C(Nc1cc(c(cc1)C)C)C(=O)NC=2NN=C(c3cc(ccc3)C)C2
0.27381	O=C(Nc1cc(c(cc1)C)C)C(=O)NC=2NN=C(c3cc(ccc3)C)C2
0.273723	FC(F)(F)c1cc(cc(c1)C2(C#N)CC2)C(=O)Nc3c(ccc(NC(=O)NCC)c3)C
0.273723	FC(F)(F)c1cc(cc(c1)C2(C#N)CC2)C(=O)Nc3c(ccc(NC(=O)NCC)c3)C
0.273723	FC(F)(F)c1cc(cc(c1)C2(C#N)CC2)C(=O)Nc3c(ccc(NC(=O)NCC)c3)C
0.273723	FC(F)(F)c1cc(cc(c1)C2(C#N)CC2)C(=O)Nc3c(ccc(NC(=O)NCC)c3)C
0.273723	FC(F)(F)c1cc(cc(c1)C2(C#N)CC2)C(=O)Nc3c(ccc(NC(=O)NCC)c3)C
0.273723	FC(F)(F)c1cc(cc(c1)C2(C#N)CC2)C(=O)Nc3c(ccc(NC(=O)NCC)c3)C
0.273408	O=C(NC1=NC(=NN1)c2ncccc2)c3ccc(cc3)C=4OC(=NN4)c5cc(ccc5)C
0.273408	O=C(NC1=NC(=NN1)c2ncccc2)c3ccc(cc3)C=4OC(=NN4)c5cc(ccc5)C
0.273333	Clc1c(F)ccc(S(=O)(=O)Nc2ccc(cc2)C(=O)Nc3c(cccc3)CN4CCC(O)CC4)c1
0.273333	Clc1c(F)ccc(S(=O)(=O)Nc2ccc(cc2)C(=O)Nc3c(cccc3)CN4CCC(O)CC4)c1
0.273333	Clc1c(F)ccc(S(=O)(=O)Nc2ccc(cc2)C(=O)Nc3c(cccc3)CN4CCC(O)CC4)c1
0.273333	Clc1c(F)ccc(S(=O)(=O)Nc2ccc(cc2)C(=O)Nc3c(cccc3)CN4CCC(O)CC4)c1
0.273333	Clc1c(F)ccc(S(=O)(=O)Nc2ccc(cc2)C(=O)Nc3c(cccc3)CN4CCC(O)CC4)c1
0.273333	Clc1c(F)ccc(S(=O)(=O)Nc2ccc(cc2)C(=O)Nc3c(cccc3)CN4CCC(O)CC4)c1
0.273333	Clc1c(F)ccc(S(=O)(=O)Nc2ccc(cc2)C(=O)Nc3c(cccc3)CN4CCC(O)CC4)c1
0.273077	O=C(Nc1ccc(cc1)CN2CCCCCC2)c3c(c(OC)cc(c3)C)C
0.273077	O=C(Nc1ccc(cc1)CN2CCCCCC2)c3c(c(OC)cc(c3)C)C
0.273077	O=C(Nc1ccc(cc1)CN2CCCCCC2)c3c(c(OC)cc(c3)C)C
0.273077	O=C(Nc1ccc(cc1)CN2CCCCCC2)c3c(c(OC)cc(c3)C)C
0.273077	O=C(Nc1ccc(cc1)CN2CCCCCC2)c3c(c(OC)cc(c3)C)C
0.273077	O=C(Nc1ccc(cc1)CN2CCCCCC2)c3c(c(OC)cc(c3)C)C
0.273077	O=C(Nc1ccc(cc1)CN2CCCCCC2)c3c(c(OC)cc(c3)C)C
0.273077	O=C(Nc1ccc(cc1)CN2CCCCCC2)c3c(c(OC)cc(c3)C)C
0.273077	O=C(Nc1ccc(cc1)CN2CCCCCC2)c3c(c(OC)cc(c3)C)C
0.273077	O=C(Nc1ccc(cc1)CN2CCCCCC2)c3c(c(OC)cc(c3)C)C
0.273063	S1C(=NC(=C1)C)Nc2ccc(cc2)C(=O)Nc3cc(ccc3)CN(CC=4N=CSC4)C
0.273063	S1C(=NC(=C1)C)Nc2ccc(cc2)C(=O)Nc3cc(ccc3)CN(CC=4N=CSC4)C
0.273063	S1C(=NC(=C1)C)Nc2ccc(cc2)C(=O)Nc3cc(ccc3)CN(CC=4N=CSC4)C
0.27305	Clc1c(ccc(Oc2ccc(F)cc2)c1)C(=NNc3nc(c4cnccc4)ccc3)C
0.27305	Clc1c(ccc(Oc2ccc(F)cc2)c1)C(=NNc3nc(c4cnccc4)ccc3)C
0.27305	Clc1c(ccc(Oc2ccc(F)cc2)c1)C(=NNc3nc(c4cnccc4)ccc3)C
0.27305	Clc1c(ccc(Oc2ccc(F)cc2)c1)C(=NNc3nc(c4cnccc4)ccc3)C
0.27305	Clc1c(ccc(Oc2ccc(F)cc2)c1)C(=NNc3nc(c4cnccc4)ccc3)C
0.27305	Clc1c(ccc(Oc2ccc(F)cc2)c1)C(=NNc3nc(c4cnccc4)ccc3)C
0.27305	Clc1c(ccc(Oc2ccc(F)cc2)c1)C(=NNc3nc(c4cnccc4)ccc3)C
0.27305	Clc1c(ccc(Oc2ccc(F)cc2)c1)C(=NNc3nc(c4cnccc4)ccc3)C
0.27305	Clc1c(ccc(Oc2ccc(F)cc2)c1)C(=NNc3nc(c4cnccc4)ccc3)C
0.27305	Clc1c(ccc(Oc2ccc(F)cc2)c1)C(=NNc3nc(c4cnccc4)ccc3)C
0.27305	FC(F)(F)CNC(=O)c1cc(NC(=O)C(=O)NC2CCN(CC(=O)O)CC2)c(cc1)C
0.27305	FC(F)(F)CNC(=O)c1cc(NC(=O)C(=O)NC2CCN(CC(=O)O)CC2)c(cc1)C
0.27305	FC(F)(F)CNC(=O)c1cc(NC(=O)C(=O)NC2CCN(CC(=O)O)CC2)c(cc1)C
0.27305	FC(F)(F)CNC(=O)c1cc(NC(=O)C(=O)NC2CCN(CC(=O)O)CC2)c(cc1)C
0.27305	FC(F)(F)CNC(=O)c1cc(NC(=O)C(=O)NC2CCN(CC(=O)O)CC2)c(cc1)C
0.27305	FC(F)(F)CNC(=O)c1cc(NC(=O)C(=O)NC2CCN(CC(=O)O)CC2)c(cc1)C
0.27305	FC(F)(F)CNC(=O)c1cc(NC(=O)C(=O)NC2CCN(CC(=O)O)CC2)c(cc1)C
0.27305	FC(F)(F)CNC(=O)c1cc(NC(=O)C(=O)NC2CCN(CC(=O)O)CC2)c(cc1)C
0.27305	FC(F)(F)CNC(=O)c1cc(NC(=O)C(=O)NC2CCN(CC(=O)O)CC2)c(cc1)C
0.27305	FC(F)(F)CNC(=O)c1cc(NC(=O)C(=O)NC2CCN(CC(=O)O)CC2)c(cc1)C
0.272727	O=C(NC1(CC=CCC1)C)c2cc(NC(=O)Cc3ccncc3)c(cc2)C
0.272727	O=C(NC1(CC=CCC1)C)c2cc(NC(=O)Cc3ccncc3)c(cc2)C
0.272727	O=C(NC1(CC=CCC1)C)c2cc(NC(=O)Cc3ccncc3)c(cc2)C
0.272727	O=C(NC1(CC=CCC1)C)c2cc(NC(=O)Cc3ccncc3)c(cc2)C
0.272727	O=C(NC1(CC=CCC1)C)c2cc(NC(=O)Cc3ccncc3)c(cc2)C
0.272727	O=C(NC1(CC=CCC1)C)c2cc(NC(=O)Cc3ccncc3)c(cc2)C
0.272727	O=C(NC1(CC=CCC1)C)c2cc(NC(=O)Cc3ccncc3)c(cc2)C
0.272727	O=C(NC1(CC=CCC1)C)c2cc(NC(=O)Cc3ccncc3)c(cc2)C
0.272727	O=C(NC1(CC=CCC1)C)c2cc(NC(=O)Cc3ccncc3)c(cc2)C
0.272727	O=C(NC1(CC=CCC1)C)c2cc(NC(=O)Cc3ccncc3)c(cc2)C
0.272727	S=C1NC=CC=C1C(=O)Nc2cc(F)c(cc2)C
0.272727	S=C1NC=CC=C1C(=O)Nc2cc(F)c(cc2)C
0.272727	S=C1NC=CC=C1C(=O)Nc2cc(F)c(cc2)C
0.272727	S=C1NC=CC=C1C(=O)Nc2cc(F)c(cc2)C
0.272727	S=C1NC=CC=C1C(=O)Nc2cc(F)c(cc2)C
0.272727	S=C1NC=CC=C1C(=O)Nc2cc(F)c(cc2)C
0.272727	S=C1NC=CC=C1C(=O)Nc2cc(F)c(cc2)C
0.272727	S=C1NC=CC=C1C(=O)Nc2cc(F)c(cc2)C
0.272727	S=C1NC=CC=C1C(=O)Nc2cc(F)c(cc2)C
0.272727	S=C1NC=CC=C1C(=O)Nc2cc(F)c(cc2)C
0.272414	O=C(Nc1c(cc(cc1)C(=O)NCC)C)c2ccc(N3N=C(C=C3c4ccccc4)C)cc2
0.272414	O=C(Nc1c(cc(cc1)C(=O)NCC)C)c2ccc(N3N=C(C=C3c4ccccc4)C)cc2
0.272414	O=C(Nc1c(cc(cc1)C(=O)NCC)C)c2ccc(N3N=C(C=C3c4ccccc4)C)cc2
0.272414	O=C(Nc1c(cc(cc1)C(=O)NCC)C)c2ccc(N3N=C(C=C3c4ccccc4)C)cc2
0.272414	O=C(Nc1c(cc(cc1)C(=O)NCC)C)c2ccc(N3N=C(C=C3c4ccccc4)C)cc2
0.272414	O=C(Nc1c(cc(cc1)C(=O)NCC)C)c2ccc(N3N=C(C=C3c4ccccc4)C)cc2
0.272414	O=C(Nc1c(cc(cc1)C(=O)NCC)C)c2ccc(N3N=C(C=C3c4ccccc4)C)cc2
0.272414	O=C(Nc1c(cc(cc1)C(=O)NCC)C)c2ccc(N3N=C(C=C3c4ccccc4)C)cc2
0.272414	O=C(Nc1c(cc(cc1)C(=O)NCC)C)c2ccc(N3N=C(C=C3c4ccccc4)C)cc2
0.272388	Fc1cc(c(OC)cc1)C(=O)Nc2cc(c3ccccc3)c(cc2)C
0.272388	Fc1cc(c(OC)cc1)C(=O)Nc2cc(c3ccccc3)c(cc2)C
0.272388	Fc1cc(c(OC)cc1)C(=O)Nc2cc(c3ccccc3)c(cc2)C
0.272388	Fc1cc(c(OC)cc1)C(=O)Nc2cc(c3ccccc3)c(cc2)C
0.272388	Fc1cc(c(OC)cc1)C(=O)Nc2cc(c3ccccc3)c(cc2)C
0.272388	Fc1cc(c(OC)cc1)C(=O)Nc2cc(c3ccccc3)c(cc2)C
0.272388	Fc1cc(c(OC)cc1)C(=O)Nc2cc(c3ccccc3)c(cc2)C
0.272388	Fc1cc(c(OC)cc1)C(=O)Nc2cc(c3ccccc3)c(cc2)C
0.272388	Fc1cc(c(OC)cc1)C(=O)Nc2cc(c3ccccc3)c(cc2)C
0.272388	Fc1cc(c(OC)cc1)C(=O)Nc2cc(c3ccccc3)c(cc2)C
0.272388	S1C(=NC(=C1)CC(=O)Nc2ccc(cc2)CN3CCCCCC3)c4cc(ccc4)C
0.272085	FC(F)(F)CNC(=O)c1cc(NC(=O)C(=O)NCC(=O)NC2CCN(CC2)C)c(cc1)C
0.272085	FC(F)(F)CNC(=O)c1cc(NC(=O)C(=O)NCC(=O)NC2CCN(CC2)C)c(cc1)C
0.272085	FC(F)(F)CNC(=O)c1cc(NC(=O)C(=O)NCC(=O)NC2CCN(CC2)C)c(cc1)C
0.272085	FC(F)(F)CNC(=O)c1cc(NC(=O)C(=O)NCC(=O)NC2CCN(CC2)C)c(cc1)C
0.272085	FC(F)(F)CNC(=O)c1cc(NC(=O)C(=O)NCC(=O)NC2CCN(CC2)C)c(cc1)C
0.272085	FC(F)(F)CNC(=O)c1cc(NC(=O)C(=O)NCC(=O)NC2CCN(CC2)C)c(cc1)C
0.272085	FC(F)(F)CNC(=O)c1cc(NC(=O)C(=O)NCC(=O)NC2CCN(CC2)C)c(cc1)C
0.272085	FC(F)(F)CNC(=O)c1cc(NC(=O)C(=O)NCC(=O)NC2CCN(CC2)C)c(cc1)C
0.272085	FC(F)(F)CNC(=O)c1cc(NC(=O)C(=O)NCC(=O)NC2CCN(CC2)C)c(cc1)C
0.272085	FC(F)(F)CNC(=O)c1cc(NC(=O)C(=O)NCC(=O)NC2CCN(CC2)C)c(cc1)C
0.272085	Clc1cc(NC(=O)c2ccc(F)cc2)c(cc1)C(=O)Nc3cc(OCC4CCCCC4)c(cc3)C
0.272085	Clc1cc(NC(=O)c2ccc(F)cc2)c(cc1)C(=O)Nc3cc(OCC4CCCCC4)c(cc3)C
0.272085	Clc1cc(NC(=O)c2ccc(F)cc2)c(cc1)C(=O)Nc3cc(OCC4CCCCC4)c(cc3)C
0.272059	Fc1c(cc(c(NC(=O)c2cnc(nc2)c3ccccc3)c1)C)C(=O)OC
0.272059	Fc1c(cc(c(NC(=O)c2cnc(nc2)c3ccccc3)c1)C)C(=O)OC
0.272059	Fc1c(cc(c(NC(=O)c2cnc(nc2)c3ccccc3)c1)C)C(=O)OC
0.272059	Fc1c(cc(c(NC(=O)c2cnc(nc2)c3ccccc3)c1)C)C(=O)OC
0.272059	Fc1c(cc(c(NC(=O)c2cnc(nc2)c3ccccc3)c1)C)C(=O)OC
0.272059	Fc1c(cc(c(NC(=O)c2cnc(nc2)c3ccccc3)c1)C)C(=O)OC
0.272059	Fc1c(cc(c(NC(=O)c2cnc(nc2)c3ccccc3)c1)C)C(=O)OC
0.272059	Fc1c(cc(c(NC(=O)c2cnc(nc2)c3ccccc3)c1)C)C(=O)OC
0.272059	Fc1c(cc(c(NC(=O)c2cnc(nc2)c3ccccc3)c1)C)C(=O)OC
0.272059	Fc1c(cc(c(NC(=O)c2cnc(nc2)c3ccccc3)c1)C)C(=O)OC
0.272031	S1C(C(=O)Nc2c(ccc(NC(=O)NCC)c2)C)=CC(OC)=C1
0.272031	S1C(C(=O)Nc2c(ccc(NC(=O)NCC)c2)C)=CC(OC)=C1
0.272031	S1C(C(=O)Nc2c(ccc(NC(=O)NCC)c2)C)=CC(OC)=C1
0.272031	S1C(C(=O)Nc2c(ccc(NC(=O)NCC)c2)C)=CC(OC)=C1
0.272	O=C(O)c1cc(NC(=O)c2cc(NC(=O)C3CC3)ccc2)c(NC)cc1
0.272	O=C(O)c1cc(NC(=O)c2cc(NC(=O)C3CC3)ccc2)c(NC)cc1
0.272	O=C(O)c1cc(NC(=O)c2cc(NC(=O)C3CC3)ccc2)c(NC)cc1
0.272	O=C(O)c1cc(NC(=O)c2cc(NC(=O)C3CC3)ccc2)c(NC)cc1
0.272	O=C(O)c1cc(NC(=O)c2cc(NC(=O)C3CC3)ccc2)c(NC)cc1
0.272	O=C(O)c1cc(NC(=O)c2cc(NC(=O)C3CC3)ccc2)c(NC)cc1
0.272	O=C(O)c1cc(NC(=O)c2cc(NC(=O)C3CC3)ccc2)c(NC)cc1
0.272	O=C(O)c1cc(NC(=O)c2cc(NC(=O)C3CC3)ccc2)c(NC)cc1
0.272	O=C(O)c1cc(NC(=O)c2cc(NC(=O)C3CC3)ccc2)c(NC)cc1
0.272	O=C(O)c1cc(NC(=O)c2cc(NC(=O)C3CC3)ccc2)c(NC)cc1
0.271875	O=C(Nc1ccccc1)c2cc(NC(=O)CN3CC(O)C(N4Cc5c(cccc5)CC4)C3)c(cc2)C
0.271875	O=C(Nc1ccccc1)c2cc(NC(=O)CN3CC(O)C(N4Cc5c(cccc5)CC4)C3)c(cc2)C
0.271875	O=C(Nc1ccccc1)c2cc(NC(=O)CN3CC(O)C(N4Cc5c(cccc5)CC4)C3)c(cc2)C
0.271875	O=C(Nc1ccccc1)c2cc(NC(=O)CN3CC(O)C(N4Cc5c(cccc5)CC4)C3)c(cc2)C
0.271875	O=C(Nc1ccccc1)c2cc(NC(=O)CN3CC(O)C(N4Cc5c(cccc5)CC4)C3)c(cc2)C
0.271875	O=C(Nc1ccccc1)c2cc(NC(=O)CN3CC(O)C(N4Cc5c(cccc5)CC4)C3)c(cc2)C
0.271875	O=C(Nc1ccccc1)c2cc(NC(=O)CN3CC(O)C(N4Cc5c(cccc5)CC4)C3)c(cc2)C
0.271875	O=C(Nc1ccccc1)c2cc(NC(=O)CN3CC(O)C(N4Cc5c(cccc5)CC4)C3)c(cc2)C
0.271875	O=C(Nc1ccccc1)c2cc(NC(=O)CN3CC(O)C(N4Cc5c(cccc5)CC4)C3)c(cc2)C
0.271875	O=C(Nc1ccccc1)c2cc(NC(=O)CN3CC(O)C(N4Cc5c(cccc5)CC4)C3)c(cc2)C
0.271698	[O-][N+](=O)c1c(ccc(c2cc(ccc2)CN3CCN(CC3)C)c1)C(=O)O
0.271698	[O-][N+](=O)c1c(ccc(c2cc(ccc2)CN3CCN(CC3)C)c1)C(=O)O
0.271698	[O-][N+](=O)c1c(ccc(c2cc(ccc2)CN3CCN(CC3)C)c1)C(=O)O
0.271698	[O-][N+](=O)c1c(ccc(c2cc(ccc2)CN3CCN(CC3)C)c1)C(=O)O
0.271698	[O-][N+](=O)c1c(ccc(c2cc(ccc2)CN3CCN(CC3)C)c1)C(=O)O
0.271698	[O-][N+](=O)c1c(ccc(c2cc(ccc2)CN3CCN(CC3)C)c1)C(=O)O
0.271698	[O-][N+](=O)c1c(ccc(c2cc(ccc2)CN3CCN(CC3)C)c1)C(=O)O
0.271698	[O-][N+](=O)c1c(ccc(c2cc(ccc2)CN3CCN(CC3)C)c1)C(=O)O
0.271698	[O-][N+](=O)c1c(ccc(c2cc(ccc2)CN3CCN(CC3)C)c1)C(=O)O
0.271698	[O-][N+](=O)c1c(ccc(c2cc(ccc2)CN3CCN(CC3)C)c1)C(=O)O
0.271605	Fc1c(F)ccc(NC(=O)c2cnc(cc2)C(=O)O)c1
0.271605	Fc1c(F)ccc(NC(=O)c2cnc(cc2)C(=O)O)c1
0.271605	Fc1c(F)ccc(NC(=O)c2cnc(cc2)C(=O)O)c1
0.271605	Fc1c(F)ccc(NC(=O)c2cnc(cc2)C(=O)O)c1
0.271605	Fc1c(F)ccc(NC(=O)c2cnc(cc2)C(=O)O)c1
0.271605	Fc1c(F)ccc(NC(=O)c2cnc(cc2)C(=O)O)c1
0.271605	Fc1c(F)ccc(NC(=O)c2cnc(cc2)C(=O)O)c1
0.271605	Fc1c(F)ccc(NC(=O)c2cnc(cc2)C(=O)O)c1
0.271605	Fc1c(F)ccc(NC(=O)c2cnc(cc2)C(=O)O)c1
0.271605	Fc1c(F)ccc(NC(=O)c2cnc(cc2)C(=O)O)c1
0.271605	O=C(Nc1c(ccc(c1)Cc2ncccc2)C)C=O
0.271605	O=C(Nc1c(ccc(c1)Cc2ncccc2)C)C=O
0.271605	O=C(Nc1c(ccc(c1)Cc2ncccc2)C)C=O
0.271605	O=C(Nc1c(ccc(c1)Cc2ncccc2)C)C=O
0.271523	Clc1cc(ccc1)COc2cc(c(NC(=O)C(=O)NCc3cc(NC(=O)c4ncccc4)ccc3)cc2)C
0.271523	Clc1cc(ccc1)COc2cc(c(NC(=O)C(=O)NCc3cc(NC(=O)c4ncccc4)ccc3)cc2)C
0.271478	Fc1cncc(c1)CCC(=O)Oc2c(ccc(c2)C(=O)Nc3cc(ccc3)C(F)(F)F)C
0.271478	Fc1cncc(c1)CCC(=O)Oc2c(ccc(c2)C(=O)Nc3cc(ccc3)C(F)(F)F)C
0.271478	Fc1cncc(c1)CCC(=O)Oc2c(ccc(c2)C(=O)Nc3cc(ccc3)C(F)(F)F)C
0.271478	Fc1cncc(c1)CCC(=O)Oc2c(ccc(c2)C(=O)Nc3cc(ccc3)C(F)(F)F)C
0.271478	Fc1cncc(c1)CCC(=O)Oc2c(ccc(c2)C(=O)Nc3cc(ccc3)C(F)(F)F)C
0.271478	Fc1cncc(c1)CCC(=O)Oc2c(ccc(c2)C(=O)Nc3cc(ccc3)C(F)(F)F)C
0.271478	Fc1cncc(c1)CCC(=O)Oc2c(ccc(c2)C(=O)Nc3cc(ccc3)C(F)(F)F)C
0.271478	Fc1cncc(c1)CCC(=O)Oc2c(ccc(c2)C(=O)Nc3cc(ccc3)C(F)(F)F)C
0.271478	Fc1cncc(c1)CCC(=O)Oc2c(ccc(c2)C(=O)Nc3cc(ccc3)C(F)(F)F)C
0.271478	Fc1cncc(c1)CCC(=O)Oc2c(ccc(c2)C(=O)Nc3cc(ccc3)C(F)(F)F)C
0.271127	S(=O)(=O)(NCC)c1cc(c(cc1)C)C(=O)N2CCN(Cc3cnccc3)CC2
0.271127	S(=O)(=O)(NCC)c1cc(c(cc1)C)C(=O)N2CCN(Cc3cnccc3)CC2
0.271127	S(=O)(=O)(NCC)c1cc(c(cc1)C)C(=O)N2CCN(Cc3cnccc3)CC2
0.271127	S(=O)(=O)(NCC)c1cc(c(cc1)C)C(=O)N2CCN(Cc3cnccc3)CC2
0.271127	S(=O)(=O)(NCC)c1cc(c(cc1)C)C(=O)N2CCN(Cc3cnccc3)CC2
0.271127	S(=O)(=O)(NCC)c1cc(c(cc1)C)C(=O)N2CCN(Cc3cnccc3)CC2
0.271127	S(=O)(=O)(NCC)c1cc(c(cc1)C)C(=O)N2CCN(Cc3cnccc3)CC2
0.271127	S(=O)(=O)(NCC)c1cc(c(cc1)C)C(=O)N2CCN(Cc3cnccc3)CC2
0.271127	S(=O)(=O)(NCC)c1cc(c(cc1)C)C(=O)N2CCN(Cc3cnccc3)CC2
0.271127	S(=O)(=O)(NCC)c1cc(c(cc1)C)C(=O)N2CCN(Cc3cnccc3)CC2
0.270677	[O-][N+](=O)c1c(cc(cc1)C(=O)Nc2ccc(NC(=O)CCN3CCCCC3)cc2)C
0.270677	[O-][N+](=O)c1c(cc(cc1)C(=O)Nc2ccc(NC(=O)CCN3CCCCC3)cc2)C
0.270677	[O-][N+](=O)c1c(cc(cc1)C(=O)Nc2ccc(NC(=O)CCN3CCCCC3)cc2)C
0.270677	[O-][N+](=O)c1c(cc(cc1)C(=O)Nc2ccc(NC(=O)CCN3CCCCC3)cc2)C
0.270677	[O-][N+](=O)c1c(cc(cc1)C(=O)Nc2ccc(NC(=O)CCN3CCCCC3)cc2)C
0.270677	[O-][N+](=O)c1c(cc(cc1)C(=O)Nc2ccc(NC(=O)CCN3CCCCC3)cc2)C
0.270677	[O-][N+](=O)c1c(cc(cc1)C(=O)Nc2ccc(NC(=O)CCN3CCCCC3)cc2)C
0.270677	[O-][N+](=O)c1c(cc(cc1)C(=O)Nc2ccc(NC(=O)CCN3CCCCC3)cc2)C
0.270677	[O-][N+](=O)c1c(cc(cc1)C(=O)Nc2ccc(NC(=O)CCN3CCCCC3)cc2)C
0.270677	[O-][N+](=O)c1c(cc(cc1)C(=O)Nc2ccc(NC(=O)CCN3CCCCC3)cc2)C
0.270677	Fc1ccc(cc1)C=2ON=C(NC(=O)c3cc(OC)c(cc3)C)C2
0.270677	Fc1ccc(cc1)C=2ON=C(NC(=O)c3cc(OC)c(cc3)C)C2
0.270677	Fc1ccc(cc1)C=2ON=C(NC(=O)c3cc(OC)c(cc3)C)C2
0.270677	Fc1ccc(cc1)C=2ON=C(NC(=O)c3cc(OC)c(cc3)C)C2
0.270588	S(=O)(=O)(CCC(=O)Nc1c(F)cc(cc1)CN2CCN(CC2)C)C
0.270588	S(=O)(=O)(CCC(=O)Nc1c(F)cc(cc1)CN2CCN(CC2)C)C
0.270588	S(=O)(=O)(CCC(=O)Nc1c(F)cc(cc1)CN2CCN(CC2)C)C
0.270588	S(=O)(=O)(CCC(=O)Nc1c(F)cc(cc1)CN2CCN(CC2)C)C
0.270588	S(=O)(=O)(CCC(=O)Nc1c(F)cc(cc1)CN2CCN(CC2)C)C
0.270588	S(=O)(=O)(CCC(=O)Nc1c(F)cc(cc1)CN2CCN(CC2)C)C
0.270588	S(=O)(=O)(CCC(=O)Nc1c(F)cc(cc1)CN2CCN(CC2)C)C
0.270588	S(=O)(=O)(CCC(=O)Nc1c(F)cc(cc1)CN2CCN(CC2)C)C
0.270588	S(=O)(=O)(CCC(=O)Nc1c(F)cc(cc1)CN2CCN(CC2)C)C
0.270588	S(=O)(=O)(CCC(=O)Nc1c(F)cc(cc1)CN2CCN(CC2)C)C
0.270548	S(=O)(=O)(c1cc(ccc1)C(=O)N2CCN(C(=O)C(=O)Nc3c(ccc(NC(=O)C)c3)C)CC2)C
0.27027	Clc1cc(NC(=O)c2ccc(F)cc2)c(cc1)C(=O)Nc3ccc(cc3)CNC(=O)OC
0.27027	Clc1cc(NC(=O)c2ccc(F)cc2)c(cc1)C(=O)Nc3ccc(cc3)CNC(=O)OC
0.27027	Clc1cc(NC(=O)c2ccc(F)cc2)c(cc1)C(=O)Nc3ccc(cc3)CNC(=O)OC
0.27027	Clc1cc(NC(=O)c2ccc(F)cc2)c(cc1)C(=O)Nc3ccc(cc3)CNC(=O)OC
0.27027	Clc1cc(NC(=O)c2ccc(F)cc2)c(cc1)C(=O)Nc3ccc(cc3)CNC(=O)OC
0.27027	Clc1cc(NC(=O)c2ccc(F)cc2)c(cc1)C(=O)Nc3ccc(cc3)CNC(=O)OC
0.27027	Clc1cc(NC(=O)c2ccc(F)cc2)c(cc1)C(=O)Nc3ccc(cc3)CNC(=O)OC
0.27027	Clc1cc(NC(=O)c2ccc(F)cc2)c(cc1)C(=O)Nc3ccc(cc3)CNC(=O)OC
0.27027	Clc1cc(NC(=O)c2ccc(F)cc2)c(cc1)C(=O)Nc3ccc(cc3)CNC(=O)OC
0.27027	Clc1cc(NC(=O)c2ccc(F)cc2)c(cc1)C(=O)Nc3ccc(cc3)CNC(=O)OC
0.269767	n1c(NN=C)cccc1c2cnccc2
0.269767	n1c(NN=C)cccc1c2cnccc2
0.269767	n1c(NN=C)cccc1c2cnccc2
0.269767	n1c(NN=C)cccc1c2cnccc2
0.269767	n1c(NN=C)cccc1c2cnccc2
0.269767	n1c(NN=C)cccc1c2cnccc2
0.269767	n1c(NN=C)cccc1c2cnccc2
0.269767	n1c(NN=C)cccc1c2cnccc2
0.269767	n1c(NN=C)cccc1c2cnccc2
0.269767	n1c(NN=C)cccc1c2cnccc2
0.269231	O=C(Nc1cc(ccc1)CNC(=O)C(=O)Nc2cc(c(cc2)C(=O)N)C)c3ncccc3
0.269231	O=C(Nc1cc(ccc1)CNC(=O)C(=O)Nc2cc(c(cc2)C(=O)N)C)c3ncccc3
0.269231	O=C(Nc1cc(ccc1)CNC(=O)C(=O)Nc2cc(c(cc2)C(=O)N)C)c3ncccc3
0.269122	Brc1ccc(c2c(cc(NC(=O)c3c4c(nc(c5ccccc5)c3)N(N=C4)Cc6cnccc6)cc2)C)cc1
0.269122	Brc1ccc(c2c(cc(NC(=O)c3c4c(nc(c5ccccc5)c3)N(N=C4)Cc6cnccc6)cc2)C)cc1
0.269122	Brc1ccc(c2c(cc(NC(=O)c3c4c(nc(c5ccccc5)c3)N(N=C4)Cc6cnccc6)cc2)C)cc1
0.268966	Fc1c(NC(=O)C(Oc2c(c(ccc2)C)C)C)ccc(c1)CN3CCN(CC3)C
0.268966	Fc1c(NC(=O)C(Oc2c(c(ccc2)C)C)C)ccc(c1)CN3CCN(CC3)C
0.268966	Fc1c(NC(=O)C(Oc2c(c(ccc2)C)C)C)ccc(c1)CN3CCN(CC3)C
0.268966	Fc1c(NC(=O)C(Oc2c(c(ccc2)C)C)C)ccc(c1)CN3CCN(CC3)C
0.268966	Fc1c(NC(=O)C(Oc2c(c(ccc2)C)C)C)ccc(c1)CN3CCN(CC3)C
0.268966	Fc1c(NC(=O)C(Oc2c(c(ccc2)C)C)C)ccc(c1)CN3CCN(CC3)C
0.268966	Fc1c(NC(=O)C(Oc2c(c(ccc2)C)C)C)ccc(c1)CN3CCN(CC3)C
0.268966	Fc1c(NC(=O)C(Oc2c(c(ccc2)C)C)C)ccc(c1)CN3CCN(CC3)C
0.268966	Fc1c(NC(=O)C(Oc2c(c(ccc2)C)C)C)ccc(c1)CN3CCN(CC3)C
0.268966	Fc1c(NC(=O)C(Oc2c(c(ccc2)C)C)C)ccc(c1)CN3CCN(CC3)C
0.268939	Clc1ccc(cc1)C(NC(=O)c2nc(ncc2)c3cnccc3)c4ccc(OC)cc4
0.268852	S(=O)(=O)(Nc1ccc(cc1)C(=O)Nc2c(OCCN3CCNCC3)cccc2)c4c(ccc(c4)C)C
0.268482	Fc1cc(ccc1)C2=NNC(NC(=O)C(=O)Nc3cc(c(cc3)C)C)=C2
0.268482	Fc1cc(ccc1)C2=NNC(NC(=O)C(=O)Nc3cc(c(cc3)C)C)=C2
0.268482	Fc1cc(ccc1)C2=NNC(NC(=O)C(=O)Nc3cc(c(cc3)C)C)=C2
0.268482	Fc1cc(ccc1)C2=NNC(NC(=O)C(=O)Nc3cc(c(cc3)C)C)=C2
0.268482	Fc1cc(ccc1)C2=NNC(NC(=O)C(=O)Nc3cc(c(cc3)C)C)=C2
0.268482	Fc1cc(ccc1)C2=NNC(NC(=O)C(=O)Nc3cc(c(cc3)C)C)=C2
0.268482	Fc1cc(ccc1)C2=NNC(NC(=O)C(=O)Nc3cc(c(cc3)C)C)=C2
0.268482	Fc1cc(ccc1)C2=NNC(NC(=O)C(=O)Nc3cc(c(cc3)C)C)=C2
0.268482	Fc1cc(ccc1)C2=NNC(NC(=O)C(=O)Nc3cc(c(cc3)C)C)=C2
0.268482	Fc1cc(ccc1)C2=NNC(NC(=O)C(=O)Nc3cc(c(cc3)C)C)=C2
0.268041	Fc1c(cc(c(NC(=O)c2ccc(cc2)C=3OC(=NN3)c4cc(ccc4)C)c1)C)C(=O)OC
0.268041	Fc1c(cc(c(NC(=O)c2ccc(cc2)C=3OC(=NN3)c4cc(ccc4)C)c1)C)C(=O)OC
0.267925	O=C(Nc1cc(OCC2CCCCC2)c(cc1)C)c3ccc(N4C=CC=C4)cc3
0.267925	O=C(Nc1cc(OCC2CCCCC2)c(cc1)C)c3ccc(N4C=CC=C4)cc3
0.267925	O=C(Nc1cc(OCC2CCCCC2)c(cc1)C)c3ccc(N4C=CC=C4)cc3
0.267925	O=C(Nc1cc(OCC2CCCCC2)c(cc1)C)c3ccc(N4C=CC=C4)cc3
0.267925	O=C(Nc1cc(OCC2CCCCC2)c(cc1)C)c3ccc(N4C=CC=C4)cc3
0.267925	O=C(Nc1cc(OCC2CCCCC2)c(cc1)C)c3ccc(N4C=CC=C4)cc3
0.267925	O=C(Nc1cc(OCC2CCCCC2)c(cc1)C)c3ccc(N4C=CC=C4)cc3
0.267925	O=C(Nc1cc(OCC2CCCCC2)c(cc1)C)c3ccc(N4C=CC=C4)cc3
0.267925	O=C(Nc1cc(OCC2CCCCC2)c(cc1)C)c3ccc(N4C=CC=C4)cc3
0.267925	O=C(Nc1cc(OCC2CCCCC2)c(cc1)C)c3ccc(N4C=CC=C4)cc3
0.267361	Clc1cc(NC(=O)c2ccc(F)cc2)c(cc1)C(=O)NCC=3OC(c4ccc(cc4)C)=CN3
0.267361	Clc1cc(NC(=O)c2ccc(F)cc2)c(cc1)C(=O)NCC=3OC(c4ccc(cc4)C)=CN3
0.267361	Clc1cc(NC(=O)c2ccc(F)cc2)c(cc1)C(=O)NCC=3OC(c4ccc(cc4)C)=CN3
0.267361	Clc1cc(NC(=O)c2ccc(F)cc2)c(cc1)C(=O)NCC=3OC(c4ccc(cc4)C)=CN3
0.267361	Clc1cc(NC(=O)c2ccc(F)cc2)c(cc1)C(=O)NCC=3OC(c4ccc(cc4)C)=CN3
0.267361	Clc1cc(NC(=O)c2ccc(F)cc2)c(cc1)C(=O)NCC=3OC(c4ccc(cc4)C)=CN3
0.267361	Clc1cc(NC(=O)c2ccc(F)cc2)c(cc1)C(=O)NCC=3OC(c4ccc(cc4)C)=CN3
0.267361	Clc1cc(NC(=O)c2ccc(F)cc2)c(cc1)C(=O)NCC=3OC(c4ccc(cc4)C)=CN3
0.267361	Clc1cc(NC(=O)c2ccc(F)cc2)c(cc1)C(=O)NCC=3OC(c4ccc(cc4)C)=CN3
0.267148	Fc1c(cc(NC(=O)C(=O)Nc2c(ccc(c2)C(=O)NCC(F)(F)F)C)cc1)C(C)C
0.267148	Fc1c(cc(NC(=O)C(=O)Nc2c(ccc(c2)C(=O)NCC(F)(F)F)C)cc1)C(C)C
0.267148	Fc1c(cc(NC(=O)C(=O)Nc2c(ccc(c2)C(=O)NCC(F)(F)F)C)cc1)C(C)C
0.267148	Fc1c(cc(NC(=O)C(=O)Nc2c(ccc(c2)C(=O)NCC(F)(F)F)C)cc1)C(C)C
0.267148	Fc1c(cc(NC(=O)C(=O)Nc2c(ccc(c2)C(=O)NCC(F)(F)F)C)cc1)C(C)C
0.267148	Fc1c(cc(NC(=O)C(=O)Nc2c(ccc(c2)C(=O)NCC(F)(F)F)C)cc1)C(C)C
0.267148	Fc1c(cc(NC(=O)C(=O)Nc2c(ccc(c2)C(=O)NCC(F)(F)F)C)cc1)C(C)C
0.267148	Fc1c(cc(NC(=O)C(=O)Nc2c(ccc(c2)C(=O)NCC(F)(F)F)C)cc1)C(C)C
0.267148	Fc1c(cc(NC(=O)C(=O)Nc2c(ccc(c2)C(=O)NCC(F)(F)F)C)cc1)C(C)C
0.267148	Fc1c(cc(NC(=O)C(=O)Nc2c(ccc(c2)C(=O)NCC(F)(F)F)C)cc1)C(C)C
0.267123	O=C(Nc1cc(Oc2nnc(cc2)C)c(OC)cc1)c3c(c4ccncc4)cccc3
0.267123	O=C(Nc1cc(Oc2nnc(cc2)C)c(OC)cc1)c3c(c4ccncc4)cccc3
0.267123	O=C(Nc1cc(Oc2nnc(cc2)C)c(OC)cc1)c3c(c4ccncc4)cccc3
0.267123	O=C(Nc1cc(Oc2nnc(cc2)C)c(OC)cc1)c3c(c4ccncc4)cccc3
0.267123	O=C(Nc1cc(Oc2nnc(cc2)C)c(OC)cc1)c3c(c4ccncc4)cccc3
0.267123	O=C(Nc1cc(Oc2nnc(cc2)C)c(OC)cc1)c3c(c4ccncc4)cccc3
0.267123	O=C(Nc1cc(Oc2nnc(cc2)C)c(OC)cc1)c3c(c4ccncc4)cccc3
0.267123	O=C(Nc1cc(Oc2nnc(cc2)C)c(OC)cc1)c3c(c4ccncc4)cccc3
0.267123	O=C(Nc1cc(Oc2nnc(cc2)C)c(OC)cc1)c3c(c4ccncc4)cccc3
0.267123	O=C(Nc1cc(Oc2nnc(cc2)C)c(OC)cc1)c3c(c4ccncc4)cccc3
0.266968	O=C(Nc1c(ccc(NC(=O)C)c1)C)C=O
0.266968	O=C(Nc1c(ccc(NC(=O)C)c1)C)C=O
0.266968	O=C(Nc1c(ccc(NC(=O)C)c1)C)C=O
0.266968	O=C(Nc1c(ccc(NC(=O)C)c1)C)C=O
0.266968	O=C(Nc1c(ccc(NC(=O)C)c1)C)C=O
0.266968	O=C(Nc1c(ccc(NC(=O)C)c1)C)C=O
0.266968	O=C(Nc1c(ccc(NC(=O)C)c1)C)C=O
0.266968	O=C(Nc1c(ccc(NC(=O)C)c1)C)C=O
0.266968	O=C(Nc1c(ccc(NC(=O)C)c1)C)C=O
0.266968	O=C(Nc1c(ccc(NC(=O)C)c1)C)C=O
0.266968	n1c(ccc(c1)C)CN2CCN(Cc3cnccc3)CC2
0.266968	n1c(ccc(c1)C)CN2CCN(Cc3cnccc3)CC2
0.266968	n1c(ccc(c1)C)CN2CCN(Cc3cnccc3)CC2
0.266968	n1c(ccc(c1)C)CN2CCN(Cc3cnccc3)CC2
0.266968	n1c(ccc(c1)C)CN2CCN(Cc3cnccc3)CC2
0.266968	n1c(ccc(c1)C)CN2CCN(Cc3cnccc3)CC2
0.266667	Brc1cc(OC(C)(C)C)cc(c1)C(=O)Nc2cc(c(c3ccc(Br)cc3)cc2)C
0.265176	O=C(NCC=1OC=CC1)c2cc(c(NC(=O)C(=O)N3CCN(CC3)CCN(Cc4ccccc4)C)cc2)C
0.265176	O=C(NCC=1OC=CC1)c2cc(c(NC(=O)C(=O)N3CCN(CC3)CCN(Cc4ccccc4)C)cc2)C
0.265176	O=C(NCC=1OC=CC1)c2cc(c(NC(=O)C(=O)N3CCN(CC3)CCN(Cc4ccccc4)C)cc2)C
0.265152	BrC1=NSC=C1C(=O)Nc2cc(c(c3ccccc3)cc2)C
0.265152	BrC1=NSC=C1C(=O)Nc2cc(c(c3ccccc3)cc2)C
0.265152	BrC1=NSC=C1C(=O)Nc2cc(c(c3ccccc3)cc2)C
0.265152	BrC1=NSC=C1C(=O)Nc2cc(c(c3ccccc3)cc2)C
0.265152	BrC1=NSC=C1C(=O)Nc2cc(c(c3ccccc3)cc2)C
0.265152	BrC1=NSC=C1C(=O)Nc2cc(c(c3ccccc3)cc2)C
0.265152	BrC1=NSC=C1C(=O)Nc2cc(c(c3ccccc3)cc2)C
0.265152	BrC1=NSC=C1C(=O)Nc2cc(c(c3ccccc3)cc2)C
0.265152	BrC1=NSC=C1C(=O)Nc2cc(c(c3ccccc3)cc2)C
0.265152	BrC1=NSC=C1C(=O)Nc2cc(c(c3ccccc3)cc2)C
0.26506	Clc1cc(NC(=O)c2ccc(F)cc2)c(cc1)C(=O)Nc3cc(F)c(F)cc3
0.26506	Clc1cc(NC(=O)c2ccc(F)cc2)c(cc1)C(=O)Nc3cc(F)c(F)cc3
0.26506	Clc1cc(NC(=O)c2ccc(F)cc2)c(cc1)C(=O)Nc3cc(F)c(F)cc3
0.26506	Clc1cc(NC(=O)c2ccc(F)cc2)c(cc1)C(=O)Nc3cc(F)c(F)cc3
0.26506	Clc1cc(NC(=O)c2ccc(F)cc2)c(cc1)C(=O)Nc3cc(F)c(F)cc3
0.26506	Clc1cc(NC(=O)c2ccc(F)cc2)c(cc1)C(=O)Nc3cc(F)c(F)cc3
0.26506	Clc1cc(NC(=O)c2ccc(F)cc2)c(cc1)C(=O)Nc3cc(F)c(F)cc3
0.26506	Clc1cc(NC(=O)c2ccc(F)cc2)c(cc1)C(=O)Nc3cc(F)c(F)cc3
0.26506	Clc1cc(NC(=O)c2ccc(F)cc2)c(cc1)C(=O)Nc3cc(F)c(F)cc3
0.26506	Clc1cc(NC(=O)c2ccc(F)cc2)c(cc1)C(=O)Nc3cc(F)c(F)cc3
0.264808	O=C(Nc1cc(OCC2CCCCC2)c(cc1)C)c3ncc(Oc4cc(ccc4)C)cc3
0.264808	O=C(Nc1cc(OCC2CCCCC2)c(cc1)C)c3ncc(Oc4cc(ccc4)C)cc3
0.264493	O=C(N1CCN(Cc2cnccc2)CC1)c3cc4c(NCCC4)cc3
0.264493	O=C(N1CCN(Cc2cnccc2)CC1)c3cc4c(NCCC4)cc3
0.264493	O=C(N1CCN(Cc2cnccc2)CC1)c3cc4c(NCCC4)cc3
0.264493	O=C(N1CCN(Cc2cnccc2)CC1)c3cc4c(NCCC4)cc3
0.264493	O=C(N1CCN(Cc2cnccc2)CC1)c3cc4c(NCCC4)cc3
0.264493	O=C(N1CCN(Cc2cnccc2)CC1)c3cc4c(NCCC4)cc3
0.264493	O=C(N1CCN(Cc2cnccc2)CC1)c3cc4c(NCCC4)cc3
0.264493	O=C(N1CCN(Cc2cnccc2)CC1)c3cc4c(NCCC4)cc3
0.264493	O=C(N1CCN(Cc2cnccc2)CC1)c3cc4c(NCCC4)cc3
0.264493	O=C(N1CCN(Cc2cnccc2)CC1)c3cc4c(NCCC4)cc3
0.264438	Clc1c(c(N(Cc2cnccc2)C)ccc1)CNC(=O)C(=O)Nc3c(ccc(c3)C(=O)NCC(F)(F)F)C
0.264438	Clc1c(c(N(Cc2cnccc2)C)ccc1)CNC(=O)C(=O)Nc3c(ccc(c3)C(=O)NCC(F)(F)F)C
0.264438	Clc1c(c(N(Cc2cnccc2)C)ccc1)CNC(=O)C(=O)Nc3c(ccc(c3)C(=O)NCC(F)(F)F)C
0.264407	Fc1c(ccc(NC(=O)C(=O)Nc2c(ccc(c2)C(=O)NCC(F)(F)F)C)c1)CNC(=O)OC(C)(C)C
0.264407	Fc1c(ccc(NC(=O)C(=O)Nc2c(ccc(c2)C(=O)NCC(F)(F)F)C)c1)CNC(=O)OC(C)(C)C
0.264407	Fc1c(ccc(NC(=O)C(=O)Nc2c(ccc(c2)C(=O)NCC(F)(F)F)C)c1)CNC(=O)OC(C)(C)C
0.264407	Fc1c(ccc(NC(=O)C(=O)Nc2c(ccc(c2)C(=O)NCC(F)(F)F)C)c1)CNC(=O)OC(C)(C)C
0.264407	Fc1c(ccc(NC(=O)C(=O)Nc2c(ccc(c2)C(=O)NCC(F)(F)F)C)c1)CNC(=O)OC(C)(C)C
0.264407	Fc1c(ccc(NC(=O)C(=O)Nc2c(ccc(c2)C(=O)NCC(F)(F)F)C)c1)CNC(=O)OC(C)(C)C
0.264407	Fc1c(ccc(NC(=O)C(=O)Nc2c(ccc(c2)C(=O)NCC(F)(F)F)C)c1)CNC(=O)OC(C)(C)C
0.264407	Fc1c(ccc(NC(=O)C(=O)Nc2c(ccc(c2)C(=O)NCC(F)(F)F)C)c1)CNC(=O)OC(C)(C)C
0.264407	Fc1c(ccc(NC(=O)C(=O)Nc2c(ccc(c2)C(=O)NCC(F)(F)F)C)c1)CNC(=O)OC(C)(C)C
0.264407	Fc1c(ccc(NC(=O)C(=O)Nc2c(ccc(c2)C(=O)NCC(F)(F)F)C)c1)CNC(=O)OC(C)(C)C
0.264	O=C(O)C=1ON=C(c2cc(c3cc(ccc3)CN4CCN(CC4)C)ccc2)C1
0.263941	Fc1c(cc(NC(=O)c2c(c3ccncc3)cccc2)cc1)C(C)C
0.263941	Fc1c(cc(NC(=O)c2c(c3ccncc3)cccc2)cc1)C(C)C
0.263941	Fc1c(cc(NC(=O)c2c(c3ccncc3)cccc2)cc1)C(C)C
0.263941	Fc1c(cc(NC(=O)c2c(c3ccncc3)cccc2)cc1)C(C)C
0.263941	Fc1c(cc(NC(=O)c2c(c3ccncc3)cccc2)cc1)C(C)C
0.263941	Fc1c(cc(NC(=O)c2c(c3ccncc3)cccc2)cc1)C(C)C
0.263941	Fc1c(cc(NC(=O)c2c(c3ccncc3)cccc2)cc1)C(C)C
0.263941	Fc1c(cc(NC(=O)c2c(c3ccncc3)cccc2)cc1)C(C)C
0.263844	O=C(Nc1c(cc(OCc2cnccc2)cc1)C)c3c(O)c4OCOc4cc3
0.26378	Clc1cc(ccc1)C(=O)Nc2c(F)cc(NCc3cc(Cl)ccc3)cc2
0.26378	Clc1cc(ccc1)C(=O)Nc2c(F)cc(NCc3cc(Cl)ccc3)cc2
0.26378	Clc1cc(ccc1)C(=O)Nc2c(F)cc(NCc3cc(Cl)ccc3)cc2
0.26378	Clc1cc(ccc1)C(=O)Nc2c(F)cc(NCc3cc(Cl)ccc3)cc2
0.26378	Clc1cc(ccc1)C(=O)Nc2c(F)cc(NCc3cc(Cl)ccc3)cc2
0.26378	Clc1cc(ccc1)C(=O)Nc2c(F)cc(NCc3cc(Cl)ccc3)cc2
0.26378	Clc1cc(ccc1)C(=O)Nc2c(F)cc(NCc3cc(Cl)ccc3)cc2
0.26378	Clc1cc(ccc1)C(=O)Nc2c(F)cc(NCc3cc(Cl)ccc3)cc2
0.26378	Clc1cc(ccc1)C(=O)Nc2c(F)cc(NCc3cc(Cl)ccc3)cc2
0.26378	Clc1cc(ccc1)C(=O)Nc2c(F)cc(NCc3cc(Cl)ccc3)cc2
0.263538	O=C(Nc1cc(c2ccccc2)c(cc1)C)c3c(N4C=CC=C4)ccc(c3)C
0.263538	O=C(Nc1cc(c2ccccc2)c(cc1)C)c3c(N4C=CC=C4)ccc(c3)C
0.263538	O=C(Nc1cc(c2ccccc2)c(cc1)C)c3c(N4C=CC=C4)ccc(c3)C
0.263538	O=C(Nc1cc(c2ccccc2)c(cc1)C)c3c(N4C=CC=C4)ccc(c3)C
0.263538	O=C(Nc1cc(c2ccccc2)c(cc1)C)c3c(N4C=CC=C4)ccc(c3)C
0.263538	O=C(Nc1cc(c2ccccc2)c(cc1)C)c3c(N4C=CC=C4)ccc(c3)C
0.263538	O=C(Nc1cc(c2ccccc2)c(cc1)C)c3c(N4C=CC=C4)ccc(c3)C
0.263538	O=C(Nc1cc(c2ccccc2)c(cc1)C)c3c(N4C=CC=C4)ccc(c3)C
0.263538	O=C(Nc1cc(c2ccccc2)c(cc1)C)c3c(N4C=CC=C4)ccc(c3)C
0.263538	O=C(Nc1cc(c2ccccc2)c(cc1)C)c3c(N4C=CC=C4)ccc(c3)C
0.263158	Fc1c(cc(c(NC(=O)c2ccc(c3ccc(cc3)CNC(=O)OC(C)(C)C)cc2)c1)C)C(=O)OC
0.263158	Fc1c(cc(c(NC(=O)c2ccc(c3ccc(cc3)CNC(=O)OC(C)(C)C)cc2)c1)C)C(=O)OC
0.263158	Fc1c(cc(c(NC(=O)c2ccc(c3ccc(cc3)CNC(=O)OC(C)(C)C)cc2)c1)C)C(=O)OC
0.263158	Fc1c(cc(c(NC(=O)c2ccc(c3ccc(cc3)CNC(=O)OC(C)(C)C)cc2)c1)C)C(=O)OC
0.263158	Fc1c(cc(c(NC(=O)c2ccc(c3ccc(cc3)CNC(=O)OC(C)(C)C)cc2)c1)C)C(=O)OC
0.263158	Brc1ccc(c2c(cc(NC(=O)C=3N=C(SC3)c4cc(F)c(F)cc4)cc2)C)cc1
0.263158	Brc1ccc(c2c(cc(NC(=O)C=3N=C(SC3)c4cc(F)c(F)cc4)cc2)C)cc1
0.263158	Brc1ccc(c2c(cc(NC(=O)C=3N=C(SC3)c4cc(F)c(F)cc4)cc2)C)cc1
0.263158	Brc1ccc(c2c(cc(NC(=O)C=3N=C(SC3)c4cc(F)c(F)cc4)cc2)C)cc1
0.263158	Brc1ccc(c2c(cc(NC(=O)C=3N=C(SC3)c4cc(F)c(F)cc4)cc2)C)cc1
0.263158	Brc1ccc(c2c(cc(NC(=O)C=3N=C(SC3)c4cc(F)c(F)cc4)cc2)C)cc1
0.263158	Brc1ccc(c2c(cc(NC(=O)C=3N=C(SC3)c4cc(F)c(F)cc4)cc2)C)cc1
0.263158	Brc1ccc(c2c(cc(NC(=O)C=3N=C(SC3)c4cc(F)c(F)cc4)cc2)C)cc1
0.263158	Brc1ccc(c2c(cc(NC(=O)C=3N=C(SC3)c4cc(F)c(F)cc4)cc2)C)cc1
0.263158	Brc1ccc(c2c(cc(NC(=O)C=3N=C(SC3)c4cc(F)c(F)cc4)cc2)C)cc1
0.263158	Fc1c(cc(c(NC(=O)c2ccc(c3ccc(cc3)CNC(=O)OC(C)(C)C)cc2)c1)C)C(=O)OC
0.263158	Fc1c(cc(c(NC(=O)c2ccc(c3ccc(cc3)CNC(=O)OC(C)(C)C)cc2)c1)C)C(=O)OC
0.263158	Fc1c(cc(c(NC(=O)c2ccc(c3ccc(cc3)CNC(=O)OC(C)(C)C)cc2)c1)C)C(=O)OC
0.263158	Fc1c(cc(c(NC(=O)c2ccc(c3ccc(cc3)CNC(=O)OC(C)(C)C)cc2)c1)C)C(=O)OC
0.263158	Fc1c(cc(c(NC(=O)c2ccc(c3ccc(cc3)CNC(=O)OC(C)(C)C)cc2)c1)C)C(=O)OC
0.262987	O=C(NC1(c2ccc(OCc3ccccc3)cc2)CCOCC1)c4cc(NC(=O)Cc5ccncc5)c(cc4)C
0.262987	O=C(NC1(c2ccc(OCc3ccccc3)cc2)CCOCC1)c4cc(NC(=O)Cc5ccncc5)c(cc4)C
0.262987	O=C(NC1(c2ccc(OCc3ccccc3)cc2)CCOCC1)c4cc(NC(=O)Cc5ccncc5)c(cc4)C
0.262987	O=C(NC1(c2ccc(OCc3ccccc3)cc2)CCOCC1)c4cc(NC(=O)Cc5ccncc5)c(cc4)C
0.262987	O=C(NC1(c2ccc(OCc3ccccc3)cc2)CCOCC1)c4cc(NC(=O)Cc5ccncc5)c(cc4)C
0.262987	O=C(NC1(c2ccc(OCc3ccccc3)cc2)CCOCC1)c4cc(NC(=O)Cc5ccncc5)c(cc4)C
0.262987	O=C(NC1(c2ccc(OCc3ccccc3)cc2)CCOCC1)c4cc(NC(=O)Cc5ccncc5)c(cc4)C
0.262987	O=C(NC1(c2ccc(OCc3ccccc3)cc2)CCOCC1)c4cc(NC(=O)Cc5ccncc5)c(cc4)C
0.262987	O=C(NC1(c2ccc(OCc3ccccc3)cc2)CCOCC1)c4cc(NC(=O)Cc5ccncc5)c(cc4)C
0.262987	O=C(NC1(c2ccc(OCc3ccccc3)cc2)CCOCC1)c4cc(NC(=O)Cc5ccncc5)c(cc4)C
0.262987	BrC=1C=NN(c2ncccc2C(=O)Nc3nc(c4ccccc4)cc(c5ccc(cc5)C)c3)C1
0.262626	S1C(=NC(=C1)COc2c(cccc2)C(=O)Nc3cc(c(c4ccccc4)cc3)C)C
0.26259	O=C(NC=1C=NN(C1)Cc2cnccc2)C=3OC(=CC3)CN4CCCCC4
0.26259	O=C(NC=1C=NN(C1)Cc2cnccc2)C=3OC(=CC3)CN4CCCCC4
0.26259	O=C(NC=1C=NN(C1)Cc2cnccc2)C=3OC(=CC3)CN4CCCCC4
0.26259	O=C(NC=1C=NN(C1)Cc2cnccc2)C=3OC(=CC3)CN4CCCCC4
0.26259	O=C(NC=1C=NN(C1)Cc2cnccc2)C=3OC(=CC3)CN4CCCCC4
0.26259	O=C(NC=1C=NN(C1)Cc2cnccc2)C=3OC(=CC3)CN4CCCCC4
0.26259	O=C(NC=1C=NN(C1)Cc2cnccc2)C=3OC(=CC3)CN4CCCCC4
0.26259	O=C(NC=1C=NN(C1)Cc2cnccc2)C=3OC(=CC3)CN4CCCCC4
0.26259	O=C(NC=1C=NN(C1)Cc2cnccc2)C=3OC(=CC3)CN4CCCCC4
0.26259	O=C(NC=1C=NN(C1)Cc2cnccc2)C=3OC(=CC3)CN4CCCCC4
0.26259	O=C(Nc1c(ccc(c1)Cc2ncccc2)C)C(=O)Nc3cc(ccc3)C(OC)C
0.26259	O=C(Nc1c(ccc(c1)Cc2ncccc2)C)C(=O)Nc3cc(ccc3)C(OC)C
0.26259	O=C(Nc1c(ccc(c1)Cc2ncccc2)C)C(=O)Nc3cc(ccc3)C(OC)C
0.26259	O=C(Nc1c(ccc(c1)Cc2ncccc2)C)C(=O)Nc3cc(ccc3)C(OC)C
0.26259	O=C(Nc1c(ccc(c1)Cc2ncccc2)C)C(=O)Nc3cc(ccc3)C(OC)C
0.26259	O=C(Nc1c(ccc(c1)Cc2ncccc2)C)C(=O)Nc3cc(ccc3)C(OC)C
0.26259	O=C(Nc1c(ccc(c1)Cc2ncccc2)C)C(=O)Nc3cc(ccc3)C(OC)C
0.26259	O=C(Nc1c(ccc(c1)Cc2ncccc2)C)C(=O)Nc3cc(ccc3)C(OC)C
0.26259	O=C(Nc1c(ccc(c1)Cc2ncccc2)C)C(=O)Nc3cc(ccc3)C(OC)C
0.26259	O=C(Nc1c(ccc(c1)Cc2ncccc2)C)C(=O)Nc3cc(ccc3)C(OC)C
0.26259	Fc1c(cc(NC(=O)c2ccc(cc2)CN3C(=O)CCC3=O)c(c1)C)C(F)(F)F
0.262458	O=C(Nc1cnc(OC2CCN(CC2)C)cc1)C3=NN(C(c4cnccc4)=C3)C
0.262458	O=C(Nc1cnc(OC2CCN(CC2)C)cc1)C3=NN(C(c4cnccc4)=C3)C
0.262458	O=C(Nc1cnc(OC2CCN(CC2)C)cc1)C3=NN(C(c4cnccc4)=C3)C
0.262458	O=C(Nc1cnc(OC2CCN(CC2)C)cc1)C3=NN(C(c4cnccc4)=C3)C
0.262458	O=C(Nc1cnc(OC2CCN(CC2)C)cc1)C3=NN(C(c4cnccc4)=C3)C
0.262458	O=C(Nc1cnc(OC2CCN(CC2)C)cc1)C3=NN(C(c4cnccc4)=C3)C
0.262458	O=C(Nc1cnc(OC2CCN(CC2)C)cc1)C3=NN(C(c4cnccc4)=C3)C
0.262458	O=C(Nc1cnc(OC2CCN(CC2)C)cc1)C3=NN(C(c4cnccc4)=C3)C
0.262458	O=C(Nc1cnc(OC2CCN(CC2)C)cc1)C3=NN(C(c4cnccc4)=C3)C
0.262458	O=C(Nc1cnc(OC2CCN(CC2)C)cc1)C3=NN(C(c4cnccc4)=C3)C
0.262357	FC(F)(F)CNC(=O)c1cc(NC(=O)C(=O)Nc2c(cc(C#C)cc2)C)c(cc1)C
0.262357	FC(F)(F)CNC(=O)c1cc(NC(=O)C(=O)Nc2c(cc(C#C)cc2)C)c(cc1)C
0.262357	FC(F)(F)CNC(=O)c1cc(NC(=O)C(=O)Nc2c(cc(C#C)cc2)C)c(cc1)C
0.262357	FC(F)(F)CNC(=O)c1cc(NC(=O)C(=O)Nc2c(cc(C#C)cc2)C)c(cc1)C
0.262357	FC(F)(F)CNC(=O)c1cc(NC(=O)C(=O)Nc2c(cc(C#C)cc2)C)c(cc1)C
0.262295	O=C1N(C(=O)CN1)Cc2cc(NC(=O)C(=O)Nc3c(cc(cc3)C(=O)NCC(C)C)C)ccc2
0.262295	O=C1N(C(=O)CN1)Cc2cc(NC(=O)C(=O)Nc3c(cc(cc3)C(=O)NCC(C)C)C)ccc2
0.262295	O=C1N(C(=O)CN1)Cc2cc(NC(=O)C(=O)Nc3c(cc(cc3)C(=O)NCC(C)C)C)ccc2
0.262295	O=C1N(C(=O)CN1)Cc2cc(NC(=O)C(=O)Nc3c(cc(cc3)C(=O)NCC(C)C)C)ccc2
0.262238	Clc1c(Oc2nccc(NC(=O)c3ccc(cc3)CN4C(=O)CCC4=O)c2)cccc1
0.262238	Clc1c(Oc2nccc(NC(=O)c3ccc(cc3)CN4C(=O)CCC4=O)c2)cccc1
0.262238	Clc1c(Oc2nccc(NC(=O)c3ccc(cc3)CN4C(=O)CCC4=O)c2)cccc1
0.262238	Clc1c(Oc2nccc(NC(=O)c3ccc(cc3)CN4C(=O)CCC4=O)c2)cccc1
0.262238	Clc1c(Oc2nccc(NC(=O)c3ccc(cc3)CN4C(=O)CCC4=O)c2)cccc1
0.262238	Clc1c(Oc2nccc(NC(=O)c3ccc(cc3)CN4C(=O)CCC4=O)c2)cccc1
0.262238	Clc1c(Oc2nccc(NC(=O)c3ccc(cc3)CN4C(=O)CCC4=O)c2)cccc1
0.262238	Clc1c(Oc2nccc(NC(=O)c3ccc(cc3)CN4C(=O)CCC4=O)c2)cccc1
0.262238	Clc1c(Oc2nccc(NC(=O)c3ccc(cc3)CN4C(=O)CCC4=O)c2)cccc1
0.262238	Clc1c(Oc2nccc(NC(=O)c3ccc(cc3)CN4C(=O)CCC4=O)c2)cccc1
0.262069	S(=O)(=O)(N1CCC(C(=O)Nc2cc(c(c3ccccc3)cc2)C)CC1)c4cnccc4
0.261818	Clc1cc(NC(=O)c2ccc(F)cc2)c(cc1)C(=O)NCc3ccc(NC(=O)C=4OC=CC4)cc3
0.261818	Clc1cc(NC(=O)c2ccc(F)cc2)c(cc1)C(=O)NCc3ccc(NC(=O)C=4OC=CC4)cc3
0.261818	Clc1cc(NC(=O)c2ccc(F)cc2)c(cc1)C(=O)NCc3ccc(NC(=O)C=4OC=CC4)cc3
0.261818	Clc1cc(NC(=O)c2ccc(F)cc2)c(cc1)C(=O)NCc3ccc(NC(=O)C=4OC=CC4)cc3
0.261818	Clc1cc(NC(=O)c2ccc(F)cc2)c(cc1)C(=O)NCc3ccc(NC(=O)C=4OC=CC4)cc3
0.261818	Clc1cc(NC(=O)c2ccc(F)cc2)c(cc1)C(=O)NCc3ccc(NC(=O)C=4OC=CC4)cc3
0.261818	Clc1cc(NC(=O)c2ccc(F)cc2)c(cc1)C(=O)NCc3ccc(NC(=O)C=4OC=CC4)cc3
0.261818	Clc1cc(NC(=O)c2ccc(F)cc2)c(cc1)C(=O)NCc3ccc(NC(=O)C=4OC=CC4)cc3
0.261818	Clc1cc(NC(=O)c2ccc(F)cc2)c(cc1)C(=O)NCc3ccc(NC(=O)C=4OC=CC4)cc3
0.261818	Clc1cc(NC(=O)c2ccc(F)cc2)c(cc1)C(=O)NCc3ccc(NC(=O)C=4OC=CC4)cc3
0.261719	O=C(NCCc1ccc(N2CCN(CC2)C)cc1)c3cc(NC(=O)C4CC4)ccc3
0.261589	Clc1ccc(cc1)C=2NC(C(=O)Nc3cc4c(cc3)CC(NC(=O)OC(C)(C)C)CC4)=CC2
0.261589	Clc1ccc(cc1)C=2NC(C(=O)Nc3cc4c(cc3)CC(NC(=O)OC(C)(C)C)CC4)=CC2
0.261589	Clc1ccc(cc1)C=2NC(C(=O)Nc3cc4c(cc3)CC(NC(=O)OC(C)(C)C)CC4)=CC2
0.261538	S1C(=NC(C(=O)NCc2ccc(NC(=O)c3cnccc3)cc2)=C1)CC
0.261538	S1C(=NC(C(=O)NCc2ccc(NC(=O)c3cnccc3)cc2)=C1)CC
0.261538	S1C(=NC(C(=O)NCc2ccc(NC(=O)c3cnccc3)cc2)=C1)CC
0.261538	S1C(=NC(C(=O)NCc2ccc(NC(=O)c3cnccc3)cc2)=C1)CC
0.261538	S1C(=NC(C(=O)NCc2ccc(NC(=O)c3cnccc3)cc2)=C1)CC
0.261538	O=C(NC1CN(Cc2ccccc2)CC1)c3cc(NC(=O)C4CC4)ccc3
0.261538	O=C(NC1CN(Cc2ccccc2)CC1)c3cc(NC(=O)C4CC4)ccc3
0.261538	O=C(NC1CN(Cc2ccccc2)CC1)c3cc(NC(=O)C4CC4)ccc3
0.261538	O=C(NC1CN(Cc2ccccc2)CC1)c3cc(NC(=O)C4CC4)ccc3
0.261538	O=C(NC1CN(Cc2ccccc2)CC1)c3cc(NC(=O)C4CC4)ccc3
0.261538	O=C(NC1CN(Cc2ccccc2)CC1)c3cc(NC(=O)C4CC4)ccc3
0.261538	O=C(NC1CN(Cc2ccccc2)CC1)c3cc(NC(=O)C4CC4)ccc3
0.261538	O=C(NC1CN(Cc2ccccc2)CC1)c3cc(NC(=O)C4CC4)ccc3
0.261538	O=C(NC1CN(Cc2ccccc2)CC1)c3cc(NC(=O)C4CC4)ccc3
0.261538	O=C(NC1CN(Cc2ccccc2)CC1)c3cc(NC(=O)C4CC4)ccc3
0.261484	S(=O)(=O)(N1CCN(CC1)CCNC(=O)Nc2c(ccc(c2)C(=O)N3CCSCC3)C)C
0.261484	S(=O)(=O)(N1CCN(CC1)CCNC(=O)Nc2c(ccc(c2)C(=O)N3CCSCC3)C)C
0.261484	S(=O)(=O)(N1CCN(CC1)CCNC(=O)Nc2c(ccc(c2)C(=O)N3CCSCC3)C)C
0.261484	S(=O)(=O)(N1CCN(CC1)CCNC(=O)Nc2c(ccc(c2)C(=O)N3CCSCC3)C)C
0.261484	S(=O)(=O)(N1CCN(CC1)CCNC(=O)Nc2c(ccc(c2)C(=O)N3CCSCC3)C)C
0.261484	S(=O)(=O)(N1CCN(CC1)CCNC(=O)Nc2c(ccc(c2)C(=O)N3CCSCC3)C)C
0.261484	S(=O)(=O)(N1CCN(CC1)CCNC(=O)Nc2c(ccc(c2)C(=O)N3CCSCC3)C)C
0.261484	S(=O)(=O)(N1CCN(CC1)CCNC(=O)Nc2c(ccc(c2)C(=O)N3CCSCC3)C)C
0.261484	S(=O)(=O)(N1CCN(CC1)CCNC(=O)Nc2c(ccc(c2)C(=O)N3CCSCC3)C)C
0.261484	S(=O)(=O)(N1CCN(CC1)CCNC(=O)Nc2c(ccc(c2)C(=O)N3CCSCC3)C)C
0.261168	Fc1c(N2CCN(CC2)CC)ccc(NC(=O)C(=O)NC=3NN=C(c4cc(ccc4)C)C3)c1
0.261168	Fc1c(N2CCN(CC2)CC)ccc(NC(=O)C(=O)NC=3NN=C(c4cc(ccc4)C)C3)c1
0.261168	Fc1c(N2CCN(CC2)CC)ccc(NC(=O)C(=O)NC=3NN=C(c4cc(ccc4)C)C3)c1
0.261168	Fc1c(N2CCN(CC2)CC)ccc(NC(=O)C(=O)NC=3NN=C(c4cc(ccc4)C)C3)c1
0.261168	Fc1c(N2CCN(CC2)CC)ccc(NC(=O)C(=O)NC=3NN=C(c4cc(ccc4)C)C3)c1
0.261168	Fc1c(N2CCN(CC2)CC)ccc(NC(=O)C(=O)NC=3NN=C(c4cc(ccc4)C)C3)c1
0.261168	Fc1c(N2CCN(CC2)CC)ccc(NC(=O)C(=O)NC=3NN=C(c4cc(ccc4)C)C3)c1
0.26087	S(=O)(=O)(Cc1ncccc1)CCC(=O)Nc2cc(c3ccccc3)c(cc2)C
0.26087	S(=O)(=O)(Cc1ncccc1)CCC(=O)Nc2cc(c3ccccc3)c(cc2)C
0.26087	S(=O)(=O)(Cc1ncccc1)CCC(=O)Nc2cc(c3ccccc3)c(cc2)C
0.26087	S(=O)(=O)(Cc1ncccc1)CCC(=O)Nc2cc(c3ccccc3)c(cc2)C
0.26087	S(=O)(=O)(Cc1ncccc1)CCC(=O)Nc2cc(c3ccccc3)c(cc2)C
0.2607	Brc1cnc(c(NC(=O)c2cc(NC(=O)C3CC3)ccc2)c1)C
0.2607	Brc1cnc(c(NC(=O)c2cc(NC(=O)C3CC3)ccc2)c1)C
0.2607	Brc1cnc(c(NC(=O)c2cc(NC(=O)C3CC3)ccc2)c1)C
0.2607	Brc1cnc(c(NC(=O)c2cc(NC(=O)C3CC3)ccc2)c1)C
0.2607	Brc1cnc(c(NC(=O)c2cc(NC(=O)C3CC3)ccc2)c1)C
0.2607	Brc1cnc(c(NC(=O)c2cc(NC(=O)C3CC3)ccc2)c1)C
0.2607	Brc1cnc(c(NC(=O)c2cc(NC(=O)C3CC3)ccc2)c1)C
0.2607	Brc1cnc(c(NC(=O)c2cc(NC(=O)C3CC3)ccc2)c1)C
0.2607	Brc1cnc(c(NC(=O)c2cc(NC(=O)C3CC3)ccc2)c1)C
0.2607	Brc1cnc(c(NC(=O)c2cc(NC(=O)C3CC3)ccc2)c1)C
0.260536	Fc1c(F)ccc(NC(=O)c2ncc(Oc3cc(ccc3)C)cc2)c1
0.260536	Fc1c(F)ccc(NC(=O)c2ncc(Oc3cc(ccc3)C)cc2)c1
0.260536	Fc1c(F)ccc(NC(=O)c2ncc(Oc3cc(ccc3)C)cc2)c1
0.260536	Fc1c(F)ccc(NC(=O)c2ncc(Oc3cc(ccc3)C)cc2)c1
0.260536	Fc1c(F)ccc(NC(=O)c2ncc(Oc3cc(ccc3)C)cc2)c1
0.260536	Fc1c(F)ccc(NC(=O)c2ncc(Oc3cc(ccc3)C)cc2)c1
0.260536	Fc1c(F)ccc(NC(=O)c2ncc(Oc3cc(ccc3)C)cc2)c1
0.260536	Fc1c(F)ccc(NC(=O)c2ncc(Oc3cc(ccc3)C)cc2)c1
0.260536	Fc1c(F)ccc(NC(=O)c2ncc(Oc3cc(ccc3)C)cc2)c1
0.260536	Fc1c(F)ccc(NC(=O)c2ncc(Oc3cc(ccc3)C)cc2)c1
0.260417	O=C(NCC=1OC=CC1)c2cc(c(NC(=O)C(=O)Nc3cc(ccc3)CCC(=O)O)cc2)C
0.260417	O=C(NCC=1OC=CC1)c2cc(c(NC(=O)C(=O)Nc3cc(ccc3)CCC(=O)O)cc2)C
0.260417	O=C(NCC=1OC=CC1)c2cc(c(NC(=O)C(=O)Nc3cc(ccc3)CCC(=O)O)cc2)C
0.260417	O=C(NCC=1OC=CC1)c2cc(c(NC(=O)C(=O)Nc3cc(ccc3)CCC(=O)O)cc2)C
0.260417	O=C(NCC=1OC=CC1)c2cc(c(NC(=O)C(=O)Nc3cc(ccc3)CCC(=O)O)cc2)C
0.260417	O=C(NCC=1OC=CC1)c2cc(c(NC(=O)C(=O)Nc3cc(ccc3)CCC(=O)O)cc2)C
0.260417	O=C(NCC=1OC=CC1)c2cc(c(NC(=O)C(=O)Nc3cc(ccc3)CCC(=O)O)cc2)C
0.260417	O=C(NCC=1OC=CC1)c2cc(c(NC(=O)C(=O)Nc3cc(ccc3)CCC(=O)O)cc2)C
0.260417	O=C(NCC=1OC=CC1)c2cc(c(NC(=O)C(=O)Nc3cc(ccc3)CCC(=O)O)cc2)C
0.260417	O=C(NCC=1OC=CC1)c2cc(c(NC(=O)C(=O)Nc3cc(ccc3)CCC(=O)O)cc2)C
0.260417	Fc1c(N2CCN(CC2)CC)ccc(NC(=O)c3c(Oc4ccncc4)cccc3)c1
0.260417	Fc1c(N2CCN(CC2)CC)ccc(NC(=O)c3c(Oc4ccncc4)cccc3)c1
0.260417	Fc1c(N2CCN(CC2)CC)ccc(NC(=O)c3c(Oc4ccncc4)cccc3)c1
0.260417	Fc1c(N2CCN(CC2)CC)ccc(NC(=O)c3c(Oc4ccncc4)cccc3)c1
0.260417	Fc1c(N2CCN(CC2)CC)ccc(NC(=O)c3c(Oc4ccncc4)cccc3)c1
0.260417	Fc1c(N2CCN(CC2)CC)ccc(NC(=O)c3c(Oc4ccncc4)cccc3)c1
0.260417	Fc1c(N2CCN(CC2)CC)ccc(NC(=O)c3c(Oc4ccncc4)cccc3)c1
0.260417	Fc1c(N2CCN(CC2)CC)ccc(NC(=O)c3c(Oc4ccncc4)cccc3)c1
0.260417	Fc1c(N2CCN(CC2)CC)ccc(NC(=O)c3c(Oc4ccncc4)cccc3)c1
0.260417	Fc1c(N2CCN(CC2)CC)ccc(NC(=O)c3c(Oc4ccncc4)cccc3)c1
0.260377	Fc1c(cc(cc1)C(=O)C(=O)Nc2c(ccc(NC(=O)NCC)c2)C)C
0.260377	Fc1c(cc(cc1)C(=O)C(=O)Nc2c(ccc(NC(=O)NCC)c2)C)C
0.260163	O=C(Nc1ccc(cc1)CN2CCCCCC2)C(Oc3cnccc3)C
0.260163	O=C(Nc1ccc(cc1)CN2CCCCCC2)C(Oc3cnccc3)C
0.259649	O=C(Nc1c(nc(N2CCOCC2)cc1)C)c3ccc(cc3)CN4C(=O)CCC4=O
0.259259	Brc1cc(N2N=CN=C2)c(cc1)C(=O)Nc3cc(ccc3)C4=NOC=C4
0.259259	Brc1cc(N2N=CN=C2)c(cc1)C(=O)Nc3cc(ccc3)C4=NOC=C4
0.259259	Brc1cc(N2N=CN=C2)c(cc1)C(=O)Nc3cc(ccc3)C4=NOC=C4
0.259259	Brc1cc(N2N=CN=C2)c(cc1)C(=O)Nc3cc(ccc3)C4=NOC=C4
0.259259	Brc1cc(N2N=CN=C2)c(cc1)C(=O)Nc3cc(ccc3)C4=NOC=C4
0.259259	Brc1cc(N2N=CN=C2)c(cc1)C(=O)Nc3cc(ccc3)C4=NOC=C4
0.259259	Brc1cc(N2N=CN=C2)c(cc1)C(=O)Nc3cc(ccc3)C4=NOC=C4
0.259259	Brc1cc(N2N=CN=C2)c(cc1)C(=O)Nc3cc(ccc3)C4=NOC=C4
0.259259	Brc1cc(N2N=CN=C2)c(cc1)C(=O)Nc3cc(ccc3)C4=NOC=C4
0.259259	Brc1cc(N2N=CN=C2)c(cc1)C(=O)Nc3cc(ccc3)C4=NOC=C4
0.259136	O=C(Nc1c(cc(OCc2cnccc2)cc1)C)C3=C(N(C(=C3)C)CC)C
0.259136	O=C(Nc1c(cc(OCc2cnccc2)cc1)C)C3=C(N(C(=C3)C)CC)C
0.259136	O=C(Nc1c(cc(OCc2cnccc2)cc1)C)C3=C(N(C(=C3)C)CC)C
0.259136	O=C(Nc1c(cc(OCc2cnccc2)cc1)C)C3=C(N(C(=C3)C)CC)C
0.259136	O=C(Nc1c(cc(OCc2cnccc2)cc1)C)C3=C(N(C(=C3)C)CC)C
0.259136	O=C(Nc1c(cc(OCc2cnccc2)cc1)C)C3=C(N(C(=C3)C)CC)C
0.259136	O=C(Nc1c(cc(OCc2cnccc2)cc1)C)C3=C(N(C(=C3)C)CC)C
0.259136	O=C(Nc1c(cc(OCc2cnccc2)cc1)C)C3=C(N(C(=C3)C)CC)C
0.259136	O=C(Nc1c(cc(OCc2cnccc2)cc1)C)C3=C(N(C(=C3)C)CC)C
0.259136	O=C(Nc1c(cc(OCc2cnccc2)cc1)C)C3=C(N(C(=C3)C)CC)C
0.258865	O=C(Nc1c(ccc(c1)C=2N(N=CC2)C)C)Nc3c(cc(Oc4ncccn4)cc3)C
0.258687	O=C(N1CCN(Cc2cnccc2)CC1)c3cc(OC(C)C)ncc3
0.258687	O=C(N1CCN(Cc2cnccc2)CC1)c3cc(OC(C)C)ncc3
0.258687	O=C(N1CCN(Cc2cnccc2)CC1)c3cc(OC(C)C)ncc3
0.258687	O=C(N1CCN(Cc2cnccc2)CC1)c3cc(OC(C)C)ncc3
0.258687	O=C(N1CCN(Cc2cnccc2)CC1)c3cc(OC(C)C)ncc3
0.258687	O=C(N1CCN(Cc2cnccc2)CC1)c3cc(OC(C)C)ncc3
0.258687	O=C(N1CCN(Cc2cnccc2)CC1)c3cc(OC(C)C)ncc3
0.258687	O=C(N1CCN(Cc2cnccc2)CC1)c3cc(OC(C)C)ncc3
0.258687	O=C(N1CCN(Cc2cnccc2)CC1)c3cc(OC(C)C)ncc3
0.258687	O=C(N1CCN(Cc2cnccc2)CC1)c3cc(OC(C)C)ncc3
0.258687	S(=O)(=O)(Nc1c(ccc(NC(=O)C(=O)Nc2cc(ccc2)CC(=O)O)c1)C)C
0.258687	S(=O)(=O)(Nc1c(ccc(NC(=O)C(=O)Nc2cc(ccc2)CC(=O)O)c1)C)C
0.258687	S(=O)(=O)(Nc1c(ccc(NC(=O)C(=O)Nc2cc(ccc2)CC(=O)O)c1)C)C
0.258687	S(=O)(=O)(Nc1c(ccc(NC(=O)C(=O)Nc2cc(ccc2)CC(=O)O)c1)C)C
0.258687	S(=O)(=O)(Nc1c(ccc(NC(=O)C(=O)Nc2cc(ccc2)CC(=O)O)c1)C)C
0.258687	S(=O)(=O)(Nc1c(ccc(NC(=O)C(=O)Nc2cc(ccc2)CC(=O)O)c1)C)C
0.258621	O=C(Nc1cc(ccc1)CNC(=O)C(=O)Nc2ccc(NC(=O)c3cc4OCOc4cc3)cc2)c5ncccc5
0.258197	O=C(Nc1ccc(c2ccccc2)cc1)NCc3cc(OC)c(cc3)C
0.258065	FC(F)(F)c1cc(c(NC(=O)c2cnc(N(CCC)CC)cc2)cc1)C
0.258065	FC(F)(F)c1cc(c(NC(=O)c2cnc(N(CCC)CC)cc2)cc1)C
0.258065	FC(F)(F)c1cc(c(NC(=O)c2cnc(N(CCC)CC)cc2)cc1)C
0.258065	FC(F)(F)c1cc(c(NC(=O)c2cnc(N(CCC)CC)cc2)cc1)C
0.258065	FC(F)(F)c1cc(c(NC(=O)c2cnc(N(CCC)CC)cc2)cc1)C
0.258065	FC(F)(F)c1cc(c(NC(=O)c2cnc(N(CCC)CC)cc2)cc1)C
0.258065	FC(F)(F)c1cc(c(NC(=O)c2cnc(N(CCC)CC)cc2)cc1)C
0.258065	FC(F)(F)c1cc(c(NC(=O)c2cnc(N(CCC)CC)cc2)cc1)C
0.258065	FC(F)(F)c1cc(c(NC(=O)c2cnc(N(CCC)CC)cc2)cc1)C
0.258065	FC(F)(F)c1cc(c(NC(=O)c2cnc(N(CCC)CC)cc2)cc1)C
0.258065	Brc1ccc(c2c(cc(NC(=O)C=3C(=NNC3)C4=COC=C4)cc2)C)cc1
0.258065	Brc1ccc(c2c(cc(NC(=O)C=3C(=NNC3)C4=COC=C4)cc2)C)cc1
0.258065	Brc1ccc(c2c(cc(NC(=O)C=3C(=NNC3)C4=COC=C4)cc2)C)cc1
0.258065	Brc1ccc(c2c(cc(NC(=O)C=3C(=NNC3)C4=COC=C4)cc2)C)cc1
0.258065	Brc1ccc(c2c(cc(NC(=O)C=3C(=NNC3)C4=COC=C4)cc2)C)cc1
0.258065	FC(F)(F)CNC(=O)c1cc(NC(=O)C(=O)NCc2cc(OC)c(cc2)C)c(cc1)C
0.258065	FC(F)(F)CNC(=O)c1cc(NC(=O)C(=O)NCc2cc(OC)c(cc2)C)c(cc1)C
0.258065	FC(F)(F)CNC(=O)c1cc(NC(=O)C(=O)NCc2cc(OC)c(cc2)C)c(cc1)C
0.258065	Brc1ccc(c2c(cc(NC(=O)C=3C(=NNC3)C4=COC=C4)cc2)C)cc1
0.258065	Brc1ccc(c2c(cc(NC(=O)C=3C(=NNC3)C4=COC=C4)cc2)C)cc1
0.258065	Brc1ccc(c2c(cc(NC(=O)C=3C(=NNC3)C4=COC=C4)cc2)C)cc1
0.258065	FC(F)(F)CNC(=O)c1cc(NC(=O)C(=O)NCc2cc(OC)c(cc2)C)c(cc1)C
0.258065	Brc1ccc(c2c(cc(NC(=O)C=3C(=NNC3)C4=COC=C4)cc2)C)cc1
0.258065	FC(F)(F)CNC(=O)c1cc(NC(=O)C(=O)NCc2cc(OC)c(cc2)C)c(cc1)C
0.258065	FC(F)(F)CNC(=O)c1cc(NC(=O)C(=O)NCc2cc(OC)c(cc2)C)c(cc1)C
0.258065	FC(F)(F)CNC(=O)c1cc(NC(=O)C(=O)NCc2cc(OC)c(cc2)C)c(cc1)C
0.258065	FC(F)(F)CNC(=O)c1cc(NC(=O)C(=O)NCc2cc(OC)c(cc2)C)c(cc1)C
0.257951	FC(F)Oc1c(OC)ccc(c1)C(=O)Nc2cnc(OC3CCN(CC3)C)cc2
0.257951	FC(F)Oc1c(OC)ccc(c1)C(=O)Nc2cnc(OC3CCN(CC3)C)cc2
0.257951	FC(F)Oc1c(OC)ccc(c1)C(=O)Nc2cnc(OC3CCN(CC3)C)cc2
0.257951	FC(F)Oc1c(OC)ccc(c1)C(=O)Nc2cnc(OC3CCN(CC3)C)cc2
0.257951	FC(F)Oc1c(OC)ccc(c1)C(=O)Nc2cnc(OC3CCN(CC3)C)cc2
0.257951	FC(F)Oc1c(OC)ccc(c1)C(=O)Nc2cnc(OC3CCN(CC3)C)cc2
0.257951	FC(F)Oc1c(OC)ccc(c1)C(=O)Nc2cnc(OC3CCN(CC3)C)cc2
0.257951	FC(F)Oc1c(OC)ccc(c1)C(=O)Nc2cnc(OC3CCN(CC3)C)cc2
0.257951	FC(F)Oc1c(OC)ccc(c1)C(=O)Nc2cnc(OC3CCN(CC3)C)cc2
0.257951	FC(F)Oc1c(OC)ccc(c1)C(=O)Nc2cnc(OC3CCN(CC3)C)cc2
0.257627	Clc1c(N2CCN(CC2)CCC)ccc(NC(=O)C(=O)NC=3NN=C(c4cc(ccc4)C)C3)c1
0.257627	Clc1c(N2CCN(CC2)CCC)ccc(NC(=O)C(=O)NC=3NN=C(c4cc(ccc4)C)C3)c1
0.257627	Clc1c(N2CCN(CC2)CCC)ccc(NC(=O)C(=O)NC=3NN=C(c4cc(ccc4)C)C3)c1
0.257627	Clc1c(N2CCN(CC2)CCC)ccc(NC(=O)C(=O)NC=3NN=C(c4cc(ccc4)C)C3)c1
0.257576	O=C(Nc1c(OC)cccc1)c2ccc(NC(=O)C(=O)Nc3cc(ccc3)CC(=O)O)cc2
0.257576	O=C(Nc1c(OC)cccc1)c2ccc(NC(=O)C(=O)Nc3cc(ccc3)CC(=O)O)cc2
0.257576	O=C(Nc1c(OC)cccc1)c2ccc(NC(=O)C(=O)Nc3cc(ccc3)CC(=O)O)cc2
0.257576	O=C(Nc1c(OC)cccc1)c2ccc(NC(=O)C(=O)Nc3cc(ccc3)CC(=O)O)cc2
0.257576	O=C(Nc1c(OC)cccc1)c2ccc(NC(=O)C(=O)Nc3cc(ccc3)CC(=O)O)cc2
0.257576	O=C(Nc1c(OC)cccc1)c2ccc(NC(=O)C(=O)Nc3cc(ccc3)CC(=O)O)cc2
0.257353	O=C(OC(C)(C)C)Nc1cc(ccc1)C2=NOC(=N2)c3cc(ccc3)CN4CCOCC4
0.257353	O=C(OC(C)(C)C)Nc1cc(ccc1)C2=NOC(=N2)c3cc(ccc3)CN4CCOCC4
0.257353	O=C(OC(C)(C)C)Nc1cc(ccc1)C2=NOC(=N2)c3cc(ccc3)CN4CCOCC4
0.257353	O=C(OC(C)(C)C)Nc1cc(ccc1)C2=NOC(=N2)c3cc(ccc3)CN4CCOCC4
0.257353	O=C(OC(C)(C)C)Nc1cc(ccc1)C2=NOC(=N2)c3cc(ccc3)CN4CCOCC4
0.257329	O=C(Nc1cc(c2ccccc2)c(cc1)C)c3c4c(ncc3)cc(cc4)C
0.257329	O=C(Nc1cc(c2ccccc2)c(cc1)C)c3c4c(ncc3)cc(cc4)C
0.257329	O=C(Nc1cc(c2ccccc2)c(cc1)C)c3c4c(ncc3)cc(cc4)C
0.257329	O=C(Nc1cc(c2ccccc2)c(cc1)C)c3c4c(ncc3)cc(cc4)C
0.257329	O=C(Nc1cc(c2ccccc2)c(cc1)C)c3c4c(ncc3)cc(cc4)C
0.257329	O=C(Nc1cc(c2ccccc2)c(cc1)C)c3c4c(ncc3)cc(cc4)C
0.257329	O=C(Nc1cc(c2ccccc2)c(cc1)C)c3c4c(ncc3)cc(cc4)C
0.257329	O=C(Nc1cc(c2ccccc2)c(cc1)C)c3c4c(ncc3)cc(cc4)C
0.257329	O=C(Nc1cc(c2ccccc2)c(cc1)C)c3c4c(ncc3)cc(cc4)C
0.257329	O=C(Nc1cc(c2ccccc2)c(cc1)C)c3c4c(ncc3)cc(cc4)C
0.257235	O=C(Nc1ccc(cc1)CCN2N=NC(=N2)c3ccccc3)C=4OC(=CC4)COc5c(cc(cc5)C)C
0.257235	O=C(Nc1ccc(cc1)CCN2N=NC(=N2)c3ccccc3)C=4OC(=CC4)COc5c(cc(cc5)C)C
0.257235	O=C(Nc1ccc(cc1)CCN2N=NC(=N2)c3ccccc3)C=4OC(=CC4)COc5c(cc(cc5)C)C
0.257235	O=C(Nc1ccc(cc1)CCN2N=NC(=N2)c3ccccc3)C=4OC(=CC4)COc5c(cc(cc5)C)C
0.257235	O=C(Nc1ccc(cc1)CCN2N=NC(=N2)c3ccccc3)C=4OC(=CC4)COc5c(cc(cc5)C)C
0.257235	O=C(Nc1ccc(cc1)CCN2N=NC(=N2)c3ccccc3)C=4OC(=CC4)COc5c(cc(cc5)C)C
0.257235	O=C(Nc1ccc(cc1)CCN2N=NC(=N2)c3ccccc3)C=4OC(=CC4)COc5c(cc(cc5)C)C
0.257235	O=C(Nc1ccc(cc1)CCN2N=NC(=N2)c3ccccc3)C=4OC(=CC4)COc5c(cc(cc5)C)C
0.257235	O=C(Nc1ccc(cc1)CCN2N=NC(=N2)c3ccccc3)C=4OC(=CC4)COc5c(cc(cc5)C)C
0.257235	O=C(Nc1ccc(cc1)CCN2N=NC(=N2)c3ccccc3)C=4OC(=CC4)COc5c(cc(cc5)C)C
0.257042	FC(F)(F)c1cc(ccc1)C(=O)Nc2cc(NC(=O)C=3OC=CC3CN4CCOCC4)ccc2
0.257042	FC(F)(F)c1cc(ccc1)C(=O)Nc2cc(NC(=O)C=3OC=CC3CN4CCOCC4)ccc2
0.257042	FC(F)(F)c1cc(ccc1)C(=O)Nc2cc(NC(=O)C=3OC=CC3CN4CCOCC4)ccc2
0.257042	FC(F)(F)c1cc(ccc1)C(=O)Nc2cc(NC(=O)C=3OC=CC3CN4CCOCC4)ccc2
0.257042	FC(F)(F)c1cc(ccc1)C(=O)Nc2cc(NC(=O)C=3OC=CC3CN4CCOCC4)ccc2
0.257042	FC(F)(F)c1cc(ccc1)C(=O)Nc2cc(NC(=O)C=3OC=CC3CN4CCOCC4)ccc2
0.257042	FC(F)(F)c1cc(ccc1)C(=O)Nc2cc(NC(=O)C=3OC=CC3CN4CCOCC4)ccc2
0.257042	FC(F)(F)c1cc(ccc1)C(=O)Nc2cc(NC(=O)C=3OC=CC3CN4CCOCC4)ccc2
0.257042	FC(F)(F)c1cc(ccc1)C(=O)Nc2cc(NC(=O)C=3OC=CC3CN4CCOCC4)ccc2
0.257042	FC(F)(F)c1cc(ccc1)C(=O)Nc2cc(NC(=O)C=3OC=CC3CN4CCOCC4)ccc2
0.256667	Clc1c(OCc2nc(OC)ccc2)ccc(NC(=O)c3c(NC(=O)c4ccc(F)cc4)cc(Cl)cc3)c1
0.256667	Clc1c(OCc2nc(OC)ccc2)ccc(NC(=O)c3c(NC(=O)c4ccc(F)cc4)cc(Cl)cc3)c1
0.256667	Clc1c(OCc2nc(OC)ccc2)ccc(NC(=O)c3c(NC(=O)c4ccc(F)cc4)cc(Cl)cc3)c1
0.256667	Clc1c(OCc2nc(OC)ccc2)ccc(NC(=O)c3c(NC(=O)c4ccc(F)cc4)cc(Cl)cc3)c1
0.256667	Clc1c(OCc2nc(OC)ccc2)ccc(NC(=O)c3c(NC(=O)c4ccc(F)cc4)cc(Cl)cc3)c1
0.256667	Clc1c(OCc2nc(OC)ccc2)ccc(NC(=O)c3c(NC(=O)c4ccc(F)cc4)cc(Cl)cc3)c1
0.256667	Clc1c(OCc2nc(OC)ccc2)ccc(NC(=O)c3c(NC(=O)c4ccc(F)cc4)cc(Cl)cc3)c1
0.256667	Clc1c(OCc2nc(OC)ccc2)ccc(NC(=O)c3c(NC(=O)c4ccc(F)cc4)cc(Cl)cc3)c1
0.256667	Clc1c(OCc2nc(OC)ccc2)ccc(NC(=O)c3c(NC(=O)c4ccc(F)cc4)cc(Cl)cc3)c1
0.256667	Clc1c(OCc2nc(OC)ccc2)ccc(NC(=O)c3c(NC(=O)c4ccc(F)cc4)cc(Cl)cc3)c1
0.256637	O=C(Nc1cc(NC(=O)C=2N=C3N(C(=O)C2)C=C(N4CCN(CC4)C)C=C3)c(cc1)C)NCC
[truncated: 8,001 more rows]
