# Supplementary material for: Galileo: Three-dimensional searching in large combinatorial fragment spaces on the example of pharmacophores
Source: J Comput Aided Mol Des. 2022 Nov 24;37(1):1–16. doi: 10.1007/s10822-022-00485-y (PMC10032335; doi:10.1007/s10822-022-00485-y)
Supplement: Supplementary file 4 — Supplementary file 3a [file 10822_2022_485_MOESM3_ESMa.zip › Imatinib_Galileo/15/out_6.csv]

Score	SMILES
1	O=C(Nc1cc(Nc2nc(c3cnccc3)ccn2)c(cc1)C)c4ccc(cc4)CN5CCN(CC5)C
1	O=C(Nc1cc(Nc2nc(c3cnccc3)ccn2)c(cc1)C)c4ccc(cc4)CN5CCN(CC5)C
1	O=C(Nc1cc(Nc2nc(c3cnccc3)ccn2)c(cc1)C)c4ccc(cc4)CN5CCN(CC5)C
1	O=C(Nc1cc(Nc2nc(c3cnccc3)ccn2)c(cc1)C)c4ccc(cc4)CN5CCN(CC5)C
1	O=C(Nc1cc(Nc2nc(c3cnccc3)ccn2)c(cc1)C)c4ccc(cc4)CN5CCN(CC5)C
1	O=C(Nc1cc(Nc2nc(c3cnccc3)ccn2)c(cc1)C)c4ccc(cc4)CN5CCN(CC5)C
1	O=C(Nc1cc(Nc2nc(c3cnccc3)ccn2)c(cc1)C)c4ccc(cc4)CN5CCN(CC5)C
1	O=C(Nc1cc(Nc2nc(c3cnccc3)ccn2)c(cc1)C)c4ccc(cc4)CN5CCN(CC5)C
1	O=C(Nc1cc(Nc2nc(c3cnccc3)ccn2)c(cc1)C)c4ccc(cc4)CN5CCN(CC5)C
1	O=C(Nc1cc(Nc2nc(c3cnccc3)ccn2)c(cc1)C)c4ccc(cc4)CN5CCN(CC5)C
0.441964	O=C(Nc1c(ccc(c1)C(=O)Nc2cc(c3cncnc3)ccc2)C)c4ccccc4
0.441964	O=C(Nc1c(ccc(c1)C(=O)Nc2cc(c3cncnc3)ccc2)C)c4ccccc4
0.441964	O=C(Nc1c(ccc(c1)C(=O)Nc2cc(c3cncnc3)ccc2)C)c4ccccc4
0.441964	O=C(Nc1c(ccc(c1)C(=O)Nc2cc(c3cncnc3)ccc2)C)c4ccccc4
0.441964	O=C(Nc1c(ccc(c1)C(=O)Nc2cc(c3cncnc3)ccc2)C)c4ccccc4
0.441964	O=C(Nc1c(ccc(c1)C(=O)Nc2cc(c3cncnc3)ccc2)C)c4ccccc4
0.441964	O=C(Nc1c(ccc(c1)C(=O)Nc2cc(c3cncnc3)ccc2)C)c4ccccc4
0.441964	O=C(Nc1c(ccc(c1)C(=O)Nc2cc(c3cncnc3)ccc2)C)c4ccccc4
0.441964	O=C(Nc1c(ccc(c1)C(=O)Nc2cc(c3cncnc3)ccc2)C)c4ccccc4
0.441964	O=C(Nc1c(ccc(c1)C(=O)Nc2cc(c3cncnc3)ccc2)C)c4ccccc4
0.405405	S1C(=NC(c2ccc(NC(=O)C(C)C)cc2)=C1)NC(=O)c3cc(NC(=O)c4ccccc4)c(cc3)C
0.405405	S1C(=NC(c2ccc(NC(=O)C(C)C)cc2)=C1)NC(=O)c3cc(NC(=O)c4ccccc4)c(cc3)C
0.405405	S1C(=NC(c2ccc(NC(=O)C(C)C)cc2)=C1)NC(=O)c3cc(NC(=O)c4ccccc4)c(cc3)C
0.405405	S1C(=NC(c2ccc(NC(=O)C(C)C)cc2)=C1)NC(=O)c3cc(NC(=O)c4ccccc4)c(cc3)C
0.405405	S1C(=NC(c2ccc(NC(=O)C(C)C)cc2)=C1)NC(=O)c3cc(NC(=O)c4ccccc4)c(cc3)C
0.405405	S1C(=NC(c2ccc(NC(=O)C(C)C)cc2)=C1)NC(=O)c3cc(NC(=O)c4ccccc4)c(cc3)C
0.405405	S1C(=NC(c2ccc(NC(=O)C(C)C)cc2)=C1)NC(=O)c3cc(NC(=O)c4ccccc4)c(cc3)C
0.405405	S1C(=NC(c2ccc(NC(=O)C(C)C)cc2)=C1)NC(=O)c3cc(NC(=O)c4ccccc4)c(cc3)C
0.405405	S1C(=NC(c2ccc(NC(=O)C(C)C)cc2)=C1)NC(=O)c3cc(NC(=O)c4ccccc4)c(cc3)C
0.405405	S1C(=NC(c2ccc(NC(=O)C(C)C)cc2)=C1)NC(=O)c3cc(NC(=O)c4ccccc4)c(cc3)C
0.397112	S(=O)(=O)(N1CCN(Cc2ccccc2)CC1)c3cc(ccc3)C(=O)Nc4c(cc(cc4)C5=NC=CN5)C
0.397112	S(=O)(=O)(N1CCN(Cc2ccccc2)CC1)c3cc(ccc3)C(=O)Nc4c(cc(cc4)C5=NC=CN5)C
0.397112	S(=O)(=O)(N1CCN(Cc2ccccc2)CC1)c3cc(ccc3)C(=O)Nc4c(cc(cc4)C5=NC=CN5)C
0.397112	S(=O)(=O)(N1CCN(Cc2ccccc2)CC1)c3cc(ccc3)C(=O)Nc4c(cc(cc4)C5=NC=CN5)C
0.397112	S(=O)(=O)(N1CCN(Cc2ccccc2)CC1)c3cc(ccc3)C(=O)Nc4c(cc(cc4)C5=NC=CN5)C
0.397112	S(=O)(=O)(N1CCN(Cc2ccccc2)CC1)c3cc(ccc3)C(=O)Nc4c(cc(cc4)C5=NC=CN5)C
0.397112	S(=O)(=O)(N1CCN(Cc2ccccc2)CC1)c3cc(ccc3)C(=O)Nc4c(cc(cc4)C5=NC=CN5)C
0.397112	S(=O)(=O)(N1CCN(Cc2ccccc2)CC1)c3cc(ccc3)C(=O)Nc4c(cc(cc4)C5=NC=CN5)C
0.397112	S(=O)(=O)(N1CCN(Cc2ccccc2)CC1)c3cc(ccc3)C(=O)Nc4c(cc(cc4)C5=NC=CN5)C
0.397112	S(=O)(=O)(N1CCN(Cc2ccccc2)CC1)c3cc(ccc3)C(=O)Nc4c(cc(cc4)C5=NC=CN5)C
0.390947	O=C(OC(C)(C)C)Nc1cc(NC(=O)c2cnc(nc2)c3ccccc3)c(cc1)C
0.390947	O=C(OC(C)(C)C)Nc1cc(NC(=O)c2cnc(nc2)c3ccccc3)c(cc1)C
0.390947	O=C(OC(C)(C)C)Nc1cc(NC(=O)c2cnc(nc2)c3ccccc3)c(cc1)C
0.390947	O=C(OC(C)(C)C)Nc1cc(NC(=O)c2cnc(nc2)c3ccccc3)c(cc1)C
0.390947	O=C(OC(C)(C)C)Nc1cc(NC(=O)c2cnc(nc2)c3ccccc3)c(cc1)C
0.390947	O=C(OC(C)(C)C)Nc1cc(NC(=O)c2cnc(nc2)c3ccccc3)c(cc1)C
0.390947	O=C(OC(C)(C)C)Nc1cc(NC(=O)c2cnc(nc2)c3ccccc3)c(cc1)C
0.390947	O=C(OC(C)(C)C)Nc1cc(NC(=O)c2cnc(nc2)c3ccccc3)c(cc1)C
0.390947	O=C(OC(C)(C)C)Nc1cc(NC(=O)c2cnc(nc2)c3ccccc3)c(cc1)C
0.390947	O=C(OC(C)(C)C)Nc1cc(NC(=O)c2cnc(nc2)c3ccccc3)c(cc1)C
0.384	S1(=O)(=O)CCN(Cc2cc(ccc2)C(=O)Nc3c(ccc(OC)c3)C)CC1
0.384	S1(=O)(=O)CCN(Cc2cc(ccc2)C(=O)Nc3c(ccc(OC)c3)C)CC1
0.384	S1(=O)(=O)CCN(Cc2cc(ccc2)C(=O)Nc3c(ccc(OC)c3)C)CC1
0.384	S1(=O)(=O)CCN(Cc2cc(ccc2)C(=O)Nc3c(ccc(OC)c3)C)CC1
0.384	S1(=O)(=O)CCN(Cc2cc(ccc2)C(=O)Nc3c(ccc(OC)c3)C)CC1
0.384	S1(=O)(=O)CCN(Cc2cc(ccc2)C(=O)Nc3c(ccc(OC)c3)C)CC1
0.384	S1(=O)(=O)CCN(Cc2cc(ccc2)C(=O)Nc3c(ccc(OC)c3)C)CC1
0.384	S1(=O)(=O)CCN(Cc2cc(ccc2)C(=O)Nc3c(ccc(OC)c3)C)CC1
0.384	S1(=O)(=O)CCN(Cc2cc(ccc2)C(=O)Nc3c(ccc(OC)c3)C)CC1
0.384	S1(=O)(=O)CCN(Cc2cc(ccc2)C(=O)Nc3c(ccc(OC)c3)C)CC1
0.382716	O=C(Nc1ncccc1c2ccccc2)c3cc(NC(=O)c4ccccc4)c(cc3)C
0.382716	O=C(Nc1ncccc1c2ccccc2)c3cc(NC(=O)c4ccccc4)c(cc3)C
0.382716	O=C(Nc1ncccc1c2ccccc2)c3cc(NC(=O)c4ccccc4)c(cc3)C
0.382716	O=C(Nc1ncccc1c2ccccc2)c3cc(NC(=O)c4ccccc4)c(cc3)C
0.382716	O=C(Nc1ncccc1c2ccccc2)c3cc(NC(=O)c4ccccc4)c(cc3)C
0.382716	O=C(Nc1ncccc1c2ccccc2)c3cc(NC(=O)c4ccccc4)c(cc3)C
0.382716	O=C(Nc1ncccc1c2ccccc2)c3cc(NC(=O)c4ccccc4)c(cc3)C
0.382716	O=C(Nc1ncccc1c2ccccc2)c3cc(NC(=O)c4ccccc4)c(cc3)C
0.382716	O=C(Nc1ncccc1c2ccccc2)c3cc(NC(=O)c4ccccc4)c(cc3)C
0.382716	O=C(Nc1ncccc1c2ccccc2)c3cc(NC(=O)c4ccccc4)c(cc3)C
0.376307	S1C(=NC(=C1)CN2CCN(C(=O)C(=O)Nc3c(ccc(NC(=O)c4ccccc4)c3)C)CC2)C(C)(C)C
0.376307	S1C(=NC(=C1)CN2CCN(C(=O)C(=O)Nc3c(ccc(NC(=O)c4ccccc4)c3)C)CC2)C(C)(C)C
0.376307	S1C(=NC(=C1)CN2CCN(C(=O)C(=O)Nc3c(ccc(NC(=O)c4ccccc4)c3)C)CC2)C(C)(C)C
0.376307	S1C(=NC(=C1)CN2CCN(C(=O)C(=O)Nc3c(ccc(NC(=O)c4ccccc4)c3)C)CC2)C(C)(C)C
0.376307	S1C(=NC(=C1)CN2CCN(C(=O)C(=O)Nc3c(ccc(NC(=O)c4ccccc4)c3)C)CC2)C(C)(C)C
0.376307	S1C(=NC(=C1)CN2CCN(C(=O)C(=O)Nc3c(ccc(NC(=O)c4ccccc4)c3)C)CC2)C(C)(C)C
0.376307	S1C(=NC(=C1)CN2CCN(C(=O)C(=O)Nc3c(ccc(NC(=O)c4ccccc4)c3)C)CC2)C(C)(C)C
0.376307	S1C(=NC(=C1)CN2CCN(C(=O)C(=O)Nc3c(ccc(NC(=O)c4ccccc4)c3)C)CC2)C(C)(C)C
0.376307	S1C(=NC(=C1)CN2CCN(C(=O)C(=O)Nc3c(ccc(NC(=O)c4ccccc4)c3)C)CC2)C(C)(C)C
0.376307	S1C(=NC(=C1)CN2CCN(C(=O)C(=O)Nc3c(ccc(NC(=O)c4ccccc4)c3)C)CC2)C(C)(C)C
0.376147	O=C(Nc1cc(NC(=O)C=O)c(cc1)C)c2ccccc2
0.376147	O=C(Nc1cc(NC(=O)C=O)c(cc1)C)c2ccccc2
0.376147	O=C(Nc1cc(NC(=O)C=O)c(cc1)C)c2ccccc2
0.376147	O=C(Nc1cc(NC(=O)C=O)c(cc1)C)c2ccccc2
0.376147	O=C(Nc1cc(NC(=O)C=O)c(cc1)C)c2ccccc2
0.376147	O=C(Nc1cc(NC(=O)C=O)c(cc1)C)c2ccccc2
0.376147	O=C(Nc1cc(NC(=O)C=O)c(cc1)C)c2ccccc2
0.376147	O=C(Nc1cc(NC(=O)C=O)c(cc1)C)c2ccccc2
0.376147	O=C(Nc1cc(NC(=O)C=O)c(cc1)C)c2ccccc2
0.376147	O=C(Nc1cc(NC(=O)C=O)c(cc1)C)c2ccccc2
0.375	O=C(Nc1c(ccc(c1)C(=O)NCCc2nc(ccn2)COC)C)c3ccccc3
0.375	O=C(Nc1c(ccc(c1)C(=O)NCCc2nc(ccn2)COC)C)c3ccccc3
0.375	O=C(Nc1c(ccc(c1)C(=O)NCCc2nc(ccn2)COC)C)c3ccccc3
0.375	O=C(Nc1c(ccc(c1)C(=O)NCCc2nc(ccn2)COC)C)c3ccccc3
0.375	O=C(Nc1c(ccc(c1)C(=O)NCCc2nc(ccn2)COC)C)c3ccccc3
0.375	O=C(Nc1c(ccc(c1)C(=O)NCCc2nc(ccn2)COC)C)c3ccccc3
0.375	O=C(Nc1c(ccc(c1)C(=O)NCCc2nc(ccn2)COC)C)c3ccccc3
0.375	O=C(Nc1c(ccc(c1)C(=O)NCCc2nc(ccn2)COC)C)c3ccccc3
0.375	O=C(Nc1c(ccc(c1)C(=O)NCCc2nc(ccn2)COC)C)c3ccccc3
0.375	O=C(Nc1c(ccc(c1)C(=O)NCCc2nc(ccn2)COC)C)c3ccccc3
0.366379	O=C(Nc1c(ccc(c1)C(=O)Nc2cc(ccc2)COCC)C)c3ccccc3
0.366379	O=C(Nc1c(ccc(c1)C(=O)Nc2cc(ccc2)COCC)C)c3ccccc3
0.366379	O=C(Nc1c(ccc(c1)C(=O)Nc2cc(ccc2)COCC)C)c3ccccc3
0.366379	O=C(Nc1c(ccc(c1)C(=O)Nc2cc(ccc2)COCC)C)c3ccccc3
0.366379	O=C(Nc1c(ccc(c1)C(=O)Nc2cc(ccc2)COCC)C)c3ccccc3
0.366379	O=C(Nc1c(ccc(c1)C(=O)Nc2cc(ccc2)COCC)C)c3ccccc3
0.366379	O=C(Nc1c(ccc(c1)C(=O)Nc2cc(ccc2)COCC)C)c3ccccc3
0.366379	O=C(Nc1c(ccc(c1)C(=O)Nc2cc(ccc2)COCC)C)c3ccccc3
0.366379	O=C(Nc1c(ccc(c1)C(=O)Nc2cc(ccc2)COCC)C)c3ccccc3
0.366379	O=C(Nc1c(ccc(c1)C(=O)Nc2cc(ccc2)COCC)C)c3ccccc3
0.360153	S(c1ccc(cc1)C(=O)Nc2c(ccc(c2)C=3OC=C(N3)C)C)Cc4ccccc4
0.360153	S(c1ccc(cc1)C(=O)Nc2c(ccc(c2)C=3OC=C(N3)C)C)Cc4ccccc4
0.360153	S(c1ccc(cc1)C(=O)Nc2c(ccc(c2)C=3OC=C(N3)C)C)Cc4ccccc4
0.357143	O=C(OC(C)(C)C)Nc1cc(NC(=O)c2cc(NC(=O)Cc3ccncc3)c(cc2)C)c(cc1)C
0.357143	O=C(OC(C)(C)C)Nc1cc(NC(=O)c2cc(NC(=O)Cc3ccncc3)c(cc2)C)c(cc1)C
0.357143	O=C(OC(C)(C)C)Nc1cc(NC(=O)c2cc(NC(=O)Cc3ccncc3)c(cc2)C)c(cc1)C
0.357143	O=C(OC(C)(C)C)Nc1cc(NC(=O)c2cc(NC(=O)Cc3ccncc3)c(cc2)C)c(cc1)C
0.357143	O=C(OC(C)(C)C)Nc1cc(NC(=O)c2cc(NC(=O)Cc3ccncc3)c(cc2)C)c(cc1)C
0.357143	O=C(OC(C)(C)C)Nc1cc(NC(=O)c2cc(NC(=O)Cc3ccncc3)c(cc2)C)c(cc1)C
0.357143	O=C(OC(C)(C)C)Nc1cc(NC(=O)c2cc(NC(=O)Cc3ccncc3)c(cc2)C)c(cc1)C
0.357143	O=C(OC(C)(C)C)Nc1cc(NC(=O)c2cc(NC(=O)Cc3ccncc3)c(cc2)C)c(cc1)C
0.357143	O=C(OC(C)(C)C)Nc1cc(NC(=O)c2cc(NC(=O)Cc3ccncc3)c(cc2)C)c(cc1)C
0.357143	O=C(OC(C)(C)C)Nc1cc(NC(=O)c2cc(NC(=O)Cc3ccncc3)c(cc2)C)c(cc1)C
0.355805	O=C(Nc1ccc(cc1)C=2OC(C(=O)N)=CC2)c3cc(NC(=O)Cc4ccncc4)c(cc3)C
0.355805	O=C(Nc1ccc(cc1)C=2OC(C(=O)N)=CC2)c3cc(NC(=O)Cc4ccncc4)c(cc3)C
0.355805	O=C(Nc1ccc(cc1)C=2OC(C(=O)N)=CC2)c3cc(NC(=O)Cc4ccncc4)c(cc3)C
0.355805	O=C(Nc1ccc(cc1)C=2OC(C(=O)N)=CC2)c3cc(NC(=O)Cc4ccncc4)c(cc3)C
0.355805	O=C(Nc1ccc(cc1)C=2OC(C(=O)N)=CC2)c3cc(NC(=O)Cc4ccncc4)c(cc3)C
0.355805	O=C(Nc1ccc(cc1)C=2OC(C(=O)N)=CC2)c3cc(NC(=O)Cc4ccncc4)c(cc3)C
0.355805	O=C(Nc1ccc(cc1)C=2OC(C(=O)N)=CC2)c3cc(NC(=O)Cc4ccncc4)c(cc3)C
0.355805	O=C(Nc1ccc(cc1)C=2OC(C(=O)N)=CC2)c3cc(NC(=O)Cc4ccncc4)c(cc3)C
0.355805	O=C(Nc1ccc(cc1)C=2OC(C(=O)N)=CC2)c3cc(NC(=O)Cc4ccncc4)c(cc3)C
0.355805	O=C(Nc1ccc(cc1)C=2OC(C(=O)N)=CC2)c3cc(NC(=O)Cc4ccncc4)c(cc3)C
0.354086	Clc1c(C#N)cc(cc1)C(=O)NNc2nc(c3cnccc3)ccc2
0.354086	Clc1c(C#N)cc(cc1)C(=O)NNc2nc(c3cnccc3)ccc2
0.354086	Clc1c(C#N)cc(cc1)C(=O)NNc2nc(c3cnccc3)ccc2
0.354086	Clc1c(C#N)cc(cc1)C(=O)NNc2nc(c3cnccc3)ccc2
0.354086	Clc1c(C#N)cc(cc1)C(=O)NNc2nc(c3cnccc3)ccc2
0.354086	Clc1c(C#N)cc(cc1)C(=O)NNc2nc(c3cnccc3)ccc2
0.354086	Clc1c(C#N)cc(cc1)C(=O)NNc2nc(c3cnccc3)ccc2
0.354086	Clc1c(C#N)cc(cc1)C(=O)NNc2nc(c3cnccc3)ccc2
0.354086	Clc1c(C#N)cc(cc1)C(=O)NNc2nc(c3cnccc3)ccc2
0.354086	Clc1c(C#N)cc(cc1)C(=O)NNc2nc(c3cnccc3)ccc2
0.353612	Clc1c(ccnc1)CNC(=O)C(=O)Nc2c(ccc(NC(=O)c3ccccc3)c2)C
0.353612	Clc1c(ccnc1)CNC(=O)C(=O)Nc2c(ccc(NC(=O)c3ccccc3)c2)C
0.353612	Clc1c(ccnc1)CNC(=O)C(=O)Nc2c(ccc(NC(=O)c3ccccc3)c2)C
0.353612	Clc1c(ccnc1)CNC(=O)C(=O)Nc2c(ccc(NC(=O)c3ccccc3)c2)C
0.353612	Clc1c(ccnc1)CNC(=O)C(=O)Nc2c(ccc(NC(=O)c3ccccc3)c2)C
0.353612	Clc1c(ccnc1)CNC(=O)C(=O)Nc2c(ccc(NC(=O)c3ccccc3)c2)C
0.353612	Clc1c(ccnc1)CNC(=O)C(=O)Nc2c(ccc(NC(=O)c3ccccc3)c2)C
0.353612	Clc1c(ccnc1)CNC(=O)C(=O)Nc2c(ccc(NC(=O)c3ccccc3)c2)C
0.353612	Clc1c(ccnc1)CNC(=O)C(=O)Nc2c(ccc(NC(=O)c3ccccc3)c2)C
0.353612	Clc1c(ccnc1)CNC(=O)C(=O)Nc2c(ccc(NC(=O)c3ccccc3)c2)C
0.352	Fc1cc(NC(=O)c2cc(NC(=O)c3ccccc3)c(cc2)C)c(N4CCN(CC4)C)cc1
0.352	Fc1cc(NC(=O)c2cc(NC(=O)c3ccccc3)c(cc2)C)c(N4CCN(CC4)C)cc1
0.352	Fc1cc(NC(=O)c2cc(NC(=O)c3ccccc3)c(cc2)C)c(N4CCN(CC4)C)cc1
0.352	Fc1cc(NC(=O)c2cc(NC(=O)c3ccccc3)c(cc2)C)c(N4CCN(CC4)C)cc1
0.352	Fc1cc(NC(=O)c2cc(NC(=O)c3ccccc3)c(cc2)C)c(N4CCN(CC4)C)cc1
0.352	Fc1cc(NC(=O)c2cc(NC(=O)c3ccccc3)c(cc2)C)c(N4CCN(CC4)C)cc1
0.352	Fc1cc(NC(=O)c2cc(NC(=O)c3ccccc3)c(cc2)C)c(N4CCN(CC4)C)cc1
0.352	Fc1cc(NC(=O)c2cc(NC(=O)c3ccccc3)c(cc2)C)c(N4CCN(CC4)C)cc1
0.352	Fc1cc(NC(=O)c2cc(NC(=O)c3ccccc3)c(cc2)C)c(N4CCN(CC4)C)cc1
0.352	Fc1cc(NC(=O)c2cc(NC(=O)c3ccccc3)c(cc2)C)c(N4CCN(CC4)C)cc1
0.352	O=C(Nc1c(ccc(c1)C(=O)Nc2ccc(cc2)C=3OC(C(=O)N)=CC3)C)c4ccccc4
0.352	O=C(Nc1c(ccc(c1)C(=O)Nc2ccc(cc2)C=3OC(C(=O)N)=CC3)C)c4ccccc4
0.352	O=C(Nc1c(ccc(c1)C(=O)Nc2ccc(cc2)C=3OC(C(=O)N)=CC3)C)c4ccccc4
0.352	O=C(Nc1c(ccc(c1)C(=O)Nc2ccc(cc2)C=3OC(C(=O)N)=CC3)C)c4ccccc4
0.352	O=C(Nc1c(ccc(c1)C(=O)Nc2ccc(cc2)C=3OC(C(=O)N)=CC3)C)c4ccccc4
0.352	O=C(Nc1c(ccc(c1)C(=O)Nc2ccc(cc2)C=3OC(C(=O)N)=CC3)C)c4ccccc4
0.352	O=C(Nc1c(ccc(c1)C(=O)Nc2ccc(cc2)C=3OC(C(=O)N)=CC3)C)c4ccccc4
0.352	O=C(Nc1c(ccc(c1)C(=O)Nc2ccc(cc2)C=3OC(C(=O)N)=CC3)C)c4ccccc4
0.352	O=C(Nc1c(ccc(c1)C(=O)Nc2ccc(cc2)C=3OC(C(=O)N)=CC3)C)c4ccccc4
0.352	O=C(Nc1c(ccc(c1)C(=O)Nc2ccc(cc2)C=3OC(C(=O)N)=CC3)C)c4ccccc4
0.349138	FC(F)(F)c1cc(ccc1)C(=O)Nc2cc(NC)c(cc2)C
0.349138	FC(F)(F)c1cc(ccc1)C(=O)Nc2cc(NC)c(cc2)C
0.349138	FC(F)(F)c1cc(ccc1)C(=O)Nc2cc(NC)c(cc2)C
0.349138	FC(F)(F)c1cc(ccc1)C(=O)Nc2cc(NC)c(cc2)C
0.349138	FC(F)(F)c1cc(ccc1)C(=O)Nc2cc(NC)c(cc2)C
0.349138	FC(F)(F)c1cc(ccc1)C(=O)Nc2cc(NC)c(cc2)C
0.349138	FC(F)(F)c1cc(ccc1)C(=O)Nc2cc(NC)c(cc2)C
0.349138	FC(F)(F)c1cc(ccc1)C(=O)Nc2cc(NC)c(cc2)C
0.349138	FC(F)(F)c1cc(ccc1)C(=O)Nc2cc(NC)c(cc2)C
0.349138	FC(F)(F)c1cc(ccc1)C(=O)Nc2cc(NC)c(cc2)C
0.344961	O=C(NCC(C)C)c1cc(c(NC(=O)C(=O)Nc2cc(c3cncnc3)ccc2)cc1)C
0.344961	O=C(NCC(C)C)c1cc(c(NC(=O)C(=O)Nc2cc(c3cncnc3)ccc2)cc1)C
0.344961	O=C(NCC(C)C)c1cc(c(NC(=O)C(=O)Nc2cc(c3cncnc3)ccc2)cc1)C
0.344961	O=C(NCC(C)C)c1cc(c(NC(=O)C(=O)Nc2cc(c3cncnc3)ccc2)cc1)C
0.344961	O=C(NCC(C)C)c1cc(c(NC(=O)C(=O)Nc2cc(c3cncnc3)ccc2)cc1)C
0.344961	O=C(NCC(C)C)c1cc(c(NC(=O)C(=O)Nc2cc(c3cncnc3)ccc2)cc1)C
0.344961	O=C(NCC(C)C)c1cc(c(NC(=O)C(=O)Nc2cc(c3cncnc3)ccc2)cc1)C
0.344961	O=C(NCC(C)C)c1cc(c(NC(=O)C(=O)Nc2cc(c3cncnc3)ccc2)cc1)C
0.344961	O=C(NCC(C)C)c1cc(c(NC(=O)C(=O)Nc2cc(c3cncnc3)ccc2)cc1)C
0.344961	O=C(NCC(C)C)c1cc(c(NC(=O)C(=O)Nc2cc(c3cncnc3)ccc2)cc1)C
0.342857	S1(=O)(=O)CCN(Cc2cc(ccc2)C(=O)Nc3cc(F)c(F)cc3)CC1
0.342857	S1(=O)(=O)CCN(Cc2cc(ccc2)C(=O)Nc3cc(F)c(F)cc3)CC1
0.342857	S1(=O)(=O)CCN(Cc2cc(ccc2)C(=O)Nc3cc(F)c(F)cc3)CC1
0.342857	S1(=O)(=O)CCN(Cc2cc(ccc2)C(=O)Nc3cc(F)c(F)cc3)CC1
0.342857	S1(=O)(=O)CCN(Cc2cc(ccc2)C(=O)Nc3cc(F)c(F)cc3)CC1
0.342857	S1(=O)(=O)CCN(Cc2cc(ccc2)C(=O)Nc3cc(F)c(F)cc3)CC1
0.342857	S1(=O)(=O)CCN(Cc2cc(ccc2)C(=O)Nc3cc(F)c(F)cc3)CC1
0.342857	S1(=O)(=O)CCN(Cc2cc(ccc2)C(=O)Nc3cc(F)c(F)cc3)CC1
0.342857	S1(=O)(=O)CCN(Cc2cc(ccc2)C(=O)Nc3cc(F)c(F)cc3)CC1
0.342857	S1(=O)(=O)CCN(Cc2cc(ccc2)C(=O)Nc3cc(F)c(F)cc3)CC1
0.342657	O=C(NCC1OCCCN(Cc2ccccc2)C1)c3cc(NC(=O)Cc4ccncc4)c(cc3)C
0.342657	O=C(NCC1OCCCN(Cc2ccccc2)C1)c3cc(NC(=O)Cc4ccncc4)c(cc3)C
0.342657	O=C(NCC1OCCCN(Cc2ccccc2)C1)c3cc(NC(=O)Cc4ccncc4)c(cc3)C
0.342657	O=C(NCC1OCCCN(Cc2ccccc2)C1)c3cc(NC(=O)Cc4ccncc4)c(cc3)C
0.342657	O=C(NCC1OCCCN(Cc2ccccc2)C1)c3cc(NC(=O)Cc4ccncc4)c(cc3)C
0.342657	O=C(NCC1OCCCN(Cc2ccccc2)C1)c3cc(NC(=O)Cc4ccncc4)c(cc3)C
0.342657	O=C(NCC1OCCCN(Cc2ccccc2)C1)c3cc(NC(=O)Cc4ccncc4)c(cc3)C
0.342657	O=C(NCC1OCCCN(Cc2ccccc2)C1)c3cc(NC(=O)Cc4ccncc4)c(cc3)C
0.342657	O=C(NCC1OCCCN(Cc2ccccc2)C1)c3cc(NC(=O)Cc4ccncc4)c(cc3)C
0.342657	O=C(NCC1OCCCN(Cc2ccccc2)C1)c3cc(NC(=O)Cc4ccncc4)c(cc3)C
0.34252	O=C(N(C)C)Nc1c(ccc(NC(=O)CC2CCN(Cc3ccccc3)CC2)c1)C
0.34252	O=C(N(C)C)Nc1c(ccc(NC(=O)CC2CCN(Cc3ccccc3)CC2)c1)C
0.34252	O=C(N(C)C)Nc1c(ccc(NC(=O)CC2CCN(Cc3ccccc3)CC2)c1)C
0.34252	O=C(N(C)C)Nc1c(ccc(NC(=O)CC2CCN(Cc3ccccc3)CC2)c1)C
0.34252	O=C(N(C)C)Nc1c(ccc(NC(=O)CC2CCN(Cc3ccccc3)CC2)c1)C
0.34252	O=C(N(C)C)Nc1c(ccc(NC(=O)CC2CCN(Cc3ccccc3)CC2)c1)C
0.34252	O=C(N(C)C)Nc1c(ccc(NC(=O)CC2CCN(Cc3ccccc3)CC2)c1)C
0.34252	O=C(N(C)C)Nc1c(ccc(NC(=O)CC2CCN(Cc3ccccc3)CC2)c1)C
0.34252	O=C(N(C)C)Nc1c(ccc(NC(=O)CC2CCN(Cc3ccccc3)CC2)c1)C
0.34252	O=C(N(C)C)Nc1c(ccc(NC(=O)CC2CCN(Cc3ccccc3)CC2)c1)C
0.342308	O=C(NNc1nc(c2cnccc2)ccc1)c3ccc(NC(=O)C45CC6CC(C4)CC(C5)C6)cc3
0.342308	O=C(NNc1nc(c2cnccc2)ccc1)c3ccc(NC(=O)C45CC6CC(C4)CC(C5)C6)cc3
0.342308	O=C(NNc1nc(c2cnccc2)ccc1)c3ccc(NC(=O)C45CC6CC(C4)CC(C5)C6)cc3
0.342308	O=C(NNc1nc(c2cnccc2)ccc1)c3ccc(NC(=O)C45CC6CC(C4)CC(C5)C6)cc3
0.342308	O=C(NNc1nc(c2cnccc2)ccc1)c3ccc(NC(=O)C45CC6CC(C4)CC(C5)C6)cc3
0.342308	O=C(NNc1nc(c2cnccc2)ccc1)c3ccc(NC(=O)C45CC6CC(C4)CC(C5)C6)cc3
0.342308	O=C(NNc1nc(c2cnccc2)ccc1)c3ccc(NC(=O)C45CC6CC(C4)CC(C5)C6)cc3
0.342308	O=C(NNc1nc(c2cnccc2)ccc1)c3ccc(NC(=O)C45CC6CC(C4)CC(C5)C6)cc3
0.342308	O=C(NNc1nc(c2cnccc2)ccc1)c3ccc(NC(=O)C45CC6CC(C4)CC(C5)C6)cc3
0.342308	O=C(NNc1nc(c2cnccc2)ccc1)c3ccc(NC(=O)C45CC6CC(C4)CC(C5)C6)cc3
0.341772	FC(F)(F)c1cc(ccc1)C(=O)Nc2cc(NC=O)c(cc2)C
0.341772	FC(F)(F)c1cc(ccc1)C(=O)Nc2cc(NC=O)c(cc2)C
0.341772	FC(F)(F)c1cc(ccc1)C(=O)Nc2cc(NC=O)c(cc2)C
0.341772	FC(F)(F)c1cc(ccc1)C(=O)Nc2cc(NC=O)c(cc2)C
0.341772	FC(F)(F)c1cc(ccc1)C(=O)Nc2cc(NC=O)c(cc2)C
0.341772	FC(F)(F)c1cc(ccc1)C(=O)Nc2cc(NC=O)c(cc2)C
0.341772	FC(F)(F)c1cc(ccc1)C(=O)Nc2cc(NC=O)c(cc2)C
0.341772	FC(F)(F)c1cc(ccc1)C(=O)Nc2cc(NC=O)c(cc2)C
0.341772	FC(F)(F)c1cc(ccc1)C(=O)Nc2cc(NC=O)c(cc2)C
0.341772	FC(F)(F)c1cc(ccc1)C(=O)Nc2cc(NC=O)c(cc2)C
0.340824	O=C(NCc1nc(ncc1)c2ncccc2)c3cc(c4ccccc4)c(cc3)C
0.340824	O=C(NCc1nc(ncc1)c2ncccc2)c3cc(c4ccccc4)c(cc3)C
0.340824	O=C(NCc1nc(ncc1)c2ncccc2)c3cc(c4ccccc4)c(cc3)C
0.340824	O=C(NCc1nc(ncc1)c2ncccc2)c3cc(c4ccccc4)c(cc3)C
0.340824	O=C(NCc1nc(ncc1)c2ncccc2)c3cc(c4ccccc4)c(cc3)C
0.340824	O=C(NCc1nc(ncc1)c2ncccc2)c3cc(c4ccccc4)c(cc3)C
0.340824	O=C(NCc1nc(ncc1)c2ncccc2)c3cc(c4ccccc4)c(cc3)C
0.340824	O=C(NCc1nc(ncc1)c2ncccc2)c3cc(c4ccccc4)c(cc3)C
0.340824	O=C(NCc1nc(ncc1)c2ncccc2)c3cc(c4ccccc4)c(cc3)C
0.340824	O=C(NCc1nc(ncc1)c2ncccc2)c3cc(c4ccccc4)c(cc3)C
0.339286	S(=O)(=O)(N1CCN(C(=O)C(=O)Nc2c(ccc(NC(=O)c3ccccc3)c2)C)CC1)NCc4ccccc4
0.339286	S(=O)(=O)(N1CCN(C(=O)C(=O)Nc2c(ccc(NC(=O)c3ccccc3)c2)C)CC1)NCc4ccccc4
0.339286	S(=O)(=O)(N1CCN(C(=O)C(=O)Nc2c(ccc(NC(=O)c3ccccc3)c2)C)CC1)NCc4ccccc4
0.339286	S(=O)(=O)(N1CCN(C(=O)C(=O)Nc2c(ccc(NC(=O)c3ccccc3)c2)C)CC1)NCc4ccccc4
0.339286	S(=O)(=O)(N1CCN(C(=O)C(=O)Nc2c(ccc(NC(=O)c3ccccc3)c2)C)CC1)NCc4ccccc4
0.339286	S(=O)(=O)(N1CCN(C(=O)C(=O)Nc2c(ccc(NC(=O)c3ccccc3)c2)C)CC1)NCc4ccccc4
0.339286	S(=O)(=O)(N1CCN(C(=O)C(=O)Nc2c(ccc(NC(=O)c3ccccc3)c2)C)CC1)NCc4ccccc4
0.339286	S(=O)(=O)(N1CCN(C(=O)C(=O)Nc2c(ccc(NC(=O)c3ccccc3)c2)C)CC1)NCc4ccccc4
0.339286	S(=O)(=O)(N1CCN(C(=O)C(=O)Nc2c(ccc(NC(=O)c3ccccc3)c2)C)CC1)NCc4ccccc4
0.339286	S(=O)(=O)(N1CCN(C(=O)C(=O)Nc2c(ccc(NC(=O)c3ccccc3)c2)C)CC1)NCc4ccccc4
0.339286	[O-][N+](=O)c1cc(c(Nc2ccccc2)cc1)C(=O)NC=3NN=C(c4cnccc4)C3
0.339286	[O-][N+](=O)c1cc(c(Nc2ccccc2)cc1)C(=O)NC=3NN=C(c4cnccc4)C3
0.339286	[O-][N+](=O)c1cc(c(Nc2ccccc2)cc1)C(=O)NC=3NN=C(c4cnccc4)C3
0.339286	[O-][N+](=O)c1cc(c(Nc2ccccc2)cc1)C(=O)NC=3NN=C(c4cnccc4)C3
0.339286	[O-][N+](=O)c1cc(c(Nc2ccccc2)cc1)C(=O)NC=3NN=C(c4cnccc4)C3
0.339286	[O-][N+](=O)c1cc(c(Nc2ccccc2)cc1)C(=O)NC=3NN=C(c4cnccc4)C3
0.339286	[O-][N+](=O)c1cc(c(Nc2ccccc2)cc1)C(=O)NC=3NN=C(c4cnccc4)C3
0.339286	[O-][N+](=O)c1cc(c(Nc2ccccc2)cc1)C(=O)NC=3NN=C(c4cnccc4)C3
0.339286	[O-][N+](=O)c1cc(c(Nc2ccccc2)cc1)C(=O)NC=3NN=C(c4cnccc4)C3
0.339286	[O-][N+](=O)c1cc(c(Nc2ccccc2)cc1)C(=O)NC=3NN=C(c4cnccc4)C3
0.338129	Clc1c(NC(=O)c2ccc(OC)cc2)cc(cc1)C(=O)NCc3nc(ncc3)c4ncccc4
0.338129	Clc1c(NC(=O)c2ccc(OC)cc2)cc(cc1)C(=O)NCc3nc(ncc3)c4ncccc4
0.338129	Clc1c(NC(=O)c2ccc(OC)cc2)cc(cc1)C(=O)NCc3nc(ncc3)c4ncccc4
0.338129	Clc1c(NC(=O)c2ccc(OC)cc2)cc(cc1)C(=O)NCc3nc(ncc3)c4ncccc4
0.338129	Clc1c(NC(=O)c2ccc(OC)cc2)cc(cc1)C(=O)NCc3nc(ncc3)c4ncccc4
0.338129	Clc1c(NC(=O)c2ccc(OC)cc2)cc(cc1)C(=O)NCc3nc(ncc3)c4ncccc4
0.338129	Clc1c(NC(=O)c2ccc(OC)cc2)cc(cc1)C(=O)NCc3nc(ncc3)c4ncccc4
0.338129	Clc1c(NC(=O)c2ccc(OC)cc2)cc(cc1)C(=O)NCc3nc(ncc3)c4ncccc4
0.338129	Clc1c(NC(=O)c2ccc(OC)cc2)cc(cc1)C(=O)NCc3nc(ncc3)c4ncccc4
0.338129	Clc1c(NC(=O)c2ccc(OC)cc2)cc(cc1)C(=O)NCc3nc(ncc3)c4ncccc4
0.3375	O=C(Nc1c(ccc(c1)C(=O)Nc2ccc(cc2)C(=O)NC3CCOCC3)C)c4ccccc4
0.3375	O=C(Nc1c(ccc(c1)C(=O)Nc2ccc(cc2)C(=O)NC3CCOCC3)C)c4ccccc4
0.3375	O=C(Nc1c(ccc(c1)C(=O)Nc2ccc(cc2)C(=O)NC3CCOCC3)C)c4ccccc4
0.3375	O=C(Nc1c(ccc(c1)C(=O)Nc2ccc(cc2)C(=O)NC3CCOCC3)C)c4ccccc4
0.3375	O=C(Nc1c(ccc(c1)C(=O)Nc2ccc(cc2)C(=O)NC3CCOCC3)C)c4ccccc4
0.3375	O=C(Nc1c(ccc(c1)C(=O)Nc2ccc(cc2)C(=O)NC3CCOCC3)C)c4ccccc4
0.3375	O=C(Nc1c(ccc(c1)C(=O)Nc2ccc(cc2)C(=O)NC3CCOCC3)C)c4ccccc4
0.3375	O=C(Nc1c(ccc(c1)C(=O)Nc2ccc(cc2)C(=O)NC3CCOCC3)C)c4ccccc4
0.3375	O=C(Nc1c(ccc(c1)C(=O)Nc2ccc(cc2)C(=O)NC3CCOCC3)C)c4ccccc4
0.3375	O=C(Nc1c(ccc(c1)C(=O)Nc2ccc(cc2)C(=O)NC3CCOCC3)C)c4ccccc4
0.337449	S1C(C(=O)Nc2ccc(NC(=O)C(=O)Nc3c(ccc(NC(=O)c4ccccc4)c3)C)cc2)=CC=C1
0.337449	S1C(C(=O)Nc2ccc(NC(=O)C(=O)Nc3c(ccc(NC(=O)c4ccccc4)c3)C)cc2)=CC=C1
0.337449	S1C(C(=O)Nc2ccc(NC(=O)C(=O)Nc3c(ccc(NC(=O)c4ccccc4)c3)C)cc2)=CC=C1
0.337449	S1C(C(=O)Nc2ccc(NC(=O)C(=O)Nc3c(ccc(NC(=O)c4ccccc4)c3)C)cc2)=CC=C1
0.337449	S1C(C(=O)Nc2ccc(NC(=O)C(=O)Nc3c(ccc(NC(=O)c4ccccc4)c3)C)cc2)=CC=C1
0.337449	S1C(C(=O)Nc2ccc(NC(=O)C(=O)Nc3c(ccc(NC(=O)c4ccccc4)c3)C)cc2)=CC=C1
0.337449	S1C(C(=O)Nc2ccc(NC(=O)C(=O)Nc3c(ccc(NC(=O)c4ccccc4)c3)C)cc2)=CC=C1
0.337449	S1C(C(=O)Nc2ccc(NC(=O)C(=O)Nc3c(ccc(NC(=O)c4ccccc4)c3)C)cc2)=CC=C1
0.337449	S1C(C(=O)Nc2ccc(NC(=O)C(=O)Nc3c(ccc(NC(=O)c4ccccc4)c3)C)cc2)=CC=C1
0.337449	S1C(C(=O)Nc2ccc(NC(=O)C(=O)Nc3c(ccc(NC(=O)c4ccccc4)c3)C)cc2)=CC=C1
0.337209	Fc1cc(NC(=O)c2cnc(nc2)c3ccccc3)c(N4CCN(CC4)C)cc1
0.337209	Fc1cc(NC(=O)c2cnc(nc2)c3ccccc3)c(N4CCN(CC4)C)cc1
0.337209	Fc1cc(NC(=O)c2cnc(nc2)c3ccccc3)c(N4CCN(CC4)C)cc1
0.337209	Fc1cc(NC(=O)c2cnc(nc2)c3ccccc3)c(N4CCN(CC4)C)cc1
0.337209	Fc1cc(NC(=O)c2cnc(nc2)c3ccccc3)c(N4CCN(CC4)C)cc1
0.337209	Fc1cc(NC(=O)c2cnc(nc2)c3ccccc3)c(N4CCN(CC4)C)cc1
0.337209	Fc1cc(NC(=O)c2cnc(nc2)c3ccccc3)c(N4CCN(CC4)C)cc1
0.337209	Fc1cc(NC(=O)c2cnc(nc2)c3ccccc3)c(N4CCN(CC4)C)cc1
0.337209	Fc1cc(NC(=O)c2cnc(nc2)c3ccccc3)c(N4CCN(CC4)C)cc1
0.337209	Fc1cc(NC(=O)c2cnc(nc2)c3ccccc3)c(N4CCN(CC4)C)cc1
0.336879	Fc1c(c2cnccc2)ccc(c1)CNC(=O)c3cc(c(NC(=O)OC(C)(C)C)cc3)C
0.336879	Fc1c(c2cnccc2)ccc(c1)CNC(=O)c3cc(c(NC(=O)OC(C)(C)C)cc3)C
0.336134	O=C(Nc1c(ccc(c1)C(=O)Nc2cc(OCC#C)ccc2)C)c3ccccc3
0.336134	O=C(Nc1c(ccc(c1)C(=O)Nc2cc(OCC#C)ccc2)C)c3ccccc3
0.336134	O=C(Nc1c(ccc(c1)C(=O)Nc2cc(OCC#C)ccc2)C)c3ccccc3
0.336134	O=C(Nc1c(ccc(c1)C(=O)Nc2cc(OCC#C)ccc2)C)c3ccccc3
0.336134	O=C(Nc1c(ccc(c1)C(=O)Nc2cc(OCC#C)ccc2)C)c3ccccc3
0.336134	O=C(Nc1c(ccc(c1)C(=O)Nc2cc(OCC#C)ccc2)C)c3ccccc3
0.336134	O=C(Nc1c(ccc(c1)C(=O)Nc2cc(OCC#C)ccc2)C)c3ccccc3
0.336134	O=C(Nc1c(ccc(c1)C(=O)Nc2cc(OCC#C)ccc2)C)c3ccccc3
0.336134	O=C(Nc1c(ccc(c1)C(=O)Nc2cc(OCC#C)ccc2)C)c3ccccc3
0.336134	O=C(Nc1c(ccc(c1)C(=O)Nc2cc(OCC#C)ccc2)C)c3ccccc3
0.334694	O=C(Nc1cc(NC(=O)C(=O)NCCC(=O)N)c(cc1)C)c2ccccc2
0.334694	O=C(Nc1cc(NC(=O)C(=O)NCCC(=O)N)c(cc1)C)c2ccccc2
0.334694	O=C(Nc1cc(NC(=O)C(=O)NCCC(=O)N)c(cc1)C)c2ccccc2
0.334694	O=C(Nc1cc(NC(=O)C(=O)NCCC(=O)N)c(cc1)C)c2ccccc2
0.334661	O=C(Nc1ccc(Oc2nc(ccn2)C)cc1)c3cc(OC)c(cc3)C
0.334661	O=C(Nc1ccc(Oc2nc(ccn2)C)cc1)c3cc(OC)c(cc3)C
0.333333	Fc1c(c2cncc(c2)C(=O)Nc3cc(ccc3)C4CCN(Cc5ccccc5)CC4)cccc1
0.333333	Fc1c(c2cncc(c2)C(=O)Nc3cc(ccc3)C4CCN(Cc5ccccc5)CC4)cccc1
0.333333	Fc1c(c2cncc(c2)C(=O)Nc3cc(ccc3)C4CCN(Cc5ccccc5)CC4)cccc1
0.333333	Fc1c(c2cncc(c2)C(=O)Nc3cc(ccc3)C4CCN(Cc5ccccc5)CC4)cccc1
0.333333	Fc1c(c2cncc(c2)C(=O)Nc3cc(ccc3)C4CCN(Cc5ccccc5)CC4)cccc1
0.333333	Fc1c(c2cncc(c2)C(=O)Nc3cc(ccc3)C4CCN(Cc5ccccc5)CC4)cccc1
0.333333	Fc1c(c2cncc(c2)C(=O)Nc3cc(ccc3)C4CCN(Cc5ccccc5)CC4)cccc1
0.333333	Fc1c(c2cncc(c2)C(=O)Nc3cc(ccc3)C4CCN(Cc5ccccc5)CC4)cccc1
0.333333	Fc1c(c2cncc(c2)C(=O)Nc3cc(ccc3)C4CCN(Cc5ccccc5)CC4)cccc1
0.333333	Fc1c(c2cncc(c2)C(=O)Nc3cc(ccc3)C4CCN(Cc5ccccc5)CC4)cccc1
0.332155	Fc1c(F)ccc(c1)CC2CCN(C(=O)C(=O)Nc3c(ccc(NC(=O)c4ccccc4)c3)C)CC2
0.332155	Fc1c(F)ccc(c1)CC2CCN(C(=O)C(=O)Nc3c(ccc(NC(=O)c4ccccc4)c3)C)CC2
0.332155	Fc1c(F)ccc(c1)CC2CCN(C(=O)C(=O)Nc3c(ccc(NC(=O)c4ccccc4)c3)C)CC2
0.332155	Fc1c(F)ccc(c1)CC2CCN(C(=O)C(=O)Nc3c(ccc(NC(=O)c4ccccc4)c3)C)CC2
0.332155	Fc1c(F)ccc(c1)CC2CCN(C(=O)C(=O)Nc3c(ccc(NC(=O)c4ccccc4)c3)C)CC2
0.332155	Fc1c(F)ccc(c1)CC2CCN(C(=O)C(=O)Nc3c(ccc(NC(=O)c4ccccc4)c3)C)CC2
0.332155	Fc1c(F)ccc(c1)CC2CCN(C(=O)C(=O)Nc3c(ccc(NC(=O)c4ccccc4)c3)C)CC2
0.332155	Fc1c(F)ccc(c1)CC2CCN(C(=O)C(=O)Nc3c(ccc(NC(=O)c4ccccc4)c3)C)CC2
0.332155	Fc1c(F)ccc(c1)CC2CCN(C(=O)C(=O)Nc3c(ccc(NC(=O)c4ccccc4)c3)C)CC2
0.332155	Fc1c(F)ccc(c1)CC2CCN(C(=O)C(=O)Nc3c(ccc(NC(=O)c4ccccc4)c3)C)CC2
0.33101	FC(F)(F)c1cc(NC(=O)c2cc(OC(=O)CC3CCN(Cc4ccccc4)CC3)c(cc2)C)ccc1
0.33101	FC(F)(F)c1cc(NC(=O)c2cc(OC(=O)CC3CCN(Cc4ccccc4)CC3)c(cc2)C)ccc1
0.33101	FC(F)(F)c1cc(NC(=O)c2cc(OC(=O)CC3CCN(Cc4ccccc4)CC3)c(cc2)C)ccc1
0.33101	FC(F)(F)c1cc(NC(=O)c2cc(OC(=O)CC3CCN(Cc4ccccc4)CC3)c(cc2)C)ccc1
0.33101	FC(F)(F)c1cc(NC(=O)c2cc(OC(=O)CC3CCN(Cc4ccccc4)CC3)c(cc2)C)ccc1
0.33101	FC(F)(F)c1cc(NC(=O)c2cc(OC(=O)CC3CCN(Cc4ccccc4)CC3)c(cc2)C)ccc1
0.33101	FC(F)(F)c1cc(NC(=O)c2cc(OC(=O)CC3CCN(Cc4ccccc4)CC3)c(cc2)C)ccc1
0.33101	FC(F)(F)c1cc(NC(=O)c2cc(OC(=O)CC3CCN(Cc4ccccc4)CC3)c(cc2)C)ccc1
0.33101	FC(F)(F)c1cc(NC(=O)c2cc(OC(=O)CC3CCN(Cc4ccccc4)CC3)c(cc2)C)ccc1
0.33101	FC(F)(F)c1cc(NC(=O)c2cc(OC(=O)CC3CCN(Cc4ccccc4)CC3)c(cc2)C)ccc1
0.330544	S(c1ccc(cc1)C(=O)Nc2c(ccc(OC)c2)C)Cc3ccccc3
0.330544	S(c1ccc(cc1)C(=O)Nc2c(ccc(OC)c2)C)Cc3ccccc3
0.330544	S(c1ccc(cc1)C(=O)Nc2c(ccc(OC)c2)C)Cc3ccccc3
0.330544	S(c1ccc(cc1)C(=O)Nc2c(ccc(OC)c2)C)Cc3ccccc3
0.330544	S(c1ccc(cc1)C(=O)Nc2c(ccc(OC)c2)C)Cc3ccccc3
0.330544	S(c1ccc(cc1)C(=O)Nc2c(ccc(OC)c2)C)Cc3ccccc3
0.330544	S(c1ccc(cc1)C(=O)Nc2c(ccc(OC)c2)C)Cc3ccccc3
0.330317	O=C(Nc1c(ccc(c1)C=O)C)c2ccccc2
0.330317	O=C(Nc1c(ccc(c1)C=O)C)c2ccccc2
0.330317	O=C(Nc1c(ccc(c1)C=O)C)c2ccccc2
0.330317	O=C(Nc1c(ccc(c1)C=O)C)c2ccccc2
0.330317	O=C(Nc1c(ccc(c1)C=O)C)c2ccccc2
0.330317	O=C(Nc1c(ccc(c1)C=O)C)c2ccccc2
0.330317	O=C(Nc1c(ccc(c1)C=O)C)c2ccccc2
0.330317	O=C(Nc1c(ccc(c1)C=O)C)c2ccccc2
0.330317	O=C(Nc1c(ccc(c1)C=O)C)c2ccccc2
0.330317	O=C(Nc1c(ccc(c1)C=O)C)c2ccccc2
0.329412	S1(=O)(=O)CCN(Cc2cc(ccc2)C(=O)Nc3ccc(Oc4cnc(cc4)C)cc3)CC1
0.329412	S1(=O)(=O)CCN(Cc2cc(ccc2)C(=O)Nc3ccc(Oc4cnc(cc4)C)cc3)CC1
0.329412	S1(=O)(=O)CCN(Cc2cc(ccc2)C(=O)Nc3ccc(Oc4cnc(cc4)C)cc3)CC1
0.329412	S1(=O)(=O)CCN(Cc2cc(ccc2)C(=O)Nc3ccc(Oc4cnc(cc4)C)cc3)CC1
0.329412	S1(=O)(=O)CCN(Cc2cc(ccc2)C(=O)Nc3ccc(Oc4cnc(cc4)C)cc3)CC1
0.329412	S1(=O)(=O)CCN(Cc2cc(ccc2)C(=O)Nc3ccc(Oc4cnc(cc4)C)cc3)CC1
0.329412	S1(=O)(=O)CCN(Cc2cc(ccc2)C(=O)Nc3ccc(Oc4cnc(cc4)C)cc3)CC1
0.329412	S1(=O)(=O)CCN(Cc2cc(ccc2)C(=O)Nc3ccc(Oc4cnc(cc4)C)cc3)CC1
0.329412	S1(=O)(=O)CCN(Cc2cc(ccc2)C(=O)Nc3ccc(Oc4cnc(cc4)C)cc3)CC1
0.329412	S1(=O)(=O)CCN(Cc2cc(ccc2)C(=O)Nc3ccc(Oc4cnc(cc4)C)cc3)CC1
0.328767	O=C(Nc1c(cccc1)CN2Cc3c(cc(OC)c(OC)c3)CC2)c4cc(NC(=O)c5ccccc5)c(cc4)C
0.328767	O=C(Nc1c(cccc1)CN2Cc3c(cc(OC)c(OC)c3)CC2)c4cc(NC(=O)c5ccccc5)c(cc4)C
0.328767	O=C(Nc1c(cccc1)CN2Cc3c(cc(OC)c(OC)c3)CC2)c4cc(NC(=O)c5ccccc5)c(cc4)C
0.328767	O=C(Nc1c(cccc1)CN2Cc3c(cc(OC)c(OC)c3)CC2)c4cc(NC(=O)c5ccccc5)c(cc4)C
0.328767	O=C(Nc1c(cccc1)CN2Cc3c(cc(OC)c(OC)c3)CC2)c4cc(NC(=O)c5ccccc5)c(cc4)C
0.328767	O=C(Nc1c(cccc1)CN2Cc3c(cc(OC)c(OC)c3)CC2)c4cc(NC(=O)c5ccccc5)c(cc4)C
0.328767	O=C(Nc1c(cccc1)CN2Cc3c(cc(OC)c(OC)c3)CC2)c4cc(NC(=O)c5ccccc5)c(cc4)C
0.328767	O=C(Nc1c(cccc1)CN2Cc3c(cc(OC)c(OC)c3)CC2)c4cc(NC(=O)c5ccccc5)c(cc4)C
0.328767	O=C(Nc1c(cccc1)CN2Cc3c(cc(OC)c(OC)c3)CC2)c4cc(NC(=O)c5ccccc5)c(cc4)C
0.328767	O=C(Nc1c(cccc1)CN2Cc3c(cc(OC)c(OC)c3)CC2)c4cc(NC(=O)c5ccccc5)c(cc4)C
0.328467	O=C(Nc1c(ccc(c1)C)C)c2cc3NC(c4ccccc4)=Cc3cc2
0.328467	O=C(Nc1c(ccc(c1)C)C)c2cc3NC(c4ccccc4)=Cc3cc2
0.328467	O=C(Nc1c(ccc(c1)C)C)c2cc3NC(c4ccccc4)=Cc3cc2
0.328467	O=C(Nc1c(ccc(c1)C)C)c2cc3NC(c4ccccc4)=Cc3cc2
0.328467	O=C(Nc1c(ccc(c1)C)C)c2cc3NC(c4ccccc4)=Cc3cc2
0.328467	O=C(Nc1c(ccc(c1)C)C)c2cc3NC(c4ccccc4)=Cc3cc2
0.328467	O=C(Nc1c(ccc(c1)C)C)c2cc3NC(c4ccccc4)=Cc3cc2
0.328467	O=C(Nc1c(ccc(c1)C)C)c2cc3NC(c4ccccc4)=Cc3cc2
0.328467	O=C(Nc1c(ccc(c1)C)C)c2cc3NC(c4ccccc4)=Cc3cc2
0.328467	O=C(Nc1c(ccc(c1)C)C)c2cc3NC(c4ccccc4)=Cc3cc2
0.328063	O=C(N(C)C)Nc1c(ccc(NC(=O)c2ncc(C#N)cc2)c1)C
0.328063	O=C(N(C)C)Nc1c(ccc(NC(=O)c2ncc(C#N)cc2)c1)C
0.328063	O=C(N(C)C)Nc1c(ccc(NC(=O)c2ncc(C#N)cc2)c1)C
0.328063	O=C(N(C)C)Nc1c(ccc(NC(=O)c2ncc(C#N)cc2)c1)C
0.328063	O=C(N(C)C)Nc1c(ccc(NC(=O)c2ncc(C#N)cc2)c1)C
0.328063	O=C(N(C)C)Nc1c(ccc(NC(=O)c2ncc(C#N)cc2)c1)C
0.328063	O=C(N(C)C)Nc1c(ccc(NC(=O)c2ncc(C#N)cc2)c1)C
0.328063	O=C(N(C)C)Nc1c(ccc(NC(=O)c2ncc(C#N)cc2)c1)C
0.328063	O=C(N(C)C)Nc1c(ccc(NC(=O)c2ncc(C#N)cc2)c1)C
0.328063	O=C(N(C)C)Nc1c(ccc(NC(=O)c2ncc(C#N)cc2)c1)C
0.326531	O=C(Nc1c(cc(cc1)C(C)C)C)c2cnc(nc2)c3ccccc3
0.326531	O=C(Nc1c(cc(cc1)C(C)C)C)c2cnc(nc2)c3ccccc3
0.326531	O=C(Nc1c(cc(cc1)C(C)C)C)c2cnc(nc2)c3ccccc3
0.326531	O=C(Nc1c(cc(cc1)C(C)C)C)c2cnc(nc2)c3ccccc3
0.326531	O=C(Nc1c(cc(cc1)C(C)C)C)c2cnc(nc2)c3ccccc3
0.326531	O=C(Nc1c(cc(cc1)C(C)C)C)c2cnc(nc2)c3ccccc3
0.326531	O=C(Nc1c(cc(cc1)C(C)C)C)c2cnc(nc2)c3ccccc3
0.326531	O=C(Nc1c(cc(cc1)C(C)C)C)c2cnc(nc2)c3ccccc3
0.326531	O=C(Nc1c(cc(cc1)C(C)C)C)c2cnc(nc2)c3ccccc3
0.326531	O=C(Nc1c(cc(cc1)C(C)C)C)c2cnc(nc2)c3ccccc3
0.326271	O=C(Nc1c(cc(cc1)C(C)C)C)c2cc(NC(=O)c3ccccc3)c(cc2)C
0.326271	O=C(Nc1c(cc(cc1)C(C)C)C)c2cc(NC(=O)c3ccccc3)c(cc2)C
0.326271	O=C(Nc1c(cc(cc1)C(C)C)C)c2cc(NC(=O)c3ccccc3)c(cc2)C
0.326271	O=C(Nc1c(cc(cc1)C(C)C)C)c2cc(NC(=O)c3ccccc3)c(cc2)C
0.326271	O=C(Nc1c(cc(cc1)C(C)C)C)c2cc(NC(=O)c3ccccc3)c(cc2)C
0.325843	O=C(Nc1cc(NC(=O)C(=O)NC(Cc2ccccc2)CCC(=O)O)c(cc1)C)c3ccccc3
0.325843	O=C(Nc1cc(NC(=O)C(=O)NC(Cc2ccccc2)CCC(=O)O)c(cc1)C)c3ccccc3
0.325843	O=C(Nc1cc(NC(=O)C(=O)NC(Cc2ccccc2)CCC(=O)O)c(cc1)C)c3ccccc3
0.325843	O=C(Nc1cc(NC(=O)C(=O)NC(Cc2ccccc2)CCC(=O)O)c(cc1)C)c3ccccc3
0.325843	O=C(Nc1cc(NC(=O)C(=O)NC(Cc2ccccc2)CCC(=O)O)c(cc1)C)c3ccccc3
0.325843	O=C(Nc1cc(NC(=O)C(=O)NC(Cc2ccccc2)CCC(=O)O)c(cc1)C)c3ccccc3
0.325843	O=C(Nc1cc(NC(=O)C(=O)NC(Cc2ccccc2)CCC(=O)O)c(cc1)C)c3ccccc3
0.325843	O=C(Nc1cc(NC(=O)C(=O)NC(Cc2ccccc2)CCC(=O)O)c(cc1)C)c3ccccc3
0.325843	O=C(Nc1cc(NC(=O)C(=O)NC(Cc2ccccc2)CCC(=O)O)c(cc1)C)c3ccccc3
0.325843	O=C(Nc1cc(NC(=O)C(=O)NC(Cc2ccccc2)CCC(=O)O)c(cc1)C)c3ccccc3
0.324219	Clc1c(NC(=O)c2cc(ccc2)CN3CCS(=O)(=O)CC3)cc(c(c1)C)C
0.324219	Clc1c(NC(=O)c2cc(ccc2)CN3CCS(=O)(=O)CC3)cc(c(c1)C)C
0.324219	Clc1c(NC(=O)c2cc(ccc2)CN3CCS(=O)(=O)CC3)cc(c(c1)C)C
0.324219	Clc1c(NC(=O)c2cc(ccc2)CN3CCS(=O)(=O)CC3)cc(c(c1)C)C
0.324219	Clc1c(NC(=O)c2cc(ccc2)CN3CCS(=O)(=O)CC3)cc(c(c1)C)C
0.324219	Clc1c(NC(=O)c2cc(ccc2)CN3CCS(=O)(=O)CC3)cc(c(c1)C)C
0.324219	Clc1c(NC(=O)c2cc(ccc2)CN3CCS(=O)(=O)CC3)cc(c(c1)C)C
0.324219	Clc1c(NC(=O)c2cc(ccc2)CN3CCS(=O)(=O)CC3)cc(c(c1)C)C
0.324219	Clc1c(NC(=O)c2cc(ccc2)CN3CCS(=O)(=O)CC3)cc(c(c1)C)C
0.324219	Clc1c(NC(=O)c2cc(ccc2)CN3CCS(=O)(=O)CC3)cc(c(c1)C)C
0.324042	O=C(Nc1c(cccc1)C=2OC(=NN2)C)c3cc(NC(=O)Cc4ccncc4)c(cc3)C
0.324042	O=C(Nc1c(cccc1)C=2OC(=NN2)C)c3cc(NC(=O)Cc4ccncc4)c(cc3)C
0.323529	O=C(NNc1c(ccc(c1)C)C)c2cnc(nc2)c3ccccc3
0.323529	O=C(NNc1c(ccc(c1)C)C)c2cnc(nc2)c3ccccc3
0.323529	O=C(NNc1c(ccc(c1)C)C)c2cnc(nc2)c3ccccc3
0.323529	O=C(NNc1c(ccc(c1)C)C)c2cnc(nc2)c3ccccc3
0.323529	O=C(NNc1c(ccc(c1)C)C)c2cnc(nc2)c3ccccc3
0.323529	O=C(NNc1c(ccc(c1)C)C)c2cnc(nc2)c3ccccc3
0.323529	O=C(NNc1c(ccc(c1)C)C)c2cnc(nc2)c3ccccc3
0.323529	O=C(NNc1c(ccc(c1)C)C)c2cnc(nc2)c3ccccc3
0.323529	O=C(NNc1c(ccc(c1)C)C)c2cnc(nc2)c3ccccc3
0.323529	O=C(NNc1c(ccc(c1)C)C)c2cnc(nc2)c3ccccc3
0.32342	O=C(OC(C)(C)C)Nc1c(cc(cc1)C(=O)NNc2nc(OC)ccn2)C
0.32342	O=C(OC(C)(C)C)Nc1c(cc(cc1)C(=O)NNc2nc(OC)ccn2)C
0.32342	O=C(OC(C)(C)C)Nc1c(cc(cc1)C(=O)NNc2nc(OC)ccn2)C
0.32342	O=C(OC(C)(C)C)Nc1c(cc(cc1)C(=O)NNc2nc(OC)ccn2)C
0.32342	O=C(OC(C)(C)C)Nc1c(cc(cc1)C(=O)NNc2nc(OC)ccn2)C
0.32342	O=C(OC(C)(C)C)Nc1c(cc(cc1)C(=O)NNc2nc(OC)ccn2)C
0.32342	O=C(OC(C)(C)C)Nc1c(cc(cc1)C(=O)NNc2nc(OC)ccn2)C
0.32342	O=C(OC(C)(C)C)Nc1c(cc(cc1)C(=O)NNc2nc(OC)ccn2)C
0.32342	O=C(OC(C)(C)C)Nc1c(cc(cc1)C(=O)NNc2nc(OC)ccn2)C
0.32342	O=C(OC(C)(C)C)Nc1c(cc(cc1)C(=O)NNc2nc(OC)ccn2)C
0.322835	Clc1c(NNC(=O)C(=O)Nc2c(ccc(NC(=O)c3ccccc3)c2)C)cccc1
0.322835	Clc1c(NNC(=O)C(=O)Nc2c(ccc(NC(=O)c3ccccc3)c2)C)cccc1
0.322835	Clc1c(NNC(=O)C(=O)Nc2c(ccc(NC(=O)c3ccccc3)c2)C)cccc1
0.322835	Clc1c(NNC(=O)C(=O)Nc2c(ccc(NC(=O)c3ccccc3)c2)C)cccc1
0.322835	Clc1c(NNC(=O)C(=O)Nc2c(ccc(NC(=O)c3ccccc3)c2)C)cccc1
0.322835	Clc1c(NNC(=O)C(=O)Nc2c(ccc(NC(=O)c3ccccc3)c2)C)cccc1
0.322835	Clc1c(NNC(=O)C(=O)Nc2c(ccc(NC(=O)c3ccccc3)c2)C)cccc1
0.322835	Clc1c(NNC(=O)C(=O)Nc2c(ccc(NC(=O)c3ccccc3)c2)C)cccc1
0.322835	Clc1c(NNC(=O)C(=O)Nc2c(ccc(NC(=O)c3ccccc3)c2)C)cccc1
0.322835	Clc1c(NNC(=O)C(=O)Nc2c(ccc(NC(=O)c3ccccc3)c2)C)cccc1
0.322709	O=C(Nc1cc(c2cncnc2)ccc1)c3c(NC(=O)c4ccc(Oc5ccccc5)cc4)cccc3
0.322709	O=C(Nc1cc(c2cncnc2)ccc1)c3c(NC(=O)c4ccc(Oc5ccccc5)cc4)cccc3
0.322709	O=C(Nc1cc(c2cncnc2)ccc1)c3c(NC(=O)c4ccc(Oc5ccccc5)cc4)cccc3
0.322709	O=C(Nc1cc(c2cncnc2)ccc1)c3c(NC(=O)c4ccc(Oc5ccccc5)cc4)cccc3
0.322344	O=C(NNc1nc(c2cnccc2)ccc1)c3ccc(OCc4c(C#N)cccc4)cc3
0.322344	O=C(NNc1nc(c2cnccc2)ccc1)c3ccc(OCc4c(C#N)cccc4)cc3
0.322344	O=C(NNc1nc(c2cnccc2)ccc1)c3ccc(OCc4c(C#N)cccc4)cc3
0.319066	S1(=O)(=O)CCN(Cc2cc(ccc2)C(=O)Nc3cnc(nc3)c4cc(O)ccc4)CC1
0.319066	S1(=O)(=O)CCN(Cc2cc(ccc2)C(=O)Nc3cnc(nc3)c4cc(O)ccc4)CC1
0.319066	S1(=O)(=O)CCN(Cc2cc(ccc2)C(=O)Nc3cnc(nc3)c4cc(O)ccc4)CC1
0.319066	S1(=O)(=O)CCN(Cc2cc(ccc2)C(=O)Nc3cnc(nc3)c4cc(O)ccc4)CC1
0.319066	S1(=O)(=O)CCN(Cc2cc(ccc2)C(=O)Nc3cnc(nc3)c4cc(O)ccc4)CC1
0.319066	S1(=O)(=O)CCN(Cc2cc(ccc2)C(=O)Nc3cnc(nc3)c4cc(O)ccc4)CC1
0.319066	S1(=O)(=O)CCN(Cc2cc(ccc2)C(=O)Nc3cnc(nc3)c4cc(O)ccc4)CC1
0.319066	S1(=O)(=O)CCN(Cc2cc(ccc2)C(=O)Nc3cnc(nc3)c4cc(O)ccc4)CC1
0.319066	S1(=O)(=O)CCN(Cc2cc(ccc2)C(=O)Nc3cnc(nc3)c4cc(O)ccc4)CC1
0.319066	S1(=O)(=O)CCN(Cc2cc(ccc2)C(=O)Nc3cnc(nc3)c4cc(O)ccc4)CC1
0.318493	S1C(=NC(c2cc(ccc2)CNc3c([N+]([O-])=O)cc(cc3)C(=O)Nc4ccc(cc4)C)=C1)C
0.318493	S1C(=NC(c2cc(ccc2)CNc3c([N+]([O-])=O)cc(cc3)C(=O)Nc4ccc(cc4)C)=C1)C
0.318493	S1C(=NC(c2cc(ccc2)CNc3c([N+]([O-])=O)cc(cc3)C(=O)Nc4ccc(cc4)C)=C1)C
0.318493	S1C(=NC(c2cc(ccc2)CNc3c([N+]([O-])=O)cc(cc3)C(=O)Nc4ccc(cc4)C)=C1)C
0.318493	S1C(=NC(c2cc(ccc2)CNc3c([N+]([O-])=O)cc(cc3)C(=O)Nc4ccc(cc4)C)=C1)C
0.318493	S1C(=NC(c2cc(ccc2)CNc3c([N+]([O-])=O)cc(cc3)C(=O)Nc4ccc(cc4)C)=C1)C
0.317241	FC(F)(F)c1nc(ncc1)Nc2cc(ccc2)C(=O)Nc3ccc(cc3)CC4C(=O)NC(=O)C4
0.317241	FC(F)(F)c1nc(ncc1)Nc2cc(ccc2)C(=O)Nc3ccc(cc3)CC4C(=O)NC(=O)C4
0.316406	O=C(NCCc1ccc(N2CCN(CC2)C)cc1)c3cc(c4ccccc4)c(cc3)C
0.316406	O=C(NCCc1ccc(N2CCN(CC2)C)cc1)c3cc(c4ccccc4)c(cc3)C
0.316406	O=C(NCCc1ccc(N2CCN(CC2)C)cc1)c3cc(c4ccccc4)c(cc3)C
0.316406	O=C(NCCc1ccc(N2CCN(CC2)C)cc1)c3cc(c4ccccc4)c(cc3)C
0.316364	Fc1c(N2CCN(CC2)C)ccc(c1)C(=O)NCc3cc(F)c(c4cnccc4)cc3
0.316364	Fc1c(N2CCN(CC2)C)ccc(c1)C(=O)NCc3cc(F)c(c4cnccc4)cc3
0.316364	Fc1c(N2CCN(CC2)C)ccc(c1)C(=O)NCc3cc(F)c(c4cnccc4)cc3
0.316364	Fc1c(N2CCN(CC2)C)ccc(c1)C(=O)NCc3cc(F)c(c4cnccc4)cc3
0.316364	Fc1c(N2CCN(CC2)C)ccc(c1)C(=O)NCc3cc(F)c(c4cnccc4)cc3
0.316364	Fc1c(N2CCN(CC2)C)ccc(c1)C(=O)NCc3cc(F)c(c4cnccc4)cc3
0.316364	Fc1c(N2CCN(CC2)C)ccc(c1)C(=O)NCc3cc(F)c(c4cnccc4)cc3
0.316364	Fc1c(N2CCN(CC2)C)ccc(c1)C(=O)NCc3cc(F)c(c4cnccc4)cc3
0.316364	Fc1c(N2CCN(CC2)C)ccc(c1)C(=O)NCc3cc(F)c(c4cnccc4)cc3
0.316364	Fc1c(N2CCN(CC2)C)ccc(c1)C(=O)NCc3cc(F)c(c4cnccc4)cc3
0.315985	Clc1cnc(NC(=O)c2cc(NC(=O)c3cc(F)c(N4CCN(CC4)C)cc3)ccc2)cc1
0.315985	Clc1cnc(NC(=O)c2cc(NC(=O)c3cc(F)c(N4CCN(CC4)C)cc3)ccc2)cc1
0.315985	Clc1cnc(NC(=O)c2cc(NC(=O)c3cc(F)c(N4CCN(CC4)C)cc3)ccc2)cc1
0.315353	S(c1ccc(cc1)C(=O)Nc2cc(ccc2)CN3CCC(O)CC3)CCCO
0.315353	S(c1ccc(cc1)C(=O)Nc2cc(ccc2)CN3CCC(O)CC3)CCCO
0.315353	S(c1ccc(cc1)C(=O)Nc2cc(ccc2)CN3CCC(O)CC3)CCCO
0.315353	S(c1ccc(cc1)C(=O)Nc2cc(ccc2)CN3CCC(O)CC3)CCCO
0.315353	S(c1ccc(cc1)C(=O)Nc2cc(ccc2)CN3CCC(O)CC3)CCCO
0.315353	S(c1ccc(cc1)C(=O)Nc2cc(ccc2)CN3CCC(O)CC3)CCCO
0.315353	S(c1ccc(cc1)C(=O)Nc2cc(ccc2)CN3CCC(O)CC3)CCCO
0.315353	S(c1ccc(cc1)C(=O)Nc2cc(ccc2)CN3CCC(O)CC3)CCCO
0.315353	S(c1ccc(cc1)C(=O)Nc2cc(ccc2)CN3CCC(O)CC3)CCCO
0.315353	S(c1ccc(cc1)C(=O)Nc2cc(ccc2)CN3CCC(O)CC3)CCCO
0.315175	O=C(Nc1cc(c2cnccc2)ccc1)c3cnc(N(CC(C)C)C)cc3
0.315175	O=C(Nc1cc(c2cnccc2)ccc1)c3cnc(N(CC(C)C)C)cc3
0.315175	O=C(Nc1cc(c2cnccc2)ccc1)c3cnc(N(CC(C)C)C)cc3
0.315175	O=C(Nc1cc(c2cnccc2)ccc1)c3cnc(N(CC(C)C)C)cc3
0.315175	O=C(Nc1cc(c2cnccc2)ccc1)c3cnc(N(CC(C)C)C)cc3
0.315175	O=C(Nc1cc(c2cnccc2)ccc1)c3cnc(N(CC(C)C)C)cc3
0.315175	O=C(Nc1cc(c2cnccc2)ccc1)c3cnc(N(CC(C)C)C)cc3
0.314894	O=C(NNc1c(ccc(c1)C)C)c2cc(NC(=O)c3ccccc3)c(cc2)C
0.314894	O=C(NNc1c(ccc(c1)C)C)c2cc(NC(=O)c3ccccc3)c(cc2)C
0.314894	O=C(NNc1c(ccc(c1)C)C)c2cc(NC(=O)c3ccccc3)c(cc2)C
0.314894	O=C(NNc1c(ccc(c1)C)C)c2cc(NC(=O)c3ccccc3)c(cc2)C
0.314894	O=C(NNc1c(ccc(c1)C)C)c2cc(NC(=O)c3ccccc3)c(cc2)C
0.314894	O=C(NNc1c(ccc(c1)C)C)c2cc(NC(=O)c3ccccc3)c(cc2)C
0.314894	O=C(NNc1c(ccc(c1)C)C)c2cc(NC(=O)c3ccccc3)c(cc2)C
0.314894	O=C(NNc1c(ccc(c1)C)C)c2cc(NC(=O)c3ccccc3)c(cc2)C
0.314894	O=C(NNc1c(ccc(c1)C)C)c2cc(NC(=O)c3ccccc3)c(cc2)C
0.314894	O=C(NNc1c(ccc(c1)C)C)c2cc(NC(=O)c3ccccc3)c(cc2)C
0.31457	Clc1c(O)ccc(c1)C2=NNC(=N2)NC(=O)c3cc(S(=O)(=O)N4CCN(Cc5ccccc5)CC4)ccc3
0.31457	Clc1c(O)ccc(c1)C2=NNC(=N2)NC(=O)c3cc(S(=O)(=O)N4CCN(Cc5ccccc5)CC4)ccc3
0.31457	Clc1c(O)ccc(c1)C2=NNC(=N2)NC(=O)c3cc(S(=O)(=O)N4CCN(Cc5ccccc5)CC4)ccc3
0.31457	Clc1c(O)ccc(c1)C2=NNC(=N2)NC(=O)c3cc(S(=O)(=O)N4CCN(Cc5ccccc5)CC4)ccc3
0.31457	Clc1c(O)ccc(c1)C2=NNC(=N2)NC(=O)c3cc(S(=O)(=O)N4CCN(Cc5ccccc5)CC4)ccc3
0.31457	Clc1c(O)ccc(c1)C2=NNC(=N2)NC(=O)c3cc(S(=O)(=O)N4CCN(Cc5ccccc5)CC4)ccc3
0.31457	Clc1c(O)ccc(c1)C2=NNC(=N2)NC(=O)c3cc(S(=O)(=O)N4CCN(Cc5ccccc5)CC4)ccc3
0.31457	Clc1c(O)ccc(c1)C2=NNC(=N2)NC(=O)c3cc(S(=O)(=O)N4CCN(Cc5ccccc5)CC4)ccc3
0.31457	Clc1c(O)ccc(c1)C2=NNC(=N2)NC(=O)c3cc(S(=O)(=O)N4CCN(Cc5ccccc5)CC4)ccc3
0.31457	Clc1c(O)ccc(c1)C2=NNC(=N2)NC(=O)c3cc(S(=O)(=O)N4CCN(Cc5ccccc5)CC4)ccc3
0.314103	S(=O)(=O)(N1CCN(Cc2ccccc2)CC1)c3cc(ccc3)C(=O)Oc4c(ccc(c4)C(=O)Nc5cc(ccc5)C(F)(F)F)C
0.314103	S(=O)(=O)(N1CCN(Cc2ccccc2)CC1)c3cc(ccc3)C(=O)Oc4c(ccc(c4)C(=O)Nc5cc(ccc5)C(F)(F)F)C
0.314103	S(=O)(=O)(N1CCN(Cc2ccccc2)CC1)c3cc(ccc3)C(=O)Oc4c(ccc(c4)C(=O)Nc5cc(ccc5)C(F)(F)F)C
0.314103	S(=O)(=O)(N1CCN(Cc2ccccc2)CC1)c3cc(ccc3)C(=O)Oc4c(ccc(c4)C(=O)Nc5cc(ccc5)C(F)(F)F)C
0.314103	S(=O)(=O)(N1CCN(Cc2ccccc2)CC1)c3cc(ccc3)C(=O)Oc4c(ccc(c4)C(=O)Nc5cc(ccc5)C(F)(F)F)C
0.314103	S(=O)(=O)(N1CCN(Cc2ccccc2)CC1)c3cc(ccc3)C(=O)Oc4c(ccc(c4)C(=O)Nc5cc(ccc5)C(F)(F)F)C
0.314103	S(=O)(=O)(N1CCN(Cc2ccccc2)CC1)c3cc(ccc3)C(=O)Oc4c(ccc(c4)C(=O)Nc5cc(ccc5)C(F)(F)F)C
0.314103	S(=O)(=O)(N1CCN(Cc2ccccc2)CC1)c3cc(ccc3)C(=O)Oc4c(ccc(c4)C(=O)Nc5cc(ccc5)C(F)(F)F)C
0.314103	S(=O)(=O)(N1CCN(Cc2ccccc2)CC1)c3cc(ccc3)C(=O)Oc4c(ccc(c4)C(=O)Nc5cc(ccc5)C(F)(F)F)C
0.314103	S(=O)(=O)(N1CCN(Cc2ccccc2)CC1)c3cc(ccc3)C(=O)Oc4c(ccc(c4)C(=O)Nc5cc(ccc5)C(F)(F)F)C
0.313725	S1(=O)(=O)N(c2cc(c(cc2)C(=O)NNc3nc(c4cnccc4)ccc3)C)CCC1
0.313725	S1(=O)(=O)N(c2cc(c(cc2)C(=O)NNc3nc(c4cnccc4)ccc3)C)CCC1
0.313725	S1(=O)(=O)N(c2cc(c(cc2)C(=O)NNc3nc(c4cnccc4)ccc3)C)CCC1
0.313725	S1(=O)(=O)N(c2cc(c(cc2)C(=O)NNc3nc(c4cnccc4)ccc3)C)CCC1
0.313725	S1(=O)(=O)N(c2cc(c(cc2)C(=O)NNc3nc(c4cnccc4)ccc3)C)CCC1
0.313725	S1(=O)(=O)N(c2cc(c(cc2)C(=O)NNc3nc(c4cnccc4)ccc3)C)CCC1
0.313725	S1(=O)(=O)N(c2cc(c(cc2)C(=O)NNc3nc(c4cnccc4)ccc3)C)CCC1
0.313725	S1(=O)(=O)N(c2cc(c(cc2)C(=O)NNc3nc(c4cnccc4)ccc3)C)CCC1
0.313725	S1(=O)(=O)N(c2cc(c(cc2)C(=O)NNc3nc(c4cnccc4)ccc3)C)CCC1
0.313725	S1(=O)(=O)N(c2cc(c(cc2)C(=O)NNc3nc(c4cnccc4)ccc3)C)CCC1
0.3125	S1C(=NC(c2cc(ccc2)CNC(=O)c3cc(c(NC(=O)OC(C)(C)C)cc3)C)=C1)C
0.3125	S1C(=NC(c2cc(ccc2)CNC(=O)c3cc(c(NC(=O)OC(C)(C)C)cc3)C)=C1)C
0.3125	S1C(=NC(c2cc(ccc2)CNC(=O)c3cc(c(NC(=O)OC(C)(C)C)cc3)C)=C1)C
0.3125	S1C(=NC(c2cc(ccc2)CNC(=O)c3cc(c(NC(=O)OC(C)(C)C)cc3)C)=C1)C
0.3125	S1C(=NC(c2cc(ccc2)CNC(=O)c3cc(c(NC(=O)OC(C)(C)C)cc3)C)=C1)C
0.3125	S1C(=NC(c2cc(ccc2)CNC(=O)c3cc(c(NC(=O)OC(C)(C)C)cc3)C)=C1)C
0.3125	S1C(=NC(c2cc(ccc2)CNC(=O)c3cc(c(NC(=O)OC(C)(C)C)cc3)C)=C1)C
0.3125	S1C(=NC(c2cc(ccc2)CNC(=O)c3cc(c(NC(=O)OC(C)(C)C)cc3)C)=C1)C
0.3125	S1C(=NC(c2cc(ccc2)CNC(=O)c3cc(c(NC(=O)OC(C)(C)C)cc3)C)=C1)C
0.3125	S1C(=NC(c2cc(ccc2)CNC(=O)c3cc(c(NC(=O)OC(C)(C)C)cc3)C)=C1)C
0.3125	Fc1c(ccc(c2ccc(cc2)C)c1)C(=O)Nc3c(ccc(c3)C=4OC=C(N4)C)C
0.3125	Fc1c(ccc(c2ccc(cc2)C)c1)C(=O)Nc3c(ccc(c3)C=4OC=C(N4)C)C
0.311594	O=C(Nc1ccc(c2nc(ncc2)C)cc1)c3ccc(N4N=CC(C#N)=C4N)cc3
0.311189	S1(=O)(=O)CCN(Cc2cc(ccc2)C(=O)Nc3c(cccc3)C4=NNC(=N4)C(C)C)CC1
0.311189	S1(=O)(=O)CCN(Cc2cc(ccc2)C(=O)Nc3c(cccc3)C4=NNC(=N4)C(C)C)CC1
0.311189	S1(=O)(=O)CCN(Cc2cc(ccc2)C(=O)Nc3c(cccc3)C4=NNC(=N4)C(C)C)CC1
0.311189	S1(=O)(=O)CCN(Cc2cc(ccc2)C(=O)Nc3c(cccc3)C4=NNC(=N4)C(C)C)CC1
0.311189	S1(=O)(=O)CCN(Cc2cc(ccc2)C(=O)Nc3c(cccc3)C4=NNC(=N4)C(C)C)CC1
0.311189	S1(=O)(=O)CCN(Cc2cc(ccc2)C(=O)Nc3c(cccc3)C4=NNC(=N4)C(C)C)CC1
0.311189	S1(=O)(=O)CCN(Cc2cc(ccc2)C(=O)Nc3c(cccc3)C4=NNC(=N4)C(C)C)CC1
0.311189	S1(=O)(=O)CCN(Cc2cc(ccc2)C(=O)Nc3c(cccc3)C4=NNC(=N4)C(C)C)CC1
0.311189	S1(=O)(=O)CCN(Cc2cc(ccc2)C(=O)Nc3c(cccc3)C4=NNC(=N4)C(C)C)CC1
0.311189	S1(=O)(=O)CCN(Cc2cc(ccc2)C(=O)Nc3c(cccc3)C4=NNC(=N4)C(C)C)CC1
0.310714	Brc1cc(ccc1)COc2c(Cl)cc(cc2)C(=O)Nc3cc(NC(=O)N(C)C)c(cc3)C
0.310714	Brc1cc(ccc1)COc2c(Cl)cc(cc2)C(=O)Nc3cc(NC(=O)N(C)C)c(cc3)C
0.310714	Brc1cc(ccc1)COc2c(Cl)cc(cc2)C(=O)Nc3cc(NC(=O)N(C)C)c(cc3)C
0.310714	Brc1cc(ccc1)COc2c(Cl)cc(cc2)C(=O)Nc3cc(NC(=O)N(C)C)c(cc3)C
0.310714	Brc1cc(ccc1)COc2c(Cl)cc(cc2)C(=O)Nc3cc(NC(=O)N(C)C)c(cc3)C
0.310714	Brc1cc(ccc1)COc2c(Cl)cc(cc2)C(=O)Nc3cc(NC(=O)N(C)C)c(cc3)C
0.310714	Brc1cc(ccc1)COc2c(Cl)cc(cc2)C(=O)Nc3cc(NC(=O)N(C)C)c(cc3)C
0.310714	Brc1cc(ccc1)COc2c(Cl)cc(cc2)C(=O)Nc3cc(NC(=O)N(C)C)c(cc3)C
0.310714	Brc1cc(ccc1)COc2c(Cl)cc(cc2)C(=O)Nc3cc(NC(=O)N(C)C)c(cc3)C
0.310714	Brc1cc(ccc1)COc2c(Cl)cc(cc2)C(=O)Nc3cc(NC(=O)N(C)C)c(cc3)C
0.310345	S1(=O)(=O)CCN(Cc2cc(ccc2)C(=O)NNc3nc(OC)ccn3)CC1
0.310345	S1(=O)(=O)CCN(Cc2cc(ccc2)C(=O)NNc3nc(OC)ccn3)CC1
0.310345	S1(=O)(=O)CCN(Cc2cc(ccc2)C(=O)NNc3nc(OC)ccn3)CC1
0.310345	S1(=O)(=O)CCN(Cc2cc(ccc2)C(=O)NNc3nc(OC)ccn3)CC1
0.310345	S1(=O)(=O)CCN(Cc2cc(ccc2)C(=O)NNc3nc(OC)ccn3)CC1
0.310345	S1(=O)(=O)CCN(Cc2cc(ccc2)C(=O)NNc3nc(OC)ccn3)CC1
0.310345	S1(=O)(=O)CCN(Cc2cc(ccc2)C(=O)NNc3nc(OC)ccn3)CC1
0.310345	S1(=O)(=O)CCN(Cc2cc(ccc2)C(=O)NNc3nc(OC)ccn3)CC1
0.310345	S1(=O)(=O)CCN(Cc2cc(ccc2)C(=O)NNc3nc(OC)ccn3)CC1
0.310345	S1(=O)(=O)CCN(Cc2cc(ccc2)C(=O)NNc3nc(OC)ccn3)CC1
0.310078	O=C(N(C)C)Nc1c(ccc(NC(=O)c2ccc(NC(=O)C34CC5CC(C3)CC(C4)C5)cc2)c1)C
0.310078	O=C(N(C)C)Nc1c(ccc(NC(=O)c2ccc(NC(=O)C34CC5CC(C3)CC(C4)C5)cc2)c1)C
0.310078	O=C(N(C)C)Nc1c(ccc(NC(=O)c2ccc(NC(=O)C34CC5CC(C3)CC(C4)C5)cc2)c1)C
0.310078	O=C(N(C)C)Nc1c(ccc(NC(=O)c2ccc(NC(=O)C34CC5CC(C3)CC(C4)C5)cc2)c1)C
0.310078	O=C(N(C)C)Nc1c(ccc(NC(=O)c2ccc(NC(=O)C34CC5CC(C3)CC(C4)C5)cc2)c1)C
0.310078	O=C(N(C)C)Nc1c(ccc(NC(=O)c2ccc(NC(=O)C34CC5CC(C3)CC(C4)C5)cc2)c1)C
0.310078	O=C(N(C)C)Nc1c(ccc(NC(=O)c2ccc(NC(=O)C34CC5CC(C3)CC(C4)C5)cc2)c1)C
0.310078	O=C(N(C)C)Nc1c(ccc(NC(=O)c2ccc(NC(=O)C34CC5CC(C3)CC(C4)C5)cc2)c1)C
0.310078	O=C(N(C)C)Nc1c(ccc(NC(=O)c2ccc(NC(=O)C34CC5CC(C3)CC(C4)C5)cc2)c1)C
0.310078	O=C(N(C)C)Nc1c(ccc(NC(=O)c2ccc(NC(=O)C34CC5CC(C3)CC(C4)C5)cc2)c1)C
0.309859	O=C(Nc1cc(NC(=O)C(=O)NCCCN2C(=O)CCCCC2)c(cc1)C)c3ccccc3
0.309859	O=C(Nc1cc(NC(=O)C(=O)NCCCN2C(=O)CCCCC2)c(cc1)C)c3ccccc3
0.309859	O=C(Nc1cc(NC(=O)C(=O)NCCCN2C(=O)CCCCC2)c(cc1)C)c3ccccc3
0.309859	O=C(Nc1cc(NC(=O)C(=O)NCCCN2C(=O)CCCCC2)c(cc1)C)c3ccccc3
0.309859	O=C(Nc1cc(NC(=O)C(=O)NCCCN2C(=O)CCCCC2)c(cc1)C)c3ccccc3
0.309859	O=C(Nc1cc(NC(=O)C(=O)NCCCN2C(=O)CCCCC2)c(cc1)C)c3ccccc3
0.309859	O=C(Nc1cc(NC(=O)C(=O)NCCCN2C(=O)CCCCC2)c(cc1)C)c3ccccc3
0.309859	O=C(Nc1cc(NC(=O)C(=O)NCCCN2C(=O)CCCCC2)c(cc1)C)c3ccccc3
0.309859	O=C(Nc1cc(NC(=O)C(=O)NCCCN2C(=O)CCCCC2)c(cc1)C)c3ccccc3
0.309859	O=C(Nc1cc(NC(=O)C(=O)NCCCN2C(=O)CCCCC2)c(cc1)C)c3ccccc3
0.308772	O=C(N(C)C)Nc1c(ccc(NC(=O)c2cc(ccc2)CN3N=C(C=C3C)C)c1)C
0.308772	O=C(N(C)C)Nc1c(ccc(NC(=O)c2cc(ccc2)CN3N=C(C=C3C)C)c1)C
0.308772	O=C(N(C)C)Nc1c(ccc(NC(=O)c2cc(ccc2)CN3N=C(C=C3C)C)c1)C
0.308772	O=C(N(C)C)Nc1c(ccc(NC(=O)c2cc(ccc2)CN3N=C(C=C3C)C)c1)C
0.308772	O=C(N(C)C)Nc1c(ccc(NC(=O)c2cc(ccc2)CN3N=C(C=C3C)C)c1)C
0.308772	O=C(N(C)C)Nc1c(ccc(NC(=O)c2cc(ccc2)CN3N=C(C=C3C)C)c1)C
0.308772	O=C(N(C)C)Nc1c(ccc(NC(=O)c2cc(ccc2)CN3N=C(C=C3C)C)c1)C
0.308772	O=C(N(C)C)Nc1c(ccc(NC(=O)c2cc(ccc2)CN3N=C(C=C3C)C)c1)C
0.308772	O=C(N(C)C)Nc1c(ccc(NC(=O)c2cc(ccc2)CN3N=C(C=C3C)C)c1)C
0.308772	O=C(N(C)C)Nc1c(ccc(NC(=O)c2cc(ccc2)CN3N=C(C=C3C)C)c1)C
0.308475	O=C(Nc1cc(ccc1)C=C2C(=O)c3c(cc(c4cnccc4)cc3)C2)c5ccc(cc5)C
0.308475	O=C(Nc1cc(ccc1)C=C2C(=O)c3c(cc(c4cnccc4)cc3)C2)c5ccc(cc5)C
0.308475	O=C(Nc1cc(ccc1)C=C2C(=O)c3c(cc(c4cnccc4)cc3)C2)c5ccc(cc5)C
0.308475	O=C(Nc1cc(ccc1)C=C2C(=O)c3c(cc(c4cnccc4)cc3)C2)c5ccc(cc5)C
0.308475	O=C(Nc1cc(ccc1)C=C2C(=O)c3c(cc(c4cnccc4)cc3)C2)c5ccc(cc5)C
0.308475	O=C(Nc1cc(ccc1)C=C2C(=O)c3c(cc(c4cnccc4)cc3)C2)c5ccc(cc5)C
0.308475	O=C(Nc1cc(ccc1)C=C2C(=O)c3c(cc(c4cnccc4)cc3)C2)c5ccc(cc5)C
0.308475	O=C(Nc1cc(ccc1)C=C2C(=O)c3c(cc(c4cnccc4)cc3)C2)c5ccc(cc5)C
0.308475	O=C(Nc1cc(ccc1)C=C2C(=O)c3c(cc(c4cnccc4)cc3)C2)c5ccc(cc5)C
0.308475	O=C(Nc1cc(ccc1)C=C2C(=O)c3c(cc(c4cnccc4)cc3)C2)c5ccc(cc5)C
0.307377	O=C(Nc1c(ccc(c1)C(=O)NC2CCC3C(C3)CC2)C)c4ccccc4
0.307377	O=C(Nc1c(ccc(c1)C(=O)NC2CCC3C(C3)CC2)C)c4ccccc4
0.307377	O=C(Nc1c(ccc(c1)C(=O)NC2CCC3C(C3)CC2)C)c4ccccc4
0.307377	O=C(Nc1c(ccc(c1)C(=O)NC2CCC3C(C3)CC2)C)c4ccccc4
0.307377	O=C(Nc1c(ccc(c1)C(=O)NC2CCC3C(C3)CC2)C)c4ccccc4
0.307377	O=C(Nc1c(ccc(c1)C(=O)NC2CCC3C(C3)CC2)C)c4ccccc4
0.307054	Fc1c(NC(=O)c2cc(NC(=O)c3ccccc3)c(cc2)C)cc(OC)cc1
0.307054	Fc1c(NC(=O)c2cc(NC(=O)c3ccccc3)c(cc2)C)cc(OC)cc1
0.307054	Fc1c(NC(=O)c2cc(NC(=O)c3ccccc3)c(cc2)C)cc(OC)cc1
0.307054	Fc1c(NC(=O)c2cc(NC(=O)c3ccccc3)c(cc2)C)cc(OC)cc1
0.307054	Fc1c(NC(=O)c2cc(NC(=O)c3ccccc3)c(cc2)C)cc(OC)cc1
0.307054	Fc1c(NC(=O)c2cc(NC(=O)c3ccccc3)c(cc2)C)cc(OC)cc1
0.307054	Fc1c(NC(=O)c2cc(NC(=O)c3ccccc3)c(cc2)C)cc(OC)cc1
0.307054	Fc1c(NC(=O)c2cc(NC(=O)c3ccccc3)c(cc2)C)cc(OC)cc1
0.307054	Fc1c(NC(=O)c2cc(NC(=O)c3ccccc3)c(cc2)C)cc(OC)cc1
0.307054	Fc1c(NC(=O)c2cc(NC(=O)c3ccccc3)c(cc2)C)cc(OC)cc1
0.307054	Clc1nc(Cl)cc(c1)C(=O)NNc2nc(c3cnccc3)ccc2
0.307054	Clc1nc(Cl)cc(c1)C(=O)NNc2nc(c3cnccc3)ccc2
0.306667	O=C(Nc1c(ccc(c1)C(=O)N)C)Nc2ccccc2
0.306667	O=C(Nc1c(ccc(c1)C(=O)N)C)Nc2ccccc2
0.306667	O=C(Nc1c(ccc(c1)C(=O)N)C)Nc2ccccc2
0.306667	O=C(Nc1c(ccc(c1)C(=O)N)C)Nc2ccccc2
0.306667	O=C(Nc1c(ccc(c1)C(=O)N)C)Nc2ccccc2
0.306667	O=C(Nc1c(ccc(c1)C(=O)N)C)Nc2ccccc2
0.306667	O=C(Nc1c(ccc(c1)C(=O)N)C)Nc2ccccc2
0.306667	O=C(Nc1c(ccc(c1)C(=O)N)C)Nc2ccccc2
0.306667	O=C(Nc1c(ccc(c1)C(=O)N)C)Nc2ccccc2
0.306667	O=C(Nc1c(ccc(c1)C(=O)N)C)Nc2ccccc2
0.306569	FC(F)(F)c1cc(OC)c(NC(=O)c2cc(NC(=O)Cc3ccncc3)c(cc2)C)cc1
0.306569	FC(F)(F)c1cc(OC)c(NC(=O)c2cc(NC(=O)Cc3ccncc3)c(cc2)C)cc1
0.306569	FC(F)(F)c1cc(OC)c(NC(=O)c2cc(NC(=O)Cc3ccncc3)c(cc2)C)cc1
0.306569	FC(F)(F)c1cc(OC)c(NC(=O)c2cc(NC(=O)Cc3ccncc3)c(cc2)C)cc1
0.306569	FC(F)(F)c1cc(OC)c(NC(=O)c2cc(NC(=O)Cc3ccncc3)c(cc2)C)cc1
0.306513	Fc1c(NC(=O)C(=O)Nc2cc(ccc2)CN3CCC(O)CC3)cc(c4ccccc4)cc1
0.306513	Fc1c(NC(=O)C(=O)Nc2cc(ccc2)CN3CCC(O)CC3)cc(c4ccccc4)cc1
0.306513	Fc1c(NC(=O)C(=O)Nc2cc(ccc2)CN3CCC(O)CC3)cc(c4ccccc4)cc1
0.306513	Fc1c(NC(=O)C(=O)Nc2cc(ccc2)CN3CCC(O)CC3)cc(c4ccccc4)cc1
0.306513	Fc1c(NC(=O)C(=O)Nc2cc(ccc2)CN3CCC(O)CC3)cc(c4ccccc4)cc1
0.306513	Fc1c(NC(=O)C(=O)Nc2cc(ccc2)CN3CCC(O)CC3)cc(c4ccccc4)cc1
0.306513	Fc1c(NC(=O)C(=O)Nc2cc(ccc2)CN3CCC(O)CC3)cc(c4ccccc4)cc1
0.306513	Fc1c(NC(=O)C(=O)Nc2cc(ccc2)CN3CCC(O)CC3)cc(c4ccccc4)cc1
0.306513	Fc1c(NC(=O)C(=O)Nc2cc(ccc2)CN3CCC(O)CC3)cc(c4ccccc4)cc1
0.306513	Fc1c(NC(=O)C(=O)Nc2cc(ccc2)CN3CCC(O)CC3)cc(c4ccccc4)cc1
0.305556	O=C(Nc1c(OC)cc(NC(=O)C(=O)N)cc1)c2cnccc2
0.305556	O=C(Nc1c(OC)cc(NC(=O)C(=O)N)cc1)c2cnccc2
0.305556	O=C(Nc1c(OC)cc(NC(=O)C(=O)N)cc1)c2cnccc2
0.305556	O=C(Nc1c(OC)cc(NC(=O)C(=O)N)cc1)c2cnccc2
0.305556	O=C(Nc1c(OC)cc(NC(=O)C(=O)N)cc1)c2cnccc2
0.305556	O=C(Nc1c(OC)cc(NC(=O)C(=O)N)cc1)c2cnccc2
0.305556	O=C(Nc1c(OC)cc(NC(=O)C(=O)N)cc1)c2cnccc2
0.305556	O=C(Nc1c(OC)cc(NC(=O)C(=O)N)cc1)c2cnccc2
0.305556	O=C(Nc1c(OC)cc(NC(=O)C(=O)N)cc1)c2cnccc2
0.305556	O=C(Nc1c(OC)cc(NC(=O)C(=O)N)cc1)c2cnccc2
0.304183	S=C(Nc1cc(F)c(cc1)C)NCc2nc(ncc2)N3CCN(CC3)C
0.304183	S=C(Nc1cc(F)c(cc1)C)NCc2nc(ncc2)N3CCN(CC3)C
0.304183	S=C(Nc1cc(F)c(cc1)C)NCc2nc(ncc2)N3CCN(CC3)C
0.304183	S=C(Nc1cc(F)c(cc1)C)NCc2nc(ncc2)N3CCN(CC3)C
0.304183	S=C(Nc1cc(F)c(cc1)C)NCc2nc(ncc2)N3CCN(CC3)C
0.304183	S=C(Nc1cc(F)c(cc1)C)NCc2nc(ncc2)N3CCN(CC3)C
0.304183	S=C(Nc1cc(F)c(cc1)C)NCc2nc(ncc2)N3CCN(CC3)C
0.304183	S=C(Nc1cc(F)c(cc1)C)NCc2nc(ncc2)N3CCN(CC3)C
0.304183	S=C(Nc1cc(F)c(cc1)C)NCc2nc(ncc2)N3CCN(CC3)C
0.304183	S=C(Nc1cc(F)c(cc1)C)NCc2nc(ncc2)N3CCN(CC3)C
0.303249	Fc1c(F)ccc(Oc2cc(ncc2)CNC(=O)c3cc(NC(=O)c4ccccc4)c(cc3)C)c1
0.303249	Fc1c(F)ccc(Oc2cc(ncc2)CNC(=O)c3cc(NC(=O)c4ccccc4)c(cc3)C)c1
0.303249	Fc1c(F)ccc(Oc2cc(ncc2)CNC(=O)c3cc(NC(=O)c4ccccc4)c(cc3)C)c1
0.303249	Fc1c(F)ccc(Oc2cc(ncc2)CNC(=O)c3cc(NC(=O)c4ccccc4)c(cc3)C)c1
0.303249	Fc1c(F)ccc(Oc2cc(ncc2)CNC(=O)c3cc(NC(=O)c4ccccc4)c(cc3)C)c1
0.303249	Fc1c(F)ccc(Oc2cc(ncc2)CNC(=O)c3cc(NC(=O)c4ccccc4)c(cc3)C)c1
0.303249	Fc1c(F)ccc(Oc2cc(ncc2)CNC(=O)c3cc(NC(=O)c4ccccc4)c(cc3)C)c1
0.303249	Fc1c(F)ccc(Oc2cc(ncc2)CNC(=O)c3cc(NC(=O)c4ccccc4)c(cc3)C)c1
0.303249	Fc1c(F)ccc(Oc2cc(ncc2)CNC(=O)c3cc(NC(=O)c4ccccc4)c(cc3)C)c1
0.303249	Fc1c(F)ccc(Oc2cc(ncc2)CNC(=O)c3cc(NC(=O)c4ccccc4)c(cc3)C)c1
0.30292	O(c1cc2c(cc1)cccc2)Cc3ccc(cc3)C4=NNC(=N4)Nc5c(ccc(c5)C)C
0.30292	O(c1cc2c(cc1)cccc2)Cc3ccc(cc3)C4=NNC(=N4)Nc5c(ccc(c5)C)C
0.30292	O(c1cc2c(cc1)cccc2)Cc3ccc(cc3)C4=NNC(=N4)Nc5c(ccc(c5)C)C
0.30292	O(c1cc2c(cc1)cccc2)Cc3ccc(cc3)C4=NNC(=N4)Nc5c(ccc(c5)C)C
0.30292	O(c1cc2c(cc1)cccc2)Cc3ccc(cc3)C4=NNC(=N4)Nc5c(ccc(c5)C)C
0.30292	O(c1cc2c(cc1)cccc2)Cc3ccc(cc3)C4=NNC(=N4)Nc5c(ccc(c5)C)C
0.30292	O(c1cc2c(cc1)cccc2)Cc3ccc(cc3)C4=NNC(=N4)Nc5c(ccc(c5)C)C
0.30292	O(c1cc2c(cc1)cccc2)Cc3ccc(cc3)C4=NNC(=N4)Nc5c(ccc(c5)C)C
0.30292	O(c1cc2c(cc1)cccc2)Cc3ccc(cc3)C4=NNC(=N4)Nc5c(ccc(c5)C)C
0.30292	O(c1cc2c(cc1)cccc2)Cc3ccc(cc3)C4=NNC(=N4)Nc5c(ccc(c5)C)C
0.302158	S1C(=NC=C1)N2N=C(NC(=O)c3cc(NC(=O)c4ccccc4)c(cc3)C)C=C2
0.302158	S1C(=NC=C1)N2N=C(NC(=O)c3cc(NC(=O)c4ccccc4)c(cc3)C)C=C2
0.302158	S1C(=NC=C1)N2N=C(NC(=O)c3cc(NC(=O)c4ccccc4)c(cc3)C)C=C2
0.302158	S1C(=NC=C1)N2N=C(NC(=O)c3cc(NC(=O)c4ccccc4)c(cc3)C)C=C2
0.302158	S1C(=NC=C1)N2N=C(NC(=O)c3cc(NC(=O)c4ccccc4)c(cc3)C)C=C2
0.302158	S1C(=NC=C1)N2N=C(NC(=O)c3cc(NC(=O)c4ccccc4)c(cc3)C)C=C2
0.302158	S1C(=NC=C1)N2N=C(NC(=O)c3cc(NC(=O)c4ccccc4)c(cc3)C)C=C2
0.302158	S1C(=NC=C1)N2N=C(NC(=O)c3cc(NC(=O)c4ccccc4)c(cc3)C)C=C2
0.302158	S1C(=NC=C1)N2N=C(NC(=O)c3cc(NC(=O)c4ccccc4)c(cc3)C)C=C2
0.302158	S1C(=NC=C1)N2N=C(NC(=O)c3cc(NC(=O)c4ccccc4)c(cc3)C)C=C2
0.301471	Clc1cnc(NC(=O)c2cc(NC(=O)CCc3c(cc(cc3)C)C)ccc2)cc1
0.301471	Clc1cnc(NC(=O)c2cc(NC(=O)CCc3c(cc(cc3)C)C)ccc2)cc1
0.301255	O=C(Nc1cc(c(NC(=O)CC)cc1)C)c2ccc(OCOC)cc2
0.301075	O=C(OC)Nc1c(cccc1)C(=O)Nc2c(ccc(c2)C=3OC=C(N3)C)C
0.301075	O=C(OC)Nc1c(cccc1)C(=O)Nc2c(ccc(c2)C=3OC=C(N3)C)C
0.301075	O=C(OC)Nc1c(cccc1)C(=O)Nc2c(ccc(c2)C=3OC=C(N3)C)C
0.301075	O=C(OC)Nc1c(cccc1)C(=O)Nc2c(ccc(c2)C=3OC=C(N3)C)C
0.301075	O=C(OC)Nc1c(cccc1)C(=O)Nc2c(ccc(c2)C=3OC=C(N3)C)C
0.301075	O=C(OC)Nc1c(cccc1)C(=O)Nc2c(ccc(c2)C=3OC=C(N3)C)C
0.301075	O=C(OC)Nc1c(cccc1)C(=O)Nc2c(ccc(c2)C=3OC=C(N3)C)C
0.301075	O=C(OC)Nc1c(cccc1)C(=O)Nc2c(ccc(c2)C=3OC=C(N3)C)C
0.301075	O=C(OC)Nc1c(cccc1)C(=O)Nc2c(ccc(c2)C=3OC=C(N3)C)C
0.301075	O=C(OC)Nc1c(cccc1)C(=O)Nc2c(ccc(c2)C=3OC=C(N3)C)C
0.301038	Clc1cnc(NC(=O)c2cc(NC(=O)c3c(nc(cc3)C=4SC=CC4)C)ccc2)cc1
0.30038	Clc1c(S(=O)(=O)N)cc(cc1)C(=O)Nc2cc(c3cncnc3)ccc2
0.30038	Clc1c(S(=O)(=O)N)cc(cc1)C(=O)Nc2cc(c3cncnc3)ccc2
0.30038	Clc1c(S(=O)(=O)N)cc(cc1)C(=O)Nc2cc(c3cncnc3)ccc2
0.30038	Clc1c(S(=O)(=O)N)cc(cc1)C(=O)Nc2cc(c3cncnc3)ccc2
0.30038	Clc1c(S(=O)(=O)N)cc(cc1)C(=O)Nc2cc(c3cncnc3)ccc2
0.30038	Clc1c(S(=O)(=O)N)cc(cc1)C(=O)Nc2cc(c3cncnc3)ccc2
0.30038	Clc1c(S(=O)(=O)N)cc(cc1)C(=O)Nc2cc(c3cncnc3)ccc2
0.30038	Clc1c(S(=O)(=O)N)cc(cc1)C(=O)Nc2cc(c3cncnc3)ccc2
0.30038	Clc1c(S(=O)(=O)N)cc(cc1)C(=O)Nc2cc(c3cncnc3)ccc2
0.30038	Clc1c(S(=O)(=O)N)cc(cc1)C(=O)Nc2cc(c3cncnc3)ccc2
0.3	Clc1cnc(NC(=O)c2cc(NC(=O)c3cncc(c4c(F)cccc4)c3)ccc2)cc1
0.3	Clc1cnc(NC(=O)c2cc(NC(=O)c3cncc(c4c(F)cccc4)c3)ccc2)cc1
0.3	Clc1cnc(NC(=O)c2cc(NC(=O)c3cncc(c4c(F)cccc4)c3)ccc2)cc1
0.3	Clc1cnc(NC(=O)c2cc(NC(=O)c3cncc(c4c(F)cccc4)c3)ccc2)cc1
0.3	Clc1cnc(NC(=O)c2cc(NC(=O)c3cncc(c4c(F)cccc4)c3)ccc2)cc1
0.3	Clc1cnc(NC(=O)c2cc(NC(=O)c3cncc(c4c(F)cccc4)c3)ccc2)cc1
0.3	Clc1cnc(NC(=O)c2cc(NC(=O)c3cncc(c4c(F)cccc4)c3)ccc2)cc1
0.3	Clc1cnc(NC(=O)c2cc(NC(=O)c3cncc(c4c(F)cccc4)c3)ccc2)cc1
0.3	Clc1cnc(NC(=O)c2cc(NC(=O)c3cncc(c4c(F)cccc4)c3)ccc2)cc1
0.3	Clc1cnc(NC(=O)c2cc(NC(=O)c3cncc(c4c(F)cccc4)c3)ccc2)cc1
0.299595	O=C(OCC(C#N)C)c1cc(NC(=O)c2ccccc2)c(cc1)C
0.299595	O=C(OCC(C#N)C)c1cc(NC(=O)c2ccccc2)c(cc1)C
0.299595	O=C(OCC(C#N)C)c1cc(NC(=O)c2ccccc2)c(cc1)C
0.299595	O=C(OCC(C#N)C)c1cc(NC(=O)c2ccccc2)c(cc1)C
0.299595	O=C(OCC(C#N)C)c1cc(NC(=O)c2ccccc2)c(cc1)C
0.299595	O=C(OCC(C#N)C)c1cc(NC(=O)c2ccccc2)c(cc1)C
0.299296	Fc1cncc(c1)C2CN(C(=O)c3cc(NC(=O)c4ccccc4)c(cc3)C)CC2
0.299296	Fc1cncc(c1)C2CN(C(=O)c3cc(NC(=O)c4ccccc4)c(cc3)C)CC2
0.299296	Fc1cncc(c1)C2CN(C(=O)c3cc(NC(=O)c4ccccc4)c(cc3)C)CC2
0.299296	Fc1cncc(c1)C2CN(C(=O)c3cc(NC(=O)c4ccccc4)c(cc3)C)CC2
0.299296	Fc1cncc(c1)C2CN(C(=O)c3cc(NC(=O)c4ccccc4)c(cc3)C)CC2
0.299296	Fc1cncc(c1)C2CN(C(=O)c3cc(NC(=O)c4ccccc4)c(cc3)C)CC2
0.299296	Fc1cncc(c1)C2CN(C(=O)c3cc(NC(=O)c4ccccc4)c(cc3)C)CC2
0.299296	Fc1cncc(c1)C2CN(C(=O)c3cc(NC(=O)c4ccccc4)c(cc3)C)CC2
0.299296	Fc1cncc(c1)C2CN(C(=O)c3cc(NC(=O)c4ccccc4)c(cc3)C)CC2
0.299296	Fc1cncc(c1)C2CN(C(=O)c3cc(NC(=O)c4ccccc4)c(cc3)C)CC2
0.298851	Fc1c(NC(=O)C(=O)NCCNC(=O)c2cnccc2)cc(c3ccccc3)cc1
0.298851	Fc1c(NC(=O)C(=O)NCCNC(=O)c2cnccc2)cc(c3ccccc3)cc1
0.298851	Fc1c(NC(=O)C(=O)NCCNC(=O)c2cnccc2)cc(c3ccccc3)cc1
0.298319	S(Cc1ccc(cc1)C(=O)Nc2ccc(Oc3nc(ccn3)C)cc2)CC
0.298319	S(Cc1ccc(cc1)C(=O)Nc2ccc(Oc3nc(ccn3)C)cc2)CC
0.297578	O=C(OC(C)(C)C)Nc1c(cc(cc1)C(=O)NCC2=NC(=NN2)c3ncccc3)C
0.297578	O=C(OC(C)(C)C)Nc1c(cc(cc1)C(=O)NCC2=NC(=NN2)c3ncccc3)C
0.297578	O=C(OC(C)(C)C)Nc1c(cc(cc1)C(=O)NCC2=NC(=NN2)c3ncccc3)C
0.297578	O=C(OC(C)(C)C)Nc1c(cc(cc1)C(=O)NCC2=NC(=NN2)c3ncccc3)C
0.297578	O=C(OC(C)(C)C)Nc1c(cc(cc1)C(=O)NCC2=NC(=NN2)c3ncccc3)C
0.297578	O=C(OC(C)(C)C)Nc1c(cc(cc1)C(=O)NCC2=NC(=NN2)c3ncccc3)C
0.297578	O=C(OC(C)(C)C)Nc1c(cc(cc1)C(=O)NCC2=NC(=NN2)c3ncccc3)C
0.297578	O=C(OC(C)(C)C)Nc1c(cc(cc1)C(=O)NCC2=NC(=NN2)c3ncccc3)C
0.297578	O=C(OC(C)(C)C)Nc1c(cc(cc1)C(=O)NCC2=NC(=NN2)c3ncccc3)C
0.297578	O=C(OC(C)(C)C)Nc1c(cc(cc1)C(=O)NCC2=NC(=NN2)c3ncccc3)C
0.296703	Clc1nc(OC)c(cc1)C(=O)Nc2cc(NC(=O)N(C)C)c(cc2)C
0.296703	Clc1nc(OC)c(cc1)C(=O)Nc2cc(NC(=O)N(C)C)c(cc2)C
0.296703	Clc1nc(OC)c(cc1)C(=O)Nc2cc(NC(=O)N(C)C)c(cc2)C
0.296703	Clc1nc(OC)c(cc1)C(=O)Nc2cc(NC(=O)N(C)C)c(cc2)C
0.296703	Clc1nc(OC)c(cc1)C(=O)Nc2cc(NC(=O)N(C)C)c(cc2)C
0.296703	Clc1nc(OC)c(cc1)C(=O)Nc2cc(NC(=O)N(C)C)c(cc2)C
0.296703	Clc1nc(OC)c(cc1)C(=O)Nc2cc(NC(=O)N(C)C)c(cc2)C
0.296703	Clc1nc(OC)c(cc1)C(=O)Nc2cc(NC(=O)N(C)C)c(cc2)C
0.296703	Clc1nc(OC)c(cc1)C(=O)Nc2cc(NC(=O)N(C)C)c(cc2)C
0.296703	Clc1nc(OC)c(cc1)C(=O)Nc2cc(NC(=O)N(C)C)c(cc2)C
0.296429	Fc1c(c2cncc(c2)C(=O)Nc3cc(c(cc3)C(=O)NC(C)C)C)cccc1
0.296429	Fc1c(c2cncc(c2)C(=O)Nc3cc(c(cc3)C(=O)NC(C)C)C)cccc1
0.296429	Fc1c(c2cncc(c2)C(=O)Nc3cc(c(cc3)C(=O)NC(C)C)C)cccc1
0.296429	Fc1c(c2cncc(c2)C(=O)Nc3cc(c(cc3)C(=O)NC(C)C)C)cccc1
0.296429	Fc1c(c2cncc(c2)C(=O)Nc3cc(c(cc3)C(=O)NC(C)C)C)cccc1
0.296429	Fc1c(c2cncc(c2)C(=O)Nc3cc(c(cc3)C(=O)NC(C)C)C)cccc1
0.296029	FC(F)(F)c1cc(ccc1)C(NC(=O)C(=O)Nc2c(ccc(NC(=O)c3ccccc3)c2)C)(C)C
0.296029	FC(F)(F)c1cc(ccc1)C(NC(=O)C(=O)Nc2c(ccc(NC(=O)c3ccccc3)c2)C)(C)C
0.296029	FC(F)(F)c1cc(ccc1)C(NC(=O)C(=O)Nc2c(ccc(NC(=O)c3ccccc3)c2)C)(C)C
0.296029	FC(F)(F)c1cc(ccc1)C(NC(=O)C(=O)Nc2c(ccc(NC(=O)c3ccccc3)c2)C)(C)C
0.296029	FC(F)(F)c1cc(ccc1)C(NC(=O)C(=O)Nc2c(ccc(NC(=O)c3ccccc3)c2)C)(C)C
0.296029	FC(F)(F)c1cc(ccc1)C(NC(=O)C(=O)Nc2c(ccc(NC(=O)c3ccccc3)c2)C)(C)C
0.296029	FC(F)(F)c1cc(ccc1)C(NC(=O)C(=O)Nc2c(ccc(NC(=O)c3ccccc3)c2)C)(C)C
0.296029	FC(F)(F)c1cc(ccc1)C(NC(=O)C(=O)Nc2c(ccc(NC(=O)c3ccccc3)c2)C)(C)C
0.296029	FC(F)(F)c1cc(ccc1)C(NC(=O)C(=O)Nc2c(ccc(NC(=O)c3ccccc3)c2)C)(C)C
0.296029	FC(F)(F)c1cc(ccc1)C(NC(=O)C(=O)Nc2c(ccc(NC(=O)c3ccccc3)c2)C)(C)C
0.295833	O=C(O)c1cc(NC(=O)C=2OC=CC2)c(cc1)C
0.295833	O=C(O)c1cc(NC(=O)C=2OC=CC2)c(cc1)C
0.295833	O=C(O)c1cc(NC(=O)C=2OC=CC2)c(cc1)C
0.295833	O=C(O)c1cc(NC(=O)C=2OC=CC2)c(cc1)C
0.295833	O=C(O)c1cc(NC(=O)C=2OC=CC2)c(cc1)C
0.295833	O=C(O)c1cc(NC(=O)C=2OC=CC2)c(cc1)C
0.295833	O=C(O)c1cc(NC(=O)C=2OC=CC2)c(cc1)C
0.295833	O=C(O)c1cc(NC(=O)C=2OC=CC2)c(cc1)C
0.295833	O=C(O)c1cc(NC(=O)C=2OC=CC2)c(cc1)C
0.295833	O=C(O)c1cc(NC(=O)C=2OC=CC2)c(cc1)C
0.295775	Fc1cc(c(NC(=O)c2cc3NC(c4ccccc4)=Cc3cc2)cc1)C
0.295775	Fc1cc(c(NC(=O)c2cc3NC(c4ccccc4)=Cc3cc2)cc1)C
0.295775	Fc1cc(c(NC(=O)c2cc3NC(c4ccccc4)=Cc3cc2)cc1)C
0.295775	Fc1cc(c(NC(=O)c2cc3NC(c4ccccc4)=Cc3cc2)cc1)C
0.295775	Fc1cc(c(NC(=O)c2cc3NC(c4ccccc4)=Cc3cc2)cc1)C
0.295775	Fc1cc(c(NC(=O)c2cc3NC(c4ccccc4)=Cc3cc2)cc1)C
0.295775	Fc1cc(c(NC(=O)c2cc3NC(c4ccccc4)=Cc3cc2)cc1)C
0.295775	Fc1cc(c(NC(=O)c2cc3NC(c4ccccc4)=Cc3cc2)cc1)C
0.295775	Fc1cc(c(NC(=O)c2cc3NC(c4ccccc4)=Cc3cc2)cc1)C
0.295775	Fc1cc(c(NC(=O)c2cc3NC(c4ccccc4)=Cc3cc2)cc1)C
0.295203	O=C1OCCN1CCCCNC(=O)c2cc(NC(=O)c3ccccc3)c(cc2)C
0.295203	O=C1OCCN1CCCCNC(=O)c2cc(NC(=O)c3ccccc3)c(cc2)C
0.295203	O=C1OCCN1CCCCNC(=O)c2cc(NC(=O)c3ccccc3)c(cc2)C
0.295203	O=C1OCCN1CCCCNC(=O)c2cc(NC(=O)c3ccccc3)c(cc2)C
0.295203	O=C1OCCN1CCCCNC(=O)c2cc(NC(=O)c3ccccc3)c(cc2)C
0.295203	O=C1OCCN1CCCCNC(=O)c2cc(NC(=O)c3ccccc3)c(cc2)C
0.295203	O=C1OCCN1CCCCNC(=O)c2cc(NC(=O)c3ccccc3)c(cc2)C
0.295203	O=C1OCCN1CCCCNC(=O)c2cc(NC(=O)c3ccccc3)c(cc2)C
0.295203	O=C1OCCN1CCCCNC(=O)c2cc(NC(=O)c3ccccc3)c(cc2)C
0.295203	O=C1OCCN1CCCCNC(=O)c2cc(NC(=O)c3ccccc3)c(cc2)C
0.294915	FC(F)(F)c1cc(ccc1)C(=O)Nc2cc(NC(=O)NC3CC(N(CC3)C)C)c(cc2)C
0.294915	FC(F)(F)c1cc(ccc1)C(=O)Nc2cc(NC(=O)NC3CC(N(CC3)C)C)c(cc2)C
0.294915	FC(F)(F)c1cc(ccc1)C(=O)Nc2cc(NC(=O)NC3CC(N(CC3)C)C)c(cc2)C
0.294915	FC(F)(F)c1cc(ccc1)C(=O)Nc2cc(NC(=O)NC3CC(N(CC3)C)C)c(cc2)C
0.294915	FC(F)(F)c1cc(ccc1)C(=O)Nc2cc(NC(=O)NC3CC(N(CC3)C)C)c(cc2)C
0.294915	FC(F)(F)c1cc(ccc1)C(=O)Nc2cc(NC(=O)NC3CC(N(CC3)C)C)c(cc2)C
0.294915	FC(F)(F)c1cc(ccc1)C(=O)Nc2cc(NC(=O)NC3CC(N(CC3)C)C)c(cc2)C
0.294915	FC(F)(F)c1cc(ccc1)C(=O)Nc2cc(NC(=O)NC3CC(N(CC3)C)C)c(cc2)C
0.294915	FC(F)(F)c1cc(ccc1)C(=O)Nc2cc(NC(=O)NC3CC(N(CC3)C)C)c(cc2)C
0.294915	FC(F)(F)c1cc(ccc1)C(=O)Nc2cc(NC(=O)NC3CC(N(CC3)C)C)c(cc2)C
0.294915	O=C(Nc1c(ccc(c1)C=2OC=C(N2)C)C)C=3N(N=C(c4ccccc4)C3)C
0.294915	O=C(Nc1c(ccc(c1)C=2OC=C(N2)C)C)C=3N(N=C(c4ccccc4)C3)C
0.294915	O=C(Nc1c(ccc(c1)C=2OC=C(N2)C)C)C=3N(N=C(c4ccccc4)C3)C
0.294915	O=C(Nc1c(ccc(c1)C=2OC=C(N2)C)C)C=3N(N=C(c4ccccc4)C3)C
0.294915	O=C(Nc1c(ccc(c1)C=2OC=C(N2)C)C)C=3N(N=C(c4ccccc4)C3)C
0.294915	O=C(Nc1c(ccc(c1)C=2OC=C(N2)C)C)C=3N(N=C(c4ccccc4)C3)C
0.294915	O=C(Nc1c(ccc(c1)C=2OC=C(N2)C)C)C=3N(N=C(c4ccccc4)C3)C
0.294915	O=C(Nc1c(ccc(c1)C=2OC=C(N2)C)C)C=3N(N=C(c4ccccc4)C3)C
0.294915	O=C(Nc1c(ccc(c1)C=2OC=C(N2)C)C)C=3N(N=C(c4ccccc4)C3)C
0.294821	O=C(N(C)C)Nc1c(ccc(NC(=O)c2cc(N(C)C)cc(C#N)c2)c1)C
0.294821	O=C(N(C)C)Nc1c(ccc(NC(=O)c2cc(N(C)C)cc(C#N)c2)c1)C
0.294821	O=C(N(C)C)Nc1c(ccc(NC(=O)c2cc(N(C)C)cc(C#N)c2)c1)C
0.294821	O=C(N(C)C)Nc1c(ccc(NC(=O)c2cc(N(C)C)cc(C#N)c2)c1)C
0.294821	O=C(N(C)C)Nc1c(ccc(NC(=O)c2cc(N(C)C)cc(C#N)c2)c1)C
0.294821	O=C(N(C)C)Nc1c(ccc(NC(=O)c2cc(N(C)C)cc(C#N)c2)c1)C
0.294821	O=C(N(C)C)Nc1c(ccc(NC(=O)c2cc(N(C)C)cc(C#N)c2)c1)C
0.294821	O=C(N(C)C)Nc1c(ccc(NC(=O)c2cc(N(C)C)cc(C#N)c2)c1)C
0.294821	O=C(N(C)C)Nc1c(ccc(NC(=O)c2cc(N(C)C)cc(C#N)c2)c1)C
0.294821	O=C(N(C)C)Nc1c(ccc(NC(=O)c2cc(N(C)C)cc(C#N)c2)c1)C
0.294545	FC(F)(F)c1cc(ccc1)C(=O)Nc2cc(NC(=O)N(CC#C)CC(F)F)c(cc2)C
0.294545	FC(F)(F)c1cc(ccc1)C(=O)Nc2cc(NC(=O)N(CC#C)CC(F)F)c(cc2)C
0.294545	FC(F)(F)c1cc(ccc1)C(=O)Nc2cc(NC(=O)N(CC#C)CC(F)F)c(cc2)C
0.294545	FC(F)(F)c1cc(ccc1)C(=O)Nc2cc(NC(=O)N(CC#C)CC(F)F)c(cc2)C
0.294545	FC(F)(F)c1cc(ccc1)C(=O)Nc2cc(NC(=O)N(CC#C)CC(F)F)c(cc2)C
0.294545	FC(F)(F)c1cc(ccc1)C(=O)Nc2cc(NC(=O)N(CC#C)CC(F)F)c(cc2)C
0.294545	FC(F)(F)c1cc(ccc1)C(=O)Nc2cc(NC(=O)N(CC#C)CC(F)F)c(cc2)C
0.294545	FC(F)(F)c1cc(ccc1)C(=O)Nc2cc(NC(=O)N(CC#C)CC(F)F)c(cc2)C
0.294545	FC(F)(F)c1cc(ccc1)C(=O)Nc2cc(NC(=O)N(CC#C)CC(F)F)c(cc2)C
0.294545	FC(F)(F)c1cc(ccc1)C(=O)Nc2cc(NC(=O)N(CC#C)CC(F)F)c(cc2)C
0.294118	FC(F)(F)c1cc(NC(=O)c2cc(O)c(cc2)C)ccc1
0.294118	FC(F)(F)c1cc(NC(=O)c2cc(O)c(cc2)C)ccc1
0.294118	FC(F)(F)c1cc(NC(=O)c2cc(O)c(cc2)C)ccc1
0.294118	FC(F)(F)c1cc(NC(=O)c2cc(O)c(cc2)C)ccc1
0.294118	FC(F)(F)c1cc(NC(=O)c2cc(O)c(cc2)C)ccc1
0.294118	FC(F)(F)c1cc(NC(=O)c2cc(O)c(cc2)C)ccc1
0.294118	FC(F)(F)c1cc(NC(=O)c2cc(O)c(cc2)C)ccc1
0.294118	FC(F)(F)c1cc(NC(=O)c2cc(O)c(cc2)C)ccc1
0.294118	FC(F)(F)c1cc(NC(=O)c2cc(O)c(cc2)C)ccc1
0.294118	FC(F)(F)c1cc(NC(=O)c2cc(O)c(cc2)C)ccc1
0.294118	FC(F)(F)c1cc(ccc1)C(=O)Nc2cc(N)c(cc2)C
0.293878	O=C(OC)Cc1cc(NC(=O)c2cncc(c3ccncc3)c2)ccc1
0.293878	O=C(OC)Cc1cc(NC(=O)c2cncc(c3ccncc3)c2)ccc1
0.29368	Ic1ccc(OCc2cc(ccc2)C(=O)Nc3c(cc(NC(=O)OC(C)(C)C)cc3)C)cc1
0.293436	Fc1c(c(NC(=O)c2cc(NC(=O)c3ccccc3)c(cc2)C)ccc1)C(F)(F)F
0.293233	S(c1ccc(cc1)C(=O)Nc2cc(OCC3CCOCC3)c(cc2)C)Cc4ccccc4
0.293173	Fc1c(NC(=O)c2cnc(nc2)c3ccccc3)cc(OC)cc1
0.293173	Fc1c(NC(=O)c2cnc(nc2)c3ccccc3)cc(OC)cc1
0.293173	Fc1c(NC(=O)c2cnc(nc2)c3ccccc3)cc(OC)cc1
0.293173	Fc1c(NC(=O)c2cnc(nc2)c3ccccc3)cc(OC)cc1
0.293173	Fc1c(NC(=O)c2cnc(nc2)c3ccccc3)cc(OC)cc1
0.293173	Fc1c(NC(=O)c2cnc(nc2)c3ccccc3)cc(OC)cc1
0.293173	Fc1c(NC(=O)c2cnc(nc2)c3ccccc3)cc(OC)cc1
0.293173	Fc1c(NC(=O)c2cnc(nc2)c3ccccc3)cc(OC)cc1
0.293173	Fc1c(NC(=O)c2cnc(nc2)c3ccccc3)cc(OC)cc1
0.293173	Fc1c(NC(=O)c2cnc(nc2)c3ccccc3)cc(OC)cc1
0.293023	N=1NC=NC1Nc2c(ccc(c2)C)C
0.293023	N=1NC=NC1Nc2c(ccc(c2)C)C
0.293023	N=1NC=NC1Nc2c(ccc(c2)C)C
0.291498	O=C(Nc1ccc(cc1)CCN2CCCCC2)c3ncc(cc3)CN4CCOCC4
0.291498	O=C(Nc1ccc(cc1)CCN2CCCCC2)c3ncc(cc3)CN4CCOCC4
0.291498	O=C(Nc1ccc(cc1)CCN2CCCCC2)c3ncc(cc3)CN4CCOCC4
0.291498	O=C(Nc1ccc(cc1)CCN2CCCCC2)c3ncc(cc3)CN4CCOCC4
0.291498	O=C(Nc1ccc(cc1)CCN2CCCCC2)c3ncc(cc3)CN4CCOCC4
0.291339	S1(=O)(=O)Cc2c(ccc(NC(=O)c3cnc(nc3)c4ccccc4)c2)C1
0.291339	S1(=O)(=O)Cc2c(ccc(NC(=O)c3cnc(nc3)c4ccccc4)c2)C1
0.291339	S1(=O)(=O)Cc2c(ccc(NC(=O)c3cnc(nc3)c4ccccc4)c2)C1
0.291339	S1(=O)(=O)Cc2c(ccc(NC(=O)c3cnc(nc3)c4ccccc4)c2)C1
0.291339	S1(=O)(=O)Cc2c(ccc(NC(=O)c3cnc(nc3)c4ccccc4)c2)C1
0.291339	S1(=O)(=O)Cc2c(ccc(NC(=O)c3cnc(nc3)c4ccccc4)c2)C1
0.291339	S1(=O)(=O)Cc2c(ccc(NC(=O)c3cnc(nc3)c4ccccc4)c2)C1
0.291339	S1(=O)(=O)Cc2c(ccc(NC(=O)c3cnc(nc3)c4ccccc4)c2)C1
0.291339	S1(=O)(=O)Cc2c(ccc(NC(=O)c3cnc(nc3)c4ccccc4)c2)C1
0.291339	S1(=O)(=O)Cc2c(ccc(NC(=O)c3cnc(nc3)c4ccccc4)c2)C1
0.291228	O=C(NC1=NN=NN1C2CC2)c3cc(NC(=O)Cc4ccncc4)c(cc3)C
0.291228	O=C(NC1=NN=NN1C2CC2)c3cc(NC(=O)Cc4ccncc4)c(cc3)C
0.291228	O=C(NC1=NN=NN1C2CC2)c3cc(NC(=O)Cc4ccncc4)c(cc3)C
0.291228	O=C(NC1=NN=NN1C2CC2)c3cc(NC(=O)Cc4ccncc4)c(cc3)C
0.291228	O=C(NC1=NN=NN1C2CC2)c3cc(NC(=O)Cc4ccncc4)c(cc3)C
0.291228	O=C(NC1=NN=NN1C2CC2)c3cc(NC(=O)Cc4ccncc4)c(cc3)C
0.291228	O=C(NC1=NN=NN1C2CC2)c3cc(NC(=O)Cc4ccncc4)c(cc3)C
0.291228	O=C(NC1=NN=NN1C2CC2)c3cc(NC(=O)Cc4ccncc4)c(cc3)C
0.291228	O=C(NC1=NN=NN1C2CC2)c3cc(NC(=O)Cc4ccncc4)c(cc3)C
0.291228	O=C(NC1=NN=NN1C2CC2)c3cc(NC(=O)Cc4ccncc4)c(cc3)C
0.290984	S(=O)(=O)(c1ccc(cc1)C(=O)Nc2cc(c3cncnc3)ccc2)CC#N
0.290984	S(=O)(=O)(c1ccc(cc1)C(=O)Nc2cc(c3cncnc3)ccc2)CC#N
0.290984	S(=O)(=O)(c1ccc(cc1)C(=O)Nc2cc(c3cncnc3)ccc2)CC#N
0.290984	S(=O)(=O)(c1ccc(cc1)C(=O)Nc2cc(c3cncnc3)ccc2)CC#N
0.290984	S(=O)(=O)(c1ccc(cc1)C(=O)Nc2cc(c3cncnc3)ccc2)CC#N
0.290984	S(=O)(=O)(c1ccc(cc1)C(=O)Nc2cc(c3cncnc3)ccc2)CC#N
0.290984	S(=O)(=O)(c1ccc(cc1)C(=O)Nc2cc(c3cncnc3)ccc2)CC#N
0.290984	S(=O)(=O)(c1ccc(cc1)C(=O)Nc2cc(c3cncnc3)ccc2)CC#N
0.290984	S(=O)(=O)(c1ccc(cc1)C(=O)Nc2cc(c3cncnc3)ccc2)CC#N
0.290984	S(=O)(=O)(c1ccc(cc1)C(=O)Nc2cc(c3cncnc3)ccc2)CC#N
0.290698	O=C(Nc1c(N=Nc2ccc(cc2)C)cc(cc1)C)c3cnc(nc3)c4ccccc4
0.290698	O=C(Nc1c(N=Nc2ccc(cc2)C)cc(cc1)C)c3cnc(nc3)c4ccccc4
0.290698	O=C(Nc1c(N=Nc2ccc(cc2)C)cc(cc1)C)c3cnc(nc3)c4ccccc4
0.290698	O=C(Nc1c(N=Nc2ccc(cc2)C)cc(cc1)C)c3cnc(nc3)c4ccccc4
0.290698	O=C(Nc1c(N=Nc2ccc(cc2)C)cc(cc1)C)c3cnc(nc3)c4ccccc4
0.290698	O=C(Nc1c(N=Nc2ccc(cc2)C)cc(cc1)C)c3cnc(nc3)c4ccccc4
0.290698	O=C(Nc1c(N=Nc2ccc(cc2)C)cc(cc1)C)c3cnc(nc3)c4ccccc4
0.290698	O=C(Nc1c(N=Nc2ccc(cc2)C)cc(cc1)C)c3cnc(nc3)c4ccccc4
0.290698	O=C(Nc1c(N=Nc2ccc(cc2)C)cc(cc1)C)c3cnc(nc3)c4ccccc4
0.290698	Fc1c(NC(=O)Cc2ccccc2)cc(NC(=O)c3cc(ccc3)C(=O)NC4CC4)cc1
0.290698	Fc1c(NC(=O)Cc2ccccc2)cc(NC(=O)c3cc(ccc3)C(=O)NC4CC4)cc1
0.290698	Fc1c(NC(=O)Cc2ccccc2)cc(NC(=O)c3cc(ccc3)C(=O)NC4CC4)cc1
0.290698	Fc1c(NC(=O)Cc2ccccc2)cc(NC(=O)c3cc(ccc3)C(=O)NC4CC4)cc1
0.290698	Fc1c(NC(=O)Cc2ccccc2)cc(NC(=O)c3cc(ccc3)C(=O)NC4CC4)cc1
0.290698	Fc1c(NC(=O)Cc2ccccc2)cc(NC(=O)c3cc(ccc3)C(=O)NC4CC4)cc1
0.290698	Fc1c(NC(=O)Cc2ccccc2)cc(NC(=O)c3cc(ccc3)C(=O)NC4CC4)cc1
0.290698	Fc1c(NC(=O)Cc2ccccc2)cc(NC(=O)c3cc(ccc3)C(=O)NC4CC4)cc1
0.290698	Fc1c(NC(=O)Cc2ccccc2)cc(NC(=O)c3cc(ccc3)C(=O)NC4CC4)cc1
0.290698	Fc1c(NC(=O)Cc2ccccc2)cc(NC(=O)c3cc(ccc3)C(=O)NC4CC4)cc1
0.290323	Brc1ccc(cc1)C(=O)Nc2c(ccc(c2)C(=O)NCc3nccc(Oc4cc(F)c(F)cc4)c3)C
0.290323	Brc1ccc(cc1)C(=O)Nc2c(ccc(c2)C(=O)NCc3nccc(Oc4cc(F)c(F)cc4)c3)C
0.290323	Brc1ccc(cc1)C(=O)Nc2c(ccc(c2)C(=O)NCc3nccc(Oc4cc(F)c(F)cc4)c3)C
0.290323	Brc1ccc(cc1)C(=O)Nc2c(ccc(c2)C(=O)NCc3nccc(Oc4cc(F)c(F)cc4)c3)C
0.290323	Brc1ccc(cc1)C(=O)Nc2c(ccc(c2)C(=O)NCc3nccc(Oc4cc(F)c(F)cc4)c3)C
0.290323	Brc1ccc(cc1)C(=O)Nc2c(ccc(c2)C(=O)NCc3nccc(Oc4cc(F)c(F)cc4)c3)C
0.290323	Brc1ccc(cc1)C(=O)Nc2c(ccc(c2)C(=O)NCc3nccc(Oc4cc(F)c(F)cc4)c3)C
0.290323	Brc1ccc(cc1)C(=O)Nc2c(ccc(c2)C(=O)NCc3nccc(Oc4cc(F)c(F)cc4)c3)C
0.290323	Brc1ccc(cc1)C(=O)Nc2c(ccc(c2)C(=O)NCc3nccc(Oc4cc(F)c(F)cc4)c3)C
0.290323	Brc1ccc(cc1)C(=O)Nc2c(ccc(c2)C(=O)NCc3nccc(Oc4cc(F)c(F)cc4)c3)C
0.289902	FC(F)(F)c1cc(ccc1)C(=O)Nc2cc(NC(=O)N3CCN(C(C(=O)NC4CCCC4)C)CC3)c(cc2)C
0.289902	FC(F)(F)c1cc(ccc1)C(=O)Nc2cc(NC(=O)N3CCN(C(C(=O)NC4CCCC4)C)CC3)c(cc2)C
0.289902	FC(F)(F)c1cc(ccc1)C(=O)Nc2cc(NC(=O)N3CCN(C(C(=O)NC4CCCC4)C)CC3)c(cc2)C
0.289902	FC(F)(F)c1cc(ccc1)C(=O)Nc2cc(NC(=O)N3CCN(C(C(=O)NC4CCCC4)C)CC3)c(cc2)C
0.289902	FC(F)(F)c1cc(ccc1)C(=O)Nc2cc(NC(=O)N3CCN(C(C(=O)NC4CCCC4)C)CC3)c(cc2)C
0.289902	FC(F)(F)c1cc(ccc1)C(=O)Nc2cc(NC(=O)N3CCN(C(C(=O)NC4CCCC4)C)CC3)c(cc2)C
0.289902	FC(F)(F)c1cc(ccc1)C(=O)Nc2cc(NC(=O)N3CCN(C(C(=O)NC4CCCC4)C)CC3)c(cc2)C
0.289902	FC(F)(F)c1cc(ccc1)C(=O)Nc2cc(NC(=O)N3CCN(C(C(=O)NC4CCCC4)C)CC3)c(cc2)C
0.289796	FC(F)(F)Cc1cc(NC(=O)c2ccc(cc2)C=3C=NN(C3)C)ccc1
0.289796	FC(F)(F)Cc1cc(NC(=O)c2ccc(cc2)C=3C=NN(C3)C)ccc1
0.289796	FC(F)(F)Cc1cc(NC(=O)c2ccc(cc2)C=3C=NN(C3)C)ccc1
0.289796	FC(F)(F)Cc1cc(NC(=O)c2ccc(cc2)C=3C=NN(C3)C)ccc1
0.289796	FC(F)(F)Cc1cc(NC(=O)c2ccc(cc2)C=3C=NN(C3)C)ccc1
0.289796	FC(F)(F)Cc1cc(NC(=O)c2ccc(cc2)C=3C=NN(C3)C)ccc1
0.289796	FC(F)(F)Cc1cc(NC(=O)c2ccc(cc2)C=3C=NN(C3)C)ccc1
0.289796	FC(F)(F)Cc1cc(NC(=O)c2ccc(cc2)C=3C=NN(C3)C)ccc1
0.289796	FC(F)(F)Cc1cc(NC(=O)c2ccc(cc2)C=3C=NN(C3)C)ccc1
0.289796	FC(F)(F)Cc1cc(NC(=O)c2ccc(cc2)C=3C=NN(C3)C)ccc1
0.28972	O=C(N1C(C=2ON=C(N2)c3ccccc3)CCCC1)c4cc(NC(=O)c5ccccc5)c(cc4)C
0.28972	O=C(N1C(C=2ON=C(N2)c3ccccc3)CCCC1)c4cc(NC(=O)c5ccccc5)c(cc4)C
0.28972	O=C(N1C(C=2ON=C(N2)c3ccccc3)CCCC1)c4cc(NC(=O)c5ccccc5)c(cc4)C
0.28972	O=C(N1C(C=2ON=C(N2)c3ccccc3)CCCC1)c4cc(NC(=O)c5ccccc5)c(cc4)C
0.28972	O=C(N1C(C=2ON=C(N2)c3ccccc3)CCCC1)c4cc(NC(=O)c5ccccc5)c(cc4)C
0.28972	O=C(N1C(C=2ON=C(N2)c3ccccc3)CCCC1)c4cc(NC(=O)c5ccccc5)c(cc4)C
0.28972	O=C(N1C(C=2ON=C(N2)c3ccccc3)CCCC1)c4cc(NC(=O)c5ccccc5)c(cc4)C
0.28972	O=C(N1C(C=2ON=C(N2)c3ccccc3)CCCC1)c4cc(NC(=O)c5ccccc5)c(cc4)C
0.28972	O=C(N1C(C=2ON=C(N2)c3ccccc3)CCCC1)c4cc(NC(=O)c5ccccc5)c(cc4)C
0.28972	O=C(N1C(C=2ON=C(N2)c3ccccc3)CCCC1)c4cc(NC(=O)c5ccccc5)c(cc4)C
0.289655	S1C(=NC(c2ccccc2)=C1C(=O)Nc3c(ccc(NC(=O)OC(C)(C)C)c3)C)C
0.289655	S1C(=NC(c2ccccc2)=C1C(=O)Nc3c(ccc(NC(=O)OC(C)(C)C)c3)C)C
0.289655	S1C(=NC(c2ccccc2)=C1C(=O)Nc3c(ccc(NC(=O)OC(C)(C)C)c3)C)C
0.289655	S1C(=NC(c2ccccc2)=C1C(=O)Nc3c(ccc(NC(=O)OC(C)(C)C)c3)C)C
0.28866	Fc1c(c2cncc(c2)C(=O)Nc3cc(OCC4CCOCC4)c(cc3)C)cccc1
0.28866	Fc1c(c2cncc(c2)C(=O)Nc3cc(OCC4CCOCC4)c(cc3)C)cccc1
0.28866	Fc1c(c2cncc(c2)C(=O)Nc3cc(OCC4CCOCC4)c(cc3)C)cccc1
0.28866	Fc1c(c2cncc(c2)C(=O)Nc3cc(OCC4CCOCC4)c(cc3)C)cccc1
0.288	S(c1cncc(c1)C(=O)NC=2NN=C(c3cnccc3)C2)C
0.288	S(c1cncc(c1)C(=O)NC=2NN=C(c3cnccc3)C2)C
0.288	S(c1cncc(c1)C(=O)NC=2NN=C(c3cnccc3)C2)C
0.288	S(c1cncc(c1)C(=O)NC=2NN=C(c3cnccc3)C2)C
0.288	S(c1cncc(c1)C(=O)NC=2NN=C(c3cnccc3)C2)C
0.288	S(c1cncc(c1)C(=O)NC=2NN=C(c3cnccc3)C2)C
0.288	S(c1cncc(c1)C(=O)NC=2NN=C(c3cnccc3)C2)C
0.288	S(c1cncc(c1)C(=O)NC=2NN=C(c3cnccc3)C2)C
0.288	S(c1cncc(c1)C(=O)NC=2NN=C(c3cnccc3)C2)C
0.288	S(c1cncc(c1)C(=O)NC=2NN=C(c3cnccc3)C2)C
0.287273	Fc1cc(NC(=O)c2cnc(OC(C)C)cc2)c(N3CCN(CC3)C)cc1
0.287273	Fc1cc(NC(=O)c2cnc(OC(C)C)cc2)c(N3CCN(CC3)C)cc1
0.287273	Fc1cc(NC(=O)c2cnc(OC(C)C)cc2)c(N3CCN(CC3)C)cc1
0.287273	Fc1cc(NC(=O)c2cnc(OC(C)C)cc2)c(N3CCN(CC3)C)cc1
0.287273	Fc1cc(NC(=O)c2cnc(OC(C)C)cc2)c(N3CCN(CC3)C)cc1
0.287273	Fc1cc(NC(=O)c2cnc(OC(C)C)cc2)c(N3CCN(CC3)C)cc1
0.287273	Fc1cc(NC(=O)c2cnc(OC(C)C)cc2)c(N3CCN(CC3)C)cc1
0.287273	Fc1cc(NC(=O)c2cnc(OC(C)C)cc2)c(N3CCN(CC3)C)cc1
0.287273	Fc1cc(NC(=O)c2cnc(OC(C)C)cc2)c(N3CCN(CC3)C)cc1
0.287273	Fc1cc(NC(=O)c2cnc(OC(C)C)cc2)c(N3CCN(CC3)C)cc1
0.287197	O=C(Nc1cc2N(C(=O)COc2cc1)C)c3cc(NC(=O)c4ccccc4)c(cc3)C
0.287197	O=C(Nc1cc2N(C(=O)COc2cc1)C)c3cc(NC(=O)c4ccccc4)c(cc3)C
0.287197	O=C(Nc1cc2N(C(=O)COc2cc1)C)c3cc(NC(=O)c4ccccc4)c(cc3)C
0.287197	O=C(Nc1cc2N(C(=O)COc2cc1)C)c3cc(NC(=O)c4ccccc4)c(cc3)C
0.287197	O=C(Nc1cc2N(C(=O)COc2cc1)C)c3cc(NC(=O)c4ccccc4)c(cc3)C
0.287197	O=C(Nc1cc2N(C(=O)COc2cc1)C)c3cc(NC(=O)c4ccccc4)c(cc3)C
0.287197	O=C(Nc1cc2N(C(=O)COc2cc1)C)c3cc(NC(=O)c4ccccc4)c(cc3)C
0.287197	O=C(Nc1cc2N(C(=O)COc2cc1)C)c3cc(NC(=O)c4ccccc4)c(cc3)C
0.287197	O=C(Nc1cc2N(C(=O)COc2cc1)C)c3cc(NC(=O)c4ccccc4)c(cc3)C
0.287197	O=C(Nc1cc2N(C(=O)COc2cc1)C)c3cc(NC(=O)c4ccccc4)c(cc3)C
0.286822	O=C(Nc1c(ccc(c1)C(=O)NCC(OC)(CC)C)C)c2ccccc2
0.286822	O=C(Nc1c(ccc(c1)C(=O)NCC(OC)(CC)C)C)c2ccccc2
0.286822	O=C(Nc1c(ccc(c1)C(=O)NCC(OC)(CC)C)C)c2ccccc2
0.286822	O=C(Nc1c(ccc(c1)C(=O)NCC(OC)(CC)C)C)c2ccccc2
0.286822	O=C(Nc1c(ccc(c1)C(=O)NCC(OC)(CC)C)C)c2ccccc2
0.286822	O=C(Nc1c(ccc(c1)C(=O)NCC(OC)(CC)C)C)c2ccccc2
0.286765	O=C(NCCC1=CCCC1)c2cc(NC(=O)Cc3ccncc3)c(cc2)C
0.286765	O=C(NCCC1=CCCC1)c2cc(NC(=O)Cc3ccncc3)c(cc2)C
0.286765	O=C(NCCC1=CCCC1)c2cc(NC(=O)Cc3ccncc3)c(cc2)C
0.286765	O=C(NCCC1=CCCC1)c2cc(NC(=O)Cc3ccncc3)c(cc2)C
0.286765	O=C(NCCC1=CCCC1)c2cc(NC(=O)Cc3ccncc3)c(cc2)C
0.286765	O=C(NCCC1=CCCC1)c2cc(NC(=O)Cc3ccncc3)c(cc2)C
0.286765	O=C(NCCC1=CCCC1)c2cc(NC(=O)Cc3ccncc3)c(cc2)C
0.286765	O=C(NCCC1=CCCC1)c2cc(NC(=O)Cc3ccncc3)c(cc2)C
0.286765	O=C(NCCC1=CCCC1)c2cc(NC(=O)Cc3ccncc3)c(cc2)C
0.286765	O=C(NCCC1=CCCC1)c2cc(NC(=O)Cc3ccncc3)c(cc2)C
0.286713	Brc1ccc(cc1)C(=O)Nc2c(ccc(c2)C(=O)N3CC(c4cncc(F)c4)CC3)C
0.286713	Brc1ccc(cc1)C(=O)Nc2c(ccc(c2)C(=O)N3CC(c4cncc(F)c4)CC3)C
0.28629	Fc1c(cccc1)C(=O)Nc2c(ccc(c2)C(=O)N)C
0.28629	Fc1c(cccc1)C(=O)Nc2c(ccc(c2)C(=O)N)C
0.28629	Fc1c(cccc1)C(=O)Nc2c(ccc(c2)C(=O)N)C
0.28629	Fc1c(cccc1)C(=O)Nc2c(ccc(c2)C(=O)N)C
0.28629	Fc1c(cccc1)C(=O)Nc2c(ccc(c2)C(=O)N)C
0.28629	Fc1c(cccc1)C(=O)Nc2c(ccc(c2)C(=O)N)C
0.28629	Fc1c(cccc1)C(=O)Nc2c(ccc(c2)C(=O)N)C
0.28629	Fc1c(cccc1)C(=O)Nc2c(ccc(c2)C(=O)N)C
0.28629	Fc1c(cccc1)C(=O)Nc2c(ccc(c2)C(=O)N)C
0.28629	Fc1c(cccc1)C(=O)Nc2c(ccc(c2)C(=O)N)C
0.28626	S1(=O)(=O)CCN(Cc2cc(ccc2)C(=O)NCCc3cc(O)c(cc3)C)CC1
0.28626	S1(=O)(=O)CCN(Cc2cc(ccc2)C(=O)NCCc3cc(O)c(cc3)C)CC1
0.28626	S1(=O)(=O)CCN(Cc2cc(ccc2)C(=O)NCCc3cc(O)c(cc3)C)CC1
0.28626	S1(=O)(=O)CCN(Cc2cc(ccc2)C(=O)NCCc3cc(O)c(cc3)C)CC1
0.28626	S1(=O)(=O)CCN(Cc2cc(ccc2)C(=O)NCCc3cc(O)c(cc3)C)CC1
0.28626	S1(=O)(=O)CCN(Cc2cc(ccc2)C(=O)NCCc3cc(O)c(cc3)C)CC1
0.28626	S1(=O)(=O)CCN(Cc2cc(ccc2)C(=O)NCCc3cc(O)c(cc3)C)CC1
0.28626	S1(=O)(=O)CCN(Cc2cc(ccc2)C(=O)NCCc3cc(O)c(cc3)C)CC1
0.28626	S1(=O)(=O)CCN(Cc2cc(ccc2)C(=O)NCCc3cc(O)c(cc3)C)CC1
0.28626	S1(=O)(=O)CCN(Cc2cc(ccc2)C(=O)NCCc3cc(O)c(cc3)C)CC1
0.28626	Fc1c(NC(=O)Cc2ccccc2)cc(NC(=O)c3cc(ccc3)C4CC4)cc1
0.28626	Fc1c(NC(=O)Cc2ccccc2)cc(NC(=O)c3cc(ccc3)C4CC4)cc1
0.286195	Fc1c(N2CCN(CC2)C)ccc(c1)C(=O)Nc3c(cccc3)C4=NNC(=N4)C(C)C
0.286195	Fc1c(N2CCN(CC2)C)ccc(c1)C(=O)Nc3c(cccc3)C4=NNC(=N4)C(C)C
0.286195	Fc1c(N2CCN(CC2)C)ccc(c1)C(=O)Nc3c(cccc3)C4=NNC(=N4)C(C)C
0.286195	Fc1c(N2CCN(CC2)C)ccc(c1)C(=O)Nc3c(cccc3)C4=NNC(=N4)C(C)C
0.286195	Fc1c(N2CCN(CC2)C)ccc(c1)C(=O)Nc3c(cccc3)C4=NNC(=N4)C(C)C
0.286195	Fc1c(N2CCN(CC2)C)ccc(c1)C(=O)Nc3c(cccc3)C4=NNC(=N4)C(C)C
0.286195	Fc1c(N2CCN(CC2)C)ccc(c1)C(=O)Nc3c(cccc3)C4=NNC(=N4)C(C)C
0.286195	Fc1c(N2CCN(CC2)C)ccc(c1)C(=O)Nc3c(cccc3)C4=NNC(=N4)C(C)C
0.286195	Fc1c(N2CCN(CC2)C)ccc(c1)C(=O)Nc3c(cccc3)C4=NNC(=N4)C(C)C
0.286195	Fc1c(N2CCN(CC2)C)ccc(c1)C(=O)Nc3c(cccc3)C4=NNC(=N4)C(C)C
0.286184	Fc1cc(NC(=O)c2cc(ccc2)CN3C(=O)c4c(cccc4)C3=O)c(N5CCN(CC5)C)cc1
0.286184	Fc1cc(NC(=O)c2cc(ccc2)CN3C(=O)c4c(cccc4)C3=O)c(N5CCN(CC5)C)cc1
0.286184	Fc1cc(NC(=O)c2cc(ccc2)CN3C(=O)c4c(cccc4)C3=O)c(N5CCN(CC5)C)cc1
0.286184	Fc1cc(NC(=O)c2cc(ccc2)CN3C(=O)c4c(cccc4)C3=O)c(N5CCN(CC5)C)cc1
0.286184	Fc1cc(NC(=O)c2cc(ccc2)CN3C(=O)c4c(cccc4)C3=O)c(N5CCN(CC5)C)cc1
0.286184	Fc1cc(NC(=O)c2cc(ccc2)CN3C(=O)c4c(cccc4)C3=O)c(N5CCN(CC5)C)cc1
0.286184	Fc1cc(NC(=O)c2cc(ccc2)CN3C(=O)c4c(cccc4)C3=O)c(N5CCN(CC5)C)cc1
0.286184	Fc1cc(NC(=O)c2cc(ccc2)CN3C(=O)c4c(cccc4)C3=O)c(N5CCN(CC5)C)cc1
0.286184	Fc1cc(NC(=O)c2cc(ccc2)CN3C(=O)c4c(cccc4)C3=O)c(N5CCN(CC5)C)cc1
0.286184	Fc1cc(NC(=O)c2cc(ccc2)CN3C(=O)c4c(cccc4)C3=O)c(N5CCN(CC5)C)cc1
0.285714	Clc1cc(ccc1)C(=O)Nc2cc(c(N)cc2)C
0.285714	Clc1cc(ccc1)C(=O)Nc2cc(c(N)cc2)C
0.285714	Clc1cc(ccc1)C(=O)Nc2cc(c(N)cc2)C
0.285714	Clc1cc(ccc1)C(=O)Nc2cc(c(N)cc2)C
0.285714	Clc1cc(ccc1)C(=O)Nc2cc(c(N)cc2)C
0.285714	Clc1cc(ccc1)C(=O)Nc2cc(c(N)cc2)C
0.285714	Clc1cc(ccc1)C(=O)Nc2cc(c(N)cc2)C
0.285714	Clc1cc(ccc1)C(=O)Nc2cc(c(N)cc2)C
0.285714	Clc1cc(ccc1)C(=O)Nc2cc(c(N)cc2)C
0.285714	Clc1cc(ccc1)C(=O)Nc2cc(c(N)cc2)C
0.285714	O=C(OC(C)(C)C)Nc1c(cc(cc1)C(=O)N(C2CCN(Cc3ccccc3)CC2)C)C
0.285714	O=C(OC(C)(C)C)Nc1c(cc(cc1)C(=O)N(C2CCN(Cc3ccccc3)CC2)C)C
0.285714	O=C(OC(C)(C)C)Nc1c(cc(cc1)C(=O)N(C2CCN(Cc3ccccc3)CC2)C)C
0.285714	O=C(OC(C)(C)C)Nc1c(cc(cc1)C(=O)N(C2CCN(Cc3ccccc3)CC2)C)C
0.285714	O=C(OC(C)(C)C)Nc1c(cc(cc1)C(=O)N(C2CCN(Cc3ccccc3)CC2)C)C
0.285714	O=C(OC(C)(C)C)Nc1c(cc(cc1)C(=O)N(C2CCN(Cc3ccccc3)CC2)C)C
0.285714	O=C(OC(C)(C)C)Nc1c(cc(cc1)C(=O)N(C2CCN(Cc3ccccc3)CC2)C)C
0.285714	O=C(OC(C)(C)C)Nc1c(cc(cc1)C(=O)N(C2CCN(Cc3ccccc3)CC2)C)C
0.285714	O=C(OC(C)(C)C)Nc1c(cc(cc1)C(=O)N(C2CCN(Cc3ccccc3)CC2)C)C
0.285714	O=C(OC(C)(C)C)Nc1c(cc(cc1)C(=O)N(C2CCN(Cc3ccccc3)CC2)C)C
0.285714	O=C(OC(C)(C)C)Nc1cc(NCc2ccccc2)c(cc1)C
0.285714	O=C(OC(C)(C)C)Nc1cc(NCc2ccccc2)c(cc1)C
0.285714	O=C(OC(C)(C)C)Nc1cc(NCc2ccccc2)c(cc1)C
0.285714	O=C(OC(C)(C)C)Nc1cc(NCc2ccccc2)c(cc1)C
0.285714	O=C(OC(C)(C)C)Nc1cc(NCc2ccccc2)c(cc1)C
0.285714	O=C(OC(C)(C)C)Nc1cc(NCc2ccccc2)c(cc1)C
0.285714	O=C(OC(C)(C)C)Nc1cc(NCc2ccccc2)c(cc1)C
0.285714	O=C(OC(C)(C)C)Nc1cc(NCc2ccccc2)c(cc1)C
0.285714	O=C(OC(C)(C)C)Nc1cc(NCc2ccccc2)c(cc1)C
0.285714	O=C(OC(C)(C)C)Nc1cc(NCc2ccccc2)c(cc1)C
0.285714	O=C(Nc1ccc(Oc2cnc(cc2)C)cc1)c3cc(OCC)c(OCc4ccncc4)cc3
0.285714	O=C(Nc1ccc(Oc2cnc(cc2)C)cc1)c3cc(OCC)c(OCc4ccncc4)cc3
0.285714	O=C(Nc1ccc(Oc2cnc(cc2)C)cc1)c3cc(OCC)c(OCc4ccncc4)cc3
0.285714	O=C(Nc1ccc(Oc2cnc(cc2)C)cc1)c3cc(OCC)c(OCc4ccncc4)cc3
0.285714	O=C(Nc1ccc(Oc2cnc(cc2)C)cc1)c3cc(OCC)c(OCc4ccncc4)cc3
0.285714	O=C(Nc1ccc(Oc2cnc(cc2)C)cc1)c3cc(OCC)c(OCc4ccncc4)cc3
0.285714	O=C(Nc1ccc(Oc2cnc(cc2)C)cc1)c3cc(OCC)c(OCc4ccncc4)cc3
0.285714	O=C(Nc1ccc(Oc2cnc(cc2)C)cc1)c3cc(OCC)c(OCc4ccncc4)cc3
0.285714	O=C(Nc1ccc(Oc2cnc(cc2)C)cc1)c3cc(OCC)c(OCc4ccncc4)cc3
0.285714	O=C(Nc1ccc(Oc2cnc(cc2)C)cc1)c3cc(OCC)c(OCc4ccncc4)cc3
0.285714	O=C(Nc1cc(C#N)c(cc1)COC)c2cc(ncc2)C3=NC=CN3
0.285714	O=C(Nc1cc(C#N)c(cc1)COC)c2cc(ncc2)C3=NC=CN3
0.285714	O=C(Nc1cc(C#N)c(cc1)COC)c2cc(ncc2)C3=NC=CN3
0.285714	O=C(Nc1cc(C#N)c(cc1)COC)c2cc(ncc2)C3=NC=CN3
0.285714	O=C(Nc1cc(C#N)c(cc1)COC)c2cc(ncc2)C3=NC=CN3
0.285714	O=C(Nc1cc(C#N)c(cc1)COC)c2cc(ncc2)C3=NC=CN3
0.285714	O=C(Nc1cc(C#N)c(cc1)COC)c2cc(ncc2)C3=NC=CN3
0.285714	O=C(Nc1cc(C#N)c(cc1)COC)c2cc(ncc2)C3=NC=CN3
0.285714	O=C(Nc1cc(C#N)c(cc1)COC)c2cc(ncc2)C3=NC=CN3
0.285714	O=C(Nc1cc(C#N)c(cc1)COC)c2cc(ncc2)C3=NC=CN3
0.285285	S1C(=NC(c2ccc(cc2)C)=C1CC(=O)Nc3cc4c(N(Cc5ccccc5)CC4)cc3)c6cnccc6
0.285223	S1C(=NC(c2cc(ccc2)CNC(=O)c3cc(F)c(N4CCN(CC4)C)cc3)=C1)C
0.285223	S1C(=NC(c2cc(ccc2)CNC(=O)c3cc(F)c(N4CCN(CC4)C)cc3)=C1)C
0.285223	S1C(=NC(c2cc(ccc2)CNC(=O)c3cc(F)c(N4CCN(CC4)C)cc3)=C1)C
0.285223	S1C(=NC(c2cc(ccc2)CNC(=O)c3cc(F)c(N4CCN(CC4)C)cc3)=C1)C
0.285223	S1C(=NC(c2cc(ccc2)CNC(=O)c3cc(F)c(N4CCN(CC4)C)cc3)=C1)C
0.285223	S1C(=NC(c2cc(ccc2)CNC(=O)c3cc(F)c(N4CCN(CC4)C)cc3)=C1)C
0.285223	S1C(=NC(c2cc(ccc2)CNC(=O)c3cc(F)c(N4CCN(CC4)C)cc3)=C1)C
0.285223	S1C(=NC(c2cc(ccc2)CNC(=O)c3cc(F)c(N4CCN(CC4)C)cc3)=C1)C
0.285223	S1C(=NC(c2cc(ccc2)CNC(=O)c3cc(F)c(N4CCN(CC4)C)cc3)=C1)C
0.285223	S1C(=NC(c2cc(ccc2)CNC(=O)c3cc(F)c(N4CCN(CC4)C)cc3)=C1)C
0.285106	O=C(Nc1cc(ccc1)COCC)c2cnc(nc2)c3ccccc3
0.285106	O=C(Nc1cc(ccc1)COCC)c2cnc(nc2)c3ccccc3
0.285106	O=C(Nc1cc(ccc1)COCC)c2cnc(nc2)c3ccccc3
0.285106	O=C(Nc1cc(ccc1)COCC)c2cnc(nc2)c3ccccc3
0.285106	O=C(Nc1cc(ccc1)COCC)c2cnc(nc2)c3ccccc3
0.285106	O=C(Nc1cc(ccc1)COCC)c2cnc(nc2)c3ccccc3
0.285106	O=C(Nc1cc(ccc1)COCC)c2cnc(nc2)c3ccccc3
0.285106	O=C(Nc1cc(ccc1)COCC)c2cnc(nc2)c3ccccc3
0.285106	O=C(Nc1cc(ccc1)COCC)c2cnc(nc2)c3ccccc3
0.285106	O=C(Nc1cc(ccc1)COCC)c2cnc(nc2)c3ccccc3
0.28479	Fc1c(c2cnccc2)ccc(c1)CNC(=O)c3c(O)ccc(NC(=O)C4=C(ON=C4)C)c3
0.28479	Fc1c(c2cnccc2)ccc(c1)CNC(=O)c3c(O)ccc(NC(=O)C4=C(ON=C4)C)c3
0.28479	Fc1c(c2cnccc2)ccc(c1)CNC(=O)c3c(O)ccc(NC(=O)C4=C(ON=C4)C)c3
0.28479	Fc1c(c2cnccc2)ccc(c1)CNC(=O)c3c(O)ccc(NC(=O)C4=C(ON=C4)C)c3
0.28479	Fc1c(c2cnccc2)ccc(c1)CNC(=O)c3c(O)ccc(NC(=O)C4=C(ON=C4)C)c3
0.28479	Fc1c(c2cnccc2)ccc(c1)CNC(=O)c3c(O)ccc(NC(=O)C4=C(ON=C4)C)c3
0.284644	Fc1c(NC(=O)Cc2ccc(NC(=O)C=3N=C(NC3)c4ccccc4)cc2)cccc1
0.284644	Fc1c(NC(=O)Cc2ccc(NC(=O)C=3N=C(NC3)c4ccccc4)cc2)cccc1
0.284644	Fc1c(NC(=O)Cc2ccc(NC(=O)C=3N=C(NC3)c4ccccc4)cc2)cccc1
0.284644	Fc1c(NC(=O)Cc2ccc(NC(=O)C=3N=C(NC3)c4ccccc4)cc2)cccc1
0.284644	Fc1c(NC(=O)Cc2ccc(NC(=O)C=3N=C(NC3)c4ccccc4)cc2)cccc1
0.284644	Fc1c(NC(=O)Cc2ccc(NC(=O)C=3N=C(NC3)c4ccccc4)cc2)cccc1
0.284644	Fc1c(NC(=O)Cc2ccc(NC(=O)C=3N=C(NC3)c4ccccc4)cc2)cccc1
0.284644	Fc1c(NC(=O)Cc2ccc(NC(=O)C=3N=C(NC3)c4ccccc4)cc2)cccc1
0.284644	Fc1c(NC(=O)Cc2ccc(NC(=O)C=3N=C(NC3)c4ccccc4)cc2)cccc1
0.284644	Fc1c(NC(=O)Cc2ccc(NC(=O)C=3N=C(NC3)c4ccccc4)cc2)cccc1
0.284314	O=C(Nc1cc(NC(=O)C(=O)N2C(C=3N=NNN3)CCCC2)c(cc1)C)c4ccccc4
0.284314	O=C(Nc1cc(NC(=O)C(=O)N2C(C=3N=NNN3)CCCC2)c(cc1)C)c4ccccc4
0.284314	O=C(Nc1cc(NC(=O)C(=O)N2C(C=3N=NNN3)CCCC2)c(cc1)C)c4ccccc4
0.284314	O=C(Nc1cc(NC(=O)C(=O)N2C(C=3N=NNN3)CCCC2)c(cc1)C)c4ccccc4
0.284314	O=C(Nc1cc(NC(=O)C(=O)N2C(C=3N=NNN3)CCCC2)c(cc1)C)c4ccccc4
0.284314	O=C(Nc1cc(NC(=O)C(=O)N2C(C=3N=NNN3)CCCC2)c(cc1)C)c4ccccc4
0.284314	O=C(Nc1cc(NC(=O)C(=O)N2C(C=3N=NNN3)CCCC2)c(cc1)C)c4ccccc4
0.284314	O=C(Nc1cc(NC(=O)C(=O)N2C(C=3N=NNN3)CCCC2)c(cc1)C)c4ccccc4
0.284314	O=C(Nc1cc(NC(=O)C(=O)N2C(C=3N=NNN3)CCCC2)c(cc1)C)c4ccccc4
0.284314	O=C(Nc1cc(NC(=O)C(=O)N2C(C=3N=NNN3)CCCC2)c(cc1)C)c4ccccc4
0.283784	O=C(Nc1c(cc(OCc2cnccc2)cc1)C)c3cc(N(C(=O)C)CC#C)ccc3
0.283784	O=C(Nc1c(cc(OCc2cnccc2)cc1)C)c3cc(N(C(=O)C)CC#C)ccc3
0.283784	O=C(Nc1c(cc(OCc2cnccc2)cc1)C)c3cc(N(C(=O)C)CC#C)ccc3
0.283784	O=C(Nc1c(cc(OCc2cnccc2)cc1)C)c3cc(N(C(=O)C)CC#C)ccc3
0.283784	O=C(Nc1c(cc(OCc2cnccc2)cc1)C)c3cc(N(C(=O)C)CC#C)ccc3
0.283582	Fc1c(c2cncc(c2)C(=O)Nc3cc(c(OC)cc3)c4ccccc4)cccc1
0.283582	Fc1c(c2cncc(c2)C(=O)Nc3cc(c(OC)cc3)c4ccccc4)cccc1
0.283401	O=C(OC)Cc1cc(NC(=O)c2ccc(OCc3cnccc3)cc2)ccc1
0.283401	O=C(OC)Cc1cc(NC(=O)c2ccc(OCc3cnccc3)cc2)ccc1
0.282958	O=C(Nc1cc(NC(=O)C(=O)N(CC2N(CCC2)CC)CCN(C)C)c(cc1)C)c3ccccc3
0.282958	O=C(Nc1cc(NC(=O)C(=O)N(CC2N(CCC2)CC)CCN(C)C)c(cc1)C)c3ccccc3
0.282958	O=C(Nc1cc(NC(=O)C(=O)N(CC2N(CCC2)CC)CCN(C)C)c(cc1)C)c3ccccc3
0.282958	O=C(Nc1cc(NC(=O)C(=O)N(CC2N(CCC2)CC)CCN(C)C)c(cc1)C)c3ccccc3
0.282958	O=C(Nc1cc(NC(=O)C(=O)N(CC2N(CCC2)CC)CCN(C)C)c(cc1)C)c3ccccc3
0.282686	Clc1cnc(NC(=O)c2cc(NC(=O)c3c(Nc4ccccc4)ccc([N+]([O-])=O)c3)ccc2)cc1
0.282686	Clc1cnc(NC(=O)c2cc(NC(=O)c3c(Nc4ccccc4)ccc([N+]([O-])=O)c3)ccc2)cc1
0.282686	Clc1cnc(NC(=O)c2cc(NC(=O)c3c(Nc4ccccc4)ccc([N+]([O-])=O)c3)ccc2)cc1
0.282686	Clc1cnc(NC(=O)c2cc(NC(=O)c3c(Nc4ccccc4)ccc([N+]([O-])=O)c3)ccc2)cc1
0.282686	Clc1cnc(NC(=O)c2cc(NC(=O)c3c(Nc4ccccc4)ccc([N+]([O-])=O)c3)ccc2)cc1
0.282686	Clc1cnc(NC(=O)c2cc(NC(=O)c3c(Nc4ccccc4)ccc([N+]([O-])=O)c3)ccc2)cc1
0.282686	Clc1cnc(NC(=O)c2cc(NC(=O)c3c(Nc4ccccc4)ccc([N+]([O-])=O)c3)ccc2)cc1
0.282686	Clc1cnc(NC(=O)c2cc(NC(=O)c3c(Nc4ccccc4)ccc([N+]([O-])=O)c3)ccc2)cc1
0.282686	Clc1cnc(NC(=O)c2cc(NC(=O)c3c(Nc4ccccc4)ccc([N+]([O-])=O)c3)ccc2)cc1
0.282686	Clc1cnc(NC(=O)c2cc(NC(=O)c3c(Nc4ccccc4)ccc([N+]([O-])=O)c3)ccc2)cc1
0.282443	S(c1cc(ccc1)COC(=O)c2cc(NC(=O)Nc3ccccc3)c(cc2)C)C
0.282443	S(c1cc(ccc1)COC(=O)c2cc(NC(=O)Nc3ccccc3)c(cc2)C)C
0.282443	S(c1cc(ccc1)COC(=O)c2cc(NC(=O)Nc3ccccc3)c(cc2)C)C
0.282443	S(c1cc(ccc1)COC(=O)c2cc(NC(=O)Nc3ccccc3)c(cc2)C)C
0.282443	S(c1cc(ccc1)COC(=O)c2cc(NC(=O)Nc3ccccc3)c(cc2)C)C
0.282443	S(c1cc(ccc1)COC(=O)c2cc(NC(=O)Nc3ccccc3)c(cc2)C)C
0.282443	S(c1cc(ccc1)COC(=O)c2cc(NC(=O)Nc3ccccc3)c(cc2)C)C
0.282443	S(c1cc(ccc1)COC(=O)c2cc(NC(=O)Nc3ccccc3)c(cc2)C)C
0.282443	S(c1cc(ccc1)COC(=O)c2cc(NC(=O)Nc3ccccc3)c(cc2)C)C
0.282443	S(c1cc(ccc1)COC(=O)c2cc(NC(=O)Nc3ccccc3)c(cc2)C)C
0.282407	O=C(Nc1cc(ncc1)C)c2ccc(cc2)C(=O)Nc3ccccc3
0.282407	O=C(Nc1cc(ncc1)C)c2ccc(cc2)C(=O)Nc3ccccc3
0.282407	O=C(Nc1cc(ncc1)C)c2ccc(cc2)C(=O)Nc3ccccc3
0.282407	O=C(Nc1cc(ncc1)C)c2ccc(cc2)C(=O)Nc3ccccc3
0.282407	O=C(Nc1cc(ncc1)C)c2ccc(cc2)C(=O)Nc3ccccc3
0.282407	O=C(Nc1cc(ncc1)C)c2ccc(cc2)C(=O)Nc3ccccc3
0.282407	O=C(Nc1cc(ncc1)C)c2ccc(cc2)C(=O)Nc3ccccc3
0.282407	O=C(Nc1cc(ncc1)C)c2ccc(cc2)C(=O)Nc3ccccc3
0.282407	O=C(Nc1cc(ncc1)C)c2ccc(cc2)C(=O)Nc3ccccc3
0.282407	O=C(Nc1cc(ncc1)C)c2ccc(cc2)C(=O)Nc3ccccc3
0.281879	O=C(OC(C)(C)C)Nc1c(cc(cc1)C(=O)NC=2NN=C(c3c(c(ccc3)C)C)C2)C
0.281879	O=C(OC(C)(C)C)Nc1c(cc(cc1)C(=O)NC=2NN=C(c3c(c(ccc3)C)C)C2)C
0.281879	O=C(OC(C)(C)C)Nc1c(cc(cc1)C(=O)NC=2NN=C(c3c(c(ccc3)C)C)C2)C
0.281879	O=C(OC(C)(C)C)Nc1c(cc(cc1)C(=O)NC=2NN=C(c3c(c(ccc3)C)C)C2)C
0.281879	O=C(OC(C)(C)C)Nc1c(cc(cc1)C(=O)NC=2NN=C(c3c(c(ccc3)C)C)C2)C
0.281879	O=C(OC(C)(C)C)Nc1c(cc(cc1)C(=O)NC=2NN=C(c3c(c(ccc3)C)C)C2)C
0.281879	O=C(OC(C)(C)C)Nc1c(cc(cc1)C(=O)NC=2NN=C(c3c(c(ccc3)C)C)C2)C
0.281879	O=C(OC(C)(C)C)Nc1c(cc(cc1)C(=O)NC=2NN=C(c3c(c(ccc3)C)C)C2)C
0.281879	O=C(OC(C)(C)C)Nc1c(cc(cc1)C(=O)NC=2NN=C(c3c(c(ccc3)C)C)C2)C
0.281879	O=C(OC(C)(C)C)Nc1c(cc(cc1)C(=O)NC=2NN=C(c3c(c(ccc3)C)C)C2)C
0.281588	Brc1cc(c(NC(=O)CCNC(=O)C=2N=C(NC2)c3ccccc3)cc1)C
0.281588	Brc1cc(c(NC(=O)CCNC(=O)C=2N=C(NC2)c3ccccc3)cc1)C
0.281588	Brc1cc(c(NC(=O)CCNC(=O)C=2N=C(NC2)c3ccccc3)cc1)C
0.281588	Brc1cc(c(NC(=O)CCNC(=O)C=2N=C(NC2)c3ccccc3)cc1)C
0.281588	Brc1cc(c(NC(=O)CCNC(=O)C=2N=C(NC2)c3ccccc3)cc1)C
0.281588	Brc1cc(c(NC(=O)CCNC(=O)C=2N=C(NC2)c3ccccc3)cc1)C
0.281588	Brc1cc(c(NC(=O)CCNC(=O)C=2N=C(NC2)c3ccccc3)cc1)C
0.281588	Brc1cc(c(NC(=O)CCNC(=O)C=2N=C(NC2)c3ccccc3)cc1)C
0.281588	Brc1cc(c(NC(=O)CCNC(=O)C=2N=C(NC2)c3ccccc3)cc1)C
0.281588	Brc1cc(c(NC(=O)CCNC(=O)C=2N=C(NC2)c3ccccc3)cc1)C
0.281481	Fc1c(NC(=O)C(=O)Nc2c(cc(N3CCN(CC3)CC)cc2)C)cc(c4ccccc4)cc1
0.281481	Fc1c(NC(=O)C(=O)Nc2c(cc(N3CCN(CC3)CC)cc2)C)cc(c4ccccc4)cc1
0.280899	O=C(Nc1c(ccc(c1)C(=O)NC2CC(C(=O)O)CCC2)C)c3ccccc3
0.280899	O=C(Nc1c(ccc(c1)C(=O)NC2CC(C(=O)O)CCC2)C)c3ccccc3
0.280899	O=C(Nc1c(ccc(c1)C(=O)NC2CC(C(=O)O)CCC2)C)c3ccccc3
0.280899	O=C(Nc1c(ccc(c1)C(=O)NC2CC(C(=O)O)CCC2)C)c3ccccc3
0.280899	O=C(Nc1c(ccc(c1)C(=O)NC2CC(C(=O)O)CCC2)C)c3ccccc3
0.280899	O=C(Nc1c(ccc(c1)C(=O)NC2CC(C(=O)O)CCC2)C)c3ccccc3
0.280899	O=C(Nc1c(ccc(c1)C(=O)NC2CC(C(=O)O)CCC2)C)c3ccccc3
0.280899	O=C(Nc1c(ccc(c1)C(=O)NC2CC(C(=O)O)CCC2)C)c3ccccc3
0.280899	O=C(Nc1c(ccc(c1)C(=O)NC2CC(C(=O)O)CCC2)C)c3ccccc3
0.280899	O=C(Nc1c(ccc(c1)C(=O)NC2CC(C(=O)O)CCC2)C)c3ccccc3
0.280645	Clc1ccc(N(S(=O)(=O)c2cc(ccc2)C(=O)Nc3cc(NC(=O)N(C)C)c(cc3)C)Cc4ccccc4)cc1
0.280645	Clc1ccc(N(S(=O)(=O)c2cc(ccc2)C(=O)Nc3cc(NC(=O)N(C)C)c(cc3)C)Cc4ccccc4)cc1
0.280645	Clc1ccc(N(S(=O)(=O)c2cc(ccc2)C(=O)Nc3cc(NC(=O)N(C)C)c(cc3)C)Cc4ccccc4)cc1
0.280645	Clc1ccc(N(S(=O)(=O)c2cc(ccc2)C(=O)Nc3cc(NC(=O)N(C)C)c(cc3)C)Cc4ccccc4)cc1
0.280645	Clc1ccc(N(S(=O)(=O)c2cc(ccc2)C(=O)Nc3cc(NC(=O)N(C)C)c(cc3)C)Cc4ccccc4)cc1
0.280645	Clc1ccc(N(S(=O)(=O)c2cc(ccc2)C(=O)Nc3cc(NC(=O)N(C)C)c(cc3)C)Cc4ccccc4)cc1
0.280645	Clc1ccc(N(S(=O)(=O)c2cc(ccc2)C(=O)Nc3cc(NC(=O)N(C)C)c(cc3)C)Cc4ccccc4)cc1
0.280645	Clc1ccc(N(S(=O)(=O)c2cc(ccc2)C(=O)Nc3cc(NC(=O)N(C)C)c(cc3)C)Cc4ccccc4)cc1
0.280645	Clc1ccc(N(S(=O)(=O)c2cc(ccc2)C(=O)Nc3cc(NC(=O)N(C)C)c(cc3)C)Cc4ccccc4)cc1
0.280645	Clc1ccc(N(S(=O)(=O)c2cc(ccc2)C(=O)Nc3cc(NC(=O)N(C)C)c(cc3)C)Cc4ccccc4)cc1
0.280488	O=C(Nc1cc(N)c(cc1)C)c2cc3OCCOc3cc2
0.280488	O=C(Nc1cc(N)c(cc1)C)c2cc3OCCOc3cc2
0.280488	O=C(Nc1cc(N)c(cc1)C)c2cc3OCCOc3cc2
0.280488	O=C(Nc1cc(N)c(cc1)C)c2cc3OCCOc3cc2
0.280488	O=C(Nc1cc(N)c(cc1)C)c2cc3OCCOc3cc2
0.280488	O=C(Nc1cc(N)c(cc1)C)c2cc3OCCOc3cc2
0.280488	O=C(Nc1cc(N)c(cc1)C)c2cc3OCCOc3cc2
0.280488	O=C(Nc1cc(N)c(cc1)C)c2cc3OCCOc3cc2
0.280488	O=C(Nc1cc(N)c(cc1)C)c2cc3OCCOc3cc2
0.280488	O=C(Nc1cc(N)c(cc1)C)c2cc3OCCOc3cc2
0.280488	Fc1cc(c2cnccc2)cc(c1)CNc3cc(ccc3)CN4CCC(O)CC4
0.280488	Fc1cc(c2cnccc2)cc(c1)CNc3cc(ccc3)CN4CCC(O)CC4
0.280488	Fc1cc(c2cnccc2)cc(c1)CNc3cc(ccc3)CN4CCC(O)CC4
0.280488	Fc1cc(c2cnccc2)cc(c1)CNc3cc(ccc3)CN4CCC(O)CC4
0.280488	Fc1cc(c2cnccc2)cc(c1)CNc3cc(ccc3)CN4CCC(O)CC4
0.280488	Fc1cc(c2cnccc2)cc(c1)CNc3cc(ccc3)CN4CCC(O)CC4
0.280488	Fc1cc(c2cnccc2)cc(c1)CNc3cc(ccc3)CN4CCC(O)CC4
0.280488	Fc1cc(c2cnccc2)cc(c1)CNc3cc(ccc3)CN4CCC(O)CC4
0.280488	Fc1cc(c2cnccc2)cc(c1)CNc3cc(ccc3)CN4CCC(O)CC4
0.280488	Fc1cc(c2cnccc2)cc(c1)CNc3cc(ccc3)CN4CCC(O)CC4
0.280277	O=C(OC(C)(C)C)Nc1c(cc(cc1)C(=O)Nc2c(cccc2)C3=NNC(=N3)C(C)C)C
0.280156	S1(=O)(=O)CCN(Cc2cc(ccc2)C(=O)Nc3cc(ccc3)C(=O)N(CC)CC)CC1
0.280156	S1(=O)(=O)CCN(Cc2cc(ccc2)C(=O)Nc3cc(ccc3)C(=O)N(CC)CC)CC1
0.280156	S1(=O)(=O)CCN(Cc2cc(ccc2)C(=O)Nc3cc(ccc3)C(=O)N(CC)CC)CC1
0.280156	S1(=O)(=O)CCN(Cc2cc(ccc2)C(=O)Nc3cc(ccc3)C(=O)N(CC)CC)CC1
0.280156	S1(=O)(=O)CCN(Cc2cc(ccc2)C(=O)Nc3cc(ccc3)C(=O)N(CC)CC)CC1
0.280156	S1(=O)(=O)CCN(Cc2cc(ccc2)C(=O)Nc3cc(ccc3)C(=O)N(CC)CC)CC1
0.280156	S1(=O)(=O)CCN(Cc2cc(ccc2)C(=O)Nc3cc(ccc3)C(=O)N(CC)CC)CC1
0.280156	S1(=O)(=O)CCN(Cc2cc(ccc2)C(=O)Nc3cc(ccc3)C(=O)N(CC)CC)CC1
0.280156	S1(=O)(=O)CCN(Cc2cc(ccc2)C(=O)Nc3cc(ccc3)C(=O)N(CC)CC)CC1
0.280156	S1(=O)(=O)CCN(Cc2cc(ccc2)C(=O)Nc3cc(ccc3)C(=O)N(CC)CC)CC1
0.28	S(=O)(=O)(N1CCN(Cc2cc(ccc2)C(=O)NC)CC1)c3c(ccc(c3)C)C
0.28	S(=O)(=O)(N1CCN(Cc2cc(ccc2)C(=O)NC)CC1)c3c(ccc(c3)C)C
0.28	S(=O)(=O)(N1CCN(Cc2cc(ccc2)C(=O)NC)CC1)c3c(ccc(c3)C)C
0.28	S(=O)(=O)(N1CCN(Cc2cc(ccc2)C(=O)NC)CC1)c3c(ccc(c3)C)C
0.28	S(=O)(=O)(N1CCN(Cc2cc(ccc2)C(=O)NC)CC1)c3c(ccc(c3)C)C
0.28	S(=O)(=O)(N1CCN(Cc2cc(ccc2)C(=O)NC)CC1)c3c(ccc(c3)C)C
0.28	S(=O)(=O)(N1CCN(Cc2cc(ccc2)C(=O)NC)CC1)c3c(ccc(c3)C)C
0.28	S(=O)(=O)(N1CCN(Cc2cc(ccc2)C(=O)NC)CC1)c3c(ccc(c3)C)C
0.28	S(=O)(=O)(N1CCN(Cc2cc(ccc2)C(=O)NC)CC1)c3c(ccc(c3)C)C
0.28	S(=O)(=O)(N1CCN(Cc2cc(ccc2)C(=O)NC)CC1)c3c(ccc(c3)C)C
0.279863	Clc1nc(OC2CCC2)c(cc1)C(=O)Nc3c(ccc(NC(=O)OC(C)(C)C)c3)C
0.279863	Clc1nc(OC2CCC2)c(cc1)C(=O)Nc3c(ccc(NC(=O)OC(C)(C)C)c3)C
0.279863	Clc1nc(OC2CCC2)c(cc1)C(=O)Nc3c(ccc(NC(=O)OC(C)(C)C)c3)C
0.279863	Clc1nc(OC2CCC2)c(cc1)C(=O)Nc3c(ccc(NC(=O)OC(C)(C)C)c3)C
0.279863	Clc1nc(OC2CCC2)c(cc1)C(=O)Nc3c(ccc(NC(=O)OC(C)(C)C)c3)C
0.279863	Clc1nc(OC2CCC2)c(cc1)C(=O)Nc3c(ccc(NC(=O)OC(C)(C)C)c3)C
0.279863	Clc1nc(OC2CCC2)c(cc1)C(=O)Nc3c(ccc(NC(=O)OC(C)(C)C)c3)C
0.279863	Clc1nc(OC2CCC2)c(cc1)C(=O)Nc3c(ccc(NC(=O)OC(C)(C)C)c3)C
0.279863	Clc1nc(OC2CCC2)c(cc1)C(=O)Nc3c(ccc(NC(=O)OC(C)(C)C)c3)C
0.279863	Clc1nc(OC2CCC2)c(cc1)C(=O)Nc3c(ccc(NC(=O)OC(C)(C)C)c3)C
0.279743	O=C1OCCN1C2CN(C(=O)C(=O)Nc3c(ccc(NC(=O)c4ccccc4)c3)C)CC2
0.27907	S1C(=NC(c2cc(ccc2)CNC(=O)c3c(nccc3)Nc4c(F)cccc4)=C1)C
0.27907	S1C(=NC(c2cc(ccc2)CNC(=O)c3c(nccc3)Nc4c(F)cccc4)=C1)C
0.27907	S1C(=NC(c2cc(ccc2)CNC(=O)c3c(nccc3)Nc4c(F)cccc4)=C1)C
0.27907	S1C(=NC(c2cc(ccc2)CNC(=O)c3c(nccc3)Nc4c(F)cccc4)=C1)C
0.27907	S1C(=NC(c2cc(ccc2)CNC(=O)c3c(nccc3)Nc4c(F)cccc4)=C1)C
0.27907	S1C(=NC(c2cc(ccc2)CNC(=O)c3c(nccc3)Nc4c(F)cccc4)=C1)C
0.27907	S1C(=NC(c2cc(ccc2)CNC(=O)c3c(nccc3)Nc4c(F)cccc4)=C1)C
0.27907	S1C(=NC(c2cc(ccc2)CNC(=O)c3c(nccc3)Nc4c(F)cccc4)=C1)C
0.27907	S1C(=NC(c2cc(ccc2)CNC(=O)c3c(nccc3)Nc4c(F)cccc4)=C1)C
0.27907	S1C(=NC(c2cc(ccc2)CNC(=O)c3c(nccc3)Nc4c(F)cccc4)=C1)C
0.27907	Fc1cc(NC(=O)c2ccc(cc2)C(F)C)c(N3CCN(CC3)C)cc1
0.27907	Fc1cc(NC(=O)c2ccc(cc2)C(F)C)c(N3CCN(CC3)C)cc1
0.27907	Fc1cc(NC(=O)c2ccc(cc2)C(F)C)c(N3CCN(CC3)C)cc1
0.27907	Fc1cc(NC(=O)c2ccc(cc2)C(F)C)c(N3CCN(CC3)C)cc1
0.27907	Fc1cc(NC(=O)c2ccc(cc2)C(F)C)c(N3CCN(CC3)C)cc1
0.27907	Fc1cc(NC(=O)c2ccc(cc2)C(F)C)c(N3CCN(CC3)C)cc1
0.27907	Fc1cc(NC(=O)c2ccc(cc2)C(F)C)c(N3CCN(CC3)C)cc1
0.27907	Fc1cc(NC(=O)c2ccc(cc2)C(F)C)c(N3CCN(CC3)C)cc1
0.27907	Fc1cc(NC(=O)c2ccc(cc2)C(F)C)c(N3CCN(CC3)C)cc1
0.27907	Fc1cc(NC(=O)c2ccc(cc2)C(F)C)c(N3CCN(CC3)C)cc1
0.278481	O=C(Nc1ccc(cc1)CNC)C=2N=C(NC2)c3ccccc3
0.278481	O=C(Nc1ccc(cc1)CNC)C=2N=C(NC2)c3ccccc3
0.277603	Clc1c(cc(S(=O)(=O)Nc2cc(ccc2)C(F)(F)F)cc1)C(=O)NNc3nc(c4cnccc4)ccc3
0.277603	Clc1c(cc(S(=O)(=O)Nc2cc(ccc2)C(F)(F)F)cc1)C(=O)NNc3nc(c4cnccc4)ccc3
0.277603	Clc1c(cc(S(=O)(=O)Nc2cc(ccc2)C(F)(F)F)cc1)C(=O)NNc3nc(c4cnccc4)ccc3
0.277603	Clc1c(cc(S(=O)(=O)Nc2cc(ccc2)C(F)(F)F)cc1)C(=O)NNc3nc(c4cnccc4)ccc3
0.277603	Clc1c(cc(S(=O)(=O)Nc2cc(ccc2)C(F)(F)F)cc1)C(=O)NNc3nc(c4cnccc4)ccc3
0.277603	Clc1c(cc(S(=O)(=O)Nc2cc(ccc2)C(F)(F)F)cc1)C(=O)NNc3nc(c4cnccc4)ccc3
0.277603	Clc1c(cc(S(=O)(=O)Nc2cc(ccc2)C(F)(F)F)cc1)C(=O)NNc3nc(c4cnccc4)ccc3
0.277603	Clc1c(cc(S(=O)(=O)Nc2cc(ccc2)C(F)(F)F)cc1)C(=O)NNc3nc(c4cnccc4)ccc3
0.277592	S1C(NC(=O)c2ccc(cc2)CCCC)=C(C(=O)NCc3cc(F)c(c4cnccc4)cc3)C=C1
0.277592	S1C(NC(=O)c2ccc(cc2)CCCC)=C(C(=O)NCc3cc(F)c(c4cnccc4)cc3)C=C1
0.277592	S1C(NC(=O)c2ccc(cc2)CCCC)=C(C(=O)NCc3cc(F)c(c4cnccc4)cc3)C=C1
0.277592	S1C(NC(=O)c2ccc(cc2)CCCC)=C(C(=O)NCc3cc(F)c(c4cnccc4)cc3)C=C1
0.277592	S1C(NC(=O)c2ccc(cc2)CCCC)=C(C(=O)NCc3cc(F)c(c4cnccc4)cc3)C=C1
0.277592	S1C(NC(=O)c2ccc(cc2)CCCC)=C(C(=O)NCc3cc(F)c(c4cnccc4)cc3)C=C1
0.277592	S1C(NC(=O)c2ccc(cc2)CCCC)=C(C(=O)NCc3cc(F)c(c4cnccc4)cc3)C=C1
0.277592	S1C(NC(=O)c2ccc(cc2)CCCC)=C(C(=O)NCc3cc(F)c(c4cnccc4)cc3)C=C1
0.277592	S1C(NC(=O)c2ccc(cc2)CCCC)=C(C(=O)NCc3cc(F)c(c4cnccc4)cc3)C=C1
0.277592	S1C(NC(=O)c2ccc(cc2)CCCC)=C(C(=O)NCc3cc(F)c(c4cnccc4)cc3)C=C1
0.277397	FC(F)(F)c1cc(ccc1)C(=O)Nc2cc(NC(=O)N(C(CC)C)CCO)c(cc2)C
0.277397	FC(F)(F)c1cc(ccc1)C(=O)Nc2cc(NC(=O)N(C(CC)C)CCO)c(cc2)C
0.277397	FC(F)(F)c1cc(ccc1)C(=O)Nc2cc(NC(=O)N(C(CC)C)CCO)c(cc2)C
0.277397	FC(F)(F)c1cc(ccc1)C(=O)Nc2cc(NC(=O)N(C(CC)C)CCO)c(cc2)C
0.277397	FC(F)(F)c1cc(ccc1)C(=O)Nc2cc(NC(=O)N(C(CC)C)CCO)c(cc2)C
0.277397	FC(F)(F)c1cc(ccc1)C(=O)Nc2cc(NC(=O)N(C(CC)C)CCO)c(cc2)C
0.277397	FC(F)(F)c1cc(ccc1)C(=O)Nc2cc(NC(=O)N(C(CC)C)CCO)c(cc2)C
0.277397	FC(F)(F)c1cc(ccc1)C(=O)Nc2cc(NC(=O)N(C(CC)C)CCO)c(cc2)C
0.277397	FC(F)(F)c1cc(ccc1)C(=O)Nc2cc(NC(=O)N(C(CC)C)CCO)c(cc2)C
0.277397	FC(F)(F)c1cc(ccc1)C(=O)Nc2cc(NC(=O)N(C(CC)C)CCO)c(cc2)C
0.277372	S1(=O)(=O)CCN(Cc2cc(ccc2)C(=O)NCc3cc(ccc3)C=4N=C(SC4)C)CC1
0.277372	S1(=O)(=O)CCN(Cc2cc(ccc2)C(=O)NCc3cc(ccc3)C=4N=C(SC4)C)CC1
0.277372	S1(=O)(=O)CCN(Cc2cc(ccc2)C(=O)NCc3cc(ccc3)C=4N=C(SC4)C)CC1
0.277372	S1(=O)(=O)CCN(Cc2cc(ccc2)C(=O)NCc3cc(ccc3)C=4N=C(SC4)C)CC1
0.277372	S1(=O)(=O)CCN(Cc2cc(ccc2)C(=O)NCc3cc(ccc3)C=4N=C(SC4)C)CC1
0.277372	S1(=O)(=O)CCN(Cc2cc(ccc2)C(=O)NCc3cc(ccc3)C=4N=C(SC4)C)CC1
0.277372	S1(=O)(=O)CCN(Cc2cc(ccc2)C(=O)NCc3cc(ccc3)C=4N=C(SC4)C)CC1
0.277372	S1(=O)(=O)CCN(Cc2cc(ccc2)C(=O)NCc3cc(ccc3)C=4N=C(SC4)C)CC1
0.277372	S1(=O)(=O)CCN(Cc2cc(ccc2)C(=O)NCc3cc(ccc3)C=4N=C(SC4)C)CC1
0.277372	S1(=O)(=O)CCN(Cc2cc(ccc2)C(=O)NCc3cc(ccc3)C=4N=C(SC4)C)CC1
0.276817	Brc1c(c(NC(=O)c2cc(S(=O)(=O)N3CCN(Cc4ccccc4)CC3)ccc2)cnc1)C
0.276817	Brc1c(c(NC(=O)c2cc(S(=O)(=O)N3CCN(Cc4ccccc4)CC3)ccc2)cnc1)C
0.276817	Brc1c(c(NC(=O)c2cc(S(=O)(=O)N3CCN(Cc4ccccc4)CC3)ccc2)cnc1)C
0.276817	Brc1c(c(NC(=O)c2cc(S(=O)(=O)N3CCN(Cc4ccccc4)CC3)ccc2)cnc1)C
0.276817	Brc1c(c(NC(=O)c2cc(S(=O)(=O)N3CCN(Cc4ccccc4)CC3)ccc2)cnc1)C
0.276817	Brc1c(c(NC(=O)c2cc(S(=O)(=O)N3CCN(Cc4ccccc4)CC3)ccc2)cnc1)C
0.276817	Brc1c(c(NC(=O)c2cc(S(=O)(=O)N3CCN(Cc4ccccc4)CC3)ccc2)cnc1)C
0.276817	Brc1c(c(NC(=O)c2cc(S(=O)(=O)N3CCN(Cc4ccccc4)CC3)ccc2)cnc1)C
0.276817	Brc1c(c(NC(=O)c2cc(S(=O)(=O)N3CCN(Cc4ccccc4)CC3)ccc2)cnc1)C
0.276817	Brc1c(c(NC(=O)c2cc(S(=O)(=O)N3CCN(Cc4ccccc4)CC3)ccc2)cnc1)C
0.27668	O=C(N(C)C)Nc1c(ccc(NC(=O)COc2ccc(cc2)C(=O)C)c1)C
0.27668	O=C(N(C)C)Nc1c(ccc(NC(=O)COc2ccc(cc2)C(=O)C)c1)C
0.27668	O=C(N(C)C)Nc1c(ccc(NC(=O)COc2ccc(cc2)C(=O)C)c1)C
0.276451	S(=O)(=O)(Nc1cc(ccc1)C)c2c(ccc(c2)C(=O)Nc3ccc(Nc4c(OC)cccc4)cc3)C
0.276451	S(=O)(=O)(Nc1cc(ccc1)C)c2c(ccc(c2)C(=O)Nc3ccc(Nc4c(OC)cccc4)cc3)C
0.276451	S(=O)(=O)(Nc1cc(ccc1)C)c2c(ccc(c2)C(=O)Nc3ccc(Nc4c(OC)cccc4)cc3)C
0.276451	S(=O)(=O)(Nc1cc(ccc1)C)c2c(ccc(c2)C(=O)Nc3ccc(Nc4c(OC)cccc4)cc3)C
0.276451	S(=O)(=O)(Nc1cc(ccc1)C)c2c(ccc(c2)C(=O)Nc3ccc(Nc4c(OC)cccc4)cc3)C
0.276451	S(=O)(=O)(Nc1cc(ccc1)C)c2c(ccc(c2)C(=O)Nc3ccc(Nc4c(OC)cccc4)cc3)C
0.276451	S(=O)(=O)(Nc1cc(ccc1)C)c2c(ccc(c2)C(=O)Nc3ccc(Nc4c(OC)cccc4)cc3)C
0.276451	S(=O)(=O)(Nc1cc(ccc1)C)c2c(ccc(c2)C(=O)Nc3ccc(Nc4c(OC)cccc4)cc3)C
0.276451	S(=O)(=O)(Nc1cc(ccc1)C)c2c(ccc(c2)C(=O)Nc3ccc(Nc4c(OC)cccc4)cc3)C
0.276451	S(=O)(=O)(Nc1cc(ccc1)C)c2c(ccc(c2)C(=O)Nc3ccc(Nc4c(OC)cccc4)cc3)C
0.276423	O=C(Nc1c(cc(NC(=O)C=O)cc1)C)C=2OC=CC2
0.276423	O=C(Nc1c(cc(NC(=O)C=O)cc1)C)C=2OC=CC2
0.276423	O=C(Nc1c(cc(NC(=O)C=O)cc1)C)C=2OC=CC2
0.276423	O=C(Nc1c(cc(NC(=O)C=O)cc1)C)C=2OC=CC2
0.276423	O=C(Nc1c(cc(NC(=O)C=O)cc1)C)C=2OC=CC2
0.276423	O=C(Nc1c(cc(NC(=O)C=O)cc1)C)C=2OC=CC2
0.276423	O=C(Nc1c(cc(NC(=O)C=O)cc1)C)C=2OC=CC2
0.276423	O=C(Nc1c(cc(NC(=O)C=O)cc1)C)C=2OC=CC2
0.276423	O=C(Nc1c(cc(NC(=O)C=O)cc1)C)C=2OC=CC2
0.276423	O=C(Nc1c(cc(NC(=O)C=O)cc1)C)C=2OC=CC2
0.276364	BrC=1OC(C(=O)Nc2cc(ccc2)C(=O)Nc3ncccc3c4ccccc4)=CC1
0.276316	S(=O)(=O)(N1CCOCC1)c2c(ccc(c2)C(=O)Nc3ccc(cc3)CC(=O)Nc4c(F)cccc4)C
0.276265	O=C(N(CC)CC)c1cc(NC(=O)c2cnc(cc2)C3=NC=CN3)ccc1
0.276265	O=C(N(CC)CC)c1cc(NC(=O)c2cnc(cc2)C3=NC=CN3)ccc1
0.276265	O=C(N(CC)CC)c1cc(NC(=O)c2cnc(cc2)C3=NC=CN3)ccc1
0.276265	O=C(N(CC)CC)c1cc(NC(=O)c2cnc(cc2)C3=NC=CN3)ccc1
0.276265	O=C(N(CC)CC)c1cc(NC(=O)c2cnc(cc2)C3=NC=CN3)ccc1
0.276265	O=C(N(CC)CC)c1cc(NC(=O)c2cnc(cc2)C3=NC=CN3)ccc1
0.276265	O=C(N(CC)CC)c1cc(NC(=O)c2cnc(cc2)C3=NC=CN3)ccc1
0.276265	O=C(N(CC)CC)c1cc(NC(=O)c2cnc(cc2)C3=NC=CN3)ccc1
0.276265	O=C(N(CC)CC)c1cc(NC(=O)c2cnc(cc2)C3=NC=CN3)ccc1
0.276265	O=C(N(CC)CC)c1cc(NC(=O)c2cnc(cc2)C3=NC=CN3)ccc1
0.27619	n1c(NN)cccc1c2cnccc2
0.27619	n1c(NN)cccc1c2cnccc2
0.27619	n1c(NN)cccc1c2cnccc2
0.27619	n1c(NN)cccc1c2cnccc2
0.27619	n1c(NN)cccc1c2cnccc2
0.27619	n1c(NN)cccc1c2cnccc2
0.27619	n1c(NN)cccc1c2cnccc2
0.27619	n1c(NN)cccc1c2cnccc2
0.27619	n1c(NN)cccc1c2cnccc2
0.27619	n1c(NN)cccc1c2cnccc2
0.275862	Fc1ccc(Nc2c(cccc2)C(=O)OCc3cc(NC(=O)c4ccccc4)ccc3)cc1
0.275862	Fc1ccc(Nc2c(cccc2)C(=O)OCc3cc(NC(=O)c4ccccc4)ccc3)cc1
0.275862	Fc1ccc(Nc2c(cccc2)C(=O)OCc3cc(NC(=O)c4ccccc4)ccc3)cc1
0.275862	Fc1ccc(Nc2c(cccc2)C(=O)OCc3cc(NC(=O)c4ccccc4)ccc3)cc1
0.275862	Fc1ccc(Nc2c(cccc2)C(=O)OCc3cc(NC(=O)c4ccccc4)ccc3)cc1
0.275862	Fc1ccc(Nc2c(cccc2)C(=O)OCc3cc(NC(=O)c4ccccc4)ccc3)cc1
0.275862	Fc1ccc(Nc2c(cccc2)C(=O)OCc3cc(NC(=O)c4ccccc4)ccc3)cc1
0.275862	Fc1ccc(Nc2c(cccc2)C(=O)OCc3cc(NC(=O)c4ccccc4)ccc3)cc1
0.275862	Fc1ccc(Nc2c(cccc2)C(=O)OCc3cc(NC(=O)c4ccccc4)ccc3)cc1
0.275862	Fc1ccc(Nc2c(cccc2)C(=O)OCc3cc(NC(=O)c4ccccc4)ccc3)cc1
0.275735	S(=O)(=O)(Cc1cc(F)c(NC(=O)c2cc(ncc2)C3=NC=CN3)cc1)C
0.275735	S(=O)(=O)(Cc1cc(F)c(NC(=O)c2cc(ncc2)C3=NC=CN3)cc1)C
0.275735	S(=O)(=O)(Cc1cc(F)c(NC(=O)c2cc(ncc2)C3=NC=CN3)cc1)C
0.275735	S(=O)(=O)(Cc1cc(F)c(NC(=O)c2cc(ncc2)C3=NC=CN3)cc1)C
0.275618	Clc1cc(NC(=O)C(=O)Nc2cc(c3cncnc3)ccc2)c(cc1)C(=O)N4CCCCC4
0.275618	Clc1cc(NC(=O)C(=O)Nc2cc(c3cncnc3)ccc2)c(cc1)C(=O)N4CCCCC4
0.275618	Clc1cc(NC(=O)C(=O)Nc2cc(c3cncnc3)ccc2)c(cc1)C(=O)N4CCCCC4
0.27551	Clc1nc(ccn1)CC(NC(=O)OC(C)(C)C)C(=O)Nc2c(ccc(NC(=O)OC(C)(C)C)c2)C
0.27551	Clc1nc(ccn1)CC(NC(=O)OC(C)(C)C)C(=O)Nc2c(ccc(NC(=O)OC(C)(C)C)c2)C
0.27551	Clc1nc(ccn1)CC(NC(=O)OC(C)(C)C)C(=O)Nc2c(ccc(NC(=O)OC(C)(C)C)c2)C
0.27551	Clc1nc(ccn1)CC(NC(=O)OC(C)(C)C)C(=O)Nc2c(ccc(NC(=O)OC(C)(C)C)c2)C
0.27551	Clc1nc(ccn1)CC(NC(=O)OC(C)(C)C)C(=O)Nc2c(ccc(NC(=O)OC(C)(C)C)c2)C
0.27551	Clc1nc(ccn1)CC(NC(=O)OC(C)(C)C)C(=O)Nc2c(ccc(NC(=O)OC(C)(C)C)c2)C
0.27551	Clc1nc(ccn1)CC(NC(=O)OC(C)(C)C)C(=O)Nc2c(ccc(NC(=O)OC(C)(C)C)c2)C
0.27551	Clc1nc(ccn1)CC(NC(=O)OC(C)(C)C)C(=O)Nc2c(ccc(NC(=O)OC(C)(C)C)c2)C
0.27551	Clc1nc(ccn1)CC(NC(=O)OC(C)(C)C)C(=O)Nc2c(ccc(NC(=O)OC(C)(C)C)c2)C
0.27551	Clc1nc(ccn1)CC(NC(=O)OC(C)(C)C)C(=O)Nc2c(ccc(NC(=O)OC(C)(C)C)c2)C
0.275482	S1(=O)(=O)CCN(Cc2cc(ccc2)C(=O)Nc3c(cc(cc3)C4=Nc5c(N4C(C)C)ccc(F)c5)C)CC1
0.275482	S1(=O)(=O)CCN(Cc2cc(ccc2)C(=O)Nc3c(cc(cc3)C4=Nc5c(N4C(C)C)ccc(F)c5)C)CC1
0.275482	S1(=O)(=O)CCN(Cc2cc(ccc2)C(=O)Nc3c(cc(cc3)C4=Nc5c(N4C(C)C)ccc(F)c5)C)CC1
0.275482	S1(=O)(=O)CCN(Cc2cc(ccc2)C(=O)Nc3c(cc(cc3)C4=Nc5c(N4C(C)C)ccc(F)c5)C)CC1
0.275482	S1(=O)(=O)CCN(Cc2cc(ccc2)C(=O)Nc3c(cc(cc3)C4=Nc5c(N4C(C)C)ccc(F)c5)C)CC1
0.275482	S1(=O)(=O)CCN(Cc2cc(ccc2)C(=O)Nc3c(cc(cc3)C4=Nc5c(N4C(C)C)ccc(F)c5)C)CC1
0.275482	S1(=O)(=O)CCN(Cc2cc(ccc2)C(=O)Nc3c(cc(cc3)C4=Nc5c(N4C(C)C)ccc(F)c5)C)CC1
0.275482	S1(=O)(=O)CCN(Cc2cc(ccc2)C(=O)Nc3c(cc(cc3)C4=Nc5c(N4C(C)C)ccc(F)c5)C)CC1
0.275482	S1(=O)(=O)CCN(Cc2cc(ccc2)C(=O)Nc3c(cc(cc3)C4=Nc5c(N4C(C)C)ccc(F)c5)C)CC1
0.275482	S1(=O)(=O)CCN(Cc2cc(ccc2)C(=O)Nc3c(cc(cc3)C4=Nc5c(N4C(C)C)ccc(F)c5)C)CC1
0.275424	Brc1ccc(cc1)C(=O)Nc2cc(ccc2)C=3ON=CN3
0.27541	S(=O)(=O)(Nc1c(cccc1)C(=O)Nc2cc(ccc2)CN3CCC(O)CC3)c4cc(F)c(F)cc4
0.27541	S(=O)(=O)(Nc1c(cccc1)C(=O)Nc2cc(ccc2)CN3CCC(O)CC3)c4cc(F)c(F)cc4
0.27541	S(=O)(=O)(Nc1c(cccc1)C(=O)Nc2cc(ccc2)CN3CCC(O)CC3)c4cc(F)c(F)cc4
0.27541	S(=O)(=O)(Nc1c(cccc1)C(=O)Nc2cc(ccc2)CN3CCC(O)CC3)c4cc(F)c(F)cc4
0.27541	S(=O)(=O)(Nc1c(cccc1)C(=O)Nc2cc(ccc2)CN3CCC(O)CC3)c4cc(F)c(F)cc4
0.27541	S(=O)(=O)(Nc1c(cccc1)C(=O)Nc2cc(ccc2)CN3CCC(O)CC3)c4cc(F)c(F)cc4
0.27541	S(=O)(=O)(Nc1c(cccc1)C(=O)Nc2cc(ccc2)CN3CCC(O)CC3)c4cc(F)c(F)cc4
0.27541	S(=O)(=O)(Nc1c(cccc1)C(=O)Nc2cc(ccc2)CN3CCC(O)CC3)c4cc(F)c(F)cc4
0.27541	S(=O)(=O)(Nc1c(cccc1)C(=O)Nc2cc(ccc2)CN3CCC(O)CC3)c4cc(F)c(F)cc4
0.27541	S(=O)(=O)(Nc1c(cccc1)C(=O)Nc2cc(ccc2)CN3CCC(O)CC3)c4cc(F)c(F)cc4
0.275093	O=C(OC(C)(C)C)Nc1c(cc(cc1)C(=O)Nc2cc(ccc2)C(=O)N(CC)CC)C
0.275093	O=C(OC(C)(C)C)Nc1c(cc(cc1)C(=O)Nc2cc(ccc2)C(=O)N(CC)CC)C
0.275093	O=C(OC(C)(C)C)Nc1c(cc(cc1)C(=O)Nc2cc(ccc2)C(=O)N(CC)CC)C
0.275093	O=C(OC(C)(C)C)Nc1c(cc(cc1)C(=O)Nc2cc(ccc2)C(=O)N(CC)CC)C
0.275093	O=C(OC(C)(C)C)Nc1c(cc(cc1)C(=O)Nc2cc(ccc2)C(=O)N(CC)CC)C
0.275093	O=C(OC(C)(C)C)Nc1c(cc(cc1)C(=O)Nc2cc(ccc2)C(=O)N(CC)CC)C
0.275093	O=C(OC(C)(C)C)Nc1c(cc(cc1)C(=O)Nc2cc(ccc2)C(=O)N(CC)CC)C
0.275093	O=C(OC(C)(C)C)Nc1c(cc(cc1)C(=O)Nc2cc(ccc2)C(=O)N(CC)CC)C
0.275093	O=C(OC(C)(C)C)Nc1c(cc(cc1)C(=O)Nc2cc(ccc2)C(=O)N(CC)CC)C
0.275093	O=C(OC(C)(C)C)Nc1c(cc(cc1)C(=O)Nc2cc(ccc2)C(=O)N(CC)CC)C
0.275093	Fc1c(c2cncc(c2)C(=O)Nc3ccc(Oc4cnc(cc4)C)cc3)cccc1
0.275093	Fc1c(c2cncc(c2)C(=O)Nc3ccc(Oc4cnc(cc4)C)cc3)cccc1
0.275093	Fc1c(c2cncc(c2)C(=O)Nc3ccc(Oc4cnc(cc4)C)cc3)cccc1
0.275093	Fc1c(c2cncc(c2)C(=O)Nc3ccc(Oc4cnc(cc4)C)cc3)cccc1
0.274809	S1C(=NC(c2ccc(NC(=O)C(C)C)cc2)=C1)NC(=O)c3cnc(nc3)c4ccccc4
0.274809	S1C(=NC(c2ccc(NC(=O)C(C)C)cc2)=C1)NC(=O)c3cnc(nc3)c4ccccc4
0.274809	S1C(=NC(c2ccc(NC(=O)C(C)C)cc2)=C1)NC(=O)c3cnc(nc3)c4ccccc4
0.274809	S1C(=NC(c2ccc(NC(=O)C(C)C)cc2)=C1)NC(=O)c3cnc(nc3)c4ccccc4
0.274809	S1C(=NC(c2ccc(NC(=O)C(C)C)cc2)=C1)NC(=O)c3cnc(nc3)c4ccccc4
0.274809	S1C(=NC(c2ccc(NC(=O)C(C)C)cc2)=C1)NC(=O)c3cnc(nc3)c4ccccc4
0.274809	S1C(=NC(c2ccc(NC(=O)C(C)C)cc2)=C1)NC(=O)c3cnc(nc3)c4ccccc4
0.274809	S1C(=NC(c2ccc(NC(=O)C(C)C)cc2)=C1)NC(=O)c3cnc(nc3)c4ccccc4
0.274809	S1C(=NC(c2ccc(NC(=O)C(C)C)cc2)=C1)NC(=O)c3cnc(nc3)c4ccccc4
0.274809	S1C(=NC(c2ccc(NC(=O)C(C)C)cc2)=C1)NC(=O)c3cnc(nc3)c4ccccc4
0.27476	S(=O)(=O)(Nc1cc(ccc1)C)c2c(ccc(c2)C(=O)NCc3cc(ccc3)C=4N=C(SC4)C)C
0.27476	S(=O)(=O)(Nc1cc(ccc1)C)c2c(ccc(c2)C(=O)NCc3cc(ccc3)C=4N=C(SC4)C)C
0.27476	S(=O)(=O)(Nc1cc(ccc1)C)c2c(ccc(c2)C(=O)NCc3cc(ccc3)C=4N=C(SC4)C)C
0.27476	S(=O)(=O)(Nc1cc(ccc1)C)c2c(ccc(c2)C(=O)NCc3cc(ccc3)C=4N=C(SC4)C)C
0.27476	S(=O)(=O)(Nc1cc(ccc1)C)c2c(ccc(c2)C(=O)NCc3cc(ccc3)C=4N=C(SC4)C)C
0.27476	S(=O)(=O)(Nc1cc(ccc1)C)c2c(ccc(c2)C(=O)NCc3cc(ccc3)C=4N=C(SC4)C)C
0.27476	S(=O)(=O)(Nc1cc(ccc1)C)c2c(ccc(c2)C(=O)NCc3cc(ccc3)C=4N=C(SC4)C)C
0.27476	S(=O)(=O)(Nc1cc(ccc1)C)c2c(ccc(c2)C(=O)NCc3cc(ccc3)C=4N=C(SC4)C)C
0.27476	S(=O)(=O)(Nc1cc(ccc1)C)c2c(ccc(c2)C(=O)NCc3cc(ccc3)C=4N=C(SC4)C)C
0.27476	S(=O)(=O)(Nc1cc(ccc1)C)c2c(ccc(c2)C(=O)NCc3cc(ccc3)C=4N=C(SC4)C)C
0.274725	O=C(OC(C)(C)C)Nc1c(cc(cc1)C(=O)Nc2cc(OCCCCCO)c(cc2)C)C
0.274725	O=C(OC(C)(C)C)Nc1c(cc(cc1)C(=O)Nc2cc(OCCCCCO)c(cc2)C)C
0.274725	O=C(OC(C)(C)C)Nc1c(cc(cc1)C(=O)Nc2cc(OCCCCCO)c(cc2)C)C
0.274725	O=C(OC(C)(C)C)Nc1c(cc(cc1)C(=O)Nc2cc(OCCCCCO)c(cc2)C)C
0.274725	O=C(OC(C)(C)C)Nc1c(cc(cc1)C(=O)Nc2cc(OCCCCCO)c(cc2)C)C
0.274725	O=C(OC(C)(C)C)Nc1c(cc(cc1)C(=O)Nc2cc(OCCCCCO)c(cc2)C)C
0.274725	O=C(OC(C)(C)C)Nc1c(cc(cc1)C(=O)Nc2cc(OCCCCCO)c(cc2)C)C
0.274725	O=C(OC(C)(C)C)Nc1c(cc(cc1)C(=O)Nc2cc(OCCCCCO)c(cc2)C)C
0.274725	O=C(OC(C)(C)C)Nc1c(cc(cc1)C(=O)Nc2cc(OCCCCCO)c(cc2)C)C
0.274725	O=C(OC(C)(C)C)Nc1c(cc(cc1)C(=O)Nc2cc(OCCCCCO)c(cc2)C)C
0.274368	Clc1nc(OC2CCC2)c(cc1)C(=O)Nc3cc(c4cncnc4)ccc3
0.274368	Clc1nc(OC2CCC2)c(cc1)C(=O)Nc3cc(c4cncnc4)ccc3
0.273723	Ic1cc(c(cc1)C)C(=O)NCc2cc(F)c(c3cnccc3)cc2
0.273469	Brc1ccc(cc1)CC(=O)Nc2cc(ccc2)C(=O)Nc3cc(ncc3)C
0.273469	Brc1ccc(cc1)CC(=O)Nc2cc(ccc2)C(=O)Nc3cc(ncc3)C
0.273408	S(=O)(=O)(c1cc(ccc1)C(=O)Nc2c(cc(NC(=O)C(=O)N)cc2)C)C
0.273408	S(=O)(=O)(c1cc(ccc1)C(=O)Nc2c(cc(NC(=O)C(=O)N)cc2)C)C
0.273408	S(=O)(=O)(c1cc(ccc1)C(=O)Nc2c(cc(NC(=O)C(=O)N)cc2)C)C
0.273408	S(=O)(=O)(c1cc(ccc1)C(=O)Nc2c(cc(NC(=O)C(=O)N)cc2)C)C
0.273408	S(=O)(=O)(c1cc(ccc1)C(=O)Nc2c(cc(NC(=O)C(=O)N)cc2)C)C
0.273408	S(=O)(=O)(c1cc(ccc1)C(=O)Nc2c(cc(NC(=O)C(=O)N)cc2)C)C
0.273408	S(=O)(=O)(c1cc(ccc1)C(=O)Nc2c(cc(NC(=O)C(=O)N)cc2)C)C
0.273408	S(=O)(=O)(c1cc(ccc1)C(=O)Nc2c(cc(NC(=O)C(=O)N)cc2)C)C
0.273408	S(=O)(=O)(c1cc(ccc1)C(=O)Nc2c(cc(NC(=O)C(=O)N)cc2)C)C
0.273408	S(=O)(=O)(c1cc(ccc1)C(=O)Nc2c(cc(NC(=O)C(=O)N)cc2)C)C
0.273109	O=C(Nc1ccc(Oc2nc(ccn2)C)cc1)c3ccc(OCOC)cc3
0.273109	O=C(Nc1ccc(Oc2nc(ccn2)C)cc1)c3ccc(OCOC)cc3
0.273109	O=C(Nc1ccc(Oc2nc(ccn2)C)cc1)c3ccc(OCOC)cc3
0.273109	O=C(Nc1ccc(Oc2nc(ccn2)C)cc1)c3ccc(OCOC)cc3
0.273109	O=C(Nc1ccc(Oc2nc(ccn2)C)cc1)c3ccc(OCOC)cc3
0.273109	O=C(Nc1ccc(Oc2nc(ccn2)C)cc1)c3ccc(OCOC)cc3
0.273109	O=C(Nc1ccc(Oc2nc(ccn2)C)cc1)c3ccc(OCOC)cc3
0.27305	Ic1cc(c(N)cc1)C(=O)Nc2c(ccc(c2)C=3OC=C(N3)C)C
0.27305	Ic1cc(c(N)cc1)C(=O)Nc2c(ccc(c2)C=3OC=C(N3)C)C
0.27305	Ic1cc(c(N)cc1)C(=O)Nc2c(ccc(c2)C=3OC=C(N3)C)C
0.27305	Ic1cc(c(N)cc1)C(=O)Nc2c(ccc(c2)C=3OC=C(N3)C)C
0.27305	Ic1cc(c(N)cc1)C(=O)Nc2c(ccc(c2)C=3OC=C(N3)C)C
0.27305	Ic1cc(c(N)cc1)C(=O)Nc2c(ccc(c2)C=3OC=C(N3)C)C
0.27305	Ic1cc(c(N)cc1)C(=O)Nc2c(ccc(c2)C=3OC=C(N3)C)C
0.27305	Ic1cc(c(N)cc1)C(=O)Nc2c(ccc(c2)C=3OC=C(N3)C)C
0.27305	Ic1cc(c(N)cc1)C(=O)Nc2c(ccc(c2)C=3OC=C(N3)C)C
0.27305	Ic1cc(c(N)cc1)C(=O)Nc2c(ccc(c2)C=3OC=C(N3)C)C
0.273026	Brc1ncc(c(c1)C)C(=O)Nc2nc(c3cc4c(OCC4)cc3)ccc2
0.273026	Brc1ncc(c(c1)C)C(=O)Nc2nc(c3cc4c(OCC4)cc3)ccc2
0.273026	Brc1ncc(c(c1)C)C(=O)Nc2nc(c3cc4c(OCC4)cc3)ccc2
0.273026	Brc1ncc(c(c1)C)C(=O)Nc2nc(c3cc4c(OCC4)cc3)ccc2
0.273026	Brc1ncc(c(c1)C)C(=O)Nc2nc(c3cc4c(OCC4)cc3)ccc2
0.273026	Brc1ncc(c(c1)C)C(=O)Nc2nc(c3cc4c(OCC4)cc3)ccc2
0.273026	Brc1ncc(c(c1)C)C(=O)Nc2nc(c3cc4c(OCC4)cc3)ccc2
0.273026	Brc1ncc(c(c1)C)C(=O)Nc2nc(c3cc4c(OCC4)cc3)ccc2
0.273026	Brc1ncc(c(c1)C)C(=O)Nc2nc(c3cc4c(OCC4)cc3)ccc2
0.273026	Brc1ncc(c(c1)C)C(=O)Nc2nc(c3cc4c(OCC4)cc3)ccc2
0.272727	O=C(OC(C)(C)C)Nc1cc(NC(=O)CCc2ncncc2)c(cc1)C
0.272727	O=C(OC(C)(C)C)Nc1cc(NC(=O)CCc2ncncc2)c(cc1)C
0.272727	O=C(OC(C)(C)C)Nc1cc(NC(=O)CCc2ncncc2)c(cc1)C
0.272727	O=C(OC(C)(C)C)Nc1cc(NC(=O)CCc2ncncc2)c(cc1)C
0.272727	O=C(OC(C)(C)C)Nc1cc(NC(=O)CCc2ncncc2)c(cc1)C
0.272727	O=C(OC(C)(C)C)Nc1cc(NC(=O)CCc2ncncc2)c(cc1)C
0.272727	O=C(OC(C)(C)C)Nc1cc(NC(=O)CCc2ncncc2)c(cc1)C
0.272727	O=C(OC(C)(C)C)Nc1cc(NC(=O)CCc2ncncc2)c(cc1)C
0.272727	O=C(OC(C)(C)C)Nc1cc(NC(=O)CCc2ncncc2)c(cc1)C
0.272425	O=C(Nc1cc(OCC2CCOCC2)c(cc1)C)C=3N(N=C(c4ccccc4)C3)C
0.272425	O=C(Nc1cc(OCC2CCOCC2)c(cc1)C)C=3N(N=C(c4ccccc4)C3)C
0.272425	O=C(Nc1cc(OCC2CCOCC2)c(cc1)C)C=3N(N=C(c4ccccc4)C3)C
0.272425	O=C(Nc1cc(OCC2CCOCC2)c(cc1)C)C=3N(N=C(c4ccccc4)C3)C
0.272425	O=C(Nc1cc(OCC2CCOCC2)c(cc1)C)C=3N(N=C(c4ccccc4)C3)C
0.272425	O=C(Nc1cc(OCC2CCOCC2)c(cc1)C)C=3N(N=C(c4ccccc4)C3)C
0.272425	O=C(Nc1cc(OCC2CCOCC2)c(cc1)C)C=3N(N=C(c4ccccc4)C3)C
0.272425	O=C(Nc1cc(OCC2CCOCC2)c(cc1)C)C=3N(N=C(c4ccccc4)C3)C
0.272425	O=C(Nc1cc(OCC2CCOCC2)c(cc1)C)C=3N(N=C(c4ccccc4)C3)C
0.272109	O=C(Nc1c(ccc(c1)C(=O)NC(c2ccccc2)C3=NC=CN3C)C)Nc4ccccc4
0.272059	Fc1c(N2CCN(CC2)C)ccc(c1)C(=O)Nc3cc(ccc3)C(=O)N(CC)CC
0.272059	Fc1c(N2CCN(CC2)C)ccc(c1)C(=O)Nc3cc(ccc3)C(=O)N(CC)CC
0.272059	Fc1c(N2CCN(CC2)C)ccc(c1)C(=O)Nc3cc(ccc3)C(=O)N(CC)CC
0.272059	Fc1c(N2CCN(CC2)C)ccc(c1)C(=O)Nc3cc(ccc3)C(=O)N(CC)CC
0.272059	Fc1c(N2CCN(CC2)C)ccc(c1)C(=O)Nc3cc(ccc3)C(=O)N(CC)CC
0.272059	Fc1c(N2CCN(CC2)C)ccc(c1)C(=O)Nc3cc(ccc3)C(=O)N(CC)CC
0.272059	Fc1c(N2CCN(CC2)C)ccc(c1)C(=O)Nc3cc(ccc3)C(=O)N(CC)CC
0.272059	Fc1c(N2CCN(CC2)C)ccc(c1)C(=O)Nc3cc(ccc3)C(=O)N(CC)CC
0.272059	Fc1c(N2CCN(CC2)C)ccc(c1)C(=O)Nc3cc(ccc3)C(=O)N(CC)CC
0.272059	Fc1c(N2CCN(CC2)C)ccc(c1)C(=O)Nc3cc(ccc3)C(=O)N(CC)CC
0.272031	Ic1cc(c(N)cc1)C(=O)Nc2c(ccc(NC(=O)C(C)C)c2)C
0.272031	Ic1cc(c(N)cc1)C(=O)Nc2c(ccc(NC(=O)C(C)C)c2)C
0.272031	Ic1cc(c(N)cc1)C(=O)Nc2c(ccc(NC(=O)C(C)C)c2)C
0.272031	Ic1cc(c(N)cc1)C(=O)Nc2c(ccc(NC(=O)C(C)C)c2)C
0.272031	Ic1cc(c(N)cc1)C(=O)Nc2c(ccc(NC(=O)C(C)C)c2)C
0.272031	Ic1cc(c(N)cc1)C(=O)Nc2c(ccc(NC(=O)C(C)C)c2)C
0.272031	Ic1cc(c(N)cc1)C(=O)Nc2c(ccc(NC(=O)C(C)C)c2)C
0.272031	Ic1cc(c(N)cc1)C(=O)Nc2c(ccc(NC(=O)C(C)C)c2)C
0.272031	Ic1cc(c(N)cc1)C(=O)Nc2c(ccc(NC(=O)C(C)C)c2)C
0.272031	Ic1cc(c(N)cc1)C(=O)Nc2c(ccc(NC(=O)C(C)C)c2)C
0.271605	O=C(Nc1c(ccc(c1)Cc2ncccc2)C)C=C
0.271375	Fc1c(c2cncc(c2)C(=O)Nc3cc(ccc3)COc4ccccc4)cccc1
0.271375	Fc1c(c2cncc(c2)C(=O)Nc3cc(ccc3)COc4ccccc4)cccc1
0.271375	Fc1c(c2cncc(c2)C(=O)Nc3cc(ccc3)COc4ccccc4)cccc1
0.271375	Fc1c(c2cncc(c2)C(=O)Nc3cc(ccc3)COc4ccccc4)cccc1
0.271375	O=C(Nc1cc(OCC2CCOCC2)c(cc1)C)c3ncc(cc3)C
0.271375	O=C(Nc1cc(OCC2CCOCC2)c(cc1)C)c3ncc(cc3)C
0.271255	Brc1c(SCc2ccccc2)ccc(NC(=O)c3ccc(cc3)C(=O)c4ccccc4)c1
0.271255	Brc1c(SCc2ccccc2)ccc(NC(=O)c3ccc(cc3)C(=O)c4ccccc4)c1
0.271255	Brc1c(SCc2ccccc2)ccc(NC(=O)c3ccc(cc3)C(=O)c4ccccc4)c1
0.271255	Brc1c(SCc2ccccc2)ccc(NC(=O)c3ccc(cc3)C(=O)c4ccccc4)c1
0.271255	Brc1c(SCc2ccccc2)ccc(NC(=O)c3ccc(cc3)C(=O)c4ccccc4)c1
0.271255	Brc1c(SCc2ccccc2)ccc(NC(=O)c3ccc(cc3)C(=O)c4ccccc4)c1
0.271255	Brc1c(SCc2ccccc2)ccc(NC(=O)c3ccc(cc3)C(=O)c4ccccc4)c1
0.271255	Brc1c(SCc2ccccc2)ccc(NC(=O)c3ccc(cc3)C(=O)c4ccccc4)c1
0.271255	Brc1c(SCc2ccccc2)ccc(NC(=O)c3ccc(cc3)C(=O)c4ccccc4)c1
0.271255	Brc1c(SCc2ccccc2)ccc(NC(=O)c3ccc(cc3)C(=O)c4ccccc4)c1
0.271127	O=C(NCC(C)C)c1cc(c(NC(=O)C(=O)Nc2cc(c(OCCN3CCCC3)cc2)C)cc1)C
0.271127	O=C(NCC(C)C)c1cc(c(NC(=O)C(=O)Nc2cc(c(OCCN3CCCC3)cc2)C)cc1)C
0.271127	O=C(NCC(C)C)c1cc(c(NC(=O)C(=O)Nc2cc(c(OCCN3CCCC3)cc2)C)cc1)C
0.271127	O=C(NCC(C)C)c1cc(c(NC(=O)C(=O)Nc2cc(c(OCCN3CCCC3)cc2)C)cc1)C
0.271127	O=C(NCC(C)C)c1cc(c(NC(=O)C(=O)Nc2cc(c(OCCN3CCCC3)cc2)C)cc1)C
0.271127	O=C(NCC(C)C)c1cc(c(NC(=O)C(=O)Nc2cc(c(OCCN3CCCC3)cc2)C)cc1)C
0.271127	O=C(NCC(C)C)c1cc(c(NC(=O)C(=O)Nc2cc(c(OCCN3CCCC3)cc2)C)cc1)C
0.271127	O=C(NCC(C)C)c1cc(c(NC(=O)C(=O)Nc2cc(c(OCCN3CCCC3)cc2)C)cc1)C
0.271127	O=C(NCC(C)C)c1cc(c(NC(=O)C(=O)Nc2cc(c(OCCN3CCCC3)cc2)C)cc1)C
0.271127	O=C(NCC(C)C)c1cc(c(NC(=O)C(=O)Nc2cc(c(OCCN3CCCC3)cc2)C)cc1)C
0.270992	S1C(C(=O)Nc2ccc(NC(=O)C(=O)Nc3c(F)ccc(c4ccccc4)c3)cc2)=CC=C1
0.270992	S1C(C(=O)Nc2ccc(NC(=O)C(=O)Nc3c(F)ccc(c4ccccc4)c3)cc2)=CC=C1
0.270992	S1C(C(=O)Nc2ccc(NC(=O)C(=O)Nc3c(F)ccc(c4ccccc4)c3)cc2)=CC=C1
0.270992	S1C(C(=O)Nc2ccc(NC(=O)C(=O)Nc3c(F)ccc(c4ccccc4)c3)cc2)=CC=C1
0.270992	S1C(C(=O)Nc2ccc(NC(=O)C(=O)Nc3c(F)ccc(c4ccccc4)c3)cc2)=CC=C1
0.270992	S1C(C(=O)Nc2ccc(NC(=O)C(=O)Nc3c(F)ccc(c4ccccc4)c3)cc2)=CC=C1
0.270992	S1C(C(=O)Nc2ccc(NC(=O)C(=O)Nc3c(F)ccc(c4ccccc4)c3)cc2)=CC=C1
0.270992	S1C(C(=O)Nc2ccc(NC(=O)C(=O)Nc3c(F)ccc(c4ccccc4)c3)cc2)=CC=C1
0.270992	S1C(C(=O)Nc2ccc(NC(=O)C(=O)Nc3c(F)ccc(c4ccccc4)c3)cc2)=CC=C1
0.270992	S1C(C(=O)Nc2ccc(NC(=O)C(=O)Nc3c(F)ccc(c4ccccc4)c3)cc2)=CC=C1
0.270588	Clc1c(Sc2ccc(NC(=O)c3cncc(c4ccncc4)c3)cc2)cccc1
0.270588	Clc1c(Sc2ccc(NC(=O)c3cncc(c4ccncc4)c3)cc2)cccc1
0.270588	Clc1c(Sc2ccc(NC(=O)c3cncc(c4ccncc4)c3)cc2)cccc1
0.270588	Clc1c(Sc2ccc(NC(=O)c3cncc(c4ccncc4)c3)cc2)cccc1
0.270588	Clc1c(Sc2ccc(NC(=O)c3cncc(c4ccncc4)c3)cc2)cccc1
0.270588	Clc1c(Sc2ccc(NC(=O)c3cncc(c4ccncc4)c3)cc2)cccc1
0.270588	Clc1c(Sc2ccc(NC(=O)c3cncc(c4ccncc4)c3)cc2)cccc1
0.270588	Clc1c(Sc2ccc(NC(=O)c3cncc(c4ccncc4)c3)cc2)cccc1
0.270588	Clc1c(Sc2ccc(NC(=O)c3cncc(c4ccncc4)c3)cc2)cccc1
0.270492	O=C(Nc1nc(N(C)C)ccc1)c2cc(c3ccncc3)ccc2
0.270492	O=C(Nc1nc(N(C)C)ccc1)c2cc(c3ccncc3)ccc2
0.270492	O=C(NNc1ccc(OC)cc1)C(=O)Nc2cc(ccc2)CN3CCN(CC3)C
0.270492	O=C(NNc1ccc(OC)cc1)C(=O)Nc2cc(ccc2)CN3CCN(CC3)C
0.270175	Brc1c(nc(nc1)C)C2=NOC(=N2)c3cc(NC(=O)c4ccc(Br)cc4)ccc3
0.270175	Brc1c(nc(nc1)C)C2=NOC(=N2)c3cc(NC(=O)c4ccc(Br)cc4)ccc3
0.270175	Brc1c(nc(nc1)C)C2=NOC(=N2)c3cc(NC(=O)c4ccc(Br)cc4)ccc3
0.270175	Brc1c(nc(nc1)C)C2=NOC(=N2)c3cc(NC(=O)c4ccc(Br)cc4)ccc3
0.270175	Brc1c(nc(nc1)C)C2=NOC(=N2)c3cc(NC(=O)c4ccc(Br)cc4)ccc3
0.270175	Brc1c(nc(nc1)C)C2=NOC(=N2)c3cc(NC(=O)c4ccc(Br)cc4)ccc3
0.270175	Brc1c(nc(nc1)C)C2=NOC(=N2)c3cc(NC(=O)c4ccc(Br)cc4)ccc3
0.270175	Brc1c(nc(nc1)C)C2=NOC(=N2)c3cc(NC(=O)c4ccc(Br)cc4)ccc3
0.270175	Brc1c(nc(nc1)C)C2=NOC(=N2)c3cc(NC(=O)c4ccc(Br)cc4)ccc3
0.270175	Brc1c(nc(nc1)C)C2=NOC(=N2)c3cc(NC(=O)c4ccc(Br)cc4)ccc3
0.270175	S(=O)(=O)(Nc1cc(ccc1)C)c2c(ccc(c2)C(=O)Nc3c(ccc(OC)c3)C)C
0.270175	S(=O)(=O)(Nc1cc(ccc1)C)c2c(ccc(c2)C(=O)Nc3c(ccc(OC)c3)C)C
0.270175	S(=O)(=O)(Nc1cc(ccc1)C)c2c(ccc(c2)C(=O)Nc3c(ccc(OC)c3)C)C
0.270175	S(=O)(=O)(Nc1cc(ccc1)C)c2c(ccc(c2)C(=O)Nc3c(ccc(OC)c3)C)C
0.270175	S(=O)(=O)(Nc1cc(ccc1)C)c2c(ccc(c2)C(=O)Nc3c(ccc(OC)c3)C)C
0.270175	S(=O)(=O)(Nc1cc(ccc1)C)c2c(ccc(c2)C(=O)Nc3c(ccc(OC)c3)C)C
0.270175	S(=O)(=O)(Nc1cc(ccc1)C)c2c(ccc(c2)C(=O)Nc3c(ccc(OC)c3)C)C
0.270175	S(=O)(=O)(Nc1cc(ccc1)C)c2c(ccc(c2)C(=O)Nc3c(ccc(OC)c3)C)C
0.270175	S(=O)(=O)(Nc1cc(ccc1)C)c2c(ccc(c2)C(=O)Nc3c(ccc(OC)c3)C)C
0.270175	S(=O)(=O)(Nc1cc(ccc1)C)c2c(ccc(c2)C(=O)Nc3c(ccc(OC)c3)C)C
0.270175	Fc1c(NC(=O)Cc2ccccc2)cc(NC(=O)c3c(nccc3)N(C)C)cc1
0.270175	Fc1c(NC(=O)Cc2ccccc2)cc(NC(=O)c3c(nccc3)N(C)C)cc1
0.270175	Fc1c(NC(=O)Cc2ccccc2)cc(NC(=O)c3c(nccc3)N(C)C)cc1
0.270175	Fc1c(NC(=O)Cc2ccccc2)cc(NC(=O)c3c(nccc3)N(C)C)cc1
0.270175	Fc1c(NC(=O)Cc2ccccc2)cc(NC(=O)c3c(nccc3)N(C)C)cc1
0.270175	Fc1c(NC(=O)Cc2ccccc2)cc(NC(=O)c3c(nccc3)N(C)C)cc1
0.270175	Fc1c(NC(=O)Cc2ccccc2)cc(NC(=O)c3c(nccc3)N(C)C)cc1
0.270161	O=C(Nc1cc(ccc1)COCCOC(C)C)c2cnc(nc2)c3ccccc3
0.270161	O=C(Nc1cc(ccc1)COCCOC(C)C)c2cnc(nc2)c3ccccc3
0.270161	O=C(Nc1cc(ccc1)COCCOC(C)C)c2cnc(nc2)c3ccccc3
0.270161	O=C(Nc1cc(ccc1)COCCOC(C)C)c2cnc(nc2)c3ccccc3
0.270161	O=C(Nc1cc(ccc1)COCCOC(C)C)c2cnc(nc2)c3ccccc3
0.270161	O=C(Nc1cc(ccc1)COCCOC(C)C)c2cnc(nc2)c3ccccc3
0.270161	O=C(Nc1cc(ccc1)COCCOC(C)C)c2cnc(nc2)c3ccccc3
0.270161	O=C(Nc1cc(ccc1)COCCOC(C)C)c2cnc(nc2)c3ccccc3
0.27	Fc1c(c2cnccc2)ccc(c1)CNC(=O)c3c(Nc4ccccc4)ccc([N+]([O-])=O)c3
0.269841	FC(F)(F)c1c(cc(cc1)CNc2cc(c3cnccc3)ccc2)C
0.269841	FC(F)(F)c1c(cc(cc1)CNc2cc(c3cnccc3)ccc2)C
0.269841	FC(F)(F)c1c(cc(cc1)CNc2cc(c3cnccc3)ccc2)C
0.269841	S1C(=NC(c2cc(ccc2)CNC(=O)c3c(O)ccc(NC(=O)C4=C(ON=C4)C)c3)=C1)C
0.269841	S1C(=NC(c2cc(ccc2)CNC(=O)c3c(O)ccc(NC(=O)C4=C(ON=C4)C)c3)=C1)C
0.269841	S1C(=NC(c2cc(ccc2)CNC(=O)c3c(O)ccc(NC(=O)C4=C(ON=C4)C)c3)=C1)C
0.269841	S1C(=NC(c2cc(ccc2)CNC(=O)c3c(O)ccc(NC(=O)C4=C(ON=C4)C)c3)=C1)C
0.269841	S1C(=NC(c2cc(ccc2)CNC(=O)c3c(O)ccc(NC(=O)C4=C(ON=C4)C)c3)=C1)C
0.269841	S1C(=NC(c2cc(ccc2)CNC(=O)c3c(O)ccc(NC(=O)C4=C(ON=C4)C)c3)=C1)C
0.269841	S1C(=NC(c2cc(ccc2)CNC(=O)c3c(O)ccc(NC(=O)C4=C(ON=C4)C)c3)=C1)C
0.269841	S1C(=NC(c2cc(ccc2)CNC(=O)c3c(O)ccc(NC(=O)C4=C(ON=C4)C)c3)=C1)C
0.269841	S1C(=NC(c2cc(ccc2)CNC(=O)c3c(O)ccc(NC(=O)C4=C(ON=C4)C)c3)=C1)C
0.269841	S1C(=NC(c2cc(ccc2)CNC(=O)c3c(O)ccc(NC(=O)C4=C(ON=C4)C)c3)=C1)C
0.269784	Fc1c(OCc2ccccc2)ccc(NC(=O)c3cnc(OCc4c(F)cccc4)cc3)c1
0.269784	Fc1c(OCc2ccccc2)ccc(NC(=O)c3cnc(OCc4c(F)cccc4)cc3)c1
0.269784	Fc1c(OCc2ccccc2)ccc(NC(=O)c3cnc(OCc4c(F)cccc4)cc3)c1
0.269784	Fc1c(OCc2ccccc2)ccc(NC(=O)c3cnc(OCc4c(F)cccc4)cc3)c1
0.269784	Fc1c(OCc2ccccc2)ccc(NC(=O)c3cnc(OCc4c(F)cccc4)cc3)c1
0.269784	Fc1c(OCc2ccccc2)ccc(NC(=O)c3cnc(OCc4c(F)cccc4)cc3)c1
0.269784	Fc1c(OCc2ccccc2)ccc(NC(=O)c3cnc(OCc4c(F)cccc4)cc3)c1
0.269784	Fc1c(OCc2ccccc2)ccc(NC(=O)c3cnc(OCc4c(F)cccc4)cc3)c1
0.269784	Fc1c(OCc2ccccc2)ccc(NC(=O)c3cnc(OCc4c(F)cccc4)cc3)c1
0.269784	Fc1c(OCc2ccccc2)ccc(NC(=O)c3cnc(OCc4c(F)cccc4)cc3)c1
0.269663	Brc1ccc(cc1)C(=O)Nc2c(ccc(c2)C(=O)OCC3(COC)CCOCC3)C
0.269663	Brc1ccc(cc1)C(=O)Nc2c(ccc(c2)C(=O)OCC3(COC)CCOCC3)C
0.269373	O=C(N1CCN(Cc2c(cccc2)C)CCC1)C=3N=C(NC3)c4ccccc4
0.269373	O=C(N1CCN(Cc2c(cccc2)C)CCC1)C=3N=C(NC3)c4ccccc4
0.269373	O=C(N1CCN(Cc2c(cccc2)C)CCC1)C=3N=C(NC3)c4ccccc4
0.269373	O=C(N1CCN(Cc2c(cccc2)C)CCC1)C=3N=C(NC3)c4ccccc4
0.269373	O=C(N1CCN(Cc2c(cccc2)C)CCC1)C=3N=C(NC3)c4ccccc4
0.269373	O=C(N1CCN(Cc2c(cccc2)C)CCC1)C=3N=C(NC3)c4ccccc4
0.269373	O=C(N1CCN(Cc2c(cccc2)C)CCC1)C=3N=C(NC3)c4ccccc4
0.269373	O=C(N1CCN(Cc2c(cccc2)C)CCC1)C=3N=C(NC3)c4ccccc4
0.269373	O=C(N1CCN(Cc2c(cccc2)C)CCC1)C=3N=C(NC3)c4ccccc4
0.269373	O=C(N1CCN(Cc2c(cccc2)C)CCC1)C=3N=C(NC3)c4ccccc4
0.26935	S1(=O)(=O)CCN(Cc2cc(ccc2)C(=O)Nc3cc(F)c(N4N=C(C(=O)OCC)C=C4)cc3)CC1
0.26935	S1(=O)(=O)CCN(Cc2cc(ccc2)C(=O)Nc3cc(F)c(N4N=C(C(=O)OCC)C=C4)cc3)CC1
0.26935	S1(=O)(=O)CCN(Cc2cc(ccc2)C(=O)Nc3cc(F)c(N4N=C(C(=O)OCC)C=C4)cc3)CC1
0.26935	S1(=O)(=O)CCN(Cc2cc(ccc2)C(=O)Nc3cc(F)c(N4N=C(C(=O)OCC)C=C4)cc3)CC1
0.26935	S1(=O)(=O)CCN(Cc2cc(ccc2)C(=O)Nc3cc(F)c(N4N=C(C(=O)OCC)C=C4)cc3)CC1
0.26935	S1(=O)(=O)CCN(Cc2cc(ccc2)C(=O)Nc3cc(F)c(N4N=C(C(=O)OCC)C=C4)cc3)CC1
0.26935	S1(=O)(=O)CCN(Cc2cc(ccc2)C(=O)Nc3cc(F)c(N4N=C(C(=O)OCC)C=C4)cc3)CC1
0.26935	S1(=O)(=O)CCN(Cc2cc(ccc2)C(=O)Nc3cc(F)c(N4N=C(C(=O)OCC)C=C4)cc3)CC1
0.26935	S1(=O)(=O)CCN(Cc2cc(ccc2)C(=O)Nc3cc(F)c(N4N=C(C(=O)OCC)C=C4)cc3)CC1
0.26935	S1(=O)(=O)CCN(Cc2cc(ccc2)C(=O)Nc3cc(F)c(N4N=C(C(=O)OCC)C=C4)cc3)CC1
0.269058	Fc1cncc(c2cc(NC)c(cc2)C)c1
0.269058	Fc1cncc(c2cc(NC)c(cc2)C)c1
0.269058	Fc1cncc(c2cc(NC)c(cc2)C)c1
0.269058	Fc1cncc(c2cc(NC)c(cc2)C)c1
0.269058	Fc1cncc(c2cc(NC)c(cc2)C)c1
0.269058	Fc1cncc(c2cc(NC)c(cc2)C)c1
0.269058	Fc1cncc(c2cc(NC)c(cc2)C)c1
0.269058	Fc1cncc(c2cc(NC)c(cc2)C)c1
0.269058	Fc1cncc(c2cc(NC)c(cc2)C)c1
0.269058	Fc1cncc(c2cc(NC)c(cc2)C)c1
0.268657	O=C(OC(C)(C)C)Nc1cc(NC(=O)C(Oc2ccc(c3ccccc3)cc2)C)c(cc1)C
0.268657	O=C(OC(C)(C)C)Nc1cc(NC(=O)C(Oc2ccc(c3ccccc3)cc2)C)c(cc1)C
0.268657	O=C(OC(C)(C)C)Nc1cc(NC(=O)C(Oc2ccc(c3ccccc3)cc2)C)c(cc1)C
0.268657	O=C(OC(C)(C)C)Nc1cc(NC(=O)C(Oc2ccc(c3ccccc3)cc2)C)c(cc1)C
0.268657	O=C(OC(C)(C)C)Nc1cc(NC(=O)C(Oc2ccc(c3ccccc3)cc2)C)c(cc1)C
0.268657	O=C(OC(C)(C)C)Nc1cc(NC(=O)C(Oc2ccc(c3ccccc3)cc2)C)c(cc1)C
0.268657	O=C(OC(C)(C)C)Nc1cc(NC(=O)C(Oc2ccc(c3ccccc3)cc2)C)c(cc1)C
0.268657	O=C(OC(C)(C)C)Nc1cc(NC(=O)C(Oc2ccc(c3ccccc3)cc2)C)c(cc1)C
0.268657	O=C(OC(C)(C)C)Nc1cc(NC(=O)C(Oc2ccc(c3ccccc3)cc2)C)c(cc1)C
0.268657	O=C(OC(C)(C)C)Nc1cc(NC(=O)C(Oc2ccc(c3ccccc3)cc2)C)c(cc1)C
0.268657	Fc1cc(NC(=O)COCc2cnccc2)c(N3CCN(CC3)C)cc1
0.268657	Fc1cc(NC(=O)COCc2cnccc2)c(N3CCN(CC3)C)cc1
0.268657	Fc1cc(NC(=O)COCc2cnccc2)c(N3CCN(CC3)C)cc1
0.268657	Fc1cc(NC(=O)COCc2cnccc2)c(N3CCN(CC3)C)cc1
0.268657	Fc1cc(NC(=O)COCc2cnccc2)c(N3CCN(CC3)C)cc1
0.268657	Fc1cc(NC(=O)COCc2cnccc2)c(N3CCN(CC3)C)cc1
0.268657	Fc1cc(NC(=O)COCc2cnccc2)c(N3CCN(CC3)C)cc1
0.268657	Fc1cc(NC(=O)COCc2cnccc2)c(N3CCN(CC3)C)cc1
0.268657	Fc1cc(NC(=O)COCc2cnccc2)c(N3CCN(CC3)C)cc1
0.268657	Fc1cc(NC(=O)COCc2cnccc2)c(N3CCN(CC3)C)cc1
0.268482	Clc1c(Sc2ccc(NC(=O)c3ccc(OCc4cnccc4)cc3)cc2)cccc1
0.268482	Clc1c(Sc2ccc(NC(=O)c3ccc(OCc4cnccc4)cc3)cc2)cccc1
0.268482	Clc1c(Sc2ccc(NC(=O)c3ccc(OCc4cnccc4)cc3)cc2)cccc1
0.268482	Clc1c(Sc2ccc(NC(=O)c3ccc(OCc4cnccc4)cc3)cc2)cccc1
0.268482	Clc1c(Sc2ccc(NC(=O)c3ccc(OCc4cnccc4)cc3)cc2)cccc1
0.268482	Clc1c(Sc2ccc(NC(=O)c3ccc(OCc4cnccc4)cc3)cc2)cccc1
0.268482	Clc1c(Sc2ccc(NC(=O)c3ccc(OCc4cnccc4)cc3)cc2)cccc1
0.268482	Clc1c(Sc2ccc(NC(=O)c3ccc(OCc4cnccc4)cc3)cc2)cccc1
0.268482	Clc1c(Sc2ccc(NC(=O)c3ccc(OCc4cnccc4)cc3)cc2)cccc1
0.268482	Clc1c(Sc2ccc(NC(=O)c3ccc(OCc4cnccc4)cc3)cc2)cccc1
0.268293	Fc1c(NC(=O)C(=O)Nc2cc(c3cncnc3)ccc2)cc(c4ccccc4)cc1
0.268293	Fc1c(NC(=O)C(=O)Nc2cc(c3cncnc3)ccc2)cc(c4ccccc4)cc1
0.268293	Fc1c(NC(=O)C(=O)Nc2cc(c3cncnc3)ccc2)cc(c4ccccc4)cc1
0.268293	Brc1cc(NC(=O)c2ccc(SCc3ccccc3)cc2)c(O)cc1
0.268293	Fc1c(NC(=O)C(=O)Nc2cc(c3cncnc3)ccc2)cc(c4ccccc4)cc1
0.268293	Brc1cc(NC(=O)c2ccc(SCc3ccccc3)cc2)c(O)cc1
0.268293	Brc1cc(NC(=O)c2ccc(SCc3ccccc3)cc2)c(O)cc1
0.268293	Brc1cc(NC(=O)c2ccc(SCc3ccccc3)cc2)c(O)cc1
0.268293	Brc1cc(NC(=O)c2ccc(SCc3ccccc3)cc2)c(O)cc1
0.268293	Fc1c(NC(=O)C(=O)Nc2cc(c3cncnc3)ccc2)cc(c4ccccc4)cc1
0.268293	Brc1cc(NC(=O)c2ccc(SCc3ccccc3)cc2)c(O)cc1
0.268293	Fc1c(NC(=O)C(=O)Nc2cc(c3cncnc3)ccc2)cc(c4ccccc4)cc1
0.268293	Brc1cc(NC(=O)c2ccc(SCc3ccccc3)cc2)c(O)cc1
0.268293	Brc1cc(NC(=O)c2ccc(SCc3ccccc3)cc2)c(O)cc1
0.268293	Brc1cc(NC(=O)c2ccc(SCc3ccccc3)cc2)c(O)cc1
0.268293	Brc1cc(NC(=O)c2ccc(SCc3ccccc3)cc2)c(O)cc1
0.268293	Fc1c(NC(=O)C(=O)Nc2cc(c3cncnc3)ccc2)cc(c4ccccc4)cc1
0.268293	Fc1c(NC(=O)C(=O)Nc2cc(c3cncnc3)ccc2)cc(c4ccccc4)cc1
0.268293	Fc1c(NC(=O)C(=O)Nc2cc(c3cncnc3)ccc2)cc(c4ccccc4)cc1
0.268293	Fc1c(NC(=O)C(=O)Nc2cc(c3cncnc3)ccc2)cc(c4ccccc4)cc1
0.267925	Fc1c(cc(cc1)C(=O)Nc2cc(c(cc2)C)C(=O)NC3CC3)CC
0.267925	Fc1c(cc(cc1)C(=O)Nc2cc(c(cc2)C)C(=O)NC3CC3)CC
0.267925	Fc1c(cc(cc1)C(=O)Nc2cc(c(cc2)C)C(=O)NC3CC3)CC
0.267925	Fc1c(cc(cc1)C(=O)Nc2cc(c(cc2)C)C(=O)NC3CC3)CC
0.267925	Fc1c(cc(cc1)C(=O)Nc2cc(c(cc2)C)C(=O)NC3CC3)CC
0.267925	O=C(Nc1cc(C#N)c(cc1)COC)c2c(cncc2)C
0.267857	[O-][N+](=O)c1c(NCc2nccc(NC)c2)ccc(c1)C(=O)Nc3ccc(cc3)C
0.267857	[O-][N+](=O)c1c(NCc2nccc(NC)c2)ccc(c1)C(=O)Nc3ccc(cc3)C
0.267857	[O-][N+](=O)c1c(NCc2nccc(NC)c2)ccc(c1)C(=O)Nc3ccc(cc3)C
0.267857	[O-][N+](=O)c1c(NCc2nccc(NC)c2)ccc(c1)C(=O)Nc3ccc(cc3)C
0.267857	[O-][N+](=O)c1c(NCc2nccc(NC)c2)ccc(c1)C(=O)Nc3ccc(cc3)C
0.267857	[O-][N+](=O)c1c(NCc2nccc(NC)c2)ccc(c1)C(=O)Nc3ccc(cc3)C
0.267857	[O-][N+](=O)c1c(NCc2nccc(NC)c2)ccc(c1)C(=O)Nc3ccc(cc3)C
0.267857	[O-][N+](=O)c1c(NCc2nccc(NC)c2)ccc(c1)C(=O)Nc3ccc(cc3)C
0.267857	[O-][N+](=O)c1c(NCc2nccc(NC)c2)ccc(c1)C(=O)Nc3ccc(cc3)C
0.267857	[O-][N+](=O)c1c(NCc2nccc(NC)c2)ccc(c1)C(=O)Nc3ccc(cc3)C
0.267857	O=C(NCc1nc(ncc1)N2CCN(CC2)C)c3ccc(NC(=O)C45CC6CC(C4)CC(C5)C6)cc3
0.267857	O=C(NCc1nc(ncc1)N2CCN(CC2)C)c3ccc(NC(=O)C45CC6CC(C4)CC(C5)C6)cc3
0.267857	O=C(NCc1nc(ncc1)N2CCN(CC2)C)c3ccc(NC(=O)C45CC6CC(C4)CC(C5)C6)cc3
0.267857	O=C(NCc1nc(ncc1)N2CCN(CC2)C)c3ccc(NC(=O)C45CC6CC(C4)CC(C5)C6)cc3
0.267857	O=C(NCc1nc(ncc1)N2CCN(CC2)C)c3ccc(NC(=O)C45CC6CC(C4)CC(C5)C6)cc3
0.267857	O=C(NCc1nc(ncc1)N2CCN(CC2)C)c3ccc(NC(=O)C45CC6CC(C4)CC(C5)C6)cc3
0.267857	O=C(NCc1nc(ncc1)N2CCN(CC2)C)c3ccc(NC(=O)C45CC6CC(C4)CC(C5)C6)cc3
0.267857	O=C(NCc1nc(ncc1)N2CCN(CC2)C)c3ccc(NC(=O)C45CC6CC(C4)CC(C5)C6)cc3
0.267857	O=C(NCc1nc(ncc1)N2CCN(CC2)C)c3ccc(NC(=O)C45CC6CC(C4)CC(C5)C6)cc3
0.267857	O=C(NCc1nc(ncc1)N2CCN(CC2)C)c3ccc(NC(=O)C45CC6CC(C4)CC(C5)C6)cc3
0.267717	O=C(OC)Cc1cc(NC(=O)c2c(cncc2)C)ccc1
0.267717	O=C(OC)Cc1cc(NC(=O)c2c(cncc2)C)ccc1
0.267717	O=C(OC)Cc1cc(NC(=O)c2c(cncc2)C)ccc1
0.267717	O=C(OC)Cc1cc(NC(=O)c2c(cncc2)C)ccc1
0.267717	O=C(OC)Cc1cc(NC(=O)c2c(cncc2)C)ccc1
0.267717	O=C(OC)Cc1cc(NC(=O)c2c(cncc2)C)ccc1
0.267717	O=C(OC)Cc1cc(NC(=O)c2c(cncc2)C)ccc1
0.267717	O=C(OC)Cc1cc(NC(=O)c2c(cncc2)C)ccc1
0.267717	O=C(OC)Cc1cc(NC(=O)c2c(cncc2)C)ccc1
0.267717	O=C(OC)Cc1cc(NC(=O)c2c(cncc2)C)ccc1
0.267717	[O-][N+](=O)c1cc(cc(c1)C(=O)Nc2cc(ccc2)CN3CCC(O)CC3)C(=O)O
0.267717	[O-][N+](=O)c1cc(cc(c1)C(=O)Nc2cc(ccc2)CN3CCC(O)CC3)C(=O)O
0.267717	[O-][N+](=O)c1cc(cc(c1)C(=O)Nc2cc(ccc2)CN3CCC(O)CC3)C(=O)O
0.267477	S1C(=NC(c2cc(c(cc2)C)C)=C1)NC(=O)C3=CC(=O)N(C=C3)CC4CN(CCC4)C
0.267399	FC(F)(F)c1cc(NC(=O)c2cc(ncc2)C3=NC=CN3)c(NCCC)cc1
0.267399	FC(F)(F)c1cc(NC(=O)c2cc(ncc2)C3=NC=CN3)c(NCCC)cc1
0.267399	FC(F)(F)c1cc(NC(=O)c2cc(ncc2)C3=NC=CN3)c(NCCC)cc1
0.267327	Clc1cc(NC(=O)c2cncc(c3c(F)cccc3)c2)c(cc1)C(=O)N4CCCCC4
0.267327	Clc1cc(NC(=O)c2cncc(c3c(F)cccc3)c2)c(cc1)C(=O)N4CCCCC4
0.267327	Clc1cc(NC(=O)c2cncc(c3c(F)cccc3)c2)c(cc1)C(=O)N4CCCCC4
0.267206	O=C(Nc1ccc(cc1)COCC(C)C)C=2N=C(NC2)c3ccccc3
0.267206	O=C(Nc1ccc(cc1)COCC(C)C)C=2N=C(NC2)c3ccccc3
0.267176	FC(F)(F)C1(c2ccc(cc2)C(=O)Nc3cc(c(cc3)CN(C)C)C)CC1
0.267176	FC(F)(F)C1(c2ccc(cc2)C(=O)Nc3cc(c(cc3)CN(C)C)C)CC1
0.267176	FC(F)(F)C1(c2ccc(cc2)C(=O)Nc3cc(c(cc3)CN(C)C)C)CC1
0.267176	FC(F)(F)C1(c2ccc(cc2)C(=O)Nc3cc(c(cc3)CN(C)C)C)CC1
0.267176	FC(F)(F)C1(c2ccc(cc2)C(=O)Nc3cc(c(cc3)CN(C)C)C)CC1
0.267176	FC(F)(F)C1(c2ccc(cc2)C(=O)Nc3cc(c(cc3)CN(C)C)C)CC1
0.267176	FC(F)(F)C1(c2ccc(cc2)C(=O)Nc3cc(c(cc3)CN(C)C)C)CC1
0.267176	FC(F)(F)C1(c2ccc(cc2)C(=O)Nc3cc(c(cc3)CN(C)C)C)CC1
0.267176	FC(F)(F)C1(c2ccc(cc2)C(=O)Nc3cc(c(cc3)CN(C)C)C)CC1
0.267176	FC(F)(F)C1(c2ccc(cc2)C(=O)Nc3cc(c(cc3)CN(C)C)C)CC1
0.267123	S(c1cc(c(NC(=O)c2cc(ncc2)C3=NC=CN3)cc1)C)C4=NC=CN4C
0.267123	S(c1cc(c(NC(=O)c2cc(ncc2)C3=NC=CN3)cc1)C)C4=NC=CN4C
0.267123	S(c1cc(c(NC(=O)c2cc(ncc2)C3=NC=CN3)cc1)C)C4=NC=CN4C
0.267123	S(c1cc(c(NC(=O)c2cc(ncc2)C3=NC=CN3)cc1)C)C4=NC=CN4C
0.267123	S(c1cc(c(NC(=O)c2cc(ncc2)C3=NC=CN3)cc1)C)C4=NC=CN4C
0.267123	S(c1cc(c(NC(=O)c2cc(ncc2)C3=NC=CN3)cc1)C)C4=NC=CN4C
0.267123	S(c1cc(c(NC(=O)c2cc(ncc2)C3=NC=CN3)cc1)C)C4=NC=CN4C
0.267123	S(c1cc(c(NC(=O)c2cc(ncc2)C3=NC=CN3)cc1)C)C4=NC=CN4C
0.267123	S(c1cc(c(NC(=O)c2cc(ncc2)C3=NC=CN3)cc1)C)C4=NC=CN4C
0.266667	S(=O)(=O)(N1CCOCC1)c2c(ccc(c2)C(=O)NCc3cc(ccc3)C=4N=C(SC4)C)C
0.266667	S(=O)(=O)(N1CCOCC1)c2c(ccc(c2)C(=O)NCc3cc(ccc3)C=4N=C(SC4)C)C
0.266667	S(=O)(=O)(N1CCOCC1)c2c(ccc(c2)C(=O)NCc3cc(ccc3)C=4N=C(SC4)C)C
0.266667	S(=O)(=O)(N1CCOCC1)c2c(ccc(c2)C(=O)NCc3cc(ccc3)C=4N=C(SC4)C)C
0.266667	S(=O)(=O)(N1CCOCC1)c2c(ccc(c2)C(=O)NCc3cc(ccc3)C=4N=C(SC4)C)C
0.266667	S(=O)(=O)(N1CCOCC1)c2c(ccc(c2)C(=O)NCc3cc(ccc3)C=4N=C(SC4)C)C
0.266667	S(=O)(=O)(N1CCOCC1)c2c(ccc(c2)C(=O)NCc3cc(ccc3)C=4N=C(SC4)C)C
0.266667	S(=O)(=O)(N1CCOCC1)c2c(ccc(c2)C(=O)NCc3cc(ccc3)C=4N=C(SC4)C)C
0.266667	S(=O)(=O)(N1CCOCC1)c2c(ccc(c2)C(=O)NCc3cc(ccc3)C=4N=C(SC4)C)C
0.266667	S(=O)(=O)(N1CCOCC1)c2c(ccc(c2)C(=O)NCc3cc(ccc3)C=4N=C(SC4)C)C
0.266667	O=C(OC(C)(C)C)Nc1c(cc(cc1)C(=O)Nc2cc(OCC3CCOCC3)c(cc2)C)C
0.266667	O=C(OC(C)(C)C)Nc1c(cc(cc1)C(=O)Nc2cc(OCC3CCOCC3)c(cc2)C)C
0.266667	O=C(OC(C)(C)C)Nc1c(cc(cc1)C(=O)Nc2cc(OCC3CCOCC3)c(cc2)C)C
0.266667	O=C(OC(C)(C)C)Nc1c(cc(cc1)C(=O)Nc2cc(OCC3CCOCC3)c(cc2)C)C
0.266667	O=C(OC(C)(C)C)Nc1c(cc(cc1)C(=O)Nc2cc(OCC3CCOCC3)c(cc2)C)C
0.266667	O=C(OC(C)(C)C)Nc1c(cc(cc1)C(=O)Nc2cc(OCC3CCOCC3)c(cc2)C)C
0.266667	O=C(OC(C)(C)C)Nc1c(cc(cc1)C(=O)Nc2cc(OCC3CCOCC3)c(cc2)C)C
0.266667	O=C(OC(C)(C)C)Nc1c(cc(cc1)C(=O)Nc2cc(OCC3CCOCC3)c(cc2)C)C
0.266667	O=C(OC(C)(C)C)Nc1c(cc(cc1)C(=O)Nc2cc(OCC3CCOCC3)c(cc2)C)C
0.266667	O=C(OC(C)(C)C)Nc1c(cc(cc1)C(=O)Nc2cc(OCC3CCOCC3)c(cc2)C)C
0.266423	Clc1cc(c2ccc(cc2)C(=O)OCC(=O)Nc3c(ccc([N+]([O-])=O)c3)C)ccc1
0.266129	Clc1cnc(NC(=O)c2cc(NC(=O)c3ncc(cc3)C)ccc2)cc1
0.266129	Clc1cnc(NC(=O)c2cc(NC(=O)c3ncc(cc3)C)ccc2)cc1
0.266129	Clc1cnc(NC(=O)c2cc(NC(=O)c3ncc(cc3)C)ccc2)cc1
0.266129	Clc1cnc(NC(=O)c2cc(NC(=O)c3ncc(cc3)C)ccc2)cc1
0.266129	Clc1cnc(NC(=O)c2cc(NC(=O)c3ncc(cc3)C)ccc2)cc1
0.266055	Clc1ccc(cc1)C(N(C(=O)C(=O)Nc2c(ccc(NC(=O)c3ccccc3)c2)C)C)C4=NC=CN4C
0.266055	Clc1ccc(cc1)C(N(C(=O)C(=O)Nc2c(ccc(NC(=O)c3ccccc3)c2)C)C)C4=NC=CN4C
0.266055	Clc1ccc(cc1)C(=O)Nc2cc(ncc2)C
0.265873	O=C(Nc1cc(c(N(C)C)cc1)C)C(=O)Nc2cc(c3cncnc3)ccc2
0.265873	O=C(Nc1cc(c(N(C)C)cc1)C)C(=O)Nc2cc(c3cncnc3)ccc2
0.265873	O=C(Nc1cc(c(N(C)C)cc1)C)C(=O)Nc2cc(c3cncnc3)ccc2
0.265873	O=C(Nc1cc(c(N(C)C)cc1)C)C(=O)Nc2cc(c3cncnc3)ccc2
0.265873	O=C(Nc1cc(c(N(C)C)cc1)C)C(=O)Nc2cc(c3cncnc3)ccc2
0.265873	O=C(Nc1cc(c(N(C)C)cc1)C)C(=O)Nc2cc(c3cncnc3)ccc2
0.265873	O=C(Nc1cc(c(N(C)C)cc1)C)C(=O)Nc2cc(c3cncnc3)ccc2
0.265873	O=C(Nc1cc(c(N(C)C)cc1)C)C(=O)Nc2cc(c3cncnc3)ccc2
0.265873	O=C(Nc1cc(c(N(C)C)cc1)C)C(=O)Nc2cc(c3cncnc3)ccc2
0.265873	O=C(Nc1cc(c(N(C)C)cc1)C)C(=O)Nc2cc(c3cncnc3)ccc2
0.265781	Fc1cncc(c1)C2CN(C(=O)c3cc(NC(=O)Cc4ccncc4)c(cc3)C)CC2
0.265781	Fc1cncc(c1)C2CN(C(=O)c3cc(NC(=O)Cc4ccncc4)c(cc3)C)CC2
0.265781	Fc1cncc(c1)C2CN(C(=O)c3cc(NC(=O)Cc4ccncc4)c(cc3)C)CC2
0.265625	Brc1c(ccc(c1)CNCc2nc(ncc2)c3ncccc3)C
0.265625	Brc1c(ccc(c1)CNCc2nc(ncc2)c3ncccc3)C
0.265625	Brc1c(ccc(c1)CNCc2nc(ncc2)c3ncccc3)C
0.265625	Brc1c(ccc(c1)CNCc2nc(ncc2)c3ncccc3)C
0.265625	Brc1c(ccc(c1)CNCc2nc(ncc2)c3ncccc3)C
0.265625	Brc1c(ccc(c1)CNCc2nc(ncc2)c3ncccc3)C
0.265574	FC(F)(F)c1c(ccc(NC(=O)C2=NN(C(c3cnccc3)=C2)C)c1)C(C)C
0.26506	S1CCN(C(=O)c2cc(NC(=O)C=O)c(cc2)C)CC1
0.26506	S1CCN(C(=O)c2cc(NC(=O)C=O)c(cc2)C)CC1
0.26506	S1CCN(C(=O)c2cc(NC(=O)C=O)c(cc2)C)CC1
0.26506	S1CCN(C(=O)c2cc(NC(=O)C=O)c(cc2)C)CC1
0.26506	S1CCN(C(=O)c2cc(NC(=O)C=O)c(cc2)C)CC1
0.26506	S1CCN(C(=O)c2cc(NC(=O)C=O)c(cc2)C)CC1
0.265018	S(=O)(=O)(Nc1cc(NC(=O)N(C)C)c(cc1)C)c2cc(ccc2)C(=O)NCC=C
0.265018	S(=O)(=O)(Nc1cc(NC(=O)N(C)C)c(cc1)C)c2cc(ccc2)C(=O)NCC=C
0.265018	S(=O)(=O)(Nc1cc(NC(=O)N(C)C)c(cc1)C)c2cc(ccc2)C(=O)NCC=C
0.265018	S(=O)(=O)(Nc1cc(NC(=O)N(C)C)c(cc1)C)c2cc(ccc2)C(=O)NCC=C
0.265018	S(=O)(=O)(Nc1cc(NC(=O)N(C)C)c(cc1)C)c2cc(ccc2)C(=O)NCC=C
0.265018	S(=O)(=O)(Nc1cc(NC(=O)N(C)C)c(cc1)C)c2cc(ccc2)C(=O)NCC=C
0.265018	S(=O)(=O)(Nc1cc(NC(=O)N(C)C)c(cc1)C)c2cc(ccc2)C(=O)NCC=C
0.265018	S(=O)(=O)(Nc1cc(NC(=O)N(C)C)c(cc1)C)c2cc(ccc2)C(=O)NCC=C
0.265018	S(=O)(=O)(Nc1cc(NC(=O)N(C)C)c(cc1)C)c2cc(ccc2)C(=O)NCC=C
0.265018	S(=O)(=O)(Nc1cc(NC(=O)N(C)C)c(cc1)C)c2cc(ccc2)C(=O)NCC=C
0.264901	Clc1cnc(NC(=O)c2cc(NC(=O)C=3ON=C(c4c(F)cc(F)cc4)C3)ccc2)cc1
0.264901	Clc1cnc(NC(=O)c2cc(NC(=O)C=3ON=C(c4c(F)cc(F)cc4)C3)ccc2)cc1
0.264901	Clc1cnc(NC(=O)c2cc(NC(=O)C=3ON=C(c4c(F)cc(F)cc4)C3)ccc2)cc1
0.264901	Clc1cnc(NC(=O)c2cc(NC(=O)C=3ON=C(c4c(F)cc(F)cc4)C3)ccc2)cc1
0.264901	Clc1cnc(NC(=O)c2cc(NC(=O)C=3ON=C(c4c(F)cc(F)cc4)C3)ccc2)cc1
0.264901	Clc1cnc(NC(=O)c2cc(NC(=O)C=3ON=C(c4c(F)cc(F)cc4)C3)ccc2)cc1
0.264901	Clc1cnc(NC(=O)c2cc(NC(=O)C=3ON=C(c4c(F)cc(F)cc4)C3)ccc2)cc1
0.264901	Clc1cnc(NC(=O)c2cc(NC(=O)C=3ON=C(c4c(F)cc(F)cc4)C3)ccc2)cc1
0.264901	Clc1cnc(NC(=O)c2cc(NC(=O)C=3ON=C(c4c(F)cc(F)cc4)C3)ccc2)cc1
0.264901	Clc1cnc(NC(=O)c2cc(NC(=O)C=3ON=C(c4c(F)cc(F)cc4)C3)ccc2)cc1
0.264808	[O-][N+](=O)c1cc(c(Nc2ccccc2)cc1)C(=O)NNc3nc(OC)ccn3
0.264808	[O-][N+](=O)c1cc(c(Nc2ccccc2)cc1)C(=O)NNc3nc(OC)ccn3
0.264808	[O-][N+](=O)c1cc(c(Nc2ccccc2)cc1)C(=O)NNc3nc(OC)ccn3
0.264808	[O-][N+](=O)c1cc(c(Nc2ccccc2)cc1)C(=O)NNc3nc(OC)ccn3
[truncated: 8,001 more rows]
