# Supplementary material for: Galileo: Three-dimensional searching in large combinatorial fragment spaces on the example of pharmacophores
Source: J Comput Aided Mol Des. 2022 Nov 24;37(1):1–16. doi: 10.1007/s10822-022-00485-y (PMC10032335; doi:10.1007/s10822-022-00485-y)
Supplement: Supplementary file 4 — Supplementary file 3a [file 10822_2022_485_MOESM3_ESMa.zip › Imatinib_Galileo/15/out_7.csv]

Score	SMILES
0.6	n1c(nccc1c2cnccc2)Nc3c(ccc(N)c3)C
0.6	n1c(nccc1c2cnccc2)Nc3c(ccc(N)c3)C
0.573171	O=C(Nc1cc(Nc2nc(c3cnccc3)ccn2)c(cc1)C)COC4CNCCC4
0.573171	O=C(Nc1cc(Nc2nc(c3cnccc3)ccn2)c(cc1)C)COC4CNCCC4
0.573171	O=C(Nc1cc(Nc2nc(c3cnccc3)ccn2)c(cc1)C)COC4CNCCC4
0.573171	O=C(Nc1cc(Nc2nc(c3cnccc3)ccn2)c(cc1)C)COC4CNCCC4
0.573171	O=C(Nc1cc(Nc2nc(c3cnccc3)ccn2)c(cc1)C)COC4CNCCC4
0.573171	O=C(Nc1cc(Nc2nc(c3cnccc3)ccn2)c(cc1)C)COC4CNCCC4
0.573171	O=C(Nc1cc(Nc2nc(c3cnccc3)ccn2)c(cc1)C)COC4CNCCC4
0.573171	O=C(Nc1cc(Nc2nc(c3cnccc3)ccn2)c(cc1)C)COC4CNCCC4
0.573171	O=C(Nc1cc(Nc2nc(c3cnccc3)ccn2)c(cc1)C)COC4CNCCC4
0.573171	O=C(Nc1cc(Nc2nc(c3cnccc3)ccn2)c(cc1)C)COC4CNCCC4
0.522222	O=C(Nc1cc(Nc2nc(c3cnccc3)ccn2)c(cc1)C)C45OCCC(C4)(C5)C
0.522222	O=C(Nc1cc(Nc2nc(c3cnccc3)ccn2)c(cc1)C)C45OCCC(C4)(C5)C
0.522222	O=C(Nc1cc(Nc2nc(c3cnccc3)ccn2)c(cc1)C)C45OCCC(C4)(C5)C
0.522222	O=C(Nc1cc(Nc2nc(c3cnccc3)ccn2)c(cc1)C)C45OCCC(C4)(C5)C
0.522222	O=C(Nc1cc(Nc2nc(c3cnccc3)ccn2)c(cc1)C)C45OCCC(C4)(C5)C
0.522222	O=C(Nc1cc(Nc2nc(c3cnccc3)ccn2)c(cc1)C)C45OCCC(C4)(C5)C
0.522222	O=C(Nc1cc(Nc2nc(c3cnccc3)ccn2)c(cc1)C)C45OCCC(C4)(C5)C
0.522222	O=C(Nc1cc(Nc2nc(c3cnccc3)ccn2)c(cc1)C)C45OCCC(C4)(C5)C
0.522222	O=C(Nc1cc(Nc2nc(c3cnccc3)ccn2)c(cc1)C)C45OCCC(C4)(C5)C
0.522222	O=C(Nc1cc(Nc2nc(c3cnccc3)ccn2)c(cc1)C)C45OCCC(C4)(C5)C
0.472574	O=C(Nc1c(ccc(NC(=O)C(=O)Nc2ccc(cc2)CN3CCN(C(=O)C)CC3)c1)C)c4ccncc4
0.472574	O=C(Nc1c(ccc(NC(=O)C(=O)Nc2ccc(cc2)CN3CCN(C(=O)C)CC3)c1)C)c4ccncc4
0.472574	O=C(Nc1c(ccc(NC(=O)C(=O)Nc2ccc(cc2)CN3CCN(C(=O)C)CC3)c1)C)c4ccncc4
0.472574	O=C(Nc1c(ccc(NC(=O)C(=O)Nc2ccc(cc2)CN3CCN(C(=O)C)CC3)c1)C)c4ccncc4
0.472574	O=C(Nc1c(ccc(NC(=O)C(=O)Nc2ccc(cc2)CN3CCN(C(=O)C)CC3)c1)C)c4ccncc4
0.472574	O=C(Nc1c(ccc(NC(=O)C(=O)Nc2ccc(cc2)CN3CCN(C(=O)C)CC3)c1)C)c4ccncc4
0.472574	O=C(Nc1c(ccc(NC(=O)C(=O)Nc2ccc(cc2)CN3CCN(C(=O)C)CC3)c1)C)c4ccncc4
0.472574	O=C(Nc1c(ccc(NC(=O)C(=O)Nc2ccc(cc2)CN3CCN(C(=O)C)CC3)c1)C)c4ccncc4
0.472574	O=C(Nc1c(ccc(NC(=O)C(=O)Nc2ccc(cc2)CN3CCN(C(=O)C)CC3)c1)C)c4ccncc4
0.472574	O=C(Nc1c(ccc(NC(=O)C(=O)Nc2ccc(cc2)CN3CCN(C(=O)C)CC3)c1)C)c4ccncc4
0.468254	O=C(Nc1c(ccc(NC(=O)C(=O)NCC2=NC(c3ccccc3)=CN2)c1)C)c4ccncc4
0.468254	O=C(Nc1c(ccc(NC(=O)C(=O)NCC2=NC(c3ccccc3)=CN2)c1)C)c4ccncc4
0.468254	O=C(Nc1c(ccc(NC(=O)C(=O)NCC2=NC(c3ccccc3)=CN2)c1)C)c4ccncc4
0.468254	O=C(Nc1c(ccc(NC(=O)C(=O)NCC2=NC(c3ccccc3)=CN2)c1)C)c4ccncc4
0.468254	O=C(Nc1c(ccc(NC(=O)C(=O)NCC2=NC(c3ccccc3)=CN2)c1)C)c4ccncc4
0.468254	O=C(Nc1c(ccc(NC(=O)C(=O)NCC2=NC(c3ccccc3)=CN2)c1)C)c4ccncc4
0.468254	O=C(Nc1c(ccc(NC(=O)C(=O)NCC2=NC(c3ccccc3)=CN2)c1)C)c4ccncc4
0.468254	O=C(Nc1c(ccc(NC(=O)C(=O)NCC2=NC(c3ccccc3)=CN2)c1)C)c4ccncc4
0.468254	O=C(Nc1c(ccc(NC(=O)C(=O)NCC2=NC(c3ccccc3)=CN2)c1)C)c4ccncc4
0.468254	O=C(Nc1c(ccc(NC(=O)C(=O)NCC2=NC(c3ccccc3)=CN2)c1)C)c4ccncc4
0.403042	O=C(Nc1c(OC)ccc(c2ncccc2)c1)c3ccc(NC(=O)Cc4cnccc4)cc3
0.403042	O=C(Nc1c(OC)ccc(c2ncccc2)c1)c3ccc(NC(=O)Cc4cnccc4)cc3
0.403042	O=C(Nc1c(OC)ccc(c2ncccc2)c1)c3ccc(NC(=O)Cc4cnccc4)cc3
0.403042	O=C(Nc1c(OC)ccc(c2ncccc2)c1)c3ccc(NC(=O)Cc4cnccc4)cc3
0.403042	O=C(Nc1c(OC)ccc(c2ncccc2)c1)c3ccc(NC(=O)Cc4cnccc4)cc3
0.403042	O=C(Nc1c(OC)ccc(c2ncccc2)c1)c3ccc(NC(=O)Cc4cnccc4)cc3
0.403042	O=C(Nc1c(OC)ccc(c2ncccc2)c1)c3ccc(NC(=O)Cc4cnccc4)cc3
0.403042	O=C(Nc1c(OC)ccc(c2ncccc2)c1)c3ccc(NC(=O)Cc4cnccc4)cc3
0.403042	O=C(Nc1c(OC)ccc(c2ncccc2)c1)c3ccc(NC(=O)Cc4cnccc4)cc3
0.403042	O=C(Nc1c(OC)ccc(c2ncccc2)c1)c3ccc(NC(=O)Cc4cnccc4)cc3
0.385321	O=C(Nc1c(ccc(NC(=O)C=O)c1)C)c2ccncc2
0.385321	O=C(Nc1c(ccc(NC(=O)C=O)c1)C)c2ccncc2
0.385321	O=C(Nc1c(ccc(NC(=O)C=O)c1)C)c2ccncc2
0.385321	O=C(Nc1c(ccc(NC(=O)C=O)c1)C)c2ccncc2
0.385321	O=C(Nc1c(ccc(NC(=O)C=O)c1)C)c2ccncc2
0.385321	O=C(Nc1c(ccc(NC(=O)C=O)c1)C)c2ccncc2
0.385321	O=C(Nc1c(ccc(NC(=O)C=O)c1)C)c2ccncc2
0.385321	O=C(Nc1c(ccc(NC(=O)C=O)c1)C)c2ccncc2
0.385321	O=C(Nc1c(ccc(NC(=O)C=O)c1)C)c2ccncc2
0.385321	O=C(Nc1c(ccc(NC(=O)C=O)c1)C)c2ccncc2
0.369863	O=C(Nc1c(ccc(c1)C=2N(N=CC2)C)C)C=3C(=O)NC(c4cnccc4)=CC3
0.369863	O=C(Nc1c(ccc(c1)C=2N(N=CC2)C)C)C=3C(=O)NC(c4cnccc4)=CC3
0.369863	O=C(Nc1c(ccc(c1)C=2N(N=CC2)C)C)C=3C(=O)NC(c4cnccc4)=CC3
0.369863	O=C(Nc1c(ccc(c1)C=2N(N=CC2)C)C)C=3C(=O)NC(c4cnccc4)=CC3
0.369863	O=C(Nc1c(ccc(c1)C=2N(N=CC2)C)C)C=3C(=O)NC(c4cnccc4)=CC3
0.369863	O=C(Nc1c(ccc(c1)C=2N(N=CC2)C)C)C=3C(=O)NC(c4cnccc4)=CC3
0.369863	O=C(Nc1c(ccc(c1)C=2N(N=CC2)C)C)C=3C(=O)NC(c4cnccc4)=CC3
0.369863	O=C(Nc1c(ccc(c1)C=2N(N=CC2)C)C)C=3C(=O)NC(c4cnccc4)=CC3
0.369863	O=C(Nc1c(ccc(c1)C=2N(N=CC2)C)C)C=3C(=O)NC(c4cnccc4)=CC3
0.369863	O=C(Nc1c(ccc(c1)C=2N(N=CC2)C)C)C=3C(=O)NC(c4cnccc4)=CC3
0.367089	O=C(N(C)C)Nc1cc(ccc1)C(=O)NC2=NC(c3ccccc3)=CN2
0.367089	O=C(N(C)C)Nc1cc(ccc1)C(=O)NC2=NC(c3ccccc3)=CN2
0.367089	O=C(N(C)C)Nc1cc(ccc1)C(=O)NC2=NC(c3ccccc3)=CN2
0.367089	O=C(N(C)C)Nc1cc(ccc1)C(=O)NC2=NC(c3ccccc3)=CN2
0.367089	O=C(N(C)C)Nc1cc(ccc1)C(=O)NC2=NC(c3ccccc3)=CN2
0.364964	Clc1cc(ccc1)C(=O)Nc2cc(c(NC(=O)C(=O)NC(c3ccc(c4cnccc4)cc3)C)cc2)C
0.364964	Clc1cc(ccc1)C(=O)Nc2cc(c(NC(=O)C(=O)NC(c3ccc(c4cnccc4)cc3)C)cc2)C
0.364964	Clc1cc(ccc1)C(=O)Nc2cc(c(NC(=O)C(=O)NC(c3ccc(c4cnccc4)cc3)C)cc2)C
0.364964	Clc1cc(ccc1)C(=O)Nc2cc(c(NC(=O)C(=O)NC(c3ccc(c4cnccc4)cc3)C)cc2)C
0.362264	O=C(Nc1c(OC)ccc(c1)CN2CCN(CC2)C)c3ccc(NN4C(=O)CCC4=O)cc3
0.359091	O=C(Nc1c(ccc(c2cnccc2)c1)C)C=O
0.351648	Clc1c(ccc(Cl)c1)C(=O)Nc2cc(ccc2)CN3CCC(Nc4c(cccc4)C)CC3
0.351648	Clc1c(ccc(Cl)c1)C(=O)Nc2cc(ccc2)CN3CCC(Nc4c(cccc4)C)CC3
0.351648	Clc1c(ccc(Cl)c1)C(=O)Nc2cc(ccc2)CN3CCC(Nc4c(cccc4)C)CC3
0.351648	Clc1c(ccc(Cl)c1)C(=O)Nc2cc(ccc2)CN3CCC(Nc4c(cccc4)C)CC3
0.351648	Clc1c(ccc(Cl)c1)C(=O)Nc2cc(ccc2)CN3CCC(Nc4c(cccc4)C)CC3
0.351648	Clc1c(ccc(Cl)c1)C(=O)Nc2cc(ccc2)CN3CCC(Nc4c(cccc4)C)CC3
0.351648	Clc1c(ccc(Cl)c1)C(=O)Nc2cc(ccc2)CN3CCC(Nc4c(cccc4)C)CC3
0.351648	Clc1c(ccc(Cl)c1)C(=O)Nc2cc(ccc2)CN3CCC(Nc4c(cccc4)C)CC3
0.351648	Clc1c(ccc(Cl)c1)C(=O)Nc2cc(ccc2)CN3CCC(Nc4c(cccc4)C)CC3
0.351648	Clc1c(ccc(Cl)c1)C(=O)Nc2cc(ccc2)CN3CCC(Nc4c(cccc4)C)CC3
0.351145	S1CCN(Cc2c(c(NC(=O)c3ccc(NC(=O)Cc4cnccc4)cc3)ccc2)C)CC1
0.351145	S1CCN(Cc2c(c(NC(=O)c3ccc(NC(=O)Cc4cnccc4)cc3)ccc2)C)CC1
0.351145	S1CCN(Cc2c(c(NC(=O)c3ccc(NC(=O)Cc4cnccc4)cc3)ccc2)C)CC1
0.351145	S1CCN(Cc2c(c(NC(=O)c3ccc(NC(=O)Cc4cnccc4)cc3)ccc2)C)CC1
0.351145	S1CCN(Cc2c(c(NC(=O)c3ccc(NC(=O)Cc4cnccc4)cc3)ccc2)C)CC1
0.351145	S1CCN(Cc2c(c(NC(=O)c3ccc(NC(=O)Cc4cnccc4)cc3)ccc2)C)CC1
0.351145	S1CCN(Cc2c(c(NC(=O)c3ccc(NC(=O)Cc4cnccc4)cc3)ccc2)C)CC1
0.351145	S1CCN(Cc2c(c(NC(=O)c3ccc(NC(=O)Cc4cnccc4)cc3)ccc2)C)CC1
0.351145	S1CCN(Cc2c(c(NC(=O)c3ccc(NC(=O)Cc4cnccc4)cc3)ccc2)C)CC1
0.351145	S1CCN(Cc2c(c(NC(=O)c3ccc(NC(=O)Cc4cnccc4)cc3)ccc2)C)CC1
0.348361	O=C(OC)CCc1ccc(cc1)C(=O)Nc2cc(c(c3ccncc3)cc2)C
0.348361	O=C(OC)CCc1ccc(cc1)C(=O)Nc2cc(c(c3ccncc3)cc2)C
0.348361	O=C(OC)CCc1ccc(cc1)C(=O)Nc2cc(c(c3ccncc3)cc2)C
0.348361	O=C(OC)CCc1ccc(cc1)C(=O)Nc2cc(c(c3ccncc3)cc2)C
0.348361	O=C(OC)CCc1ccc(cc1)C(=O)Nc2cc(c(c3ccncc3)cc2)C
0.348361	O=C(OC)CCc1ccc(cc1)C(=O)Nc2cc(c(c3ccncc3)cc2)C
0.348361	O=C(OC)CCc1ccc(cc1)C(=O)Nc2cc(c(c3ccncc3)cc2)C
0.348	O=C(Nc1c(cc(N2CCCC2)cc1)C)c3ccc(c4cc(ccc4)CN)cc3
0.345833	Brc1ccc(cc1)C(=O)Nc2c(ccc(c2)C=3ON=CN3)C
0.345833	Brc1ccc(cc1)C(=O)Nc2c(ccc(c2)C=3ON=CN3)C
0.345833	Brc1ccc(cc1)C(=O)Nc2c(ccc(c2)C=3ON=CN3)C
0.345833	Brc1ccc(cc1)C(=O)Nc2c(ccc(c2)C=3ON=CN3)C
0.345833	Brc1ccc(cc1)C(=O)Nc2c(ccc(c2)C=3ON=CN3)C
0.345833	Brc1ccc(cc1)C(=O)Nc2c(ccc(c2)C=3ON=CN3)C
0.345833	Brc1ccc(cc1)C(=O)Nc2c(ccc(c2)C=3ON=CN3)C
0.345833	Brc1ccc(cc1)C(=O)Nc2c(ccc(c2)C=3ON=CN3)C
0.345833	Brc1ccc(cc1)C(=O)Nc2c(ccc(c2)C=3ON=CN3)C
0.345833	Brc1ccc(cc1)C(=O)Nc2c(ccc(c2)C=3ON=CN3)C
0.344569	FC(F)(C(F)F)COCc1cc(NC(=O)C(=O)Nc2cc(NC(=O)c3ccncc3)c(cc2)C)ccc1
0.344569	FC(F)(C(F)F)COCc1cc(NC(=O)C(=O)Nc2cc(NC(=O)c3ccncc3)c(cc2)C)ccc1
0.344569	FC(F)(C(F)F)COCc1cc(NC(=O)C(=O)Nc2cc(NC(=O)c3ccncc3)c(cc2)C)ccc1
0.344569	FC(F)(C(F)F)COCc1cc(NC(=O)C(=O)Nc2cc(NC(=O)c3ccncc3)c(cc2)C)ccc1
0.344569	FC(F)(C(F)F)COCc1cc(NC(=O)C(=O)Nc2cc(NC(=O)c3ccncc3)c(cc2)C)ccc1
0.344569	FC(F)(C(F)F)COCc1cc(NC(=O)C(=O)Nc2cc(NC(=O)c3ccncc3)c(cc2)C)ccc1
0.344569	FC(F)(C(F)F)COCc1cc(NC(=O)C(=O)Nc2cc(NC(=O)c3ccncc3)c(cc2)C)ccc1
0.344569	FC(F)(C(F)F)COCc1cc(NC(=O)C(=O)Nc2cc(NC(=O)c3ccncc3)c(cc2)C)ccc1
0.344569	FC(F)(C(F)F)COCc1cc(NC(=O)C(=O)Nc2cc(NC(=O)c3ccncc3)c(cc2)C)ccc1
0.344569	FC(F)(C(F)F)COCc1cc(NC(=O)C(=O)Nc2cc(NC(=O)c3ccncc3)c(cc2)C)ccc1
0.344398	O=C(Nc1ccc(cc1)CN2CCN(CC2)CC)c3ccc(cc3)C4=NC=NN4C
0.344398	O=C(Nc1ccc(cc1)CN2CCN(CC2)CC)c3ccc(cc3)C4=NC=NN4C
0.344398	O=C(Nc1ccc(cc1)CN2CCN(CC2)CC)c3ccc(cc3)C4=NC=NN4C
0.344398	O=C(Nc1ccc(cc1)CN2CCN(CC2)CC)c3ccc(cc3)C4=NC=NN4C
0.344398	O=C(Nc1ccc(cc1)CN2CCN(CC2)CC)c3ccc(cc3)C4=NC=NN4C
0.344398	O=C(Nc1ccc(cc1)CN2CCN(CC2)CC)c3ccc(cc3)C4=NC=NN4C
0.344398	O=C(Nc1ccc(cc1)CN2CCN(CC2)CC)c3ccc(cc3)C4=NC=NN4C
0.344398	O=C(Nc1ccc(cc1)CN2CCN(CC2)CC)c3ccc(cc3)C4=NC=NN4C
0.344398	O=C(Nc1ccc(cc1)CN2CCN(CC2)CC)c3ccc(cc3)C4=NC=NN4C
0.344398	O=C(Nc1ccc(cc1)CN2CCN(CC2)CC)c3ccc(cc3)C4=NC=NN4C
0.344398	S(=O)(=O)(N1CCN(Cc2cc(NC(=O)c3ccc(cc3)C)ccc2)CC1)C4CC4
0.343874	O=C(Nc1c(ccc(NC(=O)C(=O)Nc2c(cc(Oc3cc(OC)ccc3)cc2)C)c1)C)c4ccncc4
0.343874	O=C(Nc1c(ccc(NC(=O)C(=O)Nc2c(cc(Oc3cc(OC)ccc3)cc2)C)c1)C)c4ccncc4
0.343874	O=C(Nc1c(ccc(NC(=O)C(=O)Nc2c(cc(Oc3cc(OC)ccc3)cc2)C)c1)C)c4ccncc4
0.343874	O=C(Nc1c(ccc(NC(=O)C(=O)Nc2c(cc(Oc3cc(OC)ccc3)cc2)C)c1)C)c4ccncc4
0.343874	O=C(Nc1c(ccc(NC(=O)C(=O)Nc2c(cc(Oc3cc(OC)ccc3)cc2)C)c1)C)c4ccncc4
0.343874	O=C(Nc1c(ccc(NC(=O)C(=O)Nc2c(cc(Oc3cc(OC)ccc3)cc2)C)c1)C)c4ccncc4
0.343874	O=C(Nc1c(ccc(NC(=O)C(=O)Nc2c(cc(Oc3cc(OC)ccc3)cc2)C)c1)C)c4ccncc4
0.343874	O=C(Nc1c(ccc(NC(=O)C(=O)Nc2c(cc(Oc3cc(OC)ccc3)cc2)C)c1)C)c4ccncc4
0.343874	O=C(Nc1c(ccc(NC(=O)C(=O)Nc2c(cc(Oc3cc(OC)ccc3)cc2)C)c1)C)c4ccncc4
0.343874	O=C(Nc1c(ccc(NC(=O)C(=O)Nc2c(cc(Oc3cc(OC)ccc3)cc2)C)c1)C)c4ccncc4
0.343284	O=C(Nc1cc(ccc1)C2=NC(=CC(=O)N2)C)c3ccc(NC(=O)Cc4cnccc4)cc3
0.343284	O=C(Nc1cc(ccc1)C2=NC(=CC(=O)N2)C)c3ccc(NC(=O)Cc4cnccc4)cc3
0.343284	O=C(Nc1cc(ccc1)C2=NC(=CC(=O)N2)C)c3ccc(NC(=O)Cc4cnccc4)cc3
0.343284	O=C(Nc1cc(ccc1)C2=NC(=CC(=O)N2)C)c3ccc(NC(=O)Cc4cnccc4)cc3
0.343284	O=C(Nc1cc(ccc1)C2=NC(=CC(=O)N2)C)c3ccc(NC(=O)Cc4cnccc4)cc3
0.343284	O=C(Nc1cc(ccc1)C2=NC(=CC(=O)N2)C)c3ccc(NC(=O)Cc4cnccc4)cc3
0.343284	O=C(Nc1cc(ccc1)C2=NC(=CC(=O)N2)C)c3ccc(NC(=O)Cc4cnccc4)cc3
0.343284	O=C(Nc1cc(ccc1)C2=NC(=CC(=O)N2)C)c3ccc(NC(=O)Cc4cnccc4)cc3
0.343284	O=C(Nc1cc(ccc1)C2=NC(=CC(=O)N2)C)c3ccc(NC(=O)Cc4cnccc4)cc3
0.343284	O=C(Nc1cc(ccc1)C2=NC(=CC(=O)N2)C)c3ccc(NC(=O)Cc4cnccc4)cc3
0.343066	O=C(Nc1c(ccc(NC(=O)C(=O)N2CC(C2)(Cc3ccccc3)C)c1)C)c4ccncc4
0.343066	O=C(Nc1c(ccc(NC(=O)C(=O)N2CC(C2)(Cc3ccccc3)C)c1)C)c4ccncc4
0.343066	O=C(Nc1c(ccc(NC(=O)C(=O)N2CC(C2)(Cc3ccccc3)C)c1)C)c4ccncc4
0.343066	O=C(Nc1c(ccc(NC(=O)C(=O)N2CC(C2)(Cc3ccccc3)C)c1)C)c4ccncc4
0.343066	O=C(Nc1c(ccc(NC(=O)C(=O)N2CC(C2)(Cc3ccccc3)C)c1)C)c4ccncc4
0.343066	O=C(Nc1c(ccc(NC(=O)C(=O)N2CC(C2)(Cc3ccccc3)C)c1)C)c4ccncc4
0.343066	O=C(Nc1c(ccc(NC(=O)C(=O)N2CC(C2)(Cc3ccccc3)C)c1)C)c4ccncc4
0.343066	O=C(Nc1c(ccc(NC(=O)C(=O)N2CC(C2)(Cc3ccccc3)C)c1)C)c4ccncc4
0.343066	O=C(Nc1c(ccc(NC(=O)C(=O)N2CC(C2)(Cc3ccccc3)C)c1)C)c4ccncc4
0.343066	O=C(Nc1c(ccc(NC(=O)C(=O)N2CC(C2)(Cc3ccccc3)C)c1)C)c4ccncc4
0.341772	FC(F)(F)c1cc(ccc1)C(=O)Nc2cc(NC=O)c(cc2)C
0.341772	FC(F)(F)c1cc(ccc1)C(=O)Nc2cc(NC=O)c(cc2)C
0.341772	FC(F)(F)c1cc(ccc1)C(=O)Nc2cc(NC=O)c(cc2)C
0.341772	FC(F)(F)c1cc(ccc1)C(=O)Nc2cc(NC=O)c(cc2)C
0.341772	FC(F)(F)c1cc(ccc1)C(=O)Nc2cc(NC=O)c(cc2)C
0.341772	FC(F)(F)c1cc(ccc1)C(=O)Nc2cc(NC=O)c(cc2)C
0.341772	FC(F)(F)c1cc(ccc1)C(=O)Nc2cc(NC=O)c(cc2)C
0.341772	FC(F)(F)c1cc(ccc1)C(=O)Nc2cc(NC=O)c(cc2)C
0.341772	FC(F)(F)c1cc(ccc1)C(=O)Nc2cc(NC=O)c(cc2)C
0.341772	FC(F)(F)c1cc(ccc1)C(=O)Nc2cc(NC=O)c(cc2)C
0.340909	O=C(Nc1ccc(cc1)CN2CCN(C(=O)C)CC2)c3c(cccc3)C(=O)c4c(ccc(c4)C)C
0.340909	O=C(Nc1ccc(cc1)CN2CCN(C(=O)C)CC2)c3c(cccc3)C(=O)c4c(ccc(c4)C)C
0.340909	O=C(Nc1ccc(cc1)CN2CCN(C(=O)C)CC2)c3c(cccc3)C(=O)c4c(ccc(c4)C)C
0.340909	O=C(Nc1ccc(cc1)CN2CCN(C(=O)C)CC2)c3c(cccc3)C(=O)c4c(ccc(c4)C)C
0.340909	O=C(Nc1ccc(cc1)CN2CCN(C(=O)C)CC2)c3c(cccc3)C(=O)c4c(ccc(c4)C)C
0.337931	Brc1ccc(cc1)C(=O)Nc2c(ccc(c2)C=3ON=C(N3)N4CC(=O)N(CC4)C)C
0.337931	Brc1ccc(cc1)C(=O)Nc2c(ccc(c2)C=3ON=C(N3)N4CC(=O)N(CC4)C)C
0.337931	Brc1ccc(cc1)C(=O)Nc2c(ccc(c2)C=3ON=C(N3)N4CC(=O)N(CC4)C)C
0.337931	Brc1ccc(cc1)C(=O)Nc2c(ccc(c2)C=3ON=C(N3)N4CC(=O)N(CC4)C)C
0.337931	Brc1ccc(cc1)C(=O)Nc2c(ccc(c2)C=3ON=C(N3)N4CC(=O)N(CC4)C)C
0.337931	Brc1ccc(cc1)C(=O)Nc2c(ccc(c2)C=3ON=C(N3)N4CC(=O)N(CC4)C)C
0.337931	Brc1ccc(cc1)C(=O)Nc2c(ccc(c2)C=3ON=C(N3)N4CC(=O)N(CC4)C)C
0.337931	Brc1ccc(cc1)C(=O)Nc2c(ccc(c2)C=3ON=C(N3)N4CC(=O)N(CC4)C)C
0.337931	Brc1ccc(cc1)C(=O)Nc2c(ccc(c2)C=3ON=C(N3)N4CC(=O)N(CC4)C)C
0.337931	Brc1ccc(cc1)C(=O)Nc2c(ccc(c2)C=3ON=C(N3)N4CC(=O)N(CC4)C)C
0.3379	O=C(O)c1cc(NC(=O)c2ccccc2)c(cc1)C
0.334646	Fc1cc(NC(=O)NCC)c(NC(=O)c2ccc(NC(=O)Cc3cnccc3)cc2)cc1
0.334646	Fc1cc(NC(=O)NCC)c(NC(=O)c2ccc(NC(=O)Cc3cnccc3)cc2)cc1
0.334646	Fc1cc(NC(=O)NCC)c(NC(=O)c2ccc(NC(=O)Cc3cnccc3)cc2)cc1
0.334646	Fc1cc(NC(=O)NCC)c(NC(=O)c2ccc(NC(=O)Cc3cnccc3)cc2)cc1
0.334646	Fc1cc(NC(=O)NCC)c(NC(=O)c2ccc(NC(=O)Cc3cnccc3)cc2)cc1
0.334646	Fc1cc(NC(=O)NCC)c(NC(=O)c2ccc(NC(=O)Cc3cnccc3)cc2)cc1
0.334646	Fc1cc(NC(=O)NCC)c(NC(=O)c2ccc(NC(=O)Cc3cnccc3)cc2)cc1
0.334646	Fc1cc(NC(=O)NCC)c(NC(=O)c2ccc(NC(=O)Cc3cnccc3)cc2)cc1
0.334646	Fc1cc(NC(=O)NCC)c(NC(=O)c2ccc(NC(=O)Cc3cnccc3)cc2)cc1
0.334646	Fc1cc(NC(=O)NCC)c(NC(=O)c2ccc(NC(=O)Cc3cnccc3)cc2)cc1
0.33209	O=C(Nc1c(cc(cc1)C(=O)NCC=2OC=CC2)C)c3ccc(NC(=O)Cc4cnccc4)cc3
0.33209	O=C(Nc1c(cc(cc1)C(=O)NCC=2OC=CC2)C)c3ccc(NC(=O)Cc4cnccc4)cc3
0.33209	O=C(Nc1c(cc(cc1)C(=O)NCC=2OC=CC2)C)c3ccc(NC(=O)Cc4cnccc4)cc3
0.33209	O=C(Nc1c(cc(cc1)C(=O)NCC=2OC=CC2)C)c3ccc(NC(=O)Cc4cnccc4)cc3
0.33209	O=C(Nc1c(cc(cc1)C(=O)NCC=2OC=CC2)C)c3ccc(NC(=O)Cc4cnccc4)cc3
0.33209	O=C(Nc1c(cc(cc1)C(=O)NCC=2OC=CC2)C)c3ccc(NC(=O)Cc4cnccc4)cc3
0.33209	O=C(Nc1c(cc(cc1)C(=O)NCC=2OC=CC2)C)c3ccc(NC(=O)Cc4cnccc4)cc3
0.33209	O=C(Nc1c(cc(cc1)C(=O)NCC=2OC=CC2)C)c3ccc(NC(=O)Cc4cnccc4)cc3
0.33209	O=C(Nc1c(cc(cc1)C(=O)NCC=2OC=CC2)C)c3ccc(NC(=O)Cc4cnccc4)cc3
0.33209	O=C(Nc1c(cc(cc1)C(=O)NCC=2OC=CC2)C)c3ccc(NC(=O)Cc4cnccc4)cc3
0.332046	O=C(Nc1cc(N2CCCC2)c(cc1)C)c3ccc(Nc4c(OC)cccc4)cc3
0.332046	O=C(Nc1cc(N2CCCC2)c(cc1)C)c3ccc(Nc4c(OC)cccc4)cc3
0.332046	O=C(Nc1cc(N2CCCC2)c(cc1)C)c3ccc(Nc4c(OC)cccc4)cc3
0.332046	O=C(Nc1cc(N2CCCC2)c(cc1)C)c3ccc(Nc4c(OC)cccc4)cc3
0.332046	O=C(Nc1cc(N2CCCC2)c(cc1)C)c3ccc(Nc4c(OC)cccc4)cc3
0.332046	O=C(Nc1cc(N2CCCC2)c(cc1)C)c3ccc(Nc4c(OC)cccc4)cc3
0.332046	O=C(Nc1cc(N2CCCC2)c(cc1)C)c3ccc(Nc4c(OC)cccc4)cc3
0.332046	O=C(Nc1cc(N2CCCC2)c(cc1)C)c3ccc(Nc4c(OC)cccc4)cc3
0.332046	O=C(Nc1cc(N2CCCC2)c(cc1)C)c3ccc(Nc4c(OC)cccc4)cc3
0.332046	O=C(Nc1cc(N2CCCC2)c(cc1)C)c3ccc(Nc4c(OC)cccc4)cc3
0.332031	O=C(Nc1c(ccc(NC(=O)C(=O)NC2(CC2)CCC)c1)C)c3ccncc3
0.331081	S(=O)(=O)(N1CCN(C(=O)C(=O)Nc2cc(NC(=O)c3ccncc3)c(cc2)C)CC1)CC4=NOC=C4
0.331081	S(=O)(=O)(N1CCN(C(=O)C(=O)Nc2cc(NC(=O)c3ccncc3)c(cc2)C)CC1)CC4=NOC=C4
0.331081	S(=O)(=O)(N1CCN(C(=O)C(=O)Nc2cc(NC(=O)c3ccncc3)c(cc2)C)CC1)CC4=NOC=C4
0.331081	S(=O)(=O)(N1CCN(C(=O)C(=O)Nc2cc(NC(=O)c3ccncc3)c(cc2)C)CC1)CC4=NOC=C4
0.331081	S(=O)(=O)(N1CCN(C(=O)C(=O)Nc2cc(NC(=O)c3ccncc3)c(cc2)C)CC1)CC4=NOC=C4
0.331081	S(=O)(=O)(N1CCN(C(=O)C(=O)Nc2cc(NC(=O)c3ccncc3)c(cc2)C)CC1)CC4=NOC=C4
0.331081	S(=O)(=O)(N1CCN(C(=O)C(=O)Nc2cc(NC(=O)c3ccncc3)c(cc2)C)CC1)CC4=NOC=C4
0.331081	S(=O)(=O)(N1CCN(C(=O)C(=O)Nc2cc(NC(=O)c3ccncc3)c(cc2)C)CC1)CC4=NOC=C4
0.330935	O=C(N(C(CO)Cc1ccccc1)C)C(=O)Nc2cc(NC(=O)c3ccncc3)c(cc2)C
0.330935	O=C(N(C(CO)Cc1ccccc1)C)C(=O)Nc2cc(NC(=O)c3ccncc3)c(cc2)C
0.330935	O=C(N(C(CO)Cc1ccccc1)C)C(=O)Nc2cc(NC(=O)c3ccncc3)c(cc2)C
0.329932	Brc1ccc(cc1)C(=O)Nc2c(ccc(c2)C=3ON=C(N3)CC(=O)Nc4cc5OCCOc5cc4)C
0.329932	Brc1ccc(cc1)C(=O)Nc2c(ccc(c2)C=3ON=C(N3)CC(=O)Nc4cc5OCCOc5cc4)C
0.329932	Brc1ccc(cc1)C(=O)Nc2c(ccc(c2)C=3ON=C(N3)CC(=O)Nc4cc5OCCOc5cc4)C
0.329932	Brc1ccc(cc1)C(=O)Nc2c(ccc(c2)C=3ON=C(N3)CC(=O)Nc4cc5OCCOc5cc4)C
0.329932	Brc1ccc(cc1)C(=O)Nc2c(ccc(c2)C=3ON=C(N3)CC(=O)Nc4cc5OCCOc5cc4)C
0.329932	Brc1ccc(cc1)C(=O)Nc2c(ccc(c2)C=3ON=C(N3)CC(=O)Nc4cc5OCCOc5cc4)C
0.329932	Brc1ccc(cc1)C(=O)Nc2c(ccc(c2)C=3ON=C(N3)CC(=O)Nc4cc5OCCOc5cc4)C
0.329932	Brc1ccc(cc1)C(=O)Nc2c(ccc(c2)C=3ON=C(N3)CC(=O)Nc4cc5OCCOc5cc4)C
0.329932	Brc1ccc(cc1)C(=O)Nc2c(ccc(c2)C=3ON=C(N3)CC(=O)Nc4cc5OCCOc5cc4)C
0.329932	Brc1ccc(cc1)C(=O)Nc2c(ccc(c2)C=3ON=C(N3)CC(=O)Nc4cc5OCCOc5cc4)C
0.329825	Clc1cc(ccc1)C(=O)Nc2cc(c(NC(=O)C(=O)NCc3c(cccc3)CN4CCOCC4)cc2)C
0.329825	Clc1cc(ccc1)C(=O)Nc2cc(c(NC(=O)C(=O)NCc3c(cccc3)CN4CCOCC4)cc2)C
0.329825	Clc1cc(ccc1)C(=O)Nc2cc(c(NC(=O)C(=O)NCc3c(cccc3)CN4CCOCC4)cc2)C
0.329825	Clc1cc(ccc1)C(=O)Nc2cc(c(NC(=O)C(=O)NCc3c(cccc3)CN4CCOCC4)cc2)C
0.329825	Clc1cc(ccc1)C(=O)Nc2cc(c(NC(=O)C(=O)NCc3c(cccc3)CN4CCOCC4)cc2)C
0.329825	Clc1cc(ccc1)C(=O)Nc2cc(c(NC(=O)C(=O)NCc3c(cccc3)CN4CCOCC4)cc2)C
0.329825	Clc1cc(ccc1)C(=O)Nc2cc(c(NC(=O)C(=O)NCc3c(cccc3)CN4CCOCC4)cc2)C
0.329825	Clc1cc(ccc1)C(=O)Nc2cc(c(NC(=O)C(=O)NCc3c(cccc3)CN4CCOCC4)cc2)C
0.329825	Clc1cc(ccc1)C(=O)Nc2cc(c(NC(=O)C(=O)NCc3c(cccc3)CN4CCOCC4)cc2)C
0.329825	Clc1cc(ccc1)C(=O)Nc2cc(c(NC(=O)C(=O)NCc3c(cccc3)CN4CCOCC4)cc2)C
0.32967	FC1(F)C2(C1)CCN(C(=O)C(=O)Nc3cc(NC(=O)c4ccncc4)c(cc3)C)CC2
0.32967	FC1(F)C2(C1)CCN(C(=O)C(=O)Nc3cc(NC(=O)c4ccncc4)c(cc3)C)CC2
0.32967	FC1(F)C2(C1)CCN(C(=O)C(=O)Nc3cc(NC(=O)c4ccncc4)c(cc3)C)CC2
0.32967	FC1(F)C2(C1)CCN(C(=O)C(=O)Nc3cc(NC(=O)c4ccncc4)c(cc3)C)CC2
0.32967	FC1(F)C2(C1)CCN(C(=O)C(=O)Nc3cc(NC(=O)c4ccncc4)c(cc3)C)CC2
0.32967	FC1(F)C2(C1)CCN(C(=O)C(=O)Nc3cc(NC(=O)c4ccncc4)c(cc3)C)CC2
0.32967	FC1(F)C2(C1)CCN(C(=O)C(=O)Nc3cc(NC(=O)c4ccncc4)c(cc3)C)CC2
0.32967	FC1(F)C2(C1)CCN(C(=O)C(=O)Nc3cc(NC(=O)c4ccncc4)c(cc3)C)CC2
0.32967	FC1(F)C2(C1)CCN(C(=O)C(=O)Nc3cc(NC(=O)c4ccncc4)c(cc3)C)CC2
0.329457	Fc1cncc(c2cc(NC(=O)C(=O)NCc3ccc(cc3)C(=O)O)c(cc2)C)c1
0.329457	Fc1cncc(c2cc(NC(=O)C(=O)NCc3ccc(cc3)C(=O)O)c(cc2)C)c1
0.329457	Fc1cncc(c2cc(NC(=O)C(=O)NCc3ccc(cc3)C(=O)O)c(cc2)C)c1
0.329457	Fc1cncc(c2cc(NC(=O)C(=O)NCc3ccc(cc3)C(=O)O)c(cc2)C)c1
0.329457	Fc1cncc(c2cc(NC(=O)C(=O)NCc3ccc(cc3)C(=O)O)c(cc2)C)c1
0.329457	Fc1cncc(c2cc(NC(=O)C(=O)NCc3ccc(cc3)C(=O)O)c(cc2)C)c1
0.329457	Fc1cncc(c2cc(NC(=O)C(=O)NCc3ccc(cc3)C(=O)O)c(cc2)C)c1
0.329457	Fc1cncc(c2cc(NC(=O)C(=O)NCc3ccc(cc3)C(=O)O)c(cc2)C)c1
0.329457	Fc1cncc(c2cc(NC(=O)C(=O)NCc3ccc(cc3)C(=O)O)c(cc2)C)c1
0.329457	Fc1cncc(c2cc(NC(=O)C(=O)NCc3ccc(cc3)C(=O)O)c(cc2)C)c1
0.328413	Brc1c(c(ccc1)CNC(=O)C(=O)Nc2cc(NC(=O)c3ccncc3)c(cc2)C)C
0.328413	Brc1c(c(ccc1)CNC(=O)C(=O)Nc2cc(NC(=O)c3ccncc3)c(cc2)C)C
0.328413	Brc1c(c(ccc1)CNC(=O)C(=O)Nc2cc(NC(=O)c3ccncc3)c(cc2)C)C
0.328413	Brc1c(c(ccc1)CNC(=O)C(=O)Nc2cc(NC(=O)c3ccncc3)c(cc2)C)C
0.328413	Brc1c(c(ccc1)CNC(=O)C(=O)Nc2cc(NC(=O)c3ccncc3)c(cc2)C)C
0.328413	Brc1c(c(ccc1)CNC(=O)C(=O)Nc2cc(NC(=O)c3ccncc3)c(cc2)C)C
0.328413	Brc1c(c(ccc1)CNC(=O)C(=O)Nc2cc(NC(=O)c3ccncc3)c(cc2)C)C
0.328413	Brc1c(c(ccc1)CNC(=O)C(=O)Nc2cc(NC(=O)c3ccncc3)c(cc2)C)C
0.328413	Brc1c(c(ccc1)CNC(=O)C(=O)Nc2cc(NC(=O)c3ccncc3)c(cc2)C)C
0.328413	Brc1c(c(ccc1)CNC(=O)C(=O)Nc2cc(NC(=O)c3ccncc3)c(cc2)C)C
0.327526	Brc1ccc(cc1)C(=O)Nc2c(ccc(c2)C=3ON=C(N3)c4cc(N5N=CC=C5)ccc4)C
0.327526	Brc1ccc(cc1)C(=O)Nc2c(ccc(c2)C=3ON=C(N3)c4cc(N5N=CC=C5)ccc4)C
0.327526	Brc1ccc(cc1)C(=O)Nc2c(ccc(c2)C=3ON=C(N3)c4cc(N5N=CC=C5)ccc4)C
0.327526	Brc1ccc(cc1)C(=O)Nc2c(ccc(c2)C=3ON=C(N3)c4cc(N5N=CC=C5)ccc4)C
0.327526	Brc1ccc(cc1)C(=O)Nc2c(ccc(c2)C=3ON=C(N3)c4cc(N5N=CC=C5)ccc4)C
0.327526	Brc1ccc(cc1)C(=O)Nc2c(ccc(c2)C=3ON=C(N3)c4cc(N5N=CC=C5)ccc4)C
0.327526	Brc1ccc(cc1)C(=O)Nc2c(ccc(c2)C=3ON=C(N3)c4cc(N5N=CC=C5)ccc4)C
0.327526	Brc1ccc(cc1)C(=O)Nc2c(ccc(c2)C=3ON=C(N3)c4cc(N5N=CC=C5)ccc4)C
0.327526	Brc1ccc(cc1)C(=O)Nc2c(ccc(c2)C=3ON=C(N3)c4cc(N5N=CC=C5)ccc4)C
0.327526	Brc1ccc(cc1)C(=O)Nc2c(ccc(c2)C=3ON=C(N3)c4cc(N5N=CC=C5)ccc4)C
0.327273	O=C(OC(C)(C)C)N1CCC2(CC1)CCN(C(=O)C(=O)Nc3cc(NC(=O)c4ccncc4)c(cc3)C)CC2
0.327273	O=C(OC(C)(C)C)N1CCC2(CC1)CCN(C(=O)C(=O)Nc3cc(NC(=O)c4ccncc4)c(cc3)C)CC2
0.327273	O=C(OC(C)(C)C)N1CCC2(CC1)CCN(C(=O)C(=O)Nc3cc(NC(=O)c4ccncc4)c(cc3)C)CC2
0.327273	O=C(OC(C)(C)C)N1CCC2(CC1)CCN(C(=O)C(=O)Nc3cc(NC(=O)c4ccncc4)c(cc3)C)CC2
0.327273	O=C(OC(C)(C)C)N1CCC2(CC1)CCN(C(=O)C(=O)Nc3cc(NC(=O)c4ccncc4)c(cc3)C)CC2
0.327273	O=C(OC(C)(C)C)N1CCC2(CC1)CCN(C(=O)C(=O)Nc3cc(NC(=O)c4ccncc4)c(cc3)C)CC2
0.327273	O=C(OC(C)(C)C)N1CCC2(CC1)CCN(C(=O)C(=O)Nc3cc(NC(=O)c4ccncc4)c(cc3)C)CC2
0.327273	O=C(OC(C)(C)C)N1CCC2(CC1)CCN(C(=O)C(=O)Nc3cc(NC(=O)c4ccncc4)c(cc3)C)CC2
0.327273	O=C(OC(C)(C)C)N1CCC2(CC1)CCN(C(=O)C(=O)Nc3cc(NC(=O)c4ccncc4)c(cc3)C)CC2
0.327273	O=C(OC(C)(C)C)N1CCC2(CC1)CCN(C(=O)C(=O)Nc3cc(NC(=O)c4ccncc4)c(cc3)C)CC2
0.32646	Brc1ccc(cc1)C(=O)Nc2c(ccc(c2)C=3ON=C(N3)c4ncccc4SC)C
0.32646	Brc1ccc(cc1)C(=O)Nc2c(ccc(c2)C=3ON=C(N3)c4ncccc4SC)C
0.326241	Clc1cc(ccc1)C(=O)Nc2cc(c(NC(=O)C(=O)Nc3c(ccc(c3)C=4N(N=CC4)C)C)cc2)C
0.326241	Clc1cc(ccc1)C(=O)Nc2cc(c(NC(=O)C(=O)Nc3c(ccc(c3)C=4N(N=CC4)C)C)cc2)C
0.326241	Clc1cc(ccc1)C(=O)Nc2cc(c(NC(=O)C(=O)Nc3c(ccc(c3)C=4N(N=CC4)C)C)cc2)C
0.326241	Clc1cc(ccc1)C(=O)Nc2cc(c(NC(=O)C(=O)Nc3c(ccc(c3)C=4N(N=CC4)C)C)cc2)C
0.326241	Clc1cc(ccc1)C(=O)Nc2cc(c(NC(=O)C(=O)Nc3c(ccc(c3)C=4N(N=CC4)C)C)cc2)C
0.326241	Clc1cc(ccc1)C(=O)Nc2cc(c(NC(=O)C(=O)Nc3c(ccc(c3)C=4N(N=CC4)C)C)cc2)C
0.326241	Clc1cc(ccc1)C(=O)Nc2cc(c(NC(=O)C(=O)Nc3c(ccc(c3)C=4N(N=CC4)C)C)cc2)C
0.326241	Clc1cc(ccc1)C(=O)Nc2cc(c(NC(=O)C(=O)Nc3c(ccc(c3)C=4N(N=CC4)C)C)cc2)C
0.326241	Clc1cc(ccc1)C(=O)Nc2cc(c(NC(=O)C(=O)Nc3c(ccc(c3)C=4N(N=CC4)C)C)cc2)C
0.326241	Clc1cc(ccc1)C(=O)Nc2cc(c(NC(=O)C(=O)Nc3c(ccc(c3)C=4N(N=CC4)C)C)cc2)C
0.325843	O=C(Nc1c(OC)ccc(c2ncccc2)c1)c3cc(ncc3)NC(=O)C
0.325843	O=C(Nc1c(OC)ccc(c2ncccc2)c1)c3cc(ncc3)NC(=O)C
0.325843	O=C(Nc1c(OC)ccc(c2ncccc2)c1)c3cc(ncc3)NC(=O)C
0.325843	O=C(Nc1c(OC)ccc(c2ncccc2)c1)c3cc(ncc3)NC(=O)C
0.325843	O=C(Nc1c(OC)ccc(c2ncccc2)c1)c3cc(ncc3)NC(=O)C
0.325843	O=C(Nc1c(OC)ccc(c2ncccc2)c1)c3cc(ncc3)NC(=O)C
0.325843	O=C(Nc1c(OC)ccc(c2ncccc2)c1)c3cc(ncc3)NC(=O)C
0.325843	O=C(Nc1c(OC)ccc(c2ncccc2)c1)c3cc(ncc3)NC(=O)C
0.325843	O=C(Nc1c(OC)ccc(c2ncccc2)c1)c3cc(ncc3)NC(=O)C
0.325843	O=C(Nc1c(OC)ccc(c2ncccc2)c1)c3cc(ncc3)NC(=O)C
0.325503	Fc1c(Nc2ncccc2C(=O)Nc3c(ccc(c3)C=4N(N=CC4)C)C)cc(F)cc1
0.325503	Fc1c(Nc2ncccc2C(=O)Nc3c(ccc(c3)C=4N(N=CC4)C)C)cc(F)cc1
0.325503	Fc1c(Nc2ncccc2C(=O)Nc3c(ccc(c3)C=4N(N=CC4)C)C)cc(F)cc1
0.325503	Fc1c(Nc2ncccc2C(=O)Nc3c(ccc(c3)C=4N(N=CC4)C)C)cc(F)cc1
0.325503	Fc1c(Nc2ncccc2C(=O)Nc3c(ccc(c3)C=4N(N=CC4)C)C)cc(F)cc1
0.325503	Fc1c(Nc2ncccc2C(=O)Nc3c(ccc(c3)C=4N(N=CC4)C)C)cc(F)cc1
0.325503	Fc1c(Nc2ncccc2C(=O)Nc3c(ccc(c3)C=4N(N=CC4)C)C)cc(F)cc1
0.325503	Fc1c(Nc2ncccc2C(=O)Nc3c(ccc(c3)C=4N(N=CC4)C)C)cc(F)cc1
0.325503	Fc1c(Nc2ncccc2C(=O)Nc3c(ccc(c3)C=4N(N=CC4)C)C)cc(F)cc1
0.325503	Fc1c(Nc2ncccc2C(=O)Nc3c(ccc(c3)C=4N(N=CC4)C)C)cc(F)cc1
0.325103	O=C(Nc1cc(OCCN2CCOCC2)ccc1)c3ccc(cc3)C4=NC=CN4
0.325103	O=C(Nc1cc(OCCN2CCOCC2)ccc1)c3ccc(cc3)C4=NC=CN4
0.325103	O=C(Nc1cc(OCCN2CCOCC2)ccc1)c3ccc(cc3)C4=NC=CN4
0.325103	O=C(Nc1cc(OCCN2CCOCC2)ccc1)c3ccc(cc3)C4=NC=CN4
0.325103	O=C(Nc1cc(OCCN2CCOCC2)ccc1)c3ccc(cc3)C4=NC=CN4
0.325103	O=C(Nc1cc(OCCN2CCOCC2)ccc1)c3ccc(cc3)C4=NC=CN4
0.325103	O=C(Nc1cc(OCCN2CCOCC2)ccc1)c3ccc(cc3)C4=NC=CN4
0.325103	O=C(Nc1cc(OCCN2CCOCC2)ccc1)c3ccc(cc3)C4=NC=CN4
0.325103	O=C(Nc1cc(OCCN2CCOCC2)ccc1)c3ccc(cc3)C4=NC=CN4
0.325103	O=C(Nc1cc(OCCN2CCOCC2)ccc1)c3ccc(cc3)C4=NC=CN4
0.325088	Brc1c(nc(nc1)C2=NOC(=N2)c3cc(NC(=O)c4ccc(Br)cc4)c(cc3)C)N
0.325088	Brc1c(nc(nc1)C2=NOC(=N2)c3cc(NC(=O)c4ccc(Br)cc4)c(cc3)C)N
0.325088	Brc1c(nc(nc1)C2=NOC(=N2)c3cc(NC(=O)c4ccc(Br)cc4)c(cc3)C)N
0.325088	Brc1c(nc(nc1)C2=NOC(=N2)c3cc(NC(=O)c4ccc(Br)cc4)c(cc3)C)N
0.325088	Brc1c(nc(nc1)C2=NOC(=N2)c3cc(NC(=O)c4ccc(Br)cc4)c(cc3)C)N
0.325088	Brc1c(nc(nc1)C2=NOC(=N2)c3cc(NC(=O)c4ccc(Br)cc4)c(cc3)C)N
0.325088	Brc1c(nc(nc1)C2=NOC(=N2)c3cc(NC(=O)c4ccc(Br)cc4)c(cc3)C)N
0.325088	Brc1c(nc(nc1)C2=NOC(=N2)c3cc(NC(=O)c4ccc(Br)cc4)c(cc3)C)N
0.325088	Brc1c(nc(nc1)C2=NOC(=N2)c3cc(NC(=O)c4ccc(Br)cc4)c(cc3)C)N
0.325088	Brc1c(nc(nc1)C2=NOC(=N2)c3cc(NC(=O)c4ccc(Br)cc4)c(cc3)C)N
0.323651	O=C(Nc1ccc(cc1)CN2CCN(CC2)CC)C=3OC(c4ccc(cc4)C(=O)C)=CC3
0.323651	O=C(Nc1ccc(cc1)CN2CCN(CC2)CC)C=3OC(c4ccc(cc4)C(=O)C)=CC3
0.323651	O=C(Nc1ccc(cc1)CN2CCN(CC2)CC)C=3OC(c4ccc(cc4)C(=O)C)=CC3
0.323651	O=C(Nc1ccc(cc1)CN2CCN(CC2)CC)C=3OC(c4ccc(cc4)C(=O)C)=CC3
0.323651	O=C(Nc1ccc(cc1)CN2CCN(CC2)CC)C=3OC(c4ccc(cc4)C(=O)C)=CC3
0.323651	O=C(Nc1ccc(cc1)CN2CCN(CC2)CC)C=3OC(c4ccc(cc4)C(=O)C)=CC3
0.323651	O=C(Nc1ccc(cc1)CN2CCN(CC2)CC)C=3OC(c4ccc(cc4)C(=O)C)=CC3
0.323651	O=C(Nc1ccc(cc1)CN2CCN(CC2)CC)C=3OC(c4ccc(cc4)C(=O)C)=CC3
0.323651	O=C(Nc1ccc(cc1)CN2CCN(CC2)CC)C=3OC(c4ccc(cc4)C(=O)C)=CC3
0.323651	O=C(Nc1ccc(cc1)CN2CCN(CC2)CC)C=3OC(c4ccc(cc4)C(=O)C)=CC3
0.323308	Clc1c(cccc1)CN2CCN(CC(=O)NNC(=O)c3ccc(NC(=O)Cc4cnccc4)cc3)CC2
0.323308	Clc1c(cccc1)CN2CCN(CC(=O)NNC(=O)c3ccc(NC(=O)Cc4cnccc4)cc3)CC2
0.323308	Clc1c(cccc1)CN2CCN(CC(=O)NNC(=O)c3ccc(NC(=O)Cc4cnccc4)cc3)CC2
0.323308	Clc1c(cccc1)CN2CCN(CC(=O)NNC(=O)c3ccc(NC(=O)Cc4cnccc4)cc3)CC2
0.323308	Clc1c(cccc1)CN2CCN(CC(=O)NNC(=O)c3ccc(NC(=O)Cc4cnccc4)cc3)CC2
0.323308	Clc1c(cccc1)CN2CCN(CC(=O)NNC(=O)c3ccc(NC(=O)Cc4cnccc4)cc3)CC2
0.323308	Clc1c(cccc1)CN2CCN(CC(=O)NNC(=O)c3ccc(NC(=O)Cc4cnccc4)cc3)CC2
0.323308	Clc1c(cccc1)CN2CCN(CC(=O)NNC(=O)c3ccc(NC(=O)Cc4cnccc4)cc3)CC2
0.322222	S1C(=NC=C1Cc2cc(c(cc2)C)C)NC(=O)c3cc(ccc3)CN4CCCCC4
0.322222	S1C(=NC=C1Cc2cc(c(cc2)C)C)NC(=O)c3cc(ccc3)CN4CCCCC4
0.322222	S1C(=NC=C1Cc2cc(c(cc2)C)C)NC(=O)c3cc(ccc3)CN4CCCCC4
0.322222	S1C(=NC=C1Cc2cc(c(cc2)C)C)NC(=O)c3cc(ccc3)CN4CCCCC4
0.322222	S1C(=NC=C1Cc2cc(c(cc2)C)C)NC(=O)c3cc(ccc3)CN4CCCCC4
0.322222	S1C(=NC=C1Cc2cc(c(cc2)C)C)NC(=O)c3cc(ccc3)CN4CCCCC4
0.322222	S1C(=NC=C1Cc2cc(c(cc2)C)C)NC(=O)c3cc(ccc3)CN4CCCCC4
0.322222	S1C(=NC=C1Cc2cc(c(cc2)C)C)NC(=O)c3cc(ccc3)CN4CCCCC4
0.322222	S1C(=NC=C1Cc2cc(c(cc2)C)C)NC(=O)c3cc(ccc3)CN4CCCCC4
0.322222	S1C(=NC=C1Cc2cc(c(cc2)C)C)NC(=O)c3cc(ccc3)CN4CCCCC4
0.321888	O=C(Nc1c(ccc(c2ccncc2)c1)C)C(=O)Nc3cc(NC)ccc3
0.321888	O=C(Nc1c(ccc(c2ccncc2)c1)C)C(=O)Nc3cc(NC)ccc3
0.321888	O=C(Nc1c(ccc(c2ccncc2)c1)C)C(=O)Nc3cc(NC)ccc3
0.321888	O=C(Nc1c(ccc(c2ccncc2)c1)C)C(=O)Nc3cc(NC)ccc3
0.321888	O=C(Nc1c(ccc(c2ccncc2)c1)C)C(=O)Nc3cc(NC)ccc3
0.321888	O=C(Nc1c(ccc(c2ccncc2)c1)C)C(=O)Nc3cc(NC)ccc3
0.321888	O=C(Nc1c(ccc(c2ccncc2)c1)C)C(=O)Nc3cc(NC)ccc3
0.321888	O=C(Nc1c(ccc(c2ccncc2)c1)C)C(=O)Nc3cc(NC)ccc3
0.321888	O=C(Nc1c(ccc(c2ccncc2)c1)C)C(=O)Nc3cc(NC)ccc3
0.321888	O=C(Nc1c(ccc(c2ccncc2)c1)C)C(=O)Nc3cc(NC)ccc3
0.320819	S1C=C(c2nc(c(cc2)C(=O)Nc3c(ccc(c3)C=4N(N=CC4)C)C)C)C=C1
0.320819	S1C=C(c2nc(c(cc2)C(=O)Nc3c(ccc(c3)C=4N(N=CC4)C)C)C)C=C1
0.320819	S1C=C(c2nc(c(cc2)C(=O)Nc3c(ccc(c3)C=4N(N=CC4)C)C)C)C=C1
0.320819	S1C=C(c2nc(c(cc2)C(=O)Nc3c(ccc(c3)C=4N(N=CC4)C)C)C)C=C1
0.320819	S1C=C(c2nc(c(cc2)C(=O)Nc3c(ccc(c3)C=4N(N=CC4)C)C)C)C=C1
0.319392	Brc1cc(Cl)c(NNC(=O)C(=O)Nc2cc(NC(=O)c3ccncc3)c(cc2)C)cc1
0.319392	Brc1cc(Cl)c(NNC(=O)C(=O)Nc2cc(NC(=O)c3ccncc3)c(cc2)C)cc1
0.319392	Brc1cc(Cl)c(NNC(=O)C(=O)Nc2cc(NC(=O)c3ccncc3)c(cc2)C)cc1
0.319392	Brc1cc(Cl)c(NNC(=O)C(=O)Nc2cc(NC(=O)c3ccncc3)c(cc2)C)cc1
0.319392	Brc1cc(Cl)c(NNC(=O)C(=O)Nc2cc(NC(=O)c3ccncc3)c(cc2)C)cc1
0.319392	Brc1cc(Cl)c(NNC(=O)C(=O)Nc2cc(NC(=O)c3ccncc3)c(cc2)C)cc1
0.319392	Brc1cc(Cl)c(NNC(=O)C(=O)Nc2cc(NC(=O)c3ccncc3)c(cc2)C)cc1
0.319392	Brc1cc(Cl)c(NNC(=O)C(=O)Nc2cc(NC(=O)c3ccncc3)c(cc2)C)cc1
0.319392	Brc1cc(Cl)c(NNC(=O)C(=O)Nc2cc(NC(=O)c3ccncc3)c(cc2)C)cc1
0.319392	Brc1cc(Cl)c(NNC(=O)C(=O)Nc2cc(NC(=O)c3ccncc3)c(cc2)C)cc1
0.317073	Brc1nc(c(F)cc1)C2=NOC(=N2)c3cc(NC(=O)c4ccc(Br)cc4)c(cc3)C
0.316726	O=C(Nc1c(ccc(c1)C=2N(N=CC2)C)C)c3cc(ncc3)NC(=O)C(C)C
0.316726	O=C(Nc1c(ccc(c1)C=2N(N=CC2)C)C)c3cc(ncc3)NC(=O)C(C)C
0.316726	O=C(Nc1c(ccc(c1)C=2N(N=CC2)C)C)c3cc(ncc3)NC(=O)C(C)C
0.316726	O=C(Nc1c(ccc(c1)C=2N(N=CC2)C)C)c3cc(ncc3)NC(=O)C(C)C
0.316726	O=C(Nc1c(ccc(c1)C=2N(N=CC2)C)C)c3cc(ncc3)NC(=O)C(C)C
0.316726	O=C(Nc1c(ccc(c1)C=2N(N=CC2)C)C)c3cc(ncc3)NC(=O)C(C)C
0.316726	O=C(Nc1c(ccc(c1)C=2N(N=CC2)C)C)c3cc(ncc3)NC(=O)C(C)C
0.316726	O=C(Nc1c(ccc(c1)C=2N(N=CC2)C)C)c3cc(ncc3)NC(=O)C(C)C
0.316726	O=C(Nc1c(ccc(c1)C=2N(N=CC2)C)C)c3cc(ncc3)NC(=O)C(C)C
0.316726	O=C(Nc1c(ccc(c1)C=2N(N=CC2)C)C)c3cc(ncc3)NC(=O)C(C)C
0.316547	Clc1cc(NC(=O)c2ccc(F)cc2)c(cc1)C(=O)Nc3c(c(ccc3)CN4CCSCC4)C
0.316547	Clc1cc(NC(=O)c2ccc(F)cc2)c(cc1)C(=O)Nc3c(c(ccc3)CN4CCSCC4)C
0.316547	Clc1cc(NC(=O)c2ccc(F)cc2)c(cc1)C(=O)Nc3c(c(ccc3)CN4CCSCC4)C
0.316547	Clc1cc(NC(=O)c2ccc(F)cc2)c(cc1)C(=O)Nc3c(c(ccc3)CN4CCSCC4)C
0.316547	Clc1cc(NC(=O)c2ccc(F)cc2)c(cc1)C(=O)Nc3c(c(ccc3)CN4CCSCC4)C
0.316547	Clc1cc(NC(=O)c2ccc(F)cc2)c(cc1)C(=O)Nc3c(c(ccc3)CN4CCSCC4)C
0.316547	Clc1cc(NC(=O)c2ccc(F)cc2)c(cc1)C(=O)Nc3c(c(ccc3)CN4CCSCC4)C
0.316547	Clc1cc(NC(=O)c2ccc(F)cc2)c(cc1)C(=O)Nc3c(c(ccc3)CN4CCSCC4)C
0.316547	Clc1cc(NC(=O)c2ccc(F)cc2)c(cc1)C(=O)Nc3c(c(ccc3)CN4CCSCC4)C
0.316547	Clc1cc(NC(=O)c2ccc(F)cc2)c(cc1)C(=O)Nc3c(c(ccc3)CN4CCSCC4)C
0.316176	Fc1c(cc(c(NC(=O)c2cc(ccc2)CN3CCCCC3)c1)C)C(=O)OC
0.316176	Fc1c(cc(c(NC(=O)c2cc(ccc2)CN3CCCCC3)c1)C)C(=O)OC
0.316176	Fc1c(cc(c(NC(=O)c2cc(ccc2)CN3CCCCC3)c1)C)C(=O)OC
0.316176	Fc1c(cc(c(NC(=O)c2cc(ccc2)CN3CCCCC3)c1)C)C(=O)OC
0.316176	Fc1c(cc(c(NC(=O)c2cc(ccc2)CN3CCCCC3)c1)C)C(=O)OC
0.316176	Fc1c(cc(c(NC(=O)c2cc(ccc2)CN3CCCCC3)c1)C)C(=O)OC
0.316176	Fc1c(cc(c(NC(=O)c2cc(ccc2)CN3CCCCC3)c1)C)C(=O)OC
0.316176	Fc1c(cc(c(NC(=O)c2cc(ccc2)CN3CCCCC3)c1)C)C(=O)OC
0.316176	Fc1c(cc(c(NC(=O)c2cc(ccc2)CN3CCCCC3)c1)C)C(=O)OC
0.316176	Fc1c(cc(c(NC(=O)c2cc(ccc2)CN3CCCCC3)c1)C)C(=O)OC
0.315985	S1CCN(Cc2c(c(NC(=O)c3cc(ncc3)NC(=O)C)ccc2)C)CC1
0.315985	S1CCN(Cc2c(c(NC(=O)c3cc(ncc3)NC(=O)C)ccc2)C)CC1
0.315985	S1CCN(Cc2c(c(NC(=O)c3cc(ncc3)NC(=O)C)ccc2)C)CC1
0.315985	S1CCN(Cc2c(c(NC(=O)c3cc(ncc3)NC(=O)C)ccc2)C)CC1
0.315985	S1CCN(Cc2c(c(NC(=O)c3cc(ncc3)NC(=O)C)ccc2)C)CC1
0.315985	S1CCN(Cc2c(c(NC(=O)c3cc(ncc3)NC(=O)C)ccc2)C)CC1
0.315985	S1CCN(Cc2c(c(NC(=O)c3cc(ncc3)NC(=O)C)ccc2)C)CC1
0.315985	S1CCN(Cc2c(c(NC(=O)c3cc(ncc3)NC(=O)C)ccc2)C)CC1
0.315985	S1CCN(Cc2c(c(NC(=O)c3cc(ncc3)NC(=O)C)ccc2)C)CC1
0.315985	S1CCN(Cc2c(c(NC(=O)c3cc(ncc3)NC(=O)C)ccc2)C)CC1
0.315789	FCCc1cc(NC(=O)c2cc(ccc2)CN3CCCCC3)ccc1
0.315789	FCCc1cc(NC(=O)c2cc(ccc2)CN3CCCCC3)ccc1
0.315789	FCCc1cc(NC(=O)c2cc(ccc2)CN3CCCCC3)ccc1
0.315789	FCCc1cc(NC(=O)c2cc(ccc2)CN3CCCCC3)ccc1
0.315789	FCCc1cc(NC(=O)c2cc(ccc2)CN3CCCCC3)ccc1
0.315789	FCCc1cc(NC(=O)c2cc(ccc2)CN3CCCCC3)ccc1
0.315789	FCCc1cc(NC(=O)c2cc(ccc2)CN3CCCCC3)ccc1
0.315789	FCCc1cc(NC(=O)c2cc(ccc2)CN3CCCCC3)ccc1
0.315789	FCCc1cc(NC(=O)c2cc(ccc2)CN3CCCCC3)ccc1
0.315789	FCCc1cc(NC(=O)c2cc(ccc2)CN3CCCCC3)ccc1
0.315412	Brc1cc(c(NC(=O)CN(c2nc(c3nccnc3)ccn2)C)cc1)C
0.315412	Brc1cc(c(NC(=O)CN(c2nc(c3nccnc3)ccn2)C)cc1)C
0.315412	Brc1cc(c(NC(=O)CN(c2nc(c3nccnc3)ccn2)C)cc1)C
0.315412	Brc1cc(c(NC(=O)CN(c2nc(c3nccnc3)ccn2)C)cc1)C
0.315412	Brc1cc(c(NC(=O)CN(c2nc(c3nccnc3)ccn2)C)cc1)C
0.315412	Brc1cc(c(NC(=O)CN(c2nc(c3nccnc3)ccn2)C)cc1)C
0.315412	Brc1cc(c(NC(=O)CN(c2nc(c3nccnc3)ccn2)C)cc1)C
0.315412	Brc1cc(c(NC(=O)CN(c2nc(c3nccnc3)ccn2)C)cc1)C
0.315412	Brc1cc(c(NC(=O)CN(c2nc(c3nccnc3)ccn2)C)cc1)C
0.315412	Brc1cc(c(NC(=O)CN(c2nc(c3nccnc3)ccn2)C)cc1)C
0.314607	Clc1cc(NC(=O)c2ccc(F)cc2)c(cc1)C(=O)N3CCN(CC4=NC=CN4)CC3
0.314607	Clc1cc(NC(=O)c2ccc(F)cc2)c(cc1)C(=O)N3CCN(CC4=NC=CN4)CC3
0.314607	Clc1cc(NC(=O)c2ccc(F)cc2)c(cc1)C(=O)N3CCN(CC4=NC=CN4)CC3
0.314607	Clc1cc(NC(=O)c2ccc(F)cc2)c(cc1)C(=O)N3CCN(CC4=NC=CN4)CC3
0.314607	Clc1cc(NC(=O)c2ccc(F)cc2)c(cc1)C(=O)N3CCN(CC4=NC=CN4)CC3
0.314607	Clc1cc(NC(=O)c2ccc(F)cc2)c(cc1)C(=O)N3CCN(CC4=NC=CN4)CC3
0.314607	Clc1cc(NC(=O)c2ccc(F)cc2)c(cc1)C(=O)N3CCN(CC4=NC=CN4)CC3
0.314607	Clc1cc(NC(=O)c2ccc(F)cc2)c(cc1)C(=O)N3CCN(CC4=NC=CN4)CC3
0.314607	Clc1cc(NC(=O)c2ccc(F)cc2)c(cc1)C(=O)N3CCN(CC4=NC=CN4)CC3
0.314607	Clc1cc(NC(=O)c2ccc(F)cc2)c(cc1)C(=O)N3CCN(CC4=NC=CN4)CC3
0.314079	FC(F)(F)c1cc(ccc1)C(NC(=O)C(=O)Nc2cc(NC(=O)c3ccncc3)c(cc2)C)(C)C
0.314079	FC(F)(F)c1cc(ccc1)C(NC(=O)C(=O)Nc2cc(NC(=O)c3ccncc3)c(cc2)C)(C)C
0.314079	FC(F)(F)c1cc(ccc1)C(NC(=O)C(=O)Nc2cc(NC(=O)c3ccncc3)c(cc2)C)(C)C
0.314079	FC(F)(F)c1cc(ccc1)C(NC(=O)C(=O)Nc2cc(NC(=O)c3ccncc3)c(cc2)C)(C)C
0.314079	FC(F)(F)c1cc(ccc1)C(NC(=O)C(=O)Nc2cc(NC(=O)c3ccncc3)c(cc2)C)(C)C
0.314079	FC(F)(F)c1cc(ccc1)C(NC(=O)C(=O)Nc2cc(NC(=O)c3ccncc3)c(cc2)C)(C)C
0.314079	FC(F)(F)c1cc(ccc1)C(NC(=O)C(=O)Nc2cc(NC(=O)c3ccncc3)c(cc2)C)(C)C
0.314079	FC(F)(F)c1cc(ccc1)C(NC(=O)C(=O)Nc2cc(NC(=O)c3ccncc3)c(cc2)C)(C)C
0.314079	FC(F)(F)c1cc(ccc1)C(NC(=O)C(=O)Nc2cc(NC(=O)c3ccncc3)c(cc2)C)(C)C
0.314079	FC(F)(F)c1cc(ccc1)C(NC(=O)C(=O)Nc2cc(NC(=O)c3ccncc3)c(cc2)C)(C)C
0.313433	Fc1nc(ccc1C)C(=O)Nc2c(nccc2)c3cnccc3
0.313433	Fc1nc(ccc1C)C(=O)Nc2c(nccc2)c3cnccc3
0.313433	Fc1nc(ccc1C)C(=O)Nc2c(nccc2)c3cnccc3
0.313433	Fc1nc(ccc1C)C(=O)Nc2c(nccc2)c3cnccc3
0.313433	Fc1nc(ccc1C)C(=O)Nc2c(nccc2)c3cnccc3
0.313433	Fc1nc(ccc1C)C(=O)Nc2c(nccc2)c3cnccc3
0.313433	Fc1nc(ccc1C)C(=O)Nc2c(nccc2)c3cnccc3
0.313433	Fc1nc(ccc1C)C(=O)Nc2c(nccc2)c3cnccc3
0.313433	Fc1nc(ccc1C)C(=O)Nc2c(nccc2)c3cnccc3
0.313433	Fc1nc(ccc1C)C(=O)Nc2c(nccc2)c3cnccc3
0.313433	Fc1cncc(c2cc(NC(=O)C(=O)NNc3cc(ccc3)C(=O)N)c(cc2)C)c1
0.313433	Fc1cncc(c2cc(NC(=O)C(=O)NNc3cc(ccc3)C(=O)N)c(cc2)C)c1
0.313433	Fc1cncc(c2cc(NC(=O)C(=O)NNc3cc(ccc3)C(=O)N)c(cc2)C)c1
0.313433	Fc1cncc(c2cc(NC(=O)C(=O)NNc3cc(ccc3)C(=O)N)c(cc2)C)c1
0.313433	Fc1cncc(c2cc(NC(=O)C(=O)NNc3cc(ccc3)C(=O)N)c(cc2)C)c1
0.313433	Fc1cncc(c2cc(NC(=O)C(=O)NNc3cc(ccc3)C(=O)N)c(cc2)C)c1
0.313433	Fc1cncc(c2cc(NC(=O)C(=O)NNc3cc(ccc3)C(=O)N)c(cc2)C)c1
0.313433	Fc1cncc(c2cc(NC(=O)C(=O)NNc3cc(ccc3)C(=O)N)c(cc2)C)c1
0.313433	Fc1cncc(c2cc(NC(=O)C(=O)NNc3cc(ccc3)C(=O)N)c(cc2)C)c1
0.313433	Fc1cncc(c2cc(NC(=O)C(=O)NNc3cc(ccc3)C(=O)N)c(cc2)C)c1
0.31295	O=C(Nc1c(ccc(c1)C=2N(N=CC2)C)C)c3cc(c(O)cc3)c4ccccc4
0.31295	O=C(Nc1c(ccc(c1)C=2N(N=CC2)C)C)c3cc(c(O)cc3)c4ccccc4
0.31295	O=C(Nc1c(ccc(c1)C=2N(N=CC2)C)C)c3cc(c(O)cc3)c4ccccc4
0.31295	O=C(Nc1c(ccc(c1)C=2N(N=CC2)C)C)c3cc(c(O)cc3)c4ccccc4
0.31295	O=C(Nc1c(ccc(c1)C=2N(N=CC2)C)C)c3cc(c(O)cc3)c4ccccc4
0.31295	O=C(Nc1c(ccc(c1)C=2N(N=CC2)C)C)c3cc(c(O)cc3)c4ccccc4
0.31295	O=C(Nc1c(ccc(c1)C=2N(N=CC2)C)C)c3cc(c(O)cc3)c4ccccc4
0.31295	O=C(Nc1c(ccc(c1)C=2N(N=CC2)C)C)c3cc(c(O)cc3)c4ccccc4
0.31295	O=C(Nc1c(ccc(c1)C=2N(N=CC2)C)C)c3cc(c(O)cc3)c4ccccc4
0.31295	O=C(Nc1c(ccc(c1)C=2N(N=CC2)C)C)c3cc(c(O)cc3)c4ccccc4
0.312057	O=C(Nc1c(ccc(c1)C=2N(N=CC2)C)C)c3c(NC(=O)c4ccc(Oc5ccccc5)cc4)cccc3
0.312	FC(F)(F)c1nc(ncc1)Nc2cc(c(cc2)C)C(=O)N
0.312	FC(F)(F)c1nc(ncc1)Nc2cc(c(cc2)C)C(=O)N
0.312	FC(F)(F)c1nc(ncc1)Nc2cc(c(cc2)C)C(=O)N
0.312	FC(F)(F)c1nc(ncc1)Nc2cc(c(cc2)C)C(=O)N
0.312	FC(F)(F)c1nc(ncc1)Nc2cc(c(cc2)C)C(=O)N
0.312	FC(F)(F)c1nc(ncc1)Nc2cc(c(cc2)C)C(=O)N
0.312	FC(F)(F)c1nc(ncc1)Nc2cc(c(cc2)C)C(=O)N
0.312	FC(F)(F)c1nc(ncc1)Nc2cc(c(cc2)C)C(=O)N
0.312	FC(F)(F)c1nc(ncc1)Nc2cc(c(cc2)C)C(=O)N
0.312	FC(F)(F)c1nc(ncc1)Nc2cc(c(cc2)C)C(=O)N
0.311355	S(=O)(=O)(NC1CC1)c2ccc(NNC(=O)C(=O)Nc3cc(NC(=O)c4ccncc4)c(cc3)C)cc2
0.311355	S(=O)(=O)(NC1CC1)c2ccc(NNC(=O)C(=O)Nc3cc(NC(=O)c4ccncc4)c(cc3)C)cc2
0.311284	S=C(Nc1c(cc(cc1)C)C)NCc2nc(ncc2)c3ccccc3
0.311284	S=C(Nc1c(cc(cc1)C)C)NCc2nc(ncc2)c3ccccc3
0.311284	S=C(Nc1c(cc(cc1)C)C)NCc2nc(ncc2)c3ccccc3
0.311284	S=C(Nc1c(cc(cc1)C)C)NCc2nc(ncc2)c3ccccc3
0.311284	S=C(Nc1c(cc(cc1)C)C)NCc2nc(ncc2)c3ccccc3
0.311284	S=C(Nc1c(cc(cc1)C)C)NCc2nc(ncc2)c3ccccc3
0.311284	S=C(Nc1c(cc(cc1)C)C)NCc2nc(ncc2)c3ccccc3
0.311284	S=C(Nc1c(cc(cc1)C)C)NCc2nc(ncc2)c3ccccc3
0.311284	S=C(Nc1c(cc(cc1)C)C)NCc2nc(ncc2)c3ccccc3
0.311284	S=C(Nc1c(cc(cc1)C)C)NCc2nc(ncc2)c3ccccc3
0.311024	O=C(Nc1ccc(cc1)C2=NNC(=N2)C)c3cc(c(O)cc3)c4ccccc4
0.311024	O=C(Nc1ccc(cc1)C2=NNC(=N2)C)c3cc(c(O)cc3)c4ccccc4
0.311024	O=C(Nc1ccc(cc1)C2=NNC(=N2)C)c3cc(c(O)cc3)c4ccccc4
0.311024	O=C(Nc1ccc(cc1)C2=NNC(=N2)C)c3cc(c(O)cc3)c4ccccc4
0.311024	O=C(Nc1ccc(cc1)C2=NNC(=N2)C)c3cc(c(O)cc3)c4ccccc4
0.311024	O=C(Nc1ccc(cc1)C2=NNC(=N2)C)c3cc(c(O)cc3)c4ccccc4
0.311024	O=C(Nc1ccc(cc1)C2=NNC(=N2)C)c3cc(c(O)cc3)c4ccccc4
0.311024	O=C(Nc1ccc(cc1)C2=NNC(=N2)C)c3cc(c(O)cc3)c4ccccc4
0.311024	O=C(Nc1ccc(cc1)C2=NNC(=N2)C)c3cc(c(O)cc3)c4ccccc4
0.311024	O=C(Nc1ccc(cc1)C2=NNC(=N2)C)c3cc(c(O)cc3)c4ccccc4
0.310757	S1C(=NC(c2ccc(cc2)CCCC)=C1)NC(=O)c3cc(ccc3)C(=O)Nc4ccccc4
0.310757	S1C(=NC(c2ccc(cc2)CCCC)=C1)NC(=O)c3cc(ccc3)C(=O)Nc4ccccc4
0.310757	S1C(=NC(c2ccc(cc2)CCCC)=C1)NC(=O)c3cc(ccc3)C(=O)Nc4ccccc4
0.310105	O=C(Nc1c(ccc(NC(=O)C(=O)NC(c2c(cncc2)CC)C)c1)C)c3ccncc3
0.310105	O=C(Nc1c(ccc(NC(=O)C(=O)NC(c2c(cncc2)CC)C)c1)C)c3ccncc3
0.310105	O=C(Nc1c(ccc(NC(=O)C(=O)NC(c2c(cncc2)CC)C)c1)C)c3ccncc3
0.310105	O=C(Nc1c(ccc(NC(=O)C(=O)NC(c2c(cncc2)CC)C)c1)C)c3ccncc3
0.310105	O=C(Nc1c(ccc(NC(=O)C(=O)NC(c2c(cncc2)CC)C)c1)C)c3ccncc3
0.310105	O=C(Nc1c(ccc(NC(=O)C(=O)NC(c2c(cncc2)CC)C)c1)C)c3ccncc3
0.310105	O=C(Nc1c(ccc(NC(=O)C(=O)NC(c2c(cncc2)CC)C)c1)C)c3ccncc3
0.310105	O=C(Nc1c(ccc(NC(=O)C(=O)NC(c2c(cncc2)CC)C)c1)C)c3ccncc3
0.310105	O=C(Nc1c(ccc(NC(=O)C(=O)NC(c2c(cncc2)CC)C)c1)C)c3ccncc3
0.310105	O=C(Nc1c(ccc(NC(=O)C(=O)NC(c2c(cncc2)CC)C)c1)C)c3ccncc3
0.309735	O=C(Nc1cc(c2nc(ncc2)C)ccc1)C=O
0.309735	O=C(Nc1cc(c2nc(ncc2)C)ccc1)C=O
0.309237	O=C(N1CCN(Cc2ccc(C#N)cc2)CC1)c3ccc(NC(=O)Cc4cnccc4)cc3
0.309237	O=C(N1CCN(Cc2ccc(C#N)cc2)CC1)c3ccc(NC(=O)Cc4cnccc4)cc3
0.309237	O=C(N1CCN(Cc2ccc(C#N)cc2)CC1)c3ccc(NC(=O)Cc4cnccc4)cc3
0.309237	O=C(N1CCN(Cc2ccc(C#N)cc2)CC1)c3ccc(NC(=O)Cc4cnccc4)cc3
0.309237	O=C(N1CCN(Cc2ccc(C#N)cc2)CC1)c3ccc(NC(=O)Cc4cnccc4)cc3
0.309237	O=C(N1CCN(Cc2ccc(C#N)cc2)CC1)c3ccc(NC(=O)Cc4cnccc4)cc3
0.309237	O=C(N1CCN(Cc2ccc(C#N)cc2)CC1)c3ccc(NC(=O)Cc4cnccc4)cc3
0.309237	O=C(N1CCN(Cc2ccc(C#N)cc2)CC1)c3ccc(NC(=O)Cc4cnccc4)cc3
0.309237	O=C(N1CCN(Cc2ccc(C#N)cc2)CC1)c3ccc(NC(=O)Cc4cnccc4)cc3
0.309237	O=C(N1CCN(Cc2ccc(C#N)cc2)CC1)c3ccc(NC(=O)Cc4cnccc4)cc3
0.309013	O=C(Nc1ccc(NC(=O)CN2CCCCCCC2)cc1)c3cc(ccc3)CN4CCCCC4
0.309013	O=C(Nc1ccc(NC(=O)CN2CCCCCCC2)cc1)c3cc(ccc3)CN4CCCCC4
0.309013	O=C(Nc1ccc(NC(=O)CN2CCCCCCC2)cc1)c3cc(ccc3)CN4CCCCC4
0.309013	O=C(Nc1ccc(NC(=O)CN2CCCCCCC2)cc1)c3cc(ccc3)CN4CCCCC4
0.309013	O=C(Nc1ccc(NC(=O)CN2CCCCCCC2)cc1)c3cc(ccc3)CN4CCCCC4
0.309013	O=C(Nc1ccc(NC(=O)CN2CCCCCCC2)cc1)c3cc(ccc3)CN4CCCCC4
0.309013	O=C(Nc1ccc(NC(=O)CN2CCCCCCC2)cc1)c3cc(ccc3)CN4CCCCC4
0.309013	O=C(Nc1ccc(NC(=O)CN2CCCCCCC2)cc1)c3cc(ccc3)CN4CCCCC4
0.309013	O=C(Nc1ccc(NC(=O)CN2CCCCCCC2)cc1)c3cc(ccc3)CN4CCCCC4
0.309013	O=C(Nc1ccc(NC(=O)CN2CCCCCCC2)cc1)c3cc(ccc3)CN4CCCCC4
0.308824	O=C(Nc1c(ccc(NC(=O)C(=O)NC(c2ccc(cc2)C(C)C)(C)C)c1)C)c3ccncc3
0.308772	Brc1ccc(cc1)C(=O)Nc2c(ccc(c2)C=3ON=C(N3)C4SCCCC4)C
0.308772	Brc1ccc(cc1)C(=O)Nc2c(ccc(c2)C=3ON=C(N3)C4SCCCC4)C
0.308772	Brc1ccc(cc1)C(=O)Nc2c(ccc(c2)C=3ON=C(N3)C4SCCCC4)C
0.308772	Brc1ccc(cc1)C(=O)Nc2c(ccc(c2)C=3ON=C(N3)C4SCCCC4)C
0.308772	Brc1ccc(cc1)C(=O)Nc2c(ccc(c2)C=3ON=C(N3)C4SCCCC4)C
0.308772	Brc1ccc(cc1)C(=O)Nc2c(ccc(c2)C=3ON=C(N3)C4SCCCC4)C
0.308772	Brc1ccc(cc1)C(=O)Nc2c(ccc(c2)C=3ON=C(N3)C4SCCCC4)C
0.308772	Brc1ccc(cc1)C(=O)Nc2c(ccc(c2)C=3ON=C(N3)C4SCCCC4)C
0.308772	Brc1ccc(cc1)C(=O)Nc2c(ccc(c2)C=3ON=C(N3)C4SCCCC4)C
0.308772	Brc1ccc(cc1)C(=O)Nc2c(ccc(c2)C=3ON=C(N3)C4SCCCC4)C
0.308333	O=C(OCC(=O)O)c1cc(NC(=O)c2ccccc2)c(cc1)C
0.308333	O=C(OCC(=O)O)c1cc(NC(=O)c2ccccc2)c(cc1)C
0.308333	O=C(OCC(=O)O)c1cc(NC(=O)c2ccccc2)c(cc1)C
0.308333	O=C(OCC(=O)O)c1cc(NC(=O)c2ccccc2)c(cc1)C
0.308333	O=C(OCC(=O)O)c1cc(NC(=O)c2ccccc2)c(cc1)C
0.308333	O=C(OCC(=O)O)c1cc(NC(=O)c2ccccc2)c(cc1)C
0.308333	O=C(OCC(=O)O)c1cc(NC(=O)c2ccccc2)c(cc1)C
0.308333	O=C(OCC(=O)O)c1cc(NC(=O)c2ccccc2)c(cc1)C
0.308333	O=C(OCC(=O)O)c1cc(NC(=O)c2ccccc2)c(cc1)C
0.308333	O=C(OCC(=O)O)c1cc(NC(=O)c2ccccc2)c(cc1)C
0.30662	Clc1cc(NC(=O)c2ccc(F)cc2)c(cc1)C(=O)Nc3cc(ccc3)C4=NC(=CC(=O)N4)C
0.306273	O=C(Nc1c(cc(cc1)C(=O)NCC=2OC=CC2)C)c3cc(ncc3)NC(=O)C
0.306273	O=C(Nc1c(cc(cc1)C(=O)NCC=2OC=CC2)C)c3cc(ncc3)NC(=O)C
0.306273	O=C(Nc1c(cc(cc1)C(=O)NCC=2OC=CC2)C)c3cc(ncc3)NC(=O)C
0.306273	O=C(Nc1c(cc(cc1)C(=O)NCC=2OC=CC2)C)c3cc(ncc3)NC(=O)C
0.306273	O=C(Nc1c(cc(cc1)C(=O)NCC=2OC=CC2)C)c3cc(ncc3)NC(=O)C
0.306273	O=C(Nc1c(cc(cc1)C(=O)NCC=2OC=CC2)C)c3cc(ncc3)NC(=O)C
0.306273	O=C(Nc1c(cc(cc1)C(=O)NCC=2OC=CC2)C)c3cc(ncc3)NC(=O)C
0.306273	O=C(Nc1c(cc(cc1)C(=O)NCC=2OC=CC2)C)c3cc(ncc3)NC(=O)C
0.306273	O=C(Nc1c(cc(cc1)C(=O)NCC=2OC=CC2)C)c3cc(ncc3)NC(=O)C
0.306273	O=C(Nc1c(cc(cc1)C(=O)NCC=2OC=CC2)C)c3cc(ncc3)NC(=O)C
0.306122	O=C(Nc1c(NC2CC2)cccc1)c3cc(ccc3)CN4CCCCC4
0.306122	O=C(Nc1c(NC2CC2)cccc1)c3cc(ccc3)CN4CCCCC4
0.306122	O=C(Nc1c(NC2CC2)cccc1)c3cc(ccc3)CN4CCCCC4
0.306122	O=C(Nc1c(NC2CC2)cccc1)c3cc(ccc3)CN4CCCCC4
0.306122	O=C(Nc1c(NC2CC2)cccc1)c3cc(ccc3)CN4CCCCC4
0.306122	O=C(Nc1c(NC2CC2)cccc1)c3cc(ccc3)CN4CCCCC4
0.306122	O=C(Nc1c(NC2CC2)cccc1)c3cc(ccc3)CN4CCCCC4
0.306122	O=C(Nc1c(NC2CC2)cccc1)c3cc(ccc3)CN4CCCCC4
0.306122	O=C(Nc1c(NC2CC2)cccc1)c3cc(ccc3)CN4CCCCC4
0.306122	O=C(Nc1c(NC2CC2)cccc1)c3cc(ccc3)CN4CCCCC4
0.30566	Clc1cc(ccc1)C(=O)Nc2cc(c(NC(=O)C(=O)NCCc3ccc(cc3)C(=O)NC)cc2)C
0.30566	Clc1cc(ccc1)C(=O)Nc2cc(c(NC(=O)C(=O)NCCc3ccc(cc3)C(=O)NC)cc2)C
0.30566	Clc1cc(ccc1)C(=O)Nc2cc(c(NC(=O)C(=O)NCCc3ccc(cc3)C(=O)NC)cc2)C
0.30566	Clc1cc(ccc1)C(=O)Nc2cc(c(NC(=O)C(=O)NCCc3ccc(cc3)C(=O)NC)cc2)C
0.30566	Clc1cc(ccc1)C(=O)Nc2cc(c(NC(=O)C(=O)NCCc3ccc(cc3)C(=O)NC)cc2)C
0.30566	Clc1cc(ccc1)C(=O)Nc2cc(c(NC(=O)C(=O)NCCc3ccc(cc3)C(=O)NC)cc2)C
0.30566	Clc1cc(ccc1)C(=O)Nc2cc(c(NC(=O)C(=O)NCCc3ccc(cc3)C(=O)NC)cc2)C
0.30566	Clc1cc(ccc1)C(=O)Nc2cc(c(NC(=O)C(=O)NCCc3ccc(cc3)C(=O)NC)cc2)C
0.30566	Clc1cc(ccc1)C(=O)Nc2cc(c(NC(=O)C(=O)NCCc3ccc(cc3)C(=O)NC)cc2)C
0.30566	Clc1cc(ccc1)C(=O)Nc2cc(c(NC(=O)C(=O)NCCc3ccc(cc3)C(=O)NC)cc2)C
0.305455	S(c1cc(ccc1)C(=O)Nc2c(ccc(c2)C=3N(N=CC3)C)C)CCC
0.305455	S(c1cc(ccc1)C(=O)Nc2c(ccc(c2)C=3N(N=CC3)C)C)CCC
0.305455	S(c1cc(ccc1)C(=O)Nc2c(ccc(c2)C=3N(N=CC3)C)C)CCC
0.305455	S(c1cc(ccc1)C(=O)Nc2c(ccc(c2)C=3N(N=CC3)C)C)CCC
0.305455	S(c1cc(ccc1)C(=O)Nc2c(ccc(c2)C=3N(N=CC3)C)C)CCC
0.305455	S(c1cc(ccc1)C(=O)Nc2c(ccc(c2)C=3N(N=CC3)C)C)CCC
0.305455	S(c1cc(ccc1)C(=O)Nc2c(ccc(c2)C=3N(N=CC3)C)C)CCC
0.305455	S(c1cc(ccc1)C(=O)Nc2c(ccc(c2)C=3N(N=CC3)C)C)CCC
0.305455	S(c1cc(ccc1)C(=O)Nc2c(ccc(c2)C=3N(N=CC3)C)C)CCC
0.305455	S(c1cc(ccc1)C(=O)Nc2c(ccc(c2)C=3N(N=CC3)C)C)CCC
0.305439	Clc1cc(ccc1)C(=O)Nc2cc(c(NC(=O)C=O)cc2)C
0.305439	Clc1cc(ccc1)C(=O)Nc2cc(c(NC(=O)C=O)cc2)C
0.305439	Clc1cc(ccc1)C(=O)Nc2cc(c(NC(=O)C=O)cc2)C
0.305439	Clc1cc(ccc1)C(=O)Nc2cc(c(NC(=O)C=O)cc2)C
0.305439	Clc1cc(ccc1)C(=O)Nc2cc(c(NC(=O)C=O)cc2)C
0.305439	Clc1cc(ccc1)C(=O)Nc2cc(c(NC(=O)C=O)cc2)C
0.305439	Clc1cc(ccc1)C(=O)Nc2cc(c(NC(=O)C=O)cc2)C
0.305439	Clc1cc(ccc1)C(=O)Nc2cc(c(NC(=O)C=O)cc2)C
0.305439	Clc1cc(ccc1)C(=O)Nc2cc(c(NC(=O)C=O)cc2)C
0.305439	Clc1cc(ccc1)C(=O)Nc2cc(c(NC(=O)C=O)cc2)C
0.305263	Clc1c(ccc(Cl)c1)C(=O)Nc2cc(ccc2)CNC3CCN(Cc4ncccc4)CC3
0.305263	Clc1c(ccc(Cl)c1)C(=O)Nc2cc(ccc2)CNC3CCN(Cc4ncccc4)CC3
0.305263	Clc1c(ccc(Cl)c1)C(=O)Nc2cc(ccc2)CNC3CCN(Cc4ncccc4)CC3
0.305263	Clc1c(ccc(Cl)c1)C(=O)Nc2cc(ccc2)CNC3CCN(Cc4ncccc4)CC3
0.304833	Clc1cc(ccc1)C(=O)Nc2cc(c(NC(=O)C(=O)Nc3ccc(c4cc(F)c(F)c(F)c4)cc3)cc2)C
0.304833	Clc1cc(ccc1)C(=O)Nc2cc(c(NC(=O)C(=O)Nc3ccc(c4cc(F)c(F)c(F)c4)cc3)cc2)C
0.304833	Clc1cc(ccc1)C(=O)Nc2cc(c(NC(=O)C(=O)Nc3ccc(c4cc(F)c(F)c(F)c4)cc3)cc2)C
0.304833	Clc1cc(ccc1)C(=O)Nc2cc(c(NC(=O)C(=O)Nc3ccc(c4cc(F)c(F)c(F)c4)cc3)cc2)C
0.304762	S(=O)(=O)(N1CCN(Cc2ccccc2)CC1)c3c(F)ccc(c3)C(=O)Nc4c(cc(OCc5cc(ccc5)C)cc4)C
0.304762	S(=O)(=O)(N1CCN(Cc2ccccc2)CC1)c3c(F)ccc(c3)C(=O)Nc4c(cc(OCc5cc(ccc5)C)cc4)C
0.304762	S(=O)(=O)(N1CCN(Cc2ccccc2)CC1)c3c(F)ccc(c3)C(=O)Nc4c(cc(OCc5cc(ccc5)C)cc4)C
0.304762	S(=O)(=O)(N1CCN(Cc2ccccc2)CC1)c3c(F)ccc(c3)C(=O)Nc4c(cc(OCc5cc(ccc5)C)cc4)C
0.304762	S(=O)(=O)(N1CCN(Cc2ccccc2)CC1)c3c(F)ccc(c3)C(=O)Nc4c(cc(OCc5cc(ccc5)C)cc4)C
0.304762	S(=O)(=O)(N1CCN(Cc2ccccc2)CC1)c3c(F)ccc(c3)C(=O)Nc4c(cc(OCc5cc(ccc5)C)cc4)C
0.304762	S(=O)(=O)(N1CCN(Cc2ccccc2)CC1)c3c(F)ccc(c3)C(=O)Nc4c(cc(OCc5cc(ccc5)C)cc4)C
0.304762	S(=O)(=O)(N1CCN(Cc2ccccc2)CC1)c3c(F)ccc(c3)C(=O)Nc4c(cc(OCc5cc(ccc5)C)cc4)C
0.304762	S(=O)(=O)(N1CCN(Cc2ccccc2)CC1)c3c(F)ccc(c3)C(=O)Nc4c(cc(OCc5cc(ccc5)C)cc4)C
0.304762	S(=O)(=O)(N1CCN(Cc2ccccc2)CC1)c3c(F)ccc(c3)C(=O)Nc4c(cc(OCc5cc(ccc5)C)cc4)C
0.304029	Clc1cc(ccc1)C(=O)Nc2cc(c(NC(=O)C(=O)NCc3cc(F)c(cc3)C)cc2)C
0.304029	Clc1cc(ccc1)C(=O)Nc2cc(c(NC(=O)C(=O)NCc3cc(F)c(cc3)C)cc2)C
0.304029	Clc1cc(ccc1)C(=O)Nc2cc(c(NC(=O)C(=O)NCc3cc(F)c(cc3)C)cc2)C
0.304029	Clc1cc(ccc1)C(=O)Nc2cc(c(NC(=O)C(=O)NCc3cc(F)c(cc3)C)cc2)C
0.304029	Clc1cc(ccc1)C(=O)Nc2cc(c(NC(=O)C(=O)NCc3cc(F)c(cc3)C)cc2)C
0.304029	Clc1cc(ccc1)C(=O)Nc2cc(c(NC(=O)C(=O)NCc3cc(F)c(cc3)C)cc2)C
0.304029	Clc1cc(ccc1)C(=O)Nc2cc(c(NC(=O)C(=O)NCc3cc(F)c(cc3)C)cc2)C
0.304029	Clc1cc(ccc1)C(=O)Nc2cc(c(NC(=O)C(=O)NCc3cc(F)c(cc3)C)cc2)C
0.304029	Clc1cc(ccc1)C(=O)Nc2cc(c(NC(=O)C(=O)NCc3cc(F)c(cc3)C)cc2)C
0.304029	Clc1cc(ccc1)C(=O)Nc2cc(c(NC(=O)C(=O)NCc3cc(F)c(cc3)C)cc2)C
0.303704	O=C(Nc1ccc(cc1)CN2CCN(CC2)CC)c3cnc(N4C(=NC=C4)C)cc3
0.303704	O=C(Nc1ccc(cc1)CN2CCN(CC2)CC)c3cnc(N4C(=NC=C4)C)cc3
0.303704	O=C(Nc1ccc(cc1)CN2CCN(CC2)CC)c3cnc(N4C(=NC=C4)C)cc3
0.303704	O=C(Nc1ccc(cc1)CN2CCN(CC2)CC)c3cnc(N4C(=NC=C4)C)cc3
0.303704	O=C(Nc1ccc(cc1)CN2CCN(CC2)CC)c3cnc(N4C(=NC=C4)C)cc3
0.303704	O=C(Nc1ccc(cc1)CN2CCN(CC2)CC)c3cnc(N4C(=NC=C4)C)cc3
0.303704	O=C(Nc1ccc(cc1)CN2CCN(CC2)CC)c3cnc(N4C(=NC=C4)C)cc3
0.303704	O=C(Nc1ccc(cc1)CN2CCN(CC2)CC)c3cnc(N4C(=NC=C4)C)cc3
0.303704	O=C(Nc1ccc(cc1)CN2CCN(CC2)CC)c3cnc(N4C(=NC=C4)C)cc3
0.303704	O=C(Nc1ccc(cc1)CN2CCN(CC2)CC)c3cnc(N4C(=NC=C4)C)cc3
0.303681	Clc1c(ccc(Cl)c1)C(=O)Nc2cc(ccc2)CN3CCN(C(C=4ON=C(N4)c5cc(ccc5)C(F)(F)F)C)CC3
0.303681	Clc1c(ccc(Cl)c1)C(=O)Nc2cc(ccc2)CN3CCN(C(C=4ON=C(N4)c5cc(ccc5)C(F)(F)F)C)CC3
0.303681	Clc1c(ccc(Cl)c1)C(=O)Nc2cc(ccc2)CN3CCN(C(C=4ON=C(N4)c5cc(ccc5)C(F)(F)F)C)CC3
0.303681	Clc1c(ccc(Cl)c1)C(=O)Nc2cc(ccc2)CN3CCN(C(C=4ON=C(N4)c5cc(ccc5)C(F)(F)F)C)CC3
0.303681	Clc1c(ccc(Cl)c1)C(=O)Nc2cc(ccc2)CN3CCN(C(C=4ON=C(N4)c5cc(ccc5)C(F)(F)F)C)CC3
0.303681	Clc1c(ccc(Cl)c1)C(=O)Nc2cc(ccc2)CN3CCN(C(C=4ON=C(N4)c5cc(ccc5)C(F)(F)F)C)CC3
0.303681	Clc1c(ccc(Cl)c1)C(=O)Nc2cc(ccc2)CN3CCN(C(C=4ON=C(N4)c5cc(ccc5)C(F)(F)F)C)CC3
0.303681	Clc1c(ccc(Cl)c1)C(=O)Nc2cc(ccc2)CN3CCN(C(C=4ON=C(N4)c5cc(ccc5)C(F)(F)F)C)CC3
0.303681	Clc1c(ccc(Cl)c1)C(=O)Nc2cc(ccc2)CN3CCN(C(C=4ON=C(N4)c5cc(ccc5)C(F)(F)F)C)CC3
0.303681	Clc1c(ccc(Cl)c1)C(=O)Nc2cc(ccc2)CN3CCN(C(C=4ON=C(N4)c5cc(ccc5)C(F)(F)F)C)CC3
0.303644	O=C(Nc1c(ccc(c2ccncc2)c1)C)C(=O)NCc3ccc(NCC)cc3
0.303644	O=C(Nc1c(ccc(c2ccncc2)c1)C)C(=O)NCc3ccc(NCC)cc3
0.303644	O=C(Nc1c(ccc(c2ccncc2)c1)C)C(=O)NCc3ccc(NCC)cc3
0.303644	O=C(Nc1c(ccc(c2ccncc2)c1)C)C(=O)NCc3ccc(NCC)cc3
0.303644	O=C(Nc1c(ccc(c2ccncc2)c1)C)C(=O)NCc3ccc(NCC)cc3
0.303644	O=C(Nc1c(ccc(c2ccncc2)c1)C)C(=O)NCc3ccc(NCC)cc3
0.303644	O=C(Nc1c(ccc(c2ccncc2)c1)C)C(=O)NCc3ccc(NCC)cc3
0.303644	O=C(Nc1c(ccc(c2ccncc2)c1)C)C(=O)NCc3ccc(NCC)cc3
0.303644	O=C(Nc1c(ccc(c2ccncc2)c1)C)C(=O)NCc3ccc(NCC)cc3
0.303644	O=C(Nc1c(ccc(c2ccncc2)c1)C)C(=O)NCc3ccc(NCC)cc3
0.303249	Clc1cc(NC(=O)c2ccc(F)cc2)c(cc1)C(=O)Nc3c(OC)ccc(c4ncccc4)c3
0.303249	Clc1cc(NC(=O)c2ccc(F)cc2)c(cc1)C(=O)Nc3c(OC)ccc(c4ncccc4)c3
0.303249	Clc1cc(NC(=O)c2ccc(F)cc2)c(cc1)C(=O)Nc3c(OC)ccc(c4ncccc4)c3
0.303249	Clc1cc(NC(=O)c2ccc(F)cc2)c(cc1)C(=O)Nc3c(OC)ccc(c4ncccc4)c3
0.303249	Clc1cc(NC(=O)c2ccc(F)cc2)c(cc1)C(=O)Nc3c(OC)ccc(c4ncccc4)c3
0.303249	Clc1cc(NC(=O)c2ccc(F)cc2)c(cc1)C(=O)Nc3c(OC)ccc(c4ncccc4)c3
0.303249	Clc1cc(NC(=O)c2ccc(F)cc2)c(cc1)C(=O)Nc3c(OC)ccc(c4ncccc4)c3
0.303249	Clc1cc(NC(=O)c2ccc(F)cc2)c(cc1)C(=O)Nc3c(OC)ccc(c4ncccc4)c3
0.303249	Clc1cc(NC(=O)c2ccc(F)cc2)c(cc1)C(=O)Nc3c(OC)ccc(c4ncccc4)c3
0.303249	Clc1cc(NC(=O)c2ccc(F)cc2)c(cc1)C(=O)Nc3c(OC)ccc(c4ncccc4)c3
0.30292	O=C(Nc1c(OC)ccc(c2ncccc2)c1)c3cc(OC)c(C#N)cc3
0.302817	Clc1cc(ccc1)C(=O)Nc2cc(c(NC(=O)C(=O)NCc3nc(c(cc3)C)C)cc2)C
0.302817	Clc1cc(ccc1)C(=O)Nc2cc(c(NC(=O)C(=O)NCc3nc(c(cc3)C)C)cc2)C
0.302817	Clc1cc(ccc1)C(=O)Nc2cc(c(NC(=O)C(=O)NCc3nc(c(cc3)C)C)cc2)C
0.302817	Clc1cc(ccc1)C(=O)Nc2cc(c(NC(=O)C(=O)NCc3nc(c(cc3)C)C)cc2)C
0.302817	Clc1cc(ccc1)C(=O)Nc2cc(c(NC(=O)C(=O)NCc3nc(c(cc3)C)C)cc2)C
0.302817	Clc1cc(ccc1)C(=O)Nc2cc(c(NC(=O)C(=O)NCc3nc(c(cc3)C)C)cc2)C
0.302817	Clc1cc(ccc1)C(=O)Nc2cc(c(NC(=O)C(=O)NCc3nc(c(cc3)C)C)cc2)C
0.302817	Clc1cc(ccc1)C(=O)Nc2cc(c(NC(=O)C(=O)NCc3nc(c(cc3)C)C)cc2)C
0.302817	Clc1cc(ccc1)C(=O)Nc2cc(c(NC(=O)C(=O)NCc3nc(c(cc3)C)C)cc2)C
0.302817	Clc1cc(ccc1)C(=O)Nc2cc(c(NC(=O)C(=O)NCc3nc(c(cc3)C)C)cc2)C
0.302789	O=C(NC1CC1)c2cc(NC(=O)C(=O)Nc3ccc(cc3)CN4CCN(C(=O)C)CC4)ccc2
0.302789	O=C(NC1CC1)c2cc(NC(=O)C(=O)Nc3ccc(cc3)CN4CCN(C(=O)C)CC4)ccc2
0.302789	O=C(NC1CC1)c2cc(NC(=O)C(=O)Nc3ccc(cc3)CN4CCN(C(=O)C)CC4)ccc2
0.302789	O=C(NC1CC1)c2cc(NC(=O)C(=O)Nc3ccc(cc3)CN4CCN(C(=O)C)CC4)ccc2
0.302789	O=C(NC1CC1)c2cc(NC(=O)C(=O)Nc3ccc(cc3)CN4CCN(C(=O)C)CC4)ccc2
0.302789	O=C(NC1CC1)c2cc(NC(=O)C(=O)Nc3ccc(cc3)CN4CCN(C(=O)C)CC4)ccc2
0.302789	O=C(NC1CC1)c2cc(NC(=O)C(=O)Nc3ccc(cc3)CN4CCN(C(=O)C)CC4)ccc2
0.302789	O=C(NC1CC1)c2cc(NC(=O)C(=O)Nc3ccc(cc3)CN4CCN(C(=O)C)CC4)ccc2
0.302789	O=C(NC1CC1)c2cc(NC(=O)C(=O)Nc3ccc(cc3)CN4CCN(C(=O)C)CC4)ccc2
0.302789	O=C(NC1CC1)c2cc(NC(=O)C(=O)Nc3ccc(cc3)CN4CCN(C(=O)C)CC4)ccc2
0.302721	O=C(Nc1c(ccc(c1)C=2N(N=CC2)C)C)c3ccc(N4N=C(C=C4c5ccccc5)C)cc3
0.302721	O=C(Nc1c(ccc(c1)C=2N(N=CC2)C)C)c3ccc(N4N=C(C=C4c5ccccc5)C)cc3
0.302721	O=C(Nc1c(ccc(c1)C=2N(N=CC2)C)C)c3ccc(N4N=C(C=C4c5ccccc5)C)cc3
0.302721	O=C(Nc1c(ccc(c1)C=2N(N=CC2)C)C)c3ccc(N4N=C(C=C4c5ccccc5)C)cc3
0.302491	S1C(=NC(c2cnccc2)=C1)C(NC(=O)c3cc(ncc3)NC(=O)C)C
0.302491	S1C(=NC(c2cnccc2)=C1)C(NC(=O)c3cc(ncc3)NC(=O)C)C
0.302491	S1C(=NC(c2cnccc2)=C1)C(NC(=O)c3cc(ncc3)NC(=O)C)C
0.302491	S1C(=NC(c2cnccc2)=C1)C(NC(=O)c3cc(ncc3)NC(=O)C)C
0.302491	S1C(=NC(c2cnccc2)=C1)C(NC(=O)c3cc(ncc3)NC(=O)C)C
0.302491	S1C(=NC(c2cnccc2)=C1)C(NC(=O)c3cc(ncc3)NC(=O)C)C
0.302491	S1C(=NC(c2cnccc2)=C1)C(NC(=O)c3cc(ncc3)NC(=O)C)C
0.302491	S1C(=NC(c2cnccc2)=C1)C(NC(=O)c3cc(ncc3)NC(=O)C)C
0.302491	S1C(=NC(c2cnccc2)=C1)C(NC(=O)c3cc(ncc3)NC(=O)C)C
0.302491	S1C(=NC(c2cnccc2)=C1)C(NC(=O)c3cc(ncc3)NC(=O)C)C
0.301471	FC(F)(F)c1cc(ccc1)C(=O)Nc2cc(NC(=O)NCCNC3CCCCCC3)c(cc2)C
0.301471	FC(F)(F)c1cc(ccc1)C(=O)Nc2cc(NC(=O)NCCNC3CCCCCC3)c(cc2)C
0.301471	FC(F)(F)c1cc(ccc1)C(=O)Nc2cc(NC(=O)NCCNC3CCCCCC3)c(cc2)C
0.301471	FC(F)(F)c1cc(ccc1)C(=O)Nc2cc(NC(=O)NCCNC3CCCCCC3)c(cc2)C
0.301471	FC(F)(F)c1cc(ccc1)C(=O)Nc2cc(NC(=O)NCCNC3CCCCCC3)c(cc2)C
0.301471	FC(F)(F)c1cc(ccc1)C(=O)Nc2cc(NC(=O)NCCNC3CCCCCC3)c(cc2)C
0.301471	FC(F)(F)c1cc(ccc1)C(=O)Nc2cc(NC(=O)NCCNC3CCCCCC3)c(cc2)C
0.301471	FC(F)(F)c1cc(ccc1)C(=O)Nc2cc(NC(=O)NCCNC3CCCCCC3)c(cc2)C
0.301471	FC(F)(F)c1cc(ccc1)C(=O)Nc2cc(NC(=O)NCCNC3CCCCCC3)c(cc2)C
0.301471	FC(F)(F)c1cc(ccc1)C(=O)Nc2cc(NC(=O)NCCNC3CCCCCC3)c(cc2)C
0.301418	Fc1c(Nc2ncccc2C(=O)NC(c3ccc(NC(=O)c4ccc(F)cc4)cc3)C)cc(F)cc1
0.301418	Fc1c(Nc2ncccc2C(=O)NC(c3ccc(NC(=O)c4ccc(F)cc4)cc3)C)cc(F)cc1
0.301418	Fc1c(Nc2ncccc2C(=O)NC(c3ccc(NC(=O)c4ccc(F)cc4)cc3)C)cc(F)cc1
0.301418	Fc1c(Nc2ncccc2C(=O)NC(c3ccc(NC(=O)c4ccc(F)cc4)cc3)C)cc(F)cc1
0.301418	Fc1c(Nc2ncccc2C(=O)NC(c3ccc(NC(=O)c4ccc(F)cc4)cc3)C)cc(F)cc1
0.301418	Fc1c(Nc2ncccc2C(=O)NC(c3ccc(NC(=O)c4ccc(F)cc4)cc3)C)cc(F)cc1
0.301418	Fc1c(Nc2ncccc2C(=O)NC(c3ccc(NC(=O)c4ccc(F)cc4)cc3)C)cc(F)cc1
0.301418	Fc1c(Nc2ncccc2C(=O)NC(c3ccc(NC(=O)c4ccc(F)cc4)cc3)C)cc(F)cc1
0.301418	Fc1c(Nc2ncccc2C(=O)NC(c3ccc(NC(=O)c4ccc(F)cc4)cc3)C)cc(F)cc1
0.301418	Fc1c(Nc2ncccc2C(=O)NC(c3ccc(NC(=O)c4ccc(F)cc4)cc3)C)cc(F)cc1
0.301115	Clc1cc(NC(=O)c2ccc(F)cc2)c(cc1)C(=O)Nc3cc(N4CCCC4)c(cc3)C
0.301115	Clc1cc(NC(=O)c2ccc(F)cc2)c(cc1)C(=O)Nc3cc(N4CCCC4)c(cc3)C
0.301115	Clc1cc(NC(=O)c2ccc(F)cc2)c(cc1)C(=O)Nc3cc(N4CCCC4)c(cc3)C
0.301115	Clc1cc(NC(=O)c2ccc(F)cc2)c(cc1)C(=O)Nc3cc(N4CCCC4)c(cc3)C
0.301115	Clc1cc(NC(=O)c2ccc(F)cc2)c(cc1)C(=O)Nc3cc(N4CCCC4)c(cc3)C
0.301115	Clc1cc(NC(=O)c2ccc(F)cc2)c(cc1)C(=O)Nc3cc(N4CCCC4)c(cc3)C
0.301115	Clc1cc(NC(=O)c2ccc(F)cc2)c(cc1)C(=O)Nc3cc(N4CCCC4)c(cc3)C
0.301115	Clc1cc(NC(=O)c2ccc(F)cc2)c(cc1)C(=O)Nc3cc(N4CCCC4)c(cc3)C
0.301115	Clc1cc(NC(=O)c2ccc(F)cc2)c(cc1)C(=O)Nc3cc(N4CCCC4)c(cc3)C
0.301115	Clc1cc(NC(=O)c2ccc(F)cc2)c(cc1)C(=O)Nc3cc(N4CCCC4)c(cc3)C
0.3	O=C(Nc1c(ccc(c1)C=2N(N=CC2)C)C)C(=O)Nc3cc(c(NC(=O)C=4OC=CC4)cc3)C
0.3	O=C(Nc1c(ccc(c1)C=2N(N=CC2)C)C)C(=O)Nc3cc(c(NC(=O)C=4OC=CC4)cc3)C
0.3	O=C(Nc1c(ccc(c1)C=2N(N=CC2)C)C)C(=O)Nc3cc(c(NC(=O)C=4OC=CC4)cc3)C
0.3	O=C(Nc1c(ccc(c1)C=2N(N=CC2)C)C)C(=O)Nc3cc(c(NC(=O)C=4OC=CC4)cc3)C
0.3	O=C(Nc1c(ccc(c1)C=2N(N=CC2)C)C)C(=O)Nc3cc(c(NC(=O)C=4OC=CC4)cc3)C
0.3	O=C(Nc1c(ccc(c1)C=2N(N=CC2)C)C)C(=O)Nc3cc(c(NC(=O)C=4OC=CC4)cc3)C
0.3	O=C(Nc1c(ccc(c1)C=2N(N=CC2)C)C)C(=O)Nc3cc(c(NC(=O)C=4OC=CC4)cc3)C
0.3	O=C(Nc1c(ccc(c1)C=2N(N=CC2)C)C)C(=O)Nc3cc(c(NC(=O)C=4OC=CC4)cc3)C
0.3	O=C(Nc1c(ccc(c1)C=2N(N=CC2)C)C)C(=O)Nc3cc(c(NC(=O)C=4OC=CC4)cc3)C
0.3	O=C(Nc1c(ccc(c1)C=2N(N=CC2)C)C)C(=O)Nc3cc(c(NC(=O)C=4OC=CC4)cc3)C
0.299625	O=C(OCCN1CC2OC(C1)CC2)c3cc(NC(=O)c4ccccc4)c(cc3)C
0.299625	O=C(OCCN1CC2OC(C1)CC2)c3cc(NC(=O)c4ccccc4)c(cc3)C
0.299625	O=C(OCCN1CC2OC(C1)CC2)c3cc(NC(=O)c4ccccc4)c(cc3)C
0.299625	O=C(OCCN1CC2OC(C1)CC2)c3cc(NC(=O)c4ccccc4)c(cc3)C
0.299625	O=C(OCCN1CC2OC(C1)CC2)c3cc(NC(=O)c4ccccc4)c(cc3)C
0.299625	O=C(OCCN1CC2OC(C1)CC2)c3cc(NC(=O)c4ccccc4)c(cc3)C
0.299625	O=C(OCCN1CC2OC(C1)CC2)c3cc(NC(=O)c4ccccc4)c(cc3)C
0.299625	O=C(OCCN1CC2OC(C1)CC2)c3cc(NC(=O)c4ccccc4)c(cc3)C
0.299625	O=C(OCCN1CC2OC(C1)CC2)c3cc(NC(=O)c4ccccc4)c(cc3)C
0.299625	O=C(OCCN1CC2OC(C1)CC2)c3cc(NC(=O)c4ccccc4)c(cc3)C
0.299611	[O-][N+](=O)c1c(cccc1C)C(=O)Nc2ccc(cc2)CN3CCN(CC3)CC
0.299611	[O-][N+](=O)c1c(cccc1C)C(=O)Nc2ccc(cc2)CN3CCN(CC3)CC
0.299611	[O-][N+](=O)c1c(cccc1C)C(=O)Nc2ccc(cc2)CN3CCN(CC3)CC
0.299611	[O-][N+](=O)c1c(cccc1C)C(=O)Nc2ccc(cc2)CN3CCN(CC3)CC
0.299611	[O-][N+](=O)c1c(cccc1C)C(=O)Nc2ccc(cc2)CN3CCN(CC3)CC
0.299611	[O-][N+](=O)c1c(cccc1C)C(=O)Nc2ccc(cc2)CN3CCN(CC3)CC
0.299611	[O-][N+](=O)c1c(cccc1C)C(=O)Nc2ccc(cc2)CN3CCN(CC3)CC
0.299611	[O-][N+](=O)c1c(cccc1C)C(=O)Nc2ccc(cc2)CN3CCN(CC3)CC
0.299611	[O-][N+](=O)c1c(cccc1C)C(=O)Nc2ccc(cc2)CN3CCN(CC3)CC
0.299611	[O-][N+](=O)c1c(cccc1C)C(=O)Nc2ccc(cc2)CN3CCN(CC3)CC
0.299242	O(c1c(OCC)ccc(c1)CCNc2nc(c3nccnc3)ccn2)CC
0.299242	O(c1c(OCC)ccc(c1)CCNc2nc(c3nccnc3)ccn2)CC
0.299242	O(c1c(OCC)ccc(c1)CCNc2nc(c3nccnc3)ccn2)CC
0.299242	O(c1c(OCC)ccc(c1)CCNc2nc(c3nccnc3)ccn2)CC
0.299242	O(c1c(OCC)ccc(c1)CCNc2nc(c3nccnc3)ccn2)CC
0.299242	O(c1c(OCC)ccc(c1)CCNc2nc(c3nccnc3)ccn2)CC
0.299213	O=C(Nc1ccc(cc1)CN2CCN(C(=O)C)CC2)c3c(cc(O)c(O)c3)C
0.298507	Fc1cncc(c2cc(NC(=O)C(=O)NC(c3ccc(c4cnccc4)cc3)C)c(cc2)C)c1
0.298507	Fc1cncc(c2cc(NC(=O)C(=O)NC(c3ccc(c4cnccc4)cc3)C)c(cc2)C)c1
0.298507	Fc1cncc(c2cc(NC(=O)C(=O)NC(c3ccc(c4cnccc4)cc3)C)c(cc2)C)c1
0.298507	Fc1cncc(c2cc(NC(=O)C(=O)NC(c3ccc(c4cnccc4)cc3)C)c(cc2)C)c1
0.298507	Fc1cncc(c2cc(NC(=O)C(=O)NC(c3ccc(c4cnccc4)cc3)C)c(cc2)C)c1
0.298507	Fc1cncc(c2cc(NC(=O)C(=O)NC(c3ccc(c4cnccc4)cc3)C)c(cc2)C)c1
0.298507	Fc1cncc(c2cc(NC(=O)C(=O)NC(c3ccc(c4cnccc4)cc3)C)c(cc2)C)c1
0.298507	Fc1cncc(c2cc(NC(=O)C(=O)NC(c3ccc(c4cnccc4)cc3)C)c(cc2)C)c1
0.298507	Fc1cncc(c2cc(NC(=O)C(=O)NC(c3ccc(c4cnccc4)cc3)C)c(cc2)C)c1
0.298507	Fc1cncc(c2cc(NC(=O)C(=O)NC(c3ccc(c4cnccc4)cc3)C)c(cc2)C)c1
0.298246	Clc1cc(NC(=O)c2ccc(F)cc2)c(cc1)C(=O)Nc3cc(ccc3)C=4ON=C(N4)C5CC5
0.29682	S1C(=NC(c2cnccc2)=C1)C(NCC(=O)Nc3cc(ccc3)C(=O)NCC)C
0.29682	S1C(=NC(c2cnccc2)=C1)C(NCC(=O)Nc3cc(ccc3)C(=O)NCC)C
0.29682	S1C(=NC(c2cnccc2)=C1)C(NCC(=O)Nc3cc(ccc3)C(=O)NCC)C
0.29682	S1C(=NC(c2cnccc2)=C1)C(NCC(=O)Nc3cc(ccc3)C(=O)NCC)C
0.29682	S1C(=NC(c2cnccc2)=C1)C(NCC(=O)Nc3cc(ccc3)C(=O)NCC)C
0.29682	S1C(=NC(c2cnccc2)=C1)C(NCC(=O)Nc3cc(ccc3)C(=O)NCC)C
0.29682	S1C(=NC(c2cnccc2)=C1)C(NCC(=O)Nc3cc(ccc3)C(=O)NCC)C
0.29682	S1C(=NC(c2cnccc2)=C1)C(NCC(=O)Nc3cc(ccc3)C(=O)NCC)C
0.29682	S1C(=NC(c2cnccc2)=C1)C(NCC(=O)Nc3cc(ccc3)C(=O)NCC)C
0.29682	S1C(=NC(c2cnccc2)=C1)C(NCC(=O)Nc3cc(ccc3)C(=O)NCC)C
0.29682	Fc1c(Nc2ncccc2C(=O)Nc3cnc(cc3)C(C)(C)C)cc(F)cc1
0.29682	Fc1c(Nc2ncccc2C(=O)Nc3cnc(cc3)C(C)(C)C)cc(F)cc1
0.29682	Fc1c(Nc2ncccc2C(=O)Nc3cnc(cc3)C(C)(C)C)cc(F)cc1
0.296703	S(=O)(=O)(NCC=C)c1cc(ccc1)C(=O)Nc2cc(c(c3ccncc3)cc2)C
0.296703	S(=O)(=O)(NCC=C)c1cc(ccc1)C(=O)Nc2cc(c(c3ccncc3)cc2)C
0.29653	S(=O)(=O)(Nc1c(OC)cccc1)c2c(ccc(c2)C(=O)NCc3nc(ncc3)c4ccccc4)C
0.29653	S(=O)(=O)(Nc1c(OC)cccc1)c2c(ccc(c2)C(=O)NCc3nc(ncc3)c4ccccc4)C
0.29653	S(=O)(=O)(Nc1c(OC)cccc1)c2c(ccc(c2)C(=O)NCc3nc(ncc3)c4ccccc4)C
0.29653	S(=O)(=O)(Nc1c(OC)cccc1)c2c(ccc(c2)C(=O)NCc3nc(ncc3)c4ccccc4)C
0.29653	S(=O)(=O)(Nc1c(OC)cccc1)c2c(ccc(c2)C(=O)NCc3nc(ncc3)c4ccccc4)C
0.29653	S(=O)(=O)(Nc1c(OC)cccc1)c2c(ccc(c2)C(=O)NCc3nc(ncc3)c4ccccc4)C
0.29653	S(=O)(=O)(Nc1c(OC)cccc1)c2c(ccc(c2)C(=O)NCc3nc(ncc3)c4ccccc4)C
0.29653	S(=O)(=O)(Nc1c(OC)cccc1)c2c(ccc(c2)C(=O)NCc3nc(ncc3)c4ccccc4)C
0.29653	S(=O)(=O)(Nc1c(OC)cccc1)c2c(ccc(c2)C(=O)NCc3nc(ncc3)c4ccccc4)C
0.29653	S(=O)(=O)(Nc1c(OC)cccc1)c2c(ccc(c2)C(=O)NCc3nc(ncc3)c4ccccc4)C
0.295374	Brc1ccc(NS(=O)(=O)c2c(OC)ccc(c2)C(=O)Nc3ccc(cc3)CN4CCN(CC4)CC)cc1
0.295374	Brc1ccc(NS(=O)(=O)c2c(OC)ccc(c2)C(=O)Nc3ccc(cc3)CN4CCN(CC4)CC)cc1
0.295374	Brc1ccc(NS(=O)(=O)c2c(OC)ccc(c2)C(=O)Nc3ccc(cc3)CN4CCN(CC4)CC)cc1
0.295374	Brc1ccc(NS(=O)(=O)c2c(OC)ccc(c2)C(=O)Nc3ccc(cc3)CN4CCN(CC4)CC)cc1
0.295374	Brc1ccc(NS(=O)(=O)c2c(OC)ccc(c2)C(=O)Nc3ccc(cc3)CN4CCN(CC4)CC)cc1
0.294964	O=C(Nc1c(ccc(c1)C=2N(N=CC2)C)C)c3c(O)cncc3
0.294964	O=C(Nc1c(ccc(c1)C=2N(N=CC2)C)C)c3c(O)cncc3
0.294964	O=C(Nc1c(ccc(c1)C=2N(N=CC2)C)C)c3c(O)cncc3
0.294964	O=C(Nc1c(ccc(c1)C=2N(N=CC2)C)C)c3c(O)cncc3
0.294964	O=C(Nc1c(ccc(c1)C=2N(N=CC2)C)C)c3c(O)cncc3
0.294964	O=C(Nc1c(ccc(c1)C=2N(N=CC2)C)C)c3c(O)cncc3
0.294964	O=C(Nc1c(ccc(c1)C=2N(N=CC2)C)C)c3c(O)cncc3
0.294964	O=C(Nc1c(ccc(c1)C=2N(N=CC2)C)C)c3c(O)cncc3
0.294964	O=C(Nc1c(ccc(c1)C=2N(N=CC2)C)C)c3c(O)cncc3
0.294964	O=C(Nc1c(ccc(c1)C=2N(N=CC2)C)C)c3c(O)cncc3
0.294574	O=C(Nc1ccccc1)c2cc(ccc2)C(=O)NC(C3=NC(c4ccccc4)=CN3)CC
0.294118	FC(F)(F)c1cc(NC(=O)c2cc(N)c(cc2)C)ccc1
0.294118	FC(F)(F)c1cc(NC(=O)c2cc(N)c(cc2)C)ccc1
0.294118	FC(F)(F)c1cc(NC(=O)c2cc(N)c(cc2)C)ccc1
0.294118	O=C(NC)c1ccc(cc1)CCNC(=O)C(=O)Nc2cc(c(NC(=O)C=3OC=CC3)cc2)C
0.294118	O=C(NC)c1ccc(cc1)CCNC(=O)C(=O)Nc2cc(c(NC(=O)C=3OC=CC3)cc2)C
0.294118	O=C(NC)c1ccc(cc1)CCNC(=O)C(=O)Nc2cc(c(NC(=O)C=3OC=CC3)cc2)C
0.294118	O=C(NC)c1ccc(cc1)CCNC(=O)C(=O)Nc2cc(c(NC(=O)C=3OC=CC3)cc2)C
0.294118	O=C(NC)c1ccc(cc1)CCNC(=O)C(=O)Nc2cc(c(NC(=O)C=3OC=CC3)cc2)C
0.294118	O=C(NC)c1ccc(cc1)CCNC(=O)C(=O)Nc2cc(c(NC(=O)C=3OC=CC3)cc2)C
0.294118	O=C(NC)c1ccc(cc1)CCNC(=O)C(=O)Nc2cc(c(NC(=O)C=3OC=CC3)cc2)C
0.294118	O=C(NC)c1ccc(cc1)CCNC(=O)C(=O)Nc2cc(c(NC(=O)C=3OC=CC3)cc2)C
0.294118	O=C(NC)c1ccc(cc1)CCNC(=O)C(=O)Nc2cc(c(NC(=O)C=3OC=CC3)cc2)C
0.293729	Brc1c(cccc1)C(OC)C2=NOC(=N2)c3cc(NC(=O)c4ccc(Br)cc4)c(cc3)C
0.293729	Brc1c(cccc1)C(OC)C2=NOC(=N2)c3cc(NC(=O)c4ccc(Br)cc4)c(cc3)C
0.293729	Brc1c(cccc1)C(OC)C2=NOC(=N2)c3cc(NC(=O)c4ccc(Br)cc4)c(cc3)C
0.293729	Brc1c(cccc1)C(OC)C2=NOC(=N2)c3cc(NC(=O)c4ccc(Br)cc4)c(cc3)C
0.293729	Brc1c(cccc1)C(OC)C2=NOC(=N2)c3cc(NC(=O)c4ccc(Br)cc4)c(cc3)C
0.293729	Brc1c(cccc1)C(OC)C2=NOC(=N2)c3cc(NC(=O)c4ccc(Br)cc4)c(cc3)C
0.293729	Brc1c(cccc1)C(OC)C2=NOC(=N2)c3cc(NC(=O)c4ccc(Br)cc4)c(cc3)C
0.293729	Brc1c(cccc1)C(OC)C2=NOC(=N2)c3cc(NC(=O)c4ccc(Br)cc4)c(cc3)C
0.293729	Brc1c(cccc1)C(OC)C2=NOC(=N2)c3cc(NC(=O)c4ccc(Br)cc4)c(cc3)C
0.293729	Brc1c(cccc1)C(OC)C2=NOC(=N2)c3cc(NC(=O)c4ccc(Br)cc4)c(cc3)C
0.293286	Fc1ccc(cc1)C(=O)Nc2ccc(cc2)C(NC(=O)C=3C(=O)NC(c4cnccc4)=CC3)C
0.293286	Fc1ccc(cc1)C(=O)Nc2ccc(cc2)C(NC(=O)C=3C(=O)NC(c4cnccc4)=CC3)C
0.293286	Fc1ccc(cc1)C(=O)Nc2ccc(cc2)C(NC(=O)C=3C(=O)NC(c4cnccc4)=CC3)C
0.293286	Fc1ccc(cc1)C(=O)Nc2ccc(cc2)C(NC(=O)C=3C(=O)NC(c4cnccc4)=CC3)C
0.293286	Fc1ccc(cc1)C(=O)Nc2ccc(cc2)C(NC(=O)C=3C(=O)NC(c4cnccc4)=CC3)C
0.293286	Fc1ccc(cc1)C(=O)Nc2ccc(cc2)C(NC(=O)C=3C(=O)NC(c4cnccc4)=CC3)C
0.293286	Fc1ccc(cc1)C(=O)Nc2ccc(cc2)C(NC(=O)C=3C(=O)NC(c4cnccc4)=CC3)C
0.293286	Fc1ccc(cc1)C(=O)Nc2ccc(cc2)C(NC(=O)C=3C(=O)NC(c4cnccc4)=CC3)C
0.293286	Fc1ccc(cc1)C(=O)Nc2ccc(cc2)C(NC(=O)C=3C(=O)NC(c4cnccc4)=CC3)C
0.293286	Fc1ccc(cc1)C(=O)Nc2ccc(cc2)C(NC(=O)C=3C(=O)NC(c4cnccc4)=CC3)C
0.292308	FC(F)(F)Oc1cc(ccc1)C(=O)NC2=NC(c3ccc([N+]([O-])=O)cc3)=CN2
0.292308	FC(F)(F)Oc1cc(ccc1)C(=O)NC2=NC(c3ccc([N+]([O-])=O)cc3)=CN2
0.292308	FC(F)(F)Oc1cc(ccc1)C(=O)NC2=NC(c3ccc([N+]([O-])=O)cc3)=CN2
0.292308	FC(F)(F)Oc1cc(ccc1)C(=O)NC2=NC(c3ccc([N+]([O-])=O)cc3)=CN2
0.292308	FC(F)(F)Oc1cc(ccc1)C(=O)NC2=NC(c3ccc([N+]([O-])=O)cc3)=CN2
0.292308	FC(F)(F)Oc1cc(ccc1)C(=O)NC2=NC(c3ccc([N+]([O-])=O)cc3)=CN2
0.292308	FC(F)(F)Oc1cc(ccc1)C(=O)NC2=NC(c3ccc([N+]([O-])=O)cc3)=CN2
0.292308	FC(F)(F)Oc1cc(ccc1)C(=O)NC2=NC(c3ccc([N+]([O-])=O)cc3)=CN2
0.292308	FC(F)(F)Oc1cc(ccc1)C(=O)NC2=NC(c3ccc([N+]([O-])=O)cc3)=CN2
0.292308	FC(F)(F)Oc1cc(ccc1)C(=O)NC2=NC(c3ccc([N+]([O-])=O)cc3)=CN2
0.292063	Brc1ccc(cc1)C(=O)Nc2c(ccc(c2)C=3ON=C(N3)C4OCC5N(C4)CCC5)C
0.292063	Brc1ccc(cc1)C(=O)Nc2c(ccc(c2)C=3ON=C(N3)C4OCC5N(C4)CCC5)C
0.292063	Brc1ccc(cc1)C(=O)Nc2c(ccc(c2)C=3ON=C(N3)C4OCC5N(C4)CCC5)C
0.292063	Brc1ccc(cc1)C(=O)Nc2c(ccc(c2)C=3ON=C(N3)C4OCC5N(C4)CCC5)C
0.292063	Brc1ccc(cc1)C(=O)Nc2c(ccc(c2)C=3ON=C(N3)C4OCC5N(C4)CCC5)C
0.292063	Brc1ccc(cc1)C(=O)Nc2c(ccc(c2)C=3ON=C(N3)C4OCC5N(C4)CCC5)C
0.292063	Brc1ccc(cc1)C(=O)Nc2c(ccc(c2)C=3ON=C(N3)C4OCC5N(C4)CCC5)C
0.292063	Brc1ccc(cc1)C(=O)Nc2c(ccc(c2)C=3ON=C(N3)C4OCC5N(C4)CCC5)C
0.292063	Brc1ccc(cc1)C(=O)Nc2c(ccc(c2)C=3ON=C(N3)C4OCC5N(C4)CCC5)C
0.292063	Brc1ccc(cc1)C(=O)Nc2c(ccc(c2)C=3ON=C(N3)C4OCC5N(C4)CCC5)C
0.291536	Brc1ccc(cc1)C(=O)Nc2c(ccc(c2)C=3ON=C(N3)c4nc5c(F)cccc5cc4)C
0.291536	Brc1ccc(cc1)C(=O)Nc2c(ccc(c2)C=3ON=C(N3)c4nc5c(F)cccc5cc4)C
0.291536	O=C(N1CCN(Cc2c(OC)c(OC)c(OC)cc2)CC1)C(=O)Nc3cc(c(NC(=O)C=4OC=CC4)cc3)C
0.291536	O=C(N1CCN(Cc2c(OC)c(OC)c(OC)cc2)CC1)C(=O)Nc3cc(c(NC(=O)C=4OC=CC4)cc3)C
0.291536	O=C(N1CCN(Cc2c(OC)c(OC)c(OC)cc2)CC1)C(=O)Nc3cc(c(NC(=O)C=4OC=CC4)cc3)C
0.291536	O=C(N1CCN(Cc2c(OC)c(OC)c(OC)cc2)CC1)C(=O)Nc3cc(c(NC(=O)C=4OC=CC4)cc3)C
0.291536	O=C(N1CCN(Cc2c(OC)c(OC)c(OC)cc2)CC1)C(=O)Nc3cc(c(NC(=O)C=4OC=CC4)cc3)C
0.291536	O=C(N1CCN(Cc2c(OC)c(OC)c(OC)cc2)CC1)C(=O)Nc3cc(c(NC(=O)C=4OC=CC4)cc3)C
0.291536	O=C(N1CCN(Cc2c(OC)c(OC)c(OC)cc2)CC1)C(=O)Nc3cc(c(NC(=O)C=4OC=CC4)cc3)C
0.291536	O=C(N1CCN(Cc2c(OC)c(OC)c(OC)cc2)CC1)C(=O)Nc3cc(c(NC(=O)C=4OC=CC4)cc3)C
0.291536	O=C(N1CCN(Cc2c(OC)c(OC)c(OC)cc2)CC1)C(=O)Nc3cc(c(NC(=O)C=4OC=CC4)cc3)C
0.291536	O=C(N1CCN(Cc2c(OC)c(OC)c(OC)cc2)CC1)C(=O)Nc3cc(c(NC(=O)C=4OC=CC4)cc3)C
0.29148	O=C(Nc1c(ccc(c2ccncc2)c1)C)C=O
0.29148	O=C(Nc1c(ccc(c2ccncc2)c1)C)C=O
0.29148	O=C(Nc1c(ccc(c2ccncc2)c1)C)C=O
0.29148	O=C(Nc1c(ccc(c2ccncc2)c1)C)C=O
0.29148	O=C(Nc1c(ccc(c2ccncc2)c1)C)C=O
0.29148	O=C(Nc1c(ccc(c2ccncc2)c1)C)C=O
0.29148	O=C(Nc1c(ccc(c2ccncc2)c1)C)C=O
0.29148	O=C(Nc1c(ccc(c2ccncc2)c1)C)C=O
0.29148	O=C(Nc1c(ccc(c2ccncc2)c1)C)C=O
0.29148	O=C(Nc1c(ccc(c2ccncc2)c1)C)C=O
0.291188	O=C(Nc1c(ccc(c1)C=2ON=C(N2)C)C)C(=O)Nc3cc(NC)ccc3
0.291188	O=C(Nc1c(ccc(c1)C=2ON=C(N2)C)C)C(=O)Nc3cc(NC)ccc3
0.291188	O=C(Nc1c(ccc(c1)C=2ON=C(N2)C)C)C(=O)Nc3cc(NC)ccc3
0.291188	O=C(Nc1c(ccc(c1)C=2ON=C(N2)C)C)C(=O)Nc3cc(NC)ccc3
0.291188	O=C(Nc1c(ccc(c1)C=2ON=C(N2)C)C)C(=O)Nc3cc(NC)ccc3
0.291188	O=C(Nc1c(ccc(c1)C=2ON=C(N2)C)C)C(=O)Nc3cc(NC)ccc3
0.291188	O=C(Nc1c(ccc(c1)C=2ON=C(N2)C)C)C(=O)Nc3cc(NC)ccc3
0.291188	O=C(Nc1c(ccc(c1)C=2ON=C(N2)C)C)C(=O)Nc3cc(NC)ccc3
0.291188	O=C(Nc1c(ccc(c1)C=2ON=C(N2)C)C)C(=O)Nc3cc(NC)ccc3
0.291188	O=C(Nc1c(ccc(c1)C=2ON=C(N2)C)C)C(=O)Nc3cc(NC)ccc3
0.29097	O=C(Nc1cc(c(NC(=O)C=2OC=CC2)cc1)C)C(=O)NC(c3nc(ncc3)C)C
0.29097	O=C(Nc1cc(c(NC(=O)C=2OC=CC2)cc1)C)C(=O)NC(c3nc(ncc3)C)C
0.29097	O=C(Nc1cc(c(NC(=O)C=2OC=CC2)cc1)C)C(=O)NC(c3nc(ncc3)C)C
0.29097	O=C(Nc1cc(c(NC(=O)C=2OC=CC2)cc1)C)C(=O)NC(c3nc(ncc3)C)C
0.29097	O=C(Nc1cc(c(NC(=O)C=2OC=CC2)cc1)C)C(=O)NC(c3nc(ncc3)C)C
0.29097	O=C(Nc1cc(c(NC(=O)C=2OC=CC2)cc1)C)C(=O)NC(c3nc(ncc3)C)C
0.29097	O=C(Nc1cc(c(NC(=O)C=2OC=CC2)cc1)C)C(=O)NC(c3nc(ncc3)C)C
0.29097	O=C(Nc1cc(c(NC(=O)C=2OC=CC2)cc1)C)C(=O)NC(c3nc(ncc3)C)C
0.29097	O=C(Nc1cc(c(NC(=O)C=2OC=CC2)cc1)C)C(=O)NC(c3nc(ncc3)C)C
0.29097	O=C(Nc1cc(c(NC(=O)C=2OC=CC2)cc1)C)C(=O)NC(c3nc(ncc3)C)C
0.290598	Fc1cncc(c2cc(NC(=O)C=O)c(cc2)C)c1
0.290598	Fc1cncc(c2cc(NC(=O)C=O)c(cc2)C)c1
0.290598	Fc1cncc(c2cc(NC(=O)C=O)c(cc2)C)c1
0.290598	Fc1cncc(c2cc(NC(=O)C=O)c(cc2)C)c1
0.290598	Fc1cncc(c2cc(NC(=O)C=O)c(cc2)C)c1
0.290598	Fc1cncc(c2cc(NC(=O)C=O)c(cc2)C)c1
0.290598	Fc1cncc(c2cc(NC(=O)C=O)c(cc2)C)c1
0.290598	Fc1cncc(c2cc(NC(=O)C=O)c(cc2)C)c1
0.290598	Fc1cncc(c2cc(NC(=O)C=O)c(cc2)C)c1
0.290598	Fc1cncc(c2cc(NC(=O)C=O)c(cc2)C)c1
0.29021	S1C(NC(=O)c2ccc(cc2)CCCC)=C(C(=O)Nc3cc(N4CCCC4)c(cc3)C)C=C1
0.29021	S1C(NC(=O)c2ccc(cc2)CCCC)=C(C(=O)Nc3cc(N4CCCC4)c(cc3)C)C=C1
0.29021	S1C(NC(=O)c2ccc(cc2)CCCC)=C(C(=O)Nc3cc(N4CCCC4)c(cc3)C)C=C1
0.29021	S1C(NC(=O)c2ccc(cc2)CCCC)=C(C(=O)Nc3cc(N4CCCC4)c(cc3)C)C=C1
0.29021	S1C(NC(=O)c2ccc(cc2)CCCC)=C(C(=O)Nc3cc(N4CCCC4)c(cc3)C)C=C1
0.290102	O=C(N(C(Cc1ccccc1)C)CC#C)C(=O)Nc2c(ccc(c3cnccc3)c2)C
0.290102	O=C(N(C(Cc1ccccc1)C)CC#C)C(=O)Nc2c(ccc(c3cnccc3)c2)C
0.290102	O=C(N(C(Cc1ccccc1)C)CC#C)C(=O)Nc2c(ccc(c3cnccc3)c2)C
0.290102	O=C(N(C(Cc1ccccc1)C)CC#C)C(=O)Nc2c(ccc(c3cnccc3)c2)C
0.290102	O=C(N(C(Cc1ccccc1)C)CC#C)C(=O)Nc2c(ccc(c3cnccc3)c2)C
0.290102	O=C(N(C(Cc1ccccc1)C)CC#C)C(=O)Nc2c(ccc(c3cnccc3)c2)C
0.290102	O=C(N(C(Cc1ccccc1)C)CC#C)C(=O)Nc2c(ccc(c3cnccc3)c2)C
0.290102	O=C(N(C(Cc1ccccc1)C)CC#C)C(=O)Nc2c(ccc(c3cnccc3)c2)C
0.290102	O=C(N(C(Cc1ccccc1)C)CC#C)C(=O)Nc2c(ccc(c3cnccc3)c2)C
0.290102	O=C(N(C(Cc1ccccc1)C)CC#C)C(=O)Nc2c(ccc(c3cnccc3)c2)C
0.289809	O=C(Nc1c(ccc(NC(=O)C(=O)NC2CN(C=3N(N=C(C3)C)C)CC2)c1)C)c4ccncc4
0.289809	O=C(Nc1c(ccc(NC(=O)C(=O)NC2CN(C=3N(N=C(C3)C)C)CC2)c1)C)c4ccncc4
0.289809	O=C(Nc1c(ccc(NC(=O)C(=O)NC2CN(C=3N(N=C(C3)C)C)CC2)c1)C)c4ccncc4
0.289809	O=C(Nc1c(ccc(NC(=O)C(=O)NC2CN(C=3N(N=C(C3)C)C)CC2)c1)C)c4ccncc4
0.289809	O=C(Nc1c(ccc(NC(=O)C(=O)NC2CN(C=3N(N=C(C3)C)C)CC2)c1)C)c4ccncc4
0.289809	O=C(Nc1c(ccc(NC(=O)C(=O)NC2CN(C=3N(N=C(C3)C)C)CC2)c1)C)c4ccncc4
0.289809	O=C(Nc1c(ccc(NC(=O)C(=O)NC2CN(C=3N(N=C(C3)C)C)CC2)c1)C)c4ccncc4
0.289809	O=C(Nc1c(ccc(NC(=O)C(=O)NC2CN(C=3N(N=C(C3)C)C)CC2)c1)C)c4ccncc4
0.289809	O=C(Nc1c(ccc(NC(=O)C(=O)NC2CN(C=3N(N=C(C3)C)C)CC2)c1)C)c4ccncc4
0.289809	O=C(Nc1c(ccc(NC(=O)C(=O)NC2CN(C=3N(N=C(C3)C)C)CC2)c1)C)c4ccncc4
0.289753	O=C(Nc1c(ccc(c1)C=2ON=C(N2)C)C)c3c(O)cc(cc3)C=O
0.289753	O=C(Nc1c(ccc(c1)C=2ON=C(N2)C)C)c3c(O)cc(cc3)C=O
0.289753	O=C(Nc1c(ccc(c1)C=2ON=C(N2)C)C)c3c(O)cc(cc3)C=O
0.289753	O=C(Nc1c(ccc(c1)C=2ON=C(N2)C)C)c3c(O)cc(cc3)C=O
0.289753	O=C(Nc1c(ccc(c1)C=2ON=C(N2)C)C)c3c(O)cc(cc3)C=O
0.289753	O=C(Nc1c(ccc(c1)C=2ON=C(N2)C)C)c3c(O)cc(cc3)C=O
0.289753	O=C(Nc1c(ccc(c1)C=2ON=C(N2)C)C)c3c(O)cc(cc3)C=O
0.289753	O=C(Nc1c(ccc(c1)C=2ON=C(N2)C)C)c3c(O)cc(cc3)C=O
0.289753	O=C(Nc1c(ccc(c1)C=2ON=C(N2)C)C)c3c(O)cc(cc3)C=O
0.289753	O=C(Nc1c(ccc(c1)C=2ON=C(N2)C)C)c3c(O)cc(cc3)C=O
0.28972	Brc1ccc(cc1)C(=O)Nc2c(cccc2)C
0.28972	Brc1ccc(cc1)C(=O)Nc2c(cccc2)C
0.28972	Brc1ccc(cc1)C(=O)Nc2c(cccc2)C
0.28972	Brc1ccc(cc1)C(=O)Nc2c(cccc2)C
0.28972	Brc1ccc(cc1)C(=O)Nc2c(cccc2)C
0.28972	Brc1ccc(cc1)C(=O)Nc2c(cccc2)C
0.28972	Brc1ccc(cc1)C(=O)Nc2c(cccc2)C
0.28972	Brc1ccc(cc1)C(=O)Nc2c(cccc2)C
0.28972	Brc1ccc(cc1)C(=O)Nc2c(cccc2)C
0.28972	Brc1ccc(cc1)C(=O)Nc2c(cccc2)C
0.289474	Clc1c(c(NC(=O)c2cc(S(=O)(=O)N3CCN(Cc4ccccc4)CC3)c(F)cc2)ccc1)C
0.289474	Clc1c(c(NC(=O)c2cc(S(=O)(=O)N3CCN(Cc4ccccc4)CC3)c(F)cc2)ccc1)C
0.288991	O=C(Nc1cc(NC=O)c(cc1)C)Nc2ccccc2
0.288973	Clc1c(cnc(c1)C(=O)Nc2cc(c(c3ccncc3)cc2)C)C
0.288973	Clc1c(cnc(c1)C(=O)Nc2cc(c(c3ccncc3)cc2)C)C
0.288973	Clc1c(cnc(c1)C(=O)Nc2cc(c(c3ccncc3)cc2)C)C
0.288973	Clc1c(cnc(c1)C(=O)Nc2cc(c(c3ccncc3)cc2)C)C
0.288973	Clc1c(cnc(c1)C(=O)Nc2cc(c(c3ccncc3)cc2)C)C
0.288973	Clc1c(cnc(c1)C(=O)Nc2cc(c(c3ccncc3)cc2)C)C
0.288973	Clc1c(cnc(c1)C(=O)Nc2cc(c(c3ccncc3)cc2)C)C
0.288973	Clc1c(cnc(c1)C(=O)Nc2cc(c(c3ccncc3)cc2)C)C
0.288973	Clc1c(cnc(c1)C(=O)Nc2cc(c(c3ccncc3)cc2)C)C
0.288973	Clc1c(cnc(c1)C(=O)Nc2cc(c(c3ccncc3)cc2)C)C
0.288462	Clc1cc(ccc1)C(=O)Nc2cc(c(NC(=O)C(=O)Nc3cc(Oc4ccccc4)ccc3)cc2)C
0.288462	Clc1cc(ccc1)C(=O)Nc2cc(c(NC(=O)C(=O)Nc3cc(Oc4ccccc4)ccc3)cc2)C
0.288462	Clc1cc(ccc1)C(=O)Nc2cc(c(NC(=O)C(=O)Nc3cc(Oc4ccccc4)ccc3)cc2)C
0.288462	Clc1cc(ccc1)C(=O)Nc2cc(c(NC(=O)C(=O)Nc3cc(Oc4ccccc4)ccc3)cc2)C
0.288462	Clc1cc(ccc1)C(=O)Nc2cc(c(NC(=O)C(=O)Nc3cc(Oc4ccccc4)ccc3)cc2)C
0.28777	O=C(Nc1cc(c(c2ccncc2)cc1)C)C=3N(C(c4cc(ccc4)C)=CC3)C
0.28777	O=C(Nc1cc(c(c2ccncc2)cc1)C)C=3N(C(c4cc(ccc4)C)=CC3)C
0.28777	O=C(Nc1cc(c(c2ccncc2)cc1)C)C=3N(C(c4cc(ccc4)C)=CC3)C
0.28777	O=C(Nc1cc(c(c2ccncc2)cc1)C)C=3N(C(c4cc(ccc4)C)=CC3)C
0.28777	O=C(Nc1cc(c(c2ccncc2)cc1)C)C=3N(C(c4cc(ccc4)C)=CC3)C
0.28777	O=C(Nc1cc(c(c2ccncc2)cc1)C)C=3N(C(c4cc(ccc4)C)=CC3)C
0.28777	O=C(Nc1cc(c(c2ccncc2)cc1)C)C=3N(C(c4cc(ccc4)C)=CC3)C
0.287162	Fc1c(NC(=O)C=2C(=O)NC(c3cnccc3)=CC2)cc(c(F)c1)C(=O)N
0.287162	Fc1c(NC(=O)C=2C(=O)NC(c3cnccc3)=CC2)cc(c(F)c1)C(=O)N
0.287162	Fc1c(NC(=O)C=2C(=O)NC(c3cnccc3)=CC2)cc(c(F)c1)C(=O)N
0.287162	Fc1c(NC(=O)C=2C(=O)NC(c3cnccc3)=CC2)cc(c(F)c1)C(=O)N
0.287162	Fc1c(NC(=O)C=2C(=O)NC(c3cnccc3)=CC2)cc(c(F)c1)C(=O)N
0.287162	Fc1c(NC(=O)C=2C(=O)NC(c3cnccc3)=CC2)cc(c(F)c1)C(=O)N
0.287162	Fc1c(NC(=O)C=2C(=O)NC(c3cnccc3)=CC2)cc(c(F)c1)C(=O)N
0.287162	Fc1c(NC(=O)C=2C(=O)NC(c3cnccc3)=CC2)cc(c(F)c1)C(=O)N
0.287162	Fc1c(NC(=O)C=2C(=O)NC(c3cnccc3)=CC2)cc(c(F)c1)C(=O)N
0.287162	Fc1c(NC(=O)C=2C(=O)NC(c3cnccc3)=CC2)cc(c(F)c1)C(=O)N
0.286822	O=C(NCc1nc(ncc1)c2ncccc2)c3ccc(Oc4cnccc4)cc3
0.286822	O=C(NCc1nc(ncc1)c2ncccc2)c3ccc(Oc4cnccc4)cc3
0.286822	O=C(NCc1nc(ncc1)c2ncccc2)c3ccc(Oc4cnccc4)cc3
0.286822	O=C(NCc1nc(ncc1)c2ncccc2)c3ccc(Oc4cnccc4)cc3
0.286822	O=C(NCc1nc(ncc1)c2ncccc2)c3ccc(Oc4cnccc4)cc3
0.286822	O=C(NCc1nc(ncc1)c2ncccc2)c3ccc(Oc4cnccc4)cc3
0.286822	O=C(NCc1nc(ncc1)c2ncccc2)c3ccc(Oc4cnccc4)cc3
0.286822	O=C(NCc1nc(ncc1)c2ncccc2)c3ccc(Oc4cnccc4)cc3
0.286822	O=C(NCc1nc(ncc1)c2ncccc2)c3ccc(Oc4cnccc4)cc3
0.286822	O=C(NCc1nc(ncc1)c2ncccc2)c3ccc(Oc4cnccc4)cc3
0.286689	S(=O)(=O)(Nc1c(ccc(NC(=O)N2CCC(c3nc(ccn3)C(F)(F)F)CC2)c1)C)C
0.286689	S(=O)(=O)(Nc1c(ccc(NC(=O)N2CCC(c3nc(ccn3)C(F)(F)F)CC2)c1)C)C
0.286689	S(=O)(=O)(Nc1c(ccc(NC(=O)N2CCC(c3nc(ccn3)C(F)(F)F)CC2)c1)C)C
0.286689	S(=O)(=O)(Nc1c(ccc(NC(=O)N2CCC(c3nc(ccn3)C(F)(F)F)CC2)c1)C)C
0.286689	S(=O)(=O)(Nc1c(ccc(NC(=O)N2CCC(c3nc(ccn3)C(F)(F)F)CC2)c1)C)C
0.286667	FC(F)(F)c1cc(ccc1)C(=O)Nc2cc(NC(=O)N3CC4C(CC3)CCNC4)c(cc2)C
0.286667	FC(F)(F)c1cc(ccc1)C(=O)Nc2cc(NC(=O)N3CC4C(CC3)CCNC4)c(cc2)C
0.286667	FC(F)(F)c1cc(ccc1)C(=O)Nc2cc(NC(=O)N3CC4C(CC3)CCNC4)c(cc2)C
0.286667	FC(F)(F)c1cc(ccc1)C(=O)Nc2cc(NC(=O)N3CC4C(CC3)CCNC4)c(cc2)C
0.286667	FC(F)(F)c1cc(ccc1)C(=O)Nc2cc(NC(=O)N3CC4C(CC3)CCNC4)c(cc2)C
0.286667	FC(F)(F)c1cc(ccc1)C(=O)Nc2cc(NC(=O)N3CC4C(CC3)CCNC4)c(cc2)C
0.286667	FC(F)(F)c1cc(ccc1)C(=O)Nc2cc(NC(=O)N3CC4C(CC3)CCNC4)c(cc2)C
0.286667	FC(F)(F)c1cc(ccc1)C(=O)Nc2cc(NC(=O)N3CC4C(CC3)CCNC4)c(cc2)C
0.286667	FC(F)(F)c1cc(ccc1)C(=O)Nc2cc(NC(=O)N3CC4C(CC3)CCNC4)c(cc2)C
0.286667	FC(F)(F)c1cc(ccc1)C(=O)Nc2cc(NC(=O)N3CC4C(CC3)CCNC4)c(cc2)C
0.286645	Brc1ccc(cc1)C(=O)Nc2c(ccc(c2)C=3ON=C(N3)C(C4=CCCCC4)(C)C)C
0.286645	Brc1ccc(cc1)C(=O)Nc2c(ccc(c2)C=3ON=C(N3)C(C4=CCCCC4)(C)C)C
0.286645	Brc1ccc(cc1)C(=O)Nc2c(ccc(c2)C=3ON=C(N3)C(C4=CCCCC4)(C)C)C
0.286645	Brc1ccc(cc1)C(=O)Nc2c(ccc(c2)C=3ON=C(N3)C(C4=CCCCC4)(C)C)C
0.286645	Brc1ccc(cc1)C(=O)Nc2c(ccc(c2)C=3ON=C(N3)C(C4=CCCCC4)(C)C)C
0.286645	Brc1ccc(cc1)C(=O)Nc2c(ccc(c2)C=3ON=C(N3)C(C4=CCCCC4)(C)C)C
0.286645	Brc1ccc(cc1)C(=O)Nc2c(ccc(c2)C=3ON=C(N3)C(C4=CCCCC4)(C)C)C
0.286645	Brc1ccc(cc1)C(=O)Nc2c(ccc(c2)C=3ON=C(N3)C(C4=CCCCC4)(C)C)C
0.286645	Brc1ccc(cc1)C(=O)Nc2c(ccc(c2)C=3ON=C(N3)C(C4=CCCCC4)(C)C)C
0.286645	Brc1ccc(cc1)C(=O)Nc2c(ccc(c2)C=3ON=C(N3)C(C4=CCCCC4)(C)C)C
0.28629	O=C(O)c1cc(NC(=O)c2cc3OCCOc3cc2)c(cc1)C
0.285714	Clc1cc(NC(=O)c2ccc(F)cc2)c(cc1)C(=O)Nc3ccc(N4CCN(CC(=O)OC)CC4)cc3
0.285714	Clc1cc(NC(=O)c2ccc(F)cc2)c(cc1)C(=O)Nc3ccc(N4CCN(CC(=O)OC)CC4)cc3
0.285714	Clc1cc(NC(=O)c2ccc(F)cc2)c(cc1)C(=O)Nc3ccc(N4CCN(CC(=O)OC)CC4)cc3
0.285714	Clc1cc(NC(=O)c2ccc(F)cc2)c(cc1)C(=O)Nc3ccc(N4CCN(CC(=O)OC)CC4)cc3
0.285714	Clc1cc(NC(=O)c2ccc(F)cc2)c(cc1)C(=O)Nc3ccc(N4CCN(CC(=O)OC)CC4)cc3
0.285714	Clc1cc(NC(=O)c2ccc(F)cc2)c(cc1)C(=O)Nc3ccc(N4CCN(CC(=O)OC)CC4)cc3
0.285714	Clc1cc(NC(=O)c2ccc(F)cc2)c(cc1)C(=O)Nc3ccc(N4CCN(CC(=O)OC)CC4)cc3
0.285714	Clc1cc(NC(=O)c2ccc(F)cc2)c(cc1)C(=O)Nc3ccc(N4CCN(CC(=O)OC)CC4)cc3
0.285714	Clc1cc(NC(=O)c2ccc(F)cc2)c(cc1)C(=O)Nc3ccc(N4CCN(CC(=O)OC)CC4)cc3
0.285714	Clc1cc(NC(=O)c2ccc(F)cc2)c(cc1)C(=O)Nc3ccc(N4CCN(CC(=O)OC)CC4)cc3
0.285714	O=C(N1CCN(CC1)C)c2ccc(NC(=O)Cc3cnccc3)cc2
0.285714	O=C(N1CCN(CC1)C)c2ccc(NC(=O)Cc3cnccc3)cc2
0.285714	O=C(N1CCN(CC1)C)c2ccc(NC(=O)Cc3cnccc3)cc2
0.285714	O=C(N1CCN(CC1)C)c2ccc(NC(=O)Cc3cnccc3)cc2
0.285714	O=C(N1CCN(CC1)C)c2ccc(NC(=O)Cc3cnccc3)cc2
0.285714	O=C(N1CCN(CC1)C)c2ccc(NC(=O)Cc3cnccc3)cc2
0.285714	O=C(N1CCN(CC1)C)c2ccc(NC(=O)Cc3cnccc3)cc2
0.285714	O=C(N1CCN(CC1)C)c2ccc(NC(=O)Cc3cnccc3)cc2
0.285714	O=C(N1CCN(CC1)C)c2ccc(NC(=O)Cc3cnccc3)cc2
0.284672	O=C(Nc1cc(ccc1)C2=NC(=CC(=O)N2)C)c3cc(ncc3)NC(=O)C
0.284672	O=C(Nc1cc(ccc1)C2=NC(=CC(=O)N2)C)c3cc(ncc3)NC(=O)C
0.284672	O=C(Nc1cc(ccc1)C2=NC(=CC(=O)N2)C)c3cc(ncc3)NC(=O)C
0.284672	O=C(Nc1cc(ccc1)C2=NC(=CC(=O)N2)C)c3cc(ncc3)NC(=O)C
0.284672	O=C(Nc1cc(ccc1)C2=NC(=CC(=O)N2)C)c3cc(ncc3)NC(=O)C
0.284672	O=C(Nc1cc(ccc1)C2=NC(=CC(=O)N2)C)c3cc(ncc3)NC(=O)C
0.284672	O=C(Nc1cc(ccc1)C2=NC(=CC(=O)N2)C)c3cc(ncc3)NC(=O)C
0.284672	O=C(Nc1cc(ccc1)C2=NC(=CC(=O)N2)C)c3cc(ncc3)NC(=O)C
0.284672	O=C(Nc1cc(ccc1)C2=NC(=CC(=O)N2)C)c3cc(ncc3)NC(=O)C
0.284672	O=C(Nc1cc(ccc1)C2=NC(=CC(=O)N2)C)c3cc(ncc3)NC(=O)C
0.283737	O=C(Nc1cc(OCCN2CCOCC2)ccc1)c3cc(OCc4ncccc4)c(OC)cc3
0.283388	Clc1cc(NC(=O)c2ccc(F)cc2)c(cc1)C(=O)NC=3SC=C(N3)C4=CNC(C(=O)OC)=C4
0.283217	O=C(Nc1cc(ccc1)C2=NC(=CC(=O)N2)C)c3cc(OCCC)c(OCCC)cc3
0.283217	O=C(Nc1cc(ccc1)C2=NC(=CC(=O)N2)C)c3cc(OCCC)c(OCCC)cc3
0.283217	O=C(Nc1cc(ccc1)C2=NC(=CC(=O)N2)C)c3cc(OCCC)c(OCCC)cc3
0.283217	O=C(Nc1cc(ccc1)C2=NC(=CC(=O)N2)C)c3cc(OCCC)c(OCCC)cc3
0.283217	O=C(Nc1cc(ccc1)C2=NC(=CC(=O)N2)C)c3cc(OCCC)c(OCCC)cc3
0.283217	O=C(Nc1cc(ccc1)C2=NC(=CC(=O)N2)C)c3cc(OCCC)c(OCCC)cc3
0.283154	FC(F)(F)c1cc(ccc1)C(NC(=O)C(=O)Nc2c(ccc(c3cnccc3)c2)C)(C)C
0.282468	O=C(Nc1c(N2CCCC2)ccc(c1)C(=O)N)c3c(nc(cc3)C=4OC=CC4)C
0.282468	O=C(Nc1c(N2CCCC2)ccc(c1)C(=O)N)c3c(nc(cc3)C=4OC=CC4)C
0.282468	O=C(Nc1c(N2CCCC2)ccc(c1)C(=O)N)c3c(nc(cc3)C=4OC=CC4)C
0.282143	O=C(N1CCOCC1)c2ccc(cc2)CNc3c(OC)ccc(c4ncccc4)c3
0.282143	O=C(N1CCOCC1)c2ccc(cc2)CNc3c(OC)ccc(c4ncccc4)c3
0.282143	O=C(N1CCOCC1)c2ccc(cc2)CNc3c(OC)ccc(c4ncccc4)c3
0.282143	O=C(N1CCOCC1)c2ccc(cc2)CNc3c(OC)ccc(c4ncccc4)c3
0.282143	O=C(N1CCOCC1)c2ccc(cc2)CNc3c(OC)ccc(c4ncccc4)c3
0.282143	O=C(N1CCOCC1)c2ccc(cc2)CNc3c(OC)ccc(c4ncccc4)c3
0.282143	O=C(N1CCOCC1)c2ccc(cc2)CNc3c(OC)ccc(c4ncccc4)c3
0.282143	O=C(N1CCOCC1)c2ccc(cc2)CNc3c(OC)ccc(c4ncccc4)c3
0.282143	O=C(N1CCOCC1)c2ccc(cc2)CNc3c(OC)ccc(c4ncccc4)c3
0.282143	O=C(N1CCOCC1)c2ccc(cc2)CNc3c(OC)ccc(c4ncccc4)c3
0.281853	O=C(Nc1cc(NC(=O)NC2CN(CCOC)CC2)c(cc1)C)Nc3ccccc3
0.281787	Clc1c(ccc([N+]([O-])=O)c1)C(=O)Nc2c(cccc2)C(=O)Nc3cc(c(c4ccncc4)cc3)C
0.281369	S(=O)(=O)(Nc1c(ccc(NC(=O)Nc2c(OC)ccc(c3ccncc3)c2)c1)C)C
0.281369	S(=O)(=O)(Nc1c(ccc(NC(=O)Nc2c(OC)ccc(c3ccncc3)c2)c1)C)C
0.281369	S(=O)(=O)(Nc1c(ccc(NC(=O)Nc2c(OC)ccc(c3ccncc3)c2)c1)C)C
0.281369	S(=O)(=O)(Nc1c(ccc(NC(=O)Nc2c(OC)ccc(c3ccncc3)c2)c1)C)C
0.281369	S(=O)(=O)(Nc1c(ccc(NC(=O)Nc2c(OC)ccc(c3ccncc3)c2)c1)C)C
0.281369	S(=O)(=O)(Nc1c(ccc(NC(=O)Nc2c(OC)ccc(c3ccncc3)c2)c1)C)C
0.281369	S(=O)(=O)(Nc1c(ccc(NC(=O)Nc2c(OC)ccc(c3ccncc3)c2)c1)C)C
0.281369	S(=O)(=O)(Nc1c(ccc(NC(=O)Nc2c(OC)ccc(c3ccncc3)c2)c1)C)C
0.281369	S(=O)(=O)(Nc1c(ccc(NC(=O)Nc2c(OC)ccc(c3ccncc3)c2)c1)C)C
0.281369	S(=O)(=O)(Nc1c(ccc(NC(=O)Nc2c(OC)ccc(c3ccncc3)c2)c1)C)C
0.28125	Clc1cc(NC(=O)c2ccc(F)cc2)c(cc1)C(=O)N3CCN(CC3)C
0.28125	Clc1cc(NC(=O)c2ccc(F)cc2)c(cc1)C(=O)N3CCN(CC3)C
0.28125	Clc1cc(NC(=O)c2ccc(F)cc2)c(cc1)C(=O)N3CCN(CC3)C
0.28125	Clc1cc(NC(=O)c2ccc(F)cc2)c(cc1)C(=O)N3CCN(CC3)C
0.28125	Clc1cc(NC(=O)c2ccc(F)cc2)c(cc1)C(=O)N3CCN(CC3)C
0.28125	Clc1cc(NC(=O)c2ccc(F)cc2)c(cc1)C(=O)N3CCN(CC3)C
0.28125	Clc1cc(NC(=O)c2ccc(F)cc2)c(cc1)C(=O)N3CCN(CC3)C
0.28125	Clc1cc(NC(=O)c2ccc(F)cc2)c(cc1)C(=O)N3CCN(CC3)C
0.28125	Clc1cc(NC(=O)c2ccc(F)cc2)c(cc1)C(=O)N3CCN(CC3)C
0.28125	Clc1cc(NC(=O)c2ccc(F)cc2)c(cc1)C(=O)N3CCN(CC3)C
0.28125	S(=O)(=O)(N(C)C)c1c(ccc(NC(=O)c2ccc(cc2)C3=NC=NN3C)c1)C
0.28125	S(=O)(=O)(N(C)C)c1c(ccc(NC(=O)c2ccc(cc2)C3=NC=NN3C)c1)C
0.28125	S(=O)(=O)(N(C)C)c1c(ccc(NC(=O)c2ccc(cc2)C3=NC=NN3C)c1)C
0.28125	S(=O)(=O)(N(C)C)c1c(ccc(NC(=O)c2ccc(cc2)C3=NC=NN3C)c1)C
0.28125	S(=O)(=O)(N(C)C)c1c(ccc(NC(=O)c2ccc(cc2)C3=NC=NN3C)c1)C
0.28125	S(=O)(=O)(N(C)C)c1c(ccc(NC(=O)c2ccc(cc2)C3=NC=NN3C)c1)C
0.28125	S(=O)(=O)(N(C)C)c1c(ccc(NC(=O)c2ccc(cc2)C3=NC=NN3C)c1)C
0.28125	S(=O)(=O)(N(C)C)c1c(ccc(NC(=O)c2ccc(cc2)C3=NC=NN3C)c1)C
0.28125	S(=O)(=O)(N(C)C)c1c(ccc(NC(=O)c2ccc(cc2)C3=NC=NN3C)c1)C
0.28125	S(=O)(=O)(N(C)C)c1c(ccc(NC(=O)c2ccc(cc2)C3=NC=NN3C)c1)C
0.281139	Clc1cc(ccc1)C(=O)Nc2cc(c(NC(=O)C(=O)NC(C#C)Cc3ccccc3)cc2)C
0.281139	Clc1cc(ccc1)C(=O)Nc2cc(c(NC(=O)C(=O)NC(C#C)Cc3ccccc3)cc2)C
0.281139	Clc1cc(ccc1)C(=O)Nc2cc(c(NC(=O)C(=O)NC(C#C)Cc3ccccc3)cc2)C
0.281139	Clc1cc(ccc1)C(=O)Nc2cc(c(NC(=O)C(=O)NC(C#C)Cc3ccccc3)cc2)C
0.281139	Clc1cc(ccc1)C(=O)Nc2cc(c(NC(=O)C(=O)NC(C#C)Cc3ccccc3)cc2)C
0.281139	Clc1cc(ccc1)C(=O)Nc2cc(c(NC(=O)C(=O)NC(C#C)Cc3ccccc3)cc2)C
0.281139	Clc1cc(ccc1)C(=O)Nc2cc(c(NC(=O)C(=O)NC(C#C)Cc3ccccc3)cc2)C
0.281139	Clc1cc(ccc1)C(=O)Nc2cc(c(NC(=O)C(=O)NC(C#C)Cc3ccccc3)cc2)C
0.281139	Clc1cc(ccc1)C(=O)Nc2cc(c(NC(=O)C(=O)NC(C#C)Cc3ccccc3)cc2)C
0.281139	Clc1cc(ccc1)C(=O)Nc2cc(c(NC(=O)C(=O)NC(C#C)Cc3ccccc3)cc2)C
0.280992	Fc1cncc(c2cc(NC(=O)C(=O)N)c(cc2)C)c1
0.280992	Fc1cncc(c2cc(NC(=O)C(=O)N)c(cc2)C)c1
0.280992	Fc1cncc(c2cc(NC(=O)C(=O)N)c(cc2)C)c1
0.280992	Fc1cncc(c2cc(NC(=O)C(=O)N)c(cc2)C)c1
0.280992	Fc1cncc(c2cc(NC(=O)C(=O)N)c(cc2)C)c1
0.280992	Fc1cncc(c2cc(NC(=O)C(=O)N)c(cc2)C)c1
0.280992	Fc1cncc(c2cc(NC(=O)C(=O)N)c(cc2)C)c1
0.280992	Fc1cncc(c2cc(NC(=O)C(=O)N)c(cc2)C)c1
0.280992	Fc1cncc(c2cc(NC(=O)C(=O)N)c(cc2)C)c1
0.280992	Fc1cncc(c2cc(NC(=O)C(=O)N)c(cc2)C)c1
0.280443	O(c1c(cccc1)C)CCN2CCN(c3nc(c4nccnc4)ccn3)CC2
0.280443	O(c1c(cccc1)C)CCN2CCN(c3nc(c4nccnc4)ccn3)CC2
0.280443	O(c1c(cccc1)C)CCN2CCN(c3nc(c4nccnc4)ccn3)CC2
0.280443	O(c1c(cccc1)C)CCN2CCN(c3nc(c4nccnc4)ccn3)CC2
0.280443	O(c1c(cccc1)C)CCN2CCN(c3nc(c4nccnc4)ccn3)CC2
0.280443	O(c1c(cccc1)C)CCN2CCN(c3nc(c4nccnc4)ccn3)CC2
0.280443	O(c1c(cccc1)C)CCN2CCN(c3nc(c4nccnc4)ccn3)CC2
0.280405	O=C(NC(C)C)c1c(cc(NC(=O)C(=O)NC2CCN(Cc3cc(OC)ccc3)CC2)cc1)C
0.280405	O=C(NC(C)C)c1c(cc(NC(=O)C(=O)NC2CCN(Cc3cc(OC)ccc3)CC2)cc1)C
0.280303	Clc1cc(ccc1)C(=O)Nc2cc(c(NC(=O)C(=O)Nc3cc(OC(C)C)ccc3)cc2)C
0.280303	Clc1cc(ccc1)C(=O)Nc2cc(c(NC(=O)C(=O)Nc3cc(OC(C)C)ccc3)cc2)C
0.280303	Clc1cc(ccc1)C(=O)Nc2cc(c(NC(=O)C(=O)Nc3cc(OC(C)C)ccc3)cc2)C
0.280303	Clc1cc(ccc1)C(=O)Nc2cc(c(NC(=O)C(=O)Nc3cc(OC(C)C)ccc3)cc2)C
0.280303	Clc1cc(ccc1)C(=O)Nc2cc(c(NC(=O)C(=O)Nc3cc(OC(C)C)ccc3)cc2)C
0.280303	Clc1cc(ccc1)C(=O)Nc2cc(c(NC(=O)C(=O)Nc3cc(OC(C)C)ccc3)cc2)C
0.280303	Clc1cc(ccc1)C(=O)Nc2cc(c(NC(=O)C(=O)Nc3cc(OC(C)C)ccc3)cc2)C
0.280303	Clc1cc(ccc1)C(=O)Nc2cc(c(NC(=O)C(=O)Nc3cc(OC(C)C)ccc3)cc2)C
0.280303	Clc1cc(ccc1)C(=O)Nc2cc(c(NC(=O)C(=O)Nc3cc(OC(C)C)ccc3)cc2)C
0.280303	Clc1cc(ccc1)C(=O)Nc2cc(c(NC(=O)C(=O)Nc3cc(OC(C)C)ccc3)cc2)C
0.280156	S1C(c2cnc(cc2)C(=O)Nc3cc(ccc3)CCF)=CC=C1
0.280156	S1C(c2cnc(cc2)C(=O)Nc3cc(ccc3)CCF)=CC=C1
0.280156	S1C(c2cnc(cc2)C(=O)Nc3cc(ccc3)CCF)=CC=C1
0.280156	S1C(c2cnc(cc2)C(=O)Nc3cc(ccc3)CCF)=CC=C1
0.280156	S1C(c2cnc(cc2)C(=O)Nc3cc(ccc3)CCF)=CC=C1
0.280156	S1C(c2cnc(cc2)C(=O)Nc3cc(ccc3)CCF)=CC=C1
0.280156	S1C(c2cnc(cc2)C(=O)Nc3cc(ccc3)CCF)=CC=C1
0.280156	S1C(c2cnc(cc2)C(=O)Nc3cc(ccc3)CCF)=CC=C1
0.280156	S1C(c2cnc(cc2)C(=O)Nc3cc(ccc3)CCF)=CC=C1
0.280156	S1C(c2cnc(cc2)C(=O)Nc3cc(ccc3)CCF)=CC=C1
0.280142	O=C(Nc1cc(c(NC(=O)C=2OC=CC2)cc1)C)C(=O)NCC(=O)NCc3ccncc3
0.280142	O=C(Nc1cc(c(NC(=O)C=2OC=CC2)cc1)C)C(=O)NCC(=O)NCc3ccncc3
0.280142	O=C(Nc1cc(c(NC(=O)C=2OC=CC2)cc1)C)C(=O)NCC(=O)NCc3ccncc3
0.280142	O=C(Nc1cc(c(NC(=O)C=2OC=CC2)cc1)C)C(=O)NCC(=O)NCc3ccncc3
0.280142	O=C(Nc1cc(c(NC(=O)C=2OC=CC2)cc1)C)C(=O)NCC(=O)NCc3ccncc3
0.280142	O=C(Nc1cc(c(NC(=O)C=2OC=CC2)cc1)C)C(=O)NCC(=O)NCc3ccncc3
0.280142	O=C(Nc1cc(c(NC(=O)C=2OC=CC2)cc1)C)C(=O)NCC(=O)NCc3ccncc3
0.280142	O=C(Nc1cc(c(NC(=O)C=2OC=CC2)cc1)C)C(=O)NCC(=O)NCc3ccncc3
0.280142	O=C(Nc1cc(c(NC(=O)C=2OC=CC2)cc1)C)C(=O)NCC(=O)NCc3ccncc3
0.28	O=C(Nc1c(ccc(c1)C=2ON=C(N2)C)C)C(=O)NCc3ccc(NCC)cc3
0.28	O=C(Nc1c(ccc(c1)C=2ON=C(N2)C)C)C(=O)NCc3ccc(NCC)cc3
0.28	O=C(Nc1c(ccc(c1)C=2ON=C(N2)C)C)C(=O)NCc3ccc(NCC)cc3
0.28	O=C(Nc1c(ccc(c1)C=2ON=C(N2)C)C)C(=O)NCc3ccc(NCC)cc3
0.28	O=C(Nc1c(ccc(c1)C=2ON=C(N2)C)C)C(=O)NCc3ccc(NCC)cc3
0.28	O=C(Nc1c(ccc(c1)C=2ON=C(N2)C)C)C(=O)NCc3ccc(NCC)cc3
0.28	O=C(Nc1c(ccc(c1)C=2ON=C(N2)C)C)C(=O)NCc3ccc(NCC)cc3
0.28	O=C(Nc1c(ccc(c1)C=2ON=C(N2)C)C)C(=O)NCc3ccc(NCC)cc3
0.28	O=C(Nc1c(ccc(c1)C=2ON=C(N2)C)C)C(=O)NCc3ccc(NCC)cc3
0.28	O=C(Nc1c(ccc(c1)C=2ON=C(N2)C)C)C(=O)NCc3ccc(NCC)cc3
0.279851	Fc1cncc(c2cc(NC(=O)C(=O)Nc3ccc(N(CCCC)C)cc3)c(cc2)C)c1
0.279851	Fc1cncc(c2cc(NC(=O)C(=O)Nc3ccc(N(CCCC)C)cc3)c(cc2)C)c1
0.279851	Fc1cncc(c2cc(NC(=O)C(=O)Nc3ccc(N(CCCC)C)cc3)c(cc2)C)c1
0.279851	Fc1cncc(c2cc(NC(=O)C(=O)Nc3ccc(N(CCCC)C)cc3)c(cc2)C)c1
0.279851	Fc1cncc(c2cc(NC(=O)C(=O)Nc3ccc(N(CCCC)C)cc3)c(cc2)C)c1
0.279851	Fc1cncc(c2cc(NC(=O)C(=O)Nc3ccc(N(CCCC)C)cc3)c(cc2)C)c1
0.279851	Fc1cncc(c2cc(NC(=O)C(=O)Nc3ccc(N(CCCC)C)cc3)c(cc2)C)c1
0.279851	Fc1cncc(c2cc(NC(=O)C(=O)Nc3ccc(N(CCCC)C)cc3)c(cc2)C)c1
0.279851	Fc1cncc(c2cc(NC(=O)C(=O)Nc3ccc(N(CCCC)C)cc3)c(cc2)C)c1
0.279851	Fc1cncc(c2cc(NC(=O)C(=O)Nc3ccc(N(CCCC)C)cc3)c(cc2)C)c1
0.279605	O1N=C(N=C1c2cc(NC3CCC4(OCCN(Cc5ccccc5)C4)CC3)c(cc2)C)C
0.279605	O1N=C(N=C1c2cc(NC3CCC4(OCCN(Cc5ccccc5)C4)CC3)c(cc2)C)C
0.279605	O1N=C(N=C1c2cc(NC3CCC4(OCCN(Cc5ccccc5)C4)CC3)c(cc2)C)C
0.279605	O1N=C(N=C1c2cc(NC3CCC4(OCCN(Cc5ccccc5)C4)CC3)c(cc2)C)C
0.279605	O1N=C(N=C1c2cc(NC3CCC4(OCCN(Cc5ccccc5)C4)CC3)c(cc2)C)C
0.279605	O1N=C(N=C1c2cc(NC3CCC4(OCCN(Cc5ccccc5)C4)CC3)c(cc2)C)C
0.279605	O1N=C(N=C1c2cc(NC3CCC4(OCCN(Cc5ccccc5)C4)CC3)c(cc2)C)C
0.279605	O1N=C(N=C1c2cc(NC3CCC4(OCCN(Cc5ccccc5)C4)CC3)c(cc2)C)C
0.279605	O1N=C(N=C1c2cc(NC3CCC4(OCCN(Cc5ccccc5)C4)CC3)c(cc2)C)C
0.279605	O1N=C(N=C1c2cc(NC3CCC4(OCCN(Cc5ccccc5)C4)CC3)c(cc2)C)C
0.27931	O=C(Nc1cc(N2CCCC2)c(cc1)C)C=3N(C(c4cc(ccc4)C)=CC3)C
0.27931	O=C(Nc1cc(N2CCCC2)c(cc1)C)C=3N(C(c4cc(ccc4)C)=CC3)C
0.27931	O=C(Nc1cc(N2CCCC2)c(cc1)C)C=3N(C(c4cc(ccc4)C)=CC3)C
0.27931	O=C(Nc1cc(N2CCCC2)c(cc1)C)C=3N(C(c4cc(ccc4)C)=CC3)C
0.27931	O=C(Nc1cc(N2CCCC2)c(cc1)C)C=3N(C(c4cc(ccc4)C)=CC3)C
0.27931	O=C(Nc1cc(N2CCCC2)c(cc1)C)C=3N(C(c4cc(ccc4)C)=CC3)C
0.27931	O=C(Nc1cc(N2CCCC2)c(cc1)C)C=3N(C(c4cc(ccc4)C)=CC3)C
0.27931	O=C(Nc1cc(N2CCCC2)c(cc1)C)C=3N(C(c4cc(ccc4)C)=CC3)C
0.27931	O=C(Nc1cc(N2CCCC2)c(cc1)C)C=3N(C(c4cc(ccc4)C)=CC3)C
0.27931	O=C(Nc1cc(N2CCCC2)c(cc1)C)C=3N(C(c4cc(ccc4)C)=CC3)C
0.279167	O1N=CN=C1c2cc(Nc3nc(ccn3)C)ccc2
0.279167	O1N=CN=C1c2cc(Nc3nc(ccn3)C)ccc2
0.279167	O1N=CN=C1c2cc(Nc3nc(ccn3)C)ccc2
0.279167	O1N=CN=C1c2cc(Nc3nc(ccn3)C)ccc2
0.279167	O1N=CN=C1c2cc(Nc3nc(ccn3)C)ccc2
0.279167	O1N=CN=C1c2cc(Nc3nc(ccn3)C)ccc2
0.279167	O1N=CN=C1c2cc(Nc3nc(ccn3)C)ccc2
0.279167	O1N=CN=C1c2cc(Nc3nc(ccn3)C)ccc2
0.279167	O1N=CN=C1c2cc(Nc3nc(ccn3)C)ccc2
0.279167	O1N=CN=C1c2cc(Nc3nc(ccn3)C)ccc2
0.27907	O=C(Nc1c(cccc1)C2=NN=CN2C(C)C)c3cc(ccc3)CN4CCCCC4
0.27907	O=C(Nc1c(cccc1)C2=NN=CN2C(C)C)c3cc(ccc3)CN4CCCCC4
0.27907	O=C(Nc1c(cccc1)C2=NN=CN2C(C)C)c3cc(ccc3)CN4CCCCC4
0.27907	O=C(Nc1c(cccc1)C2=NN=CN2C(C)C)c3cc(ccc3)CN4CCCCC4
0.27907	O=C(Nc1c(cccc1)C2=NN=CN2C(C)C)c3cc(ccc3)CN4CCCCC4
0.27907	O=C(Nc1c(cccc1)C2=NN=CN2C(C)C)c3cc(ccc3)CN4CCCCC4
0.27907	O=C(Nc1c(cccc1)C2=NN=CN2C(C)C)c3cc(ccc3)CN4CCCCC4
0.27907	O=C(Nc1c(cccc1)C2=NN=CN2C(C)C)c3cc(ccc3)CN4CCCCC4
0.27907	O=C(Nc1c(cccc1)C2=NN=CN2C(C)C)c3cc(ccc3)CN4CCCCC4
0.27907	O=C(Nc1c(cccc1)C2=NN=CN2C(C)C)c3cc(ccc3)CN4CCCCC4
0.278986	Fc1cncc(c2cc(NC(=O)C(=O)NC(C#C)Cc3ccccc3)c(cc2)C)c1
0.278986	Fc1cncc(c2cc(NC(=O)C(=O)NC(C#C)Cc3ccccc3)c(cc2)C)c1
0.278986	Fc1cncc(c2cc(NC(=O)C(=O)NC(C#C)Cc3ccccc3)c(cc2)C)c1
0.278986	Fc1cncc(c2cc(NC(=O)C(=O)NC(C#C)Cc3ccccc3)c(cc2)C)c1
0.278986	Fc1cncc(c2cc(NC(=O)C(=O)NC(C#C)Cc3ccccc3)c(cc2)C)c1
0.278986	Fc1cncc(c2cc(NC(=O)C(=O)NC(C#C)Cc3ccccc3)c(cc2)C)c1
0.278986	Fc1cncc(c2cc(NC(=O)C(=O)NC(C#C)Cc3ccccc3)c(cc2)C)c1
0.278986	Fc1cncc(c2cc(NC(=O)C(=O)NC(C#C)Cc3ccccc3)c(cc2)C)c1
0.278986	Fc1cncc(c2cc(NC(=O)C(=O)NC(C#C)Cc3ccccc3)c(cc2)C)c1
0.278986	Fc1cncc(c2cc(NC(=O)C(=O)NC(C#C)Cc3ccccc3)c(cc2)C)c1
0.278912	Clc1cc(NC(=O)c2ccc(F)cc2)c(cc1)C(=O)N3CCN(CCOc4c(cccc4)C)CC3
0.278912	Clc1cc(NC(=O)c2ccc(F)cc2)c(cc1)C(=O)N3CCN(CCOc4c(cccc4)C)CC3
0.278912	Clc1cc(NC(=O)c2ccc(F)cc2)c(cc1)C(=O)N3CCN(CCOc4c(cccc4)C)CC3
0.278912	Clc1cc(NC(=O)c2ccc(F)cc2)c(cc1)C(=O)N3CCN(CCOc4c(cccc4)C)CC3
0.27881	S(=O)(=O)(N)C=1SC(C(=O)Nc2c(ccc(NC(=O)CC)c2)C)=CC1
0.27881	S(=O)(=O)(N)C=1SC(C(=O)Nc2c(ccc(NC(=O)CC)c2)C)=CC1
0.27881	S(=O)(=O)(N)C=1SC(C(=O)Nc2c(ccc(NC(=O)CC)c2)C)=CC1
0.27881	S(=O)(=O)(N)C=1SC(C(=O)Nc2c(ccc(NC(=O)CC)c2)C)=CC1
0.27881	S(=O)(=O)(N)C=1SC(C(=O)Nc2c(ccc(NC(=O)CC)c2)C)=CC1
0.27881	S(=O)(=O)(N)C=1SC(C(=O)Nc2c(ccc(NC(=O)CC)c2)C)=CC1
0.27881	S(=O)(=O)(N)C=1SC(C(=O)Nc2c(ccc(NC(=O)CC)c2)C)=CC1
0.27881	S(=O)(=O)(N)C=1SC(C(=O)Nc2c(ccc(NC(=O)CC)c2)C)=CC1
0.27881	S(=O)(=O)(N)C=1SC(C(=O)Nc2c(ccc(NC(=O)CC)c2)C)=CC1
0.27881	S(=O)(=O)(N)C=1SC(C(=O)Nc2c(ccc(NC(=O)CC)c2)C)=CC1
0.278689	Clc1cc(NC(=O)c2ccc(F)cc2)c(cc1)C(=O)NC3CC4(OCC3)CCN(Cc5ccccc5)CC4
0.278689	Clc1cc(NC(=O)c2ccc(F)cc2)c(cc1)C(=O)NC3CC4(OCC3)CCN(Cc5ccccc5)CC4
0.278689	Clc1cc(NC(=O)c2ccc(F)cc2)c(cc1)C(=O)NC3CC4(OCC3)CCN(Cc5ccccc5)CC4
0.278689	Clc1cc(NC(=O)c2ccc(F)cc2)c(cc1)C(=O)NC3CC4(OCC3)CCN(Cc5ccccc5)CC4
0.278689	Clc1cc(NC(=O)c2ccc(F)cc2)c(cc1)C(=O)NC3CC4(OCC3)CCN(Cc5ccccc5)CC4
0.278689	Clc1cc(NC(=O)c2ccc(F)cc2)c(cc1)C(=O)NC3CC4(OCC3)CCN(Cc5ccccc5)CC4
0.278689	Clc1cc(NC(=O)c2ccc(F)cc2)c(cc1)C(=O)NC3CC4(OCC3)CCN(Cc5ccccc5)CC4
0.278689	Clc1cc(NC(=O)c2ccc(F)cc2)c(cc1)C(=O)NC3CC4(OCC3)CCN(Cc5ccccc5)CC4
0.278689	Clc1cc(NC(=O)c2ccc(F)cc2)c(cc1)C(=O)NC3CC4(OCC3)CCN(Cc5ccccc5)CC4
0.278689	Clc1cc(NC(=O)c2ccc(F)cc2)c(cc1)C(=O)NC3CC4(OCC3)CCN(Cc5ccccc5)CC4
0.278431	O=C(N1CCN(Cc2ccc(C#N)cc2)CC1)c3cc(ncc3)NC(=O)C
0.278431	O=C(N1CCN(Cc2ccc(C#N)cc2)CC1)c3cc(ncc3)NC(=O)C
0.278431	O=C(N1CCN(Cc2ccc(C#N)cc2)CC1)c3cc(ncc3)NC(=O)C
0.278431	O=C(N1CCN(Cc2ccc(C#N)cc2)CC1)c3cc(ncc3)NC(=O)C
0.278431	O=C(N1CCN(Cc2ccc(C#N)cc2)CC1)c3cc(ncc3)NC(=O)C
0.278431	O=C(N1CCN(Cc2ccc(C#N)cc2)CC1)c3cc(ncc3)NC(=O)C
0.278431	O=C(N1CCN(Cc2ccc(C#N)cc2)CC1)c3cc(ncc3)NC(=O)C
0.278431	O=C(N1CCN(Cc2ccc(C#N)cc2)CC1)c3cc(ncc3)NC(=O)C
0.278431	O=C(N1CCN(Cc2ccc(C#N)cc2)CC1)c3cc(ncc3)NC(=O)C
0.278431	O=C(N1CCN(Cc2ccc(C#N)cc2)CC1)c3cc(ncc3)NC(=O)C
0.278195	Ic1c(Cl)ccc(NC(=O)C(=O)NCC2=NC(c3ccccc3)=CN2)c1
0.278195	Ic1c(Cl)ccc(NC(=O)C(=O)NCC2=NC(c3ccccc3)=CN2)c1
0.278195	Ic1c(Cl)ccc(NC(=O)C(=O)NCC2=NC(c3ccccc3)=CN2)c1
0.278195	Ic1c(Cl)ccc(NC(=O)C(=O)NCC2=NC(c3ccccc3)=CN2)c1
0.278195	Ic1c(Cl)ccc(NC(=O)C(=O)NCC2=NC(c3ccccc3)=CN2)c1
0.278195	Ic1c(Cl)ccc(NC(=O)C(=O)NCC2=NC(c3ccccc3)=CN2)c1
0.278195	Ic1c(Cl)ccc(NC(=O)C(=O)NCC2=NC(c3ccccc3)=CN2)c1
0.278195	Ic1c(Cl)ccc(NC(=O)C(=O)NCC2=NC(c3ccccc3)=CN2)c1
0.278195	Ic1c(Cl)ccc(NC(=O)C(=O)NCC2=NC(c3ccccc3)=CN2)c1
0.278195	Ic1c(Cl)ccc(NC(=O)C(=O)NCC2=NC(c3ccccc3)=CN2)c1
0.277992	Clc1cc(NC(=O)c2ccc(F)cc2)c(cc1)C(=O)NCc3cc(NC(=O)c4ccc(F)cc4)ccc3
0.277992	Clc1cc(NC(=O)c2ccc(F)cc2)c(cc1)C(=O)NCc3cc(NC(=O)c4ccc(F)cc4)ccc3
0.277966	O=C1OCCN1c2cc(NC(=O)C=3NN=C(c4ccc(O)cc4)C3)c(cc2)C
0.277966	O=C1OCCN1c2cc(NC(=O)C=3NN=C(c4ccc(O)cc4)C3)c(cc2)C
0.277966	O=C1OCCN1c2cc(NC(=O)C=3NN=C(c4ccc(O)cc4)C3)c(cc2)C
0.277966	O=C1OCCN1c2cc(NC(=O)C=3NN=C(c4ccc(O)cc4)C3)c(cc2)C
0.277966	O=C1OCCN1c2cc(NC(=O)C=3NN=C(c4ccc(O)cc4)C3)c(cc2)C
0.277966	O=C1OCCN1c2cc(NC(=O)C=3NN=C(c4ccc(O)cc4)C3)c(cc2)C
0.277966	O=C1OCCN1c2cc(NC(=O)C=3NN=C(c4ccc(O)cc4)C3)c(cc2)C
0.277966	O=C1OCCN1c2cc(NC(=O)C=3NN=C(c4ccc(O)cc4)C3)c(cc2)C
0.277966	O=C1OCCN1c2cc(NC(=O)C=3NN=C(c4ccc(O)cc4)C3)c(cc2)C
0.277966	O=C1OCCN1c2cc(NC(=O)C=3NN=C(c4ccc(O)cc4)C3)c(cc2)C
0.277154	O=C(Nc1c(ccc(c2ccncc2)c1)C)C(=O)Nc3cc4c(cc3)CNCC4
0.277154	O=C(Nc1c(ccc(c2ccncc2)c1)C)C(=O)Nc3cc4c(cc3)CNCC4
0.277154	O=C(Nc1c(ccc(c2ccncc2)c1)C)C(=O)Nc3cc4c(cc3)CNCC4
0.277154	O=C(Nc1c(ccc(c2ccncc2)c1)C)C(=O)Nc3cc4c(cc3)CNCC4
0.277154	O=C(Nc1c(ccc(c2ccncc2)c1)C)C(=O)Nc3cc4c(cc3)CNCC4
0.277154	O=C(Nc1c(ccc(c2ccncc2)c1)C)C(=O)Nc3cc4c(cc3)CNCC4
0.277154	O=C(Nc1c(ccc(c2ccncc2)c1)C)C(=O)Nc3cc4c(cc3)CNCC4
0.277154	O=C(Nc1c(ccc(c2ccncc2)c1)C)C(=O)Nc3cc4c(cc3)CNCC4
0.277154	O=C(Nc1c(ccc(c2ccncc2)c1)C)C(=O)Nc3cc4c(cc3)CNCC4
0.277154	O=C(Nc1c(ccc(c2ccncc2)c1)C)C(=O)Nc3cc4c(cc3)CNCC4
0.277154	Clc1cc(ccc1)C(=O)Nc2cc(c(NC(=O)C(=O)NNc3cc(ccc3)C(=O)N)cc2)C
0.277154	Clc1cc(ccc1)C(=O)Nc2cc(c(NC(=O)C(=O)NNc3cc(ccc3)C(=O)N)cc2)C
0.277154	Clc1cc(ccc1)C(=O)Nc2cc(c(NC(=O)C(=O)NNc3cc(ccc3)C(=O)N)cc2)C
0.277154	Clc1cc(ccc1)C(=O)Nc2cc(c(NC(=O)C(=O)NNc3cc(ccc3)C(=O)N)cc2)C
0.277154	Clc1cc(ccc1)C(=O)Nc2cc(c(NC(=O)C(=O)NNc3cc(ccc3)C(=O)N)cc2)C
0.277154	Clc1cc(ccc1)C(=O)Nc2cc(c(NC(=O)C(=O)NNc3cc(ccc3)C(=O)N)cc2)C
0.277154	Clc1cc(ccc1)C(=O)Nc2cc(c(NC(=O)C(=O)NNc3cc(ccc3)C(=O)N)cc2)C
0.277154	Clc1cc(ccc1)C(=O)Nc2cc(c(NC(=O)C(=O)NNc3cc(ccc3)C(=O)N)cc2)C
0.277154	Clc1cc(ccc1)C(=O)Nc2cc(c(NC(=O)C(=O)NNc3cc(ccc3)C(=O)N)cc2)C
0.277154	Clc1cc(ccc1)C(=O)Nc2cc(c(NC(=O)C(=O)NNc3cc(ccc3)C(=O)N)cc2)C
0.276995	O=C(Nc1cc(ccc1)CN)c2ccncc2
0.276995	O=C(Nc1cc(ccc1)CN)c2ccncc2
0.276995	O=C(Nc1cc(ccc1)CN)c2ccncc2
0.276995	O=C(Nc1cc(ccc1)CN)c2ccncc2
0.276995	O=C(Nc1cc(ccc1)CN)c2ccncc2
0.276995	O=C(Nc1cc(ccc1)CN)c2ccncc2
0.276995	O=C(Nc1cc(ccc1)CN)c2ccncc2
0.276995	O=C(Nc1cc(ccc1)CN)c2ccncc2
0.276995	O=C(Nc1cc(ccc1)CN)c2ccncc2
0.276995	O=C(Nc1cc(ccc1)CN)c2ccncc2
0.27668	S1C(c2ccc(cc2)CNC(=O)c3ccc(NC(=O)Cc4cnccc4)cc3)=CC=C1
0.27668	S1C(c2ccc(cc2)CNC(=O)c3ccc(NC(=O)Cc4cnccc4)cc3)=CC=C1
0.27668	S1C(c2ccc(cc2)CNC(=O)c3ccc(NC(=O)Cc4cnccc4)cc3)=CC=C1
0.27668	S1C(c2ccc(cc2)CNC(=O)c3ccc(NC(=O)Cc4cnccc4)cc3)=CC=C1
0.27668	S1C(c2ccc(cc2)CNC(=O)c3ccc(NC(=O)Cc4cnccc4)cc3)=CC=C1
0.27668	S1C(c2ccc(cc2)CNC(=O)c3ccc(NC(=O)Cc4cnccc4)cc3)=CC=C1
0.27668	S1C(c2ccc(cc2)CNC(=O)c3ccc(NC(=O)Cc4cnccc4)cc3)=CC=C1
0.27668	S1C(c2ccc(cc2)CNC(=O)c3ccc(NC(=O)Cc4cnccc4)cc3)=CC=C1
0.27668	S1C(c2ccc(cc2)CNC(=O)c3ccc(NC(=O)Cc4cnccc4)cc3)=CC=C1
0.27668	S1C(c2ccc(cc2)CNC(=O)c3ccc(NC(=O)Cc4cnccc4)cc3)=CC=C1
0.276527	Clc1cc(ccc1)C(=O)Nc2cc(c(NC(=O)C(=O)NNC(=O)C=3NN=C(c4c(ccc(c4)C)C)C3)cc2)C
0.276527	Clc1cc(ccc1)C(=O)Nc2cc(c(NC(=O)C(=O)NNC(=O)C=3NN=C(c4c(ccc(c4)C)C)C3)cc2)C
0.276527	Clc1cc(ccc1)C(=O)Nc2cc(c(NC(=O)C(=O)NNC(=O)C=3NN=C(c4c(ccc(c4)C)C)C3)cc2)C
0.276527	Clc1cc(ccc1)C(=O)Nc2cc(c(NC(=O)C(=O)NNC(=O)C=3NN=C(c4c(ccc(c4)C)C)C3)cc2)C
0.276527	Clc1cc(ccc1)C(=O)Nc2cc(c(NC(=O)C(=O)NNC(=O)C=3NN=C(c4c(ccc(c4)C)C)C3)cc2)C
0.276527	Clc1cc(ccc1)C(=O)Nc2cc(c(NC(=O)C(=O)NNC(=O)C=3NN=C(c4c(ccc(c4)C)C)C3)cc2)C
0.276527	Clc1cc(ccc1)C(=O)Nc2cc(c(NC(=O)C(=O)NNC(=O)C=3NN=C(c4c(ccc(c4)C)C)C3)cc2)C
0.276527	Clc1cc(ccc1)C(=O)Nc2cc(c(NC(=O)C(=O)NNC(=O)C=3NN=C(c4c(ccc(c4)C)C)C3)cc2)C
0.276527	Clc1cc(ccc1)C(=O)Nc2cc(c(NC(=O)C(=O)NNC(=O)C=3NN=C(c4c(ccc(c4)C)C)C3)cc2)C
0.276527	Clc1cc(ccc1)C(=O)Nc2cc(c(NC(=O)C(=O)NNC(=O)C=3NN=C(c4c(ccc(c4)C)C)C3)cc2)C
0.276423	O=C(Nc1c(cc(NC(=O)C=O)cc1)C)C=2OC=CC2
0.276423	O=C(Nc1c(cc(NC(=O)C=O)cc1)C)C=2OC=CC2
0.276423	O=C(Nc1c(cc(NC(=O)C=O)cc1)C)C=2OC=CC2
0.276423	O=C(Nc1c(cc(NC(=O)C=O)cc1)C)C=2OC=CC2
0.276423	O=C(Nc1c(cc(NC(=O)C=O)cc1)C)C=2OC=CC2
0.276423	O=C(Nc1c(cc(NC(=O)C=O)cc1)C)C=2OC=CC2
0.276423	O=C(Nc1c(cc(NC(=O)C=O)cc1)C)C=2OC=CC2
0.276423	O=C(Nc1c(cc(NC(=O)C=O)cc1)C)C=2OC=CC2
0.276423	O=C(Nc1c(cc(NC(=O)C=O)cc1)C)C=2OC=CC2
0.276423	O=C(Nc1c(cc(NC(=O)C=O)cc1)C)C=2OC=CC2
0.276364	Fc1c(OCCCN2CCOCC2)ccc(NC(=O)c3ccc(cc3)CCC(=O)OC)c1
0.276364	Fc1c(OCCCN2CCOCC2)ccc(NC(=O)c3ccc(cc3)CCC(=O)OC)c1
0.276364	Fc1c(OCCCN2CCOCC2)ccc(NC(=O)c3ccc(cc3)CCC(=O)OC)c1
0.276364	Fc1c(OCCCN2CCOCC2)ccc(NC(=O)c3ccc(cc3)CCC(=O)OC)c1
0.276364	Fc1c(OCCCN2CCOCC2)ccc(NC(=O)c3ccc(cc3)CCC(=O)OC)c1
0.276364	Fc1c(OCCCN2CCOCC2)ccc(NC(=O)c3ccc(cc3)CCC(=O)OC)c1
0.276364	Fc1c(OCCCN2CCOCC2)ccc(NC(=O)c3ccc(cc3)CCC(=O)OC)c1
0.276364	Fc1c(OCCCN2CCOCC2)ccc(NC(=O)c3ccc(cc3)CCC(=O)OC)c1
0.276364	Fc1c(OCCCN2CCOCC2)ccc(NC(=O)c3ccc(cc3)CCC(=O)OC)c1
0.276364	Fc1c(OCCCN2CCOCC2)ccc(NC(=O)c3ccc(cc3)CCC(=O)OC)c1
0.276265	O=C(Nc1ccc(OCC(=O)NCC)cc1)c2cc(Nc3nccnc3)ccc2
0.276265	O=C(Nc1ccc(OCC(=O)NCC)cc1)c2cc(Nc3nccnc3)ccc2
0.276265	O=C(Nc1ccc(OCC(=O)NCC)cc1)c2cc(Nc3nccnc3)ccc2
0.276265	O=C(Nc1ccc(OCC(=O)NCC)cc1)c2cc(Nc3nccnc3)ccc2
0.276265	O=C(Nc1ccc(OCC(=O)NCC)cc1)c2cc(Nc3nccnc3)ccc2
0.276265	O=C(Nc1ccc(OCC(=O)NCC)cc1)c2cc(Nc3nccnc3)ccc2
0.276265	O=C(Nc1ccc(OCC(=O)NCC)cc1)c2cc(Nc3nccnc3)ccc2
0.276265	O=C(Nc1ccc(OCC(=O)NCC)cc1)c2cc(Nc3nccnc3)ccc2
0.276265	O=C(Nc1ccc(OCC(=O)NCC)cc1)c2cc(Nc3nccnc3)ccc2
0.276265	O=C(Nc1ccc(OCC(=O)NCC)cc1)c2cc(Nc3nccnc3)ccc2
0.276265	O=C(Nc1c(N2CCCC2)ccc(c1)C(=O)N)c3cc(ccc3)C(=O)Nc4ccccc4
0.276265	O=C(Nc1c(N2CCCC2)ccc(c1)C(=O)N)c3cc(ccc3)C(=O)Nc4ccccc4
0.276265	O=C(Nc1c(N2CCCC2)ccc(c1)C(=O)N)c3cc(ccc3)C(=O)Nc4ccccc4
0.276265	O=C(Nc1c(N2CCCC2)ccc(c1)C(=O)N)c3cc(ccc3)C(=O)Nc4ccccc4
0.276265	O=C(Nc1c(N2CCCC2)ccc(c1)C(=O)N)c3cc(ccc3)C(=O)Nc4ccccc4
0.276265	O=C(Nc1c(N2CCCC2)ccc(c1)C(=O)N)c3cc(ccc3)C(=O)Nc4ccccc4
0.276265	O=C(Nc1c(N2CCCC2)ccc(c1)C(=O)N)c3cc(ccc3)C(=O)Nc4ccccc4
0.276265	O=C(Nc1c(N2CCCC2)ccc(c1)C(=O)N)c3cc(ccc3)C(=O)Nc4ccccc4
0.276265	O=C(Nc1c(N2CCCC2)ccc(c1)C(=O)N)c3cc(ccc3)C(=O)Nc4ccccc4
0.276265	O=C(Nc1c(N2CCCC2)ccc(c1)C(=O)N)c3cc(ccc3)C(=O)Nc4ccccc4
0.276119	O=C(NCc1nc(ncc1)c2ncccc2)c3cc(ncc3)NC(=O)C
0.275618	O=C(NC(C)C)c1c(cc(NC(=O)C(=O)Nc2c(OC)ccc(c3ccncc3)c2)cc1)C
0.275618	O=C(NC(C)C)c1c(cc(NC(=O)C(=O)Nc2c(OC)ccc(c3ccncc3)c2)cc1)C
0.275618	O=C(NC(C)C)c1c(cc(NC(=O)C(=O)Nc2c(OC)ccc(c3ccncc3)c2)cc1)C
0.275618	O=C(NC(C)C)c1c(cc(NC(=O)C(=O)Nc2c(OC)ccc(c3ccncc3)c2)cc1)C
0.275618	O=C(NC(C)C)c1c(cc(NC(=O)C(=O)Nc2c(OC)ccc(c3ccncc3)c2)cc1)C
0.275618	O=C(NC(C)C)c1c(cc(NC(=O)C(=O)Nc2c(OC)ccc(c3ccncc3)c2)cc1)C
0.275618	O=C(NC(C)C)c1c(cc(NC(=O)C(=O)Nc2c(OC)ccc(c3ccncc3)c2)cc1)C
0.275472	O=C(Nc1cc(NC(=O)C(=O)N2CCN(CCOC)CC2)c(cc1)C)NCC
0.275472	O=C(Nc1cc(NC(=O)C(=O)N2CCN(CCOC)CC2)c(cc1)C)NCC
0.275472	O=C(Nc1cc(NC(=O)C(=O)N2CCN(CCOC)CC2)c(cc1)C)NCC
0.275472	O=C(Nc1cc(NC(=O)C(=O)N2CCN(CCOC)CC2)c(cc1)C)NCC
0.275472	O=C(Nc1cc(NC(=O)C(=O)N2CCN(CCOC)CC2)c(cc1)C)NCC
0.275472	O=C(Nc1cc(NC(=O)C(=O)N2CCN(CCOC)CC2)c(cc1)C)NCC
0.275472	O=C(Nc1cc(NC(=O)C(=O)N2CCN(CCOC)CC2)c(cc1)C)NCC
0.275472	O=C(Nc1cc(NC(=O)C(=O)N2CCN(CCOC)CC2)c(cc1)C)NCC
0.275472	O=C(Nc1cc(NC(=O)C(=O)N2CCN(CCOC)CC2)c(cc1)C)NCC
0.275472	O=C(Nc1cc(NC(=O)C(=O)N2CCN(CCOC)CC2)c(cc1)C)NCC
0.275424	Fc1ccc(cc1)C(=O)Nc2cc(ccc2)C=3ON=CN3
0.275424	Fc1ccc(cc1)C(=O)Nc2cc(ccc2)C=3ON=CN3
0.275424	Fc1ccc(cc1)C(=O)Nc2cc(ccc2)C=3ON=CN3
0.275424	Fc1ccc(cc1)C(=O)Nc2cc(ccc2)C=3ON=CN3
0.275424	Fc1ccc(cc1)C(=O)Nc2cc(ccc2)C=3ON=CN3
0.275424	Fc1ccc(cc1)C(=O)Nc2cc(ccc2)C=3ON=CN3
0.275424	Fc1ccc(cc1)C(=O)Nc2cc(ccc2)C=3ON=CN3
0.275424	Fc1ccc(cc1)C(=O)Nc2cc(ccc2)C=3ON=CN3
0.275424	Fc1ccc(cc1)C(=O)Nc2cc(ccc2)C=3ON=CN3
0.275424	Fc1ccc(cc1)C(=O)Nc2cc(ccc2)C=3ON=CN3
0.275362	S1C(=NC(c2ccc(cc2)CCC)=C1)NC(=O)c3cc(F)c(N(C)C)cc3
0.275362	S1C(=NC(c2ccc(cc2)CCC)=C1)NC(=O)c3cc(F)c(N(C)C)cc3
0.275362	S1C(=NC(c2ccc(cc2)CCC)=C1)NC(=O)c3cc(F)c(N(C)C)cc3
0.275362	S1C(=NC(c2ccc(cc2)CCC)=C1)NC(=O)c3cc(F)c(N(C)C)cc3
0.275362	S1C(=NC(c2ccc(cc2)CCC)=C1)NC(=O)c3cc(F)c(N(C)C)cc3
0.275362	S1C(=NC(c2ccc(cc2)CCC)=C1)NC(=O)c3cc(F)c(N(C)C)cc3
0.275362	S1C(=NC(c2ccc(cc2)CCC)=C1)NC(=O)c3cc(F)c(N(C)C)cc3
0.275362	S1C(=NC(c2ccc(cc2)CCC)=C1)NC(=O)c3cc(F)c(N(C)C)cc3
0.275362	S1C(=NC(c2ccc(cc2)CCC)=C1)NC(=O)c3cc(F)c(N(C)C)cc3
0.275362	S1C(=NC(c2ccc(cc2)CCC)=C1)NC(=O)c3cc(F)c(N(C)C)cc3
0.274914	O=C(Nc1c(ccc(c1)C=2N(N=CC2)C)C)C(=O)Nc3cc(ccc3)C=4N=NN(C4)C
0.274914	O=C(Nc1c(ccc(c1)C=2N(N=CC2)C)C)C(=O)Nc3cc(ccc3)C=4N=NN(C4)C
0.274914	O=C(Nc1c(ccc(c1)C=2N(N=CC2)C)C)C(=O)Nc3cc(ccc3)C=4N=NN(C4)C
0.274576	Clc1cc(ccc1)C(=O)Nc2cc(c(NC(=O)C(=O)N3CC(C3)(Cc4ccccc4)C)cc2)C
0.274576	Clc1cc(ccc1)C(=O)Nc2cc(c(NC(=O)C(=O)N3CC(C3)(Cc4ccccc4)C)cc2)C
0.274576	Clc1cc(ccc1)C(=O)Nc2cc(c(NC(=O)C(=O)N3CC(C3)(Cc4ccccc4)C)cc2)C
0.274576	Clc1cc(ccc1)C(=O)Nc2cc(c(NC(=O)C(=O)N3CC(C3)(Cc4ccccc4)C)cc2)C
0.274576	Clc1cc(ccc1)C(=O)Nc2cc(c(NC(=O)C(=O)N3CC(C3)(Cc4ccccc4)C)cc2)C
0.274576	Clc1cc(ccc1)C(=O)Nc2cc(c(NC(=O)C(=O)N3CC(C3)(Cc4ccccc4)C)cc2)C
0.27451	Brc1c(cc(NC(=O)c2ccc(S(=O)(=O)N3CCCC3)cc2)cc1)C
0.27451	Clc1ncc(cc1)C(=O)Nc2cc(OCCN3CCOCC3)ccc2
0.27451	Clc1ncc(cc1)C(=O)Nc2cc(OCCN3CCOCC3)ccc2
0.274419	O=C(Nc1cc(NC=O)c(cc1)C)C
0.274419	O=C(Nc1cc(NC=O)c(cc1)C)C
0.274419	O=C(Nc1cc(NC=O)c(cc1)C)C
0.274419	O=C(Nc1cc(NC=O)c(cc1)C)C
0.274419	O=C(Nc1cc(NC=O)c(cc1)C)C
0.274419	O=C(Nc1cc(NC=O)c(cc1)C)C
0.274419	O=C(Nc1cc(NC=O)c(cc1)C)C
0.274419	O=C(Nc1cc(NC=O)c(cc1)C)C
0.274419	O=C(Nc1cc(NC=O)c(cc1)C)C
0.273973	O=C(Nc1nc2c(cc1)C(=O)CCC2)c3ccc(NC(=O)Cc4cnccc4)cc3
0.273973	O=C(Nc1nc2c(cc1)C(=O)CCC2)c3ccc(NC(=O)Cc4cnccc4)cc3
0.273973	O=C(Nc1nc2c(cc1)C(=O)CCC2)c3ccc(NC(=O)Cc4cnccc4)cc3
0.273973	O=C(Nc1nc2c(cc1)C(=O)CCC2)c3ccc(NC(=O)Cc4cnccc4)cc3
0.273973	O=C(Nc1nc2c(cc1)C(=O)CCC2)c3ccc(NC(=O)Cc4cnccc4)cc3
0.273973	O=C(Nc1nc2c(cc1)C(=O)CCC2)c3ccc(NC(=O)Cc4cnccc4)cc3
0.273973	O=C(Nc1nc2c(cc1)C(=O)CCC2)c3ccc(NC(=O)Cc4cnccc4)cc3
0.273973	O=C(Nc1nc2c(cc1)C(=O)CCC2)c3ccc(NC(=O)Cc4cnccc4)cc3
0.273973	O=C(Nc1nc2c(cc1)C(=O)CCC2)c3ccc(NC(=O)Cc4cnccc4)cc3
0.273973	O=C(Nc1nc2c(cc1)C(=O)CCC2)c3ccc(NC(=O)Cc4cnccc4)cc3
0.273723	Brc1c(OCc2ccc(cc2)C(=O)NCc3nc(ncc3)c4ccccc4)c(Br)cc(c1)C
0.273723	Brc1c(OCc2ccc(cc2)C(=O)NCc3nc(ncc3)c4ccccc4)c(Br)cc(c1)C
0.273723	Brc1c(OCc2ccc(cc2)C(=O)NCc3nc(ncc3)c4ccccc4)c(Br)cc(c1)C
0.273723	Brc1c(OCc2ccc(cc2)C(=O)NCc3nc(ncc3)c4ccccc4)c(Br)cc(c1)C
0.273723	Brc1c(OCc2ccc(cc2)C(=O)NCc3nc(ncc3)c4ccccc4)c(Br)cc(c1)C
0.273723	Brc1c(OCc2ccc(cc2)C(=O)NCc3nc(ncc3)c4ccccc4)c(Br)cc(c1)C
0.273723	Brc1c(OCc2ccc(cc2)C(=O)NCc3nc(ncc3)c4ccccc4)c(Br)cc(c1)C
0.273723	Brc1c(OCc2ccc(cc2)C(=O)NCc3nc(ncc3)c4ccccc4)c(Br)cc(c1)C
0.273723	Brc1c(OCc2ccc(cc2)C(=O)NCc3nc(ncc3)c4ccccc4)c(Br)cc(c1)C
0.273723	Brc1c(OCc2ccc(cc2)C(=O)NCc3nc(ncc3)c4ccccc4)c(Br)cc(c1)C
0.273684	Fc1c(cc(cc1)C2CC2)C(=O)Nc3c(nccc3)c4cnccc4
0.273684	Fc1c(cc(cc1)C2CC2)C(=O)Nc3c(nccc3)c4cnccc4
0.273684	Fc1c(cc(cc1)C2CC2)C(=O)Nc3c(nccc3)c4cnccc4
0.273684	Fc1c(cc(cc1)C2CC2)C(=O)Nc3c(nccc3)c4cnccc4
0.273684	Fc1c(cc(cc1)C2CC2)C(=O)Nc3c(nccc3)c4cnccc4
0.273684	Fc1c(cc(cc1)C2CC2)C(=O)Nc3c(nccc3)c4cnccc4
0.273684	Fc1c(cc(cc1)C2CC2)C(=O)Nc3c(nccc3)c4cnccc4
0.273684	Fc1c(cc(cc1)C2CC2)C(=O)Nc3c(nccc3)c4cnccc4
0.273684	Fc1c(cc(cc1)C2CC2)C(=O)Nc3c(nccc3)c4cnccc4
0.273684	Fc1c(cc(cc1)C2CC2)C(=O)Nc3c(nccc3)c4cnccc4
0.273381	Brc1cc(ccc1)C(=O)Nc2cc(ccc2)C=3ON=C(N3)c4cc(OC)c(OC)cc4
0.273381	[O-][N+](=O)c1ccc(Oc2cc(ncc2)C(=O)Nc3cc(c(c4ccncc4)cc3)C)cc1
0.272727	Clc1cc(ccc1)C(=O)Nc2cc(c(NC(=O)C(=O)NCc3cc(ccc3)C4COC4)cc2)C
0.272727	Clc1cc(ccc1)C(=O)Nc2cc(c(NC(=O)C(=O)NCc3cc(ccc3)C4COC4)cc2)C
0.272727	Clc1cc(ccc1)C(=O)Nc2cc(c(NC(=O)C(=O)NCc3cc(ccc3)C4COC4)cc2)C
0.272727	Clc1cc(ccc1)C(=O)Nc2cc(c(NC(=O)C(=O)NCc3cc(ccc3)C4COC4)cc2)C
0.272727	Clc1cc(ccc1)C(=O)Nc2cc(c(NC(=O)C(=O)NCc3cc(ccc3)C4COC4)cc2)C
0.272727	Clc1cc(ccc1)C(=O)Nc2cc(c(NC(=O)C(=O)NCc3cc(ccc3)C4COC4)cc2)C
0.272727	Clc1cc(ccc1)C(=O)Nc2cc(c(NC(=O)C(=O)NCc3cc(ccc3)C4COC4)cc2)C
0.272727	Clc1cc(ccc1)C(=O)Nc2cc(c(NC(=O)C(=O)NCc3cc(ccc3)C4COC4)cc2)C
0.272727	Clc1cc(ccc1)C(=O)Nc2cc(c(NC(=O)C(=O)NCc3cc(ccc3)C4COC4)cc2)C
0.272727	Clc1cc(ccc1)C(=O)Nc2cc(c(NC(=O)C(=O)NCc3cc(ccc3)C4COC4)cc2)C
0.272414	Clc1cc(ccc1)C(=O)Nc2cc(c(NC(=O)C(=O)N(Cc3ccccc3)CCC=C)cc2)C
0.272414	Clc1cc(ccc1)C(=O)Nc2cc(c(NC(=O)C(=O)N(Cc3ccccc3)CCC=C)cc2)C
0.272414	Clc1cc(ccc1)C(=O)Nc2cc(c(NC(=O)C(=O)N(Cc3ccccc3)CCC=C)cc2)C
0.272414	Clc1cc(ccc1)C(=O)Nc2cc(c(NC(=O)C(=O)N(Cc3ccccc3)CCC=C)cc2)C
0.272059	O=C(Nc1cc(c(cc1)C)C(=O)NC2CC2)c3ccc(NCCN4N=CC=C4)cc3
0.272059	O=C(Nc1cc(c(cc1)C)C(=O)NC2CC2)c3ccc(NCCN4N=CC=C4)cc3
0.272059	O=C(Nc1cc(c(cc1)C)C(=O)NC2CC2)c3ccc(NCCN4N=CC=C4)cc3
0.272059	O=C(Nc1cc(c(cc1)C)C(=O)NC2CC2)c3ccc(NCCN4N=CC=C4)cc3
0.272059	O=C(Nc1cc(c(cc1)C)C(=O)NC2CC2)c3ccc(NCCN4N=CC=C4)cc3
0.272059	O=C(Nc1cc(c(cc1)C)C(=O)NC2CC2)c3ccc(NCCN4N=CC=C4)cc3
0.272059	O=C(Nc1cc(c(cc1)C)C(=O)NC2CC2)c3ccc(NCCN4N=CC=C4)cc3
0.272059	O=C(Nc1cc(c(cc1)C)C(=O)NC2CC2)c3ccc(NCCN4N=CC=C4)cc3
0.272059	O=C(Nc1cc(c(cc1)C)C(=O)NC2CC2)c3ccc(NCCN4N=CC=C4)cc3
0.272059	O=C(Nc1cc(c(cc1)C)C(=O)NC2CC2)c3ccc(NCCN4N=CC=C4)cc3
0.272	S=C(Nc1c(cc(cc1)C)C)NCc2ccc(cc2)CN3CCC(O)CC3
0.272	S=C(Nc1c(cc(cc1)C)C)NCc2ccc(cc2)CN3CCC(O)CC3
0.272	S=C(Nc1c(cc(cc1)C)C)NCc2ccc(cc2)CN3CCC(O)CC3
0.272	S=C(Nc1c(cc(cc1)C)C)NCc2ccc(cc2)CN3CCC(O)CC3
0.272	S=C(Nc1c(cc(cc1)C)C)NCc2ccc(cc2)CN3CCC(O)CC3
0.272	S=C(Nc1c(cc(cc1)C)C)NCc2ccc(cc2)CN3CCC(O)CC3
0.272	S=C(Nc1c(cc(cc1)C)C)NCc2ccc(cc2)CN3CCC(O)CC3
0.272	S=C(Nc1c(cc(cc1)C)C)NCc2ccc(cc2)CN3CCC(O)CC3
0.272	S=C(Nc1c(cc(cc1)C)C)NCc2ccc(cc2)CN3CCC(O)CC3
0.272	S=C(Nc1c(cc(cc1)C)C)NCc2ccc(cc2)CN3CCC(O)CC3
0.271739	Fc1cc(NNC(=O)C(=O)Nc2cc(c(NC(=O)C=3OC=CC3)cc2)C)c(cc1)C
0.271739	Fc1cc(NNC(=O)C(=O)Nc2cc(c(NC(=O)C=3OC=CC3)cc2)C)c(cc1)C
0.271739	Fc1cc(NNC(=O)C(=O)Nc2cc(c(NC(=O)C=3OC=CC3)cc2)C)c(cc1)C
0.271739	Fc1cc(NNC(=O)C(=O)Nc2cc(c(NC(=O)C=3OC=CC3)cc2)C)c(cc1)C
0.271739	Fc1cc(NNC(=O)C(=O)Nc2cc(c(NC(=O)C=3OC=CC3)cc2)C)c(cc1)C
0.271739	Fc1cc(NNC(=O)C(=O)Nc2cc(c(NC(=O)C=3OC=CC3)cc2)C)c(cc1)C
0.271739	Fc1cc(NNC(=O)C(=O)Nc2cc(c(NC(=O)C=3OC=CC3)cc2)C)c(cc1)C
0.271739	Fc1cc(NNC(=O)C(=O)Nc2cc(c(NC(=O)C=3OC=CC3)cc2)C)c(cc1)C
0.271739	Fc1cc(NNC(=O)C(=O)Nc2cc(c(NC(=O)C=3OC=CC3)cc2)C)c(cc1)C
0.271739	Fc1cc(NNC(=O)C(=O)Nc2cc(c(NC(=O)C=3OC=CC3)cc2)C)c(cc1)C
0.271654	FCCc1cc(NC(=O)c2ccc(cc2)C3=NC=NN3C)ccc1
0.271654	FCCc1cc(NC(=O)c2ccc(cc2)C3=NC=NN3C)ccc1
0.271654	FCCc1cc(NC(=O)c2ccc(cc2)C3=NC=NN3C)ccc1
0.271605	n1c(nccc1c2nccnc2)N3CCN(CC4=NC=CN4)CC3
0.271605	n1c(nccc1c2nccnc2)N3CCN(CC4=NC=CN4)CC3
0.271605	n1c(nccc1c2nccnc2)N3CCN(CC4=NC=CN4)CC3
0.271605	n1c(nccc1c2nccnc2)N3CCN(CC4=NC=CN4)CC3
0.271605	n1c(nccc1c2nccnc2)N3CCN(CC4=NC=CN4)CC3
0.271605	n1c(nccc1c2nccnc2)N3CCN(CC4=NC=CN4)CC3
0.271605	n1c(nccc1c2nccnc2)N3CCN(CC4=NC=CN4)CC3
0.271605	n1c(nccc1c2nccnc2)N3CCN(CC4=NC=CN4)CC3
0.271605	n1c(nccc1c2nccnc2)N3CCN(CC4=NC=CN4)CC3
0.271605	n1c(nccc1c2nccnc2)N3CCN(CC4=NC=CN4)CC3
0.271565	[O-][N+](=O)c1cc(c(NCc2ccccc2)cc1)C(=O)Nc3c(ccc(c3)C=4N(N=CC4)C)C
0.271565	[O-][N+](=O)c1cc(c(NCc2ccccc2)cc1)C(=O)Nc3c(ccc(c3)C=4N(N=CC4)C)C
0.271565	[O-][N+](=O)c1cc(c(NCc2ccccc2)cc1)C(=O)Nc3c(ccc(c3)C=4N(N=CC4)C)C
0.271565	[O-][N+](=O)c1cc(c(NCc2ccccc2)cc1)C(=O)Nc3c(ccc(c3)C=4N(N=CC4)C)C
0.271565	[O-][N+](=O)c1cc(c(NCc2ccccc2)cc1)C(=O)Nc3c(ccc(c3)C=4N(N=CC4)C)C
0.271565	[O-][N+](=O)c1cc(c(NCc2ccccc2)cc1)C(=O)Nc3c(ccc(c3)C=4N(N=CC4)C)C
0.271565	[O-][N+](=O)c1cc(c(NCc2ccccc2)cc1)C(=O)Nc3c(ccc(c3)C=4N(N=CC4)C)C
0.271565	[O-][N+](=O)c1cc(c(NCc2ccccc2)cc1)C(=O)Nc3c(ccc(c3)C=4N(N=CC4)C)C
0.271565	[O-][N+](=O)c1cc(c(NCc2ccccc2)cc1)C(=O)Nc3c(ccc(c3)C=4N(N=CC4)C)C
0.271565	[O-][N+](=O)c1cc(c(NCc2ccccc2)cc1)C(=O)Nc3c(ccc(c3)C=4N(N=CC4)C)C
0.271552	O=C(Nc1cc(NC(=O)C(=O)N)c(cc1)C)Nc2ccccc2
0.271523	S1C(NC(=O)c2ccc(cc2)CCCC)=C(C(=O)Nc3cc(ccc3)C=4ON=C(N4)C5CC5)C=C1
0.271478	Clc1cc(NC(=O)c2ccc(F)cc2)c(cc1)C(=O)NC(c3ccc(OCc4cnccc4)cc3)C
0.271478	Clc1cc(NC(=O)c2ccc(F)cc2)c(cc1)C(=O)NC(c3ccc(OCc4cnccc4)cc3)C
0.271478	Clc1cc(NC(=O)c2ccc(F)cc2)c(cc1)C(=O)NC(c3ccc(OCc4cnccc4)cc3)C
0.271478	Clc1cc(NC(=O)c2ccc(F)cc2)c(cc1)C(=O)NC(c3ccc(OCc4cnccc4)cc3)C
0.271478	Clc1cc(NC(=O)c2ccc(F)cc2)c(cc1)C(=O)NC(c3ccc(OCc4cnccc4)cc3)C
0.271478	Clc1cc(NC(=O)c2ccc(F)cc2)c(cc1)C(=O)NC(c3ccc(OCc4cnccc4)cc3)C
0.271375	O=C(NC)c1ccc(cc1)CCNC(=O)C=2C(=O)NC(c3cnccc3)=CC2
0.271375	O=C(NC)c1ccc(cc1)CCNC(=O)C=2C(=O)NC(c3cnccc3)=CC2
0.271375	O=C(NC)c1ccc(cc1)CCNC(=O)C=2C(=O)NC(c3cnccc3)=CC2
0.271375	O=C(NC)c1ccc(cc1)CCNC(=O)C=2C(=O)NC(c3cnccc3)=CC2
0.271375	O=C(NC)c1ccc(cc1)CCNC(=O)C=2C(=O)NC(c3cnccc3)=CC2
0.271375	O=C(NC)c1ccc(cc1)CCNC(=O)C=2C(=O)NC(c3cnccc3)=CC2
0.271375	O=C(NC)c1ccc(cc1)CCNC(=O)C=2C(=O)NC(c3cnccc3)=CC2
0.271375	O=C(NC)c1ccc(cc1)CCNC(=O)C=2C(=O)NC(c3cnccc3)=CC2
0.271375	O=C(NC)c1ccc(cc1)CCNC(=O)C=2C(=O)NC(c3cnccc3)=CC2
0.271375	O=C(NC)c1ccc(cc1)CCNC(=O)C=2C(=O)NC(c3cnccc3)=CC2
0.271375	Brc1c(cc(cc1)C(=O)Nc2cc(OCCN3CCOCC3)ccc2)CC
0.271375	Brc1c(cc(cc1)C(=O)Nc2cc(OCCN3CCOCC3)ccc2)CC
0.271375	Brc1c(cc(cc1)C(=O)Nc2cc(OCCN3CCOCC3)ccc2)CC
0.271375	Brc1c(cc(cc1)C(=O)Nc2cc(OCCN3CCOCC3)ccc2)CC
0.271375	Brc1c(cc(cc1)C(=O)Nc2cc(OCCN3CCOCC3)ccc2)CC
0.271375	Brc1c(cc(cc1)C(=O)Nc2cc(OCCN3CCOCC3)ccc2)CC
0.271375	Brc1c(cc(cc1)C(=O)Nc2cc(OCCN3CCOCC3)ccc2)CC
0.271375	Brc1c(cc(cc1)C(=O)Nc2cc(OCCN3CCOCC3)ccc2)CC
0.271375	Brc1c(cc(cc1)C(=O)Nc2cc(OCCN3CCOCC3)ccc2)CC
0.271375	Brc1c(cc(cc1)C(=O)Nc2cc(OCCN3CCOCC3)ccc2)CC
0.271293	S(=O)(=O)(Nc1c(OC)cccc1)c2c(ccc(c2)C(=O)Nc3cc(OCCN4CCOCC4)ccc3)C
0.271293	S(=O)(=O)(Nc1c(OC)cccc1)c2c(ccc(c2)C(=O)Nc3cc(OCCN4CCOCC4)ccc3)C
0.271293	S(=O)(=O)(Nc1c(OC)cccc1)c2c(ccc(c2)C(=O)Nc3cc(OCCN4CCOCC4)ccc3)C
0.271293	S(=O)(=O)(Nc1c(OC)cccc1)c2c(ccc(c2)C(=O)Nc3cc(OCCN4CCOCC4)ccc3)C
0.271186	Clc1cc(ccc1)C(=O)Nc2cc(c(NC(=O)C(=O)N(C(Cc3ccc(Cl)cc3)C)C)cc2)C
0.271186	Clc1cc(ccc1)C(=O)Nc2cc(c(NC(=O)C(=O)N(C(Cc3ccc(Cl)cc3)C)C)cc2)C
0.271186	Clc1cc(ccc1)C(=O)Nc2cc(c(NC(=O)C(=O)N(C(Cc3ccc(Cl)cc3)C)C)cc2)C
0.271186	Clc1cc(ccc1)C(=O)Nc2cc(c(NC(=O)C(=O)N(C(Cc3ccc(Cl)cc3)C)C)cc2)C
0.271186	Clc1cc(ccc1)C(=O)Nc2cc(c(NC(=O)C(=O)N(C(Cc3ccc(Cl)cc3)C)C)cc2)C
0.271186	Clc1cc(ccc1)C(=O)Nc2cc(c(NC(=O)C(=O)N(C(Cc3ccc(Cl)cc3)C)C)cc2)C
0.271186	Clc1cc(ccc1)C(=O)Nc2cc(c(NC(=O)C(=O)N(C(Cc3ccc(Cl)cc3)C)C)cc2)C
0.271186	Clc1cc(ccc1)C(=O)Nc2cc(c(NC(=O)C(=O)N(C(Cc3ccc(Cl)cc3)C)C)cc2)C
0.271186	Clc1cc(ccc1)C(=O)Nc2cc(c(NC(=O)C(=O)N(C(Cc3ccc(Cl)cc3)C)C)cc2)C
0.271186	Clc1cc(ccc1)C(=O)Nc2cc(c(NC(=O)C(=O)N(C(Cc3ccc(Cl)cc3)C)C)cc2)C
0.271062	Clc1cc(ccc1)C(=O)Nc2cc(c(NC(=O)C(=O)Nc3ccc(N(CCCC)C)cc3)cc2)C
0.271062	Clc1cc(ccc1)C(=O)Nc2cc(c(NC(=O)C(=O)Nc3ccc(N(CCCC)C)cc3)cc2)C
0.271062	S=C(Nc1nc(c2cc3OCCOc3cc2)ccc1)Nc4c(cc(cc4)C)C
0.271062	S=C(Nc1nc(c2cc3OCCOc3cc2)ccc1)Nc4c(cc(cc4)C)C
0.271062	S=C(Nc1nc(c2cc3OCCOc3cc2)ccc1)Nc4c(cc(cc4)C)C
0.271062	S=C(Nc1nc(c2cc3OCCOc3cc2)ccc1)Nc4c(cc(cc4)C)C
0.271062	S=C(Nc1nc(c2cc3OCCOc3cc2)ccc1)Nc4c(cc(cc4)C)C
0.271062	S=C(Nc1nc(c2cc3OCCOc3cc2)ccc1)Nc4c(cc(cc4)C)C
0.271062	S=C(Nc1nc(c2cc3OCCOc3cc2)ccc1)Nc4c(cc(cc4)C)C
0.271062	S=C(Nc1nc(c2cc3OCCOc3cc2)ccc1)Nc4c(cc(cc4)C)C
0.270833	O=C(Nc1c(ccc(c1)C=2N(N=CC2)C)C)c3c(O)cc(cc3)C=O
0.270833	O=C(Nc1c(ccc(c1)C=2N(N=CC2)C)C)c3c(O)cc(cc3)C=O
0.270833	O=C(Nc1c(ccc(c1)C=2N(N=CC2)C)C)c3c(O)cc(cc3)C=O
0.270833	O=C(Nc1c(ccc(c1)C=2N(N=CC2)C)C)c3c(O)cc(cc3)C=O
0.270833	O=C(Nc1c(ccc(c1)C=2N(N=CC2)C)C)c3c(O)cc(cc3)C=O
0.270833	O=C(Nc1c(ccc(c1)C=2N(N=CC2)C)C)c3c(O)cc(cc3)C=O
0.270833	O=C(Nc1c(ccc(c1)C=2N(N=CC2)C)C)c3c(O)cc(cc3)C=O
0.270833	O=C(Nc1c(ccc(c1)C=2N(N=CC2)C)C)c3c(O)cc(cc3)C=O
0.270833	S(=O)(=O)(Nc1cc(O)c(cc1)C(=O)Nc2c(ccc(c2)C=3ON=C(N3)C)C)c4cc([N+]([O-])=O)ccc4
0.270833	S(=O)(=O)(Nc1cc(O)c(cc1)C(=O)Nc2c(ccc(c2)C=3ON=C(N3)C)C)c4cc([N+]([O-])=O)ccc4
0.270833	S(=O)(=O)(Nc1cc(O)c(cc1)C(=O)Nc2c(ccc(c2)C=3ON=C(N3)C)C)c4cc([N+]([O-])=O)ccc4
0.270833	S(=O)(=O)(Nc1cc(O)c(cc1)C(=O)Nc2c(ccc(c2)C=3ON=C(N3)C)C)c4cc([N+]([O-])=O)ccc4
0.270833	S(=O)(=O)(Nc1cc(O)c(cc1)C(=O)Nc2c(ccc(c2)C=3ON=C(N3)C)C)c4cc([N+]([O-])=O)ccc4
0.270833	S(=O)(=O)(Nc1cc(O)c(cc1)C(=O)Nc2c(ccc(c2)C=3ON=C(N3)C)C)c4cc([N+]([O-])=O)ccc4
0.270833	S(=O)(=O)(Nc1cc(O)c(cc1)C(=O)Nc2c(ccc(c2)C=3ON=C(N3)C)C)c4cc([N+]([O-])=O)ccc4
0.270833	S(=O)(=O)(Nc1cc(O)c(cc1)C(=O)Nc2c(ccc(c2)C=3ON=C(N3)C)C)c4cc([N+]([O-])=O)ccc4
0.270833	S(=O)(=O)(Nc1cc(O)c(cc1)C(=O)Nc2c(ccc(c2)C=3ON=C(N3)C)C)c4cc([N+]([O-])=O)ccc4
0.270833	S(=O)(=O)(Nc1cc(O)c(cc1)C(=O)Nc2c(ccc(c2)C=3ON=C(N3)C)C)c4cc([N+]([O-])=O)ccc4
0.270677	O=C(N1CCN(CCOc2c(cccc2)C)CC1)c3cc(ccc3)C(=O)Nc4ccccc4
0.270677	O=C(N1CCN(CCOc2c(cccc2)C)CC1)c3cc(ccc3)C(=O)Nc4ccccc4
0.270677	O=C(N1CCN(CCOc2c(cccc2)C)CC1)c3cc(ccc3)C(=O)Nc4ccccc4
0.270677	O=C(N1CCN(CCOc2c(cccc2)C)CC1)c3cc(ccc3)C(=O)Nc4ccccc4
0.270677	O=C(N1CCN(CCOc2c(cccc2)C)CC1)c3cc(ccc3)C(=O)Nc4ccccc4
0.270677	O=C(N1CCN(CCOc2c(cccc2)C)CC1)c3cc(ccc3)C(=O)Nc4ccccc4
0.270677	O=C(N1CCN(CCOc2c(cccc2)C)CC1)c3cc(ccc3)C(=O)Nc4ccccc4
0.270677	O=C(N1CCN(CCOc2c(cccc2)C)CC1)c3cc(ccc3)C(=O)Nc4ccccc4
0.270588	S1C=NC(=C1)COc2cc(ccc2)C(=O)Nc3ccc(OCc4cnccc4)cc3
0.270588	S1C=NC(=C1)COc2cc(ccc2)C(=O)Nc3ccc(OCc4cnccc4)cc3
0.270588	S1C=NC(=C1)COc2cc(ccc2)C(=O)Nc3ccc(OCc4cnccc4)cc3
0.270588	S1C=NC(=C1)COc2cc(ccc2)C(=O)Nc3ccc(OCc4cnccc4)cc3
0.270588	S1C=NC(=C1)COc2cc(ccc2)C(=O)Nc3ccc(OCc4cnccc4)cc3
0.270588	S1C=NC(=C1)COc2cc(ccc2)C(=O)Nc3ccc(OCc4cnccc4)cc3
0.270588	S1C=NC(=C1)COc2cc(ccc2)C(=O)Nc3ccc(OCc4cnccc4)cc3
0.270588	S1C=NC(=C1)COc2cc(ccc2)C(=O)Nc3ccc(OCc4cnccc4)cc3
0.270588	S1C=NC(=C1)COc2cc(ccc2)C(=O)Nc3ccc(OCc4cnccc4)cc3
0.270588	S1C=NC(=C1)COc2cc(ccc2)C(=O)Nc3ccc(OCc4cnccc4)cc3
0.27027	O=C(Nc1cc(ccc1)C=2ON=C(N2)C3CC3)c4ccc(Oc5ccccc5)cc4
0.27027	O=C(Nc1cc(ccc1)C=2ON=C(N2)C3CC3)c4ccc(Oc5ccccc5)cc4
0.27027	O=C(Nc1cc(ccc1)C=2ON=C(N2)C3CC3)c4ccc(Oc5ccccc5)cc4
0.27027	O=C(Nc1cc(ccc1)C=2ON=C(N2)C3CC3)c4ccc(Oc5ccccc5)cc4
0.27027	O=C(Nc1cc(ccc1)C=2ON=C(N2)C3CC3)c4ccc(Oc5ccccc5)cc4
0.27027	Clc1nc(Oc2ccc(NC(=O)C(=O)Nc3ccc(cc3)CN4CCN(C(=O)C)CC4)cc2)ccn1
0.27027	Clc1nc(Oc2ccc(NC(=O)C(=O)Nc3ccc(cc3)CN4CCN(C(=O)C)CC4)cc2)ccn1
0.27027	Clc1nc(Oc2ccc(NC(=O)C(=O)Nc3ccc(cc3)CN4CCN(C(=O)C)CC4)cc2)ccn1
0.27027	Clc1nc(Oc2ccc(NC(=O)C(=O)Nc3ccc(cc3)CN4CCN(C(=O)C)CC4)cc2)ccn1
0.27027	Clc1nc(Oc2ccc(NC(=O)C(=O)Nc3ccc(cc3)CN4CCN(C(=O)C)CC4)cc2)ccn1
0.27027	Clc1nc(Oc2ccc(NC(=O)C(=O)Nc3ccc(cc3)CN4CCN(C(=O)C)CC4)cc2)ccn1
0.27	FC(F)(F)c1c(ccc(c1)C(=O)O)C(=O)Nc2c(ccc(c2)C=3N(N=CC3)C)C
0.27	FC(F)(F)c1c(ccc(c1)C(=O)O)C(=O)Nc2c(ccc(c2)C=3N(N=CC3)C)C
0.269962	O=C(NCCCCCC(=O)Nc1c(OC)ccc(c1)CN2CCN(CC2)C)N
0.269962	O=C(NCCCCCC(=O)Nc1c(OC)ccc(c1)CN2CCN(CC2)C)N
0.269962	O=C(NCCCCCC(=O)Nc1c(OC)ccc(c1)CN2CCN(CC2)C)N
0.269962	O=C(NCCCCCC(=O)Nc1c(OC)ccc(c1)CN2CCN(CC2)C)N
0.269962	O=C(NCCCCCC(=O)Nc1c(OC)ccc(c1)CN2CCN(CC2)C)N
0.269962	O=C(NCCCCCC(=O)Nc1c(OC)ccc(c1)CN2CCN(CC2)C)N
0.269962	O=C(NCCCCCC(=O)Nc1c(OC)ccc(c1)CN2CCN(CC2)C)N
0.269962	O=C(NCCCCCC(=O)Nc1c(OC)ccc(c1)CN2CCN(CC2)C)N
0.269962	O=C(NCCCCCC(=O)Nc1c(OC)ccc(c1)CN2CCN(CC2)C)N
0.269962	O=C(NCCCCCC(=O)Nc1c(OC)ccc(c1)CN2CCN(CC2)C)N
0.269962	O=C(Nc1cc(c(c2ccncc2)cc1)C)C(Oc3cnccc3)C
0.269962	O=C(Nc1cc(c(c2ccncc2)cc1)C)C(Oc3cnccc3)C
0.269962	O=C(Nc1cc(c(c2ccncc2)cc1)C)C(Oc3cnccc3)C
0.269962	O=C(Nc1cc(c(c2ccncc2)cc1)C)C(Oc3cnccc3)C
0.269962	O=C(Nc1cc(c(c2ccncc2)cc1)C)C(Oc3cnccc3)C
0.269962	O=C(Nc1cc(c(c2ccncc2)cc1)C)C(Oc3cnccc3)C
0.269962	O=C(Nc1cc(c(c2ccncc2)cc1)C)C(Oc3cnccc3)C
0.269962	O=C(Nc1cc(c(c2ccncc2)cc1)C)C(Oc3cnccc3)C
0.269962	O=C(Nc1cc(c(c2ccncc2)cc1)C)C(Oc3cnccc3)C
0.269962	O=C(Nc1cc(c(c2ccncc2)cc1)C)C(Oc3cnccc3)C
0.269896	Clc1cc(ccc1)C(=O)Nc2cc(c(NC(=O)C(=O)Nc3cc(OC4COCC4)c(cc3)C)cc2)C
0.269896	Clc1cc(ccc1)C(=O)Nc2cc(c(NC(=O)C(=O)Nc3cc(OC4COCC4)c(cc3)C)cc2)C
0.269896	Clc1cc(ccc1)C(=O)Nc2cc(c(NC(=O)C(=O)Nc3cc(OC4COCC4)c(cc3)C)cc2)C
0.269896	Clc1cc(ccc1)C(=O)Nc2cc(c(NC(=O)C(=O)Nc3cc(OC4COCC4)c(cc3)C)cc2)C
0.269896	Clc1cc(ccc1)C(=O)Nc2cc(c(NC(=O)C(=O)Nc3cc(OC4COCC4)c(cc3)C)cc2)C
0.269896	Clc1cc(ccc1)C(=O)Nc2cc(c(NC(=O)C(=O)Nc3cc(OC4COCC4)c(cc3)C)cc2)C
0.269896	Clc1cc(ccc1)C(=O)Nc2cc(c(NC(=O)C(=O)Nc3cc(OC4COCC4)c(cc3)C)cc2)C
0.269896	Clc1cc(ccc1)C(=O)Nc2cc(c(NC(=O)C(=O)Nc3cc(OC4COCC4)c(cc3)C)cc2)C
0.269896	Clc1cc(ccc1)C(=O)Nc2cc(c(NC(=O)C(=O)Nc3cc(OC4COCC4)c(cc3)C)cc2)C
0.269896	Clc1cc(ccc1)C(=O)Nc2cc(c(NC(=O)C(=O)Nc3cc(OC4COCC4)c(cc3)C)cc2)C
0.269841	n1c(cccc1)C2=NN(C=C2CNc3c(ccc(c3)CN4CCCC4)C)C5CCCC5
0.269737	O=C(Nc1c(ccc(c1)C=2N(N=CC2)C)C)c3cc4c(cc3)CNC4=O
0.269737	O=C(Nc1c(ccc(c1)C=2N(N=CC2)C)C)c3cc4c(cc3)CNC4=O
0.269737	O=C(Nc1c(ccc(c1)C=2N(N=CC2)C)C)c3cc4c(cc3)CNC4=O
0.269737	O=C(Nc1c(ccc(c1)C=2N(N=CC2)C)C)c3cc4c(cc3)CNC4=O
0.269737	O=C(Nc1c(ccc(c1)C=2N(N=CC2)C)C)c3cc4c(cc3)CNC4=O
0.269737	O=C(Nc1c(ccc(c1)C=2N(N=CC2)C)C)c3cc4c(cc3)CNC4=O
0.269737	O=C(Nc1c(ccc(c1)C=2N(N=CC2)C)C)c3cc4c(cc3)CNC4=O
0.269737	O=C(Nc1c(ccc(c1)C=2N(N=CC2)C)C)c3cc4c(cc3)CNC4=O
0.269737	O=C(Nc1c(ccc(c1)C=2N(N=CC2)C)C)c3cc4c(cc3)CNC4=O
0.269737	O=C(Nc1c(ccc(c1)C=2N(N=CC2)C)C)c3cc4c(cc3)CNC4=O
0.269531	O=C(Nc1ccc(cc1)CN2CCN(CC2)CC)C=C(c3c(cccc3)C)C
0.269504	S(C(C)C)Cc1cc(NC(=O)C(=O)Nc2c(ccc(c2)C=3N(N=CC3)C)C)ccc1
0.269504	S(C(C)C)Cc1cc(NC(=O)C(=O)Nc2c(ccc(c2)C=3N(N=CC3)C)C)ccc1
0.269504	S(C(C)C)Cc1cc(NC(=O)C(=O)Nc2c(ccc(c2)C=3N(N=CC3)C)C)ccc1
0.269504	S(C(C)C)Cc1cc(NC(=O)C(=O)Nc2c(ccc(c2)C=3N(N=CC3)C)C)ccc1
0.269504	S(C(C)C)Cc1cc(NC(=O)C(=O)Nc2c(ccc(c2)C=3N(N=CC3)C)C)ccc1
0.269504	S(C(C)C)Cc1cc(NC(=O)C(=O)Nc2c(ccc(c2)C=3N(N=CC3)C)C)ccc1
0.269504	S(C(C)C)Cc1cc(NC(=O)C(=O)Nc2c(ccc(c2)C=3N(N=CC3)C)C)ccc1
0.269504	S(C(C)C)Cc1cc(NC(=O)C(=O)Nc2c(ccc(c2)C=3N(N=CC3)C)C)ccc1
0.269504	S(C(C)C)Cc1cc(NC(=O)C(=O)Nc2c(ccc(c2)C=3N(N=CC3)C)C)ccc1
0.269504	S(C(C)C)Cc1cc(NC(=O)C(=O)Nc2c(ccc(c2)C=3N(N=CC3)C)C)ccc1
0.26936	Clc1cc(ccc1)C(=O)Nc2cc(c(NC(=O)C(=O)NNc3ncc(cc3C)C(F)(F)F)cc2)C
0.26936	Clc1cc(ccc1)C(=O)Nc2cc(c(NC(=O)C(=O)NNc3ncc(cc3C)C(F)(F)F)cc2)C
0.26936	Clc1cc(ccc1)C(=O)Nc2cc(c(NC(=O)C(=O)NNc3ncc(cc3C)C(F)(F)F)cc2)C
0.26936	Clc1cc(ccc1)C(=O)Nc2cc(c(NC(=O)C(=O)NNc3ncc(cc3C)C(F)(F)F)cc2)C
0.26936	Clc1cc(ccc1)C(=O)Nc2cc(c(NC(=O)C(=O)NNc3ncc(cc3C)C(F)(F)F)cc2)C
0.26936	Clc1cc(ccc1)C(=O)Nc2cc(c(NC(=O)C(=O)NNc3ncc(cc3C)C(F)(F)F)cc2)C
0.26936	Clc1cc(ccc1)C(=O)Nc2cc(c(NC(=O)C(=O)NNc3ncc(cc3C)C(F)(F)F)cc2)C
0.26936	Clc1cc(ccc1)C(=O)Nc2cc(c(NC(=O)C(=O)NNc3ncc(cc3C)C(F)(F)F)cc2)C
0.26936	Clc1cc(ccc1)C(=O)Nc2cc(c(NC(=O)C(=O)NNc3ncc(cc3C)C(F)(F)F)cc2)C
0.26936	Clc1cc(ccc1)C(=O)Nc2cc(c(NC(=O)C(=O)NNc3ncc(cc3C)C(F)(F)F)cc2)C
0.269231	Fc1cc(NC(=O)NCC)c(NC(=O)c2cc(ncc2)NC(=O)C)cc1
0.269231	Fc1cc(NC(=O)NCC)c(NC(=O)c2cc(ncc2)NC(=O)C)cc1
0.269231	Fc1cc(NC(=O)NCC)c(NC(=O)c2cc(ncc2)NC(=O)C)cc1
0.269231	Fc1cc(NC(=O)NCC)c(NC(=O)c2cc(ncc2)NC(=O)C)cc1
0.269231	Fc1cc(NC(=O)NCC)c(NC(=O)c2cc(ncc2)NC(=O)C)cc1
0.269231	Fc1cc(NC(=O)NCC)c(NC(=O)c2cc(ncc2)NC(=O)C)cc1
0.269231	Fc1cc(NC(=O)NCC)c(NC(=O)c2cc(ncc2)NC(=O)C)cc1
0.269231	Fc1cc(NC(=O)NCC)c(NC(=O)c2cc(ncc2)NC(=O)C)cc1
0.269231	Fc1cc(NC(=O)NCC)c(NC(=O)c2cc(ncc2)NC(=O)C)cc1
0.269231	Fc1cc(NC(=O)NCC)c(NC(=O)c2cc(ncc2)NC(=O)C)cc1
0.269231	Clc1cc(ccc1)C(=O)Nc2cc(c(NC(=O)C(=O)N3CC(c4cncc(F)c4)CC3)cc2)C
0.269231	Clc1cc(ccc1)C(=O)Nc2cc(c(NC(=O)C(=O)N3CC(c4cncc(F)c4)CC3)cc2)C
0.269231	Clc1cc(ccc1)C(=O)Nc2cc(c(NC(=O)C(=O)N3CC(c4cncc(F)c4)CC3)cc2)C
0.269231	Clc1cc(ccc1)C(=O)Nc2cc(c(NC(=O)C(=O)N3CC(c4cncc(F)c4)CC3)cc2)C
0.269231	Clc1cc(ccc1)C(=O)Nc2cc(c(NC(=O)C(=O)N3CC(c4cncc(F)c4)CC3)cc2)C
0.269231	Clc1cc(ccc1)C(=O)Nc2cc(c(NC(=O)C(=O)N3CC(c4cncc(F)c4)CC3)cc2)C
0.269231	Clc1cc(ccc1)C(=O)Nc2cc(c(NC(=O)C(=O)N3CC(c4cncc(F)c4)CC3)cc2)C
0.269231	Clc1cc(ccc1)C(=O)Nc2cc(c(NC(=O)C(=O)N3CC(c4cncc(F)c4)CC3)cc2)C
0.269231	S(=O)(=O)(Nc1c(ccc(NC(=O)NCC(=O)NCc2ccncc2)c1)C)C
0.269231	S(=O)(=O)(Nc1c(ccc(NC(=O)NCC(=O)NCc2ccncc2)c1)C)C
0.269231	S(=O)(=O)(Nc1c(ccc(NC(=O)NCC(=O)NCc2ccncc2)c1)C)C
0.269231	S(=O)(=O)(Nc1c(ccc(NC(=O)NCC(=O)NCc2ccncc2)c1)C)C
0.269231	S(=O)(=O)(Nc1c(ccc(NC(=O)NCC(=O)NCc2ccncc2)c1)C)C
0.269231	S(=O)(=O)(Nc1c(ccc(NC(=O)NCC(=O)NCc2ccncc2)c1)C)C
0.269231	S(=O)(=O)(Nc1c(ccc(NC(=O)NCC(=O)NCc2ccncc2)c1)C)C
0.269231	S(=O)(=O)(Nc1c(ccc(NC(=O)NCC(=O)NCc2ccncc2)c1)C)C
0.269231	S(=O)(=O)(Nc1c(ccc(NC(=O)NCC(=O)NCc2ccncc2)c1)C)C
0.268939	O1N=C(N=C1c2cc(Nc3nc(ccn3)C)ccc2)CCOCCOC
0.268939	O1N=C(N=C1c2cc(Nc3nc(ccn3)C)ccc2)CCOCCOC
0.268939	O1N=C(N=C1c2cc(Nc3nc(ccn3)C)ccc2)CCOCCOC
0.268939	O1N=C(N=C1c2cc(Nc3nc(ccn3)C)ccc2)CCOCCOC
0.268939	O1N=C(N=C1c2cc(Nc3nc(ccn3)C)ccc2)CCOCCOC
0.268939	O1N=C(N=C1c2cc(Nc3nc(ccn3)C)ccc2)CCOCCOC
0.268939	O1N=C(N=C1c2cc(Nc3nc(ccn3)C)ccc2)CCOCCOC
0.268939	O1N=C(N=C1c2cc(Nc3nc(ccn3)C)ccc2)CCOCCOC
0.268939	O1N=C(N=C1c2cc(Nc3nc(ccn3)C)ccc2)CCOCCOC
0.268939	O1N=C(N=C1c2cc(Nc3nc(ccn3)C)ccc2)CCOCCOC
0.268939	BrC=1SC(C(=O)Nc2c(nccc2)c3cnccc3)=CC1
0.268939	BrC=1SC(C(=O)Nc2c(nccc2)c3cnccc3)=CC1
0.268939	BrC=1SC(C(=O)Nc2c(nccc2)c3cnccc3)=CC1
0.268939	BrC=1SC(C(=O)Nc2c(nccc2)c3cnccc3)=CC1
0.268939	BrC=1SC(C(=O)Nc2c(nccc2)c3cnccc3)=CC1
0.268939	BrC=1SC(C(=O)Nc2c(nccc2)c3cnccc3)=CC1
0.268939	BrC=1SC(C(=O)Nc2c(nccc2)c3cnccc3)=CC1
0.268939	BrC=1SC(C(=O)Nc2c(nccc2)c3cnccc3)=CC1
0.268939	BrC=1SC(C(=O)Nc2c(nccc2)c3cnccc3)=CC1
0.268939	BrC=1SC(C(=O)Nc2c(nccc2)c3cnccc3)=CC1
0.268939	S(F)(=O)(=O)c1c(cc(NC(=O)c2ccc(cc2)CCC(=O)OC)cc1)C
0.268817	Clc1cc(ccc1)C(=O)Nc2cc(c(NC(=O)C(=O)NC(c3ccc(NC(=O)c4ccc(F)cc4)cc3)C)cc2)C
0.268817	Clc1cc(ccc1)C(=O)Nc2cc(c(NC(=O)C(=O)NC(c3ccc(NC(=O)c4ccc(F)cc4)cc3)C)cc2)C
0.268817	Clc1cc(ccc1)C(=O)Nc2cc(c(NC(=O)C(=O)NC(c3ccc(NC(=O)c4ccc(F)cc4)cc3)C)cc2)C
0.268817	Clc1cc(ccc1)C(=O)Nc2cc(c(NC(=O)C(=O)NC(c3ccc(NC(=O)c4ccc(F)cc4)cc3)C)cc2)C
0.268817	Clc1cc(ccc1)C(=O)Nc2cc(c(NC(=O)C(=O)NC(c3ccc(NC(=O)c4ccc(F)cc4)cc3)C)cc2)C
0.268817	Clc1cc(ccc1)C(=O)Nc2cc(c(NC(=O)C(=O)NC(c3ccc(NC(=O)c4ccc(F)cc4)cc3)C)cc2)C
0.268817	Clc1cc(ccc1)C(=O)Nc2cc(c(NC(=O)C(=O)NC(c3ccc(NC(=O)c4ccc(F)cc4)cc3)C)cc2)C
0.268817	Clc1cc(ccc1)C(=O)Nc2cc(c(NC(=O)C(=O)NC(c3ccc(NC(=O)c4ccc(F)cc4)cc3)C)cc2)C
0.268817	Clc1cc(ccc1)C(=O)Nc2cc(c(NC(=O)C(=O)NC(c3ccc(NC(=O)c4ccc(F)cc4)cc3)C)cc2)C
0.268817	Clc1cc(ccc1)C(=O)Nc2cc(c(NC(=O)C(=O)NC(c3ccc(NC(=O)c4ccc(F)cc4)cc3)C)cc2)C
0.268817	Clc1cc(NC(=O)c2ccc(F)cc2)c(cc1)C(=O)Nc3cc(Oc4c(cc(cc4)C)C)ccc3
0.268817	Clc1cc(NC(=O)c2ccc(F)cc2)c(cc1)C(=O)Nc3cc(Oc4c(cc(cc4)C)C)ccc3
0.268608	S1C(=NC(c2ccccc2)=C1)C3(CNC(=O)c4ccc(NC(=O)Cc5cnccc5)cc4)CCOCC3
0.268608	S1C(=NC(c2ccccc2)=C1)C3(CNC(=O)c4ccc(NC(=O)Cc5cnccc5)cc4)CCOCC3
0.268608	S1C(=NC(c2ccccc2)=C1)C3(CNC(=O)c4ccc(NC(=O)Cc5cnccc5)cc4)CCOCC3
0.268608	S1C(=NC(c2ccccc2)=C1)C3(CNC(=O)c4ccc(NC(=O)Cc5cnccc5)cc4)CCOCC3
0.268608	S1C(=NC(c2ccccc2)=C1)C3(CNC(=O)c4ccc(NC(=O)Cc5cnccc5)cc4)CCOCC3
0.268608	O=C(Nc1cc(N2CCCC2)c(cc1)C)c3c(nccc3)NC4CC(CC4)(C)C
0.268608	O=C(Nc1cc(N2CCCC2)c(cc1)C)c3c(nccc3)NC4CC(CC4)(C)C
0.268608	O=C(Nc1cc(N2CCCC2)c(cc1)C)c3c(nccc3)NC4CC(CC4)(C)C
0.268482	ClC=1SC(c2ncc(NC(=O)c3cc(ccc3)C)cc2)=CC1
0.268482	ClC=1SC(c2ncc(NC(=O)c3cc(ccc3)C)cc2)=CC1
0.268482	ClC=1SC(c2ncc(NC(=O)c3cc(ccc3)C)cc2)=CC1
0.268482	ClC=1SC(c2ncc(NC(=O)c3cc(ccc3)C)cc2)=CC1
0.268482	ClC=1SC(c2ncc(NC(=O)c3cc(ccc3)C)cc2)=CC1
0.268482	ClC=1SC(c2ncc(NC(=O)c3cc(ccc3)C)cc2)=CC1
0.268482	ClC=1SC(c2ncc(NC(=O)c3cc(ccc3)C)cc2)=CC1
0.268482	ClC=1SC(c2ncc(NC(=O)c3cc(ccc3)C)cc2)=CC1
0.268482	ClC=1SC(c2ncc(NC(=O)c3cc(ccc3)C)cc2)=CC1
0.268482	ClC=1SC(c2ncc(NC(=O)c3cc(ccc3)C)cc2)=CC1
0.268382	Clc1cc(ccc1)C(=O)Nc2cc(c(NC(=O)C(=O)NCCCCCCCC(=O)O)cc2)C
0.268382	Clc1cc(ccc1)C(=O)Nc2cc(c(NC(=O)C(=O)NCCCCCCCC(=O)O)cc2)C
0.268382	Clc1cc(ccc1)C(=O)Nc2cc(c(NC(=O)C(=O)NCCCCCCCC(=O)O)cc2)C
0.268382	Clc1cc(ccc1)C(=O)Nc2cc(c(NC(=O)C(=O)NCCCCCCCC(=O)O)cc2)C
0.268382	Clc1cc(ccc1)C(=O)Nc2cc(c(NC(=O)C(=O)NCCCCCCCC(=O)O)cc2)C
0.268382	Clc1cc(ccc1)C(=O)Nc2cc(c(NC(=O)C(=O)NCCCCCCCC(=O)O)cc2)C
0.268382	Clc1cc(ccc1)C(=O)Nc2cc(c(NC(=O)C(=O)NCCCCCCCC(=O)O)cc2)C
0.268382	Clc1cc(ccc1)C(=O)Nc2cc(c(NC(=O)C(=O)NCCCCCCCC(=O)O)cc2)C
0.268382	Clc1cc(ccc1)C(=O)Nc2cc(c(NC(=O)C(=O)NCCCCCCCC(=O)O)cc2)C
0.268382	Clc1cc(ccc1)C(=O)Nc2cc(c(NC(=O)C(=O)NCCCCCCCC(=O)O)cc2)C
0.268293	FC(F)(F)Oc1cc(ccc1)C(=O)Nc2ccc(OCc3cnccc3)cc2
0.268293	FC(F)(F)Oc1cc(ccc1)C(=O)Nc2ccc(OCc3cnccc3)cc2
0.268293	FC(F)(F)Oc1cc(ccc1)C(=O)Nc2ccc(OCc3cnccc3)cc2
0.268293	FC(F)(F)Oc1cc(ccc1)C(=O)Nc2ccc(OCc3cnccc3)cc2
0.268293	FC(F)(F)Oc1cc(ccc1)C(=O)Nc2ccc(OCc3cnccc3)cc2
0.268293	FC(F)(F)Oc1cc(ccc1)C(=O)Nc2ccc(OCc3cnccc3)cc2
0.268293	FC(F)(F)Oc1cc(ccc1)C(=O)Nc2ccc(OCc3cnccc3)cc2
0.268293	FC(F)(F)Oc1cc(ccc1)C(=O)Nc2ccc(OCc3cnccc3)cc2
0.268293	FC(F)(F)Oc1cc(ccc1)C(=O)Nc2ccc(OCc3cnccc3)cc2
0.268293	FC(F)(F)Oc1cc(ccc1)C(=O)Nc2ccc(OCc3cnccc3)cc2
0.268199	O=C(N1CCOCC1)c2ccc(cc2)CNCC=3NN=C(c4cnccc4)C3
0.268199	O=C(N1CCOCC1)c2ccc(cc2)CNCC=3NN=C(c4cnccc4)C3
0.268199	O=C(N1CCOCC1)c2ccc(cc2)CNCC=3NN=C(c4cnccc4)C3
0.268199	O=C(N1CCOCC1)c2ccc(cc2)CNCC=3NN=C(c4cnccc4)C3
0.268199	O=C(N1CCOCC1)c2ccc(cc2)CNCC=3NN=C(c4cnccc4)C3
0.268199	O=C(N1CCOCC1)c2ccc(cc2)CNCC=3NN=C(c4cnccc4)C3
0.268199	O=C(N1CCOCC1)c2ccc(cc2)CNCC=3NN=C(c4cnccc4)C3
0.268199	O=C(N1CCOCC1)c2ccc(cc2)CNCC=3NN=C(c4cnccc4)C3
0.268199	O=C(N1CCOCC1)c2ccc(cc2)CNCC=3NN=C(c4cnccc4)C3
0.268199	O=C(N1CCOCC1)c2ccc(cc2)CNCC=3NN=C(c4cnccc4)C3
0.267399	O=C(Nc1cc(OCCN2CCOCC2)ccc1)c3c(cc(C#N)cc3)C
0.267399	O=C(Nc1cc(OCCN2CCOCC2)ccc1)c3c(cc(C#N)cc3)C
0.267399	O=C(Nc1cc(OCCN2CCOCC2)ccc1)c3c(cc(C#N)cc3)C
0.267399	O=C(Nc1cc(OCCN2CCOCC2)ccc1)c3c(cc(C#N)cc3)C
0.267399	O=C(Nc1cc(OCCN2CCOCC2)ccc1)c3c(cc(C#N)cc3)C
0.267399	O=C(Nc1cc(OCCN2CCOCC2)ccc1)c3c(cc(C#N)cc3)C
0.267399	O=C(Nc1cc(OCCN2CCOCC2)ccc1)c3c(cc(C#N)cc3)C
0.267399	O=C(Nc1cc(OCCN2CCOCC2)ccc1)c3c(cc(C#N)cc3)C
0.267399	O=C(Nc1cc(OCCN2CCOCC2)ccc1)c3c(cc(C#N)cc3)C
0.267399	O=C(Nc1cc(OCCN2CCOCC2)ccc1)c3c(cc(C#N)cc3)C
0.267361	O=C(Nc1ccc(OCc2cnccc2)cc1)c3cc4c(cc3)CCCC4N
0.267361	O=C(Nc1ccc(OCc2cnccc2)cc1)c3cc4c(cc3)CCCC4N
0.267361	O=C(Nc1ccc(OCc2cnccc2)cc1)c3cc4c(cc3)CCCC4N
0.267361	O=C(Nc1ccc(OCc2cnccc2)cc1)c3cc4c(cc3)CCCC4N
0.267361	O=C(Nc1ccc(OCc2cnccc2)cc1)c3cc4c(cc3)CCCC4N
0.267361	O=C(Nc1ccc(OCc2cnccc2)cc1)c3cc4c(cc3)CCCC4N
0.267361	O=C(Nc1ccc(OCc2cnccc2)cc1)c3cc4c(cc3)CCCC4N
0.267361	O=C(Nc1ccc(OCc2cnccc2)cc1)c3cc4c(cc3)CCCC4N
0.267361	O=C(Nc1ccc(OCc2cnccc2)cc1)c3cc4c(cc3)CCCC4N
0.267361	O=C(Nc1ccc(OCc2cnccc2)cc1)c3cc4c(cc3)CCCC4N
0.266904	O=C(NCCC=1N=C(OC1)c2ccc(OC)cc2)c3ccc(NC(=O)Cc4cnccc4)cc3
0.266904	O=C(NCCC=1N=C(OC1)c2ccc(OC)cc2)c3ccc(NC(=O)Cc4cnccc4)cc3
0.266904	O=C(NCCC=1N=C(OC1)c2ccc(OC)cc2)c3ccc(NC(=O)Cc4cnccc4)cc3
0.266904	O=C(NCCC=1N=C(OC1)c2ccc(OC)cc2)c3ccc(NC(=O)Cc4cnccc4)cc3
0.266904	O=C(NCCC=1N=C(OC1)c2ccc(OC)cc2)c3ccc(NC(=O)Cc4cnccc4)cc3
0.266904	O=C(NCCC=1N=C(OC1)c2ccc(OC)cc2)c3ccc(NC(=O)Cc4cnccc4)cc3
0.266904	O=C(NCCC=1N=C(OC1)c2ccc(OC)cc2)c3ccc(NC(=O)Cc4cnccc4)cc3
0.266904	O=C(NCCC=1N=C(OC1)c2ccc(OC)cc2)c3ccc(NC(=O)Cc4cnccc4)cc3
0.266904	O=C(NCCC=1N=C(OC1)c2ccc(OC)cc2)c3ccc(NC(=O)Cc4cnccc4)cc3
0.266904	O=C(NCCC=1N=C(OC1)c2ccc(OC)cc2)c3ccc(NC(=O)Cc4cnccc4)cc3
0.266667	Fc1ccc(cc1)C=2ON=C(N2)c3ccc(cc3)C(=O)Nc4c(cc(cc4)C)C(=O)N(C)C
0.266667	Fc1ccc(cc1)C=2ON=C(N2)c3ccc(cc3)C(=O)Nc4c(cc(cc4)C)C(=O)N(C)C
0.266667	Fc1ccc(cc1)C=2ON=C(N2)c3ccc(cc3)C(=O)Nc4c(cc(cc4)C)C(=O)N(C)C
0.266667	Fc1ccc(cc1)C=2ON=C(N2)c3ccc(cc3)C(=O)Nc4c(cc(cc4)C)C(=O)N(C)C
0.266667	Fc1ccc(cc1)C=2ON=C(N2)c3ccc(cc3)C(=O)Nc4c(cc(cc4)C)C(=O)N(C)C
0.266667	Fc1ccc(cc1)C=2ON=C(N2)c3ccc(cc3)C(=O)Nc4c(cc(cc4)C)C(=O)N(C)C
0.266667	Fc1ccc(cc1)C=2ON=C(N2)c3ccc(cc3)C(=O)Nc4c(cc(cc4)C)C(=O)N(C)C
0.266667	Fc1ccc(cc1)C=2ON=C(N2)c3ccc(cc3)C(=O)Nc4c(cc(cc4)C)C(=O)N(C)C
0.266667	Fc1ccc(cc1)C=2ON=C(N2)c3ccc(cc3)C(=O)Nc4c(cc(cc4)C)C(=O)N(C)C
0.266667	Fc1ccc(cc1)C=2ON=C(N2)c3ccc(cc3)C(=O)Nc4c(cc(cc4)C)C(=O)N(C)C
0.266212	Clc1c(ccc(Cl)c1)C(=O)Nc2cc(ccc2)CNCCC=3ON=C(N3)c4ccccc4
0.266212	Clc1c(ccc(Cl)c1)C(=O)Nc2cc(ccc2)CNCCC=3ON=C(N3)c4ccccc4
0.266212	Clc1c(ccc(Cl)c1)C(=O)Nc2cc(ccc2)CNCCC=3ON=C(N3)c4ccccc4
0.266212	Clc1c(ccc(Cl)c1)C(=O)Nc2cc(ccc2)CNCCC=3ON=C(N3)c4ccccc4
0.266212	Clc1c(ccc(Cl)c1)C(=O)Nc2cc(ccc2)CNCCC=3ON=C(N3)c4ccccc4
0.266212	Clc1c(ccc(Cl)c1)C(=O)Nc2cc(ccc2)CNCCC=3ON=C(N3)c4ccccc4
0.266212	Clc1c(ccc(Cl)c1)C(=O)Nc2cc(ccc2)CNCCC=3ON=C(N3)c4ccccc4
0.266212	Clc1c(ccc(Cl)c1)C(=O)Nc2cc(ccc2)CNCCC=3ON=C(N3)c4ccccc4
0.266212	Clc1c(ccc(Cl)c1)C(=O)Nc2cc(ccc2)CNCCC=3ON=C(N3)c4ccccc4
0.266212	Clc1c(ccc(Cl)c1)C(=O)Nc2cc(ccc2)CNCCC=3ON=C(N3)c4ccccc4
0.266212	Clc1ncc(c(Cl)c1)C(=O)Nc2c(ccc(c2)C=3N(N=CC3)C)C
0.266212	Clc1ncc(c(Cl)c1)C(=O)Nc2c(ccc(c2)C=3N(N=CC3)C)C
0.266212	Clc1ncc(c(Cl)c1)C(=O)Nc2c(ccc(c2)C=3N(N=CC3)C)C
0.266212	Clc1ncc(c(Cl)c1)C(=O)Nc2c(ccc(c2)C=3N(N=CC3)C)C
0.266212	Clc1ncc(c(Cl)c1)C(=O)Nc2c(ccc(c2)C=3N(N=CC3)C)C
0.266212	Clc1ncc(c(Cl)c1)C(=O)Nc2c(ccc(c2)C=3N(N=CC3)C)C
0.266212	Clc1ncc(c(Cl)c1)C(=O)Nc2c(ccc(c2)C=3N(N=CC3)C)C
0.266212	Clc1ncc(c(Cl)c1)C(=O)Nc2c(ccc(c2)C=3N(N=CC3)C)C
0.266212	Clc1ncc(c(Cl)c1)C(=O)Nc2c(ccc(c2)C=3N(N=CC3)C)C
0.266212	Clc1ncc(c(Cl)c1)C(=O)Nc2c(ccc(c2)C=3N(N=CC3)C)C
0.266187	O=C(Nc1c(N2CCCC2)ccc(c1)C(=O)N)c3ccc(Nc4c(OC)cccc4)cc3
0.266187	O=C(Nc1c(N2CCCC2)ccc(c1)C(=O)N)c3ccc(Nc4c(OC)cccc4)cc3
0.266187	O=C(Nc1c(N2CCCC2)ccc(c1)C(=O)N)c3ccc(Nc4c(OC)cccc4)cc3
0.266187	O=C(Nc1c(N2CCCC2)ccc(c1)C(=O)N)c3ccc(Nc4c(OC)cccc4)cc3
0.266187	O=C(Nc1c(N2CCCC2)ccc(c1)C(=O)N)c3ccc(Nc4c(OC)cccc4)cc3
0.266187	O=C(Nc1c(N2CCCC2)ccc(c1)C(=O)N)c3ccc(Nc4c(OC)cccc4)cc3
0.266187	O=C(Nc1c(N2CCCC2)ccc(c1)C(=O)N)c3ccc(Nc4c(OC)cccc4)cc3
0.266187	O=C(Nc1c(N2CCCC2)ccc(c1)C(=O)N)c3ccc(Nc4c(OC)cccc4)cc3
0.266187	O=C(Nc1c(N2CCCC2)ccc(c1)C(=O)N)c3ccc(Nc4c(OC)cccc4)cc3
0.266187	O=C(Nc1c(N2CCCC2)ccc(c1)C(=O)N)c3ccc(Nc4c(OC)cccc4)cc3
0.26616	Fc1ccc(cc1)C(=O)Nc2cc(ccc2)C=3ON=C(N3)CC(NC)C
0.26616	[O-][N+](=O)c1ccc(cc1)C=2N=C(NC(=O)c3nc(OC)ccc3)NC2
0.26616	[O-][N+](=O)c1ccc(cc1)C=2N=C(NC(=O)c3nc(OC)ccc3)NC2
0.26616	[O-][N+](=O)c1ccc(cc1)C=2N=C(NC(=O)c3nc(OC)ccc3)NC2
0.26616	[O-][N+](=O)c1ccc(cc1)C=2N=C(NC(=O)c3nc(OC)ccc3)NC2
0.26616	[O-][N+](=O)c1ccc(cc1)C=2N=C(NC(=O)c3nc(OC)ccc3)NC2
0.26616	[O-][N+](=O)c1ccc(cc1)C=2N=C(NC(=O)c3nc(OC)ccc3)NC2
0.26616	[O-][N+](=O)c1ccc(cc1)C=2N=C(NC(=O)c3nc(OC)ccc3)NC2
0.26616	[O-][N+](=O)c1ccc(cc1)C=2N=C(NC(=O)c3nc(OC)ccc3)NC2
0.26616	[O-][N+](=O)c1ccc(cc1)C=2N=C(NC(=O)c3nc(OC)ccc3)NC2
0.26616	[O-][N+](=O)c1ccc(cc1)C=2N=C(NC(=O)c3nc(OC)ccc3)NC2
0.266055	Clc1ccc(cc1)C(N(C(=O)C(=O)Nc2cc(NC(=O)c3ccncc3)c(cc2)C)C)C4=NC=CN4C
0.266055	Clc1ccc(cc1)C(N(C(=O)C(=O)Nc2cc(NC(=O)c3ccncc3)c(cc2)C)C)C4=NC=CN4C
0.266055	Clc1ccc(cc1)C(N(C(=O)C(=O)Nc2cc(NC(=O)c3ccncc3)c(cc2)C)C)C4=NC=CN4C
0.265918	[O-][N+](=O)c1ccc(cc1)C=2N=C(NC(=O)c3ccc(cc3)C4=NC=NN4C)NC2
0.265918	[O-][N+](=O)c1ccc(cc1)C=2N=C(NC(=O)c3ccc(cc3)C4=NC=NN4C)NC2
0.265918	[O-][N+](=O)c1ccc(cc1)C=2N=C(NC(=O)c3ccc(cc3)C4=NC=NN4C)NC2
0.265918	[O-][N+](=O)c1ccc(cc1)C=2N=C(NC(=O)c3ccc(cc3)C4=NC=NN4C)NC2
0.265918	[O-][N+](=O)c1ccc(cc1)C=2N=C(NC(=O)c3ccc(cc3)C4=NC=NN4C)NC2
0.265918	[O-][N+](=O)c1ccc(cc1)C=2N=C(NC(=O)c3ccc(cc3)C4=NC=NN4C)NC2
0.265918	[O-][N+](=O)c1ccc(cc1)C=2N=C(NC(=O)c3ccc(cc3)C4=NC=NN4C)NC2
0.265918	[O-][N+](=O)c1ccc(cc1)C=2N=C(NC(=O)c3ccc(cc3)C4=NC=NN4C)NC2
0.265918	[O-][N+](=O)c1ccc(cc1)C=2N=C(NC(=O)c3ccc(cc3)C4=NC=NN4C)NC2
0.265918	[O-][N+](=O)c1ccc(cc1)C=2N=C(NC(=O)c3ccc(cc3)C4=NC=NN4C)NC2
0.265683	Brc1cc(c2cc(NC(=O)C(=O)Nc3c(ccc(c3)C=4N(N=CC4)C)C)ccc2)ccc1
0.265517	Clc1cc(NC(=O)c2ccc(F)cc2)c(cc1)C(=O)Nc3cc(F)c(OCCCN4CCOCC4)cc3
0.265517	Clc1cc(NC(=O)c2ccc(F)cc2)c(cc1)C(=O)Nc3cc(F)c(OCCCN4CCOCC4)cc3
0.265517	Clc1cc(NC(=O)c2ccc(F)cc2)c(cc1)C(=O)Nc3cc(F)c(OCCCN4CCOCC4)cc3
0.265517	Clc1cc(NC(=O)c2ccc(F)cc2)c(cc1)C(=O)Nc3cc(F)c(OCCCN4CCOCC4)cc3
0.265517	Clc1cc(NC(=O)c2ccc(F)cc2)c(cc1)C(=O)Nc3cc(F)c(OCCCN4CCOCC4)cc3
0.265517	Clc1cc(NC(=O)c2ccc(F)cc2)c(cc1)C(=O)Nc3cc(F)c(OCCCN4CCOCC4)cc3
0.265517	Clc1cc(NC(=O)c2ccc(F)cc2)c(cc1)C(=O)Nc3cc(F)c(OCCCN4CCOCC4)cc3
0.265517	Clc1cc(NC(=O)c2ccc(F)cc2)c(cc1)C(=O)Nc3cc(F)c(OCCCN4CCOCC4)cc3
0.265517	Clc1cc(NC(=O)c2ccc(F)cc2)c(cc1)C(=O)Nc3cc(F)c(OCCCN4CCOCC4)cc3
0.265517	Clc1cc(NC(=O)c2ccc(F)cc2)c(cc1)C(=O)Nc3cc(F)c(OCCCN4CCOCC4)cc3
0.265455	O=C(NC)c1ccc(cc1)CCNC(=O)C(=O)Nc2cc(c(N3CCOCC3)cc2)C
[truncated: 8,001 more rows]
