# Supplementary material for: Galileo: Three-dimensional searching in large combinatorial fragment spaces on the example of pharmacophores
Source: J Comput Aided Mol Des. 2022 Nov 24;37(1):1–16. doi: 10.1007/s10822-022-00485-y (PMC10032335; doi:10.1007/s10822-022-00485-y)
Supplement: Supplementary file 4 — Supplementary file 3a [file 10822_2022_485_MOESM3_ESMa.zip › Imatinib_Galileo/15/out_8.csv]

Score	SMILES
0.434263	FC(F)(F)c1nc(ncc1)Nc2cc(ccc2)C(=O)Nc3cc(c(NC(=O)C)cc3)C
0.434263	FC(F)(F)c1nc(ncc1)Nc2cc(ccc2)C(=O)Nc3cc(c(NC(=O)C)cc3)C
0.434263	FC(F)(F)c1nc(ncc1)Nc2cc(ccc2)C(=O)Nc3cc(c(NC(=O)C)cc3)C
0.434263	FC(F)(F)c1nc(ncc1)Nc2cc(ccc2)C(=O)Nc3cc(c(NC(=O)C)cc3)C
0.434263	FC(F)(F)c1nc(ncc1)Nc2cc(ccc2)C(=O)Nc3cc(c(NC(=O)C)cc3)C
0.434263	FC(F)(F)c1nc(ncc1)Nc2cc(ccc2)C(=O)Nc3cc(c(NC(=O)C)cc3)C
0.434263	FC(F)(F)c1nc(ncc1)Nc2cc(ccc2)C(=O)Nc3cc(c(NC(=O)C)cc3)C
0.434263	FC(F)(F)c1nc(ncc1)Nc2cc(ccc2)C(=O)Nc3cc(c(NC(=O)C)cc3)C
0.434263	FC(F)(F)c1nc(ncc1)Nc2cc(ccc2)C(=O)Nc3cc(c(NC(=O)C)cc3)C
0.434263	FC(F)(F)c1nc(ncc1)Nc2cc(ccc2)C(=O)Nc3cc(c(NC(=O)C)cc3)C
0.4	FC(F)(F)c1nc(ncc1)Nc2cc(ccc2)C(=O)Nc3cc(OCC(F)F)c(cc3)C
0.4	FC(F)(F)c1nc(ncc1)Nc2cc(ccc2)C(=O)Nc3cc(OCC(F)F)c(cc3)C
0.4	FC(F)(F)c1nc(ncc1)Nc2cc(ccc2)C(=O)Nc3cc(OCC(F)F)c(cc3)C
0.4	FC(F)(F)c1nc(ncc1)Nc2cc(ccc2)C(=O)Nc3cc(OCC(F)F)c(cc3)C
0.4	FC(F)(F)c1nc(ncc1)Nc2cc(ccc2)C(=O)Nc3cc(OCC(F)F)c(cc3)C
0.4	FC(F)(F)c1nc(ncc1)Nc2cc(ccc2)C(=O)Nc3cc(OCC(F)F)c(cc3)C
0.4	FC(F)(F)c1nc(ncc1)Nc2cc(ccc2)C(=O)Nc3cc(OCC(F)F)c(cc3)C
0.4	FC(F)(F)c1nc(ncc1)Nc2cc(ccc2)C(=O)Nc3cc(OCC(F)F)c(cc3)C
0.4	FC(F)(F)c1nc(ncc1)Nc2cc(ccc2)C(=O)Nc3cc(OCC(F)F)c(cc3)C
0.4	FC(F)(F)c1nc(ncc1)Nc2cc(ccc2)C(=O)Nc3cc(OCC(F)F)c(cc3)C
0.39777	O=C(Nc1cc2N=C(Nc2cc1)c3cnccc3)c4cc(NC(=O)C)c(cc4)C
0.39777	O=C(Nc1cc2N=C(Nc2cc1)c3cnccc3)c4cc(NC(=O)C)c(cc4)C
0.39777	O=C(Nc1cc2N=C(Nc2cc1)c3cnccc3)c4cc(NC(=O)C)c(cc4)C
0.39777	O=C(Nc1cc2N=C(Nc2cc1)c3cnccc3)c4cc(NC(=O)C)c(cc4)C
0.39777	O=C(Nc1cc2N=C(Nc2cc1)c3cnccc3)c4cc(NC(=O)C)c(cc4)C
0.39777	O=C(Nc1cc2N=C(Nc2cc1)c3cnccc3)c4cc(NC(=O)C)c(cc4)C
0.39777	O=C(Nc1cc2N=C(Nc2cc1)c3cnccc3)c4cc(NC(=O)C)c(cc4)C
0.39777	O=C(Nc1cc2N=C(Nc2cc1)c3cnccc3)c4cc(NC(=O)C)c(cc4)C
0.39777	O=C(Nc1cc2N=C(Nc2cc1)c3cnccc3)c4cc(NC(=O)C)c(cc4)C
0.39777	O=C(Nc1cc2N=C(Nc2cc1)c3cnccc3)c4cc(NC(=O)C)c(cc4)C
0.397059	FC(F)(F)c1nc(ncc1)Nc2cc(ccc2)C(=O)Nc3cc(c(N4CCOCC4)cc3)C
0.397059	FC(F)(F)c1nc(ncc1)Nc2cc(ccc2)C(=O)Nc3cc(c(N4CCOCC4)cc3)C
0.397059	FC(F)(F)c1nc(ncc1)Nc2cc(ccc2)C(=O)Nc3cc(c(N4CCOCC4)cc3)C
0.397059	FC(F)(F)c1nc(ncc1)Nc2cc(ccc2)C(=O)Nc3cc(c(N4CCOCC4)cc3)C
0.397059	FC(F)(F)c1nc(ncc1)Nc2cc(ccc2)C(=O)Nc3cc(c(N4CCOCC4)cc3)C
0.397059	FC(F)(F)c1nc(ncc1)Nc2cc(ccc2)C(=O)Nc3cc(c(N4CCOCC4)cc3)C
0.397059	FC(F)(F)c1nc(ncc1)Nc2cc(ccc2)C(=O)Nc3cc(c(N4CCOCC4)cc3)C
0.397059	FC(F)(F)c1nc(ncc1)Nc2cc(ccc2)C(=O)Nc3cc(c(N4CCOCC4)cc3)C
0.397059	FC(F)(F)c1nc(ncc1)Nc2cc(ccc2)C(=O)Nc3cc(c(N4CCOCC4)cc3)C
0.397059	FC(F)(F)c1nc(ncc1)Nc2cc(ccc2)C(=O)Nc3cc(c(N4CCOCC4)cc3)C
0.397004	FC(F)(F)c1nc(ncc1)Nc2cc(ccc2)C(=O)Nc3cc(c(cc3)C)C(=O)N(C)C
0.397004	FC(F)(F)c1nc(ncc1)Nc2cc(ccc2)C(=O)Nc3cc(c(cc3)C)C(=O)N(C)C
0.397004	FC(F)(F)c1nc(ncc1)Nc2cc(ccc2)C(=O)Nc3cc(c(cc3)C)C(=O)N(C)C
0.397004	FC(F)(F)c1nc(ncc1)Nc2cc(ccc2)C(=O)Nc3cc(c(cc3)C)C(=O)N(C)C
0.397004	FC(F)(F)c1nc(ncc1)Nc2cc(ccc2)C(=O)Nc3cc(c(cc3)C)C(=O)N(C)C
0.397004	FC(F)(F)c1nc(ncc1)Nc2cc(ccc2)C(=O)Nc3cc(c(cc3)C)C(=O)N(C)C
0.397004	FC(F)(F)c1nc(ncc1)Nc2cc(ccc2)C(=O)Nc3cc(c(cc3)C)C(=O)N(C)C
0.397004	FC(F)(F)c1nc(ncc1)Nc2cc(ccc2)C(=O)Nc3cc(c(cc3)C)C(=O)N(C)C
0.397004	FC(F)(F)c1nc(ncc1)Nc2cc(ccc2)C(=O)Nc3cc(c(cc3)C)C(=O)N(C)C
0.397004	FC(F)(F)c1nc(ncc1)Nc2cc(ccc2)C(=O)Nc3cc(c(cc3)C)C(=O)N(C)C
0.396887	Fc1c(cc(NC(=O)c2cc(Nc3nc(ccn3)C(F)(F)F)ccc2)c(c1)C)C
0.396887	Fc1c(cc(NC(=O)c2cc(Nc3nc(ccn3)C(F)(F)F)ccc2)c(c1)C)C
0.396887	Fc1c(cc(NC(=O)c2cc(Nc3nc(ccn3)C(F)(F)F)ccc2)c(c1)C)C
0.396887	Fc1c(cc(NC(=O)c2cc(Nc3nc(ccn3)C(F)(F)F)ccc2)c(c1)C)C
0.396887	Fc1c(cc(NC(=O)c2cc(Nc3nc(ccn3)C(F)(F)F)ccc2)c(c1)C)C
0.396887	Fc1c(cc(NC(=O)c2cc(Nc3nc(ccn3)C(F)(F)F)ccc2)c(c1)C)C
0.396887	Fc1c(cc(NC(=O)c2cc(Nc3nc(ccn3)C(F)(F)F)ccc2)c(c1)C)C
0.396887	Fc1c(cc(NC(=O)c2cc(Nc3nc(ccn3)C(F)(F)F)ccc2)c(c1)C)C
0.396887	Fc1c(cc(NC(=O)c2cc(Nc3nc(ccn3)C(F)(F)F)ccc2)c(c1)C)C
0.396887	Fc1c(cc(NC(=O)c2cc(Nc3nc(ccn3)C(F)(F)F)ccc2)c(c1)C)C
0.391635	Fc1c(NC(=O)OC)cc(NC(=O)c2cc(Nc3nc(ccn3)C(F)(F)F)ccc2)cc1
0.391635	Fc1c(NC(=O)OC)cc(NC(=O)c2cc(Nc3nc(ccn3)C(F)(F)F)ccc2)cc1
0.391635	Fc1c(NC(=O)OC)cc(NC(=O)c2cc(Nc3nc(ccn3)C(F)(F)F)ccc2)cc1
0.391635	Fc1c(NC(=O)OC)cc(NC(=O)c2cc(Nc3nc(ccn3)C(F)(F)F)ccc2)cc1
0.391635	Fc1c(NC(=O)OC)cc(NC(=O)c2cc(Nc3nc(ccn3)C(F)(F)F)ccc2)cc1
0.391635	Fc1c(NC(=O)OC)cc(NC(=O)c2cc(Nc3nc(ccn3)C(F)(F)F)ccc2)cc1
0.391635	Fc1c(NC(=O)OC)cc(NC(=O)c2cc(Nc3nc(ccn3)C(F)(F)F)ccc2)cc1
0.391635	Fc1c(NC(=O)OC)cc(NC(=O)c2cc(Nc3nc(ccn3)C(F)(F)F)ccc2)cc1
0.391635	Fc1c(NC(=O)OC)cc(NC(=O)c2cc(Nc3nc(ccn3)C(F)(F)F)ccc2)cc1
0.391635	Fc1c(NC(=O)OC)cc(NC(=O)c2cc(Nc3nc(ccn3)C(F)(F)F)ccc2)cc1
0.379592	Fc1ccc(c2cncc(c2)C(=O)Nc3c(ccc(NC(=O)C(C)(C)C)c3)C)cc1
0.379592	Fc1ccc(c2cncc(c2)C(=O)Nc3c(ccc(NC(=O)C(C)(C)C)c3)C)cc1
0.379592	Fc1ccc(c2cncc(c2)C(=O)Nc3c(ccc(NC(=O)C(C)(C)C)c3)C)cc1
0.379592	Fc1ccc(c2cncc(c2)C(=O)Nc3c(ccc(NC(=O)C(C)(C)C)c3)C)cc1
0.379592	Fc1ccc(c2cncc(c2)C(=O)Nc3c(ccc(NC(=O)C(C)(C)C)c3)C)cc1
0.379592	Fc1ccc(c2cncc(c2)C(=O)Nc3c(ccc(NC(=O)C(C)(C)C)c3)C)cc1
0.379592	Fc1ccc(c2cncc(c2)C(=O)Nc3c(ccc(NC(=O)C(C)(C)C)c3)C)cc1
0.379592	Fc1ccc(c2cncc(c2)C(=O)Nc3c(ccc(NC(=O)C(C)(C)C)c3)C)cc1
0.379592	Fc1ccc(c2cncc(c2)C(=O)Nc3c(ccc(NC(=O)C(C)(C)C)c3)C)cc1
0.379592	Fc1ccc(c2cncc(c2)C(=O)Nc3c(ccc(NC(=O)C(C)(C)C)c3)C)cc1
0.376518	S(c1cc(c(NC(=O)c2ccc(cc2)CN3CCC(OC)CC3)cc1)C)c4ccccc4
0.376518	S(c1cc(c(NC(=O)c2ccc(cc2)CN3CCC(OC)CC3)cc1)C)c4ccccc4
0.374126	FC(F)(F)c1nc(ncc1)Nc2cc(ccc2)C(=O)Nc3cc4N=C(Nc4cc3)c5cnccc5
0.374126	FC(F)(F)c1nc(ncc1)Nc2cc(ccc2)C(=O)Nc3cc4N=C(Nc4cc3)c5cnccc5
0.374126	FC(F)(F)c1nc(ncc1)Nc2cc(ccc2)C(=O)Nc3cc4N=C(Nc4cc3)c5cnccc5
0.374126	FC(F)(F)c1nc(ncc1)Nc2cc(ccc2)C(=O)Nc3cc4N=C(Nc4cc3)c5cnccc5
0.374126	FC(F)(F)c1nc(ncc1)Nc2cc(ccc2)C(=O)Nc3cc4N=C(Nc4cc3)c5cnccc5
0.374126	FC(F)(F)c1nc(ncc1)Nc2cc(ccc2)C(=O)Nc3cc4N=C(Nc4cc3)c5cnccc5
0.374126	FC(F)(F)c1nc(ncc1)Nc2cc(ccc2)C(=O)Nc3cc4N=C(Nc4cc3)c5cnccc5
0.372549	Fc1c(NC(=O)Cc2ccccc2)cc(NC(=O)c3ccc(cc3)CN4CCC(OC)CC4)cc1
0.371542	FC(F)COc1c(ccc(NC(=O)c2cc(ncc2)c3ccccc3)c1)C
0.371542	FC(F)COc1c(ccc(NC(=O)c2cc(ncc2)c3ccccc3)c1)C
0.371542	FC(F)COc1c(ccc(NC(=O)c2cc(ncc2)c3ccccc3)c1)C
0.371542	FC(F)COc1c(ccc(NC(=O)c2cc(ncc2)c3ccccc3)c1)C
0.371542	FC(F)COc1c(ccc(NC(=O)c2cc(ncc2)c3ccccc3)c1)C
0.371542	FC(F)COc1c(ccc(NC(=O)c2cc(ncc2)c3ccccc3)c1)C
0.371542	FC(F)COc1c(ccc(NC(=O)c2cc(ncc2)c3ccccc3)c1)C
0.371542	FC(F)COc1c(ccc(NC(=O)c2cc(ncc2)c3ccccc3)c1)C
0.371542	FC(F)COc1c(ccc(NC(=O)c2cc(ncc2)c3ccccc3)c1)C
0.371542	FC(F)COc1c(ccc(NC(=O)c2cc(ncc2)c3ccccc3)c1)C
0.367188	S1C(=NC(c2cc(ccc2)C(=O)Nc3c(ccc(C#N)c3)C)=C1)C
0.367188	S1C(=NC(c2cc(ccc2)C(=O)Nc3c(ccc(C#N)c3)C)=C1)C
0.367188	S1C(=NC(c2cc(ccc2)C(=O)Nc3c(ccc(C#N)c3)C)=C1)C
0.366534	Fc1c(NC(=O)OC)cc(NC(=O)c2cc(ncc2)c3ccccc3)cc1
0.366534	Fc1c(NC(=O)OC)cc(NC(=O)c2cc(ncc2)c3ccccc3)cc1
0.366534	Fc1c(NC(=O)OC)cc(NC(=O)c2cc(ncc2)c3ccccc3)cc1
0.366534	Fc1c(NC(=O)OC)cc(NC(=O)c2cc(ncc2)c3ccccc3)cc1
0.366534	Fc1c(NC(=O)OC)cc(NC(=O)c2cc(ncc2)c3ccccc3)cc1
0.366534	Fc1c(NC(=O)OC)cc(NC(=O)c2cc(ncc2)c3ccccc3)cc1
0.366534	Fc1c(NC(=O)OC)cc(NC(=O)c2cc(ncc2)c3ccccc3)cc1
0.366534	Fc1c(NC(=O)OC)cc(NC(=O)c2cc(ncc2)c3ccccc3)cc1
0.366534	Fc1c(NC(=O)OC)cc(NC(=O)c2cc(ncc2)c3ccccc3)cc1
0.366534	Fc1c(NC(=O)OC)cc(NC(=O)c2cc(ncc2)c3ccccc3)cc1
0.365759	O=C(N(C)C)c1c(ccc(NC(=O)c2cc(ncc2)c3ccccc3)c1)C
0.365759	O=C(N(C)C)c1c(ccc(NC(=O)c2cc(ncc2)c3ccccc3)c1)C
0.365759	O=C(N(C)C)c1c(ccc(NC(=O)c2cc(ncc2)c3ccccc3)c1)C
0.365759	O=C(N(C)C)c1c(ccc(NC(=O)c2cc(ncc2)c3ccccc3)c1)C
0.365759	O=C(N(C)C)c1c(ccc(NC(=O)c2cc(ncc2)c3ccccc3)c1)C
0.365759	O=C(N(C)C)c1c(ccc(NC(=O)c2cc(ncc2)c3ccccc3)c1)C
0.365759	O=C(N(C)C)c1c(ccc(NC(=O)c2cc(ncc2)c3ccccc3)c1)C
0.365759	O=C(N(C)C)c1c(ccc(NC(=O)c2cc(ncc2)c3ccccc3)c1)C
0.365759	O=C(N(C)C)c1c(ccc(NC(=O)c2cc(ncc2)c3ccccc3)c1)C
0.365759	O=C(N(C)C)c1c(ccc(NC(=O)c2cc(ncc2)c3ccccc3)c1)C
0.362869	Clc1ccc(NC(=O)c2cc(Nc3nc(ccn3)C(F)(F)F)ccc2)cc1
0.362869	Clc1ccc(NC(=O)c2cc(Nc3nc(ccn3)C(F)(F)F)ccc2)cc1
0.362869	Clc1ccc(NC(=O)c2cc(Nc3nc(ccn3)C(F)(F)F)ccc2)cc1
0.362869	Clc1ccc(NC(=O)c2cc(Nc3nc(ccn3)C(F)(F)F)ccc2)cc1
0.362869	Clc1ccc(NC(=O)c2cc(Nc3nc(ccn3)C(F)(F)F)ccc2)cc1
0.362869	Clc1ccc(NC(=O)c2cc(Nc3nc(ccn3)C(F)(F)F)ccc2)cc1
0.362869	Clc1ccc(NC(=O)c2cc(Nc3nc(ccn3)C(F)(F)F)ccc2)cc1
0.362869	Clc1ccc(NC(=O)c2cc(Nc3nc(ccn3)C(F)(F)F)ccc2)cc1
0.362869	Clc1ccc(NC(=O)c2cc(Nc3nc(ccn3)C(F)(F)F)ccc2)cc1
0.362869	Clc1ccc(NC(=O)c2cc(Nc3nc(ccn3)C(F)(F)F)ccc2)cc1
0.358268	Clc1c(NC(=O)c2cc(Nc3nc(ccn3)C(F)(F)F)ccc2)cccc1
0.358268	Clc1c(NC(=O)c2cc(Nc3nc(ccn3)C(F)(F)F)ccc2)cccc1
0.358268	Clc1c(NC(=O)c2cc(Nc3nc(ccn3)C(F)(F)F)ccc2)cccc1
0.358268	Clc1c(NC(=O)c2cc(Nc3nc(ccn3)C(F)(F)F)ccc2)cccc1
0.358268	Clc1c(NC(=O)c2cc(Nc3nc(ccn3)C(F)(F)F)ccc2)cccc1
0.358268	Clc1c(NC(=O)c2cc(Nc3nc(ccn3)C(F)(F)F)ccc2)cccc1
0.358268	Clc1c(NC(=O)c2cc(Nc3nc(ccn3)C(F)(F)F)ccc2)cccc1
0.358268	Clc1c(NC(=O)c2cc(Nc3nc(ccn3)C(F)(F)F)ccc2)cccc1
0.358268	Clc1c(NC(=O)c2cc(Nc3nc(ccn3)C(F)(F)F)ccc2)cccc1
0.358268	Clc1c(NC(=O)c2cc(Nc3nc(ccn3)C(F)(F)F)ccc2)cccc1
0.357934	Clc1c(SC2CC2)ccc(NC(=O)c3cc(Nc4nc(ccn4)C(F)(F)F)ccc3)c1
0.357934	Clc1c(SC2CC2)ccc(NC(=O)c3cc(Nc4nc(ccn4)C(F)(F)F)ccc3)c1
0.357934	Clc1c(SC2CC2)ccc(NC(=O)c3cc(Nc4nc(ccn4)C(F)(F)F)ccc3)c1
0.357934	Clc1c(SC2CC2)ccc(NC(=O)c3cc(Nc4nc(ccn4)C(F)(F)F)ccc3)c1
0.357934	Clc1c(SC2CC2)ccc(NC(=O)c3cc(Nc4nc(ccn4)C(F)(F)F)ccc3)c1
0.357934	Clc1c(SC2CC2)ccc(NC(=O)c3cc(Nc4nc(ccn4)C(F)(F)F)ccc3)c1
0.357934	Clc1c(SC2CC2)ccc(NC(=O)c3cc(Nc4nc(ccn4)C(F)(F)F)ccc3)c1
0.357934	Clc1c(SC2CC2)ccc(NC(=O)c3cc(Nc4nc(ccn4)C(F)(F)F)ccc3)c1
0.357934	Clc1c(SC2CC2)ccc(NC(=O)c3cc(Nc4nc(ccn4)C(F)(F)F)ccc3)c1
0.357934	Clc1c(SC2CC2)ccc(NC(=O)c3cc(Nc4nc(ccn4)C(F)(F)F)ccc3)c1
0.357692	Clc1cnc(cc1)CN2CCN(C(=O)c3cc(NC(=O)C)c(cc3)C)CC2
0.357692	Clc1cnc(cc1)CN2CCN(C(=O)c3cc(NC(=O)C)c(cc3)C)CC2
0.357692	Clc1cnc(cc1)CN2CCN(C(=O)c3cc(NC(=O)C)c(cc3)C)CC2
0.357692	Clc1cnc(cc1)CN2CCN(C(=O)c3cc(NC(=O)C)c(cc3)C)CC2
0.357692	Clc1cnc(cc1)CN2CCN(C(=O)c3cc(NC(=O)C)c(cc3)C)CC2
0.357692	Clc1cnc(cc1)CN2CCN(C(=O)c3cc(NC(=O)C)c(cc3)C)CC2
0.357692	Clc1cnc(cc1)CN2CCN(C(=O)c3cc(NC(=O)C)c(cc3)C)CC2
0.357692	Clc1cnc(cc1)CN2CCN(C(=O)c3cc(NC(=O)C)c(cc3)C)CC2
0.357692	Clc1cnc(cc1)CN2CCN(C(=O)c3cc(NC(=O)C)c(cc3)C)CC2
0.357692	Clc1cnc(cc1)CN2CCN(C(=O)c3cc(NC(=O)C)c(cc3)C)CC2
0.356877	O=C(Nc1c(ccc(N2N=NN=C2)c1)C)c3cc(ncc3)c4ccccc4
0.356877	O=C(Nc1c(ccc(N2N=NN=C2)c1)C)c3cc(ncc3)c4ccccc4
0.356877	O=C(Nc1c(ccc(N2N=NN=C2)c1)C)c3cc(ncc3)c4ccccc4
0.356877	O=C(Nc1c(ccc(N2N=NN=C2)c1)C)c3cc(ncc3)c4ccccc4
0.356877	O=C(Nc1c(ccc(N2N=NN=C2)c1)C)c3cc(ncc3)c4ccccc4
0.353414	O=C(NC1CCN(Cc2cnccc2)CC1)c3cc(ncc3)c4ccccc4
0.353414	O=C(NC1CCN(Cc2cnccc2)CC1)c3cc(ncc3)c4ccccc4
0.353414	O=C(NC1CCN(Cc2cnccc2)CC1)c3cc(ncc3)c4ccccc4
0.353414	O=C(NC1CCN(Cc2cnccc2)CC1)c3cc(ncc3)c4ccccc4
0.353414	O=C(NC1CCN(Cc2cnccc2)CC1)c3cc(ncc3)c4ccccc4
0.353414	O=C(NC1CCN(Cc2cnccc2)CC1)c3cc(ncc3)c4ccccc4
0.353414	O=C(NC1CCN(Cc2cnccc2)CC1)c3cc(ncc3)c4ccccc4
0.352941	O=C(Nc1cc(c(NC(=O)C)cc1)C)c2cc(NC(=O)C)c(cc2)C
0.352941	O=C(Nc1cc(c(NC(=O)C)cc1)C)c2cc(NC(=O)C)c(cc2)C
0.352941	O=C(Nc1cc(c(NC(=O)C)cc1)C)c2cc(NC(=O)C)c(cc2)C
0.352941	O=C(Nc1cc(c(NC(=O)C)cc1)C)c2cc(NC(=O)C)c(cc2)C
0.352941	O=C(Nc1cc(c(NC(=O)C)cc1)C)c2cc(NC(=O)C)c(cc2)C
0.352941	O=C(Nc1cc(c(NC(=O)C)cc1)C)c2cc(NC(=O)C)c(cc2)C
0.352941	O=C(Nc1cc(c(NC(=O)C)cc1)C)c2cc(NC(=O)C)c(cc2)C
0.352941	O=C(Nc1cc(c(NC(=O)C)cc1)C)c2cc(NC(=O)C)c(cc2)C
0.352941	O=C(Nc1cc(c(NC(=O)C)cc1)C)c2cc(NC(=O)C)c(cc2)C
0.352941	O=C(Nc1cc(c(NC(=O)C)cc1)C)c2cc(NC(=O)C)c(cc2)C
0.35206	S1C(=NC(c2ccc(cc2)CCCC)=C1)NC(=O)c3cc(Nc4ncc(cc4)C)ccc3
0.351563	O=C(Nc1cnc(N2CCNCC2)cc1)c3cc(NC(=O)C)c(cc3)C
0.351563	O=C(Nc1cnc(N2CCNCC2)cc1)c3cc(NC(=O)C)c(cc3)C
0.350943	S1C(=NC(c2cc(ccc2)C(=O)Nc3cc(c(cc3)C)C(=O)c4ccccc4)=C1)C
0.350943	S1C(=NC(c2cc(ccc2)C(=O)Nc3cc(c(cc3)C)C(=O)c4ccccc4)=C1)C
0.350943	S1C(=NC(c2cc(ccc2)C(=O)Nc3cc(c(cc3)C)C(=O)c4ccccc4)=C1)C
0.350943	S1C(=NC(c2cc(ccc2)C(=O)Nc3cc(c(cc3)C)C(=O)c4ccccc4)=C1)C
0.350943	S1C(=NC(c2cc(ccc2)C(=O)Nc3cc(c(cc3)C)C(=O)c4ccccc4)=C1)C
0.350943	S1C(=NC(c2cc(ccc2)C(=O)Nc3cc(c(cc3)C)C(=O)c4ccccc4)=C1)C
0.350943	S1C(=NC(c2cc(ccc2)C(=O)Nc3cc(c(cc3)C)C(=O)c4ccccc4)=C1)C
0.350943	S1C(=NC(c2cc(ccc2)C(=O)Nc3cc(c(cc3)C)C(=O)c4ccccc4)=C1)C
0.35	Clc1ccc(NC(=O)c2cc(NC(=O)C)c(cc2)C)cc1
0.35	Clc1ccc(NC(=O)c2cc(NC(=O)C)c(cc2)C)cc1
0.35	Clc1ccc(NC(=O)c2cc(NC(=O)C)c(cc2)C)cc1
0.35	Clc1ccc(NC(=O)c2cc(NC(=O)C)c(cc2)C)cc1
0.35	Clc1ccc(NC(=O)c2cc(NC(=O)C)c(cc2)C)cc1
0.35	Clc1ccc(NC(=O)c2cc(NC(=O)C)c(cc2)C)cc1
0.35	Clc1ccc(NC(=O)c2cc(NC(=O)C)c(cc2)C)cc1
0.35	Clc1ccc(NC(=O)c2cc(NC(=O)C)c(cc2)C)cc1
0.35	Clc1ccc(NC(=O)c2cc(NC(=O)C)c(cc2)C)cc1
0.35	Clc1ccc(NC(=O)c2cc(NC(=O)C)c(cc2)C)cc1
0.349265	S(=O)(=O)(Nc1ccc(cc1)C(=O)NC2CCN(Cc3cnccc3)CC2)c4cc(c(cc4)C)C
0.349265	S(=O)(=O)(Nc1ccc(cc1)C(=O)NC2CCN(Cc3cnccc3)CC2)c4cc(c(cc4)C)C
0.349265	S(=O)(=O)(Nc1ccc(cc1)C(=O)NC2CCN(Cc3cnccc3)CC2)c4cc(c(cc4)C)C
0.349265	S(=O)(=O)(Nc1ccc(cc1)C(=O)NC2CCN(Cc3cnccc3)CC2)c4cc(c(cc4)C)C
0.349265	S(=O)(=O)(Nc1ccc(cc1)C(=O)NC2CCN(Cc3cnccc3)CC2)c4cc(c(cc4)C)C
0.349265	S(=O)(=O)(Nc1ccc(cc1)C(=O)NC2CCN(Cc3cnccc3)CC2)c4cc(c(cc4)C)C
0.349265	S(=O)(=O)(Nc1ccc(cc1)C(=O)NC2CCN(Cc3cnccc3)CC2)c4cc(c(cc4)C)C
0.349265	S(=O)(=O)(Nc1ccc(cc1)C(=O)NC2CCN(Cc3cnccc3)CC2)c4cc(c(cc4)C)C
0.349265	S(=O)(=O)(Nc1ccc(cc1)C(=O)NC2CCN(Cc3cnccc3)CC2)c4cc(c(cc4)C)C
0.348837	O=C(Nc1c(ccc(N)c1)C)c2ccncc2
0.348837	O=C(Nc1c(ccc(N)c1)C)c2ccncc2
0.348837	O=C(Nc1c(ccc(N)c1)C)c2ccncc2
0.348837	O=C(Nc1c(ccc(N)c1)C)c2ccncc2
0.344828	FC(F)(F)c1nc(ncc1)Nc2cc(ccc2)C(=O)Nc3cc4c(cc3)C(=O)CCC4
0.344828	FC(F)(F)c1nc(ncc1)Nc2cc(ccc2)C(=O)Nc3cc4c(cc3)C(=O)CCC4
0.344828	FC(F)(F)c1nc(ncc1)Nc2cc(ccc2)C(=O)Nc3cc4c(cc3)C(=O)CCC4
0.344828	FC(F)(F)c1nc(ncc1)Nc2cc(ccc2)C(=O)Nc3cc4c(cc3)C(=O)CCC4
0.344828	FC(F)(F)c1nc(ncc1)Nc2cc(ccc2)C(=O)Nc3cc4c(cc3)C(=O)CCC4
0.344828	FC(F)(F)c1nc(ncc1)Nc2cc(ccc2)C(=O)Nc3cc4c(cc3)C(=O)CCC4
0.344828	FC(F)(F)c1nc(ncc1)Nc2cc(ccc2)C(=O)Nc3cc4c(cc3)C(=O)CCC4
0.344828	FC(F)(F)c1nc(ncc1)Nc2cc(ccc2)C(=O)Nc3cc4c(cc3)C(=O)CCC4
0.344828	FC(F)(F)c1nc(ncc1)Nc2cc(ccc2)C(=O)Nc3cc4c(cc3)C(=O)CCC4
0.344828	FC(F)(F)c1nc(ncc1)Nc2cc(ccc2)C(=O)Nc3cc4c(cc3)C(=O)CCC4
0.34471	S1C(=NC(=C1)C)NC(=O)c2cc(NC(=O)c3cc(Nc4nc(ccn4)C(F)(F)F)ccc3)c(OC)cc2
0.34471	S1C(=NC(=C1)C)NC(=O)c2cc(NC(=O)c3cc(Nc4nc(ccn4)C(F)(F)F)ccc3)c(OC)cc2
0.34471	S1C(=NC(=C1)C)NC(=O)c2cc(NC(=O)c3cc(Nc4nc(ccn4)C(F)(F)F)ccc3)c(OC)cc2
0.34471	S1C(=NC(=C1)C)NC(=O)c2cc(NC(=O)c3cc(Nc4nc(ccn4)C(F)(F)F)ccc3)c(OC)cc2
0.34471	S1C(=NC(=C1)C)NC(=O)c2cc(NC(=O)c3cc(Nc4nc(ccn4)C(F)(F)F)ccc3)c(OC)cc2
0.34471	S1C(=NC(=C1)C)NC(=O)c2cc(NC(=O)c3cc(Nc4nc(ccn4)C(F)(F)F)ccc3)c(OC)cc2
0.34471	S1C(=NC(=C1)C)NC(=O)c2cc(NC(=O)c3cc(Nc4nc(ccn4)C(F)(F)F)ccc3)c(OC)cc2
0.34471	S1C(=NC(=C1)C)NC(=O)c2cc(NC(=O)c3cc(Nc4nc(ccn4)C(F)(F)F)ccc3)c(OC)cc2
0.34471	S1C(=NC(=C1)C)NC(=O)c2cc(NC(=O)c3cc(Nc4nc(ccn4)C(F)(F)F)ccc3)c(OC)cc2
0.34471	S1C(=NC(=C1)C)NC(=O)c2cc(NC(=O)c3cc(Nc4nc(ccn4)C(F)(F)F)ccc3)c(OC)cc2
0.344538	O=C(Nc1cc(c(NC(=O)C)cc1)C)c2cc(ncc2)NC
0.344538	O=C(Nc1cc(c(NC(=O)C)cc1)C)c2cc(ncc2)NC
0.344538	O=C(Nc1cc(c(NC(=O)C)cc1)C)c2cc(ncc2)NC
0.344538	O=C(Nc1cc(c(NC(=O)C)cc1)C)c2cc(ncc2)NC
0.344538	O=C(Nc1cc(c(NC(=O)C)cc1)C)c2cc(ncc2)NC
0.344538	O=C(Nc1cc(c(NC(=O)C)cc1)C)c2cc(ncc2)NC
0.344538	O=C(Nc1cc(c(NC(=O)C)cc1)C)c2cc(ncc2)NC
0.344538	O=C(Nc1cc(c(NC(=O)C)cc1)C)c2cc(ncc2)NC
0.344538	O=C(Nc1cc(c(NC(=O)C)cc1)C)c2cc(ncc2)NC
0.344538	O=C(Nc1cc(c(NC(=O)C)cc1)C)c2cc(ncc2)NC
0.343284	Clc1cc(NC(=O)c2cnc(NCc3c(c4cnccc4)cccc3)cc2)ccc1
0.343284	Clc1cc(NC(=O)c2cnc(NCc3c(c4cnccc4)cccc3)cc2)ccc1
0.343284	Clc1cc(NC(=O)c2cnc(NCc3c(c4cnccc4)cccc3)cc2)ccc1
0.343284	Clc1cc(NC(=O)c2cnc(NCc3c(c4cnccc4)cccc3)cc2)ccc1
0.343284	Clc1cc(NC(=O)c2cnc(NCc3c(c4cnccc4)cccc3)cc2)ccc1
0.343284	Clc1cc(NC(=O)c2cnc(NCc3c(c4cnccc4)cccc3)cc2)ccc1
0.343284	Clc1cc(NC(=O)c2cnc(NCc3c(c4cnccc4)cccc3)cc2)ccc1
0.343284	Clc1cc(NC(=O)c2cnc(NCc3c(c4cnccc4)cccc3)cc2)ccc1
0.343284	Clc1cc(NC(=O)c2cnc(NCc3c(c4cnccc4)cccc3)cc2)ccc1
0.343284	Clc1cc(NC(=O)c2cnc(NCc3c(c4cnccc4)cccc3)cc2)ccc1
0.340996	O=C(OC(C)(C)C)NCc1cc(c2ccc(cc2)C(=O)Nc3cc(c(NC(=O)C)cc3)C)ccc1
0.340996	O=C(OC(C)(C)C)NCc1cc(c2ccc(cc2)C(=O)Nc3cc(c(NC(=O)C)cc3)C)ccc1
0.340996	O=C(OC(C)(C)C)NCc1cc(c2ccc(cc2)C(=O)Nc3cc(c(NC(=O)C)cc3)C)ccc1
0.340996	O=C(OC(C)(C)C)NCc1cc(c2ccc(cc2)C(=O)Nc3cc(c(NC(=O)C)cc3)C)ccc1
0.340996	O=C(OC(C)(C)C)NCc1cc(c2ccc(cc2)C(=O)Nc3cc(c(NC(=O)C)cc3)C)ccc1
0.340996	O=C(OC(C)(C)C)NCc1cc(c2ccc(cc2)C(=O)Nc3cc(c(NC(=O)C)cc3)C)ccc1
0.340996	O=C(OC(C)(C)C)NCc1cc(c2ccc(cc2)C(=O)Nc3cc(c(NC(=O)C)cc3)C)ccc1
0.340996	O=C(OC(C)(C)C)NCc1cc(c2ccc(cc2)C(=O)Nc3cc(c(NC(=O)C)cc3)C)ccc1
0.3361	S(c1nccc(NC(=O)c2ccc(cc2)CN3CCC(OC)CC3)c1)C
0.336032	O=C(Nc1c(ccc(NC(=O)C(C)(C)C)c1)C)c2cc(c(cc2)CC)CC
0.336032	O=C(Nc1c(ccc(NC(=O)C(C)(C)C)c1)C)c2cc(c(cc2)CC)CC
0.336032	O=C(Nc1c(ccc(NC(=O)C(C)(C)C)c1)C)c2cc(c(cc2)CC)CC
0.336032	O=C(Nc1c(ccc(NC(=O)C(C)(C)C)c1)C)c2cc(c(cc2)CC)CC
0.336032	O=C(Nc1c(ccc(NC(=O)C(C)(C)C)c1)C)c2cc(c(cc2)CC)CC
0.336032	O=C(Nc1c(ccc(NC(=O)C(C)(C)C)c1)C)c2cc(c(cc2)CC)CC
0.336032	O=C(Nc1c(ccc(NC(=O)C(C)(C)C)c1)C)c2cc(c(cc2)CC)CC
0.336032	O=C(Nc1c(ccc(NC(=O)C(C)(C)C)c1)C)c2cc(c(cc2)CC)CC
0.336032	O=C(Nc1c(ccc(NC(=O)C(C)(C)C)c1)C)c2cc(c(cc2)CC)CC
0.336032	O=C(Nc1c(ccc(NC(=O)C(C)(C)C)c1)C)c2cc(c(cc2)CC)CC
0.335664	Brc1cc(NC(=O)c2cc(ncc2)CNC(=O)OC(C)(C)C)c(cc1)CN3CCN(Cc4ccccc4)CC3
0.335664	Brc1cc(NC(=O)c2cc(ncc2)CNC(=O)OC(C)(C)C)c(cc1)CN3CCN(Cc4ccccc4)CC3
0.335664	Brc1cc(NC(=O)c2cc(ncc2)CNC(=O)OC(C)(C)C)c(cc1)CN3CCN(Cc4ccccc4)CC3
0.335664	Brc1cc(NC(=O)c2cc(ncc2)CNC(=O)OC(C)(C)C)c(cc1)CN3CCN(Cc4ccccc4)CC3
0.335664	Brc1cc(NC(=O)c2cc(ncc2)CNC(=O)OC(C)(C)C)c(cc1)CN3CCN(Cc4ccccc4)CC3
0.335664	Brc1cc(NC(=O)c2cc(ncc2)CNC(=O)OC(C)(C)C)c(cc1)CN3CCN(Cc4ccccc4)CC3
0.335664	Brc1cc(NC(=O)c2cc(ncc2)CNC(=O)OC(C)(C)C)c(cc1)CN3CCN(Cc4ccccc4)CC3
0.335664	Brc1cc(NC(=O)c2cc(ncc2)CNC(=O)OC(C)(C)C)c(cc1)CN3CCN(Cc4ccccc4)CC3
0.335664	Brc1cc(NC(=O)c2cc(ncc2)CNC(=O)OC(C)(C)C)c(cc1)CN3CCN(Cc4ccccc4)CC3
0.335664	Brc1cc(NC(=O)c2cc(ncc2)CNC(=O)OC(C)(C)C)c(cc1)CN3CCN(Cc4ccccc4)CC3
0.334507	S1C(=NC(c2cc(ccc2)C(=O)Nc3c(ccc(N4N=NN=C4)c3)C)=C1)C
0.334507	S1C(=NC(c2cc(ccc2)C(=O)Nc3c(ccc(N4N=NN=C4)c3)C)=C1)C
0.334507	S1C(=NC(c2cc(ccc2)C(=O)Nc3c(ccc(N4N=NN=C4)c3)C)=C1)C
0.334507	S1C(=NC(c2cc(ccc2)C(=O)Nc3c(ccc(N4N=NN=C4)c3)C)=C1)C
0.334507	S1C(=NC(c2cc(ccc2)C(=O)Nc3c(ccc(N4N=NN=C4)c3)C)=C1)C
0.334507	S1C(=NC(c2cc(ccc2)C(=O)Nc3c(ccc(N4N=NN=C4)c3)C)=C1)C
0.334507	S1C(=NC(c2cc(ccc2)C(=O)Nc3c(ccc(N4N=NN=C4)c3)C)=C1)C
0.334507	S1C(=NC(c2cc(ccc2)C(=O)Nc3c(ccc(N4N=NN=C4)c3)C)=C1)C
0.334507	S1C(=NC(c2cc(ccc2)C(=O)Nc3c(ccc(N4N=NN=C4)c3)C)=C1)C
0.334507	S1C(=NC(c2cc(ccc2)C(=O)Nc3c(ccc(N4N=NN=C4)c3)C)=C1)C
0.329545	S1C(=NC(C(=O)Nc2c(ccc(NC(=O)C(C)(C)C)c2)C)=C1)c3ccc(cc3)C
0.329545	S1C(=NC(C(=O)Nc2c(ccc(NC(=O)C(C)(C)C)c2)C)=C1)c3ccc(cc3)C
0.329545	S1C(=NC(C(=O)Nc2c(ccc(NC(=O)C(C)(C)C)c2)C)=C1)c3ccc(cc3)C
0.329545	S1C(=NC(C(=O)Nc2c(ccc(NC(=O)C(C)(C)C)c2)C)=C1)c3ccc(cc3)C
0.329545	S1C(=NC(C(=O)Nc2c(ccc(NC(=O)C(C)(C)C)c2)C)=C1)c3ccc(cc3)C
0.328125	O=C(NCCCCN1CCN(c2ccccc2)CC1)c3cc(NC(=O)C)c(cc3)C
0.328125	O=C(NCCCCN1CCN(c2ccccc2)CC1)c3cc(NC(=O)C)c(cc3)C
0.328125	O=C(NCCCCN1CCN(c2ccccc2)CC1)c3cc(NC(=O)C)c(cc3)C
0.328125	O=C(NCCCCN1CCN(c2ccccc2)CC1)c3cc(NC(=O)C)c(cc3)C
0.328125	O=C(NCCCCN1CCN(c2ccccc2)CC1)c3cc(NC(=O)C)c(cc3)C
0.328125	O=C(NCCCCN1CCN(c2ccccc2)CC1)c3cc(NC(=O)C)c(cc3)C
0.328125	O=C(NCCCCN1CCN(c2ccccc2)CC1)c3cc(NC(=O)C)c(cc3)C
0.328125	O=C(NCCCCN1CCN(c2ccccc2)CC1)c3cc(NC(=O)C)c(cc3)C
0.328125	O=C(NCCCCN1CCN(c2ccccc2)CC1)c3cc(NC(=O)C)c(cc3)C
0.328125	O=C(NCCCCN1CCN(c2ccccc2)CC1)c3cc(NC(=O)C)c(cc3)C
0.328125	FC(F)(F)c1nc(ncc1)Nc2cc(ccc2)C(=O)Nc3cc(NC(=O)CN(CC)CC)ccc3
0.328125	FC(F)(F)c1nc(ncc1)Nc2cc(ccc2)C(=O)Nc3cc(NC(=O)CN(CC)CC)ccc3
0.328125	FC(F)(F)c1nc(ncc1)Nc2cc(ccc2)C(=O)Nc3cc(NC(=O)CN(CC)CC)ccc3
0.328125	FC(F)(F)c1nc(ncc1)Nc2cc(ccc2)C(=O)Nc3cc(NC(=O)CN(CC)CC)ccc3
0.328125	FC(F)(F)c1nc(ncc1)Nc2cc(ccc2)C(=O)Nc3cc(NC(=O)CN(CC)CC)ccc3
0.328125	FC(F)(F)c1nc(ncc1)Nc2cc(ccc2)C(=O)Nc3cc(NC(=O)CN(CC)CC)ccc3
0.328125	FC(F)(F)c1nc(ncc1)Nc2cc(ccc2)C(=O)Nc3cc(NC(=O)CN(CC)CC)ccc3
0.328125	FC(F)(F)c1nc(ncc1)Nc2cc(ccc2)C(=O)Nc3cc(NC(=O)CN(CC)CC)ccc3
0.328125	FC(F)(F)c1nc(ncc1)Nc2cc(ccc2)C(=O)Nc3cc(NC(=O)CN(CC)CC)ccc3
0.328125	FC(F)(F)c1nc(ncc1)Nc2cc(ccc2)C(=O)Nc3cc(NC(=O)CN(CC)CC)ccc3
0.328063	O=C(Nc1cc(c(NC(=O)C)cc1)C)c2cc(ncc2)NC(=O)C3CC3
0.328063	O=C(Nc1cc(c(NC(=O)C)cc1)C)c2cc(ncc2)NC(=O)C3CC3
0.328063	O=C(Nc1cc(c(NC(=O)C)cc1)C)c2cc(ncc2)NC(=O)C3CC3
0.328063	O=C(Nc1cc(c(NC(=O)C)cc1)C)c2cc(ncc2)NC(=O)C3CC3
0.328063	O=C(Nc1cc(c(NC(=O)C)cc1)C)c2cc(ncc2)NC(=O)C3CC3
0.328063	O=C(Nc1cc(c(NC(=O)C)cc1)C)c2cc(ncc2)NC(=O)C3CC3
0.328063	O=C(Nc1cc(c(NC(=O)C)cc1)C)c2cc(ncc2)NC(=O)C3CC3
0.328063	O=C(Nc1cc(c(NC(=O)C)cc1)C)c2cc(ncc2)NC(=O)C3CC3
0.328063	O=C(Nc1cc(c(NC(=O)C)cc1)C)c2cc(ncc2)NC(=O)C3CC3
0.328063	O=C(Nc1cc(c(NC(=O)C)cc1)C)c2cc(ncc2)NC(=O)C3CC3
0.327869	O=C(Nc1ccc(cc1)CN2CCN(c3cc(ccc3)C)CC2)c4ccc(cc4)CN5CCC(OC)CC5
0.326599	S(=O)(=O)(Nc1ccc(cc1)C(=O)Nc2cc3N=C(Nc3cc2)c4cnccc4)c5cc(c(cc5)C)C
0.326599	S(=O)(=O)(Nc1ccc(cc1)C(=O)Nc2cc3N=C(Nc3cc2)c4cnccc4)c5cc(c(cc5)C)C
0.326599	S(=O)(=O)(Nc1ccc(cc1)C(=O)Nc2cc3N=C(Nc3cc2)c4cnccc4)c5cc(c(cc5)C)C
0.326599	S(=O)(=O)(Nc1ccc(cc1)C(=O)Nc2cc3N=C(Nc3cc2)c4cnccc4)c5cc(c(cc5)C)C
0.326599	S(=O)(=O)(Nc1ccc(cc1)C(=O)Nc2cc3N=C(Nc3cc2)c4cnccc4)c5cc(c(cc5)C)C
0.326599	S(=O)(=O)(Nc1ccc(cc1)C(=O)Nc2cc3N=C(Nc3cc2)c4cnccc4)c5cc(c(cc5)C)C
0.326599	S(=O)(=O)(Nc1ccc(cc1)C(=O)Nc2cc3N=C(Nc3cc2)c4cnccc4)c5cc(c(cc5)C)C
0.326599	S(=O)(=O)(Nc1ccc(cc1)C(=O)Nc2cc3N=C(Nc3cc2)c4cnccc4)c5cc(c(cc5)C)C
0.326599	S(=O)(=O)(Nc1ccc(cc1)C(=O)Nc2cc3N=C(Nc3cc2)c4cnccc4)c5cc(c(cc5)C)C
0.326599	S(=O)(=O)(Nc1ccc(cc1)C(=O)Nc2cc3N=C(Nc3cc2)c4cnccc4)c5cc(c(cc5)C)C
0.326446	Fc1c(NC(=O)OC)cc(NC(=O)c2cc(NC(=O)C)c(cc2)C)cc1
0.326446	Fc1c(NC(=O)OC)cc(NC(=O)c2cc(NC(=O)C)c(cc2)C)cc1
0.326446	Fc1c(NC(=O)OC)cc(NC(=O)c2cc(NC(=O)C)c(cc2)C)cc1
0.326446	Fc1c(NC(=O)OC)cc(NC(=O)c2cc(NC(=O)C)c(cc2)C)cc1
0.326446	Fc1c(NC(=O)OC)cc(NC(=O)c2cc(NC(=O)C)c(cc2)C)cc1
0.326446	Fc1c(NC(=O)OC)cc(NC(=O)c2cc(NC(=O)C)c(cc2)C)cc1
0.326446	Fc1c(NC(=O)OC)cc(NC(=O)c2cc(NC(=O)C)c(cc2)C)cc1
0.326446	Fc1c(NC(=O)OC)cc(NC(=O)c2cc(NC(=O)C)c(cc2)C)cc1
0.326446	Fc1c(NC(=O)OC)cc(NC(=O)c2cc(NC(=O)C)c(cc2)C)cc1
0.326446	Fc1c(NC(=O)OC)cc(NC(=O)c2cc(NC(=O)C)c(cc2)C)cc1
0.325397	Clc1cc(NC(=O)c2ccc(cc2)C=3N=CNC3)c(OC(C)C)cc1
0.325397	Clc1cc(NC(=O)c2ccc(cc2)C=3N=CNC3)c(OC(C)C)cc1
0.325397	Clc1cc(NC(=O)c2ccc(cc2)C=3N=CNC3)c(OC(C)C)cc1
0.325397	Clc1cc(NC(=O)c2ccc(cc2)C=3N=CNC3)c(OC(C)C)cc1
0.325397	Clc1cc(NC(=O)c2ccc(cc2)C=3N=CNC3)c(OC(C)C)cc1
0.325397	Clc1cc(NC(=O)c2ccc(cc2)C=3N=CNC3)c(OC(C)C)cc1
0.325397	Clc1cc(NC(=O)c2ccc(cc2)C=3N=CNC3)c(OC(C)C)cc1
0.325397	Clc1cc(NC(=O)c2ccc(cc2)C=3N=CNC3)c(OC(C)C)cc1
0.325397	Clc1cc(NC(=O)c2ccc(cc2)C=3N=CNC3)c(OC(C)C)cc1
0.325397	Clc1cc(NC(=O)c2ccc(cc2)C=3N=CNC3)c(OC(C)C)cc1
0.325	P(=O)(c1c(NC(=O)c2cc(Nc3nc(ccn3)C(F)(F)F)ccc2)cccc1)(C)C
0.325	P(=O)(c1c(NC(=O)c2cc(Nc3nc(ccn3)C(F)(F)F)ccc2)cccc1)(C)C
0.325	P(=O)(c1c(NC(=O)c2cc(Nc3nc(ccn3)C(F)(F)F)ccc2)cccc1)(C)C
0.325	P(=O)(c1c(NC(=O)c2cc(Nc3nc(ccn3)C(F)(F)F)ccc2)cccc1)(C)C
0.325	P(=O)(c1c(NC(=O)c2cc(Nc3nc(ccn3)C(F)(F)F)ccc2)cccc1)(C)C
0.325	P(=O)(c1c(NC(=O)c2cc(Nc3nc(ccn3)C(F)(F)F)ccc2)cccc1)(C)C
0.325	P(=O)(c1c(NC(=O)c2cc(Nc3nc(ccn3)C(F)(F)F)ccc2)cccc1)(C)C
0.325	P(=O)(c1c(NC(=O)c2cc(Nc3nc(ccn3)C(F)(F)F)ccc2)cccc1)(C)C
0.325	P(=O)(c1c(NC(=O)c2cc(Nc3nc(ccn3)C(F)(F)F)ccc2)cccc1)(C)C
0.325	P(=O)(c1c(NC(=O)c2cc(Nc3nc(ccn3)C(F)(F)F)ccc2)cccc1)(C)C
0.324895	Brc1c(ccc(NC(=O)c2ccc(cc2)C(=O)NCc3cc(ccc3)C)c1)C
0.324895	Brc1c(ccc(NC(=O)c2ccc(cc2)C(=O)NCc3cc(ccc3)C)c1)C
0.324895	Brc1c(ccc(NC(=O)c2ccc(cc2)C(=O)NCc3cc(ccc3)C)c1)C
0.324895	Brc1c(ccc(NC(=O)c2ccc(cc2)C(=O)NCc3cc(ccc3)C)c1)C
0.324895	Brc1c(ccc(NC(=O)c2ccc(cc2)C(=O)NCc3cc(ccc3)C)c1)C
0.324895	Brc1c(ccc(NC(=O)c2ccc(cc2)C(=O)NCc3cc(ccc3)C)c1)C
0.324895	Brc1c(ccc(NC(=O)c2ccc(cc2)C(=O)NCc3cc(ccc3)C)c1)C
0.324895	Brc1c(ccc(NC(=O)c2ccc(cc2)C(=O)NCc3cc(ccc3)C)c1)C
0.324895	Brc1c(ccc(NC(=O)c2ccc(cc2)C(=O)NCc3cc(ccc3)C)c1)C
0.324895	Brc1c(ccc(NC(=O)c2ccc(cc2)C(=O)NCc3cc(ccc3)C)c1)C
0.324627	S1C(=NC(C(=O)Nc2c(ccc(NC(=O)C(C)(C)C)c2)C)=C1)c3ccc(F)cc3
0.324627	S1C(=NC(C(=O)Nc2c(ccc(NC(=O)C(C)(C)C)c2)C)=C1)c3ccc(F)cc3
0.324627	S1C(=NC(C(=O)Nc2c(ccc(NC(=O)C(C)(C)C)c2)C)=C1)c3ccc(F)cc3
0.324627	S1C(=NC(C(=O)Nc2c(ccc(NC(=O)C(C)(C)C)c2)C)=C1)c3ccc(F)cc3
0.324627	S1C(=NC(C(=O)Nc2c(ccc(NC(=O)C(C)(C)C)c2)C)=C1)c3ccc(F)cc3
0.324627	S1C(=NC(C(=O)Nc2c(ccc(NC(=O)C(C)(C)C)c2)C)=C1)c3ccc(F)cc3
0.324627	S1C(=NC(C(=O)Nc2c(ccc(NC(=O)C(C)(C)C)c2)C)=C1)c3ccc(F)cc3
0.324627	S1C(=NC(C(=O)Nc2c(ccc(NC(=O)C(C)(C)C)c2)C)=C1)c3ccc(F)cc3
0.324627	S1C(=NC(C(=O)Nc2c(ccc(NC(=O)C(C)(C)C)c2)C)=C1)c3ccc(F)cc3
0.324627	S1C(=NC(C(=O)Nc2c(ccc(NC(=O)C(C)(C)C)c2)C)=C1)c3ccc(F)cc3
0.324324	S1(=O)(=O)Cc2c(ccc(NC(=O)c3cc(ncc3)c4ccccc4)c2)C1
0.324324	S1(=O)(=O)Cc2c(ccc(NC(=O)c3cc(ncc3)c4ccccc4)c2)C1
0.324324	S1(=O)(=O)Cc2c(ccc(NC(=O)c3cc(ncc3)c4ccccc4)c2)C1
0.324324	S1(=O)(=O)Cc2c(ccc(NC(=O)c3cc(ncc3)c4ccccc4)c2)C1
0.324324	S1(=O)(=O)Cc2c(ccc(NC(=O)c3cc(ncc3)c4ccccc4)c2)C1
0.322314	Brc1nc(Br)cc(c1)C(=O)Nc2c(ccc(NC(=O)C(C)(C)C)c2)C
0.322314	Brc1nc(Br)cc(c1)C(=O)Nc2c(ccc(NC(=O)C(C)(C)C)c2)C
0.320463	O=C(Nc1cc(c(NC(=O)C)cc1)C)C=2N=C(OC2)c3ccccc3
0.320463	O=C(Nc1cc(c(NC(=O)C)cc1)C)C=2N=C(OC2)c3ccccc3
0.320463	O=C(Nc1cc(c(NC(=O)C)cc1)C)C=2N=C(OC2)c3ccccc3
0.320463	O=C(Nc1cc(c(NC(=O)C)cc1)C)C=2N=C(OC2)c3ccccc3
0.320463	O=C(Nc1cc(c(NC(=O)C)cc1)C)C=2N=C(OC2)c3ccccc3
0.320463	O=C(Nc1cc(c(NC(=O)C)cc1)C)C=2N=C(OC2)c3ccccc3
0.320463	O=C(Nc1cc(c(NC(=O)C)cc1)C)C=2N=C(OC2)c3ccccc3
0.320463	O=C(Nc1cc(c(NC(=O)C)cc1)C)C=2N=C(OC2)c3ccccc3
0.320463	O=C(Nc1cc(c(NC(=O)C)cc1)C)C=2N=C(OC2)c3ccccc3
0.320463	O=C(Nc1cc(c(NC(=O)C)cc1)C)C=2N=C(OC2)c3ccccc3
0.319231	O=C(Nc1cc(ccc1)CNCc2c(OC)ccc(c3cncnc3)c2)c4ccccc4
0.319231	O=C(Nc1cc(ccc1)CNCc2c(OC)ccc(c3cncnc3)c2)c4ccccc4
0.319231	O=C(Nc1cc(ccc1)CNCc2c(OC)ccc(c3cncnc3)c2)c4ccccc4
0.319231	O=C(Nc1cc(ccc1)CNCc2c(OC)ccc(c3cncnc3)c2)c4ccccc4
0.319231	O=C(Nc1cc(ccc1)CNCc2c(OC)ccc(c3cncnc3)c2)c4ccccc4
0.319231	O=C(Nc1cc(ccc1)CNCc2c(OC)ccc(c3cncnc3)c2)c4ccccc4
0.319231	O=C(Nc1cc(ccc1)CNCc2c(OC)ccc(c3cncnc3)c2)c4ccccc4
0.319231	O=C(Nc1cc(ccc1)CNCc2c(OC)ccc(c3cncnc3)c2)c4ccccc4
0.318898	O=C(Nc1c(C#N)cc(cc1)CC)c2ccc(cc2)CN3CCC(OC)CC3
0.318898	O=C(Nc1c(C#N)cc(cc1)CC)c2ccc(cc2)CN3CCC(OC)CC3
0.318681	S1C(=NC(C(=O)Nc2c(ccc(NC(=O)C(C)(C)C)c2)C)=C1)c3ccc(OC)cc3
0.318681	S1C(=NC(C(=O)Nc2c(ccc(NC(=O)C(C)(C)C)c2)C)=C1)c3ccc(OC)cc3
0.318681	S1C(=NC(C(=O)Nc2c(ccc(NC(=O)C(C)(C)C)c2)C)=C1)c3ccc(OC)cc3
0.318681	S1C(=NC(C(=O)Nc2c(ccc(NC(=O)C(C)(C)C)c2)C)=C1)c3ccc(OC)cc3
0.318681	S1C(=NC(C(=O)Nc2c(ccc(NC(=O)C(C)(C)C)c2)C)=C1)c3ccc(OC)cc3
0.318681	S1C(=NC(C(=O)Nc2c(ccc(NC(=O)C(C)(C)C)c2)C)=C1)c3ccc(OC)cc3
0.318681	S1C(=NC(C(=O)Nc2c(ccc(NC(=O)C(C)(C)C)c2)C)=C1)c3ccc(OC)cc3
0.318681	S1C(=NC(C(=O)Nc2c(ccc(NC(=O)C(C)(C)C)c2)C)=C1)c3ccc(OC)cc3
0.318681	S1C(=NC(C(=O)Nc2c(ccc(NC(=O)C(C)(C)C)c2)C)=C1)c3ccc(OC)cc3
0.318681	S1C(=NC(C(=O)Nc2c(ccc(NC(=O)C(C)(C)C)c2)C)=C1)c3ccc(OC)cc3
0.316981	O=C(Nc1cc(c(cc1)C)C(=O)c2ccccc2)c3cc(ncc3)NC(=O)C4CC4
0.316981	O=C(Nc1cc(c(cc1)C)C(=O)c2ccccc2)c3cc(ncc3)NC(=O)C4CC4
0.316981	O=C(Nc1cc(c(cc1)C)C(=O)c2ccccc2)c3cc(ncc3)NC(=O)C4CC4
0.316981	O=C(Nc1cc(c(cc1)C)C(=O)c2ccccc2)c3cc(ncc3)NC(=O)C4CC4
0.316981	O=C(Nc1cc(c(cc1)C)C(=O)c2ccccc2)c3cc(ncc3)NC(=O)C4CC4
0.316981	O=C(Nc1cc(c(cc1)C)C(=O)c2ccccc2)c3cc(ncc3)NC(=O)C4CC4
0.316981	O=C(Nc1cc(c(cc1)C)C(=O)c2ccccc2)c3cc(ncc3)NC(=O)C4CC4
0.316981	O=C(Nc1cc(c(cc1)C)C(=O)c2ccccc2)c3cc(ncc3)NC(=O)C4CC4
0.316981	O=C(Nc1cc(c(cc1)C)C(=O)c2ccccc2)c3cc(ncc3)NC(=O)C4CC4
0.316981	O=C(Nc1cc(c(cc1)C)C(=O)c2ccccc2)c3cc(ncc3)NC(=O)C4CC4
0.316872	O=C(Nc1ccc(OCC(=O)NC)cc1)c2cc(NC(=O)C)c(cc2)C
0.316872	O=C(Nc1ccc(OCC(=O)NC)cc1)c2cc(NC(=O)C)c(cc2)C
0.316872	O=C(Nc1ccc(OCC(=O)NC)cc1)c2cc(NC(=O)C)c(cc2)C
0.316872	O=C(Nc1ccc(OCC(=O)NC)cc1)c2cc(NC(=O)C)c(cc2)C
0.316872	O=C(Nc1ccc(OCC(=O)NC)cc1)c2cc(NC(=O)C)c(cc2)C
0.316872	O=C(Nc1ccc(OCC(=O)NC)cc1)c2cc(NC(=O)C)c(cc2)C
0.316872	O=C(Nc1ccc(OCC(=O)NC)cc1)c2cc(NC(=O)C)c(cc2)C
0.316872	O=C(Nc1ccc(OCC(=O)NC)cc1)c2cc(NC(=O)C)c(cc2)C
0.316872	O=C(Nc1ccc(OCC(=O)NC)cc1)c2cc(NC(=O)C)c(cc2)C
0.316872	O=C(Nc1ccc(OCC(=O)NC)cc1)c2cc(NC(=O)C)c(cc2)C
0.316151	O=C(Nc1nc(c2cc3c(OCC3)cc2)ccc1)c4cc(ncc4)NC(=O)C5CC5
0.316151	O=C(Nc1nc(c2cc3c(OCC3)cc2)ccc1)c4cc(ncc4)NC(=O)C5CC5
0.316151	O=C(Nc1nc(c2cc3c(OCC3)cc2)ccc1)c4cc(ncc4)NC(=O)C5CC5
0.316151	O=C(Nc1nc(c2cc3c(OCC3)cc2)ccc1)c4cc(ncc4)NC(=O)C5CC5
0.316151	O=C(Nc1nc(c2cc3c(OCC3)cc2)ccc1)c4cc(ncc4)NC(=O)C5CC5
0.316151	O=C(Nc1nc(c2cc3c(OCC3)cc2)ccc1)c4cc(ncc4)NC(=O)C5CC5
0.316151	O=C(Nc1nc(c2cc3c(OCC3)cc2)ccc1)c4cc(ncc4)NC(=O)C5CC5
0.316151	O=C(Nc1nc(c2cc3c(OCC3)cc2)ccc1)c4cc(ncc4)NC(=O)C5CC5
0.316151	O=C(Nc1nc(c2cc3c(OCC3)cc2)ccc1)c4cc(ncc4)NC(=O)C5CC5
0.316151	O=C(Nc1nc(c2cc3c(OCC3)cc2)ccc1)c4cc(ncc4)NC(=O)C5CC5
0.316151	FC(F)(F)c1nc(ncc1)Nc2cc(ccc2)C(=O)N(CC(=O)N3CCN(Cc4ccccc4)CC3)C
0.316151	FC(F)(F)c1nc(ncc1)Nc2cc(ccc2)C(=O)N(CC(=O)N3CCN(Cc4ccccc4)CC3)C
0.316151	FC(F)(F)c1nc(ncc1)Nc2cc(ccc2)C(=O)N(CC(=O)N3CCN(Cc4ccccc4)CC3)C
0.316151	FC(F)(F)c1nc(ncc1)Nc2cc(ccc2)C(=O)N(CC(=O)N3CCN(Cc4ccccc4)CC3)C
0.316151	FC(F)(F)c1nc(ncc1)Nc2cc(ccc2)C(=O)N(CC(=O)N3CCN(Cc4ccccc4)CC3)C
0.316151	FC(F)(F)c1nc(ncc1)Nc2cc(ccc2)C(=O)N(CC(=O)N3CCN(Cc4ccccc4)CC3)C
0.316151	FC(F)(F)c1nc(ncc1)Nc2cc(ccc2)C(=O)N(CC(=O)N3CCN(Cc4ccccc4)CC3)C
0.316151	FC(F)(F)c1nc(ncc1)Nc2cc(ccc2)C(=O)N(CC(=O)N3CCN(Cc4ccccc4)CC3)C
0.316151	FC(F)(F)c1nc(ncc1)Nc2cc(ccc2)C(=O)N(CC(=O)N3CCN(Cc4ccccc4)CC3)C
0.316151	FC(F)(F)c1nc(ncc1)Nc2cc(ccc2)C(=O)N(CC(=O)N3CCN(Cc4ccccc4)CC3)C
0.316	S(=O)(=O)(Nc1cc(NC(=O)c2cnccc2)c(OC)cc1)C
0.316	S(=O)(=O)(Nc1cc(NC(=O)c2cnccc2)c(OC)cc1)C
0.316	S(=O)(=O)(Nc1cc(NC(=O)c2cnccc2)c(OC)cc1)C
0.316	S(=O)(=O)(Nc1cc(NC(=O)c2cnccc2)c(OC)cc1)C
0.316	S(=O)(=O)(Nc1cc(NC(=O)c2cnccc2)c(OC)cc1)C
0.316	S(=O)(=O)(Nc1cc(NC(=O)c2cnccc2)c(OC)cc1)C
0.316	S(=O)(=O)(Nc1cc(NC(=O)c2cnccc2)c(OC)cc1)C
0.316	S(=O)(=O)(Nc1cc(NC(=O)c2cnccc2)c(OC)cc1)C
0.316	S(=O)(=O)(Nc1cc(NC(=O)c2cnccc2)c(OC)cc1)C
0.316	S(=O)(=O)(Nc1cc(NC(=O)c2cnccc2)c(OC)cc1)C
0.314685	Fc1c(nccc1CO)NNC(=O)C(=O)Nc2c(ccc(c3cnccc3)c2)C
0.314685	Fc1c(nccc1CO)NNC(=O)C(=O)Nc2c(ccc(c3cnccc3)c2)C
0.314685	Fc1c(nccc1CO)NNC(=O)C(=O)Nc2c(ccc(c3cnccc3)c2)C
0.314394	Clc1cc(NC(=O)c2cc(ncc2)c3ccccc3)c(OC(C)C)cc1
0.314394	Clc1cc(NC(=O)c2cc(ncc2)c3ccccc3)c(OC(C)C)cc1
0.314394	Clc1cc(NC(=O)c2cc(ncc2)c3ccccc3)c(OC(C)C)cc1
0.314394	Clc1cc(NC(=O)c2cc(ncc2)c3ccccc3)c(OC(C)C)cc1
0.314394	Clc1cc(NC(=O)c2cc(ncc2)c3ccccc3)c(OC(C)C)cc1
0.314394	Clc1cc(NC(=O)c2cc(ncc2)c3ccccc3)c(OC(C)C)cc1
0.314394	Clc1cc(NC(=O)c2cc(ncc2)c3ccccc3)c(OC(C)C)cc1
0.314394	Clc1cc(NC(=O)c2cc(ncc2)c3ccccc3)c(OC(C)C)cc1
0.314394	Clc1cc(NC(=O)c2cc(ncc2)c3ccccc3)c(OC(C)C)cc1
0.314394	Clc1cc(NC(=O)c2cc(ncc2)c3ccccc3)c(OC(C)C)cc1
0.314176	O=C(Nc1cc2OCCCOc2cc1)c3nc(c4ccc(OC)cc4)ccc3
0.313869	O=C(NCCC(=O)N1CCN(Cc2ccncc2)CC1)c3ccc(Nc4c(OC)cc(OC)cc4)cc3
0.313869	O=C(NCCC(=O)N1CCN(Cc2ccncc2)CC1)c3ccc(Nc4c(OC)cc(OC)cc4)cc3
0.313869	O=C(NCCC(=O)N1CCN(Cc2ccncc2)CC1)c3ccc(Nc4c(OC)cc(OC)cc4)cc3
0.313869	O=C(NCCC(=O)N1CCN(Cc2ccncc2)CC1)c3ccc(Nc4c(OC)cc(OC)cc4)cc3
0.313869	O=C(NCCC(=O)N1CCN(Cc2ccncc2)CC1)c3ccc(Nc4c(OC)cc(OC)cc4)cc3
0.313869	O=C(NCCC(=O)N1CCN(Cc2ccncc2)CC1)c3ccc(Nc4c(OC)cc(OC)cc4)cc3
0.313869	O=C(NCCC(=O)N1CCN(Cc2ccncc2)CC1)c3ccc(Nc4c(OC)cc(OC)cc4)cc3
0.313869	O=C(NCCC(=O)N1CCN(Cc2ccncc2)CC1)c3ccc(Nc4c(OC)cc(OC)cc4)cc3
0.313869	O=C(NCCC(=O)N1CCN(Cc2ccncc2)CC1)c3ccc(Nc4c(OC)cc(OC)cc4)cc3
0.313869	O=C(NCCC(=O)N1CCN(Cc2ccncc2)CC1)c3ccc(Nc4c(OC)cc(OC)cc4)cc3
0.313559	O=C(Nc1ccc(c2cc(ccc2)C)cc1)c3cc(c(cc3)CC)CC
0.313559	O=C(Nc1ccc(c2cc(ccc2)C)cc1)c3cc(c(cc3)CC)CC
0.313559	O=C(Nc1ccc(c2cc(ccc2)C)cc1)c3cc(c(cc3)CC)CC
0.313559	O=C(Nc1ccc(c2cc(ccc2)C)cc1)c3cc(c(cc3)CC)CC
0.313559	O=C(Nc1ccc(c2cc(ccc2)C)cc1)c3cc(c(cc3)CC)CC
0.313559	O=C(Nc1ccc(c2cc(ccc2)C)cc1)c3cc(c(cc3)CC)CC
0.313559	O=C(Nc1ccc(c2cc(ccc2)C)cc1)c3cc(c(cc3)CC)CC
0.313559	O=C(Nc1ccc(c2cc(ccc2)C)cc1)c3cc(c(cc3)CC)CC
0.313559	O=C(Nc1ccc(c2cc(ccc2)C)cc1)c3cc(c(cc3)CC)CC
0.313559	O=C(Nc1ccc(c2cc(ccc2)C)cc1)c3cc(c(cc3)CC)CC
0.312741	Fc1c(ccc(c1)CC)C(=O)Nc2c(ccc(NC(=O)C(C)(C)C)c2)C
0.312741	Fc1c(ccc(c1)CC)C(=O)Nc2c(ccc(NC(=O)C(C)(C)C)c2)C
0.312741	Fc1c(ccc(c1)CC)C(=O)Nc2c(ccc(NC(=O)C(C)(C)C)c2)C
0.312741	Fc1c(ccc(c1)CC)C(=O)Nc2c(ccc(NC(=O)C(C)(C)C)c2)C
0.312741	Fc1c(ccc(c1)CC)C(=O)Nc2c(ccc(NC(=O)C(C)(C)C)c2)C
0.312268	Fc1c(NC(=O)OC)cc(NC(=O)c2ccc(c3cc(ccc3)CNC(=O)OC(C)(C)C)cc2)cc1
0.312268	Fc1c(NC(=O)OC)cc(NC(=O)c2ccc(c3cc(ccc3)CNC(=O)OC(C)(C)C)cc2)cc1
0.312268	Fc1c(NC(=O)OC)cc(NC(=O)c2ccc(c3cc(ccc3)CNC(=O)OC(C)(C)C)cc2)cc1
0.312268	Fc1c(NC(=O)OC)cc(NC(=O)c2ccc(c3cc(ccc3)CNC(=O)OC(C)(C)C)cc2)cc1
0.312268	Fc1c(NC(=O)OC)cc(NC(=O)c2ccc(c3cc(ccc3)CNC(=O)OC(C)(C)C)cc2)cc1
0.312268	Fc1c(NC(=O)OC)cc(NC(=O)c2ccc(c3cc(ccc3)CNC(=O)OC(C)(C)C)cc2)cc1
0.312268	Fc1c(NC(=O)OC)cc(NC(=O)c2ccc(c3cc(ccc3)CNC(=O)OC(C)(C)C)cc2)cc1
0.312268	Fc1c(NC(=O)OC)cc(NC(=O)c2ccc(c3cc(ccc3)CNC(=O)OC(C)(C)C)cc2)cc1
0.312268	Fc1c(NC(=O)OC)cc(NC(=O)c2ccc(c3cc(ccc3)CNC(=O)OC(C)(C)C)cc2)cc1
0.312268	Fc1c(NC(=O)OC)cc(NC(=O)c2ccc(c3cc(ccc3)CNC(=O)OC(C)(C)C)cc2)cc1
0.311688	O=C(Nc1cc(c(NC(=O)C)cc1)C)c2ccc(cc2)C(=O)NC(C)(C)C
0.311688	O=C(Nc1cc(c(NC(=O)C)cc1)C)c2ccc(cc2)C(=O)NC(C)(C)C
0.311688	O=C(Nc1cc(c(NC(=O)C)cc1)C)c2ccc(cc2)C(=O)NC(C)(C)C
0.311688	O=C(Nc1cc(c(NC(=O)C)cc1)C)c2ccc(cc2)C(=O)NC(C)(C)C
0.311688	O=C(Nc1cc(c(NC(=O)C)cc1)C)c2ccc(cc2)C(=O)NC(C)(C)C
0.311688	O=C(Nc1cc(c(NC(=O)C)cc1)C)c2ccc(cc2)C(=O)NC(C)(C)C
0.311688	O=C(Nc1cc(c(NC(=O)C)cc1)C)c2ccc(cc2)C(=O)NC(C)(C)C
0.311688	O=C(Nc1cc(c(NC(=O)C)cc1)C)c2ccc(cc2)C(=O)NC(C)(C)C
0.311688	O=C(Nc1cc(c(NC(=O)C)cc1)C)c2ccc(cc2)C(=O)NC(C)(C)C
0.311688	O=C(Nc1cc(c(NC(=O)C)cc1)C)c2ccc(cc2)C(=O)NC(C)(C)C
0.311594	O=C(OC(C)(C)C)NCc1nccc(c1)C(=O)Nc2cc(c(c3ccccc3)cc2)C
0.311594	O=C(OC(C)(C)C)NCc1nccc(c1)C(=O)Nc2cc(c(c3ccccc3)cc2)C
0.311594	O=C(OC(C)(C)C)NCc1nccc(c1)C(=O)Nc2cc(c(c3ccccc3)cc2)C
0.311594	O=C(OC(C)(C)C)NCc1nccc(c1)C(=O)Nc2cc(c(c3ccccc3)cc2)C
0.311594	O=C(OC(C)(C)C)NCc1nccc(c1)C(=O)Nc2cc(c(c3ccccc3)cc2)C
0.311594	O=C(OC(C)(C)C)NCc1nccc(c1)C(=O)Nc2cc(c(c3ccccc3)cc2)C
0.311594	O=C(OC(C)(C)C)NCc1nccc(c1)C(=O)Nc2cc(c(c3ccccc3)cc2)C
0.311594	O=C(OC(C)(C)C)NCc1nccc(c1)C(=O)Nc2cc(c(c3ccccc3)cc2)C
0.311594	O=C(OC(C)(C)C)NCc1nccc(c1)C(=O)Nc2cc(c(c3ccccc3)cc2)C
0.311594	O=C(OC(C)(C)C)NCc1nccc(c1)C(=O)Nc2cc(c(c3ccccc3)cc2)C
0.311355	IC1=NN(C=C1C(=O)Nc2cc(NC(=O)c3ccncc3)c(cc2)C)C(C)C
0.311355	IC1=NN(C=C1C(=O)Nc2cc(NC(=O)c3ccncc3)c(cc2)C)C(C)C
0.311355	IC1=NN(C=C1C(=O)Nc2cc(NC(=O)c3ccncc3)c(cc2)C)C(C)C
0.311355	IC1=NN(C=C1C(=O)Nc2cc(NC(=O)c3ccncc3)c(cc2)C)C(C)C
0.311355	IC1=NN(C=C1C(=O)Nc2cc(NC(=O)c3ccncc3)c(cc2)C)C(C)C
0.311355	IC1=NN(C=C1C(=O)Nc2cc(NC(=O)c3ccncc3)c(cc2)C)C(C)C
0.311355	IC1=NN(C=C1C(=O)Nc2cc(NC(=O)c3ccncc3)c(cc2)C)C(C)C
0.311355	IC1=NN(C=C1C(=O)Nc2cc(NC(=O)c3ccncc3)c(cc2)C)C(C)C
0.311355	IC1=NN(C=C1C(=O)Nc2cc(NC(=O)c3ccncc3)c(cc2)C)C(C)C
0.311355	IC1=NN(C=C1C(=O)Nc2cc(NC(=O)c3ccncc3)c(cc2)C)C(C)C
0.311024	Fc1c(NC(=O)OC)cc(cc1)C(=O)Nc2c(ccc(NC(=O)C(C)(C)C)c2)C
0.310757	O=C(N(C)C)c1c(ccc(NC(=O)c2cc(NC(=O)C)c(cc2)C)c1)C
0.310757	O=C(N(C)C)c1c(ccc(NC(=O)c2cc(NC(=O)C)c(cc2)C)c1)C
0.310757	O=C(N(C)C)c1c(ccc(NC(=O)c2cc(NC(=O)C)c(cc2)C)c1)C
0.310757	O=C(N(C)C)c1c(ccc(NC(=O)c2cc(NC(=O)C)c(cc2)C)c1)C
0.310757	O=C(N(C)C)c1c(ccc(NC(=O)c2cc(NC(=O)C)c(cc2)C)c1)C
0.310757	O=C(N(C)C)c1c(ccc(NC(=O)c2cc(NC(=O)C)c(cc2)C)c1)C
0.310757	O=C(N(C)C)c1c(ccc(NC(=O)c2cc(NC(=O)C)c(cc2)C)c1)C
0.310757	O=C(N(C)C)c1c(ccc(NC(=O)c2cc(NC(=O)C)c(cc2)C)c1)C
0.310757	O=C(N(C)C)c1c(ccc(NC(=O)c2cc(NC(=O)C)c(cc2)C)c1)C
0.310757	O=C(N(C)C)c1c(ccc(NC(=O)c2cc(NC(=O)C)c(cc2)C)c1)C
0.310078	S1C(=NC(c2cc(ccc2)C(=O)NNc3nc(c4cnccc4)ccc3)=C1)C
0.310078	S1C(=NC(c2cc(ccc2)C(=O)NNc3nc(c4cnccc4)ccc3)=C1)C
0.310078	S1C(=NC(c2cc(ccc2)C(=O)NNc3nc(c4cnccc4)ccc3)=C1)C
0.310078	S1C(=NC(c2cc(ccc2)C(=O)NNc3nc(c4cnccc4)ccc3)=C1)C
0.310078	S1C(=NC(c2cc(ccc2)C(=O)NNc3nc(c4cnccc4)ccc3)=C1)C
0.309804	O=C(N(C)C)c1c(ccc(NC(=O)c2cc(ncc2)NC)c1)C
0.309804	O=C(N(C)C)c1c(ccc(NC(=O)c2cc(ncc2)NC)c1)C
0.309804	O=C(N(C)C)c1c(ccc(NC(=O)c2cc(ncc2)NC)c1)C
0.309804	O=C(N(C)C)c1c(ccc(NC(=O)c2cc(ncc2)NC)c1)C
0.309804	O=C(N(C)C)c1c(ccc(NC(=O)c2cc(ncc2)NC)c1)C
0.309804	O=C(N(C)C)c1c(ccc(NC(=O)c2cc(ncc2)NC)c1)C
0.309804	O=C(N(C)C)c1c(ccc(NC(=O)c2cc(ncc2)NC)c1)C
0.309804	O=C(N(C)C)c1c(ccc(NC(=O)c2cc(ncc2)NC)c1)C
0.309804	O=C(N(C)C)c1c(ccc(NC(=O)c2cc(ncc2)NC)c1)C
0.309804	O=C(N(C)C)c1c(ccc(NC(=O)c2cc(ncc2)NC)c1)C
0.308	O=C(Nc1cc(c(NC(=O)C)cc1)C)c2ccc(Nc3c(OC)cc(OC)cc3)cc2
0.308	O=C(Nc1cc(c(NC(=O)C)cc1)C)c2ccc(Nc3c(OC)cc(OC)cc3)cc2
0.308	O=C(Nc1cc(c(NC(=O)C)cc1)C)c2ccc(Nc3c(OC)cc(OC)cc3)cc2
0.308	O=C(Nc1cc(c(NC(=O)C)cc1)C)c2ccc(Nc3c(OC)cc(OC)cc3)cc2
0.308	O=C(Nc1cc(c(NC(=O)C)cc1)C)c2ccc(Nc3c(OC)cc(OC)cc3)cc2
0.308	O=C(Nc1cc(c(NC(=O)C)cc1)C)c2ccc(Nc3c(OC)cc(OC)cc3)cc2
0.308	O=C(Nc1cc(c(NC(=O)C)cc1)C)c2ccc(Nc3c(OC)cc(OC)cc3)cc2
0.308	O=C(Nc1cc(c(NC(=O)C)cc1)C)c2ccc(Nc3c(OC)cc(OC)cc3)cc2
0.308	O=C(Nc1cc(c(NC(=O)C)cc1)C)c2ccc(Nc3c(OC)cc(OC)cc3)cc2
0.308	O=C(Nc1cc(c(NC(=O)C)cc1)C)c2ccc(Nc3c(OC)cc(OC)cc3)cc2
0.30742	S1C=C(c2ncc(cc2)C(=O)Nc3c(cc(cc3)C(F)(C(F)(F)F)C(F)(F)F)C)C=C1
0.30742	S1C=C(c2ncc(cc2)C(=O)Nc3c(cc(cc3)C(F)(C(F)(F)F)C(F)(F)F)C)C=C1
0.30742	S1C=C(c2ncc(cc2)C(=O)Nc3c(cc(cc3)C(F)(C(F)(F)F)C(F)(F)F)C)C=C1
0.306569	O=C(Nc1cc2N=C(Nc2cc1)c3cnccc3)c4cc(ncc4)c5ccccc5
0.306569	O=C(Nc1cc2N=C(Nc2cc1)c3cnccc3)c4cc(ncc4)c5ccccc5
0.306569	O=C(Nc1cc2N=C(Nc2cc1)c3cnccc3)c4cc(ncc4)c5ccccc5
0.306569	O=C(Nc1cc2N=C(Nc2cc1)c3cnccc3)c4cc(ncc4)c5ccccc5
0.306569	O=C(Nc1cc2N=C(Nc2cc1)c3cnccc3)c4cc(ncc4)c5ccccc5
0.306569	O=C(Nc1cc2N=C(Nc2cc1)c3cnccc3)c4cc(ncc4)c5ccccc5
0.306569	O=C(Nc1cc2N=C(Nc2cc1)c3cnccc3)c4cc(ncc4)c5ccccc5
0.306569	O=C(Nc1cc2N=C(Nc2cc1)c3cnccc3)c4cc(ncc4)c5ccccc5
0.306569	O=C(Nc1cc2N=C(Nc2cc1)c3cnccc3)c4cc(ncc4)c5ccccc5
0.306569	O=C(Nc1cc2N=C(Nc2cc1)c3cnccc3)c4cc(ncc4)c5ccccc5
0.30605	O=C(OC(C)(C)C)NCc1cc(c2ccc(cc2)C(=O)Nc3cc(c(cc3)C)C(=O)N(C)C)ccc1
0.30605	O=C(OC(C)(C)C)NCc1cc(c2ccc(cc2)C(=O)Nc3cc(c(cc3)C)C(=O)N(C)C)ccc1
0.30605	O=C(OC(C)(C)C)NCc1cc(c2ccc(cc2)C(=O)Nc3cc(c(cc3)C)C(=O)N(C)C)ccc1
0.30605	O=C(OC(C)(C)C)NCc1cc(c2ccc(cc2)C(=O)Nc3cc(c(cc3)C)C(=O)N(C)C)ccc1
0.30605	O=C(OC(C)(C)C)NCc1cc(c2ccc(cc2)C(=O)Nc3cc(c(cc3)C)C(=O)N(C)C)ccc1
0.30605	O=C(OC(C)(C)C)NCc1cc(c2ccc(cc2)C(=O)Nc3cc(c(cc3)C)C(=O)N(C)C)ccc1
0.30605	O=C(OC(C)(C)C)NCc1cc(c2ccc(cc2)C(=O)Nc3cc(c(cc3)C)C(=O)N(C)C)ccc1
0.30605	O=C(OC(C)(C)C)NCc1cc(c2ccc(cc2)C(=O)Nc3cc(c(cc3)C)C(=O)N(C)C)ccc1
0.30605	O=C(OC(C)(C)C)NCc1cc(c2ccc(cc2)C(=O)Nc3cc(c(cc3)C)C(=O)N(C)C)ccc1
0.30605	O=C(OC(C)(C)C)NCc1cc(c2ccc(cc2)C(=O)Nc3cc(c(cc3)C)C(=O)N(C)C)ccc1
0.305842	O=C(NC1CCCCC1)c2cc(c(NC(=O)C(=O)N3CCN(Cc4ccc(OC)cc4)CCC3)cc2)C
0.305842	O=C(NC1CCCCC1)c2cc(c(NC(=O)C(=O)N3CCN(Cc4ccc(OC)cc4)CCC3)cc2)C
0.305842	O=C(NC1CCCCC1)c2cc(c(NC(=O)C(=O)N3CCN(Cc4ccc(OC)cc4)CCC3)cc2)C
0.305842	O=C(NC1CCCCC1)c2cc(c(NC(=O)C(=O)N3CCN(Cc4ccc(OC)cc4)CCC3)cc2)C
0.305842	O=C(NC1CCCCC1)c2cc(c(NC(=O)C(=O)N3CCN(Cc4ccc(OC)cc4)CCC3)cc2)C
0.305842	O=C(NC1CCCCC1)c2cc(c(NC(=O)C(=O)N3CCN(Cc4ccc(OC)cc4)CCC3)cc2)C
0.305842	O=C(NC1CCCCC1)c2cc(c(NC(=O)C(=O)N3CCN(Cc4ccc(OC)cc4)CCC3)cc2)C
0.305842	O=C(NC1CCCCC1)c2cc(c(NC(=O)C(=O)N3CCN(Cc4ccc(OC)cc4)CCC3)cc2)C
0.305842	O=C(NC1CCCCC1)c2cc(c(NC(=O)C(=O)N3CCN(Cc4ccc(OC)cc4)CCC3)cc2)C
0.305842	O=C(NC1CCCCC1)c2cc(c(NC(=O)C(=O)N3CCN(Cc4ccc(OC)cc4)CCC3)cc2)C
0.305147	FC(F)(F)c1nc(ncc1)Nc2cc(ccc2)C(=O)NC3CCN(CC(=C)C)CC3
0.305147	FC(F)(F)c1nc(ncc1)Nc2cc(ccc2)C(=O)NC3CCN(CC(=C)C)CC3
0.305031	S(=O)(=O)(Nc1cc(ccc1)C(=O)Nc2cc3N=C(Nc3cc2)c4cnccc4)c5c(ccc(c5)C)C
0.305031	S(=O)(=O)(Nc1cc(ccc1)C(=O)Nc2cc3N=C(Nc3cc2)c4cnccc4)c5c(ccc(c5)C)C
0.305031	S(=O)(=O)(Nc1cc(ccc1)C(=O)Nc2cc3N=C(Nc3cc2)c4cnccc4)c5c(ccc(c5)C)C
0.305031	S(=O)(=O)(Nc1cc(ccc1)C(=O)Nc2cc3N=C(Nc3cc2)c4cnccc4)c5c(ccc(c5)C)C
0.305031	S(=O)(=O)(Nc1cc(ccc1)C(=O)Nc2cc3N=C(Nc3cc2)c4cnccc4)c5c(ccc(c5)C)C
0.305031	S(=O)(=O)(Nc1cc(ccc1)C(=O)Nc2cc3N=C(Nc3cc2)c4cnccc4)c5c(ccc(c5)C)C
0.305031	S(=O)(=O)(Nc1cc(ccc1)C(=O)Nc2cc3N=C(Nc3cc2)c4cnccc4)c5c(ccc(c5)C)C
0.305031	S(=O)(=O)(Nc1cc(ccc1)C(=O)Nc2cc3N=C(Nc3cc2)c4cnccc4)c5c(ccc(c5)C)C
0.305031	S(=O)(=O)(Nc1cc(ccc1)C(=O)Nc2cc3N=C(Nc3cc2)c4cnccc4)c5c(ccc(c5)C)C
0.305031	S(=O)(=O)(Nc1cc(ccc1)C(=O)Nc2cc3N=C(Nc3cc2)c4cnccc4)c5c(ccc(c5)C)C
0.304965	FC(F)(F)c1nc(ncc1)Nc2cc(ccc2)C(=O)Nc3ccc(N4C(=O)NCC4=O)cc3
0.304965	FC(F)(F)c1nc(ncc1)Nc2cc(ccc2)C(=O)Nc3ccc(N4C(=O)NCC4=O)cc3
0.304965	FC(F)(F)c1nc(ncc1)Nc2cc(ccc2)C(=O)Nc3ccc(N4C(=O)NCC4=O)cc3
0.304965	FC(F)(F)c1nc(ncc1)Nc2cc(ccc2)C(=O)Nc3ccc(N4C(=O)NCC4=O)cc3
0.304965	FC(F)(F)c1nc(ncc1)Nc2cc(ccc2)C(=O)Nc3ccc(N4C(=O)NCC4=O)cc3
0.304965	FC(F)(F)c1nc(ncc1)Nc2cc(ccc2)C(=O)Nc3ccc(N4C(=O)NCC4=O)cc3
0.304965	FC(F)(F)c1nc(ncc1)Nc2cc(ccc2)C(=O)Nc3ccc(N4C(=O)NCC4=O)cc3
0.304196	Clc1c(NC(=O)c2cc(S(=O)(=O)C)ccc2)ccc(NC(=O)c3cc(ccc3)C=4N=C(SC4)C)c1
0.304196	Clc1c(NC(=O)c2cc(S(=O)(=O)C)ccc2)ccc(NC(=O)c3cc(ccc3)C=4N=C(SC4)C)c1
0.304196	Clc1c(NC(=O)c2cc(S(=O)(=O)C)ccc2)ccc(NC(=O)c3cc(ccc3)C=4N=C(SC4)C)c1
0.304196	Clc1c(NC(=O)c2cc(S(=O)(=O)C)ccc2)ccc(NC(=O)c3cc(ccc3)C=4N=C(SC4)C)c1
0.304	Fc1c(NC(=O)OC)cc(NC(=O)c2cc(ncc2)NC)cc1
0.304	Fc1c(NC(=O)OC)cc(NC(=O)c2cc(ncc2)NC)cc1
0.304	Fc1c(NC(=O)OC)cc(NC(=O)c2cc(ncc2)NC)cc1
0.304	Fc1c(NC(=O)OC)cc(NC(=O)c2cc(ncc2)NC)cc1
0.304	Fc1c(NC(=O)OC)cc(NC(=O)c2cc(ncc2)NC)cc1
0.304	Fc1c(NC(=O)OC)cc(NC(=O)c2cc(ncc2)NC)cc1
0.304	Fc1c(NC(=O)OC)cc(NC(=O)c2cc(ncc2)NC)cc1
0.304	Fc1c(NC(=O)OC)cc(NC(=O)c2cc(ncc2)NC)cc1
0.304	Fc1c(NC(=O)OC)cc(NC(=O)c2cc(ncc2)NC)cc1
0.304	Fc1c(NC(=O)OC)cc(NC(=O)c2cc(ncc2)NC)cc1
0.304	Fc1ccc(cc1)C(=O)NCCNC(=O)c2cc(Nc3nc(ccn3)C(F)(F)F)ccc2
0.304	Fc1ccc(cc1)C(=O)NCCNC(=O)c2cc(Nc3nc(ccn3)C(F)(F)F)ccc2
0.304	Fc1ccc(cc1)C(=O)NCCNC(=O)c2cc(Nc3nc(ccn3)C(F)(F)F)ccc2
0.304	Fc1ccc(cc1)C(=O)NCCNC(=O)c2cc(Nc3nc(ccn3)C(F)(F)F)ccc2
0.303644	O=C(Nc1c(cc(cc1)C)C)NC(=O)CN2CCN(Cc3ccc(cc3)C)CCC2
0.303644	O=C(Nc1c(cc(cc1)C)C)NC(=O)CN2CCN(Cc3ccc(cc3)C)CCC2
0.303249	Brc1ccc(c2nc(ccn2)CS(=O)(=O)CC(=O)Nc3c(ccc(Cl)c3)C)cc1
0.30315	O=C(NC1CCN(CC(=C)C)CC1)c2cc(NC(=O)C)c(cc2)C
0.30315	O=C(NC1CCN(CC(=C)C)CC1)c2cc(NC(=O)C)c(cc2)C
0.30315	O=C(NC1CCN(CC(=C)C)CC1)c2cc(NC(=O)C)c(cc2)C
0.30315	O=C(NC1CCN(CC(=C)C)CC1)c2cc(NC(=O)C)c(cc2)C
0.30315	O=C(NC1CCN(CC(=C)C)CC1)c2cc(NC(=O)C)c(cc2)C
0.30315	O=C(NC1CCN(CC(=C)C)CC1)c2cc(NC(=O)C)c(cc2)C
0.30315	O=C(NC1CCN(CC(=C)C)CC1)c2cc(NC(=O)C)c(cc2)C
0.30315	O=C(NC1CCN(CC(=C)C)CC1)c2cc(NC(=O)C)c(cc2)C
0.30315	O=C(NC1CCN(CC(=C)C)CC1)c2cc(NC(=O)C)c(cc2)C
0.30315	O=C(NC1CCN(CC(=C)C)CC1)c2cc(NC(=O)C)c(cc2)C
0.302932	FC(F)(F)CNC(=O)c1cc(NC(=O)C(=O)N(CC2CN(Cc3ccccc3)CC2)CC)c(cc1)C
0.302932	FC(F)(F)CNC(=O)c1cc(NC(=O)C(=O)N(CC2CN(Cc3ccccc3)CC2)CC)c(cc1)C
0.302932	O=C(OC)C1(NC(=O)c2cc(NC(=O)C)c(cc2)C)CN(Cc3ccccc3)CCC1
0.302932	O=C(OC)C1(NC(=O)c2cc(NC(=O)C)c(cc2)C)CN(Cc3ccccc3)CCC1
0.302932	O=C(OC)C1(NC(=O)c2cc(NC(=O)C)c(cc2)C)CN(Cc3ccccc3)CCC1
0.302932	O=C(OC)C1(NC(=O)c2cc(NC(=O)C)c(cc2)C)CN(Cc3ccccc3)CCC1
0.302932	O=C(OC)C1(NC(=O)c2cc(NC(=O)C)c(cc2)C)CN(Cc3ccccc3)CCC1
0.302932	O=C(OC)C1(NC(=O)c2cc(NC(=O)C)c(cc2)C)CN(Cc3ccccc3)CCC1
0.302932	O=C(OC)C1(NC(=O)c2cc(NC(=O)C)c(cc2)C)CN(Cc3ccccc3)CCC1
0.302932	O=C(OC)C1(NC(=O)c2cc(NC(=O)C)c(cc2)C)CN(Cc3ccccc3)CCC1
0.302932	O=C(OC)C1(NC(=O)c2cc(NC(=O)C)c(cc2)C)CN(Cc3ccccc3)CCC1
0.302932	O=C(OC)C1(NC(=O)c2cc(NC(=O)C)c(cc2)C)CN(Cc3ccccc3)CCC1
0.302521	O=C(OC(C)(C)C)Nc1ccc(cc1)C(=O)Nc2cc(c(NC(=O)C)cc2)C
0.302521	O=C(OC(C)(C)C)Nc1ccc(cc1)C(=O)Nc2cc(c(NC(=O)C)cc2)C
0.302521	O=C(OC(C)(C)C)Nc1ccc(cc1)C(=O)Nc2cc(c(NC(=O)C)cc2)C
0.302521	O=C(OC(C)(C)C)Nc1ccc(cc1)C(=O)Nc2cc(c(NC(=O)C)cc2)C
0.302521	O=C(OC(C)(C)C)Nc1ccc(cc1)C(=O)Nc2cc(c(NC(=O)C)cc2)C
0.302521	O=C(OC(C)(C)C)Nc1ccc(cc1)C(=O)Nc2cc(c(NC(=O)C)cc2)C
0.302521	O=C(OC(C)(C)C)Nc1ccc(cc1)C(=O)Nc2cc(c(NC(=O)C)cc2)C
0.302521	O=C(OC(C)(C)C)Nc1ccc(cc1)C(=O)Nc2cc(c(NC(=O)C)cc2)C
0.302521	O=C(OC(C)(C)C)Nc1ccc(cc1)C(=O)Nc2cc(c(NC(=O)C)cc2)C
0.302521	O=C(OC(C)(C)C)Nc1ccc(cc1)C(=O)Nc2cc(c(NC(=O)C)cc2)C
0.302326	S1C(=NC(c2cc(ccc2)C(=O)NCc3cc(ccc3)C(=O)Nc4ccncc4)=C1)C
0.302326	S1C(=NC(c2cc(ccc2)C(=O)NCc3cc(ccc3)C(=O)Nc4ccncc4)=C1)C
0.302326	S1C(=NC(c2cc(ccc2)C(=O)NCc3cc(ccc3)C(=O)Nc4ccncc4)=C1)C
0.302326	S1C(=NC(c2cc(ccc2)C(=O)NCc3cc(ccc3)C(=O)Nc4ccncc4)=C1)C
0.302326	S1C(=NC(c2cc(ccc2)C(=O)NCc3cc(ccc3)C(=O)Nc4ccncc4)=C1)C
0.301818	S1C=C(C(=O)Nc2cc(OC(=O)c3cc(Nc4nc(ccn4)C(F)(F)F)ccc3)ccc2)C=C1
0.301818	S1C=C(C(=O)Nc2cc(OC(=O)c3cc(Nc4nc(ccn4)C(F)(F)F)ccc3)ccc2)C=C1
0.301818	S1C=C(C(=O)Nc2cc(OC(=O)c3cc(Nc4nc(ccn4)C(F)(F)F)ccc3)ccc2)C=C1
0.301818	S1C=C(C(=O)Nc2cc(OC(=O)c3cc(Nc4nc(ccn4)C(F)(F)F)ccc3)ccc2)C=C1
0.301818	S1C=C(C(=O)Nc2cc(OC(=O)c3cc(Nc4nc(ccn4)C(F)(F)F)ccc3)ccc2)C=C1
0.301818	S1C=C(C(=O)Nc2cc(OC(=O)c3cc(Nc4nc(ccn4)C(F)(F)F)ccc3)ccc2)C=C1
0.301818	S1C=C(C(=O)Nc2cc(OC(=O)c3cc(Nc4nc(ccn4)C(F)(F)F)ccc3)ccc2)C=C1
0.301818	S1C=C(C(=O)Nc2cc(OC(=O)c3cc(Nc4nc(ccn4)C(F)(F)F)ccc3)ccc2)C=C1
0.301818	S1C=C(C(=O)Nc2cc(OC(=O)c3cc(Nc4nc(ccn4)C(F)(F)F)ccc3)ccc2)C=C1
0.301818	S1C=C(C(=O)Nc2cc(OC(=O)c3cc(Nc4nc(ccn4)C(F)(F)F)ccc3)ccc2)C=C1
0.301754	S1C(=NC(c2ccc(OC(F)F)cc2)=C1C)NC(=O)c3cc(NC(=O)C)c(cc3)C
0.301754	S1C(=NC(c2ccc(OC(F)F)cc2)=C1C)NC(=O)c3cc(NC(=O)C)c(cc3)C
0.301754	S1C(=NC(c2ccc(OC(F)F)cc2)=C1C)NC(=O)c3cc(NC(=O)C)c(cc3)C
0.301754	S1C(=NC(c2ccc(OC(F)F)cc2)=C1C)NC(=O)c3cc(NC(=O)C)c(cc3)C
0.301754	S1C(=NC(c2ccc(OC(F)F)cc2)=C1C)NC(=O)c3cc(NC(=O)C)c(cc3)C
0.301754	S1C(=NC(c2ccc(OC(F)F)cc2)=C1C)NC(=O)c3cc(NC(=O)C)c(cc3)C
0.301754	S1C(=NC(c2ccc(OC(F)F)cc2)=C1C)NC(=O)c3cc(NC(=O)C)c(cc3)C
0.301754	S1C(=NC(c2ccc(OC(F)F)cc2)=C1C)NC(=O)c3cc(NC(=O)C)c(cc3)C
0.301754	S1C(=NC(c2ccc(OC(F)F)cc2)=C1C)NC(=O)c3cc(NC(=O)C)c(cc3)C
0.301754	S1C(=NC(c2ccc(OC(F)F)cc2)=C1C)NC(=O)c3cc(NC(=O)C)c(cc3)C
0.301527	O=C(NC(c1ccc(c2ccccc2)cc1)CCO)c3cc(NC(=O)C)c(cc3)C
0.301527	O=C(NC(c1ccc(c2ccccc2)cc1)CCO)c3cc(NC(=O)C)c(cc3)C
0.301527	O=C(NC(c1ccc(c2ccccc2)cc1)CCO)c3cc(NC(=O)C)c(cc3)C
0.301527	O=C(NC(c1ccc(c2ccccc2)cc1)CCO)c3cc(NC(=O)C)c(cc3)C
0.301527	O=C(NC(c1ccc(c2ccccc2)cc1)CCO)c3cc(NC(=O)C)c(cc3)C
0.301527	O=C(NC(c1ccc(c2ccccc2)cc1)CCO)c3cc(NC(=O)C)c(cc3)C
0.301527	O=C(NC(c1ccc(c2ccccc2)cc1)CCO)c3cc(NC(=O)C)c(cc3)C
0.301527	O=C(NC(c1ccc(c2ccccc2)cc1)CCO)c3cc(NC(=O)C)c(cc3)C
0.301527	O=C(NC(c1ccc(c2ccccc2)cc1)CCO)c3cc(NC(=O)C)c(cc3)C
0.301527	O=C(NC(c1ccc(c2ccccc2)cc1)CCO)c3cc(NC(=O)C)c(cc3)C
0.30131	O=C(O)c1cc(NC(=O)c2ccc(cc2)CN3CCCC3)cc(c1)COC
0.30131	O=C(O)c1cc(NC(=O)c2ccc(cc2)CN3CCCC3)cc(c1)COC
0.301075	Clc1c(cc(c2ncccc2)cc1)C(=O)Nc3cc(NC(=O)OC)c(F)cc3
0.301075	Clc1c(cc(c2ncccc2)cc1)C(=O)Nc3cc(NC(=O)OC)c(F)cc3
0.301075	Clc1c(cc(c2ncccc2)cc1)C(=O)Nc3cc(NC(=O)OC)c(F)cc3
0.301075	Clc1c(cc(c2ncccc2)cc1)C(=O)Nc3cc(NC(=O)OC)c(F)cc3
0.301075	Clc1c(cc(c2ncccc2)cc1)C(=O)Nc3cc(NC(=O)OC)c(F)cc3
0.301075	Clc1c(cc(c2ncccc2)cc1)C(=O)Nc3cc(NC(=O)OC)c(F)cc3
0.301075	Clc1c(cc(c2ncccc2)cc1)C(=O)Nc3cc(NC(=O)OC)c(F)cc3
0.301075	Clc1c(cc(c2ncccc2)cc1)C(=O)Nc3cc(NC(=O)OC)c(F)cc3
0.301075	Clc1c(cc(c2ncccc2)cc1)C(=O)Nc3cc(NC(=O)OC)c(F)cc3
0.301075	Clc1c(cc(c2ncccc2)cc1)C(=O)Nc3cc(NC(=O)OC)c(F)cc3
0.300752	O=C(Nc1ncc(c2ccccc2)cc1)c3c(nccc3)Nc4ccc(OCC)cc4
0.300752	O=C(Nc1ncc(c2ccccc2)cc1)c3c(nccc3)Nc4ccc(OCC)cc4
0.300752	O=C(Nc1ncc(c2ccccc2)cc1)c3c(nccc3)Nc4ccc(OCC)cc4
0.300752	O=C(Nc1cc(c(c2ccccc2)cc1)C)c3ccc(N4N=C(CC4)C)cc3
0.300752	O=C(Nc1cc(c(c2ccccc2)cc1)C)c3ccc(N4N=C(CC4)C)cc3
0.300752	O=C(Nc1cc(c(c2ccccc2)cc1)C)c3ccc(N4N=C(CC4)C)cc3
0.300752	O=C(Nc1cc(c(c2ccccc2)cc1)C)c3ccc(N4N=C(CC4)C)cc3
0.300752	O=C(Nc1cc(c(c2ccccc2)cc1)C)c3ccc(N4N=C(CC4)C)cc3
0.300752	O=C(Nc1cc(c(c2ccccc2)cc1)C)c3ccc(N4N=C(CC4)C)cc3
0.300752	O=C(Nc1cc(c(c2ccccc2)cc1)C)c3ccc(N4N=C(CC4)C)cc3
0.300752	O=C(Nc1cc(c(c2ccccc2)cc1)C)c3ccc(N4N=C(CC4)C)cc3
0.300752	O=C(Nc1cc(c(c2ccccc2)cc1)C)c3ccc(N4N=C(CC4)C)cc3
0.30038	Clc1ccc(cc1)C=2NC(C(=O)OCC(=O)Nc3cc(F)c(cc3)C)=CC2
0.30038	Clc1ccc(cc1)C=2NC(C(=O)OCC(=O)Nc3cc(F)c(cc3)C)=CC2
0.30038	Clc1ccc(cc1)C=2NC(C(=O)OCC(=O)Nc3cc(F)c(cc3)C)=CC2
0.30038	Clc1ccc(cc1)C=2NC(C(=O)OCC(=O)Nc3cc(F)c(cc3)C)=CC2
0.30038	Clc1ccc(cc1)C=2NC(C(=O)OCC(=O)Nc3cc(F)c(cc3)C)=CC2
0.30038	Clc1ccc(cc1)C=2NC(C(=O)OCC(=O)Nc3cc(F)c(cc3)C)=CC2
0.30038	Clc1ccc(cc1)C=2NC(C(=O)OCC(=O)Nc3cc(F)c(cc3)C)=CC2
0.30038	Clc1ccc(cc1)C=2NC(C(=O)OCC(=O)Nc3cc(F)c(cc3)C)=CC2
0.30038	Clc1ccc(cc1)C=2NC(C(=O)OCC(=O)Nc3cc(F)c(cc3)C)=CC2
0.30038	Clc1ccc(cc1)C=2NC(C(=O)OCC(=O)Nc3cc(F)c(cc3)C)=CC2
0.30038	Fc1ccc(cc1)C=2OC=C(N2)C(=O)Nc3cc(c(NC(=O)C)cc3)C
0.30038	Fc1ccc(cc1)C=2OC=C(N2)C(=O)Nc3cc(c(NC(=O)C)cc3)C
0.30038	Fc1ccc(cc1)C=2OC=C(N2)C(=O)Nc3cc(c(NC(=O)C)cc3)C
0.30038	Fc1ccc(cc1)C=2OC=C(N2)C(=O)Nc3cc(c(NC(=O)C)cc3)C
0.30038	Fc1ccc(cc1)C=2OC=C(N2)C(=O)Nc3cc(c(NC(=O)C)cc3)C
0.30038	Fc1ccc(cc1)C=2OC=C(N2)C(=O)Nc3cc(c(NC(=O)C)cc3)C
0.30038	Fc1ccc(cc1)C=2OC=C(N2)C(=O)Nc3cc(c(NC(=O)C)cc3)C
0.30038	Fc1ccc(cc1)C=2OC=C(N2)C(=O)Nc3cc(c(NC(=O)C)cc3)C
0.30038	Fc1ccc(cc1)C=2OC=C(N2)C(=O)Nc3cc(c(NC(=O)C)cc3)C
0.30038	Fc1ccc(cc1)C=2OC=C(N2)C(=O)Nc3cc(c(NC(=O)C)cc3)C
0.3	S1C(=NN=C1c2ccc(cc2)C(C)C)NC(=O)c3cc(NC(=O)C)c(cc3)C
0.3	S1C(=NN=C1c2ccc(cc2)C(C)C)NC(=O)c3cc(NC(=O)C)c(cc3)C
0.3	S1C(=NN=C1c2ccc(cc2)C(C)C)NC(=O)c3cc(NC(=O)C)c(cc3)C
0.3	S1C(=NN=C1c2ccc(cc2)C(C)C)NC(=O)c3cc(NC(=O)C)c(cc3)C
0.3	S1C(=NN=C1c2ccc(cc2)C(C)C)NC(=O)c3cc(NC(=O)C)c(cc3)C
0.3	S1C(=NN=C1c2ccc(cc2)C(C)C)NC(=O)c3cc(NC(=O)C)c(cc3)C
0.3	S1C(=NN=C1c2ccc(cc2)C(C)C)NC(=O)c3cc(NC(=O)C)c(cc3)C
0.3	S1C(=NN=C1c2ccc(cc2)C(C)C)NC(=O)c3cc(NC(=O)C)c(cc3)C
0.3	S1C(=NN=C1c2ccc(cc2)C(C)C)NC(=O)c3cc(NC(=O)C)c(cc3)C
0.3	S1C(=NN=C1c2ccc(cc2)C(C)C)NC(=O)c3cc(NC(=O)C)c(cc3)C
0.297491	Clc1c(cc(c2ncccc2)cc1)C(=O)Nc3cc(ccc3)C(=O)NCCN(CC)CC
0.297491	Clc1c(cc(c2ncccc2)cc1)C(=O)Nc3cc(ccc3)C(=O)NCCN(CC)CC
0.297491	Clc1c(cc(c2ncccc2)cc1)C(=O)Nc3cc(ccc3)C(=O)NCCN(CC)CC
0.297491	Clc1c(cc(c2ncccc2)cc1)C(=O)Nc3cc(ccc3)C(=O)NCCN(CC)CC
0.297491	Clc1c(cc(c2ncccc2)cc1)C(=O)Nc3cc(ccc3)C(=O)NCCN(CC)CC
0.297491	Clc1c(cc(c2ncccc2)cc1)C(=O)Nc3cc(ccc3)C(=O)NCCN(CC)CC
0.297491	Clc1c(cc(c2ncccc2)cc1)C(=O)Nc3cc(ccc3)C(=O)NCCN(CC)CC
0.297491	Clc1c(cc(c2ncccc2)cc1)C(=O)Nc3cc(ccc3)C(=O)NCCN(CC)CC
0.297491	Clc1c(cc(c2ncccc2)cc1)C(=O)Nc3cc(ccc3)C(=O)NCCN(CC)CC
0.297491	Clc1c(cc(c2ncccc2)cc1)C(=O)Nc3cc(ccc3)C(=O)NCCN(CC)CC
0.296296	O=C(N(C)C)c1c(ccc(NC(=O)c2cc(ncc2)NC(=O)C3CC3)c1)C
0.296296	O=C(N(C)C)c1c(ccc(NC(=O)c2cc(ncc2)NC(=O)C3CC3)c1)C
0.296296	O=C(N(C)C)c1c(ccc(NC(=O)c2cc(ncc2)NC(=O)C3CC3)c1)C
0.296296	O=C(N(C)C)c1c(ccc(NC(=O)c2cc(ncc2)NC(=O)C3CC3)c1)C
0.296296	O=C(N(C)C)c1c(ccc(NC(=O)c2cc(ncc2)NC(=O)C3CC3)c1)C
0.296296	O=C(N(C)C)c1c(ccc(NC(=O)c2cc(ncc2)NC(=O)C3CC3)c1)C
0.296296	O=C(N(C)C)c1c(ccc(NC(=O)c2cc(ncc2)NC(=O)C3CC3)c1)C
0.296296	O=C(N(C)C)c1c(ccc(NC(=O)c2cc(ncc2)NC(=O)C3CC3)c1)C
0.296296	O=C(N(C)C)c1c(ccc(NC(=O)c2cc(ncc2)NC(=O)C3CC3)c1)C
0.296296	O=C(N(C)C)c1c(ccc(NC(=O)c2cc(ncc2)NC(=O)C3CC3)c1)C
0.296167	S(=O)(=O)(N1CCN(Cc2ccccc2)CC1)c3cc(ccc3)C(=O)Nc4cc(Sc5ncccc5)ncc4
0.296167	S(=O)(=O)(N1CCN(Cc2ccccc2)CC1)c3cc(ccc3)C(=O)Nc4cc(Sc5ncccc5)ncc4
0.296167	S(=O)(=O)(N1CCN(Cc2ccccc2)CC1)c3cc(ccc3)C(=O)Nc4cc(Sc5ncccc5)ncc4
0.296167	S(=O)(=O)(N1CCN(Cc2ccccc2)CC1)c3cc(ccc3)C(=O)Nc4cc(Sc5ncccc5)ncc4
0.296154	Fc1c(OC(F)F)ccc(c1)C(=O)Nc2ncc(c3ccccc3)cc2
0.296154	Fc1c(OC(F)F)ccc(c1)C(=O)Nc2ncc(c3ccccc3)cc2
0.296154	Fc1c(OC(F)F)ccc(c1)C(=O)Nc2ncc(c3ccccc3)cc2
0.296154	Fc1c(OC(F)F)ccc(c1)C(=O)Nc2ncc(c3ccccc3)cc2
0.296154	Fc1c(OC(F)F)ccc(c1)C(=O)Nc2ncc(c3ccccc3)cc2
0.296154	Fc1c(OC(F)F)ccc(c1)C(=O)Nc2ncc(c3ccccc3)cc2
0.296154	Fc1c(OC(F)F)ccc(c1)C(=O)Nc2ncc(c3ccccc3)cc2
0.296154	Fc1c(OC(F)F)ccc(c1)C(=O)Nc2ncc(c3ccccc3)cc2
0.296154	Fc1c(OC(F)F)ccc(c1)C(=O)Nc2ncc(c3ccccc3)cc2
0.296154	Fc1c(OC(F)F)ccc(c1)C(=O)Nc2ncc(c3ccccc3)cc2
0.29572	O=C(Nc1cnc(N2CCNCC2)cc1)c3ccc(cc3)CN4CCC(OC)CC4
0.295374	S(c1nccc(NC(=O)c2ccc(cc2)C=3OC(=NN3)c4c(cccc4)C)c1)c5ncccc5
0.295374	S(c1nccc(NC(=O)c2ccc(cc2)C=3OC(=NN3)c4c(cccc4)C)c1)c5ncccc5
0.295374	S(c1nccc(NC(=O)c2ccc(cc2)C=3OC(=NN3)c4c(cccc4)C)c1)c5ncccc5
0.295374	S(c1nccc(NC(=O)c2ccc(cc2)C=3OC(=NN3)c4c(cccc4)C)c1)c5ncccc5
0.295374	S(c1nccc(NC(=O)c2ccc(cc2)C=3OC(=NN3)c4c(cccc4)C)c1)c5ncccc5
0.295374	S(c1nccc(NC(=O)c2ccc(cc2)C=3OC(=NN3)c4c(cccc4)C)c1)c5ncccc5
0.295374	S(c1nccc(NC(=O)c2ccc(cc2)C=3OC(=NN3)c4c(cccc4)C)c1)c5ncccc5
0.295374	S(c1nccc(NC(=O)c2ccc(cc2)C=3OC(=NN3)c4c(cccc4)C)c1)c5ncccc5
0.295374	S(c1nccc(NC(=O)c2ccc(cc2)C=3OC(=NN3)c4c(cccc4)C)c1)c5ncccc5
0.295374	S(c1nccc(NC(=O)c2ccc(cc2)C=3OC(=NN3)c4c(cccc4)C)c1)c5ncccc5
0.295139	O=C(Nc1cc2N=C(Nc2cc1)c3cnccc3)c4cc(ncc4)NC(=O)C5CC5
0.295139	O=C(Nc1cc2N=C(Nc2cc1)c3cnccc3)c4cc(ncc4)NC(=O)C5CC5
0.295139	O=C(Nc1cc2N=C(Nc2cc1)c3cnccc3)c4cc(ncc4)NC(=O)C5CC5
0.295139	O=C(Nc1cc2N=C(Nc2cc1)c3cnccc3)c4cc(ncc4)NC(=O)C5CC5
0.295139	O=C(Nc1cc2N=C(Nc2cc1)c3cnccc3)c4cc(ncc4)NC(=O)C5CC5
0.295139	O=C(Nc1cc2N=C(Nc2cc1)c3cnccc3)c4cc(ncc4)NC(=O)C5CC5
0.295139	O=C(Nc1cc2N=C(Nc2cc1)c3cnccc3)c4cc(ncc4)NC(=O)C5CC5
0.295139	O=C(Nc1cc2N=C(Nc2cc1)c3cnccc3)c4cc(ncc4)NC(=O)C5CC5
0.295139	O=C(Nc1cc2N=C(Nc2cc1)c3cnccc3)c4cc(ncc4)NC(=O)C5CC5
0.295139	O=C(Nc1cc2N=C(Nc2cc1)c3cnccc3)c4cc(ncc4)NC(=O)C5CC5
0.294737	S1C(=NC(C(=O)Nc2c(ccc(N3CCCCC3)c2)C)=C1)c4ccc(OCC)cc4
0.294737	S1C(=NC(C(=O)Nc2c(ccc(N3CCCCC3)c2)C)=C1)c4ccc(OCC)cc4
0.294606	S(c1c(ccc(c1)C)C)c2ccc(NC(=O)c3ccc(cc3)CCCC)cc2
0.294606	S(c1c(ccc(c1)C)C)c2ccc(NC(=O)c3ccc(cc3)CCCC)cc2
0.294606	S(c1c(ccc(c1)C)C)c2ccc(NC(=O)c3ccc(cc3)CCCC)cc2
0.294606	S(c1c(ccc(c1)C)C)c2ccc(NC(=O)c3ccc(cc3)CCCC)cc2
0.294606	S(c1c(ccc(c1)C)C)c2ccc(NC(=O)c3ccc(cc3)CCCC)cc2
0.294606	S(c1c(ccc(c1)C)C)c2ccc(NC(=O)c3ccc(cc3)CCCC)cc2
0.294606	S(c1c(ccc(c1)C)C)c2ccc(NC(=O)c3ccc(cc3)CCCC)cc2
0.294606	S(c1c(ccc(c1)C)C)c2ccc(NC(=O)c3ccc(cc3)CCCC)cc2
0.294606	S(c1c(ccc(c1)C)C)c2ccc(NC(=O)c3ccc(cc3)CCCC)cc2
0.294606	S(c1c(ccc(c1)C)C)c2ccc(NC(=O)c3ccc(cc3)CCCC)cc2
0.294574	S(=O)(=O)(Nc1ccc(cc1)C(=O)Nc2cc(c(NC(=O)C)cc2)C)c3cc(c(cc3)C)C
0.294574	S(=O)(=O)(Nc1ccc(cc1)C(=O)Nc2cc(c(NC(=O)C)cc2)C)c3cc(c(cc3)C)C
0.294574	S(=O)(=O)(Nc1ccc(cc1)C(=O)Nc2cc(c(NC(=O)C)cc2)C)c3cc(c(cc3)C)C
0.294574	S(=O)(=O)(Nc1ccc(cc1)C(=O)Nc2cc(c(NC(=O)C)cc2)C)c3cc(c(cc3)C)C
0.294574	S(=O)(=O)(Nc1ccc(cc1)C(=O)Nc2cc(c(NC(=O)C)cc2)C)c3cc(c(cc3)C)C
0.294574	S(=O)(=O)(Nc1ccc(cc1)C(=O)Nc2cc(c(NC(=O)C)cc2)C)c3cc(c(cc3)C)C
0.294574	S(=O)(=O)(Nc1ccc(cc1)C(=O)Nc2cc(c(NC(=O)C)cc2)C)c3cc(c(cc3)C)C
0.294574	S(=O)(=O)(Nc1ccc(cc1)C(=O)Nc2cc(c(NC(=O)C)cc2)C)c3cc(c(cc3)C)C
0.294574	S(=O)(=O)(Nc1ccc(cc1)C(=O)Nc2cc(c(NC(=O)C)cc2)C)c3cc(c(cc3)C)C
0.294574	S(=O)(=O)(Nc1ccc(cc1)C(=O)Nc2cc(c(NC(=O)C)cc2)C)c3cc(c(cc3)C)C
0.293893	S(c1nccc(NC(=O)c2cnc(cc2)C3=CSC=C3)c1)c4ncccc4
0.293893	S(c1nccc(NC(=O)c2cnc(cc2)C3=CSC=C3)c1)c4ncccc4
0.293893	S(c1nccc(NC(=O)c2cnc(cc2)C3=CSC=C3)c1)c4ncccc4
0.293893	S(c1nccc(NC(=O)c2cnc(cc2)C3=CSC=C3)c1)c4ncccc4
0.293893	S(c1nccc(NC(=O)c2cnc(cc2)C3=CSC=C3)c1)c4ncccc4
0.293893	S(c1nccc(NC(=O)c2cnc(cc2)C3=CSC=C3)c1)c4ncccc4
0.293893	S(c1nccc(NC(=O)c2cnc(cc2)C3=CSC=C3)c1)c4ncccc4
0.293893	S(c1nccc(NC(=O)c2cnc(cc2)C3=CSC=C3)c1)c4ncccc4
0.293893	S(c1nccc(NC(=O)c2cnc(cc2)C3=CSC=C3)c1)c4ncccc4
0.293893	S(c1nccc(NC(=O)c2cnc(cc2)C3=CSC=C3)c1)c4ncccc4
0.29368	Brc1c([N+]([O-])=O)cc(cc1)C(=O)Nc2c(ccc(NC(=O)C(C)(C)C)c2)C
0.29368	Brc1c([N+]([O-])=O)cc(cc1)C(=O)Nc2c(ccc(NC(=O)C(C)(C)C)c2)C
0.29368	Brc1c([N+]([O-])=O)cc(cc1)C(=O)Nc2c(ccc(NC(=O)C(C)(C)C)c2)C
0.29368	Brc1c([N+]([O-])=O)cc(cc1)C(=O)Nc2c(ccc(NC(=O)C(C)(C)C)c2)C
0.293103	O=C(Nc1c(ccc(NC(=O)C(C)(C)C)c1)C)c2cc(OCC)c(OCC(=O)N3CCCCC3)cc2
0.293103	O=C(Nc1c(ccc(NC(=O)C(C)(C)C)c1)C)c2cc(OCC)c(OCC(=O)N3CCCCC3)cc2
0.293103	O=C(Nc1c(ccc(NC(=O)C(C)(C)C)c1)C)c2cc(OCC)c(OCC(=O)N3CCCCC3)cc2
0.293103	O=C(Nc1c(ccc(NC(=O)C(C)(C)C)c1)C)c2cc(OCC)c(OCC(=O)N3CCCCC3)cc2
0.293103	O=C(Nc1c(ccc(NC(=O)C(C)(C)C)c1)C)c2cc(OCC)c(OCC(=O)N3CCCCC3)cc2
0.293103	O=C(Nc1c(ccc(NC(=O)C(C)(C)C)c1)C)c2cc(OCC)c(OCC(=O)N3CCCCC3)cc2
0.293103	O=C(Nc1c(ccc(NC(=O)C(C)(C)C)c1)C)c2cc(OCC)c(OCC(=O)N3CCCCC3)cc2
0.293103	O=C(Nc1c(ccc(NC(=O)C(C)(C)C)c1)C)c2cc(OCC)c(OCC(=O)N3CCCCC3)cc2
0.293103	O=C(Nc1c(ccc(NC(=O)C(C)(C)C)c1)C)c2cc(OCC)c(OCC(=O)N3CCCCC3)cc2
0.293103	O=C(Nc1c(ccc(NC(=O)C(C)(C)C)c1)C)c2cc(OCC)c(OCC(=O)N3CCCCC3)cc2
0.292857	S1C(=NC(c2ccc(cc2)C(C)(C)C)=C1)NC(=O)c3cc(NC(=O)OC)c(F)cc3
0.292857	S1C(=NC(c2ccc(cc2)C(C)(C)C)=C1)NC(=O)c3cc(NC(=O)OC)c(F)cc3
0.292857	S1C(=NC(c2ccc(cc2)C(C)(C)C)=C1)NC(=O)c3cc(NC(=O)OC)c(F)cc3
0.292857	S1C(=NC(c2ccc(cc2)C(C)(C)C)=C1)NC(=O)c3cc(NC(=O)OC)c(F)cc3
0.292857	S1C(=NC(c2ccc(cc2)C(C)(C)C)=C1)NC(=O)c3cc(NC(=O)OC)c(F)cc3
0.292857	S1C(=NC(c2ccc(cc2)C(C)(C)C)=C1)NC(=O)c3cc(NC(=O)OC)c(F)cc3
0.292857	S1C(=NC(c2ccc(cc2)C(C)(C)C)=C1)NC(=O)c3cc(NC(=O)OC)c(F)cc3
0.292857	S1C(=NC(c2ccc(cc2)C(C)(C)C)=C1)NC(=O)c3cc(NC(=O)OC)c(F)cc3
0.292857	S1C(=NC(c2ccc(cc2)C(C)(C)C)=C1)NC(=O)c3cc(NC(=O)OC)c(F)cc3
0.292857	S1C(=NC(c2ccc(cc2)C(C)(C)C)=C1)NC(=O)c3cc(NC(=O)OC)c(F)cc3
0.292593	S1C(NC(=O)c2ccc(cc2)CCCC)=C(C(=O)Nc3cc(c(NC(=O)C)cc3)C)C=C1
0.292593	S1C(NC(=O)c2ccc(cc2)CCCC)=C(C(=O)Nc3cc(c(NC(=O)C)cc3)C)C=C1
0.292096	Clc1c(ccc(c1)C(=O)Nc2cc3N=C(Nc3cc2)c4cnccc4)C(=O)N
0.292096	Clc1c(ccc(c1)C(=O)Nc2cc3N=C(Nc3cc2)c4cnccc4)C(=O)N
0.292096	Clc1c(ccc(c1)C(=O)Nc2cc3N=C(Nc3cc2)c4cnccc4)C(=O)N
0.292096	Clc1c(ccc(c1)C(=O)Nc2cc3N=C(Nc3cc2)c4cnccc4)C(=O)N
0.292096	Clc1c(ccc(c1)C(=O)Nc2cc3N=C(Nc3cc2)c4cnccc4)C(=O)N
0.292096	Clc1c(ccc(c1)C(=O)Nc2cc3N=C(Nc3cc2)c4cnccc4)C(=O)N
0.292096	Clc1c(ccc(c1)C(=O)Nc2cc3N=C(Nc3cc2)c4cnccc4)C(=O)N
0.292096	Clc1c(ccc(c1)C(=O)Nc2cc3N=C(Nc3cc2)c4cnccc4)C(=O)N
0.292096	Clc1c(ccc(c1)C(=O)Nc2cc3N=C(Nc3cc2)c4cnccc4)C(=O)N
0.292096	Clc1c(ccc(c1)C(=O)Nc2cc3N=C(Nc3cc2)c4cnccc4)C(=O)N
0.291971	S(=O)(=O)(c1cc(ccc1)C(=O)Nc2c(cc(NC(=O)NCc3ccc(cc3)CCN)cc2)C)C
0.291971	S(=O)(=O)(c1cc(ccc1)C(=O)Nc2c(cc(NC(=O)NCc3ccc(cc3)CCN)cc2)C)C
0.291971	S(=O)(=O)(c1cc(ccc1)C(=O)Nc2c(cc(NC(=O)NCc3ccc(cc3)CCN)cc2)C)C
0.291971	S(=O)(=O)(c1cc(ccc1)C(=O)Nc2c(cc(NC(=O)NCc3ccc(cc3)CCN)cc2)C)C
0.291971	S(=O)(=O)(c1cc(ccc1)C(=O)Nc2c(cc(NC(=O)NCc3ccc(cc3)CCN)cc2)C)C
0.291971	S(=O)(=O)(c1cc(ccc1)C(=O)Nc2c(cc(NC(=O)NCc3ccc(cc3)CCN)cc2)C)C
0.291971	S(=O)(=O)(c1cc(ccc1)C(=O)Nc2c(cc(NC(=O)NCc3ccc(cc3)CCN)cc2)C)C
0.291971	S(=O)(=O)(c1cc(ccc1)C(=O)Nc2c(cc(NC(=O)NCc3ccc(cc3)CCN)cc2)C)C
0.291971	S(=O)(=O)(c1cc(ccc1)C(=O)Nc2c(cc(NC(=O)NCc3ccc(cc3)CCN)cc2)C)C
0.291971	S(=O)(=O)(c1cc(ccc1)C(=O)Nc2c(cc(NC(=O)NCc3ccc(cc3)CCN)cc2)C)C
0.290566	O=C1N(c2ccc(NC(=O)c3cc(NC(=O)C)c(cc3)C)cc2)C(=O)CN1
0.290566	O=C1N(c2ccc(NC(=O)c3cc(NC(=O)C)c(cc3)C)cc2)C(=O)CN1
0.290566	O=C1N(c2ccc(NC(=O)c3cc(NC(=O)C)c(cc3)C)cc2)C(=O)CN1
0.290566	O=C1N(c2ccc(NC(=O)c3cc(NC(=O)C)c(cc3)C)cc2)C(=O)CN1
0.290566	O=C1N(c2ccc(NC(=O)c3cc(NC(=O)C)c(cc3)C)cc2)C(=O)CN1
0.290566	O=C1N(c2ccc(NC(=O)c3cc(NC(=O)C)c(cc3)C)cc2)C(=O)CN1
0.290566	O=C1N(c2ccc(NC(=O)c3cc(NC(=O)C)c(cc3)C)cc2)C(=O)CN1
0.290566	O=C1N(c2ccc(NC(=O)c3cc(NC(=O)C)c(cc3)C)cc2)C(=O)CN1
0.290566	O=C1N(c2ccc(NC(=O)c3cc(NC(=O)C)c(cc3)C)cc2)C(=O)CN1
0.290566	O=C1N(c2ccc(NC(=O)c3cc(NC(=O)C)c(cc3)C)cc2)C(=O)CN1
0.290076	S1C(=NC(c2ccc(cc2)CCCC)=C1)NC(=O)c3cc(ncc3)c4ccccc4
0.290076	S1C(=NC(c2ccc(cc2)CCCC)=C1)NC(=O)c3cc(ncc3)c4ccccc4
0.290076	S1C(=NC(c2ccc(cc2)CCCC)=C1)NC(=O)c3cc(ncc3)c4ccccc4
0.290076	S1C(=NC(c2ccc(cc2)CCCC)=C1)NC(=O)c3cc(ncc3)c4ccccc4
0.290076	S1C(=NC(c2ccc(cc2)CCCC)=C1)NC(=O)c3cc(ncc3)c4ccccc4
0.290076	S1C(=NC(c2ccc(cc2)CCCC)=C1)NC(=O)c3cc(ncc3)c4ccccc4
0.290076	S1C(=NC(c2ccc(cc2)CCCC)=C1)NC(=O)c3cc(ncc3)c4ccccc4
0.290076	S1C(=NC(c2ccc(cc2)CCCC)=C1)NC(=O)c3cc(ncc3)c4ccccc4
0.290076	S1C(=NC(c2ccc(cc2)CCCC)=C1)NC(=O)c3cc(ncc3)c4ccccc4
0.290076	S1C(=NC(c2ccc(cc2)CCCC)=C1)NC(=O)c3cc(ncc3)c4ccccc4
0.289562	Clc1ccc(Oc2c(F)cc(cc2)C(=O)Nc3cc4N=C(Nc4cc3)c5cnccc5)cc1
0.289562	Clc1ccc(Oc2c(F)cc(cc2)C(=O)Nc3cc4N=C(Nc4cc3)c5cnccc5)cc1
0.289562	Clc1ccc(Oc2c(F)cc(cc2)C(=O)Nc3cc4N=C(Nc4cc3)c5cnccc5)cc1
0.289562	Clc1ccc(Oc2c(F)cc(cc2)C(=O)Nc3cc4N=C(Nc4cc3)c5cnccc5)cc1
0.289562	Clc1ccc(Oc2c(F)cc(cc2)C(=O)Nc3cc4N=C(Nc4cc3)c5cnccc5)cc1
0.289562	Clc1ccc(Oc2c(F)cc(cc2)C(=O)Nc3cc4N=C(Nc4cc3)c5cnccc5)cc1
0.289562	Clc1ccc(Oc2c(F)cc(cc2)C(=O)Nc3cc4N=C(Nc4cc3)c5cnccc5)cc1
0.289562	Clc1ccc(Oc2c(F)cc(cc2)C(=O)Nc3cc4N=C(Nc4cc3)c5cnccc5)cc1
0.289562	Clc1ccc(Oc2c(F)cc(cc2)C(=O)Nc3cc4N=C(Nc4cc3)c5cnccc5)cc1
0.289562	Clc1ccc(Oc2c(F)cc(cc2)C(=O)Nc3cc4N=C(Nc4cc3)c5cnccc5)cc1
0.289474	O=C(NC(c1ccc(c2cnccc2)cc1)C)c3cc(ncc3)NC(=O)C4CC4
0.289474	O=C(NC(c1ccc(c2cnccc2)cc1)C)c3cc(ncc3)NC(=O)C4CC4
0.289474	O=C(NC(c1ccc(c2cnccc2)cc1)C)c3cc(ncc3)NC(=O)C4CC4
0.289474	O=C(NC(c1ccc(c2cnccc2)cc1)C)c3cc(ncc3)NC(=O)C4CC4
0.289474	O=C(NC(c1ccc(c2cnccc2)cc1)C)c3cc(ncc3)NC(=O)C4CC4
0.289474	O=C(NC(c1ccc(c2cnccc2)cc1)C)c3cc(ncc3)NC(=O)C4CC4
0.289474	O=C(NC(c1ccc(c2cnccc2)cc1)C)c3cc(ncc3)NC(=O)C4CC4
0.289474	O=C(NC(c1ccc(c2cnccc2)cc1)C)c3cc(ncc3)NC(=O)C4CC4
0.289474	O=C(NC(c1ccc(c2cnccc2)cc1)C)c3cc(ncc3)NC(=O)C4CC4
0.289474	O=C(NC(c1ccc(c2cnccc2)cc1)C)c3cc(ncc3)NC(=O)C4CC4
0.289063	O=C(OCc1nc(ccn1)C)c2ccc(NC(=O)Cc3cnccc3)cc2
0.289063	O=C(OCc1nc(ccn1)C)c2ccc(NC(=O)Cc3cnccc3)cc2
0.289063	O=C(OCc1nc(ccn1)C)c2ccc(NC(=O)Cc3cnccc3)cc2
0.289063	O=C(OCc1nc(ccn1)C)c2ccc(NC(=O)Cc3cnccc3)cc2
0.289063	O=C(OCc1nc(ccn1)C)c2ccc(NC(=O)Cc3cnccc3)cc2
0.289063	O=C(OCc1nc(ccn1)C)c2ccc(NC(=O)Cc3cnccc3)cc2
0.289063	O=C(OCc1nc(ccn1)C)c2ccc(NC(=O)Cc3cnccc3)cc2
0.289063	O=C(OCc1nc(ccn1)C)c2ccc(NC(=O)Cc3cnccc3)cc2
0.289063	O=C(OCc1nc(ccn1)C)c2ccc(NC(=O)Cc3cnccc3)cc2
0.289063	O=C(OCc1nc(ccn1)C)c2ccc(NC(=O)Cc3cnccc3)cc2
0.288462	Fc1c(cc(cc1)C(=O)N)C(=O)Nc2ncc(c3ccccc3)cc2
0.288462	Fc1c(cc(cc1)C(=O)N)C(=O)Nc2ncc(c3ccccc3)cc2
0.288462	Fc1c(cc(cc1)C(=O)N)C(=O)Nc2ncc(c3ccccc3)cc2
0.288462	Fc1c(cc(cc1)C(=O)N)C(=O)Nc2ncc(c3ccccc3)cc2
0.288462	Fc1c(cc(cc1)C(=O)N)C(=O)Nc2ncc(c3ccccc3)cc2
0.288462	Fc1c(cc(cc1)C(=O)N)C(=O)Nc2ncc(c3ccccc3)cc2
0.288462	Fc1c(cc(cc1)C(=O)N)C(=O)Nc2ncc(c3ccccc3)cc2
0.288462	Fc1c(cc(cc1)C(=O)N)C(=O)Nc2ncc(c3ccccc3)cc2
0.288462	Fc1c(cc(cc1)C(=O)N)C(=O)Nc2ncc(c3ccccc3)cc2
0.288462	Fc1c(cc(cc1)C(=O)N)C(=O)Nc2ncc(c3ccccc3)cc2
0.288462	FC(F)(F)c1nc(ncc1)Nc2cc(ccc2)C(=O)NCc3nc(ccc3)C(F)(F)F
0.288462	FC(F)(F)c1nc(ncc1)Nc2cc(ccc2)C(=O)NCc3nc(ccc3)C(F)(F)F
0.288462	FC(F)(F)c1nc(ncc1)Nc2cc(ccc2)C(=O)NCc3nc(ccc3)C(F)(F)F
0.288462	FC(F)(F)c1nc(ncc1)Nc2cc(ccc2)C(=O)NCc3nc(ccc3)C(F)(F)F
0.288462	FC(F)(F)c1nc(ncc1)Nc2cc(ccc2)C(=O)NCc3nc(ccc3)C(F)(F)F
0.288462	FC(F)(F)c1nc(ncc1)Nc2cc(ccc2)C(=O)NCc3nc(ccc3)C(F)(F)F
0.288462	FC(F)(F)c1nc(ncc1)Nc2cc(ccc2)C(=O)NCc3nc(ccc3)C(F)(F)F
0.288462	FC(F)(F)c1nc(ncc1)Nc2cc(ccc2)C(=O)NCc3nc(ccc3)C(F)(F)F
0.288462	FC(F)(F)c1nc(ncc1)Nc2cc(ccc2)C(=O)NCc3nc(ccc3)C(F)(F)F
0.288462	FC(F)(F)c1nc(ncc1)Nc2cc(ccc2)C(=O)NCc3nc(ccc3)C(F)(F)F
0.288	Brc1c(cc(cc1)C(=O)Nc2cc(NC(=O)OC)c(F)cc2)C
0.288	Brc1c(cc(cc1)C(=O)Nc2cc(NC(=O)OC)c(F)cc2)C
0.288	Brc1c(cc(cc1)C(=O)Nc2cc(NC(=O)OC)c(F)cc2)C
0.288	Brc1c(cc(cc1)C(=O)Nc2cc(NC(=O)OC)c(F)cc2)C
0.288	Brc1c(cc(cc1)C(=O)Nc2cc(NC(=O)OC)c(F)cc2)C
0.288	Brc1c(cc(cc1)C(=O)Nc2cc(NC(=O)OC)c(F)cc2)C
0.288	Brc1c(cc(cc1)C(=O)Nc2cc(NC(=O)OC)c(F)cc2)C
0.288	Brc1c(cc(cc1)C(=O)Nc2cc(NC(=O)OC)c(F)cc2)C
0.288	Brc1c(cc(cc1)C(=O)Nc2cc(NC(=O)OC)c(F)cc2)C
0.288	Brc1c(cc(cc1)C(=O)Nc2cc(NC(=O)OC)c(F)cc2)C
0.288	O=C(NCCc1cc(O)c(cc1)C)c2cc(NC(=O)C)c(cc2)C
0.288	O=C(NCCc1cc(O)c(cc1)C)c2cc(NC(=O)C)c(cc2)C
0.287879	Clc1cnc(cc1)CN2CCN(C(=O)c3cc(ncc3)c4ccccc4)CC2
0.287879	Clc1cnc(cc1)CN2CCN(C(=O)c3cc(ncc3)c4ccccc4)CC2
0.287879	Clc1cnc(cc1)CN2CCN(C(=O)c3cc(ncc3)c4ccccc4)CC2
0.287879	Clc1cnc(cc1)CN2CCN(C(=O)c3cc(ncc3)c4ccccc4)CC2
0.287879	Clc1cnc(cc1)CN2CCN(C(=O)c3cc(ncc3)c4ccccc4)CC2
0.287879	Clc1cnc(cc1)CN2CCN(C(=O)c3cc(ncc3)c4ccccc4)CC2
0.287879	Clc1cnc(cc1)CN2CCN(C(=O)c3cc(ncc3)c4ccccc4)CC2
0.287879	Clc1cnc(cc1)CN2CCN(C(=O)c3cc(ncc3)c4ccccc4)CC2
0.287879	Clc1cnc(cc1)CN2CCN(C(=O)c3cc(ncc3)c4ccccc4)CC2
0.287879	Clc1cnc(cc1)CN2CCN(C(=O)c3cc(ncc3)c4ccccc4)CC2
0.287823	Clc1cc(c(OCc2cnccc2)cc1)CNCc3cc(NC(=O)c4ccccc4)ccc3
0.287823	Clc1cc(c(OCc2cnccc2)cc1)CNCc3cc(NC(=O)c4ccccc4)ccc3
0.287823	Clc1cc(c(OCc2cnccc2)cc1)CNCc3cc(NC(=O)c4ccccc4)ccc3
0.287823	Clc1cc(c(OCc2cnccc2)cc1)CNCc3cc(NC(=O)c4ccccc4)ccc3
0.287823	Clc1cc(c(OCc2cnccc2)cc1)CNCc3cc(NC(=O)c4ccccc4)ccc3
0.287823	Clc1cc(c(OCc2cnccc2)cc1)CNCc3cc(NC(=O)c4ccccc4)ccc3
0.287823	Clc1cc(c(OCc2cnccc2)cc1)CNCc3cc(NC(=O)c4ccccc4)ccc3
0.287823	Clc1cc(c(OCc2cnccc2)cc1)CNCc3cc(NC(=O)c4ccccc4)ccc3
0.287823	Clc1cc(c(OCc2cnccc2)cc1)CNCc3cc(NC(=O)c4ccccc4)ccc3
0.287823	Clc1cc(c(OCc2cnccc2)cc1)CNCc3cc(NC(=O)c4ccccc4)ccc3
0.287356	Brc1c(NC(=O)COC(=O)c2cc(NC(=O)c3ccc(Br)cc3)c(cc2)C)cccc1
0.287356	Brc1c(NC(=O)COC(=O)c2cc(NC(=O)c3ccc(Br)cc3)c(cc2)C)cccc1
0.286738	O=C(Nc1c(ccc(NC(=O)C(C)(C)C)c1)C)c2cc(OC)c(OCC(=O)Nc3ccc(OC)cc3)cc2
0.286738	O=C(Nc1c(ccc(NC(=O)C(C)(C)C)c1)C)c2cc(OC)c(OCC(=O)Nc3ccc(OC)cc3)cc2
0.286738	O=C(Nc1c(ccc(NC(=O)C(C)(C)C)c1)C)c2cc(OC)c(OCC(=O)Nc3ccc(OC)cc3)cc2
0.286738	O=C(Nc1c(ccc(NC(=O)C(C)(C)C)c1)C)c2cc(OC)c(OCC(=O)Nc3ccc(OC)cc3)cc2
0.286738	O=C(Nc1c(ccc(NC(=O)C(C)(C)C)c1)C)c2cc(OC)c(OCC(=O)Nc3ccc(OC)cc3)cc2
0.286738	O=C(Nc1c(ccc(NC(=O)C(C)(C)C)c1)C)c2cc(OC)c(OCC(=O)Nc3ccc(OC)cc3)cc2
0.286738	O=C(Nc1c(ccc(NC(=O)C(C)(C)C)c1)C)c2cc(OC)c(OCC(=O)Nc3ccc(OC)cc3)cc2
0.286738	O=C(Nc1c(ccc(NC(=O)C(C)(C)C)c1)C)c2cc(OC)c(OCC(=O)Nc3ccc(OC)cc3)cc2
0.286738	O=C(Nc1c(ccc(NC(=O)C(C)(C)C)c1)C)c2cc(OC)c(OCC(=O)Nc3ccc(OC)cc3)cc2
0.286738	O=C(Nc1c(ccc(NC(=O)C(C)(C)C)c1)C)c2cc(OC)c(OCC(=O)Nc3ccc(OC)cc3)cc2
0.286689	Fc1c(NC(=O)OC)cc(NC(=O)c2c(nc(nc2)Nc3ccccc3)C(F)(F)F)cc1
0.286689	Fc1c(NC(=O)OC)cc(NC(=O)c2c(nc(nc2)Nc3ccccc3)C(F)(F)F)cc1
0.286689	Fc1c(NC(=O)OC)cc(NC(=O)c2c(nc(nc2)Nc3ccccc3)C(F)(F)F)cc1
0.286689	Fc1c(NC(=O)OC)cc(NC(=O)c2c(nc(nc2)Nc3ccccc3)C(F)(F)F)cc1
0.286689	Fc1c(NC(=O)OC)cc(NC(=O)c2c(nc(nc2)Nc3ccccc3)C(F)(F)F)cc1
0.286689	Fc1c(NC(=O)OC)cc(NC(=O)c2c(nc(nc2)Nc3ccccc3)C(F)(F)F)cc1
0.286689	Fc1c(NC(=O)OC)cc(NC(=O)c2c(nc(nc2)Nc3ccccc3)C(F)(F)F)cc1
0.286689	Fc1c(NC(=O)OC)cc(NC(=O)c2c(nc(nc2)Nc3ccccc3)C(F)(F)F)cc1
0.286689	Fc1c(NC(=O)OC)cc(NC(=O)c2c(nc(nc2)Nc3ccccc3)C(F)(F)F)cc1
0.286689	Fc1c(NC(=O)OC)cc(NC(=O)c2c(nc(nc2)Nc3ccccc3)C(F)(F)F)cc1
0.28629	O=C(Nc1ccc(OCC(=O)NC)cc1)c2cc(ncc2)c3ccccc3
0.28626	O=C(NC1CCN(CC(=O)Nc2ccccc2)CC1)c3cc(ncc3)c4ccccc4
0.28626	O=C(NC1CCN(CC(=O)Nc2ccccc2)CC1)c3cc(ncc3)c4ccccc4
0.28626	O=C(NC1CCN(CC(=O)Nc2ccccc2)CC1)c3cc(ncc3)c4ccccc4
0.28626	O=C(NC1CCN(CC(=O)Nc2ccccc2)CC1)c3cc(ncc3)c4ccccc4
0.286245	Clc1cc(ccc1)C=2N=C(SC2)NC(=O)c3cc(c(cc3)CC)CC
0.286245	Clc1cc(ccc1)C=2N=C(SC2)NC(=O)c3cc(c(cc3)CC)CC
0.286245	Clc1cc(ccc1)C=2N=C(SC2)NC(=O)c3cc(c(cc3)CC)CC
0.286245	Clc1cc(ccc1)C=2N=C(SC2)NC(=O)c3cc(c(cc3)CC)CC
0.286245	Clc1cc(ccc1)C=2N=C(SC2)NC(=O)c3cc(c(cc3)CC)CC
0.286245	Clc1cc(ccc1)C=2N=C(SC2)NC(=O)c3cc(c(cc3)CC)CC
0.286245	Clc1cc(ccc1)C=2N=C(SC2)NC(=O)c3cc(c(cc3)CC)CC
0.286245	Clc1cc(ccc1)C=2N=C(SC2)NC(=O)c3cc(c(cc3)CC)CC
0.286245	Clc1cc(ccc1)C=2N=C(SC2)NC(=O)c3cc(c(cc3)CC)CC
0.286245	Clc1cc(ccc1)C=2N=C(SC2)NC(=O)c3cc(c(cc3)CC)CC
0.286232	O=C(Nc1ccc(cc1)CN2C(=NC=C2)C)c3cc(Oc4ccncc4)c(cc3)C
0.286232	O=C(Nc1ccc(cc1)CN2C(=NC=C2)C)c3cc(Oc4ccncc4)c(cc3)C
0.286232	O=C(Nc1ccc(cc1)CN2C(=NC=C2)C)c3cc(Oc4ccncc4)c(cc3)C
0.286232	O=C(Nc1ccc(cc1)CN2C(=NC=C2)C)c3cc(Oc4ccncc4)c(cc3)C
0.286232	O=C(Nc1ccc(cc1)CN2C(=NC=C2)C)c3cc(Oc4ccncc4)c(cc3)C
0.286232	O=C(Nc1ccc(cc1)CN2C(=NC=C2)C)c3cc(Oc4ccncc4)c(cc3)C
0.286232	O=C(Nc1ccc(cc1)CN2C(=NC=C2)C)c3cc(Oc4ccncc4)c(cc3)C
0.286232	O=C(Nc1ccc(cc1)CN2C(=NC=C2)C)c3cc(Oc4ccncc4)c(cc3)C
0.286232	O=C(Nc1ccc(cc1)CN2C(=NC=C2)C)c3cc(Oc4ccncc4)c(cc3)C
0.286232	O=C(Nc1ccc(cc1)CN2C(=NC=C2)C)c3cc(Oc4ccncc4)c(cc3)C
0.286232	Brc1cc(c(NC(=O)c2cnc(Nc3cc(F)c(F)cc3)c(Cl)c2)cc1)C
0.286232	Brc1cc(c(NC(=O)c2cnc(Nc3cc(F)c(F)cc3)c(Cl)c2)cc1)C
0.286232	Brc1cc(c(NC(=O)c2cnc(Nc3cc(F)c(F)cc3)c(Cl)c2)cc1)C
0.286232	Brc1cc(c(NC(=O)c2cnc(Nc3cc(F)c(F)cc3)c(Cl)c2)cc1)C
0.286232	Brc1cc(c(NC(=O)c2cnc(Nc3cc(F)c(F)cc3)c(Cl)c2)cc1)C
0.285714	Clc1cc(ccc1)C(=O)Nc2cc(c(N)cc2)C
0.285714	Clc1cc(ccc1)C(=O)Nc2cc(c(N)cc2)C
0.285714	Clc1cc(ccc1)C(=O)Nc2cc(c(N)cc2)C
0.285714	Clc1cc(ccc1)C(=O)Nc2cc(c(N)cc2)C
0.285714	Clc1cc(ccc1)C(=O)Nc2cc(c(N)cc2)C
0.285714	Clc1cc(ccc1)C(=O)Nc2cc(c(N)cc2)C
0.285714	Clc1cc(ccc1)C(=O)Nc2cc(c(N)cc2)C
0.285714	Clc1cc(ccc1)C(=O)Nc2cc(c(N)cc2)C
0.285714	Clc1cc(ccc1)C(=O)Nc2cc(c(N)cc2)C
0.285714	Clc1cc(ccc1)C(=O)Nc2cc(c(N)cc2)C
0.285714	O=C(c1ccc(cc1)C=2ON=C(N2)c3cc(ccc3)CN4CCCCC4)C5=CNC=C5
0.285714	O=C(Nc1ncc(cc1)C2=Nc3c(N2)cccc3)c4cc(ncc4)c5ccccc5
0.285714	O=C(NC1=NN2C(=C1)CN(Cc3ccccc3)CC2)c4ccc(cc4)C=5OC(=NN5)c6c(cccc6)C
0.285714	O=C(NC1=NN2C(=C1)CN(Cc3ccccc3)CC2)c4ccc(cc4)C=5OC(=NN5)c6c(cccc6)C
0.285714	O=C(NC1=NN2C(=C1)CN(Cc3ccccc3)CC2)c4ccc(cc4)C=5OC(=NN5)c6c(cccc6)C
0.285714	O=C(NC1=NN2C(=C1)CN(Cc3ccccc3)CC2)c4ccc(cc4)C=5OC(=NN5)c6c(cccc6)C
0.285714	O=C(NC1=NN2C(=C1)CN(Cc3ccccc3)CC2)c4ccc(cc4)C=5OC(=NN5)c6c(cccc6)C
0.285714	O=C(NC1=NN2C(=C1)CN(Cc3ccccc3)CC2)c4ccc(cc4)C=5OC(=NN5)c6c(cccc6)C
0.285714	O=C(NC1=NN2C(=C1)CN(Cc3ccccc3)CC2)c4ccc(cc4)C=5OC(=NN5)c6c(cccc6)C
0.285714	O=C(NC1=NN2C(=C1)CN(Cc3ccccc3)CC2)c4ccc(cc4)C=5OC(=NN5)c6c(cccc6)C
0.285714	O=C(NC1=NN2C(=C1)CN(Cc3ccccc3)CC2)c4ccc(cc4)C=5OC(=NN5)c6c(cccc6)C
0.285714	O=C(NC1=NN2C(=C1)CN(Cc3ccccc3)CC2)c4ccc(cc4)C=5OC(=NN5)c6c(cccc6)C
0.285223	S1C(=NC(c2cc(ccc2)C(=O)Nc3nc(c4cc5c(OCC5)cc4)ccc3)=C1)C
0.285223	S1C(=NC(c2cc(ccc2)C(=O)Nc3nc(c4cc5c(OCC5)cc4)ccc3)=C1)C
0.285223	S1C(=NC(c2cc(ccc2)C(=O)Nc3nc(c4cc5c(OCC5)cc4)ccc3)=C1)C
0.285223	S1C(=NC(c2cc(ccc2)C(=O)Nc3nc(c4cc5c(OCC5)cc4)ccc3)=C1)C
0.285223	S1C(=NC(c2cc(ccc2)C(=O)Nc3nc(c4cc5c(OCC5)cc4)ccc3)=C1)C
0.285223	S1C(=NC(c2cc(ccc2)C(=O)Nc3nc(c4cc5c(OCC5)cc4)ccc3)=C1)C
0.285223	S1C(=NC(c2cc(ccc2)C(=O)Nc3nc(c4cc5c(OCC5)cc4)ccc3)=C1)C
0.285047	Clc1cc(NC(=O)c2cnccc2)ccc1
0.285047	Clc1cc(NC(=O)c2cnccc2)ccc1
0.285047	Clc1cc(NC(=O)c2cnccc2)ccc1
0.285047	Clc1cc(NC(=O)c2cnccc2)ccc1
0.285047	Clc1cc(NC(=O)c2cnccc2)ccc1
0.285047	Clc1cc(NC(=O)c2cnccc2)ccc1
0.285047	Clc1cc(NC(=O)c2cnccc2)ccc1
0.285047	Clc1cc(NC(=O)c2cnccc2)ccc1
0.285047	Clc1cc(NC(=O)c2cnccc2)ccc1
0.285047	Clc1cc(NC(=O)c2cnccc2)ccc1
0.284615	O=C(Nc1c(ccc(NC(c2cncnc2)C)c1)C)CN3CCCCC3
0.284615	O=C(Nc1c(ccc(NC(c2cncnc2)C)c1)C)CN3CCCCC3
0.284615	O=C(Nc1c(ccc(NC(c2cncnc2)C)c1)C)CN3CCCCC3
0.284615	O=C(Nc1c(ccc(NC(c2cncnc2)C)c1)C)CN3CCCCC3
0.284615	O=C(Nc1c(ccc(NC(c2cncnc2)C)c1)C)CN3CCCCC3
0.284615	O=C(Nc1c(ccc(NC(c2cncnc2)C)c1)C)CN3CCCCC3
0.284615	O=C(Nc1c(ccc(NC(c2cncnc2)C)c1)C)CN3CCCCC3
0.284615	O=C(Nc1c(ccc(NC(c2cncnc2)C)c1)C)CN3CCCCC3
0.284615	O=C(Nc1c(ccc(NC(c2cncnc2)C)c1)C)CN3CCCCC3
0.284615	O=C(Nc1c(ccc(NC(c2cncnc2)C)c1)C)CN3CCCCC3
0.284519	Brc1ccc(OCc2ccc(NC(=O)c3ccc(cc3)CN4CCC(OC)CC4)cc2)cc1
0.284519	Brc1ccc(OCc2ccc(NC(=O)c3ccc(cc3)CN4CCC(OC)CC4)cc2)cc1
0.284519	Brc1ccc(OCc2ccc(NC(=O)c3ccc(cc3)CN4CCC(OC)CC4)cc2)cc1
0.284519	Brc1ccc(OCc2ccc(NC(=O)c3ccc(cc3)CN4CCC(OC)CC4)cc2)cc1
0.284519	Brc1ccc(OCc2ccc(NC(=O)c3ccc(cc3)CN4CCC(OC)CC4)cc2)cc1
0.284519	Brc1ccc(OCc2ccc(NC(=O)c3ccc(cc3)CN4CCC(OC)CC4)cc2)cc1
0.284519	Brc1ccc(OCc2ccc(NC(=O)c3ccc(cc3)CN4CCC(OC)CC4)cc2)cc1
0.284519	Brc1ccc(OCc2ccc(NC(=O)c3ccc(cc3)CN4CCC(OC)CC4)cc2)cc1
0.284519	Brc1ccc(OCc2ccc(NC(=O)c3ccc(cc3)CN4CCC(OC)CC4)cc2)cc1
0.284519	Brc1ccc(OCc2ccc(NC(=O)c3ccc(cc3)CN4CCC(OC)CC4)cc2)cc1
0.283688	Clc1c(ccc(NC(=O)N(C)C)c1)C=2ON=C(N2)c3ccc(cc3)CN4CCOCC4
0.283688	Clc1c(ccc(NC(=O)N(C)C)c1)C=2ON=C(N2)c3ccc(cc3)CN4CCOCC4
0.283688	Clc1c(ccc(NC(=O)N(C)C)c1)C=2ON=C(N2)c3ccc(cc3)CN4CCOCC4
0.283688	Clc1c(ccc(NC(=O)N(C)C)c1)C=2ON=C(N2)c3ccc(cc3)CN4CCOCC4
0.283154	O=C(Nc1c(ccc(c1)C(=O)C)C)c2cnc(cc2)C3(CN)CCC3
0.283154	O=C(Nc1c(ccc(c1)C(=O)C)C)c2cnc(cc2)C3(CN)CCC3
0.283154	O=C(Nc1c(ccc(c1)C(=O)C)C)c2cnc(cc2)C3(CN)CCC3
0.283154	O=C(Nc1c(ccc(c1)C(=O)C)C)c2cnc(cc2)C3(CN)CCC3
0.283154	O=C(Nc1c(ccc(c1)C(=O)C)C)c2cnc(cc2)C3(CN)CCC3
0.283154	O=C(Nc1c(ccc(c1)C(=O)C)C)c2cnc(cc2)C3(CN)CCC3
0.283154	O=C(Nc1c(ccc(c1)C(=O)C)C)c2cnc(cc2)C3(CN)CCC3
0.283154	O=C(Nc1c(ccc(c1)C(=O)C)C)c2cnc(cc2)C3(CN)CCC3
0.283154	O=C(Nc1c(ccc(c1)C(=O)C)C)c2cnc(cc2)C3(CN)CCC3
0.283154	O=C(Nc1c(ccc(c1)C(=O)C)C)c2cnc(cc2)C3(CN)CCC3
0.283019	Ic1c(ccc(OC)c1)C(=O)Nc2c(ccc(NC(=O)C(C)(C)C)c2)C
0.283019	Ic1c(ccc(OC)c1)C(=O)Nc2c(ccc(NC(=O)C(C)(C)C)c2)C
0.283019	Ic1c(ccc(OC)c1)C(=O)Nc2c(ccc(NC(=O)C(C)(C)C)c2)C
0.283019	Ic1c(ccc(OC)c1)C(=O)Nc2c(ccc(NC(=O)C(C)(C)C)c2)C
0.283019	Ic1c(ccc(OC)c1)C(=O)Nc2c(ccc(NC(=O)C(C)(C)C)c2)C
0.283019	Ic1c(ccc(OC)c1)C(=O)Nc2c(ccc(NC(=O)C(C)(C)C)c2)C
0.283019	Ic1c(ccc(OC)c1)C(=O)Nc2c(ccc(NC(=O)C(C)(C)C)c2)C
0.283019	Ic1c(ccc(OC)c1)C(=O)Nc2c(ccc(NC(=O)C(C)(C)C)c2)C
0.282946	O=C(N1CCN(Cc2ccc(OC)cc2)CCC1)C(=O)Nc3cc(c4ccc(cc4)C)ccc3
0.282946	O=C(N1CCN(Cc2ccc(OC)cc2)CCC1)C(=O)Nc3cc(c4ccc(cc4)C)ccc3
0.282946	O=C(N1CCN(Cc2ccc(OC)cc2)CCC1)C(=O)Nc3cc(c4ccc(cc4)C)ccc3
0.282946	O=C(N1CCN(Cc2ccc(OC)cc2)CCC1)C(=O)Nc3cc(c4ccc(cc4)C)ccc3
0.282946	O=C(N1CCN(Cc2ccc(OC)cc2)CCC1)C(=O)Nc3cc(c4ccc(cc4)C)ccc3
0.282946	O=C(N1CCN(Cc2ccc(OC)cc2)CCC1)C(=O)Nc3cc(c4ccc(cc4)C)ccc3
0.282946	O=C(N1CCN(Cc2ccc(OC)cc2)CCC1)C(=O)Nc3cc(c4ccc(cc4)C)ccc3
0.282946	O=C(N1CCN(Cc2ccc(OC)cc2)CCC1)C(=O)Nc3cc(c4ccc(cc4)C)ccc3
0.282946	O=C(N1CCN(Cc2ccc(OC)cc2)CCC1)C(=O)Nc3cc(c4ccc(cc4)C)ccc3
0.282946	O=C(N1CCN(Cc2ccc(OC)cc2)CCC1)C(=O)Nc3cc(c4ccc(cc4)C)ccc3
0.282759	Brc1cc(c(NC(=O)CN(c2ncc(cc2)C(=O)Nc3cc(Cl)ccc3)C)cc1)C
0.282759	Brc1cc(c(NC(=O)CN(c2ncc(cc2)C(=O)Nc3cc(Cl)ccc3)C)cc1)C
0.282759	Brc1cc(c(NC(=O)CN(c2ncc(cc2)C(=O)Nc3cc(Cl)ccc3)C)cc1)C
0.282759	Brc1cc(c(NC(=O)CN(c2ncc(cc2)C(=O)Nc3cc(Cl)ccc3)C)cc1)C
0.282759	Brc1cc(c(NC(=O)CN(c2ncc(cc2)C(=O)Nc3cc(Cl)ccc3)C)cc1)C
0.282759	Brc1cc(c(NC(=O)CN(c2ncc(cc2)C(=O)Nc3cc(Cl)ccc3)C)cc1)C
0.282759	Brc1cc(c(NC(=O)CN(c2ncc(cc2)C(=O)Nc3cc(Cl)ccc3)C)cc1)C
0.282759	Brc1cc(c(NC(=O)CN(c2ncc(cc2)C(=O)Nc3cc(Cl)ccc3)C)cc1)C
0.282759	Brc1cc(c(NC(=O)CN(c2ncc(cc2)C(=O)Nc3cc(Cl)ccc3)C)cc1)C
0.282759	Brc1cc(c(NC(=O)CN(c2ncc(cc2)C(=O)Nc3cc(Cl)ccc3)C)cc1)C
0.282609	S1c2c(cc(cc2)C(=O)Nc3c(ccc(NC(=O)C(C)(C)C)c3)C)C=C1
0.282609	S1c2c(cc(cc2)C(=O)Nc3c(ccc(NC(=O)C(C)(C)C)c3)C)C=C1
0.282609	S1c2c(cc(cc2)C(=O)Nc3c(ccc(NC(=O)C(C)(C)C)c3)C)C=C1
0.282609	S1c2c(cc(cc2)C(=O)Nc3c(ccc(NC(=O)C(C)(C)C)c3)C)C=C1
0.282609	S1c2c(cc(cc2)C(=O)Nc3c(ccc(NC(=O)C(C)(C)C)c3)C)C=C1
0.282609	S1c2c(cc(cc2)C(=O)Nc3c(ccc(NC(=O)C(C)(C)C)c3)C)C=C1
0.282609	S1c2c(cc(cc2)C(=O)Nc3c(ccc(NC(=O)C(C)(C)C)c3)C)C=C1
0.282609	S1c2c(cc(cc2)C(=O)Nc3c(ccc(NC(=O)C(C)(C)C)c3)C)C=C1
0.281746	Clc1cnc(cc1)CN2CCN(C(=O)c3ccc(cc3)C=4N=CNC4)CC2
0.281746	Clc1cnc(cc1)CN2CCN(C(=O)c3ccc(cc3)C=4N=CNC4)CC2
0.281746	Clc1cnc(cc1)CN2CCN(C(=O)c3ccc(cc3)C=4N=CNC4)CC2
0.281746	Clc1cnc(cc1)CN2CCN(C(=O)c3ccc(cc3)C=4N=CNC4)CC2
0.281513	O=C(NCC1CC1)c2cc(NC(=O)C=O)c(cc2)C
0.281513	O=C(NCC1CC1)c2cc(NC(=O)C=O)c(cc2)C
0.281513	O=C(NCC1CC1)c2cc(NC(=O)C=O)c(cc2)C
0.281513	O=C(NCC1CC1)c2cc(NC(=O)C=O)c(cc2)C
0.281513	O=C(NCC1CC1)c2cc(NC(=O)C=O)c(cc2)C
0.281513	O=C(NCC1CC1)c2cc(NC(=O)C=O)c(cc2)C
0.281513	O=C(NCC1CC1)c2cc(NC(=O)C=O)c(cc2)C
0.281513	O=C(NCC1CC1)c2cc(NC(=O)C=O)c(cc2)C
0.281513	O=C(NCC1CC1)c2cc(NC(=O)C=O)c(cc2)C
0.281513	O=C(NCC1CC1)c2cc(NC(=O)C=O)c(cc2)C
0.281481	FC(F)(F)Oc1cc(ccc1)CNc2cc(NC(=O)CN3CCCCC3)c(cc2)C
0.281481	FC(F)(F)Oc1cc(ccc1)CNc2cc(NC(=O)CN3CCCCC3)c(cc2)C
0.281481	FC(F)(F)Oc1cc(ccc1)CNc2cc(NC(=O)CN3CCCCC3)c(cc2)C
0.281481	FC(F)(F)Oc1cc(ccc1)CNc2cc(NC(=O)CN3CCCCC3)c(cc2)C
0.281481	FC(F)(F)Oc1cc(ccc1)CNc2cc(NC(=O)CN3CCCCC3)c(cc2)C
0.281481	FC(F)(F)Oc1cc(ccc1)CNc2cc(NC(=O)CN3CCCCC3)c(cc2)C
0.281481	FC(F)(F)Oc1cc(ccc1)CNc2cc(NC(=O)CN3CCCCC3)c(cc2)C
0.281481	FC(F)(F)Oc1cc(ccc1)CNc2cc(NC(=O)CN3CCCCC3)c(cc2)C
0.281481	FC(F)(F)Oc1cc(ccc1)CNc2cc(NC(=O)CN3CCCCC3)c(cc2)C
0.281481	FC(F)(F)Oc1cc(ccc1)CNc2cc(NC(=O)CN3CCCCC3)c(cc2)C
0.281022	S(=O)(=O)(Nc1ccc(cc1)C(=O)Nc2cc(NC(=O)OC)c(F)cc2)c3cc(c(cc3)C)C
0.281022	S(=O)(=O)(Nc1ccc(cc1)C(=O)Nc2cc(NC(=O)OC)c(F)cc2)c3cc(c(cc3)C)C
0.281022	S(=O)(=O)(Nc1ccc(cc1)C(=O)Nc2cc(NC(=O)OC)c(F)cc2)c3cc(c(cc3)C)C
0.281022	S(=O)(=O)(Nc1ccc(cc1)C(=O)Nc2cc(NC(=O)OC)c(F)cc2)c3cc(c(cc3)C)C
0.281022	S(=O)(=O)(Nc1ccc(cc1)C(=O)Nc2cc(NC(=O)OC)c(F)cc2)c3cc(c(cc3)C)C
0.281022	S(=O)(=O)(Nc1ccc(cc1)C(=O)Nc2cc(NC(=O)OC)c(F)cc2)c3cc(c(cc3)C)C
0.281022	S(=O)(=O)(Nc1ccc(cc1)C(=O)Nc2cc(NC(=O)OC)c(F)cc2)c3cc(c(cc3)C)C
0.281022	S(=O)(=O)(Nc1ccc(cc1)C(=O)Nc2cc(NC(=O)OC)c(F)cc2)c3cc(c(cc3)C)C
0.281022	S(=O)(=O)(Nc1ccc(cc1)C(=O)Nc2cc(NC(=O)OC)c(F)cc2)c3cc(c(cc3)C)C
0.281022	S(=O)(=O)(Nc1ccc(cc1)C(=O)Nc2cc(NC(=O)OC)c(F)cc2)c3cc(c(cc3)C)C
0.280769	O=C(NNc1nc(OC)ccn1)C(=O)Nc2c(cc(cc2)C)C
0.280769	O=C(NNc1nc(OC)ccn1)C(=O)Nc2c(cc(cc2)C)C
0.280576	O=C(N(C)C)c1c(ccc(NC(=O)c2c(nccc2)NC(C)C)c1)C
0.280576	O=C(N(C)C)c1c(ccc(NC(=O)c2c(nccc2)NC(C)C)c1)C
0.280576	O=C(N(C)C)c1c(ccc(NC(=O)c2c(nccc2)NC(C)C)c1)C
0.280576	O=C(N(C)C)c1c(ccc(NC(=O)c2c(nccc2)NC(C)C)c1)C
0.280576	O=C(N(C)C)c1c(ccc(NC(=O)c2c(nccc2)NC(C)C)c1)C
0.280576	O=C(N(C)C)c1c(ccc(NC(=O)c2c(nccc2)NC(C)C)c1)C
0.280576	O=C(N(C)C)c1c(ccc(NC(=O)c2c(nccc2)NC(C)C)c1)C
0.280576	O=C(N(C)C)c1c(ccc(NC(=O)c2c(nccc2)NC(C)C)c1)C
0.280576	O=C(N(C)C)c1c(ccc(NC(=O)c2c(nccc2)NC(C)C)c1)C
0.280576	O=C(N(C)C)c1c(ccc(NC(=O)c2c(nccc2)NC(C)C)c1)C
0.280576	FC(F)(F)c1nc(ncc1)Nc2cc(ccc2)C(=O)NCc3cc(ncc3)C4CC4
0.280576	FC(F)(F)c1nc(ncc1)Nc2cc(ccc2)C(=O)NCc3cc(ncc3)C4CC4
0.280576	FC(F)(F)c1nc(ncc1)Nc2cc(ccc2)C(=O)NCc3cc(ncc3)C4CC4
0.280576	FC(F)(F)c1nc(ncc1)Nc2cc(ccc2)C(=O)NCc3cc(ncc3)C4CC4
0.280576	FC(F)(F)c1nc(ncc1)Nc2cc(ccc2)C(=O)NCc3cc(ncc3)C4CC4
0.280576	FC(F)(F)c1nc(ncc1)Nc2cc(ccc2)C(=O)NCc3cc(ncc3)C4CC4
0.280576	FC(F)(F)c1nc(ncc1)Nc2cc(ccc2)C(=O)NCc3cc(ncc3)C4CC4
0.280576	FC(F)(F)c1nc(ncc1)Nc2cc(ccc2)C(=O)NCc3cc(ncc3)C4CC4
0.280576	FC(F)(F)c1nc(ncc1)Nc2cc(ccc2)C(=O)NCc3cc(ncc3)C4CC4
0.280576	FC(F)(F)c1nc(ncc1)Nc2cc(ccc2)C(=O)NCc3cc(ncc3)C4CC4
0.280303	O=C(N1CCN(CC1)CCC(=O)N(C)C)c2cc(NC(=O)C)c(cc2)C
0.280303	O=C(N1CCN(CC1)CCC(=O)N(C)C)c2cc(NC(=O)C)c(cc2)C
0.280303	Clc1cc(ccc1)CN2CCN(C(=O)c3cnc(cc3)C4=CSC=C4)CC2
0.280303	Clc1cc(ccc1)CN2CCN(C(=O)c3cnc(cc3)C4=CSC=C4)CC2
0.280303	Clc1cc(ccc1)CN2CCN(C(=O)c3cnc(cc3)C4=CSC=C4)CC2
0.280303	Clc1cc(ccc1)CN2CCN(C(=O)c3cnc(cc3)C4=CSC=C4)CC2
0.280303	Clc1cc(ccc1)CN2CCN(C(=O)c3cnc(cc3)C4=CSC=C4)CC2
0.280303	Clc1cc(ccc1)CN2CCN(C(=O)c3cnc(cc3)C4=CSC=C4)CC2
0.280303	Clc1cc(ccc1)CN2CCN(C(=O)c3cnc(cc3)C4=CSC=C4)CC2
0.280303	Clc1cc(ccc1)CN2CCN(C(=O)c3cnc(cc3)C4=CSC=C4)CC2
0.280303	Clc1cc(ccc1)CN2CCN(C(=O)c3cnc(cc3)C4=CSC=C4)CC2
0.280156	O=C(N1CCN(Cc2ccc(cc2)C)CCC1)C(=O)Nc3nc(ncc3)C
0.280156	O=C(N1CCN(Cc2ccc(cc2)C)CCC1)C(=O)Nc3nc(ncc3)C
0.28	Clc1cc(NC(=O)c2cnc(NCc3cc(ccc3)C)cc2)ccc1
0.28	Clc1cc(NC(=O)c2cnc(NCc3cc(ccc3)C)cc2)ccc1
0.28	Clc1cc(NC(=O)c2cnc(NCc3cc(ccc3)C)cc2)ccc1
0.28	Clc1cc(NC(=O)c2cnc(NCc3cc(ccc3)C)cc2)ccc1
0.28	Clc1cc(NC(=O)c2cnc(NCc3cc(ccc3)C)cc2)ccc1
0.28	Clc1cc(NC(=O)c2cnc(NCc3cc(ccc3)C)cc2)ccc1
0.279863	Fc1c(cccc1)CN2C(=NC=C2)NC(=O)c3cc(NC(=O)C)c(cc3)C
0.279863	Fc1c(cccc1)CN2C(=NC=C2)NC(=O)c3cc(NC(=O)C)c(cc3)C
0.279743	Clc1c(NC(=O)CN(C(=O)c2cc(Nc3nc(ccn3)C(F)(F)F)ccc2)CCC)ccc(Cl)c1
0.279743	Clc1c(NC(=O)CN(C(=O)c2cc(Nc3nc(ccn3)C(F)(F)F)ccc2)CCC)ccc(Cl)c1
0.279743	Clc1c(NC(=O)CN(C(=O)c2cc(Nc3nc(ccn3)C(F)(F)F)ccc2)CCC)ccc(Cl)c1
0.279743	Clc1c(NC(=O)CN(C(=O)c2cc(Nc3nc(ccn3)C(F)(F)F)ccc2)CCC)ccc(Cl)c1
0.279743	Clc1c(NC(=O)CN(C(=O)c2cc(Nc3nc(ccn3)C(F)(F)F)ccc2)CCC)ccc(Cl)c1
0.279743	Clc1c(NC(=O)CN(C(=O)c2cc(Nc3nc(ccn3)C(F)(F)F)ccc2)CCC)ccc(Cl)c1
0.279743	Clc1c(NC(=O)CN(C(=O)c2cc(Nc3nc(ccn3)C(F)(F)F)ccc2)CCC)ccc(Cl)c1
0.279743	Clc1c(NC(=O)CN(C(=O)c2cc(Nc3nc(ccn3)C(F)(F)F)ccc2)CCC)ccc(Cl)c1
0.279743	Clc1c(NC(=O)CN(C(=O)c2cc(Nc3nc(ccn3)C(F)(F)F)ccc2)CCC)ccc(Cl)c1
0.279743	Clc1c(NC(=O)CN(C(=O)c2cc(Nc3nc(ccn3)C(F)(F)F)ccc2)CCC)ccc(Cl)c1
0.27972	O=C(Nc1c(ccc(NC(=O)C(C)(C)C)c1)C)c2cc3NC(=O)CCCc3cc2
0.27972	O=C(Nc1c(ccc(NC(=O)C(C)(C)C)c1)C)c2cc3NC(=O)CCCc3cc2
0.27972	O=C(Nc1c(ccc(NC(=O)C(C)(C)C)c1)C)c2cc3NC(=O)CCCc3cc2
0.279693	S1C(=NC(c2ccc(cc2)CCCC)=C1)NC(=O)c3ccc(NC(=O)OC(C)(C)C)cc3
0.279693	S1C(=NC(c2ccc(cc2)CCCC)=C1)NC(=O)c3ccc(NC(=O)OC(C)(C)C)cc3
0.279693	S1C(=NC(c2ccc(cc2)CCCC)=C1)NC(=O)c3ccc(NC(=O)OC(C)(C)C)cc3
0.279693	S1C(=NC(c2ccc(cc2)CCCC)=C1)NC(=O)c3ccc(NC(=O)OC(C)(C)C)cc3
0.279693	S1C(=NC(c2ccc(cc2)CCCC)=C1)NC(=O)c3ccc(NC(=O)OC(C)(C)C)cc3
0.279693	S1C(=NC(c2ccc(cc2)CCCC)=C1)NC(=O)c3ccc(NC(=O)OC(C)(C)C)cc3
0.279693	S1C(=NC(c2ccc(cc2)CCCC)=C1)NC(=O)c3ccc(NC(=O)OC(C)(C)C)cc3
0.279693	S1C(=NC(c2ccc(cc2)CCCC)=C1)NC(=O)c3ccc(NC(=O)OC(C)(C)C)cc3
0.279693	S1C(=NC(c2ccc(cc2)CCCC)=C1)NC(=O)c3ccc(NC(=O)OC(C)(C)C)cc3
0.279693	S1C(=NC(c2ccc(cc2)CCCC)=C1)NC(=O)c3ccc(NC(=O)OC(C)(C)C)cc3
0.279412	O1N=C(N=C1c2nc(ncc2)c3cnccc3)c4cc(ncc4)N5CCN(CC5)C
0.279412	O1N=C(N=C1c2nc(ncc2)c3cnccc3)c4cc(ncc4)N5CCN(CC5)C
0.279412	O1N=C(N=C1c2nc(ncc2)c3cnccc3)c4cc(ncc4)N5CCN(CC5)C
0.279412	O1N=C(N=C1c2nc(ncc2)c3cnccc3)c4cc(ncc4)N5CCN(CC5)C
0.279412	O1N=C(N=C1c2nc(ncc2)c3cnccc3)c4cc(ncc4)N5CCN(CC5)C
0.279412	O1N=C(N=C1c2nc(ncc2)c3cnccc3)c4cc(ncc4)N5CCN(CC5)C
0.279412	O1N=C(N=C1c2nc(ncc2)c3cnccc3)c4cc(ncc4)N5CCN(CC5)C
0.279412	O1N=C(N=C1c2nc(ncc2)c3cnccc3)c4cc(ncc4)N5CCN(CC5)C
0.279412	O1N=C(N=C1c2nc(ncc2)c3cnccc3)c4cc(ncc4)N5CCN(CC5)C
0.279412	O1N=C(N=C1c2nc(ncc2)c3cnccc3)c4cc(ncc4)N5CCN(CC5)C
0.279245	FC(F)(F)COc1nc(ccc1)C(=O)Nc2cc(c(NC(=O)C)cc2)C
0.279245	FC(F)(F)COc1nc(ccc1)C(=O)Nc2cc(c(NC(=O)C)cc2)C
0.279245	FC(F)(F)COc1nc(ccc1)C(=O)Nc2cc(c(NC(=O)C)cc2)C
0.279245	FC(F)(F)COc1nc(ccc1)C(=O)Nc2cc(c(NC(=O)C)cc2)C
0.279245	FC(F)(F)COc1nc(ccc1)C(=O)Nc2cc(c(NC(=O)C)cc2)C
0.279245	FC(F)(F)COc1nc(ccc1)C(=O)Nc2cc(c(NC(=O)C)cc2)C
0.279245	FC(F)(F)COc1nc(ccc1)C(=O)Nc2cc(c(NC(=O)C)cc2)C
0.279245	FC(F)(F)COc1nc(ccc1)C(=O)Nc2cc(c(NC(=O)C)cc2)C
0.279245	FC(F)(F)COc1nc(ccc1)C(=O)Nc2cc(c(NC(=O)C)cc2)C
0.279245	FC(F)(F)COc1nc(ccc1)C(=O)Nc2cc(c(NC(=O)C)cc2)C
0.278997	S(=O)(=O)(N1CCN(Cc2ccccc2)CC1)c3ccc(cc3)C(=O)NNC(C=4OC(=NN4)c5cc(c(cc5)C)C)C
0.27881	O=C(Nc1cc(ccc1)CNC(=O)CNc2c(ccc(c2)C(=O)C)C)C3CC3
0.27881	O=C(Nc1cc(ccc1)CNC(=O)CNc2c(ccc(c2)C(=O)C)C)C3CC3
0.27881	O=C(Nc1cc(ccc1)CNC(=O)CNc2c(ccc(c2)C(=O)C)C)C3CC3
0.27881	Brc1ccc(OCc2ccc(NC(=O)c3ccc(cc3)C=4OC(=NN4)c5c(cccc5)C)cc2)cc1
0.27881	Brc1ccc(OCc2ccc(NC(=O)c3ccc(cc3)C=4OC(=NN4)c5c(cccc5)C)cc2)cc1
0.27881	Brc1ccc(OCc2ccc(NC(=O)c3ccc(cc3)C=4OC(=NN4)c5c(cccc5)C)cc2)cc1
0.27881	Brc1ccc(OCc2ccc(NC(=O)c3ccc(cc3)C=4OC(=NN4)c5c(cccc5)C)cc2)cc1
0.27881	Brc1ccc(OCc2ccc(NC(=O)c3ccc(cc3)C=4OC(=NN4)c5c(cccc5)C)cc2)cc1
0.27881	Brc1ccc(OCc2ccc(NC(=O)c3ccc(cc3)C=4OC(=NN4)c5c(cccc5)C)cc2)cc1
0.27881	Brc1ccc(OCc2ccc(NC(=O)c3ccc(cc3)C=4OC(=NN4)c5c(cccc5)C)cc2)cc1
0.27881	Brc1ccc(OCc2ccc(NC(=O)c3ccc(cc3)C=4OC(=NN4)c5c(cccc5)C)cc2)cc1
0.27881	Brc1ccc(OCc2ccc(NC(=O)c3ccc(cc3)C=4OC(=NN4)c5c(cccc5)C)cc2)cc1
0.27881	Brc1ccc(OCc2ccc(NC(=O)c3ccc(cc3)C=4OC(=NN4)c5c(cccc5)C)cc2)cc1
0.278195	S(=O)(=O)(Nc1ccc(cc1)C(=O)Nc2c(cc(F)c(c2)C)C)c3cc(c(cc3)C)C
0.278195	S(=O)(=O)(Nc1ccc(cc1)C(=O)Nc2c(cc(F)c(c2)C)C)c3cc(c(cc3)C)C
0.278195	S(=O)(=O)(Nc1ccc(cc1)C(=O)Nc2c(cc(F)c(c2)C)C)c3cc(c(cc3)C)C
0.278195	S(=O)(=O)(Nc1ccc(cc1)C(=O)Nc2c(cc(F)c(c2)C)C)c3cc(c(cc3)C)C
0.278195	S(=O)(=O)(Nc1ccc(cc1)C(=O)Nc2c(cc(F)c(c2)C)C)c3cc(c(cc3)C)C
0.278195	S(=O)(=O)(Nc1ccc(cc1)C(=O)Nc2c(cc(F)c(c2)C)C)c3cc(c(cc3)C)C
0.278195	S(=O)(=O)(Nc1ccc(cc1)C(=O)Nc2c(cc(F)c(c2)C)C)c3cc(c(cc3)C)C
0.278195	S(=O)(=O)(Nc1ccc(cc1)C(=O)Nc2c(cc(F)c(c2)C)C)c3cc(c(cc3)C)C
0.278195	S(=O)(=O)(Nc1ccc(cc1)C(=O)Nc2c(cc(F)c(c2)C)C)c3cc(c(cc3)C)C
0.278195	S(=O)(=O)(Nc1ccc(cc1)C(=O)Nc2c(cc(F)c(c2)C)C)c3cc(c(cc3)C)C
0.277778	O=C(NC(c1ccc(c2cnccc2)cc1)C)c3cc(ncc3)c4ccccc4
0.277778	O=C(NC(c1ccc(c2cnccc2)cc1)C)c3cc(ncc3)c4ccccc4
0.277778	O=C(NC(c1ccc(c2cnccc2)cc1)C)c3cc(ncc3)c4ccccc4
0.277778	O=C(NC(c1ccc(c2cnccc2)cc1)C)c3cc(ncc3)c4ccccc4
0.277778	O=C(NC(c1ccc(c2cnccc2)cc1)C)c3cc(ncc3)c4ccccc4
0.277778	O=C(NC(c1ccc(c2cnccc2)cc1)C)c3cc(ncc3)c4ccccc4
0.277778	O=C(NC(c1ccc(c2cnccc2)cc1)C)c3cc(ncc3)c4ccccc4
0.277778	O=C(NC(c1ccc(c2cnccc2)cc1)C)c3cc(ncc3)c4ccccc4
0.277778	O=C(NC(c1ccc(c2cnccc2)cc1)C)c3cc(ncc3)c4ccccc4
0.277778	O=C(NC(c1ccc(c2cnccc2)cc1)C)c3cc(ncc3)c4ccccc4
0.277344	S(=O)(=O)(c1cc(ccc1)C(=O)Nc2c(cc(NC=O)cc2)C)C
0.277344	S(=O)(=O)(c1cc(ccc1)C(=O)Nc2c(cc(NC=O)cc2)C)C
0.277344	S(=O)(=O)(c1cc(ccc1)C(=O)Nc2c(cc(NC=O)cc2)C)C
0.277344	S(=O)(=O)(c1cc(ccc1)C(=O)Nc2c(cc(NC=O)cc2)C)C
0.277344	S(=O)(=O)(c1cc(ccc1)C(=O)Nc2c(cc(NC=O)cc2)C)C
0.277344	S(=O)(=O)(c1cc(ccc1)C(=O)Nc2c(cc(NC=O)cc2)C)C
0.277344	S(=O)(=O)(c1cc(ccc1)C(=O)Nc2c(cc(NC=O)cc2)C)C
0.277344	S(=O)(=O)(c1cc(ccc1)C(=O)Nc2c(cc(NC=O)cc2)C)C
0.277344	S(=O)(=O)(c1cc(ccc1)C(=O)Nc2c(cc(NC=O)cc2)C)C
0.277344	S(=O)(=O)(c1cc(ccc1)C(=O)Nc2c(cc(NC=O)cc2)C)C
0.277311	O=C(Nc1cc(NC(=O)C(=O)NCc2ccc(c3ccc(O)cc3)cc2)ccc1)c4ccccc4
0.277311	O=C(Nc1cc(NC(=O)C(=O)NCc2ccc(c3ccc(O)cc3)cc2)ccc1)c4ccccc4
0.277311	O=C(Nc1cc(NC(=O)C(=O)NCc2ccc(c3ccc(O)cc3)cc2)ccc1)c4ccccc4
0.277154	Clc1c(NC(=O)C(=O)NCc2ccc(NC(=O)c3ccncc3)cc2)cc(OCC)cc1
0.277154	Clc1c(NC(=O)C(=O)NCc2ccc(NC(=O)c3ccncc3)cc2)cc(OCC)cc1
0.277154	Clc1c(NC(=O)C(=O)NCc2ccc(NC(=O)c3ccncc3)cc2)cc(OCC)cc1
0.277154	Clc1c(NC(=O)C(=O)NCc2ccc(NC(=O)c3ccncc3)cc2)cc(OCC)cc1
0.277154	Clc1c(NC(=O)C(=O)NCc2ccc(NC(=O)c3ccncc3)cc2)cc(OCC)cc1
0.277154	Clc1c(NC(=O)C(=O)NCc2ccc(NC(=O)c3ccncc3)cc2)cc(OCC)cc1
0.277154	Clc1c(NC(=O)C(=O)NCc2ccc(NC(=O)c3ccncc3)cc2)cc(OCC)cc1
0.277154	Clc1c(NC(=O)C(=O)NCc2ccc(NC(=O)c3ccncc3)cc2)cc(OCC)cc1
0.277154	Clc1c(NC(=O)C(=O)NCc2ccc(NC(=O)c3ccncc3)cc2)cc(OCC)cc1
0.277154	Clc1c(NC(=O)C(=O)NCc2ccc(NC(=O)c3ccncc3)cc2)cc(OCC)cc1
0.27707	O=C(Nc1c(ccc(NC(=O)c2cc3N=CN(c3cc2)c4cc(ccc4)C)c1)C)c5ccncc5
0.276753	[O-][N+](=O)c1c(O)cc(cc1)C(=O)Nc2cc(ccc2)C3=NNC=N3
0.276753	[O-][N+](=O)c1c(O)cc(cc1)C(=O)Nc2cc(ccc2)C3=NNC=N3
0.276515	S1C=C(c2ncc(cc2)C(=O)Nc3c(cccc3)C(F)(F)F)C=C1
0.276515	S1C=C(c2ncc(cc2)C(=O)Nc3c(cccc3)C(F)(F)F)C=C1
0.276515	S1C=C(c2ncc(cc2)C(=O)Nc3c(cccc3)C(F)(F)F)C=C1
0.276515	S1C=C(c2ncc(cc2)C(=O)Nc3c(cccc3)C(F)(F)F)C=C1
0.276515	S1C=C(c2ncc(cc2)C(=O)Nc3c(cccc3)C(F)(F)F)C=C1
0.276515	S1C=C(c2ncc(cc2)C(=O)Nc3c(cccc3)C(F)(F)F)C=C1
0.276515	S1C=C(c2ncc(cc2)C(=O)Nc3c(cccc3)C(F)(F)F)C=C1
0.27619	n1c(NN)cccc1c2cnccc2
0.27619	n1c(NN)cccc1c2cnccc2
0.27619	n1c(NN)cccc1c2cnccc2
0.27619	n1c(NN)cccc1c2cnccc2
0.27572	Fc1c(NC(=O)OC)cc(NC(=O)c2ccc(NC(=O)OC(C)(C)C)cc2)cc1
0.27572	Fc1c(NC(=O)OC)cc(NC(=O)c2ccc(NC(=O)OC(C)(C)C)cc2)cc1
0.27572	Fc1c(NC(=O)OC)cc(NC(=O)c2ccc(NC(=O)OC(C)(C)C)cc2)cc1
0.27572	Fc1c(NC(=O)OC)cc(NC(=O)c2ccc(NC(=O)OC(C)(C)C)cc2)cc1
0.27572	Fc1c(NC(=O)OC)cc(NC(=O)c2ccc(NC(=O)OC(C)(C)C)cc2)cc1
0.27572	Fc1c(NC(=O)OC)cc(NC(=O)c2ccc(NC(=O)OC(C)(C)C)cc2)cc1
0.27572	Fc1c(NC(=O)OC)cc(NC(=O)c2ccc(NC(=O)OC(C)(C)C)cc2)cc1
0.27572	Fc1c(NC(=O)OC)cc(NC(=O)c2ccc(NC(=O)OC(C)(C)C)cc2)cc1
0.27572	Fc1c(NC(=O)OC)cc(NC(=O)c2ccc(NC(=O)OC(C)(C)C)cc2)cc1
0.27572	Fc1c(NC(=O)OC)cc(NC(=O)c2ccc(NC(=O)OC(C)(C)C)cc2)cc1
0.275618	S(=O)(=O)(N1CCC(c2nc(c3cncnc3)ccn2)CC1)Cc4ccc(cc4)C(=O)OCC
0.275261	S(=O)(=O)(N1CCN(Cc2ccccc2)CC1)c3cc(ccc3)C(=O)Nc4c(cccc4)C(F)(F)F
0.275093	S1C(=NC(c2ccc(cc2)C(C)(C)C)=C1)NC(=O)c3cc(c(cc3)CC)CC
0.275	FC(F)(F)CNC(=O)c1cc(NC(=O)C=O)c(cc1)C
0.275	FC(F)(F)CNC(=O)c1cc(NC(=O)C=O)c(cc1)C
0.275	FC(F)(F)CNC(=O)c1cc(NC(=O)C=O)c(cc1)C
0.275	FC(F)(F)CNC(=O)c1cc(NC(=O)C=O)c(cc1)C
0.275	FC(F)(F)CNC(=O)c1cc(NC(=O)C=O)c(cc1)C
0.275	FC(F)(F)CNC(=O)c1cc(NC(=O)C=O)c(cc1)C
0.275	FC(F)(F)CNC(=O)c1cc(NC(=O)C=O)c(cc1)C
0.275	FC(F)(F)CNC(=O)c1cc(NC(=O)C=O)c(cc1)C
0.275	FC(F)(F)CNC(=O)c1cc(NC(=O)C=O)c(cc1)C
0.275	FC(F)(F)CNC(=O)c1cc(NC(=O)C=O)c(cc1)C
0.275	Ic1ccc(NC(=O)CNc2c(ccc(c2)C(=O)C)C)cc1
0.275	Ic1ccc(NC(=O)CNc2c(ccc(c2)C(=O)C)C)cc1
0.275	Ic1ccc(NC(=O)CNc2c(ccc(c2)C(=O)C)C)cc1
0.275	Ic1ccc(NC(=O)CNc2c(ccc(c2)C(=O)C)C)cc1
0.275	Ic1ccc(NC(=O)CNc2c(ccc(c2)C(=O)C)C)cc1
0.275	Ic1ccc(NC(=O)CNc2c(ccc(c2)C(=O)C)C)cc1
0.275	Ic1ccc(NC(=O)CNc2c(ccc(c2)C(=O)C)C)cc1
0.275	Ic1ccc(NC(=O)CNc2c(ccc(c2)C(=O)C)C)cc1
0.275	Ic1ccc(NC(=O)CNc2c(ccc(c2)C(=O)C)C)cc1
0.275	Ic1ccc(NC(=O)CNc2c(ccc(c2)C(=O)C)C)cc1
0.2749	O=C(N(C)C)c1c(ccc(NC(=O)c2ccc(cc2)C(=O)NC(C)(C)C)c1)C
0.2749	O=C(N(C)C)c1c(ccc(NC(=O)c2ccc(cc2)C(=O)NC(C)(C)C)c1)C
0.2749	O=C(N(C)C)c1c(ccc(NC(=O)c2ccc(cc2)C(=O)NC(C)(C)C)c1)C
0.2749	O=C(N(C)C)c1c(ccc(NC(=O)c2ccc(cc2)C(=O)NC(C)(C)C)c1)C
0.2749	O=C(N(C)C)c1c(ccc(NC(=O)c2ccc(cc2)C(=O)NC(C)(C)C)c1)C
0.2749	O=C(N(C)C)c1c(ccc(NC(=O)c2ccc(cc2)C(=O)NC(C)(C)C)c1)C
0.274725	O=C(OC(C)(C)C)Nc1ccc(cc1)C(=O)Nc2cc3N=C(Nc3cc2)c4cnccc4
0.274725	O=C(OC(C)(C)C)Nc1ccc(cc1)C(=O)Nc2cc3N=C(Nc3cc2)c4cnccc4
0.274725	O=C(OC(C)(C)C)Nc1ccc(cc1)C(=O)Nc2cc3N=C(Nc3cc2)c4cnccc4
0.274725	O=C(OC(C)(C)C)Nc1ccc(cc1)C(=O)Nc2cc3N=C(Nc3cc2)c4cnccc4
0.274725	O=C(OC(C)(C)C)Nc1ccc(cc1)C(=O)Nc2cc3N=C(Nc3cc2)c4cnccc4
0.274725	O=C(OC(C)(C)C)Nc1ccc(cc1)C(=O)Nc2cc3N=C(Nc3cc2)c4cnccc4
0.274725	O=C(OC(C)(C)C)Nc1ccc(cc1)C(=O)Nc2cc3N=C(Nc3cc2)c4cnccc4
0.274725	O=C(OC(C)(C)C)Nc1ccc(cc1)C(=O)Nc2cc3N=C(Nc3cc2)c4cnccc4
0.274725	O=C(OC(C)(C)C)Nc1ccc(cc1)C(=O)Nc2cc3N=C(Nc3cc2)c4cnccc4
0.274725	O=C(OC(C)(C)C)Nc1ccc(cc1)C(=O)Nc2cc3N=C(Nc3cc2)c4cnccc4
0.274648	O=C(Nc1c(cc(cc1)C)C)NC(=O)CN2CCC(NC(=O)C=3NC=CC3)CC2
0.274648	O=C(Nc1c(cc(cc1)C)C)NC(=O)CN2CCC(NC(=O)C=3NC=CC3)CC2
0.274648	O=C(Nc1c(cc(cc1)C)C)NC(=O)CN2CCC(NC(=O)C=3NC=CC3)CC2
0.274648	O=C(Nc1c(cc(cc1)C)C)NC(=O)CN2CCC(NC(=O)C=3NC=CC3)CC2
0.274648	O=C(Nc1c(cc(cc1)C)C)NC(=O)CN2CCC(NC(=O)C=3NC=CC3)CC2
0.274648	O=C(Nc1c(cc(cc1)C)C)NC(=O)CN2CCC(NC(=O)C=3NC=CC3)CC2
0.274648	O=C(Nc1c(cc(cc1)C)C)NC(=O)CN2CCC(NC(=O)C=3NC=CC3)CC2
0.274648	O=C(Nc1c(cc(cc1)C)C)NC(=O)CN2CCC(NC(=O)C=3NC=CC3)CC2
0.274648	O=C(Nc1c(cc(cc1)C)C)NC(=O)CN2CCC(NC(=O)C=3NC=CC3)CC2
0.274648	O=C(Nc1c(cc(cc1)C)C)NC(=O)CN2CCC(NC(=O)C=3NC=CC3)CC2
0.27451	Clc1cc(NC(=O)c2cc(NC(=O)C)c(cc2)C)c(OC(C)C)cc1
0.27451	Clc1cc(NC(=O)c2cc(NC(=O)C)c(cc2)C)c(OC(C)C)cc1
0.27451	Clc1cc(NC(=O)c2cc(NC(=O)C)c(cc2)C)c(OC(C)C)cc1
0.27451	Clc1cc(NC(=O)c2cc(NC(=O)C)c(cc2)C)c(OC(C)C)cc1
0.27451	Clc1cc(NC(=O)c2cc(NC(=O)C)c(cc2)C)c(OC(C)C)cc1
0.27451	Clc1cc(NC(=O)c2cc(NC(=O)C)c(cc2)C)c(OC(C)C)cc1
0.27451	Clc1cc(NC(=O)c2cc(NC(=O)C)c(cc2)C)c(OC(C)C)cc1
0.27451	Clc1cc(NC(=O)c2cc(NC(=O)C)c(cc2)C)c(OC(C)C)cc1
0.27451	Clc1cc(NC(=O)c2cc(NC(=O)C)c(cc2)C)c(OC(C)C)cc1
0.274368	Fc1ccc(cc1)C=2OC=C(N2)C(=O)Nc3cc(OCC(F)F)c(cc3)C
0.274368	Fc1ccc(cc1)C=2OC=C(N2)C(=O)Nc3cc(OCC(F)F)c(cc3)C
0.274368	Fc1ccc(cc1)C=2OC=C(N2)C(=O)Nc3cc(OCC(F)F)c(cc3)C
0.274368	Fc1ccc(cc1)C=2OC=C(N2)C(=O)Nc3cc(OCC(F)F)c(cc3)C
0.274368	Fc1ccc(cc1)C=2OC=C(N2)C(=O)Nc3cc(OCC(F)F)c(cc3)C
0.274368	Fc1ccc(cc1)C=2OC=C(N2)C(=O)Nc3cc(OCC(F)F)c(cc3)C
0.274368	Fc1ccc(cc1)C=2OC=C(N2)C(=O)Nc3cc(OCC(F)F)c(cc3)C
0.274368	Fc1ccc(cc1)C=2OC=C(N2)C(=O)Nc3cc(OCC(F)F)c(cc3)C
0.274368	Fc1ccc(cc1)C=2OC=C(N2)C(=O)Nc3cc(OCC(F)F)c(cc3)C
0.274368	Fc1ccc(cc1)C=2OC=C(N2)C(=O)Nc3cc(OCC(F)F)c(cc3)C
0.274306	S(=O)(=O)(c1cc(ccc1)C(=O)Nc2c(cc(NC(=O)N(CCN)CCc3ccccc3)cc2)C)C
0.274306	S(=O)(=O)(c1cc(ccc1)C(=O)Nc2c(cc(NC(=O)N(CCN)CCc3ccccc3)cc2)C)C
0.274306	S(=O)(=O)(c1cc(ccc1)C(=O)Nc2c(cc(NC(=O)N(CCN)CCc3ccccc3)cc2)C)C
0.274306	S(=O)(=O)(c1cc(ccc1)C(=O)Nc2c(cc(NC(=O)N(CCN)CCc3ccccc3)cc2)C)C
0.274306	S(=O)(=O)(c1cc(ccc1)C(=O)Nc2c(cc(NC(=O)N(CCN)CCc3ccccc3)cc2)C)C
0.274306	S(=O)(=O)(c1cc(ccc1)C(=O)Nc2c(cc(NC(=O)N(CCN)CCc3ccccc3)cc2)C)C
0.274306	S(=O)(=O)(c1cc(ccc1)C(=O)Nc2c(cc(NC(=O)N(CCN)CCc3ccccc3)cc2)C)C
0.274306	S(=O)(=O)(c1cc(ccc1)C(=O)Nc2c(cc(NC(=O)N(CCN)CCc3ccccc3)cc2)C)C
0.274306	S(=O)(=O)(c1cc(ccc1)C(=O)Nc2c(cc(NC(=O)N(CCN)CCc3ccccc3)cc2)C)C
0.274306	S(=O)(=O)(c1cc(ccc1)C(=O)Nc2c(cc(NC(=O)N(CCN)CCc3ccccc3)cc2)C)C
0.273764	Fc1c(NC(=O)OC)cc(NC(=O)c2ccc(Nc3c(OC)cc(OC)cc3)cc2)cc1
0.273764	Fc1c(NC(=O)OC)cc(NC(=O)c2ccc(Nc3c(OC)cc(OC)cc3)cc2)cc1
0.273764	Fc1c(NC(=O)OC)cc(NC(=O)c2ccc(Nc3c(OC)cc(OC)cc3)cc2)cc1
0.273764	Fc1c(NC(=O)OC)cc(NC(=O)c2ccc(Nc3c(OC)cc(OC)cc3)cc2)cc1
0.273764	Fc1c(NC(=O)OC)cc(NC(=O)c2ccc(Nc3c(OC)cc(OC)cc3)cc2)cc1
0.273764	Fc1c(NC(=O)OC)cc(NC(=O)c2ccc(Nc3c(OC)cc(OC)cc3)cc2)cc1
0.273764	Fc1c(NC(=O)OC)cc(NC(=O)c2ccc(Nc3c(OC)cc(OC)cc3)cc2)cc1
0.273764	Fc1c(NC(=O)OC)cc(NC(=O)c2ccc(Nc3c(OC)cc(OC)cc3)cc2)cc1
0.273764	Fc1c(NC(=O)OC)cc(NC(=O)c2ccc(Nc3c(OC)cc(OC)cc3)cc2)cc1
0.273764	Fc1c(NC(=O)OC)cc(NC(=O)c2ccc(Nc3c(OC)cc(OC)cc3)cc2)cc1
0.273684	Fc1c(OC)ccc(c1)CN2CCN(C(=O)CNC(c3ccc(c4cnccc4)cc3)C)CC2
0.273684	Fc1c(OC)ccc(c1)CN2CCN(C(=O)CNC(c3ccc(c4cnccc4)cc3)C)CC2
0.273684	Fc1c(OC)ccc(c1)CN2CCN(C(=O)CNC(c3ccc(c4cnccc4)cc3)C)CC2
0.273684	Fc1c(OC)ccc(c1)CN2CCN(C(=O)CNC(c3ccc(c4cnccc4)cc3)C)CC2
0.273684	Fc1c(OC)ccc(c1)CN2CCN(C(=O)CNC(c3ccc(c4cnccc4)cc3)C)CC2
0.273684	Fc1c(OC)ccc(c1)CN2CCN(C(=O)CNC(c3ccc(c4cnccc4)cc3)C)CC2
0.273684	Fc1c(OC)ccc(c1)CN2CCN(C(=O)CNC(c3ccc(c4cnccc4)cc3)C)CC2
0.273684	Fc1c(OC)ccc(c1)CN2CCN(C(=O)CNC(c3ccc(c4cnccc4)cc3)C)CC2
0.273684	Fc1c(OC)ccc(c1)CN2CCN(C(=O)CNC(c3ccc(c4cnccc4)cc3)C)CC2
0.273684	Fc1c(OC)ccc(c1)CN2CCN(C(=O)CNC(c3ccc(c4cnccc4)cc3)C)CC2
0.273684	Clc1c(cc(c2ncccc2)cc1)C(=O)N3CCN(Cc4ncc(Cl)cc4)CC3
0.273684	Clc1c(cc(c2ncccc2)cc1)C(=O)N3CCN(Cc4ncc(Cl)cc4)CC3
0.273684	Clc1c(cc(c2ncccc2)cc1)C(=O)N3CCN(Cc4ncc(Cl)cc4)CC3
0.273684	Clc1c(cc(c2ncccc2)cc1)C(=O)N3CCN(Cc4ncc(Cl)cc4)CC3
0.273684	Clc1c(cc(c2ncccc2)cc1)C(=O)N3CCN(Cc4ncc(Cl)cc4)CC3
0.273684	Clc1c(cc(c2ncccc2)cc1)C(=O)N3CCN(Cc4ncc(Cl)cc4)CC3
0.273684	Clc1c(cc(c2ncccc2)cc1)C(=O)N3CCN(Cc4ncc(Cl)cc4)CC3
0.273684	Clc1c(cc(c2ncccc2)cc1)C(=O)N3CCN(Cc4ncc(Cl)cc4)CC3
0.273684	Clc1c(cc(c2ncccc2)cc1)C(=O)N3CCN(Cc4ncc(Cl)cc4)CC3
0.273684	Clc1c(cc(c2ncccc2)cc1)C(=O)N3CCN(Cc4ncc(Cl)cc4)CC3
0.273092	n1c(nccc1C)CNc2cc(c(c3ccccc3)cc2)C
0.273092	n1c(nccc1C)CNc2cc(c(c3ccccc3)cc2)C
0.273092	n1c(nccc1C)CNc2cc(c(c3ccccc3)cc2)C
0.273092	n1c(nccc1C)CNc2cc(c(c3ccccc3)cc2)C
0.273092	n1c(nccc1C)CNc2cc(c(c3ccccc3)cc2)C
0.273092	n1c(nccc1C)CNc2cc(c(c3ccccc3)cc2)C
0.273092	n1c(nccc1C)CNc2cc(c(c3ccccc3)cc2)C
0.273092	n1c(nccc1C)CNc2cc(c(c3ccccc3)cc2)C
0.273092	n1c(nccc1C)CNc2cc(c(c3ccccc3)cc2)C
0.273092	n1c(nccc1C)CNc2cc(c(c3ccccc3)cc2)C
0.273063	Fc1c(NC(=O)OC)cc(NC(=O)C=2N=C(OC2)c3ccc(F)cc3)cc1
0.273063	Fc1c(NC(=O)OC)cc(NC(=O)C=2N=C(OC2)c3ccc(F)cc3)cc1
0.273063	Fc1c(NC(=O)OC)cc(NC(=O)C=2N=C(OC2)c3ccc(F)cc3)cc1
0.273063	Fc1c(NC(=O)OC)cc(NC(=O)C=2N=C(OC2)c3ccc(F)cc3)cc1
0.273063	Fc1c(NC(=O)OC)cc(NC(=O)C=2N=C(OC2)c3ccc(F)cc3)cc1
0.273063	Fc1c(NC(=O)OC)cc(NC(=O)C=2N=C(OC2)c3ccc(F)cc3)cc1
0.273063	Fc1c(NC(=O)OC)cc(NC(=O)C=2N=C(OC2)c3ccc(F)cc3)cc1
0.273063	Fc1c(NC(=O)OC)cc(NC(=O)C=2N=C(OC2)c3ccc(F)cc3)cc1
0.273063	Fc1c(NC(=O)OC)cc(NC(=O)C=2N=C(OC2)c3ccc(F)cc3)cc1
0.273063	Fc1c(NC(=O)OC)cc(NC(=O)C=2N=C(OC2)c3ccc(F)cc3)cc1
0.273038	Fc1cc(Oc2ncc(NC(=O)c3ccc(cc3)C=4OC(=NN4)c5c(cccc5)C)cc2)ccc1
0.273038	Fc1cc(Oc2ncc(NC(=O)c3ccc(cc3)C=4OC(=NN4)c5c(cccc5)C)cc2)ccc1
0.273038	Fc1cc(Oc2ncc(NC(=O)c3ccc(cc3)C=4OC(=NN4)c5c(cccc5)C)cc2)ccc1
0.273038	Fc1cc(Oc2ncc(NC(=O)c3ccc(cc3)C=4OC(=NN4)c5c(cccc5)C)cc2)ccc1
0.273038	Fc1cc(Oc2ncc(NC(=O)c3ccc(cc3)C=4OC(=NN4)c5c(cccc5)C)cc2)ccc1
0.273038	Fc1cc(Oc2ncc(NC(=O)c3ccc(cc3)C=4OC(=NN4)c5c(cccc5)C)cc2)ccc1
0.273038	Fc1cc(Oc2ncc(NC(=O)c3ccc(cc3)C=4OC(=NN4)c5c(cccc5)C)cc2)ccc1
0.273038	Fc1cc(Oc2ncc(NC(=O)c3ccc(cc3)C=4OC(=NN4)c5c(cccc5)C)cc2)ccc1
0.273038	Fc1cc(Oc2ncc(NC(=O)c3ccc(cc3)C=4OC(=NN4)c5c(cccc5)C)cc2)ccc1
0.273038	Fc1cc(Oc2ncc(NC(=O)c3ccc(cc3)C=4OC(=NN4)c5c(cccc5)C)cc2)ccc1
0.273038	O=C(Nc1c(ccc(NC(=O)C(C)(C)C)c1)C)c2cc3nc(c(nc3cc2)CC)CC
0.273038	O=C(Nc1c(ccc(NC(=O)C(C)(C)C)c1)C)c2cc3nc(c(nc3cc2)CC)CC
0.273038	O=C(Nc1c(ccc(NC(=O)C(C)(C)C)c1)C)c2cc3nc(c(nc3cc2)CC)CC
0.273038	O=C(Nc1c(ccc(NC(=O)C(C)(C)C)c1)C)c2cc3nc(c(nc3cc2)CC)CC
0.273026	S1C(=NC(c2ccc(cc2)CCCC)=C1)NC(=O)c3c(nc(nc3)Nc4ccccc4)C(F)(F)F
0.273026	S1C(=NC(c2ccc(cc2)CCCC)=C1)NC(=O)c3c(nc(nc3)Nc4ccccc4)C(F)(F)F
0.273026	S1C(=NC(c2ccc(cc2)CCCC)=C1)NC(=O)c3c(nc(nc3)Nc4ccccc4)C(F)(F)F
0.273026	S1C(=NC(c2ccc(cc2)CCCC)=C1)NC(=O)c3c(nc(nc3)Nc4ccccc4)C(F)(F)F
0.273026	S1C(=NC(c2ccc(cc2)CCCC)=C1)NC(=O)c3c(nc(nc3)Nc4ccccc4)C(F)(F)F
0.273026	S1C(=NC(c2ccc(cc2)CCCC)=C1)NC(=O)c3c(nc(nc3)Nc4ccccc4)C(F)(F)F
0.273026	S1C(=NC(c2ccc(cc2)CCCC)=C1)NC(=O)c3c(nc(nc3)Nc4ccccc4)C(F)(F)F
0.272425	FC(F)(F)c1nc(ncc1)Nc2cc(ccc2)C(=O)Nc3nccc4OCCc34
0.272425	FC(F)(F)c1nc(ncc1)Nc2cc(ccc2)C(=O)Nc3nccc4OCCc34
0.272425	FC(F)(F)c1nc(ncc1)Nc2cc(ccc2)C(=O)Nc3nccc4OCCc34
0.272425	FC(F)(F)c1nc(ncc1)Nc2cc(ccc2)C(=O)Nc3nccc4OCCc34
0.272425	FC(F)(F)c1nc(ncc1)Nc2cc(ccc2)C(=O)Nc3nccc4OCCc34
0.272425	FC(F)(F)c1nc(ncc1)Nc2cc(ccc2)C(=O)Nc3nccc4OCCc34
0.272425	FC(F)(F)c1nc(ncc1)Nc2cc(ccc2)C(=O)Nc3nccc4OCCc34
0.272425	FC(F)(F)c1nc(ncc1)Nc2cc(ccc2)C(=O)Nc3nccc4OCCc34
0.272425	FC(F)(F)c1nc(ncc1)Nc2cc(ccc2)C(=O)Nc3nccc4OCCc34
0.272425	FC(F)(F)c1nc(ncc1)Nc2cc(ccc2)C(=O)Nc3nccc4OCCc34
0.272414	S1C(=NC(c2cc(ccc2)C(=O)Nc3ncc(cc3)C4=Nc5c(N4)cccc5)=C1)C
0.272059	O=C(Nc1ccc(cc1)CN2CCN(c3cc(ccc3)C)CC2)CCC(=O)c4ncccc4
0.272059	O=C(Nc1ccc(cc1)CN2CCN(c3cc(ccc3)C)CC2)CCC(=O)c4ncccc4
0.272059	O=C(Nc1ccc(cc1)CN2CCN(c3cc(ccc3)C)CC2)CCC(=O)c4ncccc4
0.272059	O=C(Nc1ccc(cc1)CN2CCN(c3cc(ccc3)C)CC2)CCC(=O)c4ncccc4
0.272059	O=C(Nc1ccc(cc1)CN2CCN(c3cc(ccc3)C)CC2)CCC(=O)c4ncccc4
0.272059	O=C(Nc1ccc(cc1)CN2CCN(c3cc(ccc3)C)CC2)CCC(=O)c4ncccc4
0.272059	O=C(Nc1ccc(cc1)CN2CCN(c3cc(ccc3)C)CC2)CCC(=O)c4ncccc4
0.272059	O=C(Nc1ccc(cc1)CN2CCN(c3cc(ccc3)C)CC2)CCC(=O)c4ncccc4
0.272059	O=C(Nc1ccc(cc1)CN2CCN(c3cc(ccc3)C)CC2)CCC(=O)c4ncccc4
0.272059	O=C(Nc1ccc(cc1)CN2CCN(c3cc(ccc3)C)CC2)CCC(=O)c4ncccc4
0.271739	S1C(C(=O)Nc2cc(c(cc2)C)C(=O)c3ccccc3)=C(c4ccccc4)C=C1
0.271739	S1C(C(=O)Nc2cc(c(cc2)C)C(=O)c3ccccc3)=C(c4ccccc4)C=C1
0.271739	S1C(C(=O)Nc2cc(c(cc2)C)C(=O)c3ccccc3)=C(c4ccccc4)C=C1
0.271739	S1C(C(=O)Nc2cc(c(cc2)C)C(=O)c3ccccc3)=C(c4ccccc4)C=C1
0.271739	S1C(C(=O)Nc2cc(c(cc2)C)C(=O)c3ccccc3)=C(c4ccccc4)C=C1
0.271739	S1C(C(=O)Nc2cc(c(cc2)C)C(=O)c3ccccc3)=C(c4ccccc4)C=C1
0.271739	S1C(C(=O)Nc2cc(c(cc2)C)C(=O)c3ccccc3)=C(c4ccccc4)C=C1
0.271739	S1C(C(=O)Nc2cc(c(cc2)C)C(=O)c3ccccc3)=C(c4ccccc4)C=C1
0.271739	S1C(C(=O)Nc2cc(c(cc2)C)C(=O)c3ccccc3)=C(c4ccccc4)C=C1
0.271739	S1C(C(=O)Nc2cc(c(cc2)C)C(=O)c3ccccc3)=C(c4ccccc4)C=C1
0.271318	S(c1ccc(cc1)CN2CCN(C(=O)c3cnc(cc3)C4=CSC=C4)CC2)C
0.271318	S(c1ccc(cc1)CN2CCN(C(=O)c3cnc(cc3)C4=CSC=C4)CC2)C
0.271318	S(c1ccc(cc1)CN2CCN(C(=O)c3cnc(cc3)C4=CSC=C4)CC2)C
0.271062	FC(F)(F)C(F)(F)c1cc(ccc1)CNC(=O)c2cc(NC(=O)C)c(cc2)C
0.271062	FC(F)(F)C(F)(F)c1cc(ccc1)CNC(=O)c2cc(NC(=O)C)c(cc2)C
0.271028	n1cc(c2cc(N)c(cc2)C)ccc1
0.270903	S1C(=NC(C(=O)Nc2c(ccc(N3C(=O)NCC3)c2)C)=C1)c4ccc(cc4)C
0.270903	S1C(=NC(C(=O)Nc2c(ccc(N3C(=O)NCC3)c2)C)=C1)c4ccc(cc4)C
0.270903	S1C(=NC(C(=O)Nc2c(ccc(N3C(=O)NCC3)c2)C)=C1)c4ccc(cc4)C
0.270903	S1C(=NC(C(=O)Nc2c(ccc(N3C(=O)NCC3)c2)C)=C1)c4ccc(cc4)C
0.270903	S1C(=NC(C(=O)Nc2c(ccc(N3C(=O)NCC3)c2)C)=C1)c4ccc(cc4)C
0.270903	S1C(=NC(C(=O)Nc2c(ccc(N3C(=O)NCC3)c2)C)=C1)c4ccc(cc4)C
0.270903	S1C(=NC(C(=O)Nc2c(ccc(N3C(=O)NCC3)c2)C)=C1)c4ccc(cc4)C
0.270903	S1C(=NC(C(=O)Nc2c(ccc(N3C(=O)NCC3)c2)C)=C1)c4ccc(cc4)C
0.270903	S1C(=NC(C(=O)Nc2c(ccc(N3C(=O)NCC3)c2)C)=C1)c4ccc(cc4)C
0.270903	S1C(=NC(C(=O)Nc2c(ccc(N3C(=O)NCC3)c2)C)=C1)c4ccc(cc4)C
0.270758	Fc1c(NC(=O)OC)cc(NC(=O)c2cc([N+]([O-])=O)c(Nc3ccccc3)cc2)cc1
0.270758	Fc1c(NC(=O)OC)cc(NC(=O)c2cc([N+]([O-])=O)c(Nc3ccccc3)cc2)cc1
0.270758	Fc1c(NC(=O)OC)cc(NC(=O)c2cc([N+]([O-])=O)c(Nc3ccccc3)cc2)cc1
0.270758	Fc1c(NC(=O)OC)cc(NC(=O)c2cc([N+]([O-])=O)c(Nc3ccccc3)cc2)cc1
0.270758	Fc1c(NC(=O)OC)cc(NC(=O)c2cc([N+]([O-])=O)c(Nc3ccccc3)cc2)cc1
0.270758	Fc1c(NC(=O)OC)cc(NC(=O)c2cc([N+]([O-])=O)c(Nc3ccccc3)cc2)cc1
0.270758	Fc1c(NC(=O)OC)cc(NC(=O)c2cc([N+]([O-])=O)c(Nc3ccccc3)cc2)cc1
0.270758	Fc1c(NC(=O)OC)cc(NC(=O)c2cc([N+]([O-])=O)c(Nc3ccccc3)cc2)cc1
0.270758	Fc1c(NC(=O)OC)cc(NC(=O)c2cc([N+]([O-])=O)c(Nc3ccccc3)cc2)cc1
0.270758	Fc1c(NC(=O)OC)cc(NC(=O)c2cc([N+]([O-])=O)c(Nc3ccccc3)cc2)cc1
0.270463	S(=O)(=O)(c1cc(NC(=O)C(=O)NNc2nc(c3cnccc3)ccc2)ccc1)CCCC
0.270463	S(=O)(=O)(c1cc(NC(=O)C(=O)NNc2nc(c3cnccc3)ccc2)ccc1)CCCC
0.270463	S(=O)(=O)(c1cc(NC(=O)C(=O)NNc2nc(c3cnccc3)ccc2)ccc1)CCCC
0.270463	S(=O)(=O)(c1cc(NC(=O)C(=O)NNc2nc(c3cnccc3)ccc2)ccc1)CCCC
0.270463	S(=O)(=O)(c1cc(NC(=O)C(=O)NNc2nc(c3cnccc3)ccc2)ccc1)CCCC
0.270463	S(=O)(=O)(c1cc(NC(=O)C(=O)NNc2nc(c3cnccc3)ccc2)ccc1)CCCC
0.270463	S(=O)(=O)(c1cc(NC(=O)C(=O)NNc2nc(c3cnccc3)ccc2)ccc1)CCCC
0.270463	S(=O)(=O)(c1cc(NC(=O)C(=O)NNc2nc(c3cnccc3)ccc2)ccc1)CCCC
0.270463	S(=O)(=O)(c1cc(NC(=O)C(=O)NNc2nc(c3cnccc3)ccc2)ccc1)CCCC
0.270463	S(=O)(=O)(c1cc(NC(=O)C(=O)NNc2nc(c3cnccc3)ccc2)ccc1)CCCC
0.269784	O=C(Nc1cc(c(NC(=O)C)cc1)C)C=2C(=NNC2)C3=COC=C3
0.269784	O=C(Nc1cc(c(NC(=O)C)cc1)C)C=2C(=NNC2)C3=COC=C3
0.269784	O=C(Nc1cc(c(NC(=O)C)cc1)C)C=2C(=NNC2)C3=COC=C3
0.269784	O=C(Nc1cc(c(NC(=O)C)cc1)C)C=2C(=NNC2)C3=COC=C3
0.269784	O=C(Nc1cc(c(NC(=O)C)cc1)C)C=2C(=NNC2)C3=COC=C3
0.269784	O=C(Nc1cc(c(NC(=O)C)cc1)C)C=2C(=NNC2)C3=COC=C3
0.269784	O=C(Nc1cc(c(NC(=O)C)cc1)C)C=2C(=NNC2)C3=COC=C3
0.269784	O=C(Nc1cc(c(NC(=O)C)cc1)C)C=2C(=NNC2)C3=COC=C3
0.269784	O=C(Nc1cc(c(NC(=O)C)cc1)C)C=2C(=NNC2)C3=COC=C3
0.269663	S1C(=NC(c2cc(ccc2)C(=O)NC(c3ccc(c4cnccc4)cc3)C)=C1)C
0.269663	S1C(=NC(c2cc(ccc2)C(=O)NC(c3ccc(c4cnccc4)cc3)C)=C1)C
0.269663	S1C(=NC(c2cc(ccc2)C(=O)NC(c3ccc(c4cnccc4)cc3)C)=C1)C
0.269663	S1C(=NC(c2cc(ccc2)C(=O)NC(c3ccc(c4cnccc4)cc3)C)=C1)C
0.269663	S1C(=NC(c2cc(ccc2)C(=O)NC(c3ccc(c4cnccc4)cc3)C)=C1)C
0.269663	S1C(=NC(c2cc(ccc2)C(=O)NC(c3ccc(c4cnccc4)cc3)C)=C1)C
0.269663	S1C(=NC(c2cc(ccc2)C(=O)NC(c3ccc(c4cnccc4)cc3)C)=C1)C
0.269663	S1C(=NC(c2cc(ccc2)C(=O)NC(c3ccc(c4cnccc4)cc3)C)=C1)C
0.269663	S1C(=NC(c2cc(ccc2)C(=O)NC(c3ccc(c4cnccc4)cc3)C)=C1)C
0.269663	S1C(=NC(c2cc(ccc2)C(=O)NC(c3ccc(c4cnccc4)cc3)C)=C1)C
0.269481	O=C(NC1CN(CC(=O)Nc2c(ccc(c2)C)C3=NNC(=N3)C)CCC1)c4ccccc4
0.269481	O=C(NC1CN(CC(=O)Nc2c(ccc(c2)C)C3=NNC(=N3)C)CCC1)c4ccccc4
0.269481	O=C(NC1CN(CC(=O)Nc2c(ccc(c2)C)C3=NNC(=N3)C)CCC1)c4ccccc4
0.269481	O=C(NC1CN(CC(=O)Nc2c(ccc(c2)C)C3=NNC(=N3)C)CCC1)c4ccccc4
0.269481	O=C(NC1CN(CC(=O)Nc2c(ccc(c2)C)C3=NNC(=N3)C)CCC1)c4ccccc4
0.269481	O=C(NC1CN(CC(=O)Nc2c(ccc(c2)C)C3=NNC(=N3)C)CCC1)c4ccccc4
0.269481	O=C(NC1CN(CC(=O)Nc2c(ccc(c2)C)C3=NNC(=N3)C)CCC1)c4ccccc4
0.269481	O=C(NC1CN(CC(=O)Nc2c(ccc(c2)C)C3=NNC(=N3)C)CCC1)c4ccccc4
0.269373	S1C(=NC(C(=O)Nc2ccc(cc2)C(=O)N3CCN(CC3)CC)=C1)Nc4cc(F)cc(F)c4
0.269373	S1C(=NC(C(=O)Nc2ccc(cc2)C(=O)N3CCN(CC3)CC)=C1)Nc4cc(F)cc(F)c4
0.269373	S1C(=NC(C(=O)Nc2ccc(cc2)C(=O)N3CCN(CC3)CC)=C1)Nc4cc(F)cc(F)c4
0.269373	S1C(=NC(C(=O)Nc2ccc(cc2)C(=O)N3CCN(CC3)CC)=C1)Nc4cc(F)cc(F)c4
0.269373	S1C(=NC(C(=O)Nc2ccc(cc2)C(=O)N3CCN(CC3)CC)=C1)Nc4cc(F)cc(F)c4
0.269231	S1C=C(c2ncc(cc2)C(=O)NCCc3ccc(N4CCN(CC4)C)cc3)C=C1
0.269231	O=C(N1CCN(C(=O)C(=O)Nc2cc(ccc2)CN3CCN(c4ncccc4)CC3)CC1)c5ccncc5
0.269231	O=C(N1CCN(C(=O)C(=O)Nc2cc(ccc2)CN3CCN(c4ncccc4)CC3)CC1)c5ccncc5
0.269231	O=C(N1CCN(C(=O)C(=O)Nc2cc(ccc2)CN3CCN(c4ncccc4)CC3)CC1)c5ccncc5
0.269231	O=C(N1CCN(C(=O)C(=O)Nc2cc(ccc2)CN3CCN(c4ncccc4)CC3)CC1)c5ccncc5
0.269231	O=C(N1CCN(C(=O)C(=O)Nc2cc(ccc2)CN3CCN(c4ncccc4)CC3)CC1)c5ccncc5
0.269231	O=C(N1CCN(C(=O)C(=O)Nc2cc(ccc2)CN3CCN(c4ncccc4)CC3)CC1)c5ccncc5
0.269231	O=C(N1CCN(C(=O)C(=O)Nc2cc(ccc2)CN3CCN(c4ncccc4)CC3)CC1)c5ccncc5
0.269231	O=C(N1CCN(C(=O)C(=O)Nc2cc(ccc2)CN3CCN(c4ncccc4)CC3)CC1)c5ccncc5
0.269231	O=C(N1CCN(C(=O)C(=O)Nc2cc(ccc2)CN3CCN(c4ncccc4)CC3)CC1)c5ccncc5
0.269231	O=C(N1CCN(C(=O)C(=O)Nc2cc(ccc2)CN3CCN(c4ncccc4)CC3)CC1)c5ccncc5
0.269231	S1C=C(c2ncc(cc2)C(=O)NCCc3ccc(N4CCN(CC4)C)cc3)C=C1
0.269231	S1C=C(c2ncc(cc2)C(=O)NCCc3ccc(N4CCN(CC4)C)cc3)C=C1
0.269103	Clc1ncc(cc1)CN(C(=O)C(=O)Nc2c(ccc(c2)C(=O)NCC3CC3)C)CCN
0.269103	Clc1ncc(cc1)CN(C(=O)C(=O)Nc2c(ccc(c2)C(=O)NCC3CC3)C)CCN
0.269103	Clc1ncc(cc1)CN(C(=O)C(=O)Nc2c(ccc(c2)C(=O)NCC3CC3)C)CCN
0.269103	Clc1ncc(cc1)CN(C(=O)C(=O)Nc2c(ccc(c2)C(=O)NCC3CC3)C)CCN
0.269103	Clc1ncc(cc1)CN(C(=O)C(=O)Nc2c(ccc(c2)C(=O)NCC3CC3)C)CCN
0.269103	Clc1ncc(cc1)CN(C(=O)C(=O)Nc2c(ccc(c2)C(=O)NCC3CC3)C)CCN
0.269103	Clc1ncc(cc1)CN(C(=O)C(=O)Nc2c(ccc(c2)C(=O)NCC3CC3)C)CCN
0.269103	Clc1ncc(cc1)CN(C(=O)C(=O)Nc2c(ccc(c2)C(=O)NCC3CC3)C)CCN
0.269103	Clc1ncc(cc1)CN(C(=O)C(=O)Nc2c(ccc(c2)C(=O)NCC3CC3)C)CCN
0.269103	Clc1ncc(cc1)CN(C(=O)C(=O)Nc2c(ccc(c2)C(=O)NCC3CC3)C)CCN
0.269103	Fc1c(NC(=O)C2=C(OC=C2)C)cc(NC(=O)C(=O)N3CCN(C(=O)c4ccncc4)CC3)cc1
0.269103	Fc1c(NC(=O)C2=C(OC=C2)C)cc(NC(=O)C(=O)N3CCN(C(=O)c4ccncc4)CC3)cc1
0.269103	Fc1c(NC(=O)C2=C(OC=C2)C)cc(NC(=O)C(=O)N3CCN(C(=O)c4ccncc4)CC3)cc1
0.269103	Fc1c(NC(=O)C2=C(OC=C2)C)cc(NC(=O)C(=O)N3CCN(C(=O)c4ccncc4)CC3)cc1
0.269103	Fc1c(NC(=O)C2=C(OC=C2)C)cc(NC(=O)C(=O)N3CCN(C(=O)c4ccncc4)CC3)cc1
0.269103	Fc1c(NC(=O)C2=C(OC=C2)C)cc(NC(=O)C(=O)N3CCN(C(=O)c4ccncc4)CC3)cc1
0.269103	Fc1c(NC(=O)C2=C(OC=C2)C)cc(NC(=O)C(=O)N3CCN(C(=O)c4ccncc4)CC3)cc1
0.269103	Fc1c(NC(=O)C2=C(OC=C2)C)cc(NC(=O)C(=O)N3CCN(C(=O)c4ccncc4)CC3)cc1
0.269103	Fc1c(NC(=O)C2=C(OC=C2)C)cc(NC(=O)C(=O)N3CCN(C(=O)c4ccncc4)CC3)cc1
0.269103	Fc1c(NC(=O)C2=C(OC=C2)C)cc(NC(=O)C(=O)N3CCN(C(=O)c4ccncc4)CC3)cc1
0.268608	Clc1cnc(cc1)CN2CCN(C(=O)c3cc(NS(=O)(=O)c4c(ccc(c4)C)C)ccc3)CC2
0.268608	Clc1cnc(cc1)CN2CCN(C(=O)c3cc(NS(=O)(=O)c4c(ccc(c4)C)C)ccc3)CC2
0.268608	Clc1cnc(cc1)CN2CCN(C(=O)c3cc(NS(=O)(=O)c4c(ccc(c4)C)C)ccc3)CC2
0.268608	Clc1cnc(cc1)CN2CCN(C(=O)c3cc(NS(=O)(=O)c4c(ccc(c4)C)C)ccc3)CC2
0.268608	Clc1cnc(cc1)CN2CCN(C(=O)c3cc(NS(=O)(=O)c4c(ccc(c4)C)C)ccc3)CC2
0.268608	Clc1cnc(cc1)CN2CCN(C(=O)c3cc(NS(=O)(=O)c4c(ccc(c4)C)C)ccc3)CC2
0.268608	Clc1cnc(cc1)CN2CCN(C(=O)c3cc(NS(=O)(=O)c4c(ccc(c4)C)C)ccc3)CC2
0.268608	Clc1cnc(cc1)CN2CCN(C(=O)c3cc(NS(=O)(=O)c4c(ccc(c4)C)C)ccc3)CC2
0.268608	Clc1cnc(cc1)CN2CCN(C(=O)c3cc(NS(=O)(=O)c4c(ccc(c4)C)C)ccc3)CC2
0.268608	Clc1cnc(cc1)CN2CCN(C(=O)c3cc(NS(=O)(=O)c4c(ccc(c4)C)C)ccc3)CC2
0.268551	Clc1cc(ccc1)CN2CCN(C(=O)c3ccc(cc3)C=4OC(=NN4)c5c(cccc5)C)CC2
0.268551	Clc1cc(ccc1)CN2CCN(C(=O)c3ccc(cc3)C=4OC(=NN4)c5c(cccc5)C)CC2
0.268551	Clc1cc(ccc1)CN2CCN(C(=O)c3ccc(cc3)C=4OC(=NN4)c5c(cccc5)C)CC2
0.268551	Clc1cc(ccc1)CN2CCN(C(=O)c3ccc(cc3)C=4OC(=NN4)c5c(cccc5)C)CC2
0.268551	Clc1cc(ccc1)CN2CCN(C(=O)c3ccc(cc3)C=4OC(=NN4)c5c(cccc5)C)CC2
0.268551	Clc1cc(ccc1)CN2CCN(C(=O)c3ccc(cc3)C=4OC(=NN4)c5c(cccc5)C)CC2
0.268551	Clc1cc(ccc1)CN2CCN(C(=O)c3ccc(cc3)C=4OC(=NN4)c5c(cccc5)C)CC2
0.268551	Clc1cc(ccc1)CN2CCN(C(=O)c3ccc(cc3)C=4OC(=NN4)c5c(cccc5)C)CC2
0.268551	Clc1cc(ccc1)CN2CCN(C(=O)c3ccc(cc3)C=4OC(=NN4)c5c(cccc5)C)CC2
0.268551	Clc1cc(ccc1)CN2CCN(C(=O)c3ccc(cc3)C=4OC(=NN4)c5c(cccc5)C)CC2
0.268551	Fc1ccc(cc1)C=2OC=C(N2)C(=O)Nc3cc(c(cc3)C)C(=O)N(C)C
0.268551	Fc1ccc(cc1)C=2OC=C(N2)C(=O)Nc3cc(c(cc3)C)C(=O)N(C)C
0.268551	Fc1ccc(cc1)C=2OC=C(N2)C(=O)Nc3cc(c(cc3)C)C(=O)N(C)C
0.268551	Fc1ccc(cc1)C=2OC=C(N2)C(=O)Nc3cc(c(cc3)C)C(=O)N(C)C
0.268551	Fc1ccc(cc1)C=2OC=C(N2)C(=O)Nc3cc(c(cc3)C)C(=O)N(C)C
0.268551	Fc1ccc(cc1)C=2OC=C(N2)C(=O)Nc3cc(c(cc3)C)C(=O)N(C)C
0.268551	Fc1ccc(cc1)C=2OC=C(N2)C(=O)Nc3cc(c(cc3)C)C(=O)N(C)C
0.268551	Fc1ccc(cc1)C=2OC=C(N2)C(=O)Nc3cc(c(cc3)C)C(=O)N(C)C
0.268551	Fc1ccc(cc1)C=2OC=C(N2)C(=O)Nc3cc(c(cc3)C)C(=O)N(C)C
0.268551	Fc1ccc(cc1)C=2OC=C(N2)C(=O)Nc3cc(c(cc3)C)C(=O)N(C)C
0.268041	FC(F)(F)c1nc(ncc1)Nc2cc(ccc2)C(=O)NC3CCN(C(=O)C4=COC=C4)CC3
0.268041	FC(F)(F)c1nc(ncc1)Nc2cc(ccc2)C(=O)NC3CCN(C(=O)C4=COC=C4)CC3
0.268041	FC(F)(F)c1nc(ncc1)Nc2cc(ccc2)C(=O)NC3CCN(C(=O)C4=COC=C4)CC3
0.268041	FC(F)(F)c1nc(ncc1)Nc2cc(ccc2)C(=O)NC3CCN(C(=O)C4=COC=C4)CC3
0.268041	FC(F)(F)c1nc(ncc1)Nc2cc(ccc2)C(=O)NC3CCN(C(=O)C4=COC=C4)CC3
0.268041	FC(F)(F)c1nc(ncc1)Nc2cc(ccc2)C(=O)NC3CCN(C(=O)C4=COC=C4)CC3
0.268041	FC(F)(F)c1nc(ncc1)Nc2cc(ccc2)C(=O)NC3CCN(C(=O)C4=COC=C4)CC3
0.268041	FC(F)(F)c1nc(ncc1)Nc2cc(ccc2)C(=O)NC3CCN(C(=O)C4=COC=C4)CC3
0.268041	FC(F)(F)c1nc(ncc1)Nc2cc(ccc2)C(=O)NC3CCN(C(=O)C4=COC=C4)CC3
0.268041	FC(F)(F)c1nc(ncc1)Nc2cc(ccc2)C(=O)NC3CCN(C(=O)C4=COC=C4)CC3
0.268	O=C(Nc1cc(ccc1)COc2ccccc2)c3cc(c(cc3)CC)CC
0.268	O=C(Nc1cc(ccc1)COc2ccccc2)c3cc(c(cc3)CC)CC
0.268	O=C(Nc1cc(ccc1)COc2ccccc2)c3cc(c(cc3)CC)CC
0.268	O=C(Nc1cc(ccc1)COc2ccccc2)c3cc(c(cc3)CC)CC
0.268	O=C(Nc1cc(ccc1)COc2ccccc2)c3cc(c(cc3)CC)CC
0.268	O=C(Nc1cc(ccc1)COc2ccccc2)c3cc(c(cc3)CC)CC
0.268	O=C(Nc1cc(ccc1)COc2ccccc2)c3cc(c(cc3)CC)CC
0.268	O=C(Nc1cc(ccc1)COc2ccccc2)c3cc(c(cc3)CC)CC
0.268	O=C(Nc1cc(ccc1)COc2ccccc2)c3cc(c(cc3)CC)CC
0.268	O=C(Nc1cc(ccc1)COc2ccccc2)c3cc(c(cc3)CC)CC
0.268	O=C(Nc1c(cc(cc1)C)C)NC(=O)CN2CCN(CC(=O)Nc3ccccc3)CC2
0.267974	O=C(Nc1cc(c(N2CCOCC2)cc1)C)c3c(cccc3)C(=O)c4cc(c(O)cc4)c5ccccc5
0.267974	O=C(Nc1cc(c(N2CCOCC2)cc1)C)c3c(cccc3)C(=O)c4cc(c(O)cc4)c5ccccc5
0.267974	O=C(Nc1cc(c(N2CCOCC2)cc1)C)c3c(cccc3)C(=O)c4cc(c(O)cc4)c5ccccc5
0.267974	O=C(Nc1cc(c(N2CCOCC2)cc1)C)c3c(cccc3)C(=O)c4cc(c(O)cc4)c5ccccc5
0.267974	O=C(Nc1cc(c(N2CCOCC2)cc1)C)c3c(cccc3)C(=O)c4cc(c(O)cc4)c5ccccc5
0.267974	O=C(Nc1cc(c(N2CCOCC2)cc1)C)c3c(cccc3)C(=O)c4cc(c(O)cc4)c5ccccc5
0.267974	O=C(Nc1cc(c(N2CCOCC2)cc1)C)c3c(cccc3)C(=O)c4cc(c(O)cc4)c5ccccc5
0.267974	O=C(Nc1cc(c(N2CCOCC2)cc1)C)c3c(cccc3)C(=O)c4cc(c(O)cc4)c5ccccc5
0.267974	O=C(Nc1cc(c(N2CCOCC2)cc1)C)c3c(cccc3)C(=O)c4cc(c(O)cc4)c5ccccc5
0.267974	O=C(Nc1cc(c(N2CCOCC2)cc1)C)c3c(cccc3)C(=O)c4cc(c(O)cc4)c5ccccc5
0.267797	O=C(N(CC(=O)N1CCN(Cc2ccccc2)CC1)C)c3c(NC(=O)c4ccc(OC)cc4)cccc3
0.267797	O=C(N(CC(=O)N1CCN(Cc2ccccc2)CC1)C)c3c(NC(=O)c4ccc(OC)cc4)cccc3
0.267797	O=C(N(CC(=O)N1CCN(Cc2ccccc2)CC1)C)c3c(NC(=O)c4ccc(OC)cc4)cccc3
0.267797	O=C(N(CC(=O)N1CCN(Cc2ccccc2)CC1)C)c3c(NC(=O)c4ccc(OC)cc4)cccc3
0.267797	O=C(N(CC(=O)N1CCN(Cc2ccccc2)CC1)C)c3c(NC(=O)c4ccc(OC)cc4)cccc3
0.267797	O=C(N(CC(=O)N1CCN(Cc2ccccc2)CC1)C)c3c(NC(=O)c4ccc(OC)cc4)cccc3
0.267797	O=C(N(CC(=O)N1CCN(Cc2ccccc2)CC1)C)c3c(NC(=O)c4ccc(OC)cc4)cccc3
0.267797	O=C(N(CC(=O)N1CCN(Cc2ccccc2)CC1)C)c3c(NC(=O)c4ccc(OC)cc4)cccc3
0.267797	O=C(N(CC(=O)N1CCN(Cc2ccccc2)CC1)C)c3c(NC(=O)c4ccc(OC)cc4)cccc3
0.267797	O=C(N(CC(=O)N1CCN(Cc2ccccc2)CC1)C)c3c(NC(=O)c4ccc(OC)cc4)cccc3
0.267442	O=C(OC(C)(C)C)Nc1ccc(cc1)C(=O)Nc2cc(c(cc2)C)C(=O)N(C)C
0.267442	O=C(OC(C)(C)C)Nc1ccc(cc1)C(=O)Nc2cc(c(cc2)C)C(=O)N(C)C
0.267442	O=C(OC(C)(C)C)Nc1ccc(cc1)C(=O)Nc2cc(c(cc2)C)C(=O)N(C)C
0.267442	O=C(OC(C)(C)C)Nc1ccc(cc1)C(=O)Nc2cc(c(cc2)C)C(=O)N(C)C
0.267442	O=C(OC(C)(C)C)Nc1ccc(cc1)C(=O)Nc2cc(c(cc2)C)C(=O)N(C)C
0.267442	O=C(OC(C)(C)C)Nc1ccc(cc1)C(=O)Nc2cc(c(cc2)C)C(=O)N(C)C
0.267442	O=C(OC(C)(C)C)Nc1ccc(cc1)C(=O)Nc2cc(c(cc2)C)C(=O)N(C)C
0.267442	O=C(OC(C)(C)C)Nc1ccc(cc1)C(=O)Nc2cc(c(cc2)C)C(=O)N(C)C
0.267442	O=C(OC(C)(C)C)Nc1ccc(cc1)C(=O)Nc2cc(c(cc2)C)C(=O)N(C)C
0.267442	O=C(OC(C)(C)C)Nc1ccc(cc1)C(=O)Nc2cc(c(cc2)C)C(=O)N(C)C
0.267399	S(=O)(=O)(c1cc(ccc1)C(=O)Nc2c(cc(NC(=O)NCCCON)cc2)C)C
0.267399	S(=O)(=O)(c1cc(ccc1)C(=O)Nc2c(cc(NC(=O)NCCCON)cc2)C)C
0.267399	S(=O)(=O)(c1cc(ccc1)C(=O)Nc2c(cc(NC(=O)NCCCON)cc2)C)C
0.267399	S(=O)(=O)(c1cc(ccc1)C(=O)Nc2c(cc(NC(=O)NCCCON)cc2)C)C
0.267399	S(=O)(=O)(c1cc(ccc1)C(=O)Nc2c(cc(NC(=O)NCCCON)cc2)C)C
0.267399	S(=O)(=O)(c1cc(ccc1)C(=O)Nc2c(cc(NC(=O)NCCCON)cc2)C)C
0.267399	S(=O)(=O)(c1cc(ccc1)C(=O)Nc2c(cc(NC(=O)NCCCON)cc2)C)C
0.267399	S(=O)(=O)(c1cc(ccc1)C(=O)Nc2c(cc(NC(=O)NCCCON)cc2)C)C
0.267399	S(=O)(=O)(c1cc(ccc1)C(=O)Nc2c(cc(NC(=O)NCCCON)cc2)C)C
0.267399	S(=O)(=O)(c1cc(ccc1)C(=O)Nc2c(cc(NC(=O)NCCCON)cc2)C)C
0.267361	Brc1cc(ccc1)C(=O)Nc2cc(O)c(cc2)C=3ON=C(N3)c4cc(N)ccc4
0.267176	S1C=C(c2ncc(cc2)C(=O)NCC(=O)Nc3cc(F)ccc3)C=C1
0.267176	S1C=C(c2ncc(cc2)C(=O)NCC(=O)Nc3cc(F)ccc3)C=C1
0.267176	S1C=C(c2ncc(cc2)C(=O)NCC(=O)Nc3cc(F)ccc3)C=C1
0.267176	S1C=C(c2ncc(cc2)C(=O)NCC(=O)Nc3cc(F)ccc3)C=C1
0.267176	S1C=C(c2ncc(cc2)C(=O)NCC(=O)Nc3cc(F)ccc3)C=C1
0.267176	S1C=C(c2ncc(cc2)C(=O)NCC(=O)Nc3cc(F)ccc3)C=C1
0.267176	S1C=C(c2ncc(cc2)C(=O)NCC(=O)Nc3cc(F)ccc3)C=C1
0.267176	S1C=C(c2ncc(cc2)C(=O)NCC(=O)Nc3cc(F)ccc3)C=C1
0.267176	S1C=C(c2ncc(cc2)C(=O)NCC(=O)Nc3cc(F)ccc3)C=C1
0.267176	S1C=C(c2ncc(cc2)C(=O)NCC(=O)Nc3cc(F)ccc3)C=C1
0.266881	Clc1cc(NC(=O)CC=2SC(=NC2c3ccc(cc3)C)c4cnccc4)c(NCc5ccccc5)cc1
0.266881	Clc1cc(NC(=O)CC=2SC(=NC2c3ccc(cc3)C)c4cnccc4)c(NCc5ccccc5)cc1
0.266881	Clc1cc(NC(=O)CC=2SC(=NC2c3ccc(cc3)C)c4cnccc4)c(NCc5ccccc5)cc1
0.266881	Clc1cc(NC(=O)CC=2SC(=NC2c3ccc(cc3)C)c4cnccc4)c(NCc5ccccc5)cc1
0.266881	Clc1cc(NC(=O)CC=2SC(=NC2c3ccc(cc3)C)c4cnccc4)c(NCc5ccccc5)cc1
0.266881	Clc1cc(NC(=O)CC=2SC(=NC2c3ccc(cc3)C)c4cnccc4)c(NCc5ccccc5)cc1
0.266881	Clc1cc(NC(=O)CC=2SC(=NC2c3ccc(cc3)C)c4cnccc4)c(NCc5ccccc5)cc1
0.266881	Clc1cc(NC(=O)CC=2SC(=NC2c3ccc(cc3)C)c4cnccc4)c(NCc5ccccc5)cc1
0.266881	Clc1cc(NC(=O)CC=2SC(=NC2c3ccc(cc3)C)c4cnccc4)c(NCc5ccccc5)cc1
0.266881	Clc1cc(NC(=O)CC=2SC(=NC2c3ccc(cc3)C)c4cnccc4)c(NCc5ccccc5)cc1
0.266667	Clc1ccc(Oc2c(F)cc(cc2)C(=O)NC=3SC=C(N3)c4ccc(cc4)CCCC)cc1
0.266667	Clc1ccc(Oc2c(F)cc(cc2)C(=O)NC=3SC=C(N3)c4ccc(cc4)CCCC)cc1
0.266667	Clc1ccc(Oc2c(F)cc(cc2)C(=O)NC=3SC=C(N3)c4ccc(cc4)CCCC)cc1
0.266667	Clc1ccc(Oc2c(F)cc(cc2)C(=O)NC=3SC=C(N3)c4ccc(cc4)CCCC)cc1
0.266667	Clc1ccc(Oc2c(F)cc(cc2)C(=O)NC=3SC=C(N3)c4ccc(cc4)CCCC)cc1
0.266667	Clc1ccc(Oc2c(F)cc(cc2)C(=O)NC=3SC=C(N3)c4ccc(cc4)CCCC)cc1
0.266667	Clc1ccc(Oc2c(F)cc(cc2)C(=O)NC=3SC=C(N3)c4ccc(cc4)CCCC)cc1
0.266667	Clc1ccc(Oc2c(F)cc(cc2)C(=O)NC=3SC=C(N3)c4ccc(cc4)CCCC)cc1
0.266667	Clc1ccc(Oc2c(F)cc(cc2)C(=O)NC=3SC=C(N3)c4ccc(cc4)CCCC)cc1
0.266667	Clc1ccc(Oc2c(F)cc(cc2)C(=O)NC=3SC=C(N3)c4ccc(cc4)CCCC)cc1
0.266436	Clc1c(NC(=O)c2cc(S(=O)(=O)C)ccc2)ccc(NC(=O)c3cc(ncc3)NC(=O)C4CC4)c1
0.266436	Clc1c(NC(=O)c2cc(S(=O)(=O)C)ccc2)ccc(NC(=O)c3cc(ncc3)NC(=O)C4CC4)c1
0.266436	Clc1c(NC(=O)c2cc(S(=O)(=O)C)ccc2)ccc(NC(=O)c3cc(ncc3)NC(=O)C4CC4)c1
0.266436	Clc1c(NC(=O)c2cc(S(=O)(=O)C)ccc2)ccc(NC(=O)c3cc(ncc3)NC(=O)C4CC4)c1
0.266436	Clc1c(NC(=O)c2cc(S(=O)(=O)C)ccc2)ccc(NC(=O)c3cc(ncc3)NC(=O)C4CC4)c1
0.266436	Clc1c(NC(=O)c2cc(S(=O)(=O)C)ccc2)ccc(NC(=O)c3cc(ncc3)NC(=O)C4CC4)c1
0.266436	Clc1c(NC(=O)c2cc(S(=O)(=O)C)ccc2)ccc(NC(=O)c3cc(ncc3)NC(=O)C4CC4)c1
0.266436	Clc1c(NC(=O)c2cc(S(=O)(=O)C)ccc2)ccc(NC(=O)c3cc(ncc3)NC(=O)C4CC4)c1
0.266436	Clc1c(NC(=O)c2cc(S(=O)(=O)C)ccc2)ccc(NC(=O)c3cc(ncc3)NC(=O)C4CC4)c1
0.266436	Clc1c(NC(=O)c2cc(S(=O)(=O)C)ccc2)ccc(NC(=O)c3cc(ncc3)NC(=O)C4CC4)c1
0.266436	Fc1c(NC(=O)OC)cc(NC(=O)c2c(cccc2)C=3C=NN(C3)C)cc1
0.266436	Fc1c(NC(=O)OC)cc(NC(=O)c2c(cccc2)C=3C=NN(C3)C)cc1
0.266436	Fc1c(NC(=O)OC)cc(NC(=O)c2c(cccc2)C=3C=NN(C3)C)cc1
0.266436	Fc1c(NC(=O)OC)cc(NC(=O)c2c(cccc2)C=3C=NN(C3)C)cc1
0.266436	Fc1c(NC(=O)OC)cc(NC(=O)c2c(cccc2)C=3C=NN(C3)C)cc1
0.266436	Fc1c(NC(=O)OC)cc(NC(=O)c2c(cccc2)C=3C=NN(C3)C)cc1
0.266436	Fc1c(NC(=O)OC)cc(NC(=O)c2c(cccc2)C=3C=NN(C3)C)cc1
0.266436	Fc1c(NC(=O)OC)cc(NC(=O)c2c(cccc2)C=3C=NN(C3)C)cc1
0.266436	Fc1c(NC(=O)OC)cc(NC(=O)c2c(cccc2)C=3C=NN(C3)C)cc1
0.266436	Fc1c(NC(=O)OC)cc(NC(=O)c2c(cccc2)C=3C=NN(C3)C)cc1
0.266423	Clc1cc(NC(=O)C)c(cc1)C(=O)N2CCN(Cc3ccc(OC)cc3)CCC2
0.266423	Clc1cc(NC(=O)C)c(cc1)C(=O)N2CCN(Cc3ccc(OC)cc3)CCC2
0.266423	Clc1cc(NC(=O)C)c(cc1)C(=O)N2CCN(Cc3ccc(OC)cc3)CCC2
0.266423	Clc1cc(NC(=O)C)c(cc1)C(=O)N2CCN(Cc3ccc(OC)cc3)CCC2
0.266423	Clc1cc(NC(=O)C)c(cc1)C(=O)N2CCN(Cc3ccc(OC)cc3)CCC2
0.266423	Clc1cc(NC(=O)C)c(cc1)C(=O)N2CCN(Cc3ccc(OC)cc3)CCC2
0.266423	Clc1cc(NC(=O)C)c(cc1)C(=O)N2CCN(Cc3ccc(OC)cc3)CCC2
0.266423	Clc1cc(NC(=O)C)c(cc1)C(=O)N2CCN(Cc3ccc(OC)cc3)CCC2
0.266423	Clc1cc(NC(=O)C)c(cc1)C(=O)N2CCN(Cc3ccc(OC)cc3)CCC2
0.266423	Clc1cc(NC(=O)C)c(cc1)C(=O)N2CCN(Cc3ccc(OC)cc3)CCC2
0.266129	O=C(Nc1c(cc(Nc2nc(C#N)cnc2)cc1)C)C
0.266129	O=C(Nc1c(cc(Nc2nc(C#N)cnc2)cc1)C)C
0.266129	O=C(Nc1c(cc(Nc2nc(C#N)cnc2)cc1)C)C
0.266129	O=C(Nc1c(cc(Nc2nc(C#N)cnc2)cc1)C)C
0.266129	O=C(Nc1c(cc(Nc2nc(C#N)cnc2)cc1)C)C
0.266129	O=C(Nc1c(cc(Nc2nc(C#N)cnc2)cc1)C)C
0.266129	O=C(Nc1c(cc(Nc2nc(C#N)cnc2)cc1)C)C
0.266129	O=C(Nc1c(cc(Nc2nc(C#N)cnc2)cc1)C)C
0.266129	O=C(Nc1c(cc(Nc2nc(C#N)cnc2)cc1)C)C
0.266129	O=C(Nc1c(cc(Nc2nc(C#N)cnc2)cc1)C)C
0.265993	S(=O)(=O)(Nc1ccc(cc1)C(=O)Nc2cc(ccc2)CC3=Nc4c(N3)cccc4)c5cc(c(cc5)C)C
0.265993	S(=O)(=O)(Nc1ccc(cc1)C(=O)Nc2cc(ccc2)CC3=Nc4c(N3)cccc4)c5cc(c(cc5)C)C
0.265993	S(=O)(=O)(Nc1ccc(cc1)C(=O)Nc2cc(ccc2)CC3=Nc4c(N3)cccc4)c5cc(c(cc5)C)C
0.265993	S(=O)(=O)(Nc1ccc(cc1)C(=O)Nc2cc(ccc2)CC3=Nc4c(N3)cccc4)c5cc(c(cc5)C)C
0.265993	S(=O)(=O)(Nc1ccc(cc1)C(=O)Nc2cc(ccc2)CC3=Nc4c(N3)cccc4)c5cc(c(cc5)C)C
0.265993	S(=O)(=O)(Nc1ccc(cc1)C(=O)Nc2cc(ccc2)CC3=Nc4c(N3)cccc4)c5cc(c(cc5)C)C
0.265993	S(=O)(=O)(Nc1ccc(cc1)C(=O)Nc2cc(ccc2)CC3=Nc4c(N3)cccc4)c5cc(c(cc5)C)C
0.265993	S(=O)(=O)(Nc1ccc(cc1)C(=O)Nc2cc(ccc2)CC3=Nc4c(N3)cccc4)c5cc(c(cc5)C)C
0.265993	S(=O)(=O)(Nc1ccc(cc1)C(=O)Nc2cc(ccc2)CC3=Nc4c(N3)cccc4)c5cc(c(cc5)C)C
0.265993	S(=O)(=O)(Nc1ccc(cc1)C(=O)Nc2cc(ccc2)CC3=Nc4c(N3)cccc4)c5cc(c(cc5)C)C
0.265993	S(=O)(=O)(c1cc(ccc1)C(=O)Nc2c(cc(NC(=O)N3CCC(N)(C#N)CC3)cc2)C)C
0.265957	O=C1N(C(=O)c2c1cc(cc2)C(=O)Nc3cc(c(NC(=O)C)cc3)C)C4CC4
0.265957	O=C1N(C(=O)c2c1cc(cc2)C(=O)Nc3cc(c(NC(=O)C)cc3)C)C4CC4
0.265957	O=C1N(C(=O)c2c1cc(cc2)C(=O)Nc3cc(c(NC(=O)C)cc3)C)C4CC4
0.265957	O=C1N(C(=O)c2c1cc(cc2)C(=O)Nc3cc(c(NC(=O)C)cc3)C)C4CC4
0.265957	O=C1N(C(=O)c2c1cc(cc2)C(=O)Nc3cc(c(NC(=O)C)cc3)C)C4CC4
0.265957	O=C1N(C(=O)c2c1cc(cc2)C(=O)Nc3cc(c(NC(=O)C)cc3)C)C4CC4
0.265957	O=C1N(C(=O)c2c1cc(cc2)C(=O)Nc3cc(c(NC(=O)C)cc3)C)C4CC4
0.265957	O=C1N(C(=O)c2c1cc(cc2)C(=O)Nc3cc(c(NC(=O)C)cc3)C)C4CC4
0.265957	O=C1N(C(=O)c2c1cc(cc2)C(=O)Nc3cc(c(NC(=O)C)cc3)C)C4CC4
0.265957	O=C1N(C(=O)c2c1cc(cc2)C(=O)Nc3cc(c(NC(=O)C)cc3)C)C4CC4
0.265918	Fc1c(NC(=O)OC)cc(NC(=O)C=2OC=C(c3ccccc3)C2)cc1
0.265918	Fc1c(NC(=O)OC)cc(NC(=O)C=2OC=C(c3ccccc3)C2)cc1
0.265918	Fc1c(NC(=O)OC)cc(NC(=O)C=2OC=C(c3ccccc3)C2)cc1
0.265918	Fc1c(NC(=O)OC)cc(NC(=O)C=2OC=C(c3ccccc3)C2)cc1
0.265918	Fc1c(NC(=O)OC)cc(NC(=O)C=2OC=C(c3ccccc3)C2)cc1
0.265918	Fc1c(NC(=O)OC)cc(NC(=O)C=2OC=C(c3ccccc3)C2)cc1
0.265918	Fc1c(NC(=O)OC)cc(NC(=O)C=2OC=C(c3ccccc3)C2)cc1
0.265918	Fc1c(NC(=O)OC)cc(NC(=O)C=2OC=C(c3ccccc3)C2)cc1
0.265918	Fc1c(NC(=O)OC)cc(NC(=O)C=2OC=C(c3ccccc3)C2)cc1
0.265683	FC(F)(F)c1nc(ncc1)Nc2cc(ccc2)C(=O)N3CCN(C(=O)CC=C)CC3
0.265574	FC(F)(F)c1nc(ncc1)Nc2cc(ccc2)C(=O)NCc3c(OCC4CCCCC4)cccc3
0.265574	FC(F)(F)c1nc(ncc1)Nc2cc(ccc2)C(=O)NCc3c(OCC4CCCCC4)cccc3
0.265574	FC(F)(F)c1nc(ncc1)Nc2cc(ccc2)C(=O)NCc3c(OCC4CCCCC4)cccc3
0.265574	FC(F)(F)c1nc(ncc1)Nc2cc(ccc2)C(=O)NCc3c(OCC4CCCCC4)cccc3
0.265574	FC(F)(F)c1nc(ncc1)Nc2cc(ccc2)C(=O)NCc3c(OCC4CCCCC4)cccc3
0.265574	FC(F)(F)c1nc(ncc1)Nc2cc(ccc2)C(=O)NCc3c(OCC4CCCCC4)cccc3
0.265574	FC(F)(F)c1nc(ncc1)Nc2cc(ccc2)C(=O)NCc3c(OCC4CCCCC4)cccc3
0.265574	FC(F)(F)c1nc(ncc1)Nc2cc(ccc2)C(=O)NCc3c(OCC4CCCCC4)cccc3
0.265574	FC(F)(F)c1nc(ncc1)Nc2cc(ccc2)C(=O)NCc3c(OCC4CCCCC4)cccc3
0.265574	FC(F)(F)c1nc(ncc1)Nc2cc(ccc2)C(=O)NCc3c(OCC4CCCCC4)cccc3
0.265455	Clc1nc(c(cc1)C(=O)Nc2c(NCc3ccccc3)ccc(Cl)c2)C
0.265455	Clc1nc(c(cc1)C(=O)Nc2c(NCc3ccccc3)ccc(Cl)c2)C
0.265455	Clc1nc(c(cc1)C(=O)Nc2c(NCc3ccccc3)ccc(Cl)c2)C
0.265455	Clc1nc(c(cc1)C(=O)Nc2c(NCc3ccccc3)ccc(Cl)c2)C
0.265455	Clc1nc(c(cc1)C(=O)Nc2c(NCc3ccccc3)ccc(Cl)c2)C
0.265455	Clc1nc(c(cc1)C(=O)Nc2c(NCc3ccccc3)ccc(Cl)c2)C
0.265455	Clc1nc(c(cc1)C(=O)Nc2c(NCc3ccccc3)ccc(Cl)c2)C
0.265455	Clc1nc(c(cc1)C(=O)Nc2c(NCc3ccccc3)ccc(Cl)c2)C
0.265455	Clc1nc(c(cc1)C(=O)Nc2c(NCc3ccccc3)ccc(Cl)c2)C
0.265455	Clc1nc(c(cc1)C(=O)Nc2c(NCc3ccccc3)ccc(Cl)c2)C
0.265455	O=C(NC1=C(N(N=C1)C2CCC2)C)c3cc(NC(=O)C)c(cc3)C
0.265455	O=C(NC1=C(N(N=C1)C2CCC2)C)c3cc(NC(=O)C)c(cc3)C
0.265455	O=C(NC1=C(N(N=C1)C2CCC2)C)c3cc(NC(=O)C)c(cc3)C
0.265455	O=C(NC1=C(N(N=C1)C2CCC2)C)c3cc(NC(=O)C)c(cc3)C
0.265455	O=C(NC1=C(N(N=C1)C2CCC2)C)c3cc(NC(=O)C)c(cc3)C
0.265455	O=C(NC1=C(N(N=C1)C2CCC2)C)c3cc(NC(=O)C)c(cc3)C
0.265455	O=C(NC1=C(N(N=C1)C2CCC2)C)c3cc(NC(=O)C)c(cc3)C
0.265101	Clc1cc(NS(=O)(=O)c2c(ccc(c2)C(=O)Nc3cc(NC(=O)OC)c(F)cc3)C)ccc1
0.265101	Clc1cc(NS(=O)(=O)c2c(ccc(c2)C(=O)Nc3cc(NC(=O)OC)c(F)cc3)C)ccc1
0.265101	Clc1cc(NS(=O)(=O)c2c(ccc(c2)C(=O)Nc3cc(NC(=O)OC)c(F)cc3)C)ccc1
0.265101	Clc1cc(NS(=O)(=O)c2c(ccc(c2)C(=O)Nc3cc(NC(=O)OC)c(F)cc3)C)ccc1
0.264808	Brc1ccc(OCc2ccc(NC(=O)c3cc(NS(=O)(=O)c4c(ccc(c4)C)C)ccc3)cc2)cc1
0.264808	Brc1ccc(OCc2ccc(NC(=O)c3cc(NS(=O)(=O)c4c(ccc(c4)C)C)ccc3)cc2)cc1
0.264808	Brc1ccc(OCc2ccc(NC(=O)c3cc(NS(=O)(=O)c4c(ccc(c4)C)C)ccc3)cc2)cc1
0.264808	Brc1ccc(OCc2ccc(NC(=O)c3cc(NS(=O)(=O)c4c(ccc(c4)C)C)ccc3)cc2)cc1
0.264808	Brc1ccc(OCc2ccc(NC(=O)c3cc(NS(=O)(=O)c4c(ccc(c4)C)C)ccc3)cc2)cc1
0.264808	Brc1ccc(OCc2ccc(NC(=O)c3cc(NS(=O)(=O)c4c(ccc(c4)C)C)ccc3)cc2)cc1
0.264808	Brc1ccc(OCc2ccc(NC(=O)c3cc(NS(=O)(=O)c4c(ccc(c4)C)C)ccc3)cc2)cc1
0.264808	Brc1ccc(OCc2ccc(NC(=O)c3cc(NS(=O)(=O)c4c(ccc(c4)C)C)ccc3)cc2)cc1
0.264808	Brc1ccc(OCc2ccc(NC(=O)c3cc(NS(=O)(=O)c4c(ccc(c4)C)C)ccc3)cc2)cc1
0.264808	Brc1ccc(OCc2ccc(NC(=O)c3cc(NS(=O)(=O)c4c(ccc(c4)C)C)ccc3)cc2)cc1
0.264493	Brc1nc(ccc1C)C(=O)NC=2SC=C(N2)c3ccc(cc3)CCCC
0.264493	Brc1nc(ccc1C)C(=O)NC=2SC=C(N2)c3ccc(cc3)CCCC
0.264493	Brc1nc(ccc1C)C(=O)NC=2SC=C(N2)c3ccc(cc3)CCCC
0.264493	Brc1nc(ccc1C)C(=O)NC=2SC=C(N2)c3ccc(cc3)CCCC
0.264493	Brc1nc(ccc1C)C(=O)NC=2SC=C(N2)c3ccc(cc3)CCCC
0.264493	Brc1nc(ccc1C)C(=O)NC=2SC=C(N2)c3ccc(cc3)CCCC
0.264493	Brc1nc(ccc1C)C(=O)NC=2SC=C(N2)c3ccc(cc3)CCCC
0.264493	Brc1nc(ccc1C)C(=O)NC=2SC=C(N2)c3ccc(cc3)CCCC
0.264493	Brc1nc(ccc1C)C(=O)NC=2SC=C(N2)c3ccc(cc3)CCCC
0.264493	Brc1nc(ccc1C)C(=O)NC=2SC=C(N2)c3ccc(cc3)CCCC
0.264493	S(=O)(=O)(Nc1c(cccc1)C)c2ccc(cc2)C(=O)NCCc3ccc(N4CCN(CC4)C)cc3
0.264493	S(=O)(=O)(Nc1c(cccc1)C)c2ccc(cc2)C(=O)NCCc3ccc(N4CCN(CC4)C)cc3
0.264493	S(=O)(=O)(Nc1c(cccc1)C)c2ccc(cc2)C(=O)NCCc3ccc(N4CCN(CC4)C)cc3
0.264493	S(=O)(=O)(Nc1c(cccc1)C)c2ccc(cc2)C(=O)NCCc3ccc(N4CCN(CC4)C)cc3
0.264493	S(=O)(=O)(Nc1c(cccc1)C)c2ccc(cc2)C(=O)NCCc3ccc(N4CCN(CC4)C)cc3
0.264493	S(=O)(=O)(Nc1c(cccc1)C)c2ccc(cc2)C(=O)NCCc3ccc(N4CCN(CC4)C)cc3
0.264493	S(=O)(=O)(Nc1c(cccc1)C)c2ccc(cc2)C(=O)NCCc3ccc(N4CCN(CC4)C)cc3
0.264493	S(=O)(=O)(Nc1c(cccc1)C)c2ccc(cc2)C(=O)NCCc3ccc(N4CCN(CC4)C)cc3
0.264493	S(=O)(=O)(Nc1c(cccc1)C)c2ccc(cc2)C(=O)NCCc3ccc(N4CCN(CC4)C)cc3
0.264493	S(=O)(=O)(Nc1c(cccc1)C)c2ccc(cc2)C(=O)NCCc3ccc(N4CCN(CC4)C)cc3
0.264493	Clc1c(cc(c2ncccc2)cc1)C(=O)Nc3ccc(OCC(=O)NC)cc3
0.264228	O=C(Nc1ccccc1)CN2CCN(Cc3cc(OC)c(OC)cc3)CC2
0.264085	FC(F)(F)c1nc(ncc1)Nc2cc(ccc2)C(=O)NC(c3ccc(OCC(C)C)cc3)C
0.264085	FC(F)(F)c1nc(ncc1)Nc2cc(ccc2)C(=O)NC(c3ccc(OCC(C)C)cc3)C
0.264085	FC(F)(F)c1nc(ncc1)Nc2cc(ccc2)C(=O)NC(c3ccc(OCC(C)C)cc3)C
0.264085	FC(F)(F)c1nc(ncc1)Nc2cc(ccc2)C(=O)NC(c3ccc(OCC(C)C)cc3)C
0.264085	FC(F)(F)c1nc(ncc1)Nc2cc(ccc2)C(=O)NC(c3ccc(OCC(C)C)cc3)C
0.264085	FC(F)(F)c1nc(ncc1)Nc2cc(ccc2)C(=O)NC(c3ccc(OCC(C)C)cc3)C
0.264085	FC(F)(F)c1nc(ncc1)Nc2cc(ccc2)C(=O)NC(c3ccc(OCC(C)C)cc3)C
0.264085	FC(F)(F)c1nc(ncc1)Nc2cc(ccc2)C(=O)NC(c3ccc(OCC(C)C)cc3)C
0.264085	FC(F)(F)c1nc(ncc1)Nc2cc(ccc2)C(=O)NC(c3ccc(OCC(C)C)cc3)C
0.264085	FC(F)(F)c1nc(ncc1)Nc2cc(ccc2)C(=O)NC(c3ccc(OCC(C)C)cc3)C
0.264069	Brc1cc(NC)c(cc1)CN2CCN(Cc3ccccc3)CC2
0.264069	Brc1cc(NC)c(cc1)CN2CCN(Cc3ccccc3)CC2
0.264069	Brc1cc(NC)c(cc1)CN2CCN(Cc3ccccc3)CC2
0.264069	Brc1cc(NC)c(cc1)CN2CCN(Cc3ccccc3)CC2
0.264069	Brc1cc(NC)c(cc1)CN2CCN(Cc3ccccc3)CC2
0.264069	Brc1cc(NC)c(cc1)CN2CCN(Cc3ccccc3)CC2
0.264069	Brc1cc(NC)c(cc1)CN2CCN(Cc3ccccc3)CC2
0.264069	Brc1cc(NC)c(cc1)CN2CCN(Cc3ccccc3)CC2
0.264069	Brc1cc(NC)c(cc1)CN2CCN(Cc3ccccc3)CC2
0.264069	Brc1cc(NC)c(cc1)CN2CCN(Cc3ccccc3)CC2
0.263359	Fc1c(ccc(NC(=O)c2ccc(cc2)CN3N=CC=C3)c1)C(C)C
0.263359	Fc1c(ccc(NC(=O)c2ccc(cc2)CN3N=CC=C3)c1)C(C)C
0.262987	S(=O)(=O)(Nc1c(OC)cccc1)c2c(ccc(c2)C(=O)Nc3c(ccc(NC(=O)C(C)(C)C)c3)C)C
0.262976	S1C(=NC(c2cc(F)c(OC)cc2)=C1)NC(=O)c3cnc(cc3)C4=CSC=C4
0.262976	S1C(=NC(c2cc(F)c(OC)cc2)=C1)NC(=O)c3cnc(cc3)C4=CSC=C4
0.262976	S1C(=NC(c2cc(F)c(OC)cc2)=C1)NC(=O)c3cnc(cc3)C4=CSC=C4
0.262976	S1C(=NC(c2cc(F)c(OC)cc2)=C1)NC(=O)c3cnc(cc3)C4=CSC=C4
0.262976	S1C(=NC(c2cc(F)c(OC)cc2)=C1)NC(=O)c3cnc(cc3)C4=CSC=C4
0.262976	S1C(=NC(c2cc(F)c(OC)cc2)=C1)NC(=O)c3cnc(cc3)C4=CSC=C4
0.262976	S1C(=NC(c2cc(F)c(OC)cc2)=C1)NC(=O)c3cnc(cc3)C4=CSC=C4
0.262976	S1C(=NC(c2cc(F)c(OC)cc2)=C1)NC(=O)c3cnc(cc3)C4=CSC=C4
0.262976	S1C(=NC(c2cc(F)c(OC)cc2)=C1)NC(=O)c3cnc(cc3)C4=CSC=C4
0.262976	S1C(=NC(c2cc(F)c(OC)cc2)=C1)NC(=O)c3cnc(cc3)C4=CSC=C4
0.262963	O=C1N(c2ccc(NC(=O)c3cc(ncc3)c4ccccc4)cc2)C(=O)CN1
0.262963	O=C1N(c2ccc(NC(=O)c3cc(ncc3)c4ccccc4)cc2)C(=O)CN1
0.262963	O=C1N(c2ccc(NC(=O)c3cc(ncc3)c4ccccc4)cc2)C(=O)CN1
0.262963	O=C1N(c2ccc(NC(=O)c3cc(ncc3)c4ccccc4)cc2)C(=O)CN1
0.262963	O=C1N(c2ccc(NC(=O)c3cc(ncc3)c4ccccc4)cc2)C(=O)CN1
0.262963	O=C1N(c2ccc(NC(=O)c3cc(ncc3)c4ccccc4)cc2)C(=O)CN1
0.262963	O=C1N(c2ccc(NC(=O)c3cc(ncc3)c4ccccc4)cc2)C(=O)CN1
0.262963	O=C1N(c2ccc(NC(=O)c3cc(ncc3)c4ccccc4)cc2)C(=O)CN1
0.262963	O=C1N(c2ccc(NC(=O)c3cc(ncc3)c4ccccc4)cc2)C(=O)CN1
0.262963	O=C1N(c2ccc(NC(=O)c3cc(ncc3)c4ccccc4)cc2)C(=O)CN1
0.262948	O=C(Nc1c(ccc(c1)C=2ON=C(N2)C)C)C=O
0.262948	O=C(Nc1c(ccc(c1)C=2ON=C(N2)C)C)C=O
0.262948	O=C(Nc1c(ccc(c1)C=2ON=C(N2)C)C)C=O
0.262948	O=C(Nc1c(ccc(c1)C=2ON=C(N2)C)C)C=O
0.262948	O=C(Nc1c(ccc(c1)C=2ON=C(N2)C)C)C=O
0.262948	O=C(Nc1c(ccc(c1)C=2ON=C(N2)C)C)C=O
0.262948	O=C(Nc1c(ccc(c1)C=2ON=C(N2)C)C)C=O
0.262948	O=C(Nc1c(ccc(c1)C=2ON=C(N2)C)C)C=O
0.262948	O=C(Nc1c(ccc(c1)C=2ON=C(N2)C)C)C=O
0.262948	O=C(Nc1c(ccc(c1)C=2ON=C(N2)C)C)C=O
0.262774	O=C(Nc1cc(ccc1)CN2CCCCC2)C=3N=C(N(C)C)NC(=O)C3
0.262774	O=C(Nc1cc(ccc1)CN2CCCCC2)C=3N=C(N(C)C)NC(=O)C3
0.262774	O=C(Nc1cc(ccc1)CN2CCCCC2)C=3N=C(N(C)C)NC(=O)C3
0.262774	O=C(Nc1cc(ccc1)CN2CCCCC2)C=3N=C(N(C)C)NC(=O)C3
0.262774	O=C(Nc1cc(ccc1)CN2CCCCC2)C=3N=C(N(C)C)NC(=O)C3
0.262774	O=C(Nc1cc(ccc1)CN2CCCCC2)C=3N=C(N(C)C)NC(=O)C3
0.262774	O=C(Nc1cc(ccc1)CN2CCCCC2)C=3N=C(N(C)C)NC(=O)C3
0.262774	O=C(Nc1cc(ccc1)CN2CCCCC2)C=3N=C(N(C)C)NC(=O)C3
0.262774	O=C(Nc1cc(ccc1)CN2CCCCC2)C=3N=C(N(C)C)NC(=O)C3
0.262774	O=C(Nc1cc(ccc1)CN2CCCCC2)C=3N=C(N(C)C)NC(=O)C3
0.262357	O=C(NCc1nc(ncc1)c2ncccc2)c3cc(ncc3)NC
0.262357	O=C(NCc1nc(ncc1)c2ncccc2)c3cc(ncc3)NC
0.262357	O=C(NCc1nc(ncc1)c2ncccc2)c3cc(ncc3)NC
0.262357	O=C(NCc1nc(ncc1)c2ncccc2)c3cc(ncc3)NC
0.262172	O=C(N(C)C)c1c(ccc(NC(=O)c2c(O)cc(cc2)CC)c1)C
0.262172	O=C(N(C)C)c1c(ccc(NC(=O)c2c(O)cc(cc2)CC)c1)C
0.262172	O=C(N(C)C)c1c(ccc(NC(=O)c2c(O)cc(cc2)CC)c1)C
0.262172	O=C(N(C)C)c1c(ccc(NC(=O)c2c(O)cc(cc2)CC)c1)C
0.262172	O=C(N(C)C)c1c(ccc(NC(=O)c2c(O)cc(cc2)CC)c1)C
0.262172	O=C(N(C)C)c1c(ccc(NC(=O)c2c(O)cc(cc2)CC)c1)C
0.262172	Brc1ccc(OCc2ccc(NC(=O)c3cc(NC(=O)OC(C)(C)C)c(F)cc3)cc2)cc1
0.262097	Clc1ccc(NC(=O)c2ccc(NS(=O)(=O)c3cc(c(cc3)C)C)cc2)cc1
[truncated: 8,001 more rows]
