# Supplementary material for: Galileo: Three-dimensional searching in large combinatorial fragment spaces on the example of pharmacophores
Source: J Comput Aided Mol Des. 2022 Nov 24;37(1):1–16. doi: 10.1007/s10822-022-00485-y (PMC10032335; doi:10.1007/s10822-022-00485-y)
Supplement: Supplementary file 4 — Supplementary file 3a [file 10822_2022_485_MOESM3_ESMa.zip › Imatinib_Galileo/15/out_9.csv]

Score	SMILES
0.65	Clc1nc(ccc1N)C(=O)Nc2cc(Nc3nc(c4cnccc4)ccn3)c(cc2)C
0.65	Clc1nc(ccc1N)C(=O)Nc2cc(Nc3nc(c4cnccc4)ccn3)c(cc2)C
0.65	Clc1nc(ccc1N)C(=O)Nc2cc(Nc3nc(c4cnccc4)ccn3)c(cc2)C
0.65	Clc1nc(ccc1N)C(=O)Nc2cc(Nc3nc(c4cnccc4)ccn3)c(cc2)C
0.65	Clc1nc(ccc1N)C(=O)Nc2cc(Nc3nc(c4cnccc4)ccn3)c(cc2)C
0.65	Clc1nc(ccc1N)C(=O)Nc2cc(Nc3nc(c4cnccc4)ccn3)c(cc2)C
0.65	Clc1nc(ccc1N)C(=O)Nc2cc(Nc3nc(c4cnccc4)ccn3)c(cc2)C
0.65	Clc1nc(ccc1N)C(=O)Nc2cc(Nc3nc(c4cnccc4)ccn3)c(cc2)C
0.65	Clc1nc(ccc1N)C(=O)Nc2cc(Nc3nc(c4cnccc4)ccn3)c(cc2)C
0.65	Clc1nc(ccc1N)C(=O)Nc2cc(Nc3nc(c4cnccc4)ccn3)c(cc2)C
0.630705	S1C(=NC=C1C(=O)Nc2cc(Nc3nc(c4cnccc4)ccn3)c(cc2)C)C#N
0.613043	O=C(O)C1CCC(C(=O)Nc2cc(Nc3nc(c4cnccc4)ccn3)c(cc2)C)CC1
0.613043	O=C(O)C1CCC(C(=O)Nc2cc(Nc3nc(c4cnccc4)ccn3)c(cc2)C)CC1
0.613043	O=C(O)C1CCC(C(=O)Nc2cc(Nc3nc(c4cnccc4)ccn3)c(cc2)C)CC1
0.613043	O=C(O)C1CCC(C(=O)Nc2cc(Nc3nc(c4cnccc4)ccn3)c(cc2)C)CC1
0.613043	O=C(O)C1CCC(C(=O)Nc2cc(Nc3nc(c4cnccc4)ccn3)c(cc2)C)CC1
0.613043	O=C(O)C1CCC(C(=O)Nc2cc(Nc3nc(c4cnccc4)ccn3)c(cc2)C)CC1
0.613043	O=C(O)C1CCC(C(=O)Nc2cc(Nc3nc(c4cnccc4)ccn3)c(cc2)C)CC1
0.613043	O=C(O)C1CCC(C(=O)Nc2cc(Nc3nc(c4cnccc4)ccn3)c(cc2)C)CC1
0.613043	O=C(O)C1CCC(C(=O)Nc2cc(Nc3nc(c4cnccc4)ccn3)c(cc2)C)CC1
0.613043	O=C(O)C1CCC(C(=O)Nc2cc(Nc3nc(c4cnccc4)ccn3)c(cc2)C)CC1
0.6	n1c(nccc1c2cnccc2)Nc3c(ccc(N)c3)C
0.6	n1c(nccc1c2cnccc2)Nc3c(ccc(N)c3)C
0.6	n1c(nccc1c2cnccc2)Nc3c(ccc(N)c3)C
0.6	n1c(nccc1c2cnccc2)Nc3c(ccc(N)c3)C
0.6	n1c(nccc1c2cnccc2)Nc3c(ccc(N)c3)C
0.6	n1c(nccc1c2cnccc2)Nc3c(ccc(N)c3)C
0.6	n1c(nccc1c2cnccc2)Nc3c(ccc(N)c3)C
0.6	n1c(nccc1c2cnccc2)Nc3c(ccc(N)c3)C
0.6	n1c(nccc1c2cnccc2)Nc3c(ccc(N)c3)C
0.6	n1c(nccc1c2cnccc2)Nc3c(ccc(N)c3)C
0.596	O=C(Nc1cc(Nc2nc(c3cnccc3)ccn2)c(cc1)C)C=4ON=CC4CC
0.596	O=C(Nc1cc(Nc2nc(c3cnccc3)ccn2)c(cc1)C)C=4ON=CC4CC
0.596	O=C(Nc1cc(Nc2nc(c3cnccc3)ccn2)c(cc1)C)C=4ON=CC4CC
0.596	O=C(Nc1cc(Nc2nc(c3cnccc3)ccn2)c(cc1)C)C=4ON=CC4CC
0.596	O=C(Nc1cc(Nc2nc(c3cnccc3)ccn2)c(cc1)C)C=4ON=CC4CC
0.596	O=C(Nc1cc(Nc2nc(c3cnccc3)ccn2)c(cc1)C)C=4ON=CC4CC
0.596	O=C(Nc1cc(Nc2nc(c3cnccc3)ccn2)c(cc1)C)C=4ON=CC4CC
0.57551	O=C(Nc1cc(Nc2nc(c3cnccc3)ccn2)c(cc1)C)C(c4ccc(O)cc4)(C)C
0.57551	O=C(Nc1cc(Nc2nc(c3cnccc3)ccn2)c(cc1)C)C(c4ccc(O)cc4)(C)C
0.57551	O=C(Nc1cc(Nc2nc(c3cnccc3)ccn2)c(cc1)C)C(c4ccc(O)cc4)(C)C
0.57551	O=C(Nc1cc(Nc2nc(c3cnccc3)ccn2)c(cc1)C)C(c4ccc(O)cc4)(C)C
0.57551	O=C(Nc1cc(Nc2nc(c3cnccc3)ccn2)c(cc1)C)C(c4ccc(O)cc4)(C)C
0.57551	O=C(Nc1cc(Nc2nc(c3cnccc3)ccn2)c(cc1)C)C(c4ccc(O)cc4)(C)C
0.57551	O=C(Nc1cc(Nc2nc(c3cnccc3)ccn2)c(cc1)C)C(c4ccc(O)cc4)(C)C
0.57551	O=C(Nc1cc(Nc2nc(c3cnccc3)ccn2)c(cc1)C)C(c4ccc(O)cc4)(C)C
0.57551	O=C(Nc1cc(Nc2nc(c3cnccc3)ccn2)c(cc1)C)C(c4ccc(O)cc4)(C)C
0.557823	[O-][N+](=O)c1cc(c(N2CCC(Cc3ccccc3)CC2)cc1)C(=O)Nc4cc(Nc5nc(c6cnccc6)ccn5)c(cc4)C
0.552941	S1(=O)(=O)CCC(C(O)C(=O)Nc2cc(Nc3nc(c4cnccc4)ccn3)c(cc2)C)CC1
0.552941	S1(=O)(=O)CCC(C(O)C(=O)Nc2cc(Nc3nc(c4cnccc4)ccn3)c(cc2)C)CC1
0.552941	S1(=O)(=O)CCC(C(O)C(=O)Nc2cc(Nc3nc(c4cnccc4)ccn3)c(cc2)C)CC1
0.552941	S1(=O)(=O)CCC(C(O)C(=O)Nc2cc(Nc3nc(c4cnccc4)ccn3)c(cc2)C)CC1
0.552941	S1(=O)(=O)CCC(C(O)C(=O)Nc2cc(Nc3nc(c4cnccc4)ccn3)c(cc2)C)CC1
0.552941	S1(=O)(=O)CCC(C(O)C(=O)Nc2cc(Nc3nc(c4cnccc4)ccn3)c(cc2)C)CC1
0.552941	S1(=O)(=O)CCC(C(O)C(=O)Nc2cc(Nc3nc(c4cnccc4)ccn3)c(cc2)C)CC1
0.552941	S1(=O)(=O)CCC(C(O)C(=O)Nc2cc(Nc3nc(c4cnccc4)ccn3)c(cc2)C)CC1
0.552941	S1(=O)(=O)CCC(C(O)C(=O)Nc2cc(Nc3nc(c4cnccc4)ccn3)c(cc2)C)CC1
0.552941	S1(=O)(=O)CCC(C(O)C(=O)Nc2cc(Nc3nc(c4cnccc4)ccn3)c(cc2)C)CC1
0.531561	Clc1c(OC)cc(OC)c(NS(=O)(=O)c2c(OC)ccc(c2)C(=O)Nc3cc(Nc4nc(c5cnccc5)ccn4)c(cc3)C)c1
0.531561	Clc1c(OC)cc(OC)c(NS(=O)(=O)c2c(OC)ccc(c2)C(=O)Nc3cc(Nc4nc(c5cnccc5)ccn4)c(cc3)C)c1
0.531561	Clc1c(OC)cc(OC)c(NS(=O)(=O)c2c(OC)ccc(c2)C(=O)Nc3cc(Nc4nc(c5cnccc5)ccn4)c(cc3)C)c1
0.531561	Clc1c(OC)cc(OC)c(NS(=O)(=O)c2c(OC)ccc(c2)C(=O)Nc3cc(Nc4nc(c5cnccc5)ccn4)c(cc3)C)c1
0.531561	Clc1c(OC)cc(OC)c(NS(=O)(=O)c2c(OC)ccc(c2)C(=O)Nc3cc(Nc4nc(c5cnccc5)ccn4)c(cc3)C)c1
0.531561	Clc1c(OC)cc(OC)c(NS(=O)(=O)c2c(OC)ccc(c2)C(=O)Nc3cc(Nc4nc(c5cnccc5)ccn4)c(cc3)C)c1
0.531561	Clc1c(OC)cc(OC)c(NS(=O)(=O)c2c(OC)ccc(c2)C(=O)Nc3cc(Nc4nc(c5cnccc5)ccn4)c(cc3)C)c1
0.531561	Clc1c(OC)cc(OC)c(NS(=O)(=O)c2c(OC)ccc(c2)C(=O)Nc3cc(Nc4nc(c5cnccc5)ccn4)c(cc3)C)c1
0.531561	Clc1c(OC)cc(OC)c(NS(=O)(=O)c2c(OC)ccc(c2)C(=O)Nc3cc(Nc4nc(c5cnccc5)ccn4)c(cc3)C)c1
0.531561	Clc1c(OC)cc(OC)c(NS(=O)(=O)c2c(OC)ccc(c2)C(=O)Nc3cc(Nc4nc(c5cnccc5)ccn4)c(cc3)C)c1
0.516605	O=C1N(NC(=O)C=C1)CCC(=O)Nc2cc(Nc3nc(c4cnccc4)ccn3)c(cc2)C
0.516605	O=C1N(NC(=O)C=C1)CCC(=O)Nc2cc(Nc3nc(c4cnccc4)ccn3)c(cc2)C
0.516605	O=C1N(NC(=O)C=C1)CCC(=O)Nc2cc(Nc3nc(c4cnccc4)ccn3)c(cc2)C
0.516605	O=C1N(NC(=O)C=C1)CCC(=O)Nc2cc(Nc3nc(c4cnccc4)ccn3)c(cc2)C
0.516605	O=C1N(NC(=O)C=C1)CCC(=O)Nc2cc(Nc3nc(c4cnccc4)ccn3)c(cc2)C
0.516605	O=C1N(NC(=O)C=C1)CCC(=O)Nc2cc(Nc3nc(c4cnccc4)ccn3)c(cc2)C
0.516605	O=C1N(NC(=O)C=C1)CCC(=O)Nc2cc(Nc3nc(c4cnccc4)ccn3)c(cc2)C
0.516605	O=C1N(NC(=O)C=C1)CCC(=O)Nc2cc(Nc3nc(c4cnccc4)ccn3)c(cc2)C
0.516605	O=C1N(NC(=O)C=C1)CCC(=O)Nc2cc(Nc3nc(c4cnccc4)ccn3)c(cc2)C
0.516605	O=C1N(NC(=O)C=C1)CCC(=O)Nc2cc(Nc3nc(c4cnccc4)ccn3)c(cc2)C
0.514184	O=C(OC(C)(C)C)N1CC(C#CC(=O)Nc2cc(Nc3nc(c4cnccc4)ccn3)c(cc2)C)CCC1
0.514184	O=C(OC(C)(C)C)N1CC(C#CC(=O)Nc2cc(Nc3nc(c4cnccc4)ccn3)c(cc2)C)CCC1
0.514184	O=C(OC(C)(C)C)N1CC(C#CC(=O)Nc2cc(Nc3nc(c4cnccc4)ccn3)c(cc2)C)CCC1
0.514184	O=C(OC(C)(C)C)N1CC(C#CC(=O)Nc2cc(Nc3nc(c4cnccc4)ccn3)c(cc2)C)CCC1
0.514184	O=C(OC(C)(C)C)N1CC(C#CC(=O)Nc2cc(Nc3nc(c4cnccc4)ccn3)c(cc2)C)CCC1
0.514184	O=C(OC(C)(C)C)N1CC(C#CC(=O)Nc2cc(Nc3nc(c4cnccc4)ccn3)c(cc2)C)CCC1
0.514184	O=C(OC(C)(C)C)N1CC(C#CC(=O)Nc2cc(Nc3nc(c4cnccc4)ccn3)c(cc2)C)CCC1
0.514184	O=C(OC(C)(C)C)N1CC(C#CC(=O)Nc2cc(Nc3nc(c4cnccc4)ccn3)c(cc2)C)CCC1
0.514184	O=C(OC(C)(C)C)N1CC(C#CC(=O)Nc2cc(Nc3nc(c4cnccc4)ccn3)c(cc2)C)CCC1
0.514184	O=C(OC(C)(C)C)N1CC(C#CC(=O)Nc2cc(Nc3nc(c4cnccc4)ccn3)c(cc2)C)CCC1
0.491228	S(=O)(=O)(NC(C(=O)Nc1cc(Nc2nc(c3cnccc3)ccn2)c(cc1)C)C)c4cc(ccc4)C(F)(F)F
0.491228	S(=O)(=O)(NC(C(=O)Nc1cc(Nc2nc(c3cnccc3)ccn2)c(cc1)C)C)c4cc(ccc4)C(F)(F)F
0.491228	S(=O)(=O)(NC(C(=O)Nc1cc(Nc2nc(c3cnccc3)ccn2)c(cc1)C)C)c4cc(ccc4)C(F)(F)F
0.491228	S(=O)(=O)(NC(C(=O)Nc1cc(Nc2nc(c3cnccc3)ccn2)c(cc1)C)C)c4cc(ccc4)C(F)(F)F
0.491228	S(=O)(=O)(NC(C(=O)Nc1cc(Nc2nc(c3cnccc3)ccn2)c(cc1)C)C)c4cc(ccc4)C(F)(F)F
0.45768	O=C(OCc1ccccc1)NCC2=NN=C3N2CC(C(=O)Nc4cc(Nc5nc(c6cnccc6)ccn5)c(cc4)C)C3
0.45768	O=C(OCc1ccccc1)NCC2=NN=C3N2CC(C(=O)Nc4cc(Nc5nc(c6cnccc6)ccn5)c(cc4)C)C3
0.45768	O=C(OCc1ccccc1)NCC2=NN=C3N2CC(C(=O)Nc4cc(Nc5nc(c6cnccc6)ccn5)c(cc4)C)C3
0.45768	O=C(OCc1ccccc1)NCC2=NN=C3N2CC(C(=O)Nc4cc(Nc5nc(c6cnccc6)ccn5)c(cc4)C)C3
0.45768	O=C(OCc1ccccc1)NCC2=NN=C3N2CC(C(=O)Nc4cc(Nc5nc(c6cnccc6)ccn5)c(cc4)C)C3
0.45768	O=C(OCc1ccccc1)NCC2=NN=C3N2CC(C(=O)Nc4cc(Nc5nc(c6cnccc6)ccn5)c(cc4)C)C3
0.45768	O=C(OCc1ccccc1)NCC2=NN=C3N2CC(C(=O)Nc4cc(Nc5nc(c6cnccc6)ccn5)c(cc4)C)C3
0.45768	O=C(OCc1ccccc1)NCC2=NN=C3N2CC(C(=O)Nc4cc(Nc5nc(c6cnccc6)ccn5)c(cc4)C)C3
0.45768	O=C(OCc1ccccc1)NCC2=NN=C3N2CC(C(=O)Nc4cc(Nc5nc(c6cnccc6)ccn5)c(cc4)C)C3
0.439216	S(=O)(=O)(c1ccc(cc1)C(=O)Nc2c(ccc(c2)CN3CCSCC3)C)Cc4cnccc4
0.439216	S(=O)(=O)(c1ccc(cc1)C(=O)Nc2c(ccc(c2)CN3CCSCC3)C)Cc4cnccc4
0.439216	S(=O)(=O)(c1ccc(cc1)C(=O)Nc2c(ccc(c2)CN3CCSCC3)C)Cc4cnccc4
0.439216	S(=O)(=O)(c1ccc(cc1)C(=O)Nc2c(ccc(c2)CN3CCSCC3)C)Cc4cnccc4
0.439216	S(=O)(=O)(c1ccc(cc1)C(=O)Nc2c(ccc(c2)CN3CCSCC3)C)Cc4cnccc4
0.439216	S(=O)(=O)(c1ccc(cc1)C(=O)Nc2c(ccc(c2)CN3CCSCC3)C)Cc4cnccc4
0.439216	S(=O)(=O)(c1ccc(cc1)C(=O)Nc2c(ccc(c2)CN3CCSCC3)C)Cc4cnccc4
0.439216	S(=O)(=O)(c1ccc(cc1)C(=O)Nc2c(ccc(c2)CN3CCSCC3)C)Cc4cnccc4
0.439216	S(=O)(=O)(c1ccc(cc1)C(=O)Nc2c(ccc(c2)CN3CCSCC3)C)Cc4cnccc4
0.439216	S(=O)(=O)(c1ccc(cc1)C(=O)Nc2c(ccc(c2)CN3CCSCC3)C)Cc4cnccc4
0.430279	S1CCN(Cc2cc(NC(=O)C=3NN=C(c4ccccc4)C3)c(cc2)C)CC1
0.430279	S1CCN(Cc2cc(NC(=O)C=3NN=C(c4ccccc4)C3)c(cc2)C)CC1
0.430279	S1CCN(Cc2cc(NC(=O)C=3NN=C(c4ccccc4)C3)c(cc2)C)CC1
0.430279	S1CCN(Cc2cc(NC(=O)C=3NN=C(c4ccccc4)C3)c(cc2)C)CC1
0.430279	S1CCN(Cc2cc(NC(=O)C=3NN=C(c4ccccc4)C3)c(cc2)C)CC1
0.430279	S1CCN(Cc2cc(NC(=O)C=3NN=C(c4ccccc4)C3)c(cc2)C)CC1
0.430279	S1CCN(Cc2cc(NC(=O)C=3NN=C(c4ccccc4)C3)c(cc2)C)CC1
0.430279	S1CCN(Cc2cc(NC(=O)C=3NN=C(c4ccccc4)C3)c(cc2)C)CC1
0.430279	S1CCN(Cc2cc(NC(=O)C=3NN=C(c4ccccc4)C3)c(cc2)C)CC1
0.430279	S1CCN(Cc2cc(NC(=O)C=3NN=C(c4ccccc4)C3)c(cc2)C)CC1
0.428571	O=C(Nc1cc(c(N2CCCC2)cc1)C)c3cc(Nc4nc(ccn4)C)ccc3
0.428571	O=C(Nc1cc(c(N2CCCC2)cc1)C)c3cc(Nc4nc(ccn4)C)ccc3
0.428571	O=C(Nc1cc(c(N2CCCC2)cc1)C)c3cc(Nc4nc(ccn4)C)ccc3
0.428571	O=C(Nc1cc(c(N2CCCC2)cc1)C)c3cc(Nc4nc(ccn4)C)ccc3
0.428571	O=C(Nc1cc(c(N2CCCC2)cc1)C)c3cc(Nc4nc(ccn4)C)ccc3
0.428571	O=C(Nc1cc(c(N2CCCC2)cc1)C)c3cc(Nc4nc(ccn4)C)ccc3
0.428571	O=C(Nc1cc(c(N2CCCC2)cc1)C)c3cc(Nc4nc(ccn4)C)ccc3
0.428571	O=C(Nc1cc(c(N2CCCC2)cc1)C)c3cc(Nc4nc(ccn4)C)ccc3
0.428571	O=C(Nc1cc(c(N2CCCC2)cc1)C)c3cc(Nc4nc(ccn4)C)ccc3
0.428571	O=C(Nc1cc(c(N2CCCC2)cc1)C)c3cc(Nc4nc(ccn4)C)ccc3
0.423868	Fc1c(ccc(NC(=O)c2cc(Nc3nc(ccn3)C)ccc2)c1)CN
0.423868	Fc1c(ccc(NC(=O)c2cc(Nc3nc(ccn3)C)ccc2)c1)CN
0.423868	Fc1c(ccc(NC(=O)c2cc(Nc3nc(ccn3)C)ccc2)c1)CN
0.423868	Fc1c(ccc(NC(=O)c2cc(Nc3nc(ccn3)C)ccc2)c1)CN
0.423868	Fc1c(ccc(NC(=O)c2cc(Nc3nc(ccn3)C)ccc2)c1)CN
0.423868	Fc1c(ccc(NC(=O)c2cc(Nc3nc(ccn3)C)ccc2)c1)CN
0.423868	Fc1c(ccc(NC(=O)c2cc(Nc3nc(ccn3)C)ccc2)c1)CN
0.423868	Fc1c(ccc(NC(=O)c2cc(Nc3nc(ccn3)C)ccc2)c1)CN
0.423868	Fc1c(ccc(NC(=O)c2cc(Nc3nc(ccn3)C)ccc2)c1)CN
0.423868	Fc1c(ccc(NC(=O)c2cc(Nc3nc(ccn3)C)ccc2)c1)CN
0.419753	O=C(Nc1ccc(cc1)C2=NNC(=N2)CN)c3cc(Nc4nc(ccn4)C)ccc3
0.419753	O=C(Nc1ccc(cc1)C2=NNC(=N2)CN)c3cc(Nc4nc(ccn4)C)ccc3
0.419753	O=C(Nc1ccc(cc1)C2=NNC(=N2)CN)c3cc(Nc4nc(ccn4)C)ccc3
0.419753	O=C(Nc1ccc(cc1)C2=NNC(=N2)CN)c3cc(Nc4nc(ccn4)C)ccc3
0.419753	O=C(Nc1ccc(cc1)C2=NNC(=N2)CN)c3cc(Nc4nc(ccn4)C)ccc3
0.419753	O=C(Nc1ccc(cc1)C2=NNC(=N2)CN)c3cc(Nc4nc(ccn4)C)ccc3
0.419753	O=C(Nc1ccc(cc1)C2=NNC(=N2)CN)c3cc(Nc4nc(ccn4)C)ccc3
0.419753	O=C(Nc1ccc(cc1)C2=NNC(=N2)CN)c3cc(Nc4nc(ccn4)C)ccc3
0.419753	O=C(Nc1ccc(cc1)C2=NNC(=N2)CN)c3cc(Nc4nc(ccn4)C)ccc3
0.419753	O=C(Nc1ccc(cc1)C2=NNC(=N2)CN)c3cc(Nc4nc(ccn4)C)ccc3
0.40678	S(=O)(=O)(Cc1ccc(cc1)C(=O)Nc2c(ccc(c2)CN3CCSCC3)C)C
0.40678	S(=O)(=O)(Cc1ccc(cc1)C(=O)Nc2c(ccc(c2)CN3CCSCC3)C)C
0.40678	S(=O)(=O)(Cc1ccc(cc1)C(=O)Nc2c(ccc(c2)CN3CCSCC3)C)C
0.40678	S(=O)(=O)(Cc1ccc(cc1)C(=O)Nc2c(ccc(c2)CN3CCSCC3)C)C
0.40678	S(=O)(=O)(Cc1ccc(cc1)C(=O)Nc2c(ccc(c2)CN3CCSCC3)C)C
0.40678	S(=O)(=O)(Cc1ccc(cc1)C(=O)Nc2c(ccc(c2)CN3CCSCC3)C)C
0.40678	S(=O)(=O)(Cc1ccc(cc1)C(=O)Nc2c(ccc(c2)CN3CCSCC3)C)C
0.40678	S(=O)(=O)(Cc1ccc(cc1)C(=O)Nc2c(ccc(c2)CN3CCSCC3)C)C
0.40678	S(=O)(=O)(Cc1ccc(cc1)C(=O)Nc2c(ccc(c2)CN3CCSCC3)C)C
0.40678	S(=O)(=O)(Cc1ccc(cc1)C(=O)Nc2c(ccc(c2)CN3CCSCC3)C)C
0.39749	O=C(Nc1c(cc(OCc2ccccc2)cc1)C)c3ccc(Nc4ncccn4)cc3
0.39749	O=C(Nc1c(cc(OCc2ccccc2)cc1)C)c3ccc(Nc4ncccn4)cc3
0.39749	O=C(Nc1c(cc(OCc2ccccc2)cc1)C)c3ccc(Nc4ncccn4)cc3
0.39749	O=C(Nc1c(cc(OCc2ccccc2)cc1)C)c3ccc(Nc4ncccn4)cc3
0.39749	O=C(Nc1c(cc(OCc2ccccc2)cc1)C)c3ccc(Nc4ncccn4)cc3
0.39749	O=C(Nc1c(cc(OCc2ccccc2)cc1)C)c3ccc(Nc4ncccn4)cc3
0.39749	O=C(Nc1c(cc(OCc2ccccc2)cc1)C)c3ccc(Nc4ncccn4)cc3
0.39749	O=C(Nc1c(cc(OCc2ccccc2)cc1)C)c3ccc(Nc4ncccn4)cc3
0.39749	O=C(Nc1c(cc(OCc2ccccc2)cc1)C)c3ccc(Nc4ncccn4)cc3
0.39749	O=C(Nc1c(cc(OCc2ccccc2)cc1)C)c3ccc(Nc4ncccn4)cc3
0.396825	O=C(NCCC1CCN(Cc2ccccc2)CC1)c3cc(Nc4nc(ccn4)C)ccc3
0.396825	O=C(NCCC1CCN(Cc2ccccc2)CC1)c3cc(Nc4nc(ccn4)C)ccc3
0.396825	O=C(NCCC1CCN(Cc2ccccc2)CC1)c3cc(Nc4nc(ccn4)C)ccc3
0.396825	O=C(NCCC1CCN(Cc2ccccc2)CC1)c3cc(Nc4nc(ccn4)C)ccc3
0.396825	O=C(NCCC1CCN(Cc2ccccc2)CC1)c3cc(Nc4nc(ccn4)C)ccc3
0.396825	O=C(NCCC1CCN(Cc2ccccc2)CC1)c3cc(Nc4nc(ccn4)C)ccc3
0.396825	O=C(NCCC1CCN(Cc2ccccc2)CC1)c3cc(Nc4nc(ccn4)C)ccc3
0.396825	O=C(NCCC1CCN(Cc2ccccc2)CC1)c3cc(Nc4nc(ccn4)C)ccc3
0.396825	O=C(NCCC1CCN(Cc2ccccc2)CC1)c3cc(Nc4nc(ccn4)C)ccc3
0.396825	O=C(NCCC1CCN(Cc2ccccc2)CC1)c3cc(Nc4nc(ccn4)C)ccc3
0.391473	Clc1c(cc(NC(=O)c2cc(Nc3nc(ccn3)C)ccc2)cc1)CS(=O)C
0.391473	Clc1c(cc(NC(=O)c2cc(Nc3nc(ccn3)C)ccc2)cc1)CS(=O)C
0.391473	Clc1c(cc(NC(=O)c2cc(Nc3nc(ccn3)C)ccc2)cc1)CS(=O)C
0.391473	Clc1c(cc(NC(=O)c2cc(Nc3nc(ccn3)C)ccc2)cc1)CS(=O)C
0.391473	Clc1c(cc(NC(=O)c2cc(Nc3nc(ccn3)C)ccc2)cc1)CS(=O)C
0.391473	Clc1c(cc(NC(=O)c2cc(Nc3nc(ccn3)C)ccc2)cc1)CS(=O)C
0.391473	Clc1c(cc(NC(=O)c2cc(Nc3nc(ccn3)C)ccc2)cc1)CS(=O)C
0.391473	Clc1c(cc(NC(=O)c2cc(Nc3nc(ccn3)C)ccc2)cc1)CS(=O)C
0.391473	Clc1c(cc(NC(=O)c2cc(Nc3nc(ccn3)C)ccc2)cc1)CS(=O)C
0.391473	Clc1c(cc(NC(=O)c2cc(Nc3nc(ccn3)C)ccc2)cc1)CS(=O)C
0.383142	O=C(N1CCN(Cc2cc(OC)c(OC)cc2)CC1)c3cc(NC(=O)c4cnccc4)ccc3
0.383142	O=C(N1CCN(Cc2cc(OC)c(OC)cc2)CC1)c3cc(NC(=O)c4cnccc4)ccc3
0.383142	O=C(N1CCN(Cc2cc(OC)c(OC)cc2)CC1)c3cc(NC(=O)c4cnccc4)ccc3
0.383142	O=C(N1CCN(Cc2cc(OC)c(OC)cc2)CC1)c3cc(NC(=O)c4cnccc4)ccc3
0.383142	O=C(N1CCN(Cc2cc(OC)c(OC)cc2)CC1)c3cc(NC(=O)c4cnccc4)ccc3
0.383142	O=C(N1CCN(Cc2cc(OC)c(OC)cc2)CC1)c3cc(NC(=O)c4cnccc4)ccc3
0.383142	O=C(N1CCN(Cc2cc(OC)c(OC)cc2)CC1)c3cc(NC(=O)c4cnccc4)ccc3
0.383142	O=C(N1CCN(Cc2cc(OC)c(OC)cc2)CC1)c3cc(NC(=O)c4cnccc4)ccc3
0.383142	O=C(N1CCN(Cc2cc(OC)c(OC)cc2)CC1)c3cc(NC(=O)c4cnccc4)ccc3
0.383142	O=C(N1CCN(Cc2cc(OC)c(OC)cc2)CC1)c3cc(NC(=O)c4cnccc4)ccc3
0.382114	S1C(=CC=C1)CCNc2ccc(cc2)C(=O)Nc3c(ccc(c4ccncc4)c3)C
0.37931	Fc1c(NC(=O)OC)cc(NC(=O)c2ccc(Nc3ncccn3)cc2)cc1
0.37931	Fc1c(NC(=O)OC)cc(NC(=O)c2ccc(Nc3ncccn3)cc2)cc1
0.37931	Fc1c(NC(=O)OC)cc(NC(=O)c2ccc(Nc3ncccn3)cc2)cc1
0.37931	Fc1c(NC(=O)OC)cc(NC(=O)c2ccc(Nc3ncccn3)cc2)cc1
0.37931	Fc1c(NC(=O)OC)cc(NC(=O)c2ccc(Nc3ncccn3)cc2)cc1
0.37931	Fc1c(NC(=O)OC)cc(NC(=O)c2ccc(Nc3ncccn3)cc2)cc1
0.37931	Fc1c(NC(=O)OC)cc(NC(=O)c2ccc(Nc3ncccn3)cc2)cc1
0.37931	Fc1c(NC(=O)OC)cc(NC(=O)c2ccc(Nc3ncccn3)cc2)cc1
0.37931	Fc1c(NC(=O)OC)cc(NC(=O)c2ccc(Nc3ncccn3)cc2)cc1
0.37931	Fc1c(NC(=O)OC)cc(NC(=O)c2ccc(Nc3ncccn3)cc2)cc1
0.378906	Fc1c(F)ccc(c1)CN2CCC(NC(=O)c3cc(NC(=O)c4cnccc4)ccc3)CC2
0.378906	Fc1c(F)ccc(c1)CN2CCC(NC(=O)c3cc(NC(=O)c4cnccc4)ccc3)CC2
0.378906	Fc1c(F)ccc(c1)CN2CCC(NC(=O)c3cc(NC(=O)c4cnccc4)ccc3)CC2
0.378906	Fc1c(F)ccc(c1)CN2CCC(NC(=O)c3cc(NC(=O)c4cnccc4)ccc3)CC2
0.378906	Fc1c(F)ccc(c1)CN2CCC(NC(=O)c3cc(NC(=O)c4cnccc4)ccc3)CC2
0.378906	Fc1c(F)ccc(c1)CN2CCC(NC(=O)c3cc(NC(=O)c4cnccc4)ccc3)CC2
0.378906	Fc1c(F)ccc(c1)CN2CCC(NC(=O)c3cc(NC(=O)c4cnccc4)ccc3)CC2
0.378906	Fc1c(F)ccc(c1)CN2CCC(NC(=O)c3cc(NC(=O)c4cnccc4)ccc3)CC2
0.378906	Fc1c(F)ccc(c1)CN2CCC(NC(=O)c3cc(NC(=O)c4cnccc4)ccc3)CC2
0.378906	Fc1c(F)ccc(c1)CN2CCC(NC(=O)c3cc(NC(=O)c4cnccc4)ccc3)CC2
0.377863	Brc1c(OCCOCCOC)ccc(NC(=O)c2cc(Nc3nc(ccn3)C)ccc2)c1
0.377863	Brc1c(OCCOCCOC)ccc(NC(=O)c2cc(Nc3nc(ccn3)C)ccc2)c1
0.377863	Brc1c(OCCOCCOC)ccc(NC(=O)c2cc(Nc3nc(ccn3)C)ccc2)c1
0.377863	Brc1c(OCCOCCOC)ccc(NC(=O)c2cc(Nc3nc(ccn3)C)ccc2)c1
0.377863	Brc1c(OCCOCCOC)ccc(NC(=O)c2cc(Nc3nc(ccn3)C)ccc2)c1
0.377863	Brc1c(OCCOCCOC)ccc(NC(=O)c2cc(Nc3nc(ccn3)C)ccc2)c1
0.377863	Brc1c(OCCOCCOC)ccc(NC(=O)c2cc(Nc3nc(ccn3)C)ccc2)c1
0.376518	Clc1c(cc(NC(=O)c2cc(NC(=O)c3cnccc3)ccc2)cc1)CN4CCOCC4
0.376518	Clc1c(cc(NC(=O)c2cc(NC(=O)c3cnccc3)ccc2)cc1)CN4CCOCC4
0.376518	Clc1c(cc(NC(=O)c2cc(NC(=O)c3cnccc3)ccc2)cc1)CN4CCOCC4
0.376518	Clc1c(cc(NC(=O)c2cc(NC(=O)c3cnccc3)ccc2)cc1)CN4CCOCC4
0.376518	Clc1c(cc(NC(=O)c2cc(NC(=O)c3cnccc3)ccc2)cc1)CN4CCOCC4
0.376518	Clc1c(cc(NC(=O)c2cc(NC(=O)c3cnccc3)ccc2)cc1)CN4CCOCC4
0.376518	Clc1c(cc(NC(=O)c2cc(NC(=O)c3cnccc3)ccc2)cc1)CN4CCOCC4
0.376518	Clc1c(cc(NC(=O)c2cc(NC(=O)c3cnccc3)ccc2)cc1)CN4CCOCC4
0.376518	Clc1c(cc(NC(=O)c2cc(NC(=O)c3cnccc3)ccc2)cc1)CN4CCOCC4
0.376518	Clc1c(cc(NC(=O)c2cc(NC(=O)c3cnccc3)ccc2)cc1)CN4CCOCC4
0.375546	S(=O)(=O)(Cc1ccc(cc1)C(=O)Nc2cc(NC(=O)C)c(cc2)C)C
0.375546	S(=O)(=O)(Cc1ccc(cc1)C(=O)Nc2cc(NC(=O)C)c(cc2)C)C
0.375546	S(=O)(=O)(Cc1ccc(cc1)C(=O)Nc2cc(NC(=O)C)c(cc2)C)C
0.375546	S(=O)(=O)(Cc1ccc(cc1)C(=O)Nc2cc(NC(=O)C)c(cc2)C)C
0.375546	S(=O)(=O)(Cc1ccc(cc1)C(=O)Nc2cc(NC(=O)C)c(cc2)C)C
0.375546	S(=O)(=O)(Cc1ccc(cc1)C(=O)Nc2cc(NC(=O)C)c(cc2)C)C
0.375546	S(=O)(=O)(Cc1ccc(cc1)C(=O)Nc2cc(NC(=O)C)c(cc2)C)C
0.375546	S(=O)(=O)(Cc1ccc(cc1)C(=O)Nc2cc(NC(=O)C)c(cc2)C)C
0.375546	S(=O)(=O)(Cc1ccc(cc1)C(=O)Nc2cc(NC(=O)C)c(cc2)C)C
0.375546	S(=O)(=O)(Cc1ccc(cc1)C(=O)Nc2cc(NC(=O)C)c(cc2)C)C
0.370229	Clc1c(c2nc(NC(=O)c3cc(NC(=O)c4cnccc4)ccc3)ccc2)ccc(F)c1
0.370229	Clc1c(c2nc(NC(=O)c3cc(NC(=O)c4cnccc4)ccc3)ccc2)ccc(F)c1
0.370229	Clc1c(c2nc(NC(=O)c3cc(NC(=O)c4cnccc4)ccc3)ccc2)ccc(F)c1
0.370229	Clc1c(c2nc(NC(=O)c3cc(NC(=O)c4cnccc4)ccc3)ccc2)ccc(F)c1
0.370229	Clc1c(c2nc(NC(=O)c3cc(NC(=O)c4cnccc4)ccc3)ccc2)ccc(F)c1
0.370229	Clc1c(c2nc(NC(=O)c3cc(NC(=O)c4cnccc4)ccc3)ccc2)ccc(F)c1
0.370229	Clc1c(c2nc(NC(=O)c3cc(NC(=O)c4cnccc4)ccc3)ccc2)ccc(F)c1
0.370229	Clc1c(c2nc(NC(=O)c3cc(NC(=O)c4cnccc4)ccc3)ccc2)ccc(F)c1
0.370229	Clc1c(c2nc(NC(=O)c3cc(NC(=O)c4cnccc4)ccc3)ccc2)ccc(F)c1
0.370229	Clc1c(c2nc(NC(=O)c3cc(NC(=O)c4cnccc4)ccc3)ccc2)ccc(F)c1
0.368201	FC(F)(F)c1cc(c2ccc(cc2)C(=O)Nc3c(ccc(c3)C(=O)Nc4ccccc4)C)ccc1
0.368201	FC(F)(F)c1cc(c2ccc(cc2)C(=O)Nc3c(ccc(c3)C(=O)Nc4ccccc4)C)ccc1
0.368201	FC(F)(F)c1cc(c2ccc(cc2)C(=O)Nc3c(ccc(c3)C(=O)Nc4ccccc4)C)ccc1
0.368201	FC(F)(F)c1cc(c2ccc(cc2)C(=O)Nc3c(ccc(c3)C(=O)Nc4ccccc4)C)ccc1
0.368201	FC(F)(F)c1cc(c2ccc(cc2)C(=O)Nc3c(ccc(c3)C(=O)Nc4ccccc4)C)ccc1
0.368201	FC(F)(F)c1cc(c2ccc(cc2)C(=O)Nc3c(ccc(c3)C(=O)Nc4ccccc4)C)ccc1
0.368201	FC(F)(F)c1cc(c2ccc(cc2)C(=O)Nc3c(ccc(c3)C(=O)Nc4ccccc4)C)ccc1
0.368201	FC(F)(F)c1cc(c2ccc(cc2)C(=O)Nc3c(ccc(c3)C(=O)Nc4ccccc4)C)ccc1
0.368201	FC(F)(F)c1cc(c2ccc(cc2)C(=O)Nc3c(ccc(c3)C(=O)Nc4ccccc4)C)ccc1
0.368201	FC(F)(F)c1cc(c2ccc(cc2)C(=O)Nc3c(ccc(c3)C(=O)Nc4ccccc4)C)ccc1
0.364286	S1C(=NC(C(=O)Nc2c(ccc(c2)CN3CCSCC3)C)=C1)c4c(cccc4)C
0.364286	S1C(=NC(C(=O)Nc2c(ccc(c2)CN3CCSCC3)C)=C1)c4c(cccc4)C
0.364286	S1C(=NC(C(=O)Nc2c(ccc(c2)CN3CCSCC3)C)=C1)c4c(cccc4)C
0.364286	S1C(=NC(C(=O)Nc2c(ccc(c2)CN3CCSCC3)C)=C1)c4c(cccc4)C
0.364286	S1C(=NC(C(=O)Nc2c(ccc(c2)CN3CCSCC3)C)=C1)c4c(cccc4)C
0.364286	S1C(=NC(C(=O)Nc2c(ccc(c2)CN3CCSCC3)C)=C1)c4c(cccc4)C
0.364286	S1C(=NC(C(=O)Nc2c(ccc(c2)CN3CCSCC3)C)=C1)c4c(cccc4)C
0.364286	S1C(=NC(C(=O)Nc2c(ccc(c2)CN3CCSCC3)C)=C1)c4c(cccc4)C
0.364286	S1C(=NC(C(=O)Nc2c(ccc(c2)CN3CCSCC3)C)=C1)c4c(cccc4)C
0.361789	O=C(NCc1cc(c2cc(ccc2)C)ccc1)c3cc(Nc4nc(ccn4)C)ccc3
0.361789	O=C(NCc1cc(c2cc(ccc2)C)ccc1)c3cc(Nc4nc(ccn4)C)ccc3
0.361789	O=C(NCc1cc(c2cc(ccc2)C)ccc1)c3cc(Nc4nc(ccn4)C)ccc3
0.361789	O=C(NCc1cc(c2cc(ccc2)C)ccc1)c3cc(Nc4nc(ccn4)C)ccc3
0.361789	O=C(NCc1cc(c2cc(ccc2)C)ccc1)c3cc(Nc4nc(ccn4)C)ccc3
0.361789	O=C(NCc1cc(c2cc(ccc2)C)ccc1)c3cc(Nc4nc(ccn4)C)ccc3
0.361789	O=C(NCc1cc(c2cc(ccc2)C)ccc1)c3cc(Nc4nc(ccn4)C)ccc3
0.361789	O=C(NCc1cc(c2cc(ccc2)C)ccc1)c3cc(Nc4nc(ccn4)C)ccc3
0.361789	O=C(NCc1cc(c2cc(ccc2)C)ccc1)c3cc(Nc4nc(ccn4)C)ccc3
0.361789	O=C(NCc1cc(c2cc(ccc2)C)ccc1)c3cc(Nc4nc(ccn4)C)ccc3
0.361702	O=C(Nc1c(ccc(c1)C(=O)Nc2ccccc2)C)c3ccc(N4CCOCC4)cc3
0.361702	O=C(Nc1c(ccc(c1)C(=O)Nc2ccccc2)C)c3ccc(N4CCOCC4)cc3
0.361702	O=C(Nc1c(ccc(c1)C(=O)Nc2ccccc2)C)c3ccc(N4CCOCC4)cc3
0.361702	O=C(Nc1c(ccc(c1)C(=O)Nc2ccccc2)C)c3ccc(N4CCOCC4)cc3
0.361702	O=C(Nc1c(ccc(c1)C(=O)Nc2ccccc2)C)c3ccc(N4CCOCC4)cc3
0.361702	O=C(Nc1c(ccc(c1)C(=O)Nc2ccccc2)C)c3ccc(N4CCOCC4)cc3
0.361702	O=C(Nc1c(ccc(c1)C(=O)Nc2ccccc2)C)c3ccc(N4CCOCC4)cc3
0.361702	O=C(Nc1c(ccc(c1)C(=O)Nc2ccccc2)C)c3ccc(N4CCOCC4)cc3
0.361702	O=C(Nc1c(ccc(c1)C(=O)Nc2ccccc2)C)c3ccc(N4CCOCC4)cc3
0.361702	O=C(Nc1c(ccc(c1)C(=O)Nc2ccccc2)C)c3ccc(N4CCOCC4)cc3
0.361323	S(C(C(=O)Nc1cc(Nc2nc(c3cnccc3)ccn2)c(cc1)C)C)CC=4C(C#N)=C5N(c6c(N5)cccc6)C(=O)C4
0.361323	S(C(C(=O)Nc1cc(Nc2nc(c3cnccc3)ccn2)c(cc1)C)C)CC=4C(C#N)=C5N(c6c(N5)cccc6)C(=O)C4
0.361323	S(C(C(=O)Nc1cc(Nc2nc(c3cnccc3)ccn2)c(cc1)C)C)CC=4C(C#N)=C5N(c6c(N5)cccc6)C(=O)C4
0.361323	S(C(C(=O)Nc1cc(Nc2nc(c3cnccc3)ccn2)c(cc1)C)C)CC=4C(C#N)=C5N(c6c(N5)cccc6)C(=O)C4
0.361323	S(C(C(=O)Nc1cc(Nc2nc(c3cnccc3)ccn2)c(cc1)C)C)CC=4C(C#N)=C5N(c6c(N5)cccc6)C(=O)C4
0.361323	S(C(C(=O)Nc1cc(Nc2nc(c3cnccc3)ccn2)c(cc1)C)C)CC=4C(C#N)=C5N(c6c(N5)cccc6)C(=O)C4
0.361323	S(C(C(=O)Nc1cc(Nc2nc(c3cnccc3)ccn2)c(cc1)C)C)CC=4C(C#N)=C5N(c6c(N5)cccc6)C(=O)C4
0.361323	S(C(C(=O)Nc1cc(Nc2nc(c3cnccc3)ccn2)c(cc1)C)C)CC=4C(C#N)=C5N(c6c(N5)cccc6)C(=O)C4
0.361323	S(C(C(=O)Nc1cc(Nc2nc(c3cnccc3)ccn2)c(cc1)C)C)CC=4C(C#N)=C5N(c6c(N5)cccc6)C(=O)C4
0.361323	S(C(C(=O)Nc1cc(Nc2nc(c3cnccc3)ccn2)c(cc1)C)C)CC=4C(C#N)=C5N(c6c(N5)cccc6)C(=O)C4
0.358268	Ic1c(ccc(F)c1)C(=O)Nc2c(ccc(c2)CN3CCSCC3)C
0.358025	O=C(Nc1cc(ccc1)C(=O)NCC2CCN(Cc3ccncc3)CC2)c4cnccc4
0.358025	O=C(Nc1cc(ccc1)C(=O)NCC2CCN(Cc3ccncc3)CC2)c4cnccc4
0.358025	O=C(Nc1cc(ccc1)C(=O)NCC2CCN(Cc3ccncc3)CC2)c4cnccc4
0.358025	O=C(Nc1cc(ccc1)C(=O)NCC2CCN(Cc3ccncc3)CC2)c4cnccc4
0.358025	O=C(Nc1cc(ccc1)C(=O)NCC2CCN(Cc3ccncc3)CC2)c4cnccc4
0.358025	O=C(Nc1cc(ccc1)C(=O)NCC2CCN(Cc3ccncc3)CC2)c4cnccc4
0.358025	O=C(Nc1cc(ccc1)C(=O)NCC2CCN(Cc3ccncc3)CC2)c4cnccc4
0.358025	O=C(Nc1cc(ccc1)C(=O)NCC2CCN(Cc3ccncc3)CC2)c4cnccc4
0.358025	O=C(Nc1cc(ccc1)C(=O)NCC2CCN(Cc3ccncc3)CC2)c4cnccc4
0.358025	O=C(Nc1cc(ccc1)C(=O)NCC2CCN(Cc3ccncc3)CC2)c4cnccc4
0.355649	FC(F)(F)c1cc(c2ccc(cc2)C(=O)Nc3cc(ccc3)CN4CCOCC4)ccc1
0.355649	FC(F)(F)c1cc(c2ccc(cc2)C(=O)Nc3cc(ccc3)CN4CCOCC4)ccc1
0.355649	FC(F)(F)c1cc(c2ccc(cc2)C(=O)Nc3cc(ccc3)CN4CCOCC4)ccc1
0.355649	FC(F)(F)c1cc(c2ccc(cc2)C(=O)Nc3cc(ccc3)CN4CCOCC4)ccc1
0.355649	FC(F)(F)c1cc(c2ccc(cc2)C(=O)Nc3cc(ccc3)CN4CCOCC4)ccc1
0.355649	FC(F)(F)c1cc(c2ccc(cc2)C(=O)Nc3cc(ccc3)CN4CCOCC4)ccc1
0.355649	FC(F)(F)c1cc(c2ccc(cc2)C(=O)Nc3cc(ccc3)CN4CCOCC4)ccc1
0.355649	FC(F)(F)c1cc(c2ccc(cc2)C(=O)Nc3cc(ccc3)CN4CCOCC4)ccc1
0.355649	FC(F)(F)c1cc(c2ccc(cc2)C(=O)Nc3cc(ccc3)CN4CCOCC4)ccc1
0.355649	FC(F)(F)c1cc(c2ccc(cc2)C(=O)Nc3cc(ccc3)CN4CCOCC4)ccc1
0.355469	FC(F)(F)c1cc(c2ccc(cc2)C(=O)Nc3c(cc(N4CCN(CC4)C)cc3)C)ccc1
0.355469	FC(F)(F)c1cc(c2ccc(cc2)C(=O)Nc3c(cc(N4CCN(CC4)C)cc3)C)ccc1
0.355469	FC(F)(F)c1cc(c2ccc(cc2)C(=O)Nc3c(cc(N4CCN(CC4)C)cc3)C)ccc1
0.355469	FC(F)(F)c1cc(c2ccc(cc2)C(=O)Nc3c(cc(N4CCN(CC4)C)cc3)C)ccc1
0.355469	FC(F)(F)c1cc(c2ccc(cc2)C(=O)Nc3c(cc(N4CCN(CC4)C)cc3)C)ccc1
0.355469	FC(F)(F)c1cc(c2ccc(cc2)C(=O)Nc3c(cc(N4CCN(CC4)C)cc3)C)ccc1
0.355469	FC(F)(F)c1cc(c2ccc(cc2)C(=O)Nc3c(cc(N4CCN(CC4)C)cc3)C)ccc1
0.355469	FC(F)(F)c1cc(c2ccc(cc2)C(=O)Nc3c(cc(N4CCN(CC4)C)cc3)C)ccc1
0.355469	FC(F)(F)c1cc(c2ccc(cc2)C(=O)Nc3c(cc(N4CCN(CC4)C)cc3)C)ccc1
0.355469	FC(F)(F)c1cc(c2ccc(cc2)C(=O)Nc3c(cc(N4CCN(CC4)C)cc3)C)ccc1
0.355212	O=C(Nc1cc(NC(=O)CN2CCCCC2)c(cc1)C)c3cc(NC(=O)C=4OC=CC4)ccc3
0.355212	O=C(Nc1cc(NC(=O)CN2CCCCC2)c(cc1)C)c3cc(NC(=O)C=4OC=CC4)ccc3
0.355212	O=C(Nc1cc(NC(=O)CN2CCCCC2)c(cc1)C)c3cc(NC(=O)C=4OC=CC4)ccc3
0.35426	O=C(Nc1c(cc(N)cc1)C)c2cnccc2
0.35426	O=C(Nc1c(cc(N)cc1)C)c2cnccc2
0.35426	O=C(Nc1c(cc(N)cc1)C)c2cnccc2
0.35426	O=C(Nc1c(cc(N)cc1)C)c2cnccc2
0.35426	O=C(Nc1c(cc(N)cc1)C)c2cnccc2
0.35426	O=C(Nc1c(cc(N)cc1)C)c2cnccc2
0.35426	O=C(Nc1c(cc(N)cc1)C)c2cnccc2
0.35426	O=C(Nc1c(cc(N)cc1)C)c2cnccc2
0.35426	O=C(Nc1c(cc(N)cc1)C)c2cnccc2
0.35426	O=C(Nc1c(cc(N)cc1)C)c2cnccc2
0.354167	S1C(=NC(C(=O)Nc2c(ccc(c2)CN3CCSCC3)C)=C1)c4cc(OC)c(OC)cc4
0.354167	S1C(=NC(C(=O)Nc2c(ccc(c2)CN3CCSCC3)C)=C1)c4cc(OC)c(OC)cc4
0.354167	S1C(=NC(C(=O)Nc2c(ccc(c2)CN3CCSCC3)C)=C1)c4cc(OC)c(OC)cc4
0.354167	S1C(=NC(C(=O)Nc2c(ccc(c2)CN3CCSCC3)C)=C1)c4cc(OC)c(OC)cc4
0.354167	S1C(=NC(C(=O)Nc2c(ccc(c2)CN3CCSCC3)C)=C1)c4cc(OC)c(OC)cc4
0.354167	S1C(=NC(C(=O)Nc2c(ccc(c2)CN3CCSCC3)C)=C1)c4cc(OC)c(OC)cc4
0.354167	S1C(=NC(C(=O)Nc2c(ccc(c2)CN3CCSCC3)C)=C1)c4cc(OC)c(OC)cc4
0.354167	S1C(=NC(C(=O)Nc2c(ccc(c2)CN3CCSCC3)C)=C1)c4cc(OC)c(OC)cc4
0.354167	S1C(=NC(C(=O)Nc2c(ccc(c2)CN3CCSCC3)C)=C1)c4cc(OC)c(OC)cc4
0.354167	S1C(=NC(C(=O)Nc2c(ccc(c2)CN3CCSCC3)C)=C1)c4cc(OC)c(OC)cc4
0.35316	S1C(C(=O)Nc2c(ccc(c2)CN3CCOCC3)C)=C(c4ccccc4)C=C1
0.35316	S1C(C(=O)Nc2c(ccc(c2)CN3CCOCC3)C)=C(c4ccccc4)C=C1
0.35316	S1C(C(=O)Nc2c(ccc(c2)CN3CCOCC3)C)=C(c4ccccc4)C=C1
0.35316	S1C(C(=O)Nc2c(ccc(c2)CN3CCOCC3)C)=C(c4ccccc4)C=C1
0.35316	S1C(C(=O)Nc2c(ccc(c2)CN3CCOCC3)C)=C(c4ccccc4)C=C1
0.35316	S1C(C(=O)Nc2c(ccc(c2)CN3CCOCC3)C)=C(c4ccccc4)C=C1
0.35316	S1C(C(=O)Nc2c(ccc(c2)CN3CCOCC3)C)=C(c4ccccc4)C=C1
0.35316	S1C(C(=O)Nc2c(ccc(c2)CN3CCOCC3)C)=C(c4ccccc4)C=C1
0.35316	S1C(C(=O)Nc2c(ccc(c2)CN3CCOCC3)C)=C(c4ccccc4)C=C1
0.35316	S1C(C(=O)Nc2c(ccc(c2)CN3CCOCC3)C)=C(c4ccccc4)C=C1
0.352941	O=C(Nc1cc(c(N2CCCC2)cc1)C)c3cnccc3
0.352941	O=C(Nc1cc(c(N2CCCC2)cc1)C)c3cnccc3
0.352941	O=C(Nc1cc(c(N2CCCC2)cc1)C)c3cnccc3
0.352941	O=C(Nc1cc(c(N2CCCC2)cc1)C)c3cnccc3
0.352941	O=C(Nc1cc(c(N2CCCC2)cc1)C)c3cnccc3
0.352941	O=C(Nc1cc(c(N2CCCC2)cc1)C)c3cnccc3
0.352941	O=C(Nc1cc(c(N2CCCC2)cc1)C)c3cnccc3
0.352941	O=C(Nc1cc(c(N2CCCC2)cc1)C)c3cnccc3
0.352941	O=C(Nc1cc(c(N2CCCC2)cc1)C)c3cnccc3
0.352941	O=C(Nc1cc(c(N2CCCC2)cc1)C)c3cnccc3
0.349794	O=C(OCc1ccccc1)NCc2ccc(cc2)C(=O)Nc3c(ccc(c3)C(=O)Nc4ccccc4)C
0.349794	O=C(OCc1ccccc1)NCc2ccc(cc2)C(=O)Nc3c(ccc(c3)C(=O)Nc4ccccc4)C
0.349794	O=C(OCc1ccccc1)NCc2ccc(cc2)C(=O)Nc3c(ccc(c3)C(=O)Nc4ccccc4)C
0.349794	O=C(OCc1ccccc1)NCc2ccc(cc2)C(=O)Nc3c(ccc(c3)C(=O)Nc4ccccc4)C
0.349794	O=C(OCc1ccccc1)NCc2ccc(cc2)C(=O)Nc3c(ccc(c3)C(=O)Nc4ccccc4)C
0.349794	O=C(OCc1ccccc1)NCc2ccc(cc2)C(=O)Nc3c(ccc(c3)C(=O)Nc4ccccc4)C
0.349794	O=C(OCc1ccccc1)NCc2ccc(cc2)C(=O)Nc3c(ccc(c3)C(=O)Nc4ccccc4)C
0.349794	O=C(OCc1ccccc1)NCc2ccc(cc2)C(=O)Nc3c(ccc(c3)C(=O)Nc4ccccc4)C
0.349794	O=C(OCc1ccccc1)NCc2ccc(cc2)C(=O)Nc3c(ccc(c3)C(=O)Nc4ccccc4)C
0.349794	O=C(OCc1ccccc1)NCc2ccc(cc2)C(=O)Nc3c(ccc(c3)C(=O)Nc4ccccc4)C
0.347518	O=C(Nc1c(ccc(c1)C=2ON=C(N2)C)C)c3nccc(NCc4ccccc4)c3
0.347518	O=C(Nc1c(ccc(c1)C=2ON=C(N2)C)C)c3nccc(NCc4ccccc4)c3
0.347458	O=C(NCCc1cc(O)c(cc1)C)c2ccc(Nc3ncccn3)cc2
0.347458	O=C(NCCc1cc(O)c(cc1)C)c2ccc(Nc3ncccn3)cc2
0.347458	O=C(NCCc1cc(O)c(cc1)C)c2ccc(Nc3ncccn3)cc2
0.347458	O=C(NCCc1cc(O)c(cc1)C)c2ccc(Nc3ncccn3)cc2
0.347458	O=C(NCCc1cc(O)c(cc1)C)c2ccc(Nc3ncccn3)cc2
0.347458	O=C(NCCc1cc(O)c(cc1)C)c2ccc(Nc3ncccn3)cc2
0.347458	O=C(NCCc1cc(O)c(cc1)C)c2ccc(Nc3ncccn3)cc2
0.347458	O=C(NCCc1cc(O)c(cc1)C)c2ccc(Nc3ncccn3)cc2
0.347458	O=C(NCCc1cc(O)c(cc1)C)c2ccc(Nc3ncccn3)cc2
0.347458	O=C(NCCc1cc(O)c(cc1)C)c2ccc(Nc3ncccn3)cc2
0.345833	Brc1ccc(cc1)C(=O)Nc2c(ccc(c2)C=3ON=CN3)C
0.345833	Brc1ccc(cc1)C(=O)Nc2c(ccc(c2)C=3ON=CN3)C
0.345833	Brc1ccc(cc1)C(=O)Nc2c(ccc(c2)C=3ON=CN3)C
0.345833	Brc1ccc(cc1)C(=O)Nc2c(ccc(c2)C=3ON=CN3)C
0.345833	Brc1ccc(cc1)C(=O)Nc2c(ccc(c2)C=3ON=CN3)C
0.345833	Brc1ccc(cc1)C(=O)Nc2c(ccc(c2)C=3ON=CN3)C
0.345833	Brc1ccc(cc1)C(=O)Nc2c(ccc(c2)C=3ON=CN3)C
0.345833	Brc1ccc(cc1)C(=O)Nc2c(ccc(c2)C=3ON=CN3)C
0.345833	Brc1ccc(cc1)C(=O)Nc2c(ccc(c2)C=3ON=CN3)C
0.345833	Brc1ccc(cc1)C(=O)Nc2c(ccc(c2)C=3ON=CN3)C
0.345238	O=C(OCc1nccnc1)c2cc(NC(=O)c3ccccc3)c(cc2)C
0.34252	O=C(Nc1ccccc1)c2cc(NC(=O)C=3C=NN(C3)Cc4ccccc4)c(cc2)C
0.34252	O=C(Nc1ccccc1)c2cc(NC(=O)C=3C=NN(C3)Cc4ccccc4)c(cc2)C
0.34252	O=C(Nc1ccccc1)c2cc(NC(=O)C=3C=NN(C3)Cc4ccccc4)c(cc2)C
0.34252	O=C(Nc1ccccc1)c2cc(NC(=O)C=3C=NN(C3)Cc4ccccc4)c(cc2)C
0.34252	O=C(Nc1ccccc1)c2cc(NC(=O)C=3C=NN(C3)Cc4ccccc4)c(cc2)C
0.34252	O=C(Nc1ccccc1)c2cc(NC(=O)C=3C=NN(C3)Cc4ccccc4)c(cc2)C
0.34252	O=C(Nc1ccccc1)c2cc(NC(=O)C=3C=NN(C3)Cc4ccccc4)c(cc2)C
0.34252	O=C(Nc1ccccc1)c2cc(NC(=O)C=3C=NN(C3)Cc4ccccc4)c(cc2)C
0.34252	O=C(Nc1ccccc1)c2cc(NC(=O)C=3C=NN(C3)Cc4ccccc4)c(cc2)C
0.34252	O=C(Nc1ccccc1)c2cc(NC(=O)C=3C=NN(C3)Cc4ccccc4)c(cc2)C
0.342007	O=C(N1CCN(CCOC)CC1)C(=O)Nc2c(ccc(c3nccnc3)c2)C
0.341176	FC(F)(F)Oc1c(c2cc(NC(=O)c3ccc(Nc4ncccn4)cc3)ccc2)cccc1
0.341176	FC(F)(F)Oc1c(c2cc(NC(=O)c3ccc(Nc4ncccn4)cc3)ccc2)cccc1
0.341176	FC(F)(F)Oc1c(c2cc(NC(=O)c3ccc(Nc4ncccn4)cc3)ccc2)cccc1
0.341176	FC(F)(F)Oc1c(c2cc(NC(=O)c3ccc(Nc4ncccn4)cc3)ccc2)cccc1
0.341176	FC(F)(F)Oc1c(c2cc(NC(=O)c3ccc(Nc4ncccn4)cc3)ccc2)cccc1
0.341176	FC(F)(F)Oc1c(c2cc(NC(=O)c3ccc(Nc4ncccn4)cc3)ccc2)cccc1
0.341176	FC(F)(F)Oc1c(c2cc(NC(=O)c3ccc(Nc4ncccn4)cc3)ccc2)cccc1
0.341176	FC(F)(F)Oc1c(c2cc(NC(=O)c3ccc(Nc4ncccn4)cc3)ccc2)cccc1
0.341176	FC(F)(F)Oc1c(c2cc(NC(=O)c3ccc(Nc4ncccn4)cc3)ccc2)cccc1
0.341176	FC(F)(F)Oc1c(c2cc(NC(=O)c3ccc(Nc4ncccn4)cc3)ccc2)cccc1
0.339934	S1CCN(Cc2cc(NC(=O)c3cc(NC(=O)C4Oc5c(cccc5)C4)ccc3)c(cc2)C)CC1
0.339934	S1CCN(Cc2cc(NC(=O)c3cc(NC(=O)C4Oc5c(cccc5)C4)ccc3)c(cc2)C)CC1
0.339934	S1CCN(Cc2cc(NC(=O)c3cc(NC(=O)C4Oc5c(cccc5)C4)ccc3)c(cc2)C)CC1
0.339934	S1CCN(Cc2cc(NC(=O)c3cc(NC(=O)C4Oc5c(cccc5)C4)ccc3)c(cc2)C)CC1
0.339934	S1CCN(Cc2cc(NC(=O)c3cc(NC(=O)C4Oc5c(cccc5)C4)ccc3)c(cc2)C)CC1
0.339934	S1CCN(Cc2cc(NC(=O)c3cc(NC(=O)C4Oc5c(cccc5)C4)ccc3)c(cc2)C)CC1
0.339934	S1CCN(Cc2cc(NC(=O)c3cc(NC(=O)C4Oc5c(cccc5)C4)ccc3)c(cc2)C)CC1
0.339934	S1CCN(Cc2cc(NC(=O)c3cc(NC(=O)C4Oc5c(cccc5)C4)ccc3)c(cc2)C)CC1
0.339934	S1CCN(Cc2cc(NC(=O)c3cc(NC(=O)C4Oc5c(cccc5)C4)ccc3)c(cc2)C)CC1
0.338235	O=C(Nc1cc(NC(=O)CN2CCCCC2)c(cc1)C)c3cc(c(O)cc3)CC=C(C)C
0.338235	O=C(Nc1cc(NC(=O)CN2CCCCC2)c(cc1)C)c3cc(c(O)cc3)CC=C(C)C
0.338235	O=C(Nc1cc(NC(=O)CN2CCCCC2)c(cc1)C)c3cc(c(O)cc3)CC=C(C)C
0.338235	O=C(Nc1cc(NC(=O)CN2CCCCC2)c(cc1)C)c3cc(c(O)cc3)CC=C(C)C
0.338235	O=C(Nc1cc(NC(=O)CN2CCCCC2)c(cc1)C)c3cc(c(O)cc3)CC=C(C)C
0.338235	O=C(Nc1cc(NC(=O)CN2CCCCC2)c(cc1)C)c3cc(c(O)cc3)CC=C(C)C
0.338235	O=C(Nc1cc(NC(=O)CN2CCCCC2)c(cc1)C)c3cc(c(O)cc3)CC=C(C)C
0.338235	O=C(Nc1cc(NC(=O)CN2CCCCC2)c(cc1)C)c3cc(c(O)cc3)CC=C(C)C
0.338235	O=C(Nc1cc(NC(=O)CN2CCCCC2)c(cc1)C)c3cc(c(O)cc3)CC=C(C)C
0.338235	O=C(Nc1cc(NC(=O)CN2CCCCC2)c(cc1)C)c3cc(c(O)cc3)CC=C(C)C
0.337165	O=C(Nc1cc(NC(=O)C(=O)N2CCC3C(CC2)CCC3)c(cc1)C)c4ccccc4
0.337165	O=C(Nc1cc(NC(=O)C(=O)N2CCC3C(CC2)CCC3)c(cc1)C)c4ccccc4
0.337165	O=C(Nc1cc(NC(=O)C(=O)N2CCC3C(CC2)CCC3)c(cc1)C)c4ccccc4
0.337165	O=C(Nc1cc(NC(=O)C(=O)N2CCC3C(CC2)CCC3)c(cc1)C)c4ccccc4
0.337165	O=C(Nc1cc(NC(=O)C(=O)N2CCC3C(CC2)CCC3)c(cc1)C)c4ccccc4
0.337165	O=C(Nc1cc(NC(=O)C(=O)N2CCC3C(CC2)CCC3)c(cc1)C)c4ccccc4
0.335878	Clc1c(Oc2ccncc2)ccc(c1)C(=O)NC3=NC(=NN3)c4cnccc4
0.335878	Clc1c(Oc2ccncc2)ccc(c1)C(=O)NC3=NC(=NN3)c4cnccc4
0.335878	Clc1c(Oc2ccncc2)ccc(c1)C(=O)NC3=NC(=NN3)c4cnccc4
0.335878	Clc1c(Oc2ccncc2)ccc(c1)C(=O)NC3=NC(=NN3)c4cnccc4
0.335878	Clc1c(Oc2ccncc2)ccc(c1)C(=O)NC3=NC(=NN3)c4cnccc4
0.335878	Clc1c(Oc2ccncc2)ccc(c1)C(=O)NC3=NC(=NN3)c4cnccc4
0.335878	Clc1c(Oc2ccncc2)ccc(c1)C(=O)NC3=NC(=NN3)c4cnccc4
0.335878	Clc1c(Oc2ccncc2)ccc(c1)C(=O)NC3=NC(=NN3)c4cnccc4
0.335878	Clc1c(Oc2ccncc2)ccc(c1)C(=O)NC3=NC(=NN3)c4cnccc4
0.335878	Clc1c(Oc2ccncc2)ccc(c1)C(=O)NC3=NC(=NN3)c4cnccc4
0.335616	S1C(=NC(=C1)CC(=O)Nc2c(ccc(c2)CN3CCOCC3)C)NC(=O)C=4SC=CC4
0.335616	S1C(=NC(=C1)CC(=O)Nc2c(ccc(c2)CN3CCOCC3)C)NC(=O)C=4SC=CC4
0.335616	S1C(=NC(=C1)CC(=O)Nc2c(ccc(c2)CN3CCOCC3)C)NC(=O)C=4SC=CC4
0.335616	S1C(=NC(=C1)CC(=O)Nc2c(ccc(c2)CN3CCOCC3)C)NC(=O)C=4SC=CC4
0.335616	S1C(=NC(=C1)CC(=O)Nc2c(ccc(c2)CN3CCOCC3)C)NC(=O)C=4SC=CC4
0.335616	S1C(=NC(=C1)CC(=O)Nc2c(ccc(c2)CN3CCOCC3)C)NC(=O)C=4SC=CC4
0.335616	S1C(=NC(=C1)CC(=O)Nc2c(ccc(c2)CN3CCOCC3)C)NC(=O)C=4SC=CC4
0.335616	S1C(=NC(=C1)CC(=O)Nc2c(ccc(c2)CN3CCOCC3)C)NC(=O)C=4SC=CC4
0.335616	S1C(=NC(=C1)CC(=O)Nc2c(ccc(c2)CN3CCOCC3)C)NC(=O)C=4SC=CC4
0.335616	S1C(=NC(=C1)CC(=O)Nc2c(ccc(c2)CN3CCOCC3)C)NC(=O)C=4SC=CC4
0.334601	O=C(OCc1ccccc1)NCc2ccc(cc2)C(=O)Nc3c(cc(N4CCN(CC4)C)cc3)C
0.334601	O=C(OCc1ccccc1)NCc2ccc(cc2)C(=O)Nc3c(cc(N4CCN(CC4)C)cc3)C
0.334601	O=C(OCc1ccccc1)NCc2ccc(cc2)C(=O)Nc3c(cc(N4CCN(CC4)C)cc3)C
0.334601	O=C(OCc1ccccc1)NCc2ccc(cc2)C(=O)Nc3c(cc(N4CCN(CC4)C)cc3)C
0.334601	O=C(OCc1ccccc1)NCc2ccc(cc2)C(=O)Nc3c(cc(N4CCN(CC4)C)cc3)C
0.334601	O=C(OCc1ccccc1)NCc2ccc(cc2)C(=O)Nc3c(cc(N4CCN(CC4)C)cc3)C
0.334601	O=C(OCc1ccccc1)NCc2ccc(cc2)C(=O)Nc3c(cc(N4CCN(CC4)C)cc3)C
0.334601	O=C(OCc1ccccc1)NCc2ccc(cc2)C(=O)Nc3c(cc(N4CCN(CC4)C)cc3)C
0.334601	O=C(OCc1ccccc1)NCc2ccc(cc2)C(=O)Nc3c(cc(N4CCN(CC4)C)cc3)C
0.334601	O=C(OCc1ccccc1)NCc2ccc(cc2)C(=O)Nc3c(cc(N4CCN(CC4)C)cc3)C
0.334559	O=C(Nc1c(cc(N2CCN(CC2)C)cc1)C)c3nccc(NCc4ccccc4)c3
0.334559	O=C(Nc1c(cc(N2CCN(CC2)C)cc1)C)c3nccc(NCc4ccccc4)c3
0.334559	O=C(Nc1c(cc(N2CCN(CC2)C)cc1)C)c3nccc(NCc4ccccc4)c3
0.334559	O=C(Nc1c(cc(N2CCN(CC2)C)cc1)C)c3nccc(NCc4ccccc4)c3
0.334559	O=C(Nc1c(cc(N2CCN(CC2)C)cc1)C)c3nccc(NCc4ccccc4)c3
0.334559	O=C(Nc1c(cc(N2CCN(CC2)C)cc1)C)c3nccc(NCc4ccccc4)c3
0.334559	O=C(Nc1c(cc(N2CCN(CC2)C)cc1)C)c3nccc(NCc4ccccc4)c3
0.334559	O=C(Nc1c(cc(N2CCN(CC2)C)cc1)C)c3nccc(NCc4ccccc4)c3
0.334559	O=C(Nc1c(cc(N2CCN(CC2)C)cc1)C)c3nccc(NCc4ccccc4)c3
0.334559	O=C(Nc1c(cc(N2CCN(CC2)C)cc1)C)c3nccc(NCc4ccccc4)c3
0.333333	O=C(Nc1c(ccc(c2nccnc2)c1)C)C=O
0.333333	O=C(Nc1c(ccc(c2nccnc2)c1)C)C=O
0.333333	O=C(Nc1c(ccc(c2nccnc2)c1)C)C=O
0.333333	O=C(Nc1c(ccc(c2nccnc2)c1)C)C=O
0.333333	O=C(Nc1c(ccc(c2nccnc2)c1)C)C=O
0.333333	O=C(Nc1c(ccc(c2nccnc2)c1)C)C=O
0.333333	O=C(Nc1c(ccc(c2nccnc2)c1)C)C=O
0.333333	O=C(Nc1c(ccc(c2nccnc2)c1)C)C=O
0.333333	O=C(Nc1c(ccc(c2nccnc2)c1)C)C=O
0.333333	O=C(Nc1c(ccc(c2nccnc2)c1)C)C=O
0.333333	O=C(Nc1cc(N)c(cc1)C)c2ccccc2
0.333333	O=C(Nc1cc(N)c(cc1)C)c2ccccc2
0.333333	O=C(Nc1cc(N)c(cc1)C)c2ccccc2
0.333333	O=C(Nc1cc(N)c(cc1)C)c2ccccc2
0.333333	O=C(Nc1cc(N)c(cc1)C)c2ccccc2
0.333333	O=C(Nc1cc(N)c(cc1)C)c2ccccc2
0.333333	O=C(Nc1cc(N)c(cc1)C)c2ccccc2
0.333333	O=C(Nc1cc(N)c(cc1)C)c2ccccc2
0.333333	O=C(Nc1cc(N)c(cc1)C)c2ccccc2
0.333333	O=C(Nc1cc(N)c(cc1)C)c2ccccc2
0.333333	O=C(N1CCN(CCOC(C)C)CC1)C(=O)Nc2c(ccc(c3nccnc3)c2)C
0.333333	O=C(N1CCN(CCOC(C)C)CC1)C(=O)Nc2c(ccc(c3nccnc3)c2)C
0.333333	O=C(N1CCN(CCOC(C)C)CC1)C(=O)Nc2c(ccc(c3nccnc3)c2)C
0.333333	O=C(N1CCN(CCOC(C)C)CC1)C(=O)Nc2c(ccc(c3nccnc3)c2)C
0.333333	O=C(N1CCN(CCOC(C)C)CC1)C(=O)Nc2c(ccc(c3nccnc3)c2)C
0.333333	O=C(N1CCN(CCOC(C)C)CC1)C(=O)Nc2c(ccc(c3nccnc3)c2)C
0.333333	O=C(N1CCN(CCOC(C)C)CC1)C(=O)Nc2c(ccc(c3nccnc3)c2)C
0.333333	O=C(N1CCN(CCOC(C)C)CC1)C(=O)Nc2c(ccc(c3nccnc3)c2)C
0.333333	O=C(N1CCN(CCOC(C)C)CC1)C(=O)Nc2c(ccc(c3nccnc3)c2)C
0.333333	O=C(N1CCN(CCOC(C)C)CC1)C(=O)Nc2c(ccc(c3nccnc3)c2)C
0.333333	O=C(NCCN1CCOCC1)c2ccc(NC(=O)C(=O)Nc3cc(NC(=O)C(C)(C)C)c(cc3)C)cc2
0.333333	O=C(NCCN1CCOCC1)c2ccc(NC(=O)C(=O)Nc3cc(NC(=O)C(C)(C)C)c(cc3)C)cc2
0.333333	O=C(NCCN1CCOCC1)c2ccc(NC(=O)C(=O)Nc3cc(NC(=O)C(C)(C)C)c(cc3)C)cc2
0.333333	O=C(NCCN1CCOCC1)c2ccc(NC(=O)C(=O)Nc3cc(NC(=O)C(C)(C)C)c(cc3)C)cc2
0.333333	O=C(NCCN1CCOCC1)c2ccc(NC(=O)C(=O)Nc3cc(NC(=O)C(C)(C)C)c(cc3)C)cc2
0.333333	O=C(NCCN1CCOCC1)c2ccc(NC(=O)C(=O)Nc3cc(NC(=O)C(C)(C)C)c(cc3)C)cc2
0.333333	O=C(NCCN1CCOCC1)c2ccc(NC(=O)C(=O)Nc3cc(NC(=O)C(C)(C)C)c(cc3)C)cc2
0.333333	O=C(NCCN1CCOCC1)c2ccc(NC(=O)C(=O)Nc3cc(NC(=O)C(C)(C)C)c(cc3)C)cc2
0.333333	O=C(NCCN1CCOCC1)c2ccc(NC(=O)C(=O)Nc3cc(NC(=O)C(C)(C)C)c(cc3)C)cc2
0.333333	O=C(NCCN1CCOCC1)c2ccc(NC(=O)C(=O)Nc3cc(NC(=O)C(C)(C)C)c(cc3)C)cc2
0.332061	O=C(N1CC(CN)CCC1)Nc2c(ccc(NC(=O)c3ccccc3)c2)C
0.332061	O=C(N1CC(CN)CCC1)Nc2c(ccc(NC(=O)c3ccccc3)c2)C
0.332061	O=C(N1CC(CN)CCC1)Nc2c(ccc(NC(=O)c3ccccc3)c2)C
0.332061	O=C(N1CC(CN)CCC1)Nc2c(ccc(NC(=O)c3ccccc3)c2)C
0.332061	O=C(N1CC(CN)CCC1)Nc2c(ccc(NC(=O)c3ccccc3)c2)C
0.332061	O=C(N1CC(CN)CCC1)Nc2c(ccc(NC(=O)c3ccccc3)c2)C
0.332061	O=C(N1CC(CN)CCC1)Nc2c(ccc(NC(=O)c3ccccc3)c2)C
0.332061	O=C(N1CC(CN)CCC1)Nc2c(ccc(NC(=O)c3ccccc3)c2)C
0.332061	O=C(N1CC(CN)CCC1)Nc2c(ccc(NC(=O)c3ccccc3)c2)C
0.332061	O=C(N1CC(CN)CCC1)Nc2c(ccc(NC(=O)c3ccccc3)c2)C
0.332031	O=C(Nc1c(ccc(c2nccnc2)c1)C)C(=O)NCc3ccc(c4ccc(O)cc4)cc3
0.332031	O=C(Nc1c(ccc(c2nccnc2)c1)C)C(=O)NCc3ccc(c4ccc(O)cc4)cc3
0.332031	O=C(Nc1c(ccc(c2nccnc2)c1)C)C(=O)NCc3ccc(c4ccc(O)cc4)cc3
0.332031	O=C(Nc1c(ccc(c2nccnc2)c1)C)C(=O)NCc3ccc(c4ccc(O)cc4)cc3
0.332031	O=C(Nc1c(ccc(c2nccnc2)c1)C)C(=O)NCc3ccc(c4ccc(O)cc4)cc3
0.332031	O=C(Nc1c(ccc(c2nccnc2)c1)C)C(=O)NCc3ccc(c4ccc(O)cc4)cc3
0.332031	O=C(Nc1c(ccc(c2nccnc2)c1)C)C(=O)NCc3ccc(c4ccc(O)cc4)cc3
0.332031	O=C(Nc1c(ccc(c2nccnc2)c1)C)C(=O)NCc3ccc(c4ccc(O)cc4)cc3
0.332031	O=C(Nc1c(ccc(c2nccnc2)c1)C)C(=O)NCc3ccc(c4ccc(O)cc4)cc3
0.332031	O=C(Nc1c(ccc(c2nccnc2)c1)C)C(=O)NCc3ccc(c4ccc(O)cc4)cc3
0.330612	Brc1c(SC)ccc(NC(=O)c2ccc(c3nnc(cc3)C)cc2)c1
0.330612	Brc1c(SC)ccc(NC(=O)c2ccc(c3nnc(cc3)C)cc2)c1
0.330612	Brc1c(SC)ccc(NC(=O)c2ccc(c3nnc(cc3)C)cc2)c1
0.330317	O=C(Nc1c(ccc(c1)C=O)C)c2ccccc2
0.330317	O=C(Nc1c(ccc(c1)C=O)C)c2ccccc2
0.330317	O=C(Nc1c(ccc(c1)C=O)C)c2ccccc2
0.330317	O=C(Nc1c(ccc(c1)C=O)C)c2ccccc2
0.330317	O=C(Nc1c(ccc(c1)C=O)C)c2ccccc2
0.330317	O=C(Nc1c(ccc(c1)C=O)C)c2ccccc2
0.330317	O=C(Nc1c(ccc(c1)C=O)C)c2ccccc2
0.330317	O=C(Nc1c(ccc(c1)C=O)C)c2ccccc2
0.330189	S(Cc1ccc(NC(=O)c2ccc(Nc3ncccn3)cc2)cc1)CC
0.330189	S(Cc1ccc(NC(=O)c2ccc(Nc3ncccn3)cc2)cc1)CC
0.330189	S(Cc1ccc(NC(=O)c2ccc(Nc3ncccn3)cc2)cc1)CC
0.330189	S(Cc1ccc(NC(=O)c2ccc(Nc3ncccn3)cc2)cc1)CC
0.330189	S(Cc1ccc(NC(=O)c2ccc(Nc3ncccn3)cc2)cc1)CC
0.330189	S(Cc1ccc(NC(=O)c2ccc(Nc3ncccn3)cc2)cc1)CC
0.330189	S(Cc1ccc(NC(=O)c2ccc(Nc3ncccn3)cc2)cc1)CC
0.330189	S(Cc1ccc(NC(=O)c2ccc(Nc3ncccn3)cc2)cc1)CC
0.330189	S(Cc1ccc(NC(=O)c2ccc(Nc3ncccn3)cc2)cc1)CC
0.330189	S(Cc1ccc(NC(=O)c2ccc(Nc3ncccn3)cc2)cc1)CC
0.327511	O=C(Nc1ccc(cc1)C2=NNC(=N2)CN)c3cnccc3
0.327511	O=C(Nc1ccc(cc1)C2=NNC(=N2)CN)c3cnccc3
0.327511	O=C(Nc1ccc(cc1)C2=NNC(=N2)CN)c3cnccc3
0.327511	O=C(Nc1ccc(cc1)C2=NNC(=N2)CN)c3cnccc3
0.327511	O=C(Nc1ccc(cc1)C2=NNC(=N2)CN)c3cnccc3
0.327511	O=C(Nc1ccc(cc1)C2=NNC(=N2)CN)c3cnccc3
0.327511	O=C(Nc1ccc(cc1)C2=NNC(=N2)CN)c3cnccc3
0.327511	O=C(Nc1ccc(cc1)C2=NNC(=N2)CN)c3cnccc3
0.327511	O=C(Nc1ccc(cc1)C2=NNC(=N2)CN)c3cnccc3
0.327511	O=C(Nc1ccc(cc1)C2=NNC(=N2)CN)c3cnccc3
0.326613	O=C(Nc1ccccc1)c2cc(NCCN3N=CC=C3)c(cc2)C
0.326007	Clc1c(ccc(NNC(=O)c2cc(Nc3nc(ccn3)C)ccc2)c1)C(=O)OC
0.326007	Clc1c(ccc(NNC(=O)c2cc(Nc3nc(ccn3)C)ccc2)c1)C(=O)OC
0.326007	Clc1c(ccc(NNC(=O)c2cc(Nc3nc(ccn3)C)ccc2)c1)C(=O)OC
0.325843	O=C(N1CCC(c2nc(ccn2)C)CC1)c3cc(NC(=O)c4cnccc4)ccc3
0.325843	O=C(N1CCC(c2nc(ccn2)C)CC1)c3cc(NC(=O)c4cnccc4)ccc3
0.325843	O=C(N1CCC(c2nc(ccn2)C)CC1)c3cc(NC(=O)c4cnccc4)ccc3
0.325843	O=C(N1CCC(c2nc(ccn2)C)CC1)c3cc(NC(=O)c4cnccc4)ccc3
0.325843	O=C(N1CCC(c2nc(ccn2)C)CC1)c3cc(NC(=O)c4cnccc4)ccc3
0.325843	O=C(N1CCC(c2nc(ccn2)C)CC1)c3cc(NC(=O)c4cnccc4)ccc3
0.325843	O=C(N1CCC(c2nc(ccn2)C)CC1)c3cc(NC(=O)c4cnccc4)ccc3
0.325843	O=C(N1CCC(c2nc(ccn2)C)CC1)c3cc(NC(=O)c4cnccc4)ccc3
0.325843	O=C(N1CCC(c2nc(ccn2)C)CC1)c3cc(NC(=O)c4cnccc4)ccc3
0.325843	O=C(N1CCC(c2nc(ccn2)C)CC1)c3cc(NC(=O)c4cnccc4)ccc3
0.325758	S1C=C(c2c(ccc(NC(=O)c3ccc(cc3)CNC(=O)OCc4ccccc4)c2)C)C=C1
0.325758	S1C=C(c2c(ccc(NC(=O)c3ccc(cc3)CNC(=O)OCc4ccccc4)c2)C)C=C1
0.325758	S1C=C(c2c(ccc(NC(=O)c3ccc(cc3)CNC(=O)OCc4ccccc4)c2)C)C=C1
0.325758	S1C=C(c2c(ccc(NC(=O)c3ccc(cc3)CNC(=O)OCc4ccccc4)c2)C)C=C1
0.325758	S1C=C(c2c(ccc(NC(=O)c3ccc(cc3)CNC(=O)OCc4ccccc4)c2)C)C=C1
0.325758	S1C=C(c2c(ccc(NC(=O)c3ccc(cc3)CNC(=O)OCc4ccccc4)c2)C)C=C1
0.325758	S1C=C(c2c(ccc(NC(=O)c3ccc(cc3)CNC(=O)OCc4ccccc4)c2)C)C=C1
0.325758	S1C=C(c2c(ccc(NC(=O)c3ccc(cc3)CNC(=O)OCc4ccccc4)c2)C)C=C1
0.325758	S1C=C(c2c(ccc(NC(=O)c3ccc(cc3)CNC(=O)OCc4ccccc4)c2)C)C=C1
0.325758	S1C=C(c2c(ccc(NC(=O)c3ccc(cc3)CNC(=O)OCc4ccccc4)c2)C)C=C1
0.324528	O=C(Nc1cc(NC(=O)CN2CCCCC2)c(cc1)C)C=3NC(=C(C3)C)C
0.324528	O=C(Nc1cc(NC(=O)CN2CCCCC2)c(cc1)C)C=3NC(=C(C3)C)C
0.324528	O=C(Nc1cc(NC(=O)CN2CCCCC2)c(cc1)C)C=3NC(=C(C3)C)C
0.324528	O=C(Nc1cc(NC(=O)CN2CCCCC2)c(cc1)C)C=3NC(=C(C3)C)C
0.324528	O=C(Nc1cc(NC(=O)CN2CCCCC2)c(cc1)C)C=3NC(=C(C3)C)C
0.324528	O=C(Nc1cc(NC(=O)CN2CCCCC2)c(cc1)C)C=3NC(=C(C3)C)C
0.324528	O=C(Nc1cc(NC(=O)CN2CCCCC2)c(cc1)C)C=3NC(=C(C3)C)C
0.324528	O=C(Nc1cc(NC(=O)CN2CCCCC2)c(cc1)C)C=3NC(=C(C3)C)C
0.324528	O=C(Nc1cc(NC(=O)CN2CCCCC2)c(cc1)C)C=3NC(=C(C3)C)C
0.324528	O=C(Nc1cc(NC(=O)CN2CCCCC2)c(cc1)C)C=3NC(=C(C3)C)C
0.323944	S(=O)(=O)(N)c1c(c(ccc1)C(=O)Nc2c(ccc(c2)CN3CCOCC3)C)C
0.323944	S(=O)(=O)(N)c1c(c(ccc1)C(=O)Nc2c(ccc(c2)CN3CCOCC3)C)C
0.323944	S(=O)(=O)(N)c1c(c(ccc1)C(=O)Nc2c(ccc(c2)CN3CCOCC3)C)C
0.323944	S(=O)(=O)(N)c1c(c(ccc1)C(=O)Nc2c(ccc(c2)CN3CCOCC3)C)C
0.323843	O=C(Nc1cc(NC(=O)CN2CCCCC2)c(cc1)C)c3cnc4ncccc4c3
0.323843	O=C(Nc1cc(NC(=O)CN2CCCCC2)c(cc1)C)c3cnc4ncccc4c3
0.323843	O=C(Nc1cc(NC(=O)CN2CCCCC2)c(cc1)C)c3cnc4ncccc4c3
0.323843	O=C(Nc1cc(NC(=O)CN2CCCCC2)c(cc1)C)c3cnc4ncccc4c3
0.323843	O=C(Nc1cc(NC(=O)CN2CCCCC2)c(cc1)C)c3cnc4ncccc4c3
0.323843	O=C(Nc1cc(NC(=O)CN2CCCCC2)c(cc1)C)c3cnc4ncccc4c3
0.323843	O=C(Nc1cc(NC(=O)CN2CCCCC2)c(cc1)C)c3cnc4ncccc4c3
0.323843	O=C(Nc1cc(NC(=O)CN2CCCCC2)c(cc1)C)c3cnc4ncccc4c3
0.323843	O=C(Nc1cc(NC(=O)CN2CCCCC2)c(cc1)C)c3cnc4ncccc4c3
0.323843	O=C(Nc1cc(NC(=O)CN2CCCCC2)c(cc1)C)c3cnc4ncccc4c3
0.323529	S1C(=NC(C(=O)Nc2c(cc(N3CCN(CC3)C)cc2)C)=C1)c4ccc(cc4)C
0.323529	S1C(=NC(C(=O)Nc2c(cc(N3CCN(CC3)C)cc2)C)=C1)c4ccc(cc4)C
0.323529	S1C(=NC(C(=O)Nc2c(cc(N3CCN(CC3)C)cc2)C)=C1)c4ccc(cc4)C
0.323529	S1C(=NC(C(=O)Nc2c(cc(N3CCN(CC3)C)cc2)C)=C1)c4ccc(cc4)C
0.323529	S1C(=NC(C(=O)Nc2c(cc(N3CCN(CC3)C)cc2)C)=C1)c4ccc(cc4)C
0.323529	S1C(=NC(C(=O)Nc2c(cc(N3CCN(CC3)C)cc2)C)=C1)c4ccc(cc4)C
0.323529	S1C(=NC(C(=O)Nc2c(cc(N3CCN(CC3)C)cc2)C)=C1)c4ccc(cc4)C
0.323529	S1C(=NC(C(=O)Nc2c(cc(N3CCN(CC3)C)cc2)C)=C1)c4ccc(cc4)C
0.323529	S1C(=NC(C(=O)Nc2c(cc(N3CCN(CC3)C)cc2)C)=C1)c4ccc(cc4)C
0.323529	S1C(=NC(C(=O)Nc2c(cc(N3CCN(CC3)C)cc2)C)=C1)c4ccc(cc4)C
0.323194	S1C=C(c2c(ccc(NC(=O)c3ccc(cc3)CN4N=NC=C4)c2)C)C=C1
0.323194	S1C=C(c2c(ccc(NC(=O)c3ccc(cc3)CN4N=NC=C4)c2)C)C=C1
0.323194	S1C=C(c2c(ccc(NC(=O)c3ccc(cc3)CN4N=NC=C4)c2)C)C=C1
0.323194	S1C=C(c2c(ccc(NC(=O)c3ccc(cc3)CN4N=NC=C4)c2)C)C=C1
0.323194	S1C=C(c2c(ccc(NC(=O)c3ccc(cc3)CN4N=NC=C4)c2)C)C=C1
0.322222	Brc1ccc(cc1)C(=O)Nc2c(ccc(c2)C=3ON=C(N3)c4cc(OC)c(OC)cc4)C
0.322222	Brc1ccc(cc1)C(=O)Nc2c(ccc(c2)C=3ON=C(N3)c4cc(OC)c(OC)cc4)C
0.322222	Brc1ccc(cc1)C(=O)Nc2c(ccc(c2)C=3ON=C(N3)c4cc(OC)c(OC)cc4)C
0.322222	Brc1ccc(cc1)C(=O)Nc2c(ccc(c2)C=3ON=C(N3)c4cc(OC)c(OC)cc4)C
0.322222	Brc1ccc(cc1)C(=O)Nc2c(ccc(c2)C=3ON=C(N3)c4cc(OC)c(OC)cc4)C
0.322222	Brc1ccc(cc1)C(=O)Nc2c(ccc(c2)C=3ON=C(N3)c4cc(OC)c(OC)cc4)C
0.322222	Brc1ccc(cc1)C(=O)Nc2c(ccc(c2)C=3ON=C(N3)c4cc(OC)c(OC)cc4)C
0.322222	Brc1ccc(cc1)C(=O)Nc2c(ccc(c2)C=3ON=C(N3)c4cc(OC)c(OC)cc4)C
0.322222	Brc1ccc(cc1)C(=O)Nc2c(ccc(c2)C=3ON=C(N3)c4cc(OC)c(OC)cc4)C
0.322222	Brc1ccc(cc1)C(=O)Nc2c(ccc(c2)C=3ON=C(N3)c4cc(OC)c(OC)cc4)C
0.321267	Brc1ccc(cc1)C(=O)Nc2c(ccc(c2)C(=O)O)C
0.320611	O=C(Nc1c(OC)ccc(c2cnccc2)c1)c3c(OC)ccc(c3)CN
0.32	Clc1c(cc(c(NC(=O)c2ccc(NC(=O)c3ccncc3)cc2)c1)C)C
0.32	Clc1c(cc(c(NC(=O)c2ccc(NC(=O)c3ccncc3)cc2)c1)C)C
0.32	Clc1c(cc(c(NC(=O)c2ccc(NC(=O)c3ccncc3)cc2)c1)C)C
0.32	Clc1c(cc(c(NC(=O)c2ccc(NC(=O)c3ccncc3)cc2)c1)C)C
0.32	Clc1c(cc(c(NC(=O)c2ccc(NC(=O)c3ccncc3)cc2)c1)C)C
0.32	Clc1c(cc(c(NC(=O)c2ccc(NC(=O)c3ccncc3)cc2)c1)C)C
0.32	Clc1c(cc(c(NC(=O)c2ccc(NC(=O)c3ccncc3)cc2)c1)C)C
0.32	Clc1c(cc(c(NC(=O)c2ccc(NC(=O)c3ccncc3)cc2)c1)C)C
0.32	Clc1c(cc(c(NC(=O)c2ccc(NC(=O)c3ccncc3)cc2)c1)C)C
0.32	Clc1c(cc(c(NC(=O)c2ccc(NC(=O)c3ccncc3)cc2)c1)C)C
0.32	O=C(Nc1ccccc1)c2cc(NC(=O)C3=NN(c4ncccc4)C(c5ccccc5)=C3)c(cc2)C
0.319231	FC(F)(F)c1cc(NC(=O)c2ccc(Nc3ncccn3)cc2)c(N(CC)CC)cc1
0.319231	FC(F)(F)c1cc(NC(=O)c2ccc(Nc3ncccn3)cc2)c(N(CC)CC)cc1
0.319231	FC(F)(F)c1cc(NC(=O)c2ccc(Nc3ncccn3)cc2)c(N(CC)CC)cc1
0.319231	FC(F)(F)c1cc(NC(=O)c2ccc(Nc3ncccn3)cc2)c(N(CC)CC)cc1
0.319231	FC(F)(F)c1cc(NC(=O)c2ccc(Nc3ncccn3)cc2)c(N(CC)CC)cc1
0.319231	FC(F)(F)c1cc(NC(=O)c2ccc(Nc3ncccn3)cc2)c(N(CC)CC)cc1
0.319231	FC(F)(F)c1cc(NC(=O)c2ccc(Nc3ncccn3)cc2)c(N(CC)CC)cc1
0.319231	FC(F)(F)c1cc(NC(=O)c2ccc(Nc3ncccn3)cc2)c(N(CC)CC)cc1
0.319231	FC(F)(F)c1cc(NC(=O)c2ccc(Nc3ncccn3)cc2)c(N(CC)CC)cc1
0.319231	FC(F)(F)c1cc(NC(=O)c2ccc(Nc3ncccn3)cc2)c(N(CC)CC)cc1
0.318182	O=C(Nc1cc(ccc1)C(=O)NC2=NC(=CN2)C3CC3)c4cnccc4
0.318182	O=C(Nc1cc(ccc1)C(=O)NC2=NC(=CN2)C3CC3)c4cnccc4
0.318182	O=C(Nc1cc(ccc1)C(=O)NC2=NC(=CN2)C3CC3)c4cnccc4
0.318182	O=C(Nc1cc(ccc1)C(=O)NC2=NC(=CN2)C3CC3)c4cnccc4
0.315789	O=C(Nc1c(OC)cc(NC(=O)c2cc(NC(=O)c3cnccc3)ccc2)cc1)N
0.315789	O=C(Nc1c(OC)cc(NC(=O)c2cc(NC(=O)c3cnccc3)ccc2)cc1)N
0.315789	O=C(Nc1c(OC)cc(NC(=O)c2cc(NC(=O)c3cnccc3)ccc2)cc1)N
0.315789	O=C(Nc1c(OC)cc(NC(=O)c2cc(NC(=O)c3cnccc3)ccc2)cc1)N
0.315789	O=C(Nc1c(OC)cc(NC(=O)c2cc(NC(=O)c3cnccc3)ccc2)cc1)N
0.315789	O=C(Nc1c(OC)cc(NC(=O)c2cc(NC(=O)c3cnccc3)ccc2)cc1)N
0.315789	O=C(Nc1c(OC)cc(NC(=O)c2cc(NC(=O)c3cnccc3)ccc2)cc1)N
0.315789	O=C(Nc1c(OC)cc(NC(=O)c2cc(NC(=O)c3cnccc3)ccc2)cc1)N
0.315789	O=C(Nc1c(OC)cc(NC(=O)c2cc(NC(=O)c3cnccc3)ccc2)cc1)N
0.315789	O=C(Nc1c(OC)cc(NC(=O)c2cc(NC(=O)c3cnccc3)ccc2)cc1)N
0.314815	O=C(NCCCN1CC(=O)NCC1)c2cc(Nc3nc(ccn3)C)ccc2
0.314815	O=C(NCCCN1CC(=O)NCC1)c2cc(Nc3nc(ccn3)C)ccc2
0.314815	O=C(NCCCN1CC(=O)NCC1)c2cc(Nc3nc(ccn3)C)ccc2
0.314815	O=C(NCCCN1CC(=O)NCC1)c2cc(Nc3nc(ccn3)C)ccc2
0.314815	O=C(NCCCN1CC(=O)NCC1)c2cc(Nc3nc(ccn3)C)ccc2
0.314815	O=C(NCCCN1CC(=O)NCC1)c2cc(Nc3nc(ccn3)C)ccc2
0.314815	O=C(NCCCN1CC(=O)NCC1)c2cc(Nc3nc(ccn3)C)ccc2
0.314815	O=C(NCCCN1CC(=O)NCC1)c2cc(Nc3nc(ccn3)C)ccc2
0.314815	O=C(NCCCN1CC(=O)NCC1)c2cc(Nc3nc(ccn3)C)ccc2
0.314815	O=C(NCCCN1CC(=O)NCC1)c2cc(Nc3nc(ccn3)C)ccc2
0.314607	Fc1c(N2CCN(CC2)CC)ccc(NC(=O)c3ccc(cc3)C(=O)NCc4cc(ccc4)C)c1
0.314607	Fc1c(N2CCN(CC2)CC)ccc(NC(=O)c3ccc(cc3)C(=O)NCc4cc(ccc4)C)c1
0.314607	Fc1c(N2CCN(CC2)CC)ccc(NC(=O)c3ccc(cc3)C(=O)NCc4cc(ccc4)C)c1
0.314607	Fc1c(N2CCN(CC2)CC)ccc(NC(=O)c3ccc(cc3)C(=O)NCc4cc(ccc4)C)c1
0.314607	Fc1c(N2CCN(CC2)CC)ccc(NC(=O)c3ccc(cc3)C(=O)NCc4cc(ccc4)C)c1
0.314607	Fc1c(N2CCN(CC2)CC)ccc(NC(=O)c3ccc(cc3)C(=O)NCc4cc(ccc4)C)c1
0.314607	Fc1c(N2CCN(CC2)CC)ccc(NC(=O)c3ccc(cc3)C(=O)NCc4cc(ccc4)C)c1
0.314607	Fc1c(N2CCN(CC2)CC)ccc(NC(=O)c3ccc(cc3)C(=O)NCc4cc(ccc4)C)c1
0.314607	Fc1c(N2CCN(CC2)CC)ccc(NC(=O)c3ccc(cc3)C(=O)NCc4cc(ccc4)C)c1
0.314607	Fc1c(N2CCN(CC2)CC)ccc(NC(=O)c3ccc(cc3)C(=O)NCc4cc(ccc4)C)c1
0.314189	O=C(Nc1cc(ccc1)C(=O)NC=2N(N=C(c3c(cccc3)C)C2)Cc4ccccc4)c5cnccc5
0.314189	O=C(Nc1cc(ccc1)C(=O)NC=2N(N=C(c3c(cccc3)C)C2)Cc4ccccc4)c5cnccc5
0.314189	O=C(Nc1cc(ccc1)C(=O)NC=2N(N=C(c3c(cccc3)C)C2)Cc4ccccc4)c5cnccc5
0.314189	O=C(Nc1cc(ccc1)C(=O)NC=2N(N=C(c3c(cccc3)C)C2)Cc4ccccc4)c5cnccc5
0.314189	O=C(Nc1cc(ccc1)C(=O)NC=2N(N=C(c3c(cccc3)C)C2)Cc4ccccc4)c5cnccc5
0.314189	O=C(Nc1cc(ccc1)C(=O)NC=2N(N=C(c3c(cccc3)C)C2)Cc4ccccc4)c5cnccc5
0.314189	O=C(Nc1cc(ccc1)C(=O)NC=2N(N=C(c3c(cccc3)C)C2)Cc4ccccc4)c5cnccc5
0.313492	Fc1c(NC(=O)OC(C)(C)C)cc(cc1)C(=O)Nc2c(ccc(NC(=O)C)c2)C
0.3125	O=C(Nc1c(cc(N2CCN(CC2)C)cc1)C)C=3C=NN(C3)Cc4ccc(cc4)C
0.3125	O=C(Nc1c(cc(N2CCN(CC2)C)cc1)C)C=3C=NN(C3)Cc4ccc(cc4)C
0.311688	Fc1c(NC(=O)OC)cc(NC(=O)c2ccc(NC(=O)c3ccncc3)cc2)cc1
0.311178	[O-][N+](=O)c1c(N2CCC(c3nc(c4c(OC)cccc4)ccn3)CC2)ccc(c1)C(=O)Nc5ccc(cc5)C
0.311178	[O-][N+](=O)c1c(N2CCC(c3nc(c4c(OC)cccc4)ccn3)CC2)ccc(c1)C(=O)Nc5ccc(cc5)C
0.311178	[O-][N+](=O)c1c(N2CCC(c3nc(c4c(OC)cccc4)ccn3)CC2)ccc(c1)C(=O)Nc5ccc(cc5)C
0.311178	[O-][N+](=O)c1c(N2CCC(c3nc(c4c(OC)cccc4)ccn3)CC2)ccc(c1)C(=O)Nc5ccc(cc5)C
0.311178	[O-][N+](=O)c1c(N2CCC(c3nc(c4c(OC)cccc4)ccn3)CC2)ccc(c1)C(=O)Nc5ccc(cc5)C
0.311178	[O-][N+](=O)c1c(N2CCC(c3nc(c4c(OC)cccc4)ccn3)CC2)ccc(c1)C(=O)Nc5ccc(cc5)C
0.311178	[O-][N+](=O)c1c(N2CCC(c3nc(c4c(OC)cccc4)ccn3)CC2)ccc(c1)C(=O)Nc5ccc(cc5)C
0.311178	[O-][N+](=O)c1c(N2CCC(c3nc(c4c(OC)cccc4)ccn3)CC2)ccc(c1)C(=O)Nc5ccc(cc5)C
0.311178	[O-][N+](=O)c1c(N2CCC(c3nc(c4c(OC)cccc4)ccn3)CC2)ccc(c1)C(=O)Nc5ccc(cc5)C
0.311178	[O-][N+](=O)c1c(N2CCC(c3nc(c4c(OC)cccc4)ccn3)CC2)ccc(c1)C(=O)Nc5ccc(cc5)C
0.310219	O=C(Nc1c(cc(N2CCN(CC2)C)cc1)C)C=3C=NN(C3)Cc4ccccc4
0.310219	O=C(Nc1c(cc(N2CCN(CC2)C)cc1)C)C=3C=NN(C3)Cc4ccccc4
0.310219	O=C(Nc1c(cc(N2CCN(CC2)C)cc1)C)C=3C=NN(C3)Cc4ccccc4
0.310219	O=C(Nc1c(cc(N2CCN(CC2)C)cc1)C)C=3C=NN(C3)Cc4ccccc4
0.310219	O=C(Nc1c(cc(N2CCN(CC2)C)cc1)C)C=3C=NN(C3)Cc4ccccc4
0.310219	O=C(Nc1c(cc(N2CCN(CC2)C)cc1)C)C=3C=NN(C3)Cc4ccccc4
0.310219	O=C(Nc1c(cc(N2CCN(CC2)C)cc1)C)C=3C=NN(C3)Cc4ccccc4
0.310219	O=C(Nc1c(cc(N2CCN(CC2)C)cc1)C)C=3C=NN(C3)Cc4ccccc4
0.310219	O=C(Nc1c(cc(N2CCN(CC2)C)cc1)C)C=3C=NN(C3)Cc4ccccc4
0.310219	O=C(Nc1c(cc(N2CCN(CC2)C)cc1)C)C=3C=NN(C3)Cc4ccccc4
0.309804	ClC=1SC(C(=O)Nc2c(ccc(c2)C(=O)Nc3ccccc3)C)=CC1C
0.309804	ClC=1SC(C(=O)Nc2c(ccc(c2)C(=O)Nc3ccccc3)C)=CC1C
0.309524	Clc1cc(NC(=O)c2cc(NC(=O)c3cnccc3)ccc2)c(SCC)cc1
0.309524	Clc1cc(NC(=O)c2cc(NC(=O)c3cnccc3)ccc2)c(SCC)cc1
0.309524	Clc1cc(NC(=O)c2cc(NC(=O)c3cnccc3)ccc2)c(SCC)cc1
0.309524	Clc1cc(NC(=O)c2cc(NC(=O)c3cnccc3)ccc2)c(SCC)cc1
0.309524	Clc1cc(NC(=O)c2cc(NC(=O)c3cnccc3)ccc2)c(SCC)cc1
0.309524	Clc1cc(NC(=O)c2cc(NC(=O)c3cnccc3)ccc2)c(SCC)cc1
0.309524	Clc1cc(NC(=O)c2cc(NC(=O)c3cnccc3)ccc2)c(SCC)cc1
0.309524	Clc1cc(NC(=O)c2cc(NC(=O)c3cnccc3)ccc2)c(SCC)cc1
0.309524	Clc1cc(NC(=O)c2cc(NC(=O)c3cnccc3)ccc2)c(SCC)cc1
0.309524	Clc1cc(NC(=O)c2cc(NC(=O)c3cnccc3)ccc2)c(SCC)cc1
0.309524	O=C(Nc1c(OCC)ncc(c1)C)c2ccc(Nc3ncccn3)cc2
0.309524	O=C(Nc1c(OCC)ncc(c1)C)c2ccc(Nc3ncccn3)cc2
0.309524	O=C(Nc1c(OCC)ncc(c1)C)c2ccc(Nc3ncccn3)cc2
0.309524	O=C(Nc1c(OCC)ncc(c1)C)c2ccc(Nc3ncccn3)cc2
0.309524	O=C(Nc1c(OCC)ncc(c1)C)c2ccc(Nc3ncccn3)cc2
0.309524	O=C(Nc1c(OCC)ncc(c1)C)c2ccc(Nc3ncccn3)cc2
0.308824	O=C(OCc1ccccc1)NCc2ccc(cc2)C(=O)Nc3cc(c(OCCN4CCCC4)cc3)C
0.308511	Brc1cc(c(NC(=O)CN(C=2SC=C(N2)c3cnccc3)C)cc1)C
0.308511	Brc1cc(c(NC(=O)CN(C=2SC=C(N2)c3cnccc3)C)cc1)C
0.308511	Brc1cc(c(NC(=O)CN(C=2SC=C(N2)c3cnccc3)C)cc1)C
0.308511	Brc1cc(c(NC(=O)CN(C=2SC=C(N2)c3cnccc3)C)cc1)C
0.308244	O=C(Nc1ccccc1)c2cc(NC(=O)CCc3cc4c(cc3)CCOC4)c(cc2)C
0.308244	O=C(Nc1ccccc1)c2cc(NC(=O)CCc3cc4c(cc3)CCOC4)c(cc2)C
0.308244	O=C(Nc1ccccc1)c2cc(NC(=O)CCc3cc4c(cc3)CCOC4)c(cc2)C
0.308244	O=C(Nc1ccccc1)c2cc(NC(=O)CCc3cc4c(cc3)CCOC4)c(cc2)C
0.308244	O=C(Nc1ccccc1)c2cc(NC(=O)CCc3cc4c(cc3)CCOC4)c(cc2)C
0.308244	O=C(Nc1ccccc1)c2cc(NC(=O)CCc3cc4c(cc3)CCOC4)c(cc2)C
0.308244	O=C(Nc1ccccc1)c2cc(NC(=O)CCc3cc4c(cc3)CCOC4)c(cc2)C
0.308244	O=C(Nc1ccccc1)c2cc(NC(=O)CCc3cc4c(cc3)CCOC4)c(cc2)C
0.308244	O=C(Nc1ccccc1)c2cc(NC(=O)CCc3cc4c(cc3)CCOC4)c(cc2)C
0.308244	O=C(Nc1ccccc1)c2cc(NC(=O)CCc3cc4c(cc3)CCOC4)c(cc2)C
0.307377	O=C(NC(CC(C)C)C)c1cc(Nc2nc(ccn2)C)ccc1
0.307377	O=C(NC(CC(C)C)C)c1cc(Nc2nc(ccn2)C)ccc1
0.307377	O=C(NC(CC(C)C)C)c1cc(Nc2nc(ccn2)C)ccc1
0.307377	O=C(NC(CC(C)C)C)c1cc(Nc2nc(ccn2)C)ccc1
0.307377	O=C(NC(CC(C)C)C)c1cc(Nc2nc(ccn2)C)ccc1
0.307377	O=C(NC(CC(C)C)C)c1cc(Nc2nc(ccn2)C)ccc1
0.307377	O=C(NC(CC(C)C)C)c1cc(Nc2nc(ccn2)C)ccc1
0.307377	O=C(NC(CC(C)C)C)c1cc(Nc2nc(ccn2)C)ccc1
0.307377	O=C(NC(CC(C)C)C)c1cc(Nc2nc(ccn2)C)ccc1
0.307377	O=C(NC(CC(C)C)C)c1cc(Nc2nc(ccn2)C)ccc1
0.307339	O=C(Nc1ccccc1)c2cc(N)c(cc2)C
0.307339	O=C(Nc1ccccc1)c2cc(N)c(cc2)C
0.307339	O=C(Nc1ccccc1)c2cc(N)c(cc2)C
0.307339	O=C(Nc1ccccc1)c2cc(N)c(cc2)C
0.307339	O=C(Nc1ccccc1)c2cc(N)c(cc2)C
0.307339	O=C(Nc1ccccc1)c2cc(N)c(cc2)C
0.307339	O=C(Nc1ccccc1)c2cc(N)c(cc2)C
0.307339	O=C(Nc1ccccc1)c2cc(N)c(cc2)C
0.307339	O=C(Nc1ccccc1)c2cc(N)c(cc2)C
0.307339	O=C(Nc1ccccc1)c2cc(N)c(cc2)C
0.307143	Fc1c(NC(=O)c2cc(NC(=O)c3cnccc3)ccc2)ccc(c4c(cccc4)C(F)(F)F)c1
0.307143	Fc1c(NC(=O)c2cc(NC(=O)c3cnccc3)ccc2)ccc(c4c(cccc4)C(F)(F)F)c1
0.307143	Fc1c(NC(=O)c2cc(NC(=O)c3cnccc3)ccc2)ccc(c4c(cccc4)C(F)(F)F)c1
0.307143	Fc1c(NC(=O)c2cc(NC(=O)c3cnccc3)ccc2)ccc(c4c(cccc4)C(F)(F)F)c1
0.307143	Fc1c(NC(=O)c2cc(NC(=O)c3cnccc3)ccc2)ccc(c4c(cccc4)C(F)(F)F)c1
0.307143	Fc1c(NC(=O)c2cc(NC(=O)c3cnccc3)ccc2)ccc(c4c(cccc4)C(F)(F)F)c1
0.307143	Fc1c(NC(=O)c2cc(NC(=O)c3cnccc3)ccc2)ccc(c4c(cccc4)C(F)(F)F)c1
0.307143	Fc1c(NC(=O)c2cc(NC(=O)c3cnccc3)ccc2)ccc(c4c(cccc4)C(F)(F)F)c1
0.307143	Fc1c(NC(=O)c2cc(NC(=O)c3cnccc3)ccc2)ccc(c4c(cccc4)C(F)(F)F)c1
0.307143	Fc1c(NC(=O)c2cc(NC(=O)c3cnccc3)ccc2)ccc(c4c(cccc4)C(F)(F)F)c1
0.306977	O=C(Nc1cc(ccc1)CN)c2cnccc2
0.306977	O=C(Nc1cc(ccc1)CN)c2cnccc2
0.306977	O=C(Nc1cc(ccc1)CN)c2cnccc2
0.306977	O=C(Nc1cc(ccc1)CN)c2cnccc2
0.306977	O=C(Nc1cc(ccc1)CN)c2cnccc2
0.306977	O=C(Nc1cc(ccc1)CN)c2cnccc2
0.306977	O=C(Nc1cc(ccc1)CN)c2cnccc2
0.306977	O=C(Nc1cc(ccc1)CN)c2cnccc2
0.306859	O=C(Nc1c(cc(N2CCN(CC2)C)cc1)C)c3ncc(Oc4cc(OC)ccc4)cc3
0.306859	O=C(Nc1c(cc(N2CCN(CC2)C)cc1)C)c3ncc(Oc4cc(OC)ccc4)cc3
0.306859	O=C(Nc1c(cc(N2CCN(CC2)C)cc1)C)c3ncc(Oc4cc(OC)ccc4)cc3
0.306859	O=C(Nc1c(cc(N2CCN(CC2)C)cc1)C)c3ncc(Oc4cc(OC)ccc4)cc3
0.306859	O=C(Nc1c(cc(N2CCN(CC2)C)cc1)C)c3ncc(Oc4cc(OC)ccc4)cc3
0.306859	O=C(Nc1c(cc(N2CCN(CC2)C)cc1)C)c3ncc(Oc4cc(OC)ccc4)cc3
0.306859	O=C(Nc1c(cc(N2CCN(CC2)C)cc1)C)c3ncc(Oc4cc(OC)ccc4)cc3
0.306859	O=C(Nc1c(cc(N2CCN(CC2)C)cc1)C)c3ncc(Oc4cc(OC)ccc4)cc3
0.306859	O=C(Nc1c(cc(N2CCN(CC2)C)cc1)C)c3ncc(Oc4cc(OC)ccc4)cc3
0.306859	O=C(Nc1c(cc(N2CCN(CC2)C)cc1)C)c3ncc(Oc4cc(OC)ccc4)cc3
0.305419	O=C(Nc1ccc(cc1)C)c2cnccc2
0.305419	O=C(Nc1ccc(cc1)C)c2cnccc2
0.305419	O=C(Nc1ccc(cc1)C)c2cnccc2
0.305419	O=C(Nc1ccc(cc1)C)c2cnccc2
0.305419	O=C(Nc1ccc(cc1)C)c2cnccc2
0.305419	O=C(Nc1ccc(cc1)C)c2cnccc2
0.305419	O=C(Nc1ccc(cc1)C)c2cnccc2
0.305419	O=C(Nc1ccc(cc1)C)c2cnccc2
0.305419	O=C(Nc1ccc(cc1)C)c2cnccc2
0.305419	O=C(Nc1ccc(cc1)C)c2cnccc2
0.304833	O=C(Nc1ccc(c2nc(ncc2)C)cc1)Cc3cc4c(cc3)COCC4
0.304833	O=C(Nc1ccc(c2nc(ncc2)C)cc1)Cc3cc4c(cc3)COCC4
0.304833	O=C(Nc1ccc(c2nc(ncc2)C)cc1)Cc3cc4c(cc3)COCC4
0.304833	O=C(Nc1ccc(c2nc(ncc2)C)cc1)Cc3cc4c(cc3)COCC4
0.304833	O=C(Nc1ccc(c2nc(ncc2)C)cc1)Cc3cc4c(cc3)COCC4
0.304833	O=C(Nc1ccc(c2nc(ncc2)C)cc1)Cc3cc4c(cc3)COCC4
0.304833	O=C(Nc1ccc(c2nc(ncc2)C)cc1)Cc3cc4c(cc3)COCC4
0.304833	O=C(Nc1ccc(c2nc(ncc2)C)cc1)Cc3cc4c(cc3)COCC4
0.304833	O=C(Nc1ccc(c2nc(ncc2)C)cc1)Cc3cc4c(cc3)COCC4
0.304833	O=C(Nc1ccc(c2nc(ncc2)C)cc1)Cc3cc4c(cc3)COCC4
0.303571	Clc1ccc(cc1)COc2c(OC)cc(cc2)C(=O)Nc3c(cc(N4CCN(CC4)C)cc3)C
0.303571	Clc1ccc(cc1)COc2c(OC)cc(cc2)C(=O)Nc3c(cc(N4CCN(CC4)C)cc3)C
0.303571	Clc1ccc(cc1)COc2c(OC)cc(cc2)C(=O)Nc3c(cc(N4CCN(CC4)C)cc3)C
0.303571	Clc1ccc(cc1)COc2c(OC)cc(cc2)C(=O)Nc3c(cc(N4CCN(CC4)C)cc3)C
0.303571	Clc1ccc(cc1)COc2c(OC)cc(cc2)C(=O)Nc3c(cc(N4CCN(CC4)C)cc3)C
0.303571	Clc1ccc(cc1)COc2c(OC)cc(cc2)C(=O)Nc3c(cc(N4CCN(CC4)C)cc3)C
0.303571	Clc1ccc(cc1)COc2c(OC)cc(cc2)C(=O)Nc3c(cc(N4CCN(CC4)C)cc3)C
0.303136	S1C(=NC(C(=O)N(C)C)=C1)NC(=O)Nc2c(ccc(c3nccnc3)c2)C
0.303136	S1C(=NC(C(=O)N(C)C)=C1)NC(=O)Nc2c(ccc(c3nccnc3)c2)C
0.303136	S1C(=NC(C(=O)N(C)C)=C1)NC(=O)Nc2c(ccc(c3nccnc3)c2)C
0.303136	S1C(=NC(C(=O)N(C)C)=C1)NC(=O)Nc2c(ccc(c3nccnc3)c2)C
0.303136	S1C(=NC(C(=O)N(C)C)=C1)NC(=O)Nc2c(ccc(c3nccnc3)c2)C
0.303136	S1C(=NC(C(=O)N(C)C)=C1)NC(=O)Nc2c(ccc(c3nccnc3)c2)C
0.303136	S1C(=NC(C(=O)N(C)C)=C1)NC(=O)Nc2c(ccc(c3nccnc3)c2)C
0.303136	S1C(=NC(C(=O)N(C)C)=C1)NC(=O)Nc2c(ccc(c3nccnc3)c2)C
0.303136	S1C(=NC(C(=O)N(C)C)=C1)NC(=O)Nc2c(ccc(c3nccnc3)c2)C
0.303136	S1C(=NC(C(=O)N(C)C)=C1)NC(=O)Nc2c(ccc(c3nccnc3)c2)C
0.302682	O=C(Nc1ccccc1)c2cc(NC(=O)CCNC(=O)c3c(cccc3)C)c(cc2)C
0.302682	O=C(Nc1ccccc1)c2cc(NC(=O)CCNC(=O)c3c(cccc3)C)c(cc2)C
0.302682	O=C(Nc1ccccc1)c2cc(NC(=O)CCNC(=O)c3c(cccc3)C)c(cc2)C
0.302682	O=C(Nc1ccccc1)c2cc(NC(=O)CCNC(=O)c3c(cccc3)C)c(cc2)C
0.302682	O=C(Nc1ccccc1)c2cc(NC(=O)CCNC(=O)c3c(cccc3)C)c(cc2)C
0.302682	O=C(Nc1ccccc1)c2cc(NC(=O)CCNC(=O)c3c(cccc3)C)c(cc2)C
0.302682	O=C(Nc1ccccc1)c2cc(NC(=O)CCNC(=O)c3c(cccc3)C)c(cc2)C
0.302682	O=C(Nc1ccccc1)c2cc(NC(=O)CCNC(=O)c3c(cccc3)C)c(cc2)C
0.302682	O=C(Nc1ccccc1)c2cc(NC(=O)CCNC(=O)c3c(cccc3)C)c(cc2)C
0.302682	O=C(Nc1ccccc1)c2cc(NC(=O)CCNC(=O)c3c(cccc3)C)c(cc2)C
0.302632	O=C1N=C(NC=C1C(=O)Nc2c(cc(N3CCN(CC3)C)cc2)C)c4ncncc4
0.302632	O=C1N=C(NC=C1C(=O)Nc2c(cc(N3CCN(CC3)C)cc2)C)c4ncncc4
0.302632	O=C1N=C(NC=C1C(=O)Nc2c(cc(N3CCN(CC3)C)cc2)C)c4ncncc4
0.302632	O=C1N=C(NC=C1C(=O)Nc2c(cc(N3CCN(CC3)C)cc2)C)c4ncncc4
0.302632	O=C1N=C(NC=C1C(=O)Nc2c(cc(N3CCN(CC3)C)cc2)C)c4ncncc4
0.302632	O=C1N=C(NC=C1C(=O)Nc2c(cc(N3CCN(CC3)C)cc2)C)c4ncncc4
0.302632	O=C1N=C(NC=C1C(=O)Nc2c(cc(N3CCN(CC3)C)cc2)C)c4ncncc4
0.302632	O=C1N=C(NC=C1C(=O)Nc2c(cc(N3CCN(CC3)C)cc2)C)c4ncncc4
0.302632	O=C1N=C(NC=C1C(=O)Nc2c(cc(N3CCN(CC3)C)cc2)C)c4ncncc4
0.302632	O=C1N=C(NC=C1C(=O)Nc2c(cc(N3CCN(CC3)C)cc2)C)c4ncncc4
0.302419	O=C(Nc1ccc(OC)cc1)c2ccc(cc2)CN3CCN(CC=4ON=C(N4)COC)CC3
0.302419	O=C(Nc1ccc(OC)cc1)c2ccc(cc2)CN3CCN(CC=4ON=C(N4)COC)CC3
0.302419	O=C(Nc1ccc(OC)cc1)c2ccc(cc2)CN3CCN(CC=4ON=C(N4)COC)CC3
0.302419	O=C(Nc1ccc(OC)cc1)c2ccc(cc2)CN3CCN(CC=4ON=C(N4)COC)CC3
0.302419	O=C(Nc1ccc(OC)cc1)c2ccc(cc2)CN3CCN(CC=4ON=C(N4)COC)CC3
0.302419	O=C(Nc1ccc(OC)cc1)c2ccc(cc2)CN3CCN(CC=4ON=C(N4)COC)CC3
0.302419	O=C(Nc1ccc(OC)cc1)c2ccc(cc2)CN3CCN(CC=4ON=C(N4)COC)CC3
0.302419	O=C(Nc1ccc(OC)cc1)c2ccc(cc2)CN3CCN(CC=4ON=C(N4)COC)CC3
0.302419	O=C(Nc1ccc(OC)cc1)c2ccc(cc2)CN3CCN(CC=4ON=C(N4)COC)CC3
0.302419	O=C(Nc1ccc(OC)cc1)c2ccc(cc2)CN3CCN(CC=4ON=C(N4)COC)CC3
0.301653	O=C(Nc1ccc(cc1)C(=O)Nc2cc(c(N3CCCC3)cc2)C)Nc4ccccc4
0.301653	O=C(Nc1ccc(cc1)C(=O)Nc2cc(c(N3CCCC3)cc2)C)Nc4ccccc4
0.301653	O=C(Nc1ccc(cc1)C(=O)Nc2cc(c(N3CCCC3)cc2)C)Nc4ccccc4
0.301653	O=C(Nc1ccc(cc1)C(=O)Nc2cc(c(N3CCCC3)cc2)C)Nc4ccccc4
0.301653	O=C(Nc1ccc(cc1)C(=O)Nc2cc(c(N3CCCC3)cc2)C)Nc4ccccc4
0.301653	O=C(Nc1ccc(cc1)C(=O)Nc2cc(c(N3CCCC3)cc2)C)Nc4ccccc4
0.301653	O=C(Nc1ccc(cc1)C(=O)Nc2cc(c(N3CCCC3)cc2)C)Nc4ccccc4
0.301653	O=C(Nc1ccc(cc1)C(=O)Nc2cc(c(N3CCCC3)cc2)C)Nc4ccccc4
0.301653	O=C(Nc1ccc(cc1)C(=O)Nc2cc(c(N3CCCC3)cc2)C)Nc4ccccc4
0.301653	O=C(Nc1ccc(cc1)C(=O)Nc2cc(c(N3CCCC3)cc2)C)Nc4ccccc4
0.300781	Clc1c(NC(=O)c2cc(NC(=O)c3cnccc3)ccc2)ccc(OC(F)(F)F)c1
0.300781	Clc1c(NC(=O)c2cc(NC(=O)c3cnccc3)ccc2)ccc(OC(F)(F)F)c1
0.300781	Clc1c(NC(=O)c2cc(NC(=O)c3cnccc3)ccc2)ccc(OC(F)(F)F)c1
0.300781	Clc1c(NC(=O)c2cc(NC(=O)c3cnccc3)ccc2)ccc(OC(F)(F)F)c1
0.300781	Clc1c(NC(=O)c2cc(NC(=O)c3cnccc3)ccc2)ccc(OC(F)(F)F)c1
0.300781	Clc1c(NC(=O)c2cc(NC(=O)c3cnccc3)ccc2)ccc(OC(F)(F)F)c1
0.299611	O=C(OC(c1cc(NC(=O)c2ccccc2)ccc1)C)c3ccc(cc3)CN4CCOCC4
0.299611	O=C(OC(c1cc(NC(=O)c2ccccc2)ccc1)C)c3ccc(cc3)CN4CCOCC4
0.299611	O=C(OC(c1cc(NC(=O)c2ccccc2)ccc1)C)c3ccc(cc3)CN4CCOCC4
0.299611	O=C(OC(c1cc(NC(=O)c2ccccc2)ccc1)C)c3ccc(cc3)CN4CCOCC4
0.299611	O=C(OC(c1cc(NC(=O)c2ccccc2)ccc1)C)c3ccc(cc3)CN4CCOCC4
0.299611	O=C(OC(c1cc(NC(=O)c2ccccc2)ccc1)C)c3ccc(cc3)CN4CCOCC4
0.299611	O=C(OC(c1cc(NC(=O)c2ccccc2)ccc1)C)c3ccc(cc3)CN4CCOCC4
0.299611	O=C(OC(c1cc(NC(=O)c2ccccc2)ccc1)C)c3ccc(cc3)CN4CCOCC4
0.299611	O=C(OC(c1cc(NC(=O)c2ccccc2)ccc1)C)c3ccc(cc3)CN4CCOCC4
0.299611	O=C(OC(c1cc(NC(=O)c2ccccc2)ccc1)C)c3ccc(cc3)CN4CCOCC4
0.299342	O=C(Nc1c(ccc(c2ccncc2)c1)C)c3ccc(OCC=4N=C5N(C4)C=CC=C5C)cc3
0.299342	O=C(Nc1c(ccc(c2ccncc2)c1)C)c3ccc(OCC=4N=C5N(C4)C=CC=C5C)cc3
0.299342	O=C(Nc1c(ccc(c2ccncc2)c1)C)c3ccc(OCC=4N=C5N(C4)C=CC=C5C)cc3
0.299342	O=C(Nc1c(ccc(c2ccncc2)c1)C)c3ccc(OCC=4N=C5N(C4)C=CC=C5C)cc3
0.299342	O=C(Nc1c(ccc(c2ccncc2)c1)C)c3ccc(OCC=4N=C5N(C4)C=CC=C5C)cc3
0.299342	O=C(Nc1c(ccc(c2ccncc2)c1)C)c3ccc(OCC=4N=C5N(C4)C=CC=C5C)cc3
0.299342	O=C(Nc1c(ccc(c2ccncc2)c1)C)c3ccc(OCC=4N=C5N(C4)C=CC=C5C)cc3
0.299342	O=C(Nc1c(ccc(c2ccncc2)c1)C)c3ccc(OCC=4N=C5N(C4)C=CC=C5C)cc3
0.299342	O=C(Nc1c(ccc(c2ccncc2)c1)C)c3ccc(OCC=4N=C5N(C4)C=CC=C5C)cc3
0.299342	O=C(Nc1c(ccc(c2ccncc2)c1)C)c3ccc(OCC=4N=C5N(C4)C=CC=C5C)cc3
0.298932	S1(=O)(=O)CC(NC(=O)c2cc(NC(=O)c3ccc(Nc4ncccn4)cc3)c(OC)cc2)CC1
0.298932	S1(=O)(=O)CC(NC(=O)c2cc(NC(=O)c3ccc(Nc4ncccn4)cc3)c(OC)cc2)CC1
0.298932	S1(=O)(=O)CC(NC(=O)c2cc(NC(=O)c3ccc(Nc4ncccn4)cc3)c(OC)cc2)CC1
0.298932	S1(=O)(=O)CC(NC(=O)c2cc(NC(=O)c3ccc(Nc4ncccn4)cc3)c(OC)cc2)CC1
0.298561	S1C=C(c2c(ccc(NC(=O)c3ncc(Oc4cc(OC)ccc4)cc3)c2)C)C=C1
0.298561	S1C=C(c2c(ccc(NC(=O)c3ncc(Oc4cc(OC)ccc4)cc3)c2)C)C=C1
0.298561	S1C=C(c2c(ccc(NC(=O)c3ncc(Oc4cc(OC)ccc4)cc3)c2)C)C=C1
0.298561	S1C=C(c2c(ccc(NC(=O)c3ncc(Oc4cc(OC)ccc4)cc3)c2)C)C=C1
0.298561	S1C=C(c2c(ccc(NC(=O)c3ncc(Oc4cc(OC)ccc4)cc3)c2)C)C=C1
0.298561	S1C=C(c2c(ccc(NC(=O)c3ncc(Oc4cc(OC)ccc4)cc3)c2)C)C=C1
0.298561	S1C=C(c2c(ccc(NC(=O)c3ncc(Oc4cc(OC)ccc4)cc3)c2)C)C=C1
0.298561	S1C=C(c2c(ccc(NC(=O)c3ncc(Oc4cc(OC)ccc4)cc3)c2)C)C=C1
0.298561	S1C=C(c2c(ccc(NC(=O)c3ncc(Oc4cc(OC)ccc4)cc3)c2)C)C=C1
0.298561	S1C=C(c2c(ccc(NC(=O)c3ncc(Oc4cc(OC)ccc4)cc3)c2)C)C=C1
0.298246	S(=O)(=O)(Nc1c(ccc(NC(=O)c2ccccc2)c1)C)C=3C=NN(c4ccc(F)cc4)C3
0.298246	S(=O)(=O)(Nc1c(ccc(NC(=O)c2ccccc2)c1)C)C=3C=NN(c4ccc(F)cc4)C3
0.298246	S(=O)(=O)(Nc1c(ccc(NC(=O)c2ccccc2)c1)C)C=3C=NN(c4ccc(F)cc4)C3
0.298246	S(=O)(=O)(Nc1c(ccc(NC(=O)c2ccccc2)c1)C)C=3C=NN(c4ccc(F)cc4)C3
0.298246	S(=O)(=O)(Nc1c(ccc(NC(=O)c2ccccc2)c1)C)C=3C=NN(c4ccc(F)cc4)C3
0.298246	S(=O)(=O)(Nc1c(ccc(NC(=O)c2ccccc2)c1)C)C=3C=NN(c4ccc(F)cc4)C3
0.297945	O=C(Nc1c(ccc(c2nccnc2)c1)C)C(=O)NC(c3ccccc3)CCCCc4ccccc4
0.297945	O=C(Nc1c(ccc(c2nccnc2)c1)C)C(=O)NC(c3ccccc3)CCCCc4ccccc4
0.297945	O=C(Nc1c(ccc(c2nccnc2)c1)C)C(=O)NC(c3ccccc3)CCCCc4ccccc4
0.297945	O=C(Nc1c(ccc(c2nccnc2)c1)C)C(=O)NC(c3ccccc3)CCCCc4ccccc4
0.297945	O=C(Nc1c(ccc(c2nccnc2)c1)C)C(=O)NC(c3ccccc3)CCCCc4ccccc4
0.297945	O=C(Nc1c(ccc(c2nccnc2)c1)C)C(=O)NC(c3ccccc3)CCCCc4ccccc4
0.297945	O=C(Nc1c(ccc(c2nccnc2)c1)C)C(=O)NC(c3ccccc3)CCCCc4ccccc4
0.297945	O=C(Nc1c(ccc(c2nccnc2)c1)C)C(=O)NC(c3ccccc3)CCCCc4ccccc4
0.297945	O=C(Nc1c(ccc(c2nccnc2)c1)C)C(=O)NC(c3ccccc3)CCCCc4ccccc4
0.297945	O=C(Nc1c(ccc(c2nccnc2)c1)C)C(=O)NC(c3ccccc3)CCCCc4ccccc4
0.297189	O=C(NC1=NC(=NN1)c2cnccc2)c3cc(OCCC)ccc3
0.297189	O=C(NC1=NC(=NN1)c2cnccc2)c3cc(OCCC)ccc3
0.297189	O=C(NC1=NC(=NN1)c2cnccc2)c3cc(OCCC)ccc3
0.297189	O=C(NC1=NC(=NN1)c2cnccc2)c3cc(OCCC)ccc3
0.297189	O=C(NC1=NC(=NN1)c2cnccc2)c3cc(OCCC)ccc3
0.297189	O=C(NC1=NC(=NN1)c2cnccc2)c3cc(OCCC)ccc3
0.297189	O=C(NC1=NC(=NN1)c2cnccc2)c3cc(OCCC)ccc3
0.297189	O=C(NC1=NC(=NN1)c2cnccc2)c3cc(OCCC)ccc3
0.296992	O=C(Nc1c(ccc(c1)C(=O)Nc2ccccc2)C)c3cc(O)c(OC)c(C#N)c3
0.296992	O=C(Nc1c(ccc(c1)C(=O)Nc2ccccc2)C)c3cc(O)c(OC)c(C#N)c3
0.296992	O=C(Nc1c(ccc(c1)C(=O)Nc2ccccc2)C)c3cc(O)c(OC)c(C#N)c3
0.296992	O=C(Nc1c(ccc(c1)C(=O)Nc2ccccc2)C)c3cc(O)c(OC)c(C#N)c3
0.296992	O=C(Nc1c(ccc(c1)C(=O)Nc2ccccc2)C)c3cc(O)c(OC)c(C#N)c3
0.296992	O=C(Nc1c(ccc(c1)C(=O)Nc2ccccc2)C)c3cc(O)c(OC)c(C#N)c3
0.296992	O=C(Nc1c(ccc(c1)C(=O)Nc2ccccc2)C)c3cc(O)c(OC)c(C#N)c3
0.296992	O=C(Nc1c(ccc(c1)C(=O)Nc2ccccc2)C)c3cc(O)c(OC)c(C#N)c3
0.296992	O=C(Nc1c(ccc(c1)C(=O)Nc2ccccc2)C)c3cc(O)c(OC)c(C#N)c3
0.296992	O=C(Nc1c(ccc(c1)C(=O)Nc2ccccc2)C)c3cc(O)c(OC)c(C#N)c3
0.296992	O=C(Nc1c(ccc(c2nccnc2)c1)C)C(=O)NC3C4C3CCC4
0.296992	O=C(Nc1c(ccc(c2nccnc2)c1)C)C(=O)NC3C4C3CCC4
0.296992	O=C(Nc1c(ccc(c2nccnc2)c1)C)C(=O)NC3C4C3CCC4
0.296992	O=C(Nc1c(ccc(c2nccnc2)c1)C)C(=O)NC3C4C3CCC4
0.296992	O=C(Nc1c(ccc(c2nccnc2)c1)C)C(=O)NC3C4C3CCC4
0.296992	O=C(Nc1c(ccc(c2nccnc2)c1)C)C(=O)NC3C4C3CCC4
0.296992	O=C(Nc1c(ccc(c2nccnc2)c1)C)C(=O)NC3C4C3CCC4
0.296992	O=C(Nc1c(ccc(c2nccnc2)c1)C)C(=O)NC3C4C3CCC4
0.296992	O=C(Nc1c(ccc(c2nccnc2)c1)C)C(=O)NC3C4C3CCC4
0.296992	O=C(Nc1c(ccc(c2nccnc2)c1)C)C(=O)NC3C4C3CCC4
0.295833	O=C(N)c1cc(NC(=O)C=2OC=CC2)c(cc1)C
0.295833	O=C(N)c1cc(NC(=O)C=2OC=CC2)c(cc1)C
0.295833	O=C(N)c1cc(NC(=O)C=2OC=CC2)c(cc1)C
0.295833	O=C(N)c1cc(NC(=O)C=2OC=CC2)c(cc1)C
0.295833	O=C(N)c1cc(NC(=O)C=2OC=CC2)c(cc1)C
0.295833	O=C(N)c1cc(NC(=O)C=2OC=CC2)c(cc1)C
0.295833	O=C(N)c1cc(NC(=O)C=2OC=CC2)c(cc1)C
0.295833	O=C(N)c1cc(NC(=O)C=2OC=CC2)c(cc1)C
0.295833	O=C(N)c1cc(NC(=O)C=2OC=CC2)c(cc1)C
0.295833	O=C(N)c1cc(NC(=O)C=2OC=CC2)c(cc1)C
0.295833	Clc1c(Cl)ccc(NC(=O)c2ccc(c3cc(ccc3)C(F)(F)F)cc2)c1
0.295833	Clc1c(Cl)ccc(NC(=O)c2ccc(c3cc(ccc3)C(F)(F)F)cc2)c1
0.295833	Clc1c(Cl)ccc(NC(=O)c2ccc(c3cc(ccc3)C(F)(F)F)cc2)c1
0.295833	Clc1c(Cl)ccc(NC(=O)c2ccc(c3cc(ccc3)C(F)(F)F)cc2)c1
0.295833	Clc1c(Cl)ccc(NC(=O)c2ccc(c3cc(ccc3)C(F)(F)F)cc2)c1
0.295833	Clc1c(Cl)ccc(NC(=O)c2ccc(c3cc(ccc3)C(F)(F)F)cc2)c1
0.295833	Clc1c(Cl)ccc(NC(=O)c2ccc(c3cc(ccc3)C(F)(F)F)cc2)c1
0.295833	Clc1c(Cl)ccc(NC(=O)c2ccc(c3cc(ccc3)C(F)(F)F)cc2)c1
0.295833	Clc1c(Cl)ccc(NC(=O)c2ccc(c3cc(ccc3)C(F)(F)F)cc2)c1
0.295833	Clc1c(Cl)ccc(NC(=O)c2ccc(c3cc(ccc3)C(F)(F)F)cc2)c1
0.29572	Fc1c(ccc(NC(=O)c2nc(ncc2)C(C)C)c1)CN
0.29572	Fc1c(ccc(NC(=O)c2nc(ncc2)C(C)C)c1)CN
0.29572	Fc1c(ccc(NC(=O)c2nc(ncc2)C(C)C)c1)CN
0.295681	Fc1c(NC(=O)OC(C)(C)C)cc(cc1)C(=O)Nc2cc3N=C(Nc3cc2)CN4CCN(CC4)C
0.295276	O=C(NCc1cc(ccc1)C)c2ccc(cc2)C=3ON=C(N3)c4cnccc4
0.294872	Clc1c(ccc(Cl)c1)C(=O)Nc2cc(ccc2)CNc3c(F)cc(cc3)CN4CC(=O)N(CC4)C
0.294872	Clc1c(ccc(Cl)c1)C(=O)Nc2cc(ccc2)CNc3c(F)cc(cc3)CN4CC(=O)N(CC4)C
0.294872	Clc1c(ccc(Cl)c1)C(=O)Nc2cc(ccc2)CNc3c(F)cc(cc3)CN4CC(=O)N(CC4)C
0.294872	Clc1c(ccc(Cl)c1)C(=O)Nc2cc(ccc2)CNc3c(F)cc(cc3)CN4CC(=O)N(CC4)C
0.294545	O=C(OC)c1cc(NC(=O)CN2CC(Cc3ccncc3)CC2)c(cc1)C
0.294545	O=C(OC)c1cc(NC(=O)CN2CC(Cc3ccncc3)CC2)c(cc1)C
0.294545	O=C(OC)c1cc(NC(=O)CN2CC(Cc3ccncc3)CC2)c(cc1)C
0.294545	O=C(OC)c1cc(NC(=O)CN2CC(Cc3ccncc3)CC2)c(cc1)C
0.294545	O=C(OC)c1cc(NC(=O)CN2CC(Cc3ccncc3)CC2)c(cc1)C
0.294545	O=C(OC)c1cc(NC(=O)CN2CC(Cc3ccncc3)CC2)c(cc1)C
0.294545	O=C(OC)c1cc(NC(=O)CN2CC(Cc3ccncc3)CC2)c(cc1)C
0.294545	O=C(OC)c1cc(NC(=O)CN2CC(Cc3ccncc3)CC2)c(cc1)C
0.294545	O=C(OC)c1cc(NC(=O)CN2CC(Cc3ccncc3)CC2)c(cc1)C
0.294545	O=C(OC)c1cc(NC(=O)CN2CC(Cc3ccncc3)CC2)c(cc1)C
0.29434	O=C(NCC)c1cc(NC(=O)C(=O)NNc2cc(ncc2)C)c(cc1)C
0.29434	O=C(NCC)c1cc(NC(=O)C(=O)NNc2cc(ncc2)C)c(cc1)C
0.29434	O=C(NCC)c1cc(NC(=O)C(=O)NNc2cc(ncc2)C)c(cc1)C
0.29434	O=C(NCC)c1cc(NC(=O)C(=O)NNc2cc(ncc2)C)c(cc1)C
0.29434	O=C(NCC)c1cc(NC(=O)C(=O)NNc2cc(ncc2)C)c(cc1)C
0.29434	O=C(NCC)c1cc(NC(=O)C(=O)NNc2cc(ncc2)C)c(cc1)C
0.29434	O=C(NCC)c1cc(NC(=O)C(=O)NNc2cc(ncc2)C)c(cc1)C
0.29434	O=C(NCC)c1cc(NC(=O)C(=O)NNc2cc(ncc2)C)c(cc1)C
0.29434	O=C(NCC)c1cc(NC(=O)C(=O)NNc2cc(ncc2)C)c(cc1)C
0.29434	O=C(NCC)c1cc(NC(=O)C(=O)NNc2cc(ncc2)C)c(cc1)C
0.293907	O=C(Nc1nccc(c1)C=2ON=C(N2)N)c3ccc(cc3)CN4C(=O)CCC4=O
0.293907	O=C(Nc1nccc(c1)C=2ON=C(N2)N)c3ccc(cc3)CN4C(=O)CCC4=O
0.293907	O=C(Nc1nccc(c1)C=2ON=C(N2)N)c3ccc(cc3)CN4C(=O)CCC4=O
0.293907	O=C(Nc1nccc(c1)C=2ON=C(N2)N)c3ccc(cc3)CN4C(=O)CCC4=O
0.293907	O=C(Nc1nccc(c1)C=2ON=C(N2)N)c3ccc(cc3)CN4C(=O)CCC4=O
0.293907	O=C(OC(C(=O)NC(=O)Nc1c(cc(cc1)C)C)C)c2ccc(cc2)CN3CCOCC3
0.293907	O=C(OC(C(=O)NC(=O)Nc1c(cc(cc1)C)C)C)c2ccc(cc2)CN3CCOCC3
0.293907	O=C(OC(C(=O)NC(=O)Nc1c(cc(cc1)C)C)C)c2ccc(cc2)CN3CCOCC3
0.293907	O=C(OC(C(=O)NC(=O)Nc1c(cc(cc1)C)C)C)c2ccc(cc2)CN3CCOCC3
0.293907	O=C(OC(C(=O)NC(=O)Nc1c(cc(cc1)C)C)C)c2ccc(cc2)CN3CCOCC3
0.293907	O=C(OC(C(=O)NC(=O)Nc1c(cc(cc1)C)C)C)c2ccc(cc2)CN3CCOCC3
0.293907	O=C(OC(C(=O)NC(=O)Nc1c(cc(cc1)C)C)C)c2ccc(cc2)CN3CCOCC3
0.293907	O=C(OC(C(=O)NC(=O)Nc1c(cc(cc1)C)C)C)c2ccc(cc2)CN3CCOCC3
0.293907	O=C(OC(C(=O)NC(=O)Nc1c(cc(cc1)C)C)C)c2ccc(cc2)CN3CCOCC3
0.293907	O=C(OC(C(=O)NC(=O)Nc1c(cc(cc1)C)C)C)c2ccc(cc2)CN3CCOCC3
0.293286	FC(F)N1C(=NC=C1)CN2CCN(C(=O)c3cc(NC(=O)c4cnccc4)ccc3)CC2
0.293286	FC(F)N1C(=NC=C1)CN2CCN(C(=O)c3cc(NC(=O)c4cnccc4)ccc3)CC2
0.293286	FC(F)N1C(=NC=C1)CN2CCN(C(=O)c3cc(NC(=O)c4cnccc4)ccc3)CC2
0.293286	FC(F)N1C(=NC=C1)CN2CCN(C(=O)c3cc(NC(=O)c4cnccc4)ccc3)CC2
0.293286	FC(F)N1C(=NC=C1)CN2CCN(C(=O)c3cc(NC(=O)c4cnccc4)ccc3)CC2
0.293286	FC(F)N1C(=NC=C1)CN2CCN(C(=O)c3cc(NC(=O)c4cnccc4)ccc3)CC2
0.293286	FC(F)N1C(=NC=C1)CN2CCN(C(=O)c3cc(NC(=O)c4cnccc4)ccc3)CC2
0.293286	FC(F)N1C(=NC=C1)CN2CCN(C(=O)c3cc(NC(=O)c4cnccc4)ccc3)CC2
0.293286	FC(F)N1C(=NC=C1)CN2CCN(C(=O)c3cc(NC(=O)c4cnccc4)ccc3)CC2
0.293286	FC(F)N1C(=NC=C1)CN2CCN(C(=O)c3cc(NC(=O)c4cnccc4)ccc3)CC2
0.292776	S1C=C(c2ncc(cc2)C(=O)NCCC3CCN(Cc4ccccc4)CC3)C=C1
0.292776	S1C=C(c2ncc(cc2)C(=O)NCCC3CCN(Cc4ccccc4)CC3)C=C1
0.292776	S1C=C(c2ncc(cc2)C(=O)NCCC3CCN(Cc4ccccc4)CC3)C=C1
0.292776	S1C=C(c2ncc(cc2)C(=O)NCCC3CCN(Cc4ccccc4)CC3)C=C1
0.292776	S1C=C(c2ncc(cc2)C(=O)NCCC3CCN(Cc4ccccc4)CC3)C=C1
0.292776	S1C=C(c2ncc(cc2)C(=O)NCCC3CCN(Cc4ccccc4)CC3)C=C1
0.292776	S1C=C(c2ncc(cc2)C(=O)NCCC3CCN(Cc4ccccc4)CC3)C=C1
0.292776	S1C=C(c2ncc(cc2)C(=O)NCCC3CCN(Cc4ccccc4)CC3)C=C1
0.292776	S1C=C(c2ncc(cc2)C(=O)NCCC3CCN(Cc4ccccc4)CC3)C=C1
0.292776	S1C=C(c2ncc(cc2)C(=O)NCCC3CCN(Cc4ccccc4)CC3)C=C1
0.29249	n1c(nccc1c2c(ccc(c2)C)C)NC3CCNCC3
0.29249	n1c(nccc1c2c(ccc(c2)C)C)NC3CCNCC3
0.29249	n1c(nccc1c2c(ccc(c2)C)C)NC3CCNCC3
0.29249	n1c(nccc1c2c(ccc(c2)C)C)NC3CCNCC3
0.29249	n1c(nccc1c2c(ccc(c2)C)C)NC3CCNCC3
0.29249	n1c(nccc1c2c(ccc(c2)C)C)NC3CCNCC3
0.29249	n1c(nccc1c2c(ccc(c2)C)C)NC3CCNCC3
0.29249	n1c(nccc1c2c(ccc(c2)C)C)NC3CCNCC3
0.29249	n1c(nccc1c2c(ccc(c2)C)C)NC3CCNCC3
0.29249	n1c(nccc1c2c(ccc(c2)C)C)NC3CCNCC3
0.292254	O=C(N1CCN(CC1)C)c2cc(NC(=O)C(=O)Nc3cc(NC(=O)C(C)(C)C)c(cc3)C)c(OC)cc2
0.292254	O=C(N1CCN(CC1)C)c2cc(NC(=O)C(=O)Nc3cc(NC(=O)C(C)(C)C)c(cc3)C)c(OC)cc2
0.292254	O=C(N1CCN(CC1)C)c2cc(NC(=O)C(=O)Nc3cc(NC(=O)C(C)(C)C)c(cc3)C)c(OC)cc2
0.292254	O=C(N1CCN(CC1)C)c2cc(NC(=O)C(=O)Nc3cc(NC(=O)C(C)(C)C)c(cc3)C)c(OC)cc2
0.292254	O=C(N1CCN(CC1)C)c2cc(NC(=O)C(=O)Nc3cc(NC(=O)C(C)(C)C)c(cc3)C)c(OC)cc2
0.292254	O=C(N1CCN(CC1)C)c2cc(NC(=O)C(=O)Nc3cc(NC(=O)C(C)(C)C)c(cc3)C)c(OC)cc2
0.292254	O=C(N1CCN(CC1)C)c2cc(NC(=O)C(=O)Nc3cc(NC(=O)C(C)(C)C)c(cc3)C)c(OC)cc2
0.292254	O=C(N1CCN(CC1)C)c2cc(NC(=O)C(=O)Nc3cc(NC(=O)C(C)(C)C)c(cc3)C)c(OC)cc2
0.292254	O=C(N1CCN(CC1)C)c2cc(NC(=O)C(=O)Nc3cc(NC(=O)C(C)(C)C)c(cc3)C)c(OC)cc2
0.292254	O=C(N1CCN(CC1)C)c2cc(NC(=O)C(=O)Nc3cc(NC(=O)C(C)(C)C)c(cc3)C)c(OC)cc2
0.291667	Brc1cc(ccc1)CNc2c(ccc(c2)CN3CCSCC3)C
0.291667	Brc1cc(ccc1)CNc2c(ccc(c2)CN3CCSCC3)C
0.291096	Brc1cc(ccc1)C(=O)Nc2cc(O)c(cc2)C=3ON=C(N3)c4ncncc4
0.291096	Brc1cc(ccc1)C(=O)Nc2cc(O)c(cc2)C=3ON=C(N3)c4ncncc4
0.291096	Brc1cc(ccc1)C(=O)Nc2cc(O)c(cc2)C=3ON=C(N3)c4ncncc4
0.290909	O=C(Nc1c(cc(N2CCN(CC2)C)cc1)C)c3cc(N4C(=O)CCC4)ccc3
0.290909	O=C(Nc1c(cc(N2CCN(CC2)C)cc1)C)c3cc(N4C(=O)CCC4)ccc3
0.290909	O=C(Nc1c(cc(N2CCN(CC2)C)cc1)C)c3cc(N4C(=O)CCC4)ccc3
0.290909	O=C(Nc1c(cc(N2CCN(CC2)C)cc1)C)c3cc(N4C(=O)CCC4)ccc3
0.290909	O=C(Nc1c(cc(N2CCN(CC2)C)cc1)C)c3cc(N4C(=O)CCC4)ccc3
0.290909	O=C(Nc1c(cc(N2CCN(CC2)C)cc1)C)c3cc(N4C(=O)CCC4)ccc3
0.290429	Brc1ccc(cc1)C(=O)Nc2c(ccc(c2)C=3ON=C(N3)C4CC(OCC4)C(C)C)C
0.290429	Brc1ccc(cc1)C(=O)Nc2c(ccc(c2)C=3ON=C(N3)C4CC(OCC4)C(C)C)C
0.290429	Brc1ccc(cc1)C(=O)Nc2c(ccc(c2)C=3ON=C(N3)C4CC(OCC4)C(C)C)C
0.290429	Brc1ccc(cc1)C(=O)Nc2c(ccc(c2)C=3ON=C(N3)C4CC(OCC4)C(C)C)C
0.290429	Brc1ccc(cc1)C(=O)Nc2c(ccc(c2)C=3ON=C(N3)C4CC(OCC4)C(C)C)C
0.290429	Brc1ccc(cc1)C(=O)Nc2c(ccc(c2)C=3ON=C(N3)C4CC(OCC4)C(C)C)C
0.290429	Brc1ccc(cc1)C(=O)Nc2c(ccc(c2)C=3ON=C(N3)C4CC(OCC4)C(C)C)C
0.290429	Brc1ccc(cc1)C(=O)Nc2c(ccc(c2)C=3ON=C(N3)C4CC(OCC4)C(C)C)C
0.290429	Brc1ccc(cc1)C(=O)Nc2c(ccc(c2)C=3ON=C(N3)C4CC(OCC4)C(C)C)C
0.290429	Brc1ccc(cc1)C(=O)Nc2c(ccc(c2)C=3ON=C(N3)C4CC(OCC4)C(C)C)C
0.290323	Clc1c(cc(c(NC(=O)c2ccc(cc2)C(=O)NCc3cc(ccc3)C)c1)C)C
0.290323	Clc1c(cc(c(NC(=O)c2ccc(cc2)C(=O)NCc3cc(ccc3)C)c1)C)C
0.290323	Clc1c(cc(c(NC(=O)c2ccc(cc2)C(=O)NCc3cc(ccc3)C)c1)C)C
0.290323	Clc1c(cc(c(NC(=O)c2ccc(cc2)C(=O)NCc3cc(ccc3)C)c1)C)C
0.290323	Clc1c(cc(c(NC(=O)c2ccc(cc2)C(=O)NCc3cc(ccc3)C)c1)C)C
0.290323	Clc1c(cc(c(NC(=O)c2ccc(cc2)C(=O)NCc3cc(ccc3)C)c1)C)C
0.290323	Clc1c(cc(c(NC(=O)c2ccc(cc2)C(=O)NCc3cc(ccc3)C)c1)C)C
0.290323	Clc1c(cc(c(NC(=O)c2ccc(cc2)C(=O)NCc3cc(ccc3)C)c1)C)C
0.290323	Clc1c(cc(c(NC(=O)c2ccc(cc2)C(=O)NCc3cc(ccc3)C)c1)C)C
0.290323	Clc1c(cc(c(NC(=O)c2ccc(cc2)C(=O)NCc3cc(ccc3)C)c1)C)C
0.29021	[O-][N+](=O)c1cc(ccc1)C2=NNC(NC(=O)C(=O)Nc3c(ccc(c4nccnc4)c3)C)=C2
0.290043	O=C(Nc1cc(ccc1)COc2ccccc2)c3cnccc3
0.290043	O=C(Nc1cc(ccc1)COc2ccccc2)c3cnccc3
0.290043	O=C(Nc1cc(ccc1)COc2ccccc2)c3cnccc3
0.289963	Clc1nc(ccc1N)C(=O)NCc2cc(NC(=O)c3cnccc3)ccc2
0.289963	Clc1nc(ccc1N)C(=O)NCc2cc(NC(=O)c3cnccc3)ccc2
0.289963	Clc1nc(ccc1N)C(=O)NCc2cc(NC(=O)c3cnccc3)ccc2
0.289963	Clc1nc(ccc1N)C(=O)NCc2cc(NC(=O)c3cnccc3)ccc2
0.289963	Clc1nc(ccc1N)C(=O)NCc2cc(NC(=O)c3cnccc3)ccc2
0.289963	Clc1nc(ccc1N)C(=O)NCc2cc(NC(=O)c3cnccc3)ccc2
0.289963	Clc1nc(ccc1N)C(=O)NCc2cc(NC(=O)c3cnccc3)ccc2
0.289963	Clc1nc(ccc1N)C(=O)NCc2cc(NC(=O)c3cnccc3)ccc2
0.289963	Clc1nc(ccc1N)C(=O)NCc2cc(NC(=O)c3cnccc3)ccc2
0.289963	Clc1nc(ccc1N)C(=O)NCc2cc(NC(=O)c3cnccc3)ccc2
0.289796	FC(F)(F)Cc1cc(ccc1)C(=O)Nc2c(cc(N)cc2)C
0.289796	FC(F)(F)Cc1cc(ccc1)C(=O)Nc2c(cc(N)cc2)C
0.289683	O=C(N1CCN(Cc2cc(OC)c(OC)cc2)CC1)c3cnccc3
0.289683	O=C(N1CCN(Cc2cc(OC)c(OC)cc2)CC1)c3cnccc3
0.289562	O=C(N1CCN(C(C(=O)N)(C)C)CC1)C(=O)Nc2c(ccc(c3nccnc3)c2)C
0.289562	O=C(N1CCN(C(C(=O)N)(C)C)CC1)C(=O)Nc2c(ccc(c3nccnc3)c2)C
0.289562	O=C(N1CCN(C(C(=O)N)(C)C)CC1)C(=O)Nc2c(ccc(c3nccnc3)c2)C
0.289562	O=C(N1CCN(C(C(=O)N)(C)C)CC1)C(=O)Nc2c(ccc(c3nccnc3)c2)C
0.289377	Brc1c(OCCC(=O)Nc2c(ccc(c2)C(=O)Nc3ccccc3)C)ccc(Cl)c1
0.289377	Brc1c(OCCC(=O)Nc2c(ccc(c2)C(=O)Nc3ccccc3)C)ccc(Cl)c1
0.289377	Brc1c(OCCC(=O)Nc2c(ccc(c2)C(=O)Nc3ccccc3)C)ccc(Cl)c1
0.289377	Brc1c(OCCC(=O)Nc2c(ccc(c2)C(=O)Nc3ccccc3)C)ccc(Cl)c1
0.289377	Brc1c(OCCC(=O)Nc2c(ccc(c2)C(=O)Nc3ccccc3)C)ccc(Cl)c1
0.289377	Brc1c(OCCC(=O)Nc2c(ccc(c2)C(=O)Nc3ccccc3)C)ccc(Cl)c1
0.289377	Brc1c(OCCC(=O)Nc2c(ccc(c2)C(=O)Nc3ccccc3)C)ccc(Cl)c1
0.289377	Brc1c(OCCC(=O)Nc2c(ccc(c2)C(=O)Nc3ccccc3)C)ccc(Cl)c1
0.289377	Brc1c(OCCC(=O)Nc2c(ccc(c2)C(=O)Nc3ccccc3)C)ccc(Cl)c1
0.289377	Brc1c(OCCC(=O)Nc2c(ccc(c2)C(=O)Nc3ccccc3)C)ccc(Cl)c1
0.289286	Fc1c(NC(=O)OC(C)(C)C)cc(cc1)C(=O)NCCC2CCN(Cc3ccccc3)CC2
0.289286	Fc1c(NC(=O)OC(C)(C)C)cc(cc1)C(=O)NCCC2CCN(Cc3ccccc3)CC2
0.289286	Fc1c(NC(=O)OC(C)(C)C)cc(cc1)C(=O)NCCC2CCN(Cc3ccccc3)CC2
0.289286	Fc1c(NC(=O)OC(C)(C)C)cc(cc1)C(=O)NCCC2CCN(Cc3ccccc3)CC2
0.289286	Fc1c(NC(=O)OC(C)(C)C)cc(cc1)C(=O)NCCC2CCN(Cc3ccccc3)CC2
0.289286	Fc1c(NC(=O)OC(C)(C)C)cc(cc1)C(=O)NCCC2CCN(Cc3ccccc3)CC2
0.289286	Fc1c(NC(=O)OC(C)(C)C)cc(cc1)C(=O)NCCC2CCN(Cc3ccccc3)CC2
0.289286	Fc1c(NC(=O)OC(C)(C)C)cc(cc1)C(=O)NCCC2CCN(Cc3ccccc3)CC2
0.289286	Fc1c(NC(=O)OC(C)(C)C)cc(cc1)C(=O)NCCC2CCN(Cc3ccccc3)CC2
0.289286	Fc1c(NC(=O)OC(C)(C)C)cc(cc1)C(=O)NCCC2CCN(Cc3ccccc3)CC2
0.289063	O=C(Nc1c(ccc(C#N)c1)C)C(=O)Nc2ccc(NC(=O)C=3OC=CC3)cc2
0.288973	O=C(NCC1COCCNC1)c2cc(Nc3nc(ccn3)C)ccc2
0.288973	O=C(NCC1COCCNC1)c2cc(Nc3nc(ccn3)C)ccc2
0.288973	O=C(NCC1COCCNC1)c2cc(Nc3nc(ccn3)C)ccc2
0.288973	O=C(NCC1COCCNC1)c2cc(Nc3nc(ccn3)C)ccc2
0.288973	O=C(NCC1COCCNC1)c2cc(Nc3nc(ccn3)C)ccc2
0.288973	O=C(NCC1COCCNC1)c2cc(Nc3nc(ccn3)C)ccc2
0.288973	O=C(NCC1COCCNC1)c2cc(Nc3nc(ccn3)C)ccc2
0.288973	O=C(NCC1COCCNC1)c2cc(Nc3nc(ccn3)C)ccc2
0.288973	O=C(NCC1COCCNC1)c2cc(Nc3nc(ccn3)C)ccc2
0.288973	O=C(NCC1COCCNC1)c2cc(Nc3nc(ccn3)C)ccc2
0.288889	FC(F)(F)c1cc(NC(=O)c2cc(NC(=O)c3cnccc3)ccc2)c(N(CC)CC)cc1
0.288889	FC(F)(F)c1cc(NC(=O)c2cc(NC(=O)c3cnccc3)ccc2)c(N(CC)CC)cc1
0.288889	FC(F)(F)c1cc(NC(=O)c2cc(NC(=O)c3cnccc3)ccc2)c(N(CC)CC)cc1
0.288889	FC(F)(F)c1cc(NC(=O)c2cc(NC(=O)c3cnccc3)ccc2)c(N(CC)CC)cc1
0.288889	FC(F)(F)c1cc(NC(=O)c2cc(NC(=O)c3cnccc3)ccc2)c(N(CC)CC)cc1
0.288889	FC(F)(F)c1cc(NC(=O)c2cc(NC(=O)c3cnccc3)ccc2)c(N(CC)CC)cc1
0.288889	FC(F)(F)c1cc(NC(=O)c2cc(NC(=O)c3cnccc3)ccc2)c(N(CC)CC)cc1
0.288889	FC(F)(F)c1cc(NC(=O)c2cc(NC(=O)c3cnccc3)ccc2)c(N(CC)CC)cc1
0.288889	FC(F)(F)c1cc(NC(=O)c2cc(NC(=O)c3cnccc3)ccc2)c(N(CC)CC)cc1
0.288889	FC(F)(F)c1cc(NC(=O)c2cc(NC(=O)c3cnccc3)ccc2)c(N(CC)CC)cc1
0.288321	O=C(OCC(=O)Nc1c(OCC)cc(NC(=O)c2ccccc2)c(OCC)c1)c3ccc(cc3)CN4CCOCC4
0.288321	O=C(OCC(=O)Nc1c(OCC)cc(NC(=O)c2ccccc2)c(OCC)c1)c3ccc(cc3)CN4CCOCC4
0.288321	O=C(OCC(=O)Nc1c(OCC)cc(NC(=O)c2ccccc2)c(OCC)c1)c3ccc(cc3)CN4CCOCC4
0.288321	O=C(OCC(=O)Nc1c(OCC)cc(NC(=O)c2ccccc2)c(OCC)c1)c3ccc(cc3)CN4CCOCC4
0.288321	O=C(OCC(=O)Nc1c(OCC)cc(NC(=O)c2ccccc2)c(OCC)c1)c3ccc(cc3)CN4CCOCC4
0.288321	O=C(OCC(=O)Nc1c(OCC)cc(NC(=O)c2ccccc2)c(OCC)c1)c3ccc(cc3)CN4CCOCC4
0.288321	O=C(OCC(=O)Nc1c(OCC)cc(NC(=O)c2ccccc2)c(OCC)c1)c3ccc(cc3)CN4CCOCC4
0.288321	O=C(OCC(=O)Nc1c(OCC)cc(NC(=O)c2ccccc2)c(OCC)c1)c3ccc(cc3)CN4CCOCC4
0.288321	O=C(OCC(=O)Nc1c(OCC)cc(NC(=O)c2ccccc2)c(OCC)c1)c3ccc(cc3)CN4CCOCC4
0.288321	O=C(OCC(=O)Nc1c(OCC)cc(NC(=O)c2ccccc2)c(OCC)c1)c3ccc(cc3)CN4CCOCC4
0.288136	Clc1ncc(cc1)C(=O)NNC(=O)c2cc(NC(=O)c3cnccc3)ccc2
0.288136	Clc1ncc(cc1)C(=O)NNC(=O)c2cc(NC(=O)c3cnccc3)ccc2
0.288136	Clc1ncc(cc1)C(=O)NNC(=O)c2cc(NC(=O)c3cnccc3)ccc2
0.288136	Clc1ncc(cc1)C(=O)NNC(=O)c2cc(NC(=O)c3cnccc3)ccc2
0.287879	O=C(Nc1cc(ccc1)CN2C(C(=O)N)CCC2)c3ccc(NC(=O)c4ccncc4)cc3
0.287879	O=C(Nc1cc(ccc1)CN2C(C(=O)N)CCC2)c3ccc(NC(=O)c4ccncc4)cc3
0.287879	O=C(Nc1cc(ccc1)CN2C(C(=O)N)CCC2)c3ccc(NC(=O)c4ccncc4)cc3
0.287879	O=C(Nc1cc(ccc1)CN2C(C(=O)N)CCC2)c3ccc(NC(=O)c4ccncc4)cc3
0.287879	O=C(Nc1cc(ccc1)CN2C(C(=O)N)CCC2)c3ccc(NC(=O)c4ccncc4)cc3
0.287879	O=C(Nc1cc(ccc1)CN2C(C(=O)N)CCC2)c3ccc(NC(=O)c4ccncc4)cc3
0.287879	O=C(Nc1cc(ccc1)CN2C(C(=O)N)CCC2)c3ccc(NC(=O)c4ccncc4)cc3
0.287879	O=C(Nc1cc(ccc1)CN2C(C(=O)N)CCC2)c3ccc(NC(=O)c4ccncc4)cc3
0.287879	O=C(Nc1cc(ccc1)CN2C(C(=O)N)CCC2)c3ccc(NC(=O)c4ccncc4)cc3
0.287879	O=C(Nc1cc(ccc1)CN2C(C(=O)N)CCC2)c3ccc(NC(=O)c4ccncc4)cc3
0.287313	O=C(Nc1c(ccc(c1)C=2ON=C(N2)C)C)NCCN3CCCCCC3
0.287313	O=C(Nc1c(ccc(c1)C=2ON=C(N2)C)C)NCCN3CCCCCC3
0.287313	O=C(Nc1c(ccc(c1)C=2ON=C(N2)C)C)NCCN3CCCCCC3
0.287313	O=C(Nc1c(ccc(c1)C=2ON=C(N2)C)C)NCCN3CCCCCC3
0.287313	O=C(Nc1c(ccc(c1)C=2ON=C(N2)C)C)NCCN3CCCCCC3
0.287313	O=C(Nc1c(ccc(c1)C=2ON=C(N2)C)C)NCCN3CCCCCC3
0.287313	O=C(Nc1c(ccc(c1)C=2ON=C(N2)C)C)NCCN3CCCCCC3
0.287313	O=C(Nc1c(ccc(c1)C=2ON=C(N2)C)C)NCCN3CCCCCC3
0.287313	O=C(Nc1c(ccc(c1)C=2ON=C(N2)C)C)NCCN3CCCCCC3
0.287313	O=C(Nc1c(ccc(c1)C=2ON=C(N2)C)C)NCCN3CCCCCC3
0.287313	Fc1ccc(c2nc(c(cc2)C(=O)NC3=NC(c4ccc([N+]([O-])=O)cc4)=CN3)C)cc1
0.286885	Brc1c(cc(NC(=O)c2cc(N)c(cc2)C)cc1)CO
0.286885	Brc1c(cc(NC(=O)c2cc(N)c(cc2)C)cc1)CO
0.286792	O=C(Nc1ccc(cc1)CN2CCCCCC2)c3cnc(cc3)C4(CN)CCC4
0.286792	O=C(Nc1ccc(cc1)CN2CCCCCC2)c3cnc(cc3)C4(CN)CCC4
0.286792	O=C(Nc1ccc(cc1)CN2CCCCCC2)c3cnc(cc3)C4(CN)CCC4
0.286792	O=C(Nc1ccc(cc1)CN2CCCCCC2)c3cnc(cc3)C4(CN)CCC4
0.286792	O=C(Nc1ccc(cc1)CN2CCCCCC2)c3cnc(cc3)C4(CN)CCC4
0.286792	O=C(Nc1ccc(cc1)CN2CCCCCC2)c3cnc(cc3)C4(CN)CCC4
0.286792	O=C(Nc1ccc(cc1)CN2CCCCCC2)c3cnc(cc3)C4(CN)CCC4
0.286792	O=C(Nc1ccc(cc1)CN2CCCCCC2)c3cnc(cc3)C4(CN)CCC4
0.286792	O=C(Nc1ccc(cc1)CN2CCCCCC2)c3cnc(cc3)C4(CN)CCC4
0.286792	O=C(Nc1ccc(cc1)CN2CCCCCC2)c3cnc(cc3)C4(CN)CCC4
0.286765	FC(F)(F)c1c(cc(nc1)NNC(=O)c2cc(NC(=O)c3cnccc3)ccc2)C
0.286765	FC(F)(F)c1c(cc(nc1)NNC(=O)c2cc(NC(=O)c3cnccc3)ccc2)C
0.28626	FC(F)(F)Oc1c(c2cc(NC(=O)c3cc(NC(=O)c4cnccc4)ccc3)ccc2)cccc1
0.28626	FC(F)(F)Oc1c(c2cc(NC(=O)c3cc(NC(=O)c4cnccc4)ccc3)ccc2)cccc1
0.28626	FC(F)(F)Oc1c(c2cc(NC(=O)c3cc(NC(=O)c4cnccc4)ccc3)ccc2)cccc1
0.28626	FC(F)(F)Oc1c(c2cc(NC(=O)c3cc(NC(=O)c4cnccc4)ccc3)ccc2)cccc1
0.28626	FC(F)(F)Oc1c(c2cc(NC(=O)c3cc(NC(=O)c4cnccc4)ccc3)ccc2)cccc1
0.28626	FC(F)(F)Oc1c(c2cc(NC(=O)c3cc(NC(=O)c4cnccc4)ccc3)ccc2)cccc1
0.28626	FC(F)(F)Oc1c(c2cc(NC(=O)c3cc(NC(=O)c4cnccc4)ccc3)ccc2)cccc1
0.28626	FC(F)(F)Oc1c(c2cc(NC(=O)c3cc(NC(=O)c4cnccc4)ccc3)ccc2)cccc1
0.28626	FC(F)(F)Oc1c(c2cc(NC(=O)c3cc(NC(=O)c4cnccc4)ccc3)ccc2)cccc1
0.28626	FC(F)(F)Oc1c(c2cc(NC(=O)c3cc(NC(=O)c4cnccc4)ccc3)ccc2)cccc1
0.286232	O=C(Nc1c(cc(N)cc1)C)c2cc3N=C(Nc3cc2)c4ccccc4
0.286232	O=C(Nc1c(cc(N)cc1)C)c2cc3N=C(Nc3cc2)c4ccccc4
0.286232	O=C(Nc1c(cc(N)cc1)C)c2cc3N=C(Nc3cc2)c4ccccc4
0.285714	O=C(NCC)c1cc(NC(=O)C=O)c(cc1)C
0.285714	O=C(NCC)c1cc(NC(=O)C=O)c(cc1)C
0.285199	O=C(Nc1cc(NC(=O)C(C)(C)C)c(cc1)C)C(=O)Nc2cc(ccc2)C3=NOC(=N3)CC
0.285199	O=C(Nc1cc(NC(=O)C(C)(C)C)c(cc1)C)C(=O)Nc2cc(ccc2)C3=NOC(=N3)CC
0.285199	O=C(Nc1cc(NC(=O)C(C)(C)C)c(cc1)C)C(=O)Nc2cc(ccc2)C3=NOC(=N3)CC
0.285199	O=C(Nc1cc(NC(=O)C(C)(C)C)c(cc1)C)C(=O)Nc2cc(ccc2)C3=NOC(=N3)CC
0.285199	O=C(Nc1cc(NC(=O)C(C)(C)C)c(cc1)C)C(=O)Nc2cc(ccc2)C3=NOC(=N3)CC
0.285199	O=C(Nc1cc(NC(=O)C(C)(C)C)c(cc1)C)C(=O)Nc2cc(ccc2)C3=NOC(=N3)CC
0.285199	O=C(Nc1cc(NC(=O)C(C)(C)C)c(cc1)C)C(=O)Nc2cc(ccc2)C3=NOC(=N3)CC
0.285199	O=C(Nc1cc(NC(=O)C(C)(C)C)c(cc1)C)C(=O)Nc2cc(ccc2)C3=NOC(=N3)CC
0.285199	O=C(Nc1cc(NC(=O)C(C)(C)C)c(cc1)C)C(=O)Nc2cc(ccc2)C3=NOC(=N3)CC
0.285199	O=C(Nc1cc(NC(=O)C(C)(C)C)c(cc1)C)C(=O)Nc2cc(ccc2)C3=NOC(=N3)CC
0.285185	O=C(NCCN(CC)CC)c1cc(NC(=O)C(=O)Nc2cc(NC(=O)C(C)(C)C)c(cc2)C)ccc1
0.285185	O=C(NCCN(CC)CC)c1cc(NC(=O)C(=O)Nc2cc(NC(=O)C(C)(C)C)c(cc2)C)ccc1
0.285185	O=C(NCCN(CC)CC)c1cc(NC(=O)C(=O)Nc2cc(NC(=O)C(C)(C)C)c(cc2)C)ccc1
0.285185	O=C(NCCN(CC)CC)c1cc(NC(=O)C(=O)Nc2cc(NC(=O)C(C)(C)C)c(cc2)C)ccc1
0.284746	S1C=NC(=C1)COc2c(OC)cc(cc2)C(=O)Nc3c(cc(N4CCN(CC4)C)cc3)C
0.284698	FC(F)COC1CN(C(=O)C(=O)Nc2c(ccc(c3nccnc3)c2)C)C1
0.284211	O=C(Nc1c(ccc(c2nccnc2)c1)C)C(=O)NC(c3cc(O)ccc3)C
0.284173	FC(F)(F)c1cc(ccc1)C(CC(=O)Nc2c(ccc(c2)C(=O)Nc3ccccc3)C)C
0.284173	FC(F)(F)c1cc(ccc1)C(CC(=O)Nc2c(ccc(c2)C(=O)Nc3ccccc3)C)C
0.284091	O=C(NCCN1CCOCC1)c2ccc(NC(=O)C(=O)Nc3c(cc(OC)cc3)C)cc2
0.284091	O=C(NCCN1CCOCC1)c2ccc(NC(=O)C(=O)Nc3c(cc(OC)cc3)C)cc2
0.284091	O=C(NCCN1CCOCC1)c2ccc(NC(=O)C(=O)Nc3c(cc(OC)cc3)C)cc2
0.284091	O=C(NCCN1CCOCC1)c2ccc(NC(=O)C(=O)Nc3c(cc(OC)cc3)C)cc2
0.284091	O=C(NCCN1CCOCC1)c2ccc(NC(=O)C(=O)Nc3c(cc(OC)cc3)C)cc2
0.284091	O=C(NCCN1CCOCC1)c2ccc(NC(=O)C(=O)Nc3c(cc(OC)cc3)C)cc2
0.284091	O=C(NCCN1CCOCC1)c2ccc(NC(=O)C(=O)Nc3c(cc(OC)cc3)C)cc2
0.284091	O=C(NCCN1CCOCC1)c2ccc(NC(=O)C(=O)Nc3c(cc(OC)cc3)C)cc2
0.284091	O=C(NCCN1CCOCC1)c2ccc(NC(=O)C(=O)Nc3c(cc(OC)cc3)C)cc2
0.284091	O=C(NCCN1CCOCC1)c2ccc(NC(=O)C(=O)Nc3c(cc(OC)cc3)C)cc2
0.284091	S1C(C(=O)Nc2c(cc(cc2)C(=O)Nc3cc(NC(=O)OC(C)(C)C)ccc3)C)=CC=C1
0.284091	S1C(C(=O)Nc2c(cc(cc2)C(=O)Nc3cc(NC(=O)OC(C)(C)C)ccc3)C)=CC=C1
0.284091	S1C(C(=O)Nc2c(cc(cc2)C(=O)Nc3cc(NC(=O)OC(C)(C)C)ccc3)C)=CC=C1
0.284047	O=C(OCc1ccccc1)NCc2ccc(cc2)C(=O)Nc3c(c4ccncc4)cccc3
0.284047	O=C(OCc1ccccc1)NCc2ccc(cc2)C(=O)Nc3c(c4ccncc4)cccc3
0.284047	O=C(OCc1ccccc1)NCc2ccc(cc2)C(=O)Nc3c(c4ccncc4)cccc3
0.284047	O=C(OCc1ccccc1)NCc2ccc(cc2)C(=O)Nc3c(c4ccncc4)cccc3
0.284047	O=C(OCc1ccccc1)NCc2ccc(cc2)C(=O)Nc3c(c4ccncc4)cccc3
0.284047	O=C(OCc1ccccc1)NCc2ccc(cc2)C(=O)Nc3c(c4ccncc4)cccc3
0.284047	O=C(OCc1ccccc1)NCc2ccc(cc2)C(=O)Nc3c(c4ccncc4)cccc3
0.284047	O=C(OCc1ccccc1)NCc2ccc(cc2)C(=O)Nc3c(c4ccncc4)cccc3
0.284047	O=C(OCc1ccccc1)NCc2ccc(cc2)C(=O)Nc3c(c4ccncc4)cccc3
0.284047	O=C(OCc1ccccc1)NCc2ccc(cc2)C(=O)Nc3c(c4ccncc4)cccc3
0.283784	O=C(N1CCC(OC)(CCC1)C)C(=O)Nc2c(ccc(c3nccnc3)c2)C
0.283784	O=C(N1CCC(OC)(CCC1)C)C(=O)Nc2c(ccc(c3nccnc3)c2)C
0.283784	O=C(N1CCC(OC)(CCC1)C)C(=O)Nc2c(ccc(c3nccnc3)c2)C
0.283784	O=C(N1CCC(OC)(CCC1)C)C(=O)Nc2c(ccc(c3nccnc3)c2)C
0.283784	O=C(N1CCC(OC)(CCC1)C)C(=O)Nc2c(ccc(c3nccnc3)c2)C
0.283784	O=C(N1CCC(OC)(CCC1)C)C(=O)Nc2c(ccc(c3nccnc3)c2)C
0.283784	O=C(N1CCC(OC)(CCC1)C)C(=O)Nc2c(ccc(c3nccnc3)c2)C
0.283784	O=C(N1CCC(OC)(CCC1)C)C(=O)Nc2c(ccc(c3nccnc3)c2)C
0.283784	O=C(N1CCC(OC)(CCC1)C)C(=O)Nc2c(ccc(c3nccnc3)c2)C
0.283784	O=C(N1CCC(OC)(CCC1)C)C(=O)Nc2c(ccc(c3nccnc3)c2)C
0.283636	O=C(Nc1ccccc1)c2c(c(NC(=O)C(=O)Nc3cc(NC(=O)C(C)(C)C)c(cc3)C)ccc2)C
0.283636	O=C(Nc1ccccc1)c2c(c(NC(=O)C(=O)Nc3cc(NC(=O)C(C)(C)C)c(cc3)C)ccc2)C
0.283636	O=C(Nc1ccccc1)c2c(c(NC(=O)C(=O)Nc3cc(NC(=O)C(C)(C)C)c(cc3)C)ccc2)C
0.283636	O=C(Nc1ccccc1)c2c(c(NC(=O)C(=O)Nc3cc(NC(=O)C(C)(C)C)c(cc3)C)ccc2)C
0.283636	O=C(Nc1ccccc1)c2c(c(NC(=O)C(=O)Nc3cc(NC(=O)C(C)(C)C)c(cc3)C)ccc2)C
0.283636	O=C(Nc1c(cc(N2CCN(CC2)C)cc1)C)c3cc(OC)c(OCCC)cc3
0.283333	S(=O)(=O)(N1CCN(Cc2ccccc2)CC1)c3c(F)ccc(c3)C(=O)Nc4ccc(S(=O)(=O)NC5CC5)cc4
0.283333	S(=O)(=O)(N1CCN(Cc2ccccc2)CC1)c3c(F)ccc(c3)C(=O)Nc4ccc(S(=O)(=O)NC5CC5)cc4
0.283333	S(=O)(=O)(N1CCN(Cc2ccccc2)CC1)c3c(F)ccc(c3)C(=O)Nc4ccc(S(=O)(=O)NC5CC5)cc4
0.283333	S(=O)(=O)(N1CCN(Cc2ccccc2)CC1)c3c(F)ccc(c3)C(=O)Nc4ccc(S(=O)(=O)NC5CC5)cc4
0.282759	O=C(Nc1cc2c(N(C(=O)CC2)CC3CC3)cc1)c4ccc(Nc5ncccn5)cc4
0.282759	O=C(Nc1cc2c(N(C(=O)CC2)CC3CC3)cc1)c4ccc(Nc5ncccn5)cc4
0.282759	O=C(Nc1cc2c(N(C(=O)CC2)CC3CC3)cc1)c4ccc(Nc5ncccn5)cc4
0.282759	O=C(Nc1cc2c(N(C(=O)CC2)CC3CC3)cc1)c4ccc(Nc5ncccn5)cc4
0.282759	O=C(Nc1cc2c(N(C(=O)CC2)CC3CC3)cc1)c4ccc(Nc5ncccn5)cc4
0.282759	O=C(Nc1cc2c(N(C(=O)CC2)CC3CC3)cc1)c4ccc(Nc5ncccn5)cc4
0.282759	O=C(Nc1cc2c(N(C(=O)CC2)CC3CC3)cc1)c4ccc(Nc5ncccn5)cc4
0.282759	O=C(Nc1cc2c(N(C(=O)CC2)CC3CC3)cc1)c4ccc(Nc5ncccn5)cc4
0.282759	O=C(Nc1cc2c(N(C(=O)CC2)CC3CC3)cc1)c4ccc(Nc5ncccn5)cc4
0.282759	O=C(Nc1cc2c(N(C(=O)CC2)CC3CC3)cc1)c4ccc(Nc5ncccn5)cc4
0.282759	O=C(Nc1c(ccc(c2nccnc2)c1)C)C(=O)NC(c3ccccc3)CC(=O)N
0.282759	O=C(Nc1c(ccc(c2nccnc2)c1)C)C(=O)NC(c3ccccc3)CC(=O)N
0.282392	Clc1ccc(cc1)CC(NC(=O)C(=O)Nc2c(ccc(c3nccnc3)c2)C)c4ccc(cc4)C(F)(F)F
0.282392	Clc1ccc(cc1)CC(NC(=O)C(=O)Nc2c(ccc(c3nccnc3)c2)C)c4ccc(cc4)C(F)(F)F
0.282392	Clc1ccc(cc1)CC(NC(=O)C(=O)Nc2c(ccc(c3nccnc3)c2)C)c4ccc(cc4)C(F)(F)F
0.282392	Clc1ccc(cc1)CC(NC(=O)C(=O)Nc2c(ccc(c3nccnc3)c2)C)c4ccc(cc4)C(F)(F)F
0.282392	Clc1ccc(cc1)CC(NC(=O)C(=O)Nc2c(ccc(c3nccnc3)c2)C)c4ccc(cc4)C(F)(F)F
0.282392	Clc1ccc(cc1)CC(NC(=O)C(=O)Nc2c(ccc(c3nccnc3)c2)C)c4ccc(cc4)C(F)(F)F
0.282392	Clc1ccc(cc1)CC(NC(=O)C(=O)Nc2c(ccc(c3nccnc3)c2)C)c4ccc(cc4)C(F)(F)F
0.282392	Clc1ccc(cc1)CC(NC(=O)C(=O)Nc2c(ccc(c3nccnc3)c2)C)c4ccc(cc4)C(F)(F)F
0.282392	Clc1ccc(cc1)CC(NC(=O)C(=O)Nc2c(ccc(c3nccnc3)c2)C)c4ccc(cc4)C(F)(F)F
0.282392	Clc1ccc(cc1)CC(NC(=O)C(=O)Nc2c(ccc(c3nccnc3)c2)C)c4ccc(cc4)C(F)(F)F
0.282258	FC(F)(F)c1cc(ccc1)C(=O)Nc2cc(c3cnc(N)cc3)ccc2
0.282258	FC(F)(F)c1cc(ccc1)C(=O)Nc2cc(c3cnc(N)cc3)ccc2
0.282258	FC(F)(F)c1cc(ccc1)C(=O)Nc2cc(c3cnc(N)cc3)ccc2
0.282258	FC(F)(F)c1cc(ccc1)C(=O)Nc2cc(c3cnc(N)cc3)ccc2
0.282258	FC(F)(F)c1cc(ccc1)C(=O)Nc2cc(c3cnc(N)cc3)ccc2
0.282258	FC(F)(F)c1cc(ccc1)C(=O)Nc2cc(c3cnc(N)cc3)ccc2
0.282258	FC(F)(F)c1cc(ccc1)C(=O)Nc2cc(c3cnc(N)cc3)ccc2
0.282258	FC(F)(F)c1cc(ccc1)C(=O)Nc2cc(c3cnc(N)cc3)ccc2
0.282258	FC(F)(F)c1cc(ccc1)C(=O)Nc2cc(c3cnc(N)cc3)ccc2
0.282258	FC(F)(F)c1cc(ccc1)C(=O)Nc2cc(c3cnc(N)cc3)ccc2
0.281734	O=C(Nc1c(cc(N2CCN(CC2)C)cc1)C)C3=NN(c4ncccc4)C(c5ccccc5)=C3
0.281734	O=C(Nc1c(cc(N2CCN(CC2)C)cc1)C)C3=NN(c4ncccc4)C(c5ccccc5)=C3
0.281734	O=C(Nc1c(cc(N2CCN(CC2)C)cc1)C)C3=NN(c4ncccc4)C(c5ccccc5)=C3
0.281734	O=C(Nc1c(cc(N2CCN(CC2)C)cc1)C)C3=NN(c4ncccc4)C(c5ccccc5)=C3
0.281734	O=C(Nc1c(cc(N2CCN(CC2)C)cc1)C)C3=NN(c4ncccc4)C(c5ccccc5)=C3
0.281734	O=C(Nc1c(cc(N2CCN(CC2)C)cc1)C)C3=NN(c4ncccc4)C(c5ccccc5)=C3
0.281734	O=C(Nc1c(cc(N2CCN(CC2)C)cc1)C)C3=NN(c4ncccc4)C(c5ccccc5)=C3
0.281734	O=C(Nc1c(cc(N2CCN(CC2)C)cc1)C)C3=NN(c4ncccc4)C(c5ccccc5)=C3
0.281734	O=C(Nc1c(cc(N2CCN(CC2)C)cc1)C)C3=NN(c4ncccc4)C(c5ccccc5)=C3
0.281734	O=C(Nc1c(cc(N2CCN(CC2)C)cc1)C)C3=NN(c4ncccc4)C(c5ccccc5)=C3
0.281633	O=C(Nc1cc(ccc1)C(=O)Nc2cc(OCc3cc(ccc3)C)ccc2)c4cnccc4
0.281633	O=C(Nc1cc(ccc1)C(=O)Nc2cc(OCc3cc(ccc3)C)ccc2)c4cnccc4
0.281633	O=C(Nc1cc(ccc1)C(=O)Nc2cc(OCc3cc(ccc3)C)ccc2)c4cnccc4
0.281633	O=C(Nc1cc(ccc1)C(=O)Nc2cc(OCc3cc(ccc3)C)ccc2)c4cnccc4
0.281481	Clc1ccc(SCc2ccc(cc2)C(=O)Nc3nccc(c3)C=4ON=C(N4)N)cc1
0.281481	Clc1ccc(SCc2ccc(cc2)C(=O)Nc3nccc(c3)C=4ON=C(N4)N)cc1
0.281481	Clc1ccc(SCc2ccc(cc2)C(=O)Nc3nccc(c3)C=4ON=C(N4)N)cc1
0.281481	Clc1ccc(SCc2ccc(cc2)C(=O)Nc3nccc(c3)C=4ON=C(N4)N)cc1
0.281481	Clc1ccc(SCc2ccc(cc2)C(=O)Nc3nccc(c3)C=4ON=C(N4)N)cc1
0.281481	Clc1ccc(SCc2ccc(cc2)C(=O)Nc3nccc(c3)C=4ON=C(N4)N)cc1
0.281481	S1C=C(c2c(ccc(NC(=O)c3cc4c(cc3)CC(N)C4)c2)C)C=C1
0.281481	S1C=C(c2c(ccc(NC(=O)c3cc4c(cc3)CC(N)C4)c2)C)C=C1
0.281139	S1C(C(=O)N(CC(=O)Nc2c(ccc(c2)C(=O)Nc3ccccc3)C)C)=CC=C1
0.281139	S1C(C(=O)N(CC(=O)Nc2c(ccc(c2)C(=O)Nc3ccccc3)C)C)=CC=C1
0.281022	O=C(NCC)c1cc(NC(=O)C(=O)N2CC(C2)Cc3ccccc3)c(cc1)C
0.281022	O=C(NCC)c1cc(NC(=O)C(=O)N2CC(C2)Cc3ccccc3)c(cc1)C
0.281022	O=C(NCC)c1cc(NC(=O)C(=O)N2CC(C2)Cc3ccccc3)c(cc1)C
0.281022	O=C(NCC)c1cc(NC(=O)C(=O)N2CC(C2)Cc3ccccc3)c(cc1)C
0.281022	O=C(NCC)c1cc(NC(=O)C(=O)N2CC(C2)Cc3ccccc3)c(cc1)C
0.281022	O=C(NCC)c1cc(NC(=O)C(=O)N2CC(C2)Cc3ccccc3)c(cc1)C
0.281022	O=C(NCC)c1cc(NC(=O)C(=O)N2CC(C2)Cc3ccccc3)c(cc1)C
0.281022	O=C(NCC)c1cc(NC(=O)C(=O)N2CC(C2)Cc3ccccc3)c(cc1)C
0.281022	O=C(NCC)c1cc(NC(=O)C(=O)N2CC(C2)Cc3ccccc3)c(cc1)C
0.281022	O=C(NCC)c1cc(NC(=O)C(=O)N2CC(C2)Cc3ccccc3)c(cc1)C
0.280576	Clc1c(cc(cc1)CC(=NNc2nc(c3cnccc3)ccc2)C)C(F)(F)F
0.280576	Clc1c(cc(cc1)CC(=NNc2nc(c3cnccc3)ccc2)C)C(F)(F)F
0.280576	Clc1c(cc(cc1)CC(=NNc2nc(c3cnccc3)ccc2)C)C(F)(F)F
0.280576	Clc1c(cc(cc1)CC(=NNc2nc(c3cnccc3)ccc2)C)C(F)(F)F
0.280576	Clc1c(cc(cc1)CC(=NNc2nc(c3cnccc3)ccc2)C)C(F)(F)F
0.280576	Clc1c(cc(cc1)CC(=NNc2nc(c3cnccc3)ccc2)C)C(F)(F)F
0.280576	Clc1c(cc(cc1)CC(=NNc2nc(c3cnccc3)ccc2)C)C(F)(F)F
0.280576	Clc1c(cc(cc1)CC(=NNc2nc(c3cnccc3)ccc2)C)C(F)(F)F
0.280576	Clc1c(cc(cc1)CC(=NNc2nc(c3cnccc3)ccc2)C)C(F)(F)F
0.280576	Clc1c(cc(cc1)CC(=NNc2nc(c3cnccc3)ccc2)C)C(F)(F)F
0.280277	O=C(Nc1c(ccc(c2nccnc2)c1)C)C(=O)NC(c3ccncc3)C4CCC4
0.280277	O=C(Nc1c(ccc(c2nccnc2)c1)C)C(=O)NC(c3ccncc3)C4CCC4
0.280277	O=C(Nc1c(ccc(c2nccnc2)c1)C)C(=O)NC(c3ccncc3)C4CCC4
0.280277	O=C(Nc1c(ccc(c2nccnc2)c1)C)C(=O)NC(c3ccncc3)C4CCC4
0.280277	O=C(Nc1c(ccc(c2nccnc2)c1)C)C(=O)NC(c3ccncc3)C4CCC4
0.280277	O=C(Nc1c(ccc(c2nccnc2)c1)C)C(=O)NC(c3ccncc3)C4CCC4
0.279817	O=C(O)c1cc(NC(=O)c2cnccc2)ccc1
0.279817	O=C(O)c1cc(NC(=O)c2cnccc2)ccc1
0.279817	O=C(O)c1cc(NC(=O)c2cnccc2)ccc1
0.279817	O=C(O)c1cc(NC(=O)c2cnccc2)ccc1
0.279817	O=C(O)c1cc(NC(=O)c2cnccc2)ccc1
0.279817	O=C(O)c1cc(NC(=O)c2cnccc2)ccc1
0.279817	O=C(O)c1cc(NC(=O)c2cnccc2)ccc1
0.279817	O=C(O)c1cc(NC(=O)c2cnccc2)ccc1
0.279817	O=C(O)c1cc(NC(=O)c2cnccc2)ccc1
0.279817	O=C(O)c1cc(NC(=O)c2cnccc2)ccc1
0.279245	S(CC(=O)N1CCN(CC(=O)Nc2c(ccc(c2)C(=O)OC)C)CC1)C
0.279245	S(CC(=O)N1CCN(CC(=O)Nc2c(ccc(c2)C(=O)OC)C)CC1)C
0.279245	S(CC(=O)N1CCN(CC(=O)Nc2c(ccc(c2)C(=O)OC)C)CC1)C
0.279245	S(CC(=O)N1CCN(CC(=O)Nc2c(ccc(c2)C(=O)OC)C)CC1)C
0.279245	S(CC(=O)N1CCN(CC(=O)Nc2c(ccc(c2)C(=O)OC)C)CC1)C
0.279245	S(CC(=O)N1CCN(CC(=O)Nc2c(ccc(c2)C(=O)OC)C)CC1)C
0.279245	S(CC(=O)N1CCN(CC(=O)Nc2c(ccc(c2)C(=O)OC)C)CC1)C
0.279245	S(CC(=O)N1CCN(CC(=O)Nc2c(ccc(c2)C(=O)OC)C)CC1)C
0.279245	S(CC(=O)N1CCN(CC(=O)Nc2c(ccc(c2)C(=O)OC)C)CC1)C
0.279245	S(CC(=O)N1CCN(CC(=O)Nc2c(ccc(c2)C(=O)OC)C)CC1)C
0.278884	O=C(Nc1cc(ccc1)C2=NC=CN2)C=3NC(=C(C3)C)C
0.278884	O=C(Nc1cc(ccc1)C2=NC=CN2)C=3NC(=C(C3)C)C
0.278884	O=C(Nc1cc(ccc1)C2=NC=CN2)C=3NC(=C(C3)C)C
0.278884	O=C(Nc1cc(ccc1)C2=NC=CN2)C=3NC(=C(C3)C)C
0.278884	O=C(Nc1cc(ccc1)C2=NC=CN2)C=3NC(=C(C3)C)C
0.278884	O=C(Nc1cc(ccc1)C2=NC=CN2)C=3NC(=C(C3)C)C
0.278884	O=C(Nc1cc(ccc1)C2=NC=CN2)C=3NC(=C(C3)C)C
0.278884	O=C(Nc1cc(ccc1)C2=NC=CN2)C=3NC(=C(C3)C)C
0.278884	O=C(Nc1cc(ccc1)C2=NC=CN2)C=3NC(=C(C3)C)C
0.278884	O=C(Nc1cc(ccc1)C2=NC=CN2)C=3NC(=C(C3)C)C
0.278146	Fc1cc(ccc1)C=2ON=C(N2)CNc3c([N+]([O-])=O)cc(cc3)C(=O)Nc4ccc(cc4)C
0.278146	Fc1cc(ccc1)C=2ON=C(N2)CNc3c([N+]([O-])=O)cc(cc3)C(=O)Nc4ccc(cc4)C
0.278146	Fc1cc(ccc1)C=2ON=C(N2)CNc3c([N+]([O-])=O)cc(cc3)C(=O)Nc4ccc(cc4)C
0.278146	Fc1cc(ccc1)C=2ON=C(N2)CNc3c([N+]([O-])=O)cc(cc3)C(=O)Nc4ccc(cc4)C
0.278146	Fc1cc(ccc1)C=2ON=C(N2)CNc3c([N+]([O-])=O)cc(cc3)C(=O)Nc4ccc(cc4)C
0.278146	Fc1cc(ccc1)C=2ON=C(N2)CNc3c([N+]([O-])=O)cc(cc3)C(=O)Nc4ccc(cc4)C
0.278146	Fc1cc(ccc1)C=2ON=C(N2)CNc3c([N+]([O-])=O)cc(cc3)C(=O)Nc4ccc(cc4)C
0.278146	Fc1cc(ccc1)C=2ON=C(N2)CNc3c([N+]([O-])=O)cc(cc3)C(=O)Nc4ccc(cc4)C
0.278146	Fc1cc(ccc1)C=2ON=C(N2)CNc3c([N+]([O-])=O)cc(cc3)C(=O)Nc4ccc(cc4)C
0.278146	Fc1cc(ccc1)C=2ON=C(N2)CNc3c([N+]([O-])=O)cc(cc3)C(=O)Nc4ccc(cc4)C
0.278146	O=C(Nc1cc(NC(=O)C2=C(N(N=C2)c3ccc(OC)cc3)C(C)C)c(cc1)C)c4ccccc4
0.278146	O=C(Nc1cc(NC(=O)C2=C(N(N=C2)c3ccc(OC)cc3)C(C)C)c(cc1)C)c4ccccc4
0.278146	O=C(Nc1cc(NC(=O)C2=C(N(N=C2)c3ccc(OC)cc3)C(C)C)c(cc1)C)c4ccccc4
0.278146	O=C(Nc1cc(NC(=O)C2=C(N(N=C2)c3ccc(OC)cc3)C(C)C)c(cc1)C)c4ccccc4
0.278146	O=C(Nc1cc(NC(=O)C2=C(N(N=C2)c3ccc(OC)cc3)C(C)C)c(cc1)C)c4ccccc4
0.278146	O=C(Nc1cc(NC(=O)C2=C(N(N=C2)c3ccc(OC)cc3)C(C)C)c(cc1)C)c4ccccc4
0.278146	O=C(Nc1cc(NC(=O)C2=C(N(N=C2)c3ccc(OC)cc3)C(C)C)c(cc1)C)c4ccccc4
0.278146	O=C(Nc1cc(NC(=O)C2=C(N(N=C2)c3ccc(OC)cc3)C(C)C)c(cc1)C)c4ccccc4
0.278146	O=C(Nc1cc(NC(=O)C2=C(N(N=C2)c3ccc(OC)cc3)C(C)C)c(cc1)C)c4ccccc4
0.278146	O=C(Nc1cc(NC(=O)C2=C(N(N=C2)c3ccc(OC)cc3)C(C)C)c(cc1)C)c4ccccc4
0.278146	FC(F)(F)c1c(NC(=O)C(=O)N2CCN(c3nccnc3)CC2)ccc(NC(=O)c4ccccc4)c1
0.278146	FC(F)(F)c1c(NC(=O)C(=O)N2CCN(c3nccnc3)CC2)ccc(NC(=O)c4ccccc4)c1
0.278146	FC(F)(F)c1c(NC(=O)C(=O)N2CCN(c3nccnc3)CC2)ccc(NC(=O)c4ccccc4)c1
0.278146	FC(F)(F)c1c(NC(=O)C(=O)N2CCN(c3nccnc3)CC2)ccc(NC(=O)c4ccccc4)c1
0.278146	FC(F)(F)c1c(NC(=O)C(=O)N2CCN(c3nccnc3)CC2)ccc(NC(=O)c4ccccc4)c1
0.278146	FC(F)(F)c1c(NC(=O)C(=O)N2CCN(c3nccnc3)CC2)ccc(NC(=O)c4ccccc4)c1
0.278146	FC(F)(F)c1c(NC(=O)C(=O)N2CCN(c3nccnc3)CC2)ccc(NC(=O)c4ccccc4)c1
0.278146	FC(F)(F)c1c(NC(=O)C(=O)N2CCN(c3nccnc3)CC2)ccc(NC(=O)c4ccccc4)c1
0.278146	FC(F)(F)c1c(NC(=O)C(=O)N2CCN(c3nccnc3)CC2)ccc(NC(=O)c4ccccc4)c1
0.278146	FC(F)(F)c1c(NC(=O)C(=O)N2CCN(c3nccnc3)CC2)ccc(NC(=O)c4ccccc4)c1
0.277978	Fc1c(NC(=O)OC)cc(NC(=O)C=2C=NN(c3cnccc3)C2)cc1
0.277978	Fc1c(NC(=O)OC)cc(NC(=O)C=2C=NN(c3cnccc3)C2)cc1
0.277978	Fc1c(NC(=O)OC)cc(NC(=O)C=2C=NN(c3cnccc3)C2)cc1
0.277978	Fc1c(NC(=O)OC)cc(NC(=O)C=2C=NN(c3cnccc3)C2)cc1
0.277978	Fc1c(NC(=O)OC)cc(NC(=O)C=2C=NN(c3cnccc3)C2)cc1
0.277978	Fc1c(NC(=O)OC)cc(NC(=O)C=2C=NN(c3cnccc3)C2)cc1
0.277978	Fc1c(NC(=O)OC)cc(NC(=O)C=2C=NN(c3cnccc3)C2)cc1
0.277978	Fc1c(NC(=O)OC)cc(NC(=O)C=2C=NN(c3cnccc3)C2)cc1
0.277978	Fc1c(NC(=O)OC)cc(NC(=O)C=2C=NN(c3cnccc3)C2)cc1
0.277978	Fc1c(NC(=O)OC)cc(NC(=O)C=2C=NN(c3cnccc3)C2)cc1
0.277273	O=C(Nc1cc(ccc1)C=O)c2cnccc2
0.277273	O=C(Nc1cc(ccc1)C=O)c2cnccc2
0.277273	O=C(Nc1cc(ccc1)C=O)c2cnccc2
0.277273	O=C(Nc1cc(ccc1)C=O)c2cnccc2
0.277273	O=C(Nc1cc(ccc1)C=O)c2cnccc2
0.277273	O=C(Nc1cc(ccc1)C=O)c2cnccc2
0.277273	O=C(Nc1cc(ccc1)C=O)c2cnccc2
0.277273	O=C(Nc1cc(ccc1)C=O)c2cnccc2
0.277273	O=C(Nc1cc(ccc1)C=O)c2cnccc2
0.277273	O=C(Nc1cc(ccc1)C=O)c2cnccc2
0.276978	O=C(OCc1c(cc(OC)nc1)C)c2cc(NC(=O)c3cnccc3)ccc2
0.276978	O=C(OCc1c(cc(OC)nc1)C)c2cc(NC(=O)c3cnccc3)ccc2
0.276978	O=C(OCc1c(cc(OC)nc1)C)c2cc(NC(=O)c3cnccc3)ccc2
0.276978	O=C(OCc1c(cc(OC)nc1)C)c2cc(NC(=O)c3cnccc3)ccc2
0.276978	O=C(OCc1c(cc(OC)nc1)C)c2cc(NC(=O)c3cnccc3)ccc2
0.276978	O=C(OCc1c(cc(OC)nc1)C)c2cc(NC(=O)c3cnccc3)ccc2
0.276978	O=C(Nc1ccc(c2nc(ncc2)C)cc1)C=3N(N=C(C3)C)C(CC)CC
0.276978	O=C(Nc1ccc(c2nc(ncc2)C)cc1)C=3N(N=C(C3)C)C(CC)CC
0.276978	O=C(Nc1ccc(c2nc(ncc2)C)cc1)C=3N(N=C(C3)C)C(CC)CC
0.276978	O=C(Nc1ccc(c2nc(ncc2)C)cc1)C=3N(N=C(C3)C)C(CC)CC
0.276978	O=C(Nc1ccc(c2nc(ncc2)C)cc1)C=3N(N=C(C3)C)C(CC)CC
0.276978	O=C(Nc1ccc(c2nc(ncc2)C)cc1)C=3N(N=C(C3)C)C(CC)CC
0.276978	O=C(Nc1ccc(c2nc(ncc2)C)cc1)C=3N(N=C(C3)C)C(CC)CC
0.276978	O=C(Nc1ccc(c2nc(ncc2)C)cc1)C=3N(N=C(C3)C)C(CC)CC
0.276978	O=C(Nc1ccc(c2nc(ncc2)C)cc1)C=3N(N=C(C3)C)C(CC)CC
0.276316	S(=O)(=O)(N1CCOCC1)c2c(ccc(NC(=O)C(OC(=O)c3ccc(cc3)CN4CCOCC4)C)c2)C
0.276316	S(=O)(=O)(N1CCOCC1)c2c(ccc(NC(=O)C(OC(=O)c3ccc(cc3)CN4CCOCC4)C)c2)C
0.276316	S(=O)(=O)(N1CCOCC1)c2c(ccc(NC(=O)C(OC(=O)c3ccc(cc3)CN4CCOCC4)C)c2)C
0.276316	S(=O)(=O)(N1CCOCC1)c2c(ccc(NC(=O)C(OC(=O)c3ccc(cc3)CN4CCOCC4)C)c2)C
0.276316	S(=O)(=O)(N1CCOCC1)c2c(ccc(NC(=O)C(OC(=O)c3ccc(cc3)CN4CCOCC4)C)c2)C
0.276316	S(=O)(=O)(N1CCOCC1)c2c(ccc(NC(=O)C(OC(=O)c3ccc(cc3)CN4CCOCC4)C)c2)C
0.276316	S(=O)(=O)(N1CCOCC1)c2c(ccc(NC(=O)C(OC(=O)c3ccc(cc3)CN4CCOCC4)C)c2)C
0.276316	S(=O)(=O)(N1CCOCC1)c2c(ccc(NC(=O)C(OC(=O)c3ccc(cc3)CN4CCOCC4)C)c2)C
0.276316	S(=O)(=O)(N1CCOCC1)c2c(ccc(NC(=O)C(OC(=O)c3ccc(cc3)CN4CCOCC4)C)c2)C
0.276316	S(=O)(=O)(N1CCOCC1)c2c(ccc(NC(=O)C(OC(=O)c3ccc(cc3)CN4CCOCC4)C)c2)C
0.276265	FC(F)(F)c1c(OC)cc(NC(=O)c2ccc(c3cc(ccc3)C(F)(F)F)cc2)cc1
0.276265	FC(F)(F)c1c(OC)cc(NC(=O)c2ccc(c3cc(ccc3)C(F)(F)F)cc2)cc1
0.276265	FC(F)(F)c1c(OC)cc(NC(=O)c2ccc(c3cc(ccc3)C(F)(F)F)cc2)cc1
0.276265	FC(F)(F)c1c(OC)cc(NC(=O)c2ccc(c3cc(ccc3)C(F)(F)F)cc2)cc1
0.276265	FC(F)(F)c1c(OC)cc(NC(=O)c2ccc(c3cc(ccc3)C(F)(F)F)cc2)cc1
0.276265	FC(F)(F)c1c(OC)cc(NC(=O)c2ccc(c3cc(ccc3)C(F)(F)F)cc2)cc1
0.276265	FC(F)(F)c1c(OC)cc(NC(=O)c2ccc(c3cc(ccc3)C(F)(F)F)cc2)cc1
0.276265	FC(F)(F)c1c(OC)cc(NC(=O)c2ccc(c3cc(ccc3)C(F)(F)F)cc2)cc1
0.276265	FC(F)(F)c1c(OC)cc(NC(=O)c2ccc(c3cc(ccc3)C(F)(F)F)cc2)cc1
0.276265	FC(F)(F)c1c(OC)cc(NC(=O)c2ccc(c3cc(ccc3)C(F)(F)F)cc2)cc1
0.276265	O=C(Nc1cc(c(N2CCCC2)cc1)C)c3ccc(N4C=NN=C4)cc3
0.276265	O=C(Nc1cc(c(N2CCCC2)cc1)C)c3ccc(N4C=NN=C4)cc3
0.276265	O=C(Nc1cc(c(N2CCCC2)cc1)C)c3ccc(N4C=NN=C4)cc3
0.276265	O=C(Nc1cc(c(N2CCCC2)cc1)C)c3ccc(N4C=NN=C4)cc3
0.276265	O=C(Nc1cc(c(N2CCCC2)cc1)C)c3ccc(N4C=NN=C4)cc3
0.276265	O=C(Nc1cc(c(N2CCCC2)cc1)C)c3ccc(N4C=NN=C4)cc3
0.276265	O=C(Nc1cc(c(N2CCCC2)cc1)C)c3ccc(N4C=NN=C4)cc3
0.276265	O=C(Nc1cc(c(N2CCCC2)cc1)C)c3ccc(N4C=NN=C4)cc3
0.276265	O=C(Nc1cc(c(N2CCCC2)cc1)C)c3ccc(N4C=NN=C4)cc3
0.276265	O=C(Nc1cc(c(N2CCCC2)cc1)C)c3ccc(N4C=NN=C4)cc3
0.27619	Brc1cc(ccc1)COc2c(Cl)cc(cc2)C(=O)Nc3cc4N=C(Nc4cc3)CN5CCN(CC5)C
0.276094	O=C(Nc1ccccc1)c2cc(NC(=O)C3CN4N=CC=C4NC3)c(cc2)C
0.276094	O=C(Nc1ccccc1)c2cc(NC(=O)C3CN4N=CC=C4NC3)c(cc2)C
0.276094	O=C(Nc1ccccc1)c2cc(NC(=O)C3CN4N=CC=C4NC3)c(cc2)C
0.275556	O=C(Nc1cc(NC(=O)C(=O)N)ccc1)c2cnccc2
0.275556	O=C(Nc1cc(NC(=O)C(=O)N)ccc1)c2cnccc2
0.275362	O=C(NC1CC1)c2c(ccc(NC(=O)C(=O)NCc3ccc(c4cc(ccc4)C)cc3)c2)C
0.275362	O=C(NC1CC1)c2c(ccc(NC(=O)C(=O)NCc3ccc(c4cc(ccc4)C)cc3)c2)C
0.275362	O=C(NC1CC1)c2c(ccc(NC(=O)C(=O)NCc3ccc(c4cc(ccc4)C)cc3)c2)C
0.275362	O=C(NC1CC1)c2c(ccc(NC(=O)C(=O)NCc3ccc(c4cc(ccc4)C)cc3)c2)C
0.275362	O=C(NC1CC1)c2c(ccc(NC(=O)C(=O)NCc3ccc(c4cc(ccc4)C)cc3)c2)C
0.275362	O=C(NC1CC1)c2c(ccc(NC(=O)C(=O)NCc3ccc(c4cc(ccc4)C)cc3)c2)C
0.275362	O=C(NC1CC1)c2c(ccc(NC(=O)C(=O)NCc3ccc(c4cc(ccc4)C)cc3)c2)C
0.275362	O=C(NC1CC1)c2c(ccc(NC(=O)C(=O)NCc3ccc(c4cc(ccc4)C)cc3)c2)C
0.275362	O=C(NC1CC1)c2c(ccc(NC(=O)C(=O)NCc3ccc(c4cc(ccc4)C)cc3)c2)C
0.275362	O=C(NC1CC1)c2c(ccc(NC(=O)C(=O)NCc3ccc(c4cc(ccc4)C)cc3)c2)C
0.275304	Clc1c(Cl)ccc(NC(=O)c2ccc(cc2)CNC(=O)OCc3ccccc3)c1
0.275304	Clc1c(Cl)ccc(NC(=O)c2ccc(cc2)CNC(=O)OCc3ccccc3)c1
0.275304	Clc1c(Cl)ccc(NC(=O)c2ccc(cc2)CNC(=O)OCc3ccccc3)c1
0.275304	Clc1c(Cl)ccc(NC(=O)c2ccc(cc2)CNC(=O)OCc3ccccc3)c1
0.275304	Clc1c(Cl)ccc(NC(=O)c2ccc(cc2)CNC(=O)OCc3ccccc3)c1
0.275304	Clc1c(Cl)ccc(NC(=O)c2ccc(cc2)CNC(=O)OCc3ccccc3)c1
0.275304	Clc1c(Cl)ccc(NC(=O)c2ccc(cc2)CNC(=O)OCc3ccccc3)c1
0.275304	Clc1c(Cl)ccc(NC(=O)c2ccc(cc2)CNC(=O)OCc3ccccc3)c1
0.275304	Clc1c(Cl)ccc(NC(=O)c2ccc(cc2)CNC(=O)OCc3ccccc3)c1
0.275304	Clc1c(Cl)ccc(NC(=O)c2ccc(cc2)CNC(=O)OCc3ccccc3)c1
0.275	S(=O)(=O)(Nc1ccc(cc1)C(=O)Nc2cc(c(cc2)C)C3=CSC=C3)c4ccc(cc4)C(C)(C)C
0.275	S(=O)(=O)(Nc1ccc(cc1)C(=O)Nc2cc(c(cc2)C)C3=CSC=C3)c4ccc(cc4)C(C)(C)C
0.275	S(=O)(=O)(Nc1ccc(cc1)C(=O)Nc2cc(c(cc2)C)C3=CSC=C3)c4ccc(cc4)C(C)(C)C
0.275	S(=O)(=O)(Nc1ccc(cc1)C(=O)Nc2cc(c(cc2)C)C3=CSC=C3)c4ccc(cc4)C(C)(C)C
0.275	S(=O)(=O)(Nc1ccc(cc1)C(=O)Nc2cc(c(cc2)C)C3=CSC=C3)c4ccc(cc4)C(C)(C)C
0.274809	Brc1ccc(cc1)C(=O)Nc2cc(NC(=O)C3N(Cc4ccc(OC)cc4)CC3)ccc2
0.27451	S1C(c2ccccc2)=CC=C1CN3CCN(C(=O)c4ccc(NC(=O)Nc5ccccc5)cc4)CC3
0.27451	S1C(c2ccccc2)=CC=C1CN3CCN(C(=O)c4ccc(NC(=O)Nc5ccccc5)cc4)CC3
0.27451	S1C(c2ccccc2)=CC=C1CN3CCN(C(=O)c4ccc(NC(=O)Nc5ccccc5)cc4)CC3
0.27451	S1C(c2ccccc2)=CC=C1CN3CCN(C(=O)c4ccc(NC(=O)Nc5ccccc5)cc4)CC3
0.27451	S1C(c2ccccc2)=CC=C1CN3CCN(C(=O)c4ccc(NC(=O)Nc5ccccc5)cc4)CC3
0.27451	S1C(c2ccccc2)=CC=C1CN3CCN(C(=O)c4ccc(NC(=O)Nc5ccccc5)cc4)CC3
0.274436	[O-][N+](=O)c1c(NCCCN2CCCC2)ccc(c1)C(=O)Nc3ccc(cc3)C
0.274368	Fc1c(NC(=O)OC(C)(C)C)cc(cc1)C(=O)Nc2cc(c(NC(=O)C=3OC=CC3)cc2)C
0.274368	Fc1c(NC(=O)OC(C)(C)C)cc(cc1)C(=O)Nc2cc(c(NC(=O)C=3OC=CC3)cc2)C
0.274368	Fc1c(NC(=O)OC(C)(C)C)cc(cc1)C(=O)Nc2cc(c(NC(=O)C=3OC=CC3)cc2)C
0.274368	Fc1c(NC(=O)OC(C)(C)C)cc(cc1)C(=O)Nc2cc(c(NC(=O)C=3OC=CC3)cc2)C
0.274368	Fc1c(NC(=O)OC(C)(C)C)cc(cc1)C(=O)Nc2cc(c(NC(=O)C=3OC=CC3)cc2)C
0.274368	Fc1c(NC(=O)OC(C)(C)C)cc(cc1)C(=O)Nc2cc(c(NC(=O)C=3OC=CC3)cc2)C
0.274368	Fc1c(NC(=O)OC(C)(C)C)cc(cc1)C(=O)Nc2cc(c(NC(=O)C=3OC=CC3)cc2)C
0.274368	Fc1c(NC(=O)OC(C)(C)C)cc(cc1)C(=O)Nc2cc(c(NC(=O)C=3OC=CC3)cc2)C
0.274368	Fc1c(NC(=O)OC(C)(C)C)cc(cc1)C(=O)Nc2cc(c(NC(=O)C=3OC=CC3)cc2)C
0.274368	Fc1c(NC(=O)OC(C)(C)C)cc(cc1)C(=O)Nc2cc(c(NC(=O)C=3OC=CC3)cc2)C
0.274194	O=C(Nc1c(cc(OCc2ccccc2)cc1)C)c3ccc(Nc4ncnc5c4cccc5)cc3
0.274194	O=C(Nc1c(cc(OCc2ccccc2)cc1)C)c3ccc(Nc4ncnc5c4cccc5)cc3
0.274074	Clc1nccc(c1Cl)CNc2c(ccc(c2)CN3CCSCC3)C
0.274074	Clc1nccc(c1Cl)CNc2c(ccc(c2)CN3CCSCC3)C
0.274074	Clc1nccc(c1Cl)CNc2c(ccc(c2)CN3CCSCC3)C
0.274074	Clc1nccc(c1Cl)CNc2c(ccc(c2)CN3CCSCC3)C
0.274074	Clc1nccc(c1Cl)CNc2c(ccc(c2)CN3CCSCC3)C
0.274074	Clc1nccc(c1Cl)CNc2c(ccc(c2)CN3CCSCC3)C
0.274074	Clc1nccc(c1Cl)CNc2c(ccc(c2)CN3CCSCC3)C
0.274074	Clc1nccc(c1Cl)CNc2c(ccc(c2)CN3CCSCC3)C
0.274074	Clc1nccc(c1Cl)CNc2c(ccc(c2)CN3CCSCC3)C
0.274074	Clc1nccc(c1Cl)CNc2c(ccc(c2)CN3CCSCC3)C
0.273973	O=C(N1CCN(CC1)CCCC(=O)N2CCOCC2)Nc3c(ccc(c3)C=4ON=C(N4)C)C
0.273973	O=C(N1CCN(CC1)CCCC(=O)N2CCOCC2)Nc3c(ccc(c3)C=4ON=C(N4)C)C
0.273438	Clc1c(Cl)ccc(NC(=O)C=2N=C(SC2)c3ccc(cc3)C)c1
0.273438	Clc1c(Cl)ccc(NC(=O)C=2N=C(SC2)c3ccc(cc3)C)c1
0.273438	Clc1c(Cl)ccc(NC(=O)C=2N=C(SC2)c3ccc(cc3)C)c1
0.273438	Clc1c(Cl)ccc(NC(=O)C=2N=C(SC2)c3ccc(cc3)C)c1
0.273438	Clc1c(Cl)ccc(NC(=O)C=2N=C(SC2)c3ccc(cc3)C)c1
0.273438	Clc1c(Cl)ccc(NC(=O)C=2N=C(SC2)c3ccc(cc3)C)c1
0.273438	Clc1c(Cl)ccc(NC(=O)C=2N=C(SC2)c3ccc(cc3)C)c1
0.273438	Clc1c(Cl)ccc(NC(=O)C=2N=C(SC2)c3ccc(cc3)C)c1
0.273438	Clc1c(Cl)ccc(NC(=O)C=2N=C(SC2)c3ccc(cc3)C)c1
0.273312	O=C(Nc1cc(ccc1)CN2C(=O)CCCC2)c3cc(c(N4N=NN=C4)cc3)C
0.273312	O=C(Nc1cc(ccc1)CN2C(=O)CCCC2)c3cc(c(N4N=NN=C4)cc3)C
0.273312	O=C(Nc1cc(ccc1)CN2C(=O)CCCC2)c3cc(c(N4N=NN=C4)cc3)C
0.273312	O=C(Nc1cc(ccc1)CN2C(=O)CCCC2)c3cc(c(N4N=NN=C4)cc3)C
0.273312	O=C(Nc1cc(ccc1)CN2C(=O)CCCC2)c3cc(c(N4N=NN=C4)cc3)C
0.273312	O=C(Nc1cc(ccc1)CN2C(=O)CCCC2)c3cc(c(N4N=NN=C4)cc3)C
0.273312	O=C(Nc1cc(ccc1)CN2C(=O)CCCC2)c3cc(c(N4N=NN=C4)cc3)C
0.273312	O=C(Nc1cc(ccc1)CN2C(=O)CCCC2)c3cc(c(N4N=NN=C4)cc3)C
0.273312	O=C(Nc1cc(ccc1)CN2C(=O)CCCC2)c3cc(c(N4N=NN=C4)cc3)C
0.273312	O=C(Nc1cc(ccc1)CN2C(=O)CCCC2)c3cc(c(N4N=NN=C4)cc3)C
0.272727	O=C(Nc1c(cc(N)cc1)C)c2ccc(N3C=NN=C3)cc2
0.272727	O=C(Nc1c(cc(N)cc1)C)c2ccc(N3C=NN=C3)cc2
0.272727	O=C(Nc1c(cc(N)cc1)C)c2ccc(N3C=NN=C3)cc2
0.272727	O=C(Nc1c(cc(N)cc1)C)c2ccc(N3C=NN=C3)cc2
0.272727	O=C(Nc1c(cc(N)cc1)C)c2ccc(N3C=NN=C3)cc2
0.272727	O=C(Nc1c(cc(N)cc1)C)c2ccc(N3C=NN=C3)cc2
0.272727	O=C(Nc1c(cc(N)cc1)C)c2ccc(N3C=NN=C3)cc2
0.272727	O=C(Nc1c(cc(N)cc1)C)c2ccc(N3C=NN=C3)cc2
0.272727	O=C(Nc1c(cc(N)cc1)C)c2ccc(N3C=NN=C3)cc2
0.272727	O=C(Nc1c(cc(N)cc1)C)c2ccc(N3C=NN=C3)cc2
0.272374	O=C(Nc1ccc(cc1)C2=NNC(=N2)CN)c3nc(ncc3)C(C)C
0.272374	O=C(Nc1ccc(cc1)C2=NNC(=N2)CN)c3nc(ncc3)C(C)C
0.272374	O=C(Nc1ccc(cc1)C2=NNC(=N2)CN)c3nc(ncc3)C(C)C
0.272374	O=C(Nc1ccc(cc1)C2=NNC(=N2)CN)c3nc(ncc3)C(C)C
0.272374	O=C(Nc1ccc(cc1)C2=NNC(=N2)CN)c3nc(ncc3)C(C)C
0.272374	O=C(Nc1ccc(cc1)C2=NNC(=N2)CN)c3nc(ncc3)C(C)C
0.272374	O=C(Nc1ccc(cc1)C2=NNC(=N2)CN)c3nc(ncc3)C(C)C
0.272374	O=C(Nc1ccc(cc1)C2=NNC(=N2)CN)c3nc(ncc3)C(C)C
0.272374	O=C(Nc1ccc(cc1)C2=NNC(=N2)CN)c3nc(ncc3)C(C)C
0.272374	O=C(Nc1ccc(cc1)C2=NNC(=N2)CN)c3nc(ncc3)C(C)C
0.272374	Clc1c(ccc(NC(=O)CCCCNC)c1)C(=O)Nc2cnccc2
0.272358	Fc1c(NC(=O)OC)cc(NC(=O)c2ccc(Oc3ccc(cc3)C(=O)C)cc2)cc1
0.272358	Fc1c(NC(=O)OC)cc(NC(=O)c2ccc(Oc3ccc(cc3)C(=O)C)cc2)cc1
0.272358	Fc1c(NC(=O)OC)cc(NC(=O)c2ccc(Oc3ccc(cc3)C(=O)C)cc2)cc1
0.272358	Fc1c(NC(=O)OC)cc(NC(=O)c2ccc(Oc3ccc(cc3)C(=O)C)cc2)cc1
0.272358	Fc1c(NC(=O)OC)cc(NC(=O)c2ccc(Oc3ccc(cc3)C(=O)C)cc2)cc1
0.272358	Fc1c(NC(=O)OC)cc(NC(=O)c2ccc(Oc3ccc(cc3)C(=O)C)cc2)cc1
0.272358	Fc1c(NC(=O)OC)cc(NC(=O)c2ccc(Oc3ccc(cc3)C(=O)C)cc2)cc1
0.272358	Fc1c(NC(=O)OC)cc(NC(=O)c2ccc(Oc3ccc(cc3)C(=O)C)cc2)cc1
0.272358	Fc1c(NC(=O)OC)cc(NC(=O)c2ccc(Oc3ccc(cc3)C(=O)C)cc2)cc1
0.272358	Fc1c(NC(=O)OC)cc(NC(=O)c2ccc(Oc3ccc(cc3)C(=O)C)cc2)cc1
0.272131	S1C(=NC(=C1)CC(=O)Nc2c(cc(N3CCN(CC3)C)cc2)C)NC(=O)C=4SC=CC4
0.272131	S1C(=NC(=C1)CC(=O)Nc2c(cc(N3CCN(CC3)C)cc2)C)NC(=O)C=4SC=CC4
0.272131	S1C(=NC(=C1)CC(=O)Nc2c(cc(N3CCN(CC3)C)cc2)C)NC(=O)C=4SC=CC4
0.272131	S1C(=NC(=C1)CC(=O)Nc2c(cc(N3CCN(CC3)C)cc2)C)NC(=O)C=4SC=CC4
0.272131	S1C(=NC(=C1)CC(=O)Nc2c(cc(N3CCN(CC3)C)cc2)C)NC(=O)C=4SC=CC4
0.272131	S1C(=NC(=C1)CC(=O)Nc2c(cc(N3CCN(CC3)C)cc2)C)NC(=O)C=4SC=CC4
0.272131	S1C(=NC(=C1)CC(=O)Nc2c(cc(N3CCN(CC3)C)cc2)C)NC(=O)C=4SC=CC4
0.272131	S1C(=NC(=C1)CC(=O)Nc2c(cc(N3CCN(CC3)C)cc2)C)NC(=O)C=4SC=CC4
0.272131	S1C(=NC(=C1)CC(=O)Nc2c(cc(N3CCN(CC3)C)cc2)C)NC(=O)C=4SC=CC4
0.272131	S1C(=NC(=C1)CC(=O)Nc2c(cc(N3CCN(CC3)C)cc2)C)NC(=O)C=4SC=CC4
0.272059	Clc1c(cc(NC(=O)c2nc(ncc2)C(C)C)cc1)CS(=O)C
0.272059	Clc1c(cc(NC(=O)c2nc(ncc2)C(C)C)cc1)CS(=O)C
0.272059	Clc1c(cc(NC(=O)c2nc(ncc2)C(C)C)cc1)CS(=O)C
0.272059	Clc1c(cc(NC(=O)c2nc(ncc2)C(C)C)cc1)CS(=O)C
0.272059	Clc1c(cc(NC(=O)c2nc(ncc2)C(C)C)cc1)CS(=O)C
0.272059	Clc1c(cc(NC(=O)c2nc(ncc2)C(C)C)cc1)CS(=O)C
0.272059	Clc1c(cc(NC(=O)c2nc(ncc2)C(C)C)cc1)CS(=O)C
0.272059	Clc1c(cc(NC(=O)c2nc(ncc2)C(C)C)cc1)CS(=O)C
0.272059	Clc1c(cc(NC(=O)c2nc(ncc2)C(C)C)cc1)CS(=O)C
0.272059	Clc1c(cc(NC(=O)c2nc(ncc2)C(C)C)cc1)CS(=O)C
0.271375	FC(F)(Oc1ccc(cc1)C)C(=O)NCc2cc(NC(=O)c3cnccc3)ccc2
0.271186	FC(F)(F)c1cc(c2ccc(cc2)C(=O)Nc3ccc(cc3)COCc4ccccc4)ccc1
0.271186	FC(F)(F)c1cc(c2ccc(cc2)C(=O)Nc3ccc(cc3)COCc4ccccc4)ccc1
0.270992	O=C(OC(C)(C)C)N1CCC(CN2CCN(Cc3ccc(cc3)C(=O)Nc4ccc(OC)cc4)CC2)CC1
0.270992	O=C(OC(C)(C)C)N1CCC(CN2CCN(Cc3ccc(cc3)C(=O)Nc4ccc(OC)cc4)CC2)CC1
0.270992	O=C(OC(C)(C)C)N1CCC(CN2CCN(Cc3ccc(cc3)C(=O)Nc4ccc(OC)cc4)CC2)CC1
0.270992	O=C(OC(C)(C)C)N1CCC(CN2CCN(Cc3ccc(cc3)C(=O)Nc4ccc(OC)cc4)CC2)CC1
0.270992	O=C(OC(C)(C)C)N1CCC(CN2CCN(Cc3ccc(cc3)C(=O)Nc4ccc(OC)cc4)CC2)CC1
0.270992	O=C(OC(C)(C)C)N1CCC(CN2CCN(Cc3ccc(cc3)C(=O)Nc4ccc(OC)cc4)CC2)CC1
0.270992	O=C(OC(C)(C)C)N1CCC(CN2CCN(Cc3ccc(cc3)C(=O)Nc4ccc(OC)cc4)CC2)CC1
0.270992	O=C(OC(C)(C)C)N1CCC(CN2CCN(Cc3ccc(cc3)C(=O)Nc4ccc(OC)cc4)CC2)CC1
0.270992	O=C(OC(C)(C)C)N1CCC(CN2CCN(Cc3ccc(cc3)C(=O)Nc4ccc(OC)cc4)CC2)CC1
0.270992	O=C(OC(C)(C)C)N1CCC(CN2CCN(Cc3ccc(cc3)C(=O)Nc4ccc(OC)cc4)CC2)CC1
0.270968	O=C(Nc1nccc(c1)C=2ON=C(N2)N)c3cc(c(N4N=NN=C4)cc3)C
0.270968	O=C(Nc1nccc(c1)C=2ON=C(N2)N)c3cc(c(N4N=NN=C4)cc3)C
0.270968	O=C(Nc1nccc(c1)C=2ON=C(N2)N)c3cc(c(N4N=NN=C4)cc3)C
0.270968	O=C(Nc1nccc(c1)C=2ON=C(N2)N)c3cc(c(N4N=NN=C4)cc3)C
0.270968	O=C(Nc1nccc(c1)C=2ON=C(N2)N)c3cc(c(N4N=NN=C4)cc3)C
0.270968	O=C(Nc1nccc(c1)C=2ON=C(N2)N)c3cc(c(N4N=NN=C4)cc3)C
0.270968	O=C(Nc1nccc(c1)C=2ON=C(N2)N)c3cc(c(N4N=NN=C4)cc3)C
0.270968	O=C(Nc1nccc(c1)C=2ON=C(N2)N)c3cc(c(N4N=NN=C4)cc3)C
0.270968	O=C(Nc1nccc(c1)C=2ON=C(N2)N)c3cc(c(N4N=NN=C4)cc3)C
0.270968	O=C(Nc1nccc(c1)C=2ON=C(N2)N)c3cc(c(N4N=NN=C4)cc3)C
0.270968	S(=O)(=O)(Nc1c(ccc(NC(=O)c2cc(ccc2)C(F)(F)F)c1)C)C=3C=NN(c4cc(ccc4)C(F)(F)F)C3
0.270386	O=C(Nc1ccc(cc1)C(=O)Nc2ccc(cc2)C3=NNC(=N3)CN)Nc4ccccc4
0.270386	O=C(Nc1ccc(cc1)C(=O)Nc2ccc(cc2)C3=NNC(=N3)CN)Nc4ccccc4
0.270386	O=C(Nc1ccc(cc1)C(=O)Nc2ccc(cc2)C3=NNC(=N3)CN)Nc4ccccc4
0.270386	O=C(Nc1ccc(cc1)C(=O)Nc2ccc(cc2)C3=NNC(=N3)CN)Nc4ccccc4
0.270386	O=C(Nc1ccc(cc1)C(=O)Nc2ccc(cc2)C3=NNC(=N3)CN)Nc4ccccc4
0.270386	O=C(Nc1ccc(cc1)C(=O)Nc2ccc(cc2)C3=NNC(=N3)CN)Nc4ccccc4
0.270386	O=C(Nc1ccc(cc1)C(=O)Nc2ccc(cc2)C3=NNC(=N3)CN)Nc4ccccc4
0.270386	O=C(Nc1ccc(cc1)C(=O)Nc2ccc(cc2)C3=NNC(=N3)CN)Nc4ccccc4
0.270386	O=C(Nc1ccc(cc1)C(=O)Nc2ccc(cc2)C3=NNC(=N3)CN)Nc4ccccc4
0.270386	O=C(Nc1ccc(cc1)C(=O)Nc2ccc(cc2)C3=NNC(=N3)CN)Nc4ccccc4
0.270073	O=C(OC)c1cc(NC(=O)CN2CCN(C(=O)C3=COC=C3)CC2)c(cc1)C
0.270073	O=C(OC)c1cc(NC(=O)CN2CCN(C(=O)C3=COC=C3)CC2)c(cc1)C
0.270073	O=C(OC)c1cc(NC(=O)CN2CCN(C(=O)C3=COC=C3)CC2)c(cc1)C
0.270073	O=C(OC)c1cc(NC(=O)CN2CCN(C(=O)C3=COC=C3)CC2)c(cc1)C
0.270073	O=C(OC)c1cc(NC(=O)CN2CCN(C(=O)C3=COC=C3)CC2)c(cc1)C
0.270073	O=C(OC)c1cc(NC(=O)CN2CCN(C(=O)C3=COC=C3)CC2)c(cc1)C
0.270073	O=C(OC)c1cc(NC(=O)CN2CCN(C(=O)C3=COC=C3)CC2)c(cc1)C
0.270073	O=C(OC)c1cc(NC(=O)CN2CCN(C(=O)C3=COC=C3)CC2)c(cc1)C
0.270073	O=C(OC)c1cc(NC(=O)CN2CCN(C(=O)C3=COC=C3)CC2)c(cc1)C
0.269767	n1c(NN=C)cccc1c2cnccc2
0.269767	n1c(NN=C)cccc1c2cnccc2
0.269767	n1c(NN=C)cccc1c2cnccc2
0.269767	n1c(NN=C)cccc1c2cnccc2
0.269767	n1c(NN=C)cccc1c2cnccc2
0.269767	n1c(NN=C)cccc1c2cnccc2
0.269767	n1c(NN=C)cccc1c2cnccc2
0.269767	n1c(NN=C)cccc1c2cnccc2
0.269767	n1c(NN=C)cccc1c2cnccc2
0.269767	n1c(NN=C)cccc1c2cnccc2
0.269592	[O-][N+](=O)c1cc(c(N2CCC(Cc3ccccc3)CC2)cc1)C(=O)Nc4cc(NC(=O)C(C)(C)C)c(cc4)C
0.269592	[O-][N+](=O)c1cc(c(N2CCC(Cc3ccccc3)CC2)cc1)C(=O)Nc4cc(NC(=O)C(C)(C)C)c(cc4)C
0.269592	[O-][N+](=O)c1cc(c(N2CCC(Cc3ccccc3)CC2)cc1)C(=O)Nc4cc(NC(=O)C(C)(C)C)c(cc4)C
0.269592	[O-][N+](=O)c1cc(c(N2CCC(Cc3ccccc3)CC2)cc1)C(=O)Nc4cc(NC(=O)C(C)(C)C)c(cc4)C
0.26936	O=C(Nc1c(cc(Oc2nccnc2)cc1)C)C(=O)NCc3ccc(cc3)CN4CC(O)CC4
0.26936	O=C(Nc1c(cc(Oc2nccnc2)cc1)C)C(=O)NCc3ccc(cc3)CN4CC(O)CC4
0.26936	O=C(Nc1c(cc(Oc2nccnc2)cc1)C)C(=O)NCc3ccc(cc3)CN4CC(O)CC4
0.26936	O=C(Nc1c(cc(Oc2nccnc2)cc1)C)C(=O)NCc3ccc(cc3)CN4CC(O)CC4
0.26936	O=C(Nc1c(cc(Oc2nccnc2)cc1)C)C(=O)NCc3ccc(cc3)CN4CC(O)CC4
0.26936	O=C(Nc1c(cc(Oc2nccnc2)cc1)C)C(=O)NCc3ccc(cc3)CN4CC(O)CC4
0.26936	O=C(Nc1c(cc(Oc2nccnc2)cc1)C)C(=O)NCc3ccc(cc3)CN4CC(O)CC4
0.26936	O=C(Nc1c(cc(Oc2nccnc2)cc1)C)C(=O)NCc3ccc(cc3)CN4CC(O)CC4
0.26936	O=C(Nc1c(cc(Oc2nccnc2)cc1)C)C(=O)NCc3ccc(cc3)CN4CC(O)CC4
0.26936	O=C(Nc1c(cc(Oc2nccnc2)cc1)C)C(=O)NCc3ccc(cc3)CN4CC(O)CC4
0.269091	Fc1c(N2CCCCC2)ccc(NC(=O)c3ccc(cc3)CNC(=O)OCc4ccccc4)c1
0.269091	Fc1c(N2CCCCC2)ccc(NC(=O)c3ccc(cc3)CNC(=O)OCc4ccccc4)c1
0.269091	Fc1c(N2CCCCC2)ccc(NC(=O)c3ccc(cc3)CNC(=O)OCc4ccccc4)c1
0.269091	Fc1c(N2CCCCC2)ccc(NC(=O)c3ccc(cc3)CNC(=O)OCc4ccccc4)c1
0.269091	Fc1c(N2CCCCC2)ccc(NC(=O)c3ccc(cc3)CNC(=O)OCc4ccccc4)c1
0.269091	Fc1c(N2CCCCC2)ccc(NC(=O)c3ccc(cc3)CNC(=O)OCc4ccccc4)c1
0.269091	Fc1c(N2CCCCC2)ccc(NC(=O)c3ccc(cc3)CNC(=O)OCc4ccccc4)c1
0.269091	Fc1c(N2CCCCC2)ccc(NC(=O)c3ccc(cc3)CNC(=O)OCc4ccccc4)c1
0.269091	Fc1c(N2CCCCC2)ccc(NC(=O)c3ccc(cc3)CNC(=O)OCc4ccccc4)c1
0.269091	Fc1c(N2CCCCC2)ccc(NC(=O)c3ccc(cc3)CNC(=O)OCc4ccccc4)c1
0.268817	O=C(Nc1c(ccc(C#N)c1)C)C(=O)NCc2cc(ccc2)C3=NNC(=N3)C
0.268817	O=C(Nc1c(ccc(C#N)c1)C)C(=O)NCc2cc(ccc2)C3=NNC(=N3)C
0.268398	FC(F)(F)c1cc(ccc1)C(=O)Nc2cc(NC(=O)c3cc(NC(=O)c4cnccc4)ccc3)ccc2
0.268398	FC(F)(F)c1cc(ccc1)C(=O)Nc2cc(NC(=O)c3cc(NC(=O)c4cnccc4)ccc3)ccc2
0.268398	FC(F)(F)c1cc(ccc1)C(=O)Nc2cc(NC(=O)c3cc(NC(=O)c4cnccc4)ccc3)ccc2
0.268398	FC(F)(F)c1cc(ccc1)C(=O)Nc2cc(NC(=O)c3cc(NC(=O)c4cnccc4)ccc3)ccc2
0.268398	FC(F)(F)c1cc(ccc1)C(=O)Nc2cc(NC(=O)c3cc(NC(=O)c4cnccc4)ccc3)ccc2
0.268398	FC(F)(F)c1cc(ccc1)C(=O)Nc2cc(NC(=O)c3cc(NC(=O)c4cnccc4)ccc3)ccc2
0.268398	FC(F)(F)c1cc(ccc1)C(=O)Nc2cc(NC(=O)c3cc(NC(=O)c4cnccc4)ccc3)ccc2
0.268398	FC(F)(F)c1cc(ccc1)C(=O)Nc2cc(NC(=O)c3cc(NC(=O)c4cnccc4)ccc3)ccc2
0.268398	FC(F)(F)c1cc(ccc1)C(=O)Nc2cc(NC(=O)c3cc(NC(=O)c4cnccc4)ccc3)ccc2
0.268398	FC(F)(F)c1cc(ccc1)C(=O)Nc2cc(NC(=O)c3cc(NC(=O)c4cnccc4)ccc3)ccc2
0.268371	O=C(N1C2(CN)CC(C1)CCC2)Nc3c(ccc(NC(=O)c4ccccc4)c3)C
0.268371	O=C(N1C2(CN)CC(C1)CCC2)Nc3c(ccc(NC(=O)c4ccccc4)c3)C
0.268293	O=C(Nc1cc(ccc1)C(=O)NC(c2ccc(NC(=O)c3ccncc3)cc2)C)c4cnccc4
0.268293	O=C(Nc1cc(ccc1)C(=O)NC(c2ccc(NC(=O)c3ccncc3)cc2)C)c4cnccc4
0.268293	O=C(Nc1cc(ccc1)C(=O)NC(c2ccc(NC(=O)c3ccncc3)cc2)C)c4cnccc4
0.267974	[O-][N+](=O)c1c(N2C=NC=C2)ccc(c1)C(=O)Nc3c(cc(N4CCN(CC4)C)cc3)C
0.267974	[O-][N+](=O)c1c(N2C=NC=C2)ccc(c1)C(=O)Nc3c(cc(N4CCN(CC4)C)cc3)C
0.267974	[O-][N+](=O)c1c(N2C=NC=C2)ccc(c1)C(=O)Nc3c(cc(N4CCN(CC4)C)cc3)C
0.267974	[O-][N+](=O)c1c(N2C=NC=C2)ccc(c1)C(=O)Nc3c(cc(N4CCN(CC4)C)cc3)C
0.267974	[O-][N+](=O)c1c(N2C=NC=C2)ccc(c1)C(=O)Nc3c(cc(N4CCN(CC4)C)cc3)C
0.267974	[O-][N+](=O)c1c(N2C=NC=C2)ccc(c1)C(=O)Nc3c(cc(N4CCN(CC4)C)cc3)C
0.267974	[O-][N+](=O)c1c(N2C=NC=C2)ccc(c1)C(=O)Nc3c(cc(N4CCN(CC4)C)cc3)C
0.267974	[O-][N+](=O)c1c(N2C=NC=C2)ccc(c1)C(=O)Nc3c(cc(N4CCN(CC4)C)cc3)C
0.267974	[O-][N+](=O)c1c(N2C=NC=C2)ccc(c1)C(=O)Nc3c(cc(N4CCN(CC4)C)cc3)C
0.267974	[O-][N+](=O)c1c(N2C=NC=C2)ccc(c1)C(=O)Nc3c(cc(N4CCN(CC4)C)cc3)C
0.267925	Clc1c(Oc2ccncc2)ccc(c1)C(=O)Nc3cc(ccc3)COc4ccccc4
0.267925	Clc1c(Oc2ccncc2)ccc(c1)C(=O)Nc3cc(ccc3)COc4ccccc4
0.267925	Clc1c(Oc2ccncc2)ccc(c1)C(=O)Nc3cc(ccc3)COc4ccccc4
0.267925	Clc1c(Oc2ccncc2)ccc(c1)C(=O)Nc3cc(ccc3)COc4ccccc4
0.267925	Clc1c(Oc2ccncc2)ccc(c1)C(=O)Nc3cc(ccc3)COc4ccccc4
0.267925	Clc1c(Oc2ccncc2)ccc(c1)C(=O)Nc3cc(ccc3)COc4ccccc4
0.267925	Clc1c(Oc2ccncc2)ccc(c1)C(=O)Nc3cc(ccc3)COc4ccccc4
0.267925	Clc1c(Oc2ccncc2)ccc(c1)C(=O)Nc3cc(ccc3)COc4ccccc4
0.267925	Clc1c(Oc2ccncc2)ccc(c1)C(=O)Nc3cc(ccc3)COc4ccccc4
0.267925	Clc1c(Oc2ccncc2)ccc(c1)C(=O)Nc3cc(ccc3)COc4ccccc4
0.267559	Clc1c(cc(NC(=O)c2cc3c(cc2)C(=O)N(C3=O)C4CC4)cc1)CN5CCOCC5
0.267559	Clc1c(cc(NC(=O)c2cc3c(cc2)C(=O)N(C3=O)C4CC4)cc1)CN5CCOCC5
0.267559	Clc1c(cc(NC(=O)c2cc3c(cc2)C(=O)N(C3=O)C4CC4)cc1)CN5CCOCC5
0.267559	Clc1c(cc(NC(=O)c2cc3c(cc2)C(=O)N(C3=O)C4CC4)cc1)CN5CCOCC5
0.267559	Clc1c(cc(NC(=O)c2cc3c(cc2)C(=O)N(C3=O)C4CC4)cc1)CN5CCOCC5
0.267559	Clc1c(cc(NC(=O)c2cc3c(cc2)C(=O)N(C3=O)C4CC4)cc1)CN5CCOCC5
0.267559	Clc1c(cc(NC(=O)c2cc3c(cc2)C(=O)N(C3=O)C4CC4)cc1)CN5CCOCC5
0.267559	Clc1c(cc(NC(=O)c2cc3c(cc2)C(=O)N(C3=O)C4CC4)cc1)CN5CCOCC5
0.267559	Clc1c(cc(NC(=O)c2cc3c(cc2)C(=O)N(C3=O)C4CC4)cc1)CN5CCOCC5
0.267559	Clc1c(cc(NC(=O)c2cc3c(cc2)C(=O)N(C3=O)C4CC4)cc1)CN5CCOCC5
0.267399	Clc1c(NC(=O)C=2C=NN(C2)Cc3ccccc3)cc(NC(=O)CC)cc1
0.267399	Clc1c(NC(=O)C=2C=NN(C2)Cc3ccccc3)cc(NC(=O)CC)cc1
0.267399	Clc1c(NC(=O)C=2C=NN(C2)Cc3ccccc3)cc(NC(=O)CC)cc1
0.267399	Clc1c(NC(=O)C=2C=NN(C2)Cc3ccccc3)cc(NC(=O)CC)cc1
0.267399	Clc1c(NC(=O)C=2C=NN(C2)Cc3ccccc3)cc(NC(=O)CC)cc1
0.267399	Clc1c(NC(=O)C=2C=NN(C2)Cc3ccccc3)cc(NC(=O)CC)cc1
0.267399	Clc1c(NC(=O)C=2C=NN(C2)Cc3ccccc3)cc(NC(=O)CC)cc1
0.267399	Clc1c(NC(=O)C=2C=NN(C2)Cc3ccccc3)cc(NC(=O)CC)cc1
0.267123	O=C(Nc1cc(ccc1)CN2C(C(=O)N)CCC2)c3cnc(cc3)CC(C)C
0.266917	O=C(Nc1ccc(cc1)C=2OC(=NN2)C)c3cc(ccc3)Cc4ncccc4
0.266667	Brc1ccc(NS(=O)(=O)c2cc(ccc2)C(=O)Nc3c(Cl)cc(cc3)C4=NC=CN4)cc1
0.266667	Brc1ccc(NS(=O)(=O)c2cc(ccc2)C(=O)Nc3c(Cl)cc(cc3)C4=NC=CN4)cc1
0.266667	Brc1ccc(NS(=O)(=O)c2cc(ccc2)C(=O)Nc3c(Cl)cc(cc3)C4=NC=CN4)cc1
0.266667	Brc1ccc(NS(=O)(=O)c2cc(ccc2)C(=O)Nc3c(Cl)cc(cc3)C4=NC=CN4)cc1
0.266667	Brc1ccc(NS(=O)(=O)c2cc(ccc2)C(=O)Nc3c(Cl)cc(cc3)C4=NC=CN4)cc1
0.266667	Brc1ccc(NS(=O)(=O)c2cc(ccc2)C(=O)Nc3c(Cl)cc(cc3)C4=NC=CN4)cc1
0.266667	Brc1ccc(NS(=O)(=O)c2cc(ccc2)C(=O)Nc3c(Cl)cc(cc3)C4=NC=CN4)cc1
0.266667	Brc1ccc(NS(=O)(=O)c2cc(ccc2)C(=O)Nc3c(Cl)cc(cc3)C4=NC=CN4)cc1
0.266129	O=C(Nc1cc(ccc1)C(=O)Nc2ccc(N3C(=O)CCCC3=O)cc2)c4cnccc4
0.266129	O=C(Nc1cc(ccc1)C(=O)Nc2ccc(N3C(=O)CCCC3=O)cc2)c4cnccc4
0.266129	O=C(Nc1cc(ccc1)C(=O)Nc2ccc(N3C(=O)CCCC3=O)cc2)c4cnccc4
0.266129	O=C(Nc1cc(ccc1)C(=O)Nc2ccc(N3C(=O)CCCC3=O)cc2)c4cnccc4
0.266129	Fc1ccc(cc1)C(=O)Nc2ccc(cc2)C(NC(=O)c3cc(NC(=O)c4cnccc4)ccc3)C
0.266129	Fc1ccc(cc1)C(=O)Nc2ccc(cc2)C(NC(=O)c3cc(NC(=O)c4cnccc4)ccc3)C
0.266129	Fc1ccc(cc1)C(=O)Nc2ccc(cc2)C(NC(=O)c3cc(NC(=O)c4cnccc4)ccc3)C
0.266129	Fc1ccc(cc1)C(=O)Nc2ccc(cc2)C(NC(=O)c3cc(NC(=O)c4cnccc4)ccc3)C
0.266129	Fc1ccc(cc1)C(=O)Nc2ccc(cc2)C(NC(=O)c3cc(NC(=O)c4cnccc4)ccc3)C
0.266129	Fc1ccc(cc1)C(=O)Nc2ccc(cc2)C(NC(=O)c3cc(NC(=O)c4cnccc4)ccc3)C
0.266129	Fc1ccc(cc1)C(=O)Nc2ccc(cc2)C(NC(=O)c3cc(NC(=O)c4cnccc4)ccc3)C
0.266129	Fc1ccc(cc1)C(=O)Nc2ccc(cc2)C(NC(=O)c3cc(NC(=O)c4cnccc4)ccc3)C
0.266129	Fc1ccc(cc1)C(=O)Nc2ccc(cc2)C(NC(=O)c3cc(NC(=O)c4cnccc4)ccc3)C
0.266129	Fc1ccc(cc1)C(=O)Nc2ccc(cc2)C(NC(=O)c3cc(NC(=O)c4cnccc4)ccc3)C
0.265683	O=C(Nc1c(cc(N)cc1)C)c2ncc(Oc3c(cccc3)C)cc2
0.265683	O=C(Nc1c(cc(N)cc1)C)c2ncc(Oc3c(cccc3)C)cc2
0.265683	O=C(Nc1c(cc(N)cc1)C)c2ncc(Oc3c(cccc3)C)cc2
0.265683	O=C(Nc1c(cc(N)cc1)C)c2ncc(Oc3c(cccc3)C)cc2
0.265683	O=C(Nc1c(cc(N)cc1)C)c2ncc(Oc3c(cccc3)C)cc2
0.265683	O=C(Nc1c(cc(N)cc1)C)c2ncc(Oc3c(cccc3)C)cc2
0.265683	O=C(Nc1c(cc(N)cc1)C)c2ncc(Oc3c(cccc3)C)cc2
0.265683	O=C(Nc1c(cc(N)cc1)C)c2ncc(Oc3c(cccc3)C)cc2
0.265683	O=C(Nc1c(cc(N)cc1)C)c2ncc(Oc3c(cccc3)C)cc2
0.265672	Clc1c(cc(NC(=O)CSC2=NN=C(N2CC=3OC=CC3)c4cnccc4)cc1)CN5CCOCC5
0.265672	Clc1c(cc(NC(=O)CSC2=NN=C(N2CC=3OC=CC3)c4cnccc4)cc1)CN5CCOCC5
0.265672	Clc1c(cc(NC(=O)CSC2=NN=C(N2CC=3OC=CC3)c4cnccc4)cc1)CN5CCOCC5
0.265672	Clc1c(cc(NC(=O)CSC2=NN=C(N2CC=3OC=CC3)c4cnccc4)cc1)CN5CCOCC5
0.265672	Clc1c(cc(NC(=O)CSC2=NN=C(N2CC=3OC=CC3)c4cnccc4)cc1)CN5CCOCC5
0.265672	Clc1c(cc(NC(=O)CSC2=NN=C(N2CC=3OC=CC3)c4cnccc4)cc1)CN5CCOCC5
0.265672	Clc1c(cc(NC(=O)CSC2=NN=C(N2CC=3OC=CC3)c4cnccc4)cc1)CN5CCOCC5
0.26556	n1c(nccc1c2cnc(N)cc2)NC3CCNCC3
0.26556	n1c(nccc1c2cnc(N)cc2)NC3CCNCC3
0.26556	n1c(nccc1c2cnc(N)cc2)NC3CCNCC3
0.26556	n1c(nccc1c2cnc(N)cc2)NC3CCNCC3
0.26556	n1c(nccc1c2cnc(N)cc2)NC3CCNCC3
0.26556	n1c(nccc1c2cnc(N)cc2)NC3CCNCC3
0.26556	n1c(nccc1c2cnc(N)cc2)NC3CCNCC3
0.26556	n1c(nccc1c2cnc(N)cc2)NC3CCNCC3
0.26556	n1c(nccc1c2cnc(N)cc2)NC3CCNCC3
0.26556	n1c(nccc1c2cnc(N)cc2)NC3CCNCC3
0.265455	Clc1c(O)c(c(cc1)C)C(=O)Nc2c(ccc(c2)C3=NC=CN3)C
0.265455	Clc1c(O)c(c(cc1)C)C(=O)Nc2c(ccc(c2)C3=NC=CN3)C
0.265455	Clc1c(O)c(c(cc1)C)C(=O)Nc2c(ccc(c2)C3=NC=CN3)C
0.265455	Clc1c(O)c(c(cc1)C)C(=O)Nc2c(ccc(c2)C3=NC=CN3)C
0.265455	Clc1c(O)c(c(cc1)C)C(=O)Nc2c(ccc(c2)C3=NC=CN3)C
0.265455	Clc1c(O)c(c(cc1)C)C(=O)Nc2c(ccc(c2)C3=NC=CN3)C
0.265455	Clc1c(O)c(c(cc1)C)C(=O)Nc2c(ccc(c2)C3=NC=CN3)C
0.265455	Clc1c(O)c(c(cc1)C)C(=O)Nc2c(ccc(c2)C3=NC=CN3)C
0.265455	Clc1c(O)c(c(cc1)C)C(=O)Nc2c(ccc(c2)C3=NC=CN3)C
0.265455	Clc1c(O)c(c(cc1)C)C(=O)Nc2c(ccc(c2)C3=NC=CN3)C
0.265385	Fc1c(NC(=O)N(Cc2cnccc2)Cc3ccc(cc3)CC)cc(NC(=O)C)cc1
0.265385	Fc1c(NC(=O)N(Cc2cnccc2)Cc3ccc(cc3)CC)cc(NC(=O)C)cc1
0.265385	Fc1c(NC(=O)N(Cc2cnccc2)Cc3ccc(cc3)CC)cc(NC(=O)C)cc1
0.265385	Fc1c(NC(=O)N(Cc2cnccc2)Cc3ccc(cc3)CC)cc(NC(=O)C)cc1
0.265385	Fc1c(NC(=O)N(Cc2cnccc2)Cc3ccc(cc3)CC)cc(NC(=O)C)cc1
0.265385	Fc1c(NC(=O)N(Cc2cnccc2)Cc3ccc(cc3)CC)cc(NC(=O)C)cc1
0.265385	Fc1c(NC(=O)N(Cc2cnccc2)Cc3ccc(cc3)CC)cc(NC(=O)C)cc1
0.265385	Fc1c(NC(=O)N(Cc2cnccc2)Cc3ccc(cc3)CC)cc(NC(=O)C)cc1
0.265385	Fc1c(NC(=O)N(Cc2cnccc2)Cc3ccc(cc3)CC)cc(NC(=O)C)cc1
0.265385	Fc1c(NC(=O)N(Cc2cnccc2)Cc3ccc(cc3)CC)cc(NC(=O)C)cc1
0.264925	Brc1c(SC)ccc(NC(=O)c2cc(c(NC(=O)OC(C)(C)C)cc2)C)c1
0.264925	Brc1c(SC)ccc(NC(=O)c2cc(c(NC(=O)OC(C)(C)C)cc2)C)c1
0.264925	Brc1c(SC)ccc(NC(=O)c2cc(c(NC(=O)OC(C)(C)C)cc2)C)c1
0.264925	Brc1c(SC)ccc(NC(=O)c2cc(c(NC(=O)OC(C)(C)C)cc2)C)c1
0.264925	Brc1c(SC)ccc(NC(=O)c2cc(c(NC(=O)OC(C)(C)C)cc2)C)c1
0.264925	Brc1c(SC)ccc(NC(=O)c2cc(c(NC(=O)OC(C)(C)C)cc2)C)c1
0.264822	O=C(Nc1ccc(OC)cc1)c2ccc(cc2)CN3CC(O)(CC3)CC
0.264822	O=C(Nc1ccc(OC)cc1)c2ccc(cc2)CN3CC(O)(CC3)CC
0.264822	O=C(Nc1ccc(OC)cc1)c2ccc(cc2)CN3CC(O)(CC3)CC
0.264822	O=C(Nc1cc(ccc1)C(=O)NCC(N(C)C)Cc2ccccc2)c3cnccc3
0.264822	O=C(Nc1cc(ccc1)C(=O)NCC(N(C)C)Cc2ccccc2)c3cnccc3
0.264822	O=C(Nc1cc(ccc1)C(=O)NCC(N(C)C)Cc2ccccc2)c3cnccc3
0.264822	O=C(Nc1cc(ccc1)C(=O)NCC(N(C)C)Cc2ccccc2)c3cnccc3
0.264822	O=C(Nc1cc(ccc1)C(=O)NCC(N(C)C)Cc2ccccc2)c3cnccc3
0.264822	O=C(Nc1cc(ccc1)C(=O)NCC(N(C)C)Cc2ccccc2)c3cnccc3
0.264822	O=C(Nc1cc(ccc1)C(=O)NCC(N(C)C)Cc2ccccc2)c3cnccc3
0.264822	O=C(Nc1cc(ccc1)C(=O)NCC(N(C)C)Cc2ccccc2)c3cnccc3
0.264822	O=C(Nc1cc(ccc1)C(=O)NCC(N(C)C)Cc2ccccc2)c3cnccc3
0.264822	O=C(Nc1cc(ccc1)C(=O)NCC(N(C)C)Cc2ccccc2)c3cnccc3
0.264808	O=C(NCC1(c2ccccc2)C(C1)(C)C)c3cc(Nc4nc(ccn4)C)ccc3
0.264808	O=C(NCC1(c2ccccc2)C(C1)(C)C)c3cc(Nc4nc(ccn4)C)ccc3
0.264808	O=C(NCC1(c2ccccc2)C(C1)(C)C)c3cc(Nc4nc(ccn4)C)ccc3
0.264808	O=C(NCC1(c2ccccc2)C(C1)(C)C)c3cc(Nc4nc(ccn4)C)ccc3
0.264808	O=C(NCC1(c2ccccc2)C(C1)(C)C)c3cc(Nc4nc(ccn4)C)ccc3
0.264808	O=C(NCC1(c2ccccc2)C(C1)(C)C)c3cc(Nc4nc(ccn4)C)ccc3
0.264808	O=C(NCC1(c2ccccc2)C(C1)(C)C)c3cc(Nc4nc(ccn4)C)ccc3
0.264808	O=C(NCC1(c2ccccc2)C(C1)(C)C)c3cc(Nc4nc(ccn4)C)ccc3
0.264808	O=C(NCC1(c2ccccc2)C(C1)(C)C)c3cc(Nc4nc(ccn4)C)ccc3
0.264808	O=C(NCC1(c2ccccc2)C(C1)(C)C)c3cc(Nc4nc(ccn4)C)ccc3
0.26378	S1C(c2ccccc2)=CC=C1CN3CCN(C(=O)c4cnccc4)CC3
0.26378	S1C(c2ccccc2)=CC=C1CN3CCN(C(=O)c4cnccc4)CC3
0.26378	S1C(c2ccccc2)=CC=C1CN3CCN(C(=O)c4cnccc4)CC3
0.26378	S1C(c2ccccc2)=CC=C1CN3CCN(C(=O)c4cnccc4)CC3
0.26378	S1C(c2ccccc2)=CC=C1CN3CCN(C(=O)c4cnccc4)CC3
0.26378	S1C(c2ccccc2)=CC=C1CN3CCN(C(=O)c4cnccc4)CC3
0.26378	S1C(c2ccccc2)=CC=C1CN3CCN(C(=O)c4cnccc4)CC3
0.26378	S1C(c2ccccc2)=CC=C1CN3CCN(C(=O)c4cnccc4)CC3
0.26378	S1C(c2ccccc2)=CC=C1CN3CCN(C(=O)c4cnccc4)CC3
0.26378	S1C(c2ccccc2)=CC=C1CN3CCN(C(=O)c4cnccc4)CC3
0.263736	Fc1c(NC(=O)OC(C)(C)C)cc(cc1)C(=O)Nc2cc(ccc2)COc3ccccc3
0.263736	Fc1c(NC(=O)OC(C)(C)C)cc(cc1)C(=O)Nc2cc(ccc2)COc3ccccc3
0.263736	Fc1c(NC(=O)OC(C)(C)C)cc(cc1)C(=O)Nc2cc(ccc2)COc3ccccc3
0.263736	Fc1c(NC(=O)OC(C)(C)C)cc(cc1)C(=O)Nc2cc(ccc2)COc3ccccc3
0.263538	Clc1c(Cl)ccc(NC(=O)C=2N=C(SC2)c3c(cccc3)C)c1
0.263538	Clc1c(Cl)ccc(NC(=O)C=2N=C(SC2)c3c(cccc3)C)c1
0.263538	Clc1c(Cl)ccc(NC(=O)C=2N=C(SC2)c3c(cccc3)C)c1
0.263538	Clc1c(Cl)ccc(NC(=O)C=2N=C(SC2)c3c(cccc3)C)c1
0.263538	Clc1c(Cl)ccc(NC(=O)C=2N=C(SC2)c3c(cccc3)C)c1
0.263538	Clc1c(Cl)ccc(NC(=O)C=2N=C(SC2)c3c(cccc3)C)c1
0.263538	Clc1c(Cl)ccc(NC(=O)C=2N=C(SC2)c3c(cccc3)C)c1
0.263538	Clc1c(Cl)ccc(NC(=O)C=2N=C(SC2)c3c(cccc3)C)c1
0.263158	O=C(OC)c1cc(NC(=O)C)c(cc1)C
0.263158	O=C(OC)c1cc(NC(=O)C)c(cc1)C
0.263158	O=C(OC)c1cc(NC(=O)C)c(cc1)C
0.263158	O=C(OC)c1cc(NC(=O)C)c(cc1)C
0.263158	O=C(OC)c1cc(NC(=O)C)c(cc1)C
0.263158	O=C(OC)c1cc(NC(=O)C)c(cc1)C
0.263158	O=C(OC)c1cc(NC(=O)C)c(cc1)C
0.263158	O=C(OC)c1cc(NC(=O)C)c(cc1)C
0.263158	O=C(OC)c1cc(NC(=O)C)c(cc1)C
0.263158	O=C(OC)c1cc(NC(=O)C)c(cc1)C
0.263158	O=C(Nc1c(cc(Oc2nccnc2)cc1)C)C(=O)Nc3cc(NC(=O)C)c(cc3)C
0.263158	O=C(Nc1c(cc(Oc2nccnc2)cc1)C)C(=O)Nc3cc(NC(=O)C)c(cc3)C
0.263158	O=C(Nc1c(cc(Oc2nccnc2)cc1)C)C(=O)Nc3cc(NC(=O)C)c(cc3)C
0.263158	O=C(Nc1c(cc(Oc2nccnc2)cc1)C)C(=O)Nc3cc(NC(=O)C)c(cc3)C
0.263158	O=C(Nc1c(cc(Oc2nccnc2)cc1)C)C(=O)Nc3cc(NC(=O)C)c(cc3)C
0.263158	O=C(Nc1c(cc(Oc2nccnc2)cc1)C)C(=O)Nc3cc(NC(=O)C)c(cc3)C
0.263158	O=C(Nc1c(cc(Oc2nccnc2)cc1)C)C(=O)Nc3cc(NC(=O)C)c(cc3)C
0.263158	O=C(Nc1c(cc(Oc2nccnc2)cc1)C)C(=O)Nc3cc(NC(=O)C)c(cc3)C
0.263158	O=C(Nc1c(cc(Oc2nccnc2)cc1)C)C(=O)Nc3cc(NC(=O)C)c(cc3)C
0.263158	O=C(Nc1c(cc(Oc2nccnc2)cc1)C)C(=O)Nc3cc(NC(=O)C)c(cc3)C
0.262997	O=C(OCC1c2c(c3c1cccc3)cccc2)NC(C4CC4)CC(=O)Nc5c(ccc(c5)C(=O)Nc6ccccc6)C
0.262997	O=C(OCC1c2c(c3c1cccc3)cccc2)NC(C4CC4)CC(=O)Nc5c(ccc(c5)C(=O)Nc6ccccc6)C
0.262997	O=C(OCC1c2c(c3c1cccc3)cccc2)NC(C4CC4)CC(=O)Nc5c(ccc(c5)C(=O)Nc6ccccc6)C
0.262997	O=C(OCC1c2c(c3c1cccc3)cccc2)NC(C4CC4)CC(=O)Nc5c(ccc(c5)C(=O)Nc6ccccc6)C
0.262997	O=C(OCC1c2c(c3c1cccc3)cccc2)NC(C4CC4)CC(=O)Nc5c(ccc(c5)C(=O)Nc6ccccc6)C
0.262997	O=C(OCC1c2c(c3c1cccc3)cccc2)NC(C4CC4)CC(=O)Nc5c(ccc(c5)C(=O)Nc6ccccc6)C
0.262997	O=C(OCC1c2c(c3c1cccc3)cccc2)NC(C4CC4)CC(=O)Nc5c(ccc(c5)C(=O)Nc6ccccc6)C
0.262997	O=C(OCC1c2c(c3c1cccc3)cccc2)NC(C4CC4)CC(=O)Nc5c(ccc(c5)C(=O)Nc6ccccc6)C
0.262997	O=C(OCC1c2c(c3c1cccc3)cccc2)NC(C4CC4)CC(=O)Nc5c(ccc(c5)C(=O)Nc6ccccc6)C
0.262997	O=C(OCC1c2c(c3c1cccc3)cccc2)NC(C4CC4)CC(=O)Nc5c(ccc(c5)C(=O)Nc6ccccc6)C
0.262357	Clc1c(Cl)ccc(c1)C(=O)Nc2cc(O)c(cc2)C(=O)NCc3ccc(cc3)C
0.262357	Clc1c(Cl)ccc(c1)C(=O)Nc2cc(O)c(cc2)C(=O)NCc3ccc(cc3)C
0.262295	O=C(Nc1c(ccc(NCc2ccc(OC)cc2)c1)C)C(C)(C)C
0.262295	O=C(Nc1c(ccc(NCc2ccc(OC)cc2)c1)C)C(C)(C)C
0.262295	O=C(Nc1c(ccc(NCc2ccc(OC)cc2)c1)C)C(C)(C)C
0.262295	O=C(Nc1c(ccc(NCc2ccc(OC)cc2)c1)C)C(C)(C)C
0.262097	FC(F)(F)c1c(NC(=O)C=O)ccc(NC(=O)c2ccccc2)c1
0.262097	FC(F)(F)c1c(NC(=O)C=O)ccc(NC(=O)c2ccccc2)c1
0.262097	FC(F)(F)c1c(NC(=O)C=O)ccc(NC(=O)c2ccccc2)c1
0.261745	Fc1c(N2CCN(CC2)CC)ccc(NC(=O)c3c(F)ccc(c3)C=4C=NN(C4)C)c1
0.261745	Fc1c(N2CCN(CC2)CC)ccc(NC(=O)c3c(F)ccc(c3)C=4C=NN(C4)C)c1
0.261745	Fc1c(N2CCN(CC2)CC)ccc(NC(=O)c3c(F)ccc(c3)C=4C=NN(C4)C)c1
0.261745	Fc1c(N2CCN(CC2)CC)ccc(NC(=O)c3c(F)ccc(c3)C=4C=NN(C4)C)c1
0.261745	Fc1c(N2CCN(CC2)CC)ccc(NC(=O)c3c(F)ccc(c3)C=4C=NN(C4)C)c1
0.261745	Fc1c(N2CCN(CC2)CC)ccc(NC(=O)c3c(F)ccc(c3)C=4C=NN(C4)C)c1
0.261745	Fc1c(N2CCN(CC2)CC)ccc(NC(=O)c3c(F)ccc(c3)C=4C=NN(C4)C)c1
0.261745	Fc1c(N2CCN(CC2)CC)ccc(NC(=O)c3c(F)ccc(c3)C=4C=NN(C4)C)c1
0.261745	Fc1c(N2CCN(CC2)CC)ccc(NC(=O)c3c(F)ccc(c3)C=4C=NN(C4)C)c1
0.261745	Fc1c(N2CCN(CC2)CC)ccc(NC(=O)c3c(F)ccc(c3)C=4C=NN(C4)C)c1
0.261719	Clc1c(Cl)ccc(NC(=O)C=2C=NN(C2)Cc3ccc(cc3)C)c1
0.261719	Clc1c(Cl)ccc(NC(=O)C=2C=NN(C2)Cc3ccc(cc3)C)c1
0.261719	Clc1c(Cl)ccc(NC(=O)C=2C=NN(C2)Cc3ccc(cc3)C)c1
0.261719	Clc1c(Cl)ccc(NC(=O)C=2C=NN(C2)Cc3ccc(cc3)C)c1
0.261649	S1C(=NC(C2=CNC(C(=O)Nc3cc(ccc3)COc4ccccc4)=C2)=C1)C
0.261649	S1C(=NC(C2=CNC(C(=O)Nc3cc(ccc3)COc4ccccc4)=C2)=C1)C
0.261649	S1C(=NC(C2=CNC(C(=O)Nc3cc(ccc3)COc4ccccc4)=C2)=C1)C
0.261649	S1C(=NC(C2=CNC(C(=O)Nc3cc(ccc3)COc4ccccc4)=C2)=C1)C
0.261649	S1C(=NC(C2=CNC(C(=O)Nc3cc(ccc3)COc4ccccc4)=C2)=C1)C
0.261649	S1C(=NC(C2=CNC(C(=O)Nc3cc(ccc3)COc4ccccc4)=C2)=C1)C
0.261649	S1C(=NC(C2=CNC(C(=O)Nc3cc(ccc3)COc4ccccc4)=C2)=C1)C
0.261649	S1C(=NC(C2=CNC(C(=O)Nc3cc(ccc3)COc4ccccc4)=C2)=C1)C
0.261649	S1C(=NC(C2=CNC(C(=O)Nc3cc(ccc3)COc4ccccc4)=C2)=C1)C
0.261649	S1C(=NC(C2=CNC(C(=O)Nc3cc(ccc3)COc4ccccc4)=C2)=C1)C
0.261649	S(=O)(=O)(NC(C)(C)C)Cc1cc(ccc1)C(=O)Nc2cc(NC(=O)OC)c(F)cc2
0.261649	S(=O)(=O)(NC(C)(C)C)Cc1cc(ccc1)C(=O)Nc2cc(NC(=O)OC)c(F)cc2
0.261649	S(=O)(=O)(NC(C)(C)C)Cc1cc(ccc1)C(=O)Nc2cc(NC(=O)OC)c(F)cc2
0.261649	S(=O)(=O)(NC(C)(C)C)Cc1cc(ccc1)C(=O)Nc2cc(NC(=O)OC)c(F)cc2
0.261649	S(=O)(=O)(NC(C)(C)C)Cc1cc(ccc1)C(=O)Nc2cc(NC(=O)OC)c(F)cc2
0.261649	S(=O)(=O)(NC(C)(C)C)Cc1cc(ccc1)C(=O)Nc2cc(NC(=O)OC)c(F)cc2
0.261649	S(=O)(=O)(NC(C)(C)C)Cc1cc(ccc1)C(=O)Nc2cc(NC(=O)OC)c(F)cc2
0.261649	S(=O)(=O)(NC(C)(C)C)Cc1cc(ccc1)C(=O)Nc2cc(NC(=O)OC)c(F)cc2
0.261649	S(=O)(=O)(NC(C)(C)C)Cc1cc(ccc1)C(=O)Nc2cc(NC(=O)OC)c(F)cc2
0.261649	S(=O)(=O)(NC(C)(C)C)Cc1cc(ccc1)C(=O)Nc2cc(NC(=O)OC)c(F)cc2
0.261538	O=C(Nc1ccc(Nc2c(OC)cccc2)cc1)c3ccc(cc3)CN4N=NC=C4
0.261538	O=C(Nc1ccc(Nc2c(OC)cccc2)cc1)c3ccc(cc3)CN4N=NC=C4
0.261538	O=C(Nc1ccc(Nc2c(OC)cccc2)cc1)c3ccc(cc3)CN4N=NC=C4
0.261194	Clc1c(c2c(NC(=O)c3ccc(cc3)CNC(=O)C)ccc(Cl)c2)cccc1
0.261194	Clc1c(c2c(NC(=O)c3ccc(cc3)CNC(=O)C)ccc(Cl)c2)cccc1
0.261194	Clc1c(c2c(NC(=O)c3ccc(cc3)CNC(=O)C)ccc(Cl)c2)cccc1
0.261194	Clc1c(c2c(NC(=O)c3ccc(cc3)CNC(=O)C)ccc(Cl)c2)cccc1
0.261194	Clc1c(c2c(NC(=O)c3ccc(cc3)CNC(=O)C)ccc(Cl)c2)cccc1
0.261194	Clc1c(c2c(NC(=O)c3ccc(cc3)CNC(=O)C)ccc(Cl)c2)cccc1
0.261194	Clc1c(c2c(NC(=O)c3ccc(cc3)CNC(=O)C)ccc(Cl)c2)cccc1
0.261194	Clc1c(c2c(NC(=O)c3ccc(cc3)CNC(=O)C)ccc(Cl)c2)cccc1
0.261194	Clc1c(c2c(NC(=O)c3ccc(cc3)CNC(=O)C)ccc(Cl)c2)cccc1
0.261194	Clc1c(c2c(NC(=O)c3ccc(cc3)CNC(=O)C)ccc(Cl)c2)cccc1
[truncated: 8,001 more rows]
