# Supplementary material for: Galileo: Three-dimensional searching in large combinatorial fragment spaces on the example of pharmacophores
Source: J Comput Aided Mol Des. 2022 Nov 24;37(1):1–16. doi: 10.1007/s10822-022-00485-y (PMC10032335; doi:10.1007/s10822-022-00485-y)
Supplement: Supplementary file 4 — Supplementary file 3a [file 10822_2022_485_MOESM3_ESMa.zip › Imatinib_Galileo/16/out_1.csv]

Score	SMILES
0.531532	S1CCN(Cc2ccc(cc2)C(=O)Nc3cc(c4nc(ncc4)C)ccc3)CC1
0.531532	S1CCN(Cc2ccc(cc2)C(=O)Nc3cc(c4nc(ncc4)C)ccc3)CC1
0.531532	S1CCN(Cc2ccc(cc2)C(=O)Nc3cc(c4nc(ncc4)C)ccc3)CC1
0.531532	S1CCN(Cc2ccc(cc2)C(=O)Nc3cc(c4nc(ncc4)C)ccc3)CC1
0.531532	S1CCN(Cc2ccc(cc2)C(=O)Nc3cc(c4nc(ncc4)C)ccc3)CC1
0.531532	S1CCN(Cc2ccc(cc2)C(=O)Nc3cc(c4nc(ncc4)C)ccc3)CC1
0.531532	S1CCN(Cc2ccc(cc2)C(=O)Nc3cc(c4nc(ncc4)C)ccc3)CC1
0.531532	S1CCN(Cc2ccc(cc2)C(=O)Nc3cc(c4nc(ncc4)C)ccc3)CC1
0.531532	S1CCN(Cc2ccc(cc2)C(=O)Nc3cc(c4nc(ncc4)C)ccc3)CC1
0.531532	S1CCN(Cc2ccc(cc2)C(=O)Nc3cc(c4nc(ncc4)C)ccc3)CC1
0.467811	O=C(Nc1cc(c2nc(ncc2)C)ccc1)c3ccc(Nc4nc(OC)ccn4)cc3
0.467811	O=C(Nc1cc(c2nc(ncc2)C)ccc1)c3ccc(Nc4nc(OC)ccn4)cc3
0.467811	O=C(Nc1cc(c2nc(ncc2)C)ccc1)c3ccc(Nc4nc(OC)ccn4)cc3
0.467811	O=C(Nc1cc(c2nc(ncc2)C)ccc1)c3ccc(Nc4nc(OC)ccn4)cc3
0.467811	O=C(Nc1cc(c2nc(ncc2)C)ccc1)c3ccc(Nc4nc(OC)ccn4)cc3
0.467811	O=C(Nc1cc(c2nc(ncc2)C)ccc1)c3ccc(Nc4nc(OC)ccn4)cc3
0.467811	O=C(Nc1cc(c2nc(ncc2)C)ccc1)c3ccc(Nc4nc(OC)ccn4)cc3
0.467811	O=C(Nc1cc(c2nc(ncc2)C)ccc1)c3ccc(Nc4nc(OC)ccn4)cc3
0.467811	O=C(Nc1cc(c2nc(ncc2)C)ccc1)c3ccc(Nc4nc(OC)ccn4)cc3
0.467811	O=C(Nc1cc(c2nc(ncc2)C)ccc1)c3ccc(Nc4nc(OC)ccn4)cc3
0.463203	S(=O)(=O)(Nc1c(ccc(c1)C(=O)Nc2ccc(cc2)CN3CCN(Cc4ccccc4)CC3)C)C
0.463203	S(=O)(=O)(Nc1c(ccc(c1)C(=O)Nc2ccc(cc2)CN3CCN(Cc4ccccc4)CC3)C)C
0.463203	S(=O)(=O)(Nc1c(ccc(c1)C(=O)Nc2ccc(cc2)CN3CCN(Cc4ccccc4)CC3)C)C
0.463203	S(=O)(=O)(Nc1c(ccc(c1)C(=O)Nc2ccc(cc2)CN3CCN(Cc4ccccc4)CC3)C)C
0.463203	S(=O)(=O)(Nc1c(ccc(c1)C(=O)Nc2ccc(cc2)CN3CCN(Cc4ccccc4)CC3)C)C
0.463203	S(=O)(=O)(Nc1c(ccc(c1)C(=O)Nc2ccc(cc2)CN3CCN(Cc4ccccc4)CC3)C)C
0.463203	S(=O)(=O)(Nc1c(ccc(c1)C(=O)Nc2ccc(cc2)CN3CCN(Cc4ccccc4)CC3)C)C
0.429952	O=C(Nc1ccc(cc1)CN2CCN(Cc3ccccc3)CC2)c4ccc(Nc5cnccc5)cc4
0.429952	O=C(Nc1ccc(cc1)CN2CCN(Cc3ccccc3)CC2)c4ccc(Nc5cnccc5)cc4
0.429952	O=C(Nc1ccc(cc1)CN2CCN(Cc3ccccc3)CC2)c4ccc(Nc5cnccc5)cc4
0.429952	O=C(Nc1ccc(cc1)CN2CCN(Cc3ccccc3)CC2)c4ccc(Nc5cnccc5)cc4
0.429952	O=C(Nc1ccc(cc1)CN2CCN(Cc3ccccc3)CC2)c4ccc(Nc5cnccc5)cc4
0.429952	O=C(Nc1ccc(cc1)CN2CCN(Cc3ccccc3)CC2)c4ccc(Nc5cnccc5)cc4
0.429952	O=C(Nc1ccc(cc1)CN2CCN(Cc3ccccc3)CC2)c4ccc(Nc5cnccc5)cc4
0.429952	O=C(Nc1ccc(cc1)CN2CCN(Cc3ccccc3)CC2)c4ccc(Nc5cnccc5)cc4
0.429952	O=C(Nc1ccc(cc1)CN2CCN(Cc3ccccc3)CC2)c4ccc(Nc5cnccc5)cc4
0.429952	O=C(Nc1ccc(cc1)CN2CCN(Cc3ccccc3)CC2)c4ccc(Nc5cnccc5)cc4
0.415966	O=C(OC)CCc1ccc(cc1)C(=O)Nc2cc(c3nc(ncc3)C)ccc2
0.415966	O=C(Nc1cc(c2nc(ncc2)C)ccc1)c3ccc(cc3)CN(CC=C)C
0.415966	O=C(Nc1cc(c2nc(ncc2)C)ccc1)c3ccc(cc3)CN(CC=C)C
0.415966	O=C(Nc1cc(c2nc(ncc2)C)ccc1)c3ccc(cc3)CN(CC=C)C
0.415966	O=C(Nc1cc(c2nc(ncc2)C)ccc1)c3ccc(cc3)CN(CC=C)C
0.415966	O=C(Nc1cc(c2nc(ncc2)C)ccc1)c3ccc(cc3)CN(CC=C)C
0.415638	O=C(Nc1c(cc(C#C)cc1)C)c2ccc(Nc3nc(OC)ccn3)cc2
0.415638	O=C(Nc1c(cc(C#C)cc1)C)c2ccc(Nc3nc(OC)ccn3)cc2
0.415638	O=C(Nc1c(cc(C#C)cc1)C)c2ccc(Nc3nc(OC)ccn3)cc2
0.415638	O=C(Nc1c(cc(C#C)cc1)C)c2ccc(Nc3nc(OC)ccn3)cc2
0.415638	O=C(Nc1c(cc(C#C)cc1)C)c2ccc(Nc3nc(OC)ccn3)cc2
0.415638	O=C(Nc1c(cc(C#C)cc1)C)c2ccc(Nc3nc(OC)ccn3)cc2
0.415638	O=C(Nc1c(cc(C#C)cc1)C)c2ccc(Nc3nc(OC)ccn3)cc2
0.415638	O=C(Nc1c(cc(C#C)cc1)C)c2ccc(Nc3nc(OC)ccn3)cc2
0.415638	O=C(Nc1c(cc(C#C)cc1)C)c2ccc(Nc3nc(OC)ccn3)cc2
0.415638	O=C(Nc1c(cc(C#C)cc1)C)c2ccc(Nc3nc(OC)ccn3)cc2
0.408907	O=C(Nc1cc(c2nc(ncc2)C)ccc1)c3cc4c(cc3)CNC4
0.408907	O=C(Nc1cc(c2nc(ncc2)C)ccc1)c3cc4c(cc3)CNC4
0.408907	O=C(Nc1cc(c2nc(ncc2)C)ccc1)c3cc4c(cc3)CNC4
0.408907	O=C(Nc1cc(c2nc(ncc2)C)ccc1)c3cc4c(cc3)CNC4
0.408907	O=C(Nc1cc(c2nc(ncc2)C)ccc1)c3cc4c(cc3)CNC4
0.408907	O=C(Nc1cc(c2nc(ncc2)C)ccc1)c3cc4c(cc3)CNC4
0.408907	O=C(Nc1cc(c2nc(ncc2)C)ccc1)c3cc4c(cc3)CNC4
0.408907	O=C(Nc1cc(c2nc(ncc2)C)ccc1)c3cc4c(cc3)CNC4
0.408907	O=C(Nc1cc(c2nc(ncc2)C)ccc1)c3cc4c(cc3)CNC4
0.408907	O=C(Nc1cc(c2nc(ncc2)C)ccc1)c3cc4c(cc3)CNC4
0.404762	O=C(Nc1cc(c2nc(ncc2)C)ccc1)c3cc4c(cc3)CCNCC4
0.404762	O=C(Nc1cc(c2nc(ncc2)C)ccc1)c3cc4c(cc3)CCNCC4
0.404762	O=C(Nc1cc(c2nc(ncc2)C)ccc1)c3cc4c(cc3)CCNCC4
0.404762	O=C(Nc1cc(c2nc(ncc2)C)ccc1)c3cc4c(cc3)CCNCC4
0.404762	O=C(Nc1cc(c2nc(ncc2)C)ccc1)c3cc4c(cc3)CCNCC4
0.404762	O=C(Nc1cc(c2nc(ncc2)C)ccc1)c3cc4c(cc3)CCNCC4
0.404762	O=C(Nc1cc(c2nc(ncc2)C)ccc1)c3cc4c(cc3)CCNCC4
0.404762	O=C(Nc1cc(c2nc(ncc2)C)ccc1)c3cc4c(cc3)CCNCC4
0.404762	O=C(Nc1cc(c2nc(ncc2)C)ccc1)c3cc4c(cc3)CCNCC4
0.404762	O=C(Nc1cc(c2nc(ncc2)C)ccc1)c3cc4c(cc3)CCNCC4
0.4	Brc1c(ccc(NC(=O)c2cc(ccc2)C)c1)CN3CCN(CC3)C
0.4	Brc1c(ccc(NC(=O)c2cc(ccc2)C)c1)CN3CCN(CC3)C
0.4	Brc1c(ccc(NC(=O)c2cc(ccc2)C)c1)CN3CCN(CC3)C
0.4	Brc1c(ccc(NC(=O)c2cc(ccc2)C)c1)CN3CCN(CC3)C
0.4	Brc1c(ccc(NC(=O)c2cc(ccc2)C)c1)CN3CCN(CC3)C
0.4	Brc1c(ccc(NC(=O)c2cc(ccc2)C)c1)CN3CCN(CC3)C
0.4	Brc1c(ccc(NC(=O)c2cc(ccc2)C)c1)CN3CCN(CC3)C
0.4	Brc1c(ccc(NC(=O)c2cc(ccc2)C)c1)CN3CCN(CC3)C
0.4	Brc1c(ccc(NC(=O)c2cc(ccc2)C)c1)CN3CCN(CC3)C
0.4	Brc1c(ccc(NC(=O)c2cc(ccc2)C)c1)CN3CCN(CC3)C
0.394737	S1C(=NC(c2cc(c(cc2)C)C)=C1)NC(=O)c3cc(Nc4nccnc4)ccc3
0.394737	S1C(=NC(c2cc(c(cc2)C)C)=C1)NC(=O)c3cc(Nc4nccnc4)ccc3
0.394737	S1C(=NC(c2cc(c(cc2)C)C)=C1)NC(=O)c3cc(Nc4nccnc4)ccc3
0.394737	S1C(=NC(c2cc(c(cc2)C)C)=C1)NC(=O)c3cc(Nc4nccnc4)ccc3
0.394737	S1C(=NC(c2cc(c(cc2)C)C)=C1)NC(=O)c3cc(Nc4nccnc4)ccc3
0.394737	S1C(=NC(c2cc(c(cc2)C)C)=C1)NC(=O)c3cc(Nc4nccnc4)ccc3
0.394737	S1C(=NC(c2cc(c(cc2)C)C)=C1)NC(=O)c3cc(Nc4nccnc4)ccc3
0.394737	S1C(=NC(c2cc(c(cc2)C)C)=C1)NC(=O)c3cc(Nc4nccnc4)ccc3
0.394737	S1C(=NC(c2cc(c(cc2)C)C)=C1)NC(=O)c3cc(Nc4nccnc4)ccc3
0.394737	S1C(=NC(c2cc(c(cc2)C)C)=C1)NC(=O)c3cc(Nc4nccnc4)ccc3
0.393574	Brc1c(ccc(NC(=O)c2c(cncc2)C)c1)CN3CCN(CC3)C
0.393574	Brc1c(ccc(NC(=O)c2c(cncc2)C)c1)CN3CCN(CC3)C
0.393574	Brc1c(ccc(NC(=O)c2c(cncc2)C)c1)CN3CCN(CC3)C
0.393574	Brc1c(ccc(NC(=O)c2c(cncc2)C)c1)CN3CCN(CC3)C
0.393574	Brc1c(ccc(NC(=O)c2c(cncc2)C)c1)CN3CCN(CC3)C
0.393574	Brc1c(ccc(NC(=O)c2c(cncc2)C)c1)CN3CCN(CC3)C
0.393574	Brc1c(ccc(NC(=O)c2c(cncc2)C)c1)CN3CCN(CC3)C
0.393574	Brc1c(ccc(NC(=O)c2c(cncc2)C)c1)CN3CCN(CC3)C
0.393574	Brc1c(ccc(NC(=O)c2c(cncc2)C)c1)CN3CCN(CC3)C
0.393574	Brc1c(ccc(NC(=O)c2c(cncc2)C)c1)CN3CCN(CC3)C
0.391667	O=C(Nc1cc(c2nc(ncc2)C)ccc1)c3ccc(cc3)C4CCCCC4
0.391667	O=C(Nc1cc(c2nc(ncc2)C)ccc1)c3ccc(cc3)C4CCCCC4
0.391667	O=C(Nc1cc(c2nc(ncc2)C)ccc1)c3ccc(cc3)C4CCCCC4
0.391667	O=C(Nc1cc(c2nc(ncc2)C)ccc1)c3ccc(cc3)C4CCCCC4
0.391667	O=C(Nc1cc(c2nc(ncc2)C)ccc1)c3ccc(cc3)C4CCCCC4
0.391608	Clc1ccc(cc1)CN2c3c(cc(NC(=O)c4ccc(Nc5nc(OC)ccn5)cc4)cc3)CCC2
0.391608	Clc1ccc(cc1)CN2c3c(cc(NC(=O)c4ccc(Nc5nc(OC)ccn5)cc4)cc3)CCC2
0.391608	Clc1ccc(cc1)CN2c3c(cc(NC(=O)c4ccc(Nc5nc(OC)ccn5)cc4)cc3)CCC2
0.391608	Clc1ccc(cc1)CN2c3c(cc(NC(=O)c4ccc(Nc5nc(OC)ccn5)cc4)cc3)CCC2
0.391608	Clc1ccc(cc1)CN2c3c(cc(NC(=O)c4ccc(Nc5nc(OC)ccn5)cc4)cc3)CCC2
0.391608	Clc1ccc(cc1)CN2c3c(cc(NC(=O)c4ccc(Nc5nc(OC)ccn5)cc4)cc3)CCC2
0.391608	Clc1ccc(cc1)CN2c3c(cc(NC(=O)c4ccc(Nc5nc(OC)ccn5)cc4)cc3)CCC2
0.391608	Clc1ccc(cc1)CN2c3c(cc(NC(=O)c4ccc(Nc5nc(OC)ccn5)cc4)cc3)CCC2
0.391608	Clc1ccc(cc1)CN2c3c(cc(NC(=O)c4ccc(Nc5nc(OC)ccn5)cc4)cc3)CCC2
0.391608	Clc1ccc(cc1)CN2c3c(cc(NC(=O)c4ccc(Nc5nc(OC)ccn5)cc4)cc3)CCC2
0.390805	O=C(Nc1cc(c2nc(ncc2)C)ccc1)c3cc4c(cc3)CNCC4
0.390805	O=C(Nc1cc(c2nc(ncc2)C)ccc1)c3cc4c(cc3)CNCC4
0.390805	O=C(Nc1cc(c2nc(ncc2)C)ccc1)c3cc4c(cc3)CNCC4
0.390805	O=C(Nc1cc(c2nc(ncc2)C)ccc1)c3cc4c(cc3)CNCC4
0.390805	O=C(Nc1cc(c2nc(ncc2)C)ccc1)c3cc4c(cc3)CNCC4
0.390805	O=C(Nc1cc(c2nc(ncc2)C)ccc1)c3cc4c(cc3)CNCC4
0.390805	O=C(Nc1cc(c2nc(ncc2)C)ccc1)c3cc4c(cc3)CNCC4
0.390805	O=C(Nc1cc(c2nc(ncc2)C)ccc1)c3cc4c(cc3)CNCC4
0.389091	Brc1c(ccc(NC(=O)c2cc(ccc2)C3=NOC(=N3)C(F)(F)F)c1)CN4CCN(CC4)C
0.389091	Brc1c(ccc(NC(=O)c2cc(ccc2)C3=NOC(=N3)C(F)(F)F)c1)CN4CCN(CC4)C
0.389091	Brc1c(ccc(NC(=O)c2cc(ccc2)C3=NOC(=N3)C(F)(F)F)c1)CN4CCN(CC4)C
0.389091	Brc1c(ccc(NC(=O)c2cc(ccc2)C3=NOC(=N3)C(F)(F)F)c1)CN4CCN(CC4)C
0.389091	Brc1c(ccc(NC(=O)c2cc(ccc2)C3=NOC(=N3)C(F)(F)F)c1)CN4CCN(CC4)C
0.389091	Brc1c(ccc(NC(=O)c2cc(ccc2)C3=NOC(=N3)C(F)(F)F)c1)CN4CCN(CC4)C
0.389091	Brc1c(ccc(NC(=O)c2cc(ccc2)C3=NOC(=N3)C(F)(F)F)c1)CN4CCN(CC4)C
0.389091	Brc1c(ccc(NC(=O)c2cc(ccc2)C3=NOC(=N3)C(F)(F)F)c1)CN4CCN(CC4)C
0.389091	Brc1c(ccc(NC(=O)c2cc(ccc2)C3=NOC(=N3)C(F)(F)F)c1)CN4CCN(CC4)C
0.389091	Brc1c(ccc(NC(=O)c2cc(ccc2)C3=NOC(=N3)C(F)(F)F)c1)CN4CCN(CC4)C
0.388646	O=C(Nc1ccc(cc1)CN2CCN(Cc3ccccc3)CC2)c4ccc(cc4)C5=NOC(O)=N5
0.388646	O=C(Nc1ccc(cc1)CN2CCN(Cc3ccccc3)CC2)c4ccc(cc4)C5=NOC(O)=N5
0.388646	O=C(Nc1ccc(cc1)CN2CCN(Cc3ccccc3)CC2)c4ccc(cc4)C5=NOC(O)=N5
0.384342	S(=O)(=O)(c1cc(ccc1)C(=O)Nc2c(cc(NC(=O)C(=O)Nc3c(ccc(c4nccnc4)c3)C)cc2)C)C
0.384342	S(=O)(=O)(c1cc(ccc1)C(=O)Nc2c(cc(NC(=O)C(=O)Nc3c(ccc(c4nccnc4)c3)C)cc2)C)C
0.384342	S(=O)(=O)(c1cc(ccc1)C(=O)Nc2c(cc(NC(=O)C(=O)Nc3c(ccc(c4nccnc4)c3)C)cc2)C)C
0.384342	S(=O)(=O)(c1cc(ccc1)C(=O)Nc2c(cc(NC(=O)C(=O)Nc3c(ccc(c4nccnc4)c3)C)cc2)C)C
0.384342	S(=O)(=O)(c1cc(ccc1)C(=O)Nc2c(cc(NC(=O)C(=O)Nc3c(ccc(c4nccnc4)c3)C)cc2)C)C
0.384342	S(=O)(=O)(c1cc(ccc1)C(=O)Nc2c(cc(NC(=O)C(=O)Nc3c(ccc(c4nccnc4)c3)C)cc2)C)C
0.384342	S(=O)(=O)(c1cc(ccc1)C(=O)Nc2c(cc(NC(=O)C(=O)Nc3c(ccc(c4nccnc4)c3)C)cc2)C)C
0.384342	S(=O)(=O)(c1cc(ccc1)C(=O)Nc2c(cc(NC(=O)C(=O)Nc3c(ccc(c4nccnc4)c3)C)cc2)C)C
0.384342	S(=O)(=O)(c1cc(ccc1)C(=O)Nc2c(cc(NC(=O)C(=O)Nc3c(ccc(c4nccnc4)c3)C)cc2)C)C
0.384342	S(=O)(=O)(c1cc(ccc1)C(=O)Nc2c(cc(NC(=O)C(=O)Nc3c(ccc(c4nccnc4)c3)C)cc2)C)C
0.382716	O=C(Nc1cc(c2nc(ncc2)C)ccc1)c3ccc(cc3)C4=NOC(O)=N4
0.382716	O=C(Nc1cc(c2nc(ncc2)C)ccc1)c3ccc(cc3)C4=NOC(O)=N4
0.382716	O=C(Nc1cc(c2nc(ncc2)C)ccc1)c3ccc(cc3)C4=NOC(O)=N4
0.382716	O=C(Nc1cc(c2nc(ncc2)C)ccc1)c3ccc(cc3)C4=NOC(O)=N4
0.382716	O=C(Nc1cc(c2nc(ncc2)C)ccc1)c3ccc(cc3)C4=NOC(O)=N4
0.382716	O=C(Nc1cc(c2nc(ncc2)C)ccc1)c3ccc(cc3)C4=NOC(O)=N4
0.382716	O=C(Nc1cc(c2nc(ncc2)C)ccc1)c3ccc(cc3)C4=NOC(O)=N4
0.382716	O=C(Nc1cc(c2nc(ncc2)C)ccc1)c3ccc(cc3)C4=NOC(O)=N4
0.382716	O=C(Nc1cc(c2nc(ncc2)C)ccc1)c3ccc(cc3)C4=NOC(O)=N4
0.382716	O=C(Nc1cc(c2nc(ncc2)C)ccc1)c3ccc(cc3)C4=NOC(O)=N4
0.381743	Brc1c(ccc(NC(=O)Cc2ccc(NC(=O)c3ccc(Br)cc3)cc2)c1)CN4CCN(CC4)C
0.381743	Brc1c(ccc(NC(=O)Cc2ccc(NC(=O)c3ccc(Br)cc3)cc2)c1)CN4CCN(CC4)C
0.381743	Brc1c(ccc(NC(=O)Cc2ccc(NC(=O)c3ccc(Br)cc3)cc2)c1)CN4CCN(CC4)C
0.381743	Brc1c(ccc(NC(=O)Cc2ccc(NC(=O)c3ccc(Br)cc3)cc2)c1)CN4CCN(CC4)C
0.381743	Brc1c(ccc(NC(=O)Cc2ccc(NC(=O)c3ccc(Br)cc3)cc2)c1)CN4CCN(CC4)C
0.381743	Brc1c(ccc(NC(=O)Cc2ccc(NC(=O)c3ccc(Br)cc3)cc2)c1)CN4CCN(CC4)C
0.381743	Brc1c(ccc(NC(=O)Cc2ccc(NC(=O)c3ccc(Br)cc3)cc2)c1)CN4CCN(CC4)C
0.381743	Brc1c(ccc(NC(=O)Cc2ccc(NC(=O)c3ccc(Br)cc3)cc2)c1)CN4CCN(CC4)C
0.381743	Brc1c(ccc(NC(=O)Cc2ccc(NC(=O)c3ccc(Br)cc3)cc2)c1)CN4CCN(CC4)C
0.381743	Brc1c(ccc(NC(=O)Cc2ccc(NC(=O)c3ccc(Br)cc3)cc2)c1)CN4CCN(CC4)C
0.381323	S1C(c2ccc(c3ccccc3)cc2)=CC=C1C(=O)Nc4c(cc(cc4)CN5CCSCC5)C
0.381323	S1C(c2ccc(c3ccccc3)cc2)=CC=C1C(=O)Nc4c(cc(cc4)CN5CCSCC5)C
0.381323	S1C(c2ccc(c3ccccc3)cc2)=CC=C1C(=O)Nc4c(cc(cc4)CN5CCSCC5)C
0.381323	S1C(c2ccc(c3ccccc3)cc2)=CC=C1C(=O)Nc4c(cc(cc4)CN5CCSCC5)C
0.381323	S1C(c2ccc(c3ccccc3)cc2)=CC=C1C(=O)Nc4c(cc(cc4)CN5CCSCC5)C
0.381323	S1C(c2ccc(c3ccccc3)cc2)=CC=C1C(=O)Nc4c(cc(cc4)CN5CCSCC5)C
0.381323	S1C(c2ccc(c3ccccc3)cc2)=CC=C1C(=O)Nc4c(cc(cc4)CN5CCSCC5)C
0.381323	S1C(c2ccc(c3ccccc3)cc2)=CC=C1C(=O)Nc4c(cc(cc4)CN5CCSCC5)C
0.381323	S1C(c2ccc(c3ccccc3)cc2)=CC=C1C(=O)Nc4c(cc(cc4)CN5CCSCC5)C
0.381323	S1C(c2ccc(c3ccccc3)cc2)=CC=C1C(=O)Nc4c(cc(cc4)CN5CCSCC5)C
0.380952	S(=O)(=O)(c1cc(NC(=O)c2ccc(cc2)CN3CCSCC3)c(cc1)C)CC=C
0.380952	S(=O)(=O)(c1cc(NC(=O)c2ccc(cc2)CN3CCSCC3)c(cc1)C)CC=C
0.380952	S(=O)(=O)(c1cc(NC(=O)c2ccc(cc2)CN3CCSCC3)c(cc1)C)CC=C
0.380952	S(=O)(=O)(c1cc(NC(=O)c2ccc(cc2)CN3CCSCC3)c(cc1)C)CC=C
0.377193	Ic1c(F)ccc(c1)C(=O)Nc2ccc(cc2)CN3CCN(Cc4ccccc4)CC3
0.377193	Ic1c(F)ccc(c1)C(=O)Nc2ccc(cc2)CN3CCN(Cc4ccccc4)CC3
0.377193	Ic1c(F)ccc(c1)C(=O)Nc2ccc(cc2)CN3CCN(Cc4ccccc4)CC3
0.377193	Ic1c(F)ccc(c1)C(=O)Nc2ccc(cc2)CN3CCN(Cc4ccccc4)CC3
0.377193	Ic1c(F)ccc(c1)C(=O)Nc2ccc(cc2)CN3CCN(Cc4ccccc4)CC3
0.377193	Ic1c(F)ccc(c1)C(=O)Nc2ccc(cc2)CN3CCN(Cc4ccccc4)CC3
0.376033	O=C(OC)c1cc(c(cc1)C(=O)Nc2ccc(cc2)CN3CCN(Cc4ccccc4)CC3)C
0.376033	O=C(OC)c1cc(c(cc1)C(=O)Nc2ccc(cc2)CN3CCN(Cc4ccccc4)CC3)C
0.376033	O=C(OC)c1cc(c(cc1)C(=O)Nc2ccc(cc2)CN3CCN(Cc4ccccc4)CC3)C
0.376033	O=C(OC)c1cc(c(cc1)C(=O)Nc2ccc(cc2)CN3CCN(Cc4ccccc4)CC3)C
0.376033	O=C(OC)c1cc(c(cc1)C(=O)Nc2ccc(cc2)CN3CCN(Cc4ccccc4)CC3)C
0.376033	O=C(OC)c1cc(c(cc1)C(=O)Nc2ccc(cc2)CN3CCN(Cc4ccccc4)CC3)C
0.376033	O=C(OC)c1cc(c(cc1)C(=O)Nc2ccc(cc2)CN3CCN(Cc4ccccc4)CC3)C
0.376033	O=C(OC)c1cc(c(cc1)C(=O)Nc2ccc(cc2)CN3CCN(Cc4ccccc4)CC3)C
0.376033	O=C(OC)c1cc(c(cc1)C(=O)Nc2ccc(cc2)CN3CCN(Cc4ccccc4)CC3)C
0.376033	O=C(OC)c1cc(c(cc1)C(=O)Nc2ccc(cc2)CN3CCN(Cc4ccccc4)CC3)C
0.374468	O1CCN(Cc2ccc(cc2)CNc3cc(c4nc(ncc4)C)ccc3)CC1
0.374468	O1CCN(Cc2ccc(cc2)CNc3cc(c4nc(ncc4)C)ccc3)CC1
0.374468	O1CCN(Cc2ccc(cc2)CNc3cc(c4nc(ncc4)C)ccc3)CC1
0.374468	O1CCN(Cc2ccc(cc2)CNc3cc(c4nc(ncc4)C)ccc3)CC1
0.374468	O1CCN(Cc2ccc(cc2)CNc3cc(c4nc(ncc4)C)ccc3)CC1
0.374468	O1CCN(Cc2ccc(cc2)CNc3cc(c4nc(ncc4)C)ccc3)CC1
0.374468	O1CCN(Cc2ccc(cc2)CNc3cc(c4nc(ncc4)C)ccc3)CC1
0.374016	Clc1c(cc(NC(=O)C)cc1)C(=O)Nc2cc(c3nc(ncc3)C)ccc2
0.374016	Clc1c(cc(NC(=O)C)cc1)C(=O)Nc2cc(c3nc(ncc3)C)ccc2
0.374016	Clc1c(cc(NC(=O)C)cc1)C(=O)Nc2cc(c3nc(ncc3)C)ccc2
0.374016	Clc1c(cc(NC(=O)C)cc1)C(=O)Nc2cc(c3nc(ncc3)C)ccc2
0.374016	Clc1c(cc(NC(=O)C)cc1)C(=O)Nc2cc(c3nc(ncc3)C)ccc2
0.374016	Clc1c(cc(NC(=O)C)cc1)C(=O)Nc2cc(c3nc(ncc3)C)ccc2
0.374016	Clc1c(cc(NC(=O)C)cc1)C(=O)Nc2cc(c3nc(ncc3)C)ccc2
0.374016	Clc1c(cc(NC(=O)C)cc1)C(=O)Nc2cc(c3nc(ncc3)C)ccc2
0.374016	Clc1c(cc(NC(=O)C)cc1)C(=O)Nc2cc(c3nc(ncc3)C)ccc2
0.374016	Clc1c(cc(NC(=O)C)cc1)C(=O)Nc2cc(c3nc(ncc3)C)ccc2
0.373444	O=C(Nc1c(ccc(c1)C(=O)Nc2ccccc2)C)c3cnc(NC(C)C)cc3
0.373444	O=C(Nc1c(ccc(c1)C(=O)Nc2ccccc2)C)c3cnc(NC(C)C)cc3
0.373444	O=C(Nc1c(ccc(c1)C(=O)Nc2ccccc2)C)c3cnc(NC(C)C)cc3
0.373444	O=C(Nc1c(ccc(c1)C(=O)Nc2ccccc2)C)c3cnc(NC(C)C)cc3
0.373444	O=C(Nc1c(ccc(c1)C(=O)Nc2ccccc2)C)c3cnc(NC(C)C)cc3
0.373444	O=C(Nc1c(ccc(c1)C(=O)Nc2ccccc2)C)c3cnc(NC(C)C)cc3
0.373444	O=C(Nc1c(ccc(c1)C(=O)Nc2ccccc2)C)c3cnc(NC(C)C)cc3
0.373444	O=C(Nc1c(ccc(c1)C(=O)Nc2ccccc2)C)c3cnc(NC(C)C)cc3
0.373444	O=C(Nc1c(ccc(c1)C(=O)Nc2ccccc2)C)c3cnc(NC(C)C)cc3
0.373444	O=C(Nc1c(ccc(c1)C(=O)Nc2ccccc2)C)c3cnc(NC(C)C)cc3
0.372881	O=C(Nc1ccc(cc1)CN2CCN(Cc3ccccc3)CC2)c4ccc(Oc5nccc(c5)C)cc4
0.372881	O=C(Nc1ccc(cc1)CN2CCN(Cc3ccccc3)CC2)c4ccc(Oc5nccc(c5)C)cc4
0.372881	O=C(Nc1ccc(cc1)CN2CCN(Cc3ccccc3)CC2)c4ccc(Oc5nccc(c5)C)cc4
0.372881	O=C(Nc1ccc(cc1)CN2CCN(Cc3ccccc3)CC2)c4ccc(Oc5nccc(c5)C)cc4
0.372881	O=C(Nc1ccc(cc1)CN2CCN(Cc3ccccc3)CC2)c4ccc(Oc5nccc(c5)C)cc4
0.372694	Clc1cc(ccc1)COc2c(ccc(NC(=O)c3cncc(c3)C4=NNC=C4)c2)C
0.372694	Clc1cc(ccc1)COc2c(ccc(NC(=O)c3cncc(c3)C4=NNC=C4)c2)C
0.372694	Clc1cc(ccc1)COc2c(ccc(NC(=O)c3cncc(c3)C4=NNC=C4)c2)C
0.372694	Clc1cc(ccc1)COc2c(ccc(NC(=O)c3cncc(c3)C4=NNC=C4)c2)C
0.372694	Clc1cc(ccc1)COc2c(ccc(NC(=O)c3cncc(c3)C4=NNC=C4)c2)C
0.372694	Clc1cc(ccc1)COc2c(ccc(NC(=O)c3cncc(c3)C4=NNC=C4)c2)C
0.372694	Clc1cc(ccc1)COc2c(ccc(NC(=O)c3cncc(c3)C4=NNC=C4)c2)C
0.372694	Clc1cc(ccc1)COc2c(ccc(NC(=O)c3cncc(c3)C4=NNC=C4)c2)C
0.372694	Clc1cc(ccc1)COc2c(ccc(NC(=O)c3cncc(c3)C4=NNC=C4)c2)C
0.372694	Clc1cc(ccc1)COc2c(ccc(NC(=O)c3cncc(c3)C4=NNC=C4)c2)C
0.371648	S1C(=NC(c2cc(OC)ccc2)=C1)NC(=O)c3ccc(Nc4nc(OC)ccn4)cc3
0.371648	S1C(=NC(c2cc(OC)ccc2)=C1)NC(=O)c3ccc(Nc4nc(OC)ccn4)cc3
0.371648	S1C(=NC(c2cc(OC)ccc2)=C1)NC(=O)c3ccc(Nc4nc(OC)ccn4)cc3
0.371648	S1C(=NC(c2cc(OC)ccc2)=C1)NC(=O)c3ccc(Nc4nc(OC)ccn4)cc3
0.371648	S1C(=NC(c2cc(OC)ccc2)=C1)NC(=O)c3ccc(Nc4nc(OC)ccn4)cc3
0.371648	S1C(=NC(c2cc(OC)ccc2)=C1)NC(=O)c3ccc(Nc4nc(OC)ccn4)cc3
0.371648	S1C(=NC(c2cc(OC)ccc2)=C1)NC(=O)c3ccc(Nc4nc(OC)ccn4)cc3
0.371648	S1C(=NC(c2cc(OC)ccc2)=C1)NC(=O)c3ccc(Nc4nc(OC)ccn4)cc3
0.371648	S1C(=NC(c2cc(OC)ccc2)=C1)NC(=O)c3ccc(Nc4nc(OC)ccn4)cc3
0.371648	S1C(=NC(c2cc(OC)ccc2)=C1)NC(=O)c3ccc(Nc4nc(OC)ccn4)cc3
0.371179	O=C(NC=1NN=C(c2cnccc2)C1)c3ccc(Nc4cnccc4)cc3
0.371179	O=C(NC=1NN=C(c2cnccc2)C1)c3ccc(Nc4cnccc4)cc3
0.371179	O=C(NC=1NN=C(c2cnccc2)C1)c3ccc(Nc4cnccc4)cc3
0.371179	O=C(NC=1NN=C(c2cnccc2)C1)c3ccc(Nc4cnccc4)cc3
0.371179	O=C(NC=1NN=C(c2cnccc2)C1)c3ccc(Nc4cnccc4)cc3
0.371179	O=C(NC=1NN=C(c2cnccc2)C1)c3ccc(Nc4cnccc4)cc3
0.371179	O=C(NC=1NN=C(c2cnccc2)C1)c3ccc(Nc4cnccc4)cc3
0.371179	O=C(NC=1NN=C(c2cnccc2)C1)c3ccc(Nc4cnccc4)cc3
0.371179	O=C(NC=1NN=C(c2cnccc2)C1)c3ccc(Nc4cnccc4)cc3
0.371179	O=C(NC=1NN=C(c2cnccc2)C1)c3ccc(Nc4cnccc4)cc3
0.370518	S(=O)(=O)(c1cc(NC(=O)c2ccc(Nc3cnccc3)cc2)c(cc1)C)CC=C
0.370518	S(=O)(=O)(c1cc(NC(=O)c2ccc(Nc3cnccc3)cc2)c(cc1)C)CC=C
0.370518	S(=O)(=O)(c1cc(NC(=O)c2ccc(Nc3cnccc3)cc2)c(cc1)C)CC=C
0.370518	S(=O)(=O)(c1cc(NC(=O)c2ccc(Nc3cnccc3)cc2)c(cc1)C)CC=C
0.370518	S(=O)(=O)(c1cc(NC(=O)c2ccc(Nc3cnccc3)cc2)c(cc1)C)CC=C
0.370518	S(=O)(=O)(c1cc(NC(=O)c2ccc(Nc3cnccc3)cc2)c(cc1)C)CC=C
0.370518	S(=O)(=O)(c1cc(NC(=O)c2ccc(Nc3cnccc3)cc2)c(cc1)C)CC=C
0.370518	S(=O)(=O)(c1cc(NC(=O)c2ccc(Nc3cnccc3)cc2)c(cc1)C)CC=C
0.370518	S(=O)(=O)(c1cc(NC(=O)c2ccc(Nc3cnccc3)cc2)c(cc1)C)CC=C
0.370518	S(=O)(=O)(c1cc(NC(=O)c2ccc(Nc3cnccc3)cc2)c(cc1)C)CC=C
0.369811	O=C(Nc1c(ccc(c2nccnc2)c1)C)c3c(NC(=O)C4CC4)cccc3
0.369811	O=C(Nc1c(ccc(c2nccnc2)c1)C)c3c(NC(=O)C4CC4)cccc3
0.369811	O=C(Nc1c(ccc(c2nccnc2)c1)C)c3c(NC(=O)C4CC4)cccc3
0.369811	O=C(Nc1c(ccc(c2nccnc2)c1)C)c3c(NC(=O)C4CC4)cccc3
0.369811	O=C(Nc1c(ccc(c2nccnc2)c1)C)c3c(NC(=O)C4CC4)cccc3
0.369811	O=C(Nc1c(ccc(c2nccnc2)c1)C)c3c(NC(=O)C4CC4)cccc3
0.369811	O=C(Nc1c(ccc(c2nccnc2)c1)C)c3c(NC(=O)C4CC4)cccc3
0.369811	O=C(Nc1c(ccc(c2nccnc2)c1)C)c3c(NC(=O)C4CC4)cccc3
0.369811	O=C(Nc1c(ccc(c2nccnc2)c1)C)c3c(NC(=O)C4CC4)cccc3
0.369811	O=C(Nc1c(ccc(c2nccnc2)c1)C)c3c(NC(=O)C4CC4)cccc3
0.369099	O=C(Nc1ccc(cc1)CN2CCN(Cc3ccccc3)CC2)c4cc5c(cc4)CNC5
0.369099	O=C(Nc1ccc(cc1)CN2CCN(Cc3ccccc3)CC2)c4cc5c(cc4)CNC5
0.369099	O=C(Nc1ccc(cc1)CN2CCN(Cc3ccccc3)CC2)c4cc5c(cc4)CNC5
0.369099	O=C(Nc1ccc(cc1)CN2CCN(Cc3ccccc3)CC2)c4cc5c(cc4)CNC5
0.369099	O=C(Nc1ccc(cc1)CN2CCN(Cc3ccccc3)CC2)c4cc5c(cc4)CNC5
0.369099	O=C(Nc1ccc(cc1)CN2CCN(Cc3ccccc3)CC2)c4cc5c(cc4)CNC5
0.369099	O=C(Nc1ccc(cc1)CN2CCN(Cc3ccccc3)CC2)c4cc5c(cc4)CNC5
0.369099	O=C(Nc1ccc(cc1)CN2CCN(Cc3ccccc3)CC2)c4cc5c(cc4)CNC5
0.369099	O=C(Nc1ccc(cc1)CN2CCN(Cc3ccccc3)CC2)c4cc5c(cc4)CNC5
0.369099	O=C(Nc1ccc(cc1)CN2CCN(Cc3ccccc3)CC2)c4cc5c(cc4)CNC5
0.366412	S(=O)(=O)(Nc1ccc(cc1)C)c2cc(ccc2)C(=O)Nc3cc(c4nc(ncc4)C)ccc3
0.366412	S(=O)(=O)(Nc1ccc(cc1)C)c2cc(ccc2)C(=O)Nc3cc(c4nc(ncc4)C)ccc3
0.364341	S(c1ccc(cc1)C(=O)Nc2cc(c3nc(ncc3)C)ccc2)CC=4ON=C(N4)C
0.364341	S(c1ccc(cc1)C(=O)Nc2cc(c3nc(ncc3)C)ccc2)CC=4ON=C(N4)C
0.364341	S(c1ccc(cc1)C(=O)Nc2cc(c3nc(ncc3)C)ccc2)CC=4ON=C(N4)C
0.364341	S(c1ccc(cc1)C(=O)Nc2cc(c3nc(ncc3)C)ccc2)CC=4ON=C(N4)C
0.364341	S(c1ccc(cc1)C(=O)Nc2cc(c3nc(ncc3)C)ccc2)CC=4ON=C(N4)C
0.364341	S(c1ccc(cc1)C(=O)Nc2cc(c3nc(ncc3)C)ccc2)CC=4ON=C(N4)C
0.364341	S(c1ccc(cc1)C(=O)Nc2cc(c3nc(ncc3)C)ccc2)CC=4ON=C(N4)C
0.364341	S(c1ccc(cc1)C(=O)Nc2cc(c3nc(ncc3)C)ccc2)CC=4ON=C(N4)C
0.364341	S(c1ccc(cc1)C(=O)Nc2cc(c3nc(ncc3)C)ccc2)CC=4ON=C(N4)C
0.364341	S(c1ccc(cc1)C(=O)Nc2cc(c3nc(ncc3)C)ccc2)CC=4ON=C(N4)C
0.362205	S1CCN(Cc2ccc(cc2)C(=O)Nc3cc(NC(=O)C4CCCCC4)c(F)cc3)CC1
0.362205	S1CCN(Cc2ccc(cc2)C(=O)Nc3cc(NC(=O)C4CCCCC4)c(F)cc3)CC1
0.362205	S1CCN(Cc2ccc(cc2)C(=O)Nc3cc(NC(=O)C4CCCCC4)c(F)cc3)CC1
0.362205	S1CCN(Cc2ccc(cc2)C(=O)Nc3cc(NC(=O)C4CCCCC4)c(F)cc3)CC1
0.362205	S1CCN(Cc2ccc(cc2)C(=O)Nc3cc(NC(=O)C4CCCCC4)c(F)cc3)CC1
0.362205	S1CCN(Cc2ccc(cc2)C(=O)Nc3cc(NC(=O)C4CCCCC4)c(F)cc3)CC1
0.362205	S1CCN(Cc2ccc(cc2)C(=O)Nc3cc(NC(=O)C4CCCCC4)c(F)cc3)CC1
0.362205	S1CCN(Cc2ccc(cc2)C(=O)Nc3cc(NC(=O)C4CCCCC4)c(F)cc3)CC1
0.362205	S1CCN(Cc2ccc(cc2)C(=O)Nc3cc(NC(=O)C4CCCCC4)c(F)cc3)CC1
0.362205	S1CCN(Cc2ccc(cc2)C(=O)Nc3cc(NC(=O)C4CCCCC4)c(F)cc3)CC1
0.360731	O=C(Nc1cc(c(O)cc1)C)c2cnccc2
0.360731	O=C(Nc1cc(c(O)cc1)C)c2cnccc2
0.360731	O=C(Nc1cc(c(O)cc1)C)c2cnccc2
0.360731	O=C(Nc1cc(c(O)cc1)C)c2cnccc2
0.360731	O=C(Nc1cc(c(O)cc1)C)c2cnccc2
0.360731	O=C(Nc1cc(c(O)cc1)C)c2cnccc2
0.360731	O=C(Nc1cc(c(O)cc1)C)c2cnccc2
0.360731	O=C(Nc1cc(c(O)cc1)C)c2cnccc2
0.360731	O=C(Nc1cc(c(O)cc1)C)c2cnccc2
0.360731	O=C(Nc1cc(c(O)cc1)C)c2cnccc2
0.359833	Clc1c(Cl)cc(NC(=O)c2ccc(Nc3nc(OC)ccn3)cc2)cc1Cl
0.359833	Clc1c(Cl)cc(NC(=O)c2ccc(Nc3nc(OC)ccn3)cc2)cc1Cl
0.359833	Clc1c(Cl)cc(NC(=O)c2ccc(Nc3nc(OC)ccn3)cc2)cc1Cl
0.359833	Clc1c(Cl)cc(NC(=O)c2ccc(Nc3nc(OC)ccn3)cc2)cc1Cl
0.359833	Clc1c(Cl)cc(NC(=O)c2ccc(Nc3nc(OC)ccn3)cc2)cc1Cl
0.359833	Clc1c(Cl)cc(NC(=O)c2ccc(Nc3nc(OC)ccn3)cc2)cc1Cl
0.359833	Clc1c(Cl)cc(NC(=O)c2ccc(Nc3nc(OC)ccn3)cc2)cc1Cl
0.359833	Clc1c(Cl)cc(NC(=O)c2ccc(Nc3nc(OC)ccn3)cc2)cc1Cl
0.359833	Clc1c(Cl)cc(NC(=O)c2ccc(Nc3nc(OC)ccn3)cc2)cc1Cl
0.359833	Clc1c(Cl)cc(NC(=O)c2ccc(Nc3nc(OC)ccn3)cc2)cc1Cl
0.359431	O=C(Nc1cc(c2nc(ncc2)C)ccc1)c3ccc(N4c5c(cccc5)CCC4)cc3
0.359431	O=C(Nc1cc(c2nc(ncc2)C)ccc1)c3ccc(N4c5c(cccc5)CCC4)cc3
0.359431	O=C(Nc1cc(c2nc(ncc2)C)ccc1)c3ccc(N4c5c(cccc5)CCC4)cc3
0.359431	O=C(Nc1cc(c2nc(ncc2)C)ccc1)c3ccc(N4c5c(cccc5)CCC4)cc3
0.359431	O=C(Nc1cc(c2nc(ncc2)C)ccc1)c3ccc(N4c5c(cccc5)CCC4)cc3
0.359431	O=C(Nc1cc(c2nc(ncc2)C)ccc1)c3ccc(N4c5c(cccc5)CCC4)cc3
0.359431	O=C(Nc1cc(c2nc(ncc2)C)ccc1)c3ccc(N4c5c(cccc5)CCC4)cc3
0.359431	O=C(Nc1cc(c2nc(ncc2)C)ccc1)c3ccc(N4c5c(cccc5)CCC4)cc3
0.359431	O=C(Nc1cc(c2nc(ncc2)C)ccc1)c3ccc(N4c5c(cccc5)CCC4)cc3
0.359431	O=C(Nc1cc(c2nc(ncc2)C)ccc1)c3ccc(N4c5c(cccc5)CCC4)cc3
0.358333	O=C(Nc1ccc(cc1)C=2OC=CN2)c3ccc(Nc4nc(OC)ccn4)cc3
0.358333	O=C(Nc1ccc(cc1)C=2OC=CN2)c3ccc(Nc4nc(OC)ccn4)cc3
0.358333	O=C(Nc1ccc(cc1)C=2OC=CN2)c3ccc(Nc4nc(OC)ccn4)cc3
0.358333	O=C(Nc1ccc(cc1)C=2OC=CN2)c3ccc(Nc4nc(OC)ccn4)cc3
0.358333	O=C(Nc1ccc(cc1)C=2OC=CN2)c3ccc(Nc4nc(OC)ccn4)cc3
0.358333	O=C(Nc1ccc(cc1)C=2OC=CN2)c3ccc(Nc4nc(OC)ccn4)cc3
0.358333	O=C(Nc1ccc(cc1)C=2OC=CN2)c3ccc(Nc4nc(OC)ccn4)cc3
0.358333	O=C(Nc1ccc(cc1)C=2OC=CN2)c3ccc(Nc4nc(OC)ccn4)cc3
0.358333	O=C(Nc1ccc(cc1)C=2OC=CN2)c3ccc(Nc4nc(OC)ccn4)cc3
0.358333	O=C(Nc1ccc(cc1)C=2OC=CN2)c3ccc(Nc4nc(OC)ccn4)cc3
0.358268	S1CCN(Cc2cc(c(NC(=O)c3cc(ccc3)CC(=O)OC)cc2)C)CC1
0.358268	S1CCN(Cc2cc(c(NC(=O)c3cc(ccc3)CC(=O)OC)cc2)C)CC1
0.358268	S1CCN(Cc2cc(c(NC(=O)c3cc(ccc3)CC(=O)OC)cc2)C)CC1
0.358268	S1CCN(Cc2cc(c(NC(=O)c3cc(ccc3)CC(=O)OC)cc2)C)CC1
0.358268	S1CCN(Cc2cc(c(NC(=O)c3cc(ccc3)CC(=O)OC)cc2)C)CC1
0.358268	S1CCN(Cc2cc(c(NC(=O)c3cc(ccc3)CC(=O)OC)cc2)C)CC1
0.358268	S1CCN(Cc2cc(c(NC(=O)c3cc(ccc3)CC(=O)OC)cc2)C)CC1
0.358268	S1CCN(Cc2cc(c(NC(=O)c3cc(ccc3)CC(=O)OC)cc2)C)CC1
0.358268	S1CCN(Cc2cc(c(NC(=O)c3cc(ccc3)CC(=O)OC)cc2)C)CC1
0.358268	S1CCN(Cc2cc(c(NC(=O)c3cc(ccc3)CC(=O)OC)cc2)C)CC1
0.358025	FC(F)c1ncc(cc1)C(=O)Nc2c(ccc(c2)C(=O)Nc3ccccc3)C
0.358025	FC(F)c1ncc(cc1)C(=O)Nc2c(ccc(c2)C(=O)Nc3ccccc3)C
0.35743	S(=O)(=O)(c1cc(ccc1)C(=O)Nc2cc(c3nc(ncc3)C)ccc2)C
0.35743	S(=O)(=O)(c1cc(ccc1)C(=O)Nc2cc(c3nc(ncc3)C)ccc2)C
0.35743	S(=O)(=O)(c1cc(ccc1)C(=O)Nc2cc(c3nc(ncc3)C)ccc2)C
0.35743	S(=O)(=O)(c1cc(ccc1)C(=O)Nc2cc(c3nc(ncc3)C)ccc2)C
0.35743	S(=O)(=O)(c1cc(ccc1)C(=O)Nc2cc(c3nc(ncc3)C)ccc2)C
0.35743	S(=O)(=O)(c1cc(ccc1)C(=O)Nc2cc(c3nc(ncc3)C)ccc2)C
0.35743	S(=O)(=O)(c1cc(ccc1)C(=O)Nc2cc(c3nc(ncc3)C)ccc2)C
0.35743	S(=O)(=O)(c1cc(ccc1)C(=O)Nc2cc(c3nc(ncc3)C)ccc2)C
0.35743	S(=O)(=O)(c1cc(ccc1)C(=O)Nc2cc(c3nc(ncc3)C)ccc2)C
0.35743	S(=O)(=O)(c1cc(ccc1)C(=O)Nc2cc(c3nc(ncc3)C)ccc2)C
0.357143	Brc1c(ccc(NC(=O)c2ccc(cc2)C3C(F)(F)C3)c1)CN4CCN(CC4)C
0.357143	Brc1c(ccc(NC(=O)c2ccc(cc2)C3C(F)(F)C3)c1)CN4CCN(CC4)C
0.357143	Brc1c(ccc(NC(=O)c2ccc(cc2)C3C(F)(F)C3)c1)CN4CCN(CC4)C
0.357143	Brc1c(ccc(NC(=O)c2ccc(cc2)C3C(F)(F)C3)c1)CN4CCN(CC4)C
0.357143	Brc1c(ccc(NC(=O)c2ccc(cc2)C3C(F)(F)C3)c1)CN4CCN(CC4)C
0.357143	Brc1c(ccc(NC(=O)c2ccc(cc2)C3C(F)(F)C3)c1)CN4CCN(CC4)C
0.357143	Brc1c(ccc(NC(=O)c2ccc(cc2)C3C(F)(F)C3)c1)CN4CCN(CC4)C
0.357143	Brc1c(ccc(NC(=O)c2ccc(cc2)C3C(F)(F)C3)c1)CN4CCN(CC4)C
0.357143	Brc1c(ccc(NC(=O)c2ccc(cc2)C3C(F)(F)C3)c1)CN4CCN(CC4)C
0.357143	Brc1c(ccc(NC(=O)c2ccc(cc2)C3C(F)(F)C3)c1)CN4CCN(CC4)C
0.357143	S(=O)(=O)(c1ccc(cc1)C(=O)Nc2c(cc(cc2)CN3CCSCC3)C)CC
0.357143	S(=O)(=O)(c1ccc(cc1)C(=O)Nc2c(cc(cc2)CN3CCSCC3)C)CC
0.357143	S(=O)(=O)(c1ccc(cc1)C(=O)Nc2c(cc(cc2)CN3CCSCC3)C)CC
0.357143	S(=O)(=O)(c1ccc(cc1)C(=O)Nc2c(cc(cc2)CN3CCSCC3)C)CC
0.357143	S(=O)(=O)(c1ccc(cc1)C(=O)Nc2c(cc(cc2)CN3CCSCC3)C)CC
0.357143	S(=O)(=O)(c1ccc(cc1)C(=O)Nc2c(cc(cc2)CN3CCSCC3)C)CC
0.357143	S(=O)(=O)(c1ccc(cc1)C(=O)Nc2c(cc(cc2)CN3CCSCC3)C)CC
0.357143	S(=O)(=O)(c1ccc(cc1)C(=O)Nc2c(cc(cc2)CN3CCSCC3)C)CC
0.357143	S(=O)(=O)(c1ccc(cc1)C(=O)Nc2c(cc(cc2)CN3CCSCC3)C)CC
0.357143	S(=O)(=O)(c1ccc(cc1)C(=O)Nc2c(cc(cc2)CN3CCSCC3)C)CC
0.357143	S(=O)(=O)(Nc1c(ccc(c1)C(=O)Nc2ccc(cc2)C=3OC=CN3)C)C
0.357143	S(=O)(=O)(Nc1c(ccc(c1)C(=O)Nc2ccc(cc2)C=3OC=CN3)C)C
0.356618	O=C1N(C(=O)c2c1cccc2)Cc3ccc(cc3)C(=O)Nc4c(ccc(NC(=O)C(C)(C)C)c4)C
0.355556	O=C(Nc1c(ccc(c1)C=2N(N=CC2)C)C)c3cncc(c3)C4=NNC=C4
0.355556	O=C(Nc1c(ccc(c1)C=2N(N=CC2)C)C)c3cncc(c3)C4=NNC=C4
0.355556	O=C(Nc1c(ccc(c1)C=2N(N=CC2)C)C)c3cncc(c3)C4=NNC=C4
0.355556	O=C(Nc1c(ccc(c1)C=2N(N=CC2)C)C)c3cncc(c3)C4=NNC=C4
0.355556	O=C(Nc1c(ccc(c1)C=2N(N=CC2)C)C)c3cncc(c3)C4=NNC=C4
0.355469	O=C(O)Cc1c(NC(=O)c2ccc(Nc3nc(OC)ccn3)cc2)cccc1
0.355469	O=C(O)Cc1c(NC(=O)c2ccc(Nc3nc(OC)ccn3)cc2)cccc1
0.355469	O=C(O)Cc1c(NC(=O)c2ccc(Nc3nc(OC)ccn3)cc2)cccc1
0.355469	O=C(O)Cc1c(NC(=O)c2ccc(Nc3nc(OC)ccn3)cc2)cccc1
0.355469	O=C(O)Cc1c(NC(=O)c2ccc(Nc3nc(OC)ccn3)cc2)cccc1
0.355469	O=C(O)Cc1c(NC(=O)c2ccc(Nc3nc(OC)ccn3)cc2)cccc1
0.355469	O=C(O)Cc1c(NC(=O)c2ccc(Nc3nc(OC)ccn3)cc2)cccc1
0.355469	O=C(O)Cc1c(NC(=O)c2ccc(Nc3nc(OC)ccn3)cc2)cccc1
0.355469	O=C(O)Cc1c(NC(=O)c2ccc(Nc3nc(OC)ccn3)cc2)cccc1
0.355469	O=C(O)Cc1c(NC(=O)c2ccc(Nc3nc(OC)ccn3)cc2)cccc1
0.354331	Brc1c(ccc(NC(=O)c2cncc(c2)C(F)(F)F)c1)CN3CCN(CC3)C
0.354331	Brc1c(ccc(NC(=O)c2cncc(c2)C(F)(F)F)c1)CN3CCN(CC3)C
0.354331	Brc1c(ccc(NC(=O)c2cncc(c2)C(F)(F)F)c1)CN3CCN(CC3)C
0.354331	Brc1c(ccc(NC(=O)c2cncc(c2)C(F)(F)F)c1)CN3CCN(CC3)C
0.354331	Brc1c(ccc(NC(=O)c2cncc(c2)C(F)(F)F)c1)CN3CCN(CC3)C
0.354331	Brc1c(ccc(NC(=O)c2cncc(c2)C(F)(F)F)c1)CN3CCN(CC3)C
0.354331	Brc1c(ccc(NC(=O)c2cncc(c2)C(F)(F)F)c1)CN3CCN(CC3)C
0.354331	Brc1c(ccc(NC(=O)c2cncc(c2)C(F)(F)F)c1)CN3CCN(CC3)C
0.354331	Brc1c(ccc(NC(=O)c2cncc(c2)C(F)(F)F)c1)CN3CCN(CC3)C
0.354331	Brc1c(ccc(NC(=O)c2cncc(c2)C(F)(F)F)c1)CN3CCN(CC3)C
0.352459	Brc1c(ccc(c1)CNc2cc(c3nc(ncc3)C)ccc2)C
0.352459	Brc1c(ccc(c1)CNc2cc(c3nc(ncc3)C)ccc2)C
0.352459	Brc1c(ccc(c1)CNc2cc(c3nc(ncc3)C)ccc2)C
0.352459	Brc1c(ccc(c1)CNc2cc(c3nc(ncc3)C)ccc2)C
0.352459	Brc1c(ccc(c1)CNc2cc(c3nc(ncc3)C)ccc2)C
0.352459	Brc1c(ccc(c1)CNc2cc(c3nc(ncc3)C)ccc2)C
0.352459	Brc1c(ccc(c1)CNc2cc(c3nc(ncc3)C)ccc2)C
0.352459	Brc1c(ccc(c1)CNc2cc(c3nc(ncc3)C)ccc2)C
0.352459	Brc1c(ccc(c1)CNc2cc(c3nc(ncc3)C)ccc2)C
0.352459	Brc1c(ccc(c1)CNc2cc(c3nc(ncc3)C)ccc2)C
0.352273	O=C(Nc1cc(c2nc(ncc2)C)ccc1)c3ccc(N4N=C(N=C4C)C)cc3
0.352273	O=C(Nc1cc(c2nc(ncc2)C)ccc1)c3ccc(N4N=C(N=C4C)C)cc3
0.352273	O=C(Nc1cc(c2nc(ncc2)C)ccc1)c3ccc(N4N=C(N=C4C)C)cc3
0.352273	O=C(Nc1cc(c2nc(ncc2)C)ccc1)c3ccc(N4N=C(N=C4C)C)cc3
0.352273	O=C(Nc1cc(c2nc(ncc2)C)ccc1)c3ccc(N4N=C(N=C4C)C)cc3
0.350365	Clc1ccc(cc1)CN2c3c(cc(NC(=O)c4ccc(Nc5cnccc5)cc4)cc3)CCC2
0.350365	Clc1ccc(cc1)CN2c3c(cc(NC(=O)c4ccc(Nc5cnccc5)cc4)cc3)CCC2
0.350365	Clc1ccc(cc1)CN2c3c(cc(NC(=O)c4ccc(Nc5cnccc5)cc4)cc3)CCC2
0.350365	Clc1ccc(cc1)CN2c3c(cc(NC(=O)c4ccc(Nc5cnccc5)cc4)cc3)CCC2
0.350365	Clc1ccc(cc1)CN2c3c(cc(NC(=O)c4ccc(Nc5cnccc5)cc4)cc3)CCC2
0.350365	Clc1ccc(cc1)CN2c3c(cc(NC(=O)c4ccc(Nc5cnccc5)cc4)cc3)CCC2
0.350365	Clc1ccc(cc1)CN2c3c(cc(NC(=O)c4ccc(Nc5cnccc5)cc4)cc3)CCC2
0.350365	Clc1ccc(cc1)CN2c3c(cc(NC(=O)c4ccc(Nc5cnccc5)cc4)cc3)CCC2
0.350365	Clc1ccc(cc1)CN2c3c(cc(NC(=O)c4ccc(Nc5cnccc5)cc4)cc3)CCC2
0.350365	Clc1ccc(cc1)CN2c3c(cc(NC(=O)c4ccc(Nc5cnccc5)cc4)cc3)CCC2
0.349593	O=C(Nc1ccc(cc1)CN2CCN(Cc3ccccc3)CC2)c4cc(OC)c(OCCN)cc4
0.349593	O=C(Nc1ccc(cc1)CN2CCN(Cc3ccccc3)CC2)c4cc(OC)c(OCCN)cc4
0.349206	O=C(Nc1ccccc1)c2cc(NC(=O)C(Oc3ccc(c4ccccc4)cc3)C)c(cc2)C
0.348485	O=C(NC=1NN=C(c2cnccc2)C1)c3c(cc(Oc4ccccc4)cc3)C
0.348485	O=C(NC=1NN=C(c2cnccc2)C1)c3c(cc(Oc4ccccc4)cc3)C
0.348485	O=C(NC=1NN=C(c2cnccc2)C1)c3c(cc(Oc4ccccc4)cc3)C
0.348485	O=C(NC=1NN=C(c2cnccc2)C1)c3c(cc(Oc4ccccc4)cc3)C
0.348485	O=C(NC=1NN=C(c2cnccc2)C1)c3c(cc(Oc4ccccc4)cc3)C
0.348485	O=C(NC=1NN=C(c2cnccc2)C1)c3c(cc(Oc4ccccc4)cc3)C
0.348485	O=C(NC=1NN=C(c2cnccc2)C1)c3c(cc(Oc4ccccc4)cc3)C
0.348485	O=C(NC=1NN=C(c2cnccc2)C1)c3c(cc(Oc4ccccc4)cc3)C
0.348485	O=C(NC=1NN=C(c2cnccc2)C1)c3c(cc(Oc4ccccc4)cc3)C
0.348485	O=C(NC=1NN=C(c2cnccc2)C1)c3c(cc(Oc4ccccc4)cc3)C
0.348315	O=C(Nc1cc(Oc2c(cc(cc2)C)C)ccc1)c3cncc(c3)C4=NNC=C4
0.348315	O=C(Nc1cc(Oc2c(cc(cc2)C)C)ccc1)c3cncc(c3)C4=NNC=C4
0.348315	O=C(Nc1cc(Oc2c(cc(cc2)C)C)ccc1)c3cncc(c3)C4=NNC=C4
0.348315	O=C(Nc1cc(Oc2c(cc(cc2)C)C)ccc1)c3cncc(c3)C4=NNC=C4
0.348315	O=C(Nc1cc(Oc2c(cc(cc2)C)C)ccc1)c3cncc(c3)C4=NNC=C4
0.348315	O=C(Nc1cc(Oc2c(cc(cc2)C)C)ccc1)c3cncc(c3)C4=NNC=C4
0.348315	O=C(Nc1cc(Oc2c(cc(cc2)C)C)ccc1)c3cncc(c3)C4=NNC=C4
0.348315	O=C(Nc1cc(Oc2c(cc(cc2)C)C)ccc1)c3cncc(c3)C4=NNC=C4
0.348315	O=C(Nc1cc(Oc2c(cc(cc2)C)C)ccc1)c3cncc(c3)C4=NNC=C4
0.348315	O=C(Nc1cc(Oc2c(cc(cc2)C)C)ccc1)c3cncc(c3)C4=NNC=C4
0.347107	O=C(Nc1c(ccc(c1)C(=O)Nc2ccccc2)C)c3cc(ccc3)CC(=O)OC
0.347107	O=C(Nc1c(ccc(c1)C(=O)Nc2ccccc2)C)c3cc(ccc3)CC(=O)OC
0.347107	O=C(Nc1c(ccc(c1)C(=O)Nc2ccccc2)C)c3cc(ccc3)CC(=O)OC
0.347107	O=C(Nc1c(ccc(c1)C(=O)Nc2ccccc2)C)c3cc(ccc3)CC(=O)OC
0.347107	O=C(Nc1c(ccc(c1)C(=O)Nc2ccccc2)C)c3cc(ccc3)CC(=O)OC
0.347107	O=C(Nc1c(ccc(c1)C(=O)Nc2ccccc2)C)c3cc(ccc3)CC(=O)OC
0.347107	O=C(Nc1c(ccc(c1)C(=O)Nc2ccccc2)C)c3cc(ccc3)CC(=O)OC
0.347107	O=C(Nc1c(ccc(c1)C(=O)Nc2ccccc2)C)c3cc(ccc3)CC(=O)OC
0.347107	O=C(Nc1c(ccc(c1)C(=O)Nc2ccccc2)C)c3cc(ccc3)CC(=O)OC
0.347107	O=C(Nc1c(ccc(c1)C(=O)Nc2ccccc2)C)c3cc(ccc3)CC(=O)OC
0.344681	O=C(Nc1nc(ccc1)C)c2ccc(Nc3nc(OC)ccn3)cc2
0.344681	O=C(Nc1nc(ccc1)C)c2ccc(Nc3nc(OC)ccn3)cc2
0.344681	O=C(Nc1nc(ccc1)C)c2ccc(Nc3nc(OC)ccn3)cc2
0.344681	O=C(Nc1nc(ccc1)C)c2ccc(Nc3nc(OC)ccn3)cc2
0.344681	O=C(Nc1nc(ccc1)C)c2ccc(Nc3nc(OC)ccn3)cc2
0.344681	O=C(Nc1nc(ccc1)C)c2ccc(Nc3nc(OC)ccn3)cc2
0.344681	O=C(Nc1nc(ccc1)C)c2ccc(Nc3nc(OC)ccn3)cc2
0.344681	O=C(Nc1nc(ccc1)C)c2ccc(Nc3nc(OC)ccn3)cc2
0.344681	O=C(Nc1nc(ccc1)C)c2ccc(Nc3nc(OC)ccn3)cc2
0.344681	O=C(Nc1nc(ccc1)C)c2ccc(Nc3nc(OC)ccn3)cc2
0.343348	O=C(Nc1c(ccc(NC(=O)C(C)(C)C)c1)C)c2ccc(NC(=O)C=C)cc2
0.342857	Clc1c(ccc(NC(=O)N2CCN(C(=O)C=3N=C(OC3)c4cnccc4)CC2)c1)C
0.342857	Clc1c(ccc(NC(=O)N2CCN(C(=O)C=3N=C(OC3)c4cnccc4)CC2)c1)C
0.342857	Clc1c(ccc(NC(=O)N2CCN(C(=O)C=3N=C(OC3)c4cnccc4)CC2)c1)C
0.342857	Clc1c(ccc(NC(=O)N2CCN(C(=O)C=3N=C(OC3)c4cnccc4)CC2)c1)C
0.342857	Clc1c(ccc(NC(=O)N2CCN(C(=O)C=3N=C(OC3)c4cnccc4)CC2)c1)C
0.342857	Clc1c(ccc(NC(=O)N2CCN(C(=O)C=3N=C(OC3)c4cnccc4)CC2)c1)C
0.342857	Clc1c(ccc(NC(=O)N2CCN(C(=O)C=3N=C(OC3)c4cnccc4)CC2)c1)C
0.342857	Clc1c(ccc(NC(=O)N2CCN(C(=O)C=3N=C(OC3)c4cnccc4)CC2)c1)C
0.342857	Clc1c(ccc(NC(=O)N2CCN(C(=O)C=3N=C(OC3)c4cnccc4)CC2)c1)C
0.342857	Clc1c(ccc(NC(=O)N2CCN(C(=O)C=3N=C(OC3)c4cnccc4)CC2)c1)C
0.342308	Brc1c(ccc(NC(=O)CCc2nc(ncc2)C)c1)CN3CCN(CC3)C
0.342308	Brc1c(ccc(NC(=O)CCc2nc(ncc2)C)c1)CN3CCN(CC3)C
0.342308	Brc1c(ccc(NC(=O)CCc2nc(ncc2)C)c1)CN3CCN(CC3)C
0.342308	Brc1c(ccc(NC(=O)CCc2nc(ncc2)C)c1)CN3CCN(CC3)C
0.342308	Brc1c(ccc(NC(=O)CCc2nc(ncc2)C)c1)CN3CCN(CC3)C
0.342308	Brc1c(ccc(NC(=O)CCc2nc(ncc2)C)c1)CN3CCN(CC3)C
0.342308	Brc1c(ccc(NC(=O)CCc2nc(ncc2)C)c1)CN3CCN(CC3)C
0.342308	Brc1c(ccc(NC(=O)CCc2nc(ncc2)C)c1)CN3CCN(CC3)C
0.342308	Brc1c(ccc(NC(=O)CCc2nc(ncc2)C)c1)CN3CCN(CC3)C
0.342308	Brc1c(ccc(NC(=O)CCc2nc(ncc2)C)c1)CN3CCN(CC3)C
0.341216	O=C(Nc1cc(c2nc(ncc2)C)ccc1)c3cc4NC(=O)C(c4cc3)(C)C
0.339921	Fc1c(NC(=O)C2CCCCC2)cc(NC(=O)c3ccc(Nc4cnccc4)cc3)cc1
0.339921	Fc1c(NC(=O)C2CCCCC2)cc(NC(=O)c3ccc(Nc4cnccc4)cc3)cc1
0.339921	Fc1c(NC(=O)C2CCCCC2)cc(NC(=O)c3ccc(Nc4cnccc4)cc3)cc1
0.339921	Fc1c(NC(=O)C2CCCCC2)cc(NC(=O)c3ccc(Nc4cnccc4)cc3)cc1
0.339921	Fc1c(NC(=O)C2CCCCC2)cc(NC(=O)c3ccc(Nc4cnccc4)cc3)cc1
0.339921	Fc1c(NC(=O)C2CCCCC2)cc(NC(=O)c3ccc(Nc4cnccc4)cc3)cc1
0.339921	Fc1c(NC(=O)C2CCCCC2)cc(NC(=O)c3ccc(Nc4cnccc4)cc3)cc1
0.339921	Fc1c(NC(=O)C2CCCCC2)cc(NC(=O)c3ccc(Nc4cnccc4)cc3)cc1
0.339921	Fc1c(NC(=O)C2CCCCC2)cc(NC(=O)c3ccc(Nc4cnccc4)cc3)cc1
0.339921	Fc1c(NC(=O)C2CCCCC2)cc(NC(=O)c3ccc(Nc4cnccc4)cc3)cc1
0.339286	S(=O)(=O)(Nc1c(ccc(c1)C(=O)NC=2SC=C(N2)c3cc(OC)ccc3)C)C
0.339286	S(=O)(=O)(Nc1c(ccc(c1)C(=O)NC=2SC=C(N2)c3cc(OC)ccc3)C)C
0.339286	S(=O)(=O)(Nc1c(ccc(c1)C(=O)NC=2SC=C(N2)c3cc(OC)ccc3)C)C
0.339286	S(=O)(=O)(Nc1c(ccc(c1)C(=O)NC=2SC=C(N2)c3cc(OC)ccc3)C)C
0.339286	S(=O)(=O)(Nc1c(ccc(c1)C(=O)NC=2SC=C(N2)c3cc(OC)ccc3)C)C
0.339286	S(=O)(=O)(Nc1c(ccc(c1)C(=O)NC=2SC=C(N2)c3cc(OC)ccc3)C)C
0.339286	S(=O)(=O)(Nc1c(ccc(c1)C(=O)NC=2SC=C(N2)c3cc(OC)ccc3)C)C
0.339286	S(=O)(=O)(Nc1c(ccc(c1)C(=O)NC=2SC=C(N2)c3cc(OC)ccc3)C)C
0.339286	S(=O)(=O)(Nc1c(ccc(c1)C(=O)NC=2SC=C(N2)c3cc(OC)ccc3)C)C
0.339286	S(=O)(=O)(Nc1c(ccc(c1)C(=O)NC=2SC=C(N2)c3cc(OC)ccc3)C)C
0.338583	Brc1c(S(=O)(=O)C)ccc(c1)C(=O)Nc2ccc(cc2)CN3CCN(Cc4ccccc4)CC3
0.338583	Brc1c(S(=O)(=O)C)ccc(c1)C(=O)Nc2ccc(cc2)CN3CCN(Cc4ccccc4)CC3
0.338583	Brc1c(S(=O)(=O)C)ccc(c1)C(=O)Nc2ccc(cc2)CN3CCN(Cc4ccccc4)CC3
0.338583	Brc1c(S(=O)(=O)C)ccc(c1)C(=O)Nc2ccc(cc2)CN3CCN(Cc4ccccc4)CC3
0.338583	Brc1c(S(=O)(=O)C)ccc(c1)C(=O)Nc2ccc(cc2)CN3CCN(Cc4ccccc4)CC3
0.338583	Brc1c(S(=O)(=O)C)ccc(c1)C(=O)Nc2ccc(cc2)CN3CCN(Cc4ccccc4)CC3
0.338583	Brc1c(S(=O)(=O)C)ccc(c1)C(=O)Nc2ccc(cc2)CN3CCN(Cc4ccccc4)CC3
0.338583	Brc1c(S(=O)(=O)C)ccc(c1)C(=O)Nc2ccc(cc2)CN3CCN(Cc4ccccc4)CC3
0.338583	Brc1c(S(=O)(=O)C)ccc(c1)C(=O)Nc2ccc(cc2)CN3CCN(Cc4ccccc4)CC3
0.338583	Brc1c(S(=O)(=O)C)ccc(c1)C(=O)Nc2ccc(cc2)CN3CCN(Cc4ccccc4)CC3
0.337255	O=C(Nc1c(ccc(NC(=O)C(C)(C)C)c1)C)c2cc(ccc2)CC(=O)OC
0.337255	O=C(Nc1c(ccc(NC(=O)C(C)(C)C)c1)C)c2cc(ccc2)CC(=O)OC
0.337255	O=C(Nc1c(ccc(NC(=O)C(C)(C)C)c1)C)c2cc(ccc2)CC(=O)OC
0.337255	O=C(Nc1c(ccc(NC(=O)C(C)(C)C)c1)C)c2cc(ccc2)CC(=O)OC
0.337255	O=C(Nc1c(ccc(NC(=O)C(C)(C)C)c1)C)c2cc(ccc2)CC(=O)OC
0.337255	O=C(Nc1c(ccc(NC(=O)C(C)(C)C)c1)C)c2cc(ccc2)CC(=O)OC
0.337255	O=C(Nc1c(ccc(NC(=O)C(C)(C)C)c1)C)c2cc(ccc2)CC(=O)OC
0.337255	O=C(Nc1c(ccc(NC(=O)C(C)(C)C)c1)C)c2cc(ccc2)CC(=O)OC
0.337255	O=C(Nc1c(ccc(NC(=O)C(C)(C)C)c1)C)c2cc(ccc2)CC(=O)OC
0.337255	O=C(Nc1c(ccc(NC(=O)C(C)(C)C)c1)C)c2cc(ccc2)CC(=O)OC
0.337255	S1C=C(C2=NOC(=N2)CN3CCN(Cc4ccc(cc4)C(=O)Nc5ccc(OC)cc5)CC3)C=C1
0.335878	S(=O)(=O)(Nc1c(F)ccc(NC(=O)c2cc(Nc3nccnc3)ccc2)c1)C
0.334646	O=C(Nc1ccc(Oc2nc(ncc2)C)cc1)c3cc(Nc4nccnc4)ccc3
0.334646	O=C(Nc1ccc(Oc2nc(ncc2)C)cc1)c3cc(Nc4nccnc4)ccc3
0.334646	O=C(Nc1ccc(Oc2nc(ncc2)C)cc1)c3cc(Nc4nccnc4)ccc3
0.334646	O=C(Nc1ccc(Oc2nc(ncc2)C)cc1)c3cc(Nc4nccnc4)ccc3
0.334646	O=C(Nc1ccc(Oc2nc(ncc2)C)cc1)c3cc(Nc4nccnc4)ccc3
0.334646	O=C(Nc1ccc(Oc2nc(ncc2)C)cc1)c3cc(Nc4nccnc4)ccc3
0.334646	O=C(Nc1ccc(Oc2nc(ncc2)C)cc1)c3cc(Nc4nccnc4)ccc3
0.334646	O=C(Nc1ccc(Oc2nc(ncc2)C)cc1)c3cc(Nc4nccnc4)ccc3
0.334646	O=C(Nc1ccc(Oc2nc(ncc2)C)cc1)c3cc(Nc4nccnc4)ccc3
0.334646	O=C(Nc1ccc(Oc2nc(ncc2)C)cc1)c3cc(Nc4nccnc4)ccc3
0.333333	Fc1c(NC(=O)c2cc(Nc3nccnc3)ccc2)cc(cc1)C(=O)N
0.333333	Fc1c(NC(=O)c2cc(Nc3nccnc3)ccc2)cc(cc1)C(=O)N
0.333333	Fc1c(NC(=O)c2cc(Nc3nccnc3)ccc2)cc(cc1)C(=O)N
0.333333	Fc1c(NC(=O)c2cc(Nc3nccnc3)ccc2)cc(cc1)C(=O)N
0.333333	Fc1c(NC(=O)c2cc(Nc3nccnc3)ccc2)cc(cc1)C(=O)N
0.333333	Fc1c(NC(=O)c2cc(Nc3nccnc3)ccc2)cc(cc1)C(=O)N
0.333333	Fc1c(NC(=O)c2cc(Nc3nccnc3)ccc2)cc(cc1)C(=O)N
0.333333	Fc1c(NC(=O)c2cc(Nc3nccnc3)ccc2)cc(cc1)C(=O)N
0.332117	S1CCN(Cc2cc(c(NC(=O)C3=NN(c4ccccc4)C=C3)cc2)C)CC1
0.332117	S1CCN(Cc2cc(c(NC(=O)C3=NN(c4ccccc4)C=C3)cc2)C)CC1
0.332117	S1CCN(Cc2cc(c(NC(=O)C3=NN(c4ccccc4)C=C3)cc2)C)CC1
0.332117	S1CCN(Cc2cc(c(NC(=O)C3=NN(c4ccccc4)C=C3)cc2)C)CC1
0.332117	S1CCN(Cc2cc(c(NC(=O)C3=NN(c4ccccc4)C=C3)cc2)C)CC1
0.332117	S1CCN(Cc2cc(c(NC(=O)C3=NN(c4ccccc4)C=C3)cc2)C)CC1
0.332117	S1CCN(Cc2cc(c(NC(=O)C3=NN(c4ccccc4)C=C3)cc2)C)CC1
0.332117	S1CCN(Cc2cc(c(NC(=O)C3=NN(c4ccccc4)C=C3)cc2)C)CC1
0.332117	S1CCN(Cc2cc(c(NC(=O)C3=NN(c4ccccc4)C=C3)cc2)C)CC1
0.332117	S1CCN(Cc2cc(c(NC(=O)C3=NN(c4ccccc4)C=C3)cc2)C)CC1
0.33209	Clc1c(ccc(NC(=O)N2CCN(C(=O)c3cc(Nc4nccnc4)ccc3)CC2)c1)C
0.33209	Clc1c(ccc(NC(=O)N2CCN(C(=O)c3cc(Nc4nccnc4)ccc3)CC2)c1)C
0.33209	Clc1c(ccc(NC(=O)N2CCN(C(=O)c3cc(Nc4nccnc4)ccc3)CC2)c1)C
0.33209	Clc1c(ccc(NC(=O)N2CCN(C(=O)c3cc(Nc4nccnc4)ccc3)CC2)c1)C
0.33209	Clc1c(ccc(NC(=O)N2CCN(C(=O)c3cc(Nc4nccnc4)ccc3)CC2)c1)C
0.33209	Clc1c(ccc(NC(=O)N2CCN(C(=O)c3cc(Nc4nccnc4)ccc3)CC2)c1)C
0.33209	Clc1c(ccc(NC(=O)N2CCN(C(=O)c3cc(Nc4nccnc4)ccc3)CC2)c1)C
0.33209	Clc1c(ccc(NC(=O)N2CCN(C(=O)c3cc(Nc4nccnc4)ccc3)CC2)c1)C
0.33209	Clc1c(ccc(NC(=O)N2CCN(C(=O)c3cc(Nc4nccnc4)ccc3)CC2)c1)C
0.33209	Clc1c(ccc(NC(=O)N2CCN(C(=O)c3cc(Nc4nccnc4)ccc3)CC2)c1)C
0.332031	S1C(=NC(c2cc(OC)ccc2)=C1)NC(=O)c3ccc(Nc4cnccc4)cc3
0.332031	S1C(=NC(c2cc(OC)ccc2)=C1)NC(=O)c3ccc(Nc4cnccc4)cc3
0.332031	S1C(=NC(c2cc(OC)ccc2)=C1)NC(=O)c3ccc(Nc4cnccc4)cc3
0.332031	S1C(=NC(c2cc(OC)ccc2)=C1)NC(=O)c3ccc(Nc4cnccc4)cc3
0.332031	S1C(=NC(c2cc(OC)ccc2)=C1)NC(=O)c3ccc(Nc4cnccc4)cc3
0.332031	S1C(=NC(c2cc(OC)ccc2)=C1)NC(=O)c3ccc(Nc4cnccc4)cc3
0.332031	S1C(=NC(c2cc(OC)ccc2)=C1)NC(=O)c3ccc(Nc4cnccc4)cc3
0.332031	S1C(=NC(c2cc(OC)ccc2)=C1)NC(=O)c3ccc(Nc4cnccc4)cc3
0.332031	S1C(=NC(c2cc(OC)ccc2)=C1)NC(=O)c3ccc(Nc4cnccc4)cc3
0.332031	S1C(=NC(c2cc(OC)ccc2)=C1)NC(=O)c3ccc(Nc4cnccc4)cc3
0.332	Brc1c(ccc(NCc2cc(c3cncnc3)ccc2)c1)CN4CCN(CC4)C
0.332	Brc1c(ccc(NCc2cc(c3cncnc3)ccc2)c1)CN4CCN(CC4)C
0.332	Brc1c(ccc(NCc2cc(c3cncnc3)ccc2)c1)CN4CCN(CC4)C
0.332	Brc1c(ccc(NCc2cc(c3cncnc3)ccc2)c1)CN4CCN(CC4)C
0.332	Brc1c(ccc(NCc2cc(c3cncnc3)ccc2)c1)CN4CCN(CC4)C
0.332	Brc1c(ccc(NCc2cc(c3cncnc3)ccc2)c1)CN4CCN(CC4)C
0.332	Brc1c(ccc(NCc2cc(c3cncnc3)ccc2)c1)CN4CCN(CC4)C
0.332	Brc1c(ccc(NCc2cc(c3cncnc3)ccc2)c1)CN4CCN(CC4)C
0.332	Brc1c(ccc(NCc2cc(c3cncnc3)ccc2)c1)CN4CCN(CC4)C
0.332	Brc1c(ccc(NCc2cc(c3cncnc3)ccc2)c1)CN4CCN(CC4)C
0.331984	S(=O)(=O)(Nc1c(ccc(c1)C(=O)Nc2nc(ccc2)C)C)C
0.331984	S(=O)(=O)(Nc1c(ccc(c1)C(=O)Nc2nc(ccc2)C)C)C
0.331984	S(=O)(=O)(Nc1c(ccc(c1)C(=O)Nc2nc(ccc2)C)C)C
0.331984	S(=O)(=O)(Nc1c(ccc(c1)C(=O)Nc2nc(ccc2)C)C)C
0.331984	S(=O)(=O)(Nc1c(ccc(c1)C(=O)Nc2nc(ccc2)C)C)C
0.331984	S(=O)(=O)(Nc1c(ccc(c1)C(=O)Nc2nc(ccc2)C)C)C
0.331984	S(=O)(=O)(Nc1c(ccc(c1)C(=O)Nc2nc(ccc2)C)C)C
0.331984	S(=O)(=O)(Nc1c(ccc(c1)C(=O)Nc2nc(ccc2)C)C)C
0.331984	S(=O)(=O)(Nc1c(ccc(c1)C(=O)Nc2nc(ccc2)C)C)C
0.331984	S(=O)(=O)(Nc1c(ccc(c1)C(=O)Nc2nc(ccc2)C)C)C
0.329787	S(=O)(=O)(c1cc(ccc1)C(=O)Nc2c(cc(NC(=O)C(=O)Nc3cc(ccc3)C4=NOC=C4)cc2)C)C
0.329787	S(=O)(=O)(c1cc(ccc1)C(=O)Nc2c(cc(NC(=O)C(=O)Nc3cc(ccc3)C4=NOC=C4)cc2)C)C
0.329787	S(=O)(=O)(c1cc(ccc1)C(=O)Nc2c(cc(NC(=O)C(=O)Nc3cc(ccc3)C4=NOC=C4)cc2)C)C
0.329787	S(=O)(=O)(c1cc(ccc1)C(=O)Nc2c(cc(NC(=O)C(=O)Nc3cc(ccc3)C4=NOC=C4)cc2)C)C
0.329787	S(=O)(=O)(c1cc(ccc1)C(=O)Nc2c(cc(NC(=O)C(=O)Nc3cc(ccc3)C4=NOC=C4)cc2)C)C
0.329787	S(=O)(=O)(c1cc(ccc1)C(=O)Nc2c(cc(NC(=O)C(=O)Nc3cc(ccc3)C4=NOC=C4)cc2)C)C
0.329787	S(=O)(=O)(c1cc(ccc1)C(=O)Nc2c(cc(NC(=O)C(=O)Nc3cc(ccc3)C4=NOC=C4)cc2)C)C
0.329787	S(=O)(=O)(c1cc(ccc1)C(=O)Nc2c(cc(NC(=O)C(=O)Nc3cc(ccc3)C4=NOC=C4)cc2)C)C
0.329787	S(=O)(=O)(c1cc(ccc1)C(=O)Nc2c(cc(NC(=O)C(=O)Nc3cc(ccc3)C4=NOC=C4)cc2)C)C
0.32967	Clc1ccc(cc1)COc2c(OC)cc(cc2)C(=O)Nc3c(cc(cc3)CN4CCSCC4)C
0.32967	Clc1ccc(cc1)COc2c(OC)cc(cc2)C(=O)Nc3c(cc(cc3)CN4CCSCC4)C
0.32967	Clc1ccc(cc1)COc2c(OC)cc(cc2)C(=O)Nc3c(cc(cc3)CN4CCSCC4)C
0.32967	Clc1ccc(cc1)COc2c(OC)cc(cc2)C(=O)Nc3c(cc(cc3)CN4CCSCC4)C
0.32967	Clc1ccc(cc1)COc2c(OC)cc(cc2)C(=O)Nc3c(cc(cc3)CN4CCSCC4)C
0.32967	Clc1ccc(cc1)COc2c(OC)cc(cc2)C(=O)Nc3c(cc(cc3)CN4CCSCC4)C
0.32967	Clc1ccc(cc1)COc2c(OC)cc(cc2)C(=O)Nc3c(cc(cc3)CN4CCSCC4)C
0.32967	Clc1ccc(cc1)COc2c(OC)cc(cc2)C(=O)Nc3c(cc(cc3)CN4CCSCC4)C
0.32967	Clc1ccc(cc1)COc2c(OC)cc(cc2)C(=O)Nc3c(cc(cc3)CN4CCSCC4)C
0.32967	Clc1ccc(cc1)COc2c(OC)cc(cc2)C(=O)Nc3c(cc(cc3)CN4CCSCC4)C
0.329502	FC(F)(F)c1c(ccc(c1)C(=O)Nc2ccc(cc2)CN3CCN(Cc4ccccc4)CC3)C(=O)OC
0.329502	FC(F)(F)c1c(ccc(c1)C(=O)Nc2ccc(cc2)CN3CCN(Cc4ccccc4)CC3)C(=O)OC
0.329502	FC(F)(F)c1c(ccc(c1)C(=O)Nc2ccc(cc2)CN3CCN(Cc4ccccc4)CC3)C(=O)OC
0.329502	FC(F)(F)c1c(ccc(c1)C(=O)Nc2ccc(cc2)CN3CCN(Cc4ccccc4)CC3)C(=O)OC
0.329502	FC(F)(F)c1c(ccc(c1)C(=O)Nc2ccc(cc2)CN3CCN(Cc4ccccc4)CC3)C(=O)OC
0.329502	FC(F)(F)c1c(ccc(c1)C(=O)Nc2ccc(cc2)CN3CCN(Cc4ccccc4)CC3)C(=O)OC
0.329502	FC(F)(F)c1c(ccc(c1)C(=O)Nc2ccc(cc2)CN3CCN(Cc4ccccc4)CC3)C(=O)OC
0.329502	FC(F)(F)c1c(ccc(c1)C(=O)Nc2ccc(cc2)CN3CCN(Cc4ccccc4)CC3)C(=O)OC
0.329502	FC(F)(F)c1c(ccc(c1)C(=O)Nc2ccc(cc2)CN3CCN(Cc4ccccc4)CC3)C(=O)OC
0.329502	FC(F)(F)c1c(ccc(c1)C(=O)Nc2ccc(cc2)CN3CCN(Cc4ccccc4)CC3)C(=O)OC
0.328859	Clc1ccc(cc1)CN2c3c(cc(NC(=O)c4cc(NS(=O)(=O)C)c(cc4)C)cc3)CCC2
0.328859	Clc1ccc(cc1)CN2c3c(cc(NC(=O)c4cc(NS(=O)(=O)C)c(cc4)C)cc3)CCC2
0.328859	Clc1ccc(cc1)CN2c3c(cc(NC(=O)c4cc(NS(=O)(=O)C)c(cc4)C)cc3)CCC2
0.328859	Clc1ccc(cc1)CN2c3c(cc(NC(=O)c4cc(NS(=O)(=O)C)c(cc4)C)cc3)CCC2
0.328859	Clc1ccc(cc1)CN2c3c(cc(NC(=O)c4cc(NS(=O)(=O)C)c(cc4)C)cc3)CCC2
0.328859	Clc1ccc(cc1)CN2c3c(cc(NC(=O)c4cc(NS(=O)(=O)C)c(cc4)C)cc3)CCC2
0.328859	Clc1ccc(cc1)CN2c3c(cc(NC(=O)c4cc(NS(=O)(=O)C)c(cc4)C)cc3)CCC2
0.328859	Clc1ccc(cc1)CN2c3c(cc(NC(=O)c4cc(NS(=O)(=O)C)c(cc4)C)cc3)CCC2
0.328859	Clc1ccc(cc1)CN2c3c(cc(NC(=O)c4cc(NS(=O)(=O)C)c(cc4)C)cc3)CCC2
0.328859	Clc1ccc(cc1)CN2c3c(cc(NC(=O)c4cc(NS(=O)(=O)C)c(cc4)C)cc3)CCC2
0.328671	Clc1c(OCC(F)(F)F)ncc(c1)C(=O)Nc2c(ccc(c3nccnc3)c2)C
0.328671	Clc1c(OCC(F)(F)F)ncc(c1)C(=O)Nc2c(ccc(c3nccnc3)c2)C
0.328671	Clc1c(OCC(F)(F)F)ncc(c1)C(=O)Nc2c(ccc(c3nccnc3)c2)C
0.328622	Brc1c(ccc(NC(=O)C=2NC=C(C(=O)C=3OC=CC3)C2)c1)CN4CCN(CC4)C
0.328622	Brc1c(ccc(NC(=O)C=2NC=C(C(=O)C=3OC=CC3)C2)c1)CN4CCN(CC4)C
0.328622	Brc1c(ccc(NC(=O)C=2NC=C(C(=O)C=3OC=CC3)C2)c1)CN4CCN(CC4)C
0.328622	Brc1c(ccc(NC(=O)C=2NC=C(C(=O)C=3OC=CC3)C2)c1)CN4CCN(CC4)C
0.328622	Brc1c(ccc(NC(=O)C=2NC=C(C(=O)C=3OC=CC3)C2)c1)CN4CCN(CC4)C
0.328622	Brc1c(ccc(NC(=O)C=2NC=C(C(=O)C=3OC=CC3)C2)c1)CN4CCN(CC4)C
0.328622	Brc1c(ccc(NC(=O)C=2NC=C(C(=O)C=3OC=CC3)C2)c1)CN4CCN(CC4)C
0.328622	Brc1c(ccc(NC(=O)C=2NC=C(C(=O)C=3OC=CC3)C2)c1)CN4CCN(CC4)C
0.328622	Brc1c(ccc(NC(=O)C=2NC=C(C(=O)C=3OC=CC3)C2)c1)CN4CCN(CC4)C
0.328622	Brc1c(ccc(NC(=O)C=2NC=C(C(=O)C=3OC=CC3)C2)c1)CN4CCN(CC4)C
0.328413	Fc1c(F)cc(c2ccc(cc2)C(=O)Oc3c(cc(NC(=O)c4cnccc4)cc3)C)cc1F
0.328413	Fc1c(F)cc(c2ccc(cc2)C(=O)Oc3c(cc(NC(=O)c4cnccc4)cc3)C)cc1F
0.328413	Fc1c(F)cc(c2ccc(cc2)C(=O)Oc3c(cc(NC(=O)c4cnccc4)cc3)C)cc1F
0.328413	Fc1c(F)cc(c2ccc(cc2)C(=O)Oc3c(cc(NC(=O)c4cnccc4)cc3)C)cc1F
0.328413	Fc1c(F)cc(c2ccc(cc2)C(=O)Oc3c(cc(NC(=O)c4cnccc4)cc3)C)cc1F
0.328413	Fc1c(F)cc(c2ccc(cc2)C(=O)Oc3c(cc(NC(=O)c4cnccc4)cc3)C)cc1F
0.328413	Fc1c(F)cc(c2ccc(cc2)C(=O)Oc3c(cc(NC(=O)c4cnccc4)cc3)C)cc1F
0.328413	Fc1c(F)cc(c2ccc(cc2)C(=O)Oc3c(cc(NC(=O)c4cnccc4)cc3)C)cc1F
0.328413	Fc1c(F)cc(c2ccc(cc2)C(=O)Oc3c(cc(NC(=O)c4cnccc4)cc3)C)cc1F
0.328413	Fc1c(F)cc(c2ccc(cc2)C(=O)Oc3c(cc(NC(=O)c4cnccc4)cc3)C)cc1F
0.328358	S(=O)(=O)(Nc1c(ccc(c1)C(=O)Nc2ncc(N3CCCCC3)cc2)C)C
0.328358	S(=O)(=O)(Nc1c(ccc(c1)C(=O)Nc2ncc(N3CCCCC3)cc2)C)C
0.328358	S(=O)(=O)(Nc1c(ccc(c1)C(=O)Nc2ncc(N3CCCCC3)cc2)C)C
0.328358	S(=O)(=O)(Nc1c(ccc(c1)C(=O)Nc2ncc(N3CCCCC3)cc2)C)C
0.328358	S(=O)(=O)(Nc1c(ccc(c1)C(=O)Nc2ncc(N3CCCCC3)cc2)C)C
0.328358	S(=O)(=O)(Nc1c(ccc(c1)C(=O)Nc2ncc(N3CCCCC3)cc2)C)C
0.328358	S(=O)(=O)(Nc1c(ccc(c1)C(=O)Nc2ncc(N3CCCCC3)cc2)C)C
0.328358	S(=O)(=O)(Nc1c(ccc(c1)C(=O)Nc2ncc(N3CCCCC3)cc2)C)C
0.328358	S(=O)(=O)(Nc1c(ccc(c1)C(=O)Nc2ncc(N3CCCCC3)cc2)C)C
0.328358	S(=O)(=O)(Nc1c(ccc(c1)C(=O)Nc2ncc(N3CCCCC3)cc2)C)C
0.328125	S1CCN(Cc2cc(c(NC(=O)c3cc(F)cc([N+]([O-])=O)c3)cc2)C)CC1
0.328125	S1CCN(Cc2cc(c(NC(=O)c3cc(F)cc([N+]([O-])=O)c3)cc2)C)CC1
0.328125	S1CCN(Cc2cc(c(NC(=O)c3cc(F)cc([N+]([O-])=O)c3)cc2)C)CC1
0.328125	S1CCN(Cc2cc(c(NC(=O)c3cc(F)cc([N+]([O-])=O)c3)cc2)C)CC1
0.328125	S1CCN(Cc2cc(c(NC(=O)c3cc(F)cc([N+]([O-])=O)c3)cc2)C)CC1
0.328125	S1CCN(Cc2cc(c(NC(=O)c3cc(F)cc([N+]([O-])=O)c3)cc2)C)CC1
0.328125	S1CCN(Cc2cc(c(NC(=O)c3cc(F)cc([N+]([O-])=O)c3)cc2)C)CC1
0.328125	S1CCN(Cc2cc(c(NC(=O)c3cc(F)cc([N+]([O-])=O)c3)cc2)C)CC1
0.328125	S1CCN(Cc2cc(c(NC(=O)c3cc(F)cc([N+]([O-])=O)c3)cc2)C)CC1
0.328125	S1CCN(Cc2cc(c(NC(=O)c3cc(F)cc([N+]([O-])=O)c3)cc2)C)CC1
0.328063	O=C(N(C)C)c1ccc(NC(=O)CNc2cc(c3nc(ncc3)C)ccc2)cc1
0.328063	O=C(N(C)C)c1ccc(NC(=O)CNc2cc(c3nc(ncc3)C)ccc2)cc1
0.328063	O=C(N(C)C)c1ccc(NC(=O)CNc2cc(c3nc(ncc3)C)ccc2)cc1
0.328063	O=C(N(C)C)c1ccc(NC(=O)CNc2cc(c3nc(ncc3)C)ccc2)cc1
0.328063	O=C(N(C)C)c1ccc(NC(=O)CNc2cc(c3nc(ncc3)C)ccc2)cc1
0.328063	O=C(N(C)C)c1ccc(NC(=O)CNc2cc(c3nc(ncc3)C)ccc2)cc1
0.328063	O=C(N(C)C)c1ccc(NC(=O)CNc2cc(c3nc(ncc3)C)ccc2)cc1
0.328063	O=C(N(C)C)c1ccc(NC(=O)CNc2cc(c3nc(ncc3)C)ccc2)cc1
0.328063	O=C(N(C)C)c1ccc(NC(=O)CNc2cc(c3nc(ncc3)C)ccc2)cc1
0.328063	O=C(N(C)C)c1ccc(NC(=O)CNc2cc(c3nc(ncc3)C)ccc2)cc1
0.328	S(=O)(=O)(Nc1c(ccc(c1)C(=O)NCCc2cnccc2)C)C
0.327731	Brc1c(cc(Br)cc1)C(=O)Nc2ccc(cc2)CN3CCN(Cc4ccccc4)CC3
0.327731	Brc1c(cc(Br)cc1)C(=O)Nc2ccc(cc2)CN3CCN(Cc4ccccc4)CC3
0.327731	Brc1c(cc(Br)cc1)C(=O)Nc2ccc(cc2)CN3CCN(Cc4ccccc4)CC3
0.327731	Brc1c(cc(Br)cc1)C(=O)Nc2ccc(cc2)CN3CCN(Cc4ccccc4)CC3
0.327731	Brc1c(cc(Br)cc1)C(=O)Nc2ccc(cc2)CN3CCN(Cc4ccccc4)CC3
0.327731	Brc1c(cc(Br)cc1)C(=O)Nc2ccc(cc2)CN3CCN(Cc4ccccc4)CC3
0.327731	Brc1c(cc(Br)cc1)C(=O)Nc2ccc(cc2)CN3CCN(Cc4ccccc4)CC3
0.327731	Brc1c(cc(Br)cc1)C(=O)Nc2ccc(cc2)CN3CCN(Cc4ccccc4)CC3
0.327731	Brc1c(cc(Br)cc1)C(=O)Nc2ccc(cc2)CN3CCN(Cc4ccccc4)CC3
0.327731	Brc1c(cc(Br)cc1)C(=O)Nc2ccc(cc2)CN3CCN(Cc4ccccc4)CC3
0.327586	S(c1cc(ccc1)C(=O)Nc2ccc(cc2)CN3CCN(Cc4ccccc4)CC3)C(F)(F)F
0.327586	S(c1cc(ccc1)C(=O)Nc2ccc(cc2)CN3CCN(Cc4ccccc4)CC3)C(F)(F)F
0.327586	S(c1cc(ccc1)C(=O)Nc2ccc(cc2)CN3CCN(Cc4ccccc4)CC3)C(F)(F)F
0.327586	S(c1cc(ccc1)C(=O)Nc2ccc(cc2)CN3CCN(Cc4ccccc4)CC3)C(F)(F)F
0.327586	S(c1cc(ccc1)C(=O)Nc2ccc(cc2)CN3CCN(Cc4ccccc4)CC3)C(F)(F)F
0.327586	S(c1cc(ccc1)C(=O)Nc2ccc(cc2)CN3CCN(Cc4ccccc4)CC3)C(F)(F)F
0.327586	S(c1cc(ccc1)C(=O)Nc2ccc(cc2)CN3CCN(Cc4ccccc4)CC3)C(F)(F)F
0.327586	S(c1cc(ccc1)C(=O)Nc2ccc(cc2)CN3CCN(Cc4ccccc4)CC3)C(F)(F)F
0.327586	S(c1cc(ccc1)C(=O)Nc2ccc(cc2)CN3CCN(Cc4ccccc4)CC3)C(F)(F)F
0.327586	S(c1cc(ccc1)C(=O)Nc2ccc(cc2)CN3CCN(Cc4ccccc4)CC3)C(F)(F)F
0.327434	O=C(Nc1ccc(cc1)CN2CCN(Cc3ccccc3)CC2)c4ccc(cc4)C5CCCCC5
0.327434	O=C(Nc1ccc(cc1)CN2CCN(Cc3ccccc3)CC2)c4ccc(cc4)C5CCCCC5
0.327434	O=C(Nc1ccc(cc1)CN2CCN(Cc3ccccc3)CC2)c4ccc(cc4)C5CCCCC5
0.327434	O=C(Nc1ccc(cc1)CN2CCN(Cc3ccccc3)CC2)c4ccc(cc4)C5CCCCC5
0.327434	O=C(Nc1ccc(cc1)CN2CCN(Cc3ccccc3)CC2)c4ccc(cc4)C5CCCCC5
0.327434	O=C(Nc1ccc(cc1)CN2CCN(Cc3ccccc3)CC2)c4ccc(cc4)C5CCCCC5
0.327434	O=C(Nc1ccc(cc1)CN2CCN(Cc3ccccc3)CC2)c4ccc(cc4)C5CCCCC5
0.327434	O=C(Nc1ccc(cc1)CN2CCN(Cc3ccccc3)CC2)c4ccc(cc4)C5CCCCC5
0.327434	O=C(Nc1ccc(cc1)CN2CCN(Cc3ccccc3)CC2)c4ccc(cc4)C5CCCCC5
0.327434	O=C(Nc1ccc(cc1)CN2CCN(Cc3ccccc3)CC2)c4ccc(cc4)C5CCCCC5
0.327138	S(c1ccc(cc1)C(=O)Nc2c(ccc(c2)C=3ON=C(N3)C)C)CC=4ON=C(N4)C
0.327138	S(c1ccc(cc1)C(=O)Nc2c(ccc(c2)C=3ON=C(N3)C)C)CC=4ON=C(N4)C
0.327138	S(c1ccc(cc1)C(=O)Nc2c(ccc(c2)C=3ON=C(N3)C)C)CC=4ON=C(N4)C
0.327044	Clc1c(ccc(N2N=CC(C(=O)Nc3cc(c4nc(ncc4)C)ccc3)=C2C5CC5)c1)C
0.327044	Clc1c(ccc(N2N=CC(C(=O)Nc3cc(c4nc(ncc4)C)ccc3)=C2C5CC5)c1)C
0.327044	Clc1c(ccc(N2N=CC(C(=O)Nc3cc(c4nc(ncc4)C)ccc3)=C2C5CC5)c1)C
0.327044	Clc1c(ccc(N2N=CC(C(=O)Nc3cc(c4nc(ncc4)C)ccc3)=C2C5CC5)c1)C
0.327044	Clc1c(ccc(N2N=CC(C(=O)Nc3cc(c4nc(ncc4)C)ccc3)=C2C5CC5)c1)C
0.327044	Clc1c(ccc(N2N=CC(C(=O)Nc3cc(c4nc(ncc4)C)ccc3)=C2C5CC5)c1)C
0.327044	Clc1c(ccc(N2N=CC(C(=O)Nc3cc(c4nc(ncc4)C)ccc3)=C2C5CC5)c1)C
0.327044	Clc1c(ccc(N2N=CC(C(=O)Nc3cc(c4nc(ncc4)C)ccc3)=C2C5CC5)c1)C
0.327044	Clc1c(ccc(N2N=CC(C(=O)Nc3cc(c4nc(ncc4)C)ccc3)=C2C5CC5)c1)C
0.327044	Clc1c(ccc(N2N=CC(C(=O)Nc3cc(c4nc(ncc4)C)ccc3)=C2C5CC5)c1)C
0.326923	Ic1c(ccc(Br)c1)C(=O)Nc2c(cc(cc2)CN3CCSCC3)C
0.326923	Ic1c(ccc(Br)c1)C(=O)Nc2c(cc(cc2)CN3CCSCC3)C
0.326923	Ic1c(ccc(Br)c1)C(=O)Nc2c(cc(cc2)CN3CCSCC3)C
0.326923	Ic1c(ccc(Br)c1)C(=O)Nc2c(cc(cc2)CN3CCSCC3)C
0.326923	Ic1c(ccc(Br)c1)C(=O)Nc2c(cc(cc2)CN3CCSCC3)C
0.326923	Ic1c(ccc(Br)c1)C(=O)Nc2c(cc(cc2)CN3CCSCC3)C
0.326923	Ic1c(ccc(Br)c1)C(=O)Nc2c(cc(cc2)CN3CCSCC3)C
0.326923	Ic1c(ccc(Br)c1)C(=O)Nc2c(cc(cc2)CN3CCSCC3)C
0.326923	Ic1c(ccc(Br)c1)C(=O)Nc2c(cc(cc2)CN3CCSCC3)C
0.326923	Ic1c(ccc(Br)c1)C(=O)Nc2c(cc(cc2)CN3CCSCC3)C
0.32636	O=C(NC1=NC(c2ccccc2)=CN1)C3CCN(Cc4ccccc4)CC3
0.32636	O=C(NC1=NC(c2ccccc2)=CN1)C3CCN(Cc4ccccc4)CC3
0.32636	O=C(NC1=NC(c2ccccc2)=CN1)C3CCN(Cc4ccccc4)CC3
0.32636	O=C(NC1=NC(c2ccccc2)=CN1)C3CCN(Cc4ccccc4)CC3
0.32636	O=C(NC1=NC(c2ccccc2)=CN1)C3CCN(Cc4ccccc4)CC3
0.32636	O=C(NC1=NC(c2ccccc2)=CN1)C3CCN(Cc4ccccc4)CC3
0.32636	O=C(NC1=NC(c2ccccc2)=CN1)C3CCN(Cc4ccccc4)CC3
0.32636	O=C(NC1=NC(c2ccccc2)=CN1)C3CCN(Cc4ccccc4)CC3
0.32636	O=C(NC1=NC(c2ccccc2)=CN1)C3CCN(Cc4ccccc4)CC3
0.32636	O=C(NC1=NC(c2ccccc2)=CN1)C3CCN(Cc4ccccc4)CC3
0.326087	O=C(Nc1ccc(cc1)CN2CCN(Cc3ccccc3)CC2)C=4NC(=CC4)Cc5ccccc5
0.326087	O=C(Nc1ccc(cc1)CN2CCN(Cc3ccccc3)CC2)C=4NC(=CC4)Cc5ccccc5
0.326087	O=C(Nc1ccc(cc1)CN2CCN(Cc3ccccc3)CC2)C=4NC(=CC4)Cc5ccccc5
0.326087	O=C(Nc1ccc(cc1)CN2CCN(Cc3ccccc3)CC2)C=4NC(=CC4)Cc5ccccc5
0.326087	O=C(Nc1ccc(cc1)CN2CCN(Cc3ccccc3)CC2)C=4NC(=CC4)Cc5ccccc5
0.326087	O=C(Nc1ccc(cc1)CN2CCN(Cc3ccccc3)CC2)C=4NC(=CC4)Cc5ccccc5
0.326087	O=C(Nc1ccc(cc1)CN2CCN(Cc3ccccc3)CC2)C=4NC(=CC4)Cc5ccccc5
0.326087	O=C(Nc1ccc(cc1)CN2CCN(Cc3ccccc3)CC2)C=4NC(=CC4)Cc5ccccc5
0.326087	O=C(Nc1ccc(cc1)CN2CCN(Cc3ccccc3)CC2)C=4NC(=CC4)Cc5ccccc5
0.326087	O=C(Nc1ccc(cc1)CN2CCN(Cc3ccccc3)CC2)C=4NC(=CC4)Cc5ccccc5
0.326007	O=C1N(C(=O)c2c1cc(cc2)C(=O)Nc3ccc(cc3)CN4CCN(Cc5ccccc5)CC4)CCC(C)C
0.326007	O=C1N(C(=O)c2c1cc(cc2)C(=O)Nc3ccc(cc3)CN4CCN(Cc5ccccc5)CC4)CCC(C)C
0.326007	O=C1N(C(=O)c2c1cc(cc2)C(=O)Nc3ccc(cc3)CN4CCN(Cc5ccccc5)CC4)CCC(C)C
0.326007	O=C1N(C(=O)c2c1cc(cc2)C(=O)Nc3ccc(cc3)CN4CCN(Cc5ccccc5)CC4)CCC(C)C
0.326007	O=C1N(C(=O)c2c1cc(cc2)C(=O)Nc3ccc(cc3)CN4CCN(Cc5ccccc5)CC4)CCC(C)C
0.326007	O=C1N(C(=O)c2c1cc(cc2)C(=O)Nc3ccc(cc3)CN4CCN(Cc5ccccc5)CC4)CCC(C)C
0.326007	O=C1N(C(=O)c2c1cc(cc2)C(=O)Nc3ccc(cc3)CN4CCN(Cc5ccccc5)CC4)CCC(C)C
0.326007	O=C1N(C(=O)c2c1cc(cc2)C(=O)Nc3ccc(cc3)CN4CCN(Cc5ccccc5)CC4)CCC(C)C
0.326007	O=C1N(C(=O)c2c1cc(cc2)C(=O)Nc3ccc(cc3)CN4CCN(Cc5ccccc5)CC4)CCC(C)C
0.326007	O=C1N(C(=O)c2c1cc(cc2)C(=O)Nc3ccc(cc3)CN4CCN(Cc5ccccc5)CC4)CCC(C)C
0.325758	Fc1c(ccc(NC(=O)c2cc(ccc2)C3=NOC(=N3)C(F)(F)F)c1)C
0.325758	Fc1c(ccc(NC(=O)c2cc(ccc2)C3=NOC(=N3)C(F)(F)F)c1)C
0.325758	Fc1c(ccc(NC(=O)c2cc(ccc2)C3=NOC(=N3)C(F)(F)F)c1)C
0.325758	Fc1c(ccc(NC(=O)c2cc(ccc2)C3=NOC(=N3)C(F)(F)F)c1)C
0.325758	Fc1c(ccc(NC(=O)c2cc(ccc2)C3=NOC(=N3)C(F)(F)F)c1)C
0.325758	Fc1c(ccc(NC(=O)c2cc(ccc2)C3=NOC(=N3)C(F)(F)F)c1)C
0.325758	Fc1c(ccc(NC(=O)c2cc(ccc2)C3=NOC(=N3)C(F)(F)F)c1)C
0.325758	Fc1c(ccc(NC(=O)c2cc(ccc2)C3=NOC(=N3)C(F)(F)F)c1)C
0.325758	Fc1c(ccc(NC(=O)c2cc(ccc2)C3=NOC(=N3)C(F)(F)F)c1)C
0.325758	Fc1c(ccc(NC(=O)c2cc(ccc2)C3=NOC(=N3)C(F)(F)F)c1)C
0.325658	S(c1ncccc1C(=O)Nc2cc(c3nc(ncc3)C)ccc2)c4cc5OCCOc5cc4
0.325658	S(c1ncccc1C(=O)Nc2cc(c3nc(ncc3)C)ccc2)c4cc5OCCOc5cc4
0.325658	S(c1ncccc1C(=O)Nc2cc(c3nc(ncc3)C)ccc2)c4cc5OCCOc5cc4
0.325658	S(c1ncccc1C(=O)Nc2cc(c3nc(ncc3)C)ccc2)c4cc5OCCOc5cc4
0.325658	S(c1ncccc1C(=O)Nc2cc(c3nc(ncc3)C)ccc2)c4cc5OCCOc5cc4
0.325658	S(c1ncccc1C(=O)Nc2cc(c3nc(ncc3)C)ccc2)c4cc5OCCOc5cc4
0.325658	S(c1ncccc1C(=O)Nc2cc(c3nc(ncc3)C)ccc2)c4cc5OCCOc5cc4
0.324324	S(=O)(=O)(Nc1c(ccc(c1)C(=O)NC2=NC(=CN2)C3CC3)C)C
0.324242	S(=O)(=O)(c1cc(ccc1)C(=O)Nc2c(cc(NC(=O)C(=O)N3CCN(CC=4ON=C(N4)C5=CSC=C5)CC3)cc2)C)C
0.324242	S(=O)(=O)(c1cc(ccc1)C(=O)Nc2c(cc(NC(=O)C(=O)N3CCN(CC=4ON=C(N4)C5=CSC=C5)CC3)cc2)C)C
0.324242	S(=O)(=O)(c1cc(ccc1)C(=O)Nc2c(cc(NC(=O)C(=O)N3CCN(CC=4ON=C(N4)C5=CSC=C5)CC3)cc2)C)C
0.324242	S(=O)(=O)(c1cc(ccc1)C(=O)Nc2c(cc(NC(=O)C(=O)N3CCN(CC=4ON=C(N4)C5=CSC=C5)CC3)cc2)C)C
0.324242	S(=O)(=O)(c1cc(ccc1)C(=O)Nc2c(cc(NC(=O)C(=O)N3CCN(CC=4ON=C(N4)C5=CSC=C5)CC3)cc2)C)C
0.324242	S(=O)(=O)(c1cc(ccc1)C(=O)Nc2c(cc(NC(=O)C(=O)N3CCN(CC=4ON=C(N4)C5=CSC=C5)CC3)cc2)C)C
0.324242	S(=O)(=O)(c1cc(ccc1)C(=O)Nc2c(cc(NC(=O)C(=O)N3CCN(CC=4ON=C(N4)C5=CSC=C5)CC3)cc2)C)C
0.324242	S(=O)(=O)(c1cc(ccc1)C(=O)Nc2c(cc(NC(=O)C(=O)N3CCN(CC=4ON=C(N4)C5=CSC=C5)CC3)cc2)C)C
0.324242	S(=O)(=O)(c1cc(ccc1)C(=O)Nc2c(cc(NC(=O)C(=O)N3CCN(CC=4ON=C(N4)C5=CSC=C5)CC3)cc2)C)C
0.324242	S(=O)(=O)(c1cc(ccc1)C(=O)Nc2c(cc(NC(=O)C(=O)N3CCN(CC=4ON=C(N4)C5=CSC=C5)CC3)cc2)C)C
0.324	O=C(NCC(CN1CCN(CC1)CC)C)c2ccc(Nc3nc(OC)ccn3)cc2
0.324	O=C(NCC(CN1CCN(CC1)CC)C)c2ccc(Nc3nc(OC)ccn3)cc2
0.324	O=C(NCC(CN1CCN(CC1)CC)C)c2ccc(Nc3nc(OC)ccn3)cc2
0.324	O=C(NCC(CN1CCN(CC1)CC)C)c2ccc(Nc3nc(OC)ccn3)cc2
0.324	O=C(NCC(CN1CCN(CC1)CC)C)c2ccc(Nc3nc(OC)ccn3)cc2
0.324	O=C(NCC(CN1CCN(CC1)CC)C)c2ccc(Nc3nc(OC)ccn3)cc2
0.324	O=C(NCC(CN1CCN(CC1)CC)C)c2ccc(Nc3nc(OC)ccn3)cc2
0.324	O=C(NCC(CN1CCN(CC1)CC)C)c2ccc(Nc3nc(OC)ccn3)cc2
0.324	O=C(NCC(CN1CCN(CC1)CC)C)c2ccc(Nc3nc(OC)ccn3)cc2
0.324	O=C(NCC(CN1CCN(CC1)CC)C)c2ccc(Nc3nc(OC)ccn3)cc2
0.322957	O=C(Nc1cc(c2nc(ncc2)C)ccc1)C=3N=C(OC3)c4ccccc4
0.322957	O=C(Nc1cc(c2nc(ncc2)C)ccc1)C=3N=C(OC3)c4ccccc4
0.322957	O=C(Nc1cc(c2nc(ncc2)C)ccc1)C=3N=C(OC3)c4ccccc4
0.322464	Brc1c(ccc(NC(=O)c2cc(OC3CCCC3)c(OC)cc2)c1)CN4CCN(CC4)C
0.322464	Brc1c(ccc(NC(=O)c2cc(OC3CCCC3)c(OC)cc2)c1)CN4CCN(CC4)C
0.322464	Brc1c(ccc(NC(=O)c2cc(OC3CCCC3)c(OC)cc2)c1)CN4CCN(CC4)C
0.322464	Brc1c(ccc(NC(=O)c2cc(OC3CCCC3)c(OC)cc2)c1)CN4CCN(CC4)C
0.322464	Brc1c(ccc(NC(=O)c2cc(OC3CCCC3)c(OC)cc2)c1)CN4CCN(CC4)C
0.322464	Brc1c(ccc(NC(=O)c2cc(OC3CCCC3)c(OC)cc2)c1)CN4CCN(CC4)C
0.322464	Brc1c(ccc(NC(=O)c2cc(OC3CCCC3)c(OC)cc2)c1)CN4CCN(CC4)C
0.322464	Brc1c(ccc(NC(=O)c2cc(OC3CCCC3)c(OC)cc2)c1)CN4CCN(CC4)C
0.322464	Brc1c(ccc(NC(=O)c2cc(OC3CCCC3)c(OC)cc2)c1)CN4CCN(CC4)C
0.322464	Brc1c(ccc(NC(=O)c2cc(OC3CCCC3)c(OC)cc2)c1)CN4CCN(CC4)C
0.322449	O=C(Nc1ccccc1)c2c(ccc(c2)C=3N=NNC3)C
0.322449	O=C(Nc1ccccc1)c2c(ccc(c2)C=3N=NNC3)C
0.322449	O=C(Nc1ccccc1)c2c(ccc(c2)C=3N=NNC3)C
0.322449	O=C(Nc1ccccc1)c2c(ccc(c2)C=3N=NNC3)C
0.322449	O=C(Nc1ccccc1)c2c(ccc(c2)C=3N=NNC3)C
0.322449	O=C(Nc1ccccc1)c2c(ccc(c2)C=3N=NNC3)C
0.322449	O=C(Nc1ccccc1)c2c(ccc(c2)C=3N=NNC3)C
0.322449	O=C(Nc1ccccc1)c2c(ccc(c2)C=3N=NNC3)C
0.322449	O=C(Nc1ccccc1)c2c(ccc(c2)C=3N=NNC3)C
0.322449	O=C(Nc1ccccc1)c2c(ccc(c2)C=3N=NNC3)C
0.320675	O=C(Nc1ccc(cc1)CN2CCN(Cc3ccccc3)CC2)c4cc(ccc4)C5(CC5)C
0.320675	O=C(Nc1ccc(cc1)CN2CCN(Cc3ccccc3)CC2)c4cc(ccc4)C5(CC5)C
0.320675	O=C(Nc1ccc(cc1)CN2CCN(Cc3ccccc3)CC2)c4cc(ccc4)C5(CC5)C
0.320675	O=C(Nc1ccc(cc1)CN2CCN(Cc3ccccc3)CC2)c4cc(ccc4)C5(CC5)C
0.320675	O=C(Nc1ccc(cc1)CN2CCN(Cc3ccccc3)CC2)c4cc(ccc4)C5(CC5)C
0.320675	O=C(Nc1ccc(cc1)CN2CCN(Cc3ccccc3)CC2)c4cc(ccc4)C5(CC5)C
0.320675	O=C(Nc1ccc(cc1)CN2CCN(Cc3ccccc3)CC2)c4cc(ccc4)C5(CC5)C
0.320675	O=C(Nc1ccc(cc1)CN2CCN(Cc3ccccc3)CC2)c4cc(ccc4)C5(CC5)C
0.320675	O=C(Nc1ccc(cc1)CN2CCN(Cc3ccccc3)CC2)c4cc(ccc4)C5(CC5)C
0.320675	O=C(Nc1ccc(cc1)CN2CCN(Cc3ccccc3)CC2)c4cc(ccc4)C5(CC5)C
0.320285	O=C(Nc1cc(c2nc(ncc2)C)ccc1)c3cc(OCC)c(OC)c(c4ccccc4)c3
0.320285	O=C(Nc1cc(c2nc(ncc2)C)ccc1)c3cc(OCC)c(OC)c(c4ccccc4)c3
0.320285	O=C(Nc1cc(c2nc(ncc2)C)ccc1)c3cc(OCC)c(OC)c(c4ccccc4)c3
0.320285	O=C(Nc1cc(c2nc(ncc2)C)ccc1)c3cc(OCC)c(OC)c(c4ccccc4)c3
0.320285	O=C(Nc1cc(c2nc(ncc2)C)ccc1)c3cc(OCC)c(OC)c(c4ccccc4)c3
0.320285	O=C(Nc1cc(c2nc(ncc2)C)ccc1)c3cc(OCC)c(OC)c(c4ccccc4)c3
0.320285	O=C(Nc1cc(c2nc(ncc2)C)ccc1)c3cc(OCC)c(OC)c(c4ccccc4)c3
0.320285	O=C(Nc1cc(c2nc(ncc2)C)ccc1)c3cc(OCC)c(OC)c(c4ccccc4)c3
0.320285	O=C(Nc1cc(c2nc(ncc2)C)ccc1)c3cc(OCC)c(OC)c(c4ccccc4)c3
0.320285	O=C(Nc1cc(c2nc(ncc2)C)ccc1)c3cc(OCC)c(OC)c(c4ccccc4)c3
0.320175	O=C(Nc1ccc(cc1)C=2OC=CN2)c3ccc(Nc4cnccc4)cc3
0.320175	O=C(Nc1ccc(cc1)C=2OC=CN2)c3ccc(Nc4cnccc4)cc3
0.320175	O=C(Nc1ccc(cc1)C=2OC=CN2)c3ccc(Nc4cnccc4)cc3
0.320175	O=C(Nc1ccc(cc1)C=2OC=CN2)c3ccc(Nc4cnccc4)cc3
0.320175	O=C(Nc1ccc(cc1)C=2OC=CN2)c3ccc(Nc4cnccc4)cc3
0.320175	O=C(Nc1ccc(cc1)C=2OC=CN2)c3ccc(Nc4cnccc4)cc3
0.320175	O=C(Nc1ccc(cc1)C=2OC=CN2)c3ccc(Nc4cnccc4)cc3
0.320175	O=C(Nc1ccc(cc1)C=2OC=CN2)c3ccc(Nc4cnccc4)cc3
0.320175	O=C(Nc1ccc(cc1)C=2OC=CN2)c3ccc(Nc4cnccc4)cc3
0.320175	O=C(Nc1ccc(cc1)C=2OC=CN2)c3ccc(Nc4cnccc4)cc3
0.319838	O=C(Nc1c(ccc(NC(=O)C(C)(C)C)c1)C)c2cc(OC)c(cc2)C
0.319838	O=C(Nc1c(ccc(NC(=O)C(C)(C)C)c1)C)c2cc(OC)c(cc2)C
0.319838	O=C(Nc1c(ccc(NC(=O)C(C)(C)C)c1)C)c2cc(OC)c(cc2)C
0.319502	[Si](CCc1ccc(NC(=O)c2cc(Nc3nccnc3)ccc2)cc1)(C)(C)C
0.319502	[Si](CCc1ccc(NC(=O)c2cc(Nc3nccnc3)ccc2)cc1)(C)(C)C
0.319502	[Si](CCc1ccc(NC(=O)c2cc(Nc3nccnc3)ccc2)cc1)(C)(C)C
0.319502	[Si](CCc1ccc(NC(=O)c2cc(Nc3nccnc3)ccc2)cc1)(C)(C)C
0.319502	[Si](CCc1ccc(NC(=O)c2cc(Nc3nccnc3)ccc2)cc1)(C)(C)C
0.319502	[Si](CCc1ccc(NC(=O)c2cc(Nc3nccnc3)ccc2)cc1)(C)(C)C
0.319502	[Si](CCc1ccc(NC(=O)c2cc(Nc3nccnc3)ccc2)cc1)(C)(C)C
0.319502	[Si](CCc1ccc(NC(=O)c2cc(Nc3nccnc3)ccc2)cc1)(C)(C)C
0.319502	[Si](CCc1ccc(NC(=O)c2cc(Nc3nccnc3)ccc2)cc1)(C)(C)C
0.319502	[Si](CCc1ccc(NC(=O)c2cc(Nc3nccnc3)ccc2)cc1)(C)(C)C
0.317797	S1CCN(Cc2ccc(cc2)C(=O)NC3=NC(=CN3)C4CC4)CC1
0.31769	S(=O)(=O)(Nc1c(F)ccc(NC(=O)C2=NOC(=C2)CN3CCN(CC3)C)c1)C
0.317647	O=C(Nc1c(ccc(c1)C(=O)NC2CC2)C)Nc3cc(ccc3)CCC(=O)O
0.317647	O=C(Nc1c(ccc(c1)C(=O)NC2CC2)C)Nc3cc(ccc3)CCC(=O)O
0.317647	O=C(Nc1c(ccc(c1)C(=O)NC2CC2)C)Nc3cc(ccc3)CCC(=O)O
0.317647	O=C(Nc1c(ccc(c1)C(=O)NC2CC2)C)Nc3cc(ccc3)CCC(=O)O
0.317647	O=C(Nc1c(ccc(c1)C(=O)NC2CC2)C)Nc3cc(ccc3)CCC(=O)O
0.317647	O=C(Nc1c(ccc(c1)C(=O)NC2CC2)C)Nc3cc(ccc3)CCC(=O)O
0.317647	O=C(Nc1c(ccc(c1)C(=O)NC2CC2)C)Nc3cc(ccc3)CCC(=O)O
0.317647	O=C(Nc1c(ccc(c1)C(=O)NC2CC2)C)Nc3cc(ccc3)CCC(=O)O
0.317647	O=C(Nc1c(ccc(c1)C(=O)NC2CC2)C)Nc3cc(ccc3)CCC(=O)O
0.317647	O=C(Nc1c(ccc(c1)C(=O)NC2CC2)C)Nc3cc(ccc3)CCC(=O)O
0.317647	FC(F)(F)c1nc(ncc1)Nc2cc(ccc2)C(=O)NCCc3ccc(N)cc3
0.317647	FC(F)(F)c1nc(ncc1)Nc2cc(ccc2)C(=O)NCCc3ccc(N)cc3
0.317647	FC(F)(F)c1nc(ncc1)Nc2cc(ccc2)C(=O)NCCc3ccc(N)cc3
0.317647	FC(F)(F)c1nc(ncc1)Nc2cc(ccc2)C(=O)NCCc3ccc(N)cc3
0.317647	FC(F)(F)c1nc(ncc1)Nc2cc(ccc2)C(=O)NCCc3ccc(N)cc3
0.317647	FC(F)(F)c1nc(ncc1)Nc2cc(ccc2)C(=O)NCCc3ccc(N)cc3
0.317647	FC(F)(F)c1nc(ncc1)Nc2cc(ccc2)C(=O)NCCc3ccc(N)cc3
0.317647	FC(F)(F)c1nc(ncc1)Nc2cc(ccc2)C(=O)NCCc3ccc(N)cc3
0.317647	FC(F)(F)c1nc(ncc1)Nc2cc(ccc2)C(=O)NCCc3ccc(N)cc3
0.317647	FC(F)(F)c1nc(ncc1)Nc2cc(ccc2)C(=O)NCCc3ccc(N)cc3
0.317164	O=C(Nc1ccc(Oc2nc(ncc2)C)cc1)C=3N=C(OC3)c4cnccc4
0.317164	O=C(Nc1ccc(Oc2nc(ncc2)C)cc1)C=3N=C(OC3)c4cnccc4
0.317164	O=C(Nc1ccc(Oc2nc(ncc2)C)cc1)C=3N=C(OC3)c4cnccc4
0.317164	O=C(Nc1ccc(Oc2nc(ncc2)C)cc1)C=3N=C(OC3)c4cnccc4
0.317164	O=C(Nc1ccc(Oc2nc(ncc2)C)cc1)C=3N=C(OC3)c4cnccc4
0.317164	O=C(Nc1ccc(Oc2nc(ncc2)C)cc1)C=3N=C(OC3)c4cnccc4
0.317164	O=C(Nc1ccc(Oc2nc(ncc2)C)cc1)C=3N=C(OC3)c4cnccc4
0.317164	O=C(Nc1ccc(Oc2nc(ncc2)C)cc1)C=3N=C(OC3)c4cnccc4
0.317164	O=C(Nc1ccc(Oc2nc(ncc2)C)cc1)C=3N=C(OC3)c4cnccc4
0.317164	O=C(Nc1ccc(Oc2nc(ncc2)C)cc1)C=3N=C(OC3)c4cnccc4
0.316176	Clc1ccc(cc1)COc2c(OC)cc(cc2)C(=O)Nc3c(ccc(NC(=O)C(C)(C)C)c3)C
0.316176	Clc1ccc(cc1)COc2c(OC)cc(cc2)C(=O)Nc3c(ccc(NC(=O)C(C)(C)C)c3)C
0.316176	Clc1ccc(cc1)COc2c(OC)cc(cc2)C(=O)Nc3c(ccc(NC(=O)C(C)(C)C)c3)C
0.316176	Clc1ccc(cc1)COc2c(OC)cc(cc2)C(=O)Nc3c(ccc(NC(=O)C(C)(C)C)c3)C
0.316176	Clc1ccc(cc1)COc2c(OC)cc(cc2)C(=O)Nc3c(ccc(NC(=O)C(C)(C)C)c3)C
0.316176	Clc1ccc(cc1)COc2c(OC)cc(cc2)C(=O)Nc3c(ccc(NC(=O)C(C)(C)C)c3)C
0.316176	Clc1ccc(cc1)COc2c(OC)cc(cc2)C(=O)Nc3c(ccc(NC(=O)C(C)(C)C)c3)C
0.316176	Clc1ccc(cc1)COc2c(OC)cc(cc2)C(=O)Nc3c(ccc(NC(=O)C(C)(C)C)c3)C
0.316176	Clc1ccc(cc1)COc2c(OC)cc(cc2)C(=O)Nc3c(ccc(NC(=O)C(C)(C)C)c3)C
0.316176	Clc1ccc(cc1)COc2c(OC)cc(cc2)C(=O)Nc3c(ccc(NC(=O)C(C)(C)C)c3)C
0.315603	S1CCN(Cc2cc(c(NC(=O)c3cc(N(C)C)c([N+]([O-])=O)cc3)cc2)C)CC1
0.315603	S1CCN(Cc2cc(c(NC(=O)c3cc(N(C)C)c([N+]([O-])=O)cc3)cc2)C)CC1
0.315603	S1CCN(Cc2cc(c(NC(=O)c3cc(N(C)C)c([N+]([O-])=O)cc3)cc2)C)CC1
0.315603	S1CCN(Cc2cc(c(NC(=O)c3cc(N(C)C)c([N+]([O-])=O)cc3)cc2)C)CC1
0.315603	S1CCN(Cc2cc(c(NC(=O)c3cc(N(C)C)c([N+]([O-])=O)cc3)cc2)C)CC1
0.315603	S1CCN(Cc2cc(c(NC(=O)c3cc(N(C)C)c([N+]([O-])=O)cc3)cc2)C)CC1
0.315603	S1CCN(Cc2cc(c(NC(=O)c3cc(N(C)C)c([N+]([O-])=O)cc3)cc2)C)CC1
0.315603	S1CCN(Cc2cc(c(NC(=O)c3cc(N(C)C)c([N+]([O-])=O)cc3)cc2)C)CC1
0.315603	S1CCN(Cc2cc(c(NC(=O)c3cc(N(C)C)c([N+]([O-])=O)cc3)cc2)C)CC1
0.315603	S1CCN(Cc2cc(c(NC(=O)c3cc(N(C)C)c([N+]([O-])=O)cc3)cc2)C)CC1
0.314607	O=C(Nc1ccc(cc1)CN2CCN(Cc3ccccc3)CC2)c4cc(OCC)c(OC)c(c5ccccc5)c4
0.314607	O=C(Nc1ccc(cc1)CN2CCN(Cc3ccccc3)CC2)c4cc(OCC)c(OC)c(c5ccccc5)c4
0.314607	O=C(Nc1ccc(cc1)CN2CCN(Cc3ccccc3)CC2)c4cc(OCC)c(OC)c(c5ccccc5)c4
0.314607	O=C(Nc1ccc(cc1)CN2CCN(Cc3ccccc3)CC2)c4cc(OCC)c(OC)c(c5ccccc5)c4
0.314607	O=C(Nc1ccc(cc1)CN2CCN(Cc3ccccc3)CC2)c4cc(OCC)c(OC)c(c5ccccc5)c4
0.314607	O=C(Nc1ccc(cc1)CN2CCN(Cc3ccccc3)CC2)c4cc(OCC)c(OC)c(c5ccccc5)c4
0.314607	O=C(Nc1ccc(cc1)CN2CCN(Cc3ccccc3)CC2)c4cc(OCC)c(OC)c(c5ccccc5)c4
0.314607	O=C(Nc1ccc(cc1)CN2CCN(Cc3ccccc3)CC2)c4cc(OCC)c(OC)c(c5ccccc5)c4
0.314607	O=C(Nc1ccc(cc1)CN2CCN(Cc3ccccc3)CC2)c4cc(OCC)c(OC)c(c5ccccc5)c4
0.314607	O=C(Nc1ccc(cc1)CN2CCN(Cc3ccccc3)CC2)c4cc(OCC)c(OC)c(c5ccccc5)c4
0.314159	O=C(NCCCCN1CCN(CC1)C)c2ccc(Nc3cnccc3)cc2
0.314159	O=C(NCCCCN1CCN(CC1)C)c2ccc(Nc3cnccc3)cc2
0.314159	O=C(NCCCCN1CCN(CC1)C)c2ccc(Nc3cnccc3)cc2
0.314159	O=C(NCCCCN1CCN(CC1)C)c2ccc(Nc3cnccc3)cc2
0.314159	O=C(NCCCCN1CCN(CC1)C)c2ccc(Nc3cnccc3)cc2
0.314159	O=C(NCCCCN1CCN(CC1)C)c2ccc(Nc3cnccc3)cc2
0.314159	O=C(NCCCCN1CCN(CC1)C)c2ccc(Nc3cnccc3)cc2
0.314159	O=C(NCCCCN1CCN(CC1)C)c2ccc(Nc3cnccc3)cc2
0.314159	O=C(NCCCCN1CCN(CC1)C)c2ccc(Nc3cnccc3)cc2
0.314159	O=C(NCCCCN1CCN(CC1)C)c2ccc(Nc3cnccc3)cc2
0.313953	O=C(N1CCN(CC1)CCNC(=O)c2ccc(OC)cc2)c3ccc(Nc4nc(OC)ccn4)cc3
0.313953	O=C(N1CCN(CC1)CCNC(=O)c2ccc(OC)cc2)c3ccc(Nc4nc(OC)ccn4)cc3
0.313953	O=C(N1CCN(CC1)CCNC(=O)c2ccc(OC)cc2)c3ccc(Nc4nc(OC)ccn4)cc3
0.313953	O=C(N1CCN(CC1)CCNC(=O)c2ccc(OC)cc2)c3ccc(Nc4nc(OC)ccn4)cc3
0.313953	O=C(N1CCN(CC1)CCNC(=O)c2ccc(OC)cc2)c3ccc(Nc4nc(OC)ccn4)cc3
0.313953	O=C(N1CCN(CC1)CCNC(=O)c2ccc(OC)cc2)c3ccc(Nc4nc(OC)ccn4)cc3
0.313953	O=C(N1CCN(CC1)CCNC(=O)c2ccc(OC)cc2)c3ccc(Nc4nc(OC)ccn4)cc3
0.313953	O=C(N1CCN(CC1)CCNC(=O)c2ccc(OC)cc2)c3ccc(Nc4nc(OC)ccn4)cc3
0.313953	O=C(N1CCN(CC1)CCNC(=O)c2ccc(OC)cc2)c3ccc(Nc4nc(OC)ccn4)cc3
0.313953	O=C(N1CCN(CC1)CCNC(=O)c2ccc(OC)cc2)c3ccc(Nc4nc(OC)ccn4)cc3
0.313167	Clc1ccc(cc1)C2=NN(C(C(=O)Nc3c(ccc(NC(=O)C(C)(C)C)c3)C)=C2)C
0.313167	Clc1ccc(cc1)C2=NN(C(C(=O)Nc3c(ccc(NC(=O)C(C)(C)C)c3)C)=C2)C
0.313167	Clc1ccc(cc1)C2=NN(C(C(=O)Nc3c(ccc(NC(=O)C(C)(C)C)c3)C)=C2)C
0.313167	Clc1ccc(cc1)C2=NN(C(C(=O)Nc3c(ccc(NC(=O)C(C)(C)C)c3)C)=C2)C
0.313167	Clc1ccc(cc1)C2=NN(C(C(=O)Nc3c(ccc(NC(=O)C(C)(C)C)c3)C)=C2)C
0.313167	Clc1ccc(cc1)C2=NN(C(C(=O)Nc3c(ccc(NC(=O)C(C)(C)C)c3)C)=C2)C
0.313167	Clc1ccc(cc1)C2=NN(C(C(=O)Nc3c(ccc(NC(=O)C(C)(C)C)c3)C)=C2)C
0.313167	Clc1ccc(cc1)C2=NN(C(C(=O)Nc3c(ccc(NC(=O)C(C)(C)C)c3)C)=C2)C
0.313167	Clc1ccc(cc1)C2=NN(C(C(=O)Nc3c(ccc(NC(=O)C(C)(C)C)c3)C)=C2)C
0.313167	Clc1ccc(cc1)C2=NN(C(C(=O)Nc3c(ccc(NC(=O)C(C)(C)C)c3)C)=C2)C
0.312741	Brc1c(ccc(NC(=O)c2c(F)ccc(F)c2)c1)CN3CCN(CC3)C
0.312741	Brc1c(ccc(NC(=O)c2c(F)ccc(F)c2)c1)CN3CCN(CC3)C
0.312741	Brc1c(ccc(NC(=O)c2c(F)ccc(F)c2)c1)CN3CCN(CC3)C
0.312741	Brc1c(ccc(NC(=O)c2c(F)ccc(F)c2)c1)CN3CCN(CC3)C
0.312741	Brc1c(ccc(NC(=O)c2c(F)ccc(F)c2)c1)CN3CCN(CC3)C
0.312741	Brc1c(ccc(NC(=O)c2c(F)ccc(F)c2)c1)CN3CCN(CC3)C
0.312741	Brc1c(ccc(NC(=O)c2c(F)ccc(F)c2)c1)CN3CCN(CC3)C
0.312741	Brc1c(ccc(NC(=O)c2c(F)ccc(F)c2)c1)CN3CCN(CC3)C
0.312741	Brc1c(ccc(NC(=O)c2c(F)ccc(F)c2)c1)CN3CCN(CC3)C
0.312741	Brc1c(ccc(NC(=O)c2c(F)ccc(F)c2)c1)CN3CCN(CC3)C
0.311024	Clc1c(ccc(NC(=O)N(C)C)c1)C(=O)Nc2ccc(cc2)C=3N=CNC3
0.311024	Clc1c(ccc(NC(=O)N(C)C)c1)C(=O)Nc2ccc(cc2)C=3N=CNC3
0.311024	Clc1c(ccc(NC(=O)N(C)C)c1)C(=O)Nc2ccc(cc2)C=3N=CNC3
0.310469	Clc1c(NS(=O)(=O)C)ccc(NC(=O)C(=O)Nc2c(ccc(c3nccnc3)c2)C)c1
0.310469	Clc1c(NS(=O)(=O)C)ccc(NC(=O)C(=O)Nc2c(ccc(c3nccnc3)c2)C)c1
0.310469	Clc1c(NS(=O)(=O)C)ccc(NC(=O)C(=O)Nc2c(ccc(c3nccnc3)c2)C)c1
0.310469	Clc1c(NS(=O)(=O)C)ccc(NC(=O)C(=O)Nc2c(ccc(c3nccnc3)c2)C)c1
0.310469	Clc1c(NS(=O)(=O)C)ccc(NC(=O)C(=O)Nc2c(ccc(c3nccnc3)c2)C)c1
0.310469	Clc1c(NS(=O)(=O)C)ccc(NC(=O)C(=O)Nc2c(ccc(c3nccnc3)c2)C)c1
0.310469	Clc1c(NS(=O)(=O)C)ccc(NC(=O)C(=O)Nc2c(ccc(c3nccnc3)c2)C)c1
0.310469	Clc1c(NS(=O)(=O)C)ccc(NC(=O)C(=O)Nc2c(ccc(c3nccnc3)c2)C)c1
0.310469	Clc1c(NS(=O)(=O)C)ccc(NC(=O)C(=O)Nc2c(ccc(c3nccnc3)c2)C)c1
0.310469	Clc1c(NS(=O)(=O)C)ccc(NC(=O)C(=O)Nc2c(ccc(c3nccnc3)c2)C)c1
0.310345	S(c1ccc(NC(=O)c2ccc(Nc3cnccc3)cc2)cc1)CCN4CCCCC4
0.310345	S(c1ccc(NC(=O)c2ccc(Nc3cnccc3)cc2)cc1)CCN4CCCCC4
0.310345	S(c1ccc(NC(=O)c2ccc(Nc3cnccc3)cc2)cc1)CCN4CCCCC4
0.310345	S(c1ccc(NC(=O)c2ccc(Nc3cnccc3)cc2)cc1)CCN4CCCCC4
0.310345	S(c1ccc(NC(=O)c2ccc(Nc3cnccc3)cc2)cc1)CCN4CCCCC4
0.310345	S(c1ccc(NC(=O)c2ccc(Nc3cnccc3)cc2)cc1)CCN4CCCCC4
0.310345	S(c1ccc(NC(=O)c2ccc(Nc3cnccc3)cc2)cc1)CCN4CCCCC4
0.310345	S(c1ccc(NC(=O)c2ccc(Nc3cnccc3)cc2)cc1)CCN4CCCCC4
0.310345	S(c1ccc(NC(=O)c2ccc(Nc3cnccc3)cc2)cc1)CCN4CCCCC4
0.310345	S(c1ccc(NC(=O)c2ccc(Nc3cnccc3)cc2)cc1)CCN4CCCCC4
0.310231	S(=O)(=O)(c1cc(ccc1)C(=O)Nc2c(cc(NC(=O)C(=O)NCc3ccc(N4CCN(CC5CC5)CC4)cc3)cc2)C)C
0.310231	S(=O)(=O)(c1cc(ccc1)C(=O)Nc2c(cc(NC(=O)C(=O)NCc3ccc(N4CCN(CC5CC5)CC4)cc3)cc2)C)C
0.310231	S(=O)(=O)(c1cc(ccc1)C(=O)Nc2c(cc(NC(=O)C(=O)NCc3ccc(N4CCN(CC5CC5)CC4)cc3)cc2)C)C
0.310231	S(=O)(=O)(c1cc(ccc1)C(=O)Nc2c(cc(NC(=O)C(=O)NCc3ccc(N4CCN(CC5CC5)CC4)cc3)cc2)C)C
0.309322	O=C(Nc1ccc(cc1)CN2C(=O)CCC2=O)c3ccc(Nc4cnccc4)cc3
0.309322	O=C(Nc1ccc(cc1)CN2C(=O)CCC2=O)c3ccc(Nc4cnccc4)cc3
0.309322	O=C(Nc1ccc(cc1)CN2C(=O)CCC2=O)c3ccc(Nc4cnccc4)cc3
0.309322	O=C(Nc1ccc(cc1)CN2C(=O)CCC2=O)c3ccc(Nc4cnccc4)cc3
0.309322	O=C(Nc1ccc(cc1)CN2C(=O)CCC2=O)c3ccc(Nc4cnccc4)cc3
0.309322	O=C(Nc1ccc(cc1)CN2C(=O)CCC2=O)c3ccc(Nc4cnccc4)cc3
0.309322	O=C(Nc1ccc(cc1)CN2C(=O)CCC2=O)c3ccc(Nc4cnccc4)cc3
0.309322	O=C(Nc1ccc(cc1)CN2C(=O)CCC2=O)c3ccc(Nc4cnccc4)cc3
0.309322	O=C(Nc1ccc(cc1)CN2C(=O)CCC2=O)c3ccc(Nc4cnccc4)cc3
0.309322	O=C(Nc1ccc(cc1)CN2C(=O)CCC2=O)c3ccc(Nc4cnccc4)cc3
0.308943	Fc1c(N2CCCCC2)c(F)cc(NC(=O)c3ccc(Nc4cnccc4)cc3)c1
0.308943	Fc1c(N2CCCCC2)c(F)cc(NC(=O)c3ccc(Nc4cnccc4)cc3)c1
0.308943	Fc1c(N2CCCCC2)c(F)cc(NC(=O)c3ccc(Nc4cnccc4)cc3)c1
0.308943	Fc1c(N2CCCCC2)c(F)cc(NC(=O)c3ccc(Nc4cnccc4)cc3)c1
0.308943	Fc1c(N2CCCCC2)c(F)cc(NC(=O)c3ccc(Nc4cnccc4)cc3)c1
0.308943	Fc1c(N2CCCCC2)c(F)cc(NC(=O)c3ccc(Nc4cnccc4)cc3)c1
0.308943	Fc1c(N2CCCCC2)c(F)cc(NC(=O)c3ccc(Nc4cnccc4)cc3)c1
0.308943	Fc1c(N2CCCCC2)c(F)cc(NC(=O)c3ccc(Nc4cnccc4)cc3)c1
0.308943	Fc1c(N2CCCCC2)c(F)cc(NC(=O)c3ccc(Nc4cnccc4)cc3)c1
0.308943	Fc1c(N2CCCCC2)c(F)cc(NC(=O)c3ccc(Nc4cnccc4)cc3)c1
0.30855	O=C(Nc1ccc(Oc2nc(ncc2)C)cc1)c3c(Nc4cc(OC)ccc4)cccc3
0.30855	O=C(Nc1ccc(Oc2nc(ncc2)C)cc1)c3c(Nc4cc(OC)ccc4)cccc3
0.30855	O=C(Nc1ccc(Oc2nc(ncc2)C)cc1)c3c(Nc4cc(OC)ccc4)cccc3
0.30855	O=C(Nc1ccc(Oc2nc(ncc2)C)cc1)c3c(Nc4cc(OC)ccc4)cccc3
0.30855	O=C(Nc1ccc(Oc2nc(ncc2)C)cc1)c3c(Nc4cc(OC)ccc4)cccc3
0.30855	O=C(Nc1ccc(Oc2nc(ncc2)C)cc1)c3c(Nc4cc(OC)ccc4)cccc3
0.30855	O=C(Nc1ccc(Oc2nc(ncc2)C)cc1)c3c(Nc4cc(OC)ccc4)cccc3
0.30855	O=C(Nc1ccc(Oc2nc(ncc2)C)cc1)c3c(Nc4cc(OC)ccc4)cccc3
0.30855	O=C(Nc1ccc(Oc2nc(ncc2)C)cc1)c3c(Nc4cc(OC)ccc4)cccc3
0.30855	O=C(Nc1ccc(Oc2nc(ncc2)C)cc1)c3c(Nc4cc(OC)ccc4)cccc3
0.308271	Clc1cc(c(NC(=O)c2cc(Nc3nccnc3)ccc2)cc1)C(=O)NC
0.307985	Brc1c(ccc(NC(=O)Cc2cc(OC)c(cc2)C)c1)CN3CCN(CC3)C
0.307985	Brc1c(ccc(NC(=O)Cc2cc(OC)c(cc2)C)c1)CN3CCN(CC3)C
0.307985	Brc1c(ccc(NC(=O)Cc2cc(OC)c(cc2)C)c1)CN3CCN(CC3)C
0.307985	Brc1c(ccc(NC(=O)Cc2cc(OC)c(cc2)C)c1)CN3CCN(CC3)C
0.307985	Brc1c(ccc(NC(=O)Cc2cc(OC)c(cc2)C)c1)CN3CCN(CC3)C
0.307985	Brc1c(ccc(NC(=O)Cc2cc(OC)c(cc2)C)c1)CN3CCN(CC3)C
0.307985	Brc1c(ccc(NC(=O)Cc2cc(OC)c(cc2)C)c1)CN3CCN(CC3)C
0.307985	Brc1c(ccc(NC(=O)Cc2cc(OC)c(cc2)C)c1)CN3CCN(CC3)C
0.307985	Brc1c(ccc(NC(=O)Cc2cc(OC)c(cc2)C)c1)CN3CCN(CC3)C
0.307985	Brc1c(ccc(NC(=O)Cc2cc(OC)c(cc2)C)c1)CN3CCN(CC3)C
0.307339	O=C(Nc1ccccc1)c2cc(N)c(cc2)C
0.307339	O=C(Nc1ccccc1)c2cc(N)c(cc2)C
0.307339	O=C(Nc1ccccc1)c2cc(N)c(cc2)C
0.307339	O=C(Nc1ccccc1)c2cc(N)c(cc2)C
0.307339	O=C(Nc1ccccc1)c2cc(N)c(cc2)C
0.307339	O=C(Nc1ccccc1)c2cc(N)c(cc2)C
0.307339	O=C(Nc1ccccc1)c2cc(N)c(cc2)C
0.307339	O=C(Nc1ccccc1)c2cc(N)c(cc2)C
0.307339	O=C(Nc1ccccc1)c2cc(N)c(cc2)C
0.307339	O=C(Nc1ccccc1)c2cc(N)c(cc2)C
0.30719	Clc1c(cc(NC(=O)c2c(OC(=O)c3ccc(Nc4nc(OC)ccn4)cc3)cccc2)cc1)C(F)(F)F
0.30719	Clc1c(cc(NC(=O)c2c(OC(=O)c3ccc(Nc4nc(OC)ccn4)cc3)cccc2)cc1)C(F)(F)F
0.30719	Clc1c(cc(NC(=O)c2c(OC(=O)c3ccc(Nc4nc(OC)ccn4)cc3)cccc2)cc1)C(F)(F)F
0.30719	Clc1c(cc(NC(=O)c2c(OC(=O)c3ccc(Nc4nc(OC)ccn4)cc3)cccc2)cc1)C(F)(F)F
0.30719	Clc1c(cc(NC(=O)c2c(OC(=O)c3ccc(Nc4nc(OC)ccn4)cc3)cccc2)cc1)C(F)(F)F
0.30719	Clc1c(cc(NC(=O)c2c(OC(=O)c3ccc(Nc4nc(OC)ccn4)cc3)cccc2)cc1)C(F)(F)F
0.30719	Clc1c(cc(NC(=O)c2c(OC(=O)c3ccc(Nc4nc(OC)ccn4)cc3)cccc2)cc1)C(F)(F)F
0.30719	Clc1c(cc(NC(=O)c2c(OC(=O)c3ccc(Nc4nc(OC)ccn4)cc3)cccc2)cc1)C(F)(F)F
0.30719	Clc1c(cc(NC(=O)c2c(OC(=O)c3ccc(Nc4nc(OC)ccn4)cc3)cccc2)cc1)C(F)(F)F
0.30719	Clc1c(cc(NC(=O)c2c(OC(=O)c3ccc(Nc4nc(OC)ccn4)cc3)cccc2)cc1)C(F)(F)F
0.306818	FC(F)(F)C(Oc1cc(ncc1)NC(=O)c2ccc(Nc3nc(OC)ccn3)cc2)C
0.306818	FC(F)(F)C(Oc1cc(ncc1)NC(=O)c2ccc(Nc3nc(OC)ccn3)cc2)C
0.306818	FC(F)(F)C(Oc1cc(ncc1)NC(=O)c2ccc(Nc3nc(OC)ccn3)cc2)C
0.306818	FC(F)(F)C(Oc1cc(ncc1)NC(=O)c2ccc(Nc3nc(OC)ccn3)cc2)C
0.306818	FC(F)(F)C(Oc1cc(ncc1)NC(=O)c2ccc(Nc3nc(OC)ccn3)cc2)C
0.306818	FC(F)(F)C(Oc1cc(ncc1)NC(=O)c2ccc(Nc3nc(OC)ccn3)cc2)C
0.306818	FC(F)(F)C(Oc1cc(ncc1)NC(=O)c2ccc(Nc3nc(OC)ccn3)cc2)C
0.306818	FC(F)(F)C(Oc1cc(ncc1)NC(=O)c2ccc(Nc3nc(OC)ccn3)cc2)C
0.306818	FC(F)(F)C(Oc1cc(ncc1)NC(=O)c2ccc(Nc3nc(OC)ccn3)cc2)C
0.306818	FC(F)(F)C(Oc1cc(ncc1)NC(=O)c2ccc(Nc3nc(OC)ccn3)cc2)C
0.30662	S1C(=NC(c2c(F)cc(NC(=O)C)cc2)=C1)NC(=O)c3ccc(NC(=O)c4ncccc4)cc3
0.30662	S1C(=NC(c2c(F)cc(NC(=O)C)cc2)=C1)NC(=O)c3ccc(NC(=O)c4ncccc4)cc3
0.30662	S1C(=NC(c2c(F)cc(NC(=O)C)cc2)=C1)NC(=O)c3ccc(NC(=O)c4ncccc4)cc3
0.30662	S1C(=NC(c2c(F)cc(NC(=O)C)cc2)=C1)NC(=O)c3ccc(NC(=O)c4ncccc4)cc3
0.30662	S1C(=NC(c2c(F)cc(NC(=O)C)cc2)=C1)NC(=O)c3ccc(NC(=O)c4ncccc4)cc3
0.30662	S1C(=NC(c2c(F)cc(NC(=O)C)cc2)=C1)NC(=O)c3ccc(NC(=O)c4ncccc4)cc3
0.30662	S1C(=NC(c2c(F)cc(NC(=O)C)cc2)=C1)NC(=O)c3ccc(NC(=O)c4ncccc4)cc3
0.30662	S1C(=NC(c2c(F)cc(NC(=O)C)cc2)=C1)NC(=O)c3ccc(NC(=O)c4ncccc4)cc3
0.30662	S1C(=NC(c2c(F)cc(NC(=O)C)cc2)=C1)NC(=O)c3ccc(NC(=O)c4ncccc4)cc3
0.30662	S1C(=NC(c2c(F)cc(NC(=O)C)cc2)=C1)NC(=O)c3ccc(NC(=O)c4ncccc4)cc3
0.306452	S(=O)(=O)(c1cc(ccc1)C(=O)Nc2ccc(cc2)CN3CCN(Cc4ccccc4)CC3)C(F)F
0.306452	S(=O)(=O)(c1cc(ccc1)C(=O)Nc2ccc(cc2)CN3CCN(Cc4ccccc4)CC3)C(F)F
0.306452	S(=O)(=O)(c1cc(ccc1)C(=O)Nc2ccc(cc2)CN3CCN(Cc4ccccc4)CC3)C(F)F
0.306452	S(=O)(=O)(c1cc(ccc1)C(=O)Nc2ccc(cc2)CN3CCN(Cc4ccccc4)CC3)C(F)F
0.306452	S(=O)(=O)(c1cc(ccc1)C(=O)Nc2ccc(cc2)CN3CCN(Cc4ccccc4)CC3)C(F)F
0.306452	S(=O)(=O)(c1cc(ccc1)C(=O)Nc2ccc(cc2)CN3CCN(Cc4ccccc4)CC3)C(F)F
0.306452	S(=O)(=O)(c1cc(ccc1)C(=O)Nc2ccc(cc2)CN3CCN(Cc4ccccc4)CC3)C(F)F
0.306452	S(=O)(=O)(c1cc(ccc1)C(=O)Nc2ccc(cc2)CN3CCN(Cc4ccccc4)CC3)C(F)F
0.306452	S(=O)(=O)(c1cc(ccc1)C(=O)Nc2ccc(cc2)CN3CCN(Cc4ccccc4)CC3)C(F)F
0.306452	S(=O)(=O)(c1cc(ccc1)C(=O)Nc2ccc(cc2)CN3CCN(Cc4ccccc4)CC3)C(F)F
0.306383	O=C(NC1=NC(=CN1)C2CC2)c3ccc(Nc4cnccc4)cc3
0.306383	O=C(NC1=NC(=CN1)C2CC2)c3ccc(Nc4cnccc4)cc3
0.306383	O=C(NC1=NC(=CN1)C2CC2)c3ccc(Nc4cnccc4)cc3
0.306383	O=C(NC1=NC(=CN1)C2CC2)c3ccc(Nc4cnccc4)cc3
0.306383	O=C(NC1=NC(=CN1)C2CC2)c3ccc(Nc4cnccc4)cc3
0.306383	O=C(NC1=NC(=CN1)C2CC2)c3ccc(Nc4cnccc4)cc3
0.306383	O=C(NC1=NC(=CN1)C2CC2)c3ccc(Nc4cnccc4)cc3
0.306383	O=C(NC1=NC(=CN1)C2CC2)c3ccc(Nc4cnccc4)cc3
0.306383	O=C(NC1=NC(=CN1)C2CC2)c3ccc(Nc4cnccc4)cc3
0.306383	O=C(NC1=NC(=CN1)C2CC2)c3ccc(Nc4cnccc4)cc3
0.305455	Clc1ccc(cc1)CN2c3c(cc(NC(=O)c4ccc(cc4)CN5CCSCC5)cc3)CCC2
0.305439	O=C(Nc1cc(Oc2ncccc2)ccc1)c3ccc(Nc4cnccc4)cc3
0.304688	O=C(NCC(=O)NCCN1CCCCCC1)c2ccc(Nc3nc(OC)ccn3)cc2
0.304688	O=C(NCC(=O)NCCN1CCCCCC1)c2ccc(Nc3nc(OC)ccn3)cc2
0.304688	O=C(NCC(=O)NCCN1CCCCCC1)c2ccc(Nc3nc(OC)ccn3)cc2
0.304688	O=C(NCC(=O)NCCN1CCCCCC1)c2ccc(Nc3nc(OC)ccn3)cc2
0.304688	O=C(NCC(=O)NCCN1CCCCCC1)c2ccc(Nc3nc(OC)ccn3)cc2
0.304688	O=C(NCC(=O)NCCN1CCCCCC1)c2ccc(Nc3nc(OC)ccn3)cc2
0.304688	O=C(NCC(=O)NCCN1CCCCCC1)c2ccc(Nc3nc(OC)ccn3)cc2
0.304688	O=C(NCC(=O)NCCN1CCCCCC1)c2ccc(Nc3nc(OC)ccn3)cc2
0.304688	O=C(NCC(=O)NCCN1CCCCCC1)c2ccc(Nc3nc(OC)ccn3)cc2
0.304688	O=C(NCC(=O)NCCN1CCCCCC1)c2ccc(Nc3nc(OC)ccn3)cc2
0.304659	Brc1c(ccc(NC(=O)CCC=2ON=C(N2)c3ccc(F)cc3)c1)CN4CCN(CC4)C
0.304659	Brc1c(ccc(NC(=O)CCC=2ON=C(N2)c3ccc(F)cc3)c1)CN4CCN(CC4)C
0.304659	Brc1c(ccc(NC(=O)CCC=2ON=C(N2)c3ccc(F)cc3)c1)CN4CCN(CC4)C
0.304659	Brc1c(ccc(NC(=O)CCC=2ON=C(N2)c3ccc(F)cc3)c1)CN4CCN(CC4)C
0.304659	Brc1c(ccc(NC(=O)CCC=2ON=C(N2)c3ccc(F)cc3)c1)CN4CCN(CC4)C
0.304659	Brc1c(ccc(NC(=O)CCC=2ON=C(N2)c3ccc(F)cc3)c1)CN4CCN(CC4)C
0.304659	Brc1c(ccc(NC(=O)CCC=2ON=C(N2)c3ccc(F)cc3)c1)CN4CCN(CC4)C
0.304659	Brc1c(ccc(NC(=O)CCC=2ON=C(N2)c3ccc(F)cc3)c1)CN4CCN(CC4)C
0.304659	Brc1c(ccc(NC(=O)CCC=2ON=C(N2)c3ccc(F)cc3)c1)CN4CCN(CC4)C
0.304659	Brc1c(ccc(NC(=O)CCC=2ON=C(N2)c3ccc(F)cc3)c1)CN4CCN(CC4)C
0.304636	S(=O)(=O)(N(c1ccc(OC)cc1)C)c2cc(ccc2)C(=O)Nc3c(cc(cc3)CN4CCSCC4)C
0.304636	S(=O)(=O)(N(c1ccc(OC)cc1)C)c2cc(ccc2)C(=O)Nc3c(cc(cc3)CN4CCSCC4)C
0.304636	S(=O)(=O)(N(c1ccc(OC)cc1)C)c2cc(ccc2)C(=O)Nc3c(cc(cc3)CN4CCSCC4)C
0.304636	S(=O)(=O)(N(c1ccc(OC)cc1)C)c2cc(ccc2)C(=O)Nc3c(cc(cc3)CN4CCSCC4)C
0.304636	S(=O)(=O)(N(c1ccc(OC)cc1)C)c2cc(ccc2)C(=O)Nc3c(cc(cc3)CN4CCSCC4)C
0.304636	S(=O)(=O)(N(c1ccc(OC)cc1)C)c2cc(ccc2)C(=O)Nc3c(cc(cc3)CN4CCSCC4)C
0.304636	S(=O)(=O)(N(c1ccc(OC)cc1)C)c2cc(ccc2)C(=O)Nc3c(cc(cc3)CN4CCSCC4)C
0.304636	S(=O)(=O)(N(c1ccc(OC)cc1)C)c2cc(ccc2)C(=O)Nc3c(cc(cc3)CN4CCSCC4)C
0.304636	S(=O)(=O)(N(c1ccc(OC)cc1)C)c2cc(ccc2)C(=O)Nc3c(cc(cc3)CN4CCSCC4)C
0.304636	S(=O)(=O)(N(c1ccc(OC)cc1)C)c2cc(ccc2)C(=O)Nc3c(cc(cc3)CN4CCSCC4)C
0.303887	S1CCN(Cc2cc(c(NC(=O)c3c(c([N+]([O-])=O)ccc3)C)cc2)C)CC1
0.303887	S1CCN(Cc2cc(c(NC(=O)c3c(c([N+]([O-])=O)ccc3)C)cc2)C)CC1
0.303887	S1CCN(Cc2cc(c(NC(=O)c3c(c([N+]([O-])=O)ccc3)C)cc2)C)CC1
0.303887	S1CCN(Cc2cc(c(NC(=O)c3c(c([N+]([O-])=O)ccc3)C)cc2)C)CC1
0.303887	S1CCN(Cc2cc(c(NC(=O)c3c(c([N+]([O-])=O)ccc3)C)cc2)C)CC1
0.303887	S1CCN(Cc2cc(c(NC(=O)c3c(c([N+]([O-])=O)ccc3)C)cc2)C)CC1
0.303887	S1CCN(Cc2cc(c(NC(=O)c3c(c([N+]([O-])=O)ccc3)C)cc2)C)CC1
0.303887	S1CCN(Cc2cc(c(NC(=O)c3c(c([N+]([O-])=O)ccc3)C)cc2)C)CC1
0.303887	S1CCN(Cc2cc(c(NC(=O)c3c(c([N+]([O-])=O)ccc3)C)cc2)C)CC1
0.303887	S1CCN(Cc2cc(c(NC(=O)c3c(c([N+]([O-])=O)ccc3)C)cc2)C)CC1
0.303846	FC(F)(F)C(F)(c1ccc(cc1)C(=O)NC=2NN=C(c3cnccc3)C2)C(F)(F)F
0.303846	FC(F)(F)C(F)(c1ccc(cc1)C(=O)NC=2NN=C(c3cnccc3)C2)C(F)(F)F
0.303846	FC(F)(F)C(F)(c1ccc(cc1)C(=O)NC=2NN=C(c3cnccc3)C2)C(F)(F)F
0.303846	FC(F)(F)C(F)(c1ccc(cc1)C(=O)NC=2NN=C(c3cnccc3)C2)C(F)(F)F
0.303846	FC(F)(F)C(F)(c1ccc(cc1)C(=O)NC=2NN=C(c3cnccc3)C2)C(F)(F)F
0.303846	FC(F)(F)C(F)(c1ccc(cc1)C(=O)NC=2NN=C(c3cnccc3)C2)C(F)(F)F
0.303846	FC(F)(F)C(F)(c1ccc(cc1)C(=O)NC=2NN=C(c3cnccc3)C2)C(F)(F)F
0.303846	FC(F)(F)C(F)(c1ccc(cc1)C(=O)NC=2NN=C(c3cnccc3)C2)C(F)(F)F
0.303846	FC(F)(F)C(F)(c1ccc(cc1)C(=O)NC=2NN=C(c3cnccc3)C2)C(F)(F)F
0.303846	FC(F)(F)C(F)(c1ccc(cc1)C(=O)NC=2NN=C(c3cnccc3)C2)C(F)(F)F
0.303846	Clc1c(NC(=O)C)ccc(c1)C(=O)Nc2ccc(Oc3nc(ncc3)C)cc2
0.303846	Clc1c(NC(=O)C)ccc(c1)C(=O)Nc2ccc(Oc3nc(ncc3)C)cc2
0.303846	Clc1c(NC(=O)C)ccc(c1)C(=O)Nc2ccc(Oc3nc(ncc3)C)cc2
0.303846	Clc1c(NC(=O)C)ccc(c1)C(=O)Nc2ccc(Oc3nc(ncc3)C)cc2
0.303846	Clc1c(NC(=O)C)ccc(c1)C(=O)Nc2ccc(Oc3nc(ncc3)C)cc2
0.303846	Clc1c(NC(=O)C)ccc(c1)C(=O)Nc2ccc(Oc3nc(ncc3)C)cc2
0.303846	Clc1c(NC(=O)C)ccc(c1)C(=O)Nc2ccc(Oc3nc(ncc3)C)cc2
0.303846	Clc1c(NC(=O)C)ccc(c1)C(=O)Nc2ccc(Oc3nc(ncc3)C)cc2
0.303846	Clc1c(NC(=O)C)ccc(c1)C(=O)Nc2ccc(Oc3nc(ncc3)C)cc2
0.303846	Clc1c(NC(=O)C)ccc(c1)C(=O)Nc2ccc(Oc3nc(ncc3)C)cc2
0.303502	O=C(Nc1cc2OC3(Oc2cc1)CCCCC3)c4ccc(Nc5cnccc5)cc4
0.303502	O=C(Nc1cc2OC3(Oc2cc1)CCCCC3)c4ccc(Nc5cnccc5)cc4
0.301587	O=C(Nc1ccc(cc1)CN2CCN(Cc3ccccc3)CC2)c4cc(ccc4)C5CNCCC5
0.301587	O=C(Nc1ccc(cc1)CN2CCN(Cc3ccccc3)CC2)c4cc(ccc4)C5CNCCC5
0.301587	O=C(Nc1ccc(cc1)CN2CCN(Cc3ccccc3)CC2)c4cc(ccc4)C5CNCCC5
0.301587	O=C(Nc1ccc(cc1)CN2CCN(Cc3ccccc3)CC2)c4cc(ccc4)C5CNCCC5
0.301587	O=C(Nc1ccc(cc1)CN2CCN(Cc3ccccc3)CC2)c4cc(ccc4)C5CNCCC5
0.301587	O=C(Nc1ccc(cc1)CN2CCN(Cc3ccccc3)CC2)c4cc(ccc4)C5CNCCC5
0.301587	O=C(Nc1ccc(cc1)CN2CCN(Cc3ccccc3)CC2)c4cc(ccc4)C5CNCCC5
0.301587	O=C(Nc1ccc(cc1)CN2CCN(Cc3ccccc3)CC2)c4cc(ccc4)C5CNCCC5
0.301587	O=C(Nc1ccc(cc1)CN2CCN(Cc3ccccc3)CC2)c4cc(ccc4)C5CNCCC5
0.301587	O=C(Nc1ccc(cc1)CN2CCN(Cc3ccccc3)CC2)c4cc(ccc4)C5CNCCC5
0.300885	O=C(Nc1cc(ccc1)C(=O)CC)c2ccc(Nc3cnccc3)cc2
0.300885	O=C(Nc1cc(ccc1)C(=O)CC)c2ccc(Nc3cnccc3)cc2
0.300885	O=C(Nc1cc(ccc1)C(=O)CC)c2ccc(Nc3cnccc3)cc2
0.300885	O=C(Nc1cc(ccc1)C(=O)CC)c2ccc(Nc3cnccc3)cc2
0.300885	O=C(Nc1cc(ccc1)C(=O)CC)c2ccc(Nc3cnccc3)cc2
0.300885	O=C(Nc1cc(ccc1)C(=O)CC)c2ccc(Nc3cnccc3)cc2
0.300885	O=C(Nc1cc(ccc1)C(=O)CC)c2ccc(Nc3cnccc3)cc2
0.300885	O=C(Nc1cc(ccc1)C(=O)CC)c2ccc(Nc3cnccc3)cc2
0.300885	O=C(Nc1cc(ccc1)C(=O)CC)c2ccc(Nc3cnccc3)cc2
0.300885	O=C(Nc1cc(ccc1)C(=O)CC)c2ccc(Nc3cnccc3)cc2
0.300813	S(c1c(cc(cc1)C)C)CC(=O)Nc2ccc(cc2)CN3CCN(Cc4ccccc4)CC3
0.300813	S(c1c(cc(cc1)C)C)CC(=O)Nc2ccc(cc2)CN3CCN(Cc4ccccc4)CC3
0.300813	S(c1c(cc(cc1)C)C)CC(=O)Nc2ccc(cc2)CN3CCN(Cc4ccccc4)CC3
0.300781	Fc1c(cccc1)CN2CCC(NC(=O)c3ccc(Nc4cnccc4)cc3)CC2
0.300781	Fc1c(cccc1)CN2CCC(NC(=O)c3ccc(Nc4cnccc4)cc3)CC2
0.300781	Fc1c(cccc1)CN2CCC(NC(=O)c3ccc(Nc4cnccc4)cc3)CC2
0.300781	Fc1c(cccc1)CN2CCC(NC(=O)c3ccc(Nc4cnccc4)cc3)CC2
0.300781	Fc1c(cccc1)CN2CCC(NC(=O)c3ccc(Nc4cnccc4)cc3)CC2
0.300781	Fc1c(cccc1)CN2CCC(NC(=O)c3ccc(Nc4cnccc4)cc3)CC2
0.300781	Fc1c(cccc1)CN2CCC(NC(=O)c3ccc(Nc4cnccc4)cc3)CC2
0.300781	Fc1c(cccc1)CN2CCC(NC(=O)c3ccc(Nc4cnccc4)cc3)CC2
0.300781	Fc1c(cccc1)CN2CCC(NC(=O)c3ccc(Nc4cnccc4)cc3)CC2
0.300781	Fc1c(cccc1)CN2CCC(NC(=O)c3ccc(Nc4cnccc4)cc3)CC2
0.300412	FC(F)(F)c1nc(ncc1)Nc2cc(c(cc2)C)C=O
0.300412	FC(F)(F)c1nc(ncc1)Nc2cc(c(cc2)C)C=O
0.300412	FC(F)(F)c1nc(ncc1)Nc2cc(c(cc2)C)C=O
0.300412	FC(F)(F)c1nc(ncc1)Nc2cc(c(cc2)C)C=O
0.300412	FC(F)(F)c1nc(ncc1)Nc2cc(c(cc2)C)C=O
0.300412	FC(F)(F)c1nc(ncc1)Nc2cc(c(cc2)C)C=O
0.300412	FC(F)(F)c1nc(ncc1)Nc2cc(c(cc2)C)C=O
0.300412	FC(F)(F)c1nc(ncc1)Nc2cc(c(cc2)C)C=O
0.300412	FC(F)(F)c1nc(ncc1)Nc2cc(c(cc2)C)C=O
0.300412	O=C(O)Cc1c(NC(=O)c2ccc(Nc3cnccc3)cc2)cccc1
0.300412	O=C(O)Cc1c(NC(=O)c2ccc(Nc3cnccc3)cc2)cccc1
0.300412	O=C(O)Cc1c(NC(=O)c2ccc(Nc3cnccc3)cc2)cccc1
0.300412	O=C(O)Cc1c(NC(=O)c2ccc(Nc3cnccc3)cc2)cccc1
0.300412	O=C(O)Cc1c(NC(=O)c2ccc(Nc3cnccc3)cc2)cccc1
0.300412	O=C(O)Cc1c(NC(=O)c2ccc(Nc3cnccc3)cc2)cccc1
0.300412	O=C(O)Cc1c(NC(=O)c2ccc(Nc3cnccc3)cc2)cccc1
0.300412	O=C(O)Cc1c(NC(=O)c2ccc(Nc3cnccc3)cc2)cccc1
0.300412	O=C(O)Cc1c(NC(=O)c2ccc(Nc3cnccc3)cc2)cccc1
0.300412	FC(F)(F)c1nc(ncc1)Nc2cc(c(cc2)C)C=O
0.3	S(=O)(=O)(Nc1c(ccc(c1)C(=O)NC2CCN(Cc3c(F)cccc3)CC2)C)C
0.3	S(=O)(=O)(Nc1c(ccc(c1)C(=O)NC2CCN(Cc3c(F)cccc3)CC2)C)C
0.3	S(=O)(=O)(Nc1c(ccc(c1)C(=O)NC2CCN(Cc3c(F)cccc3)CC2)C)C
0.3	S(=O)(=O)(Nc1c(ccc(c1)C(=O)NC2CCN(Cc3c(F)cccc3)CC2)C)C
0.299663	Clc1c(S(=O)(=O)N2CCCCCC2)cc(cc1)C(=O)Nc3c(cc(cc3)CN4CCSCC4)C
0.299663	Clc1c(S(=O)(=O)N2CCCCCC2)cc(cc1)C(=O)Nc3c(cc(cc3)CN4CCSCC4)C
0.299663	Clc1c(S(=O)(=O)N2CCCCCC2)cc(cc1)C(=O)Nc3c(cc(cc3)CN4CCSCC4)C
0.299663	Clc1c(S(=O)(=O)N2CCCCCC2)cc(cc1)C(=O)Nc3c(cc(cc3)CN4CCSCC4)C
0.299663	Clc1c(S(=O)(=O)N2CCCCCC2)cc(cc1)C(=O)Nc3c(cc(cc3)CN4CCSCC4)C
0.299663	Clc1c(S(=O)(=O)N2CCCCCC2)cc(cc1)C(=O)Nc3c(cc(cc3)CN4CCSCC4)C
0.299663	Clc1c(S(=O)(=O)N2CCCCCC2)cc(cc1)C(=O)Nc3c(cc(cc3)CN4CCSCC4)C
0.299663	Clc1c(S(=O)(=O)N2CCCCCC2)cc(cc1)C(=O)Nc3c(cc(cc3)CN4CCSCC4)C
0.299663	Clc1c(S(=O)(=O)N2CCCCCC2)cc(cc1)C(=O)Nc3c(cc(cc3)CN4CCSCC4)C
0.299663	Clc1c(S(=O)(=O)N2CCCCCC2)cc(cc1)C(=O)Nc3c(cc(cc3)CN4CCSCC4)C
0.299625	S(=O)(=O)(Nc1c(ccc(c1)C(=O)Nc2cc(NS(=O)(=O)C)c(F)cc2)C)c3ccc(F)cc3
0.299625	S(=O)(=O)(Nc1c(ccc(c1)C(=O)Nc2cc(NS(=O)(=O)C)c(F)cc2)C)c3ccc(F)cc3
0.299625	S(=O)(=O)(Nc1c(ccc(c1)C(=O)Nc2cc(NS(=O)(=O)C)c(F)cc2)C)c3ccc(F)cc3
0.299625	S(=O)(=O)(Nc1c(ccc(c1)C(=O)Nc2cc(NS(=O)(=O)C)c(F)cc2)C)c3ccc(F)cc3
0.299625	S(=O)(=O)(Nc1c(ccc(c1)C(=O)Nc2cc(NS(=O)(=O)C)c(F)cc2)C)c3ccc(F)cc3
0.299625	S(=O)(=O)(Nc1c(ccc(c1)C(=O)Nc2cc(NS(=O)(=O)C)c(F)cc2)C)c3ccc(F)cc3
0.299625	S(=O)(=O)(Nc1c(ccc(c1)C(=O)Nc2cc(NS(=O)(=O)C)c(F)cc2)C)c3ccc(F)cc3
0.299625	S(=O)(=O)(Nc1c(ccc(c1)C(=O)Nc2cc(NS(=O)(=O)C)c(F)cc2)C)c3ccc(F)cc3
0.299625	S(=O)(=O)(Nc1c(ccc(c1)C(=O)Nc2cc(NS(=O)(=O)C)c(F)cc2)C)c3ccc(F)cc3
0.299625	S(=O)(=O)(Nc1c(ccc(c1)C(=O)Nc2cc(NS(=O)(=O)C)c(F)cc2)C)c3ccc(F)cc3
0.299611	S(=O)(=O)(Nc1c(F)ccc(NC(=O)c2ccc(NC(=O)c3ncccc3)cc2)c1)C
0.299611	S(=O)(=O)(Nc1c(F)ccc(NC(=O)c2ccc(NC(=O)c3ncccc3)cc2)c1)C
0.299595	O=C(Nc1cc(ccc1)CCCc2ccccc2)c3ccc(cc3)C=4ON=C(N4)C
0.299595	O=C(Nc1cc(ccc1)CCCc2ccccc2)c3ccc(cc3)C=4ON=C(N4)C
0.299595	O=C(Nc1cc(ccc1)CCCc2ccccc2)c3ccc(cc3)C=4ON=C(N4)C
0.299595	O=C(Nc1cc(ccc1)CCCc2ccccc2)c3ccc(cc3)C=4ON=C(N4)C
0.299595	O=C(Nc1cc(ccc1)CCCc2ccccc2)c3ccc(cc3)C=4ON=C(N4)C
0.299595	O=C(Nc1cc(ccc1)CCCc2ccccc2)c3ccc(cc3)C=4ON=C(N4)C
0.299595	O=C(Nc1cc(ccc1)CCCc2ccccc2)c3ccc(cc3)C=4ON=C(N4)C
0.299595	O=C(Nc1cc(ccc1)CCCc2ccccc2)c3ccc(cc3)C=4ON=C(N4)C
0.299595	O=C(Nc1cc(ccc1)CCCc2ccccc2)c3ccc(cc3)C=4ON=C(N4)C
0.299595	O=C(NC1=NC(=CN1)C2CC2)c3ccc(Nc4nc(OC)ccn4)cc3
0.299595	O=C(NC1=NC(=CN1)C2CC2)c3ccc(Nc4nc(OC)ccn4)cc3
0.299595	O=C(NC1=NC(=CN1)C2CC2)c3ccc(Nc4nc(OC)ccn4)cc3
0.299595	O=C(NC1=NC(=CN1)C2CC2)c3ccc(Nc4nc(OC)ccn4)cc3
0.299595	O=C(NC1=NC(=CN1)C2CC2)c3ccc(Nc4nc(OC)ccn4)cc3
0.299578	O=C(NCCc1ccc(N2CCN(CC2)C)cc1)c3ccc(Nc4cnccc4)cc3
0.299578	O=C(NCCc1ccc(N2CCN(CC2)C)cc1)c3ccc(Nc4cnccc4)cc3
0.299578	O=C(NCCc1ccc(N2CCN(CC2)C)cc1)c3ccc(Nc4cnccc4)cc3
0.299578	O=C(NCCc1ccc(N2CCN(CC2)C)cc1)c3ccc(Nc4cnccc4)cc3
0.299578	O=C(NCCc1ccc(N2CCN(CC2)C)cc1)c3ccc(Nc4cnccc4)cc3
0.299578	O=C(NCCc1ccc(N2CCN(CC2)C)cc1)c3ccc(Nc4cnccc4)cc3
0.299578	O=C(NCCc1ccc(N2CCN(CC2)C)cc1)c3ccc(Nc4cnccc4)cc3
0.299578	O=C(NCCc1ccc(N2CCN(CC2)C)cc1)c3ccc(Nc4cnccc4)cc3
0.299578	O=C(NCCc1ccc(N2CCN(CC2)C)cc1)c3ccc(Nc4cnccc4)cc3
0.299578	O=C(NCCc1ccc(N2CCN(CC2)C)cc1)c3ccc(Nc4cnccc4)cc3
0.299401	FC(F)(F)c1nc(ncc1)Nc2cc(c(cc2)C)C(=O)N3CCC(NC(=O)c4cc(ccc4)C)(CC(=O)N)CC3
0.299401	FC(F)(F)c1nc(ncc1)Nc2cc(c(cc2)C)C(=O)N3CCC(NC(=O)c4cc(ccc4)C)(CC(=O)N)CC3
0.29918	O=C(Nc1ccc(cc1)C(=O)Nc2c(c3ccc(c4ccccc4)cc3)cccc2)c5ncccc5
0.29918	O=C(Nc1ccc(cc1)C(=O)Nc2c(c3ccc(c4ccccc4)cc3)cccc2)c5ncccc5
0.29918	O=C(Nc1ccc(cc1)C(=O)Nc2c(c3ccc(c4ccccc4)cc3)cccc2)c5ncccc5
0.29918	O=C(Nc1ccc(cc1)C(=O)Nc2c(c3ccc(c4ccccc4)cc3)cccc2)c5ncccc5
0.29918	O=C(Nc1ccc(cc1)C(=O)Nc2c(c3ccc(c4ccccc4)cc3)cccc2)c5ncccc5
0.29918	O=C(Nc1ccc(cc1)C(=O)Nc2c(c3ccc(c4ccccc4)cc3)cccc2)c5ncccc5
0.29918	O=C(Nc1ccc(cc1)C(=O)Nc2c(c3ccc(c4ccccc4)cc3)cccc2)c5ncccc5
0.29918	O=C(Nc1ccc(cc1)C(=O)Nc2c(c3ccc(c4ccccc4)cc3)cccc2)c5ncccc5
0.29918	O=C(Nc1ccc(cc1)C(=O)Nc2c(c3ccc(c4ccccc4)cc3)cccc2)c5ncccc5
0.29918	O=C(Nc1ccc(cc1)C(=O)Nc2c(c3ccc(c4ccccc4)cc3)cccc2)c5ncccc5
0.297945	Brc1c(ccc(NC(=O)C2=NN(c3cc(F)c(F)cc3)C=C2)c1)CN4CCN(CC4)C
0.297945	Brc1c(ccc(NC(=O)C2=NN(c3cc(F)c(F)cc3)C=C2)c1)CN4CCN(CC4)C
0.297945	Brc1c(ccc(NC(=O)C2=NN(c3cc(F)c(F)cc3)C=C2)c1)CN4CCN(CC4)C
0.297945	Brc1c(ccc(NC(=O)C2=NN(c3cc(F)c(F)cc3)C=C2)c1)CN4CCN(CC4)C
0.297945	Brc1c(ccc(NC(=O)C2=NN(c3cc(F)c(F)cc3)C=C2)c1)CN4CCN(CC4)C
0.297945	Brc1c(ccc(NC(=O)C2=NN(c3cc(F)c(F)cc3)C=C2)c1)CN4CCN(CC4)C
0.297945	Brc1c(ccc(NC(=O)C2=NN(c3cc(F)c(F)cc3)C=C2)c1)CN4CCN(CC4)C
0.297945	Brc1c(ccc(NC(=O)C2=NN(c3cc(F)c(F)cc3)C=C2)c1)CN4CCN(CC4)C
0.297945	Brc1c(ccc(NC(=O)C2=NN(c3cc(F)c(F)cc3)C=C2)c1)CN4CCN(CC4)C
0.297945	Brc1c(ccc(NC(=O)C2=NN(c3cc(F)c(F)cc3)C=C2)c1)CN4CCN(CC4)C
0.296992	S(=O)(=O)(Nc1cc(ccc1)C(=O)Nc2ccc(cc2)CN3CCN(Cc4ccccc4)CC3)C=5SC=CC5
0.296992	S(=O)(=O)(Nc1cc(ccc1)C(=O)Nc2ccc(cc2)CN3CCN(Cc4ccccc4)CC3)C=5SC=CC5
0.296992	S(=O)(=O)(Nc1cc(ccc1)C(=O)Nc2ccc(cc2)CN3CCN(Cc4ccccc4)CC3)C=5SC=CC5
0.296992	S(=O)(=O)(Nc1cc(ccc1)C(=O)Nc2ccc(cc2)CN3CCN(Cc4ccccc4)CC3)C=5SC=CC5
0.296992	S(=O)(=O)(Nc1cc(ccc1)C(=O)Nc2ccc(cc2)CN3CCN(Cc4ccccc4)CC3)C=5SC=CC5
0.296992	S(=O)(=O)(Nc1cc(ccc1)C(=O)Nc2ccc(cc2)CN3CCN(Cc4ccccc4)CC3)C=5SC=CC5
0.296992	S(=O)(=O)(Nc1cc(ccc1)C(=O)Nc2ccc(cc2)CN3CCN(Cc4ccccc4)CC3)C=5SC=CC5
0.296992	S(=O)(=O)(Nc1cc(ccc1)C(=O)Nc2ccc(cc2)CN3CCN(Cc4ccccc4)CC3)C=5SC=CC5
0.296992	S(=O)(=O)(Nc1cc(ccc1)C(=O)Nc2ccc(cc2)CN3CCN(Cc4ccccc4)CC3)C=5SC=CC5
0.296992	S(=O)(=O)(Nc1cc(ccc1)C(=O)Nc2ccc(cc2)CN3CCN(Cc4ccccc4)CC3)C=5SC=CC5
0.296943	O=C(O)c1c(cc(NC(=O)c2ccccc2)cc1)C
0.296943	O=C(O)c1c(cc(NC(=O)c2ccccc2)cc1)C
0.296943	O=C(O)c1c(cc(NC(=O)c2ccccc2)cc1)C
0.296943	O=C(O)c1c(cc(NC(=O)c2ccccc2)cc1)C
0.296943	O=C(O)c1c(cc(NC(=O)c2ccccc2)cc1)C
0.296943	O=C(O)c1c(cc(NC(=O)c2ccccc2)cc1)C
0.296943	O=C(O)c1c(cc(NC(=O)c2ccccc2)cc1)C
0.296943	O=C(O)c1c(cc(NC(=O)c2ccccc2)cc1)C
0.296943	O=C(O)c1c(cc(NC(=O)c2ccccc2)cc1)C
0.296943	O=C(O)c1c(cc(NC(=O)c2ccccc2)cc1)C
0.296667	O=C(Nc1c(ccc(NC(=O)C(C)(C)C)c1)C)C=2C(=NN(c3ccccc3)C2)c4ccc(c5ccccc5)cc4
0.296667	O=C(Nc1c(ccc(NC(=O)C(C)(C)C)c1)C)C=2C(=NN(c3ccccc3)C2)c4ccc(c5ccccc5)cc4
0.296667	O=C(Nc1c(ccc(NC(=O)C(C)(C)C)c1)C)C=2C(=NN(c3ccccc3)C2)c4ccc(c5ccccc5)cc4
0.296667	O=C(Nc1c(ccc(NC(=O)C(C)(C)C)c1)C)C=2C(=NN(c3ccccc3)C2)c4ccc(c5ccccc5)cc4
0.296667	O=C(Nc1c(ccc(NC(=O)C(C)(C)C)c1)C)C=2C(=NN(c3ccccc3)C2)c4ccc(c5ccccc5)cc4
0.296667	O=C(Nc1c(ccc(NC(=O)C(C)(C)C)c1)C)C=2C(=NN(c3ccccc3)C2)c4ccc(c5ccccc5)cc4
0.296667	O=C(Nc1c(ccc(NC(=O)C(C)(C)C)c1)C)C=2C(=NN(c3ccccc3)C2)c4ccc(c5ccccc5)cc4
0.296667	O=C(Nc1c(ccc(NC(=O)C(C)(C)C)c1)C)C=2C(=NN(c3ccccc3)C2)c4ccc(c5ccccc5)cc4
0.296667	O=C(Nc1c(ccc(NC(=O)C(C)(C)C)c1)C)C=2C(=NN(c3ccccc3)C2)c4ccc(c5ccccc5)cc4
0.296667	O=C(Nc1c(ccc(NC(=O)C(C)(C)C)c1)C)C=2C(=NN(c3ccccc3)C2)c4ccc(c5ccccc5)cc4
0.296578	S(=O)(=O)(Nc1c(ccc(c1)C(=O)Nc2cc(c(O)cc2)C(C)C)C)C
0.296578	S(=O)(=O)(Nc1c(ccc(c1)C(=O)Nc2cc(c(O)cc2)C(C)C)C)C
0.296578	S(=O)(=O)(Nc1c(ccc(c1)C(=O)Nc2cc(c(O)cc2)C(C)C)C)C
0.296137	Brc1c(ccc(NC(=O)C=C)c1)CN2CCN(CC2)C
0.296137	Brc1c(ccc(NC(=O)C=C)c1)CN2CCN(CC2)C
0.296137	Brc1c(ccc(NC(=O)C=C)c1)CN2CCN(CC2)C
0.296137	Brc1c(ccc(NC(=O)C=C)c1)CN2CCN(CC2)C
0.296137	Brc1c(ccc(NC(=O)C=C)c1)CN2CCN(CC2)C
0.296137	Brc1c(ccc(NC(=O)C=C)c1)CN2CCN(CC2)C
0.296137	Brc1c(ccc(NC(=O)C=C)c1)CN2CCN(CC2)C
0.296137	Brc1c(ccc(NC(=O)C=C)c1)CN2CCN(CC2)C
0.296137	Brc1c(ccc(NC(=O)C=C)c1)CN2CCN(CC2)C
0.296137	Brc1c(ccc(NC(=O)C=C)c1)CN2CCN(CC2)C
0.296	O=C(Nc1ccc(Oc2nc(ncc2)C)cc1)c3cc(Nc4ccc(C#N)cc4)ccc3
0.296	O=C(Nc1ccc(Oc2nc(ncc2)C)cc1)c3cc(Nc4ccc(C#N)cc4)ccc3
0.296	O=C(Nc1ccc(Oc2nc(ncc2)C)cc1)c3cc(Nc4ccc(C#N)cc4)ccc3
0.296	O=C(Nc1ccc(Oc2nc(ncc2)C)cc1)c3cc(Nc4ccc(C#N)cc4)ccc3
0.296	O=C(Nc1ccc(Oc2nc(ncc2)C)cc1)c3cc(Nc4ccc(C#N)cc4)ccc3
0.296	O=C(Nc1ccc(Oc2nc(ncc2)C)cc1)c3cc(Nc4ccc(C#N)cc4)ccc3
0.296	O=C(Nc1ccc(Oc2nc(ncc2)C)cc1)c3cc(Nc4ccc(C#N)cc4)ccc3
0.29562	Brc1ccc(cc1)COc2c(OC)cc(cc2)C(=O)Nc3ccc(Oc4nc(ncc4)C)cc3
0.29562	Brc1ccc(cc1)COc2c(OC)cc(cc2)C(=O)Nc3ccc(Oc4nc(ncc4)C)cc3
0.29562	Brc1ccc(cc1)COc2c(OC)cc(cc2)C(=O)Nc3ccc(Oc4nc(ncc4)C)cc3
0.29562	Brc1ccc(cc1)COc2c(OC)cc(cc2)C(=O)Nc3ccc(Oc4nc(ncc4)C)cc3
0.29562	Brc1ccc(cc1)COc2c(OC)cc(cc2)C(=O)Nc3ccc(Oc4nc(ncc4)C)cc3
0.29562	Brc1ccc(cc1)COc2c(OC)cc(cc2)C(=O)Nc3ccc(Oc4nc(ncc4)C)cc3
0.29562	Brc1ccc(cc1)COc2c(OC)cc(cc2)C(=O)Nc3ccc(Oc4nc(ncc4)C)cc3
0.29562	Brc1ccc(cc1)COc2c(OC)cc(cc2)C(=O)Nc3ccc(Oc4nc(ncc4)C)cc3
0.29562	Brc1ccc(cc1)COc2c(OC)cc(cc2)C(=O)Nc3ccc(Oc4nc(ncc4)C)cc3
0.295547	S1C(C(=O)O)=C(NC(=O)c2ccc(c3cnccc3)cc2)C=C1
0.295547	S1C(C(=O)O)=C(NC(=O)c2ccc(c3cnccc3)cc2)C=C1
0.295547	S1C(C(=O)O)=C(NC(=O)c2ccc(c3cnccc3)cc2)C=C1
0.295547	S1C(C(=O)O)=C(NC(=O)c2ccc(c3cnccc3)cc2)C=C1
0.295547	S1C(C(=O)O)=C(NC(=O)c2ccc(c3cnccc3)cc2)C=C1
0.295547	S1C(C(=O)O)=C(NC(=O)c2ccc(c3cnccc3)cc2)C=C1
0.295547	S1C(C(=O)O)=C(NC(=O)c2ccc(c3cnccc3)cc2)C=C1
0.295547	S1C(C(=O)O)=C(NC(=O)c2ccc(c3cnccc3)cc2)C=C1
0.295547	S1C(C(=O)O)=C(NC(=O)c2ccc(c3cnccc3)cc2)C=C1
0.295547	S1C(C(=O)O)=C(NC(=O)c2ccc(c3cnccc3)cc2)C=C1
0.295082	Fc1cc(c(cc1)CC(=O)Nc2ccc(cc2)CN3CCN(Cc4ccccc4)CC3)C
0.295082	Fc1cc(c(cc1)CC(=O)Nc2ccc(cc2)CN3CCN(Cc4ccccc4)CC3)C
0.295082	Fc1cc(c(cc1)CC(=O)Nc2ccc(cc2)CN3CCN(Cc4ccccc4)CC3)C
0.295082	Fc1cc(c(cc1)CC(=O)Nc2ccc(cc2)CN3CCN(Cc4ccccc4)CC3)C
0.295082	Fc1cc(c(cc1)CC(=O)Nc2ccc(cc2)CN3CCN(Cc4ccccc4)CC3)C
0.295082	Fc1cc(c(cc1)CC(=O)Nc2ccc(cc2)CN3CCN(Cc4ccccc4)CC3)C
0.295082	Fc1cc(c(cc1)CC(=O)Nc2ccc(cc2)CN3CCN(Cc4ccccc4)CC3)C
0.295082	Fc1cc(c(cc1)CC(=O)Nc2ccc(cc2)CN3CCN(Cc4ccccc4)CC3)C
0.295082	Fc1cc(c(cc1)CC(=O)Nc2ccc(cc2)CN3CCN(Cc4ccccc4)CC3)C
0.295082	Fc1cc(c(cc1)CC(=O)Nc2ccc(cc2)CN3CCN(Cc4ccccc4)CC3)C
0.29434	S(c1c(cc([N+]([O-])=O)cc1)C(=O)Nc2ccc(cc2)CN3CCN(Cc4ccccc4)CC3)C
0.29434	S(c1c(cc([N+]([O-])=O)cc1)C(=O)Nc2ccc(cc2)CN3CCN(Cc4ccccc4)CC3)C
0.29434	S(c1c(cc([N+]([O-])=O)cc1)C(=O)Nc2ccc(cc2)CN3CCN(Cc4ccccc4)CC3)C
0.29434	S(c1c(cc([N+]([O-])=O)cc1)C(=O)Nc2ccc(cc2)CN3CCN(Cc4ccccc4)CC3)C
0.29434	S(c1c(cc([N+]([O-])=O)cc1)C(=O)Nc2ccc(cc2)CN3CCN(Cc4ccccc4)CC3)C
0.29434	S(c1c(cc([N+]([O-])=O)cc1)C(=O)Nc2ccc(cc2)CN3CCN(Cc4ccccc4)CC3)C
0.29434	S(c1c(cc([N+]([O-])=O)cc1)C(=O)Nc2ccc(cc2)CN3CCN(Cc4ccccc4)CC3)C
0.29434	S(c1c(cc([N+]([O-])=O)cc1)C(=O)Nc2ccc(cc2)CN3CCN(Cc4ccccc4)CC3)C
0.29434	S(c1c(cc([N+]([O-])=O)cc1)C(=O)Nc2ccc(cc2)CN3CCN(Cc4ccccc4)CC3)C
0.29434	S(c1c(cc([N+]([O-])=O)cc1)C(=O)Nc2ccc(cc2)CN3CCN(Cc4ccccc4)CC3)C
0.29434	Brc1c([N+]([O-])=O)cc(cc1)C(=O)Nc2ccc(cc2)C3=NC(=CN3)C
0.29434	Brc1c([N+]([O-])=O)cc(cc1)C(=O)Nc2ccc(cc2)C3=NC(=CN3)C
0.29434	Brc1c([N+]([O-])=O)cc(cc1)C(=O)Nc2ccc(cc2)C3=NC(=CN3)C
0.29434	Brc1c([N+]([O-])=O)cc(cc1)C(=O)Nc2ccc(cc2)C3=NC(=CN3)C
0.29434	Brc1c([N+]([O-])=O)cc(cc1)C(=O)Nc2ccc(cc2)C3=NC(=CN3)C
0.29434	Brc1c([N+]([O-])=O)cc(cc1)C(=O)Nc2ccc(cc2)C3=NC(=CN3)C
0.293515	S(=O)(=O)(c1cc(ccc1)C(=O)Nc2c(cc(NC(=O)C(=O)NCCOc3cnccc3)cc2)C)C
0.293515	S(=O)(=O)(c1cc(ccc1)C(=O)Nc2c(cc(NC(=O)C(=O)NCCOc3cnccc3)cc2)C)C
0.293515	S(=O)(=O)(c1cc(ccc1)C(=O)Nc2c(cc(NC(=O)C(=O)NCCOc3cnccc3)cc2)C)C
0.293515	S(=O)(=O)(c1cc(ccc1)C(=O)Nc2c(cc(NC(=O)C(=O)NCCOc3cnccc3)cc2)C)C
0.293515	S(=O)(=O)(c1cc(ccc1)C(=O)Nc2c(cc(NC(=O)C(=O)NCCOc3cnccc3)cc2)C)C
0.293515	S(=O)(=O)(c1cc(ccc1)C(=O)Nc2c(cc(NC(=O)C(=O)NCCOc3cnccc3)cc2)C)C
0.293515	S(=O)(=O)(c1cc(ccc1)C(=O)Nc2c(cc(NC(=O)C(=O)NCCOc3cnccc3)cc2)C)C
0.293515	S(=O)(=O)(c1cc(ccc1)C(=O)Nc2c(cc(NC(=O)C(=O)NCCOc3cnccc3)cc2)C)C
0.293515	S(=O)(=O)(c1cc(ccc1)C(=O)Nc2c(cc(NC(=O)C(=O)NCCOc3cnccc3)cc2)C)C
0.293515	S(=O)(=O)(c1cc(ccc1)C(=O)Nc2c(cc(NC(=O)C(=O)NCCOc3cnccc3)cc2)C)C
0.293173	Brc1cc(O)cc(c1)CC(=O)Nc2cc(c3nc(ncc3)C)ccc2
0.293173	Brc1cc(O)cc(c1)CC(=O)Nc2cc(c3nc(ncc3)C)ccc2
0.293173	Brc1cc(O)cc(c1)CC(=O)Nc2cc(c3nc(ncc3)C)ccc2
0.293173	Brc1cc(O)cc(c1)CC(=O)Nc2cc(c3nc(ncc3)C)ccc2
0.293173	Brc1cc(O)cc(c1)CC(=O)Nc2cc(c3nc(ncc3)C)ccc2
0.293173	Brc1cc(O)cc(c1)CC(=O)Nc2cc(c3nc(ncc3)C)ccc2
0.293173	Brc1cc(O)cc(c1)CC(=O)Nc2cc(c3nc(ncc3)C)ccc2
0.293173	Brc1cc(O)cc(c1)CC(=O)Nc2cc(c3nc(ncc3)C)ccc2
0.293173	Brc1cc(O)cc(c1)CC(=O)Nc2cc(c3nc(ncc3)C)ccc2
0.293173	Brc1cc(O)cc(c1)CC(=O)Nc2cc(c3nc(ncc3)C)ccc2
0.292887	O=C(Nc1cnc(N2CCCC2)cc1)c3ccc(Nc4cnccc4)cc3
0.292887	O=C(Nc1cnc(N2CCCC2)cc1)c3ccc(Nc4cnccc4)cc3
0.292887	O=C(Nc1cnc(N2CCCC2)cc1)c3ccc(Nc4cnccc4)cc3
0.292887	O=C(Nc1cnc(N2CCCC2)cc1)c3ccc(Nc4cnccc4)cc3
0.292887	O=C(Nc1cnc(N2CCCC2)cc1)c3ccc(Nc4cnccc4)cc3
0.292887	O=C(Nc1cnc(N2CCCC2)cc1)c3ccc(Nc4cnccc4)cc3
0.292887	O=C(Nc1cnc(N2CCCC2)cc1)c3ccc(Nc4cnccc4)cc3
0.292887	O=C(Nc1cnc(N2CCCC2)cc1)c3ccc(Nc4cnccc4)cc3
0.292887	O=C(Nc1cnc(N2CCCC2)cc1)c3ccc(Nc4cnccc4)cc3
0.292887	O=C(Nc1cnc(N2CCCC2)cc1)c3ccc(Nc4cnccc4)cc3
0.292763	S(=O)(=O)(Nc1c(ccc(c1)C(=O)Nc2ccc(cc2)C3=Nc4c(F)cccc4N3)C)C
0.292763	S(=O)(=O)(Nc1c(ccc(c1)C(=O)Nc2ccc(cc2)C3=Nc4c(F)cccc4N3)C)C
0.292763	S(=O)(=O)(Nc1c(ccc(c1)C(=O)Nc2ccc(cc2)C3=Nc4c(F)cccc4N3)C)C
0.292763	S(=O)(=O)(Nc1c(ccc(c1)C(=O)Nc2ccc(cc2)C3=Nc4c(F)cccc4N3)C)C
0.292763	S(=O)(=O)(Nc1c(ccc(c1)C(=O)Nc2ccc(cc2)C3=Nc4c(F)cccc4N3)C)C
0.292763	S(=O)(=O)(Nc1c(ccc(c1)C(=O)Nc2ccc(cc2)C3=Nc4c(F)cccc4N3)C)C
0.292763	S(=O)(=O)(Nc1c(ccc(c1)C(=O)Nc2ccc(cc2)C3=Nc4c(F)cccc4N3)C)C
0.292763	S(=O)(=O)(Nc1c(ccc(c1)C(=O)Nc2ccc(cc2)C3=Nc4c(F)cccc4N3)C)C
0.292763	S(=O)(=O)(Nc1c(ccc(c1)C(=O)Nc2ccc(cc2)C3=Nc4c(F)cccc4N3)C)C
0.292763	S(=O)(=O)(Nc1c(ccc(c1)C(=O)Nc2ccc(cc2)C3=Nc4c(F)cccc4N3)C)C
0.292683	O=C(NCCCCC=1C=NNC1)c2ccc(Nc3nc(OC)ccn3)cc2
0.292683	O=C(NCCCCC=1C=NNC1)c2ccc(Nc3nc(OC)ccn3)cc2
0.292683	O=C(NCCCCC=1C=NNC1)c2ccc(Nc3nc(OC)ccn3)cc2
0.292683	O=C(NCCCCC=1C=NNC1)c2ccc(Nc3nc(OC)ccn3)cc2
0.292683	O=C(NCCCCC=1C=NNC1)c2ccc(Nc3nc(OC)ccn3)cc2
0.292683	O=C(NCCCCC=1C=NNC1)c2ccc(Nc3nc(OC)ccn3)cc2
0.292683	O=C(NCCCCC=1C=NNC1)c2ccc(Nc3nc(OC)ccn3)cc2
0.292683	O=C(NCCCCC=1C=NNC1)c2ccc(Nc3nc(OC)ccn3)cc2
0.292683	O=C(NCCCCC=1C=NNC1)c2ccc(Nc3nc(OC)ccn3)cc2
0.292683	O=C(NCCCCC=1C=NNC1)c2ccc(Nc3nc(OC)ccn3)cc2
0.292419	S1C(C2=NNC(NC(=O)c3cc(Nc4nccnc4)ccc3)=C2)=CC=C1C
0.292419	S1C(C2=NNC(NC(=O)c3cc(Nc4nccnc4)ccc3)=C2)=CC=C1C
0.292419	S1C(C2=NNC(NC(=O)c3cc(Nc4nccnc4)ccc3)=C2)=CC=C1C
0.292419	S1C(C2=NNC(NC(=O)c3cc(Nc4nccnc4)ccc3)=C2)=CC=C1C
0.292419	S1C(C2=NNC(NC(=O)c3cc(Nc4nccnc4)ccc3)=C2)=CC=C1C
0.292419	S1C(C2=NNC(NC(=O)c3cc(Nc4nccnc4)ccc3)=C2)=CC=C1C
0.292419	S1C(C2=NNC(NC(=O)c3cc(Nc4nccnc4)ccc3)=C2)=CC=C1C
0.292419	S1C(C2=NNC(NC(=O)c3cc(Nc4nccnc4)ccc3)=C2)=CC=C1C
0.292419	S1C(C2=NNC(NC(=O)c3cc(Nc4nccnc4)ccc3)=C2)=CC=C1C
0.292419	S1C(C2=NNC(NC(=O)c3cc(Nc4nccnc4)ccc3)=C2)=CC=C1C
0.292135	O=C(Nc1ccc(cc1)C(=O)NC2(C#N)CCN(Cc3ccccc3)CC2)c4ncccc4
0.292135	O=C(Nc1ccc(cc1)C(=O)NC2(C#N)CCN(Cc3ccccc3)CC2)c4ncccc4
0.292135	O=C(Nc1ccc(cc1)C(=O)NC2(C#N)CCN(Cc3ccccc3)CC2)c4ncccc4
0.292135	O=C(Nc1ccc(cc1)C(=O)NC2(C#N)CCN(Cc3ccccc3)CC2)c4ncccc4
0.292135	O=C(Nc1ccc(cc1)C(=O)NC2(C#N)CCN(Cc3ccccc3)CC2)c4ncccc4
0.292135	O=C(Nc1ccc(cc1)C(=O)NC2(C#N)CCN(Cc3ccccc3)CC2)c4ncccc4
0.292135	O=C(Nc1ccc(cc1)C(=O)NC2(C#N)CCN(Cc3ccccc3)CC2)c4ncccc4
0.292135	O=C(Nc1ccc(cc1)C(=O)NC2(C#N)CCN(Cc3ccccc3)CC2)c4ncccc4
0.292135	O=C(Nc1ccc(cc1)C(=O)NC2(C#N)CCN(Cc3ccccc3)CC2)c4ncccc4
0.292135	O=C(Nc1ccc(cc1)C(=O)NC2(C#N)CCN(Cc3ccccc3)CC2)c4ncccc4
0.292135	Clc1cc(NC(=O)C(=O)Nc2c(ccc(c3nccnc3)c2)C)c(OC)cc1
0.292135	Clc1cc(NC(=O)C(=O)Nc2c(ccc(c3nccnc3)c2)C)c(OC)cc1
0.292135	Clc1cc(NC(=O)C(=O)Nc2c(ccc(c3nccnc3)c2)C)c(OC)cc1
0.292135	Clc1cc(NC(=O)C(=O)Nc2c(ccc(c3nccnc3)c2)C)c(OC)cc1
0.292135	Clc1cc(NC(=O)C(=O)Nc2c(ccc(c3nccnc3)c2)C)c(OC)cc1
0.292135	Clc1cc(NC(=O)C(=O)Nc2c(ccc(c3nccnc3)c2)C)c(OC)cc1
0.292135	Clc1cc(NC(=O)C(=O)Nc2c(ccc(c3nccnc3)c2)C)c(OC)cc1
0.292135	Clc1cc(NC(=O)C(=O)Nc2c(ccc(c3nccnc3)c2)C)c(OC)cc1
0.292135	Clc1cc(NC(=O)C(=O)Nc2c(ccc(c3nccnc3)c2)C)c(OC)cc1
0.292135	Clc1cc(NC(=O)C(=O)Nc2c(ccc(c3nccnc3)c2)C)c(OC)cc1
0.292135	Brc1c(Cl)cc(cc1)C(=O)Nc2c(cc(cc2)C=3OC=CN3)C
0.292135	Brc1c(Cl)cc(cc1)C(=O)Nc2c(cc(cc2)C=3OC=CN3)C
0.292135	Brc1c(Cl)cc(cc1)C(=O)Nc2c(cc(cc2)C=3OC=CN3)C
0.292135	Brc1c(Cl)cc(cc1)C(=O)Nc2c(cc(cc2)C=3OC=CN3)C
0.292135	Brc1c(Cl)cc(cc1)C(=O)Nc2c(cc(cc2)C=3OC=CN3)C
0.292135	Brc1c(Cl)cc(cc1)C(=O)Nc2c(cc(cc2)C=3OC=CN3)C
0.292135	Brc1c(Cl)cc(cc1)C(=O)Nc2c(cc(cc2)C=3OC=CN3)C
0.292135	Brc1c(Cl)cc(cc1)C(=O)Nc2c(cc(cc2)C=3OC=CN3)C
0.292135	Brc1c(Cl)cc(cc1)C(=O)Nc2c(cc(cc2)C=3OC=CN3)C
0.292135	Brc1c(Cl)cc(cc1)C(=O)Nc2c(cc(cc2)C=3OC=CN3)C
0.291815	Clc1c(ccc(NC(=O)N2CCN(C(=O)C3=NOC(=C3)CN4CCN(CC4)C)CC2)c1)C
0.291815	Clc1c(ccc(NC(=O)N2CCN(C(=O)C3=NOC(=C3)CN4CCN(CC4)C)CC2)c1)C
0.291815	Clc1c(ccc(NC(=O)N2CCN(C(=O)C3=NOC(=C3)CN4CCN(CC4)C)CC2)c1)C
0.291815	Clc1c(ccc(NC(=O)N2CCN(C(=O)C3=NOC(=C3)CN4CCN(CC4)C)CC2)c1)C
0.291815	Clc1c(ccc(NC(=O)N2CCN(C(=O)C3=NOC(=C3)CN4CCN(CC4)C)CC2)c1)C
0.291815	Clc1c(ccc(NC(=O)N2CCN(C(=O)C3=NOC(=C3)CN4CCN(CC4)C)CC2)c1)C
0.291815	Clc1c(ccc(NC(=O)N2CCN(C(=O)C3=NOC(=C3)CN4CCN(CC4)C)CC2)c1)C
0.291815	Clc1c(ccc(NC(=O)N2CCN(C(=O)C3=NOC(=C3)CN4CCN(CC4)C)CC2)c1)C
0.291815	Clc1c(ccc(NC(=O)N2CCN(C(=O)C3=NOC(=C3)CN4CCN(CC4)C)CC2)c1)C
0.291815	Clc1c(ccc(NC(=O)N2CCN(C(=O)C3=NOC(=C3)CN4CCN(CC4)C)CC2)c1)C
0.291667	S(=O)(=O)(Nc1c(ccc(c1)C(=O)NC(c2cnccc2)C)C)C
0.291667	S(=O)(=O)(Nc1c(ccc(c1)C(=O)NC(c2cnccc2)C)C)C
0.291139	O=C(Nc1c(ccc(c2nccnc2)c1)C)C3=C(N(N=C3)c4c(cccc4)C)N
0.291139	O=C(Nc1c(ccc(c2nccnc2)c1)C)C3=C(N(N=C3)c4c(cccc4)C)N
0.291139	O=C(Nc1c(ccc(c2nccnc2)c1)C)C3=C(N(N=C3)c4c(cccc4)C)N
0.291139	O=C(Nc1c(ccc(c2nccnc2)c1)C)C3=C(N(N=C3)c4c(cccc4)C)N
0.291139	O=C(Nc1c(ccc(c2nccnc2)c1)C)C3=C(N(N=C3)c4c(cccc4)C)N
0.291139	O=C(Nc1c(ccc(c2nccnc2)c1)C)C3=C(N(N=C3)c4c(cccc4)C)N
0.291139	O=C(Nc1c(ccc(c2nccnc2)c1)C)C3=C(N(N=C3)c4c(cccc4)C)N
0.291139	O=C(Nc1c(ccc(c2nccnc2)c1)C)C3=C(N(N=C3)c4c(cccc4)C)N
0.291139	O=C(Nc1c(ccc(c2nccnc2)c1)C)C3=C(N(N=C3)c4c(cccc4)C)N
0.291139	O=C(Nc1c(ccc(c2nccnc2)c1)C)C3=C(N(N=C3)c4c(cccc4)C)N
0.290735	S(=O)(=O)(c1cc(ccc1)C(=O)Nc2c(cc(NC(=O)C(=O)NC3C(CN(Cc4ccccc4)CC3C)C)cc2)C)C
0.290657	S(=O)(=O)(Nc1c(ccc(c1)C(=O)NC=2SC=C(N2)c3c(cc(c(c3)C)C)C)C)C
0.290196	Fc1cc([N+]([O-])=O)cc(c1)C(=O)Nc2c(ccc(NC(=O)C(C)(C)C)c2)C
0.290196	Fc1cc([N+]([O-])=O)cc(c1)C(=O)Nc2c(ccc(NC(=O)C(C)(C)C)c2)C
0.290196	Fc1cc([N+]([O-])=O)cc(c1)C(=O)Nc2c(ccc(NC(=O)C(C)(C)C)c2)C
0.290196	Fc1cc([N+]([O-])=O)cc(c1)C(=O)Nc2c(ccc(NC(=O)C(C)(C)C)c2)C
0.290196	Fc1cc([N+]([O-])=O)cc(c1)C(=O)Nc2c(ccc(NC(=O)C(C)(C)C)c2)C
0.290196	Fc1cc([N+]([O-])=O)cc(c1)C(=O)Nc2c(ccc(NC(=O)C(C)(C)C)c2)C
0.290196	Fc1cc([N+]([O-])=O)cc(c1)C(=O)Nc2c(ccc(NC(=O)C(C)(C)C)c2)C
0.290196	Fc1cc([N+]([O-])=O)cc(c1)C(=O)Nc2c(ccc(NC(=O)C(C)(C)C)c2)C
0.290196	Fc1cc([N+]([O-])=O)cc(c1)C(=O)Nc2c(ccc(NC(=O)C(C)(C)C)c2)C
0.289963	S(c1c(cccc1)C(=O)Nc2ccc(cc2)CN3CCN(Cc4ccccc4)CC3)CC(=O)Nc5ccc(cc5)C(=O)OC
0.289796	Brc1ncc(NC(=O)c2cncc(c2)C3=NNC=C3)cc1
0.289796	Brc1ncc(NC(=O)c2cncc(c2)C3=NNC=C3)cc1
0.289796	Brc1ncc(NC(=O)c2cncc(c2)C3=NNC=C3)cc1
0.289796	Brc1ncc(NC(=O)c2cncc(c2)C3=NNC=C3)cc1
0.289796	Brc1ncc(NC(=O)c2cncc(c2)C3=NNC=C3)cc1
0.289796	Brc1ncc(NC(=O)c2cncc(c2)C3=NNC=C3)cc1
0.289796	Brc1ncc(NC(=O)c2cncc(c2)C3=NNC=C3)cc1
0.289796	Brc1ncc(NC(=O)c2cncc(c2)C3=NNC=C3)cc1
0.289796	Brc1ncc(NC(=O)c2cncc(c2)C3=NNC=C3)cc1
0.289796	Brc1ncc(NC(=O)c2cncc(c2)C3=NNC=C3)cc1
0.289575	Ic1c(ccc(Br)c1)C(=O)Nc2c(ccc(NC(=O)C(C)(C)C)c2)C
0.289575	Ic1c(ccc(Br)c1)C(=O)Nc2c(ccc(NC(=O)C(C)(C)C)c2)C
0.289575	Ic1c(ccc(Br)c1)C(=O)Nc2c(ccc(NC(=O)C(C)(C)C)c2)C
0.289575	Ic1c(ccc(Br)c1)C(=O)Nc2c(ccc(NC(=O)C(C)(C)C)c2)C
0.289575	Ic1c(ccc(Br)c1)C(=O)Nc2c(ccc(NC(=O)C(C)(C)C)c2)C
0.289575	Ic1c(ccc(Br)c1)C(=O)Nc2c(ccc(NC(=O)C(C)(C)C)c2)C
0.289575	Ic1c(ccc(Br)c1)C(=O)Nc2c(ccc(NC(=O)C(C)(C)C)c2)C
0.289575	Ic1c(ccc(Br)c1)C(=O)Nc2c(ccc(NC(=O)C(C)(C)C)c2)C
0.289575	Ic1c(ccc(Br)c1)C(=O)Nc2c(ccc(NC(=O)C(C)(C)C)c2)C
0.289575	Ic1c(ccc(Br)c1)C(=O)Nc2c(ccc(NC(=O)C(C)(C)C)c2)C
0.288889	O=C(Nc1cc(NC(=O)CN2N=CC(c3ccccc3)=C2)c(cc1)C)C(C)(C)C
0.288889	O=C(Nc1cc(NC(=O)CN2N=CC(c3ccccc3)=C2)c(cc1)C)C(C)(C)C
0.288889	O=C(Nc1cc(NC(=O)CN2N=CC(c3ccccc3)=C2)c(cc1)C)C(C)(C)C
0.288889	O=C(Nc1cc(NC(=O)CN2N=CC(c3ccccc3)=C2)c(cc1)C)C(C)(C)C
0.288889	O=C(Nc1cc(NC(=O)CN2N=CC(c3ccccc3)=C2)c(cc1)C)C(C)(C)C
0.288889	O=C(Nc1cc(NC(=O)CN2N=CC(c3ccccc3)=C2)c(cc1)C)C(C)(C)C
0.288889	O=C(Nc1cc(NC(=O)CN2N=CC(c3ccccc3)=C2)c(cc1)C)C(C)(C)C
0.286738	S(=O)(=O)(c1cc(ccc1)C(=O)Nc2c(cc(NC(=O)C(=O)Nc3cc(ccc3)COCc4ccccc4)cc2)C)C
0.286738	S(=O)(=O)(c1cc(ccc1)C(=O)Nc2c(cc(NC(=O)C(=O)Nc3cc(ccc3)COCc4ccccc4)cc2)C)C
0.286738	S(=O)(=O)(c1cc(ccc1)C(=O)Nc2c(cc(NC(=O)C(=O)Nc3cc(ccc3)COCc4ccccc4)cc2)C)C
0.286738	S(=O)(=O)(c1cc(ccc1)C(=O)Nc2c(cc(NC(=O)C(=O)Nc3cc(ccc3)COCc4ccccc4)cc2)C)C
0.286738	S(=O)(=O)(c1cc(ccc1)C(=O)Nc2c(cc(NC(=O)C(=O)Nc3cc(ccc3)COCc4ccccc4)cc2)C)C
0.286738	S(=O)(=O)(c1cc(ccc1)C(=O)Nc2c(cc(NC(=O)C(=O)Nc3cc(ccc3)COCc4ccccc4)cc2)C)C
0.286738	S(=O)(=O)(c1cc(ccc1)C(=O)Nc2c(cc(NC(=O)C(=O)Nc3cc(ccc3)COCc4ccccc4)cc2)C)C
0.286738	S(=O)(=O)(c1cc(ccc1)C(=O)Nc2c(cc(NC(=O)C(=O)Nc3cc(ccc3)COCc4ccccc4)cc2)C)C
0.286738	S(=O)(=O)(c1cc(ccc1)C(=O)Nc2c(cc(NC(=O)C(=O)Nc3cc(ccc3)COCc4ccccc4)cc2)C)C
0.286738	S(=O)(=O)(c1cc(ccc1)C(=O)Nc2c(cc(NC(=O)C(=O)Nc3cc(ccc3)COCc4ccccc4)cc2)C)C
0.286738	Clc1c(N2C(=O)NCC2)cc(NC(=O)c3ccc(Nc4cnccc4)cc3)cc1
0.286738	Clc1c(N2C(=O)NCC2)cc(NC(=O)c3ccc(Nc4cnccc4)cc3)cc1
0.28626	S(=O)(=O)(Nc1c(ccc(c1)C(=O)NCC(CN2CCN(CC2)CC)C)C)C
0.28626	S(=O)(=O)(Nc1c(ccc(c1)C(=O)NCC(CN2CCN(CC2)CC)C)C)C
0.28626	S(=O)(=O)(Nc1c(ccc(c1)C(=O)NCC(CN2CCN(CC2)CC)C)C)C
0.28626	S(=O)(=O)(Nc1c(ccc(c1)C(=O)NCC(CN2CCN(CC2)CC)C)C)C
0.28626	S(=O)(=O)(Nc1c(ccc(c1)C(=O)NCC(CN2CCN(CC2)CC)C)C)C
0.28626	S(=O)(=O)(Nc1c(ccc(c1)C(=O)NCC(CN2CCN(CC2)CC)C)C)C
0.28626	S(=O)(=O)(Nc1c(ccc(c1)C(=O)NCC(CN2CCN(CC2)CC)C)C)C
0.28626	S(=O)(=O)(Nc1c(ccc(c1)C(=O)NCC(CN2CCN(CC2)CC)C)C)C
0.28626	S(=O)(=O)(Nc1c(ccc(c1)C(=O)NCC(CN2CCN(CC2)CC)C)C)C
0.28626	S(=O)(=O)(Nc1c(ccc(c1)C(=O)NCC(CN2CCN(CC2)CC)C)C)C
0.286219	O=C(OC)c1cc(c(NC(=O)C(=O)N2CCN(CC3=NOC=C3)CC2)cc1)C
0.286219	O=C(OC)c1cc(c(NC(=O)C(=O)N2CCN(CC3=NOC=C3)CC2)cc1)C
0.286219	O=C(OC)c1cc(c(NC(=O)C(=O)N2CCN(CC3=NOC=C3)CC2)cc1)C
0.286219	O=C(OC)c1cc(c(NC(=O)C(=O)N2CCN(CC3=NOC=C3)CC2)cc1)C
0.285256	S(=O)(=O)(c1cc(ccc1)C(=O)Nc2c(cc(NC(=O)C(=O)NCc3ccc(c4c(C#N)cccc4)cc3)cc2)C)C
0.285171	O=C(Nc1c(nc(nc1)C)C)c2cncc(c2)C3=NNC=C3
0.285171	O=C(Nc1c(nc(nc1)C)C)c2cncc(c2)C3=NNC=C3
0.285171	O=C(Nc1c(nc(nc1)C)C)c2cncc(c2)C3=NNC=C3
0.285171	O=C(Nc1c(nc(nc1)C)C)c2cncc(c2)C3=NNC=C3
0.285171	O=C(Nc1c(nc(nc1)C)C)c2cncc(c2)C3=NNC=C3
0.285171	O=C(Nc1c(nc(nc1)C)C)c2cncc(c2)C3=NNC=C3
0.285171	O=C(Nc1c(nc(nc1)C)C)c2cncc(c2)C3=NNC=C3
0.285171	O=C(Nc1c(nc(nc1)C)C)c2cncc(c2)C3=NNC=C3
0.285171	O=C(Nc1c(nc(nc1)C)C)c2cncc(c2)C3=NNC=C3
0.285171	O=C(Nc1c(nc(nc1)C)C)c2cncc(c2)C3=NNC=C3
0.285171	O=C(Nc1cc(ccc1)CNC(=O)c2cc(Nc3nccnc3)ccc2)c4ncccc4
0.285171	O=C(Nc1cc(ccc1)CNC(=O)c2cc(Nc3nccnc3)ccc2)c4ncccc4
0.285171	O=C(Nc1cc(ccc1)CNC(=O)c2cc(Nc3nccnc3)ccc2)c4ncccc4
0.285171	O=C(Nc1cc(ccc1)CNC(=O)c2cc(Nc3nccnc3)ccc2)c4ncccc4
0.285171	O=C(Nc1cc(ccc1)CNC(=O)c2cc(Nc3nccnc3)ccc2)c4ncccc4
0.285171	O=C(Nc1cc(ccc1)CNC(=O)c2cc(Nc3nccnc3)ccc2)c4ncccc4
0.284746	S1C(=NC=C1C(=O)Nc2c(ccc(NC(=O)C(C)(C)C)c2)C)c3cc(OC)c(OC)cc3
0.284375	O=C(Nc1cc(c2nc(ncc2)C)ccc1)c3cc4N=CN(c4cc3)c5cc(ccc5)C
0.284375	O=C(Nc1cc(c2nc(ncc2)C)ccc1)c3cc4N=CN(c4cc3)c5cc(ccc5)C
0.284375	O=C(Nc1cc(c2nc(ncc2)C)ccc1)c3cc4N=CN(c4cc3)c5cc(ccc5)C
0.284375	O=C(Nc1cc(c2nc(ncc2)C)ccc1)c3cc4N=CN(c4cc3)c5cc(ccc5)C
0.284375	O=C(Nc1cc(c2nc(ncc2)C)ccc1)c3cc4N=CN(c4cc3)c5cc(ccc5)C
0.284375	O=C(Nc1cc(c2nc(ncc2)C)ccc1)c3cc4N=CN(c4cc3)c5cc(ccc5)C
0.284375	O=C(Nc1cc(c2nc(ncc2)C)ccc1)c3cc4N=CN(c4cc3)c5cc(ccc5)C
0.284375	O=C(Nc1cc(c2nc(ncc2)C)ccc1)c3cc4N=CN(c4cc3)c5cc(ccc5)C
0.284375	O=C(Nc1cc(c2nc(ncc2)C)ccc1)c3cc4N=CN(c4cc3)c5cc(ccc5)C
0.284375	O=C(Nc1cc(c2nc(ncc2)C)ccc1)c3cc4N=CN(c4cc3)c5cc(ccc5)C
0.284133	Fc1c(cc(cc1)C(=O)Nc2ccc(Oc3nc(ncc3)C)cc2)COc4ccc(F)cc4
0.284133	Fc1c(cc(cc1)C(=O)Nc2ccc(Oc3nc(ncc3)C)cc2)COc4ccc(F)cc4
0.284133	Fc1c(cc(cc1)C(=O)Nc2ccc(Oc3nc(ncc3)C)cc2)COc4ccc(F)cc4
0.284133	Fc1c(cc(cc1)C(=O)Nc2ccc(Oc3nc(ncc3)C)cc2)COc4ccc(F)cc4
0.284133	Fc1c(cc(cc1)C(=O)Nc2ccc(Oc3nc(ncc3)C)cc2)COc4ccc(F)cc4
0.284133	Fc1c(cc(cc1)C(=O)Nc2ccc(Oc3nc(ncc3)C)cc2)COc4ccc(F)cc4
0.284133	Fc1c(cc(cc1)C(=O)Nc2ccc(Oc3nc(ncc3)C)cc2)COc4ccc(F)cc4
0.284133	Fc1c(cc(cc1)C(=O)Nc2ccc(Oc3nc(ncc3)C)cc2)COc4ccc(F)cc4
0.284133	Fc1c(cc(cc1)C(=O)Nc2ccc(Oc3nc(ncc3)C)cc2)COc4ccc(F)cc4
0.284133	Fc1c(cc(cc1)C(=O)Nc2ccc(Oc3nc(ncc3)C)cc2)COc4ccc(F)cc4
0.283688	Fc1cc(c(cc1)C)C2(C(=O)Nc3c(ccc(c3)C(=O)Nc4ccccc4)C)CC2
0.283688	Fc1cc(c(cc1)C)C2(C(=O)Nc3c(ccc(c3)C(=O)Nc4ccccc4)C)CC2
0.283688	Fc1cc(c(cc1)C)C2(C(=O)Nc3c(ccc(c3)C(=O)Nc4ccccc4)C)CC2
0.283688	Fc1cc(c(cc1)C)C2(C(=O)Nc3c(ccc(c3)C(=O)Nc4ccccc4)C)CC2
0.283688	Fc1cc(c(cc1)C)C2(C(=O)Nc3c(ccc(c3)C(=O)Nc4ccccc4)C)CC2
0.283688	Fc1cc(c(cc1)C)C2(C(=O)Nc3c(ccc(c3)C(=O)Nc4ccccc4)C)CC2
0.283688	Fc1cc(c(cc1)C)C2(C(=O)Nc3c(ccc(c3)C(=O)Nc4ccccc4)C)CC2
0.283688	Fc1cc(c(cc1)C)C2(C(=O)Nc3c(ccc(c3)C(=O)Nc4ccccc4)C)CC2
0.283688	Fc1cc(c(cc1)C)C2(C(=O)Nc3c(ccc(c3)C(=O)Nc4ccccc4)C)CC2
0.283688	Fc1cc(c(cc1)C)C2(C(=O)Nc3c(ccc(c3)C(=O)Nc4ccccc4)C)CC2
0.283582	S(=O)(=O)(Nc1c(ccc(c1)C(=O)Nc2c(cccc2)CC(=O)O)C)C
0.283582	S(=O)(=O)(Nc1c(ccc(c1)C(=O)Nc2c(cccc2)CC(=O)O)C)C
0.283582	S(=O)(=O)(Nc1c(ccc(c1)C(=O)Nc2c(cccc2)CC(=O)O)C)C
0.283582	S(=O)(=O)(Nc1c(ccc(c1)C(=O)Nc2c(cccc2)CC(=O)O)C)C
0.283582	S(=O)(=O)(Nc1c(ccc(c1)C(=O)Nc2c(cccc2)CC(=O)O)C)C
0.283582	S(=O)(=O)(Nc1c(ccc(c1)C(=O)Nc2c(cccc2)CC(=O)O)C)C
0.283582	S(=O)(=O)(Nc1c(ccc(c1)C(=O)Nc2c(cccc2)CC(=O)O)C)C
0.283582	S(=O)(=O)(Nc1c(ccc(c1)C(=O)Nc2c(cccc2)CC(=O)O)C)C
0.283582	S(=O)(=O)(Nc1c(ccc(c1)C(=O)Nc2c(cccc2)CC(=O)O)C)C
0.283582	S(=O)(=O)(Nc1c(ccc(c1)C(=O)Nc2c(cccc2)CC(=O)O)C)C
0.283333	FC(F)(F)c1c(NC(=O)C=2N(N=C(c3cnccc3)C2)C)ccc(OC)c1
0.283333	FC(F)(F)c1c(NC(=O)C=2N(N=C(c3cnccc3)C2)C)ccc(OC)c1
0.283333	FC(F)(F)c1c(NC(=O)C=2N(N=C(c3cnccc3)C2)C)ccc(OC)c1
0.283333	FC(F)(F)c1c(NC(=O)C=2N(N=C(c3cnccc3)C2)C)ccc(OC)c1
0.283333	FC(F)(F)c1c(NC(=O)C=2N(N=C(c3cnccc3)C2)C)ccc(OC)c1
0.283333	FC(F)(F)c1c(NC(=O)C=2N(N=C(c3cnccc3)C2)C)ccc(OC)c1
0.283333	FC(F)(F)c1c(NC(=O)C=2N(N=C(c3cnccc3)C2)C)ccc(OC)c1
0.283333	FC(F)(F)c1c(NC(=O)C=2N(N=C(c3cnccc3)C2)C)ccc(OC)c1
0.283333	FC(F)(F)c1c(NC(=O)C=2N(N=C(c3cnccc3)C2)C)ccc(OC)c1
0.283333	FC(F)(F)c1c(NC(=O)C=2N(N=C(c3cnccc3)C2)C)ccc(OC)c1
0.282787	Fc1cc(F)cc(NC(=O)CNc2cc(c3nc(ncc3)C)ccc2)c1
0.282787	Fc1cc(F)cc(NC(=O)CNc2cc(c3nc(ncc3)C)ccc2)c1
0.282787	Fc1cc(F)cc(NC(=O)CNc2cc(c3nc(ncc3)C)ccc2)c1
0.282787	Fc1cc(F)cc(NC(=O)CNc2cc(c3nc(ncc3)C)ccc2)c1
0.282787	Fc1cc(F)cc(NC(=O)CNc2cc(c3nc(ncc3)C)ccc2)c1
0.282787	Fc1cc(F)cc(NC(=O)CNc2cc(c3nc(ncc3)C)ccc2)c1
0.282787	Fc1cc(F)cc(NC(=O)CNc2cc(c3nc(ncc3)C)ccc2)c1
0.282787	Fc1cc(F)cc(NC(=O)CNc2cc(c3nc(ncc3)C)ccc2)c1
0.282787	Fc1cc(F)cc(NC(=O)CNc2cc(c3nc(ncc3)C)ccc2)c1
0.282787	Fc1cc(F)cc(NC(=O)CNc2cc(c3nc(ncc3)C)ccc2)c1
0.282528	BrC1=NNC(Br)=C1C(=O)NCCCCCCNC(=O)c2cc(Nc3nc(ccn3)C)ccc2
0.282468	O=C(Nc1cc(c2nc(ncc2)C)ccc1)C3=C(N4N=CC=C4N=C3)C
0.282468	O=C(Nc1cc(c2nc(ncc2)C)ccc1)C3=C(N4N=CC=C4N=C3)C
0.282468	O=C(Nc1cc(c2nc(ncc2)C)ccc1)C3=C(N4N=CC=C4N=C3)C
0.282468	O=C(Nc1cc(c2nc(ncc2)C)ccc1)C3=C(N4N=CC=C4N=C3)C
0.282468	O=C(Nc1cc(c2nc(ncc2)C)ccc1)C3=C(N4N=CC=C4N=C3)C
0.282468	O=C(Nc1cc(c2nc(ncc2)C)ccc1)C3=C(N4N=CC=C4N=C3)C
0.282468	O=C(Nc1cc(c2nc(ncc2)C)ccc1)C3=C(N4N=CC=C4N=C3)C
0.282468	O=C(Nc1cc(c2nc(ncc2)C)ccc1)C3=C(N4N=CC=C4N=C3)C
0.282468	O=C(Nc1cc(c2nc(ncc2)C)ccc1)C3=C(N4N=CC=C4N=C3)C
0.282468	O=C(Nc1cc(c2nc(ncc2)C)ccc1)C3=C(N4N=CC=C4N=C3)C
0.282353	S(=O)(=O)(Cc1cc(NC(=O)c2ccc(cc2)C3=NOC(O)=N3)ccc1)C
0.281853	S(=O)(=O)(c1cc(ccc1)C(=O)Nc2c(cc(NC(=O)C=O)cc2)C)C
0.281853	S(=O)(=O)(c1cc(ccc1)C(=O)Nc2c(cc(NC(=O)C=O)cc2)C)C
0.281853	S(=O)(=O)(c1cc(ccc1)C(=O)Nc2c(cc(NC(=O)C=O)cc2)C)C
0.281853	S(=O)(=O)(c1cc(ccc1)C(=O)Nc2c(cc(NC(=O)C=O)cc2)C)C
0.281853	S(=O)(=O)(c1cc(ccc1)C(=O)Nc2c(cc(NC(=O)C=O)cc2)C)C
0.281853	S(=O)(=O)(c1cc(ccc1)C(=O)Nc2c(cc(NC(=O)C=O)cc2)C)C
0.281853	S(=O)(=O)(c1cc(ccc1)C(=O)Nc2c(cc(NC(=O)C=O)cc2)C)C
0.281853	S(=O)(=O)(c1cc(ccc1)C(=O)Nc2c(cc(NC(=O)C=O)cc2)C)C
0.281853	S(=O)(=O)(c1cc(ccc1)C(=O)Nc2c(cc(NC(=O)C=O)cc2)C)C
0.281853	S(=O)(=O)(c1cc(ccc1)C(=O)Nc2c(cc(NC(=O)C=O)cc2)C)C
0.281787	Clc1c(ccc(NC(=O)N(C)C)c1)C(=O)Nc2ccc(cc2)C=3N=C(SC3)N4CCOCC4
0.281787	Clc1c(ccc(NC(=O)N(C)C)c1)C(=O)Nc2ccc(cc2)C=3N=C(SC3)N4CCOCC4
0.281787	Clc1c(ccc(NC(=O)N(C)C)c1)C(=O)Nc2ccc(cc2)C=3N=C(SC3)N4CCOCC4
0.281787	Clc1c(ccc(NC(=O)N(C)C)c1)C(=O)Nc2ccc(cc2)C=3N=C(SC3)N4CCOCC4
0.281787	Clc1c(ccc(NC(=O)N(C)C)c1)C(=O)Nc2ccc(cc2)C=3N=C(SC3)N4CCOCC4
0.281787	Clc1c(ccc(NC(=O)N(C)C)c1)C(=O)Nc2ccc(cc2)C=3N=C(SC3)N4CCOCC4
0.281787	Clc1c(ccc(NC(=O)N(C)C)c1)C(=O)Nc2ccc(cc2)C=3N=C(SC3)N4CCOCC4
0.281787	Clc1c(ccc(NC(=O)N(C)C)c1)C(=O)Nc2ccc(cc2)C=3N=C(SC3)N4CCOCC4
0.281787	Clc1c(ccc(NC(=O)N(C)C)c1)C(=O)Nc2ccc(cc2)C=3N=C(SC3)N4CCOCC4
0.281787	Clc1c(ccc(NC(=O)N(C)C)c1)C(=O)Nc2ccc(cc2)C=3N=C(SC3)N4CCOCC4
0.281746	Brc1cc(Cl)cc(c1)C(=O)Nc2c(ccc(N3CCOCC3)c2)C
0.281553	O=C(Nc1cnccc1)c2ccc(N)cc2
0.281553	O=C(Nc1cnccc1)c2ccc(N)cc2
0.281553	O=C(Nc1cnccc1)c2ccc(N)cc2
0.281553	O=C(Nc1cnccc1)c2ccc(N)cc2
0.281369	O=C(OC)c1cc(c(cc1)C(=O)Nc2ccc(cc2)C=3OC=CN3)C
0.281369	O=C(OC)c1cc(c(cc1)C(=O)Nc2ccc(cc2)C=3OC=CN3)C
0.281369	O=C(OC)c1cc(c(cc1)C(=O)Nc2ccc(cc2)C=3OC=CN3)C
0.281369	O=C(OC)c1cc(c(cc1)C(=O)Nc2ccc(cc2)C=3OC=CN3)C
0.281369	O=C(OC)c1cc(c(cc1)C(=O)Nc2ccc(cc2)C=3OC=CN3)C
0.281369	O=C(OC)c1cc(c(cc1)C(=O)Nc2ccc(cc2)C=3OC=CN3)C
0.281369	O=C(OC)c1cc(c(cc1)C(=O)Nc2ccc(cc2)C=3OC=CN3)C
0.281369	O=C(OC)c1cc(c(cc1)C(=O)Nc2ccc(cc2)C=3OC=CN3)C
0.281369	O=C(OC)c1cc(c(cc1)C(=O)Nc2ccc(cc2)C=3OC=CN3)C
0.281369	O=C(OC)c1cc(c(cc1)C(=O)Nc2ccc(cc2)C=3OC=CN3)C
0.281356	Clc1c(nccc1)N2N=C(NC(=O)c3ccc(Nc4nc(OC)ccn4)cc3)C=C2
0.28125	Fc1c(ccc(NC(=O)c2ccc(N3N=C(CC3)C)cc2)c1)C
0.28125	Fc1c(ccc(NC(=O)c2ccc(N3N=C(CC3)C)cc2)c1)C
0.28125	Fc1c(ccc(NC(=O)c2ccc(N3N=C(CC3)C)cc2)c1)C
0.28125	Fc1c(ccc(NC(=O)c2ccc(N3N=C(CC3)C)cc2)c1)C
0.28125	Fc1c(ccc(NC(=O)c2ccc(N3N=C(CC3)C)cc2)c1)C
0.279851	O=C(Nc1ccc(Oc2nc(ncc2)C)cc1)c3cc(OC)c(OC(C)C)cc3
0.279851	O=C(Nc1ccc(Oc2nc(ncc2)C)cc1)c3cc(OC)c(OC(C)C)cc3
0.279851	O=C(Nc1ccc(Oc2nc(ncc2)C)cc1)c3cc(OC)c(OC(C)C)cc3
0.279851	O=C(Nc1ccc(Oc2nc(ncc2)C)cc1)c3cc(OC)c(OC(C)C)cc3
0.279851	O=C(Nc1ccc(Oc2nc(ncc2)C)cc1)c3cc(OC)c(OC(C)C)cc3
0.279851	O=C(Nc1ccc(Oc2nc(ncc2)C)cc1)c3cc(OC)c(OC(C)C)cc3
0.279851	O=C(Nc1ccc(Oc2nc(ncc2)C)cc1)c3cc(OC)c(OC(C)C)cc3
0.279693	Fc1ccc(cc1)C=2ON=C(N2)c3ccc(cc3)C(=O)Nc4nc(ncc4)C5=COC=C5
0.279693	Fc1ccc(cc1)C=2ON=C(N2)c3ccc(cc3)C(=O)Nc4nc(ncc4)C5=COC=C5
0.279693	Fc1ccc(cc1)C=2ON=C(N2)c3ccc(cc3)C(=O)Nc4nc(ncc4)C5=COC=C5
0.279693	Fc1ccc(cc1)C=2ON=C(N2)c3ccc(cc3)C(=O)Nc4nc(ncc4)C5=COC=C5
0.279693	Fc1ccc(cc1)C=2ON=C(N2)c3ccc(cc3)C(=O)Nc4nc(ncc4)C5=COC=C5
0.27957	Clc1c(ccc(NC(=O)N(C)C)c1)C(=O)NCCC2CCN(Cc3ccccc3)CC2
0.27957	Clc1c(ccc(NC(=O)N(C)C)c1)C(=O)NCCC2CCN(Cc3ccccc3)CC2
0.27957	Clc1c(ccc(NC(=O)N(C)C)c1)C(=O)NCCC2CCN(Cc3ccccc3)CC2
0.27957	Clc1c(ccc(NC(=O)N(C)C)c1)C(=O)NCCC2CCN(Cc3ccccc3)CC2
0.27957	Clc1c(ccc(NC(=O)N(C)C)c1)C(=O)NCCC2CCN(Cc3ccccc3)CC2
0.27957	Clc1c(ccc(NC(=O)N(C)C)c1)C(=O)NCCC2CCN(Cc3ccccc3)CC2
0.27957	Clc1c(ccc(NC(=O)N(C)C)c1)C(=O)NCCC2CCN(Cc3ccccc3)CC2
0.279412	S1C(=NC(c2ccc(NC(=O)c3ccc(c4cc(F)c(F)c(F)c4)cc3)cc2)=C1)N5CCOCC5
0.279412	S1C(=NC(c2ccc(NC(=O)c3ccc(c4cc(F)c(F)c(F)c4)cc3)cc2)=C1)N5CCOCC5
0.279412	S1C(=NC(c2ccc(NC(=O)c3ccc(c4cc(F)c(F)c(F)c4)cc3)cc2)=C1)N5CCOCC5
0.279412	S1C(=NC(c2ccc(NC(=O)c3ccc(c4cc(F)c(F)c(F)c4)cc3)cc2)=C1)N5CCOCC5
0.279412	S1C(=NC(c2ccc(NC(=O)c3ccc(c4cc(F)c(F)c(F)c4)cc3)cc2)=C1)N5CCOCC5
0.279412	S1C(=NC(c2ccc(NC(=O)c3ccc(c4cc(F)c(F)c(F)c4)cc3)cc2)=C1)N5CCOCC5
0.279412	S1C(=NC(c2ccc(NC(=O)c3ccc(c4cc(F)c(F)c(F)c4)cc3)cc2)=C1)N5CCOCC5
0.279412	S1C(=NC(c2ccc(NC(=O)c3ccc(c4cc(F)c(F)c(F)c4)cc3)cc2)=C1)N5CCOCC5
0.279245	O=C(OCC)c1cc(NC(=O)c2ccc(NC(=O)c3ncccc3)cc2)c(NCC)cc1
0.279245	O=C(OCC)c1cc(NC(=O)c2ccc(NC(=O)c3ncccc3)cc2)c(NCC)cc1
0.279245	O=C(OCC)c1cc(NC(=O)c2ccc(NC(=O)c3ncccc3)cc2)c(NCC)cc1
0.279245	O=C(OCC)c1cc(NC(=O)c2ccc(NC(=O)c3ncccc3)cc2)c(NCC)cc1
0.279245	O=C(OCC)c1cc(NC(=O)c2ccc(NC(=O)c3ncccc3)cc2)c(NCC)cc1
0.279245	O=C(OCC)c1cc(NC(=O)c2ccc(NC(=O)c3ncccc3)cc2)c(NCC)cc1
0.279245	O=C(OCC)c1cc(NC(=O)c2ccc(NC(=O)c3ncccc3)cc2)c(NCC)cc1
0.279245	O=C(OCC)c1cc(NC(=O)c2ccc(NC(=O)c3ncccc3)cc2)c(NCC)cc1
0.279245	O=C(OCC)c1cc(NC(=O)c2ccc(NC(=O)c3ncccc3)cc2)c(NCC)cc1
0.279245	O=C(OCC)c1cc(NC(=O)c2ccc(NC(=O)c3ncccc3)cc2)c(NCC)cc1
0.278571	Fc1c(NC(=O)C2CCCCC2)cc(NC(=O)C=3NC(=CC3)Cc4ccccc4)cc1
0.278571	Fc1c(NC(=O)C2CCCCC2)cc(NC(=O)C=3NC(=CC3)Cc4ccccc4)cc1
0.278571	Fc1c(NC(=O)C2CCCCC2)cc(NC(=O)C=3NC(=CC3)Cc4ccccc4)cc1
0.278571	Fc1c(NC(=O)C2CCCCC2)cc(NC(=O)C=3NC(=CC3)Cc4ccccc4)cc1
0.278571	Fc1c(NC(=O)C2CCCCC2)cc(NC(=O)C=3NC(=CC3)Cc4ccccc4)cc1
0.278571	Fc1c(NC(=O)C2CCCCC2)cc(NC(=O)C=3NC(=CC3)Cc4ccccc4)cc1
0.278571	Fc1c(NC(=O)C2CCCCC2)cc(NC(=O)C=3NC(=CC3)Cc4ccccc4)cc1
0.278571	Fc1c(NC(=O)C2CCCCC2)cc(NC(=O)C=3NC(=CC3)Cc4ccccc4)cc1
0.278571	Fc1c(NC(=O)C2CCCCC2)cc(NC(=O)C=3NC(=CC3)Cc4ccccc4)cc1
0.278571	Fc1c(NC(=O)C2CCCCC2)cc(NC(=O)C=3NC(=CC3)Cc4ccccc4)cc1
0.278523	[O-][N+](=O)c1c(N2C=NC=C2)cc(cc1)C(=O)Nc3c(ccc(NC(=O)C(C)(C)C)c3)C
0.278523	[O-][N+](=O)c1c(N2C=NC=C2)cc(cc1)C(=O)Nc3c(ccc(NC(=O)C(C)(C)C)c3)C
0.278523	[O-][N+](=O)c1c(N2C=NC=C2)cc(cc1)C(=O)Nc3c(ccc(NC(=O)C(C)(C)C)c3)C
0.278523	[O-][N+](=O)c1c(N2C=NC=C2)cc(cc1)C(=O)Nc3c(ccc(NC(=O)C(C)(C)C)c3)C
0.278523	[O-][N+](=O)c1c(N2C=NC=C2)cc(cc1)C(=O)Nc3c(ccc(NC(=O)C(C)(C)C)c3)C
0.278351	S(=O)(=O)(Nc1ccc(OC)cc1)c2c(ccc(c2)C(=O)Nc3c(c4ccc(c5ccccc5)cc4)cccc3)C
0.278351	S(=O)(=O)(Nc1ccc(OC)cc1)c2c(ccc(c2)C(=O)Nc3c(c4ccc(c5ccccc5)cc4)cccc3)C
0.278351	S(=O)(=O)(Nc1ccc(OC)cc1)c2c(ccc(c2)C(=O)Nc3c(c4ccc(c5ccccc5)cc4)cccc3)C
0.278195	[O-][N+](=O)c1c(cc(cc1)C(=O)Nc2c(c3ccc(c4ccccc4)cc3)cccc2)C
0.278195	[O-][N+](=O)c1c(cc(cc1)C(=O)Nc2c(c3ccc(c4ccccc4)cc3)cccc2)C
0.278195	[O-][N+](=O)c1c(cc(cc1)C(=O)Nc2c(c3ccc(c4ccccc4)cc3)cccc2)C
0.278195	[O-][N+](=O)c1c(cc(cc1)C(=O)Nc2c(c3ccc(c4ccccc4)cc3)cccc2)C
0.278195	[O-][N+](=O)c1c(cc(cc1)C(=O)Nc2c(c3ccc(c4ccccc4)cc3)cccc2)C
0.278195	[O-][N+](=O)c1c(cc(cc1)C(=O)Nc2c(c3ccc(c4ccccc4)cc3)cccc2)C
0.278195	[O-][N+](=O)c1c(cc(cc1)C(=O)Nc2c(c3ccc(c4ccccc4)cc3)cccc2)C
0.278195	[O-][N+](=O)c1c(cc(cc1)C(=O)Nc2c(c3ccc(c4ccccc4)cc3)cccc2)C
0.278195	[O-][N+](=O)c1c(cc(cc1)C(=O)Nc2c(c3ccc(c4ccccc4)cc3)cccc2)C
0.278195	[O-][N+](=O)c1c(cc(cc1)C(=O)Nc2c(c3ccc(c4ccccc4)cc3)cccc2)C
0.278146	S(=O)(=O)(Nc1c(ccc(c1)C(=O)NC=2NN=C(C=3SC(=CC3)C)C2)C)c4ccc(F)cc4
0.278146	S(=O)(=O)(Nc1c(ccc(c1)C(=O)NC=2NN=C(C=3SC(=CC3)C)C2)C)c4ccc(F)cc4
0.278146	S(=O)(=O)(Nc1c(ccc(c1)C(=O)NC=2NN=C(C=3SC(=CC3)C)C2)C)c4ccc(F)cc4
0.278146	S(=O)(=O)(Nc1c(ccc(c1)C(=O)NC=2NN=C(C=3SC(=CC3)C)C2)C)c4ccc(F)cc4
0.278146	S(=O)(=O)(Nc1c(ccc(c1)C(=O)NC=2NN=C(C=3SC(=CC3)C)C2)C)c4ccc(F)cc4
0.278146	S(=O)(=O)(Nc1c(ccc(c1)C(=O)NC=2NN=C(C=3SC(=CC3)C)C2)C)c4ccc(F)cc4
0.278146	S(=O)(=O)(Nc1c(ccc(c1)C(=O)NC=2NN=C(C=3SC(=CC3)C)C2)C)c4ccc(F)cc4
0.278146	S(=O)(=O)(Nc1c(ccc(c1)C(=O)NC=2NN=C(C=3SC(=CC3)C)C2)C)c4ccc(F)cc4
0.278146	S(=O)(=O)(Nc1c(ccc(c1)C(=O)NC=2NN=C(C=3SC(=CC3)C)C2)C)c4ccc(F)cc4
0.278146	S(=O)(=O)(Nc1c(ccc(c1)C(=O)NC=2NN=C(C=3SC(=CC3)C)C2)C)c4ccc(F)cc4
0.277978	S(=O)(=O)(Nc1cc(ccc1)C(=O)Nc2c(ccc(S(=O)(=O)CC=C)c2)C)c3ccc(cc3)C
0.277978	S(=O)(=O)(Nc1cc(ccc1)C(=O)Nc2c(ccc(S(=O)(=O)CC=C)c2)C)c3ccc(cc3)C
0.277978	S(=O)(=O)(Nc1cc(ccc1)C(=O)Nc2c(ccc(S(=O)(=O)CC=C)c2)C)c3ccc(cc3)C
0.277978	S(=O)(=O)(Nc1cc(ccc1)C(=O)Nc2c(ccc(S(=O)(=O)CC=C)c2)C)c3ccc(cc3)C
0.277978	S(=O)(=O)(Nc1cc(ccc1)C(=O)Nc2c(ccc(S(=O)(=O)CC=C)c2)C)c3ccc(cc3)C
0.277978	S(=O)(=O)(Nc1cc(ccc1)C(=O)Nc2c(ccc(S(=O)(=O)CC=C)c2)C)c3ccc(cc3)C
0.277978	S(=O)(=O)(Nc1cc(ccc1)C(=O)Nc2c(ccc(S(=O)(=O)CC=C)c2)C)c3ccc(cc3)C
0.277978	S(=O)(=O)(Nc1cc(ccc1)C(=O)Nc2c(ccc(S(=O)(=O)CC=C)c2)C)c3ccc(cc3)C
0.277978	S(=O)(=O)(Nc1cc(ccc1)C(=O)Nc2c(ccc(S(=O)(=O)CC=C)c2)C)c3ccc(cc3)C
0.277978	S(=O)(=O)(Nc1cc(ccc1)C(=O)Nc2c(ccc(S(=O)(=O)CC=C)c2)C)c3ccc(cc3)C
0.277778	Clc1c(ccc(NC(=O)N(C)C)c1)C(=O)Oc2c(cc(NC(=O)c3cnccc3)cc2)C
0.277778	Clc1c(ccc(NC(=O)N(C)C)c1)C(=O)Oc2c(cc(NC(=O)c3cnccc3)cc2)C
0.277778	Clc1c(ccc(NC(=O)N(C)C)c1)C(=O)Oc2c(cc(NC(=O)c3cnccc3)cc2)C
0.277778	Clc1c(ccc(NC(=O)N(C)C)c1)C(=O)Oc2c(cc(NC(=O)c3cnccc3)cc2)C
0.277778	Clc1c(ccc(NC(=O)N(C)C)c1)C(=O)Oc2c(cc(NC(=O)c3cnccc3)cc2)C
0.277778	Clc1c(ccc(NC(=O)N(C)C)c1)C(=O)Oc2c(cc(NC(=O)c3cnccc3)cc2)C
0.277778	Clc1c(ccc(NC(=O)N(C)C)c1)C(=O)Oc2c(cc(NC(=O)c3cnccc3)cc2)C
0.277778	Clc1c(ccc(NC(=O)N(C)C)c1)C(=O)Oc2c(cc(NC(=O)c3cnccc3)cc2)C
0.277778	Clc1c(ccc(NC(=O)N(C)C)c1)C(=O)Oc2c(cc(NC(=O)c3cnccc3)cc2)C
0.277778	Clc1c(ccc(NC(=O)N(C)C)c1)C(=O)Oc2c(cc(NC(=O)c3cnccc3)cc2)C
0.277567	O=C(Nc1c(cc(cc1)C)C)NC(=O)CN2CCN(CC=3ON=CC3)CC2
0.277567	O=C(Nc1c(cc(cc1)C)C)NC(=O)CN2CCN(CC=3ON=CC3)CC2
0.277567	O=C(Nc1c(cc(cc1)C)C)NC(=O)CN2CCN(CC=3ON=CC3)CC2
0.277567	O=C(Nc1c(cc(cc1)C)C)NC(=O)CN2CCN(CC=3ON=CC3)CC2
0.277567	O=C(Nc1c(cc(cc1)C)C)NC(=O)CN2CCN(CC=3ON=CC3)CC2
0.277567	O=C(Nc1c(cc(cc1)C)C)NC(=O)CN2CCN(CC=3ON=CC3)CC2
0.277567	O=C(Nc1c(cc(cc1)C)C)NC(=O)CN2CCN(CC=3ON=CC3)CC2
0.277567	O=C(Nc1c(cc(cc1)C)C)NC(=O)CN2CCN(CC=3ON=CC3)CC2
0.277567	O=C(Nc1c(cc(cc1)C)C)NC(=O)CN2CCN(CC=3ON=CC3)CC2
0.277567	O=C(Nc1c(cc(cc1)C)C)NC(=O)CN2CCN(CC=3ON=CC3)CC2
0.277259	O=C(N(C)C)c1ccc(cc1)CCNC(=O)c2cc(N3N=NC(c4cc(c(cc4)C)C(=O)Nc5ccccc5)=C3)ccc2
0.277259	O=C(N(C)C)c1ccc(cc1)CCNC(=O)c2cc(N3N=NC(c4cc(c(cc4)C)C(=O)Nc5ccccc5)=C3)ccc2
0.277193	O=C(Nc1cnccc1)c2ccc(cc2)CNC(=O)c3cc(OCC)c(OC)c(c4ccccc4)c3
0.277108	S1CCN(Cc2cc(c(NC(=O)C3CCCC3)cc2)C)CC1
0.277108	S1CCN(Cc2cc(c(NC(=O)C3CCCC3)cc2)C)CC1
0.277108	S1CCN(Cc2cc(c(NC(=O)C3CCCC3)cc2)C)CC1
0.277108	S1CCN(Cc2cc(c(NC(=O)C3CCCC3)cc2)C)CC1
0.277108	S1CCN(Cc2cc(c(NC(=O)C3CCCC3)cc2)C)CC1
0.277108	S1CCN(Cc2cc(c(NC(=O)C3CCCC3)cc2)C)CC1
0.277108	S1CCN(Cc2cc(c(NC(=O)C3CCCC3)cc2)C)CC1
0.277108	S1CCN(Cc2cc(c(NC(=O)C3CCCC3)cc2)C)CC1
0.277108	S1CCN(Cc2cc(c(NC(=O)C3CCCC3)cc2)C)CC1
0.277108	Ic1c(F)ccc(c1)C(=O)Nc2ccc(cc2)C=3OC=CN3
0.277108	Ic1c(F)ccc(c1)C(=O)Nc2ccc(cc2)C=3OC=CN3
0.277108	Ic1c(F)ccc(c1)C(=O)Nc2ccc(cc2)C=3OC=CN3
0.277108	Ic1c(F)ccc(c1)C(=O)Nc2ccc(cc2)C=3OC=CN3
0.277108	Ic1c(F)ccc(c1)C(=O)Nc2ccc(cc2)C=3OC=CN3
0.277108	Ic1c(F)ccc(c1)C(=O)Nc2ccc(cc2)C=3OC=CN3
0.277108	Ic1c(F)ccc(c1)C(=O)Nc2ccc(cc2)C=3OC=CN3
0.277108	Ic1c(F)ccc(c1)C(=O)Nc2ccc(cc2)C=3OC=CN3
0.277108	Ic1c(F)ccc(c1)C(=O)Nc2ccc(cc2)C=3OC=CN3
0.277027	Clc1c(Nc2c(cccc2)C(=O)Nc3ccc(Oc4nc(ncc4)C)cc3)c(Cl)ccc1C
0.277027	Clc1c(Nc2c(cccc2)C(=O)Nc3ccc(Oc4nc(ncc4)C)cc3)c(Cl)ccc1C
0.277027	Clc1c(Nc2c(cccc2)C(=O)Nc3ccc(Oc4nc(ncc4)C)cc3)c(Cl)ccc1C
0.277027	Clc1c(Nc2c(cccc2)C(=O)Nc3ccc(Oc4nc(ncc4)C)cc3)c(Cl)ccc1C
0.277027	Clc1c(Nc2c(cccc2)C(=O)Nc3ccc(Oc4nc(ncc4)C)cc3)c(Cl)ccc1C
0.277027	Clc1c(Nc2c(cccc2)C(=O)Nc3ccc(Oc4nc(ncc4)C)cc3)c(Cl)ccc1C
0.277027	Clc1c(Nc2c(cccc2)C(=O)Nc3ccc(Oc4nc(ncc4)C)cc3)c(Cl)ccc1C
0.277027	Clc1c(Nc2c(cccc2)C(=O)Nc3ccc(Oc4nc(ncc4)C)cc3)c(Cl)ccc1C
0.277027	Clc1c(Nc2c(cccc2)C(=O)Nc3ccc(Oc4nc(ncc4)C)cc3)c(Cl)ccc1C
0.277027	Clc1c(Nc2c(cccc2)C(=O)Nc3ccc(Oc4nc(ncc4)C)cc3)c(Cl)ccc1C
0.276923	S1C(c2ccc(cc2)C)=CC=C1CNc3c(ccc(NC(=O)C(C)(C)C)c3)C
0.276923	S1C(c2ccc(cc2)C)=CC=C1CNc3c(ccc(NC(=O)C(C)(C)C)c3)C
0.276923	S1C(c2ccc(cc2)C)=CC=C1CNc3c(ccc(NC(=O)C(C)(C)C)c3)C
0.276923	S1C(c2ccc(cc2)C)=CC=C1CNc3c(ccc(NC(=O)C(C)(C)C)c3)C
0.276923	S1C(c2ccc(cc2)C)=CC=C1CNc3c(ccc(NC(=O)C(C)(C)C)c3)C
0.276923	S1C(c2ccc(cc2)C)=CC=C1CNc3c(ccc(NC(=O)C(C)(C)C)c3)C
0.276923	S1C(c2ccc(cc2)C)=CC=C1CNc3c(ccc(NC(=O)C(C)(C)C)c3)C
0.276923	S1C(c2ccc(cc2)C)=CC=C1CNc3c(ccc(NC(=O)C(C)(C)C)c3)C
0.276923	S1C(c2ccc(cc2)C)=CC=C1CNc3c(ccc(NC(=O)C(C)(C)C)c3)C
0.276923	S1C(c2ccc(cc2)C)=CC=C1CNc3c(ccc(NC(=O)C(C)(C)C)c3)C
0.27686	Clc1c(ccc(NC(=O)N2CCN(C(=O)c3ccc(cc3)C)CC2)c1)C
0.276817	Clc1cc(NNC(=O)C(=O)Nc2cc(c(NC(=O)c3cc(S(=O)(=O)C)ccc3)cc2)C)c(cc1)C
0.276817	Clc1cc(NNC(=O)C(=O)Nc2cc(c(NC(=O)c3cc(S(=O)(=O)C)ccc3)cc2)C)c(cc1)C
0.276817	Clc1cc(NNC(=O)C(=O)Nc2cc(c(NC(=O)c3cc(S(=O)(=O)C)ccc3)cc2)C)c(cc1)C
0.276817	Clc1cc(NNC(=O)C(=O)Nc2cc(c(NC(=O)c3cc(S(=O)(=O)C)ccc3)cc2)C)c(cc1)C
0.276817	Clc1cc(NNC(=O)C(=O)Nc2cc(c(NC(=O)c3cc(S(=O)(=O)C)ccc3)cc2)C)c(cc1)C
0.276817	Clc1cc(NNC(=O)C(=O)Nc2cc(c(NC(=O)c3cc(S(=O)(=O)C)ccc3)cc2)C)c(cc1)C
0.276817	Clc1cc(NNC(=O)C(=O)Nc2cc(c(NC(=O)c3cc(S(=O)(=O)C)ccc3)cc2)C)c(cc1)C
0.276817	Clc1cc(NNC(=O)C(=O)Nc2cc(c(NC(=O)c3cc(S(=O)(=O)C)ccc3)cc2)C)c(cc1)C
0.276817	Clc1cc(NNC(=O)C(=O)Nc2cc(c(NC(=O)c3cc(S(=O)(=O)C)ccc3)cc2)C)c(cc1)C
0.276817	Clc1cc(NNC(=O)C(=O)Nc2cc(c(NC(=O)c3cc(S(=O)(=O)C)ccc3)cc2)C)c(cc1)C
0.276667	Brc1c(ccc(NC(=O)C=2N3C(SC2)=CN=C3)c1)CN4CCN(CC4)C
0.276667	Brc1c(ccc(NC(=O)C=2N3C(SC2)=CN=C3)c1)CN4CCN(CC4)C
0.276667	Brc1c(ccc(NC(=O)C=2N3C(SC2)=CN=C3)c1)CN4CCN(CC4)C
0.276667	Brc1c(ccc(NC(=O)C=2N3C(SC2)=CN=C3)c1)CN4CCN(CC4)C
0.276667	Brc1c(ccc(NC(=O)C=2N3C(SC2)=CN=C3)c1)CN4CCN(CC4)C
0.276515	Brc1c(ccc(NC(=O)CC(c2ccccc2)CC)c1)CN3CCN(CC3)C
0.276515	Brc1c(ccc(NC(=O)CC(c2ccccc2)CC)c1)CN3CCN(CC3)C
0.276515	Brc1c(ccc(NC(=O)CC(c2ccccc2)CC)c1)CN3CCN(CC3)C
0.276515	Brc1c(ccc(NC(=O)CC(c2ccccc2)CC)c1)CN3CCN(CC3)C
0.276515	Brc1c(ccc(NC(=O)CC(c2ccccc2)CC)c1)CN3CCN(CC3)C
0.276515	Brc1c(ccc(NC(=O)CC(c2ccccc2)CC)c1)CN3CCN(CC3)C
0.276515	Brc1c(ccc(NC(=O)CC(c2ccccc2)CC)c1)CN3CCN(CC3)C
0.276515	Brc1c(ccc(NC(=O)CC(c2ccccc2)CC)c1)CN3CCN(CC3)C
0.276515	Brc1c(ccc(NC(=O)CC(c2ccccc2)CC)c1)CN3CCN(CC3)C
0.276515	Brc1c(ccc(NC(=O)CC(c2ccccc2)CC)c1)CN3CCN(CC3)C
0.276224	S(=O)(=O)(c1cc(ccc1)C(=O)Nc2c(cc(NC(=O)C(=O)Nc3cc(ccc3)CCC(=O)O)cc2)C)C
0.276224	S(=O)(=O)(c1cc(ccc1)C(=O)Nc2c(cc(NC(=O)C(=O)Nc3cc(ccc3)CCC(=O)O)cc2)C)C
0.276224	S(=O)(=O)(c1cc(ccc1)C(=O)Nc2c(cc(NC(=O)C(=O)Nc3cc(ccc3)CCC(=O)O)cc2)C)C
0.276224	S(=O)(=O)(c1cc(ccc1)C(=O)Nc2c(cc(NC(=O)C(=O)Nc3cc(ccc3)CCC(=O)O)cc2)C)C
0.276224	S(=O)(=O)(c1cc(ccc1)C(=O)Nc2c(cc(NC(=O)C(=O)Nc3cc(ccc3)CCC(=O)O)cc2)C)C
0.276163	FC(F)(F)c1nc(ncc1)Nc2cc(c(cc2)C)C(=O)NCC3C(NC(=O)c4cc(ccc4)C)C5(CC3)CCC5
0.276163	FC(F)(F)c1nc(ncc1)Nc2cc(c(cc2)C)C(=O)NCC3C(NC(=O)c4cc(ccc4)C)C5(CC3)CCC5
0.276163	FC(F)(F)c1nc(ncc1)Nc2cc(c(cc2)C)C(=O)NCC3C(NC(=O)c4cc(ccc4)C)C5(CC3)CCC5
0.276163	FC(F)(F)c1nc(ncc1)Nc2cc(c(cc2)C)C(=O)NCC3C(NC(=O)c4cc(ccc4)C)C5(CC3)CCC5
0.276163	FC(F)(F)c1nc(ncc1)Nc2cc(c(cc2)C)C(=O)NCC3C(NC(=O)c4cc(ccc4)C)C5(CC3)CCC5
0.276163	FC(F)(F)c1nc(ncc1)Nc2cc(c(cc2)C)C(=O)NCC3C(NC(=O)c4cc(ccc4)C)C5(CC3)CCC5
0.276163	FC(F)(F)c1nc(ncc1)Nc2cc(c(cc2)C)C(=O)NCC3C(NC(=O)c4cc(ccc4)C)C5(CC3)CCC5
0.276163	FC(F)(F)c1nc(ncc1)Nc2cc(c(cc2)C)C(=O)NCC3C(NC(=O)c4cc(ccc4)C)C5(CC3)CCC5
0.276163	FC(F)(F)c1nc(ncc1)Nc2cc(c(cc2)C)C(=O)NCC3C(NC(=O)c4cc(ccc4)C)C5(CC3)CCC5
0.275862	S1C(c2ccc(cc2)C)=CC=C1CNc3c(cc(cc3)CN4CCSCC4)C
0.275862	S1C(c2ccc(cc2)C)=CC=C1CNc3c(cc(cc3)CN4CCSCC4)C
0.275862	S1C(c2ccc(cc2)C)=CC=C1CNc3c(cc(cc3)CN4CCSCC4)C
0.275862	S1C(c2ccc(cc2)C)=CC=C1CNc3c(cc(cc3)CN4CCSCC4)C
0.275862	S1C(c2ccc(cc2)C)=CC=C1CNc3c(cc(cc3)CN4CCSCC4)C
0.275862	S1C(c2ccc(cc2)C)=CC=C1CNc3c(cc(cc3)CN4CCSCC4)C
0.275862	S1C(c2ccc(cc2)C)=CC=C1CNc3c(cc(cc3)CN4CCSCC4)C
0.275862	S1C(c2ccc(cc2)C)=CC=C1CNc3c(cc(cc3)CN4CCSCC4)C
0.275862	S1C(c2ccc(cc2)C)=CC=C1CNc3c(cc(cc3)CN4CCSCC4)C
0.275862	S1C(c2ccc(cc2)C)=CC=C1CNc3c(cc(cc3)CN4CCSCC4)C
0.275862	O=C(Nc1ccc(OC=2NN=C(C2)C)cc1)c3cncc(c3)C4=NNC=C4
0.275862	O=C(Nc1ccc(OC=2NN=C(C2)C)cc1)c3cncc(c3)C4=NNC=C4
0.275862	O=C(Nc1ccc(OC=2NN=C(C2)C)cc1)c3cncc(c3)C4=NNC=C4
0.275862	O=C(Nc1ccc(OC=2NN=C(C2)C)cc1)c3cncc(c3)C4=NNC=C4
0.27451	S1C2=C(C=C1)CN(C(=O)CCC(=O)Nc3c(ccc(c3)C(=O)Nc4ccccc4)C)CC2
0.273973	Clc1ccc(cc1)CN2c3c(cc(NC(=O)c4ccc(N5c6c(cccc6)CCC5)cc4)cc3)CCC2
0.273973	Clc1ccc(cc1)CN2c3c(cc(NC(=O)c4ccc(N5c6c(cccc6)CCC5)cc4)cc3)CCC2
0.273973	Clc1ccc(cc1)CN2c3c(cc(NC(=O)c4ccc(N5c6c(cccc6)CCC5)cc4)cc3)CCC2
0.273973	Clc1ccc(cc1)CN2c3c(cc(NC(=O)c4ccc(N5c6c(cccc6)CCC5)cc4)cc3)CCC2
0.273973	Clc1ccc(cc1)CN2c3c(cc(NC(=O)c4ccc(N5c6c(cccc6)CCC5)cc4)cc3)CCC2
0.273973	Clc1ccc(cc1)CN2c3c(cc(NC(=O)c4ccc(N5c6c(cccc6)CCC5)cc4)cc3)CCC2
0.273973	Clc1ccc(cc1)CN2c3c(cc(NC(=O)c4ccc(N5c6c(cccc6)CCC5)cc4)cc3)CCC2
0.273859	O=C(Nc1cc(NCc2ccc(OC)cc2)c(cc1)C)C(C)(C)C
0.273859	O=C(Nc1cc(NCc2ccc(OC)cc2)c(cc1)C)C(C)(C)C
0.273859	O=C(Nc1cc(NCc2ccc(OC)cc2)c(cc1)C)C(C)(C)C
0.273859	O=C(Nc1cc(NCc2ccc(OC)cc2)c(cc1)C)C(C)(C)C
0.273859	O=C(Nc1cc(NCc2ccc(OC)cc2)c(cc1)C)C(C)(C)C
0.273859	O=C(Nc1cc(NCc2ccc(OC)cc2)c(cc1)C)C(C)(C)C
0.273859	O=C(Nc1cc(NCc2ccc(OC)cc2)c(cc1)C)C(C)(C)C
0.273859	O=C(Nc1cc(NCc2ccc(OC)cc2)c(cc1)C)C(C)(C)C
0.273859	O=C(Nc1cc(NCc2ccc(OC)cc2)c(cc1)C)C(C)(C)C
0.273859	O=C(Nc1cc(NCc2ccc(OC)cc2)c(cc1)C)C(C)(C)C
0.27381	S(=O)(=O)(c1cc(ccc1)C(=O)Nc2c(cc(NC(=O)C(=O)NCc3c(c4ccc(cc4)CN5N=CC=C5)cccc3)cc2)C)C
0.273723	Clc1c(ccc(NC(=O)N2CCN(C(=O)c3ccc(cc3)CN4N=NC=C4)CC2)c1)C
0.273684	S(=O)(=O)(Nc1c(F)ccc(NC(=O)c2ccc(cc2)CN3C(=O)NCC3=O)c1)C
0.273684	S(=O)(=O)(Nc1c(F)ccc(NC(=O)c2ccc(cc2)CN3C(=O)NCC3=O)c1)C
0.273616	S1C(=NC(c2c(F)cc(NC(=O)C)cc2)=C1)NC(=O)c3cc(c([N+]([O-])=O)cc3)C
0.273616	S1C(=NC(c2c(F)cc(NC(=O)C)cc2)=C1)NC(=O)c3cc(c([N+]([O-])=O)cc3)C
0.273616	S1C(=NC(c2c(F)cc(NC(=O)C)cc2)=C1)NC(=O)c3cc(c([N+]([O-])=O)cc3)C
0.273616	S1C(=NC(c2c(F)cc(NC(=O)C)cc2)=C1)NC(=O)c3cc(c([N+]([O-])=O)cc3)C
0.273616	S1C(=NC(c2c(F)cc(NC(=O)C)cc2)=C1)NC(=O)c3cc(c([N+]([O-])=O)cc3)C
0.273616	S1C(=NC(c2c(F)cc(NC(=O)C)cc2)=C1)NC(=O)c3cc(c([N+]([O-])=O)cc3)C
0.273616	S1C(=NC(c2c(F)cc(NC(=O)C)cc2)=C1)NC(=O)c3cc(c([N+]([O-])=O)cc3)C
0.273616	S1C(=NC(c2c(F)cc(NC(=O)C)cc2)=C1)NC(=O)c3cc(c([N+]([O-])=O)cc3)C
0.273616	S1C(=NC(c2c(F)cc(NC(=O)C)cc2)=C1)NC(=O)c3cc(c([N+]([O-])=O)cc3)C
0.273616	S1C(=NC(c2c(F)cc(NC(=O)C)cc2)=C1)NC(=O)c3cc(c([N+]([O-])=O)cc3)C
0.273585	S(=O)(=O)(c1cc(ccc1)C(=O)Nc2c(cc(NC(=O)C(=O)N3CCN(CC3)CCNC(=O)OC(C)(C)C)cc2)C)C
0.273438	O=C(Nc1ccc(cc1)CN2CCN(Cc3ccccc3)CC2)Cc4c(OC)ccc(c4)C
0.273438	O=C(Nc1ccc(cc1)CN2CCN(Cc3ccccc3)CC2)Cc4c(OC)ccc(c4)C
0.273438	O=C(Nc1ccc(cc1)CN2CCN(Cc3ccccc3)CC2)Cc4c(OC)ccc(c4)C
0.273438	O=C(Nc1ccc(cc1)CN2CCN(Cc3ccccc3)CC2)Cc4c(OC)ccc(c4)C
0.273438	O=C(Nc1ccc(cc1)CN2CCN(Cc3ccccc3)CC2)Cc4c(OC)ccc(c4)C
0.273438	O=C(Nc1ccc(cc1)CN2CCN(Cc3ccccc3)CC2)Cc4c(OC)ccc(c4)C
0.273438	O=C(Nc1ccc(cc1)CN2CCN(Cc3ccccc3)CC2)Cc4c(OC)ccc(c4)C
0.273438	O=C(Nc1ccc(cc1)CN2CCN(Cc3ccccc3)CC2)Cc4c(OC)ccc(c4)C
0.273438	O=C(Nc1ccc(cc1)CN2CCN(Cc3ccccc3)CC2)Cc4c(OC)ccc(c4)C
0.273438	O=C(Nc1ccc(cc1)CN2CCN(Cc3ccccc3)CC2)Cc4c(OC)ccc(c4)C
0.273109	O=C(NCC(CN1CCN(CC1)CC)C)c2ccc(Nc3cnccc3)cc2
0.273109	O=C(NCC(CN1CCN(CC1)CC)C)c2ccc(Nc3cnccc3)cc2
0.273109	O=C(NCC(CN1CCN(CC1)CC)C)c2ccc(Nc3cnccc3)cc2
0.273109	O=C(NCC(CN1CCN(CC1)CC)C)c2ccc(Nc3cnccc3)cc2
0.273109	O=C(NCC(CN1CCN(CC1)CC)C)c2ccc(Nc3cnccc3)cc2
0.273109	O=C(NCC(CN1CCN(CC1)CC)C)c2ccc(Nc3cnccc3)cc2
0.273109	O=C(NCC(CN1CCN(CC1)CC)C)c2ccc(Nc3cnccc3)cc2
0.273109	O=C(NCC(CN1CCN(CC1)CC)C)c2ccc(Nc3cnccc3)cc2
0.273109	O=C(NCC(CN1CCN(CC1)CC)C)c2ccc(Nc3cnccc3)cc2
0.273109	O=C(NCC(CN1CCN(CC1)CC)C)c2ccc(Nc3cnccc3)cc2
0.273038	Fc1c(N2C(C(C)C)CCC2)ccc(NC(=O)c3ccc(Nc4cnccc4)cc3)c1
0.273038	Fc1c(N2C(C(C)C)CCC2)ccc(NC(=O)c3ccc(Nc4cnccc4)cc3)c1
0.273038	Fc1c(N2C(C(C)C)CCC2)ccc(NC(=O)c3ccc(Nc4cnccc4)cc3)c1
0.273038	Fc1c(N2C(C(C)C)CCC2)ccc(NC(=O)c3ccc(Nc4cnccc4)cc3)c1
0.273038	Fc1c(N2C(C(C)C)CCC2)ccc(NC(=O)c3ccc(Nc4cnccc4)cc3)c1
0.273038	Fc1c(N2C(C(C)C)CCC2)ccc(NC(=O)c3ccc(Nc4cnccc4)cc3)c1
0.273038	Fc1c(N2C(C(C)C)CCC2)ccc(NC(=O)c3ccc(Nc4cnccc4)cc3)c1
0.273038	Fc1c(N2C(C(C)C)CCC2)ccc(NC(=O)c3ccc(Nc4cnccc4)cc3)c1
0.273038	Fc1c(N2C(C(C)C)CCC2)ccc(NC(=O)c3ccc(Nc4cnccc4)cc3)c1
0.273038	Fc1c(N2C(C(C)C)CCC2)ccc(NC(=O)c3ccc(Nc4cnccc4)cc3)c1
0.272727	O=C(Nc1cc(NC(=O)C(Oc2ccc(c3ccccc3)cc2)C)c(cc1)C)C(C)(C)C
0.272727	O=C(Nc1cc(NC(=O)C(Oc2ccc(c3ccccc3)cc2)C)c(cc1)C)C(C)(C)C
0.272727	O=C(Nc1cc(NC(=O)C(Oc2ccc(c3ccccc3)cc2)C)c(cc1)C)C(C)(C)C
0.272727	O=C(Nc1cc(NC(=O)C(Oc2ccc(c3ccccc3)cc2)C)c(cc1)C)C(C)(C)C
0.272727	O=C(Nc1cc(NC(=O)C(Oc2ccc(c3ccccc3)cc2)C)c(cc1)C)C(C)(C)C
0.272727	O=C(Nc1cc(NC(=O)C(Oc2ccc(c3ccccc3)cc2)C)c(cc1)C)C(C)(C)C
0.272727	O=C(Nc1cc(NC(=O)C(Oc2ccc(c3ccccc3)cc2)C)c(cc1)C)C(C)(C)C
0.272727	O=C(Nc1cc(NC(=O)C(Oc2ccc(c3ccccc3)cc2)C)c(cc1)C)C(C)(C)C
0.272727	O=C(Nc1cc(NC(=O)C(Oc2ccc(c3ccccc3)cc2)C)c(cc1)C)C(C)(C)C
0.272727	O=C(Nc1cc(NC(=O)C(Oc2ccc(c3ccccc3)cc2)C)c(cc1)C)C(C)(C)C
0.272085	S1C(=NC(c2cc(c(cc2)C)C)=C1)NC(=O)C3=CNC(=O)C(=C3)C
0.272085	S1C(=NC(c2cc(c(cc2)C)C)=C1)NC(=O)C3=CNC(=O)C(=C3)C
[truncated: 8,001 more rows]
