# Supplementary material for: Galileo: Three-dimensional searching in large combinatorial fragment spaces on the example of pharmacophores
Source: J Comput Aided Mol Des. 2022 Nov 24;37(1):1–16. doi: 10.1007/s10822-022-00485-y (PMC10032335; doi:10.1007/s10822-022-00485-y)
Supplement: Supplementary file 4 — Supplementary file 3a [file 10822_2022_485_MOESM3_ESMa.zip › Imatinib_Galileo/16/out_10.csv]

Score	SMILES
0.47619	FC(F)(F)c1nc(ncc1)Nc2cc(c(cc2)C)C(=O)Nc3ccc(cc3)CN4CCCCCC4
0.47619	FC(F)(F)c1nc(ncc1)Nc2cc(c(cc2)C)C(=O)Nc3ccc(cc3)CN4CCCCCC4
0.47619	FC(F)(F)c1nc(ncc1)Nc2cc(c(cc2)C)C(=O)Nc3ccc(cc3)CN4CCCCCC4
0.47619	FC(F)(F)c1nc(ncc1)Nc2cc(c(cc2)C)C(=O)Nc3ccc(cc3)CN4CCCCCC4
0.47619	FC(F)(F)c1nc(ncc1)Nc2cc(c(cc2)C)C(=O)Nc3ccc(cc3)CN4CCCCCC4
0.47619	FC(F)(F)c1nc(ncc1)Nc2cc(c(cc2)C)C(=O)Nc3ccc(cc3)CN4CCCCCC4
0.47619	FC(F)(F)c1nc(ncc1)Nc2cc(c(cc2)C)C(=O)Nc3ccc(cc3)CN4CCCCCC4
0.47619	FC(F)(F)c1nc(ncc1)Nc2cc(c(cc2)C)C(=O)Nc3ccc(cc3)CN4CCCCCC4
0.47619	FC(F)(F)c1nc(ncc1)Nc2cc(c(cc2)C)C(=O)Nc3ccc(cc3)CN4CCCCCC4
0.47619	FC(F)(F)c1nc(ncc1)Nc2cc(c(cc2)C)C(=O)Nc3ccc(cc3)CN4CCCCCC4
0.413043	O=C(Nc1cc(c(NC(=O)C)cc1)C)c2cc(Nc3ncccn3)ccc2
0.413043	O=C(Nc1cc(c(NC(=O)C)cc1)C)c2cc(Nc3ncccn3)ccc2
0.413043	O=C(Nc1cc(c(NC(=O)C)cc1)C)c2cc(Nc3ncccn3)ccc2
0.413043	O=C(Nc1cc(c(NC(=O)C)cc1)C)c2cc(Nc3ncccn3)ccc2
0.413043	O=C(Nc1cc(c(NC(=O)C)cc1)C)c2cc(Nc3ncccn3)ccc2
0.413043	O=C(Nc1cc(c(NC(=O)C)cc1)C)c2cc(Nc3ncccn3)ccc2
0.413043	O=C(Nc1cc(c(NC(=O)C)cc1)C)c2cc(Nc3ncccn3)ccc2
0.413043	O=C(Nc1cc(c(NC(=O)C)cc1)C)c2cc(Nc3ncccn3)ccc2
0.413043	O=C(Nc1cc(c(NC(=O)C)cc1)C)c2cc(Nc3ncccn3)ccc2
0.413043	O=C(Nc1cc(c(NC(=O)C)cc1)C)c2cc(Nc3ncccn3)ccc2
0.411538	O=C(Nc1ccccc1)c2cc(NC(=O)C(=O)NCc3cc(ncc3)c4ccccc4)c(cc2)C
0.411538	O=C(Nc1ccccc1)c2cc(NC(=O)C(=O)NCc3cc(ncc3)c4ccccc4)c(cc2)C
0.411538	O=C(Nc1ccccc1)c2cc(NC(=O)C(=O)NCc3cc(ncc3)c4ccccc4)c(cc2)C
0.411538	O=C(Nc1ccccc1)c2cc(NC(=O)C(=O)NCc3cc(ncc3)c4ccccc4)c(cc2)C
0.411538	O=C(Nc1ccccc1)c2cc(NC(=O)C(=O)NCc3cc(ncc3)c4ccccc4)c(cc2)C
0.411538	O=C(Nc1ccccc1)c2cc(NC(=O)C(=O)NCc3cc(ncc3)c4ccccc4)c(cc2)C
0.411538	O=C(Nc1ccccc1)c2cc(NC(=O)C(=O)NCc3cc(ncc3)c4ccccc4)c(cc2)C
0.411538	O=C(Nc1ccccc1)c2cc(NC(=O)C(=O)NCc3cc(ncc3)c4ccccc4)c(cc2)C
0.411538	O=C(Nc1ccccc1)c2cc(NC(=O)C(=O)NCc3cc(ncc3)c4ccccc4)c(cc2)C
0.411538	O=C(Nc1ccccc1)c2cc(NC(=O)C(=O)NCc3cc(ncc3)c4ccccc4)c(cc2)C
0.402878	FC(F)(F)c1nc(ncc1)Nc2cc(c(cc2)C)C(=O)NCC3CCN(Cc4ccccc4)CC3
0.402878	FC(F)(F)c1nc(ncc1)Nc2cc(c(cc2)C)C(=O)NCC3CCN(Cc4ccccc4)CC3
0.402878	FC(F)(F)c1nc(ncc1)Nc2cc(c(cc2)C)C(=O)NCC3CCN(Cc4ccccc4)CC3
0.402878	FC(F)(F)c1nc(ncc1)Nc2cc(c(cc2)C)C(=O)NCC3CCN(Cc4ccccc4)CC3
0.402878	FC(F)(F)c1nc(ncc1)Nc2cc(c(cc2)C)C(=O)NCC3CCN(Cc4ccccc4)CC3
0.402878	FC(F)(F)c1nc(ncc1)Nc2cc(c(cc2)C)C(=O)NCC3CCN(Cc4ccccc4)CC3
0.402878	FC(F)(F)c1nc(ncc1)Nc2cc(c(cc2)C)C(=O)NCC3CCN(Cc4ccccc4)CC3
0.402878	FC(F)(F)c1nc(ncc1)Nc2cc(c(cc2)C)C(=O)NCC3CCN(Cc4ccccc4)CC3
0.402878	FC(F)(F)c1nc(ncc1)Nc2cc(c(cc2)C)C(=O)NCC3CCN(Cc4ccccc4)CC3
0.402878	FC(F)(F)c1nc(ncc1)Nc2cc(c(cc2)C)C(=O)NCC3CCN(Cc4ccccc4)CC3
0.402135	FC(F)(F)c1nc(ncc1)Nc2cc(c(cc2)C)C(=O)Nc3cc(N4CCN(CC5CC5)CC4)ccc3
0.402135	FC(F)(F)c1nc(ncc1)Nc2cc(c(cc2)C)C(=O)Nc3cc(N4CCN(CC5CC5)CC4)ccc3
0.402135	FC(F)(F)c1nc(ncc1)Nc2cc(c(cc2)C)C(=O)Nc3cc(N4CCN(CC5CC5)CC4)ccc3
0.402135	FC(F)(F)c1nc(ncc1)Nc2cc(c(cc2)C)C(=O)Nc3cc(N4CCN(CC5CC5)CC4)ccc3
0.402135	FC(F)(F)c1nc(ncc1)Nc2cc(c(cc2)C)C(=O)Nc3cc(N4CCN(CC5CC5)CC4)ccc3
0.402135	FC(F)(F)c1nc(ncc1)Nc2cc(c(cc2)C)C(=O)Nc3cc(N4CCN(CC5CC5)CC4)ccc3
0.402135	FC(F)(F)c1nc(ncc1)Nc2cc(c(cc2)C)C(=O)Nc3cc(N4CCN(CC5CC5)CC4)ccc3
0.402135	FC(F)(F)c1nc(ncc1)Nc2cc(c(cc2)C)C(=O)Nc3cc(N4CCN(CC5CC5)CC4)ccc3
0.402135	FC(F)(F)c1nc(ncc1)Nc2cc(c(cc2)C)C(=O)Nc3cc(N4CCN(CC5CC5)CC4)ccc3
0.402135	FC(F)(F)c1nc(ncc1)Nc2cc(c(cc2)C)C(=O)Nc3cc(N4CCN(CC5CC5)CC4)ccc3
0.394636	Fc1cc(NC(=O)c2c(ccc(Nc3nc(ccn3)C(F)(F)F)c2)C)c(cc1)C
0.394636	Fc1cc(NC(=O)c2c(ccc(Nc3nc(ccn3)C(F)(F)F)c2)C)c(cc1)C
0.394636	Fc1cc(NC(=O)c2c(ccc(Nc3nc(ccn3)C(F)(F)F)c2)C)c(cc1)C
0.394636	Fc1cc(NC(=O)c2c(ccc(Nc3nc(ccn3)C(F)(F)F)c2)C)c(cc1)C
0.394636	Fc1cc(NC(=O)c2c(ccc(Nc3nc(ccn3)C(F)(F)F)c2)C)c(cc1)C
0.394636	Fc1cc(NC(=O)c2c(ccc(Nc3nc(ccn3)C(F)(F)F)c2)C)c(cc1)C
0.394636	Fc1cc(NC(=O)c2c(ccc(Nc3nc(ccn3)C(F)(F)F)c2)C)c(cc1)C
0.394636	Fc1cc(NC(=O)c2c(ccc(Nc3nc(ccn3)C(F)(F)F)c2)C)c(cc1)C
0.394636	Fc1cc(NC(=O)c2c(ccc(Nc3nc(ccn3)C(F)(F)F)c2)C)c(cc1)C
0.394636	Fc1cc(NC(=O)c2c(ccc(Nc3nc(ccn3)C(F)(F)F)c2)C)c(cc1)C
0.391473	S(CCc1ccc(NC(=O)c2c(ccc(Nc3nc(ccn3)C(F)(F)F)c2)C)cc1)C
0.391473	S(CCc1ccc(NC(=O)c2c(ccc(Nc3nc(ccn3)C(F)(F)F)c2)C)cc1)C
0.391473	S(CCc1ccc(NC(=O)c2c(ccc(Nc3nc(ccn3)C(F)(F)F)c2)C)cc1)C
0.391473	S(CCc1ccc(NC(=O)c2c(ccc(Nc3nc(ccn3)C(F)(F)F)c2)C)cc1)C
0.391473	S(CCc1ccc(NC(=O)c2c(ccc(Nc3nc(ccn3)C(F)(F)F)c2)C)cc1)C
0.391473	S(CCc1ccc(NC(=O)c2c(ccc(Nc3nc(ccn3)C(F)(F)F)c2)C)cc1)C
0.391473	S(CCc1ccc(NC(=O)c2c(ccc(Nc3nc(ccn3)C(F)(F)F)c2)C)cc1)C
0.391473	S(CCc1ccc(NC(=O)c2c(ccc(Nc3nc(ccn3)C(F)(F)F)c2)C)cc1)C
0.391473	S(CCc1ccc(NC(=O)c2c(ccc(Nc3nc(ccn3)C(F)(F)F)c2)C)cc1)C
0.391473	S(CCc1ccc(NC(=O)c2c(ccc(Nc3nc(ccn3)C(F)(F)F)c2)C)cc1)C
0.389558	O=C(Nc1nc(c2ccccc2)ccn1)Nc3c(cc(Oc4cc(OC)ccc4)cc3)C
0.389558	O=C(Nc1nc(c2ccccc2)ccn1)Nc3c(cc(Oc4cc(OC)ccc4)cc3)C
0.389558	O=C(Nc1nc(c2ccccc2)ccn1)Nc3c(cc(Oc4cc(OC)ccc4)cc3)C
0.389558	O=C(Nc1nc(c2ccccc2)ccn1)Nc3c(cc(Oc4cc(OC)ccc4)cc3)C
0.389558	O=C(Nc1nc(c2ccccc2)ccn1)Nc3c(cc(Oc4cc(OC)ccc4)cc3)C
0.389558	O=C(Nc1nc(c2ccccc2)ccn1)Nc3c(cc(Oc4cc(OC)ccc4)cc3)C
0.389558	O=C(Nc1nc(c2ccccc2)ccn1)Nc3c(cc(Oc4cc(OC)ccc4)cc3)C
0.389558	O=C(Nc1nc(c2ccccc2)ccn1)Nc3c(cc(Oc4cc(OC)ccc4)cc3)C
0.389558	O=C(Nc1nc(c2ccccc2)ccn1)Nc3c(cc(Oc4cc(OC)ccc4)cc3)C
0.389558	O=C(Nc1nc(c2ccccc2)ccn1)Nc3c(cc(Oc4cc(OC)ccc4)cc3)C
0.386792	O=C(Nc1cc(NC=O)c(cc1)C)c2ccccc2
0.386792	O=C(Nc1cc(NC=O)c(cc1)C)c2ccccc2
0.386792	O=C(Nc1cc(NC=O)c(cc1)C)c2ccccc2
0.386792	O=C(Nc1cc(NC=O)c(cc1)C)c2ccccc2
0.386792	O=C(Nc1cc(NC=O)c(cc1)C)c2ccccc2
0.386792	O=C(Nc1cc(NC=O)c(cc1)C)c2ccccc2
0.386792	O=C(Nc1cc(NC=O)c(cc1)C)c2ccccc2
0.386792	O=C(Nc1cc(NC=O)c(cc1)C)c2ccccc2
0.386792	O=C(Nc1cc(NC=O)c(cc1)C)c2ccccc2
0.386792	O=C(Nc1cc(NC=O)c(cc1)C)c2ccccc2
0.386029	FC(F)(F)c1nc(ncc1)Nc2cc(c(cc2)C)C(=O)N3CCN(C(=O)c4cnccc4)CC3
0.386029	FC(F)(F)c1nc(ncc1)Nc2cc(c(cc2)C)C(=O)N3CCN(C(=O)c4cnccc4)CC3
0.386029	FC(F)(F)c1nc(ncc1)Nc2cc(c(cc2)C)C(=O)N3CCN(C(=O)c4cnccc4)CC3
0.386029	FC(F)(F)c1nc(ncc1)Nc2cc(c(cc2)C)C(=O)N3CCN(C(=O)c4cnccc4)CC3
0.386029	FC(F)(F)c1nc(ncc1)Nc2cc(c(cc2)C)C(=O)N3CCN(C(=O)c4cnccc4)CC3
0.386029	FC(F)(F)c1nc(ncc1)Nc2cc(c(cc2)C)C(=O)N3CCN(C(=O)c4cnccc4)CC3
0.386029	FC(F)(F)c1nc(ncc1)Nc2cc(c(cc2)C)C(=O)N3CCN(C(=O)c4cnccc4)CC3
0.386029	FC(F)(F)c1nc(ncc1)Nc2cc(c(cc2)C)C(=O)N3CCN(C(=O)c4cnccc4)CC3
0.386029	FC(F)(F)c1nc(ncc1)Nc2cc(c(cc2)C)C(=O)N3CCN(C(=O)c4cnccc4)CC3
0.386029	FC(F)(F)c1nc(ncc1)Nc2cc(c(cc2)C)C(=O)N3CCN(C(=O)c4cnccc4)CC3
0.385593	O=C(Nc1c(ccc(c1)C(=O)Nc2cc(c3ccccc3)c(cc2)C)C)Nc4ccccc4
0.381579	Clc1ccc(cc1)C=2NC(C(=O)Nc3ccc(cc3)CN4CCSCC4)=CC2
0.381579	Clc1ccc(cc1)C=2NC(C(=O)Nc3ccc(cc3)CN4CCSCC4)=CC2
0.381579	Clc1ccc(cc1)C=2NC(C(=O)Nc3ccc(cc3)CN4CCSCC4)=CC2
0.381579	Clc1ccc(cc1)C=2NC(C(=O)Nc3ccc(cc3)CN4CCSCC4)=CC2
0.381579	Clc1ccc(cc1)C=2NC(C(=O)Nc3ccc(cc3)CN4CCSCC4)=CC2
0.381579	Clc1ccc(cc1)C=2NC(C(=O)Nc3ccc(cc3)CN4CCSCC4)=CC2
0.381579	Clc1ccc(cc1)C=2NC(C(=O)Nc3ccc(cc3)CN4CCSCC4)=CC2
0.381579	Clc1ccc(cc1)C=2NC(C(=O)Nc3ccc(cc3)CN4CCSCC4)=CC2
0.381579	Clc1ccc(cc1)C=2NC(C(=O)Nc3ccc(cc3)CN4CCSCC4)=CC2
0.381579	Clc1ccc(cc1)C=2NC(C(=O)Nc3ccc(cc3)CN4CCSCC4)=CC2
0.376923	O=C(Nc1cc(OCCC(C)C)c(cc1)C)c2nc(ncc2)c3ccccc3
0.376923	O=C(Nc1cc(OCCC(C)C)c(cc1)C)c2nc(ncc2)c3ccccc3
0.376923	O=C(Nc1cc(OCCC(C)C)c(cc1)C)c2nc(ncc2)c3ccccc3
0.376923	O=C(Nc1cc(OCCC(C)C)c(cc1)C)c2nc(ncc2)c3ccccc3
0.376923	O=C(Nc1cc(OCCC(C)C)c(cc1)C)c2nc(ncc2)c3ccccc3
0.376923	O=C(Nc1cc(OCCC(C)C)c(cc1)C)c2nc(ncc2)c3ccccc3
0.376923	O=C(Nc1cc(OCCC(C)C)c(cc1)C)c2nc(ncc2)c3ccccc3
0.376923	O=C(Nc1cc(OCCC(C)C)c(cc1)C)c2nc(ncc2)c3ccccc3
0.376923	O=C(Nc1cc(OCCC(C)C)c(cc1)C)c2nc(ncc2)c3ccccc3
0.376923	O=C(Nc1cc(OCCC(C)C)c(cc1)C)c2nc(ncc2)c3ccccc3
0.376761	FC(F)(F)c1nc(ncc1)Nc2cc(c(cc2)C)C(=O)Nc3c(cccc3)C=4N=NNN4
0.376761	FC(F)(F)c1nc(ncc1)Nc2cc(c(cc2)C)C(=O)Nc3c(cccc3)C=4N=NNN4
0.376761	FC(F)(F)c1nc(ncc1)Nc2cc(c(cc2)C)C(=O)Nc3c(cccc3)C=4N=NNN4
0.376761	FC(F)(F)c1nc(ncc1)Nc2cc(c(cc2)C)C(=O)Nc3c(cccc3)C=4N=NNN4
0.376761	FC(F)(F)c1nc(ncc1)Nc2cc(c(cc2)C)C(=O)Nc3c(cccc3)C=4N=NNN4
0.376761	FC(F)(F)c1nc(ncc1)Nc2cc(c(cc2)C)C(=O)Nc3c(cccc3)C=4N=NNN4
0.376761	FC(F)(F)c1nc(ncc1)Nc2cc(c(cc2)C)C(=O)Nc3c(cccc3)C=4N=NNN4
0.376761	FC(F)(F)c1nc(ncc1)Nc2cc(c(cc2)C)C(=O)Nc3c(cccc3)C=4N=NNN4
0.376761	FC(F)(F)c1nc(ncc1)Nc2cc(c(cc2)C)C(=O)Nc3c(cccc3)C=4N=NNN4
0.376761	FC(F)(F)c1nc(ncc1)Nc2cc(c(cc2)C)C(=O)Nc3c(cccc3)C=4N=NNN4
0.376147	O=C(Nc1cc(NC(=O)C=C)c(cc1)C)c2ccccc2
0.376147	O=C(Nc1cc(NC(=O)C=C)c(cc1)C)c2ccccc2
0.376147	O=C(Nc1cc(NC(=O)C=C)c(cc1)C)c2ccccc2
0.376147	O=C(Nc1cc(NC(=O)C=C)c(cc1)C)c2ccccc2
0.376147	O=C(Nc1cc(NC(=O)C=C)c(cc1)C)c2ccccc2
0.376147	O=C(Nc1cc(NC(=O)C=C)c(cc1)C)c2ccccc2
0.376147	O=C(Nc1cc(NC(=O)C=C)c(cc1)C)c2ccccc2
0.376147	O=C(Nc1cc(NC(=O)C=C)c(cc1)C)c2ccccc2
0.376147	O=C(Nc1cc(NC(=O)C=C)c(cc1)C)c2ccccc2
0.376147	O=C(Nc1cc(NC(=O)C=C)c(cc1)C)c2ccccc2
0.367965	S1C(c2ccc(c3ccccc3)cc2)=CC=C1C(=O)Nc4ccc(cc4)CN5CCN(CC5)C
0.367647	Clc1c(ncc(c1)C(=O)Nc2ccc(cc2)CN3CCN(CC3)C)NC(c4cnccc4)C
0.367647	Clc1c(ncc(c1)C(=O)Nc2ccc(cc2)CN3CCN(CC3)C)NC(c4cnccc4)C
0.367647	Clc1c(ncc(c1)C(=O)Nc2ccc(cc2)CN3CCN(CC3)C)NC(c4cnccc4)C
0.365462	S(=O)(=O)(Nc1c(cccc1)C)c2ccc(cc2)C(=O)Nc3ccc(cc3)CN4CCCCCC4
0.365462	S(=O)(=O)(Nc1c(cccc1)C)c2ccc(cc2)C(=O)Nc3ccc(cc3)CN4CCCCCC4
0.365462	S(=O)(=O)(Nc1c(cccc1)C)c2ccc(cc2)C(=O)Nc3ccc(cc3)CN4CCCCCC4
0.365462	S(=O)(=O)(Nc1c(cccc1)C)c2ccc(cc2)C(=O)Nc3ccc(cc3)CN4CCCCCC4
0.365462	S(=O)(=O)(Nc1c(cccc1)C)c2ccc(cc2)C(=O)Nc3ccc(cc3)CN4CCCCCC4
0.365462	S(=O)(=O)(Nc1c(cccc1)C)c2ccc(cc2)C(=O)Nc3ccc(cc3)CN4CCCCCC4
0.365462	S(=O)(=O)(Nc1c(cccc1)C)c2ccc(cc2)C(=O)Nc3ccc(cc3)CN4CCCCCC4
0.365462	S(=O)(=O)(Nc1c(cccc1)C)c2ccc(cc2)C(=O)Nc3ccc(cc3)CN4CCCCCC4
0.365462	S(=O)(=O)(Nc1c(cccc1)C)c2ccc(cc2)C(=O)Nc3ccc(cc3)CN4CCCCCC4
0.365462	S(=O)(=O)(Nc1c(cccc1)C)c2ccc(cc2)C(=O)Nc3ccc(cc3)CN4CCCCCC4
0.359862	Fc1c(OCc2ccccc2)ccc(NC(=O)c3c(ccc(Nc4nc(ccn4)C(F)(F)F)c3)C)c1
0.359862	Fc1c(OCc2ccccc2)ccc(NC(=O)c3c(ccc(Nc4nc(ccn4)C(F)(F)F)c3)C)c1
0.359862	Fc1c(OCc2ccccc2)ccc(NC(=O)c3c(ccc(Nc4nc(ccn4)C(F)(F)F)c3)C)c1
0.359862	Fc1c(OCc2ccccc2)ccc(NC(=O)c3c(ccc(Nc4nc(ccn4)C(F)(F)F)c3)C)c1
0.359862	Fc1c(OCc2ccccc2)ccc(NC(=O)c3c(ccc(Nc4nc(ccn4)C(F)(F)F)c3)C)c1
0.359862	Fc1c(OCc2ccccc2)ccc(NC(=O)c3c(ccc(Nc4nc(ccn4)C(F)(F)F)c3)C)c1
0.359862	Fc1c(OCc2ccccc2)ccc(NC(=O)c3c(ccc(Nc4nc(ccn4)C(F)(F)F)c3)C)c1
0.359862	Fc1c(OCc2ccccc2)ccc(NC(=O)c3c(ccc(Nc4nc(ccn4)C(F)(F)F)c3)C)c1
0.359862	Fc1c(OCc2ccccc2)ccc(NC(=O)c3c(ccc(Nc4nc(ccn4)C(F)(F)F)c3)C)c1
0.359862	Fc1c(OCc2ccccc2)ccc(NC(=O)c3c(ccc(Nc4nc(ccn4)C(F)(F)F)c3)C)c1
0.359223	FC(F)(F)c1nc(ncc1)Nc2cc(c(cc2)C)C(=O)NC3C(CN(Cc4ccccc4)CC3)C
0.359223	FC(F)(F)c1nc(ncc1)Nc2cc(c(cc2)C)C(=O)NC3C(CN(Cc4ccccc4)CC3)C
0.359223	FC(F)(F)c1nc(ncc1)Nc2cc(c(cc2)C)C(=O)NC3C(CN(Cc4ccccc4)CC3)C
0.359223	FC(F)(F)c1nc(ncc1)Nc2cc(c(cc2)C)C(=O)NC3C(CN(Cc4ccccc4)CC3)C
0.359223	FC(F)(F)c1nc(ncc1)Nc2cc(c(cc2)C)C(=O)NC3C(CN(Cc4ccccc4)CC3)C
0.359223	FC(F)(F)c1nc(ncc1)Nc2cc(c(cc2)C)C(=O)NC3C(CN(Cc4ccccc4)CC3)C
0.359223	FC(F)(F)c1nc(ncc1)Nc2cc(c(cc2)C)C(=O)NC3C(CN(Cc4ccccc4)CC3)C
0.35865	S(c1ccc(NC(=O)c2cnc(c3ccncc3)cc2)cc1)Cc4cnccc4
0.35865	S(c1ccc(NC(=O)c2cnc(c3ccncc3)cc2)cc1)Cc4cnccc4
0.35865	S(c1ccc(NC(=O)c2cnc(c3ccncc3)cc2)cc1)Cc4cnccc4
0.35865	S(c1ccc(NC(=O)c2cnc(c3ccncc3)cc2)cc1)Cc4cnccc4
0.35865	S(c1ccc(NC(=O)c2cnc(c3ccncc3)cc2)cc1)Cc4cnccc4
0.35865	S(c1ccc(NC(=O)c2cnc(c3ccncc3)cc2)cc1)Cc4cnccc4
0.35865	S(c1ccc(NC(=O)c2cnc(c3ccncc3)cc2)cc1)Cc4cnccc4
0.35865	S(c1ccc(NC(=O)c2cnc(c3ccncc3)cc2)cc1)Cc4cnccc4
0.35865	S(c1ccc(NC(=O)c2cnc(c3ccncc3)cc2)cc1)Cc4cnccc4
0.35865	S(c1ccc(NC(=O)c2cnc(c3ccncc3)cc2)cc1)Cc4cnccc4
0.357143	FC(F)(F)c1nc(ncc1)Nc2cc(c(cc2)C)C(=O)Nc3cc(ccc3)C4CCCCC4
0.357143	FC(F)(F)c1nc(ncc1)Nc2cc(c(cc2)C)C(=O)Nc3cc(ccc3)C4CCCCC4
0.357143	FC(F)(F)c1nc(ncc1)Nc2cc(c(cc2)C)C(=O)Nc3cc(ccc3)C4CCCCC4
0.357143	FC(F)(F)c1nc(ncc1)Nc2cc(c(cc2)C)C(=O)Nc3cc(ccc3)C4CCCCC4
0.357143	FC(F)(F)c1nc(ncc1)Nc2cc(c(cc2)C)C(=O)Nc3cc(ccc3)C4CCCCC4
0.357143	FC(F)(F)c1nc(ncc1)Nc2cc(c(cc2)C)C(=O)Nc3cc(ccc3)C4CCCCC4
0.357143	FC(F)(F)c1nc(ncc1)Nc2cc(c(cc2)C)C(=O)Nc3cc(ccc3)C4CCCCC4
0.357143	FC(F)(F)c1nc(ncc1)Nc2cc(c(cc2)C)C(=O)Nc3cc(ccc3)C4CCCCC4
0.357143	FC(F)(F)c1nc(ncc1)Nc2cc(c(cc2)C)C(=O)Nc3cc(ccc3)C4CCCCC4
0.357143	FC(F)(F)c1nc(ncc1)Nc2cc(c(cc2)C)C(=O)Nc3cc(ccc3)C4CCCCC4
0.357143	Clc1c(ccc(NC(=O)c2cc(NC(=O)Nc3ccccc3)c(cc2)C)c1)C4=NNC(=N4)C
0.357143	Clc1c(ccc(NC(=O)c2cc(NC(=O)Nc3ccccc3)c(cc2)C)c1)C4=NNC(=N4)C
0.357143	Clc1c(ccc(NC(=O)c2cc(NC(=O)Nc3ccccc3)c(cc2)C)c1)C4=NNC(=N4)C
0.357143	Clc1c(ccc(NC(=O)c2cc(NC(=O)Nc3ccccc3)c(cc2)C)c1)C4=NNC(=N4)C
0.357143	Clc1c(ccc(NC(=O)c2cc(NC(=O)Nc3ccccc3)c(cc2)C)c1)C4=NNC(=N4)C
0.357143	Clc1c(ccc(NC(=O)c2cc(NC(=O)Nc3ccccc3)c(cc2)C)c1)C4=NNC(=N4)C
0.357143	Clc1c(ccc(NC(=O)c2cc(NC(=O)Nc3ccccc3)c(cc2)C)c1)C4=NNC(=N4)C
0.357143	Clc1c(ccc(NC(=O)c2cc(NC(=O)Nc3ccccc3)c(cc2)C)c1)C4=NNC(=N4)C
0.357143	Clc1c(ccc(NC(=O)c2cc(NC(=O)Nc3ccccc3)c(cc2)C)c1)C4=NNC(=N4)C
0.357143	Clc1c(ccc(NC(=O)c2cc(NC(=O)Nc3ccccc3)c(cc2)C)c1)C4=NNC(=N4)C
0.356846	S1CCN(Cc2ccc(NC(=O)c3c(cc(NC(=O)OC)cc3)C)cc2)CC1
0.356846	S1CCN(Cc2ccc(NC(=O)c3c(cc(NC(=O)OC)cc3)C)cc2)CC1
0.356846	S1CCN(Cc2ccc(NC(=O)c3c(cc(NC(=O)OC)cc3)C)cc2)CC1
0.356846	S1CCN(Cc2ccc(NC(=O)c3c(cc(NC(=O)OC)cc3)C)cc2)CC1
0.356846	S1CCN(Cc2ccc(NC(=O)c3c(cc(NC(=O)OC)cc3)C)cc2)CC1
0.356846	S1CCN(Cc2ccc(NC(=O)c3c(cc(NC(=O)OC)cc3)C)cc2)CC1
0.356846	S1CCN(Cc2ccc(NC(=O)c3c(cc(NC(=O)OC)cc3)C)cc2)CC1
0.356846	S1CCN(Cc2ccc(NC(=O)c3c(cc(NC(=O)OC)cc3)C)cc2)CC1
0.356846	S1CCN(Cc2ccc(NC(=O)c3c(cc(NC(=O)OC)cc3)C)cc2)CC1
0.356846	S1CCN(Cc2ccc(NC(=O)c3c(cc(NC(=O)OC)cc3)C)cc2)CC1
0.355805	Clc1c(NCc2ccccc2)ccc(NC(=O)c3c(nc(c4ccccc4)cc3)C)c1
0.355805	Clc1c(NCc2ccccc2)ccc(NC(=O)c3c(nc(c4ccccc4)cc3)C)c1
0.355805	Clc1c(NCc2ccccc2)ccc(NC(=O)c3c(nc(c4ccccc4)cc3)C)c1
0.355805	Clc1c(NCc2ccccc2)ccc(NC(=O)c3c(nc(c4ccccc4)cc3)C)c1
0.355805	Clc1c(NCc2ccccc2)ccc(NC(=O)c3c(nc(c4ccccc4)cc3)C)c1
0.355805	Clc1c(NCc2ccccc2)ccc(NC(=O)c3c(nc(c4ccccc4)cc3)C)c1
0.355805	Clc1c(NCc2ccccc2)ccc(NC(=O)c3c(nc(c4ccccc4)cc3)C)c1
0.355805	Clc1c(NCc2ccccc2)ccc(NC(=O)c3c(nc(c4ccccc4)cc3)C)c1
0.355263	O=C(Nc1ccc(cc1)CN2CCN(CC2)C)c3ncc(cc3)COC
0.355263	O=C(Nc1ccc(cc1)CN2CCN(CC2)C)c3ncc(cc3)COC
0.355263	O=C(Nc1ccc(cc1)CN2CCN(CC2)C)c3ncc(cc3)COC
0.355263	O=C(Nc1ccc(cc1)CN2CCN(CC2)C)c3ncc(cc3)COC
0.355263	O=C(Nc1ccc(cc1)CN2CCN(CC2)C)c3ncc(cc3)COC
0.355263	O=C(Nc1ccc(cc1)CN2CCN(CC2)C)c3ncc(cc3)COC
0.355263	O=C(Nc1ccc(cc1)CN2CCN(CC2)C)c3ncc(cc3)COC
0.355263	O=C(Nc1ccc(cc1)CN2CCN(CC2)C)c3ncc(cc3)COC
0.355263	O=C(Nc1ccc(cc1)CN2CCN(CC2)C)c3ncc(cc3)COC
0.355263	O=C(Nc1ccc(cc1)CN2CCN(CC2)C)c3ncc(cc3)COC
0.35461	Brc1cc(NC(=O)c2c(ccc(Nc3nc(ccn3)C(F)(F)F)c2)C)c(SC)cc1
0.35461	Brc1cc(NC(=O)c2c(ccc(Nc3nc(ccn3)C(F)(F)F)c2)C)c(SC)cc1
0.35461	Brc1cc(NC(=O)c2c(ccc(Nc3nc(ccn3)C(F)(F)F)c2)C)c(SC)cc1
0.35461	Brc1cc(NC(=O)c2c(ccc(Nc3nc(ccn3)C(F)(F)F)c2)C)c(SC)cc1
0.35461	Brc1cc(NC(=O)c2c(ccc(Nc3nc(ccn3)C(F)(F)F)c2)C)c(SC)cc1
0.35461	Brc1cc(NC(=O)c2c(ccc(Nc3nc(ccn3)C(F)(F)F)c2)C)c(SC)cc1
0.35461	Brc1cc(NC(=O)c2c(ccc(Nc3nc(ccn3)C(F)(F)F)c2)C)c(SC)cc1
0.35461	Brc1cc(NC(=O)c2c(ccc(Nc3nc(ccn3)C(F)(F)F)c2)C)c(SC)cc1
0.35461	Brc1cc(NC(=O)c2c(ccc(Nc3nc(ccn3)C(F)(F)F)c2)C)c(SC)cc1
0.35461	Brc1cc(NC(=O)c2c(ccc(Nc3nc(ccn3)C(F)(F)F)c2)C)c(SC)cc1
0.353846	O=C(Nc1c(ccc(c1)C(=O)Nc2cc(c(OCCN3CCCC3)cc2)C)C)Nc4ccccc4
0.353846	O=C(Nc1c(ccc(c1)C(=O)Nc2cc(c(OCCN3CCCC3)cc2)C)C)Nc4ccccc4
0.353846	O=C(Nc1c(ccc(c1)C(=O)Nc2cc(c(OCCN3CCCC3)cc2)C)C)Nc4ccccc4
0.353846	O=C(Nc1c(ccc(c1)C(=O)Nc2cc(c(OCCN3CCCC3)cc2)C)C)Nc4ccccc4
0.353846	O=C(Nc1c(ccc(c1)C(=O)Nc2cc(c(OCCN3CCCC3)cc2)C)C)Nc4ccccc4
0.353846	O=C(Nc1c(ccc(c1)C(=O)Nc2cc(c(OCCN3CCCC3)cc2)C)C)Nc4ccccc4
0.353846	O=C(Nc1c(ccc(c1)C(=O)Nc2cc(c(OCCN3CCCC3)cc2)C)C)Nc4ccccc4
0.353846	O=C(Nc1c(ccc(c1)C(=O)Nc2cc(c(OCCN3CCCC3)cc2)C)C)Nc4ccccc4
0.352679	O=C(Nc1ccccc1)c2cc(NC(=O)C=O)c(cc2)C
0.352679	O=C(Nc1ccccc1)c2cc(NC(=O)C=O)c(cc2)C
0.352679	O=C(Nc1ccccc1)c2cc(NC(=O)C=O)c(cc2)C
0.352679	O=C(Nc1ccccc1)c2cc(NC(=O)C=O)c(cc2)C
0.352679	O=C(Nc1ccccc1)c2cc(NC(=O)C=O)c(cc2)C
0.352679	O=C(Nc1ccccc1)c2cc(NC(=O)C=O)c(cc2)C
0.352679	O=C(Nc1ccccc1)c2cc(NC(=O)C=O)c(cc2)C
0.352679	O=C(Nc1ccccc1)c2cc(NC(=O)C=O)c(cc2)C
0.352679	O=C(Nc1ccccc1)c2cc(NC(=O)C=O)c(cc2)C
0.352679	O=C(Nc1ccccc1)c2cc(NC(=O)C=O)c(cc2)C
0.351724	FC(F)(F)c1nc(ncc1)Nc2cc(c(cc2)C)C(=O)Nc3cc(N4C(=O)CC4)ccc3
0.351724	FC(F)(F)c1nc(ncc1)Nc2cc(c(cc2)C)C(=O)Nc3cc(N4C(=O)CC4)ccc3
0.351724	FC(F)(F)c1nc(ncc1)Nc2cc(c(cc2)C)C(=O)Nc3cc(N4C(=O)CC4)ccc3
0.351724	FC(F)(F)c1nc(ncc1)Nc2cc(c(cc2)C)C(=O)Nc3cc(N4C(=O)CC4)ccc3
0.351724	FC(F)(F)c1nc(ncc1)Nc2cc(c(cc2)C)C(=O)Nc3cc(N4C(=O)CC4)ccc3
0.351724	FC(F)(F)c1nc(ncc1)Nc2cc(c(cc2)C)C(=O)Nc3cc(N4C(=O)CC4)ccc3
0.351724	FC(F)(F)c1nc(ncc1)Nc2cc(c(cc2)C)C(=O)Nc3cc(N4C(=O)CC4)ccc3
0.351724	FC(F)(F)c1nc(ncc1)Nc2cc(c(cc2)C)C(=O)Nc3cc(N4C(=O)CC4)ccc3
0.351724	FC(F)(F)c1nc(ncc1)Nc2cc(c(cc2)C)C(=O)Nc3cc(N4C(=O)CC4)ccc3
0.351724	FC(F)(F)c1nc(ncc1)Nc2cc(c(cc2)C)C(=O)Nc3cc(N4C(=O)CC4)ccc3
0.351648	FC(F)(F)c1nc(ncc1)Nc2cc(c(cc2)C)C(=O)Nc3cc4c(cc3)CCC4
0.351648	FC(F)(F)c1nc(ncc1)Nc2cc(c(cc2)C)C(=O)Nc3cc4c(cc3)CCC4
0.351648	FC(F)(F)c1nc(ncc1)Nc2cc(c(cc2)C)C(=O)Nc3cc4c(cc3)CCC4
0.351648	FC(F)(F)c1nc(ncc1)Nc2cc(c(cc2)C)C(=O)Nc3cc4c(cc3)CCC4
0.351648	FC(F)(F)c1nc(ncc1)Nc2cc(c(cc2)C)C(=O)Nc3cc4c(cc3)CCC4
0.351648	FC(F)(F)c1nc(ncc1)Nc2cc(c(cc2)C)C(=O)Nc3cc4c(cc3)CCC4
0.351648	FC(F)(F)c1nc(ncc1)Nc2cc(c(cc2)C)C(=O)Nc3cc4c(cc3)CCC4
0.351648	FC(F)(F)c1nc(ncc1)Nc2cc(c(cc2)C)C(=O)Nc3cc4c(cc3)CCC4
0.351648	FC(F)(F)c1nc(ncc1)Nc2cc(c(cc2)C)C(=O)Nc3cc4c(cc3)CCC4
0.351648	FC(F)(F)c1nc(ncc1)Nc2cc(c(cc2)C)C(=O)Nc3cc4c(cc3)CCC4
0.351613	FC(F)(F)c1nc(ncc1)Nc2cc(c(cc2)C)C(=O)N3CCN(CC(=O)Nc4c(cccc4)CC)CC3
0.351613	FC(F)(F)c1nc(ncc1)Nc2cc(c(cc2)C)C(=O)N3CCN(CC(=O)Nc4c(cccc4)CC)CC3
0.351613	FC(F)(F)c1nc(ncc1)Nc2cc(c(cc2)C)C(=O)N3CCN(CC(=O)Nc4c(cccc4)CC)CC3
0.351613	FC(F)(F)c1nc(ncc1)Nc2cc(c(cc2)C)C(=O)N3CCN(CC(=O)Nc4c(cccc4)CC)CC3
0.351613	FC(F)(F)c1nc(ncc1)Nc2cc(c(cc2)C)C(=O)N3CCN(CC(=O)Nc4c(cccc4)CC)CC3
0.351613	FC(F)(F)c1nc(ncc1)Nc2cc(c(cc2)C)C(=O)N3CCN(CC(=O)Nc4c(cccc4)CC)CC3
0.351613	FC(F)(F)c1nc(ncc1)Nc2cc(c(cc2)C)C(=O)N3CCN(CC(=O)Nc4c(cccc4)CC)CC3
0.351613	FC(F)(F)c1nc(ncc1)Nc2cc(c(cc2)C)C(=O)N3CCN(CC(=O)Nc4c(cccc4)CC)CC3
0.351613	FC(F)(F)c1nc(ncc1)Nc2cc(c(cc2)C)C(=O)N3CCN(CC(=O)Nc4c(cccc4)CC)CC3
0.351613	FC(F)(F)c1nc(ncc1)Nc2cc(c(cc2)C)C(=O)N3CCN(CC(=O)Nc4c(cccc4)CC)CC3
0.351449	O=C(Nc1c(ccc(c1)C(=O)NC2=NN(C=C2)Cc3cnccc3)C)NC(C)(C)C
0.351449	O=C(Nc1c(ccc(c1)C(=O)NC2=NN(C=C2)Cc3cnccc3)C)NC(C)(C)C
0.351145	O=C(Nc1c(ccc(c1)C(=O)Nc2cc(OCc3ccncc3)c(OC)cc2)C)Nc4ccccc4
0.351145	O=C(Nc1c(ccc(c1)C(=O)Nc2cc(OCc3ccncc3)c(OC)cc2)C)Nc4ccccc4
0.351145	O=C(Nc1c(ccc(c1)C(=O)Nc2cc(OCc3ccncc3)c(OC)cc2)C)Nc4ccccc4
0.351145	O=C(Nc1c(ccc(c1)C(=O)Nc2cc(OCc3ccncc3)c(OC)cc2)C)Nc4ccccc4
0.351145	O=C(Nc1c(ccc(c1)C(=O)Nc2cc(OCc3ccncc3)c(OC)cc2)C)Nc4ccccc4
0.351145	O=C(Nc1c(ccc(c1)C(=O)Nc2cc(OCc3ccncc3)c(OC)cc2)C)Nc4ccccc4
0.351145	O=C(Nc1c(ccc(c1)C(=O)Nc2cc(OCc3ccncc3)c(OC)cc2)C)Nc4ccccc4
0.351145	O=C(Nc1c(ccc(c1)C(=O)Nc2cc(OCc3ccncc3)c(OC)cc2)C)Nc4ccccc4
0.351145	O=C(Nc1c(ccc(c1)C(=O)Nc2cc(OCc3ccncc3)c(OC)cc2)C)Nc4ccccc4
0.351145	O=C(Nc1c(ccc(c1)C(=O)Nc2cc(OCc3ccncc3)c(OC)cc2)C)Nc4ccccc4
0.35034	Fc1c(cccc1)C(=O)Nc2c(ccc(c2)C=3ON=C(N3)c4ccc(OCc5cnccc5)cc4)C
0.349823	O=C1N(c2cc(c(cc2)C(=O)Nc3nc(c4ccccc4)ccn3)C)C(=O)c5c1cccc5
0.349823	O=C1N(c2cc(c(cc2)C(=O)Nc3nc(c4ccccc4)ccn3)C)C(=O)c5c1cccc5
0.349823	O=C1N(c2cc(c(cc2)C(=O)Nc3nc(c4ccccc4)ccn3)C)C(=O)c5c1cccc5
0.349823	O=C1N(c2cc(c(cc2)C(=O)Nc3nc(c4ccccc4)ccn3)C)C(=O)c5c1cccc5
0.349823	O=C1N(c2cc(c(cc2)C(=O)Nc3nc(c4ccccc4)ccn3)C)C(=O)c5c1cccc5
0.349823	O=C1N(c2cc(c(cc2)C(=O)Nc3nc(c4ccccc4)ccn3)C)C(=O)c5c1cccc5
0.349823	O=C1N(c2cc(c(cc2)C(=O)Nc3nc(c4ccccc4)ccn3)C)C(=O)c5c1cccc5
0.349823	O=C1N(c2cc(c(cc2)C(=O)Nc3nc(c4ccccc4)ccn3)C)C(=O)c5c1cccc5
0.349823	O=C1N(c2cc(c(cc2)C(=O)Nc3nc(c4ccccc4)ccn3)C)C(=O)c5c1cccc5
0.349823	O=C1N(c2cc(c(cc2)C(=O)Nc3nc(c4ccccc4)ccn3)C)C(=O)c5c1cccc5
0.348837	O=C(Nc1c(ccc(N)c1)C)c2ccncc2
0.348837	O=C(Nc1c(ccc(N)c1)C)c2ccncc2
0.348837	O=C(Nc1c(ccc(N)c1)C)c2ccncc2
0.348837	O=C(Nc1c(ccc(N)c1)C)c2ccncc2
0.348837	O=C(Nc1c(ccc(N)c1)C)c2ccncc2
0.348837	O=C(Nc1c(ccc(N)c1)C)c2ccncc2
0.348837	O=C(Nc1c(ccc(N)c1)C)c2ccncc2
0.348837	O=C(Nc1c(ccc(N)c1)C)c2ccncc2
0.348837	O=C(Nc1c(ccc(N)c1)C)c2ccncc2
0.348837	O=C(Nc1c(ccc(N)c1)C)c2ccncc2
0.346457	Brc1cc(OCC)c(NC(=O)Nc2nc(c3ccccc3)ccn2)cc1
0.346457	Brc1cc(OCC)c(NC(=O)Nc2nc(c3ccccc3)ccn2)cc1
0.346457	Brc1cc(OCC)c(NC(=O)Nc2nc(c3ccccc3)ccn2)cc1
0.346457	Brc1cc(OCC)c(NC(=O)Nc2nc(c3ccccc3)ccn2)cc1
0.346457	Brc1cc(OCC)c(NC(=O)Nc2nc(c3ccccc3)ccn2)cc1
0.346457	Brc1cc(OCC)c(NC(=O)Nc2nc(c3ccccc3)ccn2)cc1
0.346457	Brc1cc(OCC)c(NC(=O)Nc2nc(c3ccccc3)ccn2)cc1
0.346457	Brc1cc(OCC)c(NC(=O)Nc2nc(c3ccccc3)ccn2)cc1
0.346457	Brc1cc(OCC)c(NC(=O)Nc2nc(c3ccccc3)ccn2)cc1
0.346457	Brc1cc(OCC)c(NC(=O)Nc2nc(c3ccccc3)ccn2)cc1
0.345992	O=C(Nc1cc(NC(=O)CCCC(=O)NC(C)C)c(cc1)C)c2ccccc2
0.345992	O=C(Nc1cc(NC(=O)CCCC(=O)NC(C)C)c(cc1)C)c2ccccc2
0.345992	O=C(Nc1cc(NC(=O)CCCC(=O)NC(C)C)c(cc1)C)c2ccccc2
0.345992	O=C(Nc1cc(NC(=O)CCCC(=O)NC(C)C)c(cc1)C)c2ccccc2
0.345992	O=C(Nc1cc(NC(=O)CCCC(=O)NC(C)C)c(cc1)C)c2ccccc2
0.345992	O=C(Nc1cc(NC(=O)CCCC(=O)NC(C)C)c(cc1)C)c2ccccc2
0.345992	O=C(Nc1cc(NC(=O)CCCC(=O)NC(C)C)c(cc1)C)c2ccccc2
0.345992	O=C(Nc1cc(NC(=O)CCCC(=O)NC(C)C)c(cc1)C)c2ccccc2
0.345992	O=C(Nc1cc(NC(=O)CCCC(=O)NC(C)C)c(cc1)C)c2ccccc2
0.345992	O=C(Nc1cc(NC(=O)CCCC(=O)NC(C)C)c(cc1)C)c2ccccc2
0.345528	Fc1ccc(cc1)CNC(=O)C(=O)Nc2c(ccc(c2)C(=O)Nc3ccccc3)C
0.345528	Fc1ccc(cc1)CNC(=O)C(=O)Nc2c(ccc(c2)C(=O)Nc3ccccc3)C
0.345528	Fc1ccc(cc1)CNC(=O)C(=O)Nc2c(ccc(c2)C(=O)Nc3ccccc3)C
0.345528	Fc1ccc(cc1)CNC(=O)C(=O)Nc2c(ccc(c2)C(=O)Nc3ccccc3)C
0.345528	Fc1ccc(cc1)CNC(=O)C(=O)Nc2c(ccc(c2)C(=O)Nc3ccccc3)C
0.345528	Fc1ccc(cc1)CNC(=O)C(=O)Nc2c(ccc(c2)C(=O)Nc3ccccc3)C
0.345528	Fc1ccc(cc1)CNC(=O)C(=O)Nc2c(ccc(c2)C(=O)Nc3ccccc3)C
0.345528	Fc1ccc(cc1)CNC(=O)C(=O)Nc2c(ccc(c2)C(=O)Nc3ccccc3)C
0.345528	Fc1ccc(cc1)CNC(=O)C(=O)Nc2c(ccc(c2)C(=O)Nc3ccccc3)C
0.345528	Fc1ccc(cc1)CNC(=O)C(=O)Nc2c(ccc(c2)C(=O)Nc3ccccc3)C
0.344322	O=C(Nc1ccc(cc1)C2=NNC=C2)c3cc(c(NC(c4c(ccc(c4)C)C)C)cc3)C
0.344322	O=C(Nc1ccc(cc1)C2=NNC=C2)c3cc(c(NC(c4c(ccc(c4)C)C)C)cc3)C
0.344322	O=C(Nc1ccc(cc1)C2=NNC=C2)c3cc(c(NC(c4c(ccc(c4)C)C)C)cc3)C
0.344322	O=C(Nc1ccc(cc1)C2=NNC=C2)c3cc(c(NC(c4c(ccc(c4)C)C)C)cc3)C
0.344322	O=C(Nc1ccc(cc1)C2=NNC=C2)c3cc(c(NC(c4c(ccc(c4)C)C)C)cc3)C
0.344322	O=C(Nc1ccc(cc1)C2=NNC=C2)c3cc(c(NC(c4c(ccc(c4)C)C)C)cc3)C
0.344322	O=C(Nc1ccc(cc1)C2=NNC=C2)c3cc(c(NC(c4c(ccc(c4)C)C)C)cc3)C
0.344322	O=C(Nc1ccc(cc1)C2=NNC=C2)c3cc(c(NC(c4c(ccc(c4)C)C)C)cc3)C
0.344322	O=C(Nc1ccc(cc1)C2=NNC=C2)c3cc(c(NC(c4c(ccc(c4)C)C)C)cc3)C
0.344322	O=C(Nc1ccc(cc1)C2=NNC=C2)c3cc(c(NC(c4c(ccc(c4)C)C)C)cc3)C
0.342205	O=C(N1CCN(Cc2cc(ccc2)C)CC1)c3cc(NC(=O)NC(C)(C)C)c(cc3)C
0.342205	O=C(N1CCN(Cc2cc(ccc2)C)CC1)c3cc(NC(=O)NC(C)(C)C)c(cc3)C
0.342205	O=C(N1CCN(Cc2cc(ccc2)C)CC1)c3cc(NC(=O)NC(C)(C)C)c(cc3)C
0.342205	O=C(N1CCN(Cc2cc(ccc2)C)CC1)c3cc(NC(=O)NC(C)(C)C)c(cc3)C
0.342205	O=C(N1CCN(Cc2cc(ccc2)C)CC1)c3cc(NC(=O)NC(C)(C)C)c(cc3)C
0.342205	O=C(N1CCN(Cc2cc(ccc2)C)CC1)c3cc(NC(=O)NC(C)(C)C)c(cc3)C
0.342205	O=C(N1CCN(Cc2cc(ccc2)C)CC1)c3cc(NC(=O)NC(C)(C)C)c(cc3)C
0.342205	O=C(N1CCN(Cc2cc(ccc2)C)CC1)c3cc(NC(=O)NC(C)(C)C)c(cc3)C
0.342205	O=C(N1CCN(Cc2cc(ccc2)C)CC1)c3cc(NC(=O)NC(C)(C)C)c(cc3)C
0.342205	O=C(N1CCN(Cc2cc(ccc2)C)CC1)c3cc(NC(=O)NC(C)(C)C)c(cc3)C
0.339768	Brc1cc(Sc2nc(ccc2)C(=O)Nc3c(ccc(NC(=O)c4ccccc4)c3)C)ccc1
0.339768	Brc1cc(Sc2nc(ccc2)C(=O)Nc3c(ccc(NC(=O)c4ccccc4)c3)C)ccc1
0.339768	Brc1cc(Sc2nc(ccc2)C(=O)Nc3c(ccc(NC(=O)c4ccccc4)c3)C)ccc1
0.339768	Brc1cc(Sc2nc(ccc2)C(=O)Nc3c(ccc(NC(=O)c4ccccc4)c3)C)ccc1
0.339768	Brc1cc(Sc2nc(ccc2)C(=O)Nc3c(ccc(NC(=O)c4ccccc4)c3)C)ccc1
0.339768	Brc1cc(Sc2nc(ccc2)C(=O)Nc3c(ccc(NC(=O)c4ccccc4)c3)C)ccc1
0.339768	Brc1cc(Sc2nc(ccc2)C(=O)Nc3c(ccc(NC(=O)c4ccccc4)c3)C)ccc1
0.339768	Brc1cc(Sc2nc(ccc2)C(=O)Nc3c(ccc(NC(=O)c4ccccc4)c3)C)ccc1
0.339768	Brc1cc(Sc2nc(ccc2)C(=O)Nc3c(ccc(NC(=O)c4ccccc4)c3)C)ccc1
0.339768	Brc1cc(Sc2nc(ccc2)C(=O)Nc3c(ccc(NC(=O)c4ccccc4)c3)C)ccc1
0.33871	O=C(Nc1c(ccc(c1)C(=O)NNc2nc(ccc2)C)C)Nc3ccccc3
0.33871	O=C(Nc1c(ccc(c1)C(=O)NNc2nc(ccc2)C)C)Nc3ccccc3
0.33871	O=C(Nc1c(ccc(c1)C(=O)NNc2nc(ccc2)C)C)Nc3ccccc3
0.33871	O=C(Nc1c(ccc(c1)C(=O)NNc2nc(ccc2)C)C)Nc3ccccc3
0.33871	O=C(Nc1c(ccc(c1)C(=O)NNc2nc(ccc2)C)C)Nc3ccccc3
0.33871	O=C(Nc1c(ccc(c1)C(=O)NNc2nc(ccc2)C)C)Nc3ccccc3
0.33871	O=C(Nc1c(ccc(c1)C(=O)NNc2nc(ccc2)C)C)Nc3ccccc3
0.33871	O=C(Nc1c(ccc(c1)C(=O)NNc2nc(ccc2)C)C)Nc3ccccc3
0.33871	O=C(Nc1c(ccc(c1)C(=O)NNc2nc(ccc2)C)C)Nc3ccccc3
0.33871	O=C(Nc1c(ccc(c1)C(=O)NNc2nc(ccc2)C)C)Nc3ccccc3
0.337553	Clc1cc(Cl)cc(c1)C(=O)Nc2ccc(cc2)C(=O)Nc3ncc(c4ncccc4)cc3
0.337553	Clc1cc(Cl)cc(c1)C(=O)Nc2ccc(cc2)C(=O)Nc3ncc(c4ncccc4)cc3
0.337553	Clc1cc(Cl)cc(c1)C(=O)Nc2ccc(cc2)C(=O)Nc3ncc(c4ncccc4)cc3
0.337553	Clc1cc(Cl)cc(c1)C(=O)Nc2ccc(cc2)C(=O)Nc3ncc(c4ncccc4)cc3
0.337553	Clc1cc(Cl)cc(c1)C(=O)Nc2ccc(cc2)C(=O)Nc3ncc(c4ncccc4)cc3
0.337553	Clc1cc(Cl)cc(c1)C(=O)Nc2ccc(cc2)C(=O)Nc3ncc(c4ncccc4)cc3
0.337553	Clc1cc(Cl)cc(c1)C(=O)Nc2ccc(cc2)C(=O)Nc3ncc(c4ncccc4)cc3
0.337553	Clc1cc(Cl)cc(c1)C(=O)Nc2ccc(cc2)C(=O)Nc3ncc(c4ncccc4)cc3
0.337553	Clc1cc(Cl)cc(c1)C(=O)Nc2ccc(cc2)C(=O)Nc3ncc(c4ncccc4)cc3
0.337553	Clc1cc(Cl)cc(c1)C(=O)Nc2ccc(cc2)C(=O)Nc3ncc(c4ncccc4)cc3
0.337037	FC(F)(F)c1nc(ncc1)Nc2cc(c(cc2)C)C(=O)NCCc3ccc(cc3)CCCC
0.337037	FC(F)(F)c1nc(ncc1)Nc2cc(c(cc2)C)C(=O)NCCc3ccc(cc3)CCCC
0.337037	FC(F)(F)c1nc(ncc1)Nc2cc(c(cc2)C)C(=O)NCCc3ccc(cc3)CCCC
0.337037	FC(F)(F)c1nc(ncc1)Nc2cc(c(cc2)C)C(=O)NCCc3ccc(cc3)CCCC
0.337037	FC(F)(F)c1nc(ncc1)Nc2cc(c(cc2)C)C(=O)NCCc3ccc(cc3)CCCC
0.337037	FC(F)(F)c1nc(ncc1)Nc2cc(c(cc2)C)C(=O)NCCc3ccc(cc3)CCCC
0.337037	FC(F)(F)c1nc(ncc1)Nc2cc(c(cc2)C)C(=O)NCCc3ccc(cc3)CCCC
0.337037	FC(F)(F)c1nc(ncc1)Nc2cc(c(cc2)C)C(=O)NCCc3ccc(cc3)CCCC
0.337037	FC(F)(F)c1nc(ncc1)Nc2cc(c(cc2)C)C(=O)NCCc3ccc(cc3)CCCC
0.337037	FC(F)(F)c1nc(ncc1)Nc2cc(c(cc2)C)C(=O)NCCc3ccc(cc3)CCCC
0.334601	FC(F)Oc1c(OC)ccc(NC(=O)c2nc(ncc2)c3ccccc3)c1
0.334601	FC(F)Oc1c(OC)ccc(NC(=O)c2nc(ncc2)c3ccccc3)c1
0.334601	FC(F)Oc1c(OC)ccc(NC(=O)c2nc(ncc2)c3ccccc3)c1
0.334601	FC(F)Oc1c(OC)ccc(NC(=O)c2nc(ncc2)c3ccccc3)c1
0.334601	FC(F)Oc1c(OC)ccc(NC(=O)c2nc(ncc2)c3ccccc3)c1
0.334601	FC(F)Oc1c(OC)ccc(NC(=O)c2nc(ncc2)c3ccccc3)c1
0.334601	FC(F)Oc1c(OC)ccc(NC(=O)c2nc(ncc2)c3ccccc3)c1
0.334601	FC(F)Oc1c(OC)ccc(NC(=O)c2nc(ncc2)c3ccccc3)c1
0.334601	FC(F)Oc1c(OC)ccc(NC(=O)c2nc(ncc2)c3ccccc3)c1
0.334601	FC(F)Oc1c(OC)ccc(NC(=O)c2nc(ncc2)c3ccccc3)c1
0.334572	O=C(Nc1cc(N2CCN(CC3CC3)CC2)ccc1)C=4ON=C(c5cnccc5)C4
0.334572	O=C(Nc1cc(N2CCN(CC3CC3)CC2)ccc1)C=4ON=C(c5cnccc5)C4
0.334572	O=C(Nc1cc(N2CCN(CC3CC3)CC2)ccc1)C=4ON=C(c5cnccc5)C4
0.334572	O=C(Nc1cc(N2CCN(CC3CC3)CC2)ccc1)C=4ON=C(c5cnccc5)C4
0.334572	O=C(Nc1cc(N2CCN(CC3CC3)CC2)ccc1)C=4ON=C(c5cnccc5)C4
0.334572	O=C(Nc1cc(N2CCN(CC3CC3)CC2)ccc1)C=4ON=C(c5cnccc5)C4
0.334572	O=C(Nc1cc(N2CCN(CC3CC3)CC2)ccc1)C=4ON=C(c5cnccc5)C4
0.334572	O=C(Nc1cc(N2CCN(CC3CC3)CC2)ccc1)C=4ON=C(c5cnccc5)C4
0.334572	O=C(Nc1cc(N2CCN(CC3CC3)CC2)ccc1)C=4ON=C(c5cnccc5)C4
0.334572	O=C(Nc1cc(N2CCN(CC3CC3)CC2)ccc1)C=4ON=C(c5cnccc5)C4
0.333333	O=C(Nc1cc(N)c(cc1)C)c2ccccc2
0.333333	O=C(Nc1cc(N)c(cc1)C)c2ccccc2
0.333333	O=C(Nc1cc(N)c(cc1)C)c2ccccc2
0.333333	O=C(Nc1cc(N)c(cc1)C)c2ccccc2
0.333333	O=C(Nc1cc(N)c(cc1)C)c2ccccc2
0.333333	O=C(Nc1cc(N)c(cc1)C)c2ccccc2
0.333333	O=C(Nc1cc(N)c(cc1)C)c2ccccc2
0.333333	O=C(Nc1cc(N)c(cc1)C)c2ccccc2
0.333333	O=C(Nc1cc(N)c(cc1)C)c2ccccc2
0.333333	O=C(Nc1cc(N)c(cc1)C)c2ccccc2
0.332	O=C(Nc1c(ccc(NC(=O)c2ccccc2)c1)C)NCCCC3CCNCC3
0.332	O=C(Nc1c(ccc(NC(=O)c2ccccc2)c1)C)NCCCC3CCNCC3
0.332	O=C(Nc1c(ccc(NC(=O)c2ccccc2)c1)C)NCCCC3CCNCC3
0.332	O=C(Nc1c(ccc(NC(=O)c2ccccc2)c1)C)NCCCC3CCNCC3
0.332	O=C(Nc1c(ccc(NC(=O)c2ccccc2)c1)C)NCCCC3CCNCC3
0.332	O=C(Nc1c(ccc(NC(=O)c2ccccc2)c1)C)NCCCC3CCNCC3
0.332	O=C(Nc1c(ccc(NC(=O)c2ccccc2)c1)C)NCCCC3CCNCC3
0.332	O=C(Nc1c(ccc(NC(=O)c2ccccc2)c1)C)NCCCC3CCNCC3
0.332	O=C(Nc1c(ccc(NC(=O)c2ccccc2)c1)C)NCCCC3CCNCC3
0.332	O=C(Nc1c(ccc(NC(=O)c2ccccc2)c1)C)NCCCC3CCNCC3
0.330645	O=C(Nc1c(ccc(c1)C(=O)Nc2cc(c(OCC)cc2)C)C)Nc3ccccc3
0.330579	O=C(Nc1c(ccc(c1)C(=O)Nc2ccc(Oc3cc(ccc3)C)cc2)C)Nc4ccccc4
0.330579	O=C(Nc1c(ccc(c1)C(=O)Nc2ccc(Oc3cc(ccc3)C)cc2)C)Nc4ccccc4
0.330579	O=C(Nc1c(ccc(c1)C(=O)Nc2ccc(Oc3cc(ccc3)C)cc2)C)Nc4ccccc4
0.329825	Brc1c(Cl)cc(NC(=O)c2c(ccc(Nc3nc(ccn3)C(F)(F)F)c2)C)cc1F
0.329825	Brc1c(Cl)cc(NC(=O)c2c(ccc(Nc3nc(ccn3)C(F)(F)F)c2)C)cc1F
0.329825	Brc1c(Cl)cc(NC(=O)c2c(ccc(Nc3nc(ccn3)C(F)(F)F)c2)C)cc1F
0.329825	Brc1c(Cl)cc(NC(=O)c2c(ccc(Nc3nc(ccn3)C(F)(F)F)c2)C)cc1F
0.329825	Brc1c(Cl)cc(NC(=O)c2c(ccc(Nc3nc(ccn3)C(F)(F)F)c2)C)cc1F
0.329825	Brc1c(Cl)cc(NC(=O)c2c(ccc(Nc3nc(ccn3)C(F)(F)F)c2)C)cc1F
0.329825	Brc1c(Cl)cc(NC(=O)c2c(ccc(Nc3nc(ccn3)C(F)(F)F)c2)C)cc1F
0.329825	Brc1c(Cl)cc(NC(=O)c2c(ccc(Nc3nc(ccn3)C(F)(F)F)c2)C)cc1F
0.329825	Brc1c(Cl)cc(NC(=O)c2c(ccc(Nc3nc(ccn3)C(F)(F)F)c2)C)cc1F
0.329457	O=C(OC(C)(C)C)Nc1c(ccc(c1)C(=O)NCc2ccc(c3cc(ccc3)C)cc2)C
0.329457	O=C(OC(C)(C)C)Nc1c(ccc(c1)C(=O)NCc2ccc(c3cc(ccc3)C)cc2)C
0.329457	O=C(OC(C)(C)C)Nc1c(ccc(c1)C(=O)NCc2ccc(c3cc(ccc3)C)cc2)C
0.327869	Clc1c(NC(=O)c2cc(NC(=O)Nc3ccccc3)c(cc2)C)ccc(O)c1
0.327869	Clc1c(NC(=O)c2cc(NC(=O)Nc3ccccc3)c(cc2)C)ccc(O)c1
0.327869	Clc1c(NC(=O)c2cc(NC(=O)Nc3ccccc3)c(cc2)C)ccc(O)c1
0.327586	O=C(Nc1cc(c(NC(=O)C)cc1)C)C=2NC=CC2
0.327586	O=C(Nc1cc(c(NC(=O)C)cc1)C)C=2NC=CC2
0.327465	S(c1ccc(NC(=O)c2cc(c(NC(c3c(ccc(c3)C)C)C)cc2)C)cc1)Cc4cnccc4
0.327465	S(c1ccc(NC(=O)c2cc(c(NC(c3c(ccc(c3)C)C)C)cc2)C)cc1)Cc4cnccc4
0.327465	S(c1ccc(NC(=O)c2cc(c(NC(c3c(ccc(c3)C)C)C)cc2)C)cc1)Cc4cnccc4
0.327465	S(c1ccc(NC(=O)c2cc(c(NC(c3c(ccc(c3)C)C)C)cc2)C)cc1)Cc4cnccc4
0.327465	S(c1ccc(NC(=O)c2cc(c(NC(c3c(ccc(c3)C)C)C)cc2)C)cc1)Cc4cnccc4
0.327465	S(c1ccc(NC(=O)c2cc(c(NC(c3c(ccc(c3)C)C)C)cc2)C)cc1)Cc4cnccc4
0.327465	S(c1ccc(NC(=O)c2cc(c(NC(c3c(ccc(c3)C)C)C)cc2)C)cc1)Cc4cnccc4
0.327465	S(c1ccc(NC(=O)c2cc(c(NC(c3c(ccc(c3)C)C)C)cc2)C)cc1)Cc4cnccc4
0.327465	S(c1ccc(NC(=O)c2cc(c(NC(c3c(ccc(c3)C)C)C)cc2)C)cc1)Cc4cnccc4
0.327465	S(c1ccc(NC(=O)c2cc(c(NC(c3c(ccc(c3)C)C)C)cc2)C)cc1)Cc4cnccc4
0.326271	Clc1ccc(NC(=O)c2cc(NC(=O)OC(C)(C)C)c(cc2)C)cc1
0.326007	O=C(Nc1c(ccc(c1)C(=O)Nc2cc(OCc3ccncc3)c(OC)cc2)C)NC(C)(C)C
0.326007	O=C(Nc1c(ccc(c1)C(=O)Nc2cc(OCc3ccncc3)c(OC)cc2)C)NC(C)(C)C
0.326007	O=C(Nc1c(ccc(c1)C(=O)Nc2cc(OCc3ccncc3)c(OC)cc2)C)NC(C)(C)C
0.326007	O=C(Nc1c(ccc(c1)C(=O)Nc2cc(OCc3ccncc3)c(OC)cc2)C)NC(C)(C)C
0.326007	O=C(Nc1c(ccc(c1)C(=O)Nc2cc(OCc3ccncc3)c(OC)cc2)C)NC(C)(C)C
0.326007	O=C(Nc1c(ccc(c1)C(=O)Nc2cc(OCc3ccncc3)c(OC)cc2)C)NC(C)(C)C
0.326007	O=C(Nc1c(ccc(c1)C(=O)Nc2cc(OCc3ccncc3)c(OC)cc2)C)NC(C)(C)C
0.326007	O=C(Nc1c(ccc(c1)C(=O)Nc2cc(OCc3ccncc3)c(OC)cc2)C)NC(C)(C)C
0.326007	O=C(Nc1c(ccc(c1)C(=O)Nc2cc(OCc3ccncc3)c(OC)cc2)C)NC(C)(C)C
0.326007	O=C(Nc1c(ccc(c1)C(=O)Nc2cc(OCc3ccncc3)c(OC)cc2)C)NC(C)(C)C
0.325758	S1C=C(c2c(ccc(NC(=O)c3cc(NC(=O)OC(C)(C)C)c(cc3)C)c2)C)C=C1
0.325758	S1C=C(c2c(ccc(NC(=O)c3cc(NC(=O)OC(C)(C)C)c(cc3)C)c2)C)C=C1
0.325758	S1C=C(c2c(ccc(NC(=O)c3cc(NC(=O)OC(C)(C)C)c(cc3)C)c2)C)C=C1
0.325758	S1C=C(c2c(ccc(NC(=O)c3cc(NC(=O)OC(C)(C)C)c(cc3)C)c2)C)C=C1
0.325758	S1C=C(c2c(ccc(NC(=O)c3cc(NC(=O)OC(C)(C)C)c(cc3)C)c2)C)C=C1
0.325758	S1C=C(c2c(ccc(NC(=O)c3cc(NC(=O)OC(C)(C)C)c(cc3)C)c2)C)C=C1
0.325758	S1C=C(c2c(ccc(NC(=O)c3cc(NC(=O)OC(C)(C)C)c(cc3)C)c2)C)C=C1
0.325758	S1C=C(c2c(ccc(NC(=O)c3cc(NC(=O)OC(C)(C)C)c(cc3)C)c2)C)C=C1
0.325758	S1C=C(c2c(ccc(NC(=O)c3cc(NC(=O)OC(C)(C)C)c(cc3)C)c2)C)C=C1
0.325103	O=C(Nc1ccc(cc1)CN2CCN(CC2)C)c3cnc(nc3)C4NCCC4
0.325103	O=C(Nc1ccc(cc1)CN2CCN(CC2)C)c3cnc(nc3)C4NCCC4
0.325103	O=C(Nc1ccc(cc1)CN2CCN(CC2)C)c3cnc(nc3)C4NCCC4
0.325103	O=C(Nc1ccc(cc1)CN2CCN(CC2)C)c3cnc(nc3)C4NCCC4
0.325103	O=C(Nc1ccc(cc1)CN2CCN(CC2)C)c3cnc(nc3)C4NCCC4
0.325103	O=C(Nc1ccc(cc1)CN2CCN(CC2)C)c3cnc(nc3)C4NCCC4
0.325103	O=C(Nc1ccc(cc1)CN2CCN(CC2)C)c3cnc(nc3)C4NCCC4
0.324503	FC(F)(F)c1nc(ncc1)Nc2cc(c(cc2)C)C(=O)N3CCC(C(=O)Nc4cc(NC(=O)C)ccc4)CC3
0.324503	FC(F)(F)c1nc(ncc1)Nc2cc(c(cc2)C)C(=O)N3CCC(C(=O)Nc4cc(NC(=O)C)ccc4)CC3
0.324503	FC(F)(F)c1nc(ncc1)Nc2cc(c(cc2)C)C(=O)N3CCC(C(=O)Nc4cc(NC(=O)C)ccc4)CC3
0.324503	FC(F)(F)c1nc(ncc1)Nc2cc(c(cc2)C)C(=O)N3CCC(C(=O)Nc4cc(NC(=O)C)ccc4)CC3
0.324503	FC(F)(F)c1nc(ncc1)Nc2cc(c(cc2)C)C(=O)N3CCC(C(=O)Nc4cc(NC(=O)C)ccc4)CC3
0.324503	FC(F)(F)c1nc(ncc1)Nc2cc(c(cc2)C)C(=O)N3CCC(C(=O)Nc4cc(NC(=O)C)ccc4)CC3
0.324503	FC(F)(F)c1nc(ncc1)Nc2cc(c(cc2)C)C(=O)N3CCC(C(=O)Nc4cc(NC(=O)C)ccc4)CC3
0.324503	FC(F)(F)c1nc(ncc1)Nc2cc(c(cc2)C)C(=O)N3CCC(C(=O)Nc4cc(NC(=O)C)ccc4)CC3
0.324503	FC(F)(F)c1nc(ncc1)Nc2cc(c(cc2)C)C(=O)N3CCC(C(=O)Nc4cc(NC(=O)C)ccc4)CC3
0.324503	FC(F)(F)c1nc(ncc1)Nc2cc(c(cc2)C)C(=O)N3CCC(C(=O)Nc4cc(NC(=O)C)ccc4)CC3
0.324427	Brc1c(ccc(c1)C(=O)NC2=NN(C=C2)Cc3cnccc3)C
0.324138	Fc1c(OCc2ncccc2)ccc(NC(=O)c3c(nc(c4ccccc4)cc3)C)c1
0.324138	Fc1c(OCc2ncccc2)ccc(NC(=O)c3c(nc(c4ccccc4)cc3)C)c1
0.322581	O=C(Nc1ccc(cc1)CN2CCN(CC2)C)c3c(cccc3)COc4ccccc4
0.322581	O=C(Nc1ccc(cc1)CN2CCN(CC2)C)c3c(cccc3)COc4ccccc4
0.322581	O=C(Nc1ccc(cc1)CN2CCN(CC2)C)c3c(cccc3)COc4ccccc4
0.322581	O=C(Nc1ccc(cc1)CN2CCN(CC2)C)c3c(cccc3)COc4ccccc4
0.322581	O=C(Nc1ccc(cc1)CN2CCN(CC2)C)c3c(cccc3)COc4ccccc4
0.322581	O=C(Nc1ccc(cc1)CN2CCN(CC2)C)c3c(cccc3)COc4ccccc4
0.322581	O=C(Nc1ccc(cc1)CN2CCN(CC2)C)c3c(cccc3)COc4ccccc4
0.322581	O=C(Nc1ccc(cc1)CN2CCN(CC2)C)c3c(cccc3)COc4ccccc4
0.322581	O=C(Nc1ccc(cc1)CN2CCN(CC2)C)c3c(cccc3)COc4ccccc4
0.322581	O=C(Nc1ccc(cc1)CN2CCN(CC2)C)c3c(cccc3)COc4ccccc4
0.32197	O=C(Nc1c(cc(cc1)C(=O)NCC)C)c2nccc(NCc3ccccc3)c2
0.32197	O=C(Nc1c(cc(cc1)C(=O)NCC)C)c2nccc(NCc3ccccc3)c2
0.32197	O=C(Nc1c(cc(cc1)C(=O)NCC)C)c2nccc(NCc3ccccc3)c2
0.32197	O=C(Nc1c(cc(cc1)C(=O)NCC)C)c2nccc(NCc3ccccc3)c2
0.32197	O=C(Nc1c(cc(cc1)C(=O)NCC)C)c2nccc(NCc3ccccc3)c2
0.32197	O=C(Nc1c(cc(cc1)C(=O)NCC)C)c2nccc(NCc3ccccc3)c2
0.32197	O=C(Nc1c(cc(cc1)C(=O)NCC)C)c2nccc(NCc3ccccc3)c2
0.32197	O=C(Nc1c(cc(cc1)C(=O)NCC)C)c2nccc(NCc3ccccc3)c2
0.32197	O=C(Nc1c(cc(cc1)C(=O)NCC)C)c2nccc(NCc3ccccc3)c2
0.32197	O=C(Nc1c(cc(cc1)C(=O)NCC)C)c2nccc(NCc3ccccc3)c2
0.321569	O=C(NNC(=O)C=1NN=C(c2ccc(cc2)CC)C1)c3cc(Nc4ncccn4)ccc3
0.321569	O=C(NNC(=O)C=1NN=C(c2ccc(cc2)CC)C1)c3cc(Nc4ncccn4)ccc3
0.321569	O=C(NNC(=O)C=1NN=C(c2ccc(cc2)CC)C1)c3cc(Nc4ncccn4)ccc3
0.321569	O=C(NNC(=O)C=1NN=C(c2ccc(cc2)CC)C1)c3cc(Nc4ncccn4)ccc3
0.321569	O=C(NNC(=O)C=1NN=C(c2ccc(cc2)CC)C1)c3cc(Nc4ncccn4)ccc3
0.321569	O=C(NNC(=O)C=1NN=C(c2ccc(cc2)CC)C1)c3cc(Nc4ncccn4)ccc3
0.321569	O=C(NNC(=O)C=1NN=C(c2ccc(cc2)CC)C1)c3cc(Nc4ncccn4)ccc3
0.321569	O=C(NNC(=O)C=1NN=C(c2ccc(cc2)CC)C1)c3cc(Nc4ncccn4)ccc3
0.321569	O=C(NNC(=O)C=1NN=C(c2ccc(cc2)CC)C1)c3cc(Nc4ncccn4)ccc3
0.321569	O=C(NNC(=O)C=1NN=C(c2ccc(cc2)CC)C1)c3cc(Nc4ncccn4)ccc3
0.321569	O=C(Nc1c(ccc(c1)C(=O)Nc2cc(c(O)cc2)C(C)(C)C)C)Nc3ccccc3
0.321569	O=C(Nc1c(ccc(c1)C(=O)Nc2cc(c(O)cc2)C(C)(C)C)C)Nc3ccccc3
0.321267	Brc1ccc(cc1)C(=O)Nc2c(ccc(c2)C(=O)N)C
0.321267	Brc1ccc(cc1)C(=O)Nc2c(ccc(c2)C(=O)N)C
0.321267	Brc1ccc(cc1)C(=O)Nc2c(ccc(c2)C(=O)N)C
0.321267	Brc1ccc(cc1)C(=O)Nc2c(ccc(c2)C(=O)N)C
0.321267	Brc1ccc(cc1)C(=O)Nc2c(ccc(c2)C(=O)N)C
0.321267	Brc1ccc(cc1)C(=O)Nc2c(ccc(c2)C(=O)N)C
0.321267	Brc1ccc(cc1)C(=O)Nc2c(ccc(c2)C(=O)N)C
0.321267	Brc1ccc(cc1)C(=O)Nc2c(ccc(c2)C(=O)N)C
0.321267	Brc1ccc(cc1)C(=O)Nc2c(ccc(c2)C(=O)N)C
0.321267	Brc1ccc(cc1)C(=O)Nc2c(ccc(c2)C(=O)N)C
0.320388	S(=O)(=O)(N(C)C)c1cc(NC(=O)c2c(ccc(Nc3nc(ccn3)C(F)(F)F)c2)C)c(c(c1)C)C
0.320388	S(=O)(=O)(N(C)C)c1cc(NC(=O)c2c(ccc(Nc3nc(ccn3)C(F)(F)F)c2)C)c(c(c1)C)C
0.320388	S(=O)(=O)(N(C)C)c1cc(NC(=O)c2c(ccc(Nc3nc(ccn3)C(F)(F)F)c2)C)c(c(c1)C)C
0.320388	S(=O)(=O)(N(C)C)c1cc(NC(=O)c2c(ccc(Nc3nc(ccn3)C(F)(F)F)c2)C)c(c(c1)C)C
0.320388	S(=O)(=O)(N(C)C)c1cc(NC(=O)c2c(ccc(Nc3nc(ccn3)C(F)(F)F)c2)C)c(c(c1)C)C
0.320388	S(=O)(=O)(N(C)C)c1cc(NC(=O)c2c(ccc(Nc3nc(ccn3)C(F)(F)F)c2)C)c(c(c1)C)C
0.320388	S(=O)(=O)(N(C)C)c1cc(NC(=O)c2c(ccc(Nc3nc(ccn3)C(F)(F)F)c2)C)c(c(c1)C)C
0.320388	S(=O)(=O)(N(C)C)c1cc(NC(=O)c2c(ccc(Nc3nc(ccn3)C(F)(F)F)c2)C)c(c(c1)C)C
0.320388	S(=O)(=O)(N(C)C)c1cc(NC(=O)c2c(ccc(Nc3nc(ccn3)C(F)(F)F)c2)C)c(c(c1)C)C
0.320388	S(=O)(=O)(N(C)C)c1cc(NC(=O)c2c(ccc(Nc3nc(ccn3)C(F)(F)F)c2)C)c(c(c1)C)C
0.319672	O=C(OC)CN1CCN(C(=O)Nc2nc(c3ccccc3)ccn2)CC1
0.319672	O=C(OC)CN1CCN(C(=O)Nc2nc(c3ccccc3)ccn2)CC1
0.319672	O=C(OC)CN1CCN(C(=O)Nc2nc(c3ccccc3)ccn2)CC1
0.319672	O=C(OC)CN1CCN(C(=O)Nc2nc(c3ccccc3)ccn2)CC1
0.319672	O=C(OC)CN1CCN(C(=O)Nc2nc(c3ccccc3)ccn2)CC1
0.319672	O=C(OC)CN1CCN(C(=O)Nc2nc(c3ccccc3)ccn2)CC1
0.319672	O=C(OC)CN1CCN(C(=O)Nc2nc(c3ccccc3)ccn2)CC1
0.319672	O=C(OC)CN1CCN(C(=O)Nc2nc(c3ccccc3)ccn2)CC1
0.319672	O=C(OC)CN1CCN(C(=O)Nc2nc(c3ccccc3)ccn2)CC1
0.319672	O=C(OC)CN1CCN(C(=O)Nc2nc(c3ccccc3)ccn2)CC1
0.31746	O=C(Nc1cc(N2CCN(CC3CC3)CC2)ccc1)c4ccc(cc4)C5=NOC=N5
0.31746	O=C(Nc1cc(N2CCN(CC3CC3)CC2)ccc1)c4ccc(cc4)C5=NOC=N5
0.31746	O=C(Nc1cc(N2CCN(CC3CC3)CC2)ccc1)c4ccc(cc4)C5=NOC=N5
0.31746	O=C(Nc1cc(N2CCN(CC3CC3)CC2)ccc1)c4ccc(cc4)C5=NOC=N5
0.31746	O=C(Nc1cc(N2CCN(CC3CC3)CC2)ccc1)c4ccc(cc4)C5=NOC=N5
0.31746	O=C(Nc1cc(N2CCN(CC3CC3)CC2)ccc1)c4ccc(cc4)C5=NOC=N5
0.31746	O=C(Nc1cc(N2CCN(CC3CC3)CC2)ccc1)c4ccc(cc4)C5=NOC=N5
0.31746	O=C(Nc1cc(N2CCN(CC3CC3)CC2)ccc1)c4ccc(cc4)C5=NOC=N5
0.317241	O=C(NCC=1OC=CC1)c2cc(c(NC(=O)C(=O)NCc3cc(ncc3)c4ccccc4)cc2)C
0.317241	O=C(NCC=1OC=CC1)c2cc(c(NC(=O)C(=O)NCc3cc(ncc3)c4ccccc4)cc2)C
0.317241	O=C(NCC=1OC=CC1)c2cc(c(NC(=O)C(=O)NCc3cc(ncc3)c4ccccc4)cc2)C
0.316364	O=C(N1CC2C(CC1)CCNC2)Nc3c(ccc(NC(=O)c4ccccc4)c3)C
0.316364	O=C(N1CC2C(CC1)CCNC2)Nc3c(ccc(NC(=O)c4ccccc4)c3)C
0.316364	O=C(N1CC2C(CC1)CCNC2)Nc3c(ccc(NC(=O)c4ccccc4)c3)C
0.316364	O=C(N1CC2C(CC1)CCNC2)Nc3c(ccc(NC(=O)c4ccccc4)c3)C
0.316364	O=C(N1CC2C(CC1)CCNC2)Nc3c(ccc(NC(=O)c4ccccc4)c3)C
0.316364	O=C(N1CC2C(CC1)CCNC2)Nc3c(ccc(NC(=O)c4ccccc4)c3)C
0.315217	O=C(Nc1cc(NC(=O)C2CN3C(C2)CCCC3)c(cc1)C)c4ccccc4
0.315217	O=C(Nc1cc(NC(=O)C2CN3C(C2)CCCC3)c(cc1)C)c4ccccc4
0.315217	O=C(Nc1cc(NC(=O)C2CN3C(C2)CCCC3)c(cc1)C)c4ccccc4
0.315217	O=C(Nc1cc(NC(=O)C2CN3C(C2)CCCC3)c(cc1)C)c4ccccc4
0.315217	O=C(Nc1cc(NC(=O)C2CN3C(C2)CCCC3)c(cc1)C)c4ccccc4
0.315217	O=C(Nc1cc(NC(=O)C2CN3C(C2)CCCC3)c(cc1)C)c4ccccc4
0.315217	O=C(Nc1cc(NC(=O)C2CN3C(C2)CCCC3)c(cc1)C)c4ccccc4
0.315217	O=C(Nc1cc(NC(=O)C2CN3C(C2)CCCC3)c(cc1)C)c4ccccc4
0.315217	O=C(Nc1cc(NC(=O)C2CN3C(C2)CCCC3)c(cc1)C)c4ccccc4
0.315217	O=C(Nc1cc(NC(=O)C2CN3C(C2)CCCC3)c(cc1)C)c4ccccc4
0.315018	Brc1cc(NC(=O)OC(C)(C)C)c(cc1)C(=O)NCc2ccc(NC(=O)c3cnccc3)cc2
0.315018	Brc1cc(NC(=O)OC(C)(C)C)c(cc1)C(=O)NCc2ccc(NC(=O)c3cnccc3)cc2
0.315018	Brc1cc(NC(=O)OC(C)(C)C)c(cc1)C(=O)NCc2ccc(NC(=O)c3cnccc3)cc2
0.315018	Brc1cc(NC(=O)OC(C)(C)C)c(cc1)C(=O)NCc2ccc(NC(=O)c3cnccc3)cc2
0.315018	Brc1cc(NC(=O)OC(C)(C)C)c(cc1)C(=O)NCc2ccc(NC(=O)c3cnccc3)cc2
0.315018	Brc1cc(NC(=O)OC(C)(C)C)c(cc1)C(=O)NCc2ccc(NC(=O)c3cnccc3)cc2
0.315018	Brc1cc(NC(=O)OC(C)(C)C)c(cc1)C(=O)NCc2ccc(NC(=O)c3cnccc3)cc2
0.315018	Brc1cc(NC(=O)OC(C)(C)C)c(cc1)C(=O)NCc2ccc(NC(=O)c3cnccc3)cc2
0.315018	Brc1cc(NC(=O)OC(C)(C)C)c(cc1)C(=O)NCc2ccc(NC(=O)c3cnccc3)cc2
0.315018	Brc1cc(NC(=O)OC(C)(C)C)c(cc1)C(=O)NCc2ccc(NC(=O)c3cnccc3)cc2
0.314607	S(=O)(=O)(Nc1c(c(ccc1)C)C)c2ccc(cc2)C(=O)Nc3ccc(cc3)CN4CCSCC4
0.314607	S(=O)(=O)(Nc1c(c(ccc1)C)C)c2ccc(cc2)C(=O)Nc3ccc(cc3)CN4CCSCC4
0.314607	S(=O)(=O)(Nc1c(c(ccc1)C)C)c2ccc(cc2)C(=O)Nc3ccc(cc3)CN4CCSCC4
0.314607	S(=O)(=O)(Nc1c(c(ccc1)C)C)c2ccc(cc2)C(=O)Nc3ccc(cc3)CN4CCSCC4
0.314079	S(=O)(=O)(Nc1c(cccc1)C)c2ccc(cc2)C(=O)Nc3cc(N4CCN(CC5CC5)CC4)ccc3
0.314079	S(=O)(=O)(Nc1c(cccc1)C)c2ccc(cc2)C(=O)Nc3cc(N4CCN(CC5CC5)CC4)ccc3
0.314079	S(=O)(=O)(Nc1c(cccc1)C)c2ccc(cc2)C(=O)Nc3cc(N4CCN(CC5CC5)CC4)ccc3
0.314079	S(=O)(=O)(Nc1c(cccc1)C)c2ccc(cc2)C(=O)Nc3cc(N4CCN(CC5CC5)CC4)ccc3
0.314079	S(=O)(=O)(Nc1c(cccc1)C)c2ccc(cc2)C(=O)Nc3cc(N4CCN(CC5CC5)CC4)ccc3
0.314079	S(=O)(=O)(Nc1c(cccc1)C)c2ccc(cc2)C(=O)Nc3cc(N4CCN(CC5CC5)CC4)ccc3
0.314079	S(=O)(=O)(Nc1c(cccc1)C)c2ccc(cc2)C(=O)Nc3cc(N4CCN(CC5CC5)CC4)ccc3
0.314079	S(=O)(=O)(Nc1c(cccc1)C)c2ccc(cc2)C(=O)Nc3cc(N4CCN(CC5CC5)CC4)ccc3
0.314079	S(=O)(=O)(Nc1c(cccc1)C)c2ccc(cc2)C(=O)Nc3cc(N4CCN(CC5CC5)CC4)ccc3
0.314079	S(=O)(=O)(Nc1c(cccc1)C)c2ccc(cc2)C(=O)Nc3cc(N4CCN(CC5CC5)CC4)ccc3
0.313869	O=C(Nc1cc(N2CCCC2)ccc1)c3cc(c(cc3)C)C=4C=NN(C4)C
0.313869	O=C(Nc1cc(N2CCCC2)ccc1)c3cc(c(cc3)C)C=4C=NN(C4)C
0.313869	O=C(Nc1cc(N2CCCC2)ccc1)c3cc(c(cc3)C)C=4C=NN(C4)C
0.313869	O=C(Nc1cc(N2CCCC2)ccc1)c3cc(c(cc3)C)C=4C=NN(C4)C
0.313869	O=C(Nc1cc(N2CCCC2)ccc1)c3cc(c(cc3)C)C=4C=NN(C4)C
0.313869	O=C(Nc1cc(N2CCCC2)ccc1)c3cc(c(cc3)C)C=4C=NN(C4)C
0.313869	O=C(Nc1cc(N2CCCC2)ccc1)c3cc(c(cc3)C)C=4C=NN(C4)C
0.313869	O=C(Nc1cc(N2CCCC2)ccc1)c3cc(c(cc3)C)C=4C=NN(C4)C
0.313869	O=C(Nc1cc(N2CCCC2)ccc1)c3cc(c(cc3)C)C=4C=NN(C4)C
0.313653	Clc1c(Cl)ccc(c1)CN(C(=O)Nc2nc(c3ccccc3)ccn2)Cc4ncccc4
0.313653	Clc1c(Cl)ccc(c1)CN(C(=O)Nc2nc(c3ccccc3)ccn2)Cc4ncccc4
0.313653	Clc1c(Cl)ccc(c1)CN(C(=O)Nc2nc(c3ccccc3)ccn2)Cc4ncccc4
0.313653	Clc1c(Cl)ccc(c1)CN(C(=O)Nc2nc(c3ccccc3)ccn2)Cc4ncccc4
0.313653	Clc1c(Cl)ccc(c1)CN(C(=O)Nc2nc(c3ccccc3)ccn2)Cc4ncccc4
0.313653	Clc1c(Cl)ccc(c1)CN(C(=O)Nc2nc(c3ccccc3)ccn2)Cc4ncccc4
0.313653	Clc1c(Cl)ccc(c1)CN(C(=O)Nc2nc(c3ccccc3)ccn2)Cc4ncccc4
0.313653	Clc1c(Cl)ccc(c1)CN(C(=O)Nc2nc(c3ccccc3)ccn2)Cc4ncccc4
0.313653	Clc1c(Cl)ccc(c1)CN(C(=O)Nc2nc(c3ccccc3)ccn2)Cc4ncccc4
0.313653	Clc1c(Cl)ccc(c1)CN(C(=O)Nc2nc(c3ccccc3)ccn2)Cc4ncccc4
0.313653	[O-][N+](=O)c1cc(c(NNC(=O)c2nc(ncc2)c3ccccc3)cc1)C
0.313653	[O-][N+](=O)c1cc(c(NNC(=O)c2nc(ncc2)c3ccccc3)cc1)C
0.313653	[O-][N+](=O)c1cc(c(NNC(=O)c2nc(ncc2)c3ccccc3)cc1)C
0.313653	[O-][N+](=O)c1cc(c(NNC(=O)c2nc(ncc2)c3ccccc3)cc1)C
0.313653	[O-][N+](=O)c1cc(c(NNC(=O)c2nc(ncc2)c3ccccc3)cc1)C
0.313653	[O-][N+](=O)c1cc(c(NNC(=O)c2nc(ncc2)c3ccccc3)cc1)C
0.313653	[O-][N+](=O)c1cc(c(NNC(=O)c2nc(ncc2)c3ccccc3)cc1)C
0.313653	[O-][N+](=O)c1cc(c(NNC(=O)c2nc(ncc2)c3ccccc3)cc1)C
0.313653	[O-][N+](=O)c1cc(c(NNC(=O)c2nc(ncc2)c3ccccc3)cc1)C
0.313653	[O-][N+](=O)c1cc(c(NNC(=O)c2nc(ncc2)c3ccccc3)cc1)C
0.31295	O=C(Nc1nccc(c1)CC(C)C)c2cc(c(cc2)C)C=3C=NN(C3)C
0.31295	O=C(Nc1nccc(c1)CC(C)C)c2cc(c(cc2)C)C=3C=NN(C3)C
0.31295	O=C(Nc1nccc(c1)CC(C)C)c2cc(c(cc2)C)C=3C=NN(C3)C
0.31295	O=C(Nc1nccc(c1)CC(C)C)c2cc(c(cc2)C)C=3C=NN(C3)C
0.31295	O=C(Nc1nccc(c1)CC(C)C)c2cc(c(cc2)C)C=3C=NN(C3)C
0.31295	O=C(Nc1nccc(c1)CC(C)C)c2cc(c(cc2)C)C=3C=NN(C3)C
0.31295	O=C(Nc1nccc(c1)CC(C)C)c2cc(c(cc2)C)C=3C=NN(C3)C
0.31295	O=C(Nc1nccc(c1)CC(C)C)c2cc(c(cc2)C)C=3C=NN(C3)C
0.31295	O=C(Nc1nccc(c1)CC(C)C)c2cc(c(cc2)C)C=3C=NN(C3)C
0.31295	O=C(Nc1nccc(c1)CC(C)C)c2cc(c(cc2)C)C=3C=NN(C3)C
0.312281	S1C(=NC=C1Cc2cc(C#N)ccc2)NC(=O)c3cc(NC(=O)Nc4ccccc4)c(cc3)C
0.312281	S1C(=NC=C1Cc2cc(C#N)ccc2)NC(=O)c3cc(NC(=O)Nc4ccccc4)c(cc3)C
0.312281	S1C(=NC=C1Cc2cc(C#N)ccc2)NC(=O)c3cc(NC(=O)Nc4ccccc4)c(cc3)C
0.312281	S1C(=NC=C1Cc2cc(C#N)ccc2)NC(=O)c3cc(NC(=O)Nc4ccccc4)c(cc3)C
0.312281	S1C(=NC=C1Cc2cc(C#N)ccc2)NC(=O)c3cc(NC(=O)Nc4ccccc4)c(cc3)C
0.312281	S1C(=NC=C1Cc2cc(C#N)ccc2)NC(=O)c3cc(NC(=O)Nc4ccccc4)c(cc3)C
0.312281	S1C(=NC=C1Cc2cc(C#N)ccc2)NC(=O)c3cc(NC(=O)Nc4ccccc4)c(cc3)C
0.312281	S1C(=NC=C1Cc2cc(C#N)ccc2)NC(=O)c3cc(NC(=O)Nc4ccccc4)c(cc3)C
0.312281	S1C(=NC=C1Cc2cc(C#N)ccc2)NC(=O)c3cc(NC(=O)Nc4ccccc4)c(cc3)C
0.312281	S1C(=NC=C1Cc2cc(C#N)ccc2)NC(=O)c3cc(NC(=O)Nc4ccccc4)c(cc3)C
0.312281	S(=O)(=O)(Nc1c(cccc1)C)c2ccc(cc2)C(=O)NC=3SC=C(N3)c4ccc(cc4)CC(C)C
0.312281	S(=O)(=O)(Nc1c(cccc1)C)c2ccc(cc2)C(=O)NC=3SC=C(N3)c4ccc(cc4)CC(C)C
0.312281	S(=O)(=O)(Nc1c(cccc1)C)c2ccc(cc2)C(=O)NC=3SC=C(N3)c4ccc(cc4)CC(C)C
0.312281	S(=O)(=O)(Nc1c(cccc1)C)c2ccc(cc2)C(=O)NC=3SC=C(N3)c4ccc(cc4)CC(C)C
0.312281	S(=O)(=O)(Nc1c(cccc1)C)c2ccc(cc2)C(=O)NC=3SC=C(N3)c4ccc(cc4)CC(C)C
0.312281	S(=O)(=O)(Nc1c(cccc1)C)c2ccc(cc2)C(=O)NC=3SC=C(N3)c4ccc(cc4)CC(C)C
0.312281	S(=O)(=O)(Nc1c(cccc1)C)c2ccc(cc2)C(=O)NC=3SC=C(N3)c4ccc(cc4)CC(C)C
0.312281	S(=O)(=O)(Nc1c(cccc1)C)c2ccc(cc2)C(=O)NC=3SC=C(N3)c4ccc(cc4)CC(C)C
0.312281	S(=O)(=O)(Nc1c(cccc1)C)c2ccc(cc2)C(=O)NC=3SC=C(N3)c4ccc(cc4)CC(C)C
0.312281	S(=O)(=O)(Nc1c(cccc1)C)c2ccc(cc2)C(=O)NC=3SC=C(N3)c4ccc(cc4)CC(C)C
0.312057	O=C(NC1=NN(C=C1)Cc2cnccc2)c3c(nc(c4ccccc4)cc3)C
0.312057	O=C(NC1=NN(C=C1)Cc2cnccc2)c3c(nc(c4ccccc4)cc3)C
0.312057	O=C(NC1=NN(C=C1)Cc2cnccc2)c3c(nc(c4ccccc4)cc3)C
0.312057	O=C(NC1=NN(C=C1)Cc2cnccc2)c3c(nc(c4ccccc4)cc3)C
0.312057	O=C(NC1=NN(C=C1)Cc2cnccc2)c3c(nc(c4ccccc4)cc3)C
0.312057	O=C(NC1=NN(C=C1)Cc2cnccc2)c3c(nc(c4ccccc4)cc3)C
0.312057	O=C(NC1=NN(C=C1)Cc2cnccc2)c3c(nc(c4ccccc4)cc3)C
0.312057	O=C(NC1=NN(C=C1)Cc2cnccc2)c3c(nc(c4ccccc4)cc3)C
0.312057	O=C(NC1=NN(C=C1)Cc2cnccc2)c3c(nc(c4ccccc4)cc3)C
0.312057	O=C(NC1=NN(C=C1)Cc2cnccc2)c3c(nc(c4ccccc4)cc3)C
0.31203	Brc1ccc(NC(=O)COc2c(OC)cc(cc2)C(=O)Nc3c(ccc(NC(=O)c4ccccc4)c3)C)cc1
0.311966	O=C(Nc1ccc(cc1)CN2CCN(CC2)C)C(N)Cc3cnccc3
0.311966	O=C(Nc1ccc(cc1)CN2CCN(CC2)C)C(N)Cc3cnccc3
0.311966	O=C(Nc1ccc(cc1)CN2CCN(CC2)C)C(N)Cc3cnccc3
0.311966	O=C(Nc1ccc(cc1)CN2CCN(CC2)C)C(N)Cc3cnccc3
0.311966	O=C(Nc1ccc(cc1)CN2CCN(CC2)C)C(N)Cc3cnccc3
0.311966	O=C(Nc1ccc(cc1)CN2CCN(CC2)C)C(N)Cc3cnccc3
0.311966	O=C(Nc1ccc(cc1)CN2CCN(CC2)C)C(N)Cc3cnccc3
0.311966	O=C(Nc1ccc(cc1)CN2CCN(CC2)C)C(N)Cc3cnccc3
0.311966	O=C(Nc1ccc(cc1)CN2CCN(CC2)C)C(N)Cc3cnccc3
0.311787	O=C(Nc1ccccc1)c2cc(NC(=O)C(=O)Nc3cc(OCCC(C)C)c(cc3)C)c(cc2)C
0.311787	O=C(Nc1ccccc1)c2cc(NC(=O)C(=O)Nc3cc(OCCC(C)C)c(cc3)C)c(cc2)C
0.311787	O=C(Nc1ccccc1)c2cc(NC(=O)C(=O)Nc3cc(OCCC(C)C)c(cc3)C)c(cc2)C
0.311787	O=C(Nc1ccccc1)c2cc(NC(=O)C(=O)Nc3cc(OCCC(C)C)c(cc3)C)c(cc2)C
0.311787	O=C(Nc1ccccc1)c2cc(NC(=O)C(=O)Nc3cc(OCCC(C)C)c(cc3)C)c(cc2)C
0.311787	O=C(Nc1ccccc1)c2cc(NC(=O)C(=O)Nc3cc(OCCC(C)C)c(cc3)C)c(cc2)C
0.311787	O=C(Nc1ccccc1)c2cc(NC(=O)C(=O)Nc3cc(OCCC(C)C)c(cc3)C)c(cc2)C
0.311787	O=C(Nc1ccccc1)c2cc(NC(=O)C(=O)Nc3cc(OCCC(C)C)c(cc3)C)c(cc2)C
0.311787	O=C(Nc1ccccc1)c2cc(NC(=O)C(=O)Nc3cc(OCCC(C)C)c(cc3)C)c(cc2)C
0.311787	O=C(Nc1ccccc1)c2cc(NC(=O)C(=O)Nc3cc(OCCC(C)C)c(cc3)C)c(cc2)C
0.311024	S1C(c2cc(F)ccc2)=CC=C1C(=O)Nc3ccc(cc3)CN4CCSCC4
0.311024	S1C(c2cc(F)ccc2)=CC=C1C(=O)Nc3ccc(cc3)CN4CCSCC4
0.311024	S1C(c2cc(F)ccc2)=CC=C1C(=O)Nc3ccc(cc3)CN4CCSCC4
0.311024	S1C(c2cc(F)ccc2)=CC=C1C(=O)Nc3ccc(cc3)CN4CCSCC4
0.311024	S1C(c2cc(F)ccc2)=CC=C1C(=O)Nc3ccc(cc3)CN4CCSCC4
0.311024	S1C(c2cc(F)ccc2)=CC=C1C(=O)Nc3ccc(cc3)CN4CCSCC4
0.311024	S1C(c2cc(F)ccc2)=CC=C1C(=O)Nc3ccc(cc3)CN4CCSCC4
0.311024	S1C(c2cc(F)ccc2)=CC=C1C(=O)Nc3ccc(cc3)CN4CCSCC4
0.311024	S1C(c2cc(F)ccc2)=CC=C1C(=O)Nc3ccc(cc3)CN4CCSCC4
0.311024	S1C(c2cc(F)ccc2)=CC=C1C(=O)Nc3ccc(cc3)CN4CCSCC4
0.310861	O=C(Nc1c(c2ccncc2)cncc1)c3cc(ccc3)C4=NOC(=N4)C
0.310861	O=C(Nc1c(c2ccncc2)cncc1)c3cc(ccc3)C4=NOC(=N4)C
0.310861	O=C(Nc1c(c2ccncc2)cncc1)c3cc(ccc3)C4=NOC(=N4)C
0.310861	O=C(Nc1c(c2ccncc2)cncc1)c3cc(ccc3)C4=NOC(=N4)C
0.310861	O=C(Nc1c(c2ccncc2)cncc1)c3cc(ccc3)C4=NOC(=N4)C
0.31068	O=C(Nc1ccc(cc1)CN)c2cnccc2
0.31068	O=C(Nc1ccc(cc1)CN)c2cnccc2
0.31068	O=C(Nc1ccc(cc1)CN)c2cnccc2
0.31068	O=C(Nc1ccc(cc1)CN)c2cnccc2
0.31068	O=C(Nc1ccc(cc1)CN)c2cnccc2
0.31068	O=C(Nc1ccc(cc1)CN)c2cnccc2
0.31068	O=C(Nc1ccc(cc1)CN)c2cnccc2
0.31068	O=C(Nc1ccc(cc1)CN)c2cnccc2
0.310484	O=C(Nc1ccccc1)c2ccc(NC(=O)C(=O)NCc3cc(ncc3)c4ccccc4)cc2
0.310345	Brc1cc(Cl)c(cc1)CN2N=CC(NC(=O)c3c(ccc(Nc4nc(ccn4)C(F)(F)F)c3)C)=C2
0.310345	Brc1cc(Cl)c(cc1)CN2N=CC(NC(=O)c3c(ccc(Nc4nc(ccn4)C(F)(F)F)c3)C)=C2
0.310345	Brc1cc(Cl)c(cc1)CN2N=CC(NC(=O)c3c(ccc(Nc4nc(ccn4)C(F)(F)F)c3)C)=C2
0.310345	Brc1cc(Cl)c(cc1)CN2N=CC(NC(=O)c3c(ccc(Nc4nc(ccn4)C(F)(F)F)c3)C)=C2
0.310345	Brc1cc(Cl)c(cc1)CN2N=CC(NC(=O)c3c(ccc(Nc4nc(ccn4)C(F)(F)F)c3)C)=C2
0.310345	Brc1cc(Cl)c(cc1)CN2N=CC(NC(=O)c3c(ccc(Nc4nc(ccn4)C(F)(F)F)c3)C)=C2
0.310345	Brc1cc(Cl)c(cc1)CN2N=CC(NC(=O)c3c(ccc(Nc4nc(ccn4)C(F)(F)F)c3)C)=C2
0.310345	Brc1cc(Cl)c(cc1)CN2N=CC(NC(=O)c3c(ccc(Nc4nc(ccn4)C(F)(F)F)c3)C)=C2
0.310345	Brc1cc(Cl)c(cc1)CN2N=CC(NC(=O)c3c(ccc(Nc4nc(ccn4)C(F)(F)F)c3)C)=C2
0.310345	Brc1cc(Cl)c(cc1)CN2N=CC(NC(=O)c3c(ccc(Nc4nc(ccn4)C(F)(F)F)c3)C)=C2
0.30916	O=C(OC(C)(C)C)Nc1cc(NC(=O)c2cc(OCC(=O)N)ccc2)c(cc1)C
0.30916	O=C(OC(C)(C)C)Nc1cc(NC(=O)c2cc(OCC(=O)N)ccc2)c(cc1)C
0.30916	O=C(OC(C)(C)C)Nc1cc(NC(=O)c2cc(OCC(=O)N)ccc2)c(cc1)C
0.30916	O=C(OC(C)(C)C)Nc1cc(NC(=O)c2cc(OCC(=O)N)ccc2)c(cc1)C
0.30916	O=C(OC(C)(C)C)Nc1cc(NC(=O)c2cc(OCC(=O)N)ccc2)c(cc1)C
0.30916	O=C(OC(C)(C)C)Nc1cc(NC(=O)c2cc(OCC(=O)N)ccc2)c(cc1)C
0.30916	O=C(OC(C)(C)C)Nc1cc(NC(=O)c2cc(OCC(=O)N)ccc2)c(cc1)C
0.30916	O=C(OC(C)(C)C)Nc1cc(NC(=O)c2cc(OCC(=O)N)ccc2)c(cc1)C
0.30916	O=C(OC(C)(C)C)Nc1cc(NC(=O)c2cc(OCC(=O)N)ccc2)c(cc1)C
0.30916	O=C(OC(C)(C)C)Nc1cc(NC(=O)c2cc(OCC(=O)N)ccc2)c(cc1)C
0.308271	FC(F)Oc1c(OC)ccc(NC(=O)C(=O)Nc2c(ccc(c2)C(=O)Nc3ccccc3)C)c1
0.308271	FC(F)Oc1c(OC)ccc(NC(=O)C(=O)Nc2c(ccc(c2)C(=O)Nc3ccccc3)C)c1
0.308271	FC(F)Oc1c(OC)ccc(NC(=O)C(=O)Nc2c(ccc(c2)C(=O)Nc3ccccc3)C)c1
0.308271	FC(F)Oc1c(OC)ccc(NC(=O)C(=O)Nc2c(ccc(c2)C(=O)Nc3ccccc3)C)c1
0.308271	FC(F)Oc1c(OC)ccc(NC(=O)C(=O)Nc2c(ccc(c2)C(=O)Nc3ccccc3)C)c1
0.308271	FC(F)Oc1c(OC)ccc(NC(=O)C(=O)Nc2c(ccc(c2)C(=O)Nc3ccccc3)C)c1
0.308271	FC(F)Oc1c(OC)ccc(NC(=O)C(=O)Nc2c(ccc(c2)C(=O)Nc3ccccc3)C)c1
0.308271	FC(F)Oc1c(OC)ccc(NC(=O)C(=O)Nc2c(ccc(c2)C(=O)Nc3ccccc3)C)c1
0.308271	FC(F)Oc1c(OC)ccc(NC(=O)C(=O)Nc2c(ccc(c2)C(=O)Nc3ccccc3)C)c1
0.308271	FC(F)Oc1c(OC)ccc(NC(=O)C(=O)Nc2c(ccc(c2)C(=O)Nc3ccccc3)C)c1
0.307339	O=C(Nc1ccccc1)c2cc(N)c(cc2)C
0.307339	O=C(Nc1ccccc1)c2cc(N)c(cc2)C
0.307339	O=C(Nc1ccccc1)c2cc(N)c(cc2)C
0.307339	O=C(Nc1ccccc1)c2cc(N)c(cc2)C
0.307339	O=C(Nc1ccccc1)c2cc(N)c(cc2)C
0.307339	O=C(Nc1ccccc1)c2cc(N)c(cc2)C
0.307339	O=C(Nc1ccccc1)c2cc(N)c(cc2)C
0.307339	O=C(Nc1ccccc1)c2cc(N)c(cc2)C
0.307339	O=C(Nc1ccccc1)c2cc(N)c(cc2)C
0.307339	O=C(Nc1ccccc1)c2cc(N)c(cc2)C
0.307143	O=C(Nc1c(cc(cc1)C=2ON=C(N2)c3ccc(cc3)CN4CCC(CC4)C)C)CC(C)C
0.307143	O=C(Nc1c(cc(cc1)C=2ON=C(N2)c3ccc(cc3)CN4CCC(CC4)C)C)CC(C)C
0.307143	O=C(Nc1c(cc(cc1)C=2ON=C(N2)c3ccc(cc3)CN4CCC(CC4)C)C)CC(C)C
0.307143	O=C(Nc1c(cc(cc1)C=2ON=C(N2)c3ccc(cc3)CN4CCC(CC4)C)C)CC(C)C
0.307143	O=C(Nc1c(cc(cc1)C=2ON=C(N2)c3ccc(cc3)CN4CCC(CC4)C)C)CC(C)C
0.306667	O=C(O)c1cc(NC(=O)Nc2ccccc2)c(cc1)C
0.306667	O=C(O)c1cc(NC(=O)Nc2ccccc2)c(cc1)C
0.306667	O=C(O)c1cc(NC(=O)Nc2ccccc2)c(cc1)C
0.306667	O=C(O)c1cc(NC(=O)Nc2ccccc2)c(cc1)C
0.306667	O=C(O)c1cc(NC(=O)Nc2ccccc2)c(cc1)C
0.306667	O=C(O)c1cc(NC(=O)Nc2ccccc2)c(cc1)C
0.306667	O=C(O)c1cc(NC(=O)Nc2ccccc2)c(cc1)C
0.306667	O=C(O)c1cc(NC(=O)Nc2ccccc2)c(cc1)C
0.306667	O=C(O)c1cc(NC(=O)Nc2ccccc2)c(cc1)C
0.306667	O=C(O)c1cc(NC(=O)Nc2ccccc2)c(cc1)C
0.306338	FC(F)(F)C1C(N)CN(C(=O)Nc2c(ccc(NC(=O)c3ccccc3)c2)C)CC1
0.306338	FC(F)(F)C1C(N)CN(C(=O)Nc2c(ccc(NC(=O)c3ccccc3)c2)C)CC1
0.306338	FC(F)(F)C1C(N)CN(C(=O)Nc2c(ccc(NC(=O)c3ccccc3)c2)C)CC1
0.306338	FC(F)(F)C1C(N)CN(C(=O)Nc2c(ccc(NC(=O)c3ccccc3)c2)C)CC1
0.306338	FC(F)(F)C1C(N)CN(C(=O)Nc2c(ccc(NC(=O)c3ccccc3)c2)C)CC1
0.306338	FC(F)(F)C1C(N)CN(C(=O)Nc2c(ccc(NC(=O)c3ccccc3)c2)C)CC1
0.306338	FC(F)(F)C1C(N)CN(C(=O)Nc2c(ccc(NC(=O)c3ccccc3)c2)C)CC1
0.306338	FC(F)(F)C1C(N)CN(C(=O)Nc2c(ccc(NC(=O)c3ccccc3)c2)C)CC1
0.306338	FC(F)(F)C1C(N)CN(C(=O)Nc2c(ccc(NC(=O)c3ccccc3)c2)C)CC1
0.306338	FC(F)(F)C1C(N)CN(C(=O)Nc2c(ccc(NC(=O)c3ccccc3)c2)C)CC1
0.304659	O=C(N1CCN(CC1)CC)Cc2ccc(NC(=O)C(=O)Nc3c(ccc(c3)C=4OC(=CC4)C)C)cc2
0.304659	O=C(N1CCN(CC1)CC)Cc2ccc(NC(=O)C(=O)Nc3c(ccc(c3)C=4OC(=CC4)C)C)cc2
0.304659	O=C(N1CCN(CC1)CC)Cc2ccc(NC(=O)C(=O)Nc3c(ccc(c3)C=4OC(=CC4)C)C)cc2
0.304659	O=C(N1CCN(CC1)CC)Cc2ccc(NC(=O)C(=O)Nc3c(ccc(c3)C=4OC(=CC4)C)C)cc2
0.304075	FC(F)(F)c1nc(ncc1)Nc2cc(c(cc2)C)C(=O)N3CCC(c4cc(NC(=O)OC(C)(C)C)ccc4)CC3
0.304075	FC(F)(F)c1nc(ncc1)Nc2cc(c(cc2)C)C(=O)N3CCC(c4cc(NC(=O)OC(C)(C)C)ccc4)CC3
0.304075	FC(F)(F)c1nc(ncc1)Nc2cc(c(cc2)C)C(=O)N3CCC(c4cc(NC(=O)OC(C)(C)C)ccc4)CC3
0.304075	FC(F)(F)c1nc(ncc1)Nc2cc(c(cc2)C)C(=O)N3CCC(c4cc(NC(=O)OC(C)(C)C)ccc4)CC3
0.304075	FC(F)(F)c1nc(ncc1)Nc2cc(c(cc2)C)C(=O)N3CCC(c4cc(NC(=O)OC(C)(C)C)ccc4)CC3
0.304075	FC(F)(F)c1nc(ncc1)Nc2cc(c(cc2)C)C(=O)N3CCC(c4cc(NC(=O)OC(C)(C)C)ccc4)CC3
0.304075	FC(F)(F)c1nc(ncc1)Nc2cc(c(cc2)C)C(=O)N3CCC(c4cc(NC(=O)OC(C)(C)C)ccc4)CC3
0.303797	S1C=NC(c2ccc(cc2)C(=O)Nc3cc(ncc3)CC)=C1
0.303797	S1C=NC(c2ccc(cc2)C(=O)Nc3cc(ncc3)CC)=C1
0.303797	S1C=NC(c2ccc(cc2)C(=O)Nc3cc(ncc3)CC)=C1
0.303797	S1C=NC(c2ccc(cc2)C(=O)Nc3cc(ncc3)CC)=C1
0.303797	S1C=NC(c2ccc(cc2)C(=O)Nc3cc(ncc3)CC)=C1
0.303797	S1C=NC(c2ccc(cc2)C(=O)Nc3cc(ncc3)CC)=C1
0.303797	S1C=NC(c2ccc(cc2)C(=O)Nc3cc(ncc3)CC)=C1
0.303797	S1C=NC(c2ccc(cc2)C(=O)Nc3cc(ncc3)CC)=C1
0.303797	S1C=NC(c2ccc(cc2)C(=O)Nc3cc(ncc3)CC)=C1
0.303704	O=C(NCCN(C)C)c1cc(ccc1)CNC(=O)C(=O)Nc2c(ccc(NC(=O)C)c2)C
0.303704	O=C(NCCN(C)C)c1cc(ccc1)CNC(=O)C(=O)Nc2c(ccc(NC(=O)C)c2)C
0.303704	O=C(NCCN(C)C)c1cc(ccc1)CNC(=O)C(=O)Nc2c(ccc(NC(=O)C)c2)C
0.303704	O=C(NCCN(C)C)c1cc(ccc1)CNC(=O)C(=O)Nc2c(ccc(NC(=O)C)c2)C
0.303704	O=C(NCCN(C)C)c1cc(ccc1)CNC(=O)C(=O)Nc2c(ccc(NC(=O)C)c2)C
0.303704	O=C(NCCN(C)C)c1cc(ccc1)CNC(=O)C(=O)Nc2c(ccc(NC(=O)C)c2)C
0.303704	O=C(NCCN(C)C)c1cc(ccc1)CNC(=O)C(=O)Nc2c(ccc(NC(=O)C)c2)C
0.303704	O=C(NCCN(C)C)c1cc(ccc1)CNC(=O)C(=O)Nc2c(ccc(NC(=O)C)c2)C
0.303704	O=C(NCCN(C)C)c1cc(ccc1)CNC(=O)C(=O)Nc2c(ccc(NC(=O)C)c2)C
0.303704	O=C(NCCN(C)C)c1cc(ccc1)CNC(=O)C(=O)Nc2c(ccc(NC(=O)C)c2)C
0.303502	FC(F)(F)c1nc(ncc1)Nc2cc(c(cc2)C)C(=O)OC
0.303502	FC(F)(F)c1nc(ncc1)Nc2cc(c(cc2)C)C(=O)OC
0.303502	FC(F)(F)c1nc(ncc1)Nc2cc(c(cc2)C)C(=O)OC
0.303502	FC(F)(F)c1nc(ncc1)Nc2cc(c(cc2)C)C(=O)OC
0.303502	FC(F)(F)c1nc(ncc1)Nc2cc(c(cc2)C)C(=O)OC
0.303502	FC(F)(F)c1nc(ncc1)Nc2cc(c(cc2)C)C(=O)OC
0.303502	FC(F)(F)c1nc(ncc1)Nc2cc(c(cc2)C)C(=O)OC
0.303502	FC(F)(F)c1nc(ncc1)Nc2cc(c(cc2)C)C(=O)OC
0.303502	FC(F)(F)c1nc(ncc1)Nc2cc(c(cc2)C)C(=O)OC
0.303502	FC(F)(F)c1nc(ncc1)Nc2cc(c(cc2)C)C(=O)OC
0.303448	Fc1c(OCc2ccccc2)ccc(NC(=O)c3cc(c(cc3)C)C=4C=NN(C4)C)c1
0.303448	Fc1c(OCc2ccccc2)ccc(NC(=O)c3cc(c(cc3)C)C=4C=NN(C4)C)c1
0.303448	Fc1c(OCc2ccccc2)ccc(NC(=O)c3cc(c(cc3)C)C=4C=NN(C4)C)c1
0.303448	Fc1c(OCc2ccccc2)ccc(NC(=O)c3cc(c(cc3)C)C=4C=NN(C4)C)c1
0.303448	Fc1c(OCc2ccccc2)ccc(NC(=O)c3cc(c(cc3)C)C=4C=NN(C4)C)c1
0.303448	Fc1c(OCc2ccccc2)ccc(NC(=O)c3cc(c(cc3)C)C=4C=NN(C4)C)c1
0.303448	Fc1c(OCc2ccccc2)ccc(NC(=O)c3cc(c(cc3)C)C=4C=NN(C4)C)c1
0.303448	Fc1c(OCc2ccccc2)ccc(NC(=O)c3cc(c(cc3)C)C=4C=NN(C4)C)c1
0.303448	Fc1c(OCc2ccccc2)ccc(NC(=O)c3cc(c(cc3)C)C=4C=NN(C4)C)c1
0.303448	Fc1c(OCc2ccccc2)ccc(NC(=O)c3cc(c(cc3)C)C=4C=NN(C4)C)c1
0.303136	S1C(=O)N(C(=O)C1)Cc2cc(ccc2)C(=O)Nc3ncc(c4ncccc4)cc3
0.303136	S1C(=O)N(C(=O)C1)Cc2cc(ccc2)C(=O)Nc3ncc(c4ncccc4)cc3
0.303136	S1C(=O)N(C(=O)C1)Cc2cc(ccc2)C(=O)Nc3ncc(c4ncccc4)cc3
0.303136	S1C(=O)N(C(=O)C1)Cc2cc(ccc2)C(=O)Nc3ncc(c4ncccc4)cc3
0.303136	S1C(=O)N(C(=O)C1)Cc2cc(ccc2)C(=O)Nc3ncc(c4ncccc4)cc3
0.303136	S1C(=O)N(C(=O)C1)Cc2cc(ccc2)C(=O)Nc3ncc(c4ncccc4)cc3
0.303136	S1C(=O)N(C(=O)C1)Cc2cc(ccc2)C(=O)Nc3ncc(c4ncccc4)cc3
0.303136	S1C(=O)N(C(=O)C1)Cc2cc(ccc2)C(=O)Nc3ncc(c4ncccc4)cc3
0.303136	S1C(=O)N(C(=O)C1)Cc2cc(ccc2)C(=O)Nc3ncc(c4ncccc4)cc3
0.303136	S1C(=O)N(C(=O)C1)Cc2cc(ccc2)C(=O)Nc3ncc(c4ncccc4)cc3
0.302817	FC(F)(F)c1cc(ccc1)C(=O)Nc2cc(NC(=O)N3CC(CNC)CC3)c(cc2)C
0.302817	FC(F)(F)c1cc(ccc1)C(=O)Nc2cc(NC(=O)N3CC(CNC)CC3)c(cc2)C
0.302817	FC(F)(F)c1cc(ccc1)C(=O)Nc2cc(NC(=O)N3CC(CNC)CC3)c(cc2)C
0.302817	FC(F)(F)c1cc(ccc1)C(=O)Nc2cc(NC(=O)N3CC(CNC)CC3)c(cc2)C
0.302789	Clc1ccc(cc1)C=2NC(C(=O)Nc3nccc(c3)CC(C)C)=CC2
0.302789	Clc1ccc(cc1)C=2NC(C(=O)Nc3nccc(c3)CC(C)C)=CC2
0.302789	Clc1ccc(cc1)C=2NC(C(=O)Nc3nccc(c3)CC(C)C)=CC2
0.302789	Clc1ccc(cc1)C=2NC(C(=O)Nc3nccc(c3)CC(C)C)=CC2
0.302789	Clc1ccc(cc1)C=2NC(C(=O)Nc3nccc(c3)CC(C)C)=CC2
0.302789	Clc1ccc(cc1)C=2NC(C(=O)Nc3nccc(c3)CC(C)C)=CC2
0.302789	Clc1ccc(cc1)C=2NC(C(=O)Nc3nccc(c3)CC(C)C)=CC2
0.302789	Brc1cc(NC(=O)c2ccc(cc2)C=3N=CSC3)c(OC)cc1
0.302789	Brc1cc(NC(=O)c2ccc(cc2)C=3N=CSC3)c(OC)cc1
0.302789	Brc1cc(NC(=O)c2ccc(cc2)C=3N=CSC3)c(OC)cc1
0.302789	Brc1cc(NC(=O)c2ccc(cc2)C=3N=CSC3)c(OC)cc1
0.302789	Clc1ccc(cc1)C=2NC(C(=O)Nc3nccc(c3)CC(C)C)=CC2
0.302789	Clc1ccc(cc1)C=2NC(C(=O)Nc3nccc(c3)CC(C)C)=CC2
0.302789	Clc1ccc(cc1)C=2NC(C(=O)Nc3nccc(c3)CC(C)C)=CC2
0.302632	Fc1c(F)ccc(c1)C(N(C(=O)C(=O)Nc2c(ccc(c2)C(=O)Nc3ccccc3)C)C)c4cnccc4
0.302632	Fc1c(F)ccc(c1)C(N(C(=O)C(=O)Nc2c(ccc(c2)C(=O)Nc3ccccc3)C)C)c4cnccc4
0.302632	Fc1c(F)ccc(c1)C(N(C(=O)C(=O)Nc2c(ccc(c2)C(=O)Nc3ccccc3)C)C)c4cnccc4
0.302419	O=C(NCCc1ccc(N2CCN(CC2)C)cc1)c3cnc(c4ccncc4)cc3
0.302419	O=C(NCCc1ccc(N2CCN(CC2)C)cc1)c3cnc(c4ccncc4)cc3
0.302419	O=C(NCCc1ccc(N2CCN(CC2)C)cc1)c3cnc(c4ccncc4)cc3
0.302419	O=C(NCCc1ccc(N2CCN(CC2)C)cc1)c3cnc(c4ccncc4)cc3
0.302419	O=C(NCCc1ccc(N2CCN(CC2)C)cc1)c3cnc(c4ccncc4)cc3
0.302419	O=C(NCCc1ccc(N2CCN(CC2)C)cc1)c3cnc(c4ccncc4)cc3
0.302419	O=C(NCCc1ccc(N2CCN(CC2)C)cc1)c3cnc(c4ccncc4)cc3
0.302419	O=C(NCCc1ccc(N2CCN(CC2)C)cc1)c3cnc(c4ccncc4)cc3
0.302419	O=C(NCCc1ccc(N2CCN(CC2)C)cc1)c3cnc(c4ccncc4)cc3
0.302419	O=C(NCCc1ccc(N2CCN(CC2)C)cc1)c3cnc(c4ccncc4)cc3
0.302013	Fc1cncc(c1)C2CN(C(=O)C(=O)Nc3c(ccc(c3)C(=O)Nc4ccccc4)C)CC2
0.302013	Fc1cncc(c1)C2CN(C(=O)C(=O)Nc3c(ccc(c3)C(=O)Nc4ccccc4)C)CC2
0.301961	O=C(Nc1c(c(N(C)C)ccc1)C)c2cc(Nc3ncccn3)ccc2
0.301961	O=C(Nc1c(c(N(C)C)ccc1)C)c2cc(Nc3ncccn3)ccc2
0.301961	O=C(Nc1c(c(N(C)C)ccc1)C)c2cc(Nc3ncccn3)ccc2
0.301961	O=C(Nc1c(c(N(C)C)ccc1)C)c2cc(Nc3ncccn3)ccc2
0.301961	O=C(Nc1c(c(N(C)C)ccc1)C)c2cc(Nc3ncccn3)ccc2
0.301961	O=C(Nc1c(c(N(C)C)ccc1)C)c2cc(Nc3ncccn3)ccc2
0.301961	O=C(Nc1c(c(N(C)C)ccc1)C)c2cc(Nc3ncccn3)ccc2
0.301961	O=C(Nc1c(c(N(C)C)ccc1)C)c2cc(Nc3ncccn3)ccc2
0.301961	O=C(Nc1c(c(N(C)C)ccc1)C)c2cc(Nc3ncccn3)ccc2
0.301961	O=C(Nc1c(c(N(C)C)ccc1)C)c2cc(Nc3ncccn3)ccc2
0.301961	O=C(Nc1c(ccc(c1)C(=O)NCCN2CCOCC2)C)NC(C)(C)C
0.301961	O=C(Nc1c(ccc(c1)C(=O)NCCN2CCOCC2)C)NC(C)(C)C
0.301961	O=C(Nc1c(ccc(c1)C(=O)NCCN2CCOCC2)C)NC(C)(C)C
0.301961	O=C(Nc1c(ccc(c1)C(=O)NCCN2CCOCC2)C)NC(C)(C)C
0.301961	O=C(Nc1c(ccc(c1)C(=O)NCCN2CCOCC2)C)NC(C)(C)C
0.301961	O=C(Nc1c(ccc(c1)C(=O)NCCN2CCOCC2)C)NC(C)(C)C
0.301948	S(=O)(=O)(Nc1cc(ccc1)C)c2c(ccc(c2)C(=O)NCC=3ON=C(N3)c4cnccc4)C
0.301948	S(=O)(=O)(Nc1cc(ccc1)C)c2c(ccc(c2)C(=O)NCC=3ON=C(N3)c4cnccc4)C
0.301948	S(=O)(=O)(Nc1cc(ccc1)C)c2c(ccc(c2)C(=O)NCC=3ON=C(N3)c4cnccc4)C
0.301948	S(=O)(=O)(Nc1cc(ccc1)C)c2c(ccc(c2)C(=O)NCC=3ON=C(N3)c4cnccc4)C
0.301948	S(=O)(=O)(Nc1cc(ccc1)C)c2c(ccc(c2)C(=O)NCC=3ON=C(N3)c4cnccc4)C
0.301948	S(=O)(=O)(Nc1cc(ccc1)C)c2c(ccc(c2)C(=O)NCC=3ON=C(N3)c4cnccc4)C
0.301948	S(=O)(=O)(Nc1cc(ccc1)C)c2c(ccc(c2)C(=O)NCC=3ON=C(N3)c4cnccc4)C
0.301887	Fc1c(c(F)ccc1)c2cc(ccc2)C(=O)Nc3ncc(c4ncccc4)cc3
0.301887	Fc1c(c(F)ccc1)c2cc(ccc2)C(=O)Nc3ncc(c4ncccc4)cc3
0.301887	Fc1c(c(F)ccc1)c2cc(ccc2)C(=O)Nc3ncc(c4ncccc4)cc3
0.301887	Fc1c(c(F)ccc1)c2cc(ccc2)C(=O)Nc3ncc(c4ncccc4)cc3
0.301887	Fc1c(c(F)ccc1)c2cc(ccc2)C(=O)Nc3ncc(c4ncccc4)cc3
0.301887	Fc1c(c(F)ccc1)c2cc(ccc2)C(=O)Nc3ncc(c4ncccc4)cc3
0.301887	Fc1c(c(F)ccc1)c2cc(ccc2)C(=O)Nc3ncc(c4ncccc4)cc3
0.301887	Fc1c(c(F)ccc1)c2cc(ccc2)C(=O)Nc3ncc(c4ncccc4)cc3
0.301887	Fc1c(c(F)ccc1)c2cc(ccc2)C(=O)Nc3ncc(c4ncccc4)cc3
0.301887	Fc1c(c(F)ccc1)c2cc(ccc2)C(=O)Nc3ncc(c4ncccc4)cc3
0.301418	S(c1ccc(NC(=O)C=2C(=O)NC(c3cc(ccc3)C)=CC2)cc1)Cc4cnccc4
0.301418	S(c1ccc(NC(=O)C=2C(=O)NC(c3cc(ccc3)C)=CC2)cc1)Cc4cnccc4
0.301418	S(c1ccc(NC(=O)C=2C(=O)NC(c3cc(ccc3)C)=CC2)cc1)Cc4cnccc4
0.301418	S(c1ccc(NC(=O)C=2C(=O)NC(c3cc(ccc3)C)=CC2)cc1)Cc4cnccc4
0.300847	Clc1c(cc(NC(=O)c2ccc(cc2)C=3N=CSC3)cc1C)C
0.300847	Clc1c(cc(NC(=O)c2ccc(cc2)C=3N=CSC3)cc1C)C
0.300847	Clc1c(cc(NC(=O)c2ccc(cc2)C=3N=CSC3)cc1C)C
0.300847	Clc1c(cc(NC(=O)c2ccc(cc2)C=3N=CSC3)cc1C)C
0.300847	Clc1c(cc(NC(=O)c2ccc(cc2)C=3N=CSC3)cc1C)C
0.300847	Clc1c(cc(NC(=O)c2ccc(cc2)C=3N=CSC3)cc1C)C
0.300847	Clc1c(cc(NC(=O)c2ccc(cc2)C=3N=CSC3)cc1C)C
0.300847	Clc1c(cc(NC(=O)c2ccc(cc2)C=3N=CSC3)cc1C)C
0.300847	Clc1c(cc(NC(=O)c2ccc(cc2)C=3N=CSC3)cc1C)C
0.300847	Clc1c(cc(NC(=O)c2ccc(cc2)C=3N=CSC3)cc1C)C
0.300781	Brc1c(ccc(c1)CNCCOc2cc(NC(=O)c3ccc(OC)cc3)ccc2)C
0.300781	Brc1c(ccc(c1)CNCCOc2cc(NC(=O)c3ccc(OC)cc3)ccc2)C
0.300781	Brc1c(ccc(c1)CNCCOc2cc(NC(=O)c3ccc(OC)cc3)ccc2)C
0.300781	Brc1c(ccc(c1)CNCCOc2cc(NC(=O)c3ccc(OC)cc3)ccc2)C
0.300781	Brc1c(ccc(c1)CNCCOc2cc(NC(=O)c3ccc(OC)cc3)ccc2)C
0.300781	Brc1c(ccc(c1)CNCCOc2cc(NC(=O)c3ccc(OC)cc3)ccc2)C
0.300781	Brc1c(ccc(c1)CNCCOc2cc(NC(=O)c3ccc(OC)cc3)ccc2)C
0.300781	Brc1c(ccc(c1)CNCCOc2cc(NC(=O)c3ccc(OC)cc3)ccc2)C
0.300781	Brc1c(ccc(c1)CNCCOc2cc(NC(=O)c3ccc(OC)cc3)ccc2)C
0.300781	Brc1c(ccc(c1)CNCCOc2cc(NC(=O)c3ccc(OC)cc3)ccc2)C
0.300412	FC(F)(F)c1nc(ncc1)Nc2cc(c(cc2)C)C=O
0.300412	FC(F)(F)c1nc(ncc1)Nc2cc(c(cc2)C)C=O
0.300412	FC(F)(F)c1nc(ncc1)Nc2cc(c(cc2)C)C=O
0.300412	FC(F)(F)c1nc(ncc1)Nc2cc(c(cc2)C)C=O
0.300412	FC(F)(F)c1nc(ncc1)Nc2cc(c(cc2)C)C=O
0.300412	FC(F)(F)c1nc(ncc1)Nc2cc(c(cc2)C)C=O
0.300412	FC(F)(F)c1nc(ncc1)Nc2cc(c(cc2)C)C=O
0.300412	FC(F)(F)c1nc(ncc1)Nc2cc(c(cc2)C)C=O
0.300412	FC(F)(F)c1nc(ncc1)Nc2cc(c(cc2)C)C=O
0.300412	FC(F)(F)c1nc(ncc1)Nc2cc(c(cc2)C)C=O
0.3	FC(F)(F)Oc1nccc(c1)C(=O)Nc2ncc(c3ncccc3)cc2
0.3	FC(F)(F)Oc1nccc(c1)C(=O)Nc2ncc(c3ncccc3)cc2
0.3	FC(F)(F)Oc1nccc(c1)C(=O)Nc2ncc(c3ncccc3)cc2
0.3	FC(F)(F)Oc1nccc(c1)C(=O)Nc2ncc(c3ncccc3)cc2
0.3	FC(F)(F)Oc1nccc(c1)C(=O)Nc2ncc(c3ncccc3)cc2
0.3	FC(F)(F)Oc1nccc(c1)C(=O)Nc2ncc(c3ncccc3)cc2
0.3	FC(F)(F)Oc1nccc(c1)C(=O)Nc2ncc(c3ncccc3)cc2
0.3	FC(F)(F)Oc1nccc(c1)C(=O)Nc2ncc(c3ncccc3)cc2
0.3	FC(F)(F)Oc1nccc(c1)C(=O)Nc2ncc(c3ncccc3)cc2
0.3	FC(F)(F)Oc1nccc(c1)C(=O)Nc2ncc(c3ncccc3)cc2
0.3	O=C(Nc1c(ccc(c1)C(=O)NNc2nc(ccc2)C)C)NC(C)(C)C
0.3	O=C(Nc1c(ccc(c1)C(=O)NNc2nc(ccc2)C)C)NC(C)(C)C
0.3	O=C(Nc1c(ccc(c1)C(=O)NNc2nc(ccc2)C)C)NC(C)(C)C
0.3	O=C(Nc1c(ccc(c1)C(=O)NNc2nc(ccc2)C)C)NC(C)(C)C
0.3	O=C(Nc1c(ccc(c1)C(=O)NNc2nc(ccc2)C)C)NC(C)(C)C
0.3	O=C(Nc1c(ccc(c1)C(=O)NNc2nc(ccc2)C)C)NC(C)(C)C
0.3	O=C(Nc1c(ccc(c1)C(=O)NNc2nc(ccc2)C)C)NC(C)(C)C
0.3	O=C(Nc1c(ccc(c1)C(=O)NNc2nc(ccc2)C)C)NC(C)(C)C
0.3	O=C(Nc1c(ccc(c1)C(=O)NNc2nc(ccc2)C)C)NC(C)(C)C
0.3	O=C(Nc1c(ccc(c1)C(=O)NNc2nc(ccc2)C)C)NC(C)(C)C
0.298387	Fc1cc(NC(=O)c2c(cc(NC(=O)OC)cc2)C)c(cc1)C
0.298387	Fc1cc(NC(=O)c2c(cc(NC(=O)OC)cc2)C)c(cc1)C
0.298387	Fc1cc(NC(=O)c2c(cc(NC(=O)OC)cc2)C)c(cc1)C
0.298387	Fc1cc(NC(=O)c2c(cc(NC(=O)OC)cc2)C)c(cc1)C
0.298387	Fc1cc(NC(=O)c2c(cc(NC(=O)OC)cc2)C)c(cc1)C
0.297619	O=C(Nc1c(ccc(c1)C(=O)NNC(=O)c2cc(OC)c(OC)cc2)C)Nc3ccccc3
0.297619	O=C(Nc1c(ccc(c1)C(=O)NNC(=O)c2cc(OC)c(OC)cc2)C)Nc3ccccc3
0.297619	O=C(Nc1c(ccc(c1)C(=O)NNC(=O)c2cc(OC)c(OC)cc2)C)Nc3ccccc3
0.297619	O=C(Nc1c(ccc(c1)C(=O)NNC(=O)c2cc(OC)c(OC)cc2)C)Nc3ccccc3
0.297619	O=C(Nc1c(ccc(c1)C(=O)NNC(=O)c2cc(OC)c(OC)cc2)C)Nc3ccccc3
0.297619	O=C(Nc1c(ccc(c1)C(=O)NNC(=O)c2cc(OC)c(OC)cc2)C)Nc3ccccc3
0.297619	O=C(Nc1c(ccc(c1)C(=O)NNC(=O)c2cc(OC)c(OC)cc2)C)Nc3ccccc3
0.297619	O=C(Nc1c(ccc(c1)C(=O)NNC(=O)c2cc(OC)c(OC)cc2)C)Nc3ccccc3
0.297619	O=C(Nc1c(ccc(c1)C(=O)NNC(=O)c2cc(OC)c(OC)cc2)C)Nc3ccccc3
0.297619	O=C(Nc1c(ccc(c1)C(=O)NNC(=O)c2cc(OC)c(OC)cc2)C)Nc3ccccc3
0.297521	O=C(Nc1cc(ncc1)C)c2ccc(cc2)C3=NOC(O)=N3
0.297521	O=C(Nc1cc(ncc1)C)c2ccc(cc2)C3=NOC(O)=N3
0.297521	O=C(Nc1cc(ncc1)C)c2ccc(cc2)C3=NOC(O)=N3
0.297521	O=C(Nc1cc(ncc1)C)c2ccc(cc2)C3=NOC(O)=N3
0.297521	O=C(Nc1cc(ncc1)C)c2ccc(cc2)C3=NOC(O)=N3
0.297521	O=C(Nc1cc(ncc1)C)c2ccc(cc2)C3=NOC(O)=N3
0.297521	O=C(Nc1cc(ncc1)C)c2ccc(cc2)C3=NOC(O)=N3
0.297521	O=C(Nc1cc(ncc1)C)c2ccc(cc2)C3=NOC(O)=N3
0.297521	O=C(Nc1cc(ncc1)C)c2ccc(cc2)C3=NOC(O)=N3
0.297521	O=C(Nc1cc(ncc1)C)c2ccc(cc2)C3=NOC(O)=N3
0.297398	FC(F)(F)C(F)(c1cc(c(NC(=O)c2cc(NC(=O)Nc3ccccc3)c(cc2)C)cc1)C)C(F)(F)F
0.297398	FC(F)(F)C(F)(c1cc(c(NC(=O)c2cc(NC(=O)Nc3ccccc3)c(cc2)C)cc1)C)C(F)(F)F
0.297398	FC(F)(F)C(F)(c1cc(c(NC(=O)c2cc(NC(=O)Nc3ccccc3)c(cc2)C)cc1)C)C(F)(F)F
0.297398	FC(F)(F)C(F)(c1cc(c(NC(=O)c2cc(NC(=O)Nc3ccccc3)c(cc2)C)cc1)C)C(F)(F)F
0.297398	FC(F)(F)C(F)(c1cc(c(NC(=O)c2cc(NC(=O)Nc3ccccc3)c(cc2)C)cc1)C)C(F)(F)F
0.297398	FC(F)(F)C(F)(c1cc(c(NC(=O)c2cc(NC(=O)Nc3ccccc3)c(cc2)C)cc1)C)C(F)(F)F
0.297398	FC(F)(F)C(F)(c1cc(c(NC(=O)c2cc(NC(=O)Nc3ccccc3)c(cc2)C)cc1)C)C(F)(F)F
0.297398	FC(F)(F)C(F)(c1cc(c(NC(=O)c2cc(NC(=O)Nc3ccccc3)c(cc2)C)cc1)C)C(F)(F)F
0.297398	FC(F)(F)C(F)(c1cc(c(NC(=O)c2cc(NC(=O)Nc3ccccc3)c(cc2)C)cc1)C)C(F)(F)F
0.297398	FC(F)(F)C(F)(c1cc(c(NC(=O)c2cc(NC(=O)Nc3ccccc3)c(cc2)C)cc1)C)C(F)(F)F
0.297386	Clc1cc(c(OCc2cnccc2)cc1)COC(=O)c3cc(Nc4nc(ccn4)C(F)(F)F)ccc3
0.297386	Clc1cc(c(OCc2cnccc2)cc1)COC(=O)c3cc(Nc4nc(ccn4)C(F)(F)F)ccc3
0.297386	Clc1cc(c(OCc2cnccc2)cc1)COC(=O)c3cc(Nc4nc(ccn4)C(F)(F)F)ccc3
0.297386	Clc1cc(c(OCc2cnccc2)cc1)COC(=O)c3cc(Nc4nc(ccn4)C(F)(F)F)ccc3
0.297386	Clc1cc(c(OCc2cnccc2)cc1)COC(=O)c3cc(Nc4nc(ccn4)C(F)(F)F)ccc3
0.297386	Clc1cc(c(OCc2cnccc2)cc1)COC(=O)c3cc(Nc4nc(ccn4)C(F)(F)F)ccc3
0.297386	Clc1cc(c(OCc2cnccc2)cc1)COC(=O)c3cc(Nc4nc(ccn4)C(F)(F)F)ccc3
0.297386	Clc1cc(c(OCc2cnccc2)cc1)COC(=O)c3cc(Nc4nc(ccn4)C(F)(F)F)ccc3
0.297386	Clc1cc(c(OCc2cnccc2)cc1)COC(=O)c3cc(Nc4nc(ccn4)C(F)(F)F)ccc3
0.297386	Clc1cc(c(OCc2cnccc2)cc1)COC(=O)c3cc(Nc4nc(ccn4)C(F)(F)F)ccc3
0.296992	Fc1c(NC(=O)N)cc(NC(=O)c2cc(Oc3nccnc3)ccc2)cc1
0.296992	Fc1c(NC(=O)N)cc(NC(=O)c2cc(Oc3nccnc3)ccc2)cc1
0.296992	Fc1c(NC(=O)N)cc(NC(=O)c2cc(Oc3nccnc3)ccc2)cc1
0.296992	Fc1c(NC(=O)N)cc(NC(=O)c2cc(Oc3nccnc3)ccc2)cc1
0.296992	Fc1c(NC(=O)N)cc(NC(=O)c2cc(Oc3nccnc3)ccc2)cc1
0.296992	Fc1c(NC(=O)N)cc(NC(=O)c2cc(Oc3nccnc3)ccc2)cc1
0.296748	O=C(OC(C)(C)C)Nc1c(ccc(c1)C(=O)NCc2ccc(cc2)C)C
0.296703	O=C(Nc1ccc(cc1)CC(=O)N2CCN(CC2)CC)c3c(NC(=O)c4cc(ccc4)C)cccc3
0.296703	O=C(Nc1ccc(cc1)CC(=O)N2CCN(CC2)CC)c3c(NC(=O)c4cc(ccc4)C)cccc3
0.296578	O=C(Nc1c(ccc(c1)C(=O)Nc2cc(c(O)cc2)C(C)(C)C)C)NC(C)(C)C
0.296578	O=C(Nc1c(ccc(c1)C(=O)Nc2cc(c(O)cc2)C(C)(C)C)C)NC(C)(C)C
0.296578	O=C(Nc1c(ccc(c1)C(=O)Nc2cc(c(O)cc2)C(C)(C)C)C)NC(C)(C)C
0.296578	O=C(Nc1c(ccc(c1)C(=O)Nc2cc(c(O)cc2)C(C)(C)C)C)NC(C)(C)C
0.296578	O=C(Nc1c(ccc(c1)C(=O)Nc2cc(c(O)cc2)C(C)(C)C)C)NC(C)(C)C
0.296578	O=C(Nc1c(ccc(c1)C(=O)Nc2cc(c(O)cc2)C(C)(C)C)C)NC(C)(C)C
0.296578	O=C(Nc1c(ccc(c1)C(=O)Nc2cc(c(O)cc2)C(C)(C)C)C)NC(C)(C)C
0.296578	O=C(Nc1c(ccc(c1)C(=O)Nc2cc(c(O)cc2)C(C)(C)C)C)NC(C)(C)C
0.296578	O=C(Nc1c(ccc(c1)C(=O)Nc2cc(c(O)cc2)C(C)(C)C)C)NC(C)(C)C
0.296578	O=C(Nc1c(ccc(c1)C(=O)Nc2cc(c(O)cc2)C(C)(C)C)C)NC(C)(C)C
0.296443	Brc1c(ccc(c1)CN2CCC(NC(=O)c3cc(ccc3)C)CC2)C
0.296154	Brc1c(cc(NC(=O)c2ccc(cc2)C=3N=CSC3)cc1)C(=O)OC
0.296154	Brc1c(cc(NC(=O)c2ccc(cc2)C=3N=CSC3)cc1)C(=O)OC
0.296154	Brc1c(cc(NC(=O)c2ccc(cc2)C=3N=CSC3)cc1)C(=O)OC
0.296154	Brc1c(cc(NC(=O)c2ccc(cc2)C=3N=CSC3)cc1)C(=O)OC
0.296029	S1C(=NC=C1C(=O)Nc2c(cc(cc2)C(=O)NCC)C)N3CCN(CC3)C
0.296029	S1C(=NC=C1C(=O)Nc2c(cc(cc2)C(=O)NCC)C)N3CCN(CC3)C
0.296029	S1C(=NC=C1C(=O)Nc2c(cc(cc2)C(=O)NCC)C)N3CCN(CC3)C
0.296029	S1C(=NC=C1C(=O)Nc2c(cc(cc2)C(=O)NCC)C)N3CCN(CC3)C
0.296029	S1C(=NC=C1C(=O)Nc2c(cc(cc2)C(=O)NCC)C)N3CCN(CC3)C
0.296029	S1C(=NC=C1C(=O)Nc2c(cc(cc2)C(=O)NCC)C)N3CCN(CC3)C
0.296029	S1C(=NC=C1C(=O)Nc2c(cc(cc2)C(=O)NCC)C)N3CCN(CC3)C
0.296029	S1C(=NC=C1C(=O)Nc2c(cc(cc2)C(=O)NCC)C)N3CCN(CC3)C
0.296029	S1C(=NC=C1C(=O)Nc2c(cc(cc2)C(=O)NCC)C)N3CCN(CC3)C
0.296029	S1C(=NC=C1C(=O)Nc2c(cc(cc2)C(=O)NCC)C)N3CCN(CC3)C
0.29588	Fc1c(cccc1)C(=O)Nc2c(ccc(c2)C=3ON=CN3)C
0.29588	Fc1c(cccc1)C(=O)Nc2c(ccc(c2)C=3ON=CN3)C
0.29588	Fc1c(cccc1)C(=O)Nc2c(ccc(c2)C=3ON=CN3)C
0.29588	Fc1c(cccc1)C(=O)Nc2c(ccc(c2)C=3ON=CN3)C
0.29588	Fc1c(cccc1)C(=O)Nc2c(ccc(c2)C=3ON=CN3)C
0.29588	Fc1c(cccc1)C(=O)Nc2c(ccc(c2)C=3ON=CN3)C
0.29588	Fc1c(cccc1)C(=O)Nc2c(ccc(c2)C=3ON=CN3)C
0.29588	Fc1c(cccc1)C(=O)Nc2c(ccc(c2)C=3ON=CN3)C
0.29588	Fc1c(cccc1)C(=O)Nc2c(ccc(c2)C=3ON=CN3)C
0.29588	Fc1c(cccc1)C(=O)Nc2c(ccc(c2)C=3ON=CN3)C
0.29582	Brc1cc(c(NC(=O)CN(C(=O)c2c(ccc(Nc3nc(ccn3)C(F)(F)F)c2)C)C)cc1)C
0.29582	Brc1cc(c(NC(=O)CN(C(=O)c2c(ccc(Nc3nc(ccn3)C(F)(F)F)c2)C)C)cc1)C
0.29582	Brc1cc(c(NC(=O)CN(C(=O)c2c(ccc(Nc3nc(ccn3)C(F)(F)F)c2)C)C)cc1)C
0.29582	Brc1cc(c(NC(=O)CN(C(=O)c2c(ccc(Nc3nc(ccn3)C(F)(F)F)c2)C)C)cc1)C
0.29582	Brc1cc(c(NC(=O)CN(C(=O)c2c(ccc(Nc3nc(ccn3)C(F)(F)F)c2)C)C)cc1)C
0.29582	Brc1cc(c(NC(=O)CN(C(=O)c2c(ccc(Nc3nc(ccn3)C(F)(F)F)c2)C)C)cc1)C
0.29582	Brc1cc(c(NC(=O)CN(C(=O)c2c(ccc(Nc3nc(ccn3)C(F)(F)F)c2)C)C)cc1)C
0.29582	Brc1cc(c(NC(=O)CN(C(=O)c2c(ccc(Nc3nc(ccn3)C(F)(F)F)c2)C)C)cc1)C
0.29562	O=C(N1CCC(NC(=O)c2cc(ccc2)C)CC1)c3cc(NC(=O)Nc4ccccc4)c(cc3)C
0.29562	O=C(N1CCC(NC(=O)c2cc(ccc2)C)CC1)c3cc(NC(=O)Nc4ccccc4)c(cc3)C
0.29562	O=C(N1CCC(NC(=O)c2cc(ccc2)C)CC1)c3cc(NC(=O)Nc4ccccc4)c(cc3)C
0.29562	O=C(N1CCC(NC(=O)c2cc(ccc2)C)CC1)c3cc(NC(=O)Nc4ccccc4)c(cc3)C
0.29562	O=C(N1CCC(NC(=O)c2cc(ccc2)C)CC1)c3cc(NC(=O)Nc4ccccc4)c(cc3)C
0.29562	O=C(N1CCC(NC(=O)c2cc(ccc2)C)CC1)c3cc(NC(=O)Nc4ccccc4)c(cc3)C
0.29562	O=C(N1CCC(NC(=O)c2cc(ccc2)C)CC1)c3cc(NC(=O)Nc4ccccc4)c(cc3)C
0.29562	O=C(N1CCC(NC(=O)c2cc(ccc2)C)CC1)c3cc(NC(=O)Nc4ccccc4)c(cc3)C
0.29562	O=C(N1CCC(NC(=O)c2cc(ccc2)C)CC1)c3cc(NC(=O)Nc4ccccc4)c(cc3)C
0.29562	O=C(N1CCC(NC(=O)c2cc(ccc2)C)CC1)c3cc(NC(=O)Nc4ccccc4)c(cc3)C
0.295374	Fc1cc(NC(=O)CCN2CCN(c3nc(OCC)ccn3)CCC2)c(cc1)C
0.295374	Fc1cc(NC(=O)CCN2CCN(c3nc(OCC)ccn3)CCC2)c(cc1)C
0.295374	Fc1cc(NC(=O)CCN2CCN(c3nc(OCC)ccn3)CCC2)c(cc1)C
0.295374	Fc1cc(NC(=O)CCN2CCN(c3nc(OCC)ccn3)CCC2)c(cc1)C
0.295374	Fc1cc(NC(=O)CCN2CCN(c3nc(OCC)ccn3)CCC2)c(cc1)C
0.295374	Fc1cc(NC(=O)CCN2CCN(c3nc(OCC)ccn3)CCC2)c(cc1)C
0.295374	Fc1cc(NC(=O)CCN2CCN(c3nc(OCC)ccn3)CCC2)c(cc1)C
0.295374	Fc1cc(NC(=O)CCN2CCN(c3nc(OCC)ccn3)CCC2)c(cc1)C
0.295374	Fc1cc(NC(=O)CCN2CCN(c3nc(OCC)ccn3)CCC2)c(cc1)C
0.295374	Fc1cc(NC(=O)CCN2CCN(c3nc(OCC)ccn3)CCC2)c(cc1)C
0.294915	FC(F)(F)c1nc(ncc1)Nc2cc(c(cc2)C)C(=O)NCc3nccc(c3)C4CC4
0.294915	FC(F)(F)c1nc(ncc1)Nc2cc(c(cc2)C)C(=O)NCc3nccc(c3)C4CC4
0.294915	FC(F)(F)c1nc(ncc1)Nc2cc(c(cc2)C)C(=O)NCc3nccc(c3)C4CC4
0.294915	FC(F)(F)c1nc(ncc1)Nc2cc(c(cc2)C)C(=O)NCc3nccc(c3)C4CC4
0.294915	FC(F)(F)c1nc(ncc1)Nc2cc(c(cc2)C)C(=O)NCc3nccc(c3)C4CC4
0.294915	FC(F)(F)c1nc(ncc1)Nc2cc(c(cc2)C)C(=O)NCc3nccc(c3)C4CC4
0.294915	FC(F)(F)c1nc(ncc1)Nc2cc(c(cc2)C)C(=O)NCc3nccc(c3)C4CC4
0.294737	O=C(Nc1c(ccc(N2N=CC=C2)c1)C)c3nccc(NCc4ccccc4)c3
0.294737	O=C(Nc1c(ccc(N2N=CC=C2)c1)C)c3nccc(NCc4ccccc4)c3
0.294737	O=C(Nc1c(ccc(N2N=CC=C2)c1)C)c3nccc(NCc4ccccc4)c3
0.294737	O=C(Nc1c(ccc(N2N=CC=C2)c1)C)c3nccc(NCc4ccccc4)c3
0.294545	O=C(OC(C)(C)C)Nc1c(ccc(c1)C(=O)Nc2c(OC(C)C)nccc2)C
0.29434	S1C(=NC(c2ccc(cc2)CC(C)C)=C1)NC(=O)c3nc(ncc3)c4ccccc4
0.29434	S1C(=NC(c2ccc(cc2)CC(C)C)=C1)NC(=O)c3nc(ncc3)c4ccccc4
0.29434	S1C(=NC(c2ccc(cc2)CC(C)C)=C1)NC(=O)c3nc(ncc3)c4ccccc4
0.29434	S1C(=NC(c2ccc(cc2)CC(C)C)=C1)NC(=O)c3nc(ncc3)c4ccccc4
0.29434	S1C(=NC(c2ccc(cc2)CC(C)C)=C1)NC(=O)c3nc(ncc3)c4ccccc4
0.29434	S1C(=NC(c2ccc(cc2)CC(C)C)=C1)NC(=O)c3nc(ncc3)c4ccccc4
0.29434	S1C(=NC(c2ccc(cc2)CC(C)C)=C1)NC(=O)c3nc(ncc3)c4ccccc4
0.29434	S1C(=NC(c2ccc(cc2)CC(C)C)=C1)NC(=O)c3nc(ncc3)c4ccccc4
0.29434	S1C(=NC(c2ccc(cc2)CC(C)C)=C1)NC(=O)c3nc(ncc3)c4ccccc4
0.29434	S1C(=NC(c2ccc(cc2)CC(C)C)=C1)NC(=O)c3nc(ncc3)c4ccccc4
0.293333	Brc1cc(OC)c(cc1)CNC(=O)c2c(ccc(Nc3nc(ccn3)C(F)(F)F)c2)C
0.293333	Brc1cc(OC)c(cc1)CNC(=O)c2c(ccc(Nc3nc(ccn3)C(F)(F)F)c2)C
0.293333	Brc1cc(OC)c(cc1)CNC(=O)c2c(ccc(Nc3nc(ccn3)C(F)(F)F)c2)C
0.293333	Brc1cc(OC)c(cc1)CNC(=O)c2c(ccc(Nc3nc(ccn3)C(F)(F)F)c2)C
0.293333	Brc1cc(OC)c(cc1)CNC(=O)c2c(ccc(Nc3nc(ccn3)C(F)(F)F)c2)C
0.293333	Brc1cc(OC)c(cc1)CNC(=O)c2c(ccc(Nc3nc(ccn3)C(F)(F)F)c2)C
0.292887	S1CCN(Cc2ccc(NC(=O)Cc3cc(O)c(cc3)C)cc2)CC1
0.292887	S1CCN(Cc2ccc(NC(=O)Cc3cc(O)c(cc3)C)cc2)CC1
0.292887	S1CCN(Cc2ccc(NC(=O)Cc3cc(O)c(cc3)C)cc2)CC1
0.292887	S1CCN(Cc2ccc(NC(=O)Cc3cc(O)c(cc3)C)cc2)CC1
0.292887	S1CCN(Cc2ccc(NC(=O)Cc3cc(O)c(cc3)C)cc2)CC1
0.292887	S1CCN(Cc2ccc(NC(=O)Cc3cc(O)c(cc3)C)cc2)CC1
0.292887	S1CCN(Cc2ccc(NC(=O)Cc3cc(O)c(cc3)C)cc2)CC1
0.292887	S1CCN(Cc2ccc(NC(=O)Cc3cc(O)c(cc3)C)cc2)CC1
0.292887	S1CCN(Cc2ccc(NC(=O)Cc3cc(O)c(cc3)C)cc2)CC1
0.292887	S1CCN(Cc2ccc(NC(=O)Cc3cc(O)c(cc3)C)cc2)CC1
0.291815	O=C(Nc1c(ccc(c1)C(=O)NCC=2OC(=NN2)c3ccccc3)C)NC(C)(C)C
0.291815	O=C(Nc1c(ccc(c1)C(=O)NCC=2OC(=NN2)c3ccccc3)C)NC(C)(C)C
0.291815	O=C(Nc1c(ccc(c1)C(=O)NCC=2OC(=NN2)c3ccccc3)C)NC(C)(C)C
0.291815	O=C(Nc1c(ccc(c1)C(=O)NCC=2OC(=NN2)c3ccccc3)C)NC(C)(C)C
0.291815	O=C(Nc1c(ccc(c1)C(=O)NCC=2OC(=NN2)c3ccccc3)C)NC(C)(C)C
0.291815	O=C(Nc1c(ccc(c1)C(=O)NCC=2OC(=NN2)c3ccccc3)C)NC(C)(C)C
0.291815	O=C(Nc1c(ccc(c1)C(=O)NCC=2OC(=NN2)c3ccccc3)C)NC(C)(C)C
0.291815	O=C(Nc1c(ccc(c1)C(=O)NCC=2OC(=NN2)c3ccccc3)C)NC(C)(C)C
0.291815	O=C(Nc1c(ccc(c1)C(=O)NCC=2OC(=NN2)c3ccccc3)C)NC(C)(C)C
0.291815	O=C(Nc1c(ccc(c1)C(=O)NCC=2OC(=NN2)c3ccccc3)C)NC(C)(C)C
0.291667	O=C(OC)Nc1cc(c(cc1)C(=O)Nc2nccc(c2)CC(C)C)C
0.291667	O=C(OC)Nc1cc(c(cc1)C(=O)Nc2nccc(c2)CC(C)C)C
0.291667	O=C(OC)Nc1cc(c(cc1)C(=O)Nc2nccc(c2)CC(C)C)C
0.291667	O=C(OC)Nc1cc(c(cc1)C(=O)Nc2nccc(c2)CC(C)C)C
0.291667	O=C(OC)Nc1cc(c(cc1)C(=O)Nc2nccc(c2)CC(C)C)C
0.291667	O=C(OC)Nc1cc(c(cc1)C(=O)Nc2nccc(c2)CC(C)C)C
0.291667	O=C(OC)Nc1cc(c(cc1)C(=O)Nc2nccc(c2)CC(C)C)C
0.291667	O=C(OC)Nc1cc(c(cc1)C(=O)Nc2nccc(c2)CC(C)C)C
0.291667	O=C(OC)Nc1cc(c(cc1)C(=O)Nc2nccc(c2)CC(C)C)C
0.291667	O=C(OC)Nc1cc(c(cc1)C(=O)Nc2nccc(c2)CC(C)C)C
0.291096	FC(F)(F)c1nc(ncc1)C(NC(=O)c2cc(NC(=O)OC(C)(C)C)c(cc2)C)(C)C
0.291096	FC(F)(F)c1nc(ncc1)C(NC(=O)c2cc(NC(=O)OC(C)(C)C)c(cc2)C)(C)C
0.291096	FC(F)(F)c1nc(ncc1)C(NC(=O)c2cc(NC(=O)OC(C)(C)C)c(cc2)C)(C)C
0.291096	FC(F)(F)c1nc(ncc1)C(NC(=O)c2cc(NC(=O)OC(C)(C)C)c(cc2)C)(C)C
0.291096	FC(F)(F)c1nc(ncc1)C(NC(=O)c2cc(NC(=O)OC(C)(C)C)c(cc2)C)(C)C
0.291096	FC(F)(F)c1nc(ncc1)C(NC(=O)c2cc(NC(=O)OC(C)(C)C)c(cc2)C)(C)C
0.291096	FC(F)(F)c1nc(ncc1)C(NC(=O)c2cc(NC(=O)OC(C)(C)C)c(cc2)C)(C)C
0.291096	FC(F)(F)c1nc(ncc1)C(NC(=O)c2cc(NC(=O)OC(C)(C)C)c(cc2)C)(C)C
0.291096	FC(F)(F)c1nc(ncc1)C(NC(=O)c2cc(NC(=O)OC(C)(C)C)c(cc2)C)(C)C
0.291096	FC(F)(F)c1nc(ncc1)C(NC(=O)c2cc(NC(=O)OC(C)(C)C)c(cc2)C)(C)C
0.291045	O=C(OC)Nc1cc(c(cc1)C(=O)Nc2cc(N3CCN(CC4CC4)CC3)ccc2)C
0.291045	O=C(OC)Nc1cc(c(cc1)C(=O)Nc2cc(N3CCN(CC4CC4)CC3)ccc2)C
0.291045	O=C(OC)Nc1cc(c(cc1)C(=O)Nc2cc(N3CCN(CC4CC4)CC3)ccc2)C
0.291045	O=C(OC)Nc1cc(c(cc1)C(=O)Nc2cc(N3CCN(CC4CC4)CC3)ccc2)C
0.291045	O=C(OC)Nc1cc(c(cc1)C(=O)Nc2cc(N3CCN(CC4CC4)CC3)ccc2)C
0.291045	O=C(OC)Nc1cc(c(cc1)C(=O)Nc2cc(N3CCN(CC4CC4)CC3)ccc2)C
0.291045	O=C(OC)Nc1cc(c(cc1)C(=O)Nc2cc(N3CCN(CC4CC4)CC3)ccc2)C
0.291045	O=C(OC)Nc1cc(c(cc1)C(=O)Nc2cc(N3CCN(CC4CC4)CC3)ccc2)C
0.291045	O=C(OC)Nc1cc(c(cc1)C(=O)Nc2cc(N3CCN(CC4CC4)CC3)ccc2)C
0.291045	O=C(OC)Nc1cc(c(cc1)C(=O)Nc2cc(N3CCN(CC4CC4)CC3)ccc2)C
0.291045	S(=O)(=O)(N)c1c(ccc(NC(=O)c2ncc(cc2)COC)c1)C
0.291045	S(=O)(=O)(N)c1c(ccc(NC(=O)c2ncc(cc2)COC)c1)C
0.291045	S(=O)(=O)(N)c1c(ccc(NC(=O)c2ncc(cc2)COC)c1)C
0.291045	S(=O)(=O)(N)c1c(ccc(NC(=O)c2ncc(cc2)COC)c1)C
0.291045	S(=O)(=O)(N)c1c(ccc(NC(=O)c2ncc(cc2)COC)c1)C
0.291045	S(=O)(=O)(N)c1c(ccc(NC(=O)c2ncc(cc2)COC)c1)C
0.291045	S(=O)(=O)(N)c1c(ccc(NC(=O)c2ncc(cc2)COC)c1)C
0.291045	S(=O)(=O)(N)c1c(ccc(NC(=O)c2ncc(cc2)COC)c1)C
0.291045	S(=O)(=O)(N)c1c(ccc(NC(=O)c2ncc(cc2)COC)c1)C
0.291045	S(=O)(=O)(N)c1c(ccc(NC(=O)c2ncc(cc2)COC)c1)C
0.291045	O=C(NCCc1ccc(N2CCN(CC2)C)cc1)c3c(nc(c4ccccc4)cc3)C
0.290598	Fc1cncc(c2cc(NC(=O)C=O)c(cc2)C)c1
0.290598	Fc1cncc(c2cc(NC(=O)C=O)c(cc2)C)c1
0.290598	Fc1cncc(c2cc(NC(=O)C=O)c(cc2)C)c1
0.290598	Fc1cncc(c2cc(NC(=O)C=O)c(cc2)C)c1
0.290598	Fc1cncc(c2cc(NC(=O)C=O)c(cc2)C)c1
0.290598	Fc1cncc(c2cc(NC(=O)C=O)c(cc2)C)c1
0.290598	Fc1cncc(c2cc(NC(=O)C=O)c(cc2)C)c1
0.290598	Fc1cncc(c2cc(NC(=O)C=O)c(cc2)C)c1
0.290598	Fc1cncc(c2cc(NC(=O)C=O)c(cc2)C)c1
0.290598	Fc1cncc(c2cc(NC(=O)C=O)c(cc2)C)c1
0.290323	O=C(Nc1c(cccc1)C2=NNC(=N2)C)c3ccc(Nc4c(OC)cc(OC)cc4)cc3
0.290323	O=C(Nc1c(cccc1)C2=NNC(=N2)C)c3ccc(Nc4c(OC)cc(OC)cc4)cc3
0.290323	O=C(Nc1c(cccc1)C2=NNC(=N2)C)c3ccc(Nc4c(OC)cc(OC)cc4)cc3
0.290323	O=C(Nc1c(cccc1)C2=NNC(=N2)C)c3ccc(Nc4c(OC)cc(OC)cc4)cc3
0.290323	O=C(Nc1c(cccc1)C2=NNC(=N2)C)c3ccc(Nc4c(OC)cc(OC)cc4)cc3
0.290323	O=C(Nc1c(cccc1)C2=NNC(=N2)C)c3ccc(Nc4c(OC)cc(OC)cc4)cc3
0.290323	O=C(Nc1c(cccc1)C2=NNC(=N2)C)c3ccc(Nc4c(OC)cc(OC)cc4)cc3
0.290323	O=C(Nc1c(cccc1)C2=NNC(=N2)C)c3ccc(Nc4c(OC)cc(OC)cc4)cc3
0.290323	O=C(Nc1c(cccc1)C2=NNC(=N2)C)c3ccc(Nc4c(OC)cc(OC)cc4)cc3
0.290323	O=C(Nc1c(cccc1)C2=NNC(=N2)C)c3ccc(Nc4c(OC)cc(OC)cc4)cc3
0.289855	S(=O)(=O)(Nc1c(cccc1)C)c2ccc(cc2)C(=O)Nc3cc(NC(=O)N)c(OC)cc3
0.289855	S(=O)(=O)(Nc1c(cccc1)C)c2ccc(cc2)C(=O)Nc3cc(NC(=O)N)c(OC)cc3
0.289855	S(=O)(=O)(Nc1c(cccc1)C)c2ccc(cc2)C(=O)Nc3cc(NC(=O)N)c(OC)cc3
0.289855	S(=O)(=O)(Nc1c(cccc1)C)c2ccc(cc2)C(=O)Nc3cc(NC(=O)N)c(OC)cc3
0.289855	S(=O)(=O)(Nc1c(cccc1)C)c2ccc(cc2)C(=O)Nc3cc(NC(=O)N)c(OC)cc3
0.289855	S(=O)(=O)(Nc1c(cccc1)C)c2ccc(cc2)C(=O)Nc3cc(NC(=O)N)c(OC)cc3
0.289855	S(=O)(=O)(Nc1c(cccc1)C)c2ccc(cc2)C(=O)Nc3cc(NC(=O)N)c(OC)cc3
0.289855	S(=O)(=O)(Nc1c(cccc1)C)c2ccc(cc2)C(=O)Nc3cc(NC(=O)N)c(OC)cc3
0.289855	S(=O)(=O)(Nc1c(cccc1)C)c2ccc(cc2)C(=O)Nc3cc(NC(=O)N)c(OC)cc3
0.289855	S(=O)(=O)(Nc1c(cccc1)C)c2ccc(cc2)C(=O)Nc3cc(NC(=O)N)c(OC)cc3
0.289474	O=C(Nc1c(ccc(c1)C(=O)N2C(CN(Cc3ccc(C#N)cc3)CC2)C)C)NC(C)(C)C
0.289474	O=C(Nc1c(ccc(c1)C(=O)N2C(CN(Cc3ccc(C#N)cc3)CC2)C)C)NC(C)(C)C
0.289474	O=C(Nc1c(ccc(c1)C(=O)N2C(CN(Cc3ccc(C#N)cc3)CC2)C)C)NC(C)(C)C
0.289474	O=C(Nc1c(ccc(c1)C(=O)N2C(CN(Cc3ccc(C#N)cc3)CC2)C)C)NC(C)(C)C
0.289474	O=C(Nc1c(ccc(c1)C(=O)N2C(CN(Cc3ccc(C#N)cc3)CC2)C)C)NC(C)(C)C
0.289474	O=C(Nc1c(ccc(c1)C(=O)N2C(CN(Cc3ccc(C#N)cc3)CC2)C)C)NC(C)(C)C
0.289474	O=C(Nc1c(ccc(c1)C(=O)N2C(CN(Cc3ccc(C#N)cc3)CC2)C)C)NC(C)(C)C
0.289063	Fc1cncc(c2cc(NC(=O)Cc3cc(O)c(cc3)C)c(cc2)C)c1
0.289063	Fc1cncc(c2cc(NC(=O)Cc3cc(O)c(cc3)C)c(cc2)C)c1
0.289063	Fc1cncc(c2cc(NC(=O)Cc3cc(O)c(cc3)C)c(cc2)C)c1
0.289063	Fc1cncc(c2cc(NC(=O)Cc3cc(O)c(cc3)C)c(cc2)C)c1
0.289063	Fc1cncc(c2cc(NC(=O)Cc3cc(O)c(cc3)C)c(cc2)C)c1
0.289063	Fc1cncc(c2cc(NC(=O)Cc3cc(O)c(cc3)C)c(cc2)C)c1
0.289063	Fc1cncc(c2cc(NC(=O)Cc3cc(O)c(cc3)C)c(cc2)C)c1
0.289063	Fc1cncc(c2cc(NC(=O)Cc3cc(O)c(cc3)C)c(cc2)C)c1
0.289063	Fc1cncc(c2cc(NC(=O)Cc3cc(O)c(cc3)C)c(cc2)C)c1
0.289063	Fc1cncc(c2cc(NC(=O)Cc3cc(O)c(cc3)C)c(cc2)C)c1
0.288961	FC(F)(F)c1nc(ncc1)Nc2cc(c(cc2)C)C(=O)N(CC(=O)Nc3c(cccc3C)C)C
0.288961	FC(F)(F)c1nc(ncc1)Nc2cc(c(cc2)C)C(=O)N(CC(=O)Nc3c(cccc3C)C)C
0.288961	FC(F)(F)c1nc(ncc1)Nc2cc(c(cc2)C)C(=O)N(CC(=O)Nc3c(cccc3C)C)C
0.288961	FC(F)(F)c1nc(ncc1)Nc2cc(c(cc2)C)C(=O)N(CC(=O)Nc3c(cccc3C)C)C
0.288961	FC(F)(F)c1nc(ncc1)Nc2cc(c(cc2)C)C(=O)N(CC(=O)Nc3c(cccc3C)C)C
0.288961	FC(F)(F)c1nc(ncc1)Nc2cc(c(cc2)C)C(=O)N(CC(=O)Nc3c(cccc3C)C)C
0.288889	S(=O)(=O)(Nc1c(cccc1)C)c2ccc(cc2)C(=O)Nc3cc4c(cc3)CCC4
0.288889	S(=O)(=O)(Nc1c(cccc1)C)c2ccc(cc2)C(=O)Nc3cc4c(cc3)CCC4
0.288889	S(=O)(=O)(Nc1c(cccc1)C)c2ccc(cc2)C(=O)Nc3cc4c(cc3)CCC4
0.288889	S(=O)(=O)(Nc1c(cccc1)C)c2ccc(cc2)C(=O)Nc3cc4c(cc3)CCC4
0.288889	S(=O)(=O)(Nc1c(cccc1)C)c2ccc(cc2)C(=O)Nc3cc4c(cc3)CCC4
0.288889	S(=O)(=O)(Nc1c(cccc1)C)c2ccc(cc2)C(=O)Nc3cc4c(cc3)CCC4
0.288889	S(=O)(=O)(Nc1c(cccc1)C)c2ccc(cc2)C(=O)Nc3cc4c(cc3)CCC4
0.288889	S(=O)(=O)(Nc1c(cccc1)C)c2ccc(cc2)C(=O)Nc3cc4c(cc3)CCC4
0.288889	S(=O)(=O)(Nc1c(cccc1)C)c2ccc(cc2)C(=O)Nc3cc4c(cc3)CCC4
0.288889	S(=O)(=O)(Nc1c(cccc1)C)c2ccc(cc2)C(=O)Nc3cc4c(cc3)CCC4
0.288538	O=C(NC)c1ccc(NC(=O)C(=O)NCc2cc(ncc2)c3ccccc3)cc1
0.288538	O=C(NC)c1ccc(NC(=O)C(=O)NCc2cc(ncc2)c3ccccc3)cc1
0.288538	O=C(NC)c1ccc(NC(=O)C(=O)NCc2cc(ncc2)c3ccccc3)cc1
0.288538	O=C(NC)c1ccc(NC(=O)C(=O)NCc2cc(ncc2)c3ccccc3)cc1
0.288538	O=C(NC)c1ccc(NC(=O)C(=O)NCc2cc(ncc2)c3ccccc3)cc1
0.288538	O=C(NC)c1ccc(NC(=O)C(=O)NCc2cc(ncc2)c3ccccc3)cc1
0.288538	O=C(NC)c1ccc(NC(=O)C(=O)NCc2cc(ncc2)c3ccccc3)cc1
0.288538	O=C(NC)c1ccc(NC(=O)C(=O)NCc2cc(ncc2)c3ccccc3)cc1
0.288538	O=C(NC)c1ccc(NC(=O)C(=O)NCc2cc(ncc2)c3ccccc3)cc1
0.288538	O=C(NC)c1ccc(NC(=O)C(=O)NCc2cc(ncc2)c3ccccc3)cc1
0.28821	S1N=C(C(=O)Nc2ccc(cc2)CN3CCSCC3)C=C1
0.28821	S1N=C(C(=O)Nc2ccc(cc2)CN3CCSCC3)C=C1
0.28821	S1N=C(C(=O)Nc2ccc(cc2)CN3CCSCC3)C=C1
0.28821	S1N=C(C(=O)Nc2ccc(cc2)CN3CCSCC3)C=C1
0.28821	S1N=C(C(=O)Nc2ccc(cc2)CN3CCSCC3)C=C1
0.28821	S1N=C(C(=O)Nc2ccc(cc2)CN3CCSCC3)C=C1
0.28777	S1C=NC(c2ccc(cc2)C(=O)Nc3c(cc(N4CCOCC4)cc3)C(F)(F)F)=C1
0.287356	Clc1cnc(Oc2ccc(cc2)C(=O)Nc3cc(NC(=O)N)c(OC)cc3)cc1
0.287356	Clc1cnc(Oc2ccc(cc2)C(=O)Nc3cc(NC(=O)N)c(OC)cc3)cc1
0.287356	Clc1cnc(Oc2ccc(cc2)C(=O)Nc3cc(NC(=O)N)c(OC)cc3)cc1
0.287356	Clc1cnc(Oc2ccc(cc2)C(=O)Nc3cc(NC(=O)N)c(OC)cc3)cc1
0.287356	Clc1cnc(Oc2ccc(cc2)C(=O)Nc3cc(NC(=O)N)c(OC)cc3)cc1
0.287356	Clc1cnc(Oc2ccc(cc2)C(=O)Nc3cc(NC(=O)N)c(OC)cc3)cc1
0.287356	Clc1cnc(Oc2ccc(cc2)C(=O)Nc3cc(NC(=O)N)c(OC)cc3)cc1
0.287356	Clc1cnc(Oc2ccc(cc2)C(=O)Nc3cc(NC(=O)N)c(OC)cc3)cc1
0.287356	Clc1cnc(Oc2ccc(cc2)C(=O)Nc3cc(NC(=O)N)c(OC)cc3)cc1
0.287356	Clc1cnc(Oc2ccc(cc2)C(=O)Nc3cc(NC(=O)N)c(OC)cc3)cc1
0.286822	S(=O)(=O)(Nc1c(cccc1)C)c2ccc(cc2)C(=O)Nc3c(ccc(F)c3)C
0.286822	S(=O)(=O)(Nc1c(cccc1)C)c2ccc(cc2)C(=O)Nc3c(ccc(F)c3)C
0.286822	S(=O)(=O)(Nc1c(cccc1)C)c2ccc(cc2)C(=O)Nc3c(ccc(F)c3)C
0.286822	S(=O)(=O)(Nc1c(cccc1)C)c2ccc(cc2)C(=O)Nc3c(ccc(F)c3)C
0.286822	S(=O)(=O)(Nc1c(cccc1)C)c2ccc(cc2)C(=O)Nc3c(ccc(F)c3)C
0.286822	S(=O)(=O)(Nc1c(cccc1)C)c2ccc(cc2)C(=O)Nc3c(ccc(F)c3)C
0.286822	S(=O)(=O)(Nc1c(cccc1)C)c2ccc(cc2)C(=O)Nc3c(ccc(F)c3)C
0.286822	S(=O)(=O)(Nc1c(cccc1)C)c2ccc(cc2)C(=O)Nc3c(ccc(F)c3)C
0.286822	S(=O)(=O)(Nc1c(cccc1)C)c2ccc(cc2)C(=O)Nc3c(ccc(F)c3)C
0.286822	S(=O)(=O)(Nc1c(cccc1)C)c2ccc(cc2)C(=O)Nc3c(ccc(F)c3)C
0.286738	Fc1c(NC(=O)CCN2CCOCC2)cc(NC(=O)C(=O)NCc3ccc(cc3)C(=O)NC)cc1
0.286738	Fc1c(NC(=O)CCN2CCOCC2)cc(NC(=O)C(=O)NCc3ccc(cc3)C(=O)NC)cc1
0.286738	Fc1c(NC(=O)CCN2CCOCC2)cc(NC(=O)C(=O)NCc3ccc(cc3)C(=O)NC)cc1
0.286738	Fc1c(NC(=O)CCN2CCOCC2)cc(NC(=O)C(=O)NCc3ccc(cc3)C(=O)NC)cc1
0.286738	Fc1c(NC(=O)CCN2CCOCC2)cc(NC(=O)C(=O)NCc3ccc(cc3)C(=O)NC)cc1
0.286738	Fc1c(NC(=O)CCN2CCOCC2)cc(NC(=O)C(=O)NCc3ccc(cc3)C(=O)NC)cc1
0.286738	Fc1c(NC(=O)CCN2CCOCC2)cc(NC(=O)C(=O)NCc3ccc(cc3)C(=O)NC)cc1
0.286738	Fc1c(NC(=O)CCN2CCOCC2)cc(NC(=O)C(=O)NCc3ccc(cc3)C(=O)NC)cc1
0.286738	Fc1c(NC(=O)CCN2CCOCC2)cc(NC(=O)C(=O)NCc3ccc(cc3)C(=O)NC)cc1
0.286738	Fc1c(NC(=O)CCN2CCOCC2)cc(NC(=O)C(=O)NCc3ccc(cc3)C(=O)NC)cc1
0.28629	Fc1c(cccc1)C(=O)Nc2c(ccc(c2)C(=O)O)C
0.28629	Fc1c(cccc1)C(=O)Nc2c(ccc(c2)C(=O)O)C
0.286275	O=C(NCC)c1ccc(NC(=O)C(=O)NCc2cc(ncc2)c3ccccc3)cc1
0.286275	O=C(NCC)c1ccc(NC(=O)C(=O)NCc2cc(ncc2)c3ccccc3)cc1
0.286275	O=C(NCC)c1ccc(NC(=O)C(=O)NCc2cc(ncc2)c3ccccc3)cc1
0.286275	O=C(NCC)c1ccc(NC(=O)C(=O)NCc2cc(ncc2)c3ccccc3)cc1
0.286275	O=C(NCC)c1ccc(NC(=O)C(=O)NCc2cc(ncc2)c3ccccc3)cc1
0.286275	O=C(NCC)c1ccc(NC(=O)C(=O)NCc2cc(ncc2)c3ccccc3)cc1
0.286275	O=C(NCC)c1ccc(NC(=O)C(=O)NCc2cc(ncc2)c3ccccc3)cc1
0.286275	O=C(NCC)c1ccc(NC(=O)C(=O)NCc2cc(ncc2)c3ccccc3)cc1
0.286275	O=C(NCC)c1ccc(NC(=O)C(=O)NCc2cc(ncc2)c3ccccc3)cc1
0.286275	O=C(NCC)c1ccc(NC(=O)C(=O)NCc2cc(ncc2)c3ccccc3)cc1
0.286275	Clc1c(NC(=O)c2cc(NC(=O)NC(C)(C)C)c(cc2)C)ccc(O)c1
0.286275	Clc1c(NC(=O)c2cc(NC(=O)NC(C)(C)C)c(cc2)C)ccc(O)c1
0.286275	Clc1c(NC(=O)c2cc(NC(=O)NC(C)(C)C)c(cc2)C)ccc(O)c1
0.285714	Brc1c(F)c(NC(=O)c2nc(ncc2)c3ccccc3)cc(F)c1
0.285714	S(=O)(=O)(Nc1c(cccc1)C)c2ccc(cc2)C(=O)NCC3CCN(Cc4ccccc4)CC3
0.285714	S(=O)(=O)(Nc1c(cccc1)C)c2ccc(cc2)C(=O)NCC3CCN(Cc4ccccc4)CC3
0.285714	S(=O)(=O)(Nc1c(cccc1)C)c2ccc(cc2)C(=O)NCC3CCN(Cc4ccccc4)CC3
0.285714	S(=O)(=O)(Nc1c(cccc1)C)c2ccc(cc2)C(=O)NCC3CCN(Cc4ccccc4)CC3
0.285714	S(=O)(=O)(Nc1c(cccc1)C)c2ccc(cc2)C(=O)NCC3CCN(Cc4ccccc4)CC3
0.285714	S(=O)(=O)(Nc1c(cccc1)C)c2ccc(cc2)C(=O)NCC3CCN(Cc4ccccc4)CC3
0.285714	S(=O)(=O)(Nc1c(cccc1)C)c2ccc(cc2)C(=O)NCC3CCN(Cc4ccccc4)CC3
0.285714	S(=O)(=O)(Nc1c(cccc1)C)c2ccc(cc2)C(=O)NCC3CCN(Cc4ccccc4)CC3
0.285714	S(=O)(=O)(Nc1c(cccc1)C)c2ccc(cc2)C(=O)NCC3CCN(Cc4ccccc4)CC3
0.285714	S(=O)(=O)(Nc1c(cccc1)C)c2ccc(cc2)C(=O)NCC3CCN(Cc4ccccc4)CC3
0.285714	O=C(Nc1c(Oc2ccccc2)ccc(c1)C)c3cc(c(cc3)C)C=4C=NN(C4)C
0.285714	O=C(Nc1c(Oc2ccccc2)ccc(c1)C)c3cc(c(cc3)C)C=4C=NN(C4)C
0.285246	FC(F)(F)c1nc(ncc1)Nc2cc(c(cc2)C)C(=O)NCc3nccc(OC4CCC4)c3
0.285246	FC(F)(F)c1nc(ncc1)Nc2cc(c(cc2)C)C(=O)NCc3nccc(OC4CCC4)c3
0.285246	FC(F)(F)c1nc(ncc1)Nc2cc(c(cc2)C)C(=O)NCc3nccc(OC4CCC4)c3
0.285246	FC(F)(F)c1nc(ncc1)Nc2cc(c(cc2)C)C(=O)NCc3nccc(OC4CCC4)c3
0.285246	FC(F)(F)c1nc(ncc1)Nc2cc(c(cc2)C)C(=O)NCc3nccc(OC4CCC4)c3
0.285156	Clc1cc(Cl)cc(c1)C(=O)Nc2ccc(cc2)C(=O)Nc3c(F)cc(cc3)C4=NNC=N4
0.285156	Clc1cc(Cl)cc(c1)C(=O)Nc2ccc(cc2)C(=O)Nc3c(F)cc(cc3)C4=NNC=N4
0.285156	Clc1cc(Cl)cc(c1)C(=O)Nc2ccc(cc2)C(=O)Nc3c(F)cc(cc3)C4=NNC=N4
0.285156	Clc1cc(Cl)cc(c1)C(=O)Nc2ccc(cc2)C(=O)Nc3c(F)cc(cc3)C4=NNC=N4
0.285156	Clc1cc(Cl)cc(c1)C(=O)Nc2ccc(cc2)C(=O)Nc3c(F)cc(cc3)C4=NNC=N4
0.285156	Clc1cc(Cl)cc(c1)C(=O)Nc2ccc(cc2)C(=O)Nc3c(F)cc(cc3)C4=NNC=N4
0.285156	Clc1cc(Cl)cc(c1)C(=O)Nc2ccc(cc2)C(=O)Nc3c(F)cc(cc3)C4=NNC=N4
0.285156	Clc1cc(Cl)cc(c1)C(=O)Nc2ccc(cc2)C(=O)Nc3c(F)cc(cc3)C4=NNC=N4
0.285156	Clc1cc(Cl)cc(c1)C(=O)Nc2ccc(cc2)C(=O)Nc3c(F)cc(cc3)C4=NNC=N4
0.285156	Clc1cc(Cl)cc(c1)C(=O)Nc2ccc(cc2)C(=O)Nc3c(F)cc(cc3)C4=NNC=N4
0.284553	O=C(NNC(=O)c1cc(Nc2ncccn2)ccc1)c3cc(OC)c(OC)cc3
0.284553	O=C(NNC(=O)c1cc(Nc2ncccn2)ccc1)c3cc(OC)c(OC)cc3
0.284553	O=C(NNC(=O)c1cc(Nc2ncccn2)ccc1)c3cc(OC)c(OC)cc3
0.284553	O=C(NNC(=O)c1cc(Nc2ncccn2)ccc1)c3cc(OC)c(OC)cc3
0.284553	O=C(NNC(=O)c1cc(Nc2ncccn2)ccc1)c3cc(OC)c(OC)cc3
0.284553	O=C(NNC(=O)c1cc(Nc2ncccn2)ccc1)c3cc(OC)c(OC)cc3
0.284553	O=C(NNC(=O)c1cc(Nc2ncccn2)ccc1)c3cc(OC)c(OC)cc3
0.284553	O=C(NNC(=O)c1cc(Nc2ncccn2)ccc1)c3cc(OC)c(OC)cc3
0.284553	O=C(NNC(=O)c1cc(Nc2ncccn2)ccc1)c3cc(OC)c(OC)cc3
0.284553	O=C(NNC(=O)c1cc(Nc2ncccn2)ccc1)c3cc(OC)c(OC)cc3
0.283784	O=C(Nc1ccccc1)c2cc(NC(=O)C(=O)NC(C3=NOC(=N3)CC)(C)C)c(cc2)C
0.283784	O=C(Nc1ccccc1)c2cc(NC(=O)C(=O)NC(C3=NOC(=N3)CC)(C)C)c(cc2)C
0.283737	S1C(=NC(=C1C(=O)c2ccccc2)C)NC(=O)c3cc(NC(=O)Nc4ccccc4)c(cc3)C
0.283654	O=CNc1nc(c2ccccc2)ccn1
0.283654	O=CNc1nc(c2ccccc2)ccn1
0.283654	O=CNc1nc(c2ccccc2)ccn1
0.283654	O=CNc1nc(c2ccccc2)ccn1
0.283654	O=CNc1nc(c2ccccc2)ccn1
0.283654	O=CNc1nc(c2ccccc2)ccn1
0.283654	O=CNc1nc(c2ccccc2)ccn1
0.283654	O=CNc1nc(c2ccccc2)ccn1
0.283654	O=CNc1nc(c2ccccc2)ccn1
0.283654	O=CNc1nc(c2ccccc2)ccn1
0.283333	O=C(NNc1nc(ccc1)C)c2cc(Nc3ncccn3)ccc2
0.283333	O=C(NNc1nc(ccc1)C)c2cc(Nc3ncccn3)ccc2
0.283333	O=C(NNc1nc(ccc1)C)c2cc(Nc3ncccn3)ccc2
0.283333	O=C(NNc1nc(ccc1)C)c2cc(Nc3ncccn3)ccc2
0.283333	O=C(NNc1nc(ccc1)C)c2cc(Nc3ncccn3)ccc2
0.283333	O=C(NNc1nc(ccc1)C)c2cc(Nc3ncccn3)ccc2
0.283333	O=C(NNc1nc(ccc1)C)c2cc(Nc3ncccn3)ccc2
0.283333	O=C(NNc1nc(ccc1)C)c2cc(Nc3ncccn3)ccc2
0.283333	O=C(NNc1nc(ccc1)C)c2cc(Nc3ncccn3)ccc2
0.283333	O=C(NNc1nc(ccc1)C)c2cc(Nc3ncccn3)ccc2
0.283217	S1C(=NC(c2ccc(cc2)CC(C)C)=C1)NC(=O)c3c(Nc4ccc(OC(F)F)cc4)cccc3
0.283217	S1C(=NC(c2ccc(cc2)CC(C)C)=C1)NC(=O)c3c(Nc4ccc(OC(F)F)cc4)cccc3
0.283217	S1C(=NC(c2ccc(cc2)CC(C)C)=C1)NC(=O)c3c(Nc4ccc(OC(F)F)cc4)cccc3
0.283217	S1C(=NC(c2ccc(cc2)CC(C)C)=C1)NC(=O)c3c(Nc4ccc(OC(F)F)cc4)cccc3
0.283217	S1C(=NC(c2ccc(cc2)CC(C)C)=C1)NC(=O)c3c(Nc4ccc(OC(F)F)cc4)cccc3
0.283217	S1C(=NC(c2ccc(cc2)CC(C)C)=C1)NC(=O)c3c(Nc4ccc(OC(F)F)cc4)cccc3
0.283217	S1C(=NC(c2ccc(cc2)CC(C)C)=C1)NC(=O)c3c(Nc4ccc(OC(F)F)cc4)cccc3
0.283217	S1C(=NC(c2ccc(cc2)CC(C)C)=C1)NC(=O)c3c(Nc4ccc(OC(F)F)cc4)cccc3
0.283217	S1C(=NC(c2ccc(cc2)CC(C)C)=C1)NC(=O)c3c(Nc4ccc(OC(F)F)cc4)cccc3
0.283217	S1C(=NC(c2ccc(cc2)CC(C)C)=C1)NC(=O)c3c(Nc4ccc(OC(F)F)cc4)cccc3
0.282869	O=C(NC1CCN(Cc2cc(ccc2)C=3C=NNC3)CC1)c4cc(ccc4)C
0.282869	O=C(NC1CCN(Cc2cc(ccc2)C=3C=NNC3)CC1)c4cc(ccc4)C
0.282869	O=C(NC1CCN(Cc2cc(ccc2)C=3C=NNC3)CC1)c4cc(ccc4)C
0.282869	O=C(NC1CCN(Cc2cc(ccc2)C=3C=NNC3)CC1)c4cc(ccc4)C
0.282869	O=C(NC1CCN(Cc2cc(ccc2)C=3C=NNC3)CC1)c4cc(ccc4)C
0.282869	O=C(NC1CCN(Cc2cc(ccc2)C=3C=NNC3)CC1)c4cc(ccc4)C
0.282869	O=C(NC1CCN(Cc2cc(ccc2)C=3C=NNC3)CC1)c4cc(ccc4)C
0.282869	O=C(NC1CCN(Cc2cc(ccc2)C=3C=NNC3)CC1)c4cc(ccc4)C
0.282869	O=C(NC1CCN(Cc2cc(ccc2)C=3C=NNC3)CC1)c4cc(ccc4)C
0.282869	O=C(NC1CCN(Cc2cc(ccc2)C=3C=NNC3)CC1)c4cc(ccc4)C
0.282828	Fc1c(ccc(c1)CN(C(=O)c2c(ccc(Nc3nc(ccn3)C(F)(F)F)c2)C)C)C
0.282143	S(=O)(=O)(Nc1cc(ccc1)C)c2c(ccc(c2)C(=O)Nc3cc(c(NC(=O)C)cc3)C)C
0.282143	S(=O)(=O)(Nc1cc(ccc1)C)c2c(ccc(c2)C(=O)Nc3cc(c(NC(=O)C)cc3)C)C
0.282143	S(=O)(=O)(Nc1cc(ccc1)C)c2c(ccc(c2)C(=O)Nc3cc(c(NC(=O)C)cc3)C)C
0.282143	S(=O)(=O)(Nc1cc(ccc1)C)c2c(ccc(c2)C(=O)Nc3cc(c(NC(=O)C)cc3)C)C
0.282143	S(=O)(=O)(Nc1cc(ccc1)C)c2c(ccc(c2)C(=O)Nc3cc(c(NC(=O)C)cc3)C)C
0.282143	S(=O)(=O)(Nc1cc(ccc1)C)c2c(ccc(c2)C(=O)Nc3cc(c(NC(=O)C)cc3)C)C
0.282143	S(=O)(=O)(Nc1cc(ccc1)C)c2c(ccc(c2)C(=O)Nc3cc(c(NC(=O)C)cc3)C)C
0.282143	S(=O)(=O)(Nc1cc(ccc1)C)c2c(ccc(c2)C(=O)Nc3cc(c(NC(=O)C)cc3)C)C
0.282143	S(=O)(=O)(Nc1cc(ccc1)C)c2c(ccc(c2)C(=O)Nc3cc(c(NC(=O)C)cc3)C)C
0.282143	S(=O)(=O)(Nc1cc(ccc1)C)c2c(ccc(c2)C(=O)Nc3cc(c(NC(=O)C)cc3)C)C
0.282051	O=C(O)C(=O)N1CCN(C(=O)Nc2c(ccc(c3cnc(OC)cc3)c2)C)CC1
0.281955	O=C(Nc1c(cc(c2ccccc2)cc1)C)c3c(cccc3)COc4ccccc4
0.281955	O=C(Nc1c(cc(c2ccccc2)cc1)C)c3c(cccc3)COc4ccccc4
0.28169	S1C(=NC(=C1C(=O)Nc2ccc(cc2)CN3CCSCC3)C)c4ncccc4
0.28169	S1C(=NC(=C1C(=O)Nc2ccc(cc2)CN3CCSCC3)C)c4ncccc4
0.28169	S1C(=NC(=C1C(=O)Nc2ccc(cc2)CN3CCSCC3)C)c4ncccc4
0.28169	S1C(=NC(=C1C(=O)Nc2ccc(cc2)CN3CCSCC3)C)c4ncccc4
0.28169	S1C(=NC(=C1C(=O)Nc2ccc(cc2)CN3CCSCC3)C)c4ncccc4
0.28169	S1C(=NC(=C1C(=O)Nc2ccc(cc2)CN3CCSCC3)C)c4ncccc4
0.28169	S1C(=NC(=C1C(=O)Nc2ccc(cc2)CN3CCSCC3)C)c4ncccc4
0.28169	S1C(=NC(=C1C(=O)Nc2ccc(cc2)CN3CCSCC3)C)c4ncccc4
0.28169	S1C(=NC(=C1C(=O)Nc2ccc(cc2)CN3CCSCC3)C)c4ncccc4
0.28169	S1C(=NC(=C1C(=O)Nc2ccc(cc2)CN3CCSCC3)C)c4ncccc4
0.281588	FC(F)(F)c1nc(ncc1)C(NC(=O)Nc2cc(NC(=O)C)c(cc2)C)(C)C
0.281588	FC(F)(F)c1nc(ncc1)C(NC(=O)Nc2cc(NC(=O)C)c(cc2)C)(C)C
0.281588	FC(F)(F)c1nc(ncc1)C(NC(=O)Nc2cc(NC(=O)C)c(cc2)C)(C)C
0.281022	Fc1c(cccc1)C(=O)Nc2c(ccc(c2)C=3OC(=NN3)C)C
0.281022	Fc1c(cccc1)C(=O)Nc2c(ccc(c2)C=3OC(=NN3)C)C
0.281022	Fc1c(cccc1)C(=O)Nc2c(ccc(c2)C=3OC(=NN3)C)C
0.281022	Fc1c(cccc1)C(=O)Nc2c(ccc(c2)C=3OC(=NN3)C)C
0.281022	Fc1c(cccc1)C(=O)Nc2c(ccc(c2)C=3OC(=NN3)C)C
0.281022	Fc1c(cccc1)C(=O)Nc2c(ccc(c2)C=3OC(=NN3)C)C
0.281022	Fc1c(cccc1)C(=O)Nc2c(ccc(c2)C=3OC(=NN3)C)C
0.281022	Fc1c(cccc1)C(=O)Nc2c(ccc(c2)C=3OC(=NN3)C)C
0.281022	Fc1c(cccc1)C(=O)Nc2c(ccc(c2)C=3OC(=NN3)C)C
0.281022	Fc1c(cccc1)C(=O)Nc2c(ccc(c2)C=3OC(=NN3)C)C
0.280769	Fc1c(cc(cc1)CNCCOc2cc(NC(=O)c3ccc(OC)cc3)ccc2)C
0.280769	S(=O)(=O)(Nc1c(cccc1)C)c2ccc(cc2)C(=O)NCCN3CCN(CC3)C
0.280769	S(=O)(=O)(Nc1c(cccc1)C)c2ccc(cc2)C(=O)NCCN3CCN(CC3)C
0.280769	S(=O)(=O)(Nc1c(cccc1)C)c2ccc(cc2)C(=O)NCCN3CCN(CC3)C
0.280769	S(=O)(=O)(Nc1c(cccc1)C)c2ccc(cc2)C(=O)NCCN3CCN(CC3)C
0.280769	S(=O)(=O)(Nc1c(cccc1)C)c2ccc(cc2)C(=O)NCCN3CCN(CC3)C
0.280702	Fc1cncc(c2cc(NC(=O)c3c([N+]([O-])=O)c(cc(F)c3)C)c(cc2)C)c1
0.280702	Fc1cncc(c2cc(NC(=O)c3c([N+]([O-])=O)c(cc(F)c3)C)c(cc2)C)c1
0.280702	Fc1cncc(c2cc(NC(=O)c3c([N+]([O-])=O)c(cc(F)c3)C)c(cc2)C)c1
0.280702	Fc1cncc(c2cc(NC(=O)c3c([N+]([O-])=O)c(cc(F)c3)C)c(cc2)C)c1
0.280702	Fc1cncc(c2cc(NC(=O)c3c([N+]([O-])=O)c(cc(F)c3)C)c(cc2)C)c1
0.280702	Fc1cncc(c2cc(NC(=O)c3c([N+]([O-])=O)c(cc(F)c3)C)c(cc2)C)c1
0.280702	Fc1cncc(c2cc(NC(=O)c3c([N+]([O-])=O)c(cc(F)c3)C)c(cc2)C)c1
0.280702	Fc1cncc(c2cc(NC(=O)c3c([N+]([O-])=O)c(cc(F)c3)C)c(cc2)C)c1
0.280702	Fc1cncc(c2cc(NC(=O)c3c([N+]([O-])=O)c(cc(F)c3)C)c(cc2)C)c1
0.280702	Fc1cncc(c2cc(NC(=O)c3c([N+]([O-])=O)c(cc(F)c3)C)c(cc2)C)c1
0.280528	S1C(=NC(c2ccncc2)=C1)C3CCN(C(=O)c4c(cc(NC(=O)OC)cc4)C)CC3
0.280528	S1C(=NC(c2ccncc2)=C1)C3CCN(C(=O)c4c(cc(NC(=O)OC)cc4)C)CC3
0.280528	S1C(=NC(c2ccncc2)=C1)C3CCN(C(=O)c4c(cc(NC(=O)OC)cc4)C)CC3
0.280528	S1C(=NC(c2ccncc2)=C1)C3CCN(C(=O)c4c(cc(NC(=O)OC)cc4)C)CC3
0.280528	S1C(=NC(c2ccncc2)=C1)C3CCN(C(=O)c4c(cc(NC(=O)OC)cc4)C)CC3
0.280528	S1C(=NC(c2ccncc2)=C1)C3CCN(C(=O)c4c(cc(NC(=O)OC)cc4)C)CC3
0.280528	S1C(=NC(c2ccncc2)=C1)C3CCN(C(=O)c4c(cc(NC(=O)OC)cc4)C)CC3
0.280528	S1C(=NC(c2ccncc2)=C1)C3CCN(C(=O)c4c(cc(NC(=O)OC)cc4)C)CC3
0.280528	S1C(=NC(c2ccncc2)=C1)C3CCN(C(=O)c4c(cc(NC(=O)OC)cc4)C)CC3
0.280528	S1C(=NC(c2ccncc2)=C1)C3CCN(C(=O)c4c(cc(NC(=O)OC)cc4)C)CC3
0.280488	Brc1ccc(cc1)C(=O)Nc2ccc(cc2)C(=O)Nc3cc(OCc4ccncc4)c(OC)cc3
0.280488	Brc1ccc(cc1)C(=O)Nc2ccc(cc2)C(=O)Nc3cc(OCc4ccncc4)c(OC)cc3
0.280488	Brc1ccc(cc1)C(=O)Nc2ccc(cc2)C(=O)Nc3cc(OCc4ccncc4)c(OC)cc3
0.280488	Brc1ccc(cc1)C(=O)Nc2ccc(cc2)C(=O)Nc3cc(OCc4ccncc4)c(OC)cc3
0.280488	Brc1ccc(cc1)C(=O)Nc2ccc(cc2)C(=O)Nc3cc(OCc4ccncc4)c(OC)cc3
0.280488	Brc1ccc(cc1)C(=O)Nc2ccc(cc2)C(=O)Nc3cc(OCc4ccncc4)c(OC)cc3
0.280488	Brc1ccc(cc1)C(=O)Nc2ccc(cc2)C(=O)Nc3cc(OCc4ccncc4)c(OC)cc3
0.280488	Brc1ccc(cc1)C(=O)Nc2ccc(cc2)C(=O)Nc3cc(OCc4ccncc4)c(OC)cc3
0.280488	Brc1ccc(cc1)C(=O)Nc2ccc(cc2)C(=O)Nc3cc(OCc4ccncc4)c(OC)cc3
0.280488	Brc1ccc(cc1)C(=O)Nc2ccc(cc2)C(=O)Nc3cc(OCc4ccncc4)c(OC)cc3
0.280405	S(=O)(=O)(Nc1ccc(cc1)CCCC)c2c(ccc(c2)C(=O)Nc3nccc(c3)CC(C)C)C
0.280405	S(=O)(=O)(Nc1ccc(cc1)CCCC)c2c(ccc(c2)C(=O)Nc3nccc(c3)CC(C)C)C
0.280405	S(=O)(=O)(Nc1ccc(cc1)CCCC)c2c(ccc(c2)C(=O)Nc3nccc(c3)CC(C)C)C
0.280405	S(=O)(=O)(Nc1ccc(cc1)CCCC)c2c(ccc(c2)C(=O)Nc3nccc(c3)CC(C)C)C
0.280405	S(=O)(=O)(Nc1ccc(cc1)CCCC)c2c(ccc(c2)C(=O)Nc3nccc(c3)CC(C)C)C
0.280405	S(=O)(=O)(Nc1ccc(cc1)CCCC)c2c(ccc(c2)C(=O)Nc3nccc(c3)CC(C)C)C
0.280405	S(=O)(=O)(Nc1ccc(cc1)CCCC)c2c(ccc(c2)C(=O)Nc3nccc(c3)CC(C)C)C
0.280405	S(=O)(=O)(Nc1ccc(cc1)CCCC)c2c(ccc(c2)C(=O)Nc3nccc(c3)CC(C)C)C
0.280405	S(=O)(=O)(Nc1ccc(cc1)CCCC)c2c(ccc(c2)C(=O)Nc3nccc(c3)CC(C)C)C
0.280405	S(=O)(=O)(Nc1ccc(cc1)CCCC)c2c(ccc(c2)C(=O)Nc3nccc(c3)CC(C)C)C
0.280405	O=C(OC)Nc1cc(c(cc1)C(=O)NC2C(CN(Cc3ccccc3)CC2)C)C
0.280405	O=C(OC)Nc1cc(c(cc1)C(=O)NC2C(CN(Cc3ccccc3)CC2)C)C
0.280405	O=C(OC)Nc1cc(c(cc1)C(=O)NC2C(CN(Cc3ccccc3)CC2)C)C
0.280405	O=C(OC)Nc1cc(c(cc1)C(=O)NC2C(CN(Cc3ccccc3)CC2)C)C
0.280405	O=C(OC)Nc1cc(c(cc1)C(=O)NC2C(CN(Cc3ccccc3)CC2)C)C
0.280405	O=C(OC)Nc1cc(c(cc1)C(=O)NC2C(CN(Cc3ccccc3)CC2)C)C
0.280405	O=C(OC)Nc1cc(c(cc1)C(=O)NC2C(CN(Cc3ccccc3)CC2)C)C
0.280405	O=C(OC)Nc1cc(c(cc1)C(=O)NC2C(CN(Cc3ccccc3)CC2)C)C
0.280405	O=C(OC)Nc1cc(c(cc1)C(=O)NC2C(CN(Cc3ccccc3)CC2)C)C
0.280405	O=C(OC)Nc1cc(c(cc1)C(=O)NC2C(CN(Cc3ccccc3)CC2)C)C
0.280236	S1C(=NC(c2ccc(cc2)CCCCCC)=C1)NC(=O)C(OC(=O)c3cc(Nc4nc(ccn4)C(F)(F)F)ccc3)c5ccccc5
0.280236	S1C(=NC(c2ccc(cc2)CCCCCC)=C1)NC(=O)C(OC(=O)c3cc(Nc4nc(ccn4)C(F)(F)F)ccc3)c5ccccc5
0.280236	S1C(=NC(c2ccc(cc2)CCCCCC)=C1)NC(=O)C(OC(=O)c3cc(Nc4nc(ccn4)C(F)(F)F)ccc3)c5ccccc5
0.280236	S1C(=NC(c2ccc(cc2)CCCCCC)=C1)NC(=O)C(OC(=O)c3cc(Nc4nc(ccn4)C(F)(F)F)ccc3)c5ccccc5
0.280236	S1C(=NC(c2ccc(cc2)CCCCCC)=C1)NC(=O)C(OC(=O)c3cc(Nc4nc(ccn4)C(F)(F)F)ccc3)c5ccccc5
0.280236	S1C(=NC(c2ccc(cc2)CCCCCC)=C1)NC(=O)C(OC(=O)c3cc(Nc4nc(ccn4)C(F)(F)F)ccc3)c5ccccc5
0.280236	S1C(=NC(c2ccc(cc2)CCCCCC)=C1)NC(=O)C(OC(=O)c3cc(Nc4nc(ccn4)C(F)(F)F)ccc3)c5ccccc5
0.280236	S1C(=NC(c2ccc(cc2)CCCCCC)=C1)NC(=O)C(OC(=O)c3cc(Nc4nc(ccn4)C(F)(F)F)ccc3)c5ccccc5
0.280236	S1C(=NC(c2ccc(cc2)CCCCCC)=C1)NC(=O)C(OC(=O)c3cc(Nc4nc(ccn4)C(F)(F)F)ccc3)c5ccccc5
0.280236	S1C(=NC(c2ccc(cc2)CCCCCC)=C1)NC(=O)C(OC(=O)c3cc(Nc4nc(ccn4)C(F)(F)F)ccc3)c5ccccc5
0.28	Clc1cc(NC(=O)C)c(NC(=O)CCC=2ON=C(N2)c3cnccc3)cc1
0.279851	O=C(N1CCC(CC1)CCC(C)C)c2cc(NC(=O)Nc3ccccc3)c(cc2)C
0.279851	O=C(N1CCC(CC1)CCC(C)C)c2cc(NC(=O)Nc3ccccc3)c(cc2)C
0.279693	S1CCN(C(=O)c2cc(NC(=O)NCc3ccc(N)cc3)c(cc2)C)CC1
0.279693	S1CCN(C(=O)c2cc(NC(=O)NCc3ccc(N)cc3)c(cc2)C)CC1
0.27957	Brc1cc(c(NC(=O)CN(c2ncc(cc2)C(=O)Nc3ccc(cc3)C)C)cc1)C
0.27957	Brc1cc(c(NC(=O)CN(c2ncc(cc2)C(=O)Nc3ccc(cc3)C)C)cc1)C
0.27957	Brc1cc(c(NC(=O)CN(c2ncc(cc2)C(=O)Nc3ccc(cc3)C)C)cc1)C
0.279245	S1C=NC(c2ccc(cc2)C(=O)Nc3cc(ncc3)CN4N=CC=C4)=C1
0.279152	FC(F)(F)c1cc(ccc1)C(NC(=O)C(=O)Nc2c(ccc(c2)C(=O)Nc3ccccc3)C)(C)C
0.278689	Fc1c(OCc2ccccc2)ccc(NC(=O)c3ccc(cc3)Cc4ccccc4)c1
0.278689	Fc1c(OCc2ccccc2)ccc(NC(=O)c3ccc(cc3)Cc4ccccc4)c1
0.278689	Fc1c(OCc2ccccc2)ccc(NC(=O)c3ccc(cc3)Cc4ccccc4)c1
0.278689	Fc1c(OCc2ccccc2)ccc(NC(=O)c3ccc(cc3)Cc4ccccc4)c1
0.278689	Fc1c(OCc2ccccc2)ccc(NC(=O)c3ccc(cc3)Cc4ccccc4)c1
0.278689	Fc1c(OCc2ccccc2)ccc(NC(=O)c3ccc(cc3)Cc4ccccc4)c1
0.278689	Fc1c(OCc2ccccc2)ccc(NC(=O)c3ccc(cc3)Cc4ccccc4)c1
0.278626	O=C(Nc1ccccc1)c2c(NC(=O)Cc3cc(O)c(cc3)C)cccc2
0.278626	O=C(Nc1ccccc1)c2c(NC(=O)Cc3cc(O)c(cc3)C)cccc2
0.278626	O=C(Nc1ccccc1)c2c(NC(=O)Cc3cc(O)c(cc3)C)cccc2
0.278626	O=C(Nc1ccccc1)c2c(NC(=O)Cc3cc(O)c(cc3)C)cccc2
0.278626	O=C(Nc1ccccc1)c2c(NC(=O)Cc3cc(O)c(cc3)C)cccc2
0.278626	O=C(Nc1ccccc1)c2c(NC(=O)Cc3cc(O)c(cc3)C)cccc2
0.278388	Brc1c(cc(cc1)C(=O)NC=2SC=C(N2)c3ccc(cc3)CC(C)C)CC
0.278388	Brc1c(cc(cc1)C(=O)NC=2SC=C(N2)c3ccc(cc3)CC(C)C)CC
0.278388	Brc1c(cc(cc1)C(=O)NC=2SC=C(N2)c3ccc(cc3)CC(C)C)CC
0.278388	Brc1c(cc(cc1)C(=O)NC=2SC=C(N2)c3ccc(cc3)CC(C)C)CC
0.278388	Brc1c(cc(cc1)C(=O)NC=2SC=C(N2)c3ccc(cc3)CC(C)C)CC
0.278388	Brc1c(cc(cc1)C(=O)NC=2SC=C(N2)c3ccc(cc3)CC(C)C)CC
0.278388	Brc1c(cc(cc1)C(=O)NC=2SC=C(N2)c3ccc(cc3)CC(C)C)CC
0.278388	Brc1c(cc(cc1)C(=O)NC=2SC=C(N2)c3ccc(cc3)CC(C)C)CC
0.278388	Brc1c(cc(cc1)C(=O)NC=2SC=C(N2)c3ccc(cc3)CC(C)C)CC
0.278388	Brc1c(cc(cc1)C(=O)NC=2SC=C(N2)c3ccc(cc3)CC(C)C)CC
0.278351	O=C(N1CCN(Cc2cc(ccc2)C)CC1)c3cc(c(NC(c4c(ccc(c4)C)C)C)cc3)C
0.278351	O=C(N1CCN(Cc2cc(ccc2)C)CC1)c3cc(c(NC(c4c(ccc(c4)C)C)C)cc3)C
0.278351	O=C(N1CCN(Cc2cc(ccc2)C)CC1)c3cc(c(NC(c4c(ccc(c4)C)C)C)cc3)C
0.278351	O=C(N1CCN(Cc2cc(ccc2)C)CC1)c3cc(c(NC(c4c(ccc(c4)C)C)C)cc3)C
0.278351	O=C(N1CCN(Cc2cc(ccc2)C)CC1)c3cc(c(NC(c4c(ccc(c4)C)C)C)cc3)C
0.278125	S(=O)(=O)(Nc1c(OC)ccc([N+]([O-])=O)c1)c2cc(c(F)cc2)C(=O)Nc3ccc(cc3)CN4CCN(CC4)C
0.278125	S(=O)(=O)(Nc1c(OC)ccc([N+]([O-])=O)c1)c2cc(c(F)cc2)C(=O)Nc3ccc(cc3)CN4CCN(CC4)C
0.278125	S(=O)(=O)(Nc1c(OC)ccc([N+]([O-])=O)c1)c2cc(c(F)cc2)C(=O)Nc3ccc(cc3)CN4CCN(CC4)C
0.278125	S(=O)(=O)(Nc1c(OC)ccc([N+]([O-])=O)c1)c2cc(c(F)cc2)C(=O)Nc3ccc(cc3)CN4CCN(CC4)C
0.278125	S(=O)(=O)(Nc1c(OC)ccc([N+]([O-])=O)c1)c2cc(c(F)cc2)C(=O)Nc3ccc(cc3)CN4CCN(CC4)C
0.278125	S(=O)(=O)(Nc1c(OC)ccc([N+]([O-])=O)c1)c2cc(c(F)cc2)C(=O)Nc3ccc(cc3)CN4CCN(CC4)C
0.278125	S(=O)(=O)(Nc1c(OC)ccc([N+]([O-])=O)c1)c2cc(c(F)cc2)C(=O)Nc3ccc(cc3)CN4CCN(CC4)C
0.278125	S(=O)(=O)(Nc1c(OC)ccc([N+]([O-])=O)c1)c2cc(c(F)cc2)C(=O)Nc3ccc(cc3)CN4CCN(CC4)C
0.278125	S(=O)(=O)(Nc1c(OC)ccc([N+]([O-])=O)c1)c2cc(c(F)cc2)C(=O)Nc3ccc(cc3)CN4CCN(CC4)C
0.278125	S(=O)(=O)(Nc1c(OC)ccc([N+]([O-])=O)c1)c2cc(c(F)cc2)C(=O)Nc3ccc(cc3)CN4CCN(CC4)C
0.277992	Ic1ccc(cc1)C=2N=C(SC2)NC(=O)c3nc(ncc3)c4ccccc4
0.277978	O=C(Nc1cc(c(cc1)C(=O)NC(C)C)C)c2nccc(NCc3ccccc3)c2
0.277978	O=C(Nc1cc(c(cc1)C(=O)NC(C)C)C)c2nccc(NCc3ccccc3)c2
0.277978	O=C(Nc1cc(c(cc1)C(=O)NC(C)C)C)c2nccc(NCc3ccccc3)c2
0.277978	O=C(Nc1cc(c(cc1)C(=O)NC(C)C)C)c2nccc(NCc3ccccc3)c2
0.277978	O=C(Nc1cc(c(cc1)C(=O)NC(C)C)C)c2nccc(NCc3ccccc3)c2
0.277978	O=C(Nc1cc(c(cc1)C(=O)NC(C)C)C)c2nccc(NCc3ccccc3)c2
0.277978	O=C(Nc1cc(c(cc1)C(=O)NC(C)C)C)c2nccc(NCc3ccccc3)c2
0.277978	O=C(Nc1cc(c(cc1)C(=O)NC(C)C)C)c2nccc(NCc3ccccc3)c2
0.277978	O=C(Nc1cc(c(cc1)C(=O)NC(C)C)C)c2nccc(NCc3ccccc3)c2
0.277978	O=C(Nc1cc(c(cc1)C(=O)NC(C)C)C)c2nccc(NCc3ccccc3)c2
0.277978	Clc1c(F)ccc(NC(=O)C=CC(=O)NNC=2ON=C(N2)c3cnccc3)c1
0.277978	Clc1c(F)ccc(NC(=O)C=CC(=O)NNC=2ON=C(N2)c3cnccc3)c1
0.277978	FC(F)Oc1c(OC)ccc(NC(=O)c2cc(ccc2)C3=NOC(=N3)C)c1
0.277978	FC(F)Oc1c(OC)ccc(NC(=O)c2cc(ccc2)C3=NOC(=N3)C)c1
0.277978	FC(F)Oc1c(OC)ccc(NC(=O)c2cc(ccc2)C3=NOC(=N3)C)c1
0.277978	FC(F)Oc1c(OC)ccc(NC(=O)c2cc(ccc2)C3=NOC(=N3)C)c1
0.277978	FC(F)Oc1c(OC)ccc(NC(=O)c2cc(ccc2)C3=NOC(=N3)C)c1
0.277978	FC(F)Oc1c(OC)ccc(NC(=O)c2cc(ccc2)C3=NOC(=N3)C)c1
0.277978	FC(F)Oc1c(OC)ccc(NC(=O)c2cc(ccc2)C3=NOC(=N3)C)c1
0.277778	O=C(Nc1ccc(cc1)C(=O)Nc2nccc(c2)CC(C)C)N
0.277778	O=C(OC(C)(C)C)Nc1cc(NC(=O)COCc2ccncc2)c(cc1)C
0.277778	O=C(OC(C)(C)C)Nc1cc(NC(=O)COCc2ccncc2)c(cc1)C
0.277778	O=C(OC(C)(C)C)Nc1cc(NC(=O)COCc2ccncc2)c(cc1)C
0.277778	O=C(OC(C)(C)C)Nc1cc(NC(=O)COCc2ccncc2)c(cc1)C
0.277778	O=C(OC(C)(C)C)Nc1cc(NC(=O)COCc2ccncc2)c(cc1)C
0.277778	O=C(OC(C)(C)C)Nc1cc(NC(=O)COCc2ccncc2)c(cc1)C
0.277778	O=C(OC(C)(C)C)Nc1cc(NC(=O)COCc2ccncc2)c(cc1)C
0.277778	O=C(OC(C)(C)C)Nc1cc(NC(=O)COCc2ccncc2)c(cc1)C
0.276978	O=C(Nc1c(cc(Oc2cc(OC)ccc2)cc1)C)c3nccc(NCc4ccccc4)c3
0.276978	O=C(Nc1c(cc(Oc2cc(OC)ccc2)cc1)C)c3nccc(NCc4ccccc4)c3
0.276978	O=C(Nc1c(cc(Oc2cc(OC)ccc2)cc1)C)c3nccc(NCc4ccccc4)c3
0.276978	O=C(Nc1c(cc(Oc2cc(OC)ccc2)cc1)C)c3nccc(NCc4ccccc4)c3
0.276873	FC(F)(F)c1nc(ncc1)Nc2cc(c(cc2)C)C(=O)NC3CC(C(=O)OC)CCC3
0.276873	FC(F)(F)c1nc(ncc1)Nc2cc(c(cc2)C)C(=O)NC3CC(C(=O)OC)CCC3
0.276873	FC(F)(F)c1nc(ncc1)Nc2cc(c(cc2)C)C(=O)NC3CC(C(=O)OC)CCC3
0.276873	FC(F)(F)c1nc(ncc1)Nc2cc(c(cc2)C)C(=O)NC3CC(C(=O)OC)CCC3
0.276451	O=C(NC1CCN(Cc2cc(OC)c(OCC(=O)Nc3ccc(OC)cc3)cc2)CC1)c4cc(ccc4)C
0.276451	O=C(NC1CCN(Cc2cc(OC)c(OCC(=O)Nc3ccc(OC)cc3)cc2)CC1)c4cc(ccc4)C
0.276451	O=C(NC1CCN(Cc2cc(OC)c(OCC(=O)Nc3ccc(OC)cc3)cc2)CC1)c4cc(ccc4)C
0.276451	O=C(NC1CCN(Cc2cc(OC)c(OCC(=O)Nc3ccc(OC)cc3)cc2)CC1)c4cc(ccc4)C
0.276451	O=C(NC1CCN(Cc2cc(OC)c(OCC(=O)Nc3ccc(OC)cc3)cc2)CC1)c4cc(ccc4)C
0.276451	O=C(NC1CCN(Cc2cc(OC)c(OCC(=O)Nc3ccc(OC)cc3)cc2)CC1)c4cc(ccc4)C
0.276451	O=C(NC1CCN(Cc2cc(OC)c(OCC(=O)Nc3ccc(OC)cc3)cc2)CC1)c4cc(ccc4)C
0.276451	O=C(NC1CCN(Cc2cc(OC)c(OCC(=O)Nc3ccc(OC)cc3)cc2)CC1)c4cc(ccc4)C
0.276451	O=C(NC1CCN(Cc2cc(OC)c(OCC(=O)Nc3ccc(OC)cc3)cc2)CC1)c4cc(ccc4)C
0.276451	O=C(NC1CCN(Cc2cc(OC)c(OCC(=O)Nc3ccc(OC)cc3)cc2)CC1)c4cc(ccc4)C
0.276224	Clc1cc(c(OCc2cnccc2)cc1)CNCCOc3cc(NC(=O)c4ccc(OC)cc4)ccc3
0.276224	Clc1cc(c(OCc2cnccc2)cc1)CNCCOc3cc(NC(=O)c4ccc(OC)cc4)ccc3
0.276224	Clc1cc(c(OCc2cnccc2)cc1)CNCCOc3cc(NC(=O)c4ccc(OC)cc4)ccc3
0.276224	Clc1cc(c(OCc2cnccc2)cc1)CNCCOc3cc(NC(=O)c4ccc(OC)cc4)ccc3
0.276224	Clc1cc(c(OCc2cnccc2)cc1)CNCCOc3cc(NC(=O)c4ccc(OC)cc4)ccc3
0.276224	Clc1cc(c(OCc2cnccc2)cc1)CNCCOc3cc(NC(=O)c4ccc(OC)cc4)ccc3
0.276224	Clc1cc(c(OCc2cnccc2)cc1)CNCCOc3cc(NC(=O)c4ccc(OC)cc4)ccc3
0.276224	Clc1cc(c(OCc2cnccc2)cc1)CNCCOc3cc(NC(=O)c4ccc(OC)cc4)ccc3
0.276224	Clc1cc(c(OCc2cnccc2)cc1)CNCCOc3cc(NC(=O)c4ccc(OC)cc4)ccc3
0.276224	Clc1cc(c(OCc2cnccc2)cc1)CNCCOc3cc(NC(=O)c4ccc(OC)cc4)ccc3
0.275986	O=C(Nc1cc(OCc2ccncc2)c(OC)cc1)c3c(nccc3)NC
0.275986	O=C(Nc1cc(OCc2ccncc2)c(OC)cc1)c3c(nccc3)NC
0.275986	O=C(Nc1cc(OCc2ccncc2)c(OC)cc1)c3c(nccc3)NC
0.275986	O=C(Nc1cc(OCc2ccncc2)c(OC)cc1)c3c(nccc3)NC
0.275986	O=C(Nc1cc(OCc2ccncc2)c(OC)cc1)c3c(nccc3)NC
0.275986	O=C(Nc1cc(OCc2ccncc2)c(OC)cc1)c3c(nccc3)NC
0.275986	O=C(Nc1cc(OCc2ccncc2)c(OC)cc1)c3c(nccc3)NC
0.275735	S1C(=NC=C1CNc2c(cc(cc2)C(=O)NCC)C)c3ccccc3
0.275735	S1C(=NC=C1CNc2c(cc(cc2)C(=O)NCC)C)c3ccccc3
0.275735	S1C(=NC=C1CNc2c(cc(cc2)C(=O)NCC)C)c3ccccc3
0.275735	S1C(=NC=C1CNc2c(cc(cc2)C(=O)NCC)C)c3ccccc3
0.275735	S1C(=NC=C1CNc2c(cc(cc2)C(=O)NCC)C)c3ccccc3
0.275362	O=C(Nc1ccc(cc1)C=2ON=C(N2)c3cnc(c4cc(ccc4)CO)cc3)Cc5cnccc5
0.275362	O=C(Nc1ccc(cc1)C=2ON=C(N2)c3cnc(c4cc(ccc4)CO)cc3)Cc5cnccc5
0.275362	O=C(Nc1ccc(cc1)C=2ON=C(N2)c3cnc(c4cc(ccc4)CO)cc3)Cc5cnccc5
0.275362	O=C(Nc1ccc(cc1)C=2ON=C(N2)c3cnc(c4cc(ccc4)CO)cc3)Cc5cnccc5
0.275362	O=C(Nc1ccc(cc1)C=2ON=C(N2)c3cnc(c4cc(ccc4)CO)cc3)Cc5cnccc5
0.275362	O=C(Nc1ccc(cc1)C=2ON=C(N2)c3cnc(c4cc(ccc4)CO)cc3)Cc5cnccc5
0.275362	O=C(Nc1ccc(cc1)C=2ON=C(N2)c3cnc(c4cc(ccc4)CO)cc3)Cc5cnccc5
0.274648	S(=O)(=O)(Nc1c(c(ccc1)C)C)c2ccc(cc2)C(=O)Nc3cc(NC(=O)C)c(F)cc3
0.274648	S(=O)(=O)(Nc1c(c(ccc1)C)C)c2ccc(cc2)C(=O)Nc3cc(NC(=O)C)c(F)cc3
0.274648	S(=O)(=O)(Nc1c(c(ccc1)C)C)c2ccc(cc2)C(=O)Nc3cc(NC(=O)C)c(F)cc3
0.274648	S(=O)(=O)(Nc1c(c(ccc1)C)C)c2ccc(cc2)C(=O)Nc3cc(NC(=O)C)c(F)cc3
0.274648	S(=O)(=O)(Nc1c(c(ccc1)C)C)c2ccc(cc2)C(=O)Nc3cc(NC(=O)C)c(F)cc3
0.274648	S(=O)(=O)(Nc1c(c(ccc1)C)C)c2ccc(cc2)C(=O)Nc3cc(NC(=O)C)c(F)cc3
0.274648	S(=O)(=O)(Nc1c(c(ccc1)C)C)c2ccc(cc2)C(=O)Nc3cc(NC(=O)C)c(F)cc3
0.274648	S(=O)(=O)(Nc1c(c(ccc1)C)C)c2ccc(cc2)C(=O)Nc3cc(NC(=O)C)c(F)cc3
0.274648	S(=O)(=O)(Nc1c(c(ccc1)C)C)c2ccc(cc2)C(=O)Nc3cc(NC(=O)C)c(F)cc3
0.274648	S(=O)(=O)(Nc1c(c(ccc1)C)C)c2ccc(cc2)C(=O)Nc3cc(NC(=O)C)c(F)cc3
0.274306	Fc1c(OC)ccc(c1)CN2CCN(C(=O)COC(=O)CNC(=O)c3ccc(c4ccccc4)cc3)CC2
0.274306	Fc1c(OC)ccc(c1)CN2CCN(C(=O)COC(=O)CNC(=O)c3ccc(c4ccccc4)cc3)CC2
0.274306	Fc1c(OC)ccc(c1)CN2CCN(C(=O)COC(=O)CNC(=O)c3ccc(c4ccccc4)cc3)CC2
0.274306	Fc1c(OC)ccc(c1)CN2CCN(C(=O)COC(=O)CNC(=O)c3ccc(c4ccccc4)cc3)CC2
0.274306	Fc1c(OC)ccc(c1)CN2CCN(C(=O)COC(=O)CNC(=O)c3ccc(c4ccccc4)cc3)CC2
0.274306	Fc1c(OC)ccc(c1)CN2CCN(C(=O)COC(=O)CNC(=O)c3ccc(c4ccccc4)cc3)CC2
0.274306	Fc1c(OC)ccc(c1)CN2CCN(C(=O)COC(=O)CNC(=O)c3ccc(c4ccccc4)cc3)CC2
0.274074	O=C(NC1=C(N(N=C1)CC)C)c2cc(ccc2)CN3CCCCC3
0.273438	Ic1cnc(NC(=O)c2c(cc(NC(=O)OC)cc2)C)cc1
0.273438	Ic1cnc(NC(=O)c2c(cc(NC(=O)OC)cc2)C)cc1
0.273438	Ic1cnc(NC(=O)c2c(cc(NC(=O)OC)cc2)C)cc1
0.273438	Ic1cnc(NC(=O)c2c(cc(NC(=O)OC)cc2)C)cc1
0.273438	Ic1cnc(NC(=O)c2c(cc(NC(=O)OC)cc2)C)cc1
0.273438	Ic1cnc(NC(=O)c2c(cc(NC(=O)OC)cc2)C)cc1
0.273438	Ic1cnc(NC(=O)c2c(cc(NC(=O)OC)cc2)C)cc1
0.273438	Ic1cnc(NC(=O)c2c(cc(NC(=O)OC)cc2)C)cc1
0.273438	Ic1cnc(NC(=O)c2c(cc(NC(=O)OC)cc2)C)cc1
0.273438	Ic1cnc(NC(=O)c2c(cc(NC(=O)OC)cc2)C)cc1
0.273408	O=C(Nc1cc(N2C(=O)CC2)ccc1)c3cc(C#N)c(cc3)C
0.273408	O=C(Nc1cc(N2C(=O)CC2)ccc1)c3cc(C#N)c(cc3)C
0.273408	O=C(Nc1cc(N2C(=O)CC2)ccc1)c3cc(C#N)c(cc3)C
0.273408	O=C(Nc1cc(N2C(=O)CC2)ccc1)c3cc(C#N)c(cc3)C
0.273408	O=C(Nc1cc(N2C(=O)CC2)ccc1)c3cc(C#N)c(cc3)C
0.273356	Fc1c(cc(NC(=O)C(=O)NCc2cc(ncc2)c3ccccc3)cc1)C(=O)c4ccccc4
0.273356	Fc1c(cc(NC(=O)C(=O)NCc2cc(ncc2)c3ccccc3)cc1)C(=O)c4ccccc4
0.273356	Fc1c(cc(NC(=O)C(=O)NCc2cc(ncc2)c3ccccc3)cc1)C(=O)c4ccccc4
0.273356	Fc1c(cc(NC(=O)C(=O)NCc2cc(ncc2)c3ccccc3)cc1)C(=O)c4ccccc4
0.273356	Fc1c(cc(NC(=O)C(=O)NCc2cc(ncc2)c3ccccc3)cc1)C(=O)c4ccccc4
0.273333	Clc1c(NC(=O)C=2SC(=CC2)CC)ccc(NC(=O)C=3ON=C(c4cc(Cl)ccc4)C3)c1
0.273092	O=C(NCC1CCN(Cc2ccccc2)CC1)c3ccc(cc3)C4=NOC=N4
0.273092	O=C(NCC1CCN(Cc2ccccc2)CC1)c3ccc(cc3)C4=NOC=N4
0.273092	O=C(NCC1CCN(Cc2ccccc2)CC1)c3ccc(cc3)C4=NOC=N4
0.273092	O=C(NCC1CCN(Cc2ccccc2)CC1)c3ccc(cc3)C4=NOC=N4
0.273092	O=C(NCC1CCN(Cc2ccccc2)CC1)c3ccc(cc3)C4=NOC=N4
0.273092	O=C(NCC1CCN(Cc2ccccc2)CC1)c3ccc(cc3)C4=NOC=N4
0.273092	O=C(NCC1CCN(Cc2ccccc2)CC1)c3ccc(cc3)C4=NOC=N4
0.272401	Clc1nccc(c1C)C(=O)Nc2cc(Cl)c(NCc3ccccc3)cc2
0.272401	Clc1nccc(c1C)C(=O)Nc2cc(Cl)c(NCc3ccccc3)cc2
0.272401	Clc1nccc(c1C)C(=O)Nc2cc(Cl)c(NCc3ccccc3)cc2
0.272401	Clc1nccc(c1C)C(=O)Nc2cc(Cl)c(NCc3ccccc3)cc2
0.272401	Clc1nccc(c1C)C(=O)Nc2cc(Cl)c(NCc3ccccc3)cc2
0.272401	Clc1nccc(c1C)C(=O)Nc2cc(Cl)c(NCc3ccccc3)cc2
0.272401	Clc1nccc(c1C)C(=O)Nc2cc(Cl)c(NCc3ccccc3)cc2
0.272401	Clc1nccc(c1C)C(=O)Nc2cc(Cl)c(NCc3ccccc3)cc2
0.272401	Clc1nccc(c1C)C(=O)Nc2cc(Cl)c(NCc3ccccc3)cc2
0.272401	Clc1nccc(c1C)C(=O)Nc2cc(Cl)c(NCc3ccccc3)cc2
0.272358	Fc1c(OCc2ccccc2)ccc(NC(=O)c3ccc(NC(=O)N)cc3)c1
0.271698	O=C(NCc1cc(ncc1)c2ccccc2)c3c(cc(O)cc3)C
0.271698	O=C(NCc1cc(ncc1)c2ccccc2)c3c(cc(O)cc3)C
0.271698	O=C(NCc1cc(ncc1)c2ccccc2)c3c(cc(O)cc3)C
0.271698	O=C(NCc1cc(ncc1)c2ccccc2)c3c(cc(O)cc3)C
0.271698	O=C(NCc1cc(ncc1)c2ccccc2)c3c(cc(O)cc3)C
0.271698	O=C(NCc1cc(ncc1)c2ccccc2)c3c(cc(O)cc3)C
0.271698	O=C(NCc1cc(ncc1)c2ccccc2)c3c(cc(O)cc3)C
0.271698	O=C(NCc1cc(ncc1)c2ccccc2)c3c(cc(O)cc3)C
0.271698	O=C(NCc1cc(ncc1)c2ccccc2)c3c(cc(O)cc3)C
0.271698	O=C(NCc1cc(ncc1)c2ccccc2)c3c(cc(O)cc3)C
0.271565	O=C(OC(C)(C)C)N(C1CCN(C(=O)C(=O)Nc2c(ccc(c2)C(=O)Nc3ccccc3)C)CC1)CC
0.271565	O=C(OC(C)(C)C)N(C1CCN(C(=O)C(=O)Nc2c(ccc(c2)C(=O)Nc3ccccc3)C)CC1)CC
0.271565	O=C(OC(C)(C)C)N(C1CCN(C(=O)C(=O)Nc2c(ccc(c2)C(=O)Nc3ccccc3)C)CC1)CC
0.271565	O=C(OC(C)(C)C)N(C1CCN(C(=O)C(=O)Nc2c(ccc(c2)C(=O)Nc3ccccc3)C)CC1)CC
0.271565	O=C(OC(C)(C)C)N(C1CCN(C(=O)C(=O)Nc2c(ccc(c2)C(=O)Nc3ccccc3)C)CC1)CC
0.271565	O=C(OC(C)(C)C)N(C1CCN(C(=O)C(=O)Nc2c(ccc(c2)C(=O)Nc3ccccc3)C)CC1)CC
0.271565	O=C(OC(C)(C)C)N(C1CCN(C(=O)C(=O)Nc2c(ccc(c2)C(=O)Nc3ccccc3)C)CC1)CC
0.271565	O=C(OC(C)(C)C)N(C1CCN(C(=O)C(=O)Nc2c(ccc(c2)C(=O)Nc3ccccc3)C)CC1)CC
0.271565	O=C(OC(C)(C)C)N(C1CCN(C(=O)C(=O)Nc2c(ccc(c2)C(=O)Nc3ccccc3)C)CC1)CC
0.271565	O=C(OC(C)(C)C)N(C1CCN(C(=O)C(=O)Nc2c(ccc(c2)C(=O)Nc3ccccc3)C)CC1)CC
0.271429	S1C(=NC(c2ccc(cc2)CC(C)C)=C1)NC(=O)c3cc(N=[N+]=[N-])c(O)cc3
0.271429	S1C(=NC(c2ccc(cc2)CC(C)C)=C1)NC(=O)c3cc(N=[N+]=[N-])c(O)cc3
0.271429	S1C(=NC(c2ccc(cc2)CC(C)C)=C1)NC(=O)c3cc(N=[N+]=[N-])c(O)cc3
0.271429	S1C(=NC(c2ccc(cc2)CC(C)C)=C1)NC(=O)c3cc(N=[N+]=[N-])c(O)cc3
0.271429	S1C(=NC(c2ccc(cc2)CC(C)C)=C1)NC(=O)c3cc(N=[N+]=[N-])c(O)cc3
0.271429	S1C(=NC(c2ccc(cc2)CC(C)C)=C1)NC(=O)c3cc(N=[N+]=[N-])c(O)cc3
0.271429	S1C(=NC(c2ccc(cc2)CC(C)C)=C1)NC(=O)c3cc(N=[N+]=[N-])c(O)cc3
0.271429	S1C(=NC(c2ccc(cc2)CC(C)C)=C1)NC(=O)c3cc(N=[N+]=[N-])c(O)cc3
0.271429	S1C(=NC(c2ccc(cc2)CC(C)C)=C1)NC(=O)c3cc(N=[N+]=[N-])c(O)cc3
0.271429	S1C(=NC(c2ccc(cc2)CC(C)C)=C1)NC(=O)c3cc(N=[N+]=[N-])c(O)cc3
0.271186	O=C(NCCc1ccc(N2CCN(CC2)C)cc1)c3cc(c(NC(c4c(ccc(c4)C)C)C)cc3)C
0.271186	O=C(NCCc1ccc(N2CCN(CC2)C)cc1)c3cc(c(NC(c4c(ccc(c4)C)C)C)cc3)C
0.271186	O=C(NCCc1ccc(N2CCN(CC2)C)cc1)c3cc(c(NC(c4c(ccc(c4)C)C)C)cc3)C
0.271186	O=C(NCCc1ccc(N2CCN(CC2)C)cc1)c3cc(c(NC(c4c(ccc(c4)C)C)C)cc3)C
0.271186	O=C(NCCc1ccc(N2CCN(CC2)C)cc1)c3cc(c(NC(c4c(ccc(c4)C)C)C)cc3)C
0.271186	O=C(NCCc1ccc(N2CCN(CC2)C)cc1)c3cc(c(NC(c4c(ccc(c4)C)C)C)cc3)C
0.271186	O=C(NCCc1ccc(N2CCN(CC2)C)cc1)c3cc(c(NC(c4c(ccc(c4)C)C)C)cc3)C
0.271186	O=C(NCCc1ccc(N2CCN(CC2)C)cc1)c3cc(c(NC(c4c(ccc(c4)C)C)C)cc3)C
0.271186	O=C(NCCc1ccc(N2CCN(CC2)C)cc1)c3cc(c(NC(c4c(ccc(c4)C)C)C)cc3)C
0.271186	O=C(NCCc1ccc(N2CCN(CC2)C)cc1)c3cc(c(NC(c4c(ccc(c4)C)C)C)cc3)C
0.270833	S(c1cc(c(NC(=O)c2cc(Oc3nccnc3)ccc2)cc1)C)C4CCCCC4
0.270833	S(c1cc(c(NC(=O)c2cc(Oc3nccnc3)ccc2)cc1)C)C4CCCCC4
0.270833	S(c1cc(c(NC(=O)c2cc(Oc3nccnc3)ccc2)cc1)C)C4CCCCC4
0.270833	S(c1cc(c(NC(=O)c2cc(Oc3nccnc3)ccc2)cc1)C)C4CCCCC4
0.270833	S(c1cc(c(NC(=O)c2cc(Oc3nccnc3)ccc2)cc1)C)C4CCCCC4
0.270833	S(c1cc(c(NC(=O)c2cc(Oc3nccnc3)ccc2)cc1)C)C4CCCCC4
0.270833	S(c1cc(c(NC(=O)c2cc(Oc3nccnc3)ccc2)cc1)C)C4CCCCC4
0.270833	S(c1cc(c(NC(=O)c2cc(Oc3nccnc3)ccc2)cc1)C)C4CCCCC4
0.270833	S(c1cc(c(NC(=O)c2cc(Oc3nccnc3)ccc2)cc1)C)C4CCCCC4
0.270833	S(c1cc(c(NC(=O)c2cc(Oc3nccnc3)ccc2)cc1)C)C4CCCCC4
0.270175	Fc1cncc(c2cc(NC(=O)C(=O)Nc3cc4c(NCCC4)cc3)c(cc2)C)c1
0.270175	Fc1cncc(c2cc(NC(=O)C(=O)Nc3cc4c(NCCC4)cc3)c(cc2)C)c1
0.270175	Fc1cncc(c2cc(NC(=O)C(=O)Nc3cc4c(NCCC4)cc3)c(cc2)C)c1
0.270175	Fc1cncc(c2cc(NC(=O)C(=O)Nc3cc4c(NCCC4)cc3)c(cc2)C)c1
0.270175	Fc1cncc(c2cc(NC(=O)C(=O)Nc3cc4c(NCCC4)cc3)c(cc2)C)c1
0.270175	Fc1cncc(c2cc(NC(=O)C(=O)Nc3cc4c(NCCC4)cc3)c(cc2)C)c1
0.270175	Fc1cncc(c2cc(NC(=O)C(=O)Nc3cc4c(NCCC4)cc3)c(cc2)C)c1
0.270175	Fc1cncc(c2cc(NC(=O)C(=O)Nc3cc4c(NCCC4)cc3)c(cc2)C)c1
0.270175	Fc1cncc(c2cc(NC(=O)C(=O)Nc3cc4c(NCCC4)cc3)c(cc2)C)c1
0.270175	Fc1cncc(c2cc(NC(=O)C(=O)Nc3cc4c(NCCC4)cc3)c(cc2)C)c1
0.270175	Fc1c(N2CCCCC2)ccc(NC(=O)c3cc(Oc4nccnc4)ccc3)c1
0.270175	Fc1c(N2CCCCC2)ccc(NC(=O)c3cc(Oc4nccnc4)ccc3)c1
0.270175	Fc1c(N2CCCCC2)ccc(NC(=O)c3cc(Oc4nccnc4)ccc3)c1
0.270175	Fc1c(N2CCCCC2)ccc(NC(=O)c3cc(Oc4nccnc4)ccc3)c1
0.270175	Fc1c(N2CCCCC2)ccc(NC(=O)c3cc(Oc4nccnc4)ccc3)c1
0.270175	Fc1c(N2CCCCC2)ccc(NC(=O)c3cc(Oc4nccnc4)ccc3)c1
0.270175	Fc1c(N2CCCCC2)ccc(NC(=O)c3cc(Oc4nccnc4)ccc3)c1
0.270175	Fc1c(N2CCCCC2)ccc(NC(=O)c3cc(Oc4nccnc4)ccc3)c1
0.270175	Fc1c(N2CCCCC2)ccc(NC(=O)c3cc(Oc4nccnc4)ccc3)c1
0.270175	Fc1c(N2CCCCC2)ccc(NC(=O)c3cc(Oc4nccnc4)ccc3)c1
0.270175	Fc1c(N2CCOCC2)cc(F)c(NC(=O)c3cc(NC(=O)OC(C)(C)C)c(cc3)C)c1
0.270175	Fc1c(N2CCOCC2)cc(F)c(NC(=O)c3cc(NC(=O)OC(C)(C)C)c(cc3)C)c1
0.270175	Fc1c(N2CCOCC2)cc(F)c(NC(=O)c3cc(NC(=O)OC(C)(C)C)c(cc3)C)c1
0.270175	Fc1c(N2CCOCC2)cc(F)c(NC(=O)c3cc(NC(=O)OC(C)(C)C)c(cc3)C)c1
0.270175	Fc1c(N2CCOCC2)cc(F)c(NC(=O)c3cc(NC(=O)OC(C)(C)C)c(cc3)C)c1
0.270175	Fc1c(N2CCOCC2)cc(F)c(NC(=O)c3cc(NC(=O)OC(C)(C)C)c(cc3)C)c1
0.270175	Fc1c(N2CCOCC2)cc(F)c(NC(=O)c3cc(NC(=O)OC(C)(C)C)c(cc3)C)c1
0.270175	Fc1c(N2CCOCC2)cc(F)c(NC(=O)c3cc(NC(=O)OC(C)(C)C)c(cc3)C)c1
0.270175	Fc1c(N2CCOCC2)cc(F)c(NC(=O)c3cc(NC(=O)OC(C)(C)C)c(cc3)C)c1
0.270175	Fc1c(N2CCOCC2)cc(F)c(NC(=O)c3cc(NC(=O)OC(C)(C)C)c(cc3)C)c1
0.270073	S(=O)(=O)(Nc1ccc(cc1)COC(=O)c2cc(Nc3nc(ccn3)C(F)(F)F)ccc2)C
0.270073	Fc1c(N2N=CC=C2)ccc(c1)C(=O)Nc3c(ccc(F)c3)C
0.270073	Fc1c(N2N=CC=C2)ccc(c1)C(=O)Nc3c(ccc(F)c3)C
0.270073	Fc1c(N2N=CC=C2)ccc(c1)C(=O)Nc3c(ccc(F)c3)C
0.270073	Fc1c(N2N=CC=C2)ccc(c1)C(=O)Nc3c(ccc(F)c3)C
0.270073	Fc1c(N2N=CC=C2)ccc(c1)C(=O)Nc3c(ccc(F)c3)C
0.270073	Fc1c(N2N=CC=C2)ccc(c1)C(=O)Nc3c(ccc(F)c3)C
0.269841	S(=O)(=O)(Nc1c(ccc(NC(=O)c2ccccc2)c1)C)C3=C4N(N=C3)CCCC4
0.269841	S(=O)(=O)(Nc1c(ccc(NC(=O)c2ccccc2)c1)C)C3=C4N(N=C3)CCCC4
0.269841	S(=O)(=O)(Nc1c(ccc(NC(=O)c2ccccc2)c1)C)C3=C4N(N=C3)CCCC4
0.269841	S(=O)(=O)(Nc1c(ccc(NC(=O)c2ccccc2)c1)C)C3=C4N(N=C3)CCCC4
0.269841	S(=O)(=O)(Nc1c(ccc(NC(=O)c2ccccc2)c1)C)C3=C4N(N=C3)CCCC4
0.269841	S(=O)(=O)(Nc1c(ccc(NC(=O)c2ccccc2)c1)C)C3=C4N(N=C3)CCCC4
0.269841	S(=O)(=O)(Nc1c(ccc(NC(=O)c2ccccc2)c1)C)C3=C4N(N=C3)CCCC4
0.269841	S(=O)(=O)(Nc1c(ccc(NC(=O)c2ccccc2)c1)C)C3=C4N(N=C3)CCCC4
0.269841	S(=O)(=O)(Nc1c(ccc(NC(=O)c2ccccc2)c1)C)C3=C4N(N=C3)CCCC4
0.269841	S(=O)(=O)(Nc1c(ccc(NC(=O)c2ccccc2)c1)C)C3=C4N(N=C3)CCCC4
0.269841	O=C(Nc1c(OC)ccc(NC(=O)c2cc(NC(C)C)ccc2)c1)N
0.269841	O=C(Nc1c(OC)ccc(NC(=O)c2cc(NC(C)C)ccc2)c1)N
0.269841	O=C(Nc1c(OC)ccc(NC(=O)c2cc(NC(C)C)ccc2)c1)N
0.269841	O=C(Nc1c(OC)ccc(NC(=O)c2cc(NC(C)C)ccc2)c1)N
0.269841	O=C(Nc1c(OC)ccc(NC(=O)c2cc(NC(C)C)ccc2)c1)N
0.269841	O=C(Nc1c(OC)ccc(NC(=O)c2cc(NC(C)C)ccc2)c1)N
0.269841	O=C(Nc1c(OC)ccc(NC(=O)c2cc(NC(C)C)ccc2)c1)N
0.269841	O=C(Nc1c(OC)ccc(NC(=O)c2cc(NC(C)C)ccc2)c1)N
0.269841	O=C(Nc1c(OC)ccc(NC(=O)c2cc(NC(C)C)ccc2)c1)N
0.269841	O=C(Nc1c(OC)ccc(NC(=O)c2cc(NC(C)C)ccc2)c1)N
0.269784	S(c1c(cc([N+]([O-])=O)cc1)C(=O)Nc2ccc(cc2)CN3CCSCC3)c4ccccc4
0.269784	S(c1c(cc([N+]([O-])=O)cc1)C(=O)Nc2ccc(cc2)CN3CCSCC3)c4ccccc4
0.269784	S(c1c(cc([N+]([O-])=O)cc1)C(=O)Nc2ccc(cc2)CN3CCSCC3)c4ccccc4
0.269784	S(c1c(cc([N+]([O-])=O)cc1)C(=O)Nc2ccc(cc2)CN3CCSCC3)c4ccccc4
0.269784	S(c1c(cc([N+]([O-])=O)cc1)C(=O)Nc2ccc(cc2)CN3CCSCC3)c4ccccc4
0.269784	S(c1c(cc([N+]([O-])=O)cc1)C(=O)Nc2ccc(cc2)CN3CCSCC3)c4ccccc4
0.269784	S(c1c(cc([N+]([O-])=O)cc1)C(=O)Nc2ccc(cc2)CN3CCSCC3)c4ccccc4
0.269784	S(c1c(cc([N+]([O-])=O)cc1)C(=O)Nc2ccc(cc2)CN3CCSCC3)c4ccccc4
0.269784	S(c1c(cc([N+]([O-])=O)cc1)C(=O)Nc2ccc(cc2)CN3CCSCC3)c4ccccc4
0.269784	S(c1c(cc([N+]([O-])=O)cc1)C(=O)Nc2ccc(cc2)CN3CCSCC3)c4ccccc4
0.269625	Brc1ccc(cc1)CSc2ncccc2C(=O)Nc3cc(OCCC(C)C)c(cc3)C
0.269625	Brc1ccc(cc1)CSc2ncccc2C(=O)Nc3cc(OCCC(C)C)c(cc3)C
0.269625	Brc1ccc(cc1)CSc2ncccc2C(=O)Nc3cc(OCCC(C)C)c(cc3)C
0.269625	Brc1ccc(cc1)CSc2ncccc2C(=O)Nc3cc(OCCC(C)C)c(cc3)C
0.269625	Brc1ccc(cc1)CSc2ncccc2C(=O)Nc3cc(OCCC(C)C)c(cc3)C
0.269625	Brc1ccc(cc1)CSc2ncccc2C(=O)Nc3cc(OCCC(C)C)c(cc3)C
0.269625	Brc1ccc(cc1)CSc2ncccc2C(=O)Nc3cc(OCCC(C)C)c(cc3)C
0.269625	Brc1ccc(cc1)CSc2ncccc2C(=O)Nc3cc(OCCC(C)C)c(cc3)C
0.269625	Brc1ccc(cc1)CSc2ncccc2C(=O)Nc3cc(OCCC(C)C)c(cc3)C
0.269625	Fc1cc(NC(=O)c2cc(c(OC)cc2)C=3N(N=CC3)C)c(cc1)C
0.269625	Fc1cc(NC(=O)c2cc(c(OC)cc2)C=3N(N=CC3)C)c(cc1)C
0.269625	Fc1cc(NC(=O)c2cc(c(OC)cc2)C=3N(N=CC3)C)c(cc1)C
0.269625	Fc1cc(NC(=O)c2cc(c(OC)cc2)C=3N(N=CC3)C)c(cc1)C
0.269625	Fc1cc(NC(=O)c2cc(c(OC)cc2)C=3N(N=CC3)C)c(cc1)C
0.269625	Fc1cc(NC(=O)c2cc(c(OC)cc2)C=3N(N=CC3)C)c(cc1)C
0.269625	Fc1cc(NC(=O)c2cc(c(OC)cc2)C=3N(N=CC3)C)c(cc1)C
0.269625	Fc1cc(NC(=O)c2cc(c(OC)cc2)C=3N(N=CC3)C)c(cc1)C
0.269625	Fc1cc(NC(=O)c2cc(c(OC)cc2)C=3N(N=CC3)C)c(cc1)C
0.269625	Fc1cc(NC(=O)c2cc(c(OC)cc2)C=3N(N=CC3)C)c(cc1)C
0.269481	S1C(=NC(c2c(OC(F)F)cc(OC(F)F)cc2)=C1)NC(=O)c3nc(ncc3)c4ccccc4
0.269481	S1C(=NC(c2c(OC(F)F)cc(OC(F)F)cc2)=C1)NC(=O)c3nc(ncc3)c4ccccc4
0.269481	S1C(=NC(c2c(OC(F)F)cc(OC(F)F)cc2)=C1)NC(=O)c3nc(ncc3)c4ccccc4
0.269481	S1C(=NC(c2c(OC(F)F)cc(OC(F)F)cc2)=C1)NC(=O)c3nc(ncc3)c4ccccc4
0.269481	S1C(=NC(c2c(OC(F)F)cc(OC(F)F)cc2)=C1)NC(=O)c3nc(ncc3)c4ccccc4
0.269481	S1C(=NC(c2c(OC(F)F)cc(OC(F)F)cc2)=C1)NC(=O)c3nc(ncc3)c4ccccc4
0.269481	S1C(=NC(c2c(OC(F)F)cc(OC(F)F)cc2)=C1)NC(=O)c3nc(ncc3)c4ccccc4
0.269481	S1C(=NC(c2c(OC(F)F)cc(OC(F)F)cc2)=C1)NC(=O)c3nc(ncc3)c4ccccc4
0.269481	S1C(=NC(c2c(OC(F)F)cc(OC(F)F)cc2)=C1)NC(=O)c3nc(ncc3)c4ccccc4
0.269481	S1C(=NC(c2c(OC(F)F)cc(OC(F)F)cc2)=C1)NC(=O)c3nc(ncc3)c4ccccc4
0.269373	O=C(Nc1ccc(cc1)CCCC)C=2C(=O)NC(c3cc(ccc3)C)=CC2
0.269231	O=C(OC)COc1c(cc(cc1C)C(=O)Nc2ccc(cc2)C3=NNC=C3)C
0.269231	O=C(OC)COc1c(cc(cc1C)C(=O)Nc2ccc(cc2)C3=NNC=C3)C
0.269231	O=C(OC)COc1c(cc(cc1C)C(=O)Nc2ccc(cc2)C3=NNC=C3)C
0.269231	O=C(OC)COc1c(cc(cc1C)C(=O)Nc2ccc(cc2)C3=NNC=C3)C
0.269231	O=C(OC)COc1c(cc(cc1C)C(=O)Nc2ccc(cc2)C3=NNC=C3)C
0.269231	O=C(OC)COc1c(cc(cc1C)C(=O)Nc2ccc(cc2)C3=NNC=C3)C
0.269231	O=C(OC)COc1c(cc(cc1C)C(=O)Nc2ccc(cc2)C3=NNC=C3)C
0.269231	O=C(OC)COc1c(cc(cc1C)C(=O)Nc2ccc(cc2)C3=NNC=C3)C
0.269231	O=C(OC)COc1c(cc(cc1C)C(=O)Nc2ccc(cc2)C3=NNC=C3)C
0.269231	O=C(OC)COc1c(cc(cc1C)C(=O)Nc2ccc(cc2)C3=NNC=C3)C
0.269231	S(=O)(=O)(Nc1c(cc(cc1)C(=O)Nc2c(nccc2)NC(C)C)C)C(F)(F)F
0.269231	S(=O)(=O)(Nc1c(cc(cc1)C(=O)Nc2c(nccc2)NC(C)C)C)C(F)(F)F
0.269231	S(=O)(=O)(Nc1c(cc(cc1)C(=O)Nc2c(nccc2)NC(C)C)C)C(F)(F)F
0.269231	S(=O)(=O)(Nc1c(cc(cc1)C(=O)Nc2c(nccc2)NC(C)C)C)C(F)(F)F
0.269231	S(=O)(=O)(Nc1c(cc(cc1)C(=O)Nc2c(nccc2)NC(C)C)C)C(F)(F)F
0.269231	S(=O)(=O)(Nc1c(cc(cc1)C(=O)Nc2c(nccc2)NC(C)C)C)C(F)(F)F
0.269231	S(=O)(=O)(Nc1c(cc(cc1)C(=O)Nc2c(nccc2)NC(C)C)C)C(F)(F)F
0.269231	S(=O)(=O)(Nc1c(cc(cc1)C(=O)Nc2c(nccc2)NC(C)C)C)C(F)(F)F
0.269231	S(=O)(=O)(Nc1c(cc(cc1)C(=O)Nc2c(nccc2)NC(C)C)C)C(F)(F)F
0.269231	S(=O)(=O)(Nc1c(cc(cc1)C(=O)Nc2c(nccc2)NC(C)C)C)C(F)(F)F
0.268939	Clc1c(ccc(NC)c1)C(=O)NCC2CCN(Cc3ccccc3)CC2
0.26875	S1C(=NC(=C1C)C)N2CCN(C(=O)c3c(ccc(Nc4nc(ccn4)C(F)(F)F)c3)C)CC2
0.26875	S1C(=NC(=C1C)C)N2CCN(C(=O)c3c(ccc(Nc4nc(ccn4)C(F)(F)F)c3)C)CC2
0.268707	S1CCN(Cc2ccc(NC(=O)C3=NOC(c4c(F)cc(OC)cc4)=C3)cc2)CC1
0.268707	S1CCN(Cc2ccc(NC(=O)C3=NOC(c4c(F)cc(OC)cc4)=C3)cc2)CC1
0.268707	S1CCN(Cc2ccc(NC(=O)C3=NOC(c4c(F)cc(OC)cc4)=C3)cc2)CC1
0.268707	S1CCN(Cc2ccc(NC(=O)C3=NOC(c4c(F)cc(OC)cc4)=C3)cc2)CC1
0.268707	S1CCN(Cc2ccc(NC(=O)C3=NOC(c4c(F)cc(OC)cc4)=C3)cc2)CC1
0.268707	S1CCN(Cc2ccc(NC(=O)C3=NOC(c4c(F)cc(OC)cc4)=C3)cc2)CC1
0.268707	S1CCN(Cc2ccc(NC(=O)C3=NOC(c4c(F)cc(OC)cc4)=C3)cc2)CC1
0.268707	S1CCN(Cc2ccc(NC(=O)C3=NOC(c4c(F)cc(OC)cc4)=C3)cc2)CC1
0.268707	S1CCN(Cc2ccc(NC(=O)C3=NOC(c4c(F)cc(OC)cc4)=C3)cc2)CC1
0.268707	S1CCN(Cc2ccc(NC(=O)C3=NOC(c4c(F)cc(OC)cc4)=C3)cc2)CC1
0.268657	O=C(N(Cc1cc(O)ccc1)CCOCC)Nc2nc(c3ccccc3)ccn2
0.268657	O=C(N(Cc1cc(O)ccc1)CCOCC)Nc2nc(c3ccccc3)ccn2
0.268657	O=C(N(Cc1cc(O)ccc1)CCOCC)Nc2nc(c3ccccc3)ccn2
0.268657	O=C(N(Cc1cc(O)ccc1)CCOCC)Nc2nc(c3ccccc3)ccn2
0.268657	O=C(N(Cc1cc(O)ccc1)CCOCC)Nc2nc(c3ccccc3)ccn2
0.268657	O=C(N(Cc1cc(O)ccc1)CCOCC)Nc2nc(c3ccccc3)ccn2
0.268657	O=C(N(Cc1cc(O)ccc1)CCOCC)Nc2nc(c3ccccc3)ccn2
0.268657	O=C(N(Cc1cc(O)ccc1)CCOCC)Nc2nc(c3ccccc3)ccn2
0.268657	O=C(N(Cc1cc(O)ccc1)CCOCC)Nc2nc(c3ccccc3)ccn2
0.268657	O=C(N(Cc1cc(O)ccc1)CCOCC)Nc2nc(c3ccccc3)ccn2
0.268657	O=C(N1CCC(C=2N=C(N3C2CNCC3)C)CC1)Nc4c(ccc(NC(=O)c5ccccc5)c4)C
0.268657	O=C(N1CCC(C=2N=C(N3C2CNCC3)C)CC1)Nc4c(ccc(NC(=O)c5ccccc5)c4)C
0.268657	O=C(N1CCC(C=2N=C(N3C2CNCC3)C)CC1)Nc4c(ccc(NC(=O)c5ccccc5)c4)C
0.268657	O=C(N1CCC(C=2N=C(N3C2CNCC3)C)CC1)Nc4c(ccc(NC(=O)c5ccccc5)c4)C
0.268657	O=C(N1CCC(C=2N=C(N3C2CNCC3)C)CC1)Nc4c(ccc(NC(=O)c5ccccc5)c4)C
0.268657	O=C(N1CCC(C=2N=C(N3C2CNCC3)C)CC1)Nc4c(ccc(NC(=O)c5ccccc5)c4)C
0.268657	O=C(N1CCC(C=2N=C(N3C2CNCC3)C)CC1)Nc4c(ccc(NC(=O)c5ccccc5)c4)C
0.268657	O=C(N1CCC(C=2N=C(N3C2CNCC3)C)CC1)Nc4c(ccc(NC(=O)c5ccccc5)c4)C
0.268657	O=C(N1CCC(C=2N=C(N3C2CNCC3)C)CC1)Nc4c(ccc(NC(=O)c5ccccc5)c4)C
0.268657	O=C(N1CCC(C=2N=C(N3C2CNCC3)C)CC1)Nc4c(ccc(NC(=O)c5ccccc5)c4)C
0.268212	O=C(N1CCN(CCC1)C)c2c(NC(=O)C(=O)NCc3cc(ncc3)c4ccccc4)cccc2
0.268212	O=C(N1CCN(CCC1)C)c2c(NC(=O)C(=O)NCc3cc(ncc3)c4ccccc4)cccc2
0.268212	O=C(N1CCN(CCC1)C)c2c(NC(=O)C(=O)NCc3cc(ncc3)c4ccccc4)cccc2
0.268212	O=C(N1CCN(CCC1)C)c2c(NC(=O)C(=O)NCc3cc(ncc3)c4ccccc4)cccc2
0.268212	O=C(N1CCN(CCC1)C)c2c(NC(=O)C(=O)NCc3cc(ncc3)c4ccccc4)cccc2
0.268212	O=C(N1CCN(CCC1)C)c2c(NC(=O)C(=O)NCc3cc(ncc3)c4ccccc4)cccc2
0.268212	O=C(N1CCN(CCC1)C)c2c(NC(=O)C(=O)NCc3cc(ncc3)c4ccccc4)cccc2
0.268212	O=C(N1CCN(CCC1)C)c2c(NC(=O)C(=O)NCc3cc(ncc3)c4ccccc4)cccc2
0.268212	O=C(N1CCN(CCC1)C)c2c(NC(=O)C(=O)NCc3cc(ncc3)c4ccccc4)cccc2
0.268212	O=C(N1CCN(CCC1)C)c2c(NC(=O)C(=O)NCc3cc(ncc3)c4ccccc4)cccc2
0.268212	O=C(Nc1c(OCC)cc(N2CCN(CC2)C)cc1)C(=O)NCc3cc(ncc3)c4ccccc4
0.268212	O=C(Nc1c(OCC)cc(N2CCN(CC2)C)cc1)C(=O)NCc3cc(ncc3)c4ccccc4
0.268212	O=C(Nc1c(OCC)cc(N2CCN(CC2)C)cc1)C(=O)NCc3cc(ncc3)c4ccccc4
0.268212	O=C(Nc1c(OCC)cc(N2CCN(CC2)C)cc1)C(=O)NCc3cc(ncc3)c4ccccc4
0.268212	O=C(Nc1c(OCC)cc(N2CCN(CC2)C)cc1)C(=O)NCc3cc(ncc3)c4ccccc4
0.268212	O=C(Nc1c(OCC)cc(N2CCN(CC2)C)cc1)C(=O)NCc3cc(ncc3)c4ccccc4
0.268212	O=C(Nc1c(OCC)cc(N2CCN(CC2)C)cc1)C(=O)NCc3cc(ncc3)c4ccccc4
0.268212	O=C(Nc1c(OCC)cc(N2CCN(CC2)C)cc1)C(=O)NCc3cc(ncc3)c4ccccc4
0.268212	O=C(Nc1c(OCC)cc(N2CCN(CC2)C)cc1)C(=O)NCc3cc(ncc3)c4ccccc4
0.268212	O=C(Nc1c(OCC)cc(N2CCN(CC2)C)cc1)C(=O)NCc3cc(ncc3)c4ccccc4
0.268199	Fc1c(NC(=O)c2cc(NC(=O)OC(C)(C)C)c(cc2)C)cc(OC)cc1
0.268199	Fc1c(NC(=O)c2cc(NC(=O)OC(C)(C)C)c(cc2)C)cc(OC)cc1
0.268199	S(=O)(=O)(Nc1ccccc1)c2cc(NC(=O)c3ccc(cc3)C=4N=CSC4)ccc2
0.268199	S(=O)(=O)(Nc1ccccc1)c2cc(NC(=O)c3ccc(cc3)C=4N=CSC4)ccc2
0.268116	S(=O)(=O)(Nc1c(cccc1)C)c2ccc(cc2)C(=O)Nc3cc(ccc3)C4CCCCC4
0.268116	S(=O)(=O)(Nc1c(cccc1)C)c2ccc(cc2)C(=O)Nc3cc(ccc3)C4CCCCC4
0.268116	S(=O)(=O)(Nc1c(cccc1)C)c2ccc(cc2)C(=O)Nc3cc(ccc3)C4CCCCC4
0.268116	S(=O)(=O)(Nc1c(cccc1)C)c2ccc(cc2)C(=O)Nc3cc(ccc3)C4CCCCC4
0.268116	S(=O)(=O)(Nc1c(cccc1)C)c2ccc(cc2)C(=O)Nc3cc(ccc3)C4CCCCC4
0.268116	S(=O)(=O)(Nc1c(cccc1)C)c2ccc(cc2)C(=O)Nc3cc(ccc3)C4CCCCC4
0.268116	S(=O)(=O)(Nc1c(cccc1)C)c2ccc(cc2)C(=O)Nc3cc(ccc3)C4CCCCC4
0.268116	S(=O)(=O)(Nc1c(cccc1)C)c2ccc(cc2)C(=O)Nc3cc(ccc3)C4CCCCC4
0.268116	S(=O)(=O)(Nc1c(cccc1)C)c2ccc(cc2)C(=O)Nc3cc(ccc3)C4CCCCC4
0.268116	S(=O)(=O)(Nc1c(cccc1)C)c2ccc(cc2)C(=O)Nc3cc(ccc3)C4CCCCC4
0.268116	Clc1ccc(cc1)C2=NSC(C(=O)Nc3cc(N4CCN(CC5CC5)CC4)ccc3)=C2
0.268116	Clc1ccc(cc1)C2=NSC(C(=O)Nc3cc(N4CCN(CC5CC5)CC4)ccc3)=C2
0.268116	Clc1ccc(cc1)C2=NSC(C(=O)Nc3cc(N4CCN(CC5CC5)CC4)ccc3)=C2
0.268116	Clc1ccc(cc1)C2=NSC(C(=O)Nc3cc(N4CCN(CC5CC5)CC4)ccc3)=C2
0.268116	Clc1ccc(cc1)C2=NSC(C(=O)Nc3cc(N4CCN(CC5CC5)CC4)ccc3)=C2
0.268116	S(c1c([N+]([O-])=O)cc(cc1)C(=O)Nc2c(ccc(F)c2)C)c3ccccc3
0.268116	S(c1c([N+]([O-])=O)cc(cc1)C(=O)Nc2c(ccc(F)c2)C)c3ccccc3
0.268116	O=C(Nc1cc(ccc1)CN2CC(=O)NCC2)C(=O)NCc3cc(c(cc3)C)C
0.268	O=C(Nc1cnccc1)C2CCN(Cc3ncc(cc3)C)CC2
0.268	O=C(Nc1cnccc1)C2CCN(Cc3ncc(cc3)C)CC2
0.268	O=C(Nc1cnccc1)C2CCN(Cc3ncc(cc3)C)CC2
0.268	O=C(Nc1cnccc1)C2CCN(Cc3ncc(cc3)C)CC2
0.268	O=C(Nc1cnccc1)C2CCN(Cc3ncc(cc3)C)CC2
0.267974	O=C(NNC(=O)C=1NN=C(c2ccc(cc2)CC)C1)c3cc(c(NC(c4c(ccc(c4)C)C)C)cc3)C
0.267974	O=C(NNC(=O)C=1NN=C(c2ccc(cc2)CC)C1)c3cc(c(NC(c4c(ccc(c4)C)C)C)cc3)C
0.267782	FC(F)(F)c1nc(ncc1)Nc2cc(ccc2)C(=O)O
0.267782	FC(F)(F)c1nc(ncc1)Nc2cc(ccc2)C(=O)O
0.267782	FC(F)(F)c1nc(ncc1)Nc2cc(ccc2)C(=O)O
0.267782	FC(F)(F)c1nc(ncc1)Nc2cc(ccc2)C(=O)O
0.267782	FC(F)(F)c1nc(ncc1)Nc2cc(ccc2)C(=O)O
0.267782	FC(F)(F)c1nc(ncc1)Nc2cc(ccc2)C(=O)O
0.267782	FC(F)(F)c1nc(ncc1)Nc2cc(ccc2)C(=O)O
0.267782	FC(F)(F)c1nc(ncc1)Nc2cc(ccc2)C(=O)O
0.267782	FC(F)(F)c1nc(ncc1)Nc2cc(ccc2)C(=O)O
0.267782	FC(F)(F)c1nc(ncc1)Nc2cc(ccc2)C(=O)O
0.267658	O1N=C(N=C1c2ccc(Nc3nc(OC)ccn3)cc2)c4cc(OC)c(OC)cc4
0.267658	O1N=C(N=C1c2ccc(Nc3nc(OC)ccn3)cc2)c4cc(OC)c(OC)cc4
0.267658	O1N=C(N=C1c2ccc(Nc3nc(OC)ccn3)cc2)c4cc(OC)c(OC)cc4
0.267658	O1N=C(N=C1c2ccc(Nc3nc(OC)ccn3)cc2)c4cc(OC)c(OC)cc4
0.267658	O1N=C(N=C1c2ccc(Nc3nc(OC)ccn3)cc2)c4cc(OC)c(OC)cc4
0.267658	O1N=C(N=C1c2ccc(Nc3nc(OC)ccn3)cc2)c4cc(OC)c(OC)cc4
0.267658	O1N=C(N=C1c2ccc(Nc3nc(OC)ccn3)cc2)c4cc(OC)c(OC)cc4
0.267267	S(=O)(=O)(Nc1cc(ccc1)C)c2c(ccc(c2)C(=O)NC=3SC=C(N3)CN4CC(CCC4)C)C
0.267267	S(=O)(=O)(Nc1cc(ccc1)C)c2c(ccc(c2)C(=O)NC=3SC=C(N3)CN4CC(CCC4)C)C
0.267267	S(=O)(=O)(Nc1cc(ccc1)C)c2c(ccc(c2)C(=O)NC=3SC=C(N3)CN4CC(CCC4)C)C
0.267267	S(=O)(=O)(Nc1cc(ccc1)C)c2c(ccc(c2)C(=O)NC=3SC=C(N3)CN4CC(CCC4)C)C
0.267267	S(=O)(=O)(Nc1cc(ccc1)C)c2c(ccc(c2)C(=O)NC=3SC=C(N3)CN4CC(CCC4)C)C
0.267267	S(=O)(=O)(Nc1cc(ccc1)C)c2c(ccc(c2)C(=O)NC=3SC=C(N3)CN4CC(CCC4)C)C
0.267267	S(=O)(=O)(Nc1cc(ccc1)C)c2c(ccc(c2)C(=O)NC=3SC=C(N3)CN4CC(CCC4)C)C
0.267267	S(=O)(=O)(Nc1cc(ccc1)C)c2c(ccc(c2)C(=O)NC=3SC=C(N3)CN4CC(CCC4)C)C
0.267267	S(=O)(=O)(Nc1cc(ccc1)C)c2c(ccc(c2)C(=O)NC=3SC=C(N3)CN4CC(CCC4)C)C
0.267267	S(=O)(=O)(Nc1cc(ccc1)C)c2c(ccc(c2)C(=O)NC=3SC=C(N3)CN4CC(CCC4)C)C
0.267176	O=C(O)CCc1cc(NC(=O)c2cc(ccc2)C3=NOC(=N3)C)ccc1
0.267176	O=C(O)CCc1cc(NC(=O)c2cc(ccc2)C3=NOC(=N3)C)ccc1
0.267176	O=C(O)CCc1cc(NC(=O)c2cc(ccc2)C3=NOC(=N3)C)ccc1
0.267176	O=C(O)CCc1cc(NC(=O)c2cc(ccc2)C3=NOC(=N3)C)ccc1
0.267176	O=C(O)CCc1cc(NC(=O)c2cc(ccc2)C3=NOC(=N3)C)ccc1
0.267176	O=C(O)CCc1cc(NC(=O)c2cc(ccc2)C3=NOC(=N3)C)ccc1
0.267176	O=C(O)CCc1cc(NC(=O)c2cc(ccc2)C3=NOC(=N3)C)ccc1
0.266949	O=C(Nc1nccc(c1)CC(C)C)c2ccc(cc2)Cc3ccccc3
0.266949	O=C(Nc1nccc(c1)CC(C)C)c2ccc(cc2)Cc3ccccc3
0.266949	O=C(Nc1nccc(c1)CC(C)C)c2ccc(cc2)Cc3ccccc3
0.266949	O=C(Nc1nccc(c1)CC(C)C)c2ccc(cc2)Cc3ccccc3
0.266892	FC(F)(F)c1ccc(cc1)CN2N=NC(C(=O)Nc3nc(c4ccncc4)ccn3)=C2C
0.266667	S1C(C(C(=O)Nc2c(ccc(c2)CN3CCCC3)C)=Cc4ccc(OCC)cc4)=CC=C1
0.266667	S1C(OC)=C(C(=O)Nc2ncc(c3ncccc3)cc2)C=C1
0.266667	S1C(OC)=C(C(=O)Nc2ncc(c3ncccc3)cc2)C=C1
0.266667	S1C(OC)=C(C(=O)Nc2ncc(c3ncccc3)cc2)C=C1
0.266667	S1C(OC)=C(C(=O)Nc2ncc(c3ncccc3)cc2)C=C1
0.266667	S1C(OC)=C(C(=O)Nc2ncc(c3ncccc3)cc2)C=C1
0.266667	S1C(OC)=C(C(=O)Nc2ncc(c3ncccc3)cc2)C=C1
0.266667	S1C(OC)=C(C(=O)Nc2ncc(c3ncccc3)cc2)C=C1
0.266667	S1C(OC)=C(C(=O)Nc2ncc(c3ncccc3)cc2)C=C1
0.266667	S1C(OC)=C(C(=O)Nc2ncc(c3ncccc3)cc2)C=C1
0.266667	S1C(OC)=C(C(=O)Nc2ncc(c3ncccc3)cc2)C=C1
0.266423	O=C(N1CCCCCC1)c2ccc(NC(=O)C(=O)NCc3cc(ncc3)c4ccccc4)cc2
0.266423	O=C(N1CCCCCC1)c2ccc(NC(=O)C(=O)NCc3cc(ncc3)c4ccccc4)cc2
0.266423	O=C(N1CCCCCC1)c2ccc(NC(=O)C(=O)NCc3cc(ncc3)c4ccccc4)cc2
0.266423	O=C(N1CCCCCC1)c2ccc(NC(=O)C(=O)NCc3cc(ncc3)c4ccccc4)cc2
0.266423	O=C(N1CCCCCC1)c2ccc(NC(=O)C(=O)NCc3cc(ncc3)c4ccccc4)cc2
0.266423	O=C(N1CCCCCC1)c2ccc(NC(=O)C(=O)NCc3cc(ncc3)c4ccccc4)cc2
0.266376	Clc1c(cc(NC(=O)c2ccc(c3ccc(cc3)C=O)cc2)cc1C)C
0.266212	Clc1cc(c(OCc2cnccc2)cc1)CN3CCC(NC(=O)c4cc(ccc4)C)CC3
0.266212	Clc1cc(c(OCc2cnccc2)cc1)CN3CCC(NC(=O)c4cc(ccc4)C)CC3
0.266212	Clc1cc(c(OCc2cnccc2)cc1)CN3CCC(NC(=O)c4cc(ccc4)C)CC3
0.266212	Clc1cc(c(OCc2cnccc2)cc1)CN3CCC(NC(=O)c4cc(ccc4)C)CC3
[truncated: 8,001 more rows]
