# Supplementary material for: Galileo: Three-dimensional searching in large combinatorial fragment spaces on the example of pharmacophores
Source: J Comput Aided Mol Des. 2022 Nov 24;37(1):1–16. doi: 10.1007/s10822-022-00485-y (PMC10032335; doi:10.1007/s10822-022-00485-y)
Supplement: Supplementary file 4 — Supplementary file 3a [file 10822_2022_485_MOESM3_ESMa.zip › Imatinib_Galileo/16/out_2.csv]

Score	SMILES
0.466368	O=C(N(C)C)Nc1cc(NC(=O)c2ccc(cc2)CN3CCCC3)c(cc1)C
0.466368	O=C(N(C)C)Nc1cc(NC(=O)c2ccc(cc2)CN3CCCC3)c(cc1)C
0.466368	O=C(N(C)C)Nc1cc(NC(=O)c2ccc(cc2)CN3CCCC3)c(cc1)C
0.466368	O=C(N(C)C)Nc1cc(NC(=O)c2ccc(cc2)CN3CCCC3)c(cc1)C
0.466368	O=C(N(C)C)Nc1cc(NC(=O)c2ccc(cc2)CN3CCCC3)c(cc1)C
0.466368	O=C(N(C)C)Nc1cc(NC(=O)c2ccc(cc2)CN3CCCC3)c(cc1)C
0.466368	O=C(N(C)C)Nc1cc(NC(=O)c2ccc(cc2)CN3CCCC3)c(cc1)C
0.466368	O=C(N(C)C)Nc1cc(NC(=O)c2ccc(cc2)CN3CCCC3)c(cc1)C
0.466368	O=C(N(C)C)Nc1cc(NC(=O)c2ccc(cc2)CN3CCCC3)c(cc1)C
0.466368	O=C(N(C)C)Nc1cc(NC(=O)c2ccc(cc2)CN3CCCC3)c(cc1)C
0.454148	Brc1ccc(cc1)C(=O)Nc2c(ccc(c2)C(=O)Nc3nc(c4ccc(cc4)C)ccc3)C
0.454148	Brc1ccc(cc1)C(=O)Nc2c(ccc(c2)C(=O)Nc3nc(c4ccc(cc4)C)ccc3)C
0.454148	Brc1ccc(cc1)C(=O)Nc2c(ccc(c2)C(=O)Nc3nc(c4ccc(cc4)C)ccc3)C
0.454148	Brc1ccc(cc1)C(=O)Nc2c(ccc(c2)C(=O)Nc3nc(c4ccc(cc4)C)ccc3)C
0.454148	Brc1ccc(cc1)C(=O)Nc2c(ccc(c2)C(=O)Nc3nc(c4ccc(cc4)C)ccc3)C
0.454148	Brc1ccc(cc1)C(=O)Nc2c(ccc(c2)C(=O)Nc3nc(c4ccc(cc4)C)ccc3)C
0.454148	Brc1ccc(cc1)C(=O)Nc2c(ccc(c2)C(=O)Nc3nc(c4ccc(cc4)C)ccc3)C
0.454148	Brc1ccc(cc1)C(=O)Nc2c(ccc(c2)C(=O)Nc3nc(c4ccc(cc4)C)ccc3)C
0.454148	Brc1ccc(cc1)C(=O)Nc2c(ccc(c2)C(=O)Nc3nc(c4ccc(cc4)C)ccc3)C
0.454148	Brc1ccc(cc1)C(=O)Nc2c(ccc(c2)C(=O)Nc3nc(c4ccc(cc4)C)ccc3)C
0.454128	O=C(Nc1nc(c2ccc(cc2)C)ccc1)c3ccc(cc3)CN4CCCCC4
0.454128	O=C(Nc1nc(c2ccc(cc2)C)ccc1)c3ccc(cc3)CN4CCCCC4
0.454128	O=C(Nc1nc(c2ccc(cc2)C)ccc1)c3ccc(cc3)CN4CCCCC4
0.454128	O=C(Nc1nc(c2ccc(cc2)C)ccc1)c3ccc(cc3)CN4CCCCC4
0.454128	O=C(Nc1nc(c2ccc(cc2)C)ccc1)c3ccc(cc3)CN4CCCCC4
0.454128	O=C(Nc1nc(c2ccc(cc2)C)ccc1)c3ccc(cc3)CN4CCCCC4
0.454128	O=C(Nc1nc(c2ccc(cc2)C)ccc1)c3ccc(cc3)CN4CCCCC4
0.454128	O=C(Nc1nc(c2ccc(cc2)C)ccc1)c3ccc(cc3)CN4CCCCC4
0.454128	O=C(Nc1nc(c2ccc(cc2)C)ccc1)c3ccc(cc3)CN4CCCCC4
0.454128	O=C(Nc1nc(c2ccc(cc2)C)ccc1)c3ccc(cc3)CN4CCCCC4
0.451613	S1(=O)(=O)CCN(Cc2cc(ccc2)C(=O)Nc3c(ccc(c3)C4=NC=CN4)C)CC1
0.451613	S1(=O)(=O)CCN(Cc2cc(ccc2)C(=O)Nc3c(ccc(c3)C4=NC=CN4)C)CC1
0.451613	S1(=O)(=O)CCN(Cc2cc(ccc2)C(=O)Nc3c(ccc(c3)C4=NC=CN4)C)CC1
0.451613	S1(=O)(=O)CCN(Cc2cc(ccc2)C(=O)Nc3c(ccc(c3)C4=NC=CN4)C)CC1
0.451613	S1(=O)(=O)CCN(Cc2cc(ccc2)C(=O)Nc3c(ccc(c3)C4=NC=CN4)C)CC1
0.451613	S1(=O)(=O)CCN(Cc2cc(ccc2)C(=O)Nc3c(ccc(c3)C4=NC=CN4)C)CC1
0.451613	S1(=O)(=O)CCN(Cc2cc(ccc2)C(=O)Nc3c(ccc(c3)C4=NC=CN4)C)CC1
0.451613	S1(=O)(=O)CCN(Cc2cc(ccc2)C(=O)Nc3c(ccc(c3)C4=NC=CN4)C)CC1
0.451613	S1(=O)(=O)CCN(Cc2cc(ccc2)C(=O)Nc3c(ccc(c3)C4=NC=CN4)C)CC1
0.451613	S1(=O)(=O)CCN(Cc2cc(ccc2)C(=O)Nc3c(ccc(c3)C4=NC=CN4)C)CC1
0.436123	O=C(Nc1cc(ccc1)CN2CCN(CC2)C)c3cc(c(N)cc3)C
0.436123	O=C(Nc1cc(ccc1)CN2CCN(CC2)C)c3cc(c(N)cc3)C
0.436123	O=C(Nc1cc(ccc1)CN2CCN(CC2)C)c3cc(c(N)cc3)C
0.436123	O=C(Nc1cc(ccc1)CN2CCN(CC2)C)c3cc(c(N)cc3)C
0.436123	O=C(Nc1cc(ccc1)CN2CCN(CC2)C)c3cc(c(N)cc3)C
0.436123	O=C(Nc1cc(ccc1)CN2CCN(CC2)C)c3cc(c(N)cc3)C
0.436123	O=C(Nc1cc(ccc1)CN2CCN(CC2)C)c3cc(c(N)cc3)C
0.436123	O=C(Nc1cc(ccc1)CN2CCN(CC2)C)c3cc(c(N)cc3)C
0.436123	O=C(Nc1cc(ccc1)CN2CCN(CC2)C)c3cc(c(N)cc3)C
0.436123	O=C(Nc1cc(ccc1)CN2CCN(CC2)C)c3cc(c(N)cc3)C
0.434426	O=C1NN=C(N1)c2cc(NC(=O)c3ccc(cc3)CN4CCCC4)c(cc2)C
0.434426	O=C1NN=C(N1)c2cc(NC(=O)c3ccc(cc3)CN4CCCC4)c(cc2)C
0.434426	O=C1NN=C(N1)c2cc(NC(=O)c3ccc(cc3)CN4CCCC4)c(cc2)C
0.434426	O=C1NN=C(N1)c2cc(NC(=O)c3ccc(cc3)CN4CCCC4)c(cc2)C
0.434426	O=C1NN=C(N1)c2cc(NC(=O)c3ccc(cc3)CN4CCCC4)c(cc2)C
0.434426	O=C1NN=C(N1)c2cc(NC(=O)c3ccc(cc3)CN4CCCC4)c(cc2)C
0.434426	O=C1NN=C(N1)c2cc(NC(=O)c3ccc(cc3)CN4CCCC4)c(cc2)C
0.434426	O=C1NN=C(N1)c2cc(NC(=O)c3ccc(cc3)CN4CCCC4)c(cc2)C
0.434426	O=C1NN=C(N1)c2cc(NC(=O)c3ccc(cc3)CN4CCCC4)c(cc2)C
0.434426	O=C1NN=C(N1)c2cc(NC(=O)c3ccc(cc3)CN4CCCC4)c(cc2)C
0.415638	S1(=O)(=O)CCN(Cc2cc(ccc2)C(=O)Nc3nc(c4ccc(cc4)C)ccc3)CC1
0.415638	S1(=O)(=O)CCN(Cc2cc(ccc2)C(=O)Nc3nc(c4ccc(cc4)C)ccc3)CC1
0.415638	S1(=O)(=O)CCN(Cc2cc(ccc2)C(=O)Nc3nc(c4ccc(cc4)C)ccc3)CC1
0.415638	S1(=O)(=O)CCN(Cc2cc(ccc2)C(=O)Nc3nc(c4ccc(cc4)C)ccc3)CC1
0.415638	S1(=O)(=O)CCN(Cc2cc(ccc2)C(=O)Nc3nc(c4ccc(cc4)C)ccc3)CC1
0.415638	S1(=O)(=O)CCN(Cc2cc(ccc2)C(=O)Nc3nc(c4ccc(cc4)C)ccc3)CC1
0.415638	S1(=O)(=O)CCN(Cc2cc(ccc2)C(=O)Nc3nc(c4ccc(cc4)C)ccc3)CC1
0.415638	S1(=O)(=O)CCN(Cc2cc(ccc2)C(=O)Nc3nc(c4ccc(cc4)C)ccc3)CC1
0.415638	S1(=O)(=O)CCN(Cc2cc(ccc2)C(=O)Nc3nc(c4ccc(cc4)C)ccc3)CC1
0.415638	S1(=O)(=O)CCN(Cc2cc(ccc2)C(=O)Nc3nc(c4ccc(cc4)C)ccc3)CC1
0.41048	Clc1cc(c2ccc(cc2)C(=O)Nc3c(ccc(c3)C4=NC=CN4)C)ccc1
0.41048	Clc1cc(c2ccc(cc2)C(=O)Nc3c(ccc(c3)C4=NC=CN4)C)ccc1
0.406393	O=C(Nc1c(ccc(c1)C2=NC=CN2)C)c3ccccc3
0.406393	O=C(Nc1c(ccc(c1)C2=NC=CN2)C)c3ccccc3
0.406393	O=C(Nc1c(ccc(c1)C2=NC=CN2)C)c3ccccc3
0.406393	O=C(Nc1c(ccc(c1)C2=NC=CN2)C)c3ccccc3
0.406393	O=C(Nc1c(ccc(c1)C2=NC=CN2)C)c3ccccc3
0.406393	O=C(Nc1c(ccc(c1)C2=NC=CN2)C)c3ccccc3
0.406393	O=C(Nc1c(ccc(c1)C2=NC=CN2)C)c3ccccc3
0.406393	O=C(Nc1c(ccc(c1)C2=NC=CN2)C)c3ccccc3
0.406393	O=C(Nc1c(ccc(c1)C2=NC=CN2)C)c3ccccc3
0.406393	O=C(Nc1c(ccc(c1)C2=NC=CN2)C)c3ccccc3
0.405405	S1(=O)(=O)CCN(Cc2cc(ccc2)C(=O)Nc3cc(NC(=O)CCN(C)C)c(cc3)C)CC1
0.405405	S1(=O)(=O)CCN(Cc2cc(ccc2)C(=O)Nc3cc(NC(=O)CCN(C)C)c(cc3)C)CC1
0.405405	S1(=O)(=O)CCN(Cc2cc(ccc2)C(=O)Nc3cc(NC(=O)CCN(C)C)c(cc3)C)CC1
0.405405	S1(=O)(=O)CCN(Cc2cc(ccc2)C(=O)Nc3cc(NC(=O)CCN(C)C)c(cc3)C)CC1
0.405405	S1(=O)(=O)CCN(Cc2cc(ccc2)C(=O)Nc3cc(NC(=O)CCN(C)C)c(cc3)C)CC1
0.405405	S1(=O)(=O)CCN(Cc2cc(ccc2)C(=O)Nc3cc(NC(=O)CCN(C)C)c(cc3)C)CC1
0.405405	S1(=O)(=O)CCN(Cc2cc(ccc2)C(=O)Nc3cc(NC(=O)CCN(C)C)c(cc3)C)CC1
0.405405	S1(=O)(=O)CCN(Cc2cc(ccc2)C(=O)Nc3cc(NC(=O)CCN(C)C)c(cc3)C)CC1
0.405405	S1(=O)(=O)CCN(Cc2cc(ccc2)C(=O)Nc3cc(NC(=O)CCN(C)C)c(cc3)C)CC1
0.405405	S1(=O)(=O)CCN(Cc2cc(ccc2)C(=O)Nc3cc(NC(=O)CCN(C)C)c(cc3)C)CC1
0.402985	Brc1ccc(cc1)C(=O)Nc2c(ccc(c2)C(=O)Nc3cc4N=C(Nc4cc3)c5cnccc5)C
0.402985	Brc1ccc(cc1)C(=O)Nc2c(ccc(c2)C(=O)Nc3cc4N=C(Nc4cc3)c5cnccc5)C
0.402985	Brc1ccc(cc1)C(=O)Nc2c(ccc(c2)C(=O)Nc3cc4N=C(Nc4cc3)c5cnccc5)C
0.402985	Brc1ccc(cc1)C(=O)Nc2c(ccc(c2)C(=O)Nc3cc4N=C(Nc4cc3)c5cnccc5)C
0.402985	Brc1ccc(cc1)C(=O)Nc2c(ccc(c2)C(=O)Nc3cc4N=C(Nc4cc3)c5cnccc5)C
0.402985	Brc1ccc(cc1)C(=O)Nc2c(ccc(c2)C(=O)Nc3cc4N=C(Nc4cc3)c5cnccc5)C
0.402985	Brc1ccc(cc1)C(=O)Nc2c(ccc(c2)C(=O)Nc3cc4N=C(Nc4cc3)c5cnccc5)C
0.402985	Brc1ccc(cc1)C(=O)Nc2c(ccc(c2)C(=O)Nc3cc4N=C(Nc4cc3)c5cnccc5)C
0.402985	Brc1ccc(cc1)C(=O)Nc2c(ccc(c2)C(=O)Nc3cc4N=C(Nc4cc3)c5cnccc5)C
0.402985	Brc1ccc(cc1)C(=O)Nc2c(ccc(c2)C(=O)Nc3cc4N=C(Nc4cc3)c5cnccc5)C
0.401709	O=C(Nc1ccc(cc1)C(=O)Nc2c(ccc(c2)C3=NC=CN3)C)NC4CC4
0.401709	O=C(Nc1ccc(cc1)C(=O)Nc2c(ccc(c2)C3=NC=CN3)C)NC4CC4
0.401709	O=C(Nc1ccc(cc1)C(=O)Nc2c(ccc(c2)C3=NC=CN3)C)NC4CC4
0.401709	O=C(Nc1ccc(cc1)C(=O)Nc2c(ccc(c2)C3=NC=CN3)C)NC4CC4
0.400844	O=C(Nc1c(ccc(c1)C2=NC=CN2)C)c3ccc(OCc4ccncc4)cc3
0.400844	O=C(Nc1c(ccc(c1)C2=NC=CN2)C)c3ccc(OCc4ccncc4)cc3
0.400844	O=C(Nc1c(ccc(c1)C2=NC=CN2)C)c3ccc(OCc4ccncc4)cc3
0.400844	O=C(Nc1c(ccc(c1)C2=NC=CN2)C)c3ccc(OCc4ccncc4)cc3
0.400844	O=C(Nc1c(ccc(c1)C2=NC=CN2)C)c3ccc(OCc4ccncc4)cc3
0.400844	O=C(Nc1c(ccc(c1)C2=NC=CN2)C)c3ccc(OCc4ccncc4)cc3
0.400844	O=C(Nc1c(ccc(c1)C2=NC=CN2)C)c3ccc(OCc4ccncc4)cc3
0.400844	O=C(Nc1c(ccc(c1)C2=NC=CN2)C)c3ccc(OCc4ccncc4)cc3
0.400844	O=C(Nc1c(ccc(c1)C2=NC=CN2)C)c3ccc(OCc4ccncc4)cc3
0.400844	O=C(Nc1c(ccc(c1)C2=NC=CN2)C)c3ccc(OCc4ccncc4)cc3
0.384906	Brc1ccc(cc1)C(=O)Nc2c(ccc(c2)C(=O)NC=3SC=C(N3)c4ccc(cc4)CCNC(=O)C)C
0.384906	Brc1ccc(cc1)C(=O)Nc2c(ccc(c2)C(=O)NC=3SC=C(N3)c4ccc(cc4)CCNC(=O)C)C
0.384906	Brc1ccc(cc1)C(=O)Nc2c(ccc(c2)C(=O)NC=3SC=C(N3)c4ccc(cc4)CCNC(=O)C)C
0.384906	Brc1ccc(cc1)C(=O)Nc2c(ccc(c2)C(=O)NC=3SC=C(N3)c4ccc(cc4)CCNC(=O)C)C
0.384906	Brc1ccc(cc1)C(=O)Nc2c(ccc(c2)C(=O)NC=3SC=C(N3)c4ccc(cc4)CCNC(=O)C)C
0.384906	Brc1ccc(cc1)C(=O)Nc2c(ccc(c2)C(=O)NC=3SC=C(N3)c4ccc(cc4)CCNC(=O)C)C
0.384906	Brc1ccc(cc1)C(=O)Nc2c(ccc(c2)C(=O)NC=3SC=C(N3)c4ccc(cc4)CCNC(=O)C)C
0.384906	Brc1ccc(cc1)C(=O)Nc2c(ccc(c2)C(=O)NC=3SC=C(N3)c4ccc(cc4)CCNC(=O)C)C
0.384906	Brc1ccc(cc1)C(=O)Nc2c(ccc(c2)C(=O)NC=3SC=C(N3)c4ccc(cc4)CCNC(=O)C)C
0.384906	Brc1ccc(cc1)C(=O)Nc2c(ccc(c2)C(=O)NC=3SC=C(N3)c4ccc(cc4)CCNC(=O)C)C
0.384615	O=C(Nc1nc(c2ccc(cc2)C)ccc1)c3cc(c(N)cc3)C
0.384615	O=C(Nc1nc(c2ccc(cc2)C)ccc1)c3cc(c(N)cc3)C
0.384615	O=C(Nc1nc(c2ccc(cc2)C)ccc1)c3cc(c(N)cc3)C
0.384615	O=C(Nc1nc(c2ccc(cc2)C)ccc1)c3cc(c(N)cc3)C
0.384615	O=C(Nc1nc(c2ccc(cc2)C)ccc1)c3cc(c(N)cc3)C
0.384615	O=C(Nc1nc(c2ccc(cc2)C)ccc1)c3cc(c(N)cc3)C
0.384615	O=C(Nc1nc(c2ccc(cc2)C)ccc1)c3cc(c(N)cc3)C
0.384615	O=C(Nc1nc(c2ccc(cc2)C)ccc1)c3cc(c(N)cc3)C
0.384615	O=C(Nc1nc(c2ccc(cc2)C)ccc1)c3cc(c(N)cc3)C
0.384615	O=C(Nc1nc(c2ccc(cc2)C)ccc1)c3cc(c(N)cc3)C
0.38326	Brc1ccc(cc1)C(=O)Nc2c(ccc(c2)C(=O)Nc3c(ccc(c3)C4=NC=CN4)C)C
0.38326	Brc1ccc(cc1)C(=O)Nc2c(ccc(c2)C(=O)Nc3c(ccc(c3)C4=NC=CN4)C)C
0.38326	Brc1ccc(cc1)C(=O)Nc2c(ccc(c2)C(=O)Nc3c(ccc(c3)C4=NC=CN4)C)C
0.38326	Brc1ccc(cc1)C(=O)Nc2c(ccc(c2)C(=O)Nc3c(ccc(c3)C4=NC=CN4)C)C
0.38326	Brc1ccc(cc1)C(=O)Nc2c(ccc(c2)C(=O)Nc3c(ccc(c3)C4=NC=CN4)C)C
0.38326	Brc1ccc(cc1)C(=O)Nc2c(ccc(c2)C(=O)Nc3c(ccc(c3)C4=NC=CN4)C)C
0.38326	Brc1ccc(cc1)C(=O)Nc2c(ccc(c2)C(=O)Nc3c(ccc(c3)C4=NC=CN4)C)C
0.38326	Brc1ccc(cc1)C(=O)Nc2c(ccc(c2)C(=O)Nc3c(ccc(c3)C4=NC=CN4)C)C
0.38326	Brc1ccc(cc1)C(=O)Nc2c(ccc(c2)C(=O)Nc3c(ccc(c3)C4=NC=CN4)C)C
0.38326	Brc1ccc(cc1)C(=O)Nc2c(ccc(c2)C(=O)Nc3c(ccc(c3)C4=NC=CN4)C)C
0.381148	Brc1ccc(cc1)C(=O)Nc2c(ccc(c2)C(=O)Nc3cnc(nc3)c4cc(F)ccc4)C
0.381148	Brc1ccc(cc1)C(=O)Nc2c(ccc(c2)C(=O)Nc3cnc(nc3)c4cc(F)ccc4)C
0.381148	Brc1ccc(cc1)C(=O)Nc2c(ccc(c2)C(=O)Nc3cnc(nc3)c4cc(F)ccc4)C
0.381148	Brc1ccc(cc1)C(=O)Nc2c(ccc(c2)C(=O)Nc3cnc(nc3)c4cc(F)ccc4)C
0.381148	Brc1ccc(cc1)C(=O)Nc2c(ccc(c2)C(=O)Nc3cnc(nc3)c4cc(F)ccc4)C
0.381148	Brc1ccc(cc1)C(=O)Nc2c(ccc(c2)C(=O)Nc3cnc(nc3)c4cc(F)ccc4)C
0.381148	Brc1ccc(cc1)C(=O)Nc2c(ccc(c2)C(=O)Nc3cnc(nc3)c4cc(F)ccc4)C
0.381148	Brc1ccc(cc1)C(=O)Nc2c(ccc(c2)C(=O)Nc3cnc(nc3)c4cc(F)ccc4)C
0.381148	Brc1ccc(cc1)C(=O)Nc2c(ccc(c2)C(=O)Nc3cnc(nc3)c4cc(F)ccc4)C
0.381148	Brc1ccc(cc1)C(=O)Nc2c(ccc(c2)C(=O)Nc3cnc(nc3)c4cc(F)ccc4)C
0.37594	Brc1ccc(cc1)C(=O)Nc2c(ccc(c2)C(=O)NC=3SC=C(N3)c4cc(OC)ccc4)C
0.37594	Brc1ccc(cc1)C(=O)Nc2c(ccc(c2)C(=O)NC=3SC=C(N3)c4cc(OC)ccc4)C
0.37594	Brc1ccc(cc1)C(=O)Nc2c(ccc(c2)C(=O)NC=3SC=C(N3)c4cc(OC)ccc4)C
0.37594	Brc1ccc(cc1)C(=O)Nc2c(ccc(c2)C(=O)NC=3SC=C(N3)c4cc(OC)ccc4)C
0.37594	Brc1ccc(cc1)C(=O)Nc2c(ccc(c2)C(=O)NC=3SC=C(N3)c4cc(OC)ccc4)C
0.37594	Brc1ccc(cc1)C(=O)Nc2c(ccc(c2)C(=O)NC=3SC=C(N3)c4cc(OC)ccc4)C
0.37594	Brc1ccc(cc1)C(=O)Nc2c(ccc(c2)C(=O)NC=3SC=C(N3)c4cc(OC)ccc4)C
0.37594	Brc1ccc(cc1)C(=O)Nc2c(ccc(c2)C(=O)NC=3SC=C(N3)c4cc(OC)ccc4)C
0.37594	Brc1ccc(cc1)C(=O)Nc2c(ccc(c2)C(=O)NC=3SC=C(N3)c4cc(OC)ccc4)C
0.37594	Brc1ccc(cc1)C(=O)Nc2c(ccc(c2)C(=O)NC=3SC=C(N3)c4cc(OC)ccc4)C
0.372549	Brc1ccc(cc1)C(=O)Nc2c(ccc(c2)C(=O)NC=3NN=C(c4cc(ncc4)C)C3)C
0.372549	Brc1ccc(cc1)C(=O)Nc2c(ccc(c2)C(=O)NC=3NN=C(c4cc(ncc4)C)C3)C
0.372549	Brc1ccc(cc1)C(=O)Nc2c(ccc(c2)C(=O)NC=3NN=C(c4cc(ncc4)C)C3)C
0.372549	Brc1ccc(cc1)C(=O)Nc2c(ccc(c2)C(=O)NC=3NN=C(c4cc(ncc4)C)C3)C
0.372549	Brc1ccc(cc1)C(=O)Nc2c(ccc(c2)C(=O)NC=3NN=C(c4cc(ncc4)C)C3)C
0.372549	Brc1ccc(cc1)C(=O)Nc2c(ccc(c2)C(=O)NC=3NN=C(c4cc(ncc4)C)C3)C
0.372549	Brc1ccc(cc1)C(=O)Nc2c(ccc(c2)C(=O)NC=3NN=C(c4cc(ncc4)C)C3)C
0.372549	Brc1ccc(cc1)C(=O)Nc2c(ccc(c2)C(=O)NC=3NN=C(c4cc(ncc4)C)C3)C
0.372549	Brc1ccc(cc1)C(=O)Nc2c(ccc(c2)C(=O)NC=3NN=C(c4cc(ncc4)C)C3)C
0.372549	Brc1ccc(cc1)C(=O)Nc2c(ccc(c2)C(=O)NC=3NN=C(c4cc(ncc4)C)C3)C
0.372549	S(=O)(=O)(Nc1c(F)ccc(NC(=O)c2ccc(cc2)CN3CCCC3)c1)c4ccc(cc4)C
0.372549	S(=O)(=O)(Nc1c(F)ccc(NC(=O)c2ccc(cc2)CN3CCCC3)c1)c4ccc(cc4)C
0.372549	S(=O)(=O)(Nc1c(F)ccc(NC(=O)c2ccc(cc2)CN3CCCC3)c1)c4ccc(cc4)C
0.372549	S(=O)(=O)(Nc1c(F)ccc(NC(=O)c2ccc(cc2)CN3CCCC3)c1)c4ccc(cc4)C
0.372549	S(=O)(=O)(Nc1c(F)ccc(NC(=O)c2ccc(cc2)CN3CCCC3)c1)c4ccc(cc4)C
0.372549	S(=O)(=O)(Nc1c(F)ccc(NC(=O)c2ccc(cc2)CN3CCCC3)c1)c4ccc(cc4)C
0.372549	S(=O)(=O)(Nc1c(F)ccc(NC(=O)c2ccc(cc2)CN3CCCC3)c1)c4ccc(cc4)C
0.372549	S(=O)(=O)(Nc1c(F)ccc(NC(=O)c2ccc(cc2)CN3CCCC3)c1)c4ccc(cc4)C
0.372549	S(=O)(=O)(Nc1c(F)ccc(NC(=O)c2ccc(cc2)CN3CCCC3)c1)c4ccc(cc4)C
0.372549	S(=O)(=O)(Nc1c(F)ccc(NC(=O)c2ccc(cc2)CN3CCCC3)c1)c4ccc(cc4)C
0.36965	Clc1c(NC(=O)NC(C)(C)C)cc(cc1)C(=O)Nc2nc(c3ccc(cc3)C)ccc2
0.36965	Clc1c(NC(=O)NC(C)(C)C)cc(cc1)C(=O)Nc2nc(c3ccc(cc3)C)ccc2
0.369478	Fc1c(cc(NC(=O)c2ccc(cc2)CN3CCCC3)cc1)C4=NNC=N4
0.369478	Fc1c(cc(NC(=O)c2ccc(cc2)CN3CCCC3)cc1)C4=NNC=N4
0.369478	Fc1c(cc(NC(=O)c2ccc(cc2)CN3CCCC3)cc1)C4=NNC=N4
0.369478	Fc1c(cc(NC(=O)c2ccc(cc2)CN3CCCC3)cc1)C4=NNC=N4
0.369478	Fc1c(cc(NC(=O)c2ccc(cc2)CN3CCCC3)cc1)C4=NNC=N4
0.369478	Fc1c(cc(NC(=O)c2ccc(cc2)CN3CCCC3)cc1)C4=NNC=N4
0.369478	Fc1c(cc(NC(=O)c2ccc(cc2)CN3CCCC3)cc1)C4=NNC=N4
0.369478	Fc1c(cc(NC(=O)c2ccc(cc2)CN3CCCC3)cc1)C4=NNC=N4
0.369478	Fc1c(cc(NC(=O)c2ccc(cc2)CN3CCCC3)cc1)C4=NNC=N4
0.369478	Fc1c(cc(NC(=O)c2ccc(cc2)CN3CCCC3)cc1)C4=NNC=N4
0.369099	Clc1c(Cl)ccc(c1)C(=O)Nc2nc(c3ccc(cc3)C)ccc2
0.369099	Clc1c(Cl)ccc(c1)C(=O)Nc2nc(c3ccc(cc3)C)ccc2
0.369004	S1C(=NC=C1)Nc2cc(ccc2)C(=O)Nc3c(ccc(c3)C4=NNC(=O)N4)C
0.369004	S1C(=NC=C1)Nc2cc(ccc2)C(=O)Nc3c(ccc(c3)C4=NNC(=O)N4)C
0.369004	S1C(=NC=C1)Nc2cc(ccc2)C(=O)Nc3c(ccc(c3)C4=NNC(=O)N4)C
0.369004	S1C(=NC=C1)Nc2cc(ccc2)C(=O)Nc3c(ccc(c3)C4=NNC(=O)N4)C
0.369004	S1C(=NC=C1)Nc2cc(ccc2)C(=O)Nc3c(ccc(c3)C4=NNC(=O)N4)C
0.368421	Brc1ccc(cc1)C(=O)Nc2c(ccc(c2)C(=O)NCCc3ccc(N4CCN(CC4)C)cc3)C
0.368421	Brc1ccc(cc1)C(=O)Nc2c(ccc(c2)C(=O)NCCc3ccc(N4CCN(CC4)C)cc3)C
0.368421	Brc1ccc(cc1)C(=O)Nc2c(ccc(c2)C(=O)NCCc3ccc(N4CCN(CC4)C)cc3)C
0.368421	Brc1ccc(cc1)C(=O)Nc2c(ccc(c2)C(=O)NCCc3ccc(N4CCN(CC4)C)cc3)C
0.368421	Brc1ccc(cc1)C(=O)Nc2c(ccc(c2)C(=O)NCCc3ccc(N4CCN(CC4)C)cc3)C
0.368421	Brc1ccc(cc1)C(=O)Nc2c(ccc(c2)C(=O)NCCc3ccc(N4CCN(CC4)C)cc3)C
0.368421	Brc1ccc(cc1)C(=O)Nc2c(ccc(c2)C(=O)NCCc3ccc(N4CCN(CC4)C)cc3)C
0.368421	Brc1ccc(cc1)C(=O)Nc2c(ccc(c2)C(=O)NCCc3ccc(N4CCN(CC4)C)cc3)C
0.368421	Brc1ccc(cc1)C(=O)Nc2c(ccc(c2)C(=O)NCCc3ccc(N4CCN(CC4)C)cc3)C
0.368421	Brc1ccc(cc1)C(=O)Nc2c(ccc(c2)C(=O)NCCc3ccc(N4CCN(CC4)C)cc3)C
0.368	S1C(=NC(c2ccc(cc2)C)=C1)NC(=O)c3ccc(NC(=O)Cc4cnccc4)cc3
0.368	S1C(=NC(c2ccc(cc2)C)=C1)NC(=O)c3ccc(NC(=O)Cc4cnccc4)cc3
0.368	S1C(=NC(c2ccc(cc2)C)=C1)NC(=O)c3ccc(NC(=O)Cc4cnccc4)cc3
0.368	S1C(=NC(c2ccc(cc2)C)=C1)NC(=O)c3ccc(NC(=O)Cc4cnccc4)cc3
0.368	S1C(=NC(c2ccc(cc2)C)=C1)NC(=O)c3ccc(NC(=O)Cc4cnccc4)cc3
0.368	S1C(=NC(c2ccc(cc2)C)=C1)NC(=O)c3ccc(NC(=O)Cc4cnccc4)cc3
0.368	S1C(=NC(c2ccc(cc2)C)=C1)NC(=O)c3ccc(NC(=O)Cc4cnccc4)cc3
0.368	S1C(=NC(c2ccc(cc2)C)=C1)NC(=O)c3ccc(NC(=O)Cc4cnccc4)cc3
0.368	S1C(=NC(c2ccc(cc2)C)=C1)NC(=O)c3ccc(NC(=O)Cc4cnccc4)cc3
0.368	S1C(=NC(c2ccc(cc2)C)=C1)NC(=O)c3ccc(NC(=O)Cc4cnccc4)cc3
0.366795	O=C1NN=C(N1)c2cc(NC(=O)C=3NC(c4ccccc4)=CC3)c(cc2)C
0.366795	O=C1NN=C(N1)c2cc(NC(=O)C=3NC(c4ccccc4)=CC3)c(cc2)C
0.366795	O=C1NN=C(N1)c2cc(NC(=O)C=3NC(c4ccccc4)=CC3)c(cc2)C
0.366795	O=C1NN=C(N1)c2cc(NC(=O)C=3NC(c4ccccc4)=CC3)c(cc2)C
0.366795	O=C1NN=C(N1)c2cc(NC(=O)C=3NC(c4ccccc4)=CC3)c(cc2)C
0.366795	O=C1NN=C(N1)c2cc(NC(=O)C=3NC(c4ccccc4)=CC3)c(cc2)C
0.366795	O=C1NN=C(N1)c2cc(NC(=O)C=3NC(c4ccccc4)=CC3)c(cc2)C
0.366795	O=C1NN=C(N1)c2cc(NC(=O)C=3NC(c4ccccc4)=CC3)c(cc2)C
0.366795	O=C1NN=C(N1)c2cc(NC(=O)C=3NC(c4ccccc4)=CC3)c(cc2)C
0.366795	O=C1NN=C(N1)c2cc(NC(=O)C=3NC(c4ccccc4)=CC3)c(cc2)C
0.364706	Brc1ccc(cc1)C(=O)Nc2c(ccc(c2)C(=O)N3CCN(CC(=O)Nc4ccccc4)CC3)C
0.364706	Brc1ccc(cc1)C(=O)Nc2c(ccc(c2)C(=O)N3CCN(CC(=O)Nc4ccccc4)CC3)C
0.364706	Brc1ccc(cc1)C(=O)Nc2c(ccc(c2)C(=O)N3CCN(CC(=O)Nc4ccccc4)CC3)C
0.364706	Brc1ccc(cc1)C(=O)Nc2c(ccc(c2)C(=O)N3CCN(CC(=O)Nc4ccccc4)CC3)C
0.364706	Brc1ccc(cc1)C(=O)Nc2c(ccc(c2)C(=O)N3CCN(CC(=O)Nc4ccccc4)CC3)C
0.364706	Brc1ccc(cc1)C(=O)Nc2c(ccc(c2)C(=O)N3CCN(CC(=O)Nc4ccccc4)CC3)C
0.364706	Brc1ccc(cc1)C(=O)Nc2c(ccc(c2)C(=O)N3CCN(CC(=O)Nc4ccccc4)CC3)C
0.364706	Brc1ccc(cc1)C(=O)Nc2c(ccc(c2)C(=O)N3CCN(CC(=O)Nc4ccccc4)CC3)C
0.364706	Brc1ccc(cc1)C(=O)Nc2c(ccc(c2)C(=O)N3CCN(CC(=O)Nc4ccccc4)CC3)C
0.364706	Brc1ccc(cc1)C(=O)Nc2c(ccc(c2)C(=O)N3CCN(CC(=O)Nc4ccccc4)CC3)C
0.364341	O=C(Nc1cc(NC(=O)CCN(C)C)c(cc1)C)c2ccc(cc2)C3=NN(C=N3)C
0.364341	O=C(Nc1cc(NC(=O)CCN(C)C)c(cc1)C)c2ccc(cc2)C3=NN(C=N3)C
0.364341	O=C(Nc1cc(NC(=O)CCN(C)C)c(cc1)C)c2ccc(cc2)C3=NN(C=N3)C
0.364341	O=C(Nc1cc(NC(=O)CCN(C)C)c(cc1)C)c2ccc(cc2)C3=NN(C=N3)C
0.364341	O=C(Nc1cc(NC(=O)CCN(C)C)c(cc1)C)c2ccc(cc2)C3=NN(C=N3)C
0.364341	O=C(Nc1cc(NC(=O)CCN(C)C)c(cc1)C)c2ccc(cc2)C3=NN(C=N3)C
0.364341	O=C(Nc1cc(NC(=O)CCN(C)C)c(cc1)C)c2ccc(cc2)C3=NN(C=N3)C
0.364341	O=C(Nc1cc(NC(=O)CCN(C)C)c(cc1)C)c2ccc(cc2)C3=NN(C=N3)C
0.364341	O=C(Nc1cc(NC(=O)CCN(C)C)c(cc1)C)c2ccc(cc2)C3=NN(C=N3)C
0.364341	O=C(Nc1cc(NC(=O)CCN(C)C)c(cc1)C)c2ccc(cc2)C3=NN(C=N3)C
0.363985	O=C(OC(C)(C)C)Nc1c(cc(cc1)C(=O)Nc2cc(ccc2)C=3N=NNC3)C
0.363985	O=C(OC(C)(C)C)Nc1c(cc(cc1)C(=O)Nc2cc(ccc2)C=3N=NNC3)C
0.363985	O=C(OC(C)(C)C)Nc1c(cc(cc1)C(=O)Nc2cc(ccc2)C=3N=NNC3)C
0.363985	O=C(OC(C)(C)C)Nc1c(cc(cc1)C(=O)Nc2cc(ccc2)C=3N=NNC3)C
0.363985	O=C(OC(C)(C)C)Nc1c(cc(cc1)C(=O)Nc2cc(ccc2)C=3N=NNC3)C
0.363985	O=C(OC(C)(C)C)Nc1c(cc(cc1)C(=O)Nc2cc(ccc2)C=3N=NNC3)C
0.363985	O=C(OC(C)(C)C)Nc1c(cc(cc1)C(=O)Nc2cc(ccc2)C=3N=NNC3)C
0.363985	O=C(OC(C)(C)C)Nc1c(cc(cc1)C(=O)Nc2cc(ccc2)C=3N=NNC3)C
0.363985	O=C(OC(C)(C)C)Nc1c(cc(cc1)C(=O)Nc2cc(ccc2)C=3N=NNC3)C
0.363985	O=C(OC(C)(C)C)Nc1c(cc(cc1)C(=O)Nc2cc(ccc2)C=3N=NNC3)C
0.3625	O=C(Nc1cc(Oc2nccnc2)ccc1)c3ccc(cc3)CN4CCCC4
0.36214	O=C(Nc1cc(ccc1)CN2CCN(CC2)C)c3ncc(c4cc(OC)ccc4)cn3
0.36214	O=C(Nc1cc(ccc1)CN2CCN(CC2)C)c3ncc(c4cc(OC)ccc4)cn3
0.36214	O=C(Nc1cc(ccc1)CN2CCN(CC2)C)c3ncc(c4cc(OC)ccc4)cn3
0.36214	O=C(Nc1cc(ccc1)CN2CCN(CC2)C)c3ncc(c4cc(OC)ccc4)cn3
0.36214	O=C(Nc1cc(ccc1)CN2CCN(CC2)C)c3ncc(c4cc(OC)ccc4)cn3
0.36214	O=C(Nc1cc(ccc1)CN2CCN(CC2)C)c3ncc(c4cc(OC)ccc4)cn3
0.36214	O=C(Nc1cc(ccc1)CN2CCN(CC2)C)c3ncc(c4cc(OC)ccc4)cn3
0.36214	O=C(Nc1cc(ccc1)CN2CCN(CC2)C)c3ncc(c4cc(OC)ccc4)cn3
0.36214	O=C(Nc1cc(ccc1)CN2CCN(CC2)C)c3ncc(c4cc(OC)ccc4)cn3
0.36214	O=C(Nc1cc(ccc1)CN2CCN(CC2)C)c3ncc(c4cc(OC)ccc4)cn3
0.360515	O=C(Nc1nc(c2ccc(cc2)C)ccc1)c3ccc(OCc4ccncc4)cc3
0.360515	O=C(Nc1nc(c2ccc(cc2)C)ccc1)c3ccc(OCc4ccncc4)cc3
0.360515	O=C(Nc1nc(c2ccc(cc2)C)ccc1)c3ccc(OCc4ccncc4)cc3
0.360515	O=C(Nc1nc(c2ccc(cc2)C)ccc1)c3ccc(OCc4ccncc4)cc3
0.360515	O=C(Nc1nc(c2ccc(cc2)C)ccc1)c3ccc(OCc4ccncc4)cc3
0.360515	O=C(Nc1nc(c2ccc(cc2)C)ccc1)c3ccc(OCc4ccncc4)cc3
0.360515	O=C(Nc1nc(c2ccc(cc2)C)ccc1)c3ccc(OCc4ccncc4)cc3
0.360515	O=C(Nc1nc(c2ccc(cc2)C)ccc1)c3ccc(OCc4ccncc4)cc3
0.360515	O=C(Nc1nc(c2ccc(cc2)C)ccc1)c3ccc(OCc4ccncc4)cc3
0.360515	O=C(Nc1nc(c2ccc(cc2)C)ccc1)c3ccc(OCc4ccncc4)cc3
0.357759	O=C(Nc1cc(OC)c(O)cc1)c2ccc(cc2)CN3CCCC3
0.357759	O=C(Nc1cc(OC)c(O)cc1)c2ccc(cc2)CN3CCCC3
0.357759	O=C(Nc1cc(OC)c(O)cc1)c2ccc(cc2)CN3CCCC3
0.357759	O=C(Nc1cc(OC)c(O)cc1)c2ccc(cc2)CN3CCCC3
0.357759	O=C(Nc1cc(OC)c(O)cc1)c2ccc(cc2)CN3CCCC3
0.357759	O=C(Nc1cc(OC)c(O)cc1)c2ccc(cc2)CN3CCCC3
0.357759	O=C(Nc1cc(OC)c(O)cc1)c2ccc(cc2)CN3CCCC3
0.357759	O=C(Nc1cc(OC)c(O)cc1)c2ccc(cc2)CN3CCCC3
0.357759	O=C(Nc1cc(OC)c(O)cc1)c2ccc(cc2)CN3CCCC3
0.357759	O=C(Nc1cc(OC)c(O)cc1)c2ccc(cc2)CN3CCCC3
0.356275	O=C(Nc1cc(ccc1)C2=Nc3c(N2)cccc3)c4ccc(cc4)CN5CCCC5
0.356275	O=C(Nc1cc(ccc1)C2=Nc3c(N2)cccc3)c4ccc(cc4)CN5CCCC5
0.356275	O=C(Nc1cc(ccc1)C2=Nc3c(N2)cccc3)c4ccc(cc4)CN5CCCC5
0.356275	O=C(Nc1cc(ccc1)C2=Nc3c(N2)cccc3)c4ccc(cc4)CN5CCCC5
0.356275	O=C(Nc1cc(ccc1)C2=Nc3c(N2)cccc3)c4ccc(cc4)CN5CCCC5
0.356275	O=C(Nc1cc(ccc1)C2=Nc3c(N2)cccc3)c4ccc(cc4)CN5CCCC5
0.356275	O=C(Nc1cc(ccc1)C2=Nc3c(N2)cccc3)c4ccc(cc4)CN5CCCC5
0.356275	O=C(Nc1cc(ccc1)C2=Nc3c(N2)cccc3)c4ccc(cc4)CN5CCCC5
0.356275	O=C(Nc1cc(ccc1)C2=Nc3c(N2)cccc3)c4ccc(cc4)CN5CCCC5
0.356275	O=C(Nc1cc(ccc1)C2=Nc3c(N2)cccc3)c4ccc(cc4)CN5CCCC5
0.356275	Clc1ccc(cc1)C2=CNC(C(=O)Nc3c(ccc(c3)C4=NC=CN4)C)=C2
0.356275	Clc1ccc(cc1)C2=CNC(C(=O)Nc3c(ccc(c3)C4=NC=CN4)C)=C2
0.356275	Clc1ccc(cc1)C2=CNC(C(=O)Nc3c(ccc(c3)C4=NC=CN4)C)=C2
0.356275	Clc1ccc(cc1)C2=CNC(C(=O)Nc3c(ccc(c3)C4=NC=CN4)C)=C2
0.356275	Clc1ccc(cc1)C2=CNC(C(=O)Nc3c(ccc(c3)C4=NC=CN4)C)=C2
0.356275	Clc1ccc(cc1)C2=CNC(C(=O)Nc3c(ccc(c3)C4=NC=CN4)C)=C2
0.356275	Clc1ccc(cc1)C2=CNC(C(=O)Nc3c(ccc(c3)C4=NC=CN4)C)=C2
0.356275	Clc1ccc(cc1)C2=CNC(C(=O)Nc3c(ccc(c3)C4=NC=CN4)C)=C2
0.356275	Clc1ccc(cc1)C2=CNC(C(=O)Nc3c(ccc(c3)C4=NC=CN4)C)=C2
0.356275	Clc1ccc(cc1)C2=CNC(C(=O)Nc3c(ccc(c3)C4=NC=CN4)C)=C2
0.355634	Brc1c(Oc2c(ccc(NC(=O)c3cc(ccc3)CN4CCS(=O)(=O)CC4)c2)C)nccc1
0.355634	Brc1c(Oc2c(ccc(NC(=O)c3cc(ccc3)CN4CCS(=O)(=O)CC4)c2)C)nccc1
0.355634	Brc1c(Oc2c(ccc(NC(=O)c3cc(ccc3)CN4CCS(=O)(=O)CC4)c2)C)nccc1
0.355634	Brc1c(Oc2c(ccc(NC(=O)c3cc(ccc3)CN4CCS(=O)(=O)CC4)c2)C)nccc1
0.355634	Brc1c(Oc2c(ccc(NC(=O)c3cc(ccc3)CN4CCS(=O)(=O)CC4)c2)C)nccc1
0.355634	Brc1c(Oc2c(ccc(NC(=O)c3cc(ccc3)CN4CCS(=O)(=O)CC4)c2)C)nccc1
0.355634	Brc1c(Oc2c(ccc(NC(=O)c3cc(ccc3)CN4CCS(=O)(=O)CC4)c2)C)nccc1
0.355634	Brc1c(Oc2c(ccc(NC(=O)c3cc(ccc3)CN4CCS(=O)(=O)CC4)c2)C)nccc1
0.355634	Brc1c(Oc2c(ccc(NC(=O)c3cc(ccc3)CN4CCS(=O)(=O)CC4)c2)C)nccc1
0.355634	Brc1c(Oc2c(ccc(NC(=O)c3cc(ccc3)CN4CCS(=O)(=O)CC4)c2)C)nccc1
0.355372	O=C(Nc1nc(c2ccc(cc2)C)ccc1)c3cc(OC)c(OC)cc3
0.355372	O=C(Nc1nc(c2ccc(cc2)C)ccc1)c3cc(OC)c(OC)cc3
0.355372	O=C(Nc1nc(c2ccc(cc2)C)ccc1)c3cc(OC)c(OC)cc3
0.355372	O=C(Nc1nc(c2ccc(cc2)C)ccc1)c3cc(OC)c(OC)cc3
0.355372	O=C(Nc1nc(c2ccc(cc2)C)ccc1)c3cc(OC)c(OC)cc3
0.355372	O=C(Nc1nc(c2ccc(cc2)C)ccc1)c3cc(OC)c(OC)cc3
0.355372	O=C(Nc1nc(c2ccc(cc2)C)ccc1)c3cc(OC)c(OC)cc3
0.355372	O=C(Nc1nc(c2ccc(cc2)C)ccc1)c3cc(OC)c(OC)cc3
0.355372	O=C(Nc1nc(c2ccc(cc2)C)ccc1)c3cc(OC)c(OC)cc3
0.355372	O=C(Nc1nc(c2ccc(cc2)C)ccc1)c3cc(OC)c(OC)cc3
0.35443	O=C(Nc1cc(Oc2ncccc2)ccc1)c3ccc(cc3)CN4CCCC4
0.35443	O=C(Nc1cc(Oc2ncccc2)ccc1)c3ccc(cc3)CN4CCCC4
0.35443	O=C(Nc1cc(Oc2ncccc2)ccc1)c3ccc(cc3)CN4CCCC4
0.35443	O=C(Nc1cc(Oc2ncccc2)ccc1)c3ccc(cc3)CN4CCCC4
0.353414	O=C(Nc1c(ccc(c1)C2=NC=CN2)C)c3cc(OCCOC)ccc3
0.353414	O=C(Nc1c(ccc(c1)C2=NC=CN2)C)c3cc(OCCOC)ccc3
0.353414	O=C(Nc1c(ccc(c1)C2=NC=CN2)C)c3cc(OCCOC)ccc3
0.353414	O=C(Nc1c(ccc(c1)C2=NC=CN2)C)c3cc(OCCOC)ccc3
0.353414	O=C(Nc1c(ccc(c1)C2=NC=CN2)C)c3cc(OCCOC)ccc3
0.353414	O=C(Nc1c(ccc(c1)C2=NC=CN2)C)c3cc(OCCOC)ccc3
0.353414	O=C(Nc1c(ccc(c1)C2=NC=CN2)C)c3cc(OCCOC)ccc3
0.353414	O=C(Nc1c(ccc(c1)C2=NC=CN2)C)c3cc(OCCOC)ccc3
0.353414	O=C(Nc1c(ccc(c1)C2=NC=CN2)C)c3cc(OCCOC)ccc3
0.353414	O=C(Nc1c(ccc(c1)C2=NC=CN2)C)c3cc(OCCOC)ccc3
0.351464	O=C(Nc1c(ccc(c1)C2=NC=CN2)C)c3cnc(nc3)C4CC4
0.351464	O=C(Nc1c(ccc(c1)C2=NC=CN2)C)c3cnc(nc3)C4CC4
0.351464	O=C(Nc1c(ccc(c1)C2=NC=CN2)C)c3cnc(nc3)C4CC4
0.351464	O=C(Nc1c(ccc(c1)C2=NC=CN2)C)c3cnc(nc3)C4CC4
0.351464	O=C(Nc1c(ccc(c1)C2=NC=CN2)C)c3cnc(nc3)C4CC4
0.351464	O=C(Nc1c(ccc(c1)C2=NC=CN2)C)c3cnc(nc3)C4CC4
0.351464	O=C(Nc1c(ccc(c1)C2=NC=CN2)C)c3cnc(nc3)C4CC4
0.351464	O=C(Nc1c(ccc(c1)C2=NC=CN2)C)c3cnc(nc3)C4CC4
0.351464	O=C(Nc1c(ccc(c1)C2=NC=CN2)C)c3cnc(nc3)C4CC4
0.351464	O=C(Nc1c(ccc(c1)C2=NC=CN2)C)c3cnc(nc3)C4CC4
0.348624	O=C(Nc1cc(ccc1)COC)c2ccc(cc2)CN3CCCC3
0.348624	O=C(Nc1cc(ccc1)COC)c2ccc(cc2)CN3CCCC3
0.348624	O=C(Nc1cc(ccc1)COC)c2ccc(cc2)CN3CCCC3
0.348624	O=C(Nc1cc(ccc1)COC)c2ccc(cc2)CN3CCCC3
0.348624	O=C(Nc1cc(ccc1)COC)c2ccc(cc2)CN3CCCC3
0.348624	O=C(Nc1cc(ccc1)COC)c2ccc(cc2)CN3CCCC3
0.348624	O=C(Nc1cc(ccc1)COC)c2ccc(cc2)CN3CCCC3
0.348624	O=C(Nc1cc(ccc1)COC)c2ccc(cc2)CN3CCCC3
0.348624	O=C(Nc1cc(ccc1)COC)c2ccc(cc2)CN3CCCC3
0.348624	O=C(Nc1cc(ccc1)COC)c2ccc(cc2)CN3CCCC3
0.347518	O=C(Nc1c(ccc(c1)C=2ON=C(N2)C)C)c3nccc(NCc4ccccc4)c3
0.347518	O=C(Nc1c(ccc(c1)C=2ON=C(N2)C)C)c3nccc(NCc4ccccc4)c3
0.347518	O=C(Nc1c(ccc(c1)C=2ON=C(N2)C)C)c3nccc(NCc4ccccc4)c3
0.347518	O=C(Nc1c(ccc(c1)C=2ON=C(N2)C)C)c3nccc(NCc4ccccc4)c3
0.347518	O=C(Nc1c(ccc(c1)C=2ON=C(N2)C)C)c3nccc(NCc4ccccc4)c3
0.347518	O=C(Nc1c(ccc(c1)C=2ON=C(N2)C)C)c3nccc(NCc4ccccc4)c3
0.347518	O=C(Nc1c(ccc(c1)C=2ON=C(N2)C)C)c3nccc(NCc4ccccc4)c3
0.347518	O=C(Nc1c(ccc(c1)C=2ON=C(N2)C)C)c3nccc(NCc4ccccc4)c3
0.347518	O=C(Nc1c(ccc(c1)C=2ON=C(N2)C)C)c3nccc(NCc4ccccc4)c3
0.347518	O=C(Nc1c(ccc(c1)C=2ON=C(N2)C)C)c3nccc(NCc4ccccc4)c3
0.347328	Brc1cc(F)c(cc1)CN2CCN(CC(=O)Nc3nc(c4ccc(cc4)C)ccc3)CC2
0.347328	Brc1cc(F)c(cc1)CN2CCN(CC(=O)Nc3nc(c4ccc(cc4)C)ccc3)CC2
0.346304	Brc1ccc(cc1)C(=O)Nc2c(ccc(c2)C(=O)Nc3cc4c(cc3)CCN(C4)C)C
0.346304	Brc1ccc(cc1)C(=O)Nc2c(ccc(c2)C(=O)Nc3cc4c(cc3)CCN(C4)C)C
0.346304	Brc1ccc(cc1)C(=O)Nc2c(ccc(c2)C(=O)Nc3cc4c(cc3)CCN(C4)C)C
0.346304	Brc1ccc(cc1)C(=O)Nc2c(ccc(c2)C(=O)Nc3cc4c(cc3)CCN(C4)C)C
0.346304	Brc1ccc(cc1)C(=O)Nc2c(ccc(c2)C(=O)Nc3cc4c(cc3)CCN(C4)C)C
0.345098	O=C(Nc1c(ccc(c1)C2=NC=CN2)C)c3cc(OC(C)(C)C)ncc3
0.345098	O=C(Nc1c(ccc(c1)C2=NC=CN2)C)c3cc(OC(C)(C)C)ncc3
0.345098	O=C(Nc1c(ccc(c1)C2=NC=CN2)C)c3cc(OC(C)(C)C)ncc3
0.345098	O=C(Nc1c(ccc(c1)C2=NC=CN2)C)c3cc(OC(C)(C)C)ncc3
0.345098	O=C(Nc1c(ccc(c1)C2=NC=CN2)C)c3cc(OC(C)(C)C)ncc3
0.345098	O=C(Nc1c(ccc(c1)C2=NC=CN2)C)c3cc(OC(C)(C)C)ncc3
0.345098	O=C(Nc1c(ccc(c1)C2=NC=CN2)C)c3cc(OC(C)(C)C)ncc3
0.345098	O=C(Nc1c(ccc(c1)C2=NC=CN2)C)c3cc(OC(C)(C)C)ncc3
0.345098	O=C(Nc1c(ccc(c1)C2=NC=CN2)C)c3cc(OC(C)(C)C)ncc3
0.345098	O=C(Nc1c(ccc(c1)C2=NC=CN2)C)c3cc(OC(C)(C)C)ncc3
0.344322	Fc1c(c2cncc(c2)C(=O)Nc3cc(NC(=O)CCN(C)C)c(cc3)C)cccc1
0.344322	Fc1c(c2cncc(c2)C(=O)Nc3cc(NC(=O)CCN(C)C)c(cc3)C)cccc1
0.344322	Fc1c(c2cncc(c2)C(=O)Nc3cc(NC(=O)CCN(C)C)c(cc3)C)cccc1
0.344322	Fc1c(c2cncc(c2)C(=O)Nc3cc(NC(=O)CCN(C)C)c(cc3)C)cccc1
0.344322	Fc1c(c2cncc(c2)C(=O)Nc3cc(NC(=O)CCN(C)C)c(cc3)C)cccc1
0.344322	Fc1c(c2cncc(c2)C(=O)Nc3cc(NC(=O)CCN(C)C)c(cc3)C)cccc1
0.344322	Fc1c(c2cncc(c2)C(=O)Nc3cc(NC(=O)CCN(C)C)c(cc3)C)cccc1
0.344322	Fc1c(c2cncc(c2)C(=O)Nc3cc(NC(=O)CCN(C)C)c(cc3)C)cccc1
0.344322	Fc1c(c2cncc(c2)C(=O)Nc3cc(NC(=O)CCN(C)C)c(cc3)C)cccc1
0.344322	Fc1c(c2cncc(c2)C(=O)Nc3cc(NC(=O)CCN(C)C)c(cc3)C)cccc1
0.344186	O=C(Nc1nc(c2ccc(cc2)C)ccc1)c3ccccc3
0.344186	O=C(Nc1nc(c2ccc(cc2)C)ccc1)c3ccccc3
0.344186	O=C(Nc1nc(c2ccc(cc2)C)ccc1)c3ccccc3
0.344186	O=C(Nc1nc(c2ccc(cc2)C)ccc1)c3ccccc3
0.344186	O=C(Nc1nc(c2ccc(cc2)C)ccc1)c3ccccc3
0.344186	O=C(Nc1nc(c2ccc(cc2)C)ccc1)c3ccccc3
0.344186	O=C(Nc1nc(c2ccc(cc2)C)ccc1)c3ccccc3
0.344186	O=C(Nc1nc(c2ccc(cc2)C)ccc1)c3ccccc3
0.344186	O=C(Nc1nc(c2ccc(cc2)C)ccc1)c3ccccc3
0.344186	O=C(Nc1nc(c2ccc(cc2)C)ccc1)c3ccccc3
0.343284	S(=O)(=O)(N(C)C)c1c(ccc(c1)C(=O)Nc2nc(c3ccc(cc3)C)ccc2)C
0.343284	S(=O)(=O)(N(C)C)c1c(ccc(c1)C(=O)Nc2nc(c3ccc(cc3)C)ccc2)C
0.343284	S(=O)(=O)(N(C)C)c1c(ccc(c1)C(=O)Nc2nc(c3ccc(cc3)C)ccc2)C
0.343284	S(=O)(=O)(N(C)C)c1c(ccc(c1)C(=O)Nc2nc(c3ccc(cc3)C)ccc2)C
0.343284	S(=O)(=O)(N(C)C)c1c(ccc(c1)C(=O)Nc2nc(c3ccc(cc3)C)ccc2)C
0.343284	S(=O)(=O)(N(C)C)c1c(ccc(c1)C(=O)Nc2nc(c3ccc(cc3)C)ccc2)C
0.343284	S(=O)(=O)(N(C)C)c1c(ccc(c1)C(=O)Nc2nc(c3ccc(cc3)C)ccc2)C
0.343284	S(=O)(=O)(N(C)C)c1c(ccc(c1)C(=O)Nc2nc(c3ccc(cc3)C)ccc2)C
0.343284	S(=O)(=O)(N(C)C)c1c(ccc(c1)C(=O)Nc2nc(c3ccc(cc3)C)ccc2)C
0.343284	S(=O)(=O)(N(C)C)c1c(ccc(c1)C(=O)Nc2nc(c3ccc(cc3)C)ccc2)C
0.341564	O=C(Nc1cc2c(cc1)CCOC2)c3ccc(cc3)CN4CCCC4
0.341564	O=C(Nc1cc2c(cc1)CCOC2)c3ccc(cc3)CN4CCCC4
0.341564	O=C(Nc1cc2c(cc1)CCOC2)c3ccc(cc3)CN4CCCC4
0.341564	O=C(Nc1cc2c(cc1)CCOC2)c3ccc(cc3)CN4CCCC4
0.341564	O=C(Nc1cc2c(cc1)CCOC2)c3ccc(cc3)CN4CCCC4
0.341564	O=C(Nc1cc2c(cc1)CCOC2)c3ccc(cc3)CN4CCCC4
0.341564	O=C(Nc1cc2c(cc1)CCOC2)c3ccc(cc3)CN4CCCC4
0.341564	O=C(Nc1cc2c(cc1)CCOC2)c3ccc(cc3)CN4CCCC4
0.341564	O=C(Nc1cc2c(cc1)CCOC2)c3ccc(cc3)CN4CCCC4
0.341564	O=C(Nc1cc2c(cc1)CCOC2)c3ccc(cc3)CN4CCCC4
0.340708	O=C(Nc1ncc(NC(=O)C)cc1)c2ccc(cc2)CN3CCCC3
0.340708	O=C(Nc1ncc(NC(=O)C)cc1)c2ccc(cc2)CN3CCCC3
0.340708	O=C(Nc1ncc(NC(=O)C)cc1)c2ccc(cc2)CN3CCCC3
0.340708	O=C(Nc1ncc(NC(=O)C)cc1)c2ccc(cc2)CN3CCCC3
0.340708	O=C(Nc1ncc(NC(=O)C)cc1)c2ccc(cc2)CN3CCCC3
0.340708	O=C(Nc1ncc(NC(=O)C)cc1)c2ccc(cc2)CN3CCCC3
0.340708	O=C(Nc1ncc(NC(=O)C)cc1)c2ccc(cc2)CN3CCCC3
0.340708	O=C(Nc1ncc(NC(=O)C)cc1)c2ccc(cc2)CN3CCCC3
0.340708	O=C(Nc1ncc(NC(=O)C)cc1)c2ccc(cc2)CN3CCCC3
0.339695	O=C(N(C)C)Nc1cc(NC(=O)c2cncc(c2)C=3C=NN(C3)C)c(cc1)C
0.339695	O=C(N(C)C)Nc1cc(NC(=O)c2cncc(c2)C=3C=NN(C3)C)c(cc1)C
0.339695	O=C(N(C)C)Nc1cc(NC(=O)c2cncc(c2)C=3C=NN(C3)C)c(cc1)C
0.339695	O=C(N(C)C)Nc1cc(NC(=O)c2cncc(c2)C=3C=NN(C3)C)c(cc1)C
0.339695	O=C(N(C)C)Nc1cc(NC(=O)c2cncc(c2)C=3C=NN(C3)C)c(cc1)C
0.339695	O=C(N(C)C)Nc1cc(NC(=O)c2cncc(c2)C=3C=NN(C3)C)c(cc1)C
0.339695	O=C(N(C)C)Nc1cc(NC(=O)c2cncc(c2)C=3C=NN(C3)C)c(cc1)C
0.339695	O=C(N(C)C)Nc1cc(NC(=O)c2cncc(c2)C=3C=NN(C3)C)c(cc1)C
0.339695	O=C(N(C)C)Nc1cc(NC(=O)c2cncc(c2)C=3C=NN(C3)C)c(cc1)C
0.339695	O=C(N(C)C)Nc1cc(NC(=O)c2cncc(c2)C=3C=NN(C3)C)c(cc1)C
0.339483	Brc1ccc(cc1)C(=O)Nc2c(ccc(c2)C(=O)Nc3cc(F)c(OCc4ncccc4)cc3)C
0.339483	Brc1ccc(cc1)C(=O)Nc2c(ccc(c2)C(=O)Nc3cc(F)c(OCc4ncccc4)cc3)C
0.339483	Brc1ccc(cc1)C(=O)Nc2c(ccc(c2)C(=O)Nc3cc(F)c(OCc4ncccc4)cc3)C
0.339483	Brc1ccc(cc1)C(=O)Nc2c(ccc(c2)C(=O)Nc3cc(F)c(OCc4ncccc4)cc3)C
0.339483	Brc1ccc(cc1)C(=O)Nc2c(ccc(c2)C(=O)Nc3cc(F)c(OCc4ncccc4)cc3)C
0.339483	Brc1ccc(cc1)C(=O)Nc2c(ccc(c2)C(=O)Nc3cc(F)c(OCc4ncccc4)cc3)C
0.339483	Brc1ccc(cc1)C(=O)Nc2c(ccc(c2)C(=O)Nc3cc(F)c(OCc4ncccc4)cc3)C
0.339483	Brc1ccc(cc1)C(=O)Nc2c(ccc(c2)C(=O)Nc3cc(F)c(OCc4ncccc4)cc3)C
0.339483	Brc1ccc(cc1)C(=O)Nc2c(ccc(c2)C(=O)Nc3cc(F)c(OCc4ncccc4)cc3)C
0.339483	Brc1ccc(cc1)C(=O)Nc2c(ccc(c2)C(=O)Nc3cc(F)c(OCc4ncccc4)cc3)C
0.338843	Fc1cc(NC(=O)c2ccc(cc2)CN3CCCC3)c(OCC)cc1
0.338843	Fc1cc(NC(=O)c2ccc(cc2)CN3CCCC3)c(OCC)cc1
0.338843	Fc1cc(NC(=O)c2ccc(cc2)CN3CCCC3)c(OCC)cc1
0.338843	Fc1cc(NC(=O)c2ccc(cc2)CN3CCCC3)c(OCC)cc1
0.338843	Fc1cc(NC(=O)c2ccc(cc2)CN3CCCC3)c(OCC)cc1
0.338843	Fc1cc(NC(=O)c2ccc(cc2)CN3CCCC3)c(OCC)cc1
0.338843	Fc1cc(NC(=O)c2ccc(cc2)CN3CCCC3)c(OCC)cc1
0.336996	O=C(Nc1nc(c2ccc(cc2)C)ccc1)c3cc(c(N4N=CN=C4)cc3)C
0.336996	O=C(Nc1nc(c2ccc(cc2)C)ccc1)c3cc(c(N4N=CN=C4)cc3)C
0.336996	O=C(Nc1nc(c2ccc(cc2)C)ccc1)c3cc(c(N4N=CN=C4)cc3)C
0.336996	O=C(Nc1nc(c2ccc(cc2)C)ccc1)c3cc(c(N4N=CN=C4)cc3)C
0.336996	O=C(Nc1nc(c2ccc(cc2)C)ccc1)c3cc(c(N4N=CN=C4)cc3)C
0.336996	O=C(Nc1nc(c2ccc(cc2)C)ccc1)c3cc(c(N4N=CN=C4)cc3)C
0.336996	O=C(Nc1nc(c2ccc(cc2)C)ccc1)c3cc(c(N4N=CN=C4)cc3)C
0.336996	O=C(Nc1nc(c2ccc(cc2)C)ccc1)c3cc(c(N4N=CN=C4)cc3)C
0.336996	O=C(Nc1nc(c2ccc(cc2)C)ccc1)c3cc(c(N4N=CN=C4)cc3)C
0.336996	O=C(Nc1nc(c2ccc(cc2)C)ccc1)c3cc(c(N4N=CN=C4)cc3)C
0.334728	Brc1ccc(cc1)C(=O)Nc2c(ccc(c2)C(=O)Nc3cc(NC(=O)CCN(C)C)c(cc3)C)C
0.334728	Brc1ccc(cc1)C(=O)Nc2c(ccc(c2)C(=O)Nc3cc(NC(=O)CCN(C)C)c(cc3)C)C
0.334728	Brc1ccc(cc1)C(=O)Nc2c(ccc(c2)C(=O)Nc3cc(NC(=O)CCN(C)C)c(cc3)C)C
0.334728	Brc1ccc(cc1)C(=O)Nc2c(ccc(c2)C(=O)Nc3cc(NC(=O)CCN(C)C)c(cc3)C)C
0.334728	Brc1ccc(cc1)C(=O)Nc2c(ccc(c2)C(=O)Nc3cc(NC(=O)CCN(C)C)c(cc3)C)C
0.334728	Brc1ccc(cc1)C(=O)Nc2c(ccc(c2)C(=O)Nc3cc(NC(=O)CCN(C)C)c(cc3)C)C
0.334728	Brc1ccc(cc1)C(=O)Nc2c(ccc(c2)C(=O)Nc3cc(NC(=O)CCN(C)C)c(cc3)C)C
0.334728	Brc1ccc(cc1)C(=O)Nc2c(ccc(c2)C(=O)Nc3cc(NC(=O)CCN(C)C)c(cc3)C)C
0.334728	Brc1ccc(cc1)C(=O)Nc2c(ccc(c2)C(=O)Nc3cc(NC(=O)CCN(C)C)c(cc3)C)C
0.334728	Brc1ccc(cc1)C(=O)Nc2c(ccc(c2)C(=O)Nc3cc(NC(=O)CCN(C)C)c(cc3)C)C
0.334646	O=C(Nc1c(ccc(c1)C2=NC=CN2)C)c3ncc(c4cc(OC)ccc4)cn3
0.334507	S(=O)(=O)(Nc1c(F)ccc(NC(=O)c2ccc(cc2)CN3CC(OCC3)C)c1)c4ccc(cc4)C
0.334507	S(=O)(=O)(Nc1c(F)ccc(NC(=O)c2ccc(cc2)CN3CC(OCC3)C)c1)c4ccc(cc4)C
0.334507	S(=O)(=O)(Nc1c(F)ccc(NC(=O)c2ccc(cc2)CN3CC(OCC3)C)c1)c4ccc(cc4)C
0.334507	S(=O)(=O)(Nc1c(F)ccc(NC(=O)c2ccc(cc2)CN3CC(OCC3)C)c1)c4ccc(cc4)C
0.334507	S(=O)(=O)(Nc1c(F)ccc(NC(=O)c2ccc(cc2)CN3CC(OCC3)C)c1)c4ccc(cc4)C
0.334507	S(=O)(=O)(Nc1c(F)ccc(NC(=O)c2ccc(cc2)CN3CC(OCC3)C)c1)c4ccc(cc4)C
0.334507	S(=O)(=O)(Nc1c(F)ccc(NC(=O)c2ccc(cc2)CN3CC(OCC3)C)c1)c4ccc(cc4)C
0.334507	S(=O)(=O)(Nc1c(F)ccc(NC(=O)c2ccc(cc2)CN3CC(OCC3)C)c1)c4ccc(cc4)C
0.334507	S(=O)(=O)(Nc1c(F)ccc(NC(=O)c2ccc(cc2)CN3CC(OCC3)C)c1)c4ccc(cc4)C
0.334507	S(=O)(=O)(Nc1c(F)ccc(NC(=O)c2ccc(cc2)CN3CC(OCC3)C)c1)c4ccc(cc4)C
0.333333	Brc1ccc(cc1)C(=O)Nc2c(ccc(c2)C(=O)NCc3cc(OCCN4CCOCC4)ccc3)C
0.333333	Brc1ccc(cc1)C(=O)Nc2c(ccc(c2)C(=O)NCc3cc(OCCN4CCOCC4)ccc3)C
0.333333	Brc1ccc(cc1)C(=O)Nc2c(ccc(c2)C(=O)NCc3cc(OCCN4CCOCC4)ccc3)C
0.333333	Brc1ccc(cc1)C(=O)Nc2c(ccc(c2)C(=O)NCc3cc(OCCN4CCOCC4)ccc3)C
0.333333	Brc1ccc(cc1)C(=O)Nc2c(ccc(c2)C(=O)NCc3cc(OCCN4CCOCC4)ccc3)C
0.333333	Brc1ccc(cc1)C(=O)Nc2c(ccc(c2)C(=O)NCc3cc(OCCN4CCOCC4)ccc3)C
0.333333	Brc1ccc(cc1)C(=O)Nc2c(ccc(c2)C(=O)NCc3cc(OCCN4CCOCC4)ccc3)C
0.333333	Brc1ccc(cc1)C(=O)Nc2c(ccc(c2)C(=O)NCc3cc(OCCN4CCOCC4)ccc3)C
0.333333	Brc1ccc(cc1)C(=O)Nc2c(ccc(c2)C(=O)NCc3cc(OCCN4CCOCC4)ccc3)C
0.333333	Brc1ccc(cc1)C(=O)Nc2c(ccc(c2)C(=O)NCc3cc(OCCN4CCOCC4)ccc3)C
0.333333	O=C(OC(C)(C)C)Nc1cc(NC(=O)C=2NN=C(c3ccc(O)cc3)C2)c(cc1)C
0.333333	O=C(OC(C)(C)C)Nc1cc(NC(=O)C=2NN=C(c3ccc(O)cc3)C2)c(cc1)C
0.333333	O=C(OC(C)(C)C)Nc1cc(NC(=O)C=2NN=C(c3ccc(O)cc3)C2)c(cc1)C
0.333333	O=C(OC(C)(C)C)Nc1cc(NC(=O)C=2NN=C(c3ccc(O)cc3)C2)c(cc1)C
0.333333	O=C(OC(C)(C)C)Nc1cc(NC(=O)C=2NN=C(c3ccc(O)cc3)C2)c(cc1)C
0.333333	O=C(OC(C)(C)C)Nc1cc(NC(=O)C=2NN=C(c3ccc(O)cc3)C2)c(cc1)C
0.332117	Clc1c(OCc2cnccc2)ccc(NC(=O)c3ncc(c4cc(Cl)ccc4)cc3)c1
0.332117	Clc1c(OCc2cnccc2)ccc(NC(=O)c3ncc(c4cc(Cl)ccc4)cc3)c1
0.332117	Clc1c(OCc2cnccc2)ccc(NC(=O)c3ncc(c4cc(Cl)ccc4)cc3)c1
0.332117	Clc1c(OCc2cnccc2)ccc(NC(=O)c3ncc(c4cc(Cl)ccc4)cc3)c1
0.332117	Clc1c(OCc2cnccc2)ccc(NC(=O)c3ncc(c4cc(Cl)ccc4)cc3)c1
0.332117	Clc1c(OCc2cnccc2)ccc(NC(=O)c3ncc(c4cc(Cl)ccc4)cc3)c1
0.332117	Clc1c(OCc2cnccc2)ccc(NC(=O)c3ncc(c4cc(Cl)ccc4)cc3)c1
0.332117	Clc1c(OCc2cnccc2)ccc(NC(=O)c3ncc(c4cc(Cl)ccc4)cc3)c1
0.332117	Clc1c(OCc2cnccc2)ccc(NC(=O)c3ncc(c4cc(Cl)ccc4)cc3)c1
0.332117	Clc1c(OCc2cnccc2)ccc(NC(=O)c3ncc(c4cc(Cl)ccc4)cc3)c1
0.33209	O=C(N1CCN(CC1)CC)c2ccc(NC(=O)C(=O)Nc3c(ccc(OCc4ccccc4)c3)C)cc2
0.33209	O=C(N1CCN(CC1)CC)c2ccc(NC(=O)C(=O)Nc3c(ccc(OCc4ccccc4)c3)C)cc2
0.33209	O=C(N1CCN(CC1)CC)c2ccc(NC(=O)C(=O)Nc3c(ccc(OCc4ccccc4)c3)C)cc2
0.33209	O=C(N1CCN(CC1)CC)c2ccc(NC(=O)C(=O)Nc3c(ccc(OCc4ccccc4)c3)C)cc2
0.33209	O=C(N1CCN(CC1)CC)c2ccc(NC(=O)C(=O)Nc3c(ccc(OCc4ccccc4)c3)C)cc2
0.33209	O=C(N1CCN(CC1)CC)c2ccc(NC(=O)C(=O)Nc3c(ccc(OCc4ccccc4)c3)C)cc2
0.33209	O=C(N1CCN(CC1)CC)c2ccc(NC(=O)C(=O)Nc3c(ccc(OCc4ccccc4)c3)C)cc2
0.33209	O=C(N1CCN(CC1)CC)c2ccc(NC(=O)C(=O)Nc3c(ccc(OCc4ccccc4)c3)C)cc2
0.33209	O=C(N1CCN(CC1)CC)c2ccc(NC(=O)C(=O)Nc3c(ccc(OCc4ccccc4)c3)C)cc2
0.33209	O=C(N1CCN(CC1)CC)c2ccc(NC(=O)C(=O)Nc3c(ccc(OCc4ccccc4)c3)C)cc2
0.331897	Brc1ccc(cc1)C(=O)Nc2c(ccc(c2)C(=O)NCc3ccc(cc3)CO)C
0.331897	Brc1ccc(cc1)C(=O)Nc2c(ccc(c2)C(=O)NCc3ccc(cc3)CO)C
0.331897	Brc1ccc(cc1)C(=O)Nc2c(ccc(c2)C(=O)NCc3ccc(cc3)CO)C
0.331897	Brc1ccc(cc1)C(=O)Nc2c(ccc(c2)C(=O)NCc3ccc(cc3)CO)C
0.331897	Brc1ccc(cc1)C(=O)Nc2c(ccc(c2)C(=O)NCc3ccc(cc3)CO)C
0.330882	Clc1c(NC(=O)C(=O)Nc2cc(c3nc(ccn3)C)ccc2)cc(cc1)C(=O)OC
0.330882	Clc1c(NC(=O)C(=O)Nc2cc(c3nc(ccn3)C)ccc2)cc(cc1)C(=O)OC
0.330882	Clc1c(NC(=O)C(=O)Nc2cc(c3nc(ccn3)C)ccc2)cc(cc1)C(=O)OC
0.330882	Clc1c(NC(=O)C(=O)Nc2cc(c3nc(ccn3)C)ccc2)cc(cc1)C(=O)OC
0.330882	Clc1c(NC(=O)C(=O)Nc2cc(c3nc(ccn3)C)ccc2)cc(cc1)C(=O)OC
0.330882	Clc1c(NC(=O)C(=O)Nc2cc(c3nc(ccn3)C)ccc2)cc(cc1)C(=O)OC
0.330882	Clc1c(NC(=O)C(=O)Nc2cc(c3nc(ccn3)C)ccc2)cc(cc1)C(=O)OC
0.330882	Clc1c(NC(=O)C(=O)Nc2cc(c3nc(ccn3)C)ccc2)cc(cc1)C(=O)OC
0.330882	Clc1c(NC(=O)C(=O)Nc2cc(c3nc(ccn3)C)ccc2)cc(cc1)C(=O)OC
0.330882	Clc1c(NC(=O)C(=O)Nc2cc(c3nc(ccn3)C)ccc2)cc(cc1)C(=O)OC
0.330827	Brc1c(Oc2c(ccc(NC(=O)c3cc(NC(=O)c4ccc(Br)cc4)c(cc3)C)c2)C)nccc1
0.330827	Brc1c(Oc2c(ccc(NC(=O)c3cc(NC(=O)c4ccc(Br)cc4)c(cc3)C)c2)C)nccc1
0.330827	Brc1c(Oc2c(ccc(NC(=O)c3cc(NC(=O)c4ccc(Br)cc4)c(cc3)C)c2)C)nccc1
0.330827	Brc1c(Oc2c(ccc(NC(=O)c3cc(NC(=O)c4ccc(Br)cc4)c(cc3)C)c2)C)nccc1
0.330827	Brc1c(Oc2c(ccc(NC(=O)c3cc(NC(=O)c4ccc(Br)cc4)c(cc3)C)c2)C)nccc1
0.330827	Brc1c(Oc2c(ccc(NC(=O)c3cc(NC(=O)c4ccc(Br)cc4)c(cc3)C)c2)C)nccc1
0.330827	Brc1c(Oc2c(ccc(NC(=O)c3cc(NC(=O)c4ccc(Br)cc4)c(cc3)C)c2)C)nccc1
0.330827	Brc1c(Oc2c(ccc(NC(=O)c3cc(NC(=O)c4ccc(Br)cc4)c(cc3)C)c2)C)nccc1
0.330827	Brc1c(Oc2c(ccc(NC(=O)c3cc(NC(=O)c4ccc(Br)cc4)c(cc3)C)c2)C)nccc1
0.330827	Brc1c(Oc2c(ccc(NC(=O)c3cc(NC(=O)c4ccc(Br)cc4)c(cc3)C)c2)C)nccc1
0.329588	O=C(Nc1cc(NC(=O)CCN(C)C)c(cc1)C)c2ncc(c3cc(OC)ccc3)cn2
0.329588	O=C(Nc1cc(NC(=O)CCN(C)C)c(cc1)C)c2ncc(c3cc(OC)ccc3)cn2
0.329588	O=C(Nc1cc(NC(=O)CCN(C)C)c(cc1)C)c2ncc(c3cc(OC)ccc3)cn2
0.329588	O=C(Nc1cc(NC(=O)CCN(C)C)c(cc1)C)c2ncc(c3cc(OC)ccc3)cn2
0.329588	O=C(Nc1cc(NC(=O)CCN(C)C)c(cc1)C)c2ncc(c3cc(OC)ccc3)cn2
0.329588	O=C(Nc1cc(NC(=O)CCN(C)C)c(cc1)C)c2ncc(c3cc(OC)ccc3)cn2
0.329588	O=C(Nc1cc(NC(=O)CCN(C)C)c(cc1)C)c2ncc(c3cc(OC)ccc3)cn2
0.329588	O=C(Nc1cc(NC(=O)CCN(C)C)c(cc1)C)c2ncc(c3cc(OC)ccc3)cn2
0.329588	O=C(Nc1cc(NC(=O)CCN(C)C)c(cc1)C)c2ncc(c3cc(OC)ccc3)cn2
0.329588	O=C(Nc1cc(NC(=O)CCN(C)C)c(cc1)C)c2ncc(c3cc(OC)ccc3)cn2
0.327206	O=C1N(CCc2c1ccc(NC(=O)c3ccc(cc3)CN4CCCC4)c2)C
0.327206	O=C1N(CCc2c1ccc(NC(=O)c3ccc(cc3)CN4CCCC4)c2)C
0.327206	O=C1N(CCc2c1ccc(NC(=O)c3ccc(cc3)CN4CCCC4)c2)C
0.327206	O=C1N(CCc2c1ccc(NC(=O)c3ccc(cc3)CN4CCCC4)c2)C
0.327206	O=C1N(CCc2c1ccc(NC(=O)c3ccc(cc3)CN4CCCC4)c2)C
0.327206	O=C1N(CCc2c1ccc(NC(=O)c3ccc(cc3)CN4CCCC4)c2)C
0.327206	O=C1N(CCc2c1ccc(NC(=O)c3ccc(cc3)CN4CCCC4)c2)C
0.327206	O=C1N(CCc2c1ccc(NC(=O)c3ccc(cc3)CN4CCCC4)c2)C
0.327206	O=C1N(CCc2c1ccc(NC(=O)c3ccc(cc3)CN4CCCC4)c2)C
0.327206	O=C1N(CCc2c1ccc(NC(=O)c3ccc(cc3)CN4CCCC4)c2)C
0.327206	S1(=O)(=O)CCN(Cc2cc(ccc2)C(=O)Nc3cc4c(cc3)CCN(C4)C)CC1
0.327206	S1(=O)(=O)CCN(Cc2cc(ccc2)C(=O)Nc3cc4c(cc3)CCN(C4)C)CC1
0.327206	S1(=O)(=O)CCN(Cc2cc(ccc2)C(=O)Nc3cc4c(cc3)CCN(C4)C)CC1
0.327206	S1(=O)(=O)CCN(Cc2cc(ccc2)C(=O)Nc3cc4c(cc3)CCN(C4)C)CC1
0.327206	S1(=O)(=O)CCN(Cc2cc(ccc2)C(=O)Nc3cc4c(cc3)CCN(C4)C)CC1
0.327206	S1(=O)(=O)CCN(Cc2cc(ccc2)C(=O)Nc3cc4c(cc3)CCN(C4)C)CC1
0.327206	S1(=O)(=O)CCN(Cc2cc(ccc2)C(=O)Nc3cc4c(cc3)CCN(C4)C)CC1
0.327206	S1(=O)(=O)CCN(Cc2cc(ccc2)C(=O)Nc3cc4c(cc3)CCN(C4)C)CC1
0.327206	S1(=O)(=O)CCN(Cc2cc(ccc2)C(=O)Nc3cc4c(cc3)CCN(C4)C)CC1
0.327206	S1(=O)(=O)CCN(Cc2cc(ccc2)C(=O)Nc3cc4c(cc3)CCN(C4)C)CC1
0.326848	S1(=O)(=O)CCN(Cc2cc(ccc2)C(=O)Nc3ccc(c4cc(F)c(F)c(F)c4)cc3)CC1
0.326848	S1(=O)(=O)CCN(Cc2cc(ccc2)C(=O)Nc3ccc(c4cc(F)c(F)c(F)c4)cc3)CC1
0.326848	S1(=O)(=O)CCN(Cc2cc(ccc2)C(=O)Nc3ccc(c4cc(F)c(F)c(F)c4)cc3)CC1
0.326772	S(=O)(=O)(N)c1c(ccc(NC(=O)c2ccc(cc2)CN3CCCC3)c1)CC
0.326772	S(=O)(=O)(N)c1c(ccc(NC(=O)c2ccc(cc2)CN3CCCC3)c1)CC
0.326693	O=C(Nc1nc(c2ccc(cc2)C)ccc1)c3cc(OC(C)(C)C)ncc3
0.326693	O=C(Nc1nc(c2ccc(cc2)C)ccc1)c3cc(OC(C)(C)C)ncc3
0.326693	O=C(Nc1nc(c2ccc(cc2)C)ccc1)c3cc(OC(C)(C)C)ncc3
0.326693	O=C(Nc1nc(c2ccc(cc2)C)ccc1)c3cc(OC(C)(C)C)ncc3
0.326693	O=C(Nc1nc(c2ccc(cc2)C)ccc1)c3cc(OC(C)(C)C)ncc3
0.326693	O=C(Nc1nc(c2ccc(cc2)C)ccc1)c3cc(OC(C)(C)C)ncc3
0.326693	O=C(Nc1nc(c2ccc(cc2)C)ccc1)c3cc(OC(C)(C)C)ncc3
0.326693	O=C(Nc1nc(c2ccc(cc2)C)ccc1)c3cc(OC(C)(C)C)ncc3
0.326693	O=C(Nc1nc(c2ccc(cc2)C)ccc1)c3cc(OC(C)(C)C)ncc3
0.326693	O=C(Nc1nc(c2ccc(cc2)C)ccc1)c3cc(OC(C)(C)C)ncc3
0.326007	O=C1NN=C(N1)c2cc(NC(=O)c3cc(NC(=O)C=4OC=CC4)ccc3)c(cc2)C
0.32567	S1(=O)(=O)CCN(Cc2cc(ccc2)C(=O)Nc3c(NCC)ccc(F)c3)CC1
0.32567	S1(=O)(=O)CCN(Cc2cc(ccc2)C(=O)Nc3c(NCC)ccc(F)c3)CC1
0.32567	S1(=O)(=O)CCN(Cc2cc(ccc2)C(=O)Nc3c(NCC)ccc(F)c3)CC1
0.32567	S1(=O)(=O)CCN(Cc2cc(ccc2)C(=O)Nc3c(NCC)ccc(F)c3)CC1
0.32567	S1(=O)(=O)CCN(Cc2cc(ccc2)C(=O)Nc3c(NCC)ccc(F)c3)CC1
0.32567	S1(=O)(=O)CCN(Cc2cc(ccc2)C(=O)Nc3c(NCC)ccc(F)c3)CC1
0.32567	S1(=O)(=O)CCN(Cc2cc(ccc2)C(=O)Nc3c(NCC)ccc(F)c3)CC1
0.32567	S1(=O)(=O)CCN(Cc2cc(ccc2)C(=O)Nc3c(NCC)ccc(F)c3)CC1
0.32567	S1(=O)(=O)CCN(Cc2cc(ccc2)C(=O)Nc3c(NCC)ccc(F)c3)CC1
0.32567	S1(=O)(=O)CCN(Cc2cc(ccc2)C(=O)Nc3c(NCC)ccc(F)c3)CC1
0.324786	O=C(Nc1cc(N(CC)C)ccc1)c2ccc(cc2)CN3CCCC3
0.324786	O=C(Nc1cc(N(CC)C)ccc1)c2ccc(cc2)CN3CCCC3
0.324786	O=C(Nc1cc(N(CC)C)ccc1)c2ccc(cc2)CN3CCCC3
0.324786	O=C(Nc1cc(N(CC)C)ccc1)c2ccc(cc2)CN3CCCC3
0.324786	O=C(Nc1cc(N(CC)C)ccc1)c2ccc(cc2)CN3CCCC3
0.324786	O=C(Nc1cc(N(CC)C)ccc1)c2ccc(cc2)CN3CCCC3
0.324786	O=C(Nc1cc(N(CC)C)ccc1)c2ccc(cc2)CN3CCCC3
0.324786	O=C(Nc1cc(N(CC)C)ccc1)c2ccc(cc2)CN3CCCC3
0.324786	O=C(Nc1cc(N(CC)C)ccc1)c2ccc(cc2)CN3CCCC3
0.324786	O=C(Nc1cc(N(CC)C)ccc1)c2ccc(cc2)CN3CCCC3
0.324324	O=C1NN=C(N1)c2cc(NC(=O)c3cc(ccc3)C(=O)c4ccccc4)c(cc2)C
0.324324	O=C1NN=C(N1)c2cc(NC(=O)c3cc(ccc3)C(=O)c4ccccc4)c(cc2)C
0.324324	O=C1NN=C(N1)c2cc(NC(=O)c3cc(ccc3)C(=O)c4ccccc4)c(cc2)C
0.324324	O=C1NN=C(N1)c2cc(NC(=O)c3cc(ccc3)C(=O)c4ccccc4)c(cc2)C
0.324324	O=C1NN=C(N1)c2cc(NC(=O)c3cc(ccc3)C(=O)c4ccccc4)c(cc2)C
0.324324	O=C1NN=C(N1)c2cc(NC(=O)c3cc(ccc3)C(=O)c4ccccc4)c(cc2)C
0.324324	O=C1NN=C(N1)c2cc(NC(=O)c3cc(ccc3)C(=O)c4ccccc4)c(cc2)C
0.323944	Clc1c(NC(=O)c2ccc(OC)cc2)cc(cc1)C(=O)NC(C3=NC(c4ccccc4)=CN3)CC
0.32381	Clc1c(NC(=O)c2ccc(OC)cc2)cc(cc1)C(=O)N3CCC(c4nc(c5c(OC)cccc5)ccn4)CC3
0.32381	Clc1c(NC(=O)c2ccc(OC)cc2)cc(cc1)C(=O)N3CCC(c4nc(c5c(OC)cccc5)ccn4)CC3
0.32381	Clc1c(NC(=O)c2ccc(OC)cc2)cc(cc1)C(=O)N3CCC(c4nc(c5c(OC)cccc5)ccn4)CC3
0.32381	Clc1c(NC(=O)c2ccc(OC)cc2)cc(cc1)C(=O)N3CCC(c4nc(c5c(OC)cccc5)ccn4)CC3
0.32381	Clc1c(NC(=O)c2ccc(OC)cc2)cc(cc1)C(=O)N3CCC(c4nc(c5c(OC)cccc5)ccn4)CC3
0.32381	Clc1c(NC(=O)c2ccc(OC)cc2)cc(cc1)C(=O)N3CCC(c4nc(c5c(OC)cccc5)ccn4)CC3
0.32381	Clc1c(NC(=O)c2ccc(OC)cc2)cc(cc1)C(=O)N3CCC(c4nc(c5c(OC)cccc5)ccn4)CC3
0.32381	Clc1c(NC(=O)c2ccc(OC)cc2)cc(cc1)C(=O)N3CCC(c4nc(c5c(OC)cccc5)ccn4)CC3
0.32381	Clc1c(NC(=O)c2ccc(OC)cc2)cc(cc1)C(=O)N3CCC(c4nc(c5c(OC)cccc5)ccn4)CC3
0.32381	Clc1c(NC(=O)c2ccc(OC)cc2)cc(cc1)C(=O)N3CCC(c4nc(c5c(OC)cccc5)ccn4)CC3
0.323636	S1(=O)(=O)CCN(Cc2cc(ccc2)C(=O)Nc3cc(ccc3)C=4ON=C(N4)C5CC5)CC1
0.323636	S1(=O)(=O)CCN(Cc2cc(ccc2)C(=O)Nc3cc(ccc3)C=4ON=C(N4)C5CC5)CC1
0.323636	S1(=O)(=O)CCN(Cc2cc(ccc2)C(=O)Nc3cc(ccc3)C=4ON=C(N4)C5CC5)CC1
0.323636	S1(=O)(=O)CCN(Cc2cc(ccc2)C(=O)Nc3cc(ccc3)C=4ON=C(N4)C5CC5)CC1
0.323636	S1(=O)(=O)CCN(Cc2cc(ccc2)C(=O)Nc3cc(ccc3)C=4ON=C(N4)C5CC5)CC1
0.323636	S1(=O)(=O)CCN(Cc2cc(ccc2)C(=O)Nc3cc(ccc3)C=4ON=C(N4)C5CC5)CC1
0.323636	S1(=O)(=O)CCN(Cc2cc(ccc2)C(=O)Nc3cc(ccc3)C=4ON=C(N4)C5CC5)CC1
0.32342	O=C(Nc1cc(Oc2nccnc2)ccc1)c3ccc(cc3)CN4CC(OCC4)C
0.32342	O=C(Nc1cc(Oc2nccnc2)ccc1)c3ccc(cc3)CN4CC(OCC4)C
0.32342	O=C(Nc1cc(Oc2nccnc2)ccc1)c3ccc(cc3)CN4CC(OCC4)C
0.32342	O=C(Nc1cc(Oc2nccnc2)ccc1)c3ccc(cc3)CN4CC(OCC4)C
0.323404	O=C(Nc1nc(c2ccc(cc2)C)ccc1)c3cnc(nc3)C4CC4
0.323404	O=C(Nc1nc(c2ccc(cc2)C)ccc1)c3cnc(nc3)C4CC4
0.323404	O=C(Nc1nc(c2ccc(cc2)C)ccc1)c3cnc(nc3)C4CC4
0.323404	O=C(Nc1nc(c2ccc(cc2)C)ccc1)c3cnc(nc3)C4CC4
0.323404	O=C(Nc1nc(c2ccc(cc2)C)ccc1)c3cnc(nc3)C4CC4
0.323404	O=C(Nc1nc(c2ccc(cc2)C)ccc1)c3cnc(nc3)C4CC4
0.323404	O=C(Nc1nc(c2ccc(cc2)C)ccc1)c3cnc(nc3)C4CC4
0.323404	O=C(Nc1nc(c2ccc(cc2)C)ccc1)c3cnc(nc3)C4CC4
0.323404	O=C(Nc1nc(c2ccc(cc2)C)ccc1)c3cnc(nc3)C4CC4
0.323404	O=C(Nc1nc(c2ccc(cc2)C)ccc1)c3cnc(nc3)C4CC4
0.323308	FC(F)(F)c1c(ccc(NC(=O)c2cc(c(N)cc2)C)c1)CN3CCOCC3
0.323308	FC(F)(F)c1c(ccc(NC(=O)c2cc(c(N)cc2)C)c1)CN3CCOCC3
0.323308	FC(F)(F)c1c(ccc(NC(=O)c2cc(c(N)cc2)C)c1)CN3CCOCC3
0.323308	FC(F)(F)c1c(ccc(NC(=O)c2cc(c(N)cc2)C)c1)CN3CCOCC3
0.323308	O=C(Nc1cc(NC(=O)CCN(C)C)c(cc1)C)c2cc(OC(C)(C)C)ncc2
0.323308	O=C(Nc1cc(NC(=O)CCN(C)C)c(cc1)C)c2cc(OC(C)(C)C)ncc2
0.323308	O=C(Nc1cc(NC(=O)CCN(C)C)c(cc1)C)c2cc(OC(C)(C)C)ncc2
0.323308	O=C(Nc1cc(NC(=O)CCN(C)C)c(cc1)C)c2cc(OC(C)(C)C)ncc2
0.323308	O=C(Nc1cc(NC(=O)CCN(C)C)c(cc1)C)c2cc(OC(C)(C)C)ncc2
0.323308	O=C(Nc1cc(NC(=O)CCN(C)C)c(cc1)C)c2cc(OC(C)(C)C)ncc2
0.323308	O=C(Nc1cc(NC(=O)CCN(C)C)c(cc1)C)c2cc(OC(C)(C)C)ncc2
0.323308	O=C(Nc1cc(NC(=O)CCN(C)C)c(cc1)C)c2cc(OC(C)(C)C)ncc2
0.323308	O=C(Nc1cc(NC(=O)CCN(C)C)c(cc1)C)c2cc(OC(C)(C)C)ncc2
0.323308	O=C(Nc1cc(NC(=O)CCN(C)C)c(cc1)C)c2cc(OC(C)(C)C)ncc2
0.323276	O=C(Nc1cc(ccc1)COC)c2cc(O)c(cc2)C
0.323276	O=C(Nc1cc(ccc1)COC)c2cc(O)c(cc2)C
0.323276	O=C(Nc1cc(ccc1)COC)c2cc(O)c(cc2)C
0.323276	O=C(Nc1cc(ccc1)COC)c2cc(O)c(cc2)C
0.323276	O=C(Nc1cc(ccc1)COC)c2cc(O)c(cc2)C
0.323276	O=C(Nc1cc(ccc1)COC)c2cc(O)c(cc2)C
0.323276	O=C(Nc1cc(ccc1)COC)c2cc(O)c(cc2)C
0.322314	O=C(Nc1nc(c2ccc(cc2)C)ccc1)c3ccc(cc3)C4=NN(C=N4)C
0.322314	O=C(Nc1nc(c2ccc(cc2)C)ccc1)c3ccc(cc3)C4=NN(C=N4)C
0.322314	O=C(Nc1nc(c2ccc(cc2)C)ccc1)c3ccc(cc3)C4=NN(C=N4)C
0.322314	O=C(Nc1nc(c2ccc(cc2)C)ccc1)c3ccc(cc3)C4=NN(C=N4)C
0.322314	O=C(Nc1nc(c2ccc(cc2)C)ccc1)c3ccc(cc3)C4=NN(C=N4)C
0.322314	O=C(Nc1nc(c2ccc(cc2)C)ccc1)c3ccc(cc3)C4=NN(C=N4)C
0.322314	O=C(Nc1nc(c2ccc(cc2)C)ccc1)c3ccc(cc3)C4=NN(C=N4)C
0.322314	O=C(Nc1nc(c2ccc(cc2)C)ccc1)c3ccc(cc3)C4=NN(C=N4)C
0.322314	O=C(Nc1nc(c2ccc(cc2)C)ccc1)c3ccc(cc3)C4=NN(C=N4)C
0.322314	O=C(Nc1nc(c2ccc(cc2)C)ccc1)c3ccc(cc3)C4=NN(C=N4)C
0.322097	O=C(Nc1c(ccc(OCc2ccccc2)c1)C)c3cc(OCCN(C)C)ncc3
0.322097	O=C(Nc1c(ccc(OCc2ccccc2)c1)C)c3cc(OCCN(C)C)ncc3
0.322097	O=C(Nc1c(ccc(OCc2ccccc2)c1)C)c3cc(OCCN(C)C)ncc3
0.322097	O=C(Nc1c(ccc(OCc2ccccc2)c1)C)c3cc(OCCN(C)C)ncc3
0.322097	O=C(Nc1c(ccc(OCc2ccccc2)c1)C)c3cc(OCCN(C)C)ncc3
0.322097	O=C(Nc1c(ccc(OCc2ccccc2)c1)C)c3cc(OCCN(C)C)ncc3
0.322097	O=C(Nc1c(ccc(OCc2ccccc2)c1)C)c3cc(OCCN(C)C)ncc3
0.322097	O=C(Nc1c(ccc(OCc2ccccc2)c1)C)c3cc(OCCN(C)C)ncc3
0.322097	O=C(Nc1c(ccc(OCc2ccccc2)c1)C)c3cc(OCCN(C)C)ncc3
0.322097	O=C(Nc1c(ccc(OCc2ccccc2)c1)C)c3cc(OCCN(C)C)ncc3
0.321839	Clc1c(cc(NC(=O)c2ccc(cc2)CN3CC(OCC3)C)cc1)CN4CCOCC4
0.321839	Clc1c(cc(NC(=O)c2ccc(cc2)CN3CC(OCC3)C)cc1)CN4CCOCC4
0.321839	Clc1c(cc(NC(=O)c2ccc(cc2)CN3CC(OCC3)C)cc1)CN4CCOCC4
0.321839	Clc1c(cc(NC(=O)c2ccc(cc2)CN3CC(OCC3)C)cc1)CN4CCOCC4
0.321839	Clc1c(cc(NC(=O)c2ccc(cc2)CN3CC(OCC3)C)cc1)CN4CCOCC4
0.321839	Clc1c(cc(NC(=O)c2ccc(cc2)CN3CC(OCC3)C)cc1)CN4CCOCC4
0.321839	Clc1c(cc(NC(=O)c2ccc(cc2)CN3CC(OCC3)C)cc1)CN4CCOCC4
0.321839	Clc1c(cc(NC(=O)c2ccc(cc2)CN3CC(OCC3)C)cc1)CN4CCOCC4
0.321839	Clc1c(cc(NC(=O)c2ccc(cc2)CN3CC(OCC3)C)cc1)CN4CCOCC4
0.321839	Clc1c(cc(NC(=O)c2ccc(cc2)CN3CC(OCC3)C)cc1)CN4CCOCC4
0.321799	S1C(=NC(NC(=O)C(=O)Nc2c(ccc(OCc3ccccc3)c2)C)=C1C)c4cnccc4
0.321799	S1C(=NC(NC(=O)C(=O)Nc2c(ccc(OCc3ccccc3)c2)C)=C1C)c4cnccc4
0.321799	S1C(=NC(NC(=O)C(=O)Nc2c(ccc(OCc3ccccc3)c2)C)=C1C)c4cnccc4
0.321799	S1C(=NC(NC(=O)C(=O)Nc2c(ccc(OCc3ccccc3)c2)C)=C1C)c4cnccc4
0.321799	S1C(=NC(NC(=O)C(=O)Nc2c(ccc(OCc3ccccc3)c2)C)=C1C)c4cnccc4
0.321799	S1C(=NC(NC(=O)C(=O)Nc2c(ccc(OCc3ccccc3)c2)C)=C1C)c4cnccc4
0.321799	S1C(=NC(NC(=O)C(=O)Nc2c(ccc(OCc3ccccc3)c2)C)=C1C)c4cnccc4
0.321799	S1C(=NC(NC(=O)C(=O)Nc2c(ccc(OCc3ccccc3)c2)C)=C1C)c4cnccc4
0.321799	S1C(=NC(NC(=O)C(=O)Nc2c(ccc(OCc3ccccc3)c2)C)=C1C)c4cnccc4
0.321799	S1C(=NC(NC(=O)C(=O)Nc2c(ccc(OCc3ccccc3)c2)C)=C1C)c4cnccc4
0.321705	Clc1cc(NC(=O)c2ccc(cc2)CN3CCCC3)c(cc1)C(=O)N4CCCCC4
0.320574	FCCc1ccc(NC(=O)c2ccc(cc2)CN3CCCC3)cc1
0.320574	FCCc1ccc(NC(=O)c2ccc(cc2)CN3CCCC3)cc1
0.320574	FCCc1ccc(NC(=O)c2ccc(cc2)CN3CCCC3)cc1
0.320574	FCCc1ccc(NC(=O)c2ccc(cc2)CN3CCCC3)cc1
0.320574	FCCc1ccc(NC(=O)c2ccc(cc2)CN3CCCC3)cc1
0.320574	FCCc1ccc(NC(=O)c2ccc(cc2)CN3CCCC3)cc1
0.320285	S1(=O)(=O)CCN(Cc2cc(ccc2)C(=O)Nc3cc(c(N4C(=O)CCC4=O)cc3)C)CC1
0.320285	S1(=O)(=O)CCN(Cc2cc(ccc2)C(=O)Nc3cc(c(N4C(=O)CCC4=O)cc3)C)CC1
0.320285	S1(=O)(=O)CCN(Cc2cc(ccc2)C(=O)Nc3cc(c(N4C(=O)CCC4=O)cc3)C)CC1
0.320285	S1(=O)(=O)CCN(Cc2cc(ccc2)C(=O)Nc3cc(c(N4C(=O)CCC4=O)cc3)C)CC1
0.320285	S1(=O)(=O)CCN(Cc2cc(ccc2)C(=O)Nc3cc(c(N4C(=O)CCC4=O)cc3)C)CC1
0.320285	S1(=O)(=O)CCN(Cc2cc(ccc2)C(=O)Nc3cc(c(N4C(=O)CCC4=O)cc3)C)CC1
0.320285	S1(=O)(=O)CCN(Cc2cc(ccc2)C(=O)Nc3cc(c(N4C(=O)CCC4=O)cc3)C)CC1
0.320285	S1(=O)(=O)CCN(Cc2cc(ccc2)C(=O)Nc3cc(c(N4C(=O)CCC4=O)cc3)C)CC1
0.320285	S1(=O)(=O)CCN(Cc2cc(ccc2)C(=O)Nc3cc(c(N4C(=O)CCC4=O)cc3)C)CC1
0.320285	S1(=O)(=O)CCN(Cc2cc(ccc2)C(=O)Nc3cc(c(N4C(=O)CCC4=O)cc3)C)CC1
0.319853	Clc1c(Cl)ccc(c2c(F)cc(cc2)C(=O)Nc3c(ccc(NC(=O)N(C)C)c3)C)c1
0.319853	Clc1c(Cl)ccc(c2c(F)cc(cc2)C(=O)Nc3c(ccc(NC(=O)N(C)C)c3)C)c1
0.319853	Clc1c(Cl)ccc(c2c(F)cc(cc2)C(=O)Nc3c(ccc(NC(=O)N(C)C)c3)C)c1
0.319853	Clc1c(Cl)ccc(c2c(F)cc(cc2)C(=O)Nc3c(ccc(NC(=O)N(C)C)c3)C)c1
0.319853	Clc1c(Cl)ccc(c2c(F)cc(cc2)C(=O)Nc3c(ccc(NC(=O)N(C)C)c3)C)c1
0.319853	Clc1c(Cl)ccc(c2c(F)cc(cc2)C(=O)Nc3c(ccc(NC(=O)N(C)C)c3)C)c1
0.319853	Clc1c(Cl)ccc(c2c(F)cc(cc2)C(=O)Nc3c(ccc(NC(=O)N(C)C)c3)C)c1
0.319853	Clc1c(Cl)ccc(c2c(F)cc(cc2)C(=O)Nc3c(ccc(NC(=O)N(C)C)c3)C)c1
0.319853	Clc1c(Cl)ccc(c2c(F)cc(cc2)C(=O)Nc3c(ccc(NC(=O)N(C)C)c3)C)c1
0.319853	Clc1c(Cl)ccc(c2c(F)cc(cc2)C(=O)Nc3c(ccc(NC(=O)N(C)C)c3)C)c1
0.319392	Clc1c(OCc2cnccc2)ccc(NC(=O)c3cc(ncc3)N)c1
0.319392	Clc1c(OCc2cnccc2)ccc(NC(=O)c3cc(ncc3)N)c1
0.319392	Clc1c(OCc2cnccc2)ccc(NC(=O)c3cc(ncc3)N)c1
0.319392	Clc1c(OCc2cnccc2)ccc(NC(=O)c3cc(ncc3)N)c1
0.319392	Clc1c(OCc2cnccc2)ccc(NC(=O)c3cc(ncc3)N)c1
0.319392	Clc1c(OCc2cnccc2)ccc(NC(=O)c3cc(ncc3)N)c1
0.319392	Clc1c(OCc2cnccc2)ccc(NC(=O)c3cc(ncc3)N)c1
0.319392	Clc1c(OCc2cnccc2)ccc(NC(=O)c3cc(ncc3)N)c1
0.319392	Clc1c(OCc2cnccc2)ccc(NC(=O)c3cc(ncc3)N)c1
0.319392	Clc1c(OCc2cnccc2)ccc(NC(=O)c3cc(ncc3)N)c1
0.319328	O=C(Nc1cc(ccc1)COCC=2OC=CC2)c3ccc(cc3)CN4CCCC4
0.319328	O=C(Nc1cc(ccc1)COCC=2OC=CC2)c3ccc(cc3)CN4CCCC4
0.319328	O=C(Nc1cc(ccc1)COCC=2OC=CC2)c3ccc(cc3)CN4CCCC4
0.319328	O=C(Nc1cc(ccc1)COCC=2OC=CC2)c3ccc(cc3)CN4CCCC4
0.319328	O=C(Nc1cc(ccc1)COCC=2OC=CC2)c3ccc(cc3)CN4CCCC4
0.319328	O=C(Nc1cc(ccc1)COCC=2OC=CC2)c3ccc(cc3)CN4CCCC4
0.319066	S1(=O)(=O)CCN(Cc2cc(ccc2)C(=O)Nc3cnc(nc3)c4cc(F)ccc4)CC1
0.319066	S1(=O)(=O)CCN(Cc2cc(ccc2)C(=O)Nc3cnc(nc3)c4cc(F)ccc4)CC1
0.319066	S1(=O)(=O)CCN(Cc2cc(ccc2)C(=O)Nc3cnc(nc3)c4cc(F)ccc4)CC1
0.319066	S1(=O)(=O)CCN(Cc2cc(ccc2)C(=O)Nc3cnc(nc3)c4cc(F)ccc4)CC1
0.319066	S1(=O)(=O)CCN(Cc2cc(ccc2)C(=O)Nc3cnc(nc3)c4cc(F)ccc4)CC1
0.319066	S1(=O)(=O)CCN(Cc2cc(ccc2)C(=O)Nc3cnc(nc3)c4cc(F)ccc4)CC1
0.319066	S1(=O)(=O)CCN(Cc2cc(ccc2)C(=O)Nc3cnc(nc3)c4cc(F)ccc4)CC1
0.319066	S1(=O)(=O)CCN(Cc2cc(ccc2)C(=O)Nc3cnc(nc3)c4cc(F)ccc4)CC1
0.319066	S1(=O)(=O)CCN(Cc2cc(ccc2)C(=O)Nc3cnc(nc3)c4cc(F)ccc4)CC1
0.319066	S1(=O)(=O)CCN(Cc2cc(ccc2)C(=O)Nc3cnc(nc3)c4cc(F)ccc4)CC1
0.318841	O=C(OC(C)(C)C)Nc1c(cc(cc1)C(=O)Nc2cc(N3CCN(CC3)CCN(C)C)ccc2)C
0.318841	O=C(OC(C)(C)C)Nc1c(cc(cc1)C(=O)Nc2cc(N3CCN(CC3)CCN(C)C)ccc2)C
0.318841	O=C(OC(C)(C)C)Nc1c(cc(cc1)C(=O)Nc2cc(N3CCN(CC3)CCN(C)C)ccc2)C
0.318841	O=C(OC(C)(C)C)Nc1c(cc(cc1)C(=O)Nc2cc(N3CCN(CC3)CCN(C)C)ccc2)C
0.318841	O=C(OC(C)(C)C)Nc1c(cc(cc1)C(=O)Nc2cc(N3CCN(CC3)CCN(C)C)ccc2)C
0.318841	O=C(OC(C)(C)C)Nc1c(cc(cc1)C(=O)Nc2cc(N3CCN(CC3)CCN(C)C)ccc2)C
0.318841	O=C(OC(C)(C)C)Nc1c(cc(cc1)C(=O)Nc2cc(N3CCN(CC3)CCN(C)C)ccc2)C
0.318841	O=C(OC(C)(C)C)Nc1c(cc(cc1)C(=O)Nc2cc(N3CCN(CC3)CCN(C)C)ccc2)C
0.318841	O=C(OC(C)(C)C)Nc1c(cc(cc1)C(=O)Nc2cc(N3CCN(CC3)CCN(C)C)ccc2)C
0.318841	O=C(OC(C)(C)C)Nc1c(cc(cc1)C(=O)Nc2cc(N3CCN(CC3)CCN(C)C)ccc2)C
0.318386	Brc1ccc(cc1)C(=O)Nc2c(ccc(c2)C=O)C
0.318386	Brc1ccc(cc1)C(=O)Nc2c(ccc(c2)C=O)C
0.318386	Brc1ccc(cc1)C(=O)Nc2c(ccc(c2)C=O)C
0.318386	Brc1ccc(cc1)C(=O)Nc2c(ccc(c2)C=O)C
0.318386	Brc1ccc(cc1)C(=O)Nc2c(ccc(c2)C=O)C
0.318386	Brc1ccc(cc1)C(=O)Nc2c(ccc(c2)C=O)C
0.318386	Brc1ccc(cc1)C(=O)Nc2c(ccc(c2)C=O)C
0.318386	Brc1ccc(cc1)C(=O)Nc2c(ccc(c2)C=O)C
0.318386	Brc1ccc(cc1)C(=O)Nc2c(ccc(c2)C=O)C
0.318386	Brc1ccc(cc1)C(=O)Nc2c(ccc(c2)C=O)C
0.317343	Clc1ccc(cc1)C(=O)Nc2c(cccc2)C(=O)Nc3c(ccc(c3)C4=NNC(=O)N4)C
0.317343	Clc1ccc(cc1)C(=O)Nc2c(cccc2)C(=O)Nc3c(ccc(c3)C4=NNC(=O)N4)C
0.317269	Brc1ccc(cc1)C(=O)Nc2c(ccc(c2)C(=O)Nc3cc(c(F)cc3)C(=O)O)C
0.317269	Brc1ccc(cc1)C(=O)Nc2c(ccc(c2)C(=O)Nc3cc(c(F)cc3)C(=O)O)C
0.317269	Brc1ccc(cc1)C(=O)Nc2c(ccc(c2)C(=O)Nc3cc(c(F)cc3)C(=O)O)C
0.317269	Brc1ccc(cc1)C(=O)Nc2c(ccc(c2)C(=O)Nc3cc(c(F)cc3)C(=O)O)C
0.317269	Brc1ccc(cc1)C(=O)Nc2c(ccc(c2)C(=O)Nc3cc(c(F)cc3)C(=O)O)C
0.317269	Brc1ccc(cc1)C(=O)Nc2c(ccc(c2)C(=O)Nc3cc(c(F)cc3)C(=O)O)C
0.317269	Brc1ccc(cc1)C(=O)Nc2c(ccc(c2)C(=O)Nc3cc(c(F)cc3)C(=O)O)C
0.317269	Brc1ccc(cc1)C(=O)Nc2c(ccc(c2)C(=O)Nc3cc(c(F)cc3)C(=O)O)C
0.317269	Brc1ccc(cc1)C(=O)Nc2c(ccc(c2)C(=O)Nc3cc(c(F)cc3)C(=O)O)C
0.317269	Brc1ccc(cc1)C(=O)Nc2c(ccc(c2)C(=O)Nc3cc(c(F)cc3)C(=O)O)C
0.317269	O=C(Nc1cc(NC(=O)CCN(C)C)c(cc1)C)c2cc(c(N)cc2)C
0.317269	O=C(Nc1cc(NC(=O)CCN(C)C)c(cc1)C)c2cc(c(N)cc2)C
0.317269	O=C(Nc1cc(NC(=O)CCN(C)C)c(cc1)C)c2cc(c(N)cc2)C
0.317269	O=C(Nc1cc(NC(=O)CCN(C)C)c(cc1)C)c2cc(c(N)cc2)C
0.317269	O=C(Nc1cc(NC(=O)CCN(C)C)c(cc1)C)c2cc(c(N)cc2)C
0.317269	O=C(Nc1cc(NC(=O)CCN(C)C)c(cc1)C)c2cc(c(N)cc2)C
0.317269	O=C(Nc1cc(NC(=O)CCN(C)C)c(cc1)C)c2cc(c(N)cc2)C
0.316794	Brc1ccc(cc1)C(=O)Nc2c(ccc(c2)C(=O)N3CCC(Cc4ccc(Cl)cc4)CC3)C
0.316794	Brc1ccc(cc1)C(=O)Nc2c(ccc(c2)C(=O)N3CCC(Cc4ccc(Cl)cc4)CC3)C
0.316794	Brc1ccc(cc1)C(=O)Nc2c(ccc(c2)C(=O)N3CCC(Cc4ccc(Cl)cc4)CC3)C
0.316794	Brc1ccc(cc1)C(=O)Nc2c(ccc(c2)C(=O)N3CCC(Cc4ccc(Cl)cc4)CC3)C
0.316794	Brc1ccc(cc1)C(=O)Nc2c(ccc(c2)C(=O)N3CCC(Cc4ccc(Cl)cc4)CC3)C
0.316794	Brc1ccc(cc1)C(=O)Nc2c(ccc(c2)C(=O)N3CCC(Cc4ccc(Cl)cc4)CC3)C
0.316794	Brc1ccc(cc1)C(=O)Nc2c(ccc(c2)C(=O)N3CCC(Cc4ccc(Cl)cc4)CC3)C
0.316794	Brc1ccc(cc1)C(=O)Nc2c(ccc(c2)C(=O)N3CCC(Cc4ccc(Cl)cc4)CC3)C
0.316794	Brc1ccc(cc1)C(=O)Nc2c(ccc(c2)C(=O)N3CCC(Cc4ccc(Cl)cc4)CC3)C
0.316794	Brc1ccc(cc1)C(=O)Nc2c(ccc(c2)C(=O)N3CCC(Cc4ccc(Cl)cc4)CC3)C
0.316176	S(=O)(=O)(N(C)C)c1c(ccc(c1)C(=O)Nc2c(ccc(c2)C3=NC=CN3)C)C
0.316176	S(=O)(=O)(N(C)C)c1c(ccc(c1)C(=O)Nc2c(ccc(c2)C3=NC=CN3)C)C
0.316176	S(=O)(=O)(N(C)C)c1c(ccc(c1)C(=O)Nc2c(ccc(c2)C3=NC=CN3)C)C
0.316176	S(=O)(=O)(N(C)C)c1c(ccc(c1)C(=O)Nc2c(ccc(c2)C3=NC=CN3)C)C
0.316176	S(=O)(=O)(N(C)C)c1c(ccc(c1)C(=O)Nc2c(ccc(c2)C3=NC=CN3)C)C
0.316176	S(=O)(=O)(N(C)C)c1c(ccc(c1)C(=O)Nc2c(ccc(c2)C3=NC=CN3)C)C
0.316176	S(=O)(=O)(N(C)C)c1c(ccc(c1)C(=O)Nc2c(ccc(c2)C3=NC=CN3)C)C
0.316176	S(=O)(=O)(N(C)C)c1c(ccc(c1)C(=O)Nc2c(ccc(c2)C3=NC=CN3)C)C
0.316176	S(=O)(=O)(N(C)C)c1c(ccc(c1)C(=O)Nc2c(ccc(c2)C3=NC=CN3)C)C
0.316176	S(=O)(=O)(N(C)C)c1c(ccc(c1)C(=O)Nc2c(ccc(c2)C3=NC=CN3)C)C
0.315789	Ic1c(cc(cc1)C(=O)OC)C(=O)Nc2c(ccc(c2)C3=NC=CN3)C
0.315789	Ic1c(cc(cc1)C(=O)OC)C(=O)Nc2c(ccc(c2)C3=NC=CN3)C
0.315789	Ic1c(cc(cc1)C(=O)OC)C(=O)Nc2c(ccc(c2)C3=NC=CN3)C
0.315789	O=C(Nc1cc(Oc2ncccc2)ccc1)c3ccc(cc3)CN4CC(OCC4)C
0.315574	O=C(Nc1nc(c2ccc(cc2)C)ccc1)c3cc(OCCOC)ccc3
0.315574	O=C(Nc1nc(c2ccc(cc2)C)ccc1)c3cc(OCCOC)ccc3
0.315574	O=C(Nc1nc(c2ccc(cc2)C)ccc1)c3cc(OCCOC)ccc3
0.315574	O=C(Nc1nc(c2ccc(cc2)C)ccc1)c3cc(OCCOC)ccc3
0.315574	O=C(Nc1nc(c2ccc(cc2)C)ccc1)c3cc(OCCOC)ccc3
0.315574	O=C(Nc1nc(c2ccc(cc2)C)ccc1)c3cc(OCCOC)ccc3
0.315574	O=C(Nc1nc(c2ccc(cc2)C)ccc1)c3cc(OCCOC)ccc3
0.315574	O=C(Nc1nc(c2ccc(cc2)C)ccc1)c3cc(OCCOC)ccc3
0.315574	O=C(Nc1nc(c2ccc(cc2)C)ccc1)c3cc(OCCOC)ccc3
0.315574	O=C(Nc1nc(c2ccc(cc2)C)ccc1)c3cc(OCCOC)ccc3
0.315412	S(c1c(cc(cc1)C)C)Cc2cc(ccc2)C(=O)Nc3cc(ccc3)C4=CNC(=O)C=C4
0.315412	S(c1c(cc(cc1)C)C)Cc2cc(ccc2)C(=O)Nc3cc(ccc3)C4=CNC(=O)C=C4
0.315412	S(c1c(cc(cc1)C)C)Cc2cc(ccc2)C(=O)Nc3cc(ccc3)C4=CNC(=O)C=C4
0.315412	S(c1c(cc(cc1)C)C)Cc2cc(ccc2)C(=O)Nc3cc(ccc3)C4=CNC(=O)C=C4
0.315412	S(c1c(cc(cc1)C)C)Cc2cc(ccc2)C(=O)Nc3cc(ccc3)C4=CNC(=O)C=C4
0.315018	S(C1=NC=CN1C)Cc2cc(ccc2)C(=O)Nc3nc(c4ccc(cc4)C)ccc3
0.315018	S(C1=NC=CN1C)Cc2cc(ccc2)C(=O)Nc3nc(c4ccc(cc4)C)ccc3
0.315018	S(C1=NC=CN1C)Cc2cc(ccc2)C(=O)Nc3nc(c4ccc(cc4)C)ccc3
0.315018	S(C1=NC=CN1C)Cc2cc(ccc2)C(=O)Nc3nc(c4ccc(cc4)C)ccc3
0.314394	Brc1ccc(cc1)C(=O)Nc2c(ccc(c2)C(=O)NC3=NN(c4cncnc4)C=C3)C
0.314394	Brc1ccc(cc1)C(=O)Nc2c(ccc(c2)C(=O)NC3=NN(c4cncnc4)C=C3)C
0.314394	Brc1ccc(cc1)C(=O)Nc2c(ccc(c2)C(=O)NC3=NN(c4cncnc4)C=C3)C
0.314394	Brc1ccc(cc1)C(=O)Nc2c(ccc(c2)C(=O)NC3=NN(c4cncnc4)C=C3)C
0.314394	Brc1ccc(cc1)C(=O)Nc2c(ccc(c2)C(=O)NC3=NN(c4cncnc4)C=C3)C
0.314394	Brc1ccc(cc1)C(=O)Nc2c(ccc(c2)C(=O)NC3=NN(c4cncnc4)C=C3)C
0.314394	Brc1ccc(cc1)C(=O)Nc2c(ccc(c2)C(=O)NC3=NN(c4cncnc4)C=C3)C
0.314394	Brc1ccc(cc1)C(=O)Nc2c(ccc(c2)C(=O)NC3=NN(c4cncnc4)C=C3)C
0.314394	Brc1ccc(cc1)C(=O)Nc2c(ccc(c2)C(=O)NC3=NN(c4cncnc4)C=C3)C
0.314394	Brc1ccc(cc1)C(=O)Nc2c(ccc(c2)C(=O)NC3=NN(c4cncnc4)C=C3)C
0.314394	BrC=1C(=O)NC=C(C(=O)Nc2c(ccc(c2)C3=NC=CN3)C)C1
0.314394	BrC=1C(=O)NC=C(C(=O)Nc2c(ccc(c2)C3=NC=CN3)C)C1
0.314079	O=C(Nc1c(ccc(c1)C2=NC=CN2)C)c3cc(c(N4N=CN=C4)cc3)C
0.314079	O=C(Nc1c(ccc(c1)C2=NC=CN2)C)c3cc(c(N4N=CN=C4)cc3)C
0.314079	O=C(Nc1c(ccc(c1)C2=NC=CN2)C)c3cc(c(N4N=CN=C4)cc3)C
0.314079	O=C(Nc1c(ccc(c1)C2=NC=CN2)C)c3cc(c(N4N=CN=C4)cc3)C
0.314079	O=C(Nc1c(ccc(c1)C2=NC=CN2)C)c3cc(c(N4N=CN=C4)cc3)C
0.314079	O=C(Nc1c(ccc(c1)C2=NC=CN2)C)c3cc(c(N4N=CN=C4)cc3)C
0.314079	O=C(Nc1c(ccc(c1)C2=NC=CN2)C)c3cc(c(N4N=CN=C4)cc3)C
0.314079	O=C(Nc1c(ccc(c1)C2=NC=CN2)C)c3cc(c(N4N=CN=C4)cc3)C
0.314079	O=C(Nc1c(ccc(c1)C2=NC=CN2)C)c3cc(c(N4N=CN=C4)cc3)C
0.314079	O=C(Nc1c(ccc(c1)C2=NC=CN2)C)c3cc(c(N4N=CN=C4)cc3)C
0.314079	Brc1cc(c(NC(=O)c2cc(ccc2)CN3CCS(=O)(=O)CC3)cc1)C=4N=NNN4
0.314079	Brc1cc(c(NC(=O)c2cc(ccc2)CN3CCS(=O)(=O)CC3)cc1)C=4N=NNN4
0.314079	Brc1cc(c(NC(=O)c2cc(ccc2)CN3CCS(=O)(=O)CC3)cc1)C=4N=NNN4
0.314079	Brc1cc(c(NC(=O)c2cc(ccc2)CN3CCS(=O)(=O)CC3)cc1)C=4N=NNN4
0.314079	Brc1cc(c(NC(=O)c2cc(ccc2)CN3CCS(=O)(=O)CC3)cc1)C=4N=NNN4
0.314079	Brc1cc(c(NC(=O)c2cc(ccc2)CN3CCS(=O)(=O)CC3)cc1)C=4N=NNN4
0.314079	Brc1cc(c(NC(=O)c2cc(ccc2)CN3CCS(=O)(=O)CC3)cc1)C=4N=NNN4
0.314079	Brc1cc(c(NC(=O)c2cc(ccc2)CN3CCS(=O)(=O)CC3)cc1)C=4N=NNN4
0.314079	Brc1cc(c(NC(=O)c2cc(ccc2)CN3CCS(=O)(=O)CC3)cc1)C=4N=NNN4
0.314079	Brc1cc(c(NC(=O)c2cc(ccc2)CN3CCS(=O)(=O)CC3)cc1)C=4N=NNN4
0.313953	O=C1NN=C(N1)c2cc(NC(=O)c3cc(O)c(cc3)C)c(cc2)C
0.313953	O=C1NN=C(N1)c2cc(NC(=O)c3cc(O)c(cc3)C)c(cc2)C
0.313953	O=C1NN=C(N1)c2cc(NC(=O)c3cc(O)c(cc3)C)c(cc2)C
0.313953	O=C1NN=C(N1)c2cc(NC(=O)c3cc(O)c(cc3)C)c(cc2)C
0.313953	O=C1NN=C(N1)c2cc(NC(=O)c3cc(O)c(cc3)C)c(cc2)C
0.313953	O=C1NN=C(N1)c2cc(NC(=O)c3cc(O)c(cc3)C)c(cc2)C
0.313953	O=C1NN=C(N1)c2cc(NC(=O)c3cc(O)c(cc3)C)c(cc2)C
0.313953	O=C1NN=C(N1)c2cc(NC(=O)c3cc(O)c(cc3)C)c(cc2)C
0.313953	O=C1NN=C(N1)c2cc(NC(=O)c3cc(O)c(cc3)C)c(cc2)C
0.313953	O=C1NN=C(N1)c2cc(NC(=O)c3cc(O)c(cc3)C)c(cc2)C
0.313793	S1C(=NC(C2=CNC(C(=O)Nc3c(ccc(c3)C4=NNC(=O)N4)C)=C2)=C1)C
0.313492	FC(F)C(=O)c1cc(NC(=O)c2cc(NC(=O)NC(C)(C)C)c(cc2)C)ccc1
0.313492	FC(F)C(=O)c1cc(NC(=O)c2cc(NC(=O)NC(C)(C)C)c(cc2)C)ccc1
0.313492	FC(F)C(=O)c1cc(NC(=O)c2cc(NC(=O)NC(C)(C)C)c(cc2)C)ccc1
0.313492	FC(F)C(=O)c1cc(NC(=O)c2cc(NC(=O)NC(C)(C)C)c(cc2)C)ccc1
0.313492	FC(F)C(=O)c1cc(NC(=O)c2cc(NC(=O)NC(C)(C)C)c(cc2)C)ccc1
0.313492	FC(F)C(=O)c1cc(NC(=O)c2cc(NC(=O)NC(C)(C)C)c(cc2)C)ccc1
0.313492	FC(F)C(=O)c1cc(NC(=O)c2cc(NC(=O)NC(C)(C)C)c(cc2)C)ccc1
0.313492	FC(F)C(=O)c1cc(NC(=O)c2cc(NC(=O)NC(C)(C)C)c(cc2)C)ccc1
0.313492	FC(F)C(=O)c1cc(NC(=O)c2cc(NC(=O)NC(C)(C)C)c(cc2)C)ccc1
0.313492	FC(F)C(=O)c1cc(NC(=O)c2cc(NC(=O)NC(C)(C)C)c(cc2)C)ccc1
0.31338	FC(F)(F)c1c(ccc(NC(=O)c2ncc(c3cc(OC)ccc3)cn2)c1)CN4CCOCC4
0.31338	FC(F)(F)c1c(ccc(NC(=O)c2ncc(c3cc(OC)ccc3)cn2)c1)CN4CCOCC4
0.31338	FC(F)(F)c1c(ccc(NC(=O)c2ncc(c3cc(OC)ccc3)cn2)c1)CN4CCOCC4
0.31338	FC(F)(F)c1c(ccc(NC(=O)c2ncc(c3cc(OC)ccc3)cn2)c1)CN4CCOCC4
0.313167	O=C1NN=C(N1)c2cc(NC(=O)c3cncc(c3)C=4C=NN(C4)C)c(cc2)C
0.313167	O=C1NN=C(N1)c2cc(NC(=O)c3cncc(c3)C=4C=NN(C4)C)c(cc2)C
0.313167	O=C1NN=C(N1)c2cc(NC(=O)c3cncc(c3)C=4C=NN(C4)C)c(cc2)C
0.313167	O=C1NN=C(N1)c2cc(NC(=O)c3cncc(c3)C=4C=NN(C4)C)c(cc2)C
0.313167	O=C1NN=C(N1)c2cc(NC(=O)c3cncc(c3)C=4C=NN(C4)C)c(cc2)C
0.313167	O=C1NN=C(N1)c2cc(NC(=O)c3cncc(c3)C=4C=NN(C4)C)c(cc2)C
0.313167	O=C1NN=C(N1)c2cc(NC(=O)c3cncc(c3)C=4C=NN(C4)C)c(cc2)C
0.313167	O=C1NN=C(N1)c2cc(NC(=O)c3cncc(c3)C=4C=NN(C4)C)c(cc2)C
0.313167	O=C1NN=C(N1)c2cc(NC(=O)c3cncc(c3)C=4C=NN(C4)C)c(cc2)C
0.313167	O=C1NN=C(N1)c2cc(NC(=O)c3cncc(c3)C=4C=NN(C4)C)c(cc2)C
0.312253	O=C(Nc1c(ccc(c1)C2=NC=CN2)C)C=3N=CN(C3)C
0.312253	O=C(Nc1c(ccc(c1)C2=NC=CN2)C)C=3N=CN(C3)C
0.312253	O=C(Nc1c(ccc(c1)C2=NC=CN2)C)C=3N=CN(C3)C
0.312253	O=C(Nc1c(ccc(c1)C2=NC=CN2)C)C=3N=CN(C3)C
0.312253	O=C(Nc1c(ccc(c1)C2=NC=CN2)C)C=3N=CN(C3)C
0.312253	O=C(Nc1c(ccc(c1)C2=NC=CN2)C)C=3N=CN(C3)C
0.312253	O=C(Nc1c(ccc(c1)C2=NC=CN2)C)C=3N=CN(C3)C
0.312253	O=C(Nc1c(ccc(c1)C2=NC=CN2)C)C=3N=CN(C3)C
0.312253	O=C(Nc1c(ccc(c1)C2=NC=CN2)C)C=3N=CN(C3)C
0.312253	O=C(Nc1c(ccc(c1)C2=NC=CN2)C)C=3N=CN(C3)C
0.312057	O=C(Nc1c(ccc(c1)C2=NC=CN2)C)c3ccc(OCC(=O)N4C(CCCC4C)C)cc3
0.312057	O=C(Nc1c(ccc(c1)C2=NC=CN2)C)c3ccc(OCC(=O)N4C(CCCC4C)C)cc3
0.312057	O=C(Nc1c(ccc(c1)C2=NC=CN2)C)c3ccc(OCC(=O)N4C(CCCC4C)C)cc3
0.312057	O=C(Nc1c(ccc(c1)C2=NC=CN2)C)c3ccc(OCC(=O)N4C(CCCC4C)C)cc3
0.312057	O=C(Nc1c(ccc(c1)C2=NC=CN2)C)c3ccc(OCC(=O)N4C(CCCC4C)C)cc3
0.312057	O=C(Nc1c(ccc(c1)C2=NC=CN2)C)c3ccc(OCC(=O)N4C(CCCC4C)C)cc3
0.312057	O=C(Nc1c(ccc(c1)C2=NC=CN2)C)c3ccc(OCC(=O)N4C(CCCC4C)C)cc3
0.312057	O=C(Nc1c(ccc(c1)C2=NC=CN2)C)c3ccc(OCC(=O)N4C(CCCC4C)C)cc3
0.312057	O=C(Nc1c(ccc(c1)C2=NC=CN2)C)c3ccc(OCC(=O)N4C(CCCC4C)C)cc3
0.312057	O=C(Nc1c(ccc(c1)C2=NC=CN2)C)c3ccc(OCC(=O)N4C(CCCC4C)C)cc3
0.31203	O=C(Nc1cc(ccc1)COC)c2cncc(c3c(cc(OC)cc3)C)c2
0.311787	S1C(SC(F)(F)F)=CC=C1C(=O)Nc2c(ccc(c2)C3=NC=CN3)C
0.31068	O=C(Nc1ccc(cc1)CN)c2cnccc2
0.31068	O=C(Nc1ccc(cc1)CN)c2cnccc2
0.31068	O=C(Nc1ccc(cc1)CN)c2cnccc2
0.31068	O=C(Nc1ccc(cc1)CN)c2cnccc2
0.31068	O=C(Nc1ccc(cc1)CN)c2cnccc2
0.309917	O=C(OC(C)(C)C)N1CCN(Cc2ccc(c3cnc(nc3)c4cnccc4)cc2)CC1
0.309917	O=C(OC(C)(C)C)N1CCN(Cc2ccc(c3cnc(nc3)c4cnccc4)cc2)CC1
0.309917	O=C(OC(C)(C)C)N1CCN(Cc2ccc(c3cnc(nc3)c4cnccc4)cc2)CC1
0.309917	O=C(OC(C)(C)C)N1CCN(Cc2ccc(c3cnc(nc3)c4cnccc4)cc2)CC1
0.309917	O=C(OC(C)(C)C)N1CCN(Cc2ccc(c3cnc(nc3)c4cnccc4)cc2)CC1
0.309917	O=C(OC(C)(C)C)N1CCN(Cc2ccc(c3cnc(nc3)c4cnccc4)cc2)CC1
0.309917	O=C(OC(C)(C)C)N1CCN(Cc2ccc(c3cnc(nc3)c4cnccc4)cc2)CC1
0.309917	O=C(OC(C)(C)C)N1CCN(Cc2ccc(c3cnc(nc3)c4cnccc4)cc2)CC1
0.309917	O=C(OC(C)(C)C)N1CCN(Cc2ccc(c3cnc(nc3)c4cnccc4)cc2)CC1
0.309917	O=C(OC(C)(C)C)N1CCN(Cc2ccc(c3cnc(nc3)c4cnccc4)cc2)CC1
0.309804	S1C(=NC(C(=O)Nc2cc(ccc2)COC)=C1)c3cnccc3
0.309701	S1C(SCCC1)c2ccc(cc2)C(=O)Nc3c(ccc(c3)C4=NNC(=O)N4)C
0.309701	S1C(SCCC1)c2ccc(cc2)C(=O)Nc3c(ccc(c3)C4=NNC(=O)N4)C
0.308333	O=C(Nc1ncc(NC(=O)C)cc1)c2cc(O)c(cc2)C
0.308333	O=C(Nc1ncc(NC(=O)C)cc1)c2cc(O)c(cc2)C
0.308333	O=C(Nc1ncc(NC(=O)C)cc1)c2cc(O)c(cc2)C
0.308333	O=C(Nc1ncc(NC(=O)C)cc1)c2cc(O)c(cc2)C
0.308333	O=C(Nc1ncc(NC(=O)C)cc1)c2cc(O)c(cc2)C
0.308197	S(=O)(=O)(Nc1cc(S(=O)(=O)Nc2ccc(OC)cc2)c(cc1)C)c3c(OC)ccc(c3)C(=O)Nc4cc(ccc4)C=5N=NNC5
0.308197	S(=O)(=O)(Nc1cc(S(=O)(=O)Nc2ccc(OC)cc2)c(cc1)C)c3c(OC)ccc(c3)C(=O)Nc4cc(ccc4)C=5N=NNC5
0.308197	S(=O)(=O)(Nc1cc(S(=O)(=O)Nc2ccc(OC)cc2)c(cc1)C)c3c(OC)ccc(c3)C(=O)Nc4cc(ccc4)C=5N=NNC5
0.308197	S(=O)(=O)(Nc1cc(S(=O)(=O)Nc2ccc(OC)cc2)c(cc1)C)c3c(OC)ccc(c3)C(=O)Nc4cc(ccc4)C=5N=NNC5
0.308197	S(=O)(=O)(Nc1cc(S(=O)(=O)Nc2ccc(OC)cc2)c(cc1)C)c3c(OC)ccc(c3)C(=O)Nc4cc(ccc4)C=5N=NNC5
0.308197	S(=O)(=O)(Nc1cc(S(=O)(=O)Nc2ccc(OC)cc2)c(cc1)C)c3c(OC)ccc(c3)C(=O)Nc4cc(ccc4)C=5N=NNC5
0.308197	S(=O)(=O)(Nc1cc(S(=O)(=O)Nc2ccc(OC)cc2)c(cc1)C)c3c(OC)ccc(c3)C(=O)Nc4cc(ccc4)C=5N=NNC5
0.308197	S(=O)(=O)(Nc1cc(S(=O)(=O)Nc2ccc(OC)cc2)c(cc1)C)c3c(OC)ccc(c3)C(=O)Nc4cc(ccc4)C=5N=NNC5
0.308197	S(=O)(=O)(Nc1cc(S(=O)(=O)Nc2ccc(OC)cc2)c(cc1)C)c3c(OC)ccc(c3)C(=O)Nc4cc(ccc4)C=5N=NNC5
0.308197	S(=O)(=O)(Nc1cc(S(=O)(=O)Nc2ccc(OC)cc2)c(cc1)C)c3c(OC)ccc(c3)C(=O)Nc4cc(ccc4)C=5N=NNC5
0.307971	Clc1c(OCc2cnccc2)ccc(NC(=O)C=3SC(c4ccccc4)=CC3)c1
0.307971	Clc1c(OCc2cnccc2)ccc(NC(=O)C=3SC(c4ccccc4)=CC3)c1
0.307971	Clc1c(OCc2cnccc2)ccc(NC(=O)C=3SC(c4ccccc4)=CC3)c1
0.307971	Clc1c(OCc2cnccc2)ccc(NC(=O)C=3SC(c4ccccc4)=CC3)c1
0.307971	Clc1c(OCc2cnccc2)ccc(NC(=O)C=3SC(c4ccccc4)=CC3)c1
0.307971	Clc1c(OCc2cnccc2)ccc(NC(=O)C=3SC(c4ccccc4)=CC3)c1
0.307971	Clc1c(OCc2cnccc2)ccc(NC(=O)C=3SC(c4ccccc4)=CC3)c1
0.307971	Clc1c(OCc2cnccc2)ccc(NC(=O)C=3SC(c4ccccc4)=CC3)c1
0.307971	Clc1c(OCc2cnccc2)ccc(NC(=O)C=3SC(c4ccccc4)=CC3)c1
0.307971	Clc1c(OCc2cnccc2)ccc(NC(=O)C=3SC(c4ccccc4)=CC3)c1
0.307971	S1(=O)(=O)CCN(Cc2cc(ccc2)C(=O)Nc3cc(c(cc3)CN4CCOCC4)C(F)(F)F)CC1
0.307971	S1(=O)(=O)CCN(Cc2cc(ccc2)C(=O)Nc3cc(c(cc3)CN4CCOCC4)C(F)(F)F)CC1
0.307971	S1(=O)(=O)CCN(Cc2cc(ccc2)C(=O)Nc3cc(c(cc3)CN4CCOCC4)C(F)(F)F)CC1
0.307971	S1(=O)(=O)CCN(Cc2cc(ccc2)C(=O)Nc3cc(c(cc3)CN4CCOCC4)C(F)(F)F)CC1
0.307971	S1(=O)(=O)CCN(Cc2cc(ccc2)C(=O)Nc3cc(c(cc3)CN4CCOCC4)C(F)(F)F)CC1
0.307971	S1(=O)(=O)CCN(Cc2cc(ccc2)C(=O)Nc3cc(c(cc3)CN4CCOCC4)C(F)(F)F)CC1
0.307971	S1(=O)(=O)CCN(Cc2cc(ccc2)C(=O)Nc3cc(c(cc3)CN4CCOCC4)C(F)(F)F)CC1
0.307971	S1(=O)(=O)CCN(Cc2cc(ccc2)C(=O)Nc3cc(c(cc3)CN4CCOCC4)C(F)(F)F)CC1
0.307971	O=C(OC(C)(C)C)Nc1c(cc(cc1)C(=O)Nc2cc(Oc3nccnc3)ccc2)C
0.307971	O=C(OC(C)(C)C)Nc1c(cc(cc1)C(=O)Nc2cc(Oc3nccnc3)ccc2)C
0.307971	O=C(OC(C)(C)C)Nc1c(cc(cc1)C(=O)Nc2cc(Oc3nccnc3)ccc2)C
0.307971	O=C(OC(C)(C)C)Nc1c(cc(cc1)C(=O)Nc2cc(Oc3nccnc3)ccc2)C
0.307971	O=C(OC(C)(C)C)Nc1c(cc(cc1)C(=O)Nc2cc(Oc3nccnc3)ccc2)C
0.307971	O=C(OC(C)(C)C)Nc1c(cc(cc1)C(=O)Nc2cc(Oc3nccnc3)ccc2)C
0.307971	O=C(OC(C)(C)C)Nc1c(cc(cc1)C(=O)Nc2cc(Oc3nccnc3)ccc2)C
0.307393	Brc1c(O)cc(cc1)C(=O)Nc2c(ccc(OCc3ccccc3)c2)C
0.307393	Brc1c(O)cc(cc1)C(=O)Nc2c(ccc(OCc3ccccc3)c2)C
0.307393	Brc1c(O)cc(cc1)C(=O)Nc2c(ccc(OCc3ccccc3)c2)C
0.307393	Brc1c(O)cc(cc1)C(=O)Nc2c(ccc(OCc3ccccc3)c2)C
0.307393	Brc1c(O)cc(cc1)C(=O)Nc2c(ccc(OCc3ccccc3)c2)C
0.307393	Brc1c(O)cc(cc1)C(=O)Nc2c(ccc(OCc3ccccc3)c2)C
0.307393	Brc1c(O)cc(cc1)C(=O)Nc2c(ccc(OCc3ccccc3)c2)C
0.307393	Brc1c(O)cc(cc1)C(=O)Nc2c(ccc(OCc3ccccc3)c2)C
0.307393	Brc1c(O)cc(cc1)C(=O)Nc2c(ccc(OCc3ccccc3)c2)C
0.307393	Brc1c(O)cc(cc1)C(=O)Nc2c(ccc(OCc3ccccc3)c2)C
0.307143	Fc1c(cc(NC(=O)c2cc(OCc3cnccc3)ccc2)cc1)C4=NNC=N4
0.307143	Fc1c(cc(NC(=O)c2cc(OCc3cnccc3)ccc2)cc1)C4=NNC=N4
0.307143	Fc1c(cc(NC(=O)c2cc(OCc3cnccc3)ccc2)cc1)C4=NNC=N4
0.307143	Fc1c(cc(NC(=O)c2cc(OCc3cnccc3)ccc2)cc1)C4=NNC=N4
0.307143	Fc1c(cc(NC(=O)c2cc(OCc3cnccc3)ccc2)cc1)C4=NNC=N4
0.307143	Fc1c(cc(NC(=O)c2cc(OCc3cnccc3)ccc2)cc1)C4=NNC=N4
0.307143	Fc1c(cc(NC(=O)c2cc(OCc3cnccc3)ccc2)cc1)C4=NNC=N4
0.307143	Fc1c(cc(NC(=O)c2cc(OCc3cnccc3)ccc2)cc1)C4=NNC=N4
0.307143	Fc1c(cc(NC(=O)c2cc(OCc3cnccc3)ccc2)cc1)C4=NNC=N4
0.307143	Fc1c(cc(NC(=O)c2cc(OCc3cnccc3)ccc2)cc1)C4=NNC=N4
0.307116	S1(=O)(=O)CCN(Cc2cc(ccc2)C(=O)Nc3c(Oc4ccc(cc4)C)cccc3)CC1
0.307116	S1(=O)(=O)CCN(Cc2cc(ccc2)C(=O)Nc3c(Oc4ccc(cc4)C)cccc3)CC1
0.307116	S1(=O)(=O)CCN(Cc2cc(ccc2)C(=O)Nc3c(Oc4ccc(cc4)C)cccc3)CC1
0.307116	S1(=O)(=O)CCN(Cc2cc(ccc2)C(=O)Nc3c(Oc4ccc(cc4)C)cccc3)CC1
0.307116	S1(=O)(=O)CCN(Cc2cc(ccc2)C(=O)Nc3c(Oc4ccc(cc4)C)cccc3)CC1
0.307116	S1(=O)(=O)CCN(Cc2cc(ccc2)C(=O)Nc3c(Oc4ccc(cc4)C)cccc3)CC1
0.307116	S1(=O)(=O)CCN(Cc2cc(ccc2)C(=O)Nc3c(Oc4ccc(cc4)C)cccc3)CC1
0.307116	S1(=O)(=O)CCN(Cc2cc(ccc2)C(=O)Nc3c(Oc4ccc(cc4)C)cccc3)CC1
0.307116	S1(=O)(=O)CCN(Cc2cc(ccc2)C(=O)Nc3c(Oc4ccc(cc4)C)cccc3)CC1
0.307116	S1(=O)(=O)CCN(Cc2cc(ccc2)C(=O)Nc3c(Oc4ccc(cc4)C)cccc3)CC1
0.306667	O=C(Nc1c(ccc(c1)C(=O)N)C)Nc2ccccc2
0.306667	O=C(Nc1c(ccc(c1)C(=O)N)C)Nc2ccccc2
0.306667	O=C(Nc1c(ccc(c1)C(=O)N)C)Nc2ccccc2
0.306667	O=C(Nc1c(ccc(c1)C(=O)N)C)Nc2ccccc2
0.306667	O=C(Nc1c(ccc(c1)C(=O)N)C)Nc2ccccc2
0.306569	O=C(Nc1cc(ccc1)COc2ccccc2)c3cncc(c4c(cc(OC)cc4)C)c3
0.306569	O=C(Nc1cc(ccc1)COc2ccccc2)c3cncc(c4c(cc(OC)cc4)C)c3
0.306569	O=C(Nc1cc(ccc1)COc2ccccc2)c3cncc(c4c(cc(OC)cc4)C)c3
0.306569	O=C(Nc1cc(ccc1)COc2ccccc2)c3cncc(c4c(cc(OC)cc4)C)c3
0.306569	O=C(Nc1cc(ccc1)COc2ccccc2)c3cncc(c4c(cc(OC)cc4)C)c3
0.306202	Brc1ccc(cc1)C(=O)Nc2c(ccc(c2)C(=O)NCc3cc(OCCC)ccc3)C
0.306202	Brc1ccc(cc1)C(=O)Nc2c(ccc(c2)C(=O)NCc3cc(OCCC)ccc3)C
0.306202	Brc1ccc(cc1)C(=O)Nc2c(ccc(c2)C(=O)NCc3cc(OCCC)ccc3)C
0.306122	Clc1ccc(cc1)C2=CNC(C(=O)Nc3nc(c4ccc(cc4)C)ccc3)=C2
0.306122	Clc1ccc(cc1)C2=CNC(C(=O)Nc3nc(c4ccc(cc4)C)ccc3)=C2
0.306122	Clc1ccc(cc1)C2=CNC(C(=O)Nc3nc(c4ccc(cc4)C)ccc3)=C2
0.306122	Clc1ccc(cc1)C2=CNC(C(=O)Nc3nc(c4ccc(cc4)C)ccc3)=C2
0.306122	Clc1ccc(cc1)C2=CNC(C(=O)Nc3nc(c4ccc(cc4)C)ccc3)=C2
0.306122	Clc1ccc(cc1)C2=CNC(C(=O)Nc3nc(c4ccc(cc4)C)ccc3)=C2
0.306122	Clc1ccc(cc1)C2=CNC(C(=O)Nc3nc(c4ccc(cc4)C)ccc3)=C2
0.306122	Clc1ccc(cc1)C2=CNC(C(=O)Nc3nc(c4ccc(cc4)C)ccc3)=C2
0.306122	Clc1ccc(cc1)C2=CNC(C(=O)Nc3nc(c4ccc(cc4)C)ccc3)=C2
0.306122	Clc1ccc(cc1)C2=CNC(C(=O)Nc3nc(c4ccc(cc4)C)ccc3)=C2
0.305882	Brc1c(Oc2c(ccc(NC(=O)c3ccccc3)c2)C)nccc1
0.305882	Brc1c(Oc2c(ccc(NC(=O)c3ccccc3)c2)C)nccc1
0.305882	Brc1c(Oc2c(ccc(NC(=O)c3ccccc3)c2)C)nccc1
0.305882	Brc1c(Oc2c(ccc(NC(=O)c3ccccc3)c2)C)nccc1
0.305882	Brc1c(Oc2c(ccc(NC(=O)c3ccccc3)c2)C)nccc1
0.305882	Brc1c(Oc2c(ccc(NC(=O)c3ccccc3)c2)C)nccc1
0.305842	O=C(N1CC(CCC1)C)c2cc(c(NC(=O)c3ccc(cc3)CN4CC(OCC4)C)cc2)C
0.305842	O=C(N1CC(CCC1)C)c2cc(c(NC(=O)c3ccc(cc3)CN4CC(OCC4)C)cc2)C
0.305842	O=C(N1CC(CCC1)C)c2cc(c(NC(=O)c3ccc(cc3)CN4CC(OCC4)C)cc2)C
0.305842	O=C(N1CC(CCC1)C)c2cc(c(NC(=O)c3ccc(cc3)CN4CC(OCC4)C)cc2)C
0.305842	O=C(N1CC(CCC1)C)c2cc(c(NC(=O)c3ccc(cc3)CN4CC(OCC4)C)cc2)C
0.305842	O=C(N1CC(CCC1)C)c2cc(c(NC(=O)c3ccc(cc3)CN4CC(OCC4)C)cc2)C
0.305842	O=C(N1CC(CCC1)C)c2cc(c(NC(=O)c3ccc(cc3)CN4CC(OCC4)C)cc2)C
0.305842	O=C(N1CC(CCC1)C)c2cc(c(NC(=O)c3ccc(cc3)CN4CC(OCC4)C)cc2)C
0.305842	O=C(N1CC(CCC1)C)c2cc(c(NC(=O)c3ccc(cc3)CN4CC(OCC4)C)cc2)C
0.305842	O=C(N1CC(CCC1)C)c2cc(c(NC(=O)c3ccc(cc3)CN4CC(OCC4)C)cc2)C
0.305842	O=C1NN=C(N1)c2cc(NC(=O)c3cncc(c4c(cc(OC)cc4)C)c3)c(cc2)C
0.305455	O=C(OC(C)(C)C)Nc1c(cc(cc1)C(=O)Nc2c(ccc(c2)C3=NNC(=O)N3)C)C
0.305455	O=C(OC(C)(C)C)Nc1c(cc(cc1)C(=O)Nc2c(ccc(c2)C3=NNC(=O)N3)C)C
0.305455	O=C(OC(C)(C)C)Nc1c(cc(cc1)C(=O)Nc2c(ccc(c2)C3=NNC(=O)N3)C)C
0.305455	O=C(OC(C)(C)C)Nc1c(cc(cc1)C(=O)Nc2c(ccc(c2)C3=NNC(=O)N3)C)C
0.305455	O=C(OC(C)(C)C)Nc1c(cc(cc1)C(=O)Nc2c(ccc(c2)C3=NNC(=O)N3)C)C
0.305455	O=C(OC(C)(C)C)Nc1c(cc(cc1)C(=O)Nc2c(ccc(c2)C3=NNC(=O)N3)C)C
0.305455	O=C(OC(C)(C)C)Nc1c(cc(cc1)C(=O)Nc2c(ccc(c2)C3=NNC(=O)N3)C)C
0.305455	O=C(OC(C)(C)C)Nc1c(cc(cc1)C(=O)Nc2c(ccc(c2)C3=NNC(=O)N3)C)C
0.305455	O=C(OC(C)(C)C)Nc1c(cc(cc1)C(=O)Nc2c(ccc(c2)C3=NNC(=O)N3)C)C
0.305455	O=C(OC(C)(C)C)Nc1c(cc(cc1)C(=O)Nc2c(ccc(c2)C3=NNC(=O)N3)C)C
0.304833	Fc1c(NC(=O)Cc2ccccc2)cc(NC(=O)c3cc(ccc3)Cc4ncccc4)cc1
0.304833	Fc1c(NC(=O)Cc2ccccc2)cc(NC(=O)c3cc(ccc3)Cc4ncccc4)cc1
0.304833	Fc1c(NC(=O)Cc2ccccc2)cc(NC(=O)c3cc(ccc3)Cc4ncccc4)cc1
0.304833	Fc1c(NC(=O)Cc2ccccc2)cc(NC(=O)c3cc(ccc3)Cc4ncccc4)cc1
0.304833	Fc1c(NC(=O)Cc2ccccc2)cc(NC(=O)c3cc(ccc3)Cc4ncccc4)cc1
0.304833	Fc1c(NC(=O)Cc2ccccc2)cc(NC(=O)c3cc(ccc3)Cc4ncccc4)cc1
0.304833	Fc1c(NC(=O)Cc2ccccc2)cc(NC(=O)c3cc(ccc3)Cc4ncccc4)cc1
0.304833	Fc1c(NC(=O)Cc2ccccc2)cc(NC(=O)c3cc(ccc3)Cc4ncccc4)cc1
0.304833	Fc1c(NC(=O)Cc2ccccc2)cc(NC(=O)c3cc(ccc3)Cc4ncccc4)cc1
0.304833	Fc1c(NC(=O)Cc2ccccc2)cc(NC(=O)c3cc(ccc3)Cc4ncccc4)cc1
0.304833	Brc1cc(NC(=O)OC(C)(C)C)c(cc1)C(=O)Nc2c(ccc(c2)C3=NC=CN3)C
0.304833	Brc1cc(NC(=O)OC(C)(C)C)c(cc1)C(=O)Nc2c(ccc(c2)C3=NC=CN3)C
0.304833	Brc1cc(NC(=O)OC(C)(C)C)c(cc1)C(=O)Nc2c(ccc(c2)C3=NC=CN3)C
0.304833	Brc1cc(NC(=O)OC(C)(C)C)c(cc1)C(=O)Nc2c(ccc(c2)C3=NC=CN3)C
0.304833	Brc1cc(NC(=O)OC(C)(C)C)c(cc1)C(=O)Nc2c(ccc(c2)C3=NC=CN3)C
0.304833	Brc1cc(NC(=O)OC(C)(C)C)c(cc1)C(=O)Nc2c(ccc(c2)C3=NC=CN3)C
0.304833	Brc1cc(NC(=O)OC(C)(C)C)c(cc1)C(=O)Nc2c(ccc(c2)C3=NC=CN3)C
0.304833	Brc1cc(NC(=O)OC(C)(C)C)c(cc1)C(=O)Nc2c(ccc(c2)C3=NC=CN3)C
0.304348	Brc1c(O)ccc(c1)CNC(=O)c2cc(NC(=O)c3ccc(Br)cc3)c(cc2)C
0.304348	Brc1c(O)ccc(c1)CNC(=O)c2cc(NC(=O)c3ccc(Br)cc3)c(cc2)C
0.304348	Brc1c(O)ccc(c1)CNC(=O)c2cc(NC(=O)c3ccc(Br)cc3)c(cc2)C
0.304348	Brc1c(O)ccc(c1)CNC(=O)c2cc(NC(=O)c3ccc(Br)cc3)c(cc2)C
0.304348	Brc1c(O)ccc(c1)CNC(=O)c2cc(NC(=O)c3ccc(Br)cc3)c(cc2)C
0.304348	Brc1c(O)ccc(c1)CNC(=O)c2cc(NC(=O)c3ccc(Br)cc3)c(cc2)C
0.304348	Brc1c(O)ccc(c1)CNC(=O)c2cc(NC(=O)c3ccc(Br)cc3)c(cc2)C
0.304348	Brc1c(O)ccc(c1)CNC(=O)c2cc(NC(=O)c3ccc(Br)cc3)c(cc2)C
0.304348	Brc1c(O)ccc(c1)CNC(=O)c2cc(NC(=O)c3ccc(Br)cc3)c(cc2)C
0.304348	Brc1c(O)ccc(c1)CNC(=O)c2cc(NC(=O)c3ccc(Br)cc3)c(cc2)C
0.304348	S1(=O)(=O)CCN(Cc2cc(ccc2)C(=O)Nc3cc(F)c(OCCN(C)C)cc3)CC1
0.304348	S1(=O)(=O)CCN(Cc2cc(ccc2)C(=O)Nc3cc(F)c(OCCN(C)C)cc3)CC1
0.303502	O=C(Nc1c(ccc(OCc2ccccc2)c1)C)C(=O)Nc3cnc(nc3)c4ccccc4
0.303502	O=C(Nc1c(ccc(OCc2ccccc2)c1)C)C(=O)Nc3cnc(nc3)c4ccccc4
0.303502	O=C(Nc1c(ccc(OCc2ccccc2)c1)C)C(=O)Nc3cnc(nc3)c4ccccc4
0.303502	O=C(Nc1c(ccc(OCc2ccccc2)c1)C)C(=O)Nc3cnc(nc3)c4ccccc4
0.303502	O=C(Nc1c(ccc(OCc2ccccc2)c1)C)C(=O)Nc3cnc(nc3)c4ccccc4
0.303502	O=C(Nc1c(ccc(OCc2ccccc2)c1)C)C(=O)Nc3cnc(nc3)c4ccccc4
0.303502	O=C(Nc1c(ccc(OCc2ccccc2)c1)C)C(=O)Nc3cnc(nc3)c4ccccc4
0.302905	Brc1ccc(cc1)C(=O)Nc2c(ccc(c2)C(=O)Nc3c(NCC)ccc(F)c3)C
0.302905	Brc1ccc(cc1)C(=O)Nc2c(ccc(c2)C(=O)Nc3c(NCC)ccc(F)c3)C
0.302905	Brc1ccc(cc1)C(=O)Nc2c(ccc(c2)C(=O)Nc3c(NCC)ccc(F)c3)C
0.302905	Brc1ccc(cc1)C(=O)Nc2c(ccc(c2)C(=O)Nc3c(NCC)ccc(F)c3)C
0.302905	Brc1ccc(cc1)C(=O)Nc2c(ccc(c2)C(=O)Nc3c(NCC)ccc(F)c3)C
0.302905	Brc1ccc(cc1)C(=O)Nc2c(ccc(c2)C(=O)Nc3c(NCC)ccc(F)c3)C
0.302905	Brc1ccc(cc1)C(=O)Nc2c(ccc(c2)C(=O)Nc3c(NCC)ccc(F)c3)C
0.302905	Brc1ccc(cc1)C(=O)Nc2c(ccc(c2)C(=O)Nc3c(NCC)ccc(F)c3)C
0.302905	Brc1ccc(cc1)C(=O)Nc2c(ccc(c2)C(=O)Nc3c(NCC)ccc(F)c3)C
0.302905	Brc1ccc(cc1)C(=O)Nc2c(ccc(c2)C(=O)Nc3c(NCC)ccc(F)c3)C
0.302682	O=C(Nc1cc2c(cc1)CCN(C2)C)c3ccc(OCc4ccncc4)cc3
0.302682	O=C(Nc1cc2c(cc1)CCN(C2)C)c3ccc(OCc4ccncc4)cc3
0.302682	O=C(Nc1cc2c(cc1)CCN(C2)C)c3ccc(OCc4ccncc4)cc3
0.302682	O=C(Nc1cc2c(cc1)CCN(C2)C)c3ccc(OCc4ccncc4)cc3
0.302682	O=C(Nc1cc2c(cc1)CCN(C2)C)c3ccc(OCc4ccncc4)cc3
0.302682	O=C(Nc1cc2c(cc1)CCN(C2)C)c3ccc(OCc4ccncc4)cc3
0.302682	O=C(Nc1cc2c(cc1)CCN(C2)C)c3ccc(OCc4ccncc4)cc3
0.302682	O=C(Nc1cc2c(cc1)CCN(C2)C)c3ccc(OCc4ccncc4)cc3
0.302682	O=C(Nc1cc2c(cc1)CCN(C2)C)c3ccc(OCc4ccncc4)cc3
0.302682	O=C(Nc1cc2c(cc1)CCN(C2)C)c3ccc(OCc4ccncc4)cc3
0.302682	O=C(Nc1nc(c2ccc(cc2)C)ccc1)c3cc(N4N=NC=C4)ccc3
0.302682	O=C(Nc1nc(c2ccc(cc2)C)ccc1)c3cc(N4N=NC=C4)ccc3
0.302682	O=C(Nc1nc(c2ccc(cc2)C)ccc1)c3cc(N4N=NC=C4)ccc3
0.302682	O=C(Nc1nc(c2ccc(cc2)C)ccc1)c3cc(N4N=NC=C4)ccc3
0.302682	O=C(Nc1nc(c2ccc(cc2)C)ccc1)c3cc(N4N=NC=C4)ccc3
0.302682	Brc1ccc(cc1)C(=O)Nc2c(ccc(c2)C(=O)Nc3cc(F)c(OCCN(C)C)cc3)C
0.302682	Brc1ccc(cc1)C(=O)Nc2c(ccc(c2)C(=O)Nc3cc(F)c(OCCN(C)C)cc3)C
0.302682	Brc1ccc(cc1)C(=O)Nc2c(ccc(c2)C(=O)Nc3cc(F)c(OCCN(C)C)cc3)C
0.302419	O=C(Nc1c(OCCC(C)C)cccc1)c2ccc(cc2)CN3CCCC3
0.302419	O=C(Nc1c(OCCC(C)C)cccc1)c2ccc(cc2)CN3CCCC3
0.302419	O=C(Nc1c(OCCC(C)C)cccc1)c2ccc(cc2)CN3CCCC3
0.302419	O=C(Nc1c(OCCC(C)C)cccc1)c2ccc(cc2)CN3CCCC3
0.302419	O=C(Nc1c(OCCC(C)C)cccc1)c2ccc(cc2)CN3CCCC3
0.302419	O=C(Nc1c(OCCC(C)C)cccc1)c2ccc(cc2)CN3CCCC3
0.302419	O=C(Nc1c(OCCC(C)C)cccc1)c2ccc(cc2)CN3CCCC3
0.302419	O=C(Nc1c(OCCC(C)C)cccc1)c2ccc(cc2)CN3CCCC3
0.302419	O=C(Nc1c(OCCC(C)C)cccc1)c2ccc(cc2)CN3CCCC3
0.302419	O=C(Nc1c(OCCC(C)C)cccc1)c2ccc(cc2)CN3CCCC3
0.302405	Brc1ccc(S(=O)(=O)Nc2cc(ccc2)C(=O)Nc3c(ccc(c3)C4=NNC(=O)N4)C)cc1
0.302405	Brc1ccc(S(=O)(=O)Nc2cc(ccc2)C(=O)Nc3c(ccc(c3)C4=NNC(=O)N4)C)cc1
0.302405	Brc1ccc(S(=O)(=O)Nc2cc(ccc2)C(=O)Nc3c(ccc(c3)C4=NNC(=O)N4)C)cc1
0.302405	Brc1ccc(S(=O)(=O)Nc2cc(ccc2)C(=O)Nc3c(ccc(c3)C4=NNC(=O)N4)C)cc1
0.302405	Brc1ccc(S(=O)(=O)Nc2cc(ccc2)C(=O)Nc3c(ccc(c3)C4=NNC(=O)N4)C)cc1
0.302405	Brc1ccc(S(=O)(=O)Nc2cc(ccc2)C(=O)Nc3c(ccc(c3)C4=NNC(=O)N4)C)cc1
0.302405	Brc1ccc(S(=O)(=O)Nc2cc(ccc2)C(=O)Nc3c(ccc(c3)C4=NNC(=O)N4)C)cc1
0.301527	Brc1cc(ccc1)COc2c(Cl)cc(cc2)C(=O)Nc3cc(Cl)c(OCc4cnccc4)cc3
0.301527	Brc1cc(ccc1)COc2c(Cl)cc(cc2)C(=O)Nc3cc(Cl)c(OCc4cnccc4)cc3
0.301527	Brc1cc(ccc1)COc2c(Cl)cc(cc2)C(=O)Nc3cc(Cl)c(OCc4cnccc4)cc3
0.301527	Brc1cc(ccc1)COc2c(Cl)cc(cc2)C(=O)Nc3cc(Cl)c(OCc4cnccc4)cc3
0.301527	Brc1cc(ccc1)COc2c(Cl)cc(cc2)C(=O)Nc3cc(Cl)c(OCc4cnccc4)cc3
0.301527	Brc1cc(ccc1)COc2c(Cl)cc(cc2)C(=O)Nc3cc(Cl)c(OCc4cnccc4)cc3
0.301527	Brc1cc(ccc1)COc2c(Cl)cc(cc2)C(=O)Nc3cc(Cl)c(OCc4cnccc4)cc3
0.301527	Brc1cc(ccc1)COc2c(Cl)cc(cc2)C(=O)Nc3cc(Cl)c(OCc4cnccc4)cc3
0.301527	Brc1cc(ccc1)COc2c(Cl)cc(cc2)C(=O)Nc3cc(Cl)c(OCc4cnccc4)cc3
0.301527	Brc1cc(ccc1)COc2c(Cl)cc(cc2)C(=O)Nc3cc(Cl)c(OCc4cnccc4)cc3
0.301471	Brc1ccc(cc1)C(=O)Nc2c(ccc(c2)C(=O)N(Cc3nc(ccc3)C)CC)C
0.301471	Brc1ccc(cc1)C(=O)Nc2c(ccc(c2)C(=O)N(Cc3nc(ccc3)C)CC)C
0.301471	Brc1ccc(cc1)C(=O)Nc2c(ccc(c2)C(=O)N(Cc3nc(ccc3)C)CC)C
0.301471	Brc1ccc(cc1)C(=O)Nc2c(ccc(c2)C(=O)N(Cc3nc(ccc3)C)CC)C
0.301471	Brc1ccc(cc1)C(=O)Nc2c(ccc(c2)C(=O)N(Cc3nc(ccc3)C)CC)C
0.301471	Brc1ccc(cc1)C(=O)Nc2c(ccc(c2)C(=O)N(Cc3nc(ccc3)C)CC)C
0.301471	Brc1ccc(cc1)C(=O)Nc2c(ccc(c2)C(=O)N(Cc3nc(ccc3)C)CC)C
0.301471	Brc1ccc(cc1)C(=O)Nc2c(ccc(c2)C(=O)N(Cc3nc(ccc3)C)CC)C
0.301471	Brc1ccc(cc1)C(=O)Nc2c(ccc(c2)C(=O)N(Cc3nc(ccc3)C)CC)C
0.301471	Brc1ccc(cc1)C(=O)Nc2c(ccc(c2)C(=O)N(Cc3nc(ccc3)C)CC)C
0.301418	Clc1c(NC(=O)c2ccc(OC)cc2)cc(cc1)C(=O)N(C3CCN(Cc4ccccc4)CC3)C
0.301418	Clc1c(NC(=O)c2ccc(OC)cc2)cc(cc1)C(=O)N(C3CCN(Cc4ccccc4)CC3)C
0.301418	Clc1c(NC(=O)c2ccc(OC)cc2)cc(cc1)C(=O)N(C3CCN(Cc4ccccc4)CC3)C
0.301418	Clc1c(NC(=O)c2ccc(OC)cc2)cc(cc1)C(=O)N(C3CCN(Cc4ccccc4)CC3)C
0.301418	Clc1c(NC(=O)c2ccc(OC)cc2)cc(cc1)C(=O)N(C3CCN(Cc4ccccc4)CC3)C
0.301418	Clc1c(NC(=O)c2ccc(OC)cc2)cc(cc1)C(=O)N(C3CCN(Cc4ccccc4)CC3)C
0.301418	Clc1c(NC(=O)c2ccc(OC)cc2)cc(cc1)C(=O)N(C3CCN(Cc4ccccc4)CC3)C
0.301418	O=C(Nc1cc(Oc2nccnc2)ccc1)c3cncc(c4c(cc(OC)cc4)C)c3
0.301418	O=C(Nc1cc(Oc2nccnc2)ccc1)c3cncc(c4c(cc(OC)cc4)C)c3
0.301418	O=C(Nc1cc(Oc2nccnc2)ccc1)c3cncc(c4c(cc(OC)cc4)C)c3
0.301418	O=C(Nc1cc(Oc2nccnc2)ccc1)c3cncc(c4c(cc(OC)cc4)C)c3
0.301418	O=C(Nc1cc(Oc2nccnc2)ccc1)c3cncc(c4c(cc(OC)cc4)C)c3
0.301418	O=C(Nc1cc(Oc2nccnc2)ccc1)c3cncc(c4c(cc(OC)cc4)C)c3
0.301418	O=C(Nc1cc(Oc2nccnc2)ccc1)c3cncc(c4c(cc(OC)cc4)C)c3
0.301418	O=C(Nc1cc(Oc2nccnc2)ccc1)c3cncc(c4c(cc(OC)cc4)C)c3
0.301418	O=C(Nc1cc(Oc2nccnc2)ccc1)c3cncc(c4c(cc(OC)cc4)C)c3
0.301418	O=C(Nc1cc(Oc2nccnc2)ccc1)c3cncc(c4c(cc(OC)cc4)C)c3
0.301418	O=C(NC(C1=NC(c2ccccc2)=CN1)CC)c3ccc(cc3)CN4CC(OCC4)C
0.301418	O=C(NC(C1=NC(c2ccccc2)=CN1)CC)c3ccc(cc3)CN4CC(OCC4)C
0.301418	O=C(NC(C1=NC(c2ccccc2)=CN1)CC)c3ccc(cc3)CN4CC(OCC4)C
0.301418	O=C(NC(C1=NC(c2ccccc2)=CN1)CC)c3ccc(cc3)CN4CC(OCC4)C
0.301418	O=C(NC(C1=NC(c2ccccc2)=CN1)CC)c3ccc(cc3)CN4CC(OCC4)C
0.301418	O=C(NC(C1=NC(c2ccccc2)=CN1)CC)c3ccc(cc3)CN4CC(OCC4)C
0.301158	O=C(Nc1cc(OC)c(O)cc1)c2cc(OCc3cnccc3)ccc2
0.301158	O=C(Nc1cc(OC)c(O)cc1)c2cc(OCc3cnccc3)ccc2
0.301158	O=C(Nc1cc(OC)c(O)cc1)c2cc(OCc3cnccc3)ccc2
0.301158	O=C(Nc1cc(OC)c(O)cc1)c2cc(OCc3cnccc3)ccc2
0.301158	O=C(Nc1cc(OC)c(O)cc1)c2cc(OCc3cnccc3)ccc2
0.301158	O=C(Nc1cc(OC)c(O)cc1)c2cc(OCc3cnccc3)ccc2
0.301158	O=C(Nc1cc(OC)c(O)cc1)c2cc(OCc3cnccc3)ccc2
0.301158	O=C(Nc1cc(OC)c(O)cc1)c2cc(OCc3cnccc3)ccc2
0.301158	O=C(Nc1cc(OC)c(O)cc1)c2cc(OCc3cnccc3)ccc2
0.301158	O=C(Nc1cc(OC)c(O)cc1)c2cc(OCc3cnccc3)ccc2
0.301075	S=C(N1CCN(CC=2N=C(SC2)c3ccc(OC)cc3)CC1)Nc4c(ccc(c4)C)C
0.301075	S=C(N1CCN(CC=2N=C(SC2)c3ccc(OC)cc3)CC1)Nc4c(ccc(c4)C)C
0.301075	S=C(N1CCN(CC=2N=C(SC2)c3ccc(OC)cc3)CC1)Nc4c(ccc(c4)C)C
0.301075	S=C(N1CCN(CC=2N=C(SC2)c3ccc(OC)cc3)CC1)Nc4c(ccc(c4)C)C
0.301075	S=C(N1CCN(CC=2N=C(SC2)c3ccc(OC)cc3)CC1)Nc4c(ccc(c4)C)C
0.301075	S=C(N1CCN(CC=2N=C(SC2)c3ccc(OC)cc3)CC1)Nc4c(ccc(c4)C)C
0.301075	S=C(N1CCN(CC=2N=C(SC2)c3ccc(OC)cc3)CC1)Nc4c(ccc(c4)C)C
0.301075	S=C(N1CCN(CC=2N=C(SC2)c3ccc(OC)cc3)CC1)Nc4c(ccc(c4)C)C
0.301075	S=C(N1CCN(CC=2N=C(SC2)c3ccc(OC)cc3)CC1)Nc4c(ccc(c4)C)C
0.301075	S=C(N1CCN(CC=2N=C(SC2)c3ccc(OC)cc3)CC1)Nc4c(ccc(c4)C)C
0.300752	Brc1ccc(cc1)C(=O)Nc2c(ccc(c2)C(=O)Nc3cc(c(N4C(=O)CCC4=O)cc3)C)C
0.300752	Brc1ccc(cc1)C(=O)Nc2c(ccc(c2)C(=O)Nc3cc(c(N4C(=O)CCC4=O)cc3)C)C
0.300752	Brc1ccc(cc1)C(=O)Nc2c(ccc(c2)C(=O)Nc3cc(c(N4C(=O)CCC4=O)cc3)C)C
0.300752	Brc1ccc(cc1)C(=O)Nc2c(ccc(c2)C(=O)Nc3cc(c(N4C(=O)CCC4=O)cc3)C)C
0.300752	Brc1ccc(cc1)C(=O)Nc2c(ccc(c2)C(=O)Nc3cc(c(N4C(=O)CCC4=O)cc3)C)C
0.300752	Brc1ccc(cc1)C(=O)Nc2c(ccc(c2)C(=O)Nc3cc(c(N4C(=O)CCC4=O)cc3)C)C
0.300752	Brc1ccc(cc1)C(=O)Nc2c(ccc(c2)C(=O)Nc3cc(c(N4C(=O)CCC4=O)cc3)C)C
0.300752	Brc1ccc(cc1)C(=O)Nc2c(ccc(c2)C(=O)Nc3cc(c(N4C(=O)CCC4=O)cc3)C)C
0.300752	Brc1ccc(cc1)C(=O)Nc2c(ccc(c2)C(=O)Nc3cc(c(N4C(=O)CCC4=O)cc3)C)C
0.300752	Brc1ccc(cc1)C(=O)Nc2c(ccc(c2)C(=O)Nc3cc(c(N4C(=O)CCC4=O)cc3)C)C
0.300429	O=C(Nc1ccc(N(Cc2ccccc2)C)cc1)c3ccc(cc3)CN4CCCC4
0.300429	O=C(Nc1ccc(N(Cc2ccccc2)C)cc1)c3ccc(cc3)CN4CCCC4
0.300429	O=C(Nc1ccc(N(Cc2ccccc2)C)cc1)c3ccc(cc3)CN4CCCC4
0.300429	O=C(Nc1ccc(N(Cc2ccccc2)C)cc1)c3ccc(cc3)CN4CCCC4
0.300429	O=C(Nc1ccc(N(Cc2ccccc2)C)cc1)c3ccc(cc3)CN4CCCC4
0.300429	O=C(Nc1ccc(N(Cc2ccccc2)C)cc1)c3ccc(cc3)CN4CCCC4
0.300429	O=C(Nc1ccc(N(Cc2ccccc2)C)cc1)c3ccc(cc3)CN4CCCC4
0.300429	O=C(Nc1ccc(N(Cc2ccccc2)C)cc1)c3ccc(cc3)CN4CCCC4
0.300429	O=C(Nc1ccc(N(Cc2ccccc2)C)cc1)c3ccc(cc3)CN4CCCC4
0.300429	O=C(Nc1ccc(N(Cc2ccccc2)C)cc1)c3ccc(cc3)CN4CCCC4
0.30033	FC(F)(F)c1c(NC(=O)COc2c(OC)cc(cc2)C(=O)Nc3nc(c4ccc(cc4)C)ccc3)cccc1
0.30033	FC(F)(F)c1c(NC(=O)COc2c(OC)cc(cc2)C(=O)Nc3nc(c4ccc(cc4)C)ccc3)cccc1
0.30033	FC(F)(F)c1c(NC(=O)COc2c(OC)cc(cc2)C(=O)Nc3nc(c4ccc(cc4)C)ccc3)cccc1
0.3	S1(=O)(=O)CCN(Cc2cc(ccc2)C(=O)Nc3cc(c(OC(C)C)cc3)C(=O)N)CC1
0.3	S1(=O)(=O)CCN(Cc2cc(ccc2)C(=O)Nc3cc(c(OC(C)C)cc3)C(=O)N)CC1
0.3	S1(=O)(=O)CCN(Cc2cc(ccc2)C(=O)Nc3cc(c(OC(C)C)cc3)C(=O)N)CC1
0.3	S1(=O)(=O)CCN(Cc2cc(ccc2)C(=O)Nc3cc(c(OC(C)C)cc3)C(=O)N)CC1
0.3	S1(=O)(=O)CCN(Cc2cc(ccc2)C(=O)Nc3cc(c(OC(C)C)cc3)C(=O)N)CC1
0.3	S1(=O)(=O)CCN(Cc2cc(ccc2)C(=O)Nc3cc(c(OC(C)C)cc3)C(=O)N)CC1
0.3	S1(=O)(=O)CCN(Cc2cc(ccc2)C(=O)Nc3cc(c(OC(C)C)cc3)C(=O)N)CC1
0.3	S1(=O)(=O)CCN(Cc2cc(ccc2)C(=O)Nc3cc(c(OC(C)C)cc3)C(=O)N)CC1
0.3	S1(=O)(=O)CCN(Cc2cc(ccc2)C(=O)Nc3cc(c(OC(C)C)cc3)C(=O)N)CC1
0.3	S1(=O)(=O)CCN(Cc2cc(ccc2)C(=O)Nc3cc(c(OC(C)C)cc3)C(=O)N)CC1
0.3	Brc1ccc(cc1)C(=O)Nc2c(ccc(c2)C(=O)NCc3cc(ccc3)CN4C(=NC=C4)C)C
0.299663	Clc1c(OCc2cc(Cl)ccc2)ccc(c1)C(=O)Nc3c(ccc(c3)C4=NNC(=O)N4)C
0.299663	Clc1c(OCc2cc(Cl)ccc2)ccc(c1)C(=O)Nc3c(ccc(c3)C4=NNC(=O)N4)C
0.299639	P(=O)(c1cc(ccc1)C(=O)Nc2c(ccc(c2)C3=NNC(=O)N3)C)(C)C
0.299639	P(=O)(c1cc(ccc1)C(=O)Nc2c(ccc(c2)C3=NNC(=O)N3)C)(C)C
0.299639	P(=O)(c1cc(ccc1)C(=O)Nc2c(ccc(c2)C3=NNC(=O)N3)C)(C)C
0.299639	P(=O)(c1cc(ccc1)C(=O)Nc2c(ccc(c2)C3=NNC(=O)N3)C)(C)C
0.299639	P(=O)(c1cc(ccc1)C(=O)Nc2c(ccc(c2)C3=NNC(=O)N3)C)(C)C
0.299639	P(=O)(c1cc(ccc1)C(=O)Nc2c(ccc(c2)C3=NNC(=O)N3)C)(C)C
0.299639	P(=O)(c1cc(ccc1)C(=O)Nc2c(ccc(c2)C3=NNC(=O)N3)C)(C)C
0.299639	P(=O)(c1cc(ccc1)C(=O)Nc2c(ccc(c2)C3=NNC(=O)N3)C)(C)C
0.299639	P(=O)(c1cc(ccc1)C(=O)Nc2c(ccc(c2)C3=NNC(=O)N3)C)(C)C
0.299639	P(=O)(c1cc(ccc1)C(=O)Nc2c(ccc(c2)C3=NNC(=O)N3)C)(C)C
0.299625	S1C(=NC(C(=O)Nc2cc(ccc2)COc3ccccc3)=C1)c4cnccc4
0.299625	S1C(=NC(C(=O)Nc2cc(ccc2)COc3ccccc3)=C1)c4cnccc4
0.299625	S1C(=NC(C(=O)Nc2cc(ccc2)COc3ccccc3)=C1)c4cnccc4
0.299625	S1C(=NC(C(=O)Nc2cc(ccc2)COc3ccccc3)=C1)c4cnccc4
0.299625	S1C(=NC(C(=O)Nc2cc(ccc2)COc3ccccc3)=C1)c4cnccc4
0.299625	S1C(=NC(C(=O)Nc2cc(ccc2)COc3ccccc3)=C1)c4cnccc4
0.299611	FC(F)(F)C1=NNC(c2ccc(NC(=O)c3cc(c(N)cc3)C)cc2)=C1
0.299611	FC(F)(F)C1=NNC(c2ccc(NC(=O)c3cc(c(N)cc3)C)cc2)=C1
0.299611	FC(F)(F)C1=NNC(c2ccc(NC(=O)c3cc(c(N)cc3)C)cc2)=C1
0.299611	FC(F)(F)C1=NNC(c2ccc(NC(=O)c3cc(c(N)cc3)C)cc2)=C1
0.299595	S1(=O)(=O)CCN(Cc2cc(ccc2)C(=O)NCc3cc(ccc3)C(=O)Nc4ccncc4)CC1
0.299595	S1(=O)(=O)CCN(Cc2cc(ccc2)C(=O)NCc3cc(ccc3)C(=O)Nc4ccncc4)CC1
0.299595	S1(=O)(=O)CCN(Cc2cc(ccc2)C(=O)NCc3cc(ccc3)C(=O)Nc4ccncc4)CC1
0.299595	S1(=O)(=O)CCN(Cc2cc(ccc2)C(=O)NCc3cc(ccc3)C(=O)Nc4ccncc4)CC1
0.299595	S1(=O)(=O)CCN(Cc2cc(ccc2)C(=O)NCc3cc(ccc3)C(=O)Nc4ccncc4)CC1
0.299595	S1(=O)(=O)CCN(Cc2cc(ccc2)C(=O)NCc3cc(ccc3)C(=O)Nc4ccncc4)CC1
0.299595	S1(=O)(=O)CCN(Cc2cc(ccc2)C(=O)NCc3cc(ccc3)C(=O)Nc4ccncc4)CC1
0.299595	S1(=O)(=O)CCN(Cc2cc(ccc2)C(=O)NCc3cc(ccc3)C(=O)Nc4ccncc4)CC1
0.299595	S1(=O)(=O)CCN(Cc2cc(ccc2)C(=O)NCc3cc(ccc3)C(=O)Nc4ccncc4)CC1
0.299595	S1(=O)(=O)CCN(Cc2cc(ccc2)C(=O)NCc3cc(ccc3)C(=O)Nc4ccncc4)CC1
0.29927	Clc1c(NC(=O)NC(C)(C)C)cc(cc1)C(=O)NC=2OC=C(N2)c3ccc(Cl)cc3
0.29927	Clc1c(NC(=O)NC(C)(C)C)cc(cc1)C(=O)NC=2OC=C(N2)c3ccc(Cl)cc3
0.29927	Clc1c(NC(=O)NC(C)(C)C)cc(cc1)C(=O)NC=2OC=C(N2)c3ccc(Cl)cc3
0.29927	Clc1c(NC(=O)NC(C)(C)C)cc(cc1)C(=O)NC=2OC=C(N2)c3ccc(Cl)cc3
0.29927	Clc1c(NC(=O)NC(C)(C)C)cc(cc1)C(=O)NC=2OC=C(N2)c3ccc(Cl)cc3
0.29927	Clc1c(NC(=O)NC(C)(C)C)cc(cc1)C(=O)NC=2OC=C(N2)c3ccc(Cl)cc3
0.29927	Clc1c(NC(=O)NC(C)(C)C)cc(cc1)C(=O)NC=2OC=C(N2)c3ccc(Cl)cc3
0.29927	Clc1c(NC(=O)NC(C)(C)C)cc(cc1)C(=O)NC=2OC=C(N2)c3ccc(Cl)cc3
0.29927	Clc1c(NC(=O)NC(C)(C)C)cc(cc1)C(=O)NC=2OC=C(N2)c3ccc(Cl)cc3
0.29927	Clc1c(NC(=O)NC(C)(C)C)cc(cc1)C(=O)NC=2OC=C(N2)c3ccc(Cl)cc3
0.298969	O=C(N1CCC(c2nc(c3c(OC)cccc3)ccn2)CC1)c4ccc(cc4)CN5CCCC5
0.298969	O=C(N1CCC(c2nc(c3c(OC)cccc3)ccn2)CC1)c4ccc(cc4)CN5CCCC5
0.298969	O=C(N1CCC(c2nc(c3c(OC)cccc3)ccn2)CC1)c4ccc(cc4)CN5CCCC5
0.298969	O=C(N1CCC(c2nc(c3c(OC)cccc3)ccn2)CC1)c4ccc(cc4)CN5CCCC5
0.298969	O=C(N1CCC(c2nc(c3c(OC)cccc3)ccn2)CC1)c4ccc(cc4)CN5CCCC5
0.298969	O=C(N1CCC(c2nc(c3c(OC)cccc3)ccn2)CC1)c4ccc(cc4)CN5CCCC5
0.298969	O=C(N1CCC(c2nc(c3c(OC)cccc3)ccn2)CC1)c4ccc(cc4)CN5CCCC5
0.298969	O=C(N1CCC(c2nc(c3c(OC)cccc3)ccn2)CC1)c4ccc(cc4)CN5CCCC5
0.298969	O=C(N1CCC(c2nc(c3c(OC)cccc3)ccn2)CC1)c4ccc(cc4)CN5CCCC5
0.298969	O=C(N1CCC(c2nc(c3c(OC)cccc3)ccn2)CC1)c4ccc(cc4)CN5CCCC5
0.298893	O=C1NN=C(N1)c2cc(NC(=O)c3cc(c(cc3)C)C(=O)C)c(cc2)C
0.298893	O=C1NN=C(N1)c2cc(NC(=O)c3cc(c(cc3)C)C(=O)C)c(cc2)C
0.298893	O=C1NN=C(N1)c2cc(NC(=O)c3cc(c(cc3)C)C(=O)C)c(cc2)C
0.298893	Clc1c(Cl)ccc(c2c(F)cc(cc2)C(=O)Nc3cc(ccc3)C=4N=NNC4)c1
0.298893	Clc1c(Cl)ccc(c2c(F)cc(cc2)C(=O)Nc3cc(ccc3)C=4N=NNC4)c1
0.298893	Clc1c(Cl)ccc(c2c(F)cc(cc2)C(=O)Nc3cc(ccc3)C=4N=NNC4)c1
0.298893	Clc1c(Cl)ccc(c2c(F)cc(cc2)C(=O)Nc3cc(ccc3)C=4N=NNC4)c1
0.298893	Clc1c(Cl)ccc(c2c(F)cc(cc2)C(=O)Nc3cc(ccc3)C=4N=NNC4)c1
0.298893	Clc1c(Cl)ccc(c2c(F)cc(cc2)C(=O)Nc3cc(ccc3)C=4N=NNC4)c1
0.298893	Clc1c(Cl)ccc(c2c(F)cc(cc2)C(=O)Nc3cc(ccc3)C=4N=NNC4)c1
0.298893	Clc1c(Cl)ccc(c2c(F)cc(cc2)C(=O)Nc3cc(ccc3)C=4N=NNC4)c1
0.298893	Clc1c(Cl)ccc(c2c(F)cc(cc2)C(=O)Nc3cc(ccc3)C=4N=NNC4)c1
0.298893	Clc1c(Cl)ccc(c2c(F)cc(cc2)C(=O)Nc3cc(ccc3)C=4N=NNC4)c1
0.298893	S1(=O)(=O)CCN(Cc2cc(ccc2)C(=O)Nc3c(cc(F)cc3)C4CC4)CC1
0.298893	S1(=O)(=O)CCN(Cc2cc(ccc2)C(=O)Nc3c(cc(F)cc3)C4CC4)CC1
0.298893	S1(=O)(=O)CCN(Cc2cc(ccc2)C(=O)Nc3c(cc(F)cc3)C4CC4)CC1
0.298893	S1(=O)(=O)CCN(Cc2cc(ccc2)C(=O)Nc3c(cc(F)cc3)C4CC4)CC1
0.298893	S1(=O)(=O)CCN(Cc2cc(ccc2)C(=O)Nc3c(cc(F)cc3)C4CC4)CC1
0.298893	S1(=O)(=O)CCN(Cc2cc(ccc2)C(=O)Nc3c(cc(F)cc3)C4CC4)CC1
0.298893	S1(=O)(=O)CCN(Cc2cc(ccc2)C(=O)Nc3c(cc(F)cc3)C4CC4)CC1
0.298893	S1(=O)(=O)CCN(Cc2cc(ccc2)C(=O)Nc3c(cc(F)cc3)C4CC4)CC1
0.298893	S1(=O)(=O)CCN(Cc2cc(ccc2)C(=O)Nc3c(cc(F)cc3)C4CC4)CC1
0.298893	S1(=O)(=O)CCN(Cc2cc(ccc2)C(=O)Nc3c(cc(F)cc3)C4CC4)CC1
0.298305	Fc1c(NC(=O)Cc2ccccc2)cc(NC(=O)c3c(nccc3)Nc4cc(ccc4)C(F)(F)F)cc1
0.298305	Fc1c(NC(=O)Cc2ccccc2)cc(NC(=O)c3c(nccc3)Nc4cc(ccc4)C(F)(F)F)cc1
0.298305	Fc1c(NC(=O)Cc2ccccc2)cc(NC(=O)c3c(nccc3)Nc4cc(ccc4)C(F)(F)F)cc1
0.298305	Fc1c(NC(=O)Cc2ccccc2)cc(NC(=O)c3c(nccc3)Nc4cc(ccc4)C(F)(F)F)cc1
0.298305	Fc1c(NC(=O)Cc2ccccc2)cc(NC(=O)c3c(nccc3)Nc4cc(ccc4)C(F)(F)F)cc1
0.298305	Fc1c(NC(=O)Cc2ccccc2)cc(NC(=O)c3c(nccc3)Nc4cc(ccc4)C(F)(F)F)cc1
0.298305	Fc1c(NC(=O)Cc2ccccc2)cc(NC(=O)c3c(nccc3)Nc4cc(ccc4)C(F)(F)F)cc1
0.298305	Fc1c(NC(=O)Cc2ccccc2)cc(NC(=O)c3c(nccc3)Nc4cc(ccc4)C(F)(F)F)cc1
0.298305	Fc1c(NC(=O)Cc2ccccc2)cc(NC(=O)c3c(nccc3)Nc4cc(ccc4)C(F)(F)F)cc1
0.298305	Fc1c(NC(=O)Cc2ccccc2)cc(NC(=O)c3c(nccc3)Nc4cc(ccc4)C(F)(F)F)cc1
0.298182	Clc1c(NC(=O)NC(C)(C)C)cc(cc1)C(=O)Nc2cc(ccc2)C3=CNC(=O)C=C3
0.298182	Clc1c(NC(=O)NC(C)(C)C)cc(cc1)C(=O)Nc2cc(ccc2)C3=CNC(=O)C=C3
0.298182	Clc1c(NC(=O)NC(C)(C)C)cc(cc1)C(=O)Nc2cc(ccc2)C3=CNC(=O)C=C3
0.298182	Clc1c(NC(=O)NC(C)(C)C)cc(cc1)C(=O)Nc2cc(ccc2)C3=CNC(=O)C=C3
0.298182	Clc1c(NC(=O)NC(C)(C)C)cc(cc1)C(=O)Nc2cc(ccc2)C3=CNC(=O)C=C3
0.298182	Clc1c(NC(=O)NC(C)(C)C)cc(cc1)C(=O)Nc2cc(ccc2)C3=CNC(=O)C=C3
0.298182	Clc1c(NC(=O)NC(C)(C)C)cc(cc1)C(=O)Nc2cc(ccc2)C3=CNC(=O)C=C3
0.298182	Clc1c(NC(=O)NC(C)(C)C)cc(cc1)C(=O)Nc2cc(ccc2)C3=CNC(=O)C=C3
0.298182	Clc1c(NC(=O)NC(C)(C)C)cc(cc1)C(=O)Nc2cc(ccc2)C3=CNC(=O)C=C3
0.298182	Clc1c(NC(=O)NC(C)(C)C)cc(cc1)C(=O)Nc2cc(ccc2)C3=CNC(=O)C=C3
0.297959	O=C(Nc1cnc(cc1)C2CC2)c3cc(O)c(cc3)C
0.297959	O=C(Nc1cnc(cc1)C2CC2)c3cc(O)c(cc3)C
0.297959	O=C(Nc1cnc(cc1)C2CC2)c3cc(O)c(cc3)C
0.297959	O=C(Nc1cnc(cc1)C2CC2)c3cc(O)c(cc3)C
0.297959	O=C(Nc1cnc(cc1)C2CC2)c3cc(O)c(cc3)C
0.297521	O=C(Nc1nc(c2ccc(cc2)C)ccc1)C=3C=NN(C3)C
0.297521	O=C(Nc1nc(c2ccc(cc2)C)ccc1)C=3C=NN(C3)C
0.297521	O=C(Nc1nc(c2ccc(cc2)C)ccc1)C=3C=NN(C3)C
0.297521	O=C(Nc1nc(c2ccc(cc2)C)ccc1)C=3C=NN(C3)C
0.297521	O=C(Nc1nc(c2ccc(cc2)C)ccc1)C=3C=NN(C3)C
0.297521	O=C(Nc1nc(c2ccc(cc2)C)ccc1)C=3C=NN(C3)C
0.297491	S(Cc1c(F)ccc(c1)C(=O)Nc2c(ccc(c2)C3=NNC(=O)N3)C)C
0.297491	S(Cc1c(F)ccc(c1)C(=O)Nc2c(ccc(c2)C3=NNC(=O)N3)C)C
0.297491	S(Cc1c(F)ccc(c1)C(=O)Nc2c(ccc(c2)C3=NNC(=O)N3)C)C
0.297101	FC(F)(F)Oc1cc(c(cc1)C(=O)Nc2nc(c3ccc(cc3)C)ccc2)C(F)(F)F
0.297101	FC(F)(F)Oc1cc(c(cc1)C(=O)Nc2nc(c3ccc(cc3)C)ccc2)C(F)(F)F
0.297101	FC(F)(F)Oc1cc(c(cc1)C(=O)Nc2nc(c3ccc(cc3)C)ccc2)C(F)(F)F
0.297101	FC(F)(F)Oc1cc(c(cc1)C(=O)Nc2nc(c3ccc(cc3)C)ccc2)C(F)(F)F
0.297101	FC(F)(F)Oc1cc(c(cc1)C(=O)Nc2nc(c3ccc(cc3)C)ccc2)C(F)(F)F
0.297101	FC(F)(F)Oc1cc(c(cc1)C(=O)Nc2nc(c3ccc(cc3)C)ccc2)C(F)(F)F
0.297101	FC(F)(F)Oc1cc(c(cc1)C(=O)Nc2nc(c3ccc(cc3)C)ccc2)C(F)(F)F
0.297101	FC(F)(F)Oc1cc(c(cc1)C(=O)Nc2nc(c3ccc(cc3)C)ccc2)C(F)(F)F
0.297101	FC(F)(F)Oc1cc(c(cc1)C(=O)Nc2nc(c3ccc(cc3)C)ccc2)C(F)(F)F
0.297101	FC(F)(F)Oc1cc(c(cc1)C(=O)Nc2nc(c3ccc(cc3)C)ccc2)C(F)(F)F
0.296167	Clc1c(ccc(NC(=O)OCC)c1)C(=O)Nc2c(ccc(c2)C3=NNC(=O)N3)C
0.296167	Clc1c(ccc(NC(=O)OCC)c1)C(=O)Nc2c(ccc(c2)C3=NNC(=O)N3)C
0.296167	Clc1c(ccc(NC(=O)OCC)c1)C(=O)Nc2c(ccc(c2)C3=NNC(=O)N3)C
0.296167	Clc1c(ccc(NC(=O)OCC)c1)C(=O)Nc2c(ccc(c2)C3=NNC(=O)N3)C
0.296167	Clc1c(ccc(NC(=O)OCC)c1)C(=O)Nc2c(ccc(c2)C3=NNC(=O)N3)C
0.296167	Clc1c(ccc(NC(=O)OCC)c1)C(=O)Nc2c(ccc(c2)C3=NNC(=O)N3)C
0.296167	Clc1c(ccc(NC(=O)OCC)c1)C(=O)Nc2c(ccc(c2)C3=NNC(=O)N3)C
0.296154	Fc1c(NC(=O)Cc2ccccc2)cc(NC(=O)CCC(=O)c3cnccc3)cc1
0.296154	Fc1c(NC(=O)Cc2ccccc2)cc(NC(=O)CCC(=O)c3cnccc3)cc1
0.296154	Fc1c(NC(=O)Cc2ccccc2)cc(NC(=O)CCC(=O)c3cnccc3)cc1
0.296154	Fc1c(NC(=O)Cc2ccccc2)cc(NC(=O)CCC(=O)c3cnccc3)cc1
0.296154	Fc1c(NC(=O)Cc2ccccc2)cc(NC(=O)CCC(=O)c3cnccc3)cc1
0.296154	Fc1c(NC(=O)Cc2ccccc2)cc(NC(=O)CCC(=O)c3cnccc3)cc1
0.296154	Fc1c(NC(=O)Cc2ccccc2)cc(NC(=O)CCC(=O)c3cnccc3)cc1
0.296154	Fc1c(NC(=O)Cc2ccccc2)cc(NC(=O)CCC(=O)c3cnccc3)cc1
0.296154	Fc1c(NC(=O)Cc2ccccc2)cc(NC(=O)CCC(=O)c3cnccc3)cc1
0.296154	Fc1c(NC(=O)Cc2ccccc2)cc(NC(=O)CCC(=O)c3cnccc3)cc1
0.295833	S1C(=CC(C(=O)Nc2nc(c3ccc(cc3)C)ccc2)=C1)C
0.295833	S1C(=CC(C(=O)Nc2nc(c3ccc(cc3)C)ccc2)=C1)C
0.295833	S1C(=CC(C(=O)Nc2nc(c3ccc(cc3)C)ccc2)=C1)C
0.295833	S1C(=CC(C(=O)Nc2nc(c3ccc(cc3)C)ccc2)=C1)C
0.295775	Brc1ccc(cc1)C(=O)Nc2c(ccc(c2)C(=O)NC3CN(C(=O)CCc4ccccc4)CC3)C
0.295775	Brc1ccc(cc1)C(=O)Nc2c(ccc(c2)C(=O)NC3CN(C(=O)CCc4ccccc4)CC3)C
0.295775	Brc1ccc(cc1)C(=O)Nc2c(ccc(c2)C(=O)NC3CN(C(=O)CCc4ccccc4)CC3)C
0.295775	Brc1ccc(cc1)C(=O)Nc2c(ccc(c2)C(=O)NC3CN(C(=O)CCc4ccccc4)CC3)C
0.295775	Brc1ccc(cc1)C(=O)Nc2c(ccc(c2)C(=O)NC3CN(C(=O)CCc4ccccc4)CC3)C
0.295775	Brc1ccc(cc1)C(=O)Nc2c(ccc(c2)C(=O)NC3CN(C(=O)CCc4ccccc4)CC3)C
0.295775	Brc1ccc(cc1)C(=O)Nc2c(ccc(c2)C(=O)NC3CN(C(=O)CCc4ccccc4)CC3)C
0.295775	Brc1ccc(cc1)C(=O)Nc2c(ccc(c2)C(=O)NC3CN(C(=O)CCc4ccccc4)CC3)C
0.295775	Brc1ccc(cc1)C(=O)Nc2c(ccc(c2)C(=O)NC3CN(C(=O)CCc4ccccc4)CC3)C
0.295775	Brc1ccc(cc1)C(=O)Nc2c(ccc(c2)C(=O)NC3CN(C(=O)CCc4ccccc4)CC3)C
0.295681	O=C1N(CCc2c1ccc(NC(=O)c3ccc(cc3)CN4CC(OCC4)C)c2)C
0.295681	O=C1N(CCc2c1ccc(NC(=O)c3ccc(cc3)CN4CC(OCC4)C)c2)C
0.295681	O=C1N(CCc2c1ccc(NC(=O)c3ccc(cc3)CN4CC(OCC4)C)c2)C
0.295681	O=C1N(CCc2c1ccc(NC(=O)c3ccc(cc3)CN4CC(OCC4)C)c2)C
0.295681	O=C1N(CCc2c1ccc(NC(=O)c3ccc(cc3)CN4CC(OCC4)C)c2)C
0.295681	O=C1N(CCc2c1ccc(NC(=O)c3ccc(cc3)CN4CC(OCC4)C)c2)C
0.295681	O=C1N(CCc2c1ccc(NC(=O)c3ccc(cc3)CN4CC(OCC4)C)c2)C
0.295681	O=C1N(CCc2c1ccc(NC(=O)c3ccc(cc3)CN4CC(OCC4)C)c2)C
0.295681	O=C1N(CCc2c1ccc(NC(=O)c3ccc(cc3)CN4CC(OCC4)C)c2)C
0.295681	O=C1N(CCc2c1ccc(NC(=O)c3ccc(cc3)CN4CC(OCC4)C)c2)C
0.295547	O=C(Nc1ccc(N(Cc2ccccc2)C)cc1)c3cc(O)c(cc3)C
0.295547	O=C(Nc1ccc(N(Cc2ccccc2)C)cc1)c3cc(O)c(cc3)C
0.295547	O=C(Nc1ccc(N(Cc2ccccc2)C)cc1)c3cc(O)c(cc3)C
0.295547	O=C(Nc1ccc(N(Cc2ccccc2)C)cc1)c3cc(O)c(cc3)C
0.295547	O=C(Nc1ccc(N(Cc2ccccc2)C)cc1)c3cc(O)c(cc3)C
0.295547	O=C(Nc1ccc(N(Cc2ccccc2)C)cc1)c3cc(O)c(cc3)C
0.295547	O=C(Nc1ccc(N(Cc2ccccc2)C)cc1)c3cc(O)c(cc3)C
0.295547	O=C(Nc1ccc(N(Cc2ccccc2)C)cc1)c3cc(O)c(cc3)C
0.295547	O=C(Nc1ccc(N(Cc2ccccc2)C)cc1)c3cc(O)c(cc3)C
0.295547	O=C(Nc1ccc(N(Cc2ccccc2)C)cc1)c3cc(O)c(cc3)C
0.295533	Clc1c(OCc2cnccc2)ccc(NC(=O)c3cc(ccc3)CSc4c(cc(cc4)C)C)c1
0.295533	Clc1c(OCc2cnccc2)ccc(NC(=O)c3cc(ccc3)CSc4c(cc(cc4)C)C)c1
0.295533	Clc1c(OCc2cnccc2)ccc(NC(=O)c3cc(ccc3)CSc4c(cc(cc4)C)C)c1
0.295533	Clc1c(OCc2cnccc2)ccc(NC(=O)c3cc(ccc3)CSc4c(cc(cc4)C)C)c1
0.295533	Clc1c(OCc2cnccc2)ccc(NC(=O)c3cc(ccc3)CSc4c(cc(cc4)C)C)c1
0.295533	Clc1c(OCc2cnccc2)ccc(NC(=O)c3cc(ccc3)CSc4c(cc(cc4)C)C)c1
0.295533	Clc1c(OCc2cnccc2)ccc(NC(=O)c3cc(ccc3)CSc4c(cc(cc4)C)C)c1
0.295533	Clc1c(OCc2cnccc2)ccc(NC(=O)c3cc(ccc3)CSc4c(cc(cc4)C)C)c1
0.295533	Clc1c(OCc2cnccc2)ccc(NC(=O)c3cc(ccc3)CSc4c(cc(cc4)C)C)c1
0.295533	Clc1c(OCc2cnccc2)ccc(NC(=O)c3cc(ccc3)CSc4c(cc(cc4)C)C)c1
0.295276	Brc1cc(O)c(cc1)CNC(=O)c2cc(NC(=O)c3ccc(Br)cc3)c(cc2)C
0.295276	Brc1cc(O)c(cc1)CNC(=O)c2cc(NC(=O)c3ccc(Br)cc3)c(cc2)C
0.295276	Brc1cc(O)c(cc1)CNC(=O)c2cc(NC(=O)c3ccc(Br)cc3)c(cc2)C
0.295276	Brc1cc(O)c(cc1)CNC(=O)c2cc(NC(=O)c3ccc(Br)cc3)c(cc2)C
0.295276	Brc1cc(O)c(cc1)CNC(=O)c2cc(NC(=O)c3ccc(Br)cc3)c(cc2)C
0.295276	Brc1cc(O)c(cc1)CNC(=O)c2cc(NC(=O)c3ccc(Br)cc3)c(cc2)C
0.295276	Brc1cc(O)c(cc1)CNC(=O)c2cc(NC(=O)c3ccc(Br)cc3)c(cc2)C
0.295276	Brc1cc(O)c(cc1)CNC(=O)c2cc(NC(=O)c3ccc(Br)cc3)c(cc2)C
0.295276	Brc1cc(O)c(cc1)CNC(=O)c2cc(NC(=O)c3ccc(Br)cc3)c(cc2)C
0.295276	Brc1cc(O)c(cc1)CNC(=O)c2cc(NC(=O)c3ccc(Br)cc3)c(cc2)C
0.295203	O=C1NN=C(N1)c2cc(NC(=O)c3nc(cnc3)C)c(cc2)C
0.295203	O=C1NN=C(N1)c2cc(NC(=O)c3nc(cnc3)C)c(cc2)C
0.295203	O=C1NN=C(N1)c2cc(NC(=O)c3nc(cnc3)C)c(cc2)C
0.295203	O=C1NN=C(N1)c2cc(NC(=O)c3nc(cnc3)C)c(cc2)C
0.295203	O=C1NN=C(N1)c2cc(NC(=O)c3nc(cnc3)C)c(cc2)C
0.295203	O=C1NN=C(N1)c2cc(NC(=O)c3nc(cnc3)C)c(cc2)C
0.295203	O=C1NN=C(N1)c2cc(NC(=O)c3nc(cnc3)C)c(cc2)C
0.295203	O=C1NN=C(N1)c2cc(NC(=O)c3nc(cnc3)C)c(cc2)C
0.295203	O=C1NN=C(N1)c2cc(NC(=O)c3nc(cnc3)C)c(cc2)C
0.295203	O=C1NN=C(N1)c2cc(NC(=O)c3nc(cnc3)C)c(cc2)C
0.294821	O=C(Nc1nc(c2ccc(cc2)C)ccc1)c3ncc(c4cc(OC)ccc4)cn3
0.294821	O=C(Nc1nc(c2ccc(cc2)C)ccc1)c3ncc(c4cc(OC)ccc4)cn3
0.294821	O=C(Nc1nc(c2ccc(cc2)C)ccc1)c3ncc(c4cc(OC)ccc4)cn3
0.294821	O=C(Nc1nc(c2ccc(cc2)C)ccc1)c3ncc(c4cc(OC)ccc4)cn3
0.294821	O=C(Nc1nc(c2ccc(cc2)C)ccc1)c3ncc(c4cc(OC)ccc4)cn3
0.294545	O=C(Nc1cc(ccc1)C=2N=NNC2)C=3NN=C(c4c(cc(cc4)C)C)C3
0.294545	O=C(Nc1cc(ccc1)C=2N=NNC2)C=3NN=C(c4c(cc(cc4)C)C)C3
0.294545	O=C(Nc1cc(ccc1)C=2N=NNC2)C=3NN=C(c4c(cc(cc4)C)C)C3
0.294545	O=C(Nc1cc(ccc1)C=2N=NNC2)C=3NN=C(c4c(cc(cc4)C)C)C3
0.294545	O=C(Nc1cc(ccc1)C=2N=NNC2)C=3NN=C(c4c(cc(cc4)C)C)C3
0.294545	O=C(Nc1cc(ccc1)C=2N=NNC2)C=3NN=C(c4c(cc(cc4)C)C)C3
0.294545	O=C(Nc1cc(ccc1)C=2N=NNC2)C=3NN=C(c4c(cc(cc4)C)C)C3
0.294545	O=C(Nc1cc(ccc1)C=2N=NNC2)C=3NN=C(c4c(cc(cc4)C)C)C3
0.294545	O=C(Nc1cc(ccc1)C=2N=NNC2)C=3NN=C(c4c(cc(cc4)C)C)C3
0.294545	O=C(Nc1cc(ccc1)C=2N=NNC2)C=3NN=C(c4c(cc(cc4)C)C)C3
0.294314	FC(F)(C(F)F)COc1ncc(cc1)C(=O)Nc2c(ccc(c2)C3=NNC(=O)N3)C
0.294314	FC(F)(C(F)F)COc1ncc(cc1)C(=O)Nc2c(ccc(c2)C3=NNC(=O)N3)C
0.294314	FC(F)(C(F)F)COc1ncc(cc1)C(=O)Nc2c(ccc(c2)C3=NNC(=O)N3)C
0.294314	FC(F)(C(F)F)COc1ncc(cc1)C(=O)Nc2c(ccc(c2)C3=NNC(=O)N3)C
0.293907	Brc1ccc(cc1)C(=O)Nc2c(ccc(c2)C(=O)N3Cc4ncccc4C3)C
0.293907	Brc1ccc(cc1)C(=O)Nc2c(ccc(c2)C(=O)N3Cc4ncccc4C3)C
0.293907	Brc1ccc(cc1)C(=O)Nc2c(ccc(c2)C(=O)N3Cc4ncccc4C3)C
0.293907	Brc1ccc(cc1)C(=O)Nc2c(ccc(c2)C(=O)N3Cc4ncccc4C3)C
0.293907	Brc1ccc(cc1)C(=O)Nc2c(ccc(c2)C(=O)N3Cc4ncccc4C3)C
0.293907	Brc1ccc(cc1)C(=O)Nc2c(ccc(c2)C(=O)N3Cc4ncccc4C3)C
0.293907	Brc1ccc(cc1)C(=O)Nc2c(ccc(c2)C(=O)N3Cc4ncccc4C3)C
0.293907	Brc1ccc(cc1)C(=O)Nc2c(ccc(c2)C(=O)N3Cc4ncccc4C3)C
0.293907	Brc1ccc(cc1)C(=O)Nc2c(ccc(c2)C(=O)N3Cc4ncccc4C3)C
0.293907	Brc1ccc(cc1)C(=O)Nc2c(ccc(c2)C(=O)N3Cc4ncccc4C3)C
0.293893	O=C(OC(C)(C)C)Nc1c(cc(cc1)C(=O)Nc2ncc(NC(=O)C)cc2)C
0.293893	O=C(OC(C)(C)C)Nc1c(cc(cc1)C(=O)Nc2ncc(NC(=O)C)cc2)C
0.293893	O=C(OC(C)(C)C)Nc1c(cc(cc1)C(=O)Nc2ncc(NC(=O)C)cc2)C
0.293893	O=C(OC(C)(C)C)Nc1c(cc(cc1)C(=O)Nc2ncc(NC(=O)C)cc2)C
0.293893	O=C(OC(C)(C)C)Nc1c(cc(cc1)C(=O)Nc2ncc(NC(=O)C)cc2)C
0.293478	Clc1c(OC)cc(cc1)C(=O)Nc2c(ccc(c2)C3=NNC(=O)N3)C
0.293478	Clc1c(OC)cc(cc1)C(=O)Nc2c(ccc(c2)C3=NNC(=O)N3)C
0.293286	Brc1ccc(cc1)C(=O)Nc2c(ccc(c2)C(=O)N3CCN(c4nnc(c(n4)C)C)CC3)C
0.293286	Brc1ccc(cc1)C(=O)Nc2c(ccc(c2)C(=O)N3CCN(c4nnc(c(n4)C)C)CC3)C
0.293286	Brc1ccc(cc1)C(=O)Nc2c(ccc(c2)C(=O)N3CCN(c4nnc(c(n4)C)C)CC3)C
0.293286	Brc1ccc(cc1)C(=O)Nc2c(ccc(c2)C(=O)N3CCN(c4nnc(c(n4)C)C)CC3)C
0.293286	Brc1ccc(cc1)C(=O)Nc2c(ccc(c2)C(=O)N3CCN(c4nnc(c(n4)C)C)CC3)C
0.293286	Brc1ccc(cc1)C(=O)Nc2c(ccc(c2)C(=O)N3CCN(c4nnc(c(n4)C)C)CC3)C
0.293286	Brc1ccc(cc1)C(=O)Nc2c(ccc(c2)C(=O)N3CCN(c4nnc(c(n4)C)C)CC3)C
0.293286	Brc1ccc(cc1)C(=O)Nc2c(ccc(c2)C(=O)N3CCN(c4nnc(c(n4)C)C)CC3)C
0.293286	Brc1ccc(cc1)C(=O)Nc2c(ccc(c2)C(=O)N3CCN(c4nnc(c(n4)C)C)CC3)C
0.293286	Brc1ccc(cc1)C(=O)Nc2c(ccc(c2)C(=O)N3CCN(c4nnc(c(n4)C)C)CC3)C
0.292929	Clc1c(ccc(F)c1)C(=O)NC=2SC(C(=O)Nc3nc(c4ccc(cc4)C)ccc3)=C(C2)C
0.292929	Clc1c(ccc(F)c1)C(=O)NC=2SC(C(=O)Nc3nc(c4ccc(cc4)C)ccc3)=C(C2)C
0.292929	Clc1c(ccc(F)c1)C(=O)NC=2SC(C(=O)Nc3nc(c4ccc(cc4)C)ccc3)=C(C2)C
0.292929	Clc1c(ccc(F)c1)C(=O)NC=2SC(C(=O)Nc3nc(c4ccc(cc4)C)ccc3)=C(C2)C
0.292929	Clc1c(ccc(F)c1)C(=O)NC=2SC(C(=O)Nc3nc(c4ccc(cc4)C)ccc3)=C(C2)C
0.292373	S=C(NNc1ccc(cc1)C(=O)NC)Nc2c(ccc(c2)C)C
0.292373	S=C(NNc1ccc(cc1)C(=O)NC)Nc2c(ccc(c2)C)C
0.292373	S=C(NNc1ccc(cc1)C(=O)NC)Nc2c(ccc(c2)C)C
0.292373	S=C(NNc1ccc(cc1)C(=O)NC)Nc2c(ccc(c2)C)C
0.292373	S=C(NNc1ccc(cc1)C(=O)NC)Nc2c(ccc(c2)C)C
0.292373	S=C(NNc1ccc(cc1)C(=O)NC)Nc2c(ccc(c2)C)C
0.292359	S(=O)(=O)(N(C)C)c1c(ccc(c1)C(=O)Nc2cc(ccc2)C=3ON=C(N3)C4CC4)C
0.292359	S(=O)(=O)(N(C)C)c1c(ccc(c1)C(=O)Nc2cc(ccc2)C=3ON=C(N3)C4CC4)C
0.292359	S(=O)(=O)(N(C)C)c1c(ccc(c1)C(=O)Nc2cc(ccc2)C=3ON=C(N3)C4CC4)C
0.292359	S(=O)(=O)(N(C)C)c1c(ccc(c1)C(=O)Nc2cc(ccc2)C=3ON=C(N3)C4CC4)C
0.292359	S(=O)(=O)(N(C)C)c1c(ccc(c1)C(=O)Nc2cc(ccc2)C=3ON=C(N3)C4CC4)C
0.292359	S(=O)(=O)(N(C)C)c1c(ccc(c1)C(=O)Nc2cc(ccc2)C=3ON=C(N3)C4CC4)C
0.292359	S(=O)(=O)(N(C)C)c1c(ccc(c1)C(=O)Nc2cc(ccc2)C=3ON=C(N3)C4CC4)C
0.291946	O=C(Nc1c(ccc(c1)C2=NC=CN2)C)c3nc4OCC(=O)Nc4cc3
0.291946	O=C(Nc1c(ccc(c1)C2=NC=CN2)C)c3nc4OCC(=O)Nc4cc3
0.291946	O=C(Nc1c(ccc(c1)C2=NC=CN2)C)c3nc4OCC(=O)Nc4cc3
0.291946	O=C(Nc1c(ccc(c1)C2=NC=CN2)C)c3nc4OCC(=O)Nc4cc3
0.291946	O=C(Nc1c(ccc(c1)C2=NC=CN2)C)c3nc4OCC(=O)Nc4cc3
0.291946	O=C(Nc1c(ccc(c1)C2=NC=CN2)C)c3nc4OCC(=O)Nc4cc3
0.291946	O=C(Nc1c(ccc(c1)C2=NC=CN2)C)c3nc4OCC(=O)Nc4cc3
0.291946	O=C(Nc1c(ccc(c1)C2=NC=CN2)C)c3nc4OCC(=O)Nc4cc3
0.291946	O=C(Nc1c(ccc(c1)C2=NC=CN2)C)c3nc4OCC(=O)Nc4cc3
0.291946	O=C(Nc1c(ccc(c1)C2=NC=CN2)C)c3nc4OCC(=O)Nc4cc3
0.291513	Brc1ccc(cc1)C(=O)Nc2c(ccc(c2)C(=O)N3CCN(c4cc(OC)cc(OC)c4)CCC3)C
0.291513	Brc1ccc(cc1)C(=O)Nc2c(ccc(c2)C(=O)N3CCN(c4cc(OC)cc(OC)c4)CCC3)C
0.291513	Brc1ccc(cc1)C(=O)Nc2c(ccc(c2)C(=O)N3CCN(c4cc(OC)cc(OC)c4)CCC3)C
0.291513	Brc1ccc(cc1)C(=O)Nc2c(ccc(c2)C(=O)N3CCN(c4cc(OC)cc(OC)c4)CCC3)C
0.291513	Brc1ccc(cc1)C(=O)Nc2c(ccc(c2)C(=O)N3CCN(c4cc(OC)cc(OC)c4)CCC3)C
0.291513	Brc1ccc(cc1)C(=O)Nc2c(ccc(c2)C(=O)N3CCN(c4cc(OC)cc(OC)c4)CCC3)C
0.291513	Brc1ccc(cc1)C(=O)Nc2c(ccc(c2)C(=O)N3CCN(c4cc(OC)cc(OC)c4)CCC3)C
0.291513	Brc1ccc(cc1)C(=O)Nc2c(ccc(c2)C(=O)N3CCN(c4cc(OC)cc(OC)c4)CCC3)C
0.291513	Brc1ccc(cc1)C(=O)Nc2c(ccc(c2)C(=O)N3CCN(c4cc(OC)cc(OC)c4)CCC3)C
0.291096	Clc1cc(ccc1)C=2N=C(SC2)NC(=O)c3cc(ccc3)CSc4c(cc(cc4)C)C
0.291096	Clc1cc(ccc1)C=2N=C(SC2)NC(=O)c3cc(ccc3)CSc4c(cc(cc4)C)C
0.291096	Clc1cc(ccc1)C=2N=C(SC2)NC(=O)c3cc(ccc3)CSc4c(cc(cc4)C)C
0.291096	Clc1cc(ccc1)C=2N=C(SC2)NC(=O)c3cc(ccc3)CSc4c(cc(cc4)C)C
0.291096	Clc1cc(ccc1)C=2N=C(SC2)NC(=O)c3cc(ccc3)CSc4c(cc(cc4)C)C
0.291096	Clc1cc(ccc1)C=2N=C(SC2)NC(=O)c3cc(ccc3)CSc4c(cc(cc4)C)C
0.291096	Clc1cc(ccc1)C=2N=C(SC2)NC(=O)c3cc(ccc3)CSc4c(cc(cc4)C)C
0.291096	Clc1cc(ccc1)C=2N=C(SC2)NC(=O)c3cc(ccc3)CSc4c(cc(cc4)C)C
0.291096	Clc1cc(ccc1)C=2N=C(SC2)NC(=O)c3cc(ccc3)CSc4c(cc(cc4)C)C
0.29097	S1C(C(=O)Nc2c(ccc(c2)C3=NNC(=O)N3)C)=CC=C1C=4N=C(SC4)C
0.29097	S1C(C(=O)Nc2c(ccc(c2)C3=NNC(=O)N3)C)=CC=C1C=4N=C(SC4)C
0.29097	S1C(C(=O)Nc2c(ccc(c2)C3=NNC(=O)N3)C)=CC=C1C=4N=C(SC4)C
0.29097	S1C(C(=O)Nc2c(ccc(c2)C3=NNC(=O)N3)C)=CC=C1C=4N=C(SC4)C
0.29097	S1C(C(=O)Nc2c(ccc(c2)C3=NNC(=O)N3)C)=CC=C1C=4N=C(SC4)C
0.29097	S1C(C(=O)Nc2c(ccc(c2)C3=NNC(=O)N3)C)=CC=C1C=4N=C(SC4)C
0.29097	S1C(C(=O)Nc2c(ccc(c2)C3=NNC(=O)N3)C)=CC=C1C=4N=C(SC4)C
0.290909	Fc1c(cc(NC(=O)c2c(ccc(c3ccccc3)c2)C)cc1)C4=NNC=N4
0.290909	Fc1c(cc(NC(=O)c2c(ccc(c3ccccc3)c2)C)cc1)C4=NNC=N4
0.290909	Fc1c(cc(NC(=O)c2c(ccc(c3ccccc3)c2)C)cc1)C4=NNC=N4
0.290909	Fc1c(cc(NC(=O)c2c(ccc(c3ccccc3)c2)C)cc1)C4=NNC=N4
0.290909	Fc1c(cc(NC(=O)c2c(ccc(c3ccccc3)c2)C)cc1)C4=NNC=N4
0.290909	Fc1c(cc(NC(=O)c2c(ccc(c3ccccc3)c2)C)cc1)C4=NNC=N4
0.290657	Clc1c(Cl)ccc(c2c(F)cc(cc2)C(=O)Nc3c(ccc(c3)C4=NNC(=O)N4)C)c1
0.290657	Clc1c(Cl)ccc(c2c(F)cc(cc2)C(=O)Nc3c(ccc(c3)C4=NNC(=O)N4)C)c1
0.290657	Clc1c(Cl)ccc(c2c(F)cc(cc2)C(=O)Nc3c(ccc(c3)C4=NNC(=O)N4)C)c1
0.290657	Clc1c(Cl)ccc(c2c(F)cc(cc2)C(=O)Nc3c(ccc(c3)C4=NNC(=O)N4)C)c1
0.290657	Clc1c(Cl)ccc(c2c(F)cc(cc2)C(=O)Nc3c(ccc(c3)C4=NNC(=O)N4)C)c1
0.290657	Clc1c(Cl)ccc(c2c(F)cc(cc2)C(=O)Nc3c(ccc(c3)C4=NNC(=O)N4)C)c1
0.290657	Clc1c(Cl)ccc(c2c(F)cc(cc2)C(=O)Nc3c(ccc(c3)C4=NNC(=O)N4)C)c1
0.290657	Clc1c(Cl)ccc(c2c(F)cc(cc2)C(=O)Nc3c(ccc(c3)C4=NNC(=O)N4)C)c1
0.290657	Clc1c(Cl)ccc(c2c(F)cc(cc2)C(=O)Nc3c(ccc(c3)C4=NNC(=O)N4)C)c1
0.290657	Clc1c(Cl)ccc(c2c(F)cc(cc2)C(=O)Nc3c(ccc(c3)C4=NNC(=O)N4)C)c1
0.290441	O=C(Nc1c(ccc(OCc2ccccc2)c1)C)c3cc(OC)c(OCC(=O)O)cc3
0.290441	O=C(Nc1c(ccc(OCc2ccccc2)c1)C)c3cc(OC)c(OCC(=O)O)cc3
0.290441	O=C(Nc1c(ccc(OCc2ccccc2)c1)C)c3cc(OC)c(OCC(=O)O)cc3
0.290441	O=C(Nc1c(ccc(OCc2ccccc2)c1)C)c3cc(OC)c(OCC(=O)O)cc3
0.290441	O=C(Nc1c(ccc(OCc2ccccc2)c1)C)c3cc(OC)c(OCC(=O)O)cc3
0.290441	O=C(Nc1c(ccc(OCc2ccccc2)c1)C)c3cc(OC)c(OCC(=O)O)cc3
0.290441	O=C(Nc1c(ccc(OCc2ccccc2)c1)C)c3cc(OC)c(OCC(=O)O)cc3
0.290441	O=C(Nc1c(ccc(OCc2ccccc2)c1)C)c3cc(OC)c(OCC(=O)O)cc3
0.290441	O=C(Nc1c(ccc(OCc2ccccc2)c1)C)c3cc(OC)c(OCC(=O)O)cc3
0.290441	O=C(Nc1c(ccc(OCc2ccccc2)c1)C)c3cc(OC)c(OCC(=O)O)cc3
0.290043	S(CCc1ccc(NC(=O)c2cc(c(N)cc2)C)cc1)C
0.290043	S(CCc1ccc(NC(=O)c2cc(c(N)cc2)C)cc1)C
0.290043	S(CCc1ccc(NC(=O)c2cc(c(N)cc2)C)cc1)C
0.290043	S(CCc1ccc(NC(=O)c2cc(c(N)cc2)C)cc1)C
0.290043	S(CCc1ccc(NC(=O)c2cc(c(N)cc2)C)cc1)C
0.29	S1C(=NC=C1C(=O)Nc2c(ccc(c2)C3=NNC(=O)N3)C)c4nccnc4
0.29	S1C(=NC=C1C(=O)Nc2c(ccc(c2)C3=NNC(=O)N3)C)c4nccnc4
0.28866	Clc1c(OCc2cnccc2)ccc(NC(=O)c3cc(ncc3)C(=O)OC(C)(C)C)c1
0.28866	Clc1c(OCc2cnccc2)ccc(NC(=O)c3cc(ncc3)C(=O)OC(C)(C)C)c1
0.28866	Clc1c(OCc2cnccc2)ccc(NC(=O)c3cc(ncc3)C(=O)OC(C)(C)C)c1
0.28866	Clc1c(OCc2cnccc2)ccc(NC(=O)c3cc(ncc3)C(=O)OC(C)(C)C)c1
0.28866	Clc1c(OCc2cnccc2)ccc(NC(=O)c3cc(ncc3)C(=O)OC(C)(C)C)c1
0.28866	Clc1c(OCc2cnccc2)ccc(NC(=O)c3cc(ncc3)C(=O)OC(C)(C)C)c1
0.28866	Clc1c(OCc2cnccc2)ccc(NC(=O)c3cc(ncc3)C(=O)OC(C)(C)C)c1
0.28866	Clc1c(OCc2cnccc2)ccc(NC(=O)c3cc(ncc3)C(=O)OC(C)(C)C)c1
0.28866	Clc1c(OCc2cnccc2)ccc(NC(=O)c3cc(ncc3)C(=O)OC(C)(C)C)c1
0.28866	Clc1c(OCc2cnccc2)ccc(NC(=O)c3cc(ncc3)C(=O)OC(C)(C)C)c1
0.28866	Clc1c(NC(=O)c2ccc(OC)cc2)cc(cc1)C(=O)N3CC4(CN(Cc5ccccc5)CCC4)CC3
0.28866	Clc1c(NC(=O)c2ccc(OC)cc2)cc(cc1)C(=O)N3CC4(CN(Cc5ccccc5)CCC4)CC3
0.28866	Clc1c(NC(=O)c2ccc(OC)cc2)cc(cc1)C(=O)N3CC4(CN(Cc5ccccc5)CCC4)CC3
0.28866	Clc1c(NC(=O)c2ccc(OC)cc2)cc(cc1)C(=O)N3CC4(CN(Cc5ccccc5)CCC4)CC3
0.28866	Clc1c(NC(=O)c2ccc(OC)cc2)cc(cc1)C(=O)N3CC4(CN(Cc5ccccc5)CCC4)CC3
0.288321	O=C(O)COc1cc(c(NC(=O)c2cc(ccc2)Cc3ncccc3)cc1)C
0.288321	O=C(O)COc1cc(c(NC(=O)c2cc(ccc2)Cc3ncccc3)cc1)C
0.288321	O=C(O)COc1cc(c(NC(=O)c2cc(ccc2)Cc3ncccc3)cc1)C
0.288321	O=C(O)COc1cc(c(NC(=O)c2cc(ccc2)Cc3ncccc3)cc1)C
0.288321	O=C(O)COc1cc(c(NC(=O)c2cc(ccc2)Cc3ncccc3)cc1)C
0.288321	O=C(O)COc1cc(c(NC(=O)c2cc(ccc2)Cc3ncccc3)cc1)C
0.288321	O=C(O)COc1cc(c(NC(=O)c2cc(ccc2)Cc3ncccc3)cc1)C
0.288321	O=C(O)COc1cc(c(NC(=O)c2cc(ccc2)Cc3ncccc3)cc1)C
0.288321	O=C(O)COc1cc(c(NC(=O)c2cc(ccc2)Cc3ncccc3)cc1)C
0.288321	O=C(O)COc1cc(c(NC(=O)c2cc(ccc2)Cc3ncccc3)cc1)C
0.288079	Clc1c(cc(S(=O)(=O)N2CCN(CC2)CC)cc1)C(=O)Nc3cc(ccc3)C=4N=NNC4
0.288079	Clc1c(cc(S(=O)(=O)N2CCN(CC2)CC)cc1)C(=O)Nc3cc(ccc3)C=4N=NNC4
0.288079	Clc1c(cc(S(=O)(=O)N2CCN(CC2)CC)cc1)C(=O)Nc3cc(ccc3)C=4N=NNC4
0.288079	Clc1c(cc(S(=O)(=O)N2CCN(CC2)CC)cc1)C(=O)Nc3cc(ccc3)C=4N=NNC4
0.288079	Clc1c(cc(S(=O)(=O)N2CCN(CC2)CC)cc1)C(=O)Nc3cc(ccc3)C=4N=NNC4
0.288079	Clc1c(cc(S(=O)(=O)N2CCN(CC2)CC)cc1)C(=O)Nc3cc(ccc3)C=4N=NNC4
0.288079	Clc1c(cc(S(=O)(=O)N2CCN(CC2)CC)cc1)C(=O)Nc3cc(ccc3)C=4N=NNC4
0.288079	Clc1c(cc(S(=O)(=O)N2CCN(CC2)CC)cc1)C(=O)Nc3cc(ccc3)C=4N=NNC4
0.288079	Clc1c(cc(S(=O)(=O)N2CCN(CC2)CC)cc1)C(=O)Nc3cc(ccc3)C=4N=NNC4
0.288079	Clc1c(cc(S(=O)(=O)N2CCN(CC2)CC)cc1)C(=O)Nc3cc(ccc3)C=4N=NNC4
0.287938	S1(=O)(=O)CCN(Cc2cc(ccc2)C(=O)Nc3nc(SC)ccc3)CC1
0.287938	S1(=O)(=O)CCN(Cc2cc(ccc2)C(=O)Nc3nc(SC)ccc3)CC1
0.287938	S1(=O)(=O)CCN(Cc2cc(ccc2)C(=O)Nc3nc(SC)ccc3)CC1
0.287938	S1(=O)(=O)CCN(Cc2cc(ccc2)C(=O)Nc3nc(SC)ccc3)CC1
0.287938	S1(=O)(=O)CCN(Cc2cc(ccc2)C(=O)Nc3nc(SC)ccc3)CC1
0.287938	S1(=O)(=O)CCN(Cc2cc(ccc2)C(=O)Nc3nc(SC)ccc3)CC1
0.287938	S1(=O)(=O)CCN(Cc2cc(ccc2)C(=O)Nc3nc(SC)ccc3)CC1
0.287938	S1(=O)(=O)CCN(Cc2cc(ccc2)C(=O)Nc3nc(SC)ccc3)CC1
0.287938	S1(=O)(=O)CCN(Cc2cc(ccc2)C(=O)Nc3nc(SC)ccc3)CC1
0.287938	S1(=O)(=O)CCN(Cc2cc(ccc2)C(=O)Nc3nc(SC)ccc3)CC1
0.287823	Brc1ccc(cc1)C(=O)Nc2c(ccc(c2)C(=O)Nc3c(OC)cc(N4C=NC=C4)cc3)C
0.287823	Brc1ccc(cc1)C(=O)Nc2c(ccc(c2)C(=O)Nc3c(OC)cc(N4C=NC=C4)cc3)C
0.287823	Brc1ccc(cc1)C(=O)Nc2c(ccc(c2)C(=O)Nc3c(OC)cc(N4C=NC=C4)cc3)C
0.287823	Brc1ccc(cc1)C(=O)Nc2c(ccc(c2)C(=O)Nc3c(OC)cc(N4C=NC=C4)cc3)C
0.287823	Brc1ccc(cc1)C(=O)Nc2c(ccc(c2)C(=O)Nc3c(OC)cc(N4C=NC=C4)cc3)C
0.287823	Brc1ccc(cc1)C(=O)Nc2c(ccc(c2)C(=O)Nc3c(OC)cc(N4C=NC=C4)cc3)C
0.287823	Brc1ccc(cc1)C(=O)Nc2c(ccc(c2)C(=O)Nc3c(OC)cc(N4C=NC=C4)cc3)C
0.287823	Brc1ccc(cc1)C(=O)Nc2c(ccc(c2)C(=O)Nc3c(OC)cc(N4C=NC=C4)cc3)C
0.287823	Brc1ccc(cc1)C(=O)Nc2c(ccc(c2)C(=O)Nc3c(OC)cc(N4C=NC=C4)cc3)C
0.287823	Brc1ccc(cc1)C(=O)Nc2c(ccc(c2)C(=O)Nc3c(OC)cc(N4C=NC=C4)cc3)C
0.287671	Brc1ccc(cc1)C(=O)Nc2c(ccc(c2)C(=O)NC3=NC=CN3Cc4c(F)cccc4)C
0.287671	Brc1ccc(cc1)C(=O)Nc2c(ccc(c2)C(=O)NC3=NC=CN3Cc4c(F)cccc4)C
0.287671	Brc1ccc(cc1)C(=O)Nc2c(ccc(c2)C(=O)NC3=NC=CN3Cc4c(F)cccc4)C
0.287671	Brc1ccc(cc1)C(=O)Nc2c(ccc(c2)C(=O)NC3=NC=CN3Cc4c(F)cccc4)C
0.287671	Brc1ccc(cc1)C(=O)Nc2c(ccc(c2)C(=O)NC3=NC=CN3Cc4c(F)cccc4)C
0.287671	Brc1ccc(cc1)C(=O)Nc2c(ccc(c2)C(=O)NC3=NC=CN3Cc4c(F)cccc4)C
0.287671	Brc1ccc(cc1)C(=O)Nc2c(ccc(c2)C(=O)NC3=NC=CN3Cc4c(F)cccc4)C
0.287671	Brc1ccc(cc1)C(=O)Nc2c(ccc(c2)C(=O)NC3=NC=CN3Cc4c(F)cccc4)C
0.287671	Brc1ccc(cc1)C(=O)Nc2c(ccc(c2)C(=O)NC3=NC=CN3Cc4c(F)cccc4)C
0.287671	Brc1ccc(cc1)C(=O)Nc2c(ccc(c2)C(=O)NC3=NC=CN3Cc4c(F)cccc4)C
0.287671	S1C(=NC=C1C(=O)Nc2c(ccc(c2)C3=NC=CN3)C)Cc4c(F)cccc4
0.287671	S1C(=NC=C1C(=O)Nc2c(ccc(c2)C3=NC=CN3)C)Cc4c(F)cccc4
0.287671	S1C(=NC=C1C(=O)Nc2c(ccc(c2)C3=NC=CN3)C)Cc4c(F)cccc4
0.287671	S1C(=NC=C1C(=O)Nc2c(ccc(c2)C3=NC=CN3)C)Cc4c(F)cccc4
0.287671	S1C(=NC=C1C(=O)Nc2c(ccc(c2)C3=NC=CN3)C)Cc4c(F)cccc4
0.287671	S1C(=NC=C1C(=O)Nc2c(ccc(c2)C3=NC=CN3)C)Cc4c(F)cccc4
0.287671	S1C(=NC=C1C(=O)Nc2c(ccc(c2)C3=NC=CN3)C)Cc4c(F)cccc4
0.287273	Clc1c(OCc2cnccc2)ccc(NC(=O)CC3CCN(Cc4ccccc4)CC3)c1
0.287273	Clc1c(OCc2cnccc2)ccc(NC(=O)CC3CCN(Cc4ccccc4)CC3)c1
0.287273	Clc1c(OCc2cnccc2)ccc(NC(=O)CC3CCN(Cc4ccccc4)CC3)c1
0.287273	Clc1c(OCc2cnccc2)ccc(NC(=O)CC3CCN(Cc4ccccc4)CC3)c1
0.287273	Clc1c(OCc2cnccc2)ccc(NC(=O)CC3CCN(Cc4ccccc4)CC3)c1
0.287273	Clc1c(OCc2cnccc2)ccc(NC(=O)CC3CCN(Cc4ccccc4)CC3)c1
0.287273	Clc1c(OCc2cnccc2)ccc(NC(=O)CC3CCN(Cc4ccccc4)CC3)c1
0.287273	Clc1c(OCc2cnccc2)ccc(NC(=O)CC3CCN(Cc4ccccc4)CC3)c1
0.287273	Clc1c(OCc2cnccc2)ccc(NC(=O)CC3CCN(Cc4ccccc4)CC3)c1
0.287273	Clc1c(OCc2cnccc2)ccc(NC(=O)CC3CCN(Cc4ccccc4)CC3)c1
0.287234	S(=O)(=O)(Nc1c(F)ccc(NC(=O)c2c(ccc(c3ccccc3)c2)C)c1)c4ccc(cc4)C
0.287234	S(=O)(=O)(Nc1c(F)ccc(NC(=O)c2c(ccc(c3ccccc3)c2)C)c1)c4ccc(cc4)C
0.287234	S(=O)(=O)(Nc1c(F)ccc(NC(=O)c2c(ccc(c3ccccc3)c2)C)c1)c4ccc(cc4)C
0.287234	S(=O)(=O)(Nc1c(F)ccc(NC(=O)c2c(ccc(c3ccccc3)c2)C)c1)c4ccc(cc4)C
0.287234	S(=O)(=O)(Nc1c(F)ccc(NC(=O)c2c(ccc(c3ccccc3)c2)C)c1)c4ccc(cc4)C
0.287234	S(=O)(=O)(Nc1c(F)ccc(NC(=O)c2c(ccc(c3ccccc3)c2)C)c1)c4ccc(cc4)C
0.287234	S(=O)(=O)(Nc1c(F)ccc(NC(=O)c2c(ccc(c3ccccc3)c2)C)c1)c4ccc(cc4)C
0.287234	S(=O)(=O)(Nc1c(F)ccc(NC(=O)c2c(ccc(c3ccccc3)c2)C)c1)c4ccc(cc4)C
0.287234	S(=O)(=O)(Nc1c(F)ccc(NC(=O)c2c(ccc(c3ccccc3)c2)C)c1)c4ccc(cc4)C
0.287234	S(=O)(=O)(Nc1c(F)ccc(NC(=O)c2c(ccc(c3ccccc3)c2)C)c1)c4ccc(cc4)C
0.287197	Clc1ccc(cc1)C=2N=C(OC2)NC(=O)c3c(O)ccc(NC(=O)NCc4ccccc4)c3
0.287162	S(=O)(=O)(Nc1cc(ccc1)CC)C2=CNC(C(=O)Nc3c(ccc(NC(=O)N(C)C)c3)C)=C2
0.287162	S(=O)(=O)(Nc1cc(ccc1)CC)C2=CNC(C(=O)Nc3c(ccc(NC(=O)N(C)C)c3)C)=C2
0.287162	S(=O)(=O)(Nc1cc(ccc1)CC)C2=CNC(C(=O)Nc3c(ccc(NC(=O)N(C)C)c3)C)=C2
0.287162	S(=O)(=O)(Nc1cc(ccc1)CC)C2=CNC(C(=O)Nc3c(ccc(NC(=O)N(C)C)c3)C)=C2
0.287162	S(=O)(=O)(Nc1cc(ccc1)CC)C2=CNC(C(=O)Nc3c(ccc(NC(=O)N(C)C)c3)C)=C2
0.287162	S(=O)(=O)(Nc1cc(ccc1)CC)C2=CNC(C(=O)Nc3c(ccc(NC(=O)N(C)C)c3)C)=C2
0.287162	S(=O)(=O)(Nc1cc(ccc1)CC)C2=CNC(C(=O)Nc3c(ccc(NC(=O)N(C)C)c3)C)=C2
0.287162	S(=O)(=O)(Nc1cc(ccc1)CC)C2=CNC(C(=O)Nc3c(ccc(NC(=O)N(C)C)c3)C)=C2
0.287162	S(=O)(=O)(Nc1cc(ccc1)CC)C2=CNC(C(=O)Nc3c(ccc(NC(=O)N(C)C)c3)C)=C2
0.287162	S(=O)(=O)(Nc1cc(ccc1)CC)C2=CNC(C(=O)Nc3c(ccc(NC(=O)N(C)C)c3)C)=C2
0.286885	S(c1c(NC(=O)c2ccc(Nc3cnccc3)cc2)cccc1)C(F)(F)F
0.286885	S(c1c(NC(=O)c2ccc(Nc3cnccc3)cc2)cccc1)C(F)(F)F
0.286885	S(c1c(NC(=O)c2ccc(Nc3cnccc3)cc2)cccc1)C(F)(F)F
0.286738	Clc1c(OCc2cnccc2)ccc(NC(=O)c3ccc(S(=O)(=O)NC(C)C)cc3)c1
0.286738	Clc1c(OCc2cnccc2)ccc(NC(=O)c3ccc(S(=O)(=O)NC(C)C)cc3)c1
0.286738	Clc1c(OCc2cnccc2)ccc(NC(=O)c3ccc(S(=O)(=O)NC(C)C)cc3)c1
0.286738	Clc1c(OCc2cnccc2)ccc(NC(=O)c3ccc(S(=O)(=O)NC(C)C)cc3)c1
0.286738	Clc1c(OCc2cnccc2)ccc(NC(=O)c3ccc(S(=O)(=O)NC(C)C)cc3)c1
0.286738	Clc1c(OCc2cnccc2)ccc(NC(=O)c3ccc(S(=O)(=O)NC(C)C)cc3)c1
0.286738	Clc1c(OCc2cnccc2)ccc(NC(=O)c3ccc(S(=O)(=O)NC(C)C)cc3)c1
0.286738	Clc1c(OCc2cnccc2)ccc(NC(=O)c3ccc(S(=O)(=O)NC(C)C)cc3)c1
0.286738	Clc1c(OCc2cnccc2)ccc(NC(=O)c3ccc(S(=O)(=O)NC(C)C)cc3)c1
0.286738	Clc1c(OCc2cnccc2)ccc(NC(=O)c3ccc(S(=O)(=O)NC(C)C)cc3)c1
0.286245	S(=O)(=O)(Nc1c(F)ccc(NC(=O)c2cc(O)c(cc2)C)c1)c3ccc(cc3)C
0.286245	S(=O)(=O)(Nc1c(F)ccc(NC(=O)c2cc(O)c(cc2)C)c1)c3ccc(cc3)C
0.286245	S(=O)(=O)(Nc1c(F)ccc(NC(=O)c2cc(O)c(cc2)C)c1)c3ccc(cc3)C
0.286245	S(=O)(=O)(Nc1c(F)ccc(NC(=O)c2cc(O)c(cc2)C)c1)c3ccc(cc3)C
0.286245	S(=O)(=O)(Nc1c(F)ccc(NC(=O)c2cc(O)c(cc2)C)c1)c3ccc(cc3)C
0.286245	S(=O)(=O)(Nc1c(F)ccc(NC(=O)c2cc(O)c(cc2)C)c1)c3ccc(cc3)C
0.286219	S1(=O)(=O)CCN(Cc2cc(ccc2)C(=O)Nc3c(SCC)cc(cc3)C(F)(F)F)CC1
0.286219	S1(=O)(=O)CCN(Cc2cc(ccc2)C(=O)Nc3c(SCC)cc(cc3)C(F)(F)F)CC1
0.286219	S1(=O)(=O)CCN(Cc2cc(ccc2)C(=O)Nc3c(SCC)cc(cc3)C(F)(F)F)CC1
0.286219	S1(=O)(=O)CCN(Cc2cc(ccc2)C(=O)Nc3c(SCC)cc(cc3)C(F)(F)F)CC1
0.286219	S1(=O)(=O)CCN(Cc2cc(ccc2)C(=O)Nc3c(SCC)cc(cc3)C(F)(F)F)CC1
0.286219	S1(=O)(=O)CCN(Cc2cc(ccc2)C(=O)Nc3c(SCC)cc(cc3)C(F)(F)F)CC1
0.286219	S1(=O)(=O)CCN(Cc2cc(ccc2)C(=O)Nc3c(SCC)cc(cc3)C(F)(F)F)CC1
0.286219	S1(=O)(=O)CCN(Cc2cc(ccc2)C(=O)Nc3c(SCC)cc(cc3)C(F)(F)F)CC1
0.286219	S1(=O)(=O)CCN(Cc2cc(ccc2)C(=O)Nc3c(SCC)cc(cc3)C(F)(F)F)CC1
0.286219	S1(=O)(=O)CCN(Cc2cc(ccc2)C(=O)Nc3c(SCC)cc(cc3)C(F)(F)F)CC1
0.286219	O=C(Nc1ccc(N(Cc2ccccc2)C)cc1)c3cncc(c4c(cc(OC)cc4)C)c3
0.286219	O=C(Nc1ccc(N(Cc2ccccc2)C)cc1)c3cncc(c4c(cc(OC)cc4)C)c3
0.286219	O=C(Nc1ccc(N(Cc2ccccc2)C)cc1)c3cncc(c4c(cc(OC)cc4)C)c3
0.286219	O=C(Nc1ccc(N(Cc2ccccc2)C)cc1)c3cncc(c4c(cc(OC)cc4)C)c3
0.286219	O=C(Nc1ccc(N(Cc2ccccc2)C)cc1)c3cncc(c4c(cc(OC)cc4)C)c3
0.285714	Brc1ccc(cc1)C(=O)Nc2c(ccc(c2)C(=O)N3CC(OCc4cc(OC)ccc4)CC3)C
0.285714	Brc1ccc(cc1)C(=O)Nc2c(ccc(c2)C(=O)N3CC(OCc4cc(OC)ccc4)CC3)C
0.285714	Brc1ccc(cc1)C(=O)Nc2c(ccc(c2)C(=O)N3CC(OCc4cc(OC)ccc4)CC3)C
0.285714	Brc1ccc(cc1)C(=O)Nc2c(ccc(c2)C(=O)N3CC(OCc4cc(OC)ccc4)CC3)C
0.285714	Brc1ccc(cc1)C(=O)Nc2c(ccc(c2)C(=O)N3CC(OCc4cc(OC)ccc4)CC3)C
0.285714	Brc1ccc(cc1)C(=O)Nc2c(ccc(c2)C(=O)N3CC(OCc4cc(OC)ccc4)CC3)C
0.285714	Brc1ccc(cc1)C(=O)Nc2c(ccc(c2)C(=O)N3CC(OCc4cc(OC)ccc4)CC3)C
0.285714	Brc1ccc(cc1)C(=O)Nc2c(ccc(c2)C(=O)N3CC(OCc4cc(OC)ccc4)CC3)C
0.285714	Brc1ccc(cc1)C(=O)Nc2c(ccc(c2)C(=O)N3CC(OCc4cc(OC)ccc4)CC3)C
0.285714	Brc1ccc(cc1)C(=O)Nc2c(ccc(c2)C(=O)N3CC(OCc4cc(OC)ccc4)CC3)C
0.285714	Brc1ccc(cc1)C(=O)Nc2c(ccc(c2)C(=O)Nc3ccc(N4CC5=C(SC=C5)CC4)cc3)C
0.285714	Brc1ccc(cc1)C(=O)Nc2c(ccc(c2)C(=O)Nc3ccc(N4CC5=C(SC=C5)CC4)cc3)C
0.285714	Brc1ccc(cc1)C(=O)Nc2c(ccc(c2)C(=O)Nc3ccc(N4CC5=C(SC=C5)CC4)cc3)C
0.285714	Brc1ccc(cc1)C(=O)Nc2c(ccc(c2)C(=O)Nc3ccc(N4CC5=C(SC=C5)CC4)cc3)C
0.285714	Brc1ccc(cc1)C(=O)Nc2c(ccc(c2)C(=O)Nc3ccc(N4CC5=C(SC=C5)CC4)cc3)C
0.285714	Brc1ccc(cc1)C(=O)Nc2c(ccc(c2)C(=O)Nc3ccc(N4CC5=C(SC=C5)CC4)cc3)C
0.285714	Brc1ccc(cc1)C(=O)Nc2c(ccc(c2)C(=O)Nc3ccc(N4CC5=C(SC=C5)CC4)cc3)C
0.285714	Brc1ccc(cc1)C(=O)Nc2c(ccc(c2)C(=O)Nc3ccc(N4CC5=C(SC=C5)CC4)cc3)C
0.285714	Brc1ccc(cc1)C(=O)Nc2c(ccc(c2)C(=O)Nc3ccc(N4CC5=C(SC=C5)CC4)cc3)C
0.285714	Brc1ccc(cc1)C(=O)Nc2c(ccc(c2)C(=O)Nc3ccc(N4CC5=C(SC=C5)CC4)cc3)C
0.285714	S(=O)(=O)(Nc1ccc(OC)cc1)c2c(ccc(c2)C(=O)Nc3cnc(nc3)c4cc(F)ccc4)C
0.285714	S(=O)(=O)(Nc1ccc(OC)cc1)c2c(ccc(c2)C(=O)Nc3cnc(nc3)c4cc(F)ccc4)C
0.285246	O=C1NN=C(N1)c2cc(NC(=O)c3cc4N(CCOc4cc3)C)c(cc2)C
0.285246	O=C1NN=C(N1)c2cc(NC(=O)c3cc4N(CCOc4cc3)C)c(cc2)C
0.285246	O=C1NN=C(N1)c2cc(NC(=O)c3cc4N(CCOc4cc3)C)c(cc2)C
0.285246	O=C1NN=C(N1)c2cc(NC(=O)c3cc4N(CCOc4cc3)C)c(cc2)C
0.285246	O=C1NN=C(N1)c2cc(NC(=O)c3cc4N(CCOc4cc3)C)c(cc2)C
0.285246	O=C1NN=C(N1)c2cc(NC(=O)c3cc4N(CCOc4cc3)C)c(cc2)C
0.285246	O=C1NN=C(N1)c2cc(NC(=O)c3cc4N(CCOc4cc3)C)c(cc2)C
0.285246	O=C1NN=C(N1)c2cc(NC(=O)c3cc4N(CCOc4cc3)C)c(cc2)C
0.285246	O=C1NN=C(N1)c2cc(NC(=O)c3cc4N(CCOc4cc3)C)c(cc2)C
0.285246	O=C1NN=C(N1)c2cc(NC(=O)c3cc4N(CCOc4cc3)C)c(cc2)C
0.285124	Brc1cc(NC(=O)C=O)c(cc1)CN2CCN(Cc3ccccc3)CC2
0.285106	Clc1c(Cl)ccc(c2cc(ccc2)C(=O)Nc3ccc(cc3)C(=O)O)c1
0.28481	Brc1ccc(cc1)C(=O)Nc2c(ccc(c2)C(=O)NC3CN(CC=4C(=NN(C4)C)C(=O)N)CC3)C
0.28481	Brc1ccc(cc1)C(=O)Nc2c(ccc(c2)C(=O)NC3CN(CC=4C(=NN(C4)C)C(=O)N)CC3)C
0.28481	Brc1ccc(cc1)C(=O)Nc2c(ccc(c2)C(=O)NC3CN(CC=4C(=NN(C4)C)C(=O)N)CC3)C
0.28481	Brc1ccc(cc1)C(=O)Nc2c(ccc(c2)C(=O)NC3CN(CC=4C(=NN(C4)C)C(=O)N)CC3)C
0.28481	Brc1ccc(cc1)C(=O)Nc2c(ccc(c2)C(=O)NC3CN(CC=4C(=NN(C4)C)C(=O)N)CC3)C
0.28481	Brc1ccc(cc1)C(=O)Nc2c(ccc(c2)C(=O)NC3CN(CC=4C(=NN(C4)C)C(=O)N)CC3)C
0.28481	Brc1ccc(cc1)C(=O)Nc2c(ccc(c2)C(=O)NC3CN(CC=4C(=NN(C4)C)C(=O)N)CC3)C
0.28481	Brc1ccc(cc1)C(=O)Nc2c(ccc(c2)C(=O)NC3CN(CC=4C(=NN(C4)C)C(=O)N)CC3)C
0.28481	Brc1ccc(cc1)C(=O)Nc2c(ccc(c2)C(=O)NC3CN(CC=4C(=NN(C4)C)C(=O)N)CC3)C
0.28481	Brc1ccc(cc1)C(=O)Nc2c(ccc(c2)C(=O)NC3CN(CC=4C(=NN(C4)C)C(=O)N)CC3)C
0.284722	O=C(Nc1cc(NC(=O)CCN(C)C)c(cc1)C)C=2N(N=NC2)Cc3ccccc3
0.284644	O=C(Nc1cc(OCC(=O)Nc2c(ccc(c2)C3=NC=CN3)C)ccc1)C4CC4
0.284644	O=C(Nc1cc(OCC(=O)Nc2c(ccc(c2)C3=NC=CN3)C)ccc1)C4CC4
0.284644	O=C(Nc1cc(OCC(=O)Nc2c(ccc(c2)C3=NC=CN3)C)ccc1)C4CC4
0.284644	O=C(Nc1cc(OCC(=O)Nc2c(ccc(c2)C3=NC=CN3)C)ccc1)C4CC4
0.284644	O=C(Nc1cc(OCC(=O)Nc2c(ccc(c2)C3=NC=CN3)C)ccc1)C4CC4
0.284644	O=C(Nc1cc(OCC(=O)Nc2c(ccc(c2)C3=NC=CN3)C)ccc1)C4CC4
0.284644	O=C(Nc1cc(OCC(=O)Nc2c(ccc(c2)C3=NC=CN3)C)ccc1)C4CC4
0.284644	O=C(Nc1cc(OCC(=O)Nc2c(ccc(c2)C3=NC=CN3)C)ccc1)C4CC4
0.284644	O=C(Nc1cc(OCC(=O)Nc2c(ccc(c2)C3=NC=CN3)C)ccc1)C4CC4
0.284644	O=C(Nc1cc(OCC(=O)Nc2c(ccc(c2)C3=NC=CN3)C)ccc1)C4CC4
0.284644	Brc1ccc(cc1)C(=O)Nc2c(ccc(c2)C(=O)N3CC(C(F)F)CC3)C
0.284644	Brc1ccc(cc1)C(=O)Nc2c(ccc(c2)C(=O)N3CC(C(F)F)CC3)C
0.284644	Brc1ccc(cc1)C(=O)Nc2c(ccc(c2)C(=O)N3CC(C(F)F)CC3)C
0.284644	Brc1ccc(cc1)C(=O)Nc2c(ccc(c2)C(=O)N3CC(C(F)F)CC3)C
0.284644	Brc1ccc(cc1)C(=O)Nc2c(ccc(c2)C(=O)N3CC(C(F)F)CC3)C
0.284644	Brc1ccc(cc1)C(=O)Nc2c(ccc(c2)C(=O)N3CC(C(F)F)CC3)C
0.284644	Brc1ccc(cc1)C(=O)Nc2c(ccc(c2)C(=O)N3CC(C(F)F)CC3)C
0.284644	Brc1ccc(cc1)C(=O)Nc2c(ccc(c2)C(=O)N3CC(C(F)F)CC3)C
0.284644	Brc1ccc(cc1)C(=O)Nc2c(ccc(c2)C(=O)N3CC(C(F)F)CC3)C
0.284644	Brc1ccc(cc1)C(=O)Nc2c(ccc(c2)C(=O)N3CC(C(F)F)CC3)C
0.284644	O=C(OC(C)(C)C)Nc1c(cc(cc1)C(=O)Nc2cnc(cc2)C3CC3)C
0.284644	O=C(OC(C)(C)C)Nc1c(cc(cc1)C(=O)Nc2cnc(cc2)C3CC3)C
0.284644	O=C(OC(C)(C)C)Nc1c(cc(cc1)C(=O)Nc2cnc(cc2)C3CC3)C
0.284644	O=C(OC(C)(C)C)Nc1c(cc(cc1)C(=O)Nc2cnc(cc2)C3CC3)C
0.284644	O=C(OC(C)(C)C)Nc1c(cc(cc1)C(=O)Nc2cnc(cc2)C3CC3)C
0.284644	O=C(OC(C)(C)C)Nc1c(cc(cc1)C(=O)Nc2cnc(cc2)C3CC3)C
0.284615	Fc1cc(NC(=O)c2ccc(cc2)C3=NN(C=N3)C)c(NCC)cc1
0.284615	Fc1cc(NC(=O)c2ccc(cc2)C3=NN(C=N3)C)c(NCC)cc1
0.284615	Fc1cc(NC(=O)c2ccc(cc2)C3=NN(C=N3)C)c(NCC)cc1
0.284615	Fc1cc(NC(=O)c2ccc(cc2)C3=NN(C=N3)C)c(NCC)cc1
0.284615	Fc1cc(NC(=O)c2ccc(cc2)C3=NN(C=N3)C)c(NCC)cc1
0.284615	Fc1cc(NC(=O)c2ccc(cc2)C3=NN(C=N3)C)c(NCC)cc1
0.284615	Fc1cc(NC(=O)c2ccc(cc2)C3=NN(C=N3)C)c(NCC)cc1
0.284615	Fc1cc(NC(=O)c2ccc(cc2)C3=NN(C=N3)C)c(NCC)cc1
0.284615	Fc1cc(NC(=O)c2ccc(cc2)C3=NN(C=N3)C)c(NCC)cc1
0.284615	Fc1cc(NC(=O)c2ccc(cc2)C3=NN(C=N3)C)c(NCC)cc1
0.284615	BrC=1C(=O)NC=C(C(=O)Nc2nc(c3ccc(cc3)C)ccc2)C1
0.284615	BrC=1C(=O)NC=C(C(=O)Nc2nc(c3ccc(cc3)C)ccc2)C1
0.284615	BrC=1C(=O)NC=C(C(=O)Nc2nc(c3ccc(cc3)C)ccc2)C1
0.284615	BrC=1C(=O)NC=C(C(=O)Nc2nc(c3ccc(cc3)C)ccc2)C1
0.284615	BrC=1C(=O)NC=C(C(=O)Nc2nc(c3ccc(cc3)C)ccc2)C1
0.284615	BrC=1C(=O)NC=C(C(=O)Nc2nc(c3ccc(cc3)C)ccc2)C1
0.284615	BrC=1C(=O)NC=C(C(=O)Nc2nc(c3ccc(cc3)C)ccc2)C1
0.284615	BrC=1C(=O)NC=C(C(=O)Nc2nc(c3ccc(cc3)C)ccc2)C1
0.284281	S(=O)(=O)(N(C)C)c1cc(NC(=O)c2cc(ccc2)CN3CCS(=O)(=O)CC3)c(NCCCC)cc1
0.284281	S(=O)(=O)(N(C)C)c1cc(NC(=O)c2cc(ccc2)CN3CCS(=O)(=O)CC3)c(NCCCC)cc1
0.284281	S(=O)(=O)(N(C)C)c1cc(NC(=O)c2cc(ccc2)CN3CCS(=O)(=O)CC3)c(NCCCC)cc1
0.284281	S(=O)(=O)(N(C)C)c1cc(NC(=O)c2cc(ccc2)CN3CCS(=O)(=O)CC3)c(NCCCC)cc1
0.284281	S(=O)(=O)(N(C)C)c1cc(NC(=O)c2cc(ccc2)CN3CCS(=O)(=O)CC3)c(NCCCC)cc1
0.284281	S(=O)(=O)(N(C)C)c1cc(NC(=O)c2cc(ccc2)CN3CCS(=O)(=O)CC3)c(NCCCC)cc1
0.284281	S(=O)(=O)(N(C)C)c1cc(NC(=O)c2cc(ccc2)CN3CCS(=O)(=O)CC3)c(NCCCC)cc1
0.284281	S(=O)(=O)(N(C)C)c1cc(NC(=O)c2cc(ccc2)CN3CCS(=O)(=O)CC3)c(NCCCC)cc1
0.284281	S(=O)(=O)(N(C)C)c1cc(NC(=O)c2cc(ccc2)CN3CCS(=O)(=O)CC3)c(NCCCC)cc1
0.284281	S(=O)(=O)(N(C)C)c1cc(NC(=O)c2cc(ccc2)CN3CCS(=O)(=O)CC3)c(NCCCC)cc1
0.284091	O=C(Nc1cc(NC(=O)CCN(C)C)c(cc1)C)C=2N=CN(C2)C
0.284091	O=C(Nc1cc(NC(=O)CCN(C)C)c(cc1)C)C=2N=CN(C2)C
0.284091	O=C(Nc1cc(NC(=O)CCN(C)C)c(cc1)C)C=2N=CN(C2)C
0.283912	S(=O)(=O)(Nc1cc(ccc1)CC)C2=CNC(C(=O)Nc3c(ccc(c3)C4=NNC(=O)N4)C)=C2
0.283912	S(=O)(=O)(Nc1cc(ccc1)CC)C2=CNC(C(=O)Nc3c(ccc(c3)C4=NNC(=O)N4)C)=C2
0.283912	S(=O)(=O)(Nc1cc(ccc1)CC)C2=CNC(C(=O)Nc3c(ccc(c3)C4=NNC(=O)N4)C)=C2
0.283912	S(=O)(=O)(Nc1cc(ccc1)CC)C2=CNC(C(=O)Nc3c(ccc(c3)C4=NNC(=O)N4)C)=C2
0.283912	S(=O)(=O)(Nc1cc(ccc1)CC)C2=CNC(C(=O)Nc3c(ccc(c3)C4=NNC(=O)N4)C)=C2
0.283912	S(=O)(=O)(Nc1cc(ccc1)CC)C2=CNC(C(=O)Nc3c(ccc(c3)C4=NNC(=O)N4)C)=C2
0.283912	S(=O)(=O)(Nc1cc(ccc1)CC)C2=CNC(C(=O)Nc3c(ccc(c3)C4=NNC(=O)N4)C)=C2
0.283912	S(=O)(=O)(Nc1cc(ccc1)CC)C2=CNC(C(=O)Nc3c(ccc(c3)C4=NNC(=O)N4)C)=C2
0.283912	S(=O)(=O)(Nc1cc(ccc1)CC)C2=CNC(C(=O)Nc3c(ccc(c3)C4=NNC(=O)N4)C)=C2
0.283912	S(=O)(=O)(Nc1cc(ccc1)CC)C2=CNC(C(=O)Nc3c(ccc(c3)C4=NNC(=O)N4)C)=C2
0.283737	Clc1c(Cl)ccc(c2c(F)cc(cc2)C(=O)Nc3cc(N4CCN(CC4)CCN(C)C)ccc3)c1
0.283737	Clc1c(Cl)ccc(c2c(F)cc(cc2)C(=O)Nc3cc(N4CCN(CC4)CCN(C)C)ccc3)c1
0.283737	Clc1c(Cl)ccc(c2c(F)cc(cc2)C(=O)Nc3cc(N4CCN(CC4)CCN(C)C)ccc3)c1
0.283737	Clc1c(Cl)ccc(c2c(F)cc(cc2)C(=O)Nc3cc(N4CCN(CC4)CCN(C)C)ccc3)c1
0.283737	Clc1c(Cl)ccc(c2c(F)cc(cc2)C(=O)Nc3cc(N4CCN(CC4)CCN(C)C)ccc3)c1
0.283737	Clc1c(Cl)ccc(c2c(F)cc(cc2)C(=O)Nc3cc(N4CCN(CC4)CCN(C)C)ccc3)c1
0.283737	Clc1c(Cl)ccc(c2c(F)cc(cc2)C(=O)Nc3cc(N4CCN(CC4)CCN(C)C)ccc3)c1
0.283737	Clc1c(Cl)ccc(c2c(F)cc(cc2)C(=O)Nc3cc(N4CCN(CC4)CCN(C)C)ccc3)c1
0.283737	Clc1c(Cl)ccc(c2c(F)cc(cc2)C(=O)Nc3cc(N4CCN(CC4)CCN(C)C)ccc3)c1
0.283401	O=C(NC1=NN(C=C1)Cc2ccccc2)c3ccc(cc3)CN4CCCC4
0.283388	Clc1c(F)cc(NC(=O)CN2CCC(c3nc(c4c(OC)cccc4)ccn3)CC2)cc1
0.283388	Clc1c(F)cc(NC(=O)CN2CCC(c3nc(c4c(OC)cccc4)ccn3)CC2)cc1
0.283388	Clc1c(F)cc(NC(=O)CN2CCC(c3nc(c4c(OC)cccc4)ccn3)CC2)cc1
0.283388	Clc1c(F)cc(NC(=O)CN2CCC(c3nc(c4c(OC)cccc4)ccn3)CC2)cc1
0.283388	Clc1c(F)cc(NC(=O)CN2CCC(c3nc(c4c(OC)cccc4)ccn3)CC2)cc1
0.283388	Clc1c(F)cc(NC(=O)CN2CCC(c3nc(c4c(OC)cccc4)ccn3)CC2)cc1
0.283388	Clc1c(F)cc(NC(=O)CN2CCC(c3nc(c4c(OC)cccc4)ccn3)CC2)cc1
0.283388	Clc1c(F)cc(NC(=O)CN2CCC(c3nc(c4c(OC)cccc4)ccn3)CC2)cc1
0.283388	Clc1c(F)cc(NC(=O)CN2CCC(c3nc(c4c(OC)cccc4)ccn3)CC2)cc1
0.283388	Clc1c(F)cc(NC(=O)CN2CCC(c3nc(c4c(OC)cccc4)ccn3)CC2)cc1
0.283276	Fc1c(F)cc2c(nc(cc2)C(=O)Nc3c(ccc(c3)C4=NC=CN4)C)c1
0.283276	Fc1c(F)cc2c(nc(cc2)C(=O)Nc3c(ccc(c3)C4=NC=CN4)C)c1
0.283276	Fc1c(F)cc2c(nc(cc2)C(=O)Nc3c(ccc(c3)C4=NC=CN4)C)c1
0.283276	Fc1c(F)cc2c(nc(cc2)C(=O)Nc3c(ccc(c3)C4=NC=CN4)C)c1
0.283276	Fc1c(F)cc2c(nc(cc2)C(=O)Nc3c(ccc(c3)C4=NC=CN4)C)c1
0.283276	Fc1c(F)cc2c(nc(cc2)C(=O)Nc3c(ccc(c3)C4=NC=CN4)C)c1
0.283276	Fc1c(F)cc2c(nc(cc2)C(=O)Nc3c(ccc(c3)C4=NC=CN4)C)c1
0.283276	Fc1c(F)cc2c(nc(cc2)C(=O)Nc3c(ccc(c3)C4=NC=CN4)C)c1
0.283276	Fc1c(F)cc2c(nc(cc2)C(=O)Nc3c(ccc(c3)C4=NC=CN4)C)c1
0.283276	Fc1c(F)cc2c(nc(cc2)C(=O)Nc3c(ccc(c3)C4=NC=CN4)C)c1
0.283217	Clc1c(Oc2c(C#N)cccc2)ccc(c1)C(=O)Nc3cc(ccc3)C=4N=NNC4
0.283217	Clc1c(Oc2c(C#N)cccc2)ccc(c1)C(=O)Nc3cc(ccc3)C=4N=NNC4
0.283217	Clc1c(Oc2c(C#N)cccc2)ccc(c1)C(=O)Nc3cc(ccc3)C=4N=NNC4
0.283217	Clc1c(Oc2c(C#N)cccc2)ccc(c1)C(=O)Nc3cc(ccc3)C=4N=NNC4
0.283217	Clc1c(Oc2c(C#N)cccc2)ccc(c1)C(=O)Nc3cc(ccc3)C=4N=NNC4
0.283217	Clc1c(Oc2c(C#N)cccc2)ccc(c1)C(=O)Nc3cc(ccc3)C=4N=NNC4
0.283217	Clc1c(Oc2c(C#N)cccc2)ccc(c1)C(=O)Nc3cc(ccc3)C=4N=NNC4
0.283217	Clc1c(Oc2c(C#N)cccc2)ccc(c1)C(=O)Nc3cc(ccc3)C=4N=NNC4
0.283217	Clc1c(Oc2c(C#N)cccc2)ccc(c1)C(=O)Nc3cc(ccc3)C=4N=NNC4
0.283217	Clc1c(Oc2c(C#N)cccc2)ccc(c1)C(=O)Nc3cc(ccc3)C=4N=NNC4
0.283217	O=C(OC(C)(C)C)Nc1c(cc(cc1)C(=O)NC=2NN=C(c3ccncc3)C2C)C
0.283217	O=C(OC(C)(C)C)Nc1c(cc(cc1)C(=O)NC=2NN=C(c3ccncc3)C2C)C
0.283217	O=C(OC(C)(C)C)Nc1c(cc(cc1)C(=O)NC=2NN=C(c3ccncc3)C2C)C
0.283217	O=C(OC(C)(C)C)Nc1c(cc(cc1)C(=O)NC=2NN=C(c3ccncc3)C2C)C
0.282946	IC=1ON=C(C(=O)Nc2c(ccc(NC(=O)N(C)C)c2)C)C1
0.282946	IC=1ON=C(C(=O)Nc2c(ccc(NC(=O)N(C)C)c2)C)C1
0.282946	IC=1ON=C(C(=O)Nc2c(ccc(NC(=O)N(C)C)c2)C)C1
0.282946	IC=1ON=C(C(=O)Nc2c(ccc(NC(=O)N(C)C)c2)C)C1
0.282946	IC=1ON=C(C(=O)Nc2c(ccc(NC(=O)N(C)C)c2)C)C1
0.282946	IC=1ON=C(C(=O)Nc2c(ccc(NC(=O)N(C)C)c2)C)C1
0.282946	IC=1ON=C(C(=O)Nc2c(ccc(NC(=O)N(C)C)c2)C)C1
0.282946	IC=1ON=C(C(=O)Nc2c(ccc(NC(=O)N(C)C)c2)C)C1
0.282946	IC=1ON=C(C(=O)Nc2c(ccc(NC(=O)N(C)C)c2)C)C1
0.282946	IC=1ON=C(C(=O)Nc2c(ccc(NC(=O)N(C)C)c2)C)C1
0.282686	S(=O)(=O)(N(C)C)c1c(ccc(c1)C(=O)Nc2cnc(nc2)c3cc(F)ccc3)C
0.282686	S(=O)(=O)(N(C)C)c1c(ccc(c1)C(=O)Nc2cnc(nc2)c3cc(F)ccc3)C
0.282686	S(=O)(=O)(N(C)C)c1c(ccc(c1)C(=O)Nc2cnc(nc2)c3cc(F)ccc3)C
0.282686	S(=O)(=O)(N(C)C)c1c(ccc(c1)C(=O)Nc2cnc(nc2)c3cc(F)ccc3)C
0.282686	S(=O)(=O)(N(C)C)c1c(ccc(c1)C(=O)Nc2cnc(nc2)c3cc(F)ccc3)C
0.282686	S(=O)(=O)(N(C)C)c1c(ccc(c1)C(=O)Nc2cnc(nc2)c3cc(F)ccc3)C
0.282686	S(=O)(=O)(N(C)C)c1c(ccc(c1)C(=O)Nc2cnc(nc2)c3cc(F)ccc3)C
0.282686	S(=O)(=O)(N(C)C)c1c(ccc(c1)C(=O)Nc2cnc(nc2)c3cc(F)ccc3)C
0.282686	S(=O)(=O)(N(C)C)c1c(ccc(c1)C(=O)Nc2cnc(nc2)c3cc(F)ccc3)C
0.282686	S(=O)(=O)(N(C)C)c1c(ccc(c1)C(=O)Nc2cnc(nc2)c3cc(F)ccc3)C
0.282609	O=C(Nc1cc(ccc1)C2=Nc3c(N2)cccc3)c4cc(OCc5cnccc5)ccc4
0.282609	O=C(Nc1cc(ccc1)C2=Nc3c(N2)cccc3)c4cc(OCc5cnccc5)ccc4
0.282609	O=C(Nc1cc(ccc1)C2=Nc3c(N2)cccc3)c4cc(OCc5cnccc5)ccc4
0.282609	O=C(Nc1cc(ccc1)C2=Nc3c(N2)cccc3)c4cc(OCc5cnccc5)ccc4
0.282609	O=C(Nc1cc(ccc1)C2=Nc3c(N2)cccc3)c4cc(OCc5cnccc5)ccc4
0.282609	O=C(Nc1cc(ccc1)C2=Nc3c(N2)cccc3)c4cc(OCc5cnccc5)ccc4
0.282609	O=C(Nc1cc(ccc1)C2=Nc3c(N2)cccc3)c4cc(OCc5cnccc5)ccc4
0.282609	O=C(Nc1cc(ccc1)C2=Nc3c(N2)cccc3)c4cc(OCc5cnccc5)ccc4
0.282609	O=C(Nc1cc(ccc1)C2=Nc3c(N2)cccc3)c4cc(OCc5cnccc5)ccc4
0.282609	O=C(Nc1cc(ccc1)C2=Nc3c(N2)cccc3)c4cc(OCc5cnccc5)ccc4
0.282528	O=C(OC(C)(C)C)Nc1c(cc(cc1)C(=O)Nc2ccc(N(Cc3ccccc3)C)cc2)C
0.282528	O=C(OC(C)(C)C)Nc1c(cc(cc1)C(=O)Nc2ccc(N(Cc3ccccc3)C)cc2)C
0.282528	O=C(OC(C)(C)C)Nc1c(cc(cc1)C(=O)Nc2ccc(N(Cc3ccccc3)C)cc2)C
0.282528	O=C(OC(C)(C)C)Nc1c(cc(cc1)C(=O)Nc2ccc(N(Cc3ccccc3)C)cc2)C
0.282443	S1C(=NC(c2ccc(NC(=O)c3ccccc3)cc2)=C1)NC(=O)CC=Cc4ccc(cc4)C
0.282443	S1C(=NC(c2ccc(NC(=O)c3ccccc3)cc2)=C1)NC(=O)CC=Cc4ccc(cc4)C
0.282443	S1C(=NC(c2ccc(NC(=O)c3ccccc3)cc2)=C1)NC(=O)CC=Cc4ccc(cc4)C
0.282443	S1C(=NC(c2ccc(NC(=O)c3ccccc3)cc2)=C1)NC(=O)CC=Cc4ccc(cc4)C
0.282443	S1C(=NC(c2ccc(NC(=O)c3ccccc3)cc2)=C1)NC(=O)CC=Cc4ccc(cc4)C
0.282443	O=C(Nc1cc2c(cc1)CCN(C2)C)c3cc(c(N)cc3)C
0.282443	O=C(Nc1cc2c(cc1)CCN(C2)C)c3cc(c(N)cc3)C
0.282443	O=C(Nc1cc2c(cc1)CCN(C2)C)c3cc(c(N)cc3)C
0.282443	O=C(Nc1cc2c(cc1)CCN(C2)C)c3cc(c(N)cc3)C
0.282443	O=C(Nc1cc2c(cc1)CCN(C2)C)c3cc(c(N)cc3)C
0.282443	O=C(Nc1cc2c(cc1)CCN(C2)C)c3cc(c(N)cc3)C
0.282443	O=C(Nc1cc2c(cc1)CCN(C2)C)c3cc(c(N)cc3)C
0.282443	O=C(Nc1cc2c(cc1)CCN(C2)C)c3cc(c(N)cc3)C
0.282443	O=C(Nc1cc2c(cc1)CCN(C2)C)c3cc(c(N)cc3)C
0.282443	O=C(Nc1cc2c(cc1)CCN(C2)C)c3cc(c(N)cc3)C
0.282443	O=C(NC1=CNC(C(=O)N)=C1)c2ccc(cc2)CN3CC(OCC3)C
0.282443	O=C(NC1=CNC(C(=O)N)=C1)c2ccc(cc2)CN3CC(OCC3)C
0.282353	Clc1c(NC(=O)Cc2ccc(c3ccccc3)cc2)cc(cc1)C(=O)NC(C)C
0.282258	O=C(Nc1cc(N(CC)C)ccc1)c2cc(O)c(cc2)C
0.282258	O=C(Nc1cc(N(CC)C)ccc1)c2cc(O)c(cc2)C
0.282258	O=C(Nc1cc(N(CC)C)ccc1)c2cc(O)c(cc2)C
0.282258	O=C(Nc1cc(N(CC)C)ccc1)c2cc(O)c(cc2)C
0.282258	O=C(Nc1cc(N(CC)C)ccc1)c2cc(O)c(cc2)C
0.282258	O=C(Nc1cc(N(CC)C)ccc1)c2cc(O)c(cc2)C
0.282258	O=C(Nc1cc(N(CC)C)ccc1)c2cc(O)c(cc2)C
0.282258	O=C(Nc1cc(N(CC)C)ccc1)c2cc(O)c(cc2)C
0.282258	O=C(Nc1cc(N(CC)C)ccc1)c2cc(O)c(cc2)C
0.282258	O=C(Nc1cc(N(CC)C)ccc1)c2cc(O)c(cc2)C
0.282143	S(=O)(=O)(Nc1c(F)ccc(NC(=O)c2ccc(Oc3ncc(cc3)C)cc2)c1)c4ccc(cc4)C
0.281481	S1C(=NC(C(=O)Nc2ccc(N(Cc3ccccc3)C)cc2)=C1)c4cnccc4
0.281481	S1C(=NC(C(=O)Nc2ccc(N(Cc3ccccc3)C)cc2)=C1)c4cnccc4
0.281481	S1C(=NC(C(=O)Nc2ccc(N(Cc3ccccc3)C)cc2)=C1)c4cnccc4
0.281481	S1C(=NC(C(=O)Nc2ccc(N(Cc3ccccc3)C)cc2)=C1)c4cnccc4
0.281481	S1C(=NC(C(=O)Nc2ccc(N(Cc3ccccc3)C)cc2)=C1)c4cnccc4
0.281481	S1C(=NC(C(=O)Nc2ccc(N(Cc3ccccc3)C)cc2)=C1)c4cnccc4
0.281481	S1C(=NC(C(=O)Nc2ccc(N(Cc3ccccc3)C)cc2)=C1)c4cnccc4
0.281481	S1C(=NC(C(=O)Nc2ccc(N(Cc3ccccc3)C)cc2)=C1)c4cnccc4
0.281481	S1C(=NC(C(=O)Nc2ccc(N(Cc3ccccc3)C)cc2)=C1)c4cnccc4
0.281481	S1C(=NC(C(=O)Nc2ccc(N(Cc3ccccc3)C)cc2)=C1)c4cnccc4
0.281369	Brc1ccc(cc1)C(=O)Nc2c(ccc(c2)C(=O)Nc3c(SCC)cc(cc3)C(F)(F)F)C
0.281369	Brc1ccc(cc1)C(=O)Nc2c(ccc(c2)C(=O)Nc3c(SCC)cc(cc3)C(F)(F)F)C
0.281369	Brc1ccc(cc1)C(=O)Nc2c(ccc(c2)C(=O)Nc3c(SCC)cc(cc3)C(F)(F)F)C
0.281369	Brc1ccc(cc1)C(=O)Nc2c(ccc(c2)C(=O)Nc3c(SCC)cc(cc3)C(F)(F)F)C
0.281369	Brc1ccc(cc1)C(=O)Nc2c(ccc(c2)C(=O)Nc3c(SCC)cc(cc3)C(F)(F)F)C
0.281369	Brc1ccc(cc1)C(=O)Nc2c(ccc(c2)C(=O)Nc3c(SCC)cc(cc3)C(F)(F)F)C
0.281369	Brc1ccc(cc1)C(=O)Nc2c(ccc(c2)C(=O)Nc3c(SCC)cc(cc3)C(F)(F)F)C
0.281369	Brc1ccc(cc1)C(=O)Nc2c(ccc(c2)C(=O)Nc3c(SCC)cc(cc3)C(F)(F)F)C
0.281369	Brc1ccc(cc1)C(=O)Nc2c(ccc(c2)C(=O)Nc3c(SCC)cc(cc3)C(F)(F)F)C
0.281369	Brc1ccc(cc1)C(=O)Nc2c(ccc(c2)C(=O)Nc3c(SCC)cc(cc3)C(F)(F)F)C
0.28125	O=C(Nc1nc(c2ccc(cc2)C)ccc1)C=Cc3c(ccnc3)C
0.28125	O=C(Nc1nc(c2ccc(cc2)C)ccc1)C=Cc3c(ccnc3)C
0.28125	O=C(Nc1nc(c2ccc(cc2)C)ccc1)C=Cc3c(ccnc3)C
0.28125	O=C(Nc1nc(c2ccc(cc2)C)ccc1)C=Cc3c(ccnc3)C
0.281139	S(=O)(=O)(N(C)C)c1c(ccc(c1)C(=O)Nc2cc(NC(=O)CCN(C)C)c(cc2)C)C
0.281139	S(=O)(=O)(N(C)C)c1c(ccc(c1)C(=O)Nc2cc(NC(=O)CCN(C)C)c(cc2)C)C
0.281139	S(=O)(=O)(N(C)C)c1c(ccc(c1)C(=O)Nc2cc(NC(=O)CCN(C)C)c(cc2)C)C
0.281139	S(=O)(=O)(N(C)C)c1c(ccc(c1)C(=O)Nc2cc(NC(=O)CCN(C)C)c(cc2)C)C
0.281139	S(=O)(=O)(N(C)C)c1c(ccc(c1)C(=O)Nc2cc(NC(=O)CCN(C)C)c(cc2)C)C
0.281139	S(=O)(=O)(N(C)C)c1c(ccc(c1)C(=O)Nc2cc(NC(=O)CCN(C)C)c(cc2)C)C
0.281139	S(=O)(=O)(N(C)C)c1c(ccc(c1)C(=O)Nc2cc(NC(=O)CCN(C)C)c(cc2)C)C
0.281139	S(=O)(=O)(N(C)C)c1c(ccc(c1)C(=O)Nc2cc(NC(=O)CCN(C)C)c(cc2)C)C
0.281139	S(=O)(=O)(N(C)C)c1c(ccc(c1)C(=O)Nc2cc(NC(=O)CCN(C)C)c(cc2)C)C
0.281139	S(=O)(=O)(N(C)C)c1c(ccc(c1)C(=O)Nc2cc(NC(=O)CCN(C)C)c(cc2)C)C
0.280936	Clc1cc(ccc1)C=2N=C(SC2)NC(=O)c3c(O)ccc(NC(=O)NCc4ccccc4)c3
0.280936	Clc1cc(ccc1)C=2N=C(SC2)NC(=O)c3c(O)ccc(NC(=O)NCc4ccccc4)c3
0.280936	Clc1cc(ccc1)C=2N=C(SC2)NC(=O)c3c(O)ccc(NC(=O)NCc4ccccc4)c3
0.280936	Clc1cc(ccc1)C=2N=C(SC2)NC(=O)c3c(O)ccc(NC(=O)NCc4ccccc4)c3
0.280936	Clc1cc(ccc1)C=2N=C(SC2)NC(=O)c3c(O)ccc(NC(=O)NCc4ccccc4)c3
[truncated: 8,001 more rows]
