# Supplementary material for: Galileo: Three-dimensional searching in large combinatorial fragment spaces on the example of pharmacophores
Source: J Comput Aided Mol Des. 2022 Nov 24;37(1):1–16. doi: 10.1007/s10822-022-00485-y (PMC10032335; doi:10.1007/s10822-022-00485-y)
Supplement: Supplementary file 4 — Supplementary file 3a [file 10822_2022_485_MOESM3_ESMa.zip › Imatinib_Galileo/16/out_3.csv]

Score	SMILES
0.421687	S1C(C(=O)Nc2ccc(cc2)C(=O)Nc3nc(c4cc(F)c(F)cc4)ccn3)=CC=C1
0.421687	S1C(C(=O)Nc2ccc(cc2)C(=O)Nc3nc(c4cc(F)c(F)cc4)ccn3)=CC=C1
0.421687	S1C(C(=O)Nc2ccc(cc2)C(=O)Nc3nc(c4cc(F)c(F)cc4)ccn3)=CC=C1
0.421687	S1C(C(=O)Nc2ccc(cc2)C(=O)Nc3nc(c4cc(F)c(F)cc4)ccn3)=CC=C1
0.421687	S1C(C(=O)Nc2ccc(cc2)C(=O)Nc3nc(c4cc(F)c(F)cc4)ccn3)=CC=C1
0.421687	S1C(C(=O)Nc2ccc(cc2)C(=O)Nc3nc(c4cc(F)c(F)cc4)ccn3)=CC=C1
0.421687	S1C(C(=O)Nc2ccc(cc2)C(=O)Nc3nc(c4cc(F)c(F)cc4)ccn3)=CC=C1
0.421687	S1C(C(=O)Nc2ccc(cc2)C(=O)Nc3nc(c4cc(F)c(F)cc4)ccn3)=CC=C1
0.421687	S1C(C(=O)Nc2ccc(cc2)C(=O)Nc3nc(c4cc(F)c(F)cc4)ccn3)=CC=C1
0.421687	S1C(C(=O)Nc2ccc(cc2)C(=O)Nc3nc(c4cc(F)c(F)cc4)ccn3)=CC=C1
0.400844	Fc1c(NC(=O)OC)cc(cc1)C(=O)Nc2ccc(cc2)CN3CCN(Cc4ccccc4)CC3
0.400844	Fc1c(NC(=O)OC)cc(cc1)C(=O)Nc2ccc(cc2)CN3CCN(Cc4ccccc4)CC3
0.400844	Fc1c(NC(=O)OC)cc(cc1)C(=O)Nc2ccc(cc2)CN3CCN(Cc4ccccc4)CC3
0.400844	Fc1c(NC(=O)OC)cc(cc1)C(=O)Nc2ccc(cc2)CN3CCN(Cc4ccccc4)CC3
0.400844	Fc1c(NC(=O)OC)cc(cc1)C(=O)Nc2ccc(cc2)CN3CCN(Cc4ccccc4)CC3
0.400844	Fc1c(NC(=O)OC)cc(cc1)C(=O)Nc2ccc(cc2)CN3CCN(Cc4ccccc4)CC3
0.400844	Fc1c(NC(=O)OC)cc(cc1)C(=O)Nc2ccc(cc2)CN3CCN(Cc4ccccc4)CC3
0.400844	Fc1c(NC(=O)OC)cc(cc1)C(=O)Nc2ccc(cc2)CN3CCN(Cc4ccccc4)CC3
0.400844	Fc1c(NC(=O)OC)cc(cc1)C(=O)Nc2ccc(cc2)CN3CCN(Cc4ccccc4)CC3
0.400844	Fc1c(NC(=O)OC)cc(cc1)C(=O)Nc2ccc(cc2)CN3CCN(Cc4ccccc4)CC3
0.394636	S(=O)(=O)(N(C)C)c1c(ccc(c1)C(=O)Nc2cc(ccc2)CN3CCN(CC3)C)C
0.394636	S(=O)(=O)(N(C)C)c1c(ccc(c1)C(=O)Nc2cc(ccc2)CN3CCN(CC3)C)C
0.394636	S(=O)(=O)(N(C)C)c1c(ccc(c1)C(=O)Nc2cc(ccc2)CN3CCN(CC3)C)C
0.394636	S(=O)(=O)(N(C)C)c1c(ccc(c1)C(=O)Nc2cc(ccc2)CN3CCN(CC3)C)C
0.394636	S(=O)(=O)(N(C)C)c1c(ccc(c1)C(=O)Nc2cc(ccc2)CN3CCN(CC3)C)C
0.394636	S(=O)(=O)(N(C)C)c1c(ccc(c1)C(=O)Nc2cc(ccc2)CN3CCN(CC3)C)C
0.394636	S(=O)(=O)(N(C)C)c1c(ccc(c1)C(=O)Nc2cc(ccc2)CN3CCN(CC3)C)C
0.394636	S(=O)(=O)(N(C)C)c1c(ccc(c1)C(=O)Nc2cc(ccc2)CN3CCN(CC3)C)C
0.394636	S(=O)(=O)(N(C)C)c1c(ccc(c1)C(=O)Nc2cc(ccc2)CN3CCN(CC3)C)C
0.394636	S(=O)(=O)(N(C)C)c1c(ccc(c1)C(=O)Nc2cc(ccc2)CN3CCN(CC3)C)C
0.389381	O=C(Nc1cc(ccc1)CN2CCN(CC2)C)c3ccc(cc3)C(=O)NCc4cc(ccc4)C
0.389381	O=C(Nc1cc(ccc1)CN2CCN(CC2)C)c3ccc(cc3)C(=O)NCc4cc(ccc4)C
0.389381	O=C(Nc1cc(ccc1)CN2CCN(CC2)C)c3ccc(cc3)C(=O)NCc4cc(ccc4)C
0.389381	O=C(Nc1cc(ccc1)CN2CCN(CC2)C)c3ccc(cc3)C(=O)NCc4cc(ccc4)C
0.388889	O=C(Nc1cc(c2cnccc2)ccc1)c3ccc(cc3)CCC=C
0.380623	FC(F)(F)c1cc(ccc1)C(=O)Nc2cc(NC(=O)C(=O)NCc3c(c4cnccc4)cccc3)c(cc2)C
0.380623	FC(F)(F)c1cc(ccc1)C(=O)Nc2cc(NC(=O)C(=O)NCc3c(c4cnccc4)cccc3)c(cc2)C
0.380623	FC(F)(F)c1cc(ccc1)C(=O)Nc2cc(NC(=O)C(=O)NCc3c(c4cnccc4)cccc3)c(cc2)C
0.380623	FC(F)(F)c1cc(ccc1)C(=O)Nc2cc(NC(=O)C(=O)NCc3c(c4cnccc4)cccc3)c(cc2)C
0.380623	FC(F)(F)c1cc(ccc1)C(=O)Nc2cc(NC(=O)C(=O)NCc3c(c4cnccc4)cccc3)c(cc2)C
0.380623	FC(F)(F)c1cc(ccc1)C(=O)Nc2cc(NC(=O)C(=O)NCc3c(c4cnccc4)cccc3)c(cc2)C
0.380623	FC(F)(F)c1cc(ccc1)C(=O)Nc2cc(NC(=O)C(=O)NCc3c(c4cnccc4)cccc3)c(cc2)C
0.380623	FC(F)(F)c1cc(ccc1)C(=O)Nc2cc(NC(=O)C(=O)NCc3c(c4cnccc4)cccc3)c(cc2)C
0.380623	FC(F)(F)c1cc(ccc1)C(=O)Nc2cc(NC(=O)C(=O)NCc3c(c4cnccc4)cccc3)c(cc2)C
0.380623	FC(F)(F)c1cc(ccc1)C(=O)Nc2cc(NC(=O)C(=O)NCc3c(c4cnccc4)cccc3)c(cc2)C
0.376518	O=C(Nc1cc(ccc1)CN2CCN(CC2)C)c3c(OC)cc(cc3)C
0.376518	O=C(Nc1cc(ccc1)CN2CCN(CC2)C)c3c(OC)cc(cc3)C
0.372881	O=C(Nc1c(ccc(c1)C=2OC(=CC2)C)C)c3ccc(NC(=O)c4ccccc4)cc3
0.372881	O=C(Nc1c(ccc(c1)C=2OC(=CC2)C)C)c3ccc(NC(=O)c4ccccc4)cc3
0.372881	O=C(Nc1c(ccc(c1)C=2OC(=CC2)C)C)c3ccc(NC(=O)c4ccccc4)cc3
0.372881	O=C(Nc1c(ccc(c1)C=2OC(=CC2)C)C)c3ccc(NC(=O)c4ccccc4)cc3
0.372881	O=C(Nc1c(ccc(c1)C=2OC(=CC2)C)C)c3ccc(NC(=O)c4ccccc4)cc3
0.372881	O=C(Nc1c(ccc(c1)C=2OC(=CC2)C)C)c3ccc(NC(=O)c4ccccc4)cc3
0.372881	O=C(Nc1c(ccc(c1)C=2OC(=CC2)C)C)c3ccc(NC(=O)c4ccccc4)cc3
0.372881	O=C(Nc1c(ccc(c1)C=2OC(=CC2)C)C)c3ccc(NC(=O)c4ccccc4)cc3
0.372881	O=C(Nc1c(ccc(c1)C=2OC(=CC2)C)C)c3ccc(NC(=O)c4ccccc4)cc3
0.372881	O=C(Nc1c(ccc(c1)C=2OC(=CC2)C)C)c3ccc(NC(=O)c4ccccc4)cc3
0.367041	S1C(C=CC(=O)Nc2cc(ccc2)C(=O)Nc3nc(c4ccc(OC)cc4)ccn3)=CC=C1
0.367041	S1C(C=CC(=O)Nc2cc(ccc2)C(=O)Nc3nc(c4ccc(OC)cc4)ccn3)=CC=C1
0.367041	S1C(C=CC(=O)Nc2cc(ccc2)C(=O)Nc3nc(c4ccc(OC)cc4)ccn3)=CC=C1
0.367041	S1C(C=CC(=O)Nc2cc(ccc2)C(=O)Nc3nc(c4ccc(OC)cc4)ccn3)=CC=C1
0.367041	S1C(C=CC(=O)Nc2cc(ccc2)C(=O)Nc3nc(c4ccc(OC)cc4)ccn3)=CC=C1
0.367041	S1C(C=CC(=O)Nc2cc(ccc2)C(=O)Nc3nc(c4ccc(OC)cc4)ccn3)=CC=C1
0.367041	S1C(C=CC(=O)Nc2cc(ccc2)C(=O)Nc3nc(c4ccc(OC)cc4)ccn3)=CC=C1
0.367041	S1C(C=CC(=O)Nc2cc(ccc2)C(=O)Nc3nc(c4ccc(OC)cc4)ccn3)=CC=C1
0.367041	S1C(C=CC(=O)Nc2cc(ccc2)C(=O)Nc3nc(c4ccc(OC)cc4)ccn3)=CC=C1
0.367041	S1C(C=CC(=O)Nc2cc(ccc2)C(=O)Nc3nc(c4ccc(OC)cc4)ccn3)=CC=C1
0.366667	S(=O)(=O)(N1CCN(Cc2ccccc2)CC1)c3c(F)ccc(c3)C(=O)Nc4cc(NC(=O)CCN(C)C)c(cc4)C
0.366667	S(=O)(=O)(N1CCN(Cc2ccccc2)CC1)c3c(F)ccc(c3)C(=O)Nc4cc(NC(=O)CCN(C)C)c(cc4)C
0.366667	S(=O)(=O)(N1CCN(Cc2ccccc2)CC1)c3c(F)ccc(c3)C(=O)Nc4cc(NC(=O)CCN(C)C)c(cc4)C
0.366667	S(=O)(=O)(N1CCN(Cc2ccccc2)CC1)c3c(F)ccc(c3)C(=O)Nc4cc(NC(=O)CCN(C)C)c(cc4)C
0.366667	S(=O)(=O)(N1CCN(Cc2ccccc2)CC1)c3c(F)ccc(c3)C(=O)Nc4cc(NC(=O)CCN(C)C)c(cc4)C
0.366667	S(=O)(=O)(N1CCN(Cc2ccccc2)CC1)c3c(F)ccc(c3)C(=O)Nc4cc(NC(=O)CCN(C)C)c(cc4)C
0.366667	S(=O)(=O)(N1CCN(Cc2ccccc2)CC1)c3c(F)ccc(c3)C(=O)Nc4cc(NC(=O)CCN(C)C)c(cc4)C
0.366667	S(=O)(=O)(N1CCN(Cc2ccccc2)CC1)c3c(F)ccc(c3)C(=O)Nc4cc(NC(=O)CCN(C)C)c(cc4)C
0.366667	S(=O)(=O)(N1CCN(Cc2ccccc2)CC1)c3c(F)ccc(c3)C(=O)Nc4cc(NC(=O)CCN(C)C)c(cc4)C
0.366667	S(=O)(=O)(N1CCN(Cc2ccccc2)CC1)c3c(F)ccc(c3)C(=O)Nc4cc(NC(=O)CCN(C)C)c(cc4)C
0.361868	O=C(Nc1cc(NC(=O)CCN(C)C)c(cc1)C)c2nc(OC)ncc2
0.361868	O=C(Nc1cc(NC(=O)CCN(C)C)c(cc1)C)c2nc(OC)ncc2
0.361868	O=C(Nc1cc(NC(=O)CCN(C)C)c(cc1)C)c2nc(OC)ncc2
0.361868	O=C(Nc1cc(NC(=O)CCN(C)C)c(cc1)C)c2nc(OC)ncc2
0.361868	O=C(Nc1cc(NC(=O)CCN(C)C)c(cc1)C)c2nc(OC)ncc2
0.361868	O=C(Nc1cc(NC(=O)CCN(C)C)c(cc1)C)c2nc(OC)ncc2
0.361868	O=C(Nc1cc(NC(=O)CCN(C)C)c(cc1)C)c2nc(OC)ncc2
0.361868	O=C(Nc1cc(NC(=O)CCN(C)C)c(cc1)C)c2nc(OC)ncc2
0.361868	O=C(Nc1cc(NC(=O)CCN(C)C)c(cc1)C)c2nc(OC)ncc2
0.361868	O=C(Nc1cc(NC(=O)CCN(C)C)c(cc1)C)c2nc(OC)ncc2
0.360784	O=C(Nc1c(cc(c2ccccc2)cc1)C)c3cc(NCc4ncccc4)ccc3
0.360784	O=C(Nc1c(cc(c2ccccc2)cc1)C)c3cc(NCc4ncccc4)ccc3
0.360784	O=C(Nc1c(cc(c2ccccc2)cc1)C)c3cc(NCc4ncccc4)ccc3
0.360784	O=C(Nc1c(cc(c2ccccc2)cc1)C)c3cc(NCc4ncccc4)ccc3
0.360784	O=C(Nc1c(cc(c2ccccc2)cc1)C)c3cc(NCc4ncccc4)ccc3
0.360784	O=C(Nc1c(cc(c2ccccc2)cc1)C)c3cc(NCc4ncccc4)ccc3
0.360784	O=C(Nc1c(cc(c2ccccc2)cc1)C)c3cc(NCc4ncccc4)ccc3
0.360784	O=C(Nc1c(cc(c2ccccc2)cc1)C)c3cc(NCc4ncccc4)ccc3
0.360784	O=C(Nc1c(cc(c2ccccc2)cc1)C)c3cc(NCc4ncccc4)ccc3
0.360784	O=C(Nc1c(cc(c2ccccc2)cc1)C)c3cc(NCc4ncccc4)ccc3
0.354244	Fc1c(Nc2ncccc2C(=O)Nc3c(cc(c4ccccc4)cc3)C)cc(F)cc1
0.354244	Fc1c(Nc2ncccc2C(=O)Nc3c(cc(c4ccccc4)cc3)C)cc(F)cc1
0.354244	Fc1c(Nc2ncccc2C(=O)Nc3c(cc(c4ccccc4)cc3)C)cc(F)cc1
0.354086	Brc1cc(NC(=O)OC(C)(C)C)c(cc1)C(=O)Nc2ccc(cc2)CN3CCN(Cc4ccccc4)CC3
0.354086	Brc1cc(NC(=O)OC(C)(C)C)c(cc1)C(=O)Nc2ccc(cc2)CN3CCN(Cc4ccccc4)CC3
0.354086	Brc1cc(NC(=O)OC(C)(C)C)c(cc1)C(=O)Nc2ccc(cc2)CN3CCN(Cc4ccccc4)CC3
0.354086	Brc1cc(NC(=O)OC(C)(C)C)c(cc1)C(=O)Nc2ccc(cc2)CN3CCN(Cc4ccccc4)CC3
0.354086	Brc1cc(NC(=O)OC(C)(C)C)c(cc1)C(=O)Nc2ccc(cc2)CN3CCN(Cc4ccccc4)CC3
0.354086	Brc1cc(NC(=O)OC(C)(C)C)c(cc1)C(=O)Nc2ccc(cc2)CN3CCN(Cc4ccccc4)CC3
0.354086	Brc1cc(NC(=O)OC(C)(C)C)c(cc1)C(=O)Nc2ccc(cc2)CN3CCN(Cc4ccccc4)CC3
0.354086	Brc1cc(NC(=O)OC(C)(C)C)c(cc1)C(=O)Nc2ccc(cc2)CN3CCN(Cc4ccccc4)CC3
0.354086	Brc1cc(NC(=O)OC(C)(C)C)c(cc1)C(=O)Nc2ccc(cc2)CN3CCN(Cc4ccccc4)CC3
0.354086	Brc1cc(NC(=O)OC(C)(C)C)c(cc1)C(=O)Nc2ccc(cc2)CN3CCN(Cc4ccccc4)CC3
0.349823	Brc1c(ccc(NC(=O)c2cc(S(=O)(=O)N3CCN(Cc4ccccc4)CC3)c(F)cc2)c1)C
0.349823	Brc1c(ccc(NC(=O)c2cc(S(=O)(=O)N3CCN(Cc4ccccc4)CC3)c(F)cc2)c1)C
0.349823	Brc1c(ccc(NC(=O)c2cc(S(=O)(=O)N3CCN(Cc4ccccc4)CC3)c(F)cc2)c1)C
0.349823	Brc1c(ccc(NC(=O)c2cc(S(=O)(=O)N3CCN(Cc4ccccc4)CC3)c(F)cc2)c1)C
0.349823	Brc1c(ccc(NC(=O)c2cc(S(=O)(=O)N3CCN(Cc4ccccc4)CC3)c(F)cc2)c1)C
0.344086	S1CCN(C(=O)CC2=NOC(=N2)c3cc(NC(=O)c4ccccc4)c(cc3)C)CC1
0.344086	S1CCN(C(=O)CC2=NOC(=N2)c3cc(NC(=O)c4ccccc4)c(cc3)C)CC1
0.344086	S1CCN(C(=O)CC2=NOC(=N2)c3cc(NC(=O)c4ccccc4)c(cc3)C)CC1
0.344086	S1CCN(C(=O)CC2=NOC(=N2)c3cc(NC(=O)c4ccccc4)c(cc3)C)CC1
0.344086	S1CCN(C(=O)CC2=NOC(=N2)c3cc(NC(=O)c4ccccc4)c(cc3)C)CC1
0.344086	S1CCN(C(=O)CC2=NOC(=N2)c3cc(NC(=O)c4ccccc4)c(cc3)C)CC1
0.344086	S1CCN(C(=O)CC2=NOC(=N2)c3cc(NC(=O)c4ccccc4)c(cc3)C)CC1
0.344086	S1CCN(C(=O)CC2=NOC(=N2)c3cc(NC(=O)c4ccccc4)c(cc3)C)CC1
0.339416	Fc1c(cccc1)C(=O)Nc2c(ccc(c2)C(=O)NCCc3ccc(N4CCN(CC4)C)cc3)C
0.339416	Fc1c(cccc1)C(=O)Nc2c(ccc(c2)C(=O)NCCc3ccc(N4CCN(CC4)C)cc3)C
0.339416	Fc1c(cccc1)C(=O)Nc2c(ccc(c2)C(=O)NCCc3ccc(N4CCN(CC4)C)cc3)C
0.339416	Fc1c(cccc1)C(=O)Nc2c(ccc(c2)C(=O)NCCc3ccc(N4CCN(CC4)C)cc3)C
0.339416	Fc1c(cccc1)C(=O)Nc2c(ccc(c2)C(=O)NCCc3ccc(N4CCN(CC4)C)cc3)C
0.339416	Fc1c(cccc1)C(=O)Nc2c(ccc(c2)C(=O)NCCc3ccc(N4CCN(CC4)C)cc3)C
0.339416	Fc1c(cccc1)C(=O)Nc2c(ccc(c2)C(=O)NCCc3ccc(N4CCN(CC4)C)cc3)C
0.339416	Fc1c(cccc1)C(=O)Nc2c(ccc(c2)C(=O)NCCc3ccc(N4CCN(CC4)C)cc3)C
0.339416	Fc1c(cccc1)C(=O)Nc2c(ccc(c2)C(=O)NCCc3ccc(N4CCN(CC4)C)cc3)C
0.339416	Fc1c(cccc1)C(=O)Nc2c(ccc(c2)C(=O)NCCc3ccc(N4CCN(CC4)C)cc3)C
0.3379	O=C(O)c1cc(NC(=O)c2ccccc2)c(cc1)C
0.3379	O=C(O)c1cc(NC(=O)c2ccccc2)c(cc1)C
0.3379	O=C(O)c1cc(NC(=O)c2ccccc2)c(cc1)C
0.3379	O=C(O)c1cc(NC(=O)c2ccccc2)c(cc1)C
0.3379	O=C(O)c1cc(NC(=O)c2ccccc2)c(cc1)C
0.3379	O=C(O)c1cc(NC(=O)c2ccccc2)c(cc1)C
0.3379	O=C(O)c1cc(NC(=O)c2ccccc2)c(cc1)C
0.3379	O=C(O)c1cc(NC(=O)c2ccccc2)c(cc1)C
0.3379	O=C(O)c1cc(NC(=O)c2ccccc2)c(cc1)C
0.3379	O=C(O)c1cc(NC(=O)c2ccccc2)c(cc1)C
0.337302	Clc1c(NC(=O)C2CC2)cc(NC(=O)c3cncc(c4ccc(cc4)C)c3)cc1
0.337302	Clc1c(NC(=O)C2CC2)cc(NC(=O)c3cncc(c4ccc(cc4)C)c3)cc1
0.337121	O=C(Nc1cc(ccc1)CN2CCN(CC2)C)c3c(OCCOC)cc(OC)cc3
0.337121	O=C(Nc1cc(ccc1)CN2CCN(CC2)C)c3c(OCCOC)cc(OC)cc3
0.337121	O=C(Nc1cc(ccc1)CN2CCN(CC2)C)c3c(OCCOC)cc(OC)cc3
0.337121	O=C(Nc1cc(ccc1)CN2CCN(CC2)C)c3c(OCCOC)cc(OC)cc3
0.337121	O=C(Nc1cc(ccc1)CN2CCN(CC2)C)c3c(OCCOC)cc(OC)cc3
0.337121	O=C(Nc1cc(ccc1)CN2CCN(CC2)C)c3c(OCCOC)cc(OC)cc3
0.337121	O=C(Nc1cc(ccc1)CN2CCN(CC2)C)c3c(OCCOC)cc(OC)cc3
0.333333	FC(F)(F)c1cc(ccc1)C(=O)Nc2cc(NC(=O)C=O)c(cc2)C
0.333333	FC(F)(F)c1cc(ccc1)C(=O)Nc2cc(NC(=O)C=O)c(cc2)C
0.333333	FC(F)(F)c1cc(ccc1)C(=O)Nc2cc(NC(=O)C=O)c(cc2)C
0.333333	FC(F)(F)c1cc(ccc1)C(=O)Nc2cc(NC(=O)C=O)c(cc2)C
0.333333	FC(F)(F)c1cc(ccc1)C(=O)Nc2cc(NC(=O)C=O)c(cc2)C
0.333333	FC(F)(F)c1cc(ccc1)C(=O)Nc2cc(NC(=O)C=O)c(cc2)C
0.333333	FC(F)(F)c1cc(ccc1)C(=O)Nc2cc(NC(=O)C=O)c(cc2)C
0.333333	FC(F)(F)c1cc(ccc1)C(=O)Nc2cc(NC(=O)C=O)c(cc2)C
0.333333	FC(F)(F)c1cc(ccc1)C(=O)Nc2cc(NC(=O)C=O)c(cc2)C
0.333333	FC(F)(F)c1cc(ccc1)C(=O)Nc2cc(NC(=O)C=O)c(cc2)C
0.333333	FC(F)(F)c1cc(ccc1)C(=O)Nc2cc(NC(=O)C(=O)NCc3ncc(cc3)C)c(cc2)C
0.333333	FC(F)(F)c1cc(ccc1)C(=O)Nc2cc(NC(=O)C(=O)NCc3ncc(cc3)C)c(cc2)C
0.333333	FC(F)(F)c1cc(ccc1)C(=O)Nc2cc(NC(=O)C(=O)NCc3ncc(cc3)C)c(cc2)C
0.333333	FC(F)(F)c1cc(ccc1)C(=O)Nc2cc(NC(=O)C(=O)NCc3ncc(cc3)C)c(cc2)C
0.333333	FC(F)(F)c1cc(ccc1)C(=O)Nc2cc(NC(=O)C(=O)NCc3ncc(cc3)C)c(cc2)C
0.333333	FC(F)(F)c1cc(ccc1)C(=O)Nc2cc(NC(=O)C(=O)NCc3ncc(cc3)C)c(cc2)C
0.333333	FC(F)(F)c1cc(ccc1)C(=O)Nc2cc(NC(=O)C(=O)NCc3ncc(cc3)C)c(cc2)C
0.333333	FC(F)(F)c1cc(ccc1)C(=O)Nc2cc(NC(=O)C(=O)NCc3ncc(cc3)C)c(cc2)C
0.333333	FC(F)(F)c1cc(ccc1)C(=O)Nc2cc(NC(=O)C(=O)NCc3ncc(cc3)C)c(cc2)C
0.333333	FC(F)(F)c1cc(ccc1)C(=O)Nc2cc(NC(=O)C(=O)NCc3ncc(cc3)C)c(cc2)C
0.332075	S(=O)(=O)(c1ccc(cc1)C(=O)Nc2cc(NC(=O)CCN(C)C)c(cc2)C)Cc3ccccc3
0.332075	S(=O)(=O)(c1ccc(cc1)C(=O)Nc2cc(NC(=O)CCN(C)C)c(cc2)C)Cc3ccccc3
0.332075	S(=O)(=O)(c1ccc(cc1)C(=O)Nc2cc(NC(=O)CCN(C)C)c(cc2)C)Cc3ccccc3
0.332075	S(=O)(=O)(c1ccc(cc1)C(=O)Nc2cc(NC(=O)CCN(C)C)c(cc2)C)Cc3ccccc3
0.332075	S(=O)(=O)(c1ccc(cc1)C(=O)Nc2cc(NC(=O)CCN(C)C)c(cc2)C)Cc3ccccc3
0.332075	S(=O)(=O)(c1ccc(cc1)C(=O)Nc2cc(NC(=O)CCN(C)C)c(cc2)C)Cc3ccccc3
0.332075	S(=O)(=O)(c1ccc(cc1)C(=O)Nc2cc(NC(=O)CCN(C)C)c(cc2)C)Cc3ccccc3
0.332075	S(=O)(=O)(c1ccc(cc1)C(=O)Nc2cc(NC(=O)CCN(C)C)c(cc2)C)Cc3ccccc3
0.332075	S(=O)(=O)(c1ccc(cc1)C(=O)Nc2cc(NC(=O)CCN(C)C)c(cc2)C)Cc3ccccc3
0.332075	S(=O)(=O)(c1ccc(cc1)C(=O)Nc2cc(NC(=O)CCN(C)C)c(cc2)C)Cc3ccccc3
0.328622	Clc1cnc(cc1)CNC(=O)C(=O)Nc2c(ccc(NC(=O)c3cc(ccc3)C(F)(F)F)c2)C
0.328622	Clc1cnc(cc1)CNC(=O)C(=O)Nc2c(ccc(NC(=O)c3cc(ccc3)C(F)(F)F)c2)C
0.328622	Clc1cnc(cc1)CNC(=O)C(=O)Nc2c(ccc(NC(=O)c3cc(ccc3)C(F)(F)F)c2)C
0.328622	Clc1cnc(cc1)CNC(=O)C(=O)Nc2c(ccc(NC(=O)c3cc(ccc3)C(F)(F)F)c2)C
0.328622	Clc1cnc(cc1)CNC(=O)C(=O)Nc2c(ccc(NC(=O)c3cc(ccc3)C(F)(F)F)c2)C
0.328622	Clc1cnc(cc1)CNC(=O)C(=O)Nc2c(ccc(NC(=O)c3cc(ccc3)C(F)(F)F)c2)C
0.328622	Clc1cnc(cc1)CNC(=O)C(=O)Nc2c(ccc(NC(=O)c3cc(ccc3)C(F)(F)F)c2)C
0.328622	Clc1cnc(cc1)CNC(=O)C(=O)Nc2c(ccc(NC(=O)c3cc(ccc3)C(F)(F)F)c2)C
0.328622	Clc1cnc(cc1)CNC(=O)C(=O)Nc2c(ccc(NC(=O)c3cc(ccc3)C(F)(F)F)c2)C
0.328622	Clc1cnc(cc1)CNC(=O)C(=O)Nc2c(ccc(NC(=O)c3cc(ccc3)C(F)(F)F)c2)C
0.328622	O=C(Nc1cc(ccc1)CN2CCN(CC2)C)C=3C(=NN(C3)Cc4ccccc4)c5ccc(cc5)C
0.328622	O=C(Nc1cc(ccc1)CN2CCN(CC2)C)C=3C(=NN(C3)Cc4ccccc4)c5ccc(cc5)C
0.328622	O=C(Nc1cc(ccc1)CN2CCN(CC2)C)C=3C(=NN(C3)Cc4ccccc4)c5ccc(cc5)C
0.328622	O=C(Nc1cc(ccc1)CN2CCN(CC2)C)C=3C(=NN(C3)Cc4ccccc4)c5ccc(cc5)C
0.328622	O=C(Nc1cc(ccc1)CN2CCN(CC2)C)C=3C(=NN(C3)Cc4ccccc4)c5ccc(cc5)C
0.328622	O=C(Nc1cc(ccc1)CN2CCN(CC2)C)C=3C(=NN(C3)Cc4ccccc4)c5ccc(cc5)C
0.328622	O=C(Nc1cc(ccc1)CN2CCN(CC2)C)C=3C(=NN(C3)Cc4ccccc4)c5ccc(cc5)C
0.328622	O=C(Nc1cc(ccc1)CN2CCN(CC2)C)C=3C(=NN(C3)Cc4ccccc4)c5ccc(cc5)C
0.328622	O=C(Nc1cc(ccc1)CN2CCN(CC2)C)C=3C(=NN(C3)Cc4ccccc4)c5ccc(cc5)C
0.328622	O=C(Nc1cc(ccc1)CN2CCN(CC2)C)C=3C(=NN(C3)Cc4ccccc4)c5ccc(cc5)C
0.327068	O=C(Nc1c(cc(c2ccccc2)cc1)C)c3cc(NC(=O)CCN4C=NC=C4)ccc3
0.327068	O=C(Nc1c(cc(c2ccccc2)cc1)C)c3cc(NC(=O)CCN4C=NC=C4)ccc3
0.325843	Brc1ccc(cc1)C(=O)NCc2ccc(NC(=O)c3c(Cl)ccc(c4ncccc4)c3)cc2
0.325843	Brc1ccc(cc1)C(=O)NCc2ccc(NC(=O)c3c(Cl)ccc(c4ncccc4)c3)cc2
0.325843	Brc1ccc(cc1)C(=O)NCc2ccc(NC(=O)c3c(Cl)ccc(c4ncccc4)c3)cc2
0.325397	S(=O)(=O)(c1ccc(cc1)C(=O)Nc2c(cc(c3ccccc3)cc2)C)Cc4ccccc4
0.325397	S(=O)(=O)(c1ccc(cc1)C(=O)Nc2c(cc(c3ccccc3)cc2)C)Cc4ccccc4
0.325397	S(=O)(=O)(c1ccc(cc1)C(=O)Nc2c(cc(c3ccccc3)cc2)C)Cc4ccccc4
0.325397	S(=O)(=O)(c1ccc(cc1)C(=O)Nc2c(cc(c3ccccc3)cc2)C)Cc4ccccc4
0.325397	S(=O)(=O)(c1ccc(cc1)C(=O)Nc2c(cc(c3ccccc3)cc2)C)Cc4ccccc4
0.325397	S(=O)(=O)(c1ccc(cc1)C(=O)Nc2c(cc(c3ccccc3)cc2)C)Cc4ccccc4
0.325397	S(=O)(=O)(c1ccc(cc1)C(=O)Nc2c(cc(c3ccccc3)cc2)C)Cc4ccccc4
0.325397	S(=O)(=O)(c1ccc(cc1)C(=O)Nc2c(cc(c3ccccc3)cc2)C)Cc4ccccc4
0.323308	FC(F)(F)c1cc(ccc1)C(=O)Nc2cc(NC(=O)C(=O)Nc3cc(ccc3)CC(=O)O)c(cc2)C
0.323308	FC(F)(F)c1cc(ccc1)C(=O)Nc2cc(NC(=O)C(=O)Nc3cc(ccc3)CC(=O)O)c(cc2)C
0.323308	FC(F)(F)c1cc(ccc1)C(=O)Nc2cc(NC(=O)C(=O)Nc3cc(ccc3)CC(=O)O)c(cc2)C
0.322709	FC(F)(F)c1cc(ccc1)C(=O)Nc2cc(NC(=O)C(=O)N)c(cc2)C
0.322709	FC(F)(F)c1cc(ccc1)C(=O)Nc2cc(NC(=O)C(=O)N)c(cc2)C
0.322709	FC(F)(F)c1cc(ccc1)C(=O)Nc2cc(NC(=O)C(=O)N)c(cc2)C
0.322709	FC(F)(F)c1cc(ccc1)C(=O)Nc2cc(NC(=O)C(=O)N)c(cc2)C
0.322709	FC(F)(F)c1cc(ccc1)C(=O)Nc2cc(NC(=O)C(=O)N)c(cc2)C
0.322709	FC(F)(F)c1cc(ccc1)C(=O)Nc2cc(NC(=O)C(=O)N)c(cc2)C
0.322709	FC(F)(F)c1cc(ccc1)C(=O)Nc2cc(NC(=O)C(=O)N)c(cc2)C
0.322709	FC(F)(F)c1cc(ccc1)C(=O)Nc2cc(NC(=O)C(=O)N)c(cc2)C
0.322709	FC(F)(F)c1cc(ccc1)C(=O)Nc2cc(NC(=O)C(=O)N)c(cc2)C
0.322709	FC(F)(F)c1cc(ccc1)C(=O)Nc2cc(NC(=O)C(=O)N)c(cc2)C
0.322709	O=C(Nc1c(cc(c2ccccc2)cc1)C)C3=CN(C=C3)Cc4ccccc4
0.322709	O=C(Nc1c(cc(c2ccccc2)cc1)C)C3=CN(C=C3)Cc4ccccc4
0.322709	O=C(Nc1c(cc(c2ccccc2)cc1)C)C3=CN(C=C3)Cc4ccccc4
0.322709	O=C(Nc1c(cc(c2ccccc2)cc1)C)C3=CN(C=C3)Cc4ccccc4
0.322709	O=C(Nc1c(cc(c2ccccc2)cc1)C)C3=CN(C=C3)Cc4ccccc4
0.322709	O=C(Nc1c(cc(c2ccccc2)cc1)C)C3=CN(C=C3)Cc4ccccc4
0.322709	O=C(Nc1c(cc(c2ccccc2)cc1)C)C3=CN(C=C3)Cc4ccccc4
0.322709	O=C(Nc1c(cc(c2ccccc2)cc1)C)C3=CN(C=C3)Cc4ccccc4
0.322709	O=C(Nc1c(cc(c2ccccc2)cc1)C)C3=CN(C=C3)Cc4ccccc4
0.322709	O=C(Nc1c(cc(c2ccccc2)cc1)C)C3=CN(C=C3)Cc4ccccc4
0.322314	S1N=C(N=C1NC(=O)c2ccc(cc2)CCC=C)c3cnccc3
0.322314	S1N=C(N=C1NC(=O)c2ccc(cc2)CCC=C)c3cnccc3
0.322314	S1N=C(N=C1NC(=O)c2ccc(cc2)CCC=C)c3cnccc3
0.322314	S1N=C(N=C1NC(=O)c2ccc(cc2)CCC=C)c3cnccc3
0.322314	S1N=C(N=C1NC(=O)c2ccc(cc2)CCC=C)c3cnccc3
0.322314	S1N=C(N=C1NC(=O)c2ccc(cc2)CCC=C)c3cnccc3
0.322314	S1N=C(N=C1NC(=O)c2ccc(cc2)CCC=C)c3cnccc3
0.322314	S1N=C(N=C1NC(=O)c2ccc(cc2)CCC=C)c3cnccc3
0.322314	S1N=C(N=C1NC(=O)c2ccc(cc2)CCC=C)c3cnccc3
0.322314	S1N=C(N=C1NC(=O)c2ccc(cc2)CCC=C)c3cnccc3
0.321555	FC(F)(F)c1cc(ccc1)C(=O)Nc2cc(NC(=O)C(=O)NCC3CN(CC3)C)c(cc2)C
0.321555	FC(F)(F)c1cc(ccc1)C(=O)Nc2cc(NC(=O)C(=O)NCC3CN(CC3)C)c(cc2)C
0.321555	FC(F)(F)c1cc(ccc1)C(=O)Nc2cc(NC(=O)C(=O)NCC3CN(CC3)C)c(cc2)C
0.321555	FC(F)(F)c1cc(ccc1)C(=O)Nc2cc(NC(=O)C(=O)NCC3CN(CC3)C)c(cc2)C
0.321555	FC(F)(F)c1cc(ccc1)C(=O)Nc2cc(NC(=O)C(=O)NCC3CN(CC3)C)c(cc2)C
0.321555	FC(F)(F)c1cc(ccc1)C(=O)Nc2cc(NC(=O)C(=O)NCC3CN(CC3)C)c(cc2)C
0.321555	FC(F)(F)c1cc(ccc1)C(=O)Nc2cc(NC(=O)C(=O)NCC3CN(CC3)C)c(cc2)C
0.321555	FC(F)(F)c1cc(ccc1)C(=O)Nc2cc(NC(=O)C(=O)NCC3CN(CC3)C)c(cc2)C
0.321555	FC(F)(F)c1cc(ccc1)C(=O)Nc2cc(NC(=O)C(=O)NCC3CN(CC3)C)c(cc2)C
0.321555	FC(F)(F)c1cc(ccc1)C(=O)Nc2cc(NC(=O)C(=O)NCC3CN(CC3)C)c(cc2)C
0.321429	S1C(=NC(c2cnccc2)=C1c3ccncc3)NC(=O)c4cc(c(F)cc4)C
0.321429	S1C(=NC(c2cnccc2)=C1c3ccncc3)NC(=O)c4cc(c(F)cc4)C
0.321429	S1C(=NC(c2cnccc2)=C1c3ccncc3)NC(=O)c4cc(c(F)cc4)C
0.321429	S1C(=NC(c2cnccc2)=C1c3ccncc3)NC(=O)c4cc(c(F)cc4)C
0.321429	S1C(=NC(c2cnccc2)=C1c3ccncc3)NC(=O)c4cc(c(F)cc4)C
0.321429	S1C(=NC(c2cnccc2)=C1c3ccncc3)NC(=O)c4cc(c(F)cc4)C
0.321429	S1C(=NC(c2cnccc2)=C1c3ccncc3)NC(=O)c4cc(c(F)cc4)C
0.321429	S1C(=NC(c2cnccc2)=C1c3ccncc3)NC(=O)c4cc(c(F)cc4)C
0.321429	S1C(=NC(c2cnccc2)=C1c3ccncc3)NC(=O)c4cc(c(F)cc4)C
0.321429	S1C(=NC(c2cnccc2)=C1c3ccncc3)NC(=O)c4cc(c(F)cc4)C
0.321311	S1C(=NC(c2cnccc2)=C1c3ccncc3)NC(=O)c4c(F)cc(NC=5SC=CN5)cc4
0.321311	S1C(=NC(c2cnccc2)=C1c3ccncc3)NC(=O)c4c(F)cc(NC=5SC=CN5)cc4
0.321311	S1C(=NC(c2cnccc2)=C1c3ccncc3)NC(=O)c4c(F)cc(NC=5SC=CN5)cc4
0.321311	S1C(=NC(c2cnccc2)=C1c3ccncc3)NC(=O)c4c(F)cc(NC=5SC=CN5)cc4
0.320833	S(c1cc(NC(=O)c2ccc(cc2)CN3CCCCC3)ccc1)CC4CCCC4
0.320833	S(c1cc(NC(=O)c2ccc(cc2)CN3CCCCC3)ccc1)CC4CCCC4
0.320833	S(c1cc(NC(=O)c2ccc(cc2)CN3CCCCC3)ccc1)CC4CCCC4
0.320833	S(c1cc(NC(=O)c2ccc(cc2)CN3CCCCC3)ccc1)CC4CCCC4
0.320833	S(c1cc(NC(=O)c2ccc(cc2)CN3CCCCC3)ccc1)CC4CCCC4
0.320833	S(c1cc(NC(=O)c2ccc(cc2)CN3CCCCC3)ccc1)CC4CCCC4
0.320833	S(c1cc(NC(=O)c2ccc(cc2)CN3CCCCC3)ccc1)CC4CCCC4
0.320833	S(c1cc(NC(=O)c2ccc(cc2)CN3CCCCC3)ccc1)CC4CCCC4
0.320833	S(c1cc(NC(=O)c2ccc(cc2)CN3CCCCC3)ccc1)CC4CCCC4
0.320833	S(c1cc(NC(=O)c2ccc(cc2)CN3CCCCC3)ccc1)CC4CCCC4
0.320513	S(=O)(=O)(N1CCN(Cc2ccccc2)CC1)c3c(F)ccc(c3)C(=O)NC=4SC=C(N4)c5cc(F)c(F)cc5
0.320513	S(=O)(=O)(N1CCN(Cc2ccccc2)CC1)c3c(F)ccc(c3)C(=O)NC=4SC=C(N4)c5cc(F)c(F)cc5
0.320513	S(=O)(=O)(N1CCN(Cc2ccccc2)CC1)c3c(F)ccc(c3)C(=O)NC=4SC=C(N4)c5cc(F)c(F)cc5
0.320513	S(=O)(=O)(N1CCN(Cc2ccccc2)CC1)c3c(F)ccc(c3)C(=O)NC=4SC=C(N4)c5cc(F)c(F)cc5
0.320513	S(=O)(=O)(N1CCN(Cc2ccccc2)CC1)c3c(F)ccc(c3)C(=O)NC=4SC=C(N4)c5cc(F)c(F)cc5
0.320513	S(=O)(=O)(N1CCN(Cc2ccccc2)CC1)c3c(F)ccc(c3)C(=O)NC=4SC=C(N4)c5cc(F)c(F)cc5
0.320513	S(=O)(=O)(N1CCN(Cc2ccccc2)CC1)c3c(F)ccc(c3)C(=O)NC=4SC=C(N4)c5cc(F)c(F)cc5
0.320513	S(=O)(=O)(N1CCN(Cc2ccccc2)CC1)c3c(F)ccc(c3)C(=O)NC=4SC=C(N4)c5cc(F)c(F)cc5
0.320513	S(=O)(=O)(N1CCN(Cc2ccccc2)CC1)c3c(F)ccc(c3)C(=O)NC=4SC=C(N4)c5cc(F)c(F)cc5
0.320513	S(=O)(=O)(N1CCN(Cc2ccccc2)CC1)c3c(F)ccc(c3)C(=O)NC=4SC=C(N4)c5cc(F)c(F)cc5
0.319728	O=C(Nc1ccc(cc1)COc2c(ccc(c2)C)C(C)C)c3c(nccc3)Nc4c(cc(cc4)C)C
0.319728	O=C(Nc1ccc(cc1)COc2c(ccc(c2)C)C(C)C)c3c(nccc3)Nc4c(cc(cc4)C)C
0.319728	O=C(Nc1ccc(cc1)COc2c(ccc(c2)C)C(C)C)c3c(nccc3)Nc4c(cc(cc4)C)C
0.319728	O=C(Nc1ccc(cc1)COc2c(ccc(c2)C)C(C)C)c3c(nccc3)Nc4c(cc(cc4)C)C
0.319728	O=C(Nc1ccc(cc1)COc2c(ccc(c2)C)C(C)C)c3c(nccc3)Nc4c(cc(cc4)C)C
0.319728	O=C(Nc1ccc(cc1)COc2c(ccc(c2)C)C(C)C)c3c(nccc3)Nc4c(cc(cc4)C)C
0.319728	O=C(Nc1ccc(cc1)COc2c(ccc(c2)C)C(C)C)c3c(nccc3)Nc4c(cc(cc4)C)C
0.319728	O=C(Nc1ccc(cc1)COc2c(ccc(c2)C)C(C)C)c3c(nccc3)Nc4c(cc(cc4)C)C
0.319728	O=C(Nc1ccc(cc1)COc2c(ccc(c2)C)C(C)C)c3c(nccc3)Nc4c(cc(cc4)C)C
0.319728	O=C(Nc1ccc(cc1)COc2c(ccc(c2)C)C(C)C)c3c(nccc3)Nc4c(cc(cc4)C)C
0.318493	FC(F)(F)c1cc(ccc1)C(=O)Nc2cc(NC(=O)C(=O)NCC3CCN(c4ccncc4)CC3)c(cc2)C
0.318493	FC(F)(F)c1cc(ccc1)C(=O)Nc2cc(NC(=O)C(=O)NCC3CCN(c4ccncc4)CC3)c(cc2)C
0.318328	S(=O)(=O)(Nc1cc(ccc1)C(=O)Nc2c(OC)ccc(c3cnccc3)c2)c4c(ccc(c4)C(C)(C)C)C
0.318328	S(=O)(=O)(Nc1cc(ccc1)C(=O)Nc2c(OC)ccc(c3cnccc3)c2)c4c(ccc(c4)C(C)(C)C)C
0.318328	S(=O)(=O)(Nc1cc(ccc1)C(=O)Nc2c(OC)ccc(c3cnccc3)c2)c4c(ccc(c4)C(C)(C)C)C
0.318328	S(=O)(=O)(Nc1cc(ccc1)C(=O)Nc2c(OC)ccc(c3cnccc3)c2)c4c(ccc(c4)C(C)(C)C)C
0.318328	S(=O)(=O)(Nc1cc(ccc1)C(=O)Nc2c(OC)ccc(c3cnccc3)c2)c4c(ccc(c4)C(C)(C)C)C
0.318328	S(=O)(=O)(Nc1cc(ccc1)C(=O)Nc2c(OC)ccc(c3cnccc3)c2)c4c(ccc(c4)C(C)(C)C)C
0.318328	S(=O)(=O)(Nc1cc(ccc1)C(=O)Nc2c(OC)ccc(c3cnccc3)c2)c4c(ccc(c4)C(C)(C)C)C
0.318328	S(=O)(=O)(Nc1cc(ccc1)C(=O)Nc2c(OC)ccc(c3cnccc3)c2)c4c(ccc(c4)C(C)(C)C)C
0.318328	S(=O)(=O)(Nc1cc(ccc1)C(=O)Nc2c(OC)ccc(c3cnccc3)c2)c4c(ccc(c4)C(C)(C)C)C
0.318328	S(=O)(=O)(Nc1cc(ccc1)C(=O)Nc2c(OC)ccc(c3cnccc3)c2)c4c(ccc(c4)C(C)(C)C)C
0.318008	S1C(=NC(c2cnccc2)=C1c3ccncc3)NC(=O)c4ccc(NC(=O)c5ccccc5)cc4
0.318008	S1C(=NC(c2cnccc2)=C1c3ccncc3)NC(=O)c4ccc(NC(=O)c5ccccc5)cc4
0.318008	S1C(=NC(c2cnccc2)=C1c3ccncc3)NC(=O)c4ccc(NC(=O)c5ccccc5)cc4
0.318008	S1C(=NC(c2cnccc2)=C1c3ccncc3)NC(=O)c4ccc(NC(=O)c5ccccc5)cc4
0.318008	S1C(=NC(c2cnccc2)=C1c3ccncc3)NC(=O)c4ccc(NC(=O)c5ccccc5)cc4
0.318008	S1C(=NC(c2cnccc2)=C1c3ccncc3)NC(=O)c4ccc(NC(=O)c5ccccc5)cc4
0.318008	S1C(=NC(c2cnccc2)=C1c3ccncc3)NC(=O)c4ccc(NC(=O)c5ccccc5)cc4
0.318008	S1C(=NC(c2cnccc2)=C1c3ccncc3)NC(=O)c4ccc(NC(=O)c5ccccc5)cc4
0.318008	S1C(=NC(c2cnccc2)=C1c3ccncc3)NC(=O)c4ccc(NC(=O)c5ccccc5)cc4
0.318008	S1C(=NC(c2cnccc2)=C1c3ccncc3)NC(=O)c4ccc(NC(=O)c5ccccc5)cc4
0.31769	FC(F)(F)c1cc(ccc1)C(=O)Nc2cc(NC(=O)C(=O)NCC(CO)Cc3ccc(cc3)C)c(cc2)C
0.31769	FC(F)(F)c1cc(ccc1)C(=O)Nc2cc(NC(=O)C(=O)NCC(CO)Cc3ccc(cc3)C)c(cc2)C
0.31769	FC(F)(F)c1cc(ccc1)C(=O)Nc2cc(NC(=O)C(=O)NCC(CO)Cc3ccc(cc3)C)c(cc2)C
0.31769	FC(F)(F)c1cc(ccc1)C(=O)Nc2cc(NC(=O)C(=O)NCC(CO)Cc3ccc(cc3)C)c(cc2)C
0.31769	FC(F)(F)c1cc(ccc1)C(=O)Nc2cc(NC(=O)C(=O)NCC(CO)Cc3ccc(cc3)C)c(cc2)C
0.31769	FC(F)(F)c1cc(ccc1)C(=O)Nc2cc(NC(=O)C(=O)NCC(CO)Cc3ccc(cc3)C)c(cc2)C
0.31769	FC(F)(F)c1cc(ccc1)C(=O)Nc2cc(NC(=O)C(=O)NCC(CO)Cc3ccc(cc3)C)c(cc2)C
0.31769	FC(F)(F)c1cc(ccc1)C(=O)Nc2cc(NC(=O)C(=O)NCC(CO)Cc3ccc(cc3)C)c(cc2)C
0.31769	FC(F)(F)c1cc(ccc1)C(=O)Nc2cc(NC(=O)C(=O)NCC(CO)Cc3ccc(cc3)C)c(cc2)C
0.31769	FC(F)(F)c1cc(ccc1)C(=O)Nc2cc(NC(=O)C(=O)NCC(CO)Cc3ccc(cc3)C)c(cc2)C
0.317597	O=C(O)Cc1ccc(NC(=O)c2cc(c3cc(ccc3)C4=NC=CN4)ccc2)cc1
0.317597	O=C(O)Cc1ccc(NC(=O)c2cc(c3cc(ccc3)C4=NC=CN4)ccc2)cc1
0.317164	S1N=C(N=C1NC(=O)c2c(ccc(OC)c2)C)c3cnccc3
0.317164	S1N=C(N=C1NC(=O)c2c(ccc(OC)c2)C)c3cnccc3
0.317164	S1N=C(N=C1NC(=O)c2c(ccc(OC)c2)C)c3cnccc3
0.317164	S1N=C(N=C1NC(=O)c2c(ccc(OC)c2)C)c3cnccc3
0.317164	S1N=C(N=C1NC(=O)c2c(ccc(OC)c2)C)c3cnccc3
0.317164	S1N=C(N=C1NC(=O)c2c(ccc(OC)c2)C)c3cnccc3
0.317164	S1N=C(N=C1NC(=O)c2c(ccc(OC)c2)C)c3cnccc3
0.317164	S1N=C(N=C1NC(=O)c2c(ccc(OC)c2)C)c3cnccc3
0.317164	S1N=C(N=C1NC(=O)c2c(ccc(OC)c2)C)c3cnccc3
0.317164	S1N=C(N=C1NC(=O)c2c(ccc(OC)c2)C)c3cnccc3
0.316901	FC(F)(F)c1cc(ccc1)C(=O)Nc2cc(NC(=O)C(=O)N3CCN(C(=O)c4ccccc4)CCC3)c(cc2)C
0.316901	FC(F)(F)c1cc(ccc1)C(=O)Nc2cc(NC(=O)C(=O)N3CCN(C(=O)c4ccccc4)CCC3)c(cc2)C
0.316901	FC(F)(F)c1cc(ccc1)C(=O)Nc2cc(NC(=O)C(=O)N3CCN(C(=O)c4ccccc4)CCC3)c(cc2)C
0.316901	FC(F)(F)c1cc(ccc1)C(=O)Nc2cc(NC(=O)C(=O)N3CCN(C(=O)c4ccccc4)CCC3)c(cc2)C
0.316901	FC(F)(F)c1cc(ccc1)C(=O)Nc2cc(NC(=O)C(=O)N3CCN(C(=O)c4ccccc4)CCC3)c(cc2)C
0.316901	FC(F)(F)c1cc(ccc1)C(=O)Nc2cc(NC(=O)C(=O)N3CCN(C(=O)c4ccccc4)CCC3)c(cc2)C
0.316901	FC(F)(F)c1cc(ccc1)C(=O)Nc2cc(NC(=O)C(=O)N3CCN(C(=O)c4ccccc4)CCC3)c(cc2)C
0.316901	FC(F)(F)c1cc(ccc1)C(=O)Nc2cc(NC(=O)C(=O)N3CCN(C(=O)c4ccccc4)CCC3)c(cc2)C
0.316901	FC(F)(F)c1cc(ccc1)C(=O)Nc2cc(NC(=O)C(=O)N3CCN(C(=O)c4ccccc4)CCC3)c(cc2)C
0.316901	FC(F)(F)c1cc(ccc1)C(=O)Nc2cc(NC(=O)C(=O)N3CCN(C(=O)c4ccccc4)CCC3)c(cc2)C
0.315789	FC(F)(F)c1cc(ccc1)C(=O)Nc2cc(NC(=O)C(=O)NC(c3ncccn3)(C)C)c(cc2)C
0.315789	FC(F)(F)c1cc(ccc1)C(=O)Nc2cc(NC(=O)C(=O)NC(c3ncccn3)(C)C)c(cc2)C
0.315789	FC(F)(F)c1cc(ccc1)C(=O)Nc2cc(NC(=O)C(=O)NC(c3ncccn3)(C)C)c(cc2)C
0.315789	FC(F)(F)c1cc(ccc1)C(=O)Nc2cc(NC(=O)C(=O)NC(c3ncccn3)(C)C)c(cc2)C
0.315789	FC(F)(F)c1cc(ccc1)C(=O)Nc2cc(NC(=O)C(=O)NC(c3ncccn3)(C)C)c(cc2)C
0.315789	FC(F)(F)c1cc(ccc1)C(=O)Nc2cc(NC(=O)C(=O)NC(c3ncccn3)(C)C)c(cc2)C
0.315789	FC(F)(F)c1cc(ccc1)C(=O)Nc2cc(NC(=O)C(=O)NC(c3ncccn3)(C)C)c(cc2)C
0.315789	FC(F)(F)c1cc(ccc1)C(=O)Nc2cc(NC(=O)C(=O)NC(c3ncccn3)(C)C)c(cc2)C
0.315789	FC(F)(F)c1cc(ccc1)C(=O)Nc2cc(NC(=O)C(=O)NC(c3ncccn3)(C)C)c(cc2)C
0.315789	FC(F)(F)c1cc(ccc1)C(=O)Nc2cc(NC(=O)C(=O)NC(c3ncccn3)(C)C)c(cc2)C
0.315603	Clc1ccc(S(=O)(=O)N(Cc2ccc(cc2)C(=O)Nc3cc(NC(=O)CCN(C)C)c(cc3)C)Cc4ccccc4)cc1
0.315603	Clc1ccc(S(=O)(=O)N(Cc2ccc(cc2)C(=O)Nc3cc(NC(=O)CCN(C)C)c(cc3)C)Cc4ccccc4)cc1
0.315603	Clc1ccc(S(=O)(=O)N(Cc2ccc(cc2)C(=O)Nc3cc(NC(=O)CCN(C)C)c(cc3)C)Cc4ccccc4)cc1
0.315603	Clc1ccc(S(=O)(=O)N(Cc2ccc(cc2)C(=O)Nc3cc(NC(=O)CCN(C)C)c(cc3)C)Cc4ccccc4)cc1
0.315603	Clc1ccc(S(=O)(=O)N(Cc2ccc(cc2)C(=O)Nc3cc(NC(=O)CCN(C)C)c(cc3)C)Cc4ccccc4)cc1
0.315603	Clc1ccc(S(=O)(=O)N(Cc2ccc(cc2)C(=O)Nc3cc(NC(=O)CCN(C)C)c(cc3)C)Cc4ccccc4)cc1
0.315603	Clc1ccc(S(=O)(=O)N(Cc2ccc(cc2)C(=O)Nc3cc(NC(=O)CCN(C)C)c(cc3)C)Cc4ccccc4)cc1
0.315603	Clc1ccc(S(=O)(=O)N(Cc2ccc(cc2)C(=O)Nc3cc(NC(=O)CCN(C)C)c(cc3)C)Cc4ccccc4)cc1
0.315603	Clc1ccc(S(=O)(=O)N(Cc2ccc(cc2)C(=O)Nc3cc(NC(=O)CCN(C)C)c(cc3)C)Cc4ccccc4)cc1
0.315603	Clc1ccc(S(=O)(=O)N(Cc2ccc(cc2)C(=O)Nc3cc(NC(=O)CCN(C)C)c(cc3)C)Cc4ccccc4)cc1
0.315217	S1C(NC(=O)OC(C)(C)C)=CC=C1C(=O)Nc2c(ccc(c3cncc(F)c3)c2)C
0.315217	S1C(NC(=O)OC(C)(C)C)=CC=C1C(=O)Nc2c(ccc(c3cncc(F)c3)c2)C
0.315217	S1C(NC(=O)OC(C)(C)C)=CC=C1C(=O)Nc2c(ccc(c3cncc(F)c3)c2)C
0.315217	S1C(NC(=O)OC(C)(C)C)=CC=C1C(=O)Nc2c(ccc(c3cncc(F)c3)c2)C
0.315217	S1C(NC(=O)OC(C)(C)C)=CC=C1C(=O)Nc2c(ccc(c3cncc(F)c3)c2)C
0.315217	S1C(NC(=O)OC(C)(C)C)=CC=C1C(=O)Nc2c(ccc(c3cncc(F)c3)c2)C
0.315217	S1C(NC(=O)OC(C)(C)C)=CC=C1C(=O)Nc2c(ccc(c3cncc(F)c3)c2)C
0.315217	S1C(NC(=O)OC(C)(C)C)=CC=C1C(=O)Nc2c(ccc(c3cncc(F)c3)c2)C
0.315217	S1C(NC(=O)OC(C)(C)C)=CC=C1C(=O)Nc2c(ccc(c3cncc(F)c3)c2)C
0.315217	S1C(NC(=O)OC(C)(C)C)=CC=C1C(=O)Nc2c(ccc(c3cncc(F)c3)c2)C
0.315018	FC(F)(F)c1cc(ccc1)C(=O)Nc2cc(NC(=O)C(=O)Nc3cc(ccc3)COCCCCCCCC)c(cc2)C
0.315018	FC(F)(F)c1cc(ccc1)C(=O)Nc2cc(NC(=O)C(=O)Nc3cc(ccc3)COCCCCCCCC)c(cc2)C
0.315018	FC(F)(F)c1cc(ccc1)C(=O)Nc2cc(NC(=O)C(=O)Nc3cc(ccc3)COCCCCCCCC)c(cc2)C
0.315018	FC(F)(F)c1cc(ccc1)C(=O)Nc2cc(NC(=O)C(=O)Nc3cc(ccc3)COCCCCCCCC)c(cc2)C
0.315018	FC(F)(F)c1cc(ccc1)C(=O)Nc2cc(NC(=O)C(=O)Nc3cc(ccc3)COCCCCCCCC)c(cc2)C
0.315018	FC(F)(F)c1cc(ccc1)C(=O)Nc2cc(NC(=O)C(=O)Nc3cc(ccc3)COCCCCCCCC)c(cc2)C
0.315018	FC(F)(F)c1cc(ccc1)C(=O)Nc2cc(NC(=O)C(=O)Nc3cc(ccc3)COCCCCCCCC)c(cc2)C
0.315018	FC(F)(F)c1cc(ccc1)C(=O)Nc2cc(NC(=O)C(=O)Nc3cc(ccc3)COCCCCCCCC)c(cc2)C
0.315018	FC(F)(F)c1cc(ccc1)C(=O)Nc2cc(NC(=O)C(=O)Nc3cc(ccc3)COCCCCCCCC)c(cc2)C
0.315018	FC(F)(F)c1cc(ccc1)C(=O)Nc2cc(NC(=O)C(=O)Nc3cc(ccc3)COCCCCCCCC)c(cc2)C
0.314815	Ic1cc(NC(=O)c2nc(ncc2)c3ncccc3)c(OC)cc1
0.314815	Ic1cc(NC(=O)c2nc(ncc2)c3ncccc3)c(OC)cc1
0.314815	Ic1cc(NC(=O)c2nc(ncc2)c3ncccc3)c(OC)cc1
0.314815	Ic1cc(NC(=O)c2nc(ncc2)c3ncccc3)c(OC)cc1
0.314815	Ic1cc(NC(=O)c2nc(ncc2)c3ncccc3)c(OC)cc1
0.314815	Ic1cc(NC(=O)c2nc(ncc2)c3ncccc3)c(OC)cc1
0.314815	Ic1cc(NC(=O)c2nc(ncc2)c3ncccc3)c(OC)cc1
0.314815	Ic1cc(NC(=O)c2nc(ncc2)c3ncccc3)c(OC)cc1
0.314815	Ic1cc(NC(=O)c2nc(ncc2)c3ncccc3)c(OC)cc1
0.314815	Ic1cc(NC(=O)c2nc(ncc2)c3ncccc3)c(OC)cc1
0.314815	Clc1c(ccc(F)c1)C(=O)NCCC(=O)Nc2cc(ccc2)CN3CCN(CC3)C
0.314815	Clc1c(ccc(F)c1)C(=O)NCCC(=O)Nc2cc(ccc2)CN3CCN(CC3)C
0.314815	Clc1c(ccc(F)c1)C(=O)NCCC(=O)Nc2cc(ccc2)CN3CCN(CC3)C
0.314815	Clc1c(ccc(F)c1)C(=O)NCCC(=O)Nc2cc(ccc2)CN3CCN(CC3)C
0.314815	Clc1c(ccc(F)c1)C(=O)NCCC(=O)Nc2cc(ccc2)CN3CCN(CC3)C
0.314815	Clc1c(ccc(F)c1)C(=O)NCCC(=O)Nc2cc(ccc2)CN3CCN(CC3)C
0.314815	Clc1c(ccc(F)c1)C(=O)NCCC(=O)Nc2cc(ccc2)CN3CCN(CC3)C
0.314815	Clc1c(ccc(F)c1)C(=O)NCCC(=O)Nc2cc(ccc2)CN3CCN(CC3)C
0.314815	Clc1c(ccc(F)c1)C(=O)NCCC(=O)Nc2cc(ccc2)CN3CCN(CC3)C
0.314815	Clc1c(ccc(F)c1)C(=O)NCCC(=O)Nc2cc(ccc2)CN3CCN(CC3)C
0.314685	O=C(Nc1c(ccc(c1)C=2ON=C(N2)C3CC4(CC4)CCC3)C)c5ccccc5
0.314685	O=C(Nc1c(ccc(c1)C=2ON=C(N2)C3CC4(CC4)CCC3)C)c5ccccc5
0.314685	O=C(Nc1c(ccc(c1)C=2ON=C(N2)C3CC4(CC4)CCC3)C)c5ccccc5
0.314685	O=C(Nc1c(ccc(c1)C=2ON=C(N2)C3CC4(CC4)CCC3)C)c5ccccc5
0.314685	O=C(Nc1c(ccc(c1)C=2ON=C(N2)C3CC4(CC4)CCC3)C)c5ccccc5
0.314685	O=C(Nc1c(ccc(c1)C=2ON=C(N2)C3CC4(CC4)CCC3)C)c5ccccc5
0.314685	O=C(Nc1c(ccc(c1)C=2ON=C(N2)C3CC4(CC4)CCC3)C)c5ccccc5
0.314685	O=C(Nc1c(ccc(c1)C=2ON=C(N2)C3CC4(CC4)CCC3)C)c5ccccc5
0.314685	O=C(Nc1c(ccc(c1)C=2ON=C(N2)C3CC4(CC4)CCC3)C)c5ccccc5
0.314685	O=C(Nc1c(ccc(c1)C=2ON=C(N2)C3CC4(CC4)CCC3)C)c5ccccc5
0.313869	O=C(Nc1c(cc(c2ccccc2)cc1)C)C=3N=C(OC3)c4ncccc4
0.313869	O=C(Nc1c(cc(c2ccccc2)cc1)C)C=3N=C(OC3)c4ncccc4
0.313869	O=C(Nc1c(cc(c2ccccc2)cc1)C)C=3N=C(OC3)c4ncccc4
0.313869	O=C(Nc1c(cc(c2ccccc2)cc1)C)C=3N=C(OC3)c4ncccc4
0.313869	O=C(Nc1c(cc(c2ccccc2)cc1)C)C=3N=C(OC3)c4ncccc4
0.313869	O=C(Nc1c(cc(c2ccccc2)cc1)C)C=3N=C(OC3)c4ncccc4
0.313869	O=C(Nc1c(cc(c2ccccc2)cc1)C)C=3N=C(OC3)c4ncccc4
0.313869	O=C(Nc1c(cc(c2ccccc2)cc1)C)C=3N=C(OC3)c4ncccc4
0.313869	O=C(Nc1c(cc(c2ccccc2)cc1)C)C=3N=C(OC3)c4ncccc4
0.313869	O=C(Nc1c(cc(c2ccccc2)cc1)C)C=3N=C(OC3)c4ncccc4
0.313531	FC(F)(F)c1cc(ccc1)C(=O)Nc2cc(NC(=O)C(=O)Nc3cc(ccc3)CN4C(=O)c5c(cccc5)C4=O)c(cc2)C
0.313531	FC(F)(F)c1cc(ccc1)C(=O)Nc2cc(NC(=O)C(=O)Nc3cc(ccc3)CN4C(=O)c5c(cccc5)C4=O)c(cc2)C
0.313531	FC(F)(F)c1cc(ccc1)C(=O)Nc2cc(NC(=O)C(=O)Nc3cc(ccc3)CN4C(=O)c5c(cccc5)C4=O)c(cc2)C
0.313531	FC(F)(F)c1cc(ccc1)C(=O)Nc2cc(NC(=O)C(=O)Nc3cc(ccc3)CN4C(=O)c5c(cccc5)C4=O)c(cc2)C
0.313531	FC(F)(F)c1cc(ccc1)C(=O)Nc2cc(NC(=O)C(=O)Nc3cc(ccc3)CN4C(=O)c5c(cccc5)C4=O)c(cc2)C
0.313531	FC(F)(F)c1cc(ccc1)C(=O)Nc2cc(NC(=O)C(=O)Nc3cc(ccc3)CN4C(=O)c5c(cccc5)C4=O)c(cc2)C
0.313531	FC(F)(F)c1cc(ccc1)C(=O)Nc2cc(NC(=O)C(=O)Nc3cc(ccc3)CN4C(=O)c5c(cccc5)C4=O)c(cc2)C
0.313531	FC(F)(F)c1cc(ccc1)C(=O)Nc2cc(NC(=O)C(=O)Nc3cc(ccc3)CN4C(=O)c5c(cccc5)C4=O)c(cc2)C
0.313531	FC(F)(F)c1cc(ccc1)C(=O)Nc2cc(NC(=O)C(=O)Nc3cc(ccc3)CN4C(=O)c5c(cccc5)C4=O)c(cc2)C
0.313531	FC(F)(F)c1cc(ccc1)C(=O)Nc2cc(NC(=O)C(=O)Nc3cc(ccc3)CN4C(=O)c5c(cccc5)C4=O)c(cc2)C
0.313433	Clc1c(Cl)ccc(c1)C(=O)Nc2cc(O)c(cc2)C(=O)Nc3c(cc(c4ccccc4)cc3)C
0.313433	Clc1c(Cl)ccc(c1)C(=O)Nc2cc(O)c(cc2)C(=O)Nc3c(cc(c4ccccc4)cc3)C
0.313433	Clc1c(Cl)ccc(c1)C(=O)Nc2cc(O)c(cc2)C(=O)Nc3c(cc(c4ccccc4)cc3)C
0.313433	Clc1c(Cl)ccc(c1)C(=O)Nc2cc(O)c(cc2)C(=O)Nc3c(cc(c4ccccc4)cc3)C
0.313433	Clc1c(Cl)ccc(c1)C(=O)Nc2cc(O)c(cc2)C(=O)Nc3c(cc(c4ccccc4)cc3)C
0.313433	Clc1c(Cl)ccc(c1)C(=O)Nc2cc(O)c(cc2)C(=O)Nc3c(cc(c4ccccc4)cc3)C
0.313433	Clc1c(Cl)ccc(c1)C(=O)Nc2cc(O)c(cc2)C(=O)Nc3c(cc(c4ccccc4)cc3)C
0.313433	Clc1c(Cl)ccc(c1)C(=O)Nc2cc(O)c(cc2)C(=O)Nc3c(cc(c4ccccc4)cc3)C
0.313433	Clc1c(Cl)ccc(c1)C(=O)Nc2cc(O)c(cc2)C(=O)Nc3c(cc(c4ccccc4)cc3)C
0.313433	Clc1c(Cl)ccc(c1)C(=O)Nc2cc(O)c(cc2)C(=O)Nc3c(cc(c4ccccc4)cc3)C
0.312741	S1C(=NC=C1)c2cc(NC(=O)c3cc(c(OC)cc3)C)ccc2
0.3125	S1C(=NC(c2cnccc2)=C1c3ccncc3)NC(=O)c4cc(c(OC)cc4)C
0.3125	S1C(=NC(c2cnccc2)=C1c3ccncc3)NC(=O)c4cc(c(OC)cc4)C
0.3125	S1C(=NC(c2cnccc2)=C1c3ccncc3)NC(=O)c4cc(c(OC)cc4)C
0.3125	S1C(=NC(c2cnccc2)=C1c3ccncc3)NC(=O)c4cc(c(OC)cc4)C
0.3125	S1C(=NC(c2cnccc2)=C1c3ccncc3)NC(=O)c4cc(c(OC)cc4)C
0.3125	S1C(=NC(c2cnccc2)=C1c3ccncc3)NC(=O)c4cc(c(OC)cc4)C
0.3125	S1C(=NC(c2cnccc2)=C1c3ccncc3)NC(=O)c4cc(c(OC)cc4)C
0.3125	S1C(=NC(c2cnccc2)=C1c3ccncc3)NC(=O)c4cc(c(OC)cc4)C
0.3125	S1C(=NC(c2cnccc2)=C1c3ccncc3)NC(=O)c4cc(c(OC)cc4)C
0.3125	S1C(=NC(c2cnccc2)=C1c3ccncc3)NC(=O)c4cc(c(OC)cc4)C
0.3125	O=C(Nc1c(ccc(c1)C=2OC(=CC2)C)C)c3ccc(NC(=O)C45CC6CC(C4)CC(C5)C6)cc3
0.3125	O=C(Nc1c(ccc(c1)C=2OC(=CC2)C)C)c3ccc(NC(=O)C45CC6CC(C4)CC(C5)C6)cc3
0.3125	O=C(Nc1c(ccc(c1)C=2OC(=CC2)C)C)c3ccc(NC(=O)C45CC6CC(C4)CC(C5)C6)cc3
0.3125	O=C(Nc1c(ccc(c1)C=2OC(=CC2)C)C)c3ccc(NC(=O)C45CC6CC(C4)CC(C5)C6)cc3
0.3125	O=C(Nc1c(ccc(c1)C=2OC(=CC2)C)C)c3ccc(NC(=O)C45CC6CC(C4)CC(C5)C6)cc3
0.3125	O=C(Nc1c(ccc(c1)C=2OC(=CC2)C)C)c3ccc(NC(=O)C45CC6CC(C4)CC(C5)C6)cc3
0.3125	O=C(Nc1c(ccc(c1)C=2OC(=CC2)C)C)c3ccc(NC(=O)C45CC6CC(C4)CC(C5)C6)cc3
0.3125	O=C(Nc1c(ccc(c1)C=2OC(=CC2)C)C)c3ccc(NC(=O)C45CC6CC(C4)CC(C5)C6)cc3
0.3125	O=C(Nc1c(ccc(c1)C=2OC(=CC2)C)C)c3ccc(NC(=O)C45CC6CC(C4)CC(C5)C6)cc3
0.3125	O=C(Nc1c(ccc(c1)C=2OC(=CC2)C)C)c3ccc(NC(=O)C45CC6CC(C4)CC(C5)C6)cc3
0.312281	S1C(=NC(c2cc(F)c(F)cc2)=C1)NC(=O)c3ccc(cc3)CN4C(=O)CCC4
0.312281	S1C(=NC(c2cc(F)c(F)cc2)=C1)NC(=O)c3ccc(cc3)CN4C(=O)CCC4
0.312281	S1C(=NC(c2cc(F)c(F)cc2)=C1)NC(=O)c3ccc(cc3)CN4C(=O)CCC4
0.312281	S1C(=NC(c2cc(F)c(F)cc2)=C1)NC(=O)c3ccc(cc3)CN4C(=O)CCC4
0.312281	S1C(=NC(c2cc(F)c(F)cc2)=C1)NC(=O)c3ccc(cc3)CN4C(=O)CCC4
0.312281	S1C(=NC(c2cc(F)c(F)cc2)=C1)NC(=O)c3ccc(cc3)CN4C(=O)CCC4
0.312281	S1C(=NC(c2cc(F)c(F)cc2)=C1)NC(=O)c3ccc(cc3)CN4C(=O)CCC4
0.312281	S1C(=NC(c2cc(F)c(F)cc2)=C1)NC(=O)c3ccc(cc3)CN4C(=O)CCC4
0.312281	S1C(=NC(c2cc(F)c(F)cc2)=C1)NC(=O)c3ccc(cc3)CN4C(=O)CCC4
0.312281	S1C(=NC(c2cc(F)c(F)cc2)=C1)NC(=O)c3ccc(cc3)CN4C(=O)CCC4
0.312057	FC(F)(F)c1cc(ccc1)C(=O)Nc2cc(NC(=O)C(=O)Nc3ccc(cc3)CN(C(=O)OC)C)c(cc2)C
0.312057	FC(F)(F)c1cc(ccc1)C(=O)Nc2cc(NC(=O)C(=O)Nc3ccc(cc3)CN(C(=O)OC)C)c(cc2)C
0.312057	FC(F)(F)c1cc(ccc1)C(=O)Nc2cc(NC(=O)C(=O)Nc3ccc(cc3)CN(C(=O)OC)C)c(cc2)C
0.312057	FC(F)(F)c1cc(ccc1)C(=O)Nc2cc(NC(=O)C(=O)Nc3ccc(cc3)CN(C(=O)OC)C)c(cc2)C
0.312057	FC(F)(F)c1cc(ccc1)C(=O)Nc2cc(NC(=O)C(=O)Nc3ccc(cc3)CN(C(=O)OC)C)c(cc2)C
0.312057	FC(F)(F)c1cc(ccc1)C(=O)Nc2cc(NC(=O)C(=O)Nc3ccc(cc3)CN(C(=O)OC)C)c(cc2)C
0.312057	FC(F)(F)c1cc(ccc1)C(=O)Nc2cc(NC(=O)C(=O)Nc3ccc(cc3)CN(C(=O)OC)C)c(cc2)C
0.312057	FC(F)(F)c1cc(ccc1)C(=O)Nc2cc(NC(=O)C(=O)Nc3ccc(cc3)CN(C(=O)OC)C)c(cc2)C
0.312057	FC(F)(F)c1cc(ccc1)C(=O)Nc2cc(NC(=O)C(=O)Nc3ccc(cc3)CN(C(=O)OC)C)c(cc2)C
0.312057	FC(F)(F)c1cc(ccc1)C(=O)Nc2cc(NC(=O)C(=O)Nc3ccc(cc3)CN(C(=O)OC)C)c(cc2)C
0.311787	S=C(NNC(=O)c1ccc(cc1)CN2C(=O)CCC2)Nc3cc(c(cc3)C)C
0.311787	S=C(NNC(=O)c1ccc(cc1)CN2C(=O)CCC2)Nc3cc(c(cc3)C)C
0.311787	S=C(NNC(=O)c1ccc(cc1)CN2C(=O)CCC2)Nc3cc(c(cc3)C)C
0.311787	S=C(NNC(=O)c1ccc(cc1)CN2C(=O)CCC2)Nc3cc(c(cc3)C)C
0.311787	S=C(NNC(=O)c1ccc(cc1)CN2C(=O)CCC2)Nc3cc(c(cc3)C)C
0.311787	S=C(NNC(=O)c1ccc(cc1)CN2C(=O)CCC2)Nc3cc(c(cc3)C)C
0.311787	S=C(NNC(=O)c1ccc(cc1)CN2C(=O)CCC2)Nc3cc(c(cc3)C)C
0.311787	S=C(NNC(=O)c1ccc(cc1)CN2C(=O)CCC2)Nc3cc(c(cc3)C)C
0.311787	S=C(NNC(=O)c1ccc(cc1)CN2C(=O)CCC2)Nc3cc(c(cc3)C)C
0.311787	S=C(NNC(=O)c1ccc(cc1)CN2C(=O)CCC2)Nc3cc(c(cc3)C)C
0.310469	FC(F)(F)c1cc(ccc1)C(=O)Nc2cc(NC(=O)C(=O)Nc3cc(ccc3)CC(=O)OCC)c(cc2)C
0.310469	FC(F)(F)c1cc(ccc1)C(=O)Nc2cc(NC(=O)C(=O)Nc3cc(ccc3)CC(=O)OCC)c(cc2)C
0.310469	FC(F)(F)c1cc(ccc1)C(=O)Nc2cc(NC(=O)C(=O)Nc3cc(ccc3)CC(=O)OCC)c(cc2)C
0.310469	FC(F)(F)c1cc(ccc1)C(=O)Nc2cc(NC(=O)C(=O)Nc3cc(ccc3)CC(=O)OCC)c(cc2)C
0.310469	FC(F)(F)c1cc(ccc1)C(=O)Nc2cc(NC(=O)C(=O)Nc3cc(ccc3)CC(=O)OCC)c(cc2)C
0.310469	FC(F)(F)c1cc(ccc1)C(=O)Nc2cc(NC(=O)C(=O)Nc3cc(ccc3)CC(=O)OCC)c(cc2)C
0.310469	FC(F)(F)c1cc(ccc1)C(=O)Nc2cc(NC(=O)C(=O)Nc3cc(ccc3)CC(=O)OCC)c(cc2)C
0.310469	FC(F)(F)c1cc(ccc1)C(=O)Nc2cc(NC(=O)C(=O)Nc3cc(ccc3)CC(=O)OCC)c(cc2)C
0.310469	FC(F)(F)c1cc(ccc1)C(=O)Nc2cc(NC(=O)C(=O)Nc3cc(ccc3)CC(=O)OCC)c(cc2)C
0.310469	FC(F)(F)c1cc(ccc1)C(=O)Nc2cc(NC(=O)C(=O)Nc3cc(ccc3)CC(=O)OCC)c(cc2)C
0.310458	FC(F)(F)c1cc(ccc1)C(=O)Nc2cc(NC(=O)C(=O)N3C(CCN(CC3)C)C)c(cc2)C
0.310458	FC(F)(F)c1cc(ccc1)C(=O)Nc2cc(NC(=O)C(=O)N3C(CCN(CC3)C)C)c(cc2)C
0.310458	FC(F)(F)c1cc(ccc1)C(=O)Nc2cc(NC(=O)C(=O)N3C(CCN(CC3)C)C)c(cc2)C
0.310458	FC(F)(F)c1cc(ccc1)C(=O)Nc2cc(NC(=O)C(=O)N3C(CCN(CC3)C)C)c(cc2)C
0.310458	FC(F)(F)c1cc(ccc1)C(=O)Nc2cc(NC(=O)C(=O)N3C(CCN(CC3)C)C)c(cc2)C
0.310458	FC(F)(F)c1cc(ccc1)C(=O)Nc2cc(NC(=O)C(=O)N3C(CCN(CC3)C)C)c(cc2)C
0.310458	FC(F)(F)c1cc(ccc1)C(=O)Nc2cc(NC(=O)C(=O)N3C(CCN(CC3)C)C)c(cc2)C
0.310458	FC(F)(F)c1cc(ccc1)C(=O)Nc2cc(NC(=O)C(=O)N3C(CCN(CC3)C)C)c(cc2)C
0.310458	FC(F)(F)c1cc(ccc1)C(=O)Nc2cc(NC(=O)C(=O)N3C(CCN(CC3)C)C)c(cc2)C
0.310458	FC(F)(F)c1cc(ccc1)C(=O)Nc2cc(NC(=O)C(=O)N3C(CCN(CC3)C)C)c(cc2)C
0.309353	Brc1ccc(cc1)COc2c(OC)cc(cc2)C(=O)Nc3cc(NC(=O)CCN(C)C)c(cc3)C
0.309353	Brc1ccc(cc1)COc2c(OC)cc(cc2)C(=O)Nc3cc(NC(=O)CCN(C)C)c(cc3)C
0.309353	Brc1ccc(cc1)COc2c(OC)cc(cc2)C(=O)Nc3cc(NC(=O)CCN(C)C)c(cc3)C
0.309353	Brc1ccc(cc1)COc2c(OC)cc(cc2)C(=O)Nc3cc(NC(=O)CCN(C)C)c(cc3)C
0.309353	Brc1ccc(cc1)COc2c(OC)cc(cc2)C(=O)Nc3cc(NC(=O)CCN(C)C)c(cc3)C
0.309353	Brc1ccc(cc1)COc2c(OC)cc(cc2)C(=O)Nc3cc(NC(=O)CCN(C)C)c(cc3)C
0.309353	Brc1ccc(cc1)COc2c(OC)cc(cc2)C(=O)Nc3cc(NC(=O)CCN(C)C)c(cc3)C
0.309353	Brc1ccc(cc1)COc2c(OC)cc(cc2)C(=O)Nc3cc(NC(=O)CCN(C)C)c(cc3)C
0.309353	Brc1ccc(cc1)COc2c(OC)cc(cc2)C(=O)Nc3cc(NC(=O)CCN(C)C)c(cc3)C
0.309353	Brc1ccc(cc1)COc2c(OC)cc(cc2)C(=O)Nc3cc(NC(=O)CCN(C)C)c(cc3)C
0.309237	O=C(NCC(=O)Nc1cc(ccc1)CN2CCN(CC2)C)c3cc(OC)ccc3
0.309237	O=C(NCC(=O)Nc1cc(ccc1)CN2CCN(CC2)C)c3cc(OC)ccc3
0.309237	O=C(NCC(=O)Nc1cc(ccc1)CN2CCN(CC2)C)c3cc(OC)ccc3
0.309237	O=C(NCC(=O)Nc1cc(ccc1)CN2CCN(CC2)C)c3cc(OC)ccc3
0.309237	O=C(NCC(=O)Nc1cc(ccc1)CN2CCN(CC2)C)c3cc(OC)ccc3
0.308824	S1C(=NC(=C1)CC(=O)Nc2c(cc(c3ccccc3)cc2)C)NC(=O)c4ccccc4
0.308824	S1C(=NC(=C1)CC(=O)Nc2c(cc(c3ccccc3)cc2)C)NC(=O)c4ccccc4
0.308824	S1C(=NC(=C1)CC(=O)Nc2c(cc(c3ccccc3)cc2)C)NC(=O)c4ccccc4
0.308824	S1C(=NC(=C1)CC(=O)Nc2c(cc(c3ccccc3)cc2)C)NC(=O)c4ccccc4
0.308824	S1C(=NC(=C1)CC(=O)Nc2c(cc(c3ccccc3)cc2)C)NC(=O)c4ccccc4
0.308824	S1C(=NC(=C1)CC(=O)Nc2c(cc(c3ccccc3)cc2)C)NC(=O)c4ccccc4
0.308824	S1C(=NC(=C1)CC(=O)Nc2c(cc(c3ccccc3)cc2)C)NC(=O)c4ccccc4
0.308824	S1C(=NC(=C1)CC(=O)Nc2c(cc(c3ccccc3)cc2)C)NC(=O)c4ccccc4
0.308824	S1C(=NC(=C1)CC(=O)Nc2c(cc(c3ccccc3)cc2)C)NC(=O)c4ccccc4
0.308824	S1C(=NC(=C1)CC(=O)Nc2c(cc(c3ccccc3)cc2)C)NC(=O)c4ccccc4
0.307407	Clc1ccc(c2cc(F)c(cc2)C(=O)NC=3SN=C(N3)c4cnccc4)cc1
0.307407	Clc1ccc(c2cc(F)c(cc2)C(=O)NC=3SN=C(N3)c4cnccc4)cc1
0.307407	Clc1ccc(c2cc(F)c(cc2)C(=O)NC=3SN=C(N3)c4cnccc4)cc1
0.307407	Clc1ccc(c2cc(F)c(cc2)C(=O)NC=3SN=C(N3)c4cnccc4)cc1
0.307407	Clc1ccc(c2cc(F)c(cc2)C(=O)NC=3SN=C(N3)c4cnccc4)cc1
0.307407	Clc1ccc(c2cc(F)c(cc2)C(=O)NC=3SN=C(N3)c4cnccc4)cc1
0.307407	Clc1ccc(c2cc(F)c(cc2)C(=O)NC=3SN=C(N3)c4cnccc4)cc1
0.307407	Clc1ccc(c2cc(F)c(cc2)C(=O)NC=3SN=C(N3)c4cnccc4)cc1
0.307407	Clc1ccc(c2cc(F)c(cc2)C(=O)NC=3SN=C(N3)c4cnccc4)cc1
0.307407	Clc1ccc(c2cc(F)c(cc2)C(=O)NC=3SN=C(N3)c4cnccc4)cc1
0.307116	O=C(Nc1c(ccc(c1)C=2OC(=CC2)C)C)c3c(nccc3)C
0.307116	O=C(Nc1c(ccc(c1)C=2OC(=CC2)C)C)c3c(nccc3)C
0.307116	O=C(Nc1c(ccc(c1)C=2OC(=CC2)C)C)c3c(nccc3)C
0.307116	O=C(Nc1c(ccc(c1)C=2OC(=CC2)C)C)c3c(nccc3)C
0.307116	O=C(Nc1c(ccc(c1)C=2OC(=CC2)C)C)c3c(nccc3)C
0.307116	O=C(Nc1c(ccc(c1)C=2OC(=CC2)C)C)c3c(nccc3)C
0.307116	O=C(Nc1c(ccc(c1)C=2OC(=CC2)C)C)c3c(nccc3)C
0.307116	O=C(Nc1c(ccc(c1)C=2OC(=CC2)C)C)c3c(nccc3)C
0.307116	O=C(Nc1c(ccc(c1)C=2OC(=CC2)C)C)c3c(nccc3)C
0.307116	O=C(Nc1c(ccc(c1)C=2OC(=CC2)C)C)c3c(nccc3)C
0.305233	S1C(=NC(c2cnccc2)=C1c3ccncc3)NC(=O)c4cc(c(NC(=O)OCC5c6c(c7c5cccc7)cccc6)cc4)C
0.305233	S1C(=NC(c2cnccc2)=C1c3ccncc3)NC(=O)c4cc(c(NC(=O)OCC5c6c(c7c5cccc7)cccc6)cc4)C
0.305233	S1C(=NC(c2cnccc2)=C1c3ccncc3)NC(=O)c4cc(c(NC(=O)OCC5c6c(c7c5cccc7)cccc6)cc4)C
0.305233	S1C(=NC(c2cnccc2)=C1c3ccncc3)NC(=O)c4cc(c(NC(=O)OCC5c6c(c7c5cccc7)cccc6)cc4)C
0.305233	S1C(=NC(c2cnccc2)=C1c3ccncc3)NC(=O)c4cc(c(NC(=O)OCC5c6c(c7c5cccc7)cccc6)cc4)C
0.305233	S1C(=NC(c2cnccc2)=C1c3ccncc3)NC(=O)c4cc(c(NC(=O)OCC5c6c(c7c5cccc7)cccc6)cc4)C
0.305233	S1C(=NC(c2cnccc2)=C1c3ccncc3)NC(=O)c4cc(c(NC(=O)OCC5c6c(c7c5cccc7)cccc6)cc4)C
0.305233	S1C(=NC(c2cnccc2)=C1c3ccncc3)NC(=O)c4cc(c(NC(=O)OCC5c6c(c7c5cccc7)cccc6)cc4)C
0.305233	S1C(=NC(c2cnccc2)=C1c3ccncc3)NC(=O)c4cc(c(NC(=O)OCC5c6c(c7c5cccc7)cccc6)cc4)C
0.305233	S1C(=NC(c2cnccc2)=C1c3ccncc3)NC(=O)c4cc(c(NC(=O)OCC5c6c(c7c5cccc7)cccc6)cc4)C
0.304688	O=C(Nc1cc(NC(=O)CCN(C)C)c(cc1)C)C(=O)Nc2ccc(cc2)C3=NOC=C3
0.304688	O=C(Nc1cc(NC(=O)CCN(C)C)c(cc1)C)C(=O)Nc2ccc(cc2)C3=NOC=C3
0.304688	O=C(Nc1cc(NC(=O)CCN(C)C)c(cc1)C)C(=O)Nc2ccc(cc2)C3=NOC=C3
0.304688	O=C(Nc1cc(NC(=O)CCN(C)C)c(cc1)C)C(=O)Nc2ccc(cc2)C3=NOC=C3
0.304688	O=C(Nc1cc(NC(=O)CCN(C)C)c(cc1)C)C(=O)Nc2ccc(cc2)C3=NOC=C3
0.304688	O=C(Nc1cc(NC(=O)CCN(C)C)c(cc1)C)C(=O)Nc2ccc(cc2)C3=NOC=C3
0.304688	O=C(Nc1cc(NC(=O)CCN(C)C)c(cc1)C)C(=O)Nc2ccc(cc2)C3=NOC=C3
0.304688	O=C(Nc1cc(NC(=O)CCN(C)C)c(cc1)C)C(=O)Nc2ccc(cc2)C3=NOC=C3
0.304054	S(=O)(=O)(N1CCN(Cc2ccccc2)CC1)c3c(F)ccc(c3)C(=O)Nc4c(O)cc(cc4)C
0.304054	S(=O)(=O)(N1CCN(Cc2ccccc2)CC1)c3c(F)ccc(c3)C(=O)Nc4c(O)cc(cc4)C
0.304054	S(=O)(=O)(N1CCN(Cc2ccccc2)CC1)c3c(F)ccc(c3)C(=O)Nc4c(O)cc(cc4)C
0.304054	S(=O)(=O)(N1CCN(Cc2ccccc2)CC1)c3c(F)ccc(c3)C(=O)Nc4c(O)cc(cc4)C
0.304054	S(=O)(=O)(N1CCN(Cc2ccccc2)CC1)c3c(F)ccc(c3)C(=O)Nc4c(O)cc(cc4)C
0.304054	S(=O)(=O)(N1CCN(Cc2ccccc2)CC1)c3c(F)ccc(c3)C(=O)Nc4c(O)cc(cc4)C
0.304054	S(=O)(=O)(N1CCN(Cc2ccccc2)CC1)c3c(F)ccc(c3)C(=O)Nc4c(O)cc(cc4)C
0.304054	S(=O)(=O)(N1CCN(Cc2ccccc2)CC1)c3c(F)ccc(c3)C(=O)Nc4c(O)cc(cc4)C
0.304054	S(=O)(=O)(N1CCN(Cc2ccccc2)CC1)c3c(F)ccc(c3)C(=O)Nc4c(O)cc(cc4)C
0.304054	S(=O)(=O)(N1CCN(Cc2ccccc2)CC1)c3c(F)ccc(c3)C(=O)Nc4c(O)cc(cc4)C
0.30363	FC(F)(F)c1cc(ccc1)C(=O)Nc2cc(NC(=O)C(=O)N3CCC(CC3)CCCN4CCOCC4)c(cc2)C
0.30363	FC(F)(F)c1cc(ccc1)C(=O)Nc2cc(NC(=O)C(=O)N3CCC(CC3)CCCN4CCOCC4)c(cc2)C
0.30363	FC(F)(F)c1cc(ccc1)C(=O)Nc2cc(NC(=O)C(=O)N3CCC(CC3)CCCN4CCOCC4)c(cc2)C
0.30363	FC(F)(F)c1cc(ccc1)C(=O)Nc2cc(NC(=O)C(=O)N3CCC(CC3)CCCN4CCOCC4)c(cc2)C
0.30363	FC(F)(F)c1cc(ccc1)C(=O)Nc2cc(NC(=O)C(=O)N3CCC(CC3)CCCN4CCOCC4)c(cc2)C
0.30363	FC(F)(F)c1cc(ccc1)C(=O)Nc2cc(NC(=O)C(=O)N3CCC(CC3)CCCN4CCOCC4)c(cc2)C
0.30363	FC(F)(F)c1cc(ccc1)C(=O)Nc2cc(NC(=O)C(=O)N3CCC(CC3)CCCN4CCOCC4)c(cc2)C
0.30363	FC(F)(F)c1cc(ccc1)C(=O)Nc2cc(NC(=O)C(=O)N3CCC(CC3)CCCN4CCOCC4)c(cc2)C
0.30363	FC(F)(F)c1cc(ccc1)C(=O)Nc2cc(NC(=O)C(=O)N3CCC(CC3)CCCN4CCOCC4)c(cc2)C
0.30363	FC(F)(F)c1cc(ccc1)C(=O)Nc2cc(NC(=O)C(=O)N3CCC(CC3)CCCN4CCOCC4)c(cc2)C
0.303333	S(=O)(=O)(Nc1cc(c(cc1)C)C)c2ccc(cc2)C(=O)Nc3nc(ccn3)C4NCCCC4
0.303333	S(=O)(=O)(Nc1cc(c(cc1)C)C)c2ccc(cc2)C(=O)Nc3nc(ccn3)C4NCCCC4
0.303333	S(=O)(=O)(Nc1cc(c(cc1)C)C)c2ccc(cc2)C(=O)Nc3nc(ccn3)C4NCCCC4
0.303333	S(=O)(=O)(Nc1cc(c(cc1)C)C)c2ccc(cc2)C(=O)Nc3nc(ccn3)C4NCCCC4
0.303333	S(=O)(=O)(Nc1cc(c(cc1)C)C)c2ccc(cc2)C(=O)Nc3nc(ccn3)C4NCCCC4
0.303333	S(=O)(=O)(Nc1cc(c(cc1)C)C)c2ccc(cc2)C(=O)Nc3nc(ccn3)C4NCCCC4
0.303333	S(=O)(=O)(Nc1cc(c(cc1)C)C)c2ccc(cc2)C(=O)Nc3nc(ccn3)C4NCCCC4
0.303333	S(=O)(=O)(Nc1cc(c(cc1)C)C)c2ccc(cc2)C(=O)Nc3nc(ccn3)C4NCCCC4
0.303333	S(=O)(=O)(Nc1cc(c(cc1)C)C)c2ccc(cc2)C(=O)Nc3nc(ccn3)C4NCCCC4
0.303333	S(=O)(=O)(Nc1cc(c(cc1)C)C)c2ccc(cc2)C(=O)Nc3nc(ccn3)C4NCCCC4
0.302932	S(=O)(=O)(N1CCN(Cc2ccccc2)CC1)c3c(F)ccc(c3)C(=O)Nc4c(cc(NC(=O)c5ccc(F)cc5)cc4)C(F)(F)F
0.301639	FC(F)(F)c1cc(ccc1)C(=O)Nc2cc(NC(=O)C(=O)N(CC3CCN(CC3)C)CCOC)c(cc2)C
0.301639	FC(F)(F)c1cc(ccc1)C(=O)Nc2cc(NC(=O)C(=O)N(CC3CCN(CC3)C)CCOC)c(cc2)C
0.301639	FC(F)(F)c1cc(ccc1)C(=O)Nc2cc(NC(=O)C(=O)N(CC3CCN(CC3)C)CCOC)c(cc2)C
0.301639	FC(F)(F)c1cc(ccc1)C(=O)Nc2cc(NC(=O)C(=O)N(CC3CCN(CC3)C)CCOC)c(cc2)C
0.301639	FC(F)(F)c1cc(ccc1)C(=O)Nc2cc(NC(=O)C(=O)N(CC3CCN(CC3)C)CCOC)c(cc2)C
0.301639	FC(F)(F)c1cc(ccc1)C(=O)Nc2cc(NC(=O)C(=O)N(CC3CCN(CC3)C)CCOC)c(cc2)C
0.301639	FC(F)(F)c1cc(ccc1)C(=O)Nc2cc(NC(=O)C(=O)N(CC3CCN(CC3)C)CCOC)c(cc2)C
0.301639	FC(F)(F)c1cc(ccc1)C(=O)Nc2cc(NC(=O)C(=O)N(CC3CCN(CC3)C)CCOC)c(cc2)C
0.301639	FC(F)(F)c1cc(ccc1)C(=O)Nc2cc(NC(=O)C(=O)N(CC3CCN(CC3)C)CCOC)c(cc2)C
0.301639	FC(F)(F)c1cc(ccc1)C(=O)Nc2cc(NC(=O)C(=O)N(CC3CCN(CC3)C)CCOC)c(cc2)C
0.301587	S1N=C(N=C1NC(=O)c2cc(ccc2)CC#N)c3cnccc3
0.301587	S1N=C(N=C1NC(=O)c2cc(ccc2)CC#N)c3cnccc3
0.301587	S1N=C(N=C1NC(=O)c2cc(ccc2)CC#N)c3cnccc3
0.301587	S1N=C(N=C1NC(=O)c2cc(ccc2)CC#N)c3cnccc3
0.301587	S1N=C(N=C1NC(=O)c2cc(ccc2)CC#N)c3cnccc3
0.301587	S1N=C(N=C1NC(=O)c2cc(ccc2)CC#N)c3cnccc3
0.301587	S1N=C(N=C1NC(=O)c2cc(ccc2)CC#N)c3cnccc3
0.301587	S1N=C(N=C1NC(=O)c2cc(ccc2)CC#N)c3cnccc3
0.301587	S1N=C(N=C1NC(=O)c2cc(ccc2)CC#N)c3cnccc3
0.301587	S1N=C(N=C1NC(=O)c2cc(ccc2)CC#N)c3cnccc3
0.301242	S(=O)(=O)(N1CCN(c2ncccc2)CC1)CCNC(=O)C(=O)Nc3c(ccc(NC(=O)c4cc(ccc4)C(F)(F)F)c3)C
0.301242	S(=O)(=O)(N1CCN(c2ncccc2)CC1)CCNC(=O)C(=O)Nc3c(ccc(NC(=O)c4cc(ccc4)C(F)(F)F)c3)C
0.301242	S(=O)(=O)(N1CCN(c2ncccc2)CC1)CCNC(=O)C(=O)Nc3c(ccc(NC(=O)c4cc(ccc4)C(F)(F)F)c3)C
0.301242	S(=O)(=O)(N1CCN(c2ncccc2)CC1)CCNC(=O)C(=O)Nc3c(ccc(NC(=O)c4cc(ccc4)C(F)(F)F)c3)C
0.301242	S(=O)(=O)(N1CCN(c2ncccc2)CC1)CCNC(=O)C(=O)Nc3c(ccc(NC(=O)c4cc(ccc4)C(F)(F)F)c3)C
0.301242	S(=O)(=O)(N1CCN(c2ncccc2)CC1)CCNC(=O)C(=O)Nc3c(ccc(NC(=O)c4cc(ccc4)C(F)(F)F)c3)C
0.301242	S(=O)(=O)(N1CCN(c2ncccc2)CC1)CCNC(=O)C(=O)Nc3c(ccc(NC(=O)c4cc(ccc4)C(F)(F)F)c3)C
0.301242	S(=O)(=O)(N1CCN(c2ncccc2)CC1)CCNC(=O)C(=O)Nc3c(ccc(NC(=O)c4cc(ccc4)C(F)(F)F)c3)C
0.301242	S(=O)(=O)(N1CCN(c2ncccc2)CC1)CCNC(=O)C(=O)Nc3c(ccc(NC(=O)c4cc(ccc4)C(F)(F)F)c3)C
0.301242	S(=O)(=O)(N1CCN(c2ncccc2)CC1)CCNC(=O)C(=O)Nc3c(ccc(NC(=O)c4cc(ccc4)C(F)(F)F)c3)C
0.301115	S1N=C(N=C1NC(=O)c2ccc(NC(=O)C34CC5CC(C3)CC(C4)C5)cc2)c6cnccc6
0.301115	S1N=C(N=C1NC(=O)c2ccc(NC(=O)C34CC5CC(C3)CC(C4)C5)cc2)c6cnccc6
0.301115	S1N=C(N=C1NC(=O)c2ccc(NC(=O)C34CC5CC(C3)CC(C4)C5)cc2)c6cnccc6
0.301115	S1N=C(N=C1NC(=O)c2ccc(NC(=O)C34CC5CC(C3)CC(C4)C5)cc2)c6cnccc6
0.301115	S1N=C(N=C1NC(=O)c2ccc(NC(=O)C34CC5CC(C3)CC(C4)C5)cc2)c6cnccc6
0.301115	S1N=C(N=C1NC(=O)c2ccc(NC(=O)C34CC5CC(C3)CC(C4)C5)cc2)c6cnccc6
0.301115	S1N=C(N=C1NC(=O)c2ccc(NC(=O)C34CC5CC(C3)CC(C4)C5)cc2)c6cnccc6
0.301115	S1N=C(N=C1NC(=O)c2ccc(NC(=O)C34CC5CC(C3)CC(C4)C5)cc2)c6cnccc6
0.301115	S1N=C(N=C1NC(=O)c2ccc(NC(=O)C34CC5CC(C3)CC(C4)C5)cc2)c6cnccc6
0.301115	S1N=C(N=C1NC(=O)c2ccc(NC(=O)C34CC5CC(C3)CC(C4)C5)cc2)c6cnccc6
0.301038	FC(F)(F)c1cc(ccc1)C(=O)Nc2cc(NC(=O)C(=O)NC3CC(COCc4ccccc4)C3)c(cc2)C
0.301038	FC(F)(F)c1cc(ccc1)C(=O)Nc2cc(NC(=O)C(=O)NC3CC(COCc4ccccc4)C3)c(cc2)C
0.300341	S(=O)(=O)(N1CCN(Cc2ccccc2)CC1)c3c(F)ccc(c3)C(=O)NCc4cc(NC(=O)c5ccc(F)cc5)ccc4
0.300341	S(=O)(=O)(N1CCN(Cc2ccccc2)CC1)c3c(F)ccc(c3)C(=O)NCc4cc(NC(=O)c5ccc(F)cc5)ccc4
0.300341	S(=O)(=O)(N1CCN(Cc2ccccc2)CC1)c3c(F)ccc(c3)C(=O)NCc4cc(NC(=O)c5ccc(F)cc5)ccc4
0.3	FC(F)(F)c1cc(ccc1)C(=O)Nc2cc(NC(=O)C(=O)Nc3cc(NC(=O)CCN(C)C)c(cc3)C)c(cc2)C
0.3	FC(F)(F)c1cc(ccc1)C(=O)Nc2cc(NC(=O)C(=O)Nc3cc(NC(=O)CCN(C)C)c(cc3)C)c(cc2)C
0.3	FC(F)(F)c1cc(ccc1)C(=O)Nc2cc(NC(=O)C(=O)Nc3cc(NC(=O)CCN(C)C)c(cc3)C)c(cc2)C
0.3	FC(F)(F)c1cc(ccc1)C(=O)Nc2cc(NC(=O)C(=O)Nc3cc(NC(=O)CCN(C)C)c(cc3)C)c(cc2)C
0.3	FC(F)(F)c1cc(ccc1)C(=O)Nc2cc(NC(=O)C(=O)Nc3cc(NC(=O)CCN(C)C)c(cc3)C)c(cc2)C
0.3	FC(F)(F)c1cc(ccc1)C(=O)Nc2cc(NC(=O)C(=O)Nc3cc(NC(=O)CCN(C)C)c(cc3)C)c(cc2)C
0.3	FC(F)(F)c1cc(ccc1)C(=O)Nc2cc(NC(=O)C(=O)Nc3cc(NC(=O)CCN(C)C)c(cc3)C)c(cc2)C
0.3	FC(F)(F)c1cc(ccc1)C(=O)Nc2cc(NC(=O)C(=O)Nc3cc(NC(=O)CCN(C)C)c(cc3)C)c(cc2)C
0.3	FC(F)(F)c1cc(ccc1)C(=O)Nc2cc(NC(=O)C(=O)Nc3cc(NC(=O)CCN(C)C)c(cc3)C)c(cc2)C
0.3	FC(F)(F)c1cc(ccc1)C(=O)Nc2cc(NC(=O)C(=O)Nc3cc(NC(=O)CCN(C)C)c(cc3)C)c(cc2)C
0.299296	Brc1ccc(S(=O)(=O)Nc2cc(ccc2)C(=O)Nc3c(ccc(c3)C=4OC(=CC4)C)C)cc1
0.298851	Brc1c(F)ccc(c1)C(=O)Nc2c(ccc(c2)C=3OC(=CC3)C)C
0.298851	Brc1c(F)ccc(c1)C(=O)Nc2c(ccc(c2)C=3OC(=CC3)C)C
0.298851	Brc1c(F)ccc(c1)C(=O)Nc2c(ccc(c2)C=3OC(=CC3)C)C
0.298851	Brc1c(F)ccc(c1)C(=O)Nc2c(ccc(c2)C=3OC(=CC3)C)C
0.298851	Brc1c(F)ccc(c1)C(=O)Nc2c(ccc(c2)C=3OC(=CC3)C)C
0.298851	Brc1c(F)ccc(c1)C(=O)Nc2c(ccc(c2)C=3OC(=CC3)C)C
0.298851	Brc1c(F)ccc(c1)C(=O)Nc2c(ccc(c2)C=3OC(=CC3)C)C
0.298851	Brc1c(F)ccc(c1)C(=O)Nc2c(ccc(c2)C=3OC(=CC3)C)C
0.298851	Brc1c(F)ccc(c1)C(=O)Nc2c(ccc(c2)C=3OC(=CC3)C)C
0.298611	FC(F)(F)c1cc(ccc1)C(=O)Nc2cc(NC(=O)C(=O)NCc3cc(ccc3)CNC(=O)OC(C)(C)C)c(cc2)C
0.298611	FC(F)(F)c1cc(ccc1)C(=O)Nc2cc(NC(=O)C(=O)NCc3cc(ccc3)CNC(=O)OC(C)(C)C)c(cc2)C
0.298611	FC(F)(F)c1cc(ccc1)C(=O)Nc2cc(NC(=O)C(=O)NCc3cc(ccc3)CNC(=O)OC(C)(C)C)c(cc2)C
0.298611	FC(F)(F)c1cc(ccc1)C(=O)Nc2cc(NC(=O)C(=O)NCc3cc(ccc3)CNC(=O)OC(C)(C)C)c(cc2)C
0.298611	FC(F)(F)c1cc(ccc1)C(=O)Nc2cc(NC(=O)C(=O)NCc3cc(ccc3)CNC(=O)OC(C)(C)C)c(cc2)C
0.298611	FC(F)(F)c1cc(ccc1)C(=O)Nc2cc(NC(=O)C(=O)NCc3cc(ccc3)CNC(=O)OC(C)(C)C)c(cc2)C
0.298611	FC(F)(F)c1cc(ccc1)C(=O)Nc2cc(NC(=O)C(=O)NCc3cc(ccc3)CNC(=O)OC(C)(C)C)c(cc2)C
0.298611	FC(F)(F)c1cc(ccc1)C(=O)Nc2cc(NC(=O)C(=O)NCc3cc(ccc3)CNC(=O)OC(C)(C)C)c(cc2)C
0.298611	FC(F)(F)c1cc(ccc1)C(=O)Nc2cc(NC(=O)C(=O)NCc3cc(ccc3)CNC(=O)OC(C)(C)C)c(cc2)C
0.298611	FC(F)(F)c1cc(ccc1)C(=O)Nc2cc(NC(=O)C(=O)NCc3cc(ccc3)CNC(=O)OC(C)(C)C)c(cc2)C
0.298182	FC(F)(F)CNc1c(cccc1)C(=O)Nc2c(OC)ccc(c3cnccc3)c2
0.298182	FC(F)(F)CNc1c(cccc1)C(=O)Nc2c(OC)ccc(c3cnccc3)c2
0.298182	FC(F)(F)CNc1c(cccc1)C(=O)Nc2c(OC)ccc(c3cnccc3)c2
0.298182	FC(F)(F)CNc1c(cccc1)C(=O)Nc2c(OC)ccc(c3cnccc3)c2
0.298182	FC(F)(F)CNc1c(cccc1)C(=O)Nc2c(OC)ccc(c3cnccc3)c2
0.298182	FC(F)(F)CNc1c(cccc1)C(=O)Nc2c(OC)ccc(c3cnccc3)c2
0.298182	FC(F)(F)CNc1c(cccc1)C(=O)Nc2c(OC)ccc(c3cnccc3)c2
0.298182	FC(F)(F)CNc1c(cccc1)C(=O)Nc2c(OC)ccc(c3cnccc3)c2
0.298182	FC(F)(F)CNc1c(cccc1)C(=O)Nc2c(OC)ccc(c3cnccc3)c2
0.298182	FC(F)(F)CNc1c(cccc1)C(=O)Nc2c(OC)ccc(c3cnccc3)c2
0.297297	S1C(=NC(=C1)CN2CCC(CC2)C)NC(=O)c3c(Nc4cc(F)ccc4)cncc3
0.297101	O=C(Nc1c(cccc1)C(=O)NCc2cnccc2)c3cc(c(OC)cc3)C
0.297101	O=C(Nc1c(cccc1)C(=O)NCc2cnccc2)c3cc(c(OC)cc3)C
0.297101	O=C(Nc1c(cccc1)C(=O)NCc2cnccc2)c3cc(c(OC)cc3)C
0.297101	O=C(Nc1c(cccc1)C(=O)NCc2cnccc2)c3cc(c(OC)cc3)C
0.297101	O=C(Nc1c(cccc1)C(=O)NCc2cnccc2)c3cc(c(OC)cc3)C
0.296578	O=C1NN=C(C(=O)Nc2cc(ccc2)CN3CCN(CC3)C)C=C1C
0.296578	O=C1NN=C(C(=O)Nc2cc(ccc2)CN3CCN(CC3)C)C=C1C
0.296578	O=C1NN=C(C(=O)Nc2cc(ccc2)CN3CCN(CC3)C)C=C1C
0.296578	O=C1NN=C(C(=O)Nc2cc(ccc2)CN3CCN(CC3)C)C=C1C
0.296578	O=C(Nc1c(ccc(c1)C=2OC(=CC2)C)C)c3cc(c(OC)cc3)C
0.296578	O=C(Nc1c(ccc(c1)C=2OC(=CC2)C)C)c3cc(c(OC)cc3)C
0.296578	O=C(Nc1c(ccc(c1)C=2OC(=CC2)C)C)c3cc(c(OC)cc3)C
0.296578	O=C(Nc1c(ccc(c1)C=2OC(=CC2)C)C)c3cc(c(OC)cc3)C
0.296578	O=C(Nc1c(ccc(c1)C=2OC(=CC2)C)C)c3cc(c(OC)cc3)C
0.296578	O=C(Nc1c(ccc(c1)C=2OC(=CC2)C)C)c3cc(c(OC)cc3)C
0.296578	O=C(Nc1c(ccc(c1)C=2OC(=CC2)C)C)c3cc(c(OC)cc3)C
0.296578	O=C(Nc1c(ccc(c1)C=2OC(=CC2)C)C)c3cc(c(OC)cc3)C
0.296578	O=C(Nc1c(ccc(c1)C=2OC(=CC2)C)C)c3cc(c(OC)cc3)C
0.296578	O=C(Nc1c(ccc(c1)C=2OC(=CC2)C)C)c3cc(c(OC)cc3)C
0.296	O=C(Nc1cc(ccc1)C2=NC(=CC(=O)N2)C)c3ccc(NC(=O)c4ccccc4)cc3
0.296	O=C(Nc1cc(ccc1)C2=NC(=CC(=O)N2)C)c3ccc(NC(=O)c4ccccc4)cc3
0.296	O=C(Nc1cc(ccc1)C2=NC(=CC(=O)N2)C)c3ccc(NC(=O)c4ccccc4)cc3
0.296	O=C(Nc1cc(ccc1)C2=NC(=CC(=O)N2)C)c3ccc(NC(=O)c4ccccc4)cc3
0.296	O=C(Nc1cc(ccc1)C2=NC(=CC(=O)N2)C)c3ccc(NC(=O)c4ccccc4)cc3
0.296	O=C(Nc1cc(ccc1)C2=NC(=CC(=O)N2)C)c3ccc(NC(=O)c4ccccc4)cc3
0.296	O=C(Nc1cc(ccc1)C2=NC(=CC(=O)N2)C)c3ccc(NC(=O)c4ccccc4)cc3
0.296	O=C(Nc1cc(ccc1)C2=NC(=CC(=O)N2)C)c3ccc(NC(=O)c4ccccc4)cc3
0.296	O=C(Nc1cc(ccc1)C2=NC(=CC(=O)N2)C)c3ccc(NC(=O)c4ccccc4)cc3
0.296	O=C(Nc1cc(ccc1)C2=NC(=CC(=O)N2)C)c3ccc(NC(=O)c4ccccc4)cc3
0.295652	O=C(NC1CCN(Cc2cnccc2)CC1)c3ccc(cc3)CN
0.295652	O=C(NC1CCN(Cc2cnccc2)CC1)c3ccc(cc3)CN
0.295652	O=C(NC1CCN(Cc2cnccc2)CC1)c3ccc(cc3)CN
0.295652	O=C(NC1CCN(Cc2cnccc2)CC1)c3ccc(cc3)CN
0.295652	O=C(NC1CCN(Cc2cnccc2)CC1)c3ccc(cc3)CN
0.295652	O=C(NC1CCN(Cc2cnccc2)CC1)c3ccc(cc3)CN
0.295652	O=C(NC1CCN(Cc2cnccc2)CC1)c3ccc(cc3)CN
0.295652	O=C(NC1CCN(Cc2cnccc2)CC1)c3ccc(cc3)CN
0.295652	O=C(NC1CCN(Cc2cnccc2)CC1)c3ccc(cc3)CN
0.295652	O=C(NC1CCN(Cc2cnccc2)CC1)c3ccc(cc3)CN
0.29562	FC(F)(F)c1cc(ccc1)C(=O)Nc2cc(NC(=O)C(=O)Nc3cc(OC(F)F)c(cc3)C)c(cc2)C
0.29562	FC(F)(F)c1cc(ccc1)C(=O)Nc2cc(NC(=O)C(=O)Nc3cc(OC(F)F)c(cc3)C)c(cc2)C
0.29562	FC(F)(F)c1cc(ccc1)C(=O)Nc2cc(NC(=O)C(=O)Nc3cc(OC(F)F)c(cc3)C)c(cc2)C
0.29562	FC(F)(F)c1cc(ccc1)C(=O)Nc2cc(NC(=O)C(=O)Nc3cc(OC(F)F)c(cc3)C)c(cc2)C
0.29562	FC(F)(F)c1cc(ccc1)C(=O)Nc2cc(NC(=O)C(=O)Nc3cc(OC(F)F)c(cc3)C)c(cc2)C
0.29562	FC(F)(F)c1cc(ccc1)C(=O)Nc2cc(NC(=O)C(=O)Nc3cc(OC(F)F)c(cc3)C)c(cc2)C
0.29562	FC(F)(F)c1cc(ccc1)C(=O)Nc2cc(NC(=O)C(=O)Nc3cc(OC(F)F)c(cc3)C)c(cc2)C
0.29562	FC(F)(F)c1cc(ccc1)C(=O)Nc2cc(NC(=O)C(=O)Nc3cc(OC(F)F)c(cc3)C)c(cc2)C
0.29562	FC(F)(F)c1cc(ccc1)C(=O)Nc2cc(NC(=O)C(=O)Nc3cc(OC(F)F)c(cc3)C)c(cc2)C
0.29562	FC(F)(F)c1cc(ccc1)C(=O)Nc2cc(NC(=O)C(=O)Nc3cc(OC(F)F)c(cc3)C)c(cc2)C
0.295238	FC(F)(F)c1cc(ccc1)C(=O)Nc2cc(NC(=O)C(=O)NC(C(=O)N3CCCCC3)Cc4ccccc4)c(cc2)C
0.295238	FC(F)(F)c1cc(ccc1)C(=O)Nc2cc(NC(=O)C(=O)NC(C(=O)N3CCCCC3)Cc4ccccc4)c(cc2)C
0.295238	FC(F)(F)c1cc(ccc1)C(=O)Nc2cc(NC(=O)C(=O)NC(C(=O)N3CCCCC3)Cc4ccccc4)c(cc2)C
0.295238	FC(F)(F)c1cc(ccc1)C(=O)Nc2cc(NC(=O)C(=O)NC(C(=O)N3CCCCC3)Cc4ccccc4)c(cc2)C
0.295238	FC(F)(F)c1cc(ccc1)C(=O)Nc2cc(NC(=O)C(=O)NC(C(=O)N3CCCCC3)Cc4ccccc4)c(cc2)C
0.295238	FC(F)(F)c1cc(ccc1)C(=O)Nc2cc(NC(=O)C(=O)NC(C(=O)N3CCCCC3)Cc4ccccc4)c(cc2)C
0.295238	FC(F)(F)c1cc(ccc1)C(=O)Nc2cc(NC(=O)C(=O)NC(C(=O)N3CCCCC3)Cc4ccccc4)c(cc2)C
0.295238	FC(F)(F)c1cc(ccc1)C(=O)Nc2cc(NC(=O)C(=O)NC(C(=O)N3CCCCC3)Cc4ccccc4)c(cc2)C
0.295238	FC(F)(F)c1cc(ccc1)C(=O)Nc2cc(NC(=O)C(=O)NC(C(=O)N3CCCCC3)Cc4ccccc4)c(cc2)C
0.295238	FC(F)(F)c1cc(ccc1)C(=O)Nc2cc(NC(=O)C(=O)NC(C(=O)N3CCCCC3)Cc4ccccc4)c(cc2)C
0.294964	S1N=C(N=C1NC(=O)c2c(F)cc(cc2)C(=O)OC)c3cnccc3
0.294964	S1N=C(N=C1NC(=O)c2c(F)cc(cc2)C(=O)OC)c3cnccc3
0.294964	S1N=C(N=C1NC(=O)c2c(F)cc(cc2)C(=O)OC)c3cnccc3
0.294964	S1N=C(N=C1NC(=O)c2c(F)cc(cc2)C(=O)OC)c3cnccc3
0.294964	S1N=C(N=C1NC(=O)c2c(F)cc(cc2)C(=O)OC)c3cnccc3
0.294964	S1N=C(N=C1NC(=O)c2c(F)cc(cc2)C(=O)OC)c3cnccc3
0.294964	S1N=C(N=C1NC(=O)c2c(F)cc(cc2)C(=O)OC)c3cnccc3
0.294964	S1N=C(N=C1NC(=O)c2c(F)cc(cc2)C(=O)OC)c3cnccc3
0.294964	S1N=C(N=C1NC(=O)c2c(F)cc(cc2)C(=O)OC)c3cnccc3
0.294964	S1N=C(N=C1NC(=O)c2c(F)cc(cc2)C(=O)OC)c3cnccc3
0.294776	S(=O)(=O)(Nc1c(cccc1)C(=O)Nc2ccc(cc2)CN3CCN(Cc4ccccc4)CC3)c5ccc(F)cc5
0.294776	S(=O)(=O)(Nc1c(cccc1)C(=O)Nc2ccc(cc2)CN3CCN(Cc4ccccc4)CC3)c5ccc(F)cc5
0.294776	S(=O)(=O)(Nc1c(cccc1)C(=O)Nc2ccc(cc2)CN3CCN(Cc4ccccc4)CC3)c5ccc(F)cc5
0.294776	S(=O)(=O)(Nc1c(cccc1)C(=O)Nc2ccc(cc2)CN3CCN(Cc4ccccc4)CC3)c5ccc(F)cc5
0.294776	S(=O)(=O)(Nc1c(cccc1)C(=O)Nc2ccc(cc2)CN3CCN(Cc4ccccc4)CC3)c5ccc(F)cc5
0.294776	S(=O)(=O)(Nc1c(cccc1)C(=O)Nc2ccc(cc2)CN3CCN(Cc4ccccc4)CC3)c5ccc(F)cc5
0.293651	O=C(Nc1c(c2ccncc2)cccc1)c3cnc(nc3)c4ncccc4
0.293651	O=C(Nc1c(c2ccncc2)cccc1)c3cnc(nc3)c4ncccc4
0.293651	O=C(Nc1c(c2ccncc2)cccc1)c3cnc(nc3)c4ncccc4
0.293651	O=C(Nc1c(c2ccncc2)cccc1)c3cnc(nc3)c4ncccc4
0.293651	O=C(Nc1c(c2ccncc2)cccc1)c3cnc(nc3)c4ncccc4
0.293651	O=C(Nc1c(c2ccncc2)cccc1)c3cnc(nc3)c4ncccc4
0.293651	O=C(Nc1c(c2ccncc2)cccc1)c3cnc(nc3)c4ncccc4
0.293651	O=C(Nc1c(c2ccncc2)cccc1)c3cnc(nc3)c4ncccc4
0.293651	O=C(Nc1c(c2ccncc2)cccc1)c3cnc(nc3)c4ncccc4
0.293651	O=C(Nc1c(c2ccncc2)cccc1)c3cnc(nc3)c4ncccc4
0.293515	S1C(C(=O)Nc2c(cc(cc2)C=3ON=C(N3)c4cc(NC(=O)NC(C)C)ccc4)C)=CC=C1
0.293515	S1C(C(=O)Nc2c(cc(cc2)C=3ON=C(N3)c4cc(NC(=O)NC(C)C)ccc4)C)=CC=C1
0.293515	S1C(C(=O)Nc2c(cc(cc2)C=3ON=C(N3)c4cc(NC(=O)NC(C)C)ccc4)C)=CC=C1
0.293515	S1C(C(=O)Nc2c(cc(cc2)C=3ON=C(N3)c4cc(NC(=O)NC(C)C)ccc4)C)=CC=C1
0.293515	S1C(C(=O)Nc2c(cc(cc2)C=3ON=C(N3)c4cc(NC(=O)NC(C)C)ccc4)C)=CC=C1
0.293515	S1C(C(=O)Nc2c(cc(cc2)C=3ON=C(N3)c4cc(NC(=O)NC(C)C)ccc4)C)=CC=C1
0.293515	S1C(C(=O)Nc2c(cc(cc2)C=3ON=C(N3)c4cc(NC(=O)NC(C)C)ccc4)C)=CC=C1
0.293515	S1C(C(=O)Nc2c(cc(cc2)C=3ON=C(N3)c4cc(NC(=O)NC(C)C)ccc4)C)=CC=C1
0.293515	S1C(C(=O)Nc2c(cc(cc2)C=3ON=C(N3)c4cc(NC(=O)NC(C)C)ccc4)C)=CC=C1
0.293515	S1C(C(=O)Nc2c(cc(cc2)C=3ON=C(N3)c4cc(NC(=O)NC(C)C)ccc4)C)=CC=C1
0.293515	Clc1c(S(=O)(=O)N2CC(OC(C2)C)C)cc(cc1)C(=O)Nc3ccc(cc3)CN4CCN(Cc5ccccc5)CC4
0.293515	Clc1c(S(=O)(=O)N2CC(OC(C2)C)C)cc(cc1)C(=O)Nc3ccc(cc3)CN4CCN(Cc5ccccc5)CC4
0.293515	Clc1c(S(=O)(=O)N2CC(OC(C2)C)C)cc(cc1)C(=O)Nc3ccc(cc3)CN4CCN(Cc5ccccc5)CC4
0.293515	Clc1c(S(=O)(=O)N2CC(OC(C2)C)C)cc(cc1)C(=O)Nc3ccc(cc3)CN4CCN(Cc5ccccc5)CC4
0.293515	Clc1c(S(=O)(=O)N2CC(OC(C2)C)C)cc(cc1)C(=O)Nc3ccc(cc3)CN4CCN(Cc5ccccc5)CC4
0.293515	Clc1c(S(=O)(=O)N2CC(OC(C2)C)C)cc(cc1)C(=O)Nc3ccc(cc3)CN4CCN(Cc5ccccc5)CC4
0.293515	Clc1c(S(=O)(=O)N2CC(OC(C2)C)C)cc(cc1)C(=O)Nc3ccc(cc3)CN4CCN(Cc5ccccc5)CC4
0.293515	Clc1c(S(=O)(=O)N2CC(OC(C2)C)C)cc(cc1)C(=O)Nc3ccc(cc3)CN4CCN(Cc5ccccc5)CC4
0.293515	Clc1c(S(=O)(=O)N2CC(OC(C2)C)C)cc(cc1)C(=O)Nc3ccc(cc3)CN4CCN(Cc5ccccc5)CC4
0.293515	Clc1c(S(=O)(=O)N2CC(OC(C2)C)C)cc(cc1)C(=O)Nc3ccc(cc3)CN4CCN(Cc5ccccc5)CC4
0.293478	FC(F)(F)c1cc(ccc1)C(=O)Nc2cc(NC(=O)C(=O)NCCCOC(C)(C)C)c(cc2)C
0.293478	FC(F)(F)c1cc(ccc1)C(=O)Nc2cc(NC(=O)C(=O)NCCCOC(C)(C)C)c(cc2)C
0.293478	FC(F)(F)c1cc(ccc1)C(=O)Nc2cc(NC(=O)C(=O)NCCCOC(C)(C)C)c(cc2)C
0.293478	FC(F)(F)c1cc(ccc1)C(=O)Nc2cc(NC(=O)C(=O)NCCCOC(C)(C)C)c(cc2)C
0.293478	FC(F)(F)c1cc(ccc1)C(=O)Nc2cc(NC(=O)C(=O)NCCCOC(C)(C)C)c(cc2)C
0.293478	FC(F)(F)c1cc(ccc1)C(=O)Nc2cc(NC(=O)C(=O)NCCCOC(C)(C)C)c(cc2)C
0.293478	FC(F)(F)c1cc(ccc1)C(=O)Nc2cc(NC(=O)C(=O)NCCCOC(C)(C)C)c(cc2)C
0.293478	FC(F)(F)c1cc(ccc1)C(=O)Nc2cc(NC(=O)C(=O)NCCCOC(C)(C)C)c(cc2)C
0.293478	FC(F)(F)c1cc(ccc1)C(=O)Nc2cc(NC(=O)C(=O)NCCCOC(C)(C)C)c(cc2)C
0.293478	FC(F)(F)c1cc(ccc1)C(=O)Nc2cc(NC(=O)C(=O)NCCCOC(C)(C)C)c(cc2)C
0.293478	Ic1cc(NC(=O)C(=O)Nc2c(ccc(NC(=O)c3cc(ccc3)C(F)(F)F)c2)C)c(OC)cc1
0.293478	Ic1cc(NC(=O)C(=O)Nc2c(ccc(NC(=O)c3cc(ccc3)C(F)(F)F)c2)C)c(OC)cc1
0.293478	Ic1cc(NC(=O)C(=O)Nc2c(ccc(NC(=O)c3cc(ccc3)C(F)(F)F)c2)C)c(OC)cc1
0.293478	Ic1cc(NC(=O)C(=O)Nc2c(ccc(NC(=O)c3cc(ccc3)C(F)(F)F)c2)C)c(OC)cc1
0.293478	Ic1cc(NC(=O)C(=O)Nc2c(ccc(NC(=O)c3cc(ccc3)C(F)(F)F)c2)C)c(OC)cc1
0.293478	Ic1cc(NC(=O)C(=O)Nc2c(ccc(NC(=O)c3cc(ccc3)C(F)(F)F)c2)C)c(OC)cc1
0.293478	Ic1cc(NC(=O)C(=O)Nc2c(ccc(NC(=O)c3cc(ccc3)C(F)(F)F)c2)C)c(OC)cc1
0.293478	Ic1cc(NC(=O)C(=O)Nc2c(ccc(NC(=O)c3cc(ccc3)C(F)(F)F)c2)C)c(OC)cc1
0.293478	Ic1cc(NC(=O)C(=O)Nc2c(ccc(NC(=O)c3cc(ccc3)C(F)(F)F)c2)C)c(OC)cc1
0.293478	Ic1cc(NC(=O)C(=O)Nc2c(ccc(NC(=O)c3cc(ccc3)C(F)(F)F)c2)C)c(OC)cc1
0.293388	S(c1ccc(cc1)C(=O)Nc2cc(ccc2)C(=O)NC3CC3)Cc4cnccc4
0.293388	S(c1ccc(cc1)C(=O)Nc2cc(ccc2)C(=O)NC3CC3)Cc4cnccc4
0.293388	S(c1ccc(cc1)C(=O)Nc2cc(ccc2)C(=O)NC3CC3)Cc4cnccc4
0.293388	S(c1ccc(cc1)C(=O)Nc2cc(ccc2)C(=O)NC3CC3)Cc4cnccc4
0.293388	S(c1ccc(cc1)C(=O)Nc2cc(ccc2)C(=O)NC3CC3)Cc4cnccc4
0.293388	S(c1ccc(cc1)C(=O)Nc2cc(ccc2)C(=O)NC3CC3)Cc4cnccc4
0.293388	S(c1ccc(cc1)C(=O)Nc2cc(ccc2)C(=O)NC3CC3)Cc4cnccc4
0.293388	S(c1ccc(cc1)C(=O)Nc2cc(ccc2)C(=O)NC3CC3)Cc4cnccc4
0.293388	S(c1ccc(cc1)C(=O)Nc2cc(ccc2)C(=O)NC3CC3)Cc4cnccc4
0.293388	S(c1ccc(cc1)C(=O)Nc2cc(ccc2)C(=O)NC3CC3)Cc4cnccc4
0.292763	S1C(=NC(c2cnccc2)=C1c3ccncc3)NC(=O)c4c(O)ccc(NC(=O)CC)c4
0.292763	S1C(=NC(c2cnccc2)=C1c3ccncc3)NC(=O)c4c(O)ccc(NC(=O)CC)c4
0.292763	S1C(=NC(c2cnccc2)=C1c3ccncc3)NC(=O)c4c(O)ccc(NC(=O)CC)c4
0.292763	S1C(=NC(c2cnccc2)=C1c3ccncc3)NC(=O)c4c(O)ccc(NC(=O)CC)c4
0.292763	S1C(=NC(c2cnccc2)=C1c3ccncc3)NC(=O)c4c(O)ccc(NC(=O)CC)c4
0.292763	S1C(=NC(c2cnccc2)=C1c3ccncc3)NC(=O)c4c(O)ccc(NC(=O)CC)c4
0.292763	S1C(=NC(c2cnccc2)=C1c3ccncc3)NC(=O)c4c(O)ccc(NC(=O)CC)c4
0.292763	S1C(=NC(c2cnccc2)=C1c3ccncc3)NC(=O)c4c(O)ccc(NC(=O)CC)c4
0.292763	S1C(=NC(c2cnccc2)=C1c3ccncc3)NC(=O)c4c(O)ccc(NC(=O)CC)c4
0.292763	S1C(=NC(c2cnccc2)=C1c3ccncc3)NC(=O)c4c(O)ccc(NC(=O)CC)c4
0.292517	Brc1cc(F)c(NC(=O)c2cc(S(=O)(=O)N3CCN(Cc4ccccc4)CC3)c(F)cc2)cc1
0.292517	Brc1cc(F)c(NC(=O)c2cc(S(=O)(=O)N3CCN(Cc4ccccc4)CC3)c(F)cc2)cc1
0.292517	Brc1cc(F)c(NC(=O)c2cc(S(=O)(=O)N3CCN(Cc4ccccc4)CC3)c(F)cc2)cc1
0.292517	Brc1cc(F)c(NC(=O)c2cc(S(=O)(=O)N3CCN(Cc4ccccc4)CC3)c(F)cc2)cc1
0.291946	S1C(=NC(c2cc(F)c(F)cc2)=C1)NC(=O)c3cc(NC(=O)CCN4C=NC=C4)ccc3
0.291946	S1C(=NC(c2cc(F)c(F)cc2)=C1)NC(=O)c3cc(NC(=O)CCN4C=NC=C4)ccc3
0.291946	S1C(=NC(c2cc(F)c(F)cc2)=C1)NC(=O)c3cc(NC(=O)CCN4C=NC=C4)ccc3
0.291946	S1C(=NC(c2cc(F)c(F)cc2)=C1)NC(=O)c3cc(NC(=O)CCN4C=NC=C4)ccc3
0.291946	S1C(=NC(c2cc(F)c(F)cc2)=C1)NC(=O)c3cc(NC(=O)CCN4C=NC=C4)ccc3
0.291946	S1C(=NC(c2cc(F)c(F)cc2)=C1)NC(=O)c3cc(NC(=O)CCN4C=NC=C4)ccc3
0.291946	S1C(=NC(c2cc(F)c(F)cc2)=C1)NC(=O)c3cc(NC(=O)CCN4C=NC=C4)ccc3
0.291946	S1C(=NC(c2cc(F)c(F)cc2)=C1)NC(=O)c3cc(NC(=O)CCN4C=NC=C4)ccc3
0.291946	S1C(=NC(c2cc(F)c(F)cc2)=C1)NC(=O)c3cc(NC(=O)CCN4C=NC=C4)ccc3
0.291946	S1C(=NC(c2cc(F)c(F)cc2)=C1)NC(=O)c3cc(NC(=O)CCN4C=NC=C4)ccc3
0.291815	S1C(C(=O)NC1=O)=Cc2ccc(cc2)C(=O)Nc3c(ccc(NC(=O)C4CC4)c3)C
0.291815	S1C(C(=O)NC1=O)=Cc2ccc(cc2)C(=O)Nc3c(ccc(NC(=O)C4CC4)c3)C
0.291815	S1C(C(=O)NC1=O)=Cc2ccc(cc2)C(=O)Nc3c(ccc(NC(=O)C4CC4)c3)C
0.291815	S1C(C(=O)NC1=O)=Cc2ccc(cc2)C(=O)Nc3c(ccc(NC(=O)C4CC4)c3)C
0.291815	S1C(C(=O)NC1=O)=Cc2ccc(cc2)C(=O)Nc3c(ccc(NC(=O)C4CC4)c3)C
0.291815	S1C(C(=O)NC1=O)=Cc2ccc(cc2)C(=O)Nc3c(ccc(NC(=O)C4CC4)c3)C
0.291667	O=C(Nc1c(OC)cc(N)cc1)c2cnccc2
0.291513	FC(F)(F)c1cc(NC(=O)c2cc(c3cc(N(CC)CC)ccc3)c(cc2)C)ccc1
0.291513	FC(F)(F)c1cc(NC(=O)c2cc(c3cc(N(CC)CC)ccc3)c(cc2)C)ccc1
0.291411	S(=O)(=O)(N1CCN(Cc2ccccc2)CC1)c3c(F)ccc(c3)C(=O)Nc4c(cc(cc4)C(F)(C(F)(F)F)C(F)(F)F)C
0.291411	S(=O)(=O)(N1CCN(Cc2ccccc2)CC1)c3c(F)ccc(c3)C(=O)Nc4c(cc(cc4)C(F)(C(F)(F)F)C(F)(F)F)C
0.291411	S(=O)(=O)(N1CCN(Cc2ccccc2)CC1)c3c(F)ccc(c3)C(=O)Nc4c(cc(cc4)C(F)(C(F)(F)F)C(F)(F)F)C
0.291367	FC(F)(F)c1cc(ccc1)C(=O)Nc2cc(NC(=O)C(=O)NCC(CC(F)(F)F)C)c(cc2)C
0.291367	FC(F)(F)c1cc(ccc1)C(=O)Nc2cc(NC(=O)C(=O)NCC(CC(F)(F)F)C)c(cc2)C
0.291367	FC(F)(F)c1cc(ccc1)C(=O)Nc2cc(NC(=O)C(=O)NCC(CC(F)(F)F)C)c(cc2)C
0.291367	FC(F)(F)c1cc(ccc1)C(=O)Nc2cc(NC(=O)C(=O)NCC(CC(F)(F)F)C)c(cc2)C
0.291367	FC(F)(F)c1cc(ccc1)C(=O)Nc2cc(NC(=O)C(=O)NCC(CC(F)(F)F)C)c(cc2)C
0.291367	FC(F)(F)c1cc(ccc1)C(=O)Nc2cc(NC(=O)C(=O)NCC(CC(F)(F)F)C)c(cc2)C
0.291367	FC(F)(F)c1cc(ccc1)C(=O)Nc2cc(NC(=O)C(=O)NCC(CC(F)(F)F)C)c(cc2)C
0.291367	FC(F)(F)c1cc(ccc1)C(=O)Nc2cc(NC(=O)C(=O)NCC(CC(F)(F)F)C)c(cc2)C
0.291367	FC(F)(F)c1cc(ccc1)C(=O)Nc2cc(NC(=O)C(=O)NCC(CC(F)(F)F)C)c(cc2)C
0.291367	FC(F)(F)c1cc(ccc1)C(=O)Nc2cc(NC(=O)C(=O)NCC(CC(F)(F)F)C)c(cc2)C
0.291139	Fc1cncc(c1)C2CN(C(=O)C(=O)Nc3c(ccc(NC(=O)c4cc(ccc4)C(F)(F)F)c3)C)CC2
0.291139	Fc1cncc(c1)C2CN(C(=O)C(=O)Nc3c(ccc(NC(=O)c4cc(ccc4)C(F)(F)F)c3)C)CC2
0.291139	Fc1cncc(c1)C2CN(C(=O)C(=O)Nc3c(ccc(NC(=O)c4cc(ccc4)C(F)(F)F)c3)C)CC2
0.291139	Fc1cncc(c1)C2CN(C(=O)C(=O)Nc3c(ccc(NC(=O)c4cc(ccc4)C(F)(F)F)c3)C)CC2
0.291139	Fc1cncc(c1)C2CN(C(=O)C(=O)Nc3c(ccc(NC(=O)c4cc(ccc4)C(F)(F)F)c3)C)CC2
0.291139	Fc1cncc(c1)C2CN(C(=O)C(=O)Nc3c(ccc(NC(=O)c4cc(ccc4)C(F)(F)F)c3)C)CC2
0.291139	Fc1cncc(c1)C2CN(C(=O)C(=O)Nc3c(ccc(NC(=O)c4cc(ccc4)C(F)(F)F)c3)C)CC2
0.291139	Fc1cncc(c1)C2CN(C(=O)C(=O)Nc3c(ccc(NC(=O)c4cc(ccc4)C(F)(F)F)c3)C)CC2
0.291139	Fc1cncc(c1)C2CN(C(=O)C(=O)Nc3c(ccc(NC(=O)c4cc(ccc4)C(F)(F)F)c3)C)CC2
0.291139	Fc1cncc(c1)C2CN(C(=O)C(=O)Nc3c(ccc(NC(=O)c4cc(ccc4)C(F)(F)F)c3)C)CC2
0.290735	FC(F)(F)c1cc(ccc1)C(=O)Nc2cc(NC(=O)C(=O)N3CCC(CC3)CCCN4C=NC=C4)c(cc2)C
0.290735	FC(F)(F)c1cc(ccc1)C(=O)Nc2cc(NC(=O)C(=O)N3CCC(CC3)CCCN4C=NC=C4)c(cc2)C
0.290735	FC(F)(F)c1cc(ccc1)C(=O)Nc2cc(NC(=O)C(=O)N3CCC(CC3)CCCN4C=NC=C4)c(cc2)C
0.290735	FC(F)(F)c1cc(ccc1)C(=O)Nc2cc(NC(=O)C(=O)N3CCC(CC3)CCCN4C=NC=C4)c(cc2)C
0.290598	Fc1cncc(c2cc(NC(=O)C=C)c(cc2)C)c1
0.29052	O=C(OCC1c2c(c3c1cccc3)cccc2)Nc4c(cc(cc4)C(=O)N5CCN(Cc6nccnc6)CC5)C
0.29052	O=C(OCC1c2c(c3c1cccc3)cccc2)Nc4c(cc(cc4)C(=O)N5CCN(Cc6nccnc6)CC5)C
0.29052	O=C(OCC1c2c(c3c1cccc3)cccc2)Nc4c(cc(cc4)C(=O)N5CCN(Cc6nccnc6)CC5)C
0.29052	O=C(OCC1c2c(c3c1cccc3)cccc2)Nc4c(cc(cc4)C(=O)N5CCN(Cc6nccnc6)CC5)C
0.29052	O=C(OCC1c2c(c3c1cccc3)cccc2)Nc4c(cc(cc4)C(=O)N5CCN(Cc6nccnc6)CC5)C
0.29052	O=C(OCC1c2c(c3c1cccc3)cccc2)Nc4c(cc(cc4)C(=O)N5CCN(Cc6nccnc6)CC5)C
0.29052	O=C(OCC1c2c(c3c1cccc3)cccc2)Nc4c(cc(cc4)C(=O)N5CCN(Cc6nccnc6)CC5)C
0.29052	O=C(OCC1c2c(c3c1cccc3)cccc2)Nc4c(cc(cc4)C(=O)N5CCN(Cc6nccnc6)CC5)C
0.29052	O=C(OCC1c2c(c3c1cccc3)cccc2)Nc4c(cc(cc4)C(=O)N5CCN(Cc6nccnc6)CC5)C
0.29052	O=C(OCC1c2c(c3c1cccc3)cccc2)Nc4c(cc(cc4)C(=O)N5CCN(Cc6nccnc6)CC5)C
0.290429	S(=O)(=O)(N1CCN(Cc2ccccc2)CC1)c3c(F)ccc(c3)C(=O)Nc4cc(ccc4)CC(=O)OCC
0.290429	S(=O)(=O)(N1CCN(Cc2ccccc2)CC1)c3c(F)ccc(c3)C(=O)Nc4cc(ccc4)CC(=O)OCC
0.290429	S(=O)(=O)(N1CCN(Cc2ccccc2)CC1)c3c(F)ccc(c3)C(=O)Nc4cc(ccc4)CC(=O)OCC
0.290429	S(=O)(=O)(N1CCN(Cc2ccccc2)CC1)c3c(F)ccc(c3)C(=O)Nc4cc(ccc4)CC(=O)OCC
0.290429	S(=O)(=O)(N1CCN(Cc2ccccc2)CC1)c3c(F)ccc(c3)C(=O)Nc4cc(ccc4)CC(=O)OCC
0.290429	S(=O)(=O)(N1CCN(Cc2ccccc2)CC1)c3c(F)ccc(c3)C(=O)Nc4cc(ccc4)CC(=O)OCC
0.290429	S(=O)(=O)(N1CCN(Cc2ccccc2)CC1)c3c(F)ccc(c3)C(=O)Nc4cc(ccc4)CC(=O)OCC
0.290429	S(=O)(=O)(N1CCN(Cc2ccccc2)CC1)c3c(F)ccc(c3)C(=O)Nc4cc(ccc4)CC(=O)OCC
0.290429	S(=O)(=O)(N1CCN(Cc2ccccc2)CC1)c3c(F)ccc(c3)C(=O)Nc4cc(ccc4)CC(=O)OCC
0.290429	S(=O)(=O)(N1CCN(Cc2ccccc2)CC1)c3c(F)ccc(c3)C(=O)Nc4cc(ccc4)CC(=O)OCC
0.290196	O=C(Nc1cc(NC(=O)CCN(C)C)c(cc1)C)C2=COC(=C2)C
0.290196	O=C(Nc1cc(NC(=O)CCN(C)C)c(cc1)C)C2=COC(=C2)C
0.290196	O=C(Nc1cc(NC(=O)CCN(C)C)c(cc1)C)C2=COC(=C2)C
0.289474	S1C(=NC(=C1)CN2CCC(CC2)C)NC(=O)c3cncc(c4c(cc(OC)cc4)C)c3
0.289474	S1C(=NC(=C1)CN2CCC(CC2)C)NC(=O)c3cncc(c4c(cc(OC)cc4)C)c3
0.289474	S1C(=NC(=C1)CN2CCC(CC2)C)NC(=O)c3cncc(c4c(cc(OC)cc4)C)c3
0.289474	S1C(=NC(=C1)CN2CCC(CC2)C)NC(=O)c3cncc(c4c(cc(OC)cc4)C)c3
0.289474	S1C(=NC(=C1)CN2CCC(CC2)C)NC(=O)c3cncc(c4c(cc(OC)cc4)C)c3
0.289377	O=C(Nc1ccc(cc1)COc2c(ccc(c2)C)C(C)C)c3ccc(cc3)C4=NOC=N4
0.289377	O=C(Nc1ccc(cc1)COc2c(ccc(c2)C)C(C)C)c3ccc(cc3)C4=NOC=N4
0.289377	O=C(Nc1ccc(cc1)COc2c(ccc(c2)C)C(C)C)c3ccc(cc3)C4=NOC=N4
0.289377	O=C(Nc1ccc(cc1)COc2c(ccc(c2)C)C(C)C)c3ccc(cc3)C4=NOC=N4
0.289377	O=C(Nc1ccc(cc1)COc2c(ccc(c2)C)C(C)C)c3ccc(cc3)C4=NOC=N4
0.289377	O=C(Nc1ccc(cc1)COc2c(ccc(c2)C)C(C)C)c3ccc(cc3)C4=NOC=N4
0.289377	O=C(Nc1ccc(cc1)COc2c(ccc(c2)C)C(C)C)c3ccc(cc3)C4=NOC=N4
0.289377	O=C(Nc1ccc(cc1)COc2c(ccc(c2)C)C(C)C)c3ccc(cc3)C4=NOC=N4
0.289377	O=C(Nc1ccc(cc1)COc2c(ccc(c2)C)C(C)C)c3ccc(cc3)C4=NOC=N4
0.289377	O=C(Nc1ccc(cc1)COc2c(ccc(c2)C)C(C)C)c3ccc(cc3)C4=NOC=N4
0.289377	O=C(Nc1ccc(cc1)CN2C(=O)CCC2=O)C3=NOC(c4cnccc4)=C3
0.289377	O=C(Nc1ccc(cc1)CN2C(=O)CCC2=O)C3=NOC(c4cnccc4)=C3
0.289377	O=C(Nc1ccc(cc1)CN2C(=O)CCC2=O)C3=NOC(c4cnccc4)=C3
0.289377	O=C(Nc1ccc(cc1)CN2C(=O)CCC2=O)C3=NOC(c4cnccc4)=C3
0.289377	O=C(Nc1ccc(cc1)CN2C(=O)CCC2=O)C3=NOC(c4cnccc4)=C3
0.289377	O=C(Nc1ccc(cc1)CN2C(=O)CCC2=O)C3=NOC(c4cnccc4)=C3
0.289377	O=C(Nc1ccc(cc1)CN2C(=O)CCC2=O)C3=NOC(c4cnccc4)=C3
0.289377	O=C(Nc1ccc(cc1)CN2C(=O)CCC2=O)C3=NOC(c4cnccc4)=C3
0.289377	O=C(Nc1ccc(cc1)CN2C(=O)CCC2=O)C3=NOC(c4cnccc4)=C3
0.289377	O=C(Nc1ccc(cc1)CN2C(=O)CCC2=O)C3=NOC(c4cnccc4)=C3
0.289286	FC(F)(F)c1cc(ccc1)C(=O)Nc2cc(NC(=O)C(=O)NC(c3cc(ccc3)C(F)(F)F)(C)C)c(cc2)C
0.289286	FC(F)(F)c1cc(ccc1)C(=O)Nc2cc(NC(=O)C(=O)NC(c3cc(ccc3)C(F)(F)F)(C)C)c(cc2)C
0.289286	FC(F)(F)c1cc(ccc1)C(=O)Nc2cc(NC(=O)C(=O)NC(c3cc(ccc3)C(F)(F)F)(C)C)c(cc2)C
0.289286	FC(F)(F)c1cc(ccc1)C(=O)Nc2cc(NC(=O)C(=O)NC(c3cc(ccc3)C(F)(F)F)(C)C)c(cc2)C
0.289286	FC(F)(F)c1cc(ccc1)C(=O)Nc2cc(NC(=O)C(=O)NC(c3cc(ccc3)C(F)(F)F)(C)C)c(cc2)C
0.289286	FC(F)(F)c1cc(ccc1)C(=O)Nc2cc(NC(=O)C(=O)NC(c3cc(ccc3)C(F)(F)F)(C)C)c(cc2)C
0.289286	FC(F)(F)c1cc(ccc1)C(=O)Nc2cc(NC(=O)C(=O)NC(c3cc(ccc3)C(F)(F)F)(C)C)c(cc2)C
0.289286	FC(F)(F)c1cc(ccc1)C(=O)Nc2cc(NC(=O)C(=O)NC(c3cc(ccc3)C(F)(F)F)(C)C)c(cc2)C
0.289286	FC(F)(F)c1cc(ccc1)C(=O)Nc2cc(NC(=O)C(=O)NC(c3cc(ccc3)C(F)(F)F)(C)C)c(cc2)C
0.289286	FC(F)(F)c1cc(ccc1)C(=O)Nc2cc(NC(=O)C(=O)NC(c3cc(ccc3)C(F)(F)F)(C)C)c(cc2)C
0.289157	O=C(Nc1cc(c(OC)cc1)c2ccccc2)c3ccc(cc3)C(=O)NC4CC4
0.289157	O=C(Nc1cc(c(OC)cc1)c2ccccc2)c3ccc(cc3)C(=O)NC4CC4
0.289157	O=C(Nc1cc(c(OC)cc1)c2ccccc2)c3ccc(cc3)C(=O)NC4CC4
0.289157	O=C(Nc1cc(c(OC)cc1)c2ccccc2)c3ccc(cc3)C(=O)NC4CC4
0.289157	O=C(Nc1cc(c(OC)cc1)c2ccccc2)c3ccc(cc3)C(=O)NC4CC4
0.289157	O=C(Nc1cc(c(OC)cc1)c2ccccc2)c3ccc(cc3)C(=O)NC4CC4
0.289157	O=C(Nc1cc(c(OC)cc1)c2ccccc2)c3ccc(cc3)C(=O)NC4CC4
0.289157	O=C(Nc1cc(c(OC)cc1)c2ccccc2)c3ccc(cc3)C(=O)NC4CC4
0.289157	O=C(Nc1cc(c(OC)cc1)c2ccccc2)c3ccc(cc3)C(=O)NC4CC4
0.289157	O=C(Nc1cc(c(OC)cc1)c2ccccc2)c3ccc(cc3)C(=O)NC4CC4
0.289063	O=C(NC=1NN=C(c2ccc(OC)cc2)C1)c3cc(c(OC)cc3)C
0.289063	O=C(NC=1NN=C(c2ccc(OC)cc2)C1)c3cc(c(OC)cc3)C
0.289037	FC(F)(F)c1cc(ccc1)C(=O)Nc2cc(NC(=O)C(=O)NCC3N(CCCC3)C)c(cc2)C
0.289037	FC(F)(F)c1cc(ccc1)C(=O)Nc2cc(NC(=O)C(=O)NCC3N(CCCC3)C)c(cc2)C
0.289037	FC(F)(F)c1cc(ccc1)C(=O)Nc2cc(NC(=O)C(=O)NCC3N(CCCC3)C)c(cc2)C
0.289037	FC(F)(F)c1cc(ccc1)C(=O)Nc2cc(NC(=O)C(=O)NCC3N(CCCC3)C)c(cc2)C
0.289037	FC(F)(F)c1cc(ccc1)C(=O)Nc2cc(NC(=O)C(=O)NCC3N(CCCC3)C)c(cc2)C
0.289037	FC(F)(F)c1cc(ccc1)C(=O)Nc2cc(NC(=O)C(=O)NCC3N(CCCC3)C)c(cc2)C
0.289037	FC(F)(F)c1cc(ccc1)C(=O)Nc2cc(NC(=O)C(=O)NCC3N(CCCC3)C)c(cc2)C
0.289037	FC(F)(F)c1cc(ccc1)C(=O)Nc2cc(NC(=O)C(=O)NCC3N(CCCC3)C)c(cc2)C
0.289037	FC(F)(F)c1cc(ccc1)C(=O)Nc2cc(NC(=O)C(=O)NCC3N(CCCC3)C)c(cc2)C
0.289037	FC(F)(F)c1cc(ccc1)C(=O)Nc2cc(NC(=O)C(=O)NCC3N(CCCC3)C)c(cc2)C
0.288973	FC(F)Oc1c(ccc(NC(=O)C2=CN(C=C2)Cc3ccccc3)c1)C
0.288973	FC(F)Oc1c(ccc(NC(=O)C2=CN(C=C2)Cc3ccccc3)c1)C
0.288973	FC(F)Oc1c(ccc(NC(=O)C2=CN(C=C2)Cc3ccccc3)c1)C
0.288973	FC(F)Oc1c(ccc(NC(=O)C2=CN(C=C2)Cc3ccccc3)c1)C
0.288973	FC(F)Oc1c(ccc(NC(=O)C2=CN(C=C2)Cc3ccccc3)c1)C
0.288973	FC(F)Oc1c(ccc(NC(=O)C2=CN(C=C2)Cc3ccccc3)c1)C
0.288973	FC(F)Oc1c(ccc(NC(=O)C2=CN(C=C2)Cc3ccccc3)c1)C
0.288973	FC(F)Oc1c(ccc(NC(=O)C2=CN(C=C2)Cc3ccccc3)c1)C
0.288973	FC(F)Oc1c(ccc(NC(=O)C2=CN(C=C2)Cc3ccccc3)c1)C
0.288973	FC(F)Oc1c(ccc(NC(=O)C2=CN(C=C2)Cc3ccccc3)c1)C
0.288809	O=C(Nc1c(cc(c2ccccc2)cc1)C)c3nc4c(cc3)CCCC4
0.288809	O=C(Nc1c(cc(c2ccccc2)cc1)C)c3nc4c(cc3)CCCC4
0.288809	O=C(Nc1c(cc(c2ccccc2)cc1)C)c3nc4c(cc3)CCCC4
0.288809	O=C(Nc1c(cc(c2ccccc2)cc1)C)c3nc4c(cc3)CCCC4
0.288809	O=C(Nc1c(cc(c2ccccc2)cc1)C)c3nc4c(cc3)CCCC4
0.288809	O=C(Nc1c(cc(c2ccccc2)cc1)C)c3nc4c(cc3)CCCC4
0.288809	O=C(Nc1c(cc(c2ccccc2)cc1)C)c3nc4c(cc3)CCCC4
0.288809	O=C(Nc1c(cc(c2ccccc2)cc1)C)c3nc4c(cc3)CCCC4
0.288809	O=C(Nc1c(cc(c2ccccc2)cc1)C)c3nc4c(cc3)CCCC4
0.288809	O=C(Nc1c(cc(c2ccccc2)cc1)C)c3nc4c(cc3)CCCC4
0.287671	Clc1c(cc(c2ncccc2)cc1)C(=O)NC=3C=NN(C3)Cc4cnccc4
0.287582	Ic1cc(NC(=O)c2cc(S(=O)(=O)N3CCN(Cc4ccccc4)CC3)c(F)cc2)c(OC)cc1
0.287582	Ic1cc(NC(=O)c2cc(S(=O)(=O)N3CCN(Cc4ccccc4)CC3)c(F)cc2)c(OC)cc1
0.287582	Ic1cc(NC(=O)c2cc(S(=O)(=O)N3CCN(Cc4ccccc4)CC3)c(F)cc2)c(OC)cc1
0.287582	Ic1cc(NC(=O)c2cc(S(=O)(=O)N3CCN(Cc4ccccc4)CC3)c(F)cc2)c(OC)cc1
0.287582	Ic1cc(NC(=O)c2cc(S(=O)(=O)N3CCN(Cc4ccccc4)CC3)c(F)cc2)c(OC)cc1
0.287582	Ic1cc(NC(=O)c2cc(S(=O)(=O)N3CCN(Cc4ccccc4)CC3)c(F)cc2)c(OC)cc1
0.287356	O=C(Nc1cc(ccc1)CNC(=O)c2c(ccc(OC)c2)C)c3ccccc3
0.287234	O=C(Nc1c(ccc(c1)C=2OC(=CC2)C)C)c3cc4c5c(cccc5)Cc4cc3
0.287234	O=C(Nc1c(ccc(c1)C=2OC(=CC2)C)C)c3cc4c5c(cccc5)Cc4cc3
0.287234	O=C(Nc1c(ccc(c1)C=2OC(=CC2)C)C)c3cc4c5c(cccc5)Cc4cc3
0.287234	O=C(Nc1c(ccc(c1)C=2OC(=CC2)C)C)c3cc4c5c(cccc5)Cc4cc3
0.287234	O=C(Nc1c(ccc(c1)C=2OC(=CC2)C)C)c3cc4c5c(cccc5)Cc4cc3
0.287234	O=C(Nc1c(ccc(c1)C=2OC(=CC2)C)C)c3cc4c5c(cccc5)Cc4cc3
0.287234	O=C(Nc1c(ccc(c1)C=2OC(=CC2)C)C)c3cc4c5c(cccc5)Cc4cc3
0.287234	O=C(Nc1c(ccc(c1)C=2OC(=CC2)C)C)c3cc4c5c(cccc5)Cc4cc3
0.287234	O=C(Nc1c(ccc(c1)C=2OC(=CC2)C)C)c3cc4c5c(cccc5)Cc4cc3
0.287234	O=C(Nc1c(ccc(c1)C=2OC(=CC2)C)C)c3cc4c5c(cccc5)Cc4cc3
0.287129	S(=O)(=O)(c1c(ccc(c1)CNC(=O)C(=O)Nc2c(ccc(NC(=O)c3cc(ccc3)C(F)(F)F)c2)C)C)C
0.287129	S(=O)(=O)(c1c(ccc(c1)CNC(=O)C(=O)Nc2c(ccc(NC(=O)c3cc(ccc3)C(F)(F)F)c2)C)C)C
0.287129	S(=O)(=O)(c1c(ccc(c1)CNC(=O)C(=O)Nc2c(ccc(NC(=O)c3cc(ccc3)C(F)(F)F)c2)C)C)C
0.287129	S(=O)(=O)(c1c(ccc(c1)CNC(=O)C(=O)Nc2c(ccc(NC(=O)c3cc(ccc3)C(F)(F)F)c2)C)C)C
0.287129	S(=O)(=O)(c1c(ccc(c1)CNC(=O)C(=O)Nc2c(ccc(NC(=O)c3cc(ccc3)C(F)(F)F)c2)C)C)C
0.287129	S(=O)(=O)(c1c(ccc(c1)CNC(=O)C(=O)Nc2c(ccc(NC(=O)c3cc(ccc3)C(F)(F)F)c2)C)C)C
0.287129	S(=O)(=O)(c1c(ccc(c1)CNC(=O)C(=O)Nc2c(ccc(NC(=O)c3cc(ccc3)C(F)(F)F)c2)C)C)C
0.287129	S(=O)(=O)(c1c(ccc(c1)CNC(=O)C(=O)Nc2c(ccc(NC(=O)c3cc(ccc3)C(F)(F)F)c2)C)C)C
0.287129	S(=O)(=O)(c1c(ccc(c1)CNC(=O)C(=O)Nc2c(ccc(NC(=O)c3cc(ccc3)C(F)(F)F)c2)C)C)C
0.287129	S(=O)(=O)(c1c(ccc(c1)CNC(=O)C(=O)Nc2c(ccc(NC(=O)c3cc(ccc3)C(F)(F)F)c2)C)C)C
0.287097	S(=O)(=O)(N1CCN(Cc2ccccc2)CC1)c3c(F)ccc(c3)C(=O)Nc4c(ccc(c4)C(=O)N)CN(C)C
0.287097	S(=O)(=O)(N1CCN(Cc2ccccc2)CC1)c3c(F)ccc(c3)C(=O)Nc4c(ccc(c4)C(=O)N)CN(C)C
0.287097	S(=O)(=O)(N1CCN(Cc2ccccc2)CC1)c3c(F)ccc(c3)C(=O)Nc4c(ccc(c4)C(=O)N)CN(C)C
0.287097	S(=O)(=O)(N1CCN(Cc2ccccc2)CC1)c3c(F)ccc(c3)C(=O)Nc4c(ccc(c4)C(=O)N)CN(C)C
0.287097	S(=O)(=O)(N1CCN(Cc2ccccc2)CC1)c3c(F)ccc(c3)C(=O)Nc4c(ccc(c4)C(=O)N)CN(C)C
0.287097	S(=O)(=O)(N1CCN(Cc2ccccc2)CC1)c3c(F)ccc(c3)C(=O)Nc4c(ccc(c4)C(=O)N)CN(C)C
0.287097	S(=O)(=O)(N1CCN(Cc2ccccc2)CC1)c3c(F)ccc(c3)C(=O)Nc4c(ccc(c4)C(=O)N)CN(C)C
0.287097	S(=O)(=O)(N1CCN(Cc2ccccc2)CC1)c3c(F)ccc(c3)C(=O)Nc4c(ccc(c4)C(=O)N)CN(C)C
0.287097	S(=O)(=O)(N1CCN(Cc2ccccc2)CC1)c3c(F)ccc(c3)C(=O)Nc4c(ccc(c4)C(=O)N)CN(C)C
0.287097	S(=O)(=O)(N1CCN(Cc2ccccc2)CC1)c3c(F)ccc(c3)C(=O)Nc4c(ccc(c4)C(=O)N)CN(C)C
0.286853	Fc1cc([N+]([O-])=O)cc(c1)C(=O)Nc2c(cc(c3ccccc3)cc2)C
0.286853	Fc1cc([N+]([O-])=O)cc(c1)C(=O)Nc2c(cc(c3ccccc3)cc2)C
0.286853	Fc1cc([N+]([O-])=O)cc(c1)C(=O)Nc2c(cc(c3ccccc3)cc2)C
0.286853	Fc1cc([N+]([O-])=O)cc(c1)C(=O)Nc2c(cc(c3ccccc3)cc2)C
0.286853	Fc1cc([N+]([O-])=O)cc(c1)C(=O)Nc2c(cc(c3ccccc3)cc2)C
0.286853	Fc1cc([N+]([O-])=O)cc(c1)C(=O)Nc2c(cc(c3ccccc3)cc2)C
0.286853	Fc1cc([N+]([O-])=O)cc(c1)C(=O)Nc2c(cc(c3ccccc3)cc2)C
0.286853	Fc1cc([N+]([O-])=O)cc(c1)C(=O)Nc2c(cc(c3ccccc3)cc2)C
0.286853	Fc1cc([N+]([O-])=O)cc(c1)C(=O)Nc2c(cc(c3ccccc3)cc2)C
0.286853	Fc1cc([N+]([O-])=O)cc(c1)C(=O)Nc2c(cc(c3ccccc3)cc2)C
0.286245	Ic1cc(NC(=O)c2ccc(cc2)CN3C(=O)CCC3)c(OC)cc1
0.286207	S1C(=NN=C1C)CNC(=O)C(=O)Nc2c(ccc(NC(=O)c3cc(ccc3)C(F)(F)F)c2)C
0.286207	S1C(=NN=C1C)CNC(=O)C(=O)Nc2c(ccc(NC(=O)c3cc(ccc3)C(F)(F)F)c2)C
0.286207	S1C(=NN=C1C)CNC(=O)C(=O)Nc2c(ccc(NC(=O)c3cc(ccc3)C(F)(F)F)c2)C
0.286207	S1C(=NN=C1C)CNC(=O)C(=O)Nc2c(ccc(NC(=O)c3cc(ccc3)C(F)(F)F)c2)C
0.286207	S1C(=NN=C1C)CNC(=O)C(=O)Nc2c(ccc(NC(=O)c3cc(ccc3)C(F)(F)F)c2)C
0.286207	S1C(=NN=C1C)CNC(=O)C(=O)Nc2c(ccc(NC(=O)c3cc(ccc3)C(F)(F)F)c2)C
0.286207	S1C(=NN=C1C)CNC(=O)C(=O)Nc2c(ccc(NC(=O)c3cc(ccc3)C(F)(F)F)c2)C
0.286207	S1C(=NN=C1C)CNC(=O)C(=O)Nc2c(ccc(NC(=O)c3cc(ccc3)C(F)(F)F)c2)C
0.286207	S1C(=NN=C1C)CNC(=O)C(=O)Nc2c(ccc(NC(=O)c3cc(ccc3)C(F)(F)F)c2)C
0.286207	S1C(=NN=C1C)CNC(=O)C(=O)Nc2c(ccc(NC(=O)c3cc(ccc3)C(F)(F)F)c2)C
0.286207	Clc1c(cc(Cl)cc1)CNC(=O)C(=O)Nc2c(ccc(NC(=O)c3cc(ccc3)C(F)(F)F)c2)C
0.286207	Clc1c(cc(Cl)cc1)CNC(=O)C(=O)Nc2c(ccc(NC(=O)c3cc(ccc3)C(F)(F)F)c2)C
0.286207	Clc1c(cc(Cl)cc1)CNC(=O)C(=O)Nc2c(ccc(NC(=O)c3cc(ccc3)C(F)(F)F)c2)C
0.286207	Clc1c(cc(Cl)cc1)CNC(=O)C(=O)Nc2c(ccc(NC(=O)c3cc(ccc3)C(F)(F)F)c2)C
0.286207	Clc1c(cc(Cl)cc1)CNC(=O)C(=O)Nc2c(ccc(NC(=O)c3cc(ccc3)C(F)(F)F)c2)C
0.286207	Clc1c(cc(Cl)cc1)CNC(=O)C(=O)Nc2c(ccc(NC(=O)c3cc(ccc3)C(F)(F)F)c2)C
0.286207	Clc1c(cc(Cl)cc1)CNC(=O)C(=O)Nc2c(ccc(NC(=O)c3cc(ccc3)C(F)(F)F)c2)C
0.286174	FC(F)(F)c1cc(ccc1)C(=O)Nc2cc(NC(=O)C(=O)N3CC(N4CCN(C5CCCCC5)CC4)CCC3)c(cc2)C
0.286174	FC(F)(F)c1cc(ccc1)C(=O)Nc2cc(NC(=O)C(=O)N3CC(N4CCN(C5CCCCC5)CC4)CCC3)c(cc2)C
0.286174	FC(F)(F)c1cc(ccc1)C(=O)Nc2cc(NC(=O)C(=O)N3CC(N4CCN(C5CCCCC5)CC4)CCC3)c(cc2)C
0.286174	FC(F)(F)c1cc(ccc1)C(=O)Nc2cc(NC(=O)C(=O)N3CC(N4CCN(C5CCCCC5)CC4)CCC3)c(cc2)C
0.286174	FC(F)(F)c1cc(ccc1)C(=O)Nc2cc(NC(=O)C(=O)N3CC(N4CCN(C5CCCCC5)CC4)CCC3)c(cc2)C
0.286174	FC(F)(F)c1cc(ccc1)C(=O)Nc2cc(NC(=O)C(=O)N3CC(N4CCN(C5CCCCC5)CC4)CCC3)c(cc2)C
0.286174	FC(F)(F)c1cc(ccc1)C(=O)Nc2cc(NC(=O)C(=O)N3CC(N4CCN(C5CCCCC5)CC4)CCC3)c(cc2)C
0.286174	FC(F)(F)c1cc(ccc1)C(=O)Nc2cc(NC(=O)C(=O)N3CC(N4CCN(C5CCCCC5)CC4)CCC3)c(cc2)C
0.286174	FC(F)(F)c1cc(ccc1)C(=O)Nc2cc(NC(=O)C(=O)N3CC(N4CCN(C5CCCCC5)CC4)CCC3)c(cc2)C
0.286174	FC(F)(F)c1cc(ccc1)C(=O)Nc2cc(NC(=O)C(=O)N3CC(N4CCN(C5CCCCC5)CC4)CCC3)c(cc2)C
0.285714	S(=O)(=O)(N(c1ccc(OC)cc1)C)c2cc(ccc2)C(=O)Nc3c(OC)ccc(c4cnccc4)c3
0.285714	S(=O)(=O)(N(c1ccc(OC)cc1)C)c2cc(ccc2)C(=O)Nc3c(OC)ccc(c4cnccc4)c3
0.285714	S(=O)(=O)(N(c1ccc(OC)cc1)C)c2cc(ccc2)C(=O)Nc3c(OC)ccc(c4cnccc4)c3
0.285714	S(=O)(=O)(N(c1ccc(OC)cc1)C)c2cc(ccc2)C(=O)Nc3c(OC)ccc(c4cnccc4)c3
0.285714	S(=O)(=O)(N(c1ccc(OC)cc1)C)c2cc(ccc2)C(=O)Nc3c(OC)ccc(c4cnccc4)c3
0.285714	S(=O)(=O)(N(c1ccc(OC)cc1)C)c2cc(ccc2)C(=O)Nc3c(OC)ccc(c4cnccc4)c3
0.285714	S(=O)(=O)(N(c1ccc(OC)cc1)C)c2cc(ccc2)C(=O)Nc3c(OC)ccc(c4cnccc4)c3
0.285714	S(=O)(=O)(N(c1ccc(OC)cc1)C)c2cc(ccc2)C(=O)Nc3c(OC)ccc(c4cnccc4)c3
0.285714	S(=O)(=O)(N(c1ccc(OC)cc1)C)c2cc(ccc2)C(=O)Nc3c(OC)ccc(c4cnccc4)c3
0.285714	S(=O)(=O)(N(c1ccc(OC)cc1)C)c2cc(ccc2)C(=O)Nc3c(OC)ccc(c4cnccc4)c3
0.285714	FC(F)(F)CNC(=O)c1cc(NC(=O)C(=O)NCc2ncc(cc2)C)c(cc1)C
0.285714	S1N=C(c2ccccc2)C=C1NC(=O)c3ccc(NC(=O)c4ccccc4)cc3
0.285714	S1N=C(c2ccccc2)C=C1NC(=O)c3ccc(NC(=O)c4ccccc4)cc3
0.285714	S1N=C(c2ccccc2)C=C1NC(=O)c3ccc(NC(=O)c4ccccc4)cc3
0.285714	S1N=C(c2ccccc2)C=C1NC(=O)c3ccc(NC(=O)c4ccccc4)cc3
0.285714	S1N=C(c2ccccc2)C=C1NC(=O)c3ccc(NC(=O)c4ccccc4)cc3
0.285714	S1N=C(c2ccccc2)C=C1NC(=O)c3ccc(NC(=O)c4ccccc4)cc3
0.285714	S1N=C(c2ccccc2)C=C1NC(=O)c3ccc(NC(=O)c4ccccc4)cc3
0.285714	S1N=C(c2ccccc2)C=C1NC(=O)c3ccc(NC(=O)c4ccccc4)cc3
0.285185	O=C(Nc1c(ccc(c1)C=2OC(=CC2)C)C)c3cc(OC)nc(c3)C
0.285185	O=C(Nc1c(ccc(c1)C=2OC(=CC2)C)C)c3cc(OC)nc(c3)C
0.285185	O=C(Nc1c(ccc(c1)C=2OC(=CC2)C)C)c3cc(OC)nc(c3)C
0.284644	S=C(NNC(=O)c1cc(NCc2ncccc2)ccc1)Nc3cc(c(cc3)C)C
0.284585	O=C(Nc1cc(ccc1)CNC(=O)c2cc(c(OC)cc2)C)c3ccccc3
0.284585	O=C(Nc1cc(ccc1)CNC(=O)c2cc(c(OC)cc2)C)c3ccccc3
0.284585	O=C(Nc1cc(ccc1)CNC(=O)c2cc(c(OC)cc2)C)c3ccccc3
0.284585	O=C(Nc1cc(ccc1)CNC(=O)c2cc(c(OC)cc2)C)c3ccccc3
0.284585	O=C(Nc1cc(ccc1)CNC(=O)c2cc(c(OC)cc2)C)c3ccccc3
0.284585	O=C(Nc1cc(ccc1)CNC(=O)c2cc(c(OC)cc2)C)c3ccccc3
0.284585	O=C(Nc1cc(ccc1)CNC(=O)c2cc(c(OC)cc2)C)c3ccccc3
0.284585	O=C(Nc1cc(ccc1)CNC(=O)c2cc(c(OC)cc2)C)c3ccccc3
0.284585	O=C(Nc1cc(ccc1)CNC(=O)c2cc(c(OC)cc2)C)c3ccccc3
0.284585	O=C(Nc1cc(ccc1)CNC(=O)c2cc(c(OC)cc2)C)c3ccccc3
0.284553	O=C(Nc1cc(NC(=O)CN2CCCCC2)c(cc1)C)C(=O)N
0.284553	O=C(Nc1cc(NC(=O)CN2CCCCC2)c(cc1)C)C(=O)N
0.284553	O=C(Nc1cc(NC(=O)CN2CCCCC2)c(cc1)C)C(=O)N
0.284553	O=C(Nc1cc(NC(=O)CN2CCCCC2)c(cc1)C)C(=O)N
0.284553	O=C(Nc1cc(NC(=O)CN2CCCCC2)c(cc1)C)C(=O)N
0.284553	O=C(Nc1cc(NC(=O)CN2CCCCC2)c(cc1)C)C(=O)N
0.284553	O=C(Nc1cc(NC(=O)CN2CCCCC2)c(cc1)C)C(=O)N
0.284553	O=C(Nc1cc(NC(=O)CN2CCCCC2)c(cc1)C)C(=O)N
0.284553	O=C(Nc1cc(NC(=O)CN2CCCCC2)c(cc1)C)C(=O)N
0.284553	O=C(Nc1cc(NC(=O)CN2CCCCC2)c(cc1)C)C(=O)N
0.284314	FC(F)(F)c1cc(ccc1)C(=O)Nc2cc(NC(=O)C(=O)NC(c3ccccc3)Cc4cc(O)ccc4)c(cc2)C
0.284314	FC(F)(F)c1cc(ccc1)C(=O)Nc2cc(NC(=O)C(=O)NC(c3ccccc3)Cc4cc(O)ccc4)c(cc2)C
0.284314	FC(F)(F)c1cc(ccc1)C(=O)Nc2cc(NC(=O)C(=O)NC(c3ccccc3)Cc4cc(O)ccc4)c(cc2)C
0.284314	FC(F)(F)c1cc(ccc1)C(=O)Nc2cc(NC(=O)C(=O)NC(c3ccccc3)Cc4cc(O)ccc4)c(cc2)C
0.284314	FC(F)(F)c1cc(ccc1)C(=O)Nc2cc(NC(=O)C(=O)NC(c3ccccc3)Cc4cc(O)ccc4)c(cc2)C
0.284314	FC(F)(F)c1cc(ccc1)C(=O)Nc2cc(NC(=O)C(=O)NC(c3ccccc3)Cc4cc(O)ccc4)c(cc2)C
0.284314	FC(F)(F)c1cc(ccc1)C(=O)Nc2cc(NC(=O)C(=O)NC(c3ccccc3)Cc4cc(O)ccc4)c(cc2)C
0.284314	FC(F)(F)c1cc(ccc1)C(=O)Nc2cc(NC(=O)C(=O)NC(c3ccccc3)Cc4cc(O)ccc4)c(cc2)C
0.284314	FC(F)(F)c1cc(ccc1)C(=O)Nc2cc(NC(=O)C(=O)NC(c3ccccc3)Cc4cc(O)ccc4)c(cc2)C
0.284314	FC(F)(F)c1cc(ccc1)C(=O)Nc2cc(NC(=O)C(=O)NC(c3ccccc3)Cc4cc(O)ccc4)c(cc2)C
0.284281	S(=O)(=O)(Nc1cc(ccc1)C(=O)Nc2c(cc(c3ccccc3)cc2)C)c4c(ccc(c4)C(C)(C)C)C
0.284281	S(=O)(=O)(Nc1cc(ccc1)C(=O)Nc2c(cc(c3ccccc3)cc2)C)c4c(ccc(c4)C(C)(C)C)C
0.284281	S(=O)(=O)(Nc1cc(ccc1)C(=O)Nc2c(cc(c3ccccc3)cc2)C)c4c(ccc(c4)C(C)(C)C)C
0.284281	S(=O)(=O)(Nc1cc(ccc1)C(=O)Nc2c(cc(c3ccccc3)cc2)C)c4c(ccc(c4)C(C)(C)C)C
0.284281	S(=O)(=O)(Nc1cc(ccc1)C(=O)Nc2c(cc(c3ccccc3)cc2)C)c4c(ccc(c4)C(C)(C)C)C
0.284281	S(=O)(=O)(Nc1cc(ccc1)C(=O)Nc2c(cc(c3ccccc3)cc2)C)c4c(ccc(c4)C(C)(C)C)C
0.284281	S(=O)(=O)(Nc1cc(ccc1)C(=O)Nc2c(cc(c3ccccc3)cc2)C)c4c(ccc(c4)C(C)(C)C)C
0.284281	S(=O)(=O)(Nc1cc(ccc1)C(=O)Nc2c(cc(c3ccccc3)cc2)C)c4c(ccc(c4)C(C)(C)C)C
0.284281	S(=O)(=O)(Nc1cc(ccc1)C(=O)Nc2c(cc(c3ccccc3)cc2)C)c4c(ccc(c4)C(C)(C)C)C
0.284281	S(=O)(=O)(Nc1cc(ccc1)C(=O)Nc2c(cc(c3ccccc3)cc2)C)c4c(ccc(c4)C(C)(C)C)C
0.284247	S(=O)(=O)(N(C)C)c1c(ccc(c1)C(=O)Nc2cc(c(C#N)cc2)c3ccncc3)C
0.284247	S(=O)(=O)(N(C)C)c1c(ccc(c1)C(=O)Nc2cc(c(C#N)cc2)c3ccncc3)C
0.284247	S(=O)(=O)(N(C)C)c1c(ccc(c1)C(=O)Nc2cc(c(C#N)cc2)c3ccncc3)C
0.284247	S(=O)(=O)(N(C)C)c1c(ccc(c1)C(=O)Nc2cc(c(C#N)cc2)c3ccncc3)C
0.284247	S(=O)(=O)(N(C)C)c1c(ccc(c1)C(=O)Nc2cc(c(C#N)cc2)c3ccncc3)C
0.284247	S(=O)(=O)(N(C)C)c1c(ccc(c1)C(=O)Nc2cc(c(C#N)cc2)c3ccncc3)C
0.284247	S(=O)(=O)(N(C)C)c1c(ccc(c1)C(=O)Nc2cc(c(C#N)cc2)c3ccncc3)C
0.284247	S(=O)(=O)(N(C)C)c1c(ccc(c1)C(=O)Nc2cc(c(C#N)cc2)c3ccncc3)C
0.284247	S(=O)(=O)(N(C)C)c1c(ccc(c1)C(=O)Nc2cc(c(C#N)cc2)c3ccncc3)C
0.284247	S(=O)(=O)(N(C)C)c1c(ccc(c1)C(=O)Nc2cc(c(C#N)cc2)c3ccncc3)C
0.284211	O=C(Nc1cc(ccc1)C2=NC(=CC(=O)N2)C)c3c(ccc(OC)c3)C
0.284211	O=C(Nc1cc(ccc1)C2=NC(=CC(=O)N2)C)c3c(ccc(OC)c3)C
0.284211	O=C(Nc1cc(ccc1)C2=NC(=CC(=O)N2)C)c3c(ccc(OC)c3)C
0.284211	O=C(Nc1cc(ccc1)C2=NC(=CC(=O)N2)C)c3c(ccc(OC)c3)C
0.284211	O=C(Nc1cc(ccc1)C2=NC(=CC(=O)N2)C)c3c(ccc(OC)c3)C
0.284211	O=C(Nc1cc(ccc1)C2=NC(=CC(=O)N2)C)c3c(ccc(OC)c3)C
0.284211	O=C(Nc1cc(ccc1)C2=NC(=CC(=O)N2)C)c3c(ccc(OC)c3)C
0.284211	O=C(Nc1cc(ccc1)C2=NC(=CC(=O)N2)C)c3c(ccc(OC)c3)C
0.284211	O=C(Nc1cc(ccc1)C2=NC(=CC(=O)N2)C)c3c(ccc(OC)c3)C
0.284211	O=C(Nc1cc(ccc1)C2=NC(=CC(=O)N2)C)c3c(ccc(OC)c3)C
0.284133	O=C(NC=1C=NN(C1)Cc2cnccc2)c3cc(c(OC)cc3)C
0.284133	O=C(NC=1C=NN(C1)Cc2cnccc2)c3cc(c(OC)cc3)C
0.284133	O=C(NC=1C=NN(C1)Cc2cnccc2)c3cc(c(OC)cc3)C
0.283912	Fc1cncc(c2cc(NC(=O)c3cnc(nc3)C4N(C(=O)OC(C)(C)C)CCC4)c(cc2)C)c1
0.283582	O=C(OCC)Nc1cc(ccc1)C(=O)Nc2ccc(cc2)CN3CC(C(=O)N)CCC3
0.282528	S1C(=NC(c2cc(F)c(F)cc2)=C1)NC(=O)c3ccc(cc3)CCNC(=O)C
0.282528	S1C(=NC(c2cc(F)c(F)cc2)=C1)NC(=O)c3ccc(cc3)CCNC(=O)C
0.282443	O=C1N(OC(C(=O)Nc2cc(ccc2)CN3CCN(CC3)C)=C1)C
0.282443	O=C1N(OC(C(=O)Nc2cc(ccc2)CN3CCN(CC3)C)=C1)C
0.282443	O=C1N(OC(C(=O)Nc2cc(ccc2)CN3CCN(CC3)C)=C1)C
0.282443	O=C1N(OC(C(=O)Nc2cc(ccc2)CN3CCN(CC3)C)=C1)C
0.282443	O=C1N(OC(C(=O)Nc2cc(ccc2)CN3CCN(CC3)C)=C1)C
0.282443	O=C1N(OC(C(=O)Nc2cc(ccc2)CN3CCN(CC3)C)=C1)C
0.282443	O=C1N(OC(C(=O)Nc2cc(ccc2)CN3CCN(CC3)C)=C1)C
0.282443	O=C1N(OC(C(=O)Nc2cc(ccc2)CN3CCN(CC3)C)=C1)C
0.282443	O=C1N(OC(C(=O)Nc2cc(ccc2)CN3CCN(CC3)C)=C1)C
0.282443	O=C1N(OC(C(=O)Nc2cc(ccc2)CN3CCN(CC3)C)=C1)C
0.28223	S(=O)(=O)(N(C)C)c1c(ccc(c1)C(=O)NC=2SN=C(c3ccccc3)C2)C
0.28223	S(=O)(=O)(N(C)C)c1c(ccc(c1)C(=O)NC=2SN=C(c3ccccc3)C2)C
0.28223	S(=O)(=O)(N(C)C)c1c(ccc(c1)C(=O)NC=2SN=C(c3ccccc3)C2)C
0.28223	S(=O)(=O)(N(C)C)c1c(ccc(c1)C(=O)NC=2SN=C(c3ccccc3)C2)C
0.28223	S(=O)(=O)(N(C)C)c1c(ccc(c1)C(=O)NC=2SN=C(c3ccccc3)C2)C
0.28223	S(=O)(=O)(N(C)C)c1c(ccc(c1)C(=O)NC=2SN=C(c3ccccc3)C2)C
0.28223	S(=O)(=O)(N(C)C)c1c(ccc(c1)C(=O)NC=2SN=C(c3ccccc3)C2)C
0.28223	S(=O)(=O)(N(C)C)c1c(ccc(c1)C(=O)NC=2SN=C(c3ccccc3)C2)C
0.28223	S(=O)(=O)(N(C)C)c1c(ccc(c1)C(=O)NC=2SN=C(c3ccccc3)C2)C
0.28223	S(=O)(=O)(N(C)C)c1c(ccc(c1)C(=O)NC=2SN=C(c3ccccc3)C2)C
0.282051	FC(F)(F)c1cc(ccc1)C(=O)Nc2cc(NC(=O)C(=O)N3CCC(c4ccc(NC(=O)OC(C)(C)C)cc4)CC3)c(cc2)C
0.282051	FC(F)(F)c1cc(ccc1)C(=O)Nc2cc(NC(=O)C(=O)N3CCC(c4ccc(NC(=O)OC(C)(C)C)cc4)CC3)c(cc2)C
0.282051	FC(F)(F)c1cc(ccc1)C(=O)Nc2cc(NC(=O)C(=O)N3CCC(c4ccc(NC(=O)OC(C)(C)C)cc4)CC3)c(cc2)C
0.282051	FC(F)(F)c1cc(ccc1)C(=O)Nc2cc(NC(=O)C(=O)N3CCC(c4ccc(NC(=O)OC(C)(C)C)cc4)CC3)c(cc2)C
0.282051	FC(F)(F)c1cc(ccc1)C(=O)Nc2cc(NC(=O)C(=O)N3CCC(c4ccc(NC(=O)OC(C)(C)C)cc4)CC3)c(cc2)C
0.282051	FC(F)(F)c1cc(ccc1)C(=O)Nc2cc(NC(=O)C(=O)N3CCC(c4ccc(NC(=O)OC(C)(C)C)cc4)CC3)c(cc2)C
0.282051	FC(F)(F)c1cc(ccc1)C(=O)Nc2cc(NC(=O)C(=O)N3CCC(c4ccc(NC(=O)OC(C)(C)C)cc4)CC3)c(cc2)C
0.282051	FC(F)(F)c1cc(ccc1)C(=O)Nc2cc(NC(=O)C(=O)N3CCC(c4ccc(NC(=O)OC(C)(C)C)cc4)CC3)c(cc2)C
0.282051	FC(F)(F)c1cc(ccc1)C(=O)Nc2cc(NC(=O)C(=O)N3CCC(c4ccc(NC(=O)OC(C)(C)C)cc4)CC3)c(cc2)C
0.282051	FC(F)(F)c1cc(ccc1)C(=O)Nc2cc(NC(=O)C(=O)N3CCC(c4ccc(NC(=O)OC(C)(C)C)cc4)CC3)c(cc2)C
0.281588	O=C(O)c1ncc(cc1)C(=O)Nc2cc(ccc2)C3=NC(=CC(=O)N3)C
0.281588	O=C(O)c1ncc(cc1)C(=O)Nc2cc(ccc2)C3=NC(=CC(=O)N3)C
0.281588	O=C(O)c1ncc(cc1)C(=O)Nc2cc(ccc2)C3=NC(=CC(=O)N3)C
0.281588	O=C(O)c1ncc(cc1)C(=O)Nc2cc(ccc2)C3=NC(=CC(=O)N3)C
0.281588	O=C(O)c1ncc(cc1)C(=O)Nc2cc(ccc2)C3=NC(=CC(=O)N3)C
0.281588	O=C(O)c1ncc(cc1)C(=O)Nc2cc(ccc2)C3=NC(=CC(=O)N3)C
0.281588	O=C(O)c1ncc(cc1)C(=O)Nc2cc(ccc2)C3=NC(=CC(=O)N3)C
0.281588	O=C(O)c1ncc(cc1)C(=O)Nc2cc(ccc2)C3=NC(=CC(=O)N3)C
0.281588	O=C(O)c1ncc(cc1)C(=O)Nc2cc(ccc2)C3=NC(=CC(=O)N3)C
0.281588	O=C(O)c1ncc(cc1)C(=O)Nc2cc(ccc2)C3=NC(=CC(=O)N3)C
0.281513	O=C(Nc1c(c2ccncc2)cccc1)c3ccc(cc3)C(=O)NC4CC4
0.281513	O=C(Nc1c(c2ccncc2)cccc1)c3ccc(cc3)C(=O)NC4CC4
0.281513	O=C(Nc1c(c2ccncc2)cccc1)c3ccc(cc3)C(=O)NC4CC4
0.281513	O=C(Nc1c(c2ccncc2)cccc1)c3ccc(cc3)C(=O)NC4CC4
0.281513	O=C(Nc1c(c2ccncc2)cccc1)c3ccc(cc3)C(=O)NC4CC4
0.281513	O=C(Nc1c(c2ccncc2)cccc1)c3ccc(cc3)C(=O)NC4CC4
0.281513	O=C(Nc1c(c2ccncc2)cccc1)c3ccc(cc3)C(=O)NC4CC4
0.281513	O=C(Nc1c(c2ccncc2)cccc1)c3ccc(cc3)C(=O)NC4CC4
0.281513	O=C(Nc1c(c2ccncc2)cccc1)c3ccc(cc3)C(=O)NC4CC4
0.281513	O=C(Nc1c(c2ccncc2)cccc1)c3ccc(cc3)C(=O)NC4CC4
0.281457	S1C(C(=O)Nc2c(cc(cc2)C=3ON=C(N3)c4cc(OC(C)C)ncc4)C)=CC=C1
0.281457	S1C(C(=O)Nc2c(cc(cc2)C=3ON=C(N3)c4cc(OC(C)C)ncc4)C)=CC=C1
0.281457	S1C(C(=O)Nc2c(cc(cc2)C=3ON=C(N3)c4cc(OC(C)C)ncc4)C)=CC=C1
0.281457	S1C(C(=O)Nc2c(cc(cc2)C=3ON=C(N3)c4cc(OC(C)C)ncc4)C)=CC=C1
0.281457	S1C(C(=O)Nc2c(cc(cc2)C=3ON=C(N3)c4cc(OC(C)C)ncc4)C)=CC=C1
0.281369	Clc1ccc(c2cc(F)c(cc2)C(=O)NCc3cc(NC(=O)c4ccccc4)ccc3)cc1
0.281369	Clc1ccc(c2cc(F)c(cc2)C(=O)NCc3cc(NC(=O)c4ccccc4)ccc3)cc1
0.281369	Clc1ccc(c2cc(F)c(cc2)C(=O)NCc3cc(NC(=O)c4ccccc4)ccc3)cc1
0.281369	Clc1ccc(c2cc(F)c(cc2)C(=O)NCc3cc(NC(=O)c4ccccc4)ccc3)cc1
0.281369	Clc1ccc(c2cc(F)c(cc2)C(=O)NCc3cc(NC(=O)c4ccccc4)ccc3)cc1
0.281369	Clc1ccc(c2cc(F)c(cc2)C(=O)NCc3cc(NC(=O)c4ccccc4)ccc3)cc1
0.281369	Clc1ccc(c2cc(F)c(cc2)C(=O)NCc3cc(NC(=O)c4ccccc4)ccc3)cc1
0.281369	Clc1ccc(c2cc(F)c(cc2)C(=O)NCc3cc(NC(=O)c4ccccc4)ccc3)cc1
0.281369	Clc1ccc(c2cc(F)c(cc2)C(=O)NCc3cc(NC(=O)c4ccccc4)ccc3)cc1
0.281369	Clc1ccc(c2cc(F)c(cc2)C(=O)NCc3cc(NC(=O)c4ccccc4)ccc3)cc1
0.281356	S(=O)(=O)(Nc1c(cccc1)C)c2cc(c(cc2)C)C(=O)NCc3cc(NC(=O)c4ccccc4)ccc3
0.281356	S(=O)(=O)(Nc1c(cccc1)C)c2cc(c(cc2)C)C(=O)NCc3cc(NC(=O)c4ccccc4)ccc3
0.281124	O=C(Nc1cc(ccc1)C(=O)NC2CC2)c3cnc(nc3)c4ncccc4
0.281124	O=C(Nc1cc(ccc1)C(=O)NC2CC2)c3cnc(nc3)c4ncccc4
0.281124	O=C(Nc1cc(ccc1)C(=O)NC2CC2)c3cnc(nc3)c4ncccc4
0.281124	O=C(Nc1cc(ccc1)C(=O)NC2CC2)c3cnc(nc3)c4ncccc4
0.281124	O=C(Nc1cc(ccc1)C(=O)NC2CC2)c3cnc(nc3)c4ncccc4
0.281124	O=C(Nc1cc(ccc1)C(=O)NC2CC2)c3cnc(nc3)c4ncccc4
0.281124	O=C(Nc1cc(ccc1)C(=O)NC2CC2)c3cnc(nc3)c4ncccc4
0.281046	S1C(=NC(c2cnccc2)=C1c3ccncc3)NC(=O)c4cc5c6c(cccc6)Cc5cc4
0.281046	S1C(=NC(c2cnccc2)=C1c3ccncc3)NC(=O)c4cc5c6c(cccc6)Cc5cc4
0.281046	S1C(=NC(c2cnccc2)=C1c3ccncc3)NC(=O)c4cc5c6c(cccc6)Cc5cc4
0.281046	S1C(=NC(c2cnccc2)=C1c3ccncc3)NC(=O)c4cc5c6c(cccc6)Cc5cc4
0.281046	S1C(=NC(c2cnccc2)=C1c3ccncc3)NC(=O)c4cc5c6c(cccc6)Cc5cc4
0.281046	S1C(=NC(c2cnccc2)=C1c3ccncc3)NC(=O)c4cc5c6c(cccc6)Cc5cc4
0.281046	S1C(=NC(c2cnccc2)=C1c3ccncc3)NC(=O)c4cc5c6c(cccc6)Cc5cc4
0.281046	S1C(=NC(c2cnccc2)=C1c3ccncc3)NC(=O)c4cc5c6c(cccc6)Cc5cc4
0.281046	S1C(=NC(c2cnccc2)=C1c3ccncc3)NC(=O)c4cc5c6c(cccc6)Cc5cc4
0.281046	S1C(=NC(c2cnccc2)=C1c3ccncc3)NC(=O)c4cc5c6c(cccc6)Cc5cc4
0.280899	Brc1ccc(cc1)COc2c(OC)cc(cc2)C(=O)Nc3cc(OC(F)F)c(cc3)C
0.280899	Brc1ccc(cc1)COc2c(OC)cc(cc2)C(=O)Nc3cc(OC(F)F)c(cc3)C
0.280899	Brc1ccc(cc1)COc2c(OC)cc(cc2)C(=O)Nc3cc(OC(F)F)c(cc3)C
0.280899	Brc1ccc(cc1)COc2c(OC)cc(cc2)C(=O)Nc3cc(OC(F)F)c(cc3)C
0.280899	Brc1ccc(cc1)COc2c(OC)cc(cc2)C(=O)Nc3cc(OC(F)F)c(cc3)C
0.280899	Brc1ccc(cc1)COc2c(OC)cc(cc2)C(=O)Nc3cc(OC(F)F)c(cc3)C
0.280899	Brc1ccc(cc1)COc2c(OC)cc(cc2)C(=O)Nc3cc(OC(F)F)c(cc3)C
0.280899	Brc1ccc(cc1)COc2c(OC)cc(cc2)C(=O)Nc3cc(OC(F)F)c(cc3)C
0.280899	Brc1ccc(cc1)COc2c(OC)cc(cc2)C(=O)Nc3cc(OC(F)F)c(cc3)C
0.280899	Brc1ccc(cc1)COc2c(OC)cc(cc2)C(=O)Nc3cc(OC(F)F)c(cc3)C
0.280769	FC(F)(F)CNc1c(cccc1)C(=O)Nc2c(cc(c3ccccc3)cc2)C
0.280769	FC(F)(F)CNc1c(cccc1)C(=O)Nc2c(cc(c3ccccc3)cc2)C
0.280769	FC(F)(F)CNc1c(cccc1)C(=O)Nc2c(cc(c3ccccc3)cc2)C
0.280769	FC(F)(F)CNc1c(cccc1)C(=O)Nc2c(cc(c3ccccc3)cc2)C
0.280769	FC(F)(F)CNc1c(cccc1)C(=O)Nc2c(cc(c3ccccc3)cc2)C
0.280769	FC(F)(F)CNc1c(cccc1)C(=O)Nc2c(cc(c3ccccc3)cc2)C
0.280769	FC(F)(F)CNc1c(cccc1)C(=O)Nc2c(cc(c3ccccc3)cc2)C
0.280769	FC(F)(F)CNc1c(cccc1)C(=O)Nc2c(cc(c3ccccc3)cc2)C
0.280769	FC(F)(F)CNc1c(cccc1)C(=O)Nc2c(cc(c3ccccc3)cc2)C
0.280769	FC(F)(F)CNc1c(cccc1)C(=O)Nc2c(cc(c3ccccc3)cc2)C
0.280405	O=C(Nc1cc(ccc1)C2=NC(=CC(=O)N2)C)c3cc4c5c(cccc5)Cc4cc3
0.280405	O=C(Nc1cc(ccc1)C2=NC(=CC(=O)N2)C)c3cc4c5c(cccc5)Cc4cc3
0.280405	O=C(Nc1cc(ccc1)C2=NC(=CC(=O)N2)C)c3cc4c5c(cccc5)Cc4cc3
0.280405	O=C(Nc1cc(ccc1)C2=NC(=CC(=O)N2)C)c3cc4c5c(cccc5)Cc4cc3
0.280405	O=C(Nc1cc(ccc1)C2=NC(=CC(=O)N2)C)c3cc4c5c(cccc5)Cc4cc3
0.280405	O=C(Nc1cc(ccc1)C2=NC(=CC(=O)N2)C)c3cc4c5c(cccc5)Cc4cc3
0.280405	O=C(Nc1cc(ccc1)C2=NC(=CC(=O)N2)C)c3cc4c5c(cccc5)Cc4cc3
0.280405	O=C(Nc1cc(ccc1)C2=NC(=CC(=O)N2)C)c3cc4c5c(cccc5)Cc4cc3
0.280405	O=C(Nc1cc(ccc1)C2=NC(=CC(=O)N2)C)c3cc4c5c(cccc5)Cc4cc3
0.280405	O=C(Nc1cc(ccc1)C2=NC(=CC(=O)N2)C)c3cc4c5c(cccc5)Cc4cc3
0.280405	Clc1c(F)ccc(S(=O)(=O)Nc2ccc(cc2)C(=O)Nc3c(ccc(c3)C=4OC(=CC4)C)C)c1
0.280277	Fc1ccc(cc1)C=2ON=C(N2)c3ccc(cc3)C(=O)Nc4ccc(cc4)COc5c(ccc(c5)C)C(C)C
0.280277	Fc1ccc(cc1)C=2ON=C(N2)c3ccc(cc3)C(=O)Nc4ccc(cc4)COc5c(ccc(c5)C)C(C)C
0.280277	Fc1ccc(cc1)C=2ON=C(N2)c3ccc(cc3)C(=O)Nc4ccc(cc4)COc5c(ccc(c5)C)C(C)C
0.280277	Fc1ccc(cc1)C=2ON=C(N2)c3ccc(cc3)C(=O)Nc4ccc(cc4)COc5c(ccc(c5)C)C(C)C
0.280277	Fc1ccc(cc1)C=2ON=C(N2)c3ccc(cc3)C(=O)Nc4ccc(cc4)COc5c(ccc(c5)C)C(C)C
0.280277	Fc1ccc(cc1)C=2ON=C(N2)c3ccc(cc3)C(=O)Nc4ccc(cc4)COc5c(ccc(c5)C)C(C)C
0.280277	Fc1ccc(cc1)C=2ON=C(N2)c3ccc(cc3)C(=O)Nc4ccc(cc4)COc5c(ccc(c5)C)C(C)C
0.280277	Fc1ccc(cc1)C=2ON=C(N2)c3ccc(cc3)C(=O)Nc4ccc(cc4)COc5c(ccc(c5)C)C(C)C
0.280277	Fc1ccc(cc1)C=2ON=C(N2)c3ccc(cc3)C(=O)Nc4ccc(cc4)COc5c(ccc(c5)C)C(C)C
0.280277	Fc1ccc(cc1)C=2ON=C(N2)c3ccc(cc3)C(=O)Nc4ccc(cc4)COc5c(ccc(c5)C)C(C)C
0.279863	FC(F)(F)C(F)(c1cc(c(NC(=O)c2cc(NCc3ncccc3)ccc2)cc1)C)C(F)(F)F
0.279863	FC(F)(F)C(F)(c1cc(c(NC(=O)c2cc(NCc3ncccc3)ccc2)cc1)C)C(F)(F)F
0.279863	FC(F)(F)C(F)(c1cc(c(NC(=O)c2cc(NCc3ncccc3)ccc2)cc1)C)C(F)(F)F
0.279863	FC(F)(F)C(F)(c1cc(c(NC(=O)c2cc(NCc3ncccc3)ccc2)cc1)C)C(F)(F)F
0.279863	FC(F)(F)C(F)(c1cc(c(NC(=O)c2cc(NCc3ncccc3)ccc2)cc1)C)C(F)(F)F
0.279863	FC(F)(F)C(F)(c1cc(c(NC(=O)c2cc(NCc3ncccc3)ccc2)cc1)C)C(F)(F)F
0.279863	FC(F)(F)C(F)(c1cc(c(NC(=O)c2cc(NCc3ncccc3)ccc2)cc1)C)C(F)(F)F
0.279851	Clc1ccc(c2cc(F)c(cc2)C(=O)Nc3c(ccc(c3)C=4OC(=CC4)C)C)cc1
0.279851	Clc1ccc(c2cc(F)c(cc2)C(=O)Nc3c(ccc(c3)C=4OC(=CC4)C)C)cc1
0.27957	S(=O)(=O)(Cc1ccccc1)CCNC(=O)Nc2c(ccc(c3cnc(OC)cc3)c2)C
0.27957	S(=O)(=O)(Cc1ccccc1)CCNC(=O)Nc2c(ccc(c3cnc(OC)cc3)c2)C
0.27957	S(=O)(=O)(Cc1ccccc1)CCNC(=O)Nc2c(ccc(c3cnc(OC)cc3)c2)C
0.27957	S(=O)(=O)(Cc1ccccc1)CCNC(=O)Nc2c(ccc(c3cnc(OC)cc3)c2)C
0.27957	S(=O)(=O)(Cc1ccccc1)CCNC(=O)Nc2c(ccc(c3cnc(OC)cc3)c2)C
0.27957	S(=O)(=O)(Cc1ccccc1)CCNC(=O)Nc2c(ccc(c3cnc(OC)cc3)c2)C
0.27957	S(=O)(=O)(Cc1ccccc1)CCNC(=O)Nc2c(ccc(c3cnc(OC)cc3)c2)C
0.27957	S(=O)(=O)(Cc1ccccc1)CCNC(=O)Nc2c(ccc(c3cnc(OC)cc3)c2)C
0.27957	S(=O)(=O)(Cc1ccccc1)CCNC(=O)Nc2c(ccc(c3cnc(OC)cc3)c2)C
0.27957	S(=O)(=O)(Cc1ccccc1)CCNC(=O)Nc2c(ccc(c3cnc(OC)cc3)c2)C
0.279412	Brc1c(cc(NC(=O)C(=O)NCc2c(c3cnccc3)cccc2)cc1)C
0.279412	Brc1c(cc(NC(=O)C(=O)NCc2c(c3cnccc3)cccc2)cc1)C
0.279412	Brc1c(cc(NC(=O)C(=O)NCc2c(c3cnccc3)cccc2)cc1)C
0.279412	Brc1c(cc(NC(=O)C(=O)NCc2c(c3cnccc3)cccc2)cc1)C
0.279412	Brc1c(cc(NC(=O)C(=O)NCc2c(c3cnccc3)cccc2)cc1)C
0.279412	Brc1c(cc(NC(=O)C(=O)NCc2c(c3cnccc3)cccc2)cc1)C
0.279412	Brc1c(cc(NC(=O)C(=O)NCc2c(c3cnccc3)cccc2)cc1)C
0.279412	Brc1c(cc(NC(=O)C(=O)NCc2c(c3cnccc3)cccc2)cc1)C
0.279412	Brc1c(cc(NC(=O)C(=O)NCc2c(c3cnccc3)cccc2)cc1)C
0.279352	S=C(NNC(=O)c1ccc(cc1)CCNC(=O)C)Nc2cc(c(cc2)C)C
0.279352	S=C(NNC(=O)c1ccc(cc1)CCNC(=O)C)Nc2cc(c(cc2)C)C
0.279352	S=C(NNC(=O)c1ccc(cc1)CCNC(=O)C)Nc2cc(c(cc2)C)C
0.279352	S=C(NNC(=O)c1ccc(cc1)CCNC(=O)C)Nc2cc(c(cc2)C)C
0.279352	S=C(NNC(=O)c1ccc(cc1)CCNC(=O)C)Nc2cc(c(cc2)C)C
0.279352	S=C(NNC(=O)c1ccc(cc1)CCNC(=O)C)Nc2cc(c(cc2)C)C
0.278986	O=C(NCCc1cc(O)c(cc1)C)C2=NOC(c3cnccc3)=C2
0.278986	O=C(NCCc1cc(O)c(cc1)C)C2=NOC(c3cnccc3)=C2
0.278986	O=C(NCCc1cc(O)c(cc1)C)C2=NOC(c3cnccc3)=C2
0.278986	O=C(NCCc1cc(O)c(cc1)C)C2=NOC(c3cnccc3)=C2
0.278986	O=C(NCCc1cc(O)c(cc1)C)C2=NOC(c3cnccc3)=C2
0.278986	O=C(NCCc1cc(O)c(cc1)C)C2=NOC(c3cnccc3)=C2
0.278986	O=C(NCCc1cc(O)c(cc1)C)C2=NOC(c3cnccc3)=C2
0.278912	S(=O)(=O)(N1CCC(Nc2cc(NC(=O)c3c(Sc4ccccc4)cccc3)c(cc2)C)CC1)C
0.278912	S(=O)(=O)(N1CCC(Nc2cc(NC(=O)c3c(Sc4ccccc4)cccc3)c(cc2)C)CC1)C
0.278912	S(=O)(=O)(N1CCC(Nc2cc(NC(=O)c3c(Sc4ccccc4)cccc3)c(cc2)C)CC1)C
0.278912	S(=O)(=O)(N1CCC(Nc2cc(NC(=O)c3c(Sc4ccccc4)cccc3)c(cc2)C)CC1)C
0.278912	S(=O)(=O)(N1CCC(Nc2cc(NC(=O)c3c(Sc4ccccc4)cccc3)c(cc2)C)CC1)C
0.278912	S(=O)(=O)(N1CCC(Nc2cc(NC(=O)c3c(Sc4ccccc4)cccc3)c(cc2)C)CC1)C
0.278912	S(=O)(=O)(N1CCC(Nc2cc(NC(=O)c3c(Sc4ccccc4)cccc3)c(cc2)C)CC1)C
0.278912	S(=O)(=O)(N1CCC(Nc2cc(NC(=O)c3c(Sc4ccccc4)cccc3)c(cc2)C)CC1)C
0.278912	S(=O)(=O)(N1CCC(Nc2cc(NC(=O)c3c(Sc4ccccc4)cccc3)c(cc2)C)CC1)C
0.278912	S(=O)(=O)(N1CCC(Nc2cc(NC(=O)c3c(Sc4ccccc4)cccc3)c(cc2)C)CC1)C
0.278912	O=C(Nc1c(cccc1)C(=O)NCc2cnccc2)c3cc4c5c(cccc5)Cc4cc3
0.278912	O=C(Nc1c(cccc1)C(=O)NCc2cnccc2)c3cc4c5c(cccc5)Cc4cc3
0.278912	O=C(Nc1c(cccc1)C(=O)NCc2cnccc2)c3cc4c5c(cccc5)Cc4cc3
0.278912	O=C(Nc1c(cccc1)C(=O)NCc2cnccc2)c3cc4c5c(cccc5)Cc4cc3
0.278912	O=C(Nc1c(cccc1)C(=O)NCc2cnccc2)c3cc4c5c(cccc5)Cc4cc3
0.278388	S1C(NC(=O)OC(C)(C)C)=CC=C1C(=O)Nc2c(ccc(NC(=O)C3CC3)c2)C
0.278388	S1C(NC(=O)OC(C)(C)C)=CC=C1C(=O)Nc2c(ccc(NC(=O)C3CC3)c2)C
0.278388	S1C(NC(=O)OC(C)(C)C)=CC=C1C(=O)Nc2c(ccc(NC(=O)C3CC3)c2)C
0.278388	S1C(NC(=O)OC(C)(C)C)=CC=C1C(=O)Nc2c(ccc(NC(=O)C3CC3)c2)C
0.278388	S1C(NC(=O)OC(C)(C)C)=CC=C1C(=O)Nc2c(ccc(NC(=O)C3CC3)c2)C
0.278388	S1C(NC(=O)OC(C)(C)C)=CC=C1C(=O)Nc2c(ccc(NC(=O)C3CC3)c2)C
0.278388	S1C(NC(=O)OC(C)(C)C)=CC=C1C(=O)Nc2c(ccc(NC(=O)C3CC3)c2)C
0.278388	S1C(NC(=O)OC(C)(C)C)=CC=C1C(=O)Nc2c(ccc(NC(=O)C3CC3)c2)C
0.278388	S1C(NC(=O)OC(C)(C)C)=CC=C1C(=O)Nc2c(ccc(NC(=O)C3CC3)c2)C
0.278388	S1C(NC(=O)OC(C)(C)C)=CC=C1C(=O)Nc2c(ccc(NC(=O)C3CC3)c2)C
0.278351	Clc1c(c(NNC(=O)C(=O)Nc2c(ccc(NC(=O)c3cc(ccc3)C(F)(F)F)c2)C)ccc1)C
0.278351	Clc1c(c(NNC(=O)C(=O)Nc2c(ccc(NC(=O)c3cc(ccc3)C(F)(F)F)c2)C)ccc1)C
0.278351	Clc1c(c(NNC(=O)C(=O)Nc2c(ccc(NC(=O)c3cc(ccc3)C(F)(F)F)c2)C)ccc1)C
0.278351	Clc1c(c(NNC(=O)C(=O)Nc2c(ccc(NC(=O)c3cc(ccc3)C(F)(F)F)c2)C)ccc1)C
0.277778	Fc1ncc(OC2CCN(C(=O)c3cc(NC(=O)c4c(F)cccc4)c(cc3)C)CC2)cc1
0.277778	Fc1ncc(OC2CCN(C(=O)c3cc(NC(=O)c4c(F)cccc4)c(cc3)C)CC2)cc1
0.277778	Fc1ncc(OC2CCN(C(=O)c3cc(NC(=O)c4c(F)cccc4)c(cc3)C)CC2)cc1
0.277778	Fc1ncc(OC2CCN(C(=O)c3cc(NC(=O)c4c(F)cccc4)c(cc3)C)CC2)cc1
0.277778	Fc1ncc(OC2CCN(C(=O)c3cc(NC(=O)c4c(F)cccc4)c(cc3)C)CC2)cc1
0.277778	Fc1ncc(OC2CCN(C(=O)c3cc(NC(=O)c4c(F)cccc4)c(cc3)C)CC2)cc1
0.277778	Fc1ncc(OC2CCN(C(=O)c3cc(NC(=O)c4c(F)cccc4)c(cc3)C)CC2)cc1
0.277778	Fc1ncc(OC2CCN(C(=O)c3cc(NC(=O)c4c(F)cccc4)c(cc3)C)CC2)cc1
0.277778	Fc1ncc(OC2CCN(C(=O)c3cc(NC(=O)c4c(F)cccc4)c(cc3)C)CC2)cc1
0.277778	Fc1ncc(OC2CCN(C(=O)c3cc(NC(=O)c4c(F)cccc4)c(cc3)C)CC2)cc1
0.277603	S(=O)(=O)(N)c1ccc(NC(=O)C2CCN(C(=O)C(=O)Nc3c(ccc(NC(=O)c4cc(ccc4)C(F)(F)F)c3)C)CC2)cc1
0.277603	S(=O)(=O)(N)c1ccc(NC(=O)C2CCN(C(=O)C(=O)Nc3c(ccc(NC(=O)c4cc(ccc4)C(F)(F)F)c3)C)CC2)cc1
0.277603	S(=O)(=O)(N)c1ccc(NC(=O)C2CCN(C(=O)C(=O)Nc3c(ccc(NC(=O)c4cc(ccc4)C(F)(F)F)c3)C)CC2)cc1
0.277603	S(=O)(=O)(N)c1ccc(NC(=O)C2CCN(C(=O)C(=O)Nc3c(ccc(NC(=O)c4cc(ccc4)C(F)(F)F)c3)C)CC2)cc1
0.277603	S(=O)(=O)(N)c1ccc(NC(=O)C2CCN(C(=O)C(=O)Nc3c(ccc(NC(=O)c4cc(ccc4)C(F)(F)F)c3)C)CC2)cc1
0.277603	S(=O)(=O)(N)c1ccc(NC(=O)C2CCN(C(=O)C(=O)Nc3c(ccc(NC(=O)c4cc(ccc4)C(F)(F)F)c3)C)CC2)cc1
0.277603	S(=O)(=O)(N)c1ccc(NC(=O)C2CCN(C(=O)C(=O)Nc3c(ccc(NC(=O)c4cc(ccc4)C(F)(F)F)c3)C)CC2)cc1
0.277603	S(=O)(=O)(N)c1ccc(NC(=O)C2CCN(C(=O)C(=O)Nc3c(ccc(NC(=O)c4cc(ccc4)C(F)(F)F)c3)C)CC2)cc1
0.277603	S(=O)(=O)(N)c1ccc(NC(=O)C2CCN(C(=O)C(=O)Nc3c(ccc(NC(=O)c4cc(ccc4)C(F)(F)F)c3)C)CC2)cc1
0.277603	S(=O)(=O)(N)c1ccc(NC(=O)C2CCN(C(=O)C(=O)Nc3c(ccc(NC(=O)c4cc(ccc4)C(F)(F)F)c3)C)CC2)cc1
0.277419	FC(F)(F)c1cc(ccc1)C(=O)Nc2cc(NC(=O)C(=O)NCCc3c(OC)cc(cc3)C(=O)OC)c(cc2)C
0.277419	FC(F)(F)c1cc(ccc1)C(=O)Nc2cc(NC(=O)C(=O)NCCc3c(OC)cc(cc3)C(=O)OC)c(cc2)C
0.277419	FC(F)(F)c1cc(ccc1)C(=O)Nc2cc(NC(=O)C(=O)NCCc3c(OC)cc(cc3)C(=O)OC)c(cc2)C
0.277419	FC(F)(F)c1cc(ccc1)C(=O)Nc2cc(NC(=O)C(=O)NCCc3c(OC)cc(cc3)C(=O)OC)c(cc2)C
0.277419	FC(F)(F)c1cc(ccc1)C(=O)Nc2cc(NC(=O)C(=O)NCCc3c(OC)cc(cc3)C(=O)OC)c(cc2)C
0.277419	FC(F)(F)c1cc(ccc1)C(=O)Nc2cc(NC(=O)C(=O)NCCc3c(OC)cc(cc3)C(=O)OC)c(cc2)C
0.277419	FC(F)(F)c1cc(ccc1)C(=O)Nc2cc(NC(=O)C(=O)NCCc3c(OC)cc(cc3)C(=O)OC)c(cc2)C
0.277419	FC(F)(F)c1cc(ccc1)C(=O)Nc2cc(NC(=O)C(=O)NCCc3c(OC)cc(cc3)C(=O)OC)c(cc2)C
0.277419	FC(F)(F)c1cc(ccc1)C(=O)Nc2cc(NC(=O)C(=O)NCCc3c(OC)cc(cc3)C(=O)OC)c(cc2)C
0.277419	FC(F)(F)c1cc(ccc1)C(=O)Nc2cc(NC(=O)C(=O)NCCc3c(OC)cc(cc3)C(=O)OC)c(cc2)C
0.277397	S(=O)(=O)(N(C)C)c1c(ccc(c1)C(=O)Nc2cc(c(OC)cc2)c3ccccc3)C
0.277397	S(=O)(=O)(N(C)C)c1c(ccc(c1)C(=O)Nc2cc(c(OC)cc2)c3ccccc3)C
0.277397	S(=O)(=O)(N(C)C)c1c(ccc(c1)C(=O)Nc2cc(c(OC)cc2)c3ccccc3)C
0.277397	S(=O)(=O)(N(C)C)c1c(ccc(c1)C(=O)Nc2cc(c(OC)cc2)c3ccccc3)C
0.277397	S(=O)(=O)(N(C)C)c1c(ccc(c1)C(=O)Nc2cc(c(OC)cc2)c3ccccc3)C
0.277397	S(=O)(=O)(N(C)C)c1c(ccc(c1)C(=O)Nc2cc(c(OC)cc2)c3ccccc3)C
0.277397	S(=O)(=O)(N(C)C)c1c(ccc(c1)C(=O)Nc2cc(c(OC)cc2)c3ccccc3)C
0.277397	S(=O)(=O)(N(C)C)c1c(ccc(c1)C(=O)Nc2cc(c(OC)cc2)c3ccccc3)C
0.277397	S(=O)(=O)(N(C)C)c1c(ccc(c1)C(=O)Nc2cc(c(OC)cc2)c3ccccc3)C
0.277397	S(=O)(=O)(N(C)C)c1c(ccc(c1)C(=O)Nc2cc(c(OC)cc2)c3ccccc3)C
0.277259	Clc1c(F)ccc(S(=O)(=O)Nc2ccc(cc2)C(=O)NC=3SC(c4ccncc4)=C(N3)c5cnccc5)c1
0.277259	Clc1c(F)ccc(S(=O)(=O)Nc2ccc(cc2)C(=O)NC=3SC(c4ccncc4)=C(N3)c5cnccc5)c1
0.277228	FC(F)(F)c1cc(ccc1)C(=O)Nc2cc(NC(=O)C(=O)NCc3c(NC(=O)OC(C)(C)C)cccc3)c(cc2)C
0.277228	FC(F)(F)c1cc(ccc1)C(=O)Nc2cc(NC(=O)C(=O)NCc3c(NC(=O)OC(C)(C)C)cccc3)c(cc2)C
0.277228	FC(F)(F)c1cc(ccc1)C(=O)Nc2cc(NC(=O)C(=O)NCc3c(NC(=O)OC(C)(C)C)cccc3)c(cc2)C
0.277228	FC(F)(F)c1cc(ccc1)C(=O)Nc2cc(NC(=O)C(=O)NCc3c(NC(=O)OC(C)(C)C)cccc3)c(cc2)C
0.277228	FC(F)(F)c1cc(ccc1)C(=O)Nc2cc(NC(=O)C(=O)NCc3c(NC(=O)OC(C)(C)C)cccc3)c(cc2)C
0.277228	FC(F)(F)c1cc(ccc1)C(=O)Nc2cc(NC(=O)C(=O)NCc3c(NC(=O)OC(C)(C)C)cccc3)c(cc2)C
0.277228	FC(F)(F)c1cc(ccc1)C(=O)Nc2cc(NC(=O)C(=O)NCc3c(NC(=O)OC(C)(C)C)cccc3)c(cc2)C
0.277228	FC(F)(F)c1cc(ccc1)C(=O)Nc2cc(NC(=O)C(=O)NCc3c(NC(=O)OC(C)(C)C)cccc3)c(cc2)C
0.277228	FC(F)(F)c1cc(ccc1)C(=O)Nc2cc(NC(=O)C(=O)NCc3c(NC(=O)OC(C)(C)C)cccc3)c(cc2)C
0.277228	FC(F)(F)c1cc(ccc1)C(=O)Nc2cc(NC(=O)C(=O)NCc3c(NC(=O)OC(C)(C)C)cccc3)c(cc2)C
0.277154	Fc1c(NC(=O)OC)cc(cc1)C(=O)NCCc2ccc(N3CCN(CC3)C)cc2
0.277154	Fc1c(NC(=O)OC)cc(cc1)C(=O)NCCc2ccc(N3CCN(CC3)C)cc2
0.277154	Fc1c(NC(=O)OC)cc(cc1)C(=O)NCCc2ccc(N3CCN(CC3)C)cc2
0.277154	Fc1c(NC(=O)OC)cc(cc1)C(=O)NCCc2ccc(N3CCN(CC3)C)cc2
0.277154	Fc1c(NC(=O)OC)cc(cc1)C(=O)NCCc2ccc(N3CCN(CC3)C)cc2
0.277154	Fc1c(NC(=O)OC)cc(cc1)C(=O)NCCc2ccc(N3CCN(CC3)C)cc2
0.277154	Fc1c(NC(=O)OC)cc(cc1)C(=O)NCCc2ccc(N3CCN(CC3)C)cc2
0.277154	Fc1c(NC(=O)OC)cc(cc1)C(=O)NCCc2ccc(N3CCN(CC3)C)cc2
0.277154	Fc1c(NC(=O)OC)cc(cc1)C(=O)NCCc2ccc(N3CCN(CC3)C)cc2
0.277154	Fc1c(NC(=O)OC)cc(cc1)C(=O)NCCc2ccc(N3CCN(CC3)C)cc2
0.276596	Clc1ccc(S(=O)(=O)N(Cc2ccc(cc2)C(=O)Nc3cc(OC(F)F)c(cc3)C)Cc4ccccc4)cc1
0.276596	Clc1ccc(S(=O)(=O)N(Cc2ccc(cc2)C(=O)Nc3cc(OC(F)F)c(cc3)C)Cc4ccccc4)cc1
0.276596	Clc1ccc(S(=O)(=O)N(Cc2ccc(cc2)C(=O)Nc3cc(OC(F)F)c(cc3)C)Cc4ccccc4)cc1
0.276527	Clc1c(N2CCN(CC2)CCC)ccc(NC(=O)c3cc(S(=O)(=O)Nc4cc(ccc4)C)c(cc3)C)c1
0.276527	Clc1c(N2CCN(CC2)CCC)ccc(NC(=O)c3cc(S(=O)(=O)Nc4cc(ccc4)C)c(cc3)C)c1
0.276265	ClC=1NN=NC1C(=O)Nc2c(ccc(NC(=O)Nc3ccccc3)c2)C
0.276265	ClC=1NN=NC1C(=O)Nc2c(ccc(NC(=O)Nc3ccccc3)c2)C
0.276265	ClC=1NN=NC1C(=O)Nc2c(ccc(NC(=O)Nc3ccccc3)c2)C
0.276265	ClC=1NN=NC1C(=O)Nc2c(ccc(NC(=O)Nc3ccccc3)c2)C
0.276265	ClC=1NN=NC1C(=O)Nc2c(ccc(NC(=O)Nc3ccccc3)c2)C
0.276265	ClC=1NN=NC1C(=O)Nc2c(ccc(NC(=O)Nc3ccccc3)c2)C
0.276265	ClC=1NN=NC1C(=O)Nc2c(ccc(NC(=O)Nc3ccccc3)c2)C
0.276094	FC(F)(F)c1cc(ccc1)C(=O)Nc2cc(NC(=O)C(=O)NCC3(OC(C)C)CCC3)c(cc2)C
0.276094	FC(F)(F)c1cc(ccc1)C(=O)Nc2cc(NC(=O)C(=O)NCC3(OC(C)C)CCC3)c(cc2)C
0.276094	FC(F)(F)c1cc(ccc1)C(=O)Nc2cc(NC(=O)C(=O)NCC3(OC(C)C)CCC3)c(cc2)C
0.276094	FC(F)(F)c1cc(ccc1)C(=O)Nc2cc(NC(=O)C(=O)NCC3(OC(C)C)CCC3)c(cc2)C
0.276094	FC(F)(F)c1cc(ccc1)C(=O)Nc2cc(NC(=O)C(=O)NCC3(OC(C)C)CCC3)c(cc2)C
0.276094	FC(F)(F)c1cc(ccc1)C(=O)Nc2cc(NC(=O)C(=O)NCC3(OC(C)C)CCC3)c(cc2)C
0.276094	FC(F)(F)c1cc(ccc1)C(=O)Nc2cc(NC(=O)C(=O)NCC3(OC(C)C)CCC3)c(cc2)C
0.276094	FC(F)(F)c1cc(ccc1)C(=O)Nc2cc(NC(=O)C(=O)NCC3(OC(C)C)CCC3)c(cc2)C
0.276094	FC(F)(F)c1cc(ccc1)C(=O)Nc2cc(NC(=O)C(=O)NCC3(OC(C)C)CCC3)c(cc2)C
0.276094	FC(F)(F)c1cc(ccc1)C(=O)Nc2cc(NC(=O)C(=O)NCC3(OC(C)C)CCC3)c(cc2)C
0.276094	S1C(=NC(c2cnccc2)=C1c3ccncc3)NC(=O)c4ccc(NC(=O)C56CC7CC(C5)CC(C6)C7)cc4
0.276094	S1C(=NC(c2cnccc2)=C1c3ccncc3)NC(=O)c4ccc(NC(=O)C56CC7CC(C5)CC(C6)C7)cc4
0.276094	S1C(=NC(c2cnccc2)=C1c3ccncc3)NC(=O)c4ccc(NC(=O)C56CC7CC(C5)CC(C6)C7)cc4
0.275986	S1C(C(=O)NC1=O)=Cc2ccc(cc2)C(=O)Nc3c(cc(c4ccccc4)cc3)C
0.275986	S1C(C(=O)NC1=O)=Cc2ccc(cc2)C(=O)Nc3c(cc(c4ccccc4)cc3)C
0.275986	S1C(C(=O)NC1=O)=Cc2ccc(cc2)C(=O)Nc3c(cc(c4ccccc4)cc3)C
0.275986	S1C(C(=O)NC1=O)=Cc2ccc(cc2)C(=O)Nc3c(cc(c4ccccc4)cc3)C
0.275986	S1C(C(=O)NC1=O)=Cc2ccc(cc2)C(=O)Nc3c(cc(c4ccccc4)cc3)C
0.275986	S1C(C(=O)NC1=O)=Cc2ccc(cc2)C(=O)Nc3c(cc(c4ccccc4)cc3)C
0.275986	S1C(C(=O)NC1=O)=Cc2ccc(cc2)C(=O)Nc3c(cc(c4ccccc4)cc3)C
0.275986	S1C(C(=O)NC1=O)=Cc2ccc(cc2)C(=O)Nc3c(cc(c4ccccc4)cc3)C
0.275986	S1C(C(=O)NC1=O)=Cc2ccc(cc2)C(=O)Nc3c(cc(c4ccccc4)cc3)C
0.275986	S1C(C(=O)NC1=O)=Cc2ccc(cc2)C(=O)Nc3c(cc(c4ccccc4)cc3)C
0.27551	O=C1N(C=CC(C(=O)Nc2cc(ccc2)CN3CCN(CC3)C)=C1)CC4CNCCC4
0.27551	O=C1N(C=CC(C(=O)Nc2cc(ccc2)CN3CCN(CC3)C)=C1)CC4CNCCC4
0.275472	S1C(C(=O)Nc2c(cc(cc2)C=3ON=CN3)C)=CC=C1
0.275424	Brc1ccc(cc1)C(=O)Nc2cc(ccc2)C=3ON=CN3
0.275424	Brc1ccc(cc1)C(=O)Nc2cc(ccc2)C=3ON=CN3
0.275424	Brc1ccc(cc1)C(=O)Nc2cc(ccc2)C=3ON=CN3
0.275424	Brc1ccc(cc1)C(=O)Nc2cc(ccc2)C=3ON=CN3
0.275424	Brc1ccc(cc1)C(=O)Nc2cc(ccc2)C=3ON=CN3
0.275424	Brc1ccc(cc1)C(=O)Nc2cc(ccc2)C=3ON=CN3
0.275424	Brc1ccc(cc1)C(=O)Nc2cc(ccc2)C=3ON=CN3
0.275424	Brc1ccc(cc1)C(=O)Nc2cc(ccc2)C=3ON=CN3
0.275424	Brc1ccc(cc1)C(=O)Nc2cc(ccc2)C=3ON=CN3
0.275424	Brc1ccc(cc1)C(=O)Nc2cc(ccc2)C=3ON=CN3
0.275316	FC(F)(F)c1cc(ccc1)C(=O)Nc2cc(NC(=O)C(=O)NC(C34CC5CC(C3)CC(C4)C5)CCc6ccccc6)c(cc2)C
0.275316	FC(F)(F)c1cc(ccc1)C(=O)Nc2cc(NC(=O)C(=O)NC(C34CC5CC(C3)CC(C4)C5)CCc6ccccc6)c(cc2)C
0.275316	FC(F)(F)c1cc(ccc1)C(=O)Nc2cc(NC(=O)C(=O)NC(C34CC5CC(C3)CC(C4)C5)CCc6ccccc6)c(cc2)C
0.275316	FC(F)(F)c1cc(ccc1)C(=O)Nc2cc(NC(=O)C(=O)NC(C34CC5CC(C3)CC(C4)C5)CCc6ccccc6)c(cc2)C
0.275316	FC(F)(F)c1cc(ccc1)C(=O)Nc2cc(NC(=O)C(=O)NC(C34CC5CC(C3)CC(C4)C5)CCc6ccccc6)c(cc2)C
0.275316	FC(F)(F)c1cc(ccc1)C(=O)Nc2cc(NC(=O)C(=O)NC(C34CC5CC(C3)CC(C4)C5)CCc6ccccc6)c(cc2)C
0.275316	FC(F)(F)c1cc(ccc1)C(=O)Nc2cc(NC(=O)C(=O)NC(C34CC5CC(C3)CC(C4)C5)CCc6ccccc6)c(cc2)C
0.275316	FC(F)(F)c1cc(ccc1)C(=O)Nc2cc(NC(=O)C(=O)NC(C34CC5CC(C3)CC(C4)C5)CCc6ccccc6)c(cc2)C
0.275316	FC(F)(F)c1cc(ccc1)C(=O)Nc2cc(NC(=O)C(=O)NC(C34CC5CC(C3)CC(C4)C5)CCc6ccccc6)c(cc2)C
0.275316	FC(F)(F)c1cc(ccc1)C(=O)Nc2cc(NC(=O)C(=O)NC(C34CC5CC(C3)CC(C4)C5)CCc6ccccc6)c(cc2)C
0.275	O=C(Nc1c(cc(c2ccccc2)cc1)C)c3cc4nc(c(nc4cc3)C)C
0.275	O=C(Nc1c(cc(c2ccccc2)cc1)C)c3cc4nc(c(nc4cc3)C)C
0.275	O=C(Nc1c(cc(c2ccccc2)cc1)C)c3cc4nc(c(nc4cc3)C)C
0.275	O=C(Nc1c(cc(c2ccccc2)cc1)C)c3cc4nc(c(nc4cc3)C)C
0.275	O=C(Nc1c(cc(c2ccccc2)cc1)C)c3cc4nc(c(nc4cc3)C)C
0.275	O=C(Nc1c(cc(c2ccccc2)cc1)C)c3cc4nc(c(nc4cc3)C)C
0.275	O=C(Nc1c(cc(c2ccccc2)cc1)C)c3cc4nc(c(nc4cc3)C)C
0.275	O=C(Nc1c(cc(c2ccccc2)cc1)C)c3cc4nc(c(nc4cc3)C)C
0.275	O=C(Nc1c(cc(c2ccccc2)cc1)C)c3cc4nc(c(nc4cc3)C)C
0.275	O=C(Nc1c(cc(c2ccccc2)cc1)C)c3cc4nc(c(nc4cc3)C)C
0.27451	S1C(c2cc(NC(=O)c3cnc(nc3)c4ncccc4)ccc2)=CC=C1
0.27451	S1C(c2cc(NC(=O)c3cnc(nc3)c4ncccc4)ccc2)=CC=C1
0.27451	S1C(c2cc(NC(=O)c3cnc(nc3)c4ncccc4)ccc2)=CC=C1
0.27451	S1C(c2cc(NC(=O)c3cnc(nc3)c4ncccc4)ccc2)=CC=C1
0.27451	S1C(c2cc(NC(=O)c3cnc(nc3)c4ncccc4)ccc2)=CC=C1
0.27451	S1C(c2cc(NC(=O)c3cnc(nc3)c4ncccc4)ccc2)=CC=C1
0.27451	S1C(c2cc(NC(=O)c3cnc(nc3)c4ncccc4)ccc2)=CC=C1
0.27451	S1C(c2cc(NC(=O)c3cnc(nc3)c4ncccc4)ccc2)=CC=C1
0.27451	S1C(c2cc(NC(=O)c3cnc(nc3)c4ncccc4)ccc2)=CC=C1
0.27451	S1C(c2cc(NC(=O)c3cnc(nc3)c4ncccc4)ccc2)=CC=C1
0.274448	S1C(=NC=C1CN(C(=O)C(=O)Nc2c(ccc(NC(=O)c3cc(ccc3)C(F)(F)F)c2)C)C)CC
0.274448	S1C(=NC=C1CN(C(=O)C(=O)Nc2c(ccc(NC(=O)c3cc(ccc3)C(F)(F)F)c2)C)C)CC
0.274448	S1C(=NC=C1CN(C(=O)C(=O)Nc2c(ccc(NC(=O)c3cc(ccc3)C(F)(F)F)c2)C)C)CC
0.274448	S1C(=NC=C1CN(C(=O)C(=O)Nc2c(ccc(NC(=O)c3cc(ccc3)C(F)(F)F)c2)C)C)CC
0.274448	S1C(=NC=C1CN(C(=O)C(=O)Nc2c(ccc(NC(=O)c3cc(ccc3)C(F)(F)F)c2)C)C)CC
0.274448	S1C(=NC=C1CN(C(=O)C(=O)Nc2c(ccc(NC(=O)c3cc(ccc3)C(F)(F)F)c2)C)C)CC
0.274448	S1C(=NC=C1CN(C(=O)C(=O)Nc2c(ccc(NC(=O)c3cc(ccc3)C(F)(F)F)c2)C)C)CC
0.274448	S1C(=NC=C1CN(C(=O)C(=O)Nc2c(ccc(NC(=O)c3cc(ccc3)C(F)(F)F)c2)C)C)CC
0.274448	S1C(=NC=C1CN(C(=O)C(=O)Nc2c(ccc(NC(=O)c3cc(ccc3)C(F)(F)F)c2)C)C)CC
0.274448	S1C(=NC=C1CN(C(=O)C(=O)Nc2c(ccc(NC(=O)c3cc(ccc3)C(F)(F)F)c2)C)C)CC
0.274436	O=C(Nc1ncccc1C)C2=NOC(c3cnccc3)=C2
0.274436	O=C(Nc1ncccc1C)C2=NOC(c3cnccc3)=C2
0.274436	O=C(Nc1ncccc1C)C2=NOC(c3cnccc3)=C2
0.274436	O=C(Nc1ncccc1C)C2=NOC(c3cnccc3)=C2
0.274436	O=C(Nc1ncccc1C)C2=NOC(c3cnccc3)=C2
0.274436	O=C(Nc1ncccc1C)C2=NOC(c3cnccc3)=C2
0.274436	O=C(Nc1ncccc1C)C2=NOC(c3cnccc3)=C2
0.274436	O=C(Nc1ncccc1C)C2=NOC(c3cnccc3)=C2
0.274436	O=C(Nc1ncccc1C)C2=NOC(c3cnccc3)=C2
0.274436	O=C(Nc1ncccc1C)C2=NOC(c3cnccc3)=C2
0.274194	S(=O)(=O)(Nc1cc(ccc1)C(=O)NC2=NOC(c3cncc(c3)C)=C2)c4cc(F)c(cc4)C
0.274194	S(=O)(=O)(Nc1cc(ccc1)C(=O)NC2=NOC(c3cncc(c3)C)=C2)c4cc(F)c(cc4)C
0.274143	S(=O)(=O)(N1CCN(Cc2ccccc2)CC1)c3c(F)ccc(c3)C(=O)Nc4c(OC)ccc([N+]([O-])=O)c4
0.274143	S(=O)(=O)(N1CCN(Cc2ccccc2)CC1)c3c(F)ccc(c3)C(=O)Nc4c(OC)ccc([N+]([O-])=O)c4
0.274143	S(=O)(=O)(N1CCN(Cc2ccccc2)CC1)c3c(F)ccc(c3)C(=O)Nc4c(OC)ccc([N+]([O-])=O)c4
0.274143	S(=O)(=O)(N1CCN(Cc2ccccc2)CC1)c3c(F)ccc(c3)C(=O)Nc4c(OC)ccc([N+]([O-])=O)c4
0.274143	S(=O)(=O)(N1CCN(Cc2ccccc2)CC1)c3c(F)ccc(c3)C(=O)Nc4c(OC)ccc([N+]([O-])=O)c4
0.274143	S(=O)(=O)(N1CCN(Cc2ccccc2)CC1)c3c(F)ccc(c3)C(=O)Nc4c(OC)ccc([N+]([O-])=O)c4
0.274143	S(=O)(=O)(N1CCN(Cc2ccccc2)CC1)c3c(F)ccc(c3)C(=O)Nc4c(OC)ccc([N+]([O-])=O)c4
0.274143	S(=O)(=O)(N1CCN(Cc2ccccc2)CC1)c3c(F)ccc(c3)C(=O)Nc4c(OC)ccc([N+]([O-])=O)c4
0.274143	S(=O)(=O)(N1CCN(Cc2ccccc2)CC1)c3c(F)ccc(c3)C(=O)Nc4c(OC)ccc([N+]([O-])=O)c4
0.274143	S(=O)(=O)(N1CCN(Cc2ccccc2)CC1)c3c(F)ccc(c3)C(=O)Nc4c(OC)ccc([N+]([O-])=O)c4
0.273092	O=C(Nc1nccc(OC)c1)c2cc(c(OC)cc2)C
0.273063	Clc1cc(F)c(cc1)C(=O)Nc2c(ccc(c2)C=3OC(=CC3)C)C
0.273063	Clc1cc(F)c(cc1)C(=O)Nc2c(ccc(c2)C=3OC(=CC3)C)C
0.273063	Clc1cc(F)c(cc1)C(=O)Nc2c(ccc(c2)C=3OC(=CC3)C)C
0.273063	Clc1cc(F)c(cc1)C(=O)Nc2c(ccc(c2)C=3OC(=CC3)C)C
0.273026	Clc1c(Cl)ccc(c1)C=2SC(C(=O)NC=3SC(c4ccncc4)=C(N3)c5cnccc5)=CC2
0.273026	Clc1c(Cl)ccc(c1)C=2SC(C(=O)NC=3SC(c4ccncc4)=C(N3)c5cnccc5)=CC2
0.273026	Clc1c(Cl)ccc(c1)C=2SC(C(=O)NC=3SC(c4ccncc4)=C(N3)c5cnccc5)=CC2
0.273026	Clc1c(Cl)ccc(c1)C=2SC(C(=O)NC=3SC(c4ccncc4)=C(N3)c5cnccc5)=CC2
0.273026	Clc1c(Cl)ccc(c1)C=2SC(C(=O)NC=3SC(c4ccncc4)=C(N3)c5cnccc5)=CC2
0.273026	Clc1c(Cl)ccc(c1)C=2SC(C(=O)NC=3SC(c4ccncc4)=C(N3)c5cnccc5)=CC2
0.273026	Clc1c(Cl)ccc(c1)C=2SC(C(=O)NC=3SC(c4ccncc4)=C(N3)c5cnccc5)=CC2
0.273026	Clc1c(Cl)ccc(c1)C=2SC(C(=O)NC=3SC(c4ccncc4)=C(N3)c5cnccc5)=CC2
0.273026	Clc1c(Cl)ccc(c1)C=2SC(C(=O)NC=3SC(c4ccncc4)=C(N3)c5cnccc5)=CC2
0.273026	Clc1c(Cl)ccc(c1)C=2SC(C(=O)NC=3SC(c4ccncc4)=C(N3)c5cnccc5)=CC2
0.272085	O=C(N(c1cnc(C#N)cc1)C)c2cc(NC(=O)Nc3ccccc3)c(cc2)C
0.272	O=C(O)Cc1cc(NC(=O)c2nc(OC)ncc2)ccc1
0.272	O=C(O)Cc1cc(NC(=O)c2nc(OC)ncc2)ccc1
0.272	O=C(O)Cc1cc(NC(=O)c2nc(OC)ncc2)ccc1
0.272	O=C(O)Cc1cc(NC(=O)c2nc(OC)ncc2)ccc1
0.272	O=C(O)Cc1cc(NC(=O)c2nc(OC)ncc2)ccc1
0.272	O=C(O)Cc1cc(NC(=O)c2nc(OC)ncc2)ccc1
0.272	O=C(O)Cc1cc(NC(=O)c2nc(OC)ncc2)ccc1
0.271845	S(=O)(=O)(N(CC)CC)c1cc(NC(=O)C(=O)Nc2ccc(cc2)CN3CCN(c4cc(ccc4)C)CC3)c(N5CCN(CC5)C)cc1
0.271845	S(=O)(=O)(N(CC)CC)c1cc(NC(=O)C(=O)Nc2ccc(cc2)CN3CCN(c4cc(ccc4)C)CC3)c(N5CCN(CC5)C)cc1
0.271845	S(=O)(=O)(N(CC)CC)c1cc(NC(=O)C(=O)Nc2ccc(cc2)CN3CCN(c4cc(ccc4)C)CC3)c(N5CCN(CC5)C)cc1
0.271845	S(=O)(=O)(N(CC)CC)c1cc(NC(=O)C(=O)Nc2ccc(cc2)CN3CCN(c4cc(ccc4)C)CC3)c(N5CCN(CC5)C)cc1
0.271845	S(=O)(=O)(N(CC)CC)c1cc(NC(=O)C(=O)Nc2ccc(cc2)CN3CCN(c4cc(ccc4)C)CC3)c(N5CCN(CC5)C)cc1
0.271845	S(=O)(=O)(N(CC)CC)c1cc(NC(=O)C(=O)Nc2ccc(cc2)CN3CCN(c4cc(ccc4)C)CC3)c(N5CCN(CC5)C)cc1
0.271845	S(=O)(=O)(N(CC)CC)c1cc(NC(=O)C(=O)Nc2ccc(cc2)CN3CCN(c4cc(ccc4)C)CC3)c(N5CCN(CC5)C)cc1
0.271845	S(=O)(=O)(N(CC)CC)c1cc(NC(=O)C(=O)Nc2ccc(cc2)CN3CCN(c4cc(ccc4)C)CC3)c(N5CCN(CC5)C)cc1
0.271845	S(=O)(=O)(N(CC)CC)c1cc(NC(=O)C(=O)Nc2ccc(cc2)CN3CCN(c4cc(ccc4)C)CC3)c(N5CCN(CC5)C)cc1
0.271845	S(=O)(=O)(N(CC)CC)c1cc(NC(=O)C(=O)Nc2ccc(cc2)CN3CCN(c4cc(ccc4)C)CC3)c(N5CCN(CC5)C)cc1
0.271777	S(=O)(=O)(NC)c1c(ccc(NC(=O)C(=O)NCc2cc(NC(=O)c3ccc(F)cc3)ccc2)c1)C
0.271777	S(=O)(=O)(NC)c1c(ccc(NC(=O)C(=O)NCc2cc(NC(=O)c3ccc(F)cc3)ccc2)c1)C
0.271777	S(=O)(=O)(NC)c1c(ccc(NC(=O)C(=O)NCc2cc(NC(=O)c3ccc(F)cc3)ccc2)c1)C
0.271777	S(=O)(=O)(NC)c1c(ccc(NC(=O)C(=O)NCc2cc(NC(=O)c3ccc(F)cc3)ccc2)c1)C
0.271777	S(=O)(=O)(NC)c1c(ccc(NC(=O)C(=O)NCc2cc(NC(=O)c3ccc(F)cc3)ccc2)c1)C
0.271777	S(=O)(=O)(NC)c1c(ccc(NC(=O)C(=O)NCc2cc(NC(=O)c3ccc(F)cc3)ccc2)c1)C
0.271777	S(=O)(=O)(NC)c1c(ccc(NC(=O)C(=O)NCc2cc(NC(=O)c3ccc(F)cc3)ccc2)c1)C
0.271777	S(=O)(=O)(NC)c1c(ccc(NC(=O)C(=O)NCc2cc(NC(=O)c3ccc(F)cc3)ccc2)c1)C
0.271777	S(=O)(=O)(NC)c1c(ccc(NC(=O)C(=O)NCc2cc(NC(=O)c3ccc(F)cc3)ccc2)c1)C
0.271777	S(=O)(=O)(NC)c1c(ccc(NC(=O)C(=O)NCc2cc(NC(=O)c3ccc(F)cc3)ccc2)c1)C
0.271777	Fc1ccc(cc1)C(=O)Nc2cc(ccc2)CNC(=O)C(=O)Nc3c(cc(c(c3)C(=O)OC)C)C
0.271777	Fc1ccc(cc1)C(=O)Nc2cc(ccc2)CNC(=O)C(=O)Nc3c(cc(c(c3)C(=O)OC)C)C
0.271777	Fc1ccc(cc1)C(=O)Nc2cc(ccc2)CNC(=O)C(=O)Nc3c(cc(c(c3)C(=O)OC)C)C
0.271478	S1C(=NC(c2c(ccc(c2)CC)CC)=C1)NC(=O)c3cncc(c4ccc(F)cc4)c3
0.271429	O=C(Nc1cc(ccc1)C2=NC(=CC(=O)N2)C)c3c(nccc3)C
0.271429	O=C(Nc1cc(ccc1)C2=NC(=CC(=O)N2)C)c3c(nccc3)C
0.271429	O=C(Nc1cc(ccc1)C2=NC(=CC(=O)N2)C)c3c(nccc3)C
0.271429	O=C(Nc1cc(ccc1)C2=NC(=CC(=O)N2)C)c3c(nccc3)C
0.271242	S1C(=NC(c2cnccc2)=C1c3ccncc3)NC(=O)c4c(F)cc(cc4)C(=O)OC
0.271242	S1C(=NC(c2cnccc2)=C1c3ccncc3)NC(=O)c4c(F)cc(cc4)C(=O)OC
0.271242	S1C(=NC(c2cnccc2)=C1c3ccncc3)NC(=O)c4c(F)cc(cc4)C(=O)OC
0.271242	S1C(=NC(c2cnccc2)=C1c3ccncc3)NC(=O)c4c(F)cc(cc4)C(=O)OC
0.271242	S1C(=NC(c2cnccc2)=C1c3ccncc3)NC(=O)c4c(F)cc(cc4)C(=O)OC
0.271242	S1C(=NC(c2cnccc2)=C1c3ccncc3)NC(=O)c4c(F)cc(cc4)C(=O)OC
0.271242	S1C(=NC(c2cnccc2)=C1c3ccncc3)NC(=O)c4c(F)cc(cc4)C(=O)OC
0.271242	S1C(=NC(c2cnccc2)=C1c3ccncc3)NC(=O)c4c(F)cc(cc4)C(=O)OC
0.271242	S1C(=NC(c2cnccc2)=C1c3ccncc3)NC(=O)c4c(F)cc(cc4)C(=O)OC
0.271242	S1C(=NC(c2cnccc2)=C1c3ccncc3)NC(=O)c4c(F)cc(cc4)C(=O)OC
0.271186	Fc1c(ccc(c1)C(=O)OC)C(=O)Nc2cc(ccc2)C3=NC(=CC(=O)N3)C
0.271186	Fc1c(ccc(c1)C(=O)OC)C(=O)Nc2cc(ccc2)C3=NC(=CC(=O)N3)C
0.271186	Fc1c(ccc(c1)C(=O)OC)C(=O)Nc2cc(ccc2)C3=NC(=CC(=O)N3)C
0.271186	Fc1c(ccc(c1)C(=O)OC)C(=O)Nc2cc(ccc2)C3=NC(=CC(=O)N3)C
0.271186	Fc1c(ccc(c1)C(=O)OC)C(=O)Nc2cc(ccc2)C3=NC(=CC(=O)N3)C
0.271186	Fc1c(ccc(c1)C(=O)OC)C(=O)Nc2cc(ccc2)C3=NC(=CC(=O)N3)C
0.271186	Fc1c(ccc(c1)C(=O)OC)C(=O)Nc2cc(ccc2)C3=NC(=CC(=O)N3)C
0.271186	Fc1c(ccc(c1)C(=O)OC)C(=O)Nc2cc(ccc2)C3=NC(=CC(=O)N3)C
0.271186	Fc1c(ccc(c1)C(=O)OC)C(=O)Nc2cc(ccc2)C3=NC(=CC(=O)N3)C
0.271186	Fc1c(ccc(c1)C(=O)OC)C(=O)Nc2cc(ccc2)C3=NC(=CC(=O)N3)C
0.271111	O=C(O)c1nc(ncc1)c2cnccc2
0.271111	O=C(O)c1nc(ncc1)c2cnccc2
0.271111	O=C(O)c1nc(ncc1)c2cnccc2
0.271111	O=C(O)c1nc(ncc1)c2cnccc2
0.271111	O=C(O)c1nc(ncc1)c2cnccc2
0.271111	O=C(O)c1nc(ncc1)c2cnccc2
0.271111	O=C(O)c1nc(ncc1)c2cnccc2
0.271111	O=C(O)c1nc(ncc1)c2cnccc2
0.271111	O=C(O)c1nc(ncc1)c2cnccc2
0.271111	O=C(O)c1nc(ncc1)c2cnccc2
0.271062	O=C(Nc1cc(ccc1)CNCc2c(OCc3ncccc3)cccc2)c4ccc(cc4)C
0.271062	O=C(Nc1cc(ccc1)CNCc2c(OCc3ncccc3)cccc2)c4ccc(cc4)C
0.270548	S1C(=NC(c2cnccc2)=C1c3ccncc3)NC(=O)c4ccc(cc4)CNC(=O)OCc5ccccc5
0.270548	S1C(=NC(c2cnccc2)=C1c3ccncc3)NC(=O)c4ccc(cc4)CNC(=O)OCc5ccccc5
0.270548	S1C(=NC(c2cnccc2)=C1c3ccncc3)NC(=O)c4ccc(cc4)CNC(=O)OCc5ccccc5
0.270548	S1C(=NC(c2cnccc2)=C1c3ccncc3)NC(=O)c4ccc(cc4)CNC(=O)OCc5ccccc5
0.270548	S1C(=NC(c2cnccc2)=C1c3ccncc3)NC(=O)c4ccc(cc4)CNC(=O)OCc5ccccc5
0.270548	S1C(=NC(c2cnccc2)=C1c3ccncc3)NC(=O)c4ccc(cc4)CNC(=O)OCc5ccccc5
0.270548	S1C(=NC(c2cnccc2)=C1c3ccncc3)NC(=O)c4ccc(cc4)CNC(=O)OCc5ccccc5
0.270548	S1C(=NC(c2cnccc2)=C1c3ccncc3)NC(=O)c4ccc(cc4)CNC(=O)OCc5ccccc5
0.270548	S1C(=NC(c2cnccc2)=C1c3ccncc3)NC(=O)c4ccc(cc4)CNC(=O)OCc5ccccc5
0.27027	O=C(Nc1cc(ccc1)CN2C(=O)CCC2)c3ccc(OC(C)C)cc3
0.27027	O=C(Nc1cc(ccc1)CN2C(=O)CCC2)c3ccc(OC(C)C)cc3
0.27027	O=C(Nc1cc(ccc1)CN2C(=O)CCC2)c3ccc(OC(C)C)cc3
0.27027	O=C(Nc1cc(ccc1)CN2C(=O)CCC2)c3ccc(OC(C)C)cc3
0.27027	O=C(Nc1cc(ccc1)CN2C(=O)CCC2)c3ccc(OC(C)C)cc3
0.269896	S(=O)(=O)(N(C)C)c1c(ccc(c1)C(=O)Nc2c(ccc(c2)C=3OC(=CC3)C)C)C
0.269896	S(=O)(=O)(N(C)C)c1c(ccc(c1)C(=O)Nc2c(ccc(c2)C=3OC(=CC3)C)C)C
0.269896	S(=O)(=O)(N(C)C)c1c(ccc(c1)C(=O)Nc2c(ccc(c2)C=3OC(=CC3)C)C)C
0.269896	S(=O)(=O)(N(C)C)c1c(ccc(c1)C(=O)Nc2c(ccc(c2)C=3OC(=CC3)C)C)C
0.269896	S(=O)(=O)(N(C)C)c1c(ccc(c1)C(=O)Nc2c(ccc(c2)C=3OC(=CC3)C)C)C
0.269896	S(=O)(=O)(N(C)C)c1c(ccc(c1)C(=O)Nc2c(ccc(c2)C=3OC(=CC3)C)C)C
0.269896	S(=O)(=O)(N(C)C)c1c(ccc(c1)C(=O)Nc2c(ccc(c2)C=3OC(=CC3)C)C)C
0.269896	S(=O)(=O)(N(C)C)c1c(ccc(c1)C(=O)Nc2c(ccc(c2)C=3OC(=CC3)C)C)C
0.269896	S(=O)(=O)(N(C)C)c1c(ccc(c1)C(=O)Nc2c(ccc(c2)C=3OC(=CC3)C)C)C
0.269896	S(=O)(=O)(N(C)C)c1c(ccc(c1)C(=O)Nc2c(ccc(c2)C=3OC(=CC3)C)C)C
0.269784	S(c1c(cccc1)C(=O)Nc2c(cc(c3ccccc3)cc2)C)CC(=O)Nc4ccc(F)cc4
0.269784	S(c1c(cccc1)C(=O)Nc2c(cc(c3ccccc3)cc2)C)CC(=O)Nc4ccc(F)cc4
0.269784	S(c1c(cccc1)C(=O)Nc2c(cc(c3ccccc3)cc2)C)CC(=O)Nc4ccc(F)cc4
0.269784	S(c1c(cccc1)C(=O)Nc2c(cc(c3ccccc3)cc2)C)CC(=O)Nc4ccc(F)cc4
0.269784	S(c1c(cccc1)C(=O)Nc2c(cc(c3ccccc3)cc2)C)CC(=O)Nc4ccc(F)cc4
0.269784	S(c1c(cccc1)C(=O)Nc2c(cc(c3ccccc3)cc2)C)CC(=O)Nc4ccc(F)cc4
0.269784	S(c1c(cccc1)C(=O)Nc2c(cc(c3ccccc3)cc2)C)CC(=O)Nc4ccc(F)cc4
0.269784	S(c1c(cccc1)C(=O)Nc2c(cc(c3ccccc3)cc2)C)CC(=O)Nc4ccc(F)cc4
0.269784	S(c1c(cccc1)C(=O)Nc2c(cc(c3ccccc3)cc2)C)CC(=O)Nc4ccc(F)cc4
0.269784	S(c1c(cccc1)C(=O)Nc2c(cc(c3ccccc3)cc2)C)CC(=O)Nc4ccc(F)cc4
0.269373	S1C(=NC(c2cnccc2)=C1c3ccncc3)NC(=O)c4ccc(cc4)B(O)O
0.269373	S1C(=NC(c2cnccc2)=C1c3ccncc3)NC(=O)c4ccc(cc4)B(O)O
0.269373	S1C(=NC(c2cnccc2)=C1c3ccncc3)NC(=O)c4ccc(cc4)B(O)O
0.269373	S1C(=NC(c2cnccc2)=C1c3ccncc3)NC(=O)c4ccc(cc4)B(O)O
0.269373	S1C(=NC(c2cnccc2)=C1c3ccncc3)NC(=O)c4ccc(cc4)B(O)O
0.269373	S1C(=NC(c2cnccc2)=C1c3ccncc3)NC(=O)c4ccc(cc4)B(O)O
0.269373	S1C(=NC(c2cnccc2)=C1c3ccncc3)NC(=O)c4ccc(cc4)B(O)O
0.269373	S1C(=NC(c2cnccc2)=C1c3ccncc3)NC(=O)c4ccc(cc4)B(O)O
0.269373	S1C(=NC(c2cnccc2)=C1c3ccncc3)NC(=O)c4ccc(cc4)B(O)O
0.269373	S1C(=NC(c2cnccc2)=C1c3ccncc3)NC(=O)c4ccc(cc4)B(O)O
0.269231	O=C(Nc1cc2c(cc1)CN(C2)CCCOCC)c3ccc(cc3)COC(C)C
0.269231	O=C(Nc1cc2c(cc1)CN(C2)CCCOCC)c3ccc(cc3)COC(C)C
0.269231	O=C(Nc1cc2c(cc1)CN(C2)CCCOCC)c3ccc(cc3)COC(C)C
0.269231	O=C(Nc1cc2c(cc1)CN(C2)CCCOCC)c3ccc(cc3)COC(C)C
0.268852	Brc1ccc(cc1)C(=O)NCc2ccc(NC(=O)c3cc(c(NC(=O)OCC4c5c(c6c4cccc6)cccc5)cc3)C)cc2
0.268852	Brc1ccc(cc1)C(=O)NCc2ccc(NC(=O)c3cc(c(NC(=O)OCC4c5c(c6c4cccc6)cccc5)cc3)C)cc2
0.268852	Brc1ccc(cc1)C(=O)NCc2ccc(NC(=O)c3cc(c(NC(=O)OCC4c5c(c6c4cccc6)cccc5)cc3)C)cc2
0.268852	Brc1ccc(cc1)C(=O)NCc2ccc(NC(=O)c3cc(c(NC(=O)OCC4c5c(c6c4cccc6)cccc5)cc3)C)cc2
0.268852	Brc1ccc(cc1)C(=O)NCc2ccc(NC(=O)c3cc(c(NC(=O)OCC4c5c(c6c4cccc6)cccc5)cc3)C)cc2
0.268852	Brc1ccc(cc1)C(=O)NCc2ccc(NC(=O)c3cc(c(NC(=O)OCC4c5c(c6c4cccc6)cccc5)cc3)C)cc2
0.268852	Brc1ccc(cc1)C(=O)NCc2ccc(NC(=O)c3cc(c(NC(=O)OCC4c5c(c6c4cccc6)cccc5)cc3)C)cc2
0.268852	Brc1ccc(cc1)C(=O)NCc2ccc(NC(=O)c3cc(c(NC(=O)OCC4c5c(c6c4cccc6)cccc5)cc3)C)cc2
0.268852	Brc1ccc(cc1)C(=O)NCc2ccc(NC(=O)c3cc(c(NC(=O)OCC4c5c(c6c4cccc6)cccc5)cc3)C)cc2
0.268852	Brc1ccc(cc1)C(=O)NCc2ccc(NC(=O)c3cc(c(NC(=O)OCC4c5c(c6c4cccc6)cccc5)cc3)C)cc2
0.268	Fc1c(cccc1)C(=O)Nc2c(ccc(c2)C=O)C
0.268	Fc1c(cccc1)C(=O)Nc2c(ccc(c2)C=O)C
0.268	Fc1c(cccc1)C(=O)Nc2c(ccc(c2)C=O)C
0.268	Fc1c(cccc1)C(=O)Nc2c(ccc(c2)C=O)C
0.268	Fc1c(cccc1)C(=O)Nc2c(ccc(c2)C=O)C
0.268	Fc1c(cccc1)C(=O)Nc2c(ccc(c2)C=O)C
0.268	Fc1c(cccc1)C(=O)Nc2c(ccc(c2)C=O)C
0.268	Fc1c(cccc1)C(=O)Nc2c(ccc(c2)C=O)C
0.268	Fc1c(cccc1)C(=O)Nc2c(ccc(c2)C=O)C
0.268	Fc1c(cccc1)C(=O)Nc2c(ccc(c2)C=O)C
0.267742	S1C(=NC(c2c(ccc(c2)CC)CC)=C1)NC(=O)c3cc(NCc4ncccc4)ccc3
0.267742	S1C(=NC(c2c(ccc(c2)CC)CC)=C1)NC(=O)c3cc(NCc4ncccc4)ccc3
0.267742	S1C(=NC(c2c(ccc(c2)CC)CC)=C1)NC(=O)c3cc(NCc4ncccc4)ccc3
0.267692	S1c2c(ncc(c2)CNC(=O)C(=O)Nc3c(ccc(NC(=O)c4cc(ccc4)C(F)(F)F)c3)C)C=C1
0.267692	S1c2c(ncc(c2)CNC(=O)C(=O)Nc3c(ccc(NC(=O)c4cc(ccc4)C(F)(F)F)c3)C)C=C1
0.267692	S1c2c(ncc(c2)CNC(=O)C(=O)Nc3c(ccc(NC(=O)c4cc(ccc4)C(F)(F)F)c3)C)C=C1
0.267692	S1c2c(ncc(c2)CNC(=O)C(=O)Nc3c(ccc(NC(=O)c4cc(ccc4)C(F)(F)F)c3)C)C=C1
0.267692	S1c2c(ncc(c2)CNC(=O)C(=O)Nc3c(ccc(NC(=O)c4cc(ccc4)C(F)(F)F)c3)C)C=C1
0.267692	S1c2c(ncc(c2)CNC(=O)C(=O)Nc3c(ccc(NC(=O)c4cc(ccc4)C(F)(F)F)c3)C)C=C1
0.267692	S1c2c(ncc(c2)CNC(=O)C(=O)Nc3c(ccc(NC(=O)c4cc(ccc4)C(F)(F)F)c3)C)C=C1
0.267692	S1c2c(ncc(c2)CNC(=O)C(=O)Nc3c(ccc(NC(=O)c4cc(ccc4)C(F)(F)F)c3)C)C=C1
0.267692	S1c2c(ncc(c2)CNC(=O)C(=O)Nc3c(ccc(NC(=O)c4cc(ccc4)C(F)(F)F)c3)C)C=C1
0.267692	S1c2c(ncc(c2)CNC(=O)C(=O)Nc3c(ccc(NC(=O)c4cc(ccc4)C(F)(F)F)c3)C)C=C1
0.267559	Clc1c(Cl)ccc(c1)C=2SC(C(=O)Nc3cc(ccc3)C4=NC(=CC(=O)N4)C)=CC2
0.267559	Clc1c(Cl)ccc(c1)C=2SC(C(=O)Nc3cc(ccc3)C4=NC(=CC(=O)N4)C)=CC2
0.267559	Clc1c(Cl)ccc(c1)C=2SC(C(=O)Nc3cc(ccc3)C4=NC(=CC(=O)N4)C)=CC2
0.267559	Clc1c(Cl)ccc(c1)C=2SC(C(=O)Nc3cc(ccc3)C4=NC(=CC(=O)N4)C)=CC2
0.267559	Clc1c(Cl)ccc(c1)C=2SC(C(=O)Nc3cc(ccc3)C4=NC(=CC(=O)N4)C)=CC2
0.267559	Clc1c(Cl)ccc(c1)C=2SC(C(=O)Nc3cc(ccc3)C4=NC(=CC(=O)N4)C)=CC2
0.267559	Clc1c(Cl)ccc(c1)C=2SC(C(=O)Nc3cc(ccc3)C4=NC(=CC(=O)N4)C)=CC2
0.267559	Clc1c(Cl)ccc(c1)C=2SC(C(=O)Nc3cc(ccc3)C4=NC(=CC(=O)N4)C)=CC2
0.267559	Clc1c(Cl)ccc(c1)C=2SC(C(=O)Nc3cc(ccc3)C4=NC(=CC(=O)N4)C)=CC2
0.267559	Clc1c(Cl)ccc(c1)C=2SC(C(=O)Nc3cc(ccc3)C4=NC(=CC(=O)N4)C)=CC2
0.267442	O(c1cc(ccc1)C2=NNC(=N2)c3ccc(cc3)CN4CCC(O)CC4)Cc5cnccc5
0.267442	O(c1cc(ccc1)C2=NNC(=N2)c3ccc(cc3)CN4CCC(O)CC4)Cc5cnccc5
0.267442	O(c1cc(ccc1)C2=NNC(=N2)c3ccc(cc3)CN4CCC(O)CC4)Cc5cnccc5
0.267399	S1C(=NC(c2c(OCC)cccc2)=C1)NC(=O)c3ccc(NC(=O)c4ccccc4)cc3
0.267399	S1C(=NC(c2c(OCC)cccc2)=C1)NC(=O)c3ccc(NC(=O)c4ccccc4)cc3
0.267399	S1C(=NC(c2c(OCC)cccc2)=C1)NC(=O)c3ccc(NC(=O)c4ccccc4)cc3
0.267361	O=C(OC)c1ccc(C#Cc2c(NC(=O)Nc3c(cc(OCc4cnccc4)cc3)C)cccc2)cc1
0.267361	O=C(OC)c1ccc(C#Cc2c(NC(=O)Nc3c(cc(OCc4cnccc4)cc3)C)cccc2)cc1
0.267361	O=C(OC)c1ccc(C#Cc2c(NC(=O)Nc3c(cc(OCc4cnccc4)cc3)C)cccc2)cc1
0.267361	O=C(OC)c1ccc(C#Cc2c(NC(=O)Nc3c(cc(OCc4cnccc4)cc3)C)cccc2)cc1
0.267361	O=C(OC)c1ccc(C#Cc2c(NC(=O)Nc3c(cc(OCc4cnccc4)cc3)C)cccc2)cc1
0.267361	O=C(OC)c1ccc(C#Cc2c(NC(=O)Nc3c(cc(OCc4cnccc4)cc3)C)cccc2)cc1
0.267361	O=C(OC)c1ccc(C#Cc2c(NC(=O)Nc3c(cc(OCc4cnccc4)cc3)C)cccc2)cc1
0.267361	O=C(OC)c1ccc(C#Cc2c(NC(=O)Nc3c(cc(OCc4cnccc4)cc3)C)cccc2)cc1
0.267361	O=C(OC)c1ccc(C#Cc2c(NC(=O)Nc3c(cc(OCc4cnccc4)cc3)C)cccc2)cc1
0.267361	O=C(OC)c1ccc(C#Cc2c(NC(=O)Nc3c(cc(OCc4cnccc4)cc3)C)cccc2)cc1
0.267148	Clc1c(Cl)ccc(c1)C=2SC(C(=O)NCc3cc(NC(=O)c4ccccc4)ccc3)=CC2
0.267148	Clc1c(Cl)ccc(c1)C=2SC(C(=O)NCc3cc(NC(=O)c4ccccc4)ccc3)=CC2
0.267148	Clc1c(Cl)ccc(c1)C=2SC(C(=O)NCc3cc(NC(=O)c4ccccc4)ccc3)=CC2
0.267148	Clc1c(Cl)ccc(c1)C=2SC(C(=O)NCc3cc(NC(=O)c4ccccc4)ccc3)=CC2
0.267148	Clc1c(Cl)ccc(c1)C=2SC(C(=O)NCc3cc(NC(=O)c4ccccc4)ccc3)=CC2
0.267148	Clc1c(Cl)ccc(c1)C=2SC(C(=O)NCc3cc(NC(=O)c4ccccc4)ccc3)=CC2
0.267148	Clc1c(Cl)ccc(c1)C=2SC(C(=O)NCc3cc(NC(=O)c4ccccc4)ccc3)=CC2
0.267148	Clc1c(Cl)ccc(c1)C=2SC(C(=O)NCc3cc(NC(=O)c4ccccc4)ccc3)=CC2
0.267148	Clc1c(Cl)ccc(c1)C=2SC(C(=O)NCc3cc(NC(=O)c4ccccc4)ccc3)=CC2
0.267081	S(=O)(=O)(N(CC)CC)c1cc(NC(=O)C(=O)NCc2cc(NC(=O)c3ccc(F)cc3)ccc2)c(N4CCN(CC4)C)cc1
0.267081	S(=O)(=O)(N(CC)CC)c1cc(NC(=O)C(=O)NCc2cc(NC(=O)c3ccc(F)cc3)ccc2)c(N4CCN(CC4)C)cc1
0.267081	S(=O)(=O)(N(CC)CC)c1cc(NC(=O)C(=O)NCc2cc(NC(=O)c3ccc(F)cc3)ccc2)c(N4CCN(CC4)C)cc1
0.267081	S(=O)(=O)(N(CC)CC)c1cc(NC(=O)C(=O)NCc2cc(NC(=O)c3ccc(F)cc3)ccc2)c(N4CCN(CC4)C)cc1
0.267081	S(=O)(=O)(N(CC)CC)c1cc(NC(=O)C(=O)NCc2cc(NC(=O)c3ccc(F)cc3)ccc2)c(N4CCN(CC4)C)cc1
0.267081	S(=O)(=O)(N(CC)CC)c1cc(NC(=O)C(=O)NCc2cc(NC(=O)c3ccc(F)cc3)ccc2)c(N4CCN(CC4)C)cc1
0.267081	S(=O)(=O)(N(CC)CC)c1cc(NC(=O)C(=O)NCc2cc(NC(=O)c3ccc(F)cc3)ccc2)c(N4CCN(CC4)C)cc1
0.267081	S(=O)(=O)(N(CC)CC)c1cc(NC(=O)C(=O)NCc2cc(NC(=O)c3ccc(F)cc3)ccc2)c(N4CCN(CC4)C)cc1
0.267081	S(=O)(=O)(N(CC)CC)c1cc(NC(=O)C(=O)NCc2cc(NC(=O)c3ccc(F)cc3)ccc2)c(N4CCN(CC4)C)cc1
0.267081	S(=O)(=O)(N(CC)CC)c1cc(NC(=O)C(=O)NCc2cc(NC(=O)c3ccc(F)cc3)ccc2)c(N4CCN(CC4)C)cc1
0.266917	Brc1cc(NC(=O)C(=O)N2CCN(C(=O)c3ccccc3)CCC2)c(cc1)C
0.266917	Brc1cc(NC(=O)C(=O)N2CCN(C(=O)c3ccccc3)CCC2)c(cc1)C
0.266917	Brc1cc(NC(=O)C(=O)N2CCN(C(=O)c3ccccc3)CCC2)c(cc1)C
0.266917	Brc1cc(NC(=O)C(=O)N2CCN(C(=O)c3ccccc3)CCC2)c(cc1)C
0.266917	Brc1cc(NC(=O)C(=O)N2CCN(C(=O)c3ccccc3)CCC2)c(cc1)C
0.266917	Brc1cc(NC(=O)C(=O)N2CCN(C(=O)c3ccccc3)CCC2)c(cc1)C
0.266917	Brc1cc(NC(=O)C(=O)N2CCN(C(=O)c3ccccc3)CCC2)c(cc1)C
0.266917	Brc1cc(NC(=O)C(=O)N2CCN(C(=O)c3ccccc3)CCC2)c(cc1)C
0.266917	Brc1cc(NC(=O)C(=O)N2CCN(C(=O)c3ccccc3)CCC2)c(cc1)C
0.266917	Brc1cc(NC(=O)C(=O)N2CCN(C(=O)c3ccccc3)CCC2)c(cc1)C
0.266892	O=C(Nc1cc(c2cnccc2)ccc1)c3c(N4N=C(C=C4C)C)cccc3
0.266892	O=C(Nc1cc(c2cnccc2)ccc1)c3c(N4N=C(C=C4C)C)cccc3
0.266892	O=C(Nc1cc(c2cnccc2)ccc1)c3c(N4N=C(C=C4C)C)cccc3
0.266892	O=C(Nc1cc(c2cnccc2)ccc1)c3c(N4N=C(C=C4C)C)cccc3
0.266892	O=C(Nc1cc(c2cnccc2)ccc1)c3c(N4N=C(C=C4C)C)cccc3
0.266892	O=C(Nc1cc(c2cnccc2)ccc1)c3c(N4N=C(C=C4C)C)cccc3
0.266892	O=C(Nc1cc(c2cnccc2)ccc1)c3c(N4N=C(C=C4C)C)cccc3
0.266892	O=C(Nc1cc(c2cnccc2)ccc1)c3c(N4N=C(C=C4C)C)cccc3
0.266892	O=C(Nc1cc(c2cnccc2)ccc1)c3c(N4N=C(C=C4C)C)cccc3
0.266892	O=C(Nc1cc(c2cnccc2)ccc1)c3c(N4N=C(C=C4C)C)cccc3
0.266892	Clc1c(ncc(c1)C(=O)NC=2SC=C(N2)CN3CCC(CC3)C)Nc4ccc(Cl)cc4
0.266892	Clc1c(ncc(c1)C(=O)NC=2SC=C(N2)CN3CCC(CC3)C)Nc4ccc(Cl)cc4
0.266892	Clc1c(ncc(c1)C(=O)NC=2SC=C(N2)CN3CCC(CC3)C)Nc4ccc(Cl)cc4
0.266458	Fc1c(F)ccc(c2nc(ncc2)NC(=O)C=3N=NN(C3C)Cc4c(F)cc(F)cc4)c1
0.266458	Fc1c(F)ccc(c2nc(ncc2)NC(=O)C=3N=NN(C3C)Cc4c(F)cc(F)cc4)c1
0.266458	Fc1c(F)ccc(c2nc(ncc2)NC(=O)C=3N=NN(C3C)Cc4c(F)cc(F)cc4)c1
0.266458	Fc1c(F)ccc(c2nc(ncc2)NC(=O)C=3N=NN(C3C)Cc4c(F)cc(F)cc4)c1
0.266458	Fc1c(F)ccc(c2nc(ncc2)NC(=O)C=3N=NN(C3C)Cc4c(F)cc(F)cc4)c1
0.266458	Fc1c(F)ccc(c2nc(ncc2)NC(=O)C=3N=NN(C3C)Cc4c(F)cc(F)cc4)c1
0.266409	Clc1c(Cl)ccc(c1)C=2SC(C(=O)Nc3cc(Nc4ccccc4)ccc3)=CC2
0.266393	O=C(Nc1cc(OCc2ccccc2)ncc1)c3ccc(cc3)COC(C)C
0.266234	Clc1cc(Cl)cc(c1)C(=O)Nc2cc(O)c(cc2)C(=O)N(C=3SC=C(N3)c4ccccc4)C
0.266234	Clc1cc(Cl)cc(c1)C(=O)Nc2cc(O)c(cc2)C(=O)N(C=3SC=C(N3)c4ccccc4)C
0.266234	Clc1cc(Cl)cc(c1)C(=O)Nc2cc(O)c(cc2)C(=O)N(C=3SC=C(N3)c4ccccc4)C
0.266234	Clc1cc(Cl)cc(c1)C(=O)Nc2cc(O)c(cc2)C(=O)N(C=3SC=C(N3)c4ccccc4)C
0.266234	Clc1cc(Cl)cc(c1)C(=O)Nc2cc(O)c(cc2)C(=O)N(C=3SC=C(N3)c4ccccc4)C
0.266234	Clc1cc(Cl)cc(c1)C(=O)Nc2cc(O)c(cc2)C(=O)N(C=3SC=C(N3)c4ccccc4)C
0.266234	Clc1cc(Cl)cc(c1)C(=O)Nc2cc(O)c(cc2)C(=O)N(C=3SC=C(N3)c4ccccc4)C
0.266234	Clc1cc(Cl)cc(c1)C(=O)Nc2cc(O)c(cc2)C(=O)N(C=3SC=C(N3)c4ccccc4)C
0.266234	Clc1cc(Cl)cc(c1)C(=O)Nc2cc(O)c(cc2)C(=O)N(C=3SC=C(N3)c4ccccc4)C
0.266234	Clc1cc(Cl)cc(c1)C(=O)Nc2cc(O)c(cc2)C(=O)N(C=3SC=C(N3)c4ccccc4)C
0.265957	O=C(N1CCN(Cc2nccnc2)CC1)c3c(O)ccc(NC(=O)CC)c3
0.265957	O=C(N1CCN(Cc2nccnc2)CC1)c3c(O)ccc(NC(=O)CC)c3
0.265957	O=C(N1CCN(Cc2nccnc2)CC1)c3c(O)ccc(NC(=O)CC)c3
0.265957	O=C(N1CCN(Cc2nccnc2)CC1)c3c(O)ccc(NC(=O)CC)c3
0.265957	O=C(Nc1c(cc(c2ccccc2)cc1)C)C=3C(=NN(C3)Cc4ccccc4)C
0.265957	O=C(Nc1c(cc(c2ccccc2)cc1)C)C=3C(=NN(C3)Cc4ccccc4)C
0.265957	O=C(Nc1c(cc(c2ccccc2)cc1)C)C=3C(=NN(C3)Cc4ccccc4)C
0.265957	O=C(Nc1c(cc(c2ccccc2)cc1)C)C=3C(=NN(C3)Cc4ccccc4)C
0.265957	O=C(Nc1c(cc(c2ccccc2)cc1)C)C=3C(=NN(C3)Cc4ccccc4)C
0.265957	O=C(Nc1c(cc(c2ccccc2)cc1)C)C=3C(=NN(C3)Cc4ccccc4)C
0.265957	O=C(Nc1c(cc(c2ccccc2)cc1)C)C=3C(=NN(C3)Cc4ccccc4)C
0.265957	O=C(Nc1c(cc(c2ccccc2)cc1)C)C=3C(=NN(C3)Cc4ccccc4)C
0.265957	O=C(Nc1c(cc(c2ccccc2)cc1)C)C=3C(=NN(C3)Cc4ccccc4)C
0.265957	O=C(Nc1c(cc(c2ccccc2)cc1)C)C=3C(=NN(C3)Cc4ccccc4)C
0.265861	O=C1N(c2c(cccc2)C)C(=O)c3c1cc(cc3)C(=O)NNc4nc(nc(c4C)C)c5cnccc5
0.265861	O=C1N(c2c(cccc2)C)C(=O)c3c1cc(cc3)C(=O)NNc4nc(nc(c4C)C)c5cnccc5
0.265861	O=C1N(c2c(cccc2)C)C(=O)c3c1cc(cc3)C(=O)NNc4nc(nc(c4C)C)c5cnccc5
0.265823	FC(F)(F)c1cc(ccc1)C(=O)Nc2cc(NC(=O)C(=O)Nc3c(c(OCc4c(OC)cccc4)ccc3)C)c(cc2)C
0.265823	FC(F)(F)c1cc(ccc1)C(=O)Nc2cc(NC(=O)C(=O)Nc3c(c(OCc4c(OC)cccc4)ccc3)C)c(cc2)C
0.265823	FC(F)(F)c1cc(ccc1)C(=O)Nc2cc(NC(=O)C(=O)Nc3c(c(OCc4c(OC)cccc4)ccc3)C)c(cc2)C
0.265823	FC(F)(F)c1cc(ccc1)C(=O)Nc2cc(NC(=O)C(=O)Nc3c(c(OCc4c(OC)cccc4)ccc3)C)c(cc2)C
0.265823	FC(F)(F)c1cc(ccc1)C(=O)Nc2cc(NC(=O)C(=O)Nc3c(c(OCc4c(OC)cccc4)ccc3)C)c(cc2)C
0.265823	FC(F)(F)c1cc(ccc1)C(=O)Nc2cc(NC(=O)C(=O)Nc3c(c(OCc4c(OC)cccc4)ccc3)C)c(cc2)C
0.265823	FC(F)(F)c1cc(ccc1)C(=O)Nc2cc(NC(=O)C(=O)Nc3c(c(OCc4c(OC)cccc4)ccc3)C)c(cc2)C
0.265823	FC(F)(F)c1cc(ccc1)C(=O)Nc2cc(NC(=O)C(=O)Nc3c(c(OCc4c(OC)cccc4)ccc3)C)c(cc2)C
0.265823	FC(F)(F)c1cc(ccc1)C(=O)Nc2cc(NC(=O)C(=O)Nc3c(c(OCc4c(OC)cccc4)ccc3)C)c(cc2)C
0.265823	FC(F)(F)c1cc(ccc1)C(=O)Nc2cc(NC(=O)C(=O)Nc3c(c(OCc4c(OC)cccc4)ccc3)C)c(cc2)C
0.265385	Clc1c(cc(cc1)CCNC(=O)c2ccc(NC(=O)C=3SC=CC3)cc2)C
0.265385	Clc1c(cc(cc1)CCNC(=O)c2ccc(NC(=O)C=3SC=CC3)cc2)C
0.265385	Clc1c(cc(cc1)CCNC(=O)c2ccc(NC(=O)C=3SC=CC3)cc2)C
0.265385	Clc1c(cc(cc1)CCNC(=O)c2ccc(NC(=O)C=3SC=CC3)cc2)C
0.265385	Clc1c(cc(cc1)CCNC(=O)c2ccc(NC(=O)C=3SC=CC3)cc2)C
0.265385	Clc1c(cc(cc1)CCNC(=O)c2ccc(NC(=O)C=3SC=CC3)cc2)C
0.265385	Clc1c(cc(cc1)CCNC(=O)c2ccc(NC(=O)C=3SC=CC3)cc2)C
0.265385	Clc1c(cc(cc1)CCNC(=O)c2ccc(NC(=O)C=3SC=CC3)cc2)C
0.265385	Clc1c(cc(cc1)CCNC(=O)c2ccc(NC(=O)C=3SC=CC3)cc2)C
0.265385	Clc1c(cc(cc1)CCNC(=O)c2ccc(NC(=O)C=3SC=CC3)cc2)C
0.265385	Fc1c(cc(cc1)C(=O)N2CCN(Cc3nccnc3)CC2)C
0.265385	Fc1c(cc(cc1)C(=O)N2CCN(Cc3nccnc3)CC2)C
0.265372	Brc1ccc(S(=O)(=O)Nc2cc(ccc2)C(=O)NC=3SC(c4ccncc4)=C(N3)c5cnccc5)cc1
0.265372	Brc1ccc(S(=O)(=O)Nc2cc(ccc2)C(=O)NC=3SC(c4ccncc4)=C(N3)c5cnccc5)cc1
0.265372	Brc1ccc(S(=O)(=O)Nc2cc(ccc2)C(=O)NC=3SC(c4ccncc4)=C(N3)c5cnccc5)cc1
0.265372	Brc1ccc(S(=O)(=O)Nc2cc(ccc2)C(=O)NC=3SC(c4ccncc4)=C(N3)c5cnccc5)cc1
0.265372	Brc1ccc(S(=O)(=O)Nc2cc(ccc2)C(=O)NC=3SC(c4ccncc4)=C(N3)c5cnccc5)cc1
0.265372	Brc1ccc(S(=O)(=O)Nc2cc(ccc2)C(=O)NC=3SC(c4ccncc4)=C(N3)c5cnccc5)cc1
0.265372	Brc1ccc(S(=O)(=O)Nc2cc(ccc2)C(=O)NC=3SC(c4ccncc4)=C(N3)c5cnccc5)cc1
0.265372	Brc1ccc(S(=O)(=O)Nc2cc(ccc2)C(=O)NC=3SC(c4ccncc4)=C(N3)c5cnccc5)cc1
0.265372	Brc1ccc(S(=O)(=O)Nc2cc(ccc2)C(=O)NC=3SC(c4ccncc4)=C(N3)c5cnccc5)cc1
0.265372	Brc1ccc(S(=O)(=O)Nc2cc(ccc2)C(=O)NC=3SC(c4ccncc4)=C(N3)c5cnccc5)cc1
0.265116	Fc1ccc(cc1)C(=O)Nc2cc(ccc2)CN
0.265116	Fc1ccc(cc1)C(=O)Nc2cc(ccc2)CN
0.265116	Fc1ccc(cc1)C(=O)Nc2cc(ccc2)CN
0.265116	Fc1ccc(cc1)C(=O)Nc2cc(ccc2)CN
0.265116	Fc1ccc(cc1)C(=O)Nc2cc(ccc2)CN
0.265116	Fc1ccc(cc1)C(=O)Nc2cc(ccc2)CN
0.265116	Fc1ccc(cc1)C(=O)Nc2cc(ccc2)CN
0.265116	Fc1ccc(cc1)C(=O)Nc2cc(ccc2)CN
0.264925	Brc1ccc(cc1)C(=O)Nc2cc(ccc2)C=3ON=C(N3)CC4CCNCC4
0.264925	Brc1ccc(cc1)C(=O)Nc2cc(ccc2)C=3ON=C(N3)CC4CCNCC4
0.264925	Brc1ccc(cc1)C(=O)Nc2cc(ccc2)C=3ON=C(N3)CC4CCNCC4
0.264925	Brc1ccc(cc1)C(=O)Nc2cc(ccc2)C=3ON=C(N3)CC4CCNCC4
0.264925	Brc1ccc(cc1)C(=O)Nc2cc(ccc2)C=3ON=C(N3)CC4CCNCC4
0.264925	Brc1ccc(cc1)C(=O)Nc2cc(ccc2)C=3ON=C(N3)CC4CCNCC4
0.264925	Brc1ccc(cc1)C(=O)Nc2cc(ccc2)C=3ON=C(N3)CC4CCNCC4
0.264925	Brc1ccc(cc1)C(=O)Nc2cc(ccc2)C=3ON=C(N3)CC4CCNCC4
0.264925	Brc1ccc(cc1)C(=O)Nc2cc(ccc2)C=3ON=C(N3)CC4CCNCC4
0.264925	Brc1ccc(cc1)C(=O)Nc2cc(ccc2)C=3ON=C(N3)CC4CCNCC4
0.264706	O=C(Nc1cc(ccc1)CNC(=O)c2cc3c4c(cccc4)Cc3cc2)c5ccccc5
0.264706	O=C(Nc1cc(ccc1)CNC(=O)c2cc3c4c(cccc4)Cc3cc2)c5ccccc5
0.264706	O=C(Nc1cc(ccc1)CNC(=O)c2cc3c4c(cccc4)Cc3cc2)c5ccccc5
0.264706	O=C(Nc1cc(ccc1)CNC(=O)c2cc3c4c(cccc4)Cc3cc2)c5ccccc5
0.264706	O=C(Nc1cc(ccc1)CNC(=O)c2cc3c4c(cccc4)Cc3cc2)c5ccccc5
0.264706	O=C(Nc1cc(ccc1)CNC(=O)c2cc3c4c(cccc4)Cc3cc2)c5ccccc5
0.264706	O=C(Nc1cc(ccc1)CNC(=O)c2cc3c4c(cccc4)Cc3cc2)c5ccccc5
0.264706	O=C(Nc1cc(ccc1)CNC(=O)c2cc3c4c(cccc4)Cc3cc2)c5ccccc5
0.264706	O=C(Nc1cc(ccc1)CNC(=O)c2cc3c4c(cccc4)Cc3cc2)c5ccccc5
0.264706	O=C(Nc1cc(ccc1)CNC(=O)c2cc3c4c(cccc4)Cc3cc2)c5ccccc5
0.264605	O=C(N1CCN(Cc2cc3c(cc2)cccc3)CC1)c4c(nc(c5ccccc5)cc4)C
0.264605	O=C(N1CCN(Cc2cc3c(cc2)cccc3)CC1)c4c(nc(c5ccccc5)cc4)C
0.264591	O=C(Nc1cc(ccc1)COCCCCCCCC)c2nc(OC)ncc2
0.264591	O=C(Nc1cc(ccc1)COCCCCCCCC)c2nc(OC)ncc2
0.264591	O=C(Nc1cc(ccc1)COCCCCCCCC)c2nc(OC)ncc2
0.264591	O=C(Nc1cc(ccc1)COCCCCCCCC)c2nc(OC)ncc2
0.264591	O=C(Nc1cc(ccc1)COCCCCCCCC)c2nc(OC)ncc2
0.264591	O=C(Nc1cc(ccc1)COCCCCCCCC)c2nc(OC)ncc2
0.264591	O=C(Nc1cc(ccc1)COCCCCCCCC)c2nc(OC)ncc2
0.264591	O=C(Nc1cc(ccc1)COCCCCCCCC)c2nc(OC)ncc2
0.264591	O=C(Nc1cc(ccc1)COCCCCCCCC)c2nc(OC)ncc2
0.264591	O=C(Nc1cc(ccc1)COCCCCCCCC)c2nc(OC)ncc2
0.264493	S1C(=NC(c2cc(F)c(F)cc2)=C1)NC(=O)c3ccc(cc3)C4=NOC(=N4)C
0.264493	S1C(=NC(c2cc(F)c(F)cc2)=C1)NC(=O)c3ccc(cc3)C4=NOC(=N4)C
0.264493	S1C(=NC(c2cc(F)c(F)cc2)=C1)NC(=O)c3ccc(cc3)C4=NOC(=N4)C
0.264493	S1C(=NC(c2cc(F)c(F)cc2)=C1)NC(=O)c3ccc(cc3)C4=NOC(=N4)C
0.264493	S1C(=NC(c2cc(F)c(F)cc2)=C1)NC(=O)c3ccc(cc3)C4=NOC(=N4)C
0.264493	S1C(=NC(c2cc(F)c(F)cc2)=C1)NC(=O)c3ccc(cc3)C4=NOC(=N4)C
0.264493	S1C(=NC(c2cc(F)c(F)cc2)=C1)NC(=O)c3ccc(cc3)C4=NOC(=N4)C
0.264493	S1C(=NC(c2cc(F)c(F)cc2)=C1)NC(=O)c3ccc(cc3)C4=NOC(=N4)C
0.264493	S1C(=NC(c2cc(F)c(F)cc2)=C1)NC(=O)c3ccc(cc3)C4=NOC(=N4)C
0.264493	S1C(=NC(c2cc(F)c(F)cc2)=C1)NC(=O)c3ccc(cc3)C4=NOC(=N4)C
0.264463	O=C(NC1=NC(=CN1)C)c2ccc(cc2)C(=O)NCc3cc(ccc3)C
0.264463	O=C(NC1=NC(=CN1)C)c2ccc(cc2)C(=O)NCc3cc(ccc3)C
0.264463	O=C(NC1=NC(=CN1)C)c2ccc(cc2)C(=O)NCc3cc(ccc3)C
0.264463	O=C(NC1=NC(=CN1)C)c2ccc(cc2)C(=O)NCc3cc(ccc3)C
0.264463	O=C(NC1=NC(=CN1)C)c2ccc(cc2)C(=O)NCc3cc(ccc3)C
0.264463	O=C(NC1=NC(=CN1)C)c2ccc(cc2)C(=O)NCc3cc(ccc3)C
0.264463	O=C(NC1=NC(=CN1)C)c2ccc(cc2)C(=O)NCc3cc(ccc3)C
0.264463	O=C(NC1=NC(=CN1)C)c2ccc(cc2)C(=O)NCc3cc(ccc3)C
0.264463	O=C(NC1=NC(=CN1)C)c2ccc(cc2)C(=O)NCc3cc(ccc3)C
0.264463	O=C(NC1=NC(=CN1)C)c2ccc(cc2)C(=O)NCc3cc(ccc3)C
0.264331	S1N=C(N=C1NC(=O)c2cc3c(cc2)C(OC3=O)(C)C)c4cnccc4
0.264331	S1N=C(N=C1NC(=O)c2cc3c(cc2)C(OC3=O)(C)C)c4cnccc4
0.264331	S1N=C(N=C1NC(=O)c2cc3c(cc2)C(OC3=O)(C)C)c4cnccc4
0.264331	S1N=C(N=C1NC(=O)c2cc3c(cc2)C(OC3=O)(C)C)c4cnccc4
0.264331	S1N=C(N=C1NC(=O)c2cc3c(cc2)C(OC3=O)(C)C)c4cnccc4
0.264331	S1N=C(N=C1NC(=O)c2cc3c(cc2)C(OC3=O)(C)C)c4cnccc4
0.264331	S1N=C(N=C1NC(=O)c2cc3c(cc2)C(OC3=O)(C)C)c4cnccc4
0.264331	S1N=C(N=C1NC(=O)c2cc3c(cc2)C(OC3=O)(C)C)c4cnccc4
0.264331	S1N=C(N=C1NC(=O)c2cc3c(cc2)C(OC3=O)(C)C)c4cnccc4
0.264331	S1N=C(N=C1NC(=O)c2cc3c(cc2)C(OC3=O)(C)C)c4cnccc4
0.263699	O=C(NC=1C=NN(C1)Cc2cnccc2)c3cc4c5c(cccc5)Cc4cc3
0.263699	O=C(NC=1C=NN(C1)Cc2cnccc2)c3cc4c5c(cccc5)Cc4cc3
0.263699	O=C(NC=1C=NN(C1)Cc2cnccc2)c3cc4c5c(cccc5)Cc4cc3
0.263699	O=C(NC=1C=NN(C1)Cc2cnccc2)c3cc4c5c(cccc5)Cc4cc3
0.263636	FC(F)(F)c1cc(ccc1)C(=O)Nc2cc(NC(=O)C(=O)N3CCC(N4C(CCC4)(C)C)CC3)c(cc2)C
0.263636	FC(F)(F)c1cc(ccc1)C(=O)Nc2cc(NC(=O)C(=O)N3CCC(N4C(CCC4)(C)C)CC3)c(cc2)C
0.263636	FC(F)(F)c1cc(ccc1)C(=O)Nc2cc(NC(=O)C(=O)N3CCC(N4C(CCC4)(C)C)CC3)c(cc2)C
0.263636	FC(F)(F)c1cc(ccc1)C(=O)Nc2cc(NC(=O)C(=O)N3CCC(N4C(CCC4)(C)C)CC3)c(cc2)C
0.263636	FC(F)(F)c1cc(ccc1)C(=O)Nc2cc(NC(=O)C(=O)N3CCC(N4C(CCC4)(C)C)CC3)c(cc2)C
0.263636	FC(F)(F)c1cc(ccc1)C(=O)Nc2cc(NC(=O)C(=O)N3CCC(N4C(CCC4)(C)C)CC3)c(cc2)C
0.263636	FC(F)(F)c1cc(ccc1)C(=O)Nc2cc(NC(=O)C(=O)N3CCC(N4C(CCC4)(C)C)CC3)c(cc2)C
0.263636	FC(F)(F)c1cc(ccc1)C(=O)Nc2cc(NC(=O)C(=O)N3CCC(N4C(CCC4)(C)C)CC3)c(cc2)C
0.263636	FC(F)(F)c1cc(ccc1)C(=O)Nc2cc(NC(=O)C(=O)N3CCC(N4C(CCC4)(C)C)CC3)c(cc2)C
0.263636	FC(F)(F)c1cc(ccc1)C(=O)Nc2cc(NC(=O)C(=O)N3CCC(N4C(CCC4)(C)C)CC3)c(cc2)C
0.263158	Brc1ccc(cc1)C(=O)Nc2cc(ccc2)C=3ON=C(N3)C4NCC4
0.263158	Brc1ccc(cc1)C(=O)Nc2cc(ccc2)C=3ON=C(N3)C4NCC4
0.263158	Brc1ccc(cc1)C(=O)Nc2cc(ccc2)C=3ON=C(N3)C4NCC4
0.263158	Brc1ccc(cc1)C(=O)Nc2cc(ccc2)C=3ON=C(N3)C4NCC4
0.263158	Brc1ccc(cc1)C(=O)Nc2cc(ccc2)C=3ON=C(N3)C4NCC4
0.263158	Brc1ccc(cc1)C(=O)Nc2cc(ccc2)C=3ON=C(N3)C4NCC4
0.263158	Brc1ccc(cc1)C(=O)Nc2cc(ccc2)C=3ON=C(N3)C4NCC4
0.263158	Brc1ccc(cc1)C(=O)Nc2cc(ccc2)C=3ON=C(N3)C4NCC4
0.263158	Brc1ccc(cc1)C(=O)Nc2cc(ccc2)C=3ON=C(N3)C4NCC4
0.263158	Brc1ccc(cc1)C(=O)Nc2cc(ccc2)C=3ON=C(N3)C4NCC4
0.263014	FC(F)(F)c1cc(ccc1)C(=O)Nc2cc(NC(=O)C(=O)NCC3N(C(=O)c4c3cccc4)Cc5ccccc5)c(cc2)C
0.263014	FC(F)(F)c1cc(ccc1)C(=O)Nc2cc(NC(=O)C(=O)NCC3N(C(=O)c4c3cccc4)Cc5ccccc5)c(cc2)C
0.263014	FC(F)(F)c1cc(ccc1)C(=O)Nc2cc(NC(=O)C(=O)NCC3N(C(=O)c4c3cccc4)Cc5ccccc5)c(cc2)C
0.263014	FC(F)(F)c1cc(ccc1)C(=O)Nc2cc(NC(=O)C(=O)NCC3N(C(=O)c4c3cccc4)Cc5ccccc5)c(cc2)C
0.263014	FC(F)(F)c1cc(ccc1)C(=O)Nc2cc(NC(=O)C(=O)NCC3N(C(=O)c4c3cccc4)Cc5ccccc5)c(cc2)C
0.263014	FC(F)(F)c1cc(ccc1)C(=O)Nc2cc(NC(=O)C(=O)NCC3N(C(=O)c4c3cccc4)Cc5ccccc5)c(cc2)C
0.263014	FC(F)(F)c1cc(ccc1)C(=O)Nc2cc(NC(=O)C(=O)NCC3N(C(=O)c4c3cccc4)Cc5ccccc5)c(cc2)C
0.263014	FC(F)(F)c1cc(ccc1)C(=O)Nc2cc(NC(=O)C(=O)NCC3N(C(=O)c4c3cccc4)Cc5ccccc5)c(cc2)C
0.262976	S1C(=NC(c2cnccc2)=C1c3ccncc3)NC(=O)C4CCN(Cc5ccccc5)CC4
0.262976	S1C(=NC(c2cnccc2)=C1c3ccncc3)NC(=O)C4CCN(Cc5ccccc5)CC4
0.262976	S1C(=NC(c2cnccc2)=C1c3ccncc3)NC(=O)C4CCN(Cc5ccccc5)CC4
0.262976	S1C(=NC(c2cnccc2)=C1c3ccncc3)NC(=O)C4CCN(Cc5ccccc5)CC4
0.262976	S1C(=NC(c2cnccc2)=C1c3ccncc3)NC(=O)C4CCN(Cc5ccccc5)CC4
0.262976	S1C(=NC(c2cnccc2)=C1c3ccncc3)NC(=O)C4CCN(Cc5ccccc5)CC4
0.262976	S1C(=NC(c2cnccc2)=C1c3ccncc3)NC(=O)C4CCN(Cc5ccccc5)CC4
0.262976	S1C(=NC(c2cnccc2)=C1c3ccncc3)NC(=O)C4CCN(Cc5ccccc5)CC4
0.262976	S1C(=NC(c2cnccc2)=C1c3ccncc3)NC(=O)C4CCN(Cc5ccccc5)CC4
0.262976	S1C(=NC(c2cnccc2)=C1c3ccncc3)NC(=O)C4CCN(Cc5ccccc5)CC4
0.262948	O=C(Nc1c(ccc(c1)C=2ON=C(N2)C)C)C=C
0.262948	O=C(Nc1c(ccc(c1)C=2ON=C(N2)C)C)C=C
0.262948	O=C(Nc1c(ccc(c1)C=2ON=C(N2)C)C)C=C
0.262948	O=C(Nc1c(ccc(c1)C=2ON=C(N2)C)C)C=C
0.262948	O=C(Nc1c(ccc(c1)C=2ON=C(N2)C)C)C=C
0.262948	O=C(Nc1c(ccc(c1)C=2ON=C(N2)C)C)C=C
0.262948	O=C(Nc1c(ccc(c1)C=2ON=C(N2)C)C)C=C
0.262948	O=C(Nc1c(ccc(c1)C=2ON=C(N2)C)C)C=C
0.262948	O=C(Nc1c(ccc(c1)C=2ON=C(N2)C)C)C=C
0.262948	O=C(Nc1c(ccc(c1)C=2ON=C(N2)C)C)C=C
0.262948	Brc1c(F)ccc(c1)C(=O)NCc2cc(NC(=O)c3ccccc3)ccc2
0.262948	Brc1c(F)ccc(c1)C(=O)NCc2cc(NC(=O)c3ccccc3)ccc2
0.262948	Brc1c(F)ccc(c1)C(=O)NCc2cc(NC(=O)c3ccccc3)ccc2
0.262948	Brc1c(F)ccc(c1)C(=O)NCc2cc(NC(=O)c3ccccc3)ccc2
0.262948	Brc1c(F)ccc(c1)C(=O)NCc2cc(NC(=O)c3ccccc3)ccc2
0.262948	Brc1c(F)ccc(c1)C(=O)NCc2cc(NC(=O)c3ccccc3)ccc2
0.262948	Brc1c(F)ccc(c1)C(=O)NCc2cc(NC(=O)c3ccccc3)ccc2
0.262745	O=C(Nc1cc(ccc1)CNC(=O)CCc2c(cccc2)C)c3ccccc3
0.262745	O=C(Nc1cc(ccc1)CNC(=O)CCc2c(cccc2)C)c3ccccc3
0.262411	Clc1c(Cl)ccc(c1)C=2SC(C(=O)Nc3c(ccc(c3)C=4OC(=CC4)C)C)=CC2
0.262411	Clc1c(Cl)ccc(c1)C=2SC(C(=O)Nc3c(ccc(c3)C=4OC(=CC4)C)C)=CC2
0.262411	Clc1c(Cl)ccc(c1)C=2SC(C(=O)Nc3c(ccc(c3)C=4OC(=CC4)C)C)=CC2
0.262411	Clc1c(Cl)ccc(c1)C=2SC(C(=O)Nc3c(ccc(c3)C=4OC(=CC4)C)C)=CC2
0.262411	Clc1c(Cl)ccc(c1)C=2SC(C(=O)Nc3c(ccc(c3)C=4OC(=CC4)C)C)=CC2
0.262411	Clc1c(Cl)ccc(c1)C=2SC(C(=O)Nc3c(ccc(c3)C=4OC(=CC4)C)C)=CC2
0.262411	Clc1c(Cl)ccc(c1)C=2SC(C(=O)Nc3c(ccc(c3)C=4OC(=CC4)C)C)=CC2
0.262411	Clc1c(Cl)ccc(c1)C=2SC(C(=O)Nc3c(ccc(c3)C=4OC(=CC4)C)C)=CC2
0.262411	Clc1c(Cl)ccc(c1)C=2SC(C(=O)Nc3c(ccc(c3)C=4OC(=CC4)C)C)=CC2
0.262411	Clc1c(Cl)ccc(c1)C=2SC(C(=O)Nc3c(ccc(c3)C=4OC(=CC4)C)C)=CC2
0.262357	Clc1cc(ncc1)C(=O)NC=2SN=C(N2)c3cnccc3
0.262357	Clc1cc(ncc1)C(=O)NC=2SN=C(N2)c3cnccc3
0.262357	Clc1cc(ncc1)C(=O)NC=2SN=C(N2)c3cnccc3
0.262357	Clc1cc(ncc1)C(=O)NC=2SN=C(N2)c3cnccc3
0.262357	Clc1cc(ncc1)C(=O)NC=2SN=C(N2)c3cnccc3
0.262357	Clc1cc(ncc1)C(=O)NC=2SN=C(N2)c3cnccc3
0.262357	Clc1cc(ncc1)C(=O)NC=2SN=C(N2)c3cnccc3
0.262357	Clc1cc(ncc1)C(=O)NC=2SN=C(N2)c3cnccc3
0.262357	Clc1cc(ncc1)C(=O)NC=2SN=C(N2)c3cnccc3
0.262357	Clc1cc(ncc1)C(=O)NC=2SN=C(N2)c3cnccc3
0.262172	Clc1c(cccc1)C(=O)NC(C(=O)Nc2ccc(cc2)CN3CCN(Cc4ccccc4)CC3)C
0.262172	Clc1c(cccc1)C(=O)NC(C(=O)Nc2ccc(cc2)CN3CCN(Cc4ccccc4)CC3)C
0.262172	Clc1c(cccc1)C(=O)NC(C(=O)Nc2ccc(cc2)CN3CCN(Cc4ccccc4)CC3)C
0.262172	Clc1c(cccc1)C(=O)NC(C(=O)Nc2ccc(cc2)CN3CCN(Cc4ccccc4)CC3)C
0.262172	Clc1c(cccc1)C(=O)NC(C(=O)Nc2ccc(cc2)CN3CCN(Cc4ccccc4)CC3)C
0.262097	O=C(Nc1cc(C#N)c(OC)cc1)c2ccc(cc2)CCC=C
0.262097	O=C(Nc1cc(C#N)c(OC)cc1)c2ccc(cc2)CCC=C
0.262097	O=C(Nc1cc(C#N)c(OC)cc1)c2ccc(cc2)CCC=C
0.262097	O=C(Nc1cc(C#N)c(OC)cc1)c2ccc(cc2)CCC=C
0.262097	O=C(Nc1cc(C#N)c(OC)cc1)c2ccc(cc2)CCC=C
0.262097	O=C(Nc1cc(C#N)c(OC)cc1)c2ccc(cc2)CCC=C
0.262097	O=C(Nc1cc(C#N)c(OC)cc1)c2ccc(cc2)CCC=C
0.262097	O=C(Nc1cc(C#N)c(OC)cc1)c2ccc(cc2)CCC=C
[truncated: 8,001 more rows]
