# Supplementary material for: Galileo: Three-dimensional searching in large combinatorial fragment spaces on the example of pharmacophores
Source: J Comput Aided Mol Des. 2022 Nov 24;37(1):1–16. doi: 10.1007/s10822-022-00485-y (PMC10032335; doi:10.1007/s10822-022-00485-y)
Supplement: Supplementary file 4 — Supplementary file 3a [file 10822_2022_485_MOESM3_ESMa.zip › Imatinib_Galileo/16/out_4.csv]

Score	SMILES
0.741935	S(c1ccc(cc1)C(=O)Nc2cc(Nc3nc(c4cnccc4)ccn3)c(cc2)C)CCCO
0.460526	O=C(Nc1cc(ccc1)CN2CCN(CC2)C)c3cc(ncc3)c4ccccc4
0.460526	O=C(Nc1cc(ccc1)CN2CCN(CC2)C)c3cc(ncc3)c4ccccc4
0.460526	O=C(Nc1cc(ccc1)CN2CCN(CC2)C)c3cc(ncc3)c4ccccc4
0.460526	O=C(Nc1cc(ccc1)CN2CCN(CC2)C)c3cc(ncc3)c4ccccc4
0.460526	O=C(Nc1cc(ccc1)CN2CCN(CC2)C)c3cc(ncc3)c4ccccc4
0.460526	O=C(Nc1cc(ccc1)CN2CCN(CC2)C)c3cc(ncc3)c4ccccc4
0.460526	O=C(Nc1cc(ccc1)CN2CCN(CC2)C)c3cc(ncc3)c4ccccc4
0.460526	O=C(Nc1cc(ccc1)CN2CCN(CC2)C)c3cc(ncc3)c4ccccc4
0.460526	O=C(Nc1cc(ccc1)CN2CCN(CC2)C)c3cc(ncc3)c4ccccc4
0.460526	O=C(Nc1cc(ccc1)CN2CCN(CC2)C)c3cc(ncc3)c4ccccc4
0.404332	Clc1ccc(cc1)CN2CCN(c3ncccc3C(=O)Nc4c(ccc(NC(=O)C(C)C)c4)C)CC2
0.404332	Clc1ccc(cc1)CN2CCN(c3ncccc3C(=O)Nc4c(ccc(NC(=O)C(C)C)c4)C)CC2
0.404332	Clc1ccc(cc1)CN2CCN(c3ncccc3C(=O)Nc4c(ccc(NC(=O)C(C)C)c4)C)CC2
0.404332	Clc1ccc(cc1)CN2CCN(c3ncccc3C(=O)Nc4c(ccc(NC(=O)C(C)C)c4)C)CC2
0.404332	Clc1ccc(cc1)CN2CCN(c3ncccc3C(=O)Nc4c(ccc(NC(=O)C(C)C)c4)C)CC2
0.404332	Clc1ccc(cc1)CN2CCN(c3ncccc3C(=O)Nc4c(ccc(NC(=O)C(C)C)c4)C)CC2
0.404332	Clc1ccc(cc1)CN2CCN(c3ncccc3C(=O)Nc4c(ccc(NC(=O)C(C)C)c4)C)CC2
0.404332	Clc1ccc(cc1)CN2CCN(c3ncccc3C(=O)Nc4c(ccc(NC(=O)C(C)C)c4)C)CC2
0.404332	Clc1ccc(cc1)CN2CCN(c3ncccc3C(=O)Nc4c(ccc(NC(=O)C(C)C)c4)C)CC2
0.404332	Clc1ccc(cc1)CN2CCN(c3ncccc3C(=O)Nc4c(ccc(NC(=O)C(C)C)c4)C)CC2
0.4	Clc1c(cc(NC(=O)N(C)C)cc1)C(=O)Nc2nc(c3ccccc3)ccn2
0.4	Clc1c(cc(NC(=O)N(C)C)cc1)C(=O)Nc2nc(c3ccccc3)ccn2
0.394191	O=C(Nc1cnccc1)c2ccc(cc2)CNC(=O)c3cc(c4ccccc4)c(cc3)C
0.394191	O=C(Nc1cnccc1)c2ccc(cc2)CNC(=O)c3cc(c4ccccc4)c(cc3)C
0.394191	O=C(Nc1cnccc1)c2ccc(cc2)CNC(=O)c3cc(c4ccccc4)c(cc3)C
0.394191	O=C(Nc1cnccc1)c2ccc(cc2)CNC(=O)c3cc(c4ccccc4)c(cc3)C
0.394191	O=C(Nc1cnccc1)c2ccc(cc2)CNC(=O)c3cc(c4ccccc4)c(cc3)C
0.394191	O=C(Nc1cnccc1)c2ccc(cc2)CNC(=O)c3cc(c4ccccc4)c(cc3)C
0.394191	O=C(Nc1cnccc1)c2ccc(cc2)CNC(=O)c3cc(c4ccccc4)c(cc3)C
0.394191	O=C(Nc1cnccc1)c2ccc(cc2)CNC(=O)c3cc(c4ccccc4)c(cc3)C
0.394191	O=C(Nc1cnccc1)c2ccc(cc2)CNC(=O)c3cc(c4ccccc4)c(cc3)C
0.394191	O=C(Nc1cnccc1)c2ccc(cc2)CNC(=O)c3cc(c4ccccc4)c(cc3)C
0.386831	O=C(Nc1ccc(cc1)CCN2CCOCC2)c3cc(c4ccccc4)c(cc3)C
0.386831	O=C(Nc1ccc(cc1)CCN2CCOCC2)c3cc(c4ccccc4)c(cc3)C
0.386831	O=C(Nc1ccc(cc1)CCN2CCOCC2)c3cc(c4ccccc4)c(cc3)C
0.386831	O=C(Nc1ccc(cc1)CCN2CCOCC2)c3cc(c4ccccc4)c(cc3)C
0.386831	O=C(Nc1ccc(cc1)CCN2CCOCC2)c3cc(c4ccccc4)c(cc3)C
0.386831	O=C(Nc1ccc(cc1)CCN2CCOCC2)c3cc(c4ccccc4)c(cc3)C
0.386831	O=C(Nc1ccc(cc1)CCN2CCOCC2)c3cc(c4ccccc4)c(cc3)C
0.386831	O=C(Nc1ccc(cc1)CCN2CCOCC2)c3cc(c4ccccc4)c(cc3)C
0.386831	O=C(Nc1ccc(cc1)CCN2CCOCC2)c3cc(c4ccccc4)c(cc3)C
0.386831	O=C(Nc1ccc(cc1)CCN2CCOCC2)c3cc(c4ccccc4)c(cc3)C
0.386719	Fc1cncc(c1)C2=NOC(=N2)c3cc(NC(=O)c4ccccc4)c(cc3)C
0.386719	Fc1cncc(c1)C2=NOC(=N2)c3cc(NC(=O)c4ccccc4)c(cc3)C
0.386719	Fc1cncc(c1)C2=NOC(=N2)c3cc(NC(=O)c4ccccc4)c(cc3)C
0.386719	Fc1cncc(c1)C2=NOC(=N2)c3cc(NC(=O)c4ccccc4)c(cc3)C
0.386719	Fc1cncc(c1)C2=NOC(=N2)c3cc(NC(=O)c4ccccc4)c(cc3)C
0.385321	O=C(Nc1c(ccc(NC(=O)C=O)c1)C)c2ccncc2
0.385321	O=C(Nc1c(ccc(NC(=O)C=O)c1)C)c2ccncc2
0.385321	O=C(Nc1c(ccc(NC(=O)C=O)c1)C)c2ccncc2
0.385321	O=C(Nc1c(ccc(NC(=O)C=O)c1)C)c2ccncc2
0.385321	O=C(Nc1c(ccc(NC(=O)C=O)c1)C)c2ccncc2
0.385321	O=C(Nc1c(ccc(NC(=O)C=O)c1)C)c2ccncc2
0.385321	O=C(Nc1c(ccc(NC(=O)C=O)c1)C)c2ccncc2
0.385321	O=C(Nc1c(ccc(NC(=O)C=O)c1)C)c2ccncc2
0.385321	O=C(Nc1c(ccc(NC(=O)C=O)c1)C)c2ccncc2
0.385321	O=C(Nc1c(ccc(NC(=O)C=O)c1)C)c2ccncc2
0.383673	O=C(Nc1c(ccc(NC(=O)C(C)C)c1)C)c2ccc(cc2)C=3C=NN(C3)C
0.383673	O=C(Nc1c(ccc(NC(=O)C(C)C)c1)C)c2ccc(cc2)C=3C=NN(C3)C
0.383673	O=C(Nc1c(ccc(NC(=O)C(C)C)c1)C)c2ccc(cc2)C=3C=NN(C3)C
0.383673	O=C(Nc1c(ccc(NC(=O)C(C)C)c1)C)c2ccc(cc2)C=3C=NN(C3)C
0.383673	O=C(Nc1c(ccc(NC(=O)C(C)C)c1)C)c2ccc(cc2)C=3C=NN(C3)C
0.383673	O=C(Nc1c(ccc(NC(=O)C(C)C)c1)C)c2ccc(cc2)C=3C=NN(C3)C
0.383673	O=C(Nc1c(ccc(NC(=O)C(C)C)c1)C)c2ccc(cc2)C=3C=NN(C3)C
0.383673	O=C(Nc1c(ccc(NC(=O)C(C)C)c1)C)c2ccc(cc2)C=3C=NN(C3)C
0.383673	O=C(Nc1c(ccc(NC(=O)C(C)C)c1)C)c2ccc(cc2)C=3C=NN(C3)C
0.383673	O=C(Nc1c(ccc(NC(=O)C(C)C)c1)C)c2ccc(cc2)C=3C=NN(C3)C
0.382114	O=C(Nc1c(ccc(NC(=O)C(C)C)c1)C)c2ccc(cc2)C=3OC(=NN3)c4ccccc4
0.382114	O=C(Nc1c(ccc(NC(=O)C(C)C)c1)C)c2ccc(cc2)C=3OC(=NN3)c4ccccc4
0.382114	O=C(Nc1c(ccc(NC(=O)C(C)C)c1)C)c2ccc(cc2)C=3OC(=NN3)c4ccccc4
0.382114	O=C(Nc1c(ccc(NC(=O)C(C)C)c1)C)c2ccc(cc2)C=3OC(=NN3)c4ccccc4
0.382114	O=C(Nc1c(ccc(NC(=O)C(C)C)c1)C)c2ccc(cc2)C=3OC(=NN3)c4ccccc4
0.382114	O=C(Nc1c(ccc(NC(=O)C(C)C)c1)C)c2ccc(cc2)C=3OC(=NN3)c4ccccc4
0.382114	O=C(Nc1c(ccc(NC(=O)C(C)C)c1)C)c2ccc(cc2)C=3OC(=NN3)c4ccccc4
0.382114	O=C(Nc1c(ccc(NC(=O)C(C)C)c1)C)c2ccc(cc2)C=3OC(=NN3)c4ccccc4
0.382114	O=C(Nc1c(ccc(NC(=O)C(C)C)c1)C)c2ccc(cc2)C=3OC(=NN3)c4ccccc4
0.382114	O=C(Nc1c(ccc(NC(=O)C(C)C)c1)C)c2ccc(cc2)C=3OC(=NN3)c4ccccc4
0.376	O=C(NC=1NN=C(c2ccc(cc2)CCC)C1)c3cc(NC(=O)C)c(cc3)C
0.376	O=C(NC=1NN=C(c2ccc(cc2)CCC)C1)c3cc(NC(=O)C)c(cc3)C
0.376	O=C(NC=1NN=C(c2ccc(cc2)CCC)C1)c3cc(NC(=O)C)c(cc3)C
0.376	O=C(NC=1NN=C(c2ccc(cc2)CCC)C1)c3cc(NC(=O)C)c(cc3)C
0.376	O=C(NC=1NN=C(c2ccc(cc2)CCC)C1)c3cc(NC(=O)C)c(cc3)C
0.376	O=C(NC=1NN=C(c2ccc(cc2)CCC)C1)c3cc(NC(=O)C)c(cc3)C
0.376	O=C(NC=1NN=C(c2ccc(cc2)CCC)C1)c3cc(NC(=O)C)c(cc3)C
0.376	O=C(NC=1NN=C(c2ccc(cc2)CCC)C1)c3cc(NC(=O)C)c(cc3)C
0.376	O=C(NC=1NN=C(c2ccc(cc2)CCC)C1)c3cc(NC(=O)C)c(cc3)C
0.376	O=C(NC=1NN=C(c2ccc(cc2)CCC)C1)c3cc(NC(=O)C)c(cc3)C
0.375527	O=C(NCc1ccc(NC(=O)c2cnccc2)cc1)c3nc(c4ccccc4)ccc3
0.375527	O=C(NCc1ccc(NC(=O)c2cnccc2)cc1)c3nc(c4ccccc4)ccc3
0.375527	O=C(NCc1ccc(NC(=O)c2cnccc2)cc1)c3nc(c4ccccc4)ccc3
0.375527	O=C(NCc1ccc(NC(=O)c2cnccc2)cc1)c3nc(c4ccccc4)ccc3
0.375527	O=C(NCc1ccc(NC(=O)c2cnccc2)cc1)c3nc(c4ccccc4)ccc3
0.375527	O=C(NCc1ccc(NC(=O)c2cnccc2)cc1)c3nc(c4ccccc4)ccc3
0.375527	O=C(NCc1ccc(NC(=O)c2cnccc2)cc1)c3nc(c4ccccc4)ccc3
0.375527	O=C(NCc1ccc(NC(=O)c2cnccc2)cc1)c3nc(c4ccccc4)ccc3
0.375527	O=C(NCc1ccc(NC(=O)c2cnccc2)cc1)c3nc(c4ccccc4)ccc3
0.375527	O=C(NCc1ccc(NC(=O)c2cnccc2)cc1)c3nc(c4ccccc4)ccc3
0.374502	O=C(OC(C)(C)C)Nc1c(ccc(c1)C(=O)Nc2ccc(cc2)CCN3CCOCC3)C
0.374502	O=C(OC(C)(C)C)Nc1c(ccc(c1)C(=O)Nc2ccc(cc2)CCN3CCOCC3)C
0.374502	O=C(OC(C)(C)C)Nc1c(ccc(c1)C(=O)Nc2ccc(cc2)CCN3CCOCC3)C
0.374502	O=C(OC(C)(C)C)Nc1c(ccc(c1)C(=O)Nc2ccc(cc2)CCN3CCOCC3)C
0.374502	O=C(OC(C)(C)C)Nc1c(ccc(c1)C(=O)Nc2ccc(cc2)CCN3CCOCC3)C
0.374502	O=C(OC(C)(C)C)Nc1c(ccc(c1)C(=O)Nc2ccc(cc2)CCN3CCOCC3)C
0.374502	O=C(OC(C)(C)C)Nc1c(ccc(c1)C(=O)Nc2ccc(cc2)CCN3CCOCC3)C
0.374502	O=C(OC(C)(C)C)Nc1c(ccc(c1)C(=O)Nc2ccc(cc2)CCN3CCOCC3)C
0.374502	O=C(OC(C)(C)C)Nc1c(ccc(c1)C(=O)Nc2ccc(cc2)CCN3CCOCC3)C
0.370518	S1C(=NC(NC(=O)c2cc(NC(=O)C)c(cc2)C)=C1)c3ccccc3
0.370518	S1C(=NC(NC(=O)c2cc(NC(=O)C)c(cc2)C)=C1)c3ccccc3
0.370518	S1C(=NC(NC(=O)c2cc(NC(=O)C)c(cc2)C)=C1)c3ccccc3
0.370518	S1C(=NC(NC(=O)c2cc(NC(=O)C)c(cc2)C)=C1)c3ccccc3
0.370518	S1C(=NC(NC(=O)c2cc(NC(=O)C)c(cc2)C)=C1)c3ccccc3
0.370518	S1C(=NC(NC(=O)c2cc(NC(=O)C)c(cc2)C)=C1)c3ccccc3
0.370518	S1C(=NC(NC(=O)c2cc(NC(=O)C)c(cc2)C)=C1)c3ccccc3
0.370518	S1C(=NC(NC(=O)c2cc(NC(=O)C)c(cc2)C)=C1)c3ccccc3
0.370518	S1C(=NC(NC(=O)c2cc(NC(=O)C)c(cc2)C)=C1)c3ccccc3
0.370518	S1C(=NC(NC(=O)c2cc(NC(=O)C)c(cc2)C)=C1)c3ccccc3
0.367491	S1C(=NC(c2ccc(cc2)CCCC)=C1)NC(=O)c3cc(NC(=O)c4c(F)cccc4)c(cc3)C
0.367491	S1C(=NC(c2ccc(cc2)CCCC)=C1)NC(=O)c3cc(NC(=O)c4c(F)cccc4)c(cc3)C
0.367491	S1C(=NC(c2ccc(cc2)CCCC)=C1)NC(=O)c3cc(NC(=O)c4c(F)cccc4)c(cc3)C
0.367491	S1C(=NC(c2ccc(cc2)CCCC)=C1)NC(=O)c3cc(NC(=O)c4c(F)cccc4)c(cc3)C
0.367491	S1C(=NC(c2ccc(cc2)CCCC)=C1)NC(=O)c3cc(NC(=O)c4c(F)cccc4)c(cc3)C
0.367491	S1C(=NC(c2ccc(cc2)CCCC)=C1)NC(=O)c3cc(NC(=O)c4c(F)cccc4)c(cc3)C
0.367491	S1C(=NC(c2ccc(cc2)CCCC)=C1)NC(=O)c3cc(NC(=O)c4c(F)cccc4)c(cc3)C
0.367491	S1C(=NC(c2ccc(cc2)CCCC)=C1)NC(=O)c3cc(NC(=O)c4c(F)cccc4)c(cc3)C
0.367491	S1C(=NC(c2ccc(cc2)CCCC)=C1)NC(=O)c3cc(NC(=O)c4c(F)cccc4)c(cc3)C
0.367491	S1C(=NC(c2ccc(cc2)CCCC)=C1)NC(=O)c3cc(NC(=O)c4c(F)cccc4)c(cc3)C
0.365639	O=C(Nc1ccc(cc1)CC)c2cc(c3ccccc3)c(cc2)C
0.365639	O=C(Nc1ccc(cc1)CC)c2cc(c3ccccc3)c(cc2)C
0.365639	O=C(Nc1ccc(cc1)CC)c2cc(c3ccccc3)c(cc2)C
0.365639	O=C(Nc1ccc(cc1)CC)c2cc(c3ccccc3)c(cc2)C
0.365639	O=C(Nc1ccc(cc1)CC)c2cc(c3ccccc3)c(cc2)C
0.365639	O=C(Nc1ccc(cc1)CC)c2cc(c3ccccc3)c(cc2)C
0.365639	O=C(Nc1ccc(cc1)CC)c2cc(c3ccccc3)c(cc2)C
0.365639	O=C(Nc1ccc(cc1)CC)c2cc(c3ccccc3)c(cc2)C
0.365639	O=C(Nc1ccc(cc1)CC)c2cc(c3ccccc3)c(cc2)C
0.365639	O=C(Nc1ccc(cc1)CC)c2cc(c3ccccc3)c(cc2)C
0.364662	S(=O)(=O)(c1cc(ccc1)C(=O)Nc2c(cc(NC(=O)c3cc(ncc3)c4ccccc4)cc2)C)C
0.364662	S(=O)(=O)(c1cc(ccc1)C(=O)Nc2c(cc(NC(=O)c3cc(ncc3)c4ccccc4)cc2)C)C
0.364662	S(=O)(=O)(c1cc(ccc1)C(=O)Nc2c(cc(NC(=O)c3cc(ncc3)c4ccccc4)cc2)C)C
0.364662	S(=O)(=O)(c1cc(ccc1)C(=O)Nc2c(cc(NC(=O)c3cc(ncc3)c4ccccc4)cc2)C)C
0.364662	S(=O)(=O)(c1cc(ccc1)C(=O)Nc2c(cc(NC(=O)c3cc(ncc3)c4ccccc4)cc2)C)C
0.364662	S(=O)(=O)(c1cc(ccc1)C(=O)Nc2c(cc(NC(=O)c3cc(ncc3)c4ccccc4)cc2)C)C
0.364662	S(=O)(=O)(c1cc(ccc1)C(=O)Nc2c(cc(NC(=O)c3cc(ncc3)c4ccccc4)cc2)C)C
0.364662	S(=O)(=O)(c1cc(ccc1)C(=O)Nc2c(cc(NC(=O)c3cc(ncc3)c4ccccc4)cc2)C)C
0.364662	S(=O)(=O)(c1cc(ccc1)C(=O)Nc2c(cc(NC(=O)c3cc(ncc3)c4ccccc4)cc2)C)C
0.364662	S(=O)(=O)(c1cc(ccc1)C(=O)Nc2c(cc(NC(=O)c3cc(ncc3)c4ccccc4)cc2)C)C
0.3625	O=C(Nc1c(ccc(NC(=O)C(C)C)c1)C)c2cc(ccc2)Cc3ccccc3
0.3625	O=C(Nc1c(ccc(NC(=O)C(C)C)c1)C)c2cc(ccc2)Cc3ccccc3
0.3625	O=C(Nc1c(ccc(NC(=O)C(C)C)c1)C)c2cc(ccc2)Cc3ccccc3
0.3625	O=C(Nc1c(ccc(NC(=O)C(C)C)c1)C)c2cc(ccc2)Cc3ccccc3
0.3625	O=C(Nc1c(ccc(NC(=O)C(C)C)c1)C)c2cc(ccc2)Cc3ccccc3
0.3625	O=C(Nc1c(ccc(NC(=O)C(C)C)c1)C)c2cc(ccc2)Cc3ccccc3
0.3625	O=C(Nc1c(ccc(NC(=O)C(C)C)c1)C)c2cc(ccc2)Cc3ccccc3
0.3625	O=C(Nc1c(ccc(NC(=O)C(C)C)c1)C)c2cc(ccc2)Cc3ccccc3
0.3625	O=C(Nc1c(ccc(NC(=O)C(C)C)c1)C)c2cc(ccc2)Cc3ccccc3
0.3625	O=C(Nc1c(ccc(NC(=O)C(C)C)c1)C)c2cc(ccc2)Cc3ccccc3
0.356863	Ic1c(cc(cc1)C(=O)OC)C(=O)Nc2cc(ccc2)CN3CCN(CC3)C
0.356863	Ic1c(cc(cc1)C(=O)OC)C(=O)Nc2cc(ccc2)CN3CCN(CC3)C
0.356863	Ic1c(cc(cc1)C(=O)OC)C(=O)Nc2cc(ccc2)CN3CCN(CC3)C
0.356863	Ic1c(cc(cc1)C(=O)OC)C(=O)Nc2cc(ccc2)CN3CCN(CC3)C
0.356863	Ic1c(cc(cc1)C(=O)OC)C(=O)Nc2cc(ccc2)CN3CCN(CC3)C
0.356863	Ic1c(cc(cc1)C(=O)OC)C(=O)Nc2cc(ccc2)CN3CCN(CC3)C
0.356863	Ic1c(cc(cc1)C(=O)OC)C(=O)Nc2cc(ccc2)CN3CCN(CC3)C
0.356863	Ic1c(cc(cc1)C(=O)OC)C(=O)Nc2cc(ccc2)CN3CCN(CC3)C
0.356863	Ic1c(cc(cc1)C(=O)OC)C(=O)Nc2cc(ccc2)CN3CCN(CC3)C
0.356863	Ic1c(cc(cc1)C(=O)OC)C(=O)Nc2cc(ccc2)CN3CCN(CC3)C
0.354167	O=C(Nc1cc(ccc1)COC)c2cc(c3ccccc3)c(cc2)C
0.354167	O=C(Nc1cc(ccc1)COC)c2cc(c3ccccc3)c(cc2)C
0.354167	O=C(Nc1cc(ccc1)COC)c2cc(c3ccccc3)c(cc2)C
0.354167	O=C(Nc1cc(ccc1)COC)c2cc(c3ccccc3)c(cc2)C
0.354167	O=C(Nc1cc(ccc1)COC)c2cc(c3ccccc3)c(cc2)C
0.354167	O=C(Nc1cc(ccc1)COC)c2cc(c3ccccc3)c(cc2)C
0.354167	O=C(Nc1cc(ccc1)COC)c2cc(c3ccccc3)c(cc2)C
0.354167	O=C(Nc1cc(ccc1)COC)c2cc(c3ccccc3)c(cc2)C
0.354167	O=C(Nc1cc(ccc1)COC)c2cc(c3ccccc3)c(cc2)C
0.354167	O=C(Nc1cc(ccc1)COC)c2cc(c3ccccc3)c(cc2)C
0.352113	S1C(=NC(c2ccc(cc2)CCNC(=O)c3cc(NC(=O)c4c(F)cccc4)c(cc3)C)=C1)C
0.352113	S1C(=NC(c2ccc(cc2)CCNC(=O)c3cc(NC(=O)c4c(F)cccc4)c(cc3)C)=C1)C
0.352113	S1C(=NC(c2ccc(cc2)CCNC(=O)c3cc(NC(=O)c4c(F)cccc4)c(cc3)C)=C1)C
0.352113	S1C(=NC(c2ccc(cc2)CCNC(=O)c3cc(NC(=O)c4c(F)cccc4)c(cc3)C)=C1)C
0.352113	S1C(=NC(c2ccc(cc2)CCNC(=O)c3cc(NC(=O)c4c(F)cccc4)c(cc3)C)=C1)C
0.352113	S1C(=NC(c2ccc(cc2)CCNC(=O)c3cc(NC(=O)c4c(F)cccc4)c(cc3)C)=C1)C
0.352113	S1C(=NC(c2ccc(cc2)CCNC(=O)c3cc(NC(=O)c4c(F)cccc4)c(cc3)C)=C1)C
0.352113	S1C(=NC(c2ccc(cc2)CCNC(=O)c3cc(NC(=O)c4c(F)cccc4)c(cc3)C)=C1)C
0.352113	S1C(=NC(c2ccc(cc2)CCNC(=O)c3cc(NC(=O)c4c(F)cccc4)c(cc3)C)=C1)C
0.352113	S1C(=NC(c2ccc(cc2)CCNC(=O)c3cc(NC(=O)c4c(F)cccc4)c(cc3)C)=C1)C
0.351563	O=C(Nc1ccc(cc1)CN2CCN(c3cc(ccc3)C)CC2)c4nccc(c5ccccc5)c4
0.351563	O=C(Nc1ccc(cc1)CN2CCN(c3cc(ccc3)C)CC2)c4nccc(c5ccccc5)c4
0.351563	O=C(Nc1ccc(cc1)CN2CCN(c3cc(ccc3)C)CC2)c4nccc(c5ccccc5)c4
0.351563	O=C(Nc1ccc(cc1)CN2CCN(c3cc(ccc3)C)CC2)c4nccc(c5ccccc5)c4
0.351563	O=C(Nc1ccc(cc1)CN2CCN(c3cc(ccc3)C)CC2)c4nccc(c5ccccc5)c4
0.351563	O=C(Nc1ccc(cc1)CN2CCN(c3cc(ccc3)C)CC2)c4nccc(c5ccccc5)c4
0.351563	O=C(Nc1ccc(cc1)CN2CCN(c3cc(ccc3)C)CC2)c4nccc(c5ccccc5)c4
0.351563	O=C(Nc1ccc(cc1)CN2CCN(c3cc(ccc3)C)CC2)c4nccc(c5ccccc5)c4
0.351563	O=C(Nc1ccc(cc1)CN2CCN(c3cc(ccc3)C)CC2)c4nccc(c5ccccc5)c4
0.351563	O=C(Nc1ccc(cc1)CN2CCN(c3cc(ccc3)C)CC2)c4nccc(c5ccccc5)c4
0.34981	O=C(Nc1ncc(Nc2cc(OC)ccc2)cc1)c3cc(c4ccccc4)c(cc3)C
0.34981	O=C(Nc1ncc(Nc2cc(OC)ccc2)cc1)c3cc(c4ccccc4)c(cc3)C
0.34981	O=C(Nc1ncc(Nc2cc(OC)ccc2)cc1)c3cc(c4ccccc4)c(cc3)C
0.34981	O=C(Nc1ncc(Nc2cc(OC)ccc2)cc1)c3cc(c4ccccc4)c(cc3)C
0.34981	O=C(Nc1ncc(Nc2cc(OC)ccc2)cc1)c3cc(c4ccccc4)c(cc3)C
0.34981	O=C(Nc1ncc(Nc2cc(OC)ccc2)cc1)c3cc(c4ccccc4)c(cc3)C
0.34981	O=C(Nc1ncc(Nc2cc(OC)ccc2)cc1)c3cc(c4ccccc4)c(cc3)C
0.34981	O=C(Nc1ncc(Nc2cc(OC)ccc2)cc1)c3cc(c4ccccc4)c(cc3)C
0.34981	O=C(Nc1ncc(Nc2cc(OC)ccc2)cc1)c3cc(c4ccccc4)c(cc3)C
0.34981	O=C(Nc1ncc(Nc2cc(OC)ccc2)cc1)c3cc(c4ccccc4)c(cc3)C
0.346614	O=C(Nc1ccc(cc1)C=2N=CN(C2)C)c3cc(c4ccccc4)c(cc3)C
0.346614	O=C(Nc1ccc(cc1)C=2N=CN(C2)C)c3cc(c4ccccc4)c(cc3)C
0.346614	O=C(Nc1ccc(cc1)C=2N=CN(C2)C)c3cc(c4ccccc4)c(cc3)C
0.346614	O=C(Nc1ccc(cc1)C=2N=CN(C2)C)c3cc(c4ccccc4)c(cc3)C
0.346614	O=C(Nc1ccc(cc1)C=2N=CN(C2)C)c3cc(c4ccccc4)c(cc3)C
0.346614	O=C(Nc1ccc(cc1)C=2N=CN(C2)C)c3cc(c4ccccc4)c(cc3)C
0.346614	O=C(Nc1ccc(cc1)C=2N=CN(C2)C)c3cc(c4ccccc4)c(cc3)C
0.346614	O=C(Nc1ccc(cc1)C=2N=CN(C2)C)c3cc(c4ccccc4)c(cc3)C
0.346614	O=C(Nc1ccc(cc1)C=2N=CN(C2)C)c3cc(c4ccccc4)c(cc3)C
0.346614	O=C(Nc1ccc(cc1)C=2N=CN(C2)C)c3cc(c4ccccc4)c(cc3)C
0.345679	O=C(NC=1NN=C(c2ccc(cc2)CCC)C1)c3cc(c(cc3)C)C
0.345679	O=C(NC=1NN=C(c2ccc(cc2)CCC)C1)c3cc(c(cc3)C)C
0.345382	O=C(Nc1c(ccc(N)c1)C)C(=O)NCc2cc(ccc2)CN3CCN(CC3)C
0.345382	O=C(Nc1c(ccc(N)c1)C)C(=O)NCc2cc(ccc2)CN3CCN(CC3)C
0.345382	O=C(Nc1c(ccc(N)c1)C)C(=O)NCc2cc(ccc2)CN3CCN(CC3)C
0.345382	O=C(Nc1c(ccc(N)c1)C)C(=O)NCc2cc(ccc2)CN3CCN(CC3)C
0.345382	O=C(Nc1c(ccc(N)c1)C)C(=O)NCc2cc(ccc2)CN3CCN(CC3)C
0.345382	O=C(Nc1c(ccc(N)c1)C)C(=O)NCc2cc(ccc2)CN3CCN(CC3)C
0.345382	O=C(Nc1c(ccc(N)c1)C)C(=O)NCc2cc(ccc2)CN3CCN(CC3)C
0.345382	O=C(Nc1c(ccc(N)c1)C)C(=O)NCc2cc(ccc2)CN3CCN(CC3)C
0.345382	O=C(Nc1c(ccc(N)c1)C)C(=O)NCc2cc(ccc2)CN3CCN(CC3)C
0.345382	O=C(Nc1c(ccc(N)c1)C)C(=O)NCc2cc(ccc2)CN3CCN(CC3)C
0.341912	Fc1c(cccc1)C(=O)Nc2c(ccc(c2)C(=O)Nc3ncccc3c4ccccc4)C
0.341912	Fc1c(cccc1)C(=O)Nc2c(ccc(c2)C(=O)Nc3ncccc3c4ccccc4)C
0.341912	Fc1c(cccc1)C(=O)Nc2c(ccc(c2)C(=O)Nc3ncccc3c4ccccc4)C
0.341912	Fc1c(cccc1)C(=O)Nc2c(ccc(c2)C(=O)Nc3ncccc3c4ccccc4)C
0.341912	Fc1c(cccc1)C(=O)Nc2c(ccc(c2)C(=O)Nc3ncccc3c4ccccc4)C
0.341912	Fc1c(cccc1)C(=O)Nc2c(ccc(c2)C(=O)Nc3ncccc3c4ccccc4)C
0.341912	Fc1c(cccc1)C(=O)Nc2c(ccc(c2)C(=O)Nc3ncccc3c4ccccc4)C
0.341912	Fc1c(cccc1)C(=O)Nc2c(ccc(c2)C(=O)Nc3ncccc3c4ccccc4)C
0.341912	Fc1c(cccc1)C(=O)Nc2c(ccc(c2)C(=O)Nc3ncccc3c4ccccc4)C
0.341912	Fc1c(cccc1)C(=O)Nc2c(ccc(c2)C(=O)Nc3ncccc3c4ccccc4)C
0.34188	O=C(Nc1cc(ccc1)C(=O)NC)c2cc(c3ccccc3)c(cc2)C
0.34188	O=C(Nc1cc(ccc1)C(=O)NC)c2cc(c3ccccc3)c(cc2)C
0.34188	O=C(Nc1cc(ccc1)C(=O)NC)c2cc(c3ccccc3)c(cc2)C
0.34188	O=C(Nc1cc(ccc1)C(=O)NC)c2cc(c3ccccc3)c(cc2)C
0.34188	O=C(Nc1cc(ccc1)C(=O)NC)c2cc(c3ccccc3)c(cc2)C
0.34188	O=C(Nc1cc(ccc1)C(=O)NC)c2cc(c3ccccc3)c(cc2)C
0.34188	O=C(Nc1cc(ccc1)C(=O)NC)c2cc(c3ccccc3)c(cc2)C
0.34188	O=C(Nc1cc(ccc1)C(=O)NC)c2cc(c3ccccc3)c(cc2)C
0.34188	O=C(Nc1cc(ccc1)C(=O)NC)c2cc(c3ccccc3)c(cc2)C
0.34188	O=C(Nc1cc(ccc1)C(=O)NC)c2cc(c3ccccc3)c(cc2)C
0.341176	Clc1c(cc(NC(=O)N(C)C)cc1)C(=O)Nc2cc(ccc2)CN3CCN(CC3)C
0.341176	Clc1c(cc(NC(=O)N(C)C)cc1)C(=O)Nc2cc(ccc2)CN3CCN(CC3)C
0.341176	Clc1c(cc(NC(=O)N(C)C)cc1)C(=O)Nc2cc(ccc2)CN3CCN(CC3)C
0.341176	Clc1c(cc(NC(=O)N(C)C)cc1)C(=O)Nc2cc(ccc2)CN3CCN(CC3)C
0.341176	Clc1c(cc(NC(=O)N(C)C)cc1)C(=O)Nc2cc(ccc2)CN3CCN(CC3)C
0.341176	Clc1c(cc(NC(=O)N(C)C)cc1)C(=O)Nc2cc(ccc2)CN3CCN(CC3)C
0.341176	Clc1c(cc(NC(=O)N(C)C)cc1)C(=O)Nc2cc(ccc2)CN3CCN(CC3)C
0.341176	Clc1c(cc(NC(=O)N(C)C)cc1)C(=O)Nc2cc(ccc2)CN3CCN(CC3)C
0.341176	Clc1c(cc(NC(=O)N(C)C)cc1)C(=O)Nc2cc(ccc2)CN3CCN(CC3)C
0.341176	Clc1c(cc(NC(=O)N(C)C)cc1)C(=O)Nc2cc(ccc2)CN3CCN(CC3)C
0.340824	Ic1c(cccc1)C(=O)Nc2c(ccc(NC(=O)c3ncc(cc3)COC)c2)C
0.338776	O=C(Nc1cc(c2ccccc2)cc(c1)C)c3ccc(cc3)CN4CC(OCC4)C
0.338776	O=C(Nc1cc(c2ccccc2)cc(c1)C)c3ccc(cc3)CN4CC(OCC4)C
0.338776	O=C(Nc1cc(c2ccccc2)cc(c1)C)c3ccc(cc3)CN4CC(OCC4)C
0.338776	O=C(Nc1cc(c2ccccc2)cc(c1)C)c3ccc(cc3)CN4CC(OCC4)C
0.338776	O=C(Nc1cc(c2ccccc2)cc(c1)C)c3ccc(cc3)CN4CC(OCC4)C
0.336134	O=C(Nc1cc(ccc1)CC(=O)N2CCN(CC2)C)c3cnccc3
0.336134	O=C(Nc1cc(ccc1)CC(=O)N2CCN(CC2)C)c3cnccc3
0.336134	O=C(Nc1cc(ccc1)CC(=O)N2CCN(CC2)C)c3cnccc3
0.336134	O=C(Nc1cc(ccc1)CC(=O)N2CCN(CC2)C)c3cnccc3
0.336134	O=C(Nc1cc(ccc1)CC(=O)N2CCN(CC2)C)c3cnccc3
0.336134	O=C(Nc1cc(ccc1)CC(=O)N2CCN(CC2)C)c3cnccc3
0.336134	O=C(Nc1cc(ccc1)CC(=O)N2CCN(CC2)C)c3cnccc3
0.336134	O=C(Nc1cc(ccc1)CC(=O)N2CCN(CC2)C)c3cnccc3
0.336134	O=C(Nc1cc(ccc1)CC(=O)N2CCN(CC2)C)c3cnccc3
0.336134	O=C(Nc1cc(ccc1)CC(=O)N2CCN(CC2)C)c3cnccc3
0.3361	Fc1c(ccc(c1)C(=O)NCc2cc(NC(=O)c3ccncc3)ccc2)C
0.3361	Fc1c(ccc(c1)C(=O)NCc2cc(NC(=O)c3ccncc3)ccc2)C
0.3361	Fc1c(ccc(c1)C(=O)NCc2cc(NC(=O)c3ccncc3)ccc2)C
0.3361	Fc1c(ccc(c1)C(=O)NCc2cc(NC(=O)c3ccncc3)ccc2)C
0.3361	Fc1c(ccc(c1)C(=O)NCc2cc(NC(=O)c3ccncc3)ccc2)C
0.3361	Fc1c(ccc(c1)C(=O)NCc2cc(NC(=O)c3ccncc3)ccc2)C
0.3361	Fc1c(ccc(c1)C(=O)NCc2cc(NC(=O)c3ccncc3)ccc2)C
0.3361	Fc1c(ccc(c1)C(=O)NCc2cc(NC(=O)c3ccncc3)ccc2)C
0.3361	Fc1c(ccc(c1)C(=O)NCc2cc(NC(=O)c3ccncc3)ccc2)C
0.3361	Fc1c(ccc(c1)C(=O)NCc2cc(NC(=O)c3ccncc3)ccc2)C
0.334728	S(=O)(=O)(Nc1ccc(cc1)C(=O)Nc2c(ccc(NC(=O)C(C)C)c2)C)C
0.334728	S(=O)(=O)(Nc1ccc(cc1)C(=O)Nc2c(ccc(NC(=O)C(C)C)c2)C)C
0.334728	S(=O)(=O)(Nc1ccc(cc1)C(=O)Nc2c(ccc(NC(=O)C(C)C)c2)C)C
0.334728	S(=O)(=O)(Nc1ccc(cc1)C(=O)Nc2c(ccc(NC(=O)C(C)C)c2)C)C
0.334728	S(=O)(=O)(Nc1ccc(cc1)C(=O)Nc2c(ccc(NC(=O)C(C)C)c2)C)C
0.334728	S(=O)(=O)(Nc1ccc(cc1)C(=O)Nc2c(ccc(NC(=O)C(C)C)c2)C)C
0.334728	S(=O)(=O)(Nc1ccc(cc1)C(=O)Nc2c(ccc(NC(=O)C(C)C)c2)C)C
0.334728	S(=O)(=O)(Nc1ccc(cc1)C(=O)Nc2c(ccc(NC(=O)C(C)C)c2)C)C
0.334728	S(=O)(=O)(Nc1ccc(cc1)C(=O)Nc2c(ccc(NC(=O)C(C)C)c2)C)C
0.334728	S(=O)(=O)(Nc1ccc(cc1)C(=O)Nc2c(ccc(NC(=O)C(C)C)c2)C)C
0.334711	O=C(OC)c1cc(ccc1)C(=O)Nc2c(ccc(NC(=O)C(C)C)c2)C
0.334711	O=C(OC)c1cc(ccc1)C(=O)Nc2c(ccc(NC(=O)C(C)C)c2)C
0.334711	O=C(OC)c1cc(ccc1)C(=O)Nc2c(ccc(NC(=O)C(C)C)c2)C
0.334711	O=C(OC)c1cc(ccc1)C(=O)Nc2c(ccc(NC(=O)C(C)C)c2)C
0.334711	O=C(OC)c1cc(ccc1)C(=O)Nc2c(ccc(NC(=O)C(C)C)c2)C
0.334711	O=C(OC)c1cc(ccc1)C(=O)Nc2c(ccc(NC(=O)C(C)C)c2)C
0.334711	O=C(OC)c1cc(ccc1)C(=O)Nc2c(ccc(NC(=O)C(C)C)c2)C
0.334711	O=C(OC)c1cc(ccc1)C(=O)Nc2c(ccc(NC(=O)C(C)C)c2)C
0.334711	O=C(OC)c1cc(ccc1)C(=O)Nc2c(ccc(NC(=O)C(C)C)c2)C
0.334711	O=C(OC)c1cc(ccc1)C(=O)Nc2c(ccc(NC(=O)C(C)C)c2)C
0.334646	Clc1c(ccc(NC(=O)c2cc(ccc2)CN3CCOCC3)c1)C(=O)C
0.334646	Clc1c(ccc(NC(=O)c2cc(ccc2)CN3CCOCC3)c1)C(=O)C
0.334646	Clc1c(ccc(NC(=O)c2cc(ccc2)CN3CCOCC3)c1)C(=O)C
0.334646	Clc1c(ccc(NC(=O)c2cc(ccc2)CN3CCOCC3)c1)C(=O)C
0.334646	Clc1c(ccc(NC(=O)c2cc(ccc2)CN3CCOCC3)c1)C(=O)C
0.334646	Clc1c(ccc(NC(=O)c2cc(ccc2)CN3CCOCC3)c1)C(=O)C
0.334646	Clc1c(ccc(NC(=O)c2cc(ccc2)CN3CCOCC3)c1)C(=O)C
0.334646	Clc1c(ccc(NC(=O)c2cc(ccc2)CN3CCOCC3)c1)C(=O)C
0.334646	Clc1c(ccc(NC(=O)c2cc(ccc2)CN3CCOCC3)c1)C(=O)C
0.334646	Clc1c(ccc(NC(=O)c2cc(ccc2)CN3CCOCC3)c1)C(=O)C
0.334615	S(=O)(=O)(Nc1cc(c(O)cc1)C(=O)Nc2cc(ccc2)CN3CCN(CC3)C)C
0.334615	S(=O)(=O)(Nc1cc(c(O)cc1)C(=O)Nc2cc(ccc2)CN3CCN(CC3)C)C
0.334615	S(=O)(=O)(Nc1cc(c(O)cc1)C(=O)Nc2cc(ccc2)CN3CCN(CC3)C)C
0.334615	S(=O)(=O)(Nc1cc(c(O)cc1)C(=O)Nc2cc(ccc2)CN3CCN(CC3)C)C
0.334615	S(=O)(=O)(Nc1cc(c(O)cc1)C(=O)Nc2cc(ccc2)CN3CCN(CC3)C)C
0.334615	S(=O)(=O)(Nc1cc(c(O)cc1)C(=O)Nc2cc(ccc2)CN3CCN(CC3)C)C
0.334615	S(=O)(=O)(Nc1cc(c(O)cc1)C(=O)Nc2cc(ccc2)CN3CCN(CC3)C)C
0.334615	S(=O)(=O)(Nc1cc(c(O)cc1)C(=O)Nc2cc(ccc2)CN3CCN(CC3)C)C
0.334615	S(=O)(=O)(Nc1cc(c(O)cc1)C(=O)Nc2cc(ccc2)CN3CCN(CC3)C)C
0.334601	Brc1ccc(cc1)C2=NOC(C(=O)Nc3c(ccc(NC(=O)C(C)C)c3)C)=C2
0.334601	Brc1ccc(cc1)C2=NOC(C(=O)Nc3c(ccc(NC(=O)C(C)C)c3)C)=C2
0.334601	Brc1ccc(cc1)C2=NOC(C(=O)Nc3c(ccc(NC(=O)C(C)C)c3)C)=C2
0.334601	Brc1ccc(cc1)C2=NOC(C(=O)Nc3c(ccc(NC(=O)C(C)C)c3)C)=C2
0.334601	Brc1ccc(cc1)C2=NOC(C(=O)Nc3c(ccc(NC(=O)C(C)C)c3)C)=C2
0.334601	Brc1ccc(cc1)C2=NOC(C(=O)Nc3c(ccc(NC(=O)C(C)C)c3)C)=C2
0.334601	Brc1ccc(cc1)C2=NOC(C(=O)Nc3c(ccc(NC(=O)C(C)C)c3)C)=C2
0.334601	Brc1ccc(cc1)C2=NOC(C(=O)Nc3c(ccc(NC(=O)C(C)C)c3)C)=C2
0.334601	Brc1ccc(cc1)C2=NOC(C(=O)Nc3c(ccc(NC(=O)C(C)C)c3)C)=C2
0.334601	Brc1ccc(cc1)C2=NOC(C(=O)Nc3c(ccc(NC(=O)C(C)C)c3)C)=C2
0.331967	S1C(=NC(NC(=O)c2cc(c(cc2)C)C)=C1)c3ccccc3
0.331967	O=C(Nc1cc(NC(=O)CN2CCCCCC2)ccc1)c3ccc(cc3)C4=NNC(=N4)C
0.331967	O=C(Nc1cc(NC(=O)CN2CCCCCC2)ccc1)c3ccc(cc3)C4=NNC(=N4)C
0.331967	O=C(Nc1cc(NC(=O)CN2CCCCCC2)ccc1)c3ccc(cc3)C4=NNC(=N4)C
0.331967	O=C(Nc1cc(NC(=O)CN2CCCCCC2)ccc1)c3ccc(cc3)C4=NNC(=N4)C
0.331034	Fc1c(Oc2nccc(c2)C(=O)Nc3ccc(cc3)CN4CCN(c5cc(ccc5)C)CC4)ccc(F)c1
0.331034	Fc1c(Oc2nccc(c2)C(=O)Nc3ccc(cc3)CN4CCN(c5cc(ccc5)C)CC4)ccc(F)c1
0.331034	Fc1c(Oc2nccc(c2)C(=O)Nc3ccc(cc3)CN4CCN(c5cc(ccc5)C)CC4)ccc(F)c1
0.330709	Brc1cc(NC(=O)c2nc(c3ccccc3)ccc2)c(NC4CC4)cc1
0.330709	Brc1cc(NC(=O)c2nc(c3ccccc3)ccc2)c(NC4CC4)cc1
0.330709	Brc1cc(NC(=O)c2nc(c3ccccc3)ccc2)c(NC4CC4)cc1
0.330709	Brc1cc(NC(=O)c2nc(c3ccccc3)ccc2)c(NC4CC4)cc1
0.330709	Brc1cc(NC(=O)c2nc(c3ccccc3)ccc2)c(NC4CC4)cc1
0.330709	Brc1cc(NC(=O)c2nc(c3ccccc3)ccc2)c(NC4CC4)cc1
0.330709	Brc1cc(NC(=O)c2nc(c3ccccc3)ccc2)c(NC4CC4)cc1
0.330709	Brc1cc(NC(=O)c2nc(c3ccccc3)ccc2)c(NC4CC4)cc1
0.330709	Brc1cc(NC(=O)c2nc(c3ccccc3)ccc2)c(NC4CC4)cc1
0.330709	Brc1cc(NC(=O)c2nc(c3ccccc3)ccc2)c(NC4CC4)cc1
0.329457	O=C(Nc1ccc(cc1)C=2N=CN(C2)C)c3ccc(cc3)CN4CC(OCC4)C
0.329457	O=C(Nc1ccc(cc1)C=2N=CN(C2)C)c3ccc(cc3)CN4CC(OCC4)C
0.329412	Brc1c(NC(=O)c2cc(ncc2)c3ccccc3)cc(cc1)C(=O)OC
0.329412	Brc1c(NC(=O)c2cc(ncc2)c3ccccc3)cc(cc1)C(=O)OC
0.329412	Brc1c(NC(=O)c2cc(ncc2)c3ccccc3)cc(cc1)C(=O)OC
0.329412	Brc1c(NC(=O)c2cc(ncc2)c3ccccc3)cc(cc1)C(=O)OC
0.329412	Brc1c(NC(=O)c2cc(ncc2)c3ccccc3)cc(cc1)C(=O)OC
0.329412	Brc1c(NC(=O)c2cc(ncc2)c3ccccc3)cc(cc1)C(=O)OC
0.329412	Brc1c(NC(=O)c2cc(ncc2)c3ccccc3)cc(cc1)C(=O)OC
0.329412	Brc1c(NC(=O)c2cc(ncc2)c3ccccc3)cc(cc1)C(=O)OC
0.329412	Brc1c(NC(=O)c2cc(ncc2)c3ccccc3)cc(cc1)C(=O)OC
0.329412	Brc1c(NC(=O)c2cc(ncc2)c3ccccc3)cc(cc1)C(=O)OC
0.329114	O=C(OCC1c2c(c3c1cccc3)cccc2)Nc4c(ccc(c4)C(=O)Nc5cc(ccc5)CC(=O)N6CCN(CC6)C)C
0.329114	O=C(OCC1c2c(c3c1cccc3)cccc2)Nc4c(ccc(c4)C(=O)Nc5cc(ccc5)CC(=O)N6CCN(CC6)C)C
0.329114	O=C(OCC1c2c(c3c1cccc3)cccc2)Nc4c(ccc(c4)C(=O)Nc5cc(ccc5)CC(=O)N6CCN(CC6)C)C
0.329114	O=C(OCC1c2c(c3c1cccc3)cccc2)Nc4c(ccc(c4)C(=O)Nc5cc(ccc5)CC(=O)N6CCN(CC6)C)C
0.329114	O=C(OCC1c2c(c3c1cccc3)cccc2)Nc4c(ccc(c4)C(=O)Nc5cc(ccc5)CC(=O)N6CCN(CC6)C)C
0.329114	O=C(OCC1c2c(c3c1cccc3)cccc2)Nc4c(ccc(c4)C(=O)Nc5cc(ccc5)CC(=O)N6CCN(CC6)C)C
0.329114	O=C(OCC1c2c(c3c1cccc3)cccc2)Nc4c(ccc(c4)C(=O)Nc5cc(ccc5)CC(=O)N6CCN(CC6)C)C
0.329114	O=C(OCC1c2c(c3c1cccc3)cccc2)Nc4c(ccc(c4)C(=O)Nc5cc(ccc5)CC(=O)N6CCN(CC6)C)C
0.329114	O=C(OCC1c2c(c3c1cccc3)cccc2)Nc4c(ccc(c4)C(=O)Nc5cc(ccc5)CC(=O)N6CCN(CC6)C)C
0.329114	O=C(OCC1c2c(c3c1cccc3)cccc2)Nc4c(ccc(c4)C(=O)Nc5cc(ccc5)CC(=O)N6CCN(CC6)C)C
0.326923	S(=O)(=O)(N1CCCC1)c2ccc(cc2)C(=O)Nc3c(ccc(NC(=O)C(C)C)c3)C
0.326923	S(=O)(=O)(N1CCCC1)c2ccc(cc2)C(=O)Nc3c(ccc(NC(=O)C(C)C)c3)C
0.326923	S(=O)(=O)(N1CCCC1)c2ccc(cc2)C(=O)Nc3c(ccc(NC(=O)C(C)C)c3)C
0.326923	S(=O)(=O)(N1CCCC1)c2ccc(cc2)C(=O)Nc3c(ccc(NC(=O)C(C)C)c3)C
0.326923	S(=O)(=O)(N1CCCC1)c2ccc(cc2)C(=O)Nc3c(ccc(NC(=O)C(C)C)c3)C
0.326923	S(=O)(=O)(N1CCCC1)c2ccc(cc2)C(=O)Nc3c(ccc(NC(=O)C(C)C)c3)C
0.326923	S(=O)(=O)(N1CCCC1)c2ccc(cc2)C(=O)Nc3c(ccc(NC(=O)C(C)C)c3)C
0.326923	S(=O)(=O)(N1CCCC1)c2ccc(cc2)C(=O)Nc3c(ccc(NC(=O)C(C)C)c3)C
0.326923	S(=O)(=O)(N1CCCC1)c2ccc(cc2)C(=O)Nc3c(ccc(NC(=O)C(C)C)c3)C
0.326923	S(=O)(=O)(N1CCCC1)c2ccc(cc2)C(=O)Nc3c(ccc(NC(=O)C(C)C)c3)C
0.324	Brc1cc(NC(=O)c2nc(c3ccccc3)ccc2)c(c4ccccc4)cc1
0.324	Brc1cc(NC(=O)c2nc(c3ccccc3)ccc2)c(c4ccccc4)cc1
0.324	Brc1cc(NC(=O)c2nc(c3ccccc3)ccc2)c(c4ccccc4)cc1
0.324	Brc1cc(NC(=O)c2nc(c3ccccc3)ccc2)c(c4ccccc4)cc1
0.324	Brc1cc(NC(=O)c2nc(c3ccccc3)ccc2)c(c4ccccc4)cc1
0.324	Brc1cc(NC(=O)c2nc(c3ccccc3)ccc2)c(c4ccccc4)cc1
0.324	Brc1cc(NC(=O)c2nc(c3ccccc3)ccc2)c(c4ccccc4)cc1
0.324	Brc1cc(NC(=O)c2nc(c3ccccc3)ccc2)c(c4ccccc4)cc1
0.324	Brc1cc(NC(=O)c2nc(c3ccccc3)ccc2)c(c4ccccc4)cc1
0.324	Brc1cc(NC(=O)c2nc(c3ccccc3)ccc2)c(c4ccccc4)cc1
0.323887	O=C(Nc1c(ccc(c1)C(=O)NC)C)Nc2cc(ccc2)CCC(=O)O
0.323887	O=C(Nc1c(ccc(c1)C(=O)NC)C)Nc2cc(ccc2)CCC(=O)O
0.323887	O=C(Nc1c(ccc(c1)C(=O)NC)C)Nc2cc(ccc2)CCC(=O)O
0.323887	O=C(Nc1c(ccc(c1)C(=O)NC)C)Nc2cc(ccc2)CCC(=O)O
0.323887	O=C(Nc1c(ccc(c1)C(=O)NC)C)Nc2cc(ccc2)CCC(=O)O
0.323887	O=C(Nc1c(ccc(c1)C(=O)NC)C)Nc2cc(ccc2)CCC(=O)O
0.323887	O=C(Nc1c(ccc(c1)C(=O)NC)C)Nc2cc(ccc2)CCC(=O)O
0.323887	O=C(Nc1c(ccc(c1)C(=O)NC)C)Nc2cc(ccc2)CCC(=O)O
0.32197	Fc1c(NC(=O)Cc2ccccc2)cc(NC(=O)c3nccc(c4ccccc4)c3)cc1
0.32197	Fc1c(NC(=O)Cc2ccccc2)cc(NC(=O)c3nccc(c4ccccc4)c3)cc1
0.32197	Fc1c(NC(=O)Cc2ccccc2)cc(NC(=O)c3nccc(c4ccccc4)c3)cc1
0.32197	Fc1c(NC(=O)Cc2ccccc2)cc(NC(=O)c3nccc(c4ccccc4)c3)cc1
0.32197	Fc1c(NC(=O)Cc2ccccc2)cc(NC(=O)c3nccc(c4ccccc4)c3)cc1
0.321705	Brc1cc(NC(=O)c2cc(c3ccccc3)c(cc2)C)c(NC4CC4)cc1
0.321705	Brc1cc(NC(=O)c2cc(c3ccccc3)c(cc2)C)c(NC4CC4)cc1
0.321705	Brc1cc(NC(=O)c2cc(c3ccccc3)c(cc2)C)c(NC4CC4)cc1
0.321705	Brc1cc(NC(=O)c2cc(c3ccccc3)c(cc2)C)c(NC4CC4)cc1
0.321705	Brc1cc(NC(=O)c2cc(c3ccccc3)c(cc2)C)c(NC4CC4)cc1
0.321705	Brc1cc(NC(=O)c2cc(c3ccccc3)c(cc2)C)c(NC4CC4)cc1
0.321705	Brc1cc(NC(=O)c2cc(c3ccccc3)c(cc2)C)c(NC4CC4)cc1
0.321705	Brc1cc(NC(=O)c2cc(c3ccccc3)c(cc2)C)c(NC4CC4)cc1
0.321705	Brc1cc(NC(=O)c2cc(c3ccccc3)c(cc2)C)c(NC4CC4)cc1
0.321705	Brc1cc(NC(=O)c2cc(c3ccccc3)c(cc2)C)c(NC4CC4)cc1
0.321678	Clc1nc(c2ccccc2)cc(c1)C(=O)Nc3c([N+]([O-])=O)ccc(N4CCN(CC4)C)c3
0.321678	Clc1nc(c2ccccc2)cc(c1)C(=O)Nc3c([N+]([O-])=O)ccc(N4CCN(CC4)C)c3
0.321678	Clc1nc(c2ccccc2)cc(c1)C(=O)Nc3c([N+]([O-])=O)ccc(N4CCN(CC4)C)c3
0.321678	Clc1nc(c2ccccc2)cc(c1)C(=O)Nc3c([N+]([O-])=O)ccc(N4CCN(CC4)C)c3
0.321678	Clc1nc(c2ccccc2)cc(c1)C(=O)Nc3c([N+]([O-])=O)ccc(N4CCN(CC4)C)c3
0.321678	Clc1nc(c2ccccc2)cc(c1)C(=O)Nc3c([N+]([O-])=O)ccc(N4CCN(CC4)C)c3
0.321678	Clc1nc(c2ccccc2)cc(c1)C(=O)Nc3c([N+]([O-])=O)ccc(N4CCN(CC4)C)c3
0.321678	Clc1nc(c2ccccc2)cc(c1)C(=O)Nc3c([N+]([O-])=O)ccc(N4CCN(CC4)C)c3
0.321678	Clc1nc(c2ccccc2)cc(c1)C(=O)Nc3c([N+]([O-])=O)ccc(N4CCN(CC4)C)c3
0.321678	Clc1nc(c2ccccc2)cc(c1)C(=O)Nc3c([N+]([O-])=O)ccc(N4CCN(CC4)C)c3
0.321429	O=C(N1CCC(OC)(CCC1)C)C(=O)Nc2cc(NC(=O)c3ccncc3)c(cc2)C
0.321429	O=C(N1CCC(OC)(CCC1)C)C(=O)Nc2cc(NC(=O)c3ccncc3)c(cc2)C
0.321429	O=C(N1CCC(OC)(CCC1)C)C(=O)Nc2cc(NC(=O)c3ccncc3)c(cc2)C
0.321429	O=C(N1CCC(OC)(CCC1)C)C(=O)Nc2cc(NC(=O)c3ccncc3)c(cc2)C
0.321429	O=C(N1CCC(OC)(CCC1)C)C(=O)Nc2cc(NC(=O)c3ccncc3)c(cc2)C
0.321429	O=C(N1CCC(OC)(CCC1)C)C(=O)Nc2cc(NC(=O)c3ccncc3)c(cc2)C
0.321429	O=C(N1CCC(OC)(CCC1)C)C(=O)Nc2cc(NC(=O)c3ccncc3)c(cc2)C
0.321429	O=C(N1CCC(OC)(CCC1)C)C(=O)Nc2cc(NC(=O)c3ccncc3)c(cc2)C
0.321429	O=C(N1CCC(OC)(CCC1)C)C(=O)Nc2cc(NC(=O)c3ccncc3)c(cc2)C
0.321429	O=C(Nc1cc2N=C(Nc2cc1)CN3CCN(CC3)C)c4cc(OC)c(cc4)C
0.321429	O=C(Nc1cc2N=C(Nc2cc1)CN3CCN(CC3)C)c4cc(OC)c(cc4)C
0.321429	O=C(Nc1cc2N=C(Nc2cc1)CN3CCN(CC3)C)c4cc(OC)c(cc4)C
0.321429	O=C(Nc1cc2N=C(Nc2cc1)CN3CCN(CC3)C)c4cc(OC)c(cc4)C
0.321429	O=C(Nc1cc2N=C(Nc2cc1)CN3CCN(CC3)C)c4cc(OC)c(cc4)C
0.321429	O=C(Nc1cc2N=C(Nc2cc1)CN3CCN(CC3)C)c4cc(OC)c(cc4)C
0.321429	O=C(Nc1cc2N=C(Nc2cc1)CN3CCN(CC3)C)c4cc(OC)c(cc4)C
0.321429	O=C(Nc1cc2N=C(Nc2cc1)CN3CCN(CC3)C)c4cc(OC)c(cc4)C
0.321429	O=C(Nc1cc2N=C(Nc2cc1)CN3CCN(CC3)C)c4cc(OC)c(cc4)C
0.321429	O=C(Nc1cc2N=C(Nc2cc1)CN3CCN(CC3)C)c4cc(OC)c(cc4)C
0.321138	FC(F)(F)CNC(=O)c1cc(NC(=O)C(=O)Nc2ccc(cc2)CN)c(cc1)C
0.321138	FC(F)(F)CNC(=O)c1cc(NC(=O)C(=O)Nc2ccc(cc2)CN)c(cc1)C
0.321138	FC(F)(F)CNC(=O)c1cc(NC(=O)C(=O)Nc2ccc(cc2)CN)c(cc1)C
0.321138	FC(F)(F)CNC(=O)c1cc(NC(=O)C(=O)Nc2ccc(cc2)CN)c(cc1)C
0.321138	FC(F)(F)CNC(=O)c1cc(NC(=O)C(=O)Nc2ccc(cc2)CN)c(cc1)C
0.321138	FC(F)(F)CNC(=O)c1cc(NC(=O)C(=O)Nc2ccc(cc2)CN)c(cc1)C
0.321138	FC(F)(F)CNC(=O)c1cc(NC(=O)C(=O)Nc2ccc(cc2)CN)c(cc1)C
0.321138	FC(F)(F)CNC(=O)c1cc(NC(=O)C(=O)Nc2ccc(cc2)CN)c(cc1)C
0.321138	FC(F)(F)CNC(=O)c1cc(NC(=O)C(=O)Nc2ccc(cc2)CN)c(cc1)C
0.321138	FC(F)(F)CNC(=O)c1cc(NC(=O)C(=O)Nc2ccc(cc2)CN)c(cc1)C
0.32	FC(F)(F)C(F)(c1cc(c(NC(=O)c2nc(c3ccccc3)ccc2)cc1)C)C(F)(F)F
0.32	FC(F)(F)C(F)(c1cc(c(NC(=O)c2nc(c3ccccc3)ccc2)cc1)C)C(F)(F)F
0.32	FC(F)(F)C(F)(c1cc(c(NC(=O)c2nc(c3ccccc3)ccc2)cc1)C)C(F)(F)F
0.32	FC(F)(F)C(F)(c1cc(c(NC(=O)c2nc(c3ccccc3)ccc2)cc1)C)C(F)(F)F
0.32	FC(F)(F)C(F)(c1cc(c(NC(=O)c2nc(c3ccccc3)ccc2)cc1)C)C(F)(F)F
0.32	FC(F)(F)C(F)(c1cc(c(NC(=O)c2nc(c3ccccc3)ccc2)cc1)C)C(F)(F)F
0.32	FC(F)(F)C(F)(c1cc(c(NC(=O)c2nc(c3ccccc3)ccc2)cc1)C)C(F)(F)F
0.32	FC(F)(F)C(F)(c1cc(c(NC(=O)c2nc(c3ccccc3)ccc2)cc1)C)C(F)(F)F
0.32	FC(F)(F)C(F)(c1cc(c(NC(=O)c2nc(c3ccccc3)ccc2)cc1)C)C(F)(F)F
0.32	FC(F)(F)C(F)(c1cc(c(NC(=O)c2nc(c3ccccc3)ccc2)cc1)C)C(F)(F)F
0.319865	O=C(OCC1c2c(c3c1cccc3)cccc2)Nc4c(ccc(c4)C(=O)NCc5ccc(cc5)C(=O)Nc6ccncc6)C
0.319865	O=C(OCC1c2c(c3c1cccc3)cccc2)Nc4c(ccc(c4)C(=O)NCc5ccc(cc5)C(=O)Nc6ccncc6)C
0.319865	O=C(OCC1c2c(c3c1cccc3)cccc2)Nc4c(ccc(c4)C(=O)NCc5ccc(cc5)C(=O)Nc6ccncc6)C
0.319865	O=C(OCC1c2c(c3c1cccc3)cccc2)Nc4c(ccc(c4)C(=O)NCc5ccc(cc5)C(=O)Nc6ccncc6)C
0.319865	O=C(OCC1c2c(c3c1cccc3)cccc2)Nc4c(ccc(c4)C(=O)NCc5ccc(cc5)C(=O)Nc6ccncc6)C
0.319865	O=C(OCC1c2c(c3c1cccc3)cccc2)Nc4c(ccc(c4)C(=O)NCc5ccc(cc5)C(=O)Nc6ccncc6)C
0.319865	O=C(OCC1c2c(c3c1cccc3)cccc2)Nc4c(ccc(c4)C(=O)NCc5ccc(cc5)C(=O)Nc6ccncc6)C
0.319865	O=C(OCC1c2c(c3c1cccc3)cccc2)Nc4c(ccc(c4)C(=O)NCc5ccc(cc5)C(=O)Nc6ccncc6)C
0.319865	O=C(OCC1c2c(c3c1cccc3)cccc2)Nc4c(ccc(c4)C(=O)NCc5ccc(cc5)C(=O)Nc6ccncc6)C
0.319865	O=C(OCC1c2c(c3c1cccc3)cccc2)Nc4c(ccc(c4)C(=O)NCc5ccc(cc5)C(=O)Nc6ccncc6)C
0.319672	Clc1cc(c(NC(=O)c2cc(c3ccccc3)c(cc2)C)cc1)c4ccccc4
0.319672	Clc1cc(c(NC(=O)c2cc(c3ccccc3)c(cc2)C)cc1)c4ccccc4
0.319672	Clc1cc(c(NC(=O)c2cc(c3ccccc3)c(cc2)C)cc1)c4ccccc4
0.319549	Clc1nc(c2ccccc2)cc(c1)C(=O)Nc3cc(c(OCC(F)(F)F)cc3)C
0.319549	Clc1nc(c2ccccc2)cc(c1)C(=O)Nc3cc(c(OCC(F)(F)F)cc3)C
0.319549	Clc1nc(c2ccccc2)cc(c1)C(=O)Nc3cc(c(OCC(F)(F)F)cc3)C
0.319549	Clc1nc(c2ccccc2)cc(c1)C(=O)Nc3cc(c(OCC(F)(F)F)cc3)C
0.319549	Clc1nc(c2ccccc2)cc(c1)C(=O)Nc3cc(c(OCC(F)(F)F)cc3)C
0.319549	Clc1nc(c2ccccc2)cc(c1)C(=O)Nc3cc(c(OCC(F)(F)F)cc3)C
0.319549	Clc1nc(c2ccccc2)cc(c1)C(=O)Nc3cc(c(OCC(F)(F)F)cc3)C
0.319549	Clc1nc(c2ccccc2)cc(c1)C(=O)Nc3cc(c(OCC(F)(F)F)cc3)C
0.319549	Clc1nc(c2ccccc2)cc(c1)C(=O)Nc3cc(c(OCC(F)(F)F)cc3)C
0.319549	Clc1nc(c2ccccc2)cc(c1)C(=O)Nc3cc(c(OCC(F)(F)F)cc3)C
0.319392	FC(F)c1c(OC)ccc(NC(=O)c2cc(ncc2)c3ccccc3)c1
0.319392	FC(F)c1c(OC)ccc(NC(=O)c2cc(ncc2)c3ccccc3)c1
0.319392	FC(F)c1c(OC)ccc(NC(=O)c2cc(ncc2)c3ccccc3)c1
0.319392	FC(F)c1c(OC)ccc(NC(=O)c2cc(ncc2)c3ccccc3)c1
0.319392	FC(F)c1c(OC)ccc(NC(=O)c2cc(ncc2)c3ccccc3)c1
0.319392	FC(F)c1c(OC)ccc(NC(=O)c2cc(ncc2)c3ccccc3)c1
0.319231	Fc1c(ccc(c1)C(=O)NCc2cc(NC(=O)c3ncccc3)ccc2)C
0.319231	Fc1c(ccc(c1)C(=O)NCc2cc(NC(=O)c3ncccc3)ccc2)C
0.319231	Clc1c(ccc(c1)C(=O)NCc2cc(NC(=O)c3ncccc3)ccc2)C
0.319231	Clc1c(ccc(c1)C(=O)NCc2cc(NC(=O)c3ncccc3)ccc2)C
0.319231	Clc1c(ccc(c1)C(=O)NCc2cc(NC(=O)c3ncccc3)ccc2)C
0.319231	Clc1c(ccc(c1)C(=O)NCc2cc(NC(=O)c3ncccc3)ccc2)C
0.319231	Fc1c(ccc(c1)C(=O)NCc2cc(NC(=O)c3ncccc3)ccc2)C
0.319149	O=C(Nc1cc(ccc1)COC)c2nc(c3ccccc3)ccc2
0.319149	O=C(Nc1cc(ccc1)COC)c2nc(c3ccccc3)ccc2
0.319149	O=C(Nc1cc(ccc1)COC)c2nc(c3ccccc3)ccc2
0.319149	O=C(Nc1cc(ccc1)COC)c2nc(c3ccccc3)ccc2
0.319149	O=C(Nc1cc(ccc1)COC)c2nc(c3ccccc3)ccc2
0.319149	O=C(Nc1cc(ccc1)COC)c2nc(c3ccccc3)ccc2
0.319149	O=C(Nc1cc(ccc1)COC)c2nc(c3ccccc3)ccc2
0.319149	O=C(Nc1cc(ccc1)COC)c2nc(c3ccccc3)ccc2
0.319149	O=C(Nc1cc(ccc1)COC)c2nc(c3ccccc3)ccc2
0.319149	O=C(Nc1cc(ccc1)COC)c2nc(c3ccccc3)ccc2
0.318996	S1C(c2c(cncc2)C)=CC=C1C(=O)Nc3c(ccc(NC(=O)C(C)C)c3)C
0.318996	S1C(c2c(cncc2)C)=CC=C1C(=O)Nc3c(ccc(NC(=O)C(C)C)c3)C
0.318996	S1C(c2c(cncc2)C)=CC=C1C(=O)Nc3c(ccc(NC(=O)C(C)C)c3)C
0.318996	S1C(c2c(cncc2)C)=CC=C1C(=O)Nc3c(ccc(NC(=O)C(C)C)c3)C
0.318996	S1C(c2c(cncc2)C)=CC=C1C(=O)Nc3c(ccc(NC(=O)C(C)C)c3)C
0.318996	S1C(c2c(cncc2)C)=CC=C1C(=O)Nc3c(ccc(NC(=O)C(C)C)c3)C
0.318996	S1C(c2c(cncc2)C)=CC=C1C(=O)Nc3c(ccc(NC(=O)C(C)C)c3)C
0.318996	S1C(c2c(cncc2)C)=CC=C1C(=O)Nc3c(ccc(NC(=O)C(C)C)c3)C
0.318996	S1C(c2c(cncc2)C)=CC=C1C(=O)Nc3c(ccc(NC(=O)C(C)C)c3)C
0.318996	S1C(c2c(cncc2)C)=CC=C1C(=O)Nc3c(ccc(NC(=O)C(C)C)c3)C
0.318352	Clc1c(cc(cc1)CC(=O)Oc2c(cc(NC(=O)c3cnccc3)cc2)C)C
0.318352	Clc1c(cc(cc1)CC(=O)Oc2c(cc(NC(=O)c3cnccc3)cc2)C)C
0.318352	Clc1c(cc(cc1)CC(=O)Oc2c(cc(NC(=O)c3cnccc3)cc2)C)C
0.318352	Clc1c(cc(cc1)CC(=O)Oc2c(cc(NC(=O)c3cnccc3)cc2)C)C
0.318352	Clc1c(cc(cc1)CC(=O)Oc2c(cc(NC(=O)c3cnccc3)cc2)C)C
0.318352	Clc1c(cc(cc1)CC(=O)Oc2c(cc(NC(=O)c3cnccc3)cc2)C)C
0.316794	O=C(Nc1cc2N=C(Nc2cc1)CN3CCN(CC3)C)c4ccc(cc4)C5=NC=CN5
0.316794	O=C(Nc1cc2N=C(Nc2cc1)CN3CCN(CC3)C)c4ccc(cc4)C5=NC=CN5
0.316794	O=C(Nc1cc2N=C(Nc2cc1)CN3CCN(CC3)C)c4ccc(cc4)C5=NC=CN5
0.316406	O=C(NCCc1ccc(N2CCN(CC2)C)cc1)c3cc(c4ccccc4)c(cc3)C
0.316406	O=C(NCCc1ccc(N2CCN(CC2)C)cc1)c3cc(c4ccccc4)c(cc3)C
0.316406	O=C(NCCc1ccc(N2CCN(CC2)C)cc1)c3cc(c4ccccc4)c(cc3)C
0.316406	O=C(NCCc1ccc(N2CCN(CC2)C)cc1)c3cc(c4ccccc4)c(cc3)C
0.316406	O=C(NCCc1ccc(N2CCN(CC2)C)cc1)c3cc(c4ccccc4)c(cc3)C
0.316406	O=C(NCCc1ccc(N2CCN(CC2)C)cc1)c3cc(c4ccccc4)c(cc3)C
0.316406	O=C(NCCc1ccc(N2CCN(CC2)C)cc1)c3cc(c4ccccc4)c(cc3)C
0.316406	O=C(NCCc1ccc(N2CCN(CC2)C)cc1)c3cc(c4ccccc4)c(cc3)C
0.316406	O=C(NCCc1ccc(N2CCN(CC2)C)cc1)c3cc(c4ccccc4)c(cc3)C
0.316406	O=C(NCCc1ccc(N2CCN(CC2)C)cc1)c3cc(c4ccccc4)c(cc3)C
0.316406	S1C(=NC(=C1)C)Nc2ccc(cc2)C(=O)Nc3cc(c(cc3)CN(C)C)C
0.316406	S1C(=NC(=C1)C)Nc2ccc(cc2)C(=O)Nc3cc(c(cc3)CN(C)C)C
0.316406	S1C(=NC(=C1)C)Nc2ccc(cc2)C(=O)Nc3cc(c(cc3)CN(C)C)C
0.316406	S1C(=NC(=C1)C)Nc2ccc(cc2)C(=O)Nc3cc(c(cc3)CN(C)C)C
0.316406	S1C(=NC(=C1)C)Nc2ccc(cc2)C(=O)Nc3cc(c(cc3)CN(C)C)C
0.316406	S1C(=NC(=C1)C)Nc2ccc(cc2)C(=O)Nc3cc(c(cc3)CN(C)C)C
0.316406	S1C(=NC(=C1)C)Nc2ccc(cc2)C(=O)Nc3cc(c(cc3)CN(C)C)C
0.316406	S1C(=NC(=C1)C)Nc2ccc(cc2)C(=O)Nc3cc(c(cc3)CN(C)C)C
0.316406	S1C(=NC(=C1)C)Nc2ccc(cc2)C(=O)Nc3cc(c(cc3)CN(C)C)C
0.315385	O=C(Nc1cc(ccc1)CN2CCN(CC2)C)c3c(OCC(=O)N)cccc3
0.315385	O=C(Nc1cc(ccc1)CN2CCN(CC2)C)c3c(OCC(=O)N)cccc3
0.315385	O=C(Nc1cc(ccc1)CN2CCN(CC2)C)c3c(OCC(=O)N)cccc3
0.315385	O=C(Nc1cc(ccc1)CN2CCN(CC2)C)c3c(OCC(=O)N)cccc3
0.315385	O=C(Nc1cc(ccc1)CN2CCN(CC2)C)c3c(OCC(=O)N)cccc3
0.315385	O=C(Nc1cc(ccc1)CN2CCN(CC2)C)c3c(OCC(=O)N)cccc3
0.315385	O=C(Nc1cc(ccc1)CN2CCN(CC2)C)c3c(OCC(=O)N)cccc3
0.315385	O=C(Nc1cc(ccc1)CN2CCN(CC2)C)c3c(OCC(=O)N)cccc3
0.315385	O=C(Nc1cc(ccc1)CN2CCN(CC2)C)c3c(OCC(=O)N)cccc3
0.315385	O=C(Nc1cc(ccc1)CN2CCN(CC2)C)c3c(OCC(=O)N)cccc3
0.315175	S1C(C(=O)Nc2cc(ccc2)CN3CCN(CC3)C)=CC(=C1C)CC
0.315175	S1C(C(=O)Nc2cc(ccc2)CN3CCN(CC3)C)=CC(=C1C)CC
0.315175	S1C(C(=O)Nc2cc(ccc2)CN3CCN(CC3)C)=CC(=C1C)CC
0.315175	S1C(C(=O)Nc2cc(ccc2)CN3CCN(CC3)C)=CC(=C1C)CC
0.315175	S1C(C(=O)Nc2cc(ccc2)CN3CCN(CC3)C)=CC(=C1C)CC
0.315175	S1C(C(=O)Nc2cc(ccc2)CN3CCN(CC3)C)=CC(=C1C)CC
0.315175	S1C(C(=O)Nc2cc(ccc2)CN3CCN(CC3)C)=CC(=C1C)CC
0.315175	S1C(C(=O)Nc2cc(ccc2)CN3CCN(CC3)C)=CC(=C1C)CC
0.315175	S1C(C(=O)Nc2cc(ccc2)CN3CCN(CC3)C)=CC(=C1C)CC
0.315175	S1C(C(=O)Nc2cc(ccc2)CN3CCN(CC3)C)=CC(=C1C)CC
0.315018	Brc1cc(NC(=O)OC(C)(C)C)c(cc1)C(=O)NCc2ccc(NC(=O)c3cnccc3)cc2
0.315018	Brc1cc(NC(=O)OC(C)(C)C)c(cc1)C(=O)NCc2ccc(NC(=O)c3cnccc3)cc2
0.315018	Brc1cc(NC(=O)OC(C)(C)C)c(cc1)C(=O)NCc2ccc(NC(=O)c3cnccc3)cc2
0.315018	Brc1cc(NC(=O)OC(C)(C)C)c(cc1)C(=O)NCc2ccc(NC(=O)c3cnccc3)cc2
0.315018	Brc1cc(NC(=O)OC(C)(C)C)c(cc1)C(=O)NCc2ccc(NC(=O)c3cnccc3)cc2
0.315018	Brc1cc(NC(=O)OC(C)(C)C)c(cc1)C(=O)NCc2ccc(NC(=O)c3cnccc3)cc2
0.315018	Brc1cc(NC(=O)OC(C)(C)C)c(cc1)C(=O)NCc2ccc(NC(=O)c3cnccc3)cc2
0.315018	Brc1cc(NC(=O)OC(C)(C)C)c(cc1)C(=O)NCc2ccc(NC(=O)c3cnccc3)cc2
0.315018	Brc1cc(NC(=O)OC(C)(C)C)c(cc1)C(=O)NCc2ccc(NC(=O)c3cnccc3)cc2
0.315018	Brc1cc(NC(=O)OC(C)(C)C)c(cc1)C(=O)NCc2ccc(NC(=O)c3cnccc3)cc2
0.314079	Clc1c(Nc2c(cccc2)C(=O)Nc3cc(c4cncnc4)ccc3)c(Cl)ccc1C
0.314079	Clc1c(Nc2c(cccc2)C(=O)Nc3cc(c4cncnc4)ccc3)c(Cl)ccc1C
0.314079	Clc1c(Nc2c(cccc2)C(=O)Nc3cc(c4cncnc4)ccc3)c(Cl)ccc1C
0.314079	Clc1c(Nc2c(cccc2)C(=O)Nc3cc(c4cncnc4)ccc3)c(Cl)ccc1C
0.314079	Clc1c(Nc2c(cccc2)C(=O)Nc3cc(c4cncnc4)ccc3)c(Cl)ccc1C
0.314079	Clc1c(Nc2c(cccc2)C(=O)Nc3cc(c4cncnc4)ccc3)c(Cl)ccc1C
0.314079	Clc1c(Nc2c(cccc2)C(=O)Nc3cc(c4cncnc4)ccc3)c(Cl)ccc1C
0.314079	Clc1c(Nc2c(cccc2)C(=O)Nc3cc(c4cncnc4)ccc3)c(Cl)ccc1C
0.314079	Clc1c(Nc2c(cccc2)C(=O)Nc3cc(c4cncnc4)ccc3)c(Cl)ccc1C
0.314079	Clc1c(Nc2c(cccc2)C(=O)Nc3cc(c4cncnc4)ccc3)c(Cl)ccc1C
0.314079	Clc1c(Nc2c(cccc2)C(=O)Nc3ccc(cc3)C=4N=CNC4)c(Cl)ccc1C
0.314079	Clc1c(Nc2c(cccc2)C(=O)Nc3ccc(cc3)C=4N=CNC4)c(Cl)ccc1C
0.314079	Clc1c(Nc2c(cccc2)C(=O)Nc3ccc(cc3)C=4N=CNC4)c(Cl)ccc1C
0.314079	Clc1c(Nc2c(cccc2)C(=O)Nc3ccc(cc3)C=4N=CNC4)c(Cl)ccc1C
0.314079	Clc1c(Nc2c(cccc2)C(=O)Nc3ccc(cc3)C=4N=CNC4)c(Cl)ccc1C
0.314079	Clc1c(Nc2c(cccc2)C(=O)Nc3ccc(cc3)C=4N=CNC4)c(Cl)ccc1C
0.314079	Clc1c(Nc2c(cccc2)C(=O)Nc3ccc(cc3)C=4N=CNC4)c(Cl)ccc1C
0.314079	Clc1c(Nc2c(cccc2)C(=O)Nc3ccc(cc3)C=4N=CNC4)c(Cl)ccc1C
0.314079	Clc1c(Nc2c(cccc2)C(=O)Nc3ccc(cc3)C=4N=CNC4)c(Cl)ccc1C
0.314079	Clc1c(Nc2c(cccc2)C(=O)Nc3ccc(cc3)C=4N=CNC4)c(Cl)ccc1C
0.313901	O=C(Nc1c(ccc(c1)C(=O)C)C)c2cc(c(cc2)C)C
0.313901	O=C(Nc1c(ccc(c1)C(=O)C)C)c2cc(c(cc2)C)C
0.313901	O=C(Nc1c(ccc(c1)C(=O)C)C)c2cc(c(cc2)C)C
0.313901	O=C(Nc1c(ccc(c1)C(=O)C)C)c2cc(c(cc2)C)C
0.313901	O=C(Nc1c(ccc(c1)C(=O)C)C)c2cc(c(cc2)C)C
0.313901	O=C(Nc1c(ccc(c1)C(=O)C)C)c2cc(c(cc2)C)C
0.313901	O=C(Nc1c(ccc(c1)C(=O)C)C)c2cc(c(cc2)C)C
0.313901	O=C(Nc1c(ccc(c1)C(=O)C)C)c2cc(c(cc2)C)C
0.313869	S(=O)(=O)(NC)C1CN(C(=O)C(=O)Nc2cc(NC(=O)c3ccncc3)c(cc2)C)C1
0.312741	Brc1ccc(cc1)C=2N=C(SCCC(=O)Nc3c(ccc(F)c3)C)NC2
0.312253	FC(F)Oc1c(ccc(c1)C(=O)Nc2c(ccc(NC(=O)C(C)C)c2)C)C
0.312253	FC(F)Oc1c(ccc(c1)C(=O)Nc2c(ccc(NC(=O)C(C)C)c2)C)C
0.312253	FC(F)Oc1c(ccc(c1)C(=O)Nc2c(ccc(NC(=O)C(C)C)c2)C)C
0.312253	FC(F)Oc1c(ccc(c1)C(=O)Nc2c(ccc(NC(=O)C(C)C)c2)C)C
0.312253	FC(F)Oc1c(ccc(c1)C(=O)Nc2c(ccc(NC(=O)C(C)C)c2)C)C
0.312253	FC(F)Oc1c(ccc(c1)C(=O)Nc2c(ccc(NC(=O)C(C)C)c2)C)C
0.312253	FC(F)Oc1c(ccc(c1)C(=O)Nc2c(ccc(NC(=O)C(C)C)c2)C)C
0.312253	FC(F)Oc1c(ccc(c1)C(=O)Nc2c(ccc(NC(=O)C(C)C)c2)C)C
0.312253	FC(F)Oc1c(ccc(c1)C(=O)Nc2c(ccc(NC(=O)C(C)C)c2)C)C
0.312253	FC(F)Oc1c(ccc(c1)C(=O)Nc2c(ccc(NC(=O)C(C)C)c2)C)C
0.312195	O=C(Nc1cnccc1)c2ccc(cc2)CN
0.31203	Clc1c(cc(NC(=O)c2cc(ncc2)c3ccccc3)c(OC)c1)C
0.31203	Clc1c(cc(NC(=O)c2cc(ncc2)c3ccccc3)c(OC)c1)C
0.311284	O=C(Nc1cc(ccc1)CNC(=O)c2cc(ccc2)CN3CCOCC3)c4ncccc4
0.311284	O=C(Nc1cc(ccc1)CNC(=O)c2cc(ccc2)CN3CCOCC3)c4ncccc4
0.311284	O=C(Nc1cc(ccc1)CNC(=O)c2cc(ccc2)CN3CCOCC3)c4ncccc4
0.311284	O=C(Nc1cc(ccc1)CNC(=O)c2cc(ccc2)CN3CCOCC3)c4ncccc4
0.311284	O=C(Nc1cc(ccc1)CNC(=O)c2cc(ccc2)CN3CCOCC3)c4ncccc4
0.311284	O=C(Nc1cc(ccc1)CNC(=O)c2cc(ccc2)CN3CCOCC3)c4ncccc4
0.311284	O=C(Nc1cc(ccc1)CNC(=O)c2cc(ccc2)CN3CCOCC3)c4ncccc4
0.311284	O=C(Nc1cc(ccc1)CNC(=O)c2cc(ccc2)CN3CCOCC3)c4ncccc4
0.311284	O=C(Nc1cc(ccc1)CNC(=O)c2cc(ccc2)CN3CCOCC3)c4ncccc4
0.311284	O=C(Nc1cc(ccc1)CNC(=O)c2cc(ccc2)CN3CCOCC3)c4ncccc4
0.311111	FC(F)(F)c1c(cc(NC(=O)c2cc(ncc2)c3ccccc3)cc1)C(=O)N
0.311111	FC(F)(F)c1c(cc(NC(=O)c2cc(ncc2)c3ccccc3)cc1)C(=O)N
0.311111	FC(F)(F)c1c(cc(NC(=O)c2cc(ncc2)c3ccccc3)cc1)C(=O)N
0.311111	FC(F)(F)c1c(cc(NC(=O)c2cc(ncc2)c3ccccc3)cc1)C(=O)N
0.311111	FC(F)(F)c1c(cc(NC(=O)c2cc(ncc2)c3ccccc3)cc1)C(=O)N
0.311111	FC(F)(F)c1c(cc(NC(=O)c2cc(ncc2)c3ccccc3)cc1)C(=O)N
0.311111	FC(F)(F)c1c(cc(NC(=O)c2cc(ncc2)c3ccccc3)cc1)C(=O)N
0.311111	FC(F)(F)c1c(cc(NC(=O)c2cc(ncc2)c3ccccc3)cc1)C(=O)N
0.311111	FC(F)(F)c1c(cc(NC(=O)c2cc(ncc2)c3ccccc3)cc1)C(=O)N
0.311111	FC(F)(F)c1c(cc(NC(=O)c2cc(ncc2)c3ccccc3)cc1)C(=O)N
0.310861	O=C(Nc1c(OC)ccc(c2ncccc2)c1)Nc3cc(c(cc3)C)CC
0.310861	O=C(Nc1c(OC)ccc(c2ncccc2)c1)Nc3cc(c(cc3)C)CC
0.310861	O=C(Nc1c(OC)ccc(c2ncccc2)c1)Nc3cc(c(cc3)C)CC
0.310861	O=C(Nc1c(OC)ccc(c2ncccc2)c1)Nc3cc(c(cc3)C)CC
0.310861	O=C(Nc1c(OC)ccc(c2ncccc2)c1)Nc3cc(c(cc3)C)CC
0.310861	O=C(Nc1c(OC)ccc(c2ncccc2)c1)Nc3cc(c(cc3)C)CC
0.310861	O=C(Nc1c(OC)ccc(c2ncccc2)c1)Nc3cc(c(cc3)C)CC
0.310861	O=C(Nc1c(OC)ccc(c2ncccc2)c1)Nc3cc(c(cc3)C)CC
0.310861	O=C(Nc1c(OC)ccc(c2ncccc2)c1)Nc3cc(c(cc3)C)CC
0.310861	O=C(Nc1c(OC)ccc(c2ncccc2)c1)Nc3cc(c(cc3)C)CC
0.31068	O=C(Nc1ccc(cc1)CN)c2cnccc2
0.31068	O=C(Nc1ccc(cc1)CN)c2cnccc2
0.31068	O=C(Nc1ccc(cc1)CN)c2cnccc2
0.31068	O=C(Nc1ccc(cc1)CN)c2cnccc2
0.31068	O=C(Nc1ccc(cc1)CN)c2cnccc2
0.31068	O=C(Nc1ccc(cc1)CN)c2cnccc2
0.31068	O=C(Nc1ccc(cc1)CN)c2cnccc2
0.31068	O=C(Nc1ccc(cc1)CN)c2cnccc2
0.31068	O=C(Nc1ccc(cc1)CN)c2cnccc2
0.31068	O=C(Nc1ccc(cc1)CN)c2cnccc2
0.310469	FC(F)(F)c1cc(c(OCc2ccccc2)cc1)C(=O)Nc3cc(ccc3)CN4CCN(CC4)C
0.310469	FC(F)(F)c1cc(c(OCc2ccccc2)cc1)C(=O)Nc3cc(ccc3)CN4CCN(CC4)C
0.310469	FC(F)(F)c1cc(c(OCc2ccccc2)cc1)C(=O)Nc3cc(ccc3)CN4CCN(CC4)C
0.310469	FC(F)(F)c1cc(c(OCc2ccccc2)cc1)C(=O)Nc3cc(ccc3)CN4CCN(CC4)C
0.310469	FC(F)(F)c1cc(c(OCc2ccccc2)cc1)C(=O)Nc3cc(ccc3)CN4CCN(CC4)C
0.310469	FC(F)(F)c1cc(c(OCc2ccccc2)cc1)C(=O)Nc3cc(ccc3)CN4CCN(CC4)C
0.310469	FC(F)(F)c1cc(c(OCc2ccccc2)cc1)C(=O)Nc3cc(ccc3)CN4CCN(CC4)C
0.310469	FC(F)(F)c1cc(c(OCc2ccccc2)cc1)C(=O)Nc3cc(ccc3)CN4CCN(CC4)C
0.310469	FC(F)(F)c1cc(c(OCc2ccccc2)cc1)C(=O)Nc3cc(ccc3)CN4CCN(CC4)C
0.310469	FC(F)(F)c1cc(c(OCc2ccccc2)cc1)C(=O)Nc3cc(ccc3)CN4CCN(CC4)C
0.310345	Brc1ccc(cc1)C2=NOC(C(=O)Nc3c(cc(cc3)C(=O)NC)C)=C2
0.310345	Brc1ccc(cc1)C2=NOC(C(=O)Nc3c(cc(cc3)C(=O)NC)C)=C2
0.310345	Brc1ccc(cc1)C2=NOC(C(=O)Nc3c(cc(cc3)C(=O)NC)C)=C2
0.310345	Brc1ccc(cc1)C2=NOC(C(=O)Nc3c(cc(cc3)C(=O)NC)C)=C2
0.310345	Brc1ccc(cc1)C2=NOC(C(=O)Nc3c(cc(cc3)C(=O)NC)C)=C2
0.310345	Brc1ccc(cc1)C2=NOC(C(=O)Nc3c(cc(cc3)C(=O)NC)C)=C2
0.310345	Brc1ccc(cc1)C2=NOC(C(=O)Nc3c(cc(cc3)C(=O)NC)C)=C2
0.310345	Brc1ccc(cc1)C2=NOC(C(=O)Nc3c(cc(cc3)C(=O)NC)C)=C2
0.310345	Brc1ccc(cc1)C2=NOC(C(=O)Nc3c(cc(cc3)C(=O)NC)C)=C2
0.310345	Brc1ccc(cc1)C2=NOC(C(=O)Nc3c(cc(cc3)C(=O)NC)C)=C2
0.310345	S(=O)(=O)(c1cc(ccc1)C(=O)Nc2c(cc(NC(=O)c3cc(ncc3)C)cc2)C)C
0.310345	S(=O)(=O)(c1cc(ccc1)C(=O)Nc2c(cc(NC(=O)c3cc(ncc3)C)cc2)C)C
0.310345	S(=O)(=O)(c1cc(ccc1)C(=O)Nc2c(cc(NC(=O)c3cc(ncc3)C)cc2)C)C
0.30916	FC(F)(F)c1cc(NC(=O)c2cc(NC(=O)C(=O)NCc3cc(ccc3)CN4CCN(CC4)C)ccc2)ccc1
0.30916	FC(F)(F)c1cc(NC(=O)c2cc(NC(=O)C(=O)NCc3cc(ccc3)CN4CCN(CC4)C)ccc2)ccc1
0.30916	FC(F)(F)c1cc(NC(=O)c2cc(NC(=O)C(=O)NCc3cc(ccc3)CN4CCN(CC4)C)ccc2)ccc1
0.30916	FC(F)(F)c1cc(NC(=O)c2cc(NC(=O)C(=O)NCc3cc(ccc3)CN4CCN(CC4)C)ccc2)ccc1
0.30916	FC(F)(F)c1cc(NC(=O)c2cc(NC(=O)C(=O)NCc3cc(ccc3)CN4CCN(CC4)C)ccc2)ccc1
0.30916	FC(F)(F)c1cc(NC(=O)c2cc(NC(=O)C(=O)NCc3cc(ccc3)CN4CCN(CC4)C)ccc2)ccc1
0.30916	FC(F)(F)c1cc(NC(=O)c2cc(NC(=O)C(=O)NCc3cc(ccc3)CN4CCN(CC4)C)ccc2)ccc1
0.30916	FC(F)(F)c1cc(NC(=O)c2cc(NC(=O)C(=O)NCc3cc(ccc3)CN4CCN(CC4)C)ccc2)ccc1
0.30916	FC(F)(F)c1cc(NC(=O)c2cc(NC(=O)C(=O)NCc3cc(ccc3)CN4CCN(CC4)C)ccc2)ccc1
0.30916	FC(F)(F)c1cc(NC(=O)c2cc(NC(=O)C(=O)NCc3cc(ccc3)CN4CCN(CC4)C)ccc2)ccc1
0.30916	S(=O)(=O)(c1cc(ccc1)C(=O)Nc2c(cc(NC(=O)c3ccc(cc3)CCN(C)C)cc2)C)C
0.30916	S(=O)(=O)(c1cc(ccc1)C(=O)Nc2c(cc(NC(=O)c3ccc(cc3)CCN(C)C)cc2)C)C
0.30916	S(=O)(=O)(c1cc(ccc1)C(=O)Nc2c(cc(NC(=O)c3ccc(cc3)CCN(C)C)cc2)C)C
0.30916	S(=O)(=O)(c1cc(ccc1)C(=O)Nc2c(cc(NC(=O)c3ccc(cc3)CCN(C)C)cc2)C)C
0.30916	S(=O)(=O)(c1cc(ccc1)C(=O)Nc2c(cc(NC(=O)c3ccc(cc3)CCN(C)C)cc2)C)C
0.30916	S(=O)(=O)(c1cc(ccc1)C(=O)Nc2c(cc(NC(=O)c3ccc(cc3)CCN(C)C)cc2)C)C
0.30916	S(=O)(=O)(c1cc(ccc1)C(=O)Nc2c(cc(NC(=O)c3ccc(cc3)CCN(C)C)cc2)C)C
0.308696	O=C(Nc1ccc(NC(=O)c2cc(ncc2)c3ccccc3)cc1)NC
0.308696	O=C(Nc1ccc(NC(=O)c2cc(ncc2)c3ccccc3)cc1)NC
0.308696	O=C(Nc1ccc(NC(=O)c2cc(ncc2)c3ccccc3)cc1)NC
0.308696	O=C(Nc1ccc(NC(=O)c2cc(ncc2)c3ccccc3)cc1)NC
0.308696	O=C(Nc1ccc(NC(=O)c2cc(ncc2)c3ccccc3)cc1)NC
0.308696	O=C(Nc1ccc(NC(=O)c2cc(ncc2)c3ccccc3)cc1)NC
0.308696	O=C(Nc1ccc(NC(=O)c2cc(ncc2)c3ccccc3)cc1)NC
0.308333	Brc1cc(O)cc(c1)C(=O)Nc2c(ccc(NC(=O)C(C)C)c2)C
0.308333	Brc1cc(O)cc(c1)C(=O)Nc2c(ccc(NC(=O)C(C)C)c2)C
0.308333	Brc1cc(O)cc(c1)C(=O)Nc2c(ccc(NC(=O)C(C)C)c2)C
0.308333	Brc1cc(O)cc(c1)C(=O)Nc2c(ccc(NC(=O)C(C)C)c2)C
0.3083	Brc1cc(NC(=O)c2ccc(cc2)C3=NNC(=N3)C)c(NC4CC4)cc1
0.3083	Brc1cc(NC(=O)c2ccc(cc2)C3=NNC(=N3)C)c(NC4CC4)cc1
0.3083	Brc1cc(NC(=O)c2ccc(cc2)C3=NNC(=N3)C)c(NC4CC4)cc1
0.3083	Brc1cc(NC(=O)c2ccc(cc2)C3=NNC(=N3)C)c(NC4CC4)cc1
0.307692	O=C(N1CCN(Cc2cc(ccc2)C)CC1)C(=O)Nc3c(ccc(N)c3)C
0.307692	O=C(N1CCN(Cc2cc(ccc2)C)CC1)C(=O)Nc3c(ccc(N)c3)C
0.307692	O=C(N1CCN(Cc2cc(ccc2)C)CC1)C(=O)Nc3c(ccc(N)c3)C
0.307692	O=C(N1CCN(Cc2cc(ccc2)C)CC1)C(=O)Nc3c(ccc(N)c3)C
0.307692	O=C(N1CCN(Cc2cc(ccc2)C)CC1)C(=O)Nc3c(ccc(N)c3)C
0.307692	O=C(N1CCN(Cc2cc(ccc2)C)CC1)C(=O)Nc3c(ccc(N)c3)C
0.307692	O=C(N1CCN(Cc2cc(ccc2)C)CC1)C(=O)Nc3c(ccc(N)c3)C
0.307692	O=C(N1CCN(Cc2cc(ccc2)C)CC1)C(=O)Nc3c(ccc(N)c3)C
0.307692	O=C(N1CCN(Cc2cc(ccc2)C)CC1)C(=O)Nc3c(ccc(N)c3)C
0.307692	O=C(N1CCN(Cc2cc(ccc2)C)CC1)C(=O)Nc3c(ccc(N)c3)C
0.307692	Fc1c(NC(=O)Cc2ccccc2)cc(NC(=O)c3ccc(cc3)CN(C)C)cc1
0.307692	Fc1c(NC(=O)Cc2ccccc2)cc(NC(=O)c3ccc(cc3)CN(C)C)cc1
0.307692	Fc1c(NC(=O)Cc2ccccc2)cc(NC(=O)c3ccc(cc3)CN(C)C)cc1
0.307692	Fc1c(NC(=O)Cc2ccccc2)cc(NC(=O)c3ccc(cc3)CN(C)C)cc1
0.307692	Fc1c(NC(=O)Cc2ccccc2)cc(NC(=O)c3ccc(cc3)CN(C)C)cc1
0.307692	Fc1c(NC(=O)Cc2ccccc2)cc(NC(=O)c3ccc(cc3)CN(C)C)cc1
0.307692	Fc1c(NC(=O)Cc2ccccc2)cc(NC(=O)c3ccc(cc3)CN(C)C)cc1
0.307692	Fc1c(NC(=O)Cc2ccccc2)cc(NC(=O)c3ccc(cc3)CN(C)C)cc1
0.307692	Fc1c(NC(=O)Cc2ccccc2)cc(NC(=O)c3ccc(cc3)CN(C)C)cc1
0.307692	Fc1c(NC(=O)Cc2ccccc2)cc(NC(=O)c3ccc(cc3)CN(C)C)cc1
0.307393	Fc1ncc(cc1C)C(=O)Nc2c(ccc(NC(=O)C(C)C)c2)C
0.307393	Fc1ncc(cc1C)C(=O)Nc2c(ccc(NC(=O)C(C)C)c2)C
0.307393	Fc1ncc(cc1C)C(=O)Nc2c(ccc(NC(=O)C(C)C)c2)C
0.307393	Fc1ncc(cc1C)C(=O)Nc2c(ccc(NC(=O)C(C)C)c2)C
0.307393	Fc1ncc(cc1C)C(=O)Nc2c(ccc(NC(=O)C(C)C)c2)C
0.307393	Fc1ncc(cc1C)C(=O)Nc2c(ccc(NC(=O)C(C)C)c2)C
0.307393	Fc1ncc(cc1C)C(=O)Nc2c(ccc(NC(=O)C(C)C)c2)C
0.307393	Fc1ncc(cc1C)C(=O)Nc2c(ccc(NC(=O)C(C)C)c2)C
0.307393	Fc1ncc(cc1C)C(=O)Nc2c(ccc(NC(=O)C(C)C)c2)C
0.307393	Fc1ncc(cc1C)C(=O)Nc2c(ccc(NC(=O)C(C)C)c2)C
0.307116	Brc1ncc(cc1)C(=O)Nc2cc(c(NC(=O)c3cc(S(=O)(=O)C)ccc3)cc2)C
0.307116	Brc1ncc(cc1)C(=O)Nc2cc(c(NC(=O)c3cc(S(=O)(=O)C)ccc3)cc2)C
0.307116	Brc1ncc(cc1)C(=O)Nc2cc(c(NC(=O)c3cc(S(=O)(=O)C)ccc3)cc2)C
0.307116	Brc1ncc(cc1)C(=O)Nc2cc(c(NC(=O)c3cc(S(=O)(=O)C)ccc3)cc2)C
0.307116	Brc1ncc(cc1)C(=O)Nc2cc(c(NC(=O)c3cc(S(=O)(=O)C)ccc3)cc2)C
0.307116	Brc1ncc(cc1)C(=O)Nc2cc(c(NC(=O)c3cc(S(=O)(=O)C)ccc3)cc2)C
0.307116	Brc1ncc(cc1)C(=O)Nc2cc(c(NC(=O)c3cc(S(=O)(=O)C)ccc3)cc2)C
0.307116	Brc1ncc(cc1)C(=O)Nc2cc(c(NC(=O)c3cc(S(=O)(=O)C)ccc3)cc2)C
0.307116	Brc1ncc(cc1)C(=O)Nc2cc(c(NC(=O)c3cc(S(=O)(=O)C)ccc3)cc2)C
0.307116	Brc1ncc(cc1)C(=O)Nc2cc(c(NC(=O)c3cc(S(=O)(=O)C)ccc3)cc2)C
0.306202	Fc1c(c2c(cc(F)cc2)C)ccc(c1)C(=O)Nc3cc(c(F)cc3)c4ccncc4
0.306202	Fc1c(c2c(cc(F)cc2)C)ccc(c1)C(=O)Nc3cc(c(F)cc3)c4ccncc4
0.306202	Fc1c(c2c(cc(F)cc2)C)ccc(c1)C(=O)Nc3cc(c(F)cc3)c4ccncc4
0.306202	Fc1c(c2c(cc(F)cc2)C)ccc(c1)C(=O)Nc3cc(c(F)cc3)c4ccncc4
0.306202	Fc1c(c2c(cc(F)cc2)C)ccc(c1)C(=O)Nc3cc(c(F)cc3)c4ccncc4
0.306202	Fc1c(c2c(cc(F)cc2)C)ccc(c1)C(=O)Nc3cc(c(F)cc3)c4ccncc4
0.306202	Fc1c(c2c(cc(F)cc2)C)ccc(c1)C(=O)Nc3cc(c(F)cc3)c4ccncc4
0.306202	Fc1c(c2c(cc(F)cc2)C)ccc(c1)C(=O)Nc3cc(c(F)cc3)c4ccncc4
0.306202	Fc1c(c2c(cc(F)cc2)C)ccc(c1)C(=O)Nc3cc(c(F)cc3)c4ccncc4
0.306202	Fc1c(c2c(cc(F)cc2)C)ccc(c1)C(=O)Nc3cc(c(F)cc3)c4ccncc4
0.306122	O=C(Nc1cc(ccc1)CC(=O)NC)c2nc(c3ccccc3)ccc2
0.306122	O=C(Nc1cc(ccc1)CC(=O)NC)c2nc(c3ccccc3)ccc2
0.306122	O=C(Nc1cc(ccc1)CC(=O)NC)c2nc(c3ccccc3)ccc2
0.306122	O=C(Nc1cc(ccc1)CC(=O)NC)c2nc(c3ccccc3)ccc2
0.306122	O=C(Nc1cc(ccc1)CC(=O)NC)c2nc(c3ccccc3)ccc2
0.306122	O=C(Nc1cc(ccc1)CC(=O)NC)c2nc(c3ccccc3)ccc2
0.306122	O=C(Nc1cc(ccc1)CC(=O)NC)c2nc(c3ccccc3)ccc2
0.306122	O=C(Nc1cc(ccc1)CC(=O)NC)c2nc(c3ccccc3)ccc2
0.306122	O=C(Nc1cc(ccc1)CC(=O)NC)c2nc(c3ccccc3)ccc2
0.306122	O=C(Nc1cc(ccc1)CC(=O)NC)c2nc(c3ccccc3)ccc2
0.30597	FC(F)(F)c1c(ccc(NC(=O)c2nc(c3ccccc3)ccc2)c1)C(C)C
0.30597	FC(F)(F)c1c(ccc(NC(=O)c2nc(c3ccccc3)ccc2)c1)C(C)C
0.30597	FC(F)(F)c1c(ccc(NC(=O)c2nc(c3ccccc3)ccc2)c1)C(C)C
0.30597	FC(F)(F)c1c(ccc(NC(=O)c2nc(c3ccccc3)ccc2)c1)C(C)C
0.30597	FC(F)(F)c1c(ccc(NC(=O)c2nc(c3ccccc3)ccc2)c1)C(C)C
0.30597	FC(F)(F)c1c(ccc(NC(=O)c2nc(c3ccccc3)ccc2)c1)C(C)C
0.30597	FC(F)(F)c1c(ccc(NC(=O)c2nc(c3ccccc3)ccc2)c1)C(C)C
0.30597	FC(F)(F)c1c(ccc(NC(=O)c2nc(c3ccccc3)ccc2)c1)C(C)C
0.30597	FC(F)(F)c1c(ccc(NC(=O)c2nc(c3ccccc3)ccc2)c1)C(C)C
0.30597	FC(F)(F)c1c(ccc(NC(=O)c2nc(c3ccccc3)ccc2)c1)C(C)C
0.30597	S(c1cncc(c1)C(=O)Nc2c(ccc(c2)C3=NNC(=O)N3)C)C
0.30597	S(c1cncc(c1)C(=O)Nc2c(ccc(c2)C3=NNC(=O)N3)C)C
0.304965	[O-][N+](=O)c1c(NC(=O)c2ccc(cc2)C=3C=NN(C3)C)cc(N4CCN(CC4)C)cc1
0.304965	[O-][N+](=O)c1c(NC(=O)c2ccc(cc2)C=3C=NN(C3)C)cc(N4CCN(CC4)C)cc1
0.304965	[O-][N+](=O)c1c(NC(=O)c2ccc(cc2)C=3C=NN(C3)C)cc(N4CCN(CC4)C)cc1
0.304965	[O-][N+](=O)c1c(NC(=O)c2ccc(cc2)C=3C=NN(C3)C)cc(N4CCN(CC4)C)cc1
0.304965	[O-][N+](=O)c1c(NC(=O)c2ccc(cc2)C=3C=NN(C3)C)cc(N4CCN(CC4)C)cc1
0.304965	[O-][N+](=O)c1c(NC(=O)c2ccc(cc2)C=3C=NN(C3)C)cc(N4CCN(CC4)C)cc1
0.304965	[O-][N+](=O)c1c(NC(=O)c2ccc(cc2)C=3C=NN(C3)C)cc(N4CCN(CC4)C)cc1
0.304965	[O-][N+](=O)c1c(NC(=O)c2ccc(cc2)C=3C=NN(C3)C)cc(N4CCN(CC4)C)cc1
0.304965	[O-][N+](=O)c1c(NC(=O)c2ccc(cc2)C=3C=NN(C3)C)cc(N4CCN(CC4)C)cc1
0.304965	[O-][N+](=O)c1c(NC(=O)c2ccc(cc2)C=3C=NN(C3)C)cc(N4CCN(CC4)C)cc1
0.304721	FC(F)(F)c1cc(ccc1)C(=O)Nc2cc(NC(=O)c3cc(c(cc3)C)C)ccc2
0.304196	Fc1c(Oc2nccc(c2)C(=O)Nc3ncc(c4ncccc4)cc3)ccc(F)c1
0.304196	Fc1c(Oc2nccc(c2)C(=O)Nc3ncc(c4ncccc4)cc3)ccc(F)c1
0.304196	Fc1c(Oc2nccc(c2)C(=O)Nc3ncc(c4ncccc4)cc3)ccc(F)c1
0.304167	Brc1c(NC(=O)c2cnccc2)cc(cc1)C(=O)OC
0.304167	Brc1c(NC(=O)c2cnccc2)cc(cc1)C(=O)OC
0.304054	O=C(N1CCC2(OCC=C2)CCC1)C(=O)Nc3cc(NC(=O)c4ccncc4)c(cc3)C
0.304054	O=C(N1CCC2(OCC=C2)CCC1)C(=O)Nc3cc(NC(=O)c4ccncc4)c(cc3)C
0.304054	O=C(N1CCC2(OCC=C2)CCC1)C(=O)Nc3cc(NC(=O)c4ccncc4)c(cc3)C
0.304054	O=C(N1CCC2(OCC=C2)CCC1)C(=O)Nc3cc(NC(=O)c4ccncc4)c(cc3)C
0.303136	S1C(=O)N(C(=O)C1)Cc2cc(ccc2)C(=O)Nc3ncc(c4ncccc4)cc3
0.302632	S(=O)(=O)(N1CCSCC1)C2=C(SC=C2)C(=O)Nc3c(ccc(c4cnccc4)c3)C
0.302632	S(=O)(=O)(N1CCSCC1)C2=C(SC=C2)C(=O)Nc3c(ccc(c4cnccc4)c3)C
0.302632	S(=O)(=O)(N1CCSCC1)C2=C(SC=C2)C(=O)Nc3c(ccc(c4cnccc4)c3)C
0.302632	S(=O)(=O)(N1CCSCC1)C2=C(SC=C2)C(=O)Nc3c(ccc(c4cnccc4)c3)C
0.302632	S(=O)(=O)(N1CCSCC1)C2=C(SC=C2)C(=O)Nc3c(ccc(c4cnccc4)c3)C
0.302632	S(=O)(=O)(N1CCSCC1)C2=C(SC=C2)C(=O)Nc3c(ccc(c4cnccc4)c3)C
0.302632	S(=O)(=O)(N1CCSCC1)C2=C(SC=C2)C(=O)Nc3c(ccc(c4cnccc4)c3)C
0.302239	O=C(Nc1c(cc(N2CCN(CC2)CC)cc1)C)c3c(N)cncc3
0.302239	O=C(Nc1c(cc(N2CCN(CC2)CC)cc1)C)c3c(N)cncc3
0.302239	O=C(Nc1c(cc(N2CCN(CC2)CC)cc1)C)c3c(N)cncc3
0.302239	O=C(Nc1c(cc(N2CCN(CC2)CC)cc1)C)c3c(N)cncc3
0.302239	O=C(Nc1c(cc(N2CCN(CC2)CC)cc1)C)c3c(N)cncc3
0.302239	O=C(Nc1c(cc(N2CCN(CC2)CC)cc1)C)c3c(N)cncc3
0.302239	O=C(Nc1c(cc(N2CCN(CC2)CC)cc1)C)c3c(N)cncc3
0.302239	O=C(Nc1c(cc(N2CCN(CC2)CC)cc1)C)c3c(N)cncc3
0.302239	O=C(Nc1c(cc(N2CCN(CC2)CC)cc1)C)c3c(N)cncc3
0.301818	Fc1c(cccc1)C(=O)Nc2c(ccc(c2)C(=O)Nc3nccc(c3)C(F)(F)F)C
0.301818	Fc1c(cccc1)C(=O)Nc2c(ccc(c2)C(=O)Nc3nccc(c3)C(F)(F)F)C
0.301818	Fc1c(cccc1)C(=O)Nc2c(ccc(c2)C(=O)Nc3nccc(c3)C(F)(F)F)C
0.301818	Fc1c(cccc1)C(=O)Nc2c(ccc(c2)C(=O)Nc3nccc(c3)C(F)(F)F)C
0.301818	Fc1c(cccc1)C(=O)Nc2c(ccc(c2)C(=O)Nc3nccc(c3)C(F)(F)F)C
0.301818	Fc1c(cccc1)C(=O)Nc2c(ccc(c2)C(=O)Nc3nccc(c3)C(F)(F)F)C
0.301818	Fc1c(cccc1)C(=O)Nc2c(ccc(c2)C(=O)Nc3nccc(c3)C(F)(F)F)C
0.301818	Fc1c(cccc1)C(=O)Nc2c(ccc(c2)C(=O)Nc3nccc(c3)C(F)(F)F)C
0.301818	Fc1c(cccc1)C(=O)Nc2c(ccc(c2)C(=O)Nc3nccc(c3)C(F)(F)F)C
0.301818	Fc1c(cccc1)C(=O)Nc2c(ccc(c2)C(=O)Nc3nccc(c3)C(F)(F)F)C
0.301587	Clc1cc(ccc1)CN2CCN(C(=O)c3cnc(c4ccccc4)cc3)CC2
0.301587	Clc1cc(ccc1)CN2CCN(C(=O)c3cnc(c4ccccc4)cc3)CC2
0.301587	Clc1cc(ccc1)CN2CCN(C(=O)c3cnc(c4ccccc4)cc3)CC2
0.301587	Clc1cc(ccc1)CN2CCN(C(=O)c3cnc(c4ccccc4)cc3)CC2
0.301587	Clc1cc(ccc1)CN2CCN(C(=O)c3cnc(c4ccccc4)cc3)CC2
0.301587	Clc1cc(ccc1)CN2CCN(C(=O)c3cnc(c4ccccc4)cc3)CC2
0.301587	Clc1cc(ccc1)CN2CCN(C(=O)c3cnc(c4ccccc4)cc3)CC2
0.301587	Clc1cc(ccc1)CN2CCN(C(=O)c3cnc(c4ccccc4)cc3)CC2
0.301587	Clc1cc(ccc1)CN2CCN(C(=O)c3cnc(c4ccccc4)cc3)CC2
0.301587	Clc1cc(ccc1)CN2CCN(C(=O)c3cnc(c4ccccc4)cc3)CC2
0.300395	Fc1cc(N)c(cc1)C(=O)NCc2ccc(cc2)C(=O)Nc3cnccc3
0.300395	Fc1cc(N)c(cc1)C(=O)NCc2ccc(cc2)C(=O)Nc3cnccc3
0.3	FC(F)Oc1ccc(Nc2c(cccc2)C(=O)Nc3c(cc(N4CCN(CC4)CC)cc3)C)cc1
0.3	FC(F)Oc1ccc(Nc2c(cccc2)C(=O)Nc3c(cc(N4CCN(CC4)CC)cc3)C)cc1
0.3	FC(F)Oc1ccc(Nc2c(cccc2)C(=O)Nc3c(cc(N4CCN(CC4)CC)cc3)C)cc1
0.3	FC(F)Oc1ccc(Nc2c(cccc2)C(=O)Nc3c(cc(N4CCN(CC4)CC)cc3)C)cc1
0.3	FC(F)Oc1ccc(Nc2c(cccc2)C(=O)Nc3c(cc(N4CCN(CC4)CC)cc3)C)cc1
0.3	FC(F)Oc1ccc(Nc2c(cccc2)C(=O)Nc3c(cc(N4CCN(CC4)CC)cc3)C)cc1
0.3	FC(F)Oc1ccc(Nc2c(cccc2)C(=O)Nc3c(cc(N4CCN(CC4)CC)cc3)C)cc1
0.3	FC(F)Oc1ccc(Nc2c(cccc2)C(=O)Nc3c(cc(N4CCN(CC4)CC)cc3)C)cc1
0.3	FC(F)Oc1ccc(Nc2c(cccc2)C(=O)Nc3c(cc(N4CCN(CC4)CC)cc3)C)cc1
0.3	FC(F)Oc1ccc(Nc2c(cccc2)C(=O)Nc3c(cc(N4CCN(CC4)CC)cc3)C)cc1
0.3	S(c1ncccn1)c2c(NC(=O)c3nc(c4ccccc4)ccc3)cccc2
0.3	S(c1ncccn1)c2c(NC(=O)c3nc(c4ccccc4)ccc3)cccc2
0.3	S(c1ncccn1)c2c(NC(=O)c3nc(c4ccccc4)ccc3)cccc2
0.3	S(c1ncccn1)c2c(NC(=O)c3nc(c4ccccc4)ccc3)cccc2
0.3	S(c1ncccn1)c2c(NC(=O)c3nc(c4ccccc4)ccc3)cccc2
0.3	S(c1ncccn1)c2c(NC(=O)c3nc(c4ccccc4)ccc3)cccc2
0.3	S(c1ncccn1)c2c(NC(=O)c3nc(c4ccccc4)ccc3)cccc2
0.3	S(c1ncccn1)c2c(NC(=O)c3nc(c4ccccc4)ccc3)cccc2
0.3	S(c1ncccn1)c2c(NC(=O)c3nc(c4ccccc4)ccc3)cccc2
0.3	S(c1ncccn1)c2c(NC(=O)c3nc(c4ccccc4)ccc3)cccc2
0.29878	S1C(=NC(c2ccc(cc2)CCCC)=C1)NC(=O)c3cc(c(NC(=O)OCC4c5c(c6c4cccc6)cccc5)cc3)C
0.29878	S1C(=NC(c2ccc(cc2)CCCC)=C1)NC(=O)c3cc(c(NC(=O)OCC4c5c(c6c4cccc6)cccc5)cc3)C
0.29878	S1C(=NC(c2ccc(cc2)CCCC)=C1)NC(=O)c3cc(c(NC(=O)OCC4c5c(c6c4cccc6)cccc5)cc3)C
0.29878	S1C(=NC(c2ccc(cc2)CCCC)=C1)NC(=O)c3cc(c(NC(=O)OCC4c5c(c6c4cccc6)cccc5)cc3)C
0.29878	S1C(=NC(c2ccc(cc2)CCCC)=C1)NC(=O)c3cc(c(NC(=O)OCC4c5c(c6c4cccc6)cccc5)cc3)C
0.29878	S1C(=NC(c2ccc(cc2)CCCC)=C1)NC(=O)c3cc(c(NC(=O)OCC4c5c(c6c4cccc6)cccc5)cc3)C
0.29878	S1C(=NC(c2ccc(cc2)CCCC)=C1)NC(=O)c3cc(c(NC(=O)OCC4c5c(c6c4cccc6)cccc5)cc3)C
0.29878	S1C(=NC(c2ccc(cc2)CCCC)=C1)NC(=O)c3cc(c(NC(=O)OCC4c5c(c6c4cccc6)cccc5)cc3)C
0.29878	S1C(=NC(c2ccc(cc2)CCCC)=C1)NC(=O)c3cc(c(NC(=O)OCC4c5c(c6c4cccc6)cccc5)cc3)C
0.29878	S1C(=NC(c2ccc(cc2)CCCC)=C1)NC(=O)c3cc(c(NC(=O)OCC4c5c(c6c4cccc6)cccc5)cc3)C
0.298113	Brc1cc(NC(=O)CCNC(=O)c2cc(c3ccccc3)c(cc2)C)c(cc1)C
0.298113	Brc1cc(NC(=O)CCNC(=O)c2cc(c3ccccc3)c(cc2)C)c(cc1)C
0.298113	Brc1cc(NC(=O)CCNC(=O)c2cc(c3ccccc3)c(cc2)C)c(cc1)C
0.298113	Brc1cc(NC(=O)CCNC(=O)c2cc(c3ccccc3)c(cc2)C)c(cc1)C
0.298113	Brc1cc(NC(=O)CCNC(=O)c2cc(c3ccccc3)c(cc2)C)c(cc1)C
0.298113	Brc1cc(NC(=O)CCNC(=O)c2cc(c3ccccc3)c(cc2)C)c(cc1)C
0.298113	Brc1cc(NC(=O)CCNC(=O)c2cc(c3ccccc3)c(cc2)C)c(cc1)C
0.298113	Brc1cc(NC(=O)CCNC(=O)c2cc(c3ccccc3)c(cc2)C)c(cc1)C
0.298113	Brc1cc(NC(=O)CCNC(=O)c2cc(c3ccccc3)c(cc2)C)c(cc1)C
0.298113	Brc1cc(NC(=O)CCNC(=O)c2cc(c3ccccc3)c(cc2)C)c(cc1)C
0.297994	S(=O)(=O)(c1cc(ccc1)C(=O)Nc2c(cc(NC(=O)CSC3=NN=C(N3CC=4OC=CC4)c5cnccc5)cc2)C)C
0.297994	S(=O)(=O)(c1cc(ccc1)C(=O)Nc2c(cc(NC(=O)CSC3=NN=C(N3CC=4OC=CC4)c5cnccc5)cc2)C)C
0.297994	S(=O)(=O)(c1cc(ccc1)C(=O)Nc2c(cc(NC(=O)CSC3=NN=C(N3CC=4OC=CC4)c5cnccc5)cc2)C)C
0.297994	S(=O)(=O)(c1cc(ccc1)C(=O)Nc2c(cc(NC(=O)CSC3=NN=C(N3CC=4OC=CC4)c5cnccc5)cc2)C)C
0.297994	S(=O)(=O)(c1cc(ccc1)C(=O)Nc2c(cc(NC(=O)CSC3=NN=C(N3CC=4OC=CC4)c5cnccc5)cc2)C)C
0.297994	S(=O)(=O)(c1cc(ccc1)C(=O)Nc2c(cc(NC(=O)CSC3=NN=C(N3CC=4OC=CC4)c5cnccc5)cc2)C)C
0.297994	S(=O)(=O)(c1cc(ccc1)C(=O)Nc2c(cc(NC(=O)CSC3=NN=C(N3CC=4OC=CC4)c5cnccc5)cc2)C)C
0.297994	S(=O)(=O)(c1cc(ccc1)C(=O)Nc2c(cc(NC(=O)CSC3=NN=C(N3CC=4OC=CC4)c5cnccc5)cc2)C)C
0.297994	S(=O)(=O)(c1cc(ccc1)C(=O)Nc2c(cc(NC(=O)CSC3=NN=C(N3CC=4OC=CC4)c5cnccc5)cc2)C)C
0.297994	S(=O)(=O)(c1cc(ccc1)C(=O)Nc2c(cc(NC(=O)CSC3=NN=C(N3CC=4OC=CC4)c5cnccc5)cc2)C)C
0.296875	O=C(Nc1cc(ccc1)COCCOC)c2ccc(cc2)CN3CC(OCC3)C
0.296875	O=C(Nc1cc(ccc1)COCCOC)c2ccc(cc2)CN3CC(OCC3)C
0.296875	O=C(Nc1cc(ccc1)COCCOC)c2ccc(cc2)CN3CC(OCC3)C
0.296875	O=C(Nc1cc(ccc1)COCCOC)c2ccc(cc2)CN3CC(OCC3)C
0.296875	O=C(Nc1cc(ccc1)COCCOC)c2ccc(cc2)CN3CC(OCC3)C
0.296875	O=C(Nc1cc(ccc1)COCCOC)c2ccc(cc2)CN3CC(OCC3)C
0.296875	O=C(Nc1cc(ccc1)COCCOC)c2ccc(cc2)CN3CC(OCC3)C
0.296875	O=C(Nc1cc(ccc1)COCCOC)c2ccc(cc2)CN3CC(OCC3)C
0.296875	O=C(Nc1cc(ccc1)COCCOC)c2ccc(cc2)CN3CC(OCC3)C
0.296875	O=C(Nc1cc(ccc1)COCCOC)c2ccc(cc2)CN3CC(OCC3)C
0.296578	Brc1ccc(S(=O)(=O)Nc2cc(ccc2)C(=O)Nc3c(ccc(c3)C(=O)C)C)cc1
0.296578	Brc1ccc(S(=O)(=O)Nc2cc(ccc2)C(=O)Nc3c(ccc(c3)C(=O)C)C)cc1
0.296578	Brc1ccc(S(=O)(=O)Nc2cc(ccc2)C(=O)Nc3c(ccc(c3)C(=O)C)C)cc1
0.296578	Brc1ccc(S(=O)(=O)Nc2cc(ccc2)C(=O)Nc3c(ccc(c3)C(=O)C)C)cc1
0.296578	Brc1ccc(S(=O)(=O)Nc2cc(ccc2)C(=O)Nc3c(ccc(c3)C(=O)C)C)cc1
0.296578	Brc1ccc(S(=O)(=O)Nc2cc(ccc2)C(=O)Nc3c(ccc(c3)C(=O)C)C)cc1
0.296578	Brc1ccc(S(=O)(=O)Nc2cc(ccc2)C(=O)Nc3c(ccc(c3)C(=O)C)C)cc1
0.296578	Brc1ccc(S(=O)(=O)Nc2cc(ccc2)C(=O)Nc3c(ccc(c3)C(=O)C)C)cc1
0.296578	Brc1ccc(S(=O)(=O)Nc2cc(ccc2)C(=O)Nc3c(ccc(c3)C(=O)C)C)cc1
0.296578	Brc1ccc(S(=O)(=O)Nc2cc(ccc2)C(=O)Nc3c(ccc(c3)C(=O)C)C)cc1
0.296	O=C(Nc1ncc(c2ncccc2)cc1)c3nccc(c4ccccc4)c3
0.296	O=C(Nc1ncc(c2ncccc2)cc1)c3nccc(c4ccccc4)c3
0.296	O=C(Nc1ncc(c2ncccc2)cc1)c3nccc(c4ccccc4)c3
0.296	O=C(Nc1ncc(c2ncccc2)cc1)c3nccc(c4ccccc4)c3
0.295833	O=C(N)c1cc(NC(=O)C=2OC=CC2)c(cc1)C
0.295833	O=C(N)c1cc(NC(=O)C=2OC=CC2)c(cc1)C
0.295833	O=C(N)c1cc(NC(=O)C=2OC=CC2)c(cc1)C
0.295833	O=C(N)c1cc(NC(=O)C=2OC=CC2)c(cc1)C
0.295833	O=C(N)c1cc(NC(=O)C=2OC=CC2)c(cc1)C
0.295833	O=C(N)c1cc(NC(=O)C=2OC=CC2)c(cc1)C
0.295833	O=C(N)c1cc(NC(=O)C=2OC=CC2)c(cc1)C
0.295833	O=C(N)c1cc(NC(=O)C=2OC=CC2)c(cc1)C
0.295833	O=C(N)c1cc(NC(=O)C=2OC=CC2)c(cc1)C
0.295833	O=C(N)c1cc(NC(=O)C=2OC=CC2)c(cc1)C
0.29572	O=C(Nc1cc(ccc1)CC(=O)NC)c2ccc(cc2)CN3CC(OCC3)C
0.29562	O=C(Nc1ccc(cc1)CCN2CCOCC2)C=3NN=C(c4c(cccc4)C)C3
0.29562	O=C(Nc1ccc(cc1)CCN2CCOCC2)C=3NN=C(c4c(cccc4)C)C3
0.29562	O=C(Nc1ccc(cc1)CCN2CCOCC2)C=3NN=C(c4c(cccc4)C)C3
0.29562	O=C(Nc1ccc(cc1)CCN2CCOCC2)C=3NN=C(c4c(cccc4)C)C3
0.295385	Brc1cc(NC(=O)c2cc(NS(=O)(=O)c3c(ccc(c3)C=4N=C(SC4)C)C)ccc2)c(NC5CC5)cc1
0.295385	Brc1cc(NC(=O)c2cc(NS(=O)(=O)c3c(ccc(c3)C=4N=C(SC4)C)C)ccc2)c(NC5CC5)cc1
0.295385	Brc1cc(NC(=O)c2cc(NS(=O)(=O)c3c(ccc(c3)C=4N=C(SC4)C)C)ccc2)c(NC5CC5)cc1
0.295385	Brc1cc(NC(=O)c2cc(NS(=O)(=O)c3c(ccc(c3)C=4N=C(SC4)C)C)ccc2)c(NC5CC5)cc1
0.295385	Brc1cc(NC(=O)c2cc(NS(=O)(=O)c3c(ccc(c3)C=4N=C(SC4)C)C)ccc2)c(NC5CC5)cc1
0.295385	Brc1cc(NC(=O)c2cc(NS(=O)(=O)c3c(ccc(c3)C=4N=C(SC4)C)C)ccc2)c(NC5CC5)cc1
0.295385	Brc1cc(NC(=O)c2cc(NS(=O)(=O)c3c(ccc(c3)C=4N=C(SC4)C)C)ccc2)c(NC5CC5)cc1
0.295385	Brc1cc(NC(=O)c2cc(NS(=O)(=O)c3c(ccc(c3)C=4N=C(SC4)C)C)ccc2)c(NC5CC5)cc1
0.295385	Brc1cc(NC(=O)c2cc(NS(=O)(=O)c3c(ccc(c3)C=4N=C(SC4)C)C)ccc2)c(NC5CC5)cc1
0.295385	Brc1cc(NC(=O)c2cc(NS(=O)(=O)c3c(ccc(c3)C=4N=C(SC4)C)C)ccc2)c(NC5CC5)cc1
0.295203	[O-][N+](=O)c1c(ccc(c1)CNC(=O)c2cc(ncc2)c3ccccc3)C
0.295203	[O-][N+](=O)c1c(ccc(c1)CNC(=O)c2cc(ncc2)c3ccccc3)C
0.295203	[O-][N+](=O)c1c(ccc(c1)CNC(=O)c2cc(ncc2)c3ccccc3)C
0.295203	[O-][N+](=O)c1c(ccc(c1)CNC(=O)c2cc(ncc2)c3ccccc3)C
0.295203	[O-][N+](=O)c1c(ccc(c1)CNC(=O)c2cc(ncc2)c3ccccc3)C
0.295181	Clc1c(S(=O)(=O)Nc2c(cccc2)C)cc(cc1)C(=O)Nc3cc4N=C(Nc4cc3)CN5CCN(CC5)C
0.295181	Clc1c(S(=O)(=O)Nc2c(cccc2)C)cc(cc1)C(=O)Nc3cc4N=C(Nc4cc3)CN5CCN(CC5)C
0.295181	Clc1c(S(=O)(=O)Nc2c(cccc2)C)cc(cc1)C(=O)Nc3cc4N=C(Nc4cc3)CN5CCN(CC5)C
0.295181	Clc1c(S(=O)(=O)Nc2c(cccc2)C)cc(cc1)C(=O)Nc3cc4N=C(Nc4cc3)CN5CCN(CC5)C
0.295181	Clc1c(S(=O)(=O)Nc2c(cccc2)C)cc(cc1)C(=O)Nc3cc4N=C(Nc4cc3)CN5CCN(CC5)C
0.295181	Clc1c(S(=O)(=O)Nc2c(cccc2)C)cc(cc1)C(=O)Nc3cc4N=C(Nc4cc3)CN5CCN(CC5)C
0.295181	Clc1c(S(=O)(=O)Nc2c(cccc2)C)cc(cc1)C(=O)Nc3cc4N=C(Nc4cc3)CN5CCN(CC5)C
0.295181	Clc1c(S(=O)(=O)Nc2c(cccc2)C)cc(cc1)C(=O)Nc3cc4N=C(Nc4cc3)CN5CCN(CC5)C
0.295181	Clc1c(S(=O)(=O)Nc2c(cccc2)C)cc(cc1)C(=O)Nc3cc4N=C(Nc4cc3)CN5CCN(CC5)C
0.295181	Clc1c(S(=O)(=O)Nc2c(cccc2)C)cc(cc1)C(=O)Nc3cc4N=C(Nc4cc3)CN5CCN(CC5)C
0.295139	Clc1c(Nc2c(cccc2)C(=O)NCc3cc(ccc3)CN4CCN(CC4)C)c(Cl)ccc1C
0.295139	Clc1c(Nc2c(cccc2)C(=O)NCc3cc(ccc3)CN4CCN(CC4)C)c(Cl)ccc1C
0.295139	Clc1c(Nc2c(cccc2)C(=O)NCc3cc(ccc3)CN4CCN(CC4)C)c(Cl)ccc1C
0.295139	Clc1c(Nc2c(cccc2)C(=O)NCc3cc(ccc3)CN4CCN(CC4)C)c(Cl)ccc1C
0.295139	Clc1c(Nc2c(cccc2)C(=O)NCc3cc(ccc3)CN4CCN(CC4)C)c(Cl)ccc1C
0.295139	Clc1c(Nc2c(cccc2)C(=O)NCc3cc(ccc3)CN4CCN(CC4)C)c(Cl)ccc1C
0.295139	Clc1c(Nc2c(cccc2)C(=O)NCc3cc(ccc3)CN4CCN(CC4)C)c(Cl)ccc1C
0.295139	Clc1c(Nc2c(cccc2)C(=O)NCc3cc(ccc3)CN4CCN(CC4)C)c(Cl)ccc1C
0.295139	Clc1c(Nc2c(cccc2)C(=O)NCc3cc(ccc3)CN4CCN(CC4)C)c(Cl)ccc1C
0.295139	Clc1c(Nc2c(cccc2)C(=O)NCc3cc(ccc3)CN4CCN(CC4)C)c(Cl)ccc1C
0.294821	O=C(NC=1NN=C(c2ccc(cc2)CCC)C1)c3cc(ncc3)c4ccccc4
0.294821	O=C(NC=1NN=C(c2ccc(cc2)CCC)C1)c3cc(ncc3)c4ccccc4
0.294821	O=C(NC=1NN=C(c2ccc(cc2)CCC)C1)c3cc(ncc3)c4ccccc4
0.294821	O=C(NC=1NN=C(c2ccc(cc2)CCC)C1)c3cc(ncc3)c4ccccc4
0.294821	O=C(NC=1NN=C(c2ccc(cc2)CCC)C1)c3cc(ncc3)c4ccccc4
0.294821	O=C(NC=1NN=C(c2ccc(cc2)CCC)C1)c3cc(ncc3)c4ccccc4
0.294821	O=C(NC=1NN=C(c2ccc(cc2)CCC)C1)c3cc(ncc3)c4ccccc4
0.294821	O=C(NC=1NN=C(c2ccc(cc2)CCC)C1)c3cc(ncc3)c4ccccc4
0.294821	O=C(NC=1NN=C(c2ccc(cc2)CCC)C1)c3cc(ncc3)c4ccccc4
0.294821	O=C(NC=1NN=C(c2ccc(cc2)CCC)C1)c3cc(ncc3)c4ccccc4
0.294821	Clc1c(ccc(c1)C(=O)Nc2cc(OCCOC)ncc2)C
0.294821	Clc1c(ccc(c1)C(=O)Nc2cc(OCCOC)ncc2)C
0.294821	Clc1c(ccc(c1)C(=O)Nc2cc(OCCOC)ncc2)C
0.294821	Clc1c(ccc(c1)C(=O)Nc2cc(OCCOC)ncc2)C
0.294821	Clc1c(ccc(c1)C(=O)Nc2cc(OCCOC)ncc2)C
0.294821	Clc1c(ccc(c1)C(=O)Nc2cc(OCCOC)ncc2)C
0.294821	Clc1c(ccc(c1)C(=O)Nc2cc(OCCOC)ncc2)C
0.294821	Clc1c(ccc(c1)C(=O)Nc2cc(OCCOC)ncc2)C
0.294821	Clc1c(ccc(c1)C(=O)Nc2cc(OCCOC)ncc2)C
0.294821	Clc1c(ccc(c1)C(=O)Nc2cc(OCCOC)ncc2)C
0.294821	Fc1c(ccc(c1)C(=O)Nc2cc(OCCOC)ncc2)C
0.294821	Fc1c(ccc(c1)C(=O)Nc2cc(OCCOC)ncc2)C
0.294821	Fc1c(ccc(c1)C(=O)Nc2cc(OCCOC)ncc2)C
0.294821	Fc1c(ccc(c1)C(=O)Nc2cc(OCCOC)ncc2)C
0.294821	Fc1c(ccc(c1)C(=O)Nc2cc(OCCOC)ncc2)C
0.294821	Fc1c(ccc(c1)C(=O)Nc2cc(OCCOC)ncc2)C
0.294821	Fc1c(ccc(c1)C(=O)Nc2cc(OCCOC)ncc2)C
0.294821	Fc1c(ccc(c1)C(=O)Nc2cc(OCCOC)ncc2)C
0.294498	Clc1ccc(N2C(SCC(=O)Nc3c(ccc(NC(=O)C(C)C)c3)C)=NN=C2c4cnccc4)cc1
0.294498	Clc1ccc(N2C(SCC(=O)Nc3c(ccc(NC(=O)C(C)C)c3)C)=NN=C2c4cnccc4)cc1
0.294498	Clc1ccc(N2C(SCC(=O)Nc3c(ccc(NC(=O)C(C)C)c3)C)=NN=C2c4cnccc4)cc1
0.294498	Clc1ccc(N2C(SCC(=O)Nc3c(ccc(NC(=O)C(C)C)c3)C)=NN=C2c4cnccc4)cc1
0.294498	Clc1ccc(N2C(SCC(=O)Nc3c(ccc(NC(=O)C(C)C)c3)C)=NN=C2c4cnccc4)cc1
0.294498	Clc1ccc(N2C(SCC(=O)Nc3c(ccc(NC(=O)C(C)C)c3)C)=NN=C2c4cnccc4)cc1
0.294498	Clc1ccc(N2C(SCC(=O)Nc3c(ccc(NC(=O)C(C)C)c3)C)=NN=C2c4cnccc4)cc1
0.294498	Clc1ccc(N2C(SCC(=O)Nc3c(ccc(NC(=O)C(C)C)c3)C)=NN=C2c4cnccc4)cc1
0.294498	Clc1ccc(N2C(SCC(=O)Nc3c(ccc(NC(=O)C(C)C)c3)C)=NN=C2c4cnccc4)cc1
0.294498	Clc1ccc(N2C(SCC(=O)Nc3c(ccc(NC(=O)C(C)C)c3)C)=NN=C2c4cnccc4)cc1
0.294372	FC(F)Oc1c(ccc(NC(=O)c2cc(OC(F)F)c(cc2)C)c1)C
0.294372	FC(F)Oc1c(ccc(NC(=O)c2cc(OC(F)F)c(cc2)C)c1)C
0.294372	FC(F)Oc1c(ccc(NC(=O)c2cc(OC(F)F)c(cc2)C)c1)C
0.294372	FC(F)Oc1c(ccc(NC(=O)c2cc(OC(F)F)c(cc2)C)c1)C
0.294326	O=C(Nc1cc2c(cc1)CCN(C2)CC(=O)N)c3ccc(cc3)C=4C=NN(C4)C
0.294326	O=C(Nc1cc2c(cc1)CCN(C2)CC(=O)N)c3ccc(cc3)C=4C=NN(C4)C
0.294118	FC(F)(F)c1cc(ccc1)C(=O)Nc2cc(N)c(cc2)C
0.294118	FC(F)(F)c1cc(ccc1)C(=O)Nc2cc(N)c(cc2)C
0.294118	FC(F)(F)c1cc(ccc1)C(=O)Nc2cc(N)c(cc2)C
0.294118	FC(F)(F)c1cc(ccc1)C(=O)Nc2cc(N)c(cc2)C
0.294118	FC(F)(F)c1cc(ccc1)C(=O)Nc2cc(N)c(cc2)C
0.294118	FC(F)(F)c1cc(ccc1)C(=O)Nc2cc(N)c(cc2)C
0.294118	FC(F)(F)c1cc(ccc1)C(=O)Nc2cc(N)c(cc2)C
0.294118	FC(F)(F)c1cc(ccc1)C(=O)Nc2cc(N)c(cc2)C
0.294118	FC(F)(F)c1cc(ccc1)C(=O)Nc2cc(N)c(cc2)C
0.294118	FC(F)(F)c1cc(ccc1)C(=O)Nc2cc(N)c(cc2)C
0.294118	S(C1=NN=C(N1CC=2OC=CC2)c3cnccc3)CC(=O)Nc4cc(ccc4)CN5CCN(CC5)C
0.294118	S(C1=NN=C(N1CC=2OC=CC2)c3cnccc3)CC(=O)Nc4cc(ccc4)CN5CCN(CC5)C
0.294118	S(C1=NN=C(N1CC=2OC=CC2)c3cnccc3)CC(=O)Nc4cc(ccc4)CN5CCN(CC5)C
0.294118	S(C1=NN=C(N1CC=2OC=CC2)c3cnccc3)CC(=O)Nc4cc(ccc4)CN5CCN(CC5)C
0.294118	S(C1=NN=C(N1CC=2OC=CC2)c3cnccc3)CC(=O)Nc4cc(ccc4)CN5CCN(CC5)C
0.294118	S(C1=NN=C(N1CC=2OC=CC2)c3cnccc3)CC(=O)Nc4cc(ccc4)CN5CCN(CC5)C
0.294118	S(C1=NN=C(N1CC=2OC=CC2)c3cnccc3)CC(=O)Nc4cc(ccc4)CN5CCN(CC5)C
0.294118	S(C1=NN=C(N1CC=2OC=CC2)c3cnccc3)CC(=O)Nc4cc(ccc4)CN5CCN(CC5)C
0.294118	S(C1=NN=C(N1CC=2OC=CC2)c3cnccc3)CC(=O)Nc4cc(ccc4)CN5CCN(CC5)C
0.294118	S(C1=NN=C(N1CC=2OC=CC2)c3cnccc3)CC(=O)Nc4cc(ccc4)CN5CCN(CC5)C
0.293907	FC(F)Oc1ccc(Nc2c(cccc2)C(=O)Nc3cc(ccc3)CC(=O)N4CCN(CC4)C)cc1
0.293907	FC(F)Oc1ccc(Nc2c(cccc2)C(=O)Nc3cc(ccc3)CC(=O)N4CCN(CC4)C)cc1
0.293907	FC(F)Oc1ccc(Nc2c(cccc2)C(=O)Nc3cc(ccc3)CC(=O)N4CCN(CC4)C)cc1
0.293907	FC(F)Oc1ccc(Nc2c(cccc2)C(=O)Nc3cc(ccc3)CC(=O)N4CCN(CC4)C)cc1
0.293907	FC(F)Oc1ccc(Nc2c(cccc2)C(=O)Nc3cc(ccc3)CC(=O)N4CCN(CC4)C)cc1
0.293907	FC(F)Oc1ccc(Nc2c(cccc2)C(=O)Nc3cc(ccc3)CC(=O)N4CCN(CC4)C)cc1
0.293907	FC(F)Oc1ccc(Nc2c(cccc2)C(=O)Nc3cc(ccc3)CC(=O)N4CCN(CC4)C)cc1
0.293907	FC(F)Oc1ccc(Nc2c(cccc2)C(=O)Nc3cc(ccc3)CC(=O)N4CCN(CC4)C)cc1
0.293907	FC(F)Oc1ccc(Nc2c(cccc2)C(=O)Nc3cc(ccc3)CC(=O)N4CCN(CC4)C)cc1
0.293907	FC(F)Oc1ccc(Nc2c(cccc2)C(=O)Nc3cc(ccc3)CC(=O)N4CCN(CC4)C)cc1
0.29368	FC(F)(F)c1c(OC)cc(cc1)C(=O)Nc2c(ccc(NC(=O)C(C)C)c2)C
0.29368	FC(F)(F)c1c(OC)cc(cc1)C(=O)Nc2c(ccc(NC(=O)C(C)C)c2)C
0.29368	FC(F)(F)c1c(OC)cc(cc1)C(=O)Nc2c(ccc(NC(=O)C(C)C)c2)C
0.29368	FC(F)(F)c1c(OC)cc(cc1)C(=O)Nc2c(ccc(NC(=O)C(C)C)c2)C
0.29368	FC(F)(F)c1c(OC)cc(cc1)C(=O)Nc2c(ccc(NC(=O)C(C)C)c2)C
0.29368	FC(F)(F)c1c(OC)cc(cc1)C(=O)Nc2c(ccc(NC(=O)C(C)C)c2)C
0.29368	FC(F)(F)c1c(OC)cc(cc1)C(=O)Nc2c(ccc(NC(=O)C(C)C)c2)C
0.29368	FC(F)(F)c1c(OC)cc(cc1)C(=O)Nc2c(ccc(NC(=O)C(C)C)c2)C
0.29368	FC(F)(F)c1c(OC)cc(cc1)C(=O)Nc2c(ccc(NC(=O)C(C)C)c2)C
0.29368	FC(F)(F)c1c(OC)cc(cc1)C(=O)Nc2c(ccc(NC(=O)C(C)C)c2)C
0.293651	O=C(Nc1cc(NC(=O)CN2CCCCCC2)ccc1)c3cnc(NC4CC4)cc3
0.293651	O=C(Nc1cc(NC(=O)CN2CCCCCC2)ccc1)c3cnc(NC4CC4)cc3
0.293651	O=C(Nc1cc(NC(=O)CN2CCCCCC2)ccc1)c3cnc(NC4CC4)cc3
0.293651	O=C(Nc1cc(NC(=O)CN2CCCCCC2)ccc1)c3cnc(NC4CC4)cc3
0.293651	O=C(Nc1cc(NC(=O)CN2CCCCCC2)ccc1)c3cnc(NC4CC4)cc3
0.293651	O=C(Nc1cc(NC(=O)CN2CCCCCC2)ccc1)c3cnc(NC4CC4)cc3
0.293651	O=C(Nc1cc(NC(=O)CN2CCCCCC2)ccc1)c3cnc(NC4CC4)cc3
0.293651	O=C(Nc1cc(NC(=O)CN2CCCCCC2)ccc1)c3cnc(NC4CC4)cc3
0.293651	O=C(Nc1cc(NC(=O)CN2CCCCCC2)ccc1)c3cnc(NC4CC4)cc3
0.293651	O=C(Nc1cc(NC(=O)CN2CCCCCC2)ccc1)c3cnc(NC4CC4)cc3
0.293515	Fc1ccc(Oc2ncc(cc2)C3=NOC(=N3)c4cc(NC(=O)Cc5ccncc5)c(cc4)C)cc1
0.293515	Fc1ccc(Oc2ncc(cc2)C3=NOC(=N3)c4cc(NC(=O)Cc5ccncc5)c(cc4)C)cc1
0.293515	Fc1ccc(Oc2ncc(cc2)C3=NOC(=N3)c4cc(NC(=O)Cc5ccncc5)c(cc4)C)cc1
0.293515	Fc1ccc(Oc2ncc(cc2)C3=NOC(=N3)c4cc(NC(=O)Cc5ccncc5)c(cc4)C)cc1
0.293515	Fc1ccc(Oc2ncc(cc2)C3=NOC(=N3)c4cc(NC(=O)Cc5ccncc5)c(cc4)C)cc1
0.293515	Fc1ccc(Oc2ncc(cc2)C3=NOC(=N3)c4cc(NC(=O)Cc5ccncc5)c(cc4)C)cc1
0.293515	Fc1ccc(Oc2ncc(cc2)C3=NOC(=N3)c4cc(NC(=O)Cc5ccncc5)c(cc4)C)cc1
0.293515	Fc1ccc(Oc2ncc(cc2)C3=NOC(=N3)c4cc(NC(=O)Cc5ccncc5)c(cc4)C)cc1
0.293515	Fc1ccc(Oc2ncc(cc2)C3=NOC(=N3)c4cc(NC(=O)Cc5ccncc5)c(cc4)C)cc1
0.293515	Fc1ccc(Oc2ncc(cc2)C3=NOC(=N3)c4cc(NC(=O)Cc5ccncc5)c(cc4)C)cc1
0.293388	O=C(Nc1ccc(cc1)C=2N=CNC2)c3c(O)cncc3
0.293388	O=C(Nc1ccc(cc1)C=2N=CNC2)c3c(O)cncc3
0.293388	O=C(Nc1ccc(cc1)C=2N=CNC2)c3c(O)cncc3
0.293388	O=C(Nc1ccc(cc1)C=2N=CNC2)c3c(O)cncc3
0.293388	O=C(Nc1ccc(cc1)C=2N=CNC2)c3c(O)cncc3
0.293388	O=C(Nc1ccc(cc1)C=2N=CNC2)c3c(O)cncc3
0.293388	O=C(Nc1ccc(cc1)C=2N=CNC2)c3c(O)cncc3
0.293388	O=C(Nc1ccc(cc1)C=2N=CNC2)c3c(O)cncc3
0.293388	O=C(Nc1ccc(cc1)C=2N=CNC2)c3c(O)cncc3
0.293388	O=C(Nc1ccc(cc1)C=2N=CNC2)c3c(O)cncc3
0.293333	S1C(C(=O)NCc2cc(ccc2)CN3CCN(CC3)C)=C(NC(=O)c4cc5OCOc5cc4)C=C1
0.293333	S1C(C(=O)NCc2cc(ccc2)CN3CCN(CC3)C)=C(NC(=O)c4cc5OCOc5cc4)C=C1
0.293333	S1C(C(=O)NCc2cc(ccc2)CN3CCN(CC3)C)=C(NC(=O)c4cc5OCOc5cc4)C=C1
0.293333	S1C(C(=O)NCc2cc(ccc2)CN3CCN(CC3)C)=C(NC(=O)c4cc5OCOc5cc4)C=C1
0.293333	S1C(C(=O)NCc2cc(ccc2)CN3CCN(CC3)C)=C(NC(=O)c4cc5OCOc5cc4)C=C1
0.293333	S1C(C(=O)NCc2cc(ccc2)CN3CCN(CC3)C)=C(NC(=O)c4cc5OCOc5cc4)C=C1
0.293333	S1C(C(=O)NCc2cc(ccc2)CN3CCN(CC3)C)=C(NC(=O)c4cc5OCOc5cc4)C=C1
0.293333	S1C(C(=O)NCc2cc(ccc2)CN3CCN(CC3)C)=C(NC(=O)c4cc5OCOc5cc4)C=C1
0.293333	S1C(C(=O)NCc2cc(ccc2)CN3CCN(CC3)C)=C(NC(=O)c4cc5OCOc5cc4)C=C1
0.293333	S1C(C(=O)NCc2cc(ccc2)CN3CCN(CC3)C)=C(NC(=O)c4cc5OCOc5cc4)C=C1
0.293103	O=C(Nc1cc(NCc2ccccc2)c(cc1)C)C(C)C
0.293103	O=C(Nc1cc(NCc2ccccc2)c(cc1)C)C(C)C
0.293103	O=C(Nc1cc(NCc2ccccc2)c(cc1)C)C(C)C
0.293103	O=C(Nc1cc(NCc2ccccc2)c(cc1)C)C(C)C
0.293103	O=C(Nc1cc(NCc2ccccc2)c(cc1)C)C(C)C
0.293103	O=C(Nc1cc(NCc2ccccc2)c(cc1)C)C(C)C
0.293103	O=C(Nc1cc(NCc2ccccc2)c(cc1)C)C(C)C
0.293103	O=C(Nc1cc(NCc2ccccc2)c(cc1)C)C(C)C
0.293103	O=C(Nc1cc(NCc2ccccc2)c(cc1)C)C(C)C
0.293103	O=C(Nc1cc(NCc2ccccc2)c(cc1)C)C(C)C
0.292683	O=C(Nc1cc(NC(=O)CCC=2ON=C(N2)c3ncccc3)c(cc1)C)C(C)C
0.292683	O=C(Nc1cc(NC(=O)CCC=2ON=C(N2)c3ncccc3)c(cc1)C)C(C)C
0.292683	O=C(Nc1cc(NC(=O)CCC=2ON=C(N2)c3ncccc3)c(cc1)C)C(C)C
0.292683	O=C(Nc1cc(NC(=O)CCC=2ON=C(N2)c3ncccc3)c(cc1)C)C(C)C
0.292683	O=C(Nc1cc(NC(=O)CCC=2ON=C(N2)c3ncccc3)c(cc1)C)C(C)C
0.292683	O=C(Nc1cc(NC(=O)CCC=2ON=C(N2)c3ncccc3)c(cc1)C)C(C)C
0.292683	O=C(Nc1cc(NC(=O)CCC=2ON=C(N2)c3ncccc3)c(cc1)C)C(C)C
0.292683	O=C(Nc1cc(NC(=O)CCC=2ON=C(N2)c3ncccc3)c(cc1)C)C(C)C
0.292683	O=C(Nc1cc(NC(=O)CCC=2ON=C(N2)c3ncccc3)c(cc1)C)C(C)C
0.292683	O=C(Nc1cc(NC(=O)CCC=2ON=C(N2)c3ncccc3)c(cc1)C)C(C)C
0.29249	O=C(NCc1cc(NC(=O)c2ccncc2)ccc1)c3nccc(c4ccccc4)c3
0.29249	O=C(NCc1cc(NC(=O)c2ccncc2)ccc1)c3nccc(c4ccccc4)c3
0.29249	O=C(NCc1cc(NC(=O)c2ccncc2)ccc1)c3nccc(c4ccccc4)c3
0.29249	O=C(NCc1cc(NC(=O)c2ccncc2)ccc1)c3nccc(c4ccccc4)c3
0.29249	O=C(NCc1cc(NC(=O)c2ccncc2)ccc1)c3nccc(c4ccccc4)c3
0.292453	Clc1ccc(cc1)CN2CCN(c3ncccc3C(=O)Nc4cc5c(OCCC5=O)cc4)CC2
0.292453	Clc1ccc(cc1)CN2CCN(c3ncccc3C(=O)Nc4cc5c(OCCC5=O)cc4)CC2
0.292453	Clc1ccc(cc1)CN2CCN(c3ncccc3C(=O)Nc4cc5c(OCCC5=O)cc4)CC2
0.292453	Clc1ccc(cc1)CN2CCN(c3ncccc3C(=O)Nc4cc5c(OCCC5=O)cc4)CC2
0.292453	Clc1ccc(cc1)CN2CCN(c3ncccc3C(=O)Nc4cc5c(OCCC5=O)cc4)CC2
0.292453	Clc1ccc(cc1)CN2CCN(c3ncccc3C(=O)Nc4cc5c(OCCC5=O)cc4)CC2
0.292453	Clc1ccc(cc1)CN2CCN(c3ncccc3C(=O)Nc4cc5c(OCCC5=O)cc4)CC2
0.292453	Clc1ccc(cc1)CN2CCN(c3ncccc3C(=O)Nc4cc5c(OCCC5=O)cc4)CC2
0.292453	Clc1ccc(cc1)CN2CCN(c3ncccc3C(=O)Nc4cc5c(OCCC5=O)cc4)CC2
0.292453	Clc1ccc(cc1)CN2CCN(c3ncccc3C(=O)Nc4cc5c(OCCC5=O)cc4)CC2
0.292169	Brc1cnc(N2CCN(CC2)C)c(NC(=O)c3cc(NC(=O)OCC4c5c(c6c4cccc6)cccc5)c(cc3)C)c1
0.292169	Brc1cnc(N2CCN(CC2)C)c(NC(=O)c3cc(NC(=O)OCC4c5c(c6c4cccc6)cccc5)c(cc3)C)c1
0.292169	Brc1cnc(N2CCN(CC2)C)c(NC(=O)c3cc(NC(=O)OCC4c5c(c6c4cccc6)cccc5)c(cc3)C)c1
0.292169	Brc1cnc(N2CCN(CC2)C)c(NC(=O)c3cc(NC(=O)OCC4c5c(c6c4cccc6)cccc5)c(cc3)C)c1
0.292169	Brc1cnc(N2CCN(CC2)C)c(NC(=O)c3cc(NC(=O)OCC4c5c(c6c4cccc6)cccc5)c(cc3)C)c1
0.292169	Brc1cnc(N2CCN(CC2)C)c(NC(=O)c3cc(NC(=O)OCC4c5c(c6c4cccc6)cccc5)c(cc3)C)c1
0.292169	Brc1cnc(N2CCN(CC2)C)c(NC(=O)c3cc(NC(=O)OCC4c5c(c6c4cccc6)cccc5)c(cc3)C)c1
0.292169	Brc1cnc(N2CCN(CC2)C)c(NC(=O)c3cc(NC(=O)OCC4c5c(c6c4cccc6)cccc5)c(cc3)C)c1
0.292169	Brc1cnc(N2CCN(CC2)C)c(NC(=O)c3cc(NC(=O)OCC4c5c(c6c4cccc6)cccc5)c(cc3)C)c1
0.292169	Brc1cnc(N2CCN(CC2)C)c(NC(=O)c3cc(NC(=O)OCC4c5c(c6c4cccc6)cccc5)c(cc3)C)c1
0.292	S(Cc1c(NC(=O)c2nc(c3ccccc3)ccc2)cccc1)C
0.292	S(Cc1c(NC(=O)c2nc(c3ccccc3)ccc2)cccc1)C
0.292	S(Cc1c(NC(=O)c2nc(c3ccccc3)ccc2)cccc1)C
0.292	S(Cc1c(NC(=O)c2nc(c3ccccc3)ccc2)cccc1)C
0.292	S(Cc1c(NC(=O)c2nc(c3ccccc3)ccc2)cccc1)C
0.292	S(Cc1c(NC(=O)c2nc(c3ccccc3)ccc2)cccc1)C
0.292	S(Cc1c(NC(=O)c2nc(c3ccccc3)ccc2)cccc1)C
0.292	S(Cc1c(NC(=O)c2nc(c3ccccc3)ccc2)cccc1)C
0.292	S(Cc1c(NC(=O)c2nc(c3ccccc3)ccc2)cccc1)C
0.292	S(Cc1c(NC(=O)c2nc(c3ccccc3)ccc2)cccc1)C
0.291971	O=C(Nc1c(ccc(NC(=O)C(C)C)c1)C)c2cnc3ncccc3c2
0.291971	O=C(Nc1c(ccc(NC(=O)C(C)C)c1)C)c2cnc3ncccc3c2
0.291971	O=C(Nc1c(ccc(NC(=O)C(C)C)c1)C)c2cnc3ncccc3c2
0.291971	O=C(Nc1c(ccc(NC(=O)C(C)C)c1)C)c2cnc3ncccc3c2
0.291971	O=C(Nc1c(ccc(NC(=O)C(C)C)c1)C)c2cnc3ncccc3c2
0.291971	O=C(Nc1c(ccc(NC(=O)C(C)C)c1)C)c2cnc3ncccc3c2
0.291971	O=C(Nc1c(ccc(NC(=O)C(C)C)c1)C)c2cnc3ncccc3c2
0.291971	O=C(Nc1c(ccc(NC(=O)C(C)C)c1)C)c2cnc3ncccc3c2
0.291971	O=C(Nc1c(ccc(NC(=O)C(C)C)c1)C)c2cnc3ncccc3c2
0.291971	O=C(Nc1c(ccc(NC(=O)C(C)C)c1)C)c2cnc3ncccc3c2
0.291829	Brc1c(ccc(Cl)c1)C(=O)Nc2c(ccc(NC(=O)C(C)C)c2)C
0.291829	Brc1c(ccc(Cl)c1)C(=O)Nc2c(ccc(NC(=O)C(C)C)c2)C
0.291829	Brc1c(ccc(Cl)c1)C(=O)Nc2c(ccc(NC(=O)C(C)C)c2)C
0.291829	Brc1c(ccc(Cl)c1)C(=O)Nc2c(ccc(NC(=O)C(C)C)c2)C
0.291829	Brc1c(ccc(Cl)c1)C(=O)Nc2c(ccc(NC(=O)C(C)C)c2)C
0.291829	Brc1c(ccc(Cl)c1)C(=O)Nc2c(ccc(NC(=O)C(C)C)c2)C
0.291829	Brc1c(ccc(Cl)c1)C(=O)Nc2c(ccc(NC(=O)C(C)C)c2)C
0.291829	Brc1c(ccc(Cl)c1)C(=O)Nc2c(ccc(NC(=O)C(C)C)c2)C
0.291829	Brc1c(ccc(Cl)c1)C(=O)Nc2c(ccc(NC(=O)C(C)C)c2)C
0.291829	Brc1c(ccc(Cl)c1)C(=O)Nc2c(ccc(NC(=O)C(C)C)c2)C
0.291667	IC1=NNC=C1C2=NOC(=N2)c3cc(NC(=O)c4cc5OCCOc5cc4)c(cc3)C
0.291667	IC1=NNC=C1C2=NOC(=N2)c3cc(NC(=O)c4cc5OCCOc5cc4)c(cc3)C
0.291367	Clc1nc(ccc1)CNC(=O)c2cc(NC(=O)c3c(F)cccc3)c(cc2)C
0.291367	Clc1nc(ccc1)CNC(=O)c2cc(NC(=O)c3c(F)cccc3)c(cc2)C
0.291367	Clc1nc(ccc1)CNC(=O)c2cc(NC(=O)c3c(F)cccc3)c(cc2)C
0.291367	Clc1nc(ccc1)CNC(=O)c2cc(NC(=O)c3c(F)cccc3)c(cc2)C
0.291367	Clc1nc(ccc1)CNC(=O)c2cc(NC(=O)c3c(F)cccc3)c(cc2)C
0.291367	Clc1nc(ccc1)CNC(=O)c2cc(NC(=O)c3c(F)cccc3)c(cc2)C
0.291367	Clc1nc(ccc1)CNC(=O)c2cc(NC(=O)c3c(F)cccc3)c(cc2)C
0.291367	Clc1nc(ccc1)CNC(=O)c2cc(NC(=O)c3c(F)cccc3)c(cc2)C
0.291367	Clc1nc(ccc1)CNC(=O)c2cc(NC(=O)c3c(F)cccc3)c(cc2)C
0.291367	Clc1nc(ccc1)CNC(=O)c2cc(NC(=O)c3c(F)cccc3)c(cc2)C
0.291339	O=C(Nc1cnccc1)c2ccc(cc2)CNC(=O)c3ccc(cc3)C=4N(N=NC4)C
0.291339	O=C(Nc1cnccc1)c2ccc(cc2)CNC(=O)c3ccc(cc3)C=4N(N=NC4)C
0.291339	O=C(Nc1cnccc1)c2ccc(cc2)CNC(=O)c3ccc(cc3)C=4N(N=NC4)C
0.291339	O=C(Nc1cnccc1)c2ccc(cc2)CNC(=O)c3ccc(cc3)C=4N(N=NC4)C
0.291262	O=C(OCC1c2c(c3c1cccc3)cccc2)Nc4c(ccc(c4)C(=O)Nc5cc(c(cc5)CN(C)C)C)C
0.291262	O=C(OCC1c2c(c3c1cccc3)cccc2)Nc4c(ccc(c4)C(=O)Nc5cc(c(cc5)CN(C)C)C)C
0.291262	O=C(OCC1c2c(c3c1cccc3)cccc2)Nc4c(ccc(c4)C(=O)Nc5cc(c(cc5)CN(C)C)C)C
0.291262	O=C(OCC1c2c(c3c1cccc3)cccc2)Nc4c(ccc(c4)C(=O)Nc5cc(c(cc5)CN(C)C)C)C
0.291262	O=C(OCC1c2c(c3c1cccc3)cccc2)Nc4c(ccc(c4)C(=O)Nc5cc(c(cc5)CN(C)C)C)C
0.291262	O=C(OCC1c2c(c3c1cccc3)cccc2)Nc4c(ccc(c4)C(=O)Nc5cc(c(cc5)CN(C)C)C)C
0.291262	O=C(OCC1c2c(c3c1cccc3)cccc2)Nc4c(ccc(c4)C(=O)Nc5cc(c(cc5)CN(C)C)C)C
0.291262	O=C(OCC1c2c(c3c1cccc3)cccc2)Nc4c(ccc(c4)C(=O)Nc5cc(c(cc5)CN(C)C)C)C
0.291262	O=C(OCC1c2c(c3c1cccc3)cccc2)Nc4c(ccc(c4)C(=O)Nc5cc(c(cc5)CN(C)C)C)C
0.291262	O=C(OCC1c2c(c3c1cccc3)cccc2)Nc4c(ccc(c4)C(=O)Nc5cc(c(cc5)CN(C)C)C)C
0.29078	Brc1cncc(c1)CC(=O)Nc2cc(c(NC(=O)c3cc(S(=O)(=O)C)ccc3)cc2)C
0.290698	O=C(Nc1c(O)cc(cc1)CN)c2nccc(c3ccccc3)c2
0.290698	O=C(Nc1c(O)cc(cc1)CN)c2nccc(c3ccccc3)c2
0.290698	O=C(Nc1c(O)cc(cc1)CN)c2nccc(c3ccccc3)c2
0.290698	O=C(Nc1c(O)cc(cc1)CN)c2nccc(c3ccccc3)c2
0.290698	O=C(Nc1c(O)cc(cc1)CN)c2nccc(c3ccccc3)c2
0.289683	Clc1ccc(cc1)C(=O)N2CCN(CC(=O)Nc3cc(c(cc3)C)C)CCC2
0.289157	O=C(Nc1c(ccc(NC(=O)C(C)C)c1)C)C(Oc2ccc(c3ccccc3)cc2)C
0.289157	O=C(Nc1c(ccc(NC(=O)C(C)C)c1)C)C(Oc2ccc(c3ccccc3)cc2)C
0.289157	O=C(Nc1c(ccc(NC(=O)C(C)C)c1)C)C(Oc2ccc(c3ccccc3)cc2)C
0.289157	O=C(Nc1c(ccc(NC(=O)C(C)C)c1)C)C(Oc2ccc(c3ccccc3)cc2)C
0.289157	O=C(Nc1c(ccc(NC(=O)C(C)C)c1)C)C(Oc2ccc(c3ccccc3)cc2)C
0.289157	O=C(Nc1c(ccc(NC(=O)C(C)C)c1)C)C(Oc2ccc(c3ccccc3)cc2)C
0.289157	O=C(Nc1c(ccc(NC(=O)C(C)C)c1)C)C(Oc2ccc(c3ccccc3)cc2)C
0.289157	O=C(Nc1c(ccc(NC(=O)C(C)C)c1)C)C(Oc2ccc(c3ccccc3)cc2)C
0.289157	O=C(Nc1c(ccc(NC(=O)C(C)C)c1)C)C(Oc2ccc(c3ccccc3)cc2)C
0.289157	O=C(Nc1c(ccc(NC(=O)C(C)C)c1)C)C(Oc2ccc(c3ccccc3)cc2)C
0.288809	O=C(Nc1cc(OCc2cnccc2)c(OC)cc1)c3cc4c(cc3)CCCC4
0.288809	O=C(Nc1cc(OCc2cnccc2)c(OC)cc1)c3cc4c(cc3)CCCC4
0.288809	O=C(Nc1cc(OCc2cnccc2)c(OC)cc1)c3cc4c(cc3)CCCC4
0.288809	O=C(Nc1cc(OCc2cnccc2)c(OC)cc1)c3cc4c(cc3)CCCC4
0.288809	O=C(Nc1cc(OCc2cnccc2)c(OC)cc1)c3cc4c(cc3)CCCC4
0.288809	O=C(Nc1cc(OCc2cnccc2)c(OC)cc1)c3cc4c(cc3)CCCC4
0.288809	O=C(Nc1cc(OCc2cnccc2)c(OC)cc1)c3cc4c(cc3)CCCC4
0.288809	O=C(Nc1cc(OCc2cnccc2)c(OC)cc1)c3cc4c(cc3)CCCC4
0.288809	O=C(Nc1cc(OCc2cnccc2)c(OC)cc1)c3cc4c(cc3)CCCC4
0.288809	O=C(Nc1cc(OCc2cnccc2)c(OC)cc1)c3cc4c(cc3)CCCC4
0.288618	O=C(Nc1cc(ccc1)CNC(=O)c2cnccc2)c3ncccc3
0.288618	O=C(Nc1cc(ccc1)CNC(=O)c2cnccc2)c3ncccc3
0.288618	O=C(Nc1cc(ccc1)CNC(=O)c2cnccc2)c3ncccc3
0.288618	O=C(Nc1cc(ccc1)CNC(=O)c2cnccc2)c3ncccc3
0.288618	O=C(Nc1cc(ccc1)CNC(=O)c2cnccc2)c3ncccc3
0.28839	Clc1c(OCC(F)(F)F)c(Cl)cc(NC(=O)c2cc(c3ccccc3)c(cc2)C)c1
0.28839	Clc1c(OCC(F)(F)F)c(Cl)cc(NC(=O)c2cc(c3ccccc3)c(cc2)C)c1
0.28839	Clc1c(OCC(F)(F)F)c(Cl)cc(NC(=O)c2cc(c3ccccc3)c(cc2)C)c1
0.28839	Clc1c(OCC(F)(F)F)c(Cl)cc(NC(=O)c2cc(c3ccccc3)c(cc2)C)c1
0.28839	Clc1c(OCC(F)(F)F)c(Cl)cc(NC(=O)c2cc(c3ccccc3)c(cc2)C)c1
0.28839	Clc1c(OCC(F)(F)F)c(Cl)cc(NC(=O)c2cc(c3ccccc3)c(cc2)C)c1
0.28839	Clc1c(OCC(F)(F)F)c(Cl)cc(NC(=O)c2cc(c3ccccc3)c(cc2)C)c1
0.28839	Clc1c(OCC(F)(F)F)c(Cl)cc(NC(=O)c2cc(c3ccccc3)c(cc2)C)c1
0.28839	Clc1c(OCC(F)(F)F)c(Cl)cc(NC(=O)c2cc(c3ccccc3)c(cc2)C)c1
0.28839	Clc1c(OCC(F)(F)F)c(Cl)cc(NC(=O)c2cc(c3ccccc3)c(cc2)C)c1
0.288066	OCC(CNc1c(ccc(c2nccnc2)c1)C)C
0.288066	OCC(CNc1c(ccc(c2nccnc2)c1)C)C
0.287449	O=C(N1CCC2(CC1)CCN(CC2)C)c3cc(NC(=O)C)c(cc3)C
0.287449	O=C(N1CCC2(CC1)CCN(CC2)C)c3cc(NC(=O)C)c(cc3)C
0.287449	O=C(N1CCC2(CC1)CCN(CC2)C)c3cc(NC(=O)C)c(cc3)C
0.287449	O=C(N1CCC2(CC1)CCN(CC2)C)c3cc(NC(=O)C)c(cc3)C
0.287449	O=C(N1CCC2(CC1)CCN(CC2)C)c3cc(NC(=O)C)c(cc3)C
0.287449	O=C(N1CCC2(CC1)CCN(CC2)C)c3cc(NC(=O)C)c(cc3)C
0.287449	O=C(N1CCC2(CC1)CCN(CC2)C)c3cc(NC(=O)C)c(cc3)C
0.287449	O=C(N1CCC2(CC1)CCN(CC2)C)c3cc(NC(=O)C)c(cc3)C
0.287449	O=C(N1CCC2(CC1)CCN(CC2)C)c3cc(NC(=O)C)c(cc3)C
0.287449	O=C(N1CCC2(CC1)CCN(CC2)C)c3cc(NC(=O)C)c(cc3)C
0.287234	[O-][N+](=O)c1c(NC(=O)c2cc(OC)c(cc2)C)cc(N3CCN(CC3)C)cc1
0.287234	[O-][N+](=O)c1c(NC(=O)c2cc(OC)c(cc2)C)cc(N3CCN(CC3)C)cc1
0.287234	[O-][N+](=O)c1c(NC(=O)c2cc(OC)c(cc2)C)cc(N3CCN(CC3)C)cc1
0.287234	[O-][N+](=O)c1c(NC(=O)c2cc(OC)c(cc2)C)cc(N3CCN(CC3)C)cc1
0.287234	[O-][N+](=O)c1c(NC(=O)c2cc(OC)c(cc2)C)cc(N3CCN(CC3)C)cc1
0.287234	[O-][N+](=O)c1c(NC(=O)c2cc(OC)c(cc2)C)cc(N3CCN(CC3)C)cc1
0.287234	[O-][N+](=O)c1c(NC(=O)c2cc(OC)c(cc2)C)cc(N3CCN(CC3)C)cc1
0.287234	[O-][N+](=O)c1c(NC(=O)c2cc(OC)c(cc2)C)cc(N3CCN(CC3)C)cc1
0.287234	[O-][N+](=O)c1c(NC(=O)c2cc(OC)c(cc2)C)cc(N3CCN(CC3)C)cc1
0.287234	[O-][N+](=O)c1c(NC(=O)c2cc(OC)c(cc2)C)cc(N3CCN(CC3)C)cc1
0.286792	Fc1ncc(OC)c(NC(=O)c2cc(ncc2)c3ccccc3)c1
0.286792	Fc1ncc(OC)c(NC(=O)c2cc(ncc2)c3ccccc3)c1
0.286792	Fc1ncc(OC)c(NC(=O)c2cc(ncc2)c3ccccc3)c1
0.286792	Fc1ncc(OC)c(NC(=O)c2cc(ncc2)c3ccccc3)c1
0.286792	Fc1ncc(OC)c(NC(=O)c2cc(ncc2)c3ccccc3)c1
0.286792	Fc1ncc(OC)c(NC(=O)c2cc(ncc2)c3ccccc3)c1
0.286792	Fc1ncc(OC)c(NC(=O)c2cc(ncc2)c3ccccc3)c1
0.286792	Fc1ncc(OC)c(NC(=O)c2cc(ncc2)c3ccccc3)c1
0.286792	Fc1ncc(OC)c(NC(=O)c2cc(ncc2)c3ccccc3)c1
0.286792	Fc1ncc(OC)c(NC(=O)c2cc(ncc2)c3ccccc3)c1
0.286738	S1C(=NC(C(=O)Nc2c(cc(cc2)C(=O)NC)C)=C1)c3ccc(OC(C)C)cc3
0.286738	S1C(=NC(C(=O)Nc2c(cc(cc2)C(=O)NC)C)=C1)c3ccc(OC(C)C)cc3
0.286738	S1C(=NC(C(=O)Nc2c(cc(cc2)C(=O)NC)C)=C1)c3ccc(OC(C)C)cc3
0.286738	S1C(=NC(C(=O)Nc2c(cc(cc2)C(=O)NC)C)=C1)c3ccc(OC(C)C)cc3
0.286738	S1C(=NC(C(=O)Nc2c(cc(cc2)C(=O)NC)C)=C1)c3ccc(OC(C)C)cc3
0.286738	S1C(=NC(C(=O)Nc2c(cc(cc2)C(=O)NC)C)=C1)c3ccc(OC(C)C)cc3
0.286738	S1C(=NC(C(=O)Nc2c(cc(cc2)C(=O)NC)C)=C1)c3ccc(OC(C)C)cc3
0.286738	S1C(=NC(C(=O)Nc2c(cc(cc2)C(=O)NC)C)=C1)c3ccc(OC(C)C)cc3
0.286738	S1C(=NC(C(=O)Nc2c(cc(cc2)C(=O)NC)C)=C1)c3ccc(OC(C)C)cc3
0.286738	S1C(=NC(C(=O)Nc2c(cc(cc2)C(=O)NC)C)=C1)c3ccc(OC(C)C)cc3
0.286325	FC(F)Oc1c(ccc(c1)C(=O)Nc2ccccc2)C
0.286325	FC(F)Oc1c(ccc(c1)C(=O)Nc2ccccc2)C
0.286325	FC(F)Oc1c(ccc(c1)C(=O)Nc2ccccc2)C
0.286325	FC(F)Oc1c(ccc(c1)C(=O)Nc2ccccc2)C
0.286325	FC(F)Oc1c(ccc(c1)C(=O)Nc2ccccc2)C
0.286325	FC(F)Oc1c(ccc(c1)C(=O)Nc2ccccc2)C
0.286325	FC(F)Oc1c(ccc(c1)C(=O)Nc2ccccc2)C
0.286325	FC(F)Oc1c(ccc(c1)C(=O)Nc2ccccc2)C
0.286325	FC(F)Oc1c(ccc(c1)C(=O)Nc2ccccc2)C
0.286325	FC(F)Oc1c(ccc(c1)C(=O)Nc2ccccc2)C
0.28626	O=C(Nc1cc(ccc1)CNC(=O)c2cc(ccc2)C3=NOC(O)=N3)c4ccncc4
0.28626	O=C(Nc1cc(ccc1)CNC(=O)c2cc(ccc2)C3=NOC(O)=N3)c4ccncc4
0.28626	O=C(Nc1cc(ccc1)CNC(=O)c2cc(ccc2)C3=NOC(O)=N3)c4ccncc4
0.286195	S1C(=NC(=C1)CC(=O)Nc2cc(c(OCCN3CCCC3)cc2)C)NC(=O)c4ccccc4
0.286195	S1C(=NC(=C1)CC(=O)Nc2cc(c(OCCN3CCCC3)cc2)C)NC(=O)c4ccccc4
0.286195	S1C(=NC(=C1)CC(=O)Nc2cc(c(OCCN3CCCC3)cc2)C)NC(=O)c4ccccc4
0.286195	S1C(=NC(=C1)CC(=O)Nc2cc(c(OCCN3CCCC3)cc2)C)NC(=O)c4ccccc4
0.285714	O=C(Nc1cc(NC(=O)C=O)ccc1)c2cnccc2
0.285714	Fc1c(cccc1)C(=O)Nc2c(ccc(c2)C(=O)NC(c3ccc(cc3)C)CN4CCOCC4)C
0.285714	Clc1cc(ccc1)CN2CCN(C(=O)c3cc(c(cc3)C)C)CC2
0.285714	Clc1cc(ccc1)CN2CCN(C(=O)c3cc(c(cc3)C)C)CC2
0.285714	Clc1cc(ccc1)CN2CCN(C(=O)c3cc(c(cc3)C)C)CC2
0.285714	Clc1cc(ccc1)CN2CCN(C(=O)c3cc(c(cc3)C)C)CC2
0.285714	Clc1cc(ccc1)CN2CCN(C(=O)c3cc(c(cc3)C)C)CC2
0.285276	S(=O)(=O)(Nc1cc(ccc1)C(=O)Nc2c(cccc2)C(F)(F)F)c3c(ccc(c3)C=4N=C(SC4)C)C
0.285276	S(=O)(=O)(Nc1cc(ccc1)C(=O)Nc2c(cccc2)C(F)(F)F)c3c(ccc(c3)C=4N=C(SC4)C)C
0.285276	S(=O)(=O)(Nc1cc(ccc1)C(=O)Nc2c(cccc2)C(F)(F)F)c3c(ccc(c3)C=4N=C(SC4)C)C
0.285276	S(=O)(=O)(Nc1cc(ccc1)C(=O)Nc2c(cccc2)C(F)(F)F)c3c(ccc(c3)C=4N=C(SC4)C)C
0.285276	S(=O)(=O)(Nc1cc(ccc1)C(=O)Nc2c(cccc2)C(F)(F)F)c3c(ccc(c3)C=4N=C(SC4)C)C
0.285276	S(=O)(=O)(Nc1cc(ccc1)C(=O)Nc2c(cccc2)C(F)(F)F)c3c(ccc(c3)C=4N=C(SC4)C)C
0.285276	S(=O)(=O)(Nc1cc(ccc1)C(=O)Nc2c(cccc2)C(F)(F)F)c3c(ccc(c3)C=4N=C(SC4)C)C
0.285276	S(=O)(=O)(Nc1cc(ccc1)C(=O)Nc2c(cccc2)C(F)(F)F)c3c(ccc(c3)C=4N=C(SC4)C)C
0.285276	S(=O)(=O)(Nc1cc(ccc1)C(=O)Nc2c(cccc2)C(F)(F)F)c3c(ccc(c3)C=4N=C(SC4)C)C
0.285276	S(=O)(=O)(Nc1cc(ccc1)C(=O)Nc2c(cccc2)C(F)(F)F)c3c(ccc(c3)C=4N=C(SC4)C)C
0.285199	O=C(Nc1c(OCC2CCCCC2)cccc1)c3cc(c4ccccc4)c(cc3)C
0.285199	O=C(Nc1c(OCC2CCCCC2)cccc1)c3cc(c4ccccc4)c(cc3)C
0.285199	O=C(Nc1c(OCC2CCCCC2)cccc1)c3cc(c4ccccc4)c(cc3)C
0.285199	O=C(Nc1c(OCC2CCCCC2)cccc1)c3cc(c4ccccc4)c(cc3)C
0.285199	O=C(Nc1c(OCC2CCCCC2)cccc1)c3cc(c4ccccc4)c(cc3)C
0.285199	O=C(Nc1c(OCC2CCCCC2)cccc1)c3cc(c4ccccc4)c(cc3)C
0.285199	O=C(Nc1c(OCC2CCCCC2)cccc1)c3cc(c4ccccc4)c(cc3)C
0.285199	O=C(Nc1c(OCC2CCCCC2)cccc1)c3cc(c4ccccc4)c(cc3)C
0.285199	O=C(Nc1c(OCC2CCCCC2)cccc1)c3cc(c4ccccc4)c(cc3)C
0.285199	O=C(Nc1c(OCC2CCCCC2)cccc1)c3cc(c4ccccc4)c(cc3)C
0.285199	[O-][N+](=O)c1c(NC(=O)c2cc(ccc2)Cc3ccccc3)cc(N4CCN(CC4)C)cc1
0.285199	[O-][N+](=O)c1c(NC(=O)c2cc(ccc2)Cc3ccccc3)cc(N4CCN(CC4)C)cc1
0.285199	[O-][N+](=O)c1c(NC(=O)c2cc(ccc2)Cc3ccccc3)cc(N4CCN(CC4)C)cc1
0.285199	[O-][N+](=O)c1c(NC(=O)c2cc(ccc2)Cc3ccccc3)cc(N4CCN(CC4)C)cc1
0.285199	[O-][N+](=O)c1c(NC(=O)c2cc(ccc2)Cc3ccccc3)cc(N4CCN(CC4)C)cc1
0.285185	FC(F)(F)CCN1N=CC(C(=O)Nc2c(ccc(NC(=O)C(C)C)c2)C)=C1
0.285185	FC(F)(F)CCN1N=CC(C(=O)Nc2c(ccc(NC(=O)C(C)C)c2)C)=C1
0.285185	FC(F)(F)CCN1N=CC(C(=O)Nc2c(ccc(NC(=O)C(C)C)c2)C)=C1
0.285185	FC(F)(F)CCN1N=CC(C(=O)Nc2c(ccc(NC(=O)C(C)C)c2)C)=C1
0.285185	FC(F)(F)CCN1N=CC(C(=O)Nc2c(ccc(NC(=O)C(C)C)c2)C)=C1
0.285185	FC(F)(F)CCN1N=CC(C(=O)Nc2c(ccc(NC(=O)C(C)C)c2)C)=C1
0.285185	FC(F)(F)CCN1N=CC(C(=O)Nc2c(ccc(NC(=O)C(C)C)c2)C)=C1
0.285185	FC(F)(F)CCN1N=CC(C(=O)Nc2c(ccc(NC(=O)C(C)C)c2)C)=C1
0.285185	FC(F)(F)CCN1N=CC(C(=O)Nc2c(ccc(NC(=O)C(C)C)c2)C)=C1
0.285171	Clc1c(ccc(NC(=O)c2nccc(c3ccccc3)c2)c1)C(=O)C
0.285171	Clc1c(ccc(NC(=O)c2nccc(c3ccccc3)c2)c1)C(=O)C
0.285171	Clc1c(ccc(NC(=O)c2nccc(c3ccccc3)c2)c1)C(=O)C
0.285171	Clc1c(ccc(NC(=O)c2nccc(c3ccccc3)c2)c1)C(=O)C
0.285171	Clc1c(ccc(NC(=O)c2nccc(c3ccccc3)c2)c1)C(=O)C
0.285171	Clc1c(ccc(NC(=O)c2nccc(c3ccccc3)c2)c1)C(=O)C
0.285171	Clc1c(ccc(NC(=O)c2nccc(c3ccccc3)c2)c1)C(=O)C
0.285171	Clc1c(ccc(NC(=O)c2nccc(c3ccccc3)c2)c1)C(=O)C
0.285171	Clc1c(ccc(NC(=O)c2nccc(c3ccccc3)c2)c1)C(=O)C
0.285171	Clc1c(ccc(NC(=O)c2nccc(c3ccccc3)c2)c1)C(=O)C
0.285156	Fc1c(OCc2ccccc2)c(F)cc(c1)C(=O)Nc3cc(c4cncnc4)ccc3
0.285156	Fc1c(OCc2ccccc2)c(F)cc(c1)C(=O)Nc3cc(c4cncnc4)ccc3
0.285156	Fc1c(OCc2ccccc2)c(F)cc(c1)C(=O)Nc3cc(c4cncnc4)ccc3
0.285156	Fc1c(OCc2ccccc2)c(F)cc(c1)C(=O)Nc3cc(c4cncnc4)ccc3
0.285156	Fc1c(OCc2ccccc2)c(F)cc(c1)C(=O)Nc3cc(c4cncnc4)ccc3
0.285156	Fc1c(OCc2ccccc2)c(F)cc(c1)C(=O)Nc3cc(c4cncnc4)ccc3
0.285141	O=C(Nc1cc(c(cc1)CN(C)C)C)c2cc(NCCO)ccc2
0.285141	O=C(Nc1cc(c(cc1)CN(C)C)C)c2cc(NCCO)ccc2
0.284644	O=C(Nc1cc(c(cc1)CN(C)C)C)c2c(NC(=O)C)cncc2
0.284644	O=C(Nc1cc(c(cc1)CN(C)C)C)c2c(NC(=O)C)cncc2
0.284644	O=C(Nc1cc(c(cc1)CN(C)C)C)c2c(NC(=O)C)cncc2
0.284644	O=C(Nc1cc(c(cc1)CN(C)C)C)c2c(NC(=O)C)cncc2
0.284644	O=C(Nc1cc(c(cc1)CN(C)C)C)c2c(NC(=O)C)cncc2
0.284644	O=C(Nc1cc(c(cc1)CN(C)C)C)c2c(NC(=O)C)cncc2
0.284644	O=C(Nc1cc(c(cc1)CN(C)C)C)c2c(NC(=O)C)cncc2
0.284644	O=C(Nc1cc(c(cc1)CN(C)C)C)c2c(NC(=O)C)cncc2
0.284644	O=C(Nc1cc(c(cc1)CN(C)C)C)c2c(NC(=O)C)cncc2
0.284644	O=C(Nc1cc(c(cc1)CN(C)C)C)c2c(NC(=O)C)cncc2
0.284553	O=C(Nc1ccc(cc1)CCN2CCOCC2)c3cnc(NC4CC4)cc3
0.284553	O=C(Nc1ccc(cc1)CCN2CCOCC2)c3cnc(NC4CC4)cc3
0.284173	O=C(Nc1c(O)ccc(c1)C(=O)CC)c2cc(ccc2)C3=NNC(=O)C=C3
0.284173	O=C(Nc1c(O)ccc(c1)C(=O)CC)c2cc(ccc2)C3=NNC(=O)C=C3
0.284173	O=C(Nc1c(O)ccc(c1)C(=O)CC)c2cc(ccc2)C3=NNC(=O)C=C3
0.284173	O=C(Nc1c(O)ccc(c1)C(=O)CC)c2cc(ccc2)C3=NNC(=O)C=C3
0.284173	O=C(Nc1c(O)ccc(c1)C(=O)CC)c2cc(ccc2)C3=NNC(=O)C=C3
0.284173	O=C(Nc1c(O)ccc(c1)C(=O)CC)c2cc(ccc2)C3=NNC(=O)C=C3
0.284173	O=C(Nc1c(O)ccc(c1)C(=O)CC)c2cc(ccc2)C3=NNC(=O)C=C3
0.284173	O=C(Nc1c(O)ccc(c1)C(=O)CC)c2cc(ccc2)C3=NNC(=O)C=C3
0.284173	O=C(Nc1c(O)ccc(c1)C(=O)CC)c2cc(ccc2)C3=NNC(=O)C=C3
0.284173	O=C(Nc1c(O)ccc(c1)C(=O)CC)c2cc(ccc2)C3=NNC(=O)C=C3
0.283688	S(=O)(=O)(N1CCN(CC1)CC)c2ccc(cc2)CCC(=O)Nc3c(ccc(NC(=O)C(C)C)c3)C
0.283688	S(=O)(=O)(N1CCN(CC1)CC)c2ccc(cc2)CCC(=O)Nc3c(ccc(NC(=O)C(C)C)c3)C
0.283582	O=C(NCc1cc(c(NC2CC2)cc1)C)c3nccc(c4ccccc4)c3
0.283401	O=C(NCc1ccc(cc1)C(=O)Nc2cnccc2)c3nc(ccc3)CC
0.283401	O=C(NCc1ccc(cc1)C(=O)Nc2cnccc2)c3nc(ccc3)CC
0.283401	O=C(NCc1ccc(cc1)C(=O)Nc2cnccc2)c3nc(ccc3)CC
0.283401	O=C(NCc1ccc(cc1)C(=O)Nc2cnccc2)c3nc(ccc3)CC
0.283401	O=C(NCc1ccc(cc1)C(=O)Nc2cnccc2)c3nc(ccc3)CC
0.283401	O=C(NCc1ccc(cc1)C(=O)Nc2cnccc2)c3nc(ccc3)CC
0.283401	O=C(NCc1ccc(cc1)C(=O)Nc2cnccc2)c3nc(ccc3)CC
0.283401	O=C(NCc1ccc(cc1)C(=O)Nc2cnccc2)c3nc(ccc3)CC
0.283401	O=C(NCc1ccc(cc1)C(=O)Nc2cnccc2)c3nc(ccc3)CC
0.283401	O=C(NCc1ccc(cc1)C(=O)Nc2cnccc2)c3nc(ccc3)CC
0.283333	O=C(Nc1nc(c(cc1)C=2C=NN(C2)C)C)C(=O)NCc3cc(ccc3)CN4CCN(CC4)C
0.283333	O=C(Nc1nc(c(cc1)C=2C=NN(C2)C)C)C(=O)NCc3cc(ccc3)CN4CCN(CC4)C
0.283333	O=C(Nc1nc(c(cc1)C=2C=NN(C2)C)C)C(=O)NCc3cc(ccc3)CN4CCN(CC4)C
0.283333	O=C(Nc1nc(c(cc1)C=2C=NN(C2)C)C)C(=O)NCc3cc(ccc3)CN4CCN(CC4)C
0.283333	O=C(Nc1nc(c(cc1)C=2C=NN(C2)C)C)C(=O)NCc3cc(ccc3)CN4CCN(CC4)C
0.283333	O=C(Nc1nc(c(cc1)C=2C=NN(C2)C)C)C(=O)NCc3cc(ccc3)CN4CCN(CC4)C
0.283333	O=C(Nc1nc(c(cc1)C=2C=NN(C2)C)C)C(=O)NCc3cc(ccc3)CN4CCN(CC4)C
0.283333	O=C(Nc1nc(c(cc1)C=2C=NN(C2)C)C)C(=O)NCc3cc(ccc3)CN4CCN(CC4)C
0.283333	O=C(Nc1nc(c(cc1)C=2C=NN(C2)C)C)C(=O)NCc3cc(ccc3)CN4CCN(CC4)C
0.283333	O=C(Nc1nc(c(cc1)C=2C=NN(C2)C)C)C(=O)NCc3cc(ccc3)CN4CCN(CC4)C
0.283088	Clc1cc(c2ccccc2)c(cc1)C(=O)Nc3cc(c(cc3)CN(C)C)C
0.283088	Clc1cc(c2ccccc2)c(cc1)C(=O)Nc3cc(c(cc3)CN(C)C)C
0.283088	Clc1cc(c2ccccc2)c(cc1)C(=O)Nc3cc(c(cc3)CN(C)C)C
0.283088	Clc1cc(c2ccccc2)c(cc1)C(=O)Nc3cc(c(cc3)CN(C)C)C
0.283088	Clc1cc(c2ccccc2)c(cc1)C(=O)Nc3cc(c(cc3)CN(C)C)C
0.283088	O=C(Nc1cc(ccc1)CNC(=O)c2cncc(c2)C3=COC=C3)c4ncccc4
0.283088	O=C(Nc1cc(ccc1)CNC(=O)c2cncc(c2)C3=COC=C3)c4ncccc4
0.282895	S(=O)(=O)(c1cc(ccc1)C(=O)Nc2c(cc(NC(=O)c3c(nccc3)N4CCCCC4)cc2)C)C
0.282895	S(=O)(=O)(c1cc(ccc1)C(=O)Nc2c(cc(NC(=O)c3c(nccc3)N4CCCCC4)cc2)C)C
0.282828	O=C(Nc1cc2c(N(C(=O)C)CC2)cc1)c3cc(c4ccccc4)c(cc3)C
0.282828	O=C(Nc1cc2c(N(C(=O)C)CC2)cc1)c3cc(c4ccccc4)c(cc3)C
0.282828	O=C(Nc1cc2c(N(C(=O)C)CC2)cc1)c3cc(c4ccccc4)c(cc3)C
0.282828	O=C(Nc1cc2c(N(C(=O)C)CC2)cc1)c3cc(c4ccccc4)c(cc3)C
0.282828	O=C(Nc1cc2c(N(C(=O)C)CC2)cc1)c3cc(c4ccccc4)c(cc3)C
0.282828	O=C(Nc1cc2c(N(C(=O)C)CC2)cc1)c3cc(c4ccccc4)c(cc3)C
0.282828	O=C(Nc1cc2c(N(C(=O)C)CC2)cc1)c3cc(c4ccccc4)c(cc3)C
0.282828	O=C(Nc1cc2c(N(C(=O)C)CC2)cc1)c3cc(c4ccccc4)c(cc3)C
0.282828	O=C(Nc1cc2c(N(C(=O)C)CC2)cc1)c3cc(c4ccccc4)c(cc3)C
0.282828	O=C(Nc1cc2c(N(C(=O)C)CC2)cc1)c3cc(c4ccccc4)c(cc3)C
0.282609	O=C(Nc1c(cc(N2CCN(CC2)CC)cc1)C)c3nc(N4CCCC4)cnc3
0.282609	O=C(Nc1c(cc(N2CCN(CC2)CC)cc1)C)c3nc(N4CCCC4)cnc3
0.282609	O=C(Nc1c(cc(N2CCN(CC2)CC)cc1)C)c3nc(N4CCCC4)cnc3
0.282609	O=C(Nc1c(cc(N2CCN(CC2)CC)cc1)C)c3nc(N4CCCC4)cnc3
0.282609	O=C(Nc1c(cc(N2CCN(CC2)CC)cc1)C)c3nc(N4CCCC4)cnc3
0.282609	O=C(Nc1c(cc(N2CCN(CC2)CC)cc1)C)c3nc(N4CCCC4)cnc3
0.282609	O=C(Nc1c(cc(N2CCN(CC2)CC)cc1)C)c3nc(N4CCCC4)cnc3
0.282609	O=C(Nc1c(cc(N2CCN(CC2)CC)cc1)C)c3nc(N4CCCC4)cnc3
0.282609	O=C(Nc1c(cc(N2CCN(CC2)CC)cc1)C)c3nc(N4CCCC4)cnc3
0.282443	S(=O)(=O)(c1cc(ccc1)C(=O)Nc2c(cc(NC(=O)c3cc(NCCO)ccc3)cc2)C)C
0.282392	S1C(=NC(=C1)CC(=O)N2CCC(c3nc(c4ccc(F)cc4)ccn3)CC2)NC(=O)c5ccccc5
0.282392	S1C(=NC(=C1)CC(=O)N2CCC(c3nc(c4ccc(F)cc4)ccn3)CC2)NC(=O)c5ccccc5
0.282392	S1C(=NC(=C1)CC(=O)N2CCC(c3nc(c4ccc(F)cc4)ccn3)CC2)NC(=O)c5ccccc5
0.282392	S1C(=NC(=C1)CC(=O)N2CCC(c3nc(c4ccc(F)cc4)ccn3)CC2)NC(=O)c5ccccc5
0.282392	S1C(=NC(=C1)CC(=O)N2CCC(c3nc(c4ccc(F)cc4)ccn3)CC2)NC(=O)c5ccccc5
0.282392	S1C(=NC(=C1)CC(=O)N2CCC(c3nc(c4ccc(F)cc4)ccn3)CC2)NC(=O)c5ccccc5
0.282392	S1C(=NC(=C1)CC(=O)N2CCC(c3nc(c4ccc(F)cc4)ccn3)CC2)NC(=O)c5ccccc5
0.282392	S1C(=NC(=C1)CC(=O)N2CCC(c3nc(c4ccc(F)cc4)ccn3)CC2)NC(=O)c5ccccc5
0.282392	S1C(=NC(=C1)CC(=O)N2CCC(c3nc(c4ccc(F)cc4)ccn3)CC2)NC(=O)c5ccccc5
0.282392	S1C(=NC(=C1)CC(=O)N2CCC(c3nc(c4ccc(F)cc4)ccn3)CC2)NC(=O)c5ccccc5
0.282353	O=C(Nc1c(ccc(c1)C=2ON=CN2)C)Cc3ccncc3
0.282353	O=C(Nc1c(ccc(c1)C=2ON=CN2)C)Cc3ccncc3
0.282353	O=C(Nc1c(ccc(c1)C=2ON=CN2)C)Cc3ccncc3
0.282353	O=C(Nc1c(ccc(c1)C=2ON=CN2)C)Cc3ccncc3
0.282353	O=C(Nc1c(ccc(c1)C=2ON=CN2)C)Cc3ccncc3
0.282353	O=C(Nc1c(ccc(c1)C=2ON=CN2)C)Cc3ccncc3
0.282353	O=C(Nc1c(ccc(c1)C=2ON=CN2)C)Cc3ccncc3
0.282353	O=C(Nc1c(ccc(c1)C=2ON=CN2)C)Cc3ccncc3
0.282353	O=C(Nc1c(ccc(c1)C=2ON=CN2)C)Cc3ccncc3
0.282353	O=C(Nc1c(ccc(c1)C=2ON=CN2)C)Cc3ccncc3
0.282158	O=C(Nc1nccc(c1)Cc2ccccc2)c3ccc(NC(=O)C(C)C)cc3
0.282158	O=C(Nc1nccc(c1)Cc2ccccc2)c3ccc(NC(=O)C(C)C)cc3
0.282158	O=C(Nc1nccc(c1)Cc2ccccc2)c3ccc(NC(=O)C(C)C)cc3
0.282158	O=C(Nc1nccc(c1)Cc2ccccc2)c3ccc(NC(=O)C(C)C)cc3
0.282158	O=C(Nc1nccc(c1)Cc2ccccc2)c3ccc(NC(=O)C(C)C)cc3
0.281553	O=C(Nc1cnccc1)c2ccc(O)cc2
0.281553	O=C(Nc1cnccc1)c2ccc(O)cc2
0.281553	O=C(Nc1cnccc1)c2ccc(O)cc2
0.281553	O=C(Nc1cnccc1)c2ccc(O)cc2
0.281553	O=C(Nc1cnccc1)c2ccc(O)cc2
0.281553	O=C(Nc1cnccc1)c2ccc(O)cc2
0.281553	O=C(Nc1cnccc1)c2ccc(O)cc2
0.281553	O=C(Nc1cnccc1)c2ccc(O)cc2
0.281553	O=C(Nc1cnccc1)c2ccc(O)cc2
0.281553	O=C(Nc1cnccc1)c2ccc(O)cc2
0.281139	Fc1c(cccc1)C(=O)Nc2c(ccc(c2)C(=O)Nc3ccc(N(C(=O)CC)C)cc3)C
0.281124	n1c(nccc1c2cncnc2)C3CCN(CC3)CCCc4ccncc4
0.281124	n1c(nccc1c2cncnc2)C3CCN(CC3)CCCc4ccncc4
0.281124	n1c(nccc1c2cncnc2)C3CCN(CC3)CCCc4ccncc4
0.280255	S1C(c2c(cncc2)C)=CC=C1C(=O)Nc3cc4N=C(Nc4cc3)CN5CCN(CC5)C
0.280255	S1C(c2c(cncc2)C)=CC=C1C(=O)Nc3cc4N=C(Nc4cc3)CN5CCN(CC5)C
0.280255	S1C(c2c(cncc2)C)=CC=C1C(=O)Nc3cc4N=C(Nc4cc3)CN5CCN(CC5)C
0.280255	S1C(c2c(cncc2)C)=CC=C1C(=O)Nc3cc4N=C(Nc4cc3)CN5CCN(CC5)C
0.280255	S1C(c2c(cncc2)C)=CC=C1C(=O)Nc3cc4N=C(Nc4cc3)CN5CCN(CC5)C
0.280255	S1C(c2c(cncc2)C)=CC=C1C(=O)Nc3cc4N=C(Nc4cc3)CN5CCN(CC5)C
0.280255	S1C(c2c(cncc2)C)=CC=C1C(=O)Nc3cc4N=C(Nc4cc3)CN5CCN(CC5)C
0.280255	S1C(c2c(cncc2)C)=CC=C1C(=O)Nc3cc4N=C(Nc4cc3)CN5CCN(CC5)C
0.280255	S1C(c2c(cncc2)C)=CC=C1C(=O)Nc3cc4N=C(Nc4cc3)CN5CCN(CC5)C
0.280255	S1C(c2c(cncc2)C)=CC=C1C(=O)Nc3cc4N=C(Nc4cc3)CN5CCN(CC5)C
0.280156	Clc1cc(ccc1)CN2CCN(C(=O)c3cc(ncc3)c4ccccc4)CC2
0.280156	Clc1cc(ccc1)CN2CCN(C(=O)c3cc(ncc3)c4ccccc4)CC2
0.280156	Clc1cc(ccc1)CN2CCN(C(=O)c3cc(ncc3)c4ccccc4)CC2
0.280156	Clc1cc(ccc1)CN2CCN(C(=O)c3cc(ncc3)c4ccccc4)CC2
0.280156	Clc1cc(ccc1)CN2CCN(C(=O)c3cc(ncc3)c4ccccc4)CC2
0.280156	Clc1cc(ccc1)CN2CCN(C(=O)c3cc(ncc3)c4ccccc4)CC2
0.280156	Clc1cc(ccc1)CN2CCN(C(=O)c3cc(ncc3)c4ccccc4)CC2
0.280156	Clc1cc(ccc1)CN2CCN(C(=O)c3cc(ncc3)c4ccccc4)CC2
0.280156	Clc1cc(ccc1)CN2CCN(C(=O)c3cc(ncc3)c4ccccc4)CC2
0.280156	Clc1cc(ccc1)CN2CCN(C(=O)c3cc(ncc3)c4ccccc4)CC2
0.28	Brc1cc(NC(=O)c2cnc(NC3CC3)cc2)c(NC4CC4)cc1
0.28	Brc1cc(NC(=O)c2cnc(NC3CC3)cc2)c(NC4CC4)cc1
0.28	Brc1cc(NC(=O)c2cnc(NC3CC3)cc2)c(NC4CC4)cc1
0.28	Brc1cc(NC(=O)c2cnc(NC3CC3)cc2)c(NC4CC4)cc1
0.28	Brc1cc(NC(=O)c2cnc(NC3CC3)cc2)c(NC4CC4)cc1
0.28	Brc1cc(NC(=O)c2cnc(NC3CC3)cc2)c(NC4CC4)cc1
0.28	Brc1cc(NC(=O)c2cnc(NC3CC3)cc2)c(NC4CC4)cc1
0.28	Brc1cc(NC(=O)c2cnc(NC3CC3)cc2)c(NC4CC4)cc1
0.28	Brc1cc(NC(=O)c2cnc(NC3CC3)cc2)c(NC4CC4)cc1
0.28	Brc1cc(NC(=O)c2cnc(NC3CC3)cc2)c(NC4CC4)cc1
0.279693	Clc1cc(c(NC(=O)c2cncc(c3ccc(OC)cc3)c2)cc1)c4ccccc4
0.279693	Clc1cc(c(NC(=O)c2cncc(c3ccc(OC)cc3)c2)cc1)c4ccccc4
0.279693	Clc1cc(c(NC(=O)c2cncc(c3ccc(OC)cc3)c2)cc1)c4ccccc4
0.279693	Clc1cc(c(NC(=O)c2cncc(c3ccc(OC)cc3)c2)cc1)c4ccccc4
0.279693	Clc1cc(c(NC(=O)c2cncc(c3ccc(OC)cc3)c2)cc1)c4ccccc4
0.279693	Clc1cc(c(NC(=O)c2cncc(c3ccc(OC)cc3)c2)cc1)c4ccccc4
0.279693	Clc1cc(c(NC(=O)c2cncc(c3ccc(OC)cc3)c2)cc1)c4ccccc4
0.279693	Clc1cc(c(NC(=O)c2cncc(c3ccc(OC)cc3)c2)cc1)c4ccccc4
0.279693	Clc1cc(c(NC(=O)c2cncc(c3ccc(OC)cc3)c2)cc1)c4ccccc4
0.279693	Clc1cc(c(NC(=O)c2cncc(c3ccc(OC)cc3)c2)cc1)c4ccccc4
0.279503	O=C(N(C(C)C)CC=1ON=C(N1)c2cnccc2)C(=O)Nc3cc(N4CCCC4)c(cc3)C
0.279503	O=C(N(C(C)C)CC=1ON=C(N1)c2cnccc2)C(=O)Nc3cc(N4CCCC4)c(cc3)C
0.27931	FC(F)Oc1c(ccc(c1)C(=O)Nc2c([N+]([O-])=O)ccc(N3CCN(CC3)C)c2)C
0.27931	FC(F)Oc1c(ccc(c1)C(=O)Nc2c([N+]([O-])=O)ccc(N3CCN(CC3)C)c2)C
0.27931	FC(F)Oc1c(ccc(c1)C(=O)Nc2c([N+]([O-])=O)ccc(N3CCN(CC3)C)c2)C
0.27931	FC(F)Oc1c(ccc(c1)C(=O)Nc2c([N+]([O-])=O)ccc(N3CCN(CC3)C)c2)C
0.27931	FC(F)Oc1c(ccc(c1)C(=O)Nc2c([N+]([O-])=O)ccc(N3CCN(CC3)C)c2)C
0.27931	FC(F)Oc1c(ccc(c1)C(=O)Nc2c([N+]([O-])=O)ccc(N3CCN(CC3)C)c2)C
0.27931	FC(F)Oc1c(ccc(c1)C(=O)Nc2c([N+]([O-])=O)ccc(N3CCN(CC3)C)c2)C
0.27931	FC(F)Oc1c(ccc(c1)C(=O)Nc2c([N+]([O-])=O)ccc(N3CCN(CC3)C)c2)C
0.27931	FC(F)Oc1c(ccc(c1)C(=O)Nc2c([N+]([O-])=O)ccc(N3CCN(CC3)C)c2)C
0.27931	FC(F)Oc1c(ccc(c1)C(=O)Nc2c([N+]([O-])=O)ccc(N3CCN(CC3)C)c2)C
0.279167	O=C(Nc1cnccc1)c2ccc(cc2)CNC(=O)c3cc(ccc3)CN(C)C
0.279167	O=C(Nc1cnccc1)c2ccc(cc2)CNC(=O)c3cc(ccc3)CN(C)C
0.279167	O=C(Nc1cnccc1)c2ccc(cc2)CNC(=O)c3cc(ccc3)CN(C)C
0.279167	O=C(Nc1cnccc1)c2ccc(cc2)CNC(=O)c3cc(ccc3)CN(C)C
0.279167	O=C(Nc1cnccc1)c2ccc(cc2)CNC(=O)c3cc(ccc3)CN(C)C
0.279167	O=C(Nc1cnccc1)c2ccc(cc2)CNC(=O)c3cc(ccc3)CN(C)C
0.279167	O=C(Nc1cnccc1)c2ccc(cc2)CNC(=O)c3cc(ccc3)CN(C)C
0.279167	O=C(Nc1cnccc1)c2ccc(cc2)CNC(=O)c3cc(ccc3)CN(C)C
0.279167	O=C(Nc1cnccc1)c2ccc(cc2)CNC(=O)c3cc(ccc3)CN(C)C
0.279167	O=C(Nc1cnccc1)c2ccc(cc2)CNC(=O)c3cc(ccc3)CN(C)C
0.27907	S(=O)(=O)(Nc1ccc(cc1)CCCC)c2cc(c(cc2)C)C(=O)Nc3cc(c(NC(=O)c4cc(S(=O)(=O)C)ccc4)cc3)C
0.27907	S(=O)(=O)(Nc1ccc(cc1)CCCC)c2cc(c(cc2)C)C(=O)Nc3cc(c(NC(=O)c4cc(S(=O)(=O)C)ccc4)cc3)C
0.27907	S(=O)(=O)(Nc1ccc(cc1)CCCC)c2cc(c(cc2)C)C(=O)Nc3cc(c(NC(=O)c4cc(S(=O)(=O)C)ccc4)cc3)C
0.27907	S(=O)(=O)(Nc1ccc(cc1)CCCC)c2cc(c(cc2)C)C(=O)Nc3cc(c(NC(=O)c4cc(S(=O)(=O)C)ccc4)cc3)C
0.27897	N1(Cc2cc(ccc2)CNCc3c(ccc(c3)C)C)CCN(CC1)C
0.27897	N1(Cc2cc(ccc2)CNCc3c(ccc(c3)C)C)CCN(CC1)C
0.27897	N1(Cc2cc(ccc2)CNCc3c(ccc(c3)C)C)CCN(CC1)C
0.278884	Brc1c(ccc(c1)CN2CCC(Nc3ncccc3)CC2)C
0.278884	Brc1c(ccc(c1)CN2CCC(Nc3ncccc3)CC2)C
0.278884	Brc1c(ccc(c1)CN2CCC(Nc3ncccc3)CC2)C
0.278884	Brc1c(ccc(c1)CN2CCC(Nc3ncccc3)CC2)C
0.278884	Brc1c(ccc(c1)CN2CCC(Nc3ncccc3)CC2)C
0.278884	Brc1c(ccc(c1)CN2CCC(Nc3ncccc3)CC2)C
0.278884	Brc1c(ccc(c1)CN2CCC(Nc3ncccc3)CC2)C
0.278884	Brc1c(ccc(c1)CN2CCC(Nc3ncccc3)CC2)C
0.278884	Brc1c(ccc(c1)CN2CCC(Nc3ncccc3)CC2)C
0.278884	Brc1c(ccc(c1)CN2CCC(Nc3ncccc3)CC2)C
0.278746	FC(F)(F)c1cc(N2CCCC2)c(cc1)C(=O)Nc3c(ccc(NC(=O)C(C)C)c3)C
0.278746	FC(F)(F)c1cc(N2CCCC2)c(cc1)C(=O)Nc3c(ccc(NC(=O)C(C)C)c3)C
0.278746	FC(F)(F)c1cc(N2CCCC2)c(cc1)C(=O)Nc3c(ccc(NC(=O)C(C)C)c3)C
0.278746	FC(F)(F)c1cc(N2CCCC2)c(cc1)C(=O)Nc3c(ccc(NC(=O)C(C)C)c3)C
0.278746	FC(F)(F)c1cc(N2CCCC2)c(cc1)C(=O)Nc3c(ccc(NC(=O)C(C)C)c3)C
0.278746	FC(F)(F)c1cc(N2CCCC2)c(cc1)C(=O)Nc3c(ccc(NC(=O)C(C)C)c3)C
0.278746	FC(F)(F)c1cc(N2CCCC2)c(cc1)C(=O)Nc3c(ccc(NC(=O)C(C)C)c3)C
0.278746	FC(F)(F)c1cc(N2CCCC2)c(cc1)C(=O)Nc3c(ccc(NC(=O)C(C)C)c3)C
0.278746	FC(F)(F)c1cc(N2CCCC2)c(cc1)C(=O)Nc3c(ccc(NC(=O)C(C)C)c3)C
0.278746	FC(F)(F)c1cc(N2CCCC2)c(cc1)C(=O)Nc3c(ccc(NC(=O)C(C)C)c3)C
0.278689	FC(F)Oc1c(ccc(c1)C(=O)Nc2cc(OCC)c(cc2)C)C
0.278689	FC(F)Oc1c(ccc(c1)C(=O)Nc2cc(OCC)c(cc2)C)C
0.278689	FC(F)Oc1c(ccc(c1)C(=O)Nc2cc(OCC)c(cc2)C)C
0.278689	FC(F)Oc1c(ccc(c1)C(=O)Nc2cc(OCC)c(cc2)C)C
0.278689	FC(F)Oc1c(ccc(c1)C(=O)Nc2cc(OCC)c(cc2)C)C
0.278689	FC(F)Oc1c(ccc(c1)C(=O)Nc2cc(OCC)c(cc2)C)C
0.278689	FC(F)Oc1c(ccc(c1)C(=O)Nc2cc(OCC)c(cc2)C)C
0.278689	FC(F)Oc1c(ccc(c1)C(=O)Nc2cc(OCC)c(cc2)C)C
0.278689	FC(F)Oc1c(ccc(c1)C(=O)Nc2cc(OCC)c(cc2)C)C
0.278689	FC(F)Oc1c(ccc(c1)C(=O)Nc2cc(OCC)c(cc2)C)C
0.278571	Clc1c(NC(=O)C(=O)NCc2cc(ccc2)CN3CCN(CC3)C)ccc(NC(=O)N(CC)CC)c1
0.278571	Clc1c(NC(=O)C(=O)NCc2cc(ccc2)CN3CCN(CC3)C)ccc(NC(=O)N(CC)CC)c1
0.278571	Clc1c(NC(=O)C(=O)NCc2cc(ccc2)CN3CCN(CC3)C)ccc(NC(=O)N(CC)CC)c1
0.278571	Clc1c(NC(=O)C(=O)NCc2cc(ccc2)CN3CCN(CC3)C)ccc(NC(=O)N(CC)CC)c1
0.278571	Clc1c(NC(=O)C(=O)NCc2cc(ccc2)CN3CCN(CC3)C)ccc(NC(=O)N(CC)CC)c1
0.278571	Clc1c(NC(=O)C(=O)NCc2cc(ccc2)CN3CCN(CC3)C)ccc(NC(=O)N(CC)CC)c1
0.278571	Clc1c(NC(=O)C(=O)NCc2cc(ccc2)CN3CCN(CC3)C)ccc(NC(=O)N(CC)CC)c1
0.278571	Clc1c(NC(=O)C(=O)NCc2cc(ccc2)CN3CCN(CC3)C)ccc(NC(=O)N(CC)CC)c1
0.278571	Clc1c(NC(=O)C(=O)NCc2cc(ccc2)CN3CCN(CC3)C)ccc(NC(=O)N(CC)CC)c1
0.278571	Clc1c(NC(=O)C(=O)NCc2cc(ccc2)CN3CCN(CC3)C)ccc(NC(=O)N(CC)CC)c1
0.278388	FC(F)Oc1ccc(Nc2c(cccc2)C(=O)Nc3cc(c(cc3)CN(C)C)C)cc1
0.278388	FC(F)Oc1ccc(Nc2c(cccc2)C(=O)Nc3cc(c(cc3)CN(C)C)C)cc1
0.278388	FC(F)Oc1ccc(Nc2c(cccc2)C(=O)Nc3cc(c(cc3)CN(C)C)C)cc1
0.278388	FC(F)Oc1ccc(Nc2c(cccc2)C(=O)Nc3cc(c(cc3)CN(C)C)C)cc1
0.278388	FC(F)Oc1ccc(Nc2c(cccc2)C(=O)Nc3cc(c(cc3)CN(C)C)C)cc1
0.278388	FC(F)Oc1ccc(Nc2c(cccc2)C(=O)Nc3cc(c(cc3)CN(C)C)C)cc1
0.278388	FC(F)Oc1ccc(Nc2c(cccc2)C(=O)Nc3cc(c(cc3)CN(C)C)C)cc1
0.278388	FC(F)Oc1ccc(Nc2c(cccc2)C(=O)Nc3cc(c(cc3)CN(C)C)C)cc1
0.278388	FC(F)Oc1ccc(Nc2c(cccc2)C(=O)Nc3cc(c(cc3)CN(C)C)C)cc1
0.278388	FC(F)Oc1ccc(Nc2c(cccc2)C(=O)Nc3cc(c(cc3)CN(C)C)C)cc1
0.278226	Fc1c(ccc(c1)C(=O)NCc2ccc(cc2)C3=NNC=N3)C
0.278226	Fc1c(ccc(c1)C(=O)NCc2ccc(cc2)C3=NNC=N3)C
0.278226	Fc1c(ccc(c1)C(=O)NCc2ccc(cc2)C3=NNC=N3)C
0.278226	Fc1c(ccc(c1)C(=O)NCc2ccc(cc2)C3=NNC=N3)C
0.278226	Fc1c(ccc(c1)C(=O)NCc2ccc(cc2)C3=NNC=N3)C
0.278226	Fc1c(ccc(c1)C(=O)NCc2ccc(cc2)C3=NNC=N3)C
0.278226	Fc1c(ccc(c1)C(=O)NCc2ccc(cc2)C3=NNC=N3)C
0.278226	Fc1c(ccc(c1)C(=O)NCc2ccc(cc2)C3=NNC=N3)C
0.278226	Fc1c(ccc(c1)C(=O)NCc2ccc(cc2)C3=NNC=N3)C
0.278226	Fc1c(ccc(c1)C(=O)NCc2ccc(cc2)C3=NNC=N3)C
0.277778	O=C(NCCc1ccc(N2CCN(CC2)C)cc1)c3nc(c4ccccc4)ccc3
0.277778	O=C(NCCc1ccc(N2CCN(CC2)C)cc1)c3nc(c4ccccc4)ccc3
0.277778	O=C(NCCc1ccc(N2CCN(CC2)C)cc1)c3nc(c4ccccc4)ccc3
0.277778	O=C(NCCc1ccc(N2CCN(CC2)C)cc1)c3nc(c4ccccc4)ccc3
0.277778	O=C(NCCc1ccc(N2CCN(CC2)C)cc1)c3nc(c4ccccc4)ccc3
0.277778	O=C(NCCc1ccc(N2CCN(CC2)C)cc1)c3nc(c4ccccc4)ccc3
0.277778	O=C(NCCc1ccc(N2CCN(CC2)C)cc1)c3nc(c4ccccc4)ccc3
0.277778	O=C(NCCc1ccc(N2CCN(CC2)C)cc1)c3nc(c4ccccc4)ccc3
0.277778	O=C(NCCc1ccc(N2CCN(CC2)C)cc1)c3nc(c4ccccc4)ccc3
0.277778	O=C(NCCc1ccc(N2CCN(CC2)C)cc1)c3nc(c4ccccc4)ccc3
0.277778	FC(F)(F)c1cc(NC(=O)CC2=NOC(=N2)c3ccc(Nc4nc(OC)ccn4)cc3)ccc1
0.277778	FC(F)(F)c1cc(NC(=O)CC2=NOC(=N2)c3ccc(Nc4nc(OC)ccn4)cc3)ccc1
0.277778	FC(F)(F)c1cc(NC(=O)CC2=NOC(=N2)c3ccc(Nc4nc(OC)ccn4)cc3)ccc1
0.277778	FC(F)(F)c1cc(NC(=O)CC2=NOC(=N2)c3ccc(Nc4nc(OC)ccn4)cc3)ccc1
0.277778	FC(F)(F)c1cc(NC(=O)CC2=NOC(=N2)c3ccc(Nc4nc(OC)ccn4)cc3)ccc1
0.277778	FC(F)(F)c1cc(NC(=O)CC2=NOC(=N2)c3ccc(Nc4nc(OC)ccn4)cc3)ccc1
0.277778	FC(F)(F)c1cc(NC(=O)CC2=NOC(=N2)c3ccc(Nc4nc(OC)ccn4)cc3)ccc1
0.277778	FC(F)(F)c1cc(NC(=O)CC2=NOC(=N2)c3ccc(Nc4nc(OC)ccn4)cc3)ccc1
0.277778	FC(F)(F)c1cc(NC(=O)CC2=NOC(=N2)c3ccc(Nc4nc(OC)ccn4)cc3)ccc1
0.277778	FC(F)(F)c1cc(NC(=O)CC2=NOC(=N2)c3ccc(Nc4nc(OC)ccn4)cc3)ccc1
0.277778	O=C(Nc1cc(ccc1)CC(=O)NC)c2cncc(c3ccc(OC)cc3)c2
0.277778	O=C(Nc1cc(ccc1)CC(=O)NC)c2cncc(c3ccc(OC)cc3)c2
0.277778	O=C(Nc1cc(ccc1)CC(=O)NC)c2cncc(c3ccc(OC)cc3)c2
0.277778	S(=O)(=O)(c1cc(ccc1)C(=O)Nc2c(cc(NC(=O)c3ccc(NC(=O)C=4OC=CC4)cc3)cc2)C)C
0.277778	S(=O)(=O)(c1cc(ccc1)C(=O)Nc2c(cc(NC(=O)c3ccc(NC(=O)C=4OC=CC4)cc3)cc2)C)C
0.277567	O=C(NC)c1cc(c(NC(=O)C(Oc2ccc(c3ccccc3)cc2)C)cc1)C
0.277567	O=C(NC)c1cc(c(NC(=O)C(Oc2ccc(c3ccccc3)cc2)C)cc1)C
0.277567	O=C(NC)c1cc(c(NC(=O)C(Oc2ccc(c3ccccc3)cc2)C)cc1)C
0.277567	O=C(NC)c1cc(c(NC(=O)C(Oc2ccc(c3ccccc3)cc2)C)cc1)C
0.277567	O=C(NC)c1cc(c(NC(=O)C(Oc2ccc(c3ccccc3)cc2)C)cc1)C
0.277567	O=C(NC)c1cc(c(NC(=O)C(Oc2ccc(c3ccccc3)cc2)C)cc1)C
0.277567	O=C(NC)c1cc(c(NC(=O)C(Oc2ccc(c3ccccc3)cc2)C)cc1)C
0.277567	O=C(NC)c1cc(c(NC(=O)C(Oc2ccc(c3ccccc3)cc2)C)cc1)C
0.277567	O=C(NC)c1cc(c(NC(=O)C(Oc2ccc(c3ccccc3)cc2)C)cc1)C
0.277567	O=C(NC)c1cc(c(NC(=O)C(Oc2ccc(c3ccccc3)cc2)C)cc1)C
0.277551	O=C(Nc1ccc(cc1)CCN2CCOCC2)c3ccc(cc3)CN4CC(OCC4)C
0.277551	O=C(Nc1ccc(cc1)CCN2CCOCC2)c3ccc(cc3)CN4CC(OCC4)C
0.277551	O=C(Nc1ccc(cc1)CCN2CCOCC2)c3ccc(cc3)CN4CC(OCC4)C
0.277551	O=C(Nc1ccc(cc1)CCN2CCOCC2)c3ccc(cc3)CN4CC(OCC4)C
0.277551	O=C(Nc1ccc(cc1)CCN2CCOCC2)c3ccc(cc3)CN4CC(OCC4)C
0.277273	O=C(NC)c1cc(NC=O)c(cc1)C
0.277273	O=C(NC)c1cc(NC=O)c(cc1)C
0.277273	O=C(NC)c1cc(NC=O)c(cc1)C
0.277273	O=C(NC)c1cc(NC=O)c(cc1)C
0.277273	O=C(NC)c1cc(NC=O)c(cc1)C
0.277273	O=C(NC)c1cc(NC=O)c(cc1)C
0.277273	O=C(NC)c1cc(NC=O)c(cc1)C
0.277273	O=C(NC)c1cc(NC=O)c(cc1)C
0.277273	O=C(NC)c1cc(NC=O)c(cc1)C
0.277273	O=C(NC)c1cc(NC=O)c(cc1)C
0.277108	Fc1ncc(cc1C)C(=O)Nc2c(cc(cc2)C(=O)NC)C
0.277108	Fc1ncc(cc1C)C(=O)Nc2c(cc(cc2)C(=O)NC)C
0.276995	O=C(Nc1cc(ccc1)CN)c2ccncc2
0.276995	O=C(Nc1cc(ccc1)CN)c2ccncc2
0.276995	O=C(Nc1cc(ccc1)CN)c2ccncc2
0.276995	O=C(Nc1cc(ccc1)CN)c2ccncc2
0.276995	O=C(Nc1cc(ccc1)CN)c2ccncc2
0.276995	O=C(Nc1cc(ccc1)CN)c2ccncc2
0.276995	O=C(Nc1cc(ccc1)CN)c2ccncc2
0.276995	O=C(Nc1cc(ccc1)CN)c2ccncc2
0.276995	O=C(Nc1cc(ccc1)CN)c2ccncc2
0.276995	O=C(Nc1cc(ccc1)CN)c2ccncc2
0.276873	O=C(OC(C)(C)C)NCC1CC2N(C(=O)C(=O)Nc3cc(NC(=O)c4ccncc4)c(cc3)C)C(C1)CC2
0.27668	S1C(=NC(NC(=O)c2cc(ncc2)c3ccccc3)=C1)c4ccccc4
0.27668	S1C(=NC(NC(=O)c2cc(ncc2)c3ccccc3)=C1)c4ccccc4
0.27668	S1C(=NC(NC(=O)c2cc(ncc2)c3ccccc3)=C1)c4ccccc4
0.27668	S1C(=NC(NC(=O)c2cc(ncc2)c3ccccc3)=C1)c4ccccc4
0.27668	S1C(=NC(NC(=O)c2cc(ncc2)c3ccccc3)=C1)c4ccccc4
0.27668	S1C(=NC(NC(=O)c2cc(ncc2)c3ccccc3)=C1)c4ccccc4
0.27668	S1C(=NC(NC(=O)c2cc(ncc2)c3ccccc3)=C1)c4ccccc4
0.27668	S1C(=NC(NC(=O)c2cc(ncc2)c3ccccc3)=C1)c4ccccc4
0.27668	S1C(=NC(NC(=O)c2cc(ncc2)c3ccccc3)=C1)c4ccccc4
0.27668	S1C(=NC(NC(=O)c2cc(ncc2)c3ccccc3)=C1)c4ccccc4
0.276364	O=C(Nc1cc2N=C(Nc2cc1)CN3CCN(CC3)C)c4cc(ccc4)Cc5ccccc5
0.275641	S1C(=NC(c2cnccc2)=C1c3c(F)cncc3)NC(=O)c4cc(ncc4)c5ccccc5
0.275641	S1C(=NC(c2cnccc2)=C1c3c(F)cncc3)NC(=O)c4cc(ncc4)c5ccccc5
0.275641	S1C(=NC(c2cnccc2)=C1c3c(F)cncc3)NC(=O)c4cc(ncc4)c5ccccc5
0.275641	S1C(=NC(c2cnccc2)=C1c3c(F)cncc3)NC(=O)c4cc(ncc4)c5ccccc5
0.275641	S1C(=NC(c2cnccc2)=C1c3c(F)cncc3)NC(=O)c4cc(ncc4)c5ccccc5
0.275641	S1C(=NC(c2cnccc2)=C1c3c(F)cncc3)NC(=O)c4cc(ncc4)c5ccccc5
0.275641	S1C(=NC(c2cnccc2)=C1c3c(F)cncc3)NC(=O)c4cc(ncc4)c5ccccc5
0.275641	S1C(=NC(c2cnccc2)=C1c3c(F)cncc3)NC(=O)c4cc(ncc4)c5ccccc5
0.275641	S1C(=NC(c2cnccc2)=C1c3c(F)cncc3)NC(=O)c4cc(ncc4)c5ccccc5
0.275641	S1C(=NC(c2cnccc2)=C1c3c(F)cncc3)NC(=O)c4cc(ncc4)c5ccccc5
0.275424	O=C(Nc1cc(ccc1)CN2CCN(CC2)C)COc3ccc(OC)cc3
0.275424	O=C(Nc1cc(ccc1)CN2CCN(CC2)C)COc3ccc(OC)cc3
0.275424	O=C(Nc1cc(ccc1)CN2CCN(CC2)C)COc3ccc(OC)cc3
0.275424	O=C(Nc1cc(ccc1)CN2CCN(CC2)C)COc3ccc(OC)cc3
0.275424	O=C(Nc1cc(ccc1)CN2CCN(CC2)C)COc3ccc(OC)cc3
0.275424	O=C(Nc1cc(ccc1)CN2CCN(CC2)C)COc3ccc(OC)cc3
0.275424	O=C(Nc1cc(ccc1)CN2CCN(CC2)C)COc3ccc(OC)cc3
0.275424	O=C(Nc1cc(ccc1)CN2CCN(CC2)C)COc3ccc(OC)cc3
0.275424	O=C(Nc1cc(ccc1)CN2CCN(CC2)C)COc3ccc(OC)cc3
0.275424	O=C(Nc1cc(ccc1)CN2CCN(CC2)C)COc3ccc(OC)cc3
0.275316	S1C(c2c(cncc2)C)=CC=C1C(=O)Nc3c([N+]([O-])=O)ccc(N4CCN(CC4)C)c3
0.275316	S1C(c2c(cncc2)C)=CC=C1C(=O)Nc3c([N+]([O-])=O)ccc(N4CCN(CC4)C)c3
0.275316	S1C(c2c(cncc2)C)=CC=C1C(=O)Nc3c([N+]([O-])=O)ccc(N4CCN(CC4)C)c3
0.275316	S1C(c2c(cncc2)C)=CC=C1C(=O)Nc3c([N+]([O-])=O)ccc(N4CCN(CC4)C)c3
0.275316	S1C(c2c(cncc2)C)=CC=C1C(=O)Nc3c([N+]([O-])=O)ccc(N4CCN(CC4)C)c3
0.275316	S1C(c2c(cncc2)C)=CC=C1C(=O)Nc3c([N+]([O-])=O)ccc(N4CCN(CC4)C)c3
0.275316	S1C(c2c(cncc2)C)=CC=C1C(=O)Nc3c([N+]([O-])=O)ccc(N4CCN(CC4)C)c3
0.275316	S1C(c2c(cncc2)C)=CC=C1C(=O)Nc3c([N+]([O-])=O)ccc(N4CCN(CC4)C)c3
0.275	FC(F)(F)CNC(=O)c1cc(NC(=O)C=O)c(cc1)C
0.275	FC(F)(F)CNC(=O)c1cc(NC(=O)C=O)c(cc1)C
0.275	FC(F)(F)CNC(=O)c1cc(NC(=O)C=O)c(cc1)C
0.275	FC(F)(F)CNC(=O)c1cc(NC(=O)C=O)c(cc1)C
0.275	FC(F)(F)CNC(=O)c1cc(NC(=O)C=O)c(cc1)C
0.275	FC(F)(F)CNC(=O)c1cc(NC(=O)C=O)c(cc1)C
0.275	FC(F)(F)CNC(=O)c1cc(NC(=O)C=O)c(cc1)C
0.275	FC(F)(F)CNC(=O)c1cc(NC(=O)C=O)c(cc1)C
0.275	FC(F)(F)CNC(=O)c1cc(NC(=O)C=O)c(cc1)C
0.275	FC(F)(F)CNC(=O)c1cc(NC(=O)C=O)c(cc1)C
0.274809	S(=O)(=O)(CCOc1cc(NC(=O)c2cc(ncc2)c3ccccc3)ccc1)C
0.274809	S(=O)(=O)(CCOc1cc(NC(=O)c2cc(ncc2)c3ccccc3)ccc1)C
0.27459	Ic1c(cccc1)C(=O)Nc2c(ccc(N)c2)C
0.27459	Ic1c(cccc1)C(=O)Nc2c(ccc(N)c2)C
0.27459	Ic1c(cccc1)C(=O)Nc2c(ccc(N)c2)C
0.27459	Ic1c(cccc1)C(=O)Nc2c(ccc(N)c2)C
0.27459	Ic1c(cccc1)C(=O)Nc2c(ccc(N)c2)C
0.27459	Ic1c(cccc1)C(=O)Nc2c(ccc(N)c2)C
0.27459	Ic1c(cccc1)C(=O)Nc2c(ccc(N)c2)C
0.27459	Ic1c(cccc1)C(=O)Nc2c(ccc(N)c2)C
0.27459	Ic1c(cccc1)C(=O)Nc2c(ccc(N)c2)C
0.27459	Ic1c(cccc1)C(=O)Nc2c(ccc(N)c2)C
0.27451	Clc1ncc(cc1C)C(=O)Nc2ccc(cc2)CCN3CCOCC3
0.274368	Brc1ccc(cc1)C2=NOC(=N2)CCC(=O)Nc3c(ccc(NC(=O)C(C)C)c3)C
0.274368	Brc1ccc(cc1)C2=NOC(=N2)CCC(=O)Nc3c(ccc(NC(=O)C(C)C)c3)C
0.274368	Brc1ccc(cc1)C2=NOC(=N2)CCC(=O)Nc3c(ccc(NC(=O)C(C)C)c3)C
0.274368	Brc1ccc(cc1)C2=NOC(=N2)CCC(=O)Nc3c(ccc(NC(=O)C(C)C)c3)C
0.274368	Brc1ccc(cc1)C2=NOC(=N2)CCC(=O)Nc3c(ccc(NC(=O)C(C)C)c3)C
0.274368	Brc1ccc(cc1)C2=NOC(=N2)CCC(=O)Nc3c(ccc(NC(=O)C(C)C)c3)C
0.274368	Brc1ccc(cc1)C2=NOC(=N2)CCC(=O)Nc3c(ccc(NC(=O)C(C)C)c3)C
0.274368	Brc1ccc(cc1)C2=NOC(=N2)CCC(=O)Nc3c(ccc(NC(=O)C(C)C)c3)C
0.274368	Brc1ccc(cc1)C2=NOC(=N2)CCC(=O)Nc3c(ccc(NC(=O)C(C)C)c3)C
0.274368	Brc1ccc(cc1)C2=NOC(=N2)CCC(=O)Nc3c(ccc(NC(=O)C(C)C)c3)C
0.273973	S(=O)(=O)(c1cc(ccc1)C(=O)Nc2c(cc(NC(=O)c3c(Nc4ccc(OC(F)F)cc4)cccc3)cc2)C)C
0.273973	S(=O)(=O)(c1cc(ccc1)C(=O)Nc2c(cc(NC(=O)c3c(Nc4ccc(OC(F)F)cc4)cccc3)cc2)C)C
0.273973	S(=O)(=O)(c1cc(ccc1)C(=O)Nc2c(cc(NC(=O)c3c(Nc4ccc(OC(F)F)cc4)cccc3)cc2)C)C
0.273973	S(=O)(=O)(c1cc(ccc1)C(=O)Nc2c(cc(NC(=O)c3c(Nc4ccc(OC(F)F)cc4)cccc3)cc2)C)C
0.273438	Fc1ncc(OC)c(NC(=O)c2cc(c(cc2)C)C)c1
0.273438	Fc1ncc(OC)c(NC(=O)c2cc(c(cc2)C)C)c1
0.273438	Fc1ncc(OC)c(NC(=O)c2cc(c(cc2)C)C)c1
0.273438	Fc1ncc(OC)c(NC(=O)c2cc(c(cc2)C)C)c1
0.273408	Fc1c(cccc1)C(=O)Nc2c(ccc(c2)C(=O)Nc3c(cc(OC)c(OC)c3)C)C
0.273408	Fc1c(cccc1)C(=O)Nc2c(ccc(c2)C(=O)Nc3c(cc(OC)c(OC)c3)C)C
0.273408	Fc1c(cccc1)C(=O)Nc2c(ccc(c2)C(=O)Nc3c(cc(OC)c(OC)c3)C)C
0.273408	Fc1c(cccc1)C(=O)Nc2c(ccc(c2)C(=O)Nc3c(cc(OC)c(OC)c3)C)C
0.273381	O=C(Nc1cc(ccc1)CN2CCN(CC2)C)C=3N(N=C(C3)C4CCC4)C
0.273381	O=C(Nc1cc(ccc1)CN2CCN(CC2)C)C=3N(N=C(C3)C4CCC4)C
0.273381	O=C(Nc1cc(ccc1)CN2CCN(CC2)C)C=3N(N=C(C3)C4CCC4)C
0.273381	O=C(Nc1cc(ccc1)CN2CCN(CC2)C)C=3N(N=C(C3)C4CCC4)C
0.273381	O=C(Nc1cc(ccc1)CN2CCN(CC2)C)C=3N(N=C(C3)C4CCC4)C
0.273381	O=C(Nc1cc(ccc1)CN2CCN(CC2)C)C=3N(N=C(C3)C4CCC4)C
0.273381	O=C(Nc1cc(ccc1)CN2CCN(CC2)C)C=3N(N=C(C3)C4CCC4)C
0.273381	O=C(Nc1cc(ccc1)CN2CCN(CC2)C)C=3N(N=C(C3)C4CCC4)C
0.273381	O=C(Nc1cc(ccc1)CN2CCN(CC2)C)C=3N(N=C(C3)C4CCC4)C
0.273381	O=C(Nc1cc(ccc1)CN2CCN(CC2)C)C=3N(N=C(C3)C4CCC4)C
0.273312	O=C(OCC1c2c(c3c1cccc3)cccc2)Nc4c(ccc(c4)C(=O)NCCC5CCN(CC5)C)C
0.273312	O=C(OCC1c2c(c3c1cccc3)cccc2)Nc4c(ccc(c4)C(=O)NCCC5CCN(CC5)C)C
0.273312	O=C(OCC1c2c(c3c1cccc3)cccc2)Nc4c(ccc(c4)C(=O)NCCC5CCN(CC5)C)C
0.273312	O=C(OCC1c2c(c3c1cccc3)cccc2)Nc4c(ccc(c4)C(=O)NCCC5CCN(CC5)C)C
0.273312	O=C(OCC1c2c(c3c1cccc3)cccc2)Nc4c(ccc(c4)C(=O)NCCC5CCN(CC5)C)C
0.273312	O=C(OCC1c2c(c3c1cccc3)cccc2)Nc4c(ccc(c4)C(=O)NCCC5CCN(CC5)C)C
0.273312	O=C(OCC1c2c(c3c1cccc3)cccc2)Nc4c(ccc(c4)C(=O)NCCC5CCN(CC5)C)C
0.273312	O=C(OCC1c2c(c3c1cccc3)cccc2)Nc4c(ccc(c4)C(=O)NCCC5CCN(CC5)C)C
0.273312	O=C(OCC1c2c(c3c1cccc3)cccc2)Nc4c(ccc(c4)C(=O)NCCC5CCN(CC5)C)C
0.273312	O=C(OCC1c2c(c3c1cccc3)cccc2)Nc4c(ccc(c4)C(=O)NCCC5CCN(CC5)C)C
0.272727	O=C(Nc1cc(ccc1)C)c2ccncc2
0.272727	O=C(Nc1cc(ccc1)C)c2ccncc2
0.272727	O=C(Nc1cc(ccc1)C)c2ccncc2
0.272727	O=C(Nc1cc(ccc1)C)c2ccncc2
0.272727	O=C(Nc1cc(ccc1)C)c2ccncc2
0.272727	O=C(Nc1cc(ccc1)C)c2ccncc2
0.272727	O=C(Nc1cc(ccc1)C)c2ccncc2
0.272727	O=C(Nc1cc(ccc1)C)c2ccncc2
0.272727	O=C(Nc1cc(ccc1)C)c2ccncc2
0.272727	O=C(NNC(=O)C=1NN=C(c2ccc(cc2)C)C1)C(=O)Nc3c(ccc(N)c3)C
0.272727	O=C(NNC(=O)C=1NN=C(c2ccc(cc2)C)C1)C(=O)Nc3c(ccc(N)c3)C
0.272727	O=C(NNC(=O)C=1NN=C(c2ccc(cc2)C)C1)C(=O)Nc3c(ccc(N)c3)C
0.272727	O=C(NNC(=O)C=1NN=C(c2ccc(cc2)C)C1)C(=O)Nc3c(ccc(N)c3)C
0.272727	O=C(NNC(=O)C=1NN=C(c2ccc(cc2)C)C1)C(=O)Nc3c(ccc(N)c3)C
0.272727	O=C(NNC(=O)C=1NN=C(c2ccc(cc2)C)C1)C(=O)Nc3c(ccc(N)c3)C
0.272727	O=C(NNC(=O)C=1NN=C(c2ccc(cc2)C)C1)C(=O)Nc3c(ccc(N)c3)C
0.272727	O=C(NNC(=O)C=1NN=C(c2ccc(cc2)C)C1)C(=O)Nc3c(ccc(N)c3)C
0.272727	O=C(NNC(=O)C=1NN=C(c2ccc(cc2)C)C1)C(=O)Nc3c(ccc(N)c3)C
0.272727	O=C(NNC(=O)C=1NN=C(c2ccc(cc2)C)C1)C(=O)Nc3c(ccc(N)c3)C
0.272727	S1C(c2c(cncc2)C)=CC=C1C(=O)Nc3cc(OC(F)F)c(cc3)C
0.272727	S1C(c2c(cncc2)C)=CC=C1C(=O)Nc3cc(OC(F)F)c(cc3)C
0.272727	S1C(c2c(cncc2)C)=CC=C1C(=O)Nc3cc(OC(F)F)c(cc3)C
0.272727	S1C(c2c(cncc2)C)=CC=C1C(=O)Nc3cc(OC(F)F)c(cc3)C
0.272727	S1C(c2c(cncc2)C)=CC=C1C(=O)Nc3cc(OC(F)F)c(cc3)C
0.272727	S1C(c2c(cncc2)C)=CC=C1C(=O)Nc3cc(OC(F)F)c(cc3)C
0.272727	S1C(c2c(cncc2)C)=CC=C1C(=O)Nc3cc(OC(F)F)c(cc3)C
0.272727	Clc1c(Nc2c(cccc2)C(=O)NCC3=NC(c4ccc(Cl)cc4)=CN3)c(Cl)ccc1C
0.272727	S(=O)(=O)(c1cc(ccc1)C(=O)Nc2c(cc(NC(=O)C3=NNC(=C3)C)cc2)C)C
0.272727	O=C(Nc1ccc(cc1)C=2OC(=CN2)C(C)C)c3cc(ncc3)c4ccccc4
0.272414	S(=O)(=O)(c1cc(ccc1)C(=O)Nc2c(cc(NC(=O)C=3NC([N+]([O-])=O)=CC3)cc2)C)C
0.272374	O=C(Nc1cc(ccc1)CNC(=O)c2nccc(c3ccccc3)c2)c4ncccc4
0.272374	O=C(Nc1cc(ccc1)CNC(=O)c2nccc(c3ccccc3)c2)c4ncccc4
0.272374	O=C(Nc1cc(ccc1)CNC(=O)c2nccc(c3ccccc3)c2)c4ncccc4
0.272374	O=C(Nc1cc(ccc1)CNC(=O)c2nccc(c3ccccc3)c2)c4ncccc4
0.272374	O=C(Nc1cc(ccc1)CNC(=O)c2nccc(c3ccccc3)c2)c4ncccc4
0.272374	O=C(Nc1cc(ccc1)CNC(=O)c2nccc(c3ccccc3)c2)c4ncccc4
0.272374	O=C(Nc1cc(ccc1)CNC(=O)c2nccc(c3ccccc3)c2)c4ncccc4
0.272374	O=C(Nc1cc(ccc1)CNC(=O)c2nccc(c3ccccc3)c2)c4ncccc4
0.272374	O=C(Nc1cc(ccc1)CNC(=O)c2nccc(c3ccccc3)c2)c4ncccc4
0.272374	O=C(Nc1cc(ccc1)CNC(=O)c2nccc(c3ccccc3)c2)c4ncccc4
0.272109	S(=O)(=O)(Nc1c(c(ccc1)C)C)c2ccc(cc2)C(=O)NC=3NN=C(c4ccc(cc4)CCC)C3
0.272059	O=C(Nc1cc(ccc1)CN2CCN(CC2)C)C3ON=C(c4ccncc4)C3
0.272059	O=C(Nc1cc(ccc1)CN2CCN(CC2)C)C3ON=C(c4ccncc4)C3
0.272059	O=C(Nc1cc(ccc1)CN2CCN(CC2)C)C3ON=C(c4ccncc4)C3
0.272059	O=C(Nc1cc(ccc1)CN2CCN(CC2)C)C3ON=C(c4ccncc4)C3
0.272059	O=C(Nc1cc(ccc1)CN2CCN(CC2)C)C3ON=C(c4ccncc4)C3
0.272059	O=C(Nc1cc(ccc1)CN2CCN(CC2)C)C3ON=C(c4ccncc4)C3
0.272059	O=C(Nc1cc(ccc1)CN2CCN(CC2)C)C3ON=C(c4ccncc4)C3
0.272059	O=C(Nc1cc(ccc1)CN2CCN(CC2)C)C3ON=C(c4ccncc4)C3
0.272059	O=C(Nc1cc(ccc1)CN2CCN(CC2)C)C3ON=C(c4ccncc4)C3
0.272059	O=C(Nc1cc(ccc1)CN2CCN(CC2)C)C3ON=C(c4ccncc4)C3
0.272031	Clc1ncc(cc1C)C(=O)NCc2cc(NC(=O)c3ccncc3)ccc2
0.272031	FC(F)Oc1ccc(Nc2c(cccc2)C(=O)NCc3ccc(cc3)C(=O)Nc4ccncc4)cc1
0.272031	FC(F)Oc1ccc(Nc2c(cccc2)C(=O)NCc3ccc(cc3)C(=O)Nc4ccncc4)cc1
0.272031	FC(F)Oc1ccc(Nc2c(cccc2)C(=O)NCc3ccc(cc3)C(=O)Nc4ccncc4)cc1
0.272031	FC(F)Oc1ccc(Nc2c(cccc2)C(=O)NCc3ccc(cc3)C(=O)Nc4ccncc4)cc1
0.272031	FC(F)Oc1ccc(Nc2c(cccc2)C(=O)NCc3ccc(cc3)C(=O)Nc4ccncc4)cc1
0.272031	FC(F)Oc1ccc(Nc2c(cccc2)C(=O)NCc3ccc(cc3)C(=O)Nc4ccncc4)cc1
0.272031	FC(F)Oc1ccc(Nc2c(cccc2)C(=O)NCc3ccc(cc3)C(=O)Nc4ccncc4)cc1
0.272031	FC(F)Oc1ccc(Nc2c(cccc2)C(=O)NCc3ccc(cc3)C(=O)Nc4ccncc4)cc1
0.272031	FC(F)Oc1ccc(Nc2c(cccc2)C(=O)NCc3ccc(cc3)C(=O)Nc4ccncc4)cc1
0.272031	FC(F)Oc1ccc(Nc2c(cccc2)C(=O)NCc3ccc(cc3)C(=O)Nc4ccncc4)cc1
0.272031	Clc1ncc(cc1C)C(=O)NCc2cc(NC(=O)c3ccncc3)ccc2
0.271698	O=C(Nc1c(cc(N2CCN(CC2)CC)cc1)C)C3=NNC(=C3)C
0.271698	O=C(Nc1c(cc(N2CCN(CC2)CC)cc1)C)C3=NNC(=C3)C
0.271698	O=C(Nc1c(cc(N2CCN(CC2)CC)cc1)C)C3=NNC(=C3)C
0.271698	O=C(Nc1c(cc(N2CCN(CC2)CC)cc1)C)C3=NNC(=C3)C
0.271698	O=C(Nc1c(cc(N2CCN(CC2)CC)cc1)C)C3=NNC(=C3)C
0.271698	O=C(Nc1c(cc(N2CCN(CC2)CC)cc1)C)C3=NNC(=C3)C
0.271698	O=C(Nc1c(cc(N2CCN(CC2)CC)cc1)C)C3=NNC(=C3)C
0.271698	O=C(Nc1c(cc(N2CCN(CC2)CC)cc1)C)C3=NNC(=C3)C
0.271698	O=C(Nc1c(cc(N2CCN(CC2)CC)cc1)C)C3=NNC(=C3)C
0.271698	O=C(Nc1c(cc(N2CCN(CC2)CC)cc1)C)C3=NNC(=C3)C
0.271523	O=C(Nc1cc2N=C(Nc2cc1)CN3CCN(CC3)C)c4c(Oc5cnccc5)cccc4
0.271523	O=C(Nc1cc2N=C(Nc2cc1)CN3CCN(CC3)C)c4c(Oc5cnccc5)cccc4
0.271523	O=C(Nc1cc2N=C(Nc2cc1)CN3CCN(CC3)C)c4c(Oc5cnccc5)cccc4
0.271523	O=C(Nc1cc2N=C(Nc2cc1)CN3CCN(CC3)C)c4c(Oc5cnccc5)cccc4
0.271523	O=C(Nc1cc2N=C(Nc2cc1)CN3CCN(CC3)C)c4c(Oc5cnccc5)cccc4
0.271523	O=C(Nc1cc2N=C(Nc2cc1)CN3CCN(CC3)C)c4c(Oc5cnccc5)cccc4
0.271523	O=C(Nc1cc2N=C(Nc2cc1)CN3CCN(CC3)C)c4c(Oc5cnccc5)cccc4
0.271523	O=C(Nc1cc2N=C(Nc2cc1)CN3CCN(CC3)C)c4c(Oc5cnccc5)cccc4
0.271523	O=C(Nc1cc2N=C(Nc2cc1)CN3CCN(CC3)C)c4c(Oc5cnccc5)cccc4
0.271523	O=C(Nc1cc2N=C(Nc2cc1)CN3CCN(CC3)C)c4c(Oc5cnccc5)cccc4
0.271478	Fc1c(cccc1)C(=O)Nc2c(ccc(c2)C(=O)Nc3c(nccc3C)C(F)(F)F)C
0.271478	Fc1c(cccc1)C(=O)Nc2c(ccc(c2)C(=O)Nc3c(nccc3C)C(F)(F)F)C
0.271478	Fc1c(cccc1)C(=O)Nc2c(ccc(c2)C(=O)Nc3c(nccc3C)C(F)(F)F)C
0.271478	Fc1c(cccc1)C(=O)Nc2c(ccc(c2)C(=O)Nc3c(nccc3C)C(F)(F)F)C
0.271478	Fc1c(cccc1)C(=O)Nc2c(ccc(c2)C(=O)Nc3c(nccc3C)C(F)(F)F)C
0.271478	Fc1c(cccc1)C(=O)Nc2c(ccc(c2)C(=O)Nc3c(nccc3C)C(F)(F)F)C
0.271478	Fc1c(cccc1)C(=O)Nc2c(ccc(c2)C(=O)Nc3c(nccc3C)C(F)(F)F)C
0.271429	O=C(Nc1ccc(cc1)CNC(=O)COc2c(OC)cc(cc2)C=CC)c3cnccc3
0.271429	O=C(Nc1ccc(cc1)CNC(=O)COc2c(OC)cc(cc2)C=CC)c3cnccc3
0.271429	O=C(Nc1ccc(cc1)CNC(=O)COc2c(OC)cc(cc2)C=CC)c3cnccc3
0.271429	O=C(Nc1ccc(cc1)CNC(=O)COc2c(OC)cc(cc2)C=CC)c3cnccc3
0.271429	O=C(Nc1ccc(cc1)CNC(=O)COc2c(OC)cc(cc2)C=CC)c3cnccc3
0.271429	O=C(Nc1ccc(cc1)CNC(=O)COc2c(OC)cc(cc2)C=CC)c3cnccc3
0.271429	O=C(Nc1ccc(cc1)CNC(=O)COc2c(OC)cc(cc2)C=CC)c3cnccc3
0.271429	O=C(Nc1ccc(cc1)CNC(=O)COc2c(OC)cc(cc2)C=CC)c3cnccc3
0.271429	O=C(Nc1ccc(cc1)CNC(=O)COc2c(OC)cc(cc2)C=CC)c3cnccc3
0.271028	S(=O)(=O)(c1cc(ccc1)C(=O)Nc2c(cc(NC(=O)c3cc(NC(=O)OCC4c5c(c6c4cccc6)cccc5)c(cc3)C)cc2)C)C
0.271028	S(=O)(=O)(c1cc(ccc1)C(=O)Nc2c(cc(NC(=O)c3cc(NC(=O)OCC4c5c(c6c4cccc6)cccc5)c(cc3)C)cc2)C)C
0.271028	S(=O)(=O)(c1cc(ccc1)C(=O)Nc2c(cc(NC(=O)c3cc(NC(=O)OCC4c5c(c6c4cccc6)cccc5)c(cc3)C)cc2)C)C
0.271028	S(=O)(=O)(c1cc(ccc1)C(=O)Nc2c(cc(NC(=O)c3cc(NC(=O)OCC4c5c(c6c4cccc6)cccc5)c(cc3)C)cc2)C)C
0.271028	S(=O)(=O)(c1cc(ccc1)C(=O)Nc2c(cc(NC(=O)c3cc(NC(=O)OCC4c5c(c6c4cccc6)cccc5)c(cc3)C)cc2)C)C
0.271028	S(=O)(=O)(c1cc(ccc1)C(=O)Nc2c(cc(NC(=O)c3cc(NC(=O)OCC4c5c(c6c4cccc6)cccc5)c(cc3)C)cc2)C)C
0.271028	S(=O)(=O)(c1cc(ccc1)C(=O)Nc2c(cc(NC(=O)c3cc(NC(=O)OCC4c5c(c6c4cccc6)cccc5)c(cc3)C)cc2)C)C
0.271028	S(=O)(=O)(c1cc(ccc1)C(=O)Nc2c(cc(NC(=O)c3cc(NC(=O)OCC4c5c(c6c4cccc6)cccc5)c(cc3)C)cc2)C)C
0.271028	S(=O)(=O)(c1cc(ccc1)C(=O)Nc2c(cc(NC(=O)c3cc(NC(=O)OCC4c5c(c6c4cccc6)cccc5)c(cc3)C)cc2)C)C
0.271028	S(=O)(=O)(c1cc(ccc1)C(=O)Nc2c(cc(NC(=O)c3cc(NC(=O)OCC4c5c(c6c4cccc6)cccc5)c(cc3)C)cc2)C)C
0.270758	S(=O)(=O)(c1cc(ccc1)C(=O)Nc2c(cc(NC(=O)c3ccc(OCC(=O)OC)cc3)cc2)C)C
0.270758	S(=O)(=O)(NCCOC)c1ccc(cc1)C(=O)Nc2cc(c(NC(=O)c3cc(S(=O)(=O)C)ccc3)cc2)C
0.270701	S(=O)(=O)(c1cc(ccc1)C(=O)Nc2c(cc(NC(=O)C3ON=C(c4ccncc4)C3)cc2)C)C
0.270701	S(=O)(=O)(c1cc(ccc1)C(=O)Nc2c(cc(NC(=O)C3ON=C(c4ccncc4)C3)cc2)C)C
0.270701	S(=O)(=O)(c1cc(ccc1)C(=O)Nc2c(cc(NC(=O)C3ON=C(c4ccncc4)C3)cc2)C)C
0.270701	S(=O)(=O)(c1cc(ccc1)C(=O)Nc2c(cc(NC(=O)C3ON=C(c4ccncc4)C3)cc2)C)C
0.270701	S(=O)(=O)(c1cc(ccc1)C(=O)Nc2c(cc(NC(=O)C3ON=C(c4ccncc4)C3)cc2)C)C
0.270701	S(=O)(=O)(c1cc(ccc1)C(=O)Nc2c(cc(NC(=O)C3ON=C(c4ccncc4)C3)cc2)C)C
0.270701	S(=O)(=O)(c1cc(ccc1)C(=O)Nc2c(cc(NC(=O)C3ON=C(c4ccncc4)C3)cc2)C)C
0.270701	S(=O)(=O)(c1cc(ccc1)C(=O)Nc2c(cc(NC(=O)C3ON=C(c4ccncc4)C3)cc2)C)C
0.270701	S(=O)(=O)(c1cc(ccc1)C(=O)Nc2c(cc(NC(=O)C3ON=C(c4ccncc4)C3)cc2)C)C
0.270548	Brc1c(OC)ccc(c1)C=2N=C(SC2)NC(=O)c3cc(OC(F)F)c(cc3)C
0.270548	Clc1cc(ccc1)CC2(CNC(=O)c3cc(NC(=O)c4c(F)cccc4)c(cc3)C)CC2
0.270548	Clc1cc(ccc1)CC2(CNC(=O)c3cc(NC(=O)c4c(F)cccc4)c(cc3)C)CC2
0.27037	S1C(=NC(=C1)C)Nc2ccc(cc2)C(=O)Nc3cc(c(OC)cc3)C(F)F
0.27037	S1C(=NC(=C1)C)Nc2ccc(cc2)C(=O)Nc3cc(c(OC)cc3)C(F)F
0.27037	S1C(=NC(=C1)C)Nc2ccc(cc2)C(=O)Nc3cc(c(OC)cc3)C(F)F
0.27037	S1C(=NC(=C1)C)Nc2ccc(cc2)C(=O)Nc3cc(c(OC)cc3)C(F)F
0.27037	S1C(=NC(=C1)C)Nc2ccc(cc2)C(=O)Nc3cc(c(OC)cc3)C(F)F
0.27037	S1C(=NC(=C1)C)Nc2ccc(cc2)C(=O)Nc3cc(c(OC)cc3)C(F)F
0.27037	S1C(=NC(=C1)C)Nc2ccc(cc2)C(=O)Nc3cc(c(OC)cc3)C(F)F
0.27037	S1C(=NC(=C1)C)Nc2ccc(cc2)C(=O)Nc3cc(c(OC)cc3)C(F)F
0.27037	S1C(=NC(=C1)C)Nc2ccc(cc2)C(=O)Nc3cc(c(OC)cc3)C(F)F
0.27037	S1C(=NC(=C1)C)Nc2ccc(cc2)C(=O)Nc3cc(c(OC)cc3)C(F)F
0.27037	O=C(Nc1cc(ccc1)CNC(=O)c2cc(Nc3nnc(cc3)C)ccc2)c4ncccc4
0.269592	Fc1c(Oc2nccc(c2)C(=O)Nc3cc4N=C(Nc4cc3)CN5CCN(CC5)C)ccc(F)c1
0.269373	Brc1cc(NC(=O)c2ccc(cc2)C=3N(N=NC3)C)c(NC4CC4)cc1
0.269373	Brc1cc(NC(=O)c2ccc(cc2)C=3N(N=NC3)C)c(NC4CC4)cc1
0.269373	Brc1cc(NC(=O)c2ccc(cc2)C=3N(N=NC3)C)c(NC4CC4)cc1
0.269373	Brc1cc(NC(=O)c2ccc(cc2)C=3N(N=NC3)C)c(NC4CC4)cc1
0.269373	Brc1cc(NC(=O)c2ccc(cc2)C=3N(N=NC3)C)c(NC4CC4)cc1
0.269373	Brc1cc(NC(=O)c2ccc(cc2)C=3N(N=NC3)C)c(NC4CC4)cc1
0.269373	Brc1cc(NC(=O)c2ccc(cc2)C=3N(N=NC3)C)c(NC4CC4)cc1
0.269373	Brc1cc(NC(=O)c2ccc(cc2)C=3N(N=NC3)C)c(NC4CC4)cc1
0.269373	Brc1cc(NC(=O)c2ccc(cc2)C=3N(N=NC3)C)c(NC4CC4)cc1
0.269373	Brc1cc(NC(=O)c2ccc(cc2)C=3N(N=NC3)C)c(NC4CC4)cc1
0.26936	S1C(c2c(cncc2)C)=CC=C1C(=O)NC=3SC=C(N3)c4ccc(cc4)CCCC
0.26936	S1C(c2c(cncc2)C)=CC=C1C(=O)NC=3SC=C(N3)c4ccc(cc4)CCCC
0.26936	S1C(c2c(cncc2)C)=CC=C1C(=O)NC=3SC=C(N3)c4ccc(cc4)CCCC
0.26936	S1C(c2c(cncc2)C)=CC=C1C(=O)NC=3SC=C(N3)c4ccc(cc4)CCCC
0.26936	S1C(c2c(cncc2)C)=CC=C1C(=O)NC=3SC=C(N3)c4ccc(cc4)CCCC
0.26936	S1C(c2c(cncc2)C)=CC=C1C(=O)NC=3SC=C(N3)c4ccc(cc4)CCCC
0.26936	S1C(c2c(cncc2)C)=CC=C1C(=O)NC=3SC=C(N3)c4ccc(cc4)CCCC
0.26936	S1C(c2c(cncc2)C)=CC=C1C(=O)NC=3SC=C(N3)c4ccc(cc4)CCCC
0.26936	S1C(c2c(cncc2)C)=CC=C1C(=O)NC=3SC=C(N3)c4ccc(cc4)CCCC
0.26936	S1C(c2c(cncc2)C)=CC=C1C(=O)NC=3SC=C(N3)c4ccc(cc4)CCCC
0.269231	Clc1cc(c(NCC)cc1)C(=O)NCc2ccc(cc2)C(=O)Nc3ccncc3
0.269231	Clc1cc(c(NCC)cc1)C(=O)NCc2ccc(cc2)C(=O)Nc3ccncc3
0.268966	FC(F)Oc1c(ccc(c1)C(=O)Nc2cc3c(cc2)CCN(C3)CC(=O)N)C
0.268966	FC(F)Oc1c(ccc(c1)C(=O)Nc2cc3c(cc2)CCN(C3)CC(=O)N)C
0.268966	FC(F)Oc1c(ccc(c1)C(=O)Nc2cc3c(cc2)CCN(C3)CC(=O)N)C
0.268966	FC(F)Oc1c(ccc(c1)C(=O)Nc2cc3c(cc2)CCN(C3)CC(=O)N)C
0.268966	FC(F)Oc1c(ccc(c1)C(=O)Nc2cc3c(cc2)CCN(C3)CC(=O)N)C
0.268966	FC(F)Oc1c(ccc(c1)C(=O)Nc2cc3c(cc2)CCN(C3)CC(=O)N)C
0.268939	FCCOc1ccc(cc1)C(=O)Nc2c(nc(N3CCN(CC3)C)cc2)C
0.268939	FCCOc1ccc(cc1)C(=O)Nc2c(nc(N3CCN(CC3)C)cc2)C
0.268657	FC(F)Oc1c(OC)cc(cc1)C(=O)Nc2cc(NC(=O)CN3CCCCCC3)ccc2
0.268657	FC(F)Oc1c(OC)cc(cc1)C(=O)Nc2cc(NC(=O)CN3CCCCCC3)ccc2
0.268657	FC(F)Oc1c(OC)cc(cc1)C(=O)Nc2cc(NC(=O)CN3CCCCCC3)ccc2
0.268551	Clc1c(c(N2CCN(CC2)C)ccc1)CNc3c(ccc(NC(=O)C(C)C)c3)C
0.268551	Clc1c(c(N2CCN(CC2)C)ccc1)CNc3c(ccc(NC(=O)C(C)C)c3)C
0.268551	Clc1c(c(N2CCN(CC2)C)ccc1)CNc3c(ccc(NC(=O)C(C)C)c3)C
0.268551	Clc1c(c(N2CCN(CC2)C)ccc1)CNc3c(ccc(NC(=O)C(C)C)c3)C
0.268551	Clc1c(c(N2CCN(CC2)C)ccc1)CNc3c(ccc(NC(=O)C(C)C)c3)C
0.268551	Clc1c(c(N2CCN(CC2)C)ccc1)CNc3c(ccc(NC(=O)C(C)C)c3)C
0.268551	Clc1c(c(N2CCN(CC2)C)ccc1)CNc3c(ccc(NC(=O)C(C)C)c3)C
0.268551	Clc1c(c(N2CCN(CC2)C)ccc1)CNc3c(ccc(NC(=O)C(C)C)c3)C
0.268551	Clc1c(c(N2CCN(CC2)C)ccc1)CNc3c(ccc(NC(=O)C(C)C)c3)C
0.268551	Clc1c(c(N2CCN(CC2)C)ccc1)CNc3c(ccc(NC(=O)C(C)C)c3)C
0.268482	FC(F)Oc1c(OC)cc(cc1)C(=O)Nc2cc(c3ccccc3)cc(c2)C
0.268482	FC(F)Oc1c(OC)cc(cc1)C(=O)Nc2cc(c3ccccc3)cc(c2)C
0.268482	FC(F)Oc1c(OC)cc(cc1)C(=O)Nc2cc(c3ccccc3)cc(c2)C
0.268482	FC(F)Oc1c(OC)cc(cc1)C(=O)Nc2cc(c3ccccc3)cc(c2)C
0.268482	FC(F)Oc1c(OC)cc(cc1)C(=O)Nc2cc(c3ccccc3)cc(c2)C
0.268482	FC(F)Oc1c(OC)cc(cc1)C(=O)Nc2cc(c3ccccc3)cc(c2)C
0.268482	FC(F)Oc1c(OC)cc(cc1)C(=O)Nc2cc(c3ccccc3)cc(c2)C
0.268482	FC(F)Oc1c(OC)cc(cc1)C(=O)Nc2cc(c3ccccc3)cc(c2)C
0.268482	FC(F)Oc1c(OC)cc(cc1)C(=O)Nc2cc(c3ccccc3)cc(c2)C
0.268482	FC(F)Oc1c(OC)cc(cc1)C(=O)Nc2cc(c3ccccc3)cc(c2)C
0.268482	Brc1cc(NC(=O)NCc2ccc(cc2)CCN)c(cc1)CN3CCN(Cc4ccccc4)CC3
0.268482	Brc1cc(NC(=O)NCc2ccc(cc2)CCN)c(cc1)CN3CCN(Cc4ccccc4)CC3
0.268482	Brc1cc(NC(=O)NCc2ccc(cc2)CCN)c(cc1)CN3CCN(Cc4ccccc4)CC3
0.268482	Brc1cc(NC(=O)NCc2ccc(cc2)CCN)c(cc1)CN3CCN(Cc4ccccc4)CC3
0.268482	Brc1cc(NC(=O)NCc2ccc(cc2)CCN)c(cc1)CN3CCN(Cc4ccccc4)CC3
0.268482	Brc1cc(NC(=O)NCc2ccc(cc2)CCN)c(cc1)CN3CCN(Cc4ccccc4)CC3
0.268482	Brc1cc(NC(=O)NCc2ccc(cc2)CCN)c(cc1)CN3CCN(Cc4ccccc4)CC3
0.268482	Brc1cc(NC(=O)NCc2ccc(cc2)CCN)c(cc1)CN3CCN(Cc4ccccc4)CC3
0.268482	Brc1cc(NC(=O)NCc2ccc(cc2)CCN)c(cc1)CN3CCN(Cc4ccccc4)CC3
0.268199	S(=O)(=O)(N1CCCC1)c2ccc(cc2)C(=O)Nc3c(cc(cc3)C(=O)NC)C
0.268116	O=C(Nc1ncc(Nc2cc(OC)ccc2)cc1)c3ccc(cc3)C=4N(N=NC4)C
0.268116	O=C(Nc1ncc(Nc2cc(OC)ccc2)cc1)c3ccc(cc3)C=4N(N=NC4)C
0.268116	O=C(Nc1ncc(Nc2cc(OC)ccc2)cc1)c3ccc(cc3)C=4N(N=NC4)C
0.268116	O=C(Nc1ncc(Nc2cc(OC)ccc2)cc1)c3ccc(cc3)C=4N(N=NC4)C
0.268116	O=C(Nc1ncc(Nc2cc(OC)ccc2)cc1)c3ccc(cc3)C=4N(N=NC4)C
0.268116	O=C(Nc1ncc(Nc2cc(OC)ccc2)cc1)c3ccc(cc3)C=4N(N=NC4)C
0.268116	O=C(Nc1ncc(Nc2cc(OC)ccc2)cc1)c3ccc(cc3)C=4N(N=NC4)C
0.268116	O=C(Nc1ncc(Nc2cc(OC)ccc2)cc1)c3ccc(cc3)C=4N(N=NC4)C
0.268116	O=C(Nc1ncc(Nc2cc(OC)ccc2)cc1)c3ccc(cc3)C=4N(N=NC4)C
0.268116	O=C(Nc1ncc(Nc2cc(OC)ccc2)cc1)c3ccc(cc3)C=4N(N=NC4)C
0.268	Fc1c(cccc1)C(=O)Nc2c(ccc(c2)C=O)C
0.268	Fc1c(cccc1)C(=O)Nc2c(ccc(c2)C=O)C
0.268	Fc1c(cccc1)C(=O)Nc2c(ccc(c2)C=O)C
0.268	Fc1c(cccc1)C(=O)Nc2c(ccc(c2)C=O)C
0.268	Fc1c(cccc1)C(=O)Nc2c(ccc(c2)C=O)C
0.268	Fc1c(cccc1)C(=O)Nc2c(ccc(c2)C=O)C
0.268	Fc1c(cccc1)C(=O)Nc2c(ccc(c2)C=O)C
0.268	Fc1c(cccc1)C(=O)Nc2c(ccc(c2)C=O)C
0.268	Fc1c(cccc1)C(=O)Nc2c(ccc(c2)C=O)C
0.268	Fc1c(cccc1)C(=O)Nc2c(ccc(c2)C=O)C
0.267925	Brc1cc(NCC(=O)Nc2cc(ccc2)C(=O)NC)c(c3ccccc3)cc1
0.267925	Brc1cc(NCC(=O)Nc2cc(ccc2)C(=O)NC)c(c3ccccc3)cc1
0.267925	Brc1cc(NCC(=O)Nc2cc(ccc2)C(=O)NC)c(c3ccccc3)cc1
0.267857	Clc1ncc(NC(=O)c2ccc(cc2)Cc3ccccc3)cc1
0.267857	Clc1ncc(NC(=O)c2ccc(cc2)Cc3ccccc3)cc1
0.267857	Clc1ncc(NC(=O)c2ccc(cc2)Cc3ccccc3)cc1
0.267857	Clc1ncc(NC(=O)c2ccc(cc2)Cc3ccccc3)cc1
0.267857	Clc1ncc(NC(=O)c2ccc(cc2)Cc3ccccc3)cc1
0.267857	Clc1ncc(NC(=O)c2ccc(cc2)Cc3ccccc3)cc1
0.267857	Clc1ncc(NC(=O)c2ccc(cc2)Cc3ccccc3)cc1
0.267857	Clc1ncc(NC(=O)c2ccc(cc2)Cc3ccccc3)cc1
0.267857	Clc1ncc(NC(=O)c2ccc(cc2)Cc3ccccc3)cc1
0.267857	Clc1ncc(NC(=O)c2ccc(cc2)Cc3ccccc3)cc1
0.267717	O=C(Nc1cc(ccc1)CN2CCN(CC2)C)CN3N=C(N=C3)C
[truncated: 8,001 more rows]
