# Supplementary material for: Galileo: Three-dimensional searching in large combinatorial fragment spaces on the example of pharmacophores
Source: J Comput Aided Mol Des. 2022 Nov 24;37(1):1–16. doi: 10.1007/s10822-022-00485-y (PMC10032335; doi:10.1007/s10822-022-00485-y)
Supplement: Supplementary file 4 — Supplementary file 3a [file 10822_2022_485_MOESM3_ESMa.zip › Imatinib_Galileo/16/out_5.csv]

Score	SMILES
0.479839	Fc1c(NC(=O)c2nc(ncc2)c3ccccc3)ccc(c1)CN4CCN(CC4)C
0.479839	Fc1c(NC(=O)c2nc(ncc2)c3ccccc3)ccc(c1)CN4CCN(CC4)C
0.479839	Fc1c(NC(=O)c2nc(ncc2)c3ccccc3)ccc(c1)CN4CCN(CC4)C
0.479839	Fc1c(NC(=O)c2nc(ncc2)c3ccccc3)ccc(c1)CN4CCN(CC4)C
0.479839	Fc1c(NC(=O)c2nc(ncc2)c3ccccc3)ccc(c1)CN4CCN(CC4)C
0.479839	Fc1c(NC(=O)c2nc(ncc2)c3ccccc3)ccc(c1)CN4CCN(CC4)C
0.479839	Fc1c(NC(=O)c2nc(ncc2)c3ccccc3)ccc(c1)CN4CCN(CC4)C
0.479839	Fc1c(NC(=O)c2nc(ncc2)c3ccccc3)ccc(c1)CN4CCN(CC4)C
0.479839	Fc1c(NC(=O)c2nc(ncc2)c3ccccc3)ccc(c1)CN4CCN(CC4)C
0.479839	Fc1c(NC(=O)c2nc(ncc2)c3ccccc3)ccc(c1)CN4CCN(CC4)C
0.4375	O=C(Nc1c(ccc(c1)C(=O)NC)C)c2nc(ncc2)c3ccccc3
0.4375	O=C(Nc1c(ccc(c1)C(=O)NC)C)c2nc(ncc2)c3ccccc3
0.4375	O=C(Nc1c(ccc(c1)C(=O)NC)C)c2nc(ncc2)c3ccccc3
0.4375	O=C(Nc1c(ccc(c1)C(=O)NC)C)c2nc(ncc2)c3ccccc3
0.4375	O=C(Nc1c(ccc(c1)C(=O)NC)C)c2nc(ncc2)c3ccccc3
0.4375	O=C(Nc1c(ccc(c1)C(=O)NC)C)c2nc(ncc2)c3ccccc3
0.4375	O=C(Nc1c(ccc(c1)C(=O)NC)C)c2nc(ncc2)c3ccccc3
0.4375	O=C(Nc1c(ccc(c1)C(=O)NC)C)c2nc(ncc2)c3ccccc3
0.4375	O=C(Nc1c(ccc(c1)C(=O)NC)C)c2nc(ncc2)c3ccccc3
0.4375	O=C(Nc1c(ccc(c1)C(=O)NC)C)c2nc(ncc2)c3ccccc3
0.436123	O=C(Nc1ccc(cc1)CN2CCN(Cc3ccccc3)CC2)c4cc(Nc5nccnc5)ccc4
0.436123	O=C(Nc1ccc(cc1)CN2CCN(Cc3ccccc3)CC2)c4cc(Nc5nccnc5)ccc4
0.436123	O=C(Nc1ccc(cc1)CN2CCN(Cc3ccccc3)CC2)c4cc(Nc5nccnc5)ccc4
0.436123	O=C(Nc1ccc(cc1)CN2CCN(Cc3ccccc3)CC2)c4cc(Nc5nccnc5)ccc4
0.436123	O=C(Nc1ccc(cc1)CN2CCN(Cc3ccccc3)CC2)c4cc(Nc5nccnc5)ccc4
0.436123	O=C(Nc1ccc(cc1)CN2CCN(Cc3ccccc3)CC2)c4cc(Nc5nccnc5)ccc4
0.436123	O=C(Nc1ccc(cc1)CN2CCN(Cc3ccccc3)CC2)c4cc(Nc5nccnc5)ccc4
0.436123	O=C(Nc1ccc(cc1)CN2CCN(Cc3ccccc3)CC2)c4cc(Nc5nccnc5)ccc4
0.436123	O=C(Nc1ccc(cc1)CN2CCN(Cc3ccccc3)CC2)c4cc(Nc5nccnc5)ccc4
0.436123	O=C(Nc1ccc(cc1)CN2CCN(Cc3ccccc3)CC2)c4cc(Nc5nccnc5)ccc4
0.428571	O=C(Nc1c(ccc(c1)CN2CCOCC2)C)c3ccc(cc3)CON
0.428571	O=C(Nc1c(ccc(c1)CN2CCOCC2)C)c3ccc(cc3)CON
0.428571	O=C(Nc1c(ccc(c1)CN2CCOCC2)C)c3ccc(cc3)CON
0.428571	O=C(Nc1c(ccc(c1)CN2CCOCC2)C)c3ccc(cc3)CON
0.428571	O=C(Nc1c(ccc(c1)CN2CCOCC2)C)c3ccc(cc3)CON
0.428571	O=C(Nc1c(ccc(c1)CN2CCOCC2)C)c3ccc(cc3)CON
0.428571	O=C(Nc1c(ccc(c1)CN2CCOCC2)C)c3ccc(cc3)CON
0.428571	O=C(Nc1c(ccc(c1)CN2CCOCC2)C)c3ccc(cc3)CON
0.428571	O=C(Nc1c(ccc(c1)CN2CCOCC2)C)c3ccc(cc3)CON
0.428571	O=C(Nc1c(ccc(c1)CN2CCOCC2)C)c3ccc(cc3)CON
0.425703	Fc1c(NC(=O)c2ccc(cc2)C3=NNC(=N3)CC)ccc(c1)CN4CCN(CC4)C
0.425703	Fc1c(NC(=O)c2ccc(cc2)C3=NNC(=N3)CC)ccc(c1)CN4CCN(CC4)C
0.425703	Fc1c(NC(=O)c2ccc(cc2)C3=NNC(=N3)CC)ccc(c1)CN4CCN(CC4)C
0.425703	Fc1c(NC(=O)c2ccc(cc2)C3=NNC(=N3)CC)ccc(c1)CN4CCN(CC4)C
0.425703	Fc1c(NC(=O)c2ccc(cc2)C3=NNC(=N3)CC)ccc(c1)CN4CCN(CC4)C
0.425703	Fc1c(NC(=O)c2ccc(cc2)C3=NNC(=N3)CC)ccc(c1)CN4CCN(CC4)C
0.425703	Fc1c(NC(=O)c2ccc(cc2)C3=NNC(=N3)CC)ccc(c1)CN4CCN(CC4)C
0.425703	Fc1c(NC(=O)c2ccc(cc2)C3=NNC(=N3)CC)ccc(c1)CN4CCN(CC4)C
0.425703	Fc1c(NC(=O)c2ccc(cc2)C3=NNC(=N3)CC)ccc(c1)CN4CCN(CC4)C
0.425703	Fc1c(NC(=O)c2ccc(cc2)C3=NNC(=N3)CC)ccc(c1)CN4CCN(CC4)C
0.398467	Fc1c(NC(=O)c2c(c3cncnc3)cccc2)ccc(c1)CN4CCN(CC4)C
0.398467	Fc1c(NC(=O)c2c(c3cncnc3)cccc2)ccc(c1)CN4CCN(CC4)C
0.398467	Fc1c(NC(=O)c2c(c3cncnc3)cccc2)ccc(c1)CN4CCN(CC4)C
0.398467	Fc1c(NC(=O)c2c(c3cncnc3)cccc2)ccc(c1)CN4CCN(CC4)C
0.398467	Fc1c(NC(=O)c2c(c3cncnc3)cccc2)ccc(c1)CN4CCN(CC4)C
0.398467	Fc1c(NC(=O)c2c(c3cncnc3)cccc2)ccc(c1)CN4CCN(CC4)C
0.398467	Fc1c(NC(=O)c2c(c3cncnc3)cccc2)ccc(c1)CN4CCN(CC4)C
0.398467	Fc1c(NC(=O)c2c(c3cncnc3)cccc2)ccc(c1)CN4CCN(CC4)C
0.398467	Fc1c(NC(=O)c2c(c3cncnc3)cccc2)ccc(c1)CN4CCN(CC4)C
0.398467	Fc1c(NC(=O)c2c(c3cncnc3)cccc2)ccc(c1)CN4CCN(CC4)C
0.394531	S1C=C(c2c(ccc(NC(=O)c3nc(ncc3)c4ccccc4)c2)C)C=C1
0.394531	S1C=C(c2c(ccc(NC(=O)c3nc(ncc3)c4ccccc4)c2)C)C=C1
0.394531	S1C=C(c2c(ccc(NC(=O)c3nc(ncc3)c4ccccc4)c2)C)C=C1
0.394531	S1C=C(c2c(ccc(NC(=O)c3nc(ncc3)c4ccccc4)c2)C)C=C1
0.394531	S1C=C(c2c(ccc(NC(=O)c3nc(ncc3)c4ccccc4)c2)C)C=C1
0.394531	S1C=C(c2c(ccc(NC(=O)c3nc(ncc3)c4ccccc4)c2)C)C=C1
0.394531	S1C=C(c2c(ccc(NC(=O)c3nc(ncc3)c4ccccc4)c2)C)C=C1
0.394531	S1C=C(c2c(ccc(NC(=O)c3nc(ncc3)c4ccccc4)c2)C)C=C1
0.394531	S1C=C(c2c(ccc(NC(=O)c3nc(ncc3)c4ccccc4)c2)C)C=C1
0.394531	S1C=C(c2c(ccc(NC(=O)c3nc(ncc3)c4ccccc4)c2)C)C=C1
0.388679	Fc1c(NC(=O)c2nc(ncc2)C3CCCC3)ccc(c1)CN4CCN(CC4)C
0.383178	O=C(Nc1ccc(cc1)CN)c2cc(ccc2)CN3CCN(CC3)C
0.383178	O=C(Nc1ccc(cc1)CN)c2cc(ccc2)CN3CCN(CC3)C
0.383178	O=C(Nc1ccc(cc1)CN)c2cc(ccc2)CN3CCN(CC3)C
0.383178	O=C(Nc1ccc(cc1)CN)c2cc(ccc2)CN3CCN(CC3)C
0.383178	O=C(Nc1ccc(cc1)CN)c2cc(ccc2)CN3CCN(CC3)C
0.383178	O=C(Nc1ccc(cc1)CN)c2cc(ccc2)CN3CCN(CC3)C
0.383178	O=C(Nc1ccc(cc1)CN)c2cc(ccc2)CN3CCN(CC3)C
0.383178	O=C(Nc1ccc(cc1)CN)c2cc(ccc2)CN3CCN(CC3)C
0.383178	O=C(Nc1ccc(cc1)CN)c2cc(ccc2)CN3CCN(CC3)C
0.383178	O=C(Nc1ccc(cc1)CN)c2cc(ccc2)CN3CCN(CC3)C
0.381323	Clc1ccc(Oc2c(ccc(NC(=O)c3nc(ncc3)c4ccccc4)c2)C)cc1
0.381323	Clc1ccc(Oc2c(ccc(NC(=O)c3nc(ncc3)c4ccccc4)c2)C)cc1
0.381323	Clc1ccc(Oc2c(ccc(NC(=O)c3nc(ncc3)c4ccccc4)c2)C)cc1
0.381323	Clc1ccc(Oc2c(ccc(NC(=O)c3nc(ncc3)c4ccccc4)c2)C)cc1
0.381323	Clc1ccc(Oc2c(ccc(NC(=O)c3nc(ncc3)c4ccccc4)c2)C)cc1
0.381323	Clc1ccc(Oc2c(ccc(NC(=O)c3nc(ncc3)c4ccccc4)c2)C)cc1
0.381323	Clc1ccc(Oc2c(ccc(NC(=O)c3nc(ncc3)c4ccccc4)c2)C)cc1
0.381323	Clc1ccc(Oc2c(ccc(NC(=O)c3nc(ncc3)c4ccccc4)c2)C)cc1
0.381323	Clc1ccc(Oc2c(ccc(NC(=O)c3nc(ncc3)c4ccccc4)c2)C)cc1
0.381323	Clc1ccc(Oc2c(ccc(NC(=O)c3nc(ncc3)c4ccccc4)c2)C)cc1
0.376923	O=C(Nc1cc(c(cc1)C)C(=O)NC(C)C)c2nc(ncc2)c3ccccc3
0.376923	O=C(Nc1cc(c(cc1)C)C(=O)NC(C)C)c2nc(ncc2)c3ccccc3
0.376923	O=C(Nc1cc(c(cc1)C)C(=O)NC(C)C)c2nc(ncc2)c3ccccc3
0.376923	O=C(Nc1cc(c(cc1)C)C(=O)NC(C)C)c2nc(ncc2)c3ccccc3
0.376923	O=C(Nc1cc(c(cc1)C)C(=O)NC(C)C)c2nc(ncc2)c3ccccc3
0.376923	O=C(Nc1cc(c(cc1)C)C(=O)NC(C)C)c2nc(ncc2)c3ccccc3
0.376923	O=C(Nc1cc(c(cc1)C)C(=O)NC(C)C)c2nc(ncc2)c3ccccc3
0.376923	O=C(Nc1cc(c(cc1)C)C(=O)NC(C)C)c2nc(ncc2)c3ccccc3
0.376923	O=C(Nc1cc(c(cc1)C)C(=O)NC(C)C)c2nc(ncc2)c3ccccc3
0.376923	O=C(Nc1cc(c(cc1)C)C(=O)NC(C)C)c2nc(ncc2)c3ccccc3
0.375969	Fc1c(NC(=O)C2CC2)cc(NC(=O)c3nc(ncc3)c4ccccc4)cc1
0.375969	Fc1c(NC(=O)C2CC2)cc(NC(=O)c3nc(ncc3)c4ccccc4)cc1
0.375969	Fc1c(NC(=O)C2CC2)cc(NC(=O)c3nc(ncc3)c4ccccc4)cc1
0.375969	Fc1c(NC(=O)C2CC2)cc(NC(=O)c3nc(ncc3)c4ccccc4)cc1
0.375969	Fc1c(NC(=O)C2CC2)cc(NC(=O)c3nc(ncc3)c4ccccc4)cc1
0.375969	Fc1c(NC(=O)C2CC2)cc(NC(=O)c3nc(ncc3)c4ccccc4)cc1
0.375969	Fc1c(NC(=O)C2CC2)cc(NC(=O)c3nc(ncc3)c4ccccc4)cc1
0.375969	Fc1c(NC(=O)C2CC2)cc(NC(=O)c3nc(ncc3)c4ccccc4)cc1
0.375969	Fc1c(NC(=O)C2CC2)cc(NC(=O)c3nc(ncc3)c4ccccc4)cc1
0.375969	Fc1c(NC(=O)C2CC2)cc(NC(=O)c3nc(ncc3)c4ccccc4)cc1
0.373077	O=C(NCc1ccc(cc1)C)c2cc(ccc2)CNC(=O)C(=O)Nc3cc(c4nc(ncc4)C)ccc3
0.373077	O=C(NCc1ccc(cc1)C)c2cc(ccc2)CNC(=O)C(=O)Nc3cc(c4nc(ncc4)C)ccc3
0.373077	O=C(NCc1ccc(cc1)C)c2cc(ccc2)CNC(=O)C(=O)Nc3cc(c4nc(ncc4)C)ccc3
0.373077	O=C(NCc1ccc(cc1)C)c2cc(ccc2)CNC(=O)C(=O)Nc3cc(c4nc(ncc4)C)ccc3
0.373077	O=C(NCc1ccc(cc1)C)c2cc(ccc2)CNC(=O)C(=O)Nc3cc(c4nc(ncc4)C)ccc3
0.373077	O=C(NCc1ccc(cc1)C)c2cc(ccc2)CNC(=O)C(=O)Nc3cc(c4nc(ncc4)C)ccc3
0.373077	O=C(NCc1ccc(cc1)C)c2cc(ccc2)CNC(=O)C(=O)Nc3cc(c4nc(ncc4)C)ccc3
0.373077	O=C(NCc1ccc(cc1)C)c2cc(ccc2)CNC(=O)C(=O)Nc3cc(c4nc(ncc4)C)ccc3
0.373077	O=C(NCc1ccc(cc1)C)c2cc(ccc2)CNC(=O)C(=O)Nc3cc(c4nc(ncc4)C)ccc3
0.373077	O=C(NCc1ccc(cc1)C)c2cc(ccc2)CNC(=O)C(=O)Nc3cc(c4nc(ncc4)C)ccc3
0.370968	O=C(Nc1nc(ccc1)C=2C=NN(C2)C)c3cc(NC(=O)c4cnccc4)ccc3
0.370968	O=C(Nc1nc(ccc1)C=2C=NN(C2)C)c3cc(NC(=O)c4cnccc4)ccc3
0.370968	O=C(Nc1nc(ccc1)C=2C=NN(C2)C)c3cc(NC(=O)c4cnccc4)ccc3
0.370968	O=C(Nc1nc(ccc1)C=2C=NN(C2)C)c3cc(NC(=O)c4cnccc4)ccc3
0.370968	O=C(Nc1nc(ccc1)C=2C=NN(C2)C)c3cc(NC(=O)c4cnccc4)ccc3
0.370968	O=C(Nc1nc(ccc1)C=2C=NN(C2)C)c3cc(NC(=O)c4cnccc4)ccc3
0.370968	O=C(Nc1nc(ccc1)C=2C=NN(C2)C)c3cc(NC(=O)c4cnccc4)ccc3
0.370968	O=C(Nc1nc(ccc1)C=2C=NN(C2)C)c3cc(NC(=O)c4cnccc4)ccc3
0.370968	O=C(Nc1nc(ccc1)C=2C=NN(C2)C)c3cc(NC(=O)c4cnccc4)ccc3
0.370968	O=C(Nc1nc(ccc1)C=2C=NN(C2)C)c3cc(NC(=O)c4cnccc4)ccc3
0.370213	O=C(Nc1c(NC(=O)c2ccc(cc2)C)cccc1)c3nc(ncc3)c4ccccc4
0.370213	O=C(Nc1c(NC(=O)c2ccc(cc2)C)cccc1)c3nc(ncc3)c4ccccc4
0.370213	O=C(Nc1c(NC(=O)c2ccc(cc2)C)cccc1)c3nc(ncc3)c4ccccc4
0.370213	O=C(Nc1c(NC(=O)c2ccc(cc2)C)cccc1)c3nc(ncc3)c4ccccc4
0.370213	O=C(Nc1c(NC(=O)c2ccc(cc2)C)cccc1)c3nc(ncc3)c4ccccc4
0.370213	O=C(Nc1c(NC(=O)c2ccc(cc2)C)cccc1)c3nc(ncc3)c4ccccc4
0.370213	O=C(Nc1c(NC(=O)c2ccc(cc2)C)cccc1)c3nc(ncc3)c4ccccc4
0.370213	O=C(Nc1c(NC(=O)c2ccc(cc2)C)cccc1)c3nc(ncc3)c4ccccc4
0.370213	O=C(Nc1c(NC(=O)c2ccc(cc2)C)cccc1)c3nc(ncc3)c4ccccc4
0.370213	O=C(Nc1c(NC(=O)c2ccc(cc2)C)cccc1)c3nc(ncc3)c4ccccc4
0.366412	O=C(NC)c1cc(NC(=O)C(=O)N2CCN(Cc3cc(ccc3)C)CC2)c(cc1)C
0.366412	O=C(NC)c1cc(NC(=O)C(=O)N2CCN(Cc3cc(ccc3)C)CC2)c(cc1)C
0.366412	O=C(NC)c1cc(NC(=O)C(=O)N2CCN(Cc3cc(ccc3)C)CC2)c(cc1)C
0.366412	O=C(NC)c1cc(NC(=O)C(=O)N2CCN(Cc3cc(ccc3)C)CC2)c(cc1)C
0.366412	O=C(NC)c1cc(NC(=O)C(=O)N2CCN(Cc3cc(ccc3)C)CC2)c(cc1)C
0.366412	O=C(NC)c1cc(NC(=O)C(=O)N2CCN(Cc3cc(ccc3)C)CC2)c(cc1)C
0.366412	O=C(NC)c1cc(NC(=O)C(=O)N2CCN(Cc3cc(ccc3)C)CC2)c(cc1)C
0.366412	O=C(NC)c1cc(NC(=O)C(=O)N2CCN(Cc3cc(ccc3)C)CC2)c(cc1)C
0.366412	O=C(NC)c1cc(NC(=O)C(=O)N2CCN(Cc3cc(ccc3)C)CC2)c(cc1)C
0.366412	O=C(NC)c1cc(NC(=O)C(=O)N2CCN(Cc3cc(ccc3)C)CC2)c(cc1)C
0.360784	O=C(NC1CCN(Cc2ccc(NC(=O)C)cc2)CC1)c3cc(Nc4nccnc4)ccc3
0.360784	O=C(NC1CCN(Cc2ccc(NC(=O)C)cc2)CC1)c3cc(Nc4nccnc4)ccc3
0.360784	O=C(NC1CCN(Cc2ccc(NC(=O)C)cc2)CC1)c3cc(Nc4nccnc4)ccc3
0.360784	O=C(NC1CCN(Cc2ccc(NC(=O)C)cc2)CC1)c3cc(Nc4nccnc4)ccc3
0.360784	O=C(NC1CCN(Cc2ccc(NC(=O)C)cc2)CC1)c3cc(Nc4nccnc4)ccc3
0.360784	O=C(NC1CCN(Cc2ccc(NC(=O)C)cc2)CC1)c3cc(Nc4nccnc4)ccc3
0.360784	O=C(NC1CCN(Cc2ccc(NC(=O)C)cc2)CC1)c3cc(Nc4nccnc4)ccc3
0.360784	O=C(NC1CCN(Cc2ccc(NC(=O)C)cc2)CC1)c3cc(Nc4nccnc4)ccc3
0.360784	O=C(NC1CCN(Cc2ccc(NC(=O)C)cc2)CC1)c3cc(Nc4nccnc4)ccc3
0.360784	O=C(NC1CCN(Cc2ccc(NC(=O)C)cc2)CC1)c3cc(Nc4nccnc4)ccc3
0.360515	Fc1ccc(Nc2c(cccc2)C(=O)Nc3ccc(cc3)CN4CCN(Cc5ccccc5)CC4)cc1
0.360515	Fc1ccc(Nc2c(cccc2)C(=O)Nc3ccc(cc3)CN4CCN(Cc5ccccc5)CC4)cc1
0.360515	Fc1ccc(Nc2c(cccc2)C(=O)Nc3ccc(cc3)CN4CCN(Cc5ccccc5)CC4)cc1
0.360515	Fc1ccc(Nc2c(cccc2)C(=O)Nc3ccc(cc3)CN4CCN(Cc5ccccc5)CC4)cc1
0.360515	Fc1ccc(Nc2c(cccc2)C(=O)Nc3ccc(cc3)CN4CCN(Cc5ccccc5)CC4)cc1
0.360515	Fc1ccc(Nc2c(cccc2)C(=O)Nc3ccc(cc3)CN4CCN(Cc5ccccc5)CC4)cc1
0.360515	Fc1ccc(Nc2c(cccc2)C(=O)Nc3ccc(cc3)CN4CCN(Cc5ccccc5)CC4)cc1
0.360515	Fc1ccc(Nc2c(cccc2)C(=O)Nc3ccc(cc3)CN4CCN(Cc5ccccc5)CC4)cc1
0.360515	Fc1ccc(Nc2c(cccc2)C(=O)Nc3ccc(cc3)CN4CCN(Cc5ccccc5)CC4)cc1
0.360515	Fc1ccc(Nc2c(cccc2)C(=O)Nc3ccc(cc3)CN4CCN(Cc5ccccc5)CC4)cc1
0.354962	Clc1ccc(Oc2c(ccc(NC(=O)C(=O)Nc3cc(c4nc(ncc4)C)ccc3)c2)C)cc1
0.354962	Clc1ccc(Oc2c(ccc(NC(=O)C(=O)Nc3cc(c4nc(ncc4)C)ccc3)c2)C)cc1
0.354962	Clc1ccc(Oc2c(ccc(NC(=O)C(=O)Nc3cc(c4nc(ncc4)C)ccc3)c2)C)cc1
0.354962	Clc1ccc(Oc2c(ccc(NC(=O)C(=O)Nc3cc(c4nc(ncc4)C)ccc3)c2)C)cc1
0.354962	Clc1ccc(Oc2c(ccc(NC(=O)C(=O)Nc3cc(c4nc(ncc4)C)ccc3)c2)C)cc1
0.354962	Clc1ccc(Oc2c(ccc(NC(=O)C(=O)Nc3cc(c4nc(ncc4)C)ccc3)c2)C)cc1
0.354962	Clc1ccc(Oc2c(ccc(NC(=O)C(=O)Nc3cc(c4nc(ncc4)C)ccc3)c2)C)cc1
0.354962	Clc1ccc(Oc2c(ccc(NC(=O)C(=O)Nc3cc(c4nc(ncc4)C)ccc3)c2)C)cc1
0.354962	Clc1ccc(Oc2c(ccc(NC(=O)C(=O)Nc3cc(c4nc(ncc4)C)ccc3)c2)C)cc1
0.354962	Clc1ccc(Oc2c(ccc(NC(=O)C(=O)Nc3cc(c4nc(ncc4)C)ccc3)c2)C)cc1
0.354244	S(c1ncccc1C(=O)Nc2ccc(cc2)CN3CCN(Cc4ccccc4)CC3)c5c(cc(cc5)C)C
0.354244	S(c1ncccc1C(=O)Nc2ccc(cc2)CN3CCN(Cc4ccccc4)CC3)c5c(cc(cc5)C)C
0.354244	S(c1ncccc1C(=O)Nc2ccc(cc2)CN3CCN(Cc4ccccc4)CC3)c5c(cc(cc5)C)C
0.354244	S(c1ncccc1C(=O)Nc2ccc(cc2)CN3CCN(Cc4ccccc4)CC3)c5c(cc(cc5)C)C
0.354244	S(c1ncccc1C(=O)Nc2ccc(cc2)CN3CCN(Cc4ccccc4)CC3)c5c(cc(cc5)C)C
0.354244	S(c1ncccc1C(=O)Nc2ccc(cc2)CN3CCN(Cc4ccccc4)CC3)c5c(cc(cc5)C)C
0.354244	S(c1ncccc1C(=O)Nc2ccc(cc2)CN3CCN(Cc4ccccc4)CC3)c5c(cc(cc5)C)C
0.354244	S(c1ncccc1C(=O)Nc2ccc(cc2)CN3CCN(Cc4ccccc4)CC3)c5c(cc(cc5)C)C
0.354244	S(c1ncccc1C(=O)Nc2ccc(cc2)CN3CCN(Cc4ccccc4)CC3)c5c(cc(cc5)C)C
0.354244	S(c1ncccc1C(=O)Nc2ccc(cc2)CN3CCN(Cc4ccccc4)CC3)c5c(cc(cc5)C)C
0.352113	S1C=C(c2c(ccc(NC(=O)c3c(nccc3)Nc4c(F)ccc(F)c4)c2)C)C=C1
0.352113	S1C=C(c2c(ccc(NC(=O)c3c(nccc3)Nc4c(F)ccc(F)c4)c2)C)C=C1
0.35102	FC(F)Oc1c(OC)ccc(c1)C(=O)Nc2ccc(cc2)CN3CCN(Cc4ccccc4)CC3
0.35102	FC(F)Oc1c(OC)ccc(c1)C(=O)Nc2ccc(cc2)CN3CCN(Cc4ccccc4)CC3
0.35102	FC(F)Oc1c(OC)ccc(c1)C(=O)Nc2ccc(cc2)CN3CCN(Cc4ccccc4)CC3
0.35102	FC(F)Oc1c(OC)ccc(c1)C(=O)Nc2ccc(cc2)CN3CCN(Cc4ccccc4)CC3
0.35102	FC(F)Oc1c(OC)ccc(c1)C(=O)Nc2ccc(cc2)CN3CCN(Cc4ccccc4)CC3
0.35102	FC(F)Oc1c(OC)ccc(c1)C(=O)Nc2ccc(cc2)CN3CCN(Cc4ccccc4)CC3
0.350554	S1CCN(c2cc(c(NC(=O)C(=O)NCc3ccc(NC(=O)c4cnccc4)cc3)cc2)C)CC1
0.35	O=C(N(C(C)C)C)c1c(ccc(NC(=O)c2nc(ncc2)c3ccccc3)c1)C
0.35	O=C(N(C(C)C)C)c1c(ccc(NC(=O)c2nc(ncc2)c3ccccc3)c1)C
0.35	O=C(N(C(C)C)C)c1c(ccc(NC(=O)c2nc(ncc2)c3ccccc3)c1)C
0.35	O=C(N(C(C)C)C)c1c(ccc(NC(=O)c2nc(ncc2)c3ccccc3)c1)C
0.35	O=C(N(C(C)C)C)c1c(ccc(NC(=O)c2nc(ncc2)c3ccccc3)c1)C
0.35	O=C(N(C(C)C)C)c1c(ccc(NC(=O)c2nc(ncc2)c3ccccc3)c1)C
0.35	O=C(N(C(C)C)C)c1c(ccc(NC(=O)c2nc(ncc2)c3ccccc3)c1)C
0.35	O=C(N(C(C)C)C)c1c(ccc(NC(=O)c2nc(ncc2)c3ccccc3)c1)C
0.35	O=C(N(C(C)C)C)c1c(ccc(NC(=O)c2nc(ncc2)c3ccccc3)c1)C
0.35	O=C(N(C(C)C)C)c1c(ccc(NC(=O)c2nc(ncc2)c3ccccc3)c1)C
0.348921	S1C(=NC(c2cc(F)c(OC)cc2)=C1)NC(=O)c3cc(NC(=O)c4cnccc4)ccc3
0.348921	S1C(=NC(c2cc(F)c(OC)cc2)=C1)NC(=O)c3cc(NC(=O)c4cnccc4)ccc3
0.348921	S1C(=NC(c2cc(F)c(OC)cc2)=C1)NC(=O)c3cc(NC(=O)c4cnccc4)ccc3
0.348921	S1C(=NC(c2cc(F)c(OC)cc2)=C1)NC(=O)c3cc(NC(=O)c4cnccc4)ccc3
0.348921	S1C(=NC(c2cc(F)c(OC)cc2)=C1)NC(=O)c3cc(NC(=O)c4cnccc4)ccc3
0.348921	S1C(=NC(c2cc(F)c(OC)cc2)=C1)NC(=O)c3cc(NC(=O)c4cnccc4)ccc3
0.348921	S1C(=NC(c2cc(F)c(OC)cc2)=C1)NC(=O)c3cc(NC(=O)c4cnccc4)ccc3
0.348921	S1C(=NC(c2cc(F)c(OC)cc2)=C1)NC(=O)c3cc(NC(=O)c4cnccc4)ccc3
0.348921	S1C(=NC(c2cc(F)c(OC)cc2)=C1)NC(=O)c3cc(NC(=O)c4cnccc4)ccc3
0.348921	S1C(=NC(c2cc(F)c(OC)cc2)=C1)NC(=O)c3cc(NC(=O)c4cnccc4)ccc3
0.346008	Fc1c(NC(=O)C2CC2)cc(NC(=O)C(=O)Nc3cc(c4nc(ncc4)C)ccc3)cc1
0.346008	Fc1c(NC(=O)C2CC2)cc(NC(=O)C(=O)Nc3cc(c4nc(ncc4)C)ccc3)cc1
0.346008	Fc1c(NC(=O)C2CC2)cc(NC(=O)C(=O)Nc3cc(c4nc(ncc4)C)ccc3)cc1
0.346008	Fc1c(NC(=O)C2CC2)cc(NC(=O)C(=O)Nc3cc(c4nc(ncc4)C)ccc3)cc1
0.346008	Fc1c(NC(=O)C2CC2)cc(NC(=O)C(=O)Nc3cc(c4nc(ncc4)C)ccc3)cc1
0.346008	Fc1c(NC(=O)C2CC2)cc(NC(=O)C(=O)Nc3cc(c4nc(ncc4)C)ccc3)cc1
0.346008	Fc1c(NC(=O)C2CC2)cc(NC(=O)C(=O)Nc3cc(c4nc(ncc4)C)ccc3)cc1
0.346008	Fc1c(NC(=O)C2CC2)cc(NC(=O)C(=O)Nc3cc(c4nc(ncc4)C)ccc3)cc1
0.346008	Fc1c(NC(=O)C2CC2)cc(NC(=O)C(=O)Nc3cc(c4nc(ncc4)C)ccc3)cc1
0.346008	Fc1c(NC(=O)C2CC2)cc(NC(=O)C(=O)Nc3cc(c4nc(ncc4)C)ccc3)cc1
0.344262	O=C(Nc1cc(ccc1)C(=O)NCCc2ccc(N3CCN(CC3)C)cc2)c4cnccc4
0.344262	O=C(Nc1cc(ccc1)C(=O)NCCc2ccc(N3CCN(CC3)C)cc2)c4cnccc4
0.344262	O=C(Nc1cc(ccc1)C(=O)NCCc2ccc(N3CCN(CC3)C)cc2)c4cnccc4
0.344262	O=C(Nc1cc(ccc1)C(=O)NCCc2ccc(N3CCN(CC3)C)cc2)c4cnccc4
0.344262	O=C(Nc1cc(ccc1)C(=O)NCCc2ccc(N3CCN(CC3)C)cc2)c4cnccc4
0.344262	O=C(Nc1cc(ccc1)C(=O)NCCc2ccc(N3CCN(CC3)C)cc2)c4cnccc4
0.344262	O=C(Nc1cc(ccc1)C(=O)NCCc2ccc(N3CCN(CC3)C)cc2)c4cnccc4
0.344262	O=C(Nc1cc(ccc1)C(=O)NCCc2ccc(N3CCN(CC3)C)cc2)c4cnccc4
0.344262	O=C(Nc1cc(ccc1)C(=O)NCCc2ccc(N3CCN(CC3)C)cc2)c4cnccc4
0.344262	O=C(Nc1cc(ccc1)C(=O)NCCc2ccc(N3CCN(CC3)C)cc2)c4cnccc4
0.343396	O=C(N1CCN(C(=O)C(=O)Nc2cc(c3nc(ncc3)C)ccc2)CC1)c4ccc(O)cc4
0.343396	O=C(N1CCN(C(=O)C(=O)Nc2cc(c3nc(ncc3)C)ccc2)CC1)c4ccc(O)cc4
0.343396	O=C(N1CCN(C(=O)C(=O)Nc2cc(c3nc(ncc3)C)ccc2)CC1)c4ccc(O)cc4
0.343396	O=C(N1CCN(C(=O)C(=O)Nc2cc(c3nc(ncc3)C)ccc2)CC1)c4ccc(O)cc4
0.343396	O=C(N1CCN(C(=O)C(=O)Nc2cc(c3nc(ncc3)C)ccc2)CC1)c4ccc(O)cc4
0.343396	O=C(N1CCN(C(=O)C(=O)Nc2cc(c3nc(ncc3)C)ccc2)CC1)c4ccc(O)cc4
0.343396	O=C(N1CCN(C(=O)C(=O)Nc2cc(c3nc(ncc3)C)ccc2)CC1)c4ccc(O)cc4
0.343396	O=C(N1CCN(C(=O)C(=O)Nc2cc(c3nc(ncc3)C)ccc2)CC1)c4ccc(O)cc4
0.343396	O=C(N1CCN(C(=O)C(=O)Nc2cc(c3nc(ncc3)C)ccc2)CC1)c4ccc(O)cc4
0.343396	O=C(N1CCN(C(=O)C(=O)Nc2cc(c3nc(ncc3)C)ccc2)CC1)c4ccc(O)cc4
0.342629	O=C(Nc1cnccc1)c2ccc(cc2)CNC(=O)c3ccc(Nc4c(OC)cc(OC)cc4)cc3
0.342629	O=C(Nc1cnccc1)c2ccc(cc2)CNC(=O)c3ccc(Nc4c(OC)cc(OC)cc4)cc3
0.342629	O=C(Nc1cnccc1)c2ccc(cc2)CNC(=O)c3ccc(Nc4c(OC)cc(OC)cc4)cc3
0.342629	O=C(Nc1cnccc1)c2ccc(cc2)CNC(=O)c3ccc(Nc4c(OC)cc(OC)cc4)cc3
0.342629	O=C(Nc1cnccc1)c2ccc(cc2)CNC(=O)c3ccc(Nc4c(OC)cc(OC)cc4)cc3
0.342629	O=C(Nc1cnccc1)c2ccc(cc2)CNC(=O)c3ccc(Nc4c(OC)cc(OC)cc4)cc3
0.342629	O=C(Nc1cnccc1)c2ccc(cc2)CNC(=O)c3ccc(Nc4c(OC)cc(OC)cc4)cc3
0.342629	O=C(Nc1cnccc1)c2ccc(cc2)CNC(=O)c3ccc(Nc4c(OC)cc(OC)cc4)cc3
0.342629	O=C(Nc1cnccc1)c2ccc(cc2)CNC(=O)c3ccc(Nc4c(OC)cc(OC)cc4)cc3
0.342629	O=C(Nc1cnccc1)c2ccc(cc2)CNC(=O)c3ccc(Nc4c(OC)cc(OC)cc4)cc3
0.34188	O=C(Nc1c(NC(=O)c2ccccc2)cccc1)c3nc(ncc3)c4ccccc4
0.34188	O=C(Nc1c(NC(=O)c2ccccc2)cccc1)c3nc(ncc3)c4ccccc4
0.34188	O=C(Nc1c(NC(=O)c2ccccc2)cccc1)c3nc(ncc3)c4ccccc4
0.34188	O=C(Nc1c(NC(=O)c2ccccc2)cccc1)c3nc(ncc3)c4ccccc4
0.34188	O=C(Nc1c(NC(=O)c2ccccc2)cccc1)c3nc(ncc3)c4ccccc4
0.34188	O=C(Nc1c(NC(=O)c2ccccc2)cccc1)c3nc(ncc3)c4ccccc4
0.34188	O=C(Nc1c(NC(=O)c2ccccc2)cccc1)c3nc(ncc3)c4ccccc4
0.34188	O=C(Nc1c(NC(=O)c2ccccc2)cccc1)c3nc(ncc3)c4ccccc4
0.34188	O=C(Nc1c(NC(=O)c2ccccc2)cccc1)c3nc(ncc3)c4ccccc4
0.34188	O=C(Nc1c(NC(=O)c2ccccc2)cccc1)c3nc(ncc3)c4ccccc4
0.339921	O=C(Nc1nc(ncc1)C2=COC=C2)c3cncc(c4cc(ccc4)C)c3
0.339921	O=C(Nc1nc(ncc1)C2=COC=C2)c3cncc(c4cc(ccc4)C)c3
0.339921	O=C(Nc1nc(ncc1)C2=COC=C2)c3cncc(c4cc(ccc4)C)c3
0.339921	O=C(Nc1nc(ncc1)C2=COC=C2)c3cncc(c4cc(ccc4)C)c3
0.339921	O=C(Nc1nc(ncc1)C2=COC=C2)c3cncc(c4cc(ccc4)C)c3
0.339921	O=C(Nc1nc(ncc1)C2=COC=C2)c3cncc(c4cc(ccc4)C)c3
0.339921	O=C(Nc1nc(ncc1)C2=COC=C2)c3cncc(c4cc(ccc4)C)c3
0.339921	O=C(Nc1nc(ncc1)C2=COC=C2)c3cncc(c4cc(ccc4)C)c3
0.339921	O=C(Nc1nc(ncc1)C2=COC=C2)c3cncc(c4cc(ccc4)C)c3
0.339921	O=C(Nc1nc(ncc1)C2=COC=C2)c3cncc(c4cc(ccc4)C)c3
0.3379	O=C(Nc1ccc(cc1)CN2CCN(Cc3ccccc3)CC2)c4ccc(cc4)C(=O)NCC(C)(C)C
0.3379	O=C(Nc1ccc(cc1)CN2CCN(Cc3ccccc3)CC2)c4ccc(cc4)C(=O)NCC(C)(C)C
0.3379	O=C(Nc1ccc(cc1)CN2CCN(Cc3ccccc3)CC2)c4ccc(cc4)C(=O)NCC(C)(C)C
0.3379	O=C(Nc1ccc(cc1)CN2CCN(Cc3ccccc3)CC2)c4ccc(cc4)C(=O)NCC(C)(C)C
0.3379	O=C(Nc1ccc(cc1)CN2CCN(Cc3ccccc3)CC2)c4ccc(cc4)C(=O)NCC(C)(C)C
0.3379	O=C(Nc1ccc(cc1)CN2CCN(Cc3ccccc3)CC2)c4ccc(cc4)C(=O)NCC(C)(C)C
0.3379	O=C(Nc1ccc(cc1)CN2CCN(Cc3ccccc3)CC2)c4ccc(cc4)C(=O)NCC(C)(C)C
0.3379	O=C(Nc1ccc(cc1)CN2CCN(Cc3ccccc3)CC2)c4ccc(cc4)C(=O)NCC(C)(C)C
0.3379	O=C(Nc1ccc(cc1)CN2CCN(Cc3ccccc3)CC2)c4ccc(cc4)C(=O)NCC(C)(C)C
0.3379	O=C(Nc1ccc(cc1)CN2CCN(Cc3ccccc3)CC2)c4ccc(cc4)C(=O)NCC(C)(C)C
0.337398	Fc1c(NCc2cc(c3cncnc3)ccc2)ccc(c1)CN4CCN(CC4)C
0.337398	Fc1c(NCc2cc(c3cncnc3)ccc2)ccc(c1)CN4CCN(CC4)C
0.337398	Fc1c(NCc2cc(c3cncnc3)ccc2)ccc(c1)CN4CCN(CC4)C
0.337398	Fc1c(NCc2cc(c3cncnc3)ccc2)ccc(c1)CN4CCN(CC4)C
0.337398	Fc1c(NCc2cc(c3cncnc3)ccc2)ccc(c1)CN4CCN(CC4)C
0.337079	O=C(Nc1ccc(cc1)CN2CCN(Cc3ccccc3)CC2)C=4OC(=CC4)COc5c(cc(cc5)C)C
0.336364	S(=O)(=O)(Cc1ccc(cc1)C(=O)Nc2ccc(cc2)CN3CCN(Cc4ccccc4)CC3)C
0.336364	S(=O)(=O)(Cc1ccc(cc1)C(=O)Nc2ccc(cc2)CN3CCN(Cc4ccccc4)CC3)C
0.336364	S(=O)(=O)(Cc1ccc(cc1)C(=O)Nc2ccc(cc2)CN3CCN(Cc4ccccc4)CC3)C
0.336364	S(=O)(=O)(Cc1ccc(cc1)C(=O)Nc2ccc(cc2)CN3CCN(Cc4ccccc4)CC3)C
0.336364	S(=O)(=O)(Cc1ccc(cc1)C(=O)Nc2ccc(cc2)CN3CCN(Cc4ccccc4)CC3)C
0.336364	S(=O)(=O)(Cc1ccc(cc1)C(=O)Nc2ccc(cc2)CN3CCN(Cc4ccccc4)CC3)C
0.336364	S(=O)(=O)(Cc1ccc(cc1)C(=O)Nc2ccc(cc2)CN3CCN(Cc4ccccc4)CC3)C
0.336364	S(=O)(=O)(Cc1ccc(cc1)C(=O)Nc2ccc(cc2)CN3CCN(Cc4ccccc4)CC3)C
0.336364	S(=O)(=O)(Cc1ccc(cc1)C(=O)Nc2ccc(cc2)CN3CCN(Cc4ccccc4)CC3)C
0.336364	S(=O)(=O)(Cc1ccc(cc1)C(=O)Nc2ccc(cc2)CN3CCN(Cc4ccccc4)CC3)C
0.334746	Clc1c(Oc2ccc(cc2)C(=O)Nc3ccc(cc3)CN4CCN(Cc5ccccc5)CC4)cccc1
0.334746	Clc1c(Oc2ccc(cc2)C(=O)Nc3ccc(cc3)CN4CCN(Cc5ccccc5)CC4)cccc1
0.334746	Clc1c(Oc2ccc(cc2)C(=O)Nc3ccc(cc3)CN4CCN(Cc5ccccc5)CC4)cccc1
0.334746	Clc1c(Oc2ccc(cc2)C(=O)Nc3ccc(cc3)CN4CCN(Cc5ccccc5)CC4)cccc1
0.334746	Clc1c(Oc2ccc(cc2)C(=O)Nc3ccc(cc3)CN4CCN(Cc5ccccc5)CC4)cccc1
0.334746	Clc1c(Oc2ccc(cc2)C(=O)Nc3ccc(cc3)CN4CCN(Cc5ccccc5)CC4)cccc1
0.334746	Clc1c(Oc2ccc(cc2)C(=O)Nc3ccc(cc3)CN4CCN(Cc5ccccc5)CC4)cccc1
0.334746	Clc1c(Oc2ccc(cc2)C(=O)Nc3ccc(cc3)CN4CCN(Cc5ccccc5)CC4)cccc1
0.334746	Clc1c(Oc2ccc(cc2)C(=O)Nc3ccc(cc3)CN4CCN(Cc5ccccc5)CC4)cccc1
0.334746	Clc1c(Oc2ccc(cc2)C(=O)Nc3ccc(cc3)CN4CCN(Cc5ccccc5)CC4)cccc1
0.334532	O=C(NC)c1cc(NC(=O)C(=O)NCC2CN(Cc3ccccc3)CCC2)c(cc1)C
0.334532	O=C(NC)c1cc(NC(=O)C(=O)NCC2CN(Cc3ccccc3)CCC2)c(cc1)C
0.334532	O=C(NC)c1cc(NC(=O)C(=O)NCC2CN(Cc3ccccc3)CCC2)c(cc1)C
0.334532	O=C(NC)c1cc(NC(=O)C(=O)NCC2CN(Cc3ccccc3)CCC2)c(cc1)C
0.334532	O=C(NC)c1cc(NC(=O)C(=O)NCC2CN(Cc3ccccc3)CCC2)c(cc1)C
0.334532	O=C(NC)c1cc(NC(=O)C(=O)NCC2CN(Cc3ccccc3)CCC2)c(cc1)C
0.334532	O=C(NC)c1cc(NC(=O)C(=O)NCC2CN(Cc3ccccc3)CCC2)c(cc1)C
0.334532	O=C(NC)c1cc(NC(=O)C(=O)NCC2CN(Cc3ccccc3)CCC2)c(cc1)C
0.334532	O=C(NC)c1cc(NC(=O)C(=O)NCC2CN(Cc3ccccc3)CCC2)c(cc1)C
0.334532	O=C(NC)c1cc(NC(=O)C(=O)NCC2CN(Cc3ccccc3)CCC2)c(cc1)C
0.333333	S1C=C(c2c(ccc(NC(=O)c3nc(ncc3)C4CCCC4)c2)C)C=C1
0.333333	S1C=C(c2c(ccc(NC(=O)c3nc(ncc3)C4CCCC4)c2)C)C=C1
0.333333	S1C=C(c2c(ccc(NC(=O)c3nc(ncc3)C4CCCC4)c2)C)C=C1
0.333333	S1C=C(c2c(ccc(NC(=O)c3nc(ncc3)C4CCCC4)c2)C)C=C1
0.333333	S1C=C(c2c(ccc(NC(=O)c3nc(ncc3)C4CCCC4)c2)C)C=C1
0.333333	S1C=C(c2c(ccc(NC(=O)c3nc(ncc3)C4CCCC4)c2)C)C=C1
0.333333	S1C=C(c2c(ccc(NC(=O)c3nc(ncc3)C4CCCC4)c2)C)C=C1
0.333333	S1C=C(c2c(ccc(NC(=O)c3nc(ncc3)C4CCCC4)c2)C)C=C1
0.333333	S1C=C(c2c(ccc(NC(=O)c3nc(ncc3)C4CCCC4)c2)C)C=C1
0.333333	S1C=C(c2c(ccc(NC(=O)c3nc(ncc3)C4CCCC4)c2)C)C=C1
0.333333	O=C(Nc1ccc(cc1)C)c2cc(Nc3nccnc3)ccc2
0.333333	O=C(Nc1ccc(cc1)C)c2cc(Nc3nccnc3)ccc2
0.333333	O=C(Nc1ccc(cc1)C)c2cc(Nc3nccnc3)ccc2
0.333333	O=C(Nc1ccc(cc1)C)c2cc(Nc3nccnc3)ccc2
0.333333	O=C(Nc1ccc(cc1)C)c2cc(Nc3nccnc3)ccc2
0.333333	O=C(Nc1ccc(cc1)C)c2cc(Nc3nccnc3)ccc2
0.333333	O=C(Nc1ccc(cc1)C)c2cc(Nc3nccnc3)ccc2
0.333333	O=C(Nc1ccc(cc1)C)c2cc(Nc3nccnc3)ccc2
0.333333	O=C(Nc1ccc(cc1)C)c2cc(Nc3nccnc3)ccc2
0.333333	O=C(Nc1ccc(cc1)C)c2cc(Nc3nccnc3)ccc2
0.330739	S(c1c(F)ccc(F)c1)Cc2cc(ccc2)C(=O)Nc3ccc(cc3)CN4CCN(Cc5ccccc5)CC4
0.330739	S(c1c(F)ccc(F)c1)Cc2cc(ccc2)C(=O)Nc3ccc(cc3)CN4CCN(Cc5ccccc5)CC4
0.330739	S(c1c(F)ccc(F)c1)Cc2cc(ccc2)C(=O)Nc3ccc(cc3)CN4CCN(Cc5ccccc5)CC4
0.330739	S(c1c(F)ccc(F)c1)Cc2cc(ccc2)C(=O)Nc3ccc(cc3)CN4CCN(Cc5ccccc5)CC4
0.330739	S(c1c(F)ccc(F)c1)Cc2cc(ccc2)C(=O)Nc3ccc(cc3)CN4CCN(Cc5ccccc5)CC4
0.330739	S(c1c(F)ccc(F)c1)Cc2cc(ccc2)C(=O)Nc3ccc(cc3)CN4CCN(Cc5ccccc5)CC4
0.330739	S(c1c(F)ccc(F)c1)Cc2cc(ccc2)C(=O)Nc3ccc(cc3)CN4CCN(Cc5ccccc5)CC4
0.330739	S(c1c(F)ccc(F)c1)Cc2cc(ccc2)C(=O)Nc3ccc(cc3)CN4CCN(Cc5ccccc5)CC4
0.330739	S(c1c(F)ccc(F)c1)Cc2cc(ccc2)C(=O)Nc3ccc(cc3)CN4CCN(Cc5ccccc5)CC4
0.330739	S(c1c(F)ccc(F)c1)Cc2cc(ccc2)C(=O)Nc3ccc(cc3)CN4CCN(Cc5ccccc5)CC4
0.33	O=C(Nc1cc(c(cc1)C)C=2OC=C(N2)C)c3cc(OC)c(OCc4cnccc4)cc3
0.33	O=C(Nc1cc(c(cc1)C)C=2OC=C(N2)C)c3cc(OC)c(OCc4cnccc4)cc3
0.33	O=C(Nc1cc(c(cc1)C)C=2OC=C(N2)C)c3cc(OC)c(OCc4cnccc4)cc3
0.33	O=C(Nc1cc(c(cc1)C)C=2OC=C(N2)C)c3cc(OC)c(OCc4cnccc4)cc3
0.33	O=C(Nc1cc(c(cc1)C)C=2OC=C(N2)C)c3cc(OC)c(OCc4cnccc4)cc3
0.33	O=C(Nc1cc(c(cc1)C)C=2OC=C(N2)C)c3cc(OC)c(OCc4cnccc4)cc3
0.33	O=C(Nc1cc(c(cc1)C)C=2OC=C(N2)C)c3cc(OC)c(OCc4cnccc4)cc3
0.33	O=C(Nc1cc(c(cc1)C)C=2OC=C(N2)C)c3cc(OC)c(OCc4cnccc4)cc3
0.33	O=C(Nc1cc(c(cc1)C)C=2OC=C(N2)C)c3cc(OC)c(OCc4cnccc4)cc3
0.33	O=C(Nc1cc(c(cc1)C)C=2OC=C(N2)C)c3cc(OC)c(OCc4cnccc4)cc3
0.329167	Clc1cc(c2cc(NC(=O)c3nc(ncc3)c4ccccc4)ccc2)ccc1
0.329167	Clc1cc(c2cc(NC(=O)c3nc(ncc3)c4ccccc4)ccc2)ccc1
0.329167	Clc1cc(c2cc(NC(=O)c3nc(ncc3)c4ccccc4)ccc2)ccc1
0.329167	Clc1cc(c2cc(NC(=O)c3nc(ncc3)c4ccccc4)ccc2)ccc1
0.329167	Clc1cc(c2cc(NC(=O)c3nc(ncc3)c4ccccc4)ccc2)ccc1
0.329167	Clc1cc(c2cc(NC(=O)c3nc(ncc3)c4ccccc4)ccc2)ccc1
0.329167	Clc1cc(c2cc(NC(=O)c3nc(ncc3)c4ccccc4)ccc2)ccc1
0.329167	Clc1cc(c2cc(NC(=O)c3nc(ncc3)c4ccccc4)ccc2)ccc1
0.329167	Clc1cc(c2cc(NC(=O)c3nc(ncc3)c4ccccc4)ccc2)ccc1
0.329167	Clc1cc(c2cc(NC(=O)c3nc(ncc3)c4ccccc4)ccc2)ccc1
0.328185	Brc1cc(NC(=O)c2cc(Nc3nccnc3)ccc2)c(NC4CC4)cc1
0.328185	Brc1cc(NC(=O)c2cc(Nc3nccnc3)ccc2)c(NC4CC4)cc1
0.328185	Brc1cc(NC(=O)c2cc(Nc3nccnc3)ccc2)c(NC4CC4)cc1
0.328185	Brc1cc(NC(=O)c2cc(Nc3nccnc3)ccc2)c(NC4CC4)cc1
0.328185	Brc1cc(NC(=O)c2cc(Nc3nccnc3)ccc2)c(NC4CC4)cc1
0.328185	Brc1cc(NC(=O)c2cc(Nc3nccnc3)ccc2)c(NC4CC4)cc1
0.328185	Brc1cc(NC(=O)c2cc(Nc3nccnc3)ccc2)c(NC4CC4)cc1
0.328185	Brc1cc(NC(=O)c2cc(Nc3nccnc3)ccc2)c(NC4CC4)cc1
0.328185	Brc1cc(NC(=O)c2cc(Nc3nccnc3)ccc2)c(NC4CC4)cc1
0.328185	Brc1cc(NC(=O)c2cc(Nc3nccnc3)ccc2)c(NC4CC4)cc1
0.328185	O=C(Nc1cc(ccc1)C(=O)Nc2cc(OC3COCC3)c(cc2)C)c4cnccc4
0.328185	O=C(Nc1cc(ccc1)C(=O)Nc2cc(OC3COCC3)c(cc2)C)c4cnccc4
0.328185	O=C(Nc1cc(ccc1)C(=O)Nc2cc(OC3COCC3)c(cc2)C)c4cnccc4
0.328185	O=C(Nc1cc(ccc1)C(=O)Nc2cc(OC3COCC3)c(cc2)C)c4cnccc4
0.328185	O=C(Nc1cc(ccc1)C(=O)Nc2cc(OC3COCC3)c(cc2)C)c4cnccc4
0.328185	O=C(Nc1cc(ccc1)C(=O)Nc2cc(OC3COCC3)c(cc2)C)c4cnccc4
0.328185	O=C(Nc1cc(ccc1)C(=O)Nc2cc(OC3COCC3)c(cc2)C)c4cnccc4
0.328185	O=C(Nc1cc(ccc1)C(=O)Nc2cc(OC3COCC3)c(cc2)C)c4cnccc4
0.328185	O=C(Nc1cc(ccc1)C(=O)Nc2cc(OC3COCC3)c(cc2)C)c4cnccc4
0.328185	O=C(Nc1cc(ccc1)C(=O)Nc2cc(OC3COCC3)c(cc2)C)c4cnccc4
0.326316	Clc1ccc(Oc2c(ccc(NC(=O)c3c(nccc3)Nc4c(F)ccc(F)c4)c2)C)cc1
0.326316	Clc1ccc(Oc2c(ccc(NC(=O)c3c(nccc3)Nc4c(F)ccc(F)c4)c2)C)cc1
0.326316	Clc1ccc(Oc2c(ccc(NC(=O)c3c(nccc3)Nc4c(F)ccc(F)c4)c2)C)cc1
0.326316	Clc1ccc(Oc2c(ccc(NC(=O)c3c(nccc3)Nc4c(F)ccc(F)c4)c2)C)cc1
0.326316	Clc1ccc(Oc2c(ccc(NC(=O)c3c(nccc3)Nc4c(F)ccc(F)c4)c2)C)cc1
0.326316	Clc1ccc(Oc2c(ccc(NC(=O)c3c(nccc3)Nc4c(F)ccc(F)c4)c2)C)cc1
0.326316	Clc1ccc(Oc2c(ccc(NC(=O)c3c(nccc3)Nc4c(F)ccc(F)c4)c2)C)cc1
0.326316	Clc1ccc(Oc2c(ccc(NC(=O)c3c(nccc3)Nc4c(F)ccc(F)c4)c2)C)cc1
0.326316	Clc1ccc(Oc2c(ccc(NC(=O)c3c(nccc3)Nc4c(F)ccc(F)c4)c2)C)cc1
0.326316	Clc1ccc(Oc2c(ccc(NC(=O)c3c(nccc3)Nc4c(F)ccc(F)c4)c2)C)cc1
0.326007	Clc1cc(Cl)cc(c1)C(=O)Nc2cc(O)c(cc2)C(=O)N3CCN(Cc4cc(ccc4)C)CC3
0.326007	Clc1cc(Cl)cc(c1)C(=O)Nc2cc(O)c(cc2)C(=O)N3CCN(Cc4cc(ccc4)C)CC3
0.326007	Clc1cc(Cl)cc(c1)C(=O)Nc2cc(O)c(cc2)C(=O)N3CCN(Cc4cc(ccc4)C)CC3
0.326007	Clc1cc(Cl)cc(c1)C(=O)Nc2cc(O)c(cc2)C(=O)N3CCN(Cc4cc(ccc4)C)CC3
0.326007	Clc1cc(Cl)cc(c1)C(=O)Nc2cc(O)c(cc2)C(=O)N3CCN(Cc4cc(ccc4)C)CC3
0.326007	Clc1cc(Cl)cc(c1)C(=O)Nc2cc(O)c(cc2)C(=O)N3CCN(Cc4cc(ccc4)C)CC3
0.326007	Clc1cc(Cl)cc(c1)C(=O)Nc2cc(O)c(cc2)C(=O)N3CCN(Cc4cc(ccc4)C)CC3
0.326007	Clc1cc(Cl)cc(c1)C(=O)Nc2cc(O)c(cc2)C(=O)N3CCN(Cc4cc(ccc4)C)CC3
0.326007	Clc1cc(Cl)cc(c1)C(=O)Nc2cc(O)c(cc2)C(=O)N3CCN(Cc4cc(ccc4)C)CC3
0.326007	Clc1cc(Cl)cc(c1)C(=O)Nc2cc(O)c(cc2)C(=O)N3CCN(Cc4cc(ccc4)C)CC3
0.326007	Fc1c(NC(=O)c2nc(ncc2)c3ccccc3)ccc(c1)C(=O)OC(C)(C)C
0.326007	Fc1c(NC(=O)c2nc(ncc2)c3ccccc3)ccc(c1)C(=O)OC(C)(C)C
0.326007	Fc1c(NC(=O)c2nc(ncc2)c3ccccc3)ccc(c1)C(=O)OC(C)(C)C
0.326007	Fc1c(NC(=O)c2nc(ncc2)c3ccccc3)ccc(c1)C(=O)OC(C)(C)C
0.326007	Fc1c(NC(=O)c2nc(ncc2)c3ccccc3)ccc(c1)C(=O)OC(C)(C)C
0.326007	Fc1c(NC(=O)c2nc(ncc2)c3ccccc3)ccc(c1)C(=O)OC(C)(C)C
0.326007	Fc1c(NC(=O)c2nc(ncc2)c3ccccc3)ccc(c1)C(=O)OC(C)(C)C
0.326007	Fc1c(NC(=O)c2nc(ncc2)c3ccccc3)ccc(c1)C(=O)OC(C)(C)C
0.326007	Fc1c(NC(=O)c2nc(ncc2)c3ccccc3)ccc(c1)C(=O)OC(C)(C)C
0.326007	Fc1c(NC(=O)c2nc(ncc2)c3ccccc3)ccc(c1)C(=O)OC(C)(C)C
0.32491	Clc1cc(NC(=O)c2nc(ncc2)c3ccccc3)c(Oc4cc(ccc4)C)cc1
0.32491	Clc1cc(NC(=O)c2nc(ncc2)c3ccccc3)c(Oc4cc(ccc4)C)cc1
0.32491	Clc1cc(NC(=O)c2nc(ncc2)c3ccccc3)c(Oc4cc(ccc4)C)cc1
0.32491	Clc1cc(NC(=O)c2nc(ncc2)c3ccccc3)c(Oc4cc(ccc4)C)cc1
0.32491	Clc1cc(NC(=O)c2nc(ncc2)c3ccccc3)c(Oc4cc(ccc4)C)cc1
0.32491	Clc1cc(NC(=O)c2nc(ncc2)c3ccccc3)c(Oc4cc(ccc4)C)cc1
0.32491	Clc1cc(NC(=O)c2nc(ncc2)c3ccccc3)c(Oc4cc(ccc4)C)cc1
0.32491	Clc1cc(NC(=O)c2nc(ncc2)c3ccccc3)c(Oc4cc(ccc4)C)cc1
0.32491	Clc1cc(NC(=O)c2nc(ncc2)c3ccccc3)c(Oc4cc(ccc4)C)cc1
0.32491	Clc1cc(NC(=O)c2nc(ncc2)c3ccccc3)c(Oc4cc(ccc4)C)cc1
0.323718	Clc1ccc(N2C(SCC(=O)Nc3c(F)cc(cc3)CN4CCN(CC4)C)=NN=C2c5cnccc5)cc1
0.323718	Clc1ccc(N2C(SCC(=O)Nc3c(F)cc(cc3)CN4CCN(CC4)C)=NN=C2c5cnccc5)cc1
0.323718	Clc1ccc(N2C(SCC(=O)Nc3c(F)cc(cc3)CN4CCN(CC4)C)=NN=C2c5cnccc5)cc1
0.323718	Clc1ccc(N2C(SCC(=O)Nc3c(F)cc(cc3)CN4CCN(CC4)C)=NN=C2c5cnccc5)cc1
0.323194	Fc1c(NC(=O)C=2C(=NOC2)C)ccc(c1)CN3CCN(CC3)C
0.323077	S1C=C(c2c(ccc(NC(=O)c3c(c4cncnc4)cccc3)c2)C)C=C1
0.323077	S1C=C(c2c(ccc(NC(=O)c3c(c4cncnc4)cccc3)c2)C)C=C1
0.323077	S1C=C(c2c(ccc(NC(=O)c3c(c4cncnc4)cccc3)c2)C)C=C1
0.323077	S1C=C(c2c(ccc(NC(=O)c3c(c4cncnc4)cccc3)c2)C)C=C1
0.323077	S1C=C(c2c(ccc(NC(=O)c3c(c4cncnc4)cccc3)c2)C)C=C1
0.323077	S1C=C(c2c(ccc(NC(=O)c3c(c4cncnc4)cccc3)c2)C)C=C1
0.323077	S1C=C(c2c(ccc(NC(=O)c3c(c4cncnc4)cccc3)c2)C)C=C1
0.323077	S1C=C(c2c(ccc(NC(=O)c3c(c4cncnc4)cccc3)c2)C)C=C1
0.323077	S1C=C(c2c(ccc(NC(=O)c3c(c4cncnc4)cccc3)c2)C)C=C1
0.323077	S1C=C(c2c(ccc(NC(=O)c3c(c4cncnc4)cccc3)c2)C)C=C1
0.322807	S(=O)(=O)(Nc1ccc(F)cc1)c2cc(c(cc2)C)C(=O)Nc3c(ccc(c3)CN4CCOCC4)C
0.321799	Fc1c(Nc2ncccc2C(=O)NC3CCN(Cc4cc(ccc4)C)CC3)cc(F)cc1
0.321799	Fc1c(Nc2ncccc2C(=O)NC3CCN(Cc4cc(ccc4)C)CC3)cc(F)cc1
0.321799	Fc1c(Nc2ncccc2C(=O)NC3CCN(Cc4cc(ccc4)C)CC3)cc(F)cc1
0.321799	Fc1c(Nc2ncccc2C(=O)NC3CCN(Cc4cc(ccc4)C)CC3)cc(F)cc1
0.321799	Fc1c(Nc2ncccc2C(=O)NC3CCN(Cc4cc(ccc4)C)CC3)cc(F)cc1
0.321799	Fc1c(Nc2ncccc2C(=O)NC3CCN(Cc4cc(ccc4)C)CC3)cc(F)cc1
0.321799	Fc1c(Nc2ncccc2C(=O)NC3CCN(Cc4cc(ccc4)C)CC3)cc(F)cc1
0.321799	Fc1c(Nc2ncccc2C(=O)NC3CCN(Cc4cc(ccc4)C)CC3)cc(F)cc1
0.321799	Fc1c(Nc2ncccc2C(=O)NC3CCN(Cc4cc(ccc4)C)CC3)cc(F)cc1
0.321799	Fc1c(Nc2ncccc2C(=O)NC3CCN(Cc4cc(ccc4)C)CC3)cc(F)cc1
0.321705	Clc1cc(NC(=O)c2cc(NC(=O)c3cnccc3)ccc2)c(N4CCCC4)cc1
0.321705	Clc1cc(NC(=O)c2cc(NC(=O)c3cnccc3)ccc2)c(N4CCCC4)cc1
0.321705	Clc1cc(NC(=O)c2cc(NC(=O)c3cnccc3)ccc2)c(N4CCCC4)cc1
0.321705	Clc1cc(NC(=O)c2cc(NC(=O)c3cnccc3)ccc2)c(N4CCCC4)cc1
0.321705	Clc1cc(NC(=O)c2cc(NC(=O)c3cnccc3)ccc2)c(N4CCCC4)cc1
0.321705	Clc1cc(NC(=O)c2cc(NC(=O)c3cnccc3)ccc2)c(N4CCCC4)cc1
0.321705	Clc1cc(NC(=O)c2cc(NC(=O)c3cnccc3)ccc2)c(N4CCCC4)cc1
0.321705	Clc1cc(NC(=O)c2cc(NC(=O)c3cnccc3)ccc2)c(N4CCCC4)cc1
0.321705	Clc1cc(NC(=O)c2cc(NC(=O)c3cnccc3)ccc2)c(N4CCCC4)cc1
0.321705	Clc1cc(NC(=O)c2cc(NC(=O)c3cnccc3)ccc2)c(N4CCCC4)cc1
0.321267	Brc1ccc(cc1)C(=O)Nc2c(ccc(c2)C(=O)N)C
0.321267	Brc1ccc(cc1)C(=O)Nc2c(ccc(c2)C(=O)N)C
0.321267	Brc1ccc(cc1)C(=O)Nc2c(ccc(c2)C(=O)N)C
0.321267	Brc1ccc(cc1)C(=O)Nc2c(ccc(c2)C(=O)N)C
0.321267	Brc1ccc(cc1)C(=O)Nc2c(ccc(c2)C(=O)N)C
0.321267	Brc1ccc(cc1)C(=O)Nc2c(ccc(c2)C(=O)N)C
0.32	O=C1NC(=O)c2c1cc(NC(=O)C=3ON=C(c4cnccc4)C3)cc2
0.32	O=C1NC(=O)c2c1cc(NC(=O)C=3ON=C(c4cnccc4)C3)cc2
0.32	O=C1NC(=O)c2c1cc(NC(=O)C=3ON=C(c4cnccc4)C3)cc2
0.32	O=C1NC(=O)c2c1cc(NC(=O)C=3ON=C(c4cnccc4)C3)cc2
0.32	O=C1NC(=O)c2c1cc(NC(=O)C=3ON=C(c4cnccc4)C3)cc2
0.32	O=C1NC(=O)c2c1cc(NC(=O)C=3ON=C(c4cnccc4)C3)cc2
0.32	O=C1NC(=O)c2c1cc(NC(=O)C=3ON=C(c4cnccc4)C3)cc2
0.32	O=C1NC(=O)c2c1cc(NC(=O)C=3ON=C(c4cnccc4)C3)cc2
0.32	O=C1NC(=O)c2c1cc(NC(=O)C=3ON=C(c4cnccc4)C3)cc2
0.32	O=C1NC(=O)c2c1cc(NC(=O)C=3ON=C(c4cnccc4)C3)cc2
0.319838	Brc1ccc(cc1)C(=O)NCc2ccc(NC(=O)C(=O)Nc3c(ccc(c3)C(=O)NC)C)cc2
0.319838	Brc1ccc(cc1)C(=O)NCc2ccc(NC(=O)C(=O)Nc3c(ccc(c3)C(=O)NC)C)cc2
0.319838	Brc1ccc(cc1)C(=O)NCc2ccc(NC(=O)C(=O)Nc3c(ccc(c3)C(=O)NC)C)cc2
0.319838	Brc1ccc(cc1)C(=O)NCc2ccc(NC(=O)C(=O)Nc3c(ccc(c3)C(=O)NC)C)cc2
0.319838	Brc1ccc(cc1)C(=O)NCc2ccc(NC(=O)C(=O)Nc3c(ccc(c3)C(=O)NC)C)cc2
0.319838	Brc1ccc(cc1)C(=O)NCc2ccc(NC(=O)C(=O)Nc3c(ccc(c3)C(=O)NC)C)cc2
0.319838	Brc1ccc(cc1)C(=O)NCc2ccc(NC(=O)C(=O)Nc3c(ccc(c3)C(=O)NC)C)cc2
0.319838	Brc1ccc(cc1)C(=O)NCc2ccc(NC(=O)C(=O)Nc3c(ccc(c3)C(=O)NC)C)cc2
0.319838	Brc1ccc(cc1)C(=O)NCc2ccc(NC(=O)C(=O)Nc3c(ccc(c3)C(=O)NC)C)cc2
0.319838	Brc1ccc(cc1)C(=O)NCc2ccc(NC(=O)C(=O)Nc3c(ccc(c3)C(=O)NC)C)cc2
0.318493	S(=O)(=O)(Nc1c(OC)cccc1)c2cc(c(cc2)C)C(=O)Nc3ccc(cc3)CN4CCN(Cc5ccccc5)CC4
0.318493	S(=O)(=O)(Nc1c(OC)cccc1)c2cc(c(cc2)C)C(=O)Nc3ccc(cc3)CN4CCN(Cc5ccccc5)CC4
0.318493	S(=O)(=O)(Nc1c(OC)cccc1)c2cc(c(cc2)C)C(=O)Nc3ccc(cc3)CN4CCN(Cc5ccccc5)CC4
0.318493	S(=O)(=O)(Nc1c(OC)cccc1)c2cc(c(cc2)C)C(=O)Nc3ccc(cc3)CN4CCN(Cc5ccccc5)CC4
0.318493	S(=O)(=O)(Nc1c(OC)cccc1)c2cc(c(cc2)C)C(=O)Nc3ccc(cc3)CN4CCN(Cc5ccccc5)CC4
0.318493	S(=O)(=O)(Nc1c(OC)cccc1)c2cc(c(cc2)C)C(=O)Nc3ccc(cc3)CN4CCN(Cc5ccccc5)CC4
0.318493	S(=O)(=O)(Nc1c(OC)cccc1)c2cc(c(cc2)C)C(=O)Nc3ccc(cc3)CN4CCN(Cc5ccccc5)CC4
0.318493	S(=O)(=O)(Nc1c(OC)cccc1)c2cc(c(cc2)C)C(=O)Nc3ccc(cc3)CN4CCN(Cc5ccccc5)CC4
0.318493	S(=O)(=O)(Nc1c(OC)cccc1)c2cc(c(cc2)C)C(=O)Nc3ccc(cc3)CN4CCN(Cc5ccccc5)CC4
0.318493	S(=O)(=O)(Nc1c(OC)cccc1)c2cc(c(cc2)C)C(=O)Nc3ccc(cc3)CN4CCN(Cc5ccccc5)CC4
0.31769	O=C(OC)Cc1cc(OC)c(NC(=O)c2cc(Nc3nccnc3)ccc2)cc1
0.31769	O=C(OC)Cc1cc(OC)c(NC(=O)c2cc(Nc3nccnc3)ccc2)cc1
0.31769	O=C(OC)Cc1cc(OC)c(NC(=O)c2cc(Nc3nccnc3)ccc2)cc1
0.31769	O=C(OC)Cc1cc(OC)c(NC(=O)c2cc(Nc3nccnc3)ccc2)cc1
0.31769	O=C(OC)Cc1cc(OC)c(NC(=O)c2cc(Nc3nccnc3)ccc2)cc1
0.31769	O=C(OC)Cc1cc(OC)c(NC(=O)c2cc(Nc3nccnc3)ccc2)cc1
0.31769	O=C(OC)Cc1cc(OC)c(NC(=O)c2cc(Nc3nccnc3)ccc2)cc1
0.31769	O=C(OC)Cc1cc(OC)c(NC(=O)c2cc(Nc3nccnc3)ccc2)cc1
0.31769	O=C(OC)Cc1cc(OC)c(NC(=O)c2cc(Nc3nccnc3)ccc2)cc1
0.31769	O=C(OC)Cc1cc(OC)c(NC(=O)c2cc(Nc3nccnc3)ccc2)cc1
0.317647	O=C(Nc1c(ccc(c1)C(=O)NC2CC2)C)Nc3cc(ccc3)CCC(=O)O
0.317647	O=C(Nc1c(ccc(c1)C(=O)NC2CC2)C)Nc3cc(ccc3)CCC(=O)O
0.317647	O=C(Nc1c(ccc(c1)C(=O)NC2CC2)C)Nc3cc(ccc3)CCC(=O)O
0.317568	O=C(N1CCN(CC(=O)Nc2c(OC)cccc2)CC1)C(=O)Nc3cc(c4nc(ncc4)C)ccc3
0.317568	O=C(N1CCN(CC(=O)Nc2c(OC)cccc2)CC1)C(=O)Nc3cc(c4nc(ncc4)C)ccc3
0.317568	O=C(N1CCN(CC(=O)Nc2c(OC)cccc2)CC1)C(=O)Nc3cc(c4nc(ncc4)C)ccc3
0.317568	O=C(N1CCN(CC(=O)Nc2c(OC)cccc2)CC1)C(=O)Nc3cc(c4nc(ncc4)C)ccc3
0.317568	O=C(N1CCN(CC(=O)Nc2c(OC)cccc2)CC1)C(=O)Nc3cc(c4nc(ncc4)C)ccc3
0.317568	O=C(N1CCN(CC(=O)Nc2c(OC)cccc2)CC1)C(=O)Nc3cc(c4nc(ncc4)C)ccc3
0.317568	O=C(N1CCN(CC(=O)Nc2c(OC)cccc2)CC1)C(=O)Nc3cc(c4nc(ncc4)C)ccc3
0.317568	O=C(N1CCN(CC(=O)Nc2c(OC)cccc2)CC1)C(=O)Nc3cc(c4nc(ncc4)C)ccc3
0.317568	O=C(N1CCN(CC(=O)Nc2c(OC)cccc2)CC1)C(=O)Nc3cc(c4nc(ncc4)C)ccc3
0.317568	O=C(N1CCN(CC(=O)Nc2c(OC)cccc2)CC1)C(=O)Nc3cc(c4nc(ncc4)C)ccc3
0.317518	[O-][N+](=O)c1cc(NC(=O)c2nc(ncc2)c3ccccc3)c(OC)cc1
0.317518	[O-][N+](=O)c1cc(NC(=O)c2nc(ncc2)c3ccccc3)c(OC)cc1
0.317518	[O-][N+](=O)c1cc(NC(=O)c2nc(ncc2)c3ccccc3)c(OC)cc1
0.317518	[O-][N+](=O)c1cc(NC(=O)c2nc(ncc2)c3ccccc3)c(OC)cc1
0.317518	[O-][N+](=O)c1cc(NC(=O)c2nc(ncc2)c3ccccc3)c(OC)cc1
0.317518	[O-][N+](=O)c1cc(NC(=O)c2nc(ncc2)c3ccccc3)c(OC)cc1
0.317518	[O-][N+](=O)c1cc(NC(=O)c2nc(ncc2)c3ccccc3)c(OC)cc1
0.317518	[O-][N+](=O)c1cc(NC(=O)c2nc(ncc2)c3ccccc3)c(OC)cc1
0.317518	[O-][N+](=O)c1cc(NC(=O)c2nc(ncc2)c3ccccc3)c(OC)cc1
0.317518	[O-][N+](=O)c1cc(NC(=O)c2nc(ncc2)c3ccccc3)c(OC)cc1
0.317269	O=C(Nc1ccc(cc1)CN2CCN(c3cc(ccc3)C)CC2)c4cc(ccc4)C(C)C
0.317269	O=C(Nc1ccc(cc1)CN2CCN(c3cc(ccc3)C)CC2)c4cc(ccc4)C(C)C
0.317269	O=C(Nc1ccc(cc1)CN2CCN(c3cc(ccc3)C)CC2)c4cc(ccc4)C(C)C
0.317269	O=C(Nc1ccc(cc1)CN2CCN(c3cc(ccc3)C)CC2)c4cc(ccc4)C(C)C
0.317269	O=C(Nc1ccc(cc1)CN2CCN(c3cc(ccc3)C)CC2)c4cc(ccc4)C(C)C
0.317269	O=C(Nc1ccc(cc1)CN2CCN(c3cc(ccc3)C)CC2)c4cc(ccc4)C(C)C
0.317269	O=C(Nc1ccc(cc1)CN2CCN(c3cc(ccc3)C)CC2)c4cc(ccc4)C(C)C
0.317269	O=C(Nc1ccc(cc1)CN2CCN(c3cc(ccc3)C)CC2)c4cc(ccc4)C(C)C
0.317269	O=C(Nc1ccc(cc1)CN2CCN(c3cc(ccc3)C)CC2)c4cc(ccc4)C(C)C
0.317269	O=C(Nc1ccc(cc1)CN2CCN(c3cc(ccc3)C)CC2)c4cc(ccc4)C(C)C
0.314516	O=C(Nc1c(ccc(c1)C(=O)NC)C)c2ncc(C#C)cc2
0.314516	O=C(Nc1c(ccc(c1)C(=O)NC)C)c2ncc(C#C)cc2
0.314516	O=C(Nc1c(ccc(c1)C(=O)NC)C)c2ncc(C#C)cc2
0.314516	O=C(Nc1c(ccc(c1)C(=O)NC)C)c2ncc(C#C)cc2
0.314516	O=C(Nc1c(ccc(c1)C(=O)NC)C)c2ncc(C#C)cc2
0.314516	O=C(Nc1c(ccc(c1)C(=O)NC)C)c2ncc(C#C)cc2
0.314516	O=C(Nc1c(ccc(c1)C(=O)NC)C)c2ncc(C#C)cc2
0.314516	O=C(Nc1c(ccc(c1)C(=O)NC)C)c2ncc(C#C)cc2
0.314516	O=C(Nc1c(ccc(c1)C(=O)NC)C)c2ncc(C#C)cc2
0.314516	O=C(Nc1c(ccc(c1)C(=O)NC)C)c2ncc(C#C)cc2
0.31338	Fc1c(Nc2ncccc2C(=O)N3CCN(Cc4cc(ccc4)C)CC3)cc(F)cc1
0.31338	Fc1c(Nc2ncccc2C(=O)N3CCN(Cc4cc(ccc4)C)CC3)cc(F)cc1
0.31338	Fc1c(Nc2ncccc2C(=O)N3CCN(Cc4cc(ccc4)C)CC3)cc(F)cc1
0.31338	Fc1c(Nc2ncccc2C(=O)N3CCN(Cc4cc(ccc4)C)CC3)cc(F)cc1
0.313167	O=C(N1CCN(Cc2cc(ccc2)C)CC1)C(=O)Nc3c(cc(OCc4cnccc4)cc3)C
0.313167	O=C(N1CCN(Cc2cc(ccc2)C)CC1)C(=O)Nc3c(cc(OCc4cnccc4)cc3)C
0.313167	O=C(N1CCN(Cc2cc(ccc2)C)CC1)C(=O)Nc3c(cc(OCc4cnccc4)cc3)C
0.313167	O=C(N1CCN(Cc2cc(ccc2)C)CC1)C(=O)Nc3c(cc(OCc4cnccc4)cc3)C
0.313167	O=C(N1CCN(Cc2cc(ccc2)C)CC1)C(=O)Nc3c(cc(OCc4cnccc4)cc3)C
0.313167	O=C(N1CCN(Cc2cc(ccc2)C)CC1)C(=O)Nc3c(cc(OCc4cnccc4)cc3)C
0.313167	O=C(N1CCN(Cc2cc(ccc2)C)CC1)C(=O)Nc3c(cc(OCc4cnccc4)cc3)C
0.313167	O=C(N1CCN(Cc2cc(ccc2)C)CC1)C(=O)Nc3c(cc(OCc4cnccc4)cc3)C
0.313167	O=C(N1CCN(Cc2cc(ccc2)C)CC1)C(=O)Nc3c(cc(OCc4cnccc4)cc3)C
0.313167	O=C(N1CCN(Cc2cc(ccc2)C)CC1)C(=O)Nc3c(cc(OCc4cnccc4)cc3)C
0.31295	Clc1cc(Cl)cc(c1)C(=O)Nc2cc(O)c(cc2)C(=O)NC3CCN(Cc4cc(ccc4)C)CC3
0.31295	Clc1cc(Cl)cc(c1)C(=O)Nc2cc(O)c(cc2)C(=O)NC3CCN(Cc4cc(ccc4)C)CC3
0.31295	Clc1cc(Cl)cc(c1)C(=O)Nc2cc(O)c(cc2)C(=O)NC3CCN(Cc4cc(ccc4)C)CC3
0.31295	Clc1cc(Cl)cc(c1)C(=O)Nc2cc(O)c(cc2)C(=O)NC3CCN(Cc4cc(ccc4)C)CC3
0.31295	Clc1cc(Cl)cc(c1)C(=O)Nc2cc(O)c(cc2)C(=O)NC3CCN(Cc4cc(ccc4)C)CC3
0.31295	Clc1cc(Cl)cc(c1)C(=O)Nc2cc(O)c(cc2)C(=O)NC3CCN(Cc4cc(ccc4)C)CC3
0.31295	Clc1cc(Cl)cc(c1)C(=O)Nc2cc(O)c(cc2)C(=O)NC3CCN(Cc4cc(ccc4)C)CC3
0.31295	Clc1cc(Cl)cc(c1)C(=O)Nc2cc(O)c(cc2)C(=O)NC3CCN(Cc4cc(ccc4)C)CC3
0.31295	Clc1cc(Cl)cc(c1)C(=O)Nc2cc(O)c(cc2)C(=O)NC3CCN(Cc4cc(ccc4)C)CC3
0.31295	Clc1cc(Cl)cc(c1)C(=O)Nc2cc(O)c(cc2)C(=O)NC3CCN(Cc4cc(ccc4)C)CC3
0.311284	O=C(NCCc1ccc(N2CCN(CC2)C)cc1)c3cc(Nc4nccnc4)ccc3
0.311284	O=C(NCCc1ccc(N2CCN(CC2)C)cc1)c3cc(Nc4nccnc4)ccc3
0.311284	O=C(NCCc1ccc(N2CCN(CC2)C)cc1)c3cc(Nc4nccnc4)ccc3
0.311284	O=C(NCCc1ccc(N2CCN(CC2)C)cc1)c3cc(Nc4nccnc4)ccc3
0.311284	O=C(NCCc1ccc(N2CCN(CC2)C)cc1)c3cc(Nc4nccnc4)ccc3
0.311284	O=C(NCCc1ccc(N2CCN(CC2)C)cc1)c3cc(Nc4nccnc4)ccc3
0.311284	O=C(NCCc1ccc(N2CCN(CC2)C)cc1)c3cc(Nc4nccnc4)ccc3
0.311284	O=C(NCCc1ccc(N2CCN(CC2)C)cc1)c3cc(Nc4nccnc4)ccc3
0.311284	O=C(NCCc1ccc(N2CCN(CC2)C)cc1)c3cc(Nc4nccnc4)ccc3
0.311284	O=C(NCCc1ccc(N2CCN(CC2)C)cc1)c3cc(Nc4nccnc4)ccc3
0.311111	Clc1ccc(Oc2c(ccc(NC(=O)c3c(c4cncnc4)cccc3)c2)C)cc1
0.311111	Clc1ccc(Oc2c(ccc(NC(=O)c3c(c4cncnc4)cccc3)c2)C)cc1
0.311111	Clc1ccc(Oc2c(ccc(NC(=O)c3c(c4cncnc4)cccc3)c2)C)cc1
0.311111	Clc1ccc(Oc2c(ccc(NC(=O)c3c(c4cncnc4)cccc3)c2)C)cc1
0.311111	Clc1ccc(Oc2c(ccc(NC(=O)c3c(c4cncnc4)cccc3)c2)C)cc1
0.311111	Clc1ccc(Oc2c(ccc(NC(=O)c3c(c4cncnc4)cccc3)c2)C)cc1
0.311111	Clc1ccc(Oc2c(ccc(NC(=O)c3c(c4cncnc4)cccc3)c2)C)cc1
0.311111	Clc1ccc(Oc2c(ccc(NC(=O)c3c(c4cncnc4)cccc3)c2)C)cc1
0.311111	Clc1ccc(Oc2c(ccc(NC(=O)c3c(c4cncnc4)cccc3)c2)C)cc1
0.311111	Clc1ccc(Oc2c(ccc(NC(=O)c3c(c4cncnc4)cccc3)c2)C)cc1
0.310861	S(=O)(=O)(N(CC)CC)c1cc(NC(=O)c2ccc(Nc3ncccn3)cc2)c(NC)cc1
0.310861	S(=O)(=O)(N(CC)CC)c1cc(NC(=O)c2ccc(Nc3ncccn3)cc2)c(NC)cc1
0.310861	S(=O)(=O)(N(CC)CC)c1cc(NC(=O)c2ccc(Nc3ncccn3)cc2)c(NC)cc1
0.31068	O=C(Nc1ccc(cc1)CN)c2cnccc2
0.31068	O=C(Nc1ccc(cc1)CN)c2cnccc2
0.31068	O=C(Nc1ccc(cc1)CN)c2cnccc2
0.31068	O=C(Nc1ccc(cc1)CN)c2cnccc2
0.31068	O=C(Nc1ccc(cc1)CN)c2cnccc2
0.31068	O=C(Nc1ccc(cc1)CN)c2cnccc2
0.31068	O=C(Nc1ccc(cc1)CN)c2cnccc2
0.31068	O=C(Nc1ccc(cc1)CN)c2cnccc2
0.310231	O=C(Nc1nc(ccc1)C=2C=NN(C2)C)C=3OC(=CC3)COc4c(cc(cc4)C)C
0.310231	O=C(Nc1nc(ccc1)C=2C=NN(C2)C)C=3OC(=CC3)COc4c(cc(cc4)C)C
0.310231	O=C(Nc1nc(ccc1)C=2C=NN(C2)C)C=3OC(=CC3)COc4c(cc(cc4)C)C
0.310231	O=C(Nc1nc(ccc1)C=2C=NN(C2)C)C=3OC(=CC3)COc4c(cc(cc4)C)C
0.310231	O=C(Nc1nc(ccc1)C=2C=NN(C2)C)C=3OC(=CC3)COc4c(cc(cc4)C)C
0.310231	O=C(Nc1nc(ccc1)C=2C=NN(C2)C)C=3OC(=CC3)COc4c(cc(cc4)C)C
0.310231	O=C(Nc1nc(ccc1)C=2C=NN(C2)C)C=3OC(=CC3)COc4c(cc(cc4)C)C
0.310231	O=C(Nc1nc(ccc1)C=2C=NN(C2)C)C=3OC(=CC3)COc4c(cc(cc4)C)C
0.310231	O=C(Nc1nc(ccc1)C=2C=NN(C2)C)C=3OC(=CC3)COc4c(cc(cc4)C)C
0.310231	O=C(Nc1nc(ccc1)C=2C=NN(C2)C)C=3OC(=CC3)COc4c(cc(cc4)C)C
0.310105	Fc1c(Nc2ncccc2C(=O)Nc3cc(Oc4c(cccc4)C)ccc3)cc(F)cc1
0.310105	Fc1c(Nc2ncccc2C(=O)Nc3cc(Oc4c(cccc4)C)ccc3)cc(F)cc1
0.310105	Fc1c(Nc2ncccc2C(=O)Nc3cc(Oc4c(cccc4)C)ccc3)cc(F)cc1
0.310105	Fc1c(Nc2ncccc2C(=O)Nc3cc(Oc4c(cccc4)C)ccc3)cc(F)cc1
0.310105	Fc1c(Nc2ncccc2C(=O)Nc3cc(Oc4c(cccc4)C)ccc3)cc(F)cc1
0.310105	Fc1c(Nc2ncccc2C(=O)Nc3cc(Oc4c(cccc4)C)ccc3)cc(F)cc1
0.310105	Fc1c(Nc2ncccc2C(=O)Nc3cc(Oc4c(cccc4)C)ccc3)cc(F)cc1
0.310105	Fc1c(Nc2ncccc2C(=O)Nc3cc(Oc4c(cccc4)C)ccc3)cc(F)cc1
0.310105	Fc1c(Nc2ncccc2C(=O)Nc3cc(Oc4c(cccc4)C)ccc3)cc(F)cc1
0.310105	Fc1c(Nc2ncccc2C(=O)Nc3cc(Oc4c(cccc4)C)ccc3)cc(F)cc1
0.309735	O=C(Nc1cc(c2nc(ncc2)C)ccc1)C=O
0.309735	O=C(Nc1cc(c2nc(ncc2)C)ccc1)C=O
0.309735	O=C(Nc1cc(c2nc(ncc2)C)ccc1)C=O
0.309735	O=C(Nc1cc(c2nc(ncc2)C)ccc1)C=O
0.309735	O=C(Nc1cc(c2nc(ncc2)C)ccc1)C=O
0.309735	O=C(Nc1cc(c2nc(ncc2)C)ccc1)C=O
0.309735	O=C(Nc1cc(c2nc(ncc2)C)ccc1)C=O
0.309735	O=C(Nc1cc(c2nc(ncc2)C)ccc1)C=O
0.309735	O=C(Nc1cc(c2nc(ncc2)C)ccc1)C=O
0.309735	O=C(Nc1cc(c2nc(ncc2)C)ccc1)C=O
0.309434	Clc1ccc(SCc2cc(ccc2)C(=O)Nc3nc(ncc3)C4=COC=C4)cc1
0.309434	Clc1ccc(SCc2cc(ccc2)C(=O)Nc3nc(ncc3)C4=COC=C4)cc1
0.309237	O=C(Nc1c(OC)cc(NC(=O)C=CC)cc1)c2cnccc2
0.309237	O=C(Nc1c(OC)cc(NC(=O)C=CC)cc1)c2cnccc2
0.307971	FC(F)(F)c1c(ccc(NC(=O)c2ccc(cc2)CN3N=CN=C3)c1)CN4CCOCC4
0.307971	FC(F)(F)c1c(ccc(NC(=O)c2ccc(cc2)CN3N=CN=C3)c1)CN4CCOCC4
0.307971	FC(F)(F)c1c(ccc(NC(=O)c2ccc(cc2)CN3N=CN=C3)c1)CN4CCOCC4
0.307971	FC(F)(F)c1c(ccc(NC(=O)c2ccc(cc2)CN3N=CN=C3)c1)CN4CCOCC4
0.307971	FC(F)(F)c1c(ccc(NC(=O)c2ccc(cc2)CN3N=CN=C3)c1)CN4CCOCC4
0.307971	FC(F)(F)c1c(ccc(NC(=O)c2ccc(cc2)CN3N=CN=C3)c1)CN4CCOCC4
0.307971	FC(F)(F)c1c(ccc(NC(=O)c2ccc(cc2)CN3N=CN=C3)c1)CN4CCOCC4
0.307971	FC(F)(F)c1c(ccc(NC(=O)c2ccc(cc2)CN3N=CN=C3)c1)CN4CCOCC4
0.307971	FC(F)(F)c1c(ccc(NC(=O)c2ccc(cc2)CN3N=CN=C3)c1)CN4CCOCC4
0.307971	FC(F)(F)c1c(ccc(NC(=O)c2ccc(cc2)CN3N=CN=C3)c1)CN4CCOCC4
0.307947	O=C(NC)c1cc(NC(=O)C(=O)N2C(CN(Cc3ccccc3)CCC2)C)c(cc1)C
0.307947	O=C(NC)c1cc(NC(=O)C(=O)N2C(CN(Cc3ccccc3)CCC2)C)c(cc1)C
0.307947	O=C(NC)c1cc(NC(=O)C(=O)N2C(CN(Cc3ccccc3)CCC2)C)c(cc1)C
0.307947	O=C(NC)c1cc(NC(=O)C(=O)N2C(CN(Cc3ccccc3)CCC2)C)c(cc1)C
0.307947	O=C(NC)c1cc(NC(=O)C(=O)N2C(CN(Cc3ccccc3)CCC2)C)c(cc1)C
0.307947	O=C(NC)c1cc(NC(=O)C(=O)N2C(CN(Cc3ccccc3)CCC2)C)c(cc1)C
0.307947	O=C(NC)c1cc(NC(=O)C(=O)N2C(CN(Cc3ccccc3)CCC2)C)c(cc1)C
0.307947	O=C(NC)c1cc(NC(=O)C(=O)N2C(CN(Cc3ccccc3)CCC2)C)c(cc1)C
0.307947	O=C(NC)c1cc(NC(=O)C(=O)N2C(CN(Cc3ccccc3)CCC2)C)c(cc1)C
0.307947	O=C(NC)c1cc(NC(=O)C(=O)N2C(CN(Cc3ccccc3)CCC2)C)c(cc1)C
0.307393	O=C(NC)c1cc(NC(=O)C(Oc2ccc(c3ccccc3)cc2)C)c(cc1)C
0.307393	O=C(NC)c1cc(NC(=O)C(Oc2ccc(c3ccccc3)cc2)C)c(cc1)C
0.307393	O=C(NC)c1cc(NC(=O)C(Oc2ccc(c3ccccc3)cc2)C)c(cc1)C
0.307393	O=C(NC)c1cc(NC(=O)C(Oc2ccc(c3ccccc3)cc2)C)c(cc1)C
0.307393	O=C(NC)c1cc(NC(=O)C(Oc2ccc(c3ccccc3)cc2)C)c(cc1)C
0.307393	O=C(NC)c1cc(NC(=O)C(Oc2ccc(c3ccccc3)cc2)C)c(cc1)C
0.307393	O=C(NC)c1cc(NC(=O)C(Oc2ccc(c3ccccc3)cc2)C)c(cc1)C
0.307393	O=C(NC)c1cc(NC(=O)C(Oc2ccc(c3ccccc3)cc2)C)c(cc1)C
0.307393	O=C(NC)c1cc(NC(=O)C(Oc2ccc(c3ccccc3)cc2)C)c(cc1)C
0.307393	O=C(NC)c1cc(NC(=O)C(Oc2ccc(c3ccccc3)cc2)C)c(cc1)C
0.306569	Clc1ccc(Oc2c(ccc(NC(=O)c3nc(ncc3)C4CCCC4)c2)C)cc1
0.306569	Clc1ccc(Oc2c(ccc(NC(=O)c3nc(ncc3)C4CCCC4)c2)C)cc1
0.306569	Clc1ccc(Oc2c(ccc(NC(=O)c3nc(ncc3)C4CCCC4)c2)C)cc1
0.306569	Clc1ccc(Oc2c(ccc(NC(=O)c3nc(ncc3)C4CCCC4)c2)C)cc1
0.306569	Clc1ccc(Oc2c(ccc(NC(=O)c3nc(ncc3)C4CCCC4)c2)C)cc1
0.306569	Clc1ccc(Oc2c(ccc(NC(=O)c3nc(ncc3)C4CCCC4)c2)C)cc1
0.306569	Clc1ccc(Oc2c(ccc(NC(=O)c3nc(ncc3)C4CCCC4)c2)C)cc1
0.306569	Clc1ccc(Oc2c(ccc(NC(=O)c3nc(ncc3)C4CCCC4)c2)C)cc1
0.306569	Clc1ccc(Oc2c(ccc(NC(=O)c3nc(ncc3)C4CCCC4)c2)C)cc1
0.306569	Clc1ccc(Oc2c(ccc(NC(=O)c3nc(ncc3)C4CCCC4)c2)C)cc1
0.306273	S1C(=NC(C(=O)Nc2cc(c(cc2)C)C3=CSC=C3)=C1)c4ccccc4
0.306273	S1C(=NC(C(=O)Nc2cc(c(cc2)C)C3=CSC=C3)=C1)c4ccccc4
0.306273	S1C(=NC(C(=O)Nc2cc(c(cc2)C)C3=CSC=C3)=C1)c4ccccc4
0.306273	S1C(=NC(C(=O)Nc2cc(c(cc2)C)C3=CSC=C3)=C1)c4ccccc4
0.306273	S1C(=NC(C(=O)Nc2cc(c(cc2)C)C3=CSC=C3)=C1)c4ccccc4
0.306273	S1C(=NC(C(=O)Nc2cc(c(cc2)C)C3=CSC=C3)=C1)c4ccccc4
0.306273	S1C(=NC(C(=O)Nc2cc(c(cc2)C)C3=CSC=C3)=C1)c4ccccc4
0.306273	S1C(=NC(C(=O)Nc2cc(c(cc2)C)C3=CSC=C3)=C1)c4ccccc4
0.306273	S1C(=NC(C(=O)Nc2cc(c(cc2)C)C3=CSC=C3)=C1)c4ccccc4
0.306273	S1C(=NC(C(=O)Nc2cc(c(cc2)C)C3=CSC=C3)=C1)c4ccccc4
0.306189	S(c1ncccc1C(=O)Nc2nc(ccc2)C=3C=NN(C3)C)c4c(cc(cc4)C)C
0.306189	S(c1ncccc1C(=O)Nc2nc(ccc2)C=3C=NN(C3)C)c4c(cc(cc4)C)C
0.306189	S(c1ncccc1C(=O)Nc2nc(ccc2)C=3C=NN(C3)C)c4c(cc(cc4)C)C
0.306189	S(c1ncccc1C(=O)Nc2nc(ccc2)C=3C=NN(C3)C)c4c(cc(cc4)C)C
0.306189	S(c1ncccc1C(=O)Nc2nc(ccc2)C=3C=NN(C3)C)c4c(cc(cc4)C)C
0.306189	S(c1ncccc1C(=O)Nc2nc(ccc2)C=3C=NN(C3)C)c4c(cc(cc4)C)C
0.306189	S(c1ncccc1C(=O)Nc2nc(ccc2)C=3C=NN(C3)C)c4c(cc(cc4)C)C
0.306189	S(c1ncccc1C(=O)Nc2nc(ccc2)C=3C=NN(C3)C)c4c(cc(cc4)C)C
0.306189	S(c1ncccc1C(=O)Nc2nc(ccc2)C=3C=NN(C3)C)c4c(cc(cc4)C)C
0.306189	S(c1ncccc1C(=O)Nc2nc(ccc2)C=3C=NN(C3)C)c4c(cc(cc4)C)C
0.303371	Fc1c(NC(=O)OC)cc(NC(=O)c2c(c3cncnc3)cccc2)cc1
0.303371	Fc1c(NC(=O)OC)cc(NC(=O)c2c(c3cncnc3)cccc2)cc1
0.303371	Fc1c(NC(=O)OC)cc(NC(=O)c2c(c3cncnc3)cccc2)cc1
0.303371	Fc1c(NC(=O)OC)cc(NC(=O)c2c(c3cncnc3)cccc2)cc1
0.303371	Fc1c(NC(=O)OC)cc(NC(=O)c2c(c3cncnc3)cccc2)cc1
0.303371	O=C(Nc1ccc(OCC)cc1)c2c(NC(=O)c3cc(Nc4nccnc4)ccc3)cccc2
0.303371	O=C(Nc1ccc(OCC)cc1)c2c(NC(=O)c3cc(Nc4nccnc4)ccc3)cccc2
0.303371	O=C(Nc1ccc(OCC)cc1)c2c(NC(=O)c3cc(Nc4nccnc4)ccc3)cccc2
0.303371	O=C(Nc1ccc(OCC)cc1)c2c(NC(=O)c3cc(Nc4nccnc4)ccc3)cccc2
0.303371	O=C(Nc1ccc(OCC)cc1)c2c(NC(=O)c3cc(Nc4nccnc4)ccc3)cccc2
0.303371	O=C(Nc1ccc(OCC)cc1)c2c(NC(=O)c3cc(Nc4nccnc4)ccc3)cccc2
0.303371	O=C(Nc1ccc(OCC)cc1)c2c(NC(=O)c3cc(Nc4nccnc4)ccc3)cccc2
0.303371	O=C(Nc1ccc(OCC)cc1)c2c(NC(=O)c3cc(Nc4nccnc4)ccc3)cccc2
0.303371	O=C(Nc1ccc(OCC)cc1)c2c(NC(=O)c3cc(Nc4nccnc4)ccc3)cccc2
0.303279	O=C(Nc1cc(NC(=O)NCCCCCN2CCNCC2)c(cc1)C)Nc3ccccc3
0.303279	O=C(Nc1cc(NC(=O)NCCCCCN2CCNCC2)c(cc1)C)Nc3ccccc3
0.303279	O=C(Nc1cc(NC(=O)NCCCCCN2CCNCC2)c(cc1)C)Nc3ccccc3
0.303279	O=C(Nc1cc(NC(=O)NCCCCCN2CCNCC2)c(cc1)C)Nc3ccccc3
0.303279	O=C(Nc1cc(NC(=O)NCCCCCN2CCNCC2)c(cc1)C)Nc3ccccc3
0.303279	O=C(Nc1cc(NC(=O)NCCCCCN2CCNCC2)c(cc1)C)Nc3ccccc3
0.303279	O=C(Nc1cc(NC(=O)NCCCCCN2CCNCC2)c(cc1)C)Nc3ccccc3
0.303279	O=C(Nc1cc(NC(=O)NCCCCCN2CCNCC2)c(cc1)C)Nc3ccccc3
0.303279	O=C(Nc1cc(NC(=O)NCCCCCN2CCNCC2)c(cc1)C)Nc3ccccc3
0.303279	O=C(Nc1cc(NC(=O)NCCCCCN2CCNCC2)c(cc1)C)Nc3ccccc3
0.302789	Clc1nccc(c1)C(=O)Nc2cc(Oc3ccc(Cl)cc3)c(cc2)C
0.302789	Clc1nccc(c1)C(=O)Nc2cc(Oc3ccc(Cl)cc3)c(cc2)C
0.302789	Clc1nccc(c1)C(=O)Nc2cc(Oc3ccc(Cl)cc3)c(cc2)C
0.302789	Clc1nccc(c1)C(=O)Nc2cc(Oc3ccc(Cl)cc3)c(cc2)C
0.302789	Clc1nccc(c1)C(=O)Nc2cc(Oc3ccc(Cl)cc3)c(cc2)C
0.302789	Clc1nccc(c1)C(=O)Nc2cc(Oc3ccc(Cl)cc3)c(cc2)C
0.302789	Clc1nccc(c1)C(=O)Nc2cc(Oc3ccc(Cl)cc3)c(cc2)C
0.302789	Clc1nccc(c1)C(=O)Nc2cc(Oc3ccc(Cl)cc3)c(cc2)C
0.302789	Clc1nccc(c1)C(=O)Nc2cc(Oc3ccc(Cl)cc3)c(cc2)C
0.302789	Clc1nccc(c1)C(=O)Nc2cc(Oc3ccc(Cl)cc3)c(cc2)C
0.302491	Fc1c(NC(=O)c2c(OCCOC)cc(OC)cc2)ccc(c1)CN3CCN(CC3)C
0.302491	Fc1c(NC(=O)c2c(OCCOC)cc(OC)cc2)ccc(c1)CN3CCN(CC3)C
0.302491	Fc1c(NC(=O)c2c(OCCOC)cc(OC)cc2)ccc(c1)CN3CCN(CC3)C
0.302405	Clc1cc(ccc1)C=2NC(=O)C(C(=O)Nc3c(cc(cc3)CN(C)C)C)=CC2
0.302405	Clc1cc(ccc1)C=2NC(=O)C(C(=O)Nc3c(cc(cc3)CN(C)C)C)=CC2
0.302405	Clc1cc(ccc1)C=2NC(=O)C(C(=O)Nc3c(cc(cc3)CN(C)C)C)=CC2
0.302405	Clc1cc(ccc1)C=2NC(=O)C(C(=O)Nc3c(cc(cc3)CN(C)C)C)=CC2
0.302405	Clc1cc(ccc1)C=2NC(=O)C(C(=O)Nc3c(cc(cc3)CN(C)C)C)=CC2
0.302405	Clc1cc(ccc1)C=2NC(=O)C(C(=O)Nc3c(cc(cc3)CN(C)C)C)=CC2
0.302239	Fc1ccc(c2nc(ccc2)C(=O)Nc3cc(c(C#N)cc3)C(F)(F)F)cc1
0.302239	Fc1ccc(c2nc(ccc2)C(=O)Nc3cc(c(C#N)cc3)C(F)(F)F)cc1
0.301754	S1C(=NC(=C1)C)c2cc(ccc2)C(=O)Nc3cc(c(cc3)C)C=4OC=C(N4)C
0.301754	S1C(=NC(=C1)C)c2cc(ccc2)C(=O)Nc3cc(c(cc3)C)C=4OC=C(N4)C
0.301754	S1C(=NC(=C1)C)c2cc(ccc2)C(=O)Nc3cc(c(cc3)C)C=4OC=C(N4)C
0.301754	S1C(=NC(=C1)C)c2cc(ccc2)C(=O)Nc3cc(c(cc3)C)C=4OC=C(N4)C
0.301754	S1C(=NC(=C1)C)c2cc(ccc2)C(=O)Nc3cc(c(cc3)C)C=4OC=C(N4)C
0.301754	S1C(=NC(=C1)C)c2cc(ccc2)C(=O)Nc3cc(c(cc3)C)C=4OC=C(N4)C
0.301754	S1C(=NC(=C1)C)c2cc(ccc2)C(=O)Nc3cc(c(cc3)C)C=4OC=C(N4)C
0.301754	S1C(=NC(=C1)C)c2cc(ccc2)C(=O)Nc3cc(c(cc3)C)C=4OC=C(N4)C
0.301754	S1C(=NC(=C1)C)c2cc(ccc2)C(=O)Nc3cc(c(cc3)C)C=4OC=C(N4)C
0.301754	S1C(=NC(=C1)C)c2cc(ccc2)C(=O)Nc3cc(c(cc3)C)C=4OC=C(N4)C
0.301418	Brc1c(ccc(c1)C(=O)NNC(=O)C(=O)Nc2c(cc(OCc3cnccc3)cc2)C)C
0.301418	Brc1c(ccc(c1)C(=O)NNC(=O)C(=O)Nc2c(cc(OCc3cnccc3)cc2)C)C
0.301418	Brc1c(ccc(c1)C(=O)NNC(=O)C(=O)Nc2c(cc(OCc3cnccc3)cc2)C)C
0.301418	Brc1c(ccc(c1)C(=O)NNC(=O)C(=O)Nc2c(cc(OCc3cnccc3)cc2)C)C
0.301418	Brc1c(ccc(c1)C(=O)NNC(=O)C(=O)Nc2c(cc(OCc3cnccc3)cc2)C)C
0.301418	Brc1c(ccc(c1)C(=O)NNC(=O)C(=O)Nc2c(cc(OCc3cnccc3)cc2)C)C
0.301418	Brc1c(ccc(c1)C(=O)NNC(=O)C(=O)Nc2c(cc(OCc3cnccc3)cc2)C)C
0.301418	Brc1c(ccc(c1)C(=O)NNC(=O)C(=O)Nc2c(cc(OCc3cnccc3)cc2)C)C
0.301418	Brc1c(ccc(c1)C(=O)NNC(=O)C(=O)Nc2c(cc(OCc3cnccc3)cc2)C)C
0.301418	Brc1c(ccc(c1)C(=O)NNC(=O)C(=O)Nc2c(cc(OCc3cnccc3)cc2)C)C
0.301205	Clc1c(NC(=O)c2cncc(c3cc(ccc3)C)c2)ccc(Cl)c1
0.301115	O=C(NC1CN(Cc2ccccc2)CCC1)c3cc(Nc4nccnc4)ccc3
0.301115	O=C(NC1CN(Cc2ccccc2)CCC1)c3cc(Nc4nccnc4)ccc3
0.301115	O=C(NC1CN(Cc2ccccc2)CCC1)c3cc(Nc4nccnc4)ccc3
0.301115	O=C(NC1CN(Cc2ccccc2)CCC1)c3cc(Nc4nccnc4)ccc3
0.301115	O=C(NC1CN(Cc2ccccc2)CCC1)c3cc(Nc4nccnc4)ccc3
0.301115	O=C(NC1CN(Cc2ccccc2)CCC1)c3cc(Nc4nccnc4)ccc3
0.301115	O=C(NC1CN(Cc2ccccc2)CCC1)c3cc(Nc4nccnc4)ccc3
0.301115	O=C(NC1CN(Cc2ccccc2)CCC1)c3cc(Nc4nccnc4)ccc3
0.301115	O=C(NC1CN(Cc2ccccc2)CCC1)c3cc(Nc4nccnc4)ccc3
0.301115	O=C(NC1CN(Cc2ccccc2)CCC1)c3cc(Nc4nccnc4)ccc3
0.300341	O=C(Nc1cc(c2nc(ncc2)C)ccc1)C(=O)NCc3c(OCCOCC)cc(cc3)C
0.300341	O=C(Nc1cc(c2nc(ncc2)C)ccc1)C(=O)NCc3c(OCCOCC)cc(cc3)C
0.300341	O=C(Nc1cc(c2nc(ncc2)C)ccc1)C(=O)NCc3c(OCCOCC)cc(cc3)C
0.300341	O=C(Nc1cc(c2nc(ncc2)C)ccc1)C(=O)NCc3c(OCCOCC)cc(cc3)C
0.300341	O=C(Nc1cc(c2nc(ncc2)C)ccc1)C(=O)NCc3c(OCCOCC)cc(cc3)C
0.300341	O=C(Nc1cc(c2nc(ncc2)C)ccc1)C(=O)NCc3c(OCCOCC)cc(cc3)C
0.300341	O=C(Nc1cc(c2nc(ncc2)C)ccc1)C(=O)NCc3c(OCCOCC)cc(cc3)C
0.300341	O=C(Nc1cc(c2nc(ncc2)C)ccc1)C(=O)NCc3c(OCCOCC)cc(cc3)C
0.300341	O=C(Nc1cc(c2nc(ncc2)C)ccc1)C(=O)NCc3c(OCCOCC)cc(cc3)C
0.300341	O=C(Nc1cc(c2nc(ncc2)C)ccc1)C(=O)NCc3c(OCCOCC)cc(cc3)C
0.3	O=C(Nc1cc(c2nc(ncc2)C)ccc1)C(=O)NCC3(O)CCN(CC3)C
0.3	O=C(Nc1cc(c2nc(ncc2)C)ccc1)C(=O)NCC3(O)CCN(CC3)C
0.3	O=C(Nc1cc(c2nc(ncc2)C)ccc1)C(=O)NCC3(O)CCN(CC3)C
0.3	O=C(Nc1cc(c2nc(ncc2)C)ccc1)C(=O)NCC3(O)CCN(CC3)C
0.3	O=C(Nc1cc(c2nc(ncc2)C)ccc1)C(=O)NCC3(O)CCN(CC3)C
0.3	O=C(Nc1cc(c2nc(ncc2)C)ccc1)C(=O)NCC3(O)CCN(CC3)C
0.3	O=C(Nc1cc(c2nc(ncc2)C)ccc1)C(=O)NCC3(O)CCN(CC3)C
0.3	O=C(Nc1cc(c2nc(ncc2)C)ccc1)C(=O)NCC3(O)CCN(CC3)C
0.3	O=C(Nc1cc(c2nc(ncc2)C)ccc1)C(=O)NCC3(O)CCN(CC3)C
0.3	O=C(Nc1cc(c2nc(ncc2)C)ccc1)C(=O)NCC3(O)CCN(CC3)C
0.299639	O=C(Nc1cc(c(cc1)C)C(=O)NC(C)C)c2nc(ncc2)C3CCCC3
0.299639	O=C(Nc1cc(OCCC(C)C)c(cc1)C)c2nc(ncc2)C3CCCC3
0.299639	O=C(Nc1cc(OCCC(C)C)c(cc1)C)c2nc(ncc2)C3CCCC3
0.299639	O=C(Nc1cc(OCCC(C)C)c(cc1)C)c2nc(ncc2)C3CCCC3
0.299639	O=C(Nc1cc(OCCC(C)C)c(cc1)C)c2nc(ncc2)C3CCCC3
0.299639	O=C(Nc1cc(OCCC(C)C)c(cc1)C)c2nc(ncc2)C3CCCC3
0.299639	O=C(Nc1cc(OCCC(C)C)c(cc1)C)c2nc(ncc2)C3CCCC3
0.299639	O=C(Nc1cc(OCCC(C)C)c(cc1)C)c2nc(ncc2)C3CCCC3
0.299639	O=C(Nc1cc(OCCC(C)C)c(cc1)C)c2nc(ncc2)C3CCCC3
0.299639	O=C(Nc1cc(OCCC(C)C)c(cc1)C)c2nc(ncc2)C3CCCC3
0.299639	O=C(Nc1cc(OCCC(C)C)c(cc1)C)c2nc(ncc2)C3CCCC3
0.299639	O=C(Nc1cc(c(cc1)C)C(=O)NC(C)C)c2nc(ncc2)C3CCCC3
0.299639	O=C(Nc1cc(c(cc1)C)C(=O)NC(C)C)c2nc(ncc2)C3CCCC3
0.299639	O=C(Nc1cc(c(cc1)C)C(=O)NC(C)C)c2nc(ncc2)C3CCCC3
0.299639	O=C(Nc1cc(c(cc1)C)C(=O)NC(C)C)c2nc(ncc2)C3CCCC3
0.299639	O=C(Nc1cc(c(cc1)C)C(=O)NC(C)C)c2nc(ncc2)C3CCCC3
0.299639	O=C(Nc1cc(c(cc1)C)C(=O)NC(C)C)c2nc(ncc2)C3CCCC3
0.299639	O=C(Nc1cc(c(cc1)C)C(=O)NC(C)C)c2nc(ncc2)C3CCCC3
0.299639	O=C(Nc1cc(c(cc1)C)C(=O)NC(C)C)c2nc(ncc2)C3CCCC3
0.299639	O=C(Nc1cc(c(cc1)C)C(=O)NC(C)C)c2nc(ncc2)C3CCCC3
0.299213	Ic1ccc(NS(=O)(=O)c2cc(ccc2)C(=O)Nc3ccc(cc3)CN4CCN(Cc5ccccc5)CC4)cc1
0.299213	Ic1ccc(NS(=O)(=O)c2cc(ccc2)C(=O)Nc3ccc(cc3)CN4CCN(Cc5ccccc5)CC4)cc1
0.29845	Clc1ccc(Oc2c(ccc(NC(=O)c3cnc(SC)cc3)c2)C)cc1
0.29845	Clc1ccc(Oc2c(ccc(NC(=O)c3cnc(SC)cc3)c2)C)cc1
0.29845	Clc1ccc(Oc2c(ccc(NC(=O)c3cnc(SC)cc3)c2)C)cc1
0.29845	Clc1ccc(Oc2c(ccc(NC(=O)c3cnc(SC)cc3)c2)C)cc1
0.29845	Clc1ccc(Oc2c(ccc(NC(=O)c3cnc(SC)cc3)c2)C)cc1
0.29845	Clc1ccc(Oc2c(ccc(NC(=O)c3cnc(SC)cc3)c2)C)cc1
0.29845	Clc1ccc(Oc2c(ccc(NC(=O)c3cnc(SC)cc3)c2)C)cc1
0.29845	Clc1ccc(Oc2c(ccc(NC(=O)c3cnc(SC)cc3)c2)C)cc1
0.29845	Clc1ccc(Oc2c(ccc(NC(=O)c3cnc(SC)cc3)c2)C)cc1
0.29845	Clc1ccc(Oc2c(ccc(NC(=O)c3cnc(SC)cc3)c2)C)cc1
0.298039	Ic1c(cccc1)C(=O)Nc2c(ccc(NC(=O)C(=O)N)c2)C
0.298039	Ic1c(cccc1)C(=O)Nc2c(ccc(NC(=O)C(=O)N)c2)C
0.298039	Ic1c(cccc1)C(=O)Nc2c(ccc(NC(=O)C(=O)N)c2)C
0.298039	Ic1c(cccc1)C(=O)Nc2c(ccc(NC(=O)C(=O)N)c2)C
0.298039	Ic1c(cccc1)C(=O)Nc2c(ccc(NC(=O)C(=O)N)c2)C
0.298039	Ic1c(cccc1)C(=O)Nc2c(ccc(NC(=O)C(=O)N)c2)C
0.298039	Ic1c(cccc1)C(=O)Nc2c(ccc(NC(=O)C(=O)N)c2)C
0.298039	Ic1c(cccc1)C(=O)Nc2c(ccc(NC(=O)C(=O)N)c2)C
0.298039	Ic1c(cccc1)C(=O)Nc2c(ccc(NC(=O)C(=O)N)c2)C
0.298039	Ic1c(cccc1)C(=O)Nc2c(ccc(NC(=O)C(=O)N)c2)C
0.29771	O=C(Nc1cc2c(cc1)C(=O)NC2=O)c3cncc(c4cc(ccc4)C)c3
0.29771	O=C(Nc1cc2c(cc1)C(=O)NC2=O)c3cncc(c4cc(ccc4)C)c3
0.29771	O=C(Nc1cc2c(cc1)C(=O)NC2=O)c3cncc(c4cc(ccc4)C)c3
0.29771	O=C(Nc1cc2c(cc1)C(=O)NC2=O)c3cncc(c4cc(ccc4)C)c3
0.29771	O=C(Nc1cc2c(cc1)C(=O)NC2=O)c3cncc(c4cc(ccc4)C)c3
0.29771	O=C(Nc1cc2c(cc1)C(=O)NC2=O)c3cncc(c4cc(ccc4)C)c3
0.29771	O=C(Nc1cc2c(cc1)C(=O)NC2=O)c3cncc(c4cc(ccc4)C)c3
0.29771	O=C(Nc1cc2c(cc1)C(=O)NC2=O)c3cncc(c4cc(ccc4)C)c3
0.29771	O=C(Nc1cc2c(cc1)C(=O)NC2=O)c3cncc(c4cc(ccc4)C)c3
0.29771	O=C(Nc1cc2c(cc1)C(=O)NC2=O)c3cncc(c4cc(ccc4)C)c3
0.297578	Clc1c(NC(=O)C(=O)N2CCN(Cc3cc(ccc3)C)CC2)cc(cc1)C(=O)NCC(C)(C)C
0.297578	Clc1c(NC(=O)C(=O)N2CCN(Cc3cc(ccc3)C)CC2)cc(cc1)C(=O)NCC(C)(C)C
0.297578	Clc1c(NC(=O)C(=O)N2CCN(Cc3cc(ccc3)C)CC2)cc(cc1)C(=O)NCC(C)(C)C
0.297578	Clc1c(NC(=O)C(=O)N2CCN(Cc3cc(ccc3)C)CC2)cc(cc1)C(=O)NCC(C)(C)C
0.297398	Clc1c(cc(c2ccccc2)cc1)C(=O)NC3CCN(Cc4ccc(NC(=O)C)cc4)CC3
0.297398	Clc1c(cc(c2ccccc2)cc1)C(=O)NC3CCN(Cc4ccc(NC(=O)C)cc4)CC3
0.297398	Clc1c(cc(c2ccccc2)cc1)C(=O)NC3CCN(Cc4ccc(NC(=O)C)cc4)CC3
0.297398	Clc1c(cc(c2ccccc2)cc1)C(=O)NC3CCN(Cc4ccc(NC(=O)C)cc4)CC3
0.297398	Clc1c(cc(c2ccccc2)cc1)C(=O)NC3CCN(Cc4ccc(NC(=O)C)cc4)CC3
0.297398	Clc1c(cc(c2ccccc2)cc1)C(=O)NC3CCN(Cc4ccc(NC(=O)C)cc4)CC3
0.297398	Clc1c(cc(c2ccccc2)cc1)C(=O)NC3CCN(Cc4ccc(NC(=O)C)cc4)CC3
0.297398	Clc1c(cc(c2ccccc2)cc1)C(=O)NC3CCN(Cc4ccc(NC(=O)C)cc4)CC3
0.296667	O=C(NNC(=O)C=1NN=C(c2cc(OC)c(OC)cc2)C1)C(=O)Nc3cc(c4nc(ncc4)C)ccc3
0.296167	Clc1ccc(Oc2cc(c(NC(=O)c3nc(ncc3)c4ccccc4)cc2)C(=O)OC)cc1
0.296167	Clc1ccc(Oc2cc(c(NC(=O)c3nc(ncc3)c4ccccc4)cc2)C(=O)OC)cc1
0.296167	Clc1ccc(Oc2cc(c(NC(=O)c3nc(ncc3)c4ccccc4)cc2)C(=O)OC)cc1
0.296167	Clc1ccc(Oc2cc(c(NC(=O)c3nc(ncc3)c4ccccc4)cc2)C(=O)OC)cc1
0.296167	Clc1ccc(Oc2cc(c(NC(=O)c3nc(ncc3)c4ccccc4)cc2)C(=O)OC)cc1
0.296167	Clc1ccc(Oc2cc(c(NC(=O)c3nc(ncc3)c4ccccc4)cc2)C(=O)OC)cc1
0.296167	Clc1ccc(Oc2cc(c(NC(=O)c3nc(ncc3)c4ccccc4)cc2)C(=O)OC)cc1
0.296167	Clc1ccc(Oc2cc(c(NC(=O)c3nc(ncc3)c4ccccc4)cc2)C(=O)OC)cc1
0.296167	Clc1ccc(Oc2cc(c(NC(=O)c3nc(ncc3)c4ccccc4)cc2)C(=O)OC)cc1
0.296167	Clc1ccc(Oc2cc(c(NC(=O)c3nc(ncc3)c4ccccc4)cc2)C(=O)OC)cc1
0.295276	O=C(Nc1c(NC(=O)c2ccc(cc2)C)cccc1)c3nc(ncc3)C4CCCC4
0.295276	O=C(Nc1c(NC(=O)c2ccc(cc2)C)cccc1)c3nc(ncc3)C4CCCC4
0.295276	O=C(Nc1c(NC(=O)c2ccc(cc2)C)cccc1)c3nc(ncc3)C4CCCC4
0.295276	O=C(Nc1c(NC(=O)c2ccc(cc2)C)cccc1)c3nc(ncc3)C4CCCC4
0.295276	O=C(Nc1c(NC(=O)c2ccc(cc2)C)cccc1)c3nc(ncc3)C4CCCC4
0.295276	O=C(Nc1c(NC(=O)c2ccc(cc2)C)cccc1)c3nc(ncc3)C4CCCC4
0.295276	O=C(Nc1c(NC(=O)c2ccc(cc2)C)cccc1)c3nc(ncc3)C4CCCC4
0.295276	O=C(Nc1c(NC(=O)c2ccc(cc2)C)cccc1)c3nc(ncc3)C4CCCC4
0.295276	O=C(Nc1c(NC(=O)c2ccc(cc2)C)cccc1)c3nc(ncc3)C4CCCC4
0.295276	O=C(Nc1c(NC(=O)c2ccc(cc2)C)cccc1)c3nc(ncc3)C4CCCC4
0.294964	O=C(Nc1c(cccc1)C(=O)NC2CCN(Cc3cc(ccc3)C)CC2)c4ccc(Oc5ccccc5)cc4
0.294915	O=C(Nc1c(ccc(c1)C=2N(N=CC2)C)C)c3ccc(N4N=C(N=C4C)C)cc3
0.294915	O=C(Nc1c(ccc(c1)C=2N(N=CC2)C)C)c3ccc(N4N=C(N=C4C)C)cc3
0.294915	O=C(Nc1c(ccc(c1)C=2N(N=CC2)C)C)c3ccc(N4N=C(N=C4C)C)cc3
0.294915	O=C(Nc1c(ccc(c1)C=2N(N=CC2)C)C)c3ccc(N4N=C(N=C4C)C)cc3
0.294915	O=C(Nc1c(ccc(c1)C=2N(N=CC2)C)C)c3ccc(N4N=C(N=C4C)C)cc3
0.294915	O=C(Nc1c(ccc(c1)C=2N(N=CC2)C)C)c3ccc(N4N=C(N=C4C)C)cc3
0.294915	O=C(Nc1c(ccc(c1)C=2N(N=CC2)C)C)c3ccc(N4N=C(N=C4C)C)cc3
0.294915	O=C(Nc1c(ccc(c1)C=2N(N=CC2)C)C)c3ccc(N4N=C(N=C4C)C)cc3
0.294915	O=C(Nc1c(ccc(c1)C=2N(N=CC2)C)C)c3ccc(N4N=C(N=C4C)C)cc3
0.294915	O=C(Nc1c(ccc(c1)C=2N(N=CC2)C)C)c3ccc(N4N=C(N=C4C)C)cc3
0.294521	FC(F)(F)c1nc(ncc1C(=O)Nc2cc(c(cc2)C)C(=O)NC(C)C)Nc3ccccc3
0.294521	FC(F)(F)c1nc(ncc1C(=O)Nc2cc(c(cc2)C)C(=O)NC(C)C)Nc3ccccc3
0.294521	FC(F)(F)c1nc(ncc1C(=O)Nc2cc(c(cc2)C)C(=O)NC(C)C)Nc3ccccc3
0.294521	FC(F)(F)c1nc(ncc1C(=O)Nc2cc(c(cc2)C)C(=O)NC(C)C)Nc3ccccc3
0.294521	FC(F)(F)c1nc(ncc1C(=O)Nc2cc(c(cc2)C)C(=O)NC(C)C)Nc3ccccc3
0.294521	FC(F)(F)c1nc(ncc1C(=O)Nc2cc(c(cc2)C)C(=O)NC(C)C)Nc3ccccc3
0.294521	FC(F)(F)c1nc(ncc1C(=O)Nc2cc(c(cc2)C)C(=O)NC(C)C)Nc3ccccc3
0.294521	FC(F)(F)c1nc(ncc1C(=O)Nc2cc(c(cc2)C)C(=O)NC(C)C)Nc3ccccc3
0.294521	FC(F)(F)c1nc(ncc1C(=O)Nc2cc(c(cc2)C)C(=O)NC(C)C)Nc3ccccc3
0.294521	FC(F)(F)c1nc(ncc1C(=O)Nc2cc(c(cc2)C)C(=O)NC(C)C)Nc3ccccc3
0.294118	FC(F)(F)c1cc(ccc1)C(=O)Nc2cc(N)c(cc2)C
0.294118	FC(F)(F)c1cc(ccc1)C(=O)Nc2cc(N)c(cc2)C
0.294118	FC(F)(F)c1cc(ccc1)C(=O)Nc2cc(N)c(cc2)C
0.294118	FC(F)(F)c1cc(ccc1)C(=O)Nc2cc(N)c(cc2)C
0.294118	FC(F)(F)c1cc(ccc1)C(=O)Nc2cc(N)c(cc2)C
0.294118	FC(F)(F)c1cc(ccc1)C(=O)Nc2cc(N)c(cc2)C
0.294118	FC(F)(F)c1cc(ccc1)C(=O)Nc2cc(N)c(cc2)C
0.294118	FC(F)(F)c1cc(ccc1)C(=O)Nc2cc(N)c(cc2)C
0.294118	FC(F)(F)c1cc(ccc1)C(=O)Nc2cc(N)c(cc2)C
0.294118	FC(F)(F)c1cc(ccc1)C(=O)Nc2cc(N)c(cc2)C
0.293919	O=C(Nc1cc(c(cc1)C)C=2OC=C(N2)C)c3c(nccc3)NC(C)C
0.29386	Fc1c(NC(=O)c2ccc(NC(=O)c3ccccc3)cc2)cc(c(F)c1)C
0.292593	O=C(OC)CNC(=O)c1cc(NC(=O)c2nc(ncc2)c3ncccc3)ccc1
0.292593	O=C(OC)CNC(=O)c1cc(NC(=O)c2nc(ncc2)c3ncccc3)ccc1
0.292593	O=C(OC)CNC(=O)c1cc(NC(=O)c2nc(ncc2)c3ncccc3)ccc1
0.29249	Fc1c(N2CCN(CC2)CC)ccc(c1)C(=O)Nc3cc(F)ccc3
0.29249	Fc1c(N2CCN(CC2)CC)ccc(c1)C(=O)Nc3cc(F)ccc3
0.29249	Fc1c(N2CCN(CC2)CC)ccc(c1)C(=O)Nc3cc(F)ccc3
0.29249	Fc1c(N2CCN(CC2)CC)ccc(c1)C(=O)Nc3cc(F)ccc3
0.29249	Fc1c(N2CCN(CC2)CC)ccc(c1)C(=O)Nc3cc(F)ccc3
0.29249	Fc1c(N2CCN(CC2)CC)ccc(c1)C(=O)Nc3cc(F)ccc3
0.29249	Fc1c(N2CCN(CC2)CC)ccc(c1)C(=O)Nc3cc(F)ccc3
0.29249	Fc1c(N2CCN(CC2)CC)ccc(c1)C(=O)Nc3cc(F)ccc3
0.29249	Fc1c(N2CCN(CC2)CC)ccc(c1)C(=O)Nc3cc(F)ccc3
0.29249	Fc1c(N2CCN(CC2)CC)ccc(c1)C(=O)Nc3cc(F)ccc3
0.292308	Clc1c(ncc(c1)C(=O)Nc2ccc(cc2)CN)Nc3cc(F)c(F)cc3
0.292308	Clc1c(ncc(c1)C(=O)Nc2ccc(cc2)CN)Nc3cc(F)c(F)cc3
0.292308	Clc1c(ncc(c1)C(=O)Nc2ccc(cc2)CN)Nc3cc(F)c(F)cc3
0.292308	Clc1c(ncc(c1)C(=O)Nc2ccc(cc2)CN)Nc3cc(F)c(F)cc3
0.292308	Clc1c(ncc(c1)C(=O)Nc2ccc(cc2)CN)Nc3cc(F)c(F)cc3
0.292308	Clc1c(ncc(c1)C(=O)Nc2ccc(cc2)CN)Nc3cc(F)c(F)cc3
0.292308	Clc1c(ncc(c1)C(=O)Nc2ccc(cc2)CN)Nc3cc(F)c(F)cc3
0.292308	Clc1c(ncc(c1)C(=O)Nc2ccc(cc2)CN)Nc3cc(F)c(F)cc3
0.292308	Clc1c(ncc(c1)C(=O)Nc2ccc(cc2)CN)Nc3cc(F)c(F)cc3
0.292308	Clc1c(ncc(c1)C(=O)Nc2ccc(cc2)CN)Nc3cc(F)c(F)cc3
0.292135	O=C(Nc1nc(ncc1)C2=COC=C2)c3ccc(cc3)C=4N(N=NC4)C
0.292135	O=C(Nc1nc(ncc1)C2=COC=C2)c3ccc(cc3)C=4N(N=NC4)C
0.292135	O=C(Nc1nc(ncc1)C2=COC=C2)c3ccc(cc3)C=4N(N=NC4)C
0.292135	O=C(Nc1nc(ncc1)C2=COC=C2)c3ccc(cc3)C=4N(N=NC4)C
0.292135	O=C(Nc1nc(ncc1)C2=COC=C2)c3ccc(cc3)C=4N(N=NC4)C
0.292135	O=C(Nc1nc(ncc1)C2=COC=C2)c3ccc(cc3)C=4N(N=NC4)C
0.292135	O=C(Nc1nc(ncc1)C2=COC=C2)c3ccc(cc3)C=4N(N=NC4)C
0.292135	O=C(Nc1nc(ncc1)C2=COC=C2)c3ccc(cc3)C=4N(N=NC4)C
0.292135	O=C(Nc1nc(ncc1)C2=COC=C2)c3ccc(cc3)C=4N(N=NC4)C
0.292035	O=C(NC)c1cc(NC(=O)C=O)c(cc1)C
0.292035	O=C(NC)c1cc(NC(=O)C=O)c(cc1)C
0.292035	O=C(NC)c1cc(NC(=O)C=O)c(cc1)C
0.292035	O=C(NC)c1cc(NC(=O)C=O)c(cc1)C
0.292035	O=C(NC)c1cc(NC(=O)C=O)c(cc1)C
0.292035	O=C(NC)c1cc(NC(=O)C=O)c(cc1)C
0.292035	O=C(NC)c1cc(NC(=O)C=O)c(cc1)C
0.292035	O=C(NC)c1cc(NC(=O)C=O)c(cc1)C
0.292035	O=C(NC)c1cc(NC(=O)C=O)c(cc1)C
0.292035	O=C(NC)c1cc(NC(=O)C=O)c(cc1)C
0.292	Brc1cc(c(N)cc1)C(=O)Nc2ccc(cc2)CCN3CCN(CC3)C
0.292	Brc1cc(c(N)cc1)C(=O)Nc2ccc(cc2)CCN3CCN(CC3)C
0.292	Brc1cc(c(N)cc1)C(=O)Nc2ccc(cc2)CCN3CCN(CC3)C
0.292	Brc1cc(c(N)cc1)C(=O)Nc2ccc(cc2)CCN3CCN(CC3)C
0.292	Brc1cc(c(N)cc1)C(=O)Nc2ccc(cc2)CCN3CCN(CC3)C
0.292	Brc1cc(c(N)cc1)C(=O)Nc2ccc(cc2)CCN3CCN(CC3)C
0.292	Brc1cc(c(N)cc1)C(=O)Nc2ccc(cc2)CCN3CCN(CC3)C
0.292	Brc1cc(c(N)cc1)C(=O)Nc2ccc(cc2)CCN3CCN(CC3)C
0.292	Brc1cc(c(N)cc1)C(=O)Nc2ccc(cc2)CCN3CCN(CC3)C
0.292	Brc1cc(c(N)cc1)C(=O)Nc2ccc(cc2)CCN3CCN(CC3)C
0.291971	Ic1ccc(cc1)C=2N=C(SC2)NC(=O)c3cc(SC)c(NC(=O)C)cc3
0.291971	Ic1ccc(cc1)C=2N=C(SC2)NC(=O)c3cc(SC)c(NC(=O)C)cc3
0.291971	Ic1ccc(cc1)C=2N=C(SC2)NC(=O)c3cc(SC)c(NC(=O)C)cc3
0.291971	Ic1ccc(cc1)C=2N=C(SC2)NC(=O)c3cc(SC)c(NC(=O)C)cc3
0.291971	Ic1ccc(cc1)C=2N=C(SC2)NC(=O)c3cc(SC)c(NC(=O)C)cc3
0.291971	Ic1ccc(cc1)C=2N=C(SC2)NC(=O)c3cc(SC)c(NC(=O)C)cc3
0.291971	Ic1ccc(cc1)C=2N=C(SC2)NC(=O)c3cc(SC)c(NC(=O)C)cc3
0.291971	Clc1ccc(Oc2c(ccc(NC(=O)C=3N=C(SC3)c4ccccc4)c2)C)cc1
0.291971	Clc1ccc(Oc2c(ccc(NC(=O)C=3N=C(SC3)c4ccccc4)c2)C)cc1
0.291971	Clc1ccc(Oc2c(ccc(NC(=O)C=3N=C(SC3)c4ccccc4)c2)C)cc1
0.291971	Clc1ccc(Oc2c(ccc(NC(=O)C=3N=C(SC3)c4ccccc4)c2)C)cc1
0.291971	Clc1ccc(Oc2c(ccc(NC(=O)C=3N=C(SC3)c4ccccc4)c2)C)cc1
0.291971	Clc1ccc(Oc2c(ccc(NC(=O)C=3N=C(SC3)c4ccccc4)c2)C)cc1
0.291971	Clc1ccc(Oc2c(ccc(NC(=O)C=3N=C(SC3)c4ccccc4)c2)C)cc1
0.291971	Clc1ccc(Oc2c(ccc(NC(=O)C=3N=C(SC3)c4ccccc4)c2)C)cc1
0.291971	Clc1ccc(Oc2c(ccc(NC(=O)C=3N=C(SC3)c4ccccc4)c2)C)cc1
0.291971	Clc1ccc(Oc2c(ccc(NC(=O)C=3N=C(SC3)c4ccccc4)c2)C)cc1
0.291971	Ic1ccc(cc1)C=2N=C(SC2)NC(=O)c3cc(SC)c(NC(=O)C)cc3
0.291971	Ic1ccc(cc1)C=2N=C(SC2)NC(=O)c3cc(SC)c(NC(=O)C)cc3
0.291815	Fc1c(N2CCN(CC2)CC)ccc(c1)C(=O)Nc3cc(Oc4ncccc4)ccc3
0.291815	Fc1c(N2CCN(CC2)CC)ccc(c1)C(=O)Nc3cc(Oc4ncccc4)ccc3
0.291815	Fc1c(N2CCN(CC2)CC)ccc(c1)C(=O)Nc3cc(Oc4ncccc4)ccc3
0.291815	Fc1c(N2CCN(CC2)CC)ccc(c1)C(=O)Nc3cc(Oc4ncccc4)ccc3
0.291815	Fc1c(N2CCN(CC2)CC)ccc(c1)C(=O)Nc3cc(Oc4ncccc4)ccc3
0.291667	O=C(Nc1c(OC)cc(N)cc1)c2cnccc2
0.291667	O=C(Nc1c(OC)cc(N)cc1)c2cnccc2
0.291667	O=C(Nc1c(OC)cc(N)cc1)c2cnccc2
0.291667	O=C(Nc1c(OC)cc(N)cc1)c2cnccc2
0.291667	O=C(Nc1c(OC)cc(N)cc1)c2cnccc2
0.291667	O=C(Nc1c(OC)cc(N)cc1)c2cnccc2
0.291667	O=C(Nc1c(OC)cc(N)cc1)c2cnccc2
0.291667	O=C(Nc1c(OC)cc(N)cc1)c2cnccc2
0.291667	O=C(Nc1c(OC)cc(N)cc1)c2cnccc2
0.291667	O=C(Nc1c(OC)cc(N)cc1)c2cnccc2
0.291188	S(c1ncc(cc1)C(=O)Nc2cc(OCCC(C)C)c(cc2)C)C
0.291045	FC(F)COc1c(NC(=O)c2cc(NC(=O)c3cnccc3)ccc2)ccc(c1)C(=O)OC
0.291045	FC(F)COc1c(NC(=O)c2cc(NC(=O)c3cnccc3)ccc2)ccc(c1)C(=O)OC
0.291045	FC(F)COc1c(NC(=O)c2cc(NC(=O)c3cnccc3)ccc2)ccc(c1)C(=O)OC
0.291045	FC(F)COc1c(NC(=O)c2cc(NC(=O)c3cnccc3)ccc2)ccc(c1)C(=O)OC
0.291045	FC(F)COc1c(NC(=O)c2cc(NC(=O)c3cnccc3)ccc2)ccc(c1)C(=O)OC
0.291045	FC(F)COc1c(NC(=O)c2cc(NC(=O)c3cnccc3)ccc2)ccc(c1)C(=O)OC
0.291045	FC(F)COc1c(NC(=O)c2cc(NC(=O)c3cnccc3)ccc2)ccc(c1)C(=O)OC
0.291045	FC(F)COc1c(NC(=O)c2cc(NC(=O)c3cnccc3)ccc2)ccc(c1)C(=O)OC
0.291045	FC(F)COc1c(NC(=O)c2cc(NC(=O)c3cnccc3)ccc2)ccc(c1)C(=O)OC
0.291045	FC(F)COc1c(NC(=O)c2cc(NC(=O)c3cnccc3)ccc2)ccc(c1)C(=O)OC
0.290984	S(=O)(=O)(Nc1ccc(NC(=O)c2cc(Nc3nccnc3)ccc2)cc1)C
0.290984	S(=O)(=O)(Nc1ccc(NC(=O)c2cc(Nc3nccnc3)ccc2)cc1)C
0.290984	S(=O)(=O)(Nc1ccc(NC(=O)c2cc(Nc3nccnc3)ccc2)cc1)C
0.290984	S(=O)(=O)(Nc1ccc(NC(=O)c2cc(Nc3nccnc3)ccc2)cc1)C
0.290984	S(=O)(=O)(Nc1ccc(NC(=O)c2cc(Nc3nccnc3)ccc2)cc1)C
0.290984	S(=O)(=O)(Nc1ccc(NC(=O)c2cc(Nc3nccnc3)ccc2)cc1)C
0.290984	S(=O)(=O)(Nc1ccc(NC(=O)c2cc(Nc3nccnc3)ccc2)cc1)C
0.290984	S(=O)(=O)(Nc1ccc(NC(=O)c2cc(Nc3nccnc3)ccc2)cc1)C
0.290984	S(=O)(=O)(Nc1ccc(NC(=O)c2cc(Nc3nccnc3)ccc2)cc1)C
0.290984	S(=O)(=O)(Nc1ccc(NC(=O)c2cc(Nc3nccnc3)ccc2)cc1)C
0.290566	Clc1ccc(Oc2c(ccc(NC(=O)c3cnc(Oc4ccc(cc4)C(C)C)cc3)c2)C)cc1
0.290566	Clc1ccc(Oc2c(ccc(NC(=O)c3cnc(Oc4ccc(cc4)C(C)C)cc3)c2)C)cc1
0.290566	Clc1ccc(Oc2c(ccc(NC(=O)c3cnc(Oc4ccc(cc4)C(C)C)cc3)c2)C)cc1
0.290566	Clc1ccc(Oc2c(ccc(NC(=O)c3cnc(Oc4ccc(cc4)C(C)C)cc3)c2)C)cc1
0.290566	Clc1ccc(Oc2c(ccc(NC(=O)c3cnc(Oc4ccc(cc4)C(C)C)cc3)c2)C)cc1
0.290566	Clc1ccc(Oc2c(ccc(NC(=O)c3cnc(Oc4ccc(cc4)C(C)C)cc3)c2)C)cc1
0.290566	Clc1ccc(Oc2c(ccc(NC(=O)c3cnc(Oc4ccc(cc4)C(C)C)cc3)c2)C)cc1
0.290566	Clc1ccc(Oc2c(ccc(NC(=O)c3cnc(Oc4ccc(cc4)C(C)C)cc3)c2)C)cc1
0.290566	Clc1ccc(Oc2c(ccc(NC(=O)c3cnc(Oc4ccc(cc4)C(C)C)cc3)c2)C)cc1
0.290566	Clc1ccc(Oc2c(ccc(NC(=O)c3cnc(Oc4ccc(cc4)C(C)C)cc3)c2)C)cc1
0.290541	Clc1ccc(Oc2c(ccc(NC(=O)c3c(nc(nc3)Nc4ccccc4)C(F)(F)F)c2)C)cc1
0.290541	Clc1ccc(Oc2c(ccc(NC(=O)c3c(nc(nc3)Nc4ccccc4)C(F)(F)F)c2)C)cc1
0.290541	Clc1ccc(Oc2c(ccc(NC(=O)c3c(nc(nc3)Nc4ccccc4)C(F)(F)F)c2)C)cc1
0.290541	Clc1ccc(Oc2c(ccc(NC(=O)c3c(nc(nc3)Nc4ccccc4)C(F)(F)F)c2)C)cc1
0.290541	Clc1ccc(Oc2c(ccc(NC(=O)c3c(nc(nc3)Nc4ccccc4)C(F)(F)F)c2)C)cc1
0.290541	Clc1ccc(Oc2c(ccc(NC(=O)c3c(nc(nc3)Nc4ccccc4)C(F)(F)F)c2)C)cc1
0.289655	Brc1c(OC)ccc(c1)C=2N=C(SC2)NC(=O)c3nc(ncc3)c4ccccc4
0.289655	Brc1c(OC)ccc(c1)C=2N=C(SC2)NC(=O)c3nc(ncc3)c4ccccc4
0.289655	Brc1c(OC)ccc(c1)C=2N=C(SC2)NC(=O)c3nc(ncc3)c4ccccc4
0.289655	Brc1c(OC)ccc(c1)C=2N=C(SC2)NC(=O)c3nc(ncc3)c4ccccc4
0.289655	Brc1c(OC)ccc(c1)C=2N=C(SC2)NC(=O)c3nc(ncc3)c4ccccc4
0.289655	Brc1c(OC)ccc(c1)C=2N=C(SC2)NC(=O)c3nc(ncc3)c4ccccc4
0.289655	Brc1c(OC)ccc(c1)C=2N=C(SC2)NC(=O)c3nc(ncc3)c4ccccc4
0.289655	Brc1c(OC)ccc(c1)C=2N=C(SC2)NC(=O)c3nc(ncc3)c4ccccc4
0.289655	Brc1c(OC)ccc(c1)C=2N=C(SC2)NC(=O)c3nc(ncc3)c4ccccc4
0.289655	Brc1c(OC)ccc(c1)C=2N=C(SC2)NC(=O)c3nc(ncc3)c4ccccc4
0.289377	Fc1cc(NC(=O)c2cc(c3cc(C#N)c(cc3)C)ccc2)c(cc1)C(=O)O
0.289377	Fc1cc(NC(=O)c2cc(c3cc(C#N)c(cc3)C)ccc2)c(cc1)C(=O)O
0.289377	Fc1cc(NC(=O)c2cc(c3cc(C#N)c(cc3)C)ccc2)c(cc1)C(=O)O
0.289377	Fc1cc(NC(=O)c2cc(c3cc(C#N)c(cc3)C)ccc2)c(cc1)C(=O)O
0.289377	Fc1cc(NC(=O)c2cc(c3cc(C#N)c(cc3)C)ccc2)c(cc1)C(=O)O
0.289377	Fc1cc(NC(=O)c2cc(c3cc(C#N)c(cc3)C)ccc2)c(cc1)C(=O)O
0.289377	Fc1cc(NC(=O)c2cc(c3cc(C#N)c(cc3)C)ccc2)c(cc1)C(=O)O
0.289377	Fc1cc(NC(=O)c2cc(c3cc(C#N)c(cc3)C)ccc2)c(cc1)C(=O)O
0.289377	Fc1cc(NC(=O)c2cc(c3cc(C#N)c(cc3)C)ccc2)c(cc1)C(=O)O
0.289377	Fc1cc(NC(=O)c2cc(c3cc(C#N)c(cc3)C)ccc2)c(cc1)C(=O)O
0.289199	O=C(Nc1cc(NC(=O)C(=O)NC2C3C(CNC3)CCC2)c(cc1)C)c4ccccc4
0.289199	O=C(Nc1cc(NC(=O)C(=O)NC2C3C(CNC3)CCC2)c(cc1)C)c4ccccc4
0.289199	O=C(Nc1cc(NC(=O)C(=O)NC2C3C(CNC3)CCC2)c(cc1)C)c4ccccc4
0.289199	O=C(Nc1cc(NC(=O)C(=O)NC2C3C(CNC3)CCC2)c(cc1)C)c4ccccc4
0.288991	O=C(Nc1cc(NC=O)c(cc1)C)Nc2ccccc2
0.288991	O=C(Nc1cc(NC=O)c(cc1)C)Nc2ccccc2
0.288991	O=C(Nc1cc(NC=O)c(cc1)C)Nc2ccccc2
0.288991	O=C(Nc1cc(NC=O)c(cc1)C)Nc2ccccc2
0.288991	O=C(Nc1cc(NC=O)c(cc1)C)Nc2ccccc2
0.288991	O=C(Nc1cc(NC=O)c(cc1)C)Nc2ccccc2
0.288991	O=C(Nc1cc(NC=O)c(cc1)C)Nc2ccccc2
0.288991	O=C(Nc1cc(NC=O)c(cc1)C)Nc2ccccc2
0.288991	O=C(Nc1cc(NC=O)c(cc1)C)Nc2ccccc2
0.288991	O=C(Nc1cc(NC=O)c(cc1)C)Nc2ccccc2
0.288618	O=C(OC)c1cc(NC(=O)C=2OC=CC2)c(cc1)C
0.288618	O=C(OC)c1cc(NC(=O)C=2OC=CC2)c(cc1)C
0.288618	O=C(OC)c1cc(NC(=O)C=2OC=CC2)c(cc1)C
0.288618	O=C(OC)c1cc(NC(=O)C=2OC=CC2)c(cc1)C
0.288618	O=C(OC)c1cc(NC(=O)C=2OC=CC2)c(cc1)C
0.288618	O=C(OC)c1cc(NC(=O)C=2OC=CC2)c(cc1)C
0.288618	O=C(OC)c1cc(NC(=O)C=2OC=CC2)c(cc1)C
0.288618	O=C(OC)c1cc(NC(=O)C=2OC=CC2)c(cc1)C
0.288618	O=C(OC)c1cc(NC(=O)C=2OC=CC2)c(cc1)C
0.288618	O=C(OC)c1cc(NC(=O)C=2OC=CC2)c(cc1)C
0.288079	S(c1ncc(cc1)C(=O)Nc2c(ccc(NC(=O)CN3NC(=O)C=CC3=O)c2)C)C
0.288079	S(c1ncc(cc1)C(=O)Nc2c(ccc(NC(=O)CN3NC(=O)C=CC3=O)c2)C)C
0.288079	S(c1ncc(cc1)C(=O)Nc2c(ccc(NC(=O)CN3NC(=O)C=CC3=O)c2)C)C
0.288079	S(c1ncc(cc1)C(=O)Nc2c(ccc(NC(=O)CN3NC(=O)C=CC3=O)c2)C)C
0.288079	S(c1ncc(cc1)C(=O)Nc2c(ccc(NC(=O)CN3NC(=O)C=CC3=O)c2)C)C
0.288079	S(c1ncc(cc1)C(=O)Nc2c(ccc(NC(=O)CN3NC(=O)C=CC3=O)c2)C)C
0.288079	S(c1ncc(cc1)C(=O)Nc2c(ccc(NC(=O)CN3NC(=O)C=CC3=O)c2)C)C
0.28754	Clc1cc(ccc1)C=2NC(=O)C(C(=O)Nc3cc(c(cc3)C)C=4OC=C(N4)C)=CC2
0.28754	Clc1cc(ccc1)C=2NC(=O)C(C(=O)Nc3cc(c(cc3)C)C=4OC=C(N4)C)=CC2
0.28754	Clc1cc(ccc1)C=2NC(=O)C(C(=O)Nc3cc(c(cc3)C)C=4OC=C(N4)C)=CC2
0.28754	Clc1cc(ccc1)C=2NC(=O)C(C(=O)Nc3cc(c(cc3)C)C=4OC=C(N4)C)=CC2
0.28754	Clc1cc(ccc1)C=2NC(=O)C(C(=O)Nc3cc(c(cc3)C)C=4OC=C(N4)C)=CC2
0.28754	Clc1cc(ccc1)C=2NC(=O)C(C(=O)Nc3cc(c(cc3)C)C=4OC=C(N4)C)=CC2
0.28754	Clc1cc(ccc1)C=2NC(=O)C(C(=O)Nc3cc(c(cc3)C)C=4OC=C(N4)C)=CC2
0.28754	Clc1cc(ccc1)C=2NC(=O)C(C(=O)Nc3cc(c(cc3)C)C=4OC=C(N4)C)=CC2
0.28754	Clc1cc(ccc1)C=2NC(=O)C(C(=O)Nc3cc(c(cc3)C)C=4OC=C(N4)C)=CC2
0.28754	Clc1cc(ccc1)C=2NC(=O)C(C(=O)Nc3cc(c(cc3)C)C=4OC=C(N4)C)=CC2
0.287402	Fc1c(NC(=O)C2(C(=O)Nc3ccc(F)cc3)CC2)ccc(c1)CN4CCN(CC4)C
0.287402	Fc1c(NC(=O)C2(C(=O)Nc3ccc(F)cc3)CC2)ccc(c1)CN4CCN(CC4)C
0.287402	Fc1c(NC(=O)C2(C(=O)Nc3ccc(F)cc3)CC2)ccc(c1)CN4CCN(CC4)C
0.287402	Fc1c(NC(=O)C2(C(=O)Nc3ccc(F)cc3)CC2)ccc(c1)CN4CCN(CC4)C
0.287402	Fc1c(NC(=O)C2(C(=O)Nc3ccc(F)cc3)CC2)ccc(c1)CN4CCN(CC4)C
0.287402	Fc1c(NC(=O)C2(C(=O)Nc3ccc(F)cc3)CC2)ccc(c1)CN4CCN(CC4)C
0.287402	Fc1c(NC(=O)C2(C(=O)Nc3ccc(F)cc3)CC2)ccc(c1)CN4CCN(CC4)C
0.287402	Fc1c(NC(=O)C2(C(=O)Nc3ccc(F)cc3)CC2)ccc(c1)CN4CCN(CC4)C
0.287402	Fc1c(NC(=O)C2(C(=O)Nc3ccc(F)cc3)CC2)ccc(c1)CN4CCN(CC4)C
0.287402	Fc1c(NC(=O)C2(C(=O)Nc3ccc(F)cc3)CC2)ccc(c1)CN4CCN(CC4)C
0.287313	S(=O)(=O)(N1CCOCC1)c2c(ccc(c2)C(=O)Nc3ccc(cc3)CN)C
0.287313	S(=O)(=O)(N1CCOCC1)c2c(ccc(c2)C(=O)Nc3ccc(cc3)CN)C
0.287313	S(=O)(=O)(N1CCOCC1)c2c(ccc(c2)C(=O)Nc3ccc(cc3)CN)C
0.287313	S(=O)(=O)(N1CCOCC1)c2c(ccc(c2)C(=O)Nc3ccc(cc3)CN)C
0.287313	S(=O)(=O)(N1CCOCC1)c2c(ccc(c2)C(=O)Nc3ccc(cc3)CN)C
0.287313	S(=O)(=O)(N1CCOCC1)c2c(ccc(c2)C(=O)Nc3ccc(cc3)CN)C
0.287313	S(=O)(=O)(N1CCOCC1)c2c(ccc(c2)C(=O)Nc3ccc(cc3)CN)C
0.287313	S(=O)(=O)(N1CCOCC1)c2c(ccc(c2)C(=O)Nc3ccc(cc3)CN)C
0.287313	S(=O)(=O)(N1CCOCC1)c2c(ccc(c2)C(=O)Nc3ccc(cc3)CN)C
0.287313	S(=O)(=O)(N1CCOCC1)c2c(ccc(c2)C(=O)Nc3ccc(cc3)CN)C
0.287273	S=C(NNC(=O)c1nc(ncc1)C2CCCC2)Nc3c(ccc(c3)C)C
0.287273	S=C(NNC(=O)c1nc(ncc1)C2CCCC2)Nc3c(ccc(c3)C)C
0.287273	S=C(NNC(=O)c1nc(ncc1)C2CCCC2)Nc3c(ccc(c3)C)C
0.287273	S=C(NNC(=O)c1nc(ncc1)C2CCCC2)Nc3c(ccc(c3)C)C
0.287273	S=C(NNC(=O)c1nc(ncc1)C2CCCC2)Nc3c(ccc(c3)C)C
0.287273	S=C(NNC(=O)c1nc(ncc1)C2CCCC2)Nc3c(ccc(c3)C)C
0.287273	S=C(NNC(=O)c1nc(ncc1)C2CCCC2)Nc3c(ccc(c3)C)C
0.287273	S=C(NNC(=O)c1nc(ncc1)C2CCCC2)Nc3c(ccc(c3)C)C
0.287273	S=C(NNC(=O)c1nc(ncc1)C2CCCC2)Nc3c(ccc(c3)C)C
0.287273	S=C(NNC(=O)c1nc(ncc1)C2CCCC2)Nc3c(ccc(c3)C)C
0.287197	Fc1ccc(N2C(c3ccccc3)=CC(C(=O)Nc4ccc(cc4)CN5CCN(Cc6ccccc6)CC5)=C2C)cc1
0.287197	Fc1ccc(N2C(c3ccccc3)=CC(C(=O)Nc4ccc(cc4)CN5CCN(Cc6ccccc6)CC5)=C2C)cc1
0.287197	Fc1ccc(N2C(c3ccccc3)=CC(C(=O)Nc4ccc(cc4)CN5CCN(Cc6ccccc6)CC5)=C2C)cc1
0.287197	Fc1ccc(N2C(c3ccccc3)=CC(C(=O)Nc4ccc(cc4)CN5CCN(Cc6ccccc6)CC5)=C2C)cc1
0.287197	Fc1ccc(N2C(c3ccccc3)=CC(C(=O)Nc4ccc(cc4)CN5CCN(Cc6ccccc6)CC5)=C2C)cc1
0.286853	Brc1c(Br)ccc(c1)CC(=O)Nc2c(ccc(c2)C(=O)NC)C
0.286853	Brc1c(Br)ccc(c1)CC(=O)Nc2c(ccc(c2)C(=O)NC)C
0.286792	O=C(OC(C)(C)C)Nc1ncc(cc1)C(=O)Nc2nc(ncc2)C3=COC=C3
0.286792	O=C(OC(C)(C)C)Nc1ncc(cc1)C(=O)Nc2nc(ncc2)C3=COC=C3
0.286792	O=C(OC(C)(C)C)Nc1ncc(cc1)C(=O)Nc2nc(ncc2)C3=COC=C3
0.286792	O=C(OC(C)(C)C)Nc1ncc(cc1)C(=O)Nc2nc(ncc2)C3=COC=C3
0.286792	O=C(OC(C)(C)C)Nc1ncc(cc1)C(=O)Nc2nc(ncc2)C3=COC=C3
0.286792	O=C(OC(C)(C)C)Nc1ncc(cc1)C(=O)Nc2nc(ncc2)C3=COC=C3
0.286792	O=C(OC(C)(C)C)Nc1ncc(cc1)C(=O)Nc2nc(ncc2)C3=COC=C3
0.286792	O=C(OC(C)(C)C)Nc1ncc(cc1)C(=O)Nc2nc(ncc2)C3=COC=C3
0.286792	O=C(OC(C)(C)C)Nc1ncc(cc1)C(=O)Nc2nc(ncc2)C3=COC=C3
0.286792	O=C(OC(C)(C)C)Nc1ncc(cc1)C(=O)Nc2nc(ncc2)C3=COC=C3
0.286738	Clc1c(N2CCN(CC2)CCC)ccc(NC(=O)c3c(Nc4ccc(F)cc4)cccc3)c1
0.286738	Clc1c(N2CCN(CC2)CCC)ccc(NC(=O)c3c(Nc4ccc(F)cc4)cccc3)c1
0.286738	Clc1c(N2CCN(CC2)CCC)ccc(NC(=O)c3c(Nc4ccc(F)cc4)cccc3)c1
0.286738	Clc1c(N2CCN(CC2)CCC)ccc(NC(=O)c3c(Nc4ccc(F)cc4)cccc3)c1
0.286738	Clc1c(N2CCN(CC2)CCC)ccc(NC(=O)c3c(Nc4ccc(F)cc4)cccc3)c1
0.286738	O=C(NCC1(O)CCN(Cc2ccccc2)CC1)C=3ON=C(c4cnccc4)C3
0.286738	O=C(NCC1(O)CCN(Cc2ccccc2)CC1)C=3ON=C(c4cnccc4)C3
0.28626	Clc1ccc(Oc2c(ccc(NC(=O)C(=O)Nc3c(ccc(c3)C(=O)NC)C)c2)C)cc1
0.28626	Clc1ccc(Oc2c(ccc(NC(=O)C(=O)Nc3c(ccc(c3)C(=O)NC)C)c2)C)cc1
0.28626	Clc1ccc(Oc2c(ccc(NC(=O)C(=O)Nc3c(ccc(c3)C(=O)NC)C)c2)C)cc1
0.28626	Clc1ccc(Oc2c(ccc(NC(=O)C(=O)Nc3c(ccc(c3)C(=O)NC)C)c2)C)cc1
0.28626	Clc1ccc(Oc2c(ccc(NC(=O)C(=O)Nc3c(ccc(c3)C(=O)NC)C)c2)C)cc1
0.28626	Clc1ccc(Oc2c(ccc(NC(=O)C(=O)Nc3c(ccc(c3)C(=O)NC)C)c2)C)cc1
0.28626	Clc1ccc(Oc2c(ccc(NC(=O)C(=O)Nc3c(ccc(c3)C(=O)NC)C)c2)C)cc1
0.28626	Clc1ccc(Oc2c(ccc(NC(=O)C(=O)Nc3c(ccc(c3)C(=O)NC)C)c2)C)cc1
0.28626	Clc1ccc(Oc2c(ccc(NC(=O)C(=O)Nc3c(ccc(c3)C(=O)NC)C)c2)C)cc1
0.28626	Clc1ccc(Oc2c(ccc(NC(=O)C(=O)Nc3c(ccc(c3)C(=O)NC)C)c2)C)cc1
0.286232	Fc1c(N2CCN(CC2)CC)ccc(c1)C(=O)NC3CCN(Cc4ccc(NC(=O)C)cc4)CC3
0.286232	Fc1c(N2CCN(CC2)CC)ccc(c1)C(=O)NC3CCN(Cc4ccc(NC(=O)C)cc4)CC3
0.286232	Fc1c(N2CCN(CC2)CC)ccc(c1)C(=O)NC3CCN(Cc4ccc(NC(=O)C)cc4)CC3
0.286232	Fc1c(N2CCN(CC2)CC)ccc(c1)C(=O)NC3CCN(Cc4ccc(NC(=O)C)cc4)CC3
0.286232	Fc1c(N2CCN(CC2)CC)ccc(c1)C(=O)NC3CCN(Cc4ccc(NC(=O)C)cc4)CC3
0.286232	Fc1c(N2CCN(CC2)CC)ccc(c1)C(=O)NC3CCN(Cc4ccc(NC(=O)C)cc4)CC3
0.286232	Fc1c(N2CCN(CC2)CC)ccc(c1)C(=O)NC3CCN(Cc4ccc(NC(=O)C)cc4)CC3
0.286232	Fc1c(N2CCN(CC2)CC)ccc(c1)C(=O)NC3CCN(Cc4ccc(NC(=O)C)cc4)CC3
0.286232	Fc1c(N2CCN(CC2)CC)ccc(c1)C(=O)NC3CCN(Cc4ccc(NC(=O)C)cc4)CC3
0.286232	Fc1c(N2CCN(CC2)CC)ccc(c1)C(=O)NC3CCN(Cc4ccc(NC(=O)C)cc4)CC3
0.286219	FC(F)(F)c1c(OCC2CCN(Cc3cc(NC(=O)c4ccc(OC)cc4)ccc3)CC2)cccc1
0.286219	FC(F)(F)c1c(OCC2CCN(Cc3cc(NC(=O)c4ccc(OC)cc4)ccc3)CC2)cccc1
0.286219	FC(F)(F)c1c(OCC2CCN(Cc3cc(NC(=O)c4ccc(OC)cc4)ccc3)CC2)cccc1
0.286219	FC(F)(F)c1c(OCC2CCN(Cc3cc(NC(=O)c4ccc(OC)cc4)ccc3)CC2)cccc1
0.286219	FC(F)(F)c1c(OCC2CCN(Cc3cc(NC(=O)c4ccc(OC)cc4)ccc3)CC2)cccc1
0.285714	S(=O)(=O)(Nc1ccccc1)c2cc(NC(=O)c3nc(ncc3)c4ccccc4)ccc2
0.285714	Brc1c(ccc(c1)C(=O)NNC(=O)c2cncc(c3cc(ccc3)C)c2)C
0.285714	Brc1c(ccc(c1)C(=O)NNC(=O)c2cncc(c3cc(ccc3)C)c2)C
0.285714	Brc1c(ccc(c1)C(=O)NNC(=O)c2cncc(c3cc(ccc3)C)c2)C
0.285714	Brc1c(ccc(c1)C(=O)NNC(=O)c2cncc(c3cc(ccc3)C)c2)C
0.285714	Brc1c(ccc(c1)C(=O)NNC(=O)c2cncc(c3cc(ccc3)C)c2)C
0.284672	Fc1cc(NC(=O)c2cc(c3cc(OC)ncc3)ccc2)c(cc1)C(=O)O
0.284672	Fc1cc(NC(=O)c2cc(c3cc(OC)ncc3)ccc2)c(cc1)C(=O)O
0.284672	Fc1cc(NC(=O)c2cc(c3cc(OC)ncc3)ccc2)c(cc1)C(=O)O
0.284672	Fc1cc(NC(=O)c2cc(c3cc(OC)ncc3)ccc2)c(cc1)C(=O)O
0.284672	Fc1cc(NC(=O)c2cc(c3cc(OC)ncc3)ccc2)c(cc1)C(=O)O
0.284672	Fc1cc(NC(=O)c2cc(c3cc(OC)ncc3)ccc2)c(cc1)C(=O)O
0.284672	Fc1cc(NC(=O)c2cc(c3cc(OC)ncc3)ccc2)c(cc1)C(=O)O
0.284672	Fc1cc(NC(=O)c2cc(c3cc(OC)ncc3)ccc2)c(cc1)C(=O)O
0.284672	Fc1cc(NC(=O)c2cc(c3cc(OC)ncc3)ccc2)c(cc1)C(=O)O
0.284672	Fc1cc(NC(=O)c2cc(c3cc(OC)ncc3)ccc2)c(cc1)C(=O)O
0.284133	Fc1c(F)ccc(NC(=O)CCN2CCN(CC=3ON=C(N3)c4ccccc4)CC2)c1
0.284133	Fc1c(F)ccc(NC(=O)CCN2CCN(CC=3ON=C(N3)c4ccccc4)CC2)c1
0.283784	O=C(N1CCN(Cc2ccc(c3ccccc3)cc2)CC1)c4ccc(cc4)C
0.283784	O=C(N1CCN(Cc2ccc(c3ccccc3)cc2)CC1)c4ccc(cc4)C
0.283582	Clc1ccc(Oc2c(ccc(NC(=O)C3=CN(C=C3)Cc4ccccc4)c2)C)cc1
0.283582	Clc1ccc(Oc2c(ccc(NC(=O)C3=CN(C=C3)Cc4ccccc4)c2)C)cc1
0.283582	Clc1ccc(Oc2c(ccc(NC(=O)C3=CN(C=C3)Cc4ccccc4)c2)C)cc1
0.283582	Clc1ccc(Oc2c(ccc(NC(=O)C3=CN(C=C3)Cc4ccccc4)c2)C)cc1
0.283582	Clc1ccc(Oc2c(ccc(NC(=O)C3=CN(C=C3)Cc4ccccc4)c2)C)cc1
0.283582	Clc1ccc(Oc2c(ccc(NC(=O)C3=CN(C=C3)Cc4ccccc4)c2)C)cc1
0.283582	Clc1ccc(Oc2c(ccc(NC(=O)C3=CN(C=C3)Cc4ccccc4)c2)C)cc1
0.283582	Clc1ccc(Oc2c(ccc(NC(=O)C3=CN(C=C3)Cc4ccccc4)c2)C)cc1
0.283582	Clc1ccc(Oc2c(ccc(NC(=O)C3=CN(C=C3)Cc4ccccc4)c2)C)cc1
0.283582	Clc1ccc(Oc2c(ccc(NC(=O)C3=CN(C=C3)Cc4ccccc4)c2)C)cc1
0.283401	Brc1c(ccc(c1)CNC2CCN(Cc3ccc(NC(=O)C)cc3)CC2)C
0.283401	Brc1c(ccc(c1)CNC2CCN(Cc3ccc(NC(=O)C)cc3)CC2)C
0.283401	Brc1c(ccc(c1)CNC2CCN(Cc3ccc(NC(=O)C)cc3)CC2)C
0.283401	Brc1c(ccc(c1)CNC2CCN(Cc3ccc(NC(=O)C)cc3)CC2)C
0.283401	Brc1c(ccc(c1)CNC2CCN(Cc3ccc(NC(=O)C)cc3)CC2)C
0.283401	Brc1c(ccc(c1)CNC2CCN(Cc3ccc(NC(=O)C)cc3)CC2)C
0.283401	Brc1c(ccc(c1)CNC2CCN(Cc3ccc(NC(=O)C)cc3)CC2)C
0.283401	Brc1c(ccc(c1)CNC2CCN(Cc3ccc(NC(=O)C)cc3)CC2)C
0.283401	Brc1c(ccc(c1)CNC2CCN(Cc3ccc(NC(=O)C)cc3)CC2)C
0.283401	Brc1c(ccc(c1)CNC2CCN(Cc3ccc(NC(=O)C)cc3)CC2)C
0.283088	O=C(NC)c1cc(NC(=O)C(=O)NCC(=O)NC2CCN(CC2)C)c(cc1)C
0.283088	O=C(NC)c1cc(NC(=O)C(=O)NCC(=O)NC2CCN(CC2)C)c(cc1)C
0.283088	O=C(NC)c1cc(NC(=O)C(=O)NCC(=O)NC2CCN(CC2)C)c(cc1)C
0.283088	O=C(NC)c1cc(NC(=O)C(=O)NCC(=O)NC2CCN(CC2)C)c(cc1)C
0.283088	O=C(NC)c1cc(NC(=O)C(=O)NCC(=O)NC2CCN(CC2)C)c(cc1)C
0.283088	O=C(NC)c1cc(NC(=O)C(=O)NCC(=O)NC2CCN(CC2)C)c(cc1)C
0.283088	O=C(NC)c1cc(NC(=O)C(=O)NCC(=O)NC2CCN(CC2)C)c(cc1)C
0.283088	O=C(NC)c1cc(NC(=O)C(=O)NCC(=O)NC2CCN(CC2)C)c(cc1)C
0.283019	O=C(NC)c1cc(NC(=O)C(=O)Nc2cc(Oc3c(cccc3)C)ccc2)c(cc1)C
0.283019	O=C(NC)c1cc(NC(=O)C(=O)Nc2cc(Oc3c(cccc3)C)ccc2)c(cc1)C
0.283019	O=C(NC)c1cc(NC(=O)C(=O)Nc2cc(Oc3c(cccc3)C)ccc2)c(cc1)C
0.283019	O=C(NC)c1cc(NC(=O)C(=O)Nc2cc(Oc3c(cccc3)C)ccc2)c(cc1)C
0.283019	O=C(NC)c1cc(NC(=O)C(=O)Nc2cc(Oc3c(cccc3)C)ccc2)c(cc1)C
0.283019	O=C(NC)c1cc(NC(=O)C(=O)Nc2cc(Oc3c(cccc3)C)ccc2)c(cc1)C
0.283019	O=C(NC)c1cc(NC(=O)C(=O)Nc2cc(Oc3c(cccc3)C)ccc2)c(cc1)C
0.283019	O=C(NC)c1cc(NC(=O)C(=O)Nc2cc(Oc3c(cccc3)C)ccc2)c(cc1)C
0.283019	O=C(NC)c1cc(NC(=O)C(=O)Nc2cc(Oc3c(cccc3)C)ccc2)c(cc1)C
0.283019	O=C(NC)c1cc(NC(=O)C(=O)Nc2cc(Oc3c(cccc3)C)ccc2)c(cc1)C
0.283019	Brc1c(NS(=O)(=O)c2cc(c(Cl)cc2)C(=O)Nc3ccc(cc3)CN4CCN(c5cc(ccc5)C)CC4)cc(cc1)C
0.283019	Brc1c(NS(=O)(=O)c2cc(c(Cl)cc2)C(=O)Nc3ccc(cc3)CN4CCN(c5cc(ccc5)C)CC4)cc(cc1)C
0.283019	Brc1c(NS(=O)(=O)c2cc(c(Cl)cc2)C(=O)Nc3ccc(cc3)CN4CCN(c5cc(ccc5)C)CC4)cc(cc1)C
0.283019	Brc1c(NS(=O)(=O)c2cc(c(Cl)cc2)C(=O)Nc3ccc(cc3)CN4CCN(c5cc(ccc5)C)CC4)cc(cc1)C
0.283019	Brc1c(NS(=O)(=O)c2cc(c(Cl)cc2)C(=O)Nc3ccc(cc3)CN4CCN(c5cc(ccc5)C)CC4)cc(cc1)C
0.283019	Brc1c(NS(=O)(=O)c2cc(c(Cl)cc2)C(=O)Nc3ccc(cc3)CN4CCN(c5cc(ccc5)C)CC4)cc(cc1)C
0.282869	Clc1ccc(Oc2c(ccc(NC(=O)c3cc(Oc4cc(F)ccc4)ccc3)c2)C)cc1
0.282869	Clc1ccc(Oc2c(ccc(NC(=O)c3cc(Oc4cc(F)ccc4)ccc3)c2)C)cc1
0.282869	Clc1ccc(Oc2c(ccc(NC(=O)c3cc(Oc4cc(F)ccc4)ccc3)c2)C)cc1
0.282869	Clc1ccc(Oc2c(ccc(NC(=O)c3cc(Oc4cc(F)ccc4)ccc3)c2)C)cc1
0.282869	Clc1ccc(Oc2c(ccc(NC(=O)c3cc(Oc4cc(F)ccc4)ccc3)c2)C)cc1
0.282869	Clc1ccc(Oc2c(ccc(NC(=O)c3cc(Oc4cc(F)ccc4)ccc3)c2)C)cc1
0.282869	Clc1ccc(Oc2c(ccc(NC(=O)c3cc(Oc4cc(F)ccc4)ccc3)c2)C)cc1
0.282869	Clc1ccc(Oc2c(ccc(NC(=O)c3cc(Oc4cc(F)ccc4)ccc3)c2)C)cc1
0.282869	Clc1ccc(Oc2c(ccc(NC(=O)c3cc(Oc4cc(F)ccc4)ccc3)c2)C)cc1
0.282869	Clc1ccc(Oc2c(ccc(NC(=O)c3cc(Oc4cc(F)ccc4)ccc3)c2)C)cc1
0.282392	O=C(NN=C1NC(=NC(=C1C)C)c2cnccc2)c3cc(Nc4nccnc4)ccc3
0.282392	O=C(NN=C1NC(=NC(=C1C)C)c2cnccc2)c3cc(Nc4nccnc4)ccc3
0.282392	O=C(NN=C1NC(=NC(=C1C)C)c2cnccc2)c3cc(Nc4nccnc4)ccc3
0.282392	O=C(NN=C1NC(=NC(=C1C)C)c2cnccc2)c3cc(Nc4nccnc4)ccc3
0.282392	O=C(NN=C1NC(=NC(=C1C)C)c2cnccc2)c3cc(Nc4nccnc4)ccc3
0.282392	O=C(NN=C1NC(=NC(=C1C)C)c2cnccc2)c3cc(Nc4nccnc4)ccc3
0.282392	O=C(NN=C1NC(=NC(=C1C)C)c2cnccc2)c3cc(Nc4nccnc4)ccc3
0.282392	O=C(NN=C1NC(=NC(=C1C)C)c2cnccc2)c3cc(Nc4nccnc4)ccc3
0.282392	O=C(NN=C1NC(=NC(=C1C)C)c2cnccc2)c3cc(Nc4nccnc4)ccc3
0.282392	O=C(NN=C1NC(=NC(=C1C)C)c2cnccc2)c3cc(Nc4nccnc4)ccc3
0.282143	O=C(N(Cc1ccc(C#N)cc1)CCC)C(=O)Nc2cc(c3nc(ncc3)C)ccc2
0.282143	O=C(N(Cc1ccc(C#N)cc1)CCC)C(=O)Nc2cc(c3nc(ncc3)C)ccc2
0.282143	O=C(N(Cc1ccc(C#N)cc1)CCC)C(=O)Nc2cc(c3nc(ncc3)C)ccc2
0.282143	O=C(N(Cc1ccc(C#N)cc1)CCC)C(=O)Nc2cc(c3nc(ncc3)C)ccc2
0.282143	O=C(N(Cc1ccc(C#N)cc1)CCC)C(=O)Nc2cc(c3nc(ncc3)C)ccc2
0.282143	O=C(N(Cc1ccc(C#N)cc1)CCC)C(=O)Nc2cc(c3nc(ncc3)C)ccc2
0.282143	O=C(N(Cc1ccc(C#N)cc1)CCC)C(=O)Nc2cc(c3nc(ncc3)C)ccc2
0.282143	O=C(N(Cc1ccc(C#N)cc1)CCC)C(=O)Nc2cc(c3nc(ncc3)C)ccc2
0.282143	O=C(N(Cc1ccc(C#N)cc1)CCC)C(=O)Nc2cc(c3nc(ncc3)C)ccc2
0.282143	O=C(N(Cc1ccc(C#N)cc1)CCC)C(=O)Nc2cc(c3nc(ncc3)C)ccc2
0.282143	Clc1c(ncc(c1)C(=O)Nc2ccc(cc2)C(=O)N3CCCC3)Nc4cc(F)c(F)cc4
0.282143	Clc1c(ncc(c1)C(=O)Nc2ccc(cc2)C(=O)N3CCCC3)Nc4cc(F)c(F)cc4
0.282143	Clc1c(ncc(c1)C(=O)Nc2ccc(cc2)C(=O)N3CCCC3)Nc4cc(F)c(F)cc4
0.282143	Clc1c(ncc(c1)C(=O)Nc2ccc(cc2)C(=O)N3CCCC3)Nc4cc(F)c(F)cc4
0.282143	Clc1c(ncc(c1)C(=O)Nc2ccc(cc2)C(=O)N3CCCC3)Nc4cc(F)c(F)cc4
0.282143	Clc1c(ncc(c1)C(=O)Nc2ccc(cc2)C(=O)N3CCCC3)Nc4cc(F)c(F)cc4
0.282143	Clc1c(ncc(c1)C(=O)Nc2ccc(cc2)C(=O)N3CCCC3)Nc4cc(F)c(F)cc4
0.282143	Clc1c(ncc(c1)C(=O)Nc2ccc(cc2)C(=O)N3CCCC3)Nc4cc(F)c(F)cc4
0.282143	Clc1c(ncc(c1)C(=O)Nc2ccc(cc2)C(=O)N3CCCC3)Nc4cc(F)c(F)cc4
0.282143	Clc1c(ncc(c1)C(=O)Nc2ccc(cc2)C(=O)N3CCCC3)Nc4cc(F)c(F)cc4
0.281955	P(=O)(c1ncc(NC(=O)c2nc(ncc2)c3ccccc3)cc1)(C)C
0.281955	P(=O)(c1ncc(NC(=O)c2nc(ncc2)c3ccccc3)cc1)(C)C
0.281955	P(=O)(c1ncc(NC(=O)c2nc(ncc2)c3ccccc3)cc1)(C)C
0.281955	P(=O)(c1ncc(NC(=O)c2nc(ncc2)c3ccccc3)cc1)(C)C
0.281955	P(=O)(c1ncc(NC(=O)c2nc(ncc2)c3ccccc3)cc1)(C)C
0.281955	P(=O)(c1ncc(NC(=O)c2nc(ncc2)c3ccccc3)cc1)(C)C
0.281955	P(=O)(c1ncc(NC(=O)c2nc(ncc2)c3ccccc3)cc1)(C)C
0.281955	P(=O)(c1ncc(NC(=O)c2nc(ncc2)c3ccccc3)cc1)(C)C
0.281955	P(=O)(c1ncc(NC(=O)c2nc(ncc2)c3ccccc3)cc1)(C)C
0.281955	P(=O)(c1ncc(NC(=O)c2nc(ncc2)c3ccccc3)cc1)(C)C
0.28169	Fc1c(cccc1)CNC(=O)c2ccc(NC(=O)C(=O)N3CCN(Cc4cc(ccc4)C)CC3)cc2
0.281588	O=C(Nc1cc(OC2COCC2)c(cc1)C)c3ccc(cc3)CN4N=CN=C4
0.281588	O=C(Nc1cc(OC2COCC2)c(cc1)C)c3ccc(cc3)CN4N=CN=C4
0.281588	O=C(Nc1cc(OC2COCC2)c(cc1)C)c3ccc(cc3)CN4N=CN=C4
0.281588	O=C(Nc1cc(OC2COCC2)c(cc1)C)c3ccc(cc3)CN4N=CN=C4
0.281588	O=C(Nc1cc(OC2COCC2)c(cc1)C)c3ccc(cc3)CN4N=CN=C4
0.281588	O=C(Nc1cc(OC2COCC2)c(cc1)C)c3ccc(cc3)CN4N=CN=C4
0.281588	O=C(Nc1cc(OC2COCC2)c(cc1)C)c3ccc(cc3)CN4N=CN=C4
0.281588	O=C(Nc1cc(OC2COCC2)c(cc1)C)c3ccc(cc3)CN4N=CN=C4
0.281588	O=C(Nc1cc(OC2COCC2)c(cc1)C)c3ccc(cc3)CN4N=CN=C4
0.281588	O=C(Nc1cc(OC2COCC2)c(cc1)C)c3ccc(cc3)CN4N=CN=C4
0.280992	O=C(NC)c1cc(NCc2ccc(OCC#C)cc2)c(cc1)C
0.280992	O=C(NC)c1cc(NCc2ccc(OCC#C)cc2)c(cc1)C
0.280899	Fc1c(NC(=O)c2cncc(c3cc(ccc3)C)c2)ccc(c1)C=4OC=CC4
0.280899	Fc1c(NC(=O)c2cncc(c3cc(ccc3)C)c2)ccc(c1)C=4OC=CC4
0.280899	Fc1c(NC(=O)c2cncc(c3cc(ccc3)C)c2)ccc(c1)C=4OC=CC4
0.280899	Fc1c(NC(=O)c2cncc(c3cc(ccc3)C)c2)ccc(c1)C=4OC=CC4
0.280899	Fc1c(NC(=O)c2cncc(c3cc(ccc3)C)c2)ccc(c1)C=4OC=CC4
0.280899	Fc1c(NC(=O)c2cncc(c3cc(ccc3)C)c2)ccc(c1)C=4OC=CC4
0.280899	Fc1c(NC(=O)c2cncc(c3cc(ccc3)C)c2)ccc(c1)C=4OC=CC4
0.280899	Fc1c(NC(=O)c2cncc(c3cc(ccc3)C)c2)ccc(c1)C=4OC=CC4
0.280899	Fc1c(NC(=O)c2cncc(c3cc(ccc3)C)c2)ccc(c1)C=4OC=CC4
0.280899	Fc1c(NC(=O)c2cncc(c3cc(ccc3)C)c2)ccc(c1)C=4OC=CC4
0.280822	Brc1c(cc(S(=O)(=O)NC(C)C)cc1)C(=O)Nc2nccc(c3cnccc3)c2
0.280769	Clc1cc(Cl)cc(c1)C(=O)Nc2cc(O)c(cc2)C(=O)Nc3cc(ccc3)C(=O)Nc4ncccc4
0.280769	Clc1cc(Cl)cc(c1)C(=O)Nc2cc(O)c(cc2)C(=O)Nc3cc(ccc3)C(=O)Nc4ncccc4
0.280769	Clc1cc(Cl)cc(c1)C(=O)Nc2cc(O)c(cc2)C(=O)Nc3cc(ccc3)C(=O)Nc4ncccc4
0.280769	Clc1cc(Cl)cc(c1)C(=O)Nc2cc(O)c(cc2)C(=O)Nc3cc(ccc3)C(=O)Nc4ncccc4
0.280769	Clc1cc(Cl)cc(c1)C(=O)Nc2cc(O)c(cc2)C(=O)Nc3cc(ccc3)C(=O)Nc4ncccc4
0.280769	Clc1cc(Cl)cc(c1)C(=O)Nc2cc(O)c(cc2)C(=O)Nc3cc(ccc3)C(=O)Nc4ncccc4
0.280769	Clc1cc(Cl)cc(c1)C(=O)Nc2cc(O)c(cc2)C(=O)Nc3cc(ccc3)C(=O)Nc4ncccc4
0.280769	Clc1cc(Cl)cc(c1)C(=O)Nc2cc(O)c(cc2)C(=O)Nc3cc(ccc3)C(=O)Nc4ncccc4
0.280769	Clc1cc(Cl)cc(c1)C(=O)Nc2cc(O)c(cc2)C(=O)Nc3cc(ccc3)C(=O)Nc4ncccc4
0.280769	Clc1cc(Cl)cc(c1)C(=O)Nc2cc(O)c(cc2)C(=O)Nc3cc(ccc3)C(=O)Nc4ncccc4
0.280576	FC(F)COc1c(ccc(NC(=O)C(=O)N2CCN(Cc3cc(ccc3)C)CC2)c1)C
0.280576	FC(F)COc1c(ccc(NC(=O)C(=O)N2CCN(Cc3cc(ccc3)C)CC2)c1)C
0.280576	FC(F)COc1c(ccc(NC(=O)C(=O)N2CCN(Cc3cc(ccc3)C)CC2)c1)C
0.280576	FC(F)COc1c(ccc(NC(=O)C(=O)N2CCN(Cc3cc(ccc3)C)CC2)c1)C
0.279461	O=C(N(C(C)C)C)c1c(ccc(NC(=O)c2nc(ncc2)C3CCCC3)c1)C
0.279461	O=C(N(C(C)C)C)c1c(ccc(NC(=O)c2nc(ncc2)C3CCCC3)c1)C
0.279461	O=C(N(C(C)C)C)c1c(ccc(NC(=O)c2nc(ncc2)C3CCCC3)c1)C
0.279461	O=C(N(C(C)C)C)c1c(ccc(NC(=O)c2nc(ncc2)C3CCCC3)c1)C
0.279461	O=C(N(C(C)C)C)c1c(ccc(NC(=O)c2nc(ncc2)C3CCCC3)c1)C
0.279461	O=C(N(C(C)C)C)c1c(ccc(NC(=O)c2nc(ncc2)C3CCCC3)c1)C
0.279461	O=C(N(C(C)C)C)c1c(ccc(NC(=O)c2nc(ncc2)C3CCCC3)c1)C
0.279461	O=C(N(C(C)C)C)c1c(ccc(NC(=O)c2nc(ncc2)C3CCCC3)c1)C
0.279461	O=C(N(C(C)C)C)c1c(ccc(NC(=O)c2nc(ncc2)C3CCCC3)c1)C
0.279461	O=C(N(C(C)C)C)c1c(ccc(NC(=O)c2nc(ncc2)C3CCCC3)c1)C
0.27931	Clc1ccc(Oc2c(ccc(NC(=O)C=3SC(=NC3)c4ncccc4)c2)C)cc1
0.27931	Clc1ccc(Oc2c(ccc(NC(=O)C=3SC(=NC3)c4ncccc4)c2)C)cc1
0.27931	Clc1ccc(Oc2c(ccc(NC(=O)C=3SC(=NC3)c4ncccc4)c2)C)cc1
0.27931	Clc1ccc(Oc2c(ccc(NC(=O)C=3SC(=NC3)c4ncccc4)c2)C)cc1
0.27931	Clc1ccc(Oc2c(ccc(NC(=O)C=3SC(=NC3)c4ncccc4)c2)C)cc1
0.27931	Clc1ccc(Oc2c(ccc(NC(=O)C=3SC(=NC3)c4ncccc4)c2)C)cc1
0.27931	Clc1ccc(Oc2c(ccc(NC(=O)C=3SC(=NC3)c4ncccc4)c2)C)cc1
0.27931	Clc1ccc(Oc2c(ccc(NC(=O)C=3SC(=NC3)c4ncccc4)c2)C)cc1
0.279245	O=C(NC)c1cc(NC(=O)C(=O)Nc2cc(OCCC(C)C)c(cc2)C)c(cc1)C
0.279245	O=C(NC)c1cc(NC(=O)C(=O)Nc2cc(OCCC(C)C)c(cc2)C)c(cc1)C
0.279245	O=C(NC)c1cc(NC(=O)C(=O)Nc2cc(OCCC(C)C)c(cc2)C)c(cc1)C
0.279245	O=C(NC)c1cc(NC(=O)C(=O)Nc2cc(OCCC(C)C)c(cc2)C)c(cc1)C
0.279245	O=C(NC)c1cc(NC(=O)C(=O)Nc2cc(OCCC(C)C)c(cc2)C)c(cc1)C
0.279245	O=C(NC)c1cc(NC(=O)C(=O)Nc2cc(OCCC(C)C)c(cc2)C)c(cc1)C
0.279245	O=C(NC)c1cc(NC(=O)C(=O)Nc2cc(OCCC(C)C)c(cc2)C)c(cc1)C
0.279245	O=C(NC)c1cc(NC(=O)C(=O)Nc2cc(OCCC(C)C)c(cc2)C)c(cc1)C
0.279245	O=C(NC)c1cc(NC(=O)C(=O)Nc2cc(OCCC(C)C)c(cc2)C)c(cc1)C
0.279245	O=C(NC)c1cc(NC(=O)C(=O)Nc2cc(OCCC(C)C)c(cc2)C)c(cc1)C
0.278884	Clc1cc(Cl)cc(c1)C(=O)Nc2cc(O)c(cc2)C(=O)Nc3cc(c4cc(Cl)ccc4)ccc3
0.278884	Clc1cc(Cl)cc(c1)C(=O)Nc2cc(O)c(cc2)C(=O)Nc3cc(c4cc(Cl)ccc4)ccc3
0.278884	Clc1cc(Cl)cc(c1)C(=O)Nc2cc(O)c(cc2)C(=O)Nc3cc(c4cc(Cl)ccc4)ccc3
0.278884	Clc1cc(Cl)cc(c1)C(=O)Nc2cc(O)c(cc2)C(=O)Nc3cc(c4cc(Cl)ccc4)ccc3
0.278884	Clc1cc(Cl)cc(c1)C(=O)Nc2cc(O)c(cc2)C(=O)Nc3cc(c4cc(Cl)ccc4)ccc3
0.278884	Clc1cc(Cl)cc(c1)C(=O)Nc2cc(O)c(cc2)C(=O)Nc3cc(c4cc(Cl)ccc4)ccc3
0.278884	Clc1cc(Cl)cc(c1)C(=O)Nc2cc(O)c(cc2)C(=O)Nc3cc(c4cc(Cl)ccc4)ccc3
0.278884	Clc1cc(Cl)cc(c1)C(=O)Nc2cc(O)c(cc2)C(=O)Nc3cc(c4cc(Cl)ccc4)ccc3
0.278884	Clc1cc(Cl)cc(c1)C(=O)Nc2cc(O)c(cc2)C(=O)Nc3cc(c4cc(Cl)ccc4)ccc3
0.278846	O=C(OC(C)(C)C)N1CCN(c2nccc(c2)CNC(=O)C(=O)Nc3c(ccc(c3)C(=O)NC)C)CC1
0.278846	O=C(OC(C)(C)C)N1CCN(c2nccc(c2)CNC(=O)C(=O)Nc3c(ccc(c3)C(=O)NC)C)CC1
0.278846	O=C(OC(C)(C)C)N1CCN(c2nccc(c2)CNC(=O)C(=O)Nc3c(ccc(c3)C(=O)NC)C)CC1
0.278846	O=C(OC(C)(C)C)N1CCN(c2nccc(c2)CNC(=O)C(=O)Nc3c(ccc(c3)C(=O)NC)C)CC1
0.278846	O=C(OC(C)(C)C)N1CCN(c2nccc(c2)CNC(=O)C(=O)Nc3c(ccc(c3)C(=O)NC)C)CC1
0.278846	O=C(OC(C)(C)C)N1CCN(c2nccc(c2)CNC(=O)C(=O)Nc3c(ccc(c3)C(=O)NC)C)CC1
0.278846	O=C(OC(C)(C)C)N1CCN(c2nccc(c2)CNC(=O)C(=O)Nc3c(ccc(c3)C(=O)NC)C)CC1
0.278846	O=C(OC(C)(C)C)N1CCN(c2nccc(c2)CNC(=O)C(=O)Nc3c(ccc(c3)C(=O)NC)C)CC1
0.278846	O=C(OC(C)(C)C)N1CCN(c2nccc(c2)CNC(=O)C(=O)Nc3c(ccc(c3)C(=O)NC)C)CC1
0.278846	O=C(OC(C)(C)C)N1CCN(c2nccc(c2)CNC(=O)C(=O)Nc3c(ccc(c3)C(=O)NC)C)CC1
0.27881	O=C(NCc1ccccc1)c2cc(NC(=O)C(=O)N3CCN(Cc4cc(ccc4)C)CC3)ccc2
0.27881	O=C(NCc1ccccc1)c2cc(NC(=O)C(=O)N3CCN(Cc4cc(ccc4)C)CC3)ccc2
0.27881	O=C(NCc1ccccc1)c2cc(NC(=O)C(=O)N3CCN(Cc4cc(ccc4)C)CC3)ccc2
0.27881	O=C(NCc1ccccc1)c2cc(NC(=O)C(=O)N3CCN(Cc4cc(ccc4)C)CC3)ccc2
0.27881	O=C(NCc1ccccc1)c2cc(NC(=O)C(=O)N3CCN(Cc4cc(ccc4)C)CC3)ccc2
0.27881	O=C(NCc1ccccc1)c2cc(NC(=O)C(=O)N3CCN(Cc4cc(ccc4)C)CC3)ccc2
0.27881	O=C(NCc1ccccc1)c2cc(NC(=O)C(=O)N3CCN(Cc4cc(ccc4)C)CC3)ccc2
0.27881	O=C(NCc1ccccc1)c2cc(NC(=O)C(=O)N3CCN(Cc4cc(ccc4)C)CC3)ccc2
0.27881	O=C(NCc1ccccc1)c2cc(NC(=O)C(=O)N3CCN(Cc4cc(ccc4)C)CC3)ccc2
0.27881	O=C(NCc1ccccc1)c2cc(NC(=O)C(=O)N3CCN(Cc4cc(ccc4)C)CC3)ccc2
0.278746	O=C(Nc1cc(c2nc(ncc2)C)ccc1)C(=O)NCc3ccc(OCC4OCCC4)cc3
0.278746	O=C(Nc1cc(c2nc(ncc2)C)ccc1)C(=O)NCc3ccc(OCC4OCCC4)cc3
0.278746	O=C(Nc1cc(c2nc(ncc2)C)ccc1)C(=O)NCc3ccc(OCC4OCCC4)cc3
0.278746	O=C(Nc1cc(c2nc(ncc2)C)ccc1)C(=O)NCc3ccc(OCC4OCCC4)cc3
0.278746	O=C(Nc1cc(c2nc(ncc2)C)ccc1)C(=O)NCc3ccc(OCC4OCCC4)cc3
0.278746	O=C(Nc1cc(c2nc(ncc2)C)ccc1)C(=O)NCc3ccc(OCC4OCCC4)cc3
0.278746	O=C(Nc1cc(c2nc(ncc2)C)ccc1)C(=O)NCc3ccc(OCC4OCCC4)cc3
0.278746	O=C(Nc1cc(c2nc(ncc2)C)ccc1)C(=O)NCc3ccc(OCC4OCCC4)cc3
0.278746	O=C(Nc1cc(c2nc(ncc2)C)ccc1)C(=O)NCc3ccc(OCC4OCCC4)cc3
0.278746	O=C(Nc1cc(c2nc(ncc2)C)ccc1)C(=O)NCc3ccc(OCC4OCCC4)cc3
0.278146	Clc1ccc(N2C(SCC(=O)Nc3c(NC(=O)c4ccc(cc4)C)cccc3)=NN=C2c5cnccc5)cc1
0.278146	Clc1ccc(N2C(SCC(=O)Nc3c(NC(=O)c4ccc(cc4)C)cccc3)=NN=C2c5cnccc5)cc1
0.278146	Clc1ccc(N2C(SCC(=O)Nc3c(NC(=O)c4ccc(cc4)C)cccc3)=NN=C2c5cnccc5)cc1
0.278146	Clc1ccc(N2C(SCC(=O)Nc3c(NC(=O)c4ccc(cc4)C)cccc3)=NN=C2c5cnccc5)cc1
0.278146	Clc1ccc(N2C(SCC(=O)Nc3c(NC(=O)c4ccc(cc4)C)cccc3)=NN=C2c5cnccc5)cc1
0.278146	Clc1ccc(N2C(SCC(=O)Nc3c(NC(=O)c4ccc(cc4)C)cccc3)=NN=C2c5cnccc5)cc1
0.278146	Clc1ccc(N2C(SCC(=O)Nc3c(NC(=O)c4ccc(cc4)C)cccc3)=NN=C2c5cnccc5)cc1
0.278146	Clc1ccc(N2C(SCC(=O)Nc3c(NC(=O)c4ccc(cc4)C)cccc3)=NN=C2c5cnccc5)cc1
0.278146	Clc1ccc(N2C(SCC(=O)Nc3c(NC(=O)c4ccc(cc4)C)cccc3)=NN=C2c5cnccc5)cc1
0.278146	Clc1ccc(N2C(SCC(=O)Nc3c(NC(=O)c4ccc(cc4)C)cccc3)=NN=C2c5cnccc5)cc1
0.277992	Ic1ccc(cc1)C=2N=C(SC2)NC(=O)c3nc(ncc3)c4ccccc4
0.277992	Ic1ccc(cc1)C=2N=C(SC2)NC(=O)c3nc(ncc3)c4ccccc4
0.277992	Ic1ccc(cc1)C=2N=C(SC2)NC(=O)c3nc(ncc3)c4ccccc4
0.277992	Ic1ccc(cc1)C=2N=C(SC2)NC(=O)c3nc(ncc3)c4ccccc4
0.277992	Ic1ccc(cc1)C=2N=C(SC2)NC(=O)c3nc(ncc3)c4ccccc4
0.277992	Ic1ccc(cc1)C=2N=C(SC2)NC(=O)c3nc(ncc3)c4ccccc4
0.277992	Ic1ccc(cc1)C=2N=C(SC2)NC(=O)c3nc(ncc3)c4ccccc4
0.277992	Ic1ccc(cc1)C=2N=C(SC2)NC(=O)c3nc(ncc3)c4ccccc4
0.277992	Ic1ccc(cc1)C=2N=C(SC2)NC(=O)c3nc(ncc3)c4ccccc4
0.277992	Ic1ccc(cc1)C=2N=C(SC2)NC(=O)c3nc(ncc3)c4ccccc4
0.277978	O=C(Nc1cc(Oc2c(cccc2)C)ccc1)c3nc(ncc3)C4CCCC4
0.277978	O=C(Nc1cc(Oc2c(cccc2)C)ccc1)c3nc(ncc3)C4CCCC4
0.277978	O=C(Nc1cc(Oc2c(cccc2)C)ccc1)c3nc(ncc3)C4CCCC4
0.277978	O=C(Nc1cc(Oc2c(cccc2)C)ccc1)c3nc(ncc3)C4CCCC4
0.277978	O=C(Nc1cc(Oc2c(cccc2)C)ccc1)c3nc(ncc3)C4CCCC4
0.277978	O=C(Nc1cc(c(cc1)C)C(=O)NC(C)C)c2cnc(Oc3ccc(cc3)C(C)C)cc2
0.277978	O=C(Nc1cc(c(cc1)C)C(=O)NC(C)C)c2cnc(Oc3ccc(cc3)C(C)C)cc2
0.277978	O=C(Nc1cc(c(cc1)C)C(=O)NC(C)C)c2cnc(Oc3ccc(cc3)C(C)C)cc2
0.277978	O=C(Nc1cc(c(cc1)C)C(=O)NC(C)C)c2cnc(Oc3ccc(cc3)C(C)C)cc2
0.277978	O=C(Nc1cc(c(cc1)C)C(=O)NC(C)C)c2cnc(Oc3ccc(cc3)C(C)C)cc2
0.277978	O=C(Nc1cc(c(cc1)C)C(=O)NC(C)C)c2cnc(Oc3ccc(cc3)C(C)C)cc2
0.277978	O=C(Nc1cc(c(cc1)C)C(=O)NC(C)C)c2cnc(Oc3ccc(cc3)C(C)C)cc2
0.277978	O=C(Nc1cc(c(cc1)C)C(=O)NC(C)C)c2cnc(Oc3ccc(cc3)C(C)C)cc2
0.277978	O=C(Nc1cc(c(cc1)C)C(=O)NC(C)C)c2cnc(Oc3ccc(cc3)C(C)C)cc2
0.277978	O=C(Nc1cc(c(cc1)C)C(=O)NC(C)C)c2cnc(Oc3ccc(cc3)C(C)C)cc2
0.277778	O=C(Nc1cc(Oc2c(cccc2)C)ccc1)c3c(c4cncnc4)cccc3
0.277778	O=C(Nc1cc(Oc2c(cccc2)C)ccc1)c3c(c4cncnc4)cccc3
0.277778	O=C(Nc1cc(Oc2c(cccc2)C)ccc1)c3c(c4cncnc4)cccc3
0.277778	O=C(Nc1cc(Oc2c(cccc2)C)ccc1)c3c(c4cncnc4)cccc3
0.277778	O=C(Nc1cc(Oc2c(cccc2)C)ccc1)c3c(c4cncnc4)cccc3
0.277778	O=C(Nc1cc(Oc2c(cccc2)C)ccc1)c3c(c4cncnc4)cccc3
0.277778	O=C(Nc1cc(Oc2c(cccc2)C)ccc1)c3c(c4cncnc4)cccc3
0.277778	O=C(Nc1cc(Oc2c(cccc2)C)ccc1)c3c(c4cncnc4)cccc3
0.277778	Clc1cc(c(F)cc1)C(=O)Nc2nc(ncc2)C3=COC=C3
0.277778	Clc1cc(c(F)cc1)C(=O)Nc2nc(ncc2)C3=COC=C3
0.277778	Clc1cc(c(F)cc1)C(=O)Nc2nc(ncc2)C3=COC=C3
0.277778	Clc1cc(c(F)cc1)C(=O)Nc2nc(ncc2)C3=COC=C3
0.277533	O=C(Nc1ccc(cc1)CN)c2ccc(cc2)C=3C=NN(C3)C
0.277533	O=C(Nc1ccc(cc1)CN)c2ccc(cc2)C=3C=NN(C3)C
0.277533	O=C(Nc1ccc(cc1)CN)c2ccc(cc2)C=3C=NN(C3)C
0.277533	O=C(Nc1ccc(cc1)CN)c2ccc(cc2)C=3C=NN(C3)C
0.277533	O=C(Nc1ccc(cc1)CN)c2ccc(cc2)C=3C=NN(C3)C
0.277533	O=C(Nc1ccc(cc1)CN)c2ccc(cc2)C=3C=NN(C3)C
0.277533	O=C(Nc1ccc(cc1)CN)c2ccc(cc2)C=3C=NN(C3)C
0.277533	O=C(Nc1ccc(cc1)CN)c2ccc(cc2)C=3C=NN(C3)C
0.277533	O=C(Nc1ccc(cc1)CN)c2ccc(cc2)C=3C=NN(C3)C
0.277533	O=C(Nc1ccc(cc1)CN)c2ccc(cc2)C=3C=NN(C3)C
0.277344	O=C(Nc1ccc(cc1)CNC(C2CC2)Cc3cc(ccc3)C)c4cnccc4
0.277344	O=C(Nc1ccc(cc1)CNC(C2CC2)Cc3cc(ccc3)C)c4cnccc4
0.277344	O=C(Nc1ccc(cc1)CNC(C2CC2)Cc3cc(ccc3)C)c4cnccc4
0.277344	O=C(Nc1ccc(cc1)CNC(C2CC2)Cc3cc(ccc3)C)c4cnccc4
0.277344	O=C(Nc1ccc(cc1)CNC(C2CC2)Cc3cc(ccc3)C)c4cnccc4
0.277344	O=C(Nc1ccc(cc1)CNC(C2CC2)Cc3cc(ccc3)C)c4cnccc4
0.277344	O=C(Nc1ccc(cc1)CNC(C2CC2)Cc3cc(ccc3)C)c4cnccc4
0.277344	O=C(Nc1ccc(cc1)CNC(C2CC2)Cc3cc(ccc3)C)c4cnccc4
0.277344	O=C(Nc1ccc(cc1)CNC(C2CC2)Cc3cc(ccc3)C)c4cnccc4
0.277344	O=C(Nc1ccc(cc1)CNC(C2CC2)Cc3cc(ccc3)C)c4cnccc4
0.277273	O=C(Nc1cc(ccc1)C=O)c2cnccc2
0.277273	O=C(Nc1cc(ccc1)C=O)c2cnccc2
0.277273	O=C(Nc1cc(ccc1)C=O)c2cnccc2
0.277273	O=C(Nc1cc(ccc1)C=O)c2cnccc2
0.277273	O=C(Nc1cc(ccc1)C=O)c2cnccc2
0.277273	O=C(Nc1cc(ccc1)C=O)c2cnccc2
0.277273	O=C(Nc1cc(ccc1)C=O)c2cnccc2
0.277273	O=C(Nc1cc(ccc1)C=O)c2cnccc2
0.277273	O=C(Nc1cc(ccc1)C=O)c2cnccc2
0.277273	O=C(Nc1cc(ccc1)C=O)c2cnccc2
0.277193	O=C(N1CCN(c2nc(nc(c2)C)C)CC1)C(=O)Nc3cc(c4nc(ncc4)C)ccc3
0.277193	O=C(N1CCN(c2nc(nc(c2)C)C)CC1)C(=O)Nc3cc(c4nc(ncc4)C)ccc3
0.277193	O=C(N1CCN(c2nc(nc(c2)C)C)CC1)C(=O)Nc3cc(c4nc(ncc4)C)ccc3
0.277193	O=C(N1CCN(c2nc(nc(c2)C)C)CC1)C(=O)Nc3cc(c4nc(ncc4)C)ccc3
0.277193	O=C(N1CCN(c2nc(nc(c2)C)C)CC1)C(=O)Nc3cc(c4nc(ncc4)C)ccc3
0.277193	O=C(N1CCN(c2nc(nc(c2)C)C)CC1)C(=O)Nc3cc(c4nc(ncc4)C)ccc3
0.277193	O=C(N1CCN(c2nc(nc(c2)C)C)CC1)C(=O)Nc3cc(c4nc(ncc4)C)ccc3
0.277193	O=C(N1CCN(c2nc(nc(c2)C)C)CC1)C(=O)Nc3cc(c4nc(ncc4)C)ccc3
0.277193	O=C(N1CCN(c2nc(nc(c2)C)C)CC1)C(=O)Nc3cc(c4nc(ncc4)C)ccc3
0.277193	O=C(N1CCN(c2nc(nc(c2)C)C)CC1)C(=O)Nc3cc(c4nc(ncc4)C)ccc3
0.276753	BrC1=C(SC(=C1)CC(=O)N)c2ccc(NC(=O)c3ccc(Nc4ncccn4)cc3)cc2
0.276753	BrC1=C(SC(=C1)CC(=O)N)c2ccc(NC(=O)c3ccc(Nc4ncccn4)cc3)cc2
0.276753	BrC1=C(SC(=C1)CC(=O)N)c2ccc(NC(=O)c3ccc(Nc4ncccn4)cc3)cc2
0.276753	BrC1=C(SC(=C1)CC(=O)N)c2ccc(NC(=O)c3ccc(Nc4ncccn4)cc3)cc2
0.276753	BrC1=C(SC(=C1)CC(=O)N)c2ccc(NC(=O)c3ccc(Nc4ncccn4)cc3)cc2
0.276753	BrC1=C(SC(=C1)CC(=O)N)c2ccc(NC(=O)c3ccc(Nc4ncccn4)cc3)cc2
0.276753	BrC1=C(SC(=C1)CC(=O)N)c2ccc(NC(=O)c3ccc(Nc4ncccn4)cc3)cc2
0.276753	BrC1=C(SC(=C1)CC(=O)N)c2ccc(NC(=O)c3ccc(Nc4ncccn4)cc3)cc2
0.276753	BrC1=C(SC(=C1)CC(=O)N)c2ccc(NC(=O)c3ccc(Nc4ncccn4)cc3)cc2
0.276753	BrC1=C(SC(=C1)CC(=O)N)c2ccc(NC(=O)c3ccc(Nc4ncccn4)cc3)cc2
0.276515	Brc1cc(N2N=C(C(=O)Nc3ccc(cc3)CN4CCN(Cc5ccccc5)CC4)C=N2)ccc1
0.276515	Brc1cc(N2N=C(C(=O)Nc3ccc(cc3)CN4CCN(Cc5ccccc5)CC4)C=N2)ccc1
0.276515	Brc1cc(N2N=C(C(=O)Nc3ccc(cc3)CN4CCN(Cc5ccccc5)CC4)C=N2)ccc1
0.276515	Brc1cc(N2N=C(C(=O)Nc3ccc(cc3)CN4CCN(Cc5ccccc5)CC4)C=N2)ccc1
0.276515	Brc1cc(N2N=C(C(=O)Nc3ccc(cc3)CN4CCN(Cc5ccccc5)CC4)C=N2)ccc1
0.276515	Brc1cc(N2N=C(C(=O)Nc3ccc(cc3)CN4CCN(Cc5ccccc5)CC4)C=N2)ccc1
0.276515	Brc1cc(N2N=C(C(=O)Nc3ccc(cc3)CN4CCN(Cc5ccccc5)CC4)C=N2)ccc1
0.276515	Brc1cc(N2N=C(C(=O)Nc3ccc(cc3)CN4CCN(Cc5ccccc5)CC4)C=N2)ccc1
0.276515	Brc1cc(N2N=C(C(=O)Nc3ccc(cc3)CN4CCN(Cc5ccccc5)CC4)C=N2)ccc1
0.276515	Brc1cc(N2N=C(C(=O)Nc3ccc(cc3)CN4CCN(Cc5ccccc5)CC4)C=N2)ccc1
0.276423	O=C(Nc1cc(NC(=O)NCCC(N)Cc2ccccc2)c(cc1)C)Nc3ccccc3
0.276423	O=C(Nc1cc(NC(=O)NCCC(N)Cc2ccccc2)c(cc1)C)Nc3ccccc3
0.276423	O=C(Nc1cc(NC(=O)NCCC(N)Cc2ccccc2)c(cc1)C)Nc3ccccc3
0.276423	O=C(Nc1cc(NC(=O)NCCC(N)Cc2ccccc2)c(cc1)C)Nc3ccccc3
0.276423	O=C(Nc1cc(NC(=O)NCCC(N)Cc2ccccc2)c(cc1)C)Nc3ccccc3
0.276423	O=C(Nc1cc(NC(=O)NCCC(N)Cc2ccccc2)c(cc1)C)Nc3ccccc3
0.276423	O=C(Nc1cc(NC(=O)NCCC(N)Cc2ccccc2)c(cc1)C)Nc3ccccc3
0.276423	O=C(Nc1cc(NC(=O)NCCC(N)Cc2ccccc2)c(cc1)C)Nc3ccccc3
0.276423	O=C(Nc1cc(NC(=O)NCCC(N)Cc2ccccc2)c(cc1)C)Nc3ccccc3
0.276423	O=C(Nc1cc(NC(=O)NCCC(N)Cc2ccccc2)c(cc1)C)Nc3ccccc3
0.276398	Clc1cc(NC(=O)COc2ccccc2)c(cc1)C(=O)Nc3nc(c4cc5c(OCC5)cc4)ccc3
0.276398	Clc1cc(NC(=O)COc2ccccc2)c(cc1)C(=O)Nc3nc(c4cc5c(OCC5)cc4)ccc3
0.276398	Clc1cc(NC(=O)COc2ccccc2)c(cc1)C(=O)Nc3nc(c4cc5c(OCC5)cc4)ccc3
0.276398	Clc1cc(NC(=O)COc2ccccc2)c(cc1)C(=O)Nc3nc(c4cc5c(OCC5)cc4)ccc3
0.276398	Clc1cc(NC(=O)COc2ccccc2)c(cc1)C(=O)Nc3nc(c4cc5c(OCC5)cc4)ccc3
0.276398	Clc1cc(NC(=O)COc2ccccc2)c(cc1)C(=O)Nc3nc(c4cc5c(OCC5)cc4)ccc3
0.276398	Clc1cc(NC(=O)COc2ccccc2)c(cc1)C(=O)Nc3nc(c4cc5c(OCC5)cc4)ccc3
0.276398	Clc1cc(NC(=O)COc2ccccc2)c(cc1)C(=O)Nc3nc(c4cc5c(OCC5)cc4)ccc3
0.276398	Clc1cc(NC(=O)COc2ccccc2)c(cc1)C(=O)Nc3nc(c4cc5c(OCC5)cc4)ccc3
0.276398	Clc1cc(NC(=O)COc2ccccc2)c(cc1)C(=O)Nc3nc(c4cc5c(OCC5)cc4)ccc3
0.276265	O=C(NCc1nc(N)ccn1)c2cc(Nc3nccnc3)ccc2
0.276265	O=C(NCc1nc(N)ccn1)c2cc(Nc3nccnc3)ccc2
0.276265	O=C(NCc1nc(N)ccn1)c2cc(Nc3nccnc3)ccc2
0.276265	S1C=C(c2c(ccc(NC(=O)c3cc(cc(c3)C)C(F)F)c2)C)C=C1
0.276265	S1C=C(c2c(ccc(NC(=O)c3cc(cc(c3)C)C(F)F)c2)C)C=C1
0.276265	S1C=C(c2c(ccc(NC(=O)c3cc(cc(c3)C)C(F)F)c2)C)C=C1
0.276265	S1C=C(c2c(ccc(NC(=O)c3cc(cc(c3)C)C(F)F)c2)C)C=C1
0.276265	S1C=C(c2c(ccc(NC(=O)c3cc(cc(c3)C)C(F)F)c2)C)C=C1
0.276265	S1C=C(c2c(ccc(NC(=O)c3cc(cc(c3)C)C(F)F)c2)C)C=C1
0.276265	S1C=C(c2c(ccc(NC(=O)c3cc(cc(c3)C)C(F)F)c2)C)C=C1
0.276265	S1C=C(c2c(ccc(NC(=O)c3cc(cc(c3)C)C(F)F)c2)C)C=C1
0.276265	S1C=C(c2c(ccc(NC(=O)c3cc(cc(c3)C)C(F)F)c2)C)C=C1
0.276224	O=C(OC(C)(C)C)NC1CCN(c2ccc(NC(=O)C(=O)Nc3c(ccc(c3)C(=O)NC)C)cc2)CC1
0.276224	O=C(OC(C)(C)C)NC1CCN(c2ccc(NC(=O)C(=O)Nc3c(ccc(c3)C(=O)NC)C)cc2)CC1
0.276224	O=C(OC(C)(C)C)NC1CCN(c2ccc(NC(=O)C(=O)Nc3c(ccc(c3)C(=O)NC)C)cc2)CC1
0.276224	O=C(OC(C)(C)C)NC1CCN(c2ccc(NC(=O)C(=O)Nc3c(ccc(c3)C(=O)NC)C)cc2)CC1
0.276224	O=C(OC(C)(C)C)NC1CCN(c2ccc(NC(=O)C(=O)Nc3c(ccc(c3)C(=O)NC)C)cc2)CC1
0.276224	O=C(OC(C)(C)C)NC1CCN(c2ccc(NC(=O)C(=O)Nc3c(ccc(c3)C(=O)NC)C)cc2)CC1
0.276224	O=C(OC(C)(C)C)NC1CCN(c2ccc(NC(=O)C(=O)Nc3c(ccc(c3)C(=O)NC)C)cc2)CC1
0.276224	O=C(OC(C)(C)C)NC1CCN(c2ccc(NC(=O)C(=O)Nc3c(ccc(c3)C(=O)NC)C)cc2)CC1
0.276224	O=C(OC(C)(C)C)NC1CCN(c2ccc(NC(=O)C(=O)Nc3c(ccc(c3)C(=O)NC)C)cc2)CC1
0.276094	Clc1cc(Cl)cc(c1)C(=O)Nc2cc(O)c(cc2)C(=O)Nc3cc(ccc3)C4=NC(=CC(=O)N4)CC
0.276094	Clc1cc(Cl)cc(c1)C(=O)Nc2cc(O)c(cc2)C(=O)Nc3cc(ccc3)C4=NC(=CC(=O)N4)CC
0.275986	Clc1cc(F)cc(c1)C(=O)Nc2nc(c3cc4c(OCC4)cc3)ccc2
0.275735	Brc1cc(c(NNC(=O)C(=O)Nc2cc(ccc2)C(=O)NCc3ccccc3)cc1)C
0.275735	Brc1cc(c(NNC(=O)C(=O)Nc2cc(ccc2)C(=O)NCc3ccccc3)cc1)C
0.275735	Brc1cc(c(NNC(=O)C(=O)Nc2cc(ccc2)C(=O)NCc3ccccc3)cc1)C
0.275735	Brc1cc(c(NNC(=O)C(=O)Nc2cc(ccc2)C(=O)NCc3ccccc3)cc1)C
0.275735	Brc1cc(c(NNC(=O)C(=O)Nc2cc(ccc2)C(=O)NCc3ccccc3)cc1)C
0.275735	Brc1cc(c(NNC(=O)C(=O)Nc2cc(ccc2)C(=O)NCc3ccccc3)cc1)C
0.275735	Brc1cc(c(NNC(=O)C(=O)Nc2cc(ccc2)C(=O)NCc3ccccc3)cc1)C
0.275735	Brc1cc(c(NNC(=O)C(=O)Nc2cc(ccc2)C(=O)NCc3ccccc3)cc1)C
0.275735	Brc1cc(c(NNC(=O)C(=O)Nc2cc(ccc2)C(=O)NCc3ccccc3)cc1)C
0.275735	Brc1cc(c(NNC(=O)C(=O)Nc2cc(ccc2)C(=O)NCc3ccccc3)cc1)C
0.275618	O=C(Nc1cc(c2nc(ncc2)C)ccc1)C(=O)NCc3cc(Oc4ccc(OC)cc4)ncc3
0.275618	O=C(Nc1cc(c2nc(ncc2)C)ccc1)C(=O)NCc3cc(Oc4ccc(OC)cc4)ncc3
0.275618	O=C(Nc1cc(c2nc(ncc2)C)ccc1)C(=O)NCc3cc(Oc4ccc(OC)cc4)ncc3
0.275618	O=C(Nc1cc(c2nc(ncc2)C)ccc1)C(=O)NCc3cc(Oc4ccc(OC)cc4)ncc3
0.275618	O=C(Nc1cc(c2nc(ncc2)C)ccc1)C(=O)NCc3cc(Oc4ccc(OC)cc4)ncc3
0.275618	O=C(Nc1cc(c2nc(ncc2)C)ccc1)C(=O)NCc3cc(Oc4ccc(OC)cc4)ncc3
0.275618	O=C(Nc1cc(c2nc(ncc2)C)ccc1)C(=O)NCc3cc(Oc4ccc(OC)cc4)ncc3
0.275618	O=C(Nc1cc(c2nc(ncc2)C)ccc1)C(=O)NCc3cc(Oc4ccc(OC)cc4)ncc3
0.275618	O=C(Nc1cc(c2nc(ncc2)C)ccc1)C(=O)NCc3cc(Oc4ccc(OC)cc4)ncc3
0.275618	O=C(Nc1cc(c2nc(ncc2)C)ccc1)C(=O)NCc3cc(Oc4ccc(OC)cc4)ncc3
0.275542	Fc1c(Nc2ncccc2C(=O)NC(C=3ON=C(N3)c4cc(F)c(cc4)C)C)cc(F)cc1
0.275542	Fc1c(Nc2ncccc2C(=O)NC(C=3ON=C(N3)c4cc(F)c(cc4)C)C)cc(F)cc1
0.275542	Fc1c(Nc2ncccc2C(=O)NC(C=3ON=C(N3)c4cc(F)c(cc4)C)C)cc(F)cc1
0.275542	Fc1c(Nc2ncccc2C(=O)NC(C=3ON=C(N3)c4cc(F)c(cc4)C)C)cc(F)cc1
0.275542	Fc1c(Nc2ncccc2C(=O)NC(C=3ON=C(N3)c4cc(F)c(cc4)C)C)cc(F)cc1
0.275542	Fc1c(Nc2ncccc2C(=O)NC(C=3ON=C(N3)c4cc(F)c(cc4)C)C)cc(F)cc1
0.275542	Fc1c(Nc2ncccc2C(=O)NC(C=3ON=C(N3)c4cc(F)c(cc4)C)C)cc(F)cc1
0.275542	Fc1c(Nc2ncccc2C(=O)NC(C=3ON=C(N3)c4cc(F)c(cc4)C)C)cc(F)cc1
0.275542	Fc1c(Nc2ncccc2C(=O)NC(C=3ON=C(N3)c4cc(F)c(cc4)C)C)cc(F)cc1
0.275542	Fc1c(Nc2ncccc2C(=O)NC(C=3ON=C(N3)c4cc(F)c(cc4)C)C)cc(F)cc1
0.275194	O=C(N1CCCC1)c2ccc(NCC=3NN=C(c4cnccc4)C3)cc2
0.275194	O=C(N1CCCC1)c2ccc(NCC=3NN=C(c4cnccc4)C3)cc2
0.275194	O=C(N1CCCC1)c2ccc(NCC=3NN=C(c4cnccc4)C3)cc2
0.275194	O=C(N1CCCC1)c2ccc(NCC=3NN=C(c4cnccc4)C3)cc2
0.275194	O=C(N1CCCC1)c2ccc(NCC=3NN=C(c4cnccc4)C3)cc2
0.275194	O=C(N1CCCC1)c2ccc(NCC=3NN=C(c4cnccc4)C3)cc2
0.275194	O=C(N1CCCC1)c2ccc(NCC=3NN=C(c4cnccc4)C3)cc2
0.275194	O=C(N1CCCC1)c2ccc(NCC=3NN=C(c4cnccc4)C3)cc2
0.275194	O=C(N1CCCC1)c2ccc(NCC=3NN=C(c4cnccc4)C3)cc2
0.275194	O=C(N1CCCC1)c2ccc(NCC=3NN=C(c4cnccc4)C3)cc2
0.275093	O=C(Nc1c(OC)ccc(c2ncccc2)c1)C(=O)c3ccc(OC)cc3
0.275093	O=C(Nc1c(OC)ccc(c2ncccc2)c1)C(=O)c3ccc(OC)cc3
0.275093	O=C(Nc1c(OC)ccc(c2ncccc2)c1)C(=O)c3ccc(OC)cc3
0.275093	O=C(Nc1c(OC)ccc(c2ncccc2)c1)C(=O)c3ccc(OC)cc3
0.275093	O=C(Nc1c(OC)ccc(c2ncccc2)c1)C(=O)c3ccc(OC)cc3
0.275093	O=C(Nc1c(OC)ccc(c2ncccc2)c1)C(=O)c3ccc(OC)cc3
0.275093	O=C(Nc1c(OC)ccc(c2ncccc2)c1)C(=O)c3ccc(OC)cc3
0.274834	S1C(=NC(c2cc(F)c(OC)cc2)=C1)NC(=O)c3cc(F)c(N4CCN(CC4)CC)cc3
0.274834	S1C(=NC(c2cc(F)c(OC)cc2)=C1)NC(=O)c3cc(F)c(N4CCN(CC4)CC)cc3
0.274834	S1C(=NC(c2cc(F)c(OC)cc2)=C1)NC(=O)c3cc(F)c(N4CCN(CC4)CC)cc3
0.274834	S1C(=NC(c2cc(F)c(OC)cc2)=C1)NC(=O)c3cc(F)c(N4CCN(CC4)CC)cc3
0.27476	Clc1c(ccc(NC(=O)c2cc(c(N3S(=O)(=O)CCC3)cc2)C)c1)CN4CCOCC4
0.274725	O=C(N1CCN(CC1)CCNC(=O)c2ccc(OC)cc2)c3cc(Nc4nccnc4)ccc3
0.274725	O=C(N1CCN(CC1)CCNC(=O)c2ccc(OC)cc2)c3cc(Nc4nccnc4)ccc3
0.274436	O=C(Nc1cnccc1)Cc2ccc(cc2)C3=NOC(=N3)c4ncc(c5cnccc5)cc4
0.274368	Clc1cc(c(NC(=O)C=2SC(=NC2)c3ncccc3)cc1)C
0.274368	Clc1cc(c(NC(=O)C=2SC(=NC2)c3ncccc3)cc1)C
0.274368	Clc1cc(c(NC(=O)C=2SC(=NC2)c3ncccc3)cc1)C
0.274368	Clc1cc(c(NC(=O)C=2SC(=NC2)c3ncccc3)cc1)C
0.274074	Ic1c(NC(=O)c2c(O)cc(NC(=O)c3cc(Cl)cc(Cl)c3)cc2)ccc(c4ccccc4)c1
0.273973	Clc1c(OC)c(N)c(cc1)C(=O)Nc2ccc(cc2)CN3CCN(c4cc(ccc4)C)CC3
0.273859	O=C(Nc1c(ccc(c1)C2=NNC(=N2)C)C)C=O
0.273859	O=C(Nc1c(ccc(c1)C2=NNC(=N2)C)C)C=O
0.273859	O=C(Nc1c(ccc(c1)C2=NNC(=N2)C)C)C=O
0.273859	O=C(Nc1c(ccc(c1)C2=NNC(=N2)C)C)C=O
0.273859	O=C(Nc1c(ccc(c1)C2=NNC(=N2)C)C)C=O
0.273859	O=C(Nc1c(ccc(c1)C2=NNC(=N2)C)C)C=O
0.273859	O=C(Nc1c(ccc(c1)C2=NNC(=N2)C)C)C=O
0.273859	O=C(Nc1c(ccc(c1)C2=NNC(=N2)C)C)C=O
0.273859	O=C(Nc1c(ccc(c1)C2=NNC(=N2)C)C)C=O
0.273859	O=C(Nc1c(ccc(c1)C2=NNC(=N2)C)C)C=O
0.273723	Fc1c(O)cc(NC(=O)c2c(nccc2)Nc3c(F)ccc(F)c3)c(F)c1
0.273723	Fc1c(O)cc(NC(=O)c2c(nccc2)Nc3c(F)ccc(F)c3)c(F)c1
0.273723	Fc1c(O)cc(NC(=O)c2c(nccc2)Nc3c(F)ccc(F)c3)c(F)c1
0.273723	Fc1c(O)cc(NC(=O)c2c(nccc2)Nc3c(F)ccc(F)c3)c(F)c1
0.273723	Fc1c(O)cc(NC(=O)c2c(nccc2)Nc3c(F)ccc(F)c3)c(F)c1
0.273723	Fc1c(O)cc(NC(=O)c2c(nccc2)Nc3c(F)ccc(F)c3)c(F)c1
0.273723	Fc1c(O)cc(NC(=O)c2c(nccc2)Nc3c(F)ccc(F)c3)c(F)c1
0.273723	Fc1c(O)cc(NC(=O)c2c(nccc2)Nc3c(F)ccc(F)c3)c(F)c1
0.273723	Fc1c(O)cc(NC(=O)c2c(nccc2)Nc3c(F)ccc(F)c3)c(F)c1
0.273723	Fc1c(O)cc(NC(=O)c2c(nccc2)Nc3c(F)ccc(F)c3)c(F)c1
0.273723	Clc1cc(Cl)cc(c1)C(=O)Nc2cc(O)c(cc2)C(=O)Nc3cc(c(cc3)C)C4=CSC=C4
0.273723	Clc1cc(Cl)cc(c1)C(=O)Nc2cc(O)c(cc2)C(=O)Nc3cc(c(cc3)C)C4=CSC=C4
0.273723	Clc1cc(Cl)cc(c1)C(=O)Nc2cc(O)c(cc2)C(=O)Nc3cc(c(cc3)C)C4=CSC=C4
0.273723	Clc1cc(Cl)cc(c1)C(=O)Nc2cc(O)c(cc2)C(=O)Nc3cc(c(cc3)C)C4=CSC=C4
0.273723	Clc1cc(Cl)cc(c1)C(=O)Nc2cc(O)c(cc2)C(=O)Nc3cc(c(cc3)C)C4=CSC=C4
0.273723	Clc1cc(Cl)cc(c1)C(=O)Nc2cc(O)c(cc2)C(=O)Nc3cc(c(cc3)C)C4=CSC=C4
0.273723	Clc1cc(Cl)cc(c1)C(=O)Nc2cc(O)c(cc2)C(=O)Nc3cc(c(cc3)C)C4=CSC=C4
0.273723	Clc1cc(Cl)cc(c1)C(=O)Nc2cc(O)c(cc2)C(=O)Nc3cc(c(cc3)C)C4=CSC=C4
0.273723	Clc1cc(Cl)cc(c1)C(=O)Nc2cc(O)c(cc2)C(=O)Nc3cc(c(cc3)C)C4=CSC=C4
0.273723	Clc1cc(Cl)cc(c1)C(=O)Nc2cc(O)c(cc2)C(=O)Nc3cc(c(cc3)C)C4=CSC=C4
0.273438	O=C(NNC(=O)C(C)(C)C)C(=O)Nc1cc(c2nc(ncc2)C)ccc1
0.273438	O=C(NNC(=O)C(C)(C)C)C(=O)Nc1cc(c2nc(ncc2)C)ccc1
0.273438	O=C(NNC(=O)C(C)(C)C)C(=O)Nc1cc(c2nc(ncc2)C)ccc1
0.273438	O=C(NNC(=O)C(C)(C)C)C(=O)Nc1cc(c2nc(ncc2)C)ccc1
0.273438	O=C(NNC(=O)C(C)(C)C)C(=O)Nc1cc(c2nc(ncc2)C)ccc1
0.273438	O=C(NNC(=O)C(C)(C)C)C(=O)Nc1cc(c2nc(ncc2)C)ccc1
0.273438	O=C(NNC(=O)C(C)(C)C)C(=O)Nc1cc(c2nc(ncc2)C)ccc1
0.273438	O=C(NNC(=O)C(C)(C)C)C(=O)Nc1cc(c2nc(ncc2)C)ccc1
0.273438	O=C(NNC(=O)C(C)(C)C)C(=O)Nc1cc(c2nc(ncc2)C)ccc1
0.273438	O=C(NNC(=O)C(C)(C)C)C(=O)Nc1cc(c2nc(ncc2)C)ccc1
0.273381	O=C(O)CCC(NC(=O)C(=O)Nc1cc(c2nc(ncc2)C)ccc1)Cc3ccccc3
0.273381	O=C(O)CCC(NC(=O)C(=O)Nc1cc(c2nc(ncc2)C)ccc1)Cc3ccccc3
0.273381	O=C(O)CCC(NC(=O)C(=O)Nc1cc(c2nc(ncc2)C)ccc1)Cc3ccccc3
0.273381	O=C(O)CCC(NC(=O)C(=O)Nc1cc(c2nc(ncc2)C)ccc1)Cc3ccccc3
0.273381	O=C(O)CCC(NC(=O)C(=O)Nc1cc(c2nc(ncc2)C)ccc1)Cc3ccccc3
0.273381	O=C(O)CCC(NC(=O)C(=O)Nc1cc(c2nc(ncc2)C)ccc1)Cc3ccccc3
0.273381	O=C(O)CCC(NC(=O)C(=O)Nc1cc(c2nc(ncc2)C)ccc1)Cc3ccccc3
0.273381	O=C(O)CCC(NC(=O)C(=O)Nc1cc(c2nc(ncc2)C)ccc1)Cc3ccccc3
0.273381	O=C(O)CCC(NC(=O)C(=O)Nc1cc(c2nc(ncc2)C)ccc1)Cc3ccccc3
0.273381	O=C(O)CCC(NC(=O)C(=O)Nc1cc(c2nc(ncc2)C)ccc1)Cc3ccccc3
0.27305	Fc1c(c2cncc(c2)C(=O)Nc3nc(ccc3)C=4C=NN(C4)C)cccc1
0.27305	Fc1c(c2cncc(c2)C(=O)Nc3nc(ccc3)C=4C=NN(C4)C)cccc1
0.27305	Fc1c(c2cncc(c2)C(=O)Nc3nc(ccc3)C=4C=NN(C4)C)cccc1
0.27305	Fc1c(c2cncc(c2)C(=O)Nc3nc(ccc3)C=4C=NN(C4)C)cccc1
0.27305	Fc1c(c2cncc(c2)C(=O)Nc3nc(ccc3)C=4C=NN(C4)C)cccc1
0.27305	Fc1c(c2cncc(c2)C(=O)Nc3nc(ccc3)C=4C=NN(C4)C)cccc1
0.27305	Fc1c(c2cncc(c2)C(=O)Nc3nc(ccc3)C=4C=NN(C4)C)cccc1
0.27305	Fc1c(c2cncc(c2)C(=O)Nc3nc(ccc3)C=4C=NN(C4)C)cccc1
0.27305	Fc1c(c2cncc(c2)C(=O)Nc3nc(ccc3)C=4C=NN(C4)C)cccc1
0.27305	Fc1c(c2cncc(c2)C(=O)Nc3nc(ccc3)C=4C=NN(C4)C)cccc1
0.272727	S1C(=NC(=C1)CC(=O)Nc2c(NC(=O)c3ccc(cc3)C)cccc2)c4ccc(cc4)C
0.272727	S1C(=NC(=C1)CC(=O)Nc2c(NC(=O)c3ccc(cc3)C)cccc2)c4ccc(cc4)C
0.272727	S1C(=NC(=C1)CC(=O)Nc2c(NC(=O)c3ccc(cc3)C)cccc2)c4ccc(cc4)C
0.272727	S1C(=NC(=C1)CC(=O)Nc2c(NC(=O)c3ccc(cc3)C)cccc2)c4ccc(cc4)C
0.272727	S1C(=NC(=C1)CC(=O)Nc2c(NC(=O)c3ccc(cc3)C)cccc2)c4ccc(cc4)C
0.272727	S1C(=NC(=C1)CC(=O)Nc2c(NC(=O)c3ccc(cc3)C)cccc2)c4ccc(cc4)C
0.272727	S1C(=NC(=C1)CC(=O)Nc2c(NC(=O)c3ccc(cc3)C)cccc2)c4ccc(cc4)C
0.272727	S1C(=NC(=C1)CC(=O)Nc2c(NC(=O)c3ccc(cc3)C)cccc2)c4ccc(cc4)C
0.272727	S1C(=NC(=C1)CC(=O)Nc2c(NC(=O)c3ccc(cc3)C)cccc2)c4ccc(cc4)C
0.272727	S1C(=NC(=C1)CC(=O)Nc2c(NC(=O)c3ccc(cc3)C)cccc2)c4ccc(cc4)C
0.272727	O=C(NCCC)c1ccc(NC(=O)C(=O)NC2CCN(Cc3cc(ccc3)C)CC2)cc1
0.272727	O=C(NCCC)c1ccc(NC(=O)C(=O)NC2CCN(Cc3cc(ccc3)C)CC2)cc1
0.272727	O=C(NCCC)c1ccc(NC(=O)C(=O)NC2CCN(Cc3cc(ccc3)C)CC2)cc1
0.272727	O=C(NCCC)c1ccc(NC(=O)C(=O)NC2CCN(Cc3cc(ccc3)C)CC2)cc1
0.272727	O=C(NCCC)c1ccc(NC(=O)C(=O)NC2CCN(Cc3cc(ccc3)C)CC2)cc1
0.272727	O=C(NCCC)c1ccc(NC(=O)C(=O)NC2CCN(Cc3cc(ccc3)C)CC2)cc1
0.272727	O=C(Nc1cc(NC(=O)C=2OC=CC2)ccc1)NCCc3cc(O)c(cc3)C
0.272727	O=C(Nc1cc(NC(=O)C=2OC=CC2)ccc1)NCCc3cc(O)c(cc3)C
0.272727	O=C(Nc1cc(NC(=O)C=2OC=CC2)ccc1)NCCc3cc(O)c(cc3)C
0.272727	O=C(Nc1cc(NC(=O)C=2OC=CC2)ccc1)NCCc3cc(O)c(cc3)C
0.272727	O=C(Nc1cc(NC(=O)C=2OC=CC2)ccc1)NCCc3cc(O)c(cc3)C
0.272727	O=C(Nc1cc(NC(=O)C=2OC=CC2)ccc1)NCCc3cc(O)c(cc3)C
0.272727	O=C(Nc1cc(NC(=O)C=2OC=CC2)ccc1)NCCc3cc(O)c(cc3)C
0.272727	O=C(Nc1cc(NC(=O)C=2OC=CC2)ccc1)NCCc3cc(O)c(cc3)C
0.272727	O=C(Nc1cc(NC(=O)C=2OC=CC2)ccc1)NCCc3cc(O)c(cc3)C
0.272727	O=C(Nc1cc(NC(=O)C=2OC=CC2)ccc1)NCCc3cc(O)c(cc3)C
0.272727	Fc1c(N2CCN(CC2)CC)ccc(c1)C(=O)Nc3ccc(cc3)CCNC(=O)N(C)C
0.272727	Fc1c(N2CCN(CC2)CC)ccc(c1)C(=O)Nc3ccc(cc3)CCNC(=O)N(C)C
0.272727	Fc1c(N2CCN(CC2)CC)ccc(c1)C(=O)Nc3ccc(cc3)CCNC(=O)N(C)C
0.272727	Fc1c(N2CCN(CC2)CC)ccc(c1)C(=O)Nc3ccc(cc3)CCNC(=O)N(C)C
0.272727	Fc1c(N2CCN(CC2)CC)ccc(c1)C(=O)Nc3ccc(cc3)CCNC(=O)N(C)C
0.272727	Fc1c(N2CCN(CC2)CC)ccc(c1)C(=O)Nc3ccc(cc3)CCNC(=O)N(C)C
0.272727	Fc1c(N2CCN(CC2)CC)ccc(c1)C(=O)Nc3ccc(cc3)CCNC(=O)N(C)C
0.272727	Fc1c(N2CCN(CC2)CC)ccc(c1)C(=O)Nc3ccc(cc3)CCNC(=O)N(C)C
0.272727	Fc1c(N2CCN(CC2)CC)ccc(c1)C(=O)Nc3ccc(cc3)CCNC(=O)N(C)C
0.272388	O=C(N1CCN(CCOC)CC1)C(=O)Nc2cc(NC(=O)C(C)(C)C)c(cc2)C
0.272388	O=C(N1CCN(CCOC)CC1)C(=O)Nc2cc(NC(=O)C(C)(C)C)c(cc2)C
0.272388	O=C(N1CCN(CCOC)CC1)C(=O)Nc2cc(NC(=O)C(C)(C)C)c(cc2)C
0.272388	O=C(N1CCN(CCOC)CC1)C(=O)Nc2cc(NC(=O)C(C)(C)C)c(cc2)C
0.272388	O=C(N1CCN(CCOC)CC1)C(=O)Nc2cc(NC(=O)C(C)(C)C)c(cc2)C
0.272388	O=C(N1CCN(CCOC)CC1)C(=O)Nc2cc(NC(=O)C(C)(C)C)c(cc2)C
0.272388	O=C(N1CCN(CCOC)CC1)C(=O)Nc2cc(NC(=O)C(C)(C)C)c(cc2)C
0.272388	O=C(N1CCN(CCOC)CC1)C(=O)Nc2cc(NC(=O)C(C)(C)C)c(cc2)C
0.272388	O=C(N1CCN(CCOC)CC1)C(=O)Nc2cc(NC(=O)C(C)(C)C)c(cc2)C
0.272388	O=C(N1CCN(CCOC)CC1)C(=O)Nc2cc(NC(=O)C(C)(C)C)c(cc2)C
0.272374	Clc1cc(Cl)cc(c1)C(=O)Nc2cc(O)c(cc2)C(=O)Nc3c(cc(Cl)cc3)C
0.272374	Clc1cc(Cl)cc(c1)C(=O)Nc2cc(O)c(cc2)C(=O)Nc3c(cc(Cl)cc3)C
0.272374	Clc1cc(Cl)cc(c1)C(=O)Nc2cc(O)c(cc2)C(=O)Nc3c(cc(Cl)cc3)C
0.272031	Fc1cc(c(cc1)C)C(=O)Nc2ccc(cc2)C=3OC(=NC3)C
0.272031	Fc1cc(c(cc1)C)C(=O)Nc2ccc(cc2)C=3OC(=NC3)C
0.272031	Fc1cc(c(cc1)C)C(=O)Nc2ccc(cc2)C=3OC(=NC3)C
0.272031	Fc1cc(c(cc1)C)C(=O)Nc2ccc(cc2)C=3OC(=NC3)C
0.272031	Fc1cc(c(cc1)C)C(=O)Nc2ccc(cc2)C=3OC(=NC3)C
0.272031	Fc1cc(c(cc1)C)C(=O)Nc2ccc(cc2)C=3OC(=NC3)C
0.272031	Fc1cc(c(cc1)C)C(=O)Nc2ccc(cc2)C=3OC(=NC3)C
0.272031	Fc1cc(c(cc1)C)C(=O)Nc2ccc(cc2)C=3OC(=NC3)C
0.272031	Fc1cc(c(cc1)C)C(=O)Nc2ccc(cc2)C=3OC(=NC3)C
0.272031	Fc1cc(c(cc1)C)C(=O)Nc2ccc(cc2)C=3OC(=NC3)C
0.27193	O=C(NC1CC1)c2cc(NC=O)c(cc2)C
0.27193	O=C(NC1CC1)c2cc(NC=O)c(cc2)C
0.27193	O=C(NC1CC1)c2cc(NC=O)c(cc2)C
0.27193	O=C(NC1CC1)c2cc(NC=O)c(cc2)C
0.27193	O=C(NC1CC1)c2cc(NC=O)c(cc2)C
0.27193	O=C(NC1CC1)c2cc(NC=O)c(cc2)C
0.27193	O=C(NC1CC1)c2cc(NC=O)c(cc2)C
0.27193	O=C(NC1CC1)c2cc(NC=O)c(cc2)C
0.27193	O=C(NC1CC1)c2cc(NC=O)c(cc2)C
0.27193	O=C(NC1CC1)c2cc(NC=O)c(cc2)C
0.271654	O=C(Nc1c(NC(=O)c2ccccc2)cccc1)c3nc(ncc3)C4CCCC4
0.271654	O=C(Nc1c(NC(=O)c2ccccc2)cccc1)c3nc(ncc3)C4CCCC4
0.271654	O=C(Nc1c(NC(=O)c2ccccc2)cccc1)c3nc(ncc3)C4CCCC4
0.271654	O=C(Nc1c(NC(=O)c2ccccc2)cccc1)c3nc(ncc3)C4CCCC4
0.271654	O=C(Nc1c(NC(=O)c2ccccc2)cccc1)c3nc(ncc3)C4CCCC4
0.271654	O=C(Nc1c(NC(=O)c2ccccc2)cccc1)c3nc(ncc3)C4CCCC4
0.271654	O=C(Nc1c(NC(=O)c2ccccc2)cccc1)c3nc(ncc3)C4CCCC4
0.271654	O=C(Nc1c(NC(=O)c2ccccc2)cccc1)c3nc(ncc3)C4CCCC4
0.271654	O=C(Nc1c(NC(=O)c2ccccc2)cccc1)c3nc(ncc3)C4CCCC4
0.271654	O=C(Nc1c(NC(=O)c2ccccc2)cccc1)c3nc(ncc3)C4CCCC4
0.271478	O=C(NCC1(O)CCN(Cc2ccccc2)CC1)c3cc(OC)c(OCc4cnccc4)cc3
0.271478	O=C(NCC1(O)CCN(Cc2ccccc2)CC1)c3cc(OC)c(OCc4cnccc4)cc3
0.271478	O=C(NCC1(O)CCN(Cc2ccccc2)CC1)c3cc(OC)c(OCc4cnccc4)cc3
0.271478	O=C(NCC1(O)CCN(Cc2ccccc2)CC1)c3cc(OC)c(OCc4cnccc4)cc3
0.271478	O=C(NCC1(O)CCN(Cc2ccccc2)CC1)c3cc(OC)c(OCc4cnccc4)cc3
0.271478	O=C(NCC1(O)CCN(Cc2ccccc2)CC1)c3cc(OC)c(OCc4cnccc4)cc3
0.271478	O=C(NCC1(O)CCN(Cc2ccccc2)CC1)c3cc(OC)c(OCc4cnccc4)cc3
0.271478	O=C(NCC1(O)CCN(Cc2ccccc2)CC1)c3cc(OC)c(OCc4cnccc4)cc3
0.271478	O=C(NCC1(O)CCN(Cc2ccccc2)CC1)c3cc(OC)c(OCc4cnccc4)cc3
0.271478	O=C(NCC1(O)CCN(Cc2ccccc2)CC1)c3cc(OC)c(OCc4cnccc4)cc3
0.271186	Fc1c(c(F)ccc1)CC2CCN(C(=O)C(=O)Nc3cc(c4nc(ncc4)C)ccc3)CC2
0.271186	Fc1c(c(F)ccc1)CC2CCN(C(=O)C(=O)Nc3cc(c4nc(ncc4)C)ccc3)CC2
0.271186	Fc1c(c(F)ccc1)CC2CCN(C(=O)C(=O)Nc3cc(c4nc(ncc4)C)ccc3)CC2
0.271186	Fc1c(c(F)ccc1)CC2CCN(C(=O)C(=O)Nc3cc(c4nc(ncc4)C)ccc3)CC2
0.271186	Fc1c(c(F)ccc1)CC2CCN(C(=O)C(=O)Nc3cc(c4nc(ncc4)C)ccc3)CC2
0.271186	Fc1c(c(F)ccc1)CC2CCN(C(=O)C(=O)Nc3cc(c4nc(ncc4)C)ccc3)CC2
0.271186	Fc1c(c(F)ccc1)CC2CCN(C(=O)C(=O)Nc3cc(c4nc(ncc4)C)ccc3)CC2
0.271186	Fc1c(c(F)ccc1)CC2CCN(C(=O)C(=O)Nc3cc(c4nc(ncc4)C)ccc3)CC2
0.271186	Fc1c(c(F)ccc1)CC2CCN(C(=O)C(=O)Nc3cc(c4nc(ncc4)C)ccc3)CC2
0.271186	Fc1c(c(F)ccc1)CC2CCN(C(=O)C(=O)Nc3cc(c4nc(ncc4)C)ccc3)CC2
0.270701	S1C(=NC(C(=O)Nc2c(ccc(c2)C(=O)N3CCSCC3)C)=C1C)c4ccc(cc4)C(F)(F)F
0.270701	S1C(=NC(C(=O)Nc2c(ccc(c2)C(=O)N3CCSCC3)C)=C1C)c4ccc(cc4)C(F)(F)F
0.270701	S1C(=NC(C(=O)Nc2c(ccc(c2)C(=O)N3CCSCC3)C)=C1C)c4ccc(cc4)C(F)(F)F
0.270701	S1C(=NC(C(=O)Nc2c(ccc(c2)C(=O)N3CCSCC3)C)=C1C)c4ccc(cc4)C(F)(F)F
0.270701	S1C(=NC(C(=O)Nc2c(ccc(c2)C(=O)N3CCSCC3)C)=C1C)c4ccc(cc4)C(F)(F)F
0.270701	S1C(=NC(C(=O)Nc2c(ccc(c2)C(=O)N3CCSCC3)C)=C1C)c4ccc(cc4)C(F)(F)F
0.270701	S1C(=NC(C(=O)Nc2c(ccc(c2)C(=O)N3CCSCC3)C)=C1C)c4ccc(cc4)C(F)(F)F
0.270701	S1C(=NC(C(=O)Nc2c(ccc(c2)C(=O)N3CCSCC3)C)=C1C)c4ccc(cc4)C(F)(F)F
0.270701	S1C(=NC(C(=O)Nc2c(ccc(c2)C(=O)N3CCSCC3)C)=C1C)c4ccc(cc4)C(F)(F)F
0.270701	S1C(=NC(C(=O)Nc2c(ccc(c2)C(=O)N3CCSCC3)C)=C1C)c4ccc(cc4)C(F)(F)F
0.270677	Brc1c(ccc(c1)C(=O)NNC(=O)C(=O)Nc2cc(ccc2)C(=O)NCc3ccccc3)C
0.270677	Brc1c(ccc(c1)C(=O)NNC(=O)C(=O)Nc2cc(ccc2)C(=O)NCc3ccccc3)C
0.270677	Brc1c(ccc(c1)C(=O)NNC(=O)C(=O)Nc2cc(ccc2)C(=O)NCc3ccccc3)C
0.270463	S(c1ncc(cc1)C(=O)Nc2cc(c(cc2)C)C(=O)N(C(C)C)C)C
0.27027	FC(F)(F)c1cc(NC(=O)c2cc(NC(=O)C(=O)NCC(OC)C3CCCC3)c(cc2)C)ccc1
0.27027	FC(F)(F)c1cc(NC(=O)c2cc(NC(=O)C(=O)NCC(OC)C3CCCC3)c(cc2)C)ccc1
0.27027	O=C(O)CCCCCCCNC(=O)C(=O)Nc1cc(c2nc(ncc2)C)ccc1
0.27027	O=C(O)CCCCCCCNC(=O)C(=O)Nc1cc(c2nc(ncc2)C)ccc1
0.27027	O=C(O)CCCCCCCNC(=O)C(=O)Nc1cc(c2nc(ncc2)C)ccc1
0.27027	O=C(O)CCCCCCCNC(=O)C(=O)Nc1cc(c2nc(ncc2)C)ccc1
0.269663	Brc1c(Cl)cc(NNC(=O)C(=O)Nc2c(ccc(c2)C(=O)NC)C)cc1
0.269663	O=C(NCC1(O)CCN(Cc2ccccc2)CC1)c3cncc(c4cc(ccc4)C)c3
0.269663	O=C(NCC1(O)CCN(Cc2ccccc2)CC1)c3cncc(c4cc(ccc4)C)c3
0.269663	O=C(NCC1(O)CCN(Cc2ccccc2)CC1)c3cncc(c4cc(ccc4)C)c3
0.269663	O=C(NCC1(O)CCN(Cc2ccccc2)CC1)c3cncc(c4cc(ccc4)C)c3
0.269663	O=C(NCC1(O)CCN(Cc2ccccc2)CC1)c3cncc(c4cc(ccc4)C)c3
0.269663	O=C(NCC1(O)CCN(Cc2ccccc2)CC1)c3cncc(c4cc(ccc4)C)c3
0.269231	O=C(NCCN1CCN(CC=2ON=C(c3ccccc3)C2)CC1)c4ccc(OC)cc4
0.269231	O=C(NCCN1CCN(CC=2ON=C(c3ccccc3)C2)CC1)c4ccc(OC)cc4
0.269231	O=C(NCCN1CCN(CC=2ON=C(c3ccccc3)C2)CC1)c4ccc(OC)cc4
0.269231	O=C(Nc1cc2c(cc1)CC(OC)C2)C3CN(Cc4cnccc4)CCC3
0.269231	O=C(Nc1cc2c(cc1)CC(OC)C2)C3CN(Cc4cnccc4)CCC3
0.269231	O=C(Nc1cc2c(cc1)CC(OC)C2)C3CN(Cc4cnccc4)CCC3
0.269231	O=C(Nc1cc2c(cc1)CC(OC)C2)C3CN(Cc4cnccc4)CCC3
0.269231	O=C(Nc1cc2c(cc1)CC(OC)C2)C3CN(Cc4cnccc4)CCC3
0.269231	O=C(Nc1cc2c(cc1)CC(OC)C2)C3CN(Cc4cnccc4)CCC3
0.269231	O=C(Nc1cc2c(cc1)CC(OC)C2)C3CN(Cc4cnccc4)CCC3
0.269231	O=C(Nc1cc2c(cc1)CC(OC)C2)C3CN(Cc4cnccc4)CCC3
0.269231	O=C(Nc1cc2c(cc1)CC(OC)C2)C3CN(Cc4cnccc4)CCC3
0.269231	O=C(Nc1cc2c(cc1)CC(OC)C2)C3CN(Cc4cnccc4)CCC3
0.269113	S(C1=NN=C(N1CC=2OC=CC2)c3cnccc3)CC(=O)Nc4ccc(cc4)CN5CCN(c6cc(ccc6)C)CC5
0.269113	S(C1=NN=C(N1CC=2OC=CC2)c3cnccc3)CC(=O)Nc4ccc(cc4)CN5CCN(c6cc(ccc6)C)CC5
0.269113	S(C1=NN=C(N1CC=2OC=CC2)c3cnccc3)CC(=O)Nc4ccc(cc4)CN5CCN(c6cc(ccc6)C)CC5
0.269113	S(C1=NN=C(N1CC=2OC=CC2)c3cnccc3)CC(=O)Nc4ccc(cc4)CN5CCN(c6cc(ccc6)C)CC5
0.269113	S(C1=NN=C(N1CC=2OC=CC2)c3cnccc3)CC(=O)Nc4ccc(cc4)CN5CCN(c6cc(ccc6)C)CC5
0.269113	S(C1=NN=C(N1CC=2OC=CC2)c3cnccc3)CC(=O)Nc4ccc(cc4)CN5CCN(c6cc(ccc6)C)CC5
0.269113	S(C1=NN=C(N1CC=2OC=CC2)c3cnccc3)CC(=O)Nc4ccc(cc4)CN5CCN(c6cc(ccc6)C)CC5
0.269113	S(C1=NN=C(N1CC=2OC=CC2)c3cnccc3)CC(=O)Nc4ccc(cc4)CN5CCN(c6cc(ccc6)C)CC5
0.269113	S(C1=NN=C(N1CC=2OC=CC2)c3cnccc3)CC(=O)Nc4ccc(cc4)CN5CCN(c6cc(ccc6)C)CC5
0.268551	O=C(N(C)C)c1cc(NC(=O)c2nc(ncc2)CC(C)C)c(OC)cc1
0.268551	O=C(N(C)C)c1cc(NC(=O)c2nc(ncc2)CC(C)C)c(OC)cc1
0.268551	O=C(N(C)C)c1cc(NC(=O)c2nc(ncc2)CC(C)C)c(OC)cc1
0.268551	O=C(N(C)C)c1cc(NC(=O)c2nc(ncc2)CC(C)C)c(OC)cc1
0.268551	O=C(N(C)C)c1cc(NC(=O)c2nc(ncc2)CC(C)C)c(OC)cc1
0.268551	O=C(N(C)C)c1cc(NC(=O)c2nc(ncc2)CC(C)C)c(OC)cc1
0.268551	O=C(N(C)C)c1cc(NC(=O)c2nc(ncc2)CC(C)C)c(OC)cc1
0.268551	O=C(N(C)C)c1cc(NC(=O)c2nc(ncc2)CC(C)C)c(OC)cc1
0.268551	O=C(N(C)C)c1cc(NC(=O)c2nc(ncc2)CC(C)C)c(OC)cc1
0.268551	O=C(N(C)C)c1cc(NC(=O)c2nc(ncc2)CC(C)C)c(OC)cc1
0.268382	Clc1ccc(Oc2c(ccc(NC(=O)c3cc(SC)c(NC(=O)C)cc3)c2)C)cc1
0.268382	Clc1ccc(Oc2c(ccc(NC(=O)C(=O)Nc3cc(ccc3)C(=O)NCc4ccccc4)c2)C)cc1
0.268382	Clc1ccc(Oc2c(ccc(NC(=O)C(=O)Nc3cc(ccc3)C(=O)NCc4ccccc4)c2)C)cc1
0.267857	Brc1c(ccc(c1)CN2CCN(Cc3cc(ccc3)C)CC2)C
0.267606	O=C(NCc1c(OCCOC)cc(cc1)C)c2nc(ncc2)c3ccccc3
0.267606	O=C(NCc1c(OCCOC)cc(cc1)C)c2nc(ncc2)c3ccccc3
0.267606	O=C(NCc1c(OCCOC)cc(cc1)C)c2nc(ncc2)c3ccccc3
0.267559	Fc1cncc(c1)C2CN(C(=O)C(=O)Nc3cc(c4nc(ncc4)C)ccc3)CC2
0.267559	Fc1cncc(c1)C2CN(C(=O)C(=O)Nc3cc(c4nc(ncc4)C)ccc3)CC2
0.267559	Fc1cncc(c1)C2CN(C(=O)C(=O)Nc3cc(c4nc(ncc4)C)ccc3)CC2
0.267442	O=C(Nc1cc(NC(=O)NC2CCC(N3CCNCC3)CC2)c(cc1)C)Nc4ccccc4
0.267442	O=C(N1CCC2C(CNC2)CC1)Nc3c(ccc(NC(=O)Nc4ccccc4)c3)C
0.267361	S1C(=NC(=C1)C)c2cc(ccc2)C(=O)Nc3c(OC)ccc(c3)C(C)(C)C
0.267361	S1C(=NC(=C1)C)c2cc(ccc2)C(=O)Nc3c(OC)ccc(c3)C(C)(C)C
0.267361	S1C(=NC(=C1)C)c2cc(ccc2)C(=O)Nc3c(OC)ccc(c3)C(C)(C)C
0.267361	S1C(=NC(=C1)C)c2cc(ccc2)C(=O)Nc3c(OC)ccc(c3)C(C)(C)C
0.267361	S1C(=NC(=C1)C)c2cc(ccc2)C(=O)Nc3c(OC)ccc(c3)C(C)(C)C
0.267361	S1C(=NC(=C1)C)c2cc(ccc2)C(=O)Nc3c(OC)ccc(c3)C(C)(C)C
0.267361	S1C(=NC(=C1)C)c2cc(ccc2)C(=O)Nc3c(OC)ccc(c3)C(C)(C)C
0.267361	S1C(=NC(=C1)C)c2cc(ccc2)C(=O)Nc3c(OC)ccc(c3)C(C)(C)C
0.267361	S1C(=NC(=C1)C)c2cc(ccc2)C(=O)Nc3c(OC)ccc(c3)C(C)(C)C
0.267148	Fc1c(cc(cc1)C(NC(=O)c2nc(ncc2)c3ccccc3)C)C
0.267148	Fc1c(cc(cc1)C(NC(=O)c2nc(ncc2)c3ccccc3)C)C
0.267148	Fc1c(cc(cc1)C(NC(=O)c2nc(ncc2)c3ccccc3)C)C
0.267148	Fc1c(cc(cc1)C(NC(=O)c2nc(ncc2)c3ccccc3)C)C
0.267148	Fc1c(cc(cc1)C(NC(=O)c2nc(ncc2)c3ccccc3)C)C
0.267148	Fc1c(cc(cc1)C(NC(=O)c2nc(ncc2)c3ccccc3)C)C
0.267148	Fc1c(cc(cc1)C(NC(=O)c2nc(ncc2)c3ccccc3)C)C
0.267148	Fc1c(cc(cc1)C(NC(=O)c2nc(ncc2)c3ccccc3)C)C
0.267148	Fc1c(cc(cc1)C(NC(=O)c2nc(ncc2)c3ccccc3)C)C
0.267148	Fc1c(cc(cc1)C(NC(=O)c2nc(ncc2)c3ccccc3)C)C
0.266881	Brc1ccc(OCC=2OC(C(=O)Nc3nc(c4cc5c(OCC5)cc4)ccc3)=CC2)cc1
0.266881	Brc1ccc(OCC=2OC(C(=O)Nc3nc(c4cc5c(OCC5)cc4)ccc3)=CC2)cc1
0.266881	Brc1ccc(OCC=2OC(C(=O)Nc3nc(c4cc5c(OCC5)cc4)ccc3)=CC2)cc1
0.266881	Brc1ccc(OCC=2OC(C(=O)Nc3nc(c4cc5c(OCC5)cc4)ccc3)=CC2)cc1
0.266881	Brc1ccc(OCC=2OC(C(=O)Nc3nc(c4cc5c(OCC5)cc4)ccc3)=CC2)cc1
0.266881	Brc1ccc(OCC=2OC(C(=O)Nc3nc(c4cc5c(OCC5)cc4)ccc3)=CC2)cc1
0.266881	Brc1ccc(OCC=2OC(C(=O)Nc3nc(c4cc5c(OCC5)cc4)ccc3)=CC2)cc1
0.266881	Brc1ccc(OCC=2OC(C(=O)Nc3nc(c4cc5c(OCC5)cc4)ccc3)=CC2)cc1
0.266667	O=C(N1CCC(OCCCN)CC1)Nc2c(ccc(c2)C(=O)NC3CC3)C
0.266667	O=C(N1CCC(OCCCN)CC1)Nc2c(ccc(c2)C(=O)NC3CC3)C
0.266667	O=C(N1CCC(OCCCN)CC1)Nc2c(ccc(c2)C(=O)NC3CC3)C
0.266667	O=C(N1CCC(OCCCN)CC1)Nc2c(ccc(c2)C(=O)NC3CC3)C
0.266667	O=C(N1CCC(OCCCN)CC1)Nc2c(ccc(c2)C(=O)NC3CC3)C
0.266667	O=C(N1CCC(OCCCN)CC1)Nc2c(ccc(c2)C(=O)NC3CC3)C
0.266667	O=C(N1CCC(OCCCN)CC1)Nc2c(ccc(c2)C(=O)NC3CC3)C
0.266667	O=C(N1CCC(OCCCN)CC1)Nc2c(ccc(c2)C(=O)NC3CC3)C
0.266667	O=C(N1CCC(OCCCN)CC1)Nc2c(ccc(c2)C(=O)NC3CC3)C
0.266667	O=C(N1CCC(OCCCN)CC1)Nc2c(ccc(c2)C(=O)NC3CC3)C
0.266667	O=C(Nc1cc(c(cc1)C)C=2OC=C(N2)C)c3cnc(Oc4cc(c(cc4)C(C)C)C)cc3
0.266667	O=C(Nc1cc(c(cc1)C)C=2OC=C(N2)C)c3cnc(Oc4cc(c(cc4)C(C)C)C)cc3
0.266667	O=C(Nc1cc(c(cc1)C)C=2OC=C(N2)C)c3cnc(Oc4cc(c(cc4)C(C)C)C)cc3
0.266667	O=C(Nc1cc(c(cc1)C)C=2OC=C(N2)C)c3cnc(Oc4cc(c(cc4)C(C)C)C)cc3
0.266667	O=C(Nc1cc(c(cc1)C)C=2OC=C(N2)C)c3cnc(Oc4cc(c(cc4)C(C)C)C)cc3
0.266667	O=C(Nc1cc(c(cc1)C)C=2OC=C(N2)C)c3cnc(Oc4cc(c(cc4)C(C)C)C)cc3
0.266667	O=C(Nc1cc(c(cc1)C)C=2OC=C(N2)C)c3cnc(Oc4cc(c(cc4)C(C)C)C)cc3
0.266667	O=C(Nc1cc(c(cc1)C)C=2OC=C(N2)C)c3cnc(Oc4cc(c(cc4)C(C)C)C)cc3
0.266447	O=C(OC(C)(C)C)NCc1nc(c(cc1)C(=O)Nc2c(ccc(c2)C(=O)NC)C)C3CC3
0.26616	ClC1(Cl)C(CNC(=O)C(=O)Nc2cc(c3nc(ncc3)C)ccc2)C1
0.26616	ClC1(Cl)C(CNC(=O)C(=O)Nc2cc(c3nc(ncc3)C)ccc2)C1
0.26616	ClC1(Cl)C(CNC(=O)C(=O)Nc2cc(c3nc(ncc3)C)ccc2)C1
0.26616	ClC1(Cl)C(CNC(=O)C(=O)Nc2cc(c3nc(ncc3)C)ccc2)C1
0.26616	ClC1(Cl)C(CNC(=O)C(=O)Nc2cc(c3nc(ncc3)C)ccc2)C1
0.26616	ClC1(Cl)C(CNC(=O)C(=O)Nc2cc(c3nc(ncc3)C)ccc2)C1
0.266129	O=C(Nc1ccc(cc1)C(=O)NCC2(O)CCN(Cc3ccccc3)CC2)Nc4ccccc4
0.266026	O=C(OC(C)(C)C)N1CCN(c2nccc(c2)CNC(=O)C(=O)Nc3cc(c4nc(ncc4)C)ccc3)CC1
0.265957	FC(F)(F)CN(CCNC(=O)c1c(nccc1)Nc2c(cc(cc2)C)C)CC
0.265672	Clc1c(cc(NC(=O)CSC2=NN=C(N2CC=3OC=CC3)c4cnccc4)cc1)CN5CCOCC5
0.265672	Clc1c(cc(NC(=O)CSC2=NN=C(N2CC=3OC=CC3)c4cnccc4)cc1)CN5CCOCC5
0.265672	Clc1c(cc(NC(=O)CSC2=NN=C(N2CC=3OC=CC3)c4cnccc4)cc1)CN5CCOCC5
0.265672	Clc1c(cc(NC(=O)CSC2=NN=C(N2CC=3OC=CC3)c4cnccc4)cc1)CN5CCOCC5
0.265672	Clc1c(cc(NC(=O)CSC2=NN=C(N2CC=3OC=CC3)c4cnccc4)cc1)CN5CCOCC5
0.265672	Clc1c(cc(NC(=O)CSC2=NN=C(N2CC=3OC=CC3)c4cnccc4)cc1)CN5CCOCC5
0.265672	Clc1c(cc(NC(=O)CSC2=NN=C(N2CC=3OC=CC3)c4cnccc4)cc1)CN5CCOCC5
0.265672	Clc1c(cc(NC(=O)CSC2=NN=C(N2CC=3OC=CC3)c4cnccc4)cc1)CN5CCOCC5
0.265672	Clc1c(cc(NC(=O)CSC2=NN=C(N2CC=3OC=CC3)c4cnccc4)cc1)CN5CCOCC5
0.265672	Clc1c(cc(NC(=O)CSC2=NN=C(N2CC=3OC=CC3)c4cnccc4)cc1)CN5CCOCC5
0.265385	O=C(Nc1ccc(cc1)C=2OC(C(=O)N)=CC2)c3cncc(c4cc(ccc4)C)c3
0.265306	S(=O)(=O)(Nc1cc(OC)c(NC(=O)c2cnccc2)cc1)c3c(cccc3CC)CC
0.265306	S(=O)(=O)(Nc1cc(OC)c(NC(=O)c2cnccc2)cc1)c3c(cccc3CC)CC
0.265306	S(=O)(=O)(Nc1cc(OC)c(NC(=O)c2cnccc2)cc1)c3c(cccc3CC)CC
0.265306	S(=O)(=O)(Nc1cc(OC)c(NC(=O)c2cnccc2)cc1)c3c(cccc3CC)CC
0.265306	S(=O)(=O)(Nc1cc(OC)c(NC(=O)c2cnccc2)cc1)c3c(cccc3CC)CC
0.265306	S(=O)(=O)(Nc1cc(OC)c(NC(=O)c2cnccc2)cc1)c3c(cccc3CC)CC
0.265306	S(=O)(=O)(Nc1cc(OC)c(NC(=O)c2cnccc2)cc1)c3c(cccc3CC)CC
0.265306	S(=O)(=O)(Nc1cc(OC)c(NC(=O)c2cnccc2)cc1)c3c(cccc3CC)CC
0.265306	S(=O)(=O)(Nc1cc(OC)c(NC(=O)c2cnccc2)cc1)c3c(cccc3CC)CC
0.265306	S(=O)(=O)(Nc1cc(OC)c(NC(=O)c2cnccc2)cc1)c3c(cccc3CC)CC
0.265306	Clc1cc(NC(=O)c2nc(ncc2)C3CCCC3)c(Oc4cc(ccc4)C)cc1
0.265306	Clc1cc(NC(=O)c2nc(ncc2)C3CCCC3)c(Oc4cc(ccc4)C)cc1
0.265306	Clc1cc(NC(=O)c2nc(ncc2)C3CCCC3)c(Oc4cc(ccc4)C)cc1
0.264925	Brc1c(ccc(c1)C(=O)NNC(=O)C(=O)Nc2cc(NC(=O)c3cc(ccc3)C(F)(F)F)ccc2)C
0.264808	O=C(Nc1cc(c(O)cc1)C(=O)NC2CCN(Cc3cc(ccc3)C)CC2)NC(C)C
0.264808	O=C(Nc1cc(c(O)cc1)C(=O)NC2CCN(Cc3cc(ccc3)C)CC2)NC(C)C
0.264808	O=C(Nc1cc(c(O)cc1)C(=O)NC2CCN(Cc3cc(ccc3)C)CC2)NC(C)C
0.264808	O=C(Nc1cc(c(O)cc1)C(=O)NC2CCN(Cc3cc(ccc3)C)CC2)NC(C)C
0.264808	O=C(Nc1cc(c(O)cc1)C(=O)NC2CCN(Cc3cc(ccc3)C)CC2)NC(C)C
0.264808	O=C(Nc1cc(c(O)cc1)C(=O)NC2CCN(Cc3cc(ccc3)C)CC2)NC(C)C
0.264808	O=C(Nc1cc(c(O)cc1)C(=O)NC2CCN(Cc3cc(ccc3)C)CC2)NC(C)C
0.264808	O=C(Nc1cc(c(O)cc1)C(=O)NC2CCN(Cc3cc(ccc3)C)CC2)NC(C)C
0.264808	O=C(Nc1cc(c(O)cc1)C(=O)NC2CCN(Cc3cc(ccc3)C)CC2)NC(C)C
0.264808	O=C(Nc1cc(c(O)cc1)C(=O)NC2CCN(Cc3cc(ccc3)C)CC2)NC(C)C
0.264706	S(c1ncc(cc1)C(=O)Nc2c(NC(=O)c3ccc(cc3)C)cccc2)C
0.264706	S(c1ncc(cc1)C(=O)Nc2c(NC(=O)c3ccc(cc3)C)cccc2)C
0.264706	S(c1ncc(cc1)C(=O)Nc2c(NC(=O)c3ccc(cc3)C)cccc2)C
0.264615	S1C(=NC(c2ccccc2)=C1)CNC(=O)C(=O)Nc3c(cc(cc3)C(=O)N4CC(CCC4)C)C
0.264615	S1C(=NC(c2ccccc2)=C1)CNC(=O)C(=O)Nc3c(cc(cc3)C(=O)N4CC(CCC4)C)C
0.264615	S1C(=NC(c2ccccc2)=C1)CNC(=O)C(=O)Nc3c(cc(cc3)C(=O)N4CC(CCC4)C)C
0.264615	S1C(=NC(c2ccccc2)=C1)CNC(=O)C(=O)Nc3c(cc(cc3)C(=O)N4CC(CCC4)C)C
0.264591	O=C(NC=1NN=C(C(=O)NC)C1)c2nc(ncc2)c3ccccc3
0.264591	O=C(NC=1NN=C(C(=O)NC)C1)c2nc(ncc2)c3ccccc3
0.264591	O=C(NC=1NN=C(C(=O)NC)C1)c2nc(ncc2)c3ccccc3
0.264591	O=C(NC=1NN=C(C(=O)NC)C1)c2nc(ncc2)c3ccccc3
0.264591	O=C(NC=1NN=C(C(=O)NC)C1)c2nc(ncc2)c3ccccc3
0.264591	O=C(NC=1NN=C(C(=O)NC)C1)c2nc(ncc2)c3ccccc3
0.264591	O=C(NC=1NN=C(C(=O)NC)C1)c2nc(ncc2)c3ccccc3
0.264591	O=C(NC=1NN=C(C(=O)NC)C1)c2nc(ncc2)c3ccccc3
0.264591	O=C(NC=1NN=C(C(=O)NC)C1)c2nc(ncc2)c3ccccc3
0.264591	O=C(NC=1NN=C(C(=O)NC)C1)c2nc(ncc2)c3ccccc3
0.264591	O=C(NCCN1CCOCCC1)c2cc(Nc3nccnc3)ccc2
0.264591	O=C(NCCN1CCOCCC1)c2cc(Nc3nccnc3)ccc2
0.264228	S1C(C(=O)Nc2c(cc(cc2)C(=O)O)C)=CC=C1
0.264228	S1C(C(=O)Nc2c(cc(cc2)C(=O)O)C)=CC=C1
0.264228	S1C(C(=O)Nc2c(cc(cc2)C(=O)O)C)=CC=C1
0.264085	Clc1c(cccc1)C(=O)NC(C(=O)Nc2nccc(c3cnccc3)c2)C
0.264085	Clc1c(cccc1)C(=O)NC(C(=O)Nc2nccc(c3cnccc3)c2)C
0.264085	Clc1c(cccc1)C(=O)NC(C(=O)Nc2nccc(c3cnccc3)c2)C
0.264085	Clc1c(cccc1)C(=O)NC(C(=O)Nc2nccc(c3cnccc3)c2)C
0.263941	O=C(NC)c1cc(NC(=O)C(=O)NCCCC=2OC=CC2)c(cc1)C
0.263941	O=C(NC)c1cc(NC(=O)C(=O)NCCCC=2OC=CC2)c(cc1)C
0.263941	O=C(NC)c1cc(NC(=O)C(=O)NCCCC=2OC=CC2)c(cc1)C
0.263941	O=C(NC)c1cc(NC(=O)C(=O)NCCCC=2OC=CC2)c(cc1)C
0.263941	O=C(NC)c1cc(NC(=O)C(=O)NCCCC=2OC=CC2)c(cc1)C
0.263941	O=C(NC)c1cc(NC(=O)C(=O)NCCCC=2OC=CC2)c(cc1)C
0.263889	O=C(OCC)CC1CCN(C(=O)C(=O)Nc2cc(c3nc(ncc3)C)ccc2)CC1
0.263889	O=C(OCC)CC1CCN(C(=O)C(=O)Nc2cc(c3nc(ncc3)C)ccc2)CC1
0.263889	O=C(OCC)CC1CCN(C(=O)C(=O)Nc2cc(c3nc(ncc3)C)ccc2)CC1
0.263889	O=C(OCC)CC1CCN(C(=O)C(=O)Nc2cc(c3nc(ncc3)C)ccc2)CC1
0.263889	O=C(OCC)CC1CCN(C(=O)C(=O)Nc2cc(c3nc(ncc3)C)ccc2)CC1
0.263889	O=C(OCC)CC1CCN(C(=O)C(=O)Nc2cc(c3nc(ncc3)C)ccc2)CC1
0.263889	O=C(OCC)CC1CCN(C(=O)C(=O)Nc2cc(c3nc(ncc3)C)ccc2)CC1
0.263889	O=C(OCC)CC1CCN(C(=O)C(=O)Nc2cc(c3nc(ncc3)C)ccc2)CC1
0.263889	O=C(OCC)CC1CCN(C(=O)C(=O)Nc2cc(c3nc(ncc3)C)ccc2)CC1
0.263598	Clc1c(cc(c2ccccc2)cc1)C(=O)Nc3ccc(cc3)C
0.263598	Clc1c(cc(c2ccccc2)cc1)C(=O)Nc3ccc(cc3)C
0.263598	Clc1c(cc(c2ccccc2)cc1)C(=O)Nc3ccc(cc3)C
0.263598	Clc1c(cc(c2ccccc2)cc1)C(=O)Nc3ccc(cc3)C
0.263598	Clc1c(cc(c2ccccc2)cc1)C(=O)Nc3ccc(cc3)C
0.263598	Clc1c(cc(c2ccccc2)cc1)C(=O)Nc3ccc(cc3)C
0.263598	Clc1c(cc(c2ccccc2)cc1)C(=O)Nc3ccc(cc3)C
0.263598	Clc1c(cc(c2ccccc2)cc1)C(=O)Nc3ccc(cc3)C
0.263598	Clc1c(cc(c2ccccc2)cc1)C(=O)Nc3ccc(cc3)C
0.263598	Clc1c(cc(c2ccccc2)cc1)C(=O)Nc3ccc(cc3)C
0.263514	S1C(=NC(c2cc(F)c(OC)cc2)=C1)NC(=O)c3ccc(cc3)CN4N=CN=C4
0.263514	S1C(=NC(c2cc(F)c(OC)cc2)=C1)NC(=O)c3ccc(cc3)CN4N=CN=C4
0.263514	S1C(=NC(c2cc(F)c(OC)cc2)=C1)NC(=O)c3ccc(cc3)CN4N=CN=C4
0.263514	S1C(=NC(c2cc(F)c(OC)cc2)=C1)NC(=O)c3ccc(cc3)CN4N=CN=C4
0.263514	S1C(=NC(c2cc(F)c(OC)cc2)=C1)NC(=O)c3ccc(cc3)CN4N=CN=C4
0.263514	S1C(=NC(c2cc(F)c(OC)cc2)=C1)NC(=O)c3ccc(cc3)CN4N=CN=C4
0.263514	S1C(=NC(c2cc(F)c(OC)cc2)=C1)NC(=O)c3ccc(cc3)CN4N=CN=C4
0.263514	S1C(=NC(c2cc(F)c(OC)cc2)=C1)NC(=O)c3ccc(cc3)CN4N=CN=C4
0.263514	S1C(=NC(c2cc(F)c(OC)cc2)=C1)NC(=O)c3ccc(cc3)CN4N=CN=C4
0.263514	S1C(=NC(c2cc(F)c(OC)cc2)=C1)NC(=O)c3ccc(cc3)CN4N=CN=C4
0.263359	O=C(NC1=NC(=NN1)N2CCCC2)c3nc(ncc3)c4ccccc4
[truncated: 8,001 more rows]
