# Supplementary material for: Galileo: Three-dimensional searching in large combinatorial fragment spaces on the example of pharmacophores
Source: J Comput Aided Mol Des. 2022 Nov 24;37(1):1–16. doi: 10.1007/s10822-022-00485-y (PMC10032335; doi:10.1007/s10822-022-00485-y)
Supplement: Supplementary file 4 — Supplementary file 3a [file 10822_2022_485_MOESM3_ESMa.zip › Imatinib_Galileo/16/out_6.csv]

Score	SMILES
0.614173	O=C(Nc1cc(Nc2nc(c3cnccc3)ccn2)c(cc1)C)c4c(OCCC)cc(OC)cc4
0.614173	O=C(Nc1cc(Nc2nc(c3cnccc3)ccn2)c(cc1)C)c4c(OCCC)cc(OC)cc4
0.461224	O=C(Nc1nc(c2cnccc2)ccc1)c3ccc(Nc4c(OC)cc(OC)cc4)cc3
0.461224	O=C(Nc1nc(c2cnccc2)ccc1)c3ccc(Nc4c(OC)cc(OC)cc4)cc3
0.461224	O=C(Nc1nc(c2cnccc2)ccc1)c3ccc(Nc4c(OC)cc(OC)cc4)cc3
0.461224	O=C(Nc1nc(c2cnccc2)ccc1)c3ccc(Nc4c(OC)cc(OC)cc4)cc3
0.461224	O=C(Nc1nc(c2cnccc2)ccc1)c3ccc(Nc4c(OC)cc(OC)cc4)cc3
0.461224	O=C(Nc1nc(c2cnccc2)ccc1)c3ccc(Nc4c(OC)cc(OC)cc4)cc3
0.461224	O=C(Nc1nc(c2cnccc2)ccc1)c3ccc(Nc4c(OC)cc(OC)cc4)cc3
0.461224	O=C(Nc1nc(c2cnccc2)ccc1)c3ccc(Nc4c(OC)cc(OC)cc4)cc3
0.461224	O=C(Nc1nc(c2cnccc2)ccc1)c3ccc(Nc4c(OC)cc(OC)cc4)cc3
0.461224	O=C(Nc1nc(c2cnccc2)ccc1)c3ccc(Nc4c(OC)cc(OC)cc4)cc3
0.430279	O=C(Nc1nc(c2cnccc2)ccc1)c3ccc(cc3)CN4C(=O)CCCC4
0.430279	O=C(Nc1nc(c2cnccc2)ccc1)c3ccc(cc3)CN4C(=O)CCCC4
0.430279	O=C(Nc1nc(c2cnccc2)ccc1)c3ccc(cc3)CN4C(=O)CCCC4
0.430279	O=C(Nc1nc(c2cnccc2)ccc1)c3ccc(cc3)CN4C(=O)CCCC4
0.430279	O=C(Nc1nc(c2cnccc2)ccc1)c3ccc(cc3)CN4C(=O)CCCC4
0.430279	O=C(Nc1nc(c2cnccc2)ccc1)c3ccc(cc3)CN4C(=O)CCCC4
0.430279	O=C(Nc1nc(c2cnccc2)ccc1)c3ccc(cc3)CN4C(=O)CCCC4
0.430279	O=C(Nc1nc(c2cnccc2)ccc1)c3ccc(cc3)CN4C(=O)CCCC4
0.430279	O=C(Nc1nc(c2cnccc2)ccc1)c3ccc(cc3)CN4C(=O)CCCC4
0.430279	O=C(Nc1nc(c2cnccc2)ccc1)c3ccc(cc3)CN4C(=O)CCCC4
0.399103	O=C(Nc1nc(c2cnccc2)ccc1)c3ccc(cc3)C(=O)NCC=C
0.399103	O=C(Nc1nc(c2cnccc2)ccc1)c3ccc(cc3)C(=O)NCC=C
0.399103	O=C(Nc1nc(c2cnccc2)ccc1)c3ccc(cc3)C(=O)NCC=C
0.399103	O=C(Nc1nc(c2cnccc2)ccc1)c3ccc(cc3)C(=O)NCC=C
0.399103	O=C(Nc1nc(c2cnccc2)ccc1)c3ccc(cc3)C(=O)NCC=C
0.399103	O=C(Nc1nc(c2cnccc2)ccc1)c3ccc(cc3)C(=O)NCC=C
0.399103	O=C(Nc1nc(c2cnccc2)ccc1)c3ccc(cc3)C(=O)NCC=C
0.396396	O=C(Nc1nc(c2cnccc2)ccc1)c3cc(ccc3)C(=O)NC
0.396396	O=C(Nc1nc(c2cnccc2)ccc1)c3cc(ccc3)C(=O)NC
0.396396	O=C(Nc1nc(c2cnccc2)ccc1)c3cc(ccc3)C(=O)NC
0.389706	O=C(Nc1nc(c2cnccc2)ccc1)c3cc(c(N4N=NN=C4)cc3)C
0.389706	O=C(Nc1nc(c2cnccc2)ccc1)c3cc(c(N4N=NN=C4)cc3)C
0.389706	O=C(Nc1nc(c2cnccc2)ccc1)c3cc(c(N4N=NN=C4)cc3)C
0.389706	O=C(Nc1nc(c2cnccc2)ccc1)c3cc(c(N4N=NN=C4)cc3)C
0.389706	O=C(Nc1nc(c2cnccc2)ccc1)c3cc(c(N4N=NN=C4)cc3)C
0.389706	O=C(Nc1nc(c2cnccc2)ccc1)c3cc(c(N4N=NN=C4)cc3)C
0.389706	O=C(Nc1nc(c2cnccc2)ccc1)c3cc(c(N4N=NN=C4)cc3)C
0.389706	O=C(Nc1nc(c2cnccc2)ccc1)c3cc(c(N4N=NN=C4)cc3)C
0.389706	O=C(Nc1nc(c2cnccc2)ccc1)c3cc(c(N4N=NN=C4)cc3)C
0.389706	O=C(Nc1nc(c2cnccc2)ccc1)c3cc(c(N4N=NN=C4)cc3)C
0.388646	Clc1ncc(cc1)C(=O)Nc2nc(c3cnccc3)ccc2
0.388646	Clc1ncc(cc1)C(=O)Nc2nc(c3cnccc3)ccc2
0.388646	Clc1ncc(cc1)C(=O)Nc2nc(c3cnccc3)ccc2
0.388646	Clc1ncc(cc1)C(=O)Nc2nc(c3cnccc3)ccc2
0.388646	Clc1ncc(cc1)C(=O)Nc2nc(c3cnccc3)ccc2
0.386179	O=C(Nc1nc(c2cnccc2)ccc1)c3ccc(cc3)CNC(=O)Cc4ccc(OC)cc4
0.386179	O=C(Nc1nc(c2cnccc2)ccc1)c3ccc(cc3)CNC(=O)Cc4ccc(OC)cc4
0.386179	O=C(Nc1nc(c2cnccc2)ccc1)c3ccc(cc3)CNC(=O)Cc4ccc(OC)cc4
0.386179	O=C(Nc1nc(c2cnccc2)ccc1)c3ccc(cc3)CNC(=O)Cc4ccc(OC)cc4
0.386179	O=C(Nc1nc(c2cnccc2)ccc1)c3ccc(cc3)CNC(=O)Cc4ccc(OC)cc4
0.386179	O=C(Nc1nc(c2cnccc2)ccc1)c3ccc(cc3)CNC(=O)Cc4ccc(OC)cc4
0.383065	S1C(C(=O)Nc2cc(OC)c(cc2)C)=CC=C1CN3CCN(CC3)C
0.383065	S1C(C(=O)Nc2cc(OC)c(cc2)C)=CC=C1CN3CCN(CC3)C
0.383065	S1C(C(=O)Nc2cc(OC)c(cc2)C)=CC=C1CN3CCN(CC3)C
0.383065	S1C(C(=O)Nc2cc(OC)c(cc2)C)=CC=C1CN3CCN(CC3)C
0.383065	S1C(C(=O)Nc2cc(OC)c(cc2)C)=CC=C1CN3CCN(CC3)C
0.383065	S1C(C(=O)Nc2cc(OC)c(cc2)C)=CC=C1CN3CCN(CC3)C
0.382239	S(=O)(=O)(NCCCN1CCCC1)c2ccc(cc2)C(=O)Nc3nc(c4cnccc4)ccc3
0.382239	S(=O)(=O)(NCCCN1CCCC1)c2ccc(cc2)C(=O)Nc3nc(c4cnccc4)ccc3
0.380342	O=C(Nc1nc(c2cnccc2)ccc1)c3cc(ccc3)C4CC4
0.380342	O=C(Nc1nc(c2cnccc2)ccc1)c3cc(ccc3)C4CC4
0.380342	O=C(Nc1nc(c2cnccc2)ccc1)c3cc(ccc3)C4CC4
0.380342	O=C(Nc1nc(c2cnccc2)ccc1)c3cc(ccc3)C4CC4
0.380342	O=C(Nc1nc(c2cnccc2)ccc1)c3cc(ccc3)C4CC4
0.380342	O=C(Nc1nc(c2cnccc2)ccc1)c3cc(ccc3)C4CC4
0.380342	O=C(Nc1nc(c2cnccc2)ccc1)c3cc(ccc3)C4CC4
0.380342	O=C(Nc1nc(c2cnccc2)ccc1)c3cc(ccc3)C4CC4
0.380342	O=C(Nc1nc(c2cnccc2)ccc1)c3cc(ccc3)C4CC4
0.380342	O=C(Nc1nc(c2cnccc2)ccc1)c3cc(ccc3)C4CC4
0.378723	O=C(Nc1nc(c2cnccc2)ccc1)c3ccc(cc3)C=4C=NN(C4)C
0.378723	O=C(Nc1nc(c2cnccc2)ccc1)c3ccc(cc3)C=4C=NN(C4)C
0.378723	O=C(Nc1nc(c2cnccc2)ccc1)c3ccc(cc3)C=4C=NN(C4)C
0.378723	O=C(Nc1nc(c2cnccc2)ccc1)c3ccc(cc3)C=4C=NN(C4)C
0.378723	O=C(Nc1nc(c2cnccc2)ccc1)c3ccc(cc3)C=4C=NN(C4)C
0.378723	O=C(Nc1nc(c2cnccc2)ccc1)c3ccc(cc3)C=4C=NN(C4)C
0.378723	O=C(Nc1nc(c2cnccc2)ccc1)c3ccc(cc3)C=4C=NN(C4)C
0.378723	O=C(Nc1nc(c2cnccc2)ccc1)c3ccc(cc3)C=4C=NN(C4)C
0.378723	O=C(Nc1nc(c2cnccc2)ccc1)c3ccc(cc3)C=4C=NN(C4)C
0.378723	O=C(Nc1nc(c2cnccc2)ccc1)c3ccc(cc3)C=4C=NN(C4)C
0.370213	O=C(Nc1ccc(cc1)CN2CCN(C(=O)C)CC2)c3ccc(NC(=O)Cc4cnccc4)cc3
0.370213	O=C(Nc1ccc(cc1)CN2CCN(C(=O)C)CC2)c3ccc(NC(=O)Cc4cnccc4)cc3
0.370213	O=C(Nc1ccc(cc1)CN2CCN(C(=O)C)CC2)c3ccc(NC(=O)Cc4cnccc4)cc3
0.370213	O=C(Nc1ccc(cc1)CN2CCN(C(=O)C)CC2)c3ccc(NC(=O)Cc4cnccc4)cc3
0.370213	O=C(Nc1ccc(cc1)CN2CCN(C(=O)C)CC2)c3ccc(NC(=O)Cc4cnccc4)cc3
0.370213	O=C(Nc1ccc(cc1)CN2CCN(C(=O)C)CC2)c3ccc(NC(=O)Cc4cnccc4)cc3
0.363636	Fc1ccc(c2nc(ccc2)C(=O)Nc3c(cc(c4ccccc4)cc3)C)cc1
0.363636	Fc1ccc(c2nc(ccc2)C(=O)Nc3c(cc(c4ccccc4)cc3)C)cc1
0.363636	Fc1ccc(c2nc(ccc2)C(=O)Nc3c(cc(c4ccccc4)cc3)C)cc1
0.363636	Fc1ccc(c2nc(ccc2)C(=O)Nc3c(cc(c4ccccc4)cc3)C)cc1
0.363636	Fc1ccc(c2nc(ccc2)C(=O)Nc3c(cc(c4ccccc4)cc3)C)cc1
0.363636	Fc1ccc(c2nc(ccc2)C(=O)Nc3c(cc(c4ccccc4)cc3)C)cc1
0.363636	Fc1ccc(c2nc(ccc2)C(=O)Nc3c(cc(c4ccccc4)cc3)C)cc1
0.363636	Fc1ccc(c2nc(ccc2)C(=O)Nc3c(cc(c4ccccc4)cc3)C)cc1
0.363636	Fc1ccc(c2nc(ccc2)C(=O)Nc3c(cc(c4ccccc4)cc3)C)cc1
0.363636	Fc1ccc(c2nc(ccc2)C(=O)Nc3c(cc(c4ccccc4)cc3)C)cc1
0.359712	Clc1c(c2ncc(NC(=O)C=3SC(=CC3)CN4CCN(CC4)C)cc2)ccc(Cl)c1
0.359712	Clc1c(c2ncc(NC(=O)C=3SC(=CC3)CN4CCN(CC4)C)cc2)ccc(Cl)c1
0.359712	Clc1c(c2ncc(NC(=O)C=3SC(=CC3)CN4CCN(CC4)C)cc2)ccc(Cl)c1
0.359712	Clc1c(c2ncc(NC(=O)C=3SC(=CC3)CN4CCN(CC4)C)cc2)ccc(Cl)c1
0.359712	Clc1c(c2ncc(NC(=O)C=3SC(=CC3)CN4CCN(CC4)C)cc2)ccc(Cl)c1
0.359712	Clc1c(c2ncc(NC(=O)C=3SC(=CC3)CN4CCN(CC4)C)cc2)ccc(Cl)c1
0.359712	Clc1c(c2ncc(NC(=O)C=3SC(=CC3)CN4CCN(CC4)C)cc2)ccc(Cl)c1
0.359712	Clc1c(c2ncc(NC(=O)C=3SC(=CC3)CN4CCN(CC4)C)cc2)ccc(Cl)c1
0.359712	Clc1c(c2ncc(NC(=O)C=3SC(=CC3)CN4CCN(CC4)C)cc2)ccc(Cl)c1
0.359712	Clc1c(c2ncc(NC(=O)C=3SC(=CC3)CN4CCN(CC4)C)cc2)ccc(Cl)c1
0.358025	O=C(Nc1nc(c2cnccc2)ccc1)c3c(N)cncc3
0.358025	O=C(Nc1nc(c2cnccc2)ccc1)c3c(N)cncc3
0.358025	O=C(Nc1nc(c2cnccc2)ccc1)c3c(N)cncc3
0.358025	O=C(Nc1nc(c2cnccc2)ccc1)c3c(N)cncc3
0.358025	O=C(Nc1nc(c2cnccc2)ccc1)c3c(N)cncc3
0.358025	O=C(Nc1nc(c2cnccc2)ccc1)c3c(N)cncc3
0.358025	O=C(Nc1nc(c2cnccc2)ccc1)c3c(N)cncc3
0.358025	O=C(Nc1nc(c2cnccc2)ccc1)c3c(N)cncc3
0.358025	O=C(Nc1nc(c2cnccc2)ccc1)c3c(N)cncc3
0.358025	O=C(Nc1nc(c2cnccc2)ccc1)c3c(N)cncc3
0.356589	S(=O)(=O)(Nc1ccc(cc1)C(=O)Nc2nc(c3cnccc3)ccc2)c4ccc(OCC)cc4
0.355932	O=C(Nc1ncc(NC(=O)c2ccccc2)cc1)c3ccc(cc3)CN4CCN(C(=O)C)CC4
0.355932	O=C(Nc1ncc(NC(=O)c2ccccc2)cc1)c3ccc(cc3)CN4CCN(C(=O)C)CC4
0.355932	O=C(Nc1ncc(NC(=O)c2ccccc2)cc1)c3ccc(cc3)CN4CCN(C(=O)C)CC4
0.355932	O=C(Nc1ncc(NC(=O)c2ccccc2)cc1)c3ccc(cc3)CN4CCN(C(=O)C)CC4
0.355932	O=C(Nc1ncc(NC(=O)c2ccccc2)cc1)c3ccc(cc3)CN4CCN(C(=O)C)CC4
0.355932	O=C(Nc1ncc(NC(=O)c2ccccc2)cc1)c3ccc(cc3)CN4CCN(C(=O)C)CC4
0.355932	O=C(Nc1ncc(NC(=O)c2ccccc2)cc1)c3ccc(cc3)CN4CCN(C(=O)C)CC4
0.355932	O=C(Nc1ncc(NC(=O)c2ccccc2)cc1)c3ccc(cc3)CN4CCN(C(=O)C)CC4
0.355932	O=C(Nc1ncc(NC(=O)c2ccccc2)cc1)c3ccc(cc3)CN4CCN(C(=O)C)CC4
0.355932	O=C(Nc1ncc(NC(=O)c2ccccc2)cc1)c3ccc(cc3)CN4CCN(C(=O)C)CC4
0.35124	O=C(Nc1cc(c(cc1)C)CC)c2ccc(cc2)C=3C=NN(C3)C
0.35124	O=C(Nc1cc(c(cc1)C)CC)c2ccc(cc2)C=3C=NN(C3)C
0.347656	O=C(Nc1cc(ccc1)C2=NC(=NN2)C3CC3)c4ccc(NC(=O)Cc5cnccc5)cc4
0.347656	O=C(Nc1cc(ccc1)C2=NC(=NN2)C3CC3)c4ccc(NC(=O)Cc5cnccc5)cc4
0.347656	O=C(Nc1cc(ccc1)C2=NC(=NN2)C3CC3)c4ccc(NC(=O)Cc5cnccc5)cc4
0.347656	O=C(Nc1cc(ccc1)C2=NC(=NN2)C3CC3)c4ccc(NC(=O)Cc5cnccc5)cc4
0.347656	O=C(Nc1cc(ccc1)C2=NC(=NN2)C3CC3)c4ccc(NC(=O)Cc5cnccc5)cc4
0.347656	O=C(Nc1cc(ccc1)C2=NC(=NN2)C3CC3)c4ccc(NC(=O)Cc5cnccc5)cc4
0.347656	O=C(Nc1cc(ccc1)C2=NC(=NN2)C3CC3)c4ccc(NC(=O)Cc5cnccc5)cc4
0.34322	O=C(Nc1cc(c(O)cc1)CN2CCOCC2)c3ccc(cc3)C(=O)Nc4ccccc4
0.34322	O=C(Nc1cc(c(O)cc1)CN2CCOCC2)c3ccc(cc3)C(=O)Nc4ccccc4
0.34322	O=C(Nc1cc(c(O)cc1)CN2CCOCC2)c3ccc(cc3)C(=O)Nc4ccccc4
0.34322	O=C(Nc1cc(c(O)cc1)CN2CCOCC2)c3ccc(cc3)C(=O)Nc4ccccc4
0.34322	O=C(Nc1cc(c(O)cc1)CN2CCOCC2)c3ccc(cc3)C(=O)Nc4ccccc4
0.34322	O=C(Nc1cc(c(O)cc1)CN2CCOCC2)c3ccc(cc3)C(=O)Nc4ccccc4
0.34322	O=C(Nc1cc(c(O)cc1)CN2CCOCC2)c3ccc(cc3)C(=O)Nc4ccccc4
0.34322	O=C(Nc1cc(c(O)cc1)CN2CCOCC2)c3ccc(cc3)C(=O)Nc4ccccc4
0.339844	O=C(Nc1c(OC)ccc(NC(=O)C)c1)Nc2c(ccc(c3nccnc3)c2)C
0.339844	O=C(Nc1c(OC)ccc(NC(=O)C)c1)Nc2c(ccc(c3nccnc3)c2)C
0.339844	O=C(Nc1c(OC)ccc(NC(=O)C)c1)Nc2c(ccc(c3nccnc3)c2)C
0.339844	O=C(Nc1c(OC)ccc(NC(=O)C)c1)Nc2c(ccc(c3nccnc3)c2)C
0.339416	Brc1ccc(cc1)C(=O)Nc2ccc(cc2)CC=3ON=C(N3)c4c(c5ccc(cc5)CN6CCOCC6)cccc4
0.339416	Brc1ccc(cc1)C(=O)Nc2ccc(cc2)CC=3ON=C(N3)c4c(c5ccc(cc5)CN6CCOCC6)cccc4
0.339416	Brc1ccc(cc1)C(=O)Nc2ccc(cc2)CC=3ON=C(N3)c4c(c5ccc(cc5)CN6CCOCC6)cccc4
0.339416	Brc1ccc(cc1)C(=O)Nc2ccc(cc2)CC=3ON=C(N3)c4c(c5ccc(cc5)CN6CCOCC6)cccc4
0.339416	Brc1ccc(cc1)C(=O)Nc2ccc(cc2)CC=3ON=C(N3)c4c(c5ccc(cc5)CN6CCOCC6)cccc4
0.339416	Brc1ccc(cc1)C(=O)Nc2ccc(cc2)CC=3ON=C(N3)c4c(c5ccc(cc5)CN6CCOCC6)cccc4
0.339416	Brc1ccc(cc1)C(=O)Nc2ccc(cc2)CC=3ON=C(N3)c4c(c5ccc(cc5)CN6CCOCC6)cccc4
0.339416	Brc1ccc(cc1)C(=O)Nc2ccc(cc2)CC=3ON=C(N3)c4c(c5ccc(cc5)CN6CCOCC6)cccc4
0.339416	Brc1ccc(cc1)C(=O)Nc2ccc(cc2)CC=3ON=C(N3)c4c(c5ccc(cc5)CN6CCOCC6)cccc4
0.339416	Brc1ccc(cc1)C(=O)Nc2ccc(cc2)CC=3ON=C(N3)c4c(c5ccc(cc5)CN6CCOCC6)cccc4
0.337931	S(=O)(=O)(NCc1ccccc1)c2cc(c(O)cc2)C(=O)Nc3nc(c4cnccc4)ccc3
0.337931	S(=O)(=O)(NCc1ccccc1)c2cc(c(O)cc2)C(=O)Nc3nc(c4cnccc4)ccc3
0.337931	S(=O)(=O)(NCc1ccccc1)c2cc(c(O)cc2)C(=O)Nc3nc(c4cnccc4)ccc3
0.337931	S(=O)(=O)(NCc1ccccc1)c2cc(c(O)cc2)C(=O)Nc3nc(c4cnccc4)ccc3
0.337931	S(=O)(=O)(NCc1ccccc1)c2cc(c(O)cc2)C(=O)Nc3nc(c4cnccc4)ccc3
0.337931	S(=O)(=O)(NCc1ccccc1)c2cc(c(O)cc2)C(=O)Nc3nc(c4cnccc4)ccc3
0.337931	S(=O)(=O)(NCc1ccccc1)c2cc(c(O)cc2)C(=O)Nc3nc(c4cnccc4)ccc3
0.337931	S(=O)(=O)(NCc1ccccc1)c2cc(c(O)cc2)C(=O)Nc3nc(c4cnccc4)ccc3
0.337931	S(=O)(=O)(NCc1ccccc1)c2cc(c(O)cc2)C(=O)Nc3nc(c4cnccc4)ccc3
0.337931	S(=O)(=O)(NCc1ccccc1)c2cc(c(O)cc2)C(=O)Nc3nc(c4cnccc4)ccc3
0.337121	O=C(NCC1=NC(c2ccc(cc2)C)=CN1)c3ccc(Nc4c(OC)cc(OC)cc4)cc3
0.337121	O=C(NCC1=NC(c2ccc(cc2)C)=CN1)c3ccc(Nc4c(OC)cc(OC)cc4)cc3
0.337121	O=C(NCC1=NC(c2ccc(cc2)C)=CN1)c3ccc(Nc4c(OC)cc(OC)cc4)cc3
0.337121	O=C(NCC1=NC(c2ccc(cc2)C)=CN1)c3ccc(Nc4c(OC)cc(OC)cc4)cc3
0.337121	O=C(NCC1=NC(c2ccc(cc2)C)=CN1)c3ccc(Nc4c(OC)cc(OC)cc4)cc3
0.337121	O=C(NCC1=NC(c2ccc(cc2)C)=CN1)c3ccc(Nc4c(OC)cc(OC)cc4)cc3
0.337121	O=C(NCC1=NC(c2ccc(cc2)C)=CN1)c3ccc(Nc4c(OC)cc(OC)cc4)cc3
0.337121	O=C(NCC1=NC(c2ccc(cc2)C)=CN1)c3ccc(Nc4c(OC)cc(OC)cc4)cc3
0.337121	O=C(NCC1=NC(c2ccc(cc2)C)=CN1)c3ccc(Nc4c(OC)cc(OC)cc4)cc3
0.337121	O=C(NCC1=NC(c2ccc(cc2)C)=CN1)c3ccc(Nc4c(OC)cc(OC)cc4)cc3
0.334646	Fc1ccc(cc1)C=2ON=C(N2)c3ccc(cc3)C(=O)Nc4cc(OC)c(cc4)C
0.334646	Fc1ccc(cc1)C=2ON=C(N2)c3ccc(cc3)C(=O)Nc4cc(OC)c(cc4)C
0.334646	Fc1ccc(cc1)C=2ON=C(N2)c3ccc(cc3)C(=O)Nc4cc(OC)c(cc4)C
0.334646	Fc1ccc(cc1)C=2ON=C(N2)c3ccc(cc3)C(=O)Nc4cc(OC)c(cc4)C
0.334646	Fc1ccc(cc1)C=2ON=C(N2)c3ccc(cc3)C(=O)Nc4cc(OC)c(cc4)C
0.334646	Fc1ccc(cc1)C=2ON=C(N2)c3ccc(cc3)C(=O)Nc4cc(OC)c(cc4)C
0.334646	Fc1ccc(cc1)C=2ON=C(N2)c3ccc(cc3)C(=O)Nc4cc(OC)c(cc4)C
0.334646	Fc1ccc(cc1)C=2ON=C(N2)c3ccc(cc3)C(=O)Nc4cc(OC)c(cc4)C
0.334646	Fc1ccc(cc1)C=2ON=C(N2)c3ccc(cc3)C(=O)Nc4cc(OC)c(cc4)C
0.334646	Fc1ccc(cc1)C=2ON=C(N2)c3ccc(cc3)C(=O)Nc4cc(OC)c(cc4)C
0.333333	O=C(Nc1nc(c2cnccc2)ccc1)C3=C(N(C(=C3)C)Cc4ccncc4)C
0.333333	O=C(Nc1nc(c2cnccc2)ccc1)C3=C(N(C(=C3)C)Cc4ccncc4)C
0.333333	O=C(Nc1nc(c2cnccc2)ccc1)C3=C(N(C(=C3)C)Cc4ccncc4)C
0.333333	O=C(Nc1nc(c2cnccc2)ccc1)C3=C(N(C(=C3)C)Cc4ccncc4)C
0.333333	O=C(Nc1nc(c2cnccc2)ccc1)C3=C(N(C(=C3)C)Cc4ccncc4)C
0.333333	O=C(Nc1nc(c2cnccc2)ccc1)C3=C(N(C(=C3)C)Cc4ccncc4)C
0.333333	O=C(Nc1nc(c2cnccc2)ccc1)C3=C(N(C(=C3)C)Cc4ccncc4)C
0.333333	O=C(Nc1nc(c2cnccc2)ccc1)C3=C(N(C(=C3)C)Cc4ccncc4)C
0.333333	O=C(Nc1nc(c2cnccc2)ccc1)C3=C(N(C(=C3)C)Cc4ccncc4)C
0.333333	O=C(Nc1c(ccc(c1)C=2ON=C(N2)C)C)c3cc(ccc3)C4=NOC(O)=N4
0.333333	O=C(Nc1c(ccc(c1)C=2ON=C(N2)C)C)c3cc(ccc3)C4=NOC(O)=N4
0.333333	O=C(Nc1c(ccc(c1)C=2ON=C(N2)C)C)c3cc(ccc3)C4=NOC(O)=N4
0.333333	O=C(Nc1c(ccc(c1)C=2ON=C(N2)C)C)c3cc(ccc3)C4=NOC(O)=N4
0.333333	O=C(Nc1nc(c2cnccc2)ccc1)C3=C(N(C(=C3)C)Cc4ccncc4)C
0.333333	O=C(Nc1c(ccc(c1)C=2ON=C(N2)C)C)c3cc(ccc3)C4=NOC(O)=N4
0.333333	O=C(Nc1c(ccc(c1)C=2ON=C(N2)C)C)c3cc(ccc3)C4=NOC(O)=N4
0.333333	O=C(Nc1c(ccc(c1)C=2ON=C(N2)C)C)c3cc(ccc3)C4=NOC(O)=N4
0.333333	O=C(Nc1c(ccc(c1)C=2ON=C(N2)C)C)c3cc(ccc3)C4=NOC(O)=N4
0.333333	O=C(Nc1c(ccc(c1)C=2ON=C(N2)C)C)c3cc(ccc3)C4=NOC(O)=N4
0.333333	O=C(Nc1c(ccc(c1)C=2ON=C(N2)C)C)c3cc(ccc3)C4=NOC(O)=N4
0.332192	Brc1ccc(S(=O)(=O)Nc2c(cccc2)C(=O)Nc3c(ccc(c4nccnc4)c3)C)cc1
0.332192	Brc1ccc(S(=O)(=O)Nc2c(cccc2)C(=O)Nc3c(ccc(c4nccnc4)c3)C)cc1
0.332192	Brc1ccc(S(=O)(=O)Nc2c(cccc2)C(=O)Nc3c(ccc(c4nccnc4)c3)C)cc1
0.332192	Brc1ccc(S(=O)(=O)Nc2c(cccc2)C(=O)Nc3c(ccc(c4nccnc4)c3)C)cc1
0.332192	Brc1ccc(S(=O)(=O)Nc2c(cccc2)C(=O)Nc3c(ccc(c4nccnc4)c3)C)cc1
0.332192	Brc1ccc(S(=O)(=O)Nc2c(cccc2)C(=O)Nc3c(ccc(c4nccnc4)c3)C)cc1
0.332192	Brc1ccc(S(=O)(=O)Nc2c(cccc2)C(=O)Nc3c(ccc(c4nccnc4)c3)C)cc1
0.332192	Brc1ccc(S(=O)(=O)Nc2c(cccc2)C(=O)Nc3c(ccc(c4nccnc4)c3)C)cc1
0.332192	Brc1ccc(S(=O)(=O)Nc2c(cccc2)C(=O)Nc3c(ccc(c4nccnc4)c3)C)cc1
0.332192	Brc1ccc(S(=O)(=O)Nc2c(cccc2)C(=O)Nc3c(ccc(c4nccnc4)c3)C)cc1
0.330882	O=C(Nc1c(ccc(c2nccnc2)c1)C)C(=O)Nc3cc(ccc3)C4=NNC(=O)C=C4
0.330882	O=C(Nc1c(ccc(c2nccnc2)c1)C)C(=O)Nc3cc(ccc3)C4=NNC(=O)C=C4
0.330882	O=C(Nc1c(ccc(c2nccnc2)c1)C)C(=O)Nc3cc(ccc3)C4=NNC(=O)C=C4
0.330882	O=C(Nc1c(ccc(c2nccnc2)c1)C)C(=O)Nc3cc(ccc3)C4=NNC(=O)C=C4
0.330882	O=C(Nc1c(ccc(c2nccnc2)c1)C)C(=O)Nc3cc(ccc3)C4=NNC(=O)C=C4
0.330882	O=C(Nc1c(ccc(c2nccnc2)c1)C)C(=O)Nc3cc(ccc3)C4=NNC(=O)C=C4
0.330882	O=C(Nc1c(ccc(c2nccnc2)c1)C)C(=O)Nc3cc(ccc3)C4=NNC(=O)C=C4
0.330882	O=C(Nc1c(ccc(c2nccnc2)c1)C)C(=O)Nc3cc(ccc3)C4=NNC(=O)C=C4
0.330882	O=C(Nc1c(ccc(c2nccnc2)c1)C)C(=O)Nc3cc(ccc3)C4=NNC(=O)C=C4
0.330882	O=C(Nc1c(ccc(c2nccnc2)c1)C)C(=O)Nc3cc(ccc3)C4=NNC(=O)C=C4
0.330612	O=C(Nc1c(NC(C)C)ccc(c1)C)c2ccc(c3cc(ccc3)CN)cc2
0.330612	O=C(Nc1c(NC(C)C)ccc(c1)C)c2ccc(c3cc(ccc3)CN)cc2
0.330612	O=C(Nc1c(NC(C)C)ccc(c1)C)c2ccc(c3cc(ccc3)CN)cc2
0.330612	O=C(Nc1c(NC(C)C)ccc(c1)C)c2ccc(c3cc(ccc3)CN)cc2
0.330612	O=C(Nc1c(NC(C)C)ccc(c1)C)c2ccc(c3cc(ccc3)CN)cc2
0.330612	O=C(Nc1c(NC(C)C)ccc(c1)C)c2ccc(c3cc(ccc3)CN)cc2
0.330612	O=C(Nc1c(NC(C)C)ccc(c1)C)c2ccc(c3cc(ccc3)CN)cc2
0.330612	O=C(Nc1c(NC(C)C)ccc(c1)C)c2ccc(c3cc(ccc3)CN)cc2
0.33	S(c1c([N+]([O-])=O)cc(cc1)C(=O)c2c(cccc2)C(=O)Nc3nc(c4cnccc4)ccc3)C
0.33	S(c1c([N+]([O-])=O)cc(cc1)C(=O)c2c(cccc2)C(=O)Nc3nc(c4cnccc4)ccc3)C
0.33	S(c1c([N+]([O-])=O)cc(cc1)C(=O)c2c(cccc2)C(=O)Nc3nc(c4cnccc4)ccc3)C
0.33	S(c1c([N+]([O-])=O)cc(cc1)C(=O)c2c(cccc2)C(=O)Nc3nc(c4cnccc4)ccc3)C
0.33	S(c1c([N+]([O-])=O)cc(cc1)C(=O)c2c(cccc2)C(=O)Nc3nc(c4cnccc4)ccc3)C
0.33	S(c1c([N+]([O-])=O)cc(cc1)C(=O)c2c(cccc2)C(=O)Nc3nc(c4cnccc4)ccc3)C
0.33	S(c1c([N+]([O-])=O)cc(cc1)C(=O)c2c(cccc2)C(=O)Nc3nc(c4cnccc4)ccc3)C
0.33	S(c1c([N+]([O-])=O)cc(cc1)C(=O)c2c(cccc2)C(=O)Nc3nc(c4cnccc4)ccc3)C
0.33	S(c1c([N+]([O-])=O)cc(cc1)C(=O)c2c(cccc2)C(=O)Nc3nc(c4cnccc4)ccc3)C
0.33	S(c1c([N+]([O-])=O)cc(cc1)C(=O)c2c(cccc2)C(=O)Nc3nc(c4cnccc4)ccc3)C
0.328	Fc1ccc(c2nc(ccc2)C(=O)Nc3cc4c(cc3)CCC4)cc1
0.328	Fc1ccc(c2nc(ccc2)C(=O)Nc3cc4c(cc3)CCC4)cc1
0.328	Fc1ccc(c2nc(ccc2)C(=O)Nc3cc4c(cc3)CCC4)cc1
0.328	Fc1ccc(c2nc(ccc2)C(=O)Nc3cc4c(cc3)CCC4)cc1
0.327068	O=C(NC(C(=O)Nc1nc(c2cnccc2)ccc1)Cc3cnccc3)c4ccccc4
0.327068	O=C(NC(C(=O)Nc1nc(c2cnccc2)ccc1)Cc3cnccc3)c4ccccc4
0.326693	FC(F)(F)c1ccc(cc1)CN2CCN(C(=O)Nc3cc(ncc3)c4ccccc4)CC2
0.326693	FC(F)(F)c1ccc(cc1)CN2CCN(C(=O)Nc3cc(ncc3)c4ccccc4)CC2
0.326693	FC(F)(F)c1ccc(cc1)CN2CCN(C(=O)Nc3cc(ncc3)c4ccccc4)CC2
0.326693	FC(F)(F)c1ccc(cc1)CN2CCN(C(=O)Nc3cc(ncc3)c4ccccc4)CC2
0.326693	FC(F)(F)c1ccc(cc1)CN2CCN(C(=O)Nc3cc(ncc3)c4ccccc4)CC2
0.326693	FC(F)(F)c1ccc(cc1)CN2CCN(C(=O)Nc3cc(ncc3)c4ccccc4)CC2
0.326693	FC(F)(F)c1ccc(cc1)CN2CCN(C(=O)Nc3cc(ncc3)c4ccccc4)CC2
0.326693	FC(F)(F)c1ccc(cc1)CN2CCN(C(=O)Nc3cc(ncc3)c4ccccc4)CC2
0.326693	FC(F)(F)c1ccc(cc1)CN2CCN(C(=O)Nc3cc(ncc3)c4ccccc4)CC2
0.326693	FC(F)(F)c1ccc(cc1)CN2CCN(C(=O)Nc3cc(ncc3)c4ccccc4)CC2
0.326613	O=C(Nc1c(NC(C)C)ccc(c1)C)c2cncc(c3ccncc3)c2
0.326613	O=C(Nc1c(NC(C)C)ccc(c1)C)c2cncc(c3ccncc3)c2
0.326613	O=C(Nc1c(NC(C)C)ccc(c1)C)c2cncc(c3ccncc3)c2
0.326613	O=C(Nc1c(NC(C)C)ccc(c1)C)c2cncc(c3ccncc3)c2
0.326613	O=C(Nc1c(NC(C)C)ccc(c1)C)c2cncc(c3ccncc3)c2
0.326613	O=C(Nc1c(NC(C)C)ccc(c1)C)c2cncc(c3ccncc3)c2
0.326613	O=C(Nc1c(NC(C)C)ccc(c1)C)c2cncc(c3ccncc3)c2
0.326613	O=C(Nc1c(NC(C)C)ccc(c1)C)c2cncc(c3ccncc3)c2
0.326613	O=C(Nc1c(NC(C)C)ccc(c1)C)c2cncc(c3ccncc3)c2
0.326613	O=C(Nc1c(NC(C)C)ccc(c1)C)c2cncc(c3ccncc3)c2
0.32549	O=C(Nc1c(cc(cc1)C(=O)NC2CCCC2)C)c3ccc(c4cc(ccc4)CN)cc3
0.32549	O=C(Nc1c(cc(cc1)C(=O)NC2CCCC2)C)c3ccc(c4cc(ccc4)CN)cc3
0.32549	O=C(Nc1c(cc(cc1)C(=O)NC2CCCC2)C)c3ccc(c4cc(ccc4)CN)cc3
0.32549	O=C(Nc1c(cc(cc1)C(=O)NC2CCCC2)C)c3ccc(c4cc(ccc4)CN)cc3
0.32549	O=C(Nc1c(cc(cc1)C(=O)NC2CCCC2)C)c3ccc(c4cc(ccc4)CN)cc3
0.32549	O=C(Nc1c(cc(cc1)C(=O)NC2CCCC2)C)c3ccc(c4cc(ccc4)CN)cc3
0.32549	O=C(Nc1c(cc(cc1)C(=O)NC2CCCC2)C)c3ccc(c4cc(ccc4)CN)cc3
0.32549	O=C(Nc1c(cc(cc1)C(=O)NC2CCCC2)C)c3ccc(c4cc(ccc4)CN)cc3
0.32549	O=C(Nc1c(cc(cc1)C(=O)NC2CCCC2)C)c3ccc(c4cc(ccc4)CN)cc3
0.32549	O=C(Nc1c(cc(cc1)C(=O)NC2CCCC2)C)c3ccc(c4cc(ccc4)CN)cc3
0.325088	O=C(N1CCCCC1)c2c(ccc(NC(=O)c3cc(ccc3)C4=NOC(O)=N4)c2)C
0.325088	O=C(N1CCCCC1)c2c(ccc(NC(=O)c3cc(ccc3)C4=NOC(O)=N4)c2)C
0.325088	O=C(N1CCCCC1)c2c(ccc(NC(=O)c3cc(ccc3)C4=NOC(O)=N4)c2)C
0.325088	O=C(N1CCCCC1)c2c(ccc(NC(=O)c3cc(ccc3)C4=NOC(O)=N4)c2)C
0.325088	O=C(N1CCCCC1)c2c(ccc(NC(=O)c3cc(ccc3)C4=NOC(O)=N4)c2)C
0.325088	O=C(N1CCCCC1)c2c(ccc(NC(=O)c3cc(ccc3)C4=NOC(O)=N4)c2)C
0.325088	O=C(N1CCCCC1)c2c(ccc(NC(=O)c3cc(ccc3)C4=NOC(O)=N4)c2)C
0.325088	O=C(N1CCCCC1)c2c(ccc(NC(=O)c3cc(ccc3)C4=NOC(O)=N4)c2)C
0.325088	O=C(N1CCCCC1)c2c(ccc(NC(=O)c3cc(ccc3)C4=NOC(O)=N4)c2)C
0.325088	O=C(N1CCCCC1)c2c(ccc(NC(=O)c3cc(ccc3)C4=NOC(O)=N4)c2)C
0.324786	Ic1cc(ccc1)C(=O)Nc2c(cc(c3ccccc3)cc2)C
0.324786	Ic1cc(ccc1)C(=O)Nc2c(cc(c3ccccc3)cc2)C
0.324786	Ic1cc(ccc1)C(=O)Nc2c(cc(c3ccccc3)cc2)C
0.324786	Ic1cc(ccc1)C(=O)Nc2c(cc(c3ccccc3)cc2)C
0.324786	Ic1cc(ccc1)C(=O)Nc2c(cc(c3ccccc3)cc2)C
0.324786	Ic1cc(ccc1)C(=O)Nc2c(cc(c3ccccc3)cc2)C
0.324786	Ic1cc(ccc1)C(=O)Nc2c(cc(c3ccccc3)cc2)C
0.324786	Ic1cc(ccc1)C(=O)Nc2c(cc(c3ccccc3)cc2)C
0.324786	Ic1cc(ccc1)C(=O)Nc2c(cc(c3ccccc3)cc2)C
0.324786	Ic1cc(ccc1)C(=O)Nc2c(cc(c3ccccc3)cc2)C
0.324723	Brc1cc(NC(=O)OC(C)(C)C)c(cc1)C(=O)Nc2ccc(cc2)CN3CCN(C(=O)C)CC3
0.324427	O=C(NCC1=NC(c2ccc(OC)cc2)=CN1)c3ccc(Nc4c(OC)cc(OC)cc4)cc3
0.324427	O=C(NCC1=NC(c2ccc(OC)cc2)=CN1)c3ccc(Nc4c(OC)cc(OC)cc4)cc3
0.324427	O=C(NCC1=NC(c2ccc(OC)cc2)=CN1)c3ccc(Nc4c(OC)cc(OC)cc4)cc3
0.324427	O=C(NCC1=NC(c2ccc(OC)cc2)=CN1)c3ccc(Nc4c(OC)cc(OC)cc4)cc3
0.324427	O=C(NCC1=NC(c2ccc(OC)cc2)=CN1)c3ccc(Nc4c(OC)cc(OC)cc4)cc3
0.324427	O=C(NCC1=NC(c2ccc(OC)cc2)=CN1)c3ccc(Nc4c(OC)cc(OC)cc4)cc3
0.324427	O=C(NCC1=NC(c2ccc(OC)cc2)=CN1)c3ccc(Nc4c(OC)cc(OC)cc4)cc3
0.324427	O=C(NCC1=NC(c2ccc(OC)cc2)=CN1)c3ccc(Nc4c(OC)cc(OC)cc4)cc3
0.324427	O=C(NCC1=NC(c2ccc(OC)cc2)=CN1)c3ccc(Nc4c(OC)cc(OC)cc4)cc3
0.324427	O=C(NCC1=NC(c2ccc(OC)cc2)=CN1)c3ccc(Nc4c(OC)cc(OC)cc4)cc3
0.32377	Ic1cc(c(NC(=O)c2ccc(cc2)C=3C=NN(C3)C)cc1)C
0.32377	Ic1cc(c(NC(=O)c2ccc(cc2)C=3C=NN(C3)C)cc1)C
0.322807	O=C(Nc1nc(c2cnccc2)ccc1)C3=NOC(c4cc5OCOc5cc4)=C3
0.322807	O=C(Nc1nc(c2cnccc2)ccc1)C3=NOC(c4cc5OCOc5cc4)=C3
0.322807	O=C(Nc1nc(c2cnccc2)ccc1)C3=NOC(c4cc5OCOc5cc4)=C3
0.322807	O=C(Nc1nc(c2cnccc2)ccc1)C3=NOC(c4cc5OCOc5cc4)=C3
0.322807	O=C(Nc1nc(c2cnccc2)ccc1)C3=NOC(c4cc5OCOc5cc4)=C3
0.322807	O=C(Nc1nc(c2cnccc2)ccc1)C3=NOC(c4cc5OCOc5cc4)=C3
0.322807	O=C(Nc1nc(c2cnccc2)ccc1)C3=NOC(c4cc5OCOc5cc4)=C3
0.322807	O=C(Nc1nc(c2cnccc2)ccc1)C3=NOC(c4cc5OCOc5cc4)=C3
0.322807	O=C(Nc1nc(c2cnccc2)ccc1)C3=NOC(c4cc5OCOc5cc4)=C3
0.322807	O=C(Nc1nc(c2cnccc2)ccc1)C3=NOC(c4cc5OCOc5cc4)=C3
0.319853	O=C(Nc1cc(OCc2ccccc2)ncc1)c3cc(c(NC(=O)CC(C)C)cc3)C
0.319853	O=C(Nc1cc(OCc2ccccc2)ncc1)c3cc(c(NC(=O)CC(C)C)cc3)C
0.319853	O=C(Nc1cc(OCc2ccccc2)ncc1)c3cc(c(NC(=O)CC(C)C)cc3)C
0.319853	O=C(Nc1cc(OCc2ccccc2)ncc1)c3cc(c(NC(=O)CC(C)C)cc3)C
0.319853	O=C(Nc1cc(OCc2ccccc2)ncc1)c3cc(c(NC(=O)CC(C)C)cc3)C
0.319853	O=C(Nc1cc(OCc2ccccc2)ncc1)c3cc(c(NC(=O)CC(C)C)cc3)C
0.319853	O=C(Nc1cc(OCc2ccccc2)ncc1)c3cc(c(NC(=O)CC(C)C)cc3)C
0.319853	O=C(Nc1cc(OCc2ccccc2)ncc1)c3cc(c(NC(=O)CC(C)C)cc3)C
0.319853	O=C(Nc1cc(OCc2ccccc2)ncc1)c3cc(c(NC(=O)CC(C)C)cc3)C
0.319853	O=C(Nc1cc(OCc2ccccc2)ncc1)c3cc(c(NC(=O)CC(C)C)cc3)C
0.317829	O=C(Nc1cc(ccc1)CCN2CCC(CC2)C)c3ccc(cc3)C=4C=NN(C4)C
0.317829	O=C(Nc1cc(ccc1)CCN2CCC(CC2)C)c3ccc(cc3)C=4C=NN(C4)C
0.317829	O=C(Nc1cc(ccc1)CCN2CCC(CC2)C)c3ccc(cc3)C=4C=NN(C4)C
0.317829	O=C(Nc1cc(ccc1)CCN2CCC(CC2)C)c3ccc(cc3)C=4C=NN(C4)C
0.317829	O=C(Nc1cc(ccc1)CCN2CCC(CC2)C)c3ccc(cc3)C=4C=NN(C4)C
0.317829	O=C(Nc1cc(ccc1)CCN2CCC(CC2)C)c3ccc(cc3)C=4C=NN(C4)C
0.316872	FC(F)COc1c(ccc(NC(=O)c2ccc(cc2)C(=O)C3=CNC=C3)c1)C
0.316872	FC(F)COc1c(ccc(NC(=O)c2ccc(cc2)C(=O)C3=CNC=C3)c1)C
0.316872	FC(F)COc1c(ccc(NC(=O)c2ccc(cc2)C(=O)C3=CNC=C3)c1)C
0.316872	FC(F)COc1c(ccc(NC(=O)c2ccc(cc2)C(=O)C3=CNC=C3)c1)C
0.316872	FC(F)COc1c(ccc(NC(=O)c2ccc(cc2)C(=O)C3=CNC=C3)c1)C
0.316872	FC(F)COc1c(ccc(NC(=O)c2ccc(cc2)C(=O)C3=CNC=C3)c1)C
0.316872	FC(F)COc1c(ccc(NC(=O)c2ccc(cc2)C(=O)C3=CNC=C3)c1)C
0.316872	FC(F)COc1c(ccc(NC(=O)c2ccc(cc2)C(=O)C3=CNC=C3)c1)C
0.316872	FC(F)COc1c(ccc(NC(=O)c2ccc(cc2)C(=O)C3=CNC=C3)c1)C
0.316872	FC(F)COc1c(ccc(NC(=O)c2ccc(cc2)C(=O)C3=CNC=C3)c1)C
0.316832	Fc1c(NC(=O)C2=C(OC=C2)C)cc(NC(=O)C(=O)NCc3cc(ncc3)c4ccccc4)cc1
0.316832	Fc1c(NC(=O)C2=C(OC=C2)C)cc(NC(=O)C(=O)NCc3cc(ncc3)c4ccccc4)cc1
0.316832	Fc1c(NC(=O)C2=C(OC=C2)C)cc(NC(=O)C(=O)NCc3cc(ncc3)c4ccccc4)cc1
0.316832	Fc1c(NC(=O)C2=C(OC=C2)C)cc(NC(=O)C(=O)NCc3cc(ncc3)c4ccccc4)cc1
0.316832	Fc1c(NC(=O)C2=C(OC=C2)C)cc(NC(=O)C(=O)NCc3cc(ncc3)c4ccccc4)cc1
0.316832	Fc1c(NC(=O)C2=C(OC=C2)C)cc(NC(=O)C(=O)NCc3cc(ncc3)c4ccccc4)cc1
0.316832	Fc1c(NC(=O)C2=C(OC=C2)C)cc(NC(=O)C(=O)NCc3cc(ncc3)c4ccccc4)cc1
0.316832	Fc1c(NC(=O)C2=C(OC=C2)C)cc(NC(=O)C(=O)NCc3cc(ncc3)c4ccccc4)cc1
0.316832	Fc1c(NC(=O)C2=C(OC=C2)C)cc(NC(=O)C(=O)NCc3cc(ncc3)c4ccccc4)cc1
0.316832	Fc1c(NC(=O)C2=C(OC=C2)C)cc(NC(=O)C(=O)NCc3cc(ncc3)c4ccccc4)cc1
0.31677	Brc1c2nc(c3cnccc3)cc(c2ccc1)C(=O)Nc4ccc(cc4)CN5CCN(C(=O)C)CC5
0.31677	Brc1c2nc(c3cnccc3)cc(c2ccc1)C(=O)Nc4ccc(cc4)CN5CCN(C(=O)C)CC5
0.31677	Brc1c2nc(c3cnccc3)cc(c2ccc1)C(=O)Nc4ccc(cc4)CN5CCN(C(=O)C)CC5
0.31677	Brc1c2nc(c3cnccc3)cc(c2ccc1)C(=O)Nc4ccc(cc4)CN5CCN(C(=O)C)CC5
0.31677	Brc1c2nc(c3cnccc3)cc(c2ccc1)C(=O)Nc4ccc(cc4)CN5CCN(C(=O)C)CC5
0.31677	Brc1c2nc(c3cnccc3)cc(c2ccc1)C(=O)Nc4ccc(cc4)CN5CCN(C(=O)C)CC5
0.31677	Brc1c2nc(c3cnccc3)cc(c2ccc1)C(=O)Nc4ccc(cc4)CN5CCN(C(=O)C)CC5
0.31677	Brc1c2nc(c3cnccc3)cc(c2ccc1)C(=O)Nc4ccc(cc4)CN5CCN(C(=O)C)CC5
0.31677	Brc1c2nc(c3cnccc3)cc(c2ccc1)C(=O)Nc4ccc(cc4)CN5CCN(C(=O)C)CC5
0.31677	Brc1c2nc(c3cnccc3)cc(c2ccc1)C(=O)Nc4ccc(cc4)CN5CCN(C(=O)C)CC5
0.315574	O=C(Nc1c(cc(c2ccccc2)cc1)C)c3cc(c(NC(=O)CC(C)C)cc3)C
0.315574	O=C(Nc1c(cc(c2ccccc2)cc1)C)c3cc(c(NC(=O)CC(C)C)cc3)C
0.315574	O=C(Nc1c(cc(c2ccccc2)cc1)C)c3cc(c(NC(=O)CC(C)C)cc3)C
0.315574	O=C(Nc1c(cc(c2ccccc2)cc1)C)c3cc(c(NC(=O)CC(C)C)cc3)C
0.315574	O=C(Nc1c(cc(c2ccccc2)cc1)C)c3cc(c(NC(=O)CC(C)C)cc3)C
0.315574	O=C(Nc1c(cc(c2ccccc2)cc1)C)c3cc(c(NC(=O)CC(C)C)cc3)C
0.315574	O=C(Nc1c(cc(c2ccccc2)cc1)C)c3cc(c(NC(=O)CC(C)C)cc3)C
0.315574	O=C(Nc1c(cc(c2ccccc2)cc1)C)c3cc(c(NC(=O)CC(C)C)cc3)C
0.315574	O=C(Nc1c(cc(c2ccccc2)cc1)C)c3cc(c(NC(=O)CC(C)C)cc3)C
0.315574	O=C(Nc1c(cc(c2ccccc2)cc1)C)c3cc(c(NC(=O)CC(C)C)cc3)C
0.314286	O=C(OC)c1c(ccc(NC(=O)c2ccc(cc2)C(=O)C3=CNC=C3)c1)C
0.314286	O=C(OC)c1c(ccc(NC(=O)c2ccc(cc2)C(=O)C3=CNC=C3)c1)C
0.314286	O=C(OC)c1c(ccc(NC(=O)c2ccc(cc2)C(=O)C3=CNC=C3)c1)C
0.314286	O=C(OC)c1c(ccc(NC(=O)c2ccc(cc2)C(=O)C3=CNC=C3)c1)C
0.314286	O=C(OC)c1c(ccc(NC(=O)c2ccc(cc2)C(=O)C3=CNC=C3)c1)C
0.314286	O=C(OC)c1c(ccc(NC(=O)c2ccc(cc2)C(=O)C3=CNC=C3)c1)C
0.314286	O=C(OC)c1c(ccc(NC(=O)c2ccc(cc2)C(=O)C3=CNC=C3)c1)C
0.313433	Fc1ccc(c2nc(ccc2)C(=O)Nc3c(C#N)cc(cc3)CCCC)cc1
0.313433	Fc1ccc(c2nc(ccc2)C(=O)Nc3c(C#N)cc(cc3)CCCC)cc1
0.313433	Fc1ccc(c2nc(ccc2)C(=O)Nc3c(C#N)cc(cc3)CCCC)cc1
0.313433	Fc1ccc(c2nc(ccc2)C(=O)Nc3c(C#N)cc(cc3)CCCC)cc1
0.312977	Brc1c(ncc(NC(=O)c2ccc(cc2)CN3CC(OCC3)C)c1)C
0.31203	O=C(O)c1c(cc(NC(=O)c2cc(ccc2)C3=NOC(=N3)C)cc1)C
0.31203	O=C(O)c1c(cc(NC(=O)c2cc(ccc2)C3=NOC(=N3)C)cc1)C
0.31203	O=C(O)c1c(cc(NC(=O)c2cc(ccc2)C3=NOC(=N3)C)cc1)C
0.31203	O=C(O)c1c(cc(NC(=O)c2cc(ccc2)C3=NOC(=N3)C)cc1)C
0.311189	S1C(=NC(=C1)CN2CCN(C(=O)c3ccc(NC(=O)Cc4cnccc4)cc3)CC2)c5ccc(OC)cc5
0.311189	S1C(=NC(=C1)CN2CCN(C(=O)c3ccc(NC(=O)Cc4cnccc4)cc3)CC2)c5ccc(OC)cc5
0.311189	S1C(=NC(=C1)CN2CCN(C(=O)c3ccc(NC(=O)Cc4cnccc4)cc3)CC2)c5ccc(OC)cc5
0.311189	S1C(=NC(=C1)CN2CCN(C(=O)c3ccc(NC(=O)Cc4cnccc4)cc3)CC2)c5ccc(OC)cc5
0.311189	S1C(=NC(=C1)CN2CCN(C(=O)c3ccc(NC(=O)Cc4cnccc4)cc3)CC2)c5ccc(OC)cc5
0.311189	S1C(=NC(=C1)CN2CCN(C(=O)c3ccc(NC(=O)Cc4cnccc4)cc3)CC2)c5ccc(OC)cc5
0.311189	S1C(=NC(=C1)CN2CCN(C(=O)c3ccc(NC(=O)Cc4cnccc4)cc3)CC2)c5ccc(OC)cc5
0.311189	S1C(=NC(=C1)CN2CCN(C(=O)c3ccc(NC(=O)Cc4cnccc4)cc3)CC2)c5ccc(OC)cc5
0.311189	S1C(=NC(=C1)CN2CCN(C(=O)c3ccc(NC(=O)Cc4cnccc4)cc3)CC2)c5ccc(OC)cc5
0.311189	S1C(=NC(=C1)CN2CCN(C(=O)c3ccc(NC(=O)Cc4cnccc4)cc3)CC2)c5ccc(OC)cc5
0.310127	O=C(Nc1nc(c2cnccc2)ccc1)C3=C(N(c4cc5OCCOc5cc4)C(=C3)C)C
0.310127	O=C(Nc1nc(c2cnccc2)ccc1)C3=C(N(c4cc5OCCOc5cc4)C(=C3)C)C
0.310127	O=C(Nc1nc(c2cnccc2)ccc1)C3=C(N(c4cc5OCCOc5cc4)C(=C3)C)C
0.310127	O=C(Nc1nc(c2cnccc2)ccc1)C3=C(N(c4cc5OCCOc5cc4)C(=C3)C)C
0.310127	O=C(Nc1nc(c2cnccc2)ccc1)C3=C(N(c4cc5OCCOc5cc4)C(=C3)C)C
0.310127	O=C(Nc1nc(c2cnccc2)ccc1)C3=C(N(c4cc5OCCOc5cc4)C(=C3)C)C
0.310127	O=C(Nc1nc(c2cnccc2)ccc1)C3=C(N(c4cc5OCCOc5cc4)C(=C3)C)C
0.310127	O=C(Nc1nc(c2cnccc2)ccc1)C3=C(N(c4cc5OCCOc5cc4)C(=C3)C)C
0.310127	O=C(Nc1nc(c2cnccc2)ccc1)C3=C(N(c4cc5OCCOc5cc4)C(=C3)C)C
0.310127	O=C(Nc1nc(c2cnccc2)ccc1)C3=C(N(c4cc5OCCOc5cc4)C(=C3)C)C
0.309417	O=C(Nc1cc(OC)c(cc1)C)c2ccc(OC)cc2
0.309417	O=C(Nc1cc(OC)c(cc1)C)c2ccc(OC)cc2
0.309417	O=C(Nc1cc(OC)c(cc1)C)c2ccc(OC)cc2
0.309417	O=C(Nc1cc(OC)c(cc1)C)c2ccc(OC)cc2
0.309417	O=C(Nc1cc(OC)c(cc1)C)c2ccc(OC)cc2
0.309417	O=C(Nc1cc(OC)c(cc1)C)c2ccc(OC)cc2
0.309417	O=C(Nc1cc(OC)c(cc1)C)c2ccc(OC)cc2
0.309417	O=C(Nc1cc(OC)c(cc1)C)c2ccc(OC)cc2
0.309417	O=C(Nc1cc(OC)c(cc1)C)c2ccc(OC)cc2
0.309417	O=C(Nc1cc(OC)c(cc1)C)c2ccc(OC)cc2
0.309013	FC(F)COc1c(ccc(NC(=O)c2ccc(cc2)C(=O)Nc3ccccc3)c1)C
0.309013	FC(F)COc1c(ccc(NC(=O)c2ccc(cc2)C(=O)Nc3ccccc3)c1)C
0.309013	FC(F)COc1c(ccc(NC(=O)c2ccc(cc2)C(=O)Nc3ccccc3)c1)C
0.309013	FC(F)COc1c(ccc(NC(=O)c2ccc(cc2)C(=O)Nc3ccccc3)c1)C
0.309013	FC(F)COc1c(ccc(NC(=O)c2ccc(cc2)C(=O)Nc3ccccc3)c1)C
0.309013	FC(F)COc1c(ccc(NC(=O)c2ccc(cc2)C(=O)Nc3ccccc3)c1)C
0.309013	FC(F)COc1c(ccc(NC(=O)c2ccc(cc2)C(=O)Nc3ccccc3)c1)C
0.309013	FC(F)COc1c(ccc(NC(=O)c2ccc(cc2)C(=O)Nc3ccccc3)c1)C
0.309013	FC(F)COc1c(ccc(NC(=O)c2ccc(cc2)C(=O)Nc3ccccc3)c1)C
0.309013	FC(F)COc1c(ccc(NC(=O)c2ccc(cc2)C(=O)Nc3ccccc3)c1)C
0.307692	S1C(C(=O)NC2=NN(C=N2)Cc3cnccc3)=CC=C1CN4CCN(CC4)C
0.307692	S1C(C(=O)NC2=NN(C=N2)Cc3cnccc3)=CC=C1CN4CCN(CC4)C
0.307692	S1C(C(=O)NC2=NN(C=N2)Cc3cnccc3)=CC=C1CN4CCN(CC4)C
0.307692	S1C(C(=O)NC2=NN(C=N2)Cc3cnccc3)=CC=C1CN4CCN(CC4)C
0.307692	S1C(C(=O)NC2=NN(C=N2)Cc3cnccc3)=CC=C1CN4CCN(CC4)C
0.307692	S1C(C(=O)NC2=NN(C=N2)Cc3cnccc3)=CC=C1CN4CCN(CC4)C
0.307692	S1C(C(=O)NC2=NN(C=N2)Cc3cnccc3)=CC=C1CN4CCN(CC4)C
0.307692	S1C(C(=O)NC2=NN(C=N2)Cc3cnccc3)=CC=C1CN4CCN(CC4)C
0.307692	S1C(C(=O)NC2=NN(C=N2)Cc3cnccc3)=CC=C1CN4CCN(CC4)C
0.307692	S1C(C(=O)NC2=NN(C=N2)Cc3cnccc3)=CC=C1CN4CCN(CC4)C
0.307692	Ic1c(cccc1)C(=O)Nc2c(ccc(NC(=O)C=O)c2)C
0.307692	Ic1c(cccc1)C(=O)Nc2c(ccc(NC(=O)C=O)c2)C
0.307692	Ic1c(cccc1)C(=O)Nc2c(ccc(NC(=O)C=O)c2)C
0.307692	Ic1c(cccc1)C(=O)Nc2c(ccc(NC(=O)C=O)c2)C
0.307692	Ic1c(cccc1)C(=O)Nc2c(ccc(NC(=O)C=O)c2)C
0.307692	Ic1c(cccc1)C(=O)Nc2c(ccc(NC(=O)C=O)c2)C
0.307692	Ic1c(cccc1)C(=O)Nc2c(ccc(NC(=O)C=O)c2)C
0.307692	Ic1c(cccc1)C(=O)Nc2c(ccc(NC(=O)C=O)c2)C
0.307692	Ic1c(cccc1)C(=O)Nc2c(ccc(NC(=O)C=O)c2)C
0.307692	Ic1c(cccc1)C(=O)Nc2c(ccc(NC(=O)C=O)c2)C
0.307359	O=C(Nc1c(NC(C)C)ccc(c1)C)c2ccc(cc2)C(=O)Nc3ccccc3
0.307359	O=C(Nc1c(NC(C)C)ccc(c1)C)c2ccc(cc2)C(=O)Nc3ccccc3
0.307359	O=C(Nc1c(NC(C)C)ccc(c1)C)c2ccc(cc2)C(=O)Nc3ccccc3
0.307359	O=C(Nc1c(NC(C)C)ccc(c1)C)c2ccc(cc2)C(=O)Nc3ccccc3
0.307359	O=C(Nc1c(NC(C)C)ccc(c1)C)c2ccc(cc2)C(=O)Nc3ccccc3
0.307359	O=C(Nc1c(NC(C)C)ccc(c1)C)c2ccc(cc2)C(=O)Nc3ccccc3
0.307359	O=C(Nc1c(NC(C)C)ccc(c1)C)c2ccc(cc2)C(=O)Nc3ccccc3
0.307359	O=C(Nc1c(NC(C)C)ccc(c1)C)c2ccc(cc2)C(=O)Nc3ccccc3
0.307359	O=C(Nc1c(NC(C)C)ccc(c1)C)c2ccc(cc2)C(=O)Nc3ccccc3
0.307359	O=C(Nc1c(NC(C)C)ccc(c1)C)c2ccc(cc2)C(=O)Nc3ccccc3
0.306513	S(c1ncccn1)c2c(NC(=O)c3ccc(NC(=O)Cc4cnccc4)cc3)cccc2
0.306383	O=C(OC)c1c(ccc(NC(=O)c2ccc(cc2)C(=O)Nc3ccccc3)c1)C
0.306383	O=C(OC)c1c(ccc(NC(=O)c2ccc(cc2)C(=O)Nc3ccccc3)c1)C
0.306383	O=C(OC)c1c(ccc(NC(=O)c2ccc(cc2)C(=O)Nc3ccccc3)c1)C
0.306383	O=C(OC)c1c(ccc(NC(=O)c2ccc(cc2)C(=O)Nc3ccccc3)c1)C
0.306383	O=C(OC)c1c(ccc(NC(=O)c2ccc(cc2)C(=O)Nc3ccccc3)c1)C
0.306383	O=C(OC)c1c(ccc(NC(=O)c2ccc(cc2)C(=O)Nc3ccccc3)c1)C
0.306383	O=C(OC)c1c(ccc(NC(=O)c2ccc(cc2)C(=O)Nc3ccccc3)c1)C
0.306383	O=C(OC)c1c(ccc(NC(=O)c2ccc(cc2)C(=O)Nc3ccccc3)c1)C
0.306383	O=C(OC)c1c(ccc(NC(=O)c2ccc(cc2)C(=O)Nc3ccccc3)c1)C
0.306383	O=C(OC)c1c(ccc(NC(=O)c2ccc(cc2)C(=O)Nc3ccccc3)c1)C
0.306273	O=C(Nc1c(ccc(c1)C=2ON=CN2)C)c3cc4OCCOc4cc3
0.306273	O=C(Nc1c(ccc(c1)C=2ON=CN2)C)c3cc4OCCOc4cc3
0.306273	O=C(Nc1c(ccc(c1)C=2ON=CN2)C)c3cc4OCCOc4cc3
0.306273	O=C(Nc1c(ccc(c1)C=2ON=CN2)C)c3cc4OCCOc4cc3
0.306273	O=C(Nc1c(ccc(c1)C=2ON=CN2)C)c3cc4OCCOc4cc3
0.306273	O=C(Nc1c(ccc(c1)C=2ON=CN2)C)c3cc4OCCOc4cc3
0.305019	O=C(Nc1cc(c(O)cc1)CN2CCOCC2)c3cc(ccc3)C4CC4
0.305019	O=C(Nc1cc(c(O)cc1)CN2CCOCC2)c3cc(ccc3)C4CC4
0.305019	O=C(Nc1cc(c(O)cc1)CN2CCOCC2)c3cc(ccc3)C4CC4
0.305019	O=C(Nc1cc(c(O)cc1)CN2CCOCC2)c3cc(ccc3)C4CC4
0.305019	O=C(Nc1cc(c(O)cc1)CN2CCOCC2)c3cc(ccc3)C4CC4
0.305019	O=C(Nc1cc(c(O)cc1)CN2CCOCC2)c3cc(ccc3)C4CC4
0.305019	O=C(Nc1cc(c(O)cc1)CN2CCOCC2)c3cc(ccc3)C4CC4
0.305019	O=C(Nc1cc(c(O)cc1)CN2CCOCC2)c3cc(ccc3)C4CC4
0.305019	O=C(Nc1cc(c(O)cc1)CN2CCOCC2)c3cc(ccc3)C4CC4
0.305019	O=C(Nc1cc(c(O)cc1)CN2CCOCC2)c3cc(ccc3)C4CC4
0.303846	O=C(Nc1ccc(cc1)CN2CCN(C(=O)C)CC2)c3c(O)ccc(NC(=O)CC)c3
0.303846	O=C(Nc1ccc(cc1)CN2CCN(C(=O)C)CC2)c3c(O)ccc(NC(=O)CC)c3
0.303846	O=C(Nc1ccc(cc1)CN2CCN(C(=O)C)CC2)c3c(O)ccc(NC(=O)CC)c3
0.303846	O=C(Nc1ccc(cc1)CN2CCN(C(=O)C)CC2)c3c(O)ccc(NC(=O)CC)c3
0.303846	O=C(Nc1ccc(cc1)CN2CCN(C(=O)C)CC2)c3c(O)ccc(NC(=O)CC)c3
0.303846	O=C(Nc1ccc(cc1)CN2CCN(C(=O)C)CC2)c3c(O)ccc(NC(=O)CC)c3
0.303846	O=C(Nc1ccc(cc1)CN2CCN(C(=O)C)CC2)c3c(O)ccc(NC(=O)CC)c3
0.303846	O=C(Nc1ccc(cc1)CN2CCN(C(=O)C)CC2)c3c(O)ccc(NC(=O)CC)c3
0.303846	O=C(Nc1ccc(cc1)CN2CCN(C(=O)C)CC2)c3c(O)ccc(NC(=O)CC)c3
0.303846	O=C(Nc1ccc(cc1)CN2CCN(C(=O)C)CC2)c3c(O)ccc(NC(=O)CC)c3
0.303754	O=C(N(C1CC1)Cc2cc(c3cnccc3)ccc2)c4cc(c(NC(=O)CC(C)C)cc4)C
0.303754	O=C(N(C1CC1)Cc2cc(c3cnccc3)ccc2)c4cc(c(NC(=O)CC(C)C)cc4)C
0.303754	O=C(N(C1CC1)Cc2cc(c3cnccc3)ccc2)c4cc(c(NC(=O)CC(C)C)cc4)C
0.303754	O=C(N(C1CC1)Cc2cc(c3cnccc3)ccc2)c4cc(c(NC(=O)CC(C)C)cc4)C
0.303754	O=C(N(C1CC1)Cc2cc(c3cnccc3)ccc2)c4cc(c(NC(=O)CC(C)C)cc4)C
0.303754	O=C(N(C1CC1)Cc2cc(c3cnccc3)ccc2)c4cc(c(NC(=O)CC(C)C)cc4)C
0.303754	O=C(N(C1CC1)Cc2cc(c3cnccc3)ccc2)c4cc(c(NC(=O)CC(C)C)cc4)C
0.303754	O=C(N(C1CC1)Cc2cc(c3cnccc3)ccc2)c4cc(c(NC(=O)CC(C)C)cc4)C
0.303754	O=C(N(C1CC1)Cc2cc(c3cnccc3)ccc2)c4cc(c(NC(=O)CC(C)C)cc4)C
0.303754	O=C(N(C1CC1)Cc2cc(c3cnccc3)ccc2)c4cc(c(NC(=O)CC(C)C)cc4)C
0.303754	S1N=C(N=C1NC(=O)c2cc(c(N3N=NN=C3)cc2)C)c4cnccc4
0.302932	Ic1c(cccc1)C(=O)Nc2c(ccc(NC(=O)C(=O)NNC(=O)C=3NN=C(c4ccc(OC)cc4)C3)c2)C
0.302932	Ic1c(cccc1)C(=O)Nc2c(ccc(NC(=O)C(=O)NNC(=O)C=3NN=C(c4ccc(OC)cc4)C3)c2)C
0.302932	Ic1c(cccc1)C(=O)Nc2c(ccc(NC(=O)C(=O)NNC(=O)C=3NN=C(c4ccc(OC)cc4)C3)c2)C
0.302932	Ic1c(cccc1)C(=O)Nc2c(ccc(NC(=O)C(=O)NNC(=O)C=3NN=C(c4ccc(OC)cc4)C3)c2)C
0.302932	Ic1c(cccc1)C(=O)Nc2c(ccc(NC(=O)C(=O)NNC(=O)C=3NN=C(c4ccc(OC)cc4)C3)c2)C
0.302932	Ic1c(cccc1)C(=O)Nc2c(ccc(NC(=O)C(=O)NNC(=O)C=3NN=C(c4ccc(OC)cc4)C3)c2)C
0.302932	Ic1c(cccc1)C(=O)Nc2c(ccc(NC(=O)C(=O)NNC(=O)C=3NN=C(c4ccc(OC)cc4)C3)c2)C
0.302932	Ic1c(cccc1)C(=O)Nc2c(ccc(NC(=O)C(=O)NNC(=O)C=3NN=C(c4ccc(OC)cc4)C3)c2)C
0.302932	Ic1c(cccc1)C(=O)Nc2c(ccc(NC(=O)C(=O)NNC(=O)C=3NN=C(c4ccc(OC)cc4)C3)c2)C
0.302932	Ic1c(cccc1)C(=O)Nc2c(ccc(NC(=O)C(=O)NNC(=O)C=3NN=C(c4ccc(OC)cc4)C3)c2)C
0.302548	Clc1c(Cl)ccc(c1)C(=O)Nc2cc(O)c(cc2)C(=O)N(CC=3ON=C(N3)c4cnccc4)C
0.302548	Clc1c(Cl)ccc(c1)C(=O)Nc2cc(O)c(cc2)C(=O)N(CC=3ON=C(N3)c4cnccc4)C
0.302548	Clc1c(Cl)ccc(c1)C(=O)Nc2cc(O)c(cc2)C(=O)N(CC=3ON=C(N3)c4cnccc4)C
0.302548	Clc1c(Cl)ccc(c1)C(=O)Nc2cc(O)c(cc2)C(=O)N(CC=3ON=C(N3)c4cnccc4)C
0.302548	Clc1c(Cl)ccc(c1)C(=O)Nc2cc(O)c(cc2)C(=O)N(CC=3ON=C(N3)c4cnccc4)C
0.302548	Clc1c(Cl)ccc(c1)C(=O)Nc2cc(O)c(cc2)C(=O)N(CC=3ON=C(N3)c4cnccc4)C
0.302548	Clc1c(Cl)ccc(c1)C(=O)Nc2cc(O)c(cc2)C(=O)N(CC=3ON=C(N3)c4cnccc4)C
0.302548	Clc1c(Cl)ccc(c1)C(=O)Nc2cc(O)c(cc2)C(=O)N(CC=3ON=C(N3)c4cnccc4)C
0.302548	Clc1c(Cl)ccc(c1)C(=O)Nc2cc(O)c(cc2)C(=O)N(CC=3ON=C(N3)c4cnccc4)C
0.302548	Clc1c(Cl)ccc(c1)C(=O)Nc2cc(O)c(cc2)C(=O)N(CC=3ON=C(N3)c4cnccc4)C
0.300781	O=C(Nc1cnc(N2CCNCC2)cc1)c3cc(c4ccc(cc4)CN)ccc3
0.300781	O=C(Nc1cnc(N2CCNCC2)cc1)c3cc(c4ccc(cc4)CN)ccc3
0.300781	O=C(Nc1cnc(N2CCNCC2)cc1)c3cc(c4ccc(cc4)CN)ccc3
0.300781	O=C(Nc1cnc(N2CCNCC2)cc1)c3cc(c4ccc(cc4)CN)ccc3
0.300781	O=C(Nc1cnc(N2CCNCC2)cc1)c3cc(c4ccc(cc4)CN)ccc3
0.300781	O=C(Nc1cnc(N2CCNCC2)cc1)c3cc(c4ccc(cc4)CN)ccc3
0.300781	O=C(Nc1cnc(N2CCNCC2)cc1)c3cc(c4ccc(cc4)CN)ccc3
0.300781	O=C(Nc1cnc(N2CCNCC2)cc1)c3cc(c4ccc(cc4)CN)ccc3
0.300448	O=C(N)c1cc(Nc2nc(ccn2)C)ccc1
0.300448	O=C(N)c1cc(Nc2nc(ccn2)C)ccc1
0.300448	O=C(N)c1cc(Nc2nc(ccn2)C)ccc1
0.300448	O=C(N)c1cc(Nc2nc(ccn2)C)ccc1
0.300448	O=C(N)c1cc(Nc2nc(ccn2)C)ccc1
0.300448	O=C(N)c1cc(Nc2nc(ccn2)C)ccc1
0.300448	O=C(N)c1cc(Nc2nc(ccn2)C)ccc1
0.300448	O=C(N)c1cc(Nc2nc(ccn2)C)ccc1
0.300448	O=C(N)c1cc(Nc2nc(ccn2)C)ccc1
0.300448	O=C(N)c1cc(Nc2nc(ccn2)C)ccc1
0.30038	O=C(Nc1cc(OCc2ccccc2)ncc1)c3c(Nc4ccc(cc4)C)cccc3
0.30038	O=C(Nc1cc(OCc2ccccc2)ncc1)c3c(Nc4ccc(cc4)C)cccc3
0.30038	O=C(Nc1cc(OCc2ccccc2)ncc1)c3c(Nc4ccc(cc4)C)cccc3
0.30038	O=C(Nc1cc(OCc2ccccc2)ncc1)c3c(Nc4ccc(cc4)C)cccc3
0.30038	O=C(Nc1cc(OCc2ccccc2)ncc1)c3c(Nc4ccc(cc4)C)cccc3
0.30038	O=C(Nc1cc(OCc2ccccc2)ncc1)c3c(Nc4ccc(cc4)C)cccc3
0.30038	O=C(Nc1cc(OCc2ccccc2)ncc1)c3c(Nc4ccc(cc4)C)cccc3
0.30038	O=C(Nc1cc(OCc2ccccc2)ncc1)c3c(Nc4ccc(cc4)C)cccc3
0.30038	O=C(Nc1cc(OCc2ccccc2)ncc1)c3c(Nc4ccc(cc4)C)cccc3
0.30038	O=C(Nc1cc(OCc2ccccc2)ncc1)c3c(Nc4ccc(cc4)C)cccc3
0.300366	O=C(N1CCN(CC1)C)c2cc(O)c(c3nnc(c4ccc(cc4)CN5CCOCC5)cc3)cc2
0.300366	O=C(N1CCN(CC1)C)c2cc(O)c(c3nnc(c4ccc(cc4)CN5CCOCC5)cc3)cc2
0.300366	O=C(N1CCN(CC1)C)c2cc(O)c(c3nnc(c4ccc(cc4)CN5CCOCC5)cc3)cc2
0.300366	O=C(N1CCN(CC1)C)c2cc(O)c(c3nnc(c4ccc(cc4)CN5CCOCC5)cc3)cc2
0.300366	O=C(N1CCN(CC1)C)c2cc(O)c(c3nnc(c4ccc(cc4)CN5CCOCC5)cc3)cc2
0.300366	O=C(N1CCN(CC1)C)c2cc(O)c(c3nnc(c4ccc(cc4)CN5CCOCC5)cc3)cc2
0.300366	O=C(N1CCN(CC1)C)c2cc(O)c(c3nnc(c4ccc(cc4)CN5CCOCC5)cc3)cc2
0.300366	O=C(N1CCN(CC1)C)c2cc(O)c(c3nnc(c4ccc(cc4)CN5CCOCC5)cc3)cc2
0.300366	O=C(N1CCN(CC1)C)c2cc(O)c(c3nnc(c4ccc(cc4)CN5CCOCC5)cc3)cc2
0.300366	O=C(N1CCN(CC1)C)c2cc(O)c(c3nnc(c4ccc(cc4)CN5CCOCC5)cc3)cc2
0.3	S1C=NC(c2ccc(cc2)C(=O)NCc3cc(NC(=O)NCc4ccncc4)ccc3)=C1
0.3	S1C=NC(c2ccc(cc2)C(=O)NCc3cc(NC(=O)NCc4ccncc4)ccc3)=C1
0.3	S1C=NC(c2ccc(cc2)C(=O)NCc3cc(NC(=O)NCc4ccncc4)ccc3)=C1
0.3	S1C=NC(c2ccc(cc2)C(=O)NCc3cc(NC(=O)NCc4ccncc4)ccc3)=C1
0.3	S1C=NC(c2ccc(cc2)C(=O)NCc3cc(NC(=O)NCc4ccncc4)ccc3)=C1
0.3	S1C=NC(c2ccc(cc2)C(=O)NCc3cc(NC(=O)NCc4ccncc4)ccc3)=C1
0.3	S1C=NC(c2ccc(cc2)C(=O)NCc3cc(NC(=O)NCc4ccncc4)ccc3)=C1
0.3	S1C=NC(c2ccc(cc2)C(=O)NCc3cc(NC(=O)NCc4ccncc4)ccc3)=C1
0.3	S1C=NC(c2ccc(cc2)C(=O)NCc3cc(NC(=O)NCc4ccncc4)ccc3)=C1
0.3	S1C=NC(c2ccc(cc2)C(=O)NCc3cc(NC(=O)NCc4ccncc4)ccc3)=C1
0.3	S1N=C(N=C1NC(=O)c2ccc(OC)cc2)c3cnccc3
0.299595	Ic1cc(NC(=O)c2cc(c(NC(=O)CC(C)C)cc2)C)ccc1
0.299595	Ic1cc(NC(=O)c2cc(c(NC(=O)CC(C)C)cc2)C)ccc1
0.299595	Ic1cc(NC(=O)c2cc(c(NC(=O)CC(C)C)cc2)C)ccc1
0.299595	Ic1cc(NC(=O)c2cc(c(NC(=O)CC(C)C)cc2)C)ccc1
0.299595	Ic1cc(NC(=O)c2cc(c(NC(=O)CC(C)C)cc2)C)ccc1
0.299595	Ic1cc(NC(=O)c2cc(c(NC(=O)CC(C)C)cc2)C)ccc1
0.299595	Ic1cc(NC(=O)c2cc(c(NC(=O)CC(C)C)cc2)C)ccc1
0.299595	Ic1cc(NC(=O)c2cc(c(NC(=O)CC(C)C)cc2)C)ccc1
0.299595	Ic1cc(NC(=O)c2cc(c(NC(=O)CC(C)C)cc2)C)ccc1
0.299595	Ic1cc(NC(=O)c2cc(c(NC(=O)CC(C)C)cc2)C)ccc1
0.299242	O=C(Nc1c(cc(Oc2ncccc2)cc1)C)Nc3cc(ncc3)c4ccccc4
0.299242	O=C(Nc1c(cc(Oc2ncccc2)cc1)C)Nc3cc(ncc3)c4ccccc4
0.299242	O=C(Nc1c(cc(Oc2ncccc2)cc1)C)Nc3cc(ncc3)c4ccccc4
0.299242	O=C(Nc1c(cc(Oc2ncccc2)cc1)C)Nc3cc(ncc3)c4ccccc4
0.297214	S(=O)(=O)(Nc1c(cccc1)C(=O)Nc2c(ccc(c3nccnc3)c2)C)c4c(ccc(c4)C(C)(C)C)C
0.297214	S(=O)(=O)(Nc1c(cccc1)C(=O)Nc2c(ccc(c3nccnc3)c2)C)c4c(ccc(c4)C(C)(C)C)C
0.297214	S(=O)(=O)(Nc1c(cccc1)C(=O)Nc2c(ccc(c3nccnc3)c2)C)c4c(ccc(c4)C(C)(C)C)C
0.297214	S(=O)(=O)(Nc1c(cccc1)C(=O)Nc2c(ccc(c3nccnc3)c2)C)c4c(ccc(c4)C(C)(C)C)C
0.297214	S(=O)(=O)(Nc1c(cccc1)C(=O)Nc2c(ccc(c3nccnc3)c2)C)c4c(ccc(c4)C(C)(C)C)C
0.297214	S(=O)(=O)(Nc1c(cccc1)C(=O)Nc2c(ccc(c3nccnc3)c2)C)c4c(ccc(c4)C(C)(C)C)C
0.297214	S(=O)(=O)(Nc1c(cccc1)C(=O)Nc2c(ccc(c3nccnc3)c2)C)c4c(ccc(c4)C(C)(C)C)C
0.297214	S(=O)(=O)(Nc1c(cccc1)C(=O)Nc2c(ccc(c3nccnc3)c2)C)c4c(ccc(c4)C(C)(C)C)C
0.297214	S(=O)(=O)(Nc1c(cccc1)C(=O)Nc2c(ccc(c3nccnc3)c2)C)c4c(ccc(c4)C(C)(C)C)C
0.297214	S(=O)(=O)(Nc1c(cccc1)C(=O)Nc2c(ccc(c3nccnc3)c2)C)c4c(ccc(c4)C(C)(C)C)C
0.297214	Brc1cc(ccc1)C(=O)Nc2cc(O)c(cc2)C(=O)N3CCN(CC=4ON=C(N4)c5cc(ccc5)C(F)(F)F)CC3
0.296748	Brc1c(Cl)ccc(NC(=O)c2ccc(cc2)C=3C=NN(C3)C)c1
0.296748	Brc1c(Cl)ccc(NC(=O)c2ccc(cc2)C=3C=NN(C3)C)c1
0.296748	Brc1c(Cl)ccc(NC(=O)c2ccc(cc2)C=3C=NN(C3)C)c1
0.296748	Brc1c(Cl)ccc(NC(=O)c2ccc(cc2)C=3C=NN(C3)C)c1
0.296748	Brc1c(Cl)ccc(NC(=O)c2ccc(cc2)C=3C=NN(C3)C)c1
0.296748	Brc1c(Cl)ccc(NC(=O)c2ccc(cc2)C=3C=NN(C3)C)c1
0.296748	Brc1c(Cl)ccc(NC(=O)c2ccc(cc2)C=3C=NN(C3)C)c1
0.296748	Brc1c(Cl)ccc(NC(=O)c2ccc(cc2)C=3C=NN(C3)C)c1
0.296429	FC(F)(F)c1cc(c2cc(c(O)cc2)C(=O)Nc3cc(NC(=O)NCC)c(cc3)C)ccc1
0.296429	FC(F)(F)c1cc(c2cc(c(O)cc2)C(=O)Nc3cc(NC(=O)NCC)c(cc3)C)ccc1
0.296429	FC(F)(F)c1cc(c2cc(c(O)cc2)C(=O)Nc3cc(NC(=O)NCC)c(cc3)C)ccc1
0.296429	FC(F)(F)c1cc(c2cc(c(O)cc2)C(=O)Nc3cc(NC(=O)NCC)c(cc3)C)ccc1
0.296429	FC(F)(F)c1cc(c2cc(c(O)cc2)C(=O)Nc3cc(NC(=O)NCC)c(cc3)C)ccc1
0.296429	FC(F)(F)c1cc(c2cc(c(O)cc2)C(=O)Nc3cc(NC(=O)NCC)c(cc3)C)ccc1
0.296429	FC(F)(F)c1cc(c2cc(c(O)cc2)C(=O)Nc3cc(NC(=O)NCC)c(cc3)C)ccc1
0.29572	S(C1=NC(=NN1)NC(=O)c2ccc(NC(=O)Cc3cnccc3)cc2)Cc4ccc(cc4)C
0.29572	S(C1=NC(=NN1)NC(=O)c2ccc(NC(=O)Cc3cnccc3)cc2)Cc4ccc(cc4)C
0.295547	n1c(nccc1c2ccccc2)C(=NNc3nc(c4cnccc4)ccc3)C
0.295547	n1c(nccc1c2ccccc2)C(=NNc3nc(c4cnccc4)ccc3)C
0.295547	n1c(nccc1c2ccccc2)C(=NNc3nc(c4cnccc4)ccc3)C
0.295547	n1c(nccc1c2ccccc2)C(=NNc3nc(c4cnccc4)ccc3)C
0.295547	n1c(nccc1c2ccccc2)C(=NNc3nc(c4cnccc4)ccc3)C
0.295547	n1c(nccc1c2ccccc2)C(=NNc3nc(c4cnccc4)ccc3)C
0.295547	n1c(nccc1c2ccccc2)C(=NNc3nc(c4cnccc4)ccc3)C
0.295547	n1c(nccc1c2ccccc2)C(=NNc3nc(c4cnccc4)ccc3)C
0.295547	n1c(nccc1c2ccccc2)C(=NNc3nc(c4cnccc4)ccc3)C
0.295547	n1c(nccc1c2ccccc2)C(=NNc3nc(c4cnccc4)ccc3)C
0.294964	Fc1ccc(cc1)C2=Nc3c(N2)ccc(c3)C(=O)Nc4c(cc(c5ccccc5)cc4)C
0.294964	Fc1ccc(cc1)C2=Nc3c(N2)ccc(c3)C(=O)Nc4c(cc(c5ccccc5)cc4)C
0.294964	Fc1ccc(cc1)C2=Nc3c(N2)ccc(c3)C(=O)Nc4c(cc(c5ccccc5)cc4)C
0.294964	Fc1ccc(cc1)C2=Nc3c(N2)ccc(c3)C(=O)Nc4c(cc(c5ccccc5)cc4)C
0.294964	Fc1ccc(cc1)C2=Nc3c(N2)ccc(c3)C(=O)Nc4c(cc(c5ccccc5)cc4)C
0.294964	Fc1ccc(cc1)C2=Nc3c(N2)ccc(c3)C(=O)Nc4c(cc(c5ccccc5)cc4)C
0.294964	Fc1ccc(cc1)C2=Nc3c(N2)ccc(c3)C(=O)Nc4c(cc(c5ccccc5)cc4)C
0.294964	Fc1ccc(cc1)C2=Nc3c(N2)ccc(c3)C(=O)Nc4c(cc(c5ccccc5)cc4)C
0.294964	Fc1ccc(cc1)C2=Nc3c(N2)ccc(c3)C(=O)Nc4c(cc(c5ccccc5)cc4)C
0.294964	Fc1ccc(cc1)C2=Nc3c(N2)ccc(c3)C(=O)Nc4c(cc(c5ccccc5)cc4)C
0.294737	O=C(Nc1cnc(OC)cc1)c2cc(NC(=O)C(=O)NCc3ccc(cc3)CN4CC(O)CC4)ccc2
0.294737	O=C(Nc1cnc(OC)cc1)c2cc(NC(=O)C(=O)NCc3ccc(cc3)CN4CC(O)CC4)ccc2
0.294737	O=C(Nc1cnc(OC)cc1)c2cc(NC(=O)C(=O)NCc3ccc(cc3)CN4CC(O)CC4)ccc2
0.294737	O=C(Nc1cnc(OC)cc1)c2cc(NC(=O)C(=O)NCc3ccc(cc3)CN4CC(O)CC4)ccc2
0.294737	O=C(Nc1cnc(OC)cc1)c2cc(NC(=O)C(=O)NCc3ccc(cc3)CN4CC(O)CC4)ccc2
0.294737	O=C(Nc1cnc(OC)cc1)c2cc(NC(=O)C(=O)NCc3ccc(cc3)CN4CC(O)CC4)ccc2
0.294737	O=C(Nc1cnc(OC)cc1)c2cc(NC(=O)C(=O)NCc3ccc(cc3)CN4CC(O)CC4)ccc2
0.294737	O=C(Nc1cnc(OC)cc1)c2cc(NC(=O)C(=O)NCc3ccc(cc3)CN4CC(O)CC4)ccc2
0.294737	O=C(Nc1cnc(OC)cc1)c2cc(NC(=O)C(=O)NCc3ccc(cc3)CN4CC(O)CC4)ccc2
0.294737	O=C(Nc1cnc(OC)cc1)c2cc(NC(=O)C(=O)NCc3ccc(cc3)CN4CC(O)CC4)ccc2
0.294498	Clc1c(c2ncc(NC(=O)c3c(nccc3)Nc4c(OC)cccc4)cc2)ccc(Cl)c1
0.294498	Clc1c(c2ncc(NC(=O)c3c(nccc3)Nc4c(OC)cccc4)cc2)ccc(Cl)c1
0.294498	Clc1c(c2ncc(NC(=O)c3c(nccc3)Nc4c(OC)cccc4)cc2)ccc(Cl)c1
0.294498	Clc1c(c2ncc(NC(=O)c3c(nccc3)Nc4c(OC)cccc4)cc2)ccc(Cl)c1
0.294498	Clc1c(c2ncc(NC(=O)c3c(nccc3)Nc4c(OC)cccc4)cc2)ccc(Cl)c1
0.294498	Clc1c(c2ncc(NC(=O)c3c(nccc3)Nc4c(OC)cccc4)cc2)ccc(Cl)c1
0.294498	Clc1c(c2ncc(NC(=O)c3c(nccc3)Nc4c(OC)cccc4)cc2)ccc(Cl)c1
0.294498	Clc1c(c2ncc(NC(=O)c3c(nccc3)Nc4c(OC)cccc4)cc2)ccc(Cl)c1
0.294498	Clc1c(c2ncc(NC(=O)c3c(nccc3)Nc4c(OC)cccc4)cc2)ccc(Cl)c1
0.29386	O=C(Nc1nc(ncc1)COC)c2ccc(cc2)C(=O)Nc3ccccc3
0.29386	O=C(Nc1nc(ncc1)COC)c2ccc(cc2)C(=O)Nc3ccccc3
0.29386	O=C(Nc1nc(ncc1)COC)c2ccc(cc2)C(=O)Nc3ccccc3
0.293286	Clc1c(c2ncc(NC(=O)c3ccc(cc3)C4=NOC(=N4)c5ccc(F)cc5)cc2)ccc(Cl)c1
0.293286	Clc1c(c2ncc(NC(=O)c3ccc(cc3)C4=NOC(=N4)c5ccc(F)cc5)cc2)ccc(Cl)c1
0.293286	Clc1c(c2ncc(NC(=O)c3ccc(cc3)C4=NOC(=N4)c5ccc(F)cc5)cc2)ccc(Cl)c1
0.293286	Clc1c(c2ncc(NC(=O)c3ccc(cc3)C4=NOC(=N4)c5ccc(F)cc5)cc2)ccc(Cl)c1
0.293286	Clc1c(c2ncc(NC(=O)c3ccc(cc3)C4=NOC(=N4)c5ccc(F)cc5)cc2)ccc(Cl)c1
0.293286	Clc1c(c2ncc(NC(=O)c3ccc(cc3)C4=NOC(=N4)c5ccc(F)cc5)cc2)ccc(Cl)c1
0.293286	Clc1c(c2ncc(NC(=O)c3ccc(cc3)C4=NOC(=N4)c5ccc(F)cc5)cc2)ccc(Cl)c1
0.293286	Clc1c(c2ncc(NC(=O)c3ccc(cc3)C4=NOC(=N4)c5ccc(F)cc5)cc2)ccc(Cl)c1
0.293286	Clc1c(c2ncc(NC(=O)c3ccc(cc3)C4=NOC(=N4)c5ccc(F)cc5)cc2)ccc(Cl)c1
0.293286	Clc1c(c2ncc(NC(=O)c3ccc(cc3)C4=NOC(=N4)c5ccc(F)cc5)cc2)ccc(Cl)c1
0.293286	O=C(Nc1nc(c2cnccc2)ccc1)C=3C(=O)NC(C=4OC=CC4)=CC3
0.293286	O=C(Nc1nc(c2cnccc2)ccc1)C=3C(=O)NC(C=4OC=CC4)=CC3
0.293286	O=C(Nc1nc(c2cnccc2)ccc1)C=3C(=O)NC(C=4OC=CC4)=CC3
0.293286	O=C(Nc1nc(c2cnccc2)ccc1)C=3C(=O)NC(C=4OC=CC4)=CC3
0.293286	O=C(Nc1nc(c2cnccc2)ccc1)C=3C(=O)NC(C=4OC=CC4)=CC3
0.293286	O=C(Nc1nc(c2cnccc2)ccc1)C=3C(=O)NC(C=4OC=CC4)=CC3
0.293286	O=C(Nc1nc(c2cnccc2)ccc1)C=3C(=O)NC(C=4OC=CC4)=CC3
0.293286	O=C(Nc1nc(c2cnccc2)ccc1)C=3C(=O)NC(C=4OC=CC4)=CC3
0.293286	O=C(Nc1nc(c2cnccc2)ccc1)C=3C(=O)NC(C=4OC=CC4)=CC3
0.293286	O=C(Nc1nc(c2cnccc2)ccc1)C=3C(=O)NC(C=4OC=CC4)=CC3
0.293173	Brc1c(cc(NC(=O)N2CCN(Cc3ccc(cc3)C(F)(F)F)CC2)cc1)C
0.293173	Brc1c(cc(NC(=O)N2CCN(Cc3ccc(cc3)C(F)(F)F)CC2)cc1)C
0.293173	Brc1c(cc(NC(=O)N2CCN(Cc3ccc(cc3)C(F)(F)F)CC2)cc1)C
0.293173	Brc1c(cc(NC(=O)N2CCN(Cc3ccc(cc3)C(F)(F)F)CC2)cc1)C
0.293173	Brc1c(cc(NC(=O)N2CCN(Cc3ccc(cc3)C(F)(F)F)CC2)cc1)C
0.292857	Fc1ccc(c2nc(ccc2)C(=O)Nc3c(OCC)cc(cc3)C(=O)N(C)C)cc1
0.292857	Fc1ccc(c2nc(ccc2)C(=O)Nc3c(OCC)cc(cc3)C(=O)N(C)C)cc1
0.292857	Fc1ccc(c2nc(ccc2)C(=O)Nc3c(OCC)cc(cc3)C(=O)N(C)C)cc1
0.292857	Fc1ccc(c2nc(ccc2)C(=O)Nc3c(OCC)cc(cc3)C(=O)N(C)C)cc1
0.292857	Fc1ccc(c2nc(ccc2)C(=O)Nc3c(OCC)cc(cc3)C(=O)N(C)C)cc1
0.292857	Fc1ccc(c2nc(ccc2)C(=O)Nc3c(OCC)cc(cc3)C(=O)N(C)C)cc1
0.292857	Fc1ccc(c2nc(ccc2)C(=O)Nc3c(OCC)cc(cc3)C(=O)N(C)C)cc1
0.292857	Fc1ccc(c2nc(ccc2)C(=O)Nc3c(OCC)cc(cc3)C(=O)N(C)C)cc1
0.292857	Fc1ccc(c2nc(ccc2)C(=O)Nc3c(OCC)cc(cc3)C(=O)N(C)C)cc1
0.292857	Fc1ccc(c2nc(ccc2)C(=O)Nc3c(OCC)cc(cc3)C(=O)N(C)C)cc1
0.29249	O(c1ccccc1)CCCCNc2c(ccc(c3nccnc3)c2)C
0.29249	O(c1ccccc1)CCCCNc2c(ccc(c3nccnc3)c2)C
0.29249	O(c1ccccc1)CCCCNc2c(ccc(c3nccnc3)c2)C
0.29249	O(c1ccccc1)CCCCNc2c(ccc(c3nccnc3)c2)C
0.29249	O(c1ccccc1)CCCCNc2c(ccc(c3nccnc3)c2)C
0.29249	O(c1ccccc1)CCCCNc2c(ccc(c3nccnc3)c2)C
0.29249	O(c1ccccc1)CCCCNc2c(ccc(c3nccnc3)c2)C
0.29249	O(c1ccccc1)CCCCNc2c(ccc(c3nccnc3)c2)C
0.29249	O(c1ccccc1)CCCCNc2c(ccc(c3nccnc3)c2)C
0.29249	O(c1ccccc1)CCCCNc2c(ccc(c3nccnc3)c2)C
0.292254	Clc1c(c2ncc(NC(=O)c3ccc(Nc4c(OC)cc(OC)cc4)cc3)cc2)ccc(Cl)c1
0.292254	Clc1c(c2ncc(NC(=O)c3ccc(Nc4c(OC)cc(OC)cc4)cc3)cc2)ccc(Cl)c1
0.292254	Clc1c(c2ncc(NC(=O)c3ccc(Nc4c(OC)cc(OC)cc4)cc3)cc2)ccc(Cl)c1
0.292254	Clc1c(c2ncc(NC(=O)c3ccc(Nc4c(OC)cc(OC)cc4)cc3)cc2)ccc(Cl)c1
0.292254	Clc1c(c2ncc(NC(=O)c3ccc(Nc4c(OC)cc(OC)cc4)cc3)cc2)ccc(Cl)c1
0.292254	Clc1c(c2ncc(NC(=O)c3ccc(Nc4c(OC)cc(OC)cc4)cc3)cc2)ccc(Cl)c1
0.292254	Clc1c(c2ncc(NC(=O)c3ccc(Nc4c(OC)cc(OC)cc4)cc3)cc2)ccc(Cl)c1
0.292254	Clc1c(c2ncc(NC(=O)c3ccc(Nc4c(OC)cc(OC)cc4)cc3)cc2)ccc(Cl)c1
0.292254	Clc1c(c2ncc(NC(=O)c3ccc(Nc4c(OC)cc(OC)cc4)cc3)cc2)ccc(Cl)c1
0.292254	Clc1c(c2ncc(NC(=O)c3ccc(Nc4c(OC)cc(OC)cc4)cc3)cc2)ccc(Cl)c1
0.292135	O=C(OC)c1c(ccc(NC(=O)c2ccc(Nc3c(OC)cc(OC)cc3)cc2)c1)C
0.292135	O=C(OC)c1c(ccc(NC(=O)c2ccc(Nc3c(OC)cc(OC)cc3)cc2)c1)C
0.292135	O=C(OC)c1c(ccc(NC(=O)c2ccc(Nc3c(OC)cc(OC)cc3)cc2)c1)C
0.291139	Brc1c(nc(nc1)C2=NOC(=N2)c3cc(NC(=O)c4cc5OCCOc5cc4)c(cc3)C)N
0.291139	Brc1c(nc(nc1)C2=NOC(=N2)c3cc(NC(=O)c4cc5OCCOc5cc4)c(cc3)C)N
0.291139	Brc1c(nc(nc1)C2=NOC(=N2)c3cc(NC(=O)c4cc5OCCOc5cc4)c(cc3)C)N
0.290909	O=C(Nc1c(C#N)cc(cc1)CCCC)c2ccc(cc2)CN3CC(OCC3)C
0.290909	O=C(Nc1c(C#N)cc(cc1)CCCC)c2ccc(cc2)CN3CC(OCC3)C
0.290909	O=C(Nc1c(C#N)cc(cc1)CCCC)c2ccc(cc2)CN3CC(OCC3)C
0.290909	O=C(Nc1c(C#N)cc(cc1)CCCC)c2ccc(cc2)CN3CC(OCC3)C
0.290909	O=C(Nc1c(C#N)cc(cc1)CCCC)c2ccc(cc2)CN3CC(OCC3)C
0.290909	O=C(Nc1c(C#N)cc(cc1)CCCC)c2ccc(cc2)CN3CC(OCC3)C
0.290909	O=C(Nc1c(C#N)cc(cc1)CCCC)c2ccc(cc2)CN3CC(OCC3)C
0.290909	O=C(Nc1c(C#N)cc(cc1)CCCC)c2ccc(cc2)CN3CC(OCC3)C
0.290909	O=C(Nc1c(C#N)cc(cc1)CCCC)c2ccc(cc2)CN3CC(OCC3)C
0.290909	O=C(Nc1c(C#N)cc(cc1)CCCC)c2ccc(cc2)CN3CC(OCC3)C
0.289855	O=C(Nc1ncc(NC(=O)c2cc(c(NC(=O)CC(C)C)cc2)C)cc1C)c3cc(O)ccc3
0.289855	O=C(Nc1ncc(NC(=O)c2cc(c(NC(=O)CC(C)C)cc2)C)cc1C)c3cc(O)ccc3
0.289855	O=C(Nc1ncc(NC(=O)c2cc(c(NC(=O)CC(C)C)cc2)C)cc1C)c3cc(O)ccc3
0.289855	O=C(Nc1ncc(NC(=O)c2cc(c(NC(=O)CC(C)C)cc2)C)cc1C)c3cc(O)ccc3
0.289855	O=C(Nc1ncc(NC(=O)c2cc(c(NC(=O)CC(C)C)cc2)C)cc1C)c3cc(O)ccc3
0.289855	O=C(Nc1ncc(NC(=O)c2cc(c(NC(=O)CC(C)C)cc2)C)cc1C)c3cc(O)ccc3
0.289855	O=C(Nc1ncc(NC(=O)c2cc(c(NC(=O)CC(C)C)cc2)C)cc1C)c3cc(O)ccc3
0.289855	O=C(Nc1ncc(NC(=O)c2cc(c(NC(=O)CC(C)C)cc2)C)cc1C)c3cc(O)ccc3
0.289377	O=C(Nc1c(N2CCN(CC2)CC)cccc1)c3ccc(cc3)CN4CC(=O)NCC4
0.289377	O=C(Nc1c(N2CCN(CC2)CC)cccc1)c3ccc(cc3)CN4CC(=O)NCC4
0.289377	O=C(Nc1c(N2CCN(CC2)CC)cccc1)c3ccc(cc3)CN4CC(=O)NCC4
0.289377	O=C(Nc1c(N2CCN(CC2)CC)cccc1)c3ccc(cc3)CN4CC(=O)NCC4
0.289377	O=C(Nc1c(N2CCN(CC2)CC)cccc1)c3ccc(cc3)CN4CC(=O)NCC4
0.289377	O=C(Nc1c(N2CCN(CC2)CC)cccc1)c3ccc(cc3)CN4CC(=O)NCC4
0.289377	O=C(Nc1c(N2CCN(CC2)CC)cccc1)c3ccc(cc3)CN4CC(=O)NCC4
0.289377	O=C(Nc1c(N2CCN(CC2)CC)cccc1)c3ccc(cc3)CN4CC(=O)NCC4
0.289377	O=C(Nc1c(N2CCN(CC2)CC)cccc1)c3ccc(cc3)CN4CC(=O)NCC4
0.289377	O=C(Nc1c(N2CCN(CC2)CC)cccc1)c3ccc(cc3)CN4CC(=O)NCC4
0.28866	O=C(N1CCN(CC=2ON=C(N2)c3ccccc3)CC1)c4ccc(Nc5c(OC)cc(OC)cc5)cc4
0.28866	O=C(N1CCN(CC=2ON=C(N2)c3ccccc3)CC1)c4ccc(Nc5c(OC)cc(OC)cc5)cc4
0.28866	O=C(N1CCN(CC=2ON=C(N2)c3ccccc3)CC1)c4ccc(Nc5c(OC)cc(OC)cc5)cc4
0.288462	FC(F)(F)c1ccc(cc1)CC(C(=O)Nc2nc(c3cnccc3)ccc2)CC
0.288462	FC(F)(F)c1ccc(cc1)CC(C(=O)Nc2nc(c3cnccc3)ccc2)CC
0.288462	FC(F)(F)c1ccc(cc1)CC(C(=O)Nc2nc(c3cnccc3)ccc2)CC
0.288136	S(=O)(=O)(Nc1ccc(OC)cc1)c2c(ccc(NC(=O)c3ccc(cc3)C4=NOC(=N4)c5ccc(F)cc5)c2)C
0.288136	S(=O)(=O)(Nc1ccc(OC)cc1)c2c(ccc(NC(=O)c3ccc(cc3)C4=NOC(=N4)c5ccc(F)cc5)c2)C
0.288136	S(=O)(=O)(Nc1ccc(OC)cc1)c2c(ccc(NC(=O)c3ccc(cc3)C4=NOC(=N4)c5ccc(F)cc5)c2)C
0.288136	S(=O)(=O)(Nc1ccc(OC)cc1)c2c(ccc(NC(=O)c3ccc(cc3)C4=NOC(=N4)c5ccc(F)cc5)c2)C
0.288136	S(=O)(=O)(Nc1ccc(OC)cc1)c2c(ccc(NC(=O)c3ccc(cc3)C4=NOC(=N4)c5ccc(F)cc5)c2)C
0.288136	S(=O)(=O)(Nc1ccc(OC)cc1)c2c(ccc(NC(=O)c3ccc(cc3)C4=NOC(=N4)c5ccc(F)cc5)c2)C
0.288136	S(=O)(=O)(Nc1ccc(OC)cc1)c2c(ccc(NC(=O)c3ccc(cc3)C4=NOC(=N4)c5ccc(F)cc5)c2)C
0.288136	S(=O)(=O)(Nc1ccc(OC)cc1)c2c(ccc(NC(=O)c3ccc(cc3)C4=NOC(=N4)c5ccc(F)cc5)c2)C
0.288136	S(=O)(=O)(Nc1ccc(OC)cc1)c2c(ccc(NC(=O)c3ccc(cc3)C4=NOC(=N4)c5ccc(F)cc5)c2)C
0.288136	S(=O)(=O)(Nc1ccc(OC)cc1)c2c(ccc(NC(=O)c3ccc(cc3)C4=NOC(=N4)c5ccc(F)cc5)c2)C
0.2875	Clc1c(cc(S(=O)(=O)N2CCN(CC2)CC)cc1)C(=O)Nc3c(ccc(c3)C=4ON=C(N4)C)C
0.2875	Clc1c(cc(S(=O)(=O)N2CCN(CC2)CC)cc1)C(=O)Nc3c(ccc(c3)C=4ON=C(N4)C)C
0.2875	Clc1c(cc(S(=O)(=O)N2CCN(CC2)CC)cc1)C(=O)Nc3c(ccc(c3)C=4ON=C(N4)C)C
0.2875	Clc1c(cc(S(=O)(=O)N2CCN(CC2)CC)cc1)C(=O)Nc3c(ccc(c3)C=4ON=C(N4)C)C
0.2875	Clc1c(cc(S(=O)(=O)N2CCN(CC2)CC)cc1)C(=O)Nc3c(ccc(c3)C=4ON=C(N4)C)C
0.2875	Clc1c(cc(S(=O)(=O)N2CCN(CC2)CC)cc1)C(=O)Nc3c(ccc(c3)C=4ON=C(N4)C)C
0.2875	Clc1c(cc(S(=O)(=O)N2CCN(CC2)CC)cc1)C(=O)Nc3c(ccc(c3)C=4ON=C(N4)C)C
0.2875	Clc1c(cc(S(=O)(=O)N2CCN(CC2)CC)cc1)C(=O)Nc3c(ccc(c3)C=4ON=C(N4)C)C
0.2875	Clc1c(cc(S(=O)(=O)N2CCN(CC2)CC)cc1)C(=O)Nc3c(ccc(c3)C=4ON=C(N4)C)C
0.2875	Clc1c(cc(S(=O)(=O)N2CCN(CC2)CC)cc1)C(=O)Nc3c(ccc(c3)C=4ON=C(N4)C)C
0.2875	O=C(OCC1c2c(c3c1cccc3)cccc2)NCC=4OC(C(=O)Nc5nc(c6cnccc6)ccc5)=CC4
0.2875	O=C(OCC1c2c(c3c1cccc3)cccc2)NCC=4OC(C(=O)Nc5nc(c6cnccc6)ccc5)=CC4
0.2875	O=C(OCC1c2c(c3c1cccc3)cccc2)NCC=4OC(C(=O)Nc5nc(c6cnccc6)ccc5)=CC4
0.287402	O=C(Nc1ccccc1)c2ccc(cc2)C(=O)NCC3OCCN(Cc4ccncc4)C3
0.287402	O=C(Nc1ccccc1)c2ccc(cc2)C(=O)NCC3OCCN(Cc4ccncc4)C3
0.287402	O=C(Nc1ccccc1)c2ccc(cc2)C(=O)NCC3OCCN(Cc4ccncc4)C3
0.287402	O=C(Nc1ccccc1)c2ccc(cc2)C(=O)NCC3OCCN(Cc4ccncc4)C3
0.287402	O=C(Nc1ccccc1)c2ccc(cc2)C(=O)NCC3OCCN(Cc4ccncc4)C3
0.287402	O=C(Nc1ccccc1)c2ccc(cc2)C(=O)NCC3OCCN(Cc4ccncc4)C3
0.287402	O=C(Nc1ccccc1)c2ccc(cc2)C(=O)NCC3OCCN(Cc4ccncc4)C3
0.287402	O=C(Nc1ccccc1)c2ccc(cc2)C(=O)NCC3OCCN(Cc4ccncc4)C3
0.287402	O=C(Nc1ccccc1)c2ccc(cc2)C(=O)NCC3OCCN(Cc4ccncc4)C3
0.287402	O=C(Nc1ccccc1)c2ccc(cc2)C(=O)NCC3OCCN(Cc4ccncc4)C3
0.287356	Fc1c(OCc2ccccc2)c(F)cc(c1)C(=O)Nc3ccc(cc3)CN4CCN(C(=O)C)CC4
0.287356	Fc1c(OCc2ccccc2)c(F)cc(c1)C(=O)Nc3ccc(cc3)CN4CCN(C(=O)C)CC4
0.287356	Fc1c(OCc2ccccc2)c(F)cc(c1)C(=O)Nc3ccc(cc3)CN4CCN(C(=O)C)CC4
0.287356	Fc1c(OCc2ccccc2)c(F)cc(c1)C(=O)Nc3ccc(cc3)CN4CCN(C(=O)C)CC4
0.287356	Fc1c(OCc2ccccc2)c(F)cc(c1)C(=O)Nc3ccc(cc3)CN4CCN(C(=O)C)CC4
0.287356	Fc1c(OCc2ccccc2)c(F)cc(c1)C(=O)Nc3ccc(cc3)CN4CCN(C(=O)C)CC4
0.287356	Fc1c(OCc2ccccc2)c(F)cc(c1)C(=O)Nc3ccc(cc3)CN4CCN(C(=O)C)CC4
0.287356	Fc1c(OCc2ccccc2)c(F)cc(c1)C(=O)Nc3ccc(cc3)CN4CCN(C(=O)C)CC4
0.287356	Fc1c(OCc2ccccc2)c(F)cc(c1)C(=O)Nc3ccc(cc3)CN4CCN(C(=O)C)CC4
0.287356	Fc1c(OCc2ccccc2)c(F)cc(c1)C(=O)Nc3ccc(cc3)CN4CCN(C(=O)C)CC4
0.286822	Clc1c(c2ncc(NC(=O)c3ccc(OC)cc3)cc2)ccc(Cl)c1
0.286822	Clc1c(c2ncc(NC(=O)c3ccc(OC)cc3)cc2)ccc(Cl)c1
0.286822	Clc1c(c2ncc(NC(=O)c3ccc(OC)cc3)cc2)ccc(Cl)c1
0.286822	Clc1c(c2ncc(NC(=O)c3ccc(OC)cc3)cc2)ccc(Cl)c1
0.286822	Clc1c(c2ncc(NC(=O)c3ccc(OC)cc3)cc2)ccc(Cl)c1
0.286822	Clc1c(c2ncc(NC(=O)c3ccc(OC)cc3)cc2)ccc(Cl)c1
0.286822	Clc1c(c2ncc(NC(=O)c3ccc(OC)cc3)cc2)ccc(Cl)c1
0.286822	Clc1c(c2ncc(NC(=O)c3ccc(OC)cc3)cc2)ccc(Cl)c1
0.286822	Clc1c(c2ncc(NC(=O)c3ccc(OC)cc3)cc2)ccc(Cl)c1
0.286822	Clc1c(c2ncc(NC(=O)c3ccc(OC)cc3)cc2)ccc(Cl)c1
0.286232	S(=O)(=O)(Nc1ccc(cc1)C(=O)Nc2ccc(cc2)C3=NOC=C3)c4c(cc(F)cc4)C
0.286232	S(=O)(=O)(Nc1ccc(cc1)C(=O)Nc2ccc(cc2)C3=NOC=C3)c4c(cc(F)cc4)C
0.286232	S(=O)(=O)(Nc1ccc(cc1)C(=O)Nc2ccc(cc2)C3=NOC=C3)c4c(cc(F)cc4)C
0.286232	S(=O)(=O)(Nc1ccc(cc1)C(=O)Nc2ccc(cc2)C3=NOC=C3)c4c(cc(F)cc4)C
0.286232	S(=O)(=O)(Nc1ccc(cc1)C(=O)Nc2ccc(cc2)C3=NOC=C3)c4c(cc(F)cc4)C
0.286232	S(=O)(=O)(Nc1ccc(cc1)C(=O)Nc2ccc(cc2)C3=NOC=C3)c4c(cc(F)cc4)C
0.286232	S(=O)(=O)(Nc1ccc(cc1)C(=O)Nc2ccc(cc2)C3=NOC=C3)c4c(cc(F)cc4)C
0.286232	S(=O)(=O)(Nc1ccc(cc1)C(=O)Nc2ccc(cc2)C3=NOC=C3)c4c(cc(F)cc4)C
0.286232	S(=O)(=O)(Nc1ccc(cc1)C(=O)Nc2ccc(cc2)C3=NOC=C3)c4c(cc(F)cc4)C
0.286232	S(=O)(=O)(Nc1ccc(cc1)C(=O)Nc2ccc(cc2)C3=NOC=C3)c4c(cc(F)cc4)C
0.285714	O=C(NCC1OCCN(Cc2ccncc2)C1)c3ccc(Nc4c(OC)cc(OC)cc4)cc3
0.285714	O=C(NCC1OCCN(Cc2ccncc2)C1)c3ccc(Nc4c(OC)cc(OC)cc4)cc3
0.285714	O=C(NCC1OCCN(Cc2ccncc2)C1)c3ccc(Nc4c(OC)cc(OC)cc4)cc3
0.285714	O=C(NCC1OCCN(Cc2ccncc2)C1)c3ccc(Nc4c(OC)cc(OC)cc4)cc3
0.285714	O=C(NCC1OCCN(Cc2ccncc2)C1)c3ccc(Nc4c(OC)cc(OC)cc4)cc3
0.285714	O=C(NCC1OCCN(Cc2ccncc2)C1)c3ccc(Nc4c(OC)cc(OC)cc4)cc3
0.285714	O=C(NCC1OCCN(Cc2ccncc2)C1)c3ccc(Nc4c(OC)cc(OC)cc4)cc3
0.285714	O=C(NCC1OCCN(Cc2ccncc2)C1)c3ccc(Nc4c(OC)cc(OC)cc4)cc3
0.285714	O=C(NCC1OCCN(Cc2ccncc2)C1)c3ccc(Nc4c(OC)cc(OC)cc4)cc3
0.285714	O=C(NCC1OCCN(Cc2ccncc2)C1)c3ccc(Nc4c(OC)cc(OC)cc4)cc3
0.285235	S1C(C(=O)Nc2c(cc(cc2)C=3ON=C(N3)c4cc(ncc4)N(C)C)C)=CC=C1
0.285235	S1C(C(=O)Nc2c(cc(cc2)C=3ON=C(N3)c4cc(ncc4)N(C)C)C)=CC=C1
0.285235	S1C(C(=O)Nc2c(cc(cc2)C=3ON=C(N3)c4cc(ncc4)N(C)C)C)=CC=C1
0.285235	S1C(C(=O)Nc2c(cc(cc2)C=3ON=C(N3)c4cc(ncc4)N(C)C)C)=CC=C1
0.285235	S1C(C(=O)Nc2c(cc(cc2)C=3ON=C(N3)c4cc(ncc4)N(C)C)C)=CC=C1
0.285235	S1C(C(=O)Nc2c(cc(cc2)C=3ON=C(N3)c4cc(ncc4)N(C)C)C)=CC=C1
0.285235	S1C(C(=O)Nc2c(cc(cc2)C=3ON=C(N3)c4cc(ncc4)N(C)C)C)=CC=C1
0.285235	S1C(C(=O)Nc2c(cc(cc2)C=3ON=C(N3)c4cc(ncc4)N(C)C)C)=CC=C1
0.285235	S1C(C(=O)Nc2c(cc(cc2)C=3ON=C(N3)c4cc(ncc4)N(C)C)C)=CC=C1
0.285235	S1C(C(=O)Nc2c(cc(cc2)C=3ON=C(N3)c4cc(ncc4)N(C)C)C)=CC=C1
0.285235	Clc1c(ccc(NC(=O)OCC)c1)C=2ON=C(N2)c3c(c4ccc(cc4)CN5CCOCC5)cccc3
0.285235	Clc1c(ccc(NC(=O)OCC)c1)C=2ON=C(N2)c3c(c4ccc(cc4)CN5CCOCC5)cccc3
0.285199	O=C(Nc1c(NC(C)C)ccc(c1)C)C2=CC(=O)NC(c3ccccc3)=C2
0.285199	O=C(Nc1c(NC(C)C)ccc(c1)C)C2=CC(=O)NC(c3ccccc3)=C2
0.285199	O=C(Nc1c(NC(C)C)ccc(c1)C)C2=CC(=O)NC(c3ccccc3)=C2
0.285199	O=C(Nc1c(NC(C)C)ccc(c1)C)C2=CC(=O)NC(c3ccccc3)=C2
0.285199	O=C(Nc1c(NC(C)C)ccc(c1)C)C2=CC(=O)NC(c3ccccc3)=C2
0.285199	O=C(Nc1c(NC(C)C)ccc(c1)C)C2=CC(=O)NC(c3ccccc3)=C2
0.285199	O=C(Nc1c(NC(C)C)ccc(c1)C)C2=CC(=O)NC(c3ccccc3)=C2
0.285199	O=C(Nc1c(NC(C)C)ccc(c1)C)C2=CC(=O)NC(c3ccccc3)=C2
0.285199	O=C(Nc1c(NC(C)C)ccc(c1)C)C2=CC(=O)NC(c3ccccc3)=C2
0.285199	O=C(Nc1c(NC(C)C)ccc(c1)C)C2=CC(=O)NC(c3ccccc3)=C2
0.285156	Brc1cc(c(cc1)C(=O)Nc2nc(ccn2)C(C)C)C
0.285156	Brc1cc(c(cc1)C(=O)Nc2nc(ccn2)C(C)C)C
0.285156	Brc1cc(c(cc1)C(=O)Nc2nc(ccn2)C(C)C)C
0.285156	Brc1cc(c(cc1)C(=O)Nc2nc(ccn2)C(C)C)C
0.285156	Brc1cc(c(cc1)C(=O)Nc2nc(ccn2)C(C)C)C
0.285156	Brc1cc(c(cc1)C(=O)Nc2nc(ccn2)C(C)C)C
0.285156	Brc1cc(c(cc1)C(=O)Nc2nc(ccn2)C(C)C)C
0.285156	Brc1cc(c(cc1)C(=O)Nc2nc(ccn2)C(C)C)C
0.285156	Brc1cc(c(cc1)C(=O)Nc2nc(ccn2)C(C)C)C
0.285156	Brc1cc(c(cc1)C(=O)Nc2nc(ccn2)C(C)C)C
0.285106	Clc1cc(NC(=O)c2ccc(cc2)C(=O)Nc3ccccc3)c(NC(C)C)cc1
0.285106	Clc1cc(NC(=O)c2ccc(cc2)C(=O)Nc3ccccc3)c(NC(C)C)cc1
0.285106	Clc1cc(NC(=O)c2ccc(cc2)C(=O)Nc3ccccc3)c(NC(C)C)cc1
0.285106	Clc1cc(NC(=O)c2ccc(cc2)C(=O)Nc3ccccc3)c(NC(C)C)cc1
0.285106	Clc1cc(NC(=O)c2ccc(cc2)C(=O)Nc3ccccc3)c(NC(C)C)cc1
0.285106	Clc1cc(NC(=O)c2ccc(cc2)C(=O)Nc3ccccc3)c(NC(C)C)cc1
0.285106	Clc1cc(NC(=O)c2ccc(cc2)C(=O)Nc3ccccc3)c(NC(C)C)cc1
0.28479	FC(F)(F)c1c(NC(=O)C(=O)NC2CCN(Cc3cc(C#N)ccc3)CC2)ccc(NC(=O)C4=COC=C4)c1
0.28479	FC(F)(F)c1c(NC(=O)C(=O)NC2CCN(Cc3cc(C#N)ccc3)CC2)ccc(NC(=O)C4=COC=C4)c1
0.284698	O=C(Nc1c(cc(c2ccccc2)cc1)C)c3c(nc(cc3)C(C)C)CC
0.284698	O=C(Nc1c(cc(c2ccccc2)cc1)C)c3c(nc(cc3)C(C)C)CC
0.284698	O=C(Nc1c(cc(c2ccccc2)cc1)C)c3c(nc(cc3)C(C)C)CC
0.284698	O=C(Nc1c(cc(c2ccccc2)cc1)C)c3c(nc(cc3)C(C)C)CC
0.284698	O=C(Nc1c(cc(c2ccccc2)cc1)C)c3c(nc(cc3)C(C)C)CC
0.284698	O=C(Nc1c(cc(c2ccccc2)cc1)C)c3c(nc(cc3)C(C)C)CC
0.284698	O=C(Nc1c(cc(c2ccccc2)cc1)C)c3c(nc(cc3)C(C)C)CC
0.284698	O=C(Nc1c(cc(c2ccccc2)cc1)C)c3c(nc(cc3)C(C)C)CC
0.284698	O=C(Nc1c(cc(c2ccccc2)cc1)C)c3c(nc(cc3)C(C)C)CC
0.284698	O=C(Nc1c(cc(c2ccccc2)cc1)C)c3c(nc(cc3)C(C)C)CC
0.284585	Clc1c(cc(O)cc1)C(=O)Nc2ccc(cc2)CN3CCC(O)CC3
0.284047	Clc1cc(Nc2ccccc2)c(NC(=O)c3c(cc(F)cc3)C)cc1
0.284047	Clc1cc(Nc2ccccc2)c(NC(=O)c3c(cc(F)cc3)C)cc1
0.284047	Clc1cc(Nc2ccccc2)c(NC(=O)c3c(cc(F)cc3)C)cc1
0.284047	Clc1cc(Nc2ccccc2)c(NC(=O)c3c(cc(F)cc3)C)cc1
0.284047	Clc1cc(Nc2ccccc2)c(NC(=O)c3c(cc(F)cc3)C)cc1
0.284047	Clc1cc(Nc2ccccc2)c(NC(=O)c3c(cc(F)cc3)C)cc1
0.284047	Clc1cc(Nc2ccccc2)c(NC(=O)c3c(cc(F)cc3)C)cc1
0.284047	Clc1cc(Nc2ccccc2)c(NC(=O)c3c(cc(F)cc3)C)cc1
0.284047	Clc1cc(Nc2ccccc2)c(NC(=O)c3c(cc(F)cc3)C)cc1
0.284047	Clc1cc(Nc2ccccc2)c(NC(=O)c3c(cc(F)cc3)C)cc1
0.283217	Clc1c(ccc(NC(=O)c2cc(Nc3nnc(cc3)C)ccc2)c1)C(=O)N4CCOCC4
0.283217	Clc1c(ccc(NC(=O)c2cc(Nc3nnc(cc3)C)ccc2)c1)C(=O)N4CCOCC4
0.283217	Clc1c(ccc(NC(=O)c2cc(Nc3nnc(cc3)C)ccc2)c1)C(=O)N4CCOCC4
0.283217	Clc1c(ccc(NC(=O)c2cc(Nc3nnc(cc3)C)ccc2)c1)C(=O)N4CCOCC4
0.283217	Clc1c(ccc(NC(=O)c2cc(Nc3nnc(cc3)C)ccc2)c1)C(=O)N4CCOCC4
0.283217	Clc1c(ccc(NC(=O)c2cc(Nc3nnc(cc3)C)ccc2)c1)C(=O)N4CCOCC4
0.283217	Clc1c(ccc(NC(=O)c2cc(Nc3nnc(cc3)C)ccc2)c1)C(=O)N4CCOCC4
0.283217	Clc1c(ccc(NC(=O)c2cc(Nc3nnc(cc3)C)ccc2)c1)C(=O)N4CCOCC4
0.283217	Clc1c(ccc(NC(=O)c2cc(Nc3nnc(cc3)C)ccc2)c1)C(=O)N4CCOCC4
0.283217	Clc1c(ccc(NC(=O)c2cc(Nc3nnc(cc3)C)ccc2)c1)C(=O)N4CCOCC4
0.281369	O=C(Nc1nc(ncc1)C#N)c2cc(ccc2)C3=NOC(O)=N3
0.280488	O=C(OC)c1c(ccc(NC(=O)c2ccc(cc2)C(=O)NCC=C)c1)C
0.280488	O=C(OC)c1c(ccc(NC(=O)c2ccc(cc2)C(=O)NCC=C)c1)C
0.280488	O=C(OC)c1c(ccc(NC(=O)c2ccc(cc2)C(=O)NCC=C)c1)C
0.280488	O=C(OC)c1c(ccc(NC(=O)c2ccc(cc2)C(=O)NCC=C)c1)C
0.280488	O=C(OC)c1c(ccc(NC(=O)c2ccc(cc2)C(=O)NCC=C)c1)C
0.280488	O=C(OC)c1c(ccc(NC(=O)c2ccc(cc2)C(=O)NCC=C)c1)C
0.280488	O=C(OC)c1c(ccc(NC(=O)c2ccc(cc2)C(=O)NCC=C)c1)C
0.280488	O=C(OC)c1c(ccc(NC(=O)c2ccc(cc2)C(=O)NCC=C)c1)C
0.280488	O=C(OC)c1c(ccc(NC(=O)c2ccc(cc2)C(=O)NCC=C)c1)C
0.280488	O=C(OC)c1c(ccc(NC(=O)c2ccc(cc2)C(=O)NCC=C)c1)C
0.280443	Brc1ccc(cc1)C(=O)Nc2ccc(cc2)CC=3ON=C(N3)c4cc(OC)c(OC)cc4
0.280443	Brc1ccc(cc1)C(=O)Nc2ccc(cc2)CC=3ON=C(N3)c4cc(OC)c(OC)cc4
0.280443	Brc1ccc(cc1)C(=O)Nc2ccc(cc2)CC=3ON=C(N3)c4cc(OC)c(OC)cc4
0.280443	Brc1ccc(cc1)C(=O)Nc2ccc(cc2)CC=3ON=C(N3)c4cc(OC)c(OC)cc4
0.280443	Brc1ccc(cc1)C(=O)Nc2ccc(cc2)CC=3ON=C(N3)c4cc(OC)c(OC)cc4
0.280443	Brc1ccc(cc1)C(=O)Nc2ccc(cc2)CC=3ON=C(N3)c4cc(OC)c(OC)cc4
0.280443	Brc1ccc(cc1)C(=O)Nc2ccc(cc2)CC=3ON=C(N3)c4cc(OC)c(OC)cc4
0.280443	Brc1ccc(cc1)C(=O)Nc2ccc(cc2)CC=3ON=C(N3)c4cc(OC)c(OC)cc4
0.280443	Brc1ccc(cc1)C(=O)Nc2ccc(cc2)CC=3ON=C(N3)c4cc(OC)c(OC)cc4
0.280443	Brc1ccc(cc1)C(=O)Nc2ccc(cc2)CC=3ON=C(N3)c4cc(OC)c(OC)cc4
0.280303	O=C(Nc1ncc(OC)cc1)c2cc(c(NC(=O)CC(C)C)cc2)C
0.280303	O=C(Nc1ncc(OC)cc1)c2cc(c(NC(=O)CC(C)C)cc2)C
0.280303	O=C(Nc1ncc(OC)cc1)c2cc(c(NC(=O)CC(C)C)cc2)C
0.280303	O=C(Nc1ncc(OC)cc1)c2cc(c(NC(=O)CC(C)C)cc2)C
0.280303	O=C(Nc1ncc(OC)cc1)c2cc(c(NC(=O)CC(C)C)cc2)C
0.280303	O=C(Nc1ncc(OC)cc1)c2cc(c(NC(=O)CC(C)C)cc2)C
0.280303	O=C(Nc1ncc(OC)cc1)c2cc(c(NC(=O)CC(C)C)cc2)C
0.280303	O=C(Nc1ncc(OC)cc1)c2cc(c(NC(=O)CC(C)C)cc2)C
0.280303	O=C(Nc1ncc(OC)cc1)c2cc(c(NC(=O)CC(C)C)cc2)C
0.280303	O=C(Nc1ncc(OC)cc1)c2cc(c(NC(=O)CC(C)C)cc2)C
0.280142	S1C(C(=O)Nc2c(cc(cc2)C=3ON=C(N3)c4cc(N)ccc4)C)=CC=C1
0.279835	Brc1ccc(cc1)C(=O)Nc2ccc(cc2)CC=3ON=C(N3)c4ccc(cc4)C
0.279835	Brc1ccc(cc1)C(=O)Nc2ccc(cc2)CC=3ON=C(N3)c4ccc(cc4)C
0.279835	Brc1ccc(cc1)C(=O)Nc2ccc(cc2)CC=3ON=C(N3)c4ccc(cc4)C
0.279835	Brc1ccc(cc1)C(=O)Nc2ccc(cc2)CC=3ON=C(N3)c4ccc(cc4)C
0.279835	Brc1ccc(cc1)C(=O)Nc2ccc(cc2)CC=3ON=C(N3)c4ccc(cc4)C
0.279835	Brc1ccc(cc1)C(=O)Nc2ccc(cc2)CC=3ON=C(N3)c4ccc(cc4)C
0.279835	Brc1ccc(cc1)C(=O)Nc2ccc(cc2)CC=3ON=C(N3)c4ccc(cc4)C
0.279835	Brc1ccc(cc1)C(=O)Nc2ccc(cc2)CC=3ON=C(N3)c4ccc(cc4)C
0.279835	Brc1ccc(cc1)C(=O)Nc2ccc(cc2)CC=3ON=C(N3)c4ccc(cc4)C
0.279835	Brc1ccc(cc1)C(=O)Nc2ccc(cc2)CC=3ON=C(N3)c4ccc(cc4)C
0.279835	Brc1ccc(cc1)C(=O)Nc2ccc(cc2)CC=3ON=C(N3)c4ccccc4
0.279835	Brc1ccc(cc1)C(=O)Nc2ccc(cc2)CC=3ON=C(N3)c4ccccc4
0.279835	Brc1ccc(cc1)C(=O)Nc2ccc(cc2)CC=3ON=C(N3)c4ccccc4
0.279835	Brc1ccc(cc1)C(=O)Nc2ccc(cc2)CC=3ON=C(N3)c4ccccc4
0.279835	Brc1ccc(cc1)C(=O)Nc2ccc(cc2)CC=3ON=C(N3)c4ccccc4
0.279835	Brc1ccc(cc1)C(=O)Nc2ccc(cc2)CC=3ON=C(N3)c4ccccc4
0.279835	Brc1ccc(cc1)C(=O)Nc2ccc(cc2)CC=3ON=C(N3)c4ccccc4
0.279835	Brc1ccc(cc1)C(=O)Nc2ccc(cc2)CC=3ON=C(N3)c4ccccc4
0.279835	Brc1ccc(cc1)C(=O)Nc2ccc(cc2)CC=3ON=C(N3)c4ccccc4
0.279835	Brc1ccc(cc1)C(=O)Nc2ccc(cc2)CC=3ON=C(N3)c4ccccc4
0.27972	S(=O)(=O)(Nc1c(ccc(c2nccnc2)c1)C)c3cc(c(NC(=O)OC)cc3)C
0.27972	S(=O)(=O)(Nc1c(ccc(c2nccnc2)c1)C)c3cc(c(NC(=O)OC)cc3)C
0.27972	S(=O)(=O)(Nc1c(ccc(c2nccnc2)c1)C)c3cc(c(NC(=O)OC)cc3)C
0.27972	S(=O)(=O)(Nc1c(ccc(c2nccnc2)c1)C)c3cc(c(NC(=O)OC)cc3)C
0.27972	S(=O)(=O)(Nc1c(ccc(c2nccnc2)c1)C)c3cc(c(NC(=O)OC)cc3)C
0.27972	S(=O)(=O)(Nc1c(ccc(c2nccnc2)c1)C)c3cc(c(NC(=O)OC)cc3)C
0.27972	S(=O)(=O)(Nc1c(ccc(c2nccnc2)c1)C)c3cc(c(NC(=O)OC)cc3)C
0.27972	S(=O)(=O)(Nc1c(ccc(c2nccnc2)c1)C)c3cc(c(NC(=O)OC)cc3)C
0.27972	S(=O)(=O)(Nc1c(ccc(c2nccnc2)c1)C)c3cc(c(NC(=O)OC)cc3)C
0.27972	S(=O)(=O)(Nc1c(ccc(c2nccnc2)c1)C)c3cc(c(NC(=O)OC)cc3)C
0.279693	Brc1c(ccc(c1)CN2CCN(CC=3N=C(SC3)c4ccc(OC)cc4)CC2)C
0.279693	Brc1c(ccc(c1)CN2CCN(CC=3N=C(SC3)c4ccc(OC)cc4)CC2)C
0.279693	Brc1c(ccc(c1)CN2CCN(CC=3N=C(SC3)c4ccc(OC)cc4)CC2)C
0.27957	Fc1c(ccc(NC(=O)c2ccc(Nc3c(OC)cc(OC)cc3)cc2)c1)C(=O)Nc4cc(ncc4)C
0.27957	Fc1c(ccc(NC(=O)c2ccc(Nc3c(OC)cc(OC)cc3)cc2)c1)C(=O)Nc4cc(ncc4)C
0.27957	Fc1c(ccc(NC(=O)c2ccc(Nc3c(OC)cc(OC)cc3)cc2)c1)C(=O)Nc4cc(ncc4)C
0.27957	Fc1c(ccc(NC(=O)c2ccc(Nc3c(OC)cc(OC)cc3)cc2)c1)C(=O)Nc4cc(ncc4)C
0.27957	Fc1c(ccc(NC(=O)c2ccc(Nc3c(OC)cc(OC)cc3)cc2)c1)C(=O)Nc4cc(ncc4)C
0.27957	Fc1c(ccc(NC(=O)c2ccc(Nc3c(OC)cc(OC)cc3)cc2)c1)C(=O)Nc4cc(ncc4)C
0.27957	Fc1c(ccc(NC(=O)c2ccc(Nc3c(OC)cc(OC)cc3)cc2)c1)C(=O)Nc4cc(ncc4)C
0.27957	Fc1c(ccc(NC(=O)c2ccc(Nc3c(OC)cc(OC)cc3)cc2)c1)C(=O)Nc4cc(ncc4)C
0.27957	Fc1c(ccc(NC(=O)c2ccc(Nc3c(OC)cc(OC)cc3)cc2)c1)C(=O)Nc4cc(ncc4)C
0.27957	Fc1c(ccc(NC(=O)c2ccc(Nc3c(OC)cc(OC)cc3)cc2)c1)C(=O)Nc4cc(ncc4)C
0.27931	O=C(NC(c1ncccc1)c2cnccc2)c3cc(c(NC(=O)CC(C)C)cc3)C
0.27931	O=C(NC(c1ncccc1)c2cnccc2)c3cc(c(NC(=O)CC(C)C)cc3)C
0.27931	O=C(NC(c1ncccc1)c2cnccc2)c3cc(c(NC(=O)CC(C)C)cc3)C
0.27931	O=C(NC(c1ncccc1)c2cnccc2)c3cc(c(NC(=O)CC(C)C)cc3)C
0.27907	O=C(NCCc1c(cncc1)C)c2ccc(NC(=O)Cc3cnccc3)cc2
0.278746	Clc1c(cc(S(=O)(=O)N2CCN(CC2)CC)cc1)C(=O)Nc3ccc(c4ncccn4)cc3
0.278746	Clc1c(cc(S(=O)(=O)N2CCN(CC2)CC)cc1)C(=O)Nc3ccc(c4ncccn4)cc3
0.278746	Clc1c(cc(S(=O)(=O)N2CCN(CC2)CC)cc1)C(=O)Nc3ccc(c4ncccn4)cc3
0.278746	Clc1c(cc(S(=O)(=O)N2CCN(CC2)CC)cc1)C(=O)Nc3ccc(c4ncccn4)cc3
0.278746	Clc1c(cc(S(=O)(=O)N2CCN(CC2)CC)cc1)C(=O)Nc3ccc(c4ncccn4)cc3
0.278746	Clc1c(cc(S(=O)(=O)N2CCN(CC2)CC)cc1)C(=O)Nc3ccc(c4ncccn4)cc3
0.278746	Clc1c(cc(S(=O)(=O)N2CCN(CC2)CC)cc1)C(=O)Nc3ccc(c4ncccn4)cc3
0.278746	Clc1c(cc(S(=O)(=O)N2CCN(CC2)CC)cc1)C(=O)Nc3ccc(c4ncccn4)cc3
0.278746	Clc1c(cc(S(=O)(=O)N2CCN(CC2)CC)cc1)C(=O)Nc3ccc(c4ncccn4)cc3
0.278746	Clc1c(cc(S(=O)(=O)N2CCN(CC2)CC)cc1)C(=O)Nc3ccc(c4ncccn4)cc3
0.278746	O=C(N1CCC(C(=O)Nc2ccc(c3nc(ncc3)C)cc2)CC1)C=4OC(=CC4)CC
0.278746	O=C(N1CCC(C(=O)Nc2ccc(c3nc(ncc3)C)cc2)CC1)C=4OC(=CC4)CC
0.278746	O=C(N1CCC(C(=O)Nc2ccc(c3nc(ncc3)C)cc2)CC1)C=4OC(=CC4)CC
0.278746	O=C(N1CCC(C(=O)Nc2ccc(c3nc(ncc3)C)cc2)CC1)C=4OC(=CC4)CC
0.278746	O=C(N1CCC(C(=O)Nc2ccc(c3nc(ncc3)C)cc2)CC1)C=4OC(=CC4)CC
0.278746	O=C(N1CCC(C(=O)Nc2ccc(c3nc(ncc3)C)cc2)CC1)C=4OC(=CC4)CC
0.278746	O=C(N1CCC(C(=O)Nc2ccc(c3nc(ncc3)C)cc2)CC1)C=4OC(=CC4)CC
0.278746	O=C(N1CCC(C(=O)Nc2ccc(c3nc(ncc3)C)cc2)CC1)C=4OC(=CC4)CC
0.278746	O=C(N1CCC(C(=O)Nc2ccc(c3nc(ncc3)C)cc2)CC1)C=4OC(=CC4)CC
0.277978	Brc1cc(c(cc1)C(=O)Nc2c(nc(N3CCN(CC3)C)cc2)C)C
0.277978	Brc1cc(c(cc1)C(=O)Nc2c(nc(N3CCN(CC3)C)cc2)C)C
0.277978	Brc1cc(c(cc1)C(=O)Nc2c(nc(N3CCN(CC3)C)cc2)C)C
0.277978	Brc1cc(c(cc1)C(=O)Nc2c(nc(N3CCN(CC3)C)cc2)C)C
0.277978	Brc1cc(c(cc1)C(=O)Nc2c(nc(N3CCN(CC3)C)cc2)C)C
0.277978	Brc1cc(c(cc1)C(=O)Nc2c(nc(N3CCN(CC3)C)cc2)C)C
0.277978	Brc1cc(c(cc1)C(=O)Nc2c(nc(N3CCN(CC3)C)cc2)C)C
0.277978	Brc1cc(c(cc1)C(=O)Nc2c(nc(N3CCN(CC3)C)cc2)C)C
0.277978	Brc1cc(c(cc1)C(=O)Nc2c(nc(N3CCN(CC3)C)cc2)C)C
0.277978	Brc1cc(c(cc1)C(=O)Nc2c(nc(N3CCN(CC3)C)cc2)C)C
0.277592	O=C(N(CC=1ON=C(N1)c2cnccc2)C)c3ccc(Nc4c(OC)cc(OC)cc4)cc3
0.277592	O=C(N(CC=1ON=C(N1)c2cnccc2)C)c3ccc(Nc4c(OC)cc(OC)cc4)cc3
0.277592	O=C(N(CC=1ON=C(N1)c2cnccc2)C)c3ccc(Nc4c(OC)cc(OC)cc4)cc3
0.277592	O=C(N(CC=1ON=C(N1)c2cnccc2)C)c3ccc(Nc4c(OC)cc(OC)cc4)cc3
0.277592	O=C(N(CC=1ON=C(N1)c2cnccc2)C)c3ccc(Nc4c(OC)cc(OC)cc4)cc3
0.277592	O=C(N(CC=1ON=C(N1)c2cnccc2)C)c3ccc(Nc4c(OC)cc(OC)cc4)cc3
0.277592	O=C(N(CC=1ON=C(N1)c2cnccc2)C)c3ccc(Nc4c(OC)cc(OC)cc4)cc3
0.277592	O=C(N(CC=1ON=C(N1)c2cnccc2)C)c3ccc(Nc4c(OC)cc(OC)cc4)cc3
0.277592	O=C(N(CC=1ON=C(N1)c2cnccc2)C)c3ccc(Nc4c(OC)cc(OC)cc4)cc3
0.277592	O=C(N(CC=1ON=C(N1)c2cnccc2)C)c3ccc(Nc4c(OC)cc(OC)cc4)cc3
0.277567	S1N=C(N=C1NC(=O)c2ccc(cc2)C3=NOC(=N3)c4ccc(F)cc4)c5cnccc5
0.277567	S1N=C(N=C1NC(=O)c2ccc(cc2)C3=NOC(=N3)c4ccc(F)cc4)c5cnccc5
0.277567	S1N=C(N=C1NC(=O)c2ccc(cc2)C3=NOC(=N3)c4ccc(F)cc4)c5cnccc5
0.277567	S1N=C(N=C1NC(=O)c2ccc(cc2)C3=NOC(=N3)c4ccc(F)cc4)c5cnccc5
0.277567	S1N=C(N=C1NC(=O)c2ccc(cc2)C3=NOC(=N3)c4ccc(F)cc4)c5cnccc5
0.277567	S1N=C(N=C1NC(=O)c2ccc(cc2)C3=NOC(=N3)c4ccc(F)cc4)c5cnccc5
0.277567	S1N=C(N=C1NC(=O)c2ccc(cc2)C3=NOC(=N3)c4ccc(F)cc4)c5cnccc5
0.277567	S1N=C(N=C1NC(=O)c2ccc(cc2)C3=NOC(=N3)c4ccc(F)cc4)c5cnccc5
0.277567	S1N=C(N=C1NC(=O)c2ccc(cc2)C3=NOC(=N3)c4ccc(F)cc4)c5cnccc5
0.277567	S1N=C(N=C1NC(=O)c2ccc(cc2)C3=NOC(=N3)c4ccc(F)cc4)c5cnccc5
0.277311	O=C(Nc1cc(OCCN)ccc1)c2cc(c3ccc(cc3)CN)ccc2
0.277311	O=C(Nc1cc(OCCN)ccc1)c2cc(c3ccc(cc3)CN)ccc2
0.277311	O=C(Nc1cc(OCCN)ccc1)c2cc(c3ccc(cc3)CN)ccc2
0.277311	O=C(Nc1cc(OCCN)ccc1)c2cc(c3ccc(cc3)CN)ccc2
0.277311	O=C(Nc1cc(OCCN)ccc1)c2cc(c3ccc(cc3)CN)ccc2
0.277311	O=C(Nc1cc(OCCN)ccc1)c2cc(c3ccc(cc3)CN)ccc2
0.277311	O=C(Nc1cc(OCCN)ccc1)c2cc(c3ccc(cc3)CN)ccc2
0.277311	O=C(Nc1cc(OCCN)ccc1)c2cc(c3ccc(cc3)CN)ccc2
0.277311	O=C(Nc1cc(OCCN)ccc1)c2cc(c3ccc(cc3)CN)ccc2
0.277311	O=C(Nc1cc(OCCN)ccc1)c2cc(c3ccc(cc3)CN)ccc2
0.277193	Brc1cc(ccc1)COc2c(Cl)cc(cc2)C(=O)Nc3nc(ccn3)C(C)C
0.277193	Brc1cc(ccc1)COc2c(Cl)cc(cc2)C(=O)Nc3nc(ccn3)C(C)C
0.277193	Brc1cc(ccc1)COc2c(Cl)cc(cc2)C(=O)Nc3nc(ccn3)C(C)C
0.277193	Brc1cc(ccc1)COc2c(Cl)cc(cc2)C(=O)Nc3nc(ccn3)C(C)C
0.277193	Brc1cc(ccc1)COc2c(Cl)cc(cc2)C(=O)Nc3nc(ccn3)C(C)C
0.277193	Brc1cc(ccc1)COc2c(Cl)cc(cc2)C(=O)Nc3nc(ccn3)C(C)C
0.277193	Brc1cc(ccc1)COc2c(Cl)cc(cc2)C(=O)Nc3nc(ccn3)C(C)C
0.277193	Brc1cc(ccc1)COc2c(Cl)cc(cc2)C(=O)Nc3nc(ccn3)C(C)C
0.277193	Brc1cc(ccc1)COc2c(Cl)cc(cc2)C(=O)Nc3nc(ccn3)C(C)C
0.277193	Brc1cc(ccc1)COc2c(Cl)cc(cc2)C(=O)Nc3nc(ccn3)C(C)C
0.276978	Brc1c(SCc2ccccc2)ccc(NC(=O)c3cc(c(cc3)C)C(=O)OC)c1
0.276978	Brc1c(SCc2ccccc2)ccc(NC(=O)c3cc(c(cc3)C)C(=O)OC)c1
0.276978	Brc1c(SCc2ccccc2)ccc(NC(=O)c3cc(c(cc3)C)C(=O)OC)c1
0.276978	Brc1c(SCc2ccccc2)ccc(NC(=O)c3cc(c(cc3)C)C(=O)OC)c1
0.276978	Brc1c(SCc2ccccc2)ccc(NC(=O)c3cc(c(cc3)C)C(=O)OC)c1
0.276978	Brc1c(SCc2ccccc2)ccc(NC(=O)c3cc(c(cc3)C)C(=O)OC)c1
0.27668	Fc1ccc(c2nc(ccc2)C(=O)Nc3cnc(N(C)C)cc3)cc1
0.27668	Fc1ccc(c2nc(ccc2)C(=O)Nc3cnc(N(C)C)cc3)cc1
0.27668	Fc1ccc(c2nc(ccc2)C(=O)Nc3cnc(N(C)C)cc3)cc1
0.27668	Fc1ccc(c2nc(ccc2)C(=O)Nc3cnc(N(C)C)cc3)cc1
0.27668	Fc1ccc(c2nc(ccc2)C(=O)Nc3cnc(N(C)C)cc3)cc1
0.27668	Fc1ccc(c2nc(ccc2)C(=O)Nc3cnc(N(C)C)cc3)cc1
0.27668	Fc1ccc(c2nc(ccc2)C(=O)Nc3cnc(N(C)C)cc3)cc1
0.276423	O=C(Nc1cc(ccc1)CCN2CCC(CC2)C)c3ccc(cc3)C(=O)NCC=C
0.276423	O=C(Nc1cc(ccc1)CCN2CCC(CC2)C)c3ccc(cc3)C(=O)NCC=C
0.276423	O=C(Nc1cc(ccc1)CCN2CCC(CC2)C)c3ccc(cc3)C(=O)NCC=C
0.276423	O=C(Nc1cc(ccc1)CCN2CCC(CC2)C)c3ccc(cc3)C(=O)NCC=C
0.276423	O=C(Nc1cc(ccc1)CCN2CCC(CC2)C)c3ccc(cc3)C(=O)NCC=C
0.276094	O=C(Nc1ncc(N2CCN(C(=O)C3CC3)CC2)cc1)c4cc(c(NC(=O)CC(C)C)cc4)C
0.276094	O=C(Nc1ncc(N2CCN(C(=O)C3CC3)CC2)cc1)c4cc(c(NC(=O)CC(C)C)cc4)C
0.276094	O=C(Nc1ncc(N2CCN(C(=O)C3CC3)CC2)cc1)c4cc(c(NC(=O)CC(C)C)cc4)C
0.275862	Fc1c(c2ccc(cc2)C(=O)Nc3cc([N+]([O-])=O)ccc3)cc(F)c(c1)C
0.275862	Fc1c(c2ccc(cc2)C(=O)Nc3cc([N+]([O-])=O)ccc3)cc(F)c(c1)C
0.275862	Fc1c(c2ccc(cc2)C(=O)Nc3cc([N+]([O-])=O)ccc3)cc(F)c(c1)C
0.275862	Fc1c(c2ccc(cc2)C(=O)Nc3cc([N+]([O-])=O)ccc3)cc(F)c(c1)C
0.275862	Fc1c(c2ccc(cc2)C(=O)Nc3cc([N+]([O-])=O)ccc3)cc(F)c(c1)C
0.275472	S1C(C(=O)Nc2c(cc(cc2)C=3ON=CN3)C)=CC=C1
0.275472	S1C(C(=O)Nc2c(cc(cc2)C=3ON=CN3)C)=CC=C1
0.275472	S1C(C(=O)Nc2c(cc(cc2)C=3ON=CN3)C)=CC=C1
0.275472	S1C(C(=O)Nc2c(cc(cc2)C=3ON=CN3)C)=CC=C1
0.275472	S1C(C(=O)Nc2c(cc(cc2)C=3ON=CN3)C)=CC=C1
0.275472	S1C(C(=O)Nc2c(cc(cc2)C=3ON=CN3)C)=CC=C1
0.275472	S1C(C(=O)Nc2c(cc(cc2)C=3ON=CN3)C)=CC=C1
0.275472	S1C(C(=O)Nc2c(cc(cc2)C=3ON=CN3)C)=CC=C1
0.275472	S1C(C(=O)Nc2c(cc(cc2)C=3ON=CN3)C)=CC=C1
0.275472	S1C(C(=O)Nc2c(cc(cc2)C=3ON=CN3)C)=CC=C1
0.275194	Brc1c(Cl)cc(NC(=O)c2cc(c(NC(=O)CC(C)C)cc2)C)cc1
0.275194	Brc1c(Cl)cc(NC(=O)c2cc(c(NC(=O)CC(C)C)cc2)C)cc1
0.275194	Brc1c(Cl)cc(NC(=O)c2cc(c(NC(=O)CC(C)C)cc2)C)cc1
0.275194	Brc1c(Cl)cc(NC(=O)c2cc(c(NC(=O)CC(C)C)cc2)C)cc1
0.275194	Brc1c(Cl)cc(NC(=O)c2cc(c(NC(=O)CC(C)C)cc2)C)cc1
0.275194	Brc1c(Cl)cc(NC(=O)c2cc(c(NC(=O)CC(C)C)cc2)C)cc1
0.275194	Brc1c(Cl)cc(NC(=O)c2cc(c(NC(=O)CC(C)C)cc2)C)cc1
0.275194	Brc1c(Cl)cc(NC(=O)c2cc(c(NC(=O)CC(C)C)cc2)C)cc1
0.274914	Clc1ccc(cc1)C(=O)NC(C(=O)Nc2cc(c(O)cc2)CN3CCOCC3)Cc4ccccc4
0.274914	Clc1ccc(cc1)C(=O)NC(C(=O)Nc2cc(c(O)cc2)CN3CCOCC3)Cc4ccccc4
0.274809	FC(F)(F)c1ccc(c2c(NC(=O)N3CCN(Cc4ccc(cc4)C(F)(F)F)CC3)cncc2)cc1
0.274809	FC(F)(F)c1ccc(c2c(NC(=O)N3CCN(Cc4ccc(cc4)C(F)(F)F)CC3)cncc2)cc1
0.274809	FC(F)(F)c1ccc(c2c(NC(=O)N3CCN(Cc4ccc(cc4)C(F)(F)F)CC3)cncc2)cc1
0.274809	FC(F)(F)c1ccc(c2c(NC(=O)N3CCN(Cc4ccc(cc4)C(F)(F)F)CC3)cncc2)cc1
0.274809	FC(F)(F)c1ccc(c2c(NC(=O)N3CCN(Cc4ccc(cc4)C(F)(F)F)CC3)cncc2)cc1
0.274809	FC(F)(F)c1ccc(c2c(NC(=O)N3CCN(Cc4ccc(cc4)C(F)(F)F)CC3)cncc2)cc1
0.274809	FC(F)(F)c1ccc(c2c(NC(=O)N3CCN(Cc4ccc(cc4)C(F)(F)F)CC3)cncc2)cc1
0.274809	FC(F)(F)c1ccc(c2c(NC(=O)N3CCN(Cc4ccc(cc4)C(F)(F)F)CC3)cncc2)cc1
0.274809	FC(F)(F)c1ccc(c2c(NC(=O)N3CCN(Cc4ccc(cc4)C(F)(F)F)CC3)cncc2)cc1
0.274809	FC(F)(F)c1ccc(c2c(NC(=O)N3CCN(Cc4ccc(cc4)C(F)(F)F)CC3)cncc2)cc1
0.274809	O=C(Nc1cc2c(cc1)CCC2)c3cc(c(NC(=O)CC(C)C)cc3)C
0.274809	O=C(Nc1cc2c(cc1)CCC2)c3cc(c(NC(=O)CC(C)C)cc3)C
0.274809	O=C(Nc1cc2c(cc1)CCC2)c3cc(c(NC(=O)CC(C)C)cc3)C
0.274809	O=C(Nc1cc2c(cc1)CCC2)c3cc(c(NC(=O)CC(C)C)cc3)C
0.274809	O=C(Nc1cc2c(cc1)CCC2)c3cc(c(NC(=O)CC(C)C)cc3)C
0.274809	O=C(Nc1cc2c(cc1)CCC2)c3cc(c(NC(=O)CC(C)C)cc3)C
0.274809	O=C(Nc1cc2c(cc1)CCC2)c3cc(c(NC(=O)CC(C)C)cc3)C
0.274809	O=C(Nc1cc2c(cc1)CCC2)c3cc(c(NC(=O)CC(C)C)cc3)C
0.274809	O=C(Nc1cc2c(cc1)CCC2)c3cc(c(NC(=O)CC(C)C)cc3)C
0.274809	O=C(Nc1cc2c(cc1)CCC2)c3cc(c(NC(=O)CC(C)C)cc3)C
0.274576	Clc1c(Cl)ccc(c1)C(=O)Nc2cc(O)c(cc2)C(=O)NCC=3ON=C(c4ccccc4)C3
0.274576	Clc1c(Cl)ccc(c1)C(=O)Nc2cc(O)c(cc2)C(=O)NCC=3ON=C(c4ccccc4)C3
0.274576	Clc1c(Cl)ccc(c1)C(=O)Nc2cc(O)c(cc2)C(=O)NCC=3ON=C(c4ccccc4)C3
0.274306	O=C(Nc1cc2N=C(Nc2cc1)c3ncccc3)c4ccc(NC(=O)Cc5cnccc5)cc4
0.274306	O=C(Nc1cc2N=C(Nc2cc1)c3ncccc3)c4ccc(NC(=O)Cc5cnccc5)cc4
0.274306	O=C(Nc1cc2N=C(Nc2cc1)c3ncccc3)c4ccc(NC(=O)Cc5cnccc5)cc4
0.274306	O=C(Nc1cc2N=C(Nc2cc1)c3ncccc3)c4ccc(NC(=O)Cc5cnccc5)cc4
0.274306	O=C(Nc1cc2N=C(Nc2cc1)c3ncccc3)c4ccc(NC(=O)Cc5cnccc5)cc4
0.274306	O=C(Nc1cc2N=C(Nc2cc1)c3ncccc3)c4ccc(NC(=O)Cc5cnccc5)cc4
0.274306	O=C(Nc1cc2N=C(Nc2cc1)c3ncccc3)c4ccc(NC(=O)Cc5cnccc5)cc4
0.274306	O=C(Nc1cc2N=C(Nc2cc1)c3ncccc3)c4ccc(NC(=O)Cc5cnccc5)cc4
0.274262	FC(F)(F)c1c(NC)ccc(NC(=O)c2ccccc2)c1
0.273973	S(c1c(NC(=O)C)ccc(c1)C(=O)NCC2OCCN(Cc3ccncc3)C2)C
0.273973	S(c1c(NC(=O)C)ccc(c1)C(=O)NCC2OCCN(Cc3ccncc3)C2)C
0.273973	S(c1c(NC(=O)C)ccc(c1)C(=O)NCC2OCCN(Cc3ccncc3)C2)C
0.273973	S(c1c(NC(=O)C)ccc(c1)C(=O)NCC2OCCN(Cc3ccncc3)C2)C
0.273973	S(c1c(NC(=O)C)ccc(c1)C(=O)NCC2OCCN(Cc3ccncc3)C2)C
0.273973	S(c1c(NC(=O)C)ccc(c1)C(=O)NCC2OCCN(Cc3ccncc3)C2)C
0.273973	S(c1c(NC(=O)C)ccc(c1)C(=O)NCC2OCCN(Cc3ccncc3)C2)C
0.273973	S(c1c(NC(=O)C)ccc(c1)C(=O)NCC2OCCN(Cc3ccncc3)C2)C
0.273973	S(c1c(NC(=O)C)ccc(c1)C(=O)NCC2OCCN(Cc3ccncc3)C2)C
0.273973	S(c1c(NC(=O)C)ccc(c1)C(=O)NCC2OCCN(Cc3ccncc3)C2)C
0.273684	Clc1c(OCc2cnccc2)ccc(NC(=O)c3cc(S(=O)(=O)NC)ccc3)c1
0.273684	Clc1c(OCc2cnccc2)ccc(NC(=O)c3cc(S(=O)(=O)NC)ccc3)c1
0.273684	Clc1c(OCc2cnccc2)ccc(NC(=O)c3cc(S(=O)(=O)NC)ccc3)c1
0.273616	O=C(Nc1ccc(cc1)CN2CCN(C(=O)C)CC2)c3c4c(nc(c5ccccc5)c3)cccc4
0.273616	O=C(Nc1ccc(cc1)CN2CCN(C(=O)C)CC2)c3c4c(nc(c5ccccc5)c3)cccc4
0.273616	O=C(Nc1ccc(cc1)CN2CCN(C(=O)C)CC2)c3c4c(nc(c5ccccc5)c3)cccc4
0.273616	O=C(Nc1ccc(cc1)CN2CCN(C(=O)C)CC2)c3c4c(nc(c5ccccc5)c3)cccc4
0.273616	O=C(Nc1ccc(cc1)CN2CCN(C(=O)C)CC2)c3c4c(nc(c5ccccc5)c3)cccc4
0.273616	O=C(Nc1ccc(cc1)CN2CCN(C(=O)C)CC2)c3c4c(nc(c5ccccc5)c3)cccc4
0.273438	O=C(Nc1cc(ccc1)COCc2ccccc2)c3cc(ccc3)C4=NOC(O)=N4
0.273438	O=C(Nc1cc(ccc1)COCc2ccccc2)c3cc(ccc3)C4=NOC(O)=N4
0.273438	O=C(Nc1cc(ccc1)COCc2ccccc2)c3cc(ccc3)C4=NOC(O)=N4
0.273438	O=C(Nc1cc(ccc1)COCc2ccccc2)c3cc(ccc3)C4=NOC(O)=N4
0.273438	O=C(Nc1cc(ccc1)COCc2ccccc2)c3cc(ccc3)C4=NOC(O)=N4
0.273438	O=C(Nc1cc(ccc1)COCc2ccccc2)c3cc(ccc3)C4=NOC(O)=N4
0.273438	O=C(Nc1cc(ccc1)COCc2ccccc2)c3cc(ccc3)C4=NOC(O)=N4
0.273438	O=C(Nc1cc(ccc1)COCc2ccccc2)c3cc(ccc3)C4=NOC(O)=N4
0.273438	O=C(Nc1cc(ccc1)COCc2ccccc2)c3cc(ccc3)C4=NOC(O)=N4
0.273438	O=C(Nc1cc(ccc1)COCc2ccccc2)c3cc(ccc3)C4=NOC(O)=N4
0.273408	[O-][N+](=O)c1ccc(cc1)C=2OC(C(=O)Nc3c(cc(c4ccccc4)cc3)C)=CC2
0.273408	[O-][N+](=O)c1ccc(cc1)C=2OC(C(=O)Nc3c(cc(c4ccccc4)cc3)C)=CC2
0.273408	[O-][N+](=O)c1ccc(cc1)C=2OC(C(=O)Nc3c(cc(c4ccccc4)cc3)C)=CC2
0.273408	[O-][N+](=O)c1ccc(cc1)C=2OC(C(=O)Nc3c(cc(c4ccccc4)cc3)C)=CC2
0.273408	[O-][N+](=O)c1ccc(cc1)C=2OC(C(=O)Nc3c(cc(c4ccccc4)cc3)C)=CC2
0.273408	[O-][N+](=O)c1ccc(cc1)C=2OC(C(=O)Nc3c(cc(c4ccccc4)cc3)C)=CC2
0.273408	[O-][N+](=O)c1ccc(cc1)C=2OC(C(=O)Nc3c(cc(c4ccccc4)cc3)C)=CC2
0.273408	[O-][N+](=O)c1ccc(cc1)C=2OC(C(=O)Nc3c(cc(c4ccccc4)cc3)C)=CC2
0.273408	[O-][N+](=O)c1ccc(cc1)C=2OC(C(=O)Nc3c(cc(c4ccccc4)cc3)C)=CC2
0.273408	[O-][N+](=O)c1ccc(cc1)C=2OC(C(=O)Nc3c(cc(c4ccccc4)cc3)C)=CC2
0.273408	S(=O)(=O)(c1cc(ccc1)C(=O)Nc2c(cc(NC(=O)C(=O)N)cc2)C)C
0.27305	O=C(Nc1cc(ccc1)C2=NN=NN2C)c3cc(c(OCC)cc3)C
0.27305	O=C(Nc1cc(ccc1)C2=NN=NN2C)c3cc(c(OCC)cc3)C
0.27305	O=C(Nc1cc(ccc1)C2=NN=NN2C)c3cc(c(OCC)cc3)C
0.27305	O=C(Nc1cc(ccc1)C2=NN=NN2C)c3cc(c(OCC)cc3)C
0.27305	O=C(Nc1cc(ccc1)C2=NN=NN2C)c3cc(c(OCC)cc3)C
0.27305	O=C(Nc1cc(ccc1)C2=NN=NN2C)c3cc(c(OCC)cc3)C
0.27305	O=C(Nc1cc(ccc1)C2=NN=NN2C)c3cc(c(OCC)cc3)C
0.27305	O=C(Nc1cc(ccc1)C2=NN=NN2C)c3cc(c(OCC)cc3)C
0.27305	O=C(Nc1cc(ccc1)C2=NN=NN2C)c3cc(c(OCC)cc3)C
0.27305	O=C(Nc1cc(ccc1)C2=NN=NN2C)c3cc(c(OCC)cc3)C
0.272727	Clc1c(Cl)ccc(NC(=O)c2c(NC(=O)CSC3=NN=C(N3c4ccc(Cl)cc4)c5cnccc5)cccc2)c1
0.272727	Clc1c(Cl)ccc(NC(=O)c2c(NC(=O)CSC3=NN=C(N3c4ccc(Cl)cc4)c5cnccc5)cccc2)c1
0.272727	Clc1c(Cl)ccc(NC(=O)c2c(NC(=O)CSC3=NN=C(N3c4ccc(Cl)cc4)c5cnccc5)cccc2)c1
0.272727	Clc1c(Cl)ccc(NC(=O)c2c(NC(=O)CSC3=NN=C(N3c4ccc(Cl)cc4)c5cnccc5)cccc2)c1
0.272727	Clc1c(Cl)ccc(NC(=O)c2c(NC(=O)CSC3=NN=C(N3c4ccc(Cl)cc4)c5cnccc5)cccc2)c1
0.272727	Clc1c(Cl)ccc(NC(=O)c2c(NC(=O)CSC3=NN=C(N3c4ccc(Cl)cc4)c5cnccc5)cccc2)c1
0.272727	Clc1c(Cl)ccc(NC(=O)c2c(NC(=O)CSC3=NN=C(N3c4ccc(Cl)cc4)c5cnccc5)cccc2)c1
0.272727	Clc1c(Cl)ccc(NC(=O)c2c(NC(=O)CSC3=NN=C(N3c4ccc(Cl)cc4)c5cnccc5)cccc2)c1
0.272727	Clc1c(Cl)ccc(NC(=O)c2c(NC(=O)CSC3=NN=C(N3c4ccc(Cl)cc4)c5cnccc5)cccc2)c1
0.272727	Clc1c(Cl)ccc(NC(=O)c2c(NC(=O)CSC3=NN=C(N3c4ccc(Cl)cc4)c5cnccc5)cccc2)c1
0.272401	Fc1ccc(cc1)C=2ON=C(N2)c3ccc(cc3)C(=O)NC4=NN(C=N4)Cc5cnccc5
0.272401	Fc1ccc(cc1)C=2ON=C(N2)c3ccc(cc3)C(=O)NC4=NN(C=N4)Cc5cnccc5
0.272401	Fc1ccc(cc1)C=2ON=C(N2)c3ccc(cc3)C(=O)NC4=NN(C=N4)Cc5cnccc5
0.272401	Fc1ccc(cc1)C=2ON=C(N2)c3ccc(cc3)C(=O)NC4=NN(C=N4)Cc5cnccc5
0.272401	Fc1ccc(cc1)C=2ON=C(N2)c3ccc(cc3)C(=O)NC4=NN(C=N4)Cc5cnccc5
0.272401	Fc1ccc(cc1)C=2ON=C(N2)c3ccc(cc3)C(=O)NC4=NN(C=N4)Cc5cnccc5
0.272401	Fc1ccc(cc1)C=2ON=C(N2)c3ccc(cc3)C(=O)NC4=NN(C=N4)Cc5cnccc5
0.272401	Fc1ccc(cc1)C=2ON=C(N2)c3ccc(cc3)C(=O)NC4=NN(C=N4)Cc5cnccc5
0.272401	Fc1ccc(cc1)C=2ON=C(N2)c3ccc(cc3)C(=O)NC4=NN(C=N4)Cc5cnccc5
0.272401	Fc1ccc(cc1)C=2ON=C(N2)c3ccc(cc3)C(=O)NC4=NN(C=N4)Cc5cnccc5
0.272388	FC(F)(F)COC=1OC(C(=O)Nc2c(cc(c3ccccc3)cc2)C)=CC1
0.272388	FC(F)(F)COC=1OC(C(=O)Nc2c(cc(c3ccccc3)cc2)C)=CC1
0.272388	FC(F)(F)COC=1OC(C(=O)Nc2c(cc(c3ccccc3)cc2)C)=CC1
0.272388	FC(F)(F)COC=1OC(C(=O)Nc2c(cc(c3ccccc3)cc2)C)=CC1
0.272388	FC(F)(F)COC=1OC(C(=O)Nc2c(cc(c3ccccc3)cc2)C)=CC1
0.272388	FC(F)(F)COC=1OC(C(=O)Nc2c(cc(c3ccccc3)cc2)C)=CC1
0.272388	FC(F)(F)COC=1OC(C(=O)Nc2c(cc(c3ccccc3)cc2)C)=CC1
0.272388	FC(F)(F)COC=1OC(C(=O)Nc2c(cc(c3ccccc3)cc2)C)=CC1
0.272131	Clc1c(c2ncc(NC(=O)C3=C(SC=C3)NC(=O)c4ccc(cc4)CCCC)cc2)ccc(Cl)c1
0.272131	Clc1c(c2ncc(NC(=O)C3=C(SC=C3)NC(=O)c4ccc(cc4)CCCC)cc2)ccc(Cl)c1
0.272059	Clc1c(NC(=O)c2ccc(cc2)C3=NOC(=N3)c4ccc(F)cc4)cc(cc1)C(F)(F)F
0.272059	Clc1c(NC(=O)c2ccc(cc2)C3=NOC(=N3)c4ccc(F)cc4)cc(cc1)C(F)(F)F
0.272031	O=C(Nc1cc(OCCCN(C)C)ccc1)c2ccc(Nc3c(OC)cc(OC)cc3)cc2
0.272031	O=C(Nc1cc(OCCCN(C)C)ccc1)c2ccc(Nc3c(OC)cc(OC)cc3)cc2
0.272031	O=C(Nc1cc(OCCCN(C)C)ccc1)c2ccc(Nc3c(OC)cc(OC)cc3)cc2
0.272031	O=C(Nc1cc(OCCCN(C)C)ccc1)c2ccc(Nc3c(OC)cc(OC)cc3)cc2
0.272031	O=C(Nc1cc(OCCCN(C)C)ccc1)c2ccc(Nc3c(OC)cc(OC)cc3)cc2
0.272031	O=C(Nc1cc(OCCCN(C)C)ccc1)c2ccc(Nc3c(OC)cc(OC)cc3)cc2
0.272031	O=C(Nc1cc(OCCCN(C)C)ccc1)c2ccc(Nc3c(OC)cc(OC)cc3)cc2
0.272031	O=C(Nc1cc(OCCCN(C)C)ccc1)c2ccc(Nc3c(OC)cc(OC)cc3)cc2
0.272031	O=C(Nc1cc(OCCCN(C)C)ccc1)c2ccc(Nc3c(OC)cc(OC)cc3)cc2
0.272031	O=C(Nc1cc(OCCCN(C)C)ccc1)c2ccc(Nc3c(OC)cc(OC)cc3)cc2
0.271875	Clc1c(Cl)ccc(c1)C(=O)Nc2cc(O)c(cc2)C(=O)N3CCC(C(=O)Nc4ncccc4C)CC3
0.271875	Clc1c(Cl)ccc(c1)C(=O)Nc2cc(O)c(cc2)C(=O)N3CCC(C(=O)Nc4ncccc4C)CC3
0.271875	Clc1c(Cl)ccc(c1)C(=O)Nc2cc(O)c(cc2)C(=O)N3CCC(C(=O)Nc4ncccc4C)CC3
0.271875	Clc1c(Cl)ccc(c1)C(=O)Nc2cc(O)c(cc2)C(=O)N3CCC(C(=O)Nc4ncccc4C)CC3
0.271875	Clc1c(Cl)ccc(c1)C(=O)Nc2cc(O)c(cc2)C(=O)N3CCC(C(=O)Nc4ncccc4C)CC3
0.271875	Clc1c(Cl)ccc(c1)C(=O)Nc2cc(O)c(cc2)C(=O)N3CCC(C(=O)Nc4ncccc4C)CC3
0.271875	Clc1c(Cl)ccc(c1)C(=O)Nc2cc(O)c(cc2)C(=O)N3CCC(C(=O)Nc4ncccc4C)CC3
0.271875	Clc1c(Cl)ccc(c1)C(=O)Nc2cc(O)c(cc2)C(=O)N3CCC(C(=O)Nc4ncccc4C)CC3
0.271875	Clc1c(Cl)ccc(c1)C(=O)Nc2cc(O)c(cc2)C(=O)N3CCC(C(=O)Nc4ncccc4C)CC3
0.271875	Clc1c(Cl)ccc(c1)C(=O)Nc2cc(O)c(cc2)C(=O)N3CCC(C(=O)Nc4ncccc4C)CC3
0.271739	Brc1ccc(cc1)C(=O)Nc2ccc(cc2)CC=3ON=C(N3)c4cc(OC(C)C)ncc4
0.271739	Brc1ccc(cc1)C(=O)Nc2ccc(cc2)CC=3ON=C(N3)c4cc(OC(C)C)ncc4
0.271739	Brc1ccc(cc1)C(=O)Nc2ccc(cc2)CC=3ON=C(N3)c4cc(OC(C)C)ncc4
0.271739	Brc1ccc(cc1)C(=O)Nc2ccc(cc2)CC=3ON=C(N3)c4cc(OC(C)C)ncc4
0.271739	Brc1ccc(cc1)C(=O)Nc2ccc(cc2)CC=3ON=C(N3)c4cc(OC(C)C)ncc4
0.271739	Brc1ccc(cc1)C(=O)Nc2ccc(cc2)CC=3ON=C(N3)c4cc(OC(C)C)ncc4
0.271739	Brc1ccc(cc1)C(=O)Nc2ccc(cc2)CC=3ON=C(N3)c4cc(OC(C)C)ncc4
0.271739	Brc1ccc(cc1)C(=O)Nc2ccc(cc2)CC=3ON=C(N3)c4cc(OC(C)C)ncc4
0.271739	Brc1ccc(cc1)C(=O)Nc2ccc(cc2)CC=3ON=C(N3)c4cc(OC(C)C)ncc4
0.271739	Brc1ccc(cc1)C(=O)Nc2ccc(cc2)CC=3ON=C(N3)c4cc(OC(C)C)ncc4
0.271429	O=C(NCC=1ON=C(c2ccccc2)C1)c3ccc(Nc4c(OC)cc(OC)cc4)cc3
0.271429	O=C(NCC=1ON=C(c2ccccc2)C1)c3ccc(Nc4c(OC)cc(OC)cc4)cc3
0.271429	O=C(NCC=1ON=C(c2ccccc2)C1)c3ccc(Nc4c(OC)cc(OC)cc4)cc3
0.271429	O=C(NCC=1ON=C(c2ccccc2)C1)c3ccc(Nc4c(OC)cc(OC)cc4)cc3
0.271429	O=C(NCC=1ON=C(c2ccccc2)C1)c3ccc(Nc4c(OC)cc(OC)cc4)cc3
0.271429	O=C(NCC=1ON=C(c2ccccc2)C1)c3ccc(Nc4c(OC)cc(OC)cc4)cc3
0.271429	O=C(NCC=1ON=C(c2ccccc2)C1)c3ccc(Nc4c(OC)cc(OC)cc4)cc3
0.271429	O=C(NCC=1ON=C(c2ccccc2)C1)c3ccc(Nc4c(OC)cc(OC)cc4)cc3
0.271429	O=C(NCC=1ON=C(c2ccccc2)C1)c3ccc(Nc4c(OC)cc(OC)cc4)cc3
0.271429	O=C(NCC=1ON=C(c2ccccc2)C1)c3ccc(Nc4c(OC)cc(OC)cc4)cc3
0.271242	S(=O)(=O)(N(Cc1cnccc1)Cc2ccc(cc2)C(=O)NNC(=O)c3cc(c(NC(=O)CC(C)C)cc3)C)c4ccc(OC)cc4
0.271242	S(=O)(=O)(N(Cc1cnccc1)Cc2ccc(cc2)C(=O)NNC(=O)c3cc(c(NC(=O)CC(C)C)cc3)C)c4ccc(OC)cc4
0.271242	S(=O)(=O)(N(Cc1cnccc1)Cc2ccc(cc2)C(=O)NNC(=O)c3cc(c(NC(=O)CC(C)C)cc3)C)c4ccc(OC)cc4
0.271242	S(=O)(=O)(N(Cc1cnccc1)Cc2ccc(cc2)C(=O)NNC(=O)c3cc(c(NC(=O)CC(C)C)cc3)C)c4ccc(OC)cc4
0.271242	S(=O)(=O)(N(Cc1cnccc1)Cc2ccc(cc2)C(=O)NNC(=O)c3cc(c(NC(=O)CC(C)C)cc3)C)c4ccc(OC)cc4
0.271127	O=C(NC=1C=NN(C1)C2CCN(CC2)C)c3ccc(Nc4c(OC)cc(OC)cc4)cc3
0.271127	O=C(NC=1C=NN(C1)C2CCN(CC2)C)c3ccc(Nc4c(OC)cc(OC)cc4)cc3
0.271127	O=C(NC=1C=NN(C1)C2CCN(CC2)C)c3ccc(Nc4c(OC)cc(OC)cc4)cc3
0.271127	O=C(NC=1C=NN(C1)C2CCN(CC2)C)c3ccc(Nc4c(OC)cc(OC)cc4)cc3
0.271127	O=C(NC=1C=NN(C1)C2CCN(CC2)C)c3ccc(Nc4c(OC)cc(OC)cc4)cc3
0.270992	O=C(Nc1c(NC(C)C)ccc(c1)C)c2ccc(Nc3c(OC)cc(OC)cc3)cc2
0.270992	O=C(Nc1c(NC(C)C)ccc(c1)C)c2ccc(Nc3c(OC)cc(OC)cc3)cc2
0.270992	O=C(Nc1c(NC(C)C)ccc(c1)C)c2ccc(Nc3c(OC)cc(OC)cc3)cc2
0.270992	O=C(Nc1c(NC(C)C)ccc(c1)C)c2ccc(Nc3c(OC)cc(OC)cc3)cc2
0.270992	O=C(Nc1c(NC(C)C)ccc(c1)C)c2ccc(Nc3c(OC)cc(OC)cc3)cc2
0.270992	O=C(Nc1c(NC(C)C)ccc(c1)C)c2ccc(Nc3c(OC)cc(OC)cc3)cc2
0.270992	O=C(Nc1c(NC(C)C)ccc(c1)C)c2ccc(Nc3c(OC)cc(OC)cc3)cc2
0.270992	O=C(Nc1c(NC(C)C)ccc(c1)C)c2ccc(Nc3c(OC)cc(OC)cc3)cc2
0.270992	O=C(Nc1c(NC(C)C)ccc(c1)C)c2ccc(Nc3c(OC)cc(OC)cc3)cc2
0.270992	O=C(Nc1c(NC(C)C)ccc(c1)C)c2ccc(Nc3c(OC)cc(OC)cc3)cc2
0.270175	O=C(NNC(=O)C=1NN=C(c2ccc(OC)cc2)C1)c3cc(c(NC(=O)CC(C)C)cc3)C
0.270175	O=C(NNC(=O)C=1NN=C(c2ccc(OC)cc2)C1)c3cc(c(NC(=O)CC(C)C)cc3)C
0.270175	O=C(NNC(=O)C=1NN=C(c2ccc(OC)cc2)C1)c3cc(c(NC(=O)CC(C)C)cc3)C
0.270175	O=C(NNC(=O)C=1NN=C(c2ccc(OC)cc2)C1)c3cc(c(NC(=O)CC(C)C)cc3)C
0.270175	O=C(NNC(=O)C=1NN=C(c2ccc(OC)cc2)C1)c3cc(c(NC(=O)CC(C)C)cc3)C
0.270175	O=C(NNC(=O)C=1NN=C(c2ccc(OC)cc2)C1)c3cc(c(NC(=O)CC(C)C)cc3)C
0.270175	O=C(NNC(=O)C=1NN=C(c2ccc(OC)cc2)C1)c3cc(c(NC(=O)CC(C)C)cc3)C
0.270175	O=C(NNC(=O)C=1NN=C(c2ccc(OC)cc2)C1)c3cc(c(NC(=O)CC(C)C)cc3)C
0.270175	O=C(NNC(=O)C=1NN=C(c2ccc(OC)cc2)C1)c3cc(c(NC(=O)CC(C)C)cc3)C
0.270175	O=C(NNC(=O)C=1NN=C(c2ccc(OC)cc2)C1)c3cc(c(NC(=O)CC(C)C)cc3)C
0.270175	Fc1ccc(c2nc(ccc2)C(=O)Nc3ncc(N4CCN(C(=O)C5CC5)CC4)cc3)cc1
0.270175	Fc1ccc(c2nc(ccc2)C(=O)Nc3ncc(N4CCN(C(=O)C5CC5)CC4)cc3)cc1
0.270161	S(c1ccc(cc1)C(=O)Nc2ncc(OC)cc2)Cc3cnccc3
0.270161	S(c1ccc(cc1)C(=O)Nc2ncc(OC)cc2)Cc3cnccc3
0.270161	S(c1ccc(cc1)C(=O)Nc2ncc(OC)cc2)Cc3cnccc3
0.270161	S(c1ccc(cc1)C(=O)Nc2ncc(OC)cc2)Cc3cnccc3
0.270161	S(c1ccc(cc1)C(=O)Nc2ncc(OC)cc2)Cc3cnccc3
0.270161	S(c1ccc(cc1)C(=O)Nc2ncc(OC)cc2)Cc3cnccc3
0.270161	S(c1ccc(cc1)C(=O)Nc2ncc(OC)cc2)Cc3cnccc3
0.270161	S(c1ccc(cc1)C(=O)Nc2ncc(OC)cc2)Cc3cnccc3
0.270161	S(c1ccc(cc1)C(=O)Nc2ncc(OC)cc2)Cc3cnccc3
0.270161	S(c1ccc(cc1)C(=O)Nc2ncc(OC)cc2)Cc3cnccc3
0.27	Clc1c(Cl)ccc(c1)C(=O)Nc2cc(O)c(cc2)C(=O)NC3CCN(Cc4c(F)cccc4)CC3
0.27	Clc1c(Cl)ccc(c1)C(=O)Nc2cc(O)c(cc2)C(=O)NC3CCN(Cc4c(F)cccc4)CC3
0.269767	n1c(NN=C)cccc1c2cnccc2
0.269767	n1c(NN=C)cccc1c2cnccc2
0.269767	n1c(NN=C)cccc1c2cnccc2
0.269767	n1c(NN=C)cccc1c2cnccc2
0.269767	n1c(NN=C)cccc1c2cnccc2
0.269767	n1c(NN=C)cccc1c2cnccc2
0.269767	n1c(NN=C)cccc1c2cnccc2
0.269767	n1c(NN=C)cccc1c2cnccc2
0.269767	n1c(NN=C)cccc1c2cnccc2
0.269767	n1c(NN=C)cccc1c2cnccc2
0.269504	O=C(Nc1cc(OC)c(OCCCOC)cc1)c2cc(ccc2)C3=NOC(O)=N3
0.269504	O=C(Nc1cc(OC)c(OCCCOC)cc1)c2cc(ccc2)C3=NOC(O)=N3
0.269504	O=C(Nc1cc(OC)c(OCCCOC)cc1)c2cc(ccc2)C3=NOC(O)=N3
0.269504	O=C(Nc1cc(OC)c(OCCCOC)cc1)c2cc(ccc2)C3=NOC(O)=N3
0.269504	O=C(Nc1cc(OC)c(OCCCOC)cc1)c2cc(ccc2)C3=NOC(O)=N3
0.269504	O=C(Nc1cc(OC)c(OCCCOC)cc1)c2cc(ccc2)C3=NOC(O)=N3
0.269504	O=C(Nc1cc(OC)c(OCCCOC)cc1)c2cc(ccc2)C3=NOC(O)=N3
0.269504	O=C(Nc1cc(OC)c(OCCCOC)cc1)c2cc(ccc2)C3=NOC(O)=N3
0.269504	O=C(Nc1cc(OC)c(OCCCOC)cc1)c2cc(ccc2)C3=NOC(O)=N3
0.269504	O=C(Nc1cc(OC)c(OCCCOC)cc1)c2cc(ccc2)C3=NOC(O)=N3
0.269481	Clc1cnc(Sc2c(NC(=O)c3cc(ccc3)C4=NOC(O)=N4)cc(cc2)C(=O)OC)cc1
0.269481	Clc1cnc(Sc2c(NC(=O)c3cc(ccc3)C4=NOC(O)=N4)cc(cc2)C(=O)OC)cc1
0.269481	Clc1cnc(Sc2c(NC(=O)c3cc(ccc3)C4=NOC(O)=N4)cc(cc2)C(=O)OC)cc1
0.269481	Clc1cnc(Sc2c(NC(=O)c3cc(ccc3)C4=NOC(O)=N4)cc(cc2)C(=O)OC)cc1
0.269481	Clc1cnc(Sc2c(NC(=O)c3cc(ccc3)C4=NOC(O)=N4)cc(cc2)C(=O)OC)cc1
0.269481	Clc1cnc(Sc2c(NC(=O)c3cc(ccc3)C4=NOC(O)=N4)cc(cc2)C(=O)OC)cc1
0.269373	Fc1ccc(c2nc(ccc2)C(=O)NC3CN(Cc4ccccc4)CCCCC3)cc1
0.269373	Fc1ccc(c2nc(ccc2)C(=O)NC3CN(Cc4ccccc4)CCCCC3)cc1
0.269373	Fc1ccc(c2nc(ccc2)C(=O)NC3CN(Cc4ccccc4)CCCCC3)cc1
0.269373	Fc1ccc(c2nc(ccc2)C(=O)NC3CN(Cc4ccccc4)CCCCC3)cc1
0.268551	Clc1c(cccc1C)C(=O)Nc2cnc(c3c(Cl)cc(Cl)cc3)cc2
0.268212	O=C(Nc1ccc(cc1)CN2CCN(C(=O)C)CC2)C3=NN(c4c(cccc4)C)C(=C3)C
0.268212	O=C(Nc1ccc(cc1)CN2CCN(C(=O)C)CC2)C3=NN(c4c(cccc4)C)C(=C3)C
0.268212	O=C(Nc1ccc(cc1)CN2CCN(C(=O)C)CC2)C3=NN(c4c(cccc4)C)C(=C3)C
0.268212	O=C(Nc1ccc(cc1)CN2CCN(C(=O)C)CC2)C3=NN(c4c(cccc4)C)C(=C3)C
0.268212	O=C(Nc1ccc(cc1)CN2CCN(C(=O)C)CC2)C3=NN(c4c(cccc4)C)C(=C3)C
0.268212	O=C(Nc1ccc(cc1)CN2CCN(C(=O)C)CC2)C3=NN(c4c(cccc4)C)C(=C3)C
0.268212	O=C(Nc1ccc(cc1)CN2CCN(C(=O)C)CC2)C3=NN(c4c(cccc4)C)C(=C3)C
0.268212	O=C(Nc1ccc(cc1)CN2CCN(C(=O)C)CC2)C3=NN(c4c(cccc4)C)C(=C3)C
0.267974	Fc1cc(ccc1)C2=NNC=C2C(=O)Nc3cc(OCc4cnccc4)c(OC)cc3
0.267797	Clc1c(ccc(F)c1)C(=O)NC=2SC(C(=O)Nc3nc(ccn3)C)=C(C2)C
0.267797	Clc1c(ccc(F)c1)C(=O)NC=2SC(C(=O)Nc3nc(ccn3)C)=C(C2)C
0.267797	Clc1c(ccc(F)c1)C(=O)NC=2SC(C(=O)Nc3nc(ccn3)C)=C(C2)C
0.267797	Clc1c(ccc(F)c1)C(=O)NC=2SC(C(=O)Nc3nc(ccn3)C)=C(C2)C
0.267797	Clc1c(ccc(F)c1)C(=O)NC=2SC(C(=O)Nc3nc(ccn3)C)=C(C2)C
0.267797	Clc1c(ccc(F)c1)C(=O)NC=2SC(C(=O)Nc3nc(ccn3)C)=C(C2)C
0.267797	Clc1c(ccc(F)c1)C(=O)NC=2SC(C(=O)Nc3nc(ccn3)C)=C(C2)C
0.267797	Clc1c(ccc(F)c1)C(=O)NC=2SC(C(=O)Nc3nc(ccn3)C)=C(C2)C
0.267797	Clc1c(ccc(F)c1)C(=O)NC=2SC(C(=O)Nc3nc(ccn3)C)=C(C2)C
0.267797	Clc1c(ccc(F)c1)C(=O)NC=2SC(C(=O)Nc3nc(ccn3)C)=C(C2)C
0.267742	Ic1c(cccc1)C(=O)Nc2c(ccc(NC(=O)C(=O)NCc3cc4c(cc3)COCC4)c2)C
0.267742	Ic1c(cccc1)C(=O)Nc2c(ccc(NC(=O)C(=O)NCc3cc4c(cc3)COCC4)c2)C
0.267742	Ic1c(cccc1)C(=O)Nc2c(ccc(NC(=O)C(=O)NCc3cc4c(cc3)COCC4)c2)C
0.267742	Ic1c(cccc1)C(=O)Nc2c(ccc(NC(=O)C(=O)NCc3cc4c(cc3)COCC4)c2)C
0.267742	Ic1c(cccc1)C(=O)Nc2c(ccc(NC(=O)C(=O)NCc3cc4c(cc3)COCC4)c2)C
0.267742	Ic1c(cccc1)C(=O)Nc2c(ccc(NC(=O)C(=O)NCc3cc4c(cc3)COCC4)c2)C
0.267742	Ic1c(cccc1)C(=O)Nc2c(ccc(NC(=O)C(=O)NCc3cc4c(cc3)COCC4)c2)C
0.267742	Ic1c(cccc1)C(=O)Nc2c(ccc(NC(=O)C(=O)NCc3cc4c(cc3)COCC4)c2)C
0.267742	Ic1c(cccc1)C(=O)Nc2c(ccc(NC(=O)C(=O)NCc3cc4c(cc3)COCC4)c2)C
0.267742	Ic1c(cccc1)C(=O)Nc2c(ccc(NC(=O)C(=O)NCc3cc4c(cc3)COCC4)c2)C
0.267399	O=C(OCc1ccccc1)C=2NC(C(=O)Nc3c(NC(C)C)ccc(c3)C)=CC2
0.267399	O=C(OCc1ccccc1)C=2NC(C(=O)Nc3c(NC(C)C)ccc(c3)C)=CC2
0.267399	O=C(OCc1ccccc1)C=2NC(C(=O)Nc3c(NC(C)C)ccc(c3)C)=CC2
0.267399	O=C(OCc1ccccc1)C=2NC(C(=O)Nc3c(NC(C)C)ccc(c3)C)=CC2
0.267399	O=C(OCc1ccccc1)C=2NC(C(=O)Nc3c(NC(C)C)ccc(c3)C)=CC2
0.267206	Brc1c(Cl)ccc(NC(=O)c2cnc(OC)cc2)c1
0.267206	Brc1c(Cl)ccc(NC(=O)c2cnc(OC)cc2)c1
0.267206	Brc1c(Cl)ccc(NC(=O)c2cnc(OC)cc2)c1
0.267206	Brc1c(Cl)ccc(NC(=O)c2cnc(OC)cc2)c1
0.267206	Brc1c(Cl)ccc(NC(=O)c2cnc(OC)cc2)c1
0.267206	Brc1c(Cl)ccc(NC(=O)c2cnc(OC)cc2)c1
0.267206	Brc1c(Cl)ccc(NC(=O)c2cnc(OC)cc2)c1
0.267206	Brc1c(Cl)ccc(NC(=O)c2cnc(OC)cc2)c1
0.267206	Brc1c(Cl)ccc(NC(=O)c2cnc(OC)cc2)c1
0.267206	Brc1c(Cl)ccc(NC(=O)c2cnc(OC)cc2)c1
0.267176	O=C(OC)c1c(ccc(NC(=O)c2ccc(cc2)C3(C#N)CC3)c1)C
0.267176	O=C(OC)c1c(ccc(NC(=O)c2ccc(cc2)C3(C#N)CC3)c1)C
0.267176	O=C(OC)c1c(ccc(NC(=O)c2ccc(cc2)C3(C#N)CC3)c1)C
0.267176	O=C(OC)c1c(ccc(NC(=O)c2ccc(cc2)C3(C#N)CC3)c1)C
0.267176	O=C(OC)c1c(ccc(NC(=O)c2ccc(cc2)C3(C#N)CC3)c1)C
0.267176	O=C(OC)c1c(ccc(NC(=O)c2ccc(cc2)C3(C#N)CC3)c1)C
0.267176	O=C(OC)c1c(ccc(NC(=O)c2ccc(cc2)C3(C#N)CC3)c1)C
0.267176	O=C(OC)c1c(ccc(NC(=O)c2ccc(cc2)C3(C#N)CC3)c1)C
0.267176	O=C(OC)c1c(ccc(NC(=O)c2ccc(cc2)C3(C#N)CC3)c1)C
0.267176	O=C(OC)c1c(ccc(NC(=O)c2ccc(cc2)C3(C#N)CC3)c1)C
0.266917	Brc1cc(c(NC(=O)CN(C(=O)c2ccc(cc2)C(=O)Nc3ccccc3)C)cc1)C
0.266917	Brc1cc(c(NC(=O)CN(C(=O)c2ccc(cc2)C(=O)Nc3ccccc3)C)cc1)C
0.266917	Brc1cc(c(NC(=O)CN(C(=O)c2ccc(cc2)C(=O)Nc3ccccc3)C)cc1)C
0.266917	Brc1cc(c(NC(=O)CN(C(=O)c2ccc(cc2)C(=O)Nc3ccccc3)C)cc1)C
0.266917	Brc1cc(c(NC(=O)CN(C(=O)c2ccc(cc2)C(=O)Nc3ccccc3)C)cc1)C
0.266917	Brc1cc(c(NC(=O)CN(C(=O)c2ccc(cc2)C(=O)Nc3ccccc3)C)cc1)C
0.266917	Brc1cc(c(NC(=O)CN(C(=O)c2ccc(cc2)C(=O)Nc3ccccc3)C)cc1)C
0.266917	Brc1cc(c(NC(=O)CN(C(=O)c2ccc(cc2)C(=O)Nc3ccccc3)C)cc1)C
0.266917	Brc1cc(c(NC(=O)CN(C(=O)c2ccc(cc2)C(=O)Nc3ccccc3)C)cc1)C
0.266917	Brc1cc(c(NC(=O)CN(C(=O)c2ccc(cc2)C(=O)Nc3ccccc3)C)cc1)C
0.266667	O=C(Nc1nc(c2cnccc2)ccc1)C3N(CCC3)CC
0.266667	O=C(Nc1nc(c2cnccc2)ccc1)C3N(CCC3)CC
0.266667	O=C(Nc1nc(c2cnccc2)ccc1)C3N(CCC3)CC
0.266667	O=C(Nc1nc(c2cnccc2)ccc1)C3N(CCC3)CC
0.266667	O=C(Nc1nc(c2cnccc2)ccc1)C3N(CCC3)CC
0.266667	O=C(Nc1nc(c2cnccc2)ccc1)C3N(CCC3)CC
0.266667	O=C(Nc1nc(c2cnccc2)ccc1)C3N(CCC3)CC
0.266667	O=C(Nc1nc(c2cnccc2)ccc1)C3N(CCC3)CC
0.266667	O=C(Nc1nc(c2cnccc2)ccc1)C3N(CCC3)CC
0.266667	O=C(Nc1nc(c2cnccc2)ccc1)C3N(CCC3)CC
0.266667	O=C(Nc1nc(c2cnccc2)ccc1)C=Cc3c(OC)cc(OC)c(OC)c3
0.266667	S1C(C(=O)O)=CC(=C1)CNC(=O)c2ccc(Nc3nc(OC)ccn3)cc2
0.266667	S1C(C(=O)O)=CC(=C1)CNC(=O)c2ccc(Nc3nc(OC)ccn3)cc2
0.266667	S1C(C(=O)O)=CC(=C1)CNC(=O)c2ccc(Nc3nc(OC)ccn3)cc2
0.266667	S1C(C(=O)O)=CC(=C1)CNC(=O)c2ccc(Nc3nc(OC)ccn3)cc2
0.266447	O=C(Nc1nc(c(cc1)C=2C=NN(C2)C)C)c3cc(ccc3)C4=NOC(O)=N4
0.266447	O=C(Nc1nc(c(cc1)C=2C=NN(C2)C)C)c3cc(ccc3)C4=NOC(O)=N4
0.266447	O=C(Nc1nc(c(cc1)C=2C=NN(C2)C)C)c3cc(ccc3)C4=NOC(O)=N4
0.266447	O=C(Nc1nc(c(cc1)C=2C=NN(C2)C)C)c3cc(ccc3)C4=NOC(O)=N4
0.266447	O=C(Nc1nc(c(cc1)C=2C=NN(C2)C)C)c3cc(ccc3)C4=NOC(O)=N4
0.266447	O=C(Nc1nc(c(cc1)C=2C=NN(C2)C)C)c3cc(ccc3)C4=NOC(O)=N4
0.266447	O=C(Nc1nc(c(cc1)C=2C=NN(C2)C)C)c3cc(ccc3)C4=NOC(O)=N4
0.266423	S1C(=NC(C(=O)Nc2ccc(cc2)CN3CCN(CC3)C)=C1)CC4CNCCC4
0.266423	S1C(=NC(C(=O)Nc2ccc(cc2)CN3CCN(CC3)C)=C1)CC4CNCCC4
0.266423	S1C(=NC(C(=O)Nc2ccc(cc2)CN3CCN(CC3)C)=C1)CC4CNCCC4
0.266423	S1C(=NC(C(=O)Nc2ccc(cc2)CN3CCN(CC3)C)=C1)CC4CNCCC4
0.266423	S1C(=NC(C(=O)Nc2ccc(cc2)CN3CCN(CC3)C)=C1)CC4CNCCC4
0.266423	S1C(=NC(C(=O)Nc2ccc(cc2)CN3CCN(CC3)C)=C1)CC4CNCCC4
0.266423	S1C(=NC(C(=O)Nc2ccc(cc2)CN3CCN(CC3)C)=C1)CC4CNCCC4
0.266423	S1C(=NC(C(=O)Nc2ccc(cc2)CN3CCN(CC3)C)=C1)CC4CNCCC4
0.266423	S1C(=NC(C(=O)Nc2ccc(cc2)CN3CCN(CC3)C)=C1)CC4CNCCC4
0.266423	S1C(=NC(C(=O)Nc2ccc(cc2)CN3CCN(CC3)C)=C1)CC4CNCCC4
0.266129	O=C(Nc1c(ccc(c1)Cc2ncccc2)C)C=CC
0.266129	O=C(Nc1c(ccc(c1)Cc2ncccc2)C)C=CC
0.266129	O=C(Nc1c(ccc(c1)Cc2ncccc2)C)C=CC
0.266129	O=C(Nc1c(ccc(c1)Cc2ncccc2)C)C=CC
0.266129	O=C(Nc1c(ccc(c1)Cc2ncccc2)C)C=CC
0.266129	O=C(Nc1c(ccc(c1)Cc2ncccc2)C)C=CC
0.266129	O=C(Nc1c(ccc(c1)Cc2ncccc2)C)C=CC
0.266129	O=C(Nc1c(ccc(c1)Cc2ncccc2)C)C=CC
0.265993	S1C(=NC(=C1)C(F)(F)F)C(NC(=O)c2cc(NC(=O)Nc3ccccc3)c(cc2)C)(C)C
0.265918	O=C(NCc1cc(C#N)c(cc1)C)c2cc(ccc2)C3=NNC=N3
0.265918	O=C(NCc1cc(C#N)c(cc1)C)c2cc(ccc2)C3=NNC=N3
0.265918	O=C(NCc1cc(C#N)c(cc1)C)c2cc(ccc2)C3=NNC=N3
0.265918	O=C(NCc1cc(C#N)c(cc1)C)c2cc(ccc2)C3=NNC=N3
0.265918	O=C(NCc1cc(C#N)c(cc1)C)c2cc(ccc2)C3=NNC=N3
0.265714	Fc1c2nc(ccc2ccc1)C3=NOC(=N3)c4cc(NC(=O)c5cc6OCCOc6cc5)c(cc4)C
0.265714	Fc1c2nc(ccc2ccc1)C3=NOC(=N3)c4cc(NC(=O)c5cc6OCCOc6cc5)c(cc4)C
0.265714	Fc1c2nc(ccc2ccc1)C3=NOC(=N3)c4cc(NC(=O)c5cc6OCCOc6cc5)c(cc4)C
0.265714	Fc1c2nc(ccc2ccc1)C3=NOC(=N3)c4cc(NC(=O)c5cc6OCCOc6cc5)c(cc4)C
0.265714	Fc1c2nc(ccc2ccc1)C3=NOC(=N3)c4cc(NC(=O)c5cc6OCCOc6cc5)c(cc4)C
0.265714	Fc1c2nc(ccc2ccc1)C3=NOC(=N3)c4cc(NC(=O)c5cc6OCCOc6cc5)c(cc4)C
0.265714	Fc1c2nc(ccc2ccc1)C3=NOC(=N3)c4cc(NC(=O)c5cc6OCCOc6cc5)c(cc4)C
0.265714	Fc1c2nc(ccc2ccc1)C3=NOC(=N3)c4cc(NC(=O)c5cc6OCCOc6cc5)c(cc4)C
0.265714	Fc1c2nc(ccc2ccc1)C3=NOC(=N3)c4cc(NC(=O)c5cc6OCCOc6cc5)c(cc4)C
0.265714	Fc1c2nc(ccc2ccc1)C3=NOC(=N3)c4cc(NC(=O)c5cc6OCCOc6cc5)c(cc4)C
0.265683	O=C(NC(C)C)c1c(cc(NC(=O)CCCOc2cnccc2)cc1)C
0.265683	O=C(NC(C)C)c1c(cc(NC(=O)CCCOc2cnccc2)cc1)C
0.265625	Brc1c(Cl)ccc(NC(=O)c2ccc(Nc3c(OC)cc(OC)cc3)cc2)c1
0.265625	Brc1c(Cl)ccc(NC(=O)c2ccc(Nc3c(OC)cc(OC)cc3)cc2)c1
0.265625	Brc1c(Cl)ccc(NC(=O)c2ccc(Nc3c(OC)cc(OC)cc3)cc2)c1
0.265625	Brc1c(Cl)ccc(NC(=O)c2ccc(Nc3c(OC)cc(OC)cc3)cc2)c1
0.265625	Brc1c(Cl)ccc(NC(=O)c2ccc(Nc3c(OC)cc(OC)cc3)cc2)c1
0.265625	Brc1c(Cl)ccc(NC(=O)c2ccc(Nc3c(OC)cc(OC)cc3)cc2)c1
0.265625	Brc1c(Cl)ccc(NC(=O)c2ccc(Nc3c(OC)cc(OC)cc3)cc2)c1
0.265625	Brc1c(Cl)ccc(NC(=O)c2ccc(Nc3c(OC)cc(OC)cc3)cc2)c1
0.265625	Brc1c(Cl)ccc(NC(=O)c2ccc(Nc3c(OC)cc(OC)cc3)cc2)c1
0.265625	Brc1c(Cl)ccc(NC(=O)c2ccc(Nc3c(OC)cc(OC)cc3)cc2)c1
0.265517	S1C(C(=O)Nc2c(cc(cc2)C=3ON=C(N3)C4CC(N)C4)C)=CC=C1
0.265517	S1C(C(=O)Nc2c(cc(cc2)C=3ON=C(N3)C4CC(N)C4)C)=CC=C1
0.265517	S1C(C(=O)Nc2c(cc(cc2)C=3ON=C(N3)C4CC(N)C4)C)=CC=C1
0.265517	S1C(C(=O)Nc2c(cc(cc2)C=3ON=C(N3)C4CC(N)C4)C)=CC=C1
0.265517	S1C(C(=O)Nc2c(cc(cc2)C=3ON=C(N3)C4CC(N)C4)C)=CC=C1
0.265517	S1C(C(=O)Nc2c(cc(cc2)C=3ON=C(N3)C4CC(N)C4)C)=CC=C1
0.265517	S1C(C(=O)Nc2c(cc(cc2)C=3ON=C(N3)C4CC(N)C4)C)=CC=C1
0.265517	S1C(C(=O)Nc2c(cc(cc2)C=3ON=C(N3)C4CC(N)C4)C)=CC=C1
0.265517	S1C(C(=O)Nc2c(cc(cc2)C=3ON=C(N3)C4CC(N)C4)C)=CC=C1
0.265517	S1C(C(=O)Nc2c(cc(cc2)C=3ON=C(N3)C4CC(N)C4)C)=CC=C1
0.264808	FC(F)(F)c1c(N(C)C)ccc(NC(=O)c2cc(ccc2)C3=NOC(O)=N3)c1
0.264808	FC(F)(F)c1c(N(C)C)ccc(NC(=O)c2cc(ccc2)C3=NOC(O)=N3)c1
0.264808	FC(F)(F)c1c(N(C)C)ccc(NC(=O)c2cc(ccc2)C3=NOC(O)=N3)c1
0.264808	FC(F)(F)c1c(N(C)C)ccc(NC(=O)c2cc(ccc2)C3=NOC(O)=N3)c1
0.264808	FC(F)(F)c1c(N(C)C)ccc(NC(=O)c2cc(ccc2)C3=NOC(O)=N3)c1
0.264808	FC(F)(F)c1c(N(C)C)ccc(NC(=O)c2cc(ccc2)C3=NOC(O)=N3)c1
0.264808	FC(F)(F)c1c(N(C)C)ccc(NC(=O)c2cc(ccc2)C3=NOC(O)=N3)c1
0.264808	FC(F)(F)c1c(N(C)C)ccc(NC(=O)c2cc(ccc2)C3=NOC(O)=N3)c1
0.264808	FC(F)(F)c1c(N(C)C)ccc(NC(=O)c2cc(ccc2)C3=NOC(O)=N3)c1
0.264808	FC(F)(F)c1c(N(C)C)ccc(NC(=O)c2cc(ccc2)C3=NOC(O)=N3)c1
0.264706	O=C(OC)c1c(ccc(NC(=O)C=2C(=O)NC(C=3OC=CC3)=CC2)c1)C
0.264706	O=C(OC)c1c(ccc(NC(=O)C=2C(=O)NC(C=3OC=CC3)=CC2)c1)C
0.264706	O=C(OC)c1c(ccc(NC(=O)C=2C(=O)NC(C=3OC=CC3)=CC2)c1)C
0.264706	O=C(OC)c1c(ccc(NC(=O)C=2C(=O)NC(C=3OC=CC3)=CC2)c1)C
0.264706	O=C(OC)c1c(ccc(NC(=O)C=2C(=O)NC(C=3OC=CC3)=CC2)c1)C
0.264516	Brc1c(nc(nc1)C2=NOC(=N2)c3cc(c(NC(=O)C=4SC=CC4)cc3)C)N
0.264463	O=C(Nc1c(NC(C)C)ccc(c1)C)c2ccc(cc2)C(=O)NCC=C
0.264463	O=C(Nc1c(NC(C)C)ccc(c1)C)c2ccc(cc2)C(=O)NCC=C
0.264463	O=C(Nc1c(NC(C)C)ccc(c1)C)c2ccc(cc2)C(=O)NCC=C
0.264463	O=C(Nc1c(NC(C)C)ccc(c1)C)c2ccc(cc2)C(=O)NCC=C
0.264463	O=C(Nc1c(NC(C)C)ccc(c1)C)c2ccc(cc2)C(=O)NCC=C
0.264463	O=C(Nc1c(NC(C)C)ccc(c1)C)c2ccc(cc2)C(=O)NCC=C
0.264463	O=C(Nc1c(NC(C)C)ccc(c1)C)c2ccc(cc2)C(=O)NCC=C
0.264463	O=C(Nc1c(NC(C)C)ccc(c1)C)c2ccc(cc2)C(=O)NCC=C
0.264463	O=C(Nc1c(NC(C)C)ccc(c1)C)c2ccc(cc2)C(=O)NCC=C
0.264463	O=C(Nc1c(NC(C)C)ccc(c1)C)c2ccc(cc2)C(=O)NCC=C
0.264407	S1C(C(=O)Nc2c(cc(cc2)C=3ON=C(N3)CCOCC(F)(F)F)C)=CC=C1
0.264407	Ic1c(cccc1)C(=O)Nc2c(ccc(NC(=O)C(=O)Nc3cc(ccc3)C4CCC(F)(F)CC4)c2)C
0.264407	Ic1c(cccc1)C(=O)Nc2c(ccc(NC(=O)C(=O)Nc3cc(ccc3)C4CCC(F)(F)CC4)c2)C
0.264407	Ic1c(cccc1)C(=O)Nc2c(ccc(NC(=O)C(=O)Nc3cc(ccc3)C4CCC(F)(F)CC4)c2)C
0.264407	Ic1c(cccc1)C(=O)Nc2c(ccc(NC(=O)C(=O)Nc3cc(ccc3)C4CCC(F)(F)CC4)c2)C
0.264407	Ic1c(cccc1)C(=O)Nc2c(ccc(NC(=O)C(=O)Nc3cc(ccc3)C4CCC(F)(F)CC4)c2)C
0.264407	Ic1c(cccc1)C(=O)Nc2c(ccc(NC(=O)C(=O)Nc3cc(ccc3)C4CCC(F)(F)CC4)c2)C
0.264407	Ic1c(cccc1)C(=O)Nc2c(ccc(NC(=O)C(=O)Nc3cc(ccc3)C4CCC(F)(F)CC4)c2)C
0.264407	Ic1c(cccc1)C(=O)Nc2c(ccc(NC(=O)C(=O)Nc3cc(ccc3)C4CCC(F)(F)CC4)c2)C
0.264407	Ic1c(cccc1)C(=O)Nc2c(ccc(NC(=O)C(=O)Nc3cc(ccc3)C4CCC(F)(F)CC4)c2)C
0.264407	Ic1c(cccc1)C(=O)Nc2c(ccc(NC(=O)C(=O)Nc3cc(ccc3)C4CCC(F)(F)CC4)c2)C
0.264368	Clc1cc(c2ccc(cc2)C(=O)Nc3ccc(cc3)CC=4ON=C(N4)C5CC5)ccc1
0.264368	Clc1cc(c2ccc(cc2)C(=O)Nc3ccc(cc3)CC=4ON=C(N4)C5CC5)ccc1
0.264214	S1C(C(=O)Nc2c(cc(cc2)C=3ON=C(N3)C(N)c4ccccc4)C)=CC=C1
0.264214	S1C(C(=O)Nc2c(cc(cc2)C=3ON=C(N3)C(N)c4ccccc4)C)=CC=C1
0.264214	S1C(C(=O)Nc2c(cc(cc2)C=3ON=C(N3)C(N)c4ccccc4)C)=CC=C1
0.264214	S1C(C(=O)Nc2c(cc(cc2)C=3ON=C(N3)C(N)c4ccccc4)C)=CC=C1
0.264214	S1C(C(=O)Nc2c(cc(cc2)C=3ON=C(N3)C(N)c4ccccc4)C)=CC=C1
0.264214	S1C(C(=O)Nc2c(cc(cc2)C=3ON=C(N3)C(N)c4ccccc4)C)=CC=C1
0.264214	S1C(C(=O)Nc2c(cc(cc2)C=3ON=C(N3)C(N)c4ccccc4)C)=CC=C1
0.264214	S1C(C(=O)Nc2c(cc(cc2)C=3ON=C(N3)C(N)c4ccccc4)C)=CC=C1
0.264214	S1C(C(=O)Nc2c(cc(cc2)C=3ON=C(N3)C(N)c4ccccc4)C)=CC=C1
0.264214	S1C(C(=O)Nc2c(cc(cc2)C=3ON=C(N3)C(N)c4ccccc4)C)=CC=C1
0.263889	O=C(OC(C)(C)C)N(CCOc1cc(ccc1)C(=O)Nc2ccc(cc2)CN3CCN(C(=O)C)CC3)C
0.263889	O=C(OC(C)(C)C)N(CCOc1cc(ccc1)C(=O)Nc2ccc(cc2)CN3CCN(C(=O)C)CC3)C
0.263699	Clc1c(ccc(NC(=O)c2cc(c(NC(=O)CC(C)C)cc2)C)c1)C(=O)N3CCOCC3
0.263699	Clc1c(ccc(NC(=O)c2cc(c(NC(=O)CC(C)C)cc2)C)c1)C(=O)N3CCOCC3
0.263566	O=C(Nc1cc(ccc1)C2=NOC(=N2)c3cncc(c4ccc(cc4)C)c3)C5CC5
0.263566	O=C(Nc1cc(ccc1)C2=NOC(=N2)c3cncc(c4ccc(cc4)C)c3)C5CC5
0.263566	O=C(Nc1cc(ccc1)C2=NOC(=N2)c3cncc(c4ccc(cc4)C)c3)C5CC5
0.263566	O=C(Nc1cc(ccc1)C2=NOC(=N2)c3cncc(c4ccc(cc4)C)c3)C5CC5
0.263538	O=C(N1CCN(CC1)C)c2ccc(cc2)CNC(=O)c3c(O)ccc(NC(=O)CC)c3
0.263538	O=C(N1CCN(CC1)C)c2ccc(cc2)CNC(=O)c3c(O)ccc(NC(=O)CC)c3
0.263538	O=C(N1CCN(CC1)C)c2ccc(cc2)CNC(=O)c3c(O)ccc(NC(=O)CC)c3
0.263538	O=C(N1CCN(CC1)C)c2ccc(cc2)CNC(=O)c3c(O)ccc(NC(=O)CC)c3
0.263538	O=C(N1CCN(CC1)C)c2ccc(cc2)CNC(=O)c3c(O)ccc(NC(=O)CC)c3
0.263538	O=C(N1CCN(CC1)C)c2ccc(cc2)CNC(=O)c3c(O)ccc(NC(=O)CC)c3
0.263538	O=C(N1CCN(CC1)C)c2ccc(cc2)CNC(=O)c3c(O)ccc(NC(=O)CC)c3
0.263538	O=C(N1CCN(CC1)C)c2ccc(cc2)CNC(=O)c3c(O)ccc(NC(=O)CC)c3
0.263538	O=C(N1CCN(CC1)C)c2ccc(cc2)CNC(=O)c3c(O)ccc(NC(=O)CC)c3
0.263538	O=C(N1CCN(CC1)C)c2ccc(cc2)CNC(=O)c3c(O)ccc(NC(=O)CC)c3
0.263345	S1C(=CC=C1)CCCC(=O)Nc2cc(ccc2)C(=O)Nc3cc(c(cc3)C)C(=O)OC
0.263345	S1C(=CC=C1)CCCC(=O)Nc2cc(ccc2)C(=O)Nc3cc(c(cc3)C)C(=O)OC
0.263333	Fc1c(ccc(NC(=O)C=2N(N=C(c3ccc(F)cc3)C2)C)c1)C(=O)Nc4cc(ncc4)C
0.263333	Fc1c(ccc(NC(=O)C=2N(N=C(c3ccc(F)cc3)C2)C)c1)C(=O)Nc4cc(ncc4)C
0.263333	Fc1c(ccc(NC(=O)C=2N(N=C(c3ccc(F)cc3)C2)C)c1)C(=O)Nc4cc(ncc4)C
0.263333	Fc1c(ccc(NC(=O)C=2N(N=C(c3ccc(F)cc3)C2)C)c1)C(=O)Nc4cc(ncc4)C
0.263333	Fc1c(ccc(NC(=O)C=2N(N=C(c3ccc(F)cc3)C2)C)c1)C(=O)Nc4cc(ncc4)C
0.263333	Fc1c(ccc(NC(=O)C=2N(N=C(c3ccc(F)cc3)C2)C)c1)C(=O)Nc4cc(ncc4)C
0.263333	Fc1c(ccc(NC(=O)C=2N(N=C(c3ccc(F)cc3)C2)C)c1)C(=O)Nc4cc(ncc4)C
0.263333	Fc1c(ccc(NC(=O)C=2N(N=C(c3ccc(F)cc3)C2)C)c1)C(=O)Nc4cc(ncc4)C
0.263333	Fc1c(ccc(NC(=O)C=2N(N=C(c3ccc(F)cc3)C2)C)c1)C(=O)Nc4cc(ncc4)C
0.263333	Fc1c(ccc(NC(=O)C=2N(N=C(c3ccc(F)cc3)C2)C)c1)C(=O)Nc4cc(ncc4)C
0.263158	Fc1cncc(c2cc(NC=O)c(cc2)C)c1
0.263158	Fc1cncc(c2cc(NC=O)c(cc2)C)c1
0.263158	O=C(NNC(=O)c1ccc(cc1)CN2N=NC(=N2)c3ccccc3)c4ccc(Nc5c(OC)cc(OC)cc5)cc4
0.263158	O=C(NNC(=O)c1ccc(cc1)CN2N=NC(=N2)c3ccccc3)c4ccc(Nc5c(OC)cc(OC)cc5)cc4
0.263158	O=C(NNC(=O)c1ccc(cc1)CN2N=NC(=N2)c3ccccc3)c4ccc(Nc5c(OC)cc(OC)cc5)cc4
0.263158	O=C(NNC(=O)c1ccc(cc1)CN2N=NC(=N2)c3ccccc3)c4ccc(Nc5c(OC)cc(OC)cc5)cc4
0.263158	O=C(NNC(=O)c1ccc(cc1)CN2N=NC(=N2)c3ccccc3)c4ccc(Nc5c(OC)cc(OC)cc5)cc4
0.262799	O1N=C(N=C1c2cc(N3CCOCC3)c(cc2)C)c4c(c5ccc(cc5)CN6CCOCC6)cccc4
0.262799	O1N=C(N=C1c2cc(N3CCOCC3)c(cc2)C)c4c(c5ccc(cc5)CN6CCOCC6)cccc4
0.262799	O1N=C(N=C1c2cc(N3CCOCC3)c(cc2)C)c4c(c5ccc(cc5)CN6CCOCC6)cccc4
0.262799	O1N=C(N=C1c2cc(N3CCOCC3)c(cc2)C)c4c(c5ccc(cc5)CN6CCOCC6)cccc4
0.262799	O1N=C(N=C1c2cc(N3CCOCC3)c(cc2)C)c4c(c5ccc(cc5)CN6CCOCC6)cccc4
0.262799	O1N=C(N=C1c2cc(N3CCOCC3)c(cc2)C)c4c(c5ccc(cc5)CN6CCOCC6)cccc4
0.262799	O1N=C(N=C1c2cc(N3CCOCC3)c(cc2)C)c4c(c5ccc(cc5)CN6CCOCC6)cccc4
0.262799	O1N=C(N=C1c2cc(N3CCOCC3)c(cc2)C)c4c(c5ccc(cc5)CN6CCOCC6)cccc4
0.262799	O1N=C(N=C1c2cc(N3CCOCC3)c(cc2)C)c4c(c5ccc(cc5)CN6CCOCC6)cccc4
0.262799	O1N=C(N=C1c2cc(N3CCOCC3)c(cc2)C)c4c(c5ccc(cc5)CN6CCOCC6)cccc4
0.262687	[O-][N+](=O)c1c(NC(c2ncccc2)C)ccc(c1)C(=O)Nc3cc(c(cc3)C)C(=O)N4CCCCC4
0.262687	[O-][N+](=O)c1c(NC(c2ncccc2)C)ccc(c1)C(=O)Nc3cc(c(cc3)C)C(=O)N4CCCCC4
0.262687	[O-][N+](=O)c1c(NC(c2ncccc2)C)ccc(c1)C(=O)Nc3cc(c(cc3)C)C(=O)N4CCCCC4
0.262687	[O-][N+](=O)c1c(NC(c2ncccc2)C)ccc(c1)C(=O)Nc3cc(c(cc3)C)C(=O)N4CCCCC4
0.262687	[O-][N+](=O)c1c(NC(c2ncccc2)C)ccc(c1)C(=O)Nc3cc(c(cc3)C)C(=O)N4CCCCC4
0.262687	[O-][N+](=O)c1c(NC(c2ncccc2)C)ccc(c1)C(=O)Nc3cc(c(cc3)C)C(=O)N4CCCCC4
0.262687	[O-][N+](=O)c1c(NC(c2ncccc2)C)ccc(c1)C(=O)Nc3cc(c(cc3)C)C(=O)N4CCCCC4
0.262687	[O-][N+](=O)c1c(NC(c2ncccc2)C)ccc(c1)C(=O)Nc3cc(c(cc3)C)C(=O)N4CCCCC4
0.262687	[O-][N+](=O)c1c(NC(c2ncccc2)C)ccc(c1)C(=O)Nc3cc(c(cc3)C)C(=O)N4CCCCC4
0.262687	[O-][N+](=O)c1c(NC(c2ncccc2)C)ccc(c1)C(=O)Nc3cc(c(cc3)C)C(=O)N4CCCCC4
0.26259	Fc1ccc(cc1)CNC(=O)c2ccc(NC(=O)c3c(O)ccc(c4cc(ccc4)C(F)(F)F)c3)cc2
0.26259	Fc1ccc(cc1)CNC(=O)c2ccc(NC(=O)c3c(O)ccc(c4cc(ccc4)C(F)(F)F)c3)cc2
0.26259	Fc1ccc(cc1)CNC(=O)c2ccc(NC(=O)c3c(O)ccc(c4cc(ccc4)C(F)(F)F)c3)cc2
0.26259	Fc1ccc(cc1)CNC(=O)c2ccc(NC(=O)c3c(O)ccc(c4cc(ccc4)C(F)(F)F)c3)cc2
0.26259	Fc1ccc(cc1)CNC(=O)c2ccc(NC(=O)c3c(O)ccc(c4cc(ccc4)C(F)(F)F)c3)cc2
0.262548	Brc1c(SCc2ccccc2)ccc(NC(=O)c3cc(nc(c3)C)C)c1
0.262548	Brc1c(SCc2ccccc2)ccc(NC(=O)c3cc(nc(c3)C)C)c1
0.262548	Brc1c(SCc2ccccc2)ccc(NC(=O)c3cc(nc(c3)C)C)c1
0.262548	Brc1c(SCc2ccccc2)ccc(NC(=O)c3cc(nc(c3)C)C)c1
0.262548	Clc1cnc(Oc2ccc(cc2)C(=O)Nc3cc4c(cc3)CCC4)cc1
0.262548	Clc1cnc(Oc2ccc(cc2)C(=O)Nc3cc4c(cc3)CCC4)cc1
0.262548	Clc1cnc(Oc2ccc(cc2)C(=O)Nc3cc4c(cc3)CCC4)cc1
0.261981	Brc1cc(c(cc1)C(=O)Nc2cc3c(N(C(=O)c4cnccc4)CC3)cc2)C
0.261981	Brc1cc(c(cc1)C(=O)Nc2cc3c(N(C(=O)c4cnccc4)CC3)cc2)C
0.261981	Brc1cc(c(cc1)C(=O)Nc2cc3c(N(C(=O)c4cnccc4)CC3)cc2)C
0.261981	Brc1cc(c(cc1)C(=O)Nc2cc3c(N(C(=O)c4cnccc4)CC3)cc2)C
0.261981	Brc1cc(c(cc1)C(=O)Nc2cc3c(N(C(=O)c4cnccc4)CC3)cc2)C
0.261981	Brc1cc(c(cc1)C(=O)Nc2cc3c(N(C(=O)c4cnccc4)CC3)cc2)C
0.261905	O=C(Nc1c(cc(cc1)C(=O)NC2CCCC2)C)c3ccc(cc3)C(=O)NCC=C
0.261905	O=C(Nc1c(cc(cc1)C(=O)NC2CCCC2)C)c3ccc(cc3)C(=O)NCC=C
0.261905	O=C(Nc1c(cc(cc1)C(=O)NC2CCCC2)C)c3ccc(cc3)C(=O)NCC=C
0.261905	O=C(Nc1c(cc(cc1)C(=O)NC2CCCC2)C)c3ccc(cc3)C(=O)NCC=C
0.261905	O=C(Nc1c(cc(cc1)C(=O)NC2CCCC2)C)c3ccc(cc3)C(=O)NCC=C
0.261905	O=C(Nc1c(cc(cc1)C(=O)NC2CCCC2)C)c3ccc(cc3)C(=O)NCC=C
0.261905	O=C(Nc1c(cc(cc1)C(=O)NC2CCCC2)C)c3ccc(cc3)C(=O)NCC=C
0.261905	O=C(Nc1c(cc(cc1)C(=O)NC2CCCC2)C)c3ccc(cc3)C(=O)NCC=C
0.261905	O=C(Nc1c(cc(cc1)C(=O)NC2CCCC2)C)c3ccc(cc3)C(=O)NCC=C
0.261905	O=C(Nc1c(cc(cc1)C(=O)NC2CCCC2)C)c3ccc(cc3)C(=O)NCC=C
0.261818	S1N=CC(C2=NOC(=N2)c3cc(Nc4nc(ccn4)C(F)(F)F)ccc3)=C1
0.261818	S1N=CC(C2=NOC(=N2)c3cc(Nc4nc(ccn4)C(F)(F)F)ccc3)=C1
0.261818	S1N=CC(C2=NOC(=N2)c3cc(Nc4nc(ccn4)C(F)(F)F)ccc3)=C1
0.261818	S1N=CC(C2=NOC(=N2)c3cc(Nc4nc(ccn4)C(F)(F)F)ccc3)=C1
0.261818	S1N=CC(C2=NOC(=N2)c3cc(Nc4nc(ccn4)C(F)(F)F)ccc3)=C1
0.261818	S1N=CC(C2=NOC(=N2)c3cc(Nc4nc(ccn4)C(F)(F)F)ccc3)=C1
0.261818	S1N=CC(C2=NOC(=N2)c3cc(Nc4nc(ccn4)C(F)(F)F)ccc3)=C1
0.261818	S1N=CC(C2=NOC(=N2)c3cc(Nc4nc(ccn4)C(F)(F)F)ccc3)=C1
0.261818	S1N=CC(C2=NOC(=N2)c3cc(Nc4nc(ccn4)C(F)(F)F)ccc3)=C1
0.261818	S1N=CC(C2=NOC(=N2)c3cc(Nc4nc(ccn4)C(F)(F)F)ccc3)=C1
0.261649	FC(F)(F)c1c(ccc(NC(=O)C(=O)c2ccc(Oc3ccccc3)cc2)c1)CN4CCCC4
0.261649	FC(F)(F)c1c(ccc(NC(=O)C(=O)c2ccc(Oc3ccccc3)cc2)c1)CN4CCCC4
0.261649	FC(F)(F)c1c(ccc(NC(=O)C(=O)c2ccc(Oc3ccccc3)cc2)c1)CN4CCCC4
0.261649	FC(F)(F)c1c(ccc(NC(=O)C(=O)c2ccc(Oc3ccccc3)cc2)c1)CN4CCCC4
0.261649	FC(F)(F)c1c(ccc(NC(=O)C(=O)c2ccc(Oc3ccccc3)cc2)c1)CN4CCCC4
0.261538	Fc1cncc(c2cc(NC(=O)NC(CN)CC(C)C)c(cc2)C)c1
0.261538	Fc1cncc(c2cc(NC(=O)NC(CN)CC(C)C)c(cc2)C)c1
0.261538	Fc1cncc(c2cc(NC(=O)NC(CN)CC(C)C)c(cc2)C)c1
0.261538	Fc1cncc(c2cc(NC(=O)NC(CN)CC(C)C)c(cc2)C)c1
0.261538	Fc1cncc(c2cc(NC(=O)NC(CN)CC(C)C)c(cc2)C)c1
0.261538	Fc1cncc(c2cc(NC(=O)NC(CN)CC(C)C)c(cc2)C)c1
0.261538	Fc1cncc(c2cc(NC(=O)NC(CN)CC(C)C)c(cc2)C)c1
0.261538	Fc1cncc(c2cc(NC(=O)NC(CN)CC(C)C)c(cc2)C)c1
0.261538	Fc1cncc(c2cc(NC(=O)NC(CN)CC(C)C)c(cc2)C)c1
0.261538	Fc1cncc(c2cc(NC(=O)NC(CN)CC(C)C)c(cc2)C)c1
0.261194	S1C(C(=O)Nc2ccc(N3CCC(C(=O)N)CC3)cc2)=CC=C1CN4CCN(CC4)C
0.261194	S1C(C(=O)Nc2ccc(N3CCC(C(=O)N)CC3)cc2)=CC=C1CN4CCN(CC4)C
0.261194	S1C(C(=O)Nc2ccc(N3CCC(C(=O)N)CC3)cc2)=CC=C1CN4CCN(CC4)C
0.261194	S1C(C(=O)Nc2ccc(N3CCC(C(=O)N)CC3)cc2)=CC=C1CN4CCN(CC4)C
0.261194	S1C(C(=O)Nc2ccc(N3CCC(C(=O)N)CC3)cc2)=CC=C1CN4CCN(CC4)C
0.261194	S1C(C(=O)Nc2ccc(N3CCC(C(=O)N)CC3)cc2)=CC=C1CN4CCN(CC4)C
0.261194	S1C(C(=O)Nc2ccc(N3CCC(C(=O)N)CC3)cc2)=CC=C1CN4CCN(CC4)C
0.261194	S1C(C(=O)Nc2ccc(N3CCC(C(=O)N)CC3)cc2)=CC=C1CN4CCN(CC4)C
0.261194	S1C(C(=O)Nc2ccc(N3CCC(C(=O)N)CC3)cc2)=CC=C1CN4CCN(CC4)C
0.261194	S1C(C(=O)Nc2ccc(N3CCC(C(=O)N)CC3)cc2)=CC=C1CN4CCN(CC4)C
0.261168	Brc1ccc(cc1)C(=O)Nc2ccc(cc2)CC=3ON=C(N3)CC(=O)NC=4SC=C(N4)c5ccc(cc5)CC
0.261168	Brc1ccc(cc1)C(=O)Nc2ccc(cc2)CC=3ON=C(N3)CC(=O)NC=4SC=C(N4)c5ccc(cc5)CC
0.261168	Brc1ccc(cc1)C(=O)Nc2ccc(cc2)CC=3ON=C(N3)CC(=O)NC=4SC=C(N4)c5ccc(cc5)CC
0.261168	Brc1ccc(cc1)C(=O)Nc2ccc(cc2)CC=3ON=C(N3)CC(=O)NC=4SC=C(N4)c5ccc(cc5)CC
0.261168	Brc1ccc(cc1)C(=O)Nc2ccc(cc2)CC=3ON=C(N3)CC(=O)NC=4SC=C(N4)c5ccc(cc5)CC
0.261168	Brc1ccc(cc1)C(=O)Nc2ccc(cc2)CC=3ON=C(N3)CC(=O)NC=4SC=C(N4)c5ccc(cc5)CC
0.261168	Brc1ccc(cc1)C(=O)Nc2ccc(cc2)CC=3ON=C(N3)CC(=O)NC=4SC=C(N4)c5ccc(cc5)CC
0.261168	Brc1ccc(cc1)C(=O)Nc2ccc(cc2)CC=3ON=C(N3)CC(=O)NC=4SC=C(N4)c5ccc(cc5)CC
0.261168	Brc1ccc(cc1)C(=O)Nc2ccc(cc2)CC=3ON=C(N3)CC(=O)NC=4SC=C(N4)c5ccc(cc5)CC
0.261168	Brc1ccc(cc1)C(=O)Nc2ccc(cc2)CC=3ON=C(N3)CC(=O)NC=4SC=C(N4)c5ccc(cc5)CC
0.260714	S(=O)(=O)(N1CCN(Cc2ccc(cc2)C(F)(F)F)CC1)c3cc(c(NC(=O)OC)cc3)C
0.260714	S(=O)(=O)(N1CCN(Cc2ccc(cc2)C(F)(F)F)CC1)c3cc(c(NC(=O)OC)cc3)C
0.260714	S(=O)(=O)(N1CCN(Cc2ccc(cc2)C(F)(F)F)CC1)c3cc(c(NC(=O)OC)cc3)C
0.260714	S(=O)(=O)(N1CCN(Cc2ccc(cc2)C(F)(F)F)CC1)c3cc(c(NC(=O)OC)cc3)C
0.260714	S(=O)(=O)(N1CCN(Cc2ccc(cc2)C(F)(F)F)CC1)c3cc(c(NC(=O)OC)cc3)C
0.260714	S(=O)(=O)(N1CCN(Cc2ccc(cc2)C(F)(F)F)CC1)c3cc(c(NC(=O)OC)cc3)C
0.260714	S(=O)(=O)(N1CCN(Cc2ccc(cc2)C(F)(F)F)CC1)c3cc(c(NC(=O)OC)cc3)C
0.260714	S(=O)(=O)(N1CCN(Cc2ccc(cc2)C(F)(F)F)CC1)c3cc(c(NC(=O)OC)cc3)C
0.260714	S(=O)(=O)(N1CCN(Cc2ccc(cc2)C(F)(F)F)CC1)c3cc(c(NC(=O)OC)cc3)C
0.260714	S(=O)(=O)(N1CCN(Cc2ccc(cc2)C(F)(F)F)CC1)c3cc(c(NC(=O)OC)cc3)C
0.2607	Clc1cc(Nc2ccc(F)cc2)c(NC(=O)c3nnc(N)cc3)cc1
0.2607	Clc1cc(Nc2ccc(F)cc2)c(NC(=O)c3nnc(N)cc3)cc1
0.2607	Clc1cc(Nc2ccc(F)cc2)c(NC(=O)c3nnc(N)cc3)cc1
0.2607	Clc1cc(Nc2ccc(F)cc2)c(NC(=O)c3nnc(N)cc3)cc1
0.2607	Clc1cc(Nc2ccc(F)cc2)c(NC(=O)c3nnc(N)cc3)cc1
0.2607	Clc1cc(Nc2ccc(F)cc2)c(NC(=O)c3nnc(N)cc3)cc1
0.2607	Clc1cc(Nc2ccc(F)cc2)c(NC(=O)c3nnc(N)cc3)cc1
0.2607	Clc1cc(Nc2ccc(F)cc2)c(NC(=O)c3nnc(N)cc3)cc1
0.2607	Clc1cc(Nc2ccc(F)cc2)c(NC(=O)c3nnc(N)cc3)cc1
0.2607	Clc1cc(Nc2ccc(F)cc2)c(NC(=O)c3nnc(N)cc3)cc1
0.260073	Brc1ccc(cc1)C(=O)Nc2ccc(cc2)CC=3ON=C(N3)c4nc(ccc4)C(C)(C)C
0.260073	Brc1ccc(cc1)C(=O)Nc2ccc(cc2)CC=3ON=C(N3)c4nc(ccc4)C(C)(C)C
0.260073	Brc1ccc(cc1)C(=O)Nc2ccc(cc2)CC=3ON=C(N3)c4nc(ccc4)C(C)(C)C
0.260073	Brc1ccc(cc1)C(=O)Nc2ccc(cc2)CC=3ON=C(N3)c4nc(ccc4)C(C)(C)C
0.260073	Brc1ccc(cc1)C(=O)Nc2ccc(cc2)CC=3ON=C(N3)c4nc(ccc4)C(C)(C)C
0.260073	Brc1ccc(cc1)C(=O)Nc2ccc(cc2)CC=3ON=C(N3)c4nc(ccc4)C(C)(C)C
0.260073	Brc1ccc(cc1)C(=O)Nc2ccc(cc2)CC=3ON=C(N3)c4nc(ccc4)C(C)(C)C
0.260073	Brc1ccc(cc1)C(=O)Nc2ccc(cc2)CC=3ON=C(N3)c4nc(ccc4)C(C)(C)C
0.260073	Brc1ccc(cc1)C(=O)Nc2ccc(cc2)CC=3ON=C(N3)c4nc(ccc4)C(C)(C)C
0.260073	Brc1ccc(cc1)C(=O)Nc2ccc(cc2)CC=3ON=C(N3)c4nc(ccc4)C(C)(C)C
0.260073	Brc1cc(ccc1)C(=O)Nc2cc(O)c(cc2)C(=O)Nc3ncc(OC)cc3
0.260073	Brc1cc(ccc1)C(=O)Nc2cc(O)c(cc2)C(=O)Nc3ncc(OC)cc3
0.260073	Brc1cc(ccc1)C(=O)Nc2cc(O)c(cc2)C(=O)Nc3ncc(OC)cc3
0.260073	Brc1cc(ccc1)C(=O)Nc2cc(O)c(cc2)C(=O)Nc3ncc(OC)cc3
0.260073	Brc1cc(ccc1)C(=O)Nc2cc(O)c(cc2)C(=O)Nc3ncc(OC)cc3
0.260073	Brc1cc(ccc1)C(=O)Nc2cc(O)c(cc2)C(=O)Nc3ncc(OC)cc3
0.26	O=C(Nc1ccc(cc1)CN2CCN(c3cc(ccc3)C)CC2)C=4C=NN(C4)CC5OCCCC5
0.25969	Clc1c(N)c(Cl)cc(NC(=O)c2ccc(Nc3c(OC)cc(OC)cc3)cc2)c1
0.25969	Clc1c(N)c(Cl)cc(NC(=O)c2ccc(Nc3c(OC)cc(OC)cc3)cc2)c1
0.25969	Clc1c(N)c(Cl)cc(NC(=O)c2ccc(Nc3c(OC)cc(OC)cc3)cc2)c1
0.25969	Clc1c(N)c(Cl)cc(NC(=O)c2ccc(Nc3c(OC)cc(OC)cc3)cc2)c1
0.259516	O=C(Nc1cc(Oc2nccc(c2)C)c(cc1)C)c3cc4c(cc(OC)cc4)cc3
0.259516	O=C(Nc1cc(Oc2nccc(c2)C)c(cc1)C)c3cc4c(cc(OC)cc4)cc3
0.259516	O=C(Nc1cc(Oc2nccc(c2)C)c(cc1)C)c3cc4c(cc(OC)cc4)cc3
0.259516	O=C(Nc1cc(Oc2nccc(c2)C)c(cc1)C)c3cc4c(cc(OC)cc4)cc3
0.259516	O=C(Nc1cc(Oc2nccc(c2)C)c(cc1)C)c3cc4c(cc(OC)cc4)cc3
0.259516	O=C(Nc1cc(Oc2nccc(c2)C)c(cc1)C)c3cc4c(cc(OC)cc4)cc3
0.259516	O=C(Nc1cc(Oc2nccc(c2)C)c(cc1)C)c3cc4c(cc(OC)cc4)cc3
0.259516	O=C(Nc1cc(Oc2nccc(c2)C)c(cc1)C)c3cc4c(cc(OC)cc4)cc3
0.259516	O=C(Nc1cc(Oc2nccc(c2)C)c(cc1)C)c3cc4c(cc(OC)cc4)cc3
0.259516	O=C(Nc1cc(Oc2nccc(c2)C)c(cc1)C)c3cc4c(cc(OC)cc4)cc3
0.259475	O=C(Nc1ccc(cc1)CN2CCN(C(=O)C)CC2)c3c4c(nc(c5ccccc5)c3)N(N=C4)Cc6ccncc6
0.259475	O=C(Nc1ccc(cc1)CN2CCN(C(=O)C)CC2)c3c4c(nc(c5ccccc5)c3)N(N=C4)Cc6ccncc6
0.259475	O=C(Nc1ccc(cc1)CN2CCN(C(=O)C)CC2)c3c4c(nc(c5ccccc5)c3)N(N=C4)Cc6ccncc6
0.259475	O=C(Nc1ccc(cc1)CN2CCN(C(=O)C)CC2)c3c4c(nc(c5ccccc5)c3)N(N=C4)Cc6ccncc6
0.259475	O=C(Nc1ccc(cc1)CN2CCN(C(=O)C)CC2)c3c4c(nc(c5ccccc5)c3)N(N=C4)Cc6ccncc6
0.259475	O=C(Nc1ccc(cc1)CN2CCN(C(=O)C)CC2)c3c4c(nc(c5ccccc5)c3)N(N=C4)Cc6ccncc6
0.259475	O=C(Nc1ccc(cc1)CN2CCN(C(=O)C)CC2)c3c4c(nc(c5ccccc5)c3)N(N=C4)Cc6ccncc6
0.259475	O=C(Nc1ccc(cc1)CN2CCN(C(=O)C)CC2)c3c4c(nc(c5ccccc5)c3)N(N=C4)Cc6ccncc6
0.259475	O=C(Nc1ccc(cc1)CN2CCN(C(=O)C)CC2)c3c4c(nc(c5ccccc5)c3)N(N=C4)Cc6ccncc6
0.259475	O=C(Nc1ccc(cc1)CN2CCN(C(=O)C)CC2)c3c4c(nc(c5ccccc5)c3)N(N=C4)Cc6ccncc6
0.259259	Clc1cc(ncc1)C(=O)NCC(=O)Nc2ccc(cc2)CN3CCN(C(=O)C)CC3
0.259259	Clc1cc(ncc1)C(=O)NCC(=O)Nc2ccc(cc2)CN3CCN(C(=O)C)CC3
0.259259	Clc1cc(ncc1)C(=O)NCC(=O)Nc2ccc(cc2)CN3CCN(C(=O)C)CC3
0.259259	Clc1cc(ncc1)C(=O)NCC(=O)Nc2ccc(cc2)CN3CCN(C(=O)C)CC3
0.259259	Clc1cc(ncc1)C(=O)NCC(=O)Nc2ccc(cc2)CN3CCN(C(=O)C)CC3
0.259259	Clc1cc(ncc1)C(=O)NCC(=O)Nc2ccc(cc2)CN3CCN(C(=O)C)CC3
0.259259	Clc1cc(ncc1)C(=O)NCC(=O)Nc2ccc(cc2)CN3CCN(C(=O)C)CC3
0.259259	Clc1cc(ncc1)C(=O)NCC(=O)Nc2ccc(cc2)CN3CCN(C(=O)C)CC3
0.259259	Clc1cc(ncc1)C(=O)NCC(=O)Nc2ccc(cc2)CN3CCN(C(=O)C)CC3
0.259259	Clc1cc(ncc1)C(=O)NCC(=O)Nc2ccc(cc2)CN3CCN(C(=O)C)CC3
0.259259	Brc1cc(c(cc1)C(=O)Nc2cnc(N3CCNCC3)cc2)C
0.259259	Brc1cc(c(cc1)C(=O)Nc2cnc(N3CCNCC3)cc2)C
0.259259	Brc1cc(c(cc1)C(=O)Nc2cnc(N3CCNCC3)cc2)C
0.259259	Brc1cc(c(cc1)C(=O)Nc2cnc(N3CCNCC3)cc2)C
0.259259	Brc1cc(c(cc1)C(=O)Nc2cnc(N3CCNCC3)cc2)C
0.259259	Brc1cc(c(cc1)C(=O)Nc2cnc(N3CCNCC3)cc2)C
0.259259	Brc1cc(c(cc1)C(=O)Nc2cnc(N3CCNCC3)cc2)C
0.259259	Brc1cc(c(cc1)C(=O)Nc2cnc(N3CCNCC3)cc2)C
0.259259	Brc1cc(c(cc1)C(=O)Nc2cnc(N3CCNCC3)cc2)C
0.259259	Brc1cc(c(cc1)C(=O)Nc2cnc(N3CCNCC3)cc2)C
0.259259	O=C(Nc1cc(ccc1)COC2CCCC2)C=3OC(=CC3)CN4CCOCC4
0.259259	O=C(Nc1cc(ccc1)COC2CCCC2)C=3OC(=CC3)CN4CCOCC4
0.259109	Ic1ccc(cc1)C2=NOC(=N2)Cc3ccc(NC(=O)c4ccc(Br)cc4)cc3
0.259109	Ic1ccc(cc1)C2=NOC(=N2)Cc3ccc(NC(=O)c4ccc(Br)cc4)cc3
0.259109	Ic1ccc(cc1)C2=NOC(=N2)Cc3ccc(NC(=O)c4ccc(Br)cc4)cc3
0.259109	Ic1ccc(cc1)C2=NOC(=N2)Cc3ccc(NC(=O)c4ccc(Br)cc4)cc3
0.259109	Ic1ccc(cc1)C2=NOC(=N2)Cc3ccc(NC(=O)c4ccc(Br)cc4)cc3
0.259109	Ic1ccc(cc1)C2=NOC(=N2)Cc3ccc(NC(=O)c4ccc(Br)cc4)cc3
0.259109	Ic1ccc(cc1)C2=NOC(=N2)Cc3ccc(NC(=O)c4ccc(Br)cc4)cc3
0.259109	Ic1ccc(cc1)C2=NOC(=N2)Cc3ccc(NC(=O)c4ccc(Br)cc4)cc3
0.259109	Ic1ccc(cc1)C2=NOC(=N2)Cc3ccc(NC(=O)c4ccc(Br)cc4)cc3
0.259109	Ic1ccc(cc1)C2=NOC(=N2)Cc3ccc(NC(=O)c4ccc(Br)cc4)cc3
0.2589	S1C(=NC(=C1)CN2CCN(C(=O)c3c(O)ccc(NC(=O)CC)c3)CC2)c4ccc(OC)cc4
0.2589	S1C(=NC(=C1)CN2CCN(C(=O)c3c(O)ccc(NC(=O)CC)c3)CC2)c4ccc(OC)cc4
0.2589	S1C(=NC(=C1)CN2CCN(C(=O)c3c(O)ccc(NC(=O)CC)c3)CC2)c4ccc(OC)cc4
0.2589	S1C(=NC(=C1)CN2CCN(C(=O)c3c(O)ccc(NC(=O)CC)c3)CC2)c4ccc(OC)cc4
0.2589	S1C(=NC(=C1)CN2CCN(C(=O)c3c(O)ccc(NC(=O)CC)c3)CC2)c4ccc(OC)cc4
0.2589	S1C(=NC(=C1)CN2CCN(C(=O)c3c(O)ccc(NC(=O)CC)c3)CC2)c4ccc(OC)cc4
0.2589	S1C(=NC(=C1)CN2CCN(C(=O)c3c(O)ccc(NC(=O)CC)c3)CC2)c4ccc(OC)cc4
0.2589	S1C(=NC(=C1)CN2CCN(C(=O)c3c(O)ccc(NC(=O)CC)c3)CC2)c4ccc(OC)cc4
0.2589	S1C(=NC(=C1)CN2CCN(C(=O)c3c(O)ccc(NC(=O)CC)c3)CC2)c4ccc(OC)cc4
0.2589	S1C(=NC(=C1)CN2CCN(C(=O)c3c(O)ccc(NC(=O)CC)c3)CC2)c4ccc(OC)cc4
0.258865	O=C(OC(C(=O)Nc1c(ccc(c1)C)C)C)c2cnc(NC3CC3)cc2
0.258865	O=C(OC(C(=O)Nc1c(ccc(c1)C)C)C)c2cnc(NC3CC3)cc2
0.258865	O=C(OC(C(=O)Nc1c(ccc(c1)C)C)C)c2cnc(NC3CC3)cc2
0.258865	O=C(OC(C(=O)Nc1c(ccc(c1)C)C)C)c2cnc(NC3CC3)cc2
0.258865	O=C(OC(C(=O)Nc1c(ccc(c1)C)C)C)c2cnc(NC3CC3)cc2
0.258865	O=C(OC(C(=O)Nc1c(ccc(c1)C)C)C)c2cnc(NC3CC3)cc2
0.258865	O=C(OC(C(=O)Nc1c(ccc(c1)C)C)C)c2cnc(NC3CC3)cc2
0.258865	O=C(OC(C(=O)Nc1c(ccc(c1)C)C)C)c2cnc(NC3CC3)cc2
0.258865	O=C(OC(C(=O)Nc1c(ccc(c1)C)C)C)c2cnc(NC3CC3)cc2
0.258865	O=C(OC(C(=O)Nc1c(ccc(c1)C)C)C)c2cnc(NC3CC3)cc2
0.258865	O=C(Nc1cnc(OC)cc1)c2cc(NC(=O)C(=O)NCC(CN3CCN(CC3)CC)C)ccc2
0.258865	O=C(Nc1cnc(OC)cc1)c2cc(NC(=O)C(=O)NCC(CN3CCN(CC3)CC)C)ccc2
0.258865	O=C(Nc1cnc(OC)cc1)c2cc(NC(=O)C(=O)NCC(CN3CCN(CC3)CC)C)ccc2
0.258865	O=C(Nc1cnc(OC)cc1)c2cc(NC(=O)C(=O)NCC(CN3CCN(CC3)CC)C)ccc2
0.258865	O=C(Nc1cnc(OC)cc1)c2cc(NC(=O)C(=O)NCC(CN3CCN(CC3)CC)C)ccc2
0.258865	O=C(Nc1cnc(OC)cc1)c2cc(NC(=O)C(=O)NCC(CN3CCN(CC3)CC)C)ccc2
0.258865	O=C(Nc1cnc(OC)cc1)c2cc(NC(=O)C(=O)NCC(CN3CCN(CC3)CC)C)ccc2
0.258865	O=C(Nc1cnc(OC)cc1)c2cc(NC(=O)C(=O)NCC(CN3CCN(CC3)CC)C)ccc2
0.258865	O=C(Nc1cnc(OC)cc1)c2cc(NC(=O)C(=O)NCC(CN3CCN(CC3)CC)C)ccc2
0.258865	O=C(Nc1cnc(Oc2c(C#N)cccc2)cc1)c3ccc(NC(=O)Cc4cnccc4)cc3
0.258865	O=C(Nc1cnc(Oc2c(C#N)cccc2)cc1)c3ccc(NC(=O)Cc4cnccc4)cc3
0.258865	O=C(Nc1cnc(Oc2c(C#N)cccc2)cc1)c3ccc(NC(=O)Cc4cnccc4)cc3
0.258865	O=C(Nc1cnc(Oc2c(C#N)cccc2)cc1)c3ccc(NC(=O)Cc4cnccc4)cc3
0.258865	O=C(Nc1cnc(Oc2c(C#N)cccc2)cc1)c3ccc(NC(=O)Cc4cnccc4)cc3
0.258865	O=C(Nc1cnc(Oc2c(C#N)cccc2)cc1)c3ccc(NC(=O)Cc4cnccc4)cc3
0.258865	O=C(Nc1cnc(Oc2c(C#N)cccc2)cc1)c3ccc(NC(=O)Cc4cnccc4)cc3
0.258865	O=C(Nc1cnc(Oc2c(C#N)cccc2)cc1)c3ccc(NC(=O)Cc4cnccc4)cc3
0.258865	O=C(Nc1cnc(Oc2c(C#N)cccc2)cc1)c3ccc(NC(=O)Cc4cnccc4)cc3
0.258865	O=C(Nc1cnc(Oc2c(C#N)cccc2)cc1)c3ccc(NC(=O)Cc4cnccc4)cc3
0.258824	O=C(Nc1cc(ncc1)c2ccccc2)NCC(CN3CCN(CC3)CC)C
0.258824	O=C(Nc1cc(ncc1)c2ccccc2)NCC(CN3CCN(CC3)CC)C
0.258824	O=C(Nc1cc(ncc1)c2ccccc2)NCC(CN3CCN(CC3)CC)C
0.258824	O=C(Nc1cc(ncc1)c2ccccc2)NCC(CN3CCN(CC3)CC)C
0.258824	O=C(Nc1cc(ncc1)c2ccccc2)NCC(CN3CCN(CC3)CC)C
0.258824	O=C(Nc1cc(ncc1)c2ccccc2)NCC(CN3CCN(CC3)CC)C
0.258824	O=C(Nc1cc(ncc1)c2ccccc2)NCC(CN3CCN(CC3)CC)C
0.258824	O=C(Nc1cc(ncc1)c2ccccc2)NCC(CN3CCN(CC3)CC)C
0.258824	O=C(Nc1cc(ncc1)c2ccccc2)NCC(CN3CCN(CC3)CC)C
0.258824	O=C(Nc1cc(ncc1)c2ccccc2)NCC(CN3CCN(CC3)CC)C
0.258741	[O-][N+](=O)c1c(ccc(c1)C(=O)Nc2cc(OCc3ccccc3)ncc2)CC
0.258741	[O-][N+](=O)c1c(ccc(c1)C(=O)Nc2cc(OCc3ccccc3)ncc2)CC
0.258741	[O-][N+](=O)c1c(ccc(c1)C(=O)Nc2cc(OCc3ccccc3)ncc2)CC
0.258741	[O-][N+](=O)c1c(ccc(c1)C(=O)Nc2cc(OCc3ccccc3)ncc2)CC
0.258741	[O-][N+](=O)c1c(ccc(c1)C(=O)Nc2cc(OCc3ccccc3)ncc2)CC
0.258741	[O-][N+](=O)c1c(ccc(c1)C(=O)Nc2cc(OCc3ccccc3)ncc2)CC
0.258741	[O-][N+](=O)c1c(ccc(c1)C(=O)Nc2cc(OCc3ccccc3)ncc2)CC
0.258741	[O-][N+](=O)c1c(ccc(c1)C(=O)Nc2cc(OCc3ccccc3)ncc2)CC
0.258741	[O-][N+](=O)c1c(ccc(c1)C(=O)Nc2cc(OCc3ccccc3)ncc2)CC
0.258741	[O-][N+](=O)c1c(ccc(c1)C(=O)Nc2cc(OCc3ccccc3)ncc2)CC
0.258687	O=C(NCCc1ccc(cc1)CCCC)c2cc(c(NC(=O)CC(C)C)cc2)C
0.258687	O=C(NCCc1ccc(cc1)CCCC)c2cc(c(NC(=O)CC(C)C)cc2)C
0.258687	O=C(NCCc1ccc(cc1)CCCC)c2cc(c(NC(=O)CC(C)C)cc2)C
0.258687	O=C(NCCc1ccc(cc1)CCCC)c2cc(c(NC(=O)CC(C)C)cc2)C
0.258687	O=C(NCCc1ccc(cc1)CCCC)c2cc(c(NC(=O)CC(C)C)cc2)C
0.258687	O=C(NCCc1ccc(cc1)CCCC)c2cc(c(NC(=O)CC(C)C)cc2)C
0.258687	Clc1c(cc(NC(=O)N2CCN(Cc3ccc(cc3)C(F)(F)F)CC2)cc1)C(F)(F)F
0.258687	Clc1c(cc(NC(=O)N2CCN(Cc3ccc(cc3)C(F)(F)F)CC2)cc1)C(F)(F)F
0.258687	Clc1c(cc(NC(=O)N2CCN(Cc3ccc(cc3)C(F)(F)F)CC2)cc1)C(F)(F)F
0.258389	FC(F)(F)C=1C=NN(c2cc(NC(=O)c3cc(c(NC(=O)CC(C)C)cc3)C)ccc2)C1
0.258389	FC(F)(F)C=1C=NN(c2cc(NC(=O)c3cc(c(NC(=O)CC(C)C)cc3)C)ccc2)C1
0.258389	FC(F)(F)C=1C=NN(c2cc(NC(=O)c3cc(c(NC(=O)CC(C)C)cc3)C)ccc2)C1
0.25817	Clc1cc(ccc1)C2=NSC(C(=O)Nc3cc(NC(=O)C4CCCCC4)c(OC)cc3)=C2
0.25817	Clc1cc(ccc1)C2=NSC(C(=O)Nc3cc(NC(=O)C4CCCCC4)c(OC)cc3)=C2
0.25817	Clc1cc(ccc1)C2=NSC(C(=O)Nc3cc(NC(=O)C4CCCCC4)c(OC)cc3)=C2
0.25817	Clc1cc(ccc1)C2=NSC(C(=O)Nc3cc(NC(=O)C4CCCCC4)c(OC)cc3)=C2
0.25817	Clc1cc(ccc1)C2=NSC(C(=O)Nc3cc(NC(=O)C4CCCCC4)c(OC)cc3)=C2
0.25817	Clc1cc(ccc1)C2=NSC(C(=O)Nc3cc(NC(=O)C4CCCCC4)c(OC)cc3)=C2
0.25817	Clc1cc(ccc1)C2=NSC(C(=O)Nc3cc(NC(=O)C4CCCCC4)c(OC)cc3)=C2
0.25817	Clc1cc(ccc1)C2=NSC(C(=O)Nc3cc(NC(=O)C4CCCCC4)c(OC)cc3)=C2
0.25817	Clc1cc(ccc1)C2=NSC(C(=O)Nc3cc(NC(=O)C4CCCCC4)c(OC)cc3)=C2
0.25817	Clc1cc(ccc1)C2=NSC(C(=O)Nc3cc(NC(=O)C4CCCCC4)c(OC)cc3)=C2
0.257962	O=C(N1CCN(CC1)C)c2cc(O)c(c3nnc(c4cc(ccc4)CN5C(CCC5)C)cc3)cc2
0.257962	O=C(N1CCN(CC1)C)c2cc(O)c(c3nnc(c4cc(ccc4)CN5C(CCC5)C)cc3)cc2
0.257962	O=C(N1CCN(CC1)C)c2cc(O)c(c3nnc(c4cc(ccc4)CN5C(CCC5)C)cc3)cc2
0.257962	O=C(N1CCN(CC1)C)c2cc(O)c(c3nnc(c4cc(ccc4)CN5C(CCC5)C)cc3)cc2
0.257962	O=C(N1CCN(CC1)C)c2cc(O)c(c3nnc(c4cc(ccc4)CN5C(CCC5)C)cc3)cc2
0.257962	O=C(N1CCN(CC1)C)c2cc(O)c(c3nnc(c4cc(ccc4)CN5C(CCC5)C)cc3)cc2
0.257962	O=C(N1CCN(CC1)C)c2cc(O)c(c3nnc(c4cc(ccc4)CN5C(CCC5)C)cc3)cc2
0.257962	O=C(N1CCN(CC1)C)c2cc(O)c(c3nnc(c4cc(ccc4)CN5C(CCC5)C)cc3)cc2
0.257962	O=C(N1CCN(CC1)C)c2cc(O)c(c3nnc(c4cc(ccc4)CN5C(CCC5)C)cc3)cc2
0.257962	O=C(N1CCN(CC1)C)c2cc(O)c(c3nnc(c4cc(ccc4)CN5C(CCC5)C)cc3)cc2
0.257937	O=C(NCCNc1cc(OC)cc(OC)c1)c2ccc(NC(=O)Cc3cnccc3)cc2
0.257813	S(=O)(=O)(NC(C(=O)Nc1nc(c2cnccc2)ccc1)C)C
0.257813	S(=O)(=O)(NC(C(=O)Nc1nc(c2cnccc2)ccc1)C)C
0.257732	O=C(NCC1N(Cc2ccccc2)CCC1)c3ccc(Nc4c(OC)cc(OC)cc4)cc3
0.257396	O=C(Nc1c(ccc(c1)C=2ON=C(N2)C(C3=CCCCC3)(C)C)C)c4cc5OCCOc5cc4
0.257396	O=C(Nc1c(ccc(c1)C=2ON=C(N2)C(C3=CCCCC3)(C)C)C)c4cc5OCCOc5cc4
0.257396	O=C(Nc1c(ccc(c1)C=2ON=C(N2)C(C3=CCCCC3)(C)C)C)c4cc5OCCOc5cc4
0.257396	O=C(Nc1c(ccc(c1)C=2ON=C(N2)C(C3=CCCCC3)(C)C)C)c4cc5OCCOc5cc4
0.257396	O=C(Nc1c(ccc(c1)C=2ON=C(N2)C(C3=CCCCC3)(C)C)C)c4cc5OCCOc5cc4
0.257396	O=C(Nc1c(ccc(c1)C=2ON=C(N2)C(C3=CCCCC3)(C)C)C)c4cc5OCCOc5cc4
0.257396	O=C(Nc1c(ccc(c1)C=2ON=C(N2)C(C3=CCCCC3)(C)C)C)c4cc5OCCOc5cc4
0.257396	O=C(Nc1c(ccc(c1)C=2ON=C(N2)C(C3=CCCCC3)(C)C)C)c4cc5OCCOc5cc4
0.257396	O=C(Nc1c(ccc(c1)C=2ON=C(N2)C(C3=CCCCC3)(C)C)C)c4cc5OCCOc5cc4
0.257396	O=C(Nc1c(ccc(c1)C=2ON=C(N2)C(C3=CCCCC3)(C)C)C)c4cc5OCCOc5cc4
0.257353	S(=O)(=O)(NC(=O)N)c1cc(ccc1)C(=O)Nc2cc(OC)c(cc2)C
0.257353	S(=O)(=O)(NC(=O)N)c1cc(ccc1)C(=O)Nc2cc(OC)c(cc2)C
0.257353	S(=O)(=O)(NC(=O)N)c1cc(ccc1)C(=O)Nc2cc(OC)c(cc2)C
0.257353	S(=O)(=O)(NC(=O)N)c1cc(ccc1)C(=O)Nc2cc(OC)c(cc2)C
0.257353	S(=O)(=O)(NC(=O)N)c1cc(ccc1)C(=O)Nc2cc(OC)c(cc2)C
0.257353	S(=O)(=O)(NC(=O)N)c1cc(ccc1)C(=O)Nc2cc(OC)c(cc2)C
0.257353	S(=O)(=O)(NC(=O)N)c1cc(ccc1)C(=O)Nc2cc(OC)c(cc2)C
0.257353	S(=O)(=O)(NC(=O)N)c1cc(ccc1)C(=O)Nc2cc(OC)c(cc2)C
0.257353	S(=O)(=O)(NC(=O)N)c1cc(ccc1)C(=O)Nc2cc(OC)c(cc2)C
0.257353	S(=O)(=O)(NC(=O)N)c1cc(ccc1)C(=O)Nc2cc(OC)c(cc2)C
0.257329	Clc1ccc(N2C(SCC(=O)Nc3c(cc(c4ccccc4)cc3)C)=NN=C2c5cnccc5)cc1
0.257329	Clc1ccc(N2C(SCC(=O)Nc3c(cc(c4ccccc4)cc3)C)=NN=C2c5cnccc5)cc1
0.257329	Clc1ccc(N2C(SCC(=O)Nc3c(cc(c4ccccc4)cc3)C)=NN=C2c5cnccc5)cc1
0.257329	Clc1ccc(N2C(SCC(=O)Nc3c(cc(c4ccccc4)cc3)C)=NN=C2c5cnccc5)cc1
0.257329	Clc1ccc(N2C(SCC(=O)Nc3c(cc(c4ccccc4)cc3)C)=NN=C2c5cnccc5)cc1
0.257329	Clc1ccc(N2C(SCC(=O)Nc3c(cc(c4ccccc4)cc3)C)=NN=C2c5cnccc5)cc1
0.257329	Clc1ccc(N2C(SCC(=O)Nc3c(cc(c4ccccc4)cc3)C)=NN=C2c5cnccc5)cc1
0.257329	Clc1ccc(N2C(SCC(=O)Nc3c(cc(c4ccccc4)cc3)C)=NN=C2c5cnccc5)cc1
0.257329	Clc1ccc(N2C(SCC(=O)Nc3c(cc(c4ccccc4)cc3)C)=NN=C2c5cnccc5)cc1
0.257329	Clc1ccc(N2C(SCC(=O)Nc3c(cc(c4ccccc4)cc3)C)=NN=C2c5cnccc5)cc1
0.257235	O=C(Nc1c(nc(N2CCN(CC2)C)cc1)C)c3cc(ccc3)CN4N=C(C=C4C)C
0.257235	O=C(Nc1c(nc(N2CCN(CC2)C)cc1)C)c3cc(ccc3)CN4N=C(C=C4C)C
0.257235	O=C(Nc1c(nc(N2CCN(CC2)C)cc1)C)c3cc(ccc3)CN4N=C(C=C4C)C
0.257235	O=C(Nc1c(nc(N2CCN(CC2)C)cc1)C)c3cc(ccc3)CN4N=C(C=C4C)C
0.257235	O=C(Nc1c(nc(N2CCN(CC2)C)cc1)C)c3cc(ccc3)CN4N=C(C=C4C)C
0.257235	O=C(Nc1c(nc(N2CCN(CC2)C)cc1)C)c3cc(ccc3)CN4N=C(C=C4C)C
0.257235	O=C(Nc1c(nc(N2CCN(CC2)C)cc1)C)c3cc(ccc3)CN4N=C(C=C4C)C
0.257235	O=C(Nc1c(nc(N2CCN(CC2)C)cc1)C)c3cc(ccc3)CN4N=C(C=C4C)C
0.257235	O=C(Nc1c(nc(N2CCN(CC2)C)cc1)C)c3cc(ccc3)CN4N=C(C=C4C)C
0.257235	O=C(Nc1c(nc(N2CCN(CC2)C)cc1)C)c3cc(ccc3)CN4N=C(C=C4C)C
0.256849	S(=O)(=O)(Nc1c(c(ccc1)C)C)c2ccc(cc2)C(=O)Nc3cc(OCC(F)F)c(cc3)C
0.256579	O=C(Nc1ccc(cc1)CN2CCN(C(=O)C)CC2)C=3C(=NN(C3)CC)C=4C=NN(C4)C
0.256506	O=C(Nc1ccc(cc1)CN2CCN(C(=O)C)CC2)C=3C=NN(C3)CC4CCCC4
0.256506	O=C(Nc1ccc(cc1)CN2CCN(C(=O)C)CC2)C=3C=NN(C3)CC4CCCC4
0.256506	O=C(Nc1ccc(cc1)CN2CCN(C(=O)C)CC2)C=3C=NN(C3)CC4CCCC4
0.256506	O=C(Nc1ccc(cc1)CN2CCN(C(=O)C)CC2)C=3C=NN(C3)CC4CCCC4
0.256506	O=C(Nc1ccc(cc1)CN2CCN(C(=O)C)CC2)C=3C=NN(C3)CC4CCCC4
0.256506	O=C(Nc1ccc(cc1)CN2CCN(C(=O)C)CC2)C=3C=NN(C3)CC4CCCC4
0.256506	O=C(Nc1ccc(cc1)CN2CCN(C(=O)C)CC2)C=3C=NN(C3)CC4CCCC4
0.256506	O=C(Nc1ccc(cc1)CN2CCN(C(=O)C)CC2)C=3C=NN(C3)CC4CCCC4
0.256506	O=C(Nc1ccc(cc1)CN2CCN(C(=O)C)CC2)C=3C=NN(C3)CC4CCCC4
0.256506	O=C(Nc1ccc(cc1)CN2CCN(C(=O)C)CC2)C=3C=NN(C3)CC4CCCC4
0.256506	Brc1c(SCc2ccccc2)ccc(NC(=O)c3c(cc(Br)cc3)C)c1
0.256506	Brc1c(SCc2ccccc2)ccc(NC(=O)c3c(cc(Br)cc3)C)c1
0.256506	Brc1c(SCc2ccccc2)ccc(NC(=O)c3c(cc(Br)cc3)C)c1
0.256506	Brc1c(SCc2ccccc2)ccc(NC(=O)c3c(cc(Br)cc3)C)c1
0.256506	Brc1c(SCc2ccccc2)ccc(NC(=O)c3c(cc(Br)cc3)C)c1
0.256506	Brc1c(SCc2ccccc2)ccc(NC(=O)c3c(cc(Br)cc3)C)c1
0.256506	Brc1c(SCc2ccccc2)ccc(NC(=O)c3c(cc(Br)cc3)C)c1
0.256484	O=C(Nc1c(ccc(c1)C=2ON=C(N2)C)C)c3cc4N=CN(c4cc3)c5cc(ccc5)C
0.25641	Brc1cc(ccc1)C(=O)Nc2cc(O)c(cc2)C(=O)NC3=NC(=NN3)CO
0.25625	S(C1=NN=C(N1CC=2OC=CC2)c3cnccc3)CC(=O)Nc4cc(OC)c(cc4)C
0.256228	O=C(NN1CCN(C(c2ccccc2)c3ccccc3)CC1)c4cc(c(NC(=O)CC(C)C)cc4)C
0.256228	O=C(NN1CCN(C(c2ccccc2)c3ccccc3)CC1)c4cc(c(NC(=O)CC(C)C)cc4)C
0.256228	O=C(NN1CCN(C(c2ccccc2)c3ccccc3)CC1)c4cc(c(NC(=O)CC(C)C)cc4)C
0.256228	O=C(NN1CCN(C(c2ccccc2)c3ccccc3)CC1)c4cc(c(NC(=O)CC(C)C)cc4)C
0.256228	O=C(NN1CCN(C(c2ccccc2)c3ccccc3)CC1)c4cc(c(NC(=O)CC(C)C)cc4)C
0.256228	O=C(NN1CCN(C(c2ccccc2)c3ccccc3)CC1)c4cc(c(NC(=O)CC(C)C)cc4)C
0.256228	O=C(NN1CCN(C(c2ccccc2)c3ccccc3)CC1)c4cc(c(NC(=O)CC(C)C)cc4)C
0.256228	O=C(NN1CCN(C(c2ccccc2)c3ccccc3)CC1)c4cc(c(NC(=O)CC(C)C)cc4)C
0.256228	O=C(NN1CCN(C(c2ccccc2)c3ccccc3)CC1)c4cc(c(NC(=O)CC(C)C)cc4)C
0.256228	O=C(NN1CCN(C(c2ccccc2)c3ccccc3)CC1)c4cc(c(NC(=O)CC(C)C)cc4)C
0.256228	Clc1cc(ccc1)COc2cc(c(NC(=O)c3cc4c(cc3)COC4)cc2)C
0.256228	Clc1cc(ccc1)COc2cc(c(NC(=O)c3cc4c(cc3)COC4)cc2)C
0.256228	Clc1cc(ccc1)COc2cc(c(NC(=O)c3cc4c(cc3)COC4)cc2)C
0.256228	Clc1cc(ccc1)COc2cc(c(NC(=O)c3cc4c(cc3)COC4)cc2)C
0.256228	Clc1cc(ccc1)COc2cc(c(NC(=O)c3cc4c(cc3)COC4)cc2)C
0.256228	Clc1cc(ccc1)COc2cc(c(NC(=O)c3cc4c(cc3)COC4)cc2)C
0.256228	Clc1cc(ccc1)COc2cc(c(NC(=O)c3cc4c(cc3)COC4)cc2)C
0.256228	Clc1cc(ccc1)COc2cc(c(NC(=O)c3cc4c(cc3)COC4)cc2)C
0.25614	Fc1cc(c(N2N=C(NCc3ccc(cc3)C(=O)Nc4ccccc4)C=C2)cc1)C
0.25614	Fc1cc(c(N2N=C(NCc3ccc(cc3)C(=O)Nc4ccccc4)C=C2)cc1)C
0.25614	Fc1cc(c(N2N=C(NCc3ccc(cc3)C(=O)Nc4ccccc4)C=C2)cc1)C
0.25614	Fc1cc(c(N2N=C(NCc3ccc(cc3)C(=O)Nc4ccccc4)C=C2)cc1)C
0.25614	Fc1cc(c(N2N=C(NCc3ccc(cc3)C(=O)Nc4ccccc4)C=C2)cc1)C
0.25614	Fc1cc(c(N2N=C(NCc3ccc(cc3)C(=O)Nc4ccccc4)C=C2)cc1)C
0.25614	Fc1cc(c(N2N=C(NCc3ccc(cc3)C(=O)Nc4ccccc4)C=C2)cc1)C
0.25614	Fc1cc(c(N2N=C(NCc3ccc(cc3)C(=O)Nc4ccccc4)C=C2)cc1)C
0.25614	Fc1cc(c(N2N=C(NCc3ccc(cc3)C(=O)Nc4ccccc4)C=C2)cc1)C
0.25614	Fc1cc(c(N2N=C(NCc3ccc(cc3)C(=O)Nc4ccccc4)C=C2)cc1)C
0.256098	O=C(Nc1cc(OC)c(cc1)C)C2=COC(=C2)C
0.255814	S(=O)(=O)(N(C)C)c1cc(NC(=O)c2cc(ccc2)C3=NOC(O)=N3)c(NCC)cc1
0.255814	S(=O)(=O)(N(C)C)c1cc(NC(=O)c2cc(ccc2)C3=NOC(O)=N3)c(NCC)cc1
0.255814	S(=O)(=O)(N(C)C)c1cc(NC(=O)c2cc(ccc2)C3=NOC(O)=N3)c(NCC)cc1
0.255814	S(=O)(=O)(N(C)C)c1cc(NC(=O)c2cc(ccc2)C3=NOC(O)=N3)c(NCC)cc1
0.255814	S(=O)(=O)(N(C)C)c1cc(NC(=O)c2cc(ccc2)C3=NOC(O)=N3)c(NCC)cc1
0.255814	S(=O)(=O)(N(C)C)c1cc(NC(=O)c2cc(ccc2)C3=NOC(O)=N3)c(NCC)cc1
0.255814	S(=O)(=O)(N(C)C)c1cc(NC(=O)c2cc(ccc2)C3=NOC(O)=N3)c(NCC)cc1
0.255814	Clc1c(Cl)ccc(c1)C(=O)Nc2cc(O)c(cc2)C(=O)NCc3ccc(cc3)C4=Nc5c(N4)cccc5
0.255639	Brc1c(OCCOC)ccc(NC(=O)c2ccc(Nc3c(OC)cc(OC)cc3)cc2)c1
0.255639	Brc1c(OCCOC)ccc(NC(=O)c2ccc(Nc3c(OC)cc(OC)cc3)cc2)c1
0.255639	Brc1c(OCCOC)ccc(NC(=O)c2ccc(Nc3c(OC)cc(OC)cc3)cc2)c1
0.255639	Brc1c(OCCOC)ccc(NC(=O)c2ccc(Nc3c(OC)cc(OC)cc3)cc2)c1
0.255639	Brc1c(OCCOC)ccc(NC(=O)c2ccc(Nc3c(OC)cc(OC)cc3)cc2)c1
0.255639	Brc1c(OCCOC)ccc(NC(=O)c2ccc(Nc3c(OC)cc(OC)cc3)cc2)c1
0.255639	Brc1c(OCCOC)ccc(NC(=O)c2ccc(Nc3c(OC)cc(OC)cc3)cc2)c1
0.255639	Brc1c(OCCOC)ccc(NC(=O)c2ccc(Nc3c(OC)cc(OC)cc3)cc2)c1
0.255639	Brc1c(OCCOC)ccc(NC(=O)c2ccc(Nc3c(OC)cc(OC)cc3)cc2)c1
0.255639	Brc1c(OCCOC)ccc(NC(=O)c2ccc(Nc3c(OC)cc(OC)cc3)cc2)c1
0.255556	Brc1c(Cl)ccc(NC(=O)c2ccc(S(=O)(=O)NCCCN3CCCC3)cc2)c1
0.255556	Brc1c(Cl)ccc(NC(=O)c2ccc(S(=O)(=O)NCCCN3CCCC3)cc2)c1
0.255556	Brc1c(Cl)ccc(NC(=O)c2ccc(S(=O)(=O)NCCCN3CCCC3)cc2)c1
0.255556	Brc1c(Cl)ccc(NC(=O)c2ccc(S(=O)(=O)NCCCN3CCCC3)cc2)c1
0.255556	Brc1c(Cl)ccc(NC(=O)c2ccc(S(=O)(=O)NCCCN3CCCC3)cc2)c1
0.255556	Brc1c(Cl)ccc(NC(=O)c2ccc(S(=O)(=O)NCCCN3CCCC3)cc2)c1
0.255556	Brc1c(Cl)ccc(NC(=O)c2ccc(S(=O)(=O)NCCCN3CCCC3)cc2)c1
0.255556	Brc1c(Cl)ccc(NC(=O)c2ccc(S(=O)(=O)NCCCN3CCCC3)cc2)c1
0.255556	Brc1c(Cl)ccc(NC(=O)c2ccc(S(=O)(=O)NCCCN3CCCC3)cc2)c1
0.255556	Brc1c(Cl)ccc(NC(=O)c2ccc(S(=O)(=O)NCCCN3CCCC3)cc2)c1
0.255474	O=C(Nc1c(C#N)cc(cc1)CCCC)c2cc(c(NC(=O)CC(C)C)cc2)C
0.255474	O=C(Nc1c(C#N)cc(cc1)CCCC)c2cc(c(NC(=O)CC(C)C)cc2)C
0.255474	O=C(Nc1c(C#N)cc(cc1)CCCC)c2cc(c(NC(=O)CC(C)C)cc2)C
0.255474	O=C(Nc1c(C#N)cc(cc1)CCCC)c2cc(c(NC(=O)CC(C)C)cc2)C
0.255474	O=C(Nc1c(C#N)cc(cc1)CCCC)c2cc(c(NC(=O)CC(C)C)cc2)C
0.255474	O=C(Nc1c(C#N)cc(cc1)CCCC)c2cc(c(NC(=O)CC(C)C)cc2)C
0.255474	O=C(Nc1c(C#N)cc(cc1)CCCC)c2cc(c(NC(=O)CC(C)C)cc2)C
0.255474	O=C(Nc1c(C#N)cc(cc1)CCCC)c2cc(c(NC(=O)CC(C)C)cc2)C
0.255474	O=C(Nc1c(C#N)cc(cc1)CCCC)c2cc(c(NC(=O)CC(C)C)cc2)C
0.255474	O=C(Nc1c(C#N)cc(cc1)CCCC)c2cc(c(NC(=O)CC(C)C)cc2)C
0.255385	Clc1c(NC(=O)C=2SC=CC2)cc(cc1)C=3ON=C(N3)c4ncc(nc4)N5CCNCC5
0.255385	Clc1c(NC(=O)C=2SC=CC2)cc(cc1)C=3ON=C(N3)c4ncc(nc4)N5CCNCC5
0.255385	Clc1c(NC(=O)C=2SC=CC2)cc(cc1)C=3ON=C(N3)c4ncc(nc4)N5CCNCC5
0.255385	Clc1c(NC(=O)C=2SC=CC2)cc(cc1)C=3ON=C(N3)c4ncc(nc4)N5CCNCC5
0.255385	Clc1c(NC(=O)C=2SC=CC2)cc(cc1)C=3ON=C(N3)c4ncc(nc4)N5CCNCC5
0.255385	Clc1c(NC(=O)C=2SC=CC2)cc(cc1)C=3ON=C(N3)c4ncc(nc4)N5CCNCC5
0.255385	Clc1c(NC(=O)C=2SC=CC2)cc(cc1)C=3ON=C(N3)c4ncc(nc4)N5CCNCC5
0.255385	Clc1c(NC(=O)C=2SC=CC2)cc(cc1)C=3ON=C(N3)c4ncc(nc4)N5CCNCC5
0.255385	Clc1c(NC(=O)C=2SC=CC2)cc(cc1)C=3ON=C(N3)c4ncc(nc4)N5CCNCC5
0.255385	Clc1c(NC(=O)C=2SC=CC2)cc(cc1)C=3ON=C(N3)c4ncc(nc4)N5CCNCC5
0.255385	O=C(N1C(C2=NC(c3ccc(cc3)C)=CN2)CCCC1)c4ccc(Nc5c(OC)cc(OC)cc5)cc4
0.255385	O=C(N1C(C2=NC(c3ccc(cc3)C)=CN2)CCCC1)c4ccc(Nc5c(OC)cc(OC)cc5)cc4
0.255385	O=C(N1C(C2=NC(c3ccc(cc3)C)=CN2)CCCC1)c4ccc(Nc5c(OC)cc(OC)cc5)cc4
0.255385	O=C(N1C(C2=NC(c3ccc(cc3)C)=CN2)CCCC1)c4ccc(Nc5c(OC)cc(OC)cc5)cc4
0.255385	O=C(N1C(C2=NC(c3ccc(cc3)C)=CN2)CCCC1)c4ccc(Nc5c(OC)cc(OC)cc5)cc4
0.255385	O=C(N1C(C2=NC(c3ccc(cc3)C)=CN2)CCCC1)c4ccc(Nc5c(OC)cc(OC)cc5)cc4
0.255385	O=C(N1C(C2=NC(c3ccc(cc3)C)=CN2)CCCC1)c4ccc(Nc5c(OC)cc(OC)cc5)cc4
0.255385	O=C(N1C(C2=NC(c3ccc(cc3)C)=CN2)CCCC1)c4ccc(Nc5c(OC)cc(OC)cc5)cc4
0.255385	O=C(N1C(C2=NC(c3ccc(cc3)C)=CN2)CCCC1)c4ccc(Nc5c(OC)cc(OC)cc5)cc4
0.255385	O=C(N1C(C2=NC(c3ccc(cc3)C)=CN2)CCCC1)c4ccc(Nc5c(OC)cc(OC)cc5)cc4
0.255245	O=C(NNC(=O)C=1NN=C(c2ccc(OC)cc2)C1)C(=O)Nc3c(cc(c4ccccc4)cc3)C
0.255245	O=C(NNC(=O)C=1NN=C(c2ccc(OC)cc2)C1)C(=O)Nc3c(cc(c4ccccc4)cc3)C
0.255245	O=C(NNC(=O)C=1NN=C(c2ccc(OC)cc2)C1)C(=O)Nc3c(cc(c4ccccc4)cc3)C
0.255245	O=C(NNC(=O)C=1NN=C(c2ccc(OC)cc2)C1)C(=O)Nc3c(cc(c4ccccc4)cc3)C
0.255245	O=C(NNC(=O)C=1NN=C(c2ccc(OC)cc2)C1)C(=O)Nc3c(cc(c4ccccc4)cc3)C
0.255245	O=C(NNC(=O)C=1NN=C(c2ccc(OC)cc2)C1)C(=O)Nc3c(cc(c4ccccc4)cc3)C
0.255245	O=C(NNC(=O)C=1NN=C(c2ccc(OC)cc2)C1)C(=O)Nc3c(cc(c4ccccc4)cc3)C
0.255245	O=C(NNC(=O)C=1NN=C(c2ccc(OC)cc2)C1)C(=O)Nc3c(cc(c4ccccc4)cc3)C
[truncated: 8,001 more rows]
