# Supplementary material for: Galileo: Three-dimensional searching in large combinatorial fragment spaces on the example of pharmacophores
Source: J Comput Aided Mol Des. 2022 Nov 24;37(1):1–16. doi: 10.1007/s10822-022-00485-y (PMC10032335; doi:10.1007/s10822-022-00485-y)
Supplement: Supplementary file 4 — Supplementary file 3a [file 10822_2022_485_MOESM3_ESMa.zip › Imatinib_Galileo/16/out_7.csv]

Score	SMILES
0.526549	S1CCN(Cc2ccc(cc2)C(=O)Nc3cc(c(c4cnccc4)cc3)C)CC1
0.526549	S1CCN(Cc2ccc(cc2)C(=O)Nc3cc(c(c4cnccc4)cc3)C)CC1
0.526549	S1CCN(Cc2ccc(cc2)C(=O)Nc3cc(c(c4cnccc4)cc3)C)CC1
0.526549	S1CCN(Cc2ccc(cc2)C(=O)Nc3cc(c(c4cnccc4)cc3)C)CC1
0.526549	S1CCN(Cc2ccc(cc2)C(=O)Nc3cc(c(c4cnccc4)cc3)C)CC1
0.526549	S1CCN(Cc2ccc(cc2)C(=O)Nc3cc(c(c4cnccc4)cc3)C)CC1
0.526549	S1CCN(Cc2ccc(cc2)C(=O)Nc3cc(c(c4cnccc4)cc3)C)CC1
0.526549	S1CCN(Cc2ccc(cc2)C(=O)Nc3cc(c(c4cnccc4)cc3)C)CC1
0.526549	S1CCN(Cc2ccc(cc2)C(=O)Nc3cc(c(c4cnccc4)cc3)C)CC1
0.526549	S1CCN(Cc2ccc(cc2)C(=O)Nc3cc(c(c4cnccc4)cc3)C)CC1
0.410156	S1C(=NC(c2cc(ccc2)C(=O)Nc3cc(c(c4cnccc4)cc3)C)=C1)C
0.410156	S1C(=NC(c2cc(ccc2)C(=O)Nc3cc(c(c4cnccc4)cc3)C)=C1)C
0.410156	S1C(=NC(c2cc(ccc2)C(=O)Nc3cc(c(c4cnccc4)cc3)C)=C1)C
0.410156	S1C(=NC(c2cc(ccc2)C(=O)Nc3cc(c(c4cnccc4)cc3)C)=C1)C
0.410156	S1C(=NC(c2cc(ccc2)C(=O)Nc3cc(c(c4cnccc4)cc3)C)=C1)C
0.410156	S1C(=NC(c2cc(ccc2)C(=O)Nc3cc(c(c4cnccc4)cc3)C)=C1)C
0.410156	S1C(=NC(c2cc(ccc2)C(=O)Nc3cc(c(c4cnccc4)cc3)C)=C1)C
0.410156	S1C(=NC(c2cc(ccc2)C(=O)Nc3cc(c(c4cnccc4)cc3)C)=C1)C
0.410156	S1C(=NC(c2cc(ccc2)C(=O)Nc3cc(c(c4cnccc4)cc3)C)=C1)C
0.410156	S1C(=NC(c2cc(ccc2)C(=O)Nc3cc(c(c4cnccc4)cc3)C)=C1)C
0.409894	S1C(=NC(=C1)CC(=O)Nc2c(ccc(NC(=O)c3cc(ccc3)C(F)(F)F)c2)C)c4cnccc4
0.409894	S1C(=NC(=C1)CC(=O)Nc2c(ccc(NC(=O)c3cc(ccc3)C(F)(F)F)c2)C)c4cnccc4
0.409894	S1C(=NC(=C1)CC(=O)Nc2c(ccc(NC(=O)c3cc(ccc3)C(F)(F)F)c2)C)c4cnccc4
0.409894	S1C(=NC(=C1)CC(=O)Nc2c(ccc(NC(=O)c3cc(ccc3)C(F)(F)F)c2)C)c4cnccc4
0.409894	S1C(=NC(=C1)CC(=O)Nc2c(ccc(NC(=O)c3cc(ccc3)C(F)(F)F)c2)C)c4cnccc4
0.409894	S1C(=NC(=C1)CC(=O)Nc2c(ccc(NC(=O)c3cc(ccc3)C(F)(F)F)c2)C)c4cnccc4
0.409894	S1C(=NC(=C1)CC(=O)Nc2c(ccc(NC(=O)c3cc(ccc3)C(F)(F)F)c2)C)c4cnccc4
0.409894	S1C(=NC(=C1)CC(=O)Nc2c(ccc(NC(=O)c3cc(ccc3)C(F)(F)F)c2)C)c4cnccc4
0.409894	S1C(=NC(=C1)CC(=O)Nc2c(ccc(NC(=O)c3cc(ccc3)C(F)(F)F)c2)C)c4cnccc4
0.409894	S1C(=NC(=C1)CC(=O)Nc2c(ccc(NC(=O)c3cc(ccc3)C(F)(F)F)c2)C)c4cnccc4
0.406375	O=C(Nc1cc(c(c2cnccc2)cc1)C)c3ccc(NCCc4ncccc4)cc3
0.406375	O=C(Nc1cc(c(c2cnccc2)cc1)C)c3ccc(NCCc4ncccc4)cc3
0.406375	O=C(Nc1cc(c(c2cnccc2)cc1)C)c3ccc(NCCc4ncccc4)cc3
0.406375	O=C(Nc1cc(c(c2cnccc2)cc1)C)c3ccc(NCCc4ncccc4)cc3
0.406375	O=C(Nc1cc(c(c2cnccc2)cc1)C)c3ccc(NCCc4ncccc4)cc3
0.406375	O=C(Nc1cc(c(c2cnccc2)cc1)C)c3ccc(NCCc4ncccc4)cc3
0.406375	O=C(Nc1cc(c(c2cnccc2)cc1)C)c3ccc(NCCc4ncccc4)cc3
0.406375	O=C(Nc1cc(c(c2cnccc2)cc1)C)c3ccc(NCCc4ncccc4)cc3
0.406375	O=C(Nc1cc(c(c2cnccc2)cc1)C)c3ccc(NCCc4ncccc4)cc3
0.406375	O=C(Nc1cc(c(c2cnccc2)cc1)C)c3ccc(NCCc4ncccc4)cc3
0.401709	Clc1ccc(Sc2ccc(cc2)C(=O)Nc3cc(c(c4cnccc4)cc3)C)cc1
0.401709	Clc1ccc(Sc2ccc(cc2)C(=O)Nc3cc(c(c4cnccc4)cc3)C)cc1
0.401709	Clc1ccc(Sc2ccc(cc2)C(=O)Nc3cc(c(c4cnccc4)cc3)C)cc1
0.401709	Clc1ccc(Sc2ccc(cc2)C(=O)Nc3cc(c(c4cnccc4)cc3)C)cc1
0.401709	Clc1ccc(Sc2ccc(cc2)C(=O)Nc3cc(c(c4cnccc4)cc3)C)cc1
0.401709	Clc1ccc(Sc2ccc(cc2)C(=O)Nc3cc(c(c4cnccc4)cc3)C)cc1
0.401709	Clc1ccc(Sc2ccc(cc2)C(=O)Nc3cc(c(c4cnccc4)cc3)C)cc1
0.401709	Clc1ccc(Sc2ccc(cc2)C(=O)Nc3cc(c(c4cnccc4)cc3)C)cc1
0.401709	Clc1ccc(Sc2ccc(cc2)C(=O)Nc3cc(c(c4cnccc4)cc3)C)cc1
0.401709	Clc1ccc(Sc2ccc(cc2)C(=O)Nc3cc(c(c4cnccc4)cc3)C)cc1
0.398406	O=C(Nc1cc(c(c2cnccc2)cc1)C)c3ccc(cc3)COc4ccc(cc4)C(C)(C)C
0.398406	O=C(Nc1cc(c(c2cnccc2)cc1)C)c3ccc(cc3)COc4ccc(cc4)C(C)(C)C
0.398406	O=C(Nc1cc(c(c2cnccc2)cc1)C)c3ccc(cc3)COc4ccc(cc4)C(C)(C)C
0.398406	O=C(Nc1cc(c(c2cnccc2)cc1)C)c3ccc(cc3)COc4ccc(cc4)C(C)(C)C
0.398406	O=C(Nc1cc(c(c2cnccc2)cc1)C)c3ccc(cc3)COc4ccc(cc4)C(C)(C)C
0.398406	O=C(Nc1cc(c(c2cnccc2)cc1)C)c3ccc(cc3)COc4ccc(cc4)C(C)(C)C
0.398406	O=C(Nc1cc(c(c2cnccc2)cc1)C)c3ccc(cc3)COc4ccc(cc4)C(C)(C)C
0.398406	O=C(Nc1cc(c(c2cnccc2)cc1)C)c3ccc(cc3)COc4ccc(cc4)C(C)(C)C
0.398406	O=C(Nc1cc(c(c2cnccc2)cc1)C)c3ccc(cc3)COc4ccc(cc4)C(C)(C)C
0.398406	O=C(Nc1cc(c(c2cnccc2)cc1)C)c3ccc(cc3)COc4ccc(cc4)C(C)(C)C
0.392405	Brc1cc(ccc1)C(=O)Nc2cc(ccc2)C(=O)Nc3cc(c(c4cnccc4)cc3)C
0.392405	Brc1cc(ccc1)C(=O)Nc2cc(ccc2)C(=O)Nc3cc(c(c4cnccc4)cc3)C
0.392405	Brc1cc(ccc1)C(=O)Nc2cc(ccc2)C(=O)Nc3cc(c(c4cnccc4)cc3)C
0.392405	Brc1cc(ccc1)C(=O)Nc2cc(ccc2)C(=O)Nc3cc(c(c4cnccc4)cc3)C
0.392405	Brc1cc(ccc1)C(=O)Nc2cc(ccc2)C(=O)Nc3cc(c(c4cnccc4)cc3)C
0.392405	Brc1cc(ccc1)C(=O)Nc2cc(ccc2)C(=O)Nc3cc(c(c4cnccc4)cc3)C
0.392405	Brc1cc(ccc1)C(=O)Nc2cc(ccc2)C(=O)Nc3cc(c(c4cnccc4)cc3)C
0.392405	Brc1cc(ccc1)C(=O)Nc2cc(ccc2)C(=O)Nc3cc(c(c4cnccc4)cc3)C
0.392405	Brc1cc(ccc1)C(=O)Nc2cc(ccc2)C(=O)Nc3cc(c(c4cnccc4)cc3)C
0.392405	Brc1cc(ccc1)C(=O)Nc2cc(ccc2)C(=O)Nc3cc(c(c4cnccc4)cc3)C
0.391509	O=C(Nc1cc(NC(=O)C)c(cc1)C)c2ccc(cc2)C(=O)Nc3ccccc3
0.391509	O=C(Nc1cc(NC(=O)C)c(cc1)C)c2ccc(cc2)C(=O)Nc3ccccc3
0.391509	O=C(Nc1cc(NC(=O)C)c(cc1)C)c2ccc(cc2)C(=O)Nc3ccccc3
0.391509	O=C(Nc1cc(NC(=O)C)c(cc1)C)c2ccc(cc2)C(=O)Nc3ccccc3
0.391509	O=C(Nc1cc(NC(=O)C)c(cc1)C)c2ccc(cc2)C(=O)Nc3ccccc3
0.391509	O=C(Nc1cc(NC(=O)C)c(cc1)C)c2ccc(cc2)C(=O)Nc3ccccc3
0.391509	O=C(Nc1cc(NC(=O)C)c(cc1)C)c2ccc(cc2)C(=O)Nc3ccccc3
0.391509	O=C(Nc1cc(NC(=O)C)c(cc1)C)c2ccc(cc2)C(=O)Nc3ccccc3
0.391509	O=C(Nc1cc(NC(=O)C)c(cc1)C)c2ccc(cc2)C(=O)Nc3ccccc3
0.391509	O=C(Nc1cc(NC(=O)C)c(cc1)C)c2ccc(cc2)C(=O)Nc3ccccc3
0.378378	FC(F)(F)c1cc(ccc1)C(=O)Nc2cc(NC(=O)c3ccc(cc3)C4=NOC(=N4)C)c(cc2)C
0.378378	FC(F)(F)c1cc(ccc1)C(=O)Nc2cc(NC(=O)c3ccc(cc3)C4=NOC(=N4)C)c(cc2)C
0.378378	FC(F)(F)c1cc(ccc1)C(=O)Nc2cc(NC(=O)c3ccc(cc3)C4=NOC(=N4)C)c(cc2)C
0.378378	FC(F)(F)c1cc(ccc1)C(=O)Nc2cc(NC(=O)c3ccc(cc3)C4=NOC(=N4)C)c(cc2)C
0.378378	FC(F)(F)c1cc(ccc1)C(=O)Nc2cc(NC(=O)c3ccc(cc3)C4=NOC(=N4)C)c(cc2)C
0.378378	FC(F)(F)c1cc(ccc1)C(=O)Nc2cc(NC(=O)c3ccc(cc3)C4=NOC(=N4)C)c(cc2)C
0.378378	FC(F)(F)c1cc(ccc1)C(=O)Nc2cc(NC(=O)c3ccc(cc3)C4=NOC(=N4)C)c(cc2)C
0.378378	FC(F)(F)c1cc(ccc1)C(=O)Nc2cc(NC(=O)c3ccc(cc3)C4=NOC(=N4)C)c(cc2)C
0.378378	FC(F)(F)c1cc(ccc1)C(=O)Nc2cc(NC(=O)c3ccc(cc3)C4=NOC(=N4)C)c(cc2)C
0.378378	FC(F)(F)c1cc(ccc1)C(=O)Nc2cc(NC(=O)c3ccc(cc3)C4=NOC(=N4)C)c(cc2)C
0.37037	Brc1cc(ccc1)C(=O)Nc2c(ccc(F)c2)C(=O)Nc3cc(c(c4cnccc4)cc3)C
0.37037	Brc1cc(ccc1)C(=O)Nc2c(ccc(F)c2)C(=O)Nc3cc(c(c4cnccc4)cc3)C
0.37037	Brc1cc(ccc1)C(=O)Nc2c(ccc(F)c2)C(=O)Nc3cc(c(c4cnccc4)cc3)C
0.37037	Brc1cc(ccc1)C(=O)Nc2c(ccc(F)c2)C(=O)Nc3cc(c(c4cnccc4)cc3)C
0.37037	Brc1cc(ccc1)C(=O)Nc2c(ccc(F)c2)C(=O)Nc3cc(c(c4cnccc4)cc3)C
0.37037	Brc1cc(ccc1)C(=O)Nc2c(ccc(F)c2)C(=O)Nc3cc(c(c4cnccc4)cc3)C
0.37037	Brc1cc(ccc1)C(=O)Nc2c(ccc(F)c2)C(=O)Nc3cc(c(c4cnccc4)cc3)C
0.37037	Brc1cc(ccc1)C(=O)Nc2c(ccc(F)c2)C(=O)Nc3cc(c(c4cnccc4)cc3)C
0.37037	Brc1cc(ccc1)C(=O)Nc2c(ccc(F)c2)C(=O)Nc3cc(c(c4cnccc4)cc3)C
0.37037	Brc1cc(ccc1)C(=O)Nc2c(ccc(F)c2)C(=O)Nc3cc(c(c4cnccc4)cc3)C
0.365672	O=C(Nc1cc(c(c2cnccc2)cc1)C)c3cc(OC)c(OCc4cnccc4)cc3
0.365672	O=C(Nc1cc(c(c2cnccc2)cc1)C)c3cc(OC)c(OCc4cnccc4)cc3
0.365672	O=C(Nc1cc(c(c2cnccc2)cc1)C)c3cc(OC)c(OCc4cnccc4)cc3
0.365672	O=C(Nc1cc(c(c2cnccc2)cc1)C)c3cc(OC)c(OCc4cnccc4)cc3
0.365672	O=C(Nc1cc(c(c2cnccc2)cc1)C)c3cc(OC)c(OCc4cnccc4)cc3
0.365672	O=C(Nc1cc(c(c2cnccc2)cc1)C)c3cc(OC)c(OCc4cnccc4)cc3
0.365672	O=C(Nc1cc(c(c2cnccc2)cc1)C)c3cc(OC)c(OCc4cnccc4)cc3
0.365672	O=C(Nc1cc(c(c2cnccc2)cc1)C)c3cc(OC)c(OCc4cnccc4)cc3
0.365672	O=C(Nc1cc(c(c2cnccc2)cc1)C)c3cc(OC)c(OCc4cnccc4)cc3
0.365672	O=C(Nc1cc(c(c2cnccc2)cc1)C)c3cc(OC)c(OCc4cnccc4)cc3
0.362264	BrC=1OC(C(=O)Nc2ccc(cc2)CC(=O)Nc3cc(c(c4cnccc4)cc3)C)=CC1
0.362264	BrC=1OC(C(=O)Nc2ccc(cc2)CC(=O)Nc3cc(c(c4cnccc4)cc3)C)=CC1
0.362264	BrC=1OC(C(=O)Nc2ccc(cc2)CC(=O)Nc3cc(c(c4cnccc4)cc3)C)=CC1
0.362264	BrC=1OC(C(=O)Nc2ccc(cc2)CC(=O)Nc3cc(c(c4cnccc4)cc3)C)=CC1
0.362264	BrC=1OC(C(=O)Nc2ccc(cc2)CC(=O)Nc3cc(c(c4cnccc4)cc3)C)=CC1
0.362264	BrC=1OC(C(=O)Nc2ccc(cc2)CC(=O)Nc3cc(c(c4cnccc4)cc3)C)=CC1
0.362264	BrC=1OC(C(=O)Nc2ccc(cc2)CC(=O)Nc3cc(c(c4cnccc4)cc3)C)=CC1
0.362264	BrC=1OC(C(=O)Nc2ccc(cc2)CC(=O)Nc3cc(c(c4cnccc4)cc3)C)=CC1
0.362264	BrC=1OC(C(=O)Nc2ccc(cc2)CC(=O)Nc3cc(c(c4cnccc4)cc3)C)=CC1
0.362264	BrC=1OC(C(=O)Nc2ccc(cc2)CC(=O)Nc3cc(c(c4cnccc4)cc3)C)=CC1
0.361624	S1C(=NC(=C1)CC(=O)Nc2c(ccc(NC(=O)C3CC3)c2)C)c4cnccc4
0.361624	S1C(=NC(=C1)CC(=O)Nc2c(ccc(NC(=O)C3CC3)c2)C)c4cnccc4
0.361624	S1C(=NC(=C1)CC(=O)Nc2c(ccc(NC(=O)C3CC3)c2)C)c4cnccc4
0.361624	S1C(=NC(=C1)CC(=O)Nc2c(ccc(NC(=O)C3CC3)c2)C)c4cnccc4
0.361624	S1C(=NC(=C1)CC(=O)Nc2c(ccc(NC(=O)C3CC3)c2)C)c4cnccc4
0.361624	S1C(=NC(=C1)CC(=O)Nc2c(ccc(NC(=O)C3CC3)c2)C)c4cnccc4
0.361624	S1C(=NC(=C1)CC(=O)Nc2c(ccc(NC(=O)C3CC3)c2)C)c4cnccc4
0.361624	S1C(=NC(=C1)CC(=O)Nc2c(ccc(NC(=O)C3CC3)c2)C)c4cnccc4
0.361624	S1C(=NC(=C1)CC(=O)Nc2c(ccc(NC(=O)C3CC3)c2)C)c4cnccc4
0.361624	S1C(=NC(=C1)CC(=O)Nc2c(ccc(NC(=O)C3CC3)c2)C)c4cnccc4
0.354701	FC(F)(F)c1cc(ccc1)C(=O)Nc2cc(NC(=O)c3ccc(cc3)C(=O)Nc4ccccc4)c(cc2)C
0.354701	FC(F)(F)c1cc(ccc1)C(=O)Nc2cc(NC(=O)c3ccc(cc3)C(=O)Nc4ccccc4)c(cc2)C
0.354701	FC(F)(F)c1cc(ccc1)C(=O)Nc2cc(NC(=O)c3ccc(cc3)C(=O)Nc4ccccc4)c(cc2)C
0.354701	FC(F)(F)c1cc(ccc1)C(=O)Nc2cc(NC(=O)c3ccc(cc3)C(=O)Nc4ccccc4)c(cc2)C
0.354701	FC(F)(F)c1cc(ccc1)C(=O)Nc2cc(NC(=O)c3ccc(cc3)C(=O)Nc4ccccc4)c(cc2)C
0.354701	FC(F)(F)c1cc(ccc1)C(=O)Nc2cc(NC(=O)c3ccc(cc3)C(=O)Nc4ccccc4)c(cc2)C
0.354701	FC(F)(F)c1cc(ccc1)C(=O)Nc2cc(NC(=O)c3ccc(cc3)C(=O)Nc4ccccc4)c(cc2)C
0.354701	FC(F)(F)c1cc(ccc1)C(=O)Nc2cc(NC(=O)c3ccc(cc3)C(=O)Nc4ccccc4)c(cc2)C
0.354701	FC(F)(F)c1cc(ccc1)C(=O)Nc2cc(NC(=O)c3ccc(cc3)C(=O)Nc4ccccc4)c(cc2)C
0.354701	FC(F)(F)c1cc(ccc1)C(=O)Nc2cc(NC(=O)c3ccc(cc3)C(=O)Nc4ccccc4)c(cc2)C
0.354086	O=C(Nc1cc(NCC=2ON=C(N2)CCc3ccccc3)c(cc1)C)c4ccccc4
0.354086	O=C(Nc1cc(NCC=2ON=C(N2)CCc3ccccc3)c(cc1)C)c4ccccc4
0.354086	O=C(Nc1cc(NCC=2ON=C(N2)CCc3ccccc3)c(cc1)C)c4ccccc4
0.354086	O=C(Nc1cc(NCC=2ON=C(N2)CCc3ccccc3)c(cc1)C)c4ccccc4
0.354086	O=C(Nc1cc(NCC=2ON=C(N2)CCc3ccccc3)c(cc1)C)c4ccccc4
0.354086	O=C(Nc1cc(NCC=2ON=C(N2)CCc3ccccc3)c(cc1)C)c4ccccc4
0.354086	O=C(Nc1cc(NCC=2ON=C(N2)CCc3ccccc3)c(cc1)C)c4ccccc4
0.354086	O=C(Nc1cc(NCC=2ON=C(N2)CCc3ccccc3)c(cc1)C)c4ccccc4
0.354086	O=C(Nc1cc(NCC=2ON=C(N2)CCc3ccccc3)c(cc1)C)c4ccccc4
0.354086	O=C(Nc1cc(NCC=2ON=C(N2)CCc3ccccc3)c(cc1)C)c4ccccc4
0.353909	S1CCN(Cc2ccc(cc2)C(=O)Nc3c(cc(OCC)c(c3)C)C)CC1
0.353909	S1CCN(Cc2ccc(cc2)C(=O)Nc3c(cc(OCC)c(c3)C)C)CC1
0.353909	S1CCN(Cc2ccc(cc2)C(=O)Nc3c(cc(OCC)c(c3)C)C)CC1
0.353909	S1CCN(Cc2ccc(cc2)C(=O)Nc3c(cc(OCC)c(c3)C)C)CC1
0.353909	S1CCN(Cc2ccc(cc2)C(=O)Nc3c(cc(OCC)c(c3)C)C)CC1
0.353909	S1CCN(Cc2ccc(cc2)C(=O)Nc3c(cc(OCC)c(c3)C)C)CC1
0.353909	S1CCN(Cc2ccc(cc2)C(=O)Nc3c(cc(OCC)c(c3)C)C)CC1
0.353909	S1CCN(Cc2ccc(cc2)C(=O)Nc3c(cc(OCC)c(c3)C)C)CC1
0.353909	S1CCN(Cc2ccc(cc2)C(=O)Nc3c(cc(OCC)c(c3)C)C)CC1
0.353909	S1CCN(Cc2ccc(cc2)C(=O)Nc3c(cc(OCC)c(c3)C)C)CC1
0.353175	S(=O)(=O)(N1CCC(Nc2cc(NC(=O)c3ccc(cc3)C(=O)Nc4ccccc4)c(cc2)C)CC1)C
0.353175	S(=O)(=O)(N1CCC(Nc2cc(NC(=O)c3ccc(cc3)C(=O)Nc4ccccc4)c(cc2)C)CC1)C
0.353175	S(=O)(=O)(N1CCC(Nc2cc(NC(=O)c3ccc(cc3)C(=O)Nc4ccccc4)c(cc2)C)CC1)C
0.353175	S(=O)(=O)(N1CCC(Nc2cc(NC(=O)c3ccc(cc3)C(=O)Nc4ccccc4)c(cc2)C)CC1)C
0.353175	S(=O)(=O)(N1CCC(Nc2cc(NC(=O)c3ccc(cc3)C(=O)Nc4ccccc4)c(cc2)C)CC1)C
0.353175	S(=O)(=O)(N1CCC(Nc2cc(NC(=O)c3ccc(cc3)C(=O)Nc4ccccc4)c(cc2)C)CC1)C
0.353175	S(=O)(=O)(N1CCC(Nc2cc(NC(=O)c3ccc(cc3)C(=O)Nc4ccccc4)c(cc2)C)CC1)C
0.353175	S(=O)(=O)(N1CCC(Nc2cc(NC(=O)c3ccc(cc3)C(=O)Nc4ccccc4)c(cc2)C)CC1)C
0.353175	S(=O)(=O)(N1CCC(Nc2cc(NC(=O)c3ccc(cc3)C(=O)Nc4ccccc4)c(cc2)C)CC1)C
0.353175	S(=O)(=O)(N1CCC(Nc2cc(NC(=O)c3ccc(cc3)C(=O)Nc4ccccc4)c(cc2)C)CC1)C
0.350181	O=C(Nc1cc(c(c2cnccc2)cc1)C)c3cc(OCC4=NOC(=N4)C)ccc3
0.350181	O=C(Nc1cc(c(c2cnccc2)cc1)C)c3cc(OCC4=NOC(=N4)C)ccc3
0.350181	O=C(Nc1cc(c(c2cnccc2)cc1)C)c3cc(OCC4=NOC(=N4)C)ccc3
0.350181	O=C(Nc1cc(c(c2cnccc2)cc1)C)c3cc(OCC4=NOC(=N4)C)ccc3
0.350181	O=C(Nc1cc(c(c2cnccc2)cc1)C)c3cc(OCC4=NOC(=N4)C)ccc3
0.350181	O=C(Nc1cc(c(c2cnccc2)cc1)C)c3cc(OCC4=NOC(=N4)C)ccc3
0.350181	O=C(Nc1cc(c(c2cnccc2)cc1)C)c3cc(OCC4=NOC(=N4)C)ccc3
0.350181	O=C(Nc1cc(c(c2cnccc2)cc1)C)c3cc(OCC4=NOC(=N4)C)ccc3
0.350181	O=C(Nc1cc(c(c2cnccc2)cc1)C)c3cc(OCC4=NOC(=N4)C)ccc3
0.350181	O=C(Nc1cc(c(c2cnccc2)cc1)C)c3cc(OCC4=NOC(=N4)C)ccc3
0.349442	Brc1ccc(S(=O)(=O)Nc2cc(ccc2)C(=O)Nc3cc(c(c4cnccc4)cc3)C)cc1
0.349442	Brc1ccc(S(=O)(=O)Nc2cc(ccc2)C(=O)Nc3cc(c(c4cnccc4)cc3)C)cc1
0.349442	Brc1ccc(S(=O)(=O)Nc2cc(ccc2)C(=O)Nc3cc(c(c4cnccc4)cc3)C)cc1
0.34767	S(=O)(=O)(NCC#N)c1c(ccc(c1)C(=O)Nc2cc(c(c3cnccc3)cc2)C)C
0.34767	S(=O)(=O)(NCC#N)c1c(ccc(c1)C(=O)Nc2cc(c(c3cnccc3)cc2)C)C
0.34767	S(=O)(=O)(NCC#N)c1c(ccc(c1)C(=O)Nc2cc(c(c3cnccc3)cc2)C)C
0.34767	S(=O)(=O)(NCC#N)c1c(ccc(c1)C(=O)Nc2cc(c(c3cnccc3)cc2)C)C
0.34767	S(=O)(=O)(NCC#N)c1c(ccc(c1)C(=O)Nc2cc(c(c3cnccc3)cc2)C)C
0.34767	S(=O)(=O)(NCC#N)c1c(ccc(c1)C(=O)Nc2cc(c(c3cnccc3)cc2)C)C
0.34767	S(=O)(=O)(NCC#N)c1c(ccc(c1)C(=O)Nc2cc(c(c3cnccc3)cc2)C)C
0.34767	S(=O)(=O)(NCC#N)c1c(ccc(c1)C(=O)Nc2cc(c(c3cnccc3)cc2)C)C
0.34767	S(=O)(=O)(NCC#N)c1c(ccc(c1)C(=O)Nc2cc(c(c3cnccc3)cc2)C)C
0.34767	S(=O)(=O)(NCC#N)c1c(ccc(c1)C(=O)Nc2cc(c(c3cnccc3)cc2)C)C
0.346715	S(=O)(=O)(N1CCN(CC1)C)c2cc(ccc2)C(=O)Nc3c(ccc(NC(=O)c4cc(ccc4)C(F)(F)F)c3)C
0.346715	S(=O)(=O)(N1CCN(CC1)C)c2cc(ccc2)C(=O)Nc3c(ccc(NC(=O)c4cc(ccc4)C(F)(F)F)c3)C
0.346715	S(=O)(=O)(N1CCN(CC1)C)c2cc(ccc2)C(=O)Nc3c(ccc(NC(=O)c4cc(ccc4)C(F)(F)F)c3)C
0.346715	S(=O)(=O)(N1CCN(CC1)C)c2cc(ccc2)C(=O)Nc3c(ccc(NC(=O)c4cc(ccc4)C(F)(F)F)c3)C
0.346715	S(=O)(=O)(N1CCN(CC1)C)c2cc(ccc2)C(=O)Nc3c(ccc(NC(=O)c4cc(ccc4)C(F)(F)F)c3)C
0.346715	S(=O)(=O)(N1CCN(CC1)C)c2cc(ccc2)C(=O)Nc3c(ccc(NC(=O)c4cc(ccc4)C(F)(F)F)c3)C
0.346715	S(=O)(=O)(N1CCN(CC1)C)c2cc(ccc2)C(=O)Nc3c(ccc(NC(=O)c4cc(ccc4)C(F)(F)F)c3)C
0.346715	S(=O)(=O)(N1CCN(CC1)C)c2cc(ccc2)C(=O)Nc3c(ccc(NC(=O)c4cc(ccc4)C(F)(F)F)c3)C
0.346715	S(=O)(=O)(N1CCN(CC1)C)c2cc(ccc2)C(=O)Nc3c(ccc(NC(=O)c4cc(ccc4)C(F)(F)F)c3)C
0.346715	S(=O)(=O)(N1CCN(CC1)C)c2cc(ccc2)C(=O)Nc3c(ccc(NC(=O)c4cc(ccc4)C(F)(F)F)c3)C
0.346304	O=C(Nc1cc(c(c2cnccc2)cc1)C)c3c(cc(cc3)C(C)(C)C)C
0.346304	O=C(Nc1cc(c(c2cnccc2)cc1)C)c3c(cc(cc3)C(C)(C)C)C
0.346304	O=C(Nc1cc(c(c2cnccc2)cc1)C)c3c(cc(cc3)C(C)(C)C)C
0.346304	O=C(Nc1cc(c(c2cnccc2)cc1)C)c3c(cc(cc3)C(C)(C)C)C
0.346304	O=C(Nc1cc(c(c2cnccc2)cc1)C)c3c(cc(cc3)C(C)(C)C)C
0.346304	O=C(Nc1cc(c(c2cnccc2)cc1)C)c3c(cc(cc3)C(C)(C)C)C
0.346304	O=C(Nc1cc(c(c2cnccc2)cc1)C)c3c(cc(cc3)C(C)(C)C)C
0.346304	O=C(Nc1cc(c(c2cnccc2)cc1)C)c3c(cc(cc3)C(C)(C)C)C
0.346304	O=C(Nc1cc(c(c2cnccc2)cc1)C)c3c(cc(cc3)C(C)(C)C)C
0.346304	O=C(Nc1cc(c(c2cnccc2)cc1)C)c3c(cc(cc3)C(C)(C)C)C
0.342205	FC(F)(F)c1cc(ccc1)C(=O)Nc2cc(NC(=O)c3ncc(cc3)C(=O)N)c(cc2)C
0.342205	FC(F)(F)c1cc(ccc1)C(=O)Nc2cc(NC(=O)c3ncc(cc3)C(=O)N)c(cc2)C
0.342205	FC(F)(F)c1cc(ccc1)C(=O)Nc2cc(NC(=O)c3ncc(cc3)C(=O)N)c(cc2)C
0.342205	FC(F)(F)c1cc(ccc1)C(=O)Nc2cc(NC(=O)c3ncc(cc3)C(=O)N)c(cc2)C
0.342205	FC(F)(F)c1cc(ccc1)C(=O)Nc2cc(NC(=O)c3ncc(cc3)C(=O)N)c(cc2)C
0.342205	FC(F)(F)c1cc(ccc1)C(=O)Nc2cc(NC(=O)c3ncc(cc3)C(=O)N)c(cc2)C
0.342205	FC(F)(F)c1cc(ccc1)C(=O)Nc2cc(NC(=O)c3ncc(cc3)C(=O)N)c(cc2)C
0.342205	FC(F)(F)c1cc(ccc1)C(=O)Nc2cc(NC(=O)c3ncc(cc3)C(=O)N)c(cc2)C
0.342205	FC(F)(F)c1cc(ccc1)C(=O)Nc2cc(NC(=O)c3ncc(cc3)C(=O)N)c(cc2)C
0.342205	FC(F)(F)c1cc(ccc1)C(=O)Nc2cc(NC(=O)c3ncc(cc3)C(=O)N)c(cc2)C
0.341564	O=C(Nc1cc(NC(=O)C)c(cc1)C)c2ncc(C#N)cc2
0.341564	O=C(Nc1cc(NC(=O)C)c(cc1)C)c2ncc(C#N)cc2
0.341564	O=C(Nc1cc(NC(=O)C)c(cc1)C)c2ncc(C#N)cc2
0.341564	O=C(Nc1cc(NC(=O)C)c(cc1)C)c2ncc(C#N)cc2
0.341564	O=C(Nc1cc(NC(=O)C)c(cc1)C)c2ncc(C#N)cc2
0.341564	O=C(Nc1cc(NC(=O)C)c(cc1)C)c2ncc(C#N)cc2
0.340824	S1C(=NC(c2cc(ccc2)C(=O)Nc3nc(ccn3)C=4C=NN(C4)C)=C1)C
0.340824	S1C(=NC(c2cc(ccc2)C(=O)Nc3nc(ccn3)C=4C=NN(C4)C)=C1)C
0.340824	S1C(=NC(c2cc(ccc2)C(=O)Nc3nc(ccn3)C=4C=NN(C4)C)=C1)C
0.340824	S1C(=NC(c2cc(ccc2)C(=O)Nc3nc(ccn3)C=4C=NN(C4)C)=C1)C
0.340824	S1C(=NC(c2cc(ccc2)C(=O)Nc3nc(ccn3)C=4C=NN(C4)C)=C1)C
0.340824	S1C(=NC(c2cc(ccc2)C(=O)Nc3nc(ccn3)C=4C=NN(C4)C)=C1)C
0.340824	S1C(=NC(c2cc(ccc2)C(=O)Nc3nc(ccn3)C=4C=NN(C4)C)=C1)C
0.340824	S1C(=NC(c2cc(ccc2)C(=O)Nc3nc(ccn3)C=4C=NN(C4)C)=C1)C
0.340824	S1C(=NC(c2cc(ccc2)C(=O)Nc3nc(ccn3)C=4C=NN(C4)C)=C1)C
0.340824	S1C(=NC(c2cc(ccc2)C(=O)Nc3nc(ccn3)C=4C=NN(C4)C)=C1)C
0.340426	ClC(F)(F)Oc1ccc(cc1)C(=O)Nc2cc(NC(=O)C)c(cc2)C
0.340426	ClC(F)(F)Oc1ccc(cc1)C(=O)Nc2cc(NC(=O)C)c(cc2)C
0.340426	ClC(F)(F)Oc1ccc(cc1)C(=O)Nc2cc(NC(=O)C)c(cc2)C
0.340426	ClC(F)(F)Oc1ccc(cc1)C(=O)Nc2cc(NC(=O)C)c(cc2)C
0.340426	ClC(F)(F)Oc1ccc(cc1)C(=O)Nc2cc(NC(=O)C)c(cc2)C
0.340426	ClC(F)(F)Oc1ccc(cc1)C(=O)Nc2cc(NC(=O)C)c(cc2)C
0.340426	ClC(F)(F)Oc1ccc(cc1)C(=O)Nc2cc(NC(=O)C)c(cc2)C
0.340426	ClC(F)(F)Oc1ccc(cc1)C(=O)Nc2cc(NC(=O)C)c(cc2)C
0.340426	ClC(F)(F)Oc1ccc(cc1)C(=O)Nc2cc(NC(=O)C)c(cc2)C
0.340426	ClC(F)(F)Oc1ccc(cc1)C(=O)Nc2cc(NC(=O)C)c(cc2)C
0.33935	O=C(Nc1cc(c(NC(=O)C=2OC=CC2)cc1)C)C(=O)NC3CCN(Cc4ccccc4)CC3
0.338912	Brc1cc(cc(c1)C(F)(F)F)C(=O)Nc2c(ccc(NC(=O)c3cc(ccc3)C(F)(F)F)c2)C
0.338912	Brc1cc(cc(c1)C(F)(F)F)C(=O)Nc2c(ccc(NC(=O)c3cc(ccc3)C(F)(F)F)c2)C
0.338912	Brc1cc(cc(c1)C(F)(F)F)C(=O)Nc2c(ccc(NC(=O)c3cc(ccc3)C(F)(F)F)c2)C
0.338912	Brc1cc(cc(c1)C(F)(F)F)C(=O)Nc2c(ccc(NC(=O)c3cc(ccc3)C(F)(F)F)c2)C
0.338912	Brc1cc(cc(c1)C(F)(F)F)C(=O)Nc2c(ccc(NC(=O)c3cc(ccc3)C(F)(F)F)c2)C
0.338912	Brc1cc(cc(c1)C(F)(F)F)C(=O)Nc2c(ccc(NC(=O)c3cc(ccc3)C(F)(F)F)c2)C
0.338912	Brc1cc(cc(c1)C(F)(F)F)C(=O)Nc2c(ccc(NC(=O)c3cc(ccc3)C(F)(F)F)c2)C
0.338912	Brc1cc(cc(c1)C(F)(F)F)C(=O)Nc2c(ccc(NC(=O)c3cc(ccc3)C(F)(F)F)c2)C
0.338912	Brc1cc(cc(c1)C(F)(F)F)C(=O)Nc2c(ccc(NC(=O)c3cc(ccc3)C(F)(F)F)c2)C
0.338912	Brc1cc(cc(c1)C(F)(F)F)C(=O)Nc2c(ccc(NC(=O)c3cc(ccc3)C(F)(F)F)c2)C
0.338645	S1CCN(Cc2ccc(cc2)C(=O)Nc3c(NCC)ccc(c3)C(=O)OCC)CC1
0.3379	O=C(O)c1cc(NC(=O)c2ccccc2)c(cc1)C
0.3379	O=C(O)c1cc(NC(=O)c2ccccc2)c(cc1)C
0.3379	O=C(O)c1cc(NC(=O)c2ccccc2)c(cc1)C
0.3379	O=C(O)c1cc(NC(=O)c2ccccc2)c(cc1)C
0.3379	O=C(O)c1cc(NC(=O)c2ccccc2)c(cc1)C
0.3379	O=C(O)c1cc(NC(=O)c2ccccc2)c(cc1)C
0.3379	O=C(O)c1cc(NC(=O)c2ccccc2)c(cc1)C
0.3379	O=C(O)c1cc(NC(=O)c2ccccc2)c(cc1)C
0.3379	O=C(O)c1cc(NC(=O)c2ccccc2)c(cc1)C
0.3379	O=C(O)c1cc(NC(=O)c2ccccc2)c(cc1)C
0.337037	FC(F)(F)c1cc(ccc1)C(=O)Nc2cc(NC(=O)Cc3c(ccnc3)C)c(cc2)C
0.337037	FC(F)(F)c1cc(ccc1)C(=O)Nc2cc(NC(=O)Cc3c(ccnc3)C)c(cc2)C
0.337037	FC(F)(F)c1cc(ccc1)C(=O)Nc2cc(NC(=O)Cc3c(ccnc3)C)c(cc2)C
0.337037	FC(F)(F)c1cc(ccc1)C(=O)Nc2cc(NC(=O)Cc3c(ccnc3)C)c(cc2)C
0.337037	FC(F)(F)c1cc(ccc1)C(=O)Nc2cc(NC(=O)Cc3c(ccnc3)C)c(cc2)C
0.337037	FC(F)(F)c1cc(ccc1)C(=O)Nc2cc(NC(=O)Cc3c(ccnc3)C)c(cc2)C
0.337037	FC(F)(F)c1cc(ccc1)C(=O)Nc2cc(NC(=O)Cc3c(ccnc3)C)c(cc2)C
0.337037	FC(F)(F)c1cc(ccc1)C(=O)Nc2cc(NC(=O)Cc3c(ccnc3)C)c(cc2)C
0.337037	FC(F)(F)c1cc(ccc1)C(=O)Nc2cc(NC(=O)Cc3c(ccnc3)C)c(cc2)C
0.337037	FC(F)(F)c1cc(ccc1)C(=O)Nc2cc(NC(=O)Cc3c(ccnc3)C)c(cc2)C
0.3361	O=C(Nc1cc(NC(=O)C)c(cc1)C)c2cc(OC(C)(C)C)ccc2
0.335593	Clc1c(OC=2SN=C(N2)C(C)(C)C)ccc(NC(=O)c3cc(Nc4nc(ccn4)C)ccc3)c1
0.335593	Clc1c(OC=2SN=C(N2)C(C)(C)C)ccc(NC(=O)c3cc(Nc4nc(ccn4)C)ccc3)c1
0.335593	Clc1c(OC=2SN=C(N2)C(C)(C)C)ccc(NC(=O)c3cc(Nc4nc(ccn4)C)ccc3)c1
0.335593	Clc1c(OC=2SN=C(N2)C(C)(C)C)ccc(NC(=O)c3cc(Nc4nc(ccn4)C)ccc3)c1
0.335593	Clc1c(OC=2SN=C(N2)C(C)(C)C)ccc(NC(=O)c3cc(Nc4nc(ccn4)C)ccc3)c1
0.335593	Clc1c(OC=2SN=C(N2)C(C)(C)C)ccc(NC(=O)c3cc(Nc4nc(ccn4)C)ccc3)c1
0.335593	Clc1c(OC=2SN=C(N2)C(C)(C)C)ccc(NC(=O)c3cc(Nc4nc(ccn4)C)ccc3)c1
0.335593	Clc1c(OC=2SN=C(N2)C(C)(C)C)ccc(NC(=O)c3cc(Nc4nc(ccn4)C)ccc3)c1
0.335593	Clc1c(OC=2SN=C(N2)C(C)(C)C)ccc(NC(=O)c3cc(Nc4nc(ccn4)C)ccc3)c1
0.335593	Clc1c(OC=2SN=C(N2)C(C)(C)C)ccc(NC(=O)c3cc(Nc4nc(ccn4)C)ccc3)c1
0.335548	S(=O)(=O)(N1CCC(Nc2cc(NC(=O)CC=3N=C(SC3)c4cnccc4)c(cc2)C)CC1)C
0.335548	S(=O)(=O)(N1CCC(Nc2cc(NC(=O)CC=3N=C(SC3)c4cnccc4)c(cc2)C)CC1)C
0.335548	S(=O)(=O)(N1CCC(Nc2cc(NC(=O)CC=3N=C(SC3)c4cnccc4)c(cc2)C)CC1)C
0.335548	S(=O)(=O)(N1CCC(Nc2cc(NC(=O)CC=3N=C(SC3)c4cnccc4)c(cc2)C)CC1)C
0.335548	S(=O)(=O)(N1CCC(Nc2cc(NC(=O)CC=3N=C(SC3)c4cnccc4)c(cc2)C)CC1)C
0.335548	S(=O)(=O)(N1CCC(Nc2cc(NC(=O)CC=3N=C(SC3)c4cnccc4)c(cc2)C)CC1)C
0.335548	S(=O)(=O)(N1CCC(Nc2cc(NC(=O)CC=3N=C(SC3)c4cnccc4)c(cc2)C)CC1)C
0.335548	S(=O)(=O)(N1CCC(Nc2cc(NC(=O)CC=3N=C(SC3)c4cnccc4)c(cc2)C)CC1)C
0.335548	S(=O)(=O)(N1CCC(Nc2cc(NC(=O)CC=3N=C(SC3)c4cnccc4)c(cc2)C)CC1)C
0.335548	S(=O)(=O)(N1CCC(Nc2cc(NC(=O)CC=3N=C(SC3)c4cnccc4)c(cc2)C)CC1)C
0.334677	O=C(Nc1cc(NC(=O)C)c(cc1)C)c2c(NC(=O)c3ccc(Oc4ccccc4)cc3)cccc2
0.334677	O=C(Nc1cc(NC(=O)C)c(cc1)C)c2c(NC(=O)c3ccc(Oc4ccccc4)cc3)cccc2
0.334677	O=C(Nc1cc(NC(=O)C)c(cc1)C)c2c(NC(=O)c3ccc(Oc4ccccc4)cc3)cccc2
0.334507	O=C(Nc1cc(c(c2cnccc2)cc1)C)c3ccc(OCC(=O)N4C(CCCC4C)C)cc3
0.334507	O=C(Nc1cc(c(c2cnccc2)cc1)C)c3ccc(OCC(=O)N4C(CCCC4C)C)cc3
0.334507	O=C(Nc1cc(c(c2cnccc2)cc1)C)c3ccc(OCC(=O)N4C(CCCC4C)C)cc3
0.334507	O=C(Nc1cc(c(c2cnccc2)cc1)C)c3ccc(OCC(=O)N4C(CCCC4C)C)cc3
0.334507	O=C(Nc1cc(c(c2cnccc2)cc1)C)c3ccc(OCC(=O)N4C(CCCC4C)C)cc3
0.334507	O=C(Nc1cc(c(c2cnccc2)cc1)C)c3ccc(OCC(=O)N4C(CCCC4C)C)cc3
0.334507	O=C(Nc1cc(c(c2cnccc2)cc1)C)c3ccc(OCC(=O)N4C(CCCC4C)C)cc3
0.334507	O=C(Nc1cc(c(c2cnccc2)cc1)C)c3ccc(OCC(=O)N4C(CCCC4C)C)cc3
0.334507	O=C(Nc1cc(c(c2cnccc2)cc1)C)c3ccc(OCC(=O)N4C(CCCC4C)C)cc3
0.334507	O=C(Nc1cc(c(c2cnccc2)cc1)C)c3ccc(OCC(=O)N4C(CCCC4C)C)cc3
0.333333	O=C(Nc1cc(N)c(cc1)C)c2ccccc2
0.333333	O=C(Nc1cc(N)c(cc1)C)c2ccccc2
0.333333	O=C(Nc1cc(N)c(cc1)C)c2ccccc2
0.333333	O=C(Nc1cc(N)c(cc1)C)c2ccccc2
0.333333	O=C(Nc1c(ccc(c2nccnc2)c1)C)C=O
0.333333	O=C(Nc1c(ccc(c2nccnc2)c1)C)C=O
0.333333	O=C(Nc1c(ccc(c2nccnc2)c1)C)C=O
0.333333	O=C(Nc1c(ccc(c2nccnc2)c1)C)C=O
0.333333	O=C(Nc1c(ccc(c2nccnc2)c1)C)C=O
0.333333	O=C(Nc1c(ccc(c2nccnc2)c1)C)C=O
0.333333	O=C(Nc1c(ccc(c2nccnc2)c1)C)C=O
0.333333	O=C(Nc1c(ccc(c2nccnc2)c1)C)C=O
0.333333	O=C(Nc1c(ccc(c2nccnc2)c1)C)C=O
0.333333	O=C(Nc1c(ccc(c2nccnc2)c1)C)C=O
0.331967	O=C(Nc1cc(NC(=O)C)c(cc1)C)c2cc(N3C=CC=C3)ccc2
0.331967	O=C(Nc1cc(NC(=O)C)c(cc1)C)c2cc(N3C=CC=C3)ccc2
0.331967	O=C(Nc1cc(NC(=O)C)c(cc1)C)c2cc(N3C=CC=C3)ccc2
0.331967	O=C(Nc1cc(NC(=O)C)c(cc1)C)c2cc(N3C=CC=C3)ccc2
0.331967	O=C(Nc1cc(NC(=O)C)c(cc1)C)c2cc(N3C=CC=C3)ccc2
0.331967	O=C(Nc1cc(NC(=O)C)c(cc1)C)c2cc(N3C=CC=C3)ccc2
0.331967	O=C(Nc1cc(NC(=O)C)c(cc1)C)c2cc(N3C=CC=C3)ccc2
0.331967	O=C(Nc1cc(NC(=O)C)c(cc1)C)c2cc(N3C=CC=C3)ccc2
0.331967	O=C(Nc1cc(NC(=O)C)c(cc1)C)c2cc(N3C=CC=C3)ccc2
0.331967	O=C(Nc1cc(NC(=O)C)c(cc1)C)c2cc(N3C=CC=C3)ccc2
0.33195	O=C(Nc1cc(NC(=O)C)c(cc1)C)c2ccc(N3C(=CC=C3C)C)cc2
0.33195	O=C(Nc1cc(NC(=O)C)c(cc1)C)c2ccc(N3C(=CC=C3C)C)cc2
0.33195	O=C(Nc1cc(NC(=O)C)c(cc1)C)c2ccc(N3C(=CC=C3C)C)cc2
0.33195	O=C(Nc1cc(NC(=O)C)c(cc1)C)c2ccc(N3C(=CC=C3C)C)cc2
0.33195	O=C(Nc1cc(NC(=O)C)c(cc1)C)c2ccc(N3C(=CC=C3C)C)cc2
0.33195	O=C(Nc1cc(NC(=O)C)c(cc1)C)c2ccc(N3C(=CC=C3C)C)cc2
0.33195	O=C(Nc1cc(NC(=O)C)c(cc1)C)c2ccc(N3C(=CC=C3C)C)cc2
0.33195	O=C(Nc1cc(NC(=O)C)c(cc1)C)c2ccc(N3C(=CC=C3C)C)cc2
0.33195	O=C(Nc1cc(NC(=O)C)c(cc1)C)c2ccc(N3C(=CC=C3C)C)cc2
0.33195	O=C(Nc1cc(NC(=O)C)c(cc1)C)c2ccc(N3C(=CC=C3C)C)cc2
0.330855	S1C(=C(C(=O)Nc2cc(c(c3cnccc3)cc2)C)C=C1)COC
0.330855	S1C(=C(C(=O)Nc2cc(c(c3cnccc3)cc2)C)C=C1)COC
0.330855	S1C(=C(C(=O)Nc2cc(c(c3cnccc3)cc2)C)C=C1)COC
0.330855	S1C(=C(C(=O)Nc2cc(c(c3cnccc3)cc2)C)C=C1)COC
0.330855	S1C(=C(C(=O)Nc2cc(c(c3cnccc3)cc2)C)C=C1)COC
0.330855	S1C(=C(C(=O)Nc2cc(c(c3cnccc3)cc2)C)C=C1)COC
0.330855	S1C(=C(C(=O)Nc2cc(c(c3cnccc3)cc2)C)C=C1)COC
0.330855	S1C(=C(C(=O)Nc2cc(c(c3cnccc3)cc2)C)C=C1)COC
0.330855	S1C(=C(C(=O)Nc2cc(c(c3cnccc3)cc2)C)C=C1)COC
0.330855	S1C(=C(C(=O)Nc2cc(c(c3cnccc3)cc2)C)C=C1)COC
0.330645	Clc1c(Cl)ccc(c1)C(=O)Nc2c(ccc(NC(=O)c3cc(ccc3)C(F)(F)F)c2)C
0.330645	Clc1c(Cl)ccc(c1)C(=O)Nc2c(ccc(NC(=O)c3cc(ccc3)C(F)(F)F)c2)C
0.330645	Clc1c(Cl)ccc(c1)C(=O)Nc2c(ccc(NC(=O)c3cc(ccc3)C(F)(F)F)c2)C
0.330645	Clc1c(Cl)ccc(c1)C(=O)Nc2c(ccc(NC(=O)c3cc(ccc3)C(F)(F)F)c2)C
0.330645	Clc1c(Cl)ccc(c1)C(=O)Nc2c(ccc(NC(=O)c3cc(ccc3)C(F)(F)F)c2)C
0.330645	Clc1c(Cl)ccc(c1)C(=O)Nc2c(ccc(NC(=O)c3cc(ccc3)C(F)(F)F)c2)C
0.330645	Clc1c(Cl)ccc(c1)C(=O)Nc2c(ccc(NC(=O)c3cc(ccc3)C(F)(F)F)c2)C
0.330645	Clc1c(Cl)ccc(c1)C(=O)Nc2c(ccc(NC(=O)c3cc(ccc3)C(F)(F)F)c2)C
0.330645	Clc1c(Cl)ccc(c1)C(=O)Nc2c(ccc(NC(=O)c3cc(ccc3)C(F)(F)F)c2)C
0.330645	Clc1c(Cl)ccc(c1)C(=O)Nc2c(ccc(NC(=O)c3cc(ccc3)C(F)(F)F)c2)C
0.329365	O=C(Nc1c(ccc(c1)C)C)c2cc(ncc2)N3CCNCC3
0.329365	O=C(Nc1c(ccc(c1)C)C)c2cc(ncc2)N3CCNCC3
0.329365	O=C(Nc1c(ccc(c1)C)C)c2cc(ncc2)N3CCNCC3
0.329365	O=C(Nc1c(ccc(c1)C)C)c2cc(ncc2)N3CCNCC3
0.329365	O=C(Nc1c(ccc(c1)C)C)c2cc(ncc2)N3CCNCC3
0.329365	O=C(Nc1c(ccc(c1)C)C)c2cc(ncc2)N3CCNCC3
0.329365	O=C(Nc1c(ccc(c1)C)C)c2cc(ncc2)N3CCNCC3
0.329365	O=C(Nc1c(ccc(c1)C)C)c2cc(ncc2)N3CCNCC3
0.329365	O=C(Nc1c(ccc(c1)C)C)c2cc(ncc2)N3CCNCC3
0.329365	O=C(Nc1c(ccc(c1)C)C)c2cc(ncc2)N3CCNCC3
0.326848	O=C(Nc1cc(NC(=O)C)c(OC)cc1)c2ccc(cc2)C3=NNC(=N3)CC
0.326848	O=C(Nc1cc(NC(=O)C)c(OC)cc1)c2ccc(cc2)C3=NNC(=N3)CC
0.326848	O=C(Nc1cc(NC(=O)C)c(OC)cc1)c2ccc(cc2)C3=NNC(=N3)CC
0.326848	O=C(Nc1cc(NC(=O)C)c(OC)cc1)c2ccc(cc2)C3=NNC(=N3)CC
0.326848	O=C(Nc1cc(NC(=O)C)c(OC)cc1)c2ccc(cc2)C3=NNC(=N3)CC
0.326848	O=C(Nc1cc(NC(=O)C)c(OC)cc1)c2ccc(cc2)C3=NNC(=N3)CC
0.326848	O=C(Nc1cc(NC(=O)C)c(OC)cc1)c2ccc(cc2)C3=NNC(=N3)CC
0.326848	O=C(Nc1cc(NC(=O)C)c(OC)cc1)c2ccc(cc2)C3=NNC(=N3)CC
0.326848	O=C(Nc1cc(NC(=O)C)c(OC)cc1)c2ccc(cc2)C3=NNC(=N3)CC
0.326848	O=C(Nc1cc(NC(=O)C)c(OC)cc1)c2ccc(cc2)C3=NNC(=N3)CC
0.325424	O=C(NCC)c1cc(ccc1)C2=NOC(=N2)c3c(nccc3)Nc4c(cc(cc4)C)C
0.325424	O=C(NCC)c1cc(ccc1)C2=NOC(=N2)c3c(nccc3)Nc4c(cc(cc4)C)C
0.325424	O=C(NCC)c1cc(ccc1)C2=NOC(=N2)c3c(nccc3)Nc4c(cc(cc4)C)C
0.325424	O=C(NCC)c1cc(ccc1)C2=NOC(=N2)c3c(nccc3)Nc4c(cc(cc4)C)C
0.325424	O=C(NCC)c1cc(ccc1)C2=NOC(=N2)c3c(nccc3)Nc4c(cc(cc4)C)C
0.325424	O=C(NCC)c1cc(ccc1)C2=NOC(=N2)c3c(nccc3)Nc4c(cc(cc4)C)C
0.325424	O=C(NCC)c1cc(ccc1)C2=NOC(=N2)c3c(nccc3)Nc4c(cc(cc4)C)C
0.325424	O=C(NCC)c1cc(ccc1)C2=NOC(=N2)c3c(nccc3)Nc4c(cc(cc4)C)C
0.325424	O=C(NCC)c1cc(ccc1)C2=NOC(=N2)c3c(nccc3)Nc4c(cc(cc4)C)C
0.325424	O=C(NCC)c1cc(ccc1)C2=NOC(=N2)c3c(nccc3)Nc4c(cc(cc4)C)C
0.32491	S1C(=NC(=C1)CC(=O)Nc2cc(c(cc2)C)C(=O)C)c3cnccc3
0.32491	S1C(=NC(=C1)CC(=O)Nc2cc(c(cc2)C)C(=O)C)c3cnccc3
0.32491	S1C(=NC(=C1)CC(=O)Nc2cc(c(cc2)C)C(=O)C)c3cnccc3
0.32491	S1C(=NC(=C1)CC(=O)Nc2cc(c(cc2)C)C(=O)C)c3cnccc3
0.32491	S1C(=NC(=C1)CC(=O)Nc2cc(c(cc2)C)C(=O)C)c3cnccc3
0.32491	S1C(=NC(=C1)CC(=O)Nc2cc(c(cc2)C)C(=O)C)c3cnccc3
0.32491	S1C(=NC(=C1)CC(=O)Nc2cc(c(cc2)C)C(=O)C)c3cnccc3
0.32491	S1C(=NC(=C1)CC(=O)Nc2cc(c(cc2)C)C(=O)C)c3cnccc3
0.32491	S1C(=NC(=C1)CC(=O)Nc2cc(c(cc2)C)C(=O)C)c3cnccc3
0.32491	S1C(=NC(=C1)CC(=O)Nc2cc(c(cc2)C)C(=O)C)c3cnccc3
0.324324	Brc1cc(ccc1)C=2N=C(NC2)CN3CCN(Cc4c(cc(Cl)cc4)C)CC3
0.324324	Brc1cc(ccc1)C=2N=C(NC2)CN3CCN(Cc4c(cc(Cl)cc4)C)CC3
0.324324	Brc1cc(ccc1)C=2N=C(NC2)CN3CCN(Cc4c(cc(Cl)cc4)C)CC3
0.324324	Brc1cc(ccc1)C=2N=C(NC2)CN3CCN(Cc4c(cc(Cl)cc4)C)CC3
0.324324	Brc1cc(ccc1)C=2N=C(NC2)CN3CCN(Cc4c(cc(Cl)cc4)C)CC3
0.324324	Brc1cc(ccc1)C=2N=C(NC2)CN3CCN(Cc4c(cc(Cl)cc4)C)CC3
0.324324	Brc1cc(ccc1)C=2N=C(NC2)CN3CCN(Cc4c(cc(Cl)cc4)C)CC3
0.323232	S1C(=NC(=C1)CC(=O)Nc2cc(c(cc2)C)C(=O)N3CCCCC3)c4cnccc4
0.323232	S1C(=NC(=C1)CC(=O)Nc2cc(c(cc2)C)C(=O)N3CCCCC3)c4cnccc4
0.323232	S1C(=NC(=C1)CC(=O)Nc2cc(c(cc2)C)C(=O)N3CCCCC3)c4cnccc4
0.323232	S1C(=NC(=C1)CC(=O)Nc2cc(c(cc2)C)C(=O)N3CCCCC3)c4cnccc4
0.323232	S1C(=NC(=C1)CC(=O)Nc2cc(c(cc2)C)C(=O)N3CCCCC3)c4cnccc4
0.323232	S1C(=NC(=C1)CC(=O)Nc2cc(c(cc2)C)C(=O)N3CCCCC3)c4cnccc4
0.323232	S1C(=NC(=C1)CC(=O)Nc2cc(c(cc2)C)C(=O)N3CCCCC3)c4cnccc4
0.323232	S1C(=NC(=C1)CC(=O)Nc2cc(c(cc2)C)C(=O)N3CCCCC3)c4cnccc4
0.323232	S1C(=NC(=C1)CC(=O)Nc2cc(c(cc2)C)C(=O)N3CCCCC3)c4cnccc4
0.323232	S1C(=NC(=C1)CC(=O)Nc2cc(c(cc2)C)C(=O)N3CCCCC3)c4cnccc4
0.322581	O=C(OCCCC=1C=NNC1)c2cc(NC(=O)c3ccccc3)c(cc2)C
0.322581	O=C(OCCCC=1C=NNC1)c2cc(NC(=O)c3ccccc3)c(cc2)C
0.322581	O=C(OCCCC=1C=NNC1)c2cc(NC(=O)c3ccccc3)c(cc2)C
0.322581	O=C(OCCCC=1C=NNC1)c2cc(NC(=O)c3ccccc3)c(cc2)C
0.322581	O=C(OCCCC=1C=NNC1)c2cc(NC(=O)c3ccccc3)c(cc2)C
0.322581	O=C(OCCCC=1C=NNC1)c2cc(NC(=O)c3ccccc3)c(cc2)C
0.322581	O=C(OCCCC=1C=NNC1)c2cc(NC(=O)c3ccccc3)c(cc2)C
0.322222	O=C(Nc1c(cc(OCC)c(c1)C)C)c2cc(OC)c(OCc3cnccc3)cc2
0.322222	O=C(Nc1c(cc(OCC)c(c1)C)C)c2cc(OC)c(OCc3cnccc3)cc2
0.322222	O=C(Nc1c(cc(OCC)c(c1)C)C)c2cc(OC)c(OCc3cnccc3)cc2
0.322222	O=C(Nc1c(cc(OCC)c(c1)C)C)c2cc(OC)c(OCc3cnccc3)cc2
0.322222	O=C(Nc1c(cc(OCC)c(c1)C)C)c2cc(OC)c(OCc3cnccc3)cc2
0.322222	O=C(Nc1c(cc(OCC)c(c1)C)C)c2cc(OC)c(OCc3cnccc3)cc2
0.322222	O=C(Nc1c(cc(OCC)c(c1)C)C)c2cc(OC)c(OCc3cnccc3)cc2
0.322222	O=C(Nc1c(cc(OCC)c(c1)C)C)c2cc(OC)c(OCc3cnccc3)cc2
0.322222	O=C(Nc1c(cc(OCC)c(c1)C)C)c2cc(OC)c(OCc3cnccc3)cc2
0.322222	O=C(Nc1c(cc(OCC)c(c1)C)C)c2cc(OC)c(OCc3cnccc3)cc2
0.321569	S1C=C(c2ncc(cc2)CNc3c(ccc(c3)C(=O)N)C)C=C1
0.321569	S1C=C(c2ncc(cc2)CNc3c(ccc(c3)C(=O)N)C)C=C1
0.321569	S1C=C(c2ncc(cc2)CNc3c(ccc(c3)C(=O)N)C)C=C1
0.321569	S1C=C(c2ncc(cc2)CNc3c(ccc(c3)C(=O)N)C)C=C1
0.321569	S1C=C(c2ncc(cc2)CNc3c(ccc(c3)C(=O)N)C)C=C1
0.321569	S1C=C(c2ncc(cc2)CNc3c(ccc(c3)C(=O)N)C)C=C1
0.321569	S1C=C(c2ncc(cc2)CNc3c(ccc(c3)C(=O)N)C)C=C1
0.321569	S1C=C(c2ncc(cc2)CNc3c(ccc(c3)C(=O)N)C)C=C1
0.321569	S1C=C(c2ncc(cc2)CNc3c(ccc(c3)C(=O)N)C)C=C1
0.321569	S1C=C(c2ncc(cc2)CNc3c(ccc(c3)C(=O)N)C)C=C1
0.320611	Ic1c(cccc1)C(=O)Nc2c(F)ccc(NC(=O)c3cc(c4ccncc4)ccc3)c2
0.320611	Ic1c(cccc1)C(=O)Nc2c(F)ccc(NC(=O)c3cc(c4ccncc4)ccc3)c2
0.320611	Ic1c(cccc1)C(=O)Nc2c(F)ccc(NC(=O)c3cc(c4ccncc4)ccc3)c2
0.320611	Ic1c(cccc1)C(=O)Nc2c(F)ccc(NC(=O)c3cc(c4ccncc4)ccc3)c2
0.320611	Ic1c(cccc1)C(=O)Nc2c(F)ccc(NC(=O)c3cc(c4ccncc4)ccc3)c2
0.320611	Ic1c(cccc1)C(=O)Nc2c(F)ccc(NC(=O)c3cc(c4ccncc4)ccc3)c2
0.320611	Ic1c(cccc1)C(=O)Nc2c(F)ccc(NC(=O)c3cc(c4ccncc4)ccc3)c2
0.320611	Ic1c(cccc1)C(=O)Nc2c(F)ccc(NC(=O)c3cc(c4ccncc4)ccc3)c2
0.320611	Ic1c(cccc1)C(=O)Nc2c(F)ccc(NC(=O)c3cc(c4ccncc4)ccc3)c2
0.320611	Ic1c(cccc1)C(=O)Nc2c(F)ccc(NC(=O)c3cc(c4ccncc4)ccc3)c2
0.320463	S(c1cc(c(cc1)C)C)c2ccc(NC(=O)c3cc(ccc3)C4=NOC(O)=N4)cc2
0.320463	S(c1cc(c(cc1)C)C)c2ccc(NC(=O)c3cc(ccc3)C4=NOC(O)=N4)cc2
0.32	O=C(OC(C)(C)C)Nc1c(cc(NC(=O)C(=O)Nc2ccc(cc2)CN3CCN(CC3)CC)cc1)C
0.32	O=C(OC(C)(C)C)Nc1c(cc(NC(=O)C(=O)Nc2ccc(cc2)CN3CCN(CC3)CC)cc1)C
0.32	O=C(OC(C)(C)C)Nc1c(cc(NC(=O)C(=O)Nc2ccc(cc2)CN3CCN(CC3)CC)cc1)C
0.32	O=C(OC(C)(C)C)Nc1c(cc(NC(=O)C(=O)Nc2ccc(cc2)CN3CCN(CC3)CC)cc1)C
0.32	O=C(OC(C)(C)C)Nc1c(cc(NC(=O)C(=O)Nc2ccc(cc2)CN3CCN(CC3)CC)cc1)C
0.32	O=C(OC(C)(C)C)Nc1c(cc(NC(=O)C(=O)Nc2ccc(cc2)CN3CCN(CC3)CC)cc1)C
0.32	O=C(OC(C)(C)C)Nc1c(cc(NC(=O)C(=O)Nc2ccc(cc2)CN3CCN(CC3)CC)cc1)C
0.32	O=C(OC(C)(C)C)Nc1c(cc(NC(=O)C(=O)Nc2ccc(cc2)CN3CCN(CC3)CC)cc1)C
0.32	O=C(OC(C)(C)C)Nc1c(cc(NC(=O)C(=O)Nc2ccc(cc2)CN3CCN(CC3)CC)cc1)C
0.32	O=C(OC(C)(C)C)Nc1c(cc(NC(=O)C(=O)Nc2ccc(cc2)CN3CCN(CC3)CC)cc1)C
0.319728	S(=O)(=O)(Nc1ncccn1)c2ccc(NC(=O)C(OC(=O)c3cc(NC(=O)c4ccccc4)c(cc3)C)C)cc2
0.319728	S(=O)(=O)(Nc1ncccn1)c2ccc(NC(=O)C(OC(=O)c3cc(NC(=O)c4ccccc4)c(cc3)C)C)cc2
0.319728	S(=O)(=O)(Nc1ncccn1)c2ccc(NC(=O)C(OC(=O)c3cc(NC(=O)c4ccccc4)c(cc3)C)C)cc2
0.319728	S(=O)(=O)(Nc1ncccn1)c2ccc(NC(=O)C(OC(=O)c3cc(NC(=O)c4ccccc4)c(cc3)C)C)cc2
0.319728	S(=O)(=O)(Nc1ncccn1)c2ccc(NC(=O)C(OC(=O)c3cc(NC(=O)c4ccccc4)c(cc3)C)C)cc2
0.319728	S(=O)(=O)(Nc1ncccn1)c2ccc(NC(=O)C(OC(=O)c3cc(NC(=O)c4ccccc4)c(cc3)C)C)cc2
0.319728	S(=O)(=O)(Nc1ncccn1)c2ccc(NC(=O)C(OC(=O)c3cc(NC(=O)c4ccccc4)c(cc3)C)C)cc2
0.319728	S(=O)(=O)(Nc1ncccn1)c2ccc(NC(=O)C(OC(=O)c3cc(NC(=O)c4ccccc4)c(cc3)C)C)cc2
0.319728	S(=O)(=O)(Nc1ncccn1)c2ccc(NC(=O)C(OC(=O)c3cc(NC(=O)c4ccccc4)c(cc3)C)C)cc2
0.319728	S(=O)(=O)(Nc1ncccn1)c2ccc(NC(=O)C(OC(=O)c3cc(NC(=O)c4ccccc4)c(cc3)C)C)cc2
0.319298	S(C1=NC=CN1C)Cc2cc(ccc2)C(=O)Nc3c(ccc(NC(=O)c4cc(ccc4)C(F)(F)F)c3)C
0.319298	S(C1=NC=CN1C)Cc2cc(ccc2)C(=O)Nc3c(ccc(NC(=O)c4cc(ccc4)C(F)(F)F)c3)C
0.319298	S(C1=NC=CN1C)Cc2cc(ccc2)C(=O)Nc3c(ccc(NC(=O)c4cc(ccc4)C(F)(F)F)c3)C
0.317647	O=C(Nc1cc(c(c2cnccc2)cc1)C)c3c(c(cc(c3C)C)C)C
0.317647	O=C(Nc1cc(c(c2cnccc2)cc1)C)c3c(c(cc(c3C)C)C)C
0.317647	O=C(Nc1cc(c(c2cnccc2)cc1)C)c3c(c(cc(c3C)C)C)C
0.317647	O=C(Nc1cc(c(c2cnccc2)cc1)C)c3c(c(cc(c3C)C)C)C
0.317647	O=C(Nc1cc(c(c2cnccc2)cc1)C)c3c(c(cc(c3C)C)C)C
0.317647	O=C(Nc1cc(c(c2cnccc2)cc1)C)c3c(c(cc(c3C)C)C)C
0.317647	O=C(Nc1cc(c(c2cnccc2)cc1)C)c3c(c(cc(c3C)C)C)C
0.317647	O=C(Nc1cc(c(c2cnccc2)cc1)C)c3c(c(cc(c3C)C)C)C
0.317647	O=C(Nc1cc(c(c2cnccc2)cc1)C)c3c(c(cc(c3C)C)C)C
0.317647	O=C(Nc1cc(c(c2cnccc2)cc1)C)c3c(c(cc(c3C)C)C)C
0.317391	ClCC(=O)Nc1cc(c(c2cnccc2)cc1)C
0.317391	ClCC(=O)Nc1cc(c(c2cnccc2)cc1)C
0.317391	ClCC(=O)Nc1cc(c(c2cnccc2)cc1)C
0.317391	ClCC(=O)Nc1cc(c(c2cnccc2)cc1)C
0.317391	ClCC(=O)Nc1cc(c(c2cnccc2)cc1)C
0.317391	ClCC(=O)Nc1cc(c(c2cnccc2)cc1)C
0.317391	ClCC(=O)Nc1cc(c(c2cnccc2)cc1)C
0.317391	ClCC(=O)Nc1cc(c(c2cnccc2)cc1)C
0.317391	ClCC(=O)Nc1cc(c(c2cnccc2)cc1)C
0.317391	ClCC(=O)Nc1cc(c(c2cnccc2)cc1)C
0.315789	O=C(Nc1cc(c(cc1)C)C(=O)C)c2ccc(cc2)C(=O)Nc3ccccc3
0.315789	O=C(Nc1cc(c(cc1)C)C(=O)C)c2ccc(cc2)C(=O)Nc3ccccc3
0.315789	O=C(Nc1cc(c(cc1)C)C(=O)C)c2ccc(cc2)C(=O)Nc3ccccc3
0.315789	O=C(Nc1cc(c(cc1)C)C(=O)C)c2ccc(cc2)C(=O)Nc3ccccc3
0.315789	O=C(Nc1cc(c(cc1)C)C(=O)C)c2ccc(cc2)C(=O)Nc3ccccc3
0.315789	O=C(Nc1cc(c(cc1)C)C(=O)C)c2ccc(cc2)C(=O)Nc3ccccc3
0.315789	O=C(Nc1cc(c(cc1)C)C(=O)C)c2ccc(cc2)C(=O)Nc3ccccc3
0.315789	O=C(Nc1cc(c(cc1)C)C(=O)C)c2ccc(cc2)C(=O)Nc3ccccc3
0.315789	O=C(Nc1cc(c(cc1)C)C(=O)C)c2ccc(cc2)C(=O)Nc3ccccc3
0.315789	O=C(Nc1cc(c(cc1)C)C(=O)C)c2ccc(cc2)C(=O)Nc3ccccc3
0.315589	O=C(Nc1cc(c(OC)cc1)c2ccccc2)c3ccc(cc3)C4=NNC(=N4)CC
0.315589	O=C(Nc1cc(c(OC)cc1)c2ccccc2)c3ccc(cc3)C4=NNC(=N4)CC
0.315589	O=C(Nc1cc(c(OC)cc1)c2ccccc2)c3ccc(cc3)C4=NNC(=N4)CC
0.315589	O=C(Nc1cc(c(OC)cc1)c2ccccc2)c3ccc(cc3)C4=NNC(=N4)CC
0.315589	O=C(Nc1cc(c(OC)cc1)c2ccccc2)c3ccc(cc3)C4=NNC(=N4)CC
0.315589	O=C(Nc1cc(c(OC)cc1)c2ccccc2)c3ccc(cc3)C4=NNC(=N4)CC
0.315589	O=C(Nc1cc(c(OC)cc1)c2ccccc2)c3ccc(cc3)C4=NNC(=N4)CC
0.315589	O=C(Nc1cc(c(OC)cc1)c2ccccc2)c3ccc(cc3)C4=NNC(=N4)CC
0.315589	O=C(Nc1cc(c(OC)cc1)c2ccccc2)c3ccc(cc3)C4=NNC(=N4)CC
0.315589	O=C(Nc1cc(c(OC)cc1)c2ccccc2)c3ccc(cc3)C4=NNC(=N4)CC
0.314516	O=C(N1CCCCC1)c2c(ccc(NC(=O)c3ccc(cc3)C(=O)Nc4ccccc4)c2)C
0.314516	O=C(N1CCCCC1)c2c(ccc(NC(=O)c3ccc(cc3)C(=O)Nc4ccccc4)c2)C
0.314516	O=C(N1CCCCC1)c2c(ccc(NC(=O)c3ccc(cc3)C(=O)Nc4ccccc4)c2)C
0.314516	O=C(N1CCCCC1)c2c(ccc(NC(=O)c3ccc(cc3)C(=O)Nc4ccccc4)c2)C
0.314516	O=C(N1CCCCC1)c2c(ccc(NC(=O)c3ccc(cc3)C(=O)Nc4ccccc4)c2)C
0.314516	O=C(N1CCCCC1)c2c(ccc(NC(=O)c3ccc(cc3)C(=O)Nc4ccccc4)c2)C
0.314516	O=C(N1CCCCC1)c2c(ccc(NC(=O)c3ccc(cc3)C(=O)Nc4ccccc4)c2)C
0.314516	O=C(N1CCCCC1)c2c(ccc(NC(=O)c3ccc(cc3)C(=O)Nc4ccccc4)c2)C
0.314516	O=C(N1CCCCC1)c2c(ccc(NC(=O)c3ccc(cc3)C(=O)Nc4ccccc4)c2)C
0.314516	O=C(N1CCCCC1)c2c(ccc(NC(=O)c3ccc(cc3)C(=O)Nc4ccccc4)c2)C
0.313953	FC(F)(F)c1cc(ccc1)C(=O)Nc2cc(NC(=O)c3cc(N4C=CC=C4)ccc3)c(cc2)C
0.313953	FC(F)(F)c1cc(ccc1)C(=O)Nc2cc(NC(=O)c3cc(N4C=CC=C4)ccc3)c(cc2)C
0.313953	FC(F)(F)c1cc(ccc1)C(=O)Nc2cc(NC(=O)c3cc(N4C=CC=C4)ccc3)c(cc2)C
0.313953	FC(F)(F)c1cc(ccc1)C(=O)Nc2cc(NC(=O)c3cc(N4C=CC=C4)ccc3)c(cc2)C
0.313725	S1C(=NC(C(=O)Nc2c(ccc(NC(=O)c3cc(ccc3)C(F)(F)F)c2)C)=C1)c4cc5OCOc5cc4
0.313725	S1C(=NC(C(=O)Nc2c(ccc(NC(=O)c3cc(ccc3)C(F)(F)F)c2)C)=C1)c4cc5OCOc5cc4
0.31338	S1C(=NC(=C1)CC(=O)Nc2cc(c(NC(=O)OC(C)(C)C)cc2)C)c3cnccc3
0.31338	S1C(=NC(=C1)CC(=O)Nc2cc(c(NC(=O)OC(C)(C)C)cc2)C)c3cnccc3
0.31338	S1C(=NC(=C1)CC(=O)Nc2cc(c(NC(=O)OC(C)(C)C)cc2)C)c3cnccc3
0.31338	S1C(=NC(=C1)CC(=O)Nc2cc(c(NC(=O)OC(C)(C)C)cc2)C)c3cnccc3
0.31338	S1C(=NC(=C1)CC(=O)Nc2cc(c(NC(=O)OC(C)(C)C)cc2)C)c3cnccc3
0.31338	S1C(=NC(=C1)CC(=O)Nc2cc(c(NC(=O)OC(C)(C)C)cc2)C)c3cnccc3
0.31338	S1C(=NC(=C1)CC(=O)Nc2cc(c(NC(=O)OC(C)(C)C)cc2)C)c3cnccc3
0.31338	S1C(=NC(=C1)CC(=O)Nc2cc(c(NC(=O)OC(C)(C)C)cc2)C)c3cnccc3
0.31338	S1C(=NC(=C1)CC(=O)Nc2cc(c(NC(=O)OC(C)(C)C)cc2)C)c3cnccc3
0.31338	S1C(=NC(=C1)CC(=O)Nc2cc(c(NC(=O)OC(C)(C)C)cc2)C)c3cnccc3
0.31295	S1C(=NC=C1C)c2cc(ccc2)C(=O)Nc3cc(c(NC(=O)OC(C)(C)C)cc3)C
0.31295	S1C(=NC=C1C)c2cc(ccc2)C(=O)Nc3cc(c(NC(=O)OC(C)(C)C)cc3)C
0.31295	S1C(=NC=C1C)c2cc(ccc2)C(=O)Nc3cc(c(NC(=O)OC(C)(C)C)cc3)C
0.31295	S1C(=NC=C1C)c2cc(ccc2)C(=O)Nc3cc(c(NC(=O)OC(C)(C)C)cc3)C
0.31295	S1C(=NC=C1C)c2cc(ccc2)C(=O)Nc3cc(c(NC(=O)OC(C)(C)C)cc3)C
0.31295	S1C(=NC=C1C)c2cc(ccc2)C(=O)Nc3cc(c(NC(=O)OC(C)(C)C)cc3)C
0.31295	S1C(=NC=C1C)c2cc(ccc2)C(=O)Nc3cc(c(NC(=O)OC(C)(C)C)cc3)C
0.31295	S1C(=NC=C1C)c2cc(ccc2)C(=O)Nc3cc(c(NC(=O)OC(C)(C)C)cc3)C
0.31295	S1C(=NC=C1C)c2cc(ccc2)C(=O)Nc3cc(c(NC(=O)OC(C)(C)C)cc3)C
0.3125	O=C(Nc1cc(c(c2cnccc2)cc1)C)c3c(c(OC)cnc3)C
0.3125	O=C(Nc1cc(c(c2cnccc2)cc1)C)c3c(c(OC)cnc3)C
0.3125	O=C(Nc1cc(c(c2cnccc2)cc1)C)c3c(c(OC)cnc3)C
0.3125	O=C(Nc1cc(c(c2cnccc2)cc1)C)c3c(c(OC)cnc3)C
0.3125	O=C(Nc1cc(c(c2cnccc2)cc1)C)c3c(c(OC)cnc3)C
0.3125	O=C(Nc1cc(c(c2cnccc2)cc1)C)c3c(c(OC)cnc3)C
0.3125	O=C(Nc1cc(c(c2cnccc2)cc1)C)c3c(c(OC)cnc3)C
0.3125	O=C(Nc1cc(c(c2cnccc2)cc1)C)c3c(c(OC)cnc3)C
0.3125	O=C(Nc1cc(c(c2cnccc2)cc1)C)c3c(c(OC)cnc3)C
0.3125	O=C(Nc1cc(c(c2cnccc2)cc1)C)c3c(c(OC)cnc3)C
0.312057	Fc1nccc(F)c1C(=O)Nc2c(ccc(NC(=O)c3cc(ccc3)C(F)(F)F)c2)C
0.312057	Fc1nccc(F)c1C(=O)Nc2c(ccc(NC(=O)c3cc(ccc3)C(F)(F)F)c2)C
0.312057	Fc1nccc(F)c1C(=O)Nc2c(ccc(NC(=O)c3cc(ccc3)C(F)(F)F)c2)C
0.312057	Fc1nccc(F)c1C(=O)Nc2c(ccc(NC(=O)c3cc(ccc3)C(F)(F)F)c2)C
0.312057	Fc1nccc(F)c1C(=O)Nc2c(ccc(NC(=O)c3cc(ccc3)C(F)(F)F)c2)C
0.312057	Fc1nccc(F)c1C(=O)Nc2c(ccc(NC(=O)c3cc(ccc3)C(F)(F)F)c2)C
0.312057	Fc1nccc(F)c1C(=O)Nc2c(ccc(NC(=O)c3cc(ccc3)C(F)(F)F)c2)C
0.312057	Fc1nccc(F)c1C(=O)Nc2c(ccc(NC(=O)c3cc(ccc3)C(F)(F)F)c2)C
0.312057	Fc1nccc(F)c1C(=O)Nc2c(ccc(NC(=O)c3cc(ccc3)C(F)(F)F)c2)C
0.312057	Fc1nccc(F)c1C(=O)Nc2c(ccc(NC(=O)c3cc(ccc3)C(F)(F)F)c2)C
0.31203	S1C(=NC(c2cc3c(cc2)CCCC3)=C1)NC(=O)c4ccc(cc4)C(=O)Nc5ccccc5
0.31203	S1C(=NC(c2cc3c(cc2)CCCC3)=C1)NC(=O)c4ccc(cc4)C(=O)Nc5ccccc5
0.31203	S1C(=NC(c2cc3c(cc2)CCCC3)=C1)NC(=O)c4ccc(cc4)C(=O)Nc5ccccc5
0.31203	S1C(=NC(c2cc3c(cc2)CCCC3)=C1)NC(=O)c4ccc(cc4)C(=O)Nc5ccccc5
0.311284	O=C(OC(C)(C)C)Nc1c(ccc(c1)C(=O)Nc2ccc(cc2)C(C#N)c3ccccc3)C
0.311284	O=C(OC(C)(C)C)Nc1c(ccc(c1)C(=O)Nc2ccc(cc2)C(C#N)c3ccccc3)C
0.311284	O=C(OC(C)(C)C)Nc1c(ccc(c1)C(=O)Nc2ccc(cc2)C(C#N)c3ccccc3)C
0.311284	O=C(OC(C)(C)C)Nc1c(ccc(c1)C(=O)Nc2ccc(cc2)C(C#N)c3ccccc3)C
0.311284	O=C(OC(C)(C)C)Nc1c(ccc(c1)C(=O)Nc2ccc(cc2)C(C#N)c3ccccc3)C
0.311284	O=C(OC(C)(C)C)Nc1c(ccc(c1)C(=O)Nc2ccc(cc2)C(C#N)c3ccccc3)C
0.311284	O=C(OC(C)(C)C)Nc1c(ccc(c1)C(=O)Nc2ccc(cc2)C(C#N)c3ccccc3)C
0.311284	O=C(OC(C)(C)C)Nc1c(ccc(c1)C(=O)Nc2ccc(cc2)C(C#N)c3ccccc3)C
0.311284	O=C(OC(C)(C)C)Nc1c(ccc(c1)C(=O)Nc2ccc(cc2)C(C#N)c3ccccc3)C
0.311284	O=C(OC(C)(C)C)Nc1c(ccc(c1)C(=O)Nc2ccc(cc2)C(C#N)c3ccccc3)C
0.311203	O=C(Nc1cc(NC(=O)C)c(cc1)C)c2c(cc(O)cc2)C
0.311203	O=C(Nc1cc(NC(=O)C)c(cc1)C)c2c(cc(O)cc2)C
0.310105	S(=O)(=O)(c1ccc(Sc2c(cccc2)C(=O)Nc3cc(c(c4cnccc4)cc3)C)cc1)C
0.310105	S(=O)(=O)(c1ccc(Sc2c(cccc2)C(=O)Nc3cc(c(c4cnccc4)cc3)C)cc1)C
0.310105	S(=O)(=O)(c1ccc(Sc2c(cccc2)C(=O)Nc3cc(c(c4cnccc4)cc3)C)cc1)C
0.310105	S(=O)(=O)(c1ccc(Sc2c(cccc2)C(=O)Nc3cc(c(c4cnccc4)cc3)C)cc1)C
0.310105	S(=O)(=O)(c1ccc(Sc2c(cccc2)C(=O)Nc3cc(c(c4cnccc4)cc3)C)cc1)C
0.310105	S(=O)(=O)(c1ccc(Sc2c(cccc2)C(=O)Nc3cc(c(c4cnccc4)cc3)C)cc1)C
0.310105	S(=O)(=O)(c1ccc(Sc2c(cccc2)C(=O)Nc3cc(c(c4cnccc4)cc3)C)cc1)C
0.310105	S(=O)(=O)(c1ccc(Sc2c(cccc2)C(=O)Nc3cc(c(c4cnccc4)cc3)C)cc1)C
0.310105	S(=O)(=O)(c1ccc(Sc2c(cccc2)C(=O)Nc3cc(c(c4cnccc4)cc3)C)cc1)C
0.310105	S(=O)(=O)(c1ccc(Sc2c(cccc2)C(=O)Nc3cc(c(c4cnccc4)cc3)C)cc1)C
0.309091	S1CCN(Cc2ccc(cc2)C(=O)Nc3ccc(cc3)CN(CC)CC)CC1
0.309091	S1CCN(Cc2ccc(cc2)C(=O)Nc3ccc(cc3)CN(CC)CC)CC1
0.309091	S1CCN(Cc2ccc(cc2)C(=O)Nc3ccc(cc3)CN(CC)CC)CC1
0.308333	Brc1cc(cc(c1)C(F)(F)F)C(=O)Nc2cc(NC(=O)C)c(cc2)C
0.308333	Brc1cc(cc(c1)C(F)(F)F)C(=O)Nc2cc(NC(=O)C)c(cc2)C
0.308333	Brc1cc(cc(c1)C(F)(F)F)C(=O)Nc2cc(NC(=O)C)c(cc2)C
0.308333	Brc1cc(cc(c1)C(F)(F)F)C(=O)Nc2cc(NC(=O)C)c(cc2)C
0.308333	Brc1cc(cc(c1)C(F)(F)F)C(=O)Nc2cc(NC(=O)C)c(cc2)C
0.308333	Brc1cc(cc(c1)C(F)(F)F)C(=O)Nc2cc(NC(=O)C)c(cc2)C
0.308333	Brc1cc(cc(c1)C(F)(F)F)C(=O)Nc2cc(NC(=O)C)c(cc2)C
0.308333	Brc1cc(cc(c1)C(F)(F)F)C(=O)Nc2cc(NC(=O)C)c(cc2)C
0.308333	Brc1cc(cc(c1)C(F)(F)F)C(=O)Nc2cc(NC(=O)C)c(cc2)C
0.308333	Brc1cc(cc(c1)C(F)(F)F)C(=O)Nc2cc(NC(=O)C)c(cc2)C
0.308	S1C(=NC(c2cc(ccc2)C(=O)Nc3ccc(cc3)CN(CC)CC)=C1)C
0.308	S1C(=NC(c2cc(ccc2)C(=O)Nc3ccc(cc3)CN(CC)CC)=C1)C
0.308	S1C(=NC(c2cc(ccc2)C(=O)Nc3ccc(cc3)CN(CC)CC)=C1)C
0.308	S1C(=NC(c2cc(ccc2)C(=O)Nc3ccc(cc3)CN(CC)CC)=C1)C
0.308	S1C(=NC(c2cc(ccc2)C(=O)Nc3ccc(cc3)CN(CC)CC)=C1)C
0.308	S1C(=NC(c2cc(ccc2)C(=O)Nc3ccc(cc3)CN(CC)CC)=C1)C
0.308	S1C(=NC(c2cc(ccc2)C(=O)Nc3ccc(cc3)CN(CC)CC)=C1)C
0.308	S1C(=NC(c2cc(ccc2)C(=O)Nc3ccc(cc3)CN(CC)CC)=C1)C
0.308	S1C(=NC(c2cc(ccc2)C(=O)Nc3ccc(cc3)CN(CC)CC)=C1)C
0.308	S1C(=NC(c2cc(ccc2)C(=O)Nc3ccc(cc3)CN(CC)CC)=C1)C
0.307692	Clc1c(ncc(c1)C(=O)NC=2SC=C(N2)c3ccc(NC(=O)CC)cc3)Nc4cc(F)c(F)cc4
0.307692	Clc1c(ncc(c1)C(=O)NC=2SC=C(N2)c3ccc(NC(=O)CC)cc3)Nc4cc(F)c(F)cc4
0.307692	Clc1c(ncc(c1)C(=O)NC=2SC=C(N2)c3ccc(NC(=O)CC)cc3)Nc4cc(F)c(F)cc4
0.307692	Clc1c(ncc(c1)C(=O)NC=2SC=C(N2)c3ccc(NC(=O)CC)cc3)Nc4cc(F)c(F)cc4
0.307692	Clc1c(ncc(c1)C(=O)NC=2SC=C(N2)c3ccc(NC(=O)CC)cc3)Nc4cc(F)c(F)cc4
0.307692	Clc1c(ncc(c1)C(=O)NC=2SC=C(N2)c3ccc(NC(=O)CC)cc3)Nc4cc(F)c(F)cc4
0.307692	Clc1c(ncc(c1)C(=O)NC=2SC=C(N2)c3ccc(NC(=O)CC)cc3)Nc4cc(F)c(F)cc4
0.307692	Clc1c(ncc(c1)C(=O)NC=2SC=C(N2)c3ccc(NC(=O)CC)cc3)Nc4cc(F)c(F)cc4
0.307692	Clc1c(ncc(c1)C(=O)NC=2SC=C(N2)c3ccc(NC(=O)CC)cc3)Nc4cc(F)c(F)cc4
0.307692	Clc1c(ncc(c1)C(=O)NC=2SC=C(N2)c3ccc(NC(=O)CC)cc3)Nc4cc(F)c(F)cc4
0.307339	O=C(Nc1ccccc1)c2cc(N)c(cc2)C
0.307339	O=C(Nc1ccccc1)c2cc(N)c(cc2)C
0.307339	O=C(Nc1ccccc1)c2cc(N)c(cc2)C
0.307339	O=C(Nc1ccccc1)c2cc(N)c(cc2)C
0.307339	O=C(Nc1ccccc1)c2cc(N)c(cc2)C
0.307339	O=C(Nc1ccccc1)c2cc(N)c(cc2)C
0.307339	O=C(Nc1ccccc1)c2cc(N)c(cc2)C
0.307339	O=C(Nc1ccccc1)c2cc(N)c(cc2)C
0.307339	O=C(Nc1ccccc1)c2cc(N)c(cc2)C
0.307339	O=C(Nc1ccccc1)c2cc(N)c(cc2)C
0.307116	FC(F)(F)c1cc(ccc1)C(=O)Nc2cc(NC(=O)C3(C=C)CC3)c(cc2)C
0.307116	FC(F)(F)c1cc(ccc1)C(=O)Nc2cc(NC(=O)C3(C=C)CC3)c(cc2)C
0.307116	FC(F)(F)c1cc(ccc1)C(=O)Nc2cc(NC(=O)C3(C=C)CC3)c(cc2)C
0.307116	FC(F)(F)c1cc(ccc1)C(=O)Nc2cc(NC(=O)C3(C=C)CC3)c(cc2)C
0.307116	FC(F)(F)c1cc(ccc1)C(=O)Nc2cc(NC(=O)C3(C=C)CC3)c(cc2)C
0.307116	FC(F)(F)c1cc(ccc1)C(=O)Nc2cc(NC(=O)C3(C=C)CC3)c(cc2)C
0.307116	FC(F)(F)c1cc(ccc1)C(=O)Nc2cc(NC(=O)C3(C=C)CC3)c(cc2)C
0.307116	FC(F)(F)c1cc(ccc1)C(=O)Nc2cc(NC(=O)C3(C=C)CC3)c(cc2)C
0.307116	FC(F)(F)c1cc(ccc1)C(=O)Nc2cc(NC(=O)C3(C=C)CC3)c(cc2)C
0.307116	FC(F)(F)c1cc(ccc1)C(=O)Nc2cc(NC(=O)C3(C=C)CC3)c(cc2)C
0.306122	S(=O)(=O)(Nc1ccc(cc1)C(=O)NCCC(=O)Nc2cc(c(c3cnccc3)cc2)C)c4ccc(OCC)cc4
0.306122	S(=O)(=O)(Nc1ccc(cc1)C(=O)NCCC(=O)Nc2cc(c(c3cnccc3)cc2)C)c4ccc(OCC)cc4
0.306122	S(=O)(=O)(Nc1ccc(cc1)C(=O)NCCC(=O)Nc2cc(c(c3cnccc3)cc2)C)c4ccc(OCC)cc4
0.306122	S(=O)(=O)(Nc1ccc(cc1)C(=O)NCCC(=O)Nc2cc(c(c3cnccc3)cc2)C)c4ccc(OCC)cc4
0.306122	S(=O)(=O)(Nc1ccc(cc1)C(=O)NCCC(=O)Nc2cc(c(c3cnccc3)cc2)C)c4ccc(OCC)cc4
0.306122	S(=O)(=O)(Nc1ccc(cc1)C(=O)NCCC(=O)Nc2cc(c(c3cnccc3)cc2)C)c4ccc(OCC)cc4
0.306122	S(=O)(=O)(Nc1ccc(cc1)C(=O)NCCC(=O)Nc2cc(c(c3cnccc3)cc2)C)c4ccc(OCC)cc4
0.306122	S(=O)(=O)(Nc1ccc(cc1)C(=O)NCCC(=O)Nc2cc(c(c3cnccc3)cc2)C)c4ccc(OCC)cc4
0.306122	S(=O)(=O)(Nc1ccc(cc1)C(=O)NCCC(=O)Nc2cc(c(c3cnccc3)cc2)C)c4ccc(OCC)cc4
0.306122	S(=O)(=O)(Nc1ccc(cc1)C(=O)NCCC(=O)Nc2cc(c(c3cnccc3)cc2)C)c4ccc(OCC)cc4
0.305842	O1N=C(N=C1c2c(nccc2)Nc3c(cc(cc3)C)C)c4cc(ncc4)c5ccncc5
0.305785	O=C(NC1CCN(Cc2cnccc2)CC1)c3cnc(cc3)C
0.305785	O=C(NC1CCN(Cc2cnccc2)CC1)c3cnc(cc3)C
0.305785	O=C(NC1CCN(Cc2cnccc2)CC1)c3cnc(cc3)C
0.305785	O=C(NC1CCN(Cc2cnccc2)CC1)c3cnc(cc3)C
0.305785	O=C(NC1CCN(Cc2cnccc2)CC1)c3cnc(cc3)C
0.305785	O=C(NC1CCN(Cc2cnccc2)CC1)c3cnc(cc3)C
0.305785	O=C(NC1CCN(Cc2cnccc2)CC1)c3cnc(cc3)C
0.305785	O=C(NC1CCN(Cc2cnccc2)CC1)c3cnc(cc3)C
0.305785	O=C(NC1CCN(Cc2cnccc2)CC1)c3cnc(cc3)C
0.305785	O=C(NC1CCN(Cc2cnccc2)CC1)c3cnc(cc3)C
0.305419	O=C(Nc1ccc(cc1)C)c2cnccc2
0.305419	O=C(Nc1ccc(cc1)C)c2cnccc2
0.304527	O=C(OCCOCCOCCCO)c1cc(NC(=O)c2ccccc2)c(cc1)C
0.304527	O=C(OCCOCCOCCCO)c1cc(NC(=O)c2ccccc2)c(cc1)C
0.304527	O=C(OCCOCCOCCCO)c1cc(NC(=O)c2ccccc2)c(cc1)C
0.304527	O=C(OCCOCCOCCCO)c1cc(NC(=O)c2ccccc2)c(cc1)C
0.304527	O=C(OCCOCCOCCCO)c1cc(NC(=O)c2ccccc2)c(cc1)C
0.304527	O=C(OCCOCCOCCCO)c1cc(NC(=O)c2ccccc2)c(cc1)C
0.304527	O=C(OCCOCCOCCCO)c1cc(NC(=O)c2ccccc2)c(cc1)C
0.304527	O=C(OCCOCCOCCCO)c1cc(NC(=O)c2ccccc2)c(cc1)C
0.304527	O=C(OCCOCCOCCCO)c1cc(NC(=O)c2ccccc2)c(cc1)C
0.304527	O=C(OCCOCCOCCCO)c1cc(NC(=O)c2ccccc2)c(cc1)C
0.302817	S1C(=NC(=C1)CC(=O)Nc2cc(c(c3cnccc3)cc2)C)c4c(cc(cc4)C)C
0.302817	S1C(=NC(=C1)CC(=O)Nc2cc(c(c3cnccc3)cc2)C)c4c(cc(cc4)C)C
0.302817	S1C(=NC(=C1)CC(=O)Nc2cc(c(c3cnccc3)cc2)C)c4c(cc(cc4)C)C
0.302817	S1C(=NC(=C1)CC(=O)Nc2cc(c(c3cnccc3)cc2)C)c4c(cc(cc4)C)C
0.302817	S1C(=NC(=C1)CC(=O)Nc2cc(c(c3cnccc3)cc2)C)c4c(cc(cc4)C)C
0.302817	S1C(=NC(=C1)CC(=O)Nc2cc(c(c3cnccc3)cc2)C)c4c(cc(cc4)C)C
0.302817	S1C(=NC(=C1)CC(=O)Nc2cc(c(c3cnccc3)cc2)C)c4c(cc(cc4)C)C
0.302682	Clc1c(Cl)ccc(c1)C(=O)NC=2SC=C(N2)c3ccc(NC(=O)CC)cc3
0.302682	Clc1c(Cl)ccc(c1)C(=O)NC=2SC=C(N2)c3ccc(NC(=O)CC)cc3
0.302682	Clc1c(Cl)ccc(c1)C(=O)NC=2SC=C(N2)c3ccc(NC(=O)CC)cc3
0.302682	Clc1c(Cl)ccc(c1)C(=O)NC=2SC=C(N2)c3ccc(NC(=O)CC)cc3
0.302682	Clc1c(Cl)ccc(c1)C(=O)NC=2SC=C(N2)c3ccc(NC(=O)CC)cc3
0.302682	Clc1c(Cl)ccc(c1)C(=O)NC=2SC=C(N2)c3ccc(NC(=O)CC)cc3
0.302682	Clc1c(Cl)ccc(c1)C(=O)NC=2SC=C(N2)c3ccc(NC(=O)CC)cc3
0.302682	Clc1c(Cl)ccc(c1)C(=O)NC=2SC=C(N2)c3ccc(NC(=O)CC)cc3
0.302682	Clc1c(Cl)ccc(c1)C(=O)NC=2SC=C(N2)c3ccc(NC(=O)CC)cc3
0.302682	Clc1c(Cl)ccc(c1)C(=O)NC=2SC=C(N2)c3ccc(NC(=O)CC)cc3
0.300341	O=C(Nc1cc(c(c2cnccc2)cc1)C)c3nc4c(cn3)COCC4
0.300341	O=C(Nc1cc(c(c2cnccc2)cc1)C)c3nc4c(cn3)COCC4
0.300341	O=C(Nc1cc(c(c2cnccc2)cc1)C)c3nc4c(cn3)COCC4
0.300341	O=C(Nc1cc(c(c2cnccc2)cc1)C)c3nc4c(cn3)COCC4
0.300341	O=C(Nc1cc(c(c2cnccc2)cc1)C)c3nc4c(cn3)COCC4
0.300341	O=C(Nc1cc(c(c2cnccc2)cc1)C)c3nc4c(cn3)COCC4
0.300341	O=C(Nc1cc(c(c2cnccc2)cc1)C)c3nc4c(cn3)COCC4
0.300341	O=C(Nc1cc(c(c2cnccc2)cc1)C)c3nc4c(cn3)COCC4
0.300341	O=C(Nc1cc(c(c2cnccc2)cc1)C)c3nc4c(cn3)COCC4
0.300341	O=C(Nc1cc(c(c2cnccc2)cc1)C)c3nc4c(cn3)COCC4
0.299296	Clc1c(Cl)ccc(c1)C=2SC=C(N2)C(=O)Nc3cc(Cl)c(cc3)C(=O)Nc4cnccc4
0.299296	Clc1c(Cl)ccc(c1)C=2SC=C(N2)C(=O)Nc3cc(Cl)c(cc3)C(=O)Nc4cnccc4
0.299296	Clc1c(Cl)ccc(c1)C=2SC=C(N2)C(=O)Nc3cc(Cl)c(cc3)C(=O)Nc4cnccc4
0.299296	Clc1c(Cl)ccc(c1)C=2SC=C(N2)C(=O)Nc3cc(Cl)c(cc3)C(=O)Nc4cnccc4
0.299296	Clc1c(Cl)ccc(c1)C=2SC=C(N2)C(=O)Nc3cc(Cl)c(cc3)C(=O)Nc4cnccc4
0.299296	Clc1c(Cl)ccc(c1)C=2SC=C(N2)C(=O)Nc3cc(Cl)c(cc3)C(=O)Nc4cnccc4
0.299296	Clc1c(Cl)ccc(c1)C=2SC=C(N2)C(=O)Nc3cc(Cl)c(cc3)C(=O)Nc4cnccc4
0.299296	Clc1c(Cl)ccc(c1)C=2SC=C(N2)C(=O)Nc3cc(Cl)c(cc3)C(=O)Nc4cnccc4
0.299296	Clc1c(Cl)ccc(c1)C=2SC=C(N2)C(=O)Nc3cc(Cl)c(cc3)C(=O)Nc4cnccc4
0.299296	Clc1c(Cl)ccc(c1)C=2SC=C(N2)C(=O)Nc3cc(Cl)c(cc3)C(=O)Nc4cnccc4
0.299035	FC(F)(F)c1cc(ccc1)C(=O)Nc2cc(NC(=O)Cc3cc4c(N(CCC4)C)cc3)c(cc2)C
0.299035	FC(F)(F)c1cc(ccc1)C(=O)Nc2cc(NC(=O)Cc3cc4c(N(CCC4)C)cc3)c(cc2)C
0.298611	Clc1c(nc(OC(C)C)cc1)C(=O)Nc2cc(c(c3cnccc3)cc2)C
0.298611	Clc1c(nc(OC(C)C)cc1)C(=O)Nc2cc(c(c3cnccc3)cc2)C
0.298611	Clc1c(nc(OC(C)C)cc1)C(=O)Nc2cc(c(c3cnccc3)cc2)C
0.298611	Clc1c(nc(OC(C)C)cc1)C(=O)Nc2cc(c(c3cnccc3)cc2)C
0.298611	Clc1c(nc(OC(C)C)cc1)C(=O)Nc2cc(c(c3cnccc3)cc2)C
0.298611	Clc1c(nc(OC(C)C)cc1)C(=O)Nc2cc(c(c3cnccc3)cc2)C
0.298611	Clc1c(nc(OC(C)C)cc1)C(=O)Nc2cc(c(c3cnccc3)cc2)C
0.298611	Clc1c(nc(OC(C)C)cc1)C(=O)Nc2cc(c(c3cnccc3)cc2)C
0.298611	Clc1c(nc(OC(C)C)cc1)C(=O)Nc2cc(c(c3cnccc3)cc2)C
0.298611	Clc1c(nc(OC(C)C)cc1)C(=O)Nc2cc(c(c3cnccc3)cc2)C
0.298246	Brc1cc(ccc1)C(=O)Nc2c(ccc(F)c2)C(=O)NCCC3CCN(Cc4ccccc4)CC3
0.298246	Brc1cc(ccc1)C(=O)Nc2c(ccc(F)c2)C(=O)NCCC3CCN(Cc4ccccc4)CC3
0.298246	Brc1cc(ccc1)C(=O)Nc2c(ccc(F)c2)C(=O)NCCC3CCN(Cc4ccccc4)CC3
0.298246	Brc1cc(ccc1)C(=O)Nc2c(ccc(F)c2)C(=O)NCCC3CCN(Cc4ccccc4)CC3
0.298246	Brc1cc(ccc1)C(=O)Nc2c(ccc(F)c2)C(=O)NCCC3CCN(Cc4ccccc4)CC3
0.298246	Brc1cc(ccc1)C(=O)Nc2c(ccc(F)c2)C(=O)NCCC3CCN(Cc4ccccc4)CC3
0.298246	Brc1cc(ccc1)C(=O)Nc2c(ccc(F)c2)C(=O)NCCC3CCN(Cc4ccccc4)CC3
0.298246	Brc1cc(ccc1)C(=O)Nc2c(ccc(F)c2)C(=O)NCCC3CCN(Cc4ccccc4)CC3
0.298246	Brc1cc(ccc1)C(=O)Nc2c(ccc(F)c2)C(=O)NCCC3CCN(Cc4ccccc4)CC3
0.298246	Brc1cc(ccc1)C(=O)Nc2c(ccc(F)c2)C(=O)NCCC3CCN(Cc4ccccc4)CC3
0.298113	O=C(Nc1c(ccc(NC(=O)C)c1)C)c2cc(OC)c(OCC(=O)NC)cc2
0.296875	O=C(Nc1cnc(c2ccncc2)cc1)c3ncc(Oc4cc(ccc4)C)cc3
0.296875	O=C(Nc1cnc(c2ccncc2)cc1)c3ncc(Oc4cc(ccc4)C)cc3
0.29682	S1C(=NC(c2cc3c(cc2)CCCC3)=C1)NC(=O)c4cc(NC(=O)NC)ccc4
0.296748	O=C(Nc1cc(c(c2cnccc2)cc1)C)COCCC=C
0.296748	O=C(Nc1cc(c(c2cnccc2)cc1)C)COCCC=C
0.296748	O=C(Nc1cc(c(c2cnccc2)cc1)C)COCCC=C
0.296748	O=C(Nc1cc(c(c2cnccc2)cc1)C)COCCC=C
0.296748	O=C(Nc1cc(c(c2cnccc2)cc1)C)COCCC=C
0.296748	O=C(Nc1cc(c(c2cnccc2)cc1)C)COCCC=C
0.296748	O=C(Nc1cc(c(c2cnccc2)cc1)C)COCCC=C
0.296748	O=C(Nc1cc(c(c2cnccc2)cc1)C)COCCC=C
0.296748	O=C(Nc1cc(c(c2cnccc2)cc1)C)COCCC=C
0.296748	O=C(Nc1cc(c(c2cnccc2)cc1)C)COCCC=C
0.296029	FC(F)(F)COc1c(cc(NC(=O)c2cc(ccc2)C3=NOC(O)=N3)cc1)C
0.296029	FC(F)(F)COc1c(cc(NC(=O)c2cc(ccc2)C3=NOC(O)=N3)cc1)C
0.296029	FC(F)(F)COc1c(cc(NC(=O)c2cc(ccc2)C3=NOC(O)=N3)cc1)C
0.296029	FC(F)(F)COc1c(cc(NC(=O)c2cc(ccc2)C3=NOC(O)=N3)cc1)C
0.296029	FC(F)(F)COc1c(cc(NC(=O)c2cc(ccc2)C3=NOC(O)=N3)cc1)C
0.296029	FC(F)(F)COc1c(cc(NC(=O)c2cc(ccc2)C3=NOC(O)=N3)cc1)C
0.296029	FC(F)(F)COc1c(cc(NC(=O)c2cc(ccc2)C3=NOC(O)=N3)cc1)C
0.296029	FC(F)(F)COc1c(cc(NC(=O)c2cc(ccc2)C3=NOC(O)=N3)cc1)C
0.296029	FC(F)(F)COc1c(cc(NC(=O)c2cc(ccc2)C3=NOC(O)=N3)cc1)C
0.296029	FC(F)(F)COc1c(cc(NC(=O)c2cc(ccc2)C3=NOC(O)=N3)cc1)C
0.295533	S(=O)(=O)(N1CCN(CC1)C)c2cc(ccc2)C(=O)NC=3SC=C(N3)c4ccc(NC(=O)CC)cc4
0.295533	S(=O)(=O)(N1CCN(CC1)C)c2cc(ccc2)C(=O)NC=3SC=C(N3)c4ccc(NC(=O)CC)cc4
0.295533	S(=O)(=O)(N1CCN(CC1)C)c2cc(ccc2)C(=O)NC=3SC=C(N3)c4ccc(NC(=O)CC)cc4
0.295533	S(=O)(=O)(N1CCN(CC1)C)c2cc(ccc2)C(=O)NC=3SC=C(N3)c4ccc(NC(=O)CC)cc4
0.295533	S(=O)(=O)(N1CCN(CC1)C)c2cc(ccc2)C(=O)NC=3SC=C(N3)c4ccc(NC(=O)CC)cc4
0.294915	S1CCN(Cc2cc(c(NC(=O)C=3C(=O)N=C(NC3)C4CCC4)cc2)C)CC1
0.294915	S1CCN(Cc2cc(c(NC(=O)C=3C(=O)N=C(NC3)C4CCC4)cc2)C)CC1
0.294776	Clc1c(NC(=O)c2cc(ccc2)C=3SC(=CN3)C)cc(c4ccccc4)cc1
0.294776	Clc1c(NC(=O)c2cc(ccc2)C=3SC(=CN3)C)cc(c4ccccc4)cc1
0.294776	Clc1c(NC(=O)c2cc(ccc2)C=3SC(=CN3)C)cc(c4ccccc4)cc1
0.294776	Clc1c(NC(=O)c2cc(ccc2)C=3SC(=CN3)C)cc(c4ccccc4)cc1
0.294776	Clc1c(NC(=O)c2cc(ccc2)C=3SC(=CN3)C)cc(c4ccccc4)cc1
0.294776	Clc1c(NC(=O)c2cc(ccc2)C=3SC(=CN3)C)cc(c4ccccc4)cc1
0.294776	Clc1c(NC(=O)c2cc(ccc2)C=3SC(=CN3)C)cc(c4ccccc4)cc1
0.294776	Clc1c(NC(=O)c2cc(ccc2)C=3SC(=CN3)C)cc(c4ccccc4)cc1
0.294118	FC(F)(F)c1cc(ccc1)C(=O)Nc2cc(N)c(cc2)C
0.294118	FC(F)(F)c1cc(ccc1)C(=O)Nc2cc(N)c(cc2)C
0.294118	FC(F)(F)c1cc(ccc1)C(=O)Nc2cc(N)c(cc2)C
0.294118	FC(F)(F)c1cc(ccc1)C(=O)Nc2cc(N)c(cc2)C
0.294118	FC(F)(F)c1cc(ccc1)C(=O)Nc2cc(N)c(cc2)C
0.294118	FC(F)(F)c1cc(ccc1)C(=O)Nc2cc(N)c(cc2)C
0.294118	FC(F)(F)c1cc(ccc1)C(=O)Nc2cc(N)c(cc2)C
0.294118	FC(F)(F)c1cc(ccc1)C(=O)Nc2cc(N)c(cc2)C
0.294118	FC(F)(F)c1cc(ccc1)C(=O)Nc2cc(N)c(cc2)C
0.294118	FC(F)(F)c1cc(ccc1)C(=O)Nc2cc(N)c(cc2)C
0.293893	O=C(Nc1ccc(cc1)CN(CC)CC)c2cc(OC)c(OCc3cnccc3)cc2
0.293893	O=C(Nc1ccc(cc1)CN(CC)CC)c2cc(OC)c(OCc3cnccc3)cc2
0.293893	O=C(Nc1ccc(cc1)CN(CC)CC)c2cc(OC)c(OCc3cnccc3)cc2
0.293893	O=C(Nc1ccc(cc1)CN(CC)CC)c2cc(OC)c(OCc3cnccc3)cc2
0.293893	O=C(Nc1ccc(cc1)CN(CC)CC)c2cc(OC)c(OCc3cnccc3)cc2
0.293893	O=C(Nc1ccc(cc1)CN(CC)CC)c2cc(OC)c(OCc3cnccc3)cc2
0.293893	O=C(Nc1ccc(cc1)CN(CC)CC)c2cc(OC)c(OCc3cnccc3)cc2
0.293893	O=C(Nc1ccc(cc1)CN(CC)CC)c2cc(OC)c(OCc3cnccc3)cc2
0.293893	O=C(Nc1ccc(cc1)CN(CC)CC)c2cc(OC)c(OCc3cnccc3)cc2
0.293893	O=C(Nc1ccc(cc1)CN(CC)CC)c2cc(OC)c(OCc3cnccc3)cc2
0.29375	Clc1c(NC(=O)C2N(C(=O)c3cc(Nc4nc(ccn4)C)ccc3)CCC2)cc(Cl)cc1
0.29375	Clc1c(NC(=O)C2N(C(=O)c3cc(Nc4nc(ccn4)C)ccc3)CCC2)cc(Cl)cc1
0.29375	Clc1c(NC(=O)C2N(C(=O)c3cc(Nc4nc(ccn4)C)ccc3)CCC2)cc(Cl)cc1
0.29375	Clc1c(NC(=O)C2N(C(=O)c3cc(Nc4nc(ccn4)C)ccc3)CCC2)cc(Cl)cc1
0.29375	Clc1c(NC(=O)C2N(C(=O)c3cc(Nc4nc(ccn4)C)ccc3)CCC2)cc(Cl)cc1
0.29375	Clc1c(NC(=O)C2N(C(=O)c3cc(Nc4nc(ccn4)C)ccc3)CCC2)cc(Cl)cc1
0.29375	Clc1c(NC(=O)C2N(C(=O)c3cc(Nc4nc(ccn4)C)ccc3)CCC2)cc(Cl)cc1
0.29375	Clc1c(NC(=O)C2N(C(=O)c3cc(Nc4nc(ccn4)C)ccc3)CCC2)cc(Cl)cc1
0.29375	Clc1c(NC(=O)C2N(C(=O)c3cc(Nc4nc(ccn4)C)ccc3)CCC2)cc(Cl)cc1
0.29375	Clc1c(NC(=O)C2N(C(=O)c3cc(Nc4nc(ccn4)C)ccc3)CCC2)cc(Cl)cc1
0.29304	S(=O)(=O)(Nc1c(OC)cc(NC(=O)c2ccc(cc2)C3=NNC(=N3)CC)cc1)C
0.29304	S(=O)(=O)(Nc1c(OC)cc(NC(=O)c2ccc(cc2)C3=NNC(=N3)CC)cc1)C
0.29304	S(=O)(=O)(Nc1c(OC)cc(NC(=O)c2ccc(cc2)C3=NNC(=N3)CC)cc1)C
0.29304	S(=O)(=O)(Nc1c(OC)cc(NC(=O)c2ccc(cc2)C3=NNC(=N3)CC)cc1)C
0.29304	S(=O)(=O)(Nc1c(OC)cc(NC(=O)c2ccc(cc2)C3=NNC(=N3)CC)cc1)C
0.29304	S(=O)(=O)(Nc1c(OC)cc(NC(=O)c2ccc(cc2)C3=NNC(=N3)CC)cc1)C
0.29304	S(=O)(=O)(Nc1c(OC)cc(NC(=O)c2ccc(cc2)C3=NNC(=N3)CC)cc1)C
0.29304	S(=O)(=O)(Nc1c(OC)cc(NC(=O)c2ccc(cc2)C3=NNC(=N3)CC)cc1)C
0.29304	S(=O)(=O)(Nc1c(OC)cc(NC(=O)c2ccc(cc2)C3=NNC(=N3)CC)cc1)C
0.29304	S(=O)(=O)(Nc1c(OC)cc(NC(=O)c2ccc(cc2)C3=NNC(=N3)CC)cc1)C
0.292969	O=C(Nc1cc(N)c(OC)cc1)c2ccc(cc2)C3=NOC(=N3)C
0.292969	O=C(Nc1cc(N)c(OC)cc1)c2ccc(cc2)C3=NOC(=N3)C
0.292969	O=C(Nc1cc(N)c(OC)cc1)c2ccc(cc2)C3=NOC(=N3)C
0.292969	O=C(Nc1cc(N)c(OC)cc1)c2ccc(cc2)C3=NOC(=N3)C
0.292969	O=C(Nc1cc(N)c(OC)cc1)c2ccc(cc2)C3=NOC(=N3)C
0.292969	O=C(Nc1cc(N)c(OC)cc1)c2ccc(cc2)C3=NOC(=N3)C
0.292969	O=C(Nc1cc(N)c(OC)cc1)c2ccc(cc2)C3=NOC(=N3)C
0.292969	O=C(Nc1cc(N)c(OC)cc1)c2ccc(cc2)C3=NOC(=N3)C
0.292969	O=C(Nc1cc(N)c(OC)cc1)c2ccc(cc2)C3=NOC(=N3)C
0.292969	O=C(Nc1cc(N)c(OC)cc1)c2ccc(cc2)C3=NOC(=N3)C
0.292593	Clc1c(OCCC)ccc(NC(=O)c2cc(OC)c(OCc3cnccc3)cc2)c1
0.292593	Clc1c(OCCC)ccc(NC(=O)c2cc(OC)c(OCc3cnccc3)cc2)c1
0.292593	Clc1c(OCCC)ccc(NC(=O)c2cc(OC)c(OCc3cnccc3)cc2)c1
0.292593	Clc1c(OCCC)ccc(NC(=O)c2cc(OC)c(OCc3cnccc3)cc2)c1
0.292593	Clc1c(OCCC)ccc(NC(=O)c2cc(OC)c(OCc3cnccc3)cc2)c1
0.292593	Clc1c(OCCC)ccc(NC(=O)c2cc(OC)c(OCc3cnccc3)cc2)c1
0.292593	Clc1c(OCCC)ccc(NC(=O)c2cc(OC)c(OCc3cnccc3)cc2)c1
0.292593	Clc1c(OCCC)ccc(NC(=O)c2cc(OC)c(OCc3cnccc3)cc2)c1
0.292593	Clc1c(OCCC)ccc(NC(=O)c2cc(OC)c(OCc3cnccc3)cc2)c1
0.292593	Clc1c(OCCC)ccc(NC(=O)c2cc(OC)c(OCc3cnccc3)cc2)c1
0.292254	S1C(=NC(c2cc3c(cc2)CCCC3)=C1)NC(=O)c4ccc(NC(=O)C=5SC=CC5)cc4
0.292254	S1C(=NC(c2cc3c(cc2)CCCC3)=C1)NC(=O)c4ccc(NC(=O)C=5SC=CC5)cc4
0.292254	S1C(=NC(c2cc3c(cc2)CCCC3)=C1)NC(=O)c4ccc(NC(=O)C=5SC=CC5)cc4
0.291391	O=C(Nc1cc(c(c2cnccc2)cc1)C)C3=NN(c4ccccc4)C(C(=O)N)=C3
0.291391	O=C(Nc1cc(c(c2cnccc2)cc1)C)C3=NN(c4ccccc4)C(C(=O)N)=C3
0.291391	O=C(Nc1cc(c(c2cnccc2)cc1)C)C3=NN(c4ccccc4)C(C(=O)N)=C3
0.291391	O=C(Nc1cc(c(c2cnccc2)cc1)C)C3=NN(c4ccccc4)C(C(=O)N)=C3
0.291391	O=C(Nc1cc(c(c2cnccc2)cc1)C)C3=NN(c4ccccc4)C(C(=O)N)=C3
0.291391	O=C(Nc1cc(c(c2cnccc2)cc1)C)C3=NN(c4ccccc4)C(C(=O)N)=C3
0.291391	O=C(Nc1cc(c(c2cnccc2)cc1)C)C3=NN(c4ccccc4)C(C(=O)N)=C3
0.291391	O=C(Nc1cc(c(c2cnccc2)cc1)C)C3=NN(c4ccccc4)C(C(=O)N)=C3
0.290441	Clc1ccc(Sc2cc(NC(=O)c3cc(OC)c(OCc4cnccc4)cc3)ccc2)cc1
0.290441	Clc1ccc(Sc2cc(NC(=O)c3cc(OC)c(OCc4cnccc4)cc3)ccc2)cc1
0.290441	Clc1ccc(Sc2cc(NC(=O)c3cc(OC)c(OCc4cnccc4)cc3)ccc2)cc1
0.290441	Clc1ccc(Sc2cc(NC(=O)c3cc(OC)c(OCc4cnccc4)cc3)ccc2)cc1
0.290441	Clc1ccc(Sc2cc(NC(=O)c3cc(OC)c(OCc4cnccc4)cc3)ccc2)cc1
0.290441	Clc1ccc(Sc2cc(NC(=O)c3cc(OC)c(OCc4cnccc4)cc3)ccc2)cc1
0.290441	Clc1ccc(Sc2cc(NC(=O)c3cc(OC)c(OCc4cnccc4)cc3)ccc2)cc1
0.290441	Clc1ccc(Sc2cc(NC(=O)c3cc(OC)c(OCc4cnccc4)cc3)ccc2)cc1
0.290323	Brc1cc(ccc1)C(=O)Nc2c(ccc(F)c2)C(=O)Nc3cc(ccc3)C=4SC=CN4
0.290323	Brc1cc(ccc1)C(=O)Nc2c(ccc(F)c2)C(=O)Nc3cc(ccc3)C=4SC=CN4
0.290323	Brc1cc(ccc1)C(=O)Nc2c(ccc(F)c2)C(=O)Nc3cc(ccc3)C=4SC=CN4
0.290323	Brc1cc(ccc1)C(=O)Nc2c(ccc(F)c2)C(=O)Nc3cc(ccc3)C=4SC=CN4
0.290323	Brc1cc(ccc1)C(=O)Nc2c(ccc(F)c2)C(=O)Nc3cc(ccc3)C=4SC=CN4
0.290323	Brc1cc(ccc1)C(=O)Nc2c(ccc(F)c2)C(=O)Nc3cc(ccc3)C=4SC=CN4
0.290323	Brc1cc(ccc1)C(=O)Nc2c(ccc(F)c2)C(=O)Nc3cc(ccc3)C=4SC=CN4
0.290323	Brc1cc(ccc1)C(=O)Nc2c(ccc(F)c2)C(=O)Nc3cc(ccc3)C=4SC=CN4
0.290323	Brc1cc(ccc1)C(=O)Nc2c(ccc(F)c2)C(=O)Nc3cc(ccc3)C=4SC=CN4
0.290323	Brc1cc(ccc1)C(=O)Nc2c(ccc(F)c2)C(=O)Nc3cc(ccc3)C=4SC=CN4
0.290323	S(=O)(=O)(N)c1cc(c(cc1)C)C(=O)Nc2c(ccc(NC(=O)c3cc(ccc3)C(F)(F)F)c2)C
0.290323	S(=O)(=O)(N)c1cc(c(cc1)C)C(=O)Nc2c(ccc(NC(=O)c3cc(ccc3)C(F)(F)F)c2)C
0.290323	S(=O)(=O)(N)c1cc(c(cc1)C)C(=O)Nc2c(ccc(NC(=O)c3cc(ccc3)C(F)(F)F)c2)C
0.290323	S(=O)(=O)(N)c1cc(c(cc1)C)C(=O)Nc2c(ccc(NC(=O)c3cc(ccc3)C(F)(F)F)c2)C
0.290323	S(=O)(=O)(N)c1cc(c(cc1)C)C(=O)Nc2c(ccc(NC(=O)c3cc(ccc3)C(F)(F)F)c2)C
0.290323	S(=O)(=O)(N)c1cc(c(cc1)C)C(=O)Nc2c(ccc(NC(=O)c3cc(ccc3)C(F)(F)F)c2)C
0.290323	S(=O)(=O)(N)c1cc(c(cc1)C)C(=O)Nc2c(ccc(NC(=O)c3cc(ccc3)C(F)(F)F)c2)C
0.290323	S(=O)(=O)(N)c1cc(c(cc1)C)C(=O)Nc2c(ccc(NC(=O)c3cc(ccc3)C(F)(F)F)c2)C
0.290323	S(=O)(=O)(N)c1cc(c(cc1)C)C(=O)Nc2c(ccc(NC(=O)c3cc(ccc3)C(F)(F)F)c2)C
0.290323	S(=O)(=O)(N)c1cc(c(cc1)C)C(=O)Nc2c(ccc(NC(=O)c3cc(ccc3)C(F)(F)F)c2)C
0.29021	O=C(N1CC(CN)CC1)C(=O)Nc2c(ccc(c3nccnc3)c2)C
0.289377	S1c2c(N=C1)ccc(c2)C(=O)Nc3cc(NC(=O)C)c(cc3)C
0.289377	S1c2c(N=C1)ccc(c2)C(=O)Nc3cc(NC(=O)C)c(cc3)C
0.289377	S1c2c(N=C1)ccc(c2)C(=O)Nc3cc(NC(=O)C)c(cc3)C
0.289116	Fc1cc2c(OC(C(=O)Nc3cc(c(c4cnccc4)cc3)C)=C2)cc1
0.289116	Fc1cc2c(OC(C(=O)Nc3cc(c(c4cnccc4)cc3)C)=C2)cc1
0.289116	Fc1cc2c(OC(C(=O)Nc3cc(c(c4cnccc4)cc3)C)=C2)cc1
0.289116	Fc1cc2c(OC(C(=O)Nc3cc(c(c4cnccc4)cc3)C)=C2)cc1
0.289116	Fc1cc2c(OC(C(=O)Nc3cc(c(c4cnccc4)cc3)C)=C2)cc1
0.289116	Fc1cc2c(OC(C(=O)Nc3cc(c(c4cnccc4)cc3)C)=C2)cc1
0.289116	Fc1cc2c(OC(C(=O)Nc3cc(c(c4cnccc4)cc3)C)=C2)cc1
0.289116	Fc1cc2c(OC(C(=O)Nc3cc(c(c4cnccc4)cc3)C)=C2)cc1
0.289116	Fc1cc2c(OC(C(=O)Nc3cc(c(c4cnccc4)cc3)C)=C2)cc1
0.289116	Fc1cc2c(OC(C(=O)Nc3cc(c(c4cnccc4)cc3)C)=C2)cc1
0.28839	S1C(=NC=C1C)c2cc(ccc2)C(=O)Nc3c(F)ccc(c3)C
0.28839	S1C(=NC=C1C)c2cc(ccc2)C(=O)Nc3c(F)ccc(c3)C
0.28839	S1C(=NC=C1C)c2cc(ccc2)C(=O)Nc3c(F)ccc(c3)C
0.28839	S1C(=NC=C1C)c2cc(ccc2)C(=O)Nc3c(F)ccc(c3)C
0.28839	S1C(=NC=C1C)c2cc(ccc2)C(=O)Nc3c(F)ccc(c3)C
0.28839	S1C(=NC=C1C)c2cc(ccc2)C(=O)Nc3c(F)ccc(c3)C
0.28839	S1C(=NC=C1C)c2cc(ccc2)C(=O)Nc3c(F)ccc(c3)C
0.28839	S1C(=NC=C1C)c2cc(ccc2)C(=O)Nc3c(F)ccc(c3)C
0.28839	S1C(=NC=C1C)c2cc(ccc2)C(=O)Nc3c(F)ccc(c3)C
0.28839	S1C(=NC=C1C)c2cc(ccc2)C(=O)Nc3c(F)ccc(c3)C
0.288321	O=C(Nc1cc(NC(=O)C)c(cc1)C)C2=CC3=NC=NN3C=C2
0.288321	O=C(Nc1cc(NC(=O)C)c(cc1)C)C2=CC3=NC=NN3C=C2
0.288321	O=C(Nc1cc(NC(=O)C)c(cc1)C)C2=CC3=NC=NN3C=C2
0.288321	O=C(Nc1cc(NC(=O)C)c(cc1)C)C2=CC3=NC=NN3C=C2
0.288321	O=C(Nc1cc(NC(=O)C)c(cc1)C)C2=CC3=NC=NN3C=C2
0.288321	O=C(Nc1cc(NC(=O)C)c(cc1)C)C2=CC3=NC=NN3C=C2
0.288321	O=C(Nc1cc(NC(=O)C)c(cc1)C)C2=CC3=NC=NN3C=C2
0.288321	O=C(Nc1cc(NC(=O)C)c(cc1)C)C2=CC3=NC=NN3C=C2
0.288321	O=C(Nc1cc(NC(=O)C)c(cc1)C)C2=CC3=NC=NN3C=C2
0.288321	O=C(Nc1cc(NC(=O)C)c(cc1)C)C2=CC3=NC=NN3C=C2
0.288256	S1(=O)(=O)CCN(c2c(F)ccc(NC(=O)c3ccc(cc3)C4=NOC(=N4)C)c2)CC1
0.288256	S1(=O)(=O)CCN(c2c(F)ccc(NC(=O)c3ccc(cc3)C4=NOC(=N4)C)c2)CC1
0.288256	S1(=O)(=O)CCN(c2c(F)ccc(NC(=O)c3ccc(cc3)C4=NOC(=N4)C)c2)CC1
0.288256	S1(=O)(=O)CCN(c2c(F)ccc(NC(=O)c3ccc(cc3)C4=NOC(=N4)C)c2)CC1
0.288256	S1(=O)(=O)CCN(c2c(F)ccc(NC(=O)c3ccc(cc3)C4=NOC(=N4)C)c2)CC1
0.288256	S1(=O)(=O)CCN(c2c(F)ccc(NC(=O)c3ccc(cc3)C4=NOC(=N4)C)c2)CC1
0.288256	S1(=O)(=O)CCN(c2c(F)ccc(NC(=O)c3ccc(cc3)C4=NOC(=N4)C)c2)CC1
0.288256	S1(=O)(=O)CCN(c2c(F)ccc(NC(=O)c3ccc(cc3)C4=NOC(=N4)C)c2)CC1
0.288256	S1(=O)(=O)CCN(c2c(F)ccc(NC(=O)c3ccc(cc3)C4=NOC(=N4)C)c2)CC1
0.288256	S1(=O)(=O)CCN(c2c(F)ccc(NC(=O)c3ccc(cc3)C4=NOC(=N4)C)c2)CC1
0.287823	O=C(Nc1ccc(cc1)C=2OC(C(=O)N)=CC2)c3cc(Oc4ccncc4)c(cc3)C
0.287823	O=C(Nc1ccc(cc1)C=2OC(C(=O)N)=CC2)c3cc(Oc4ccncc4)c(cc3)C
0.287823	O=C(Nc1ccc(cc1)C=2OC(C(=O)N)=CC2)c3cc(Oc4ccncc4)c(cc3)C
0.287823	O=C(Nc1ccc(cc1)C=2OC(C(=O)N)=CC2)c3cc(Oc4ccncc4)c(cc3)C
0.287823	O=C(Nc1ccc(cc1)C=2OC(C(=O)N)=CC2)c3cc(Oc4ccncc4)c(cc3)C
0.287823	O=C(Nc1ccc(cc1)C=2OC(C(=O)N)=CC2)c3cc(Oc4ccncc4)c(cc3)C
0.287823	O=C(Nc1ccc(cc1)C=2OC(C(=O)N)=CC2)c3cc(Oc4ccncc4)c(cc3)C
0.287823	O=C(Nc1ccc(cc1)C=2OC(C(=O)N)=CC2)c3cc(Oc4ccncc4)c(cc3)C
0.287823	O=C(Nc1ccc(cc1)C=2OC(C(=O)N)=CC2)c3cc(Oc4ccncc4)c(cc3)C
0.287823	O=C(Nc1ccc(cc1)C=2OC(C(=O)N)=CC2)c3cc(Oc4ccncc4)c(cc3)C
0.286853	O=C(Nc1ccc(cc1)CN2CCOCC2)C=3OC(C=4OC=CC4)=CC3
0.286853	O=C(Nc1ccc(cc1)CN2CCOCC2)C=3OC(C=4OC=CC4)=CC3
0.286853	O=C(Nc1ccc(cc1)CN2CCOCC2)C=3OC(C=4OC=CC4)=CC3
0.286853	O=C(Nc1ccc(cc1)CN2CCOCC2)C=3OC(C=4OC=CC4)=CC3
0.286853	O=C(Nc1ccc(cc1)CN2CCOCC2)C=3OC(C=4OC=CC4)=CC3
0.286853	O=C(Nc1ccc(cc1)CN2CCOCC2)C=3OC(C=4OC=CC4)=CC3
0.286853	O=C(Nc1ccc(cc1)CN2CCOCC2)C=3OC(C=4OC=CC4)=CC3
0.286853	O=C(Nc1ccc(cc1)CN2CCOCC2)C=3OC(C=4OC=CC4)=CC3
0.286853	O=C(Nc1ccc(cc1)CN2CCOCC2)C=3OC(C=4OC=CC4)=CC3
0.286853	O=C(Nc1ccc(cc1)CN2CCOCC2)C=3OC(C=4OC=CC4)=CC3
0.286822	O=C(Nc1c(cc(cc1)C(=O)NC)C)c2cnc(NC(=O)C(C)(C)C)cc2
0.286822	O=C(Nc1c(cc(cc1)C(=O)NC)C)c2cnc(NC(=O)C(C)(C)C)cc2
0.286822	O=C(Nc1c(cc(cc1)C(=O)NC)C)c2cnc(NC(=O)C(C)(C)C)cc2
0.286822	O=C(Nc1c(cc(cc1)C(=O)NC)C)c2cnc(NC(=O)C(C)(C)C)cc2
0.286822	Clc1ccc(Sc2cc(NC(=O)c3cc(ccc3)C=4N=C(SC4)C)ccc2)cc1
0.286822	Clc1ccc(Sc2cc(NC(=O)c3cc(ccc3)C=4N=C(SC4)C)ccc2)cc1
0.286822	Clc1ccc(Sc2cc(NC(=O)c3cc(ccc3)C=4N=C(SC4)C)ccc2)cc1
0.286822	Clc1ccc(Sc2cc(NC(=O)c3cc(ccc3)C=4N=C(SC4)C)ccc2)cc1
0.286822	Clc1ccc(Sc2cc(NC(=O)c3cc(ccc3)C=4N=C(SC4)C)ccc2)cc1
0.286822	Clc1ccc(Sc2cc(NC(=O)c3cc(ccc3)C=4N=C(SC4)C)ccc2)cc1
0.286822	Clc1ccc(Sc2cc(NC(=O)c3cc(ccc3)C=4N=C(SC4)C)ccc2)cc1
0.286822	Clc1ccc(Sc2cc(NC(=O)c3cc(ccc3)C=4N=C(SC4)C)ccc2)cc1
0.286822	Clc1ccc(Sc2cc(NC(=O)c3cc(ccc3)C=4N=C(SC4)C)ccc2)cc1
0.286822	Clc1ccc(Sc2cc(NC(=O)c3cc(ccc3)C=4N=C(SC4)C)ccc2)cc1
0.28626	O=C(Nc1c(ccc(c1)C=2ON=C(N2)C)C)CCCCCC(=O)Nc3ccccc3
0.28626	O=C(Nc1c(ccc(c1)C=2ON=C(N2)C)C)CCCCCC(=O)Nc3ccccc3
0.28626	O=C(Nc1c(ccc(c1)C=2ON=C(N2)C)C)CCCCCC(=O)Nc3ccccc3
0.28626	O=C(Nc1c(ccc(c1)C=2ON=C(N2)C)C)CCCCCC(=O)Nc3ccccc3
0.286232	Clc1c(NC(=O)CC=2N=C(SC2)c3cnccc3)cc(c4ccccc4)cc1
0.286232	Clc1c(NC(=O)CC=2N=C(SC2)c3cnccc3)cc(c4ccccc4)cc1
0.286232	Clc1c(NC(=O)CC=2N=C(SC2)c3cnccc3)cc(c4ccccc4)cc1
0.286232	Clc1c(NC(=O)CC=2N=C(SC2)c3cnccc3)cc(c4ccccc4)cc1
0.286232	Clc1c(NC(=O)CC=2N=C(SC2)c3cnccc3)cc(c4ccccc4)cc1
0.286232	Clc1c(NC(=O)CC=2N=C(SC2)c3cnccc3)cc(c4ccccc4)cc1
0.286232	Clc1c(NC(=O)CC=2N=C(SC2)c3cnccc3)cc(c4ccccc4)cc1
0.286232	Clc1c(NC(=O)CC=2N=C(SC2)c3cnccc3)cc(c4ccccc4)cc1
0.286232	Clc1c(NC(=O)CC=2N=C(SC2)c3cnccc3)cc(c4ccccc4)cc1
0.286232	Clc1c(NC(=O)CC=2N=C(SC2)c3cnccc3)cc(c4ccccc4)cc1
0.285246	O=C(Nc1cc(c(c2cnccc2)cc1)C)C3=NN(C(c4cc(OC)c(OC)cc4)=C3)C
0.285246	O=C(Nc1cc(c(c2cnccc2)cc1)C)C3=NN(C(c4cc(OC)c(OC)cc4)=C3)C
0.285246	O=C(Nc1cc(c(c2cnccc2)cc1)C)C3=NN(C(c4cc(OC)c(OC)cc4)=C3)C
0.285246	O=C(Nc1cc(c(c2cnccc2)cc1)C)C3=NN(C(c4cc(OC)c(OC)cc4)=C3)C
0.285246	O=C(Nc1cc(c(c2cnccc2)cc1)C)C3=NN(C(c4cc(OC)c(OC)cc4)=C3)C
0.285246	O=C(Nc1cc(c(c2cnccc2)cc1)C)C3=NN(C(c4cc(OC)c(OC)cc4)=C3)C
0.285246	O=C(Nc1cc(c(c2cnccc2)cc1)C)C3=NN(C(c4cc(OC)c(OC)cc4)=C3)C
0.285246	O=C(Nc1cc(c(c2cnccc2)cc1)C)C3=NN(C(c4cc(OC)c(OC)cc4)=C3)C
0.285246	O=C(Nc1cc(c(c2cnccc2)cc1)C)C3=NN(C(c4cc(OC)c(OC)cc4)=C3)C
0.285246	O=C(Nc1cc(c(c2cnccc2)cc1)C)C3=NN(C(c4cc(OC)c(OC)cc4)=C3)C
0.285211	S(=O)(=O)(N)c1cc(c(F)cc1)C(=O)Nc2c(cc(cc2)CN3CCSCC3)C
0.285211	S(=O)(=O)(N)c1cc(c(F)cc1)C(=O)Nc2c(cc(cc2)CN3CCSCC3)C
0.285211	S(=O)(=O)(N)c1cc(c(F)cc1)C(=O)Nc2c(cc(cc2)CN3CCSCC3)C
0.285211	S(=O)(=O)(N)c1cc(c(F)cc1)C(=O)Nc2c(cc(cc2)CN3CCSCC3)C
0.285211	S(=O)(=O)(N)c1cc(c(F)cc1)C(=O)Nc2c(cc(cc2)CN3CCSCC3)C
0.285211	S(=O)(=O)(N)c1cc(c(F)cc1)C(=O)Nc2c(cc(cc2)CN3CCSCC3)C
0.285185	Brc1cc(ccc1)C(=O)Nc2c(ccc(F)c2)C(=O)Nc3ccc(Sc4cc(c(cc4)C)C)cc3
0.285185	Brc1cc(ccc1)C(=O)Nc2c(ccc(F)c2)C(=O)Nc3ccc(Sc4cc(c(cc4)C)C)cc3
0.285185	Brc1cc(ccc1)C(=O)Nc2c(ccc(F)c2)C(=O)Nc3ccc(Sc4cc(c(cc4)C)C)cc3
0.285185	Brc1cc(ccc1)C(=O)Nc2c(ccc(F)c2)C(=O)Nc3ccc(Sc4cc(c(cc4)C)C)cc3
0.285185	Brc1cc(ccc1)C(=O)Nc2c(ccc(F)c2)C(=O)Nc3ccc(Sc4cc(c(cc4)C)C)cc3
0.285185	Brc1cc(ccc1)C(=O)Nc2c(ccc(F)c2)C(=O)Nc3ccc(Sc4cc(c(cc4)C)C)cc3
0.285185	Brc1cc(ccc1)C(=O)Nc2c(ccc(F)c2)C(=O)Nc3ccc(Sc4cc(c(cc4)C)C)cc3
0.285185	Brc1cc(ccc1)C(=O)Nc2c(ccc(F)c2)C(=O)Nc3ccc(Sc4cc(c(cc4)C)C)cc3
0.285185	Brc1cc(ccc1)C(=O)Nc2c(ccc(F)c2)C(=O)Nc3ccc(Sc4cc(c(cc4)C)C)cc3
0.285185	Brc1cc(ccc1)C(=O)Nc2c(ccc(F)c2)C(=O)Nc3ccc(Sc4cc(c(cc4)C)C)cc3
0.284211	O=C(Nc1cc(NC(=O)C)c(cc1)C)C=2C(=NN(C2)C)C3=COC=C3
0.284211	O=C(Nc1cc(NC(=O)C)c(cc1)C)C=2C(=NN(C2)C)C3=COC=C3
0.284211	O=C(Nc1cc(NC(=O)C)c(cc1)C)C=2C(=NN(C2)C)C3=COC=C3
0.284211	O=C(Nc1cc(NC(=O)C)c(cc1)C)C=2C(=NN(C2)C)C3=COC=C3
0.284211	O=C(Nc1cc(NC(=O)C)c(cc1)C)C=2C(=NN(C2)C)C3=COC=C3
0.284211	O=C(Nc1cc(NC(=O)C)c(cc1)C)C=2C(=NN(C2)C)C3=COC=C3
0.284211	O=C(Nc1cc(NC(=O)C)c(cc1)C)C=2C(=NN(C2)C)C3=COC=C3
0.284211	O=C(Nc1cc(NC(=O)C)c(cc1)C)C=2C(=NN(C2)C)C3=COC=C3
0.284211	O=C(Nc1cc(NC(=O)C)c(cc1)C)C=2C(=NN(C2)C)C3=COC=C3
0.284211	O=C(Nc1cc(NC(=O)C)c(cc1)C)C=2C(=NN(C2)C)C3=COC=C3
0.284173	O=C(NCC(Nc1ccccc1)C)c2c(nccc2)Nc3c(cc(cc3)C)C
0.284173	O=C(NCC(Nc1ccccc1)C)c2c(nccc2)Nc3c(cc(cc3)C)C
0.283154	Clc1cc(c(cc1)CN2CCN(C(=O)c3cc(c(NC(=O)CC(C)C)cc3)C)CC2)C
0.283154	Clc1cc(c(cc1)CN2CCN(C(=O)c3cc(c(NC(=O)CC(C)C)cc3)C)CC2)C
0.283154	Clc1cc(c(cc1)CN2CCN(C(=O)c3cc(c(NC(=O)CC(C)C)cc3)C)CC2)C
0.283154	Clc1cc(c(cc1)CN2CCN(C(=O)c3cc(c(NC(=O)CC(C)C)cc3)C)CC2)C
0.283154	Clc1cc(c(cc1)CN2CCN(C(=O)c3cc(c(NC(=O)CC(C)C)cc3)C)CC2)C
0.283154	Clc1cc(c(cc1)CN2CCN(C(=O)c3cc(c(NC(=O)CC(C)C)cc3)C)CC2)C
0.283154	Clc1cc(c(cc1)CN2CCN(C(=O)c3cc(c(NC(=O)CC(C)C)cc3)C)CC2)C
0.282869	S(c1cc(c(cc1)C)C)c2ccc(NC(=O)c3ccc(cc3)COc4ccc(cc4)C(C)(C)C)cc2
0.282869	S(c1cc(c(cc1)C)C)c2ccc(NC(=O)c3ccc(cc3)COc4ccc(cc4)C(C)(C)C)cc2
0.282869	S(c1cc(c(cc1)C)C)c2ccc(NC(=O)c3ccc(cc3)COc4ccc(cc4)C(C)(C)C)cc2
0.282869	S(c1cc(c(cc1)C)C)c2ccc(NC(=O)c3ccc(cc3)COc4ccc(cc4)C(C)(C)C)cc2
0.282869	S(c1cc(c(cc1)C)C)c2ccc(NC(=O)c3ccc(cc3)COc4ccc(cc4)C(C)(C)C)cc2
0.282869	S(c1cc(c(cc1)C)C)c2ccc(NC(=O)c3ccc(cc3)COc4ccc(cc4)C(C)(C)C)cc2
0.282869	S(c1cc(c(cc1)C)C)c2ccc(NC(=O)c3ccc(cc3)COc4ccc(cc4)C(C)(C)C)cc2
0.282869	S(c1cc(c(cc1)C)C)c2ccc(NC(=O)c3ccc(cc3)COc4ccc(cc4)C(C)(C)C)cc2
0.282869	S(c1cc(c(cc1)C)C)c2ccc(NC(=O)c3ccc(cc3)COc4ccc(cc4)C(C)(C)C)cc2
0.282869	S(c1cc(c(cc1)C)C)c2ccc(NC(=O)c3ccc(cc3)COc4ccc(cc4)C(C)(C)C)cc2
0.282828	S(=O)(=O)(Nc1c(cc(cc1)C)C)c2cc(ccc2)C(=O)NCCC3CCN(Cc4ccccc4)CC3
0.282787	Fc1cc(NC(=O)c2cc(ccc2)CN3CCCCC3)cc(c1)C(=O)N(C)C
0.282686	O=C(Nc1c(ccc(NC(=O)C2CC2)c1)C)c3c(OCc4c(cccc4)C)cccc3
0.282686	O=C(Nc1c(ccc(NC(=O)C2CC2)c1)C)c3c(OCc4c(cccc4)C)cccc3
0.282468	S1C(=NC(c2c(OC)ccc(c2)C)=C1)NC(=O)c3cc(NC(=O)OC(C)(C)C)c(cc3)C
0.282468	S1C(=NC(c2c(OC)ccc(c2)C)=C1)NC(=O)c3cc(NC(=O)OC(C)(C)C)c(cc3)C
0.282468	S1C(=NC(c2c(OC)ccc(c2)C)=C1)NC(=O)c3cc(NC(=O)OC(C)(C)C)c(cc3)C
0.282468	S1C(=NC(c2c(OC)ccc(c2)C)=C1)NC(=O)c3cc(NC(=O)OC(C)(C)C)c(cc3)C
0.282468	S1C(=NC(c2c(OC)ccc(c2)C)=C1)NC(=O)c3cc(NC(=O)OC(C)(C)C)c(cc3)C
0.282468	S1C(=NC(c2c(OC)ccc(c2)C)=C1)NC(=O)c3cc(NC(=O)OC(C)(C)C)c(cc3)C
0.282468	S1C(=NC(c2c(OC)ccc(c2)C)=C1)NC(=O)c3cc(NC(=O)OC(C)(C)C)c(cc3)C
0.282468	S1C(=NC(c2c(OC)ccc(c2)C)=C1)NC(=O)c3cc(NC(=O)OC(C)(C)C)c(cc3)C
0.282468	S1C(=NC(c2c(OC)ccc(c2)C)=C1)NC(=O)c3cc(NC(=O)OC(C)(C)C)c(cc3)C
0.282468	S1C(=NC(c2c(OC)ccc(c2)C)=C1)NC(=O)c3cc(NC(=O)OC(C)(C)C)c(cc3)C
0.282392	Brc1c(Cl)c(cnc1C)C(=O)Nc2c(ccc(NC(=O)c3cc(ccc3)C(F)(F)F)c2)C
0.282392	Brc1c(Cl)c(cnc1C)C(=O)Nc2c(ccc(NC(=O)c3cc(ccc3)C(F)(F)F)c2)C
0.282392	Brc1c(Cl)c(cnc1C)C(=O)Nc2c(ccc(NC(=O)c3cc(ccc3)C(F)(F)F)c2)C
0.281955	S(=O)(=O)(N)c1cc(c(cc1)C)C(=O)Nc2ccc(cc2)C(=O)NCc3ccncc3
0.281879	S1N=C(c2cc(ccc2)C(F)(F)F)C(NC(=O)c3cc(NC(=O)OC(C)(C)C)c(cc3)C)=C1
0.281879	S1N=C(c2cc(ccc2)C(F)(F)F)C(NC(=O)c3cc(NC(=O)OC(C)(C)C)c(cc3)C)=C1
0.281879	S1N=C(c2cc(ccc2)C(F)(F)F)C(NC(=O)c3cc(NC(=O)OC(C)(C)C)c(cc3)C)=C1
0.281879	S1N=C(c2cc(ccc2)C(F)(F)F)C(NC(=O)c3cc(NC(=O)OC(C)(C)C)c(cc3)C)=C1
0.281879	S1N=C(c2cc(ccc2)C(F)(F)F)C(NC(=O)c3cc(NC(=O)OC(C)(C)C)c(cc3)C)=C1
0.281879	S1N=C(c2cc(ccc2)C(F)(F)F)C(NC(=O)c3cc(NC(=O)OC(C)(C)C)c(cc3)C)=C1
0.281879	S1N=C(c2cc(ccc2)C(F)(F)F)C(NC(=O)c3cc(NC(=O)OC(C)(C)C)c(cc3)C)=C1
0.281879	S1N=C(c2cc(ccc2)C(F)(F)F)C(NC(=O)c3cc(NC(=O)OC(C)(C)C)c(cc3)C)=C1
0.281879	S1N=C(c2cc(ccc2)C(F)(F)F)C(NC(=O)c3cc(NC(=O)OC(C)(C)C)c(cc3)C)=C1
0.281879	S1N=C(c2cc(ccc2)C(F)(F)F)C(NC(=O)c3cc(NC(=O)OC(C)(C)C)c(cc3)C)=C1
0.281481	Clc1cc(F)c(cc1)CC(=NNc2nc(c3cnccc3)ccc2)C
0.281481	Clc1cc(F)c(cc1)CC(=NNc2nc(c3cnccc3)ccc2)C
0.281481	Clc1cc(F)c(cc1)CC(=NNc2nc(c3cnccc3)ccc2)C
0.281481	Clc1cc(F)c(cc1)CC(=NNc2nc(c3cnccc3)ccc2)C
0.281481	Clc1cc(F)c(cc1)CC(=NNc2nc(c3cnccc3)ccc2)C
0.281481	Clc1cc(F)c(cc1)CC(=NNc2nc(c3cnccc3)ccc2)C
0.281481	Clc1cc(F)c(cc1)CC(=NNc2nc(c3cnccc3)ccc2)C
0.281481	Clc1cc(F)c(cc1)CC(=NNc2nc(c3cnccc3)ccc2)C
0.281481	Clc1cc(F)c(cc1)CC(=NNc2nc(c3cnccc3)ccc2)C
0.281481	Clc1cc(F)c(cc1)CC(=NNc2nc(c3cnccc3)ccc2)C
0.280899	S1C(=NC(=C1)CN2CCN(Cc3ccc(cc3)C)CCC2)CC(=O)Nc4c(cccc4)C
0.280851	O=C(Nc1c(ccc(c1)C2=NNC(=N2)C)C)C
0.280851	O=C(Nc1c(ccc(c1)C2=NNC(=N2)C)C)C
0.280851	O=C(Nc1c(ccc(c1)C2=NNC(=N2)C)C)C
0.280851	O=C(Nc1c(ccc(c1)C2=NNC(=N2)C)C)C
0.280851	O=C(Nc1c(ccc(c1)C2=NNC(=N2)C)C)C
0.280851	O=C(Nc1c(ccc(c1)C2=NNC(=N2)C)C)C
0.280851	O=C(Nc1c(ccc(c1)C2=NNC(=N2)C)C)C
0.280851	O=C(Nc1c(ccc(c1)C2=NNC(=N2)C)C)C
0.280851	O=C(Nc1c(ccc(c1)C2=NNC(=N2)C)C)C
0.280851	O=C(Nc1c(ccc(c1)C2=NNC(=N2)C)C)C
0.280822	O=C(N1CCC(=CCNC(=O)c2ncncc2)CC1)c3cc(Nc4nc(ccn4)C)ccc3
0.280822	O=C(N1CCC(=CCNC(=O)c2ncncc2)CC1)c3cc(Nc4nc(ccn4)C)ccc3
0.280822	O=C(N1CCC(=CCNC(=O)c2ncncc2)CC1)c3cc(Nc4nc(ccn4)C)ccc3
0.280822	O=C(N1CCC(=CCNC(=O)c2ncncc2)CC1)c3cc(Nc4nc(ccn4)C)ccc3
0.280822	O=C(N1CCC(=CCNC(=O)c2ncncc2)CC1)c3cc(Nc4nc(ccn4)C)ccc3
0.280822	O=C(N1CCC(=CCNC(=O)c2ncncc2)CC1)c3cc(Nc4nc(ccn4)C)ccc3
0.280822	O=C(N1CCC(=CCNC(=O)c2ncncc2)CC1)c3cc(Nc4nc(ccn4)C)ccc3
0.280822	O=C(N1CCC(=CCNC(=O)c2ncncc2)CC1)c3cc(Nc4nc(ccn4)C)ccc3
0.280822	O=C(N1CCC(=CCNC(=O)c2ncncc2)CC1)c3cc(Nc4nc(ccn4)C)ccc3
0.280822	O=C(N1CCC(=CCNC(=O)c2ncncc2)CC1)c3cc(Nc4nc(ccn4)C)ccc3
0.280822	Clc1cc(c(cc1)CN2CCN(C(=O)CCC=3OC(=NN3)c4cnccc4)CC2)C
0.280769	Clc1ncc(cc1)C(=O)NC=2SC=C(N2)c3ccc(NC(=O)CC)cc3
0.280769	Clc1ncc(cc1)C(=O)NC=2SC=C(N2)c3ccc(NC(=O)CC)cc3
0.280769	Clc1ncc(cc1)C(=O)NC=2SC=C(N2)c3ccc(NC(=O)CC)cc3
0.280769	Clc1ncc(cc1)C(=O)NC=2SC=C(N2)c3ccc(NC(=O)CC)cc3
0.280769	Clc1ncc(cc1)C(=O)NC=2SC=C(N2)c3ccc(NC(=O)CC)cc3
0.280769	Clc1ncc(cc1)C(=O)NC=2SC=C(N2)c3ccc(NC(=O)CC)cc3
0.280769	Clc1ncc(cc1)C(=O)NC=2SC=C(N2)c3ccc(NC(=O)CC)cc3
0.280769	Clc1ncc(cc1)C(=O)NC=2SC=C(N2)c3ccc(NC(=O)CC)cc3
0.280769	Clc1ncc(cc1)C(=O)NC=2SC=C(N2)c3ccc(NC(=O)CC)cc3
0.280769	Clc1ncc(cc1)C(=O)NC=2SC=C(N2)c3ccc(NC(=O)CC)cc3
0.280769	Fc1nccc(F)c1C(=O)Nc2cc(NC(=O)C)c(cc2)C
0.280769	Fc1nccc(F)c1C(=O)Nc2cc(NC(=O)C)c(cc2)C
0.280769	Fc1nccc(F)c1C(=O)Nc2cc(NC(=O)C)c(cc2)C
0.280769	Fc1nccc(F)c1C(=O)Nc2cc(NC(=O)C)c(cc2)C
0.280769	Fc1nccc(F)c1C(=O)Nc2cc(NC(=O)C)c(cc2)C
0.280769	Fc1nccc(F)c1C(=O)Nc2cc(NC(=O)C)c(cc2)C
0.280769	Fc1nccc(F)c1C(=O)Nc2cc(NC(=O)C)c(cc2)C
0.280769	Fc1nccc(F)c1C(=O)Nc2cc(NC(=O)C)c(cc2)C
0.280769	Fc1nccc(F)c1C(=O)Nc2cc(NC(=O)C)c(cc2)C
0.280769	Fc1nccc(F)c1C(=O)Nc2cc(NC(=O)C)c(cc2)C
0.280632	Brc1c(c(NC(=O)c2cc(c3ccncc3)ccc2)cc(c1)C(=O)O)C
0.280632	Brc1c(c(NC(=O)c2cc(c3ccncc3)ccc2)cc(c1)C(=O)O)C
0.280632	Brc1c(c(NC(=O)c2cc(c3ccncc3)ccc2)cc(c1)C(=O)O)C
0.280632	Brc1c(c(NC(=O)c2cc(c3ccncc3)ccc2)cc(c1)C(=O)O)C
0.280632	Brc1c(c(NC(=O)c2cc(c3ccncc3)ccc2)cc(c1)C(=O)O)C
0.280632	Brc1c(c(NC(=O)c2cc(c3ccncc3)ccc2)cc(c1)C(=O)O)C
0.280632	Brc1c(c(NC(=O)c2cc(c3ccncc3)ccc2)cc(c1)C(=O)O)C
0.280632	Brc1c(c(NC(=O)c2cc(c3ccncc3)ccc2)cc(c1)C(=O)O)C
0.280632	Brc1c(c(NC(=O)c2cc(c3ccncc3)ccc2)cc(c1)C(=O)O)C
0.280632	Brc1c(c(NC(=O)c2cc(c3ccncc3)ccc2)cc(c1)C(=O)O)C
0.280632	O=C(Nc1c(cc(cc1)C(=O)NC)C)c2ccc(cc2)COc3ccc(cc3)C(C)(C)C
0.280632	O=C(Nc1c(cc(cc1)C(=O)NC)C)c2ccc(cc2)COc3ccc(cc3)C(C)(C)C
0.280632	O=C(Nc1c(cc(cc1)C(=O)NC)C)c2ccc(cc2)COc3ccc(cc3)C(C)(C)C
0.280632	O=C(Nc1c(cc(cc1)C(=O)NC)C)c2ccc(cc2)COc3ccc(cc3)C(C)(C)C
0.280303	O=C(OC(C)(C)C)Nc1c(cc(NC(=O)c2ccc(N3C(=CC=C3C)C)cc2)cc1)C
0.280303	O=C(OC(C)(C)C)Nc1c(cc(NC(=O)c2ccc(N3C(=CC=C3C)C)cc2)cc1)C
0.280303	O=C(OC(C)(C)C)Nc1c(cc(NC(=O)c2ccc(N3C(=CC=C3C)C)cc2)cc1)C
0.280303	O=C(OC(C)(C)C)Nc1c(cc(NC(=O)c2ccc(N3C(=CC=C3C)C)cc2)cc1)C
0.280303	O=C(OC(C)(C)C)Nc1c(cc(NC(=O)c2ccc(N3C(=CC=C3C)C)cc2)cc1)C
0.280303	O=C(OC(C)(C)C)Nc1c(cc(NC(=O)c2ccc(N3C(=CC=C3C)C)cc2)cc1)C
0.280303	O=C(OC(C)(C)C)Nc1c(cc(NC(=O)c2ccc(N3C(=CC=C3C)C)cc2)cc1)C
0.280303	O=C(OC(C)(C)C)Nc1c(cc(NC(=O)c2ccc(N3C(=CC=C3C)C)cc2)cc1)C
0.280303	O=C(OC(C)(C)C)Nc1c(cc(NC(=O)c2ccc(N3C(=CC=C3C)C)cc2)cc1)C
0.280303	O=C(OC(C)(C)C)Nc1c(cc(NC(=O)c2ccc(N3C(=CC=C3C)C)cc2)cc1)C
0.280156	O=C(Nc1cc(N)c(OC)cc1)c2cc(ncc2)C3=NC=CN3
0.280156	O=C(Nc1cc(N)c(OC)cc1)c2cc(ncc2)C3=NC=CN3
0.280156	O=C(Nc1cc(N)c(OC)cc1)c2cc(ncc2)C3=NC=CN3
0.280156	O=C(Nc1cc(N)c(OC)cc1)c2cc(ncc2)C3=NC=CN3
0.280156	O=C(Nc1cc(N)c(OC)cc1)c2cc(ncc2)C3=NC=CN3
0.280156	O=C(Nc1cc(N)c(OC)cc1)c2cc(ncc2)C3=NC=CN3
0.280156	O=C(Nc1cc(N)c(OC)cc1)c2cc(ncc2)C3=NC=CN3
0.280156	O=C(Nc1cc(N)c(OC)cc1)c2cc(ncc2)C3=NC=CN3
0.280156	O=C(Nc1cc(N)c(OC)cc1)c2cc(ncc2)C3=NC=CN3
0.280156	O=C(Nc1cc(N)c(OC)cc1)c2cc(ncc2)C3=NC=CN3
0.280142	O=C(Nc1ccccc1)c2cc(NC(=O)C(NC(=O)C=Cc3ccc(OC)cc3)C)c(cc2)C
0.280142	O=C(Nc1ccccc1)c2cc(NC(=O)C(NC(=O)C=Cc3ccc(OC)cc3)C)c(cc2)C
0.280142	O=C(Nc1ccccc1)c2cc(NC(=O)C(NC(=O)C=Cc3ccc(OC)cc3)C)c(cc2)C
0.280142	O=C(Nc1ccccc1)c2cc(NC(=O)C(NC(=O)C=Cc3ccc(OC)cc3)C)c(cc2)C
0.280142	O=C(Nc1ccccc1)c2cc(NC(=O)C(NC(=O)C=Cc3ccc(OC)cc3)C)c(cc2)C
0.280142	O=C(Nc1ccccc1)c2cc(NC(=O)C(NC(=O)C=Cc3ccc(OC)cc3)C)c(cc2)C
0.280142	O=C(Nc1ccccc1)c2cc(NC(=O)C(NC(=O)C=Cc3ccc(OC)cc3)C)c(cc2)C
0.280142	O=C(Nc1ccccc1)c2cc(NC(=O)C(NC(=O)C=Cc3ccc(OC)cc3)C)c(cc2)C
0.280142	O=C(Nc1ccccc1)c2cc(NC(=O)C(NC(=O)C=Cc3ccc(OC)cc3)C)c(cc2)C
0.280142	O=C(Nc1ccccc1)c2cc(NC(=O)C(NC(=O)C=Cc3ccc(OC)cc3)C)c(cc2)C
0.279152	O=C(OCC1=CC2=NON=C2C=C1)c3cc(NC(=O)c4ccccc4)c(cc3)C
0.278626	S1C(=NC=C1)c2cc(NC(=O)c3ccc(cc3)COc4ccc(cc4)C(C)(C)C)ccc2
0.278626	S1C(=NC=C1)c2cc(NC(=O)c3ccc(cc3)COc4ccc(cc4)C(C)(C)C)ccc2
0.278626	S1C(=NC=C1)c2cc(NC(=O)c3ccc(cc3)COc4ccc(cc4)C(C)(C)C)ccc2
0.278626	S1C(=NC=C1)c2cc(NC(=O)c3ccc(cc3)COc4ccc(cc4)C(C)(C)C)ccc2
0.278626	S1C(=NC=C1)c2cc(NC(=O)c3ccc(cc3)COc4ccc(cc4)C(C)(C)C)ccc2
0.278626	S1C(=NC=C1)c2cc(NC(=O)c3ccc(cc3)COc4ccc(cc4)C(C)(C)C)ccc2
0.278626	S1C(=NC=C1)c2cc(NC(=O)c3ccc(cc3)COc4ccc(cc4)C(C)(C)C)ccc2
0.278626	S1C(=NC=C1)c2cc(NC(=O)c3ccc(cc3)COc4ccc(cc4)C(C)(C)C)ccc2
0.278626	S1C(=NC=C1)c2cc(NC(=O)c3ccc(cc3)COc4ccc(cc4)C(C)(C)C)ccc2
0.278626	S1C(=NC=C1)c2cc(NC(=O)c3ccc(cc3)COc4ccc(cc4)C(C)(C)C)ccc2
0.278539	O=C(Nc1cc(ccc1)CNC=O)c2ccc(cc2)C
0.277992	O=C(Nc1cc(c(cc1)C2CC2)C)c3ccc(cc3)COc4ccc(cc4)C(C)(C)C
0.277992	O=C(Nc1cc(c(cc1)C2CC2)C)c3ccc(cc3)COc4ccc(cc4)C(C)(C)C
0.277992	O=C(Nc1cc(c(cc1)C2CC2)C)c3ccc(cc3)COc4ccc(cc4)C(C)(C)C
0.277992	O=C(Nc1cc(c(cc1)C2CC2)C)c3ccc(cc3)COc4ccc(cc4)C(C)(C)C
0.277992	O=C(Nc1cc(c(cc1)C2CC2)C)c3ccc(cc3)COc4ccc(cc4)C(C)(C)C
0.277992	O=C(Nc1cc(c(cc1)C2CC2)C)c3ccc(cc3)COc4ccc(cc4)C(C)(C)C
0.277992	O=C(Nc1cc(c(cc1)C2CC2)C)c3ccc(cc3)COc4ccc(cc4)C(C)(C)C
0.277992	O=C(Nc1cc(c(cc1)C2CC2)C)c3ccc(cc3)COc4ccc(cc4)C(C)(C)C
0.277992	O=C(Nc1cc(c(cc1)C2CC2)C)c3ccc(cc3)COc4ccc(cc4)C(C)(C)C
0.277992	O=C(Nc1cc(c(cc1)C2CC2)C)c3ccc(cc3)COc4ccc(cc4)C(C)(C)C
0.277778	O=C(N)c1cc(NCc2ccc(OCCN3CCCC3)cc2)c(cc1)C
0.277778	O=C(N)c1cc(NCc2ccc(OCCN3CCCC3)cc2)c(cc1)C
0.277778	O=C(N)c1cc(NCc2ccc(OCCN3CCCC3)cc2)c(cc1)C
0.277778	O=C(N)c1cc(NCc2ccc(OCCN3CCCC3)cc2)c(cc1)C
0.277778	O=C(N)c1cc(NCc2ccc(OCCN3CCCC3)cc2)c(cc1)C
0.277778	O=C(N)c1cc(NCc2ccc(OCCN3CCCC3)cc2)c(cc1)C
0.277778	O=C(N)c1cc(NCc2ccc(OCCN3CCCC3)cc2)c(cc1)C
0.277778	O=C(N)c1cc(NCc2ccc(OCCN3CCCC3)cc2)c(cc1)C
0.277778	O=C(N)c1cc(NCc2ccc(OCCN3CCCC3)cc2)c(cc1)C
0.277778	O=C(N)c1cc(NCc2ccc(OCCN3CCCC3)cc2)c(cc1)C
0.277778	O=C(OCC)c1cc(NC(=O)c2cc(OC)c(OCc3cnccc3)cc2)c(NCC)cc1
0.277778	O=C(OCC)c1cc(NC(=O)c2cc(OC)c(OCc3cnccc3)cc2)c(NCC)cc1
0.277778	O=C(OCC)c1cc(NC(=O)c2cc(OC)c(OCc3cnccc3)cc2)c(NCC)cc1
0.277778	O=C(OCC)c1cc(NC(=O)c2cc(OC)c(OCc3cnccc3)cc2)c(NCC)cc1
0.277778	O=C(OCC)c1cc(NC(=O)c2cc(OC)c(OCc3cnccc3)cc2)c(NCC)cc1
0.277778	O=C(OCC)c1cc(NC(=O)c2cc(OC)c(OCc3cnccc3)cc2)c(NCC)cc1
0.277397	S(=O)(=O)(N)c1cc(c(cc1)C)C(=O)NC=2SC=C(N2)c3ccc(NC(=O)CC)cc3
0.277397	S(=O)(=O)(N)c1cc(c(cc1)C)C(=O)NC=2SC=C(N2)c3ccc(NC(=O)CC)cc3
0.277397	S(=O)(=O)(N)c1cc(c(cc1)C)C(=O)NC=2SC=C(N2)c3ccc(NC(=O)CC)cc3
0.277397	S(=O)(=O)(N)c1cc(c(cc1)C)C(=O)NC=2SC=C(N2)c3ccc(NC(=O)CC)cc3
0.277397	S(=O)(=O)(N)c1cc(c(cc1)C)C(=O)NC=2SC=C(N2)c3ccc(NC(=O)CC)cc3
0.277397	S(=O)(=O)(N)c1cc(c(cc1)C)C(=O)NC=2SC=C(N2)c3ccc(NC(=O)CC)cc3
0.277397	S(=O)(=O)(N)c1cc(c(cc1)C)C(=O)NC=2SC=C(N2)c3ccc(NC(=O)CC)cc3
0.277397	S(=O)(=O)(N)c1cc(c(cc1)C)C(=O)NC=2SC=C(N2)c3ccc(NC(=O)CC)cc3
0.277397	S(=O)(=O)(N)c1cc(c(cc1)C)C(=O)NC=2SC=C(N2)c3ccc(NC(=O)CC)cc3
0.277397	S(=O)(=O)(N)c1cc(c(cc1)C)C(=O)NC=2SC=C(N2)c3ccc(NC(=O)CC)cc3
0.277193	O=C(OC(C)(C)C)Nc1c(ccc(c1)C(=O)Nc2cc3c(cc2)C(CCC3(C)C)(C)C)C
0.277193	O=C(OC(C)(C)C)Nc1c(ccc(c1)C(=O)Nc2cc3c(cc2)C(CCC3(C)C)(C)C)C
0.277193	O=C(OC(C)(C)C)Nc1c(ccc(c1)C(=O)Nc2cc3c(cc2)C(CCC3(C)C)(C)C)C
0.277193	O=C(OC(C)(C)C)Nc1c(ccc(c1)C(=O)Nc2cc3c(cc2)C(CCC3(C)C)(C)C)C
0.277193	O=C(OC(C)(C)C)Nc1c(ccc(c1)C(=O)Nc2cc3c(cc2)C(CCC3(C)C)(C)C)C
0.277193	O=C(OC(C)(C)C)Nc1c(ccc(c1)C(=O)Nc2cc3c(cc2)C(CCC3(C)C)(C)C)C
0.277193	O=C(OC(C)(C)C)Nc1c(ccc(c1)C(=O)Nc2cc3c(cc2)C(CCC3(C)C)(C)C)C
0.277193	O=C(OC(C)(C)C)Nc1c(ccc(c1)C(=O)Nc2cc3c(cc2)C(CCC3(C)C)(C)C)C
0.277193	O=C(OC(C)(C)C)Nc1c(ccc(c1)C(=O)Nc2cc3c(cc2)C(CCC3(C)C)(C)C)C
0.277193	O=C(OC(C)(C)C)Nc1c(ccc(c1)C(=O)Nc2cc3c(cc2)C(CCC3(C)C)(C)C)C
0.277027	FC(F)(F)c1cc(ccc1)C(=O)Nc2cc(NC(=O)C3=CC4=NC=NN4C=C3)c(cc2)C
0.277027	FC(F)(F)c1cc(ccc1)C(=O)Nc2cc(NC(=O)C3=CC4=NC=NN4C=C3)c(cc2)C
0.277027	FC(F)(F)c1cc(ccc1)C(=O)Nc2cc(NC(=O)C3=CC4=NC=NN4C=C3)c(cc2)C
0.277027	FC(F)(F)c1cc(ccc1)C(=O)Nc2cc(NC(=O)C3=CC4=NC=NN4C=C3)c(cc2)C
0.276515	Brc1cc(ccc1)C(=O)Nc2c(ccc(F)c2)C(=O)Nc3ccc(cc3)CN(CC)CC
0.276515	Brc1cc(ccc1)C(=O)Nc2c(ccc(F)c2)C(=O)Nc3ccc(cc3)CN(CC)CC
0.276515	Brc1cc(ccc1)C(=O)Nc2c(ccc(F)c2)C(=O)Nc3ccc(cc3)CN(CC)CC
0.276515	Brc1cc(ccc1)C(=O)Nc2c(ccc(F)c2)C(=O)Nc3ccc(cc3)CN(CC)CC
0.276515	Brc1cc(ccc1)C(=O)Nc2c(ccc(F)c2)C(=O)Nc3ccc(cc3)CN(CC)CC
0.276515	Brc1cc(ccc1)C(=O)Nc2c(ccc(F)c2)C(=O)Nc3ccc(cc3)CN(CC)CC
0.276515	Brc1cc(ccc1)C(=O)Nc2c(ccc(F)c2)C(=O)Nc3ccc(cc3)CN(CC)CC
0.276515	Brc1cc(ccc1)C(=O)Nc2c(ccc(F)c2)C(=O)Nc3ccc(cc3)CN(CC)CC
0.276515	Brc1cc(ccc1)C(=O)Nc2c(ccc(F)c2)C(=O)Nc3ccc(cc3)CN(CC)CC
0.276515	Brc1cc(ccc1)C(=O)Nc2c(ccc(F)c2)C(=O)Nc3ccc(cc3)CN(CC)CC
0.276316	FC(F)(F)c1cc(ccc1)C(=O)Nc2cc(NC(=O)C3=C(N(N=C3)C4CCC4)C)c(cc2)C
0.276316	FC(F)(F)c1cc(ccc1)C(=O)Nc2cc(NC(=O)C3=C(N(N=C3)C4CCC4)C)c(cc2)C
0.276316	FC(F)(F)c1cc(ccc1)C(=O)Nc2cc(NC(=O)C3=C(N(N=C3)C4CCC4)C)c(cc2)C
0.276316	FC(F)(F)c1cc(ccc1)C(=O)Nc2cc(NC(=O)C3=C(N(N=C3)C4CCC4)C)c(cc2)C
0.276316	FC(F)(F)c1cc(ccc1)C(=O)Nc2cc(NC(=O)C3=C(N(N=C3)C4CCC4)C)c(cc2)C
0.276316	FC(F)(F)c1cc(ccc1)C(=O)Nc2cc(NC(=O)C3=C(N(N=C3)C4CCC4)C)c(cc2)C
0.276316	FC(F)(F)c1cc(ccc1)C(=O)Nc2cc(NC(=O)C3=C(N(N=C3)C4CCC4)C)c(cc2)C
0.276316	FC(F)(F)c1cc(ccc1)C(=O)Nc2cc(NC(=O)C3=C(N(N=C3)C4CCC4)C)c(cc2)C
0.276316	FC(F)(F)c1cc(ccc1)C(=O)Nc2cc(NC(=O)C3=C(N(N=C3)C4CCC4)C)c(cc2)C
0.276316	FC(F)(F)c1cc(ccc1)C(=O)Nc2cc(NC(=O)C3=C(N(N=C3)C4CCC4)C)c(cc2)C
0.276224	O=C(Nc1c(ccc(c2nccnc2)c1)C)C(=O)NC(C3CNCC3)C
0.27619	FC(F)(F)C(F)(c1cc(c(NC(=O)C=2C(=NN(C2)C)c3cnccc3)cc1)C)C(F)(F)F
0.275362	S(c1ncccc1C(=O)Nc2ccc(cc2)Cc3ccncc3)c4c(cc(cc4)C)C
0.275362	S(c1ncccc1C(=O)Nc2ccc(cc2)Cc3ccncc3)c4c(cc(cc4)C)C
0.275362	S(c1ncccc1C(=O)Nc2ccc(cc2)Cc3ccncc3)c4c(cc(cc4)C)C
0.275362	S(c1ncccc1C(=O)Nc2ccc(cc2)Cc3ccncc3)c4c(cc(cc4)C)C
0.275362	S(c1ncccc1C(=O)Nc2ccc(cc2)Cc3ccncc3)c4c(cc(cc4)C)C
0.275362	S(c1ncccc1C(=O)Nc2ccc(cc2)Cc3ccncc3)c4c(cc(cc4)C)C
0.275362	S(c1ncccc1C(=O)Nc2ccc(cc2)Cc3ccncc3)c4c(cc(cc4)C)C
0.275362	S(c1ncccc1C(=O)Nc2ccc(cc2)Cc3ccncc3)c4c(cc(cc4)C)C
0.275362	S(c1ncccc1C(=O)Nc2ccc(cc2)Cc3ccncc3)c4c(cc(cc4)C)C
0.275362	S(c1ncccc1C(=O)Nc2ccc(cc2)Cc3ccncc3)c4c(cc(cc4)C)C
0.275304	S(=O)(=O)(N(CC)CC)c1ccc(NC(=O)c2ccc(cc2)CN3CCSCC3)cc1
0.275304	S(=O)(=O)(N(CC)CC)c1ccc(NC(=O)c2ccc(cc2)CN3CCSCC3)cc1
0.275304	S(=O)(=O)(N(CC)CC)c1ccc(NC(=O)c2ccc(cc2)CN3CCSCC3)cc1
0.275304	S(=O)(=O)(N(CC)CC)c1ccc(NC(=O)c2ccc(cc2)CN3CCSCC3)cc1
0.275304	S(=O)(=O)(N(CC)CC)c1ccc(NC(=O)c2ccc(cc2)CN3CCSCC3)cc1
0.275304	S(=O)(=O)(N(CC)CC)c1ccc(NC(=O)c2ccc(cc2)CN3CCSCC3)cc1
0.275304	S(=O)(=O)(N(CC)CC)c1ccc(NC(=O)c2ccc(cc2)CN3CCSCC3)cc1
0.275304	S(=O)(=O)(N(CC)CC)c1ccc(NC(=O)c2ccc(cc2)CN3CCSCC3)cc1
0.275304	S(=O)(=O)(N(CC)CC)c1ccc(NC(=O)c2ccc(cc2)CN3CCSCC3)cc1
0.275304	S(=O)(=O)(N(CC)CC)c1ccc(NC(=O)c2ccc(cc2)CN3CCSCC3)cc1
0.275168	S(=O)(=O)(Nc1c(c(ccc1)C)C)c2ccc(cc2)C(=O)Nc3cc(c(OC)cc3)c4ccccc4
0.274648	S1C(=NC=C1C)c2cc(ccc2)C(=O)NC=3SC=C(N3)c4ccc(NC(=O)CC)cc4
0.274648	S1C(=NC=C1C)c2cc(ccc2)C(=O)NC=3SC=C(N3)c4ccc(NC(=O)CC)cc4
0.274648	S1C(=NC=C1C)c2cc(ccc2)C(=O)NC=3SC=C(N3)c4ccc(NC(=O)CC)cc4
0.274648	S1C(=NC=C1C)c2cc(ccc2)C(=O)NC=3SC=C(N3)c4ccc(NC(=O)CC)cc4
0.274648	S1C(=NC=C1C)c2cc(ccc2)C(=O)NC=3SC=C(N3)c4ccc(NC(=O)CC)cc4
0.274648	S1C(=NC=C1C)c2cc(ccc2)C(=O)NC=3SC=C(N3)c4ccc(NC(=O)CC)cc4
0.274648	S1C(=NC=C1C)c2cc(ccc2)C(=O)NC=3SC=C(N3)c4ccc(NC(=O)CC)cc4
0.274648	S1C(=NC=C1C)c2cc(ccc2)C(=O)NC=3SC=C(N3)c4ccc(NC(=O)CC)cc4
0.274648	S1C(=NC=C1C)c2cc(ccc2)C(=O)NC=3SC=C(N3)c4ccc(NC(=O)CC)cc4
0.274648	S1C(=NC=C1C)c2cc(ccc2)C(=O)NC=3SC=C(N3)c4ccc(NC(=O)CC)cc4
0.274368	S1C(=NC(c2ccc(NC(=O)CC)cc2)=C1)NC(=O)CNC(=O)c3cc(F)c(F)cc3
0.274368	S1C(=NC(c2ccc(NC(=O)CC)cc2)=C1)NC(=O)CNC(=O)c3cc(F)c(F)cc3
0.274368	S1C(=NC(c2ccc(NC(=O)CC)cc2)=C1)NC(=O)CNC(=O)c3cc(F)c(F)cc3
0.274368	S1C(=NC(c2ccc(NC(=O)CC)cc2)=C1)NC(=O)CNC(=O)c3cc(F)c(F)cc3
0.274368	S1C(=NC(c2ccc(NC(=O)CC)cc2)=C1)NC(=O)CNC(=O)c3cc(F)c(F)cc3
0.274368	S1C(=NC(c2ccc(NC(=O)CC)cc2)=C1)NC(=O)CNC(=O)c3cc(F)c(F)cc3
0.274368	S1C(=NC(c2ccc(NC(=O)CC)cc2)=C1)NC(=O)CNC(=O)c3cc(F)c(F)cc3
0.274368	S1C(=NC(c2ccc(NC(=O)CC)cc2)=C1)NC(=O)CNC(=O)c3cc(F)c(F)cc3
0.274368	S1C(=NC(c2ccc(NC(=O)CC)cc2)=C1)NC(=O)CNC(=O)c3cc(F)c(F)cc3
0.274368	S1C(=NC(c2ccc(NC(=O)CC)cc2)=C1)NC(=O)CNC(=O)c3cc(F)c(F)cc3
0.274368	S1C(=NC(=C1)CC(=O)Nc2cc3OCOc3cc2)c4cnccc4
0.274368	S1C(=NC(=C1)CC(=O)Nc2cc3OCOc3cc2)c4cnccc4
0.274368	S1C(=NC(=C1)CC(=O)Nc2cc3OCOc3cc2)c4cnccc4
0.274368	S1C(=NC(=C1)CC(=O)Nc2cc3OCOc3cc2)c4cnccc4
0.274368	S1C(=NC(=C1)CC(=O)Nc2cc3OCOc3cc2)c4cnccc4
0.274368	S1C(=NC(=C1)CC(=O)Nc2cc3OCOc3cc2)c4cnccc4
0.274368	S1C(=NC(=C1)CC(=O)Nc2cc3OCOc3cc2)c4cnccc4
0.274368	S1C(=NC(=C1)CC(=O)Nc2cc3OCOc3cc2)c4cnccc4
0.274368	S1C(=NC(=C1)CC(=O)Nc2cc3OCOc3cc2)c4cnccc4
0.274368	S1C(=NC(=C1)CC(=O)Nc2cc3OCOc3cc2)c4cnccc4
0.274306	BrC=1OC(C(=O)Nc2ccc(cc2)CC(=O)N(CC(=O)Nc3c(ccc(c3)C)C)C)=CC1
0.274306	BrC=1OC(C(=O)Nc2ccc(cc2)CC(=O)N(CC(=O)Nc3c(ccc(c3)C)C)C)=CC1
0.274306	BrC=1OC(C(=O)Nc2ccc(cc2)CC(=O)N(CC(=O)Nc3c(ccc(c3)C)C)C)=CC1
0.274306	BrC=1OC(C(=O)Nc2ccc(cc2)CC(=O)N(CC(=O)Nc3c(ccc(c3)C)C)C)=CC1
0.274247	BrC=1C(=NN(c2ccc(F)cc2)C1)C(=O)Nc3cc(c(c4cnccc4)cc3)C
0.274247	BrC=1C(=NN(c2ccc(F)cc2)C1)C(=O)Nc3cc(c(c4cnccc4)cc3)C
0.274247	BrC=1C(=NN(c2ccc(F)cc2)C1)C(=O)Nc3cc(c(c4cnccc4)cc3)C
0.274247	BrC=1C(=NN(c2ccc(F)cc2)C1)C(=O)Nc3cc(c(c4cnccc4)cc3)C
0.274247	BrC=1C(=NN(c2ccc(F)cc2)C1)C(=O)Nc3cc(c(c4cnccc4)cc3)C
0.274247	BrC=1C(=NN(c2ccc(F)cc2)C1)C(=O)Nc3cc(c(c4cnccc4)cc3)C
0.274247	BrC=1C(=NN(c2ccc(F)cc2)C1)C(=O)Nc3cc(c(c4cnccc4)cc3)C
0.274247	BrC=1C(=NN(c2ccc(F)cc2)C1)C(=O)Nc3cc(c(c4cnccc4)cc3)C
0.274247	BrC=1C(=NN(c2ccc(F)cc2)C1)C(=O)Nc3cc(c(c4cnccc4)cc3)C
0.274247	BrC=1C(=NN(c2ccc(F)cc2)C1)C(=O)Nc3cc(c(c4cnccc4)cc3)C
0.274074	Brc1c(cc(cc1)CNC(=O)c2cc(ccc2)C=3N=C(SC3)C)C
0.273764	O=C(O)c1cc(c(NC(=O)c2cc(ncc2)C3=NC=CN3)cc1)CC
0.273764	O=C(O)c1cc(c(NC(=O)c2cc(ncc2)C3=NC=CN3)cc1)CC
0.273764	O=C(O)c1cc(c(NC(=O)c2cc(ncc2)C3=NC=CN3)cc1)CC
0.273764	O=C(O)c1cc(c(NC(=O)c2cc(ncc2)C3=NC=CN3)cc1)CC
0.273764	O=C(O)c1cc(c(NC(=O)c2cc(ncc2)C3=NC=CN3)cc1)CC
0.273764	O=C(O)c1cc(c(NC(=O)c2cc(ncc2)C3=NC=CN3)cc1)CC
0.273764	O=C(O)c1cc(c(NC(=O)c2cc(ncc2)C3=NC=CN3)cc1)CC
0.273764	O=C(O)c1cc(c(NC(=O)c2cc(ncc2)C3=NC=CN3)cc1)CC
0.273764	O=C(O)c1cc(c(NC(=O)c2cc(ncc2)C3=NC=CN3)cc1)CC
0.273764	O=C(O)c1cc(c(NC(=O)c2cc(ncc2)C3=NC=CN3)cc1)CC
0.273408	O=C(Nc1cc(ccc1)C2CCN(CC2)C)c3cnc(NC(=O)C(C)(C)C)cc3
0.273408	O=C(Nc1cc(ccc1)C2CCN(CC2)C)c3cnc(NC(=O)C(C)(C)C)cc3
0.273408	O=C(Nc1cc(ccc1)C2CCN(CC2)C)c3cnc(NC(=O)C(C)(C)C)cc3
0.273408	O=C(Nc1cc(ccc1)C2CCN(CC2)C)c3cnc(NC(=O)C(C)(C)C)cc3
0.273408	O=C(Nc1cc(ccc1)C2CCN(CC2)C)c3cnc(NC(=O)C(C)(C)C)cc3
0.273408	O=C(OC(C)(C)C)Nc1c(cc(NC(=O)c2cc(N3C=CC=C3)ccc2)cc1)C
0.273408	O=C(OC(C)(C)C)Nc1c(cc(NC(=O)c2cc(N3C=CC=C3)ccc2)cc1)C
0.273408	O=C(OC(C)(C)C)Nc1c(cc(NC(=O)c2cc(N3C=CC=C3)ccc2)cc1)C
0.273292	FC(F)C=1N2N=C(C(=O)Nc3cc(c(c4cnccc4)cc3)C)C=C2N=CC1
0.273292	FC(F)C=1N2N=C(C(=O)Nc3cc(c(c4cnccc4)cc3)C)C=C2N=CC1
0.273292	FC(F)C=1N2N=C(C(=O)Nc3cc(c(c4cnccc4)cc3)C)C=C2N=CC1
0.273292	FC(F)C=1N2N=C(C(=O)Nc3cc(c(c4cnccc4)cc3)C)C=C2N=CC1
0.273292	FC(F)C=1N2N=C(C(=O)Nc3cc(c(c4cnccc4)cc3)C)C=C2N=CC1
0.273292	FC(F)C=1N2N=C(C(=O)Nc3cc(c(c4cnccc4)cc3)C)C=C2N=CC1
0.273292	FC(F)C=1N2N=C(C(=O)Nc3cc(c(c4cnccc4)cc3)C)C=C2N=CC1
0.273292	FC(F)C=1N2N=C(C(=O)Nc3cc(c(c4cnccc4)cc3)C)C=C2N=CC1
0.273292	FC(F)C=1N2N=C(C(=O)Nc3cc(c(c4cnccc4)cc3)C)C=C2N=CC1
0.273292	FC(F)C=1N2N=C(C(=O)Nc3cc(c(c4cnccc4)cc3)C)C=C2N=CC1
0.273109	O=C(Nc1ccc(c2ccccc2)cc1)c3cnc(NC(=O)C(C)(C)C)cc3
0.273109	O=C(Nc1ccc(c2ccccc2)cc1)c3cnc(NC(=O)C(C)(C)C)cc3
0.272374	O=C(Nc1cc(c(cc1)C)C(=O)C)c2cc(N3C=CC=C3)ccc2
0.272374	O=C(Nc1cc(c(cc1)C)C(=O)C)c2cc(N3C=CC=C3)ccc2
0.272374	O=C(Nc1cc(c(cc1)C)C(=O)C)c2cc(N3C=CC=C3)ccc2
0.272358	Clc1c(OC)ccc(NC(=O)C(=O)Nc2ccc(cc2)CN3CCN(CC3)CC)c1
0.272358	Clc1c(OC)ccc(NC(=O)C(=O)Nc2ccc(cc2)CN3CCN(CC3)CC)c1
0.272358	Clc1c(OC)ccc(NC(=O)C(=O)Nc2ccc(cc2)CN3CCN(CC3)CC)c1
0.272358	Clc1c(OC)ccc(NC(=O)C(=O)Nc2ccc(cc2)CN3CCN(CC3)CC)c1
0.272358	Clc1c(OC)ccc(NC(=O)C(=O)Nc2ccc(cc2)CN3CCN(CC3)CC)c1
0.272031	FC(F)(F)COc1c(cc(NC(=O)c2ccc(cc2)COc3ccc(cc3)C(C)(C)C)cc1)C
0.272031	FC(F)(F)COc1c(cc(NC(=O)c2ccc(cc2)COc3ccc(cc3)C(C)(C)C)cc1)C
0.272031	FC(F)(F)COc1c(cc(NC(=O)c2ccc(cc2)COc3ccc(cc3)C(C)(C)C)cc1)C
0.272031	FC(F)(F)COc1c(cc(NC(=O)c2ccc(cc2)COc3ccc(cc3)C(C)(C)C)cc1)C
0.272031	FC(F)(F)COc1c(cc(NC(=O)c2ccc(cc2)COc3ccc(cc3)C(C)(C)C)cc1)C
0.272031	FC(F)(F)COc1c(cc(NC(=O)c2ccc(cc2)COc3ccc(cc3)C(C)(C)C)cc1)C
0.272031	FC(F)(F)COc1c(cc(NC(=O)c2ccc(cc2)COc3ccc(cc3)C(C)(C)C)cc1)C
0.272031	FC(F)(F)COc1c(cc(NC(=O)c2ccc(cc2)COc3ccc(cc3)C(C)(C)C)cc1)C
0.272031	FC(F)(F)COc1c(cc(NC(=O)c2ccc(cc2)COc3ccc(cc3)C(C)(C)C)cc1)C
0.272031	FC(F)(F)COc1c(cc(NC(=O)c2ccc(cc2)COc3ccc(cc3)C(C)(C)C)cc1)C
0.271967	Clc1c(ccc(N)c1)C(=O)Nc2cnccc2
0.271967	Clc1c(ccc(N)c1)C(=O)Nc2cnccc2
0.271967	Clc1c(ccc(N)c1)C(=O)Nc2cnccc2
0.271967	Clc1c(ccc(N)c1)C(=O)Nc2cnccc2
0.271967	Clc1c(ccc(N)c1)C(=O)Nc2cnccc2
0.271967	Clc1c(ccc(N)c1)C(=O)Nc2cnccc2
0.271967	Clc1c(ccc(N)c1)C(=O)Nc2cnccc2
0.271777	S(c1ncccc1C(=O)NCc2ccc(NC(=O)c3ccc(F)cc3)cc2)c4c(cc(cc4)C)C
0.271777	S(c1ncccc1C(=O)NCc2ccc(NC(=O)c3ccc(F)cc3)cc2)c4c(cc(cc4)C)C
0.271777	S(c1ncccc1C(=O)NCc2ccc(NC(=O)c3ccc(F)cc3)cc2)c4c(cc(cc4)C)C
0.271777	S(c1ncccc1C(=O)NCc2ccc(NC(=O)c3ccc(F)cc3)cc2)c4c(cc(cc4)C)C
0.271777	S(c1ncccc1C(=O)NCc2ccc(NC(=O)c3ccc(F)cc3)cc2)c4c(cc(cc4)C)C
0.271777	S(c1ncccc1C(=O)NCc2ccc(NC(=O)c3ccc(F)cc3)cc2)c4c(cc(cc4)C)C
0.271777	S(c1ncccc1C(=O)NCc2ccc(NC(=O)c3ccc(F)cc3)cc2)c4c(cc(cc4)C)C
0.271777	S(c1ncccc1C(=O)NCc2ccc(NC(=O)c3ccc(F)cc3)cc2)c4c(cc(cc4)C)C
0.271777	S(c1ncccc1C(=O)NCc2ccc(NC(=O)c3ccc(F)cc3)cc2)c4c(cc(cc4)C)C
0.271777	S(c1ncccc1C(=O)NCc2ccc(NC(=O)c3ccc(F)cc3)cc2)c4c(cc(cc4)C)C
0.271777	O=C(Nc1cc(c(c2cnccc2)cc1)C)Cc3cc4c(NC=C4)cc3
0.271777	O=C(Nc1cc(c(c2cnccc2)cc1)C)Cc3cc4c(NC=C4)cc3
0.271777	O=C(Nc1cc(c(c2cnccc2)cc1)C)Cc3cc4c(NC=C4)cc3
0.271777	O=C(Nc1cc(c(c2cnccc2)cc1)C)Cc3cc4c(NC=C4)cc3
0.271777	O=C(Nc1cc(c(c2cnccc2)cc1)C)Cc3cc4c(NC=C4)cc3
0.271777	O=C(Nc1cc(c(c2cnccc2)cc1)C)Cc3cc4c(NC=C4)cc3
0.271777	O=C(Nc1cc(c(c2cnccc2)cc1)C)Cc3cc4c(NC=C4)cc3
0.271777	O=C(Nc1cc(c(c2cnccc2)cc1)C)Cc3cc4c(NC=C4)cc3
0.271777	O=C(Nc1cc(c(c2cnccc2)cc1)C)Cc3cc4c(NC=C4)cc3
0.271777	O=C(Nc1cc(c(c2cnccc2)cc1)C)Cc3cc4c(NC=C4)cc3
0.271654	Clc1cc(Cl)cc(c1)C(=O)Nc2ccc(cc2)C(=O)N(Cc3ccc(cc3)CN4CCOCC4)C
0.271654	Clc1cc(Cl)cc(c1)C(=O)Nc2ccc(cc2)C(=O)N(Cc3ccc(cc3)CN4CCOCC4)C
0.271654	Clc1cc(Cl)cc(c1)C(=O)Nc2ccc(cc2)C(=O)N(Cc3ccc(cc3)CN4CCOCC4)C
0.271654	Clc1cc(Cl)cc(c1)C(=O)Nc2ccc(cc2)C(=O)N(Cc3ccc(cc3)CN4CCOCC4)C
0.271654	Clc1cc(Cl)cc(c1)C(=O)Nc2ccc(cc2)C(=O)N(Cc3ccc(cc3)CN4CCOCC4)C
0.271654	Clc1cc(Cl)cc(c1)C(=O)Nc2ccc(cc2)C(=O)N(Cc3ccc(cc3)CN4CCOCC4)C
0.271654	Clc1cc(Cl)cc(c1)C(=O)Nc2ccc(cc2)C(=O)N(Cc3ccc(cc3)CN4CCOCC4)C
0.271654	Clc1cc(Cl)cc(c1)C(=O)Nc2ccc(cc2)C(=O)N(Cc3ccc(cc3)CN4CCOCC4)C
0.271654	Clc1cc(Cl)cc(c1)C(=O)Nc2ccc(cc2)C(=O)N(Cc3ccc(cc3)CN4CCOCC4)C
0.271654	Clc1cc(Cl)cc(c1)C(=O)Nc2ccc(cc2)C(=O)N(Cc3ccc(cc3)CN4CCOCC4)C
0.271565	O=C(Nc1cc(c(c2cnccc2)cc1)C)C=3N=NN(c4ccc(cc4)C)C3C5CC5
0.271565	O=C(Nc1cc(c(c2cnccc2)cc1)C)C=3N=NN(c4ccc(cc4)C)C3C5CC5
0.271565	O=C(Nc1cc(c(c2cnccc2)cc1)C)C=3N=NN(c4ccc(cc4)C)C3C5CC5
0.271565	O=C(Nc1cc(c(c2cnccc2)cc1)C)C=3N=NN(c4ccc(cc4)C)C3C5CC5
0.271565	O=C(Nc1cc(c(c2cnccc2)cc1)C)C=3N=NN(c4ccc(cc4)C)C3C5CC5
0.271565	O=C(Nc1cc(c(c2cnccc2)cc1)C)C=3N=NN(c4ccc(cc4)C)C3C5CC5
0.271565	O=C(Nc1cc(c(c2cnccc2)cc1)C)C=3N=NN(c4ccc(cc4)C)C3C5CC5
0.271565	O=C(Nc1cc(c(c2cnccc2)cc1)C)C=3N=NN(c4ccc(cc4)C)C3C5CC5
0.271565	O=C(Nc1cc(c(c2cnccc2)cc1)C)C=3N=NN(c4ccc(cc4)C)C3C5CC5
0.271565	O=C(Nc1cc(c(c2cnccc2)cc1)C)C=3N=NN(c4ccc(cc4)C)C3C5CC5
0.271375	O=C(OC(C)(C)C)Nc1c(ccc(c1)C(=O)NCc2ccc(cc2)C(CC)C)C
0.271375	O=C(OC(C)(C)C)Nc1c(ccc(c1)C(=O)NCc2ccc(cc2)C(CC)C)C
0.271375	O=C(OC(C)(C)C)Nc1c(ccc(c1)C(=O)NCc2ccc(cc2)C(CC)C)C
0.271375	O=C(OC(C)(C)C)Nc1c(ccc(c1)C(=O)NCc2ccc(cc2)C(CC)C)C
0.271375	O=C(OC(C)(C)C)Nc1c(ccc(c1)C(=O)NCc2ccc(cc2)C(CC)C)C
0.271375	O=C(OC(C)(C)C)Nc1c(ccc(c1)C(=O)NCc2ccc(cc2)C(CC)C)C
0.271375	O=C(OC(C)(C)C)Nc1c(ccc(c1)C(=O)NCc2ccc(cc2)C(CC)C)C
0.271375	O=C(OC(C)(C)C)Nc1c(ccc(c1)C(=O)NCc2ccc(cc2)C(CC)C)C
0.271375	O=C(OC(C)(C)C)Nc1c(ccc(c1)C(=O)NCc2ccc(cc2)C(CC)C)C
0.271375	O=C(OC(C)(C)C)Nc1c(ccc(c1)C(=O)NCc2ccc(cc2)C(CC)C)C
0.271242	S1N=C(N=C1NC(=O)c2cc(OC)c(OCc3cnccc3)cc2)C=4C=NN(C4)C
0.271242	S1N=C(N=C1NC(=O)c2cc(OC)c(OCc3cnccc3)cc2)C=4C=NN(C4)C
0.271242	S1N=C(N=C1NC(=O)c2cc(OC)c(OCc3cnccc3)cc2)C=4C=NN(C4)C
0.271242	S1N=C(N=C1NC(=O)c2cc(OC)c(OCc3cnccc3)cc2)C=4C=NN(C4)C
0.271242	S1N=C(N=C1NC(=O)c2cc(OC)c(OCc3cnccc3)cc2)C=4C=NN(C4)C
0.271242	S1N=C(N=C1NC(=O)c2cc(OC)c(OCc3cnccc3)cc2)C=4C=NN(C4)C
0.271242	S1N=C(N=C1NC(=O)c2cc(OC)c(OCc3cnccc3)cc2)C=4C=NN(C4)C
0.271242	S1N=C(N=C1NC(=O)c2cc(OC)c(OCc3cnccc3)cc2)C=4C=NN(C4)C
0.271242	S1N=C(N=C1NC(=O)c2cc(OC)c(OCc3cnccc3)cc2)C=4C=NN(C4)C
0.271242	S1N=C(N=C1NC(=O)c2cc(OC)c(OCc3cnccc3)cc2)C=4C=NN(C4)C
0.271242	FC(F)(F)c1cc(ccc1)C(=O)Nc2cc(NC(=O)c3c(OC4CCCC4)cc(OCCC)cc3)c(cc2)C
0.271242	FC(F)(F)c1cc(ccc1)C(=O)Nc2cc(NC(=O)c3c(OC4CCCC4)cc(OCCC)cc3)c(cc2)C
0.271242	FC(F)(F)c1cc(ccc1)C(=O)Nc2cc(NC(=O)c3c(OC4CCCC4)cc(OCCC)cc3)c(cc2)C
0.271242	FC(F)(F)c1cc(ccc1)C(=O)Nc2cc(NC(=O)c3c(OC4CCCC4)cc(OCCC)cc3)c(cc2)C
0.271242	FC(F)(F)c1cc(ccc1)C(=O)Nc2cc(NC(=O)c3c(OC4CCCC4)cc(OCCC)cc3)c(cc2)C
0.271242	FC(F)(F)c1cc(ccc1)C(=O)Nc2cc(NC(=O)c3c(OC4CCCC4)cc(OCCC)cc3)c(cc2)C
0.271242	FC(F)(F)c1cc(ccc1)C(=O)Nc2cc(NC(=O)c3c(OC4CCCC4)cc(OCCC)cc3)c(cc2)C
0.271242	FC(F)(F)c1cc(ccc1)C(=O)Nc2cc(NC(=O)c3c(OC4CCCC4)cc(OCCC)cc3)c(cc2)C
0.271242	FC(F)(F)c1cc(ccc1)C(=O)Nc2cc(NC(=O)c3c(OC4CCCC4)cc(OCCC)cc3)c(cc2)C
0.270903	Clc1c(cccc1)C(=O)NC(C(=O)Nc2c(ccc(NC(=O)c3cc(ccc3)C(F)(F)F)c2)C)C
0.270903	Clc1c(cccc1)C(=O)NC(C(=O)Nc2c(ccc(NC(=O)c3cc(ccc3)C(F)(F)F)c2)C)C
0.270903	Clc1c(cccc1)C(=O)NC(C(=O)Nc2c(ccc(NC(=O)c3cc(ccc3)C(F)(F)F)c2)C)C
0.270903	Clc1c(cccc1)C(=O)NC(C(=O)Nc2c(ccc(NC(=O)c3cc(ccc3)C(F)(F)F)c2)C)C
0.270903	Clc1c(cccc1)C(=O)NC(C(=O)Nc2c(ccc(NC(=O)c3cc(ccc3)C(F)(F)F)c2)C)C
0.270903	Clc1c(cccc1)C(=O)NC(C(=O)Nc2c(ccc(NC(=O)c3cc(ccc3)C(F)(F)F)c2)C)C
0.270903	Clc1c(cccc1)C(=O)NC(C(=O)Nc2c(ccc(NC(=O)c3cc(ccc3)C(F)(F)F)c2)C)C
0.270903	Clc1c(cccc1)C(=O)NC(C(=O)Nc2c(ccc(NC(=O)c3cc(ccc3)C(F)(F)F)c2)C)C
0.270903	Clc1c(cccc1)C(=O)NC(C(=O)Nc2c(ccc(NC(=O)c3cc(ccc3)C(F)(F)F)c2)C)C
0.270903	Clc1c(cccc1)C(=O)NC(C(=O)Nc2c(ccc(NC(=O)c3cc(ccc3)C(F)(F)F)c2)C)C
0.270833	S(=O)(=O)(N1CCN(CC1)C)c2cc(ccc2)C(=O)NC=3SC=C(N3)C=4NC=CC4
0.270833	S(=O)(=O)(N1CCN(CC1)C)c2cc(ccc2)C(=O)NC=3SC=C(N3)C=4NC=CC4
0.270833	S(=O)(=O)(N1CCN(CC1)C)c2cc(ccc2)C(=O)NC=3SC=C(N3)C=4NC=CC4
0.270833	S(=O)(=O)(N1CCN(CC1)C)c2cc(ccc2)C(=O)NC=3SC=C(N3)C=4NC=CC4
0.270833	S(=O)(=O)(N1CCN(CC1)C)c2cc(ccc2)C(=O)NC=3SC=C(N3)C=4NC=CC4
0.270833	S(=O)(=O)(N1CCN(CC1)C)c2cc(ccc2)C(=O)NC=3SC=C(N3)C=4NC=CC4
0.270833	Brc1cc(ccc1)C(=O)Nc2c(ccc(F)c2)C(=O)Nc3cc(c(OC)cc3)c4ccccc4
0.270833	Brc1cc(ccc1)C(=O)Nc2c(ccc(F)c2)C(=O)Nc3cc(c(OC)cc3)c4ccccc4
0.270833	Brc1cc(ccc1)C(=O)Nc2c(ccc(F)c2)C(=O)Nc3cc(c(OC)cc3)c4ccccc4
0.270833	Brc1cc(ccc1)C(=O)Nc2c(ccc(F)c2)C(=O)Nc3cc(c(OC)cc3)c4ccccc4
0.270833	Brc1cc(ccc1)C(=O)Nc2c(ccc(F)c2)C(=O)Nc3cc(c(OC)cc3)c4ccccc4
0.270833	Brc1cc(ccc1)C(=O)Nc2c(ccc(F)c2)C(=O)Nc3cc(c(OC)cc3)c4ccccc4
0.270833	Brc1cc(ccc1)C(=O)Nc2c(ccc(F)c2)C(=O)Nc3cc(c(OC)cc3)c4ccccc4
0.270833	Brc1cc(ccc1)C(=O)Nc2c(ccc(F)c2)C(=O)Nc3cc(c(OC)cc3)c4ccccc4
0.270833	Brc1cc(ccc1)C(=O)Nc2c(ccc(F)c2)C(=O)Nc3cc(c(OC)cc3)c4ccccc4
0.270833	Brc1cc(ccc1)C(=O)Nc2c(ccc(F)c2)C(=O)Nc3cc(c(OC)cc3)c4ccccc4
0.270833	FC(F)(F)c1cc(NC(=O)c2cc(OC)c(OCc3cnccc3)cc2)c(OCC(F)(F)F)cc1
0.270833	FC(F)(F)c1cc(NC(=O)c2cc(OC)c(OCc3cnccc3)cc2)c(OCC(F)(F)F)cc1
0.270833	FC(F)(F)c1cc(NC(=O)c2cc(OC)c(OCc3cnccc3)cc2)c(OCC(F)(F)F)cc1
0.270833	FC(F)(F)c1cc(NC(=O)c2cc(OC)c(OCc3cnccc3)cc2)c(OCC(F)(F)F)cc1
0.270833	FC(F)(F)c1cc(NC(=O)c2cc(OC)c(OCc3cnccc3)cc2)c(OCC(F)(F)F)cc1
0.270833	FC(F)(F)c1cc(NC(=O)c2cc(OC)c(OCc3cnccc3)cc2)c(OCC(F)(F)F)cc1
0.270833	FC(F)(F)c1cc(NC(=O)c2cc(OC)c(OCc3cnccc3)cc2)c(OCC(F)(F)F)cc1
0.270833	S(=O)(=O)(N1CCN(CC1)C)c2cc(ccc2)C(=O)NC=3SC=C(N3)C=4NC=CC4
0.270833	S(=O)(=O)(N1CCN(CC1)C)c2cc(ccc2)C(=O)NC=3SC=C(N3)C=4NC=CC4
0.270833	S(=O)(=O)(N1CCN(CC1)C)c2cc(ccc2)C(=O)NC=3SC=C(N3)C=4NC=CC4
0.270833	S(=O)(=O)(N1CCN(CC1)C)c2cc(ccc2)C(=O)NC=3SC=C(N3)C=4NC=CC4
0.270833	FC(F)(F)c1c(ccc(c1)C(=O)O)C(=O)Nc2cc(OC)c(NC(=O)c3cnccc3)cc2
0.270833	FC(F)(F)c1c(ccc(c1)C(=O)O)C(=O)Nc2cc(OC)c(NC(=O)c3cnccc3)cc2
0.270758	S1C(=NC=C1CNc2c(ccc(NC(=O)C3CC3)c2)C)c4cc(c(cc4)C)C
0.270758	S1C(=NC=C1CNc2c(ccc(NC(=O)C3CC3)c2)C)c4cc(c(cc4)C)C
0.270758	S1C(=NC=C1CNc2c(ccc(NC(=O)C3CC3)c2)C)c4cc(c(cc4)C)C
0.270758	S1C(=NC=C1CNc2c(ccc(NC(=O)C3CC3)c2)C)c4cc(c(cc4)C)C
0.270758	S1C(=NC=C1CNc2c(ccc(NC(=O)C3CC3)c2)C)c4cc(c(cc4)C)C
0.270758	S1C(=NC=C1CNc2c(ccc(NC(=O)C3CC3)c2)C)c4cc(c(cc4)C)C
0.270758	S1C(=NC=C1CNc2c(ccc(NC(=O)C3CC3)c2)C)c4cc(c(cc4)C)C
0.270758	S1C(=NC=C1CNc2c(ccc(NC(=O)C3CC3)c2)C)c4cc(c(cc4)C)C
0.270758	S1C(=NC=C1CNc2c(ccc(NC(=O)C3CC3)c2)C)c4cc(c(cc4)C)C
0.270758	S1C(=NC=C1CNc2c(ccc(NC(=O)C3CC3)c2)C)c4cc(c(cc4)C)C
0.269896	Clc1ccc(cc1)C=2N=C(OC2)NC(=O)c3cc([N+]([O-])=O)c(NC4CC4)cc3
0.269784	Brc1cc(ccc1)C(=O)Nc2c(ccc(F)c2)C(=O)Nc3cc(c(cc3)C4CC4)C
0.269784	Brc1cc(ccc1)C(=O)Nc2c(ccc(F)c2)C(=O)Nc3cc(c(cc3)C4CC4)C
0.269784	Brc1cc(ccc1)C(=O)Nc2c(ccc(F)c2)C(=O)Nc3cc(c(cc3)C4CC4)C
0.269784	Brc1cc(ccc1)C(=O)Nc2c(ccc(F)c2)C(=O)Nc3cc(c(cc3)C4CC4)C
0.269784	Brc1cc(ccc1)C(=O)Nc2c(ccc(F)c2)C(=O)Nc3cc(c(cc3)C4CC4)C
0.269784	Brc1cc(ccc1)C(=O)Nc2c(ccc(F)c2)C(=O)Nc3cc(c(cc3)C4CC4)C
0.269784	Brc1cc(ccc1)C(=O)Nc2c(ccc(F)c2)C(=O)Nc3cc(c(cc3)C4CC4)C
0.269784	Brc1cc(ccc1)C(=O)Nc2c(ccc(F)c2)C(=O)Nc3cc(c(cc3)C4CC4)C
0.269784	Brc1cc(ccc1)C(=O)Nc2c(ccc(F)c2)C(=O)Nc3cc(c(cc3)C4CC4)C
0.269784	Brc1cc(ccc1)C(=O)Nc2c(ccc(F)c2)C(=O)Nc3cc(c(cc3)C4CC4)C
0.269767	n1c(NN=C)cccc1c2cnccc2
0.269767	n1c(NN=C)cccc1c2cnccc2
0.269767	n1c(NN=C)cccc1c2cnccc2
0.269767	n1c(NN=C)cccc1c2cnccc2
0.269767	n1c(NN=C)cccc1c2cnccc2
0.269767	n1c(NN=C)cccc1c2cnccc2
0.269767	n1c(NN=C)cccc1c2cnccc2
0.269767	n1c(NN=C)cccc1c2cnccc2
0.269767	n1c(NN=C)cccc1c2cnccc2
0.269767	n1c(NN=C)cccc1c2cnccc2
0.269592	Clc1c(ccc(NC(=O)CSC2=NN=C(N2c3ccc(Cl)cc3)c4cnccc4)c1)C(=O)Nc5cnccc5
0.269592	Clc1c(ccc(NC(=O)CSC2=NN=C(N2c3ccc(Cl)cc3)c4cnccc4)c1)C(=O)Nc5cnccc5
0.269592	Clc1c(ccc(NC(=O)CSC2=NN=C(N2c3ccc(Cl)cc3)c4cnccc4)c1)C(=O)Nc5cnccc5
0.269592	Clc1c(ccc(NC(=O)CSC2=NN=C(N2c3ccc(Cl)cc3)c4cnccc4)c1)C(=O)Nc5cnccc5
0.269592	Clc1c(ccc(NC(=O)CSC2=NN=C(N2c3ccc(Cl)cc3)c4cnccc4)c1)C(=O)Nc5cnccc5
0.269592	Clc1c(ccc(NC(=O)CSC2=NN=C(N2c3ccc(Cl)cc3)c4cnccc4)c1)C(=O)Nc5cnccc5
0.269592	Clc1c(ccc(NC(=O)CSC2=NN=C(N2c3ccc(Cl)cc3)c4cnccc4)c1)C(=O)Nc5cnccc5
0.269592	Clc1c(ccc(NC(=O)CSC2=NN=C(N2c3ccc(Cl)cc3)c4cnccc4)c1)C(=O)Nc5cnccc5
0.269592	Clc1c(ccc(NC(=O)CSC2=NN=C(N2c3ccc(Cl)cc3)c4cnccc4)c1)C(=O)Nc5cnccc5
0.269592	Clc1c(ccc(NC(=O)CSC2=NN=C(N2c3ccc(Cl)cc3)c4cnccc4)c1)C(=O)Nc5cnccc5
0.269231	S1C(=NC(=C1)CNc2c(ccc(NC(=O)C3CC3)c2)C)C=4OC=CC4
0.269231	S1C(=NC(=C1)CNc2c(ccc(NC(=O)C3CC3)c2)C)C=4OC=CC4
0.268966	S1C(=NC(C=2NC=CC2)=C1)NC(=O)c3c(NC(=O)OCc4ccccc4)cccc3
0.268852	S1(=O)(=O)CCN(c2c(F)ccc(NC(=O)CC=3N=C(SC3)c4cnccc4)c2)CC1
0.268852	S1(=O)(=O)CCN(c2c(F)ccc(NC(=O)CC=3N=C(SC3)c4cnccc4)c2)CC1
0.268852	S1(=O)(=O)CCN(c2c(F)ccc(NC(=O)CC=3N=C(SC3)c4cnccc4)c2)CC1
0.268852	S1(=O)(=O)CCN(c2c(F)ccc(NC(=O)CC=3N=C(SC3)c4cnccc4)c2)CC1
0.268852	S1(=O)(=O)CCN(c2c(F)ccc(NC(=O)CC=3N=C(SC3)c4cnccc4)c2)CC1
0.268852	S1(=O)(=O)CCN(c2c(F)ccc(NC(=O)CC=3N=C(SC3)c4cnccc4)c2)CC1
0.268852	S1(=O)(=O)CCN(c2c(F)ccc(NC(=O)CC=3N=C(SC3)c4cnccc4)c2)CC1
0.268852	S1(=O)(=O)CCN(c2c(F)ccc(NC(=O)CC=3N=C(SC3)c4cnccc4)c2)CC1
0.268852	S1(=O)(=O)CCN(c2c(F)ccc(NC(=O)CC=3N=C(SC3)c4cnccc4)c2)CC1
0.268852	S1(=O)(=O)CCN(c2c(F)ccc(NC(=O)CC=3N=C(SC3)c4cnccc4)c2)CC1
0.268817	S1C(=NC=C1C)c2cc(ccc2)C(=O)Nc3c(OC)ccc(F)c3
0.268817	S1C(=NC=C1C)c2cc(ccc2)C(=O)Nc3c(OC)ccc(F)c3
0.268817	S1C(=NC=C1C)c2cc(ccc2)C(=O)Nc3c(OC)ccc(F)c3
0.268817	S1C(=NC=C1C)c2cc(ccc2)C(=O)Nc3c(OC)ccc(F)c3
0.268817	S1C(=NC=C1C)c2cc(ccc2)C(=O)Nc3c(OC)ccc(F)c3
0.268707	O=C(Nc1c(ccc(c2nccnc2)c1)C)C(=O)NCC34CNC(CC3)CC4
0.268707	O=C(Nc1c(ccc(c2nccnc2)c1)C)C(=O)NCC34CNC(CC3)CC4
0.268707	O=C(Nc1c(ccc(c2nccnc2)c1)C)C(=O)NCC34CNC(CC3)CC4
0.268707	Fc1c(F)ccc(Nc2c([N+]([O-])=O)cc(cc2)C=3ON=C(N3)CN4CCN(CC4)C)c1
0.268707	Fc1c(F)ccc(Nc2c([N+]([O-])=O)cc(cc2)C=3ON=C(N3)CN4CCN(CC4)C)c1
0.268707	Fc1c(F)ccc(Nc2c([N+]([O-])=O)cc(cc2)C=3ON=C(N3)CN4CCN(CC4)C)c1
0.268707	Fc1c(F)ccc(Nc2c([N+]([O-])=O)cc(cc2)C=3ON=C(N3)CN4CCN(CC4)C)c1
0.268707	Fc1c(F)ccc(Nc2c([N+]([O-])=O)cc(cc2)C=3ON=C(N3)CN4CCN(CC4)C)c1
0.268707	Fc1c(F)ccc(Nc2c([N+]([O-])=O)cc(cc2)C=3ON=C(N3)CN4CCN(CC4)C)c1
0.268707	Fc1c(F)ccc(Nc2c([N+]([O-])=O)cc(cc2)C=3ON=C(N3)CN4CCN(CC4)C)c1
0.268707	Fc1c(F)ccc(Nc2c([N+]([O-])=O)cc(cc2)C=3ON=C(N3)CN4CCN(CC4)C)c1
0.268707	Fc1c(F)ccc(Nc2c([N+]([O-])=O)cc(cc2)C=3ON=C(N3)CN4CCN(CC4)C)c1
0.268707	Fc1c(F)ccc(Nc2c([N+]([O-])=O)cc(cc2)C=3ON=C(N3)CN4CCN(CC4)C)c1
0.268707	O=C(Nc1c(ccc(c2nccnc2)c1)C)C(=O)NCC34CNC(CC3)CC4
0.268707	O=C(Nc1c(ccc(c2nccnc2)c1)C)C(=O)NCC34CNC(CC3)CC4
0.268707	O=C(Nc1c(ccc(c2nccnc2)c1)C)C(=O)NCC34CNC(CC3)CC4
0.268707	O=C(Nc1c(ccc(c2nccnc2)c1)C)C(=O)NCC34CNC(CC3)CC4
0.268595	S1C=C(C(=O)Nc2c(F)ccc(NC(=O)C=O)c2)C=C1
0.268595	S1C=C(C(=O)Nc2c(F)ccc(NC(=O)C=O)c2)C=C1
0.268595	S1C=C(C(=O)Nc2c(F)ccc(NC(=O)C=O)c2)C=C1
0.268595	S1C=C(C(=O)Nc2c(F)ccc(NC(=O)C=O)c2)C=C1
0.268595	S1C=C(C(=O)Nc2c(F)ccc(NC(=O)C=O)c2)C=C1
0.268595	S1C=C(C(=O)Nc2c(F)ccc(NC(=O)C=O)c2)C=C1
0.268595	S1C=C(C(=O)Nc2c(F)ccc(NC(=O)C=O)c2)C=C1
0.268595	S1C=C(C(=O)Nc2c(F)ccc(NC(=O)C=O)c2)C=C1
0.268595	S1C=C(C(=O)Nc2c(F)ccc(NC(=O)C=O)c2)C=C1
0.268595	S1C=C(C(=O)Nc2c(F)ccc(NC(=O)C=O)c2)C=C1
0.268551	Clc1ncc(cc1)C(=O)NC=2SC=C(N2)c3cc4c(cc3)CCCC4
0.268551	Clc1ncc(cc1)C(=O)NC=2SC=C(N2)c3cc4c(cc3)CCCC4
0.268551	Clc1ncc(cc1)C(=O)NC=2SC=C(N2)c3cc4c(cc3)CCCC4
0.268551	Clc1ncc(cc1)C(=O)NC=2SC=C(N2)c3cc4c(cc3)CCCC4
0.268551	Clc1ncc(cc1)C(=O)NC=2SC=C(N2)c3cc4c(cc3)CCCC4
0.268551	Clc1ncc(cc1)C(=O)NC=2SC=C(N2)c3cc4c(cc3)CCCC4
0.268551	Clc1ncc(cc1)C(=O)NC=2SC=C(N2)c3cc4c(cc3)CCCC4
0.268551	Clc1ncc(cc1)C(=O)NC=2SC=C(N2)c3cc4c(cc3)CCCC4
0.268551	Clc1ncc(cc1)C(=O)NC=2SC=C(N2)c3cc4c(cc3)CCCC4
0.268551	Clc1ncc(cc1)C(=O)NC=2SC=C(N2)c3cc4c(cc3)CCCC4
0.268551	Clc1c(OCc2cc(Cl)ccc2)ccc(c1)C(=O)Nc3cc(c(OC)cc3)c4ccccc4
0.268551	Clc1c(OCc2cc(Cl)ccc2)ccc(c1)C(=O)Nc3cc(c(OC)cc3)c4ccccc4
0.268551	Clc1c(OCc2cc(Cl)ccc2)ccc(c1)C(=O)Nc3cc(c(OC)cc3)c4ccccc4
0.268551	Clc1c(OCc2cc(Cl)ccc2)ccc(c1)C(=O)Nc3cc(c(OC)cc3)c4ccccc4
0.268551	Clc1c(OCc2cc(Cl)ccc2)ccc(c1)C(=O)Nc3cc(c(OC)cc3)c4ccccc4
0.268551	Clc1c(OCc2cc(Cl)ccc2)ccc(c1)C(=O)Nc3cc(c(OC)cc3)c4ccccc4
0.268551	Clc1c(OCc2cc(Cl)ccc2)ccc(c1)C(=O)Nc3cc(c(OC)cc3)c4ccccc4
0.268551	Clc1c(OCc2cc(Cl)ccc2)ccc(c1)C(=O)Nc3cc(c(OC)cc3)c4ccccc4
0.268551	Clc1c(OCc2cc(Cl)ccc2)ccc(c1)C(=O)Nc3cc(c(OC)cc3)c4ccccc4
0.268551	Clc1c(OCc2cc(Cl)ccc2)ccc(c1)C(=O)Nc3cc(c(OC)cc3)c4ccccc4
0.267606	O=C(Nc1cc(NC(=O)C)c(cc1)C)c2c(OC3CCCC3)cc(OCCC)cc2
0.267606	O=C(Nc1cc(NC(=O)C)c(cc1)C)c2c(OC3CCCC3)cc(OCCC)cc2
0.267606	O=C(Nc1cc(NC(=O)C)c(cc1)C)c2c(OC3CCCC3)cc(OCCC)cc2
0.267606	O=C(Nc1cc(NC(=O)C)c(cc1)C)c2c(OC3CCCC3)cc(OCCC)cc2
0.267606	O=C(Nc1cc(NC(=O)C)c(cc1)C)c2c(OC3CCCC3)cc(OCCC)cc2
0.267606	O=C(Nc1cc(NC(=O)C)c(cc1)C)c2c(OC3CCCC3)cc(OCCC)cc2
0.267606	O=C(Nc1cc(NC(=O)C)c(cc1)C)c2c(OC3CCCC3)cc(OCCC)cc2
0.267606	O=C(Nc1cc(NC(=O)C)c(cc1)C)c2c(OC3CCCC3)cc(OCCC)cc2
0.267606	O=C(Nc1cc(NC(=O)C)c(cc1)C)c2c(OC3CCCC3)cc(OCCC)cc2
0.267399	O=C(Nc1c(cc(OCC)c(c1)C)C)c2cnc(NC(=O)C(C)(C)C)cc2
0.267399	O=C(Nc1c(cc(OCC)c(c1)C)C)c2cnc(NC(=O)C(C)(C)C)cc2
0.267399	O=C(Nc1c(cc(OCC)c(c1)C)C)c2cnc(NC(=O)C(C)(C)C)cc2
0.267399	O=C(Nc1c(cc(OCC)c(c1)C)C)c2cnc(NC(=O)C(C)(C)C)cc2
0.267399	O=C(Nc1c(cc(OCC)c(c1)C)C)c2cnc(NC(=O)C(C)(C)C)cc2
0.267399	O=C(Nc1c(cc(OCC)c(c1)C)C)c2cnc(NC(=O)C(C)(C)C)cc2
0.267399	O=C(Nc1c(cc(OCC)c(c1)C)C)c2cnc(NC(=O)C(C)(C)C)cc2
0.267399	O=C(Nc1c(cc(OCC)c(c1)C)C)c2cnc(NC(=O)C(C)(C)C)cc2
0.267399	O=C(Nc1c(cc(OCC)c(c1)C)C)c2cnc(NC(=O)C(C)(C)C)cc2
0.267399	O=C(Nc1c(cc(OCC)c(c1)C)C)c2cnc(NC(=O)C(C)(C)C)cc2
0.267148	Clc1c(OCc2cc(Cl)ccc2)ccc(c1)C(=O)Nc3cc(NC(=O)C)c(OC)cc3
0.267148	Clc1c(OCc2cc(Cl)ccc2)ccc(c1)C(=O)Nc3cc(NC(=O)C)c(OC)cc3
0.267148	Clc1c(OCc2cc(Cl)ccc2)ccc(c1)C(=O)Nc3cc(NC(=O)C)c(OC)cc3
0.267148	Clc1c(OCc2cc(Cl)ccc2)ccc(c1)C(=O)Nc3cc(NC(=O)C)c(OC)cc3
0.267148	Clc1c(OCc2cc(Cl)ccc2)ccc(c1)C(=O)Nc3cc(NC(=O)C)c(OC)cc3
0.267148	Clc1c(OCc2cc(Cl)ccc2)ccc(c1)C(=O)Nc3cc(NC(=O)C)c(OC)cc3
0.267148	Clc1c(OCc2cc(Cl)ccc2)ccc(c1)C(=O)Nc3cc(NC(=O)C)c(OC)cc3
0.267148	Clc1c(OCc2cc(Cl)ccc2)ccc(c1)C(=O)Nc3cc(NC(=O)C)c(OC)cc3
0.267148	Clc1c(OCc2cc(Cl)ccc2)ccc(c1)C(=O)Nc3cc(NC(=O)C)c(OC)cc3
0.267148	Clc1c(OCc2cc(Cl)ccc2)ccc(c1)C(=O)Nc3cc(NC(=O)C)c(OC)cc3
0.266917	BrC=1SC=C(C1Cl)C(=O)Nc2cc(NC(=O)C)c(cc2)C
0.266881	O=C(OC)C1=C(NC(C(=O)Nc2cc(c(c3cnccc3)cc2)C)=C1CCC)C
0.266667	Clc1c(ccc(NC(=O)c2ccc(cc2)C(=O)Nc3ccccc3)c1)C(=O)N4CCCCC4
0.266667	Clc1c(ccc(NC(=O)c2ccc(cc2)C(=O)Nc3ccccc3)c1)C(=O)N4CCCCC4
0.266667	Clc1c(ccc(NC(=O)c2ccc(cc2)C(=O)Nc3ccccc3)c1)C(=O)N4CCCCC4
0.266667	Clc1c(ccc(NC(=O)c2ccc(cc2)C(=O)Nc3ccccc3)c1)C(=O)N4CCCCC4
0.266667	Clc1c(ccc(NC(=O)c2ccc(cc2)C(=O)Nc3ccccc3)c1)C(=O)N4CCCCC4
0.266667	Clc1c(ccc(NC(=O)c2ccc(cc2)C(=O)Nc3ccccc3)c1)C(=O)N4CCCCC4
0.266667	Clc1c(ccc(NC(=O)c2ccc(cc2)C(=O)Nc3ccccc3)c1)C(=O)N4CCCCC4
0.266667	Clc1c(ccc(NC(=O)c2ccc(cc2)C(=O)Nc3ccccc3)c1)C(=O)N4CCCCC4
0.266667	Clc1c(ccc(NC(=O)c2ccc(cc2)C(=O)Nc3ccccc3)c1)C(=O)N4CCCCC4
0.266667	Clc1c(ccc(NC(=O)c2ccc(cc2)C(=O)Nc3ccccc3)c1)C(=O)N4CCCCC4
0.266409	Ic1cc(F)c(NC(=O)C(=O)NCc2ccc(NC(=O)c3ccncc3)cc2)cc1
0.266409	Ic1cc(F)c(NC(=O)C(=O)NCc2ccc(NC(=O)c3ccncc3)cc2)cc1
0.266409	O=C(Nc1cc(c2ccc(cc2)C)ccc1)C(=O)NCc3ccc(cc3)CN4CC(O)CC4
0.266409	O=C(Nc1cc(c2ccc(cc2)C)ccc1)C(=O)NCc3ccc(cc3)CN4CC(O)CC4
0.266212	O=C(Nc1c(ccc(c2nccnc2)c1)C)C(=O)NCC3NCC4C3C4
0.266212	O=C(Nc1c(ccc(c2nccnc2)c1)C)C(=O)NCC3NCC4C3C4
0.266212	O1N=C(N=C1c2c(nccc2)Nc3c(cc(cc3)C)C)c4nccc(c4)C
0.26616	Clc1c(ccc(NC(=O)c2cnc(cc2)C(C)C)c1)CN(C)C
0.26616	Clc1c(ccc(NC(=O)c2cnc(cc2)C(C)C)c1)CN(C)C
0.265957	S1C=C(C=C1)C(N2CCN(C(=O)c3cc(Nc4nc(ccn4)C)ccc3)CC2)C
0.265957	S1C=C(C=C1)C(N2CCN(C(=O)c3cc(Nc4nc(ccn4)C)ccc3)CC2)C
0.265957	S1C=C(C=C1)C(N2CCN(C(=O)c3cc(Nc4nc(ccn4)C)ccc3)CC2)C
0.265957	S1C=C(C=C1)C(N2CCN(C(=O)c3cc(Nc4nc(ccn4)C)ccc3)CC2)C
0.265957	S1C=C(C=C1)C(N2CCN(C(=O)c3cc(Nc4nc(ccn4)C)ccc3)CC2)C
0.265957	S1C=C(C=C1)C(N2CCN(C(=O)c3cc(Nc4nc(ccn4)C)ccc3)CC2)C
0.265957	S1C=C(C=C1)C(N2CCN(C(=O)c3cc(Nc4nc(ccn4)C)ccc3)CC2)C
0.265957	S1C=C(C=C1)C(N2CCN(C(=O)c3cc(Nc4nc(ccn4)C)ccc3)CC2)C
0.265957	S1C=C(C=C1)C(N2CCN(C(=O)c3cc(Nc4nc(ccn4)C)ccc3)CC2)C
0.265957	S1C=C(C=C1)C(N2CCN(C(=O)c3cc(Nc4nc(ccn4)C)ccc3)CC2)C
0.265957	S1C=C(C(=O)Nc2c(F)ccc(NC(=O)C(=O)Nc3ccc(cc3)C=4OC(C(=O)N)=CC4)c2)C=C1
0.265957	S1C=C(C(=O)Nc2c(F)ccc(NC(=O)C(=O)Nc3ccc(cc3)C=4OC(C(=O)N)=CC4)c2)C=C1
0.265957	S1C=C(C(=O)Nc2c(F)ccc(NC(=O)C(=O)Nc3ccc(cc3)C=4OC(C(=O)N)=CC4)c2)C=C1
0.265957	S1C=C(C(=O)Nc2c(F)ccc(NC(=O)C(=O)Nc3ccc(cc3)C=4OC(C(=O)N)=CC4)c2)C=C1
0.265957	S1C=C(C(=O)Nc2c(F)ccc(NC(=O)C(=O)Nc3ccc(cc3)C=4OC(C(=O)N)=CC4)c2)C=C1
0.265957	S1C=C(C(=O)Nc2c(F)ccc(NC(=O)C(=O)Nc3ccc(cc3)C=4OC(C(=O)N)=CC4)c2)C=C1
0.265957	S1C=C(C(=O)Nc2c(F)ccc(NC(=O)C(=O)Nc3ccc(cc3)C=4OC(C(=O)N)=CC4)c2)C=C1
0.265957	S1C=C(C(=O)Nc2c(F)ccc(NC(=O)C(=O)Nc3ccc(cc3)C=4OC(C(=O)N)=CC4)c2)C=C1
0.265957	S1C=C(C(=O)Nc2c(F)ccc(NC(=O)C(=O)Nc3ccc(cc3)C=4OC(C(=O)N)=CC4)c2)C=C1
0.265957	S1C=C(C(=O)Nc2c(F)ccc(NC(=O)C(=O)Nc3ccc(cc3)C=4OC(C(=O)N)=CC4)c2)C=C1
0.265625	S1(=O)(=O)CCN(c2c(F)ccc(NC(=O)c3ccc(cc3)C(=O)Nc4ccccc4)c2)CC1
0.265625	S1(=O)(=O)CCN(c2c(F)ccc(NC(=O)c3ccc(cc3)C(=O)Nc4ccccc4)c2)CC1
0.265625	S1(=O)(=O)CCN(c2c(F)ccc(NC(=O)c3ccc(cc3)C(=O)Nc4ccccc4)c2)CC1
0.265625	S1(=O)(=O)CCN(c2c(F)ccc(NC(=O)c3ccc(cc3)C(=O)Nc4ccccc4)c2)CC1
0.265625	S1(=O)(=O)CCN(c2c(F)ccc(NC(=O)c3ccc(cc3)C(=O)Nc4ccccc4)c2)CC1
0.265625	S1(=O)(=O)CCN(c2c(F)ccc(NC(=O)c3ccc(cc3)C(=O)Nc4ccccc4)c2)CC1
0.265625	S1(=O)(=O)CCN(c2c(F)ccc(NC(=O)c3ccc(cc3)C(=O)Nc4ccccc4)c2)CC1
0.265625	S1(=O)(=O)CCN(c2c(F)ccc(NC(=O)c3ccc(cc3)C(=O)Nc4ccccc4)c2)CC1
0.265625	S1(=O)(=O)CCN(c2c(F)ccc(NC(=O)c3ccc(cc3)C(=O)Nc4ccccc4)c2)CC1
0.265625	S1(=O)(=O)CCN(c2c(F)ccc(NC(=O)c3ccc(cc3)C(=O)Nc4ccccc4)c2)CC1
0.265537	Clc1c(ccc(Cl)c1)C2=NN=C(SCC(=O)Nc3c(ccc(NC(=O)c4cc(ccc4)C(F)(F)F)c3)C)N2Cc5ccccc5
0.265537	Clc1c(ccc(Cl)c1)C2=NN=C(SCC(=O)Nc3c(ccc(NC(=O)c4cc(ccc4)C(F)(F)F)c3)C)N2Cc5ccccc5
0.265537	Clc1c(ccc(Cl)c1)C2=NN=C(SCC(=O)Nc3c(ccc(NC(=O)c4cc(ccc4)C(F)(F)F)c3)C)N2Cc5ccccc5
0.265537	Clc1c(ccc(Cl)c1)C2=NN=C(SCC(=O)Nc3c(ccc(NC(=O)c4cc(ccc4)C(F)(F)F)c3)C)N2Cc5ccccc5
0.265537	Clc1c(ccc(Cl)c1)C2=NN=C(SCC(=O)Nc3c(ccc(NC(=O)c4cc(ccc4)C(F)(F)F)c3)C)N2Cc5ccccc5
0.265537	Clc1c(ccc(Cl)c1)C2=NN=C(SCC(=O)Nc3c(ccc(NC(=O)c4cc(ccc4)C(F)(F)F)c3)C)N2Cc5ccccc5
0.265537	Clc1c(ccc(Cl)c1)C2=NN=C(SCC(=O)Nc3c(ccc(NC(=O)c4cc(ccc4)C(F)(F)F)c3)C)N2Cc5ccccc5
0.265537	Clc1c(ccc(Cl)c1)C2=NN=C(SCC(=O)Nc3c(ccc(NC(=O)c4cc(ccc4)C(F)(F)F)c3)C)N2Cc5ccccc5
0.265537	Clc1c(ccc(Cl)c1)C2=NN=C(SCC(=O)Nc3c(ccc(NC(=O)c4cc(ccc4)C(F)(F)F)c3)C)N2Cc5ccccc5
0.265432	S1C(=NC=C1C)c2cc(ccc2)C(=O)Nc3c(cc(OC4C(=O)N(CC4)C)cc3)C
0.265432	S1C(=NC=C1C)c2cc(ccc2)C(=O)Nc3c(cc(OC4C(=O)N(CC4)C)cc3)C
0.265432	S1C(=NC=C1C)c2cc(ccc2)C(=O)Nc3c(cc(OC4C(=O)N(CC4)C)cc3)C
0.265101	O=C(Nc1c(ccc(c2nccnc2)c1)C)C(=O)NCCOC3(CN)CCOCC3
0.265101	O=C(Nc1c(ccc(c2nccnc2)c1)C)C(=O)NCCOC3(CN)CCOCC3
0.265101	O=C(Nc1c(ccc(c2nccnc2)c1)C)C(=O)NCCOC3(CN)CCOCC3
0.265101	O=C(Nc1c(ccc(c2nccnc2)c1)C)C(=O)NCCOC3(CN)CCOCC3
0.265101	O=C(Nc1c(ccc(c2nccnc2)c1)C)C(=O)NCCOC3(CN)CCOCC3
0.265101	O=C(Nc1c(ccc(c2nccnc2)c1)C)C(=O)NCCOC3(CN)CCOCC3
0.265101	O=C(Nc1c(ccc(c2nccnc2)c1)C)C(=O)NCCOC3(CN)CCOCC3
0.265101	O=C(Nc1c(ccc(c2nccnc2)c1)C)C(=O)NCCOC3(CN)CCOCC3
0.265101	O=C(Nc1c(ccc(c2nccnc2)c1)C)C(=O)NCCOC3(CN)CCOCC3
0.265101	O=C(Nc1c(ccc(c2nccnc2)c1)C)C(=O)NCCOC3(CN)CCOCC3
0.265101	O=C(Nc1c(ccc(c2nccnc2)c1)C)C(=O)NCC3NCC4(C3)CCOCC4
0.265101	O=C(Nc1c(ccc(c2nccnc2)c1)C)C(=O)NCC3NCC4(C3)CCOCC4
0.265101	O=C(Nc1c(ccc(c2nccnc2)c1)C)C(=O)NCC3NCC4(C3)CCOCC4
0.265101	O=C(Nc1c(ccc(c2nccnc2)c1)C)C(=O)NCC3NCC4(C3)CCOCC4
0.265101	O=C(Nc1c(ccc(c2nccnc2)c1)C)C(=O)NCC3NCC4(C3)CCOCC4
0.265101	O=C(Nc1c(ccc(c2nccnc2)c1)C)C(=O)NCC3NCC4(C3)CCOCC4
0.265101	O=C(Nc1c(ccc(c2nccnc2)c1)C)C(=O)NCC3NCC4(C3)CCOCC4
0.265101	O=C(Nc1c(ccc(c2nccnc2)c1)C)C(=O)NCC3NCC4(C3)CCOCC4
0.265101	O=C(Nc1c(ccc(c2nccnc2)c1)C)C(=O)NCC3NCC4(C3)CCOCC4
0.265101	O=C(Nc1c(ccc(c2nccnc2)c1)C)C(=O)NCC3NCC4(C3)CCOCC4
0.264706	S1C(=NC(c2ccc(NC(=O)CC)cc2)=C1)NC(=O)c3cc(OC(C)(C)C)ccc3
0.264706	S1C(=NC(c2ccc(NC(=O)CC)cc2)=C1)NC(=O)c3cc(OC(C)(C)C)ccc3
0.264706	S1C(=NC(c2ccc(NC(=O)CC)cc2)=C1)NC(=O)c3cc(OC(C)(C)C)ccc3
0.264706	S1C(=NC(c2ccc(NC(=O)CC)cc2)=C1)NC(=O)c3cc(OC(C)(C)C)ccc3
0.264706	S1C(=NC(c2ccc(NC(=O)CC)cc2)=C1)NC(=O)c3cc(OC(C)(C)C)ccc3
0.264706	S1C(=NC(c2ccc(NC(=O)CC)cc2)=C1)NC(=O)c3cc(OC(C)(C)C)ccc3
0.264493	Brc1cc(ccc1)C2=NOC(=N2)CNC(=O)C(=O)Nc3ccc(cc3)CN4CCN(CC4)CC
0.264493	Brc1cc(ccc1)C2=NOC(=N2)CNC(=O)C(=O)Nc3ccc(cc3)CN4CCN(CC4)CC
0.264493	Brc1cc(ccc1)C2=NOC(=N2)CNC(=O)C(=O)Nc3ccc(cc3)CN4CCN(CC4)CC
0.264493	Brc1cc(ccc1)C2=NOC(=N2)CNC(=O)C(=O)Nc3ccc(cc3)CN4CCN(CC4)CC
0.264493	Brc1cc(ccc1)C2=NOC(=N2)CNC(=O)C(=O)Nc3ccc(cc3)CN4CCN(CC4)CC
0.264493	Brc1cc(ccc1)C2=NOC(=N2)CNC(=O)C(=O)Nc3ccc(cc3)CN4CCN(CC4)CC
0.264493	Brc1cc(ccc1)C2=NOC(=N2)CNC(=O)C(=O)Nc3ccc(cc3)CN4CCN(CC4)CC
0.264493	Brc1cc(ccc1)C2=NOC(=N2)CNC(=O)C(=O)Nc3ccc(cc3)CN4CCN(CC4)CC
0.264493	Brc1cc(ccc1)C2=NOC(=N2)CNC(=O)C(=O)Nc3ccc(cc3)CN4CCN(CC4)CC
0.264493	Brc1cc(ccc1)C2=NOC(=N2)CNC(=O)C(=O)Nc3ccc(cc3)CN4CCN(CC4)CC
0.264331	S(=O)(=O)(N1CCC(Nc2cc(NC(=O)C3=CC4=NC=NN4C=C3)c(cc2)C)CC1)C
0.264331	S(=O)(=O)(N1CCC(Nc2cc(NC(=O)C3=CC4=NC=NN4C=C3)c(cc2)C)CC1)C
0.264331	S(=O)(=O)(N1CCC(Nc2cc(NC(=O)C3=CC4=NC=NN4C=C3)c(cc2)C)CC1)C
0.264331	S(=O)(=O)(N1CCC(Nc2cc(NC(=O)C3=CC4=NC=NN4C=C3)c(cc2)C)CC1)C
0.264331	S(=O)(=O)(N1CCC(Nc2cc(NC(=O)C3=CC4=NC=NN4C=C3)c(cc2)C)CC1)C
0.264331	S(=O)(=O)(N1CCC(Nc2cc(NC(=O)C3=CC4=NC=NN4C=C3)c(cc2)C)CC1)C
0.264331	S(=O)(=O)(N1CCC(Nc2cc(NC(=O)C3=CC4=NC=NN4C=C3)c(cc2)C)CC1)C
0.264331	S(=O)(=O)(N1CCC(Nc2cc(NC(=O)C3=CC4=NC=NN4C=C3)c(cc2)C)CC1)C
0.264331	S(=O)(=O)(N1CCC(Nc2cc(NC(=O)C3=CC4=NC=NN4C=C3)c(cc2)C)CC1)C
0.264331	S(=O)(=O)(N1CCC(Nc2cc(NC(=O)C3=CC4=NC=NN4C=C3)c(cc2)C)CC1)C
0.264264	Clc1cc(NS(=O)(=O)c2c(ccc(c2)C(=O)NCc3cc(NC(=O)CCN4CCOCC4)ccc3)C)c(F)cc1
0.264264	Clc1cc(NS(=O)(=O)c2c(ccc(c2)C(=O)NCc3cc(NC(=O)CCN4CCOCC4)ccc3)C)c(F)cc1
0.264214	O=C(Nc1c(ccc(c2nccnc2)c1)C)C(=O)NCC3OCC4(NC3)CC4
0.264214	O=C(Nc1c(ccc(c2nccnc2)c1)C)C(=O)NCC3OCC4(NC3)CC4
0.264214	O=C(Nc1c(ccc(c2nccnc2)c1)C)C(=O)NCC3OCC4(NC3)CC4
0.264214	O=C(Nc1c(ccc(c2nccnc2)c1)C)C(=O)NCC3OCC4(NC3)CC4
0.264214	O=C(Nc1c(ccc(c2nccnc2)c1)C)C(=O)NCC3OCC4(NC3)CC4
0.264214	O=C(Nc1c(ccc(c2nccnc2)c1)C)C(=O)NCC3OCC4(NC3)CC4
0.264214	O=C(Nc1c(ccc(c2nccnc2)c1)C)C(=O)NCC3OCC4(NC3)CC4
0.264214	O=C(Nc1c(ccc(c2nccnc2)c1)C)C(=O)NCC3OCC4(NC3)CC4
0.264214	O=C(Nc1c(ccc(c2nccnc2)c1)C)C(=O)NCC3OCC4(NC3)CC4
0.264214	O=C(Nc1c(ccc(c2nccnc2)c1)C)C(=O)NCC3OCC4(NC3)CC4
0.264214	O=C(OC(C)(C)C)NCC(C(=O)Nc1c(ccc(c1)C(=O)Nc2ccccc2)C)(CC(C)C)C
0.264214	O=C(OC(C)(C)C)NCC(C(=O)Nc1c(ccc(c1)C(=O)Nc2ccccc2)C)(CC(C)C)C
0.264214	O=C(OC(C)(C)C)NCC(C(=O)Nc1c(ccc(c1)C(=O)Nc2ccccc2)C)(CC(C)C)C
0.264026	Brc1c(NS(=O)(=O)c2cc(ccc2)C(=O)Nc3ccc(S(=O)(=O)CCN4CCOCC4)cc3)cc(cc1)C
0.264026	Brc1c(NS(=O)(=O)c2cc(ccc2)C(=O)Nc3ccc(S(=O)(=O)CCN4CCOCC4)cc3)cc(cc1)C
0.264026	Brc1c(NS(=O)(=O)c2cc(ccc2)C(=O)Nc3ccc(S(=O)(=O)CCN4CCOCC4)cc3)cc(cc1)C
0.264026	Brc1c(NS(=O)(=O)c2cc(ccc2)C(=O)Nc3ccc(S(=O)(=O)CCN4CCOCC4)cc3)cc(cc1)C
0.264026	Brc1c(NS(=O)(=O)c2cc(ccc2)C(=O)Nc3ccc(S(=O)(=O)CCN4CCOCC4)cc3)cc(cc1)C
0.264026	Brc1c(NS(=O)(=O)c2cc(ccc2)C(=O)Nc3ccc(S(=O)(=O)CCN4CCOCC4)cc3)cc(cc1)C
0.264026	Brc1c(NS(=O)(=O)c2cc(ccc2)C(=O)Nc3ccc(S(=O)(=O)CCN4CCOCC4)cc3)cc(cc1)C
0.264026	Brc1c(NS(=O)(=O)c2cc(ccc2)C(=O)Nc3ccc(S(=O)(=O)CCN4CCOCC4)cc3)cc(cc1)C
0.264026	Brc1c(NS(=O)(=O)c2cc(ccc2)C(=O)Nc3ccc(S(=O)(=O)CCN4CCOCC4)cc3)cc(cc1)C
0.264026	Brc1c(NS(=O)(=O)c2cc(ccc2)C(=O)Nc3ccc(S(=O)(=O)CCN4CCOCC4)cc3)cc(cc1)C
0.263941	Fc1c(NC(=O)c2cc(NC(=O)OC(C)(C)C)c(cc2)C)cc(OC)c(OC)c1
0.263941	Fc1c(NC(=O)c2cc(NC(=O)OC(C)(C)C)c(cc2)C)cc(OC)c(OC)c1
0.263941	Fc1c(NC(=O)c2cc(NC(=O)OC(C)(C)C)c(cc2)C)cc(OC)c(OC)c1
0.263941	Fc1c(NC(=O)c2cc(NC(=O)OC(C)(C)C)c(cc2)C)cc(OC)c(OC)c1
0.263941	Fc1c(NC(=O)c2cc(NC(=O)OC(C)(C)C)c(cc2)C)cc(OC)c(OC)c1
0.263941	Fc1c(NC(=O)c2cc(NC(=O)OC(C)(C)C)c(cc2)C)cc(OC)c(OC)c1
0.263941	Fc1c(NC(=O)c2cc(NC(=O)OC(C)(C)C)c(cc2)C)cc(OC)c(OC)c1
0.263941	Fc1c(NC(=O)c2cc(NC(=O)OC(C)(C)C)c(cc2)C)cc(OC)c(OC)c1
0.263941	Fc1c(NC(=O)c2cc(NC(=O)OC(C)(C)C)c(cc2)C)cc(OC)c(OC)c1
0.263941	Fc1c(NC(=O)c2cc(NC(=O)OC(C)(C)C)c(cc2)C)cc(OC)c(OC)c1
0.26378	Clc1cc(O)c(cc1)C(=O)Nc2cc(c(NC(=O)C)cc2)C
0.26378	Clc1cc(O)c(cc1)C(=O)Nc2cc(c(NC(=O)C)cc2)C
0.26378	Clc1cc(O)c(cc1)C(=O)Nc2cc(c(NC(=O)C)cc2)C
0.263666	Clc1c(ccc(NC(=O)Cc2cc3c(N(CCC3)C)cc2)c1)C(=O)Nc4cnccc4
0.263514	Brc1c(OCC2=NOC(=C2)C)ccc(c1)C(=O)Nc3cc(c(OCCN4CCCC4)cc3)C
0.263345	Ic1c(cccc1)C(=O)Nc2c(F)ccc(NC(=O)c3c(Br)nc(cc3)C)c2
0.263158	Clc1c(ccc(NC(=O)C(=O)NC2CN(Cc3ccc(cc3)C(F)(F)F)CC2)c1)C(=O)NCc4ncccc4
0.263158	Clc1c(ccc(NC(=O)C(=O)NC2CN(Cc3ccc(cc3)C(F)(F)F)CC2)c1)C(=O)NCc4ncccc4
0.263158	Clc1c(ccc(NC(=O)C(=O)NC2CN(Cc3ccc(cc3)C(F)(F)F)CC2)c1)C(=O)NCc4ncccc4
0.263158	Clc1c(ccc(NC(=O)C(=O)NC2CN(Cc3ccc(cc3)C(F)(F)F)CC2)c1)C(=O)NCc4ncccc4
0.262987	Brc1cc(ccc1)C(=O)Nc2c(ccc(F)c2)C(=O)NC=3SN=C(N3)C=4C=NN(C4)C
0.262987	Brc1cc(ccc1)C(=O)Nc2c(ccc(F)c2)C(=O)NC=3SN=C(N3)C=4C=NN(C4)C
0.262987	Brc1cc(ccc1)C(=O)Nc2c(ccc(F)c2)C(=O)NC=3SN=C(N3)C=4C=NN(C4)C
0.262626	O=C(OC(C)(C)C)N1CC(OCC(=O)Nc2cc(c(c3cnccc3)cc2)C)CC1
0.262626	O=C(OC(C)(C)C)N1CC(OCC(=O)Nc2cc(c(c3cnccc3)cc2)C)CC1
0.262626	O=C(OC(C)(C)C)N1CC(OCC(=O)Nc2cc(c(c3cnccc3)cc2)C)CC1
0.262626	O=C(OC(C)(C)C)N1CC(OCC(=O)Nc2cc(c(c3cnccc3)cc2)C)CC1
0.262626	O=C(OC(C)(C)C)N1CC(OCC(=O)Nc2cc(c(c3cnccc3)cc2)C)CC1
0.262626	O=C(OC(C)(C)C)N1CC(OCC(=O)Nc2cc(c(c3cnccc3)cc2)C)CC1
0.262626	O=C(OC(C)(C)C)N1CC(OCC(=O)Nc2cc(c(c3cnccc3)cc2)C)CC1
0.262626	O=C(OC(C)(C)C)N1CC(OCC(=O)Nc2cc(c(c3cnccc3)cc2)C)CC1
0.262626	O=C(OC(C)(C)C)N1CC(OCC(=O)Nc2cc(c(c3cnccc3)cc2)C)CC1
0.262626	O=C(OC(C)(C)C)N1CC(OCC(=O)Nc2cc(c(c3cnccc3)cc2)C)CC1
0.26259	Brc1cc(ccc1)C(=O)Nc2c(ccc(F)c2)C(=O)Nc3cc(OCc4ccc(Cl)cc4)ccc3
0.26259	Brc1cc(ccc1)C(=O)Nc2c(ccc(F)c2)C(=O)Nc3cc(OCc4ccc(Cl)cc4)ccc3
0.26259	Brc1cc(ccc1)C(=O)Nc2c(ccc(F)c2)C(=O)Nc3cc(OCc4ccc(Cl)cc4)ccc3
0.26259	Brc1cc(ccc1)C(=O)Nc2c(ccc(F)c2)C(=O)Nc3cc(OCc4ccc(Cl)cc4)ccc3
0.26259	Brc1cc(ccc1)C(=O)Nc2c(ccc(F)c2)C(=O)Nc3cc(OCc4ccc(Cl)cc4)ccc3
0.26259	Brc1cc(ccc1)C(=O)Nc2c(ccc(F)c2)C(=O)Nc3cc(OCc4ccc(Cl)cc4)ccc3
0.26259	Brc1cc(ccc1)C(=O)Nc2c(ccc(F)c2)C(=O)Nc3cc(OCc4ccc(Cl)cc4)ccc3
0.26259	Brc1cc(ccc1)C(=O)Nc2c(ccc(F)c2)C(=O)Nc3cc(OCc4ccc(Cl)cc4)ccc3
0.26259	Brc1cc(ccc1)C(=O)Nc2c(ccc(F)c2)C(=O)Nc3cc(OCc4ccc(Cl)cc4)ccc3
0.26259	Brc1cc(ccc1)C(=O)Nc2c(ccc(F)c2)C(=O)Nc3cc(OCc4ccc(Cl)cc4)ccc3
0.262238	Clc1cc(c(cc1)CN2CCN(C(=O)C=3N=C(SC3)c4ccccc4)CC2)C
0.262238	Clc1cc(c(cc1)CN2CCN(C(=O)C=3N=C(SC3)c4ccccc4)CC2)C
0.262238	Clc1cc(c(cc1)CN2CCN(C(=O)C=3N=C(SC3)c4ccccc4)CC2)C
0.262238	Clc1cc(c(cc1)CN2CCN(C(=O)C=3N=C(SC3)c4ccccc4)CC2)C
0.262238	Clc1cc(c(cc1)CN2CCN(C(=O)C=3N=C(SC3)c4ccccc4)CC2)C
0.262238	Clc1cc(c(cc1)CN2CCN(C(=O)C=3N=C(SC3)c4ccccc4)CC2)C
0.262238	Clc1cc(c(cc1)CN2CCN(C(=O)C=3N=C(SC3)c4ccccc4)CC2)C
0.262238	Clc1cc(c(cc1)CN2CCN(C(=O)C=3N=C(SC3)c4ccccc4)CC2)C
0.262238	Clc1cc(c(cc1)CN2CCN(C(=O)C=3N=C(SC3)c4ccccc4)CC2)C
0.262238	Clc1cc(c(cc1)CN2CCN(C(=O)C=3N=C(SC3)c4ccccc4)CC2)C
0.262172	S1C(=NN=C1C2=NOC=C2)NC(=O)c3ccc(cc3)CN4CCSCC4
0.262172	S1C(=NN=C1C2=NOC=C2)NC(=O)c3ccc(cc3)CN4CCSCC4
0.262172	S1C(=NN=C1C2=NOC=C2)NC(=O)c3ccc(cc3)CN4CCSCC4
0.262172	S1C(=NN=C1C2=NOC=C2)NC(=O)c3ccc(cc3)CN4CCSCC4
0.262172	S1C(=NN=C1C2=NOC=C2)NC(=O)c3ccc(cc3)CN4CCSCC4
0.262172	S1C(=NN=C1C2=NOC=C2)NC(=O)c3ccc(cc3)CN4CCSCC4
0.262172	S1C(=NN=C1C2=NOC=C2)NC(=O)c3ccc(cc3)CN4CCSCC4
0.262172	S1C(=NN=C1C2=NOC=C2)NC(=O)c3ccc(cc3)CN4CCSCC4
0.262172	S1C(=NN=C1C2=NOC=C2)NC(=O)c3ccc(cc3)CN4CCSCC4
0.262172	S1C(=NN=C1C2=NOC=C2)NC(=O)c3ccc(cc3)CN4CCSCC4
0.261905	Clc1cc(N2N=CC=C2)c(NC(=O)c3cc(NC(=O)OC(C)(C)C)c(cc3)C)cc1
0.261905	Clc1cc(N2N=CC=C2)c(NC(=O)c3cc(NC(=O)OC(C)(C)C)c(cc3)C)cc1
0.261905	Clc1cc(N2N=CC=C2)c(NC(=O)c3cc(NC(=O)OC(C)(C)C)c(cc3)C)cc1
0.261905	Clc1cc(N2N=CC=C2)c(NC(=O)c3cc(NC(=O)OC(C)(C)C)c(cc3)C)cc1
0.261905	Clc1cc(N2N=CC=C2)c(NC(=O)c3cc(NC(=O)OC(C)(C)C)c(cc3)C)cc1
0.261905	Clc1cc(N2N=CC=C2)c(NC(=O)c3cc(NC(=O)OC(C)(C)C)c(cc3)C)cc1
0.261818	S1C(=NC(c2ccc(NC(=O)CC)cc2)=C1)NC(=O)c3cc(N4C=CC=C4)ccc3
0.261745	FC(F)(F)c1cc(ccc1)CN2CCC(NC(=O)c3cc(OC)c(OCc4cnccc4)cc3)CC2
0.261745	FC(F)(F)c1cc(ccc1)CN2CCC(NC(=O)c3cc(OC)c(OCc4cnccc4)cc3)CC2
0.261745	FC(F)(F)c1cc(ccc1)CN2CCC(NC(=O)c3cc(OC)c(OCc4cnccc4)cc3)CC2
0.261745	FC(F)(F)c1cc(ccc1)CN2CCC(NC(=O)c3cc(OC)c(OCc4cnccc4)cc3)CC2
0.261649	O=C(Nc1cc(c(c2cnccc2)cc1)C)C3C(OC(C3C)C)C
0.261649	O=C(Nc1cc(c(c2cnccc2)cc1)C)C3C(OC(C3C)C)C
0.261649	O=C(Nc1cc(c(c2cnccc2)cc1)C)C3C(OC(C3C)C)C
0.261649	O=C(Nc1cc(c(c2cnccc2)cc1)C)C3C(OC(C3C)C)C
0.261649	O=C(Nc1cc(c(c2cnccc2)cc1)C)C3C(OC(C3C)C)C
0.261649	O=C(Nc1cc(c(c2cnccc2)cc1)C)C3C(OC(C3C)C)C
0.261649	O=C(Nc1cc(c(c2cnccc2)cc1)C)C3C(OC(C3C)C)C
0.261649	O=C(Nc1cc(c(c2cnccc2)cc1)C)C3C(OC(C3C)C)C
0.261649	O=C(Nc1cc(c(c2cnccc2)cc1)C)C3C(OC(C3C)C)C
0.261649	O=C(Nc1cc(c(c2cnccc2)cc1)C)C3C(OC(C3C)C)C
0.261649	S1C(=NC=C1C)c2cc(ccc2)C(=O)Nc3ccc(OCc4nccnc4)cc3
0.261649	S1C(=NC=C1C)c2cc(ccc2)C(=O)Nc3ccc(OCc4nccnc4)cc3
0.261649	S1C(=NC=C1C)c2cc(ccc2)C(=O)Nc3ccc(OCc4nccnc4)cc3
0.261649	S1C(=NC=C1C)c2cc(ccc2)C(=O)Nc3ccc(OCc4nccnc4)cc3
0.261649	S1C(=NC=C1C)c2cc(ccc2)C(=O)Nc3ccc(OCc4nccnc4)cc3
0.261649	S1C(=NC=C1C)c2cc(ccc2)C(=O)Nc3ccc(OCc4nccnc4)cc3
0.261649	S1C(=NC=C1C)c2cc(ccc2)C(=O)Nc3ccc(OCc4nccnc4)cc3
0.261649	S1C(=NC=C1C)c2cc(ccc2)C(=O)Nc3ccc(OCc4nccnc4)cc3
0.261438	Clc1c(Nc2c(cccc2)C(=O)NC=3SC=C(N3)C=4NC=CC4)c(Cl)ccc1C
0.261398	O=C1N2C(=NC=C1C(=O)Nc3cc(c(c4cnccc4)cc3)C)C=CC(=C2)C
0.261398	O=C1N2C(=NC=C1C(=O)Nc3cc(c(c4cnccc4)cc3)C)C=CC(=C2)C
0.261398	O=C1N2C(=NC=C1C(=O)Nc3cc(c(c4cnccc4)cc3)C)C=CC(=C2)C
0.261398	O=C1N2C(=NC=C1C(=O)Nc3cc(c(c4cnccc4)cc3)C)C=CC(=C2)C
0.261398	O=C1N2C(=NC=C1C(=O)Nc3cc(c(c4cnccc4)cc3)C)C=CC(=C2)C
0.261398	O=C1N2C(=NC=C1C(=O)Nc3cc(c(c4cnccc4)cc3)C)C=CC(=C2)C
0.261398	O=C1N2C(=NC=C1C(=O)Nc3cc(c(c4cnccc4)cc3)C)C=CC(=C2)C
0.261398	O=C1N2C(=NC=C1C(=O)Nc3cc(c(c4cnccc4)cc3)C)C=CC(=C2)C
0.261398	O=C1N2C(=NC=C1C(=O)Nc3cc(c(c4cnccc4)cc3)C)C=CC(=C2)C
0.261398	O=C1N2C(=NC=C1C(=O)Nc3cc(c(c4cnccc4)cc3)C)C=CC(=C2)C
0.261194	O=C(Nc1cc(NC(=O)C)c(cc1)C)C(=O)Nc2ccc(cc2)C=3OC(=NN3)N(C)C
0.261029	Fc1ccc(cc1)C(=O)Nc2ccc(cc2)CNC(=O)c3c(cc(N4C=NC=C4)cc3)C
0.261029	Fc1ccc(cc1)C(=O)Nc2ccc(cc2)CNC(=O)c3c(cc(N4C=NC=C4)cc3)C
0.261029	Fc1ccc(cc1)C(=O)Nc2ccc(cc2)CNC(=O)c3c(cc(N4C=NC=C4)cc3)C
0.261029	Fc1ccc(cc1)C(=O)Nc2ccc(cc2)CNC(=O)c3c(cc(N4C=NC=C4)cc3)C
0.261029	Fc1ccc(cc1)C(=O)Nc2ccc(cc2)CNC(=O)c3c(cc(N4C=NC=C4)cc3)C
0.261029	Fc1ccc(cc1)C(=O)Nc2ccc(cc2)CNC(=O)c3c(cc(N4C=NC=C4)cc3)C
0.261029	Fc1ccc(cc1)C(=O)Nc2ccc(cc2)CNC(=O)c3c(cc(N4C=NC=C4)cc3)C
0.261029	Fc1ccc(cc1)C(=O)Nc2ccc(cc2)CNC(=O)c3c(cc(N4C=NC=C4)cc3)C
0.261029	Fc1ccc(cc1)C(=O)Nc2ccc(cc2)CNC(=O)c3c(cc(N4C=NC=C4)cc3)C
0.261029	Fc1ccc(cc1)C(=O)Nc2ccc(cc2)CNC(=O)c3c(cc(N4C=NC=C4)cc3)C
0.261029	Brc1c(NC(=O)c2cnc(N3CCCCCC3)cc2)cc(N4CCOCC4)cc1
0.26087	Clc1cc(OCC=2ON=C(N2)c3cc(NC(=O)CN4CCOCC4)ccc3)c(cc1)C
0.26087	Clc1cc(OCC=2ON=C(N2)c3cc(NC(=O)CN4CCOCC4)ccc3)c(cc1)C
0.26087	Clc1cc(OCC=2ON=C(N2)c3cc(NC(=O)CN4CCOCC4)ccc3)c(cc1)C
0.26087	Clc1cc(OCC=2ON=C(N2)c3cc(NC(=O)CN4CCOCC4)ccc3)c(cc1)C
0.26087	Clc1cc(OCC=2ON=C(N2)c3cc(NC(=O)CN4CCOCC4)ccc3)c(cc1)C
0.26087	Clc1cc(OCC=2ON=C(N2)c3cc(NC(=O)CN4CCOCC4)ccc3)c(cc1)C
0.26087	Clc1cc(OCC=2ON=C(N2)c3cc(NC(=O)CN4CCOCC4)ccc3)c(cc1)C
0.26087	Clc1cc(OCC=2ON=C(N2)c3cc(NC(=O)CN4CCOCC4)ccc3)c(cc1)C
0.26087	Clc1cc(OCC=2ON=C(N2)c3cc(NC(=O)CN4CCOCC4)ccc3)c(cc1)C
0.26087	Clc1cc(OCC=2ON=C(N2)c3cc(NC(=O)CN4CCOCC4)ccc3)c(cc1)C
0.26087	O=C(Nc1ccc(cc1)C=2OC(C(=O)N)=CC2)C(=O)Nc3ccc(cc3)CN4CCN(CC4)CC
0.26087	O=C(Nc1ccc(cc1)C=2OC(C(=O)N)=CC2)C(=O)Nc3ccc(cc3)CN4CCN(CC4)CC
0.26087	O=C(Nc1ccc(cc1)C=2OC(C(=O)N)=CC2)C(=O)Nc3ccc(cc3)CN4CCN(CC4)CC
0.26087	O=C(Nc1ccc(cc1)C=2OC(C(=O)N)=CC2)C(=O)Nc3ccc(cc3)CN4CCN(CC4)CC
0.26087	O=C(Nc1ccc(cc1)C=2OC(C(=O)N)=CC2)C(=O)Nc3ccc(cc3)CN4CCN(CC4)CC
0.26087	O=C(Nc1ccc(cc1)C=2OC(C(=O)N)=CC2)C(=O)Nc3ccc(cc3)CN4CCN(CC4)CC
0.26087	O=C(Nc1ccc(cc1)C=2OC(C(=O)N)=CC2)C(=O)Nc3ccc(cc3)CN4CCN(CC4)CC
0.26087	O=C(Nc1ccc(cc1)C=2OC(C(=O)N)=CC2)C(=O)Nc3ccc(cc3)CN4CCN(CC4)CC
0.26087	O=C(Nc1ccc(cc1)C=2OC(C(=O)N)=CC2)C(=O)Nc3ccc(cc3)CN4CCN(CC4)CC
0.26087	O=C(Nc1ccc(cc1)C=2OC(C(=O)N)=CC2)C(=O)Nc3ccc(cc3)CN4CCN(CC4)CC
0.260714	Clc1c(ccc(c1)CNc2c(ccc(NC(=O)C3CC3)c2)C)C(=O)OCC
0.260714	Clc1c(ccc(c1)CNc2c(ccc(NC(=O)C3CC3)c2)C)C(=O)OCC
0.260714	Clc1c(ccc(c1)CNc2c(ccc(NC(=O)C3CC3)c2)C)C(=O)OCC
0.260714	Clc1c(ccc(c1)CNc2c(ccc(NC(=O)C3CC3)c2)C)C(=O)OCC
0.260714	Clc1c(ccc(c1)CNc2c(ccc(NC(=O)C3CC3)c2)C)C(=O)OCC
0.260714	Clc1c(ccc(c1)CNc2c(ccc(NC(=O)C3CC3)c2)C)C(=O)OCC
0.260714	Clc1c(ccc(c1)CNc2c(ccc(NC(=O)C3CC3)c2)C)C(=O)OCC
0.260714	Clc1c(ccc(c1)CNc2c(ccc(NC(=O)C3CC3)c2)C)C(=O)OCC
0.260714	Clc1c(ccc(c1)CNc2c(ccc(NC(=O)C3CC3)c2)C)C(=O)OCC
0.260714	Clc1c(ccc(c1)CNc2c(ccc(NC(=O)C3CC3)c2)C)C(=O)OCC
0.260536	O=C(Nc1ccc(cc1)C)c2cnc(N3CC(CN(CC3)C)CC)cc2
0.260536	O=C(Nc1ccc(cc1)C)c2cnc(N3CC(CN(CC3)C)CC)cc2
0.260536	S1C=C(c2ncc(cc2)CN3CCN(C(=O)C4=COC=C4)CC3)C=C1
0.260536	S1C=C(c2ncc(cc2)CN3CCN(C(=O)C4=COC=C4)CC3)C=C1
0.260536	S1C=C(c2ncc(cc2)CN3CCN(C(=O)C4=COC=C4)CC3)C=C1
0.260536	S1C=C(c2ncc(cc2)CN3CCN(C(=O)C4=COC=C4)CC3)C=C1
0.260536	S1C=C(c2ncc(cc2)CN3CCN(C(=O)C4=COC=C4)CC3)C=C1
0.260536	S1C=C(c2ncc(cc2)CN3CCN(C(=O)C4=COC=C4)CC3)C=C1
0.260536	S1C=C(c2ncc(cc2)CN3CCN(C(=O)C4=COC=C4)CC3)C=C1
0.260536	O=C(Nc1ccc(cc1)Cc2ccncc2)c3c(cc(N4C=NC=C4)cc3)C
0.260536	O=C(Nc1ccc(cc1)Cc2ccncc2)c3c(cc(N4C=NC=C4)cc3)C
0.260536	O=C(Nc1ccc(cc1)Cc2ccncc2)c3c(cc(N4C=NC=C4)cc3)C
0.260417	Clc1c(cccc1)CN(C(=O)c2cc(Nc3nc(ccn3)C)ccc2)CCCC
0.260163	Clc1c(NC(=O)c2nc(ccc2)C(=O)NC)cc(cc1)C
0.260163	Clc1c(NC(=O)c2nc(ccc2)C(=O)NC)cc(cc1)C
0.260163	Clc1c(NC(=O)c2nc(ccc2)C(=O)NC)cc(cc1)C
0.260163	Clc1c(NC(=O)c2nc(ccc2)C(=O)NC)cc(cc1)C
0.260163	Clc1c(NC(=O)c2nc(ccc2)C(=O)NC)cc(cc1)C
0.260073	Clc1c(cc(NC(=O)c2cc(NC(=O)OC(C)(C)C)c(cc2)C)c(OC)c1)C
0.260073	Clc1c(cc(NC(=O)c2cc(NC(=O)OC(C)(C)C)c(cc2)C)c(OC)c1)C
0.260073	Clc1c(cc(NC(=O)c2cc(NC(=O)OC(C)(C)C)c(cc2)C)c(OC)c1)C
0.260073	Clc1c(cc(NC(=O)c2cc(NC(=O)OC(C)(C)C)c(cc2)C)c(OC)c1)C
0.260073	Clc1c(cc(NC(=O)c2cc(NC(=O)OC(C)(C)C)c(cc2)C)c(OC)c1)C
0.260073	Clc1c(cc(NC(=O)c2cc(NC(=O)OC(C)(C)C)c(cc2)C)c(OC)c1)C
0.260073	Clc1c(cc(NC(=O)c2cc(NC(=O)OC(C)(C)C)c(cc2)C)c(OC)c1)C
0.260073	Clc1c(cc(NC(=O)c2cc(NC(=O)OC(C)(C)C)c(cc2)C)c(OC)c1)C
0.260073	Clc1c(cc(NC(=O)c2cc(NC(=O)OC(C)(C)C)c(cc2)C)c(OC)c1)C
0.260073	Clc1c(cc(NC(=O)c2cc(NC(=O)OC(C)(C)C)c(cc2)C)c(OC)c1)C
0.260073	S1C=C(c2ncc(cc2)CNCc3cc(NC(=O)CCN4CCOCC4)ccc3)C=C1
0.260073	S1C=C(c2ncc(cc2)CNCc3cc(NC(=O)CCN4CCOCC4)ccc3)C=C1
0.260073	S1C=C(c2ncc(cc2)CNCc3cc(NC(=O)CCN4CCOCC4)ccc3)C=C1
0.260073	S1C=C(c2ncc(cc2)CNCc3cc(NC(=O)CCN4CCOCC4)ccc3)C=C1
0.260073	S1C=C(c2ncc(cc2)CNCc3cc(NC(=O)CCN4CCOCC4)ccc3)C=C1
0.260073	S1C=C(c2ncc(cc2)CNCc3cc(NC(=O)CCN4CCOCC4)ccc3)C=C1
0.260073	S1C=C(c2ncc(cc2)CNCc3cc(NC(=O)CCN4CCOCC4)ccc3)C=C1
0.260073	S1C=C(c2ncc(cc2)CNCc3cc(NC(=O)CCN4CCOCC4)ccc3)C=C1
0.260073	S1C=C(c2ncc(cc2)CNCc3cc(NC(=O)CCN4CCOCC4)ccc3)C=C1
0.260073	S1C=C(c2ncc(cc2)CNCc3cc(NC(=O)CCN4CCOCC4)ccc3)C=C1
0.259843	Clc1ncc(cc1)CN2CCN(C(=O)c3cc(Cl)c(Cl)cc3)CC2
0.259843	Clc1ncc(cc1)CN2CCN(C(=O)c3cc(Cl)c(Cl)cc3)CC2
0.259843	Clc1ncc(cc1)CN2CCN(C(=O)c3cc(Cl)c(Cl)cc3)CC2
0.259843	Clc1ncc(cc1)CN2CCN(C(=O)c3cc(Cl)c(Cl)cc3)CC2
0.259843	Clc1ncc(cc1)CN2CCN(C(=O)c3cc(Cl)c(Cl)cc3)CC2
0.259843	Clc1ncc(cc1)CN2CCN(C(=O)c3cc(Cl)c(Cl)cc3)CC2
0.259843	Clc1ncc(cc1)CN2CCN(C(=O)c3cc(Cl)c(Cl)cc3)CC2
0.259843	Clc1ncc(cc1)CN2CCN(C(=O)c3cc(Cl)c(Cl)cc3)CC2
0.259843	Clc1ncc(cc1)CN2CCN(C(=O)c3cc(Cl)c(Cl)cc3)CC2
0.259843	Clc1ncc(cc1)CN2CCN(C(=O)c3cc(Cl)c(Cl)cc3)CC2
0.259819	O=C(Nc1cc(c(c2cnccc2)cc1)C)c3c(nc4N(N=Cc4c3)C(C)C)C
0.259819	O=C(Nc1cc(c(c2cnccc2)cc1)C)c3c(nc4N(N=Cc4c3)C(C)C)C
0.259819	O=C(Nc1cc(c(c2cnccc2)cc1)C)c3c(nc4N(N=Cc4c3)C(C)C)C
0.259819	O=C(Nc1cc(c(c2cnccc2)cc1)C)c3c(nc4N(N=Cc4c3)C(C)C)C
0.259819	O=C(Nc1cc(c(c2cnccc2)cc1)C)c3c(nc4N(N=Cc4c3)C(C)C)C
0.259819	O=C(Nc1cc(c(c2cnccc2)cc1)C)c3c(nc4N(N=Cc4c3)C(C)C)C
0.259819	O=C(Nc1cc(c(c2cnccc2)cc1)C)c3c(nc4N(N=Cc4c3)C(C)C)C
0.259819	O=C(Nc1cc(c(c2cnccc2)cc1)C)c3c(nc4N(N=Cc4c3)C(C)C)C
0.259819	O=C(Nc1cc(c(c2cnccc2)cc1)C)c3c(nc4N(N=Cc4c3)C(C)C)C
0.259819	O=C(Nc1cc(c(c2cnccc2)cc1)C)c3c(nc4N(N=Cc4c3)C(C)C)C
0.259804	O=C(Nc1ccc(cc1)CN)c2ccncc2
0.259804	O=C(Nc1ccc(cc1)CN)c2ccncc2
0.259804	O=C(Nc1ccc(cc1)CN)c2ccncc2
0.259804	O=C(Nc1ccc(cc1)CN)c2ccncc2
0.259804	O=C(Nc1ccc(cc1)CN)c2ccncc2
0.259804	O=C(Nc1ccc(cc1)CN)c2ccncc2
0.259804	O=C(Nc1ccc(cc1)CN)c2ccncc2
0.259804	O=C(Nc1ccc(cc1)CN)c2ccncc2
0.259804	O=C(Nc1ccc(cc1)CN)c2ccncc2
0.259804	O=C(Nc1ccc(cc1)CN)c2ccncc2
0.259786	O=C(NNC(=O)C(=O)Nc1ccc(cc1)C2=NNC=C2)c3cc(OC)c(OC(C)C)cc3
0.259786	O=C(NNC(=O)C(=O)Nc1ccc(cc1)C2=NNC=C2)c3cc(OC)c(OC(C)C)cc3
0.259786	O=C(NNC(=O)C(=O)Nc1ccc(cc1)C2=NNC=C2)c3cc(OC)c(OC(C)C)cc3
0.259786	O=C(NNC(=O)C(=O)Nc1ccc(cc1)C2=NNC=C2)c3cc(OC)c(OC(C)C)cc3
0.259786	O=C(NNC(=O)C(=O)Nc1ccc(cc1)C2=NNC=C2)c3cc(OC)c(OC(C)C)cc3
0.259786	O=C(NNC(=O)C(=O)Nc1ccc(cc1)C2=NNC=C2)c3cc(OC)c(OC(C)C)cc3
0.259786	O=C(NNC(=O)C(=O)Nc1ccc(cc1)C2=NNC=C2)c3cc(OC)c(OC(C)C)cc3
0.259786	O=C(NNC(=O)C(=O)Nc1ccc(cc1)C2=NNC=C2)c3cc(OC)c(OC(C)C)cc3
0.259786	O=C(NNC(=O)C(=O)Nc1ccc(cc1)C2=NNC=C2)c3cc(OC)c(OC(C)C)cc3
0.259786	O=C(NNC(=O)C(=O)Nc1ccc(cc1)C2=NNC=C2)c3cc(OC)c(OC(C)C)cc3
0.259786	O=C(OC(C)(C)C)N(Cc1cc(NC(=O)c2ccc(cc2)C3=NOC(=N3)C)ccc1)C
0.259786	O=C(OC(C)(C)C)N(Cc1cc(NC(=O)c2ccc(cc2)C3=NOC(=N3)C)ccc1)C
0.259786	O=C(OC(C)(C)C)N(Cc1cc(NC(=O)c2ccc(cc2)C3=NOC(=N3)C)ccc1)C
0.259786	O=C(OC(C)(C)C)N(Cc1cc(NC(=O)c2ccc(cc2)C3=NOC(=N3)C)ccc1)C
0.259786	O=C(OC(C)(C)C)N(Cc1cc(NC(=O)c2ccc(cc2)C3=NOC(=N3)C)ccc1)C
0.259786	O=C(OC(C)(C)C)N(Cc1cc(NC(=O)c2ccc(cc2)C3=NOC(=N3)C)ccc1)C
0.259786	O=C(OC(C)(C)C)N(Cc1cc(NC(=O)c2ccc(cc2)C3=NOC(=N3)C)ccc1)C
0.259786	O=C(OC(C)(C)C)N(Cc1cc(NC(=O)c2ccc(cc2)C3=NOC(=N3)C)ccc1)C
0.259786	O=C(OC(C)(C)C)N(Cc1cc(NC(=O)c2ccc(cc2)C3=NOC(=N3)C)ccc1)C
0.259786	O=C(OC(C)(C)C)N(Cc1cc(NC(=O)c2ccc(cc2)C3=NOC(=N3)C)ccc1)C
0.25974	O=C(Nc1c(ccc(NC(=O)C2CC2)c1)C)C=C
0.25974	O=C(Nc1c(ccc(NC(=O)C2CC2)c1)C)C=C
0.25974	O=C(Nc1c(ccc(NC(=O)C2CC2)c1)C)C=C
0.25974	O=C(Nc1c(ccc(NC(=O)C2CC2)c1)C)C=C
0.25974	O=C(Nc1c(ccc(NC(=O)C2CC2)c1)C)C=C
0.25974	O=C(Nc1c(ccc(NC(=O)C2CC2)c1)C)C=C
0.25974	O=C(Nc1c(ccc(NC(=O)C2CC2)c1)C)C=C
0.25974	O=C(Nc1c(ccc(NC(=O)C2CC2)c1)C)C=C
0.25974	O=C(Nc1c(ccc(NC(=O)C2CC2)c1)C)C=C
0.25974	O=C(Nc1c(ccc(NC(=O)C2CC2)c1)C)C=C
0.259649	O=C(OC(C)(C)C)Nc1c(ccc(c1)C(=O)NNc2nccnc2C(C)C)C
0.259649	O=C(OC(C)(C)C)Nc1c(ccc(c1)C(=O)NNc2nccnc2C(C)C)C
0.259649	O=C(OC(C)(C)C)Nc1c(ccc(c1)C(=O)NNc2nccnc2C(C)C)C
0.259649	O=C(OC(C)(C)C)Nc1c(ccc(c1)C(=O)NNc2nccnc2C(C)C)C
0.259649	O=C(OC(C)(C)C)Nc1c(ccc(c1)C(=O)NNc2nccnc2C(C)C)C
0.259649	O=C(OC(C)(C)C)Nc1c(ccc(c1)C(=O)NNc2nccnc2C(C)C)C
0.259649	O=C(OC(C)(C)C)Nc1c(ccc(c1)C(=O)NNc2nccnc2C(C)C)C
0.259649	O=C(OC(C)(C)C)Nc1c(ccc(c1)C(=O)NNc2nccnc2C(C)C)C
0.259649	O=C(OC(C)(C)C)Nc1c(ccc(c1)C(=O)NNc2nccnc2C(C)C)C
0.259649	O=C(OC(C)(C)C)Nc1c(ccc(c1)C(=O)NNc2nccnc2C(C)C)C
0.259386	Clc1c(NS(=O)(=O)c2ccc(c3ccccc3)cc2)cc(NC(=O)C4=C(ON=C4)C)cc1
[truncated: 8,001 more rows]
