# Supplementary material for: Galileo: Three-dimensional searching in large combinatorial fragment spaces on the example of pharmacophores
Source: J Comput Aided Mol Des. 2022 Nov 24;37(1):1–16. doi: 10.1007/s10822-022-00485-y (PMC10032335; doi:10.1007/s10822-022-00485-y)
Supplement: Supplementary file 4 — Supplementary file 3a [file 10822_2022_485_MOESM3_ESMa.zip › Imatinib_Galileo/16/out_8.csv]

Score	SMILES
0.44856	O=C(Nc1c(OC)ccc(c1)CN2CCN(CC2)C)c3cc(c4ccncc4)ccc3
0.44856	O=C(Nc1c(OC)ccc(c1)CN2CCN(CC2)C)c3cc(c4ccncc4)ccc3
0.44856	O=C(Nc1c(OC)ccc(c1)CN2CCN(CC2)C)c3cc(c4ccncc4)ccc3
0.44856	O=C(Nc1c(OC)ccc(c1)CN2CCN(CC2)C)c3cc(c4ccncc4)ccc3
0.44856	O=C(Nc1c(OC)ccc(c1)CN2CCN(CC2)C)c3cc(c4ccncc4)ccc3
0.44856	O=C(Nc1c(OC)ccc(c1)CN2CCN(CC2)C)c3cc(c4ccncc4)ccc3
0.44856	O=C(Nc1c(OC)ccc(c1)CN2CCN(CC2)C)c3cc(c4ccncc4)ccc3
0.44856	O=C(Nc1c(OC)ccc(c1)CN2CCN(CC2)C)c3cc(c4ccncc4)ccc3
0.44856	O=C(Nc1c(OC)ccc(c1)CN2CCN(CC2)C)c3cc(c4ccncc4)ccc3
0.44856	O=C(Nc1c(OC)ccc(c1)CN2CCN(CC2)C)c3cc(c4ccncc4)ccc3
0.437751	O=C(Nc1c(ccc(c1)CN2CCOCC2)C)c3nc(ncc3)C4CC4
0.437751	O=C(Nc1c(ccc(c1)CN2CCOCC2)C)c3nc(ncc3)C4CC4
0.437751	O=C(Nc1c(ccc(c1)CN2CCOCC2)C)c3nc(ncc3)C4CC4
0.423077	Fc1cc(c2ncccc2)cc(c1)C(=O)Nc3c(OC)ccc(c3)CN4CCN(CC4)C
0.423077	Fc1cc(c2ncccc2)cc(c1)C(=O)Nc3c(OC)ccc(c3)CN4CCN(CC4)C
0.423077	Fc1cc(c2ncccc2)cc(c1)C(=O)Nc3c(OC)ccc(c3)CN4CCN(CC4)C
0.415584	O=C(Nc1c(OC)ccc(c1)CN2CCN(CC2)C)c3ccncc3
0.415584	O=C(Nc1c(OC)ccc(c1)CN2CCN(CC2)C)c3ccncc3
0.415584	O=C(Nc1c(OC)ccc(c1)CN2CCN(CC2)C)c3ccncc3
0.415584	O=C(Nc1c(OC)ccc(c1)CN2CCN(CC2)C)c3ccncc3
0.415584	O=C(Nc1c(OC)ccc(c1)CN2CCN(CC2)C)c3ccncc3
0.415584	O=C(Nc1c(OC)ccc(c1)CN2CCN(CC2)C)c3ccncc3
0.415584	O=C(Nc1c(OC)ccc(c1)CN2CCN(CC2)C)c3ccncc3
0.415584	O=C(Nc1c(OC)ccc(c1)CN2CCN(CC2)C)c3ccncc3
0.415584	O=C(Nc1c(OC)ccc(c1)CN2CCN(CC2)C)c3ccncc3
0.415584	O=C(Nc1c(OC)ccc(c1)CN2CCN(CC2)C)c3ccncc3
0.410042	O=C(OC)Nc1ccc(cc1)C(=O)Nc2c(OC)ccc(c2)CN3CCN(CC3)C
0.410042	O=C(OC)Nc1ccc(cc1)C(=O)Nc2c(OC)ccc(c2)CN3CCN(CC3)C
0.410042	O=C(OC)Nc1ccc(cc1)C(=O)Nc2c(OC)ccc(c2)CN3CCN(CC3)C
0.410042	O=C(OC)Nc1ccc(cc1)C(=O)Nc2c(OC)ccc(c2)CN3CCN(CC3)C
0.410042	O=C(OC)Nc1ccc(cc1)C(=O)Nc2c(OC)ccc(c2)CN3CCN(CC3)C
0.410042	O=C(OC)Nc1ccc(cc1)C(=O)Nc2c(OC)ccc(c2)CN3CCN(CC3)C
0.410042	O=C(OC)Nc1ccc(cc1)C(=O)Nc2c(OC)ccc(c2)CN3CCN(CC3)C
0.410042	O=C(OC)Nc1ccc(cc1)C(=O)Nc2c(OC)ccc(c2)CN3CCN(CC3)C
0.410042	O=C(OC)Nc1ccc(cc1)C(=O)Nc2c(OC)ccc(c2)CN3CCN(CC3)C
0.410042	O=C(OC)Nc1ccc(cc1)C(=O)Nc2c(OC)ccc(c2)CN3CCN(CC3)C
0.392694	O=C(O)Cc1cc(NC(=O)c2ccc(cc2)CN3CCN(CC3)C)ccc1
0.392694	O=C(O)Cc1cc(NC(=O)c2ccc(cc2)CN3CCN(CC3)C)ccc1
0.392694	O=C(O)Cc1cc(NC(=O)c2ccc(cc2)CN3CCN(CC3)C)ccc1
0.392694	O=C(O)Cc1cc(NC(=O)c2ccc(cc2)CN3CCN(CC3)C)ccc1
0.392694	O=C(O)Cc1cc(NC(=O)c2ccc(cc2)CN3CCN(CC3)C)ccc1
0.392694	O=C(O)Cc1cc(NC(=O)c2ccc(cc2)CN3CCN(CC3)C)ccc1
0.392694	O=C(O)Cc1cc(NC(=O)c2ccc(cc2)CN3CCN(CC3)C)ccc1
0.392694	O=C(O)Cc1cc(NC(=O)c2ccc(cc2)CN3CCN(CC3)C)ccc1
0.392694	O=C(O)Cc1cc(NC(=O)c2ccc(cc2)CN3CCN(CC3)C)ccc1
0.392694	O=C(O)Cc1cc(NC(=O)c2ccc(cc2)CN3CCN(CC3)C)ccc1
0.392308	Brc1cc(NC(=O)c2cc(NC(=O)OC(C)(C)C)c(cc2)C)c(cc1)CN3CCN(Cc4ccccc4)CC3
0.392308	Brc1cc(NC(=O)c2cc(NC(=O)OC(C)(C)C)c(cc2)C)c(cc1)CN3CCN(Cc4ccccc4)CC3
0.392308	Brc1cc(NC(=O)c2cc(NC(=O)OC(C)(C)C)c(cc2)C)c(cc1)CN3CCN(Cc4ccccc4)CC3
0.392308	Brc1cc(NC(=O)c2cc(NC(=O)OC(C)(C)C)c(cc2)C)c(cc1)CN3CCN(Cc4ccccc4)CC3
0.392308	Brc1cc(NC(=O)c2cc(NC(=O)OC(C)(C)C)c(cc2)C)c(cc1)CN3CCN(Cc4ccccc4)CC3
0.392308	Brc1cc(NC(=O)c2cc(NC(=O)OC(C)(C)C)c(cc2)C)c(cc1)CN3CCN(Cc4ccccc4)CC3
0.392308	Brc1cc(NC(=O)c2cc(NC(=O)OC(C)(C)C)c(cc2)C)c(cc1)CN3CCN(Cc4ccccc4)CC3
0.38565	O=C(O)CCc1cc(NC(=O)c2ccc(cc2)CN3CCN(CC3)C)ccc1
0.38565	O=C(O)CCc1cc(NC(=O)c2ccc(cc2)CN3CCN(CC3)C)ccc1
0.38565	O=C(O)CCc1cc(NC(=O)c2ccc(cc2)CN3CCN(CC3)C)ccc1
0.38565	O=C(O)CCc1cc(NC(=O)c2ccc(cc2)CN3CCN(CC3)C)ccc1
0.38565	O=C(O)CCc1cc(NC(=O)c2ccc(cc2)CN3CCN(CC3)C)ccc1
0.38565	O=C(O)CCc1cc(NC(=O)c2ccc(cc2)CN3CCN(CC3)C)ccc1
0.38565	O=C(O)CCc1cc(NC(=O)c2ccc(cc2)CN3CCN(CC3)C)ccc1
0.38565	O=C(O)CCc1cc(NC(=O)c2ccc(cc2)CN3CCN(CC3)C)ccc1
0.38565	O=C(O)CCc1cc(NC(=O)c2ccc(cc2)CN3CCN(CC3)C)ccc1
0.38565	O=C(O)CCc1cc(NC(=O)c2ccc(cc2)CN3CCN(CC3)C)ccc1
0.368627	Fc1c(c2cncc(c2)C(=O)Nc3c(ccc(NC(=O)C)c3)C)cccc1
0.353191	O=C(Nc1c(ccc(NC(=O)C)c1)C)c2cc(c(cc2)CC)CC
0.353191	O=C(Nc1c(ccc(NC(=O)C)c1)C)c2cc(c(cc2)CC)CC
0.353191	O=C(Nc1c(ccc(NC(=O)C)c1)C)c2cc(c(cc2)CC)CC
0.353191	O=C(Nc1c(ccc(NC(=O)C)c1)C)c2cc(c(cc2)CC)CC
0.353191	O=C(Nc1c(ccc(NC(=O)C)c1)C)c2cc(c(cc2)CC)CC
0.353191	O=C(Nc1c(ccc(NC(=O)C)c1)C)c2cc(c(cc2)CC)CC
0.353191	O=C(Nc1c(ccc(NC(=O)C)c1)C)c2cc(c(cc2)CC)CC
0.352227	O=C(Nc1c(cc(OCc2cnccc2)cc1)C)c3ccc(OC4CC4)cc3
0.352227	O=C(Nc1c(cc(OCc2cnccc2)cc1)C)c3ccc(OC4CC4)cc3
0.352227	O=C(Nc1c(cc(OCc2cnccc2)cc1)C)c3ccc(OC4CC4)cc3
0.352227	O=C(Nc1c(cc(OCc2cnccc2)cc1)C)c3ccc(OC4CC4)cc3
0.352227	O=C(Nc1c(cc(OCc2cnccc2)cc1)C)c3ccc(OC4CC4)cc3
0.352227	O=C(Nc1c(cc(OCc2cnccc2)cc1)C)c3ccc(OC4CC4)cc3
0.352227	O=C(Nc1c(cc(OCc2cnccc2)cc1)C)c3ccc(OC4CC4)cc3
0.352227	O=C(Nc1c(cc(OCc2cnccc2)cc1)C)c3ccc(OC4CC4)cc3
0.352227	O=C(Nc1c(cc(OCc2cnccc2)cc1)C)c3ccc(OC4CC4)cc3
0.352227	O=C(Nc1c(cc(OCc2cnccc2)cc1)C)c3ccc(OC4CC4)cc3
0.349138	FC(F)(F)c1cc(ccc1)C(=O)Nc2cc(NC)c(cc2)C
0.349138	FC(F)(F)c1cc(ccc1)C(=O)Nc2cc(NC)c(cc2)C
0.349138	FC(F)(F)c1cc(ccc1)C(=O)Nc2cc(NC)c(cc2)C
0.349138	FC(F)(F)c1cc(ccc1)C(=O)Nc2cc(NC)c(cc2)C
0.349138	FC(F)(F)c1cc(ccc1)C(=O)Nc2cc(NC)c(cc2)C
0.349138	FC(F)(F)c1cc(ccc1)C(=O)Nc2cc(NC)c(cc2)C
0.349138	FC(F)(F)c1cc(ccc1)C(=O)Nc2cc(NC)c(cc2)C
0.349138	FC(F)(F)c1cc(ccc1)C(=O)Nc2cc(NC)c(cc2)C
0.349138	FC(F)(F)c1cc(ccc1)C(=O)Nc2cc(NC)c(cc2)C
0.349138	FC(F)(F)c1cc(ccc1)C(=O)Nc2cc(NC)c(cc2)C
0.342742	O=C(Nc1cc(c(cc1)CC)C)c2ccc(cc2)C=3ON=C(N3)C
0.342742	O=C(Nc1cc(c(cc1)CC)C)c2ccc(cc2)C=3ON=C(N3)C
0.342742	O=C(Nc1cc(c(cc1)CC)C)c2ccc(cc2)C=3ON=C(N3)C
0.342742	O=C(Nc1cc(c(cc1)CC)C)c2ccc(cc2)C=3ON=C(N3)C
0.342742	O=C(Nc1cc(c(cc1)CC)C)c2ccc(cc2)C=3ON=C(N3)C
0.342742	O=C(Nc1cc(c(cc1)CC)C)c2ccc(cc2)C=3ON=C(N3)C
0.342742	O=C(Nc1cc(c(cc1)CC)C)c2ccc(cc2)C=3ON=C(N3)C
0.342742	O=C(Nc1cc(c(cc1)CC)C)c2ccc(cc2)C=3ON=C(N3)C
0.342742	O=C(Nc1cc(c(cc1)CC)C)c2ccc(cc2)C=3ON=C(N3)C
0.342742	O=C(Nc1cc(c(cc1)CC)C)c2ccc(cc2)C=3ON=C(N3)C
0.341176	Clc1ccc(c2cncc(c2)C(=O)Nc3c(cccc3)CN4CCSCC4)cc1
0.341176	Clc1ccc(c2cncc(c2)C(=O)Nc3c(cccc3)CN4CCSCC4)cc1
0.341176	Clc1ccc(c2cncc(c2)C(=O)Nc3c(cccc3)CN4CCSCC4)cc1
0.341176	Clc1ccc(c2cncc(c2)C(=O)Nc3c(cccc3)CN4CCSCC4)cc1
0.341176	Clc1ccc(c2cncc(c2)C(=O)Nc3c(cccc3)CN4CCSCC4)cc1
0.341176	Clc1ccc(c2cncc(c2)C(=O)Nc3c(cccc3)CN4CCSCC4)cc1
0.341176	Clc1ccc(c2cncc(c2)C(=O)Nc3c(cccc3)CN4CCSCC4)cc1
0.341176	Clc1ccc(c2cncc(c2)C(=O)Nc3c(cccc3)CN4CCSCC4)cc1
0.341176	Clc1ccc(c2cncc(c2)C(=O)Nc3c(cccc3)CN4CCSCC4)cc1
0.341176	Clc1ccc(c2cncc(c2)C(=O)Nc3c(cccc3)CN4CCSCC4)cc1
0.339768	O=C(Nc1c(ccc(c1)CN2CCOCC2)C)C(Oc3ccc(c4ccccc4)cc3)C
0.339768	O=C(Nc1c(ccc(c1)CN2CCOCC2)C)C(Oc3ccc(c4ccccc4)cc3)C
0.339768	O=C(Nc1c(ccc(c1)CN2CCOCC2)C)C(Oc3ccc(c4ccccc4)cc3)C
0.339768	O=C(Nc1c(ccc(c1)CN2CCOCC2)C)C(Oc3ccc(c4ccccc4)cc3)C
0.339768	O=C(Nc1c(ccc(c1)CN2CCOCC2)C)C(Oc3ccc(c4ccccc4)cc3)C
0.339768	O=C(Nc1c(ccc(c1)CN2CCOCC2)C)C(Oc3ccc(c4ccccc4)cc3)C
0.339768	O=C(Nc1c(ccc(c1)CN2CCOCC2)C)C(Oc3ccc(c4ccccc4)cc3)C
0.339768	O=C(Nc1c(ccc(c1)CN2CCOCC2)C)C(Oc3ccc(c4ccccc4)cc3)C
0.339768	O=C(Nc1c(ccc(c1)CN2CCOCC2)C)C(Oc3ccc(c4ccccc4)cc3)C
0.339768	O=C(Nc1c(ccc(c1)CN2CCOCC2)C)C(Oc3ccc(c4ccccc4)cc3)C
0.338129	O=C(Nc1c(OC)ccc(c1)CN2CCN(CC2)C)C=3C(=O)NC(=CC3)C
0.338129	O=C(Nc1c(OC)ccc(c1)CN2CCN(CC2)C)C=3C(=O)NC(=CC3)C
0.338129	O=C(Nc1c(OC)ccc(c1)CN2CCN(CC2)C)C=3C(=O)NC(=CC3)C
0.337121	O=C(OC(C)(C)C)NCc1nccc(c1)C(=O)Nc2c(ccc(c2)C(=O)Nc3ccccc3)C
0.337121	O=C(OC(C)(C)C)NCc1nccc(c1)C(=O)Nc2c(ccc(c2)C(=O)Nc3ccccc3)C
0.336806	O=C(Nc1cc2c(N(Cc3ccccc3)CC2)cc1)c4ccc(cc4)C=5ON=C(N5)C
0.336806	O=C(Nc1cc2c(N(Cc3ccccc3)CC2)cc1)c4ccc(cc4)C=5ON=C(N5)C
0.336806	O=C(Nc1cc2c(N(Cc3ccccc3)CC2)cc1)c4ccc(cc4)C=5ON=C(N5)C
0.336806	O=C(Nc1cc2c(N(Cc3ccccc3)CC2)cc1)c4ccc(cc4)C=5ON=C(N5)C
0.336806	O=C(Nc1cc2c(N(Cc3ccccc3)CC2)cc1)c4ccc(cc4)C=5ON=C(N5)C
0.336806	O=C(Nc1cc2c(N(Cc3ccccc3)CC2)cc1)c4ccc(cc4)C=5ON=C(N5)C
0.336806	O=C(Nc1cc2c(N(Cc3ccccc3)CC2)cc1)c4ccc(cc4)C=5ON=C(N5)C
0.336806	O=C(Nc1cc2c(N(Cc3ccccc3)CC2)cc1)c4ccc(cc4)C=5ON=C(N5)C
0.336806	O=C(Nc1cc2c(N(Cc3ccccc3)CC2)cc1)c4ccc(cc4)C=5ON=C(N5)C
0.336806	O=C(Nc1cc2c(N(Cc3ccccc3)CC2)cc1)c4ccc(cc4)C=5ON=C(N5)C
0.33463	Brc1c(Cl)ccc(NC(=O)c2nc(ncc2)c3ncccc3)c1
0.33463	Brc1c(Cl)ccc(NC(=O)c2nc(ncc2)c3ncccc3)c1
0.33463	Brc1c(Cl)ccc(NC(=O)c2nc(ncc2)c3ncccc3)c1
0.33463	Brc1c(Cl)ccc(NC(=O)c2nc(ncc2)c3ncccc3)c1
0.33463	Brc1c(Cl)ccc(NC(=O)c2nc(ncc2)c3ncccc3)c1
0.33463	Brc1c(Cl)ccc(NC(=O)c2nc(ncc2)c3ncccc3)c1
0.33463	Brc1c(Cl)ccc(NC(=O)c2nc(ncc2)c3ncccc3)c1
0.33463	Brc1c(Cl)ccc(NC(=O)c2nc(ncc2)c3ncccc3)c1
0.33463	Brc1c(Cl)ccc(NC(=O)c2nc(ncc2)c3ncccc3)c1
0.325397	O=C(N)c1ccc(cc1)CC(=O)Nc2c(OC)ccc(c2)CN3CCN(CC3)C
0.325397	O=C(N)c1ccc(cc1)CC(=O)Nc2c(OC)ccc(c2)CN3CCN(CC3)C
0.325397	O=C(N)c1ccc(cc1)CC(=O)Nc2c(OC)ccc(c2)CN3CCN(CC3)C
0.325397	O=C(N)c1ccc(cc1)CC(=O)Nc2c(OC)ccc(c2)CN3CCN(CC3)C
0.325397	O=C(N)c1ccc(cc1)CC(=O)Nc2c(OC)ccc(c2)CN3CCN(CC3)C
0.325397	O=C(N)c1ccc(cc1)CC(=O)Nc2c(OC)ccc(c2)CN3CCN(CC3)C
0.324042	Fc1ccc(cc1)C(=O)Nc2cc(c(NC(=O)C(=O)N3CCN(Cc4cc(ccc4)C(F)(F)F)CC3)cc2)C(F)(F)F
0.324042	Fc1ccc(cc1)C(=O)Nc2cc(c(NC(=O)C(=O)N3CCN(Cc4cc(ccc4)C(F)(F)F)CC3)cc2)C(F)(F)F
0.324042	Fc1ccc(cc1)C(=O)Nc2cc(c(NC(=O)C(=O)N3CCN(Cc4cc(ccc4)C(F)(F)F)CC3)cc2)C(F)(F)F
0.324042	Fc1ccc(cc1)C(=O)Nc2cc(c(NC(=O)C(=O)N3CCN(Cc4cc(ccc4)C(F)(F)F)CC3)cc2)C(F)(F)F
0.324042	Fc1ccc(cc1)C(=O)Nc2cc(c(NC(=O)C(=O)N3CCN(Cc4cc(ccc4)C(F)(F)F)CC3)cc2)C(F)(F)F
0.324042	Fc1ccc(cc1)C(=O)Nc2cc(c(NC(=O)C(=O)N3CCN(Cc4cc(ccc4)C(F)(F)F)CC3)cc2)C(F)(F)F
0.324042	Fc1ccc(cc1)C(=O)Nc2cc(c(NC(=O)C(=O)N3CCN(Cc4cc(ccc4)C(F)(F)F)CC3)cc2)C(F)(F)F
0.324042	Fc1ccc(cc1)C(=O)Nc2cc(c(NC(=O)C(=O)N3CCN(Cc4cc(ccc4)C(F)(F)F)CC3)cc2)C(F)(F)F
0.324042	Fc1ccc(cc1)C(=O)Nc2cc(c(NC(=O)C(=O)N3CCN(Cc4cc(ccc4)C(F)(F)F)CC3)cc2)C(F)(F)F
0.324042	Fc1ccc(cc1)C(=O)Nc2cc(c(NC(=O)C(=O)N3CCN(Cc4cc(ccc4)C(F)(F)F)CC3)cc2)C(F)(F)F
0.323529	S(c1nnccc1C(=O)Nc2c(ccc(c2)C(=O)Nc3ccccc3)C)Cc4ccccc4
0.323529	S(c1nnccc1C(=O)Nc2c(ccc(c2)C(=O)Nc3ccccc3)C)Cc4ccccc4
0.323529	S(c1nnccc1C(=O)Nc2c(ccc(c2)C(=O)Nc3ccccc3)C)Cc4ccccc4
0.323529	S(c1nnccc1C(=O)Nc2c(ccc(c2)C(=O)Nc3ccccc3)C)Cc4ccccc4
0.323529	S(c1nnccc1C(=O)Nc2c(ccc(c2)C(=O)Nc3ccccc3)C)Cc4ccccc4
0.323529	S(c1nnccc1C(=O)Nc2c(ccc(c2)C(=O)Nc3ccccc3)C)Cc4ccccc4
0.323529	S(c1nnccc1C(=O)Nc2c(ccc(c2)C(=O)Nc3ccccc3)C)Cc4ccccc4
0.323529	S(c1nnccc1C(=O)Nc2c(ccc(c2)C(=O)Nc3ccccc3)C)Cc4ccccc4
0.323529	S(c1nnccc1C(=O)Nc2c(ccc(c2)C(=O)Nc3ccccc3)C)Cc4ccccc4
0.323529	S(c1nnccc1C(=O)Nc2c(ccc(c2)C(=O)Nc3ccccc3)C)Cc4ccccc4
0.320833	O=C(N)c1cc(NCc2cc(c3ccncc3)ccc2)c(cc1)C
0.320833	O=C(N)c1cc(NCc2cc(c3ccncc3)ccc2)c(cc1)C
0.320833	O=C(N)c1cc(NCc2cc(c3ccncc3)ccc2)c(cc1)C
0.320833	O=C(N)c1cc(NCc2cc(c3ccncc3)ccc2)c(cc1)C
0.320833	O=C(N)c1cc(NCc2cc(c3ccncc3)ccc2)c(cc1)C
0.320833	O=C(N)c1cc(NCc2cc(c3ccncc3)ccc2)c(cc1)C
0.320833	O=C(N)c1cc(NCc2cc(c3ccncc3)ccc2)c(cc1)C
0.320833	O=C(N)c1cc(NCc2cc(c3ccncc3)ccc2)c(cc1)C
0.320833	O=C(N)c1cc(NCc2cc(c3ccncc3)ccc2)c(cc1)C
0.320833	O=C(N)c1cc(NCc2cc(c3ccncc3)ccc2)c(cc1)C
0.319672	O=C(Nc1c(cc(OC)c(OC)c1)C)c2cc(c3ccncc3)ccc2
0.319672	O=C(Nc1c(cc(OC)c(OC)c1)C)c2cc(c3ccncc3)ccc2
0.319672	O=C(Nc1c(cc(OC)c(OC)c1)C)c2cc(c3ccncc3)ccc2
0.319672	O=C(Nc1c(cc(OC)c(OC)c1)C)c2cc(c3ccncc3)ccc2
0.319672	O=C(Nc1c(cc(OC)c(OC)c1)C)c2cc(c3ccncc3)ccc2
0.319672	O=C(Nc1c(cc(OC)c(OC)c1)C)c2cc(c3ccncc3)ccc2
0.319672	O=C(Nc1c(cc(OC)c(OC)c1)C)c2cc(c3ccncc3)ccc2
0.319672	O=C(Nc1c(cc(OC)c(OC)c1)C)c2cc(c3ccncc3)ccc2
0.319672	O=C(Nc1c(cc(OC)c(OC)c1)C)c2cc(c3ccncc3)ccc2
0.319672	O=C(Nc1c(cc(OC)c(OC)c1)C)c2cc(c3ccncc3)ccc2
0.317829	Clc1c(Cl)ccc(NC(=O)Nc2cc(ccc2)C(=O)NC3CCN(Cc4cc(Cl)c(Cl)cc4)CC3)c1
0.317829	Clc1c(Cl)ccc(NC(=O)Nc2cc(ccc2)C(=O)NC3CCN(Cc4cc(Cl)c(Cl)cc4)CC3)c1
0.317829	Clc1c(Cl)ccc(NC(=O)Nc2cc(ccc2)C(=O)NC3CCN(Cc4cc(Cl)c(Cl)cc4)CC3)c1
0.317829	Clc1c(Cl)ccc(NC(=O)Nc2cc(ccc2)C(=O)NC3CCN(Cc4cc(Cl)c(Cl)cc4)CC3)c1
0.317829	Clc1c(Cl)ccc(NC(=O)Nc2cc(ccc2)C(=O)NC3CCN(Cc4cc(Cl)c(Cl)cc4)CC3)c1
0.317829	Clc1c(Cl)ccc(NC(=O)Nc2cc(ccc2)C(=O)NC3CCN(Cc4cc(Cl)c(Cl)cc4)CC3)c1
0.317829	Clc1c(Cl)ccc(NC(=O)Nc2cc(ccc2)C(=O)NC3CCN(Cc4cc(Cl)c(Cl)cc4)CC3)c1
0.317829	Clc1c(Cl)ccc(NC(=O)Nc2cc(ccc2)C(=O)NC3CCN(Cc4cc(Cl)c(Cl)cc4)CC3)c1
0.317829	Clc1c(Cl)ccc(NC(=O)Nc2cc(ccc2)C(=O)NC3CCN(Cc4cc(Cl)c(Cl)cc4)CC3)c1
0.316794	Clc1c(cc(c2c(cccc2)C)cc1)C(=O)Nc3cc(NC(=O)c4ccncc4)ccc3
0.316794	Clc1c(cc(c2c(cccc2)C)cc1)C(=O)Nc3cc(NC(=O)c4ccncc4)ccc3
0.316794	Clc1c(cc(c2c(cccc2)C)cc1)C(=O)Nc3cc(NC(=O)c4ccncc4)ccc3
0.316794	Clc1c(cc(c2c(cccc2)C)cc1)C(=O)Nc3cc(NC(=O)c4ccncc4)ccc3
0.316794	Clc1c(cc(c2c(cccc2)C)cc1)C(=O)Nc3cc(NC(=O)c4ccncc4)ccc3
0.316794	Clc1c(cc(c2c(cccc2)C)cc1)C(=O)Nc3cc(NC(=O)c4ccncc4)ccc3
0.316794	Clc1c(cc(c2c(cccc2)C)cc1)C(=O)Nc3cc(NC(=O)c4ccncc4)ccc3
0.316794	Clc1c(cc(c2c(cccc2)C)cc1)C(=O)Nc3cc(NC(=O)c4ccncc4)ccc3
0.316794	Clc1c(cc(c2c(cccc2)C)cc1)C(=O)Nc3cc(NC(=O)c4ccncc4)ccc3
0.316794	Clc1c(cc(c2c(cccc2)C)cc1)C(=O)Nc3cc(NC(=O)c4ccncc4)ccc3
0.315353	Brc1ccc(cc1)C(=O)NCCC(=O)Nc2c(ccc(NC(=O)C)c2)C
0.315353	Brc1ccc(cc1)C(=O)NCCC(=O)Nc2c(ccc(NC(=O)C)c2)C
0.315353	Brc1ccc(cc1)C(=O)NCCC(=O)Nc2c(ccc(NC(=O)C)c2)C
0.315353	Brc1ccc(cc1)C(=O)NCCC(=O)Nc2c(ccc(NC(=O)C)c2)C
0.315353	Brc1ccc(cc1)C(=O)NCCC(=O)Nc2c(ccc(NC(=O)C)c2)C
0.315353	Brc1ccc(cc1)C(=O)NCCC(=O)Nc2c(ccc(NC(=O)C)c2)C
0.314741	Brc1ncc(cc1)C(=O)Nc2c(cccc2)CN3CCSCC3
0.314741	Brc1ncc(cc1)C(=O)Nc2c(cccc2)CN3CCSCC3
0.314741	Brc1ncc(cc1)C(=O)Nc2c(cccc2)CN3CCSCC3
0.314741	Brc1ncc(cc1)C(=O)Nc2c(cccc2)CN3CCSCC3
0.314741	Brc1ncc(cc1)C(=O)Nc2c(cccc2)CN3CCSCC3
0.314741	Brc1ncc(cc1)C(=O)Nc2c(cccc2)CN3CCSCC3
0.314741	Brc1ncc(cc1)C(=O)Nc2c(cccc2)CN3CCSCC3
0.314741	Brc1ncc(cc1)C(=O)Nc2c(cccc2)CN3CCSCC3
0.314741	Brc1ncc(cc1)C(=O)Nc2c(cccc2)CN3CCSCC3
0.314741	Brc1ncc(cc1)C(=O)Nc2c(cccc2)CN3CCSCC3
0.314741	[O-][N+](=O)c1c(cc(cc1)C(=O)Nc2c(ccc(NC(=O)C)c2)C)C
0.314741	[O-][N+](=O)c1c(cc(cc1)C(=O)Nc2c(ccc(NC(=O)C)c2)C)C
0.314741	[O-][N+](=O)c1c(cc(cc1)C(=O)Nc2c(ccc(NC(=O)C)c2)C)C
0.314741	[O-][N+](=O)c1c(cc(cc1)C(=O)Nc2c(ccc(NC(=O)C)c2)C)C
0.314741	[O-][N+](=O)c1c(cc(cc1)C(=O)Nc2c(ccc(NC(=O)C)c2)C)C
0.314741	[O-][N+](=O)c1c(cc(cc1)C(=O)Nc2c(ccc(NC(=O)C)c2)C)C
0.314741	[O-][N+](=O)c1c(cc(cc1)C(=O)Nc2c(ccc(NC(=O)C)c2)C)C
0.313953	O=C(Nc1cc(NC(=O)CCN(C)C)c(cc1)C)C(=O)Nc2cc(NC(=O)C3=COC=C3)ccc2
0.313953	O=C(Nc1cc(NC(=O)CCN(C)C)c(cc1)C)C(=O)Nc2cc(NC(=O)C3=COC=C3)ccc2
0.313953	O=C(Nc1cc(NC(=O)CCN(C)C)c(cc1)C)C(=O)Nc2cc(NC(=O)C3=COC=C3)ccc2
0.313953	O=C(Nc1cc(NC(=O)CCN(C)C)c(cc1)C)C(=O)Nc2cc(NC(=O)C3=COC=C3)ccc2
0.313953	O=C(Nc1cc(NC(=O)CCN(C)C)c(cc1)C)C(=O)Nc2cc(NC(=O)C3=COC=C3)ccc2
0.313953	O=C(Nc1cc(NC(=O)CCN(C)C)c(cc1)C)C(=O)Nc2cc(NC(=O)C3=COC=C3)ccc2
0.313953	O=C(Nc1cc(NC(=O)CCN(C)C)c(cc1)C)C(=O)Nc2cc(NC(=O)C3=COC=C3)ccc2
0.313953	O=C(Nc1cc(NC(=O)CCN(C)C)c(cc1)C)C(=O)Nc2cc(NC(=O)C3=COC=C3)ccc2
0.313953	O=C(Nc1cc(NC(=O)CCN(C)C)c(cc1)C)C(=O)Nc2cc(NC(=O)C3=COC=C3)ccc2
0.313953	O=C(Nc1cc(NC(=O)CCN(C)C)c(cc1)C)C(=O)Nc2cc(NC(=O)C3=COC=C3)ccc2
0.313869	O=C(NCCC(=O)N1CCN(Cc2ccncc2)CC1)c3ccc(Nc4c(OC)cc(OC)cc4)cc3
0.313869	O=C(NCCC(=O)N1CCN(Cc2ccncc2)CC1)c3ccc(Nc4c(OC)cc(OC)cc4)cc3
0.313869	O=C(NCCC(=O)N1CCN(Cc2ccncc2)CC1)c3ccc(Nc4c(OC)cc(OC)cc4)cc3
0.313869	O=C(NCCC(=O)N1CCN(Cc2ccncc2)CC1)c3ccc(Nc4c(OC)cc(OC)cc4)cc3
0.313869	O=C(NCCC(=O)N1CCN(Cc2ccncc2)CC1)c3ccc(Nc4c(OC)cc(OC)cc4)cc3
0.313869	O=C(NCCC(=O)N1CCN(Cc2ccncc2)CC1)c3ccc(Nc4c(OC)cc(OC)cc4)cc3
0.313869	O=C(NCCC(=O)N1CCN(Cc2ccncc2)CC1)c3ccc(Nc4c(OC)cc(OC)cc4)cc3
0.313869	O=C(NCCC(=O)N1CCN(Cc2ccncc2)CC1)c3ccc(Nc4c(OC)cc(OC)cc4)cc3
0.313869	O=C(NCCC(=O)N1CCN(Cc2ccncc2)CC1)c3ccc(Nc4c(OC)cc(OC)cc4)cc3
0.313869	O=C(NCCC(=O)N1CCN(Cc2ccncc2)CC1)c3ccc(Nc4c(OC)cc(OC)cc4)cc3
0.313653	O=C(Nc1c(Nc2ccccc2)ccnc1)c3cc(ccc3)C4=NNC(=O)C=C4
0.313653	O=C(Nc1c(Nc2ccccc2)ccnc1)c3cc(ccc3)C4=NNC(=O)C=C4
0.313305	Brc1c(ccc(c1)CN2CCN(c3cnccc3)CC2)C
0.313305	Brc1c(ccc(c1)CN2CCN(c3cnccc3)CC2)C
0.313305	Brc1c(ccc(c1)CN2CCN(c3cnccc3)CC2)C
0.313305	Brc1c(ccc(c1)CN2CCN(c3cnccc3)CC2)C
0.313305	Brc1c(ccc(c1)CN2CCN(c3cnccc3)CC2)C
0.3125	O=C(NC1=NC(c2ccccc2)=CN1)c3ccc(cc3)C4=NOC(O)=N4
0.3125	O=C(NC1=NC(c2ccccc2)=CN1)c3ccc(cc3)C4=NOC(O)=N4
0.312268	Clc1c(O)ccc(c1)C(=O)NNC(=O)C(=O)Nc2ccc(c3nc(ccn3)C)cc2
0.312268	Clc1c(O)ccc(c1)C(=O)NNC(=O)C(=O)Nc2ccc(c3nc(ccn3)C)cc2
0.312268	Clc1c(O)ccc(c1)C(=O)NNC(=O)C(=O)Nc2ccc(c3nc(ccn3)C)cc2
0.312268	Clc1c(O)ccc(c1)C(=O)NNC(=O)C(=O)Nc2ccc(c3nc(ccn3)C)cc2
0.312268	Clc1c(O)ccc(c1)C(=O)NNC(=O)C(=O)Nc2ccc(c3nc(ccn3)C)cc2
0.312268	Clc1c(O)ccc(c1)C(=O)NNC(=O)C(=O)Nc2ccc(c3nc(ccn3)C)cc2
0.312268	Clc1c(O)ccc(c1)C(=O)NNC(=O)C(=O)Nc2ccc(c3nc(ccn3)C)cc2
0.312268	Clc1c(O)ccc(c1)C(=O)NNC(=O)C(=O)Nc2ccc(c3nc(ccn3)C)cc2
0.312268	Clc1c(O)ccc(c1)C(=O)NNC(=O)C(=O)Nc2ccc(c3nc(ccn3)C)cc2
0.312268	Clc1c(O)ccc(c1)C(=O)NNC(=O)C(=O)Nc2ccc(c3nc(ccn3)C)cc2
0.311966	O=C(Nc1c(cc(OC)c(OC)c1)C)c2cnccc2
0.311966	O=C(Nc1c(cc(OC)c(OC)c1)C)c2cnccc2
0.311966	O=C(Nc1c(cc(OC)c(OC)c1)C)c2cnccc2
0.311966	O=C(Nc1c(cc(OC)c(OC)c1)C)c2cnccc2
0.311966	O=C(Nc1c(cc(OC)c(OC)c1)C)c2cnccc2
0.311966	O=C(Nc1c(cc(OC)c(OC)c1)C)c2cnccc2
0.311475	O=C(Nc1cc(ccc1)C(=O)Nc2ncc(c3cc(ccc3)C)cc2)NC
0.311475	O=C(Nc1cc(ccc1)C(=O)Nc2ncc(c3cc(ccc3)C)cc2)NC
0.311475	O=C(Nc1cc(ccc1)C(=O)Nc2ncc(c3cc(ccc3)C)cc2)NC
0.311475	O=C(Nc1cc(ccc1)C(=O)Nc2ncc(c3cc(ccc3)C)cc2)NC
0.311475	O=C(Nc1cc(ccc1)C(=O)Nc2ncc(c3cc(ccc3)C)cc2)NC
0.311475	O=C(Nc1cc(ccc1)C(=O)Nc2ncc(c3cc(ccc3)C)cc2)NC
0.311475	O=C(Nc1cc(ccc1)C(=O)Nc2ncc(c3cc(ccc3)C)cc2)NC
0.311475	O=C(Nc1cc(ccc1)C(=O)Nc2ncc(c3cc(ccc3)C)cc2)NC
0.311475	O=C(Nc1cc(ccc1)C(=O)Nc2ncc(c3cc(ccc3)C)cc2)NC
0.311475	O=C(Nc1cc(ccc1)C(=O)Nc2ncc(c3cc(ccc3)C)cc2)NC
0.310606	S1C(=NC(c2c(ccc(c2)C)C)=C1)NC(=O)c3ccc(cc3)Cc4ccccc4
0.310044	Fc1c(NC(=O)c2ccc(cc2)Cc3ccccc3)cc(cc1)C
0.310044	Fc1c(NC(=O)c2ccc(cc2)Cc3ccccc3)cc(cc1)C
0.309859	O=C(NCC(=O)Nc1c(ccc(c1)CN2CCOCC2)C)c3c(OCC)cccc3
0.309859	O=C(NCC(=O)Nc1c(ccc(c1)CN2CCOCC2)C)c3c(OCC)cccc3
0.309859	O=C(NCC(=O)Nc1c(ccc(c1)CN2CCOCC2)C)c3c(OCC)cccc3
0.309859	O=C(NCC(=O)Nc1c(ccc(c1)CN2CCOCC2)C)c3c(OCC)cccc3
0.309859	O=C(NCC(=O)Nc1c(ccc(c1)CN2CCOCC2)C)c3c(OCC)cccc3
0.309237	O=C(Nc1c(cc(OC)c(OC)c1)C)c2cncc(c3ccncc3)c2
0.309237	O=C(Nc1c(cc(OC)c(OC)c1)C)c2cncc(c3ccncc3)c2
0.309237	O=C(Nc1c(cc(OC)c(OC)c1)C)c2cncc(c3ccncc3)c2
0.309237	O=C(Nc1c(cc(OC)c(OC)c1)C)c2cncc(c3ccncc3)c2
0.309237	O=C(Nc1c(cc(OC)c(OC)c1)C)c2cncc(c3ccncc3)c2
0.309237	O=C(Nc1c(cc(OC)c(OC)c1)C)c2cncc(c3ccncc3)c2
0.309237	O=C(Nc1c(cc(OC)c(OC)c1)C)c2cncc(c3ccncc3)c2
0.309237	O=C(Nc1c(cc(OC)c(OC)c1)C)c2cncc(c3ccncc3)c2
0.309237	O=C(Nc1c(cc(OC)c(OC)c1)C)c2cncc(c3ccncc3)c2
0.309237	O=C(Nc1c(cc(OC)c(OC)c1)C)c2cncc(c3ccncc3)c2
0.309028	O=C(Nc1c(cc(OCc2cnccc2)cc1)C)C=3C(c4cc(OC)ccc4)=CNC3
0.309028	O=C(Nc1c(cc(OCc2cnccc2)cc1)C)C=3C(c4cc(OC)ccc4)=CNC3
0.309028	O=C(Nc1c(cc(OCc2cnccc2)cc1)C)C=3C(c4cc(OC)ccc4)=CNC3
0.309028	O=C(Nc1c(cc(OCc2cnccc2)cc1)C)C=3C(c4cc(OC)ccc4)=CNC3
0.309028	O=C(Nc1c(cc(OCc2cnccc2)cc1)C)C=3C(c4cc(OC)ccc4)=CNC3
0.309028	O=C(Nc1c(cc(OCc2cnccc2)cc1)C)C=3C(c4cc(OC)ccc4)=CNC3
0.309028	O=C(Nc1c(cc(OCc2cnccc2)cc1)C)C=3C(c4cc(OC)ccc4)=CNC3
0.309028	O=C(Nc1c(cc(OCc2cnccc2)cc1)C)C=3C(c4cc(OC)ccc4)=CNC3
0.309028	O=C(Nc1c(cc(OCc2cnccc2)cc1)C)C=3C(c4cc(OC)ccc4)=CNC3
0.309028	O=C(Nc1c(cc(OCc2cnccc2)cc1)C)C=3C(c4cc(OC)ccc4)=CNC3
0.308271	Clc1c(NS(=O)(=O)c2ccc(cc2)C(=O)Nc3c(ccc(NC(=O)C)c3)C)cccc1
0.308271	Clc1c(NS(=O)(=O)c2ccc(cc2)C(=O)Nc3c(ccc(NC(=O)C)c3)C)cccc1
0.308271	Clc1c(NS(=O)(=O)c2ccc(cc2)C(=O)Nc3c(ccc(NC(=O)C)c3)C)cccc1
0.308271	Clc1c(NS(=O)(=O)c2ccc(cc2)C(=O)Nc3c(ccc(NC(=O)C)c3)C)cccc1
0.308271	Clc1c(NS(=O)(=O)c2ccc(cc2)C(=O)Nc3c(ccc(NC(=O)C)c3)C)cccc1
0.308271	Clc1c(NS(=O)(=O)c2ccc(cc2)C(=O)Nc3c(ccc(NC(=O)C)c3)C)cccc1
0.308271	Clc1c(NS(=O)(=O)c2ccc(cc2)C(=O)Nc3c(ccc(NC(=O)C)c3)C)cccc1
0.308271	Clc1c(NS(=O)(=O)c2ccc(cc2)C(=O)Nc3c(ccc(NC(=O)C)c3)C)cccc1
0.308271	Clc1c(NS(=O)(=O)c2ccc(cc2)C(=O)Nc3c(ccc(NC(=O)C)c3)C)cccc1
0.308271	Clc1c(NS(=O)(=O)c2ccc(cc2)C(=O)Nc3c(ccc(NC(=O)C)c3)C)cccc1
0.307958	O=C(Nc1cc(c(N2C=NC=C2)cc1)C)c3cc(ccc3)C4=NNC(=O)C=C4
0.307958	O=C(Nc1cc(c(N2C=NC=C2)cc1)C)c3cc(ccc3)C4=NNC(=O)C=C4
0.307958	O=C(Nc1cc(c(N2C=NC=C2)cc1)C)c3cc(ccc3)C4=NNC(=O)C=C4
0.307958	O=C(Nc1cc(c(N2C=NC=C2)cc1)C)c3cc(ccc3)C4=NNC(=O)C=C4
0.307958	O=C(Nc1cc(c(N2C=NC=C2)cc1)C)c3cc(ccc3)C4=NNC(=O)C=C4
0.307958	O=C(Nc1cc(c(N2C=NC=C2)cc1)C)c3cc(ccc3)C4=NNC(=O)C=C4
0.307958	O=C(Nc1cc(c(N2C=NC=C2)cc1)C)c3cc(ccc3)C4=NNC(=O)C=C4
0.307958	O=C(Nc1cc(c(N2C=NC=C2)cc1)C)c3cc(ccc3)C4=NNC(=O)C=C4
0.307958	O=C(Nc1cc(c(N2C=NC=C2)cc1)C)c3cc(ccc3)C4=NNC(=O)C=C4
0.307958	O=C(Nc1cc(c(N2C=NC=C2)cc1)C)c3cc(ccc3)C4=NNC(=O)C=C4
0.307692	S1CCN(Cc2c(NC(=O)c3cc(c([N+]([O-])=O)cc3)C)cccc2)CC1
0.307692	S1CCN(Cc2c(NC(=O)c3cc(c([N+]([O-])=O)cc3)C)cccc2)CC1
0.307339	O=C(Nc1ccccc1)c2cc(N)c(cc2)C
0.307339	O=C(Nc1ccccc1)c2cc(N)c(cc2)C
0.307339	O=C(Nc1ccccc1)c2cc(N)c(cc2)C
0.307339	O=C(Nc1ccccc1)c2cc(N)c(cc2)C
0.306931	Clc1c(cccc1)CC(=O)C2=CNC(C(=O)Nc3c(OC)ccc(c3)CN4CCN(CC4)C)=C2
0.306818	Brc1c(ccc(NC(=O)c2cc(F)cc(c3ncccc3)c2)c1)CN(C)C
0.306818	Brc1c(ccc(NC(=O)c2cc(F)cc(c3ncccc3)c2)c1)CN(C)C
0.306818	Brc1c(ccc(NC(=O)c2cc(F)cc(c3ncccc3)c2)c1)CN(C)C
0.306818	Brc1c(ccc(NC(=O)c2cc(F)cc(c3ncccc3)c2)c1)CN(C)C
0.306818	Brc1c(ccc(NC(=O)c2cc(F)cc(c3ncccc3)c2)c1)CN(C)C
0.306818	Brc1c(ccc(NC(=O)c2cc(F)cc(c3ncccc3)c2)c1)CN(C)C
0.306818	Brc1c(ccc(NC(=O)c2cc(F)cc(c3ncccc3)c2)c1)CN(C)C
0.306818	Brc1c(ccc(NC(=O)c2cc(F)cc(c3ncccc3)c2)c1)CN(C)C
0.306818	Brc1c(ccc(NC(=O)c2cc(F)cc(c3ncccc3)c2)c1)CN(C)C
0.306818	Brc1c(ccc(NC(=O)c2cc(F)cc(c3ncccc3)c2)c1)CN(C)C
0.306122	Fc1c(c2ccncc2)ccc(c1)C(=O)NCc3ccc(NC(=O)c4ccncc4)cc3
0.306122	Fc1c(c2ccncc2)ccc(c1)C(=O)NCc3ccc(NC(=O)c4ccncc4)cc3
0.306122	Fc1c(c2ccncc2)ccc(c1)C(=O)NCc3ccc(NC(=O)c4ccncc4)cc3
0.306122	Fc1c(c2ccncc2)ccc(c1)C(=O)NCc3ccc(NC(=O)c4ccncc4)cc3
0.306122	Fc1c(c2ccncc2)ccc(c1)C(=O)NCc3ccc(NC(=O)c4ccncc4)cc3
0.306122	Fc1c(c2ccncc2)ccc(c1)C(=O)NCc3ccc(NC(=O)c4ccncc4)cc3
0.306122	Fc1c(c2ccncc2)ccc(c1)C(=O)NCc3ccc(NC(=O)c4ccncc4)cc3
0.306122	Fc1c(c2ccncc2)ccc(c1)C(=O)NCc3ccc(NC(=O)c4ccncc4)cc3
0.306122	Fc1c(c2ccncc2)ccc(c1)C(=O)NCc3ccc(NC(=O)c4ccncc4)cc3
0.306122	Fc1c(c2ccncc2)ccc(c1)C(=O)NCc3ccc(NC(=O)c4ccncc4)cc3
0.304878	Fc1cc(c(cc1)C)C(=O)NCc2ccc(NC(=O)c3ccncc3)cc2
0.304878	Fc1cc(c(cc1)C)C(=O)NCc2ccc(NC(=O)c3ccncc3)cc2
0.304878	Fc1cc(c(cc1)C)C(=O)NCc2ccc(NC(=O)c3ccncc3)cc2
0.304878	Fc1cc(c(cc1)C)C(=O)NCc2ccc(NC(=O)c3ccncc3)cc2
0.304878	Fc1cc(c(cc1)C)C(=O)NCc2ccc(NC(=O)c3ccncc3)cc2
0.304878	Fc1cc(c(cc1)C)C(=O)NCc2ccc(NC(=O)c3ccncc3)cc2
0.304878	Fc1cc(c(cc1)C)C(=O)NCc2ccc(NC(=O)c3ccncc3)cc2
0.304878	Fc1cc(c(cc1)C)C(=O)NCc2ccc(NC(=O)c3ccncc3)cc2
0.304878	Fc1cc(c(cc1)C)C(=O)NCc2ccc(NC(=O)c3ccncc3)cc2
0.304878	Fc1cc(c(cc1)C)C(=O)NCc2ccc(NC(=O)c3ccncc3)cc2
0.303887	O=C(Nc1cc(c(cc1)CC)C)C2=C(ON=C2c3cnccc3)C
0.303887	O=C(Nc1cc(c(cc1)CC)C)C2=C(ON=C2c3cnccc3)C
0.303887	O=C(Nc1cc(c(cc1)CC)C)C2=C(ON=C2c3cnccc3)C
0.303887	O=C(Nc1cc(c(cc1)CC)C)C2=C(ON=C2c3cnccc3)C
0.303887	O=C(Nc1cc(c(cc1)CC)C)C2=C(ON=C2c3cnccc3)C
0.303887	O=C(Nc1cc(c(cc1)CC)C)C2=C(ON=C2c3cnccc3)C
0.303887	O=C(Nc1cc(c(cc1)CC)C)C2=C(ON=C2c3cnccc3)C
0.303887	O=C(Nc1cc(c(cc1)CC)C)C2=C(ON=C2c3cnccc3)C
0.303887	O=C(Nc1cc(c(cc1)CC)C)C2=C(ON=C2c3cnccc3)C
0.303887	O=C(Nc1cc(c(cc1)CC)C)C2=C(ON=C2c3cnccc3)C
0.303371	[O-][N+](=O)c1c(Nc2ccccc2)ccc(c1)C(=O)Nc3cc(c(cc3)CC)C
0.303371	[O-][N+](=O)c1c(Nc2ccccc2)ccc(c1)C(=O)Nc3cc(c(cc3)CC)C
0.303371	[O-][N+](=O)c1c(Nc2ccccc2)ccc(c1)C(=O)Nc3cc(c(cc3)CC)C
0.303371	[O-][N+](=O)c1c(Nc2ccccc2)ccc(c1)C(=O)Nc3cc(c(cc3)CC)C
0.303371	[O-][N+](=O)c1c(Nc2ccccc2)ccc(c1)C(=O)Nc3cc(c(cc3)CC)C
0.303371	[O-][N+](=O)c1c(Nc2ccccc2)ccc(c1)C(=O)Nc3cc(c(cc3)CC)C
0.303371	[O-][N+](=O)c1c(Nc2ccccc2)ccc(c1)C(=O)Nc3cc(c(cc3)CC)C
0.303371	[O-][N+](=O)c1c(Nc2ccccc2)ccc(c1)C(=O)Nc3cc(c(cc3)CC)C
0.303371	[O-][N+](=O)c1c(Nc2ccccc2)ccc(c1)C(=O)Nc3cc(c(cc3)CC)C
0.303371	[O-][N+](=O)c1c(Nc2ccccc2)ccc(c1)C(=O)Nc3cc(c(cc3)CC)C
0.303136	Clc1c(Cl)ccc(c1)CN2CCC(NC(=O)c3cc(NC(=O)C4=NN(C=C4)C)ccc3)CC2
0.303136	Clc1c(Cl)ccc(c1)CN2CCC(NC(=O)c3cc(NC(=O)C4=NN(C=C4)C)ccc3)CC2
0.303136	Clc1c(Cl)ccc(c1)CN2CCC(NC(=O)c3cc(NC(=O)C4=NN(C=C4)C)ccc3)CC2
0.303136	Clc1c(Cl)ccc(c1)CN2CCC(NC(=O)c3cc(NC(=O)C4=NN(C=C4)C)ccc3)CC2
0.303136	Clc1c(Cl)ccc(c1)CN2CCC(NC(=O)c3cc(NC(=O)C4=NN(C=C4)C)ccc3)CC2
0.303136	Clc1c(Cl)ccc(c1)CN2CCC(NC(=O)c3cc(NC(=O)C4=NN(C=C4)C)ccc3)CC2
0.303136	Clc1c(Cl)ccc(c1)CN2CCC(NC(=O)c3cc(NC(=O)C4=NN(C=C4)C)ccc3)CC2
0.303136	Clc1c(Cl)ccc(c1)CN2CCC(NC(=O)c3cc(NC(=O)C4=NN(C=C4)C)ccc3)CC2
0.303136	Clc1c(Cl)ccc(c1)CN2CCC(NC(=O)c3cc(NC(=O)C4=NN(C=C4)C)ccc3)CC2
0.303136	Clc1c(Cl)ccc(c1)CN2CCC(NC(=O)c3cc(NC(=O)C4=NN(C=C4)C)ccc3)CC2
0.30303	[O-][N+](=O)c1c(Nc2ccccc2)ccc(c1)C(=O)Nc3cnc(cc3)C=4ON=C(N4)C
0.30303	[O-][N+](=O)c1c(Nc2ccccc2)ccc(c1)C(=O)Nc3cnc(cc3)C=4ON=C(N4)C
0.30303	[O-][N+](=O)c1c(Nc2ccccc2)ccc(c1)C(=O)Nc3cnc(cc3)C=4ON=C(N4)C
0.30303	[O-][N+](=O)c1c(Nc2ccccc2)ccc(c1)C(=O)Nc3cnc(cc3)C=4ON=C(N4)C
0.30303	[O-][N+](=O)c1c(Nc2ccccc2)ccc(c1)C(=O)Nc3cnc(cc3)C=4ON=C(N4)C
0.30303	[O-][N+](=O)c1c(Nc2ccccc2)ccc(c1)C(=O)Nc3cnc(cc3)C=4ON=C(N4)C
0.30303	[O-][N+](=O)c1c(Nc2ccccc2)ccc(c1)C(=O)Nc3cnc(cc3)C=4ON=C(N4)C
0.30303	[O-][N+](=O)c1c(Nc2ccccc2)ccc(c1)C(=O)Nc3cnc(cc3)C=4ON=C(N4)C
0.30303	[O-][N+](=O)c1c(Nc2ccccc2)ccc(c1)C(=O)Nc3cnc(cc3)C=4ON=C(N4)C
0.30303	[O-][N+](=O)c1c(Nc2ccccc2)ccc(c1)C(=O)Nc3cnc(cc3)C=4ON=C(N4)C
0.301695	Fc1ccc(cc1)C(=O)Nc2cc(c(NC(=O)C(=O)NCC3CN(Cc4ccccc4)CC3)cc2)C(F)(F)F
0.301695	Fc1ccc(cc1)C(=O)Nc2cc(c(NC(=O)C(=O)NCC3CN(Cc4ccccc4)CC3)cc2)C(F)(F)F
0.301205	FC(F)(F)c1cc(NC(=O)c2cc(NC(=O)CN3CCN(Cc4cc(ccc4)C(F)(F)F)CC3)ccc2)ccc1
0.301205	FC(F)(F)c1cc(NC(=O)c2cc(NC(=O)CN3CCN(Cc4cc(ccc4)C(F)(F)F)CC3)ccc2)ccc1
0.301205	FC(F)(F)c1cc(NC(=O)c2cc(NC(=O)CN3CCN(Cc4cc(ccc4)C(F)(F)F)CC3)ccc2)ccc1
0.301205	FC(F)(F)c1cc(NC(=O)c2cc(NC(=O)CN3CCN(Cc4cc(ccc4)C(F)(F)F)CC3)ccc2)ccc1
0.301205	FC(F)(F)c1cc(NC(=O)c2cc(NC(=O)CN3CCN(Cc4cc(ccc4)C(F)(F)F)CC3)ccc2)ccc1
0.301205	FC(F)(F)c1cc(NC(=O)c2cc(NC(=O)CN3CCN(Cc4cc(ccc4)C(F)(F)F)CC3)ccc2)ccc1
0.301205	FC(F)(F)c1cc(NC(=O)c2cc(NC(=O)CN3CCN(Cc4cc(ccc4)C(F)(F)F)CC3)ccc2)ccc1
0.301205	FC(F)(F)c1cc(NC(=O)c2cc(NC(=O)CN3CCN(Cc4cc(ccc4)C(F)(F)F)CC3)ccc2)ccc1
0.301205	FC(F)(F)c1cc(NC(=O)c2cc(NC(=O)CN3CCN(Cc4cc(ccc4)C(F)(F)F)CC3)ccc2)ccc1
0.301205	FC(F)(F)c1cc(NC(=O)c2cc(NC(=O)CN3CCN(Cc4cc(ccc4)C(F)(F)F)CC3)ccc2)ccc1
0.301075	Fc1c(OCCCN2CCOCC2)ccc(NC(=O)c3ccc(cc3)C=4OC(=NN4)c5ccccc5)c1
0.301075	Fc1c(OCCCN2CCOCC2)ccc(NC(=O)c3ccc(cc3)C=4OC(=NN4)c5ccccc5)c1
0.301075	Fc1c(OCCCN2CCOCC2)ccc(NC(=O)c3ccc(cc3)C=4OC(=NN4)c5ccccc5)c1
0.301075	Fc1c(OCCCN2CCOCC2)ccc(NC(=O)c3ccc(cc3)C=4OC(=NN4)c5ccccc5)c1
0.301075	Fc1c(OCCCN2CCOCC2)ccc(NC(=O)c3ccc(cc3)C=4OC(=NN4)c5ccccc5)c1
0.301075	Fc1c(OCCCN2CCOCC2)ccc(NC(=O)c3ccc(cc3)C=4OC(=NN4)c5ccccc5)c1
0.301075	Fc1c(OCCCN2CCOCC2)ccc(NC(=O)c3ccc(cc3)C=4OC(=NN4)c5ccccc5)c1
0.301075	Fc1c(OCCCN2CCOCC2)ccc(NC(=O)c3ccc(cc3)C=4OC(=NN4)c5ccccc5)c1
0.301075	Fc1c(OCCCN2CCOCC2)ccc(NC(=O)c3ccc(cc3)C=4OC(=NN4)c5ccccc5)c1
0.301075	Fc1c(OCCCN2CCOCC2)ccc(NC(=O)c3ccc(cc3)C=4OC(=NN4)c5ccccc5)c1
0.300699	O=C(Nc1c(cc(OCc2cnccc2)cc1)C)C=3C(=O)NC(=CC3)C
0.300699	O=C(Nc1c(cc(OCc2cnccc2)cc1)C)C=3C(=O)NC(=CC3)C
0.300699	O=C(Nc1c(cc(OCc2cnccc2)cc1)C)C=3C(=O)NC(=CC3)C
0.300699	O=C(Nc1c(cc(OCc2cnccc2)cc1)C)C=3C(=O)NC(=CC3)C
0.300395	O=C(O)Cc1cc(NC(=O)c2ccc(cc2)CN3CC(=O)NCC3)ccc1
0.300395	O=C(O)Cc1cc(NC(=O)c2ccc(cc2)CN3CC(=O)NCC3)ccc1
0.300395	O=C(O)Cc1cc(NC(=O)c2ccc(cc2)CN3CC(=O)NCC3)ccc1
0.300395	O=C(O)Cc1cc(NC(=O)c2ccc(cc2)CN3CC(=O)NCC3)ccc1
0.300395	O=C(O)Cc1cc(NC(=O)c2ccc(cc2)CN3CC(=O)NCC3)ccc1
0.300395	O=C(O)Cc1cc(NC(=O)c2ccc(cc2)CN3CC(=O)NCC3)ccc1
0.300395	O=C(O)Cc1cc(NC(=O)c2ccc(cc2)CN3CC(=O)NCC3)ccc1
0.300395	O=C(O)Cc1cc(NC(=O)c2ccc(cc2)CN3CC(=O)NCC3)ccc1
0.300395	O=C(O)Cc1cc(NC(=O)c2ccc(cc2)CN3CC(=O)NCC3)ccc1
0.300395	O=C(O)Cc1cc(NC(=O)c2ccc(cc2)CN3CC(=O)NCC3)ccc1
0.30031	O=C(Nc1cc2c(N(Cc3ccccc3)CC2)cc1)C4=C(ON=C4c5cnccc5)C
0.30031	O=C(Nc1cc2c(N(Cc3ccccc3)CC2)cc1)C4=C(ON=C4c5cnccc5)C
0.30031	O=C(Nc1cc2c(N(Cc3ccccc3)CC2)cc1)C4=C(ON=C4c5cnccc5)C
0.30031	O=C(Nc1cc2c(N(Cc3ccccc3)CC2)cc1)C4=C(ON=C4c5cnccc5)C
0.30031	O=C(Nc1cc2c(N(Cc3ccccc3)CC2)cc1)C4=C(ON=C4c5cnccc5)C
0.30031	O=C(Nc1cc2c(N(Cc3ccccc3)CC2)cc1)C4=C(ON=C4c5cnccc5)C
0.30031	O=C(Nc1cc2c(N(Cc3ccccc3)CC2)cc1)C4=C(ON=C4c5cnccc5)C
0.30031	O=C(Nc1cc2c(N(Cc3ccccc3)CC2)cc1)C4=C(ON=C4c5cnccc5)C
0.30031	O=C(Nc1cc2c(N(Cc3ccccc3)CC2)cc1)C4=C(ON=C4c5cnccc5)C
0.30031	O=C(Nc1cc2c(N(Cc3ccccc3)CC2)cc1)C4=C(ON=C4c5cnccc5)C
0.3	O=C(Nc1ccc(cc1)CNC(=O)c2cc(ccc2)C3=NNC(=O)C=C3)c4ccncc4
0.3	O=C(Nc1ccc(cc1)CNC(=O)c2cc(ccc2)C3=NNC(=O)C=C3)c4ccncc4
0.3	O=C(Nc1ccc(cc1)CNC(=O)c2cc(ccc2)C3=NNC(=O)C=C3)c4ccncc4
0.3	O=C(Nc1ccc(cc1)CNC(=O)c2cc(ccc2)C3=NNC(=O)C=C3)c4ccncc4
0.3	O=C(Nc1ccc(cc1)CNC(=O)c2cc(ccc2)C3=NNC(=O)C=C3)c4ccncc4
0.3	O=C(Nc1ccc(cc1)CNC(=O)c2cc(ccc2)C3=NNC(=O)C=C3)c4ccncc4
0.3	O=C(Nc1ccc(cc1)CNC(=O)c2cc(ccc2)C3=NNC(=O)C=C3)c4ccncc4
0.3	O=C(Nc1ccc(cc1)CNC(=O)c2cc(ccc2)C3=NNC(=O)C=C3)c4ccncc4
0.3	O=C(Nc1ccc(cc1)CNC(=O)c2cc(ccc2)C3=NNC(=O)C=C3)c4ccncc4
0.3	O=C(Nc1ccc(cc1)CNC(=O)c2cc(ccc2)C3=NNC(=O)C=C3)c4ccncc4
0.3	O=C(O)Cc1ccc(NC(=O)c2cc(ccc2)C3=NN(N=C3)C)cc1
0.3	O=C(O)Cc1ccc(NC(=O)c2cc(ccc2)C3=NN(N=C3)C)cc1
0.299595	O=C(Nc1cc(NC(=O)c2ccncc2)ccc1)c3cc(ccc3)C4=NNC(=O)C=C4
0.299595	O=C(Nc1cc(NC(=O)c2ccncc2)ccc1)c3cc(ccc3)C4=NNC(=O)C=C4
0.299595	O=C(Nc1cc(NC(=O)c2ccncc2)ccc1)c3cc(ccc3)C4=NNC(=O)C=C4
0.299595	O=C(Nc1cc(NC(=O)c2ccncc2)ccc1)c3cc(ccc3)C4=NNC(=O)C=C4
0.299595	O=C(Nc1cc(NC(=O)c2ccncc2)ccc1)c3cc(ccc3)C4=NNC(=O)C=C4
0.299595	O=C(Nc1cc(NC(=O)c2ccncc2)ccc1)c3cc(ccc3)C4=NNC(=O)C=C4
0.299595	O=C(Nc1cc(NC(=O)c2ccncc2)ccc1)c3cc(ccc3)C4=NNC(=O)C=C4
0.299595	O=C(Nc1cc(NC(=O)c2ccncc2)ccc1)c3cc(ccc3)C4=NNC(=O)C=C4
0.299595	O=C(Nc1cc(NC(=O)c2ccncc2)ccc1)c3cc(ccc3)C4=NNC(=O)C=C4
0.299595	O=C(Nc1cc(NC(=O)c2ccncc2)ccc1)c3cc(ccc3)C4=NNC(=O)C=C4
0.298969	O=C(N1CCN(Cc2cc(OCc3ccccc3)ccc2)CC1)c4c(O)cc(NC(=O)c5cc(OC)cc(OC)c5)cc4
0.298969	O=C(N1CCN(Cc2cc(OCc3ccccc3)ccc2)CC1)c4c(O)cc(NC(=O)c5cc(OC)cc(OC)c5)cc4
0.298969	O=C(N1CCN(Cc2cc(OCc3ccccc3)ccc2)CC1)c4c(O)cc(NC(=O)c5cc(OC)cc(OC)c5)cc4
0.298969	O=C(N1CCN(Cc2cc(OCc3ccccc3)ccc2)CC1)c4c(O)cc(NC(=O)c5cc(OC)cc(OC)c5)cc4
0.298969	O=C(N1CCN(Cc2cc(OCc3ccccc3)ccc2)CC1)c4c(O)cc(NC(=O)c5cc(OC)cc(OC)c5)cc4
0.298969	O=C(N1CCN(Cc2cc(OCc3ccccc3)ccc2)CC1)c4c(O)cc(NC(=O)c5cc(OC)cc(OC)c5)cc4
0.298969	O=C(N1CCN(Cc2cc(OCc3ccccc3)ccc2)CC1)c4c(O)cc(NC(=O)c5cc(OC)cc(OC)c5)cc4
0.298969	O=C(N1CCN(Cc2cc(OCc3ccccc3)ccc2)CC1)c4c(O)cc(NC(=O)c5cc(OC)cc(OC)c5)cc4
0.298969	O=C(N1CCN(Cc2cc(OCc3ccccc3)ccc2)CC1)c4c(O)cc(NC(=O)c5cc(OC)cc(OC)c5)cc4
0.298969	O=C(N1CCN(Cc2cc(OCc3ccccc3)ccc2)CC1)c4c(O)cc(NC(=O)c5cc(OC)cc(OC)c5)cc4
0.29845	O=C(Nc1ccc(cc1)C=2N=CNC2)c3c(OC)ccc(c3)CN
0.29845	O=C(Nc1ccc(cc1)C=2N=CNC2)c3c(OC)ccc(c3)CN
0.29845	O=C(Nc1ccc(cc1)C=2N=CNC2)c3c(OC)ccc(c3)CN
0.29845	O=C(Nc1ccc(cc1)C=2N=CNC2)c3c(OC)ccc(c3)CN
0.29845	O=C(Nc1ccc(cc1)C=2N=CNC2)c3c(OC)ccc(c3)CN
0.29845	O=C(Nc1ccc(cc1)C=2N=CNC2)c3c(OC)ccc(c3)CN
0.29845	O=C(Nc1ccc(cc1)C=2N=CNC2)c3c(OC)ccc(c3)CN
0.29845	O=C(Nc1ccc(cc1)C=2N=CNC2)c3c(OC)ccc(c3)CN
0.29845	O=C(Nc1ccc(cc1)C=2N=CNC2)c3c(OC)ccc(c3)CN
0.29845	O=C(Nc1ccc(cc1)C=2N=CNC2)c3c(OC)ccc(c3)CN
0.29771	O=C(Nc1ccc(cc1)C=2N=NNC2)c3c(O)cc(NC(=O)c4cc(OC)cc(OC)c4)cc3
0.29771	O=C(Nc1ccc(cc1)C=2N=NNC2)c3c(O)cc(NC(=O)c4cc(OC)cc(OC)c4)cc3
0.29771	O=C(Nc1ccc(cc1)C=2N=NNC2)c3c(O)cc(NC(=O)c4cc(OC)cc(OC)c4)cc3
0.29771	O=C(Nc1ccc(cc1)C=2N=NNC2)c3c(O)cc(NC(=O)c4cc(OC)cc(OC)c4)cc3
0.297386	O=C(NC(CC)C)c1cc(c(NC(=O)C(=O)N2CCN(Cc3cc(OCc4ccccc4)ccc3)CC2)cc1)C
0.297386	O=C(NC(CC)C)c1cc(c(NC(=O)C(=O)N2CCN(Cc3cc(OCc4ccccc4)ccc3)CC2)cc1)C
0.297386	O=C(NC(CC)C)c1cc(c(NC(=O)C(=O)N2CCN(Cc3cc(OCc4ccccc4)ccc3)CC2)cc1)C
0.297386	O=C(NC(CC)C)c1cc(c(NC(=O)C(=O)N2CCN(Cc3cc(OCc4ccccc4)ccc3)CC2)cc1)C
0.297386	O=C(NC(CC)C)c1cc(c(NC(=O)C(=O)N2CCN(Cc3cc(OCc4ccccc4)ccc3)CC2)cc1)C
0.297386	O=C(NC(CC)C)c1cc(c(NC(=O)C(=O)N2CCN(Cc3cc(OCc4ccccc4)ccc3)CC2)cc1)C
0.297386	O=C(NC(CC)C)c1cc(c(NC(=O)C(=O)N2CCN(Cc3cc(OCc4ccccc4)ccc3)CC2)cc1)C
0.297386	O=C(NC(CC)C)c1cc(c(NC(=O)C(=O)N2CCN(Cc3cc(OCc4ccccc4)ccc3)CC2)cc1)C
0.297386	O=C(NC(CC)C)c1cc(c(NC(=O)C(=O)N2CCN(Cc3cc(OCc4ccccc4)ccc3)CC2)cc1)C
0.297386	O=C(NC(CC)C)c1cc(c(NC(=O)C(=O)N2CCN(Cc3cc(OCc4ccccc4)ccc3)CC2)cc1)C
0.295833	ClCC(=O)Nc1c(OC)ccc(c1)CN2CCN(CC2)C
0.295833	ClCC(=O)Nc1c(OC)ccc(c1)CN2CCN(CC2)C
0.295833	ClCC(=O)Nc1c(OC)ccc(c1)CN2CCN(CC2)C
0.295833	ClCC(=O)Nc1c(OC)ccc(c1)CN2CCN(CC2)C
0.295833	ClCC(=O)Nc1c(OC)ccc(c1)CN2CCN(CC2)C
0.295833	ClCC(=O)Nc1c(OC)ccc(c1)CN2CCN(CC2)C
0.295833	ClCC(=O)Nc1c(OC)ccc(c1)CN2CCN(CC2)C
0.295833	ClCC(=O)Nc1c(OC)ccc(c1)CN2CCN(CC2)C
0.295833	ClCC(=O)Nc1c(OC)ccc(c1)CN2CCN(CC2)C
0.295833	ClCC(=O)Nc1c(OC)ccc(c1)CN2CCN(CC2)C
0.295019	Fc1cc(c2ncccc2)cc(c1)C(=O)Nc3c(cc(OC)c(OC)c3)C
0.295019	Fc1cc(c2ncccc2)cc(c1)C(=O)Nc3c(cc(OC)c(OC)c3)C
0.295019	Fc1cc(c2ncccc2)cc(c1)C(=O)Nc3c(cc(OC)c(OC)c3)C
0.295019	Fc1cc(c2ncccc2)cc(c1)C(=O)Nc3c(cc(OC)c(OC)c3)C
0.295019	Fc1cc(c2ncccc2)cc(c1)C(=O)Nc3c(cc(OC)c(OC)c3)C
0.295019	Fc1cc(c2ncccc2)cc(c1)C(=O)Nc3c(cc(OC)c(OC)c3)C
0.295019	Fc1cc(c2ncccc2)cc(c1)C(=O)Nc3c(cc(OC)c(OC)c3)C
0.295019	Fc1cc(c2ncccc2)cc(c1)C(=O)Nc3c(cc(OC)c(OC)c3)C
0.295019	Fc1cc(c2ncccc2)cc(c1)C(=O)Nc3c(cc(OC)c(OC)c3)C
0.295019	Fc1cc(c2ncccc2)cc(c1)C(=O)Nc3c(cc(OC)c(OC)c3)C
0.294776	O=C(Nc1cc(OC)c(OC)cc1)c2cc(ccc2)C3=NNC(=O)C=C3
0.294545	O=C(Nc1c(cc(OC)c(OC)c1)C)c2cc(ccc2)C3=NNC(=O)C=C3
0.294545	O=C(Nc1c(cc(OC)c(OC)c1)C)c2cc(ccc2)C3=NNC(=O)C=C3
0.294545	O=C(Nc1c(cc(OC)c(OC)c1)C)c2cc(ccc2)C3=NNC(=O)C=C3
0.294545	O=C(Nc1c(cc(OC)c(OC)c1)C)c2cc(ccc2)C3=NNC(=O)C=C3
0.294545	O=C(Nc1c(cc(OC)c(OC)c1)C)c2cc(ccc2)C3=NNC(=O)C=C3
0.294545	O=C(Nc1c(cc(OC)c(OC)c1)C)c2cc(ccc2)C3=NNC(=O)C=C3
0.294545	O=C(Nc1c(cc(OC)c(OC)c1)C)c2cc(ccc2)C3=NNC(=O)C=C3
0.294545	O=C(Nc1c(cc(OC)c(OC)c1)C)c2cc(ccc2)C3=NNC(=O)C=C3
0.294545	O=C(Nc1c(cc(OC)c(OC)c1)C)c2cc(ccc2)C3=NNC(=O)C=C3
0.294545	O=C(Nc1c(cc(OC)c(OC)c1)C)c2cc(ccc2)C3=NNC(=O)C=C3
0.294355	S(Cc1cc(c(cc1)C)C(=O)OC)Cc2ccc(cc2)C(=O)Nc3ccccc3
0.293436	O=C(Nc1c(ccc(c2cnc(OC)cc2)c1)C)NCc3ccc(cc3)CCN
0.293436	O=C(Nc1c(ccc(c2cnc(OC)cc2)c1)C)NCc3ccc(cc3)CCN
0.293436	O=C(Nc1c(ccc(c2cnc(OC)cc2)c1)C)NCc3ccc(cc3)CCN
0.293436	O=C(Nc1c(ccc(c2cnc(OC)cc2)c1)C)NCc3ccc(cc3)CCN
0.293436	O=C(Nc1c(ccc(c2cnc(OC)cc2)c1)C)NCc3ccc(cc3)CCN
0.293436	O=C(Nc1c(ccc(c2cnc(OC)cc2)c1)C)NCc3ccc(cc3)CCN
0.293436	O=C(Nc1c(ccc(c2cnc(OC)cc2)c1)C)NCc3ccc(cc3)CCN
0.293436	O=C(Nc1c(ccc(c2cnc(OC)cc2)c1)C)NCc3ccc(cc3)CCN
0.293436	O=C(Nc1c(ccc(c2cnc(OC)cc2)c1)C)NCc3ccc(cc3)CCN
0.293436	O=C(Nc1c(ccc(c2cnc(OC)cc2)c1)C)NCc3ccc(cc3)CCN
0.292763	[O-][N+](=O)c1c(Nc2ccccc2)ccc(c1)C(=O)Nc3cc4c(N(Cc5ccccc5)CC4)cc3
0.292763	[O-][N+](=O)c1c(Nc2ccccc2)ccc(c1)C(=O)Nc3cc4c(N(Cc5ccccc5)CC4)cc3
0.292763	[O-][N+](=O)c1c(Nc2ccccc2)ccc(c1)C(=O)Nc3cc4c(N(Cc5ccccc5)CC4)cc3
0.292763	[O-][N+](=O)c1c(Nc2ccccc2)ccc(c1)C(=O)Nc3cc4c(N(Cc5ccccc5)CC4)cc3
0.292763	[O-][N+](=O)c1c(Nc2ccccc2)ccc(c1)C(=O)Nc3cc4c(N(Cc5ccccc5)CC4)cc3
0.292763	[O-][N+](=O)c1c(Nc2ccccc2)ccc(c1)C(=O)Nc3cc4c(N(Cc5ccccc5)CC4)cc3
0.292763	[O-][N+](=O)c1c(Nc2ccccc2)ccc(c1)C(=O)Nc3cc4c(N(Cc5ccccc5)CC4)cc3
0.292763	[O-][N+](=O)c1c(Nc2ccccc2)ccc(c1)C(=O)Nc3cc4c(N(Cc5ccccc5)CC4)cc3
0.292763	[O-][N+](=O)c1c(Nc2ccccc2)ccc(c1)C(=O)Nc3cc4c(N(Cc5ccccc5)CC4)cc3
0.292763	[O-][N+](=O)c1c(Nc2ccccc2)ccc(c1)C(=O)Nc3cc4c(N(Cc5ccccc5)CC4)cc3
0.292763	S(=O)(=O)(N1CCN(CCC1)C)c2cc(NC(=O)C=3SC(=NC3)c4cc(c(cc4)C)C)ccc2
0.292763	S(=O)(=O)(N1CCN(CCC1)C)c2cc(NC(=O)C=3SC(=NC3)c4cc(c(cc4)C)C)ccc2
0.292208	Clc1c(cccc1)C=2OC=C(N2)C(=O)Nc3c(cc(OCc4cnccc4)cc3)C
0.292208	Clc1c(cccc1)C=2OC=C(N2)C(=O)Nc3c(cc(OCc4cnccc4)cc3)C
0.292208	Clc1c(cccc1)C=2OC=C(N2)C(=O)Nc3c(cc(OCc4cnccc4)cc3)C
0.292208	Clc1c(cccc1)C=2OC=C(N2)C(=O)Nc3c(cc(OCc4cnccc4)cc3)C
0.292208	Clc1c(cccc1)C=2OC=C(N2)C(=O)Nc3c(cc(OCc4cnccc4)cc3)C
0.292208	Clc1c(cccc1)C=2OC=C(N2)C(=O)Nc3c(cc(OCc4cnccc4)cc3)C
0.292208	Clc1c(cccc1)C=2OC=C(N2)C(=O)Nc3c(cc(OCc4cnccc4)cc3)C
0.291815	S(c1ncccc1C(=O)NCc2ccc(NC(=O)c3ccncc3)cc2)c4c(ccc(c4)C)C
0.291815	S(c1ncccc1C(=O)NCc2ccc(NC(=O)c3ccncc3)cc2)c4c(ccc(c4)C)C
0.291815	S(c1ncccc1C(=O)NCc2ccc(NC(=O)c3ccncc3)cc2)c4c(ccc(c4)C)C
0.291815	S(c1ncccc1C(=O)NCc2ccc(NC(=O)c3ccncc3)cc2)c4c(ccc(c4)C)C
0.291815	S(c1ncccc1C(=O)NCc2ccc(NC(=O)c3ccncc3)cc2)c4c(ccc(c4)C)C
0.291815	S(c1ncccc1C(=O)NCc2ccc(NC(=O)c3ccncc3)cc2)c4c(ccc(c4)C)C
0.291815	S(c1ncccc1C(=O)NCc2ccc(NC(=O)c3ccncc3)cc2)c4c(ccc(c4)C)C
0.291815	S(c1ncccc1C(=O)NCc2ccc(NC(=O)c3ccncc3)cc2)c4c(ccc(c4)C)C
0.291815	S(c1ncccc1C(=O)NCc2ccc(NC(=O)c3ccncc3)cc2)c4c(ccc(c4)C)C
0.291815	S(c1ncccc1C(=O)NCc2ccc(NC(=O)c3ccncc3)cc2)c4c(ccc(c4)C)C
0.291513	O=C(Nc1cc(c(cc1)CC)C)c2cc(c3c(OCC)cccc3)ccc2
0.291513	O=C(Nc1cc(c(cc1)CC)C)c2cc(c3c(OCC)cccc3)ccc2
0.291513	O=C(Nc1cc(c(cc1)CC)C)c2cc(c3c(OCC)cccc3)ccc2
0.291513	O=C(Nc1cc(c(cc1)CC)C)c2cc(c3c(OCC)cccc3)ccc2
0.291513	O=C(Nc1cc(c(cc1)CC)C)c2cc(c3c(OCC)cccc3)ccc2
0.291513	O=C(Nc1cc(c(cc1)CC)C)c2cc(c3c(OCC)cccc3)ccc2
0.291513	O=C(Nc1cc(c(cc1)CC)C)c2cc(c3c(OCC)cccc3)ccc2
0.291513	O=C(Nc1cc(c(cc1)CC)C)c2cc(c3c(OCC)cccc3)ccc2
0.291513	O=C(Nc1cc(c(cc1)CC)C)c2cc(c3c(OCC)cccc3)ccc2
0.291513	O=C(Nc1cc(c(cc1)CC)C)c2cc(c3c(OCC)cccc3)ccc2
0.291513	S1CCN(Cc2c(NC(=O)c3cnc(N4C=CC=C4)cc3)cccc2)CC1
0.291513	S1CCN(Cc2c(NC(=O)c3cnc(N4C=CC=C4)cc3)cccc2)CC1
0.291513	S1CCN(Cc2c(NC(=O)c3cnc(N4C=CC=C4)cc3)cccc2)CC1
0.291188	O=C(Nc1ncc(c2cc(ccc2)C)cc1)c3ccc(c4c(C#N)cccc4)cc3
0.291188	O=C(Nc1ncc(c2cc(ccc2)C)cc1)c3ccc(c4c(C#N)cccc4)cc3
0.291188	O=C(Nc1ncc(c2cc(ccc2)C)cc1)c3ccc(c4c(C#N)cccc4)cc3
0.291188	O=C(Nc1ncc(c2cc(ccc2)C)cc1)c3ccc(c4c(C#N)cccc4)cc3
0.291188	O=C(Nc1ncc(c2cc(ccc2)C)cc1)c3ccc(c4c(C#N)cccc4)cc3
0.291188	O=C(Nc1ncc(c2cc(ccc2)C)cc1)c3ccc(c4c(C#N)cccc4)cc3
0.291188	O=C(Nc1ncc(c2cc(ccc2)C)cc1)c3ccc(c4c(C#N)cccc4)cc3
0.291188	O=C(Nc1ncc(c2cc(ccc2)C)cc1)c3ccc(c4c(C#N)cccc4)cc3
0.291188	O=C(Nc1ncc(c2cc(ccc2)C)cc1)c3ccc(c4c(C#N)cccc4)cc3
0.291188	O=C(Nc1ncc(c2cc(ccc2)C)cc1)c3ccc(c4c(C#N)cccc4)cc3
0.291139	FC(F)(F)Oc1ccc(cc1)C(=O)Nc2cc(c(cc2)CC)C
0.291139	FC(F)(F)Oc1ccc(cc1)C(=O)Nc2cc(c(cc2)CC)C
0.291139	FC(F)(F)Oc1ccc(cc1)C(=O)Nc2cc(c(cc2)CC)C
0.291139	FC(F)(F)Oc1ccc(cc1)C(=O)Nc2cc(c(cc2)CC)C
0.291139	FC(F)(F)Oc1ccc(cc1)C(=O)Nc2cc(c(cc2)CC)C
0.291139	FC(F)(F)Oc1ccc(cc1)C(=O)Nc2cc(c(cc2)CC)C
0.291139	FC(F)(F)Oc1ccc(cc1)C(=O)Nc2cc(c(cc2)CC)C
0.291139	FC(F)(F)Oc1ccc(cc1)C(=O)Nc2cc(c(cc2)CC)C
0.291139	FC(F)(F)Oc1ccc(cc1)C(=O)Nc2cc(c(cc2)CC)C
0.291139	FC(F)(F)Oc1ccc(cc1)C(=O)Nc2cc(c(cc2)CC)C
0.290323	Brc1ncc(cc1)C(=O)Nc2c(cc(cc2)C(=O)OC)C
0.290323	Brc1ncc(cc1)C(=O)Nc2c(cc(cc2)C(=O)OC)C
0.290323	Brc1ncc(cc1)C(=O)Nc2c(cc(cc2)C(=O)OC)C
0.290323	Brc1ncc(cc1)C(=O)Nc2c(cc(cc2)C(=O)OC)C
0.290323	Brc1ncc(cc1)C(=O)Nc2c(cc(cc2)C(=O)OC)C
0.290323	Brc1ncc(cc1)C(=O)Nc2c(cc(cc2)C(=O)OC)C
0.290323	Brc1ncc(cc1)C(=O)Nc2c(cc(cc2)C(=O)OC)C
0.290323	Brc1ncc(cc1)C(=O)Nc2c(cc(cc2)C(=O)OC)C
0.290323	Brc1ncc(cc1)C(=O)Nc2c(cc(cc2)C(=O)OC)C
0.290323	Brc1ncc(cc1)C(=O)Nc2c(cc(cc2)C(=O)OC)C
0.290323	Fc1cc(c(cc1)C(=O)Nc2nc(Nc3ccccc3)ccc2)C
0.290323	Fc1cc(c(cc1)C(=O)Nc2nc(Nc3ccccc3)ccc2)C
0.290323	Fc1cc(c(cc1)C(=O)Nc2nc(Nc3ccccc3)ccc2)C
0.290323	Fc1cc(c(cc1)C(=O)Nc2nc(Nc3ccccc3)ccc2)C
0.290323	Fc1cc(c(cc1)C(=O)Nc2nc(Nc3ccccc3)ccc2)C
0.290323	Fc1cc(c(cc1)C(=O)Nc2nc(Nc3ccccc3)ccc2)C
0.290323	Fc1cc(c(cc1)C(=O)Nc2nc(Nc3ccccc3)ccc2)C
0.290323	Fc1cc(c(cc1)C(=O)Nc2nc(Nc3ccccc3)ccc2)C
0.290323	Fc1cc(c(cc1)C(=O)Nc2nc(Nc3ccccc3)ccc2)C
0.290323	Fc1cc(c(cc1)C(=O)Nc2nc(Nc3ccccc3)ccc2)C
0.289963	FC(F)(F)c1c(c2ccccc2)ccc(NC(=O)c3cc(ncc3)C#N)c1
0.289389	O=C(Nc1c(ccc(c1)C(=O)N)C)c2cnc3N(N=Cc3c2)Cc4cnccc4
0.289389	O=C(Nc1c(ccc(c1)C(=O)N)C)c2cnc3N(N=Cc3c2)Cc4cnccc4
0.289389	O=C(Nc1c(ccc(c1)C(=O)N)C)c2cnc3N(N=Cc3c2)Cc4cnccc4
0.289389	O=C(Nc1c(ccc(c1)C(=O)N)C)c2cnc3N(N=Cc3c2)Cc4cnccc4
0.289389	O=C(Nc1c(ccc(c1)C(=O)N)C)c2cnc3N(N=Cc3c2)Cc4cnccc4
0.289389	O=C(Nc1c(ccc(c1)C(=O)N)C)c2cnc3N(N=Cc3c2)Cc4cnccc4
0.289389	O=C(Nc1c(ccc(c1)C(=O)N)C)c2cnc3N(N=Cc3c2)Cc4cnccc4
0.289389	O=C(Nc1c(ccc(c1)C(=O)N)C)c2cnc3N(N=Cc3c2)Cc4cnccc4
0.289389	O=C(Nc1c(ccc(c1)C(=O)N)C)c2cnc3N(N=Cc3c2)Cc4cnccc4
0.289389	O=C(Nc1c(ccc(c1)C(=O)N)C)c2cnc3N(N=Cc3c2)Cc4cnccc4
0.289286	S(=O)(=O)(Nc1cc(ccc1)C(F)(F)F)c2cc(ccc2)C(=O)Nc3c(ccc(NC(=O)C)c3)C
0.289286	S(=O)(=O)(Nc1cc(ccc1)C(F)(F)F)c2cc(ccc2)C(=O)Nc3c(ccc(NC(=O)C)c3)C
0.289286	S(=O)(=O)(Nc1cc(ccc1)C(F)(F)F)c2cc(ccc2)C(=O)Nc3c(ccc(NC(=O)C)c3)C
0.289286	S(=O)(=O)(Nc1cc(ccc1)C(F)(F)F)c2cc(ccc2)C(=O)Nc3c(ccc(NC(=O)C)c3)C
0.289286	S(=O)(=O)(Nc1cc(ccc1)C(F)(F)F)c2cc(ccc2)C(=O)Nc3c(ccc(NC(=O)C)c3)C
0.289286	S(=O)(=O)(Nc1cc(ccc1)C(F)(F)F)c2cc(ccc2)C(=O)Nc3c(ccc(NC(=O)C)c3)C
0.289286	S(=O)(=O)(Nc1cc(ccc1)C(F)(F)F)c2cc(ccc2)C(=O)Nc3c(ccc(NC(=O)C)c3)C
0.289286	S(=O)(=O)(Nc1cc(ccc1)C(F)(F)F)c2cc(ccc2)C(=O)Nc3c(ccc(NC(=O)C)c3)C
0.289286	S(=O)(=O)(Nc1cc(ccc1)C(F)(F)F)c2cc(ccc2)C(=O)Nc3c(ccc(NC(=O)C)c3)C
0.289037	S(=O)(=O)(NCC1OCCC1)c2ccc(cc2)C(=O)Nc3c(cc(OCc4cnccc4)cc3)C
0.289037	S(=O)(=O)(NCC1OCCC1)c2ccc(cc2)C(=O)Nc3c(cc(OCc4cnccc4)cc3)C
0.289037	S(=O)(=O)(NCC1OCCC1)c2ccc(cc2)C(=O)Nc3c(cc(OCc4cnccc4)cc3)C
0.289037	S(=O)(=O)(NCC1OCCC1)c2ccc(cc2)C(=O)Nc3c(cc(OCc4cnccc4)cc3)C
0.289037	S(=O)(=O)(NCC1OCCC1)c2ccc(cc2)C(=O)Nc3c(cc(OCc4cnccc4)cc3)C
0.289037	S(=O)(=O)(NCC1OCCC1)c2ccc(cc2)C(=O)Nc3c(cc(OCc4cnccc4)cc3)C
0.289037	S(=O)(=O)(NCC1OCCC1)c2ccc(cc2)C(=O)Nc3c(cc(OCc4cnccc4)cc3)C
0.289037	S(=O)(=O)(NCC1OCCC1)c2ccc(cc2)C(=O)Nc3c(cc(OCc4cnccc4)cc3)C
0.289037	S(=O)(=O)(NCC1OCCC1)c2ccc(cc2)C(=O)Nc3c(cc(OCc4cnccc4)cc3)C
0.289037	S(=O)(=O)(NCC1OCCC1)c2ccc(cc2)C(=O)Nc3c(cc(OCc4cnccc4)cc3)C
0.288809	FC(F)(F)Oc1ccc(cc1)C(=O)Nc2cc3c(N(Cc4ccccc4)CC3)cc2
0.288809	FC(F)(F)Oc1ccc(cc1)C(=O)Nc2cc3c(N(Cc4ccccc4)CC3)cc2
0.288809	FC(F)(F)Oc1ccc(cc1)C(=O)Nc2cc3c(N(Cc4ccccc4)CC3)cc2
0.288809	FC(F)(F)Oc1ccc(cc1)C(=O)Nc2cc3c(N(Cc4ccccc4)CC3)cc2
0.288809	FC(F)(F)Oc1ccc(cc1)C(=O)Nc2cc3c(N(Cc4ccccc4)CC3)cc2
0.288809	FC(F)(F)Oc1ccc(cc1)C(=O)Nc2cc3c(N(Cc4ccccc4)CC3)cc2
0.288809	FC(F)(F)Oc1ccc(cc1)C(=O)Nc2cc3c(N(Cc4ccccc4)CC3)cc2
0.288809	FC(F)(F)Oc1ccc(cc1)C(=O)Nc2cc3c(N(Cc4ccccc4)CC3)cc2
0.288809	FC(F)(F)Oc1ccc(cc1)C(=O)Nc2cc3c(N(Cc4ccccc4)CC3)cc2
0.288809	FC(F)(F)Oc1ccc(cc1)C(=O)Nc2cc3c(N(Cc4ccccc4)CC3)cc2
0.28866	S1C(NC(=O)c2cc(NC(=O)c3cc4OCCOc4cc3)c(cc2)C)=C(N=C1)c5ccc(F)cc5
0.288079	S(c1ncccc1C(=O)Nc2c(cc(OCc3cnccc3)cc2)C)c4c(ccc(c4)C)C
0.288079	S(c1ncccc1C(=O)Nc2c(cc(OCc3cnccc3)cc2)C)c4c(ccc(c4)C)C
0.288079	S(c1ncccc1C(=O)Nc2c(cc(OCc3cnccc3)cc2)C)c4c(ccc(c4)C)C
0.288079	S(c1ncccc1C(=O)Nc2c(cc(OCc3cnccc3)cc2)C)c4c(ccc(c4)C)C
0.288079	S(c1ncccc1C(=O)Nc2c(cc(OCc3cnccc3)cc2)C)c4c(ccc(c4)C)C
0.288079	S(c1ncccc1C(=O)Nc2c(cc(OCc3cnccc3)cc2)C)c4c(ccc(c4)C)C
0.288079	S(c1ncccc1C(=O)Nc2c(cc(OCc3cnccc3)cc2)C)c4c(ccc(c4)C)C
0.288079	S(c1ncccc1C(=O)Nc2c(cc(OCc3cnccc3)cc2)C)c4c(ccc(c4)C)C
0.288079	S(c1ncccc1C(=O)Nc2c(cc(OCc3cnccc3)cc2)C)c4c(ccc(c4)C)C
0.288079	S(c1ncccc1C(=O)Nc2c(cc(OCc3cnccc3)cc2)C)c4c(ccc(c4)C)C
0.287823	O=C(Nc1cnc(c(c1)C)C)c2cc(ccc2)C3=NNC(=O)C=C3
0.287197	O=C(NC(CC)C)c1cc(c(NC(=O)C(=O)NCc2ccc(cc2)C3=NNC(=N3)C)cc1)C
0.287197	O=C(NC(CC)C)c1cc(c(NC(=O)C(=O)NCc2ccc(cc2)C3=NNC(=N3)C)cc1)C
0.287197	O=C(NC(CC)C)c1cc(c(NC(=O)C(=O)NCc2ccc(cc2)C3=NNC(=N3)C)cc1)C
0.287197	O=C(NC(CC)C)c1cc(c(NC(=O)C(=O)NCc2ccc(cc2)C3=NNC(=N3)C)cc1)C
0.287197	O=C(NC(CC)C)c1cc(c(NC(=O)C(=O)NCc2ccc(cc2)C3=NNC(=N3)C)cc1)C
0.287197	O=C(NC(CC)C)c1cc(c(NC(=O)C(=O)NCc2ccc(cc2)C3=NNC(=N3)C)cc1)C
0.287197	O=C(NC(CC)C)c1cc(c(NC(=O)C(=O)NCc2ccc(cc2)C3=NNC(=N3)C)cc1)C
0.287197	O=C(NC(CC)C)c1cc(c(NC(=O)C(=O)NCc2ccc(cc2)C3=NNC(=N3)C)cc1)C
0.287197	O=C(NC(CC)C)c1cc(c(NC(=O)C(=O)NCc2ccc(cc2)C3=NNC(=N3)C)cc1)C
0.287197	O=C(NC(CC)C)c1cc(c(NC(=O)C(=O)NCc2ccc(cc2)C3=NNC(=N3)C)cc1)C
0.286765	S1C(=NC(c2ccccc2)=C1)C(C#N)=CNCc3ccc(NC(=O)c4ccncc4)cc3
0.286765	S1C(=NC(c2ccccc2)=C1)C(C#N)=CNCc3ccc(NC(=O)c4ccncc4)cc3
0.286765	S1C(=NC(c2ccccc2)=C1)C(C#N)=CNCc3ccc(NC(=O)c4ccncc4)cc3
0.28629	O=C(Nc1cc(ccc1)C=2N(N=CC2)C)c3ccc(cc3)Cc4ccccc4
0.286195	Clc1c(ccc(NC(=O)N2CCN(C(=O)C3=C(SC=C3)NC(=O)c4ccc(cc4)CCCC)CC2)c1)C
0.286195	Clc1c(ccc(NC(=O)N2CCN(C(=O)C3=C(SC=C3)NC(=O)c4ccc(cc4)CCCC)CC2)c1)C
0.285714	S(c1c(NC(=O)C=2C(=O)NC(c3ccccc3)=CC2)cccc1)c4c(ccc(c4)C)C
0.285714	S(c1c(NC(=O)C=2C(=O)NC(c3ccccc3)=CC2)cccc1)c4c(ccc(c4)C)C
0.285714	S(c1c(NC(=O)C=2C(=O)NC(c3ccccc3)=CC2)cccc1)c4c(ccc(c4)C)C
0.285714	S(c1c(NC(=O)C=2C(=O)NC(c3ccccc3)=CC2)cccc1)c4c(ccc(c4)C)C
0.285714	S(c1c(NC(=O)C=2C(=O)NC(c3ccccc3)=CC2)cccc1)c4c(ccc(c4)C)C
0.285714	S(c1c(NC(=O)C=2C(=O)NC(c3ccccc3)=CC2)cccc1)c4c(ccc(c4)C)C
0.285714	S(c1c(NC(=O)C=2C(=O)NC(c3ccccc3)=CC2)cccc1)c4c(ccc(c4)C)C
0.285714	S(c1c(NC(=O)C=2C(=O)NC(c3ccccc3)=CC2)cccc1)c4c(ccc(c4)C)C
0.285714	S(c1c(NC(=O)C=2C(=O)NC(c3ccccc3)=CC2)cccc1)c4c(ccc(c4)C)C
0.285714	S(c1c(NC(=O)C=2C(=O)NC(c3ccccc3)=CC2)cccc1)c4c(ccc(c4)C)C
0.285714	S(=O)(=O)(NC1CCCC1)c2c(ccc(c2)C(=O)Nc3cc(NC(=O)c4ccncc4)ccc3)C
0.285714	S(=O)(=O)(NC1CCCC1)c2c(ccc(c2)C(=O)Nc3cc(NC(=O)c4ccncc4)ccc3)C
0.285714	S(=O)(=O)(NC1CCCC1)c2c(ccc(c2)C(=O)Nc3cc(NC(=O)c4ccncc4)ccc3)C
0.285714	S(=O)(=O)(NC1CCCC1)c2c(ccc(c2)C(=O)Nc3cc(NC(=O)c4ccncc4)ccc3)C
0.285714	S(=O)(=O)(NC1CCCC1)c2c(ccc(c2)C(=O)Nc3cc(NC(=O)c4ccncc4)ccc3)C
0.285211	O=C(NCCC(=O)N1CCN(Cc2ccncc2)CC1)c3cc(ccc3)C4=NNC(=O)C=C4
0.285211	O=C(NCCC(=O)N1CCN(Cc2ccncc2)CC1)c3cc(ccc3)C4=NNC(=O)C=C4
0.285106	Brc1c(ccc(NC(=O)c2ccncc2)c1)CN(C)C
0.285106	Brc1c(ccc(NC(=O)c2ccncc2)c1)CN(C)C
0.285106	Brc1c(ccc(NC(=O)c2ccncc2)c1)CN(C)C
0.285106	Brc1c(ccc(NC(=O)c2ccncc2)c1)CN(C)C
0.285106	Brc1c(ccc(NC(=O)c2ccncc2)c1)CN(C)C
0.285106	Brc1c(ccc(NC(=O)c2ccncc2)c1)CN(C)C
0.285106	Brc1c(ccc(NC(=O)c2ccncc2)c1)CN(C)C
0.285106	Brc1c(ccc(NC(=O)c2ccncc2)c1)CN(C)C
0.285106	Brc1c(ccc(NC(=O)c2ccncc2)c1)CN(C)C
0.285106	Brc1c(ccc(NC(=O)c2ccncc2)c1)CN(C)C
0.284746	S(=O)(=O)(NC1CCCC1)c2c(ccc(c2)C(=O)Nc3c(Nc4ccccc4)ccnc3)C
0.284746	S(=O)(=O)(NC1CCCC1)c2c(ccc(c2)C(=O)Nc3c(Nc4ccccc4)ccnc3)C
0.284746	S(=O)(=O)(NC1CCCC1)c2c(ccc(c2)C(=O)Nc3c(Nc4ccccc4)ccnc3)C
0.284091	O=C(Nc1c(Nc2ccccc2)ccnc1)c3c(cc(Oc4ccccc4)cc3)C
0.284091	O=C(Nc1c(Nc2ccccc2)ccnc1)c3c(cc(Oc4ccccc4)cc3)C
0.284091	O=C(Nc1c(Nc2ccccc2)ccnc1)c3c(cc(Oc4ccccc4)cc3)C
0.284091	O=C(Nc1c(Nc2ccccc2)ccnc1)c3c(cc(Oc4ccccc4)cc3)C
0.284091	O=C(Nc1c(Nc2ccccc2)ccnc1)c3c(cc(Oc4ccccc4)cc3)C
0.284091	O=C(Nc1c(Nc2ccccc2)ccnc1)c3c(cc(Oc4ccccc4)cc3)C
0.284091	O=C(Nc1c(Nc2ccccc2)ccnc1)c3c(cc(Oc4ccccc4)cc3)C
0.284091	O=C(Nc1c(Nc2ccccc2)ccnc1)c3c(cc(Oc4ccccc4)cc3)C
0.284091	O=C(Nc1c(Nc2ccccc2)ccnc1)c3c(cc(Oc4ccccc4)cc3)C
0.283912	O=C(Nc1c(OC)ccc(c1)CN2CCN(CC2)C)C3=NN4C(C(=CC=C4)C)=C3
0.283912	O=C(Nc1c(OC)ccc(c1)CN2CCN(CC2)C)C3=NN4C(C(=CC=C4)C)=C3
0.283912	O=C(Nc1c(OC)ccc(c1)CN2CCN(CC2)C)C3=NN4C(C(=CC=C4)C)=C3
0.283912	O=C(Nc1c(OC)ccc(c1)CN2CCN(CC2)C)C3=NN4C(C(=CC=C4)C)=C3
0.283912	O=C(Nc1c(OC)ccc(c1)CN2CCN(CC2)C)C3=NN4C(C(=CC=C4)C)=C3
0.283912	O=C(Nc1c(OC)ccc(c1)CN2CCN(CC2)C)C3=NN4C(C(=CC=C4)C)=C3
0.283912	O=C(Nc1c(OC)ccc(c1)CN2CCN(CC2)C)C3=NN4C(C(=CC=C4)C)=C3
0.283912	O=C(Nc1c(OC)ccc(c1)CN2CCN(CC2)C)C3=NN4C(C(=CC=C4)C)=C3
0.283912	O=C(Nc1c(OC)ccc(c1)CN2CCN(CC2)C)C3=NN4C(C(=CC=C4)C)=C3
0.283912	O=C(Nc1c(OC)ccc(c1)CN2CCN(CC2)C)C3=NN4C(C(=CC=C4)C)=C3
0.283843	n1c(nccc1c2cnccc2)C3CCNCC3
0.283843	n1c(nccc1c2cnccc2)C3CCNCC3
0.283843	n1c(nccc1c2cnccc2)C3CCNCC3
0.283843	n1c(nccc1c2cnccc2)C3CCNCC3
0.283843	n1c(nccc1c2cnccc2)C3CCNCC3
0.283843	n1c(nccc1c2cnccc2)C3CCNCC3
0.283828	O=C(N1CCN(CC=2ON=C(N2)c3ccccc3)CC1)c4cc(OCC)c(OCc5cnccc5)cc4
0.283828	O=C(N1CCN(CC=2ON=C(N2)c3ccccc3)CC1)c4cc(OCC)c(OCc5cnccc5)cc4
0.283828	O=C(N1CCN(CC=2ON=C(N2)c3ccccc3)CC1)c4cc(OCC)c(OCc5cnccc5)cc4
0.283465	O=C(OC)c1cc(c(NC(=O)c2cc(ncc2)C#N)cc1)C
0.283465	O=C(OC)c1cc(c(NC(=O)c2cc(ncc2)C#N)cc1)C
0.283465	O=C(OC)c1cc(c(NC(=O)c2cc(ncc2)C#N)cc1)C
0.283465	O=C(OC)c1cc(c(NC(=O)c2cc(ncc2)C#N)cc1)C
0.283465	O=C(OC)c1cc(c(NC(=O)c2cc(ncc2)C#N)cc1)C
0.283465	O=C(OC)c1cc(c(NC(=O)c2cc(ncc2)C#N)cc1)C
0.283465	O=C(OC)c1cc(c(NC(=O)c2cc(ncc2)C#N)cc1)C
0.283465	O=C(OC)c1cc(c(NC(=O)c2cc(ncc2)C#N)cc1)C
0.283465	O=C(OC)c1cc(c(NC(=O)c2cc(ncc2)C#N)cc1)C
0.283465	O=C(OC)c1cc(c(NC(=O)c2cc(ncc2)C#N)cc1)C
0.282759	Fc1cc(c(cc1)C(=O)Nc2cc3c(N(Cc4ccccc4)CC3)cc2)C
0.282759	Fc1cc(c(cc1)C(=O)Nc2cc3c(N(Cc4ccccc4)CC3)cc2)C
0.282759	Fc1cc(c(cc1)C(=O)Nc2cc3c(N(Cc4ccccc4)CC3)cc2)C
0.282759	Fc1cc(c(cc1)C(=O)Nc2cc3c(N(Cc4ccccc4)CC3)cc2)C
0.282759	Fc1cc(c(cc1)C(=O)Nc2cc3c(N(Cc4ccccc4)CC3)cc2)C
0.282759	Fc1cc(c(cc1)C(=O)Nc2cc3c(N(Cc4ccccc4)CC3)cc2)C
0.282759	Fc1cc(c(cc1)C(=O)Nc2cc3c(N(Cc4ccccc4)CC3)cc2)C
0.282759	Fc1cc(c(cc1)C(=O)Nc2cc3c(N(Cc4ccccc4)CC3)cc2)C
0.282759	Fc1cc(c(cc1)C(=O)Nc2cc3c(N(Cc4ccccc4)CC3)cc2)C
0.282759	Fc1cc(c(cc1)C(=O)Nc2cc3c(N(Cc4ccccc4)CC3)cc2)C
0.281633	O=C(Nc1c(cccc1)C2=NNC(=N2)C)c3ccc(cc3)C
0.281633	O=C(Nc1c(cccc1)C2=NNC(=N2)C)c3ccc(cc3)C
0.281633	O=C(Nc1c(cccc1)C2=NNC(=N2)C)c3ccc(cc3)C
0.281633	O=C(Nc1c(cccc1)C2=NNC(=N2)C)c3ccc(cc3)C
0.281633	O=C(Nc1c(cccc1)C2=NNC(=N2)C)c3ccc(cc3)C
0.281633	O=C(Nc1c(cccc1)C2=NNC(=N2)C)c3ccc(cc3)C
0.281633	O=C(Nc1c(cccc1)C2=NNC(=N2)C)c3ccc(cc3)C
0.281633	O=C(Nc1c(cccc1)C2=NNC(=N2)C)c3ccc(cc3)C
0.281633	O=C(Nc1c(cccc1)C2=NNC(=N2)C)c3ccc(cc3)C
0.281633	O=C(Nc1c(cccc1)C2=NNC(=N2)C)c3ccc(cc3)C
0.281633	O=C(Nc1c(cc(OCC(=O)NC)cc1)C)c2ccncc2
0.281633	O=C(Nc1c(cc(OCC(=O)NC)cc1)C)c2ccncc2
0.281633	O=C(Nc1c(cc(OCC(=O)NC)cc1)C)c2ccncc2
0.281633	O=C(Nc1c(cc(OCC(=O)NC)cc1)C)c2ccncc2
0.281633	O=C(Nc1c(cc(OCC(=O)NC)cc1)C)c2ccncc2
0.281633	O=C(Nc1c(cc(OCC(=O)NC)cc1)C)c2ccncc2
0.281633	O=C(Nc1c(cc(OCC(=O)NC)cc1)C)c2ccncc2
0.281633	O=C(Nc1c(cc(OCC(=O)NC)cc1)C)c2ccncc2
0.281633	O=C(Nc1c(cc(OCC(=O)NC)cc1)C)c2ccncc2
0.281633	O=C(Nc1c(cc(OCC(=O)NC)cc1)C)c2ccncc2
0.281588	Clc1cc(NC(=O)C2=C(OC=C2)C)c(cc1)C(=O)NCc3ccc(NC(=O)c4ccncc4)cc3
0.281588	Clc1cc(NC(=O)C2=C(OC=C2)C)c(cc1)C(=O)NCc3ccc(NC(=O)c4ccncc4)cc3
0.281588	Clc1cc(NC(=O)C2=C(OC=C2)C)c(cc1)C(=O)NCc3ccc(NC(=O)c4ccncc4)cc3
0.281588	Clc1cc(NC(=O)C2=C(OC=C2)C)c(cc1)C(=O)NCc3ccc(NC(=O)c4ccncc4)cc3
0.281588	Clc1cc(NC(=O)C2=C(OC=C2)C)c(cc1)C(=O)NCc3ccc(NC(=O)c4ccncc4)cc3
0.281588	Clc1cc(NC(=O)C2=C(OC=C2)C)c(cc1)C(=O)NCc3ccc(NC(=O)c4ccncc4)cc3
0.281588	Clc1cc(NC(=O)C2=C(OC=C2)C)c(cc1)C(=O)NCc3ccc(NC(=O)c4ccncc4)cc3
0.281588	Clc1cc(NC(=O)C2=C(OC=C2)C)c(cc1)C(=O)NCc3ccc(NC(=O)c4ccncc4)cc3
0.281588	Clc1cc(NC(=O)C2=C(OC=C2)C)c(cc1)C(=O)NCc3ccc(NC(=O)c4ccncc4)cc3
0.281588	Clc1cc(NC(=O)C2=C(OC=C2)C)c(cc1)C(=O)NCc3ccc(NC(=O)c4ccncc4)cc3
0.281481	FC(F)(F)c1nc(ccc1)CC(=O)Nc2c(ccc(c2)C3=NC=CN3)C
0.281481	FC(F)(F)c1nc(ccc1)CC(=O)Nc2c(ccc(c2)C3=NC=CN3)C
0.281481	FC(F)(F)c1nc(ccc1)CC(=O)Nc2c(ccc(c2)C3=NC=CN3)C
0.281481	FC(F)(F)c1nc(ccc1)CC(=O)Nc2c(ccc(c2)C3=NC=CN3)C
0.281481	FC(F)(F)c1nc(ccc1)CC(=O)Nc2c(ccc(c2)C3=NC=CN3)C
0.281481	FC(F)(F)c1nc(ccc1)CC(=O)Nc2c(ccc(c2)C3=NC=CN3)C
0.281481	FC(F)(F)c1nc(ccc1)CC(=O)Nc2c(ccc(c2)C3=NC=CN3)C
0.281481	FC(F)(F)c1nc(ccc1)CC(=O)Nc2c(ccc(c2)C3=NC=CN3)C
0.281481	FC(F)(F)c1nc(ccc1)CC(=O)Nc2c(ccc(c2)C3=NC=CN3)C
0.281481	FC(F)(F)c1nc(ccc1)CC(=O)Nc2c(ccc(c2)C3=NC=CN3)C
0.281481	S1CCN(Cc2c(NC(=O)c3ccc(NC(=O)C45CC6CC(C4)CC(C5)C6)cc3)cccc2)CC1
0.281481	S1CCN(Cc2c(NC(=O)c3ccc(NC(=O)C45CC6CC(C4)CC(C5)C6)cc3)cccc2)CC1
0.28125	[O-][N+](=O)c1c(cc(cc1)CNCc2cc(NC(=O)c3ccccc3)ccc2)C
0.28125	[O-][N+](=O)c1c(cc(cc1)CNCc2cc(NC(=O)c3ccccc3)ccc2)C
0.28125	[O-][N+](=O)c1c(cc(cc1)CNCc2cc(NC(=O)c3ccccc3)ccc2)C
0.28125	[O-][N+](=O)c1c(cc(cc1)CNCc2cc(NC(=O)c3ccccc3)ccc2)C
0.281022	O=C(Nc1c(cc(OC)c(OC)c1)C)c2ccc(cc2)C3=NOC(=N3)CC(C)(C)C
0.281022	O=C(Nc1c(cc(OC)c(OC)c1)C)c2ccc(cc2)C3=NOC(=N3)CC(C)(C)C
0.280899	Ic1c(ccc(NC(=O)C(=O)NCC2CN(Cc3ccccc3)CC2)c1)C
0.280899	Ic1c(ccc(NC(=O)C(=O)NCC2CN(Cc3ccccc3)CC2)c1)C
0.280899	Ic1c(ccc(NC(=O)C(=O)NCC2CN(Cc3ccccc3)CC2)c1)C
0.280488	O=C(Nc1cc(c(N2C=NC=C2)cc1)C)c3ccncc3
0.280488	O=C(Nc1cc(c(N2C=NC=C2)cc1)C)c3ccncc3
0.280488	O=C(Nc1cc(c(N2C=NC=C2)cc1)C)c3ccncc3
0.280488	O=C(Nc1cc(c(N2C=NC=C2)cc1)C)c3ccncc3
0.280488	O=C(Nc1cc(c(N2C=NC=C2)cc1)C)c3ccncc3
0.280488	O=C(Nc1cc(c(N2C=NC=C2)cc1)C)c3ccncc3
0.280488	O=C(Nc1cc(c(N2C=NC=C2)cc1)C)c3ccncc3
0.280488	O=C(Nc1cc(c(N2C=NC=C2)cc1)C)c3ccncc3
0.280488	O=C(Nc1cc(c(N2C=NC=C2)cc1)C)c3ccncc3
0.280488	O=C(Nc1cc(c(N2C=NC=C2)cc1)C)c3ccncc3
0.280142	[O-][N+](=O)c1c(cc(cc1)C(=O)Nc2cc(ccc2)C=3N(N=CC3)C)C
0.280142	[O-][N+](=O)c1c(cc(cc1)C(=O)Nc2cc(ccc2)C=3N(N=CC3)C)C
0.280142	[O-][N+](=O)c1c(cc(cc1)C(=O)Nc2cc(ccc2)C=3N(N=CC3)C)C
0.280142	[O-][N+](=O)c1c(cc(cc1)C(=O)Nc2cc(ccc2)C=3N(N=CC3)C)C
0.280142	[O-][N+](=O)c1c(cc(cc1)C(=O)Nc2cc(ccc2)C=3N(N=CC3)C)C
0.280142	[O-][N+](=O)c1c(cc(cc1)C(=O)Nc2cc(ccc2)C=3N(N=CC3)C)C
0.280142	[O-][N+](=O)c1c(cc(cc1)C(=O)Nc2cc(ccc2)C=3N(N=CC3)C)C
0.280142	[O-][N+](=O)c1c(cc(cc1)C(=O)Nc2cc(ccc2)C=3N(N=CC3)C)C
0.280142	[O-][N+](=O)c1c(cc(cc1)C(=O)Nc2cc(ccc2)C=3N(N=CC3)C)C
0.28	Fc1c(F)ccc(c2cc(NC(=O)c3ccc(OC(CC)C)cc3)ccc2)c1
0.28	Fc1c(F)ccc(c2cc(NC(=O)c3ccc(OC(CC)C)cc3)ccc2)c1
0.28	Fc1c(F)ccc(c2cc(NC(=O)c3ccc(OC(CC)C)cc3)ccc2)c1
0.28	Fc1c(F)ccc(c2cc(NC(=O)c3ccc(OC(CC)C)cc3)ccc2)c1
0.28	Fc1c(F)ccc(c2cc(NC(=O)c3ccc(OC(CC)C)cc3)ccc2)c1
0.28	Fc1c(F)ccc(c2cc(NC(=O)c3ccc(OC(CC)C)cc3)ccc2)c1
0.28	Fc1c(F)ccc(c2cc(NC(=O)c3ccc(OC(CC)C)cc3)ccc2)c1
0.28	Fc1c(F)ccc(c2cc(NC(=O)c3ccc(OC(CC)C)cc3)ccc2)c1
0.28	Fc1c(F)ccc(c2cc(NC(=O)c3ccc(OC(CC)C)cc3)ccc2)c1
0.28	Fc1c(F)ccc(c2cc(NC(=O)c3ccc(OC(CC)C)cc3)ccc2)c1
0.27957	[O-][N+](=O)c1c(Nc2ccccc2)ccc(c1)C(=O)Nc3ccc(OCc4ncccc4)cc3
0.27957	[O-][N+](=O)c1c(Nc2ccccc2)ccc(c1)C(=O)Nc3ccc(OCc4ncccc4)cc3
0.27957	[O-][N+](=O)c1c(Nc2ccccc2)ccc(c1)C(=O)Nc3ccc(OCc4ncccc4)cc3
0.27957	[O-][N+](=O)c1c(Nc2ccccc2)ccc(c1)C(=O)Nc3ccc(OCc4ncccc4)cc3
0.27957	[O-][N+](=O)c1c(Nc2ccccc2)ccc(c1)C(=O)Nc3ccc(OCc4ncccc4)cc3
0.27957	[O-][N+](=O)c1c(Nc2ccccc2)ccc(c1)C(=O)Nc3ccc(OCc4ncccc4)cc3
0.27957	[O-][N+](=O)c1c(Nc2ccccc2)ccc(c1)C(=O)Nc3ccc(OCc4ncccc4)cc3
0.27957	[O-][N+](=O)c1c(Nc2ccccc2)ccc(c1)C(=O)Nc3ccc(OCc4ncccc4)cc3
0.27957	[O-][N+](=O)c1c(Nc2ccccc2)ccc(c1)C(=O)Nc3ccc(OCc4ncccc4)cc3
0.27957	[O-][N+](=O)c1c(Nc2ccccc2)ccc(c1)C(=O)Nc3ccc(OCc4ncccc4)cc3
0.279528	O=C(Nc1c(ccc(c1)C=O)C)c2cc3OCCOc3cc2
0.279528	O=C(Nc1c(ccc(c1)C=O)C)c2cc3OCCOc3cc2
0.279528	O=C(Nc1c(ccc(c1)C=O)C)c2cc3OCCOc3cc2
0.279528	O=C(Nc1c(ccc(c1)C=O)C)c2cc3OCCOc3cc2
0.279528	O=C(Nc1c(ccc(c1)C=O)C)c2cc3OCCOc3cc2
0.279528	O=C(Nc1c(ccc(c1)C=O)C)c2cc3OCCOc3cc2
0.279528	O=C(Nc1c(ccc(c1)C=O)C)c2cc3OCCOc3cc2
0.279528	O=C(Nc1c(ccc(c1)C=O)C)c2cc3OCCOc3cc2
0.279528	O=C(Nc1c(ccc(c1)C=O)C)c2cc3OCCOc3cc2
0.279528	O=C(Nc1c(ccc(c1)C=O)C)c2cc3OCCOc3cc2
0.279167	O=C(OC)Nc1ccc(cc1)C(=O)Nc2c(cc(OC)c(OC)c2)C
0.279167	O=C(OC)Nc1ccc(cc1)C(=O)Nc2c(cc(OC)c(OC)c2)C
0.279167	O=C(OC)Nc1ccc(cc1)C(=O)Nc2c(cc(OC)c(OC)c2)C
0.279167	O=C(OC)Nc1ccc(cc1)C(=O)Nc2c(cc(OC)c(OC)c2)C
0.279167	O=C(OC)Nc1ccc(cc1)C(=O)Nc2c(cc(OC)c(OC)c2)C
0.279167	O=C(OC)Nc1ccc(cc1)C(=O)Nc2c(cc(OC)c(OC)c2)C
0.279167	O=C(OC)Nc1ccc(cc1)C(=O)Nc2c(cc(OC)c(OC)c2)C
0.279167	O=C(OC)Nc1ccc(cc1)C(=O)Nc2c(cc(OC)c(OC)c2)C
0.279167	O=C(OC)Nc1ccc(cc1)C(=O)Nc2c(cc(OC)c(OC)c2)C
0.279167	O=C(OC)Nc1ccc(cc1)C(=O)Nc2c(cc(OC)c(OC)c2)C
0.278932	Fc1ccc(cc1)C(=O)Nc2cc(c(NC(=O)C(=O)N(C3CN(Cc4ccccc4)CCC3)Cc5ccncc5)cc2)C(F)(F)F
0.278932	Fc1ccc(cc1)C(=O)Nc2cc(c(NC(=O)C(=O)N(C3CN(Cc4ccccc4)CCC3)Cc5ccncc5)cc2)C(F)(F)F
0.278932	Fc1ccc(cc1)C(=O)Nc2cc(c(NC(=O)C(=O)N(C3CN(Cc4ccccc4)CCC3)Cc5ccncc5)cc2)C(F)(F)F
0.278932	Fc1ccc(cc1)C(=O)Nc2cc(c(NC(=O)C(=O)N(C3CN(Cc4ccccc4)CCC3)Cc5ccncc5)cc2)C(F)(F)F
0.278932	Fc1ccc(cc1)C(=O)Nc2cc(c(NC(=O)C(=O)N(C3CN(Cc4ccccc4)CCC3)Cc5ccncc5)cc2)C(F)(F)F
0.278932	Fc1ccc(cc1)C(=O)Nc2cc(c(NC(=O)C(=O)N(C3CN(Cc4ccccc4)CCC3)Cc5ccncc5)cc2)C(F)(F)F
0.278932	Fc1ccc(cc1)C(=O)Nc2cc(c(NC(=O)C(=O)N(C3CN(Cc4ccccc4)CCC3)Cc5ccncc5)cc2)C(F)(F)F
0.278932	Fc1ccc(cc1)C(=O)Nc2cc(c(NC(=O)C(=O)N(C3CN(Cc4ccccc4)CCC3)Cc5ccncc5)cc2)C(F)(F)F
0.278932	Fc1ccc(cc1)C(=O)Nc2cc(c(NC(=O)C(=O)N(C3CN(Cc4ccccc4)CCC3)Cc5ccncc5)cc2)C(F)(F)F
0.278932	Fc1ccc(cc1)C(=O)Nc2cc(c(NC(=O)C(=O)N(C3CN(Cc4ccccc4)CCC3)Cc5ccncc5)cc2)C(F)(F)F
0.278388	O=C(Nc1ccc(cc1)CNC(=O)C=2C(c3cc(OC)ccc3)=CNC2)c4ccncc4
0.278388	O=C(Nc1ccc(cc1)CNC(=O)C=2C(c3cc(OC)ccc3)=CNC2)c4ccncc4
0.278388	O=C(Nc1ccc(cc1)CNC(=O)C=2C(c3cc(OC)ccc3)=CNC2)c4ccncc4
0.278388	O=C(Nc1ccc(cc1)CNC(=O)C=2C(c3cc(OC)ccc3)=CNC2)c4ccncc4
0.278388	O=C(Nc1ccc(cc1)CNC(=O)C=2C(c3cc(OC)ccc3)=CNC2)c4ccncc4
0.278388	O=C(Nc1ccc(cc1)CNC(=O)C=2C(c3cc(OC)ccc3)=CNC2)c4ccncc4
0.278388	O=C(Nc1ccc(cc1)CNC(=O)C=2C(c3cc(OC)ccc3)=CNC2)c4ccncc4
0.278388	O=C(Nc1ccc(cc1)CNC(=O)C=2C(c3cc(OC)ccc3)=CNC2)c4ccncc4
0.278388	O=C(Nc1ccc(cc1)CNC(=O)C=2C(c3cc(OC)ccc3)=CNC2)c4ccncc4
0.278388	O=C(Nc1ccc(cc1)CNC(=O)C=2C(c3cc(OC)ccc3)=CNC2)c4ccncc4
0.278351	O=C(NCC=1ON=C(N1)c2cc(ccc2)CN3CCCCC3)c4cc5c(cc4)CCC5
0.278351	O=C(NCC=1ON=C(N1)c2cc(ccc2)CN3CCCCC3)c4cc5c(cc4)CCC5
0.278351	O=C(NCC=1ON=C(N1)c2cc(ccc2)CN3CCCCC3)c4cc5c(cc4)CCC5
0.278351	O=C(NCC=1ON=C(N1)c2cc(ccc2)CN3CCCCC3)c4cc5c(cc4)CCC5
0.278351	O=C(NCC=1ON=C(N1)c2cc(ccc2)CN3CCCCC3)c4cc5c(cc4)CCC5
0.278351	O=C(NCC=1ON=C(N1)c2cc(ccc2)CN3CCCCC3)c4cc5c(cc4)CCC5
0.278351	O=C(NCC=1ON=C(N1)c2cc(ccc2)CN3CCCCC3)c4cc5c(cc4)CCC5
0.278351	O=C(NCC=1ON=C(N1)c2cc(ccc2)CN3CCCCC3)c4cc5c(cc4)CCC5
0.278351	O=C(NCC=1ON=C(N1)c2cc(ccc2)CN3CCCCC3)c4cc5c(cc4)CCC5
0.278351	O=C(NCC=1ON=C(N1)c2cc(ccc2)CN3CCCCC3)c4cc5c(cc4)CCC5
0.277978	O=C(Nc1cc(c(cc1)CC)C)C=2N(C(c3cc(ccc3)C)=CC2)C
0.277978	O=C(Nc1cc(c(cc1)CC)C)C=2N(C(c3cc(ccc3)C)=CC2)C
0.277978	O=C(Nc1cc(c(cc1)CC)C)C=2N(C(c3cc(ccc3)C)=CC2)C
0.277978	O=C(Nc1cc(c(cc1)CC)C)C=2N(C(c3cc(ccc3)C)=CC2)C
0.277978	O=C(Nc1cc(c(cc1)CC)C)C=2N(C(c3cc(ccc3)C)=CC2)C
0.277978	O=C(Nc1cc(c(cc1)CC)C)C=2N(C(c3cc(ccc3)C)=CC2)C
0.277978	O=C(Nc1cc(c(cc1)CC)C)C=2N(C(c3cc(ccc3)C)=CC2)C
0.277978	O=C(Nc1cc(c(cc1)CC)C)C=2N(C(c3cc(ccc3)C)=CC2)C
0.277978	O=C(Nc1cc(c(cc1)CC)C)C=2N(C(c3cc(ccc3)C)=CC2)C
0.277978	O=C(Nc1cc(c(cc1)CC)C)C=2N(C(c3cc(ccc3)C)=CC2)C
0.277778	Clc1c(NS(=O)(=O)c2ccc(cc2)C(=O)Nc3ccc(cc3)C=4N=NNC4)cccc1
0.277778	Clc1c(NS(=O)(=O)c2ccc(cc2)C(=O)Nc3ccc(cc3)C=4N=NNC4)cccc1
0.277778	Clc1c(NS(=O)(=O)c2ccc(cc2)C(=O)Nc3ccc(cc3)C=4N=NNC4)cccc1
0.277778	Clc1c(NS(=O)(=O)c2ccc(cc2)C(=O)Nc3ccc(cc3)C=4N=NNC4)cccc1
0.277778	Clc1c(NS(=O)(=O)c2ccc(cc2)C(=O)Nc3ccc(cc3)C=4N=NNC4)cccc1
0.277778	Clc1c(NS(=O)(=O)c2ccc(cc2)C(=O)Nc3ccc(cc3)C=4N=NNC4)cccc1
0.277778	Clc1c(NS(=O)(=O)c2ccc(cc2)C(=O)Nc3ccc(cc3)C=4N=NNC4)cccc1
0.277778	Clc1c(NS(=O)(=O)c2ccc(cc2)C(=O)Nc3ccc(cc3)C=4N=NNC4)cccc1
0.277778	Clc1c(NS(=O)(=O)c2ccc(cc2)C(=O)Nc3ccc(cc3)C=4N=NNC4)cccc1
0.277778	Clc1c(NS(=O)(=O)c2ccc(cc2)C(=O)Nc3ccc(cc3)C=4N=NNC4)cccc1
0.277567	O=C(N1CCN(c2cnccc2)CC1)C(=O)Nc3ccc(cc3)CN4CCN(c5cc(ccc5)C)CC4
0.277533	O=C(Nc1c(Nc2ccccc2)ccnc1)c3ccncc3
0.277533	O=C(Nc1c(Nc2ccccc2)ccnc1)c3ccncc3
0.277533	O=C(Nc1c(Nc2ccccc2)ccnc1)c3ccncc3
0.277533	O=C(Nc1c(Nc2ccccc2)ccnc1)c3ccncc3
0.277533	O=C(Nc1c(Nc2ccccc2)ccnc1)c3ccncc3
0.277533	O=C(Nc1c(Nc2ccccc2)ccnc1)c3ccncc3
0.277533	O=C(Nc1c(Nc2ccccc2)ccnc1)c3ccncc3
0.277533	O=C(Nc1c(Nc2ccccc2)ccnc1)c3ccncc3
0.277533	O=C(Nc1c(Nc2ccccc2)ccnc1)c3ccncc3
0.277533	O=C(Nc1c(Nc2ccccc2)ccnc1)c3ccncc3
0.277372	FC(F)(F)c1cc(NC(=O)c2cc(NC(=O)CN3CCN(Cc4cc(OCc5ccccc5)ccc4)CC3)ccc2)ccc1
0.277372	FC(F)(F)c1cc(NC(=O)c2cc(NC(=O)CN3CCN(Cc4cc(OCc5ccccc5)ccc4)CC3)ccc2)ccc1
0.277372	FC(F)(F)c1cc(NC(=O)c2cc(NC(=O)CN3CCN(Cc4cc(OCc5ccccc5)ccc4)CC3)ccc2)ccc1
0.277372	FC(F)(F)c1cc(NC(=O)c2cc(NC(=O)CN3CCN(Cc4cc(OCc5ccccc5)ccc4)CC3)ccc2)ccc1
0.277372	FC(F)(F)c1cc(NC(=O)c2cc(NC(=O)CN3CCN(Cc4cc(OCc5ccccc5)ccc4)CC3)ccc2)ccc1
0.277372	FC(F)(F)c1cc(NC(=O)c2cc(NC(=O)CN3CCN(Cc4cc(OCc5ccccc5)ccc4)CC3)ccc2)ccc1
0.277372	FC(F)(F)c1cc(NC(=O)c2cc(NC(=O)CN3CCN(Cc4cc(OCc5ccccc5)ccc4)CC3)ccc2)ccc1
0.277372	FC(F)(F)c1cc(NC(=O)c2cc(NC(=O)CN3CCN(Cc4cc(OCc5ccccc5)ccc4)CC3)ccc2)ccc1
0.277372	FC(F)(F)c1cc(NC(=O)c2cc(NC(=O)CN3CCN(Cc4cc(OCc5ccccc5)ccc4)CC3)ccc2)ccc1
0.277372	FC(F)(F)c1cc(NC(=O)c2cc(NC(=O)CN3CCN(Cc4cc(OCc5ccccc5)ccc4)CC3)ccc2)ccc1
0.27686	O=C(Nc1c(Nc2ccccc2)ccnc1)c3ccc(OC4CC4)cc3
0.276753	S(c1c(NC(=O)c2cnc(OC)cc2)cccc1)c3c(ccc(c3)C)C
0.276753	S(c1c(NC(=O)c2cnc(OC)cc2)cccc1)c3c(ccc(c3)C)C
0.276753	S(c1c(NC(=O)c2cnc(OC)cc2)cccc1)c3c(ccc(c3)C)C
0.276753	S(c1c(NC(=O)c2cnc(OC)cc2)cccc1)c3c(ccc(c3)C)C
0.276753	S(c1c(NC(=O)c2cnc(OC)cc2)cccc1)c3c(ccc(c3)C)C
0.276753	S(c1c(NC(=O)c2cnc(OC)cc2)cccc1)c3c(ccc(c3)C)C
0.276265	O=C(Nc1cc(ccc1)CNC(=O)c2ccc(c3c(C#N)cccc3)cc2)c4ccccc4
0.276265	O=C(Nc1cc(ccc1)CNC(=O)c2ccc(c3c(C#N)cccc3)cc2)c4ccccc4
0.276265	O=C(Nc1cc(ccc1)CNC(=O)c2ccc(c3c(C#N)cccc3)cc2)c4ccccc4
0.276265	O=C(Nc1cc(ccc1)CNC(=O)c2ccc(c3c(C#N)cccc3)cc2)c4ccccc4
0.276265	O=C(Nc1cc(ccc1)CNC(=O)c2ccc(c3c(C#N)cccc3)cc2)c4ccccc4
0.276265	O=C(Nc1cc(ccc1)CNC(=O)c2ccc(c3c(C#N)cccc3)cc2)c4ccccc4
0.276265	O=C(Nc1cc(ccc1)CNC(=O)c2ccc(c3c(C#N)cccc3)cc2)c4ccccc4
0.276265	O=C(Nc1cc(ccc1)CNC(=O)c2ccc(c3c(C#N)cccc3)cc2)c4ccccc4
0.276265	O=C(Nc1cc(ccc1)CNC(=O)c2ccc(c3c(C#N)cccc3)cc2)c4ccccc4
0.276265	O=C(Nc1cc(ccc1)CNC(=O)c2ccc(c3c(C#N)cccc3)cc2)c4ccccc4
0.276265	O=C(O)c1c(c(ccc1)C(=O)Nc2c(ccc(c2)C(=O)N)C)C
0.276265	O=C(O)c1c(c(ccc1)C(=O)Nc2c(ccc(c2)C(=O)N)C)C
0.275862	O=C(Nc1cc2c(N(Cc3ccccc3)CC2)cc1)C=4N(C(c5cc(ccc5)C)=CC4)C
0.275862	O=C(Nc1cc2c(N(Cc3ccccc3)CC2)cc1)C=4N(C(c5cc(ccc5)C)=CC4)C
0.275862	O=C(Nc1cc2c(N(Cc3ccccc3)CC2)cc1)C=4N(C(c5cc(ccc5)C)=CC4)C
0.275862	O=C(Nc1cc2c(N(Cc3ccccc3)CC2)cc1)C=4N(C(c5cc(ccc5)C)=CC4)C
0.275862	O=C(Nc1cc2c(N(Cc3ccccc3)CC2)cc1)C=4N(C(c5cc(ccc5)C)=CC4)C
0.275862	O=C(Nc1cc2c(N(Cc3ccccc3)CC2)cc1)C=4N(C(c5cc(ccc5)C)=CC4)C
0.275862	O=C(Nc1cc2c(N(Cc3ccccc3)CC2)cc1)C=4N(C(c5cc(ccc5)C)=CC4)C
0.275862	O=C(Nc1cc2c(N(Cc3ccccc3)CC2)cc1)C=4N(C(c5cc(ccc5)C)=CC4)C
0.275862	O=C(Nc1cc2c(N(Cc3ccccc3)CC2)cc1)C=4N(C(c5cc(ccc5)C)=CC4)C
0.275862	O=C(Nc1cc2c(N(Cc3ccccc3)CC2)cc1)C=4N(C(c5cc(ccc5)C)=CC4)C
0.275472	Clc1c(NC(=O)c2ccc(cc2)C=3OC(=NN3)c4ccccc4)ccc(c5ccc(cc5)C(C)(C)C)c1
0.275472	Clc1c(NC(=O)c2ccc(cc2)C=3OC(=NN3)c4ccccc4)ccc(c5ccc(cc5)C(C)(C)C)c1
0.275472	Clc1c(NC(=O)c2ccc(cc2)C=3OC(=NN3)c4ccccc4)ccc(c5ccc(cc5)C(C)(C)C)c1
0.275472	Clc1c(NC(=O)c2ccc(cc2)C=3OC(=NN3)c4ccccc4)ccc(c5ccc(cc5)C(C)(C)C)c1
0.275472	Clc1c(NC(=O)c2ccc(cc2)C=3OC(=NN3)c4ccccc4)ccc(c5ccc(cc5)C(C)(C)C)c1
0.275472	Clc1c(NC(=O)c2ccc(cc2)C=3OC(=NN3)c4ccccc4)ccc(c5ccc(cc5)C(C)(C)C)c1
0.275472	Clc1c(NC(=O)c2ccc(cc2)C=3OC(=NN3)c4ccccc4)ccc(c5ccc(cc5)C(C)(C)C)c1
0.275472	Clc1c(NC(=O)c2ccc(cc2)C=3OC(=NN3)c4ccccc4)ccc(c5ccc(cc5)C(C)(C)C)c1
0.275472	Clc1c(NC(=O)c2ccc(cc2)C=3OC(=NN3)c4ccccc4)ccc(c5ccc(cc5)C(C)(C)C)c1
0.275472	Clc1c(NC(=O)c2ccc(cc2)C=3OC(=NN3)c4ccccc4)ccc(c5ccc(cc5)C(C)(C)C)c1
0.275304	O=C(Nc1c(cccc1)C2=NNC(=N2)C)c3ccncc3
0.275304	O=C(Nc1c(cccc1)C2=NNC(=N2)C)c3ccncc3
0.275304	O=C(Nc1c(cccc1)C2=NNC(=N2)C)c3ccncc3
0.275304	O=C(Nc1c(cccc1)C2=NNC(=N2)C)c3ccncc3
0.275304	O=C(Nc1c(cccc1)C2=NNC(=N2)C)c3ccncc3
0.275304	O=C(Nc1c(cccc1)C2=NNC(=N2)C)c3ccncc3
0.275304	O=C(Nc1c(cccc1)C2=NNC(=N2)C)c3ccncc3
0.275304	O=C(Nc1c(cccc1)C2=NNC(=N2)C)c3ccncc3
0.275304	O=C(Nc1c(cccc1)C2=NNC(=N2)C)c3ccncc3
0.275304	O=C(Nc1c(cccc1)C2=NNC(=N2)C)c3ccncc3
0.275	O=C(Nc1cc(ncc1)N2CCNCC2)c3ccc(NC(=O)c4ccccc4)cc3
0.275	O=C(Nc1cc(ncc1)N2CCNCC2)c3ccc(NC(=O)c4ccccc4)cc3
0.275	O=C(Nc1cc(ncc1)N2CCNCC2)c3ccc(NC(=O)c4ccccc4)cc3
0.275	O=C(Nc1cc(ncc1)N2CCNCC2)c3ccc(NC(=O)c4ccccc4)cc3
0.275	O=C(Nc1cc(ncc1)N2CCNCC2)c3ccc(NC(=O)c4ccccc4)cc3
0.275	O=C(Nc1cc(ncc1)N2CCNCC2)c3ccc(NC(=O)c4ccccc4)cc3
0.275	O=C(Nc1cc(ncc1)N2CCNCC2)c3ccc(NC(=O)c4ccccc4)cc3
0.275	O=C(Nc1cc(ncc1)N2CCNCC2)c3ccc(NC(=O)c4ccccc4)cc3
0.275	O=C(Nc1cc(ncc1)N2CCNCC2)c3ccc(NC(=O)c4ccccc4)cc3
0.275	O=C(Nc1cc(ncc1)N2CCNCC2)c3ccc(NC(=O)c4ccccc4)cc3
0.274914	S(c1nc(c2ccccc2)cc(n1)C)CC(=O)N3CCN(Cc4cc(F)c(OC)cc4)CC3
0.274914	S(c1nc(c2ccccc2)cc(n1)C)CC(=O)N3CCN(Cc4cc(F)c(OC)cc4)CC3
0.274914	S(c1nc(c2ccccc2)cc(n1)C)CC(=O)N3CCN(Cc4cc(F)c(OC)cc4)CC3
0.274914	S(c1nc(c2ccccc2)cc(n1)C)CC(=O)N3CCN(Cc4cc(F)c(OC)cc4)CC3
0.274914	S(c1nc(c2ccccc2)cc(n1)C)CC(=O)N3CCN(Cc4cc(F)c(OC)cc4)CC3
0.274914	S(c1nc(c2ccccc2)cc(n1)C)CC(=O)N3CCN(Cc4cc(F)c(OC)cc4)CC3
0.274914	S(c1nc(c2ccccc2)cc(n1)C)CC(=O)N3CCN(Cc4cc(F)c(OC)cc4)CC3
0.274914	S(c1nc(c2ccccc2)cc(n1)C)CC(=O)N3CCN(Cc4cc(F)c(OC)cc4)CC3
0.274914	S(c1nc(c2ccccc2)cc(n1)C)CC(=O)N3CCN(Cc4cc(F)c(OC)cc4)CC3
0.274914	S(c1nc(c2ccccc2)cc(n1)C)CC(=O)N3CCN(Cc4cc(F)c(OC)cc4)CC3
0.274834	Fc1c(cc(nc1)C(=O)Nc2cc3c(N(Cc4ccccc4)CC3)cc2)C
0.274834	Fc1c(cc(nc1)C(=O)Nc2cc3c(N(Cc4ccccc4)CC3)cc2)C
0.274834	Fc1c(cc(nc1)C(=O)Nc2cc3c(N(Cc4ccccc4)CC3)cc2)C
0.274834	Fc1c(cc(nc1)C(=O)Nc2cc3c(N(Cc4ccccc4)CC3)cc2)C
0.274834	Fc1c(cc(nc1)C(=O)Nc2cc3c(N(Cc4ccccc4)CC3)cc2)C
0.274834	Fc1c(cc(nc1)C(=O)Nc2cc3c(N(Cc4ccccc4)CC3)cc2)C
0.274834	Fc1c(cc(nc1)C(=O)Nc2cc3c(N(Cc4ccccc4)CC3)cc2)C
0.274834	Fc1c(cc(nc1)C(=O)Nc2cc3c(N(Cc4ccccc4)CC3)cc2)C
0.274834	Fc1c(cc(nc1)C(=O)Nc2cc3c(N(Cc4ccccc4)CC3)cc2)C
0.274834	Fc1c(cc(nc1)C(=O)Nc2cc3c(N(Cc4ccccc4)CC3)cc2)C
0.274775	S(=O)(Cc1cc(NC(=O)c2ccc(cc2)C)ccc1)C
0.274775	S(=O)(Cc1cc(NC(=O)c2ccc(cc2)C)ccc1)C
0.274775	S(=O)(Cc1cc(NC(=O)c2ccc(cc2)C)ccc1)C
0.274775	S(=O)(Cc1cc(NC(=O)c2ccc(cc2)C)ccc1)C
0.274775	S(=O)(Cc1cc(NC(=O)c2ccc(cc2)C)ccc1)C
0.274775	S(=O)(Cc1cc(NC(=O)c2ccc(cc2)C)ccc1)C
0.274775	S(=O)(Cc1cc(NC(=O)c2ccc(cc2)C)ccc1)C
0.274775	S(=O)(Cc1cc(NC(=O)c2ccc(cc2)C)ccc1)C
0.274775	S(=O)(Cc1cc(NC(=O)c2ccc(cc2)C)ccc1)C
0.274775	S(=O)(Cc1cc(NC(=O)c2ccc(cc2)C)ccc1)C
0.274648	ClC=1SC(C=2ON=C(C(=O)Nc3c(ccc(NC(=O)C)c3)C)C2)=CC1
0.274306	Brc1c(NC(=O)c2cc(ccc2)C3=NNC(=O)C=C3)cc(cc1)C(=O)OC(C)(C)C
0.274306	Brc1c(NC(=O)c2cc(ccc2)C3=NNC(=O)C=C3)cc(cc1)C(=O)OC(C)(C)C
0.274306	Brc1c(NC(=O)c2cc(ccc2)C3=NNC(=O)C=C3)cc(cc1)C(=O)OC(C)(C)C
0.274306	Brc1c(NC(=O)c2cc(ccc2)C3=NNC(=O)C=C3)cc(cc1)C(=O)OC(C)(C)C
0.274306	Brc1c(NC(=O)c2cc(ccc2)C3=NNC(=O)C=C3)cc(cc1)C(=O)OC(C)(C)C
0.274306	Brc1c(NC(=O)c2cc(ccc2)C3=NNC(=O)C=C3)cc(cc1)C(=O)OC(C)(C)C
0.274306	Brc1c(NC(=O)c2cc(ccc2)C3=NNC(=O)C=C3)cc(cc1)C(=O)OC(C)(C)C
0.274306	Brc1c(NC(=O)c2cc(ccc2)C3=NNC(=O)C=C3)cc(cc1)C(=O)OC(C)(C)C
0.274306	Brc1c(NC(=O)c2cc(ccc2)C3=NNC(=O)C=C3)cc(cc1)C(=O)OC(C)(C)C
0.274306	Brc1c(NC(=O)c2cc(ccc2)C3=NNC(=O)C=C3)cc(cc1)C(=O)OC(C)(C)C
0.273913	O=C(Nc1c(cc(OC)c(OC)c1)C)c2ccc(cc2)C
0.273913	O=C(Nc1c(cc(OC)c(OC)c1)C)c2ccc(cc2)C
0.273913	O=C(Nc1c(cc(OC)c(OC)c1)C)c2ccc(cc2)C
0.273913	O=C(Nc1c(cc(OC)c(OC)c1)C)c2ccc(cc2)C
0.273913	O=C(Nc1c(cc(OC)c(OC)c1)C)c2ccc(cc2)C
0.273913	O=C(Nc1c(cc(OC)c(OC)c1)C)c2ccc(cc2)C
0.273913	O=C(Nc1c(cc(OC)c(OC)c1)C)c2ccc(cc2)C
0.273913	O=C(Nc1c(cc(OC)c(OC)c1)C)c2ccc(cc2)C
0.273913	O=C(Nc1c(cc(OC)c(OC)c1)C)c2ccc(cc2)C
0.273913	O=C(Nc1c(cc(OC)c(OC)c1)C)c2ccc(cc2)C
0.273469	Clc1ncc(cc1)CNc2c(ccc(c2)C(=O)N)C
0.273469	Clc1ncc(cc1)CNc2c(ccc(c2)C(=O)N)C
0.273469	Clc1ncc(cc1)CNc2c(ccc(c2)C(=O)N)C
0.273469	Clc1ncc(cc1)CNc2c(ccc(c2)C(=O)N)C
0.273408	S(=O)(=O)(c1cc(ccc1)C(=O)Nc2c(cc(NC(=O)C(=O)N)cc2)C)C
0.273408	S(=O)(=O)(c1cc(ccc1)C(=O)Nc2c(cc(NC(=O)C(=O)N)cc2)C)C
0.273408	S(=O)(=O)(c1cc(ccc1)C(=O)Nc2c(cc(NC(=O)C(=O)N)cc2)C)C
0.273408	S(=O)(=O)(c1cc(ccc1)C(=O)Nc2c(cc(NC(=O)C(=O)N)cc2)C)C
0.273408	S(=O)(=O)(c1cc(ccc1)C(=O)Nc2c(cc(NC(=O)C(=O)N)cc2)C)C
0.273408	S(=O)(=O)(c1cc(ccc1)C(=O)Nc2c(cc(NC(=O)C(=O)N)cc2)C)C
0.273408	S(=O)(=O)(c1cc(ccc1)C(=O)Nc2c(cc(NC(=O)C(=O)N)cc2)C)C
0.273092	Brc1ncc(cc1)C(=O)Nc2c(cc(OC)c(OC)c2)C
0.273092	Brc1ncc(cc1)C(=O)Nc2c(cc(OC)c(OC)c2)C
0.273092	Brc1ncc(cc1)C(=O)Nc2c(cc(OC)c(OC)c2)C
0.273092	Brc1ncc(cc1)C(=O)Nc2c(cc(OC)c(OC)c2)C
0.273092	Brc1ncc(cc1)C(=O)Nc2c(cc(OC)c(OC)c2)C
0.273092	Brc1ncc(cc1)C(=O)Nc2c(cc(OC)c(OC)c2)C
0.273092	Brc1ncc(cc1)C(=O)Nc2c(cc(OC)c(OC)c2)C
0.273092	Brc1ncc(cc1)C(=O)Nc2c(cc(OC)c(OC)c2)C
0.273092	Brc1ncc(cc1)C(=O)Nc2c(cc(OC)c(OC)c2)C
0.273092	Brc1ncc(cc1)C(=O)Nc2c(cc(OC)c(OC)c2)C
0.273077	O=C(Nc1cc(ccc1)COc2ccccc2)c3ccc(c4c(C#N)cccc4)cc3
0.273077	O=C(Nc1cc(ccc1)COc2ccccc2)c3ccc(c4c(C#N)cccc4)cc3
0.273077	O=C(Nc1cc(ccc1)COc2ccccc2)c3ccc(c4c(C#N)cccc4)cc3
0.273077	O=C(Nc1cc(ccc1)COc2ccccc2)c3ccc(c4c(C#N)cccc4)cc3
0.273077	O=C(Nc1cc(ccc1)COc2ccccc2)c3ccc(c4c(C#N)cccc4)cc3
0.273038	S(=O)(=O)(NCc1ccccc1)c2cc(c(cc2)C)C(=O)Nc3c(Nc4ccccc4)ccnc3
0.272727	[O-][N+](=O)c1c(Nc2ccccc2)ccc(c1)C(=O)Nc3ccc(N4CCN(C5CC5)CC4)cc3
0.272727	[O-][N+](=O)c1c(Nc2ccccc2)ccc(c1)C(=O)Nc3ccc(N4CCN(C5CC5)CC4)cc3
0.272727	[O-][N+](=O)c1c(Nc2ccccc2)ccc(c1)C(=O)Nc3ccc(N4CCN(C5CC5)CC4)cc3
0.272727	[O-][N+](=O)c1c(Nc2ccccc2)ccc(c1)C(=O)Nc3ccc(N4CCN(C5CC5)CC4)cc3
0.272727	[O-][N+](=O)c1c(Nc2ccccc2)ccc(c1)C(=O)Nc3ccc(N4CCN(C5CC5)CC4)cc3
0.272727	[O-][N+](=O)c1c(Nc2ccccc2)ccc(c1)C(=O)Nc3ccc(N4CCN(C5CC5)CC4)cc3
0.272727	[O-][N+](=O)c1c(Nc2ccccc2)ccc(c1)C(=O)Nc3ccc(N4CCN(C5CC5)CC4)cc3
0.272727	[O-][N+](=O)c1c(Nc2ccccc2)ccc(c1)C(=O)Nc3ccc(N4CCN(C5CC5)CC4)cc3
0.272727	[O-][N+](=O)c1c(Nc2ccccc2)ccc(c1)C(=O)Nc3ccc(N4CCN(C5CC5)CC4)cc3
0.272727	[O-][N+](=O)c1c(Nc2ccccc2)ccc(c1)C(=O)Nc3ccc(N4CCN(C5CC5)CC4)cc3
0.272727	O=C(O)Cc1cc(NC(=O)c2nc(ncc2)C3CC3)ccc1
0.272727	O=C(O)Cc1cc(NC(=O)c2nc(ncc2)C3CC3)ccc1
0.272727	O=C(O)Cc1cc(NC(=O)c2nc(ncc2)C3CC3)ccc1
0.272727	O=C(O)Cc1cc(NC(=O)c2nc(ncc2)C3CC3)ccc1
0.272727	O=C(O)Cc1cc(NC(=O)c2nc(ncc2)C3CC3)ccc1
0.272727	O=C(O)Cc1cc(NC(=O)c2nc(ncc2)C3CC3)ccc1
0.272727	O=C(O)Cc1cc(NC(=O)c2nc(ncc2)C3CC3)ccc1
0.272727	O=C(O)Cc1cc(NC(=O)c2nc(ncc2)C3CC3)ccc1
0.272727	O=C(O)Cc1cc(NC(=O)c2nc(ncc2)C3CC3)ccc1
0.272727	O=C(O)Cc1cc(NC(=O)c2nc(ncc2)C3CC3)ccc1
0.272727	S1C(NC(=O)c2ccc(cc2)CCCC)=C(C(=O)N3CCC(C4=NC(c5cc(F)c(F)cc5)=CN4)CC3)C=C1
0.272727	S1C(NC(=O)c2ccc(cc2)CCCC)=C(C(=O)N3CCC(C4=NC(c5cc(F)c(F)cc5)=CN4)CC3)C=C1
0.272727	S1C(NC(=O)c2ccc(cc2)CCCC)=C(C(=O)N3CCC(C4=NC(c5cc(F)c(F)cc5)=CN4)CC3)C=C1
0.272727	S1C(NC(=O)c2ccc(cc2)CCCC)=C(C(=O)N3CCC(C4=NC(c5cc(F)c(F)cc5)=CN4)CC3)C=C1
0.272727	S1C(NC(=O)c2ccc(cc2)CCCC)=C(C(=O)N3CCC(C4=NC(c5cc(F)c(F)cc5)=CN4)CC3)C=C1
0.272388	O=C(N1CCN(CCOC)CC1)C(=O)Nc2c(ccc(NC(=O)C(C)(C)C)c2)C
0.272388	O=C(N1CCN(CCOC)CC1)C(=O)Nc2c(ccc(NC(=O)C(C)(C)C)c2)C
0.272388	O=C(N1CCN(CCOC)CC1)C(=O)Nc2c(ccc(NC(=O)C(C)(C)C)c2)C
0.272388	O=C(N1CCN(CCOC)CC1)C(=O)Nc2c(ccc(NC(=O)C(C)(C)C)c2)C
0.272388	O=C(N1CCN(CCOC)CC1)C(=O)Nc2c(ccc(NC(=O)C(C)(C)C)c2)C
0.272388	O=C(N1CCN(CCOC)CC1)C(=O)Nc2c(ccc(NC(=O)C(C)(C)C)c2)C
0.272388	O=C(N1CCN(CCOC)CC1)C(=O)Nc2c(ccc(NC(=O)C(C)(C)C)c2)C
0.272388	O=C(N1CCN(CCOC)CC1)C(=O)Nc2c(ccc(NC(=O)C(C)(C)C)c2)C
0.272388	O=C(N1CCN(CCOC)CC1)C(=O)Nc2c(ccc(NC(=O)C(C)(C)C)c2)C
0.272388	O=C(N1CCN(CCOC)CC1)C(=O)Nc2c(ccc(NC(=O)C(C)(C)C)c2)C
0.272374	S(=O)(=Nc1cc(ccc1)C(=O)Nc2cc(c(cc2)CC)C)(C)C
0.272374	S(=O)(=Nc1cc(ccc1)C(=O)Nc2cc(c(cc2)CC)C)(C)C
0.272374	S(=O)(=Nc1cc(ccc1)C(=O)Nc2cc(c(cc2)CC)C)(C)C
0.272374	S(=O)(=Nc1cc(ccc1)C(=O)Nc2cc(c(cc2)CC)C)(C)C
0.272374	S(=O)(=Nc1cc(ccc1)C(=O)Nc2cc(c(cc2)CC)C)(C)C
0.272374	S(=O)(=Nc1cc(ccc1)C(=O)Nc2cc(c(cc2)CC)C)(C)C
0.272374	S(=O)(=Nc1cc(ccc1)C(=O)Nc2cc(c(cc2)CC)C)(C)C
0.272374	S(=O)(=Nc1cc(ccc1)C(=O)Nc2cc(c(cc2)CC)C)(C)C
0.272374	S(=O)(=Nc1cc(ccc1)C(=O)Nc2cc(c(cc2)CC)C)(C)C
0.272374	S(=O)(=Nc1cc(ccc1)C(=O)Nc2cc(c(cc2)CC)C)(C)C
0.272321	O=C(OC)c1cc(NC(=O)c2cnccc2)ccc1
0.272321	O=C(OC)c1cc(NC(=O)c2cnccc2)ccc1
0.272321	O=C(OC)c1cc(NC(=O)c2cnccc2)ccc1
0.272321	O=C(OC)c1cc(NC(=O)c2cnccc2)ccc1
0.272321	O=C(OC)c1cc(NC(=O)c2cnccc2)ccc1
0.272321	O=C(OC)c1cc(NC(=O)c2cnccc2)ccc1
0.272321	O=C(OC)c1cc(NC(=O)c2cnccc2)ccc1
0.272321	O=C(OC)c1cc(NC(=O)c2cnccc2)ccc1
0.272321	O=C(OC)c1cc(NC(=O)c2cnccc2)ccc1
0.272321	O=C(OC)c1cc(NC(=O)c2cnccc2)ccc1
0.271739	O=C(NC(CC)C)c1cc(c(NC(=O)C(=O)Nc2cc(ccc2)CC(=O)O)cc1)C
0.271739	O=C(NC(CC)C)c1cc(c(NC(=O)C(=O)Nc2cc(ccc2)CC(=O)O)cc1)C
0.271739	O=C(NC(CC)C)c1cc(c(NC(=O)C(=O)Nc2cc(ccc2)CC(=O)O)cc1)C
0.271739	O=C(NC(CC)C)c1cc(c(NC(=O)C(=O)Nc2cc(ccc2)CC(=O)O)cc1)C
0.271739	O=C(NC(CC)C)c1cc(c(NC(=O)C(=O)Nc2cc(ccc2)CC(=O)O)cc1)C
0.271739	O=C(NC(CC)C)c1cc(c(NC(=O)C(=O)Nc2cc(ccc2)CC(=O)O)cc1)C
0.271739	O=C(NC(CC)C)c1cc(c(NC(=O)C(=O)Nc2cc(ccc2)CC(=O)O)cc1)C
0.271739	O=C(NC(CC)C)c1cc(c(NC(=O)C(=O)Nc2cc(ccc2)CC(=O)O)cc1)C
0.271739	O=C(NC(CC)C)c1cc(c(NC(=O)C(=O)Nc2cc(ccc2)CC(=O)O)cc1)C
0.271739	O=C(NC(CC)C)c1cc(c(NC(=O)C(=O)Nc2cc(ccc2)CC(=O)O)cc1)C
0.271552	O=C(Nc1c(cc(OC)c(OC)c1)C)c2ccncc2
0.271552	O=C(Nc1c(cc(OC)c(OC)c1)C)c2ccncc2
0.271552	O=C(Nc1c(cc(OC)c(OC)c1)C)c2ccncc2
0.271552	O=C(Nc1c(cc(OC)c(OC)c1)C)c2ccncc2
0.271552	O=C(Nc1c(cc(OC)c(OC)c1)C)c2ccncc2
0.271552	O=C(Nc1c(cc(OC)c(OC)c1)C)c2ccncc2
0.271552	O=C(Nc1c(cc(OC)c(OC)c1)C)c2ccncc2
0.271552	O=C(Nc1c(cc(OC)c(OC)c1)C)c2ccncc2
0.271552	O=C(Nc1c(cc(OC)c(OC)c1)C)c2ccncc2
0.271552	O=C(Nc1c(cc(OC)c(OC)c1)C)c2ccncc2
0.271386	Clc1cc(NC(=O)C2=C(OC=C2)C)c(cc1)C(=O)N3CCC(C4=NC(c5cc(F)c(F)cc5)=CN4)CC3
0.271386	Clc1cc(NC(=O)C2=C(OC=C2)C)c(cc1)C(=O)N3CCC(C4=NC(c5cc(F)c(F)cc5)=CN4)CC3
0.271386	Clc1cc(NC(=O)C2=C(OC=C2)C)c(cc1)C(=O)N3CCC(C4=NC(c5cc(F)c(F)cc5)=CN4)CC3
0.271318	Brc1c(nc(cc1)C(=O)Nc2cc(c(cc2)CC)C)C
0.271318	Brc1c(nc(cc1)C(=O)Nc2cc(c(cc2)CC)C)C
0.271318	Brc1c(nc(cc1)C(=O)Nc2cc(c(cc2)CC)C)C
0.271318	Brc1c(nc(cc1)C(=O)Nc2cc(c(cc2)CC)C)C
0.271318	Brc1c(nc(cc1)C(=O)Nc2cc(c(cc2)CC)C)C
0.271318	Brc1c(nc(cc1)C(=O)Nc2cc(c(cc2)CC)C)C
0.271318	Brc1c(nc(cc1)C(=O)Nc2cc(c(cc2)CC)C)C
0.271186	Fc1ccc(cc1)C(=O)Nc2cc(c(NC(=O)C(=O)Nc3cc(ccc3)C=4N(N=CC4)C)cc2)C(F)(F)F
0.271186	Fc1ccc(cc1)C(=O)Nc2cc(c(NC(=O)C(=O)Nc3cc(ccc3)C=4N(N=CC4)C)cc2)C(F)(F)F
0.271186	Fc1ccc(cc1)C(=O)Nc2cc(c(NC(=O)C(=O)Nc3cc(ccc3)C=4N(N=CC4)C)cc2)C(F)(F)F
0.271186	Fc1ccc(cc1)C(=O)Nc2cc(c(NC(=O)C(=O)Nc3cc(ccc3)C=4N(N=CC4)C)cc2)C(F)(F)F
0.271186	Fc1ccc(cc1)C(=O)Nc2cc(c(NC(=O)C(=O)Nc3cc(ccc3)C=4N(N=CC4)C)cc2)C(F)(F)F
0.271186	Fc1ccc(cc1)C(=O)Nc2cc(c(NC(=O)C(=O)Nc3cc(ccc3)C=4N(N=CC4)C)cc2)C(F)(F)F
0.271186	Fc1ccc(cc1)C(=O)Nc2cc(c(NC(=O)C(=O)Nc3cc(ccc3)C=4N(N=CC4)C)cc2)C(F)(F)F
0.271186	Fc1ccc(cc1)C(=O)Nc2cc(c(NC(=O)C(=O)Nc3cc(ccc3)C=4N(N=CC4)C)cc2)C(F)(F)F
0.271186	Fc1ccc(cc1)C(=O)Nc2cc(c(NC(=O)C(=O)Nc3cc(ccc3)C=4N(N=CC4)C)cc2)C(F)(F)F
0.271186	Fc1ccc(cc1)C(=O)Nc2cc(c(NC(=O)C(=O)Nc3cc(ccc3)C=4N(N=CC4)C)cc2)C(F)(F)F
0.271127	S(=O)(=O)(NC1CCCC1)c2c(ccc(c2)C(=O)NCc3ccc(NC(=O)c4ccncc4)cc3)C
0.270992	[O-][N+](=O)c1c(cc(cc1)C(=O)Nc2cc(ccc2)CC(=O)O)C
0.270992	[O-][N+](=O)c1c(cc(cc1)C(=O)Nc2cc(ccc2)CC(=O)O)C
0.270992	[O-][N+](=O)c1c(cc(cc1)C(=O)Nc2cc(ccc2)CC(=O)O)C
0.270992	[O-][N+](=O)c1c(cc(cc1)C(=O)Nc2cc(ccc2)CC(=O)O)C
0.270992	[O-][N+](=O)c1c(cc(cc1)C(=O)Nc2cc(ccc2)CC(=O)O)C
0.270992	[O-][N+](=O)c1c(cc(cc1)C(=O)Nc2cc(ccc2)CC(=O)O)C
0.270992	[O-][N+](=O)c1c(cc(cc1)C(=O)Nc2cc(ccc2)CC(=O)O)C
0.270992	[O-][N+](=O)c1c(cc(cc1)C(=O)Nc2cc(ccc2)CC(=O)O)C
0.270992	[O-][N+](=O)c1c(cc(cc1)C(=O)Nc2cc(ccc2)CC(=O)O)C
0.270992	[O-][N+](=O)c1c(cc(cc1)C(=O)Nc2cc(ccc2)CC(=O)O)C
0.270588	S=C(N)c1ccc(cc1)C(=O)Nc2cc(c(N3C=NC=C3)cc2)C
0.270588	S=C(N)c1ccc(cc1)C(=O)Nc2cc(c(N3C=NC=C3)cc2)C
0.270588	S=C(N)c1ccc(cc1)C(=O)Nc2cc(c(N3C=NC=C3)cc2)C
0.270588	S=C(N)c1ccc(cc1)C(=O)Nc2cc(c(N3C=NC=C3)cc2)C
0.270588	S=C(N)c1ccc(cc1)C(=O)Nc2cc(c(N3C=NC=C3)cc2)C
0.270588	S=C(N)c1ccc(cc1)C(=O)Nc2cc(c(N3C=NC=C3)cc2)C
0.270588	S=C(N)c1ccc(cc1)C(=O)Nc2cc(c(N3C=NC=C3)cc2)C
0.270588	S=C(N)c1ccc(cc1)C(=O)Nc2cc(c(N3C=NC=C3)cc2)C
0.270588	S=C(N)c1ccc(cc1)C(=O)Nc2cc(c(N3C=NC=C3)cc2)C
0.270588	S=C(N)c1ccc(cc1)C(=O)Nc2cc(c(N3C=NC=C3)cc2)C
0.270175	Fc1cc(Nc2ncccc2C(=O)Nc3cc(ncc3)N4CCNCC4)ccc1
0.270175	Fc1cc(Nc2ncccc2C(=O)Nc3cc(ncc3)N4CCNCC4)ccc1
0.270175	Fc1cc(Nc2ncccc2C(=O)Nc3cc(ncc3)N4CCNCC4)ccc1
0.270175	Fc1cc(Nc2ncccc2C(=O)Nc3cc(ncc3)N4CCNCC4)ccc1
0.270175	Fc1cc(Nc2ncccc2C(=O)Nc3cc(ncc3)N4CCNCC4)ccc1
0.270175	Fc1cc(Nc2ncccc2C(=O)Nc3cc(ncc3)N4CCNCC4)ccc1
0.270175	Fc1cc(Nc2ncccc2C(=O)Nc3cc(ncc3)N4CCNCC4)ccc1
0.270175	Fc1cc(Nc2ncccc2C(=O)Nc3cc(ncc3)N4CCNCC4)ccc1
0.270175	Fc1cc(Nc2ncccc2C(=O)Nc3cc(ncc3)N4CCNCC4)ccc1
0.270175	Fc1cc(Nc2ncccc2C(=O)Nc3cc(ncc3)N4CCNCC4)ccc1
0.270175	S(c1c(NC(=O)C=2N=C(OC2)c3ccccc3)cccc1)c4c(ccc(c4)C)C
0.270175	S(c1c(NC(=O)C=2N=C(OC2)c3ccccc3)cccc1)c4c(ccc(c4)C)C
0.270175	S(c1c(NC(=O)C=2N=C(OC2)c3ccccc3)cccc1)c4c(ccc(c4)C)C
0.270175	S(c1c(NC(=O)C=2N=C(OC2)c3ccccc3)cccc1)c4c(ccc(c4)C)C
0.270175	S(c1c(NC(=O)C=2N=C(OC2)c3ccccc3)cccc1)c4c(ccc(c4)C)C
0.270175	S(c1c(NC(=O)C=2N=C(OC2)c3ccccc3)cccc1)c4c(ccc(c4)C)C
0.270175	S(c1c(NC(=O)C=2N=C(OC2)c3ccccc3)cccc1)c4c(ccc(c4)C)C
0.270175	S(c1c(NC(=O)C=2N=C(OC2)c3ccccc3)cccc1)c4c(ccc(c4)C)C
0.270175	S(c1c(NC(=O)C=2N=C(OC2)c3ccccc3)cccc1)c4c(ccc(c4)C)C
0.270175	S(c1c(NC(=O)C=2N=C(OC2)c3ccccc3)cccc1)c4c(ccc(c4)C)C
0.269663	O=C(Nc1c(cc(OCC(=O)NC)cc1)C)c2ccc(Nc3c(OC)cc(OC)cc3)cc2
0.269625	O=C(Nc1cc(c(C#N)cc1)c2ccncc2)C(=O)NCC3CN(Cc4ccccc4)CC3
0.269592	O=C(OCC)C=1Nc2c(cc(cc2)C(=O)Nc3c(cc(OCc4cnccc4)cc3)C)C1
0.269592	O=C(OCC)C=1Nc2c(cc(cc2)C(=O)Nc3c(cc(OCc4cnccc4)cc3)C)C1
0.269592	O=C(OCC)C=1Nc2c(cc(cc2)C(=O)Nc3c(cc(OCc4cnccc4)cc3)C)C1
0.269231	O=C(Nc1cc(c(N2C=NC=C2)cc1)C)c3ccc(OC4CC4)cc3
0.269231	O=C(Nc1cc(c(N2C=NC=C2)cc1)C)c3ccc(OC4CC4)cc3
0.269231	O=C(Nc1cc(c(N2C=NC=C2)cc1)C)c3ccc(OC4CC4)cc3
0.269231	O=C(Nc1cc(c(N2C=NC=C2)cc1)C)c3ccc(OC4CC4)cc3
0.269231	O=C(Nc1cc(c(N2C=NC=C2)cc1)C)c3ccc(OC4CC4)cc3
0.269231	O=C(Nc1cc(c(N2C=NC=C2)cc1)C)c3ccc(OC4CC4)cc3
0.269231	O=C(Nc1cc(c(N2C=NC=C2)cc1)C)c3ccc(OC4CC4)cc3
0.269231	O=C(Nc1cc(c(N2C=NC=C2)cc1)C)c3ccc(OC4CC4)cc3
0.269231	O=C(Nc1cc(c(N2C=NC=C2)cc1)C)c3ccc(OC4CC4)cc3
0.269231	O=C(Nc1cc(c(N2C=NC=C2)cc1)C)c3ccc(OC4CC4)cc3
0.269091	O=C(Nc1c(ccc(NC(=O)C)c1)C)c2cc(OC)c(OC)c(c2)C=CC
0.269091	O=C(NCCc1ccc(N2CCN(CC2)C)cc1)c3cc(NC(=O)C4=NN(C=C4)C)ccc3
0.268382	Clc1cc(Cl)cc(c1)C(=O)Nc2ccc(cc2)C(=O)Nc3nc(ccn3)C4NCCCC4
0.268382	Clc1cc(Cl)cc(c1)C(=O)Nc2ccc(cc2)C(=O)Nc3nc(ccn3)C4NCCCC4
0.268382	Clc1cc(Cl)cc(c1)C(=O)Nc2ccc(cc2)C(=O)Nc3nc(ccn3)C4NCCCC4
0.268382	Clc1cc(Cl)cc(c1)C(=O)Nc2ccc(cc2)C(=O)Nc3nc(ccn3)C4NCCCC4
0.268382	Clc1cc(Cl)cc(c1)C(=O)Nc2ccc(cc2)C(=O)Nc3nc(ccn3)C4NCCCC4
0.268382	Clc1cc(Cl)cc(c1)C(=O)Nc2ccc(cc2)C(=O)Nc3nc(ccn3)C4NCCCC4
0.268382	Clc1cc(Cl)cc(c1)C(=O)Nc2ccc(cc2)C(=O)Nc3nc(ccn3)C4NCCCC4
0.268382	Clc1cc(Cl)cc(c1)C(=O)Nc2ccc(cc2)C(=O)Nc3nc(ccn3)C4NCCCC4
0.268382	Clc1cc(Cl)cc(c1)C(=O)Nc2ccc(cc2)C(=O)Nc3nc(ccn3)C4NCCCC4
0.268382	Clc1cc(Cl)cc(c1)C(=O)Nc2ccc(cc2)C(=O)Nc3nc(ccn3)C4NCCCC4
0.268382	O=C(Nc1cc(c(N2C=NC=C2)cc1)C)c3cc(ncc3)C#N
0.268382	O=C(Nc1cc(c(N2C=NC=C2)cc1)C)c3cc(ncc3)C#N
0.268382	O=C(Nc1cc(c(N2C=NC=C2)cc1)C)c3cc(ncc3)C#N
0.268382	O=C(Nc1cc(c(N2C=NC=C2)cc1)C)c3cc(ncc3)C#N
0.268293	S(=O)(=O)(c1cc(c(cc1)C)C(=O)Nc2cc(ccc2)C3=NN(C=N3)C)C
0.268293	S(=O)(=O)(c1cc(c(cc1)C)C(=O)Nc2cc(ccc2)C3=NN(C=N3)C)C
0.268293	S(=O)(=O)(c1cc(c(cc1)C)C(=O)Nc2cc(ccc2)C3=NN(C=N3)C)C
0.268293	S(=O)(=O)(c1cc(c(cc1)C)C(=O)Nc2cc(ccc2)C3=NN(C=N3)C)C
0.268293	S(=O)(=O)(c1cc(c(cc1)C)C(=O)Nc2cc(ccc2)C3=NN(C=N3)C)C
0.268293	S(=O)(=O)(c1cc(c(cc1)C)C(=O)Nc2cc(ccc2)C3=NN(C=N3)C)C
0.268293	Clc1c(NNC(=O)c2ccc(NC(=O)c3ccccc3)cc2)cc(OC)cc1
0.268212	O=C(Nc1cnc(cc1)C=2ON=C(N2)C)c3cc(c4c(OCC)cccc4)ccc3
0.268212	O=C(Nc1cnc(cc1)C=2ON=C(N2)C)c3cc(c4c(OCC)cccc4)ccc3
0.268212	O=C(Nc1cnc(cc1)C=2ON=C(N2)C)c3cc(c4c(OCC)cccc4)ccc3
0.268212	O=C(Nc1cnc(cc1)C=2ON=C(N2)C)c3cc(c4c(OCC)cccc4)ccc3
0.268212	O=C(Nc1cnc(cc1)C=2ON=C(N2)C)c3cc(c4c(OCC)cccc4)ccc3
0.268212	O=C(Nc1cnc(cc1)C=2ON=C(N2)C)c3cc(c4c(OCC)cccc4)ccc3
0.268212	O=C(Nc1cnc(cc1)C=2ON=C(N2)C)c3cc(c4c(OCC)cccc4)ccc3
0.268212	O=C(Nc1cnc(cc1)C=2ON=C(N2)C)c3cc(c4c(OCC)cccc4)ccc3
0.268212	O=C(Nc1cnc(cc1)C=2ON=C(N2)C)c3cc(c4c(OCC)cccc4)ccc3
0.268212	O=C(Nc1cnc(cc1)C=2ON=C(N2)C)c3cc(c4c(OCC)cccc4)ccc3
0.268212	S1C(=NC(c2ccccc2)=C1)C(C#N)=CNc3c(cc(OCc4cnccc4)cc3)C
0.268212	S1C(=NC(c2ccccc2)=C1)C(C#N)=CNc3c(cc(OCc4cnccc4)cc3)C
0.268212	S1C(=NC(c2ccccc2)=C1)C(C#N)=CNc3c(cc(OCc4cnccc4)cc3)C
0.267857	O=C(NC(CC)C)c1cc(c(NC(=O)C(=O)Nc2cc(ccc2)CCC(=O)O)cc1)C
0.267717	S1C(=NC(c2cc(ccc2)C)=C1)NC(=O)c3ccc(OCC)cc3
0.267717	S1C(=NC(c2cc(ccc2)C)=C1)NC(=O)c3ccc(OCC)cc3
0.267717	S1C(=NC(c2cc(ccc2)C)=C1)NC(=O)c3ccc(OCC)cc3
0.267717	S1C(=NC(c2cc(ccc2)C)=C1)NC(=O)c3ccc(OCC)cc3
0.267717	S1C(=NC(c2cc(ccc2)C)=C1)NC(=O)c3ccc(OCC)cc3
0.267717	S1C(=NC(c2cc(ccc2)C)=C1)NC(=O)c3ccc(OCC)cc3
0.267717	S1C(=NC(c2cc(ccc2)C)=C1)NC(=O)c3ccc(OCC)cc3
0.267717	S1C(=NC(c2cc(ccc2)C)=C1)NC(=O)c3ccc(OCC)cc3
0.267717	S1C(=NC(c2cc(ccc2)C)=C1)NC(=O)c3ccc(OCC)cc3
0.267717	S1C(=NC(c2cc(ccc2)C)=C1)NC(=O)c3ccc(OCC)cc3
0.267559	O=C(Nc1cc(ccc1)C2=NC(=CC(=O)N2)CC)C(=O)NCC3CCN(Cc4ccc(cc4)C)CC3
0.267559	O=C(Nc1cc(ccc1)C2=NC(=CC(=O)N2)CC)C(=O)NCC3CCN(Cc4ccc(cc4)C)CC3
0.267559	O=C(Nc1cc(ccc1)C2=NC(=CC(=O)N2)CC)C(=O)NCC3CCN(Cc4ccc(cc4)C)CC3
0.267559	O=C(Nc1cc(ccc1)C2=NC(=CC(=O)N2)CC)C(=O)NCC3CCN(Cc4ccc(cc4)C)CC3
0.267559	O=C(Nc1cc(ccc1)C2=NC(=CC(=O)N2)CC)C(=O)NCC3CCN(Cc4ccc(cc4)C)CC3
0.267559	O=C(Nc1cc(ccc1)C2=NC(=CC(=O)N2)CC)C(=O)NCC3CCN(Cc4ccc(cc4)C)CC3
0.267559	O=C(Nc1cc(ccc1)C2=NC(=CC(=O)N2)CC)C(=O)NCC3CCN(Cc4ccc(cc4)C)CC3
0.267559	O=C(Nc1cc(ccc1)C2=NC(=CC(=O)N2)CC)C(=O)NCC3CCN(Cc4ccc(cc4)C)CC3
0.267559	O=C(Nc1cc(ccc1)C2=NC(=CC(=O)N2)CC)C(=O)NCC3CCN(Cc4ccc(cc4)C)CC3
0.267559	O=C(Nc1cc(ccc1)C2=NC(=CC(=O)N2)CC)C(=O)NCC3CCN(Cc4ccc(cc4)C)CC3
0.26749	O=C(Nc1ccc(cc1)C(=O)NC2=NC(=NN2)C=3OC=CC3)c4ccccc4
0.267361	S(=O)(Cc1cc(NC(=O)c2c(Sc3c(ccc(c3)C)C)nccc2)ccc1)C
0.267361	S(=O)(Cc1cc(NC(=O)c2c(Sc3c(ccc(c3)C)C)nccc2)ccc1)C
0.267361	S(=O)(Cc1cc(NC(=O)c2c(Sc3c(ccc(c3)C)C)nccc2)ccc1)C
0.267361	S(=O)(Cc1cc(NC(=O)c2c(Sc3c(ccc(c3)C)C)nccc2)ccc1)C
0.267361	S(=O)(Cc1cc(NC(=O)c2c(Sc3c(ccc(c3)C)C)nccc2)ccc1)C
0.267361	S(=O)(Cc1cc(NC(=O)c2c(Sc3c(ccc(c3)C)C)nccc2)ccc1)C
0.267361	S(=O)(Cc1cc(NC(=O)c2c(Sc3c(ccc(c3)C)C)nccc2)ccc1)C
0.267361	S(=O)(Cc1cc(NC(=O)c2c(Sc3c(ccc(c3)C)C)nccc2)ccc1)C
0.267361	S(=O)(Cc1cc(NC(=O)c2c(Sc3c(ccc(c3)C)C)nccc2)ccc1)C
0.267361	S(=O)(Cc1cc(NC(=O)c2c(Sc3c(ccc(c3)C)C)nccc2)ccc1)C
0.267176	O=C(Nc1cc(O)c(cc1)C(=O)NCc2ccc(NC(=O)c3ccncc3)cc2)NC(C)C
0.267148	O=C(OC(C)(C)C)Nc1ccc(c2nc(ccc2)CNCC3CN(Cc4ccccc4)CC3)cc1
0.267148	O=C(OC(C)(C)C)Nc1ccc(c2nc(ccc2)CNCC3CN(Cc4ccccc4)CC3)cc1
0.267148	O=C(OC(C)(C)C)Nc1ccc(c2nc(ccc2)CNCC3CN(Cc4ccccc4)CC3)cc1
0.267148	O=C(OC(C)(C)C)Nc1ccc(c2nc(ccc2)CNCC3CN(Cc4ccccc4)CC3)cc1
0.267148	O=C(OC(C)(C)C)Nc1ccc(c2nc(ccc2)CNCC3CN(Cc4ccccc4)CC3)cc1
0.267148	O=C(OC(C)(C)C)Nc1ccc(c2nc(ccc2)CNCC3CN(Cc4ccccc4)CC3)cc1
0.266932	O=C(N1CCN(CC2=NNC(=N2)C)CC1)c3ccc(Nc4cnccc4)cc3
0.266932	O=C(N1CCN(CC2=NNC(=N2)C)CC1)c3ccc(Nc4cnccc4)cc3
0.266932	O=C(N1CCN(CC2=NNC(=N2)C)CC1)c3ccc(Nc4cnccc4)cc3
0.266932	O=C(N1CCN(CC2=NNC(=N2)C)CC1)c3ccc(Nc4cnccc4)cc3
0.266393	Clc1nccc(c1)CCC(=O)Nc2cc(NC(=O)c3ccncc3)ccc2
0.266393	Clc1nccc(c1)CCC(=O)Nc2cc(NC(=O)c3ccncc3)ccc2
0.266393	Clc1nccc(c1)CCC(=O)Nc2cc(NC(=O)c3ccncc3)ccc2
0.266393	Clc1nccc(c1)CCC(=O)Nc2cc(NC(=O)c3ccncc3)ccc2
0.266393	Clc1nccc(c1)CCC(=O)Nc2cc(NC(=O)c3ccncc3)ccc2
0.266393	Clc1nccc(c1)CCC(=O)Nc2cc(NC(=O)c3ccncc3)ccc2
0.266393	Clc1nccc(c1)CCC(=O)Nc2cc(NC(=O)c3ccncc3)ccc2
0.266393	Clc1nccc(c1)CCC(=O)Nc2cc(NC(=O)c3ccncc3)ccc2
0.266393	Clc1nccc(c1)CCC(=O)Nc2cc(NC(=O)c3ccncc3)ccc2
0.266393	Clc1nccc(c1)CCC(=O)Nc2cc(NC(=O)c3ccncc3)ccc2
0.26616	O=C(Nc1cc(O)c(cc1)C(=O)NCc2ccc(NC(=O)c3ccncc3)cc2)c4cc(OC)cc(OC)c4
0.26616	O=C(Nc1cc(O)c(cc1)C(=O)NCc2ccc(NC(=O)c3ccncc3)cc2)c4cc(OC)cc(OC)c4
0.26616	O=C(Nc1cc(O)c(cc1)C(=O)NCc2ccc(NC(=O)c3ccncc3)cc2)c4cc(OC)cc(OC)c4
0.26616	O=C(Nc1cc(O)c(cc1)C(=O)NCc2ccc(NC(=O)c3ccncc3)cc2)c4cc(OC)cc(OC)c4
0.26616	O=C(Nc1cc(O)c(cc1)C(=O)NCc2ccc(NC(=O)c3ccncc3)cc2)c4cc(OC)cc(OC)c4
0.26616	O=C(Nc1cc(O)c(cc1)C(=O)NCc2ccc(NC(=O)c3ccncc3)cc2)c4cc(OC)cc(OC)c4
0.26616	O=C(Nc1cc(O)c(cc1)C(=O)NCc2ccc(NC(=O)c3ccncc3)cc2)c4cc(OC)cc(OC)c4
0.26616	O=C(Nc1cc(O)c(cc1)C(=O)NCc2ccc(NC(=O)c3ccncc3)cc2)c4cc(OC)cc(OC)c4
0.26616	O=C(Nc1cc(O)c(cc1)C(=O)NCc2ccc(NC(=O)c3ccncc3)cc2)c4cc(OC)cc(OC)c4
0.26616	O=C(Nc1cc(O)c(cc1)C(=O)NCc2ccc(NC(=O)c3ccncc3)cc2)c4cc(OC)cc(OC)c4
0.26616	O=C(NCc1ccc(cc1)C(=O)NCCN2CCCC2)c3ccc(Nc4c(OC)cc(OC)cc4)cc3
0.265957	[O-][N+](=O)c1c(Nc2ccccc2)ccc(c1)C(=O)Nc3cnc(cc3)C(=O)OC
0.265957	[O-][N+](=O)c1c(Nc2ccccc2)ccc(c1)C(=O)Nc3cnc(cc3)C(=O)OC
0.265957	[O-][N+](=O)c1c(Nc2ccccc2)ccc(c1)C(=O)Nc3cnc(cc3)C(=O)OC
0.265957	S1C(=NC(C=2NC=CC2)=C1)NC(=O)c3cc(OC)c(OC(F)F)cc3
0.265957	S1C(=NC(C=2NC=CC2)=C1)NC(=O)c3cc(OC)c(OC(F)F)cc3
0.265957	S1C(=NC(C=2NC=CC2)=C1)NC(=O)c3cc(OC)c(OC(F)F)cc3
0.265957	S1C(=NC(C=2NC=CC2)=C1)NC(=O)c3cc(OC)c(OC(F)F)cc3
0.265957	S1C(=NC(C=2NC=CC2)=C1)NC(=O)c3cc(OC)c(OC(F)F)cc3
0.265957	S1C(=NC(C=2NC=CC2)=C1)NC(=O)c3cc(OC)c(OC(F)F)cc3
0.265918	S1C(=NC(C=2NC=CC2)=C1)NC(=O)c3ccc(cc3)C=4ON=C(N4)C
0.265918	S1C(=NC(C=2NC=CC2)=C1)NC(=O)c3ccc(cc3)C=4ON=C(N4)C
0.265918	S1C(=NC(C=2NC=CC2)=C1)NC(=O)c3ccc(cc3)C=4ON=C(N4)C
0.265918	S1C(=NC(C=2NC=CC2)=C1)NC(=O)c3ccc(cc3)C=4ON=C(N4)C
0.265918	S1C(=NC(C=2NC=CC2)=C1)NC(=O)c3ccc(cc3)C=4ON=C(N4)C
0.265918	S1C(=NC(C=2NC=CC2)=C1)NC(=O)c3ccc(cc3)C=4ON=C(N4)C
0.265918	S1C(=NC(C=2NC=CC2)=C1)NC(=O)c3ccc(cc3)C=4ON=C(N4)C
0.265918	S1C(=NC(C=2NC=CC2)=C1)NC(=O)c3ccc(cc3)C=4ON=C(N4)C
0.265918	S1C(=NC(C=2NC=CC2)=C1)NC(=O)c3ccc(cc3)C=4ON=C(N4)C
0.265918	S1C(=NC(C=2NC=CC2)=C1)NC(=O)c3ccc(cc3)C=4ON=C(N4)C
0.265517	Clc1cc(NC(=O)C2=C(OC=C2)C)c(cc1)C(=O)NCc3ccc(cc3)C(=O)NCCN4CCCC4
0.265517	Clc1cc(NC(=O)C2=C(OC=C2)C)c(cc1)C(=O)NCc3ccc(cc3)C(=O)NCCN4CCCC4
0.265517	Clc1cc(NC(=O)C2=C(OC=C2)C)c(cc1)C(=O)NCc3ccc(cc3)C(=O)NCCN4CCCC4
0.265517	Clc1cc(NC(=O)C2=C(OC=C2)C)c(cc1)C(=O)NCc3ccc(cc3)C(=O)NCCN4CCCC4
0.265517	Clc1cc(NC(=O)C2=C(OC=C2)C)c(cc1)C(=O)NCc3ccc(cc3)C(=O)NCCN4CCCC4
0.265517	Clc1cc(NC(=O)C2=C(OC=C2)C)c(cc1)C(=O)NCc3ccc(cc3)C(=O)NCCN4CCCC4
0.265517	Clc1cc(NC(=O)C2=C(OC=C2)C)c(cc1)C(=O)NCc3ccc(cc3)C(=O)NCCN4CCCC4
0.265517	Clc1cc(NC(=O)C2=C(OC=C2)C)c(cc1)C(=O)NCc3ccc(cc3)C(=O)NCCN4CCCC4
0.265517	Clc1cc(NC(=O)C2=C(OC=C2)C)c(cc1)C(=O)NCc3ccc(cc3)C(=O)NCCN4CCCC4
0.265517	Clc1cc(NC(=O)C2=C(OC=C2)C)c(cc1)C(=O)NCc3ccc(cc3)C(=O)NCCN4CCCC4
0.265455	Clc1c(cccc1)C=2OC=C(N2)C(=O)Nc3cc(NC(=O)c4ccncc4)ccc3
0.265455	Clc1c(cccc1)C=2OC=C(N2)C(=O)Nc3cc(NC(=O)c4ccncc4)ccc3
0.265455	Clc1c(cccc1)C=2OC=C(N2)C(=O)Nc3cc(NC(=O)c4ccncc4)ccc3
0.265455	Clc1c(cccc1)C=2OC=C(N2)C(=O)Nc3cc(NC(=O)c4ccncc4)ccc3
0.265455	Clc1c(cccc1)C=2OC=C(N2)C(=O)Nc3cc(NC(=O)c4ccncc4)ccc3
0.265455	Clc1c(cccc1)C=2OC=C(N2)C(=O)Nc3cc(NC(=O)c4ccncc4)ccc3
0.265455	Clc1c(cccc1)C=2OC=C(N2)C(=O)Nc3cc(NC(=O)c4ccncc4)ccc3
0.265455	Clc1c(cccc1)C=2OC=C(N2)C(=O)Nc3cc(NC(=O)c4ccncc4)ccc3
0.265455	Clc1c(cccc1)C=2OC=C(N2)C(=O)Nc3cc(NC(=O)c4ccncc4)ccc3
0.265455	Clc1c(cccc1)C=2OC=C(N2)C(=O)Nc3cc(NC(=O)c4ccncc4)ccc3
0.265306	O=C(Nc1c(cc(OCCOC)cc1)C)c2ccc(OC(C)C)cc2
0.265306	O=C(Nc1c(cc(OCCOC)cc1)C)c2ccc(OC(C)C)cc2
0.265306	O=C(Nc1c(cc(OCCOC)cc1)C)c2ccc(OC(C)C)cc2
0.265306	O=C(Nc1c(cc(OCCOC)cc1)C)c2ccc(OC(C)C)cc2
0.265306	O=C(Nc1c(cc(OCCOC)cc1)C)c2ccc(OC(C)C)cc2
0.265306	O=C(Nc1c(cc(OCCOC)cc1)C)c2ccc(OC(C)C)cc2
0.265306	O=C(Nc1c(cc(OCCOC)cc1)C)c2ccc(OC(C)C)cc2
0.265306	O=C(Nc1c(cc(OCCOC)cc1)C)c2ccc(OC(C)C)cc2
0.265306	O=C(Nc1c(cc(OCCOC)cc1)C)c2ccc(OC(C)C)cc2
0.265306	O=C(Nc1c(cc(OCCOC)cc1)C)c2ccc(OC(C)C)cc2
0.265018	Clc1c(O)ccc(c1)C(=O)NNC(=O)C(=O)Nc2ccc(cc2)CN3CC(CCC3)C
0.265018	Clc1c(O)ccc(c1)C(=O)NNC(=O)C(=O)Nc2ccc(cc2)CN3CC(CCC3)C
0.265018	Clc1c(O)ccc(c1)C(=O)NNC(=O)C(=O)Nc2ccc(cc2)CN3CC(CCC3)C
0.265018	Clc1c(O)ccc(c1)C(=O)NNC(=O)C(=O)Nc2ccc(cc2)CN3CC(CCC3)C
0.265018	Clc1c(O)ccc(c1)C(=O)NNC(=O)C(=O)Nc2ccc(cc2)CN3CC(CCC3)C
0.265018	Clc1c(O)ccc(c1)C(=O)NNC(=O)C(=O)Nc2ccc(cc2)CN3CC(CCC3)C
0.265018	Clc1c(O)ccc(c1)C(=O)NNC(=O)C(=O)Nc2ccc(cc2)CN3CC(CCC3)C
0.265018	Clc1c(O)ccc(c1)C(=O)NNC(=O)C(=O)Nc2ccc(cc2)CN3CC(CCC3)C
0.265018	Clc1c(O)ccc(c1)C(=O)NNC(=O)C(=O)Nc2ccc(cc2)CN3CC(CCC3)C
0.265018	Clc1c(O)ccc(c1)C(=O)NNC(=O)C(=O)Nc2ccc(cc2)CN3CC(CCC3)C
0.265018	O=C(Nc1c(ccc(c2cnc(OC)cc2)c1)C)NCc3cc4c(cc3)CNC4
0.265018	O=C(Nc1c(ccc(c2cnc(OC)cc2)c1)C)NCc3cc4c(cc3)CNC4
0.265018	O=C(Nc1c(ccc(c2cnc(OC)cc2)c1)C)NCc3cc4c(cc3)CNC4
0.265018	O=C(Nc1c(ccc(c2cnc(OC)cc2)c1)C)NCc3cc4c(cc3)CNC4
0.265018	O=C(Nc1c(ccc(c2cnc(OC)cc2)c1)C)NCc3cc4c(cc3)CNC4
0.265018	O=C(Nc1c(ccc(c2cnc(OC)cc2)c1)C)NCc3cc4c(cc3)CNC4
0.265018	O=C(Nc1c(ccc(c2cnc(OC)cc2)c1)C)NCc3cc4c(cc3)CNC4
0.265018	O=C(Nc1c(ccc(c2cnc(OC)cc2)c1)C)NCc3cc4c(cc3)CNC4
0.265018	O=C(Nc1c(ccc(c2cnc(OC)cc2)c1)C)NCc3cc4c(cc3)CNC4
0.265018	O=C(Nc1c(ccc(c2cnc(OC)cc2)c1)C)NCc3cc4c(cc3)CNC4
0.264407	S(=O)(=O)(Nc1c(c(ccc1)C)C)c2ccc(cc2)C(=O)NCc3cc(ncc3)c4ccccc4
0.264407	S(=O)(=O)(Nc1c(c(ccc1)C)C)c2ccc(cc2)C(=O)NCc3cc(ncc3)c4ccccc4
0.264407	S(=O)(=O)(Nc1c(c(ccc1)C)C)c2ccc(cc2)C(=O)NCc3cc(ncc3)c4ccccc4
0.264407	S(=O)(=O)(Nc1c(c(ccc1)C)C)c2ccc(cc2)C(=O)NCc3cc(ncc3)c4ccccc4
0.264407	S(=O)(=O)(Nc1c(c(ccc1)C)C)c2ccc(cc2)C(=O)NCc3cc(ncc3)c4ccccc4
0.264407	S(=O)(=O)(Nc1c(c(ccc1)C)C)c2ccc(cc2)C(=O)NCc3cc(ncc3)c4ccccc4
0.264407	S(=O)(=O)(Nc1c(c(ccc1)C)C)c2ccc(cc2)C(=O)NCc3cc(ncc3)c4ccccc4
0.264407	S(=O)(=O)(Nc1c(c(ccc1)C)C)c2ccc(cc2)C(=O)NCc3cc(ncc3)c4ccccc4
0.264407	S(=O)(=O)(Nc1c(c(ccc1)C)C)c2ccc(cc2)C(=O)NCc3cc(ncc3)c4ccccc4
0.264407	S(=O)(=O)(Nc1c(c(ccc1)C)C)c2ccc(cc2)C(=O)NCc3cc(ncc3)c4ccccc4
0.264026	FC(F)Oc1c(OC)cc(cc1)C(=O)Nc2cc3c(N(Cc4ccccc4)CC3)cc2
0.264026	FC(F)Oc1c(OC)cc(cc1)C(=O)Nc2cc3c(N(Cc4ccccc4)CC3)cc2
0.264026	FC(F)Oc1c(OC)cc(cc1)C(=O)Nc2cc3c(N(Cc4ccccc4)CC3)cc2
0.264026	FC(F)Oc1c(OC)cc(cc1)C(=O)Nc2cc3c(N(Cc4ccccc4)CC3)cc2
0.264026	FC(F)Oc1c(OC)cc(cc1)C(=O)Nc2cc3c(N(Cc4ccccc4)CC3)cc2
0.264	O=C(Nc1ccc(cc1)CNC(=O)c2cc(O)c(OC)cc2)c3ccncc3
0.264	O=C(Nc1ccc(cc1)CNC(=O)c2cc(O)c(OC)cc2)c3ccncc3
0.264	O=C(Nc1ccc(cc1)CNC(=O)c2cc(O)c(OC)cc2)c3ccncc3
0.264	O=C(Nc1ccc(cc1)CNC(=O)c2cc(O)c(OC)cc2)c3ccncc3
0.264	O=C(Nc1ccc(cc1)CNC(=O)c2cc(O)c(OC)cc2)c3ccncc3
0.264	O=C(Nc1ccc(cc1)CNC(=O)c2cc(O)c(OC)cc2)c3ccncc3
0.264	O=C(Nc1ccc(cc1)CNC(=O)c2cc(O)c(OC)cc2)c3ccncc3
0.264	O=C(Nc1ccc(cc1)CNC(=O)c2cc(O)c(OC)cc2)c3ccncc3
0.26378	O=C(N1CCN(c2cnccc2)CC1)C(=O)Nc3ccc(cc3)CN4CCN(Cc5ccccc5)CC4
0.26378	O=C(N1CCN(c2cnccc2)CC1)C(=O)Nc3ccc(cc3)CN4CCN(Cc5ccccc5)CC4
0.26378	O=C(N1CCN(c2cnccc2)CC1)C(=O)Nc3ccc(cc3)CN4CCN(Cc5ccccc5)CC4
0.26378	O=C(N1CCN(c2cnccc2)CC1)C(=O)Nc3ccc(cc3)CN4CCN(Cc5ccccc5)CC4
0.26378	O=C(N1CCN(c2cnccc2)CC1)C(=O)Nc3ccc(cc3)CN4CCN(Cc5ccccc5)CC4
0.26378	Clc1cc(c2cc(NC(=O)c3cc(ccc3)C4=NNC(=O)C=C4)ccc2)ccc1
0.26378	Clc1cc(c2cc(NC(=O)c3cc(ccc3)C4=NNC(=O)C=C4)ccc2)ccc1
0.26378	Clc1cc(c2cc(NC(=O)c3cc(ccc3)C4=NNC(=O)C=C4)ccc2)ccc1
0.26378	Clc1cc(c2cc(NC(=O)c3cc(ccc3)C4=NNC(=O)C=C4)ccc2)ccc1
0.26378	Clc1cc(c2cc(NC(=O)c3cc(ccc3)C4=NNC(=O)C=C4)ccc2)ccc1
0.26378	Clc1cc(c2cc(NC(=O)c3cc(ccc3)C4=NNC(=O)C=C4)ccc2)ccc1
0.26378	Clc1cc(c2cc(NC(=O)c3cc(ccc3)C4=NNC(=O)C=C4)ccc2)ccc1
0.263699	S1C(=NC(=C1)COc2cc(ccc2)C(=O)Nc3c(cccc3)CN4CCSCC4)C
0.263699	S1C(=NC(=C1)COc2cc(ccc2)C(=O)Nc3c(cccc3)CN4CCSCC4)C
0.263699	S1C(=NC(=C1)COc2cc(ccc2)C(=O)Nc3c(cccc3)CN4CCSCC4)C
0.263699	S1C(=NC(=C1)COc2cc(ccc2)C(=O)Nc3c(cccc3)CN4CCSCC4)C
0.263699	S1C(=NC(=C1)COc2cc(ccc2)C(=O)Nc3c(cccc3)CN4CCSCC4)C
0.263699	S1C(=NC(=C1)COc2cc(ccc2)C(=O)Nc3c(cccc3)CN4CCSCC4)C
0.263699	S1C(=NC(=C1)COc2cc(ccc2)C(=O)Nc3c(cccc3)CN4CCSCC4)C
0.263699	S1C(=NC(=C1)COc2cc(ccc2)C(=O)Nc3c(cccc3)CN4CCSCC4)C
0.263699	S1C(=NC(=C1)COc2cc(ccc2)C(=O)Nc3c(cccc3)CN4CCSCC4)C
0.263699	S1C(=NC(=C1)COc2cc(ccc2)C(=O)Nc3c(cccc3)CN4CCSCC4)C
0.263393	S(=O)(Cc1cc(NC(=O)c2ccncc2)ccc1)C
0.263393	S(=O)(Cc1cc(NC(=O)c2ccncc2)ccc1)C
0.263393	S(=O)(Cc1cc(NC(=O)c2ccncc2)ccc1)C
0.263393	S(=O)(Cc1cc(NC(=O)c2ccncc2)ccc1)C
0.263393	S(=O)(Cc1cc(NC(=O)c2ccncc2)ccc1)C
0.263158	Fc1cncc(c2cc(NC=O)c(cc2)C)c1
0.262948	Brc1ncc(cc1)C(=O)Nc2cc(OCCC)c(OCCC)cc2
0.262948	Brc1ncc(cc1)C(=O)Nc2cc(OCCC)c(OCCC)cc2
0.262948	Brc1ncc(cc1)C(=O)Nc2cc(OCCC)c(OCCC)cc2
0.262948	Brc1ncc(cc1)C(=O)Nc2cc(OCCC)c(OCCC)cc2
0.262948	Brc1ncc(cc1)C(=O)Nc2cc(OCCC)c(OCCC)cc2
0.262948	Brc1ncc(cc1)C(=O)Nc2cc(OCCC)c(OCCC)cc2
0.262948	Brc1ncc(cc1)C(=O)Nc2cc(OCCC)c(OCCC)cc2
0.262948	Brc1ncc(cc1)C(=O)Nc2cc(OCCC)c(OCCC)cc2
0.262948	Brc1ncc(cc1)C(=O)Nc2cc(OCCC)c(OCCC)cc2
0.262548	Fc1cc(c(cc1)C(=O)NCC2CCN(Cc3ccc(cc3)C)CC2)C
0.262548	Fc1cc(c(cc1)C(=O)NCC2CCN(Cc3ccc(cc3)C)CC2)C
0.262548	Fc1cc(c(cc1)C(=O)NCC2CCN(Cc3ccc(cc3)C)CC2)C
0.262548	Fc1cc(c(cc1)C(=O)NCC2CCN(Cc3ccc(cc3)C)CC2)C
0.262548	Fc1cc(c(cc1)C(=O)NCC2CCN(Cc3ccc(cc3)C)CC2)C
0.262548	Fc1cc(c(cc1)C(=O)NCC2CCN(Cc3ccc(cc3)C)CC2)C
0.262548	Fc1cc(c(cc1)C(=O)NCC2CCN(Cc3ccc(cc3)C)CC2)C
0.262548	Fc1cc(c(cc1)C(=O)NCC2CCN(Cc3ccc(cc3)C)CC2)C
0.262548	Fc1cc(c(cc1)C(=O)NCC2CCN(Cc3ccc(cc3)C)CC2)C
0.262548	Fc1cc(c(cc1)C(=O)NCC2CCN(Cc3ccc(cc3)C)CC2)C
0.2625	Clc1c(S(=O)(=O)N(c2ccccc2)CC=C)cc(cc1)C(=O)Nc3cc(ccc3)C4=NNC=C4
0.2625	Clc1c(S(=O)(=O)N(c2ccccc2)CC=C)cc(cc1)C(=O)Nc3cc(ccc3)C4=NNC=C4
0.262458	S(=O)(=O)(Nc1c(cc(NC(=O)C(=O)NC2(CN)CCN(Cc3ccccc3)CC2)cc1)C)CC
0.262458	S(=O)(=O)(Nc1c(cc(NC(=O)C(=O)NC2(CN)CCN(Cc3ccccc3)CC2)cc1)C)CC
0.262458	S(=O)(=O)(Nc1c(cc(NC(=O)C(=O)NC2(CN)CCN(Cc3ccccc3)CC2)cc1)C)CC
0.262458	S(=O)(=O)(Nc1c(cc(NC(=O)C(=O)NC2(CN)CCN(Cc3ccccc3)CC2)cc1)C)CC
0.262458	S(=O)(=O)(Nc1c(cc(NC(=O)C(=O)NC2(CN)CCN(Cc3ccccc3)CC2)cc1)C)CC
0.262458	S(=O)(=O)(Nc1c(cc(NC(=O)C(=O)NC2(CN)CCN(Cc3ccccc3)CC2)cc1)C)CC
0.262458	S(=O)(=O)(Nc1c(cc(NC(=O)C(=O)NC2(CN)CCN(Cc3ccccc3)CC2)cc1)C)CC
0.262458	S(=O)(=O)(Nc1c(cc(NC(=O)C(=O)NC2(CN)CCN(Cc3ccccc3)CC2)cc1)C)CC
0.262458	S(=O)(=O)(Nc1c(cc(NC(=O)C(=O)NC2(CN)CCN(Cc3ccccc3)CC2)cc1)C)CC
0.262458	S(=O)(=O)(Nc1c(cc(NC(=O)C(=O)NC2(CN)CCN(Cc3ccccc3)CC2)cc1)C)CC
0.262295	O=C(Nc1cc(NC(=O)COCc2ncccc2)ccc1)c3ccncc3
0.262295	O=C(Nc1cc(NC(=O)COCc2ncccc2)ccc1)c3ccncc3
0.262295	O=C(Nc1cc(NC(=O)COCc2ncccc2)ccc1)c3ccncc3
0.262295	O=C(Nc1cc(NC(=O)COCc2ncccc2)ccc1)c3ccncc3
0.262295	O=C(Nc1cc(NC(=O)COCc2ncccc2)ccc1)c3ccncc3
0.262295	O=C(Nc1cc(NC(=O)COCc2ncccc2)ccc1)c3ccncc3
0.262295	O=C(Nc1cc(NC(=O)COCc2ncccc2)ccc1)c3ccncc3
0.262295	O=C(Nc1cc(NC(=O)COCc2ncccc2)ccc1)c3ccncc3
0.262295	O=C(Nc1cc(NC(=O)COCc2ncccc2)ccc1)c3ccncc3
0.262295	O=C(Nc1cc(NC(=O)COCc2ncccc2)ccc1)c3ccncc3
0.262172	Fc1c(cccc1)CN2CCC(NC(=O)c3cc(c4ccc(cc4)CN)ccc3)CC2
0.262172	Fc1c(cccc1)CN2CCC(NC(=O)c3cc(c4ccc(cc4)CN)ccc3)CC2
0.262172	Fc1c(cccc1)CN2CCC(NC(=O)c3cc(c4ccc(cc4)CN)ccc3)CC2
0.262172	Fc1c(cccc1)CN2CCC(NC(=O)c3cc(c4ccc(cc4)CN)ccc3)CC2
0.262172	Fc1c(cccc1)CN2CCC(NC(=O)c3cc(c4ccc(cc4)CN)ccc3)CC2
0.262172	Fc1c(cccc1)CN2CCC(NC(=O)c3cc(c4ccc(cc4)CN)ccc3)CC2
0.262172	Fc1c(cccc1)CN2CCC(NC(=O)c3cc(c4ccc(cc4)CN)ccc3)CC2
0.262172	Brc1c(c(ccc1)C(=O)Nc2ncc(c3cc(ccc3)C)cc2)C
0.261905	O=C(Nc1c(cc(OC)c(OC)c1)C)c2cc(O)c(OC)cc2
0.261905	O=C(Nc1c(cc(OC)c(OC)c1)C)c2cc(O)c(OC)cc2
0.261905	O=C(Nc1c(cc(OC)c(OC)c1)C)c2cc(O)c(OC)cc2
0.261905	O=C(Nc1c(cc(OC)c(OC)c1)C)c2cc(O)c(OC)cc2
0.261905	O=C(Nc1c(cc(OC)c(OC)c1)C)c2cc(O)c(OC)cc2
0.261905	O=C(Nc1c(cc(OC)c(OC)c1)C)c2cc(O)c(OC)cc2
0.261905	O=C(Nc1c(cc(OC)c(OC)c1)C)c2cc(O)c(OC)cc2
0.261905	O=C(Nc1c(cc(OC)c(OC)c1)C)c2cc(O)c(OC)cc2
0.261905	O=C(Nc1c(cc(OC)c(OC)c1)C)c2cc(O)c(OC)cc2
0.261905	O=C(Nc1c(cc(OC)c(OC)c1)C)c2cc(O)c(OC)cc2
0.261905	O=C(NC(CC)C)c1cc(c(NC(=O)C(=O)NC(c2ccc(Oc3cnccc3)cc2)C)cc1)C
0.261905	O=C(NC(CC)C)c1cc(c(NC(=O)C(=O)NC(c2ccc(Oc3cnccc3)cc2)C)cc1)C
0.261905	O=C(NC(CC)C)c1cc(c(NC(=O)C(=O)NC(c2ccc(Oc3cnccc3)cc2)C)cc1)C
0.261905	O=C(NC(CC)C)c1cc(c(NC(=O)C(=O)NC(c2ccc(Oc3cnccc3)cc2)C)cc1)C
0.261905	O=C(NC(CC)C)c1cc(c(NC(=O)C(=O)NC(c2ccc(Oc3cnccc3)cc2)C)cc1)C
0.261905	O=C(NC(CC)C)c1cc(c(NC(=O)C(=O)NC(c2ccc(Oc3cnccc3)cc2)C)cc1)C
0.261905	O=C(NC(CC)C)c1cc(c(NC(=O)C(=O)NC(c2ccc(Oc3cnccc3)cc2)C)cc1)C
0.261905	O=C(NC(CC)C)c1cc(c(NC(=O)C(=O)NC(c2ccc(Oc3cnccc3)cc2)C)cc1)C
0.261905	O=C(NC(CC)C)c1cc(c(NC(=O)C(=O)NC(c2ccc(Oc3cnccc3)cc2)C)cc1)C
0.261905	O=C(NC(CC)C)c1cc(c(NC(=O)C(=O)NC(c2ccc(Oc3cnccc3)cc2)C)cc1)C
0.261905	ClCC(C(=O)Nc1c(ccc(c1)C2=NC=CN2)C)(C)C
0.261905	ClCC(C(=O)Nc1c(ccc(c1)C2=NC=CN2)C)(C)C
0.261905	ClCC(C(=O)Nc1c(ccc(c1)C2=NC=CN2)C)(C)C
0.261905	ClCC(C(=O)Nc1c(ccc(c1)C2=NC=CN2)C)(C)C
0.261818	Fc1ccc(cc1)C(=O)Nc2cc(c(NC(=O)C(=O)Nc3cc(ccc3)CC(=O)O)cc2)C(F)(F)F
0.261818	Fc1ccc(cc1)C(=O)Nc2cc(c(NC(=O)C(=O)Nc3cc(ccc3)CC(=O)O)cc2)C(F)(F)F
0.261818	Fc1ccc(cc1)C(=O)Nc2cc(c(NC(=O)C(=O)Nc3cc(ccc3)CC(=O)O)cc2)C(F)(F)F
0.261818	Fc1ccc(cc1)C(=O)Nc2cc(c(NC(=O)C(=O)Nc3cc(ccc3)CC(=O)O)cc2)C(F)(F)F
0.261818	Fc1ccc(cc1)C(=O)Nc2cc(c(NC(=O)C(=O)Nc3cc(ccc3)CC(=O)O)cc2)C(F)(F)F
0.261818	Fc1ccc(cc1)C(=O)Nc2cc(c(NC(=O)C(=O)Nc3cc(ccc3)CC(=O)O)cc2)C(F)(F)F
0.261818	Fc1ccc(cc1)C(=O)Nc2cc(c(NC(=O)C(=O)Nc3cc(ccc3)CC(=O)O)cc2)C(F)(F)F
0.261818	Fc1ccc(cc1)C(=O)Nc2cc(c(NC(=O)C(=O)Nc3cc(ccc3)CC(=O)O)cc2)C(F)(F)F
0.261818	Fc1ccc(cc1)C(=O)Nc2cc(c(NC(=O)C(=O)Nc3cc(ccc3)CC(=O)O)cc2)C(F)(F)F
0.261818	Fc1ccc(cc1)C(=O)Nc2cc(c(NC(=O)C(=O)Nc3cc(ccc3)CC(=O)O)cc2)C(F)(F)F
0.261745	Brc1cc(ccc1)COc2c(Cl)cc(cc2)C(=O)Nc3cc(ncc3)N4CCNCC4
0.261745	Brc1cc(ccc1)COc2c(Cl)cc(cc2)C(=O)Nc3cc(ncc3)N4CCNCC4
0.261745	Brc1cc(ccc1)COc2c(Cl)cc(cc2)C(=O)Nc3cc(ncc3)N4CCNCC4
0.261745	Brc1cc(ccc1)COc2c(Cl)cc(cc2)C(=O)Nc3cc(ncc3)N4CCNCC4
0.261745	Brc1cc(ccc1)COc2c(Cl)cc(cc2)C(=O)Nc3cc(ncc3)N4CCNCC4
0.261745	Brc1cc(ccc1)COc2c(Cl)cc(cc2)C(=O)Nc3cc(ncc3)N4CCNCC4
0.261745	Brc1cc(ccc1)COc2c(Cl)cc(cc2)C(=O)Nc3cc(ncc3)N4CCNCC4
0.261745	Brc1cc(ccc1)COc2c(Cl)cc(cc2)C(=O)Nc3cc(ncc3)N4CCNCC4
0.261745	Brc1cc(ccc1)COc2c(Cl)cc(cc2)C(=O)Nc3cc(ncc3)N4CCNCC4
0.261745	Brc1cc(ccc1)COc2c(Cl)cc(cc2)C(=O)Nc3cc(ncc3)N4CCNCC4
0.261484	Clc1cc(ccc1)C(=O)Nc2cc(c(NS(=O)(=O)c3ccc(NC(=O)CCCCCl)cc3)cc2)C
0.261324	O=C(Nc1cc(ccc1)C2=NC(=CC(=O)N2)CC)C(=O)NCc3ccc(cc3)CN4CCCC4
0.261324	O=C(Nc1cc(ccc1)C2=NC(=CC(=O)N2)CC)C(=O)NCc3ccc(cc3)CN4CCCC4
0.261324	O=C(Nc1cc(ccc1)C2=NC(=CC(=O)N2)CC)C(=O)NCc3ccc(cc3)CN4CCCC4
0.261324	O=C(Nc1cc(ccc1)C2=NC(=CC(=O)N2)CC)C(=O)NCc3ccc(cc3)CN4CCCC4
0.261324	O=C(Nc1cc(ccc1)C2=NC(=CC(=O)N2)CC)C(=O)NCc3ccc(cc3)CN4CCCC4
0.261324	O=C(Nc1cc(ccc1)C2=NC(=CC(=O)N2)CC)C(=O)NCc3ccc(cc3)CN4CCCC4
0.261324	O=C(Nc1cc(ccc1)C2=NC(=CC(=O)N2)CC)C(=O)NCc3ccc(cc3)CN4CCCC4
0.261324	O=C(Nc1cc(ccc1)C2=NC(=CC(=O)N2)CC)C(=O)NCc3ccc(cc3)CN4CCCC4
0.261324	O=C(Nc1cc(ccc1)C2=NC(=CC(=O)N2)CC)C(=O)NCc3ccc(cc3)CN4CCCC4
0.261324	O=C(Nc1cc(ccc1)C2=NC(=CC(=O)N2)CC)C(=O)NCc3ccc(cc3)CN4CCCC4
0.261324	Fc1c(NC(=O)OC(C)(C)C)cc(NC(=O)c2cc([N+]([O-])=O)c(Nc3ccccc3)cc2)cc1
0.261324	Fc1c(NC(=O)OC(C)(C)C)cc(NC(=O)c2cc([N+]([O-])=O)c(Nc3ccccc3)cc2)cc1
0.261324	Fc1c(NC(=O)OC(C)(C)C)cc(NC(=O)c2cc([N+]([O-])=O)c(Nc3ccccc3)cc2)cc1
0.261324	Fc1c(NC(=O)OC(C)(C)C)cc(NC(=O)c2cc([N+]([O-])=O)c(Nc3ccccc3)cc2)cc1
0.261324	Fc1c(NC(=O)OC(C)(C)C)cc(NC(=O)c2cc([N+]([O-])=O)c(Nc3ccccc3)cc2)cc1
0.261324	Fc1c(NC(=O)OC(C)(C)C)cc(NC(=O)c2cc([N+]([O-])=O)c(Nc3ccccc3)cc2)cc1
0.261324	Fc1c(NC(=O)OC(C)(C)C)cc(NC(=O)c2cc([N+]([O-])=O)c(Nc3ccccc3)cc2)cc1
0.261324	Fc1c(NC(=O)OC(C)(C)C)cc(NC(=O)c2cc([N+]([O-])=O)c(Nc3ccccc3)cc2)cc1
0.261324	Fc1c(NC(=O)OC(C)(C)C)cc(NC(=O)c2cc([N+]([O-])=O)c(Nc3ccccc3)cc2)cc1
0.261324	Fc1c(NC(=O)OC(C)(C)C)cc(NC(=O)c2cc([N+]([O-])=O)c(Nc3ccccc3)cc2)cc1
0.261224	FC(F)(F)c1nc(ncc1)Nc2cc(ccc2)C(=O)OC
0.261062	O=C(OC(C)(C)C)Nc1cc(NC)c(cc1)C
0.261062	O=C(OC(C)(C)C)Nc1cc(NC)c(cc1)C
0.261062	O=C(OC(C)(C)C)Nc1cc(NC)c(cc1)C
0.261062	O=C(OC(C)(C)C)Nc1cc(NC)c(cc1)C
0.261062	O=C(OC(C)(C)C)Nc1cc(NC)c(cc1)C
0.261062	O=C(OC(C)(C)C)Nc1cc(NC)c(cc1)C
0.261062	O=C(OC(C)(C)C)Nc1cc(NC)c(cc1)C
0.261062	O=C(OC(C)(C)C)Nc1cc(NC)c(cc1)C
0.261062	O=C(OC(C)(C)C)Nc1cc(NC)c(cc1)C
0.261062	O=C(OC(C)(C)C)Nc1cc(NC)c(cc1)C
0.261044	O=C(OC)c1ncc(c2cc(ccc2)CN3CCCCC3)cc1
0.261044	O=C(OC)c1ncc(c2cc(ccc2)CN3CCCCC3)cc1
0.261044	O=C(OC)c1ncc(c2cc(ccc2)CN3CCCCC3)cc1
0.261044	O=C(OC)c1ncc(c2cc(ccc2)CN3CCCCC3)cc1
0.261044	O=C(OC)c1ncc(c2cc(ccc2)CN3CCCCC3)cc1
0.261044	O=C(OC)c1ncc(c2cc(ccc2)CN3CCCCC3)cc1
0.261044	O=C(OC)c1ncc(c2cc(ccc2)CN3CCCCC3)cc1
0.261044	O=C(OC)c1ncc(c2cc(ccc2)CN3CCCCC3)cc1
0.26087	Clc1c(NCc2ccccc2)ccc(NC(=O)c3ccc(S(=O)(=O)Nc4c(Cl)cccc4)cc3)c1
0.26087	Clc1c(NCc2ccccc2)ccc(NC(=O)c3ccc(S(=O)(=O)Nc4c(Cl)cccc4)cc3)c1
0.26087	Clc1c(NCc2ccccc2)ccc(NC(=O)c3ccc(S(=O)(=O)Nc4c(Cl)cccc4)cc3)c1
0.26087	Clc1c(NCc2ccccc2)ccc(NC(=O)c3ccc(S(=O)(=O)Nc4c(Cl)cccc4)cc3)c1
0.26087	Clc1c(NCc2ccccc2)ccc(NC(=O)c3ccc(S(=O)(=O)Nc4c(Cl)cccc4)cc3)c1
0.26087	Clc1c(NCc2ccccc2)ccc(NC(=O)c3ccc(S(=O)(=O)Nc4c(Cl)cccc4)cc3)c1
0.26087	Clc1c(NCc2ccccc2)ccc(NC(=O)c3ccc(S(=O)(=O)Nc4c(Cl)cccc4)cc3)c1
0.26087	Clc1c(NCc2ccccc2)ccc(NC(=O)c3ccc(S(=O)(=O)Nc4c(Cl)cccc4)cc3)c1
0.26087	Clc1c(NCc2ccccc2)ccc(NC(=O)c3ccc(S(=O)(=O)Nc4c(Cl)cccc4)cc3)c1
0.26087	Clc1c(NCc2ccccc2)ccc(NC(=O)c3ccc(S(=O)(=O)Nc4c(Cl)cccc4)cc3)c1
0.26087	O=C(Nc1cc(NC(=O)c2ccncc2)ccc1)c3cc(ncc3)C#N
0.26087	O=C(Nc1cc(NC(=O)c2ccncc2)ccc1)c3cc(ncc3)C#N
0.26087	O=C(Nc1cc(NC(=O)c2ccncc2)ccc1)c3cc(ncc3)C#N
0.26087	O=C(Nc1cc(NC(=O)c2ccncc2)ccc1)c3cc(ncc3)C#N
0.26087	O=C(Nc1cc(NC(=O)c2ccncc2)ccc1)c3cc(ncc3)C#N
0.26087	O=C(Nc1cc(NC(=O)c2ccncc2)ccc1)c3cc(ncc3)C#N
0.26087	O=C(Nc1cc(NC(=O)c2ccncc2)ccc1)c3cc(ncc3)C#N
0.260726	O=C(Nc1c(ccc(c1)C2=NC=CN2)C)C=3N4N=CN=C4N=C(C3)C
0.260726	O=C(Nc1c(ccc(c1)C2=NC=CN2)C)C=3N4N=CN=C4N=C(C3)C
0.260726	O=C(Nc1c(ccc(c1)C2=NC=CN2)C)C=3N4N=CN=C4N=C(C3)C
0.260726	O=C(Nc1c(ccc(c1)C2=NC=CN2)C)C=3N4N=CN=C4N=C(C3)C
0.260726	O=C(Nc1c(ccc(c1)C2=NC=CN2)C)C=3N4N=CN=C4N=C(C3)C
0.260726	O=C(Nc1c(ccc(c1)C2=NC=CN2)C)C=3N4N=CN=C4N=C(C3)C
0.260726	O=C(Nc1c(ccc(c1)C2=NC=CN2)C)C=3N4N=CN=C4N=C(C3)C
0.260726	O=C(Nc1c(ccc(c1)C2=NC=CN2)C)C=3N4N=CN=C4N=C(C3)C
0.260726	O=C(Nc1c(ccc(c1)C2=NC=CN2)C)C=3N4N=CN=C4N=C(C3)C
0.260726	O=C(Nc1c(ccc(c1)C2=NC=CN2)C)C=3N4N=CN=C4N=C(C3)C
0.260377	O=C(Nc1cc(c(cc1)CC)C)c2cc3NCCc3cc2
0.260377	O=C(Nc1cc(c(cc1)CC)C)c2cc3NCCc3cc2
0.260377	O=C(Nc1cc(c(cc1)CC)C)c2cc3NCCc3cc2
0.260377	O=C(Nc1cc(c(cc1)CC)C)c2cc3NCCc3cc2
0.260377	O=C(Nc1cc(c(cc1)CC)C)c2cc3NCCc3cc2
0.260377	O=C(Nc1cc(c(cc1)CC)C)c2cc3NCCc3cc2
0.260377	O=C(Nc1cc(c(cc1)CC)C)c2cc3NCCc3cc2
0.260377	O=C(Nc1cc(c(cc1)CC)C)c2cc3NCCc3cc2
0.260377	O=C(Nc1cc(c(cc1)CC)C)c2cc3NCCc3cc2
0.260163	Fc1cc(c(cc1)C(=O)Nc2cc(c(cc2)CC)C)C
0.260163	Fc1cc(c(cc1)C(=O)Nc2cc(c(cc2)CC)C)C
0.260163	Fc1cc(c(cc1)C(=O)Nc2cc(c(cc2)CC)C)C
0.260163	Fc1cc(c(cc1)C(=O)Nc2cc(c(cc2)CC)C)C
0.260163	Fc1cc(c(cc1)C(=O)Nc2cc(c(cc2)CC)C)C
0.260163	Fc1cc(c(cc1)C(=O)Nc2cc(c(cc2)CC)C)C
0.260163	Fc1cc(c(cc1)C(=O)Nc2cc(c(cc2)CC)C)C
0.260163	Fc1cc(c(cc1)C(=O)Nc2cc(c(cc2)CC)C)C
0.260163	Fc1cc(c(cc1)C(=O)Nc2cc(c(cc2)CC)C)C
0.260163	Fc1cc(c(cc1)C(=O)Nc2cc(c(cc2)CC)C)C
0.26	S1C(NC(=O)c2ccc(cc2)CCCC)=C(C(=O)Nc3cc(c(N4C=NC=C4)cc3)C)C=C1
0.26	S1C(NC(=O)c2ccc(cc2)CCCC)=C(C(=O)Nc3cc(c(N4C=NC=C4)cc3)C)C=C1
0.26	S1C(NC(=O)c2ccc(cc2)CCCC)=C(C(=O)Nc3cc(c(N4C=NC=C4)cc3)C)C=C1
0.26	S1C(NC(=O)c2ccc(cc2)CCCC)=C(C(=O)Nc3cc(c(N4C=NC=C4)cc3)C)C=C1
0.26	S1C(NC(=O)c2ccc(cc2)CCCC)=C(C(=O)Nc3cc(c(N4C=NC=C4)cc3)C)C=C1
0.26	S1C(NC(=O)c2ccc(cc2)CCCC)=C(C(=O)Nc3cc(c(N4C=NC=C4)cc3)C)C=C1
0.26	S1C(NC(=O)c2ccc(cc2)CCCC)=C(C(=O)Nc3cc(c(N4C=NC=C4)cc3)C)C=C1
0.26	S1C(NC(=O)c2ccc(cc2)CCCC)=C(C(=O)Nc3cc(c(N4C=NC=C4)cc3)C)C=C1
0.26	S1C(NC(=O)c2ccc(cc2)CCCC)=C(C(=O)Nc3cc(c(N4C=NC=C4)cc3)C)C=C1
0.26	S1C(NC(=O)c2ccc(cc2)CCCC)=C(C(=O)Nc3cc(c(N4C=NC=C4)cc3)C)C=C1
0.26	Clc1c(c(ccc1)C(=O)Nc2cc3c(N(Cc4ccccc4)CC3)cc2)C
0.26	Clc1c(c(ccc1)C(=O)Nc2cc3c(N(Cc4ccccc4)CC3)cc2)C
0.26	Clc1c(c(ccc1)C(=O)Nc2cc3c(N(Cc4ccccc4)CC3)cc2)C
0.26	Clc1c(c(ccc1)C(=O)Nc2cc3c(N(Cc4ccccc4)CC3)cc2)C
0.26	Clc1c(c(ccc1)C(=O)Nc2cc3c(N(Cc4ccccc4)CC3)cc2)C
0.26	Clc1c(c(ccc1)C(=O)Nc2cc3c(N(Cc4ccccc4)CC3)cc2)C
0.26	Clc1c(c(ccc1)C(=O)Nc2cc3c(N(Cc4ccccc4)CC3)cc2)C
0.26	Clc1c(c(ccc1)C(=O)Nc2cc3c(N(Cc4ccccc4)CC3)cc2)C
0.26	Clc1c(c(ccc1)C(=O)Nc2cc3c(N(Cc4ccccc4)CC3)cc2)C
0.26	Clc1c(c(ccc1)C(=O)Nc2cc3c(N(Cc4ccccc4)CC3)cc2)C
0.259928	O=C(Nc1cc(c(cc1)CC)C)C=2N(N=CC2)CCc3ccccc3
0.259928	O=C(Nc1cc(c(cc1)CC)C)C=2N(N=CC2)CCc3ccccc3
0.259928	O=C(Nc1cc(c(cc1)CC)C)C=2N(N=CC2)CCc3ccccc3
0.259928	O=C(Nc1cc(c(cc1)CC)C)C=2N(N=CC2)CCc3ccccc3
0.259928	O=C(Nc1cc(c(cc1)CC)C)C=2N(N=CC2)CCc3ccccc3
0.259928	O=C(Nc1cc(c(cc1)CC)C)C=2N(N=CC2)CCc3ccccc3
0.259928	O=C(Nc1cc(c(cc1)CC)C)C=2N(N=CC2)CCc3ccccc3
0.259928	O=C(Nc1cc(c(cc1)CC)C)C=2N(N=CC2)CCc3ccccc3
0.259928	O=C(Nc1cc(c(cc1)CC)C)C=2N(N=CC2)CCc3ccccc3
0.259928	O=C(Nc1cc(c(cc1)CC)C)C=2N(N=CC2)CCc3ccccc3
0.259804	O=C(Nc1ccc(cc1)CN)c2ccncc2
0.259804	O=C(Nc1ccc(cc1)CN)c2ccncc2
0.259804	O=C(Nc1ccc(cc1)CN)c2ccncc2
0.259804	O=C(Nc1ccc(cc1)CN)c2ccncc2
0.259804	O=C(Nc1ccc(cc1)CN)c2ccncc2
0.259804	O=C(Nc1ccc(cc1)CN)c2ccncc2
0.259804	O=C(Nc1ccc(cc1)CN)c2ccncc2
0.259804	O=C(Nc1ccc(cc1)CN)c2ccncc2
0.259804	O=C(Nc1ccc(cc1)CN)c2ccncc2
0.259804	O=C(Nc1ccc(cc1)CN)c2ccncc2
0.25969	O=C(Nc1c(cc(OC)c(OC)c1)C)c2cc(ncc2)C#N
0.25969	O=C(Nc1c(cc(OC)c(OC)c1)C)c2cc(ncc2)C#N
0.25969	O=C(Nc1c(cc(OC)c(OC)c1)C)c2cc(ncc2)C#N
0.25969	O=C(Nc1c(cc(OC)c(OC)c1)C)c2cc(ncc2)C#N
0.25969	O=C(Nc1c(cc(OC)c(OC)c1)C)c2cc(ncc2)C#N
0.25969	O=C(Nc1c(cc(OC)c(OC)c1)C)c2cc(ncc2)C#N
0.25969	O=C(Nc1c(cc(OC)c(OC)c1)C)c2cc(ncc2)C#N
0.25969	O=C(Nc1c(cc(OC)c(OC)c1)C)c2cc(ncc2)C#N
0.25969	O=C(Nc1c(cc(OC)c(OC)c1)C)c2cc(ncc2)C#N
0.25969	O=C(Nc1c(cc(OC)c(OC)c1)C)c2cc(ncc2)C#N
0.259649	Clc1c(Cl)ccc(NC(=O)Nc2cc(ccc2)C(=O)Nc3c(cc(cc3)C(F)(C(F)(F)F)C(F)(F)F)C)c1
0.259649	Clc1c(Cl)ccc(NC(=O)Nc2cc(ccc2)C(=O)Nc3c(cc(cc3)C(F)(C(F)(F)F)C(F)(F)F)C)c1
0.259542	O=C(Nc1cc(ccc1)C(=O)NCC)c2ccc(cc2)C3=NOC(=N3)CC(C)(C)C
0.259542	O=C(Nc1cc(ccc1)C(=O)NCC)c2ccc(cc2)C3=NOC(=N3)CC(C)(C)C
0.259124	O=C(Nc1c(ccc(c1)C(=O)N)C)c2c3c(ccc2)CNC3
0.259124	O=C(Nc1c(ccc(c1)C(=O)N)C)c2c3c(ccc2)CNC3
0.259124	O=C(Nc1c(ccc(c1)C(=O)N)C)c2c3c(ccc2)CNC3
0.259124	O=C(Nc1c(ccc(c1)C(=O)N)C)c2c3c(ccc2)CNC3
0.259124	O=C(Nc1c(ccc(c1)C(=O)N)C)c2c3c(ccc2)CNC3
0.259124	O=C(Nc1c(ccc(c1)C(=O)N)C)c2c3c(ccc2)CNC3
0.259124	O=C(Nc1c(ccc(c1)C(=O)N)C)c2c3c(ccc2)CNC3
0.259124	O=C(Nc1c(ccc(c1)C(=O)N)C)c2c3c(ccc2)CNC3
0.259124	O=C(Nc1c(ccc(c1)C(=O)N)C)c2c3c(ccc2)CNC3
0.259124	O=C(Nc1c(ccc(c1)C(=O)N)C)c2c3c(ccc2)CNC3
0.258993	Fc1c(NNC(=O)c2cc(NC(=O)C3=NN(C=C3)C)ccc2)cc(cc1)C
0.258993	Fc1c(NNC(=O)c2cc(NC(=O)C3=NN(C=C3)C)ccc2)cc(cc1)C
0.258993	Fc1c(NNC(=O)c2cc(NC(=O)C3=NN(C=C3)C)ccc2)cc(cc1)C
0.258993	Fc1c(NNC(=O)c2cc(NC(=O)C3=NN(C=C3)C)ccc2)cc(cc1)C
0.258993	Fc1c(NNC(=O)c2cc(NC(=O)C3=NN(C=C3)C)ccc2)cc(cc1)C
0.258993	Fc1c(NNC(=O)c2cc(NC(=O)C3=NN(C=C3)C)ccc2)cc(cc1)C
0.258993	Fc1c(NNC(=O)c2cc(NC(=O)C3=NN(C=C3)C)ccc2)cc(cc1)C
0.258993	Fc1c(NNC(=O)c2cc(NC(=O)C3=NN(C=C3)C)ccc2)cc(cc1)C
0.258993	Fc1c(NNC(=O)c2cc(NC(=O)C3=NN(C=C3)C)ccc2)cc(cc1)C
0.258993	Fc1c(NNC(=O)c2cc(NC(=O)C3=NN(C=C3)C)ccc2)cc(cc1)C
0.258786	BrC=1C2=NC=C(N2C=CC1)C(=O)Nc3c(ccc(c3)C4=NC=CN4)C
0.258786	BrC=1C2=NC=C(N2C=CC1)C(=O)Nc3c(ccc(c3)C4=NC=CN4)C
0.258687	Fc1c(c(F)ccc1)c2cc(NC(=O)c3cc4c(cc3)CC4)ccc2
0.258687	Fc1c(c(F)ccc1)c2cc(NC(=O)c3cc4c(cc3)CC4)ccc2
0.258687	Fc1c(c(F)ccc1)c2cc(NC(=O)c3cc4c(cc3)CC4)ccc2
0.258687	Fc1c(c(F)ccc1)c2cc(NC(=O)c3cc4c(cc3)CC4)ccc2
0.258687	Fc1c(c(F)ccc1)c2cc(NC(=O)c3cc4c(cc3)CC4)ccc2
0.258687	Fc1c(c(F)ccc1)c2cc(NC(=O)c3cc4c(cc3)CC4)ccc2
0.258621	O=C(OCc1ccccc1)CCC(N)C(=O)Nc2c(OC)ccc(c2)CN3CCN(CC3)C
0.258621	O=C(OCc1ccccc1)CCC(N)C(=O)Nc2c(OC)ccc(c2)CN3CCN(CC3)C
0.258621	O=C(OCc1ccccc1)CCC(N)C(=O)Nc2c(OC)ccc(c2)CN3CCN(CC3)C
0.258621	O=C(OCc1ccccc1)CCC(N)C(=O)Nc2c(OC)ccc(c2)CN3CCN(CC3)C
0.258621	O=C(OCc1ccccc1)CCC(N)C(=O)Nc2c(OC)ccc(c2)CN3CCN(CC3)C
0.258621	O=C(OCc1ccccc1)CCC(N)C(=O)Nc2c(OC)ccc(c2)CN3CCN(CC3)C
0.258621	O=C(OCc1ccccc1)CCC(N)C(=O)Nc2c(OC)ccc(c2)CN3CCN(CC3)C
0.258621	O=C(OCc1ccccc1)CCC(N)C(=O)Nc2c(OC)ccc(c2)CN3CCN(CC3)C
0.258621	O=C(OCc1ccccc1)CCC(N)C(=O)Nc2c(OC)ccc(c2)CN3CCN(CC3)C
0.258621	O=C(OCc1ccccc1)CCC(N)C(=O)Nc2c(OC)ccc(c2)CN3CCN(CC3)C
0.258621	S1C(=NC(c2c(OC(F)F)cc(OC(F)F)cc2)=C1)NC(=O)c3ccc(cc3)Cc4ccccc4
0.258621	S1C(=NC(c2c(OC(F)F)cc(OC(F)F)cc2)=C1)NC(=O)c3ccc(cc3)Cc4ccccc4
0.258503	Fc1cc(Nc2ncccc2C(=O)Nc3cc(ncc3)C(=O)N4CCCC4)ccc1
0.258503	[O-][N+](=O)c1c(Nc2ccccc2)ccc(c1)C(=O)Nc3c(O)ccc(c3)CCC(=O)OC
0.258503	[O-][N+](=O)c1c(Nc2ccccc2)ccc(c1)C(=O)Nc3c(O)ccc(c3)CCC(=O)OC
0.258503	[O-][N+](=O)c1c(Nc2ccccc2)ccc(c1)C(=O)Nc3c(O)ccc(c3)CCC(=O)OC
0.258503	[O-][N+](=O)c1c(Nc2ccccc2)ccc(c1)C(=O)Nc3c(O)ccc(c3)CCC(=O)OC
0.258503	[O-][N+](=O)c1c(Nc2ccccc2)ccc(c1)C(=O)Nc3c(O)ccc(c3)CCC(=O)OC
0.258503	[O-][N+](=O)c1c(Nc2ccccc2)ccc(c1)C(=O)Nc3c(O)ccc(c3)CCC(=O)OC
0.258503	[O-][N+](=O)c1c(Nc2ccccc2)ccc(c1)C(=O)Nc3c(O)ccc(c3)CCC(=O)OC
0.258197	Fc1cc(c(cc1)C(=O)Nc2cc(NC(=O)OC)ccc2)C
0.258065	Brc1cc(ccc1)COc2c(Cl)cc(cc2)C(=O)Nc3c(cc(N)cc3)C
0.258065	Brc1cc(ccc1)COc2c(Cl)cc(cc2)C(=O)Nc3c(cc(N)cc3)C
0.258065	Brc1cc(ccc1)COc2c(Cl)cc(cc2)C(=O)Nc3c(cc(N)cc3)C
0.258065	Brc1cc(ccc1)COc2c(Cl)cc(cc2)C(=O)Nc3c(cc(N)cc3)C
0.258065	Brc1cc(ccc1)COc2c(Cl)cc(cc2)C(=O)Nc3c(cc(N)cc3)C
0.258065	Brc1cc(ccc1)COc2c(Cl)cc(cc2)C(=O)Nc3c(cc(N)cc3)C
0.258065	Brc1cc(ccc1)COc2c(Cl)cc(cc2)C(=O)Nc3c(cc(N)cc3)C
0.258065	Brc1cc(ccc1)COc2c(Cl)cc(cc2)C(=O)Nc3c(cc(N)cc3)C
0.258065	Brc1cc(ccc1)COc2c(Cl)cc(cc2)C(=O)Nc3c(cc(N)cc3)C
0.258065	Brc1cc(ccc1)COc2c(Cl)cc(cc2)C(=O)Nc3c(cc(N)cc3)C
0.258065	O=C(N(c1ccc(NC(=O)C(=O)NC=2NN=C(c3cc(c(OC)cc3)C)C2)cc1)C)CN4CCN(CC4)C
0.258065	O=C(N(c1ccc(NC(=O)C(=O)NC=2NN=C(c3cc(c(OC)cc3)C)C2)cc1)C)CN4CCN(CC4)C
0.258065	O=C(N(c1ccc(NC(=O)C(=O)NC=2NN=C(c3cc(c(OC)cc3)C)C2)cc1)C)CN4CCN(CC4)C
0.257143	O=C(Nc1c(cccc1)C2=NNC(=N2)C)c3cc(O)c(OC)cc3
0.257143	O=C(Nc1c(cccc1)C2=NNC(=N2)C)c3cc(O)c(OC)cc3
0.257143	O=C(Nc1c(cccc1)C2=NNC(=N2)C)c3cc(O)c(OC)cc3
0.257143	O=C(Nc1c(cccc1)C2=NNC(=N2)C)c3cc(O)c(OC)cc3
0.257143	O=C(Nc1c(cccc1)C2=NNC(=N2)C)c3cc(O)c(OC)cc3
0.257143	O=C(Nc1c(cccc1)C2=NNC(=N2)C)c3cc(O)c(OC)cc3
0.257143	O=C(Nc1c(cccc1)C2=NNC(=N2)C)c3cc(O)c(OC)cc3
0.257143	O=C(Nc1c(cccc1)C2=NNC(=N2)C)c3cc(O)c(OC)cc3
0.257143	O=C(Nc1c(cccc1)C2=NNC(=N2)C)c3cc(O)c(OC)cc3
0.257143	O=C(Nc1c(cccc1)C2=NNC(=N2)C)c3cc(O)c(OC)cc3
0.256917	O=C(Nc1ccccc1)CC2=NOC(=N2)c3ccc(cc3)CN4CCCC4
0.256917	O=C(Nc1ccccc1)CC2=NOC(=N2)c3ccc(cc3)CN4CCCC4
0.256604	O=C(Nc1c(cc(OC)c(OC)c1)C)c2ncc(Oc3ccccc3)cc2
0.256604	O=C(Nc1c(cc(OC)c(OC)c1)C)c2ncc(Oc3ccccc3)cc2
0.256303	O=CNc1c(ccc(c2cnc(OC)cc2)c1)C
0.256303	O=CNc1c(ccc(c2cnc(OC)cc2)c1)C
0.256303	O=CNc1c(ccc(c2cnc(OC)cc2)c1)C
0.256303	O=CNc1c(ccc(c2cnc(OC)cc2)c1)C
0.256303	O=CNc1c(ccc(c2cnc(OC)cc2)c1)C
0.256303	O=CNc1c(ccc(c2cnc(OC)cc2)c1)C
0.256303	O=CNc1c(ccc(c2cnc(OC)cc2)c1)C
0.256098	O=C(Nc1c(ccc(NC(=O)C)c1)C)C(Nc2ccccc2)C
0.256098	O=C(Nc1ccc(OCCN2CCN(CC2)C)cc1)c3ccc(cc3)C4CCOCC4
0.256098	O=C(Nc1ccc(OCCN2CCN(CC2)C)cc1)c3ccc(cc3)C4CCOCC4
0.256098	O=C(Nc1ccc(OCCN2CCN(CC2)C)cc1)c3ccc(cc3)C4CCOCC4
0.256098	O=C(Nc1ccc(OCCN2CCN(CC2)C)cc1)c3ccc(cc3)C4CCOCC4
0.256098	O=C(Nc1ccc(OCCN2CCN(CC2)C)cc1)c3ccc(cc3)C4CCOCC4
0.256098	O=C(Nc1ccc(OCCN2CCN(CC2)C)cc1)c3ccc(cc3)C4CCOCC4
0.256098	O=C(Nc1ccc(OCCN2CCN(CC2)C)cc1)c3ccc(cc3)C4CCOCC4
0.256098	O=C(Nc1ccc(OCCN2CCN(CC2)C)cc1)c3ccc(cc3)C4CCOCC4
0.256098	O=C(Nc1ccc(OCCN2CCN(CC2)C)cc1)c3ccc(cc3)C4CCOCC4
0.256098	O=C(Nc1ccc(OCCN2CCN(CC2)C)cc1)c3ccc(cc3)C4CCOCC4
0.256098	O=C(Nc1c(ccc(NC(=O)C)c1)C)C(Nc2ccccc2)C
0.255725	O=C(O)Cc1cc(NC(=O)C(=O)Nc2cc(NC(=O)CCN(C)C)c(cc2)C)ccc1
0.255725	O=C(O)Cc1cc(NC(=O)C(=O)Nc2cc(NC(=O)CCN(C)C)c(cc2)C)ccc1
0.255725	O=C(O)Cc1cc(NC(=O)C(=O)Nc2cc(NC(=O)CCN(C)C)c(cc2)C)ccc1
0.255725	O=C(O)Cc1cc(NC(=O)C(=O)Nc2cc(NC(=O)CCN(C)C)c(cc2)C)ccc1
0.255725	O=C(O)Cc1cc(NC(=O)C(=O)Nc2cc(NC(=O)CCN(C)C)c(cc2)C)ccc1
0.255725	O=C(O)Cc1cc(NC(=O)C(=O)Nc2cc(NC(=O)CCN(C)C)c(cc2)C)ccc1
0.255725	O=C(O)Cc1cc(NC(=O)C(=O)Nc2cc(NC(=O)CCN(C)C)c(cc2)C)ccc1
0.255725	O=C(O)Cc1cc(NC(=O)C(=O)Nc2cc(NC(=O)CCN(C)C)c(cc2)C)ccc1
0.255725	O=C(O)Cc1cc(NC(=O)C(=O)Nc2cc(NC(=O)CCN(C)C)c(cc2)C)ccc1
0.255725	O=C(O)Cc1cc(NC(=O)C(=O)Nc2cc(NC(=O)CCN(C)C)c(cc2)C)ccc1
0.255507	O=C(Nc1cc(ccc1)CC(=O)O)c2ccc(cc2)Cc3ccccc3
0.255507	O=C(Nc1cc(ccc1)CC(=O)O)c2ccc(cc2)Cc3ccccc3
0.255507	O=C(Nc1cc(ccc1)CC(=O)O)c2ccc(cc2)Cc3ccccc3
0.255507	O=C(Nc1cc(ccc1)CC(=O)O)c2ccc(cc2)Cc3ccccc3
0.255507	O=C(Nc1cc(ccc1)CC(=O)O)c2ccc(cc2)Cc3ccccc3
0.255507	O=C(Nc1cc(ccc1)CC(=O)O)c2ccc(cc2)Cc3ccccc3
0.255507	O=C(Nc1cc(ccc1)CC(=O)O)c2ccc(cc2)Cc3ccccc3
0.255507	O=C(Nc1cc(ccc1)CC(=O)O)c2ccc(cc2)Cc3ccccc3
0.255507	O=C(Nc1cc(ccc1)CC(=O)O)c2ccc(cc2)Cc3ccccc3
0.255507	O=C(Nc1cc(ccc1)CC(=O)O)c2ccc(cc2)Cc3ccccc3
0.255319	O=C(Nc1ccc(cc1)C(=O)NCCN2CCN(C(=O)C)CC2)c3ccccc3
0.255319	O=C(Nc1ccc(cc1)C(=O)NCCN2CCN(C(=O)C)CC2)c3ccccc3
0.255319	O=C(Nc1ccc(cc1)C(=O)NCCN2CCN(C(=O)C)CC2)c3ccccc3
0.255319	O=C(Nc1ccc(cc1)C(=O)NCCN2CCN(C(=O)C)CC2)c3ccccc3
0.255319	Clc1c(Cl)ccc(c1)CN2CCC(NC(=O)C=3SN=C(c4ccc(Cl)cc4)C3)CC2
0.255319	Clc1c(Cl)ccc(c1)CN2CCC(NC(=O)C=3SN=C(c4ccc(Cl)cc4)C3)CC2
0.255319	Clc1c(Cl)ccc(c1)CN2CCC(NC(=O)C=3SN=C(c4ccc(Cl)cc4)C3)CC2
0.255245	Clc1c(cccc1)C=2OC=C(N2)C(=O)NCc3ccc(NC(=O)c4ccncc4)cc3
0.255245	Clc1c(cccc1)C=2OC=C(N2)C(=O)NCc3ccc(NC(=O)c4ccncc4)cc3
0.255245	Clc1c(cccc1)C=2OC=C(N2)C(=O)NCc3ccc(NC(=O)c4ccncc4)cc3
0.255245	Clc1c(cccc1)C=2OC=C(N2)C(=O)NCc3ccc(NC(=O)c4ccncc4)cc3
0.255172	O=C(N1CCC(CC1)CCc2ccccc2)C(=O)Nc3cc(NC(=O)CCN(C)C)c(cc3)C
0.255172	O=C(N1CCC(CC1)CCc2ccccc2)C(=O)Nc3cc(NC(=O)CCN(C)C)c(cc3)C
0.255172	O=C(N1CCC(CC1)CCc2ccccc2)C(=O)Nc3cc(NC(=O)CCN(C)C)c(cc3)C
0.255172	O=C(N1CCC(CC1)CCc2ccccc2)C(=O)Nc3cc(NC(=O)CCN(C)C)c(cc3)C
0.255172	O=C(N1CCC(CC1)CCc2ccccc2)C(=O)Nc3cc(NC(=O)CCN(C)C)c(cc3)C
0.255172	O=C(N1CCC(CC1)CCc2ccccc2)C(=O)Nc3cc(NC(=O)CCN(C)C)c(cc3)C
0.255172	O=C(N1CCC(CC1)CCc2ccccc2)C(=O)Nc3cc(NC(=O)CCN(C)C)c(cc3)C
0.255172	O=C(N1CCC(CC1)CCc2ccccc2)C(=O)Nc3cc(NC(=O)CCN(C)C)c(cc3)C
0.255172	O=C(N1CCC(CC1)CCc2ccccc2)C(=O)Nc3cc(NC(=O)CCN(C)C)c(cc3)C
0.255172	O=C(N1CCC(CC1)CCc2ccccc2)C(=O)Nc3cc(NC(=O)CCN(C)C)c(cc3)C
0.255102	O=C(Nc1c(cc(OCC(=O)NC)cc1)C)C=2C(c3cc(OC)ccc3)=CNC2
0.255102	O=C(Nc1c(cc(OCC(=O)NC)cc1)C)C=2C(c3cc(OC)ccc3)=CNC2
0.255102	O=C(Nc1c(cc(OCC(=O)NC)cc1)C)C=2C(c3cc(OC)ccc3)=CNC2
0.255102	O=C(Nc1c(cc(OCC(=O)NC)cc1)C)C=2C(c3cc(OC)ccc3)=CNC2
0.255102	O=C(Nc1c(cc(OCC(=O)NC)cc1)C)C=2C(c3cc(OC)ccc3)=CNC2
0.255102	O=C(Nc1c(cc(OCC(=O)NC)cc1)C)C=2C(c3cc(OC)ccc3)=CNC2
0.255102	O=C(Nc1c(cc(OCC(=O)NC)cc1)C)C=2C(c3cc(OC)ccc3)=CNC2
0.255102	O=C(Nc1c(cc(OCC(=O)NC)cc1)C)C=2C(c3cc(OC)ccc3)=CNC2
0.255102	O=C(Nc1c(cc(OCC(=O)NC)cc1)C)C=2C(c3cc(OC)ccc3)=CNC2
0.254967	O=C(Nc1cc(c(N2C=NC=C2)cc1)C)C=3C(c4cc(OC)ccc4)=CNC3
0.254967	O=C(Nc1cc(c(N2C=NC=C2)cc1)C)C=3C(c4cc(OC)ccc4)=CNC3
0.254902	Clc1c(S(=O)(=O)N2CCCCCC2)cc(cc1)C(=O)Nc3c(cccc3)CN4CCSCC4
0.254902	Clc1c(S(=O)(=O)N2CCCCCC2)cc(cc1)C(=O)Nc3c(cccc3)CN4CCSCC4
0.254902	Clc1c(S(=O)(=O)N2CCCCCC2)cc(cc1)C(=O)Nc3c(cccc3)CN4CCSCC4
0.254902	Clc1c(S(=O)(=O)N2CCCCCC2)cc(cc1)C(=O)Nc3c(cccc3)CN4CCSCC4
0.254902	Clc1c(S(=O)(=O)N2CCCCCC2)cc(cc1)C(=O)Nc3c(cccc3)CN4CCSCC4
0.254902	Clc1c(S(=O)(=O)N2CCCCCC2)cc(cc1)C(=O)Nc3c(cccc3)CN4CCSCC4
0.254902	Clc1c(S(=O)(=O)N2CCCCCC2)cc(cc1)C(=O)Nc3c(cccc3)CN4CCSCC4
0.254902	Clc1c(S(=O)(=O)N2CCCCCC2)cc(cc1)C(=O)Nc3c(cccc3)CN4CCSCC4
0.254902	Clc1c(S(=O)(=O)N2CCCCCC2)cc(cc1)C(=O)Nc3c(cccc3)CN4CCSCC4
0.254902	Clc1c(S(=O)(=O)N2CCCCCC2)cc(cc1)C(=O)Nc3c(cccc3)CN4CCSCC4
0.254902	S(=O)(=O)(N1CCCCC1)c2c(F)ccc(c2)C(=O)Nc3c(cccc3)CN4CCSCC4
0.254839	FC(F)(F)c1ccc(cc1)CN2CCN(C(=O)C(=O)Nc3cc(ccc3)C4=NC(=CC(=O)N4)CC)CCC2
0.254839	FC(F)(F)c1ccc(cc1)CN2CCN(C(=O)C(=O)Nc3cc(ccc3)C4=NC(=CC(=O)N4)CC)CCC2
0.254839	FC(F)(F)c1ccc(cc1)CN2CCN(C(=O)C(=O)Nc3cc(ccc3)C4=NC(=CC(=O)N4)CC)CCC2
0.254839	FC(F)(F)c1ccc(cc1)CN2CCN(C(=O)C(=O)Nc3cc(ccc3)C4=NC(=CC(=O)N4)CC)CCC2
0.254839	FC(F)(F)c1ccc(cc1)CN2CCN(C(=O)C(=O)Nc3cc(ccc3)C4=NC(=CC(=O)N4)CC)CCC2
0.254839	FC(F)(F)c1ccc(cc1)CN2CCN(C(=O)C(=O)Nc3cc(ccc3)C4=NC(=CC(=O)N4)CC)CCC2
0.254839	FC(F)(F)c1ccc(cc1)CN2CCN(C(=O)C(=O)Nc3cc(ccc3)C4=NC(=CC(=O)N4)CC)CCC2
0.254839	FC(F)(F)c1ccc(cc1)CN2CCN(C(=O)C(=O)Nc3cc(ccc3)C4=NC(=CC(=O)N4)CC)CCC2
0.254839	FC(F)(F)c1ccc(cc1)CN2CCN(C(=O)C(=O)Nc3cc(ccc3)C4=NC(=CC(=O)N4)CC)CCC2
0.254839	FC(F)(F)c1ccc(cc1)CN2CCN(C(=O)C(=O)Nc3cc(ccc3)C4=NC(=CC(=O)N4)CC)CCC2
0.254717	O=C(Nc1cc(N)ccc1)c2ccncc2
0.254717	O=C(Nc1cc(N)ccc1)c2ccncc2
0.254717	O=C(Nc1cc(N)ccc1)c2ccncc2
0.254717	O=C(Nc1cc(N)ccc1)c2ccncc2
0.254717	O=C(Nc1cc(N)ccc1)c2ccncc2
0.254717	O=C(Nc1cc(N)ccc1)c2ccncc2
0.254717	O=C(Nc1cc(N)ccc1)c2ccncc2
0.254717	O=C(Nc1cc(N)ccc1)c2ccncc2
0.254717	O=C(Nc1cc(N)ccc1)c2ccncc2
0.254717	O=C(Nc1cc(N)ccc1)c2ccncc2
0.254682	O=C(Nc1cc(ccc1)C(=O)NCC=2N=C(OC2)c3ccc(cc3)C)NC
0.254682	O=C(Nc1cc(ccc1)C(=O)NCC=2N=C(OC2)c3ccc(cc3)C)NC
0.254682	O=C(Nc1cc(ccc1)C(=O)NCC=2N=C(OC2)c3ccc(cc3)C)NC
0.254682	O=C(Nc1cc(ccc1)C(=O)NCC=2N=C(OC2)c3ccc(cc3)C)NC
0.254682	O=C(Nc1cc(ccc1)C(=O)NCC=2N=C(OC2)c3ccc(cc3)C)NC
0.254682	O=C(Nc1cc(ccc1)C(=O)NCC=2N=C(OC2)c3ccc(cc3)C)NC
0.254682	O=C(Nc1cc(ccc1)C(=O)NCC=2N=C(OC2)c3ccc(cc3)C)NC
0.254682	O=C(Nc1cc(ccc1)C(=O)NCC=2N=C(OC2)c3ccc(cc3)C)NC
0.254682	O=C(Nc1cc(ccc1)C(=O)NCC=2N=C(OC2)c3ccc(cc3)C)NC
0.254682	O=C(Nc1cc(ccc1)C(=O)NCC=2N=C(OC2)c3ccc(cc3)C)NC
0.254386	O=C(Nc1c(O)ccc(c1)C(=O)NC)c2ccc(O)cc2
0.254386	O=C(Nc1c(O)ccc(c1)C(=O)NC)c2ccc(O)cc2
0.254386	O=C(Nc1c(O)ccc(c1)C(=O)NC)c2ccc(O)cc2
0.254386	O=C(Nc1c(O)ccc(c1)C(=O)NC)c2ccc(O)cc2
0.254386	O=C(Nc1c(O)ccc(c1)C(=O)NC)c2ccc(O)cc2
0.254386	O=C(Nc1c(O)ccc(c1)C(=O)NC)c2ccc(O)cc2
0.254386	O=C(Nc1c(O)ccc(c1)C(=O)NC)c2ccc(O)cc2
0.254386	O=C(Nc1c(O)ccc(c1)C(=O)NC)c2ccc(O)cc2
0.254098	O=C(Nc1c(cc(OC)c(OC)c1)C)c2ccc(OC3CC3)cc2
0.254098	O=C(Nc1c(cc(OC)c(OC)c1)C)c2ccc(OC3CC3)cc2
0.254098	O=C(Nc1c(cc(OC)c(OC)c1)C)c2ccc(OC3CC3)cc2
0.254098	O=C(Nc1c(cc(OC)c(OC)c1)C)c2ccc(OC3CC3)cc2
0.254098	O=C(Nc1c(cc(OC)c(OC)c1)C)c2ccc(OC3CC3)cc2
0.254098	O=C(Nc1c(cc(OC)c(OC)c1)C)c2ccc(OC3CC3)cc2
0.254098	O=C(Nc1c(cc(OC)c(OC)c1)C)c2ccc(OC3CC3)cc2
0.253968	O=C(NCc1ccc(NC(=O)c2ccncc2)cc1)c3ncc(Oc4ccccc4)cc3
0.253968	O=C(NCc1ccc(NC(=O)c2ccncc2)cc1)c3ncc(Oc4ccccc4)cc3
0.253968	O=C(NCc1ccc(NC(=O)c2ccncc2)cc1)c3ncc(Oc4ccccc4)cc3
0.253968	O=C(NCc1ccc(NC(=O)c2ccncc2)cc1)c3ncc(Oc4ccccc4)cc3
0.253968	O=C(NCc1ccc(NC(=O)c2ccncc2)cc1)c3ncc(Oc4ccccc4)cc3
0.253968	O=C(NCc1ccc(NC(=O)c2ccncc2)cc1)c3ncc(Oc4ccccc4)cc3
0.253968	O=C(NCc1ccc(NC(=O)c2ccncc2)cc1)c3ncc(Oc4ccccc4)cc3
0.253968	O=C(NCc1ccc(NC(=O)c2ccncc2)cc1)c3ncc(Oc4ccccc4)cc3
0.253968	O=C(NCc1ccc(NC(=O)c2ccncc2)cc1)c3ncc(Oc4ccccc4)cc3
0.253846	O=C(Nc1cc(NC(=O)CN2CCCCCC2)ccc1)c3c(N)ccnc3
0.253846	O=C(Nc1cc(NC(=O)CN2CCCCCC2)ccc1)c3c(N)ccnc3
0.253846	O=C(Nc1cc(NC(=O)CN2CCCCCC2)ccc1)c3c(N)ccnc3
0.253846	O=C(Nc1cc(NC(=O)CN2CCCCCC2)ccc1)c3c(N)ccnc3
0.253846	O=C(Nc1cc(NC(=O)CN2CCCCCC2)ccc1)c3c(N)ccnc3
0.253846	O=C(Nc1cc(NC(=O)CN2CCCCCC2)ccc1)c3c(N)ccnc3
0.253846	O=C(Nc1cc(NC(=O)CN2CCCCCC2)ccc1)c3c(N)ccnc3
0.253846	O=C(Nc1cc(NC(=O)CN2CCCCCC2)ccc1)c3c(N)ccnc3
0.253846	O=C(Nc1cc(NC(=O)CN2CCCCCC2)ccc1)c3c(N)ccnc3
0.253846	O=C(Nc1cc(NC(=O)CN2CCCCCC2)ccc1)c3c(N)ccnc3
0.253731	S(Cc1c(F)ccc(c1)C(=O)Nc2c(cc(OC)c(OC)c2)C)C
0.253731	S(Cc1c(F)ccc(c1)C(=O)Nc2c(cc(OC)c(OC)c2)C)C
0.253731	S(Cc1c(F)ccc(c1)C(=O)Nc2c(cc(OC)c(OC)c2)C)C
0.253731	S(Cc1c(F)ccc(c1)C(=O)Nc2c(cc(OC)c(OC)c2)C)C
0.253731	S(Cc1c(F)ccc(c1)C(=O)Nc2c(cc(OC)c(OC)c2)C)C
0.253731	S(Cc1c(F)ccc(c1)C(=O)Nc2c(cc(OC)c(OC)c2)C)C
0.253731	S(Cc1c(F)ccc(c1)C(=O)Nc2c(cc(OC)c(OC)c2)C)C
0.253731	S(Cc1c(F)ccc(c1)C(=O)Nc2c(cc(OC)c(OC)c2)C)C
0.253731	S(Cc1c(F)ccc(c1)C(=O)Nc2c(cc(OC)c(OC)c2)C)C
0.253731	S(Cc1c(F)ccc(c1)C(=O)Nc2c(cc(OC)c(OC)c2)C)C
0.253731	Clc1c(Cl)cccc1C(=O)Nc2ncc(c3cc(ccc3)C)cc2
0.253521	O=C(Nc1cc(ccc1)CN)c2ccccc2
0.253521	O=C(Nc1cc(ccc1)CN)c2ccccc2
0.253521	O=C(Nc1cc(ccc1)CN)c2ccccc2
0.253521	O=C(Nc1cc(ccc1)CN)c2ccccc2
0.253521	S(=O)(=O)(NC1CCCC1)c2c(ccc(c2)C(=O)Nc3ccc(cc3)CCC(F)(F)F)C
0.253521	S(=O)(=O)(NC1CCCC1)c2c(ccc(c2)C(=O)Nc3ccc(cc3)CCC(F)(F)F)C
0.253521	S(=O)(=O)(NC1CCCC1)c2c(ccc(c2)C(=O)Nc3ccc(cc3)CCC(F)(F)F)C
0.253521	S(=O)(=O)(NC1CCCC1)c2c(ccc(c2)C(=O)Nc3ccc(cc3)CCC(F)(F)F)C
0.252964	Brc1cc(NC(=O)c2ccc(OC)cc2)c(cc1)C(=O)Nc3cc(cc(c3)CO)CO
0.252964	Brc1cc(NC(=O)c2ccc(OC)cc2)c(cc1)C(=O)Nc3cc(cc(c3)CO)CO
0.252964	Brc1cc(NC(=O)c2ccc(OC)cc2)c(cc1)C(=O)Nc3cc(cc(c3)CO)CO
0.252964	Brc1cc(NC(=O)c2ccc(OC)cc2)c(cc1)C(=O)Nc3cc(cc(c3)CO)CO
0.252964	Brc1cc(NC(=O)c2ccc(OC)cc2)c(cc1)C(=O)Nc3cc(cc(c3)CO)CO
0.252964	Brc1cc(NC(=O)c2ccc(OC)cc2)c(cc1)C(=O)Nc3cc(cc(c3)CO)CO
0.252964	Brc1cc(NC(=O)c2ccc(OC)cc2)c(cc1)C(=O)Nc3cc(cc(c3)CO)CO
0.252964	Brc1cc(NC(=O)c2ccc(OC)cc2)c(cc1)C(=O)Nc3cc(cc(c3)CO)CO
0.252964	Brc1cc(NC(=O)c2ccc(OC)cc2)c(cc1)C(=O)Nc3cc(cc(c3)CO)CO
0.252964	Brc1cc(NC(=O)c2ccc(OC)cc2)c(cc1)C(=O)Nc3cc(cc(c3)CO)CO
0.252941	S(=O)(=O)(Nc1cc(ccc1)C(=O)N2CCC(C3=NC(c4cc(F)c(F)cc4)=CN3)CC2)c5c(ccc(F)c5)C
0.252941	S(=O)(=O)(Nc1cc(ccc1)C(=O)N2CCC(C3=NC(c4cc(F)c(F)cc4)=CN3)CC2)c5c(ccc(F)c5)C
0.252941	S(=O)(=O)(Nc1cc(ccc1)C(=O)N2CCC(C3=NC(c4cc(F)c(F)cc4)=CN3)CC2)c5c(ccc(F)c5)C
0.252941	S(=O)(=O)(Nc1cc(ccc1)C(=O)N2CCC(C3=NC(c4cc(F)c(F)cc4)=CN3)CC2)c5c(ccc(F)c5)C
0.252941	S(=O)(=O)(Nc1cc(ccc1)C(=O)N2CCC(C3=NC(c4cc(F)c(F)cc4)=CN3)CC2)c5c(ccc(F)c5)C
0.252941	S(=O)(=O)(Nc1cc(ccc1)C(=O)N2CCC(C3=NC(c4cc(F)c(F)cc4)=CN3)CC2)c5c(ccc(F)c5)C
0.252941	S(=O)(=O)(Nc1cc(ccc1)C(=O)N2CCC(C3=NC(c4cc(F)c(F)cc4)=CN3)CC2)c5c(ccc(F)c5)C
0.252941	S(=O)(=O)(Nc1cc(ccc1)C(=O)N2CCC(C3=NC(c4cc(F)c(F)cc4)=CN3)CC2)c5c(ccc(F)c5)C
0.252941	S(=O)(=O)(Nc1cc(ccc1)C(=O)N2CCC(C3=NC(c4cc(F)c(F)cc4)=CN3)CC2)c5c(ccc(F)c5)C
0.252941	S(=O)(=O)(Nc1cc(ccc1)C(=O)N2CCC(C3=NC(c4cc(F)c(F)cc4)=CN3)CC2)c5c(ccc(F)c5)C
0.252918	S(=O)(Cc1cc(NC(=O)c2cc(O)c(OC)cc2)ccc1)C
0.252918	S(=O)(Cc1cc(NC(=O)c2cc(O)c(OC)cc2)ccc1)C
0.252918	S(=O)(Cc1cc(NC(=O)c2cc(O)c(OC)cc2)ccc1)C
0.252918	S(=O)(Cc1cc(NC(=O)c2cc(O)c(OC)cc2)ccc1)C
0.252918	S(=O)(Cc1cc(NC(=O)c2cc(O)c(OC)cc2)ccc1)C
0.252918	S(=O)(Cc1cc(NC(=O)c2cc(O)c(OC)cc2)ccc1)C
0.252918	S(=O)(Cc1cc(NC(=O)c2cc(O)c(OC)cc2)ccc1)C
0.252918	S(=O)(Cc1cc(NC(=O)c2cc(O)c(OC)cc2)ccc1)C
0.252918	S(=O)(Cc1cc(NC(=O)c2cc(O)c(OC)cc2)ccc1)C
0.252918	S(=O)(Cc1cc(NC(=O)c2cc(O)c(OC)cc2)ccc1)C
0.25283	S(c1ncccn1)c2c(NC(=O)c3cc4c(cc3)CC4)cccc2
0.25283	S(c1ncccn1)c2c(NC(=O)c3cc4c(cc3)CC4)cccc2
0.25283	S(c1ncccn1)c2c(NC(=O)c3cc4c(cc3)CC4)cccc2
0.25283	S(c1ncccn1)c2c(NC(=O)c3cc4c(cc3)CC4)cccc2
0.25283	S(c1ncccn1)c2c(NC(=O)c3cc4c(cc3)CC4)cccc2
0.25283	S(c1ncccn1)c2c(NC(=O)c3cc4c(cc3)CC4)cccc2
0.25283	S(c1ncccn1)c2c(NC(=O)c3cc4c(cc3)CC4)cccc2
0.25283	S(c1ncccn1)c2c(NC(=O)c3cc4c(cc3)CC4)cccc2
0.25283	S(c1ncccn1)c2c(NC(=O)c3cc4c(cc3)CC4)cccc2
0.25283	S(c1ncccn1)c2c(NC(=O)c3cc4c(cc3)CC4)cccc2
0.252788	S(c1c(NC(=O)c2cc3c(cc2)CC3)cccc1)c4c(ccc(c4)C)C
0.252788	S(c1c(NC(=O)c2cc3c(cc2)CC3)cccc1)c4c(ccc(c4)C)C
0.252788	S(c1c(NC(=O)c2cc3c(cc2)CC3)cccc1)c4c(ccc(c4)C)C
0.252788	S(c1c(NC(=O)c2cc3c(cc2)CC3)cccc1)c4c(ccc(c4)C)C
0.252788	S(c1c(NC(=O)c2cc3c(cc2)CC3)cccc1)c4c(ccc(c4)C)C
0.252788	S(c1c(NC(=O)c2cc3c(cc2)CC3)cccc1)c4c(ccc(c4)C)C
0.252788	S(c1c(NC(=O)c2cc3c(cc2)CC3)cccc1)c4c(ccc(c4)C)C
0.252788	S(c1c(NC(=O)c2cc3c(cc2)CC3)cccc1)c4c(ccc(c4)C)C
0.252788	S(c1c(NC(=O)c2cc3c(cc2)CC3)cccc1)c4c(ccc(c4)C)C
0.252788	S(c1c(NC(=O)c2cc3c(cc2)CC3)cccc1)c4c(ccc(c4)C)C
0.252708	Fc1c(F)ccc(c1)C=2N=C(NC2)C3CCN(C(=O)c4ccncc4)CC3
[truncated: 8,001 more rows]
