# Supplementary material for: Galileo: Three-dimensional searching in large combinatorial fragment spaces on the example of pharmacophores
Source: J Comput Aided Mol Des. 2022 Nov 24;37(1):1–16. doi: 10.1007/s10822-022-00485-y (PMC10032335; doi:10.1007/s10822-022-00485-y)
Supplement: Supplementary file 4 — Supplementary file 3a [file 10822_2022_485_MOESM3_ESMa.zip › Imatinib_Galileo/16/out_9.csv]

Score	SMILES
0.403433	O=C(Nc1cc(NC(=O)CCN(C)C)c(cc1)C)c2ccc(cc2)C=3C=NNC3
0.403433	O=C(Nc1cc(NC(=O)CCN(C)C)c(cc1)C)c2ccc(cc2)C=3C=NNC3
0.403433	O=C(Nc1cc(NC(=O)CCN(C)C)c(cc1)C)c2ccc(cc2)C=3C=NNC3
0.403433	O=C(Nc1cc(NC(=O)CCN(C)C)c(cc1)C)c2ccc(cc2)C=3C=NNC3
0.403433	O=C(Nc1cc(NC(=O)CCN(C)C)c(cc1)C)c2ccc(cc2)C=3C=NNC3
0.403433	O=C(Nc1cc(NC(=O)CCN(C)C)c(cc1)C)c2ccc(cc2)C=3C=NNC3
0.403433	O=C(Nc1cc(NC(=O)CCN(C)C)c(cc1)C)c2ccc(cc2)C=3C=NNC3
0.403433	O=C(Nc1cc(NC(=O)CCN(C)C)c(cc1)C)c2ccc(cc2)C=3C=NNC3
0.403433	O=C(Nc1cc(NC(=O)CCN(C)C)c(cc1)C)c2ccc(cc2)C=3C=NNC3
0.403433	O=C(Nc1cc(NC(=O)CCN(C)C)c(cc1)C)c2ccc(cc2)C=3C=NNC3
0.4	O=C(Nc1ccc(c2nc(ncc2)C)cc1)c3c(cccc3)C
0.4	O=C(Nc1ccc(c2nc(ncc2)C)cc1)c3c(cccc3)C
0.4	O=C(Nc1ccc(c2nc(ncc2)C)cc1)c3c(cccc3)C
0.4	O=C(Nc1ccc(c2nc(ncc2)C)cc1)c3c(cccc3)C
0.4	O=C(Nc1ccc(c2nc(ncc2)C)cc1)c3c(cccc3)C
0.4	O=C(Nc1ccc(c2nc(ncc2)C)cc1)c3c(cccc3)C
0.4	O=C(Nc1ccc(c2nc(ncc2)C)cc1)c3c(cccc3)C
0.4	O=C(Nc1ccc(c2nc(ncc2)C)cc1)c3c(cccc3)C
0.4	O=C(Nc1ccc(c2nc(ncc2)C)cc1)c3c(cccc3)C
0.4	O=C(Nc1ccc(c2nc(ncc2)C)cc1)c3c(cccc3)C
0.392713	O=C(Nc1cc(NC(=O)CCN(C)C)c(cc1)C)c2cncc(c3ccccc3)c2
0.392713	O=C(Nc1cc(NC(=O)CCN(C)C)c(cc1)C)c2cncc(c3ccccc3)c2
0.392713	O=C(Nc1cc(NC(=O)CCN(C)C)c(cc1)C)c2cncc(c3ccccc3)c2
0.392713	O=C(Nc1cc(NC(=O)CCN(C)C)c(cc1)C)c2cncc(c3ccccc3)c2
0.392713	O=C(Nc1cc(NC(=O)CCN(C)C)c(cc1)C)c2cncc(c3ccccc3)c2
0.392713	O=C(Nc1cc(NC(=O)CCN(C)C)c(cc1)C)c2cncc(c3ccccc3)c2
0.392713	O=C(Nc1cc(NC(=O)CCN(C)C)c(cc1)C)c2cncc(c3ccccc3)c2
0.392713	O=C(Nc1cc(NC(=O)CCN(C)C)c(cc1)C)c2cncc(c3ccccc3)c2
0.392713	O=C(Nc1cc(NC(=O)CCN(C)C)c(cc1)C)c2cncc(c3ccccc3)c2
0.392713	O=C(Nc1cc(NC(=O)CCN(C)C)c(cc1)C)c2cncc(c3ccccc3)c2
0.385542	O=C(Nc1c(cc(N2CCN(CC2)C)cc1)C)c3cncc(c4ccncc4)c3
0.385542	O=C(Nc1c(cc(N2CCN(CC2)C)cc1)C)c3cncc(c4ccncc4)c3
0.385542	O=C(Nc1c(cc(N2CCN(CC2)C)cc1)C)c3cncc(c4ccncc4)c3
0.385542	O=C(Nc1c(cc(N2CCN(CC2)C)cc1)C)c3cncc(c4ccncc4)c3
0.385542	O=C(Nc1c(cc(N2CCN(CC2)C)cc1)C)c3cncc(c4ccncc4)c3
0.385542	O=C(Nc1c(cc(N2CCN(CC2)C)cc1)C)c3cncc(c4ccncc4)c3
0.385542	O=C(Nc1c(cc(N2CCN(CC2)C)cc1)C)c3cncc(c4ccncc4)c3
0.385542	O=C(Nc1c(cc(N2CCN(CC2)C)cc1)C)c3cncc(c4ccncc4)c3
0.385542	O=C(Nc1c(cc(N2CCN(CC2)C)cc1)C)c3cncc(c4ccncc4)c3
0.385542	O=C(Nc1c(cc(N2CCN(CC2)C)cc1)C)c3cncc(c4ccncc4)c3
0.385542	O=C(Nc1cc(c(N2CCN(CC2)C)cc1)C)c3cncc(c4ccncc4)c3
0.385542	O=C(Nc1cc(c(N2CCN(CC2)C)cc1)C)c3cncc(c4ccncc4)c3
0.385542	O=C(Nc1cc(c(N2CCN(CC2)C)cc1)C)c3cncc(c4ccncc4)c3
0.384921	Fc1c(c2cncc(c2)C(=O)Nc3ccc(c4nc(ncc4)C)cc3)cccc1
0.384921	Fc1c(c2cncc(c2)C(=O)Nc3ccc(c4nc(ncc4)C)cc3)cccc1
0.384921	Fc1c(c2cncc(c2)C(=O)Nc3ccc(c4nc(ncc4)C)cc3)cccc1
0.384921	Fc1c(c2cncc(c2)C(=O)Nc3ccc(c4nc(ncc4)C)cc3)cccc1
0.384921	Fc1c(c2cncc(c2)C(=O)Nc3ccc(c4nc(ncc4)C)cc3)cccc1
0.384921	Fc1c(c2cncc(c2)C(=O)Nc3ccc(c4nc(ncc4)C)cc3)cccc1
0.384921	Fc1c(c2cncc(c2)C(=O)Nc3ccc(c4nc(ncc4)C)cc3)cccc1
0.384921	Fc1c(c2cncc(c2)C(=O)Nc3ccc(c4nc(ncc4)C)cc3)cccc1
0.384921	Fc1c(c2cncc(c2)C(=O)Nc3ccc(c4nc(ncc4)C)cc3)cccc1
0.384921	Fc1c(c2cncc(c2)C(=O)Nc3ccc(c4nc(ncc4)C)cc3)cccc1
0.383065	Clc1c(ccc(c1)C(=O)Nc2ccc(c3nc(ncc3)C)cc2)C(C)(C)C
0.383065	Clc1c(ccc(c1)C(=O)Nc2ccc(c3nc(ncc3)C)cc2)C(C)(C)C
0.383065	Clc1c(ccc(c1)C(=O)Nc2ccc(c3nc(ncc3)C)cc2)C(C)(C)C
0.383065	Clc1c(ccc(c1)C(=O)Nc2ccc(c3nc(ncc3)C)cc2)C(C)(C)C
0.383065	Clc1c(ccc(c1)C(=O)Nc2ccc(c3nc(ncc3)C)cc2)C(C)(C)C
0.383065	Clc1c(ccc(c1)C(=O)Nc2ccc(c3nc(ncc3)C)cc2)C(C)(C)C
0.383065	Clc1c(ccc(c1)C(=O)Nc2ccc(c3nc(ncc3)C)cc2)C(C)(C)C
0.383065	Clc1c(ccc(c1)C(=O)Nc2ccc(c3nc(ncc3)C)cc2)C(C)(C)C
0.383065	Clc1c(ccc(c1)C(=O)Nc2ccc(c3nc(ncc3)C)cc2)C(C)(C)C
0.383065	Clc1c(ccc(c1)C(=O)Nc2ccc(c3nc(ncc3)C)cc2)C(C)(C)C
0.380228	O=C(Nc1cc(NC(=O)CCN(C)C)c(cc1)C)c2cc(ncc2)N3CCN(CC3)C
0.380228	O=C(Nc1cc(NC(=O)CCN(C)C)c(cc1)C)c2cc(ncc2)N3CCN(CC3)C
0.380228	O=C(Nc1cc(NC(=O)CCN(C)C)c(cc1)C)c2cc(ncc2)N3CCN(CC3)C
0.380228	O=C(Nc1cc(NC(=O)CCN(C)C)c(cc1)C)c2cc(ncc2)N3CCN(CC3)C
0.380228	O=C(Nc1cc(NC(=O)CCN(C)C)c(cc1)C)c2cc(ncc2)N3CCN(CC3)C
0.380228	O=C(Nc1cc(NC(=O)CCN(C)C)c(cc1)C)c2cc(ncc2)N3CCN(CC3)C
0.380228	O=C(Nc1cc(NC(=O)CCN(C)C)c(cc1)C)c2cc(ncc2)N3CCN(CC3)C
0.380228	O=C(Nc1cc(NC(=O)CCN(C)C)c(cc1)C)c2cc(ncc2)N3CCN(CC3)C
0.380228	O=C(Nc1cc(NC(=O)CCN(C)C)c(cc1)C)c2cc(ncc2)N3CCN(CC3)C
0.380228	O=C(Nc1cc(NC(=O)CCN(C)C)c(cc1)C)c2cc(ncc2)N3CCN(CC3)C
0.378723	Brc1c(F)cc(cc1)CN2CCN(Cc3cc(NC(=O)c4ccc(Cl)cc4)ccc3)CC2
0.378723	Brc1c(F)cc(cc1)CN2CCN(Cc3cc(NC(=O)c4ccc(Cl)cc4)ccc3)CC2
0.378723	Brc1c(F)cc(cc1)CN2CCN(Cc3cc(NC(=O)c4ccc(Cl)cc4)ccc3)CC2
0.378723	Brc1c(F)cc(cc1)CN2CCN(Cc3cc(NC(=O)c4ccc(Cl)cc4)ccc3)CC2
0.378723	Brc1c(F)cc(cc1)CN2CCN(Cc3cc(NC(=O)c4ccc(Cl)cc4)ccc3)CC2
0.378723	Brc1c(F)cc(cc1)CN2CCN(Cc3cc(NC(=O)c4ccc(Cl)cc4)ccc3)CC2
0.378723	Brc1c(F)cc(cc1)CN2CCN(Cc3cc(NC(=O)c4ccc(Cl)cc4)ccc3)CC2
0.378723	Brc1c(F)cc(cc1)CN2CCN(Cc3cc(NC(=O)c4ccc(Cl)cc4)ccc3)CC2
0.378723	Brc1c(F)cc(cc1)CN2CCN(Cc3cc(NC(=O)c4ccc(Cl)cc4)ccc3)CC2
0.378723	Brc1c(F)cc(cc1)CN2CCN(Cc3cc(NC(=O)c4ccc(Cl)cc4)ccc3)CC2
0.37551	O=C(Nc1nccc(c2cnccc2)c1)c3cc(ncc3)N4CCN(CC4)C
0.37551	O=C(Nc1nccc(c2cnccc2)c1)c3cc(ncc3)N4CCN(CC4)C
0.37551	O=C(Nc1nccc(c2cnccc2)c1)c3cc(ncc3)N4CCN(CC4)C
0.37551	O=C(Nc1nccc(c2cnccc2)c1)c3cc(ncc3)N4CCN(CC4)C
0.37551	O=C(Nc1nccc(c2cnccc2)c1)c3cc(ncc3)N4CCN(CC4)C
0.37551	O=C(Nc1nccc(c2cnccc2)c1)c3cc(ncc3)N4CCN(CC4)C
0.37551	O=C(Nc1nccc(c2cnccc2)c1)c3cc(ncc3)N4CCN(CC4)C
0.37551	O=C(Nc1nccc(c2cnccc2)c1)c3cc(ncc3)N4CCN(CC4)C
0.37551	O=C(Nc1nccc(c2cnccc2)c1)c3cc(ncc3)N4CCN(CC4)C
0.37551	O=C(Nc1nccc(c2cnccc2)c1)c3cc(ncc3)N4CCN(CC4)C
0.372881	Clc1ccc(cc1)C(=O)Nc2cc(ccc2)CNc3cc(NC(=O)C)c(cc3)C
0.372881	Clc1ccc(cc1)C(=O)Nc2cc(ccc2)CNc3cc(NC(=O)C)c(cc3)C
0.372881	Clc1ccc(cc1)C(=O)Nc2cc(ccc2)CNc3cc(NC(=O)C)c(cc3)C
0.372881	Clc1ccc(cc1)C(=O)Nc2cc(ccc2)CNc3cc(NC(=O)C)c(cc3)C
0.372881	Clc1ccc(cc1)C(=O)Nc2cc(ccc2)CNc3cc(NC(=O)C)c(cc3)C
0.372881	Clc1ccc(cc1)C(=O)Nc2cc(ccc2)CNc3cc(NC(=O)C)c(cc3)C
0.372881	Clc1ccc(cc1)C(=O)Nc2cc(ccc2)CNc3cc(NC(=O)C)c(cc3)C
0.372881	Clc1ccc(cc1)C(=O)Nc2cc(ccc2)CNc3cc(NC(=O)C)c(cc3)C
0.372881	Clc1ccc(cc1)C(=O)Nc2cc(ccc2)CNc3cc(NC(=O)C)c(cc3)C
0.372881	Clc1ccc(cc1)C(=O)Nc2cc(ccc2)CNc3cc(NC(=O)C)c(cc3)C
0.372881	O=C(Nc1c(ccc(c2ccc(C#N)cc2)c1)C)c3cncc(c4ccncc4)c3
0.372881	O=C(Nc1c(ccc(c2ccc(C#N)cc2)c1)C)c3cncc(c4ccncc4)c3
0.372881	O=C(Nc1c(ccc(c2ccc(C#N)cc2)c1)C)c3cncc(c4ccncc4)c3
0.372881	O=C(Nc1c(ccc(c2ccc(C#N)cc2)c1)C)c3cncc(c4ccncc4)c3
0.372881	O=C(Nc1c(ccc(c2ccc(C#N)cc2)c1)C)c3cncc(c4ccncc4)c3
0.372881	O=C(Nc1c(ccc(c2ccc(C#N)cc2)c1)C)c3cncc(c4ccncc4)c3
0.372881	O=C(Nc1c(ccc(c2ccc(C#N)cc2)c1)C)c3cncc(c4ccncc4)c3
0.372549	O=C(Nc1cc(NC(=O)CCN(C)C)c(cc1)C)c2ccc(cc2)C3=NOC(=N3)C
0.372549	O=C(Nc1cc(NC(=O)CCN(C)C)c(cc1)C)c2ccc(cc2)C3=NOC(=N3)C
0.372549	O=C(Nc1cc(NC(=O)CCN(C)C)c(cc1)C)c2ccc(cc2)C3=NOC(=N3)C
0.372549	O=C(Nc1cc(NC(=O)CCN(C)C)c(cc1)C)c2ccc(cc2)C3=NOC(=N3)C
0.372549	O=C(Nc1cc(NC(=O)CCN(C)C)c(cc1)C)c2ccc(cc2)C3=NOC(=N3)C
0.372549	O=C(Nc1cc(NC(=O)CCN(C)C)c(cc1)C)c2ccc(cc2)C3=NOC(=N3)C
0.372549	O=C(Nc1cc(NC(=O)CCN(C)C)c(cc1)C)c2ccc(cc2)C3=NOC(=N3)C
0.372549	O=C(Nc1cc(NC(=O)CCN(C)C)c(cc1)C)c2ccc(cc2)C3=NOC(=N3)C
0.372549	O=C(Nc1cc(NC(=O)CCN(C)C)c(cc1)C)c2ccc(cc2)C3=NOC(=N3)C
0.372549	O=C(Nc1cc(NC(=O)CCN(C)C)c(cc1)C)c2ccc(cc2)C3=NOC(=N3)C
0.371901	O=C(Nc1nccc(c2cnccc2)c1)c3ccc(cc3)C(=O)NCc4cc(ccc4)C
0.371901	O=C(Nc1nccc(c2cnccc2)c1)c3ccc(cc3)C(=O)NCc4cc(ccc4)C
0.371901	O=C(Nc1nccc(c2cnccc2)c1)c3ccc(cc3)C(=O)NCc4cc(ccc4)C
0.371901	O=C(Nc1nccc(c2cnccc2)c1)c3ccc(cc3)C(=O)NCc4cc(ccc4)C
0.371901	O=C(Nc1nccc(c2cnccc2)c1)c3ccc(cc3)C(=O)NCc4cc(ccc4)C
0.371901	O=C(Nc1nccc(c2cnccc2)c1)c3ccc(cc3)C(=O)NCc4cc(ccc4)C
0.371901	O=C(Nc1nccc(c2cnccc2)c1)c3ccc(cc3)C(=O)NCc4cc(ccc4)C
0.371901	O=C(Nc1nccc(c2cnccc2)c1)c3ccc(cc3)C(=O)NCc4cc(ccc4)C
0.371901	O=C(Nc1nccc(c2cnccc2)c1)c3ccc(cc3)C(=O)NCc4cc(ccc4)C
0.371901	O=C(Nc1nccc(c2cnccc2)c1)c3ccc(cc3)C(=O)NCc4cc(ccc4)C
0.371747	O=C(Nc1c(ccc(NC2CCN(CC2)C)c1)C)c3c(cccc3)CN4CCOCC4
0.371747	O=C(Nc1c(ccc(NC2CCN(CC2)C)c1)C)c3c(cccc3)CN4CCOCC4
0.371747	O=C(Nc1c(ccc(NC2CCN(CC2)C)c1)C)c3c(cccc3)CN4CCOCC4
0.371747	O=C(Nc1c(ccc(NC2CCN(CC2)C)c1)C)c3c(cccc3)CN4CCOCC4
0.371747	O=C(Nc1c(ccc(NC2CCN(CC2)C)c1)C)c3c(cccc3)CN4CCOCC4
0.371747	O=C(Nc1c(ccc(NC2CCN(CC2)C)c1)C)c3c(cccc3)CN4CCOCC4
0.371747	O=C(Nc1c(ccc(NC2CCN(CC2)C)c1)C)c3c(cccc3)CN4CCOCC4
0.371747	O=C(Nc1c(ccc(NC2CCN(CC2)C)c1)C)c3c(cccc3)CN4CCOCC4
0.371747	O=C(Nc1c(ccc(NC2CCN(CC2)C)c1)C)c3c(cccc3)CN4CCOCC4
0.371747	O=C(Nc1c(ccc(NC2CCN(CC2)C)c1)C)c3c(cccc3)CN4CCOCC4
0.371681	O=C(Nc1c(ccc(NC(=O)C(=O)N)c1)C)c2ccncc2
0.371681	O=C(Nc1c(ccc(NC(=O)C(=O)N)c1)C)c2ccncc2
0.371681	O=C(Nc1c(ccc(NC(=O)C(=O)N)c1)C)c2ccncc2
0.371681	O=C(Nc1c(ccc(NC(=O)C(=O)N)c1)C)c2ccncc2
0.371681	O=C(Nc1c(ccc(NC(=O)C(=O)N)c1)C)c2ccncc2
0.371681	O=C(Nc1c(ccc(NC(=O)C(=O)N)c1)C)c2ccncc2
0.371681	O=C(Nc1c(ccc(NC(=O)C(=O)N)c1)C)c2ccncc2
0.371094	O=C(Nc1c(ccc(c2ccc(C#N)cc2)c1)C)c3c(nc(c4ccccc4)cc3)C
0.371094	O=C(Nc1c(ccc(c2ccc(C#N)cc2)c1)C)c3c(nc(c4ccccc4)cc3)C
0.371094	O=C(Nc1c(ccc(c2ccc(C#N)cc2)c1)C)c3c(nc(c4ccccc4)cc3)C
0.371094	O=C(Nc1c(ccc(c2ccc(C#N)cc2)c1)C)c3c(nc(c4ccccc4)cc3)C
0.371094	O=C(Nc1c(ccc(c2ccc(C#N)cc2)c1)C)c3c(nc(c4ccccc4)cc3)C
0.365759	O=C(Nc1c(cc(N2CCN(CC2)C)cc1)C)c3ccc(cc3)C4=NOC(=N4)C
0.365759	O=C(Nc1c(cc(N2CCN(CC2)C)cc1)C)c3ccc(cc3)C4=NOC(=N4)C
0.365759	O=C(Nc1c(cc(N2CCN(CC2)C)cc1)C)c3ccc(cc3)C4=NOC(=N4)C
0.365759	O=C(Nc1c(cc(N2CCN(CC2)C)cc1)C)c3ccc(cc3)C4=NOC(=N4)C
0.365759	O=C(Nc1c(cc(N2CCN(CC2)C)cc1)C)c3ccc(cc3)C4=NOC(=N4)C
0.365759	O=C(Nc1c(cc(N2CCN(CC2)C)cc1)C)c3ccc(cc3)C4=NOC(=N4)C
0.365759	O=C(Nc1c(cc(N2CCN(CC2)C)cc1)C)c3ccc(cc3)C4=NOC(=N4)C
0.365759	O=C(Nc1c(cc(N2CCN(CC2)C)cc1)C)c3ccc(cc3)C4=NOC(=N4)C
0.365759	O=C(Nc1c(cc(N2CCN(CC2)C)cc1)C)c3ccc(cc3)C4=NOC(=N4)C
0.365759	O=C(Nc1c(cc(N2CCN(CC2)C)cc1)C)c3ccc(cc3)C4=NOC(=N4)C
0.365759	O=C(Nc1cc(c(N2CCN(CC2)C)cc1)C)c3ccc(cc3)C4=NOC(=N4)C
0.365759	O=C(Nc1cc(c(N2CCN(CC2)C)cc1)C)c3ccc(cc3)C4=NOC(=N4)C
0.365759	O=C(Nc1cc(c(N2CCN(CC2)C)cc1)C)c3ccc(cc3)C4=NOC(=N4)C
0.365759	O=C(Nc1cc(c(N2CCN(CC2)C)cc1)C)c3ccc(cc3)C4=NOC(=N4)C
0.365759	O=C(Nc1cc(c(N2CCN(CC2)C)cc1)C)c3ccc(cc3)C4=NOC(=N4)C
0.365759	O=C(Nc1cc(c(N2CCN(CC2)C)cc1)C)c3ccc(cc3)C4=NOC(=N4)C
0.365759	O=C(Nc1cc(c(N2CCN(CC2)C)cc1)C)c3ccc(cc3)C4=NOC(=N4)C
0.365759	O=C(Nc1cc(c(N2CCN(CC2)C)cc1)C)c3ccc(cc3)C4=NOC(=N4)C
0.365759	O=C(Nc1cc(c(N2CCN(CC2)C)cc1)C)c3ccc(cc3)C4=NOC(=N4)C
0.365759	O=C(Nc1cc(c(N2CCN(CC2)C)cc1)C)c3ccc(cc3)C4=NOC(=N4)C
0.365019	O=C(Nc1nccc(c2cnccc2)c1)c3cc(OCc4ccncc4)c(OC)cc3
0.365019	O=C(Nc1nccc(c2cnccc2)c1)c3cc(OCc4ccncc4)c(OC)cc3
0.365019	O=C(Nc1nccc(c2cnccc2)c1)c3cc(OCc4ccncc4)c(OC)cc3
0.365019	O=C(Nc1nccc(c2cnccc2)c1)c3cc(OCc4ccncc4)c(OC)cc3
0.365019	O=C(Nc1nccc(c2cnccc2)c1)c3cc(OCc4ccncc4)c(OC)cc3
0.365019	O=C(Nc1nccc(c2cnccc2)c1)c3cc(OCc4ccncc4)c(OC)cc3
0.365019	O=C(Nc1nccc(c2cnccc2)c1)c3cc(OCc4ccncc4)c(OC)cc3
0.365019	O=C(Nc1nccc(c2cnccc2)c1)c3cc(OCc4ccncc4)c(OC)cc3
0.365019	O=C(Nc1nccc(c2cnccc2)c1)c3cc(OCc4ccncc4)c(OC)cc3
0.365019	O=C(Nc1nccc(c2cnccc2)c1)c3cc(OCc4ccncc4)c(OC)cc3
0.364017	O=C(Nc1nccc(c2cnccc2)c1)c3c(cccc3)C
0.359073	O=C(NC)c1ncc(cc1)C(=O)Nc2c(ccc(c2)C3=NNC(=N3)C)C
0.359073	O=C(NC)c1ncc(cc1)C(=O)Nc2c(ccc(c2)C3=NNC(=N3)C)C
0.359073	O=C(NC)c1ncc(cc1)C(=O)Nc2c(ccc(c2)C3=NNC(=N3)C)C
0.359073	O=C(NC)c1ncc(cc1)C(=O)Nc2c(ccc(c2)C3=NNC(=N3)C)C
0.359073	O=C(NC)c1ncc(cc1)C(=O)Nc2c(ccc(c2)C3=NNC(=N3)C)C
0.359073	O=C(NC)c1ncc(cc1)C(=O)Nc2c(ccc(c2)C3=NNC(=N3)C)C
0.359073	O=C(NC)c1ncc(cc1)C(=O)Nc2c(ccc(c2)C3=NNC(=N3)C)C
0.359073	O=C(NC)c1ncc(cc1)C(=O)Nc2c(ccc(c2)C3=NNC(=N3)C)C
0.359073	O=C(NC)c1ncc(cc1)C(=O)Nc2c(ccc(c2)C3=NNC(=N3)C)C
0.359073	O=C(NC)c1ncc(cc1)C(=O)Nc2c(ccc(c2)C3=NNC(=N3)C)C
0.359073	S1C(=NC(=C1)C)Nc2ccc(cc2)C(=O)Nc3c(cc(N4CCN(CC4)C)cc3)C
0.358871	Clc1cncc(c1)C(=O)Nc2c(ccc(NC3CCN(CC3)C)c2)C
0.358871	Clc1cncc(c1)C(=O)Nc2c(ccc(NC3CCN(CC3)C)c2)C
0.358871	Clc1cncc(c1)C(=O)Nc2c(ccc(NC3CCN(CC3)C)c2)C
0.355172	S(=O)(=O)(Nc1ccc(cc1)CCCC)c2cc(c(cc2)C)C(=O)Nc3nccc(c4cnccc4)c3
0.355172	S(=O)(=O)(Nc1ccc(cc1)CCCC)c2cc(c(cc2)C)C(=O)Nc3nccc(c4cnccc4)c3
0.355172	S(=O)(=O)(Nc1ccc(cc1)CCCC)c2cc(c(cc2)C)C(=O)Nc3nccc(c4cnccc4)c3
0.355172	S(=O)(=O)(Nc1ccc(cc1)CCCC)c2cc(c(cc2)C)C(=O)Nc3nccc(c4cnccc4)c3
0.355172	S(=O)(=O)(Nc1ccc(cc1)CCCC)c2cc(c(cc2)C)C(=O)Nc3nccc(c4cnccc4)c3
0.355172	S(=O)(=O)(Nc1ccc(cc1)CCCC)c2cc(c(cc2)C)C(=O)Nc3nccc(c4cnccc4)c3
0.355172	S(=O)(=O)(Nc1ccc(cc1)CCCC)c2cc(c(cc2)C)C(=O)Nc3nccc(c4cnccc4)c3
0.355172	S(=O)(=O)(Nc1ccc(cc1)CCCC)c2cc(c(cc2)C)C(=O)Nc3nccc(c4cnccc4)c3
0.355172	S(=O)(=O)(Nc1ccc(cc1)CCCC)c2cc(c(cc2)C)C(=O)Nc3nccc(c4cnccc4)c3
0.355172	S(=O)(=O)(Nc1ccc(cc1)CCCC)c2cc(c(cc2)C)C(=O)Nc3nccc(c4cnccc4)c3
0.352727	S(=O)(=O)(Nc1ncc(cc1)C(=O)Nc2c(ccc(c2)C3=NNC(=N3)C)C)CC
0.352727	S(=O)(=O)(Nc1ncc(cc1)C(=O)Nc2c(ccc(c2)C3=NNC(=N3)C)C)CC
0.352727	S(=O)(=O)(Nc1ncc(cc1)C(=O)Nc2c(ccc(c2)C3=NNC(=N3)C)C)CC
0.352727	S(=O)(=O)(Nc1ncc(cc1)C(=O)Nc2c(ccc(c2)C3=NNC(=N3)C)C)CC
0.352727	S(=O)(=O)(Nc1ncc(cc1)C(=O)Nc2c(ccc(c2)C3=NNC(=N3)C)C)CC
0.352727	S(=O)(=O)(Nc1ncc(cc1)C(=O)Nc2c(ccc(c2)C3=NNC(=N3)C)C)CC
0.352727	S(=O)(=O)(Nc1ncc(cc1)C(=O)Nc2c(ccc(c2)C3=NNC(=N3)C)C)CC
0.352727	S(=O)(=O)(Nc1ncc(cc1)C(=O)Nc2c(ccc(c2)C3=NNC(=N3)C)C)CC
0.352727	S(=O)(=O)(Nc1ncc(cc1)C(=O)Nc2c(ccc(c2)C3=NNC(=N3)C)C)CC
0.352727	S(=O)(=O)(Nc1ncc(cc1)C(=O)Nc2c(ccc(c2)C3=NNC(=N3)C)C)CC
0.352727	FC(F)(F)c1nc(ccc1)C2=NOC(=N2)c3cc(NC(=O)c4ccccc4)c(cc3)C
0.350394	O=C(NC1=NC(c2ccccc2)=CN1)c3c(cc(cc3)C(C)(C)C)C
0.350394	O=C(NC1=NC(c2ccccc2)=CN1)c3c(cc(cc3)C(C)(C)C)C
0.349206	[O-][N+](=O)c1c(Nc2ccccc2)ccc(c1)C(=O)Nc3c(ccc(NC(=O)c4ccccc4)c3)C
0.349206	[O-][N+](=O)c1c(Nc2ccccc2)ccc(c1)C(=O)Nc3c(ccc(NC(=O)c4ccccc4)c3)C
0.349206	[O-][N+](=O)c1c(Nc2ccccc2)ccc(c1)C(=O)Nc3c(ccc(NC(=O)c4ccccc4)c3)C
0.349206	[O-][N+](=O)c1c(Nc2ccccc2)ccc(c1)C(=O)Nc3c(ccc(NC(=O)c4ccccc4)c3)C
0.349206	[O-][N+](=O)c1c(Nc2ccccc2)ccc(c1)C(=O)Nc3c(ccc(NC(=O)c4ccccc4)c3)C
0.349206	[O-][N+](=O)c1c(Nc2ccccc2)ccc(c1)C(=O)Nc3c(ccc(NC(=O)c4ccccc4)c3)C
0.349206	[O-][N+](=O)c1c(Nc2ccccc2)ccc(c1)C(=O)Nc3c(ccc(NC(=O)c4ccccc4)c3)C
0.349206	[O-][N+](=O)c1c(Nc2ccccc2)ccc(c1)C(=O)Nc3c(ccc(NC(=O)c4ccccc4)c3)C
0.349206	[O-][N+](=O)c1c(Nc2ccccc2)ccc(c1)C(=O)Nc3c(ccc(NC(=O)c4ccccc4)c3)C
0.349206	[O-][N+](=O)c1c(Nc2ccccc2)ccc(c1)C(=O)Nc3c(ccc(NC(=O)c4ccccc4)c3)C
0.348921	O=C(Nc1c(ccc(c1)C2=NNC(=N2)C)C)c3cc(OCc4ccncc4)c(OC)cc3
0.348921	O=C(Nc1c(ccc(c1)C2=NNC(=N2)C)C)c3cc(OCc4ccncc4)c(OC)cc3
0.348921	O=C(Nc1c(ccc(c1)C2=NNC(=N2)C)C)c3cc(OCc4ccncc4)c(OC)cc3
0.348921	O=C(Nc1c(ccc(c1)C2=NNC(=N2)C)C)c3cc(OCc4ccncc4)c(OC)cc3
0.348921	O=C(Nc1c(ccc(c1)C2=NNC(=N2)C)C)c3cc(OCc4ccncc4)c(OC)cc3
0.348921	O=C(Nc1c(ccc(c1)C2=NNC(=N2)C)C)c3cc(OCc4ccncc4)c(OC)cc3
0.348921	O=C(Nc1c(ccc(c1)C2=NNC(=N2)C)C)c3cc(OCc4ccncc4)c(OC)cc3
0.348921	O=C(Nc1c(ccc(c1)C2=NNC(=N2)C)C)c3cc(OCc4ccncc4)c(OC)cc3
0.348921	O=C(Nc1c(ccc(c1)C2=NNC(=N2)C)C)c3cc(OCc4ccncc4)c(OC)cc3
0.348921	O=C(Nc1c(ccc(c1)C2=NNC(=N2)C)C)c3cc(OCc4ccncc4)c(OC)cc3
0.348361	O=C(Nc1c(cc(N2CCN(CC2)C)cc1)C)c3cc(NC)ccc3
0.348361	O=C(Nc1c(cc(N2CCN(CC2)C)cc1)C)c3cc(NC)ccc3
0.348361	O=C(Nc1c(cc(N2CCN(CC2)C)cc1)C)c3cc(NC)ccc3
0.348361	O=C(Nc1c(cc(N2CCN(CC2)C)cc1)C)c3cc(NC)ccc3
0.348361	O=C(Nc1c(cc(N2CCN(CC2)C)cc1)C)c3cc(NC)ccc3
0.348361	O=C(Nc1c(cc(N2CCN(CC2)C)cc1)C)c3cc(NC)ccc3
0.348361	O=C(Nc1c(cc(N2CCN(CC2)C)cc1)C)c3cc(NC)ccc3
0.348361	O=C(Nc1c(cc(N2CCN(CC2)C)cc1)C)c3cc(NC)ccc3
0.348361	O=C(Nc1c(cc(N2CCN(CC2)C)cc1)C)c3cc(NC)ccc3
0.348361	O=C(Nc1c(cc(N2CCN(CC2)C)cc1)C)c3cc(NC)ccc3
0.347107	Clc1c(NC(=O)C)cc(NC(=O)c2cncc(c3ccncc3)c2)cc1
0.347107	Clc1c(NC(=O)C)cc(NC(=O)c2cncc(c3ccncc3)c2)cc1
0.347107	Clc1c(NC(=O)C)cc(NC(=O)c2cncc(c3ccncc3)c2)cc1
0.347107	Clc1c(NC(=O)C)cc(NC(=O)c2cncc(c3ccncc3)c2)cc1
0.347107	Clc1c(NC(=O)C)cc(NC(=O)c2cncc(c3ccncc3)c2)cc1
0.347107	Clc1c(NC(=O)C)cc(NC(=O)c2cncc(c3ccncc3)c2)cc1
0.347107	Clc1c(NC(=O)C)cc(NC(=O)c2cncc(c3ccncc3)c2)cc1
0.347107	Clc1c(NC(=O)C)cc(NC(=O)c2cncc(c3ccncc3)c2)cc1
0.347107	Clc1c(NC(=O)C)cc(NC(=O)c2cncc(c3ccncc3)c2)cc1
0.347107	Clc1c(NC(=O)C)cc(NC(=O)c2cncc(c3ccncc3)c2)cc1
0.346457	O=C(Nc1c(cc(N2CCN(CC2)C)cc1)C)c3ccc(cc3)C(=O)NCc4cc(ccc4)C
0.346457	O=C(Nc1c(cc(N2CCN(CC2)C)cc1)C)c3ccc(cc3)C(=O)NCc4cc(ccc4)C
0.346457	O=C(Nc1c(cc(N2CCN(CC2)C)cc1)C)c3ccc(cc3)C(=O)NCc4cc(ccc4)C
0.346457	O=C(Nc1c(cc(N2CCN(CC2)C)cc1)C)c3ccc(cc3)C(=O)NCc4cc(ccc4)C
0.346457	O=C(Nc1c(cc(N2CCN(CC2)C)cc1)C)c3ccc(cc3)C(=O)NCc4cc(ccc4)C
0.346457	O=C(Nc1c(cc(N2CCN(CC2)C)cc1)C)c3ccc(cc3)C(=O)NCc4cc(ccc4)C
0.346457	O=C(Nc1c(cc(N2CCN(CC2)C)cc1)C)c3ccc(cc3)C(=O)NCc4cc(ccc4)C
0.346457	O=C(Nc1c(cc(N2CCN(CC2)C)cc1)C)c3ccc(cc3)C(=O)NCc4cc(ccc4)C
0.346457	O=C(Nc1c(cc(N2CCN(CC2)C)cc1)C)c3ccc(cc3)C(=O)NCc4cc(ccc4)C
0.346457	O=C(Nc1c(cc(N2CCN(CC2)C)cc1)C)c3ccc(cc3)C(=O)NCc4cc(ccc4)C
0.346457	O=C(Nc1cc(NC(=O)CCN(C)C)c(cc1)C)c2ccc(cc2)C(=O)NCc3cc(ccc3)C
0.346457	O=C(Nc1cc(NC(=O)CCN(C)C)c(cc1)C)c2ccc(cc2)C(=O)NCc3cc(ccc3)C
0.346457	O=C(Nc1cc(NC(=O)CCN(C)C)c(cc1)C)c2ccc(cc2)C(=O)NCc3cc(ccc3)C
0.346457	O=C(Nc1cc(NC(=O)CCN(C)C)c(cc1)C)c2ccc(cc2)C(=O)NCc3cc(ccc3)C
0.346457	O=C(Nc1cc(NC(=O)CCN(C)C)c(cc1)C)c2ccc(cc2)C(=O)NCc3cc(ccc3)C
0.346457	O=C(Nc1cc(NC(=O)CCN(C)C)c(cc1)C)c2ccc(cc2)C(=O)NCc3cc(ccc3)C
0.346457	O=C(Nc1cc(NC(=O)CCN(C)C)c(cc1)C)c2ccc(cc2)C(=O)NCc3cc(ccc3)C
0.346457	O=C(Nc1cc(NC(=O)CCN(C)C)c(cc1)C)c2ccc(cc2)C(=O)NCc3cc(ccc3)C
0.346457	O=C(Nc1cc(NC(=O)CCN(C)C)c(cc1)C)c2ccc(cc2)C(=O)NCc3cc(ccc3)C
0.346457	O=C(Nc1cc(NC(=O)CCN(C)C)c(cc1)C)c2ccc(cc2)C(=O)NCc3cc(ccc3)C
0.345992	O=C(Nc1cc(NC(=O)CCCC(=O)NC(C)C)c(cc1)C)c2ccccc2
0.345992	O=C(Nc1cc(NC(=O)CCCC(=O)NC(C)C)c(cc1)C)c2ccccc2
0.345992	O=C(Nc1cc(NC(=O)CCCC(=O)NC(C)C)c(cc1)C)c2ccccc2
0.345992	O=C(Nc1cc(NC(=O)CCCC(=O)NC(C)C)c(cc1)C)c2ccccc2
0.345992	O=C(Nc1cc(NC(=O)CCCC(=O)NC(C)C)c(cc1)C)c2ccccc2
0.345992	O=C(Nc1cc(NC(=O)CCCC(=O)NC(C)C)c(cc1)C)c2ccccc2
0.345992	O=C(Nc1cc(NC(=O)CCCC(=O)NC(C)C)c(cc1)C)c2ccccc2
0.345992	O=C(Nc1cc(NC(=O)CCCC(=O)NC(C)C)c(cc1)C)c2ccccc2
0.345992	O=C(Nc1cc(NC(=O)CCCC(=O)NC(C)C)c(cc1)C)c2ccccc2
0.345992	O=C(Nc1cc(NC(=O)CCCC(=O)NC(C)C)c(cc1)C)c2ccccc2
0.345865	O=C(Nc1c(cc(OCc2ccncc2)cc1)C)c3ccc(cc3)C4=NC(=NN4)C5CC5
0.345865	O=C(Nc1c(cc(OCc2ccncc2)cc1)C)c3ccc(cc3)C4=NC(=NN4)C5CC5
0.345865	O=C(Nc1c(cc(OCc2ccncc2)cc1)C)c3ccc(cc3)C4=NC(=NN4)C5CC5
0.345865	O=C(Nc1c(cc(OCc2ccncc2)cc1)C)c3ccc(cc3)C4=NC(=NN4)C5CC5
0.345865	O=C(Nc1c(cc(OCc2ccncc2)cc1)C)c3ccc(cc3)C4=NC(=NN4)C5CC5
0.345865	O=C(Nc1c(cc(OCc2ccncc2)cc1)C)c3ccc(cc3)C4=NC(=NN4)C5CC5
0.345865	O=C(Nc1c(cc(OCc2ccncc2)cc1)C)c3ccc(cc3)C4=NC(=NN4)C5CC5
0.345865	O=C(Nc1c(cc(OCc2ccncc2)cc1)C)c3ccc(cc3)C4=NC(=NN4)C5CC5
0.345865	O=C(Nc1c(cc(OCc2ccncc2)cc1)C)c3ccc(cc3)C4=NC(=NN4)C5CC5
0.345865	O=C(Nc1c(cc(OCc2ccncc2)cc1)C)c3ccc(cc3)C4=NC(=NN4)C5CC5
0.345098	Fc1ccc(c2nc(ncc2)C3CCN(Cc4c(ccc(c4)C)C)CC3)cc1
0.345098	Fc1ccc(c2nc(ncc2)C3CCN(Cc4c(ccc(c4)C)C)CC3)cc1
0.345098	Fc1ccc(c2nc(ncc2)C3CCN(Cc4c(ccc(c4)C)C)CC3)cc1
0.345098	Fc1ccc(c2nc(ncc2)C3CCN(Cc4c(ccc(c4)C)C)CC3)cc1
0.345098	Fc1ccc(c2nc(ncc2)C3CCN(Cc4c(ccc(c4)C)C)CC3)cc1
0.345098	Fc1ccc(c2nc(ncc2)C3CCN(Cc4c(ccc(c4)C)C)CC3)cc1
0.345098	Fc1ccc(c2nc(ncc2)C3CCN(Cc4c(ccc(c4)C)C)CC3)cc1
0.345098	Fc1ccc(c2nc(ncc2)C3CCN(Cc4c(ccc(c4)C)C)CC3)cc1
0.345098	Fc1ccc(c2nc(ncc2)C3CCN(Cc4c(ccc(c4)C)C)CC3)cc1
0.345098	Fc1ccc(c2nc(ncc2)C3CCN(Cc4c(ccc(c4)C)C)CC3)cc1
0.344978	Clc1ccc(cc1)C(=O)Nc2cc(ccc2)CN3CCN(CC(=O)NC)CC3
0.344978	Clc1ccc(cc1)C(=O)Nc2cc(ccc2)CN3CCN(CC(=O)NC)CC3
0.344978	Clc1ccc(cc1)C(=O)Nc2cc(ccc2)CN3CCN(CC(=O)NC)CC3
0.344978	Clc1ccc(cc1)C(=O)Nc2cc(ccc2)CN3CCN(CC(=O)NC)CC3
0.344978	Clc1ccc(cc1)C(=O)Nc2cc(ccc2)CN3CCN(CC(=O)NC)CC3
0.344978	Clc1ccc(cc1)C(=O)Nc2cc(ccc2)CN3CCN(CC(=O)NC)CC3
0.344978	Clc1ccc(cc1)C(=O)Nc2cc(ccc2)CN3CCN(CC(=O)NC)CC3
0.344978	Clc1ccc(cc1)C(=O)Nc2cc(ccc2)CN3CCN(CC(=O)NC)CC3
0.344978	Clc1ccc(cc1)C(=O)Nc2cc(ccc2)CN3CCN(CC(=O)NC)CC3
0.344978	Clc1ccc(cc1)C(=O)Nc2cc(ccc2)CN3CCN(CC(=O)NC)CC3
0.343511	O=C(Nc1c(ccc(NC2CCN(CC2)C)c1)C)c3c(cccc3)C(=O)c4ccc(cc4)C
0.343511	O=C(Nc1c(ccc(NC2CCN(CC2)C)c1)C)c3c(cccc3)C(=O)c4ccc(cc4)C
0.343511	O=C(Nc1c(ccc(NC2CCN(CC2)C)c1)C)c3c(cccc3)C(=O)c4ccc(cc4)C
0.343511	O=C(Nc1c(ccc(NC2CCN(CC2)C)c1)C)c3c(cccc3)C(=O)c4ccc(cc4)C
0.343511	O=C(Nc1c(ccc(NC2CCN(CC2)C)c1)C)c3c(cccc3)C(=O)c4ccc(cc4)C
0.343511	O=C(Nc1c(ccc(NC2CCN(CC2)C)c1)C)c3c(cccc3)C(=O)c4ccc(cc4)C
0.343511	O=C(Nc1c(ccc(NC2CCN(CC2)C)c1)C)c3c(cccc3)C(=O)c4ccc(cc4)C
0.343511	O=C(Nc1c(ccc(NC2CCN(CC2)C)c1)C)c3c(cccc3)C(=O)c4ccc(cc4)C
0.343511	O=C(Nc1c(ccc(NC2CCN(CC2)C)c1)C)c3c(cccc3)C(=O)c4ccc(cc4)C
0.343511	O=C(Nc1c(ccc(NC2CCN(CC2)C)c1)C)c3c(cccc3)C(=O)c4ccc(cc4)C
0.339921	Clc1cc(F)c(cc1)C(=O)Nc2nccc(c3cnccc3)c2
0.339921	Clc1cc(F)c(cc1)C(=O)Nc2nccc(c3cnccc3)c2
0.339921	Clc1cc(F)c(cc1)C(=O)Nc2nccc(c3cnccc3)c2
0.339921	Clc1cc(F)c(cc1)C(=O)Nc2nccc(c3cnccc3)c2
0.339921	Clc1cc(F)c(cc1)C(=O)Nc2nccc(c3cnccc3)c2
0.339921	Clc1cc(F)c(cc1)C(=O)Nc2nccc(c3cnccc3)c2
0.339921	Clc1cc(F)c(cc1)C(=O)Nc2nccc(c3cnccc3)c2
0.338078	S1C(=NC(c2cc3c(cc2)CCCC3)=C1)NC(=O)c4cc(ccc4)CN5CCCCC5
0.338078	S1C(=NC(c2cc3c(cc2)CCCC3)=C1)NC(=O)c4cc(ccc4)CN5CCCCC5
0.336879	[O-][N+](=O)c1c(N2CCCC2)ccc(c1)C(=O)Nc3nccc(c4cnccc4)c3
0.336879	[O-][N+](=O)c1c(N2CCCC2)ccc(c1)C(=O)Nc3nccc(c4cnccc4)c3
0.336879	[O-][N+](=O)c1c(N2CCCC2)ccc(c1)C(=O)Nc3nccc(c4cnccc4)c3
0.336879	[O-][N+](=O)c1c(N2CCCC2)ccc(c1)C(=O)Nc3nccc(c4cnccc4)c3
0.336879	[O-][N+](=O)c1c(N2CCCC2)ccc(c1)C(=O)Nc3nccc(c4cnccc4)c3
0.336879	[O-][N+](=O)c1c(N2CCCC2)ccc(c1)C(=O)Nc3nccc(c4cnccc4)c3
0.336879	[O-][N+](=O)c1c(N2CCCC2)ccc(c1)C(=O)Nc3nccc(c4cnccc4)c3
0.336879	[O-][N+](=O)c1c(N2CCCC2)ccc(c1)C(=O)Nc3nccc(c4cnccc4)c3
0.336879	[O-][N+](=O)c1c(N2CCCC2)ccc(c1)C(=O)Nc3nccc(c4cnccc4)c3
0.336879	[O-][N+](=O)c1c(N2CCCC2)ccc(c1)C(=O)Nc3nccc(c4cnccc4)c3
0.336066	O1CCN(Cc2ccc(c3nc(ncc3)NC4CNCCC4)cc2)CC1
0.336066	O1CCN(Cc2ccc(c3nc(ncc3)NC4CNCCC4)cc2)CC1
0.336066	O1CCN(Cc2ccc(c3nc(ncc3)NC4CNCCC4)cc2)CC1
0.336066	O1CCN(Cc2ccc(c3nc(ncc3)NC4CNCCC4)cc2)CC1
0.336066	O1CCN(Cc2ccc(c3nc(ncc3)NC4CNCCC4)cc2)CC1
0.336066	O1CCN(Cc2ccc(c3nc(ncc3)NC4CNCCC4)cc2)CC1
0.336066	O1CCN(Cc2ccc(c3nc(ncc3)NC4CNCCC4)cc2)CC1
0.336032	S(=O)(=O)(Nc1c(ccc(NC(=O)c2ccccc2)c1)C)c3ccc(cc3)C(=O)N
0.336032	S(=O)(=O)(Nc1c(ccc(NC(=O)c2ccccc2)c1)C)c3ccc(cc3)C(=O)N
0.336032	S(=O)(=O)(Nc1c(ccc(NC(=O)c2ccccc2)c1)C)c3ccc(cc3)C(=O)N
0.336032	S(=O)(=O)(Nc1c(ccc(NC(=O)c2ccccc2)c1)C)c3ccc(cc3)C(=O)N
0.336032	S(=O)(=O)(Nc1c(ccc(NC(=O)c2ccccc2)c1)C)c3ccc(cc3)C(=O)N
0.336032	S(=O)(=O)(Nc1c(ccc(NC(=O)c2ccccc2)c1)C)c3ccc(cc3)C(=O)N
0.336032	S(=O)(=O)(Nc1c(ccc(NC(=O)c2ccccc2)c1)C)c3ccc(cc3)C(=O)N
0.336032	S(=O)(=O)(Nc1c(ccc(NC(=O)c2ccccc2)c1)C)c3ccc(cc3)C(=O)N
0.336032	S(=O)(=O)(Nc1c(ccc(NC(=O)c2ccccc2)c1)C)c3ccc(cc3)C(=O)N
0.336032	S(=O)(=O)(Nc1c(ccc(NC(=O)c2ccccc2)c1)C)c3ccc(cc3)C(=O)N
0.335968	O=C(Nc1c(cc(N2CCN(CC2)C)cc1)C)c3cc(ncc3)N4CCN(CC4)C
0.335968	O=C(Nc1c(cc(N2CCN(CC2)C)cc1)C)c3cc(ncc3)N4CCN(CC4)C
0.335968	O=C(Nc1c(cc(N2CCN(CC2)C)cc1)C)c3cc(ncc3)N4CCN(CC4)C
0.335968	O=C(Nc1c(cc(N2CCN(CC2)C)cc1)C)c3cc(ncc3)N4CCN(CC4)C
0.335968	O=C(Nc1c(cc(N2CCN(CC2)C)cc1)C)c3cc(ncc3)N4CCN(CC4)C
0.335968	O=C(Nc1c(cc(N2CCN(CC2)C)cc1)C)c3cc(ncc3)N4CCN(CC4)C
0.335968	O=C(Nc1c(cc(N2CCN(CC2)C)cc1)C)c3cc(ncc3)N4CCN(CC4)C
0.335968	O=C(Nc1c(cc(N2CCN(CC2)C)cc1)C)c3cc(ncc3)N4CCN(CC4)C
0.335968	O=C(Nc1c(cc(N2CCN(CC2)C)cc1)C)c3cc(ncc3)N4CCN(CC4)C
0.335968	O=C(Nc1c(cc(N2CCN(CC2)C)cc1)C)c3cc(ncc3)N4CCN(CC4)C
0.334586	Fc1ncccc1C(=O)Nc2c(ccc(c2)C3=NNC(=N3)C)C
0.334586	Fc1ncccc1C(=O)Nc2c(ccc(c2)C3=NNC(=N3)C)C
0.334586	Fc1ncccc1C(=O)Nc2c(ccc(c2)C3=NNC(=N3)C)C
0.334586	Fc1ncccc1C(=O)Nc2c(ccc(c2)C3=NNC(=N3)C)C
0.334586	Fc1ncccc1C(=O)Nc2c(ccc(c2)C3=NNC(=N3)C)C
0.334586	Fc1ncccc1C(=O)Nc2c(ccc(c2)C3=NNC(=N3)C)C
0.334586	Fc1ncccc1C(=O)Nc2c(ccc(c2)C3=NNC(=N3)C)C
0.334586	Fc1ncccc1C(=O)Nc2c(ccc(c2)C3=NNC(=N3)C)C
0.334586	Fc1ncccc1C(=O)Nc2c(ccc(c2)C3=NNC(=N3)C)C
0.334586	Fc1ncccc1C(=O)Nc2c(ccc(c2)C3=NNC(=N3)C)C
0.333333	O=C(Nc1cc(N)c(cc1)C)c2ccccc2
0.333333	O=C(Nc1cc(N)c(cc1)C)c2ccccc2
0.333333	O=C(Nc1cc(N)c(cc1)C)c2ccccc2
0.333333	O=C(Nc1cc(N)c(cc1)C)c2ccccc2
0.333333	O=C(Nc1cc(N)c(cc1)C)c2ccccc2
0.333333	O=C(Nc1cc(N)c(cc1)C)c2ccccc2
0.333333	O=C(Nc1cc(N)c(cc1)C)c2ccccc2
0.333333	O=C(Nc1cc(N)c(cc1)C)c2ccccc2
0.333333	O=C(Nc1cc(N)c(cc1)C)c2ccccc2
0.333333	O=C(Nc1cc(N)c(cc1)C)c2ccccc2
0.329317	O=C(Nc1nccc(c2cnccc2)c1)c3cc(OC)c(c(OC)c3)C
0.329317	O=C(Nc1nccc(c2cnccc2)c1)c3cc(OC)c(c(OC)c3)C
0.329317	O=C(Nc1nccc(c2cnccc2)c1)c3cc(OC)c(c(OC)c3)C
0.329317	O=C(Nc1nccc(c2cnccc2)c1)c3cc(OC)c(c(OC)c3)C
0.329317	O=C(Nc1nccc(c2cnccc2)c1)c3cc(OC)c(c(OC)c3)C
0.329317	O=C(Nc1nccc(c2cnccc2)c1)c3cc(OC)c(c(OC)c3)C
0.329317	O=C(Nc1nccc(c2cnccc2)c1)c3cc(OC)c(c(OC)c3)C
0.329317	O=C(Nc1nccc(c2cnccc2)c1)c3cc(OC)c(c(OC)c3)C
0.329317	O=C(Nc1nccc(c2cnccc2)c1)c3cc(OC)c(c(OC)c3)C
0.329317	O=C(Nc1nccc(c2cnccc2)c1)c3cc(OC)c(c(OC)c3)C
0.329317	Clc1ccc(cc1)C(=O)Nc2cc(ccc2)CN3CC(C3)Cc4c(cccc4)C
0.329317	Clc1ccc(cc1)C(=O)Nc2cc(ccc2)CN3CC(C3)Cc4c(cccc4)C
0.329317	Clc1ccc(cc1)C(=O)Nc2cc(ccc2)CN3CC(C3)Cc4c(cccc4)C
0.329317	Clc1ccc(cc1)C(=O)Nc2cc(ccc2)CN3CC(C3)Cc4c(cccc4)C
0.329317	Clc1ccc(cc1)C(=O)Nc2cc(ccc2)CN3CC(C3)Cc4c(cccc4)C
0.328125	O=C(Nc1cc(NC(=O)CCN(C)C)c(cc1)C)c2ccc(NC(=O)C3=CNC(=O)C=C3)cc2
0.328125	O=C(Nc1cc(NC(=O)CCN(C)C)c(cc1)C)c2ccc(NC(=O)C3=CNC(=O)C=C3)cc2
0.328125	O=C(Nc1cc(NC(=O)CCN(C)C)c(cc1)C)c2ccc(NC(=O)C3=CNC(=O)C=C3)cc2
0.328125	O=C(Nc1cc(NC(=O)CCN(C)C)c(cc1)C)c2ccc(NC(=O)C3=CNC(=O)C=C3)cc2
0.328125	O=C(Nc1cc(NC(=O)CCN(C)C)c(cc1)C)c2ccc(NC(=O)C3=CNC(=O)C=C3)cc2
0.328125	O=C(Nc1cc(NC(=O)CCN(C)C)c(cc1)C)c2ccc(NC(=O)C3=CNC(=O)C=C3)cc2
0.328125	O=C(Nc1cc(NC(=O)CCN(C)C)c(cc1)C)c2ccc(NC(=O)C3=CNC(=O)C=C3)cc2
0.328125	O=C(Nc1cc(NC(=O)CCN(C)C)c(cc1)C)c2ccc(NC(=O)C3=CNC(=O)C=C3)cc2
0.328125	O=C(Nc1cc(NC(=O)CCN(C)C)c(cc1)C)c2ccc(NC(=O)C3=CNC(=O)C=C3)cc2
0.328125	O=C(Nc1cc(NC(=O)CCN(C)C)c(cc1)C)c2ccc(NC(=O)C3=CNC(=O)C=C3)cc2
0.326693	O=C(Nc1c(cc(OC(C)C)cc1)C)c2cncc(c3ccncc3)c2
0.326693	O=C(Nc1c(cc(OC(C)C)cc1)C)c2cncc(c3ccncc3)c2
0.326693	O=C(Nc1c(cc(OC(C)C)cc1)C)c2cncc(c3ccncc3)c2
0.326693	O=C(Nc1c(cc(OC(C)C)cc1)C)c2cncc(c3ccncc3)c2
0.326693	O=C(Nc1c(cc(OC(C)C)cc1)C)c2cncc(c3ccncc3)c2
0.326693	O=C(Nc1c(cc(OC(C)C)cc1)C)c2cncc(c3ccncc3)c2
0.326531	O=C(Nc1c(cc(N2CCN(CC2)C)cc1)C)C3=C(ON=C3c4cnccc4)C
0.326531	O=C(Nc1c(cc(N2CCN(CC2)C)cc1)C)C3=C(ON=C3c4cnccc4)C
0.326531	O=C(Nc1c(cc(N2CCN(CC2)C)cc1)C)C3=C(ON=C3c4cnccc4)C
0.326531	O=C(Nc1c(cc(N2CCN(CC2)C)cc1)C)C3=C(ON=C3c4cnccc4)C
0.326531	O=C(Nc1c(cc(N2CCN(CC2)C)cc1)C)C3=C(ON=C3c4cnccc4)C
0.326531	O=C(Nc1c(cc(N2CCN(CC2)C)cc1)C)C3=C(ON=C3c4cnccc4)C
0.326531	O=C(Nc1c(cc(N2CCN(CC2)C)cc1)C)C3=C(ON=C3c4cnccc4)C
0.326531	O=C(Nc1c(cc(N2CCN(CC2)C)cc1)C)C3=C(ON=C3c4cnccc4)C
0.326531	O=C(Nc1c(cc(N2CCN(CC2)C)cc1)C)C3=C(ON=C3c4cnccc4)C
0.326531	O=C(Nc1c(cc(N2CCN(CC2)C)cc1)C)C3=C(ON=C3c4cnccc4)C
0.326087	O=C(Nc1cc(NC(=O)CCN(C)C)c(cc1)C)c2cc(OCc3ccncc3)c(OC)cc2
0.326087	O=C(Nc1cc(NC(=O)CCN(C)C)c(cc1)C)c2cc(OCc3ccncc3)c(OC)cc2
0.326087	O=C(Nc1cc(NC(=O)CCN(C)C)c(cc1)C)c2cc(OCc3ccncc3)c(OC)cc2
0.326087	O=C(Nc1cc(NC(=O)CCN(C)C)c(cc1)C)c2cc(OCc3ccncc3)c(OC)cc2
0.326087	O=C(Nc1cc(NC(=O)CCN(C)C)c(cc1)C)c2cc(OCc3ccncc3)c(OC)cc2
0.326087	O=C(Nc1cc(NC(=O)CCN(C)C)c(cc1)C)c2cc(OCc3ccncc3)c(OC)cc2
0.326087	O=C(Nc1cc(NC(=O)CCN(C)C)c(cc1)C)c2cc(OCc3ccncc3)c(OC)cc2
0.326087	O=C(Nc1cc(NC(=O)CCN(C)C)c(cc1)C)c2cc(OCc3ccncc3)c(OC)cc2
0.326087	O=C(Nc1cc(NC(=O)CCN(C)C)c(cc1)C)c2cc(OCc3ccncc3)c(OC)cc2
0.326087	O=C(Nc1cc(NC(=O)CCN(C)C)c(cc1)C)c2cc(OCc3ccncc3)c(OC)cc2
0.32567	O=C(N)c1cc(c2nc(ncc2)NC3CCNCC3)c(cc1)C
0.32567	O=C(N)c1cc(c2nc(ncc2)NC3CCNCC3)c(cc1)C
0.32567	O=C(N)c1cc(c2nc(ncc2)NC3CCNCC3)c(cc1)C
0.32567	O=C(N)c1cc(c2nc(ncc2)NC3CCNCC3)c(cc1)C
0.32567	O=C(N)c1cc(c2nc(ncc2)NC3CCNCC3)c(cc1)C
0.32567	O=C(N)c1cc(c2nc(ncc2)NC3CCNCC3)c(cc1)C
0.32567	O=C(N)c1cc(c2nc(ncc2)NC3CCNCC3)c(cc1)C
0.32567	O=C(N)c1cc(c2nc(ncc2)NC3CCNCC3)c(cc1)C
0.32567	O=C(N)c1cc(c2nc(ncc2)NC3CCNCC3)c(cc1)C
0.32567	O=C(N)c1cc(c2nc(ncc2)NC3CCNCC3)c(cc1)C
0.325397	S(c1c(cccc1)C(=O)Nc2c(ccc(NC(=O)c3ccccc3)c2)C)CC=C
0.325397	S(c1c(cccc1)C(=O)Nc2c(ccc(NC(=O)c3ccccc3)c2)C)CC=C
0.325397	S(c1c(cccc1)C(=O)Nc2c(ccc(NC(=O)c3ccccc3)c2)C)CC=C
0.325397	S(c1c(cccc1)C(=O)Nc2c(ccc(NC(=O)c3ccccc3)c2)C)CC=C
0.325397	S(c1c(cccc1)C(=O)Nc2c(ccc(NC(=O)c3ccccc3)c2)C)CC=C
0.325301	O=C(Nc1cc(NC(=O)CCN(C)C)c(cc1)C)c2ccc(N3C=CC=C3)cc2
0.325301	O=C(Nc1cc(NC(=O)CCN(C)C)c(cc1)C)c2ccc(N3C=CC=C3)cc2
0.325301	O=C(Nc1cc(NC(=O)CCN(C)C)c(cc1)C)c2ccc(N3C=CC=C3)cc2
0.325301	O=C(Nc1cc(NC(=O)CCN(C)C)c(cc1)C)c2ccc(N3C=CC=C3)cc2
0.325301	O=C(Nc1cc(NC(=O)CCN(C)C)c(cc1)C)c2ccc(N3C=CC=C3)cc2
0.325301	O=C(Nc1cc(NC(=O)CCN(C)C)c(cc1)C)c2ccc(N3C=CC=C3)cc2
0.325301	O=C(Nc1cc(NC(=O)CCN(C)C)c(cc1)C)c2ccc(N3C=CC=C3)cc2
0.325301	O=C(Nc1cc(NC(=O)CCN(C)C)c(cc1)C)c2ccc(N3C=CC=C3)cc2
0.325301	O=C(Nc1cc(NC(=O)CCN(C)C)c(cc1)C)c2ccc(N3C=CC=C3)cc2
0.325301	O=C(Nc1cc(NC(=O)CCN(C)C)c(cc1)C)c2ccc(N3C=CC=C3)cc2
0.324	O=C(Nc1cc(NC(=O)CCN(C)C)c(cc1)C)c2cnc(nc2)C(C)C
0.324	O=C(Nc1cc(NC(=O)CCN(C)C)c(cc1)C)c2cnc(nc2)C(C)C
0.324	O=C(Nc1cc(NC(=O)CCN(C)C)c(cc1)C)c2cnc(nc2)C(C)C
0.324	O=C(Nc1cc(NC(=O)CCN(C)C)c(cc1)C)c2cnc(nc2)C(C)C
0.324	O=C(Nc1cc(NC(=O)CCN(C)C)c(cc1)C)c2cnc(nc2)C(C)C
0.324	O=C(Nc1cc(NC(=O)CCN(C)C)c(cc1)C)c2cnc(nc2)C(C)C
0.324	O=C(Nc1cc(NC(=O)CCN(C)C)c(cc1)C)c2cnc(nc2)C(C)C
0.324	O=C(Nc1cc(NC(=O)CCN(C)C)c(cc1)C)c2cnc(nc2)C(C)C
0.324	O=C(Nc1cc(NC(=O)CCN(C)C)c(cc1)C)c2cnc(nc2)C(C)C
0.324	O=C(Nc1cc(NC(=O)CCN(C)C)c(cc1)C)c2cnc(nc2)C(C)C
0.32377	FC(F)(F)c1cc(NC(=O)c2cc(NC(=O)C=O)c(cc2)C)ccc1
0.32377	FC(F)(F)c1cc(NC(=O)c2cc(NC(=O)C=O)c(cc2)C)ccc1
0.32377	FC(F)(F)c1cc(NC(=O)c2cc(NC(=O)C=O)c(cc2)C)ccc1
0.323129	FC(F)(F)c1cc(Nc2ncccc2C(=O)Nc3c(cc(OCc4ccncc4)cc3)C)ccc1
0.323129	FC(F)(F)c1cc(Nc2ncccc2C(=O)Nc3c(cc(OCc4ccncc4)cc3)C)ccc1
0.323129	FC(F)(F)c1cc(Nc2ncccc2C(=O)Nc3c(cc(OCc4ccncc4)cc3)C)ccc1
0.323129	FC(F)(F)c1cc(Nc2ncccc2C(=O)Nc3c(cc(OCc4ccncc4)cc3)C)ccc1
0.323129	FC(F)(F)c1cc(Nc2ncccc2C(=O)Nc3c(cc(OCc4ccncc4)cc3)C)ccc1
0.323129	FC(F)(F)c1cc(Nc2ncccc2C(=O)Nc3c(cc(OCc4ccncc4)cc3)C)ccc1
0.323129	FC(F)(F)c1cc(Nc2ncccc2C(=O)Nc3c(cc(OCc4ccncc4)cc3)C)ccc1
0.323129	FC(F)(F)c1cc(Nc2ncccc2C(=O)Nc3c(cc(OCc4ccncc4)cc3)C)ccc1
0.323129	FC(F)(F)c1cc(Nc2ncccc2C(=O)Nc3c(cc(OCc4ccncc4)cc3)C)ccc1
0.323129	FC(F)(F)c1cc(Nc2ncccc2C(=O)Nc3c(cc(OCc4ccncc4)cc3)C)ccc1
0.322259	O=C(Nc1cc(c(OCCN2CCCC2)cc1)C)C=3C(=NN(C3)C)c4cnccc4
0.322259	O=C(Nc1cc(c(OCCN2CCCC2)cc1)C)C=3C(=NN(C3)C)c4cnccc4
0.322259	O=C(Nc1cc(c(OCCN2CCCC2)cc1)C)C=3C(=NN(C3)C)c4cnccc4
0.322259	O=C(Nc1cc(c(OCCN2CCCC2)cc1)C)C=3C(=NN(C3)C)c4cnccc4
0.322259	O=C(Nc1cc(c(OCCN2CCCC2)cc1)C)C=3C(=NN(C3)C)c4cnccc4
0.322259	O=C(Nc1cc(c(OCCN2CCCC2)cc1)C)C=3C(=NN(C3)C)c4cnccc4
0.322259	O=C(Nc1cc(c(OCCN2CCCC2)cc1)C)C=3C(=NN(C3)C)c4cnccc4
0.322259	O=C(Nc1cc(c(OCCN2CCCC2)cc1)C)C=3C(=NN(C3)C)c4cnccc4
0.322259	O=C(Nc1cc(c(OCCN2CCCC2)cc1)C)C=3C(=NN(C3)C)c4cnccc4
0.322259	O=C(Nc1cc(c(OCCN2CCCC2)cc1)C)C=3C(=NN(C3)C)c4cnccc4
0.321267	O=C(Nc1ccc(cc1)CCCCO)c2cc(c(cc2)C)C
0.321267	O=C(Nc1ccc(cc1)CCCCO)c2cc(c(cc2)C)C
0.321267	O=C(Nc1ccc(cc1)CCCCO)c2cc(c(cc2)C)C
0.321267	O=C(Nc1ccc(cc1)CCCCO)c2cc(c(cc2)C)C
0.321267	O=C(Nc1ccc(cc1)CCCCO)c2cc(c(cc2)C)C
0.321267	O=C(Nc1ccc(cc1)CCCCO)c2cc(c(cc2)C)C
0.321267	O=C(Nc1ccc(cc1)CCCCO)c2cc(c(cc2)C)C
0.321267	O=C(Nc1ccc(cc1)CCCCO)c2cc(c(cc2)C)C
0.321267	O=C(Nc1ccc(cc1)CCCCO)c2cc(c(cc2)C)C
0.321267	O=C(Nc1ccc(cc1)CCCCO)c2cc(c(cc2)C)C
0.320144	Brc1cc(NC(=O)c2ccc(OC)cc2)c(cc1)C(=O)NCc3cc(ncc3)c4ccccc4
0.320144	Brc1cc(NC(=O)c2ccc(OC)cc2)c(cc1)C(=O)NCc3cc(ncc3)c4ccccc4
0.320144	Brc1cc(NC(=O)c2ccc(OC)cc2)c(cc1)C(=O)NCc3cc(ncc3)c4ccccc4
0.320144	Brc1cc(NC(=O)c2ccc(OC)cc2)c(cc1)C(=O)NCc3cc(ncc3)c4ccccc4
0.320144	Brc1cc(NC(=O)c2ccc(OC)cc2)c(cc1)C(=O)NCc3cc(ncc3)c4ccccc4
0.320144	Brc1cc(NC(=O)c2ccc(OC)cc2)c(cc1)C(=O)NCc3cc(ncc3)c4ccccc4
0.320144	Brc1cc(NC(=O)c2ccc(OC)cc2)c(cc1)C(=O)NCc3cc(ncc3)c4ccccc4
0.320144	Brc1cc(NC(=O)c2ccc(OC)cc2)c(cc1)C(=O)NCc3cc(ncc3)c4ccccc4
0.320144	Brc1cc(NC(=O)c2ccc(OC)cc2)c(cc1)C(=O)NCc3cc(ncc3)c4ccccc4
0.320144	Brc1cc(NC(=O)c2ccc(OC)cc2)c(cc1)C(=O)NCc3cc(ncc3)c4ccccc4
0.31962	Fc1ccc(cc1)C(=O)Nc2cc(c(NC(=O)C(=O)NC3CCN(CC=4N=C(OC4)c5ccccc5)CC3)cc2)C(F)(F)F
0.31962	Fc1ccc(cc1)C(=O)Nc2cc(c(NC(=O)C(=O)NC3CCN(CC=4N=C(OC4)c5ccccc5)CC3)cc2)C(F)(F)F
0.31962	Fc1ccc(cc1)C(=O)Nc2cc(c(NC(=O)C(=O)NC3CCN(CC=4N=C(OC4)c5ccccc5)CC3)cc2)C(F)(F)F
0.31962	Fc1ccc(cc1)C(=O)Nc2cc(c(NC(=O)C(=O)NC3CCN(CC=4N=C(OC4)c5ccccc5)CC3)cc2)C(F)(F)F
0.31962	Fc1ccc(cc1)C(=O)Nc2cc(c(NC(=O)C(=O)NC3CCN(CC=4N=C(OC4)c5ccccc5)CC3)cc2)C(F)(F)F
0.31962	Fc1ccc(cc1)C(=O)Nc2cc(c(NC(=O)C(=O)NC3CCN(CC=4N=C(OC4)c5ccccc5)CC3)cc2)C(F)(F)F
0.31962	Fc1ccc(cc1)C(=O)Nc2cc(c(NC(=O)C(=O)NC3CCN(CC=4N=C(OC4)c5ccccc5)CC3)cc2)C(F)(F)F
0.31962	Fc1ccc(cc1)C(=O)Nc2cc(c(NC(=O)C(=O)NC3CCN(CC=4N=C(OC4)c5ccccc5)CC3)cc2)C(F)(F)F
0.31962	Fc1ccc(cc1)C(=O)Nc2cc(c(NC(=O)C(=O)NC3CCN(CC=4N=C(OC4)c5ccccc5)CC3)cc2)C(F)(F)F
0.31962	Fc1ccc(cc1)C(=O)Nc2cc(c(NC(=O)C(=O)NC3CCN(CC=4N=C(OC4)c5ccccc5)CC3)cc2)C(F)(F)F
0.319549	Brc1ccc(S(=O)(=O)Nc2cc(ccc2)C(=O)Nc3nccc(c4cnccc4)c3)cc1
0.319549	Brc1ccc(S(=O)(=O)Nc2cc(ccc2)C(=O)Nc3nccc(c4cnccc4)c3)cc1
0.319549	Brc1ccc(S(=O)(=O)Nc2cc(ccc2)C(=O)Nc3nccc(c4cnccc4)c3)cc1
0.319549	Brc1ccc(S(=O)(=O)Nc2cc(ccc2)C(=O)Nc3nccc(c4cnccc4)c3)cc1
0.319328	O=C(Nc1nccc(c2cnccc2)c1)c3cnc(nc3)C(C)C
0.319328	O=C(Nc1nccc(c2cnccc2)c1)c3cnc(nc3)C(C)C
0.319328	O=C(Nc1nccc(c2cnccc2)c1)c3cnc(nc3)C(C)C
0.319328	O=C(Nc1nccc(c2cnccc2)c1)c3cnc(nc3)C(C)C
0.319328	O=C(Nc1nccc(c2cnccc2)c1)c3cnc(nc3)C(C)C
0.319328	O=C(Nc1nccc(c2cnccc2)c1)c3cnc(nc3)C(C)C
0.319328	O=C(Nc1nccc(c2cnccc2)c1)c3cnc(nc3)C(C)C
0.319328	O=C(Nc1nccc(c2cnccc2)c1)c3cnc(nc3)C(C)C
0.319328	O=C(Nc1nccc(c2cnccc2)c1)c3cnc(nc3)C(C)C
0.319328	O=C(Nc1nccc(c2cnccc2)c1)c3cnc(nc3)C(C)C
0.317797	Brc1cc(c2cc(NC(=O)c3cc(c(N)cc3)C)ccc2)ccc1
0.317797	Brc1cc(c2cc(NC(=O)c3cc(c(N)cc3)C)ccc2)ccc1
0.317797	Brc1cc(c2cc(NC(=O)c3cc(c(N)cc3)C)ccc2)ccc1
0.317797	Brc1cc(c2cc(NC(=O)c3cc(c(N)cc3)C)ccc2)ccc1
0.317797	Brc1cc(c2cc(NC(=O)c3cc(c(N)cc3)C)ccc2)ccc1
0.317797	Brc1cc(c2cc(NC(=O)c3cc(c(N)cc3)C)ccc2)ccc1
0.317797	Brc1cc(c2cc(NC(=O)c3cc(c(N)cc3)C)ccc2)ccc1
0.317797	Brc1cc(c2cc(NC(=O)c3cc(c(N)cc3)C)ccc2)ccc1
0.317797	Brc1cc(c2cc(NC(=O)c3cc(c(N)cc3)C)ccc2)ccc1
0.317797	Brc1cc(c2cc(NC(=O)c3cc(c(N)cc3)C)ccc2)ccc1
0.317647	O=C(NNC(=O)CN1CCN(Cc2ccc(cc2)C)CC1)c3nc(c4ccc(OC)cc4)ccc3
0.317647	O=C(NNC(=O)CN1CCN(Cc2ccc(cc2)C)CC1)c3nc(c4ccc(OC)cc4)ccc3
0.317647	O=C(NNC(=O)CN1CCN(Cc2ccc(cc2)C)CC1)c3nc(c4ccc(OC)cc4)ccc3
0.317647	O=C(NNC(=O)CN1CCN(Cc2ccc(cc2)C)CC1)c3nc(c4ccc(OC)cc4)ccc3
0.317647	O=C(NNC(=O)CN1CCN(Cc2ccc(cc2)C)CC1)c3nc(c4ccc(OC)cc4)ccc3
0.317647	O=C(NNC(=O)CN1CCN(Cc2ccc(cc2)C)CC1)c3nc(c4ccc(OC)cc4)ccc3
0.317647	O=C(NNC(=O)CN1CCN(Cc2ccc(cc2)C)CC1)c3nc(c4ccc(OC)cc4)ccc3
0.317647	O=C(NNC(=O)CN1CCN(Cc2ccc(cc2)C)CC1)c3nc(c4ccc(OC)cc4)ccc3
0.317647	O=C(NNC(=O)CN1CCN(Cc2ccc(cc2)C)CC1)c3nc(c4ccc(OC)cc4)ccc3
0.317647	O=C(NNC(=O)CN1CCN(Cc2ccc(cc2)C)CC1)c3nc(c4ccc(OC)cc4)ccc3
0.31746	O=C(Nc1nccc(c2cnccc2)c1)C=Cc3cc(c(cc3)C)C
0.31746	O=C(Nc1nccc(c2cnccc2)c1)C=Cc3cc(c(cc3)C)C
0.31746	O=C(Nc1nccc(c2cnccc2)c1)C=Cc3cc(c(cc3)C)C
0.31746	O=C(Nc1nccc(c2cnccc2)c1)C=Cc3cc(c(cc3)C)C
0.31746	O=C(Nc1nccc(c2cnccc2)c1)C=Cc3cc(c(cc3)C)C
0.31746	O=C(Nc1nccc(c2cnccc2)c1)C=Cc3cc(c(cc3)C)C
0.31746	O=C(Nc1nccc(c2cnccc2)c1)C=Cc3cc(c(cc3)C)C
0.31746	O=C(Nc1nccc(c2cnccc2)c1)C=Cc3cc(c(cc3)C)C
0.31746	O=C(Nc1nccc(c2cnccc2)c1)C=Cc3cc(c(cc3)C)C
0.31746	O=C(Nc1nccc(c2cnccc2)c1)C=Cc3cc(c(cc3)C)C
0.317152	S(=O)(=O)(Nc1c(OC)cccc1)c2cc(c(cc2)C)C(=O)Nc3nccc(c4cnccc4)c3
0.317152	S(=O)(=O)(Nc1c(OC)cccc1)c2cc(c(cc2)C)C(=O)Nc3nccc(c4cnccc4)c3
0.317152	S(=O)(=O)(Nc1c(OC)cccc1)c2cc(c(cc2)C)C(=O)Nc3nccc(c4cnccc4)c3
0.316981	Fc1c(ccc(c2ccc(F)cc2)c1)C(=O)Nc3cc(NC(=O)CCN(C)C)c(cc3)C
0.316981	Fc1c(ccc(c2ccc(F)cc2)c1)C(=O)Nc3cc(NC(=O)CCN(C)C)c(cc3)C
0.316981	Fc1c(ccc(c2ccc(F)cc2)c1)C(=O)Nc3cc(NC(=O)CCN(C)C)c(cc3)C
0.316981	Fc1c(ccc(c2ccc(F)cc2)c1)C(=O)Nc3cc(NC(=O)CCN(C)C)c(cc3)C
0.316981	Fc1c(ccc(c2ccc(F)cc2)c1)C(=O)Nc3cc(NC(=O)CCN(C)C)c(cc3)C
0.316981	Fc1c(ccc(c2ccc(F)cc2)c1)C(=O)Nc3cc(NC(=O)CCN(C)C)c(cc3)C
0.316981	Fc1c(ccc(c2ccc(F)cc2)c1)C(=O)Nc3cc(NC(=O)CCN(C)C)c(cc3)C
0.316981	Fc1c(ccc(c2ccc(F)cc2)c1)C(=O)Nc3cc(NC(=O)CCN(C)C)c(cc3)C
0.316981	Fc1c(ccc(c2ccc(F)cc2)c1)C(=O)Nc3cc(NC(=O)CCN(C)C)c(cc3)C
0.316981	Fc1c(ccc(c2ccc(F)cc2)c1)C(=O)Nc3cc(NC(=O)CCN(C)C)c(cc3)C
0.316794	Fc1c(NC(=O)c2cc(Oc3ccncc3)c(cc2)C)ccc(c4ccccc4)c1
0.316794	Fc1c(NC(=O)c2cc(Oc3ccncc3)c(cc2)C)ccc(c4ccccc4)c1
0.316794	Fc1c(NC(=O)c2cc(Oc3ccncc3)c(cc2)C)ccc(c4ccccc4)c1
0.316794	Fc1c(NC(=O)c2cc(Oc3ccncc3)c(cc2)C)ccc(c4ccccc4)c1
0.316794	Fc1c(NC(=O)c2cc(Oc3ccncc3)c(cc2)C)ccc(c4ccccc4)c1
0.316794	Fc1c(NC(=O)c2cc(Oc3ccncc3)c(cc2)C)ccc(c4ccccc4)c1
0.316794	Fc1c(NC(=O)c2cc(Oc3ccncc3)c(cc2)C)ccc(c4ccccc4)c1
0.316794	Fc1c(NC(=O)c2cc(Oc3ccncc3)c(cc2)C)ccc(c4ccccc4)c1
0.316794	Fc1c(NC(=O)c2cc(Oc3ccncc3)c(cc2)C)ccc(c4ccccc4)c1
0.316456	Clc1ccc(N2C(SCC(=O)Nc3c(ccc(NC4CCN(CC4)C)c3)C)=NN=C2c5cnccc5)cc1
0.316456	Clc1ccc(N2C(SCC(=O)Nc3c(ccc(NC4CCN(CC4)C)c3)C)=NN=C2c5cnccc5)cc1
0.315972	O=C(Nc1c(ccc(c1)C=2ON=C(N2)c3cc(N)ccc3)C)c4cc5OCCOc5cc4
0.315972	O=C(Nc1c(ccc(c1)C=2ON=C(N2)c3cc(N)ccc3)C)c4cc5OCCOc5cc4
0.315972	O=C(Nc1c(ccc(c1)C=2ON=C(N2)c3cc(N)ccc3)C)c4cc5OCCOc5cc4
0.315972	O=C(Nc1c(ccc(c1)C=2ON=C(N2)c3cc(N)ccc3)C)c4cc5OCCOc5cc4
0.315972	O=C(Nc1c(ccc(c1)C=2ON=C(N2)c3cc(N)ccc3)C)c4cc5OCCOc5cc4
0.315972	O=C(Nc1c(ccc(c1)C=2ON=C(N2)c3cc(N)ccc3)C)c4cc5OCCOc5cc4
0.315972	O=C(Nc1c(ccc(c1)C=2ON=C(N2)c3cc(N)ccc3)C)c4cc5OCCOc5cc4
0.315972	O=C(Nc1c(ccc(c1)C=2ON=C(N2)c3cc(N)ccc3)C)c4cc5OCCOc5cc4
0.315972	O=C(Nc1c(ccc(c1)C=2ON=C(N2)c3cc(N)ccc3)C)c4cc5OCCOc5cc4
0.315972	O=C(Nc1c(ccc(c1)C=2ON=C(N2)c3cc(N)ccc3)C)c4cc5OCCOc5cc4
0.315436	S1C(=NC(c2ccc(cc2)CC(C)C)=C1)NC(=O)c3c(nccc3)Nc4cc(ccc4)C(F)(F)F
0.315436	S1C(=NC(c2ccc(cc2)CC(C)C)=C1)NC(=O)c3c(nccc3)Nc4cc(ccc4)C(F)(F)F
0.315436	S1C(=NC(c2ccc(cc2)CC(C)C)=C1)NC(=O)c3c(nccc3)Nc4cc(ccc4)C(F)(F)F
0.315436	S1C(=NC(c2ccc(cc2)CC(C)C)=C1)NC(=O)c3c(nccc3)Nc4cc(ccc4)C(F)(F)F
0.315436	S1C(=NC(c2ccc(cc2)CC(C)C)=C1)NC(=O)c3c(nccc3)Nc4cc(ccc4)C(F)(F)F
0.315436	S1C(=NC(c2ccc(cc2)CC(C)C)=C1)NC(=O)c3c(nccc3)Nc4cc(ccc4)C(F)(F)F
0.315436	S1C(=NC(c2ccc(cc2)CC(C)C)=C1)NC(=O)c3c(nccc3)Nc4cc(ccc4)C(F)(F)F
0.315436	S1C(=NC(c2ccc(cc2)CC(C)C)=C1)NC(=O)c3c(nccc3)Nc4cc(ccc4)C(F)(F)F
0.315436	S1C(=NC(c2ccc(cc2)CC(C)C)=C1)NC(=O)c3c(nccc3)Nc4cc(ccc4)C(F)(F)F
0.315436	S1C(=NC(c2ccc(cc2)CC(C)C)=C1)NC(=O)c3c(nccc3)Nc4cc(ccc4)C(F)(F)F
0.315217	O=C(Nc1cc(NC(=O)C2CN3C(C2)CCCC3)c(cc1)C)c4ccccc4
0.315217	O=C(Nc1cc(NC(=O)C2CN3C(C2)CCCC3)c(cc1)C)c4ccccc4
0.315217	O=C(Nc1cc(NC(=O)C2CN3C(C2)CCCC3)c(cc1)C)c4ccccc4
0.315217	O=C(Nc1cc(NC(=O)C2CN3C(C2)CCCC3)c(cc1)C)c4ccccc4
0.315217	O=C(Nc1cc(NC(=O)C2CN3C(C2)CCCC3)c(cc1)C)c4ccccc4
0.315217	O=C(Nc1cc(NC(=O)C2CN3C(C2)CCCC3)c(cc1)C)c4ccccc4
0.315217	O=C(Nc1cc(NC(=O)C2CN3C(C2)CCCC3)c(cc1)C)c4ccccc4
0.315217	O=C(Nc1cc(NC(=O)C2CN3C(C2)CCCC3)c(cc1)C)c4ccccc4
0.315217	O=C(Nc1cc(NC(=O)C2CN3C(C2)CCCC3)c(cc1)C)c4ccccc4
0.315217	O=C(Nc1cc(NC(=O)C2CN3C(C2)CCCC3)c(cc1)C)c4ccccc4
0.315018	O=C(Nc1ccc(c2nc(ncc2)C)cc1)C3CCN(CC=4N=C(OC4)c5ccccc5)CC3
0.315018	O=C(Nc1ccc(c2nc(ncc2)C)cc1)C3CCN(CC=4N=C(OC4)c5ccccc5)CC3
0.315018	O=C(Nc1ccc(c2nc(ncc2)C)cc1)C3CCN(CC=4N=C(OC4)c5ccccc5)CC3
0.315018	O=C(Nc1ccc(c2nc(ncc2)C)cc1)C3CCN(CC=4N=C(OC4)c5ccccc5)CC3
0.315018	O=C(Nc1ccc(c2nc(ncc2)C)cc1)C3CCN(CC=4N=C(OC4)c5ccccc5)CC3
0.315018	O=C(Nc1ccc(c2nc(ncc2)C)cc1)C3CCN(CC=4N=C(OC4)c5ccccc5)CC3
0.315018	O=C(Nc1ccc(c2nc(ncc2)C)cc1)C3CCN(CC=4N=C(OC4)c5ccccc5)CC3
0.315018	O=C(Nc1ccc(c2nc(ncc2)C)cc1)C3CCN(CC=4N=C(OC4)c5ccccc5)CC3
0.315018	O=C(Nc1ccc(c2nc(ncc2)C)cc1)C3CCN(CC=4N=C(OC4)c5ccccc5)CC3
0.315018	O=C(Nc1ccc(c2nc(ncc2)C)cc1)C3CCN(CC=4N=C(OC4)c5ccccc5)CC3
0.313869	O=C(Nc1c(ccc(c1)C2=NNC(=N2)C)C)C=3OC(=NC3)c4ccccc4
0.313869	O=C(Nc1c(ccc(c1)C2=NNC(=N2)C)C)C=3OC(=NC3)c4ccccc4
0.313869	O=C(Nc1c(ccc(c1)C2=NNC(=N2)C)C)C=3OC(=NC3)c4ccccc4
0.313869	O=C(Nc1c(ccc(c1)C2=NNC(=N2)C)C)C=3OC(=NC3)c4ccccc4
0.313869	O=C(Nc1c(ccc(c1)C2=NNC(=N2)C)C)C=3OC(=NC3)c4ccccc4
0.313869	O=C(Nc1c(ccc(c1)C2=NNC(=N2)C)C)C=3OC(=NC3)c4ccccc4
0.313869	O=C(Nc1c(ccc(c1)C2=NNC(=N2)C)C)C=3OC(=NC3)c4ccccc4
0.313869	O=C(Nc1c(ccc(c1)C2=NNC(=N2)C)C)C=3OC(=NC3)c4ccccc4
0.313869	O=C(Nc1c(ccc(c1)C2=NNC(=N2)C)C)C=3OC(=NC3)c4ccccc4
0.313869	O=C(Nc1c(ccc(c1)C2=NNC(=N2)C)C)C=3OC(=NC3)c4ccccc4
0.31338	Fc1c(Oc2ncc(cc2)C(=O)Nc3cc(NC(=O)CCN(C)C)c(cc3)C)cccc1
0.31338	Fc1c(Oc2ncc(cc2)C(=O)Nc3cc(NC(=O)CCN(C)C)c(cc3)C)cccc1
0.31338	Fc1c(Oc2ncc(cc2)C(=O)Nc3cc(NC(=O)CCN(C)C)c(cc3)C)cccc1
0.31338	Fc1c(Oc2ncc(cc2)C(=O)Nc3cc(NC(=O)CCN(C)C)c(cc3)C)cccc1
0.31338	Fc1c(Oc2ncc(cc2)C(=O)Nc3cc(NC(=O)CCN(C)C)c(cc3)C)cccc1
0.31338	Fc1c(Oc2ncc(cc2)C(=O)Nc3cc(NC(=O)CCN(C)C)c(cc3)C)cccc1
0.31338	Fc1c(Oc2ncc(cc2)C(=O)Nc3cc(NC(=O)CCN(C)C)c(cc3)C)cccc1
0.31338	Fc1c(Oc2ncc(cc2)C(=O)Nc3cc(NC(=O)CCN(C)C)c(cc3)C)cccc1
0.31338	Fc1c(Oc2ncc(cc2)C(=O)Nc3cc(NC(=O)CCN(C)C)c(cc3)C)cccc1
0.31338	Fc1c(Oc2ncc(cc2)C(=O)Nc3cc(NC(=O)CCN(C)C)c(cc3)C)cccc1
0.312741	Clc1c(N2CCCC2)ccc(NC(=O)c3cncc(c4ccncc4)c3)c1
0.312741	Clc1c(N2CCCC2)ccc(NC(=O)c3cncc(c4ccncc4)c3)c1
0.312741	Clc1c(N2CCCC2)ccc(NC(=O)c3cncc(c4ccncc4)c3)c1
0.312741	Clc1c(N2CCCC2)ccc(NC(=O)c3cncc(c4ccncc4)c3)c1
0.312741	Clc1c(N2CCCC2)ccc(NC(=O)c3cncc(c4ccncc4)c3)c1
0.312741	Clc1c(N2CCCC2)ccc(NC(=O)c3cncc(c4ccncc4)c3)c1
0.312741	Clc1c(N2CCCC2)ccc(NC(=O)c3cncc(c4ccncc4)c3)c1
0.312741	Clc1c(N2CCCC2)ccc(NC(=O)c3cncc(c4ccncc4)c3)c1
0.312741	Clc1c(N2CCCC2)ccc(NC(=O)c3cncc(c4ccncc4)c3)c1
0.312741	Clc1c(N2CCCC2)ccc(NC(=O)c3cncc(c4ccncc4)c3)c1
0.3125	O=C(N)c1cc(c2nc(ncc2)NC3CNCCC3)c(cc1)C
0.3125	O=C(N)c1cc(c2nc(ncc2)NC3CNCCC3)c(cc1)C
0.3125	O=C(N)c1cc(c2nc(ncc2)NC3CNCCC3)c(cc1)C
0.3125	O=C(N)c1cc(c2nc(ncc2)NC3CNCCC3)c(cc1)C
0.3125	O=C(N)c1cc(c2nc(ncc2)NC3CNCCC3)c(cc1)C
0.311741	O=C(Nc1cc(ccc1)CNC(=O)c2nc(c3ccncc3)ccc2)N
0.311741	O=C(Nc1cc(ccc1)CNC(=O)c2nc(c3ccncc3)ccc2)N
0.311741	O=C(Nc1cc(ccc1)CNC(=O)c2nc(c3ccncc3)ccc2)N
0.311741	O=C(Nc1cc(ccc1)CNC(=O)c2nc(c3ccncc3)ccc2)N
0.311741	O=C(Nc1cc(ccc1)CNC(=O)c2nc(c3ccncc3)ccc2)N
0.311741	O=C(Nc1cc(ccc1)CNC(=O)c2nc(c3ccncc3)ccc2)N
0.311741	O=C(Nc1cc(ccc1)CNC(=O)c2nc(c3ccncc3)ccc2)N
0.311741	O=C(Nc1cc(ccc1)CNC(=O)c2nc(c3ccncc3)ccc2)N
0.311741	O=C(Nc1cc(ccc1)CNC(=O)c2nc(c3ccncc3)ccc2)N
0.311741	O=C(Nc1cc(ccc1)CNC(=O)c2nc(c3ccncc3)ccc2)N
0.311688	O=C(Nc1ccncc1)c2ccc(cc2)CNC(=O)c3cncc(c4ccncc4)c3
0.311688	O=C(Nc1ccncc1)c2ccc(cc2)CNC(=O)c3cncc(c4ccncc4)c3
0.311688	O=C(Nc1ccncc1)c2ccc(cc2)CNC(=O)c3cncc(c4ccncc4)c3
0.311688	O=C(Nc1ccncc1)c2ccc(cc2)CNC(=O)c3cncc(c4ccncc4)c3
0.311688	O=C(Nc1ccncc1)c2ccc(cc2)CNC(=O)c3cncc(c4ccncc4)c3
0.311688	O=C(Nc1ccncc1)c2ccc(cc2)CNC(=O)c3cncc(c4ccncc4)c3
0.311688	O=C(Nc1ccncc1)c2ccc(cc2)CNC(=O)c3cncc(c4ccncc4)c3
0.311688	O=C(Nc1ccncc1)c2ccc(cc2)CNC(=O)c3cncc(c4ccncc4)c3
0.311594	O=C(Nc1cc(N2C(=O)CCC2=O)c(cc1)C)c3ccc(cc3)C4=NC(=NN4)C5CC5
0.311594	O=C(Nc1cc(N2C(=O)CCC2=O)c(cc1)C)c3ccc(cc3)C4=NC(=NN4)C5CC5
0.311594	O=C(Nc1cc(N2C(=O)CCC2=O)c(cc1)C)c3ccc(cc3)C4=NC(=NN4)C5CC5
0.311594	O=C(Nc1cc(N2C(=O)CCC2=O)c(cc1)C)c3ccc(cc3)C4=NC(=NN4)C5CC5
0.311594	O=C(Nc1cc(N2C(=O)CCC2=O)c(cc1)C)c3ccc(cc3)C4=NC(=NN4)C5CC5
0.311594	O=C(Nc1cc(N2C(=O)CCC2=O)c(cc1)C)c3ccc(cc3)C4=NC(=NN4)C5CC5
0.311594	O=C(Nc1cc(N2C(=O)CCC2=O)c(cc1)C)c3ccc(cc3)C4=NC(=NN4)C5CC5
0.311594	O=C(Nc1cc(N2C(=O)CCC2=O)c(cc1)C)c3ccc(cc3)C4=NC(=NN4)C5CC5
0.311594	O=C(Nc1cc(N2C(=O)CCC2=O)c(cc1)C)c3ccc(cc3)C4=NC(=NN4)C5CC5
0.311594	O=C(Nc1cc(N2C(=O)CCC2=O)c(cc1)C)c3ccc(cc3)C4=NC(=NN4)C5CC5
0.310861	Fc1c(ccc(c2ccc(F)cc2)c1)C(=O)Nc3c(cc(N4CCN(CC4)C)cc3)C
0.310861	Fc1c(ccc(c2ccc(F)cc2)c1)C(=O)Nc3c(cc(N4CCN(CC4)C)cc3)C
0.310861	Fc1c(ccc(c2ccc(F)cc2)c1)C(=O)Nc3c(cc(N4CCN(CC4)C)cc3)C
0.310861	Fc1c(ccc(c2ccc(F)cc2)c1)C(=O)Nc3c(cc(N4CCN(CC4)C)cc3)C
0.310861	Fc1c(ccc(c2ccc(F)cc2)c1)C(=O)Nc3c(cc(N4CCN(CC4)C)cc3)C
0.310861	Fc1c(ccc(c2ccc(F)cc2)c1)C(=O)Nc3c(cc(N4CCN(CC4)C)cc3)C
0.310861	Fc1c(ccc(c2ccc(F)cc2)c1)C(=O)Nc3c(cc(N4CCN(CC4)C)cc3)C
0.310861	Fc1c(ccc(c2ccc(F)cc2)c1)C(=O)Nc3c(cc(N4CCN(CC4)C)cc3)C
0.310861	Fc1c(ccc(c2ccc(F)cc2)c1)C(=O)Nc3c(cc(N4CCN(CC4)C)cc3)C
0.310861	Fc1c(ccc(c2ccc(F)cc2)c1)C(=O)Nc3c(cc(N4CCN(CC4)C)cc3)C
0.310861	O=C(Nc1cc(c(NC(=O)C)cc1)C)C(=O)NCc2cc(ncc2)c3ccccc3
0.310861	O=C(Nc1cc(c(NC(=O)C)cc1)C)C(=O)NCc2cc(ncc2)c3ccccc3
0.310861	O=C(Nc1cc(c(NC(=O)C)cc1)C)C(=O)NCc2cc(ncc2)c3ccccc3
0.310861	O=C(Nc1cc(c(NC(=O)C)cc1)C)C(=O)NCc2cc(ncc2)c3ccccc3
0.310204	Clc1ccc(cc1)C(=O)Nc2cc(ccc2)CN3CCC(CC3)CCCN4CCCC4
0.310204	Clc1ccc(cc1)C(=O)Nc2cc(ccc2)CN3CCC(CC3)CCCN4CCCC4
0.310204	Clc1ccc(cc1)C(=O)Nc2cc(ccc2)CN3CCC(CC3)CCCN4CCCC4
0.309278	O=C(Nc1cc(NC(=O)CCN(C)C)c(cc1)C)C=2ON=C(C=3C=NN(C3)C)C2
0.309278	O=C(Nc1cc(NC(=O)CCN(C)C)c(cc1)C)C=2ON=C(C=3C=NN(C3)C)C2
0.309278	O=C(Nc1cc(NC(=O)CCN(C)C)c(cc1)C)C=2ON=C(C=3C=NN(C3)C)C2
0.309278	O=C(Nc1cc(NC(=O)CCN(C)C)c(cc1)C)C=2ON=C(C=3C=NN(C3)C)C2
0.309278	O=C(Nc1cc(NC(=O)CCN(C)C)c(cc1)C)C=2ON=C(C=3C=NN(C3)C)C2
0.309278	O=C(Nc1cc(NC(=O)CCN(C)C)c(cc1)C)C=2ON=C(C=3C=NN(C3)C)C2
0.309278	O=C(Nc1cc(NC(=O)CCN(C)C)c(cc1)C)C=2ON=C(C=3C=NN(C3)C)C2
0.309278	O=C(Nc1cc(NC(=O)CCN(C)C)c(cc1)C)C=2ON=C(C=3C=NN(C3)C)C2
0.309278	O=C(Nc1cc(NC(=O)CCN(C)C)c(cc1)C)C=2ON=C(C=3C=NN(C3)C)C2
0.309278	O=C(Nc1cc(NC(=O)CCN(C)C)c(cc1)C)C=2ON=C(C=3C=NN(C3)C)C2
0.30888	O=C(Nc1c(cc(OC(C)C)cc1)C)c2ccc(cc2)C3=NOC(=N3)C
0.30888	O=C(Nc1c(cc(OC(C)C)cc1)C)c2ccc(cc2)C3=NOC(=N3)C
0.30888	O=C(Nc1c(cc(OC(C)C)cc1)C)c2ccc(cc2)C3=NOC(=N3)C
0.30888	O=C(Nc1c(cc(OC(C)C)cc1)C)c2ccc(cc2)C3=NOC(=N3)C
0.30888	O=C(Nc1c(cc(OC(C)C)cc1)C)c2ccc(cc2)C3=NOC(=N3)C
0.30888	O=C(Nc1c(cc(OC(C)C)cc1)C)c2ccc(cc2)C3=NOC(=N3)C
0.30888	O=C(Nc1c(cc(OC(C)C)cc1)C)c2ccc(cc2)C3=NOC(=N3)C
0.30888	O=C(Nc1c(cc(OC(C)C)cc1)C)c2ccc(cc2)C3=NOC(=N3)C
0.30888	O=C(Nc1c(cc(OC(C)C)cc1)C)c2ccc(cc2)C3=NOC(=N3)C
0.30888	O=C(Nc1c(cc(OC(C)C)cc1)C)c2ccc(cc2)C3=NOC(=N3)C
0.308824	Brc1cc(NC(=O)c2ccc(OC)cc2)c(cc1)C(=O)N3CCN(CC4=NC=CN4)CC3
0.308824	Brc1cc(NC(=O)c2ccc(OC)cc2)c(cc1)C(=O)N3CCN(CC4=NC=CN4)CC3
0.308824	Brc1cc(NC(=O)c2ccc(OC)cc2)c(cc1)C(=O)N3CCN(CC4=NC=CN4)CC3
0.308824	Brc1cc(NC(=O)c2ccc(OC)cc2)c(cc1)C(=O)N3CCN(CC4=NC=CN4)CC3
0.308824	Brc1cc(NC(=O)c2ccc(OC)cc2)c(cc1)C(=O)N3CCN(CC4=NC=CN4)CC3
0.308824	Brc1cc(NC(=O)c2ccc(OC)cc2)c(cc1)C(=O)N3CCN(CC4=NC=CN4)CC3
0.308824	Brc1cc(NC(=O)c2ccc(OC)cc2)c(cc1)C(=O)N3CCN(CC4=NC=CN4)CC3
0.308824	Brc1cc(NC(=O)c2ccc(OC)cc2)c(cc1)C(=O)N3CCN(CC4=NC=CN4)CC3
0.308824	Brc1cc(NC(=O)c2ccc(OC)cc2)c(cc1)C(=O)N3CCN(CC4=NC=CN4)CC3
0.308824	Brc1cc(NC(=O)c2ccc(OC)cc2)c(cc1)C(=O)N3CCN(CC4=NC=CN4)CC3
0.307407	Brc1cc(NC(=O)c2ccc(OC)cc2)c(cc1)C(=O)NCc3ccc(cc3)CN4CCC(O)CC4
0.307407	Brc1cc(NC(=O)c2ccc(OC)cc2)c(cc1)C(=O)NCc3ccc(cc3)CN4CCC(O)CC4
0.307407	Brc1cc(NC(=O)c2ccc(OC)cc2)c(cc1)C(=O)NCc3ccc(cc3)CN4CCC(O)CC4
0.307407	Brc1cc(NC(=O)c2ccc(OC)cc2)c(cc1)C(=O)NCc3ccc(cc3)CN4CCC(O)CC4
0.307407	Brc1cc(NC(=O)c2ccc(OC)cc2)c(cc1)C(=O)NCc3ccc(cc3)CN4CCC(O)CC4
0.307407	Brc1cc(NC(=O)c2ccc(OC)cc2)c(cc1)C(=O)NCc3ccc(cc3)CN4CCC(O)CC4
0.307407	Brc1cc(NC(=O)c2ccc(OC)cc2)c(cc1)C(=O)NCc3ccc(cc3)CN4CCC(O)CC4
0.307407	Brc1cc(NC(=O)c2ccc(OC)cc2)c(cc1)C(=O)NCc3ccc(cc3)CN4CCC(O)CC4
0.307407	Brc1cc(NC(=O)c2ccc(OC)cc2)c(cc1)C(=O)NCc3ccc(cc3)CN4CCC(O)CC4
0.307407	Brc1cc(NC(=O)c2ccc(OC)cc2)c(cc1)C(=O)NCc3ccc(cc3)CN4CCC(O)CC4
0.306667	O=C(O)c1cc(NC(=O)Nc2ccccc2)c(cc1)C
0.306667	O=C(O)c1cc(NC(=O)Nc2ccccc2)c(cc1)C
0.306667	O=C(O)c1cc(NC(=O)Nc2ccccc2)c(cc1)C
0.306667	O=C(O)c1cc(NC(=O)Nc2ccccc2)c(cc1)C
0.306667	O=C(O)c1cc(NC(=O)Nc2ccccc2)c(cc1)C
0.306667	O=C(O)c1cc(NC(=O)Nc2ccccc2)c(cc1)C
0.306667	O=C(O)c1cc(NC(=O)Nc2ccccc2)c(cc1)C
0.306667	O=C(O)c1cc(NC(=O)Nc2ccccc2)c(cc1)C
0.306667	O=C(O)c1cc(NC(=O)Nc2ccccc2)c(cc1)C
0.306667	O=C(O)c1cc(NC(=O)Nc2ccccc2)c(cc1)C
0.306667	O=C(Nc1c(ccc(c1)C(=O)N)C)Nc2ccccc2
0.306667	O=C(Nc1c(ccc(c1)C(=O)N)C)Nc2ccccc2
0.306667	O=C(Nc1c(ccc(c1)C(=O)N)C)Nc2ccccc2
0.306667	O=C(Nc1c(ccc(c1)C(=O)N)C)Nc2ccccc2
0.306667	O=C(Nc1c(ccc(c1)C(=O)N)C)Nc2ccccc2
0.306667	O=C(Nc1c(ccc(c1)C(=O)N)C)Nc2ccccc2
0.306667	O=C(Nc1c(ccc(c1)C(=O)N)C)Nc2ccccc2
0.306667	O=C(Nc1c(ccc(c1)C(=O)N)C)Nc2ccccc2
0.306667	O=C(Nc1c(ccc(c1)C(=O)N)C)Nc2ccccc2
0.306667	O=C(Nc1c(ccc(c1)C(=O)N)C)Nc2ccccc2
0.306513	Clc1ccc(cc1)C(=O)Nc2cc(ccc2)CN3Cc4c(ccc(NC(=O)C(F)(F)F)c4)C3
0.306513	Clc1ccc(cc1)C(=O)Nc2cc(ccc2)CN3Cc4c(ccc(NC(=O)C(F)(F)F)c4)C3
0.306513	Clc1ccc(cc1)C(=O)Nc2cc(ccc2)CN3Cc4c(ccc(NC(=O)C(F)(F)F)c4)C3
0.306513	Clc1ccc(cc1)C(=O)Nc2cc(ccc2)CN3Cc4c(ccc(NC(=O)C(F)(F)F)c4)C3
0.306513	Clc1ccc(cc1)C(=O)Nc2cc(ccc2)CN3Cc4c(ccc(NC(=O)C(F)(F)F)c4)C3
0.306513	Clc1ccc(cc1)C(=O)Nc2cc(ccc2)CN3Cc4c(ccc(NC(=O)C(F)(F)F)c4)C3
0.306513	Clc1ccc(cc1)C(=O)Nc2cc(ccc2)CN3Cc4c(ccc(NC(=O)C(F)(F)F)c4)C3
0.306513	Clc1ccc(cc1)C(=O)Nc2cc(ccc2)CN3Cc4c(ccc(NC(=O)C(F)(F)F)c4)C3
0.306513	Clc1ccc(cc1)C(=O)Nc2cc(ccc2)CN3Cc4c(ccc(NC(=O)C(F)(F)F)c4)C3
0.306513	Clc1ccc(cc1)C(=O)Nc2cc(ccc2)CN3Cc4c(ccc(NC(=O)C(F)(F)F)c4)C3
0.306502	S1C(c2c(F)cccc2)=CC=C1CN3CCN(C(=O)C(=O)Nc4c(ccc(c4)C(=O)NCC(F)(F)F)C)CC3
0.306502	S1C(c2c(F)cccc2)=CC=C1CN3CCN(C(=O)C(=O)Nc4c(ccc(c4)C(=O)NCC(F)(F)F)C)CC3
0.306502	S1C(c2c(F)cccc2)=CC=C1CN3CCN(C(=O)C(=O)Nc4c(ccc(c4)C(=O)NCC(F)(F)F)C)CC3
0.306502	S1C(c2c(F)cccc2)=CC=C1CN3CCN(C(=O)C(=O)Nc4c(ccc(c4)C(=O)NCC(F)(F)F)C)CC3
0.306502	S1C(c2c(F)cccc2)=CC=C1CN3CCN(C(=O)C(=O)Nc4c(ccc(c4)C(=O)NCC(F)(F)F)C)CC3
0.306273	O=C(Nc1c(ccc(c1)C=2ON=CN2)C)c3cc4OCCOc4cc3
0.306273	O=C(Nc1c(ccc(c1)C=2ON=CN2)C)c3cc4OCCOc4cc3
0.306273	O=C(Nc1c(ccc(c1)C=2ON=CN2)C)c3cc4OCCOc4cc3
0.306273	O=C(Nc1c(ccc(c1)C=2ON=CN2)C)c3cc4OCCOc4cc3
0.306273	O=C(Nc1c(ccc(c1)C=2ON=CN2)C)c3cc4OCCOc4cc3
0.306273	O=C(Nc1c(ccc(c1)C=2ON=CN2)C)c3cc4OCCOc4cc3
0.306273	O=C(Nc1c(ccc(c1)C=2ON=CN2)C)c3cc4OCCOc4cc3
0.306273	O=C(Nc1c(ccc(c1)C=2ON=CN2)C)c3cc4OCCOc4cc3
0.306273	O=C(Nc1c(ccc(c1)C=2ON=CN2)C)c3cc4OCCOc4cc3
0.306273	O=C(Nc1c(ccc(c1)C=2ON=CN2)C)c3cc4OCCOc4cc3
0.306122	S(=O)(=O)(N1CCC(NC(=O)Nc2ccc(cc2)C(=O)Nc3cc(c(cc3)CN4CCN(CC4)C)C(F)(F)F)CC1)CC
0.306122	S(=O)(=O)(N1CCC(NC(=O)Nc2ccc(cc2)C(=O)Nc3cc(c(cc3)CN4CCN(CC4)C)C(F)(F)F)CC1)CC
0.306122	S(=O)(=O)(N1CCC(NC(=O)Nc2ccc(cc2)C(=O)Nc3cc(c(cc3)CN4CCN(CC4)C)C(F)(F)F)CC1)CC
0.306122	S(=O)(=O)(N1CCC(NC(=O)Nc2ccc(cc2)C(=O)Nc3cc(c(cc3)CN4CCN(CC4)C)C(F)(F)F)CC1)CC
0.306122	S(=O)(=O)(N1CCC(NC(=O)Nc2ccc(cc2)C(=O)Nc3cc(c(cc3)CN4CCN(CC4)C)C(F)(F)F)CC1)CC
0.30597	Fc1ccc(c2nc(ncc2)C3CCN(CC(=O)Nc4cc(C#N)ccc4)CC3)cc1
0.30597	Fc1ccc(c2nc(ncc2)C3CCN(CC(=O)Nc4cc(C#N)ccc4)CC3)cc1
0.30597	Fc1ccc(c2nc(ncc2)C3CCN(CC(=O)Nc4cc(C#N)ccc4)CC3)cc1
0.30597	Fc1ccc(c2nc(ncc2)C3CCN(CC(=O)Nc4cc(C#N)ccc4)CC3)cc1
0.30597	Fc1ccc(c2nc(ncc2)C3CCN(CC(=O)Nc4cc(C#N)ccc4)CC3)cc1
0.30597	Fc1ccc(c2nc(ncc2)C3CCN(CC(=O)Nc4cc(C#N)ccc4)CC3)cc1
0.30597	Fc1ccc(c2nc(ncc2)C3CCN(CC(=O)Nc4cc(C#N)ccc4)CC3)cc1
0.30597	Fc1ccc(c2nc(ncc2)C3CCN(CC(=O)Nc4cc(C#N)ccc4)CC3)cc1
0.30597	Fc1ccc(c2nc(ncc2)C3CCN(CC(=O)Nc4cc(C#N)ccc4)CC3)cc1
0.30597	Fc1ccc(c2nc(ncc2)C3CCN(CC(=O)Nc4cc(C#N)ccc4)CC3)cc1
0.305556	O=C(Nc1c(ccc(c1)C=2ON=C(N2)c3ncc(nc3)N4CCNCC4)C)c5cc6OCCOc6cc5
0.305556	O=C(Nc1c(ccc(c1)C=2ON=C(N2)c3ncc(nc3)N4CCNCC4)C)c5cc6OCCOc6cc5
0.305556	O=C(Nc1c(ccc(c1)C=2ON=C(N2)c3ncc(nc3)N4CCNCC4)C)c5cc6OCCOc6cc5
0.305556	O=C(Nc1c(ccc(c1)C=2ON=C(N2)c3ncc(nc3)N4CCNCC4)C)c5cc6OCCOc6cc5
0.305556	O=C(Nc1c(ccc(c1)C=2ON=C(N2)c3ncc(nc3)N4CCNCC4)C)c5cc6OCCOc6cc5
0.305556	O=C(Nc1c(ccc(c1)C=2ON=C(N2)c3ncc(nc3)N4CCNCC4)C)c5cc6OCCOc6cc5
0.305556	O=C(Nc1c(ccc(c1)C=2ON=C(N2)c3ncc(nc3)N4CCNCC4)C)c5cc6OCCOc6cc5
0.305556	O=C(Nc1c(ccc(c1)C=2ON=C(N2)c3ncc(nc3)N4CCNCC4)C)c5cc6OCCOc6cc5
0.305556	O=C(Nc1c(ccc(c1)C=2ON=C(N2)c3ncc(nc3)N4CCNCC4)C)c5cc6OCCOc6cc5
0.305556	O=C(Nc1c(ccc(c1)C=2ON=C(N2)c3ncc(nc3)N4CCNCC4)C)c5cc6OCCOc6cc5
0.305369	Fc1c(NC(=O)CC(C)C)ccc(c1)C(=O)N2CCC(c3nc(c4ccc(F)cc4)ccn3)CC2
0.305369	Fc1c(NC(=O)CC(C)C)ccc(c1)C(=O)N2CCC(c3nc(c4ccc(F)cc4)ccn3)CC2
0.305369	Fc1c(NC(=O)CC(C)C)ccc(c1)C(=O)N2CCC(c3nc(c4ccc(F)cc4)ccn3)CC2
0.305369	Fc1c(NC(=O)CC(C)C)ccc(c1)C(=O)N2CCC(c3nc(c4ccc(F)cc4)ccn3)CC2
0.305369	Fc1c(NC(=O)CC(C)C)ccc(c1)C(=O)N2CCC(c3nc(c4ccc(F)cc4)ccn3)CC2
0.305369	Fc1c(NC(=O)CC(C)C)ccc(c1)C(=O)N2CCC(c3nc(c4ccc(F)cc4)ccn3)CC2
0.305369	Fc1c(NC(=O)CC(C)C)ccc(c1)C(=O)N2CCC(c3nc(c4ccc(F)cc4)ccn3)CC2
0.305369	Fc1c(NC(=O)CC(C)C)ccc(c1)C(=O)N2CCC(c3nc(c4ccc(F)cc4)ccn3)CC2
0.305369	Fc1c(NC(=O)CC(C)C)ccc(c1)C(=O)N2CCC(c3nc(c4ccc(F)cc4)ccn3)CC2
0.305369	Fc1c(NC(=O)CC(C)C)ccc(c1)C(=O)N2CCC(c3nc(c4ccc(F)cc4)ccn3)CC2
0.305263	S(=O)(=O)(N1CCN(c2ccccc2)CC1)c3cc(ccc3)C(=O)Nc4nccc(c5cnccc5)c4
0.305263	S(=O)(=O)(N1CCN(c2ccccc2)CC1)c3cc(ccc3)C(=O)Nc4nccc(c5cnccc5)c4
0.305263	S(=O)(=O)(N1CCN(c2ccccc2)CC1)c3cc(ccc3)C(=O)Nc4nccc(c5cnccc5)c4
0.305263	S(=O)(=O)(N1CCN(c2ccccc2)CC1)c3cc(ccc3)C(=O)Nc4nccc(c5cnccc5)c4
0.305263	S(=O)(=O)(N1CCN(c2ccccc2)CC1)c3cc(ccc3)C(=O)Nc4nccc(c5cnccc5)c4
0.305263	S(=O)(=O)(N1CCN(c2ccccc2)CC1)c3cc(ccc3)C(=O)Nc4nccc(c5cnccc5)c4
0.305263	S(=O)(=O)(N1CCN(c2ccccc2)CC1)c3cc(ccc3)C(=O)Nc4nccc(c5cnccc5)c4
0.305263	S(=O)(=O)(N1CCN(c2ccccc2)CC1)c3cc(ccc3)C(=O)Nc4nccc(c5cnccc5)c4
0.305263	S(=O)(=O)(N1CCN(c2ccccc2)CC1)c3cc(ccc3)C(=O)Nc4nccc(c5cnccc5)c4
0.305263	S(=O)(=O)(N1CCN(c2ccccc2)CC1)c3cc(ccc3)C(=O)Nc4nccc(c5cnccc5)c4
0.304833	O=C(Nc1c(ccc(c2ccc(C#N)cc2)c1)C)C=3OC(=CC3)COc4ccccc4
0.304833	O=C(Nc1c(ccc(c2ccc(C#N)cc2)c1)C)C=3OC(=CC3)COc4ccccc4
0.304833	O=C(Nc1c(ccc(c2ccc(C#N)cc2)c1)C)C=3OC(=CC3)COc4ccccc4
0.304833	O=C(Nc1c(ccc(c2ccc(C#N)cc2)c1)C)C=3OC(=CC3)COc4ccccc4
0.304833	O=C(Nc1c(ccc(c2ccc(C#N)cc2)c1)C)C=3OC(=CC3)COc4ccccc4
0.304833	O=C(Nc1c(ccc(c2ccc(C#N)cc2)c1)C)C=3OC(=CC3)COc4ccccc4
0.304833	O=C(Nc1c(ccc(c2ccc(C#N)cc2)c1)C)C=3OC(=CC3)COc4ccccc4
0.304833	O=C(Nc1c(ccc(c2ccc(C#N)cc2)c1)C)C=3OC(=CC3)COc4ccccc4
0.304833	O=C(Nc1c(ccc(c2ccc(C#N)cc2)c1)C)C=3OC(=CC3)COc4ccccc4
0.304833	O=C(Nc1c(ccc(c2ccc(C#N)cc2)c1)C)C=3OC(=CC3)COc4ccccc4
0.304029	O=C(Nc1c(ccc(c2ccc(C#N)cc2)c1)C)c3c(OCC#C)nccc3
0.304029	O=C(Nc1c(ccc(c2ccc(C#N)cc2)c1)C)c3c(OCC#C)nccc3
0.303279	Brc1cc(N(C)C)cc(c1)C(=O)Nc2nccc(c3cnccc3)c2
0.303279	Brc1cc(N(C)C)cc(c1)C(=O)Nc2nccc(c3cnccc3)c2
0.303279	Brc1cc(N(C)C)cc(c1)C(=O)Nc2nccc(c3cnccc3)c2
0.303279	Brc1cc(N(C)C)cc(c1)C(=O)Nc2nccc(c3cnccc3)c2
0.303279	Brc1cc(N(C)C)cc(c1)C(=O)Nc2nccc(c3cnccc3)c2
0.303279	Brc1cc(N(C)C)cc(c1)C(=O)Nc2nccc(c3cnccc3)c2
0.303279	Brc1cc(N(C)C)cc(c1)C(=O)Nc2nccc(c3cnccc3)c2
0.303279	Brc1cc(N(C)C)cc(c1)C(=O)Nc2nccc(c3cnccc3)c2
0.30303	S(=O)(=O)(N1CCN(c2ccccc2)CC1)c3cc(ccc3)C(=O)Nc4cc(NC(=O)CCN(C)C)c(cc4)C
0.30303	S(=O)(=O)(N1CCN(c2ccccc2)CC1)c3cc(ccc3)C(=O)Nc4cc(NC(=O)CCN(C)C)c(cc4)C
0.30303	S(=O)(=O)(N1CCN(c2ccccc2)CC1)c3cc(ccc3)C(=O)Nc4cc(NC(=O)CCN(C)C)c(cc4)C
0.30303	S(=O)(=O)(N1CCN(c2ccccc2)CC1)c3cc(ccc3)C(=O)Nc4cc(NC(=O)CCN(C)C)c(cc4)C
0.30303	S(=O)(=O)(N1CCN(c2ccccc2)CC1)c3cc(ccc3)C(=O)Nc4cc(NC(=O)CCN(C)C)c(cc4)C
0.30303	S(=O)(=O)(N1CCN(c2ccccc2)CC1)c3cc(ccc3)C(=O)Nc4cc(NC(=O)CCN(C)C)c(cc4)C
0.30303	S(=O)(=O)(N1CCN(c2ccccc2)CC1)c3cc(ccc3)C(=O)Nc4cc(NC(=O)CCN(C)C)c(cc4)C
0.30303	S(=O)(=O)(N1CCN(c2ccccc2)CC1)c3cc(ccc3)C(=O)Nc4cc(NC(=O)CCN(C)C)c(cc4)C
0.30303	S(=O)(=O)(N1CCN(c2ccccc2)CC1)c3cc(ccc3)C(=O)Nc4cc(NC(=O)CCN(C)C)c(cc4)C
0.30303	S(=O)(=O)(N1CCN(c2ccccc2)CC1)c3cc(ccc3)C(=O)Nc4cc(NC(=O)CCN(C)C)c(cc4)C
0.302789	O=C(Nc1cc(NC(=O)CCN(C)C)c(cc1)C)c2c(cccc2)C
0.302789	O=C(Nc1cc(NC(=O)CCN(C)C)c(cc1)C)c2c(cccc2)C
0.302583	O=C(N)c1cc(c(cc1)C)C=2ON=C(N2)c3ccc(cc3)CN4CCOCC4
0.302583	O=C(N)c1cc(c(cc1)C)C=2ON=C(N2)c3ccc(cc3)CN4CCOCC4
0.302583	O=C(N)c1cc(c(cc1)C)C=2ON=C(N2)c3ccc(cc3)CN4CCOCC4
0.302583	O=C(N)c1cc(c(cc1)C)C=2ON=C(N2)c3ccc(cc3)CN4CCOCC4
0.302583	O=C(N)c1cc(c(cc1)C)C=2ON=C(N2)c3ccc(cc3)CN4CCOCC4
0.302583	O=C(N)c1cc(c(cc1)C)C=2ON=C(N2)c3ccc(cc3)CN4CCOCC4
0.302583	O=C(N)c1cc(c(cc1)C)C=2ON=C(N2)c3ccc(cc3)CN4CCOCC4
0.302583	O=C(N)c1cc(c(cc1)C)C=2ON=C(N2)c3ccc(cc3)CN4CCOCC4
0.302583	O=C(N)c1cc(c(cc1)C)C=2ON=C(N2)c3ccc(cc3)CN4CCOCC4
0.302583	O=C(N)c1cc(c(cc1)C)C=2ON=C(N2)c3ccc(cc3)CN4CCOCC4
0.302405	Fc1c(c2c(NC(=O)C=3OC(=CC3)CN4CCCCC4)ccnc2)ccc(F)c1
0.302405	Fc1c(c2c(NC(=O)C=3OC(=CC3)CN4CCCCC4)ccnc2)ccc(F)c1
0.302405	Fc1c(c2c(NC(=O)C=3OC(=CC3)CN4CCCCC4)ccnc2)ccc(F)c1
0.302405	Fc1c(c2c(NC(=O)C=3OC(=CC3)CN4CCCCC4)ccnc2)ccc(F)c1
0.302405	Fc1c(c2c(NC(=O)C=3OC(=CC3)CN4CCCCC4)ccnc2)ccc(F)c1
0.302405	Fc1c(c2c(NC(=O)C=3OC(=CC3)CN4CCCCC4)ccnc2)ccc(F)c1
0.302405	Fc1c(c2c(NC(=O)C=3OC(=CC3)CN4CCCCC4)ccnc2)ccc(F)c1
0.302405	Fc1c(c2c(NC(=O)C=3OC(=CC3)CN4CCCCC4)ccnc2)ccc(F)c1
0.302405	Fc1c(c2c(NC(=O)C=3OC(=CC3)CN4CCCCC4)ccnc2)ccc(F)c1
0.302405	Fc1c(c2c(NC(=O)C=3OC(=CC3)CN4CCCCC4)ccnc2)ccc(F)c1
0.301754	Clc1c(cc(N2C(=CC=C2C)C)cc1)C(=O)Nc3nccc(c4cnccc4)c3
0.301754	Clc1c(cc(N2C(=CC=C2C)C)cc1)C(=O)Nc3nccc(c4cnccc4)c3
0.301754	Clc1c(cc(N2C(=CC=C2C)C)cc1)C(=O)Nc3nccc(c4cnccc4)c3
0.301754	Clc1c(cc(N2C(=CC=C2C)C)cc1)C(=O)Nc3nccc(c4cnccc4)c3
0.301754	Clc1c(cc(N2C(=CC=C2C)C)cc1)C(=O)Nc3nccc(c4cnccc4)c3
0.301754	Clc1c(cc(N2C(=CC=C2C)C)cc1)C(=O)Nc3nccc(c4cnccc4)c3
0.301754	Clc1c(cc(N2C(=CC=C2C)C)cc1)C(=O)Nc3nccc(c4cnccc4)c3
0.301754	Clc1c(cc(N2C(=CC=C2C)C)cc1)C(=O)Nc3nccc(c4cnccc4)c3
0.301754	Clc1c(cc(N2C(=CC=C2C)C)cc1)C(=O)Nc3nccc(c4cnccc4)c3
0.301754	Clc1c(cc(N2C(=CC=C2C)C)cc1)C(=O)Nc3nccc(c4cnccc4)c3
0.301527	O=C(Nc1c(cc(OCc2ccncc2)cc1)C)c3cc(Oc4ccncc4)c(cc3)C
0.301527	O=C(Nc1c(cc(OCc2ccncc2)cc1)C)c3cc(Oc4ccncc4)c(cc3)C
0.301527	O=C(Nc1c(cc(OCc2ccncc2)cc1)C)c3cc(Oc4ccncc4)c(cc3)C
0.301527	O=C(Nc1c(cc(OCc2ccncc2)cc1)C)c3cc(Oc4ccncc4)c(cc3)C
0.301527	O=C(Nc1c(cc(OCc2ccncc2)cc1)C)c3cc(Oc4ccncc4)c(cc3)C
0.301527	O=C(Nc1c(cc(OCc2ccncc2)cc1)C)c3cc(Oc4ccncc4)c(cc3)C
0.301527	O=C(Nc1c(cc(OCc2ccncc2)cc1)C)c3cc(Oc4ccncc4)c(cc3)C
0.30137	O=C(Nc1ncc(cc1)C2=NN=CN2C)c3cc(Oc4ccncc4)c(cc3)C
0.30038	O=C(Nc1c(NC2CC2)ccnc1)c3nc(c4ccc(OC)cc4)ccc3
0.30038	O=C(Nc1c(NC2CC2)ccnc1)c3nc(c4ccc(OC)cc4)ccc3
0.30038	O=C(Nc1c(NC2CC2)ccnc1)c3nc(c4ccc(OC)cc4)ccc3
0.30038	O=C(Nc1c(NC2CC2)ccnc1)c3nc(c4ccc(OC)cc4)ccc3
0.30038	O=C(Nc1c(NC2CC2)ccnc1)c3nc(c4ccc(OC)cc4)ccc3
0.30038	O=C(Nc1c(NC2CC2)ccnc1)c3nc(c4ccc(OC)cc4)ccc3
0.30038	O=C(Nc1c(NC2CC2)ccnc1)c3nc(c4ccc(OC)cc4)ccc3
0.30038	O=C(Nc1c(NC2CC2)ccnc1)c3nc(c4ccc(OC)cc4)ccc3
0.30038	O=C(Nc1c(NC2CC2)ccnc1)c3nc(c4ccc(OC)cc4)ccc3
0.30038	O=C(Nc1c(NC2CC2)ccnc1)c3nc(c4ccc(OC)cc4)ccc3
0.30038	S(=O)(=O)(c1ccc(cc1)C(=O)Nc2c(cc(N3CCN(CC3)C)cc2)C)C(F)F
0.300366	Fc1ccc(c2nc(ncc2)C3CCN(CC(=O)Nc4cc(ccc4)C(F)(F)F)CC3)cc1
0.300366	Fc1ccc(c2nc(ncc2)C3CCN(CC(=O)Nc4cc(ccc4)C(F)(F)F)CC3)cc1
0.300366	Fc1ccc(c2nc(ncc2)C3CCN(CC(=O)Nc4cc(ccc4)C(F)(F)F)CC3)cc1
0.300366	Fc1ccc(c2nc(ncc2)C3CCN(CC(=O)Nc4cc(ccc4)C(F)(F)F)CC3)cc1
0.300366	Fc1ccc(c2nc(ncc2)C3CCN(CC(=O)Nc4cc(ccc4)C(F)(F)F)CC3)cc1
0.300366	Fc1ccc(c2nc(ncc2)C3CCN(CC(=O)Nc4cc(ccc4)C(F)(F)F)CC3)cc1
0.300366	Fc1ccc(c2nc(ncc2)C3CCN(CC(=O)Nc4cc(ccc4)C(F)(F)F)CC3)cc1
0.300366	Fc1ccc(c2nc(ncc2)C3CCN(CC(=O)Nc4cc(ccc4)C(F)(F)F)CC3)cc1
0.300366	Fc1ccc(c2nc(ncc2)C3CCN(CC(=O)Nc4cc(ccc4)C(F)(F)F)CC3)cc1
0.299652	O=C(Nc1c(OCC)cc(N2CCN(CC2)CCC)cc1)c3ccc(cc3)C4=NOC(=N4)C
0.299652	O=C(Nc1c(OCC)cc(N2CCN(CC2)CCC)cc1)c3ccc(cc3)C4=NOC(=N4)C
0.299625	Clc1c(N2CCCC2)ccc(NC(=O)c3ccc(cc3)C4=NOC(=N4)C)c1
0.299625	Clc1c(N2CCCC2)ccc(NC(=O)c3ccc(cc3)C4=NOC(=N4)C)c1
0.299625	Clc1c(N2CCCC2)ccc(NC(=O)c3ccc(cc3)C4=NOC(=N4)C)c1
0.299625	Clc1c(N2CCCC2)ccc(NC(=O)c3ccc(cc3)C4=NOC(=N4)C)c1
0.299625	Clc1c(N2CCCC2)ccc(NC(=O)c3ccc(cc3)C4=NOC(=N4)C)c1
0.299625	Clc1c(N2CCCC2)ccc(NC(=O)c3ccc(cc3)C4=NOC(=N4)C)c1
0.299625	Clc1c(N2CCCC2)ccc(NC(=O)c3ccc(cc3)C4=NOC(=N4)C)c1
0.299625	Clc1c(N2CCCC2)ccc(NC(=O)c3ccc(cc3)C4=NOC(=N4)C)c1
0.299625	Clc1c(N2CCCC2)ccc(NC(=O)c3ccc(cc3)C4=NOC(=N4)C)c1
0.299625	Clc1c(N2CCCC2)ccc(NC(=O)c3ccc(cc3)C4=NOC(=N4)C)c1
0.299213	O=C(Nc1cc(c(OC)cc1)c2ccc(OC)cc2)c3cncc(c4ccncc4)c3
0.299213	O=C(Nc1cc(c(OC)cc1)c2ccc(OC)cc2)c3cncc(c4ccncc4)c3
0.299213	O=C(Nc1cc(c(OC)cc1)c2ccc(OC)cc2)c3cncc(c4ccncc4)c3
0.299213	O=C(Nc1cc(c(OC)cc1)c2ccc(OC)cc2)c3cncc(c4ccncc4)c3
0.299213	O=C(Nc1cc(c(OC)cc1)c2ccc(OC)cc2)c3cncc(c4ccncc4)c3
0.299213	O=C(Nc1cc(c(OC)cc1)c2ccc(OC)cc2)c3cncc(c4ccncc4)c3
0.299213	O=C(Nc1cc(c(OC)cc1)c2ccc(OC)cc2)c3cncc(c4ccncc4)c3
0.299213	O=C(Nc1cc(c(OC)cc1)c2ccc(OC)cc2)c3cncc(c4ccncc4)c3
0.299145	O=C(Nc1cc(c2nc(ncc2)C)ccc1)C(=O)N
0.299145	O=C(Nc1cc(c2nc(ncc2)C)ccc1)C(=O)N
0.299145	O=C(Nc1cc(c2nc(ncc2)C)ccc1)C(=O)N
0.299145	O=C(Nc1cc(c2nc(ncc2)C)ccc1)C(=O)N
0.299145	O=C(Nc1cc(c2nc(ncc2)C)ccc1)C(=O)N
0.299145	O=C(Nc1cc(c2nc(ncc2)C)ccc1)C(=O)N
0.299145	O=C(Nc1cc(c2nc(ncc2)C)ccc1)C(=O)N
0.299145	O=C(Nc1cc(c2nc(ncc2)C)ccc1)C(=O)N
0.299145	O=C(Nc1cc(c2nc(ncc2)C)ccc1)C(=O)N
0.299145	O=C(Nc1cc(c2nc(ncc2)C)ccc1)C(=O)N
0.298969	S1C(c2cc(OC(F)(F)F)ccc2)=CC=C1C(=O)Nc3cc(NC(=O)CCN(C)C)c(cc3)C
0.298969	S1C(c2cc(OC(F)(F)F)ccc2)=CC=C1C(=O)Nc3cc(NC(=O)CCN(C)C)c(cc3)C
0.298969	S1C(c2cc(OC(F)(F)F)ccc2)=CC=C1C(=O)Nc3cc(NC(=O)CCN(C)C)c(cc3)C
0.298969	S1C(c2cc(OC(F)(F)F)ccc2)=CC=C1C(=O)Nc3cc(NC(=O)CCN(C)C)c(cc3)C
0.298969	S1C(c2cc(OC(F)(F)F)ccc2)=CC=C1C(=O)Nc3cc(NC(=O)CCN(C)C)c(cc3)C
0.298969	S1C(c2cc(OC(F)(F)F)ccc2)=CC=C1C(=O)Nc3cc(NC(=O)CCN(C)C)c(cc3)C
0.298805	Fc1c(NC(=O)c2cncc(c3ccncc3)c2)cc(C#N)cc1
0.298805	Fc1c(NC(=O)c2cncc(c3ccncc3)c2)cc(C#N)cc1
0.298805	Fc1c(NC(=O)c2cncc(c3ccncc3)c2)cc(C#N)cc1
0.298805	Fc1c(NC(=O)c2cncc(c3ccncc3)c2)cc(C#N)cc1
0.298507	Fc1c(cc(cc1)C(=O)Nc2c(cc(N3CCN(CC3)C)cc2)C)COC
0.298507	Fc1c(cc(cc1)C(=O)Nc2c(cc(N3CCN(CC3)C)cc2)C)COC
0.298361	O=C(Nc1c(ccc(c1)C=2ON=C(N2)C(N)c3ccccc3)C)c4cc5OCCOc5cc4
0.298361	O=C(Nc1c(ccc(c1)C=2ON=C(N2)C(N)c3ccccc3)C)c4cc5OCCOc5cc4
0.298361	O=C(Nc1c(ccc(c1)C=2ON=C(N2)C(N)c3ccccc3)C)c4cc5OCCOc5cc4
0.298361	O=C(Nc1c(ccc(c1)C=2ON=C(N2)C(N)c3ccccc3)C)c4cc5OCCOc5cc4
0.298361	O=C(Nc1c(ccc(c1)C=2ON=C(N2)C(N)c3ccccc3)C)c4cc5OCCOc5cc4
0.298361	O=C(Nc1c(ccc(c1)C=2ON=C(N2)C(N)c3ccccc3)C)c4cc5OCCOc5cc4
0.298361	O=C(Nc1c(ccc(c1)C=2ON=C(N2)C(N)c3ccccc3)C)c4cc5OCCOc5cc4
0.298361	O=C(Nc1c(ccc(c1)C=2ON=C(N2)C(N)c3ccccc3)C)c4cc5OCCOc5cc4
0.298182	O=C(Nc1cc(NC(=O)C)c(cc1)C)c2cnc(nc2)N(C3CNCCC3)C
0.298182	Brc1c(F)cc(cc1)CN2CCN(C(=O)c3nc(c4ccc(OC)cc4)ccc3)CC2
0.297778	O=C(Nc1cc(c(cc1)C=O)C)c2ccccc2
0.297778	O=C(Nc1cc(c(cc1)C=O)C)c2ccccc2
0.297619	Fc1c(ccc(c2ccc(F)cc2)c1)C(=O)Nc3c(ccc(c4ccc(C#N)cc4)c3)C
0.297619	Fc1c(ccc(c2ccc(F)cc2)c1)C(=O)Nc3c(ccc(c4ccc(C#N)cc4)c3)C
0.297619	Fc1c(ccc(c2ccc(F)cc2)c1)C(=O)Nc3c(ccc(c4ccc(C#N)cc4)c3)C
0.297619	Fc1c(ccc(c2ccc(F)cc2)c1)C(=O)Nc3c(ccc(c4ccc(C#N)cc4)c3)C
0.297619	Fc1c(ccc(c2ccc(F)cc2)c1)C(=O)Nc3c(ccc(c4ccc(C#N)cc4)c3)C
0.297619	Fc1c(ccc(c2ccc(F)cc2)c1)C(=O)Nc3c(ccc(c4ccc(C#N)cc4)c3)C
0.297619	Fc1c(ccc(c2ccc(F)cc2)c1)C(=O)Nc3c(ccc(c4ccc(C#N)cc4)c3)C
0.297619	Fc1c(ccc(c2ccc(F)cc2)c1)C(=O)Nc3c(ccc(c4ccc(C#N)cc4)c3)C
0.297619	Fc1c(ccc(c2ccc(F)cc2)c1)C(=O)Nc3c(ccc(c4ccc(C#N)cc4)c3)C
0.297619	Fc1c(ccc(c2ccc(F)cc2)c1)C(=O)Nc3c(ccc(c4ccc(C#N)cc4)c3)C
0.297468	S(=O)(=O)(N1CCCCC1)c2c(ccc(NC(=O)c3c(nccc3)Nc4cc(ccc4)C(F)(F)F)c2)C
0.297468	S(=O)(=O)(N1CCCCC1)c2c(ccc(NC(=O)c3c(nccc3)Nc4cc(ccc4)C(F)(F)F)c2)C
0.297468	S(=O)(=O)(N1CCCCC1)c2c(ccc(NC(=O)c3c(nccc3)Nc4cc(ccc4)C(F)(F)F)c2)C
0.297468	S(=O)(=O)(N1CCCCC1)c2c(ccc(NC(=O)c3c(nccc3)Nc4cc(ccc4)C(F)(F)F)c2)C
0.297468	S(=O)(=O)(N1CCCCC1)c2c(ccc(NC(=O)c3c(nccc3)Nc4cc(ccc4)C(F)(F)F)c2)C
0.297468	S(=O)(=O)(N1CCCCC1)c2c(ccc(NC(=O)c3c(nccc3)Nc4cc(ccc4)C(F)(F)F)c2)C
0.297468	S(=O)(=O)(N1CCCCC1)c2c(ccc(NC(=O)c3c(nccc3)Nc4cc(ccc4)C(F)(F)F)c2)C
0.297468	S(=O)(=O)(N1CCCCC1)c2c(ccc(NC(=O)c3c(nccc3)Nc4cc(ccc4)C(F)(F)F)c2)C
0.297297	O=C(Nc1cc(c(NC(=O)C)cc1)C)C(=O)NCc2ccc(cc2)CN3CCC(O)CC3
0.297297	O=C(Nc1cc(c(NC(=O)C)cc1)C)C(=O)NCc2ccc(cc2)CN3CCC(O)CC3
0.297297	O=C(Nc1cc(c(NC(=O)C)cc1)C)C(=O)NCc2ccc(cc2)CN3CCC(O)CC3
0.297297	O=C(Nc1cc(c(NC(=O)C)cc1)C)C(=O)NCc2ccc(cc2)CN3CCC(O)CC3
0.297297	O=C(Nc1cc(c(NC(=O)C)cc1)C)C(=O)NCc2ccc(cc2)CN3CCC(O)CC3
0.297297	O=C(Nc1cc(c(NC(=O)C)cc1)C)C(=O)NCc2ccc(cc2)CN3CCC(O)CC3
0.297297	O=C(Nc1cc(c(NC(=O)C)cc1)C)C(=O)NCc2ccc(cc2)CN3CCC(O)CC3
0.297297	O=C(Nc1cc(c(NC(=O)C)cc1)C)C(=O)NCc2ccc(cc2)CN3CCC(O)CC3
0.297297	O=C(Nc1cc(c(NC(=O)C)cc1)C)C(=O)NCc2ccc(cc2)CN3CCC(O)CC3
0.297297	O=C(Nc1cc(c(NC(=O)C)cc1)C)C(=O)NCc2ccc(cc2)CN3CCC(O)CC3
0.296703	S1C(=NC(C(=O)Nc2c(ccc(c2)C3=NNC(=N3)C)C)=C1)CC
0.296703	S1C(=NC(C(=O)Nc2c(ccc(c2)C3=NNC(=N3)C)C)=C1)CC
0.296703	S1C(=NC(C(=O)Nc2c(ccc(c2)C3=NNC(=N3)C)C)=C1)CC
0.296703	S1C(=NC(C(=O)Nc2c(ccc(c2)C3=NNC(=N3)C)C)=C1)CC
0.296703	S1C(=NC(C(=O)Nc2c(ccc(c2)C3=NNC(=N3)C)C)=C1)CC
0.296703	S1C(=NC(C(=O)Nc2c(ccc(c2)C3=NNC(=N3)C)C)=C1)CC
0.296703	S1C(=NC(C(=O)Nc2c(ccc(c2)C3=NNC(=N3)C)C)=C1)CC
0.296703	S1C(=NC(C(=O)Nc2c(ccc(c2)C3=NNC(=N3)C)C)=C1)CC
0.296703	S1C(=NC(C(=O)Nc2c(ccc(c2)C3=NNC(=N3)C)C)=C1)CC
0.296296	O=C(Nc1c(ccc(NCC=2N(N=C(c3ccccc3)C2)C)c1)C)C
0.296296	O=C(Nc1c(ccc(NCC=2N(N=C(c3ccccc3)C2)C)c1)C)C
0.296296	O=C(Nc1c(ccc(NCC=2N(N=C(c3ccccc3)C2)C)c1)C)C
0.296296	O=C(Nc1c(ccc(NCC=2N(N=C(c3ccccc3)C2)C)c1)C)C
0.296296	O=C(Nc1c(ccc(NCC=2N(N=C(c3ccccc3)C2)C)c1)C)C
0.296296	O=C(Nc1c(ccc(NCC=2N(N=C(c3ccccc3)C2)C)c1)C)C
0.296296	O=C(Nc1c(ccc(NCC=2N(N=C(c3ccccc3)C2)C)c1)C)C
0.296296	O=C(Nc1c(ccc(NCC=2N(N=C(c3ccccc3)C2)C)c1)C)C
0.296296	O=C(Nc1c(ccc(NCC=2N(N=C(c3ccccc3)C2)C)c1)C)C
0.296296	O=C(Nc1c(ccc(NCC=2N(N=C(c3ccccc3)C2)C)c1)C)C
0.296296	S1C=C(c2ncc(cc2)C(=O)Nc3c(OCC)ccc(OC)c3)C=C1
0.296167	S(=O)(=O)(Nc1ccc(cc1)C)c2c(ccc(c2)C(=O)Nc3c(cc(N4CCN(CC4)C)cc3)C)C
0.296167	S(=O)(=O)(Nc1ccc(cc1)C)c2c(ccc(c2)C(=O)Nc3c(cc(N4CCN(CC4)C)cc3)C)C
0.296167	S(=O)(=O)(Nc1ccc(cc1)C)c2c(ccc(c2)C(=O)Nc3c(cc(N4CCN(CC4)C)cc3)C)C
0.296167	S(=O)(=O)(Nc1ccc(cc1)C)c2c(ccc(c2)C(=O)Nc3c(cc(N4CCN(CC4)C)cc3)C)C
0.296167	S(=O)(=O)(Nc1ccc(cc1)C)c2c(ccc(c2)C(=O)Nc3c(cc(N4CCN(CC4)C)cc3)C)C
0.296167	S(=O)(=O)(Nc1ccc(cc1)C)c2c(ccc(c2)C(=O)Nc3c(cc(N4CCN(CC4)C)cc3)C)C
0.296167	S(=O)(=O)(Nc1ccc(cc1)C)c2c(ccc(c2)C(=O)Nc3c(cc(N4CCN(CC4)C)cc3)C)C
0.296167	S(=O)(=O)(Nc1ccc(cc1)C)c2c(ccc(c2)C(=O)Nc3c(cc(N4CCN(CC4)C)cc3)C)C
0.296167	S(=O)(=O)(Nc1ccc(cc1)C)c2c(ccc(c2)C(=O)Nc3c(cc(N4CCN(CC4)C)cc3)C)C
0.296167	S(=O)(=O)(Nc1ccc(cc1)C)c2c(ccc(c2)C(=O)Nc3c(cc(N4CCN(CC4)C)cc3)C)C
0.295652	O=C(Nc1ccc(cc1)CCCCO)c2cncc(c3ccccc3)c2
0.295652	O=C(Nc1ccc(cc1)CCCCO)c2cncc(c3ccccc3)c2
0.295652	O=C(Nc1ccc(cc1)CCCCO)c2cncc(c3ccccc3)c2
0.295652	O=C(Nc1ccc(cc1)CCCCO)c2cncc(c3ccccc3)c2
0.295652	O=C(Nc1ccc(cc1)CCCCO)c2cncc(c3ccccc3)c2
0.295652	O=C(Nc1ccc(cc1)CCCCO)c2cncc(c3ccccc3)c2
0.295652	O=C(Nc1ccc(cc1)CCCCO)c2cncc(c3ccccc3)c2
0.295652	O=C(Nc1ccc(cc1)CCCCO)c2cncc(c3ccccc3)c2
0.295652	O=C(Nc1ccc(cc1)CCCCO)c2cncc(c3ccccc3)c2
0.295652	O=C(Nc1ccc(cc1)CCCCO)c2cncc(c3ccccc3)c2
0.295455	O=C(Nc1cc(NC(=O)CCN(C)C)c(cc1)C)C=2C(=NN(c3ccccc3)C2)c4ccncc4
0.295455	O=C(Nc1cc(NC(=O)CCN(C)C)c(cc1)C)C=2C(=NN(c3ccccc3)C2)c4ccncc4
0.295455	O=C(Nc1cc(NC(=O)CCN(C)C)c(cc1)C)C=2C(=NN(c3ccccc3)C2)c4ccncc4
0.295455	O=C(Nc1cc(NC(=O)CCN(C)C)c(cc1)C)C=2C(=NN(c3ccccc3)C2)c4ccncc4
0.295455	O=C(Nc1cc(NC(=O)CCN(C)C)c(cc1)C)C=2C(=NN(c3ccccc3)C2)c4ccncc4
0.295455	O=C(Nc1cc(NC(=O)CCN(C)C)c(cc1)C)C=2C(=NN(c3ccccc3)C2)c4ccncc4
0.295455	O=C(Nc1cc(NC(=O)CCN(C)C)c(cc1)C)C=2C(=NN(c3ccccc3)C2)c4ccncc4
0.295455	O=C(Nc1cc(NC(=O)CCN(C)C)c(cc1)C)C=2C(=NN(c3ccccc3)C2)c4ccncc4
0.295455	O=C(Nc1cc(NC(=O)CCN(C)C)c(cc1)C)C=2C(=NN(c3ccccc3)C2)c4ccncc4
0.295455	O=C(Nc1cc(c(OC)cc1)c2ccc(OC)cc2)c3ccc(cc3)C4=NOC(=N4)C
0.295455	O=C(Nc1cc(c(OC)cc1)c2ccc(OC)cc2)c3ccc(cc3)C4=NOC(=N4)C
0.295455	O=C(Nc1cc(c(OC)cc1)c2ccc(OC)cc2)c3ccc(cc3)C4=NOC(=N4)C
0.295455	O=C(Nc1cc(c(OC)cc1)c2ccc(OC)cc2)c3ccc(cc3)C4=NOC(=N4)C
0.295455	O=C(Nc1cc(c(OC)cc1)c2ccc(OC)cc2)c3ccc(cc3)C4=NOC(=N4)C
0.295455	O=C(Nc1cc(c(OC)cc1)c2ccc(OC)cc2)c3ccc(cc3)C4=NOC(=N4)C
0.295455	O=C(Nc1cc(c(OC)cc1)c2ccc(OC)cc2)c3ccc(cc3)C4=NOC(=N4)C
0.295455	O=C(Nc1cc(c(OC)cc1)c2ccc(OC)cc2)c3ccc(cc3)C4=NOC(=N4)C
0.295455	O=C(Nc1cc(c(OC)cc1)c2ccc(OC)cc2)c3ccc(cc3)C4=NOC(=N4)C
0.295455	O=C(Nc1cc(c(OC)cc1)c2ccc(OC)cc2)c3ccc(cc3)C4=NOC(=N4)C
0.295302	O=C(Nc1c(ccc(c1)C=2ON=C(N2)CC(NC)C)C)c3cc4OCCOc4cc3
0.295276	O=C(Nc1cc(NC(=O)CCN(C)C)c(cc1)C)c2c(cc(cc2)C)C
0.295276	O=C(Nc1cc(NC(=O)CCN(C)C)c(cc1)C)c2c(cc(cc2)C)C
0.295276	O=C(Nc1cc(NC(=O)CCN(C)C)c(cc1)C)c2c(cc(cc2)C)C
0.295276	O=C(Nc1cc(NC(=O)CCN(C)C)c(cc1)C)c2c(cc(cc2)C)C
0.295276	O=C(Nc1cc(NC(=O)CCN(C)C)c(cc1)C)c2c(cc(cc2)C)C
0.295276	O=C(Nc1cc(NC(=O)CCN(C)C)c(cc1)C)c2c(cc(cc2)C)C
0.295276	O=C(Nc1cc(NC(=O)CCN(C)C)c(cc1)C)c2c(cc(cc2)C)C
0.295276	O=C(Nc1cc(NC(=O)CCN(C)C)c(cc1)C)c2c(cc(cc2)C)C
0.295276	O=C(Nc1cc(NC(=O)CCN(C)C)c(cc1)C)c2c(cc(cc2)C)C
0.295276	O=C(Nc1cc(NC(=O)CCN(C)C)c(cc1)C)c2c(cc(cc2)C)C
0.295276	O=C(Nc1ccc(cc1)CCN2CCCC2)c3c(O)ccc(c4ccccc4)c3
0.295276	O=C(Nc1ccc(cc1)CCN2CCCC2)c3c(O)ccc(c4ccccc4)c3
0.295276	O=C(Nc1ccc(cc1)CCN2CCCC2)c3c(O)ccc(c4ccccc4)c3
0.295276	O=C(Nc1ccc(cc1)CCN2CCCC2)c3c(O)ccc(c4ccccc4)c3
0.295139	Brc1cc(NC(=O)c2ccc(OC)cc2)c(cc1)C(=O)N3CCC(Cc4cnccc4)CC3
0.295139	Brc1cc(NC(=O)c2ccc(OC)cc2)c(cc1)C(=O)N3CCC(Cc4cnccc4)CC3
0.295139	Brc1cc(NC(=O)c2ccc(OC)cc2)c(cc1)C(=O)N3CCC(Cc4cnccc4)CC3
0.295139	Brc1cc(NC(=O)c2ccc(OC)cc2)c(cc1)C(=O)N3CCC(Cc4cnccc4)CC3
0.295139	Brc1cc(NC(=O)c2ccc(OC)cc2)c(cc1)C(=O)N3CCC(Cc4cnccc4)CC3
0.295139	Brc1cc(NC(=O)c2ccc(OC)cc2)c(cc1)C(=O)N3CCC(Cc4cnccc4)CC3
0.295139	Brc1cc(NC(=O)c2ccc(OC)cc2)c(cc1)C(=O)N3CCC(Cc4cnccc4)CC3
0.295139	Brc1cc(NC(=O)c2ccc(OC)cc2)c(cc1)C(=O)N3CCC(Cc4cnccc4)CC3
0.295139	Brc1cc(NC(=O)c2ccc(OC)cc2)c(cc1)C(=O)N3CCC(Cc4cnccc4)CC3
0.295139	Brc1cc(NC(=O)c2ccc(OC)cc2)c(cc1)C(=O)N3CCC(Cc4cnccc4)CC3
0.294964	Brc1ccc(S(=O)(=O)Nc2cc(ccc2)C(=O)Nc3cc(NC(=O)CCN(C)C)c(cc3)C)cc1
0.294964	Brc1ccc(S(=O)(=O)Nc2cc(ccc2)C(=O)Nc3cc(NC(=O)CCN(C)C)c(cc3)C)cc1
0.294964	Brc1ccc(S(=O)(=O)Nc2cc(ccc2)C(=O)Nc3cc(NC(=O)CCN(C)C)c(cc3)C)cc1
0.294964	Brc1ccc(S(=O)(=O)Nc2cc(ccc2)C(=O)Nc3cc(NC(=O)CCN(C)C)c(cc3)C)cc1
0.294964	Brc1ccc(S(=O)(=O)Nc2cc(ccc2)C(=O)Nc3cc(NC(=O)CCN(C)C)c(cc3)C)cc1
0.294964	Brc1ccc(S(=O)(=O)Nc2cc(ccc2)C(=O)Nc3cc(NC(=O)CCN(C)C)c(cc3)C)cc1
0.294964	Brc1ccc(S(=O)(=O)Nc2cc(ccc2)C(=O)Nc3cc(NC(=O)CCN(C)C)c(cc3)C)cc1
0.294964	Brc1ccc(S(=O)(=O)Nc2cc(ccc2)C(=O)Nc3cc(NC(=O)CCN(C)C)c(cc3)C)cc1
0.294964	Brc1ccc(S(=O)(=O)Nc2cc(ccc2)C(=O)Nc3cc(NC(=O)CCN(C)C)c(cc3)C)cc1
0.294964	O=C(N1CCN(C=2NN=C(c3cnccc3)C2)CC1)c4cc(c(N)cc4)C
0.294964	O=C(N1CCN(C=2NN=C(c3cnccc3)C2)CC1)c4cc(c(N)cc4)C
0.294964	O=C(N1CCN(C=2NN=C(c3cnccc3)C2)CC1)c4cc(c(N)cc4)C
0.294964	O=C(N1CCN(C=2NN=C(c3cnccc3)C2)CC1)c4cc(c(N)cc4)C
0.294964	O=C(N1CCN(C=2NN=C(c3cnccc3)C2)CC1)c4cc(c(N)cc4)C
0.294964	O=C(N1CCN(C=2NN=C(c3cnccc3)C2)CC1)c4cc(c(N)cc4)C
0.294964	O=C(N1CCN(C=2NN=C(c3cnccc3)C2)CC1)c4cc(c(N)cc4)C
0.294964	O=C(N1CCN(C=2NN=C(c3cnccc3)C2)CC1)c4cc(c(N)cc4)C
0.294964	O=C(N1CCN(C=2NN=C(c3cnccc3)C2)CC1)c4cc(c(N)cc4)C
0.294964	O=C(N1CCN(C=2NN=C(c3cnccc3)C2)CC1)c4cc(c(N)cc4)C
0.294964	Brc1ccc(S(=O)(=O)Nc2cc(ccc2)C(=O)Nc3cc(NC(=O)CCN(C)C)c(cc3)C)cc1
0.294606	Clc1ncc(cc1)CNc2cc(NC(=O)C)c(cc2)C
0.294606	Clc1ncc(cc1)CNc2cc(NC(=O)C)c(cc2)C
0.294606	Clc1ncc(cc1)CNc2cc(NC(=O)C)c(cc2)C
0.294606	Clc1ncc(cc1)CNc2cc(NC(=O)C)c(cc2)C
0.294606	Clc1ncc(cc1)CNc2cc(NC(=O)C)c(cc2)C
0.294606	Clc1ncc(cc1)CNc2cc(NC(=O)C)c(cc2)C
0.294606	Clc1ncc(cc1)CNc2cc(NC(=O)C)c(cc2)C
0.294606	Clc1ncc(cc1)CNc2cc(NC(=O)C)c(cc2)C
0.294606	Clc1ncc(cc1)CNc2cc(NC(=O)C)c(cc2)C
0.294606	Clc1ncc(cc1)CNc2cc(NC(=O)C)c(cc2)C
0.294574	O=C(Nc1ccc(OCCN2CCOCC2)cc1)c3cc(c(cc3)C)C(=O)C
0.294326	Fc1c(OC)cccc1C(=O)Nc2c(ccc(c2)C3=NNC(=N3)C)C
0.294326	Fc1c(OC)cccc1C(=O)Nc2c(ccc(c2)C3=NNC(=N3)C)C
0.294326	Fc1c(OC)cccc1C(=O)Nc2c(ccc(c2)C3=NNC(=N3)C)C
0.294326	Fc1c(OC)cccc1C(=O)Nc2c(ccc(c2)C3=NNC(=N3)C)C
0.294326	Fc1c(OC)cccc1C(=O)Nc2c(ccc(c2)C3=NNC(=N3)C)C
0.293907	O=C(Nc1c(cc(N2CCN(CC2)C)cc1)C)C=3OC(=CC3)COc4ccccc4
0.293907	O=C(Nc1c(cc(N2CCN(CC2)C)cc1)C)C=3OC(=CC3)COc4ccccc4
0.293907	O=C(Nc1c(cc(N2CCN(CC2)C)cc1)C)C=3OC(=CC3)COc4ccccc4
0.293907	O=C(Nc1c(cc(N2CCN(CC2)C)cc1)C)C=3OC(=CC3)COc4ccccc4
0.293907	O=C(Nc1c(cc(N2CCN(CC2)C)cc1)C)C=3OC(=CC3)COc4ccccc4
0.293907	O=C(Nc1c(cc(N2CCN(CC2)C)cc1)C)C=3OC(=CC3)COc4ccccc4
0.293907	O=C(Nc1c(cc(N2CCN(CC2)C)cc1)C)C=3OC(=CC3)COc4ccccc4
0.293907	O=C(Nc1c(cc(N2CCN(CC2)C)cc1)C)C=3OC(=CC3)COc4ccccc4
0.293907	O=C(Nc1c(cc(N2CCN(CC2)C)cc1)C)C=3OC(=CC3)COc4ccccc4
0.293907	O=C(Nc1c(cc(N2CCN(CC2)C)cc1)C)C=3OC(=CC3)COc4ccccc4
0.293729	O=C1N(Cc2c1cc(NC(=O)c3c(nc(c4ccccc4)cc3)C)cc2)C
0.293729	O=C1N(Cc2c1cc(NC(=O)c3c(nc(c4ccccc4)cc3)C)cc2)C
0.293729	O=C1N(Cc2c1cc(NC(=O)c3c(nc(c4ccccc4)cc3)C)cc2)C
0.293729	O=C1N(Cc2c1cc(NC(=O)c3c(nc(c4ccccc4)cc3)C)cc2)C
0.293729	O=C1N(Cc2c1cc(NC(=O)c3c(nc(c4ccccc4)cc3)C)cc2)C
0.293729	O=C1N(Cc2c1cc(NC(=O)c3c(nc(c4ccccc4)cc3)C)cc2)C
0.293729	O=C1N(Cc2c1cc(NC(=O)c3c(nc(c4ccccc4)cc3)C)cc2)C
0.293729	O=C1N(Cc2c1cc(NC(=O)c3c(nc(c4ccccc4)cc3)C)cc2)C
0.293729	O=C1N(Cc2c1cc(NC(=O)c3c(nc(c4ccccc4)cc3)C)cc2)C
0.293729	O=C1N(Cc2c1cc(NC(=O)c3c(nc(c4ccccc4)cc3)C)cc2)C
0.29368	Brc1cc(NC(=O)c2ccc(OC)cc2)c(cc1)C(=O)NCc3ccc(c4cc(ccc4)C)cc3
0.29368	Brc1cc(NC(=O)c2ccc(OC)cc2)c(cc1)C(=O)NCc3ccc(c4cc(ccc4)C)cc3
0.29368	Brc1cc(NC(=O)c2ccc(OC)cc2)c(cc1)C(=O)NCc3ccc(c4cc(ccc4)C)cc3
0.29368	Brc1cc(NC(=O)c2ccc(OC)cc2)c(cc1)C(=O)NCc3ccc(c4cc(ccc4)C)cc3
0.29368	Brc1cc(NC(=O)c2ccc(OC)cc2)c(cc1)C(=O)NCc3ccc(c4cc(ccc4)C)cc3
0.29368	Brc1cc(NC(=O)c2ccc(OC)cc2)c(cc1)C(=O)NCc3ccc(c4cc(ccc4)C)cc3
0.29368	Brc1cc(NC(=O)c2ccc(OC)cc2)c(cc1)C(=O)NCc3ccc(c4cc(ccc4)C)cc3
0.29368	Brc1cc(NC(=O)c2ccc(OC)cc2)c(cc1)C(=O)NCc3ccc(c4cc(ccc4)C)cc3
0.29368	Brc1cc(NC(=O)c2ccc(OC)cc2)c(cc1)C(=O)NCc3ccc(c4cc(ccc4)C)cc3
0.29368	Brc1cc(NC(=O)c2ccc(OC)cc2)c(cc1)C(=O)NCc3ccc(c4cc(ccc4)C)cc3
0.293515	Fc1cc(ccc1)C2=NNC=C2C(=O)Nc3c(cc(N4CCN(CC4)C)cc3)C
0.293515	Fc1cc(ccc1)C2=NNC=C2C(=O)Nc3c(cc(N4CCN(CC4)C)cc3)C
0.293515	Fc1cc(ccc1)C2=NNC=C2C(=O)Nc3c(cc(N4CCN(CC4)C)cc3)C
0.293515	Fc1cc(ccc1)C2=NNC=C2C(=O)Nc3c(cc(N4CCN(CC4)C)cc3)C
0.293515	Fc1cc(ccc1)C2=NNC=C2C(=O)Nc3c(cc(N4CCN(CC4)C)cc3)C
0.293515	Fc1cc(ccc1)C2=NNC=C2C(=O)Nc3c(cc(N4CCN(CC4)C)cc3)C
0.293515	Fc1cc(ccc1)C2=NNC=C2C(=O)Nc3c(cc(N4CCN(CC4)C)cc3)C
0.293515	Fc1cc(ccc1)C2=NNC=C2C(=O)Nc3c(cc(N4CCN(CC4)C)cc3)C
0.293515	Fc1cc(ccc1)C2=NNC=C2C(=O)Nc3c(cc(N4CCN(CC4)C)cc3)C
0.293515	Fc1cc(ccc1)C2=NNC=C2C(=O)Nc3c(cc(N4CCN(CC4)C)cc3)C
0.292308	[O-][N+](=O)C1=CNC(C2=NNC(=N2)Nc3c(ccc(c3)C)C)=C1
0.291667	O=C(Nc1ccc(cc1)CCCCO)c2ccc(cc2)C=3C=NNC3
0.291667	O=C(Nc1ccc(cc1)CCCCO)c2ccc(cc2)C=3C=NNC3
0.291667	O=C(Nc1ccc(cc1)CCCCO)c2ccc(cc2)C=3C=NNC3
0.291667	O=C(Nc1ccc(cc1)CCCCO)c2ccc(cc2)C=3C=NNC3
0.291667	O=C(Nc1ccc(cc1)CCCCO)c2ccc(cc2)C=3C=NNC3
0.291667	O=C(Nc1ccc(cc1)CCCCO)c2ccc(cc2)C=3C=NNC3
0.291667	O=C(Nc1ccc(cc1)CCCCO)c2ccc(cc2)C=3C=NNC3
0.291667	O=C(Nc1ccc(cc1)CCCCO)c2ccc(cc2)C=3C=NNC3
0.291667	O=C(Nc1ccc(cc1)CCCCO)c2ccc(cc2)C=3C=NNC3
0.291667	O=C(Nc1ccc(cc1)CCCCO)c2ccc(cc2)C=3C=NNC3
0.291498	O=C(NNC(=O)C(=O)Nc1ccc(cc1)C)c2ncc(c3cnccc3)cc2
0.291498	O=C(NNC(=O)C(=O)Nc1ccc(cc1)C)c2ncc(c3cnccc3)cc2
0.291498	O=C(NNC(=O)C(=O)Nc1ccc(cc1)C)c2ncc(c3cnccc3)cc2
0.291498	O=C(NNC(=O)C(=O)Nc1ccc(cc1)C)c2ncc(c3cnccc3)cc2
0.291498	O=C(NNC(=O)C(=O)Nc1ccc(cc1)C)c2ncc(c3cnccc3)cc2
0.291498	O=C(NNC(=O)C(=O)Nc1ccc(cc1)C)c2ncc(c3cnccc3)cc2
0.291498	O=C(NNC(=O)C(=O)Nc1ccc(cc1)C)c2ncc(c3cnccc3)cc2
0.291498	O=C(NNC(=O)C(=O)Nc1ccc(cc1)C)c2ncc(c3cnccc3)cc2
0.291498	O=C(NNC(=O)C(=O)Nc1ccc(cc1)C)c2ncc(c3cnccc3)cc2
0.291339	O=C(Nc1c(ccc(NCc2cc(c3c(cccc3)C)ccc2)c1)C)C
0.291339	O=C(Nc1c(ccc(NCc2cc(c3c(cccc3)C)ccc2)c1)C)C
0.291339	O=C(Nc1c(ccc(NCc2cc(c3c(cccc3)C)ccc2)c1)C)C
0.291339	O=C(Nc1c(ccc(NCc2cc(c3c(cccc3)C)ccc2)c1)C)C
0.291339	O=C(Nc1c(ccc(NCc2cc(c3c(cccc3)C)ccc2)c1)C)C
0.291339	O=C(Nc1c(ccc(NCc2cc(c3c(cccc3)C)ccc2)c1)C)C
0.291339	O=C(Nc1c(ccc(NCc2cc(c3c(cccc3)C)ccc2)c1)C)C
0.291339	O=C(Nc1c(ccc(NCc2cc(c3c(cccc3)C)ccc2)c1)C)C
0.291339	O=C(Nc1c(ccc(NCc2cc(c3c(cccc3)C)ccc2)c1)C)C
0.291339	O=C(Nc1c(ccc(NCc2cc(c3c(cccc3)C)ccc2)c1)C)C
0.291339	Brc1cc(N(C)C)cc(c1)C(=O)Nc2cc(NC(=O)CCN(C)C)c(cc2)C
0.291339	Brc1cc(N(C)C)cc(c1)C(=O)Nc2cc(NC(=O)CCN(C)C)c(cc2)C
0.291339	Brc1cc(N(C)C)cc(c1)C(=O)Nc2cc(NC(=O)CCN(C)C)c(cc2)C
0.291339	Brc1cc(N(C)C)cc(c1)C(=O)Nc2cc(NC(=O)CCN(C)C)c(cc2)C
0.291339	Brc1cc(N(C)C)cc(c1)C(=O)Nc2cc(NC(=O)CCN(C)C)c(cc2)C
0.291339	Brc1cc(N(C)C)cc(c1)C(=O)Nc2cc(NC(=O)CCN(C)C)c(cc2)C
0.291339	Brc1cc(N(C)C)cc(c1)C(=O)Nc2cc(NC(=O)CCN(C)C)c(cc2)C
0.291339	Brc1cc(N(C)C)cc(c1)C(=O)Nc2cc(NC(=O)CCN(C)C)c(cc2)C
0.291339	Brc1cc(N(C)C)cc(c1)C(=O)Nc2cc(NC(=O)CCN(C)C)c(cc2)C
0.291339	Brc1cc(N(C)C)cc(c1)C(=O)Nc2cc(NC(=O)CCN(C)C)c(cc2)C
0.29021	O=C(Nc1cc(NC(=O)C2=CN3C(=NN=C3C)C=C2)c(cc1)C)c4ccccc4
0.29021	O=C(Nc1cc(NC(=O)C2=CN3C(=NN=C3C)C=C2)c(cc1)C)c4ccccc4
0.29021	O=C(Nc1cc(NC(=O)C2=CN3C(=NN=C3C)C=C2)c(cc1)C)c4ccccc4
0.29021	O=C(Nc1cc(NC(=O)C2=CN3C(=NN=C3C)C=C2)c(cc1)C)c4ccccc4
0.289963	S1C(c2cc(NC(=O)C(=O)Nc3c(ccc(c3)C(=O)N(C)C)C)ccc2)=CC=C1
0.289963	S1C(c2cc(NC(=O)C(=O)Nc3c(ccc(c3)C(=O)N(C)C)C)ccc2)=CC=C1
0.289963	S1C(c2cc(NC(=O)C(=O)Nc3c(ccc(c3)C(=O)N(C)C)C)ccc2)=CC=C1
0.289963	S1C(c2cc(NC(=O)C(=O)Nc3c(ccc(c3)C(=O)N(C)C)C)ccc2)=CC=C1
0.289963	S1C(c2cc(NC(=O)C(=O)Nc3c(ccc(c3)C(=O)N(C)C)C)ccc2)=CC=C1
0.289963	Fc1c(NC(=O)NC)cc(NC(=O)C=2N=C(OC2)c3ccccc3)cc1
0.289963	Fc1c(NC(=O)NC)cc(NC(=O)C=2N=C(OC2)c3ccccc3)cc1
0.289796	O=C(Nc1ccc(cc1)CN2C=NC=C2)c3cc(c(N)cc3)C
0.289796	O=C(Nc1ccc(cc1)CN2C=NC=C2)c3cc(c(N)cc3)C
0.289796	O=C(Nc1ccc(cc1)CN2C=NC=C2)c3cc(c(N)cc3)C
0.289796	O=C(Nc1ccc(cc1)CN2C=NC=C2)c3cc(c(N)cc3)C
0.289796	O=C(Nc1ccc(cc1)CN2C=NC=C2)c3cc(c(N)cc3)C
0.289796	O=C(Nc1ccc(cc1)CN2C=NC=C2)c3cc(c(N)cc3)C
0.289796	O=C(Nc1ccc(cc1)CN2C=NC=C2)c3cc(c(N)cc3)C
0.289796	O=C(Nc1ccc(cc1)CN2C=NC=C2)c3cc(c(N)cc3)C
0.289796	O=C(Nc1ccc(cc1)CN2C=NC=C2)c3cc(c(N)cc3)C
0.289796	O=C(Nc1ccc(cc1)CN2C=NC=C2)c3cc(c(N)cc3)C
0.289753	Clc1c(ccc(NC(=O)c2c(nccc2)Nc3cc(ccc3)C(F)(F)F)c1)CO
0.289753	Clc1c(ccc(NC(=O)c2c(nccc2)Nc3cc(ccc3)C(F)(F)F)c1)CO
0.289753	Clc1c(ccc(NC(=O)c2c(nccc2)Nc3cc(ccc3)C(F)(F)F)c1)CO
0.289753	Clc1c(ccc(NC(=O)c2c(nccc2)Nc3cc(ccc3)C(F)(F)F)c1)CO
0.289753	Clc1c(ccc(NC(=O)c2c(nccc2)Nc3cc(ccc3)C(F)(F)F)c1)CO
0.289753	Clc1c(ccc(NC(=O)c2c(nccc2)Nc3cc(ccc3)C(F)(F)F)c1)CO
0.289753	Clc1c(ccc(NC(=O)c2c(nccc2)Nc3cc(ccc3)C(F)(F)F)c1)CO
0.289753	Clc1c(ccc(NC(=O)c2c(nccc2)Nc3cc(ccc3)C(F)(F)F)c1)CO
0.289753	Clc1c(ccc(NC(=O)c2c(nccc2)Nc3cc(ccc3)C(F)(F)F)c1)CO
0.289753	Clc1c(ccc(NC(=O)c2c(nccc2)Nc3cc(ccc3)C(F)(F)F)c1)CO
0.289753	O=C(Nc1c(OCC)cc(N2CCN(CC2)CCC)cc1)c3cc(ncc3)N4CCN(CC4)C
0.289753	O=C(Nc1c(OCC)cc(N2CCN(CC2)CCC)cc1)c3cc(ncc3)N4CCN(CC4)C
0.289753	O=C(Nc1c(OCC)cc(N2CCN(CC2)CCC)cc1)c3cc(ncc3)N4CCN(CC4)C
0.289753	O=C(Nc1c(OCC)cc(N2CCN(CC2)CCC)cc1)c3cc(ncc3)N4CCN(CC4)C
0.289753	O=C(Nc1c(OCC)cc(N2CCN(CC2)CCC)cc1)c3cc(ncc3)N4CCN(CC4)C
0.289753	O=C(Nc1c(OCC)cc(N2CCN(CC2)CCC)cc1)c3cc(ncc3)N4CCN(CC4)C
0.289753	O=C(Nc1c(OCC)cc(N2CCN(CC2)CCC)cc1)c3cc(ncc3)N4CCN(CC4)C
0.289753	O=C(Nc1c(OCC)cc(N2CCN(CC2)CCC)cc1)c3cc(ncc3)N4CCN(CC4)C
0.289753	O=C(Nc1c(OCC)cc(N2CCN(CC2)CCC)cc1)c3cc(ncc3)N4CCN(CC4)C
0.289753	O=C(Nc1c(OCC)cc(N2CCN(CC2)CCC)cc1)c3cc(ncc3)N4CCN(CC4)C
0.289683	Fc1c(ccc(c2ccc(F)cc2)c1)C(=O)NCc3ccc(cc3)C(=O)Nc4ccncc4
0.289683	Fc1c(ccc(c2ccc(F)cc2)c1)C(=O)NCc3ccc(cc3)C(=O)Nc4ccncc4
0.289683	Fc1c(ccc(c2ccc(F)cc2)c1)C(=O)NCc3ccc(cc3)C(=O)Nc4ccncc4
0.289683	Fc1c(ccc(c2ccc(F)cc2)c1)C(=O)NCc3ccc(cc3)C(=O)Nc4ccncc4
0.289683	Fc1c(ccc(c2ccc(F)cc2)c1)C(=O)NCc3ccc(cc3)C(=O)Nc4ccncc4
0.289683	Fc1c(ccc(c2ccc(F)cc2)c1)C(=O)NCc3ccc(cc3)C(=O)Nc4ccncc4
0.289683	Fc1c(ccc(c2ccc(F)cc2)c1)C(=O)NCc3ccc(cc3)C(=O)Nc4ccncc4
0.289683	Fc1c(ccc(c2ccc(F)cc2)c1)C(=O)NCc3ccc(cc3)C(=O)Nc4ccncc4
0.289683	Fc1c(ccc(c2ccc(F)cc2)c1)C(=O)NCc3ccc(cc3)C(=O)Nc4ccncc4
0.289683	Fc1c(ccc(c2ccc(F)cc2)c1)C(=O)NCc3ccc(cc3)C(=O)Nc4ccncc4
0.289362	Brc1c(cc(NNC(=O)c2ccc(cc2)C=3C=NNC3)cc1)C
0.289362	Brc1c(cc(NNC(=O)c2ccc(cc2)C=3C=NNC3)cc1)C
0.289362	Brc1c(cc(NNC(=O)c2ccc(cc2)C=3C=NNC3)cc1)C
0.289362	Brc1c(cc(NNC(=O)c2ccc(cc2)C=3C=NNC3)cc1)C
0.289362	Brc1c(cc(NNC(=O)c2ccc(cc2)C=3C=NNC3)cc1)C
0.289362	Brc1c(cc(NNC(=O)c2ccc(cc2)C=3C=NNC3)cc1)C
0.289362	Brc1c(cc(NNC(=O)c2ccc(cc2)C=3C=NNC3)cc1)C
0.289362	Brc1c(cc(NNC(=O)c2ccc(cc2)C=3C=NNC3)cc1)C
0.289362	Brc1c(cc(NNC(=O)c2ccc(cc2)C=3C=NNC3)cc1)C
0.289362	Brc1c(cc(NNC(=O)c2ccc(cc2)C=3C=NNC3)cc1)C
0.288462	Clc1c(NS(=O)(=O)C)cc(NC(=O)c2nc(ccn2)C)cc1
0.288462	Clc1c(NS(=O)(=O)C)cc(NC(=O)c2nc(ccn2)C)cc1
0.288462	Clc1c(NS(=O)(=O)C)cc(NC(=O)c2nc(ccn2)C)cc1
0.288462	Clc1c(NS(=O)(=O)C)cc(NC(=O)c2nc(ccn2)C)cc1
0.288462	Clc1c(NS(=O)(=O)C)cc(NC(=O)c2nc(ccn2)C)cc1
0.288462	Clc1c(NS(=O)(=O)C)cc(NC(=O)c2nc(ccn2)C)cc1
0.288462	Clc1c(NS(=O)(=O)C)cc(NC(=O)c2nc(ccn2)C)cc1
0.288462	Clc1c(NS(=O)(=O)C)cc(NC(=O)c2nc(ccn2)C)cc1
0.288462	Clc1c(NS(=O)(=O)C)cc(NC(=O)c2nc(ccn2)C)cc1
0.288462	Clc1c(NS(=O)(=O)C)cc(NC(=O)c2nc(ccn2)C)cc1
0.288256	O=C(N1C(CCN(Cc2ccccc2)CC1)C)Nc3c(ccc(C#N)c3)C
0.288256	O=C(N1C(CCN(Cc2ccccc2)CC1)C)Nc3c(ccc(C#N)c3)C
0.288256	O=C(N1C(CCN(Cc2ccccc2)CC1)C)Nc3c(ccc(C#N)c3)C
0.288256	O=C(N1C(CCN(Cc2ccccc2)CC1)C)Nc3c(ccc(C#N)c3)C
0.288256	O=C(N1C(CCN(Cc2ccccc2)CC1)C)Nc3c(ccc(C#N)c3)C
0.288256	O=C(N1C(CCN(Cc2ccccc2)CC1)C)Nc3c(ccc(C#N)c3)C
0.288256	O=C(N1C(CCN(Cc2ccccc2)CC1)C)Nc3c(ccc(C#N)c3)C
0.288256	O=C(N1C(CCN(Cc2ccccc2)CC1)C)Nc3c(ccc(C#N)c3)C
0.288256	O=C(N1C(CCN(Cc2ccccc2)CC1)C)Nc3c(ccc(C#N)c3)C
0.288256	O=C(N1C(CCN(Cc2ccccc2)CC1)C)Nc3c(ccc(C#N)c3)C
0.287611	Clc1c(NC)cc(cc1)C(=O)Nc2ccccc2
0.287313	Fc1c(OC)cccc1C(=O)Nc2nccc(c3cnccc3)c2
0.287313	Fc1c(OC)cccc1C(=O)Nc2nccc(c3cnccc3)c2
0.287313	Fc1c(OC)cccc1C(=O)Nc2nccc(c3cnccc3)c2
0.287313	Fc1c(OC)cccc1C(=O)Nc2nccc(c3cnccc3)c2
0.287313	Fc1c(OC)cccc1C(=O)Nc2nccc(c3cnccc3)c2
0.286792	O=C(OC)c1c(ccc(c1)C(=O)Nc2ccc(OCCN3CCOCC3)cc2)C
0.286792	O=C(OC)c1c(ccc(c1)C(=O)Nc2ccc(OCCN3CCOCC3)cc2)C
0.286792	O=C(OC)c1c(ccc(c1)C(=O)Nc2ccc(OCCN3CCOCC3)cc2)C
0.286792	O=C(OC)c1c(ccc(c1)C(=O)Nc2ccc(OCCN3CCOCC3)cc2)C
0.286792	O=C(OC)c1c(ccc(c1)C(=O)Nc2ccc(OCCN3CCOCC3)cc2)C
0.286792	O=C(OC)c1c(ccc(c1)C(=O)Nc2ccc(OCCN3CCOCC3)cc2)C
0.286792	O=C(OC)c1c(ccc(c1)C(=O)Nc2ccc(OCCN3CCOCC3)cc2)C
0.286792	O=C(OC)c1c(ccc(c1)C(=O)Nc2ccc(OCCN3CCOCC3)cc2)C
0.286792	O=C(OC)c1c(ccc(c1)C(=O)Nc2ccc(OCCN3CCOCC3)cc2)C
0.286792	O=C(OC)c1c(ccc(c1)C(=O)Nc2ccc(OCCN3CCOCC3)cc2)C
0.286792	[O-][N+](=O)c1c(Nc2ccccc2)ccc(c1)C(=O)Nc3cc(ccc3)CNCC
0.286792	[O-][N+](=O)c1c(Nc2ccccc2)ccc(c1)C(=O)Nc3cc(ccc3)CNCC
0.286792	[O-][N+](=O)c1c(Nc2ccccc2)ccc(c1)C(=O)Nc3cc(ccc3)CNCC
0.286792	[O-][N+](=O)c1c(Nc2ccccc2)ccc(c1)C(=O)Nc3cc(ccc3)CNCC
0.286792	[O-][N+](=O)c1c(Nc2ccccc2)ccc(c1)C(=O)Nc3cc(ccc3)CNCC
0.286792	[O-][N+](=O)c1c(Nc2ccccc2)ccc(c1)C(=O)Nc3cc(ccc3)CNCC
0.286792	[O-][N+](=O)c1c(Nc2ccccc2)ccc(c1)C(=O)Nc3cc(ccc3)CNCC
0.286792	[O-][N+](=O)c1c(Nc2ccccc2)ccc(c1)C(=O)Nc3cc(ccc3)CNCC
0.286792	[O-][N+](=O)c1c(Nc2ccccc2)ccc(c1)C(=O)Nc3cc(ccc3)CNCC
0.286792	[O-][N+](=O)c1c(Nc2ccccc2)ccc(c1)C(=O)Nc3cc(ccc3)CNCC
0.286765	Clc1ccc(cc1)C(=O)Nc2cc(ccc2)CN3CC4=C(SC=C4)CCC3
0.286307	O=C(Nc1c(ccc(NCc2ncc(cc2)C)c1)C)C
0.286307	O=C(Nc1c(ccc(NCc2ncc(cc2)C)c1)C)C
0.286307	O=C(Nc1c(ccc(NCc2ncc(cc2)C)c1)C)C
0.286307	O=C(Nc1c(ccc(NCc2ncc(cc2)C)c1)C)C
0.286307	O=C(Nc1c(ccc(NCc2ncc(cc2)C)c1)C)C
0.286307	O=C(Nc1c(ccc(NCc2ncc(cc2)C)c1)C)C
0.286307	O=C(Nc1c(ccc(NCc2ncc(cc2)C)c1)C)C
0.286207	Clc1c(OC(C)C)cccc1C(=O)Nc2c(ccc(c2)C3=NNC(=N3)C)C
0.286207	Clc1c(OC(C)C)cccc1C(=O)Nc2c(ccc(c2)C3=NNC(=N3)C)C
0.286207	Clc1c(OC(C)C)cccc1C(=O)Nc2c(ccc(c2)C3=NNC(=N3)C)C
0.286207	Clc1c(OC(C)C)cccc1C(=O)Nc2c(ccc(c2)C3=NNC(=N3)C)C
0.286207	Clc1c(OC(C)C)cccc1C(=O)Nc2c(ccc(c2)C3=NNC(=N3)C)C
0.286207	Clc1c(OC(C)C)cccc1C(=O)Nc2c(ccc(c2)C3=NNC(=N3)C)C
0.286207	Clc1c(OC(C)C)cccc1C(=O)Nc2c(ccc(c2)C3=NNC(=N3)C)C
0.286207	Clc1c(OC(C)C)cccc1C(=O)Nc2c(ccc(c2)C3=NNC(=N3)C)C
0.286207	Clc1c(OC(C)C)cccc1C(=O)Nc2c(ccc(c2)C3=NNC(=N3)C)C
0.286207	Clc1c(OC(C)C)cccc1C(=O)Nc2c(ccc(c2)C3=NNC(=N3)C)C
0.285714	[O-][N+](=O)c1c(N2CCCC2)ccc(c1)C(=O)Nc3cc(NC(=O)CCN(C)C)c(cc3)C
0.285714	[O-][N+](=O)c1c(N2CCCC2)ccc(c1)C(=O)Nc3cc(NC(=O)CCN(C)C)c(cc3)C
0.285714	[O-][N+](=O)c1c(N2CCCC2)ccc(c1)C(=O)Nc3cc(NC(=O)CCN(C)C)c(cc3)C
0.285714	[O-][N+](=O)c1c(N2CCCC2)ccc(c1)C(=O)Nc3cc(NC(=O)CCN(C)C)c(cc3)C
0.285714	[O-][N+](=O)c1c(N2CCCC2)ccc(c1)C(=O)Nc3cc(NC(=O)CCN(C)C)c(cc3)C
0.285714	[O-][N+](=O)c1c(N2CCCC2)ccc(c1)C(=O)Nc3cc(NC(=O)CCN(C)C)c(cc3)C
0.285714	[O-][N+](=O)c1c(N2CCCC2)ccc(c1)C(=O)Nc3cc(NC(=O)CCN(C)C)c(cc3)C
0.285714	[O-][N+](=O)c1c(N2CCCC2)ccc(c1)C(=O)Nc3cc(NC(=O)CCN(C)C)c(cc3)C
0.285714	[O-][N+](=O)c1c(N2CCCC2)ccc(c1)C(=O)Nc3cc(NC(=O)CCN(C)C)c(cc3)C
0.285714	[O-][N+](=O)c1c(N2CCCC2)ccc(c1)C(=O)Nc3cc(NC(=O)CCN(C)C)c(cc3)C
0.285714	O=C(Nc1ncc(cc1)CN2CCOCC2)c3c(cccc3)CC=C
0.285714	O=C(Nc1ncc(cc1)CN2CCOCC2)c3c(cccc3)CC=C
0.285714	O=C(Nc1ncc(cc1)CN2CCOCC2)c3c(cccc3)CC=C
0.285714	O=C(Nc1ncc(cc1)CN2CCOCC2)c3c(cccc3)CC=C
0.285714	O=C(Nc1ncc(cc1)CN2CCOCC2)c3c(cccc3)CC=C
0.285714	O=C(Nc1ncc(cc1)CN2CCOCC2)c3c(cccc3)CC=C
0.285714	O=C(Nc1ncc(cc1)CN2CCOCC2)c3c(cccc3)CC=C
0.285714	O=C(Nc1ncc(cc1)CN2CCOCC2)c3c(cccc3)CC=C
0.285714	O=C(Nc1ncc(cc1)CN2CCOCC2)c3c(cccc3)CC=C
0.285714	O=C(Nc1ncc(cc1)CN2CCOCC2)c3c(cccc3)CC=C
0.285714	Fc1c(NC(=O)c2ccc(cc2)C3=NOC(=N3)C)cc(C#N)cc1
0.285714	Fc1c(NC(=O)c2ccc(cc2)C3=NOC(=N3)C)cc(C#N)cc1
0.285714	Fc1c(NC(=O)c2ccc(cc2)C3=NOC(=N3)C)cc(C#N)cc1
0.285714	Fc1c(NC(=O)c2ccc(cc2)C3=NOC(=N3)C)cc(C#N)cc1
0.285714	Fc1c(NC(=O)c2ccc(cc2)C3=NOC(=N3)C)cc(C#N)cc1
0.285714	Fc1c(NC(=O)c2ccc(cc2)C3=NOC(=N3)C)cc(C#N)cc1
0.285714	Fc1c(NC(=O)c2ccc(cc2)C3=NOC(=N3)C)cc(C#N)cc1
0.285714	Fc1c(NC(=O)c2ccc(cc2)C3=NOC(=N3)C)cc(C#N)cc1
0.285714	Fc1c(NC(=O)c2ccc(cc2)C3=NOC(=N3)C)cc(C#N)cc1
0.285714	Fc1c(NC(=O)c2ccc(cc2)C3=NOC(=N3)C)cc(C#N)cc1
0.285171	Clc1ccc(cc1)C(=O)Nc2cc(ccc2)CN3CC(F)(C(F)(F)F)CC3
0.285171	Clc1ccc(cc1)C(=O)Nc2cc(ccc2)CN3CC(F)(C(F)(F)F)CC3
0.285171	Clc1ccc(cc1)C(=O)Nc2cc(ccc2)CN3CC(F)(C(F)(F)F)CC3
0.285171	Clc1ccc(cc1)C(=O)Nc2cc(ccc2)CN3CC(F)(C(F)(F)F)CC3
0.285171	Clc1ccc(cc1)C(=O)Nc2cc(ccc2)CN3CC(F)(C(F)(F)F)CC3
0.285141	Brc1cc(ccc1)C(=O)Nc2cc(ccc2)C(=O)NCCc3ccc(N4CCN(CC4)C)cc3
0.285141	Brc1c(cc(NNC(=O)c2cncc(c3ccccc3)c2)cc1)C
0.285141	Brc1c(cc(NNC(=O)c2cncc(c3ccccc3)c2)cc1)C
0.285141	Brc1c(cc(NNC(=O)c2cncc(c3ccccc3)c2)cc1)C
0.285141	Brc1c(cc(NNC(=O)c2cncc(c3ccccc3)c2)cc1)C
0.285141	Brc1c(cc(NNC(=O)c2cncc(c3ccccc3)c2)cc1)C
0.285141	Brc1c(cc(NNC(=O)c2cncc(c3ccccc3)c2)cc1)C
0.285141	Brc1c(cc(NNC(=O)c2cncc(c3ccccc3)c2)cc1)C
0.285141	Brc1c(cc(NNC(=O)c2cncc(c3ccccc3)c2)cc1)C
0.285141	Brc1c(cc(NNC(=O)c2cncc(c3ccccc3)c2)cc1)C
0.285141	Brc1c(cc(NNC(=O)c2cncc(c3ccccc3)c2)cc1)C
0.285141	Brc1c(cc(NNC(=O)c2cncc(c3ccncc3)c2)cc1)C
0.285141	Brc1c(cc(NNC(=O)c2cncc(c3ccncc3)c2)cc1)C
0.285141	Brc1c(cc(NNC(=O)c2cncc(c3ccncc3)c2)cc1)C
0.285141	Brc1c(cc(NNC(=O)c2cncc(c3ccncc3)c2)cc1)C
0.285141	Brc1c(cc(NNC(=O)c2cncc(c3ccncc3)c2)cc1)C
0.285141	Brc1c(cc(NNC(=O)c2cncc(c3ccncc3)c2)cc1)C
0.284698	Clc1ccc(cc1)C(=O)Nc2cc(ccc2)CN3CC4N(C(=O)N(C4)C)CC3
0.284698	Clc1ccc(cc1)C(=O)Nc2cc(ccc2)CN3CC4N(C(=O)N(C4)C)CC3
0.284698	Clc1ccc(cc1)C(=O)Nc2cc(ccc2)CN3CC4N(C(=O)N(C4)C)CC3
0.284698	Clc1ccc(cc1)C(=O)Nc2cc(ccc2)CN3CC4N(C(=O)N(C4)C)CC3
0.284698	Clc1ccc(cc1)C(=O)Nc2cc(ccc2)CN3CC4N(C(=O)N(C4)C)CC3
0.284698	Clc1ccc(cc1)C(=O)Nc2cc(ccc2)CN3CC4N(C(=O)N(C4)C)CC3
0.284698	Clc1ccc(cc1)C(=O)Nc2cc(ccc2)CN3CC4N(C(=O)N(C4)C)CC3
0.284698	Clc1ccc(cc1)C(=O)Nc2cc(ccc2)CN3CC4N(C(=O)N(C4)C)CC3
0.284698	Clc1ccc(cc1)C(=O)Nc2cc(ccc2)CN3CC4N(C(=O)N(C4)C)CC3
0.284698	Clc1ccc(cc1)C(=O)Nc2cc(ccc2)CN3CC4N(C(=O)N(C4)C)CC3
0.284314	S1C(=NC(c2cc3c(cc2)CCCC3)=C1)NC(=O)c4c(cccc4)CN5CCOCC5
0.284314	S1C(=NC(c2cc3c(cc2)CCCC3)=C1)NC(=O)c4c(cccc4)CN5CCOCC5
0.284314	S1C(=NC(c2cc3c(cc2)CCCC3)=C1)NC(=O)c4c(cccc4)CN5CCOCC5
0.284314	S1C(=NC(c2cc3c(cc2)CCCC3)=C1)NC(=O)c4c(cccc4)CN5CCOCC5
0.284314	S1C(=NC(c2cc3c(cc2)CCCC3)=C1)NC(=O)c4c(cccc4)CN5CCOCC5
0.284314	S1C(=NC(c2cc3c(cc2)CCCC3)=C1)NC(=O)c4c(cccc4)CN5CCOCC5
0.284314	S1C(=NC(c2cc3c(cc2)CCCC3)=C1)NC(=O)c4c(cccc4)CN5CCOCC5
0.284314	S1C(=NC(c2cc3c(cc2)CCCC3)=C1)NC(=O)c4c(cccc4)CN5CCOCC5
0.284314	S1C(=NC(c2cc3c(cc2)CCCC3)=C1)NC(=O)c4c(cccc4)CN5CCOCC5
0.284314	S1C(=NC(c2cc3c(cc2)CCCC3)=C1)NC(=O)c4c(cccc4)CN5CCOCC5
0.283737	S(=O)(=O)(Nc1c(c(ccc1)C)C)c2ccc(cc2)C(=O)Nc3cc(NC(=O)CCN(C)C)c(cc3)C
0.283737	S(=O)(=O)(Nc1c(c(ccc1)C)C)c2ccc(cc2)C(=O)Nc3cc(NC(=O)CCN(C)C)c(cc3)C
0.283737	S(=O)(=O)(Nc1c(c(ccc1)C)C)c2ccc(cc2)C(=O)Nc3cc(NC(=O)CCN(C)C)c(cc3)C
0.283688	FC(F)(F)c1c(cc(O)cc1)C(=O)Nc2c(ccc(NC3CCN(CC3)C)c2)C
0.283688	FC(F)(F)c1c(cc(O)cc1)C(=O)Nc2c(ccc(NC3CCN(CC3)C)c2)C
0.283525	O=C(Nc1cc(NC(=O)CCN(C)C)c(cc1)C)c2cc(OC)c(c(OC)c2)C
0.283525	O=C(Nc1cc(NC(=O)CCN(C)C)c(cc1)C)c2cc(OC)c(c(OC)c2)C
0.283525	O=C(Nc1cc(NC(=O)CCN(C)C)c(cc1)C)c2cc(OC)c(c(OC)c2)C
0.283525	O=C(Nc1cc(NC(=O)CCN(C)C)c(cc1)C)c2cc(OC)c(c(OC)c2)C
0.283525	O=C(Nc1cc(NC(=O)CCN(C)C)c(cc1)C)c2cc(OC)c(c(OC)c2)C
0.283525	O=C(Nc1cc(NC(=O)CCN(C)C)c(cc1)C)c2cc(OC)c(c(OC)c2)C
0.283525	O=C(Nc1cc(NC(=O)CCN(C)C)c(cc1)C)c2cc(OC)c(c(OC)c2)C
0.283525	O=C(Nc1cc(NC(=O)CCN(C)C)c(cc1)C)c2cc(OC)c(c(OC)c2)C
0.283525	O=C(Nc1cc(NC(=O)CCN(C)C)c(cc1)C)c2cc(OC)c(c(OC)c2)C
0.283525	O=C(Nc1cc(NC(=O)CCN(C)C)c(cc1)C)c2cc(OC)c(c(OC)c2)C
0.283262	O=C(Nc1cc(Oc2ccc(C#N)cc2)ccc1)c3ccc(cc3)C=4C=NNC4
0.283262	O=C(Nc1cc(Oc2ccc(C#N)cc2)ccc1)c3ccc(cc3)C=4C=NNC4
0.283262	O=C(Nc1cc(Oc2ccc(C#N)cc2)ccc1)c3ccc(cc3)C=4C=NNC4
0.283262	O=C(Nc1cc(Oc2ccc(C#N)cc2)ccc1)c3ccc(cc3)C=4C=NNC4
0.283262	O=C(Nc1cc(Oc2ccc(C#N)cc2)ccc1)c3ccc(cc3)C=4C=NNC4
0.283262	O=C(Nc1cc(Oc2ccc(C#N)cc2)ccc1)c3ccc(cc3)C=4C=NNC4
0.283262	O=C(Nc1cc(Oc2ccc(C#N)cc2)ccc1)c3ccc(cc3)C=4C=NNC4
0.283088	S(=O)(=O)(Nc1c(cc(NC(=O)C(=O)NCc2ccc(cc2)CN3CCC(O)CC3)cc1)C)C
0.283088	S(=O)(=O)(Nc1c(cc(NC(=O)C(=O)NCc2ccc(cc2)CN3CCC(O)CC3)cc1)C)C
0.283088	S(=O)(=O)(Nc1c(cc(NC(=O)C(=O)NCc2ccc(cc2)CN3CCC(O)CC3)cc1)C)C
0.283088	S(=O)(=O)(Nc1c(cc(NC(=O)C(=O)NCc2ccc(cc2)CN3CCC(O)CC3)cc1)C)C
0.283088	S(=O)(=O)(Nc1c(cc(NC(=O)C(=O)NCc2ccc(cc2)CN3CCC(O)CC3)cc1)C)C
0.283019	Clc1cc(F)c(cc1)C(=O)Nc2cc(NC(=O)CCN(C)C)c(cc2)C
0.283019	Clc1cc(F)c(cc1)C(=O)Nc2cc(NC(=O)CCN(C)C)c(cc2)C
0.283019	Clc1cc(F)c(cc1)C(=O)Nc2cc(NC(=O)CCN(C)C)c(cc2)C
0.283019	Clc1cc(F)c(cc1)C(=O)Nc2cc(NC(=O)CCN(C)C)c(cc2)C
0.283019	Clc1cc(F)c(cc1)C(=O)Nc2cc(NC(=O)CCN(C)C)c(cc2)C
0.283019	Clc1cc(F)c(cc1)C(=O)Nc2cc(NC(=O)CCN(C)C)c(cc2)C
0.283019	Clc1cc(F)c(cc1)C(=O)Nc2cc(NC(=O)CCN(C)C)c(cc2)C
0.283019	Clc1cc(F)c(cc1)C(=O)Nc2cc(NC(=O)CCN(C)C)c(cc2)C
0.283019	O=C(Nc1cc(ccc1)CCN2CCN(CC2)C)c3nc(N4C=CC=C4)ccc3
0.283019	O=C(Nc1cc(ccc1)CCN2CCN(CC2)C)c3nc(N4C=CC=C4)ccc3
0.283019	O=C(Nc1cc(ccc1)CCN2CCN(CC2)C)c3nc(N4C=CC=C4)ccc3
0.283019	O=C(Nc1cc(ccc1)CCN2CCN(CC2)C)c3nc(N4C=CC=C4)ccc3
0.283019	O=C(Nc1cc(ccc1)CCN2CCN(CC2)C)c3nc(N4C=CC=C4)ccc3
0.283019	O=C(Nc1cc(ccc1)CCN2CCN(CC2)C)c3nc(N4C=CC=C4)ccc3
0.283019	Clc1cc(F)c(cc1)C(=O)Nc2cc(NC(=O)CCN(C)C)c(cc2)C
0.283019	Clc1cc(F)c(cc1)C(=O)Nc2cc(NC(=O)CCN(C)C)c(cc2)C
0.283019	O=C(Nc1cc(ccc1)CCN2CCN(CC2)C)c3nc(N4C=CC=C4)ccc3
0.283019	O=C(Nc1cc(ccc1)CCN2CCN(CC2)C)c3nc(N4C=CC=C4)ccc3
0.283019	O=C(Nc1cc(ccc1)CCN2CCN(CC2)C)c3nc(N4C=CC=C4)ccc3
0.283019	O=C(Nc1cc(ccc1)CCN2CCN(CC2)C)c3nc(N4C=CC=C4)ccc3
0.282946	Brc1cc(N(C)C)cc(c1)C(=O)Nc2c(cc(N3CCN(CC3)C)cc2)C
0.282946	Brc1cc(N(C)C)cc(c1)C(=O)Nc2c(cc(N3CCN(CC3)C)cc2)C
0.282946	Brc1cc(N(C)C)cc(c1)C(=O)Nc2c(cc(N3CCN(CC3)C)cc2)C
0.282946	Brc1cc(N(C)C)cc(c1)C(=O)Nc2c(cc(N3CCN(CC3)C)cc2)C
0.282946	Brc1cc(N(C)C)cc(c1)C(=O)Nc2c(cc(N3CCN(CC3)C)cc2)C
0.282946	Brc1cc(N(C)C)cc(c1)C(=O)Nc2c(cc(N3CCN(CC3)C)cc2)C
0.282946	Brc1cc(N(C)C)cc(c1)C(=O)Nc2c(cc(N3CCN(CC3)C)cc2)C
0.282946	Brc1cc(N(C)C)cc(c1)C(=O)Nc2c(cc(N3CCN(CC3)C)cc2)C
0.282686	FC(F)(F)CNC(=O)c1cc(NC(=O)C(=O)NCc2cc(NC(=O)CN(C)C)ccc2)c(cc1)C
0.282686	FC(F)(F)CNC(=O)c1cc(NC(=O)C(=O)NCc2cc(NC(=O)CN(C)C)ccc2)c(cc1)C
0.282686	FC(F)(F)CNC(=O)c1cc(NC(=O)C(=O)NCc2cc(NC(=O)CN(C)C)ccc2)c(cc1)C
0.282686	FC(F)(F)CNC(=O)c1cc(NC(=O)C(=O)NCc2cc(NC(=O)CN(C)C)ccc2)c(cc1)C
0.282686	FC(F)(F)CNC(=O)c1cc(NC(=O)C(=O)NCc2cc(NC(=O)CN(C)C)ccc2)c(cc1)C
0.282686	FC(F)(F)CNC(=O)c1cc(NC(=O)C(=O)NCc2cc(NC(=O)CN(C)C)ccc2)c(cc1)C
0.281787	O=C(Nc1ccncc1)c2ccc(cc2)CNC(=O)C=3C(=NN(C3)Cc4ccccc4)c5cnccc5
0.281787	O=C(Nc1ccncc1)c2ccc(cc2)CNC(=O)C=3C(=NN(C3)Cc4ccccc4)c5cnccc5
0.281787	O=C(Nc1ccncc1)c2ccc(cc2)CNC(=O)C=3C(=NN(C3)Cc4ccccc4)c5cnccc5
0.281787	O=C(Nc1ccncc1)c2ccc(cc2)CNC(=O)C=3C(=NN(C3)Cc4ccccc4)c5cnccc5
0.281787	O=C(Nc1ccncc1)c2ccc(cc2)CNC(=O)C=3C(=NN(C3)Cc4ccccc4)c5cnccc5
0.281787	O=C(Nc1ccncc1)c2ccc(cc2)CNC(=O)C=3C(=NN(C3)Cc4ccccc4)c5cnccc5
0.281787	O=C(Nc1ccncc1)c2ccc(cc2)CNC(=O)C=3C(=NN(C3)Cc4ccccc4)c5cnccc5
0.281787	O=C(Nc1ccncc1)c2ccc(cc2)CNC(=O)C=3C(=NN(C3)Cc4ccccc4)c5cnccc5
0.281787	O=C(Nc1ccncc1)c2ccc(cc2)CNC(=O)C=3C(=NN(C3)Cc4ccccc4)c5cnccc5
0.281787	O=C(Nc1ccncc1)c2ccc(cc2)CNC(=O)C=3C(=NN(C3)Cc4ccccc4)c5cnccc5
0.28169	O=C(N1CCC(CC1)C)c2cc(c(NC(=O)C(=O)NCc3ccc(cc3)CN4CCC(O)CC4)cc2)C
0.28169	O=C(N1CCC(CC1)C)c2cc(c(NC(=O)C(=O)NCc3ccc(cc3)CN4CCC(O)CC4)cc2)C
0.28169	O=C(N1CCC(CC1)C)c2cc(c(NC(=O)C(=O)NCc3ccc(cc3)CN4CCC(O)CC4)cc2)C
0.28169	O=C(N1CCC(CC1)C)c2cc(c(NC(=O)C(=O)NCc3ccc(cc3)CN4CCC(O)CC4)cc2)C
0.28169	O=C(N1CCC(CC1)C)c2cc(c(NC(=O)C(=O)NCc3ccc(cc3)CN4CCC(O)CC4)cc2)C
0.28169	O=C(N1CCC(CC1)C)c2cc(c(NC(=O)C(=O)NCc3ccc(cc3)CN4CCC(O)CC4)cc2)C
0.28169	O=C(N1CCC(CC1)C)c2cc(c(NC(=O)C(=O)NCc3ccc(cc3)CN4CCC(O)CC4)cc2)C
0.28169	O=C(N1CCC(CC1)C)c2cc(c(NC(=O)C(=O)NCc3ccc(cc3)CN4CCC(O)CC4)cc2)C
0.28169	O=C(N1CCC(CC1)C)c2cc(c(NC(=O)C(=O)NCc3ccc(cc3)CN4CCC(O)CC4)cc2)C
0.28169	O=C(N1CCC(CC1)C)c2cc(c(NC(=O)C(=O)NCc3ccc(cc3)CN4CCC(O)CC4)cc2)C
0.281553	O=C(Nc1cnccc1)c2ccc(O)cc2
0.280992	Brc1cc(Cl)cc(c1)CC(=O)Nc2ccc(c3nc(ncc3)C)cc2
0.280992	Brc1cc(Cl)cc(c1)CC(=O)Nc2ccc(c3nc(ncc3)C)cc2
0.280992	Brc1cc(Cl)cc(c1)CC(=O)Nc2ccc(c3nc(ncc3)C)cc2
0.280992	Brc1cc(Cl)cc(c1)CC(=O)Nc2ccc(c3nc(ncc3)C)cc2
0.280992	Brc1cc(Cl)cc(c1)CC(=O)Nc2ccc(c3nc(ncc3)C)cc2
0.280992	Brc1cc(Cl)cc(c1)CC(=O)Nc2ccc(c3nc(ncc3)C)cc2
0.280992	Brc1cc(Cl)cc(c1)CC(=O)Nc2ccc(c3nc(ncc3)C)cc2
0.280992	Brc1cc(Cl)cc(c1)CC(=O)Nc2ccc(c3nc(ncc3)C)cc2
0.280992	Brc1cc(Cl)cc(c1)CC(=O)Nc2ccc(c3nc(ncc3)C)cc2
0.280992	Brc1cc(Cl)cc(c1)CC(=O)Nc2ccc(c3nc(ncc3)C)cc2
0.280936	O=C(Nc1c(ccc(c1)C)C2=NNC(=N2)C)CN3CCN(C(c4cnccc4)C)CC3
0.280936	O=C(Nc1c(ccc(c1)C)C2=NNC(=N2)C)CN3CCN(C(c4cnccc4)C)CC3
0.280936	O=C(Nc1c(ccc(c1)C)C2=NNC(=N2)C)CN3CCN(C(c4cnccc4)C)CC3
0.280936	O=C(Nc1c(ccc(c1)C)C2=NNC(=N2)C)CN3CCN(C(c4cnccc4)C)CC3
0.280936	O=C(Nc1c(ccc(c1)C)C2=NNC(=N2)C)CN3CCN(C(c4cnccc4)C)CC3
0.280936	O=C(Nc1c(ccc(c1)C)C2=NNC(=N2)C)CN3CCN(C(c4cnccc4)C)CC3
0.280936	O=C(Nc1c(ccc(c1)C)C2=NNC(=N2)C)CN3CCN(C(c4cnccc4)C)CC3
0.280645	O=C(Nc1c(ccc(c1)C=2ON=C(N2)C3(N)CCCC3)C)c4cc5OCCOc5cc4
0.280645	O=C(Nc1c(ccc(c1)C=2ON=C(N2)C3(N)CCCC3)C)c4cc5OCCOc5cc4
0.280645	O=C(Nc1c(ccc(c1)C=2ON=C(N2)C3(N)CCCC3)C)c4cc5OCCOc5cc4
0.280645	O=C(Nc1c(ccc(c1)C=2ON=C(N2)C3(N)CCCC3)C)c4cc5OCCOc5cc4
0.280645	O=C(Nc1c(ccc(c1)C=2ON=C(N2)C3(N)CCCC3)C)c4cc5OCCOc5cc4
0.280645	O=C(Nc1c(ccc(c1)C=2ON=C(N2)C3(N)CCCC3)C)c4cc5OCCOc5cc4
0.280645	O=C(Nc1c(ccc(c1)C=2ON=C(N2)C3(N)CCCC3)C)c4cc5OCCOc5cc4
0.280645	O=C(Nc1c(ccc(c1)C=2ON=C(N2)C3(N)CCCC3)C)c4cc5OCCOc5cc4
0.280645	O=C(Nc1c(ccc(c1)C=2ON=C(N2)C3(N)CCCC3)C)c4cc5OCCOc5cc4
0.280645	O=C(Nc1c(ccc(c1)C=2ON=C(N2)C3(N)CCCC3)C)c4cc5OCCOc5cc4
0.280645	O=C(Nc1c(ccc(c1)C=2ON=C(N2)C3NCCC3)C)c4cc5OCCOc5cc4
0.280645	O=C(Nc1c(ccc(c1)C=2ON=C(N2)C3NCCC3)C)c4cc5OCCOc5cc4
0.280645	O=C(Nc1c(ccc(c1)C=2ON=C(N2)C3NCCC3)C)c4cc5OCCOc5cc4
0.280645	O=C(Nc1c(ccc(c1)C=2ON=C(N2)C3NCCC3)C)c4cc5OCCOc5cc4
0.280645	O=C(Nc1c(ccc(c1)C=2ON=C(N2)C3NCCC3)C)c4cc5OCCOc5cc4
0.280645	O=C(Nc1c(ccc(c1)C=2ON=C(N2)C3NCCC3)C)c4cc5OCCOc5cc4
0.280645	O=C(Nc1c(ccc(c1)C=2ON=C(N2)C3NCCC3)C)c4cc5OCCOc5cc4
0.280645	O=C(Nc1c(ccc(c1)C=2ON=C(N2)C3NCCC3)C)c4cc5OCCOc5cc4
0.280645	O=C(Nc1c(ccc(c1)C=2ON=C(N2)C3NCCC3)C)c4cc5OCCOc5cc4
0.280645	O=C(Nc1c(ccc(c1)C=2ON=C(N2)C3NCCC3)C)c4cc5OCCOc5cc4
0.280142	Fc1c(F)cc(c(c1)C(=O)Nc2c(cc(N3CCN(CC3)C)cc2)C)C(=O)c4ccccc4
0.280142	Fc1c(F)cc(c(c1)C(=O)Nc2c(cc(N3CCN(CC3)C)cc2)C)C(=O)c4ccccc4
0.280142	Fc1c(F)cc(c(c1)C(=O)Nc2c(cc(N3CCN(CC3)C)cc2)C)C(=O)c4ccccc4
0.280142	Fc1c(F)cc(c(c1)C(=O)Nc2c(cc(N3CCN(CC3)C)cc2)C)C(=O)c4ccccc4
0.280142	Fc1c(F)cc(c(c1)C(=O)Nc2c(cc(N3CCN(CC3)C)cc2)C)C(=O)c4ccccc4
0.27972	FC(F)(F)CNC(=O)c1cc(NC(=O)C(=O)NCc2cc(ncc2)C3CC3)c(cc1)C
0.27972	FC(F)(F)CNC(=O)c1cc(NC(=O)C(=O)NCc2cc(ncc2)C3CC3)c(cc1)C
0.27972	FC(F)(F)CNC(=O)c1cc(NC(=O)C(=O)NCc2cc(ncc2)C3CC3)c(cc1)C
0.27972	FC(F)(F)CNC(=O)c1cc(NC(=O)C(=O)NCc2cc(ncc2)C3CC3)c(cc1)C
0.27972	FC(F)(F)CNC(=O)c1cc(NC(=O)C(=O)NCc2cc(ncc2)C3CC3)c(cc1)C
0.27972	FC(F)(F)CNC(=O)c1cc(NC(=O)C(=O)NCc2cc(ncc2)C3CC3)c(cc1)C
0.27972	FC(F)(F)CNC(=O)c1cc(NC(=O)C(=O)NCc2cc(ncc2)C3CC3)c(cc1)C
0.27972	FC(F)(F)CNC(=O)c1cc(NC(=O)C(=O)NCc2cc(ncc2)C3CC3)c(cc1)C
0.27972	FC(F)(F)CNC(=O)c1cc(NC(=O)C(=O)NCc2cc(ncc2)C3CC3)c(cc1)C
0.27972	FC(F)(F)CNC(=O)c1cc(NC(=O)C(=O)NCc2cc(ncc2)C3CC3)c(cc1)C
0.279528	O=C(Nc1c(ccc(c1)C=O)C)c2cc3OCCOc3cc2
0.279152	O=C1N(Cc2c1cc(NC(=O)c3cncc(c4ccncc4)c3)cc2)C
0.279152	O=C1N(Cc2c1cc(NC(=O)c3cncc(c4ccncc4)c3)cc2)C
0.279152	O=C1N(Cc2c1cc(NC(=O)c3cncc(c4ccncc4)c3)cc2)C
0.279152	O=C1N(Cc2c1cc(NC(=O)c3cncc(c4ccncc4)c3)cc2)C
0.279152	O=C1N(Cc2c1cc(NC(=O)c3cncc(c4ccncc4)c3)cc2)C
0.279152	O=C1N(Cc2c1cc(NC(=O)c3cncc(c4ccncc4)c3)cc2)C
0.279152	O=C1N(Cc2c1cc(NC(=O)c3cncc(c4ccncc4)c3)cc2)C
0.279152	O=C1N(Cc2c1cc(NC(=O)c3cncc(c4ccncc4)c3)cc2)C
0.279152	O=C1N(Cc2c1cc(NC(=O)c3cncc(c4ccncc4)c3)cc2)C
0.279152	O=C1N(Cc2c1cc(NC(=O)c3cncc(c4ccncc4)c3)cc2)C
0.278431	O=C(OCc1cnccc1)NCc2ccc(cc2)C(=O)Nc3c(N)cccc3
0.278388	O=C(OC)c1c(ccc(c1)C(=O)NC2=NC(=NN2)c3ccc(cc3)C(C)(C)C)C
0.278388	O=C(OC)c1c(ccc(c1)C(=O)NC2=NC(=NN2)c3ccc(cc3)C(C)(C)C)C
0.278388	O=C(OC)c1c(ccc(c1)C(=O)NC2=NC(=NN2)c3ccc(cc3)C(C)(C)C)C
0.278388	O=C(OC)c1c(ccc(c1)C(=O)NC2=NC(=NN2)c3ccc(cc3)C(C)(C)C)C
0.278388	O=C(OC)c1c(ccc(c1)C(=O)NC2=NC(=NN2)c3ccc(cc3)C(C)(C)C)C
0.278388	O=C(OC)c1c(ccc(c1)C(=O)NC2=NC(=NN2)c3ccc(cc3)C(C)(C)C)C
0.278388	O=C(OC)c1c(ccc(c1)C(=O)NC2=NC(=NN2)c3ccc(cc3)C(C)(C)C)C
0.278388	O=C(OC)c1c(ccc(c1)C(=O)NC2=NC(=NN2)c3ccc(cc3)C(C)(C)C)C
0.278388	O=C(OC)c1c(ccc(c1)C(=O)NC2=NC(=NN2)c3ccc(cc3)C(C)(C)C)C
0.278388	O=C(OC)c1c(ccc(c1)C(=O)NC2=NC(=NN2)c3ccc(cc3)C(C)(C)C)C
0.278351	O=C(Nc1c(ccc(c2ccc(C#N)cc2)c1)C)c3nc(ncc3C)N4CCOCC4
0.278351	O=C(Nc1c(ccc(c2ccc(C#N)cc2)c1)C)c3nc(ncc3C)N4CCOCC4
0.277344	O=C(Nc1cc(c(NC(=O)C)cc1)C)C(=O)NCc2ccc(c3cc(ccc3)C)cc2
0.277344	O=C(Nc1cc(c(NC(=O)C)cc1)C)C(=O)NCc2ccc(c3cc(ccc3)C)cc2
0.277344	O=C(Nc1cc(c(NC(=O)C)cc1)C)C(=O)NCc2ccc(c3cc(ccc3)C)cc2
0.277344	O=C(Nc1cc(c(NC(=O)C)cc1)C)C(=O)NCc2ccc(c3cc(ccc3)C)cc2
0.277154	Clc1cc(F)c(cc1)C(=O)Nc2c(cc(N3CCN(CC3)C)cc2)C
0.277154	Clc1cc(F)c(cc1)C(=O)Nc2c(cc(N3CCN(CC3)C)cc2)C
0.27686	O=C(NCc1ccc(cc1)C(=O)NCC)c2cc(Nc3nccnc3)ccc2
0.27686	O=C(NCc1ccc(cc1)C(=O)NCC)c2cc(Nc3nccnc3)ccc2
0.27686	O=C(NCc1ccc(cc1)C(=O)NCC)c2cc(Nc3nccnc3)ccc2
0.27686	O=C(NCc1ccc(cc1)C(=O)NCC)c2cc(Nc3nccnc3)ccc2
0.27686	O=C(NCc1ccc(cc1)C(=O)NCC)c2cc(Nc3nccnc3)ccc2
0.27686	O=C(NCc1ccc(cc1)C(=O)NCC)c2cc(Nc3nccnc3)ccc2
0.27686	O=C(NCc1ccc(cc1)C(=O)NCC)c2cc(Nc3nccnc3)ccc2
0.27686	O=C(NCc1ccc(cc1)C(=O)NCC)c2cc(Nc3nccnc3)ccc2
0.27686	O=C(NCc1ccc(cc1)C(=O)NCC)c2cc(Nc3nccnc3)ccc2
0.27686	O=C(NCc1ccc(cc1)C(=O)NCC)c2cc(Nc3nccnc3)ccc2
0.276423	O=C(Nc1cc(C#N)ccc1)CNc2c(ccc(c3ccc(C#N)cc3)c2)C
0.276423	O=C(Nc1cc(C#N)ccc1)CNc2c(ccc(c3ccc(C#N)cc3)c2)C
0.276423	O=C(Nc1cc(C#N)ccc1)CNc2c(ccc(c3ccc(C#N)cc3)c2)C
0.276423	O=C(Nc1cc(C#N)ccc1)CNc2c(ccc(c3ccc(C#N)cc3)c2)C
0.276423	O=C(Nc1cc(C#N)ccc1)CNc2c(ccc(c3ccc(C#N)cc3)c2)C
0.276423	O=C(Nc1cc(C#N)ccc1)CNc2c(ccc(c3ccc(C#N)cc3)c2)C
0.276423	O=C(Nc1cc(C#N)ccc1)CNc2c(ccc(c3ccc(C#N)cc3)c2)C
0.276423	O=C(Nc1cc(C#N)ccc1)CNc2c(ccc(c3ccc(C#N)cc3)c2)C
0.276423	O=C(Nc1cc(C#N)ccc1)CNc2c(ccc(c3ccc(C#N)cc3)c2)C
0.276423	O=C(Nc1cc(C#N)ccc1)CNc2c(ccc(c3ccc(C#N)cc3)c2)C
0.27619	FC(F)(F)C(F)(c1cc(c(NC(=O)C=2C(=NN(C2)C)c3cnccc3)cc1)C)C(F)(F)F
0.27619	FC(F)(F)C(F)(c1cc(c(NC(=O)C=2C(=NN(C2)C)c3cnccc3)cc1)C)C(F)(F)F
0.27619	FC(F)(F)C(F)(c1cc(c(NC(=O)C=2C(=NN(C2)C)c3cnccc3)cc1)C)C(F)(F)F
0.27619	FC(F)(F)C(F)(c1cc(c(NC(=O)C=2C(=NN(C2)C)c3cnccc3)cc1)C)C(F)(F)F
0.27619	FC(F)(F)C(F)(c1cc(c(NC(=O)C=2C(=NN(C2)C)c3cnccc3)cc1)C)C(F)(F)F
0.27619	FC(F)(F)C(F)(c1cc(c(NC(=O)C=2C(=NN(C2)C)c3cnccc3)cc1)C)C(F)(F)F
0.27619	FC(F)(F)C(F)(c1cc(c(NC(=O)C=2C(=NN(C2)C)c3cnccc3)cc1)C)C(F)(F)F
0.27619	FC(F)(F)C(F)(c1cc(c(NC(=O)C=2C(=NN(C2)C)c3cnccc3)cc1)C)C(F)(F)F
0.27619	FC(F)(F)C(F)(c1cc(c(NC(=O)C=2C(=NN(C2)C)c3cnccc3)cc1)C)C(F)(F)F
0.27619	FC(F)(F)C(F)(c1cc(c(NC(=O)C=2C(=NN(C2)C)c3cnccc3)cc1)C)C(F)(F)F
0.275591	O=C(Nc1cc(ccc1)CNCC)C=2OC(=CC2)CN3CCCCC3
0.275591	O=C(Nc1cc(ccc1)CNCC)C=2OC(=CC2)CN3CCCCC3
0.275591	O=C(Nc1cc(ccc1)CNCC)C=2OC(=CC2)CN3CCCCC3
0.275591	O=C(Nc1cc(ccc1)CNCC)C=2OC(=CC2)CN3CCCCC3
0.275591	O=C(Nc1cc(ccc1)CNCC)C=2OC(=CC2)CN3CCCCC3
0.275	FC(F)(F)CNC(=O)c1cc(NC(=O)C=O)c(cc1)C
0.274368	O=C(OC)c1c(ccc(c1)C(=O)NCCNc2nnc(c3ccccc3)cc2)C
0.274368	O=C(OC)c1c(ccc(c1)C(=O)NCCNc2nnc(c3ccccc3)cc2)C
0.274368	O=C(OC)c1c(ccc(c1)C(=O)NCCNc2nnc(c3ccccc3)cc2)C
0.274368	O=C(OC)c1c(ccc(c1)C(=O)NCCNc2nnc(c3ccccc3)cc2)C
0.274368	O=C(OC)c1c(ccc(c1)C(=O)NCCNc2nnc(c3ccccc3)cc2)C
0.273973	[O-][N+](=O)c1c(Nc2ccccc2)ccc(c1)C(=O)Nc3c(N4CCCCC4)cncc3
0.273973	[O-][N+](=O)c1c(Nc2ccccc2)ccc(c1)C(=O)Nc3c(N4CCCCC4)cncc3
0.273973	[O-][N+](=O)c1c(Nc2ccccc2)ccc(c1)C(=O)Nc3c(N4CCCCC4)cncc3
0.273973	[O-][N+](=O)c1c(Nc2ccccc2)ccc(c1)C(=O)Nc3c(N4CCCCC4)cncc3
0.273973	[O-][N+](=O)c1c(Nc2ccccc2)ccc(c1)C(=O)Nc3c(N4CCCCC4)cncc3
0.273973	[O-][N+](=O)c1c(Nc2ccccc2)ccc(c1)C(=O)Nc3c(N4CCCCC4)cncc3
0.273973	[O-][N+](=O)c1c(Nc2ccccc2)ccc(c1)C(=O)Nc3c(N4CCCCC4)cncc3
0.273973	[O-][N+](=O)c1c(Nc2ccccc2)ccc(c1)C(=O)Nc3c(N4CCCCC4)cncc3
0.273973	[O-][N+](=O)c1c(Nc2ccccc2)ccc(c1)C(=O)Nc3c(N4CCCCC4)cncc3
0.273973	[O-][N+](=O)c1c(Nc2ccccc2)ccc(c1)C(=O)Nc3c(N4CCCCC4)cncc3
0.273684	O=C(Nc1cc(c(O)cc1)C(=O)NCc2cc(ncc2)c3ccccc3)NC(C)C
0.273684	O=C(Nc1cc(c(O)cc1)C(=O)NCc2cc(ncc2)c3ccccc3)NC(C)C
0.273684	O=C(Nc1cc(c(O)cc1)C(=O)NCc2cc(ncc2)c3ccccc3)NC(C)C
0.273684	O=C(Nc1cc(c(O)cc1)C(=O)NCc2cc(ncc2)c3ccccc3)NC(C)C
0.273684	O=C(Nc1cc(c(O)cc1)C(=O)NCc2cc(ncc2)c3ccccc3)NC(C)C
0.273684	O=C(Nc1cc(c(O)cc1)C(=O)NCc2cc(ncc2)c3ccccc3)NC(C)C
0.273684	O=C(Nc1cc(c(O)cc1)C(=O)NCc2cc(ncc2)c3ccccc3)NC(C)C
0.273684	O=C(Nc1cc(c(O)cc1)C(=O)NCc2cc(ncc2)c3ccccc3)NC(C)C
0.273684	O=C(Nc1cc(c(O)cc1)C(=O)NCc2cc(ncc2)c3ccccc3)NC(C)C
0.273684	O=C(Nc1cc(c(O)cc1)C(=O)NCc2cc(ncc2)c3ccccc3)NC(C)C
0.273616	O=C(N1CCN(CC2=NOC(=C2)C)CC1)C(=O)Nc3c(cc(cc3)C(=O)NC4CCCCC4)C
0.273616	O=C(N1CCN(CC2=NOC(=C2)C)CC1)C(=O)Nc3c(cc(cc3)C(=O)NC4CCCCC4)C
0.273616	O=C(N1CCN(CC2=NOC(=C2)C)CC1)C(=O)Nc3c(cc(cc3)C(=O)NC4CCCCC4)C
0.273616	O=C(N1CCN(CC2=NOC(=C2)C)CC1)C(=O)Nc3c(cc(cc3)C(=O)NC4CCCCC4)C
0.273616	O=C(N1CCN(CC2=NOC(=C2)C)CC1)C(=O)Nc3c(cc(cc3)C(=O)NC4CCCCC4)C
0.273616	O=C(N1CCN(CC2=NOC(=C2)C)CC1)C(=O)Nc3c(cc(cc3)C(=O)NC4CCCCC4)C
0.273616	O=C(N1CCN(CC2=NOC(=C2)C)CC1)C(=O)Nc3c(cc(cc3)C(=O)NC4CCCCC4)C
0.273616	O=C(N1CCN(CC2=NOC(=C2)C)CC1)C(=O)Nc3c(cc(cc3)C(=O)NC4CCCCC4)C
0.273616	O=C(N1CCN(CC2=NOC(=C2)C)CC1)C(=O)Nc3c(cc(cc3)C(=O)NC4CCCCC4)C
0.273616	O=C(N1CCN(CC2=NOC(=C2)C)CC1)C(=O)Nc3c(cc(cc3)C(=O)NC4CCCCC4)C
0.273585	Brc1ccc(cc1)C=2N=C(NC2)C3CCN(C(=O)C(=O)Nc4cc(c(cc4)C)C=5OC=CN5)CC3
0.273585	Brc1ccc(cc1)C=2N=C(NC2)C3CCN(C(=O)C(=O)Nc4cc(c(cc4)C)C=5OC=CN5)CC3
0.273585	Brc1ccc(cc1)C=2N=C(NC2)C3CCN(C(=O)C(=O)Nc4cc(c(cc4)C)C=5OC=CN5)CC3
0.273585	Brc1ccc(cc1)C=2N=C(NC2)C3CCN(C(=O)C(=O)Nc4cc(c(cc4)C)C=5OC=CN5)CC3
0.273585	Brc1ccc(cc1)C=2N=C(NC2)C3CCN(C(=O)C(=O)Nc4cc(c(cc4)C)C=5OC=CN5)CC3
0.273585	Brc1ccc(cc1)C=2N=C(NC2)C3CCN(C(=O)C(=O)Nc4cc(c(cc4)C)C=5OC=CN5)CC3
0.273585	Brc1ccc(cc1)C=2N=C(NC2)C3CCN(C(=O)C(=O)Nc4cc(c(cc4)C)C=5OC=CN5)CC3
0.273585	Brc1ccc(cc1)C=2N=C(NC2)C3CCN(C(=O)C(=O)Nc4cc(c(cc4)C)C=5OC=CN5)CC3
0.273585	Brc1ccc(cc1)C=2N=C(NC2)C3CCN(C(=O)C(=O)Nc4cc(c(cc4)C)C=5OC=CN5)CC3
0.273585	Brc1ccc(cc1)C=2N=C(NC2)C3CCN(C(=O)C(=O)Nc4cc(c(cc4)C)C=5OC=CN5)CC3
0.273408	FC(F)(F)C=1ON=C(N1)c2ccc(cc2)C(=O)Oc3ccc(cc3)C(=O)Nc4cnccc4
0.273408	FC(F)(F)C=1ON=C(N1)c2ccc(cc2)C(=O)Oc3ccc(cc3)C(=O)Nc4cnccc4
0.273408	FC(F)(F)C=1ON=C(N1)c2ccc(cc2)C(=O)Oc3ccc(cc3)C(=O)Nc4cnccc4
0.273381	S(c1ncccn1)c2c(NC(=O)c3cc(c(cc3)C)C(=O)OC)cccc2
0.273381	S(c1ncccn1)c2c(NC(=O)c3cc(c(cc3)C)C(=O)OC)cccc2
0.273381	S(c1ncccn1)c2c(NC(=O)c3cc(c(cc3)C)C(=O)OC)cccc2
0.273381	S(c1ncccn1)c2c(NC(=O)c3cc(c(cc3)C)C(=O)OC)cccc2
0.273381	S(c1ncccn1)c2c(NC(=O)c3cc(c(cc3)C)C(=O)OC)cccc2
0.273381	S(c1ncccn1)c2c(NC(=O)c3cc(c(cc3)C)C(=O)OC)cccc2
0.273381	S(c1ncccn1)c2c(NC(=O)c3cc(c(cc3)C)C(=O)OC)cccc2
0.273381	S(c1ncccn1)c2c(NC(=O)c3cc(c(cc3)C)C(=O)OC)cccc2
0.273381	S(c1ncccn1)c2c(NC(=O)c3cc(c(cc3)C)C(=O)OC)cccc2
0.273381	S(c1ncccn1)c2c(NC(=O)c3cc(c(cc3)C)C(=O)OC)cccc2
0.27305	S1C(c2cc(NC(=O)c3c(nccc3)Nc4cc(ccc4)C(F)(F)F)ccc2)=CC=C1
0.27305	S1C(c2cc(NC(=O)c3c(nccc3)Nc4cc(ccc4)C(F)(F)F)ccc2)=CC=C1
0.27305	S1C(c2cc(NC(=O)c3c(nccc3)Nc4cc(ccc4)C(F)(F)F)ccc2)=CC=C1
0.27305	S1C(c2cc(NC(=O)c3c(nccc3)Nc4cc(ccc4)C(F)(F)F)ccc2)=CC=C1
0.27305	S1C(c2cc(NC(=O)c3c(nccc3)Nc4cc(ccc4)C(F)(F)F)ccc2)=CC=C1
0.27305	S1C(c2cc(NC(=O)c3c(nccc3)Nc4cc(ccc4)C(F)(F)F)ccc2)=CC=C1
0.27305	S1C(c2cc(NC(=O)c3c(nccc3)Nc4cc(ccc4)C(F)(F)F)ccc2)=CC=C1
0.27305	S1C(c2cc(NC(=O)c3c(nccc3)Nc4cc(ccc4)C(F)(F)F)ccc2)=CC=C1
0.27305	S1C(c2cc(NC(=O)c3c(nccc3)Nc4cc(ccc4)C(F)(F)F)ccc2)=CC=C1
0.27305	S1C(c2cc(NC(=O)c3c(nccc3)Nc4cc(ccc4)C(F)(F)F)ccc2)=CC=C1
0.27305	O=C(Nc1nc(c(c2ccccc2)cn1)C)c3cnc(N4CCOCC4)cc3
0.273016	O=C(Nc1c(ccc(c1)C2=NNC(=N2)C)C)c3cc4N=CNC(=O)c4cc3
0.273016	O=C(Nc1c(ccc(c1)C2=NNC(=N2)C)C)c3cc4N=CNC(=O)c4cc3
0.273016	O=C(Nc1c(ccc(c1)C2=NNC(=N2)C)C)c3cc4N=CNC(=O)c4cc3
0.273016	O=C(Nc1c(ccc(c1)C2=NNC(=N2)C)C)c3cc4N=CNC(=O)c4cc3
0.273016	O=C(Nc1c(ccc(c1)C2=NNC(=N2)C)C)c3cc4N=CNC(=O)c4cc3
0.273016	O=C(Nc1c(ccc(c1)C2=NNC(=N2)C)C)c3cc4N=CNC(=O)c4cc3
0.273016	O=C(Nc1c(ccc(c1)C2=NNC(=N2)C)C)c3cc4N=CNC(=O)c4cc3
0.273016	O=C(Nc1c(ccc(c1)C2=NNC(=N2)C)C)c3cc4N=CNC(=O)c4cc3
0.273016	O=C(Nc1c(ccc(c1)C2=NNC(=N2)C)C)c3cc4N=CNC(=O)c4cc3
0.273016	O=C(Nc1c(ccc(c1)C2=NNC(=N2)C)C)c3cc4N=CNC(=O)c4cc3
0.273016	FC(F)(F)c1cc(Nc2ncccc2C(=O)Nc3ncc(cc3)C4=NN=CN4C)ccc1
0.273016	FC(F)(F)c1cc(Nc2ncccc2C(=O)Nc3ncc(cc3)C4=NN=CN4C)ccc1
0.273016	FC(F)(F)c1cc(Nc2ncccc2C(=O)Nc3ncc(cc3)C4=NN=CN4C)ccc1
0.273016	FC(F)(F)c1cc(Nc2ncccc2C(=O)Nc3ncc(cc3)C4=NN=CN4C)ccc1
0.273016	FC(F)(F)c1cc(Nc2ncccc2C(=O)Nc3ncc(cc3)C4=NN=CN4C)ccc1
0.273016	FC(F)(F)c1cc(Nc2ncccc2C(=O)Nc3ncc(cc3)C4=NN=CN4C)ccc1
0.273016	FC(F)(F)c1cc(Nc2ncccc2C(=O)Nc3ncc(cc3)C4=NN=CN4C)ccc1
0.273016	FC(F)(F)c1cc(Nc2ncccc2C(=O)Nc3ncc(cc3)C4=NN=CN4C)ccc1
0.273016	FC(F)(F)c1cc(Nc2ncccc2C(=O)Nc3ncc(cc3)C4=NN=CN4C)ccc1
0.273016	FC(F)(F)c1cc(Nc2ncccc2C(=O)Nc3ncc(cc3)C4=NN=CN4C)ccc1
0.272152	Brc1ccc(cc1)C=2N=C(NC2)C3CCN(C(=O)c4c(nccc4)Nc5cc(ccc5)C(F)(F)F)CC3
0.272152	Brc1ccc(cc1)C=2N=C(NC2)C3CCN(C(=O)c4c(nccc4)Nc5cc(ccc5)C(F)(F)F)CC3
0.272152	Brc1ccc(cc1)C=2N=C(NC2)C3CCN(C(=O)c4c(nccc4)Nc5cc(ccc5)C(F)(F)F)CC3
0.272152	Brc1ccc(cc1)C=2N=C(NC2)C3CCN(C(=O)c4c(nccc4)Nc5cc(ccc5)C(F)(F)F)CC3
0.272152	Brc1ccc(cc1)C=2N=C(NC2)C3CCN(C(=O)c4c(nccc4)Nc5cc(ccc5)C(F)(F)F)CC3
0.272152	Brc1ccc(cc1)C=2N=C(NC2)C3CCN(C(=O)c4c(nccc4)Nc5cc(ccc5)C(F)(F)F)CC3
0.272152	Brc1ccc(cc1)C=2N=C(NC2)C3CCN(C(=O)c4c(nccc4)Nc5cc(ccc5)C(F)(F)F)CC3
0.272152	Brc1ccc(cc1)C=2N=C(NC2)C3CCN(C(=O)c4c(nccc4)Nc5cc(ccc5)C(F)(F)F)CC3
0.272152	Brc1ccc(cc1)C=2N=C(NC2)C3CCN(C(=O)c4c(nccc4)Nc5cc(ccc5)C(F)(F)F)CC3
0.272152	Brc1ccc(cc1)C=2N=C(NC2)C3CCN(C(=O)c4c(nccc4)Nc5cc(ccc5)C(F)(F)F)CC3
0.271777	O1N=C(N=C1c2c(nccc2)Nc3c(cc(cc3)C)C)c4cc(N)ccc4
0.271777	O1N=C(N=C1c2c(nccc2)Nc3c(cc(cc3)C)C)c4cc(N)ccc4
0.271777	O1N=C(N=C1c2c(nccc2)Nc3c(cc(cc3)C)C)c4cc(N)ccc4
0.271777	O1N=C(N=C1c2c(nccc2)Nc3c(cc(cc3)C)C)c4cc(N)ccc4
0.271777	O1N=C(N=C1c2c(nccc2)Nc3c(cc(cc3)C)C)c4cc(N)ccc4
0.271777	O1N=C(N=C1c2c(nccc2)Nc3c(cc(cc3)C)C)c4cc(N)ccc4
0.271777	O1N=C(N=C1c2c(nccc2)Nc3c(cc(cc3)C)C)c4cc(N)ccc4
0.271777	O1N=C(N=C1c2c(nccc2)Nc3c(cc(cc3)C)C)c4cc(N)ccc4
0.271777	O1N=C(N=C1c2c(nccc2)Nc3c(cc(cc3)C)C)c4cc(N)ccc4
0.271777	O1N=C(N=C1c2c(nccc2)Nc3c(cc(cc3)C)C)c4cc(N)ccc4
0.271739	O=C(Nc1cc(NC(=O)CCN(C)C)c(cc1)C)C=2N=C(OC2)C(C)C
0.271739	O=C(Nc1cc(NC(=O)CCN(C)C)c(cc1)C)C=2N=C(OC2)C(C)C
0.271739	O=C(Nc1cc(NC(=O)CCN(C)C)c(cc1)C)C=2N=C(OC2)C(C)C
0.271739	O=C(Nc1cc(NC(=O)CCN(C)C)c(cc1)C)C=2N=C(OC2)C(C)C
0.271739	O=C(Nc1cc(NC(=O)CCN(C)C)c(cc1)C)C=2N=C(OC2)C(C)C
0.271739	O=C(Nc1cc(NC(=O)CCN(C)C)c(cc1)C)C=2N=C(OC2)C(C)C
0.271739	O=C(Nc1cc(NC(=O)CCN(C)C)c(cc1)C)C=2N=C(OC2)C(C)C
0.271739	O=C(Nc1cc(NC(=O)CCN(C)C)c(cc1)C)C=2N=C(OC2)C(C)C
0.271739	O=C(Nc1cc(NC(=O)CCN(C)C)c(cc1)C)C=2N=C(OC2)C(C)C
0.271739	O=C(Nc1cc(ncc1)CN2N=CC=C2)c3ccc(cc3)C4=NOC(=N4)C
0.271552	O=C(Nc1cc(c2nc(ccn2)C)ccc1)C=O
0.271523	Fc1c(c2c(NC(=O)c3cc([N+]([O-])=O)c(Nc4ccccc4)cc3)ccnc2)ccc(F)c1
0.271523	Fc1c(c2c(NC(=O)c3cc([N+]([O-])=O)c(Nc4ccccc4)cc3)ccnc2)ccc(F)c1
0.271523	Fc1c(c2c(NC(=O)c3cc([N+]([O-])=O)c(Nc4ccccc4)cc3)ccnc2)ccc(F)c1
0.271523	Fc1c(c2c(NC(=O)c3cc([N+]([O-])=O)c(Nc4ccccc4)cc3)ccnc2)ccc(F)c1
0.271523	Fc1c(c2c(NC(=O)c3cc([N+]([O-])=O)c(Nc4ccccc4)cc3)ccnc2)ccc(F)c1
0.271523	Fc1c(c2c(NC(=O)c3cc([N+]([O-])=O)c(Nc4ccccc4)cc3)ccnc2)ccc(F)c1
0.271523	Fc1c(c2c(NC(=O)c3cc([N+]([O-])=O)c(Nc4ccccc4)cc3)ccnc2)ccc(F)c1
0.271523	Fc1c(c2c(NC(=O)c3cc([N+]([O-])=O)c(Nc4ccccc4)cc3)ccnc2)ccc(F)c1
0.271429	Fc1c(OC)cccc1C(=O)Nc2cc(NC(=O)CCN(C)C)c(cc2)C
0.271429	Fc1c(OC)cccc1C(=O)Nc2cc(NC(=O)CCN(C)C)c(cc2)C
0.271429	Fc1c(OC)cccc1C(=O)Nc2cc(NC(=O)CCN(C)C)c(cc2)C
0.271429	Fc1c(OC)cccc1C(=O)Nc2cc(NC(=O)CCN(C)C)c(cc2)C
0.271429	Fc1c(OC)cccc1C(=O)Nc2cc(NC(=O)CCN(C)C)c(cc2)C
0.271429	Fc1c(OC)cccc1C(=O)Nc2cc(NC(=O)CCN(C)C)c(cc2)C
0.271429	Fc1c(OC)cccc1C(=O)Nc2cc(NC(=O)CCN(C)C)c(cc2)C
0.271429	Fc1c(OC)cccc1C(=O)Nc2cc(NC(=O)CCN(C)C)c(cc2)C
0.271429	Fc1c(OC)cccc1C(=O)Nc2cc(NC(=O)CCN(C)C)c(cc2)C
0.271429	Fc1c(OC)cccc1C(=O)Nc2cc(NC(=O)CCN(C)C)c(cc2)C
0.271375	O=C(Nc1ccc(cc1)CN2CCC(CC2)C)C(=O)NC(c3cc(c(cc3)C)C)c4ccccc4
0.271127	O=C(Nc1c(ccc(c1)C(=O)NCC=2N=CN(C2)C)C)c3cc4OCCOc4cc3
0.271111	O=C(NCC)c1cc(NC=O)c(cc1)C
0.271111	O=C(NCC)c1cc(NC=O)c(cc1)C
0.271111	O=C(NCC)c1cc(NC=O)c(cc1)C
0.271111	O=C(NCC)c1cc(NC=O)c(cc1)C
0.271111	O=C(NCC)c1cc(NC=O)c(cc1)C
0.271111	O=C(NCC)c1cc(NC=O)c(cc1)C
0.270758	Clc1c(ccc(c1)C(=O)Nc2c(cc(OCc3ccncc3)cc2)C)C(C)(C)C
0.270758	Clc1c(ccc(c1)C(=O)Nc2c(cc(OCc3ccncc3)cc2)C)C(C)(C)C
0.270758	Clc1c(ccc(c1)C(=O)Nc2c(cc(OCc3ccncc3)cc2)C)C(C)(C)C
0.270758	Clc1c(ccc(c1)C(=O)Nc2c(cc(OCc3ccncc3)cc2)C)C(C)(C)C
0.270758	Clc1c(ccc(c1)C(=O)Nc2c(cc(OCc3ccncc3)cc2)C)C(C)(C)C
0.270758	Clc1c(ccc(c1)C(=O)Nc2c(cc(OCc3ccncc3)cc2)C)C(C)(C)C
0.270758	Clc1c(ccc(c1)C(=O)Nc2c(cc(OCc3ccncc3)cc2)C)C(C)(C)C
0.270758	Clc1c(ccc(c1)C(=O)Nc2c(cc(OCc3ccncc3)cc2)C)C(C)(C)C
0.270758	Clc1c(ccc(c1)C(=O)Nc2c(cc(OCc3ccncc3)cc2)C)C(C)(C)C
0.270463	FC(F)(F)c1cc(Nc2ncccc2C(=O)Nc3ccc(cc3)C(=O)NCCN(CC)CC)ccc1
0.270463	FC(F)(F)c1cc(Nc2ncccc2C(=O)Nc3ccc(cc3)C(=O)NCCN(CC)CC)ccc1
0.270463	FC(F)(F)c1cc(Nc2ncccc2C(=O)Nc3ccc(cc3)C(=O)NCCN(CC)CC)ccc1
0.270463	FC(F)(F)c1cc(Nc2ncccc2C(=O)Nc3ccc(cc3)C(=O)NCCN(CC)CC)ccc1
0.270463	FC(F)(F)c1cc(Nc2ncccc2C(=O)Nc3ccc(cc3)C(=O)NCCN(CC)CC)ccc1
0.270463	FC(F)(F)c1cc(Nc2ncccc2C(=O)Nc3ccc(cc3)C(=O)NCCN(CC)CC)ccc1
0.270463	FC(F)(F)c1cc(Nc2ncccc2C(=O)Nc3ccc(cc3)C(=O)NCCN(CC)CC)ccc1
0.270463	FC(F)(F)c1cc(Nc2ncccc2C(=O)Nc3ccc(cc3)C(=O)NCCN(CC)CC)ccc1
0.270463	FC(F)(F)c1cc(Nc2ncccc2C(=O)Nc3ccc(cc3)C(=O)NCCN(CC)CC)ccc1
0.270463	Clc1c(ccc(c1)C(=O)NC=2SC=C(N2)c3ccc(cc3)CC(C)C)C(C)(C)C
0.270463	Clc1c(ccc(c1)C(=O)NC=2SC=C(N2)c3ccc(cc3)CC(C)C)C(C)(C)C
0.270463	Clc1c(ccc(c1)C(=O)NC=2SC=C(N2)c3ccc(cc3)CC(C)C)C(C)(C)C
0.270463	Clc1c(ccc(c1)C(=O)NC=2SC=C(N2)c3ccc(cc3)CC(C)C)C(C)(C)C
0.270463	Clc1c(ccc(c1)C(=O)NC=2SC=C(N2)c3ccc(cc3)CC(C)C)C(C)(C)C
0.270463	Clc1c(ccc(c1)C(=O)NC=2SC=C(N2)c3ccc(cc3)CC(C)C)C(C)(C)C
0.270463	Clc1c(ccc(c1)C(=O)NC=2SC=C(N2)c3ccc(cc3)CC(C)C)C(C)(C)C
0.27037	O=C(OC)c1c(ccc(c1)C(=O)Nc2c(NC3CC3)ccnc2)C
0.27037	O=C(OC)c1c(ccc(c1)C(=O)Nc2c(NC3CC3)ccnc2)C
0.27037	O=C(OC)c1c(ccc(c1)C(=O)Nc2c(NC3CC3)ccnc2)C
0.27037	O=C(OC)c1c(ccc(c1)C(=O)Nc2c(NC3CC3)ccnc2)C
0.27037	O=C(OC)c1c(ccc(c1)C(=O)Nc2c(NC3CC3)ccnc2)C
0.27037	O=C(OC)c1c(ccc(c1)C(=O)Nc2c(NC3CC3)ccnc2)C
0.27037	O=C(OC)c1c(ccc(c1)C(=O)Nc2c(NC3CC3)ccnc2)C
0.27037	O=C(OC)c1c(ccc(c1)C(=O)Nc2c(NC3CC3)ccnc2)C
0.27037	O=C(OC)c1c(ccc(c1)C(=O)Nc2c(NC3CC3)ccnc2)C
0.27037	O=C(OC)c1c(ccc(c1)C(=O)Nc2c(NC3CC3)ccnc2)C
0.27037	O=C(Nc1c(ccc(c1)CC)CC)C=2OC(=NC2)c3ccccc3
0.27037	O=C(Nc1c(ccc(c1)CC)CC)C=2OC(=NC2)c3ccccc3
0.27037	O=C(Nc1c(ccc(c1)CC)CC)C=2OC(=NC2)c3ccccc3
0.27037	O=C(Nc1c(ccc(c1)CC)CC)C=2OC(=NC2)c3ccccc3
0.27037	O=C(Nc1c(ccc(c1)CC)CC)C=2OC(=NC2)c3ccccc3
0.27037	O=C(Nc1c(ccc(c1)CC)CC)C=2OC(=NC2)c3ccccc3
0.27037	O=C(Nc1c(ccc(c1)CC)CC)C=2OC(=NC2)c3ccccc3
0.27037	O=C(Nc1c(ccc(c1)CC)CC)C=2OC(=NC2)c3ccccc3
0.27037	O=C(Nc1c(ccc(c1)CC)CC)C=2OC(=NC2)c3ccccc3
0.27037	O=C(Nc1c(ccc(c1)CC)CC)C=2OC(=NC2)c3ccccc3
0.270042	O(CCc1ccc(c2nc(ncc2)NC3CCNCC3)cc1)C
0.270042	O(CCc1ccc(c2nc(ncc2)NC3CCNCC3)cc1)C
0.270042	O(CCc1ccc(c2nc(ncc2)NC3CCNCC3)cc1)C
0.270042	O(CCc1ccc(c2nc(ncc2)NC3CCNCC3)cc1)C
0.270042	O(CCc1ccc(c2nc(ncc2)NC3CCNCC3)cc1)C
0.270042	O(CCc1ccc(c2nc(ncc2)NC3CCNCC3)cc1)C
0.270042	O(CCc1ccc(c2nc(ncc2)NC3CCNCC3)cc1)C
0.270042	O(CCc1ccc(c2nc(ncc2)NC3CCNCC3)cc1)C
0.270042	O(CCc1ccc(c2nc(ncc2)NC3CCNCC3)cc1)C
0.270042	O(CCc1ccc(c2nc(ncc2)NC3CCNCC3)cc1)C
0.269373	S(Cc1cnccc1)CC(=O)N2CCC(c3nc(c4ccc(F)cc4)ccn3)CC2
0.269231	S1C(C2=NOC(=N2)c3cc(NC(=O)c4c(F)cccc4)c(cc3)C)CCCC1
0.269091	Clc1c(NC(=O)C(=O)NCCc2ccc(N3CCN(CC3)C)cc2)cc(cc1)C(=O)NC
0.269091	Clc1c(NC(=O)C(=O)NCCc2ccc(N3CCN(CC3)C)cc2)cc(cc1)C(=O)NC
0.269091	Clc1c(NC(=O)C(=O)NCCc2ccc(N3CCN(CC3)C)cc2)cc(cc1)C(=O)NC
0.269091	Clc1c(NC(=O)C(=O)NCCc2ccc(N3CCN(CC3)C)cc2)cc(cc1)C(=O)NC
0.269091	Clc1c(NC(=O)C(=O)NCCc2ccc(N3CCN(CC3)C)cc2)cc(cc1)C(=O)NC
0.269091	Clc1c(NC(=O)C(=O)NCCc2ccc(N3CCN(CC3)C)cc2)cc(cc1)C(=O)NC
0.269091	Clc1c(NC(=O)C(=O)NCCc2ccc(N3CCN(CC3)C)cc2)cc(cc1)C(=O)NC
0.269091	Clc1c(NC(=O)C(=O)NCCc2ccc(N3CCN(CC3)C)cc2)cc(cc1)C(=O)NC
0.269091	Clc1c(NC(=O)C(=O)NCCc2ccc(N3CCN(CC3)C)cc2)cc(cc1)C(=O)NC
0.269091	Clc1c(NC(=O)C(=O)NCCc2ccc(N3CCN(CC3)C)cc2)cc(cc1)C(=O)NC
0.269091	Ic1cc(c(NC(=O)CN2N=NC(=C2)CN3CCN(CC3)C)cc1)C
0.269091	Ic1cc(c(NC(=O)CN2N=NC(=C2)CN3CCN(CC3)C)cc1)C
0.269091	Ic1cc(c(NC(=O)CN2N=NC(=C2)CN3CCN(CC3)C)cc1)C
0.269091	Ic1cc(c(NC(=O)CN2N=NC(=C2)CN3CCN(CC3)C)cc1)C
0.269091	Ic1cc(c(NC(=O)CN2N=NC(=C2)CN3CCN(CC3)C)cc1)C
0.269091	Ic1cc(c(NC(=O)CN2N=NC(=C2)CN3CCN(CC3)C)cc1)C
0.269091	Ic1cc(c(NC(=O)CN2N=NC(=C2)CN3CCN(CC3)C)cc1)C
0.269091	Ic1cc(c(NC(=O)CN2N=NC(=C2)CN3CCN(CC3)C)cc1)C
0.269091	Ic1cc(c(NC(=O)CN2N=NC(=C2)CN3CCN(CC3)C)cc1)C
0.269091	Ic1cc(c(NC(=O)CN2N=NC(=C2)CN3CCN(CC3)C)cc1)C
0.268595	FC(F)Oc1c(NC(=O)c2ccc(cc2)C=3C=NNC3)cccc1
0.268595	FC(F)Oc1c(NC(=O)c2ccc(cc2)C=3C=NNC3)cccc1
0.268595	FC(F)Oc1c(NC(=O)c2ccc(cc2)C=3C=NNC3)cccc1
0.268595	FC(F)Oc1c(NC(=O)c2ccc(cc2)C=3C=NNC3)cccc1
0.268595	FC(F)Oc1c(NC(=O)c2ccc(cc2)C=3C=NNC3)cccc1
0.268595	FC(F)Oc1c(NC(=O)c2ccc(cc2)C=3C=NNC3)cccc1
0.268595	FC(F)Oc1c(NC(=O)c2ccc(cc2)C=3C=NNC3)cccc1
0.268595	FC(F)Oc1c(NC(=O)c2ccc(cc2)C=3C=NNC3)cccc1
0.268551	Fc1c(ccc(c2cc(c(cc2)C)C)c1)C(=O)NC3=NN(C=N3)Cc4ccccc4
0.268551	Fc1c(ccc(c2cc(c(cc2)C)C)c1)C(=O)NC3=NN(C=N3)Cc4ccccc4
0.268551	Fc1c(ccc(c2cc(c(cc2)C)C)c1)C(=O)NC3=NN(C=N3)Cc4ccccc4
0.268551	Fc1c(ccc(c2cc(c(cc2)C)C)c1)C(=O)NC3=NN(C=N3)Cc4ccccc4
0.268551	Fc1c(ccc(c2cc(c(cc2)C)C)c1)C(=O)NC3=NN(C=N3)Cc4ccccc4
0.268551	Fc1c(ccc(c2cc(c(cc2)C)C)c1)C(=O)NC3=NN(C=N3)Cc4ccccc4
0.268293	S1C(C(=O)Nc2c(cc(N3CCN(CC3)C)cc2)C)=C(NC(=O)C4=COC=C4)C=C1
0.268293	S1C(C(=O)Nc2c(cc(N3CCN(CC3)C)cc2)C)=C(NC(=O)C4=COC=C4)C=C1
0.268041	O=C(N1CCC(NC(=O)C=2NC=CC2)CC1)C(=O)Nc3cc(c(NC(=O)C)cc3)C
0.268041	O=C(N1CCC(NC(=O)C=2NC=CC2)CC1)C(=O)Nc3cc(c(NC(=O)C)cc3)C
0.268041	O=C(N1CCC(NC(=O)C=2NC=CC2)CC1)C(=O)Nc3cc(c(NC(=O)C)cc3)C
0.268041	O=C(N1CCC(NC(=O)C=2NC=CC2)CC1)C(=O)Nc3cc(c(NC(=O)C)cc3)C
0.268041	O=C(N1CCC(NC(=O)C=2NC=CC2)CC1)C(=O)Nc3cc(c(NC(=O)C)cc3)C
0.268041	O=C(N1CCC(NC(=O)C=2NC=CC2)CC1)C(=O)Nc3cc(c(NC(=O)C)cc3)C
0.268041	O=C(N1CCC(NC(=O)C=2NC=CC2)CC1)C(=O)Nc3cc(c(NC(=O)C)cc3)C
0.268041	O=C(N1CCC(NC(=O)C=2NC=CC2)CC1)C(=O)Nc3cc(c(NC(=O)C)cc3)C
0.268041	O=C(N1CCC(NC(=O)C=2NC=CC2)CC1)C(=O)Nc3cc(c(NC(=O)C)cc3)C
0.268041	O=C(N1CCC(NC(=O)C=2NC=CC2)CC1)C(=O)Nc3cc(c(NC(=O)C)cc3)C
0.267857	Fc1c(cccc1)CN2CCC(NC(=O)c3nc(c4ccc(OC)cc4)ccc3)CC2
0.267857	Fc1c(cccc1)CN2CCC(NC(=O)c3nc(c4ccc(OC)cc4)ccc3)CC2
0.267797	Clc1ccc(cc1)C2=NN(c3ccccc3)C=C2C(=O)Nc4cc(ccc4)CN5CCCC5
0.267797	Clc1ccc(cc1)C2=NN(c3ccccc3)C=C2C(=O)Nc4cc(ccc4)CN5CCCC5
0.267797	Clc1ccc(cc1)C2=NN(c3ccccc3)C=C2C(=O)Nc4cc(ccc4)CN5CCCC5
0.267797	Clc1ccc(cc1)C2=NN(c3ccccc3)C=C2C(=O)Nc4cc(ccc4)CN5CCCC5
0.267797	Clc1ccc(cc1)C2=NN(c3ccccc3)C=C2C(=O)Nc4cc(ccc4)CN5CCCC5
0.267797	Clc1ccc(cc1)C2=NN(c3ccccc3)C=C2C(=O)Nc4cc(ccc4)CN5CCCC5
0.267797	Clc1ccc(cc1)C2=NN(c3ccccc3)C=C2C(=O)Nc4cc(ccc4)CN5CCCC5
0.267797	Clc1ccc(cc1)C2=NN(c3ccccc3)C=C2C(=O)Nc4cc(ccc4)CN5CCCC5
0.267797	Clc1ccc(cc1)C2=NN(c3ccccc3)C=C2C(=O)Nc4cc(ccc4)CN5CCCC5
0.267797	Clc1ccc(cc1)C2=NN(c3ccccc3)C=C2C(=O)Nc4cc(ccc4)CN5CCCC5
0.267797	S1C(=NC(c2cc(OC)c(OC)cc2)=C1)NC(=O)c3cc(c(cc3)C)C(=O)OC
0.267797	S1C(=NC(c2cc(OC)c(OC)cc2)=C1)NC(=O)c3cc(c(cc3)C)C(=O)OC
0.267797	S1C(=NC(c2cc(OC)c(OC)cc2)=C1)NC(=O)c3cc(c(cc3)C)C(=O)OC
0.267797	S1C(=NC(c2cc(OC)c(OC)cc2)=C1)NC(=O)c3cc(c(cc3)C)C(=O)OC
0.267399	O=C(Nc1cc(ccc1)CN2N=CC=C2)C=3OC(=CC3)CN4CCCCC4
0.267399	O=C(Nc1cc(ccc1)CN2N=CC=C2)C=3OC(=CC3)CN4CCCCC4
0.267399	O=C(Nc1cc(ccc1)CN2N=CC=C2)C=3OC(=CC3)CN4CCCCC4
0.267399	O=C(Nc1cc(ccc1)CN2N=CC=C2)C=3OC(=CC3)CN4CCCCC4
0.267399	O=C(Nc1cc(ccc1)CN2N=CC=C2)C=3OC(=CC3)CN4CCCCC4
0.267399	O=C(Nc1cc(ccc1)CN2N=CC=C2)C=3OC(=CC3)CN4CCCCC4
0.267399	O=C(Nc1cc(ccc1)CN2N=CC=C2)C=3OC(=CC3)CN4CCCCC4
0.267399	O=C(Nc1cc(ccc1)CN2N=CC=C2)C=3OC(=CC3)CN4CCCCC4
0.267399	O=C(Nc1cc(ccc1)CN2N=CC=C2)C=3OC(=CC3)CN4CCCCC4
0.267399	O=C(Nc1cc(ccc1)CN2N=CC=C2)C=3OC(=CC3)CN4CCCCC4
0.267399	O=C(Nc1c(cc(OCc2ccncc2)cc1)C)c3c(NC(=O)CC)cccc3
0.267399	O=C(Nc1c(cc(OCc2ccncc2)cc1)C)c3c(NC(=O)CC)cccc3
0.267399	O=C(Nc1c(cc(OCc2ccncc2)cc1)C)c3c(NC(=O)CC)cccc3
0.267399	O=C(Nc1c(cc(OCc2ccncc2)cc1)C)c3c(NC(=O)CC)cccc3
0.267176	S1C(c2cc(NC(=O)c3cc4OCCOc4cc3)ccc2)=CC=C1
0.267176	S1C(c2cc(NC(=O)c3cc4OCCOc4cc3)ccc2)=CC=C1
0.267176	S1C(c2cc(NC(=O)c3cc4OCCOc4cc3)ccc2)=CC=C1
0.267123	Fc1c(NC(=O)CC(C)C)ccc(c1)C(=O)NC(c2cnccc2)Cc3ccc(cc3)C
0.267123	Fc1c(NC(=O)CC(C)C)ccc(c1)C(=O)NC(c2cnccc2)Cc3ccc(cc3)C
0.267123	Fc1c(NC(=O)CC(C)C)ccc(c1)C(=O)NC(c2cnccc2)Cc3ccc(cc3)C
0.267123	Fc1c(NC(=O)CC(C)C)ccc(c1)C(=O)NC(c2cnccc2)Cc3ccc(cc3)C
0.267123	Fc1c(NC(=O)CC(C)C)ccc(c1)C(=O)NC(c2cnccc2)Cc3ccc(cc3)C
0.267123	Fc1c(NC(=O)CC(C)C)ccc(c1)C(=O)NC(c2cnccc2)Cc3ccc(cc3)C
0.267123	Fc1c(NC(=O)CC(C)C)ccc(c1)C(=O)NC(c2cnccc2)Cc3ccc(cc3)C
0.267123	Fc1c(NC(=O)CC(C)C)ccc(c1)C(=O)NC(c2cnccc2)Cc3ccc(cc3)C
0.267123	Fc1c(NC(=O)CC(C)C)ccc(c1)C(=O)NC(c2cnccc2)Cc3ccc(cc3)C
0.267123	Fc1c(NC(=O)CC(C)C)ccc(c1)C(=O)NC(c2cnccc2)Cc3ccc(cc3)C
0.266968	O=C(Nc1nccc(c2cnccc2)c1)C
0.266968	O=C(Nc1nccc(c2cnccc2)c1)C
0.266968	O=C(Nc1nccc(c2cnccc2)c1)C
0.266968	O=C(Nc1nccc(c2cnccc2)c1)C
0.266968	O=C(Nc1nccc(c2cnccc2)c1)C
0.266968	O=C(Nc1nccc(c2cnccc2)c1)C
0.266968	O=C(Nc1nccc(c2cnccc2)c1)C
0.266968	O=C(Nc1nccc(c2cnccc2)c1)C
0.266968	O=C(Nc1nccc(c2cnccc2)c1)C
0.266968	O=C(Nc1nccc(c2cnccc2)c1)C
0.266949	FCc1ccc(cc1)C(=O)Nc2c(NC3CC3)ccnc2
0.266949	FCc1ccc(cc1)C(=O)Nc2c(NC3CC3)ccnc2
0.266949	FCc1ccc(cc1)C(=O)Nc2c(NC3CC3)ccnc2
0.266949	FCc1ccc(cc1)C(=O)Nc2c(NC3CC3)ccnc2
0.266904	Fc1cc(OC(F)F)c(cc1)C(=O)Nc2cc(NC(=O)CCN(C)C)c(cc2)C
0.266904	Fc1cc(OC(F)F)c(cc1)C(=O)Nc2cc(NC(=O)CCN(C)C)c(cc2)C
0.266904	Fc1cc(OC(F)F)c(cc1)C(=O)Nc2cc(NC(=O)CCN(C)C)c(cc2)C
0.266904	Brc1cc(NC(=O)c2ccc(OC)cc2)c(cc1)C(=O)Nc3cc(ccc3)CN4N=CC=C4
0.266904	Brc1cc(NC(=O)c2ccc(OC)cc2)c(cc1)C(=O)Nc3cc(ccc3)CN4N=CC=C4
0.266904	Brc1cc(NC(=O)c2ccc(OC)cc2)c(cc1)C(=O)Nc3cc(ccc3)CN4N=CC=C4
0.266904	Brc1cc(NC(=O)c2ccc(OC)cc2)c(cc1)C(=O)Nc3cc(ccc3)CN4N=CC=C4
0.266904	Brc1cc(NC(=O)c2ccc(OC)cc2)c(cc1)C(=O)Nc3cc(ccc3)CN4N=CC=C4
0.266904	Brc1cc(NC(=O)c2ccc(OC)cc2)c(cc1)C(=O)Nc3cc(ccc3)CN4N=CC=C4
0.266904	Brc1cc(NC(=O)c2ccc(OC)cc2)c(cc1)C(=O)Nc3cc(ccc3)CN4N=CC=C4
0.266904	Brc1cc(NC(=O)c2ccc(OC)cc2)c(cc1)C(=O)Nc3cc(ccc3)CN4N=CC=C4
0.266904	Brc1cc(NC(=O)c2ccc(OC)cc2)c(cc1)C(=O)Nc3cc(ccc3)CN4N=CC=C4
0.266904	Brc1cc(NC(=O)c2ccc(OC)cc2)c(cc1)C(=O)Nc3cc(ccc3)CN4N=CC=C4
0.266904	Fc1cc(OC(F)F)c(cc1)C(=O)Nc2cc(NC(=O)CCN(C)C)c(cc2)C
0.266904	Fc1cc(OC(F)F)c(cc1)C(=O)Nc2cc(NC(=O)CCN(C)C)c(cc2)C
0.266881	O=C(Nc1c(ccc(c1)C2=NNC(=N2)C)C)C3=C4N=CC=CN4N=C3
0.266881	O=C(Nc1c(ccc(c1)C2=NNC(=N2)C)C)C3=C4N=CC=CN4N=C3
0.266881	O=C(Nc1c(ccc(c1)C2=NNC(=N2)C)C)C3=C4N=CC=CN4N=C3
0.266881	O=C(Nc1c(ccc(c1)C2=NNC(=N2)C)C)C3=C4N=CC=CN4N=C3
0.266881	O=C(Nc1c(ccc(c1)C2=NNC(=N2)C)C)C3=C4N=CC=CN4N=C3
0.266881	O=C(Nc1c(ccc(c1)C2=NNC(=N2)C)C)C3=C4N=CC=CN4N=C3
0.266881	O=C(Nc1c(ccc(c1)C2=NNC(=N2)C)C)C3=C4N=CC=CN4N=C3
0.266881	O=C(Nc1c(ccc(c1)C2=NNC(=N2)C)C)C3=C4N=CC=CN4N=C3
0.266881	O=C(Nc1c(ccc(c1)C2=NNC(=N2)C)C)C3=C4N=CC=CN4N=C3
0.266881	O=C(Nc1c(ccc(c1)C2=NNC(=N2)C)C)C3=C4N=CC=CN4N=C3
0.266667	O=C(Nc1cc(NC=O)c(cc1)C)C2CC2
0.266667	O=C(Nc1cc(Oc2ccc(C#N)cc2)ccc1)c3ccc(cc3)C4=NOC(=N4)C
0.266667	O=C(Nc1cc(Oc2ccc(C#N)cc2)ccc1)c3ccc(cc3)C4=NOC(=N4)C
0.266667	O=C(Nc1cc(Oc2ccc(C#N)cc2)ccc1)c3ccc(cc3)C4=NOC(=N4)C
0.266234	O=C(N1CCC(CC1)C)c2cc(c(NC(=O)C(=O)NCCc3nc(ccn3)COC)cc2)C
0.266234	O=C(N1CCC(CC1)C)c2cc(c(NC(=O)C(=O)NCCc3nc(ccn3)COC)cc2)C
0.26616	Ic1c(NC(=O)c2nc(ncc2)CC(C)C)ccc(O)c1
0.26616	Ic1c(NC(=O)c2nc(ncc2)CC(C)C)ccc(O)c1
0.26616	Ic1c(NC(=O)c2nc(ncc2)CC(C)C)ccc(O)c1
0.26616	Ic1c(NC(=O)c2nc(ncc2)CC(C)C)ccc(O)c1
0.26616	Ic1c(NC(=O)c2nc(ncc2)CC(C)C)ccc(O)c1
0.26616	Ic1c(NC(=O)c2nc(ncc2)CC(C)C)ccc(O)c1
0.26616	Ic1c(NC(=O)c2nc(ncc2)CC(C)C)ccc(O)c1
0.26616	Ic1c(NC(=O)c2nc(ncc2)CC(C)C)ccc(O)c1
0.26616	Ic1c(NC(=O)c2nc(ncc2)CC(C)C)ccc(O)c1
0.26616	Ic1c(NC(=O)c2nc(ncc2)CC(C)C)ccc(O)c1
0.266026	O=C(Nc1c(ccc(c1)C2=NNC(=N2)C)C)C3=C(N(N=C3)c4cc(ccc4)C)C
0.266026	O=C(Nc1c(ccc(c1)C2=NNC(=N2)C)C)C3=C(N(N=C3)c4cc(ccc4)C)C
0.266026	O=C(Nc1c(ccc(c1)C2=NNC(=N2)C)C)C3=C(N(N=C3)c4cc(ccc4)C)C
0.266026	O=C(Nc1c(ccc(c1)C2=NNC(=N2)C)C)C3=C(N(N=C3)c4cc(ccc4)C)C
0.266026	O=C(Nc1c(ccc(c1)C2=NNC(=N2)C)C)C3=C(N(N=C3)c4cc(ccc4)C)C
0.266026	O=C(Nc1c(ccc(c1)C2=NNC(=N2)C)C)C3=C(N(N=C3)c4cc(ccc4)C)C
0.266026	O=C(Nc1c(ccc(c1)C2=NNC(=N2)C)C)C3=C(N(N=C3)c4cc(ccc4)C)C
0.266026	O=C(Nc1c(ccc(c1)C2=NNC(=N2)C)C)C3=C(N(N=C3)c4cc(ccc4)C)C
0.266026	O=C(Nc1c(ccc(c1)C2=NNC(=N2)C)C)C3=C(N(N=C3)c4cc(ccc4)C)C
0.266026	O=C(Nc1c(ccc(c1)C2=NNC(=N2)C)C)C3=C(N(N=C3)c4cc(ccc4)C)C
0.265993	S(=O)(=O)(Nc1c(cc(cc1)C)C)C2=CNC(C(=O)Nc3c(ccc(c4ccc(C#N)cc4)c3)C)=C2
0.265957	Fc1c(OC)cccc1C(=O)Nc2c(cc(N3CCN(CC3)C)cc2)C
0.265957	Fc1c(OC)cccc1C(=O)Nc2c(cc(N3CCN(CC3)C)cc2)C
0.265957	Fc1c(OC)cccc1C(=O)Nc2c(cc(N3CCN(CC3)C)cc2)C
0.265957	Fc1c(OC)cccc1C(=O)Nc2c(cc(N3CCN(CC3)C)cc2)C
0.265957	Fc1c(OC)cccc1C(=O)Nc2c(cc(N3CCN(CC3)C)cc2)C
0.26556	n1c(nccc1c2cnc(N)cc2)NC3CCNCC3
0.26556	n1c(nccc1c2cnc(N)cc2)NC3CCNCC3
0.265455	O=C(Nc1cc(c(NC(=O)C)cc1)C)C(=O)NCCc2nc(ccn2)COC
0.265455	O=C(Nc1cc(c(NC(=O)C)cc1)C)C(=O)NCCc2nc(ccn2)COC
0.265455	O=C(Nc1cc(c(NC(=O)C)cc1)C)C(=O)NCCc2nc(ccn2)COC
0.265455	O=C(Nc1cc(c(NC(=O)C)cc1)C)C(=O)NCCc2nc(ccn2)COC
0.265455	O=C(Nc1cc(c(NC(=O)C)cc1)C)C(=O)NCCc2nc(ccn2)COC
0.265455	O=C(Nc1cc(c(NC(=O)C)cc1)C)C(=O)NCCc2nc(ccn2)COC
0.265455	O=C(Nc1cc(c(NC(=O)C)cc1)C)C(=O)NCCc2nc(ccn2)COC
0.265455	O=C(Nc1cc(c(NC(=O)C)cc1)C)C(=O)NCCc2nc(ccn2)COC
0.265455	O=C(Nc1cc(c(NC(=O)C)cc1)C)C(=O)NCCc2nc(ccn2)COC
0.265455	O=C(Nc1cc(c(NC(=O)C)cc1)C)C(=O)NCCc2nc(ccn2)COC
0.265385	O=C(Nc1cc(c(OC)cc1)c2ccc(OC)cc2)c3cnc(nc3)C(C)C
0.265385	O=C(Nc1cc(c(OC)cc1)c2ccc(OC)cc2)c3cnc(nc3)C(C)C
[truncated: 8,001 more rows]
