# Supplementary material for: Galileo: Three-dimensional searching in large combinatorial fragment spaces on the example of pharmacophores
Source: J Comput Aided Mol Des. 2022 Nov 24;37(1):1–16. doi: 10.1007/s10822-022-00485-y (PMC10032335; doi:10.1007/s10822-022-00485-y)
Supplement: Supplementary file 4 — Supplementary file 3a [file 10822_2022_485_MOESM3_ESMa.zip › Imatinib_Galileo/17/out_1.csv]

Score	SMILES
0.515504	FC(F)(F)c1c(ccc(NC(=O)c2nc(ncc2)c3cnccc3)c1)CN4CCN(CC4)C
0.515504	FC(F)(F)c1c(ccc(NC(=O)c2nc(ncc2)c3cnccc3)c1)CN4CCN(CC4)C
0.515504	FC(F)(F)c1c(ccc(NC(=O)c2nc(ncc2)c3cnccc3)c1)CN4CCN(CC4)C
0.515504	FC(F)(F)c1c(ccc(NC(=O)c2nc(ncc2)c3cnccc3)c1)CN4CCN(CC4)C
0.515504	FC(F)(F)c1c(ccc(NC(=O)c2nc(ncc2)c3cnccc3)c1)CN4CCN(CC4)C
0.515504	FC(F)(F)c1c(ccc(NC(=O)c2nc(ncc2)c3cnccc3)c1)CN4CCN(CC4)C
0.515504	FC(F)(F)c1c(ccc(NC(=O)c2nc(ncc2)c3cnccc3)c1)CN4CCN(CC4)C
0.515504	FC(F)(F)c1c(ccc(NC(=O)c2nc(ncc2)c3cnccc3)c1)CN4CCN(CC4)C
0.515504	FC(F)(F)c1c(ccc(NC(=O)c2nc(ncc2)c3cnccc3)c1)CN4CCN(CC4)C
0.515504	FC(F)(F)c1c(ccc(NC(=O)c2nc(ncc2)c3cnccc3)c1)CN4CCN(CC4)C
0.46888	O=C(Nc1c(ccc(c2nccnc2)c1)C)c3cc(Nc4nccnc4)ccc3
0.46888	O=C(Nc1c(ccc(c2nccnc2)c1)C)c3cc(Nc4nccnc4)ccc3
0.46888	O=C(Nc1c(ccc(c2nccnc2)c1)C)c3cc(Nc4nccnc4)ccc3
0.46888	O=C(Nc1c(ccc(c2nccnc2)c1)C)c3cc(Nc4nccnc4)ccc3
0.46888	O=C(Nc1c(ccc(c2nccnc2)c1)C)c3cc(Nc4nccnc4)ccc3
0.46888	O=C(Nc1c(ccc(c2nccnc2)c1)C)c3cc(Nc4nccnc4)ccc3
0.46888	O=C(Nc1c(ccc(c2nccnc2)c1)C)c3cc(Nc4nccnc4)ccc3
0.46888	O=C(Nc1c(ccc(c2nccnc2)c1)C)c3cc(Nc4nccnc4)ccc3
0.46888	O=C(Nc1c(ccc(c2nccnc2)c1)C)c3cc(Nc4nccnc4)ccc3
0.46888	O=C(Nc1c(ccc(c2nccnc2)c1)C)c3cc(Nc4nccnc4)ccc3
0.438462	FC(F)(F)c1c(ccc(NC(=O)c2cnc(c3ncccc3)cc2)c1)CN4CCN(CC4)C
0.438462	FC(F)(F)c1c(ccc(NC(=O)c2cnc(c3ncccc3)cc2)c1)CN4CCN(CC4)C
0.438462	FC(F)(F)c1c(ccc(NC(=O)c2cnc(c3ncccc3)cc2)c1)CN4CCN(CC4)C
0.438462	FC(F)(F)c1c(ccc(NC(=O)c2cnc(c3ncccc3)cc2)c1)CN4CCN(CC4)C
0.438462	FC(F)(F)c1c(ccc(NC(=O)c2cnc(c3ncccc3)cc2)c1)CN4CCN(CC4)C
0.438462	FC(F)(F)c1c(ccc(NC(=O)c2cnc(c3ncccc3)cc2)c1)CN4CCN(CC4)C
0.438462	FC(F)(F)c1c(ccc(NC(=O)c2cnc(c3ncccc3)cc2)c1)CN4CCN(CC4)C
0.438462	FC(F)(F)c1c(ccc(NC(=O)c2cnc(c3ncccc3)cc2)c1)CN4CCN(CC4)C
0.438462	FC(F)(F)c1c(ccc(NC(=O)c2cnc(c3ncccc3)cc2)c1)CN4CCN(CC4)C
0.438462	FC(F)(F)c1c(ccc(NC(=O)c2cnc(c3ncccc3)cc2)c1)CN4CCN(CC4)C
0.438202	FC(F)(F)c1c(ccc(NC(=O)c2cc(NC(=O)Cc3ccncc3)c(cc2)C)c1)CN4CCN(CC4)C
0.438202	FC(F)(F)c1c(ccc(NC(=O)c2cc(NC(=O)Cc3ccncc3)c(cc2)C)c1)CN4CCN(CC4)C
0.438202	FC(F)(F)c1c(ccc(NC(=O)c2cc(NC(=O)Cc3ccncc3)c(cc2)C)c1)CN4CCN(CC4)C
0.438202	FC(F)(F)c1c(ccc(NC(=O)c2cc(NC(=O)Cc3ccncc3)c(cc2)C)c1)CN4CCN(CC4)C
0.438202	FC(F)(F)c1c(ccc(NC(=O)c2cc(NC(=O)Cc3ccncc3)c(cc2)C)c1)CN4CCN(CC4)C
0.438202	FC(F)(F)c1c(ccc(NC(=O)c2cc(NC(=O)Cc3ccncc3)c(cc2)C)c1)CN4CCN(CC4)C
0.438202	FC(F)(F)c1c(ccc(NC(=O)c2cc(NC(=O)Cc3ccncc3)c(cc2)C)c1)CN4CCN(CC4)C
0.43295	S(=O)(=O)(c1ccc(cc1)C(=O)Nc2c(ccc(c3nccnc3)c2)C)Cc4cnccc4
0.43295	S(=O)(=O)(c1ccc(cc1)C(=O)Nc2c(ccc(c3nccnc3)c2)C)Cc4cnccc4
0.43295	S(=O)(=O)(c1ccc(cc1)C(=O)Nc2c(ccc(c3nccnc3)c2)C)Cc4cnccc4
0.43295	S(=O)(=O)(c1ccc(cc1)C(=O)Nc2c(ccc(c3nccnc3)c2)C)Cc4cnccc4
0.43295	S(=O)(=O)(c1ccc(cc1)C(=O)Nc2c(ccc(c3nccnc3)c2)C)Cc4cnccc4
0.43295	S(=O)(=O)(c1ccc(cc1)C(=O)Nc2c(ccc(c3nccnc3)c2)C)Cc4cnccc4
0.43295	S(=O)(=O)(c1ccc(cc1)C(=O)Nc2c(ccc(c3nccnc3)c2)C)Cc4cnccc4
0.43295	S(=O)(=O)(c1ccc(cc1)C(=O)Nc2c(ccc(c3nccnc3)c2)C)Cc4cnccc4
0.43295	S(=O)(=O)(c1ccc(cc1)C(=O)Nc2c(ccc(c3nccnc3)c2)C)Cc4cnccc4
0.43295	S(=O)(=O)(c1ccc(cc1)C(=O)Nc2c(ccc(c3nccnc3)c2)C)Cc4cnccc4
0.427481	FC(F)(F)c1c(ccc(NC(=O)c2cc(Nc3nccnc3)ccc2)c1)CN4CCN(CC4)C
0.427481	FC(F)(F)c1c(ccc(NC(=O)c2cc(Nc3nccnc3)ccc2)c1)CN4CCN(CC4)C
0.427481	FC(F)(F)c1c(ccc(NC(=O)c2cc(Nc3nccnc3)ccc2)c1)CN4CCN(CC4)C
0.427481	FC(F)(F)c1c(ccc(NC(=O)c2cc(Nc3nccnc3)ccc2)c1)CN4CCN(CC4)C
0.427481	FC(F)(F)c1c(ccc(NC(=O)c2cc(Nc3nccnc3)ccc2)c1)CN4CCN(CC4)C
0.427481	FC(F)(F)c1c(ccc(NC(=O)c2cc(Nc3nccnc3)ccc2)c1)CN4CCN(CC4)C
0.427481	FC(F)(F)c1c(ccc(NC(=O)c2cc(Nc3nccnc3)ccc2)c1)CN4CCN(CC4)C
0.427481	FC(F)(F)c1c(ccc(NC(=O)c2cc(Nc3nccnc3)ccc2)c1)CN4CCN(CC4)C
0.427481	FC(F)(F)c1c(ccc(NC(=O)c2cc(Nc3nccnc3)ccc2)c1)CN4CCN(CC4)C
0.427481	FC(F)(F)c1c(ccc(NC(=O)c2cc(Nc3nccnc3)ccc2)c1)CN4CCN(CC4)C
0.423868	O=C(Nc1cc(c(cc1)C)C(=O)NC(C)C)c2cc(ccc2)CN3CCN(CC3)C
0.421687	O=C(Nc1c(ccc(c2nccnc2)c1)C)c3cc(NC(=O)Cc4ccncc4)c(cc3)C
0.421687	O=C(Nc1c(ccc(c2nccnc2)c1)C)c3cc(NC(=O)Cc4ccncc4)c(cc3)C
0.421687	O=C(Nc1c(ccc(c2nccnc2)c1)C)c3cc(NC(=O)Cc4ccncc4)c(cc3)C
0.421687	O=C(Nc1c(ccc(c2nccnc2)c1)C)c3cc(NC(=O)Cc4ccncc4)c(cc3)C
0.421687	O=C(Nc1c(ccc(c2nccnc2)c1)C)c3cc(NC(=O)Cc4ccncc4)c(cc3)C
0.421687	O=C(Nc1c(ccc(c2nccnc2)c1)C)c3cc(NC(=O)Cc4ccncc4)c(cc3)C
0.421687	O=C(Nc1c(ccc(c2nccnc2)c1)C)c3cc(NC(=O)Cc4ccncc4)c(cc3)C
0.421687	O=C(Nc1c(ccc(c2nccnc2)c1)C)c3cc(NC(=O)Cc4ccncc4)c(cc3)C
0.421687	O=C(Nc1c(ccc(c2nccnc2)c1)C)c3cc(NC(=O)Cc4ccncc4)c(cc3)C
0.421687	O=C(Nc1c(ccc(c2nccnc2)c1)C)c3cc(NC(=O)Cc4ccncc4)c(cc3)C
0.414634	O=C(Nc1c(ccc(c1)CN(C)C)C)c2cc(Nc3nccnc3)ccc2
0.414634	O=C(Nc1c(ccc(c1)CN(C)C)C)c2cc(Nc3nccnc3)ccc2
0.414634	O=C(Nc1c(ccc(c1)CN(C)C)C)c2cc(Nc3nccnc3)ccc2
0.414634	O=C(Nc1c(ccc(c1)CN(C)C)C)c2cc(Nc3nccnc3)ccc2
0.414634	O=C(Nc1c(ccc(c1)CN(C)C)C)c2cc(Nc3nccnc3)ccc2
0.414634	O=C(Nc1c(ccc(c1)CN(C)C)C)c2cc(Nc3nccnc3)ccc2
0.414634	O=C(Nc1c(ccc(c1)CN(C)C)C)c2cc(Nc3nccnc3)ccc2
0.414634	O=C(Nc1c(ccc(c1)CN(C)C)C)c2cc(Nc3nccnc3)ccc2
0.414634	O=C(Nc1c(ccc(c1)CN(C)C)C)c2cc(Nc3nccnc3)ccc2
0.414634	O=C(Nc1c(ccc(c1)CN(C)C)C)c2cc(Nc3nccnc3)ccc2
0.413934	O=C(Nc1c(ccc(c1)CN(C)C)C)c2cnc(c3ncccc3)cc2
0.413934	O=C(Nc1c(ccc(c1)CN(C)C)C)c2cnc(c3ncccc3)cc2
0.413934	O=C(Nc1c(ccc(c1)CN(C)C)C)c2cnc(c3ncccc3)cc2
0.413934	O=C(Nc1c(ccc(c1)CN(C)C)C)c2cnc(c3ncccc3)cc2
0.413934	O=C(Nc1c(ccc(c1)CN(C)C)C)c2cnc(c3ncccc3)cc2
0.413934	O=C(Nc1c(ccc(c1)CN(C)C)C)c2cnc(c3ncccc3)cc2
0.413934	O=C(Nc1c(ccc(c1)CN(C)C)C)c2cnc(c3ncccc3)cc2
0.413934	O=C(Nc1c(ccc(c1)CN(C)C)C)c2cnc(c3ncccc3)cc2
0.413934	O=C(Nc1c(ccc(c1)CN(C)C)C)c2cnc(c3ncccc3)cc2
0.413934	O=C(Nc1c(ccc(c1)CN(C)C)C)c2cnc(c3ncccc3)cc2
0.408333	O=C(Nc1c(ccc(c2nccnc2)c1)C)c3cc(O)c(cc3)C
0.408333	O=C(Nc1c(ccc(c2nccnc2)c1)C)c3cc(O)c(cc3)C
0.408333	O=C(Nc1c(ccc(c2nccnc2)c1)C)c3cc(O)c(cc3)C
0.408333	O=C(Nc1c(ccc(c2nccnc2)c1)C)c3cc(O)c(cc3)C
0.408333	O=C(Nc1c(ccc(c2nccnc2)c1)C)c3cc(O)c(cc3)C
0.408333	O=C(Nc1c(ccc(c2nccnc2)c1)C)c3cc(O)c(cc3)C
0.408333	O=C(Nc1c(ccc(c2nccnc2)c1)C)c3cc(O)c(cc3)C
0.408333	O=C(Nc1c(ccc(c2nccnc2)c1)C)c3cc(O)c(cc3)C
0.408333	O=C(Nc1c(ccc(c2nccnc2)c1)C)c3cc(O)c(cc3)C
0.408333	O=C(Nc1c(ccc(c2nccnc2)c1)C)c3cc(O)c(cc3)C
0.402344	O=C(Nc1cc(c(N2C=NC=C2)cc1)C)c3cc(ccc3)CN4CCN(CC4)C
0.402344	O=C(Nc1cc(c(N2C=NC=C2)cc1)C)c3cc(ccc3)CN4CCN(CC4)C
0.402344	O=C(Nc1cc(c(N2C=NC=C2)cc1)C)c3cc(ccc3)CN4CCN(CC4)C
0.402344	O=C(Nc1cc(c(N2C=NC=C2)cc1)C)c3cc(ccc3)CN4CCN(CC4)C
0.402344	O=C(Nc1cc(c(N2C=NC=C2)cc1)C)c3cc(ccc3)CN4CCN(CC4)C
0.402344	O=C(Nc1cc(c(N2C=NC=C2)cc1)C)c3cc(ccc3)CN4CCN(CC4)C
0.402344	O=C(Nc1cc(c(N2C=NC=C2)cc1)C)c3cc(ccc3)CN4CCN(CC4)C
0.402344	O=C(Nc1cc(c(N2C=NC=C2)cc1)C)c3cc(ccc3)CN4CCN(CC4)C
0.402344	O=C(Nc1cc(c(N2C=NC=C2)cc1)C)c3cc(ccc3)CN4CCN(CC4)C
0.402344	O=C(Nc1cc(c(N2C=NC=C2)cc1)C)c3cc(ccc3)CN4CCN(CC4)C
0.4	O=C(Nc1ccc(cc1)C=2OC=NC2)c3cc(NC(=O)Cc4ccncc4)c(cc3)C
0.4	O=C(Nc1ccc(cc1)C=2OC=NC2)c3cc(NC(=O)Cc4ccncc4)c(cc3)C
0.396761	O=C(Nc1c(ccc(c2nccnc2)c1)C)c3ncc(cc3)C=4C=NNC4
0.396761	O=C(Nc1c(ccc(c2nccnc2)c1)C)c3ncc(cc3)C=4C=NNC4
0.396761	O=C(Nc1c(ccc(c2nccnc2)c1)C)c3ncc(cc3)C=4C=NNC4
0.396761	O=C(Nc1c(ccc(c2nccnc2)c1)C)c3ncc(cc3)C=4C=NNC4
0.396761	O=C(Nc1c(ccc(c2nccnc2)c1)C)c3ncc(cc3)C=4C=NNC4
0.396761	O=C(Nc1c(ccc(c2nccnc2)c1)C)c3ncc(cc3)C=4C=NNC4
0.396761	O=C(Nc1c(ccc(c2nccnc2)c1)C)c3ncc(cc3)C=4C=NNC4
0.396761	O=C(Nc1c(ccc(c2nccnc2)c1)C)c3ncc(cc3)C=4C=NNC4
0.396761	O=C(Nc1c(ccc(c2nccnc2)c1)C)c3ncc(cc3)C=4C=NNC4
0.396761	O=C(Nc1c(ccc(c2nccnc2)c1)C)c3ncc(cc3)C=4C=NNC4
0.394161	S(=O)(=O)(c1ccc(cc1)C(=O)Nc2cc(c(cc2)CN3CCN(CC3)C)C(F)(F)F)Cc4cnccc4
0.394161	S(=O)(=O)(c1ccc(cc1)C(=O)Nc2cc(c(cc2)CN3CCN(CC3)C)C(F)(F)F)Cc4cnccc4
0.394161	S(=O)(=O)(c1ccc(cc1)C(=O)Nc2cc(c(cc2)CN3CCN(CC3)C)C(F)(F)F)Cc4cnccc4
0.394161	S(=O)(=O)(c1ccc(cc1)C(=O)Nc2cc(c(cc2)CN3CCN(CC3)C)C(F)(F)F)Cc4cnccc4
0.394161	S(=O)(=O)(c1ccc(cc1)C(=O)Nc2cc(c(cc2)CN3CCN(CC3)C)C(F)(F)F)Cc4cnccc4
0.394161	S(=O)(=O)(c1ccc(cc1)C(=O)Nc2cc(c(cc2)CN3CCN(CC3)C)C(F)(F)F)Cc4cnccc4
0.394161	S(=O)(=O)(c1ccc(cc1)C(=O)Nc2cc(c(cc2)CN3CCN(CC3)C)C(F)(F)F)Cc4cnccc4
0.394161	S(=O)(=O)(c1ccc(cc1)C(=O)Nc2cc(c(cc2)CN3CCN(CC3)C)C(F)(F)F)Cc4cnccc4
0.394161	S(=O)(=O)(c1ccc(cc1)C(=O)Nc2cc(c(cc2)CN3CCN(CC3)C)C(F)(F)F)Cc4cnccc4
0.394161	S(=O)(=O)(c1ccc(cc1)C(=O)Nc2cc(c(cc2)CN3CCN(CC3)C)C(F)(F)F)Cc4cnccc4
0.393574	Fc1c(NC(=O)C)cc(cc1)C(=O)Nc2c(ccc(c3nccnc3)c2)C
0.393574	Fc1c(NC(=O)C)cc(cc1)C(=O)Nc2c(ccc(c3nccnc3)c2)C
0.393574	Fc1c(NC(=O)C)cc(cc1)C(=O)Nc2c(ccc(c3nccnc3)c2)C
0.393574	Fc1c(NC(=O)C)cc(cc1)C(=O)Nc2c(ccc(c3nccnc3)c2)C
0.393574	Fc1c(NC(=O)C)cc(cc1)C(=O)Nc2c(ccc(c3nccnc3)c2)C
0.393574	Fc1c(NC(=O)C)cc(cc1)C(=O)Nc2c(ccc(c3nccnc3)c2)C
0.393574	Fc1c(NC(=O)C)cc(cc1)C(=O)Nc2c(ccc(c3nccnc3)c2)C
0.393574	Fc1c(NC(=O)C)cc(cc1)C(=O)Nc2c(ccc(c3nccnc3)c2)C
0.393574	Fc1c(NC(=O)C)cc(cc1)C(=O)Nc2c(ccc(c3nccnc3)c2)C
0.393574	Fc1c(NC(=O)C)cc(cc1)C(=O)Nc2c(ccc(c3nccnc3)c2)C
0.391304	FC(F)(F)c1c(ccc(NC(=O)c2cc(O)c(cc2)C)c1)CN3CCN(CC3)C
0.391304	FC(F)(F)c1c(ccc(NC(=O)c2cc(O)c(cc2)C)c1)CN3CCN(CC3)C
0.391304	FC(F)(F)c1c(ccc(NC(=O)c2cc(O)c(cc2)C)c1)CN3CCN(CC3)C
0.391304	FC(F)(F)c1c(ccc(NC(=O)c2cc(O)c(cc2)C)c1)CN3CCN(CC3)C
0.391304	FC(F)(F)c1c(ccc(NC(=O)c2cc(O)c(cc2)C)c1)CN3CCN(CC3)C
0.391304	FC(F)(F)c1c(ccc(NC(=O)c2cc(O)c(cc2)C)c1)CN3CCN(CC3)C
0.391304	FC(F)(F)c1c(ccc(NC(=O)c2cc(O)c(cc2)C)c1)CN3CCN(CC3)C
0.391304	FC(F)(F)c1c(ccc(NC(=O)c2cc(O)c(cc2)C)c1)CN3CCN(CC3)C
0.389961	S(c1c(NC(=O)C)ccc(c1)C(=O)Nc2c(ccc(c3nccnc3)c2)C)C
0.389961	S(c1c(NC(=O)C)ccc(c1)C(=O)Nc2c(ccc(c3nccnc3)c2)C)C
0.389961	S(c1c(NC(=O)C)ccc(c1)C(=O)Nc2c(ccc(c3nccnc3)c2)C)C
0.389961	S(c1c(NC(=O)C)ccc(c1)C(=O)Nc2c(ccc(c3nccnc3)c2)C)C
0.389961	S(c1c(NC(=O)C)ccc(c1)C(=O)Nc2c(ccc(c3nccnc3)c2)C)C
0.389961	S(c1c(NC(=O)C)ccc(c1)C(=O)Nc2c(ccc(c3nccnc3)c2)C)C
0.389961	S(c1c(NC(=O)C)ccc(c1)C(=O)Nc2c(ccc(c3nccnc3)c2)C)C
0.389961	S(c1c(NC(=O)C)ccc(c1)C(=O)Nc2c(ccc(c3nccnc3)c2)C)C
0.389961	S(c1c(NC(=O)C)ccc(c1)C(=O)Nc2c(ccc(c3nccnc3)c2)C)C
0.389961	S(c1c(NC(=O)C)ccc(c1)C(=O)Nc2c(ccc(c3nccnc3)c2)C)C
0.389313	Clc1c(ccc(NC(=O)NC)c1)C(=O)Nc2c(ccc(c3nccnc3)c2)C
0.389313	Clc1c(ccc(NC(=O)NC)c1)C(=O)Nc2c(ccc(c3nccnc3)c2)C
0.389313	Clc1c(ccc(NC(=O)NC)c1)C(=O)Nc2c(ccc(c3nccnc3)c2)C
0.389313	Clc1c(ccc(NC(=O)NC)c1)C(=O)Nc2c(ccc(c3nccnc3)c2)C
0.389313	Clc1c(ccc(NC(=O)NC)c1)C(=O)Nc2c(ccc(c3nccnc3)c2)C
0.389313	Clc1c(ccc(NC(=O)NC)c1)C(=O)Nc2c(ccc(c3nccnc3)c2)C
0.389313	Clc1c(ccc(NC(=O)NC)c1)C(=O)Nc2c(ccc(c3nccnc3)c2)C
0.389313	Clc1c(ccc(NC(=O)NC)c1)C(=O)Nc2c(ccc(c3nccnc3)c2)C
0.389313	Clc1c(ccc(NC(=O)NC)c1)C(=O)Nc2c(ccc(c3nccnc3)c2)C
0.389313	Clc1c(ccc(NC(=O)NC)c1)C(=O)Nc2c(ccc(c3nccnc3)c2)C
0.388462	O=C(Nc1c(OC)cc(NC(=O)c2cc(NC(=O)Cc3ccncc3)c(cc2)C)cc1)c4cnccc4
0.388462	O=C(Nc1c(OC)cc(NC(=O)c2cc(NC(=O)Cc3ccncc3)c(cc2)C)cc1)c4cnccc4
0.388462	O=C(Nc1c(OC)cc(NC(=O)c2cc(NC(=O)Cc3ccncc3)c(cc2)C)cc1)c4cnccc4
0.384615	Clc1ccc(cc1)COc2c(OC)cc(cc2)C(=O)Nc3c(ccc(c4nccnc4)c3)C
0.384615	Clc1ccc(cc1)COc2c(OC)cc(cc2)C(=O)Nc3c(ccc(c4nccnc4)c3)C
0.384615	Clc1ccc(cc1)COc2c(OC)cc(cc2)C(=O)Nc3c(ccc(c4nccnc4)c3)C
0.384615	Clc1ccc(cc1)COc2c(OC)cc(cc2)C(=O)Nc3c(ccc(c4nccnc4)c3)C
0.384615	Clc1ccc(cc1)COc2c(OC)cc(cc2)C(=O)Nc3c(ccc(c4nccnc4)c3)C
0.384615	Clc1ccc(cc1)COc2c(OC)cc(cc2)C(=O)Nc3c(ccc(c4nccnc4)c3)C
0.384615	Clc1ccc(cc1)COc2c(OC)cc(cc2)C(=O)Nc3c(ccc(c4nccnc4)c3)C
0.384615	Clc1ccc(cc1)COc2c(OC)cc(cc2)C(=O)Nc3c(ccc(c4nccnc4)c3)C
0.384615	Clc1ccc(cc1)COc2c(OC)cc(cc2)C(=O)Nc3c(ccc(c4nccnc4)c3)C
0.384615	Clc1ccc(cc1)COc2c(OC)cc(cc2)C(=O)Nc3c(ccc(c4nccnc4)c3)C
0.384615	Brc1ccc(S(=O)(=O)Nc2cc(ccc2)C(=O)Nc3c(ccc(c4nccnc4)c3)C)cc1
0.384615	Brc1ccc(S(=O)(=O)Nc2cc(ccc2)C(=O)Nc3c(ccc(c4nccnc4)c3)C)cc1
0.384615	Brc1ccc(S(=O)(=O)Nc2cc(ccc2)C(=O)Nc3c(ccc(c4nccnc4)c3)C)cc1
0.384615	Brc1ccc(S(=O)(=O)Nc2cc(ccc2)C(=O)Nc3c(ccc(c4nccnc4)c3)C)cc1
0.384615	Brc1ccc(S(=O)(=O)Nc2cc(ccc2)C(=O)Nc3c(ccc(c4nccnc4)c3)C)cc1
0.384615	Brc1ccc(S(=O)(=O)Nc2cc(ccc2)C(=O)Nc3c(ccc(c4nccnc4)c3)C)cc1
0.384615	Brc1ccc(S(=O)(=O)Nc2cc(ccc2)C(=O)Nc3c(ccc(c4nccnc4)c3)C)cc1
0.384615	Brc1ccc(S(=O)(=O)Nc2cc(ccc2)C(=O)Nc3c(ccc(c4nccnc4)c3)C)cc1
0.384615	Brc1ccc(S(=O)(=O)Nc2cc(ccc2)C(=O)Nc3c(ccc(c4nccnc4)c3)C)cc1
0.384615	Brc1ccc(S(=O)(=O)Nc2cc(ccc2)C(=O)Nc3c(ccc(c4nccnc4)c3)C)cc1
0.380952	O=C(Nc1c(cccc1)CN2CC(OC(C2)C)C)c3nc(ncc3)c4cnccc4
0.380952	O=C(Nc1c(cccc1)CN2CC(OC(C2)C)C)c3nc(ncc3)c4cnccc4
0.380952	O=C(Nc1c(cccc1)CN2CC(OC(C2)C)C)c3nc(ncc3)c4cnccc4
0.377682	Brc1ccc(c2nc(ncc2)NC(=O)c3cnc(c4ncccc4)cc3)cc1
0.377682	Brc1ccc(c2nc(ncc2)NC(=O)c3cnc(c4ncccc4)cc3)cc1
0.377682	Brc1ccc(c2nc(ncc2)NC(=O)c3cnc(c4ncccc4)cc3)cc1
0.377682	Brc1ccc(c2nc(ncc2)NC(=O)c3cnc(c4ncccc4)cc3)cc1
0.377682	Brc1ccc(c2nc(ncc2)NC(=O)c3cnc(c4ncccc4)cc3)cc1
0.377682	Brc1ccc(c2nc(ncc2)NC(=O)c3cnc(c4ncccc4)cc3)cc1
0.377682	Brc1ccc(c2nc(ncc2)NC(=O)c3cnc(c4ncccc4)cc3)cc1
0.377682	Brc1ccc(c2nc(ncc2)NC(=O)c3cnc(c4ncccc4)cc3)cc1
0.377682	Brc1ccc(c2nc(ncc2)NC(=O)c3cnc(c4ncccc4)cc3)cc1
0.377682	Brc1ccc(c2nc(ncc2)NC(=O)c3cnc(c4ncccc4)cc3)cc1
0.376471	S1C=C(c2c(ccc(NC(=O)c3cnc(c4ncccc4)cc3)c2)C)C=C1
0.376471	S1C=C(c2c(ccc(NC(=O)c3cnc(c4ncccc4)cc3)c2)C)C=C1
0.376471	S1C=C(c2c(ccc(NC(=O)c3cnc(c4ncccc4)cc3)c2)C)C=C1
0.376471	S1C=C(c2c(ccc(NC(=O)c3cnc(c4ncccc4)cc3)c2)C)C=C1
0.376471	S1C=C(c2c(ccc(NC(=O)c3cnc(c4ncccc4)cc3)c2)C)C=C1
0.376471	S1C=C(c2c(ccc(NC(=O)c3cnc(c4ncccc4)cc3)c2)C)C=C1
0.376471	S1C=C(c2c(ccc(NC(=O)c3cnc(c4ncccc4)cc3)c2)C)C=C1
0.376471	S1C=C(c2c(ccc(NC(=O)c3cnc(c4ncccc4)cc3)c2)C)C=C1
0.376471	S1C=C(c2c(ccc(NC(=O)c3cnc(c4ncccc4)cc3)c2)C)C=C1
0.376471	S1C=C(c2c(ccc(NC(=O)c3cnc(c4ncccc4)cc3)c2)C)C=C1
0.375494	O=C(Nc1c(OC)cc(NC(=O)c2cnc(c3ncccc3)cc2)cc1)c4cnccc4
0.375494	O=C(Nc1c(OC)cc(NC(=O)c2cnc(c3ncccc3)cc2)cc1)c4cnccc4
0.375494	O=C(Nc1c(OC)cc(NC(=O)c2cnc(c3ncccc3)cc2)cc1)c4cnccc4
0.375494	O=C(Nc1c(OC)cc(NC(=O)c2cnc(c3ncccc3)cc2)cc1)c4cnccc4
0.375494	O=C(Nc1c(OC)cc(NC(=O)c2cnc(c3ncccc3)cc2)cc1)c4cnccc4
0.375494	O=C(Nc1c(OC)cc(NC(=O)c2cnc(c3ncccc3)cc2)cc1)c4cnccc4
0.375494	O=C(Nc1c(OC)cc(NC(=O)c2cnc(c3ncccc3)cc2)cc1)c4cnccc4
0.375494	O=C(Nc1c(OC)cc(NC(=O)c2cnc(c3ncccc3)cc2)cc1)c4cnccc4
0.375494	O=C(Nc1c(OC)cc(NC(=O)c2cnc(c3ncccc3)cc2)cc1)c4cnccc4
0.375494	O=C(Nc1c(OC)cc(NC(=O)c2cnc(c3ncccc3)cc2)cc1)c4cnccc4
0.373984	O=C(OC)CNC(=O)c1ccc(NC(=O)c2nc(ncc2)c3cnccc3)cc1
0.373585	O=C1ON=C(c2ccc(cc2)C(=O)Nc3c(ccc(c4nccnc4)c3)C)C1
0.373585	O=C1ON=C(c2ccc(cc2)C(=O)Nc3c(ccc(c4nccnc4)c3)C)C1
0.373585	O=C1ON=C(c2ccc(cc2)C(=O)Nc3c(ccc(c4nccnc4)c3)C)C1
0.373585	O=C1ON=C(c2ccc(cc2)C(=O)Nc3c(ccc(c4nccnc4)c3)C)C1
0.373585	O=C1ON=C(c2ccc(cc2)C(=O)Nc3c(ccc(c4nccnc4)c3)C)C1
0.373585	O=C1ON=C(c2ccc(cc2)C(=O)Nc3c(ccc(c4nccnc4)c3)C)C1
0.373585	O=C1ON=C(c2ccc(cc2)C(=O)Nc3c(ccc(c4nccnc4)c3)C)C1
0.373585	O=C1ON=C(c2ccc(cc2)C(=O)Nc3c(ccc(c4nccnc4)c3)C)C1
0.373585	O=C1ON=C(c2ccc(cc2)C(=O)Nc3c(ccc(c4nccnc4)c3)C)C1
0.373585	O=C1ON=C(c2ccc(cc2)C(=O)Nc3c(ccc(c4nccnc4)c3)C)C1
0.373016	ClC=1OC(C(=O)Nc2c(ccc(c3nccnc3)c2)C)=CC1
0.373016	ClC=1OC(C(=O)Nc2c(ccc(c3nccnc3)c2)C)=CC1
0.373016	ClC=1OC(C(=O)Nc2c(ccc(c3nccnc3)c2)C)=CC1
0.373016	ClC=1OC(C(=O)Nc2c(ccc(c3nccnc3)c2)C)=CC1
0.373016	ClC=1OC(C(=O)Nc2c(ccc(c3nccnc3)c2)C)=CC1
0.373016	ClC=1OC(C(=O)Nc2c(ccc(c3nccnc3)c2)C)=CC1
0.373016	ClC=1OC(C(=O)Nc2c(ccc(c3nccnc3)c2)C)=CC1
0.373016	ClC=1OC(C(=O)Nc2c(ccc(c3nccnc3)c2)C)=CC1
0.373016	ClC=1OC(C(=O)Nc2c(ccc(c3nccnc3)c2)C)=CC1
0.373016	ClC=1OC(C(=O)Nc2c(ccc(c3nccnc3)c2)C)=CC1
0.369919	O=C(Nc1c(ccc(c1)CN(C)C)C)c2ncc(cc2)C=3C=NNC3
0.369919	O=C(Nc1c(ccc(c1)CN(C)C)C)c2ncc(cc2)C=3C=NNC3
0.369919	O=C(Nc1c(ccc(c1)CN(C)C)C)c2ncc(cc2)C=3C=NNC3
0.369919	O=C(Nc1c(ccc(c1)CN(C)C)C)c2ncc(cc2)C=3C=NNC3
0.369919	O=C(Nc1c(ccc(c1)CN(C)C)C)c2ncc(cc2)C=3C=NNC3
0.369919	O=C(Nc1c(ccc(c1)CN(C)C)C)c2ncc(cc2)C=3C=NNC3
0.369919	O=C(Nc1c(ccc(c1)CN(C)C)C)c2ncc(cc2)C=3C=NNC3
0.369919	O=C(Nc1c(ccc(c1)CN(C)C)C)c2ncc(cc2)C=3C=NNC3
0.369919	O=C(Nc1c(ccc(c1)CN(C)C)C)c2ncc(cc2)C=3C=NNC3
0.369919	O=C(Nc1c(ccc(c1)CN(C)C)C)c2ncc(cc2)C=3C=NNC3
0.368627	O=C(Nc1nc(c2cc(OCC)ccc2)ccc1)c3cc(ccc3)CN4CCOCC4
0.368627	O=C(Nc1nc(c2cc(OCC)ccc2)ccc1)c3cc(ccc3)CN4CCOCC4
0.368627	O=C(Nc1nc(c2cc(OCC)ccc2)ccc1)c3cc(ccc3)CN4CCOCC4
0.368627	O=C(Nc1nc(c2cc(OCC)ccc2)ccc1)c3cc(ccc3)CN4CCOCC4
0.368627	O=C(Nc1nc(c2cc(OCC)ccc2)ccc1)c3cc(ccc3)CN4CCOCC4
0.368627	O=C(Nc1nc(c2cc(OCC)ccc2)ccc1)c3cc(ccc3)CN4CCOCC4
0.368627	O=C(Nc1nc(c2cc(OCC)ccc2)ccc1)c3cc(ccc3)CN4CCOCC4
0.368627	O=C(Nc1nc(c2cc(OCC)ccc2)ccc1)c3cc(ccc3)CN4CCOCC4
0.368627	O=C(Nc1nc(c2cc(OCC)ccc2)ccc1)c3cc(ccc3)CN4CCOCC4
0.368627	O=C(Nc1nc(c2cc(OCC)ccc2)ccc1)c3cc(ccc3)CN4CCOCC4
0.367188	O=C(Nc1ccc(cc1)CC(=O)N2CCOCC2)c3cc(NC(=O)Cc4ccncc4)c(cc3)C
0.363636	O=C(Nc1c(ccc(c2nccnc2)c1)C)c3cc(Nc4ncnc5c4cccc5)ccc3
0.363636	O=C(Nc1c(ccc(c2nccnc2)c1)C)c3cc(Nc4ncnc5c4cccc5)ccc3
0.363636	O=C(Nc1c(ccc(c2nccnc2)c1)C)c3cc(Nc4ncnc5c4cccc5)ccc3
0.363636	O=C(Nc1c(ccc(c2nccnc2)c1)C)c3cc(Nc4ncnc5c4cccc5)ccc3
0.363636	O=C(Nc1c(ccc(c2nccnc2)c1)C)c3cc(Nc4ncnc5c4cccc5)ccc3
0.363636	O=C(Nc1c(ccc(c2nccnc2)c1)C)c3cc(Nc4ncnc5c4cccc5)ccc3
0.363636	O=C(Nc1c(ccc(c2nccnc2)c1)C)c3cc(Nc4ncnc5c4cccc5)ccc3
0.363636	O=C(Nc1c(ccc(c2nccnc2)c1)C)c3cc(Nc4ncnc5c4cccc5)ccc3
0.363636	O=C(Nc1c(ccc(c2nccnc2)c1)C)c3cc(Nc4ncnc5c4cccc5)ccc3
0.363636	O=C(Nc1c(ccc(c2nccnc2)c1)C)c3cc(Nc4ncnc5c4cccc5)ccc3
0.362637	S(=O)(=O)(Nc1c(ccc(c1)C(=O)Nc2c(ccc(c3nccnc3)c2)C)C)c4ccc(F)cc4
0.362385	O=C(Nc1ccccc1)c2cc(NC(=O)C)c(cc2)C
0.362385	O=C(Nc1ccccc1)c2cc(NC(=O)C)c(cc2)C
0.362385	O=C(Nc1ccccc1)c2cc(NC(=O)C)c(cc2)C
0.362385	O=C(Nc1ccccc1)c2cc(NC(=O)C)c(cc2)C
0.362385	O=C(Nc1ccccc1)c2cc(NC(=O)C)c(cc2)C
0.362385	O=C(Nc1ccccc1)c2cc(NC(=O)C)c(cc2)C
0.362385	O=C(Nc1ccccc1)c2cc(NC(=O)C)c(cc2)C
0.362385	O=C(Nc1ccccc1)c2cc(NC(=O)C)c(cc2)C
0.362385	O=C(Nc1ccccc1)c2cc(NC(=O)C)c(cc2)C
0.362385	O=C(Nc1ccccc1)c2cc(NC(=O)C)c(cc2)C
0.361702	S(=O)(=O)(Nc1c(cc(cc1)C(=O)Nc2cc(c(cc2)CN3CCN(CC3)C)C(F)(F)F)C)C(F)(F)F
0.361702	S(=O)(=O)(Nc1c(cc(cc1)C(=O)Nc2cc(c(cc2)CN3CCN(CC3)C)C(F)(F)F)C)C(F)(F)F
0.361702	S(=O)(=O)(Nc1c(cc(cc1)C(=O)Nc2cc(c(cc2)CN3CCN(CC3)C)C(F)(F)F)C)C(F)(F)F
0.361702	S(=O)(=O)(Nc1c(cc(cc1)C(=O)Nc2cc(c(cc2)CN3CCN(CC3)C)C(F)(F)F)C)C(F)(F)F
0.361702	S(=O)(=O)(Nc1c(cc(cc1)C(=O)Nc2cc(c(cc2)CN3CCN(CC3)C)C(F)(F)F)C)C(F)(F)F
0.361404	Clc1c(F)ccc(S(=O)(=O)Nc2ccc(cc2)C(=O)Nc3c(ccc(c4nccnc4)c3)C)c1
0.361404	Clc1c(F)ccc(S(=O)(=O)Nc2ccc(cc2)C(=O)Nc3c(ccc(c4nccnc4)c3)C)c1
0.361404	Clc1c(F)ccc(S(=O)(=O)Nc2ccc(cc2)C(=O)Nc3c(ccc(c4nccnc4)c3)C)c1
0.361404	Clc1c(F)ccc(S(=O)(=O)Nc2ccc(cc2)C(=O)Nc3c(ccc(c4nccnc4)c3)C)c1
0.361404	Clc1c(F)ccc(S(=O)(=O)Nc2ccc(cc2)C(=O)Nc3c(ccc(c4nccnc4)c3)C)c1
0.361404	Clc1c(F)ccc(S(=O)(=O)Nc2ccc(cc2)C(=O)Nc3c(ccc(c4nccnc4)c3)C)c1
0.361404	Clc1c(F)ccc(S(=O)(=O)Nc2ccc(cc2)C(=O)Nc3c(ccc(c4nccnc4)c3)C)c1
0.361404	Clc1c(F)ccc(S(=O)(=O)Nc2ccc(cc2)C(=O)Nc3c(ccc(c4nccnc4)c3)C)c1
0.361404	Clc1c(F)ccc(S(=O)(=O)Nc2ccc(cc2)C(=O)Nc3c(ccc(c4nccnc4)c3)C)c1
0.361404	Clc1c(F)ccc(S(=O)(=O)Nc2ccc(cc2)C(=O)Nc3c(ccc(c4nccnc4)c3)C)c1
0.360902	Fc1c(NC(=O)C)cc(cc1)C(=O)Nc2cc(c(cc2)CN3CCN(CC3)C)C(F)(F)F
0.360902	Fc1c(NC(=O)C)cc(cc1)C(=O)Nc2cc(c(cc2)CN3CCN(CC3)C)C(F)(F)F
0.360902	Fc1c(NC(=O)C)cc(cc1)C(=O)Nc2cc(c(cc2)CN3CCN(CC3)C)C(F)(F)F
0.360902	Fc1c(NC(=O)C)cc(cc1)C(=O)Nc2cc(c(cc2)CN3CCN(CC3)C)C(F)(F)F
0.360902	Fc1c(NC(=O)C)cc(cc1)C(=O)Nc2cc(c(cc2)CN3CCN(CC3)C)C(F)(F)F
0.360902	Fc1c(NC(=O)C)cc(cc1)C(=O)Nc2cc(c(cc2)CN3CCN(CC3)C)C(F)(F)F
0.360902	Fc1c(NC(=O)C)cc(cc1)C(=O)Nc2cc(c(cc2)CN3CCN(CC3)C)C(F)(F)F
0.360902	Fc1c(NC(=O)C)cc(cc1)C(=O)Nc2cc(c(cc2)CN3CCN(CC3)C)C(F)(F)F
0.360902	Fc1c(NC(=O)C)cc(cc1)C(=O)Nc2cc(c(cc2)CN3CCN(CC3)C)C(F)(F)F
0.360902	Fc1c(NC(=O)C)cc(cc1)C(=O)Nc2cc(c(cc2)CN3CCN(CC3)C)C(F)(F)F
0.359551	O=C(Nc1cc(OCc2cnccc2)c(OC)cc1)c3cnc(c4ncccc4)cc3
0.359551	O=C(Nc1cc(OCc2cnccc2)c(OC)cc1)c3cnc(c4ncccc4)cc3
0.359551	O=C(Nc1cc(OCc2cnccc2)c(OC)cc1)c3cnc(c4ncccc4)cc3
0.359551	O=C(Nc1cc(OCc2cnccc2)c(OC)cc1)c3cnc(c4ncccc4)cc3
0.359551	O=C(Nc1cc(OCc2cnccc2)c(OC)cc1)c3cnc(c4ncccc4)cc3
0.359551	O=C(Nc1cc(OCc2cnccc2)c(OC)cc1)c3cnc(c4ncccc4)cc3
0.359551	O=C(Nc1cc(OCc2cnccc2)c(OC)cc1)c3cnc(c4ncccc4)cc3
0.359551	O=C(Nc1cc(OCc2cnccc2)c(OC)cc1)c3cnc(c4ncccc4)cc3
0.359551	O=C(Nc1cc(OCc2cnccc2)c(OC)cc1)c3cnc(c4ncccc4)cc3
0.359551	O=C(Nc1cc(OCc2cnccc2)c(OC)cc1)c3cnc(c4ncccc4)cc3
0.359073	O=C(Nc1cc(OC)c(NC(=O)c2cnccc2)cc1)c3ncc(cc3)C=4C=NNC4
0.359073	O=C(Nc1cc(OC)c(NC(=O)c2cnccc2)cc1)c3ncc(cc3)C=4C=NNC4
0.359073	O=C(Nc1cc(OC)c(NC(=O)c2cnccc2)cc1)c3ncc(cc3)C=4C=NNC4
0.359073	O=C(Nc1cc(OC)c(NC(=O)c2cnccc2)cc1)c3ncc(cc3)C=4C=NNC4
0.359073	O=C(Nc1cc(OC)c(NC(=O)c2cnccc2)cc1)c3ncc(cc3)C=4C=NNC4
0.359073	O=C(Nc1cc(OC)c(NC(=O)c2cnccc2)cc1)c3ncc(cc3)C=4C=NNC4
0.359073	O=C(Nc1cc(OC)c(NC(=O)c2cnccc2)cc1)c3ncc(cc3)C=4C=NNC4
0.359073	O=C(Nc1cc(OC)c(NC(=O)c2cnccc2)cc1)c3ncc(cc3)C=4C=NNC4
0.359073	O=C(Nc1cc(OC)c(NC(=O)c2cnccc2)cc1)c3ncc(cc3)C=4C=NNC4
0.359073	O=C(Nc1cc(OC)c(NC(=O)c2cnccc2)cc1)c3ncc(cc3)C=4C=NNC4
0.359073	O=C(Nc1cc(c(cc1)C)C(=O)NC(C)C)c2cnc(c3ncccc3)cc2
0.359073	O=C(Nc1cc(c(cc1)C)C(=O)NC(C)C)c2cnc(c3ncccc3)cc2
0.359073	O=C(Nc1cc(c(cc1)C)C(=O)NC(C)C)c2cnc(c3ncccc3)cc2
0.359073	O=C(Nc1cc(c(cc1)C)C(=O)NC(C)C)c2cnc(c3ncccc3)cc2
0.359073	O=C(Nc1cc(c(cc1)C)C(=O)NC(C)C)c2cnc(c3ncccc3)cc2
0.359073	O=C(Nc1cc(c(cc1)C)C(=O)NC(C)C)c2cnc(c3ncccc3)cc2
0.359073	O=C(Nc1cc(c(cc1)C)C(=O)NC(C)C)c2cnc(c3ncccc3)cc2
0.359073	O=C(Nc1cc(c(cc1)C)C(=O)NC(C)C)c2cnc(c3ncccc3)cc2
0.359073	O=C(Nc1cc(c(cc1)C)C(=O)NC(C)C)c2cnc(c3ncccc3)cc2
0.359073	O=C(Nc1cc(c(cc1)C)C(=O)NC(C)C)c2cnc(c3ncccc3)cc2
0.357401	O=C(Nc1c(ccc(c2nccnc2)c1)C)c3cc4c(cc3)CCC=C4
0.357401	O=C(Nc1c(ccc(c2nccnc2)c1)C)c3cc4c(cc3)CCC=C4
0.357401	O=C(Nc1c(ccc(c2nccnc2)c1)C)c3cc4c(cc3)CCC=C4
0.357401	O=C(Nc1c(ccc(c2nccnc2)c1)C)c3cc4c(cc3)CCC=C4
0.357401	O=C(Nc1c(ccc(c2nccnc2)c1)C)c3cc4c(cc3)CCC=C4
0.357401	O=C(Nc1c(ccc(c2nccnc2)c1)C)c3cc4c(cc3)CCC=C4
0.357401	O=C(Nc1c(ccc(c2nccnc2)c1)C)c3cc4c(cc3)CCC=C4
0.357401	O=C(Nc1c(ccc(c2nccnc2)c1)C)c3cc4c(cc3)CCC=C4
0.357401	O=C(Nc1c(ccc(c2nccnc2)c1)C)c3cc4c(cc3)CCC=C4
0.357401	O=C(Nc1c(ccc(c2nccnc2)c1)C)c3cc4c(cc3)CCC=C4
0.355469	O=C(NC(C)C)c1c(ccc(NC(=O)c2cc(Nc3nccnc3)ccc2)c1)C
0.355469	O=C(NC(C)C)c1c(ccc(NC(=O)c2cc(Nc3nccnc3)ccc2)c1)C
0.352713	O=C(Nc1c(cccc1)CN2CCCC2)c3cc(Nc4nnc(cc4)C)ccc3
0.352713	O=C(Nc1c(cccc1)CN2CCCC2)c3cc(Nc4nnc(cc4)C)ccc3
0.352713	O=C(Nc1c(cccc1)CN2CCCC2)c3cc(Nc4nnc(cc4)C)ccc3
0.352713	O=C(Nc1c(cccc1)CN2CCCC2)c3cc(Nc4nnc(cc4)C)ccc3
0.352713	O=C(Nc1c(cccc1)CN2CCCC2)c3cc(Nc4nnc(cc4)C)ccc3
0.352713	O=C(Nc1c(OC)cc(NC(=O)c2cc(Nc3nccnc3)ccc2)cc1)c4cnccc4
0.352273	O=C(Nc1ccc(NC(=O)C=2ON=C(c3cnccc3)C2)cc1)c4cc5OCOc5cc4
0.352273	O=C(Nc1ccc(NC(=O)C=2ON=C(c3cnccc3)C2)cc1)c4cc5OCOc5cc4
0.352273	O=C(Nc1ccc(NC(=O)C=2ON=C(c3cnccc3)C2)cc1)c4cc5OCOc5cc4
0.352273	O=C(Nc1ccc(NC(=O)C=2ON=C(c3cnccc3)C2)cc1)c4cc5OCOc5cc4
0.352273	O=C(Nc1ccc(NC(=O)C=2ON=C(c3cnccc3)C2)cc1)c4cc5OCOc5cc4
0.352273	O=C(Nc1ccc(NC(=O)C=2ON=C(c3cnccc3)C2)cc1)c4cc5OCOc5cc4
0.352273	O=C(Nc1ccc(NC(=O)C=2ON=C(c3cnccc3)C2)cc1)c4cc5OCOc5cc4
0.352159	S1c2c(N=C1SCc3ccc(cc3)C(=O)Nc4c(ccc(c5nccnc5)c4)C)cccc2
0.352159	S1c2c(N=C1SCc3ccc(cc3)C(=O)Nc4c(ccc(c5nccnc5)c4)C)cccc2
0.352159	S1c2c(N=C1SCc3ccc(cc3)C(=O)Nc4c(ccc(c5nccnc5)c4)C)cccc2
0.352159	S1c2c(N=C1SCc3ccc(cc3)C(=O)Nc4c(ccc(c5nccnc5)c4)C)cccc2
0.352159	S1c2c(N=C1SCc3ccc(cc3)C(=O)Nc4c(ccc(c5nccnc5)c4)C)cccc2
0.352159	S1c2c(N=C1SCc3ccc(cc3)C(=O)Nc4c(ccc(c5nccnc5)c4)C)cccc2
0.352159	S1c2c(N=C1SCc3ccc(cc3)C(=O)Nc4c(ccc(c5nccnc5)c4)C)cccc2
0.352159	S1c2c(N=C1SCc3ccc(cc3)C(=O)Nc4c(ccc(c5nccnc5)c4)C)cccc2
0.352159	S1c2c(N=C1SCc3ccc(cc3)C(=O)Nc4c(ccc(c5nccnc5)c4)C)cccc2
0.352159	S1c2c(N=C1SCc3ccc(cc3)C(=O)Nc4c(ccc(c5nccnc5)c4)C)cccc2
0.352	O=C(Nc1c(OC)cc(NC(=O)c2cc(O)c(cc2)C)cc1)c3cnccc3
0.352	O=C(Nc1c(OC)cc(NC(=O)c2cc(O)c(cc2)C)cc1)c3cnccc3
0.352	O=C(Nc1c(OC)cc(NC(=O)c2cc(O)c(cc2)C)cc1)c3cnccc3
0.352	O=C(Nc1c(OC)cc(NC(=O)c2cc(O)c(cc2)C)cc1)c3cnccc3
0.352	O=C(Nc1c(OC)cc(NC(=O)c2cc(O)c(cc2)C)cc1)c3cnccc3
0.352	O=C(Nc1c(OC)cc(NC(=O)c2cc(O)c(cc2)C)cc1)c3cnccc3
0.352	O=C(Nc1c(OC)cc(NC(=O)c2cc(O)c(cc2)C)cc1)c3cnccc3
0.352	O=C(Nc1c(OC)cc(NC(=O)c2cc(O)c(cc2)C)cc1)c3cnccc3
0.352	O=C(Nc1c(OC)cc(NC(=O)c2cc(O)c(cc2)C)cc1)c3cnccc3
0.352	O=C(Nc1c(OC)cc(NC(=O)c2cc(O)c(cc2)C)cc1)c3cnccc3
0.348837	O=C(Nc1c(ccc(N)c1)C)c2ccncc2
0.348837	O=C(Nc1c(ccc(N)c1)C)c2ccncc2
0.34767	S(=O)(=O)(c1ncc(cc1)C(=O)Nc2cc(c(cc2)CN3CCN(CC3)C)C(F)(F)F)C
0.34767	S(=O)(=O)(c1ncc(cc1)C(=O)Nc2cc(c(cc2)CN3CCN(CC3)C)C(F)(F)F)C
0.34767	S(=O)(=O)(c1ncc(cc1)C(=O)Nc2cc(c(cc2)CN3CCN(CC3)C)C(F)(F)F)C
0.34767	S(=O)(=O)(c1ncc(cc1)C(=O)Nc2cc(c(cc2)CN3CCN(CC3)C)C(F)(F)F)C
0.347458	O=C(OC)CNC(=O)c1ccc(NC(=O)c2cc(ccc2)CN3CCN(CC3)C)cc1
0.347458	O=C(OC)CNC(=O)c1ccc(NC(=O)c2cc(ccc2)CN3CCN(CC3)C)cc1
0.347458	O=C(OC)CNC(=O)c1ccc(NC(=O)c2cc(ccc2)CN3CCN(CC3)C)cc1
0.347458	O=C(OC)CNC(=O)c1ccc(NC(=O)c2cc(ccc2)CN3CCN(CC3)C)cc1
0.347458	O=C(OC)CNC(=O)c1ccc(NC(=O)c2cc(ccc2)CN3CCN(CC3)C)cc1
0.347458	O=C(OC)CNC(=O)c1ccc(NC(=O)c2cc(ccc2)CN3CCN(CC3)C)cc1
0.347458	O=C(OC)CNC(=O)c1ccc(NC(=O)c2cc(ccc2)CN3CCN(CC3)C)cc1
0.347458	O=C(OC)CNC(=O)c1ccc(NC(=O)c2cc(ccc2)CN3CCN(CC3)C)cc1
0.347458	O=C(OC)CNC(=O)c1ccc(NC(=O)c2cc(ccc2)CN3CCN(CC3)C)cc1
0.347458	O=C(OC)CNC(=O)c1ccc(NC(=O)c2cc(ccc2)CN3CCN(CC3)C)cc1
0.346154	Brc1ccc(c2nc(ncc2)NC(=O)c3cc(S(=O)(=O)N4CCOCC4)c(F)cc3)cc1
0.346154	Brc1ccc(c2nc(ncc2)NC(=O)c3cc(S(=O)(=O)N4CCOCC4)c(F)cc3)cc1
0.346154	Brc1ccc(c2nc(ncc2)NC(=O)c3cc(S(=O)(=O)N4CCOCC4)c(F)cc3)cc1
0.346154	Brc1ccc(c2nc(ncc2)NC(=O)c3cc(S(=O)(=O)N4CCOCC4)c(F)cc3)cc1
0.346154	Brc1ccc(c2nc(ncc2)NC(=O)c3cc(S(=O)(=O)N4CCOCC4)c(F)cc3)cc1
0.346154	Brc1ccc(c2nc(ncc2)NC(=O)c3cc(S(=O)(=O)N4CCOCC4)c(F)cc3)cc1
0.346154	Brc1ccc(c2nc(ncc2)NC(=O)c3cc(S(=O)(=O)N4CCOCC4)c(F)cc3)cc1
0.346154	Brc1ccc(c2nc(ncc2)NC(=O)c3cc(S(=O)(=O)N4CCOCC4)c(F)cc3)cc1
0.346154	Brc1ccc(c2nc(ncc2)NC(=O)c3cc(S(=O)(=O)N4CCOCC4)c(F)cc3)cc1
0.346154	Brc1ccc(c2nc(ncc2)NC(=O)c3cc(S(=O)(=O)N4CCOCC4)c(F)cc3)cc1
0.345324	O=C(Nc1c(cccc1)CN2CC(OC(C2)C)C)c3cc(NC(=O)Cc4ccncc4)c(cc3)C
0.345324	O=C(Nc1c(cccc1)CN2CC(OC(C2)C)C)c3cc(NC(=O)Cc4ccncc4)c(cc3)C
0.345324	O=C(Nc1c(cccc1)CN2CC(OC(C2)C)C)c3cc(NC(=O)Cc4ccncc4)c(cc3)C
0.345324	O=C(Nc1c(cccc1)CN2CC(OC(C2)C)C)c3cc(NC(=O)Cc4ccncc4)c(cc3)C
0.343874	O=C(OC)CNC(=O)c1ccc(NC(=O)c2cc(NC(=O)Cc3ccncc3)c(cc2)C)cc1
0.343874	O=C(OC)CNC(=O)c1ccc(NC(=O)c2cc(NC(=O)Cc3ccncc3)c(cc2)C)cc1
0.343874	O=C(OC)CNC(=O)c1ccc(NC(=O)c2cc(NC(=O)Cc3ccncc3)c(cc2)C)cc1
0.343874	O=C(OC)CNC(=O)c1ccc(NC(=O)c2cc(NC(=O)Cc3ccncc3)c(cc2)C)cc1
0.343874	O=C(OC)CNC(=O)c1ccc(NC(=O)c2cc(NC(=O)Cc3ccncc3)c(cc2)C)cc1
0.343874	O=C(OC)CNC(=O)c1ccc(NC(=O)c2cc(NC(=O)Cc3ccncc3)c(cc2)C)cc1
0.343874	O=C(OC)CNC(=O)c1ccc(NC(=O)c2cc(NC(=O)Cc3ccncc3)c(cc2)C)cc1
0.343874	O=C(OC)CNC(=O)c1ccc(NC(=O)c2cc(NC(=O)Cc3ccncc3)c(cc2)C)cc1
0.343874	O=C(OC)CNC(=O)c1ccc(NC(=O)c2cc(NC(=O)Cc3ccncc3)c(cc2)C)cc1
0.343874	O=C(OC)CNC(=O)c1ccc(NC(=O)c2cc(NC(=O)Cc3ccncc3)c(cc2)C)cc1
0.343066	Brc1cnc2ncc(cc2c1)C(=O)Nc3c(ccc(c4nccnc4)c3)C
0.343066	Brc1cnc2ncc(cc2c1)C(=O)Nc3c(ccc(c4nccnc4)c3)C
0.343066	Brc1cnc2ncc(cc2c1)C(=O)Nc3c(ccc(c4nccnc4)c3)C
0.343066	Brc1cnc2ncc(cc2c1)C(=O)Nc3c(ccc(c4nccnc4)c3)C
0.343066	Brc1cnc2ncc(cc2c1)C(=O)Nc3c(ccc(c4nccnc4)c3)C
0.343066	Brc1cnc2ncc(cc2c1)C(=O)Nc3c(ccc(c4nccnc4)c3)C
0.343066	Brc1cnc2ncc(cc2c1)C(=O)Nc3c(ccc(c4nccnc4)c3)C
0.343066	Brc1cnc2ncc(cc2c1)C(=O)Nc3c(ccc(c4nccnc4)c3)C
0.343066	Brc1cnc2ncc(cc2c1)C(=O)Nc3c(ccc(c4nccnc4)c3)C
0.343066	Brc1cnc2ncc(cc2c1)C(=O)Nc3c(ccc(c4nccnc4)c3)C
0.342857	O=C(Nc1c(ccc(c2nccnc2)c1)C)c3c(nc(nc3)C4CC4)C
0.342857	O=C(Nc1c(ccc(c2nccnc2)c1)C)c3c(nc(nc3)C4CC4)C
0.342857	O=C(Nc1c(ccc(c2nccnc2)c1)C)c3c(nc(nc3)C4CC4)C
0.342857	O=C(Nc1c(ccc(c2nccnc2)c1)C)c3c(nc(nc3)C4CC4)C
0.342857	O=C(Nc1c(ccc(c2nccnc2)c1)C)c3c(nc(nc3)C4CC4)C
0.342857	O=C(Nc1c(ccc(c2nccnc2)c1)C)c3c(nc(nc3)C4CC4)C
0.342857	O=C(Nc1c(ccc(c2nccnc2)c1)C)c3c(nc(nc3)C4CC4)C
0.342857	O=C(Nc1c(ccc(c2nccnc2)c1)C)c3c(nc(nc3)C4CC4)C
0.342857	O=C(Nc1c(ccc(c2nccnc2)c1)C)c3c(nc(nc3)C4CC4)C
0.342857	O=C(Nc1c(ccc(c2nccnc2)c1)C)c3c(nc(nc3)C4CC4)C
0.342308	O=C(Nc1cc(OCc2cnccc2)c(OC)cc1)c3cc(O)c(cc3)C
0.342308	O=C(Nc1cc(OCc2cnccc2)c(OC)cc1)c3cc(O)c(cc3)C
0.342308	O=C(Nc1cc(OCc2cnccc2)c(OC)cc1)c3cc(O)c(cc3)C
0.342308	O=C(Nc1cc(OCc2cnccc2)c(OC)cc1)c3cc(O)c(cc3)C
0.342308	O=C(Nc1cc(OCc2cnccc2)c(OC)cc1)c3cc(O)c(cc3)C
0.342308	O=C(Nc1cc(OCc2cnccc2)c(OC)cc1)c3cc(O)c(cc3)C
0.342308	O=C(Nc1cc(OCc2cnccc2)c(OC)cc1)c3cc(O)c(cc3)C
0.342308	O=C(Nc1cc(OCc2cnccc2)c(OC)cc1)c3cc(O)c(cc3)C
0.342308	O=C(Nc1cc(OCc2cnccc2)c(OC)cc1)c3cc(O)c(cc3)C
0.342308	O=C(Nc1cc(OCc2cnccc2)c(OC)cc1)c3cc(O)c(cc3)C
0.342105	O=C(Nc1c(ccc(c2nccnc2)c1)C)C
0.342105	O=C(Nc1c(ccc(c2nccnc2)c1)C)C
0.342105	O=C(Nc1c(ccc(c2nccnc2)c1)C)C
0.342105	O=C(Nc1c(ccc(c2nccnc2)c1)C)C
0.342105	O=C(Nc1c(ccc(c2nccnc2)c1)C)C
0.342105	O=C(Nc1c(ccc(c2nccnc2)c1)C)C
0.342105	O=C(Nc1c(ccc(c2nccnc2)c1)C)C
0.342105	O=C(Nc1c(ccc(c2nccnc2)c1)C)C
0.342105	O=C(Nc1c(ccc(c2nccnc2)c1)C)C
0.342105	O=C(Nc1c(ccc(c2nccnc2)c1)C)C
0.340909	Clc1cc(c(O)cc1)C(=O)Nc2c(ccc(c3nccnc3)c2)C
0.340909	Clc1cc(c(O)cc1)C(=O)Nc2c(ccc(c3nccnc3)c2)C
0.340909	Clc1cc(c(O)cc1)C(=O)Nc2c(ccc(c3nccnc3)c2)C
0.340909	Clc1cc(c(O)cc1)C(=O)Nc2c(ccc(c3nccnc3)c2)C
0.340909	Clc1cc(c(O)cc1)C(=O)Nc2c(ccc(c3nccnc3)c2)C
0.340909	Clc1cc(c(O)cc1)C(=O)Nc2c(ccc(c3nccnc3)c2)C
0.340909	Clc1cc(c(O)cc1)C(=O)Nc2c(ccc(c3nccnc3)c2)C
0.340909	Clc1cc(c(O)cc1)C(=O)Nc2c(ccc(c3nccnc3)c2)C
0.340909	Clc1cc(c(O)cc1)C(=O)Nc2c(ccc(c3nccnc3)c2)C
0.340909	Clc1cc(c(O)cc1)C(=O)Nc2c(ccc(c3nccnc3)c2)C
0.340909	Brc1cc(c(F)cc1)C(=O)Nc2c(ccc(c3nccnc3)c2)C
0.340909	Brc1cc(c(F)cc1)C(=O)Nc2c(ccc(c3nccnc3)c2)C
0.340909	Brc1cc(c(F)cc1)C(=O)Nc2c(ccc(c3nccnc3)c2)C
0.340909	Brc1cc(c(F)cc1)C(=O)Nc2c(ccc(c3nccnc3)c2)C
0.340909	Brc1cc(c(F)cc1)C(=O)Nc2c(ccc(c3nccnc3)c2)C
0.340909	Brc1cc(c(F)cc1)C(=O)Nc2c(ccc(c3nccnc3)c2)C
0.340909	Brc1cc(c(F)cc1)C(=O)Nc2c(ccc(c3nccnc3)c2)C
0.340909	Brc1cc(c(F)cc1)C(=O)Nc2c(ccc(c3nccnc3)c2)C
0.340909	Brc1cc(c(F)cc1)C(=O)Nc2c(ccc(c3nccnc3)c2)C
0.340909	Brc1cc(c(F)cc1)C(=O)Nc2c(ccc(c3nccnc3)c2)C
0.339552	O=C(Nc1cc(c(N2C=NC=C2)cc1)C)c3cnc(c4ncccc4)cc3
0.339552	O=C(Nc1cc(c(N2C=NC=C2)cc1)C)c3cnc(c4ncccc4)cc3
0.339552	O=C(Nc1cc(c(N2C=NC=C2)cc1)C)c3cnc(c4ncccc4)cc3
0.339552	O=C(Nc1cc(c(N2C=NC=C2)cc1)C)c3cnc(c4ncccc4)cc3
0.339552	O=C(Nc1cc(c(N2C=NC=C2)cc1)C)c3cnc(c4ncccc4)cc3
0.339552	O=C(Nc1cc(c(N2C=NC=C2)cc1)C)c3cnc(c4ncccc4)cc3
0.339552	O=C(Nc1cc(c(N2C=NC=C2)cc1)C)c3cnc(c4ncccc4)cc3
0.339552	O=C(Nc1cc(c(N2C=NC=C2)cc1)C)c3cnc(c4ncccc4)cc3
0.339552	O=C(Nc1cc(c(N2C=NC=C2)cc1)C)c3cnc(c4ncccc4)cc3
0.339552	O=C(Nc1cc(c(N2C=NC=C2)cc1)C)c3cnc(c4ncccc4)cc3
0.338983	O=C(Nc1ccc(cc1)C=2OC=NC2)c3cc(O)c(cc3)C
0.338983	O=C(Nc1ccc(cc1)C=2OC=NC2)c3cc(O)c(cc3)C
0.338983	O=C(Nc1ccc(cc1)C=2OC=NC2)c3cc(O)c(cc3)C
0.338983	O=C(Nc1ccc(cc1)C=2OC=NC2)c3cc(O)c(cc3)C
0.338983	O=C(Nc1ccc(cc1)C=2OC=NC2)c3cc(O)c(cc3)C
0.338983	O=C(Nc1ccc(cc1)C=2OC=NC2)c3cc(O)c(cc3)C
0.338983	O=C(Nc1ccc(cc1)C=2OC=NC2)c3cc(O)c(cc3)C
0.338983	O=C(Nc1ccc(cc1)C=2OC=NC2)c3cc(O)c(cc3)C
0.338983	O=C(Nc1ccc(cc1)C=2OC=NC2)c3cc(O)c(cc3)C
0.338983	O=C(Nc1ccc(cc1)C=2OC=NC2)c3cc(O)c(cc3)C
0.338583	O=C(OC)c1cc(NC(=O)NCc2cc(ccc2)CN3CCCC3)c(cc1)C
0.338583	O=C(OC)c1cc(NC(=O)NCc2cc(ccc2)CN3CCCC3)c(cc1)C
0.338583	O=C(OC)c1cc(NC(=O)NCc2cc(ccc2)CN3CCCC3)c(cc1)C
0.338583	O=C(OC)c1cc(NC(=O)NCc2cc(ccc2)CN3CCCC3)c(cc1)C
0.338583	O=C(OC)c1cc(NC(=O)NCc2cc(ccc2)CN3CCCC3)c(cc1)C
0.338583	O=C(OC)c1cc(NC(=O)NCc2cc(ccc2)CN3CCCC3)c(cc1)C
0.338583	O=C(OC)c1cc(NC(=O)NCc2cc(ccc2)CN3CCCC3)c(cc1)C
0.338583	O=C(OC)c1cc(NC(=O)NCc2cc(ccc2)CN3CCCC3)c(cc1)C
0.338583	O=C(OC)c1cc(NC(=O)NCc2cc(ccc2)CN3CCCC3)c(cc1)C
0.338583	O=C(OC)c1cc(NC(=O)NCc2cc(ccc2)CN3CCCC3)c(cc1)C
0.338403	Brc1c(F)cc(cc1)C(=O)Nc2cc(c(cc2)CN3CCN(CC3)C)C(F)(F)F
0.338403	Brc1c(F)cc(cc1)C(=O)Nc2cc(c(cc2)CN3CCN(CC3)C)C(F)(F)F
0.338403	Brc1c(F)cc(cc1)C(=O)Nc2cc(c(cc2)CN3CCN(CC3)C)C(F)(F)F
0.33829	S(=O)(=O)(Nc1c(ccc(c1)C(=O)Nc2ccc(cc2)C=3OC=NC3)C)c4ccc(F)cc4
0.33829	S(=O)(=O)(Nc1c(ccc(c1)C(=O)Nc2ccc(cc2)C=3OC=NC3)C)c4ccc(F)cc4
0.33829	S(=O)(=O)(Nc1c(ccc(c1)C(=O)Nc2ccc(cc2)C=3OC=NC3)C)c4ccc(F)cc4
0.33829	S(=O)(=O)(Nc1c(ccc(c1)C(=O)Nc2ccc(cc2)C=3OC=NC3)C)c4ccc(F)cc4
0.33829	S(=O)(=O)(Nc1c(ccc(c1)C(=O)Nc2ccc(cc2)C=3OC=NC3)C)c4ccc(F)cc4
0.33829	S(=O)(=O)(Nc1c(ccc(c1)C(=O)Nc2ccc(cc2)C=3OC=NC3)C)c4ccc(F)cc4
0.33829	S(=O)(=O)(Nc1c(ccc(c1)C(=O)Nc2ccc(cc2)C=3OC=NC3)C)c4ccc(F)cc4
0.33829	S(=O)(=O)(Nc1c(ccc(c1)C(=O)Nc2ccc(cc2)C=3OC=NC3)C)c4ccc(F)cc4
0.33829	S(=O)(=O)(Nc1c(ccc(c1)C(=O)Nc2ccc(cc2)C=3OC=NC3)C)c4ccc(F)cc4
0.33829	S(=O)(=O)(Nc1c(ccc(c1)C(=O)Nc2ccc(cc2)C=3OC=NC3)C)c4ccc(F)cc4
0.337793	O=C1N(Cc2c(N1)ccc(c2)C(=O)Nc3c(ccc(c4nccnc4)c3)C)C
0.337793	O=C1N(Cc2c(N1)ccc(c2)C(=O)Nc3c(ccc(c4nccnc4)c3)C)C
0.337793	O=C1N(Cc2c(N1)ccc(c2)C(=O)Nc3c(ccc(c4nccnc4)c3)C)C
0.337793	O=C1N(Cc2c(N1)ccc(c2)C(=O)Nc3c(ccc(c4nccnc4)c3)C)C
0.337793	O=C1N(Cc2c(N1)ccc(c2)C(=O)Nc3c(ccc(c4nccnc4)c3)C)C
0.337793	O=C1N(Cc2c(N1)ccc(c2)C(=O)Nc3c(ccc(c4nccnc4)c3)C)C
0.337793	O=C1N(Cc2c(N1)ccc(c2)C(=O)Nc3c(ccc(c4nccnc4)c3)C)C
0.337793	O=C1N(Cc2c(N1)ccc(c2)C(=O)Nc3c(ccc(c4nccnc4)c3)C)C
0.337793	O=C1N(Cc2c(N1)ccc(c2)C(=O)Nc3c(ccc(c4nccnc4)c3)C)C
0.337793	O=C1N(Cc2c(N1)ccc(c2)C(=O)Nc3c(ccc(c4nccnc4)c3)C)C
0.337037	Clc1c(Cl)ccc(NC(=O)C2CCN(Cc3nc(nc(n3)N)Nc4c(cccc4)C)CC2)c1
0.337037	Clc1c(Cl)ccc(NC(=O)C2CCN(Cc3nc(nc(n3)N)Nc4c(cccc4)C)CC2)c1
0.337037	Clc1c(Cl)ccc(NC(=O)C2CCN(Cc3nc(nc(n3)N)Nc4c(cccc4)C)CC2)c1
0.337037	Clc1c(Cl)ccc(NC(=O)C2CCN(Cc3nc(nc(n3)N)Nc4c(cccc4)C)CC2)c1
0.337037	Clc1c(Cl)ccc(NC(=O)C2CCN(Cc3nc(nc(n3)N)Nc4c(cccc4)C)CC2)c1
0.337037	Clc1c(Cl)ccc(NC(=O)C2CCN(Cc3nc(nc(n3)N)Nc4c(cccc4)C)CC2)c1
0.337037	Clc1c(Cl)ccc(NC(=O)C2CCN(Cc3nc(nc(n3)N)Nc4c(cccc4)C)CC2)c1
0.337037	Clc1c(Cl)ccc(NC(=O)C2CCN(Cc3nc(nc(n3)N)Nc4c(cccc4)C)CC2)c1
0.335766	[O-][N+](=O)c1cc(nc(c1)C)C(=O)Nc2c(ccc(c3nccnc3)c2)C
0.335766	[O-][N+](=O)c1cc(nc(c1)C)C(=O)Nc2c(ccc(c3nccnc3)c2)C
0.335766	[O-][N+](=O)c1cc(nc(c1)C)C(=O)Nc2c(ccc(c3nccnc3)c2)C
0.335766	[O-][N+](=O)c1cc(nc(c1)C)C(=O)Nc2c(ccc(c3nccnc3)c2)C
0.335766	[O-][N+](=O)c1cc(nc(c1)C)C(=O)Nc2c(ccc(c3nccnc3)c2)C
0.335766	[O-][N+](=O)c1cc(nc(c1)C)C(=O)Nc2c(ccc(c3nccnc3)c2)C
0.335766	[O-][N+](=O)c1cc(nc(c1)C)C(=O)Nc2c(ccc(c3nccnc3)c2)C
0.335766	[O-][N+](=O)c1cc(nc(c1)C)C(=O)Nc2c(ccc(c3nccnc3)c2)C
0.335766	[O-][N+](=O)c1cc(nc(c1)C)C(=O)Nc2c(ccc(c3nccnc3)c2)C
0.335766	[O-][N+](=O)c1cc(nc(c1)C)C(=O)Nc2c(ccc(c3nccnc3)c2)C
0.33564	O=C(Nc1c(ccc(c2nccnc2)c1)C)c3cc4N(C=Cc4cc3)C
0.334677	O=C(N)c1ccc(N2CCN(Cc3nc(nc(n3)N)Nc4c(cccc4)C)CC2)cc1
0.334677	O=C(N)c1ccc(N2CCN(Cc3nc(nc(n3)N)Nc4c(cccc4)C)CC2)cc1
0.334677	O=C(N)c1ccc(N2CCN(Cc3nc(nc(n3)N)Nc4c(cccc4)C)CC2)cc1
0.334677	O=C(N)c1ccc(N2CCN(Cc3nc(nc(n3)N)Nc4c(cccc4)C)CC2)cc1
0.334615	Clc1ccc(cc1)C=2N=C(OC2)NC(=O)c3cc(Nc4nccnc4)ccc3
0.333333	O=C(Nc1c(ccc(c1)CN(C)C)C)c2cc(NC(=O)Cc3ccncc3)c(cc2)C
0.333333	O=C(Nc1c(ccc(c1)CN(C)C)C)c2cc(NC(=O)Cc3ccncc3)c(cc2)C
0.333333	O=C(Nc1c(ccc(c1)CN(C)C)C)c2cc(NC(=O)Cc3ccncc3)c(cc2)C
0.333333	O=C(Nc1c(ccc(c1)CN(C)C)C)c2cc(NC(=O)Cc3ccncc3)c(cc2)C
0.333333	O=C(Nc1c(ccc(c1)CN(C)C)C)c2cc(NC(=O)Cc3ccncc3)c(cc2)C
0.333333	O=C(Nc1c(ccc(c1)CN(C)C)C)c2cc(NC(=O)Cc3ccncc3)c(cc2)C
0.333333	O=C(Nc1c(ccc(c1)CN(C)C)C)c2cc(NC(=O)Cc3ccncc3)c(cc2)C
0.333333	O=C(Nc1c(ccc(c1)CN(C)C)C)c2cc(NC(=O)Cc3ccncc3)c(cc2)C
0.333333	O=C(Nc1c(ccc(c1)CN(C)C)C)c2cc(NC(=O)Cc3ccncc3)c(cc2)C
0.333333	O=C(Nc1c(ccc(c1)CN(C)C)C)c2cc(NC(=O)Cc3ccncc3)c(cc2)C
0.32967	S(=O)(=O)(c1ccc(cc1)C(=O)Nc2cc(c(cc2)C)C(=O)NC(C)C)Cc3cnccc3
0.32967	S(=O)(=O)(c1ccc(cc1)C(=O)Nc2cc(c(cc2)C)C(=O)NC(C)C)Cc3cnccc3
0.32967	S(=O)(=O)(c1ccc(cc1)C(=O)Nc2cc(c(cc2)C)C(=O)NC(C)C)Cc3cnccc3
0.32967	S(=O)(=O)(c1ccc(cc1)C(=O)Nc2cc(c(cc2)C)C(=O)NC(C)C)Cc3cnccc3
0.32967	S(=O)(=O)(c1ccc(cc1)C(=O)Nc2cc(c(cc2)C)C(=O)NC(C)C)Cc3cnccc3
0.32967	S(=O)(=O)(c1ccc(cc1)C(=O)Nc2cc(c(cc2)C)C(=O)NC(C)C)Cc3cnccc3
0.328413	FC(F)(F)c1c(ccc(NC(=O)c2cc3OCCOc3cc2)c1)CN4CCN(CC4)C
0.328413	FC(F)(F)c1c(ccc(NC(=O)c2cc3OCCOc3cc2)c1)CN4CCN(CC4)C
0.328413	FC(F)(F)c1c(ccc(NC(=O)c2cc3OCCOc3cc2)c1)CN4CCN(CC4)C
0.328413	FC(F)(F)c1c(ccc(NC(=O)c2cc3OCCOc3cc2)c1)CN4CCN(CC4)C
0.328413	FC(F)(F)c1c(ccc(NC(=O)c2cc3OCCOc3cc2)c1)CN4CCN(CC4)C
0.328413	FC(F)(F)c1c(ccc(NC(=O)c2cc3OCCOc3cc2)c1)CN4CCN(CC4)C
0.328413	FC(F)(F)c1c(ccc(NC(=O)c2cc3OCCOc3cc2)c1)CN4CCN(CC4)C
0.328413	FC(F)(F)c1c(ccc(NC(=O)c2cc3OCCOc3cc2)c1)CN4CCN(CC4)C
0.328413	FC(F)(F)c1c(ccc(NC(=O)c2cc3OCCOc3cc2)c1)CN4CCN(CC4)C
0.327645	O=C(Nc1c(ccc(c2nccnc2)c1)C)c3c(cccc3)C=4OC(=NN4)C
0.327645	O=C(Nc1c(ccc(c2nccnc2)c1)C)c3c(cccc3)C=4OC(=NN4)C
0.327645	O=C(Nc1c(ccc(c2nccnc2)c1)C)c3c(cccc3)C=4OC(=NN4)C
0.327645	O=C(Nc1c(ccc(c2nccnc2)c1)C)c3c(cccc3)C=4OC(=NN4)C
0.327645	O=C(Nc1c(ccc(c2nccnc2)c1)C)c3c(cccc3)C=4OC(=NN4)C
0.327645	O=C(Nc1c(ccc(c2nccnc2)c1)C)c3c(cccc3)C=4OC(=NN4)C
0.327586	Clc1ccc(cc1)C=2OC=C(N2)CC(=O)Nc3cc(OC)c(NC(=O)c4cnccc4)cc3
0.327586	Clc1ccc(cc1)C=2OC=C(N2)CC(=O)Nc3cc(OC)c(NC(=O)c4cnccc4)cc3
0.327586	Clc1ccc(cc1)C=2OC=C(N2)CC(=O)Nc3cc(OC)c(NC(=O)c4cnccc4)cc3
0.327586	Clc1ccc(cc1)C=2OC=C(N2)CC(=O)Nc3cc(OC)c(NC(=O)c4cnccc4)cc3
0.327586	Clc1ccc(cc1)C=2OC=C(N2)CC(=O)Nc3cc(OC)c(NC(=O)c4cnccc4)cc3
0.326667	O=C(OC(C)(C)C)N1CCN(c2ncc(nc2)C(=O)Nc3c(ccc(c4nccnc4)c3)C)CC1
0.326667	O=C(OC(C)(C)C)N1CCN(c2ncc(nc2)C(=O)Nc3c(ccc(c4nccnc4)c3)C)CC1
0.326667	O=C(OC(C)(C)C)N1CCN(c2ncc(nc2)C(=O)Nc3c(ccc(c4nccnc4)c3)C)CC1
0.326667	O=C(OC(C)(C)C)N1CCN(c2ncc(nc2)C(=O)Nc3c(ccc(c4nccnc4)c3)C)CC1
0.326667	O=C(OC(C)(C)C)N1CCN(c2ncc(nc2)C(=O)Nc3c(ccc(c4nccnc4)c3)C)CC1
0.326667	O=C(OC(C)(C)C)N1CCN(c2ncc(nc2)C(=O)Nc3c(ccc(c4nccnc4)c3)C)CC1
0.326667	O=C(OC(C)(C)C)N1CCN(c2ncc(nc2)C(=O)Nc3c(ccc(c4nccnc4)c3)C)CC1
0.326667	O=C(OC(C)(C)C)N1CCN(c2ncc(nc2)C(=O)Nc3c(ccc(c4nccnc4)c3)C)CC1
0.326667	O=C(OC(C)(C)C)N1CCN(c2ncc(nc2)C(=O)Nc3c(ccc(c4nccnc4)c3)C)CC1
0.326667	O=C(OC(C)(C)C)N1CCN(c2ncc(nc2)C(=O)Nc3c(ccc(c4nccnc4)c3)C)CC1
0.326667	O=C(Nc1c(ccc(c2nccnc2)c1)C)c3cc4NC(=O)CNC(=O)c4cc3
0.326667	O=C(Nc1c(ccc(c2nccnc2)c1)C)c3cc4NC(=O)CNC(=O)c4cc3
0.326667	O=C(Nc1c(ccc(c2nccnc2)c1)C)c3cc4NC(=O)CNC(=O)c4cc3
0.326667	O=C(Nc1c(ccc(c2nccnc2)c1)C)c3cc4NC(=O)CNC(=O)c4cc3
0.326667	O=C(Nc1c(ccc(c2nccnc2)c1)C)c3cc4NC(=O)CNC(=O)c4cc3
0.326667	O=C(Nc1c(ccc(c2nccnc2)c1)C)c3cc4NC(=O)CNC(=O)c4cc3
0.326667	O=C(Nc1c(ccc(c2nccnc2)c1)C)c3cc4NC(=O)CNC(=O)c4cc3
0.326667	O=C(Nc1c(ccc(c2nccnc2)c1)C)c3cc4NC(=O)CNC(=O)c4cc3
0.326667	O=C(Nc1c(ccc(c2nccnc2)c1)C)c3cc4NC(=O)CNC(=O)c4cc3
0.326667	O=C(Nc1c(ccc(c2nccnc2)c1)C)c3cc4NC(=O)CNC(=O)c4cc3
0.32618	O=C(Nc1cc(NC(=O)C2CC2)ccc1)c3ccc(c4nnc(cc4)C)cc3
0.32618	O=C(Nc1cc(NC(=O)C2CC2)ccc1)c3ccc(c4nnc(cc4)C)cc3
0.32618	O=C(Nc1cc(NC(=O)C2CC2)ccc1)c3ccc(c4nnc(cc4)C)cc3
0.32618	O=C(Nc1cc(NC(=O)C2CC2)ccc1)c3ccc(c4nnc(cc4)C)cc3
0.32618	O=C(Nc1cc(NC(=O)C2CC2)ccc1)c3ccc(c4nnc(cc4)C)cc3
0.32618	O=C(Nc1cc(NC(=O)C2CC2)ccc1)c3ccc(c4nnc(cc4)C)cc3
0.32618	O=C(Nc1cc(NC(=O)C2CC2)ccc1)c3ccc(c4nnc(cc4)C)cc3
0.32618	O=C(Nc1cc(NC(=O)C2CC2)ccc1)c3ccc(c4nnc(cc4)C)cc3
0.32618	O=C(Nc1cc(NC(=O)C2CC2)ccc1)c3ccc(c4nnc(cc4)C)cc3
0.32618	O=C(Nc1cc(NC(=O)C2CC2)ccc1)c3ccc(c4nnc(cc4)C)cc3
0.326087	O=C(Nc1c(cccc1)CN2CC(OC(C2)C)C)c3cc(Nc4nccnc4)ccc3
0.326087	O=C(Nc1c(cccc1)CN2CC(OC(C2)C)C)c3cc(Nc4nccnc4)ccc3
0.326087	O=C(Nc1c(cccc1)CN2CC(OC(C2)C)C)c3cc(Nc4nccnc4)ccc3
0.326087	O=C(Nc1c(cccc1)CN2CC(OC(C2)C)C)c3cc(Nc4nccnc4)ccc3
0.326087	O=C(Nc1c(cccc1)CN2CC(OC(C2)C)C)c3cc(Nc4nccnc4)ccc3
0.326087	O=C(Nc1c(cccc1)CN2CC(OC(C2)C)C)c3cc(Nc4nccnc4)ccc3
0.326087	O=C(Nc1c(cccc1)CN2CC(OC(C2)C)C)c3cc(Nc4nccnc4)ccc3
0.326087	O=C(Nc1c(cccc1)CN2CC(OC(C2)C)C)c3cc(Nc4nccnc4)ccc3
0.326087	O=C(Nc1c(cccc1)CN2CC(OC(C2)C)C)c3cc(Nc4nccnc4)ccc3
0.326087	O=C(Nc1c(cccc1)CN2CC(OC(C2)C)C)c3cc(Nc4nccnc4)ccc3
0.325301	O=C(Nc1cc(c(cc1)CC)C)c2cncc(c2)C3=COC=C3
0.325301	O=C(Nc1cc(c(cc1)CC)C)c2cncc(c2)C3=COC=C3
0.325301	O=C(Nc1cc(c(cc1)CC)C)c2cncc(c2)C3=COC=C3
0.325301	O=C(Nc1cc(c(cc1)CC)C)c2cncc(c2)C3=COC=C3
0.325301	O=C(Nc1cc(c(cc1)CC)C)c2cncc(c2)C3=COC=C3
0.325301	O=C(Nc1cc(c(cc1)CC)C)c2cncc(c2)C3=COC=C3
0.325301	O=C(Nc1cc(c(cc1)CC)C)c2cncc(c2)C3=COC=C3
0.325301	O=C(Nc1cc(c(cc1)CC)C)c2cncc(c2)C3=COC=C3
0.325301	O=C(Nc1cc(c(cc1)CC)C)c2cncc(c2)C3=COC=C3
0.325301	O=C(Nc1cc(c(cc1)CC)C)c2cncc(c2)C3=COC=C3
0.325175	Brc1ccc(S(=O)(=O)Nc2cc(ccc2)C(=O)Nc3cc(c(cc3)CN4CCN(CC4)C)C(F)(F)F)cc1
0.325175	Brc1ccc(S(=O)(=O)Nc2cc(ccc2)C(=O)Nc3cc(c(cc3)CN4CCN(CC4)C)C(F)(F)F)cc1
0.324627	O=C(Nc1c(ccc(c1)C=2ON=C(N2)C)C)c3ccc(OCCN(CC)CC)cc3
0.324627	O=C(Nc1c(ccc(c1)C=2ON=C(N2)C)C)c3ccc(OCCN(CC)CC)cc3
0.324627	O=C(Nc1c(ccc(c1)C=2ON=C(N2)C)C)c3ccc(OCCN(CC)CC)cc3
0.324627	O=C(Nc1c(ccc(c1)C=2ON=C(N2)C)C)c3ccc(OCCN(CC)CC)cc3
0.324627	O=C(Nc1c(ccc(c1)C=2ON=C(N2)C)C)c3ccc(OCCN(CC)CC)cc3
0.324627	O=C(Nc1c(ccc(c1)C=2ON=C(N2)C)C)c3ccc(OCCN(CC)CC)cc3
0.324528	O=C(NCc1cc(NC(=O)CC(C)C)ccc1)c2cc(NC(=O)Cc3ccncc3)c(cc2)C
0.324528	O=C(NCc1cc(NC(=O)CC(C)C)ccc1)c2cc(NC(=O)Cc3ccncc3)c(cc2)C
0.324324	O=C(NCCc1cc(O)c(cc1)C)c2cc(Nc3nccnc3)ccc2
0.324219	O=C(Nc1c(OC)cc(NC(=O)CNC(=O)c2ccc(cc2)C)cc1)c3cnccc3
0.324219	O=C(Nc1c(OC)cc(NC(=O)CNC(=O)c2ccc(cc2)C)cc1)c3cnccc3
0.324219	O=C(Nc1c(OC)cc(NC(=O)CNC(=O)c2ccc(cc2)C)cc1)c3cnccc3
0.324219	O=C(Nc1c(OC)cc(NC(=O)CNC(=O)c2ccc(cc2)C)cc1)c3cnccc3
0.324219	O=C(Nc1c(OC)cc(NC(=O)CNC(=O)c2ccc(cc2)C)cc1)c3cnccc3
0.324219	O=C(Nc1c(OC)cc(NC(=O)CNC(=O)c2ccc(cc2)C)cc1)c3cnccc3
0.324219	O=C(Nc1c(OC)cc(NC(=O)CNC(=O)c2ccc(cc2)C)cc1)c3cnccc3
0.324219	O=C(Nc1c(OC)cc(NC(=O)CNC(=O)c2ccc(cc2)C)cc1)c3cnccc3
0.324219	O=C(Nc1c(OC)cc(NC(=O)CNC(=O)c2ccc(cc2)C)cc1)c3cnccc3
0.324219	O=C(Nc1c(OC)cc(NC(=O)CNC(=O)c2ccc(cc2)C)cc1)c3cnccc3
0.324042	S1C(=NC(NC(=O)C(=O)NCc2cc(NC(=O)c3ccccc3)ccc2)=C1C)c4cnccc4
0.323636	O=C(Nc1cc(c(N2C=NC=C2)cc1)C)c3cc(NC(=O)Cc4ccncc4)c(cc3)C
0.323636	O=C(Nc1cc(c(N2C=NC=C2)cc1)C)c3cc(NC(=O)Cc4ccncc4)c(cc3)C
0.323636	O=C(Nc1cc(c(N2C=NC=C2)cc1)C)c3cc(NC(=O)Cc4ccncc4)c(cc3)C
0.323636	O=C(Nc1cc(c(N2C=NC=C2)cc1)C)c3cc(NC(=O)Cc4ccncc4)c(cc3)C
0.323636	O=C(Nc1cc(c(N2C=NC=C2)cc1)C)c3cc(NC(=O)Cc4ccncc4)c(cc3)C
0.323636	O=C(Nc1cc(c(N2C=NC=C2)cc1)C)c3cc(NC(=O)Cc4ccncc4)c(cc3)C
0.323636	O=C(Nc1cc(c(N2C=NC=C2)cc1)C)c3cc(NC(=O)Cc4ccncc4)c(cc3)C
0.323636	O=C(Nc1cc(c(N2C=NC=C2)cc1)C)c3cc(NC(=O)Cc4ccncc4)c(cc3)C
0.323636	O=C(Nc1cc(c(N2C=NC=C2)cc1)C)c3cc(NC(=O)Cc4ccncc4)c(cc3)C
0.323636	O=C(Nc1cc(c(N2C=NC=C2)cc1)C)c3cc(NC(=O)Cc4ccncc4)c(cc3)C
0.322222	O=C(OC)C(Oc1c(ccc(NC(=O)c2ccc(c3nnc(cc3)C)cc2)c1)C)C
0.322222	O=C(OC)C(Oc1c(ccc(NC(=O)c2ccc(c3nnc(cc3)C)cc2)c1)C)C
0.322222	O=C(OC)C(Oc1c(ccc(NC(=O)c2ccc(c3nnc(cc3)C)cc2)c1)C)C
0.322222	O=C(OC)C(Oc1c(ccc(NC(=O)c2ccc(c3nnc(cc3)C)cc2)c1)C)C
0.322222	O=C(OC)C(Oc1c(ccc(NC(=O)c2ccc(c3nnc(cc3)C)cc2)c1)C)C
0.322222	O=C(OC)C(Oc1c(ccc(NC(=O)c2ccc(c3nnc(cc3)C)cc2)c1)C)C
0.322222	O=C(OC)C(Oc1c(ccc(NC(=O)c2ccc(c3nnc(cc3)C)cc2)c1)C)C
0.322222	O=C(OC)C(Oc1c(ccc(NC(=O)c2ccc(c3nnc(cc3)C)cc2)c1)C)C
0.322222	O=C(OC)C(Oc1c(ccc(NC(=O)c2ccc(c3nnc(cc3)C)cc2)c1)C)C
0.322222	O=C(OC)C(Oc1c(ccc(NC(=O)c2ccc(c3nnc(cc3)C)cc2)c1)C)C
0.322097	FC(F)(F)c1c(ccc(NC(=O)c2c(O)cccc2)c1)CN3CCN(CC3)C
0.322097	FC(F)(F)c1c(ccc(NC(=O)c2c(O)cccc2)c1)CN3CCN(CC3)C
0.322097	FC(F)(F)c1c(ccc(NC(=O)c2c(O)cccc2)c1)CN3CCN(CC3)C
0.322097	FC(F)(F)c1c(ccc(NC(=O)c2c(O)cccc2)c1)CN3CCN(CC3)C
0.322097	FC(F)(F)c1c(ccc(NC(=O)c2c(O)cccc2)c1)CN3CCN(CC3)C
0.322097	FC(F)(F)c1c(ccc(NC(=O)c2c(O)cccc2)c1)CN3CCN(CC3)C
0.322097	FC(F)(F)c1c(ccc(NC(=O)c2c(O)cccc2)c1)CN3CCN(CC3)C
0.322097	FC(F)(F)c1c(ccc(NC(=O)c2c(O)cccc2)c1)CN3CCN(CC3)C
0.322097	FC(F)(F)c1c(ccc(NC(=O)c2c(O)cccc2)c1)CN3CCN(CC3)C
0.322097	FC(F)(F)c1c(ccc(NC(=O)c2c(O)cccc2)c1)CN3CCN(CC3)C
0.320675	O=C(Nc1c(ccc(c1)CN(C)C)C)c2cc(O)c(cc2)C
0.320675	O=C(Nc1c(ccc(c1)CN(C)C)C)c2cc(O)c(cc2)C
0.320675	O=C(Nc1c(ccc(c1)CN(C)C)C)c2cc(O)c(cc2)C
0.320675	O=C(Nc1c(ccc(c1)CN(C)C)C)c2cc(O)c(cc2)C
0.320675	O=C(Nc1c(ccc(c1)CN(C)C)C)c2cc(O)c(cc2)C
0.320675	O=C(Nc1c(ccc(c1)CN(C)C)C)c2cc(O)c(cc2)C
0.320675	O=C(Nc1c(ccc(c1)CN(C)C)C)c2cc(O)c(cc2)C
0.320675	O=C(Nc1c(ccc(c1)CN(C)C)C)c2cc(O)c(cc2)C
0.320675	O=C(Nc1c(ccc(c1)CN(C)C)C)c2cc(O)c(cc2)C
0.320675	O=C(Nc1c(ccc(c1)CN(C)C)C)c2cc(O)c(cc2)C
0.319549	Clc1ccc(cc1)COc2c(OC)cc(cc2)C(=O)Nc3cc(OC)c(NC(=O)c4cnccc4)cc3
0.319549	Clc1ccc(cc1)COc2c(OC)cc(cc2)C(=O)Nc3cc(OC)c(NC(=O)c4cnccc4)cc3
0.319549	Clc1ccc(cc1)COc2c(OC)cc(cc2)C(=O)Nc3cc(OC)c(NC(=O)c4cnccc4)cc3
0.319549	Clc1ccc(cc1)COc2c(OC)cc(cc2)C(=O)Nc3cc(OC)c(NC(=O)c4cnccc4)cc3
0.319549	Clc1ccc(cc1)COc2c(OC)cc(cc2)C(=O)Nc3cc(OC)c(NC(=O)c4cnccc4)cc3
0.319549	Clc1ccc(cc1)COc2c(OC)cc(cc2)C(=O)Nc3cc(OC)c(NC(=O)c4cnccc4)cc3
0.319549	Clc1ccc(cc1)COc2c(OC)cc(cc2)C(=O)Nc3cc(OC)c(NC(=O)c4cnccc4)cc3
0.319549	Clc1ccc(cc1)COc2c(OC)cc(cc2)C(=O)Nc3cc(OC)c(NC(=O)c4cnccc4)cc3
0.319549	Clc1ccc(cc1)COc2c(OC)cc(cc2)C(=O)Nc3cc(OC)c(NC(=O)c4cnccc4)cc3
0.319549	Clc1ccc(cc1)COc2c(OC)cc(cc2)C(=O)Nc3cc(OC)c(NC(=O)c4cnccc4)cc3
0.319392	O=C(N1CCCC1)c2cc(c(NCc3cncc(c4cnccc4)c3)cc2)C
0.319392	O=C(N1CCCC1)c2cc(c(NCc3cncc(c4cnccc4)c3)cc2)C
0.319392	O=C(N1CCCC1)c2cc(c(NCc3cncc(c4cnccc4)c3)cc2)C
0.319392	O=C(N1CCCC1)c2cc(c(NCc3cncc(c4cnccc4)c3)cc2)C
0.319392	O=C(N1CCCC1)c2cc(c(NCc3cncc(c4cnccc4)c3)cc2)C
0.319392	O=C(N1CCCC1)c2cc(c(NCc3cncc(c4cnccc4)c3)cc2)C
0.319392	O=C(N1CCCC1)c2cc(c(NCc3cncc(c4cnccc4)c3)cc2)C
0.319392	O=C(N1CCCC1)c2cc(c(NCc3cncc(c4cnccc4)c3)cc2)C
0.319392	O=C(N1CCCC1)c2cc(c(NCc3cncc(c4cnccc4)c3)cc2)C
0.319392	O=C(N1CCCC1)c2cc(c(NCc3cncc(c4cnccc4)c3)cc2)C
0.319392	S(=O)(=O)(c1ncc(cc1)C(=O)Nc2c(ccc(c2)CN(C)C)C)C
0.319392	S(=O)(=O)(c1ncc(cc1)C(=O)Nc2c(ccc(c2)CN(C)C)C)C
0.319392	S(=O)(=O)(c1ncc(cc1)C(=O)Nc2c(ccc(c2)CN(C)C)C)C
0.319392	S(=O)(=O)(c1ncc(cc1)C(=O)Nc2c(ccc(c2)CN(C)C)C)C
0.319328	O=C(Nc1ccc(NC(=O)CN2CCCCCCC2)cc1)c3cc(O)c(cc3)C
0.319328	O=C(Nc1ccc(NC(=O)CN2CCCCCCC2)cc1)c3cc(O)c(cc3)C
0.319328	O=C(Nc1ccc(NC(=O)CN2CCCCCCC2)cc1)c3cc(O)c(cc3)C
0.319328	O=C(Nc1ccc(NC(=O)CN2CCCCCCC2)cc1)c3cc(O)c(cc3)C
0.319328	O=C(Nc1ccc(NC(=O)CN2CCCCCCC2)cc1)c3cc(O)c(cc3)C
0.319328	O=C(Nc1ccc(NC(=O)CN2CCCCCCC2)cc1)c3cc(O)c(cc3)C
0.319328	O=C(Nc1ccc(NC(=O)CN2CCCCCCC2)cc1)c3cc(O)c(cc3)C
0.319328	O=C(Nc1ccc(NC(=O)CN2CCCCCCC2)cc1)c3cc(O)c(cc3)C
0.319328	O=C(Nc1ccc(NC(=O)CN2CCCCCCC2)cc1)c3cc(O)c(cc3)C
0.319328	O=C(Nc1ccc(NC(=O)CN2CCCCCCC2)cc1)c3cc(O)c(cc3)C
0.319231	Brc1c(cc(cc1)CNc2ncc(cc2)C(=O)Nc3cc(Cl)ccc3)C
0.319231	Brc1c(cc(cc1)CNc2ncc(cc2)C(=O)Nc3cc(Cl)ccc3)C
0.319231	Brc1c(cc(cc1)CNc2ncc(cc2)C(=O)Nc3cc(Cl)ccc3)C
0.319231	Brc1c(cc(cc1)CNc2ncc(cc2)C(=O)Nc3cc(Cl)ccc3)C
0.319231	Brc1c(cc(cc1)CNc2ncc(cc2)C(=O)Nc3cc(Cl)ccc3)C
0.319231	Brc1c(cc(cc1)CNc2ncc(cc2)C(=O)Nc3cc(Cl)ccc3)C
0.319231	Brc1c(cc(cc1)CNc2ncc(cc2)C(=O)Nc3cc(Cl)ccc3)C
0.319231	Brc1c(cc(cc1)CNc2ncc(cc2)C(=O)Nc3cc(Cl)ccc3)C
0.319231	Brc1c(cc(cc1)CNc2ncc(cc2)C(=O)Nc3cc(Cl)ccc3)C
0.319231	Brc1c(cc(cc1)CNc2ncc(cc2)C(=O)Nc3cc(Cl)ccc3)C
0.319218	O=C(Nc1c(ccc(c2nccnc2)c1)C)C3=NN(C(=O)C=C3)CCOc4ccccc4
0.319218	O=C(Nc1c(ccc(c2nccnc2)c1)C)C3=NN(C(=O)C=C3)CCOc4ccccc4
0.319218	O=C(Nc1c(ccc(c2nccnc2)c1)C)C3=NN(C(=O)C=C3)CCOc4ccccc4
0.319218	O=C(Nc1c(ccc(c2nccnc2)c1)C)C3=NN(C(=O)C=C3)CCOc4ccccc4
0.319218	O=C(Nc1c(ccc(c2nccnc2)c1)C)C3=NN(C(=O)C=C3)CCOc4ccccc4
0.319218	O=C(Nc1c(ccc(c2nccnc2)c1)C)C3=NN(C(=O)C=C3)CCOc4ccccc4
0.319218	O=C(Nc1c(ccc(c2nccnc2)c1)C)C3=NN(C(=O)C=C3)CCOc4ccccc4
0.319218	O=C(Nc1c(ccc(c2nccnc2)c1)C)C3=NN(C(=O)C=C3)CCOc4ccccc4
0.319218	O=C(Nc1c(ccc(c2nccnc2)c1)C)C3=NN(C(=O)C=C3)CCOc4ccccc4
0.319218	O=C(Nc1c(ccc(c2nccnc2)c1)C)C3=NN(C(=O)C=C3)CCOc4ccccc4
0.318681	O=C(Nc1c(cccc1)CN2CC(OC(C2)C)C)c3cnc(c4ncccc4)cc3
0.318681	O=C(Nc1c(cccc1)CN2CC(OC(C2)C)C)c3cnc(c4ncccc4)cc3
0.318681	O=C(Nc1c(cccc1)CN2CC(OC(C2)C)C)c3cnc(c4ncccc4)cc3
0.318681	O=C(Nc1c(cccc1)CN2CC(OC(C2)C)C)c3cnc(c4ncccc4)cc3
0.318681	O=C(Nc1c(cccc1)CN2CC(OC(C2)C)C)c3cnc(c4ncccc4)cc3
0.318681	O=C(Nc1c(cccc1)CN2CC(OC(C2)C)C)c3cnc(c4ncccc4)cc3
0.318681	O=C(Nc1c(cccc1)CN2CC(OC(C2)C)C)c3cnc(c4ncccc4)cc3
0.318681	O=C(Nc1c(cccc1)CN2CC(OC(C2)C)C)c3cnc(c4ncccc4)cc3
0.318681	O=C(Nc1c(cccc1)CN2CC(OC(C2)C)C)c3cnc(c4ncccc4)cc3
0.318681	O=C(Nc1c(cccc1)CN2CC(OC(C2)C)C)c3cnc(c4ncccc4)cc3
0.318182	O=C(Nc1c(ccc(c2nccnc2)c1)C)Cc3cc(OC)c(cc3)C
0.318182	O=C(Nc1c(ccc(c2nccnc2)c1)C)Cc3cc(OC)c(cc3)C
0.318182	O=C(Nc1c(ccc(c2nccnc2)c1)C)Cc3cc(OC)c(cc3)C
0.318182	O=C(Nc1c(ccc(c2nccnc2)c1)C)Cc3cc(OC)c(cc3)C
0.317857	Clc1c(ccc(NC(=O)c2cc(NC(=O)Cc3ccncc3)c(cc2)C)c1)C(=O)NCCN(C)C
0.317857	Clc1c(ccc(NC(=O)c2cc(NC(=O)Cc3ccncc3)c(cc2)C)c1)C(=O)NCCN(C)C
0.317857	Clc1c(ccc(NC(=O)c2cc(NC(=O)Cc3ccncc3)c(cc2)C)c1)C(=O)NCCN(C)C
0.317857	Clc1c(ccc(NC(=O)c2cc(NC(=O)Cc3ccncc3)c(cc2)C)c1)C(=O)NCCN(C)C
0.317857	Clc1c(ccc(NC(=O)c2cc(NC(=O)Cc3ccncc3)c(cc2)C)c1)C(=O)NCCN(C)C
0.317857	Clc1c(ccc(NC(=O)c2cc(NC(=O)Cc3ccncc3)c(cc2)C)c1)C(=O)NCCN(C)C
0.317857	Clc1c(ccc(NC(=O)c2cc(NC(=O)Cc3ccncc3)c(cc2)C)c1)C(=O)NCCN(C)C
0.317857	Clc1c(ccc(NC(=O)c2cc(NC(=O)Cc3ccncc3)c(cc2)C)c1)C(=O)NCCN(C)C
0.317857	Clc1c(ccc(NC(=O)c2cc(NC(=O)Cc3ccncc3)c(cc2)C)c1)C(=O)NCCN(C)C
0.317857	Clc1c(ccc(NC(=O)c2cc(NC(=O)Cc3ccncc3)c(cc2)C)c1)C(=O)NCCN(C)C
0.317647	Clc1ccc(cc1)COc2c(OC)cc(cc2)C(=O)Nc3cc(OCc4cnccc4)c(OC)cc3
0.317647	Clc1ccc(cc1)COc2c(OC)cc(cc2)C(=O)Nc3cc(OCc4cnccc4)c(OC)cc3
0.317647	Clc1ccc(cc1)COc2c(OC)cc(cc2)C(=O)Nc3cc(OCc4cnccc4)c(OC)cc3
0.317647	Clc1ccc(cc1)COc2c(OC)cc(cc2)C(=O)Nc3cc(OCc4cnccc4)c(OC)cc3
0.317647	Clc1ccc(cc1)COc2c(OC)cc(cc2)C(=O)Nc3cc(OCc4cnccc4)c(OC)cc3
0.317647	Clc1ccc(cc1)COc2c(OC)cc(cc2)C(=O)Nc3cc(OCc4cnccc4)c(OC)cc3
0.317647	Clc1ccc(cc1)COc2c(OC)cc(cc2)C(=O)Nc3cc(OCc4cnccc4)c(OC)cc3
0.317647	Clc1ccc(cc1)COc2c(OC)cc(cc2)C(=O)Nc3cc(OCc4cnccc4)c(OC)cc3
0.317647	Clc1ccc(cc1)COc2c(OC)cc(cc2)C(=O)Nc3cc(OCc4cnccc4)c(OC)cc3
0.317647	Clc1ccc(cc1)COc2c(OC)cc(cc2)C(=O)Nc3cc(OCc4cnccc4)c(OC)cc3
0.317518	O=C(Nc1c(OC)cc(NC(=O)CC2=NC(=CN2)CC)cc1)c3cnccc3
0.317518	O=C(Nc1c(OC)cc(NC(=O)CC2=NC(=CN2)CC)cc1)c3cnccc3
0.317518	O=C(Nc1c(OC)cc(NC(=O)CC2=NC(=CN2)CC)cc1)c3cnccc3
0.317518	O=C(Nc1c(OC)cc(NC(=O)CC2=NC(=CN2)CC)cc1)c3cnccc3
0.317518	O=C(Nc1c(OC)cc(NC(=O)CC2=NC(=CN2)CC)cc1)c3cnccc3
0.317518	O=C(Nc1c(OC)cc(NC(=O)CC2=NC(=CN2)CC)cc1)c3cnccc3
0.317518	O=C(Nc1c(OC)cc(NC(=O)CC2=NC(=CN2)CC)cc1)c3cnccc3
0.317518	O=C(Nc1c(OC)cc(NC(=O)CC2=NC(=CN2)CC)cc1)c3cnccc3
0.317518	O=C(Nc1c(OC)cc(NC(=O)CC2=NC(=CN2)CC)cc1)c3cnccc3
0.317518	O=C(Nc1c(OC)cc(NC(=O)CC2=NC(=CN2)CC)cc1)c3cnccc3
0.316176	Fc1c(NCC2OCCC2)ccc(NC(=O)c3ccc(c4nnc(cc4)C)cc3)c1
0.316176	Fc1c(NCC2OCCC2)ccc(NC(=O)c3ccc(c4nnc(cc4)C)cc3)c1
0.316176	Fc1c(NCC2OCCC2)ccc(NC(=O)c3ccc(c4nnc(cc4)C)cc3)c1
0.316176	Fc1c(NCC2OCCC2)ccc(NC(=O)c3ccc(c4nnc(cc4)C)cc3)c1
0.316176	Fc1c(NCC2OCCC2)ccc(NC(=O)c3ccc(c4nnc(cc4)C)cc3)c1
0.316176	Fc1c(NCC2OCCC2)ccc(NC(=O)c3ccc(c4nnc(cc4)C)cc3)c1
0.316176	Fc1c(NCC2OCCC2)ccc(NC(=O)c3ccc(c4nnc(cc4)C)cc3)c1
0.316176	Fc1c(NCC2OCCC2)ccc(NC(=O)c3ccc(c4nnc(cc4)C)cc3)c1
0.316176	Fc1c(NCC2OCCC2)ccc(NC(=O)c3ccc(c4nnc(cc4)C)cc3)c1
0.316176	Fc1c(NCC2OCCC2)ccc(NC(=O)c3ccc(c4nnc(cc4)C)cc3)c1
0.315574	O=C(Nc1c(OC)cc(NC(=O)C=O)cc1)c2cnccc2
0.315574	O=C(Nc1c(OC)cc(NC(=O)C=O)cc1)c2cnccc2
0.315574	O=C(Nc1c(OC)cc(NC(=O)C=O)cc1)c2cnccc2
0.315574	O=C(Nc1c(OC)cc(NC(=O)C=O)cc1)c2cnccc2
0.315574	O=C(Nc1c(OC)cc(NC(=O)C=O)cc1)c2cnccc2
0.315574	O=C(Nc1c(OC)cc(NC(=O)C=O)cc1)c2cnccc2
0.315574	O=C(Nc1c(OC)cc(NC(=O)C=O)cc1)c2cnccc2
0.315574	O=C(Nc1c(OC)cc(NC(=O)C=O)cc1)c2cnccc2
0.315574	O=C(Nc1c(OC)cc(NC(=O)C=O)cc1)c2cnccc2
0.315574	O=C(Nc1c(OC)cc(NC(=O)C=O)cc1)c2cnccc2
0.315574	ClCC(=O)Nc1cc(OC)c(NC(=O)c2cnccc2)cc1
0.315574	ClCC(=O)Nc1cc(OC)c(NC(=O)c2cnccc2)cc1
0.315574	ClCC(=O)Nc1cc(OC)c(NC(=O)c2cnccc2)cc1
0.315574	ClCC(=O)Nc1cc(OC)c(NC(=O)c2cnccc2)cc1
0.315574	ClCC(=O)Nc1cc(OC)c(NC(=O)c2cnccc2)cc1
0.315574	ClCC(=O)Nc1cc(OC)c(NC(=O)c2cnccc2)cc1
0.315574	ClCC(=O)Nc1cc(OC)c(NC(=O)c2cnccc2)cc1
0.315574	ClCC(=O)Nc1cc(OC)c(NC(=O)c2cnccc2)cc1
0.315574	ClCC(=O)Nc1cc(OC)c(NC(=O)c2cnccc2)cc1
0.315574	ClCC(=O)Nc1cc(OC)c(NC(=O)c2cnccc2)cc1
0.315574	O=C(Nc1c(OC)cc(NC(=O)CC)cc1)c2cnccc2
0.315574	O=C(Nc1c(OC)cc(NC(=O)CC)cc1)c2cnccc2
0.31457	Fc1c(cccc1)C(=O)Nc2cc(c(NC(=O)C=3ON=C(c4cnccc4)C3)cc2)C(F)(F)F
0.31457	Fc1c(cccc1)C(=O)Nc2cc(c(NC(=O)C=3ON=C(c4cnccc4)C3)cc2)C(F)(F)F
0.31457	Fc1c(cccc1)C(=O)Nc2cc(c(NC(=O)C=3ON=C(c4cnccc4)C3)cc2)C(F)(F)F
0.31457	Fc1c(cccc1)C(=O)Nc2cc(c(NC(=O)C=3ON=C(c4cnccc4)C3)cc2)C(F)(F)F
0.31457	Fc1c(cccc1)C(=O)Nc2cc(c(NC(=O)C=3ON=C(c4cnccc4)C3)cc2)C(F)(F)F
0.31457	Fc1c(cccc1)C(=O)Nc2cc(c(NC(=O)C=3ON=C(c4cnccc4)C3)cc2)C(F)(F)F
0.31457	Fc1c(cccc1)C(=O)Nc2cc(c(NC(=O)C=3ON=C(c4cnccc4)C3)cc2)C(F)(F)F
0.31457	Fc1c(cccc1)C(=O)Nc2cc(c(NC(=O)C=3ON=C(c4cnccc4)C3)cc2)C(F)(F)F
0.31457	Fc1c(cccc1)C(=O)Nc2cc(c(NC(=O)C=3ON=C(c4cnccc4)C3)cc2)C(F)(F)F
0.31457	Fc1c(cccc1)C(=O)Nc2cc(c(NC(=O)C=3ON=C(c4cnccc4)C3)cc2)C(F)(F)F
0.314516	Clc1cc(ccc1)CNc2c(ccc(c3nccnc3)c2)C
0.314516	Clc1cc(ccc1)CNc2c(ccc(c3nccnc3)c2)C
0.314516	Clc1cc(ccc1)CNc2c(ccc(c3nccnc3)c2)C
0.314516	Clc1cc(ccc1)CNc2c(ccc(c3nccnc3)c2)C
0.314516	Clc1cc(ccc1)CNc2c(ccc(c3nccnc3)c2)C
0.314516	Clc1cc(ccc1)CNc2c(ccc(c3nccnc3)c2)C
0.314516	Clc1cc(ccc1)CNc2c(ccc(c3nccnc3)c2)C
0.314516	Clc1cc(ccc1)CNc2c(ccc(c3nccnc3)c2)C
0.314516	Clc1cc(ccc1)CNc2c(ccc(c3nccnc3)c2)C
0.314516	Clc1cc(ccc1)CNc2c(ccc(c3nccnc3)c2)C
0.31405	O=C(Nc1ccc(cc1)C=2OC=NC2)c3cnc(c4ncccc4)cc3
0.31405	O=C(Nc1ccc(cc1)C=2OC=NC2)c3cnc(c4ncccc4)cc3
0.31405	O=C(Nc1ccc(cc1)C=2OC=NC2)c3cnc(c4ncccc4)cc3
0.31405	O=C(Nc1ccc(cc1)C=2OC=NC2)c3cnc(c4ncccc4)cc3
0.31405	O=C(Nc1ccc(cc1)C=2OC=NC2)c3cnc(c4ncccc4)cc3
0.31405	O=C(Nc1ccc(cc1)C=2OC=NC2)c3cnc(c4ncccc4)cc3
0.31405	O=C(Nc1ccc(cc1)C=2OC=NC2)c3cnc(c4ncccc4)cc3
0.31405	O=C(Nc1ccc(cc1)C=2OC=NC2)c3cnc(c4ncccc4)cc3
0.31405	O=C(Nc1ccc(cc1)C=2OC=NC2)c3cnc(c4ncccc4)cc3
0.31405	O=C(Nc1ccc(cc1)C=2OC=NC2)c3cnc(c4ncccc4)cc3
0.313725	O=C(OCc1ccccc1)c2cc(NC(=O)c3cnc(c4ncccc4)cc3)ccc2
0.313725	O=C(OCc1ccccc1)c2cc(NC(=O)c3cnc(c4ncccc4)cc3)ccc2
0.313725	O=C(OCc1ccccc1)c2cc(NC(=O)c3cnc(c4ncccc4)cc3)ccc2
0.313725	O=C(OCc1ccccc1)c2cc(NC(=O)c3cnc(c4ncccc4)cc3)ccc2
0.313725	O=C(OCc1ccccc1)c2cc(NC(=O)c3cnc(c4ncccc4)cc3)ccc2
0.313725	O=C(OCc1ccccc1)c2cc(NC(=O)c3cnc(c4ncccc4)cc3)ccc2
0.313725	O=C(OCc1ccccc1)c2cc(NC(=O)c3cnc(c4ncccc4)cc3)ccc2
0.313725	O=C(OCc1ccccc1)c2cc(NC(=O)c3cnc(c4ncccc4)cc3)ccc2
0.313725	O=C(OCc1ccccc1)c2cc(NC(=O)c3cnc(c4ncccc4)cc3)ccc2
0.313725	O=C(OCc1ccccc1)c2cc(NC(=O)c3cnc(c4ncccc4)cc3)ccc2
0.313208	Ic1cc(NC(=O)C(=O)NCc2cc(NC(=O)c3cc(F)ccc3)ccc2)c(cc1)C
0.313208	Ic1cc(NC(=O)C(=O)NCc2cc(NC(=O)c3cc(F)ccc3)ccc2)c(cc1)C
0.313208	Ic1cc(NC(=O)C(=O)NCc2cc(NC(=O)c3cc(F)ccc3)ccc2)c(cc1)C
0.3125	O=C(Nc1ccc(OCCc2ccncc2)cc1)c3cc(O)c(cc3)C
0.3125	O=C(Nc1ccc(OCCc2ccncc2)cc1)c3cc(O)c(cc3)C
0.3125	O=C(Nc1ccc(OCCc2ccncc2)cc1)c3cc(O)c(cc3)C
0.3125	O=C(Nc1ccc(OCCc2ccncc2)cc1)c3cc(O)c(cc3)C
0.3125	O=C(Nc1ccc(OCCc2ccncc2)cc1)c3cc(O)c(cc3)C
0.3125	O=C(Nc1ccc(OCCc2ccncc2)cc1)c3cc(O)c(cc3)C
0.3125	O=C(Nc1ccc(OCCc2ccncc2)cc1)c3cc(O)c(cc3)C
0.3125	O=C(Nc1ccc(OCCc2ccncc2)cc1)c3cc(O)c(cc3)C
0.3125	O=C(Nc1ccc(OCCc2ccncc2)cc1)c3cc(O)c(cc3)C
0.3125	O=C(Nc1ccc(OCCc2ccncc2)cc1)c3cc(O)c(cc3)C
0.3125	S1C(=NC=C1OC)NC(=O)c2cc(NC(=O)Cc3ccncc3)c(cc2)C
0.311897	O=C(Nc1cc(ccc1)CN2CCC(O)CC2)C=3C(=NN(c4ccccc4)C3)c5cc(c(cc5)C)C
0.311897	O=C(Nc1cc(ccc1)CN2CCC(O)CC2)C=3C(=NN(c4ccccc4)C3)c5cc(c(cc5)C)C
0.311897	O=C(Nc1cc(ccc1)CN2CCC(O)CC2)C=3C(=NN(c4ccccc4)C3)c5cc(c(cc5)C)C
0.311897	O=C(Nc1cc(ccc1)CN2CCC(O)CC2)C=3C(=NN(c4ccccc4)C3)c5cc(c(cc5)C)C
0.311897	O=C(Nc1cc(ccc1)CN2CCC(O)CC2)C=3C(=NN(c4ccccc4)C3)c5cc(c(cc5)C)C
0.311897	O=C(Nc1cc(ccc1)CN2CCC(O)CC2)C=3C(=NN(c4ccccc4)C3)c5cc(c(cc5)C)C
0.311897	O=C(Nc1cc(ccc1)CN2CCC(O)CC2)C=3C(=NN(c4ccccc4)C3)c5cc(c(cc5)C)C
0.311897	O=C(Nc1cc(ccc1)CN2CCC(O)CC2)C=3C(=NN(c4ccccc4)C3)c5cc(c(cc5)C)C
0.311897	O=C(Nc1cc(ccc1)CN2CCC(O)CC2)C=3C(=NN(c4ccccc4)C3)c5cc(c(cc5)C)C
0.311897	O=C(Nc1cc(ccc1)CN2CCC(O)CC2)C=3C(=NN(c4ccccc4)C3)c5cc(c(cc5)C)C
0.311741	O=C(NCc1cc(NC(=O)CC(C)C)ccc1)c2cc(ccc2)CN3CCN(CC3)C
0.311741	O=C(NCc1cc(NC(=O)CC(C)C)ccc1)c2cc(ccc2)CN3CCN(CC3)C
0.311741	O=C(NCc1cc(NC(=O)CC(C)C)ccc1)c2cc(ccc2)CN3CCN(CC3)C
0.311741	O=C(NCc1cc(NC(=O)CC(C)C)ccc1)c2cc(ccc2)CN3CCN(CC3)C
0.311741	O=C(NCc1cc(NC(=O)CC(C)C)ccc1)c2cc(ccc2)CN3CCN(CC3)C
0.311741	O=C(NCc1cc(NC(=O)CC(C)C)ccc1)c2cc(ccc2)CN3CCN(CC3)C
0.311741	O=C(NCc1cc(NC(=O)CC(C)C)ccc1)c2cc(ccc2)CN3CCN(CC3)C
0.311741	O=C(NCc1cc(NC(=O)CC(C)C)ccc1)c2cc(ccc2)CN3CCN(CC3)C
0.311741	O=C(NCc1cc(NC(=O)CC(C)C)ccc1)c2cc(ccc2)CN3CCN(CC3)C
0.311741	O=C(NCc1cc(NC(=O)CC(C)C)ccc1)c2cc(ccc2)CN3CCN(CC3)C
0.311594	S(=O)(=O)(Cc1cc(OC)c(NC(=O)c2cnc(c3ncccc3)cc2)cc1)C
0.311594	S(=O)(=O)(Cc1cc(OC)c(NC(=O)c2cnc(c3ncccc3)cc2)cc1)C
0.311594	S(=O)(=O)(Cc1cc(OC)c(NC(=O)c2cnc(c3ncccc3)cc2)cc1)C
0.311594	S(=O)(=O)(Cc1cc(OC)c(NC(=O)c2cnc(c3ncccc3)cc2)cc1)C
0.311594	S(=O)(=O)(Cc1cc(OC)c(NC(=O)c2cnc(c3ncccc3)cc2)cc1)C
0.311594	S(=O)(=O)(Cc1cc(OC)c(NC(=O)c2cnc(c3ncccc3)cc2)cc1)C
0.311594	S(=O)(=O)(Cc1cc(OC)c(NC(=O)c2cnc(c3ncccc3)cc2)cc1)C
0.311594	S(=O)(=O)(Cc1cc(OC)c(NC(=O)c2cnc(c3ncccc3)cc2)cc1)C
0.311594	S(=O)(=O)(Cc1cc(OC)c(NC(=O)c2cnc(c3ncccc3)cc2)cc1)C
0.311594	S(=O)(=O)(Cc1cc(OC)c(NC(=O)c2cnc(c3ncccc3)cc2)cc1)C
0.311284	O=C(Nc1ccc(cc1)CC(=O)N2CCOCC2)c3cnc(c4ncccc4)cc3
0.311284	O=C(Nc1ccc(cc1)CC(=O)N2CCOCC2)c3cnc(c4ncccc4)cc3
0.311284	O=C(Nc1ccc(cc1)CC(=O)N2CCOCC2)c3cnc(c4ncccc4)cc3
0.311284	O=C(Nc1ccc(cc1)CC(=O)N2CCOCC2)c3cnc(c4ncccc4)cc3
0.311284	O=C(Nc1ccc(cc1)CC(=O)N2CCOCC2)c3cnc(c4ncccc4)cc3
0.311284	O=C(Nc1ccc(cc1)CC(=O)N2CCOCC2)c3cnc(c4ncccc4)cc3
0.311284	O=C(Nc1ccc(cc1)CC(=O)N2CCOCC2)c3cnc(c4ncccc4)cc3
0.311284	O=C(Nc1ccc(cc1)CC(=O)N2CCOCC2)c3cnc(c4ncccc4)cc3
0.309816	O=C(OC(C)(C)C)N1c2c(OCC1)cc(cc2)C(=O)Nc3c(ccc(c4nccnc4)c3)C
0.309816	O=C(OC(C)(C)C)N1c2c(OCC1)cc(cc2)C(=O)Nc3c(ccc(c4nccnc4)c3)C
0.309816	O=C(OC(C)(C)C)N1c2c(OCC1)cc(cc2)C(=O)Nc3c(ccc(c4nccnc4)c3)C
0.309816	O=C(OC(C)(C)C)N1c2c(OCC1)cc(cc2)C(=O)Nc3c(ccc(c4nccnc4)c3)C
0.309816	O=C(OC(C)(C)C)N1c2c(OCC1)cc(cc2)C(=O)Nc3c(ccc(c4nccnc4)c3)C
0.309816	O=C(OC(C)(C)C)N1c2c(OCC1)cc(cc2)C(=O)Nc3c(ccc(c4nccnc4)c3)C
0.309816	O=C(OC(C)(C)C)N1c2c(OCC1)cc(cc2)C(=O)Nc3c(ccc(c4nccnc4)c3)C
0.309816	O=C(OC(C)(C)C)N1c2c(OCC1)cc(cc2)C(=O)Nc3c(ccc(c4nccnc4)c3)C
0.309816	O=C(OC(C)(C)C)N1c2c(OCC1)cc(cc2)C(=O)Nc3c(ccc(c4nccnc4)c3)C
0.309816	O=C(OC(C)(C)C)N1c2c(OCC1)cc(cc2)C(=O)Nc3c(ccc(c4nccnc4)c3)C
0.309701	S(=O)(=O)(Nc1c(cc(cc1)C(=O)Nc2ccc(cc2)C=3OC=NC3)C)C(F)(F)F
0.309701	S(=O)(=O)(Nc1c(cc(cc1)C(=O)Nc2ccc(cc2)C=3OC=NC3)C)C(F)(F)F
0.309701	S(=O)(=O)(Nc1c(cc(cc1)C(=O)Nc2ccc(cc2)C=3OC=NC3)C)C(F)(F)F
0.309701	S(=O)(=O)(Nc1c(cc(cc1)C(=O)Nc2ccc(cc2)C=3OC=NC3)C)C(F)(F)F
0.309701	S(=O)(=O)(Nc1c(cc(cc1)C(=O)Nc2ccc(cc2)C=3OC=NC3)C)C(F)(F)F
0.309701	S(=O)(=O)(Nc1c(cc(cc1)C(=O)Nc2ccc(cc2)C=3OC=NC3)C)C(F)(F)F
0.309701	S(=O)(=O)(Nc1c(cc(cc1)C(=O)Nc2ccc(cc2)C=3OC=NC3)C)C(F)(F)F
0.309701	S(=O)(=O)(Nc1c(cc(cc1)C(=O)Nc2ccc(cc2)C=3OC=NC3)C)C(F)(F)F
0.309701	S(=O)(=O)(Nc1c(cc(cc1)C(=O)Nc2ccc(cc2)C=3OC=NC3)C)C(F)(F)F
0.309701	S(=O)(=O)(Nc1c(cc(cc1)C(=O)Nc2ccc(cc2)C=3OC=NC3)C)C(F)(F)F
0.309524	O=C(Nc1nc(c2cc(OCC)ccc2)ccc1)c3ccc(c4nnc(cc4)C)cc3
0.309524	O=C(Nc1nc(c2cc(OCC)ccc2)ccc1)c3ccc(c4nnc(cc4)C)cc3
0.309524	O=C(Nc1nc(c2cc(OCC)ccc2)ccc1)c3ccc(c4nnc(cc4)C)cc3
0.309524	O=C(Nc1nc(c2cc(OCC)ccc2)ccc1)c3ccc(c4nnc(cc4)C)cc3
0.309524	O=C(Nc1nc(c2cc(OCC)ccc2)ccc1)c3ccc(c4nnc(cc4)C)cc3
0.309524	O=C(Nc1nc(c2cc(OCC)ccc2)ccc1)c3ccc(c4nnc(cc4)C)cc3
0.309524	O=C(Nc1nc(c2cc(OCC)ccc2)ccc1)c3ccc(c4nnc(cc4)C)cc3
0.309524	O=C(Nc1nc(c2cc(OCC)ccc2)ccc1)c3ccc(c4nnc(cc4)C)cc3
0.309524	O=C(Nc1nc(c2cc(OCC)ccc2)ccc1)c3ccc(c4nnc(cc4)C)cc3
0.309524	O=C(Nc1nc(c2cc(OCC)ccc2)ccc1)c3ccc(c4nnc(cc4)C)cc3
0.309434	Ic1cc(NC(=O)C(=O)NCc2cc(c3ncccc3)ccc2)c(cc1)C
0.309237	O=C(Nc1ncc(cc1)COC(C)C)c2cc(O)c(cc2)C
0.309237	O=C(Nc1ncc(cc1)COC(C)C)c2cc(O)c(cc2)C
0.309237	O=C(Nc1ncc(cc1)COC(C)C)c2cc(O)c(cc2)C
0.309237	O=C(Nc1ncc(cc1)COC(C)C)c2cc(O)c(cc2)C
0.309237	O=C(Nc1ncc(cc1)COC(C)C)c2cc(O)c(cc2)C
0.309237	O=C(Nc1ncc(cc1)COC(C)C)c2cc(O)c(cc2)C
0.309237	O=C(Nc1ncc(cc1)COC(C)C)c2cc(O)c(cc2)C
0.309237	O=C(Nc1ncc(cc1)COC(C)C)c2cc(O)c(cc2)C
0.309237	O=C(Nc1ncc(cc1)COC(C)C)c2cc(O)c(cc2)C
0.309237	O=C(Nc1ncc(cc1)COC(C)C)c2cc(O)c(cc2)C
0.30916	O=C(Nc1nc(c2cc(OCC)ccc2)ccc1)c3cnc(NC4CC4)cc3
0.30916	O=C(Nc1nc(c2cc(OCC)ccc2)ccc1)c3cnc(NC4CC4)cc3
0.30916	O=C(Nc1nc(c2cc(OCC)ccc2)ccc1)c3cnc(NC4CC4)cc3
0.30916	O=C(Nc1nc(c2cc(OCC)ccc2)ccc1)c3cnc(NC4CC4)cc3
0.30916	O=C(Nc1nc(c2cc(OCC)ccc2)ccc1)c3cnc(NC4CC4)cc3
0.30916	O=C(Nc1nc(c2cc(OCC)ccc2)ccc1)c3cnc(NC4CC4)cc3
0.30916	O=C(Nc1nc(c2cc(OCC)ccc2)ccc1)c3cnc(NC4CC4)cc3
0.30916	O=C(Nc1nc(c2cc(OCC)ccc2)ccc1)c3cnc(NC4CC4)cc3
0.30916	O=C(Nc1nc(c2cc(OCC)ccc2)ccc1)c3cnc(NC4CC4)cc3
0.30916	O=C(Nc1nc(c2cc(OCC)ccc2)ccc1)c3cnc(NC4CC4)cc3
0.308	O=C(Nc1ccc(cc1)CC(=O)N2CCOCC2)c3cc(O)c(cc3)C
0.308	O=C(Nc1ccc(cc1)CC(=O)N2CCOCC2)c3cc(O)c(cc3)C
0.308	O=C(Nc1ccc(cc1)CC(=O)N2CCOCC2)c3cc(O)c(cc3)C
0.308	O=C(Nc1ccc(cc1)CC(=O)N2CCOCC2)c3cc(O)c(cc3)C
0.308	O=C(Nc1ccc(cc1)CC(=O)N2CCOCC2)c3cc(O)c(cc3)C
0.308	O=C(Nc1ccc(cc1)CC(=O)N2CCOCC2)c3cc(O)c(cc3)C
0.308	O=C(Nc1ccc(cc1)CC(=O)N2CCOCC2)c3cc(O)c(cc3)C
0.308	O=C(Nc1ccc(cc1)CC(=O)N2CCOCC2)c3cc(O)c(cc3)C
0.308	O=C(Nc1ccc(cc1)CC(=O)N2CCOCC2)c3cc(O)c(cc3)C
0.308	O=C(Nc1ccc(cc1)CC(=O)N2CCOCC2)c3cc(O)c(cc3)C
0.307692	O=C(OCc1ccccc1)c2cc(NC(=O)c3cc(O)c(cc3)C)ccc2
0.307692	O=C(OCc1ccccc1)c2cc(NC(=O)c3cc(O)c(cc3)C)ccc2
0.307692	O=C(OCc1ccccc1)c2cc(NC(=O)c3cc(O)c(cc3)C)ccc2
0.307692	O=C(OCc1ccccc1)c2cc(NC(=O)c3cc(O)c(cc3)C)ccc2
0.307692	O=C(OCc1ccccc1)c2cc(NC(=O)c3cc(O)c(cc3)C)ccc2
0.307692	O=C(OCc1ccccc1)c2cc(NC(=O)c3cc(O)c(cc3)C)ccc2
0.307692	O=C(OCc1ccccc1)c2cc(NC(=O)c3cc(O)c(cc3)C)ccc2
0.307692	O=C(OCc1ccccc1)c2cc(NC(=O)c3cc(O)c(cc3)C)ccc2
0.307692	O=C(OCc1ccccc1)c2cc(NC(=O)c3cc(O)c(cc3)C)ccc2
0.307692	O=C(OCc1ccccc1)c2cc(NC(=O)c3cc(O)c(cc3)C)ccc2
0.307393	O=C(Nc1cc(c(OC(C)C)cc1)C)c2ncc(cc2)C=3C=NNC3
0.307393	O=C(Nc1cc(c(OC(C)C)cc1)C)c2ncc(cc2)C=3C=NNC3
0.307393	O=C(Nc1cc(c(OC(C)C)cc1)C)c2ncc(cc2)C=3C=NNC3
0.307393	O=C(NCCc1cc(O)c(cc1)C)c2cnc(c3ncccc3)cc2
0.307393	O=C(NCCc1cc(O)c(cc1)C)c2cnc(c3ncccc3)cc2
0.307393	O=C(NCCc1cc(O)c(cc1)C)c2cnc(c3ncccc3)cc2
0.307377	O=C(Nc1nc(c2ccc(cc2)C)ccc1)c3ccc(cc3)C4COCC4
0.307377	O=C(Nc1nc(c2ccc(cc2)C)ccc1)c3ccc(cc3)C4COCC4
0.307377	O=C(Nc1nc(c2ccc(cc2)C)ccc1)c3ccc(cc3)C4COCC4
0.30719	Clc1ccc(cc1)C2=NN(c3ccccc3)C=C2C(=O)Nc4c(ccc(c5nccnc5)c4)C
0.30719	Clc1ccc(cc1)C2=NN(c3ccccc3)C=C2C(=O)Nc4c(ccc(c5nccnc5)c4)C
0.30719	Clc1ccc(cc1)C2=NN(c3ccccc3)C=C2C(=O)Nc4c(ccc(c5nccnc5)c4)C
0.30719	Clc1ccc(cc1)C2=NN(c3ccccc3)C=C2C(=O)Nc4c(ccc(c5nccnc5)c4)C
0.30719	Clc1ccc(cc1)C2=NN(c3ccccc3)C=C2C(=O)Nc4c(ccc(c5nccnc5)c4)C
0.30719	Clc1ccc(cc1)C2=NN(c3ccccc3)C=C2C(=O)Nc4c(ccc(c5nccnc5)c4)C
0.30719	Clc1ccc(cc1)C2=NN(c3ccccc3)C=C2C(=O)Nc4c(ccc(c5nccnc5)c4)C
0.30719	Clc1ccc(cc1)C2=NN(c3ccccc3)C=C2C(=O)Nc4c(ccc(c5nccnc5)c4)C
0.30719	Clc1ccc(cc1)C2=NN(c3ccccc3)C=C2C(=O)Nc4c(ccc(c5nccnc5)c4)C
0.30719	Clc1ccc(cc1)C2=NN(c3ccccc3)C=C2C(=O)Nc4c(ccc(c5nccnc5)c4)C
0.306773	S(c1ccc(cc1)CNc2c(ccc(c3nccnc3)c2)C)C(F)(F)F
0.306773	S(c1ccc(cc1)CNc2c(ccc(c3nccnc3)c2)C)C(F)(F)F
0.306773	S(c1ccc(cc1)CNc2c(ccc(c3nccnc3)c2)C)C(F)(F)F
0.306773	S(c1ccc(cc1)CNc2c(ccc(c3nccnc3)c2)C)C(F)(F)F
0.306773	S(c1ccc(cc1)CNc2c(ccc(c3nccnc3)c2)C)C(F)(F)F
0.306773	S(c1ccc(cc1)CNc2c(ccc(c3nccnc3)c2)C)C(F)(F)F
0.306773	S(c1ccc(cc1)CNc2c(ccc(c3nccnc3)c2)C)C(F)(F)F
0.306773	S(c1ccc(cc1)CNc2c(ccc(c3nccnc3)c2)C)C(F)(F)F
0.306773	S(c1ccc(cc1)CNc2c(ccc(c3nccnc3)c2)C)C(F)(F)F
0.306773	S(c1ccc(cc1)CNc2c(ccc(c3nccnc3)c2)C)C(F)(F)F
0.306273	Fc1c(Oc2ccc(cc2)C(=O)Nc3nc(c4cc(OCC)ccc4)ccc3)ccc(F)c1
0.306273	Fc1c(Oc2ccc(cc2)C(=O)Nc3nc(c4cc(OCC)ccc4)ccc3)ccc(F)c1
0.306273	Fc1c(Oc2ccc(cc2)C(=O)Nc3nc(c4cc(OCC)ccc4)ccc3)ccc(F)c1
0.306273	Fc1c(Oc2ccc(cc2)C(=O)Nc3nc(c4cc(OCC)ccc4)ccc3)ccc(F)c1
0.306273	Fc1c(Oc2ccc(cc2)C(=O)Nc3nc(c4cc(OCC)ccc4)ccc3)ccc(F)c1
0.306273	Fc1c(Oc2ccc(cc2)C(=O)Nc3nc(c4cc(OCC)ccc4)ccc3)ccc(F)c1
0.306273	Fc1c(Oc2ccc(cc2)C(=O)Nc3nc(c4cc(OCC)ccc4)ccc3)ccc(F)c1
0.306273	Fc1c(Oc2ccc(cc2)C(=O)Nc3nc(c4cc(OCC)ccc4)ccc3)ccc(F)c1
0.306273	Fc1c(Oc2ccc(cc2)C(=O)Nc3nc(c4cc(OCC)ccc4)ccc3)ccc(F)c1
0.306273	Fc1c(Oc2ccc(cc2)C(=O)Nc3nc(c4cc(OCC)ccc4)ccc3)ccc(F)c1
0.306273	Clc1c(Oc2ccc(cc2)C(=O)Nc3nc(c4cc(OCC)ccc4)ccc3)ccc(Cl)c1
0.306273	Clc1c(Oc2ccc(cc2)C(=O)Nc3nc(c4cc(OCC)ccc4)ccc3)ccc(Cl)c1
0.306273	Clc1c(Oc2ccc(cc2)C(=O)Nc3nc(c4cc(OCC)ccc4)ccc3)ccc(Cl)c1
0.306273	Clc1c(Oc2ccc(cc2)C(=O)Nc3nc(c4cc(OCC)ccc4)ccc3)ccc(Cl)c1
0.306273	Clc1c(Oc2ccc(cc2)C(=O)Nc3nc(c4cc(OCC)ccc4)ccc3)ccc(Cl)c1
0.306273	Clc1c(Oc2ccc(cc2)C(=O)Nc3nc(c4cc(OCC)ccc4)ccc3)ccc(Cl)c1
0.306273	Clc1c(Oc2ccc(cc2)C(=O)Nc3nc(c4cc(OCC)ccc4)ccc3)ccc(Cl)c1
0.306273	Clc1c(Oc2ccc(cc2)C(=O)Nc3nc(c4cc(OCC)ccc4)ccc3)ccc(Cl)c1
0.306273	Clc1c(Oc2ccc(cc2)C(=O)Nc3nc(c4cc(OCC)ccc4)ccc3)ccc(Cl)c1
0.306273	Clc1c(Oc2ccc(cc2)C(=O)Nc3nc(c4cc(OCC)ccc4)ccc3)ccc(Cl)c1
0.305344	O=C(Nc1c(O)cc(C#N)cc1)c2cncc(c2)C3=NNC=C3
0.304985	FC(F)(F)c1c(ccc(NC(=O)c2cc(C#CC=3N4N=CC=CC4=NC3)c(cc2)C)c1)CN5CCN(CC5)C
0.304985	FC(F)(F)c1c(ccc(NC(=O)c2cc(C#CC=3N4N=CC=CC4=NC3)c(cc2)C)c1)CN5CCN(CC5)C
0.304985	FC(F)(F)c1c(ccc(NC(=O)c2cc(C#CC=3N4N=CC=CC4=NC3)c(cc2)C)c1)CN5CCN(CC5)C
0.304985	FC(F)(F)c1c(ccc(NC(=O)c2cc(C#CC=3N4N=CC=CC4=NC3)c(cc2)C)c1)CN5CCN(CC5)C
0.304985	FC(F)(F)c1c(ccc(NC(=O)c2cc(C#CC=3N4N=CC=CC4=NC3)c(cc2)C)c1)CN5CCN(CC5)C
0.304985	FC(F)(F)c1c(ccc(NC(=O)c2cc(C#CC=3N4N=CC=CC4=NC3)c(cc2)C)c1)CN5CCN(CC5)C
0.304985	FC(F)(F)c1c(ccc(NC(=O)c2cc(C#CC=3N4N=CC=CC4=NC3)c(cc2)C)c1)CN5CCN(CC5)C
0.304985	FC(F)(F)c1c(ccc(NC(=O)c2cc(C#CC=3N4N=CC=CC4=NC3)c(cc2)C)c1)CN5CCN(CC5)C
0.304985	FC(F)(F)c1c(ccc(NC(=O)c2cc(C#CC=3N4N=CC=CC4=NC3)c(cc2)C)c1)CN5CCN(CC5)C
0.304985	FC(F)(F)c1c(ccc(NC(=O)c2cc(C#CC=3N4N=CC=CC4=NC3)c(cc2)C)c1)CN5CCN(CC5)C
0.304918	O=C(Nc1c(ccc(c1)CN(C)C)C)c2cc(Nc3ncnc4c3cccc4)ccc2
0.304918	O=C(Nc1c(ccc(c1)CN(C)C)C)c2cc(Nc3ncnc4c3cccc4)ccc2
0.304918	O=C(Nc1c(ccc(c1)CN(C)C)C)c2cc(Nc3ncnc4c3cccc4)ccc2
0.304918	O=C(Nc1c(ccc(c1)CN(C)C)C)c2cc(Nc3ncnc4c3cccc4)ccc2
0.304918	O=C(Nc1c(ccc(c1)CN(C)C)C)c2cc(Nc3ncnc4c3cccc4)ccc2
0.304527	O=C(Nc1ccc(N2CCCCC2)cc1)c3cnc(c4ncccc4)cc3
0.304527	O=C(Nc1ccc(N2CCCCC2)cc1)c3cnc(c4ncccc4)cc3
0.304527	O=C(Nc1ccc(N2CCCCC2)cc1)c3cnc(c4ncccc4)cc3
0.304527	O=C(Nc1ccc(N2CCCCC2)cc1)c3cnc(c4ncccc4)cc3
0.304527	O=C(Nc1ccc(N2CCCCC2)cc1)c3cnc(c4ncccc4)cc3
0.304527	O=C(Nc1ccc(N2CCCCC2)cc1)c3cnc(c4ncccc4)cc3
0.304527	O=C(Nc1ccc(N2CCCCC2)cc1)c3cnc(c4ncccc4)cc3
0.304527	O=C(Nc1ccc(N2CCCCC2)cc1)c3cnc(c4ncccc4)cc3
0.304511	Fc1c(NC(=O)c2cc(NC(=O)Cc3ccncc3)c(cc2)C)cc(cc1)C(=O)NCCC(=O)N
0.304511	Fc1c(NC(=O)c2cc(NC(=O)Cc3ccncc3)c(cc2)C)cc(cc1)C(=O)NCCC(=O)N
0.304511	Fc1c(NC(=O)c2cc(NC(=O)Cc3ccncc3)c(cc2)C)cc(cc1)C(=O)NCCC(=O)N
0.304511	Fc1c(NC(=O)c2cc(NC(=O)Cc3ccncc3)c(cc2)C)cc(cc1)C(=O)NCCC(=O)N
0.304511	Fc1c(NC(=O)c2cc(NC(=O)Cc3ccncc3)c(cc2)C)cc(cc1)C(=O)NCCC(=O)N
0.304348	Clc1ncc(cc1C)C(=O)OCC(=O)Nc2c(ccc(c2)C(=O)Nc3ccccc3)C
0.304348	Clc1ncc(cc1C)C(=O)OCC(=O)Nc2c(ccc(c2)C(=O)Nc3ccccc3)C
0.304348	O=C(Nc1ccc(N2CCC(CC2)C)cc1)c3cc(Nc4nccnc4)ccc3
0.304348	O=C(Nc1ccc(N2CCC(CC2)C)cc1)c3cc(Nc4nccnc4)ccc3
0.304348	O=C(Nc1ccc(N2CCC(CC2)C)cc1)c3cc(Nc4nccnc4)ccc3
0.304348	O=C(Nc1ccc(N2CCC(CC2)C)cc1)c3cc(Nc4nccnc4)ccc3
0.304348	O=C(Nc1ccc(N2CCC(CC2)C)cc1)c3cc(Nc4nccnc4)ccc3
0.304348	O=C(Nc1ccc(N2CCC(CC2)C)cc1)c3cc(Nc4nccnc4)ccc3
0.304348	O=C(Nc1ccc(N2CCC(CC2)C)cc1)c3cc(Nc4nccnc4)ccc3
0.304348	O=C(Nc1ccc(N2CCC(CC2)C)cc1)c3cc(Nc4nccnc4)ccc3
0.304348	O=C(Nc1ccc(N2CCC(CC2)C)cc1)c3cc(Nc4nccnc4)ccc3
0.304348	O=C(Nc1ccc(N2CCC(CC2)C)cc1)c3cc(Nc4nccnc4)ccc3
0.304348	Brc1c(OC)cc(c(c1)C(=O)Nc2cc(OC)c(NC(=O)c3cnccc3)cc2)C
0.304348	Brc1c(OC)cc(c(c1)C(=O)Nc2cc(OC)c(NC(=O)c3cnccc3)cc2)C
0.304348	Brc1c(OC)cc(c(c1)C(=O)Nc2cc(OC)c(NC(=O)c3cnccc3)cc2)C
0.304348	Brc1c(OC)cc(c(c1)C(=O)Nc2cc(OC)c(NC(=O)c3cnccc3)cc2)C
0.304348	Brc1c(OC)cc(c(c1)C(=O)Nc2cc(OC)c(NC(=O)c3cnccc3)cc2)C
0.304348	Brc1c(OC)cc(c(c1)C(=O)Nc2cc(OC)c(NC(=O)c3cnccc3)cc2)C
0.304348	Brc1c(OC)cc(c(c1)C(=O)Nc2cc(OC)c(NC(=O)c3cnccc3)cc2)C
0.304348	Brc1c(OC)cc(c(c1)C(=O)Nc2cc(OC)c(NC(=O)c3cnccc3)cc2)C
0.304348	Brc1c(OC)cc(c(c1)C(=O)Nc2cc(OC)c(NC(=O)c3cnccc3)cc2)C
0.304348	Brc1c(OC)cc(c(c1)C(=O)Nc2cc(OC)c(NC(=O)c3cnccc3)cc2)C
0.304183	S1C(c2ccc(c3ccccc3)cc2)=CC=C1C(=O)Nc4cc(c(cc4)C)C(=O)c5ccccc5
0.304183	S1C(c2ccc(c3ccccc3)cc2)=CC=C1C(=O)Nc4cc(c(cc4)C)C(=O)c5ccccc5
0.304183	S1C(c2ccc(c3ccccc3)cc2)=CC=C1C(=O)Nc4cc(c(cc4)C)C(=O)c5ccccc5
0.304183	S1C(c2ccc(c3ccccc3)cc2)=CC=C1C(=O)Nc4cc(c(cc4)C)C(=O)c5ccccc5
0.304183	S1C(c2ccc(c3ccccc3)cc2)=CC=C1C(=O)Nc4cc(c(cc4)C)C(=O)c5ccccc5
0.304183	S1C(c2ccc(c3ccccc3)cc2)=CC=C1C(=O)Nc4cc(c(cc4)C)C(=O)c5ccccc5
0.304183	S1C(c2ccc(c3ccccc3)cc2)=CC=C1C(=O)Nc4cc(c(cc4)C)C(=O)c5ccccc5
0.304183	S1C(c2ccc(c3ccccc3)cc2)=CC=C1C(=O)Nc4cc(c(cc4)C)C(=O)c5ccccc5
0.304183	S1C(c2ccc(c3ccccc3)cc2)=CC=C1C(=O)Nc4cc(c(cc4)C)C(=O)c5ccccc5
0.304183	S1C(c2ccc(c3ccccc3)cc2)=CC=C1C(=O)Nc4cc(c(cc4)C)C(=O)c5ccccc5
0.304029	Clc1c(ccc(NC(=O)c2cnc(c3ncccc3)cc2)c1)C(=O)NCCN(C)C
0.304029	Clc1c(ccc(NC(=O)c2cnc(c3ncccc3)cc2)c1)C(=O)NCCN(C)C
0.304029	Clc1c(ccc(NC(=O)c2cnc(c3ncccc3)cc2)c1)C(=O)NCCN(C)C
0.304029	Clc1c(ccc(NC(=O)c2cnc(c3ncccc3)cc2)c1)C(=O)NCCN(C)C
0.304029	Clc1c(ccc(NC(=O)c2cnc(c3ncccc3)cc2)c1)C(=O)NCCN(C)C
0.304029	Clc1c(ccc(NC(=O)c2cnc(c3ncccc3)cc2)c1)C(=O)NCCN(C)C
0.304029	Clc1c(ccc(NC(=O)c2cnc(c3ncccc3)cc2)c1)C(=O)NCCN(C)C
0.304029	Clc1c(ccc(NC(=O)c2cnc(c3ncccc3)cc2)c1)C(=O)NCCN(C)C
0.304029	Clc1c(ccc(NC(=O)c2cnc(c3ncccc3)cc2)c1)C(=O)NCCN(C)C
0.304029	Clc1c(ccc(NC(=O)c2cnc(c3ncccc3)cc2)c1)C(=O)NCCN(C)C
0.304029	Fc1c(NC(=O)Cc2ccccc2)cc(NC(=O)c3cnc(OC(F)(F)F)cc3)cc1
0.304029	Fc1c(NC(=O)Cc2ccccc2)cc(NC(=O)c3cnc(OC(F)(F)F)cc3)cc1
0.304029	Fc1c(NC(=O)Cc2ccccc2)cc(NC(=O)c3cnc(OC(F)(F)F)cc3)cc1
0.304029	Fc1c(NC(=O)Cc2ccccc2)cc(NC(=O)c3cnc(OC(F)(F)F)cc3)cc1
0.304029	Fc1c(NC(=O)Cc2ccccc2)cc(NC(=O)c3cnc(OC(F)(F)F)cc3)cc1
0.303704	O=C(Nc1cc(c(N2C=NC=C2)cc1)C)c3ncc(cc3)C=4C=NNC4
0.303704	O=C(Nc1cc(c(N2C=NC=C2)cc1)C)c3ncc(cc3)C=4C=NNC4
0.303704	O=C(Nc1cc(c(N2C=NC=C2)cc1)C)c3ncc(cc3)C=4C=NNC4
0.303704	O=C(Nc1cc(c(N2C=NC=C2)cc1)C)c3ncc(cc3)C=4C=NNC4
0.303704	O=C(Nc1cc(c(N2C=NC=C2)cc1)C)c3ncc(cc3)C=4C=NNC4
0.303704	O=C(Nc1cc(c(N2C=NC=C2)cc1)C)c3ncc(cc3)C=4C=NNC4
0.303704	O=C(Nc1cc(c(N2C=NC=C2)cc1)C)c3ncc(cc3)C=4C=NNC4
0.303704	O=C(Nc1cc(c(N2C=NC=C2)cc1)C)c3ncc(cc3)C=4C=NNC4
0.303704	O=C(Nc1cc(c(N2C=NC=C2)cc1)C)c3ncc(cc3)C=4C=NNC4
0.303704	O=C(Nc1cc(c(N2C=NC=C2)cc1)C)c3ncc(cc3)C=4C=NNC4
0.303136	Fc1c(ccc(c2ccc(OC)cc2)c1)C(=O)OCC(=O)Nc3c(ccc(c3)C(=O)Nc4ccccc4)C
0.303136	Fc1c(ccc(c2ccc(OC)cc2)c1)C(=O)OCC(=O)Nc3c(ccc(c3)C(=O)Nc4ccccc4)C
0.303136	Fc1c(ccc(c2ccc(OC)cc2)c1)C(=O)OCC(=O)Nc3c(ccc(c3)C(=O)Nc4ccccc4)C
0.303136	Fc1c(ccc(c2ccc(OC)cc2)c1)C(=O)OCC(=O)Nc3c(ccc(c3)C(=O)Nc4ccccc4)C
0.303136	Fc1c(ccc(c2ccc(OC)cc2)c1)C(=O)OCC(=O)Nc3c(ccc(c3)C(=O)Nc4ccccc4)C
0.303136	Fc1c(ccc(c2ccc(OC)cc2)c1)C(=O)OCC(=O)Nc3c(ccc(c3)C(=O)Nc4ccccc4)C
0.303136	Fc1c(ccc(c2ccc(OC)cc2)c1)C(=O)OCC(=O)Nc3c(ccc(c3)C(=O)Nc4ccccc4)C
0.303136	Fc1c(ccc(c2ccc(OC)cc2)c1)C(=O)OCC(=O)Nc3c(ccc(c3)C(=O)Nc4ccccc4)C
0.303136	Fc1c(ccc(c2ccc(OC)cc2)c1)C(=O)OCC(=O)Nc3c(ccc(c3)C(=O)Nc4ccccc4)C
0.303136	Fc1c(ccc(c2ccc(OC)cc2)c1)C(=O)OCC(=O)Nc3c(ccc(c3)C(=O)Nc4ccccc4)C
0.303136	Brc1cnc2ncc(cc2c1)C(=O)Nc3cc(c(cc3)CN4CCN(CC4)C)C(F)(F)F
0.303136	FC(F)(F)c1c(ccc(NC(=O)CCN(CC(=O)Nc2c(cccc2)C)C)c1)CN3CCN(CC3)C
0.303136	FC(F)(F)c1c(ccc(NC(=O)CCN(CC(=O)Nc2c(cccc2)C)C)c1)CN3CCN(CC3)C
0.30292	O=C(O)c1cc(OCCOC)c(NC(=O)c2cc(Nc3nccnc3)ccc2)cc1
0.30292	O=C(O)c1cc(OCCOC)c(NC(=O)c2cc(Nc3nccnc3)ccc2)cc1
0.30292	O=C(O)c1cc(OCCOC)c(NC(=O)c2cc(Nc3nccnc3)ccc2)cc1
0.30292	O=C(O)c1cc(OCCOC)c(NC(=O)c2cc(Nc3nccnc3)ccc2)cc1
0.30292	O=C(O)c1cc(OCCOC)c(NC(=O)c2cc(Nc3nccnc3)ccc2)cc1
0.30292	O=C(O)c1cc(OCCOC)c(NC(=O)c2cc(Nc3nccnc3)ccc2)cc1
0.30292	O=C(O)c1cc(OCCOC)c(NC(=O)c2cc(Nc3nccnc3)ccc2)cc1
0.30292	O=C(O)c1cc(OCCOC)c(NC(=O)c2cc(Nc3nccnc3)ccc2)cc1
0.30292	O=C(O)c1cc(OCCOC)c(NC(=O)c2cc(Nc3nccnc3)ccc2)cc1
0.30292	O=C(O)c1cc(OCCOC)c(NC(=O)c2cc(Nc3nccnc3)ccc2)cc1
0.302632	O=C(Nc1c(ccc(c1)CN(C)C)C)C2CN(CC=3N=C(OC3)c4ccccc4)CCC2
0.302583	O=C(NCC1(CCN(Cc2ccccc2)CC1)CC)c3cc(Nc4nccnc4)ccc3
0.302583	O=C(NCC1(CCN(Cc2ccccc2)CC1)CC)c3cc(Nc4nccnc4)ccc3
0.302583	O=C(NCC1(CCN(Cc2ccccc2)CC1)CC)c3cc(Nc4nccnc4)ccc3
0.302583	O=C(NCC1(CCN(Cc2ccccc2)CC1)CC)c3cc(Nc4nccnc4)ccc3
0.302583	O=C(NCC1(CCN(Cc2ccccc2)CC1)CC)c3cc(Nc4nccnc4)ccc3
0.302583	O=C(NCC1(CCN(Cc2ccccc2)CC1)CC)c3cc(Nc4nccnc4)ccc3
0.302583	O=C(NCC1(CCN(Cc2ccccc2)CC1)CC)c3cc(Nc4nccnc4)ccc3
0.302583	O=C(NCC1(CCN(Cc2ccccc2)CC1)CC)c3cc(Nc4nccnc4)ccc3
0.302583	O=C(NCC1(CCN(Cc2ccccc2)CC1)CC)c3cc(Nc4nccnc4)ccc3
0.302583	O=C(NCC1(CCN(Cc2ccccc2)CC1)CC)c3cc(Nc4nccnc4)ccc3
0.302583	Fc1c(NC(=O)c2cnc(c3ncccc3)cc2)cc(cc1)C(=O)NCCC(=O)N
0.302583	Fc1c(NC(=O)c2cnc(c3ncccc3)cc2)cc(cc1)C(=O)NCCC(=O)N
0.302583	Fc1c(NC(=O)c2cnc(c3ncccc3)cc2)cc(cc1)C(=O)NCCC(=O)N
0.302583	Fc1c(NC(=O)c2cnc(c3ncccc3)cc2)cc(cc1)C(=O)NCCC(=O)N
0.302583	Fc1c(NC(=O)c2cnc(c3ncccc3)cc2)cc(cc1)C(=O)NCCC(=O)N
0.302583	Fc1c(NC(=O)c2cnc(c3ncccc3)cc2)cc(cc1)C(=O)NCCC(=O)N
0.302583	Fc1c(NC(=O)c2cnc(c3ncccc3)cc2)cc(cc1)C(=O)NCCC(=O)N
0.302521	O=C(Nc1cc(ncc1)C)c2cc(Nc3nccnc3)ccc2
0.302521	O=C(Nc1cc(ncc1)C)c2cc(Nc3nccnc3)ccc2
0.302521	O=C(Nc1cc(ncc1)C)c2cc(Nc3nccnc3)ccc2
0.302521	O=C(Nc1cc(ncc1)C)c2cc(Nc3nccnc3)ccc2
0.302521	O=C(Nc1cc(ncc1)C)c2cc(Nc3nccnc3)ccc2
0.302521	O=C(Nc1cc(ncc1)C)c2cc(Nc3nccnc3)ccc2
0.302521	O=C(Nc1cc(ncc1)C)c2cc(Nc3nccnc3)ccc2
0.302521	O=C(Nc1cc(ncc1)C)c2cc(Nc3nccnc3)ccc2
0.302521	O=C(Nc1cc(ncc1)C)c2cc(Nc3nccnc3)ccc2
0.302521	O=C(Nc1cc(ncc1)C)c2cc(Nc3nccnc3)ccc2
0.302326	Fc1ccc(cc1)CC(=O)N2CCN(Cc3nc(nc(n3)N)Nc4c(cccc4)C)CC2
0.302326	Fc1ccc(cc1)CC(=O)N2CCN(Cc3nc(nc(n3)N)Nc4c(cccc4)C)CC2
0.302326	Fc1ccc(cc1)CC(=O)N2CCN(Cc3nc(nc(n3)N)Nc4c(cccc4)C)CC2
0.302326	Fc1ccc(cc1)CC(=O)N2CCN(Cc3nc(nc(n3)N)Nc4c(cccc4)C)CC2
0.302326	Fc1ccc(cc1)CC(=O)N2CCN(Cc3nc(nc(n3)N)Nc4c(cccc4)C)CC2
0.302326	Fc1ccc(cc1)CC(=O)N2CCN(Cc3nc(nc(n3)N)Nc4c(cccc4)C)CC2
0.302326	Fc1ccc(cc1)CC(=O)N2CCN(Cc3nc(nc(n3)N)Nc4c(cccc4)C)CC2
0.302326	Fc1ccc(cc1)CC(=O)N2CCN(Cc3nc(nc(n3)N)Nc4c(cccc4)C)CC2
0.302326	Fc1ccc(cc1)CC(=O)N2CCN(Cc3nc(nc(n3)N)Nc4c(cccc4)C)CC2
0.302326	Fc1ccc(cc1)CC(=O)N2CCN(Cc3nc(nc(n3)N)Nc4c(cccc4)C)CC2
0.302239	O=C(Nc1c(cccc1)CN2CC(OC(C2)C)C)c3cc(O)c(cc3)C
0.302239	O=C(Nc1c(cccc1)CN2CC(OC(C2)C)C)c3cc(O)c(cc3)C
0.302239	O=C(Nc1c(cccc1)CN2CC(OC(C2)C)C)c3cc(O)c(cc3)C
0.302239	O=C(Nc1c(cccc1)CN2CC(OC(C2)C)C)c3cc(O)c(cc3)C
0.302239	O=C(Nc1c(cccc1)CN2CC(OC(C2)C)C)c3cc(O)c(cc3)C
0.302239	O=C(Nc1c(cccc1)CN2CC(OC(C2)C)C)c3cc(O)c(cc3)C
0.302239	O=C(Nc1c(cccc1)CN2CC(OC(C2)C)C)c3cc(O)c(cc3)C
0.302239	O=C(Nc1c(cccc1)CN2CC(OC(C2)C)C)c3cc(O)c(cc3)C
0.302239	O=C(Nc1c(cccc1)CN2CC(OC(C2)C)C)c3cc(O)c(cc3)C
0.302239	O=C(Nc1c(cccc1)CN2CC(OC(C2)C)C)c3cc(O)c(cc3)C
0.301961	O=C(Nc1c(ccc(c1)CN(C)C)C)c2cc3OCCOc3cc2
0.301961	O=C(Nc1c(ccc(c1)CN(C)C)C)c2cc3OCCOc3cc2
0.301527	O=C(Nc1c(ccc(c1)CN(C)C)C)c2nc(OC(C)C)ccc2
0.301527	O=C(Nc1c(ccc(c1)CN(C)C)C)c2nc(OC(C)C)ccc2
0.301471	FC(F)Oc1c(OCC)cc(cc1)C(=O)Nc2nc(c3cc(OCC)ccc3)ccc2
0.301471	FC(F)Oc1c(OCC)cc(cc1)C(=O)Nc2nc(c3cc(OCC)ccc3)ccc2
0.301471	FC(F)Oc1c(OCC)cc(cc1)C(=O)Nc2nc(c3cc(OCC)ccc3)ccc2
0.301471	FC(F)Oc1c(OCC)cc(cc1)C(=O)Nc2nc(c3cc(OCC)ccc3)ccc2
0.301471	FC(F)Oc1c(OCC)cc(cc1)C(=O)Nc2nc(c3cc(OCC)ccc3)ccc2
0.301471	FC(F)Oc1c(OCC)cc(cc1)C(=O)Nc2nc(c3cc(OCC)ccc3)ccc2
0.301471	FC(F)Oc1c(OCC)cc(cc1)C(=O)Nc2nc(c3cc(OCC)ccc3)ccc2
0.301471	FC(F)Oc1c(OCC)cc(cc1)C(=O)Nc2nc(c3cc(OCC)ccc3)ccc2
0.301471	FC(F)Oc1c(OCC)cc(cc1)C(=O)Nc2nc(c3cc(OCC)ccc3)ccc2
0.301471	FC(F)Oc1c(OCC)cc(cc1)C(=O)Nc2nc(c3cc(OCC)ccc3)ccc2
0.30137	FC(F)(F)c1nc(ncc1)Nc2cc(ccc2)C(=O)Nc3cc(N4CC(OCC4)CO)ccc3
0.30137	FC(F)(F)c1nc(ncc1)Nc2cc(ccc2)C(=O)Nc3cc(N4CC(OCC4)CO)ccc3
0.30137	FC(F)(F)c1nc(ncc1)Nc2cc(ccc2)C(=O)Nc3cc(N4CC(OCC4)CO)ccc3
0.30137	FC(F)(F)c1nc(ncc1)Nc2cc(ccc2)C(=O)Nc3cc(N4CC(OCC4)CO)ccc3
0.30137	FC(F)(F)c1nc(ncc1)Nc2cc(ccc2)C(=O)Nc3cc(N4CC(OCC4)CO)ccc3
0.30137	FC(F)(F)c1nc(ncc1)Nc2cc(ccc2)C(=O)Nc3cc(N4CC(OCC4)CO)ccc3
0.30137	FC(F)(F)c1nc(ncc1)Nc2cc(ccc2)C(=O)Nc3cc(N4CC(OCC4)CO)ccc3
0.30137	FC(F)(F)c1nc(ncc1)Nc2cc(ccc2)C(=O)Nc3cc(N4CC(OCC4)CO)ccc3
0.30137	FC(F)(F)c1nc(ncc1)Nc2cc(ccc2)C(=O)Nc3cc(N4CC(OCC4)CO)ccc3
0.30137	FC(F)(F)c1nc(ncc1)Nc2cc(ccc2)C(=O)Nc3cc(N4CC(OCC4)CO)ccc3
0.301158	O=C(Nc1nc(c2ccccc2)cc(c3ccc(cc3)C)c1)c4c(cccc4)CO
0.301158	O=C(Nc1nc(c2ccccc2)cc(c3ccc(cc3)C)c1)c4c(cccc4)CO
0.301158	O=C(Nc1nc(c2ccccc2)cc(c3ccc(cc3)C)c1)c4c(cccc4)CO
0.301158	O=C(Nc1nc(c2ccccc2)cc(c3ccc(cc3)C)c1)c4c(cccc4)CO
0.301158	O=C(Nc1nc(c2ccccc2)cc(c3ccc(cc3)C)c1)c4c(cccc4)CO
0.301158	O=C(Nc1nc(c2ccccc2)cc(c3ccc(cc3)C)c1)c4c(cccc4)CO
0.301158	O=C(Nc1nc(c2ccccc2)cc(c3ccc(cc3)C)c1)c4c(cccc4)CO
0.301158	O=C(Nc1nc(c2ccccc2)cc(c3ccc(cc3)C)c1)c4c(cccc4)CO
0.301158	O=C(Nc1nc(c2ccccc2)cc(c3ccc(cc3)C)c1)c4c(cccc4)CO
0.301158	O=C(Nc1nc(c2ccccc2)cc(c3ccc(cc3)C)c1)c4c(cccc4)CO
0.3	S(=O)(=O)(NCc1ccccc1)c2cc(c(cc2)C)C(=O)Nc3cc(ccc3)CN4CCC(O)CC4
0.3	S(=O)(=O)(NCc1ccccc1)c2cc(c(cc2)C)C(=O)Nc3cc(ccc3)CN4CCC(O)CC4
0.3	S(=O)(=O)(NCc1ccccc1)c2cc(c(cc2)C)C(=O)Nc3cc(ccc3)CN4CCC(O)CC4
0.3	S(=O)(=O)(NCc1ccccc1)c2cc(c(cc2)C)C(=O)Nc3cc(ccc3)CN4CCC(O)CC4
0.3	S(=O)(=O)(NCc1ccccc1)c2cc(c(cc2)C)C(=O)Nc3cc(ccc3)CN4CCC(O)CC4
0.3	S(=O)(=O)(NCc1ccccc1)c2cc(c(cc2)C)C(=O)Nc3cc(ccc3)CN4CCC(O)CC4
0.3	S(=O)(=O)(NCc1ccccc1)c2cc(c(cc2)C)C(=O)Nc3cc(ccc3)CN4CCC(O)CC4
0.3	S(=O)(=O)(NCc1ccccc1)c2cc(c(cc2)C)C(=O)Nc3cc(ccc3)CN4CCC(O)CC4
0.3	S(=O)(=O)(NCc1ccccc1)c2cc(c(cc2)C)C(=O)Nc3cc(ccc3)CN4CCC(O)CC4
0.3	S(=O)(=O)(NCc1ccccc1)c2cc(c(cc2)C)C(=O)Nc3cc(ccc3)CN4CCC(O)CC4
0.299611	Clc1c(F)c(cc(NC(=O)c2cnc(c3ncccc3)cc2)c1)C
0.29932	Brc1c(OC)cc(c(c1)C(=O)Nc2cc(c(cc2)CN3CCN(CC3)C)C(F)(F)F)C
0.29932	Brc1c(OC)cc(c(c1)C(=O)Nc2cc(c(cc2)CN3CCN(CC3)C)C(F)(F)F)C
0.298851	O=C(Nc1cc(ccc1)C(=O)Nc2cc(OC)c(NC(=O)c3cnccc3)cc2)NC(C)(C)C
0.298851	O=C(Nc1cc(ccc1)C(=O)Nc2cc(OC)c(NC(=O)c3cnccc3)cc2)NC(C)(C)C
0.298851	O=C(Nc1cc(ccc1)C(=O)Nc2cc(OC)c(NC(=O)c3cnccc3)cc2)NC(C)(C)C
0.298851	O=C(Nc1cc(ccc1)C(=O)Nc2cc(OC)c(NC(=O)c3cnccc3)cc2)NC(C)(C)C
0.298851	O=C(Nc1cc(ccc1)C(=O)Nc2cc(OC)c(NC(=O)c3cnccc3)cc2)NC(C)(C)C
0.298851	O=C(Nc1cc(ccc1)C(=O)Nc2cc(OC)c(NC(=O)c3cnccc3)cc2)NC(C)(C)C
0.298387	O=C(O)c1ccc(cc1)CNC(=O)Nc2c(ccc(c2)C(=O)NC3CC3)C
0.298387	O=C(O)c1ccc(cc1)CNC(=O)Nc2c(ccc(c2)C(=O)NC3CC3)C
0.298387	O=C(O)c1ccc(cc1)CNC(=O)Nc2c(ccc(c2)C(=O)NC3CC3)C
0.298387	O=C(O)c1ccc(cc1)CNC(=O)Nc2c(ccc(c2)C(=O)NC3CC3)C
0.298387	O=C(O)c1ccc(cc1)CNC(=O)Nc2c(ccc(c2)C(=O)NC3CC3)C
0.298387	O=C(O)c1ccc(cc1)CNC(=O)Nc2c(ccc(c2)C(=O)NC3CC3)C
0.298387	O=C(O)c1ccc(cc1)CNC(=O)Nc2c(ccc(c2)C(=O)NC3CC3)C
0.298387	O=C(O)c1ccc(cc1)CNC(=O)Nc2c(ccc(c2)C(=O)NC3CC3)C
0.298387	O=C(O)c1ccc(cc1)CNC(=O)Nc2c(ccc(c2)C(=O)NC3CC3)C
0.298387	O=C(O)c1ccc(cc1)CNC(=O)Nc2c(ccc(c2)C(=O)NC3CC3)C
0.298387	Clc1c(NC(=O)c2ccc(OC)cc2)cc(cc1)C(=O)Nc3cc(ncc3)C
0.298387	Clc1c(NC(=O)c2ccc(OC)cc2)cc(cc1)C(=O)Nc3cc(ncc3)C
0.298387	Clc1c(NC(=O)c2ccc(OC)cc2)cc(cc1)C(=O)Nc3cc(ncc3)C
0.298387	Clc1c(NC(=O)c2ccc(OC)cc2)cc(cc1)C(=O)Nc3cc(ncc3)C
0.298387	Clc1c(NC(=O)c2ccc(OC)cc2)cc(cc1)C(=O)Nc3cc(ncc3)C
0.298387	Clc1c(NC(=O)c2ccc(OC)cc2)cc(cc1)C(=O)Nc3cc(ncc3)C
0.298387	Clc1c(NC(=O)c2ccc(OC)cc2)cc(cc1)C(=O)Nc3cc(ncc3)C
0.298387	Clc1c(NC(=O)c2ccc(OC)cc2)cc(cc1)C(=O)Nc3cc(ncc3)C
0.298387	Clc1c(NC(=O)c2ccc(OC)cc2)cc(cc1)C(=O)Nc3cc(ncc3)C
0.298387	Clc1c(NC(=O)c2ccc(OC)cc2)cc(cc1)C(=O)Nc3cc(ncc3)C
0.296875	Fc1c(c2ccncc2)cc(NC(=O)c3ncc(NC)cc3)cc1
0.296703	Fc1ccc(cc1)C2=NNC=C2C(=O)Nc3c(ccc(c3)CN(C)C)C
0.296703	Fc1ccc(cc1)C2=NNC=C2C(=O)Nc3c(ccc(c3)CN(C)C)C
0.296429	O=C(N1CCC(N)CC1)C(=O)Nc2cc(OC)c(NC(=O)c3cnccc3)cc2
0.296429	O=C(N1CCC(N)CC1)C(=O)Nc2cc(OC)c(NC(=O)c3cnccc3)cc2
0.296429	O=C(N1CCC(N)CC1)C(=O)Nc2cc(OC)c(NC(=O)c3cnccc3)cc2
0.296429	O=C(N1CCC(N)CC1)C(=O)Nc2cc(OC)c(NC(=O)c3cnccc3)cc2
0.296429	O=C(N1CCC(N)CC1)C(=O)Nc2cc(OC)c(NC(=O)c3cnccc3)cc2
0.296429	O=C(N1CCC(N)CC1)C(=O)Nc2cc(OC)c(NC(=O)c3cnccc3)cc2
0.296429	O=C(N1CCC(N)CC1)C(=O)Nc2cc(OC)c(NC(=O)c3cnccc3)cc2
0.296	Clc1c(NC(=O)c2ncc(cc2)C=3C=NNC3)ccc(c1)C
0.296	Clc1c(NC(=O)c2ncc(cc2)C=3C=NNC3)ccc(c1)C
0.296	Clc1c(NC(=O)c2ncc(cc2)C=3C=NNC3)ccc(c1)C
0.296	Clc1c(NC(=O)c2ncc(cc2)C=3C=NNC3)ccc(c1)C
0.296	Clc1c(NC(=O)c2ncc(cc2)C=3C=NNC3)ccc(c1)C
0.296	Clc1c(NC(=O)c2ncc(cc2)C=3C=NNC3)ccc(c1)C
0.296	Clc1c(NC(=O)c2ncc(cc2)C=3C=NNC3)ccc(c1)C
0.296	Clc1c(NC(=O)c2ncc(cc2)C=3C=NNC3)ccc(c1)C
0.296	Clc1c(NC(=O)c2ncc(cc2)C=3C=NNC3)ccc(c1)C
0.296	Clc1c(NC(=O)c2ncc(cc2)C=3C=NNC3)ccc(c1)C
0.296	O=C(OCc1ccccc1)c2cc(NC(=O)c3cc(Nc4nccnc4)ccc3)ccc2
0.296	O=C(OCc1ccccc1)c2cc(NC(=O)c3cc(Nc4nccnc4)ccc3)ccc2
0.295918	O=C(Nc1nc(c2ccc(cc2)C)ccc1)c3cc4c(NC(=O)C(N)CC4)cc3
0.295918	O=C(Nc1nc(c2ccc(cc2)C)ccc1)c3cc4c(NC(=O)C(N)CC4)cc3
0.295918	O=C(Nc1nc(c2ccc(cc2)C)ccc1)c3cc4c(NC(=O)C(N)CC4)cc3
0.295547	Clc1cc(ccc1)C(=O)Nc2cc(c(NC(=O)C(=O)N)cc2)C
0.295547	Clc1cc(ccc1)C(=O)Nc2cc(c(NC(=O)C(=O)N)cc2)C
0.295455	Brc1c(cc(cc1)CNC(=O)c2cc(NC(=O)Cc3ccncc3)c(cc2)C)C
0.295455	O=C(NCCc1cc(O)c(cc1)C)c2cc(NC(=O)Cc3ccncc3)c(cc2)C
0.295374	O=C(N(C(c1cc(NC(=O)c2ccccc2)ccc1)C)C)Nc3c(cc(c4ccccc4)cc3)C
0.295374	O=C(N(C(c1cc(NC(=O)c2ccccc2)ccc1)C)C)Nc3c(cc(c4ccccc4)cc3)C
0.295374	O=C(N(C(c1cc(NC(=O)c2ccccc2)ccc1)C)C)Nc3c(cc(c4ccccc4)cc3)C
0.295374	O=C(N(C(c1cc(NC(=O)c2ccccc2)ccc1)C)C)Nc3c(cc(c4ccccc4)cc3)C
0.295374	O=C(N(C(c1cc(NC(=O)c2ccccc2)ccc1)C)C)Nc3c(cc(c4ccccc4)cc3)C
0.295374	O=C(N(C(c1cc(NC(=O)c2ccccc2)ccc1)C)C)Nc3c(cc(c4ccccc4)cc3)C
0.295374	O=C(N(C(c1cc(NC(=O)c2ccccc2)ccc1)C)C)Nc3c(cc(c4ccccc4)cc3)C
0.295374	O=C(N(C(c1cc(NC(=O)c2ccccc2)ccc1)C)C)Nc3c(cc(c4ccccc4)cc3)C
0.295374	O=C(N(C(c1cc(NC(=O)c2ccccc2)ccc1)C)C)Nc3c(cc(c4ccccc4)cc3)C
0.295374	O=C(N(C(c1cc(NC(=O)c2ccccc2)ccc1)C)C)Nc3c(cc(c4ccccc4)cc3)C
0.295139	S1C(=CC=C1CC(=O)Nc2c(ccc(c3nccnc3)c2)C)CNC=4SC=CN4
0.295139	S1C(=CC=C1CC(=O)Nc2c(ccc(c3nccnc3)c2)C)CNC=4SC=CN4
0.295139	S1C(=CC=C1CC(=O)Nc2c(ccc(c3nccnc3)c2)C)CNC=4SC=CN4
0.295139	S1C(=CC=C1CC(=O)Nc2c(ccc(c3nccnc3)c2)C)CNC=4SC=CN4
0.295139	S1C(=CC=C1CC(=O)Nc2c(ccc(c3nccnc3)c2)C)CNC=4SC=CN4
0.295139	S1C(=CC=C1CC(=O)Nc2c(ccc(c3nccnc3)c2)C)CNC=4SC=CN4
0.295139	S1C(=CC=C1CC(=O)Nc2c(ccc(c3nccnc3)c2)C)CNC=4SC=CN4
0.295139	S1C(=CC=C1CC(=O)Nc2c(ccc(c3nccnc3)c2)C)CNC=4SC=CN4
0.295139	S1C(=CC=C1CC(=O)Nc2c(ccc(c3nccnc3)c2)C)CNC=4SC=CN4
0.295139	S1C(=CC=C1CC(=O)Nc2c(ccc(c3nccnc3)c2)C)CNC=4SC=CN4
0.294964	S1C(SCc2ccc(cc2)C(=O)Nc3nc(c4cc(OCC)ccc4)ccc3)=NC(=C1)C
0.294964	S1C(SCc2ccc(cc2)C(=O)Nc3nc(c4cc(OCC)ccc4)ccc3)=NC(=C1)C
0.294964	S1C(SCc2ccc(cc2)C(=O)Nc3nc(c4cc(OCC)ccc4)ccc3)=NC(=C1)C
0.294964	S1C(SCc2ccc(cc2)C(=O)Nc3nc(c4cc(OCC)ccc4)ccc3)=NC(=C1)C
0.294821	O=C(Nc1nc(c2cc(OCC)ccc2)ccc1)c3ccc(C#Cc4ccccc4)cc3
0.294821	O=C(Nc1nc(c2cc(OCC)ccc2)ccc1)c3ccc(C#Cc4ccccc4)cc3
0.294821	O=C(Nc1nc(c2cc(OCC)ccc2)ccc1)c3ccc(C#Cc4ccccc4)cc3
0.294821	O=C(Nc1nc(c2cc(OCC)ccc2)ccc1)c3ccc(C#Cc4ccccc4)cc3
0.294821	O=C(Nc1nc(c2cc(OCC)ccc2)ccc1)c3ccc(C#Cc4ccccc4)cc3
0.294821	O=C(Nc1nc(c2cc(OCC)ccc2)ccc1)c3ccc(C#Cc4ccccc4)cc3
0.294821	O=C(Nc1nc(c2cc(OCC)ccc2)ccc1)c3ccc(C#Cc4ccccc4)cc3
0.294821	O=C(Nc1nc(c2cc(OCC)ccc2)ccc1)c3ccc(C#Cc4ccccc4)cc3
0.294821	O=C(Nc1nc(c2cc(OCC)ccc2)ccc1)c3ccc(C#Cc4ccccc4)cc3
0.294821	O=C(Nc1nc(c2cc(OCC)ccc2)ccc1)c3ccc(C#Cc4ccccc4)cc3
0.294737	Clc1c(NC(=O)c2ccc(S(=O)(=O)Cc3cnccc3)cc2)cc(cc1)C(=O)N4CCCC4
0.294737	Clc1c(NC(=O)c2ccc(S(=O)(=O)Cc3cnccc3)cc2)cc(cc1)C(=O)N4CCCC4
0.294737	Clc1c(NC(=O)c2ccc(S(=O)(=O)Cc3cnccc3)cc2)cc(cc1)C(=O)N4CCCC4
0.294737	Clc1c(NC(=O)c2ccc(S(=O)(=O)Cc3cnccc3)cc2)cc(cc1)C(=O)N4CCCC4
0.294737	Clc1c(NC(=O)c2ccc(S(=O)(=O)Cc3cnccc3)cc2)cc(cc1)C(=O)N4CCCC4
0.294737	Clc1c(NC(=O)c2ccc(S(=O)(=O)Cc3cnccc3)cc2)cc(cc1)C(=O)N4CCCC4
0.294737	Clc1c(NC(=O)c2ccc(S(=O)(=O)Cc3cnccc3)cc2)cc(cc1)C(=O)N4CCCC4
0.294737	Clc1c(NC(=O)c2ccc(S(=O)(=O)Cc3cnccc3)cc2)cc(cc1)C(=O)N4CCCC4
0.294737	Clc1c(NC(=O)c2ccc(S(=O)(=O)Cc3cnccc3)cc2)cc(cc1)C(=O)N4CCCC4
0.294737	Clc1c(NC(=O)c2ccc(S(=O)(=O)Cc3cnccc3)cc2)cc(cc1)C(=O)N4CCCC4
0.294118	O=C(OC)N1CCN(c2ncc(NC(=O)c3cc(O)c(cc3)C)cc2)CC1
0.294118	O=C(OC)N1CCN(c2ncc(NC(=O)c3cc(O)c(cc3)C)cc2)CC1
0.294118	O=C(OC)N1CCN(c2ncc(NC(=O)c3cc(O)c(cc3)C)cc2)CC1
0.294118	O=C(OC)N1CCN(c2ncc(NC(=O)c3cc(O)c(cc3)C)cc2)CC1
0.294118	O=C(OC)N1CCN(c2ncc(NC(=O)c3cc(O)c(cc3)C)cc2)CC1
0.294118	O=C(OC)N1CCN(c2ncc(NC(=O)c3cc(O)c(cc3)C)cc2)CC1
0.294118	O=C(OC)N1CCN(c2ncc(NC(=O)c3cc(O)c(cc3)C)cc2)CC1
0.294118	O=C(OC)N1CCN(c2ncc(NC(=O)c3cc(O)c(cc3)C)cc2)CC1
0.294118	O=C(OC)N1CCN(c2ncc(NC(=O)c3cc(O)c(cc3)C)cc2)CC1
0.294118	O=C(OC)N1CCN(c2ncc(NC(=O)c3cc(O)c(cc3)C)cc2)CC1
0.29368	O=C(Nc1nc(c2ccc(cc2)C)ccc1)c3cnc(N(C(C)C)CC)cc3
0.29368	O=C(Nc1nc(c2ccc(cc2)C)ccc1)c3cnc(N(C(C)C)CC)cc3
0.29368	O=C(Nc1nc(c2ccc(cc2)C)ccc1)c3cnc(N(C(C)C)CC)cc3
0.29368	O=C(Nc1nc(c2ccc(cc2)C)ccc1)c3cnc(N(C(C)C)CC)cc3
0.29368	O=C(Nc1nc(c2ccc(cc2)C)ccc1)c3cnc(N(C(C)C)CC)cc3
0.29368	O=C(Nc1nc(c2ccc(cc2)C)ccc1)c3cnc(N(C(C)C)CC)cc3
0.29368	O=C(Nc1nc(c2ccc(cc2)C)ccc1)c3cnc(N(C(C)C)CC)cc3
0.29368	O=C(Nc1nc(c2ccc(cc2)C)ccc1)c3cnc(N(C(C)C)CC)cc3
0.29368	O=C(Nc1nc(c2ccc(cc2)C)ccc1)c3cnc(N(C(C)C)CC)cc3
0.29368	O=C(Nc1nc(c2ccc(cc2)C)ccc1)c3cnc(N(C(C)C)CC)cc3
0.293478	S1C(c2ccc(c3ccccc3)cc2)=CC=C1C(=O)Nc4c(cc(Oc5ncccc5)cc4)C
0.293478	S1C(c2ccc(c3ccccc3)cc2)=CC=C1C(=O)Nc4c(cc(Oc5ncccc5)cc4)C
0.293478	S1C(c2ccc(c3ccccc3)cc2)=CC=C1C(=O)Nc4c(cc(Oc5ncccc5)cc4)C
0.293478	S1C(c2ccc(c3ccccc3)cc2)=CC=C1C(=O)Nc4c(cc(Oc5ncccc5)cc4)C
0.293478	S1C(c2ccc(c3ccccc3)cc2)=CC=C1C(=O)Nc4c(cc(Oc5ncccc5)cc4)C
0.293478	S1C(c2ccc(c3ccccc3)cc2)=CC=C1C(=O)Nc4c(cc(Oc5ncccc5)cc4)C
0.293478	S1C(c2ccc(c3ccccc3)cc2)=CC=C1C(=O)Nc4c(cc(Oc5ncccc5)cc4)C
0.293478	S1C(c2ccc(c3ccccc3)cc2)=CC=C1C(=O)Nc4c(cc(Oc5ncccc5)cc4)C
0.293478	S1C(c2ccc(c3ccccc3)cc2)=CC=C1C(=O)Nc4c(cc(Oc5ncccc5)cc4)C
0.293478	S1C(c2ccc(c3ccccc3)cc2)=CC=C1C(=O)Nc4c(cc(Oc5ncccc5)cc4)C
0.293436	S(c1nccc(NC(=O)c2cc(Nc3nccnc3)ccc2)c1)Cc4ccccc4
0.293436	S(c1nccc(NC(=O)c2cc(Nc3nccnc3)ccc2)c1)Cc4ccccc4
0.293436	S(c1nccc(NC(=O)c2cc(Nc3nccnc3)ccc2)c1)Cc4ccccc4
0.293436	S(c1nccc(NC(=O)c2cc(Nc3nccnc3)ccc2)c1)Cc4ccccc4
0.293436	S(c1nccc(NC(=O)c2cc(Nc3nccnc3)ccc2)c1)Cc4ccccc4
0.293436	S(c1nccc(NC(=O)c2cc(Nc3nccnc3)ccc2)c1)Cc4ccccc4
0.293436	S(c1nccc(NC(=O)c2cc(Nc3nccnc3)ccc2)c1)Cc4ccccc4
0.293436	S(c1nccc(NC(=O)c2cc(Nc3nccnc3)ccc2)c1)Cc4ccccc4
0.293436	S(c1nccc(NC(=O)c2cc(Nc3nccnc3)ccc2)c1)Cc4ccccc4
0.293436	S(c1nccc(NC(=O)c2cc(Nc3nccnc3)ccc2)c1)Cc4ccccc4
0.293436	O=C(Nc1cc(OC)c(N2CCN(CC2)C)cc1)c3ccc(C#Cc4ccccc4)cc3
0.293436	O=C(Nc1cc(OC)c(N2CCN(CC2)C)cc1)c3ccc(C#Cc4ccccc4)cc3
0.293436	O=C(Nc1cc(OC)c(N2CCN(CC2)C)cc1)c3ccc(C#Cc4ccccc4)cc3
0.293436	O=C(Nc1cc(OC)c(N2CCN(CC2)C)cc1)c3ccc(C#Cc4ccccc4)cc3
0.293436	O=C(Nc1cc(OC)c(N2CCN(CC2)C)cc1)c3ccc(C#Cc4ccccc4)cc3
0.293436	O=C(Nc1cc(OC)c(N2CCN(CC2)C)cc1)c3ccc(C#Cc4ccccc4)cc3
0.293436	O=C(Nc1cc(OC)c(N2CCN(CC2)C)cc1)c3ccc(C#Cc4ccccc4)cc3
0.293436	O=C(Nc1cc(OC)c(N2CCN(CC2)C)cc1)c3ccc(C#Cc4ccccc4)cc3
0.293436	O=C(Nc1cc(OC)c(N2CCN(CC2)C)cc1)c3ccc(C#Cc4ccccc4)cc3
0.293436	O=C(Nc1cc(OC)c(N2CCN(CC2)C)cc1)c3ccc(C#Cc4ccccc4)cc3
0.293333	S(=O)(=O)(Nc1ccc(cc1)C)c2cc(c(cc2)C)C(=O)Nc3nc(c4cc(OCC)ccc4)ccc3
0.293333	S(=O)(=O)(Nc1ccc(cc1)C)c2cc(c(cc2)C)C(=O)Nc3nc(c4cc(OCC)ccc4)ccc3
0.293333	S(=O)(=O)(Nc1ccc(cc1)C)c2cc(c(cc2)C)C(=O)Nc3nc(c4cc(OCC)ccc4)ccc3
0.293333	S(=O)(=O)(Nc1ccc(cc1)C)c2cc(c(cc2)C)C(=O)Nc3nc(c4cc(OCC)ccc4)ccc3
0.293333	S(=O)(=O)(Nc1ccc(cc1)C)c2cc(c(cc2)C)C(=O)Nc3nc(c4cc(OCC)ccc4)ccc3
0.293333	S(=O)(=O)(Nc1ccc(cc1)C)c2cc(c(cc2)C)C(=O)Nc3nc(c4cc(OCC)ccc4)ccc3
0.293333	S(=O)(=O)(Nc1ccc(cc1)C)c2cc(c(cc2)C)C(=O)Nc3nc(c4cc(OCC)ccc4)ccc3
0.293333	S(=O)(=O)(Nc1ccc(cc1)C)c2cc(c(cc2)C)C(=O)Nc3nc(c4cc(OCC)ccc4)ccc3
0.293333	S(=O)(=O)(Nc1ccc(cc1)C)c2cc(c(cc2)C)C(=O)Nc3nc(c4cc(OCC)ccc4)ccc3
0.293333	S(=O)(=O)(Nc1ccc(cc1)C)c2cc(c(cc2)C)C(=O)Nc3nc(c4cc(OCC)ccc4)ccc3
0.293103	O=C(OCC(=O)Nc1c(ccc(c1)C(=O)Nc2ccccc2)C)CON=C3c4c(c5c3cccc5)cccc4
0.293103	O=C(OCC(=O)Nc1c(ccc(c1)C(=O)Nc2ccccc2)C)CON=C3c4c(c5c3cccc5)cccc4
0.293103	O=C(OCC(=O)Nc1c(ccc(c1)C(=O)Nc2ccccc2)C)CON=C3c4c(c5c3cccc5)cccc4
0.293103	O=C(OCC(=O)Nc1c(ccc(c1)C(=O)Nc2ccccc2)C)CON=C3c4c(c5c3cccc5)cccc4
0.293103	O=C(OCC(=O)Nc1c(ccc(c1)C(=O)Nc2ccccc2)C)CON=C3c4c(c5c3cccc5)cccc4
0.293103	O=C(OCC(=O)Nc1c(ccc(c1)C(=O)Nc2ccccc2)C)CON=C3c4c(c5c3cccc5)cccc4
0.293103	O=C(OCC(=O)Nc1c(ccc(c1)C(=O)Nc2ccccc2)C)CON=C3c4c(c5c3cccc5)cccc4
0.293103	O=C(OCC(=O)Nc1c(ccc(c1)C(=O)Nc2ccccc2)C)CON=C3c4c(c5c3cccc5)cccc4
0.293103	O=C(OCC(=O)Nc1c(ccc(c1)C(=O)Nc2ccccc2)C)CON=C3c4c(c5c3cccc5)cccc4
0.293103	O=C(OCC(=O)Nc1c(ccc(c1)C(=O)Nc2ccccc2)C)CON=C3c4c(c5c3cccc5)cccc4
0.29304	O=C(Nc1ccc(Oc2c(OC)cc(C#N)cc2)cc1)c3cnc(c4ncccc4)cc3
0.29304	O=C(Nc1ccc(Oc2c(OC)cc(C#N)cc2)cc1)c3cnc(c4ncccc4)cc3
0.29304	O=C(Nc1ccc(Oc2c(OC)cc(C#N)cc2)cc1)c3cnc(c4ncccc4)cc3
0.29304	O=C(Nc1ccc(Oc2c(OC)cc(C#N)cc2)cc1)c3cnc(c4ncccc4)cc3
0.29304	O=C(Nc1ccc(Oc2c(OC)cc(C#N)cc2)cc1)c3cnc(c4ncccc4)cc3
0.29304	O=C(Nc1ccc(Oc2c(OC)cc(C#N)cc2)cc1)c3cnc(c4ncccc4)cc3
0.29304	O=C(Nc1ccc(Oc2c(OC)cc(C#N)cc2)cc1)c3cnc(c4ncccc4)cc3
0.29304	O=C(Nc1ccc(Oc2c(OC)cc(C#N)cc2)cc1)c3cnc(c4ncccc4)cc3
0.29304	O=C(Nc1ccc(Oc2c(OC)cc(C#N)cc2)cc1)c3cnc(c4ncccc4)cc3
0.29304	O=C(Nc1ccc(Oc2c(OC)cc(C#N)cc2)cc1)c3cnc(c4ncccc4)cc3
0.29304	O=C(NCC1CC1)c2cc(NC(=O)C(=O)N3CCN(CCOC)CC3)c(cc2)C
0.29304	O=C(NCC1CC1)c2cc(NC(=O)C(=O)N3CCN(CCOC)CC3)c(cc2)C
0.29304	O=C(NCC1CC1)c2cc(NC(=O)C(=O)N3CCN(CCOC)CC3)c(cc2)C
0.29304	O=C(NCC1CC1)c2cc(NC(=O)C(=O)N3CCN(CCOC)CC3)c(cc2)C
0.29304	O=C(NCC1CC1)c2cc(NC(=O)C(=O)N3CCN(CCOC)CC3)c(cc2)C
0.29304	O=C(NCC1CC1)c2cc(NC(=O)C(=O)N3CCN(CCOC)CC3)c(cc2)C
0.29304	O=C(NCC1CC1)c2cc(NC(=O)C(=O)N3CCN(CCOC)CC3)c(cc2)C
0.292776	O=C(Nc1cc(OC)c(NC(=O)c2cnccc2)cc1)c3c(O)cccc3
0.292776	O=C(Nc1cc(OC)c(NC(=O)c2cnccc2)cc1)c3c(O)cccc3
0.292776	O=C(Nc1cc(OC)c(NC(=O)c2cnccc2)cc1)c3c(O)cccc3
0.292776	O=C(Nc1cc(OC)c(NC(=O)c2cnccc2)cc1)c3c(O)cccc3
0.292776	O=C(Nc1cc(OC)c(NC(=O)c2cnccc2)cc1)c3c(O)cccc3
0.292776	O=C(Nc1cc(OC)c(NC(=O)c2cnccc2)cc1)c3c(O)cccc3
0.292776	O=C(Nc1cc(OC)c(NC(=O)c2cnccc2)cc1)c3c(O)cccc3
0.292776	O=C(Nc1cc(OC)c(NC(=O)c2cnccc2)cc1)c3c(O)cccc3
0.292776	O=C(Nc1cc(OC)c(NC(=O)c2cnccc2)cc1)c3c(O)cccc3
0.292776	O=C(Nc1cc(OC)c(NC(=O)c2cnccc2)cc1)c3c(O)cccc3
0.29249	O=C(Nc1nc(c2cc(OCC)ccc2)ccc1)c3ccc(OCCN(CC)CC)cc3
0.29249	O=C(Nc1nc(c2cc(OCC)ccc2)ccc1)c3ccc(OCCN(CC)CC)cc3
0.29249	O=C(Nc1nc(c2cc(OCC)ccc2)ccc1)c3ccc(OCCN(CC)CC)cc3
0.29249	O=C(Nc1nc(c2cc(OCC)ccc2)ccc1)c3ccc(OCCN(CC)CC)cc3
0.29249	O=C(Nc1nc(c2cc(OCC)ccc2)ccc1)c3ccc(OCCN(CC)CC)cc3
0.29249	O=C(Nc1nc(c2cc(OCC)ccc2)ccc1)c3ccc(OCCN(CC)CC)cc3
0.29249	O=C(Nc1nc(c2cc(OCC)ccc2)ccc1)c3ccc(OCCN(CC)CC)cc3
0.29249	O=C(Nc1nc(c2cc(OCC)ccc2)ccc1)c3ccc(OCCN(CC)CC)cc3
0.29249	O=C(Nc1nc(c2cc(OCC)ccc2)ccc1)c3ccc(OCCN(CC)CC)cc3
0.29249	O=C(Nc1nc(c2cc(OCC)ccc2)ccc1)c3ccc(OCCN(CC)CC)cc3
0.292208	O=C(Nc1c(ccc(c2nccnc2)c1)C)C=3N(N=C(c4ccccc4)C3C)C
0.292208	O=C(Nc1c(ccc(c2nccnc2)c1)C)C=3N(N=C(c4ccccc4)C3C)C
0.292208	O=C(Nc1c(ccc(c2nccnc2)c1)C)C=3N(N=C(c4ccccc4)C3C)C
0.292135	Clc1ccc(cc1)COc2c(OC)cc(cc2)C(=O)Nc3c(OC)ccc(c4ccncc4)c3
0.292135	Clc1ccc(cc1)COc2c(OC)cc(cc2)C(=O)Nc3c(OC)ccc(c4ccncc4)c3
0.292135	Clc1ccc(cc1)COc2c(OC)cc(cc2)C(=O)Nc3c(OC)ccc(c4ccncc4)c3
0.291829	Brc1c(cc(cc1)CNC(=O)c2cnc(c3ncccc3)cc2)C
0.291829	Brc1c(cc(cc1)CNC(=O)c2cnc(c3ncccc3)cc2)C
0.291829	Brc1c(cc(cc1)CNC(=O)c2cnc(c3ncccc3)cc2)C
0.291829	Brc1c(cc(cc1)CNC(=O)c2cnc(c3ncccc3)cc2)C
0.291829	Brc1c(cc(cc1)CNC(=O)c2cnc(c3ncccc3)cc2)C
0.291829	Brc1c(cc(cc1)CNC(=O)c2cnc(c3ncccc3)cc2)C
0.291829	Brc1c(cc(cc1)CNC(=O)c2cnc(c3ncccc3)cc2)C
0.291829	Brc1c(cc(cc1)CNC(=O)c2cnc(c3ncccc3)cc2)C
0.291829	Brc1c(cc(cc1)CNC(=O)c2cnc(c3ncccc3)cc2)C
0.291829	Brc1c(cc(cc1)CNC(=O)c2cnc(c3ncccc3)cc2)C
0.291667	O=C(Nc1c(OC)cc(N)cc1)c2cnccc2
0.291667	O=C(Nc1c(OC)cc(N)cc1)c2cnccc2
0.291667	O=C(Nc1c(OC)cc(N)cc1)c2cnccc2
0.291667	O=C(Nc1c(OC)cc(N)cc1)c2cnccc2
0.291667	O=C(Nc1c(OC)cc(N)cc1)c2cnccc2
0.291667	O=C(Nc1c(OC)cc(N)cc1)c2cnccc2
0.291667	O=C(Nc1c(OC)cc(N)cc1)c2cnccc2
0.291667	O=C(Nc1c(OC)cc(N)cc1)c2cnccc2
0.291667	O=C(Nc1c(OC)cc(N)cc1)c2cnccc2
0.291667	O=C(Nc1c(OC)cc(N)cc1)c2cnccc2
0.291536	FC(F)(F)c1c(ccc(NC(=O)c2cc(N3N=CC(C#N)=C3N)ccc2)c1)CN4CCN(CC4)C
0.291262	Clc1cc2c(c(cnc2)C(=O)Nc3c(ccc(c4nccnc4)c3)C)cc1
0.291262	Clc1cc2c(c(cnc2)C(=O)Nc3c(ccc(c4nccnc4)c3)C)cc1
0.291262	Clc1cc2c(c(cnc2)C(=O)Nc3c(ccc(c4nccnc4)c3)C)cc1
0.291262	Clc1cc2c(c(cnc2)C(=O)Nc3c(ccc(c4nccnc4)c3)C)cc1
0.291262	Clc1cc2c(c(cnc2)C(=O)Nc3c(ccc(c4nccnc4)c3)C)cc1
0.291262	Clc1cc2c(c(cnc2)C(=O)Nc3c(ccc(c4nccnc4)c3)C)cc1
0.291262	Clc1cc2c(c(cnc2)C(=O)Nc3c(ccc(c4nccnc4)c3)C)cc1
0.291262	Clc1cc2c(c(cnc2)C(=O)Nc3c(ccc(c4nccnc4)c3)C)cc1
0.291262	Clc1cc2c(c(cnc2)C(=O)Nc3c(ccc(c4nccnc4)c3)C)cc1
0.291262	Clc1cc2c(c(cnc2)C(=O)Nc3c(ccc(c4nccnc4)c3)C)cc1
0.291228	O=C(N1CCC(CN)CC1)C(=O)Nc2cc(OC)c(NC(=O)c3cnccc3)cc2
0.291228	O=C(N1CCC(CN)CC1)C(=O)Nc2cc(OC)c(NC(=O)c3cnccc3)cc2
0.291228	O=C(N1CCC(CN)CC1)C(=O)Nc2cc(OC)c(NC(=O)c3cnccc3)cc2
0.291228	O=C(N1CCC(CN)CC1)C(=O)Nc2cc(OC)c(NC(=O)c3cnccc3)cc2
0.291228	O=C(N1CCC(CN)CC1)C(=O)Nc2cc(OC)c(NC(=O)c3cnccc3)cc2
0.291228	O=C(N1CCC(CN)CC1)C(=O)Nc2cc(OC)c(NC(=O)c3cnccc3)cc2
0.291228	O=C(N1CCC(CN)CC1)C(=O)Nc2cc(OC)c(NC(=O)c3cnccc3)cc2
0.291228	O=C(N1CCC(CN)CC1)C(=O)Nc2cc(OC)c(NC(=O)c3cnccc3)cc2
0.291228	O=C(N1CCC(CN)CC1)C(=O)Nc2cc(OC)c(NC(=O)c3cnccc3)cc2
0.291228	O=C(N1CCC(CN)CC1)C(=O)Nc2cc(OC)c(NC(=O)c3cnccc3)cc2
0.290909	O=C(Nc1ccc(Oc2c(OC)cc(C#N)cc2)cc1)c3cc(Nc4nccnc4)ccc3
0.290837	O=C(Nc1c(ccc(c1)CN(C)C)C)c2c(O)cccc2
0.290837	O=C(Nc1c(ccc(c1)CN(C)C)C)c2c(O)cccc2
0.290837	O=C(Nc1c(ccc(c1)CN(C)C)C)c2c(O)cccc2
0.290837	O=C(Nc1c(ccc(c1)CN(C)C)C)c2c(O)cccc2
0.290837	O=C(Nc1c(ccc(c1)CN(C)C)C)c2c(O)cccc2
0.290837	O=C(Nc1c(ccc(c1)CN(C)C)C)c2c(O)cccc2
0.290837	O=C(Nc1c(ccc(c1)CN(C)C)C)c2c(O)cccc2
0.290837	O=C(Nc1c(ccc(c1)CN(C)C)C)c2c(O)cccc2
0.290837	O=C(Nc1c(ccc(c1)CN(C)C)C)c2c(O)cccc2
0.290837	O=C(Nc1c(ccc(c1)CN(C)C)C)c2c(O)cccc2
0.290698	O=C(O)Cc1ccc(NC(=O)C=2OC(c3cnc(c4ccccc4)cc3)=CC2)cc1
0.290698	O=C(O)Cc1ccc(NC(=O)C=2OC(c3cnc(c4ccccc4)cc3)=CC2)cc1
0.290698	O=C(O)Cc1ccc(NC(=O)C=2OC(c3cnc(c4ccccc4)cc3)=CC2)cc1
0.290698	O=C(O)Cc1ccc(NC(=O)C=2OC(c3cnc(c4ccccc4)cc3)=CC2)cc1
0.290698	O=C(O)Cc1ccc(NC(=O)C=2OC(c3cnc(c4ccccc4)cc3)=CC2)cc1
0.290698	O=C(O)Cc1ccc(NC(=O)C=2OC(c3cnc(c4ccccc4)cc3)=CC2)cc1
0.290698	O=C(O)Cc1ccc(NC(=O)C=2OC(c3cnc(c4ccccc4)cc3)=CC2)cc1
0.290698	O=C(O)Cc1ccc(NC(=O)C=2OC(c3cnc(c4ccccc4)cc3)=CC2)cc1
0.290698	O=C(O)Cc1ccc(NC(=O)C=2OC(c3cnc(c4ccccc4)cc3)=CC2)cc1
0.290698	O=C(O)Cc1ccc(NC(=O)C=2OC(c3cnc(c4ccccc4)cc3)=CC2)cc1
0.290698	O=C(NCc1ccc(c2cc(OC)ccc2)cc1)c3cc(Nc4nccnc4)ccc3
0.290698	O=C(NCc1ccc(c2cc(OC)ccc2)cc1)c3cc(Nc4nccnc4)ccc3
0.290698	O=C(NCc1ccc(c2cc(OC)ccc2)cc1)c3cc(Nc4nccnc4)ccc3
0.290698	O=C(NCc1ccc(c2cc(OC)ccc2)cc1)c3cc(Nc4nccnc4)ccc3
0.290698	O=C(NCc1ccc(c2cc(OC)ccc2)cc1)c3cc(Nc4nccnc4)ccc3
0.290698	O=C(NCc1ccc(c2cc(OC)ccc2)cc1)c3cc(Nc4nccnc4)ccc3
0.290698	O=C(NCc1ccc(c2cc(OC)ccc2)cc1)c3cc(Nc4nccnc4)ccc3
0.290698	O=C(NCc1ccc(c2cc(OC)ccc2)cc1)c3cc(Nc4nccnc4)ccc3
0.290698	O=C(NCc1ccc(c2cc(OC)ccc2)cc1)c3cc(Nc4nccnc4)ccc3
0.290698	O=C(NCc1ccc(c2cc(OC)ccc2)cc1)c3cc(Nc4nccnc4)ccc3
0.290698	O=C(NC)c1cc(c(NC(=O)C(=O)Nc2cc(ccc2)COC(C)C)cc1)C
0.290698	O=C(NC)c1cc(c(NC(=O)C(=O)Nc2cc(ccc2)COC(C)C)cc1)C
0.290698	O=C(NC)c1cc(c(NC(=O)C(=O)Nc2cc(ccc2)COC(C)C)cc1)C
0.290698	O=C(NC)c1cc(c(NC(=O)C(=O)Nc2cc(ccc2)COC(C)C)cc1)C
0.290698	O=C(NC)c1cc(c(NC(=O)C(=O)Nc2cc(ccc2)COC(C)C)cc1)C
0.290698	O=C(NC)c1cc(c(NC(=O)C(=O)Nc2cc(ccc2)COC(C)C)cc1)C
0.290698	O=C(NC)c1cc(c(NC(=O)C(=O)Nc2cc(ccc2)COC(C)C)cc1)C
0.290698	O=C(NC)c1cc(c(NC(=O)C(=O)Nc2cc(ccc2)COC(C)C)cc1)C
0.290698	O=C(NC)c1cc(c(NC(=O)C(=O)Nc2cc(ccc2)COC(C)C)cc1)C
0.290698	O=C(NC)c1cc(c(NC(=O)C(=O)Nc2cc(ccc2)COC(C)C)cc1)C
0.290598	O=C(NC)c1ccc(cc1)CNc2c(ccc(c2)CN(C)C)C
0.290598	O=C(NC)c1ccc(cc1)CNc2c(ccc(c2)CN(C)C)C
0.290419	S(=O)(=O)(Nc1cc(ccc1)C(F)(F)F)c2c(N3CCCC3)ccc(NC(=O)c4cc(NC(=O)Cc5ccncc5)c(cc4)C)c2
0.290196	O=C(Nc1cc(OCCCC#N)ccc1)c2cnc(c3ncccc3)cc2
0.290196	O=C(Nc1cc(OCCCC#N)ccc1)c2cnc(c3ncccc3)cc2
0.289963	O=C(Nc1nc(c2cc(OCC)ccc2)ccc1)c3c(nccc3)C
0.289963	O=C(Nc1nc(c2cc(OCC)ccc2)ccc1)c3c(nccc3)C
0.289963	O=C(Nc1nc(c2cc(OCC)ccc2)ccc1)c3c(nccc3)C
0.289963	O=C(Nc1nc(c2cc(OCC)ccc2)ccc1)c3c(nccc3)C
0.289963	O=C(Nc1nc(c2cc(OCC)ccc2)ccc1)c3c(nccc3)C
0.289963	O=C(Nc1nc(c2cc(OCC)ccc2)ccc1)c3c(nccc3)C
0.289963	O=C(Nc1nc(c2cc(OCC)ccc2)ccc1)c3c(nccc3)C
0.289963	O=C(Nc1nc(c2cc(OCC)ccc2)ccc1)c3c(nccc3)C
0.289963	O=C(Nc1nc(c2cc(OCC)ccc2)ccc1)c3c(nccc3)C
0.289963	O=C(Nc1nc(c2cc(OCC)ccc2)ccc1)c3c(nccc3)C
0.289575	O=C(OCc1ccccc1)c2cc(NC(=O)c3ncc(cc3)C=4C=NNC4)ccc2
0.289575	O=C(OCc1ccccc1)c2cc(NC(=O)c3ncc(cc3)C=4C=NNC4)ccc2
0.289575	O=C(OCc1ccccc1)c2cc(NC(=O)c3ncc(cc3)C=4C=NNC4)ccc2
0.289575	O=C(OCc1ccccc1)c2cc(NC(=O)c3ncc(cc3)C=4C=NNC4)ccc2
0.289575	O=C(OCc1ccccc1)c2cc(NC(=O)c3ncc(cc3)C=4C=NNC4)ccc2
0.289575	O=C(OCc1ccccc1)c2cc(NC(=O)c3ncc(cc3)C=4C=NNC4)ccc2
0.289575	O=C(OCc1ccccc1)c2cc(NC(=O)c3ncc(cc3)C=4C=NNC4)ccc2
0.289575	O=C(OCc1ccccc1)c2cc(NC(=O)c3ncc(cc3)C=4C=NNC4)ccc2
0.289575	O=C(OCc1ccccc1)c2cc(NC(=O)c3ncc(cc3)C=4C=NNC4)ccc2
0.289575	O=C(OCc1ccccc1)c2cc(NC(=O)c3ncc(cc3)C=4C=NNC4)ccc2
0.289362	O=C(Nc1ccc(cc1)C(=O)NC(C)C)c2cnc(c3ncccc3)cc2
0.289362	O=C(Nc1ccc(cc1)C(=O)NC(C)C)c2cnc(c3ncccc3)cc2
0.289362	O=C(Nc1ccc(cc1)C(=O)NC(C)C)c2cnc(c3ncccc3)cc2
0.289362	O=C(Nc1ccc(cc1)C(=O)NC(C)C)c2cnc(c3ncccc3)cc2
0.289037	Clc1c(Cl)ccc(N2N=CC(C(=O)Nc3cc(c(cc3)CN4CCN(CC4)C)C(F)(F)F)=C2)c1
0.289037	Clc1c(Cl)ccc(N2N=CC(C(=O)Nc3cc(c(cc3)CN4CCN(CC4)C)C(F)(F)F)=C2)c1
0.288973	Fc1c(NC(=O)C)cc(cc1)C(=O)Nc2ccc(cc2)CC(=O)N3CCOCC3
0.288973	Fc1c(NC(=O)C)cc(cc1)C(=O)Nc2ccc(cc2)CC(=O)N3CCOCC3
0.288973	Fc1c(NC(=O)C)cc(cc1)C(=O)Nc2ccc(cc2)CC(=O)N3CCOCC3
0.288973	Fc1c(NC(=O)C)cc(cc1)C(=O)Nc2ccc(cc2)CC(=O)N3CCOCC3
0.288973	Fc1c(NC(=O)C)cc(cc1)C(=O)Nc2ccc(cc2)CC(=O)N3CCOCC3
0.288973	Fc1c(NC(=O)C)cc(cc1)C(=O)Nc2ccc(cc2)CC(=O)N3CCOCC3
0.288973	Fc1c(NC(=O)C)cc(cc1)C(=O)Nc2ccc(cc2)CC(=O)N3CCOCC3
0.288973	Fc1c(NC(=O)C)cc(cc1)C(=O)Nc2ccc(cc2)CC(=O)N3CCOCC3
0.288973	Fc1c(NC(=O)C)cc(cc1)C(=O)Nc2ccc(cc2)CC(=O)N3CCOCC3
0.288973	Fc1c(NC(=O)C)cc(cc1)C(=O)Nc2ccc(cc2)CC(=O)N3CCOCC3
0.288462	Brc1nc2NN=Cc2c(c1)C(=O)Nc3c(ccc(c4nccnc4)c3)C
0.288462	Brc1nc2NN=Cc2c(c1)C(=O)Nc3c(ccc(c4nccnc4)c3)C
0.28839	Clc1nc(c(cc1)C(=O)Nc2cc(c(cc2)C)C(=O)c3ccccc3)C
0.28839	Clc1nc(c(cc1)C(=O)Nc2cc(c(cc2)C)C(=O)c3ccccc3)C
0.28839	Clc1nc(c(cc1)C(=O)Nc2cc(c(cc2)C)C(=O)c3ccccc3)C
0.28839	Clc1nc(c(cc1)C(=O)Nc2cc(c(cc2)C)C(=O)c3ccccc3)C
0.28839	Clc1nc(c(cc1)C(=O)Nc2cc(c(cc2)C)C(=O)c3ccccc3)C
0.28839	Clc1nc(c(cc1)C(=O)Nc2cc(c(cc2)C)C(=O)c3ccccc3)C
0.28839	Clc1nc(c(cc1)C(=O)Nc2cc(c(cc2)C)C(=O)c3ccccc3)C
0.28839	Clc1nc(c(cc1)C(=O)Nc2cc(c(cc2)C)C(=O)c3ccccc3)C
0.288321	O=C(Nc1ccccc1)c2cc(NC(=O)COC(=O)COc3c(OCCC)cccc3)c(cc2)C
0.288321	O=C(Nc1ccccc1)c2cc(NC(=O)COC(=O)COc3c(OCCC)cccc3)c(cc2)C
0.288321	O=C(Nc1ccccc1)c2cc(NC(=O)COC(=O)COc3c(OCCC)cccc3)c(cc2)C
0.28777	O=C(Nc1cc(OCc2cnccc2)c(OC)cc1)c3ccc(NCN4N=CN=C4)cc3
0.28777	O=C(Nc1cc(OCc2cnccc2)c(OC)cc1)c3ccc(NCN4N=CN=C4)cc3
0.28777	O=C(Nc1cc(OCc2cnccc2)c(OC)cc1)c3ccc(NCN4N=CN=C4)cc3
0.28777	O=C(Nc1cc(OCc2cnccc2)c(OC)cc1)c3ccc(NCN4N=CN=C4)cc3
0.28777	O=C(Nc1cc(OCc2cnccc2)c(OC)cc1)c3ccc(NCN4N=CN=C4)cc3
0.28777	O=C(Nc1cc(OCc2cnccc2)c(OC)cc1)c3ccc(NCN4N=CN=C4)cc3
0.28777	O=C(Nc1cc(OCc2cnccc2)c(OC)cc1)c3ccc(NCN4N=CN=C4)cc3
0.28777	O=C(Nc1cc(OCc2cnccc2)c(OC)cc1)c3ccc(NCN4N=CN=C4)cc3
0.28777	O=C(Nc1cc(OCc2cnccc2)c(OC)cc1)c3ccc(NCN4N=CN=C4)cc3
0.28777	O=C(Nc1cc(OCc2cnccc2)c(OC)cc1)c3ccc(NCN4N=CN=C4)cc3
0.287719	FC(F)(C(F)F)COc1ncc(cc1)C(=O)Nc2cc(OC)c(NC(=O)c3cnccc3)cc2
0.287671	Clc1c(ccc(NC(=O)c2cnc(c3ncccc3)cc2)c1)C(=O)NCC4OCCC4
0.287671	Clc1c(ccc(NC(=O)c2cnc(c3ncccc3)cc2)c1)C(=O)NCC4OCCC4
0.287356	Fc1c(NC(=O)C)cc(cc1)C(=O)Nc2cc(c(cc2)C)C(=O)NC(C)C
0.287356	Fc1c(NC(=O)C)cc(cc1)C(=O)Nc2cc(c(cc2)C)C(=O)NC(C)C
0.287356	Fc1c(NC(=O)C)cc(cc1)C(=O)Nc2cc(c(cc2)C)C(=O)NC(C)C
0.287356	Fc1c(NC(=O)C)cc(cc1)C(=O)Nc2cc(c(cc2)C)C(=O)NC(C)C
0.287356	Fc1c(NC(=O)C)cc(cc1)C(=O)Nc2cc(c(cc2)C)C(=O)NC(C)C
0.287273	Fc1c(cccc1)C(=O)Nc2c(ccc(c2)C(=O)OCC(=O)Nc3c(ccc(c3)C(=O)Nc4ccccc4)C)C
0.287273	Fc1c(cccc1)C(=O)Nc2c(ccc(c2)C(=O)OCC(=O)Nc3c(ccc(c3)C(=O)Nc4ccccc4)C)C
0.287273	Fc1c(cccc1)C(=O)Nc2c(ccc(c2)C(=O)OCC(=O)Nc3c(ccc(c3)C(=O)Nc4ccccc4)C)C
0.287273	Fc1c(cccc1)C(=O)Nc2c(ccc(c2)C(=O)OCC(=O)Nc3c(ccc(c3)C(=O)Nc4ccccc4)C)C
0.287273	Fc1c(cccc1)C(=O)Nc2c(ccc(c2)C(=O)OCC(=O)Nc3c(ccc(c3)C(=O)Nc4ccccc4)C)C
0.287273	Fc1c(cccc1)C(=O)Nc2c(ccc(c2)C(=O)OCC(=O)Nc3c(ccc(c3)C(=O)Nc4ccccc4)C)C
0.287273	Fc1c(cccc1)C(=O)Nc2c(ccc(c2)C(=O)OCC(=O)Nc3c(ccc(c3)C(=O)Nc4ccccc4)C)C
0.287273	Fc1c(cccc1)C(=O)Nc2c(ccc(c2)C(=O)OCC(=O)Nc3c(ccc(c3)C(=O)Nc4ccccc4)C)C
0.287273	Fc1c(cccc1)C(=O)Nc2c(ccc(c2)C(=O)OCC(=O)Nc3c(ccc(c3)C(=O)Nc4ccccc4)C)C
0.287273	Fc1c(cccc1)C(=O)Nc2c(ccc(c2)C(=O)OCC(=O)Nc3c(ccc(c3)C(=O)Nc4ccccc4)C)C
0.287129	O=C(N(C)C)c1cc(NC(=O)C(=O)N(CC2CN(Cc3ccccc3)CC2)CC)c(cc1)C
0.287129	O=C(N(C)C)c1cc(NC(=O)C(=O)N(CC2CN(Cc3ccccc3)CC2)CC)c(cc1)C
0.287066	S(=O)(=O)(Nc1c(OC)ccc([N+]([O-])=O)c1)c2ccc(cc2)C(=O)Nc3nc(c4cc(OCC)ccc4)ccc3
0.287066	S(=O)(=O)(Nc1c(OC)ccc([N+]([O-])=O)c1)c2ccc(cc2)C(=O)Nc3nc(c4cc(OCC)ccc4)ccc3
0.287066	S(=O)(=O)(Nc1c(OC)ccc([N+]([O-])=O)c1)c2ccc(cc2)C(=O)Nc3nc(c4cc(OCC)ccc4)ccc3
0.287066	S(=O)(=O)(Nc1c(OC)ccc([N+]([O-])=O)c1)c2ccc(cc2)C(=O)Nc3nc(c4cc(OCC)ccc4)ccc3
0.287066	S(=O)(=O)(Nc1c(OC)ccc([N+]([O-])=O)c1)c2ccc(cc2)C(=O)Nc3nc(c4cc(OCC)ccc4)ccc3
0.287066	S(=O)(=O)(Nc1c(OC)ccc([N+]([O-])=O)c1)c2ccc(cc2)C(=O)Nc3nc(c4cc(OCC)ccc4)ccc3
0.287066	S(=O)(=O)(Nc1c(OC)ccc([N+]([O-])=O)c1)c2ccc(cc2)C(=O)Nc3nc(c4cc(OCC)ccc4)ccc3
0.287066	S(=O)(=O)(Nc1c(OC)ccc([N+]([O-])=O)c1)c2ccc(cc2)C(=O)Nc3nc(c4cc(OCC)ccc4)ccc3
0.287066	S(=O)(=O)(Nc1c(OC)ccc([N+]([O-])=O)c1)c2ccc(cc2)C(=O)Nc3nc(c4cc(OCC)ccc4)ccc3
0.287066	S(=O)(=O)(Nc1c(OC)ccc([N+]([O-])=O)c1)c2ccc(cc2)C(=O)Nc3nc(c4cc(OCC)ccc4)ccc3
0.286822	O=C(Nc1nc(c2ccc(cc2)C)ccc1)C=3OC(=CC3)CNC(=O)C
0.286822	O=C(Nc1nc(c2ccc(cc2)C)ccc1)C=3OC(=CC3)CNC(=O)C
0.286822	Fc1c(c2cnccc2)ccc(c1)CNC(=O)c3ccc(C#Cc4ccccc4)cc3
0.286822	Fc1c(c2cnccc2)ccc(c1)CNC(=O)c3ccc(C#Cc4ccccc4)cc3
0.286822	Fc1c(c2cnccc2)ccc(c1)CNC(=O)c3ccc(C#Cc4ccccc4)cc3
0.286822	Fc1c(c2cnccc2)ccc(c1)CNC(=O)c3ccc(C#Cc4ccccc4)cc3
0.286822	Fc1c(c2cnccc2)ccc(c1)CNC(=O)c3ccc(C#Cc4ccccc4)cc3
0.286822	Fc1c(c2cnccc2)ccc(c1)CNC(=O)c3ccc(C#Cc4ccccc4)cc3
0.286822	Fc1c(c2cnccc2)ccc(c1)CNC(=O)c3ccc(C#Cc4ccccc4)cc3
0.286822	Fc1c(c2cnccc2)ccc(c1)CNC(=O)c3ccc(C#Cc4ccccc4)cc3
0.286822	Fc1c(c2cnccc2)ccc(c1)CNC(=O)c3ccc(C#Cc4ccccc4)cc3
0.286822	Fc1c(c2cnccc2)ccc(c1)CNC(=O)c3ccc(C#Cc4ccccc4)cc3
0.286765	BrC=1C=NN(C1)Cc2ccc(cc2)CNc3c(ccc(c4nccnc4)c3)C
0.286765	BrC=1C=NN(C1)Cc2ccc(cc2)CNc3c(ccc(c4nccnc4)c3)C
0.286765	BrC=1C=NN(C1)Cc2ccc(cc2)CNc3c(ccc(c4nccnc4)c3)C
0.286765	BrC=1C=NN(C1)Cc2ccc(cc2)CNc3c(ccc(c4nccnc4)c3)C
0.286765	BrC=1C=NN(C1)Cc2ccc(cc2)CNc3c(ccc(c4nccnc4)c3)C
0.286765	BrC=1C=NN(C1)Cc2ccc(cc2)CNc3c(ccc(c4nccnc4)c3)C
0.286765	BrC=1C=NN(C1)Cc2ccc(cc2)CNc3c(ccc(c4nccnc4)c3)C
0.286765	BrC=1C=NN(C1)Cc2ccc(cc2)CNc3c(ccc(c4nccnc4)c3)C
0.286765	BrC=1C=NN(C1)Cc2ccc(cc2)CNc3c(ccc(c4nccnc4)c3)C
0.286765	BrC=1C=NN(C1)Cc2ccc(cc2)CNc3c(ccc(c4nccnc4)c3)C
0.286567	FC(F)(F)c1cc(NC(=O)c2cc(c3nc(OC4C5(NCC4)CCC5)ccn3)c(cc2)C)ccc1
0.286567	FC(F)(F)c1cc(NC(=O)c2cc(c3nc(OC4C5(NCC4)CCC5)ccn3)c(cc2)C)ccc1
0.286567	FC(F)(F)c1cc(NC(=O)c2cc(c3nc(OC4C5(NCC4)CCC5)ccn3)c(cc2)C)ccc1
0.286567	FC(F)(F)c1cc(NC(=O)c2cc(c3nc(OC4C5(NCC4)CCC5)ccn3)c(cc2)C)ccc1
0.28629	Fc1c(cccc1)C(=O)Nc2c(ccc(c2)C(=O)O)C
0.28629	Fc1c(cccc1)C(=O)Nc2c(ccc(c2)C(=O)O)C
0.28629	Fc1c(cccc1)C(=O)Nc2c(ccc(c2)C(=O)O)C
0.28629	Fc1c(cccc1)C(=O)Nc2c(ccc(c2)C(=O)O)C
0.28629	Fc1c(cccc1)C(=O)Nc2c(ccc(c2)C(=O)O)C
0.28629	Fc1c(cccc1)C(=O)Nc2c(ccc(c2)C(=O)O)C
0.28629	Fc1c(cccc1)C(=O)Nc2c(ccc(c2)C(=O)O)C
0.28629	Fc1c(cccc1)C(=O)Nc2c(ccc(c2)C(=O)O)C
0.28629	Fc1c(cccc1)C(=O)Nc2c(ccc(c2)C(=O)O)C
0.28629	Fc1c(cccc1)C(=O)Nc2c(ccc(c2)C(=O)O)C
0.28629	FC(F)Oc1c(ccc(NC(=O)Cc2ccc(cc2)C(=O)NC)c1)C
0.28629	FC(F)Oc1c(ccc(NC(=O)Cc2ccc(cc2)C(=O)NC)c1)C
0.28629	FC(F)Oc1c(ccc(NC(=O)Cc2ccc(cc2)C(=O)NC)c1)C
0.28629	FC(F)Oc1c(ccc(NC(=O)Cc2ccc(cc2)C(=O)NC)c1)C
0.28629	FC(F)Oc1c(ccc(NC(=O)Cc2ccc(cc2)C(=O)NC)c1)C
0.28629	FC(F)Oc1c(ccc(NC(=O)Cc2ccc(cc2)C(=O)NC)c1)C
0.28629	FC(F)Oc1c(ccc(NC(=O)Cc2ccc(cc2)C(=O)NC)c1)C
0.286174	S(=O)(=O)(Oc1ccc(cc1)C(=O)Nc2cc(OC)c(NC(=O)c3cnccc3)cc2)c4c(ccc([N+]([O-])=O)c4)C
0.286174	S(=O)(=O)(Oc1ccc(cc1)C(=O)Nc2cc(OC)c(NC(=O)c3cnccc3)cc2)c4c(ccc([N+]([O-])=O)c4)C
0.286174	S(=O)(=O)(Oc1ccc(cc1)C(=O)Nc2cc(OC)c(NC(=O)c3cnccc3)cc2)c4c(ccc([N+]([O-])=O)c4)C
0.286174	S(=O)(=O)(Oc1ccc(cc1)C(=O)Nc2cc(OC)c(NC(=O)c3cnccc3)cc2)c4c(ccc([N+]([O-])=O)c4)C
0.286164	O=C(Nc1c(OC)cc(NC(=O)C=2N(N=C(c3ccccc3)C2C)C)cc1)c4cnccc4
0.286164	O=C(Nc1c(OC)cc(NC(=O)C=2N(N=C(c3ccccc3)C2C)C)cc1)c4cnccc4
0.286164	O=C(Nc1c(OC)cc(NC(=O)C=2N(N=C(c3ccccc3)C2C)C)cc1)c4cnccc4
0.286164	O=C(Nc1c(OC)cc(NC(=O)C=2N(N=C(c3ccccc3)C2C)C)cc1)c4cnccc4
0.285285	O=C(OC(C)(C)C)NC1=CC=2N(N=CC2C(=O)Nc3c(ccc(c4nccnc4)c3)C)C=C1
0.285285	O=C(OC(C)(C)C)NC1=CC=2N(N=CC2C(=O)Nc3c(ccc(c4nccnc4)c3)C)C=C1
0.285285	O=C(OC(C)(C)C)NC1=CC=2N(N=CC2C(=O)Nc3c(ccc(c4nccnc4)c3)C)C=C1
0.285285	O=C(OC(C)(C)C)NC1=CC=2N(N=CC2C(=O)Nc3c(ccc(c4nccnc4)c3)C)C=C1
0.285285	O=C(OC(C)(C)C)NC1=CC=2N(N=CC2C(=O)Nc3c(ccc(c4nccnc4)c3)C)C=C1
0.285285	O=C(OC(C)(C)C)NC1=CC=2N(N=CC2C(=O)Nc3c(ccc(c4nccnc4)c3)C)C=C1
0.285285	O=C(OC(C)(C)C)NC1=CC=2N(N=CC2C(=O)Nc3c(ccc(c4nccnc4)c3)C)C=C1
0.285285	O=C(OC(C)(C)C)NC1=CC=2N(N=CC2C(=O)Nc3c(ccc(c4nccnc4)c3)C)C=C1
0.285285	O=C(OC(C)(C)C)NC1=CC=2N(N=CC2C(=O)Nc3c(ccc(c4nccnc4)c3)C)C=C1
0.285285	O=C(OC(C)(C)C)NC1=CC=2N(N=CC2C(=O)Nc3c(ccc(c4nccnc4)c3)C)C=C1
0.285256	S(=O)(=O)(N1CCOCC1)c2c(F)ccc(c2)C(=O)Nc3cc(c(cc3)CN4CCN(CC4)C)C(F)(F)F
0.285256	S(=O)(=O)(N1CCOCC1)c2c(F)ccc(c2)C(=O)Nc3cc(c(cc3)CN4CCN(CC4)C)C(F)(F)F
0.285256	S(=O)(=O)(N1CCOCC1)c2c(F)ccc(c2)C(=O)Nc3cc(c(cc3)CN4CCN(CC4)C)C(F)(F)F
0.285256	S(=O)(=O)(N1CCOCC1)c2c(F)ccc(c2)C(=O)Nc3cc(c(cc3)CN4CCN(CC4)C)C(F)(F)F
0.285256	S(=O)(=O)(N1CCOCC1)c2c(F)ccc(c2)C(=O)Nc3cc(c(cc3)CN4CCN(CC4)C)C(F)(F)F
0.285256	S(=O)(=O)(N1CCOCC1)c2c(F)ccc(c2)C(=O)Nc3cc(c(cc3)CN4CCN(CC4)C)C(F)(F)F
0.285256	S(=O)(=O)(N1CCOCC1)c2c(F)ccc(c2)C(=O)Nc3cc(c(cc3)CN4CCN(CC4)C)C(F)(F)F
0.285256	S(=O)(=O)(N1CCOCC1)c2c(F)ccc(c2)C(=O)Nc3cc(c(cc3)CN4CCN(CC4)C)C(F)(F)F
0.285256	S(=O)(=O)(N1CCOCC1)c2c(F)ccc(c2)C(=O)Nc3cc(c(cc3)CN4CCN(CC4)C)C(F)(F)F
0.285256	S(=O)(=O)(N1CCOCC1)c2c(F)ccc(c2)C(=O)Nc3cc(c(cc3)CN4CCN(CC4)C)C(F)(F)F
0.285211	Brc1c(c(cc(F)c1)C)C(=O)Nc2cc(OC)c(NC(=O)c3cnccc3)cc2
0.285211	Brc1c(c(cc(F)c1)C)C(=O)Nc2cc(OC)c(NC(=O)c3cnccc3)cc2
0.285211	Brc1c(c(cc(F)c1)C)C(=O)Nc2cc(OC)c(NC(=O)c3cnccc3)cc2
0.285211	Brc1c(c(cc(F)c1)C)C(=O)Nc2cc(OC)c(NC(=O)c3cnccc3)cc2
0.285211	Brc1c(c(cc(F)c1)C)C(=O)Nc2cc(OC)c(NC(=O)c3cnccc3)cc2
0.285211	Brc1c(c(cc(F)c1)C)C(=O)Nc2cc(OC)c(NC(=O)c3cnccc3)cc2
0.285211	Brc1c(c(cc(F)c1)C)C(=O)Nc2cc(OC)c(NC(=O)c3cnccc3)cc2
0.285211	Brc1c(c(cc(F)c1)C)C(=O)Nc2cc(OC)c(NC(=O)c3cnccc3)cc2
0.285211	Brc1c(c(cc(F)c1)C)C(=O)Nc2cc(OC)c(NC(=O)c3cnccc3)cc2
0.285211	Brc1c(c(cc(F)c1)C)C(=O)Nc2cc(OC)c(NC(=O)c3cnccc3)cc2
0.285211	O=C(Nc1c(ccc(c1)CN(C)C)C)c2nc(N3N=CN=C3)ccc2
0.285199	O=C(Nc1c(cccc1)CN2CC(OC(C2)C)C)c3ncc(cc3)C=4C=NNC4
0.285199	Fc1c(C#N)c(Oc2ccc(cc2)C(=O)Nc3c(ccc(c3)CN(C)C)C)ccc1
0.285185	Clc1ccc(cc1)COc2c(OC)cc(cc2)C(=O)Nc3c(ccc(c3)CN(C)C)C
0.285185	Clc1ccc(cc1)COc2c(OC)cc(cc2)C(=O)Nc3c(ccc(c3)CN(C)C)C
0.285185	Clc1ccc(cc1)COc2c(OC)cc(cc2)C(=O)Nc3c(ccc(c3)CN(C)C)C
0.285185	Clc1ccc(cc1)COc2c(OC)cc(cc2)C(=O)Nc3c(ccc(c3)CN(C)C)C
0.285185	Clc1ccc(cc1)COc2c(OC)cc(cc2)C(=O)Nc3c(ccc(c3)CN(C)C)C
0.285185	Clc1ccc(cc1)COc2c(OC)cc(cc2)C(=O)Nc3c(ccc(c3)CN(C)C)C
0.285185	Clc1ccc(cc1)COc2c(OC)cc(cc2)C(=O)Nc3c(ccc(c3)CN(C)C)C
0.285185	Clc1ccc(cc1)COc2c(OC)cc(cc2)C(=O)Nc3c(ccc(c3)CN(C)C)C
0.285185	Clc1ccc(cc1)COc2c(OC)cc(cc2)C(=O)Nc3c(ccc(c3)CN(C)C)C
0.285185	Clc1ccc(cc1)COc2c(OC)cc(cc2)C(=O)Nc3c(ccc(c3)CN(C)C)C
0.285088	O=C(Nc1ccc(cc1)C(=O)NC(C)C)c2cc(O)c(cc2)C
0.285088	O=C(Nc1ccc(cc1)C(=O)NC(C)C)c2cc(O)c(cc2)C
0.285088	O=C(Nc1ccc(cc1)C(=O)NC(C)C)c2cc(O)c(cc2)C
0.285088	O=C(Nc1ccc(cc1)C(=O)NC(C)C)c2cc(O)c(cc2)C
0.285088	O=C(Nc1ccc(cc1)C(=O)NC(C)C)c2cc(O)c(cc2)C
0.285088	O=C(Nc1ccc(cc1)C(=O)NC(C)C)c2cc(O)c(cc2)C
0.285088	O=C(Nc1ccc(cc1)C(=O)NC(C)C)c2cc(O)c(cc2)C
0.285088	O=C(Nc1ccc(cc1)C(=O)NC(C)C)c2cc(O)c(cc2)C
0.285088	O=C(Nc1ccc(cc1)C(=O)NC(C)C)c2cc(O)c(cc2)C
0.285088	O=C(Nc1ccc(cc1)C(=O)NC(C)C)c2cc(O)c(cc2)C
0.284768	S1C(=NC(c2ccc(cc2)C)=C1CC(=O)Nc3ccc(cc3)CN4CC(CCC4)C)c5cnccc5
0.284722	O=C(N1CC(=O)N(CC1)C)c2cc(NC(=O)Cc3ccncc3)c(cc2)C
0.284722	O=C(N1CC(=O)N(CC1)C)c2cc(NC(=O)Cc3ccncc3)c(cc2)C
0.284722	O=C(N1CC(=O)N(CC1)C)c2cc(NC(=O)Cc3ccncc3)c(cc2)C
0.284722	O=C(N1CC(=O)N(CC1)C)c2cc(NC(=O)Cc3ccncc3)c(cc2)C
0.284722	O=C(N1CC(=O)N(CC1)C)c2cc(NC(=O)Cc3ccncc3)c(cc2)C
0.283737	S1C(=NC(c2ccc(cc2)CCNC(=O)C)=C1)NC(=O)c3c(NC(=O)c4ccc(OC)cc4)cccc3
0.283688	O=C(Nc1nc(c2cc(OCC)ccc2)ccc1)c3c(OC)ccc(c3)CN
0.283688	O=C(Nc1nc(c2cc(OCC)ccc2)ccc1)c3c(OC)ccc(c3)CN
0.283688	O=C(Nc1nc(c2cc(OCC)ccc2)ccc1)c3c(OC)ccc(c3)CN
0.283688	O=C(Nc1nc(c2cc(OCC)ccc2)ccc1)c3c(OC)ccc(c3)CN
0.283688	O=C(Nc1nc(c2cc(OCC)ccc2)ccc1)c3c(OC)ccc(c3)CN
0.283688	O=C(Nc1nc(c2cc(OCC)ccc2)ccc1)c3c(OC)ccc(c3)CN
0.283688	O=C(Nc1nc(c2cc(OCC)ccc2)ccc1)c3c(OC)ccc(c3)CN
0.283688	O=C(Nc1nc(c2cc(OCC)ccc2)ccc1)c3c(OC)ccc(c3)CN
0.283688	O=C(Nc1nc(c2cc(OCC)ccc2)ccc1)c3c(OC)ccc(c3)CN
0.283688	O=C(Nc1nc(c2cc(OCC)ccc2)ccc1)c3c(OC)ccc(c3)CN
0.283688	Fc1c(NC(=O)C(Nc2c(ccc(c3nccnc3)c2)C)C)ccc(F)c1
0.283688	Fc1c(NC(=O)C(Nc2c(ccc(c3nccnc3)c2)C)C)ccc(F)c1
0.283465	O=C(Nc1ccc(cc1)C(=O)NC(CC)(C)C)c2cc(Nc3nccnc3)ccc2
0.283276	Clc1cc(NC(=O)c2cnc(c3ncccc3)cc2)c(OCC4OCCC4)cc1
0.283276	Clc1cc(NC(=O)c2cnc(c3ncccc3)cc2)c(OCC4OCCC4)cc1
0.283276	Clc1cc(NC(=O)c2cnc(c3ncccc3)cc2)c(OCC4OCCC4)cc1
0.283276	Clc1cc(NC(=O)c2cnc(c3ncccc3)cc2)c(OCC4OCCC4)cc1
0.283276	Clc1cc(NC(=O)c2cnc(c3ncccc3)cc2)c(OCC4OCCC4)cc1
0.283276	Clc1cc(NC(=O)c2cnc(c3ncccc3)cc2)c(OCC4OCCC4)cc1
0.283276	Clc1cc(NC(=O)c2cnc(c3ncccc3)cc2)c(OCC4OCCC4)cc1
0.283276	Clc1cc(NC(=O)c2cnc(c3ncccc3)cc2)c(OCC4OCCC4)cc1
0.283276	Clc1cc(NC(=O)c2cnc(c3ncccc3)cc2)c(OCC4OCCC4)cc1
0.283276	Clc1cc(NC(=O)c2cnc(c3ncccc3)cc2)c(OCC4OCCC4)cc1
0.282759	S(=O)(=O)(N1CC(=O)NCC1)c2ccc(cc2)C(=O)Nc3c(ccc(c3)CN(C)C)C
0.282759	S(=O)(=O)(N1CC(=O)NCC1)c2ccc(cc2)C(=O)Nc3c(ccc(c3)CN(C)C)C
0.282759	Brc1cc(c(NC(=O)CN(c2ncc(cc2)C(=O)Nc3cc(Cl)ccc3)C)cc1)C
0.2827	Fc1cc(NC(=O)c2cc(O)c(cc2)C)c(O)cc1
0.2827	Fc1cc(NC(=O)c2cc(O)c(cc2)C)c(O)cc1
0.2827	Fc1cc(NC(=O)c2cc(O)c(cc2)C)c(O)cc1
0.2827	Fc1cc(NC(=O)c2cc(O)c(cc2)C)c(O)cc1
0.2827	Fc1cc(NC(=O)c2cc(O)c(cc2)C)c(O)cc1
0.2827	Fc1cc(NC(=O)c2cc(O)c(cc2)C)c(O)cc1
0.2827	Fc1cc(NC(=O)c2cc(O)c(cc2)C)c(O)cc1
0.2827	Fc1cc(NC(=O)c2cc(O)c(cc2)C)c(O)cc1
0.2827	Fc1cc(NC(=O)c2cc(O)c(cc2)C)c(O)cc1
0.2827	Fc1cc(NC(=O)c2cc(O)c(cc2)C)c(O)cc1
0.282609	O=C(Nc1c(ccc(c2nccnc2)c1)C)CC(OCC)C(=C)C
0.282609	O=C(Nc1c(ccc(c2nccnc2)c1)C)CC(OCC)C(=C)C
0.282609	O=C(Nc1c(ccc(c2nccnc2)c1)C)CC(OCC)C(=C)C
0.282609	O=C(Nc1c(ccc(c2nccnc2)c1)C)CC(OCC)C(=C)C
0.282609	O=C(Nc1c(ccc(c2nccnc2)c1)C)CC(OCC)C(=C)C
0.282609	O=C(Nc1c(ccc(c2nccnc2)c1)C)CC(OCC)C(=C)C
0.282528	Clc1ccc(cc1)COc2c(OC)cc(cc2)C(=O)Nc3ccc(cc3)C=4OC=NC4
0.282528	Clc1ccc(cc1)COc2c(OC)cc(cc2)C(=O)Nc3ccc(cc3)C=4OC=NC4
0.282528	Clc1ccc(cc1)COc2c(OC)cc(cc2)C(=O)Nc3ccc(cc3)C=4OC=NC4
0.282528	Clc1ccc(cc1)COc2c(OC)cc(cc2)C(=O)Nc3ccc(cc3)C=4OC=NC4
0.282528	Clc1ccc(cc1)COc2c(OC)cc(cc2)C(=O)Nc3ccc(cc3)C=4OC=NC4
0.282528	Clc1ccc(cc1)COc2c(OC)cc(cc2)C(=O)Nc3ccc(cc3)C=4OC=NC4
0.282528	Clc1ccc(cc1)COc2c(OC)cc(cc2)C(=O)Nc3ccc(cc3)C=4OC=NC4
0.282528	Clc1ccc(cc1)COc2c(OC)cc(cc2)C(=O)Nc3ccc(cc3)C=4OC=NC4
0.282528	Clc1ccc(cc1)COc2c(OC)cc(cc2)C(=O)Nc3ccc(cc3)C=4OC=NC4
0.282528	Clc1ccc(cc1)COc2c(OC)cc(cc2)C(=O)Nc3ccc(cc3)C=4OC=NC4
0.281955	O=C(Nc1ccc(Oc2nc(ncc2)C)cc1)c3cc(OCC)c(OCCC)cc3
0.281955	O=C(Nc1ccc(Oc2nc(ncc2)C)cc1)c3cc(OCC)c(OCCC)cc3
0.281955	O=C(Nc1ccc(Oc2nc(ncc2)C)cc1)c3cc(OCC)c(OCCC)cc3
0.281955	O=C(Nc1ccc(Oc2nc(ncc2)C)cc1)c3cc(OCC)c(OCCC)cc3
0.281955	O=C(Nc1ccc(Oc2nc(ncc2)C)cc1)c3cc(OCC)c(OCCC)cc3
0.281955	O=C(Nc1ccc(Oc2nc(ncc2)C)cc1)c3cc(OCC)c(OCCC)cc3
0.281955	O=C(Nc1ccc(Oc2nc(ncc2)C)cc1)c3cc(OCC)c(OCCC)cc3
0.281955	O=C(Nc1ccc(Oc2nc(ncc2)C)cc1)c3cc(OCC)c(OCCC)cc3
0.281955	O=C(Nc1ccc(Oc2nc(ncc2)C)cc1)c3cc(OCC)c(OCCC)cc3
0.281955	O=C(Nc1ccc(Oc2nc(ncc2)C)cc1)c3cc(OCC)c(OCCC)cc3
0.28169	O=C(Nc1cc(OC)c(NC(=O)c2cnccc2)cc1)c3ncccc3NCC
0.281553	O=C(Nc1cnccc1)c2ccc(O)cc2
0.281553	O=C(Nc1cnccc1)c2ccc(O)cc2
0.281553	O=C(Nc1cnccc1)c2ccc(O)cc2
0.281553	O=C(Nc1cnccc1)c2ccc(O)cc2
0.281553	O=C(Nc1cnccc1)c2ccc(O)cc2
0.281553	O=C(Nc1cnccc1)c2ccc(O)cc2
0.281553	O=C(Nc1cnccc1)c2ccc(O)cc2
0.281553	O=C(Nc1cnccc1)c2ccc(O)cc2
0.281553	O=C(Nc1cnccc1)c2ccc(O)cc2
0.281553	O=C(Nc1cnccc1)c2ccc(O)cc2
0.281513	O=C(NCC1CC1)c2cc(NC(=O)C=O)c(cc2)C
0.281513	O=C(NCC1CC1)c2cc(NC(=O)C=O)c(cc2)C
0.281513	O=C(NCC1CC1)c2cc(NC(=O)C=O)c(cc2)C
0.281513	O=C(NCC1CC1)c2cc(NC(=O)C=O)c(cc2)C
0.281513	O=C(NCC1CC1)c2cc(NC(=O)C=O)c(cc2)C
0.281513	O=C(NCC1CC1)c2cc(NC(=O)C=O)c(cc2)C
0.281513	O=C(NCC1CC1)c2cc(NC(=O)C=O)c(cc2)C
0.281513	O=C(NCC1CC1)c2cc(NC(=O)C=O)c(cc2)C
0.281513	O=C(NCC1CC1)c2cc(NC(=O)C=O)c(cc2)C
0.281513	O=C(NCC1CC1)c2cc(NC(=O)C=O)c(cc2)C
0.28125	S(=O)(=O)(c1ccc(cc1)C(=O)Nc2c(cccc2)CN3CC(OC(C3)C)C)Cc4cnccc4
0.28125	S(=O)(=O)(c1ccc(cc1)C(=O)Nc2c(cccc2)CN3CC(OC(C3)C)C)Cc4cnccc4
0.281139	O=C(Nc1ccccc1)c2cc(NC(=O)COC(=O)C3C4C5C6C4CC7C3C5CC67)c(cc2)C
0.281139	O=C(Nc1ccccc1)c2cc(NC(=O)COC(=O)C3C4C5C6C4CC7C3C5CC67)c(cc2)C
0.281139	O=C(Nc1ccccc1)c2cc(NC(=O)COC(=O)C3C4C5C6C4CC7C3C5CC67)c(cc2)C
0.281139	O=C(Nc1ccccc1)c2cc(NC(=O)COC(=O)C3C4C5C6C4CC7C3C5CC67)c(cc2)C
0.281139	O=C(Nc1ccccc1)c2cc(NC(=O)COC(=O)C3C4C5C6C4CC7C3C5CC67)c(cc2)C
0.281139	O=C(Nc1ccccc1)c2cc(NC(=O)COC(=O)C3C4C5C6C4CC7C3C5CC67)c(cc2)C
0.281139	O=C(Nc1ccccc1)c2cc(NC(=O)COC(=O)C3C4C5C6C4CC7C3C5CC67)c(cc2)C
0.281139	O=C(Nc1ccccc1)c2cc(NC(=O)COC(=O)C3C4C5C6C4CC7C3C5CC67)c(cc2)C
0.281139	O=C(Nc1ccccc1)c2cc(NC(=O)COC(=O)C3C4C5C6C4CC7C3C5CC67)c(cc2)C
0.281139	O=C(Nc1ccccc1)c2cc(NC(=O)COC(=O)C3C4C5C6C4CC7C3C5CC67)c(cc2)C
0.281139	S(=O)(=O)(NC(C)C)c1ccc(cc1)C(=O)OCC(=O)Nc2c(ccc(c2)C(=O)Nc3ccccc3)C
0.280576	FC(F)=C1CCC(C(=O)Nc2cc(OC)c(NC(=O)c3cnccc3)cc2)CC1
0.280576	FC(F)=C1CCC(C(=O)Nc2cc(OC)c(NC(=O)c3cnccc3)cc2)CC1
0.280576	FC(F)=C1CCC(C(=O)Nc2cc(OC)c(NC(=O)c3cnccc3)cc2)CC1
0.280576	FC(F)=C1CCC(C(=O)Nc2cc(OC)c(NC(=O)c3cnccc3)cc2)CC1
0.280576	FC(F)=C1CCC(C(=O)Nc2cc(OC)c(NC(=O)c3cnccc3)cc2)CC1
0.280576	FC(F)=C1CCC(C(=O)Nc2cc(OC)c(NC(=O)c3cnccc3)cc2)CC1
0.280576	FC(F)=C1CCC(C(=O)Nc2cc(OC)c(NC(=O)c3cnccc3)cc2)CC1
0.280576	FC(F)=C1CCC(C(=O)Nc2cc(OC)c(NC(=O)c3cnccc3)cc2)CC1
0.280576	FC(F)=C1CCC(C(=O)Nc2cc(OC)c(NC(=O)c3cnccc3)cc2)CC1
0.280576	FC(F)=C1CCC(C(=O)Nc2cc(OC)c(NC(=O)c3cnccc3)cc2)CC1
0.280443	S1C(C=2N=C(NC2)CNC(=O)Nc3c(cc(cc3)C)C)=CC=C1
0.280443	S1C(C=2N=C(NC2)CNC(=O)Nc3c(cc(cc3)C)C)=CC=C1
0.27957	Brc1cc(Cl)c(OCC(=O)Nc2c(ccc(c3nccnc3)c2)C)cc1
0.27957	Brc1cc(Cl)c(OCC(=O)Nc2c(ccc(c3nccnc3)c2)C)cc1
0.27957	Brc1cc(Cl)c(OCC(=O)Nc2c(ccc(c3nccnc3)c2)C)cc1
0.27957	Brc1cc(Cl)c(OCC(=O)Nc2c(ccc(c3nccnc3)c2)C)cc1
0.27957	Brc1cc(Cl)c(OCC(=O)Nc2c(ccc(c3nccnc3)c2)C)cc1
0.27957	Brc1cc(Cl)c(OCC(=O)Nc2c(ccc(c3nccnc3)c2)C)cc1
0.27957	Brc1cc(Cl)c(OCC(=O)Nc2c(ccc(c3nccnc3)c2)C)cc1
0.27957	Brc1cc(Cl)c(OCC(=O)Nc2c(ccc(c3nccnc3)c2)C)cc1
0.27957	Brc1cc(Cl)c(OCC(=O)Nc2c(ccc(c3nccnc3)c2)C)cc1
0.27957	Brc1cc(Cl)c(OCC(=O)Nc2c(ccc(c3nccnc3)c2)C)cc1
0.279412	O=C(Nc1c(cccc1)CN2CC(OC(C2)C)C)c3cc(c4cc(ccc4)CN)ccc3
0.279152	FC(F)(F)c1c(NC(=O)C(=O)N2CCN(CCOC)CC2)ccc(NC(=O)c3ccccc3)c1
0.279152	FC(F)(F)c1c(NC(=O)C(=O)N2CCN(CCOC)CC2)ccc(NC(=O)c3ccccc3)c1
0.279152	FC(F)(F)c1c(NC(=O)C(=O)N2CCN(CCOC)CC2)ccc(NC(=O)c3ccccc3)c1
0.279152	FC(F)(F)c1c(NC(=O)C(=O)N2CCN(CCOC)CC2)ccc(NC(=O)c3ccccc3)c1
0.279152	FC(F)(F)c1c(NC(=O)C(=O)N2CCN(CCOC)CC2)ccc(NC(=O)c3ccccc3)c1
0.279152	FC(F)(F)c1c(NC(=O)C(=O)N2CCN(CCOC)CC2)ccc(NC(=O)c3ccccc3)c1
0.279152	FC(F)(F)c1c(NC(=O)C(=O)N2CCN(CCOC)CC2)ccc(NC(=O)c3ccccc3)c1
0.279152	FC(F)(F)c1c(NC(=O)C(=O)N2CCN(CCOC)CC2)ccc(NC(=O)c3ccccc3)c1
0.279152	FC(F)(F)c1c(NC(=O)C(=O)N2CCN(CCOC)CC2)ccc(NC(=O)c3ccccc3)c1
0.279152	FC(F)(F)c1c(NC(=O)C(=O)N2CCN(CCOC)CC2)ccc(NC(=O)c3ccccc3)c1
0.278986	Clc1c(OCCC)ccc(NC(=O)c2c(c3ccccc3)cncc2)c1
0.278986	Clc1c(OCCC)ccc(NC(=O)c2c(c3ccccc3)cncc2)c1
0.278986	Clc1c(OCCC)ccc(NC(=O)c2c(c3ccccc3)cncc2)c1
0.278986	Clc1c(OCCC)ccc(NC(=O)c2c(c3ccccc3)cncc2)c1
0.278986	Clc1c(OCCC)ccc(NC(=O)c2c(c3ccccc3)cncc2)c1
0.278986	Clc1c(OCCC)ccc(NC(=O)c2c(c3ccccc3)cncc2)c1
0.278986	Clc1c(OCCC)ccc(NC(=O)c2c(c3ccccc3)cncc2)c1
0.278986	Clc1c(OCCC)ccc(NC(=O)c2c(c3ccccc3)cncc2)c1
0.278986	Clc1c(OCCC)ccc(NC(=O)c2c(c3ccccc3)cncc2)c1
0.278986	Clc1c(OCCC)ccc(NC(=O)c2c(c3ccccc3)cncc2)c1
0.278626	O=C(OCC)Nc1c(c(NC(=O)c2cnc(c3ncccc3)cc2)ccc1)C
0.278388	Fc1c(NC(=O)c2ncc(cc2)C=3C=NNC3)cc(cc1)C(=O)NCCC(=O)N
0.278388	Fc1c(NC(=O)c2ncc(cc2)C=3C=NNC3)cc(cc1)C(=O)NCCC(=O)N
0.278388	Fc1c(NC(=O)c2ncc(cc2)C=3C=NNC3)cc(cc1)C(=O)NCCC(=O)N
0.278388	Fc1c(NC(=O)c2ncc(cc2)C=3C=NNC3)cc(cc1)C(=O)NCCC(=O)N
0.278388	Fc1c(NC(=O)c2ncc(cc2)C=3C=NNC3)cc(cc1)C(=O)NCCC(=O)N
0.278388	Fc1c(NC(=O)c2ncc(cc2)C=3C=NNC3)cc(cc1)C(=O)NCCC(=O)N
0.278388	Fc1c(NC(=O)c2ncc(cc2)C=3C=NNC3)cc(cc1)C(=O)NCCC(=O)N
0.278388	Fc1c(NC(=O)c2ncc(cc2)C=3C=NNC3)cc(cc1)C(=O)NCCC(=O)N
0.278388	Fc1c(NC(=O)c2ncc(cc2)C=3C=NNC3)cc(cc1)C(=O)NCCC(=O)N
0.278388	Fc1c(NC(=O)c2ncc(cc2)C=3C=NNC3)cc(cc1)C(=O)NCCC(=O)N
0.278146	O=C(N1CC(C(=O)OCC(=O)Nc2c(ccc(c2)C(=O)Nc3ccccc3)C)CCC1)c4ccc(cc4)C
0.277978	FC(F)(CNC(=O)C(=O)Nc1cc(OC)c(NC(=O)c2cnccc2)cc1)CN
0.277978	FC(F)(CNC(=O)C(=O)Nc1cc(OC)c(NC(=O)c2cnccc2)cc1)CN
0.277978	FC(F)(CNC(=O)C(=O)Nc1cc(OC)c(NC(=O)c2cnccc2)cc1)CN
0.277978	FC(F)(CNC(=O)C(=O)Nc1cc(OC)c(NC(=O)c2cnccc2)cc1)CN
0.277978	FC(F)(CNC(=O)C(=O)Nc1cc(OC)c(NC(=O)c2cnccc2)cc1)CN
0.277978	FC(F)(CNC(=O)C(=O)Nc1cc(OC)c(NC(=O)c2cnccc2)cc1)CN
0.277978	FC(F)(CNC(=O)C(=O)Nc1cc(OC)c(NC(=O)c2cnccc2)cc1)CN
0.277978	FC(F)(CNC(=O)C(=O)Nc1cc(OC)c(NC(=O)c2cnccc2)cc1)CN
0.277978	FC(F)(CNC(=O)C(=O)Nc1cc(OC)c(NC(=O)c2cnccc2)cc1)CN
0.277978	FC(F)(CNC(=O)C(=O)Nc1cc(OC)c(NC(=O)c2cnccc2)cc1)CN
0.277978	O=C(N(C)C)c1c(ccc(NC(=O)C(=O)NCc2cc(NC(=O)c3ccccc3)ccc2)c1)C
0.277603	O=C(Nc1c(OC)cc(NC(=O)c2cc(Nc3ncnc4c3cccc4)ccc2)cc1)c5cnccc5
0.277603	O=C(Nc1c(OC)cc(NC(=O)c2cc(Nc3ncnc4c3cccc4)ccc2)cc1)c5cnccc5
0.277603	O=C(Nc1c(OC)cc(NC(=O)c2cc(Nc3ncnc4c3cccc4)ccc2)cc1)c5cnccc5
0.277603	O=C(Nc1c(OC)cc(NC(=O)c2cc(Nc3ncnc4c3cccc4)ccc2)cc1)c5cnccc5
0.277603	O=C(Nc1c(OC)cc(NC(=O)c2cc(Nc3ncnc4c3cccc4)ccc2)cc1)c5cnccc5
0.277603	O=C(Nc1c(OC)cc(NC(=O)c2cc(Nc3ncnc4c3cccc4)ccc2)cc1)c5cnccc5
0.277603	O=C(Nc1c(OC)cc(NC(=O)c2cc(Nc3ncnc4c3cccc4)ccc2)cc1)c5cnccc5
0.277372	S1C(=NC(c2ccc(cc2)CC)=C1)NC(=O)c3cnc(N4CCOCC4)cc3
0.277372	S1C(=NC(c2ccc(cc2)CC)=C1)NC(=O)c3cnc(N4CCOCC4)cc3
0.277372	S1C(=NC(c2ccc(cc2)CC)=C1)NC(=O)c3cnc(N4CCOCC4)cc3
0.277372	S1C(=NC(c2ccc(cc2)CC)=C1)NC(=O)c3cnc(N4CCOCC4)cc3
0.277372	S1C(=NC(c2ccc(cc2)CC)=C1)NC(=O)c3cnc(N4CCOCC4)cc3
0.277372	S1C(=NC(c2ccc(cc2)CC)=C1)NC(=O)c3cnc(N4CCOCC4)cc3
0.277372	S1C(=NC(c2ccc(cc2)CC)=C1)NC(=O)c3cnc(N4CCOCC4)cc3
0.277372	S1C(=NC(c2ccc(cc2)CC)=C1)NC(=O)c3cnc(N4CCOCC4)cc3
0.277372	S1C(=NC(c2ccc(cc2)CC)=C1)NC(=O)c3cnc(N4CCOCC4)cc3
0.277372	S1C(=NC(c2ccc(cc2)CC)=C1)NC(=O)c3cnc(N4CCOCC4)cc3
0.277228	S(=O)(=O)(N1CC(=O)NCC1)c2ccc(cc2)C(=O)Nc3cc(OC)c(NC(=O)c4cnccc4)cc3
0.277228	S(=O)(=O)(N1CC(=O)NCC1)c2ccc(cc2)C(=O)Nc3cc(OC)c(NC(=O)c4cnccc4)cc3
0.277228	S(=O)(=O)(N1CC(=O)NCC1)c2ccc(cc2)C(=O)Nc3cc(OC)c(NC(=O)c4cnccc4)cc3
0.277228	S(=O)(=O)(N1CC(=O)NCC1)c2ccc(cc2)C(=O)Nc3cc(OC)c(NC(=O)c4cnccc4)cc3
0.277228	S(=O)(=O)(N1CC(=O)NCC1)c2ccc(cc2)C(=O)Nc3cc(OC)c(NC(=O)c4cnccc4)cc3
0.277228	S(=O)(=O)(N1CC(=O)NCC1)c2ccc(cc2)C(=O)Nc3cc(OC)c(NC(=O)c4cnccc4)cc3
0.277193	S(=O)(=O)(c1ccc(cc1)C(=O)Nc2c(F)ccc(c2)C(=O)NCCC(=O)N)Cc3cnccc3
0.277193	S(=O)(=O)(c1ccc(cc1)C(=O)Nc2c(F)ccc(c2)C(=O)NCCC(=O)N)Cc3cnccc3
0.277193	S(=O)(=O)(c1ccc(cc1)C(=O)Nc2c(F)ccc(c2)C(=O)NCCC(=O)N)Cc3cnccc3
0.277193	S(=O)(=O)(c1ccc(cc1)C(=O)Nc2c(F)ccc(c2)C(=O)NCCC(=O)N)Cc3cnccc3
0.277193	S(=O)(=O)(c1ccc(cc1)C(=O)Nc2c(F)ccc(c2)C(=O)NCCC(=O)N)Cc3cnccc3
0.277193	S(=O)(=O)(c1ccc(cc1)C(=O)Nc2c(F)ccc(c2)C(=O)NCCC(=O)N)Cc3cnccc3
0.277193	S(=O)(=O)(c1ccc(cc1)C(=O)Nc2c(F)ccc(c2)C(=O)NCCC(=O)N)Cc3cnccc3
0.277193	S(=O)(=O)(c1ccc(cc1)C(=O)Nc2c(F)ccc(c2)C(=O)NCCC(=O)N)Cc3cnccc3
0.277193	S(=O)(=O)(c1ccc(cc1)C(=O)Nc2c(F)ccc(c2)C(=O)NCCC(=O)N)Cc3cnccc3
0.277193	S(=O)(=O)(c1ccc(cc1)C(=O)Nc2c(F)ccc(c2)C(=O)NCCC(=O)N)Cc3cnccc3
0.277027	S(=O)(=O)(N1CCOCC1)c2c(F)ccc(c2)C(=O)Nc3c(ccc(c3)CN(C)C)C
0.277027	S(=O)(=O)(N1CCOCC1)c2c(F)ccc(c2)C(=O)Nc3c(ccc(c3)CN(C)C)C
0.277027	S(=O)(=O)(N1CCOCC1)c2c(F)ccc(c2)C(=O)Nc3c(ccc(c3)CN(C)C)C
0.277027	S(=O)(=O)(N1CCOCC1)c2c(F)ccc(c2)C(=O)Nc3c(ccc(c3)CN(C)C)C
0.277027	S(=O)(=O)(N1CCOCC1)c2c(F)ccc(c2)C(=O)Nc3c(ccc(c3)CN(C)C)C
0.277027	S(=O)(=O)(N1CCOCC1)c2c(F)ccc(c2)C(=O)Nc3c(ccc(c3)CN(C)C)C
0.277027	S(=O)(=O)(N1CCOCC1)c2c(F)ccc(c2)C(=O)Nc3c(ccc(c3)CN(C)C)C
0.277027	S(=O)(=O)(N1CCOCC1)c2c(F)ccc(c2)C(=O)Nc3c(ccc(c3)CN(C)C)C
0.277027	S(=O)(=O)(N1CCOCC1)c2c(F)ccc(c2)C(=O)Nc3c(ccc(c3)CN(C)C)C
0.277027	S(=O)(=O)(N1CCOCC1)c2c(F)ccc(c2)C(=O)Nc3c(ccc(c3)CN(C)C)C
0.276667	S1(=O)(=O)N(CC(=O)Nc2cc(OC)c(NC(=O)c3cnccc3)cc2)CCCN1
0.276451	O=C(Nc1c(OC)cc(NC(=O)C=2N(N=C(C2)C)CC)cc1)c3cnccc3
0.276451	O=C(Nc1c(OC)cc(NC(=O)C=2N(N=C(C2)C)CC)cc1)c3cnccc3
0.276451	O=C(Nc1c(OC)cc(NC(=O)C=2N(N=C(C2)C)CC)cc1)c3cnccc3
0.276451	O=C(Nc1c(OC)cc(NC(=O)C=2N(N=C(C2)C)CC)cc1)c3cnccc3
0.276398	FC(F)(F)c1c(NC(=O)C(=O)NC=2NN=C(c3c(cncc3)C)C2C)ccc(NC(=O)c4ccccc4)c1
0.276398	FC(F)(F)c1c(NC(=O)C(=O)NC=2NN=C(c3c(cncc3)C)C2C)ccc(NC(=O)c4ccccc4)c1
0.276398	FC(F)(F)c1c(NC(=O)C(=O)NC=2NN=C(c3c(cncc3)C)C2C)ccc(NC(=O)c4ccccc4)c1
0.276398	FC(F)(F)c1c(NC(=O)C(=O)NC=2NN=C(c3c(cncc3)C)C2C)ccc(NC(=O)c4ccccc4)c1
0.276398	FC(F)(F)c1c(NC(=O)C(=O)NC=2NN=C(c3c(cncc3)C)C2C)ccc(NC(=O)c4ccccc4)c1
0.276398	FC(F)(F)c1c(NC(=O)C(=O)NC=2NN=C(c3c(cncc3)C)C2C)ccc(NC(=O)c4ccccc4)c1
0.276398	FC(F)(F)c1c(NC(=O)C(=O)NC=2NN=C(c3c(cncc3)C)C2C)ccc(NC(=O)c4ccccc4)c1
0.276398	FC(F)(F)c1c(NC(=O)C(=O)NC=2NN=C(c3c(cncc3)C)C2C)ccc(NC(=O)c4ccccc4)c1
0.276398	FC(F)(F)c1c(NC(=O)C(=O)NC=2NN=C(c3c(cncc3)C)C2C)ccc(NC(=O)c4ccccc4)c1
0.276398	FC(F)(F)c1c(NC(=O)C(=O)NC=2NN=C(c3c(cncc3)C)C2C)ccc(NC(=O)c4ccccc4)c1
0.276364	Clc1cncc(c1)C2=NOC(=N2)c3cc(NC(=O)OC(C)(C)C)c(cc3)C
0.276364	Clc1cncc(c1)C2=NOC(=N2)c3cc(NC(=O)OC(C)(C)C)c(cc3)C
0.276364	Clc1cncc(c1)C2=NOC(=N2)c3cc(NC(=O)OC(C)(C)C)c(cc3)C
0.276364	Clc1cncc(c1)C2=NOC(=N2)c3cc(NC(=O)OC(C)(C)C)c(cc3)C
0.276364	Clc1cncc(c1)C2=NOC(=N2)c3cc(NC(=O)OC(C)(C)C)c(cc3)C
0.276364	Clc1cncc(c1)C2=NOC(=N2)c3cc(NC(=O)OC(C)(C)C)c(cc3)C
0.276364	Clc1cncc(c1)C2=NOC(=N2)c3cc(NC(=O)OC(C)(C)C)c(cc3)C
0.276364	Clc1cncc(c1)C2=NOC(=N2)c3cc(NC(=O)OC(C)(C)C)c(cc3)C
0.276364	Clc1cncc(c1)C2=NOC(=N2)c3cc(NC(=O)OC(C)(C)C)c(cc3)C
0.276364	Clc1cncc(c1)C2=NOC(=N2)c3cc(NC(=O)OC(C)(C)C)c(cc3)C
0.27619	O=C(OC)C1=C(NC(C(=O)Nc2c(ccc(c3nccnc3)c2)C)=C1CCC)C
0.27619	O=C(OC)C1=C(NC(C(=O)Nc2c(ccc(c3nccnc3)c2)C)=C1CCC)C
0.27619	O=C(OC)C1=C(NC(C(=O)Nc2c(ccc(c3nccnc3)c2)C)=C1CCC)C
0.27619	O=C(OC)C1=C(NC(C(=O)Nc2c(ccc(c3nccnc3)c2)C)=C1CCC)C
0.27619	O=C(OC)C1=C(NC(C(=O)Nc2c(ccc(c3nccnc3)c2)C)=C1CCC)C
0.27619	O=C(OC)C1=C(NC(C(=O)Nc2c(ccc(c3nccnc3)c2)C)=C1CCC)C
0.27619	O=C(OC)C1=C(NC(C(=O)Nc2c(ccc(c3nccnc3)c2)C)=C1CCC)C
0.27619	O=C(OC)C1=C(NC(C(=O)Nc2c(ccc(c3nccnc3)c2)C)=C1CCC)C
0.27619	O=C(OC)C1=C(NC(C(=O)Nc2c(ccc(c3nccnc3)c2)C)=C1CCC)C
0.27619	O=C(OC)C1=C(NC(C(=O)Nc2c(ccc(c3nccnc3)c2)C)=C1CCC)C
0.275986	O=C(Nc1c(OC)cc(NC(=O)C(=O)NCC(N)CC(C)C)cc1)c2cnccc2
0.275986	O=C(Nc1c(OC)cc(NC(=O)C(=O)NCC(N)CC(C)C)cc1)c2cnccc2
[truncated: 8,001 more rows]
