# Supplementary material for: Galileo: Three-dimensional searching in large combinatorial fragment spaces on the example of pharmacophores
Source: J Comput Aided Mol Des. 2022 Nov 24;37(1):1–16. doi: 10.1007/s10822-022-00485-y (PMC10032335; doi:10.1007/s10822-022-00485-y)
Supplement: Supplementary file 4 — Supplementary file 3a [file 10822_2022_485_MOESM3_ESMa.zip › Imatinib_Galileo/17/out_10.csv]

Score	SMILES
0.42	O=C(Nc1c(ccc(c1)C(=O)Nc2ccccc2)C)c3cc(ccc3)CNc4nc(ncc4)C
0.42	O=C(Nc1c(ccc(c1)C(=O)Nc2ccccc2)C)c3cc(ccc3)CNc4nc(ncc4)C
0.42	O=C(Nc1c(ccc(c1)C(=O)Nc2ccccc2)C)c3cc(ccc3)CNc4nc(ncc4)C
0.42	O=C(Nc1c(ccc(c1)C(=O)Nc2ccccc2)C)c3cc(ccc3)CNc4nc(ncc4)C
0.42	O=C(Nc1c(ccc(c1)C(=O)Nc2ccccc2)C)c3cc(ccc3)CNc4nc(ncc4)C
0.42	O=C(Nc1c(ccc(c1)C(=O)Nc2ccccc2)C)c3cc(ccc3)CNc4nc(ncc4)C
0.42	O=C(Nc1c(ccc(c1)C(=O)Nc2ccccc2)C)c3cc(ccc3)CNc4nc(ncc4)C
0.42	O=C(Nc1c(ccc(c1)C(=O)Nc2ccccc2)C)c3cc(ccc3)CNc4nc(ncc4)C
0.42	O=C(Nc1c(ccc(c1)C(=O)Nc2ccccc2)C)c3cc(ccc3)CNc4nc(ncc4)C
0.42	O=C(Nc1c(ccc(c1)C(=O)Nc2ccccc2)C)c3cc(ccc3)CNc4nc(ncc4)C
0.417021	O=C(Nc1ccccc1)c2cc(NCc3cnc(nc3)c4ccccc4)c(cc2)C
0.417021	O=C(Nc1ccccc1)c2cc(NCc3cnc(nc3)c4ccccc4)c(cc2)C
0.417021	O=C(Nc1ccccc1)c2cc(NCc3cnc(nc3)c4ccccc4)c(cc2)C
0.417021	O=C(Nc1ccccc1)c2cc(NCc3cnc(nc3)c4ccccc4)c(cc2)C
0.417021	O=C(Nc1ccccc1)c2cc(NCc3cnc(nc3)c4ccccc4)c(cc2)C
0.417021	O=C(Nc1ccccc1)c2cc(NCc3cnc(nc3)c4ccccc4)c(cc2)C
0.417021	O=C(Nc1ccccc1)c2cc(NCc3cnc(nc3)c4ccccc4)c(cc2)C
0.417021	O=C(Nc1ccccc1)c2cc(NCc3cnc(nc3)c4ccccc4)c(cc2)C
0.417021	O=C(Nc1ccccc1)c2cc(NCc3cnc(nc3)c4ccccc4)c(cc2)C
0.417021	O=C(Nc1ccccc1)c2cc(NCc3cnc(nc3)c4ccccc4)c(cc2)C
0.40293	O=C(Nc1cc2N=C(Nc2cc1)CN3CCN(CC3)C)c4cc(Nc5nc(ccn5)C)ccc4
0.40293	O=C(Nc1cc2N=C(Nc2cc1)CN3CCN(CC3)C)c4cc(Nc5nc(ccn5)C)ccc4
0.40293	O=C(Nc1cc2N=C(Nc2cc1)CN3CCN(CC3)C)c4cc(Nc5nc(ccn5)C)ccc4
0.40293	O=C(Nc1cc2N=C(Nc2cc1)CN3CCN(CC3)C)c4cc(Nc5nc(ccn5)C)ccc4
0.396624	S1C(=NC=C1)Nc2cc(ccc2)C(=O)Nc3c(ccc(c3)C(=O)Nc4ccccc4)C
0.396624	S1C(=NC=C1)Nc2cc(ccc2)C(=O)Nc3c(ccc(c3)C(=O)Nc4ccccc4)C
0.396624	S1C(=NC=C1)Nc2cc(ccc2)C(=O)Nc3c(ccc(c3)C(=O)Nc4ccccc4)C
0.396624	S1C(=NC=C1)Nc2cc(ccc2)C(=O)Nc3c(ccc(c3)C(=O)Nc4ccccc4)C
0.396624	S1C(=NC=C1)Nc2cc(ccc2)C(=O)Nc3c(ccc(c3)C(=O)Nc4ccccc4)C
0.396624	S1C(=NC=C1)Nc2cc(ccc2)C(=O)Nc3c(ccc(c3)C(=O)Nc4ccccc4)C
0.396624	S1C(=NC=C1)Nc2cc(ccc2)C(=O)Nc3c(ccc(c3)C(=O)Nc4ccccc4)C
0.396624	S1C(=NC=C1)Nc2cc(ccc2)C(=O)Nc3c(ccc(c3)C(=O)Nc4ccccc4)C
0.396624	S1C(=NC=C1)Nc2cc(ccc2)C(=O)Nc3c(ccc(c3)C(=O)Nc4ccccc4)C
0.396624	S1C(=NC=C1)Nc2cc(ccc2)C(=O)Nc3c(ccc(c3)C(=O)Nc4ccccc4)C
0.391753	O=C(Nc1c(ccc(c1)C=2ON=C(N2)c3cc(ccc3)CN4CCCCC4)C)c5cc6OCCOc6cc5
0.391753	O=C(Nc1c(ccc(c1)C=2ON=C(N2)c3cc(ccc3)CN4CCCCC4)C)c5cc6OCCOc6cc5
0.391753	O=C(Nc1c(ccc(c1)C=2ON=C(N2)c3cc(ccc3)CN4CCCCC4)C)c5cc6OCCOc6cc5
0.391753	O=C(Nc1c(ccc(c1)C=2ON=C(N2)c3cc(ccc3)CN4CCCCC4)C)c5cc6OCCOc6cc5
0.391753	O=C(Nc1c(ccc(c1)C=2ON=C(N2)c3cc(ccc3)CN4CCCCC4)C)c5cc6OCCOc6cc5
0.391753	O=C(Nc1c(ccc(c1)C=2ON=C(N2)c3cc(ccc3)CN4CCCCC4)C)c5cc6OCCOc6cc5
0.391753	O=C(Nc1c(ccc(c1)C=2ON=C(N2)c3cc(ccc3)CN4CCCCC4)C)c5cc6OCCOc6cc5
0.391753	O=C(Nc1c(ccc(c1)C=2ON=C(N2)c3cc(ccc3)CN4CCCCC4)C)c5cc6OCCOc6cc5
0.391753	O=C(Nc1c(ccc(c1)C=2ON=C(N2)c3cc(ccc3)CN4CCCCC4)C)c5cc6OCCOc6cc5
0.391753	O=C(Nc1c(ccc(c1)C=2ON=C(N2)c3cc(ccc3)CN4CCCCC4)C)c5cc6OCCOc6cc5
0.388679	Clc1cc(ccc1)C(=O)Nc2cc(c(NC(=O)C(=O)Nc3ccc(cc3)CN4CCN(c5cc(ccc5)C)CC4)cc2)C
0.388679	Clc1cc(ccc1)C(=O)Nc2cc(c(NC(=O)C(=O)Nc3ccc(cc3)CN4CCN(c5cc(ccc5)C)CC4)cc2)C
0.388679	Clc1cc(ccc1)C(=O)Nc2cc(c(NC(=O)C(=O)Nc3ccc(cc3)CN4CCN(c5cc(ccc5)C)CC4)cc2)C
0.388679	Clc1cc(ccc1)C(=O)Nc2cc(c(NC(=O)C(=O)Nc3ccc(cc3)CN4CCN(c5cc(ccc5)C)CC4)cc2)C
0.388679	Clc1cc(ccc1)C(=O)Nc2cc(c(NC(=O)C(=O)Nc3ccc(cc3)CN4CCN(c5cc(ccc5)C)CC4)cc2)C
0.388679	Clc1cc(ccc1)C(=O)Nc2cc(c(NC(=O)C(=O)Nc3ccc(cc3)CN4CCN(c5cc(ccc5)C)CC4)cc2)C
0.388679	Clc1cc(ccc1)C(=O)Nc2cc(c(NC(=O)C(=O)Nc3ccc(cc3)CN4CCN(c5cc(ccc5)C)CC4)cc2)C
0.388679	Clc1cc(ccc1)C(=O)Nc2cc(c(NC(=O)C(=O)Nc3ccc(cc3)CN4CCN(c5cc(ccc5)C)CC4)cc2)C
0.388679	Clc1cc(ccc1)C(=O)Nc2cc(c(NC(=O)C(=O)Nc3ccc(cc3)CN4CCN(c5cc(ccc5)C)CC4)cc2)C
0.388679	Clc1cc(ccc1)C(=O)Nc2cc(c(NC(=O)C(=O)Nc3ccc(cc3)CN4CCN(c5cc(ccc5)C)CC4)cc2)C
0.381481	O=C(Nc1ccccc1)c2cc(NCC=3ON=C(N3)c4ncncc4)c(cc2)C
0.381481	O=C(Nc1ccccc1)c2cc(NCC=3ON=C(N3)c4ncncc4)c(cc2)C
0.381481	O=C(Nc1ccccc1)c2cc(NCC=3ON=C(N3)c4ncncc4)c(cc2)C
0.381481	O=C(Nc1ccccc1)c2cc(NCC=3ON=C(N3)c4ncncc4)c(cc2)C
0.381481	O=C(Nc1ccccc1)c2cc(NCC=3ON=C(N3)c4ncncc4)c(cc2)C
0.381481	O=C(Nc1ccccc1)c2cc(NCC=3ON=C(N3)c4ncncc4)c(cc2)C
0.381481	O=C(Nc1ccccc1)c2cc(NCC=3ON=C(N3)c4ncncc4)c(cc2)C
0.381481	O=C(Nc1ccccc1)c2cc(NCC=3ON=C(N3)c4ncncc4)c(cc2)C
0.381481	O=C(Nc1ccccc1)c2cc(NCC=3ON=C(N3)c4ncncc4)c(cc2)C
0.381481	O=C(Nc1ccccc1)c2cc(NCC=3ON=C(N3)c4ncncc4)c(cc2)C
0.376812	S1C(c2nc(c(cc2)C(=O)Nc3cc(c(c4cnccc4)cc3)C)C)=CC=C1
0.376812	S1C(c2nc(c(cc2)C(=O)Nc3cc(c(c4cnccc4)cc3)C)C)=CC=C1
0.376812	S1C(c2nc(c(cc2)C(=O)Nc3cc(c(c4cnccc4)cc3)C)C)=CC=C1
0.376812	S1C(c2nc(c(cc2)C(=O)Nc3cc(c(c4cnccc4)cc3)C)C)=CC=C1
0.376812	S1C(c2nc(c(cc2)C(=O)Nc3cc(c(c4cnccc4)cc3)C)C)=CC=C1
0.376812	S1C(c2nc(c(cc2)C(=O)Nc3cc(c(c4cnccc4)cc3)C)C)=CC=C1
0.376812	S1C(c2nc(c(cc2)C(=O)Nc3cc(c(c4cnccc4)cc3)C)C)=CC=C1
0.376812	S1C(c2nc(c(cc2)C(=O)Nc3cc(c(c4cnccc4)cc3)C)C)=CC=C1
0.376812	S1C(c2nc(c(cc2)C(=O)Nc3cc(c(c4cnccc4)cc3)C)C)=CC=C1
0.376812	S1C(c2nc(c(cc2)C(=O)Nc3cc(c(c4cnccc4)cc3)C)C)=CC=C1
0.367816	Fc1cc(ccc1)C2=NOC(C(=O)Nc3c(ccc(c3)C(=O)Nc4ccccc4)C)=C2
0.367816	Fc1cc(ccc1)C2=NOC(C(=O)Nc3c(ccc(c3)C(=O)Nc4ccccc4)C)=C2
0.367816	Fc1cc(ccc1)C2=NOC(C(=O)Nc3c(ccc(c3)C(=O)Nc4ccccc4)C)=C2
0.367816	Fc1cc(ccc1)C2=NOC(C(=O)Nc3c(ccc(c3)C(=O)Nc4ccccc4)C)=C2
0.367816	Fc1cc(ccc1)C2=NOC(C(=O)Nc3c(ccc(c3)C(=O)Nc4ccccc4)C)=C2
0.367816	Fc1cc(ccc1)C2=NOC(C(=O)Nc3c(ccc(c3)C(=O)Nc4ccccc4)C)=C2
0.367816	Fc1cc(ccc1)C2=NOC(C(=O)Nc3c(ccc(c3)C(=O)Nc4ccccc4)C)=C2
0.367816	Fc1cc(ccc1)C2=NOC(C(=O)Nc3c(ccc(c3)C(=O)Nc4ccccc4)C)=C2
0.367816	Fc1cc(ccc1)C2=NOC(C(=O)Nc3c(ccc(c3)C(=O)Nc4ccccc4)C)=C2
0.367816	Fc1cc(ccc1)C2=NOC(C(=O)Nc3c(ccc(c3)C(=O)Nc4ccccc4)C)=C2
0.367647	S1C(c2nc(c(cc2)C(=O)Nc3c(ccc(NC(=O)Nc4ccccc4)c3)C)C)=CC=C1
0.367647	S1C(c2nc(c(cc2)C(=O)Nc3c(ccc(NC(=O)Nc4ccccc4)c3)C)C)=CC=C1
0.367647	S1C(c2nc(c(cc2)C(=O)Nc3c(ccc(NC(=O)Nc4ccccc4)c3)C)C)=CC=C1
0.367647	S1C(c2nc(c(cc2)C(=O)Nc3c(ccc(NC(=O)Nc4ccccc4)c3)C)C)=CC=C1
0.367647	S1C(c2nc(c(cc2)C(=O)Nc3c(ccc(NC(=O)Nc4ccccc4)c3)C)C)=CC=C1
0.367647	S1C(c2nc(c(cc2)C(=O)Nc3c(ccc(NC(=O)Nc4ccccc4)c3)C)C)=CC=C1
0.367647	S1C(c2nc(c(cc2)C(=O)Nc3c(ccc(NC(=O)Nc4ccccc4)c3)C)C)=CC=C1
0.367647	S1C(c2nc(c(cc2)C(=O)Nc3c(ccc(NC(=O)Nc4ccccc4)c3)C)C)=CC=C1
0.367647	S1C(c2nc(c(cc2)C(=O)Nc3c(ccc(NC(=O)Nc4ccccc4)c3)C)C)=CC=C1
0.367647	S1C(c2nc(c(cc2)C(=O)Nc3c(ccc(NC(=O)Nc4ccccc4)c3)C)C)=CC=C1
0.367041	O=C(Nc1c(ccc(c2cnc(OC)cc2)c1)C)c3ccc(cc3)C=4OC(=NN4)c5cc(ccc5)C
0.367041	O=C(Nc1c(ccc(c2cnc(OC)cc2)c1)C)c3ccc(cc3)C=4OC(=NN4)c5cc(ccc5)C
0.367041	O=C(Nc1c(ccc(c2cnc(OC)cc2)c1)C)c3ccc(cc3)C=4OC(=NN4)c5cc(ccc5)C
0.367041	O=C(Nc1c(ccc(c2cnc(OC)cc2)c1)C)c3ccc(cc3)C=4OC(=NN4)c5cc(ccc5)C
0.367041	O=C(Nc1c(ccc(c2cnc(OC)cc2)c1)C)c3ccc(cc3)C=4OC(=NN4)c5cc(ccc5)C
0.367041	O=C(Nc1c(ccc(c2cnc(OC)cc2)c1)C)c3ccc(cc3)C=4OC(=NN4)c5cc(ccc5)C
0.367041	O=C(Nc1c(ccc(c2cnc(OC)cc2)c1)C)c3ccc(cc3)C=4OC(=NN4)c5cc(ccc5)C
0.367041	O=C(Nc1c(ccc(c2cnc(OC)cc2)c1)C)c3ccc(cc3)C=4OC(=NN4)c5cc(ccc5)C
0.367041	O=C(Nc1c(ccc(c2cnc(OC)cc2)c1)C)c3ccc(cc3)C=4OC(=NN4)c5cc(ccc5)C
0.367041	O=C(Nc1c(ccc(c2cnc(OC)cc2)c1)C)c3ccc(cc3)C=4OC(=NN4)c5cc(ccc5)C
0.360902	S(=O)(=O)(N(C)C)c1c(ccc(NC(=O)c2cnc(c3ccccc3)cc2)c1)C
0.360902	S(=O)(=O)(N(C)C)c1c(ccc(NC(=O)c2cnc(c3ccccc3)cc2)c1)C
0.360902	S(=O)(=O)(N(C)C)c1c(ccc(NC(=O)c2cnc(c3ccccc3)cc2)c1)C
0.360902	S(=O)(=O)(N(C)C)c1c(ccc(NC(=O)c2cnc(c3ccccc3)cc2)c1)C
0.357143	O=C(Nc1cc(NC(=O)C=2OC(c3ccc(cc3)C(=O)C)=CC2)c(cc1)C)Nc4ccccc4
0.357143	O=C(Nc1cc(NC(=O)C=2OC(c3ccc(cc3)C(=O)C)=CC2)c(cc1)C)Nc4ccccc4
0.357143	O=C(Nc1cc(NC(=O)C=2OC(c3ccc(cc3)C(=O)C)=CC2)c(cc1)C)Nc4ccccc4
0.357143	O=C(Nc1cc(NC(=O)C=2OC(c3ccc(cc3)C(=O)C)=CC2)c(cc1)C)Nc4ccccc4
0.357143	O=C(Nc1cc(NC(=O)C=2OC(c3ccc(cc3)C(=O)C)=CC2)c(cc1)C)Nc4ccccc4
0.357143	O=C(Nc1cc(NC(=O)C=2OC(c3ccc(cc3)C(=O)C)=CC2)c(cc1)C)Nc4ccccc4
0.357143	O=C(Nc1cc(NC(=O)C=2OC(c3ccc(cc3)C(=O)C)=CC2)c(cc1)C)Nc4ccccc4
0.357143	O=C(Nc1cc(NC(=O)C=2OC(c3ccc(cc3)C(=O)C)=CC2)c(cc1)C)Nc4ccccc4
0.357143	O=C(Nc1cc(NC(=O)C=2OC(c3ccc(cc3)C(=O)C)=CC2)c(cc1)C)Nc4ccccc4
0.357143	O=C(Nc1cc(NC(=O)C=2OC(c3ccc(cc3)C(=O)C)=CC2)c(cc1)C)Nc4ccccc4
0.355556	Brc1cc(ccc1)C(=O)Nc2ccc(cc2)C(=O)Nc3c(ccc(c3)C(=O)Nc4ccccc4)C
0.355556	Brc1cc(ccc1)C(=O)Nc2ccc(cc2)C(=O)Nc3c(ccc(c3)C(=O)Nc4ccccc4)C
0.355556	Brc1cc(ccc1)C(=O)Nc2ccc(cc2)C(=O)Nc3c(ccc(c3)C(=O)Nc4ccccc4)C
0.355556	Brc1cc(ccc1)C(=O)Nc2ccc(cc2)C(=O)Nc3c(ccc(c3)C(=O)Nc4ccccc4)C
0.355556	Brc1cc(ccc1)C(=O)Nc2ccc(cc2)C(=O)Nc3c(ccc(c3)C(=O)Nc4ccccc4)C
0.355556	Brc1cc(ccc1)C(=O)Nc2ccc(cc2)C(=O)Nc3c(ccc(c3)C(=O)Nc4ccccc4)C
0.355556	Brc1cc(ccc1)C(=O)Nc2ccc(cc2)C(=O)Nc3c(ccc(c3)C(=O)Nc4ccccc4)C
0.355556	Brc1cc(ccc1)C(=O)Nc2ccc(cc2)C(=O)Nc3c(ccc(c3)C(=O)Nc4ccccc4)C
0.355556	Brc1cc(ccc1)C(=O)Nc2ccc(cc2)C(=O)Nc3c(ccc(c3)C(=O)Nc4ccccc4)C
0.355556	Brc1cc(ccc1)C(=O)Nc2ccc(cc2)C(=O)Nc3c(ccc(c3)C(=O)Nc4ccccc4)C
0.354582	O=C(Nc1ccccc1)c2ccc(cc2)C=3ON=C(N3)c4cc(ccc4)CN5CCOCC5
0.354582	O=C(Nc1ccccc1)c2ccc(cc2)C=3ON=C(N3)c4cc(ccc4)CN5CCOCC5
0.354582	O=C(Nc1ccccc1)c2ccc(cc2)C=3ON=C(N3)c4cc(ccc4)CN5CCOCC5
0.354582	O=C(Nc1ccccc1)c2ccc(cc2)C=3ON=C(N3)c4cc(ccc4)CN5CCOCC5
0.354582	O=C(Nc1ccccc1)c2ccc(cc2)C=3ON=C(N3)c4cc(ccc4)CN5CCOCC5
0.354582	O=C(Nc1ccccc1)c2ccc(cc2)C=3ON=C(N3)c4cc(ccc4)CN5CCOCC5
0.354582	O=C(Nc1ccccc1)c2ccc(cc2)C=3ON=C(N3)c4cc(ccc4)CN5CCOCC5
0.354582	O=C(Nc1ccccc1)c2ccc(cc2)C=3ON=C(N3)c4cc(ccc4)CN5CCOCC5
0.354582	O=C(Nc1ccccc1)c2ccc(cc2)C=3ON=C(N3)c4cc(ccc4)CN5CCOCC5
0.354582	O=C(Nc1ccccc1)c2ccc(cc2)C=3ON=C(N3)c4cc(ccc4)CN5CCOCC5
0.353909	Brc1cc(ccc1)C(=O)Nc2ccc(cc2)C(=O)NC3CCN(Cc4cnccc4)CC3
0.353909	Brc1cc(ccc1)C(=O)Nc2ccc(cc2)C(=O)NC3CCN(Cc4cnccc4)CC3
0.353909	Brc1cc(ccc1)C(=O)Nc2ccc(cc2)C(=O)NC3CCN(Cc4cnccc4)CC3
0.353909	Brc1cc(ccc1)C(=O)Nc2ccc(cc2)C(=O)NC3CCN(Cc4cnccc4)CC3
0.353909	Brc1cc(ccc1)C(=O)Nc2ccc(cc2)C(=O)NC3CCN(Cc4cnccc4)CC3
0.353909	Brc1cc(ccc1)C(=O)Nc2ccc(cc2)C(=O)NC3CCN(Cc4cnccc4)CC3
0.353909	Brc1cc(ccc1)C(=O)Nc2ccc(cc2)C(=O)NC3CCN(Cc4cnccc4)CC3
0.353909	Brc1cc(ccc1)C(=O)Nc2ccc(cc2)C(=O)NC3CCN(Cc4cnccc4)CC3
0.353909	Brc1cc(ccc1)C(=O)Nc2ccc(cc2)C(=O)NC3CCN(Cc4cnccc4)CC3
0.353909	Brc1cc(ccc1)C(=O)Nc2ccc(cc2)C(=O)NC3CCN(Cc4cnccc4)CC3
0.351464	Brc1c(ccc(c1)CNc2c(ccc(c2)C(=O)Nc3ccccc3)C)C
0.350711	O=C(Nc1ccc(cc1)CN2CCN(Cc3ccccc3)CC2)c4ccc(cc4)CC(C)C
0.350711	O=C(Nc1ccc(cc1)CN2CCN(Cc3ccccc3)CC2)c4ccc(cc4)CC(C)C
0.350711	O=C(Nc1ccc(cc1)CN2CCN(Cc3ccccc3)CC2)c4ccc(cc4)CC(C)C
0.350711	O=C(Nc1ccc(cc1)CN2CCN(Cc3ccccc3)CC2)c4ccc(cc4)CC(C)C
0.350711	O=C(Nc1ccc(cc1)CN2CCN(Cc3ccccc3)CC2)c4ccc(cc4)CC(C)C
0.350711	O=C(Nc1ccc(cc1)CN2CCN(Cc3ccccc3)CC2)c4ccc(cc4)CC(C)C
0.350711	O=C(Nc1ccc(cc1)CN2CCN(Cc3ccccc3)CC2)c4ccc(cc4)CC(C)C
0.350711	O=C(Nc1ccc(cc1)CN2CCN(Cc3ccccc3)CC2)c4ccc(cc4)CC(C)C
0.350711	O=C(Nc1ccc(cc1)CN2CCN(Cc3ccccc3)CC2)c4ccc(cc4)CC(C)C
0.350711	O=C(Nc1ccc(cc1)CN2CCN(Cc3ccccc3)CC2)c4ccc(cc4)CC(C)C
0.35	O=C(Nc1ccccc1)c2cc(NC(=O)c3ccc(cc3)C4=NC=NN4CC)c(cc2)C
0.35	O=C(Nc1ccccc1)c2cc(NC(=O)c3ccc(cc3)C4=NC=NN4CC)c(cc2)C
0.35	O=C(Nc1ccccc1)c2cc(NC(=O)c3ccc(cc3)C4=NC=NN4CC)c(cc2)C
0.35	O=C(Nc1ccccc1)c2cc(NC(=O)c3ccc(cc3)C4=NC=NN4CC)c(cc2)C
0.35	O=C(Nc1ccccc1)c2cc(NC(=O)c3ccc(cc3)C4=NC=NN4CC)c(cc2)C
0.35	O=C(Nc1ccccc1)c2cc(NC(=O)c3ccc(cc3)C4=NC=NN4CC)c(cc2)C
0.35	O=C(Nc1ccccc1)c2cc(NC(=O)c3ccc(cc3)C4=NC=NN4CC)c(cc2)C
0.35	O=C(Nc1ccccc1)c2cc(NC(=O)c3ccc(cc3)C4=NC=NN4CC)c(cc2)C
0.35	O=C(Nc1ccccc1)c2cc(NC(=O)c3ccc(cc3)C4=NC=NN4CC)c(cc2)C
0.35	O=C(Nc1ccccc1)c2cc(NC(=O)c3ccc(cc3)C4=NC=NN4CC)c(cc2)C
0.35	O=C(Nc1c(ccc(c2cnc(OC)cc2)c1)C)C=3NC(=CC3)CC
0.35	O=C(Nc1c(ccc(c2cnc(OC)cc2)c1)C)C=3NC(=CC3)CC
0.35	O=C(Nc1c(ccc(c2cnc(OC)cc2)c1)C)C=3NC(=CC3)CC
0.35	O=C(Nc1c(ccc(c2cnc(OC)cc2)c1)C)C=3NC(=CC3)CC
0.35	O=C(Nc1c(ccc(c2cnc(OC)cc2)c1)C)C=3NC(=CC3)CC
0.35	O=C(Nc1c(ccc(c2cnc(OC)cc2)c1)C)C=3NC(=CC3)CC
0.35	O=C(Nc1c(ccc(c2cnc(OC)cc2)c1)C)C=3NC(=CC3)CC
0.35	O=C(Nc1c(ccc(c2cnc(OC)cc2)c1)C)C=3NC(=CC3)CC
0.35	O=C(Nc1c(ccc(c2cnc(OC)cc2)c1)C)C=3NC(=CC3)CC
0.35	O=C(Nc1c(ccc(c2cnc(OC)cc2)c1)C)C=3NC(=CC3)CC
0.349265	O=C(Nc1cc2N=C(Nc2cc1)CN3CCN(CC3)C)c4cnc(c5ccccc5)cc4
0.349265	O=C(Nc1cc2N=C(Nc2cc1)CN3CCN(CC3)C)c4cnc(c5ccccc5)cc4
0.349265	O=C(Nc1cc2N=C(Nc2cc1)CN3CCN(CC3)C)c4cnc(c5ccccc5)cc4
0.348432	S(=O)(=O)(N1CCN(C(=O)C)CC1)c2cc(ccc2)C(=O)Nc3cc(c(c4cnccc4)cc3)C
0.346774	S(=O)(=O)(NCc1ccc(NC(=O)c2cnccc2)cc1)Cc3cc(c(cc3)C)C
0.346774	S(=O)(=O)(NCc1ccc(NC(=O)c2cnccc2)cc1)Cc3cc(c(cc3)C)C
0.346774	S(=O)(=O)(NCc1ccc(NC(=O)c2cnccc2)cc1)Cc3cc(c(cc3)C)C
0.346774	S(=O)(=O)(NCc1ccc(NC(=O)c2cnccc2)cc1)Cc3cc(c(cc3)C)C
0.346774	S(=O)(=O)(NCc1ccc(NC(=O)c2cnccc2)cc1)Cc3cc(c(cc3)C)C
0.346774	S(=O)(=O)(NCc1ccc(NC(=O)c2cnccc2)cc1)Cc3cc(c(cc3)C)C
0.346774	S(=O)(=O)(NCc1ccc(NC(=O)c2cnccc2)cc1)Cc3cc(c(cc3)C)C
0.346774	S(=O)(=O)(NCc1ccc(NC(=O)c2cnccc2)cc1)Cc3cc(c(cc3)C)C
0.346774	S(=O)(=O)(NCc1ccc(NC(=O)c2cnccc2)cc1)Cc3cc(c(cc3)C)C
0.346774	S(=O)(=O)(NCc1ccc(NC(=O)c2cnccc2)cc1)Cc3cc(c(cc3)C)C
0.346535	O=C(OCC1c2c(c3c1cccc3)cccc2)Nc4c(ccc(c4)C(=O)Nc5ccc(OCCCN6CCN(CC6)C)cc5)C
0.346535	O=C(OCC1c2c(c3c1cccc3)cccc2)Nc4c(ccc(c4)C(=O)Nc5ccc(OCCCN6CCN(CC6)C)cc5)C
0.346535	O=C(OCC1c2c(c3c1cccc3)cccc2)Nc4c(ccc(c4)C(=O)Nc5ccc(OCCCN6CCN(CC6)C)cc5)C
0.346535	O=C(OCC1c2c(c3c1cccc3)cccc2)Nc4c(ccc(c4)C(=O)Nc5ccc(OCCCN6CCN(CC6)C)cc5)C
0.346535	O=C(OCC1c2c(c3c1cccc3)cccc2)Nc4c(ccc(c4)C(=O)Nc5ccc(OCCCN6CCN(CC6)C)cc5)C
0.346535	O=C(OCC1c2c(c3c1cccc3)cccc2)Nc4c(ccc(c4)C(=O)Nc5ccc(OCCCN6CCN(CC6)C)cc5)C
0.346535	O=C(OCC1c2c(c3c1cccc3)cccc2)Nc4c(ccc(c4)C(=O)Nc5ccc(OCCCN6CCN(CC6)C)cc5)C
0.346535	O=C(OCC1c2c(c3c1cccc3)cccc2)Nc4c(ccc(c4)C(=O)Nc5ccc(OCCCN6CCN(CC6)C)cc5)C
0.346535	O=C(OCC1c2c(c3c1cccc3)cccc2)Nc4c(ccc(c4)C(=O)Nc5ccc(OCCCN6CCN(CC6)C)cc5)C
0.346535	O=C(OCC1c2c(c3c1cccc3)cccc2)Nc4c(ccc(c4)C(=O)Nc5ccc(OCCCN6CCN(CC6)C)cc5)C
0.345588	S1C(=NC(C(=O)Nc2c(ccc(c2)C(=O)Nc3ccccc3)C)=C1)c4ccc([N+]([O-])=O)cc4
0.345588	S1C(=NC(C(=O)Nc2c(ccc(c2)C(=O)Nc3ccccc3)C)=C1)c4ccc([N+]([O-])=O)cc4
0.345588	S1C(=NC(C(=O)Nc2c(ccc(c2)C(=O)Nc3ccccc3)C)=C1)c4ccc([N+]([O-])=O)cc4
0.345588	S1C(=NC(C(=O)Nc2c(ccc(c2)C(=O)Nc3ccccc3)C)=C1)c4ccc([N+]([O-])=O)cc4
0.345588	S1C(=NC(C(=O)Nc2c(ccc(c2)C(=O)Nc3ccccc3)C)=C1)c4ccc([N+]([O-])=O)cc4
0.345588	S1C(=NC(C(=O)Nc2c(ccc(c2)C(=O)Nc3ccccc3)C)=C1)c4ccc([N+]([O-])=O)cc4
0.345588	S1C(=NC(C(=O)Nc2c(ccc(c2)C(=O)Nc3ccccc3)C)=C1)c4ccc([N+]([O-])=O)cc4
0.345382	O=C(Nc1c(ccc(c1)C(=O)Nc2cnc(NC)cc2)C)NC(C)(C)C
0.345382	O=C(Nc1c(ccc(c1)C(=O)Nc2cnc(NC)cc2)C)NC(C)(C)C
0.345382	O=C(Nc1c(ccc(c1)C(=O)Nc2cnc(NC)cc2)C)NC(C)(C)C
0.345382	O=C(Nc1c(ccc(c1)C(=O)Nc2cnc(NC)cc2)C)NC(C)(C)C
0.345382	O=C(Nc1c(ccc(c1)C(=O)Nc2cnc(NC)cc2)C)NC(C)(C)C
0.345382	O=C(Nc1c(ccc(c1)C(=O)Nc2cnc(NC)cc2)C)NC(C)(C)C
0.345382	O=C(Nc1c(ccc(c1)C(=O)Nc2cnc(NC)cc2)C)NC(C)(C)C
0.345382	O=C(Nc1c(ccc(c1)C(=O)Nc2cnc(NC)cc2)C)NC(C)(C)C
0.345382	O=C(Nc1c(ccc(c1)C(=O)Nc2cnc(NC)cc2)C)NC(C)(C)C
0.345382	O=C(Nc1c(ccc(c1)C(=O)Nc2cnc(NC)cc2)C)NC(C)(C)C
0.344203	[O-][N+](=O)c1c(N2CCN(CC2)C)ccc(c1)C(=O)Nc3ccc(cc3)CN4CCN(c5cc(ccc5)C)CC4
0.344203	[O-][N+](=O)c1c(N2CCN(CC2)C)ccc(c1)C(=O)Nc3ccc(cc3)CN4CCN(c5cc(ccc5)C)CC4
0.344203	[O-][N+](=O)c1c(N2CCN(CC2)C)ccc(c1)C(=O)Nc3ccc(cc3)CN4CCN(c5cc(ccc5)C)CC4
0.344203	[O-][N+](=O)c1c(N2CCN(CC2)C)ccc(c1)C(=O)Nc3ccc(cc3)CN4CCN(c5cc(ccc5)C)CC4
0.344203	[O-][N+](=O)c1c(N2CCN(CC2)C)ccc(c1)C(=O)Nc3ccc(cc3)CN4CCN(c5cc(ccc5)C)CC4
0.344203	[O-][N+](=O)c1c(N2CCN(CC2)C)ccc(c1)C(=O)Nc3ccc(cc3)CN4CCN(c5cc(ccc5)C)CC4
0.344203	[O-][N+](=O)c1c(N2CCN(CC2)C)ccc(c1)C(=O)Nc3ccc(cc3)CN4CCN(c5cc(ccc5)C)CC4
0.344203	[O-][N+](=O)c1c(N2CCN(CC2)C)ccc(c1)C(=O)Nc3ccc(cc3)CN4CCN(c5cc(ccc5)C)CC4
0.344203	[O-][N+](=O)c1c(N2CCN(CC2)C)ccc(c1)C(=O)Nc3ccc(cc3)CN4CCN(c5cc(ccc5)C)CC4
0.344203	[O-][N+](=O)c1c(N2CCN(CC2)C)ccc(c1)C(=O)Nc3ccc(cc3)CN4CCN(c5cc(ccc5)C)CC4
0.343478	O=C(Nc1ccccc1)c2cc(NC(=O)C(C)(C)C)c(cc2)C
0.341216	O=C(Nc1nc(c2cc3c(OCC3)cc2)ccc1)c4cc(ccc4)CNc5nc(ncc5)C
0.341216	O=C(Nc1nc(c2cc3c(OCC3)cc2)ccc1)c4cc(ccc4)CNc5nc(ncc5)C
0.341216	O=C(Nc1nc(c2cc3c(OCC3)cc2)ccc1)c4cc(ccc4)CNc5nc(ncc5)C
0.341216	O=C(Nc1nc(c2cc3c(OCC3)cc2)ccc1)c4cc(ccc4)CNc5nc(ncc5)C
0.341216	O=C(Nc1nc(c2cc3c(OCC3)cc2)ccc1)c4cc(ccc4)CNc5nc(ncc5)C
0.341216	O=C(Nc1nc(c2cc3c(OCC3)cc2)ccc1)c4cc(ccc4)CNc5nc(ncc5)C
0.341216	O=C(Nc1nc(c2cc3c(OCC3)cc2)ccc1)c4cc(ccc4)CNc5nc(ncc5)C
0.340336	O=C(O)Cc1cc(NC(=O)c2cnc(c3ccccc3)cc2)ccc1
0.339844	Brc1c(cccc1)CN2CCC(NCc3ccc(NC(=O)c4cnccc4)cc3)CC2
0.339844	Brc1c(cccc1)CN2CCC(NCc3ccc(NC(=O)c4cnccc4)cc3)CC2
0.339844	Brc1c(cccc1)CN2CCC(NCc3ccc(NC(=O)c4cnccc4)cc3)CC2
0.339844	Brc1c(cccc1)CN2CCC(NCc3ccc(NC(=O)c4cnccc4)cc3)CC2
0.339844	Brc1c(cccc1)CN2CCC(NCc3ccc(NC(=O)c4cnccc4)cc3)CC2
0.339844	Brc1c(cccc1)CN2CCC(NCc3ccc(NC(=O)c4cnccc4)cc3)CC2
0.339844	BrC(F)(F)c1ncc(cc1)C(=O)Nc2c(ccc(c2)C(=O)Nc3ccccc3)C
0.339844	BrC(F)(F)c1ncc(cc1)C(=O)Nc2c(ccc(c2)C(=O)Nc3ccccc3)C
0.339844	BrC(F)(F)c1ncc(cc1)C(=O)Nc2c(ccc(c2)C(=O)Nc3ccccc3)C
0.339844	BrC(F)(F)c1ncc(cc1)C(=O)Nc2c(ccc(c2)C(=O)Nc3ccccc3)C
0.339844	BrC(F)(F)c1ncc(cc1)C(=O)Nc2c(ccc(c2)C(=O)Nc3ccccc3)C
0.339844	BrC(F)(F)c1ncc(cc1)C(=O)Nc2c(ccc(c2)C(=O)Nc3ccccc3)C
0.339844	BrC(F)(F)c1ncc(cc1)C(=O)Nc2c(ccc(c2)C(=O)Nc3ccccc3)C
0.339844	BrC(F)(F)c1ncc(cc1)C(=O)Nc2c(ccc(c2)C(=O)Nc3ccccc3)C
0.339844	BrC(F)(F)c1ncc(cc1)C(=O)Nc2c(ccc(c2)C(=O)Nc3ccccc3)C
0.339844	BrC(F)(F)c1ncc(cc1)C(=O)Nc2c(ccc(c2)C(=O)Nc3ccccc3)C
0.33871	O=C(Nc1cc(c2nc(ccn2)C)ccc1)C=3NC(=CC3)CC
0.33871	O=C(Nc1cc(c2nc(ccn2)C)ccc1)C=3NC(=CC3)CC
0.33871	O=C(Nc1cc(c2nc(ccn2)C)ccc1)C=3NC(=CC3)CC
0.33871	O=C(Nc1cc(c2nc(ccn2)C)ccc1)C=3NC(=CC3)CC
0.33871	O=C(Nc1cc(c2nc(ccn2)C)ccc1)C=3NC(=CC3)CC
0.33871	O=C(Nc1cc(c2nc(ccn2)C)ccc1)C=3NC(=CC3)CC
0.33871	O=C(Nc1cc(c2nc(ccn2)C)ccc1)C=3NC(=CC3)CC
0.33871	O=C(Nc1cc(c2nc(ccn2)C)ccc1)C=3NC(=CC3)CC
0.33871	O=C(Nc1cc(c2nc(ccn2)C)ccc1)C=3NC(=CC3)CC
0.33871	O=C(Nc1cc(c2nc(ccn2)C)ccc1)C=3NC(=CC3)CC
0.338583	O=C(Nc1c(c(NC(=O)C)c(cc1)C)C)c2cnc(c3ccccc3)cc2
0.336996	O=C(N(C1CC1)Cc2cc(c(cc2)C)C)c3cc(Nc4nc(ccn4)C)ccc3
0.336996	O=C(N(C1CC1)Cc2cc(c(cc2)C)C)c3cc(Nc4nc(ccn4)C)ccc3
0.336996	O=C(N(C1CC1)Cc2cc(c(cc2)C)C)c3cc(Nc4nc(ccn4)C)ccc3
0.336996	O=C(N(C1CC1)Cc2cc(c(cc2)C)C)c3cc(Nc4nc(ccn4)C)ccc3
0.336996	O=C(N(C1CC1)Cc2cc(c(cc2)C)C)c3cc(Nc4nc(ccn4)C)ccc3
0.336996	O=C(N(C1CC1)Cc2cc(c(cc2)C)C)c3cc(Nc4nc(ccn4)C)ccc3
0.336996	O=C(N(C1CC1)Cc2cc(c(cc2)C)C)c3cc(Nc4nc(ccn4)C)ccc3
0.336996	O=C(N(C1CC1)Cc2cc(c(cc2)C)C)c3cc(Nc4nc(ccn4)C)ccc3
0.336996	O=C(N(C1CC1)Cc2cc(c(cc2)C)C)c3cc(Nc4nc(ccn4)C)ccc3
0.336996	O=C(N(C1CC1)Cc2cc(c(cc2)C)C)c3cc(Nc4nc(ccn4)C)ccc3
0.33617	Ic1c(Cl)cc(cc1)C(=O)Nc2c(ccc(c2)C(=O)Nc3ccccc3)C
0.33617	Ic1c(Cl)cc(cc1)C(=O)Nc2c(ccc(c2)C(=O)Nc3ccccc3)C
0.33617	Ic1c(Cl)cc(cc1)C(=O)Nc2c(ccc(c2)C(=O)Nc3ccccc3)C
0.33617	Ic1c(Cl)cc(cc1)C(=O)Nc2c(ccc(c2)C(=O)Nc3ccccc3)C
0.33617	Ic1c(Cl)cc(cc1)C(=O)Nc2c(ccc(c2)C(=O)Nc3ccccc3)C
0.33617	Ic1c(Cl)cc(cc1)C(=O)Nc2c(ccc(c2)C(=O)Nc3ccccc3)C
0.33617	Ic1c(Cl)cc(cc1)C(=O)Nc2c(ccc(c2)C(=O)Nc3ccccc3)C
0.33617	Ic1c(Cl)cc(cc1)C(=O)Nc2c(ccc(c2)C(=O)Nc3ccccc3)C
0.33617	Ic1c(Cl)cc(cc1)C(=O)Nc2c(ccc(c2)C(=O)Nc3ccccc3)C
0.33617	Ic1c(Cl)cc(cc1)C(=O)Nc2c(ccc(c2)C(=O)Nc3ccccc3)C
0.335938	O=C(Nc1cc(OCCO)c(OC)cc1)c2cnc(c3ccccc3)cc2
0.335938	O=C(Nc1cc(OCCO)c(OC)cc1)c2cnc(c3ccccc3)cc2
0.335938	O=C(Nc1cc(OCCO)c(OC)cc1)c2cnc(c3ccccc3)cc2
0.335938	O=C(Nc1cc(OCCO)c(OC)cc1)c2cnc(c3ccccc3)cc2
0.335938	O=C(Nc1cc(OCCO)c(OC)cc1)c2cnc(c3ccccc3)cc2
0.335938	O=C(Nc1cc(OCCO)c(OC)cc1)c2cnc(c3ccccc3)cc2
0.335938	O=C(Nc1cc(OCCO)c(OC)cc1)c2cnc(c3ccccc3)cc2
0.335938	O=C(Nc1cc(OCCO)c(OC)cc1)c2cnc(c3ccccc3)cc2
0.335938	O=C(Nc1cc(OCCO)c(OC)cc1)c2cnc(c3ccccc3)cc2
0.335938	O=C(Nc1cc(OCCO)c(OC)cc1)c2cnc(c3ccccc3)cc2
0.333333	O=C(Nc1c(ccc(c1)C(=O)Nc2ccccc2)C)c3cnc(N4N=CC=C4)cc3
0.333333	O=C(Nc1c(ccc(c1)C(=O)Nc2ccccc2)C)c3cnc(N4N=CC=C4)cc3
0.333333	O=C(Nc1c(ccc(c1)C(=O)Nc2ccccc2)C)c3cnc(N4N=CC=C4)cc3
0.333333	O=C(Nc1c(ccc(c1)C(=O)Nc2ccccc2)C)c3cnc(N4N=CC=C4)cc3
0.333333	O=C(Nc1c(ccc(c1)C(=O)Nc2ccccc2)C)c3cnc(N4N=CC=C4)cc3
0.333333	O=C(Nc1c(ccc(c1)C(=O)Nc2ccccc2)C)c3cnc(N4N=CC=C4)cc3
0.333333	O=C(Nc1c(ccc(c1)C(=O)Nc2ccccc2)C)c3cnc(N4N=CC=C4)cc3
0.333333	O=C(Nc1c(ccc(c1)C(=O)Nc2ccccc2)C)c3cnc(N4N=CC=C4)cc3
0.333333	O=C(Nc1c(ccc(c1)C(=O)Nc2ccccc2)C)c3cnc(N4N=CC=C4)cc3
0.333333	O=C(Nc1c(ccc(c1)C(=O)Nc2ccccc2)C)c3cnc(N4N=CC=C4)cc3
0.333333	O=C(Nc1cc(N)c(cc1)C)c2ccccc2
0.331915	O=C(NCc1cnccc1)c2ccc(cc2)CNc3cc(ccc3)CN4CCCC4
0.331915	O=C(NCc1cnccc1)c2ccc(cc2)CNc3cc(ccc3)CN4CCCC4
0.331915	O=C(NCc1cnccc1)c2ccc(cc2)CNc3cc(ccc3)CN4CCCC4
0.331915	O=C(NCc1cnccc1)c2ccc(cc2)CNc3cc(ccc3)CN4CCCC4
0.331915	O=C(NCc1cnccc1)c2ccc(cc2)CNc3cc(ccc3)CN4CCCC4
0.331915	O=C(NCc1cnccc1)c2ccc(cc2)CNc3cc(ccc3)CN4CCCC4
0.331915	O=C(NCc1cnccc1)c2ccc(cc2)CNc3cc(ccc3)CN4CCCC4
0.331915	O=C(NCc1cnccc1)c2ccc(cc2)CNc3cc(ccc3)CN4CCCC4
0.331915	O=C(NCc1cnccc1)c2ccc(cc2)CNc3cc(ccc3)CN4CCCC4
0.331915	O=C(NCc1cnccc1)c2ccc(cc2)CNc3cc(ccc3)CN4CCCC4
0.330827	S1C(=NC(c2ccc(cc2)CNC(=O)C)=C1)NC(=O)c3cc(NC=4SC=CN4)ccc3
0.330827	S1C(=NC(c2ccc(cc2)CNC(=O)C)=C1)NC(=O)c3cc(NC=4SC=CN4)ccc3
0.330827	S1C(=NC(c2ccc(cc2)CNC(=O)C)=C1)NC(=O)c3cc(NC=4SC=CN4)ccc3
0.330827	S1C(=NC(c2ccc(cc2)CNC(=O)C)=C1)NC(=O)c3cc(NC=4SC=CN4)ccc3
0.330827	S1C(=NC(c2ccc(cc2)CNC(=O)C)=C1)NC(=O)c3cc(NC=4SC=CN4)ccc3
0.330827	S1C(=NC(c2ccc(cc2)CNC(=O)C)=C1)NC(=O)c3cc(NC=4SC=CN4)ccc3
0.330827	S1C(=NC(c2ccc(cc2)CNC(=O)C)=C1)NC(=O)c3cc(NC=4SC=CN4)ccc3
0.330827	S1C(=NC(c2ccc(cc2)CNC(=O)C)=C1)NC(=O)c3cc(NC=4SC=CN4)ccc3
0.330827	S1C(=NC(c2ccc(cc2)CNC(=O)C)=C1)NC(=O)c3cc(NC=4SC=CN4)ccc3
0.330827	S1C(=NC(c2ccc(cc2)CNC(=O)C)=C1)NC(=O)c3cc(NC=4SC=CN4)ccc3
0.330544	S(CC(=O)Nc1c(ccc(c1)C(=O)Nc2ccccc2)C)CCCC
0.330544	S(CC(=O)Nc1c(ccc(c1)C(=O)Nc2ccccc2)C)CCCC
0.330544	S(CC(=O)Nc1c(ccc(c1)C(=O)Nc2ccccc2)C)CCCC
0.330544	S(CC(=O)Nc1c(ccc(c1)C(=O)Nc2ccccc2)C)CCCC
0.330544	S(CC(=O)Nc1c(ccc(c1)C(=O)Nc2ccccc2)C)CCCC
0.330544	S(CC(=O)Nc1c(ccc(c1)C(=O)Nc2ccccc2)C)CCCC
0.330544	S(CC(=O)Nc1c(ccc(c1)C(=O)Nc2ccccc2)C)CCCC
0.330544	S(CC(=O)Nc1c(ccc(c1)C(=O)Nc2ccccc2)C)CCCC
0.330544	S(CC(=O)Nc1c(ccc(c1)C(=O)Nc2ccccc2)C)CCCC
0.330544	S(CC(=O)Nc1c(ccc(c1)C(=O)Nc2ccccc2)C)CCCC
0.330033	O=C(OCC1c2c(c3c1cccc3)cccc2)Nc4c(ccc(c4)C(=O)Nc5c(cccc5)CN6CCCC6)C
0.330033	O=C(OCC1c2c(c3c1cccc3)cccc2)Nc4c(ccc(c4)C(=O)Nc5c(cccc5)CN6CCCC6)C
0.330033	O=C(OCC1c2c(c3c1cccc3)cccc2)Nc4c(ccc(c4)C(=O)Nc5c(cccc5)CN6CCCC6)C
0.330033	O=C(OCC1c2c(c3c1cccc3)cccc2)Nc4c(ccc(c4)C(=O)Nc5c(cccc5)CN6CCCC6)C
0.330033	O=C(OCC1c2c(c3c1cccc3)cccc2)Nc4c(ccc(c4)C(=O)Nc5c(cccc5)CN6CCCC6)C
0.330033	O=C(OCC1c2c(c3c1cccc3)cccc2)Nc4c(ccc(c4)C(=O)Nc5c(cccc5)CN6CCCC6)C
0.330033	O=C(OCC1c2c(c3c1cccc3)cccc2)Nc4c(ccc(c4)C(=O)Nc5c(cccc5)CN6CCCC6)C
0.330033	O=C(OCC1c2c(c3c1cccc3)cccc2)Nc4c(ccc(c4)C(=O)Nc5c(cccc5)CN6CCCC6)C
0.330033	O=C(OCC1c2c(c3c1cccc3)cccc2)Nc4c(ccc(c4)C(=O)Nc5c(cccc5)CN6CCCC6)C
0.330033	O=C(OCC1c2c(c3c1cccc3)cccc2)Nc4c(ccc(c4)C(=O)Nc5c(cccc5)CN6CCCC6)C
0.329317	S1C(=CC=C1)COc2ccc(cc2)C(=O)Nc3c(ccc(c3)C(=O)Nc4ccccc4)C
0.329317	S1C(=CC=C1)COc2ccc(cc2)C(=O)Nc3c(ccc(c3)C(=O)Nc4ccccc4)C
0.329268	O=C(Nc1c(ccc(c1)C(=O)Nc2ccccc2)C)c3cc(NC(=O)C4CCCCC4)ccc3
0.329268	O=C(Nc1c(ccc(c1)C(=O)Nc2ccccc2)C)c3cc(NC(=O)C4CCCCC4)ccc3
0.329268	O=C(Nc1c(ccc(c1)C(=O)Nc2ccccc2)C)c3cc(NC(=O)C4CCCCC4)ccc3
0.329268	O=C(Nc1c(ccc(c1)C(=O)Nc2ccccc2)C)c3cc(NC(=O)C4CCCCC4)ccc3
0.328302	S(=O)(=O)(NCc1ccccc1)c2cc(ccc2)C(=O)Nc3c(ccc(NC(=O)Nc4ccccc4)c3)C
0.328302	S(=O)(=O)(NCc1ccccc1)c2cc(ccc2)C(=O)Nc3c(ccc(NC(=O)Nc4ccccc4)c3)C
0.328302	S(=O)(=O)(NCc1ccccc1)c2cc(ccc2)C(=O)Nc3c(ccc(NC(=O)Nc4ccccc4)c3)C
0.328302	S(=O)(=O)(NCc1ccccc1)c2cc(ccc2)C(=O)Nc3c(ccc(NC(=O)Nc4ccccc4)c3)C
0.328302	S(=O)(=O)(NCc1ccccc1)c2cc(ccc2)C(=O)Nc3c(ccc(NC(=O)Nc4ccccc4)c3)C
0.328302	S(=O)(=O)(NCc1ccccc1)c2cc(ccc2)C(=O)Nc3c(ccc(NC(=O)Nc4ccccc4)c3)C
0.328302	S(=O)(=O)(NCc1ccccc1)c2cc(ccc2)C(=O)Nc3c(ccc(NC(=O)Nc4ccccc4)c3)C
0.328302	S(=O)(=O)(NCc1ccccc1)c2cc(ccc2)C(=O)Nc3c(ccc(NC(=O)Nc4ccccc4)c3)C
0.328302	S(=O)(=O)(NCc1ccccc1)c2cc(ccc2)C(=O)Nc3c(ccc(NC(=O)Nc4ccccc4)c3)C
0.328302	S(=O)(=O)(NCc1ccccc1)c2cc(ccc2)C(=O)Nc3c(ccc(NC(=O)Nc4ccccc4)c3)C
0.328063	O=C(Nc1ccccc1)c2cc(NCC(=O)NCc3cc(ccc3)C)c(cc2)C
0.328063	O=C(Nc1ccccc1)c2cc(NCC(=O)NCc3cc(ccc3)C)c(cc2)C
0.328063	O=C(Nc1ccccc1)c2cc(NCC(=O)NCc3cc(ccc3)C)c(cc2)C
0.328063	O=C(Nc1ccccc1)c2cc(NCC(=O)NCc3cc(ccc3)C)c(cc2)C
0.328063	O=C(Nc1ccccc1)c2cc(NCC(=O)NCc3cc(ccc3)C)c(cc2)C
0.328063	O=C(Nc1ccccc1)c2cc(NCC(=O)NCc3cc(ccc3)C)c(cc2)C
0.328063	O=C(Nc1ccccc1)c2cc(NCC(=O)NCc3cc(ccc3)C)c(cc2)C
0.328063	O=C(Nc1ccccc1)c2cc(NCC(=O)NCc3cc(ccc3)C)c(cc2)C
0.328063	O=C(Nc1ccccc1)c2cc(NCC(=O)NCc3cc(ccc3)C)c(cc2)C
0.328063	O=C(Nc1ccccc1)c2cc(NCC(=O)NCc3cc(ccc3)C)c(cc2)C
0.327759	Clc1c(NC(=O)c2ccc(OC)cc2)cc(cc1)C=3ON=C(N3)c4cnc(N5CCN(CCC5)C)cc4
0.327759	Clc1c(NC(=O)c2ccc(OC)cc2)cc(cc1)C=3ON=C(N3)c4cnc(N5CCN(CCC5)C)cc4
0.327759	Clc1c(NC(=O)c2ccc(OC)cc2)cc(cc1)C=3ON=C(N3)c4cnc(N5CCN(CCC5)C)cc4
0.327759	Clc1c(NC(=O)c2ccc(OC)cc2)cc(cc1)C=3ON=C(N3)c4cnc(N5CCN(CCC5)C)cc4
0.327759	Clc1c(NC(=O)c2ccc(OC)cc2)cc(cc1)C=3ON=C(N3)c4cnc(N5CCN(CCC5)C)cc4
0.327759	Clc1c(NC(=O)c2ccc(OC)cc2)cc(cc1)C=3ON=C(N3)c4cnc(N5CCN(CCC5)C)cc4
0.327759	Clc1c(NC(=O)c2ccc(OC)cc2)cc(cc1)C=3ON=C(N3)c4cnc(N5CCN(CCC5)C)cc4
0.327759	Clc1c(NC(=O)c2ccc(OC)cc2)cc(cc1)C=3ON=C(N3)c4cnc(N5CCN(CCC5)C)cc4
0.327759	Clc1c(NC(=O)c2ccc(OC)cc2)cc(cc1)C=3ON=C(N3)c4cnc(N5CCN(CCC5)C)cc4
0.327759	Clc1c(NC(=O)c2ccc(OC)cc2)cc(cc1)C=3ON=C(N3)c4cnc(N5CCN(CCC5)C)cc4
0.327526	Fc1c(Nc2ncccc2C(=O)NC3CN(Cc4ccc(cc4)C)CC3)cc(F)cc1
0.327526	Fc1c(Nc2ncccc2C(=O)NC3CN(Cc4ccc(cc4)C)CC3)cc(F)cc1
0.327526	Fc1c(Nc2ncccc2C(=O)NC3CN(Cc4ccc(cc4)C)CC3)cc(F)cc1
0.327526	Fc1c(Nc2ncccc2C(=O)NC3CN(Cc4ccc(cc4)C)CC3)cc(F)cc1
0.327526	Fc1c(Nc2ncccc2C(=O)NC3CN(Cc4ccc(cc4)C)CC3)cc(F)cc1
0.327526	Fc1c(Nc2ncccc2C(=O)NC3CN(Cc4ccc(cc4)C)CC3)cc(F)cc1
0.327526	Fc1c(Nc2ncccc2C(=O)NC3CN(Cc4ccc(cc4)C)CC3)cc(F)cc1
0.327526	Fc1c(Nc2ncccc2C(=O)NC3CN(Cc4ccc(cc4)C)CC3)cc(F)cc1
0.327526	Fc1c(Nc2ncccc2C(=O)NC3CN(Cc4ccc(cc4)C)CC3)cc(F)cc1
0.327526	Fc1c(Nc2ncccc2C(=O)NC3CN(Cc4ccc(cc4)C)CC3)cc(F)cc1
0.327068	Clc1c(ccc(NCC=2OC=CC2)c1)C(=O)Nc3cc(c4cnccc4)ccc3
0.327068	Clc1c(ccc(NCC=2OC=CC2)c1)C(=O)Nc3cc(c4cnccc4)ccc3
0.327068	Clc1c(ccc(NCC=2OC=CC2)c1)C(=O)Nc3cc(c4cnccc4)ccc3
0.327068	Clc1c(ccc(NCC=2OC=CC2)c1)C(=O)Nc3cc(c4cnccc4)ccc3
0.327068	Clc1c(ccc(NCC=2OC=CC2)c1)C(=O)Nc3cc(c4cnccc4)ccc3
0.327068	Clc1c(ccc(NCC=2OC=CC2)c1)C(=O)Nc3cc(c4cnccc4)ccc3
0.327068	Clc1c(ccc(NCC=2OC=CC2)c1)C(=O)Nc3cc(c4cnccc4)ccc3
0.327068	Clc1c(ccc(NCC=2OC=CC2)c1)C(=O)Nc3cc(c4cnccc4)ccc3
0.327068	Clc1c(ccc(NCC=2OC=CC2)c1)C(=O)Nc3cc(c4cnccc4)ccc3
0.327068	Clc1c(ccc(NCC=2OC=CC2)c1)C(=O)Nc3cc(c4cnccc4)ccc3
0.325581	O=C(Nc1nc(ccn1)C2NCCCC2)c3cc(NC(=O)c4cc5OCCOc5cc4)c(cc3)C
0.325581	O=C(Nc1nc(ccn1)C2NCCCC2)c3cc(NC(=O)c4cc5OCCOc5cc4)c(cc3)C
0.325581	O=C(Nc1nc(ccn1)C2NCCCC2)c3cc(NC(=O)c4cc5OCCOc5cc4)c(cc3)C
0.325581	O=C(Nc1nc(ccn1)C2NCCCC2)c3cc(NC(=O)c4cc5OCCOc5cc4)c(cc3)C
0.325581	O=C(Nc1nc(ccn1)C2NCCCC2)c3cc(NC(=O)c4cc5OCCOc5cc4)c(cc3)C
0.325581	O=C(Nc1nc(ccn1)C2NCCCC2)c3cc(NC(=O)c4cc5OCCOc5cc4)c(cc3)C
0.325581	O=C(Nc1nc(ccn1)C2NCCCC2)c3cc(NC(=O)c4cc5OCCOc5cc4)c(cc3)C
0.325581	O=C(Nc1nc(ccn1)C2NCCCC2)c3cc(NC(=O)c4cc5OCCOc5cc4)c(cc3)C
0.325581	O=C(Nc1nc(ccn1)C2NCCCC2)c3cc(NC(=O)c4cc5OCCOc5cc4)c(cc3)C
0.325581	O=C(Nc1nc(ccn1)C2NCCCC2)c3cc(NC(=O)c4cc5OCCOc5cc4)c(cc3)C
0.324324	O=C(Nc1ccc(cc1)CN2CCN(c3cc(ccc3)C)CC2)c4ncc(cc4)C=O
0.324324	O=C(Nc1ccc(cc1)CN2CCN(c3cc(ccc3)C)CC2)c4ncc(cc4)C=O
0.324324	O=C(Nc1ccc(cc1)CN2CCN(c3cc(ccc3)C)CC2)c4ncc(cc4)C=O
0.324324	O=C(Nc1ccc(cc1)CN2CCN(c3cc(ccc3)C)CC2)c4ncc(cc4)C=O
0.324324	O=C(Nc1ccc(cc1)CN2CCN(c3cc(ccc3)C)CC2)c4ncc(cc4)C=O
0.324324	O=C(Nc1ccc(cc1)CN2CCN(c3cc(ccc3)C)CC2)c4ncc(cc4)C=O
0.324324	O=C(Nc1ccc(cc1)CN2CCN(c3cc(ccc3)C)CC2)c4ncc(cc4)C=O
0.324324	O=C(Nc1ccc(cc1)CN2CCN(c3cc(ccc3)C)CC2)c4ncc(cc4)C=O
0.324324	O=C(Nc1ccc(cc1)CN2CCN(c3cc(ccc3)C)CC2)c4ncc(cc4)C=O
0.324324	O=C(Nc1ccc(cc1)CN2CCN(c3cc(ccc3)C)CC2)c4ncc(cc4)C=O
0.323529	Clc1c(NC(=O)c2ccc(cc2)CN3CC(=O)NCC3)ccc(c4ccc(cc4)C(C)(C)C)c1
0.323529	Clc1c(NC(=O)c2ccc(cc2)CN3CC(=O)NCC3)ccc(c4ccc(cc4)C(C)(C)C)c1
0.323529	Clc1c(NC(=O)c2ccc(cc2)CN3CC(=O)NCC3)ccc(c4ccc(cc4)C(C)(C)C)c1
0.323529	Clc1c(NC(=O)c2ccc(cc2)CN3CC(=O)NCC3)ccc(c4ccc(cc4)C(C)(C)C)c1
0.323529	Clc1c(NC(=O)c2ccc(cc2)CN3CC(=O)NCC3)ccc(c4ccc(cc4)C(C)(C)C)c1
0.323529	Clc1c(NC(=O)c2ccc(cc2)CN3CC(=O)NCC3)ccc(c4ccc(cc4)C(C)(C)C)c1
0.323529	Clc1c(NC(=O)c2ccc(cc2)CN3CC(=O)NCC3)ccc(c4ccc(cc4)C(C)(C)C)c1
0.323529	Clc1c(NC(=O)c2ccc(cc2)CN3CC(=O)NCC3)ccc(c4ccc(cc4)C(C)(C)C)c1
0.323529	Clc1c(NC(=O)c2ccc(cc2)CN3CC(=O)NCC3)ccc(c4ccc(cc4)C(C)(C)C)c1
0.323529	Clc1c(NC(=O)c2ccc(cc2)CN3CC(=O)NCC3)ccc(c4ccc(cc4)C(C)(C)C)c1
0.322034	O=C(Nc1c(ccc(c1)C=2ON=C(N2)CC(=O)Nc3ccc(cc3)C)C)c4cc5OCCOc5cc4
0.321739	S1CCN(Cc2ccc(NCc3ccc(cc3)C(=O)NCc4cnccc4)cc2)CC1
0.321739	S1CCN(Cc2ccc(NCc3ccc(cc3)C(=O)NCc4cnccc4)cc2)CC1
0.321739	S1CCN(Cc2ccc(NCc3ccc(cc3)C(=O)NCc4cnccc4)cc2)CC1
0.321739	S1CCN(Cc2ccc(NCc3ccc(cc3)C(=O)NCc4cnccc4)cc2)CC1
0.321739	S1CCN(Cc2ccc(NCc3ccc(cc3)C(=O)NCc4cnccc4)cc2)CC1
0.321739	S1CCN(Cc2ccc(NCc3ccc(cc3)C(=O)NCc4cnccc4)cc2)CC1
0.321739	S1CCN(Cc2ccc(NCc3ccc(cc3)C(=O)NCc4cnccc4)cc2)CC1
0.321739	S1CCN(Cc2ccc(NCc3ccc(cc3)C(=O)NCc4cnccc4)cc2)CC1
0.321739	S1CCN(Cc2ccc(NCc3ccc(cc3)C(=O)NCc4cnccc4)cc2)CC1
0.321739	S1CCN(Cc2ccc(NCc3ccc(cc3)C(=O)NCc4cnccc4)cc2)CC1
0.321705	O=C(Nc1cc(NC(=O)c2cc(OC)c(OCC=C)cc2)c(cc1)C)Nc3ccccc3
0.321705	O=C(Nc1cc(NC(=O)c2cc(OC)c(OCC=C)cc2)c(cc1)C)Nc3ccccc3
0.321705	O=C(Nc1cc(NC(=O)c2cc(OC)c(OCC=C)cc2)c(cc1)C)Nc3ccccc3
0.321705	O=C(Nc1cc(NC(=O)c2cc(OC)c(OCC=C)cc2)c(cc1)C)Nc3ccccc3
0.321705	O=C(Nc1cc(NC(=O)c2cc(OC)c(OCC=C)cc2)c(cc1)C)Nc3ccccc3
0.321705	O=C(Nc1cc(NC(=O)c2cc(OC)c(OCC=C)cc2)c(cc1)C)Nc3ccccc3
0.321705	O=C(Nc1cc(NC(=O)c2cc(OC)c(OCC=C)cc2)c(cc1)C)Nc3ccccc3
0.321705	O=C(Nc1cc(NC(=O)c2cc(OC)c(OCC=C)cc2)c(cc1)C)Nc3ccccc3
0.321705	O=C(Nc1cc(NC(=O)c2cc(OC)c(OCC=C)cc2)c(cc1)C)Nc3ccccc3
0.321705	O=C(Nc1cc(NC(=O)c2cc(OC)c(OCC=C)cc2)c(cc1)C)Nc3ccccc3
0.321429	O=C(Nc1c(ccc(c1)C(=O)Nc2cc(ncc2)N3CCNCC3)C)c4cc5OCCOc5cc4
0.321429	O=C(Nc1c(ccc(c1)C(=O)Nc2cc(ncc2)N3CCNCC3)C)c4cc5OCCOc5cc4
0.321429	O=C(Nc1c(ccc(c1)C(=O)Nc2cc(ncc2)N3CCNCC3)C)c4cc5OCCOc5cc4
0.321429	O=C(Nc1c(ccc(c1)C(=O)Nc2cc(ncc2)N3CCNCC3)C)c4cc5OCCOc5cc4
0.321429	O=C(Nc1c(ccc(c1)C(=O)Nc2cc(ncc2)N3CCNCC3)C)c4cc5OCCOc5cc4
0.321429	O=C(Nc1c(ccc(c1)C(=O)Nc2cc(ncc2)N3CCNCC3)C)c4cc5OCCOc5cc4
0.321429	O=C(Nc1c(ccc(c1)C(=O)Nc2cc(ncc2)N3CCNCC3)C)c4cc5OCCOc5cc4
0.321429	O=C(Nc1c(ccc(c1)C(=O)Nc2cc(ncc2)N3CCNCC3)C)c4cc5OCCOc5cc4
0.321429	O=C(Nc1c(ccc(c1)C(=O)Nc2cc(ncc2)N3CCNCC3)C)c4cc5OCCOc5cc4
0.321429	O=C(Nc1c(ccc(c1)C(=O)Nc2cc(ncc2)N3CCNCC3)C)c4cc5OCCOc5cc4
0.321168	Brc1cc(ccc1)C(=O)Nc2ccc(cc2)C(=O)Nc3nc(c4cc5c(OCC5)cc4)ccc3
0.321168	Brc1cc(ccc1)C(=O)Nc2ccc(cc2)C(=O)Nc3nc(c4cc5c(OCC5)cc4)ccc3
0.321168	Brc1cc(ccc1)C(=O)Nc2ccc(cc2)C(=O)Nc3nc(c4cc5c(OCC5)cc4)ccc3
0.321168	Brc1cc(ccc1)C(=O)Nc2ccc(cc2)C(=O)Nc3nc(c4cc5c(OCC5)cc4)ccc3
0.321168	Brc1cc(ccc1)C(=O)Nc2ccc(cc2)C(=O)Nc3nc(c4cc5c(OCC5)cc4)ccc3
0.321168	Brc1cc(ccc1)C(=O)Nc2ccc(cc2)C(=O)Nc3nc(c4cc5c(OCC5)cc4)ccc3
0.321168	Brc1cc(ccc1)C(=O)Nc2ccc(cc2)C(=O)Nc3nc(c4cc5c(OCC5)cc4)ccc3
0.321168	Brc1cc(ccc1)C(=O)Nc2ccc(cc2)C(=O)Nc3nc(c4cc5c(OCC5)cc4)ccc3
0.321168	Brc1cc(ccc1)C(=O)Nc2ccc(cc2)C(=O)Nc3nc(c4cc5c(OCC5)cc4)ccc3
0.321168	Brc1cc(ccc1)C(=O)Nc2ccc(cc2)C(=O)Nc3nc(c4cc5c(OCC5)cc4)ccc3
0.320463	O=C(Nc1ccc(OCCCN2CCN(CC2)C)cc1)c3ccc(cc3)C=4OC(=NN4)c5cc(ccc5)C
0.320463	O=C(Nc1ccc(OCCCN2CCN(CC2)C)cc1)c3ccc(cc3)C=4OC(=NN4)c5cc(ccc5)C
0.320463	O=C(Nc1ccc(OCCCN2CCN(CC2)C)cc1)c3ccc(cc3)C=4OC(=NN4)c5cc(ccc5)C
0.320463	O=C(Nc1ccc(OCCCN2CCN(CC2)C)cc1)c3ccc(cc3)C=4OC(=NN4)c5cc(ccc5)C
0.320463	O=C(Nc1ccc(OCCCN2CCN(CC2)C)cc1)c3ccc(cc3)C=4OC(=NN4)c5cc(ccc5)C
0.320463	S1C(=CC=C1)CCCC(=O)Nc2cc(ccc2)C(=O)Nc3c(ccc(c3)C(=O)Nc4ccccc4)C
0.320463	O=C(Nc1ccc(OCCCN2CCN(CC2)C)cc1)c3ccc(cc3)C=4OC(=NN4)c5cc(ccc5)C
0.320463	O=C(Nc1ccc(OCCCN2CCN(CC2)C)cc1)c3ccc(cc3)C=4OC(=NN4)c5cc(ccc5)C
0.320463	O=C(Nc1ccc(OCCCN2CCN(CC2)C)cc1)c3ccc(cc3)C=4OC(=NN4)c5cc(ccc5)C
0.320463	O=C(Nc1ccc(OCCCN2CCN(CC2)C)cc1)c3ccc(cc3)C=4OC(=NN4)c5cc(ccc5)C
0.320463	O=C(Nc1ccc(OCCCN2CCN(CC2)C)cc1)c3ccc(cc3)C=4OC(=NN4)c5cc(ccc5)C
0.320175	Clc1cc(ccc1)C(=O)Nc2cc(c(NC)cc2)C
0.320175	Clc1cc(ccc1)C(=O)Nc2cc(c(NC)cc2)C
0.320175	Clc1cc(ccc1)C(=O)Nc2cc(c(NC)cc2)C
0.320175	Clc1cc(ccc1)C(=O)Nc2cc(c(NC)cc2)C
0.320175	Clc1cc(ccc1)C(=O)Nc2cc(c(NC)cc2)C
0.320175	Clc1cc(ccc1)C(=O)Nc2cc(c(NC)cc2)C
0.320175	Clc1cc(ccc1)C(=O)Nc2cc(c(NC)cc2)C
0.320175	Clc1cc(ccc1)C(=O)Nc2cc(c(NC)cc2)C
0.320175	Clc1cc(ccc1)C(=O)Nc2cc(c(NC)cc2)C
0.320175	Clc1cc(ccc1)C(=O)Nc2cc(c(NC)cc2)C
0.32	O=C(Nc1c(ccc(c2cnc(OC)cc2)c1)C)CCC(=O)c3ccc(OCc4ccccc4)cc3
0.32	O=C(Nc1c(ccc(c2cnc(OC)cc2)c1)C)CCC(=O)c3ccc(OCc4ccccc4)cc3
0.32	O=C(Nc1c(ccc(c2cnc(OC)cc2)c1)C)CCC(=O)c3ccc(OCc4ccccc4)cc3
0.32	O=C(Nc1c(ccc(c2cnc(OC)cc2)c1)C)CCC(=O)c3ccc(OCc4ccccc4)cc3
0.32	O=C(Nc1c(ccc(c2cnc(OC)cc2)c1)C)CCC(=O)c3ccc(OCc4ccccc4)cc3
0.319549	O=C(Nc1cc(c(Oc2ccncc2)cc1)C)c3ccc(cc3)C=4OC(=NN4)c5cc(ccc5)C
0.319549	O=C(Nc1cc(c(Oc2ccncc2)cc1)C)c3ccc(cc3)C=4OC(=NN4)c5cc(ccc5)C
0.319549	FC(F)(F)c1cc(NC(=O)c2cnc(c3ccccc3)cc2)c(N(C)C)cc1
0.319549	FC(F)(F)c1cc(NC(=O)c2cnc(c3ccccc3)cc2)c(N(C)C)cc1
0.319549	FC(F)(F)c1cc(NC(=O)c2cnc(c3ccccc3)cc2)c(N(C)C)cc1
0.319549	FC(F)(F)c1cc(NC(=O)c2cnc(c3ccccc3)cc2)c(N(C)C)cc1
0.319549	FC(F)(F)c1cc(NC(=O)c2cnc(c3ccccc3)cc2)c(N(C)C)cc1
0.318898	O=C(Nc1cc(ccc1)CN(C(=O)C)C)c2cnc(c3ccccc3)cc2
0.318898	O=C(Nc1cc(ccc1)CN(C(=O)C)C)c2cnc(c3ccccc3)cc2
0.318898	O=C(Nc1cc(ccc1)CN(C(=O)C)C)c2cnc(c3ccccc3)cc2
0.318898	O=C(Nc1cc(ccc1)CN(C(=O)C)C)c2cnc(c3ccccc3)cc2
0.318898	O=C(Nc1cc(ccc1)CN(C(=O)C)C)c2cnc(c3ccccc3)cc2
0.318898	O=C(Nc1cc(ccc1)CN(C(=O)C)C)c2cnc(c3ccccc3)cc2
0.318898	O=C(Nc1cc(ccc1)CN(C(=O)C)C)c2cnc(c3ccccc3)cc2
0.318898	O=C(Nc1cc(ccc1)CN(C(=O)C)C)c2cnc(c3ccccc3)cc2
0.318898	O=C(Nc1cc(ccc1)CN(C(=O)C)C)c2cnc(c3ccccc3)cc2
0.318725	O=C(Nc1ccccc1)c2cc(NC(=O)CCC3CCOCC3)c(cc2)C
0.318725	O=C(Nc1ccccc1)c2cc(NC(=O)CCC3CCOCC3)c(cc2)C
0.318725	O=C(Nc1ccccc1)c2cc(NC(=O)CCC3CCOCC3)c(cc2)C
0.318725	O=C(Nc1ccccc1)c2cc(NC(=O)CCC3CCOCC3)c(cc2)C
0.318725	O=C(Nc1ccccc1)c2cc(NC(=O)CCC3CCOCC3)c(cc2)C
0.318725	O=C(Nc1ccccc1)c2cc(NC(=O)CCC3CCOCC3)c(cc2)C
0.318725	O=C(Nc1ccccc1)c2cc(NC(=O)CCC3CCOCC3)c(cc2)C
0.318725	O=C(Nc1ccccc1)c2cc(NC(=O)CCC3CCOCC3)c(cc2)C
0.318725	O=C(Nc1ccccc1)c2cc(NC(=O)CCC3CCOCC3)c(cc2)C
0.318725	O=C(Nc1ccccc1)c2cc(NC(=O)CCC3CCOCC3)c(cc2)C
0.318725	O=C(Nc1ccccc1)c2cc(NC(=O)CNc3cc(OC)ccc3)c(cc2)C
0.318725	O=C(Nc1ccccc1)c2cc(NC(=O)CNc3cc(OC)ccc3)c(cc2)C
0.318725	O=C(Nc1ccccc1)c2cc(NC(=O)CNc3cc(OC)ccc3)c(cc2)C
0.318725	O=C(Nc1ccccc1)c2cc(NC(=O)CNc3cc(OC)ccc3)c(cc2)C
0.318725	O=C(Nc1ccccc1)c2cc(NC(=O)CNc3cc(OC)ccc3)c(cc2)C
0.318725	O=C(Nc1ccccc1)c2cc(NC(=O)CNc3cc(OC)ccc3)c(cc2)C
0.318725	O=C(Nc1ccccc1)c2cc(NC(=O)CNc3cc(OC)ccc3)c(cc2)C
0.318725	O=C(Nc1ccccc1)c2cc(NC(=O)CNc3cc(OC)ccc3)c(cc2)C
0.318725	O=C(Nc1ccccc1)c2cc(NC(=O)CNc3cc(OC)ccc3)c(cc2)C
0.318725	O=C(Nc1ccccc1)c2cc(NC(=O)CNc3cc(OC)ccc3)c(cc2)C
0.318519	O=C(Nc1c(OC)ccc(c2ccncc2)c1)c3cc(NC(=O)c4cc5OCCOc5cc4)c(cc3)C
0.318519	O=C(Nc1c(OC)ccc(c2ccncc2)c1)c3cc(NC(=O)c4cc5OCCOc5cc4)c(cc3)C
0.318519	O=C(Nc1c(OC)ccc(c2ccncc2)c1)c3cc(NC(=O)c4cc5OCCOc5cc4)c(cc3)C
0.318519	O=C(Nc1c(OC)ccc(c2ccncc2)c1)c3cc(NC(=O)c4cc5OCCOc5cc4)c(cc3)C
0.318519	O=C(Nc1c(OC)ccc(c2ccncc2)c1)c3cc(NC(=O)c4cc5OCCOc5cc4)c(cc3)C
0.318519	O=C(Nc1c(OC)ccc(c2ccncc2)c1)c3cc(NC(=O)c4cc5OCCOc5cc4)c(cc3)C
0.318519	O=C(Nc1c(OC)ccc(c2ccncc2)c1)c3cc(NC(=O)c4cc5OCCOc5cc4)c(cc3)C
0.318519	O=C(Nc1c(OC)ccc(c2ccncc2)c1)c3cc(NC(=O)c4cc5OCCOc5cc4)c(cc3)C
0.318519	O=C(Nc1c(OC)ccc(c2ccncc2)c1)c3cc(NC(=O)c4cc5OCCOc5cc4)c(cc3)C
0.318519	O=C(Nc1c(OC)ccc(c2ccncc2)c1)c3cc(NC(=O)c4cc5OCCOc5cc4)c(cc3)C
0.317343	O=C(Nc1c(cc(N2CCCCCC2)cc1)C)c3ccc(cc3)C=4OC(=NN4)c5cc(ccc5)C
0.317343	O=C(Nc1c(cc(N2CCCCCC2)cc1)C)c3ccc(cc3)C=4OC(=NN4)c5cc(ccc5)C
0.317343	O=C(Nc1c(cc(N2CCCCCC2)cc1)C)c3ccc(cc3)C=4OC(=NN4)c5cc(ccc5)C
0.317343	O=C(Nc1c(cc(N2CCCCCC2)cc1)C)c3ccc(cc3)C=4OC(=NN4)c5cc(ccc5)C
0.317343	O=C(Nc1c(cc(N2CCCCCC2)cc1)C)c3ccc(cc3)C=4OC(=NN4)c5cc(ccc5)C
0.317343	O=C(Nc1c(cc(N2CCCCCC2)cc1)C)c3ccc(cc3)C=4OC(=NN4)c5cc(ccc5)C
0.317343	O=C(Nc1c(cc(N2CCCCCC2)cc1)C)c3ccc(cc3)C=4OC(=NN4)c5cc(ccc5)C
0.317343	O=C(Nc1c(cc(N2CCCCCC2)cc1)C)c3ccc(cc3)C=4OC(=NN4)c5cc(ccc5)C
0.317343	O=C(Nc1c(cc(N2CCCCCC2)cc1)C)c3ccc(cc3)C=4OC(=NN4)c5cc(ccc5)C
0.317343	O=C(Nc1c(cc(N2CCCCCC2)cc1)C)c3ccc(cc3)C=4OC(=NN4)c5cc(ccc5)C
0.316794	O=C(Nc1cc(C#N)ccc1)c2cc(NC(=O)C(=O)Nc3ccc(cc3)CN4CCN(c5cc(ccc5)C)CC4)ccc2
0.316794	O=C(Nc1cc(C#N)ccc1)c2cc(NC(=O)C(=O)Nc3ccc(cc3)CN4CCN(c5cc(ccc5)C)CC4)ccc2
0.316794	O=C(Nc1cc(C#N)ccc1)c2cc(NC(=O)C(=O)Nc3ccc(cc3)CN4CCN(c5cc(ccc5)C)CC4)ccc2
0.316794	O=C(Nc1cc(C#N)ccc1)c2cc(NC(=O)C(=O)Nc3ccc(cc3)CN4CCN(c5cc(ccc5)C)CC4)ccc2
0.316794	O=C(Nc1cc(C#N)ccc1)c2cc(NC(=O)C(=O)Nc3ccc(cc3)CN4CCN(c5cc(ccc5)C)CC4)ccc2
0.316794	O=C(Nc1cc(C#N)ccc1)c2cc(NC(=O)C(=O)Nc3ccc(cc3)CN4CCN(c5cc(ccc5)C)CC4)ccc2
0.316794	O=C(Nc1cc(C#N)ccc1)c2cc(NC(=O)C(=O)Nc3ccc(cc3)CN4CCN(c5cc(ccc5)C)CC4)ccc2
0.316794	O=C(Nc1cc(C#N)ccc1)c2cc(NC(=O)C(=O)Nc3ccc(cc3)CN4CCN(c5cc(ccc5)C)CC4)ccc2
0.316794	O=C(Nc1cc(C#N)ccc1)c2cc(NC(=O)C(=O)Nc3ccc(cc3)CN4CCN(c5cc(ccc5)C)CC4)ccc2
0.316794	O=C(Nc1cc(C#N)ccc1)c2cc(NC(=O)C(=O)Nc3ccc(cc3)CN4CCN(c5cc(ccc5)C)CC4)ccc2
0.316726	S1C(c2nc(c(cc2)C(=O)Nc3ccc(OCCCN4CCN(CC4)C)cc3)C)=CC=C1
0.316726	S1C(c2nc(c(cc2)C(=O)Nc3ccc(OCCCN4CCN(CC4)C)cc3)C)=CC=C1
0.316726	S1C(c2nc(c(cc2)C(=O)Nc3ccc(OCCCN4CCN(CC4)C)cc3)C)=CC=C1
0.316726	S1C(c2nc(c(cc2)C(=O)Nc3ccc(OCCCN4CCN(CC4)C)cc3)C)=CC=C1
0.316726	S1C(c2nc(c(cc2)C(=O)Nc3ccc(OCCCN4CCN(CC4)C)cc3)C)=CC=C1
0.316726	S1C(c2nc(c(cc2)C(=O)Nc3ccc(OCCCN4CCN(CC4)C)cc3)C)=CC=C1
0.316726	S1C(c2nc(c(cc2)C(=O)Nc3ccc(OCCCN4CCN(CC4)C)cc3)C)=CC=C1
0.316726	S1C(c2nc(c(cc2)C(=O)Nc3ccc(OCCCN4CCN(CC4)C)cc3)C)=CC=C1
0.316726	S1C(c2nc(c(cc2)C(=O)Nc3ccc(OCCCN4CCN(CC4)C)cc3)C)=CC=C1
0.316726	S1C(c2nc(c(cc2)C(=O)Nc3ccc(OCCCN4CCN(CC4)C)cc3)C)=CC=C1
0.315985	O=C(Nc1c(cc(N2CCCC2)cc1)C)c3ccc(cc3)C=4OC(=NN4)c5cc(ccc5)C
0.315985	O=C(Nc1c(cc(N2CCCC2)cc1)C)c3ccc(cc3)C=4OC(=NN4)c5cc(ccc5)C
0.315985	O=C(Nc1c(cc(N2CCCC2)cc1)C)c3ccc(cc3)C=4OC(=NN4)c5cc(ccc5)C
0.315985	O=C(Nc1c(cc(N2CCCC2)cc1)C)c3ccc(cc3)C=4OC(=NN4)c5cc(ccc5)C
0.315985	O=C(Nc1c(cc(N2CCCC2)cc1)C)c3ccc(cc3)C=4OC(=NN4)c5cc(ccc5)C
0.315985	O=C(Nc1c(cc(N2CCCC2)cc1)C)c3ccc(cc3)C=4OC(=NN4)c5cc(ccc5)C
0.315985	O=C(Nc1c(cc(N2CCCC2)cc1)C)c3ccc(cc3)C=4OC(=NN4)c5cc(ccc5)C
0.315985	O=C(Nc1c(cc(N2CCCC2)cc1)C)c3ccc(cc3)C=4OC(=NN4)c5cc(ccc5)C
0.315985	O=C(Nc1c(cc(N2CCCC2)cc1)C)c3ccc(cc3)C=4OC(=NN4)c5cc(ccc5)C
0.315985	O=C(Nc1c(cc(N2CCCC2)cc1)C)c3ccc(cc3)C=4OC(=NN4)c5cc(ccc5)C
0.315068	O=C(Nc1nc(c2cc3c(OCC3)cc2)ccc1)c4cc(ccc4)Cc5ncccc5
0.315068	O=C(Nc1nc(c2cc3c(OCC3)cc2)ccc1)c4cc(ccc4)Cc5ncccc5
0.315068	O=C(Nc1nc(c2cc3c(OCC3)cc2)ccc1)c4cc(ccc4)Cc5ncccc5
0.315068	O=C(Nc1nc(c2cc3c(OCC3)cc2)ccc1)c4cc(ccc4)Cc5ncccc5
0.315068	O=C(Nc1nc(c2cc3c(OCC3)cc2)ccc1)c4cc(ccc4)Cc5ncccc5
0.315068	O=C(Nc1nc(c2cc3c(OCC3)cc2)ccc1)c4cc(ccc4)Cc5ncccc5
0.315068	O=C(Nc1nc(c2cc3c(OCC3)cc2)ccc1)c4cc(ccc4)Cc5ncccc5
0.315068	O=C(Nc1nc(c2cc3c(OCC3)cc2)ccc1)c4cc(ccc4)Cc5ncccc5
0.315068	O=C(Nc1nc(c2cc3c(OCC3)cc2)ccc1)c4cc(ccc4)Cc5ncccc5
0.315068	O=C(Nc1nc(c2cc3c(OCC3)cc2)ccc1)c4cc(ccc4)Cc5ncccc5
0.314815	Clc1c(NC(=O)c2cc(NC=3SC=CN3)ccc2)ccc(c4ccc(cc4)C(C)(C)C)c1
0.314815	Clc1c(NC(=O)c2cc(NC=3SC=CN3)ccc2)ccc(c4ccc(cc4)C(C)(C)C)c1
0.314815	Clc1c(NC(=O)c2cc(NC=3SC=CN3)ccc2)ccc(c4ccc(cc4)C(C)(C)C)c1
0.314815	Clc1c(NC(=O)c2cc(NC=3SC=CN3)ccc2)ccc(c4ccc(cc4)C(C)(C)C)c1
0.314815	Clc1c(NC(=O)c2cc(NC=3SC=CN3)ccc2)ccc(c4ccc(cc4)C(C)(C)C)c1
0.314815	Clc1c(NC(=O)c2cc(NC=3SC=CN3)ccc2)ccc(c4ccc(cc4)C(C)(C)C)c1
0.314815	Clc1c(NC(=O)c2cc(NC=3SC=CN3)ccc2)ccc(c4ccc(cc4)C(C)(C)C)c1
0.314815	Clc1c(NC(=O)c2cc(NC=3SC=CN3)ccc2)ccc(c4ccc(cc4)C(C)(C)C)c1
0.314815	Clc1c(NC(=O)c2cc(NC=3SC=CN3)ccc2)ccc(c4ccc(cc4)C(C)(C)C)c1
0.314815	Clc1c(NC(=O)c2cc(NC=3SC=CN3)ccc2)ccc(c4ccc(cc4)C(C)(C)C)c1
0.313208	Brc1cc(ccc1)COc2c(Cl)cc(cc2)C(=O)Nc3cc(ccc3)CN4CCCC4
0.313208	Brc1cc(ccc1)COc2c(Cl)cc(cc2)C(=O)Nc3cc(ccc3)CN4CCCC4
0.313208	Brc1cc(ccc1)COc2c(Cl)cc(cc2)C(=O)Nc3cc(ccc3)CN4CCCC4
0.313208	Brc1cc(ccc1)COc2c(Cl)cc(cc2)C(=O)Nc3cc(ccc3)CN4CCCC4
0.313208	Brc1cc(ccc1)COc2c(Cl)cc(cc2)C(=O)Nc3cc(ccc3)CN4CCCC4
0.313208	Brc1cc(ccc1)COc2c(Cl)cc(cc2)C(=O)Nc3cc(ccc3)CN4CCCC4
0.313208	Brc1cc(ccc1)COc2c(Cl)cc(cc2)C(=O)Nc3cc(ccc3)CN4CCCC4
0.313208	Brc1cc(ccc1)COc2c(Cl)cc(cc2)C(=O)Nc3cc(ccc3)CN4CCCC4
0.313208	Brc1cc(ccc1)COc2c(Cl)cc(cc2)C(=O)Nc3cc(ccc3)CN4CCCC4
0.313208	Brc1cc(ccc1)COc2c(Cl)cc(cc2)C(=O)Nc3cc(ccc3)CN4CCCC4
0.312977	Clc1cc(OC)c(cc1)CNc2c(ccc(c2)C(=O)Nc3ccccc3)C
0.312977	Clc1cc(OC)c(cc1)CNc2c(ccc(c2)C(=O)Nc3ccccc3)C
0.312977	Clc1cc(OC)c(cc1)CNc2c(ccc(c2)C(=O)Nc3ccccc3)C
0.312977	Clc1cc(OC)c(cc1)CNc2c(ccc(c2)C(=O)Nc3ccccc3)C
0.312977	Clc1cc(OC)c(cc1)CNc2c(ccc(c2)C(=O)Nc3ccccc3)C
0.312977	Clc1cc(OC)c(cc1)CNc2c(ccc(c2)C(=O)Nc3ccccc3)C
0.312977	Clc1cc(OC)c(cc1)CNc2c(ccc(c2)C(=O)Nc3ccccc3)C
0.312977	Clc1cc(OC)c(cc1)CNc2c(ccc(c2)C(=O)Nc3ccccc3)C
0.312977	Clc1cc(OC)c(cc1)CNc2c(ccc(c2)C(=O)Nc3ccccc3)C
0.312977	Clc1cc(OC)c(cc1)CNc2c(ccc(c2)C(=O)Nc3ccccc3)C
0.31203	Brc1cc(ccc1)C(=O)Nc2ccc(cc2)C(=O)N3CCN(CC=4SC(c5ccccc5)=CC4)CC3
0.31203	Brc1cc(ccc1)C(=O)Nc2ccc(cc2)C(=O)N3CCN(CC=4SC(c5ccccc5)=CC4)CC3
0.31203	Brc1cc(ccc1)C(=O)Nc2ccc(cc2)C(=O)N3CCN(CC=4SC(c5ccccc5)=CC4)CC3
0.31203	Brc1cc(ccc1)C(=O)Nc2ccc(cc2)C(=O)N3CCN(CC=4SC(c5ccccc5)=CC4)CC3
0.31203	Brc1cc(ccc1)C(=O)Nc2ccc(cc2)C(=O)N3CCN(CC=4SC(c5ccccc5)=CC4)CC3
0.31203	Brc1cc(ccc1)C(=O)Nc2ccc(cc2)C(=O)N3CCN(CC=4SC(c5ccccc5)=CC4)CC3
0.31203	Brc1cc(ccc1)C(=O)Nc2ccc(cc2)C(=O)N3CCN(CC=4SC(c5ccccc5)=CC4)CC3
0.31203	Brc1cc(ccc1)C(=O)Nc2ccc(cc2)C(=O)N3CCN(CC=4SC(c5ccccc5)=CC4)CC3
0.31203	Brc1cc(ccc1)C(=O)Nc2ccc(cc2)C(=O)N3CCN(CC=4SC(c5ccccc5)=CC4)CC3
0.31203	Brc1cc(ccc1)C(=O)Nc2ccc(cc2)C(=O)N3CCN(CC=4SC(c5ccccc5)=CC4)CC3
0.311741	O=C(Nc1cc(ccc1)C2(CC2)C)c3cnc(c4ccccc4)cc3
0.311741	O=C(Nc1cc(ccc1)C2(CC2)C)c3cnc(c4ccccc4)cc3
0.311741	O=C(Nc1cc(ccc1)C2(CC2)C)c3cnc(c4ccccc4)cc3
0.311741	O=C(Nc1cc(ccc1)C2(CC2)C)c3cnc(c4ccccc4)cc3
0.311741	O=C(Nc1cc(ccc1)C2(CC2)C)c3cnc(c4ccccc4)cc3
0.311741	O=C(Nc1cc(ccc1)C2(CC2)C)c3cnc(c4ccccc4)cc3
0.311741	O=C(Nc1cc(ccc1)C2(CC2)C)c3cnc(c4ccccc4)cc3
0.311741	O=C(Nc1cc(ccc1)C2(CC2)C)c3cnc(c4ccccc4)cc3
0.311741	O=C(Nc1cc(ccc1)C2(CC2)C)c3cnc(c4ccccc4)cc3
0.311741	O=C(Nc1cc(ccc1)C2(CC2)C)c3cnc(c4ccccc4)cc3
0.311688	Fc1c(Nc2ncccc2C(=O)N3CCN(CC=4ON=C(N4)c5ccc(cc5)C)CC3)cc(F)cc1
0.311688	Fc1c(Nc2ncccc2C(=O)N3CCN(CC=4ON=C(N4)c5ccc(cc5)C)CC3)cc(F)cc1
0.311688	Fc1c(Nc2ncccc2C(=O)N3CCN(CC=4ON=C(N4)c5ccc(cc5)C)CC3)cc(F)cc1
0.311688	Fc1c(Nc2ncccc2C(=O)N3CCN(CC=4ON=C(N4)c5ccc(cc5)C)CC3)cc(F)cc1
0.311688	Fc1c(Nc2ncccc2C(=O)N3CCN(CC=4ON=C(N4)c5ccc(cc5)C)CC3)cc(F)cc1
0.311688	Fc1c(Nc2ncccc2C(=O)N3CCN(CC=4ON=C(N4)c5ccc(cc5)C)CC3)cc(F)cc1
0.311688	Fc1c(Nc2ncccc2C(=O)N3CCN(CC=4ON=C(N4)c5ccc(cc5)C)CC3)cc(F)cc1
0.311688	Fc1c(Nc2ncccc2C(=O)N3CCN(CC=4ON=C(N4)c5ccc(cc5)C)CC3)cc(F)cc1
0.311688	Fc1c(Nc2ncccc2C(=O)N3CCN(CC=4ON=C(N4)c5ccc(cc5)C)CC3)cc(F)cc1
0.311688	Fc1c(Nc2ncccc2C(=O)N3CCN(CC=4ON=C(N4)c5ccc(cc5)C)CC3)cc(F)cc1
0.311355	O=C(Nc1c(C#N)cc(N(C)C)c(c1)C)c2cnc(c3ccccc3)cc2
0.311024	O=C(Nc1c(ccc(c1)C(=O)Nc2ccccc2)C)c3cc(OC)c(c(OC)c3)C(C)C
0.311024	O=C(Nc1c(ccc(c1)C(=O)Nc2ccccc2)C)c3cc(OC)c(c(OC)c3)C(C)C
0.311024	O=C(Nc1c(ccc(c1)C(=O)Nc2ccccc2)C)c3cc(OC)c(c(OC)c3)C(C)C
0.311024	O=C(Nc1c(ccc(c1)C(=O)Nc2ccccc2)C)c3cc(OC)c(c(OC)c3)C(C)C
0.311024	O=C(Nc1c(ccc(c1)C(=O)Nc2ccccc2)C)c3cc(OC)c(c(OC)c3)C(C)C
0.311024	O=C(Nc1c(ccc(c1)C(=O)Nc2ccccc2)C)c3cc(OC)c(c(OC)c3)C(C)C
0.311024	O=C(Nc1c(ccc(c1)C(=O)Nc2ccccc2)C)c3cc(OC)c(c(OC)c3)C(C)C
0.311024	O=C(Nc1c(ccc(c1)C(=O)Nc2ccccc2)C)c3cc(OC)c(c(OC)c3)C(C)C
0.311024	O=C(Nc1c(ccc(c1)C(=O)Nc2ccccc2)C)c3cc(OC)c(c(OC)c3)C(C)C
0.311024	O=C(Nc1c(ccc(c1)C(=O)Nc2ccccc2)C)c3cc(OC)c(c(OC)c3)C(C)C
0.311024	O=C(Nc1ccccc1)c2cc(NC(=O)CNC(=O)c3cc(OC)ccc3)c(cc2)C
0.311024	O=C(Nc1ccccc1)c2cc(NC(=O)CNC(=O)c3cc(OC)ccc3)c(cc2)C
0.311024	O=C(Nc1ccccc1)c2cc(NC(=O)CNC(=O)c3cc(OC)ccc3)c(cc2)C
0.311024	O=C(Nc1ccccc1)c2cc(NC(=O)CNC(=O)c3cc(OC)ccc3)c(cc2)C
0.311024	O=C(Nc1ccccc1)c2cc(NC(=O)CNC(=O)c3cc(OC)ccc3)c(cc2)C
0.311024	O=C(Nc1ccccc1)c2cc(NC(=O)CNC(=O)c3cc(OC)ccc3)c(cc2)C
0.311024	O=C(Nc1ccccc1)c2cc(NC(=O)CNC(=O)c3cc(OC)ccc3)c(cc2)C
0.311024	O=C(Nc1ccccc1)c2cc(NC(=O)CNC(=O)c3cc(OC)ccc3)c(cc2)C
0.311024	O=C(Nc1ccccc1)c2cc(NC(=O)CNC(=O)c3cc(OC)ccc3)c(cc2)C
0.311024	O=C(Nc1ccccc1)c2cc(NC(=O)CNC(=O)c3cc(OC)ccc3)c(cc2)C
0.31068	O=C(Nc1ccc(cc1)CN)c2cnccc2
0.31068	O=C(Nc1ccc(cc1)CN)c2cnccc2
0.31068	O=C(Nc1ccc(cc1)CN)c2cnccc2
0.31068	O=C(Nc1ccc(cc1)CN)c2cnccc2
0.31068	O=C(Nc1ccc(cc1)CN)c2cnccc2
0.31068	O=C(Nc1ccc(cc1)CN)c2cnccc2
0.31068	O=C(Nc1ccc(cc1)CN)c2cnccc2
0.31068	O=C(Nc1ccc(cc1)CN)c2cnccc2
0.31068	O=C(Nc1ccc(cc1)CN)c2cnccc2
0.31068	O=C(Nc1ccc(cc1)CN)c2cnccc2
0.310219	Clc1cc(ccc1)C(=O)Nc2cc(c(NC(=O)C(=O)N3CCN(C(=O)c4ccc(cc4)C)CC3)cc2)C
0.310219	Clc1cc(ccc1)C(=O)Nc2cc(c(NC(=O)C(=O)N3CCN(C(=O)c4ccc(cc4)C)CC3)cc2)C
0.310219	Clc1cc(ccc1)C(=O)Nc2cc(c(NC(=O)C(=O)N3CCN(C(=O)c4ccc(cc4)C)CC3)cc2)C
0.310219	Clc1cc(ccc1)C(=O)Nc2cc(c(NC(=O)C(=O)N3CCN(C(=O)c4ccc(cc4)C)CC3)cc2)C
0.310219	Clc1cc(ccc1)C(=O)Nc2cc(c(NC(=O)C(=O)N3CCN(C(=O)c4ccc(cc4)C)CC3)cc2)C
0.310219	Clc1cc(ccc1)C(=O)Nc2cc(c(NC(=O)C(=O)N3CCN(C(=O)c4ccc(cc4)C)CC3)cc2)C
0.310219	Clc1cc(ccc1)C(=O)Nc2cc(c(NC(=O)C(=O)N3CCN(C(=O)c4ccc(cc4)C)CC3)cc2)C
0.310219	Clc1cc(ccc1)C(=O)Nc2cc(c(NC(=O)C(=O)N3CCN(C(=O)c4ccc(cc4)C)CC3)cc2)C
0.310219	Clc1cc(ccc1)C(=O)Nc2cc(c(NC(=O)C(=O)N3CCN(C(=O)c4ccc(cc4)C)CC3)cc2)C
0.310219	Clc1cc(ccc1)C(=O)Nc2cc(c(NC(=O)C(=O)N3CCN(C(=O)c4ccc(cc4)C)CC3)cc2)C
0.310078	O=C(Nc1cc(c(OC)cc1)C)c2ccc(cc2)C=3OC(=NN3)c4cc(ccc4)C
0.310044	Brc1cc(c(NC(=O)c2ccc(cc2)CC(C)C)cc1)C
0.310044	Brc1cc(c(NC(=O)c2ccc(cc2)CC(C)C)cc1)C
0.310044	Brc1cc(c(NC(=O)c2ccc(cc2)CC(C)C)cc1)C
0.310044	Brc1cc(c(NC(=O)c2ccc(cc2)CC(C)C)cc1)C
0.310044	Brc1cc(c(NC(=O)c2ccc(cc2)CC(C)C)cc1)C
0.310044	Brc1cc(c(NC(=O)c2ccc(cc2)CC(C)C)cc1)C
0.309963	O=C(Nc1c(cc(N2CCCC2)cc1)C)c3nc(ncc3)N4CCOCC4
0.309963	O=C(Nc1c(cc(N2CCCC2)cc1)C)c3nc(ncc3)N4CCOCC4
0.309963	O=C(Nc1c(cc(N2CCCC2)cc1)C)c3nc(ncc3)N4CCOCC4
0.309963	O=C(Nc1c(cc(N2CCCC2)cc1)C)c3nc(ncc3)N4CCOCC4
0.309963	O=C(Nc1c(cc(N2CCCC2)cc1)C)c3nc(ncc3)N4CCOCC4
0.309963	O=C(Nc1c(cc(N2CCCC2)cc1)C)c3nc(ncc3)N4CCOCC4
0.309963	O=C(Nc1c(cc(N2CCCC2)cc1)C)c3nc(ncc3)N4CCOCC4
0.309963	O=C(Nc1c(cc(N2CCCC2)cc1)C)c3nc(ncc3)N4CCOCC4
0.309963	O=C(Nc1c(cc(N2CCCC2)cc1)C)c3nc(ncc3)N4CCOCC4
0.309963	O=C(Nc1c(cc(N2CCCC2)cc1)C)c3nc(ncc3)N4CCOCC4
0.309917	O=C(Nc1nc(c2ccccc2)cc(c3ccc(cc3)C)c1)c4ccc(Oc5ccc(cc5)C(=O)C)cc4
0.309917	O=C(Nc1nc(c2ccccc2)cc(c3ccc(cc3)C)c1)c4ccc(Oc5ccc(cc5)C(=O)C)cc4
0.309917	O=C(Nc1nc(c2ccccc2)cc(c3ccc(cc3)C)c1)c4ccc(Oc5ccc(cc5)C(=O)C)cc4
0.309028	Clc1cc(ccc1)C=2SC(C(=O)Nc3c(ccc(c4cnc(OC)cc4)c3)C)=CN2
0.309028	Clc1cc(ccc1)C=2SC(C(=O)Nc3c(ccc(c4cnc(OC)cc4)c3)C)=CN2
0.309028	Clc1cc(ccc1)C=2SC(C(=O)Nc3c(ccc(c4cnc(OC)cc4)c3)C)=CN2
0.309028	Clc1cc(ccc1)C=2SC(C(=O)Nc3c(ccc(c4cnc(OC)cc4)c3)C)=CN2
0.309028	Clc1cc(ccc1)C=2SC(C(=O)Nc3c(ccc(c4cnc(OC)cc4)c3)C)=CN2
0.309028	Clc1cc(ccc1)C=2SC(C(=O)Nc3c(ccc(c4cnc(OC)cc4)c3)C)=CN2
0.309028	Clc1cc(ccc1)C=2SC(C(=O)Nc3c(ccc(c4cnc(OC)cc4)c3)C)=CN2
0.309028	Clc1cc(ccc1)C=2SC(C(=O)Nc3c(ccc(c4cnc(OC)cc4)c3)C)=CN2
0.309028	Clc1cc(ccc1)C=2SC(C(=O)Nc3c(ccc(c4cnc(OC)cc4)c3)C)=CN2
0.309028	Clc1cc(ccc1)C=2SC(C(=O)Nc3c(ccc(c4cnc(OC)cc4)c3)C)=CN2
0.30888	Clc1c(Oc2ccncc2)ccc(c1)C(=O)Nc3ccc(OCCCN4CCN(CC4)C)cc3
0.30888	Clc1c(Oc2ccncc2)ccc(c1)C(=O)Nc3ccc(OCCCN4CCN(CC4)C)cc3
0.30888	Clc1c(Oc2ccncc2)ccc(c1)C(=O)Nc3ccc(OCCCN4CCN(CC4)C)cc3
0.30888	Clc1c(Oc2ccncc2)ccc(c1)C(=O)Nc3ccc(OCCCN4CCN(CC4)C)cc3
0.30888	Clc1c(Oc2ccncc2)ccc(c1)C(=O)Nc3ccc(OCCCN4CCN(CC4)C)cc3
0.30888	Clc1c(Oc2ccncc2)ccc(c1)C(=O)Nc3ccc(OCCCN4CCN(CC4)C)cc3
0.30888	Clc1c(Oc2ccncc2)ccc(c1)C(=O)Nc3ccc(OCCCN4CCN(CC4)C)cc3
0.30888	Clc1c(Oc2ccncc2)ccc(c1)C(=O)Nc3ccc(OCCCN4CCN(CC4)C)cc3
0.30888	Clc1c(Oc2ccncc2)ccc(c1)C(=O)Nc3ccc(OCCCN4CCN(CC4)C)cc3
0.30888	Clc1c(Oc2ccncc2)ccc(c1)C(=O)Nc3ccc(OCCCN4CCN(CC4)C)cc3
0.308725	O=C(Nc1nc(c2cc3c(OCC3)cc2)ccc1)c4cc(N5C=CC=C5)c(cc4)C
0.308725	O=C(Nc1nc(c2cc3c(OCC3)cc2)ccc1)c4cc(N5C=CC=C5)c(cc4)C
0.308725	O=C(Nc1nc(c2cc3c(OCC3)cc2)ccc1)c4cc(N5C=CC=C5)c(cc4)C
0.308725	O=C(Nc1nc(c2cc3c(OCC3)cc2)ccc1)c4cc(N5C=CC=C5)c(cc4)C
0.308271	O=C(Nc1ccccc1)c2cc(NC(=O)C3=NOC(=C3)C4CCC4)c(cc2)C
0.308271	O=C(Nc1ccccc1)c2cc(NC(=O)C3=NOC(=C3)C4CCC4)c(cc2)C
0.308271	O=C(Nc1ccccc1)c2cc(NC(=O)C3=NOC(=C3)C4CCC4)c(cc2)C
0.308271	O=C(Nc1ccccc1)c2cc(NC(=O)C3=NOC(=C3)C4CCC4)c(cc2)C
0.308271	O=C(Nc1ccccc1)c2cc(NC(=O)C3=NOC(=C3)C4CCC4)c(cc2)C
0.308271	O=C(Nc1ccccc1)c2cc(NC(=O)C3=NOC(=C3)C4CCC4)c(cc2)C
0.308271	O=C(Nc1ccccc1)c2cc(NC(=O)C3=NOC(=C3)C4CCC4)c(cc2)C
0.308271	O=C(Nc1ccccc1)c2cc(NC(=O)C3=NOC(=C3)C4CCC4)c(cc2)C
0.308271	O=C(Nc1ccccc1)c2cc(NC(=O)C3=NOC(=C3)C4CCC4)c(cc2)C
0.308271	O=C(Nc1ccccc1)c2cc(NC(=O)C3=NOC(=C3)C4CCC4)c(cc2)C
0.307692	O=C(Nc1cc(ccc1)CCO)c2ccc(cc2)CN3CC(=O)NCC3
0.307692	O=C(Nc1cc(ccc1)CCO)c2ccc(cc2)CN3CC(=O)NCC3
0.307692	O=C(Nc1cc(ccc1)CCO)c2ccc(cc2)CN3CC(=O)NCC3
0.307692	O=C(Nc1cc(ccc1)CCO)c2ccc(cc2)CN3CC(=O)NCC3
0.307692	O=C(Nc1cc(ccc1)CCO)c2ccc(cc2)CN3CC(=O)NCC3
0.307692	O=C(Nc1cc(ccc1)CCO)c2ccc(cc2)CN3CC(=O)NCC3
0.307692	O=C(Nc1cc(ccc1)CCO)c2ccc(cc2)CN3CC(=O)NCC3
0.307692	O=C(Nc1cc(ccc1)CCO)c2ccc(cc2)CN3CC(=O)NCC3
0.307692	O=C(Nc1cc(ccc1)CCO)c2ccc(cc2)CN3CC(=O)NCC3
0.307692	O=C(Nc1cc(ccc1)CCO)c2ccc(cc2)CN3CC(=O)NCC3
0.307692	O=C(Nc1c(cc(N2CCCCCC2)cc1)C)c3nc(ncc3)N4CCOCC4
0.307692	O=C(Nc1c(cc(N2CCCCCC2)cc1)C)c3nc(ncc3)N4CCOCC4
0.307692	O=C(Nc1c(cc(N2CCCCCC2)cc1)C)c3nc(ncc3)N4CCOCC4
0.307692	O=C(Nc1c(cc(N2CCCCCC2)cc1)C)c3nc(ncc3)N4CCOCC4
0.307692	O=C(Nc1c(cc(N2CCCCCC2)cc1)C)c3nc(ncc3)N4CCOCC4
0.307692	O=C(Nc1c(cc(N2CCCCCC2)cc1)C)c3nc(ncc3)N4CCOCC4
0.307692	O=C(Nc1c(cc(N2CCCCCC2)cc1)C)c3nc(ncc3)N4CCOCC4
0.307692	O=C(Nc1c(cc(N2CCCCCC2)cc1)C)c3nc(ncc3)N4CCOCC4
0.307692	O=C(Nc1c(cc(N2CCCCCC2)cc1)C)c3nc(ncc3)N4CCOCC4
0.307692	O=C(Nc1c(cc(N2CCCCCC2)cc1)C)c3nc(ncc3)N4CCOCC4
0.307692	S1C(=NC=C1)c2cc(NC(=O)c3cc(NC(=O)OCC4c5c(c6c4cccc6)cccc5)c(cc3)C)ccc2
0.307692	S1C(=NC=C1)c2cc(NC(=O)c3cc(NC(=O)OCC4c5c(c6c4cccc6)cccc5)c(cc3)C)ccc2
0.307407	S1C(c2cnccc2)=CC=C1C(=O)Nc3cc(ncc3)N4CCNCC4
0.307407	S1C(c2cnccc2)=CC=C1C(=O)Nc3cc(ncc3)N4CCNCC4
0.307407	S1C(c2cnccc2)=CC=C1C(=O)Nc3cc(ncc3)N4CCNCC4
0.307407	S1C(c2cnccc2)=CC=C1C(=O)Nc3cc(ncc3)N4CCNCC4
0.307407	S1C(c2cnccc2)=CC=C1C(=O)Nc3cc(ncc3)N4CCNCC4
0.307407	S1C(c2cnccc2)=CC=C1C(=O)Nc3cc(ncc3)N4CCNCC4
0.307407	S1C(c2cnccc2)=CC=C1C(=O)Nc3cc(ncc3)N4CCNCC4
0.307407	S1C(c2cnccc2)=CC=C1C(=O)Nc3cc(ncc3)N4CCNCC4
0.307407	S1C(c2cnccc2)=CC=C1C(=O)Nc3cc(ncc3)N4CCNCC4
0.307407	S1C(c2cnccc2)=CC=C1C(=O)Nc3cc(ncc3)N4CCNCC4
0.307339	O=C(Nc1ccccc1)c2cc(N)c(cc2)C
0.307339	O=C(Nc1ccccc1)c2cc(N)c(cc2)C
0.307339	O=C(Nc1ccccc1)c2cc(N)c(cc2)C
0.307339	O=C(Nc1ccccc1)c2cc(N)c(cc2)C
0.307339	O=C(Nc1ccccc1)c2cc(N)c(cc2)C
0.307339	O=C(Nc1ccccc1)c2cc(N)c(cc2)C
0.307339	O=C(Nc1ccccc1)c2cc(N)c(cc2)C
0.307339	O=C(Nc1ccccc1)c2cc(N)c(cc2)C
0.307339	O=C(Nc1ccccc1)c2cc(N)c(cc2)C
0.307339	O=C(Nc1ccccc1)c2cc(N)c(cc2)C
0.306977	O=C(Nc1cc(ccc1)CN)c2cnccc2
0.306977	O=C(Nc1cc(ccc1)CN)c2cnccc2
0.306977	O=C(Nc1cc(ccc1)CN)c2cnccc2
0.306859	S(=O)(=O)(Nc1ccc(cc1)C(=O)Nc2ccc(OCCCN3CCN(CC3)C)cc2)c4c(ccc(c4)C)C
0.306859	S(=O)(=O)(Nc1ccc(cc1)C(=O)Nc2ccc(OCCCN3CCN(CC3)C)cc2)c4c(ccc(c4)C)C
0.306859	S(=O)(=O)(Nc1ccc(cc1)C(=O)Nc2ccc(OCCCN3CCN(CC3)C)cc2)c4c(ccc(c4)C)C
0.306859	S(=O)(=O)(Nc1ccc(cc1)C(=O)Nc2ccc(OCCCN3CCN(CC3)C)cc2)c4c(ccc(c4)C)C
0.306667	O=C(O)c1cc(NC(=O)Nc2ccccc2)c(cc1)C
0.306667	O=C(O)c1cc(NC(=O)Nc2ccccc2)c(cc1)C
0.306667	O=C(O)c1cc(NC(=O)Nc2ccccc2)c(cc1)C
0.306667	O=C(O)c1cc(NC(=O)Nc2ccccc2)c(cc1)C
0.306667	O=C(O)c1cc(NC(=O)Nc2ccccc2)c(cc1)C
0.306667	O=C(O)c1cc(NC(=O)Nc2ccccc2)c(cc1)C
0.306667	O=C(O)c1cc(NC(=O)Nc2ccccc2)c(cc1)C
0.306667	O=C(O)c1cc(NC(=O)Nc2ccccc2)c(cc1)C
0.306667	O=C(O)c1cc(NC(=O)Nc2ccccc2)c(cc1)C
0.306667	O=C(O)c1cc(NC(=O)Nc2ccccc2)c(cc1)C
0.306569	S1C(=NC=C1)c2cncc(NC(=O)C(=O)Nc3ccc(cc3)CN4CCN(c5cc(ccc5)C)CC4)c2
0.306569	S1C(=NC=C1)c2cncc(NC(=O)C(=O)Nc3ccc(cc3)CN4CCN(c5cc(ccc5)C)CC4)c2
0.306569	S1C(=NC=C1)c2cncc(NC(=O)C(=O)Nc3ccc(cc3)CN4CCN(c5cc(ccc5)C)CC4)c2
0.306569	S1C(=NC=C1)c2cncc(NC(=O)C(=O)Nc3ccc(cc3)CN4CCN(c5cc(ccc5)C)CC4)c2
0.306569	S1C(=NC=C1)c2cncc(NC(=O)C(=O)Nc3ccc(cc3)CN4CCN(c5cc(ccc5)C)CC4)c2
0.306569	S1C(=NC=C1)c2cncc(NC(=O)C(=O)Nc3ccc(cc3)CN4CCN(c5cc(ccc5)C)CC4)c2
0.306569	S1C(=NC=C1)c2cncc(NC(=O)C(=O)Nc3ccc(cc3)CN4CCN(c5cc(ccc5)C)CC4)c2
0.306569	S1C(=NC=C1)c2cncc(NC(=O)C(=O)Nc3ccc(cc3)CN4CCN(c5cc(ccc5)C)CC4)c2
0.306569	S1C(=NC=C1)c2cncc(NC(=O)C(=O)Nc3ccc(cc3)CN4CCN(c5cc(ccc5)C)CC4)c2
0.306569	S1C(=NC=C1)c2cncc(NC(=O)C(=O)Nc3ccc(cc3)CN4CCN(c5cc(ccc5)C)CC4)c2
0.306273	O=C(Nc1c(ccc(c1)C=2ON=CN2)C)c3cc4OCCOc4cc3
0.306273	O=C(Nc1c(ccc(c1)C=2ON=CN2)C)c3cc4OCCOc4cc3
0.306273	O=C(Nc1c(ccc(c1)C=2ON=CN2)C)c3cc4OCCOc4cc3
0.306273	O=C(Nc1c(ccc(c1)C=2ON=CN2)C)c3cc4OCCOc4cc3
0.306273	O=C(Nc1c(ccc(c1)C=2ON=CN2)C)c3cc4OCCOc4cc3
0.306273	O=C(Nc1c(ccc(c1)C=2ON=CN2)C)c3cc4OCCOc4cc3
0.306273	O=C(Nc1c(ccc(c1)C=2ON=CN2)C)c3cc4OCCOc4cc3
0.306273	O=C(Nc1c(ccc(c1)C=2ON=CN2)C)c3cc4OCCOc4cc3
0.306273	O=C(Nc1c(ccc(c1)C=2ON=CN2)C)c3cc4OCCOc4cc3
0.30605	S1C(=NC(=C1C(=O)Nc2c(ccc(c2)C(=O)Nc3ccccc3)C)C)Cc4ccccc4
0.30605	S1C(=NC(=C1C(=O)Nc2c(ccc(c2)C(=O)Nc3ccccc3)C)C)Cc4ccccc4
0.30605	S1C(=NC(=C1C(=O)Nc2c(ccc(c2)C(=O)Nc3ccccc3)C)C)Cc4ccccc4
0.30605	S1C(=NC(=C1C(=O)Nc2c(ccc(c2)C(=O)Nc3ccccc3)C)C)Cc4ccccc4
0.30605	S1C(=NC(=C1C(=O)Nc2c(ccc(c2)C(=O)Nc3ccccc3)C)C)Cc4ccccc4
0.30605	S1C(=NC(=C1C(=O)Nc2c(ccc(c2)C(=O)Nc3ccccc3)C)C)Cc4ccccc4
0.30605	S1C(=NC(=C1C(=O)Nc2c(ccc(c2)C(=O)Nc3ccccc3)C)C)Cc4ccccc4
0.30605	S1C(=NC(=C1C(=O)Nc2c(ccc(c2)C(=O)Nc3ccccc3)C)C)Cc4ccccc4
0.30605	S1C(=NC(=C1C(=O)Nc2c(ccc(c2)C(=O)Nc3ccccc3)C)C)Cc4ccccc4
0.30605	S1C(=NC(=C1C(=O)Nc2c(ccc(c2)C(=O)Nc3ccccc3)C)C)Cc4ccccc4
0.305439	Clc1cc(ccc1)C(=O)Nc2cc(c(NC(=O)C=O)cc2)C
0.305439	Clc1cc(ccc1)C(=O)Nc2cc(c(NC(=O)C=O)cc2)C
0.305439	Clc1cc(ccc1)C(=O)Nc2cc(c(NC(=O)C=O)cc2)C
0.305439	Clc1cc(ccc1)C(=O)Nc2cc(c(NC(=O)C=O)cc2)C
0.305439	Clc1cc(ccc1)C(=O)Nc2cc(c(NC(=O)C=O)cc2)C
0.305439	Clc1cc(ccc1)C(=O)Nc2cc(c(NC(=O)C=O)cc2)C
0.305439	Clc1cc(ccc1)C(=O)Nc2cc(c(NC(=O)C=O)cc2)C
0.305439	Clc1cc(ccc1)C(=O)Nc2cc(c(NC(=O)C=O)cc2)C
0.305439	Clc1cc(ccc1)C(=O)Nc2cc(c(NC(=O)C=O)cc2)C
0.305439	Clc1cc(ccc1)C(=O)Nc2cc(c(NC(=O)C=O)cc2)C
0.305019	Clc1cc(NC(=O)CNc2c(ccc(c2)C(=O)Nc3ccccc3)C)c(F)cc1
0.305019	Clc1cc(NC(=O)CNc2c(ccc(c2)C(=O)Nc3ccccc3)C)c(F)cc1
0.304985	FC(F)(F)c1c(ccc(NC(=O)c2cc(C#CC=3N4C(=NC3)C=NC=C4)c(cc2)C)c1)CN5CCN(CC5)C
0.304985	FC(F)(F)c1c(ccc(NC(=O)c2cc(C#CC=3N4C(=NC3)C=NC=C4)c(cc2)C)c1)CN5CCN(CC5)C
0.304985	FC(F)(F)c1c(ccc(NC(=O)c2cc(C#CC=3N4C(=NC3)C=NC=C4)c(cc2)C)c1)CN5CCN(CC5)C
0.304985	FC(F)(F)c1c(ccc(NC(=O)c2cc(C#CC=3N4C(=NC3)C=NC=C4)c(cc2)C)c1)CN5CCN(CC5)C
0.304985	FC(F)(F)c1c(ccc(NC(=O)c2cc(C#CC=3N4C(=NC3)C=NC=C4)c(cc2)C)c1)CN5CCN(CC5)C
0.304985	FC(F)(F)c1c(ccc(NC(=O)c2cc(C#CC=3N4C(=NC3)C=NC=C4)c(cc2)C)c1)CN5CCN(CC5)C
0.304985	FC(F)(F)c1c(ccc(NC(=O)c2cc(C#CC=3N4C(=NC3)C=NC=C4)c(cc2)C)c1)CN5CCN(CC5)C
0.304985	FC(F)(F)c1c(ccc(NC(=O)c2cc(C#CC=3N4C(=NC3)C=NC=C4)c(cc2)C)c1)CN5CCN(CC5)C
0.304985	FC(F)(F)c1c(ccc(NC(=O)c2cc(C#CC=3N4C(=NC3)C=NC=C4)c(cc2)C)c1)CN5CCN(CC5)C
0.304985	FC(F)(F)c1c(ccc(NC(=O)c2cc(C#CC=3N4C(=NC3)C=NC=C4)c(cc2)C)c1)CN5CCN(CC5)C
0.304688	O=C(Nc1cc(NC(=O)CCC(=O)c2ccc(OCc3ccccc3)cc2)c(cc1)C)Nc4ccccc4
0.304688	O=C(Nc1cc(NC(=O)CCC(=O)c2ccc(OCc3ccccc3)cc2)c(cc1)C)Nc4ccccc4
0.304688	O=C(Nc1cc(NC(=O)CCC(=O)c2ccc(OCc3ccccc3)cc2)c(cc1)C)Nc4ccccc4
0.304688	O=C(Nc1cc(NC(=O)CCC(=O)c2ccc(OCc3ccccc3)cc2)c(cc1)C)Nc4ccccc4
0.304688	O=C(Nc1cc(NC(=O)CCC(=O)c2ccc(OCc3ccccc3)cc2)c(cc1)C)Nc4ccccc4
0.304688	O=C(Nc1cc(NC(=O)CCC(=O)c2ccc(OCc3ccccc3)cc2)c(cc1)C)Nc4ccccc4
0.304688	O=C(Nc1cc(NC(=O)CCC(=O)c2ccc(OCc3ccccc3)cc2)c(cc1)C)Nc4ccccc4
0.304688	O=C(Nc1cc(NC(=O)CCC(=O)c2ccc(OCc3ccccc3)cc2)c(cc1)C)Nc4ccccc4
0.304688	O=C(Nc1cc(NC(=O)CCC(=O)c2ccc(OCc3ccccc3)cc2)c(cc1)C)Nc4ccccc4
0.304688	O=C(Nc1cc(NC(=O)CCC(=O)c2ccc(OCc3ccccc3)cc2)c(cc1)C)Nc4ccccc4
0.304511	O=C(Nc1cc(OCCO)c(OC)cc1)c2cc(Nc3ncc(cc3)C)ccc2
0.304511	O=C(Nc1cc(OCCO)c(OC)cc1)c2cc(Nc3ncc(cc3)C)ccc2
0.304511	O=C(Nc1cc(OCCO)c(OC)cc1)c2cc(Nc3ncc(cc3)C)ccc2
0.304511	O=C(Nc1cc(OCCO)c(OC)cc1)c2cc(Nc3ncc(cc3)C)ccc2
0.304511	O=C(Nc1cc(OCCO)c(OC)cc1)c2cc(Nc3ncc(cc3)C)ccc2
0.304511	O=C(Nc1cc(OCCO)c(OC)cc1)c2cc(Nc3ncc(cc3)C)ccc2
0.304511	O=C(Nc1cc(OCCO)c(OC)cc1)c2cc(Nc3ncc(cc3)C)ccc2
0.304511	O=C(Nc1cc(OCCO)c(OC)cc1)c2cc(Nc3ncc(cc3)C)ccc2
0.304511	O=C(Nc1cc(OCCO)c(OC)cc1)c2cc(Nc3ncc(cc3)C)ccc2
0.304511	O=C(Nc1cc(OCCO)c(OC)cc1)c2cc(Nc3ncc(cc3)C)ccc2
0.303846	Fc1c(OCC(=O)Nc2c(ccc(c2)C(=O)Nc3ccccc3)C)cccc1
0.303846	Fc1c(OCC(=O)Nc2c(ccc(c2)C(=O)Nc3ccccc3)C)cccc1
0.302817	S(=O)(=O)(NCc1ccc(NC(=O)c2cnccc2)cc1)c3c(cc(NC(=O)OC(C)(C)C)cc3)C
0.302817	S(=O)(=O)(NCc1ccc(NC(=O)c2cnccc2)cc1)c3c(cc(NC(=O)OC(C)(C)C)cc3)C
0.302817	S(=O)(=O)(NCc1ccc(NC(=O)c2cnccc2)cc1)c3c(cc(NC(=O)OC(C)(C)C)cc3)C
0.302817	S(=O)(=O)(NCc1ccc(NC(=O)c2cnccc2)cc1)c3c(cc(NC(=O)OC(C)(C)C)cc3)C
0.302817	S(=O)(=O)(NCc1ccc(NC(=O)c2cnccc2)cc1)c3c(cc(NC(=O)OC(C)(C)C)cc3)C
0.302817	S(=O)(=O)(NCc1ccc(NC(=O)c2cnccc2)cc1)c3c(cc(NC(=O)OC(C)(C)C)cc3)C
0.302817	S(=O)(=O)(NCc1ccc(NC(=O)c2cnccc2)cc1)c3c(cc(NC(=O)OC(C)(C)C)cc3)C
0.302817	S(=O)(=O)(NCc1ccc(NC(=O)c2cnccc2)cc1)c3c(cc(NC(=O)OC(C)(C)C)cc3)C
0.302817	S(=O)(=O)(NCc1ccc(NC(=O)c2cnccc2)cc1)c3c(cc(NC(=O)OC(C)(C)C)cc3)C
0.302817	S(=O)(=O)(NCc1ccc(NC(=O)c2cnccc2)cc1)c3c(cc(NC(=O)OC(C)(C)C)cc3)C
0.302682	O=C(Nc1ccccc1)c2cc(NC(=O)C34COC(C3)C4)c(cc2)C
0.302682	O=C(Nc1ccccc1)c2cc(NC(=O)C34COC(C3)C4)c(cc2)C
0.302682	O=C(Nc1ccccc1)c2cc(NC(=O)C34COC(C3)C4)c(cc2)C
0.302682	O=C(Nc1ccccc1)c2cc(NC(=O)C34COC(C3)C4)c(cc2)C
0.302682	O=C(Nc1ccccc1)c2cc(NC(=O)C34COC(C3)C4)c(cc2)C
0.302682	O=C(Nc1ccccc1)c2cc(NC(=O)C34COC(C3)C4)c(cc2)C
0.302682	O=C(Nc1ccccc1)c2cc(NC(=O)C34COC(C3)C4)c(cc2)C
0.302682	O=C(Nc1ccccc1)c2cc(NC(=O)C34COC(C3)C4)c(cc2)C
0.302682	O=C(Nc1ccccc1)c2cc(NC(=O)C34COC(C3)C4)c(cc2)C
0.302682	O=C(Nc1ccccc1)c2cc(NC(=O)C34COC(C3)C4)c(cc2)C
0.302682	[O-][N+](=O)c1cc(NC(=O)CNc2c(ccc(c2)C(=O)Nc3ccccc3)C)c(cc1)C
0.302682	[O-][N+](=O)c1cc(NC(=O)CNc2c(ccc(c2)C(=O)Nc3ccccc3)C)c(cc1)C
0.302682	[O-][N+](=O)c1cc(NC(=O)CNc2c(ccc(c2)C(=O)Nc3ccccc3)C)c(cc1)C
0.302682	[O-][N+](=O)c1cc(NC(=O)CNc2c(ccc(c2)C(=O)Nc3ccccc3)C)c(cc1)C
0.302682	[O-][N+](=O)c1cc(NC(=O)CNc2c(ccc(c2)C(=O)Nc3ccccc3)C)c(cc1)C
0.302682	[O-][N+](=O)c1cc(NC(=O)CNc2c(ccc(c2)C(=O)Nc3ccccc3)C)c(cc1)C
0.302682	[O-][N+](=O)c1cc(NC(=O)CNc2c(ccc(c2)C(=O)Nc3ccccc3)C)c(cc1)C
0.302682	[O-][N+](=O)c1cc(NC(=O)CNc2c(ccc(c2)C(=O)Nc3ccccc3)C)c(cc1)C
0.302682	[O-][N+](=O)c1cc(NC(=O)CNc2c(ccc(c2)C(=O)Nc3ccccc3)C)c(cc1)C
0.302682	[O-][N+](=O)c1cc(NC(=O)CNc2c(ccc(c2)C(=O)Nc3ccccc3)C)c(cc1)C
0.302326	Clc1c(cccc1)C(=O)Nc2cc(ccc2)CNc3ccc(cc3)CN4CCSCC4
0.302326	Clc1c(cccc1)C(=O)Nc2cc(ccc2)CNc3ccc(cc3)CN4CCSCC4
0.302326	Clc1c(cccc1)C(=O)Nc2cc(ccc2)CNc3ccc(cc3)CN4CCSCC4
0.302326	Clc1c(cccc1)C(=O)Nc2cc(ccc2)CNc3ccc(cc3)CN4CCSCC4
0.302326	Clc1c(cccc1)C(=O)Nc2cc(ccc2)CNc3ccc(cc3)CN4CCSCC4
0.300725	O=C(OCC)c1ccc(cc1)C(=O)Nc2nc(c3cc4c(OCC4)cc3)ccc2
0.300725	O=C(OCC)c1ccc(cc1)C(=O)Nc2nc(c3cc4c(OCC4)cc3)ccc2
0.30038	O=C(Nc1ccccc1)c2cc(NC(=O)C(NC(=O)C3=COC=C3)C)c(cc2)C
0.30038	O=C(Nc1ccccc1)c2cc(NC(=O)C(NC(=O)C3=COC=C3)C)c(cc2)C
0.30038	O=C(Nc1ccccc1)c2cc(NC(=O)C(NC(=O)C3=COC=C3)C)c(cc2)C
0.30038	O=C(Nc1ccccc1)c2cc(NC(=O)C(NC(=O)C3=COC=C3)C)c(cc2)C
0.30038	O=C(Nc1ccccc1)c2cc(NC(=O)C(NC(=O)C3=COC=C3)C)c(cc2)C
0.30038	O=C(Nc1ccccc1)c2cc(NC(=O)C(NC(=O)C3=COC=C3)C)c(cc2)C
0.3	O=C(Nc1c(ccc(c1)C(=O)Nc2ccc(NC(=O)CC(C)C)cc2)C)c3cc4OCCOc4cc3
0.3	O=C(Nc1c(ccc(c1)C(=O)Nc2ccc(NC(=O)CC(C)C)cc2)C)c3cc4OCCOc4cc3
0.3	O=C(Nc1c(ccc(c1)C(=O)Nc2ccc(NC(=O)CC(C)C)cc2)C)c3cc4OCCOc4cc3
0.3	O=C(Nc1c(ccc(c1)C(=O)Nc2ccc(NC(=O)CC(C)C)cc2)C)c3cc4OCCOc4cc3
0.3	O=C(Nc1c(ccc(c1)C(=O)Nc2ccc(NC(=O)CC(C)C)cc2)C)c3cc4OCCOc4cc3
0.3	O=C(Nc1c(ccc(c1)C(=O)Nc2ccc(NC(=O)CC(C)C)cc2)C)c3cc4OCCOc4cc3
0.3	O=C(Nc1c(ccc(c1)C(=O)Nc2ccc(NC(=O)CC(C)C)cc2)C)c3cc4OCCOc4cc3
0.3	O=C(Nc1c(ccc(c1)C(=O)Nc2ccc(NC(=O)CC(C)C)cc2)C)c3cc4OCCOc4cc3
0.3	O=C(Nc1c(ccc(c1)C(=O)Nc2ccc(NC(=O)CC(C)C)cc2)C)c3cc4OCCOc4cc3
0.3	O=C(Nc1c(ccc(c1)C(=O)Nc2ccc(NC(=O)CC(C)C)cc2)C)c3cc4OCCOc4cc3
0.299342	Clc1c(cc(S(=O)(=O)Nc2cc(c(cc2)C)C)cc1)C(=O)Nc3ccc(cc3)CN4CCN(c5cc(ccc5)C)CC4
0.299342	Clc1c(cc(S(=O)(=O)Nc2cc(c(cc2)C)C)cc1)C(=O)Nc3ccc(cc3)CN4CCN(c5cc(ccc5)C)CC4
0.299342	Clc1c(cc(S(=O)(=O)Nc2cc(c(cc2)C)C)cc1)C(=O)Nc3ccc(cc3)CN4CCN(c5cc(ccc5)C)CC4
0.299342	Clc1c(cc(S(=O)(=O)Nc2cc(c(cc2)C)C)cc1)C(=O)Nc3ccc(cc3)CN4CCN(c5cc(ccc5)C)CC4
0.299342	Clc1c(cc(S(=O)(=O)Nc2cc(c(cc2)C)C)cc1)C(=O)Nc3ccc(cc3)CN4CCN(c5cc(ccc5)C)CC4
0.299342	Clc1c(cc(S(=O)(=O)Nc2cc(c(cc2)C)C)cc1)C(=O)Nc3ccc(cc3)CN4CCN(c5cc(ccc5)C)CC4
0.299342	Clc1c(cc(S(=O)(=O)Nc2cc(c(cc2)C)C)cc1)C(=O)Nc3ccc(cc3)CN4CCN(c5cc(ccc5)C)CC4
0.299342	Clc1c(cc(S(=O)(=O)Nc2cc(c(cc2)C)C)cc1)C(=O)Nc3ccc(cc3)CN4CCN(c5cc(ccc5)C)CC4
0.299342	Clc1c(cc(S(=O)(=O)Nc2cc(c(cc2)C)C)cc1)C(=O)Nc3ccc(cc3)CN4CCN(c5cc(ccc5)C)CC4
0.299342	Clc1c(cc(S(=O)(=O)Nc2cc(c(cc2)C)C)cc1)C(=O)Nc3ccc(cc3)CN4CCN(c5cc(ccc5)C)CC4
0.299296	S1C(=NC(c2ccc(NC(=O)C(C)C)cc2)=C1)NC(=O)c3cc(c(OC(F)(F)F)cc3)C
0.299296	S1C(=NC(c2ccc(NC(=O)C(C)C)cc2)=C1)NC(=O)c3cc(c(OC(F)(F)F)cc3)C
0.299296	S1C(=NC(c2ccc(NC(=O)C(C)C)cc2)=C1)NC(=O)c3cc(c(OC(F)(F)F)cc3)C
0.299296	S1C(=NC(c2ccc(NC(=O)C(C)C)cc2)=C1)NC(=O)c3cc(c(OC(F)(F)F)cc3)C
0.299296	S1C(=NC(c2ccc(NC(=O)C(C)C)cc2)=C1)NC(=O)c3cc(c(OC(F)(F)F)cc3)C
0.299296	S1C(=NC(c2ccc(NC(=O)C(C)C)cc2)=C1)NC(=O)c3cc(c(OC(F)(F)F)cc3)C
0.299296	S1C(=NC(c2ccc(NC(=O)C(C)C)cc2)=C1)NC(=O)c3cc(c(OC(F)(F)F)cc3)C
0.299296	S1C(=NC(c2ccc(NC(=O)C(C)C)cc2)=C1)NC(=O)c3cc(c(OC(F)(F)F)cc3)C
0.29927	S1CCN(C(=O)Cc2ccc(NC(=O)c3cc(ccc3)CNc4nc(ncc4)C)cc2)CC1
0.29927	S1CCN(C(=O)Cc2ccc(NC(=O)c3cc(ccc3)CNc4nc(ncc4)C)cc2)CC1
0.29927	S1CCN(C(=O)Cc2ccc(NC(=O)c3cc(ccc3)CNc4nc(ncc4)C)cc2)CC1
0.29927	S1CCN(C(=O)Cc2ccc(NC(=O)c3cc(ccc3)CNc4nc(ncc4)C)cc2)CC1
0.29927	S1CCN(C(=O)Cc2ccc(NC(=O)c3cc(ccc3)CNc4nc(ncc4)C)cc2)CC1
0.29927	S1CCN(C(=O)Cc2ccc(NC(=O)c3cc(ccc3)CNc4nc(ncc4)C)cc2)CC1
0.29927	S1CCN(C(=O)Cc2ccc(NC(=O)c3cc(ccc3)CNc4nc(ncc4)C)cc2)CC1
0.29927	S1CCN(C(=O)Cc2ccc(NC(=O)c3cc(ccc3)CNc4nc(ncc4)C)cc2)CC1
0.29927	S1CCN(C(=O)Cc2ccc(NC(=O)c3cc(ccc3)CNc4nc(ncc4)C)cc2)CC1
0.29927	S1CCN(C(=O)Cc2ccc(NC(=O)c3cc(ccc3)CNc4nc(ncc4)C)cc2)CC1
0.299145	O=C(Nc1cc(c2nc(ncc2)C)ccc1)C(=O)N
0.299145	O=C(Nc1cc(c2nc(ncc2)C)ccc1)C(=O)N
0.299145	O=C(Nc1cc(c2nc(ncc2)C)ccc1)C(=O)N
0.299145	O=C(Nc1cc(c2nc(ncc2)C)ccc1)C(=O)N
0.299145	O=C(Nc1cc(c2nc(ncc2)C)ccc1)C(=O)N
0.298246	Ic1c(ccc(NC(=O)c2cc(Br)c(cc2)C)c1)C
0.298246	Ic1c(ccc(NC(=O)c2cc(Br)c(cc2)C)c1)C
0.298246	Ic1c(ccc(NC(=O)c2cc(Br)c(cc2)C)c1)C
0.298246	Ic1c(ccc(NC(=O)c2cc(Br)c(cc2)C)c1)C
0.298246	Ic1c(ccc(NC(=O)c2cc(Br)c(cc2)C)c1)C
0.298246	Ic1c(ccc(NC(=O)c2cc(Br)c(cc2)C)c1)C
0.298246	Ic1c(ccc(NC(=O)c2cc(Br)c(cc2)C)c1)C
0.298246	Ic1c(ccc(NC(=O)c2cc(Br)c(cc2)C)c1)C
0.298246	Ic1c(ccc(NC(=O)c2cc(Br)c(cc2)C)c1)C
0.298246	Ic1c(ccc(NC(=O)c2cc(Br)c(cc2)C)c1)C
0.298113	Fc1c(c2ccc(cc2)C(=O)Nc3c(ccc(c3)C(=O)O)C)cc(cc1)C(F)(F)F
0.298113	Fc1c(c2ccc(cc2)C(=O)Nc3c(ccc(c3)C(=O)O)C)cc(cc1)C(F)(F)F
0.298113	Fc1c(c2ccc(cc2)C(=O)Nc3c(ccc(c3)C(=O)O)C)cc(cc1)C(F)(F)F
0.298113	Fc1c(c2ccc(cc2)C(=O)Nc3c(ccc(c3)C(=O)O)C)cc(cc1)C(F)(F)F
0.298113	Fc1c(c2ccc(cc2)C(=O)Nc3c(ccc(c3)C(=O)O)C)cc(cc1)C(F)(F)F
0.298113	Fc1c(c2ccc(cc2)C(=O)Nc3c(ccc(c3)C(=O)O)C)cc(cc1)C(F)(F)F
0.298113	Fc1c(c2ccc(cc2)C(=O)Nc3c(ccc(c3)C(=O)O)C)cc(cc1)C(F)(F)F
0.298113	Fc1c(c2ccc(cc2)C(=O)Nc3c(ccc(c3)C(=O)O)C)cc(cc1)C(F)(F)F
0.298113	Fc1c(c2ccc(cc2)C(=O)Nc3c(ccc(c3)C(=O)O)C)cc(cc1)C(F)(F)F
0.298113	Fc1c(c2ccc(cc2)C(=O)Nc3c(ccc(c3)C(=O)O)C)cc(cc1)C(F)(F)F
0.29703	Clc1c(NC(=O)c2nc(ncc2)N3CCOCC3)cc(cc1)C(=O)N(Cc4ccccc4)C
0.29703	Clc1c(NC(=O)c2nc(ncc2)N3CCOCC3)cc(cc1)C(=O)N(Cc4ccccc4)C
0.29703	Clc1c(NC(=O)c2nc(ncc2)N3CCOCC3)cc(cc1)C(=O)N(Cc4ccccc4)C
0.29703	Clc1c(NC(=O)c2nc(ncc2)N3CCOCC3)cc(cc1)C(=O)N(Cc4ccccc4)C
0.29703	Clc1c(NC(=O)c2nc(ncc2)N3CCOCC3)cc(cc1)C(=O)N(Cc4ccccc4)C
0.29703	Clc1c(NC(=O)c2nc(ncc2)N3CCOCC3)cc(cc1)C(=O)N(Cc4ccccc4)C
0.29703	Clc1c(NC(=O)c2nc(ncc2)N3CCOCC3)cc(cc1)C(=O)N(Cc4ccccc4)C
0.29703	Clc1c(NC(=O)c2nc(ncc2)N3CCOCC3)cc(cc1)C(=O)N(Cc4ccccc4)C
0.29703	Clc1c(NC(=O)c2nc(ncc2)N3CCOCC3)cc(cc1)C(=O)N(Cc4ccccc4)C
0.29703	Clc1c(NC(=O)c2nc(ncc2)N3CCOCC3)cc(cc1)C(=O)N(Cc4ccccc4)C
0.296992	S1C(c2ccccc2)=CC=C1CN3CCN(Cc4cc(c(Oc5cnccc5)cc4)C)CC3
0.296992	S1C(c2ccccc2)=CC=C1CN3CCN(Cc4cc(c(Oc5cnccc5)cc4)C)CC3
0.296992	S1C(c2ccccc2)=CC=C1CN3CCN(Cc4cc(c(Oc5cnccc5)cc4)C)CC3
0.296992	S1C(c2ccccc2)=CC=C1CN3CCN(Cc4cc(c(Oc5cnccc5)cc4)C)CC3
0.296992	S1C(c2ccccc2)=CC=C1CN3CCN(Cc4cc(c(Oc5cnccc5)cc4)C)CC3
0.296992	S1C(c2ccccc2)=CC=C1CN3CCN(Cc4cc(c(Oc5cnccc5)cc4)C)CC3
0.296992	S1C(c2ccccc2)=CC=C1CN3CCN(Cc4cc(c(Oc5cnccc5)cc4)C)CC3
0.296992	S1C(c2ccccc2)=CC=C1CN3CCN(Cc4cc(c(Oc5cnccc5)cc4)C)CC3
0.296992	S1C(c2ccccc2)=CC=C1CN3CCN(Cc4cc(c(Oc5cnccc5)cc4)C)CC3
0.296992	S1C(c2ccccc2)=CC=C1CN3CCN(Cc4cc(c(Oc5cnccc5)cc4)C)CC3
0.296774	Clc1c(NC(=O)c2c(nc(cc2)C3=CSC=C3)C)cc(cc1)C(=O)N(Cc4ccccc4)C
0.296774	Clc1c(NC(=O)c2c(nc(cc2)C3=CSC=C3)C)cc(cc1)C(=O)N(Cc4ccccc4)C
0.296774	Clc1c(NC(=O)c2c(nc(cc2)C3=CSC=C3)C)cc(cc1)C(=O)N(Cc4ccccc4)C
0.296774	Clc1c(NC(=O)c2c(nc(cc2)C3=CSC=C3)C)cc(cc1)C(=O)N(Cc4ccccc4)C
0.296774	Clc1c(NC(=O)c2c(nc(cc2)C3=CSC=C3)C)cc(cc1)C(=O)N(Cc4ccccc4)C
0.296774	Clc1c(NC(=O)c2c(nc(cc2)C3=CSC=C3)C)cc(cc1)C(=O)N(Cc4ccccc4)C
0.296774	Clc1c(NC(=O)c2c(nc(cc2)C3=CSC=C3)C)cc(cc1)C(=O)N(Cc4ccccc4)C
0.296774	Clc1c(NC(=O)c2c(nc(cc2)C3=CSC=C3)C)cc(cc1)C(=O)N(Cc4ccccc4)C
0.296774	Clc1c(NC(=O)c2c(nc(cc2)C3=CSC=C3)C)cc(cc1)C(=O)N(Cc4ccccc4)C
0.296774	Clc1c(NC(=O)c2c(nc(cc2)C3=CSC=C3)C)cc(cc1)C(=O)N(Cc4ccccc4)C
0.295833	Brc1cc(c(NNC(=O)c2ccc(NC(=O)c3cc(Br)ccc3)cc2)cc1)C
0.295833	Brc1cc(c(NNC(=O)c2ccc(NC(=O)c3cc(Br)ccc3)cc2)cc1)C
0.295833	Brc1cc(c(NNC(=O)c2ccc(NC(=O)c3cc(Br)ccc3)cc2)cc1)C
0.295833	Brc1cc(c(NNC(=O)c2ccc(NC(=O)c3cc(Br)ccc3)cc2)cc1)C
0.295833	Brc1cc(c(NNC(=O)c2ccc(NC(=O)c3cc(Br)ccc3)cc2)cc1)C
0.295833	Brc1cc(c(NNC(=O)c2ccc(NC(=O)c3cc(Br)ccc3)cc2)cc1)C
0.295833	Brc1cc(c(NNC(=O)c2ccc(NC(=O)c3cc(Br)ccc3)cc2)cc1)C
0.295833	Brc1cc(c(NNC(=O)c2ccc(NC(=O)c3cc(Br)ccc3)cc2)cc1)C
0.295833	Brc1cc(c(NNC(=O)c2ccc(NC(=O)c3cc(Br)ccc3)cc2)cc1)C
0.295833	Brc1cc(c(NNC(=O)c2ccc(NC(=O)c3cc(Br)ccc3)cc2)cc1)C
0.295547	Brc1cc(ccc1)C(=O)Nc2ccc(cc2)C(=O)Nc3cc(c(cc3)C)C(=O)NC4CC4
0.295547	Brc1cc(ccc1)C(=O)Nc2ccc(cc2)C(=O)Nc3cc(c(cc3)C)C(=O)NC4CC4
0.295547	Brc1cc(ccc1)C(=O)Nc2ccc(cc2)C(=O)Nc3cc(c(cc3)C)C(=O)NC4CC4
0.295547	Brc1cc(ccc1)C(=O)Nc2ccc(cc2)C(=O)Nc3cc(c(cc3)C)C(=O)NC4CC4
0.295547	Brc1cc(ccc1)C(=O)Nc2ccc(cc2)C(=O)Nc3cc(c(cc3)C)C(=O)NC4CC4
0.295547	Brc1cc(ccc1)C(=O)Nc2ccc(cc2)C(=O)Nc3cc(c(cc3)C)C(=O)NC4CC4
0.295547	Brc1cc(ccc1)C(=O)Nc2ccc(cc2)C(=O)Nc3cc(c(cc3)C)C(=O)NC4CC4
0.295547	Brc1cc(ccc1)C(=O)Nc2ccc(cc2)C(=O)Nc3cc(c(cc3)C)C(=O)NC4CC4
0.295547	Brc1cc(ccc1)C(=O)Nc2ccc(cc2)C(=O)Nc3cc(c(cc3)C)C(=O)NC4CC4
0.295547	Brc1cc(ccc1)C(=O)Nc2ccc(cc2)C(=O)Nc3cc(c(cc3)C)C(=O)NC4CC4
0.295276	Brc1c(ccc(c1)C(=O)Nc2cc(ccc2)CN(C(=O)C)C)C
0.295276	Brc1c(ccc(c1)C(=O)Nc2cc(ccc2)CN(C(=O)C)C)C
0.295276	Brc1c(ccc(c1)C(=O)Nc2cc(ccc2)CN(C(=O)C)C)C
0.295276	Brc1c(ccc(c1)C(=O)Nc2cc(ccc2)CN(C(=O)C)C)C
0.295276	Brc1c(ccc(c1)C(=O)Nc2cc(ccc2)CN(C(=O)C)C)C
0.295276	Brc1c(ccc(c1)C(=O)Nc2cc(ccc2)CN(C(=O)C)C)C
0.295276	Brc1c(ccc(c1)C(=O)Nc2cc(ccc2)CN(C(=O)C)C)C
0.295276	Brc1c(ccc(c1)C(=O)Nc2cc(ccc2)CN(C(=O)C)C)C
0.295276	Brc1c(ccc(c1)C(=O)Nc2cc(ccc2)CN(C(=O)C)C)C
0.295276	Brc1c(ccc(c1)C(=O)Nc2cc(ccc2)CN(C(=O)C)C)C
0.294964	O=C(Nc1cc(ccc1)C2=NC(=NN2)C3CC3)c4nc(ncc4)N5CCOCC5
0.294964	O=C(Nc1cc(ccc1)C2=NC(=NN2)C3CC3)c4nc(ncc4)N5CCOCC5
0.294964	O=C(Nc1cc(ccc1)C2=NC(=NN2)C3CC3)c4nc(ncc4)N5CCOCC5
0.294964	O=C(Nc1cc(ccc1)C2=NC(=NN2)C3CC3)c4nc(ncc4)N5CCOCC5
0.294964	O=C(Nc1cc(ccc1)C2=NC(=NN2)C3CC3)c4nc(ncc4)N5CCOCC5
0.294964	O=C(Nc1cc(ccc1)C2=NC(=NN2)C3CC3)c4nc(ncc4)N5CCOCC5
0.294964	O=C(Nc1cc(ccc1)C2=NC(=NN2)C3CC3)c4nc(ncc4)N5CCOCC5
0.294964	O=C(Nc1cc(ccc1)C2=NC(=NN2)C3CC3)c4nc(ncc4)N5CCOCC5
0.294964	O=C(Nc1cc(ccc1)C2=NC(=NN2)C3CC3)c4nc(ncc4)N5CCOCC5
0.294964	O=C(Nc1cc(ccc1)C2=NC(=NN2)C3CC3)c4nc(ncc4)N5CCOCC5
0.294702	Clc1cc(ccc1)COc2c(nccc2)NC(=O)c3cc(NC(=O)c4cc5OCCOc5cc4)c(cc3)C
0.294702	Clc1cc(ccc1)COc2c(nccc2)NC(=O)c3cc(NC(=O)c4cc5OCCOc5cc4)c(cc3)C
0.294702	Clc1cc(ccc1)COc2c(nccc2)NC(=O)c3cc(NC(=O)c4cc5OCCOc5cc4)c(cc3)C
0.294702	Clc1cc(ccc1)COc2c(nccc2)NC(=O)c3cc(NC(=O)c4cc5OCCOc5cc4)c(cc3)C
0.294702	Clc1cc(ccc1)COc2c(nccc2)NC(=O)c3cc(NC(=O)c4cc5OCCOc5cc4)c(cc3)C
0.294702	Clc1cc(ccc1)COc2c(nccc2)NC(=O)c3cc(NC(=O)c4cc5OCCOc5cc4)c(cc3)C
0.294702	Clc1cc(ccc1)COc2c(nccc2)NC(=O)c3cc(NC(=O)c4cc5OCCOc5cc4)c(cc3)C
0.294702	Clc1cc(ccc1)COc2c(nccc2)NC(=O)c3cc(NC(=O)c4cc5OCCOc5cc4)c(cc3)C
0.294702	Clc1cc(ccc1)COc2c(nccc2)NC(=O)c3cc(NC(=O)c4cc5OCCOc5cc4)c(cc3)C
0.294702	Clc1cc(ccc1)COc2c(nccc2)NC(=O)c3cc(NC(=O)c4cc5OCCOc5cc4)c(cc3)C
0.294521	S1C(=NC=C1)Nc2cc(ccc2)C(=O)Nc3ccc(cc3)C=4N=C5N(C4)CCCC5
0.294521	S1C(=NC=C1)Nc2cc(ccc2)C(=O)Nc3ccc(cc3)C=4N=C5N(C4)CCCC5
0.294521	S1C(=NC=C1)Nc2cc(ccc2)C(=O)Nc3ccc(cc3)C=4N=C5N(C4)CCCC5
0.294521	S1C(=NC=C1)Nc2cc(ccc2)C(=O)Nc3ccc(cc3)C=4N=C5N(C4)CCCC5
0.294521	S1C(=NC=C1)Nc2cc(ccc2)C(=O)Nc3ccc(cc3)C=4N=C5N(C4)CCCC5
0.294521	S1C(=NC=C1)Nc2cc(ccc2)C(=O)Nc3ccc(cc3)C=4N=C5N(C4)CCCC5
0.294521	S1C(=NC=C1)Nc2cc(ccc2)C(=O)Nc3ccc(cc3)C=4N=C5N(C4)CCCC5
0.294521	S1C(=NC=C1)Nc2cc(ccc2)C(=O)Nc3ccc(cc3)C=4N=C5N(C4)CCCC5
0.294521	S1C(=NC=C1)Nc2cc(ccc2)C(=O)Nc3ccc(cc3)C=4N=C5N(C4)CCCC5
0.294521	S1C(=NC=C1)Nc2cc(ccc2)C(=O)Nc3ccc(cc3)C=4N=C5N(C4)CCCC5
0.29434	Brc1c(cccc1C)CNC(=O)c2cc(NC(=O)Nc3ccccc3)c(cc2)C
0.29434	Brc1c(cccc1C)CNC(=O)c2cc(NC(=O)Nc3ccccc3)c(cc2)C
0.29434	Brc1c(cccc1C)CNC(=O)c2cc(NC(=O)Nc3ccccc3)c(cc2)C
0.29434	Brc1c(cccc1C)CNC(=O)c2cc(NC(=O)Nc3ccccc3)c(cc2)C
0.29434	Brc1c(cccc1C)CNC(=O)c2cc(NC(=O)Nc3ccccc3)c(cc2)C
0.29434	Brc1c(cccc1C)CNC(=O)c2cc(NC(=O)Nc3ccccc3)c(cc2)C
0.294118	O=C(Nc1c(cc(OCCC)cc1)C)C(=O)Nc2ccc(cc2)CN3CCN(c4cc(ccc4)C)CC3
0.294118	O=C(Nc1c(cc(OCCC)cc1)C)C(=O)Nc2ccc(cc2)CN3CCN(c4cc(ccc4)C)CC3
0.294118	O=C(Nc1c(cc(OCCC)cc1)C)C(=O)Nc2ccc(cc2)CN3CCN(c4cc(ccc4)C)CC3
0.294118	O=C(Nc1c(cc(OCCC)cc1)C)C(=O)Nc2ccc(cc2)CN3CCN(c4cc(ccc4)C)CC3
0.294118	O=C(Nc1c(cc(OCCC)cc1)C)C(=O)Nc2ccc(cc2)CN3CCN(c4cc(ccc4)C)CC3
0.293893	Clc1cc(ccc1)C(=O)Nc2cc(c(NC(=O)C(=O)Nc3cc(c(cc3)CC)CC)cc2)C
0.293893	Clc1cc(ccc1)C(=O)Nc2cc(c(NC(=O)C(=O)Nc3cc(c(cc3)CC)CC)cc2)C
0.293893	Clc1cc(ccc1)C(=O)Nc2cc(c(NC(=O)C(=O)Nc3cc(c(cc3)CC)CC)cc2)C
0.293893	Clc1cc(ccc1)C(=O)Nc2cc(c(NC(=O)C(=O)Nc3cc(c(cc3)CC)CC)cc2)C
0.293893	Clc1cc(ccc1)C(=O)Nc2cc(c(NC(=O)C(=O)Nc3cc(c(cc3)CC)CC)cc2)C
0.293893	Clc1cc(ccc1)C(=O)Nc2cc(c(NC(=O)C(=O)Nc3cc(c(cc3)CC)CC)cc2)C
0.293893	Clc1cc(ccc1)C(=O)Nc2cc(c(NC(=O)C(=O)Nc3cc(c(cc3)CC)CC)cc2)C
0.293893	Clc1cc(ccc1)C(=O)Nc2cc(c(NC(=O)C(=O)Nc3cc(c(cc3)CC)CC)cc2)C
0.293893	Clc1cc(ccc1)C(=O)Nc2cc(c(NC(=O)C(=O)Nc3cc(c(cc3)CC)CC)cc2)C
0.293893	Clc1cc(ccc1)C(=O)Nc2cc(c(NC(=O)C(=O)Nc3cc(c(cc3)CC)CC)cc2)C
0.293893	S1C(=NC(c2cc(NC(=O)c3ccc(cc3)C=4OC(=NN4)c5cc(ccc5)C)ccc2)=C1)C
0.293893	S1C(=NC(c2cc(NC(=O)c3ccc(cc3)C=4OC(=NN4)c5cc(ccc5)C)ccc2)=C1)C
0.293893	S1C(=NC(c2cc(NC(=O)c3ccc(cc3)C=4OC(=NN4)c5cc(ccc5)C)ccc2)=C1)C
0.293893	S1C(=NC(c2cc(NC(=O)c3ccc(cc3)C=4OC(=NN4)c5cc(ccc5)C)ccc2)=C1)C
0.293893	S1C(=NC(c2cc(NC(=O)c3ccc(cc3)C=4OC(=NN4)c5cc(ccc5)C)ccc2)=C1)C
0.293893	S1C(=NC(c2cc(NC(=O)c3ccc(cc3)C=4OC(=NN4)c5cc(ccc5)C)ccc2)=C1)C
0.293893	S1C(=NC(c2cc(NC(=O)c3ccc(cc3)C=4OC(=NN4)c5cc(ccc5)C)ccc2)=C1)C
0.293893	S1C(=NC(c2cc(NC(=O)c3ccc(cc3)C=4OC(=NN4)c5cc(ccc5)C)ccc2)=C1)C
0.293893	S1C(=NC(c2cc(NC(=O)c3ccc(cc3)C=4OC(=NN4)c5cc(ccc5)C)ccc2)=C1)C
0.293893	S1C(=NC(c2cc(NC(=O)c3ccc(cc3)C=4OC(=NN4)c5cc(ccc5)C)ccc2)=C1)C
0.292857	Fc1cc(NC(=O)c2ccc(cc2)CN3CC(=O)NCC3)c(OCC(F)(F)F)cc1
0.292857	Fc1cc(NC(=O)c2ccc(cc2)CN3CC(=O)NCC3)c(OCC(F)(F)F)cc1
0.292857	Fc1cc(NC(=O)c2ccc(cc2)CN3CC(=O)NCC3)c(OCC(F)(F)F)cc1
0.292857	Fc1cc(NC(=O)c2ccc(cc2)CN3CC(=O)NCC3)c(OCC(F)(F)F)cc1
0.292857	Fc1cc(NC(=O)c2ccc(cc2)CN3CC(=O)NCC3)c(OCC(F)(F)F)cc1
0.292857	Fc1cc(NC(=O)c2ccc(cc2)CN3CC(=O)NCC3)c(OCC(F)(F)F)cc1
0.292857	Fc1cc(NC(=O)c2ccc(cc2)CN3CC(=O)NCC3)c(OCC(F)(F)F)cc1
0.292857	Fc1cc(NC(=O)c2ccc(cc2)CN3CC(=O)NCC3)c(OCC(F)(F)F)cc1
0.292857	Fc1cc(NC(=O)c2ccc(cc2)CN3CC(=O)NCC3)c(OCC(F)(F)F)cc1
0.292857	Fc1cc(NC(=O)c2ccc(cc2)CN3CC(=O)NCC3)c(OCC(F)(F)F)cc1
0.292517	FC(F)(F)Oc1c(cc(cc1)C(=O)Nc2cc3N=C(Nc3cc2)CN4CCN(CC4)C)C
0.292517	FC(F)(F)Oc1c(cc(cc1)C(=O)Nc2cc3N=C(Nc3cc2)CN4CCN(CC4)C)C
0.292517	FC(F)(F)Oc1c(cc(cc1)C(=O)Nc2cc3N=C(Nc3cc2)CN4CCN(CC4)C)C
0.292517	FC(F)(F)Oc1c(cc(cc1)C(=O)Nc2cc3N=C(Nc3cc2)CN4CCN(CC4)C)C
0.292517	FC(F)(F)Oc1c(cc(cc1)C(=O)Nc2cc3N=C(Nc3cc2)CN4CCN(CC4)C)C
0.292517	FC(F)(F)Oc1c(cc(cc1)C(=O)Nc2cc3N=C(Nc3cc2)CN4CCN(CC4)C)C
0.292517	FC(F)(F)Oc1c(cc(cc1)C(=O)Nc2cc3N=C(Nc3cc2)CN4CCN(CC4)C)C
0.292517	FC(F)(F)Oc1c(cc(cc1)C(=O)Nc2cc3N=C(Nc3cc2)CN4CCN(CC4)C)C
0.292254	Clc1ccc(N2N=C(N=C2C)C(=O)Nc3c(ccc(c3)C(=O)Nc4ccccc4)C)cc1
0.292254	Clc1ccc(N2N=C(N=C2C)C(=O)Nc3c(ccc(c3)C(=O)Nc4ccccc4)C)cc1
0.292254	Clc1ccc(N2N=C(N=C2C)C(=O)Nc3c(ccc(c3)C(=O)Nc4ccccc4)C)cc1
0.292254	Clc1ccc(N2N=C(N=C2C)C(=O)Nc3c(ccc(c3)C(=O)Nc4ccccc4)C)cc1
0.292254	Clc1ccc(N2N=C(N=C2C)C(=O)Nc3c(ccc(c3)C(=O)Nc4ccccc4)C)cc1
0.292254	Clc1ccc(N2N=C(N=C2C)C(=O)Nc3c(ccc(c3)C(=O)Nc4ccccc4)C)cc1
0.292254	Clc1ccc(N2N=C(N=C2C)C(=O)Nc3c(ccc(c3)C(=O)Nc4ccccc4)C)cc1
0.292254	Clc1ccc(N2N=C(N=C2C)C(=O)Nc3c(ccc(c3)C(=O)Nc4ccccc4)C)cc1
0.292254	Clc1ccc(N2N=C(N=C2C)C(=O)Nc3c(ccc(c3)C(=O)Nc4ccccc4)C)cc1
0.292254	Clc1ccc(N2N=C(N=C2C)C(=O)Nc3c(ccc(c3)C(=O)Nc4ccccc4)C)cc1
0.292254	FC(F)(F)c1cc(NC(=O)c2cc(NC(=O)CC(N3C=NC=C3)C)c(cc2)C)ccc1
0.292181	S=C(Nc1cc(OC)ccc1)NCc2ccc(NC(=O)c3cnccc3)cc2
0.292181	S=C(Nc1cc(OC)ccc1)NCc2ccc(NC(=O)c3cnccc3)cc2
0.292181	S=C(Nc1cc(OC)ccc1)NCc2ccc(NC(=O)c3cnccc3)cc2
0.292181	S=C(Nc1cc(OC)ccc1)NCc2ccc(NC(=O)c3cnccc3)cc2
0.292181	S=C(Nc1cc(OC)ccc1)NCc2ccc(NC(=O)c3cnccc3)cc2
0.292181	S=C(Nc1cc(OC)ccc1)NCc2ccc(NC(=O)c3cnccc3)cc2
0.292181	S=C(Nc1cc(OC)ccc1)NCc2ccc(NC(=O)c3cnccc3)cc2
0.292181	S=C(Nc1cc(OC)ccc1)NCc2ccc(NC(=O)c3cnccc3)cc2
0.292181	S=C(Nc1cc(OC)ccc1)NCc2ccc(NC(=O)c3cnccc3)cc2
0.292181	S=C(Nc1cc(OC)ccc1)NCc2ccc(NC(=O)c3cnccc3)cc2
0.291815	O=C(N1CCN(CCOC)CC1)C(=O)Nc2cc(c(NC(=O)C=3OC=CC3)cc2)C
0.291815	O=C(N1CCN(CCOC)CC1)C(=O)Nc2cc(c(NC(=O)C=3OC=CC3)cc2)C
0.291815	O=C(N1CCN(CCOC)CC1)C(=O)Nc2cc(c(NC(=O)C=3OC=CC3)cc2)C
0.291815	O=C(N1CCN(CCOC)CC1)C(=O)Nc2cc(c(NC(=O)C=3OC=CC3)cc2)C
0.291815	O=C(N1CCN(CCOC)CC1)C(=O)Nc2cc(c(NC(=O)C=3OC=CC3)cc2)C
0.291815	O=C(N1CCN(CCOC)CC1)C(=O)Nc2cc(c(NC(=O)C=3OC=CC3)cc2)C
0.291815	O=C(N1CCN(CCOC)CC1)C(=O)Nc2cc(c(NC(=O)C=3OC=CC3)cc2)C
0.291815	O=C(N1CCN(CCOC)CC1)C(=O)Nc2cc(c(NC(=O)C=3OC=CC3)cc2)C
0.291498	S1C(=NC=C1)Nc2cc(ccc2)C(=O)NCc3ccc(NC(=O)c4ccc(F)cc4)cc3
0.291498	S1C(=NC=C1)Nc2cc(ccc2)C(=O)NCc3ccc(NC(=O)c4ccc(F)cc4)cc3
0.291498	S1C(=NC=C1)Nc2cc(ccc2)C(=O)NCc3ccc(NC(=O)c4ccc(F)cc4)cc3
0.287449	Brc1c(ccc(c1)C(=O)Nc2cc(ccc2)C3(CC3)C)C
0.287449	Brc1c(ccc(c1)C(=O)Nc2cc(ccc2)C3(CC3)C)C
0.287449	Brc1c(ccc(c1)C(=O)Nc2cc(ccc2)C3(CC3)C)C
0.287449	Brc1c(ccc(c1)C(=O)Nc2cc(ccc2)C3(CC3)C)C
0.287449	Brc1c(ccc(c1)C(=O)Nc2cc(ccc2)C3(CC3)C)C
0.287273	Fc1c(ccc(c2cncnc2)c1)C(=O)Nc3cc(ccc3)CN(C(=O)C)C
0.287273	Fc1c(ccc(c2cncnc2)c1)C(=O)Nc3cc(ccc3)CN(C(=O)C)C
0.287273	Fc1c(ccc(c2cncnc2)c1)C(=O)Nc3cc(ccc3)CN(C(=O)C)C
0.287273	Fc1c(ccc(c2cncnc2)c1)C(=O)Nc3cc(ccc3)CN(C(=O)C)C
0.287273	Fc1c(ccc(c2cncnc2)c1)C(=O)Nc3cc(ccc3)CN(C(=O)C)C
0.287273	Fc1c(ccc(c2cncnc2)c1)C(=O)Nc3cc(ccc3)CN(C(=O)C)C
0.287273	Fc1c(ccc(c2cncnc2)c1)C(=O)Nc3cc(ccc3)CN(C(=O)C)C
0.287273	Fc1c(ccc(c2cncnc2)c1)C(=O)Nc3cc(ccc3)CN(C(=O)C)C
0.287273	Fc1c(ccc(c2cncnc2)c1)C(=O)Nc3cc(ccc3)CN(C(=O)C)C
0.287273	Fc1c(ccc(c2cncnc2)c1)C(=O)Nc3cc(ccc3)CN(C(=O)C)C
0.287197	O=C(Nc1c(cccc1)COCc2ccccc2)c3cc(c(OC)cc3)c4ncccc4
0.287197	O=C(Nc1c(cccc1)COCc2ccccc2)c3cc(c(OC)cc3)c4ncccc4
0.287197	O=C(Nc1c(cccc1)COCc2ccccc2)c3cc(c(OC)cc3)c4ncccc4
0.287197	O=C(Nc1c(cccc1)COCc2ccccc2)c3cc(c(OC)cc3)c4ncccc4
0.287197	O=C(Nc1c(cccc1)COCc2ccccc2)c3cc(c(OC)cc3)c4ncccc4
0.287197	O=C(Nc1c(cccc1)COCc2ccccc2)c3cc(c(OC)cc3)c4ncccc4
0.287197	O=C(Nc1c(cccc1)COCc2ccccc2)c3cc(c(OC)cc3)c4ncccc4
0.287197	O=C(Nc1c(cccc1)COCc2ccccc2)c3cc(c(OC)cc3)c4ncccc4
0.287197	O=C(Nc1c(cccc1)COCc2ccccc2)c3cc(c(OC)cc3)c4ncccc4
0.287197	O=C(Nc1c(cccc1)COCc2ccccc2)c3cc(c(OC)cc3)c4ncccc4
0.286822	S1C(=NC(c2cc(NC(=O)C=3NC(=CC3)CC)ccc2)=C1)C
0.286822	S1C(=NC(c2cc(NC(=O)C=3NC(=CC3)CC)ccc2)=C1)C
0.286822	S1C(=NC(c2cc(NC(=O)C=3NC(=CC3)CC)ccc2)=C1)C
0.286822	S1C(=NC(c2cc(NC(=O)C=3NC(=CC3)CC)ccc2)=C1)C
0.286822	S1C(=NC(c2cc(NC(=O)C=3NC(=CC3)CC)ccc2)=C1)C
0.286822	S1C(=NC(c2cc(NC(=O)C=3NC(=CC3)CC)ccc2)=C1)C
0.286822	S1C(=NC(c2cc(NC(=O)C=3NC(=CC3)CC)ccc2)=C1)C
0.286822	S1C(=NC(c2cc(NC(=O)C=3NC(=CC3)CC)ccc2)=C1)C
0.286822	S1C(=NC(c2cc(NC(=O)C=3NC(=CC3)CC)ccc2)=C1)C
0.286822	S1C(=NC(c2cc(NC(=O)C=3NC(=CC3)CC)ccc2)=C1)C
0.286713	O=C(OC)c1cc(NC(=O)c2cc(ccc2)C=3OC=NC3)c(OCc4ccccc4)cc1
0.286713	O=C(OC)c1cc(NC(=O)c2cc(ccc2)C=3OC=NC3)c(OCc4ccccc4)cc1
0.286713	O=C(OC)c1cc(NC(=O)c2cc(ccc2)C=3OC=NC3)c(OCc4ccccc4)cc1
0.286713	O=C(OC)c1cc(NC(=O)c2cc(ccc2)C=3OC=NC3)c(OCc4ccccc4)cc1
0.286713	O=C(OC)c1cc(NC(=O)c2cc(ccc2)C=3OC=NC3)c(OCc4ccccc4)cc1
0.286713	O=C(OC)c1cc(NC(=O)c2cc(ccc2)C=3OC=NC3)c(OCc4ccccc4)cc1
0.286713	O=C(OC)c1cc(NC(=O)c2cc(ccc2)C=3OC=NC3)c(OCc4ccccc4)cc1
0.286713	O=C(OC)c1cc(NC(=O)c2cc(ccc2)C=3OC=NC3)c(OCc4ccccc4)cc1
0.286713	O=C(OC)c1cc(NC(=O)c2cc(ccc2)C=3OC=NC3)c(OCc4ccccc4)cc1
0.286713	O=C(OC)c1cc(NC(=O)c2cc(ccc2)C=3OC=NC3)c(OCc4ccccc4)cc1
0.286713	Brc1c(F)ccc(c1)C(=O)Nc2nc(c3cc4c(OCC4)cc3)ccc2
0.286713	Brc1c(F)ccc(c1)C(=O)Nc2nc(c3cc4c(OCC4)cc3)ccc2
0.286713	Brc1c(F)ccc(c1)C(=O)Nc2nc(c3cc4c(OCC4)cc3)ccc2
0.286713	Brc1c(F)ccc(c1)C(=O)Nc2nc(c3cc4c(OCC4)cc3)ccc2
0.286713	Brc1c(F)ccc(c1)C(=O)Nc2nc(c3cc4c(OCC4)cc3)ccc2
0.286713	Brc1c(F)ccc(c1)C(=O)Nc2nc(c3cc4c(OCC4)cc3)ccc2
0.286713	Brc1c(F)ccc(c1)C(=O)Nc2nc(c3cc4c(OCC4)cc3)ccc2
0.286713	Ic1c(Cl)cc(cc1)C(=O)Nc2nc(c3cc4c(OCC4)cc3)ccc2
0.286713	Ic1c(Cl)cc(cc1)C(=O)Nc2nc(c3cc4c(OCC4)cc3)ccc2
0.286713	Ic1c(Cl)cc(cc1)C(=O)Nc2nc(c3cc4c(OCC4)cc3)ccc2
0.286713	Ic1c(Cl)cc(cc1)C(=O)Nc2nc(c3cc4c(OCC4)cc3)ccc2
0.286713	Ic1c(Cl)cc(cc1)C(=O)Nc2nc(c3cc4c(OCC4)cc3)ccc2
0.286713	Ic1c(Cl)cc(cc1)C(=O)Nc2nc(c3cc4c(OCC4)cc3)ccc2
0.286713	Ic1c(Cl)cc(cc1)C(=O)Nc2nc(c3cc4c(OCC4)cc3)ccc2
0.286713	Ic1c(Cl)cc(cc1)C(=O)Nc2nc(c3cc4c(OCC4)cc3)ccc2
0.286713	Ic1c(Cl)cc(cc1)C(=O)Nc2nc(c3cc4c(OCC4)cc3)ccc2
0.286713	Ic1c(Cl)cc(cc1)C(=O)Nc2nc(c3cc4c(OCC4)cc3)ccc2
0.28629	O=C(Nc1c(cc(N2CCCCCC2)cc1)C)c3ccc(cc3)C(=O)NC(C)C
0.28629	O=C(Nc1c(cc(N2CCCCCC2)cc1)C)c3ccc(cc3)C(=O)NC(C)C
0.28629	O=C(Nc1c(cc(N2CCCCCC2)cc1)C)c3ccc(cc3)C(=O)NC(C)C
0.286219	O=C(Nc1ccccc1)c2cc(NC(=O)C3=C(N(N=C3)c4ccc(cc4)C)C)c(cc2)C
0.286219	O=C(Nc1ccccc1)c2cc(NC(=O)C3=C(N(N=C3)c4ccc(cc4)C)C)c(cc2)C
0.286219	O=C(Nc1ccccc1)c2cc(NC(=O)C3=C(N(N=C3)c4ccc(cc4)C)C)c(cc2)C
0.286219	O=C(Nc1ccccc1)c2cc(NC(=O)C3=C(N(N=C3)c4ccc(cc4)C)C)c(cc2)C
0.286219	O=C(Nc1ccccc1)c2cc(NC(=O)C3=C(N(N=C3)c4ccc(cc4)C)C)c(cc2)C
0.286219	O=C(Nc1ccccc1)c2cc(NC(=O)C3=C(N(N=C3)c4ccc(cc4)C)C)c(cc2)C
0.286219	O=C(Nc1ccccc1)c2cc(NC(=O)C3=C(N(N=C3)c4ccc(cc4)C)C)c(cc2)C
0.286219	O=C(Nc1ccccc1)c2cc(NC(=O)C3=C(N(N=C3)c4ccc(cc4)C)C)c(cc2)C
0.286219	O=C(Nc1ccccc1)c2cc(NC(=O)C3=C(N(N=C3)c4ccc(cc4)C)C)c(cc2)C
0.286219	O=C(Nc1ccccc1)c2cc(NC(=O)C3=C(N(N=C3)c4ccc(cc4)C)C)c(cc2)C
0.285714	O=C(Nc1cc(ccc1)CN2CCN(CC2)C)C=O
0.285714	O=C(Nc1cc(ccc1)CN2CCN(CC2)C)C=O
0.285714	O=C(Nc1cc(ccc1)CN2CCN(CC2)C)C=O
0.285714	O=C(Nc1cc(ccc1)CN2CCN(CC2)C)C=O
0.285714	O=C(Nc1cc(ccc1)CN2CCN(CC2)C)C=O
0.285714	O=C(Nc1cc(ccc1)CN2CCN(CC2)C)C=O
0.285714	O=C(Nc1cc(ccc1)CN2CCN(CC2)C)C=O
0.285714	O=C(Nc1cc(ccc1)CN2CCN(CC2)C)C=O
0.285714	O=C(Nc1cc(ccc1)CN2CCN(CC2)C)C=O
0.285714	O=C(Nc1cc(ccc1)CN2CCN(CC2)C)C=O
0.285714	S(=O)(=O)(NC(C(=O)Nc1c(ccc(c1)C(=O)Nc2ccccc2)C)C)c3ccc(NC(=O)C)cc3
0.285714	S(=O)(=O)(NC(C(=O)Nc1c(ccc(c1)C(=O)Nc2ccccc2)C)C)c3ccc(NC(=O)C)cc3
0.285714	S(=O)(=O)(NC(C(=O)Nc1c(ccc(c1)C(=O)Nc2ccccc2)C)C)c3ccc(NC(=O)C)cc3
0.285714	S(=O)(=O)(NC(C(=O)Nc1c(ccc(c1)C(=O)Nc2ccccc2)C)C)c3ccc(NC(=O)C)cc3
0.285714	S(=O)(=O)(NC(C(=O)Nc1c(ccc(c1)C(=O)Nc2ccccc2)C)C)c3ccc(NC(=O)C)cc3
0.285714	S(=O)(=O)(NC(C(=O)Nc1c(ccc(c1)C(=O)Nc2ccccc2)C)C)c3ccc(NC(=O)C)cc3
0.285714	S(=O)(=O)(NC(C(=O)Nc1c(ccc(c1)C(=O)Nc2ccccc2)C)C)c3ccc(NC(=O)C)cc3
0.285714	S(=O)(=O)(NC(C(=O)Nc1c(ccc(c1)C(=O)Nc2ccccc2)C)C)c3ccc(NC(=O)C)cc3
0.285714	S(=O)(=O)(NC(C(=O)Nc1c(ccc(c1)C(=O)Nc2ccccc2)C)C)c3ccc(NC(=O)C)cc3
0.285714	S(=O)(=O)(NC(C(=O)Nc1c(ccc(c1)C(=O)Nc2ccccc2)C)C)c3ccc(NC(=O)C)cc3
0.285714	[O-][N+](=O)c1c(N2CCN(CC2)C)ccc(c1)C(=O)Nc3ccc(cc3)CCN4CCOCC4
0.285714	[O-][N+](=O)c1c(N2CCN(CC2)C)ccc(c1)C(=O)Nc3ccc(cc3)CCN4CCOCC4
0.285714	[O-][N+](=O)c1c(N2CCN(CC2)C)ccc(c1)C(=O)Nc3ccc(cc3)CCN4CCOCC4
0.285714	[O-][N+](=O)c1c(N2CCN(CC2)C)ccc(c1)C(=O)Nc3ccc(cc3)CCN4CCOCC4
0.285714	[O-][N+](=O)c1c(N2CCN(CC2)C)ccc(c1)C(=O)Nc3ccc(cc3)CCN4CCOCC4
0.285714	[O-][N+](=O)c1c(N2CCN(CC2)C)ccc(c1)C(=O)Nc3ccc(cc3)CCN4CCOCC4
0.285714	[O-][N+](=O)c1c(N2CCN(CC2)C)ccc(c1)C(=O)Nc3ccc(cc3)CCN4CCOCC4
0.285714	[O-][N+](=O)c1c(N2CCN(CC2)C)ccc(c1)C(=O)Nc3ccc(cc3)CCN4CCOCC4
0.285714	[O-][N+](=O)c1c(N2CCN(CC2)C)ccc(c1)C(=O)Nc3ccc(cc3)CCN4CCOCC4
0.285714	[O-][N+](=O)c1c(N2CCN(CC2)C)ccc(c1)C(=O)Nc3ccc(cc3)CCN4CCOCC4
0.285246	Fc1c(NC(=O)CC(C)C)ccc(c1)C(=O)Nc2nc(c3cc4c(OCC4)cc3)ccc2
0.285246	Fc1c(NC(=O)CC(C)C)ccc(c1)C(=O)Nc2nc(c3cc4c(OCC4)cc3)ccc2
0.285246	Fc1c(NC(=O)CC(C)C)ccc(c1)C(=O)Nc2nc(c3cc4c(OCC4)cc3)ccc2
0.284345	O=C(Nc1nc(c2cc3c(OCC3)cc2)ccc1)c4cnc(N5N=CC=C5)cc4
0.284345	O=C(Nc1nc(c2cc3c(OCC3)cc2)ccc1)c4cnc(N5N=CC=C5)cc4
0.284345	O=C(Nc1nc(c2cc3c(OCC3)cc2)ccc1)c4cnc(N5N=CC=C5)cc4
0.284345	O=C(Nc1nc(c2cc3c(OCC3)cc2)ccc1)c4cnc(N5N=CC=C5)cc4
0.284345	O=C(Nc1nc(c2cc3c(OCC3)cc2)ccc1)c4cnc(N5N=CC=C5)cc4
0.284345	O=C(Nc1nc(c2cc3c(OCC3)cc2)ccc1)c4cnc(N5N=CC=C5)cc4
0.284345	O=C(Nc1nc(c2cc3c(OCC3)cc2)ccc1)c4cnc(N5N=CC=C5)cc4
0.284345	O=C(Nc1nc(c2cc3c(OCC3)cc2)ccc1)c4cnc(N5N=CC=C5)cc4
0.284345	O=C(Nc1nc(c2cc3c(OCC3)cc2)ccc1)c4cnc(N5N=CC=C5)cc4
0.284345	O=C(Nc1nc(c2cc3c(OCC3)cc2)ccc1)c4cnc(N5N=CC=C5)cc4
0.284133	S1C=NC(c2ncc(cc2)C(=O)Nc3cc(OCCO)c(OC)cc3)=C1
0.284133	S1C=NC(c2ncc(cc2)C(=O)Nc3cc(OCCO)c(OC)cc3)=C1
0.284133	S1C=NC(c2ncc(cc2)C(=O)Nc3cc(OCCO)c(OC)cc3)=C1
0.284133	S1C=NC(c2ncc(cc2)C(=O)Nc3cc(OCCO)c(OC)cc3)=C1
0.284133	S1C=NC(c2ncc(cc2)C(=O)Nc3cc(OCCO)c(OC)cc3)=C1
0.284133	S1C=NC(c2ncc(cc2)C(=O)Nc3cc(OCCO)c(OC)cc3)=C1
0.284133	S1C=NC(c2ncc(cc2)C(=O)Nc3cc(OCCO)c(OC)cc3)=C1
0.284133	S1C=NC(c2ncc(cc2)C(=O)Nc3cc(OCCO)c(OC)cc3)=C1
0.284133	S1C=NC(c2ncc(cc2)C(=O)Nc3cc(OCCO)c(OC)cc3)=C1
0.284133	S1C=NC(c2ncc(cc2)C(=O)Nc3cc(OCCO)c(OC)cc3)=C1
0.283828	O=C(N1c2c(cc(cc2)C(=O)Nc3c(ccc(NC(=O)Nc4ccccc4)c3)C)CCC1)c5ccccc5
0.283828	O=C(N1c2c(cc(cc2)C(=O)Nc3c(ccc(NC(=O)Nc4ccccc4)c3)C)CCC1)c5ccccc5
0.283828	O=C(N1c2c(cc(cc2)C(=O)Nc3c(ccc(NC(=O)Nc4ccccc4)c3)C)CCC1)c5ccccc5
0.283828	O=C(N1c2c(cc(cc2)C(=O)Nc3c(ccc(NC(=O)Nc4ccccc4)c3)C)CCC1)c5ccccc5
0.283828	O=C(N1c2c(cc(cc2)C(=O)Nc3c(ccc(NC(=O)Nc4ccccc4)c3)C)CCC1)c5ccccc5
0.283828	O=C(N1c2c(cc(cc2)C(=O)Nc3c(ccc(NC(=O)Nc4ccccc4)c3)C)CCC1)c5ccccc5
0.283828	O=C(N1c2c(cc(cc2)C(=O)Nc3c(ccc(NC(=O)Nc4ccccc4)c3)C)CCC1)c5ccccc5
0.283828	O=C(N1c2c(cc(cc2)C(=O)Nc3c(ccc(NC(=O)Nc4ccccc4)c3)C)CCC1)c5ccccc5
0.283828	O=C(N1c2c(cc(cc2)C(=O)Nc3c(ccc(NC(=O)Nc4ccccc4)c3)C)CCC1)c5ccccc5
0.283828	O=C(N1c2c(cc(cc2)C(=O)Nc3c(ccc(NC(=O)Nc4ccccc4)c3)C)CCC1)c5ccccc5
0.283636	Clc1ccc(Oc2ncc(NC(=O)c3cc(ccc3)CNc4nc(ncc4)C)cc2)cc1
0.283636	Clc1ccc(Oc2ncc(NC(=O)c3cc(ccc3)CNc4nc(ncc4)C)cc2)cc1
0.283636	Clc1ccc(Oc2ncc(NC(=O)c3cc(ccc3)CNc4nc(ncc4)C)cc2)cc1
0.283636	Clc1ccc(Oc2ncc(NC(=O)c3cc(ccc3)CNc4nc(ncc4)C)cc2)cc1
0.283636	Clc1ccc(Oc2ncc(NC(=O)c3cc(ccc3)CNc4nc(ncc4)C)cc2)cc1
0.283636	Clc1ccc(Oc2ncc(NC(=O)c3cc(ccc3)CNc4nc(ncc4)C)cc2)cc1
0.283401	Brc1cc(ccc1)C(=O)Nc2ccc(cc2)C(=O)Nc3cc(NC(=O)C4=CSC=C4)c(F)cc3
0.283154	S1C(c2ccccc2)=CC=C1CN3CCN(C(=O)c4cc(NC=5SC=CN5)ccc4)CC3
0.283154	S1C(c2ccccc2)=CC=C1CN3CCN(C(=O)c4cc(NC=5SC=CN5)ccc4)CC3
0.283154	S1C(c2ccccc2)=CC=C1CN3CCN(C(=O)c4cc(NC=5SC=CN5)ccc4)CC3
0.283154	S1C(c2ccccc2)=CC=C1CN3CCN(C(=O)c4cc(NC=5SC=CN5)ccc4)CC3
0.283154	S1C(c2ccccc2)=CC=C1CN3CCN(C(=O)c4cc(NC=5SC=CN5)ccc4)CC3
0.283154	S1C(c2ccccc2)=CC=C1CN3CCN(C(=O)c4cc(NC=5SC=CN5)ccc4)CC3
0.283154	S1C(c2ccccc2)=CC=C1CN3CCN(C(=O)c4cc(NC=5SC=CN5)ccc4)CC3
0.283154	S1C(c2ccccc2)=CC=C1CN3CCN(C(=O)c4cc(NC=5SC=CN5)ccc4)CC3
0.283154	S1C(c2ccccc2)=CC=C1CN3CCN(C(=O)c4cc(NC=5SC=CN5)ccc4)CC3
0.283154	S1C(c2ccccc2)=CC=C1CN3CCN(C(=O)c4cc(NC=5SC=CN5)ccc4)CC3
0.28254	Fc1ccc(cc1)C=2N(N=C(C(=O)Nc3c(ccc(c3)C(=O)Nc4ccccc4)C)C2)c5c(cc(cc5)C)C
0.28254	Fc1ccc(cc1)C=2N(N=C(C(=O)Nc3c(ccc(c3)C(=O)Nc4ccccc4)C)C2)c5c(cc(cc5)C)C
0.28254	Fc1ccc(cc1)C=2N(N=C(C(=O)Nc3c(ccc(c3)C(=O)Nc4ccccc4)C)C2)c5c(cc(cc5)C)C
0.28254	Fc1ccc(cc1)C=2N(N=C(C(=O)Nc3c(ccc(c3)C(=O)Nc4ccccc4)C)C2)c5c(cc(cc5)C)C
0.28254	Fc1ccc(cc1)C=2N(N=C(C(=O)Nc3c(ccc(c3)C(=O)Nc4ccccc4)C)C2)c5c(cc(cc5)C)C
0.28254	Fc1ccc(cc1)C=2N(N=C(C(=O)Nc3c(ccc(c3)C(=O)Nc4ccccc4)C)C2)c5c(cc(cc5)C)C
0.28254	Fc1ccc(cc1)C=2N(N=C(C(=O)Nc3c(ccc(c3)C(=O)Nc4ccccc4)C)C2)c5c(cc(cc5)C)C
0.28254	Fc1ccc(cc1)C=2N(N=C(C(=O)Nc3c(ccc(c3)C(=O)Nc4ccccc4)C)C2)c5c(cc(cc5)C)C
0.28254	Fc1ccc(cc1)C=2N(N=C(C(=O)Nc3c(ccc(c3)C(=O)Nc4ccccc4)C)C2)c5c(cc(cc5)C)C
0.28254	Fc1ccc(cc1)C=2N(N=C(C(=O)Nc3c(ccc(c3)C(=O)Nc4ccccc4)C)C2)c5c(cc(cc5)C)C
0.28169	Clc1cnc(Oc2cc(ccc2)C(=O)Nc3c(cc(N4CCCCCC4)cc3)C)cc1
0.281513	O=C(NCC1CC1)c2cc(NC(=O)C=O)c(cc2)C
0.281513	O=C(NCC1CC1)c2cc(NC(=O)C=O)c(cc2)C
0.281513	O=C(NCC1CC1)c2cc(NC(=O)C=O)c(cc2)C
0.28125	Clc1c(cccc1)C(=O)Nc2cc(ccc2)CNc3cc(ccc3)CN4CCCC4
0.28125	Clc1c(cccc1)C(=O)Nc2cc(ccc2)CNc3cc(ccc3)CN4CCCC4
0.28125	Clc1c(cccc1)C(=O)Nc2cc(ccc2)CNc3cc(ccc3)CN4CCCC4
0.28125	Clc1c(cccc1)C(=O)Nc2cc(ccc2)CNc3cc(ccc3)CN4CCCC4
0.28125	Clc1c(cccc1)C(=O)Nc2cc(ccc2)CNc3cc(ccc3)CN4CCCC4
0.28125	Clc1c(cccc1)C(=O)Nc2cc(ccc2)CNc3cc(ccc3)CN4CCCC4
0.281139	Clc1c(ccc(OC)c1)C(=O)CCC(=O)Nc2c(ccc(c2)C(=O)Nc3ccccc3)C
0.281139	Clc1c(ccc(OC)c1)C(=O)CCC(=O)Nc2c(ccc(c2)C(=O)Nc3ccccc3)C
0.281139	Clc1c(ccc(OC)c1)C(=O)CCC(=O)Nc2c(ccc(c2)C(=O)Nc3ccccc3)C
0.281139	Clc1c(ccc(OC)c1)C(=O)CCC(=O)Nc2c(ccc(c2)C(=O)Nc3ccccc3)C
0.281139	Clc1c(ccc(OC)c1)C(=O)CCC(=O)Nc2c(ccc(c2)C(=O)Nc3ccccc3)C
0.281139	Clc1c(ccc(OC)c1)C(=O)CCC(=O)Nc2c(ccc(c2)C(=O)Nc3ccccc3)C
0.281139	Clc1c(ccc(OC)c1)C(=O)CCC(=O)Nc2c(ccc(c2)C(=O)Nc3ccccc3)C
0.281139	Clc1c(ccc(OC)c1)C(=O)CCC(=O)Nc2c(ccc(c2)C(=O)Nc3ccccc3)C
0.281139	Clc1c(ccc(OC)c1)C(=O)CCC(=O)Nc2c(ccc(c2)C(=O)Nc3ccccc3)C
0.281139	Clc1c(ccc(OC)c1)C(=O)CCC(=O)Nc2c(ccc(c2)C(=O)Nc3ccccc3)C
0.281139	O=C(OC(C)(C)C)NCCOc1c(OC)ccc(c1)C(=O)Nc2c(ccc(c2)C(=O)Nc3ccccc3)C
0.281139	O=C(OC(C)(C)C)NCCOc1c(OC)ccc(c1)C(=O)Nc2c(ccc(c2)C(=O)Nc3ccccc3)C
0.281139	O=C(OC(C)(C)C)NCCOc1c(OC)ccc(c1)C(=O)Nc2c(ccc(c2)C(=O)Nc3ccccc3)C
0.281139	O=C(OC(C)(C)C)NCCOc1c(OC)ccc(c1)C(=O)Nc2c(ccc(c2)C(=O)Nc3ccccc3)C
0.281139	O=C(OC(C)(C)C)NCCOc1c(OC)ccc(c1)C(=O)Nc2c(ccc(c2)C(=O)Nc3ccccc3)C
0.281139	O=C(OC(C)(C)C)NCCOc1c(OC)ccc(c1)C(=O)Nc2c(ccc(c2)C(=O)Nc3ccccc3)C
0.281139	O=C(OC(C)(C)C)NCCOc1c(OC)ccc(c1)C(=O)Nc2c(ccc(c2)C(=O)Nc3ccccc3)C
0.281139	O=C(OC(C)(C)C)NCCOc1c(OC)ccc(c1)C(=O)Nc2c(ccc(c2)C(=O)Nc3ccccc3)C
0.281139	O=C(OC(C)(C)C)NCCOc1c(OC)ccc(c1)C(=O)Nc2c(ccc(c2)C(=O)Nc3ccccc3)C
0.281139	O=C(OC(C)(C)C)NCCOc1c(OC)ccc(c1)C(=O)Nc2c(ccc(c2)C(=O)Nc3ccccc3)C
0.280702	Brc1c(nc(Cl)c(c1)C(=O)Nc2ccc(cc2)CN3CCN(c4cc(ccc4)C)CC3)C
0.280702	Brc1c(nc(Cl)c(c1)C(=O)Nc2ccc(cc2)CN3CCN(c4cc(ccc4)C)CC3)C
0.280702	Brc1c(nc(Cl)c(c1)C(=O)Nc2ccc(cc2)CN3CCN(c4cc(ccc4)C)CC3)C
0.280702	Brc1c(nc(Cl)c(c1)C(=O)Nc2ccc(cc2)CN3CCN(c4cc(ccc4)C)CC3)C
0.280702	Brc1c(nc(Cl)c(c1)C(=O)Nc2ccc(cc2)CN3CCN(c4cc(ccc4)C)CC3)C
0.280702	Brc1c(nc(Cl)c(c1)C(=O)Nc2ccc(cc2)CN3CCN(c4cc(ccc4)C)CC3)C
0.280702	Brc1c(nc(Cl)c(c1)C(=O)Nc2ccc(cc2)CN3CCN(c4cc(ccc4)C)CC3)C
0.280702	Brc1c(nc(Cl)c(c1)C(=O)Nc2ccc(cc2)CN3CCN(c4cc(ccc4)C)CC3)C
0.280702	Brc1c(nc(Cl)c(c1)C(=O)Nc2ccc(cc2)CN3CCN(c4cc(ccc4)C)CC3)C
0.280702	Brc1c(nc(Cl)c(c1)C(=O)Nc2ccc(cc2)CN3CCN(c4cc(ccc4)C)CC3)C
0.279851	Fc1c(ccc(c2cncnc2)c1)C(=O)Nc3cc(ccc3)C4(CC4)C
0.279851	Fc1c(ccc(c2cncnc2)c1)C(=O)Nc3cc(ccc3)C4(CC4)C
0.279851	Fc1c(ccc(c2cncnc2)c1)C(=O)Nc3cc(ccc3)C4(CC4)C
0.279851	Fc1c(ccc(c2cncnc2)c1)C(=O)Nc3cc(ccc3)C4(CC4)C
0.279851	Fc1c(ccc(c2cncnc2)c1)C(=O)Nc3cc(ccc3)C4(CC4)C
0.279851	Fc1c(ccc(c2cncnc2)c1)C(=O)Nc3cc(ccc3)C4(CC4)C
0.27972	Fc1c(F)ccc(c1)C=2OC=C(N2)CC(=O)Nc3c(ccc(NC(=O)Nc4ccccc4)c3)C
0.27972	Fc1c(F)ccc(c1)C=2OC=C(N2)CC(=O)Nc3c(ccc(NC(=O)Nc4ccccc4)c3)C
0.27972	Fc1c(F)ccc(c1)C=2OC=C(N2)CC(=O)Nc3c(ccc(NC(=O)Nc4ccccc4)c3)C
0.27972	Fc1c(F)ccc(c1)C=2OC=C(N2)CC(=O)Nc3c(ccc(NC(=O)Nc4ccccc4)c3)C
0.27972	Fc1c(F)ccc(c1)C=2OC=C(N2)CC(=O)Nc3c(ccc(NC(=O)Nc4ccccc4)c3)C
0.27972	Fc1c(F)ccc(c1)C=2OC=C(N2)CC(=O)Nc3c(ccc(NC(=O)Nc4ccccc4)c3)C
0.27972	Fc1c(F)ccc(c1)C=2OC=C(N2)CC(=O)Nc3c(ccc(NC(=O)Nc4ccccc4)c3)C
0.27972	Fc1c(F)ccc(c1)C=2OC=C(N2)CC(=O)Nc3c(ccc(NC(=O)Nc4ccccc4)c3)C
0.27972	Fc1c(F)ccc(c1)C=2OC=C(N2)CC(=O)Nc3c(ccc(NC(=O)Nc4ccccc4)c3)C
0.27972	Fc1c(F)ccc(c1)C=2OC=C(N2)CC(=O)Nc3c(ccc(NC(=O)Nc4ccccc4)c3)C
0.279528	O=C(Nc1c(ccc(c1)C=O)C)c2cc3OCCOc3cc2
0.279528	O=C(Nc1c(ccc(c1)C=O)C)c2cc3OCCOc3cc2
0.279528	O=C(Nc1c(ccc(c1)C=O)C)c2cc3OCCOc3cc2
0.279528	O=C(Nc1c(ccc(c1)C=O)C)c2cc3OCCOc3cc2
0.279528	O=C(Nc1c(ccc(c1)C=O)C)c2cc3OCCOc3cc2
0.279528	O=C(Nc1c(ccc(c1)C=O)C)c2cc3OCCOc3cc2
0.279528	O=C(Nc1c(ccc(c1)C=O)C)c2cc3OCCOc3cc2
0.279528	O=C(Nc1c(ccc(c1)C=O)C)c2cc3OCCOc3cc2
0.279528	O=C(Nc1c(ccc(c1)C=O)C)c2cc3OCCOc3cc2
0.279528	O=C(Nc1c(ccc(c1)C=O)C)c2cc3OCCOc3cc2
0.279412	O=C(Nc1cc(ccc1)CN2CCCC2)c3cc(OCc4c(C#N)cccc4)ccc3
0.279152	S(=O)(=O)(Nc1c(c(ccc1)C)C)c2ccc(cc2)C(=O)Nc3ccc(OCCCN4CCN(CC4)C)cc3
0.279152	S(=O)(=O)(Nc1c(c(ccc1)C)C)c2ccc(cc2)C(=O)Nc3ccc(OCCCN4CCN(CC4)C)cc3
0.279152	S(=O)(=O)(Nc1c(c(ccc1)C)C)c2ccc(cc2)C(=O)Nc3ccc(OCCCN4CCN(CC4)C)cc3
0.279152	S(=O)(=O)(Nc1c(c(ccc1)C)C)c2ccc(cc2)C(=O)Nc3ccc(OCCCN4CCN(CC4)C)cc3
0.279152	S(=O)(=O)(Nc1c(c(ccc1)C)C)c2ccc(cc2)C(=O)Nc3ccc(OCCCN4CCN(CC4)C)cc3
0.279152	S(=O)(=O)(Nc1c(c(ccc1)C)C)c2ccc(cc2)C(=O)Nc3ccc(OCCCN4CCN(CC4)C)cc3
0.279152	S(=O)(=O)(Nc1c(c(ccc1)C)C)c2ccc(cc2)C(=O)Nc3ccc(OCCCN4CCN(CC4)C)cc3
0.279152	S(=O)(=O)(Nc1c(c(ccc1)C)C)c2ccc(cc2)C(=O)Nc3ccc(OCCCN4CCN(CC4)C)cc3
0.279152	S(=O)(=O)(Nc1c(c(ccc1)C)C)c2ccc(cc2)C(=O)Nc3ccc(OCCCN4CCN(CC4)C)cc3
0.279152	S(=O)(=O)(Nc1c(c(ccc1)C)C)c2ccc(cc2)C(=O)Nc3ccc(OCCCN4CCN(CC4)C)cc3
0.278986	Fc1c(Oc2ncc(NC(=O)c3cncc(c4ccncc4)c3)cc2)ccc(F)c1
0.278986	Fc1c(Oc2ncc(NC(=O)c3cncc(c4ccncc4)c3)cc2)ccc(F)c1
0.278986	Fc1c(Oc2ncc(NC(=O)c3cncc(c4ccncc4)c3)cc2)ccc(F)c1
0.278986	Fc1c(Oc2ncc(NC(=O)c3cncc(c4ccncc4)c3)cc2)ccc(F)c1
0.278986	Fc1c(Oc2ncc(NC(=O)c3cncc(c4ccncc4)c3)cc2)ccc(F)c1
0.278986	Fc1c(Oc2ncc(NC(=O)c3cncc(c4ccncc4)c3)cc2)ccc(F)c1
0.278986	Fc1c(Oc2ncc(NC(=O)c3cncc(c4ccncc4)c3)cc2)ccc(F)c1
0.278986	Fc1c(Oc2ncc(NC(=O)c3cncc(c4ccncc4)c3)cc2)ccc(F)c1
0.278986	Fc1c(Oc2ncc(NC(=O)c3cncc(c4ccncc4)c3)cc2)ccc(F)c1
0.278986	Fc1c(Oc2ncc(NC(=O)c3cncc(c4ccncc4)c3)cc2)ccc(F)c1
0.27897	O=C(c1cnccc1)c2ccc(c3c(ccc(c3)C)C)cc2
0.27897	O=C(c1cnccc1)c2ccc(c3c(ccc(c3)C)C)cc2
0.27897	O=C(c1cnccc1)c2ccc(c3c(ccc(c3)C)C)cc2
0.27897	O=C(c1cnccc1)c2ccc(c3c(ccc(c3)C)C)cc2
0.27897	O=C(c1cnccc1)c2ccc(c3c(ccc(c3)C)C)cc2
0.27897	O=C(c1cnccc1)c2ccc(c3c(ccc(c3)C)C)cc2
0.27897	O=C(c1cnccc1)c2ccc(c3c(ccc(c3)C)C)cc2
0.27897	O=C(c1cnccc1)c2ccc(c3c(ccc(c3)C)C)cc2
0.27897	O=C(c1cnccc1)c2ccc(c3c(ccc(c3)C)C)cc2
0.27897	O=C(c1cnccc1)c2ccc(c3c(ccc(c3)C)C)cc2
0.27881	S1C(=C(C=C1)C)C=CC(=O)Nc2cc(c(c3cnccc3)cc2)C
0.27881	S1C(=C(C=C1)C)C=CC(=O)Nc2cc(c(c3cnccc3)cc2)C
0.27881	S1C(=C(C=C1)C)C=CC(=O)Nc2cc(c(c3cnccc3)cc2)C
0.27881	S1C(=C(C=C1)C)C=CC(=O)Nc2cc(c(c3cnccc3)cc2)C
0.27881	S1C(=C(C=C1)C)C=CC(=O)Nc2cc(c(c3cnccc3)cc2)C
0.27881	S1C(=C(C=C1)C)C=CC(=O)Nc2cc(c(c3cnccc3)cc2)C
0.27881	S1C(=C(C=C1)C)C=CC(=O)Nc2cc(c(c3cnccc3)cc2)C
0.27881	S1C(=C(C=C1)C)C=CC(=O)Nc2cc(c(c3cnccc3)cc2)C
0.27881	S1C(=C(C=C1)C)C=CC(=O)Nc2cc(c(c3cnccc3)cc2)C
0.27881	S1C(=C(C=C1)C)C=CC(=O)Nc2cc(c(c3cnccc3)cc2)C
0.278351	O=C(Nc1ccc(cc1)CN2CCN(c3cc(ccc3)C)CC2)c4cc(ccc4)CN5N=C(N)C=C5C
0.278351	O=C(Nc1ccc(cc1)CN2CCN(c3cc(ccc3)C)CC2)c4cc(ccc4)CN5N=C(N)C=C5C
0.278351	O=C(Nc1ccc(cc1)CN2CCN(c3cc(ccc3)C)CC2)c4cc(ccc4)CN5N=C(N)C=C5C
0.278351	O=C(Nc1ccc(cc1)CN2CCN(c3cc(ccc3)C)CC2)c4cc(ccc4)CN5N=C(N)C=C5C
0.278351	O=C(Nc1ccc(cc1)CN2CCN(c3cc(ccc3)C)CC2)c4cc(ccc4)CN5N=C(N)C=C5C
0.278351	O=C(Nc1ccc(cc1)CN2CCN(c3cc(ccc3)C)CC2)c4cc(ccc4)CN5N=C(N)C=C5C
0.278351	O=C(Nc1ccc(cc1)CN2CCN(c3cc(ccc3)C)CC2)c4cc(ccc4)CN5N=C(N)C=C5C
0.278351	O=C(Nc1ccc(cc1)CN2CCN(c3cc(ccc3)C)CC2)c4cc(ccc4)CN5N=C(N)C=C5C
0.278351	O=C(Nc1ccc(cc1)CN2CCN(c3cc(ccc3)C)CC2)c4cc(ccc4)CN5N=C(N)C=C5C
0.278351	O=C(Nc1ccc(cc1)CN2CCN(c3cc(ccc3)C)CC2)c4cc(ccc4)CN5N=C(N)C=C5C
0.278195	Brc1cc(c(NNC(=O)c2cc(NC(=O)C=3OC(Br)=CC3)ccc2)cc1)C
0.278195	Brc1cc(c(NNC(=O)c2cc(NC(=O)C=3OC(Br)=CC3)ccc2)cc1)C
0.278195	Brc1cc(c(NNC(=O)c2cc(NC(=O)C=3OC(Br)=CC3)ccc2)cc1)C
0.278195	Brc1cc(c(NNC(=O)c2cc(NC(=O)C=3OC(Br)=CC3)ccc2)cc1)C
0.278195	Brc1cc(c(NNC(=O)c2cc(NC(=O)C=3OC(Br)=CC3)ccc2)cc1)C
0.278195	Brc1cc(c(NNC(=O)c2cc(NC(=O)C=3OC(Br)=CC3)ccc2)cc1)C
0.278195	Brc1cc(c(NNC(=O)c2cc(NC(=O)C=3OC(Br)=CC3)ccc2)cc1)C
0.278195	Brc1cc(c(NNC(=O)c2cc(NC(=O)C=3OC(Br)=CC3)ccc2)cc1)C
0.278195	Brc1cc(c(NNC(=O)c2cc(NC(=O)C=3OC(Br)=CC3)ccc2)cc1)C
0.278195	Brc1cc(c(NNC(=O)c2cc(NC(=O)C=3OC(Br)=CC3)ccc2)cc1)C
0.278169	O=C(OC)c1c(nc(NC(=O)c2cnc(c3ccccc3)cc2)cc1C)C
0.278169	O=C(OC)c1c(nc(NC(=O)c2cnc(c3ccccc3)cc2)cc1C)C
0.278169	O=C(OC)c1c(nc(NC(=O)c2cnc(c3ccccc3)cc2)cc1C)C
0.278169	O=C(OC)c1c(nc(NC(=O)c2cnc(c3ccccc3)cc2)cc1C)C
0.278169	O=C(OC)c1c(nc(NC(=O)c2cnc(c3ccccc3)cc2)cc1C)C
0.278169	O=C(OC)c1c(nc(NC(=O)c2cnc(c3ccccc3)cc2)cc1C)C
0.277778	O=C(Nc1cc(N2CC(N(C)C)CC2)c(cc1)C)C(=O)Nc3ccc(cc3)CN4CCN(c5cc(ccc5)C)CC4
0.277778	O=C(Nc1cc(N2CC(N(C)C)CC2)c(cc1)C)C(=O)Nc3ccc(cc3)CN4CCN(c5cc(ccc5)C)CC4
0.277778	O=C(Nc1cc(N2CC(N(C)C)CC2)c(cc1)C)C(=O)Nc3ccc(cc3)CN4CCN(c5cc(ccc5)C)CC4
0.277778	O=C(Nc1cc(N2CC(N(C)C)CC2)c(cc1)C)C(=O)Nc3ccc(cc3)CN4CCN(c5cc(ccc5)C)CC4
0.277778	O=C(Nc1cc(N2CC(N(C)C)CC2)c(cc1)C)C(=O)Nc3ccc(cc3)CN4CCN(c5cc(ccc5)C)CC4
0.277778	O=C(Nc1cc(N2CC(N(C)C)CC2)c(cc1)C)C(=O)Nc3ccc(cc3)CN4CCN(c5cc(ccc5)C)CC4
0.277778	O=C(Nc1cc(N2CC(N(C)C)CC2)c(cc1)C)C(=O)Nc3ccc(cc3)CN4CCN(c5cc(ccc5)C)CC4
0.277778	O=C(Nc1cc(N2CC(N(C)C)CC2)c(cc1)C)C(=O)Nc3ccc(cc3)CN4CCN(c5cc(ccc5)C)CC4
0.277778	O=C(Nc1cc(N2CC(N(C)C)CC2)c(cc1)C)C(=O)Nc3ccc(cc3)CN4CCN(c5cc(ccc5)C)CC4
0.277778	O=C(Nc1cc(N2CC(N(C)C)CC2)c(cc1)C)C(=O)Nc3ccc(cc3)CN4CCN(c5cc(ccc5)C)CC4
0.277778	S1C(c2nc(c(cc2)C(=O)Nc3cc(F)c(C#N)cc3)C)=CC=C1
0.277778	S1C(c2nc(c(cc2)C(=O)Nc3cc(F)c(C#N)cc3)C)=CC=C1
0.277778	S1C(c2nc(c(cc2)C(=O)Nc3cc(F)c(C#N)cc3)C)=CC=C1
0.277778	S1C(c2nc(c(cc2)C(=O)Nc3cc(F)c(C#N)cc3)C)=CC=C1
0.277778	S1C(c2nc(c(cc2)C(=O)Nc3cc(F)c(C#N)cc3)C)=CC=C1
0.277778	S1C(c2nc(c(cc2)C(=O)Nc3cc(F)c(C#N)cc3)C)=CC=C1
0.277778	S1C(c2nc(c(cc2)C(=O)Nc3cc(F)c(C#N)cc3)C)=CC=C1
0.277778	S1C(c2nc(c(cc2)C(=O)Nc3cc(F)c(C#N)cc3)C)=CC=C1
0.277778	S1C(c2nc(c(cc2)C(=O)Nc3cc(F)c(C#N)cc3)C)=CC=C1
0.277778	S1C(c2nc(c(cc2)C(=O)Nc3cc(F)c(C#N)cc3)C)=CC=C1
0.277778	S1C(=NC(c2cc(F)c(F)cc2)=C1C)NC(=O)c3cnc(c4ccccc4)cc3
0.277778	S1C(=NC(c2cc(F)c(F)cc2)=C1C)NC(=O)c3cnc(c4ccccc4)cc3
0.277778	S1C(=NC(c2cc(F)c(F)cc2)=C1C)NC(=O)c3cnc(c4ccccc4)cc3
0.277778	S1C(=NC(c2cc(F)c(F)cc2)=C1C)NC(=O)c3cnc(c4ccccc4)cc3
0.277778	S1C(=NC(c2cc(F)c(F)cc2)=C1C)NC(=O)c3cnc(c4ccccc4)cc3
0.277778	S1C(=NC(c2cc(F)c(F)cc2)=C1C)NC(=O)c3cnc(c4ccccc4)cc3
0.277778	S1C(=NC(c2cc(F)c(F)cc2)=C1C)NC(=O)c3cnc(c4ccccc4)cc3
0.277778	S1C(=NC(c2cc(F)c(F)cc2)=C1C)NC(=O)c3cnc(c4ccccc4)cc3
0.277778	S1C(=NC(c2cc(F)c(F)cc2)=C1C)NC(=O)c3cnc(c4ccccc4)cc3
0.277778	S1C(=NC(c2cc(F)c(F)cc2)=C1C)NC(=O)c3cnc(c4ccccc4)cc3
0.277228	Clc1c(Cl)ccc(N2N=C(C(=O)Nc3c(ccc(c4cnc(OC)cc4)c3)C)C=C2)c1
0.277228	Clc1c(Cl)ccc(N2N=C(C(=O)Nc3c(ccc(c4cnc(OC)cc4)c3)C)C=C2)c1
0.277228	Clc1c(Cl)ccc(N2N=C(C(=O)Nc3c(ccc(c4cnc(OC)cc4)c3)C)C=C2)c1
0.277228	Clc1c(Cl)ccc(N2N=C(C(=O)Nc3c(ccc(c4cnc(OC)cc4)c3)C)C=C2)c1
0.277228	Clc1c(Cl)ccc(N2N=C(C(=O)Nc3c(ccc(c4cnc(OC)cc4)c3)C)C=C2)c1
0.277228	Clc1c(Cl)ccc(N2N=C(C(=O)Nc3c(ccc(c4cnc(OC)cc4)c3)C)C=C2)c1
0.277228	Clc1c(Cl)ccc(N2N=C(C(=O)Nc3c(ccc(c4cnc(OC)cc4)c3)C)C=C2)c1
0.277228	Clc1c(Cl)ccc(N2N=C(C(=O)Nc3c(ccc(c4cnc(OC)cc4)c3)C)C=C2)c1
0.277228	Clc1c(Cl)ccc(N2N=C(C(=O)Nc3c(ccc(c4cnc(OC)cc4)c3)C)C=C2)c1
0.277228	Clc1c(Cl)ccc(N2N=C(C(=O)Nc3c(ccc(c4cnc(OC)cc4)c3)C)C=C2)c1
0.277193	S1C(=NC(c2ccc(cc2)CCC)=C1)NC(=O)c3cc4c(c5c(cccc5)C4)cc3
0.277193	S1C(=NC(c2ccc(cc2)CCC)=C1)NC(=O)c3cc4c(c5c(cccc5)C4)cc3
0.277056	S=C(NCc1ccc(NC(=O)c2cnccc2)cc1)NCCCC
0.277056	S=C(NCc1ccc(NC(=O)c2cnccc2)cc1)NCCCC
0.277027	O=C(Nc1cc(NC(=O)C2Oc3c(cc(OC)cc3)C2)c(cc1)C)c4ccccc4
0.277027	O=C(Nc1cc(NC(=O)C2Oc3c(cc(OC)cc3)C2)c(cc1)C)c4ccccc4
0.277027	O=C(Nc1cc(NC(=O)C2Oc3c(cc(OC)cc3)C2)c(cc1)C)c4ccccc4
0.277027	O=C(Nc1cc(NC(=O)C2Oc3c(cc(OC)cc3)C2)c(cc1)C)c4ccccc4
0.277027	O=C(Nc1cc(NC(=O)C2Oc3c(cc(OC)cc3)C2)c(cc1)C)c4ccccc4
0.277027	O=C(Nc1cc(NC(=O)C2Oc3c(cc(OC)cc3)C2)c(cc1)C)c4ccccc4
0.276515	O=C(Nc1cc(ncc1)N2CCNCC2)c3ccc(cc3)C(=O)NCc4cc(ccc4)C
0.276515	O=C(Nc1cc(ncc1)N2CCNCC2)c3ccc(cc3)C(=O)NCc4cc(ccc4)C
0.276515	O=C(Nc1cc(ncc1)N2CCNCC2)c3ccc(cc3)C(=O)NCc4cc(ccc4)C
0.276515	O=C(Nc1cc(ncc1)N2CCNCC2)c3ccc(cc3)C(=O)NCc4cc(ccc4)C
0.276515	O=C(Nc1cc(ncc1)N2CCNCC2)c3ccc(cc3)C(=O)NCc4cc(ccc4)C
0.276515	O=C(Nc1cc(ncc1)N2CCNCC2)c3ccc(cc3)C(=O)NCc4cc(ccc4)C
0.276515	O=C(Nc1cc(ncc1)N2CCNCC2)c3ccc(cc3)C(=O)NCc4cc(ccc4)C
0.276515	O=C(Nc1cc(ncc1)N2CCNCC2)c3ccc(cc3)C(=O)NCc4cc(ccc4)C
0.276515	O=C(Nc1cc(ncc1)N2CCNCC2)c3ccc(cc3)C(=O)NCc4cc(ccc4)C
0.276515	O=C(Nc1cc(ncc1)N2CCNCC2)c3ccc(cc3)C(=O)NCc4cc(ccc4)C
0.276423	O=C(Nc1c(cc(NC(=O)C=O)cc1)C)C=2OC=CC2
0.276423	O=C(Nc1c(cc(NC(=O)C=O)cc1)C)C=2OC=CC2
0.276423	O=C(Nc1c(cc(NC(=O)C=O)cc1)C)C=2OC=CC2
0.276423	O=C(Nc1c(cc(NC(=O)C=O)cc1)C)C=2OC=CC2
0.276423	O=C(Nc1c(cc(NC(=O)C=O)cc1)C)C=2OC=CC2
0.276423	O=C(Nc1c(cc(NC(=O)C=O)cc1)C)C=2OC=CC2
0.276423	O=C(Nc1c(cc(NC(=O)C=O)cc1)C)C=2OC=CC2
0.276423	O=C(Nc1c(cc(NC(=O)C=O)cc1)C)C=2OC=CC2
0.276423	O=C(Nc1c(cc(NC(=O)C=O)cc1)C)C=2OC=CC2
0.276423	O=C(Nc1c(cc(NC(=O)C=O)cc1)C)C=2OC=CC2
0.276316	S(c1ccc(cc1)C(=O)Nc2cc(c(cc2)CC)CC)C
0.276316	S(c1ccc(cc1)C(=O)Nc2cc(c(cc2)CC)CC)C
0.276316	S(c1ccc(cc1)C(=O)Nc2cc(c(cc2)CC)CC)C
0.276316	S(c1ccc(cc1)C(=O)Nc2cc(c(cc2)CC)CC)C
0.276316	S(c1ccc(cc1)C(=O)Nc2cc(c(cc2)CC)CC)C
0.276316	S(c1ccc(cc1)C(=O)Nc2cc(c(cc2)CC)CC)C
0.276316	S(c1ccc(cc1)C(=O)Nc2cc(c(cc2)CC)CC)C
0.276316	S(c1ccc(cc1)C(=O)Nc2cc(c(cc2)CC)CC)C
0.276316	S(c1ccc(cc1)C(=O)Nc2cc(c(cc2)CC)CC)C
0.276316	S(c1ccc(cc1)C(=O)Nc2cc(c(cc2)CC)CC)C
0.27619	O=C(Nc1cc(OCCO)c(OC)cc1)C=2C(=NN(C2)Cc3ccccc3)c4cnccc4
0.27619	O=C(Nc1cc(OCCO)c(OC)cc1)C=2C(=NN(C2)Cc3ccccc3)c4cnccc4
0.27619	O=C(Nc1cc(OCCO)c(OC)cc1)C=2C(=NN(C2)Cc3ccccc3)c4cnccc4
0.27619	O=C(Nc1cc(OCCO)c(OC)cc1)C=2C(=NN(C2)Cc3ccccc3)c4cnccc4
0.27619	O=C(Nc1cc(OCCO)c(OC)cc1)C=2C(=NN(C2)Cc3ccccc3)c4cnccc4
0.27619	O=C(Nc1cc(OCCO)c(OC)cc1)C=2C(=NN(C2)Cc3ccccc3)c4cnccc4
0.27619	O=C(Nc1cc(OCCO)c(OC)cc1)C=2C(=NN(C2)Cc3ccccc3)c4cnccc4
0.27619	O=C(Nc1cc(OCCO)c(OC)cc1)C=2C(=NN(C2)Cc3ccccc3)c4cnccc4
0.27619	O=C(Nc1cc(OCCO)c(OC)cc1)C=2C(=NN(C2)Cc3ccccc3)c4cnccc4
0.27619	O=C(Nc1cc(OCCO)c(OC)cc1)C=2C(=NN(C2)Cc3ccccc3)c4cnccc4
0.276094	O=C(Nc1nc(c2cc3c(OCC3)cc2)ccc1)c4cc5c(c6c(cccc6)C5)cc4
0.276094	O=C(Nc1nc(c2cc3c(OCC3)cc2)ccc1)c4cc5c(c6c(cccc6)C5)cc4
0.276094	O=C(Nc1nc(c2cc3c(OCC3)cc2)ccc1)c4cc5c(c6c(cccc6)C5)cc4
0.276094	O=C(Nc1nc(c2cc3c(OCC3)cc2)ccc1)c4cc5c(c6c(cccc6)C5)cc4
0.276094	O=C(Nc1nc(c2cc3c(OCC3)cc2)ccc1)c4cc5c(c6c(cccc6)C5)cc4
0.276094	O=C(Nc1nc(c2cc3c(OCC3)cc2)ccc1)c4cc5c(c6c(cccc6)C5)cc4
0.276094	O=C(Nc1nc(c2cc3c(OCC3)cc2)ccc1)c4cc5c(c6c(cccc6)C5)cc4
0.276094	O=C(Nc1nc(c2cc3c(OCC3)cc2)ccc1)c4cc5c(c6c(cccc6)C5)cc4
0.276094	O=C(Nc1nc(c2cc3c(OCC3)cc2)ccc1)c4cc5c(c6c(cccc6)C5)cc4
0.276094	O=C(Nc1nc(c2cc3c(OCC3)cc2)ccc1)c4cc5c(c6c(cccc6)C5)cc4
0.275	S=C(NCc1cc(NC(=O)c2cnccc2)ccc1)NCCCC
0.274436	Clc1c(ccc(F)c1)C2=NOC(=N2)c3ccc(cc3)C(=O)Nc4ccccc4
0.274436	Clc1c(ccc(F)c1)C2=NOC(=N2)c3ccc(cc3)C(=O)Nc4ccccc4
0.274436	Clc1c(ccc(F)c1)C2=NOC(=N2)c3ccc(cc3)C(=O)Nc4ccccc4
0.274436	Clc1c(ccc(F)c1)C2=NOC(=N2)c3ccc(cc3)C(=O)Nc4ccccc4
0.274436	Clc1c(ccc(F)c1)C2=NOC(=N2)c3ccc(cc3)C(=O)Nc4ccccc4
0.274436	Clc1c(ccc(F)c1)C2=NOC(=N2)c3ccc(cc3)C(=O)Nc4ccccc4
0.274436	Clc1c(ccc(F)c1)C2=NOC(=N2)c3ccc(cc3)C(=O)Nc4ccccc4
0.274436	Clc1c(ccc(F)c1)C2=NOC(=N2)c3ccc(cc3)C(=O)Nc4ccccc4
0.274436	Fc1c(ccc(NC(=O)C(=O)Nc2ccc(cc2)CN3CCN(c4cc(ccc4)C)CC3)c1)CC
0.274436	Fc1c(ccc(NC(=O)C(=O)Nc2ccc(cc2)CN3CCN(c4cc(ccc4)C)CC3)c1)CC
0.274436	Fc1c(ccc(NC(=O)C(=O)Nc2ccc(cc2)CN3CCN(c4cc(ccc4)C)CC3)c1)CC
0.274436	Fc1c(ccc(NC(=O)C(=O)Nc2ccc(cc2)CN3CCN(c4cc(ccc4)C)CC3)c1)CC
0.274436	Fc1c(ccc(NC(=O)C(=O)Nc2ccc(cc2)CN3CCN(c4cc(ccc4)C)CC3)c1)CC
0.274436	Fc1c(ccc(NC(=O)C(=O)Nc2ccc(cc2)CN3CCN(c4cc(ccc4)C)CC3)c1)CC
0.274436	Fc1c(ccc(NC(=O)C(=O)Nc2ccc(cc2)CN3CCN(c4cc(ccc4)C)CC3)c1)CC
0.274436	Fc1c(ccc(NC(=O)C(=O)Nc2ccc(cc2)CN3CCN(c4cc(ccc4)C)CC3)c1)CC
0.274436	Fc1c(ccc(NC(=O)C(=O)Nc2ccc(cc2)CN3CCN(c4cc(ccc4)C)CC3)c1)CC
0.274436	Fc1c(ccc(NC(=O)C(=O)Nc2ccc(cc2)CN3CCN(c4cc(ccc4)C)CC3)c1)CC
0.274436	Clc1c(ccc(F)c1)C2=NOC(=N2)c3ccc(cc3)C(=O)Nc4ccccc4
0.274436	Clc1c(ccc(F)c1)C2=NOC(=N2)c3ccc(cc3)C(=O)Nc4ccccc4
0.274368	Clc1c(OCCOC)ccc(NC(=O)c2ccc(cc2)C=3OC(=NN3)c4cc(ccc4)C)c1
0.274368	Clc1c(OCCOC)ccc(NC(=O)c2ccc(cc2)C=3OC(=NN3)c4cc(ccc4)C)c1
0.274368	Clc1c(OCCOC)ccc(NC(=O)c2ccc(cc2)C=3OC(=NN3)c4cc(ccc4)C)c1
0.274368	Clc1c(OCCOC)ccc(NC(=O)c2ccc(cc2)C=3OC(=NN3)c4cc(ccc4)C)c1
0.274368	Clc1c(OCCOC)ccc(NC(=O)c2ccc(cc2)C=3OC(=NN3)c4cc(ccc4)C)c1
0.274368	Clc1c(OCCOC)ccc(NC(=O)c2ccc(cc2)C=3OC(=NN3)c4cc(ccc4)C)c1
0.274368	Clc1c(OCCOC)ccc(NC(=O)c2ccc(cc2)C=3OC(=NN3)c4cc(ccc4)C)c1
0.274368	Clc1c(OCCOC)ccc(NC(=O)c2ccc(cc2)C=3OC(=NN3)c4cc(ccc4)C)c1
0.274368	Clc1c(OCCOC)ccc(NC(=O)c2ccc(cc2)C=3OC(=NN3)c4cc(ccc4)C)c1
0.274368	Clc1c(OCCOC)ccc(NC(=O)c2ccc(cc2)C=3OC(=NN3)c4cc(ccc4)C)c1
0.273913	FC(F)(F)C(=O)Nc1c(ccc(NC(=O)Nc2ccccc2)c1)C
0.273913	FC(F)(F)C(=O)Nc1c(ccc(NC(=O)Nc2ccccc2)c1)C
0.273913	FC(F)(F)C(=O)Nc1c(ccc(NC(=O)Nc2ccccc2)c1)C
0.273913	FC(F)(F)C(=O)Nc1c(ccc(NC(=O)Nc2ccccc2)c1)C
0.273913	FC(F)(F)C(=O)Nc1c(ccc(NC(=O)Nc2ccccc2)c1)C
0.273913	FC(F)(F)C(=O)Nc1c(ccc(NC(=O)Nc2ccccc2)c1)C
0.273913	FC(F)(F)C(=O)Nc1c(ccc(NC(=O)Nc2ccccc2)c1)C
0.273913	FC(F)(F)C(=O)Nc1c(ccc(NC(=O)Nc2ccccc2)c1)C
0.273913	FC(F)(F)C(=O)Nc1c(ccc(NC(=O)Nc2ccccc2)c1)C
0.27381	FC(F)(F)c1ncc(cn1)C(=O)Nc2c(cccc2)CN3CCCC3
0.27381	FC(F)(F)c1ncc(cn1)C(=O)Nc2c(cccc2)CN3CCCC3
0.27381	FC(F)(F)c1ncc(cn1)C(=O)Nc2c(cccc2)CN3CCCC3
0.27381	FC(F)(F)c1ncc(cn1)C(=O)Nc2c(cccc2)CN3CCCC3
0.27381	FC(F)(F)c1ncc(cn1)C(=O)Nc2c(cccc2)CN3CCCC3
0.27381	FC(F)(F)c1ncc(cn1)C(=O)Nc2c(cccc2)CN3CCCC3
0.27381	FC(F)(F)c1ncc(cn1)C(=O)Nc2c(cccc2)CN3CCCC3
0.27381	FC(F)(F)c1ncc(cn1)C(=O)Nc2c(cccc2)CN3CCCC3
0.27381	FC(F)(F)c1ncc(cn1)C(=O)Nc2c(cccc2)CN3CCCC3
0.27381	FC(F)(F)c1ncc(cn1)C(=O)Nc2c(cccc2)CN3CCCC3
0.273649	O=C(Nc1c(ccc(c1)C(=O)Nc2ccccc2)C)c3cc4c(NC(C(=O)OCC)=C4)cc3
0.273649	O=C(Nc1c(ccc(c1)C(=O)Nc2ccccc2)C)c3cc4c(NC(C(=O)OCC)=C4)cc3
0.273649	O=C(Nc1c(ccc(c1)C(=O)Nc2ccccc2)C)c3cc4c(NC(C(=O)OCC)=C4)cc3
0.273649	O=C(Nc1c(ccc(c1)C(=O)Nc2ccccc2)C)c3cc4c(NC(C(=O)OCC)=C4)cc3
0.273649	O=C(Nc1c(ccc(c1)C(=O)Nc2ccccc2)C)c3cc4c(NC(C(=O)OCC)=C4)cc3
0.273649	O=C(Nc1c(ccc(c1)C(=O)Nc2ccccc2)C)c3cc4c(NC(C(=O)OCC)=C4)cc3
0.273649	O=C(Nc1c(ccc(c1)C(=O)Nc2ccccc2)C)c3cc4c(NC(C(=O)OCC)=C4)cc3
0.273649	O=C(Nc1c(ccc(c1)C(=O)Nc2ccccc2)C)c3cc4c(NC(C(=O)OCC)=C4)cc3
0.273649	O=C(Nc1c(ccc(c1)C(=O)Nc2ccccc2)C)c3cc4c(NC(C(=O)OCC)=C4)cc3
0.273649	O=C(Nc1c(ccc(c1)C(=O)Nc2ccccc2)C)c3cc4c(NC(C(=O)OCC)=C4)cc3
0.273585	O=C(OCC1c2c(c3c1cccc3)cccc2)Nc4c(ccc(c4)C(=O)Nc5c(NC(CC)CC)ccnc5)C
0.273585	O=C(OCC1c2c(c3c1cccc3)cccc2)Nc4c(ccc(c4)C(=O)Nc5c(NC(CC)CC)ccnc5)C
0.273438	Brc1cc(ccc1)C(=O)Nc2ccc(cc2)C(=O)Nc3c(Cl)cc(c4ccc(cc4)C(C)(C)C)cc3
0.273438	Brc1cc(ccc1)C(=O)Nc2ccc(cc2)C(=O)Nc3c(Cl)cc(c4ccc(cc4)C(C)(C)C)cc3
0.273438	Brc1cc(ccc1)C(=O)Nc2ccc(cc2)C(=O)Nc3c(Cl)cc(c4ccc(cc4)C(C)(C)C)cc3
0.273438	Brc1cc(ccc1)C(=O)Nc2ccc(cc2)C(=O)Nc3c(Cl)cc(c4ccc(cc4)C(C)(C)C)cc3
0.273438	Brc1cc(ccc1)C(=O)Nc2ccc(cc2)C(=O)Nc3c(Cl)cc(c4ccc(cc4)C(C)(C)C)cc3
0.273438	Brc1cc(ccc1)C(=O)Nc2ccc(cc2)C(=O)Nc3c(Cl)cc(c4ccc(cc4)C(C)(C)C)cc3
0.273438	Brc1cc(ccc1)C(=O)Nc2ccc(cc2)C(=O)Nc3c(Cl)cc(c4ccc(cc4)C(C)(C)C)cc3
0.273438	Brc1cc(ccc1)C(=O)Nc2ccc(cc2)C(=O)Nc3c(Cl)cc(c4ccc(cc4)C(C)(C)C)cc3
0.273438	Brc1cc(ccc1)C(=O)Nc2ccc(cc2)C(=O)Nc3c(Cl)cc(c4ccc(cc4)C(C)(C)C)cc3
0.273438	Brc1cc(ccc1)C(=O)Nc2ccc(cc2)C(=O)Nc3c(Cl)cc(c4ccc(cc4)C(C)(C)C)cc3
0.273408	O=C(N(Cc1c(cccc1)C)Cc2cnccc2)c3cnc(c4ccccc4)cc3
0.273408	O=C(N(Cc1c(cccc1)C)Cc2cnccc2)c3cnc(c4ccccc4)cc3
0.273408	O=C(N(Cc1c(cccc1)C)Cc2cnccc2)c3cnc(c4ccccc4)cc3
0.273408	O=C(N(Cc1c(cccc1)C)Cc2cnccc2)c3cnc(c4ccccc4)cc3
0.273408	O=C(N(Cc1c(cccc1)C)Cc2cnccc2)c3cnc(c4ccccc4)cc3
0.273408	O=C(N(Cc1c(cccc1)C)Cc2cnccc2)c3cnc(c4ccccc4)cc3
0.273408	O=C(N(Cc1c(cccc1)C)Cc2cnccc2)c3cnc(c4ccccc4)cc3
0.273408	O=C(N(Cc1c(cccc1)C)Cc2cnccc2)c3cnc(c4ccccc4)cc3
0.273408	O=C(N(Cc1c(cccc1)C)Cc2cnccc2)c3cnc(c4ccccc4)cc3
0.273356	O=C(Nc1c(ccc(c1)C(=O)Nc2ccccc2)C)c3cc4c(N=C(C4(C)C)C)cc3
0.273356	O=C(Nc1c(ccc(c1)C(=O)Nc2ccccc2)C)c3cc4c(N=C(C4(C)C)C)cc3
0.273356	O=C(Nc1c(ccc(c1)C(=O)Nc2ccccc2)C)c3cc4c(N=C(C4(C)C)C)cc3
0.273356	O=C(Nc1c(ccc(c1)C(=O)Nc2ccccc2)C)c3cc4c(N=C(C4(C)C)C)cc3
0.273356	O=C(Nc1c(ccc(c1)C(=O)Nc2ccccc2)C)c3cc4c(N=C(C4(C)C)C)cc3
0.273356	O=C(Nc1c(ccc(c1)C(=O)Nc2ccccc2)C)c3cc4c(N=C(C4(C)C)C)cc3
0.273356	O=C(Nc1c(ccc(c1)C(=O)Nc2ccccc2)C)c3cc4c(N=C(C4(C)C)C)cc3
0.273356	O=C(Nc1c(ccc(c1)C(=O)Nc2ccccc2)C)c3cc4c(N=C(C4(C)C)C)cc3
0.273356	O=C(Nc1c(ccc(c1)C(=O)Nc2ccccc2)C)c3cc4c(N=C(C4(C)C)C)cc3
0.273356	O=C(Nc1c(ccc(c1)C(=O)Nc2ccccc2)C)c3cc4c(N=C(C4(C)C)C)cc3
0.273092	O=C(Nc1ccc(OCCCN2CCN(CC2)C)cc1)C=3NC(=CC3)CC
0.273092	O=C(Nc1ccc(OCCCN2CCN(CC2)C)cc1)C=3NC(=CC3)CC
0.273092	O=C(Nc1ccc(OCCCN2CCN(CC2)C)cc1)C=3NC(=CC3)CC
0.273092	O=C(Nc1ccc(OCCCN2CCN(CC2)C)cc1)C=3NC(=CC3)CC
0.273092	O=C(Nc1ccc(OCCCN2CCN(CC2)C)cc1)C=3NC(=CC3)CC
0.273092	O=C(Nc1ccc(OCCCN2CCN(CC2)C)cc1)C=3NC(=CC3)CC
0.273092	O=C(Nc1ccc(OCCCN2CCN(CC2)C)cc1)C=3NC(=CC3)CC
0.273092	O=C(Nc1ccc(OCCCN2CCN(CC2)C)cc1)C=3NC(=CC3)CC
0.273092	O=C(Nc1ccc(OCCCN2CCN(CC2)C)cc1)C=3NC(=CC3)CC
0.273092	O=C(Nc1ccc(OCCCN2CCN(CC2)C)cc1)C=3NC(=CC3)CC
0.272727	[O-][N+](=O)c1c(N2CCN(CC2)C)ccc(c1)C(=O)NC=3N(N=C(c4ccc(cc4)CC)C3)c5ccccc5
0.272727	[O-][N+](=O)c1c(N2CCN(CC2)C)ccc(c1)C(=O)NC=3N(N=C(c4ccc(cc4)CC)C3)c5ccccc5
0.272727	[O-][N+](=O)c1c(N2CCN(CC2)C)ccc(c1)C(=O)NC=3N(N=C(c4ccc(cc4)CC)C3)c5ccccc5
0.272727	[O-][N+](=O)c1c(N2CCN(CC2)C)ccc(c1)C(=O)NC=3N(N=C(c4ccc(cc4)CC)C3)c5ccccc5
0.272727	[O-][N+](=O)c1c(N2CCN(CC2)C)ccc(c1)C(=O)NC=3N(N=C(c4ccc(cc4)CC)C3)c5ccccc5
0.272727	[O-][N+](=O)c1c(N2CCN(CC2)C)ccc(c1)C(=O)NC=3N(N=C(c4ccc(cc4)CC)C3)c5ccccc5
0.272414	O=C(N(Cc1c(cccc1)C)Cc2cnccc2)C(=O)Nc3cc(ccc3)C(=O)Nc4cc(C#N)ccc4
0.272414	O=C(N(Cc1c(cccc1)C)Cc2cnccc2)C(=O)Nc3cc(ccc3)C(=O)Nc4cc(C#N)ccc4
0.272414	O=C(N(Cc1c(cccc1)C)Cc2cnccc2)C(=O)Nc3cc(ccc3)C(=O)Nc4cc(C#N)ccc4
0.272414	O=C(N(Cc1c(cccc1)C)Cc2cnccc2)C(=O)Nc3cc(ccc3)C(=O)Nc4cc(C#N)ccc4
0.272414	O=C(N(Cc1c(cccc1)C)Cc2cnccc2)C(=O)Nc3cc(ccc3)C(=O)Nc4cc(C#N)ccc4
0.272414	O=C(N(Cc1c(cccc1)C)Cc2cnccc2)C(=O)Nc3cc(ccc3)C(=O)Nc4cc(C#N)ccc4
0.272414	O=C(N(Cc1c(cccc1)C)Cc2cnccc2)C(=O)Nc3cc(ccc3)C(=O)Nc4cc(C#N)ccc4
0.272414	O=C(N(Cc1c(cccc1)C)Cc2cnccc2)C(=O)Nc3cc(ccc3)C(=O)Nc4cc(C#N)ccc4
0.272414	O=C(N(Cc1c(cccc1)C)Cc2cnccc2)C(=O)Nc3cc(ccc3)C(=O)Nc4cc(C#N)ccc4
0.272414	O=C(N(Cc1c(cccc1)C)Cc2cnccc2)C(=O)Nc3cc(ccc3)C(=O)Nc4cc(C#N)ccc4
0.272374	FC(F)c1nc(ncc1)NCc2cc(c(NC3CC3)cc2)C
0.272374	FC(F)c1nc(ncc1)NCc2cc(c(NC3CC3)cc2)C
0.272374	FC(F)c1nc(ncc1)NCc2cc(c(NC3CC3)cc2)C
0.272374	FC(F)c1nc(ncc1)NCc2cc(c(NC3CC3)cc2)C
0.272374	FC(F)c1nc(ncc1)NCc2cc(c(NC3CC3)cc2)C
0.272374	FC(F)c1nc(ncc1)NCc2cc(c(NC3CC3)cc2)C
0.272374	FC(F)c1nc(ncc1)NCc2cc(c(NC3CC3)cc2)C
0.272374	FC(F)c1nc(ncc1)NCc2cc(c(NC3CC3)cc2)C
0.272374	FC(F)c1nc(ncc1)NCc2cc(c(NC3CC3)cc2)C
0.272374	FC(F)c1nc(ncc1)NCc2cc(c(NC3CC3)cc2)C
0.272189	O=C(Nc1c(ccc(c1)C(=O)Nc2ccccc2)C)c3c4c(ON=C4C)nc(c3)C=5OC=CC5
0.272189	O=C(Nc1c(ccc(c1)C(=O)Nc2ccccc2)C)c3c4c(ON=C4C)nc(c3)C=5OC=CC5
0.272189	O=C(Nc1c(ccc(c1)C(=O)Nc2ccccc2)C)c3c4c(ON=C4C)nc(c3)C=5OC=CC5
0.272189	O=C(Nc1c(ccc(c1)C(=O)Nc2ccccc2)C)c3c4c(ON=C4C)nc(c3)C=5OC=CC5
0.272189	O=C(Nc1c(ccc(c1)C(=O)Nc2ccccc2)C)c3c4c(ON=C4C)nc(c3)C=5OC=CC5
0.272189	O=C(Nc1c(ccc(c1)C(=O)Nc2ccccc2)C)c3c4c(ON=C4C)nc(c3)C=5OC=CC5
0.272189	O=C(Nc1c(ccc(c1)C(=O)Nc2ccccc2)C)c3c4c(ON=C4C)nc(c3)C=5OC=CC5
0.272189	O=C(Nc1c(ccc(c1)C(=O)Nc2ccccc2)C)c3c4c(ON=C4C)nc(c3)C=5OC=CC5
0.272189	O=C(Nc1c(ccc(c1)C(=O)Nc2ccccc2)C)c3c4c(ON=C4C)nc(c3)C=5OC=CC5
0.272189	O=C(Nc1c(ccc(c1)C(=O)Nc2ccccc2)C)c3c4c(ON=C4C)nc(c3)C=5OC=CC5
0.272	FC(F)(F)Cc1ccc(cc1)C(=O)Nc2cc(ncc2)N3CCNCC3
0.272	FC(F)(F)Cc1ccc(cc1)C(=O)Nc2cc(ncc2)N3CCNCC3
0.272	FC(F)(F)Cc1ccc(cc1)C(=O)Nc2cc(ncc2)N3CCNCC3
0.272	FC(F)(F)Cc1ccc(cc1)C(=O)Nc2cc(ncc2)N3CCNCC3
0.272	FC(F)(F)Cc1ccc(cc1)C(=O)Nc2cc(ncc2)N3CCNCC3
0.272	FC(F)(F)Cc1ccc(cc1)C(=O)Nc2cc(ncc2)N3CCNCC3
0.272	FC(F)(F)Cc1ccc(cc1)C(=O)Nc2cc(ncc2)N3CCNCC3
0.272	FC(F)(F)Cc1ccc(cc1)C(=O)Nc2cc(ncc2)N3CCNCC3
0.272	FC(F)(F)Cc1ccc(cc1)C(=O)Nc2cc(ncc2)N3CCNCC3
0.272	FC(F)(F)Cc1ccc(cc1)C(=O)Nc2cc(ncc2)N3CCNCC3
0.271777	O=C1N(C(=O)c2c1cc(cc2)C(=O)Nc3ccc(OCCCN4CCN(CC4)C)cc3)CC=C
0.271777	O=C1N(C(=O)c2c1cc(cc2)C(=O)Nc3ccc(OCCCN4CCN(CC4)C)cc3)CC=C
0.271429	S1C(=NC(=C1)CN2CCN(CC2)CCC(=O)Nc3c(ccc([N+]([O-])=O)c3)C)C
0.271429	S1C(=NC(=C1)CN2CCN(CC2)CCC(=O)Nc3c(ccc([N+]([O-])=O)c3)C)C
0.271429	S1C(=NC(=C1)CN2CCN(CC2)CCC(=O)Nc3c(ccc([N+]([O-])=O)c3)C)C
0.271429	S1C(=NC(=C1)CN2CCN(CC2)CCC(=O)Nc3c(ccc([N+]([O-])=O)c3)C)C
0.271429	S1C(=NC(=C1)CN2CCN(CC2)CCC(=O)Nc3c(ccc([N+]([O-])=O)c3)C)C
0.271429	S1C(=NC(=C1)CN2CCN(CC2)CCC(=O)Nc3c(ccc([N+]([O-])=O)c3)C)C
0.271429	S1C(=NC(=C1)CN2CCN(CC2)CCC(=O)Nc3c(ccc([N+]([O-])=O)c3)C)C
0.271429	S1C(=NC(=C1)CN2CCN(CC2)CCC(=O)Nc3c(ccc([N+]([O-])=O)c3)C)C
0.271429	S1C(=NC(=C1)CN2CCN(CC2)CCC(=O)Nc3c(ccc([N+]([O-])=O)c3)C)C
0.271429	S1C(=NC(=C1)CN2CCN(CC2)CCC(=O)Nc3c(ccc([N+]([O-])=O)c3)C)C
0.271318	Clc1c(NC(=O)c2ccc(OC)cc2)cc(cc1)C=3ON=CN3
0.271318	Clc1c(NC(=O)c2ccc(OC)cc2)cc(cc1)C=3ON=CN3
0.271318	Clc1c(NC(=O)c2ccc(OC)cc2)cc(cc1)C=3ON=CN3
0.271318	Clc1c(NC(=O)c2ccc(OC)cc2)cc(cc1)C=3ON=CN3
0.271318	Clc1c(NC(=O)c2ccc(OC)cc2)cc(cc1)C=3ON=CN3
0.271318	Clc1c(NC(=O)c2ccc(OC)cc2)cc(cc1)C=3ON=CN3
0.271318	Clc1c(NC(=O)c2ccc(OC)cc2)cc(cc1)C=3ON=CN3
0.271186	S1C(=NC(=C1)CN2CCN(C(c3ccccc3)C(=O)Nc4c(ccc(c4)C)C)CC2)C
0.271186	S1C(=NC(=C1)CN2CCN(C(c3ccccc3)C(=O)Nc4c(ccc(c4)C)C)CC2)C
0.271186	S1C(=NC(=C1)CN2CCN(C(c3ccccc3)C(=O)Nc4c(ccc(c4)C)C)CC2)C
0.271186	S1C(=NC(=C1)CN2CCN(C(c3ccccc3)C(=O)Nc4c(ccc(c4)C)C)CC2)C
0.271186	S1C(=NC(=C1)CN2CCN(C(c3ccccc3)C(=O)Nc4c(ccc(c4)C)C)CC2)C
0.271186	S1C(=NC(=C1)CN2CCN(C(c3ccccc3)C(=O)Nc4c(ccc(c4)C)C)CC2)C
0.271186	S1C(=NC(=C1)CN2CCN(C(c3ccccc3)C(=O)Nc4c(ccc(c4)C)C)CC2)C
0.271186	S1C(=NC(=C1)CN2CCN(C(c3ccccc3)C(=O)Nc4c(ccc(c4)C)C)CC2)C
0.271186	S1C(=NC(=C1)CN2CCN(C(c3ccccc3)C(=O)Nc4c(ccc(c4)C)C)CC2)C
0.271186	S1C(=NC(=C1)CN2CCN(C(c3ccccc3)C(=O)Nc4c(ccc(c4)C)C)CC2)C
0.271111	O=C(O)c1nc(ncc1)c2cnccc2
0.270968	S1C(=NC(c2c(F)cc(NC(=O)C)cc2)=C1)NC(=O)c3c(nc(cc3)C4=CSC=C4)C
0.270968	S1C(=NC(c2c(F)cc(NC(=O)C)cc2)=C1)NC(=O)c3c(nc(cc3)C4=CSC=C4)C
0.270968	S1C(=NC(c2c(F)cc(NC(=O)C)cc2)=C1)NC(=O)c3c(nc(cc3)C4=CSC=C4)C
0.270968	S1C(=NC(c2c(F)cc(NC(=O)C)cc2)=C1)NC(=O)c3c(nc(cc3)C4=CSC=C4)C
0.270968	S1C(=NC(c2c(F)cc(NC(=O)C)cc2)=C1)NC(=O)c3c(nc(cc3)C4=CSC=C4)C
0.270968	S1C(=NC(c2c(F)cc(NC(=O)C)cc2)=C1)NC(=O)c3c(nc(cc3)C4=CSC=C4)C
0.270968	S1C(=NC(c2c(F)cc(NC(=O)C)cc2)=C1)NC(=O)c3c(nc(cc3)C4=CSC=C4)C
0.270968	S1C(=NC(c2c(F)cc(NC(=O)C)cc2)=C1)NC(=O)c3c(nc(cc3)C4=CSC=C4)C
0.270968	S1C(=NC(c2c(F)cc(NC(=O)C)cc2)=C1)NC(=O)c3c(nc(cc3)C4=CSC=C4)C
0.270968	S1C(=NC(c2c(F)cc(NC(=O)C)cc2)=C1)NC(=O)c3c(nc(cc3)C4=CSC=C4)C
0.270548	O=C(Nc1c(cc(NC2C(CN(Cc3ncccc3)CC2)C)cc1)C)C
0.270548	O=C(Nc1c(cc(NC2C(CN(Cc3ncccc3)CC2)C)cc1)C)C
0.270548	O=C(Nc1c(cc(NC2C(CN(Cc3ncccc3)CC2)C)cc1)C)C
0.270548	O=C(Nc1c(cc(NC2C(CN(Cc3ncccc3)CC2)C)cc1)C)C
0.270548	O=C(Nc1c(cc(NC2C(CN(Cc3ncccc3)CC2)C)cc1)C)C
0.270548	O=C(Nc1c(cc(NC2C(CN(Cc3ncccc3)CC2)C)cc1)C)C
0.270548	O=C(Nc1c(cc(NC2C(CN(Cc3ncccc3)CC2)C)cc1)C)C
0.270548	O=C(Nc1c(cc(NC2C(CN(Cc3ncccc3)CC2)C)cc1)C)C
0.270548	O=C(Nc1c(cc(NC2C(CN(Cc3ncccc3)CC2)C)cc1)C)C
0.270548	O=C(Nc1c(cc(NC2C(CN(Cc3ncccc3)CC2)C)cc1)C)C
0.270548	O=C(Nc1cc(ccc1)C2=NC(=NN2)C3CC3)c4ccc(N5Cc6c(cccc6)CC5)cc4
0.270463	Clc1nc(c(cc1)C(F)(F)F)C(=O)Nc2c(ccc(NC(=O)Nc3ccccc3)c2)C
0.270463	Clc1nc(c(cc1)C(F)(F)F)C(=O)Nc2c(ccc(NC(=O)Nc3ccccc3)c2)C
0.270463	Clc1nc(c(cc1)C(F)(F)F)C(=O)Nc2c(ccc(NC(=O)Nc3ccccc3)c2)C
0.270463	Clc1nc(c(cc1)C(F)(F)F)C(=O)Nc2c(ccc(NC(=O)Nc3ccccc3)c2)C
0.270463	Clc1nc(c(cc1)C(F)(F)F)C(=O)Nc2c(ccc(NC(=O)Nc3ccccc3)c2)C
0.270463	Clc1nc(c(cc1)C(F)(F)F)C(=O)Nc2c(ccc(NC(=O)Nc3ccccc3)c2)C
0.270463	Clc1nc(c(cc1)C(F)(F)F)C(=O)Nc2c(ccc(NC(=O)Nc3ccccc3)c2)C
0.270463	Clc1nc(c(cc1)C(F)(F)F)C(=O)Nc2c(ccc(NC(=O)Nc3ccccc3)c2)C
0.270463	Clc1nc(c(cc1)C(F)(F)F)C(=O)Nc2c(ccc(NC(=O)Nc3ccccc3)c2)C
0.270463	Clc1nc(c(cc1)C(F)(F)F)C(=O)Nc2c(ccc(NC(=O)Nc3ccccc3)c2)C
0.270463	[O-][N+](=O)c1c(N2CCN(CC2)C)ccc(c1)C(=O)Nc3cc(c(cc3)CC)CC
0.270463	[O-][N+](=O)c1c(N2CCN(CC2)C)ccc(c1)C(=O)Nc3cc(c(cc3)CC)CC
0.270463	[O-][N+](=O)c1c(N2CCN(CC2)C)ccc(c1)C(=O)Nc3cc(c(cc3)CC)CC
0.270463	[O-][N+](=O)c1c(N2CCN(CC2)C)ccc(c1)C(=O)Nc3cc(c(cc3)CC)CC
0.270463	[O-][N+](=O)c1c(N2CCN(CC2)C)ccc(c1)C(=O)Nc3cc(c(cc3)CC)CC
0.270463	[O-][N+](=O)c1c(N2CCN(CC2)C)ccc(c1)C(=O)Nc3cc(c(cc3)CC)CC
0.270463	[O-][N+](=O)c1c(N2CCN(CC2)C)ccc(c1)C(=O)Nc3cc(c(cc3)CC)CC
0.270463	[O-][N+](=O)c1c(N2CCN(CC2)C)ccc(c1)C(=O)Nc3cc(c(cc3)CC)CC
0.270463	[O-][N+](=O)c1c(N2CCN(CC2)C)ccc(c1)C(=O)Nc3cc(c(cc3)CC)CC
0.270463	[O-][N+](=O)c1c(N2CCN(CC2)C)ccc(c1)C(=O)Nc3cc(c(cc3)CC)CC
0.27027	Brc1cc(ccc1)C(=O)Nc2ccc(cc2)C(=O)Nc3ccc(cc3)Cc4ccncc4
0.27027	Brc1cc(ccc1)C(=O)Nc2ccc(cc2)C(=O)Nc3ccc(cc3)Cc4ccncc4
0.27	S(=O)(=O)(N1CCN(CC1)CC)c2ccc(cc2)CCC(=O)Nc3c(ccc(c3)C(=O)N4CCOCC4)C
0.269504	Clc1nccc(c1F)C(=O)Nc2cc(ccc2)C=3N=C(SC3)C
0.269504	Clc1nccc(c1F)C(=O)Nc2cc(ccc2)C=3N=C(SC3)C
0.269504	Clc1nccc(c1F)C(=O)Nc2cc(ccc2)C=3N=C(SC3)C
0.269504	Clc1nccc(c1F)C(=O)Nc2cc(ccc2)C=3N=C(SC3)C
0.269504	Clc1nccc(c1F)C(=O)Nc2cc(ccc2)C=3N=C(SC3)C
0.269504	Clc1nccc(c1F)C(=O)Nc2cc(ccc2)C=3N=C(SC3)C
0.269504	Clc1nccc(c1F)C(=O)Nc2cc(ccc2)C=3N=C(SC3)C
0.269504	Clc1nccc(c1F)C(=O)Nc2cc(ccc2)C=3N=C(SC3)C
0.269504	Clc1nccc(c1F)C(=O)Nc2cc(ccc2)C=3N=C(SC3)C
0.269504	Clc1nccc(c1F)C(=O)Nc2cc(ccc2)C=3N=C(SC3)C
0.269231	Clc1c(NC(=O)c2ccc(OC)cc2)cc(cc1)C=3ON=C(N3)CC(=O)Nc4cc5OCCOc5cc4
0.269231	Clc1c(NC(=O)c2ccc(OC)cc2)cc(cc1)C=3ON=C(N3)CC(=O)Nc4cc5OCCOc5cc4
0.269231	Clc1c(NC(=O)c2ccc(OC)cc2)cc(cc1)C=3ON=C(N3)CC(=O)Nc4cc5OCCOc5cc4
0.269231	Clc1c(NC(=O)c2ccc(OC)cc2)cc(cc1)C=3ON=C(N3)CC(=O)Nc4cc5OCCOc5cc4
0.269231	Clc1c(NC(=O)c2ccc(OC)cc2)cc(cc1)C=3ON=C(N3)CC(=O)Nc4cc5OCCOc5cc4
0.269231	Clc1c(NC(=O)c2ccc(OC)cc2)cc(cc1)C=3ON=C(N3)CC(=O)Nc4cc5OCCOc5cc4
0.269231	Clc1c(NC(=O)c2ccc(OC)cc2)cc(cc1)C=3ON=C(N3)CC(=O)Nc4cc5OCCOc5cc4
0.269231	Clc1c(NC(=O)c2ccc(OC)cc2)cc(cc1)C=3ON=C(N3)CC(=O)Nc4cc5OCCOc5cc4
0.269231	Clc1c(NC(=O)c2ccc(OC)cc2)cc(cc1)C=3ON=C(N3)CC(=O)Nc4cc5OCCOc5cc4
0.269231	Clc1c(NC(=O)c2ccc(OC)cc2)cc(cc1)C=3ON=C(N3)CC(=O)Nc4cc5OCCOc5cc4
0.269231	S1C=C(C=C1)CN2CCC(CNC(=O)Nc3c(cc(cc3)C)C)CC2
0.269231	S1C=C(C=C1)CN2CCC(CNC(=O)Nc3c(cc(cc3)C)C)CC2
0.269231	S1C=C(C=C1)CN2CCC(CNC(=O)Nc3c(cc(cc3)C)C)CC2
0.269231	S1C=C(C=C1)CN2CCC(CNC(=O)Nc3c(cc(cc3)C)C)CC2
0.269231	S1C=C(C=C1)CN2CCC(CNC(=O)Nc3c(cc(cc3)C)C)CC2
0.269091	Brc1cc(ccc1)C(=O)Nc2ccc(cc2)C(=O)NC=3SC(=C(N3)c4ccc(cc4)CCC)C
0.269091	Brc1cc(ccc1)C(=O)Nc2ccc(cc2)C(=O)NC=3SC(=C(N3)c4ccc(cc4)CCC)C
0.269091	Brc1cc(ccc1)C(=O)Nc2ccc(cc2)C(=O)NC=3SC(=C(N3)c4ccc(cc4)CCC)C
0.269091	Brc1cc(ccc1)C(=O)Nc2ccc(cc2)C(=O)NC=3SC(=C(N3)c4ccc(cc4)CCC)C
0.269091	Brc1cc(ccc1)C(=O)Nc2ccc(cc2)C(=O)NC=3SC(=C(N3)c4ccc(cc4)CCC)C
0.269076	Brc1cc(ccc1)C(=O)Nc2ccc(cc2)C(=O)Nc3c(O)ccc(c3)C(=O)CC
0.269076	Brc1cc(ccc1)C(=O)Nc2ccc(cc2)C(=O)Nc3c(O)ccc(c3)C(=O)CC
0.269076	O=C(Nc1ccccc1)c2ccc(cc2)C=3ON=C(N3)c4ccc(cc4)CC(=O)NC
0.268939	O=C(Nc1c(ccc(c1)C(=O)NC(CC)C)C)c2cc3OCCOc3cc2
0.268939	O=C(Nc1c(ccc(c1)C(=O)NC(CC)C)C)c2cc3OCCOc3cc2
0.268939	O=C(Nc1c(ccc(c1)C(=O)NC(CC)C)C)c2cc3OCCOc3cc2
0.268939	O=C(Nc1c(ccc(c1)C(=O)NC(CC)C)C)c2cc3OCCOc3cc2
0.268939	O=C(Nc1c(ccc(c1)C(=O)NC(CC)C)C)c2cc3OCCOc3cc2
0.268939	O=C(Nc1c(ccc(c1)C(=O)NC(CC)C)C)c2cc3OCCOc3cc2
0.268939	O=C(Nc1c(ccc(c1)C(=O)NC(CC)C)C)c2cc3OCCOc3cc2
0.268939	O=C(Nc1c(ccc(c1)C(=O)NC(CC)C)C)c2cc3OCCOc3cc2
0.268939	O=C(Nc1c(ccc(c1)C(=O)NC(CC)C)C)c2cc3OCCOc3cc2
0.268939	O=C(Nc1c(ccc(c1)C(=O)NC(CC)C)C)c2cc3OCCOc3cc2
0.268775	O=C(Nc1cc(NC(=O)C(Cc2ccccc2)CC=C)c(cc1)C)Nc3ccccc3
0.268707	Clc1cc(ccc1)C=2SC(C(=O)Nc3c(cc(N4CCCCCC4)cc3)C)=CN2
0.268595	Brc1cc(ccc1)C(=O)Nc2ccc(cc2)C(=O)Nc3cc(NC(=O)CCN4CCCCC4)ccc3
0.268595	Brc1cc(ccc1)C(=O)Nc2ccc(cc2)C(=O)Nc3cc(NC(=O)CCN4CCCCC4)ccc3
0.268595	Brc1cc(ccc1)C(=O)Nc2ccc(cc2)C(=O)Nc3cc(NC(=O)CCN4CCCCC4)ccc3
0.268595	Brc1cc(ccc1)C(=O)Nc2ccc(cc2)C(=O)Nc3cc(NC(=O)CCN4CCCCC4)ccc3
0.268595	Brc1cc(ccc1)C(=O)Nc2ccc(cc2)C(=O)Nc3cc(NC(=O)CCN4CCCCC4)ccc3
0.268595	Brc1cc(ccc1)C(=O)Nc2ccc(cc2)C(=O)Nc3cc(NC(=O)CCN4CCCCC4)ccc3
0.268595	Brc1cc(ccc1)C(=O)Nc2ccc(cc2)C(=O)Nc3cc(NC(=O)CCN4CCCCC4)ccc3
0.268595	Brc1cc(ccc1)C(=O)Nc2ccc(cc2)C(=O)Nc3cc(NC(=O)CCN4CCCCC4)ccc3
0.268595	Brc1cc(ccc1)C(=O)Nc2ccc(cc2)C(=O)Nc3cc(NC(=O)CCN4CCCCC4)ccc3
0.268595	Brc1cc(ccc1)C(=O)Nc2ccc(cc2)C(=O)Nc3cc(NC(=O)CCN4CCCCC4)ccc3
0.268456	Clc1c(NC(=O)c2ccc(cc2)C=3OC(=NN3)c4cc(ccc4)C)cc(cc1)C(=O)N(Cc5ccccc5)C
0.268456	Clc1c(NC(=O)c2ccc(cc2)C=3OC(=NN3)c4cc(ccc4)C)cc(cc1)C(=O)N(Cc5ccccc5)C
0.268456	Clc1c(NC(=O)c2ccc(cc2)C=3OC(=NN3)c4cc(ccc4)C)cc(cc1)C(=O)N(Cc5ccccc5)C
0.268456	Clc1c(NC(=O)c2ccc(cc2)C=3OC(=NN3)c4cc(ccc4)C)cc(cc1)C(=O)N(Cc5ccccc5)C
0.268456	Clc1c(NC(=O)c2ccc(cc2)C=3OC(=NN3)c4cc(ccc4)C)cc(cc1)C(=O)N(Cc5ccccc5)C
0.268456	Clc1c(NC(=O)c2ccc(cc2)C=3OC(=NN3)c4cc(ccc4)C)cc(cc1)C(=O)N(Cc5ccccc5)C
0.268456	Clc1c(NC(=O)c2ccc(cc2)C=3OC(=NN3)c4cc(ccc4)C)cc(cc1)C(=O)N(Cc5ccccc5)C
0.268456	Clc1c(NC(=O)c2ccc(cc2)C=3OC(=NN3)c4cc(ccc4)C)cc(cc1)C(=O)N(Cc5ccccc5)C
0.268456	Clc1c(NC(=O)c2ccc(cc2)C=3OC(=NN3)c4cc(ccc4)C)cc(cc1)C(=O)N(Cc5ccccc5)C
0.268456	Clc1c(NC(=O)c2ccc(cc2)C=3OC(=NN3)c4cc(ccc4)C)cc(cc1)C(=O)N(Cc5ccccc5)C
0.268212	O=C(NC=1C(=NNC1)C2CN(Cc3cnc(nc3)c4ccccc4)CCC2)c5ccc(OC)cc5
0.268212	O=C(NC=1C(=NNC1)C2CN(Cc3cnc(nc3)c4ccccc4)CCC2)c5ccc(OC)cc5
0.268212	O=C(NC=1C(=NNC1)C2CN(Cc3cnc(nc3)c4ccccc4)CCC2)c5ccc(OC)cc5
0.268212	O=C(NC=1C(=NNC1)C2CN(Cc3cnc(nc3)c4ccccc4)CCC2)c5ccc(OC)cc5
0.268212	O=C(NC=1C(=NNC1)C2CN(Cc3cnc(nc3)c4ccccc4)CCC2)c5ccc(OC)cc5
0.268212	O=C(NC=1C(=NNC1)C2CN(Cc3cnc(nc3)c4ccccc4)CCC2)c5ccc(OC)cc5
0.268212	O=C(NC=1C(=NNC1)C2CN(Cc3cnc(nc3)c4ccccc4)CCC2)c5ccc(OC)cc5
0.268212	O=C(NC=1C(=NNC1)C2CN(Cc3cnc(nc3)c4ccccc4)CCC2)c5ccc(OC)cc5
0.268212	O=C(NC=1C(=NNC1)C2CN(Cc3cnc(nc3)c4ccccc4)CCC2)c5ccc(OC)cc5
0.268212	O=C(NC=1C(=NNC1)C2CN(Cc3cnc(nc3)c4ccccc4)CCC2)c5ccc(OC)cc5
0.267925	Fc1c(Nc2ncccc2C(=O)NCCCNC(=O)c3ccc(F)cc3)cc(F)cc1
0.267925	Fc1c(Nc2ncccc2C(=O)NCCCNC(=O)c3ccc(F)cc3)cc(F)cc1
0.267925	Fc1c(Nc2ncccc2C(=O)NCCCNC(=O)c3ccc(F)cc3)cc(F)cc1
0.267925	Fc1c(Nc2ncccc2C(=O)NCCCNC(=O)c3ccc(F)cc3)cc(F)cc1
0.267925	Fc1c(Nc2ncccc2C(=O)NCCCNC(=O)c3ccc(F)cc3)cc(F)cc1
0.267925	Fc1c(Nc2ncccc2C(=O)NCCCNC(=O)c3ccc(F)cc3)cc(F)cc1
0.267925	Fc1c(Nc2ncccc2C(=O)NCCCNC(=O)c3ccc(F)cc3)cc(F)cc1
0.267925	Fc1c(Nc2ncccc2C(=O)NCCCNC(=O)c3ccc(F)cc3)cc(F)cc1
0.267925	Fc1c(Nc2ncccc2C(=O)NCCCNC(=O)c3ccc(F)cc3)cc(F)cc1
0.267925	Fc1c(Nc2ncccc2C(=O)NCCCNC(=O)c3ccc(F)cc3)cc(F)cc1
0.267913	Clc1c(OCCOC)ccc(NC(=O)c2cc(NC(=O)OCC3c4c(c5c3cccc5)cccc4)c(cc2)C)c1
0.267857	Clc1cc(ccc1)C=2SC(C(=O)Nc3ccc(OCCCN4CCN(CC4)C)cc3)=CN2
0.267857	Clc1cc(ccc1)C=2SC(C(=O)Nc3ccc(OCCCN4CCN(CC4)C)cc3)=CN2
0.267857	Clc1cc(ccc1)C=2SC(C(=O)Nc3ccc(OCCCN4CCN(CC4)C)cc3)=CN2
0.267857	Clc1cc(ccc1)C=2SC(C(=O)Nc3ccc(OCCCN4CCN(CC4)C)cc3)=CN2
0.267857	Clc1cc(ccc1)C=2SC(C(=O)Nc3ccc(OCCCN4CCN(CC4)C)cc3)=CN2
0.267857	Clc1cc(ccc1)C=2SC(C(=O)Nc3ccc(OCCCN4CCN(CC4)C)cc3)=CN2
0.267857	Clc1cc(ccc1)C=2SC(C(=O)Nc3ccc(OCCCN4CCN(CC4)C)cc3)=CN2
0.267857	Clc1cc(ccc1)C=2SC(C(=O)Nc3ccc(OCCCN4CCN(CC4)C)cc3)=CN2
0.267857	Clc1cc(ccc1)C=2SC(C(=O)Nc3ccc(OCCCN4CCN(CC4)C)cc3)=CN2
0.267857	Clc1cc(ccc1)C=2SC(C(=O)Nc3ccc(OCCCN4CCN(CC4)C)cc3)=CN2
0.267101	S(=O)(=O)(N1CCOCC1)c2c(F)ccc(NC(=O)c3ccc(cc3)C=4OC(=NN4)c5cc(ccc5)C)c2
0.267101	S(=O)(=O)(N1CCOCC1)c2c(F)ccc(NC(=O)c3ccc(cc3)C=4OC(=NN4)c5cc(ccc5)C)c2
0.267101	S(=O)(=O)(N1CCOCC1)c2c(F)ccc(NC(=O)c3ccc(cc3)C=4OC(=NN4)c5cc(ccc5)C)c2
0.267101	S(=O)(=O)(N1CCOCC1)c2c(F)ccc(NC(=O)c3ccc(cc3)C=4OC(=NN4)c5cc(ccc5)C)c2
0.267101	S(=O)(=O)(N1CCOCC1)c2c(F)ccc(NC(=O)c3ccc(cc3)C=4OC(=NN4)c5cc(ccc5)C)c2
0.266968	O=C(Nc1c(ccc(NC(=O)C)c1)C)C=O
0.266968	O=C(Nc1c(ccc(NC(=O)C)c1)C)C=O
0.266968	O=C(Nc1c(ccc(NC(=O)C)c1)C)C=O
0.266968	O=C(Nc1c(ccc(NC(=O)C)c1)C)C=O
0.266917	O=C(Nc1c(cc(N2CCCCCC2)cc1)C)c3ccc(OCC4CCCCC4)cc3
0.266917	O=C(Nc1c(cc(N2CCCCCC2)cc1)C)c3ccc(OCC4CCCCC4)cc3
0.266917	O=C(Nc1c(cc(N2CCCCCC2)cc1)C)c3ccc(OCC4CCCCC4)cc3
0.266917	O=C(Nc1c(cc(N2CCCCCC2)cc1)C)c3ccc(OCC4CCCCC4)cc3
0.266917	O=C(Nc1c(cc(N2CCCCCC2)cc1)C)c3ccc(OCC4CCCCC4)cc3
0.266917	O=C(Nc1c(cc(N2CCCCCC2)cc1)C)c3ccc(OCC4CCCCC4)cc3
0.266917	O=C(Nc1c(cc(N2CCCCCC2)cc1)C)c3ccc(OCC4CCCCC4)cc3
0.266917	O=C(Nc1c(cc(N2CCCCCC2)cc1)C)c3ccc(OCC4CCCCC4)cc3
0.266917	O=C(Nc1c(cc(N2CCCCCC2)cc1)C)c3ccc(OCC4CCCCC4)cc3
0.266667	BrC=1OC(C(=O)Nc2cc(ccc2)C(=O)NCCc3ccc(N4CCN(CC4)C)cc3)=CC1
0.266667	BrC=1OC(C(=O)Nc2cc(ccc2)C(=O)NCCc3ccc(N4CCN(CC4)C)cc3)=CC1
0.266667	BrC=1OC(C(=O)Nc2cc(ccc2)C(=O)NCCc3ccc(N4CCN(CC4)C)cc3)=CC1
0.266667	BrC=1OC(C(=O)Nc2cc(ccc2)C(=O)NCCc3ccc(N4CCN(CC4)C)cc3)=CC1
0.266667	BrC=1OC(C(=O)Nc2cc(ccc2)C(=O)NCCc3ccc(N4CCN(CC4)C)cc3)=CC1
0.266667	BrC=1OC(C(=O)Nc2cc(ccc2)C(=O)NCCc3ccc(N4CCN(CC4)C)cc3)=CC1
0.266667	BrC=1OC(C(=O)Nc2cc(ccc2)C(=O)NCCc3ccc(N4CCN(CC4)C)cc3)=CC1
0.266667	BrC=1OC(C(=O)Nc2cc(ccc2)C(=O)NCCc3ccc(N4CCN(CC4)C)cc3)=CC1
0.266667	BrC=1OC(C(=O)Nc2cc(ccc2)C(=O)NCCc3ccc(N4CCN(CC4)C)cc3)=CC1
0.266667	BrC=1OC(C(=O)Nc2cc(ccc2)C(=O)NCCc3ccc(N4CCN(CC4)C)cc3)=CC1
0.266667	O=C(OC(C)(C)C)NC(C(=O)Nc1c(ccc(c1)C(=O)Nc2ccccc2)C)C3CC4(C3)CCC4
0.266667	O=C(OC(C)(C)C)NC(C(=O)Nc1c(ccc(c1)C(=O)Nc2ccccc2)C)C3CC4(C3)CCC4
0.266667	O=C(OC(C)(C)C)NC(C(=O)Nc1c(ccc(c1)C(=O)Nc2ccccc2)C)C3CC4(C3)CCC4
0.266667	O=C(OC(C)(C)C)NC(C(=O)Nc1c(ccc(c1)C(=O)Nc2ccccc2)C)C3CC4(C3)CCC4
0.266409	FC(F)(F)C(F)COC(=O)c1cc(NC(=O)Nc2ccccc2)c(cc1)C
0.266409	FC(F)(F)C(F)COC(=O)c1cc(NC(=O)Nc2ccccc2)c(cc1)C
0.266409	FC(F)(F)C(F)COC(=O)c1cc(NC(=O)Nc2ccccc2)c(cc1)C
0.266409	FC(F)(F)C(F)COC(=O)c1cc(NC(=O)Nc2ccccc2)c(cc1)C
0.266409	FC(F)(F)C(F)COC(=O)c1cc(NC(=O)Nc2ccccc2)c(cc1)C
0.266409	FC(F)(F)C(F)COC(=O)c1cc(NC(=O)Nc2ccccc2)c(cc1)C
0.266409	FC(F)(F)C(F)COC(=O)c1cc(NC(=O)Nc2ccccc2)c(cc1)C
0.266409	FC(F)(F)C(F)COC(=O)c1cc(NC(=O)Nc2ccccc2)c(cc1)C
0.266409	FC(F)(F)C(F)COC(=O)c1cc(NC(=O)Nc2ccccc2)c(cc1)C
0.266409	FC(F)(F)C(F)COC(=O)c1cc(NC(=O)Nc2ccccc2)c(cc1)C
0.26616	Clc1c(O)cc(cc1)C(=O)Nc2c(cc(N3CCCCCC3)cc2)C
0.26616	Clc1c(O)cc(cc1)C(=O)Nc2c(cc(N3CCCCCC3)cc2)C
0.26616	Clc1c(O)cc(cc1)C(=O)Nc2c(cc(N3CCCCCC3)cc2)C
0.26616	Clc1c(O)cc(cc1)C(=O)Nc2c(cc(N3CCCCCC3)cc2)C
0.26616	Clc1c(O)cc(cc1)C(=O)Nc2c(cc(N3CCCCCC3)cc2)C
0.26616	Clc1c(O)cc(cc1)C(=O)Nc2c(cc(N3CCCCCC3)cc2)C
0.26616	Clc1c(O)cc(cc1)C(=O)Nc2c(cc(N3CCCCCC3)cc2)C
0.26616	Clc1c(O)cc(cc1)C(=O)Nc2c(cc(N3CCCCCC3)cc2)C
0.26616	Clc1c(O)cc(cc1)C(=O)Nc2c(cc(N3CCCCCC3)cc2)C
0.26616	Clc1c(O)cc(cc1)C(=O)Nc2c(cc(N3CCCCCC3)cc2)C
0.265957	S(c1c(NC(=O)c2cc(NC(=O)c3cc4OCCOc4cc3)c(cc2)C)cccc1)c5c(ccc(c5)C)C
0.265957	S(c1c(NC(=O)c2cc(NC(=O)c3cc4OCCOc4cc3)c(cc2)C)cccc1)c5c(ccc(c5)C)C
0.265957	S(c1c(NC(=O)c2cc(NC(=O)c3cc4OCCOc4cc3)c(cc2)C)cccc1)c5c(ccc(c5)C)C
0.265957	S(c1c(NC(=O)c2cc(NC(=O)c3cc4OCCOc4cc3)c(cc2)C)cccc1)c5c(ccc(c5)C)C
0.265957	S(c1c(NC(=O)c2cc(NC(=O)c3cc4OCCOc4cc3)c(cc2)C)cccc1)c5c(ccc(c5)C)C
0.265957	S(c1c(NC(=O)c2cc(NC(=O)c3cc4OCCOc4cc3)c(cc2)C)cccc1)c5c(ccc(c5)C)C
0.265957	S(c1c(NC(=O)c2cc(NC(=O)c3cc4OCCOc4cc3)c(cc2)C)cccc1)c5c(ccc(c5)C)C
0.265957	S(c1c(NC(=O)c2cc(NC(=O)c3cc4OCCOc4cc3)c(cc2)C)cccc1)c5c(ccc(c5)C)C
0.265957	S(c1c(NC(=O)c2cc(NC(=O)c3cc4OCCOc4cc3)c(cc2)C)cccc1)c5c(ccc(c5)C)C
0.265957	S(c1c(NC(=O)c2cc(NC(=O)c3cc4OCCOc4cc3)c(cc2)C)cccc1)c5c(ccc(c5)C)C
0.265957	O=C(Nc1cc(ccc1)C(=O)Nc2cc3N=C(Nc3cc2)CN4CCN(CC4)C)NC(C)C
0.265233	O=C(NCCCCN1CCN(c2ncccn2)CC1)c3cc(ccc3)CNc4nc(ncc4)C
0.265233	O=C(NCCCCN1CCN(c2ncccn2)CC1)c3cc(ccc3)CNc4nc(ncc4)C
0.265233	O=C(NCCCCN1CCN(c2ncccn2)CC1)c3cc(ccc3)CNc4nc(ncc4)C
0.265233	O=C(NCCCCN1CCN(c2ncccn2)CC1)c3cc(ccc3)CNc4nc(ncc4)C
0.265233	O=C(NCCCCN1CCN(c2ncccn2)CC1)c3cc(ccc3)CNc4nc(ncc4)C
0.265233	O=C(NCCCCN1CCN(c2ncccn2)CC1)c3cc(ccc3)CNc4nc(ncc4)C
0.265233	O=C(NCCCCN1CCN(c2ncccn2)CC1)c3cc(ccc3)CNc4nc(ncc4)C
0.265233	O=C(NCCCCN1CCN(c2ncccn2)CC1)c3cc(ccc3)CNc4nc(ncc4)C
0.265233	O=C(NCCCCN1CCN(c2ncccn2)CC1)c3cc(ccc3)CNc4nc(ncc4)C
0.265233	O=C(NCCCCN1CCN(c2ncccn2)CC1)c3cc(ccc3)CNc4nc(ncc4)C
0.26506	Fc1c(ccc(c1)C2=NNC(=N2)Cc3cnccc3)C
0.26506	Fc1c(ccc(c1)C2=NNC(=N2)Cc3cnccc3)C
0.26506	Fc1c(ccc(c1)C2=NNC(=N2)Cc3cnccc3)C
0.26506	Fc1c(ccc(c1)C2=NNC(=N2)Cc3cnccc3)C
0.26506	Fc1c(ccc(c1)C2=NNC(=N2)Cc3cnccc3)C
0.26506	Fc1c(ccc(c1)C2=NNC(=N2)Cc3cnccc3)C
0.26506	Fc1c(ccc(c1)C2=NNC(=N2)Cc3cnccc3)C
0.26506	Fc1c(ccc(c1)C2=NNC(=N2)Cc3cnccc3)C
0.264822	Brc1cc(ccc1)C(=O)Nc2ccc(cc2)C(=O)NC3=NNC(SCc4ccc(cc4)C)=N3
0.264822	Brc1cc(ccc1)C(=O)Nc2ccc(cc2)C(=O)NC3=NNC(SCc4ccc(cc4)C)=N3
0.264822	Brc1cc(ccc1)C(=O)Nc2ccc(cc2)C(=O)NC3=NNC(SCc4ccc(cc4)C)=N3
0.264822	Brc1cc(ccc1)C(=O)Nc2ccc(cc2)C(=O)NC3=NNC(SCc4ccc(cc4)C)=N3
0.264822	Brc1cc(ccc1)C(=O)Nc2ccc(cc2)C(=O)NC3=NNC(SCc4ccc(cc4)C)=N3
0.264822	Brc1cc(ccc1)C(=O)Nc2ccc(cc2)C(=O)NC3=NNC(SCc4ccc(cc4)C)=N3
0.264822	Brc1cc(ccc1)C(=O)Nc2ccc(cc2)C(=O)NC3=NNC(SCc4ccc(cc4)C)=N3
0.264822	Brc1cc(ccc1)C(=O)Nc2ccc(cc2)C(=O)NC3=NNC(SCc4ccc(cc4)C)=N3
0.264822	Brc1cc(ccc1)C(=O)Nc2ccc(cc2)C(=O)NC3=NNC(SCc4ccc(cc4)C)=N3
0.264822	Brc1cc(ccc1)C(=O)Nc2ccc(cc2)C(=O)NC3=NNC(SCc4ccc(cc4)C)=N3
0.264808	S1C(=NC=C1)Nc2cc(ccc2)C(=O)N3CCN(Cc4c(F)ccc(F)c4)CCC3
0.264706	O=C(Nc1c(ccc(c1)C(=O)NCc2cc(OC)c(OC)cc2)C)NC(C)(C)C
0.264706	O=C(Nc1c(ccc(c1)C(=O)NCc2cc(OC)c(OC)cc2)C)NC(C)(C)C
0.264706	O=C(Nc1c(ccc(c1)C(=O)NCc2cc(OC)c(OC)cc2)C)NC(C)(C)C
0.264706	O=C(Nc1c(ccc(c1)C(=O)NCc2cc(OC)c(OC)cc2)C)NC(C)(C)C
0.264706	O=C(Nc1c(ccc(c1)C(=O)NCc2cc(OC)c(OC)cc2)C)NC(C)(C)C
0.264706	O=C(Nc1c(ccc(c1)C(=O)NCc2cc(OC)c(OC)cc2)C)NC(C)(C)C
0.264706	O=C(Nc1c(ccc(c1)C(=O)NCc2cc(OC)c(OC)cc2)C)NC(C)(C)C
0.264706	O=C(Nc1c(ccc(c1)C(=O)NCc2cc(OC)c(OC)cc2)C)NC(C)(C)C
0.264706	O=C(Nc1c(ccc(c1)C(=O)NCc2cc(OC)c(OC)cc2)C)NC(C)(C)C
0.264706	O=C(Nc1c(ccc(c1)C(=O)NCc2cc(OC)c(OC)cc2)C)NC(C)(C)C
0.264591	O=C(Nc1ccc(cc1)C(=O)NCC(C)C)c2nc(ncc2)N3CCOCC3
0.264591	O=C(Nc1ccc(cc1)C(=O)NCC(C)C)c2nc(ncc2)N3CCOCC3
0.264591	O=C(Nc1ccc(cc1)C(=O)NCC(C)C)c2nc(ncc2)N3CCOCC3
0.264591	O=C(Nc1ccc(cc1)C(=O)NCC(C)C)c2nc(ncc2)N3CCOCC3
0.264591	O=C(Nc1ccc(cc1)C(=O)NCC(C)C)c2nc(ncc2)N3CCOCC3
0.264591	O=C(Nc1ccc(cc1)C(=O)NCC(C)C)c2nc(ncc2)N3CCOCC3
0.264463	FC(F)(F)CCOC(=O)NCc1ccc(NC(=O)c2cnccc2)cc1
0.264286	O=C(Nc1nc(cc(c1C#N)C)C)c2cnc(c3ccccc3)cc2
0.264228	FC(F)(F)c1ncc(cn1)C(=O)Nc2ccc(OCCCN3CCN(CC3)C)cc2
0.264228	FC(F)(F)c1ncc(cn1)C(=O)Nc2ccc(OCCCN3CCN(CC3)C)cc2
0.264228	FC(F)(F)c1ncc(cn1)C(=O)Nc2ccc(OCCCN3CCN(CC3)C)cc2
0.264228	FC(F)(F)c1ncc(cn1)C(=O)Nc2ccc(OCCCN3CCN(CC3)C)cc2
0.264228	FC(F)(F)c1ncc(cn1)C(=O)Nc2ccc(OCCCN3CCN(CC3)C)cc2
0.264228	FC(F)(F)c1ncc(cn1)C(=O)Nc2ccc(OCCCN3CCN(CC3)C)cc2
0.264228	FC(F)(F)c1ncc(cn1)C(=O)Nc2ccc(OCCCN3CCN(CC3)C)cc2
0.264228	FC(F)(F)c1ncc(cn1)C(=O)Nc2ccc(OCCCN3CCN(CC3)C)cc2
0.264228	FC(F)(F)c1ncc(cn1)C(=O)Nc2ccc(OCCCN3CCN(CC3)C)cc2
0.264228	FC(F)(F)c1ncc(cn1)C(=O)Nc2ccc(OCCCN3CCN(CC3)C)cc2
0.264214	[O-][N+](=O)c1c(N2CCN(CC2)C)ccc(c1)C(=O)Nc3cc(ccc3)CN(C(=O)C)C
0.264214	[O-][N+](=O)c1c(N2CCN(CC2)C)ccc(c1)C(=O)Nc3cc(ccc3)CN(C(=O)C)C
0.264214	[O-][N+](=O)c1c(N2CCN(CC2)C)ccc(c1)C(=O)Nc3cc(ccc3)CN(C(=O)C)C
0.264214	[O-][N+](=O)c1c(N2CCN(CC2)C)ccc(c1)C(=O)Nc3cc(ccc3)CN(C(=O)C)C
[truncated: 8,001 more rows]
