# Supplementary material for: Galileo: Three-dimensional searching in large combinatorial fragment spaces on the example of pharmacophores
Source: J Comput Aided Mol Des. 2022 Nov 24;37(1):1–16. doi: 10.1007/s10822-022-00485-y (PMC10032335; doi:10.1007/s10822-022-00485-y)
Supplement: Supplementary file 4 — Supplementary file 3a [file 10822_2022_485_MOESM3_ESMa.zip › Imatinib_Galileo/17/out_2.csv]

Score	SMILES
0.451362	S(=O)(=O)(Nc1c(ccc(NC(=O)c2cc(Nc3nc(ccn3)C(F)(F)F)ccc2)c1)C)C
0.451362	S(=O)(=O)(Nc1c(ccc(NC(=O)c2cc(Nc3nc(ccn3)C(F)(F)F)ccc2)c1)C)C
0.451362	S(=O)(=O)(Nc1c(ccc(NC(=O)c2cc(Nc3nc(ccn3)C(F)(F)F)ccc2)c1)C)C
0.451362	S(=O)(=O)(Nc1c(ccc(NC(=O)c2cc(Nc3nc(ccn3)C(F)(F)F)ccc2)c1)C)C
0.451362	S(=O)(=O)(Nc1c(ccc(NC(=O)c2cc(Nc3nc(ccn3)C(F)(F)F)ccc2)c1)C)C
0.451362	S(=O)(=O)(Nc1c(ccc(NC(=O)c2cc(Nc3nc(ccn3)C(F)(F)F)ccc2)c1)C)C
0.451362	S(=O)(=O)(Nc1c(ccc(NC(=O)c2cc(Nc3nc(ccn3)C(F)(F)F)ccc2)c1)C)C
0.451362	S(=O)(=O)(Nc1c(ccc(NC(=O)c2cc(Nc3nc(ccn3)C(F)(F)F)ccc2)c1)C)C
0.451362	S(=O)(=O)(Nc1c(ccc(NC(=O)c2cc(Nc3nc(ccn3)C(F)(F)F)ccc2)c1)C)C
0.451362	S(=O)(=O)(Nc1c(ccc(NC(=O)c2cc(Nc3nc(ccn3)C(F)(F)F)ccc2)c1)C)C
0.432773	FC(F)(F)c1nc(ncc1)Nc2cc(ccc2)C(=O)Nc3ccc(cc3)C=4NC=CC4
0.432773	FC(F)(F)c1nc(ncc1)Nc2cc(ccc2)C(=O)Nc3ccc(cc3)C=4NC=CC4
0.432773	FC(F)(F)c1nc(ncc1)Nc2cc(ccc2)C(=O)Nc3ccc(cc3)C=4NC=CC4
0.432773	FC(F)(F)c1nc(ncc1)Nc2cc(ccc2)C(=O)Nc3ccc(cc3)C=4NC=CC4
0.432773	FC(F)(F)c1nc(ncc1)Nc2cc(ccc2)C(=O)Nc3ccc(cc3)C=4NC=CC4
0.432773	FC(F)(F)c1nc(ncc1)Nc2cc(ccc2)C(=O)Nc3ccc(cc3)C=4NC=CC4
0.432773	FC(F)(F)c1nc(ncc1)Nc2cc(ccc2)C(=O)Nc3ccc(cc3)C=4NC=CC4
0.432773	FC(F)(F)c1nc(ncc1)Nc2cc(ccc2)C(=O)Nc3ccc(cc3)C=4NC=CC4
0.432773	FC(F)(F)c1nc(ncc1)Nc2cc(ccc2)C(=O)Nc3ccc(cc3)C=4NC=CC4
0.432773	FC(F)(F)c1nc(ncc1)Nc2cc(ccc2)C(=O)Nc3ccc(cc3)C=4NC=CC4
0.41502	Brc1ccc(cc1)C(=O)Nc2c(ccc(c2)C(=O)N3CCN(Cc4ncccc4)CC3)C
0.41502	Brc1ccc(cc1)C(=O)Nc2c(ccc(c2)C(=O)N3CCN(Cc4ncccc4)CC3)C
0.41502	Brc1ccc(cc1)C(=O)Nc2c(ccc(c2)C(=O)N3CCN(Cc4ncccc4)CC3)C
0.412	O=C(NC1=NC(c2ccc(cc2)CC)=CN1)c3ccc(Nc4c(OC)cc(OC)cc4)cc3
0.412	O=C(NC1=NC(c2ccc(cc2)CC)=CN1)c3ccc(Nc4c(OC)cc(OC)cc4)cc3
0.412	O=C(NC1=NC(c2ccc(cc2)CC)=CN1)c3ccc(Nc4c(OC)cc(OC)cc4)cc3
0.412	O=C(NC1=NC(c2ccc(cc2)CC)=CN1)c3ccc(Nc4c(OC)cc(OC)cc4)cc3
0.412	O=C(NC1=NC(c2ccc(cc2)CC)=CN1)c3ccc(Nc4c(OC)cc(OC)cc4)cc3
0.412	O=C(NC1=NC(c2ccc(cc2)CC)=CN1)c3ccc(Nc4c(OC)cc(OC)cc4)cc3
0.412	O=C(NC1=NC(c2ccc(cc2)CC)=CN1)c3ccc(Nc4c(OC)cc(OC)cc4)cc3
0.412	O=C(NC1=NC(c2ccc(cc2)CC)=CN1)c3ccc(Nc4c(OC)cc(OC)cc4)cc3
0.412	O=C(NC1=NC(c2ccc(cc2)CC)=CN1)c3ccc(Nc4c(OC)cc(OC)cc4)cc3
0.412	O=C(NC1=NC(c2ccc(cc2)CC)=CN1)c3ccc(Nc4c(OC)cc(OC)cc4)cc3
0.401709	Brc1ccc(cc1)C(=O)Nc2c(ccc(c2)C(=O)Nc3ccc(cc3)CCN4CCSCC4)C
0.401709	Brc1ccc(cc1)C(=O)Nc2c(ccc(c2)C(=O)Nc3ccc(cc3)CCN4CCSCC4)C
0.401709	Brc1ccc(cc1)C(=O)Nc2c(ccc(c2)C(=O)Nc3ccc(cc3)CCN4CCSCC4)C
0.401709	Brc1ccc(cc1)C(=O)Nc2c(ccc(c2)C(=O)Nc3ccc(cc3)CCN4CCSCC4)C
0.401709	Brc1ccc(cc1)C(=O)Nc2c(ccc(c2)C(=O)Nc3ccc(cc3)CCN4CCSCC4)C
0.401709	Brc1ccc(cc1)C(=O)Nc2c(ccc(c2)C(=O)Nc3ccc(cc3)CCN4CCSCC4)C
0.401709	Brc1ccc(cc1)C(=O)Nc2c(ccc(c2)C(=O)Nc3ccc(cc3)CCN4CCSCC4)C
0.401709	Brc1ccc(cc1)C(=O)Nc2c(ccc(c2)C(=O)Nc3ccc(cc3)CCN4CCSCC4)C
0.401709	Brc1ccc(cc1)C(=O)Nc2c(ccc(c2)C(=O)Nc3ccc(cc3)CCN4CCSCC4)C
0.401709	Brc1ccc(cc1)C(=O)Nc2c(ccc(c2)C(=O)Nc3ccc(cc3)CCN4CCSCC4)C
0.394834	Clc1nc(Nc2cnccc2)c(cc1)C(=O)Nc3cc(NS(=O)(=O)C)c(cc3)C
0.394834	Clc1nc(Nc2cnccc2)c(cc1)C(=O)Nc3cc(NS(=O)(=O)C)c(cc3)C
0.394834	Clc1nc(Nc2cnccc2)c(cc1)C(=O)Nc3cc(NS(=O)(=O)C)c(cc3)C
0.394834	Clc1nc(Nc2cnccc2)c(cc1)C(=O)Nc3cc(NS(=O)(=O)C)c(cc3)C
0.394834	Clc1nc(Nc2cnccc2)c(cc1)C(=O)Nc3cc(NS(=O)(=O)C)c(cc3)C
0.394834	Clc1nc(Nc2cnccc2)c(cc1)C(=O)Nc3cc(NS(=O)(=O)C)c(cc3)C
0.394834	Clc1nc(Nc2cnccc2)c(cc1)C(=O)Nc3cc(NS(=O)(=O)C)c(cc3)C
0.379928	Clc1ccc(cc1)CNc2ncc(NC(=O)c3cc(Nc4nc(ccn4)C(F)(F)F)ccc3)cc2C
0.379928	Clc1ccc(cc1)CNc2ncc(NC(=O)c3cc(Nc4nc(ccn4)C(F)(F)F)ccc3)cc2C
0.379928	Clc1ccc(cc1)CNc2ncc(NC(=O)c3cc(Nc4nc(ccn4)C(F)(F)F)ccc3)cc2C
0.379928	Clc1ccc(cc1)CNc2ncc(NC(=O)c3cc(Nc4nc(ccn4)C(F)(F)F)ccc3)cc2C
0.379928	Clc1ccc(cc1)CNc2ncc(NC(=O)c3cc(Nc4nc(ccn4)C(F)(F)F)ccc3)cc2C
0.379928	Clc1ccc(cc1)CNc2ncc(NC(=O)c3cc(Nc4nc(ccn4)C(F)(F)F)ccc3)cc2C
0.379928	Clc1ccc(cc1)CNc2ncc(NC(=O)c3cc(Nc4nc(ccn4)C(F)(F)F)ccc3)cc2C
0.379928	Clc1ccc(cc1)CNc2ncc(NC(=O)c3cc(Nc4nc(ccn4)C(F)(F)F)ccc3)cc2C
0.379928	Clc1ccc(cc1)CNc2ncc(NC(=O)c3cc(Nc4nc(ccn4)C(F)(F)F)ccc3)cc2C
0.379928	Clc1ccc(cc1)CNc2ncc(NC(=O)c3cc(Nc4nc(ccn4)C(F)(F)F)ccc3)cc2C
0.378601	Brc1ccc(cc1)C(=O)Nc2c(ccc(c2)C(=O)Nc3ccc(cc3)C4=NOC(O)=N4)C
0.378601	Brc1ccc(cc1)C(=O)Nc2c(ccc(c2)C(=O)Nc3ccc(cc3)C4=NOC(O)=N4)C
0.378601	Brc1ccc(cc1)C(=O)Nc2c(ccc(c2)C(=O)Nc3ccc(cc3)C4=NOC(O)=N4)C
0.378601	Brc1ccc(cc1)C(=O)Nc2c(ccc(c2)C(=O)Nc3ccc(cc3)C4=NOC(O)=N4)C
0.378601	Brc1ccc(cc1)C(=O)Nc2c(ccc(c2)C(=O)Nc3ccc(cc3)C4=NOC(O)=N4)C
0.378601	Brc1ccc(cc1)C(=O)Nc2c(ccc(c2)C(=O)Nc3ccc(cc3)C4=NOC(O)=N4)C
0.378601	Brc1ccc(cc1)C(=O)Nc2c(ccc(c2)C(=O)Nc3ccc(cc3)C4=NOC(O)=N4)C
0.378601	Brc1ccc(cc1)C(=O)Nc2c(ccc(c2)C(=O)Nc3ccc(cc3)C4=NOC(O)=N4)C
0.378601	Brc1ccc(cc1)C(=O)Nc2c(ccc(c2)C(=O)Nc3ccc(cc3)C4=NOC(O)=N4)C
0.378601	Brc1ccc(cc1)C(=O)Nc2c(ccc(c2)C(=O)Nc3ccc(cc3)C4=NOC(O)=N4)C
0.375	Brc1ccc(cc1)C(=O)Nc2c(ccc(c2)C(=O)NCc3cc(NC(=O)c4ccncc4)ccc3)C
0.371841	FC(F)(F)c1nc(ncc1)Nc2cc(ccc2)C(=O)Nc3c(OC)cc(cc3)CN(C)C
0.371841	FC(F)(F)c1nc(ncc1)Nc2cc(ccc2)C(=O)Nc3c(OC)cc(cc3)CN(C)C
0.371841	FC(F)(F)c1nc(ncc1)Nc2cc(ccc2)C(=O)Nc3c(OC)cc(cc3)CN(C)C
0.371841	FC(F)(F)c1nc(ncc1)Nc2cc(ccc2)C(=O)Nc3c(OC)cc(cc3)CN(C)C
0.371841	FC(F)(F)c1nc(ncc1)Nc2cc(ccc2)C(=O)Nc3c(OC)cc(cc3)CN(C)C
0.371841	FC(F)(F)c1nc(ncc1)Nc2cc(ccc2)C(=O)Nc3c(OC)cc(cc3)CN(C)C
0.371841	FC(F)(F)c1nc(ncc1)Nc2cc(ccc2)C(=O)Nc3c(OC)cc(cc3)CN(C)C
0.371841	FC(F)(F)c1nc(ncc1)Nc2cc(ccc2)C(=O)Nc3c(OC)cc(cc3)CN(C)C
0.371841	FC(F)(F)c1nc(ncc1)Nc2cc(ccc2)C(=O)Nc3c(OC)cc(cc3)CN(C)C
0.371841	FC(F)(F)c1nc(ncc1)Nc2cc(ccc2)C(=O)Nc3c(OC)cc(cc3)CN(C)C
0.371648	FC(F)(F)c1nc(ncc1)Nc2cc(ccc2)C(=O)Nc3c(nc(cc3)C)C
0.371648	FC(F)(F)c1nc(ncc1)Nc2cc(ccc2)C(=O)Nc3c(nc(cc3)C)C
0.371648	FC(F)(F)c1nc(ncc1)Nc2cc(ccc2)C(=O)Nc3c(nc(cc3)C)C
0.371648	FC(F)(F)c1nc(ncc1)Nc2cc(ccc2)C(=O)Nc3c(nc(cc3)C)C
0.371648	FC(F)(F)c1nc(ncc1)Nc2cc(ccc2)C(=O)Nc3c(nc(cc3)C)C
0.371648	FC(F)(F)c1nc(ncc1)Nc2cc(ccc2)C(=O)Nc3c(nc(cc3)C)C
0.371648	FC(F)(F)c1nc(ncc1)Nc2cc(ccc2)C(=O)Nc3c(nc(cc3)C)C
0.371648	FC(F)(F)c1nc(ncc1)Nc2cc(ccc2)C(=O)Nc3c(nc(cc3)C)C
0.371648	FC(F)(F)c1nc(ncc1)Nc2cc(ccc2)C(=O)Nc3c(nc(cc3)C)C
0.371648	FC(F)(F)c1nc(ncc1)Nc2cc(ccc2)C(=O)Nc3c(nc(cc3)C)C
0.370229	Brc1cc(O)c(NC(=O)c2cc(Nc3nc(ccn3)C(F)(F)F)ccc2)cc1
0.367816	FC(F)(F)c1nc(ncc1)Nc2cc(ccc2)C(=O)NCc3cc(ccc3)CN4CCOCC4
0.367816	FC(F)(F)c1nc(ncc1)Nc2cc(ccc2)C(=O)NCc3cc(ccc3)CN4CCOCC4
0.367816	FC(F)(F)c1nc(ncc1)Nc2cc(ccc2)C(=O)NCc3cc(ccc3)CN4CCOCC4
0.367816	FC(F)(F)c1nc(ncc1)Nc2cc(ccc2)C(=O)NCc3cc(ccc3)CN4CCOCC4
0.367816	FC(F)(F)c1nc(ncc1)Nc2cc(ccc2)C(=O)NCc3cc(ccc3)CN4CCOCC4
0.367816	FC(F)(F)c1nc(ncc1)Nc2cc(ccc2)C(=O)NCc3cc(ccc3)CN4CCOCC4
0.367816	FC(F)(F)c1nc(ncc1)Nc2cc(ccc2)C(=O)NCc3cc(ccc3)CN4CCOCC4
0.367816	FC(F)(F)c1nc(ncc1)Nc2cc(ccc2)C(=O)NCc3cc(ccc3)CN4CCOCC4
0.367816	FC(F)(F)c1nc(ncc1)Nc2cc(ccc2)C(=O)NCc3cc(ccc3)CN4CCOCC4
0.367816	FC(F)(F)c1nc(ncc1)Nc2cc(ccc2)C(=O)NCc3cc(ccc3)CN4CCOCC4
0.365019	Clc1c(OC)ccc(NC(=O)c2cc(Nc3nc(ccn3)C(F)(F)F)ccc2)c1
0.365019	Clc1c(OC)ccc(NC(=O)c2cc(Nc3nc(ccn3)C(F)(F)F)ccc2)c1
0.365019	Clc1c(OC)ccc(NC(=O)c2cc(Nc3nc(ccn3)C(F)(F)F)ccc2)c1
0.365019	Clc1c(OC)ccc(NC(=O)c2cc(Nc3nc(ccn3)C(F)(F)F)ccc2)c1
0.365019	Clc1c(OC)ccc(NC(=O)c2cc(Nc3nc(ccn3)C(F)(F)F)ccc2)c1
0.365019	Clc1c(OC)ccc(NC(=O)c2cc(Nc3nc(ccn3)C(F)(F)F)ccc2)c1
0.365019	Clc1c(OC)ccc(NC(=O)c2cc(Nc3nc(ccn3)C(F)(F)F)ccc2)c1
0.365019	Clc1c(OC)ccc(NC(=O)c2cc(Nc3nc(ccn3)C(F)(F)F)ccc2)c1
0.365019	Clc1c(OC)ccc(NC(=O)c2cc(Nc3nc(ccn3)C(F)(F)F)ccc2)c1
0.365019	Clc1c(OC)ccc(NC(=O)c2cc(Nc3nc(ccn3)C(F)(F)F)ccc2)c1
0.364706	O=C(N1CCN(CCOC)CC1)C(=O)Nc2c(ccc(c3cnccc3)c2)C
0.364706	O=C(N1CCN(CCOC)CC1)C(=O)Nc2c(ccc(c3cnccc3)c2)C
0.364706	O=C(N1CCN(CCOC)CC1)C(=O)Nc2c(ccc(c3cnccc3)c2)C
0.364706	O=C(N1CCN(CCOC)CC1)C(=O)Nc2c(ccc(c3cnccc3)c2)C
0.364706	O=C(N1CCN(CCOC)CC1)C(=O)Nc2c(ccc(c3cnccc3)c2)C
0.364706	O=C(N1CCN(CCOC)CC1)C(=O)Nc2c(ccc(c3cnccc3)c2)C
0.364706	O=C(N1CCN(CCOC)CC1)C(=O)Nc2c(ccc(c3cnccc3)c2)C
0.364706	O=C(N1CCN(CCOC)CC1)C(=O)Nc2c(ccc(c3cnccc3)c2)C
0.364706	O=C(N1CCN(CCOC)CC1)C(=O)Nc2c(ccc(c3cnccc3)c2)C
0.364706	O=C(N1CCN(CCOC)CC1)C(=O)Nc2c(ccc(c3cnccc3)c2)C
0.363333	S1C(=NC(c2c(F)cc(NC(=O)C)cc2)=C1)NC(=O)c3cc(Nc4nc(ccn4)C(F)(F)F)ccc3
0.363333	S1C(=NC(c2c(F)cc(NC(=O)C)cc2)=C1)NC(=O)c3cc(Nc4nc(ccn4)C(F)(F)F)ccc3
0.363333	S1C(=NC(c2c(F)cc(NC(=O)C)cc2)=C1)NC(=O)c3cc(Nc4nc(ccn4)C(F)(F)F)ccc3
0.363333	S1C(=NC(c2c(F)cc(NC(=O)C)cc2)=C1)NC(=O)c3cc(Nc4nc(ccn4)C(F)(F)F)ccc3
0.363333	S1C(=NC(c2c(F)cc(NC(=O)C)cc2)=C1)NC(=O)c3cc(Nc4nc(ccn4)C(F)(F)F)ccc3
0.363333	S1C(=NC(c2c(F)cc(NC(=O)C)cc2)=C1)NC(=O)c3cc(Nc4nc(ccn4)C(F)(F)F)ccc3
0.359375	Fc1c(F)cc(NC(=O)c2cc(Nc3nc(ccn3)C(F)(F)F)ccc2)c(F)c1
0.359375	Fc1c(F)cc(NC(=O)c2cc(Nc3nc(ccn3)C(F)(F)F)ccc2)c(F)c1
0.359375	Fc1c(F)cc(NC(=O)c2cc(Nc3nc(ccn3)C(F)(F)F)ccc2)c(F)c1
0.359375	Fc1c(F)cc(NC(=O)c2cc(Nc3nc(ccn3)C(F)(F)F)ccc2)c(F)c1
0.359375	Fc1c(F)cc(NC(=O)c2cc(Nc3nc(ccn3)C(F)(F)F)ccc2)c(F)c1
0.359375	Fc1c(F)cc(NC(=O)c2cc(Nc3nc(ccn3)C(F)(F)F)ccc2)c(F)c1
0.359375	Fc1c(F)cc(NC(=O)c2cc(Nc3nc(ccn3)C(F)(F)F)ccc2)c(F)c1
0.359375	Fc1c(F)cc(NC(=O)c2cc(Nc3nc(ccn3)C(F)(F)F)ccc2)c(F)c1
0.359091	O=C(Nc1c(ccc(c2cnccc2)c1)C)C=O
0.359091	O=C(Nc1c(ccc(c2cnccc2)c1)C)C=O
0.359091	O=C(Nc1c(ccc(c2cnccc2)c1)C)C=O
0.359091	O=C(Nc1c(ccc(c2cnccc2)c1)C)C=O
0.359091	O=C(Nc1c(ccc(c2cnccc2)c1)C)C=O
0.359091	O=C(Nc1c(ccc(c2cnccc2)c1)C)C=O
0.359091	O=C(Nc1c(ccc(c2cnccc2)c1)C)C=O
0.359091	O=C(Nc1c(ccc(c2cnccc2)c1)C)C=O
0.359091	O=C(Nc1c(ccc(c2cnccc2)c1)C)C=O
0.359091	O=C(Nc1c(ccc(c2cnccc2)c1)C)C=O
0.358268	Brc1ccc(cc1)C(=O)Nc2c(ccc(c2)C(=O)Nc3cc(ncc3)N4CCNCC4)C
0.358268	Brc1ccc(cc1)C(=O)Nc2c(ccc(c2)C(=O)Nc3cc(ncc3)N4CCNCC4)C
0.358268	Brc1ccc(cc1)C(=O)Nc2c(ccc(c2)C(=O)Nc3cc(ncc3)N4CCNCC4)C
0.358268	Brc1ccc(cc1)C(=O)Nc2c(ccc(c2)C(=O)Nc3cc(ncc3)N4CCNCC4)C
0.358268	Brc1ccc(cc1)C(=O)Nc2c(ccc(c2)C(=O)Nc3cc(ncc3)N4CCNCC4)C
0.358268	Brc1ccc(cc1)C(=O)Nc2c(ccc(c2)C(=O)Nc3cc(ncc3)N4CCNCC4)C
0.358268	Brc1ccc(cc1)C(=O)Nc2c(ccc(c2)C(=O)Nc3cc(ncc3)N4CCNCC4)C
0.358268	Brc1ccc(cc1)C(=O)Nc2c(ccc(c2)C(=O)Nc3cc(ncc3)N4CCNCC4)C
0.358268	Brc1ccc(cc1)C(=O)Nc2c(ccc(c2)C(=O)Nc3cc(ncc3)N4CCNCC4)C
0.358268	Brc1ccc(cc1)C(=O)Nc2c(ccc(c2)C(=O)Nc3cc(ncc3)N4CCNCC4)C
0.356	Brc1ccc(cc1)C(=O)Nc2c(ccc(c2)C(=O)NCc3ccc(c4cc(OC)ccc4)cc3)C
0.356	Brc1ccc(cc1)C(=O)Nc2c(ccc(c2)C(=O)NCc3ccc(c4cc(OC)ccc4)cc3)C
0.356	Brc1ccc(cc1)C(=O)Nc2c(ccc(c2)C(=O)NCc3ccc(c4cc(OC)ccc4)cc3)C
0.356	Brc1ccc(cc1)C(=O)Nc2c(ccc(c2)C(=O)NCc3ccc(c4cc(OC)ccc4)cc3)C
0.356	Brc1ccc(cc1)C(=O)Nc2c(ccc(c2)C(=O)NCc3ccc(c4cc(OC)ccc4)cc3)C
0.356	Brc1ccc(cc1)C(=O)Nc2c(ccc(c2)C(=O)NCc3ccc(c4cc(OC)ccc4)cc3)C
0.356	Brc1ccc(cc1)C(=O)Nc2c(ccc(c2)C(=O)NCc3ccc(c4cc(OC)ccc4)cc3)C
0.356	Brc1ccc(cc1)C(=O)Nc2c(ccc(c2)C(=O)NCc3ccc(c4cc(OC)ccc4)cc3)C
0.356	Brc1ccc(cc1)C(=O)Nc2c(ccc(c2)C(=O)NCc3ccc(c4cc(OC)ccc4)cc3)C
0.356	Brc1ccc(cc1)C(=O)Nc2c(ccc(c2)C(=O)NCc3ccc(c4cc(OC)ccc4)cc3)C
0.354717	FC(F)(F)c1nc(ncc1)Nc2cc(ccc2)C(=O)Nc3cc(OCCN4CCCCC4)ccc3
0.354717	FC(F)(F)c1nc(ncc1)Nc2cc(ccc2)C(=O)Nc3cc(OCCN4CCCCC4)ccc3
0.354717	FC(F)(F)c1nc(ncc1)Nc2cc(ccc2)C(=O)Nc3cc(OCCN4CCCCC4)ccc3
0.354717	FC(F)(F)c1nc(ncc1)Nc2cc(ccc2)C(=O)Nc3cc(OCCN4CCCCC4)ccc3
0.354717	FC(F)(F)c1nc(ncc1)Nc2cc(ccc2)C(=O)Nc3cc(OCCN4CCCCC4)ccc3
0.354717	FC(F)(F)c1nc(ncc1)Nc2cc(ccc2)C(=O)Nc3cc(OCCN4CCCCC4)ccc3
0.354717	FC(F)(F)c1nc(ncc1)Nc2cc(ccc2)C(=O)Nc3cc(OCCN4CCCCC4)ccc3
0.354717	FC(F)(F)c1nc(ncc1)Nc2cc(ccc2)C(=O)Nc3cc(OCCN4CCCCC4)ccc3
0.354717	FC(F)(F)c1nc(ncc1)Nc2cc(ccc2)C(=O)Nc3cc(OCCN4CCCCC4)ccc3
0.354717	FC(F)(F)c1nc(ncc1)Nc2cc(ccc2)C(=O)Nc3cc(OCCN4CCCCC4)ccc3
0.352459	FC(F)(F)c1nc(ncc1)Nc2cc(ccc2)C(=O)Nc3ccc(NC(=O)OC)cc3
0.352459	FC(F)(F)c1nc(ncc1)Nc2cc(ccc2)C(=O)Nc3ccc(NC(=O)OC)cc3
0.352459	FC(F)(F)c1nc(ncc1)Nc2cc(ccc2)C(=O)Nc3ccc(NC(=O)OC)cc3
0.352459	FC(F)(F)c1nc(ncc1)Nc2cc(ccc2)C(=O)Nc3ccc(NC(=O)OC)cc3
0.352459	FC(F)(F)c1nc(ncc1)Nc2cc(ccc2)C(=O)Nc3ccc(NC(=O)OC)cc3
0.352459	FC(F)(F)c1nc(ncc1)Nc2cc(ccc2)C(=O)Nc3ccc(NC(=O)OC)cc3
0.352459	FC(F)(F)c1nc(ncc1)Nc2cc(ccc2)C(=O)Nc3ccc(NC(=O)OC)cc3
0.352459	FC(F)(F)c1nc(ncc1)Nc2cc(ccc2)C(=O)Nc3ccc(NC(=O)OC)cc3
0.352459	FC(F)(F)c1nc(ncc1)Nc2cc(ccc2)C(=O)Nc3ccc(NC(=O)OC)cc3
0.352459	FC(F)(F)c1nc(ncc1)Nc2cc(ccc2)C(=O)Nc3ccc(NC(=O)OC)cc3
0.351648	Brc1ccc(cc1)C(=O)Nc2c(ccc(c2)C(=O)NC=3SC=C(N3)c4cc(Cl)c(F)cc4)C
0.351648	Brc1ccc(cc1)C(=O)Nc2c(ccc(c2)C(=O)NC=3SC=C(N3)c4cc(Cl)c(F)cc4)C
0.351648	Brc1ccc(cc1)C(=O)Nc2c(ccc(c2)C(=O)NC=3SC=C(N3)c4cc(Cl)c(F)cc4)C
0.351648	Brc1ccc(cc1)C(=O)Nc2c(ccc(c2)C(=O)NC=3SC=C(N3)c4cc(Cl)c(F)cc4)C
0.351648	Brc1ccc(cc1)C(=O)Nc2c(ccc(c2)C(=O)NC=3SC=C(N3)c4cc(Cl)c(F)cc4)C
0.351648	Brc1ccc(cc1)C(=O)Nc2c(ccc(c2)C(=O)NC=3SC=C(N3)c4cc(Cl)c(F)cc4)C
0.351648	Brc1ccc(cc1)C(=O)Nc2c(ccc(c2)C(=O)NC=3SC=C(N3)c4cc(Cl)c(F)cc4)C
0.351648	Brc1ccc(cc1)C(=O)Nc2c(ccc(c2)C(=O)NC=3SC=C(N3)c4cc(Cl)c(F)cc4)C
0.351648	Brc1ccc(cc1)C(=O)Nc2c(ccc(c2)C(=O)NC=3SC=C(N3)c4cc(Cl)c(F)cc4)C
0.351648	Brc1ccc(cc1)C(=O)Nc2c(ccc(c2)C(=O)NC=3SC=C(N3)c4cc(Cl)c(F)cc4)C
0.351145	FC(F)(F)c1nc(ncc1)Nc2cc(ccc2)C(=O)OCc3ccc(cc3)CN4CCOCC4
0.350211	FC(F)(F)c1nc(ncc1)Nc2cc(ccc2)C(=O)Nc3cc(ccc3)C(=O)NC
0.350211	FC(F)(F)c1nc(ncc1)Nc2cc(ccc2)C(=O)Nc3cc(ccc3)C(=O)NC
0.350211	FC(F)(F)c1nc(ncc1)Nc2cc(ccc2)C(=O)Nc3cc(ccc3)C(=O)NC
0.350211	FC(F)(F)c1nc(ncc1)Nc2cc(ccc2)C(=O)Nc3cc(ccc3)C(=O)NC
0.350211	FC(F)(F)c1nc(ncc1)Nc2cc(ccc2)C(=O)Nc3cc(ccc3)C(=O)NC
0.350211	FC(F)(F)c1nc(ncc1)Nc2cc(ccc2)C(=O)Nc3cc(ccc3)C(=O)NC
0.350211	FC(F)(F)c1nc(ncc1)Nc2cc(ccc2)C(=O)Nc3cc(ccc3)C(=O)NC
0.350211	FC(F)(F)c1nc(ncc1)Nc2cc(ccc2)C(=O)Nc3cc(ccc3)C(=O)NC
0.350211	FC(F)(F)c1nc(ncc1)Nc2cc(ccc2)C(=O)Nc3cc(ccc3)C(=O)NC
0.350211	FC(F)(F)c1nc(ncc1)Nc2cc(ccc2)C(=O)Nc3cc(ccc3)C(=O)NC
0.34981	S(=O)(=O)(Nc1c(ccc(NC(=O)C=2SC=C(N2)c3ccccc3)c1)C)C
0.34981	S(=O)(=O)(Nc1c(ccc(NC(=O)C=2SC=C(N2)c3ccccc3)c1)C)C
0.349315	FC(F)(F)c1nc(ncc1)Nc2cc(ccc2)C(=O)Nc3cc(C#N)c(N4CCC(O)CC4)cc3
0.349315	FC(F)(F)c1nc(ncc1)Nc2cc(ccc2)C(=O)Nc3cc(C#N)c(N4CCC(O)CC4)cc3
0.349315	FC(F)(F)c1nc(ncc1)Nc2cc(ccc2)C(=O)Nc3cc(C#N)c(N4CCC(O)CC4)cc3
0.349315	FC(F)(F)c1nc(ncc1)Nc2cc(ccc2)C(=O)Nc3cc(C#N)c(N4CCC(O)CC4)cc3
0.349315	FC(F)(F)c1nc(ncc1)Nc2cc(ccc2)C(=O)Nc3cc(C#N)c(N4CCC(O)CC4)cc3
0.349315	FC(F)(F)c1nc(ncc1)Nc2cc(ccc2)C(=O)Nc3cc(C#N)c(N4CCC(O)CC4)cc3
0.349315	FC(F)(F)c1nc(ncc1)Nc2cc(ccc2)C(=O)Nc3cc(C#N)c(N4CCC(O)CC4)cc3
0.349315	FC(F)(F)c1nc(ncc1)Nc2cc(ccc2)C(=O)Nc3cc(C#N)c(N4CCC(O)CC4)cc3
0.349315	FC(F)(F)c1nc(ncc1)Nc2cc(ccc2)C(=O)Nc3cc(C#N)c(N4CCC(O)CC4)cc3
0.349315	FC(F)(F)c1nc(ncc1)Nc2cc(ccc2)C(=O)Nc3cc(C#N)c(N4CCC(O)CC4)cc3
0.347518	O=C(Nc1c(ccc(c1)C=2ON=C(N2)C)C)c3nccc(NCc4ccccc4)c3
0.347518	O=C(Nc1c(ccc(c1)C=2ON=C(N2)C)C)c3nccc(NCc4ccccc4)c3
0.347518	O=C(Nc1c(ccc(c1)C=2ON=C(N2)C)C)c3nccc(NCc4ccccc4)c3
0.347518	O=C(Nc1c(ccc(c1)C=2ON=C(N2)C)C)c3nccc(NCc4ccccc4)c3
0.347518	O=C(Nc1c(ccc(c1)C=2ON=C(N2)C)C)c3nccc(NCc4ccccc4)c3
0.347518	O=C(Nc1c(ccc(c1)C=2ON=C(N2)C)C)c3nccc(NCc4ccccc4)c3
0.347518	O=C(Nc1c(ccc(c1)C=2ON=C(N2)C)C)c3nccc(NCc4ccccc4)c3
0.347518	O=C(Nc1c(ccc(c1)C=2ON=C(N2)C)C)c3nccc(NCc4ccccc4)c3
0.347518	O=C(Nc1c(ccc(c1)C=2ON=C(N2)C)C)c3nccc(NCc4ccccc4)c3
0.347518	O=C(Nc1c(ccc(c1)C=2ON=C(N2)C)C)c3nccc(NCc4ccccc4)c3
0.347079	Clc1nc(Nc2cnccc2)c(cc1)C(=O)Nc3c(ccc(N4N=CC=C4)c3)C
0.347079	Clc1nc(Nc2cnccc2)c(cc1)C(=O)Nc3c(ccc(N4N=CC=C4)c3)C
0.347079	Clc1nc(Nc2cnccc2)c(cc1)C(=O)Nc3c(ccc(N4N=CC=C4)c3)C
0.347079	Clc1nc(Nc2cnccc2)c(cc1)C(=O)Nc3c(ccc(N4N=CC=C4)c3)C
0.347079	Clc1nc(Nc2cnccc2)c(cc1)C(=O)Nc3c(ccc(N4N=CC=C4)c3)C
0.347079	Clc1nc(Nc2cnccc2)c(cc1)C(=O)Nc3c(ccc(N4N=CC=C4)c3)C
0.347079	Clc1nc(Nc2cnccc2)c(cc1)C(=O)Nc3c(ccc(N4N=CC=C4)c3)C
0.347079	Clc1nc(Nc2cnccc2)c(cc1)C(=O)Nc3c(ccc(N4N=CC=C4)c3)C
0.347079	Clc1nc(Nc2cnccc2)c(cc1)C(=O)Nc3c(ccc(N4N=CC=C4)c3)C
0.347079	Clc1nc(Nc2cnccc2)c(cc1)C(=O)Nc3c(ccc(N4N=CC=C4)c3)C
0.346154	Fc1ccc(cc1)C(=O)Nc2cc(ccc2)C(=O)NCc3c(c4ccc(cc4)CN5CCCC5)cccc3
0.346154	Fc1ccc(cc1)C(=O)Nc2cc(ccc2)C(=O)NCc3c(c4ccc(cc4)CN5CCCC5)cccc3
0.346154	Fc1ccc(cc1)C(=O)Nc2cc(ccc2)C(=O)NCc3c(c4ccc(cc4)CN5CCCC5)cccc3
0.346154	Fc1ccc(cc1)C(=O)Nc2cc(ccc2)C(=O)NCc3c(c4ccc(cc4)CN5CCCC5)cccc3
0.346154	Fc1ccc(cc1)C(=O)Nc2cc(ccc2)C(=O)NCc3c(c4ccc(cc4)CN5CCCC5)cccc3
0.346154	Fc1ccc(cc1)C(=O)Nc2cc(ccc2)C(=O)NCc3c(c4ccc(cc4)CN5CCCC5)cccc3
0.346154	Fc1ccc(cc1)C(=O)Nc2cc(ccc2)C(=O)NCc3c(c4ccc(cc4)CN5CCCC5)cccc3
0.346154	Fc1ccc(cc1)C(=O)Nc2cc(ccc2)C(=O)NCc3c(c4ccc(cc4)CN5CCCC5)cccc3
0.346154	Fc1ccc(cc1)C(=O)Nc2cc(ccc2)C(=O)NCc3c(c4ccc(cc4)CN5CCCC5)cccc3
0.346154	Fc1ccc(cc1)C(=O)Nc2cc(ccc2)C(=O)NCc3c(c4ccc(cc4)CN5CCCC5)cccc3
0.345992	Brc1ccc(cc1)C(=O)Nc2c(ccc(c2)C(=O)Nc3nccc(N)c3)C
0.345992	Brc1ccc(cc1)C(=O)Nc2c(ccc(c2)C(=O)Nc3nccc(N)c3)C
0.345992	Brc1ccc(cc1)C(=O)Nc2c(ccc(c2)C(=O)Nc3nccc(N)c3)C
0.345992	Brc1ccc(cc1)C(=O)Nc2c(ccc(c2)C(=O)Nc3nccc(N)c3)C
0.345992	Brc1ccc(cc1)C(=O)Nc2c(ccc(c2)C(=O)Nc3nccc(N)c3)C
0.345992	Brc1ccc(cc1)C(=O)Nc2c(ccc(c2)C(=O)Nc3nccc(N)c3)C
0.345992	Brc1ccc(cc1)C(=O)Nc2c(ccc(c2)C(=O)Nc3nccc(N)c3)C
0.345992	Brc1ccc(cc1)C(=O)Nc2c(ccc(c2)C(=O)Nc3nccc(N)c3)C
0.345992	Brc1ccc(cc1)C(=O)Nc2c(ccc(c2)C(=O)Nc3nccc(N)c3)C
0.345992	Brc1ccc(cc1)C(=O)Nc2c(ccc(c2)C(=O)Nc3nccc(N)c3)C
0.343972	Clc1c(OCc2cnccc2)ccc(NC(=O)c3nc(ncc3)N4CCCCC4)c1
0.343972	Clc1c(OCc2cnccc2)ccc(NC(=O)c3nc(ncc3)N4CCCCC4)c1
0.343972	Clc1c(OCc2cnccc2)ccc(NC(=O)c3nc(ncc3)N4CCCCC4)c1
0.343972	Clc1c(OCc2cnccc2)ccc(NC(=O)c3nc(ncc3)N4CCCCC4)c1
0.343972	Clc1c(OCc2cnccc2)ccc(NC(=O)c3nc(ncc3)N4CCCCC4)c1
0.343972	Clc1c(OCc2cnccc2)ccc(NC(=O)c3nc(ncc3)N4CCCCC4)c1
0.343972	Clc1c(OCc2cnccc2)ccc(NC(=O)c3nc(ncc3)N4CCCCC4)c1
0.343972	Clc1c(OCc2cnccc2)ccc(NC(=O)c3nc(ncc3)N4CCCCC4)c1
0.343972	Clc1c(OCc2cnccc2)ccc(NC(=O)c3nc(ncc3)N4CCCCC4)c1
0.343972	Clc1c(OCc2cnccc2)ccc(NC(=O)c3nc(ncc3)N4CCCCC4)c1
0.342742	O=C(Nc1cc(c(OCCC)cc1)C)c2ccc(c3nnc(cc3)C)cc2
0.342742	O=C(Nc1cc(c(OCCC)cc1)C)c2ccc(c3nnc(cc3)C)cc2
0.342742	O=C(Nc1cc(c(OCCC)cc1)C)c2ccc(c3nnc(cc3)C)cc2
0.342742	O=C(Nc1cc(c(OCCC)cc1)C)c2ccc(c3nnc(cc3)C)cc2
0.342742	O=C(Nc1cc(c(OCCC)cc1)C)c2ccc(c3nnc(cc3)C)cc2
0.342742	O=C(Nc1cc(c(OCCC)cc1)C)c2ccc(c3nnc(cc3)C)cc2
0.342742	O=C(Nc1cc(c(OCCC)cc1)C)c2ccc(c3nnc(cc3)C)cc2
0.342742	O=C(Nc1cc(c(OCCC)cc1)C)c2ccc(c3nnc(cc3)C)cc2
0.342742	O=C(Nc1cc(c(OCCC)cc1)C)c2ccc(c3nnc(cc3)C)cc2
0.342742	O=C(Nc1cc(c(OCCC)cc1)C)c2ccc(c3nnc(cc3)C)cc2
0.342205	FC(F)(F)c1nc(ncc1)Nc2cc(ccc2)C(=O)Oc3cc(ccc3)C(=O)Nc4ccc(cc4)C
0.342205	FC(F)(F)c1nc(ncc1)Nc2cc(ccc2)C(=O)Oc3cc(ccc3)C(=O)Nc4ccc(cc4)C
0.342205	FC(F)(F)c1nc(ncc1)Nc2cc(ccc2)C(=O)Oc3cc(ccc3)C(=O)Nc4ccc(cc4)C
0.342205	FC(F)(F)c1nc(ncc1)Nc2cc(ccc2)C(=O)Oc3cc(ccc3)C(=O)Nc4ccc(cc4)C
0.342205	FC(F)(F)c1nc(ncc1)Nc2cc(ccc2)C(=O)Oc3cc(ccc3)C(=O)Nc4ccc(cc4)C
0.342205	FC(F)(F)c1nc(ncc1)Nc2cc(ccc2)C(=O)Oc3cc(ccc3)C(=O)Nc4ccc(cc4)C
0.342205	FC(F)(F)c1nc(ncc1)Nc2cc(ccc2)C(=O)Oc3cc(ccc3)C(=O)Nc4ccc(cc4)C
0.342205	FC(F)(F)c1nc(ncc1)Nc2cc(ccc2)C(=O)Oc3cc(ccc3)C(=O)Nc4ccc(cc4)C
0.342205	FC(F)(F)c1nc(ncc1)Nc2cc(ccc2)C(=O)Oc3cc(ccc3)C(=O)Nc4ccc(cc4)C
0.342205	FC(F)(F)c1nc(ncc1)Nc2cc(ccc2)C(=O)Oc3cc(ccc3)C(=O)Nc4ccc(cc4)C
0.341991	Brc1ccc(cc1)C(=O)Nc2c(ccc(c2)C(=O)Nc3cc(c(N)cc3)C)C
0.341991	Brc1ccc(cc1)C(=O)Nc2c(ccc(c2)C(=O)Nc3cc(c(N)cc3)C)C
0.341991	Brc1ccc(cc1)C(=O)Nc2c(ccc(c2)C(=O)Nc3cc(c(N)cc3)C)C
0.341991	Brc1ccc(cc1)C(=O)Nc2c(ccc(c2)C(=O)Nc3cc(c(N)cc3)C)C
0.341991	Brc1ccc(cc1)C(=O)Nc2c(ccc(c2)C(=O)Nc3cc(c(N)cc3)C)C
0.341991	Brc1ccc(cc1)C(=O)Nc2c(ccc(c2)C(=O)Nc3cc(c(N)cc3)C)C
0.341991	Brc1ccc(cc1)C(=O)Nc2c(ccc(c2)C(=O)Nc3cc(c(N)cc3)C)C
0.341991	Brc1ccc(cc1)C(=O)Nc2c(ccc(c2)C(=O)Nc3cc(c(N)cc3)C)C
0.341991	Brc1ccc(cc1)C(=O)Nc2c(ccc(c2)C(=O)Nc3cc(c(N)cc3)C)C
0.341991	Brc1ccc(cc1)C(=O)Nc2c(ccc(c2)C(=O)Nc3cc(c(N)cc3)C)C
0.340708	Brc1ccc(cc1)C(=O)Nc2c(ccc(c2)C(=O)Nc3ccc(Oc4ccc(cc4)C)cc3)C
0.340708	Brc1ccc(cc1)C(=O)Nc2c(ccc(c2)C(=O)Nc3ccc(Oc4ccc(cc4)C)cc3)C
0.340708	Brc1ccc(cc1)C(=O)Nc2c(ccc(c2)C(=O)Nc3ccc(Oc4ccc(cc4)C)cc3)C
0.340708	Brc1ccc(cc1)C(=O)Nc2c(ccc(c2)C(=O)Nc3ccc(Oc4ccc(cc4)C)cc3)C
0.340708	Brc1ccc(cc1)C(=O)Nc2c(ccc(c2)C(=O)Nc3ccc(Oc4ccc(cc4)C)cc3)C
0.340708	Brc1ccc(cc1)C(=O)Nc2c(ccc(c2)C(=O)Nc3ccc(Oc4ccc(cc4)C)cc3)C
0.340708	Brc1ccc(cc1)C(=O)Nc2c(ccc(c2)C(=O)Nc3ccc(Oc4ccc(cc4)C)cc3)C
0.340708	Brc1ccc(cc1)C(=O)Nc2c(ccc(c2)C(=O)Nc3ccc(Oc4ccc(cc4)C)cc3)C
0.340708	Brc1ccc(cc1)C(=O)Nc2c(ccc(c2)C(=O)Nc3ccc(Oc4ccc(cc4)C)cc3)C
0.340708	Brc1ccc(cc1)C(=O)Nc2c(ccc(c2)C(=O)Nc3ccc(Oc4ccc(cc4)C)cc3)C
0.340336	Brc1ccc(cc1)C(=O)Nc2c(ccc(c2)C(=O)NCCCc3ccncc3)C
0.340336	Brc1ccc(cc1)C(=O)Nc2c(ccc(c2)C(=O)NCCCc3ccncc3)C
0.340336	Brc1ccc(cc1)C(=O)Nc2c(ccc(c2)C(=O)NCCCc3ccncc3)C
0.340336	Brc1ccc(cc1)C(=O)Nc2c(ccc(c2)C(=O)NCCCc3ccncc3)C
0.340336	Brc1ccc(cc1)C(=O)Nc2c(ccc(c2)C(=O)NCCCc3ccncc3)C
0.340336	Brc1ccc(cc1)C(=O)Nc2c(ccc(c2)C(=O)NCCCc3ccncc3)C
0.340336	Brc1ccc(cc1)C(=O)Nc2c(ccc(c2)C(=O)NCCCc3ccncc3)C
0.340336	Brc1ccc(cc1)C(=O)Nc2c(ccc(c2)C(=O)NCCCc3ccncc3)C
0.340336	Brc1ccc(cc1)C(=O)Nc2c(ccc(c2)C(=O)NCCCc3ccncc3)C
0.340206	Brc1ccc(cc1)C(=O)Nc2c(ccc(c2)C(=O)OCC(=O)N3CCN(Cc4cc5OCCOc5cc4)CC3)C
0.340206	Brc1ccc(cc1)C(=O)Nc2c(ccc(c2)C(=O)OCC(=O)N3CCN(Cc4cc5OCCOc5cc4)CC3)C
0.340206	Brc1ccc(cc1)C(=O)Nc2c(ccc(c2)C(=O)OCC(=O)N3CCN(Cc4cc5OCCOc5cc4)CC3)C
0.340206	Brc1ccc(cc1)C(=O)Nc2c(ccc(c2)C(=O)OCC(=O)N3CCN(Cc4cc5OCCOc5cc4)CC3)C
0.340206	Brc1ccc(cc1)C(=O)Nc2c(ccc(c2)C(=O)OCC(=O)N3CCN(Cc4cc5OCCOc5cc4)CC3)C
0.340206	Brc1ccc(cc1)C(=O)Nc2c(ccc(c2)C(=O)OCC(=O)N3CCN(Cc4cc5OCCOc5cc4)CC3)C
0.340206	Brc1ccc(cc1)C(=O)Nc2c(ccc(c2)C(=O)OCC(=O)N3CCN(Cc4cc5OCCOc5cc4)CC3)C
0.340206	Brc1ccc(cc1)C(=O)Nc2c(ccc(c2)C(=O)OCC(=O)N3CCN(Cc4cc5OCCOc5cc4)CC3)C
0.340206	Brc1ccc(cc1)C(=O)Nc2c(ccc(c2)C(=O)OCC(=O)N3CCN(Cc4cc5OCCOc5cc4)CC3)C
0.340206	Brc1ccc(cc1)C(=O)Nc2c(ccc(c2)C(=O)OCC(=O)N3CCN(Cc4cc5OCCOc5cc4)CC3)C
0.339921	O=C(NC1=NC(c2ccc(cc2)CC)=CN1)c3cc(Oc4ccccc4)ncc3
0.339921	O=C(NC1=NC(c2ccc(cc2)CC)=CN1)c3cc(Oc4ccccc4)ncc3
0.339921	O=C(NC1=NC(c2ccc(cc2)CC)=CN1)c3cc(Oc4ccccc4)ncc3
0.339921	O=C(NC1=NC(c2ccc(cc2)CC)=CN1)c3cc(Oc4ccccc4)ncc3
0.339921	O=C(NC1=NC(c2ccc(cc2)CC)=CN1)c3cc(Oc4ccccc4)ncc3
0.337398	S(=O)(=O)(Nc1c(ccc(NC(=O)c2ccc(cc2)C(=O)c3cc(O)ccc3)c1)C)C
0.337209	Brc1ccc(cc1)C(=O)Nc2c(ccc(c2)C(=O)NCC=3SC(c4ccccc4)=CC3)C
0.337209	Brc1ccc(cc1)C(=O)Nc2c(ccc(c2)C(=O)NCC=3SC(c4ccccc4)=CC3)C
0.337209	Brc1ccc(cc1)C(=O)Nc2c(ccc(c2)C(=O)NCC=3SC(c4ccccc4)=CC3)C
0.337209	Brc1ccc(cc1)C(=O)Nc2c(ccc(c2)C(=O)NCC=3SC(c4ccccc4)=CC3)C
0.337209	Brc1ccc(cc1)C(=O)Nc2c(ccc(c2)C(=O)NCC=3SC(c4ccccc4)=CC3)C
0.337209	Brc1ccc(cc1)C(=O)Nc2c(ccc(c2)C(=O)NCC=3SC(c4ccccc4)=CC3)C
0.337209	Brc1ccc(cc1)C(=O)Nc2c(ccc(c2)C(=O)NCC=3SC(c4ccccc4)=CC3)C
0.337209	Brc1ccc(cc1)C(=O)Nc2c(ccc(c2)C(=O)NCC=3SC(c4ccccc4)=CC3)C
0.337209	Brc1ccc(cc1)C(=O)Nc2c(ccc(c2)C(=O)NCC=3SC(c4ccccc4)=CC3)C
0.337209	Brc1ccc(cc1)C(=O)Nc2c(ccc(c2)C(=O)NCC=3SC(c4ccccc4)=CC3)C
0.336957	S(c1c([N+]([O-])=O)cc(cc1)C(=O)NC2=NC(c3ccc(cc3)CC)=CN2)c4ccc(cc4)C
0.336957	S(c1c([N+]([O-])=O)cc(cc1)C(=O)NC2=NC(c3ccc(cc3)CC)=CN2)c4ccc(cc4)C
0.336957	S(c1c([N+]([O-])=O)cc(cc1)C(=O)NC2=NC(c3ccc(cc3)CC)=CN2)c4ccc(cc4)C
0.336957	S(c1c([N+]([O-])=O)cc(cc1)C(=O)NC2=NC(c3ccc(cc3)CC)=CN2)c4ccc(cc4)C
0.336957	S(c1c([N+]([O-])=O)cc(cc1)C(=O)NC2=NC(c3ccc(cc3)CC)=CN2)c4ccc(cc4)C
0.336957	S(c1c([N+]([O-])=O)cc(cc1)C(=O)NC2=NC(c3ccc(cc3)CC)=CN2)c4ccc(cc4)C
0.336957	S(c1c([N+]([O-])=O)cc(cc1)C(=O)NC2=NC(c3ccc(cc3)CC)=CN2)c4ccc(cc4)C
0.336957	S(c1c([N+]([O-])=O)cc(cc1)C(=O)NC2=NC(c3ccc(cc3)CC)=CN2)c4ccc(cc4)C
0.336957	S(c1c([N+]([O-])=O)cc(cc1)C(=O)NC2=NC(c3ccc(cc3)CC)=CN2)c4ccc(cc4)C
0.336957	S(c1c([N+]([O-])=O)cc(cc1)C(=O)NC2=NC(c3ccc(cc3)CC)=CN2)c4ccc(cc4)C
0.336032	S(=O)(=O)(Nc1c(ccc(NC(=O)c2ccc(OCCOc3ccc(Oc4ccccc4)cc3)cc2)c1)C)C
0.336032	S(=O)(=O)(Nc1c(ccc(NC(=O)c2ccc(OCCOc3ccc(Oc4ccccc4)cc3)cc2)c1)C)C
0.336032	S(=O)(=O)(Nc1c(ccc(NC(=O)c2ccc(OCCOc3ccc(Oc4ccccc4)cc3)cc2)c1)C)C
0.336032	S(=O)(=O)(Nc1c(ccc(NC(=O)c2ccc(OCCOc3ccc(Oc4ccccc4)cc3)cc2)c1)C)C
0.336032	S(=O)(=O)(Nc1c(ccc(NC(=O)c2ccc(OCCOc3ccc(Oc4ccccc4)cc3)cc2)c1)C)C
0.336032	S(=O)(=O)(Nc1c(ccc(NC(=O)c2ccc(OCCOc3ccc(Oc4ccccc4)cc3)cc2)c1)C)C
0.336032	S(=O)(=O)(Nc1c(ccc(NC(=O)c2ccc(OCCOc3ccc(Oc4ccccc4)cc3)cc2)c1)C)C
0.336032	S(=O)(=O)(Nc1c(ccc(NC(=O)c2ccc(OCCOc3ccc(Oc4ccccc4)cc3)cc2)c1)C)C
0.336032	S(=O)(=O)(Nc1c(ccc(NC(=O)c2ccc(OCCOc3ccc(Oc4ccccc4)cc3)cc2)c1)C)C
0.336032	S(=O)(=O)(Nc1c(ccc(NC(=O)c2ccc(OCCOc3ccc(Oc4ccccc4)cc3)cc2)c1)C)C
0.334783	O=C(Nc1ccc(cc1)C=2NC=CC2)Cc3cc(c(cc3)C)C
0.334783	O=C(Nc1ccc(cc1)C=2NC=CC2)Cc3cc(c(cc3)C)C
0.334783	O=C(Nc1ccc(cc1)C=2NC=CC2)Cc3cc(c(cc3)C)C
0.334783	O=C(Nc1ccc(cc1)C=2NC=CC2)Cc3cc(c(cc3)C)C
0.334783	O=C(Nc1ccc(cc1)C=2NC=CC2)Cc3cc(c(cc3)C)C
0.334783	O=C(Nc1ccc(cc1)C=2NC=CC2)Cc3cc(c(cc3)C)C
0.334783	O=C(Nc1ccc(cc1)C=2NC=CC2)Cc3cc(c(cc3)C)C
0.334783	O=C(Nc1ccc(cc1)C=2NC=CC2)Cc3cc(c(cc3)C)C
0.334783	O=C(Nc1ccc(cc1)C=2NC=CC2)Cc3cc(c(cc3)C)C
0.334783	O=C(Nc1ccc(cc1)C=2NC=CC2)Cc3cc(c(cc3)C)C
0.333333	O=C(NC1=NC(c2ccc(cc2)CC)=CN1)Cc3cc(c(cc3)C)C
0.333333	O=C(NC1=NC(c2ccc(cc2)CC)=CN1)Cc3cc(c(cc3)C)C
0.333333	O=C(NC1=NC(c2ccc(cc2)CC)=CN1)Cc3cc(c(cc3)C)C
0.333333	O=C(NC1=NC(c2ccc(cc2)CC)=CN1)Cc3cc(c(cc3)C)C
0.333333	O=C(NC1=NC(c2ccc(cc2)CC)=CN1)Cc3cc(c(cc3)C)C
0.333333	O=C(NC1=NC(c2ccc(cc2)CC)=CN1)Cc3cc(c(cc3)C)C
0.332168	FC(F)(F)c1nc(ncc1)Nc2cc(ccc2)C(=O)NCc3cc(ccc3)CN4CC(OCC4)C
0.332168	FC(F)(F)c1nc(ncc1)Nc2cc(ccc2)C(=O)NCc3cc(ccc3)CN4CC(OCC4)C
0.332168	FC(F)(F)c1nc(ncc1)Nc2cc(ccc2)C(=O)NCc3cc(ccc3)CN4CC(OCC4)C
0.332168	FC(F)(F)c1nc(ncc1)Nc2cc(ccc2)C(=O)NCc3cc(ccc3)CN4CC(OCC4)C
0.332168	FC(F)(F)c1nc(ncc1)Nc2cc(ccc2)C(=O)NCc3cc(ccc3)CN4CC(OCC4)C
0.332168	FC(F)(F)c1nc(ncc1)Nc2cc(ccc2)C(=O)NCc3cc(ccc3)CN4CC(OCC4)C
0.332168	FC(F)(F)c1nc(ncc1)Nc2cc(ccc2)C(=O)NCc3cc(ccc3)CN4CC(OCC4)C
0.332168	FC(F)(F)c1nc(ncc1)Nc2cc(ccc2)C(=O)NCc3cc(ccc3)CN4CC(OCC4)C
0.332168	FC(F)(F)c1nc(ncc1)Nc2cc(ccc2)C(=O)NCc3cc(ccc3)CN4CC(OCC4)C
0.33213	Clc1ccc(cc1)CNc2ncc(NC(=O)C=3SC(c4cnccc4)=CC3)cc2C
0.33213	Clc1ccc(cc1)CNc2ncc(NC(=O)C=3SC(c4cnccc4)=CC3)cc2C
0.330961	Clc1nc(Nc2cnccc2)c(cc1)C(=O)Nc3cc(OCCN4CCCCC4)ccc3
0.330961	Clc1nc(Nc2cnccc2)c(cc1)C(=O)Nc3cc(OCCN4CCCCC4)ccc3
0.330961	Clc1nc(Nc2cnccc2)c(cc1)C(=O)Nc3cc(OCCN4CCCCC4)ccc3
0.330961	Clc1nc(Nc2cnccc2)c(cc1)C(=O)Nc3cc(OCCN4CCCCC4)ccc3
0.330935	O=C(Nc1cc(ccc1)CN2C(C(=O)N)CCC2)c3ccc(c4nnc(cc4)C)cc3
0.330935	O=C(Nc1cc(ccc1)CN2C(C(=O)N)CCC2)c3ccc(c4nnc(cc4)C)cc3
0.330935	O=C(Nc1cc(ccc1)CN2C(C(=O)N)CCC2)c3ccc(c4nnc(cc4)C)cc3
0.330935	O=C(Nc1cc(ccc1)CN2C(C(=O)N)CCC2)c3ccc(c4nnc(cc4)C)cc3
0.330935	O=C(Nc1cc(ccc1)CN2C(C(=O)N)CCC2)c3ccc(c4nnc(cc4)C)cc3
0.330935	O=C(Nc1cc(ccc1)CN2C(C(=O)N)CCC2)c3ccc(c4nnc(cc4)C)cc3
0.330935	O=C(Nc1cc(ccc1)CN2C(C(=O)N)CCC2)c3ccc(c4nnc(cc4)C)cc3
0.330935	O=C(Nc1cc(ccc1)CN2C(C(=O)N)CCC2)c3ccc(c4nnc(cc4)C)cc3
0.330935	O=C(Nc1cc(ccc1)CN2C(C(=O)N)CCC2)c3ccc(c4nnc(cc4)C)cc3
0.330935	O=C(Nc1cc(ccc1)CN2C(C(=O)N)CCC2)c3ccc(c4nnc(cc4)C)cc3
0.330909	Clc1nc(Nc2cnccc2)c(cc1)C(=O)Nc3cc(c(F)cc3)CC
0.330909	Clc1nc(Nc2cnccc2)c(cc1)C(=O)Nc3cc(c(F)cc3)CC
0.330909	Clc1nc(Nc2cnccc2)c(cc1)C(=O)Nc3cc(c(F)cc3)CC
0.330909	Clc1nc(Nc2cnccc2)c(cc1)C(=O)Nc3cc(c(F)cc3)CC
0.330909	Clc1nc(Nc2cnccc2)c(cc1)C(=O)Nc3cc(c(F)cc3)CC
0.330909	Clc1nc(Nc2cnccc2)c(cc1)C(=O)Nc3cc(c(F)cc3)CC
0.330909	Clc1nc(Nc2cnccc2)c(cc1)C(=O)Nc3cc(c(F)cc3)CC
0.330909	Clc1nc(Nc2cnccc2)c(cc1)C(=O)Nc3cc(c(F)cc3)CC
0.330909	Clc1nc(Nc2cnccc2)c(cc1)C(=O)Nc3cc(c(F)cc3)CC
0.330909	Clc1nc(Nc2cnccc2)c(cc1)C(=O)Nc3cc(c(F)cc3)CC
0.330769	Clc1nc(Nc2cnccc2)c(cc1)C(=O)Nc3cc(ccc3)C(=O)NC
0.330769	Clc1nc(Nc2cnccc2)c(cc1)C(=O)Nc3cc(ccc3)C(=O)NC
0.330769	Clc1nc(Nc2cnccc2)c(cc1)C(=O)Nc3cc(ccc3)C(=O)NC
0.330769	Clc1nc(Nc2cnccc2)c(cc1)C(=O)Nc3cc(ccc3)C(=O)NC
0.330769	Clc1nc(Nc2cnccc2)c(cc1)C(=O)Nc3cc(ccc3)C(=O)NC
0.330769	Clc1nc(Nc2cnccc2)c(cc1)C(=O)Nc3cc(ccc3)C(=O)NC
0.330769	Clc1nc(Nc2cnccc2)c(cc1)C(=O)Nc3cc(ccc3)C(=O)NC
0.330769	Clc1nc(Nc2cnccc2)c(cc1)C(=O)Nc3cc(ccc3)C(=O)NC
0.330769	Clc1nc(Nc2cnccc2)c(cc1)C(=O)Nc3cc(ccc3)C(=O)NC
0.330769	Clc1nc(Nc2cnccc2)c(cc1)C(=O)Nc3cc(ccc3)C(=O)NC
0.330612	S1C=C(c2c(ccc(NC(=O)c3cc(NC(=O)c4ccc(F)cc4)ccc3)c2)C)C=C1
0.330612	S1C=C(c2c(ccc(NC(=O)c3cc(NC(=O)c4ccc(F)cc4)ccc3)c2)C)C=C1
0.330612	S1C=C(c2c(ccc(NC(=O)c3cc(NC(=O)c4ccc(F)cc4)ccc3)c2)C)C=C1
0.330612	S1C=C(c2c(ccc(NC(=O)c3cc(NC(=O)c4ccc(F)cc4)ccc3)c2)C)C=C1
0.330612	S1C=C(c2c(ccc(NC(=O)c3cc(NC(=O)c4ccc(F)cc4)ccc3)c2)C)C=C1
0.330612	S1C=C(c2c(ccc(NC(=O)c3cc(NC(=O)c4ccc(F)cc4)ccc3)c2)C)C=C1
0.330612	S1C=C(c2c(ccc(NC(=O)c3cc(NC(=O)c4ccc(F)cc4)ccc3)c2)C)C=C1
0.330612	S1C=C(c2c(ccc(NC(=O)c3cc(NC(=O)c4ccc(F)cc4)ccc3)c2)C)C=C1
0.330612	S1C=C(c2c(ccc(NC(=O)c3cc(NC(=O)c4ccc(F)cc4)ccc3)c2)C)C=C1
0.330612	S1C=C(c2c(ccc(NC(=O)c3cc(NC(=O)c4ccc(F)cc4)ccc3)c2)C)C=C1
0.32971	O=C(Nc1ccc(cc1)C2=NOC(O)=N2)c3cc(OC)c(OCc4cnccc4)cc3
0.32971	O=C(Nc1ccc(cc1)C2=NOC(O)=N2)c3cc(OC)c(OCc4cnccc4)cc3
0.32971	O=C(Nc1ccc(cc1)C2=NOC(O)=N2)c3cc(OC)c(OCc4cnccc4)cc3
0.32971	O=C(Nc1ccc(cc1)C2=NOC(O)=N2)c3cc(OC)c(OCc4cnccc4)cc3
0.32971	O=C(Nc1ccc(cc1)C2=NOC(O)=N2)c3cc(OC)c(OCc4cnccc4)cc3
0.32971	O=C(Nc1ccc(cc1)C2=NOC(O)=N2)c3cc(OC)c(OCc4cnccc4)cc3
0.32971	O=C(Nc1ccc(cc1)C2=NOC(O)=N2)c3cc(OC)c(OCc4cnccc4)cc3
0.32971	O=C(Nc1ccc(cc1)C2=NOC(O)=N2)c3cc(OC)c(OCc4cnccc4)cc3
0.32971	O=C(Nc1ccc(cc1)C2=NOC(O)=N2)c3cc(OC)c(OCc4cnccc4)cc3
0.32971	O=C(Nc1ccc(cc1)C2=NOC(O)=N2)c3cc(OC)c(OCc4cnccc4)cc3
0.329457	S(=O)(=O)(Nc1c(ccc(NC(=O)c2ccc(Nc3c(OC)cc(OC)cc3)cc2)c1)C)C
0.327869	O=C(NC1=NC(c2ccc(cc2)CC)=CN1)c3cnc(cc3)CC(C)C
0.327138	O=C(Nc1c(ccc(c1)C=2ON=C(N2)C)C)c3ccc(cc3)C4(CN)CC4
0.327138	O=C(Nc1c(ccc(c1)C=2ON=C(N2)C)C)c3ccc(cc3)C4(CN)CC4
0.327138	O=C(Nc1c(ccc(c1)C=2ON=C(N2)C)C)c3ccc(cc3)C4(CN)CC4
0.327138	O=C(Nc1c(ccc(c1)C=2ON=C(N2)C)C)c3ccc(cc3)C4(CN)CC4
0.327138	O=C(Nc1c(ccc(c1)C=2ON=C(N2)C)C)c3ccc(cc3)C4(CN)CC4
0.327138	O=C(Nc1c(ccc(c1)C=2ON=C(N2)C)C)c3ccc(cc3)C4(CN)CC4
0.327138	O=C(Nc1c(ccc(c1)C=2ON=C(N2)C)C)c3ccc(cc3)C4(CN)CC4
0.327138	O=C(Nc1c(ccc(c1)C=2ON=C(N2)C)C)c3ccc(cc3)C4(CN)CC4
0.327138	O=C(Nc1c(ccc(c1)C=2ON=C(N2)C)C)c3ccc(cc3)C4(CN)CC4
0.327138	O=C(Nc1c(ccc(c1)C=2ON=C(N2)C)C)c3ccc(cc3)C4(CN)CC4
0.326996	O=C(Nc1cc2c(cc1)CN(C2)CCCOCC)c3ccc(c4nnc(cc4)C)cc3
0.326996	O=C(Nc1cc2c(cc1)CN(C2)CCCOCC)c3ccc(c4nnc(cc4)C)cc3
0.326446	Brc1ccc(cc1)C(=O)Nc2c(ccc(c2)C(=O)Nc3cc4c(cc3)CNC4)C
0.326446	Brc1ccc(cc1)C(=O)Nc2c(ccc(c2)C(=O)Nc3cc4c(cc3)CNC4)C
0.324818	Brc1ccc(cc1)C(=O)Nc2c(ccc(c2)C(=O)Nc3cc(ccc3)CN4N=C(N=C4C)C)C
0.324818	Brc1ccc(cc1)C(=O)Nc2c(ccc(c2)C(=O)Nc3cc(ccc3)CN4N=C(N=C4C)C)C
0.324818	Brc1ccc(cc1)C(=O)Nc2c(ccc(c2)C(=O)Nc3cc(ccc3)CN4N=C(N=C4C)C)C
0.324818	Brc1ccc(cc1)C(=O)Nc2c(ccc(c2)C(=O)Nc3cc(ccc3)CN4N=C(N=C4C)C)C
0.324818	Brc1ccc(cc1)C(=O)Nc2c(ccc(c2)C(=O)Nc3cc(ccc3)CN4N=C(N=C4C)C)C
0.324818	Brc1ccc(cc1)C(=O)Nc2c(ccc(c2)C(=O)Nc3cc(ccc3)CN4N=C(N=C4C)C)C
0.324818	Brc1ccc(cc1)C(=O)Nc2c(ccc(c2)C(=O)Nc3cc(ccc3)CN4N=C(N=C4C)C)C
0.324818	Brc1ccc(cc1)C(=O)Nc2c(ccc(c2)C(=O)Nc3cc(ccc3)CN4N=C(N=C4C)C)C
0.324818	Brc1ccc(cc1)C(=O)Nc2c(ccc(c2)C(=O)Nc3cc(ccc3)CN4N=C(N=C4C)C)C
0.324818	Brc1ccc(cc1)C(=O)Nc2c(ccc(c2)C(=O)Nc3cc(ccc3)CN4N=C(N=C4C)C)C
0.324111	O=C(Nc1cc(c(N)cc1)C)C=2OC(=CC2)CN3CCOCC3
0.324111	O=C(Nc1cc(c(N)cc1)C)C=2OC(=CC2)CN3CCOCC3
0.324111	O=C(Nc1cc(c(N)cc1)C)C=2OC(=CC2)CN3CCOCC3
0.324111	O=C(Nc1cc(c(N)cc1)C)C=2OC(=CC2)CN3CCOCC3
0.324111	O=C(Nc1cc(c(N)cc1)C)C=2OC(=CC2)CN3CCOCC3
0.324111	O=C(Nc1cc(c(N)cc1)C)C=2OC(=CC2)CN3CCOCC3
0.324111	O=C(Nc1cc(c(N)cc1)C)C=2OC(=CC2)CN3CCOCC3
0.324111	O=C(Nc1cc(c(N)cc1)C)C=2OC(=CC2)CN3CCOCC3
0.324111	O=C(Nc1cc(c(N)cc1)C)C=2OC(=CC2)CN3CCOCC3
0.324111	O=C(Nc1cc(c(N)cc1)C)C=2OC(=CC2)CN3CCOCC3
0.323944	FC(F)(F)c1nc(ncc1)Nc2cc(ccc2)C(=O)Nc3c(cccc3)C(=O)NC4CCCC4
0.323944	FC(F)(F)c1nc(ncc1)Nc2cc(ccc2)C(=O)Nc3c(cccc3)C(=O)NC4CCCC4
0.323944	FC(F)(F)c1nc(ncc1)Nc2cc(ccc2)C(=O)Nc3c(cccc3)C(=O)NC4CCCC4
0.323944	FC(F)(F)c1nc(ncc1)Nc2cc(ccc2)C(=O)Nc3c(cccc3)C(=O)NC4CCCC4
0.323944	FC(F)(F)c1nc(ncc1)Nc2cc(ccc2)C(=O)Nc3c(cccc3)C(=O)NC4CCCC4
0.323944	FC(F)(F)c1nc(ncc1)Nc2cc(ccc2)C(=O)Nc3c(cccc3)C(=O)NC4CCCC4
0.323232	O=C(N1CC(N(CC1)C)Cc2ccccc2)C(=O)Nc3c(ccc(c4cnccc4)c3)C
0.323232	O=C(N1CC(N(CC1)C)Cc2ccccc2)C(=O)Nc3c(ccc(c4cnccc4)c3)C
0.323232	O=C(N1CC(N(CC1)C)Cc2ccccc2)C(=O)Nc3c(ccc(c4cnccc4)c3)C
0.323232	O=C(N1CC(N(CC1)C)Cc2ccccc2)C(=O)Nc3c(ccc(c4cnccc4)c3)C
0.323232	O=C(N1CC(N(CC1)C)Cc2ccccc2)C(=O)Nc3c(ccc(c4cnccc4)c3)C
0.323232	O=C(N1CC(N(CC1)C)Cc2ccccc2)C(=O)Nc3c(ccc(c4cnccc4)c3)C
0.323232	O=C(N1CC(N(CC1)C)Cc2ccccc2)C(=O)Nc3c(ccc(c4cnccc4)c3)C
0.323232	O=C(N1CC(N(CC1)C)Cc2ccccc2)C(=O)Nc3c(ccc(c4cnccc4)c3)C
0.323232	O=C(N1CC(N(CC1)C)Cc2ccccc2)C(=O)Nc3c(ccc(c4cnccc4)c3)C
0.323232	O=C(N1CC(N(CC1)C)Cc2ccccc2)C(=O)Nc3c(ccc(c4cnccc4)c3)C
0.322449	O=C(NCc1cc(ccc1)CN2CCOCC2)c3ccc(c4nnc(cc4)C)cc3
0.322449	O=C(NCc1cc(ccc1)CN2CCOCC2)c3ccc(c4nnc(cc4)C)cc3
0.322449	O=C(NCc1cc(ccc1)CN2CCOCC2)c3ccc(c4nnc(cc4)C)cc3
0.322449	O=C(NCc1cc(ccc1)CN2CCOCC2)c3ccc(c4nnc(cc4)C)cc3
0.322449	O=C(NCc1cc(ccc1)CN2CCOCC2)c3ccc(c4nnc(cc4)C)cc3
0.322449	O=C(NCc1cc(ccc1)CN2CCOCC2)c3ccc(c4nnc(cc4)C)cc3
0.322449	O=C(NCc1cc(ccc1)CN2CCOCC2)c3ccc(c4nnc(cc4)C)cc3
0.322449	O=C(NCc1cc(ccc1)CN2CCOCC2)c3ccc(c4nnc(cc4)C)cc3
0.322449	O=C(NCc1cc(ccc1)CN2CCOCC2)c3ccc(c4nnc(cc4)C)cc3
0.322449	O=C(NCc1cc(ccc1)CN2CCOCC2)c3ccc(c4nnc(cc4)C)cc3
0.321285	S1C(=NC(c2cnccc2)=C1)NCc3cc(ccc3)CN4CCOCC4
0.321285	S1C(=NC(c2cnccc2)=C1)NCc3cc(ccc3)CN4CCOCC4
0.321285	S1C(=NC(c2cnccc2)=C1)NCc3cc(ccc3)CN4CCOCC4
0.321285	S1C(=NC(c2cnccc2)=C1)NCc3cc(ccc3)CN4CCOCC4
0.321285	S1C(=NC(c2cnccc2)=C1)NCc3cc(ccc3)CN4CCOCC4
0.321285	S1C(=NC(c2cnccc2)=C1)NCc3cc(ccc3)CN4CCOCC4
0.321285	S1C(=NC(c2cnccc2)=C1)NCc3cc(ccc3)CN4CCOCC4
0.321285	S1C(=NC(c2cnccc2)=C1)NCc3cc(ccc3)CN4CCOCC4
0.321285	S1C(=NC(c2cnccc2)=C1)NCc3cc(ccc3)CN4CCOCC4
0.321285	S1C(=NC(c2cnccc2)=C1)NCc3cc(ccc3)CN4CCOCC4
0.321267	Brc1ccc(cc1)C(=O)Nc2c(ccc(c2)C(=O)O)C
0.321267	Brc1ccc(cc1)C(=O)Nc2c(ccc(c2)C(=O)O)C
0.321267	Brc1ccc(cc1)C(=O)Nc2c(ccc(c2)C(=O)O)C
0.321267	Brc1ccc(cc1)C(=O)Nc2c(ccc(c2)C(=O)O)C
0.321267	Brc1ccc(cc1)C(=O)Nc2c(ccc(c2)C(=O)O)C
0.321267	Brc1ccc(cc1)C(=O)Nc2c(ccc(c2)C(=O)O)C
0.321267	Brc1ccc(cc1)C(=O)Nc2c(ccc(c2)C(=O)O)C
0.321267	Brc1ccc(cc1)C(=O)Nc2c(ccc(c2)C(=O)O)C
0.321267	Brc1ccc(cc1)C(=O)Nc2c(ccc(c2)C(=O)O)C
0.321267	Brc1ccc(cc1)C(=O)Nc2c(ccc(c2)C(=O)O)C
0.319298	Brc1c(NC(=O)OC(C)(C)C)ccc(c1)C(=O)Nc2nc(ccc2)C=3C=NN(C3)C
0.319298	Brc1c(NC(=O)OC(C)(C)C)ccc(c1)C(=O)Nc2nc(ccc2)C=3C=NN(C3)C
0.319298	Brc1c(NC(=O)OC(C)(C)C)ccc(c1)C(=O)Nc2nc(ccc2)C=3C=NN(C3)C
0.319298	Brc1c(NC(=O)OC(C)(C)C)ccc(c1)C(=O)Nc2nc(ccc2)C=3C=NN(C3)C
0.319298	Brc1c(NC(=O)OC(C)(C)C)ccc(c1)C(=O)Nc2nc(ccc2)C=3C=NN(C3)C
0.319298	Brc1c(NC(=O)OC(C)(C)C)ccc(c1)C(=O)Nc2nc(ccc2)C=3C=NN(C3)C
0.319298	Brc1c(NC(=O)OC(C)(C)C)ccc(c1)C(=O)Nc2nc(ccc2)C=3C=NN(C3)C
0.319298	Brc1c(NC(=O)OC(C)(C)C)ccc(c1)C(=O)Nc2nc(ccc2)C=3C=NN(C3)C
0.319298	Brc1c(NC(=O)OC(C)(C)C)ccc(c1)C(=O)Nc2nc(ccc2)C=3C=NN(C3)C
0.319298	Brc1c(NC(=O)OC(C)(C)C)ccc(c1)C(=O)Nc2nc(ccc2)C=3C=NN(C3)C
0.318386	Brc1ccc(cc1)C(=O)Nc2c(ccc(c2)C=O)C
0.318386	Brc1ccc(cc1)C(=O)Nc2c(ccc(c2)C=O)C
0.318386	Brc1ccc(cc1)C(=O)Nc2c(ccc(c2)C=O)C
0.318386	Brc1ccc(cc1)C(=O)Nc2c(ccc(c2)C=O)C
0.318386	Brc1ccc(cc1)C(=O)Nc2c(ccc(c2)C=O)C
0.318386	Brc1ccc(cc1)C(=O)Nc2c(ccc(c2)C=O)C
0.318386	Brc1ccc(cc1)C(=O)Nc2c(ccc(c2)C=O)C
0.318386	Brc1ccc(cc1)C(=O)Nc2c(ccc(c2)C=O)C
0.318386	Brc1ccc(cc1)C(=O)Nc2c(ccc(c2)C=O)C
0.318386	Brc1ccc(cc1)C(=O)Nc2c(ccc(c2)C=O)C
0.31769	S1C(=NC(c2cc(ccc2)C)=C1)NC(=O)c3cc(NC(=O)OC)c(F)cc3
0.31769	S1C(=NC(c2cc(ccc2)C)=C1)NC(=O)c3cc(NC(=O)OC)c(F)cc3
0.31769	S1C(=NC(c2cc(ccc2)C)=C1)NC(=O)c3cc(NC(=O)OC)c(F)cc3
0.31769	S1C(=NC(c2cc(ccc2)C)=C1)NC(=O)c3cc(NC(=O)OC)c(F)cc3
0.31769	S1C(=NC(c2cc(ccc2)C)=C1)NC(=O)c3cc(NC(=O)OC)c(F)cc3
0.31769	S1C(=NC(c2cc(ccc2)C)=C1)NC(=O)c3cc(NC(=O)OC)c(F)cc3
0.31769	S1C(=NC(c2cc(ccc2)C)=C1)NC(=O)c3cc(NC(=O)OC)c(F)cc3
0.31769	S1C(=NC(c2cc(ccc2)C)=C1)NC(=O)c3cc(NC(=O)OC)c(F)cc3
0.31769	S1C(=NC(c2cc(ccc2)C)=C1)NC(=O)c3cc(NC(=O)OC)c(F)cc3
0.31769	S1C(=NC(c2cc(ccc2)C)=C1)NC(=O)c3cc(NC(=O)OC)c(F)cc3
0.31769	S1C(=NC(c2ccc(NC(=O)CC)cc2)=C1)NC(=O)c3cc(NC(=O)OC)c(F)cc3
0.31769	S1C(=NC(c2ccc(NC(=O)CC)cc2)=C1)NC(=O)c3cc(NC(=O)OC)c(F)cc3
0.31769	S1C(=NC(c2ccc(NC(=O)CC)cc2)=C1)NC(=O)c3cc(NC(=O)OC)c(F)cc3
0.31769	S1C(=NC(c2ccc(NC(=O)CC)cc2)=C1)NC(=O)c3cc(NC(=O)OC)c(F)cc3
0.316981	Clc1nc(Nc2cnccc2)c(cc1)C(=O)Nc3cnc(NC(=O)c4ccccc4)cc3
0.316981	Clc1nc(Nc2cnccc2)c(cc1)C(=O)Nc3cnc(NC(=O)c4ccccc4)cc3
0.316981	Clc1nc(Nc2cnccc2)c(cc1)C(=O)Nc3cnc(NC(=O)c4ccccc4)cc3
0.316981	Clc1nc(Nc2cnccc2)c(cc1)C(=O)Nc3cnc(NC(=O)c4ccccc4)cc3
0.316981	Clc1nc(Nc2cnccc2)c(cc1)C(=O)Nc3cnc(NC(=O)c4ccccc4)cc3
0.316981	Clc1nc(Nc2cnccc2)c(cc1)C(=O)Nc3cnc(NC(=O)c4ccccc4)cc3
0.316981	Clc1nc(Nc2cnccc2)c(cc1)C(=O)Nc3cnc(NC(=O)c4ccccc4)cc3
0.316981	Clc1nc(Nc2cnccc2)c(cc1)C(=O)Nc3cnc(NC(=O)c4ccccc4)cc3
0.316981	Clc1nc(Nc2cnccc2)c(cc1)C(=O)Nc3cnc(NC(=O)c4ccccc4)cc3
0.316981	Clc1nc(Nc2cnccc2)c(cc1)C(=O)Nc3cnc(NC(=O)c4ccccc4)cc3
0.316872	Brc1ccc(cc1)C(=O)Nc2c(ccc(c2)C(=O)NCc3ccc(cc3)CN(CC)CC)C
0.316872	Brc1ccc(cc1)C(=O)Nc2c(ccc(c2)C(=O)NCc3ccc(cc3)CN(CC)CC)C
0.316872	Brc1ccc(cc1)C(=O)Nc2c(ccc(c2)C(=O)NCc3ccc(cc3)CN(CC)CC)C
0.316872	Brc1ccc(cc1)C(=O)Nc2c(ccc(c2)C(=O)NCc3ccc(cc3)CN(CC)CC)C
0.316872	Brc1ccc(cc1)C(=O)Nc2c(ccc(c2)C(=O)NCc3ccc(cc3)CN(CC)CC)C
0.316872	Brc1ccc(cc1)C(=O)Nc2c(ccc(c2)C(=O)NCc3ccc(cc3)CN(CC)CC)C
0.316872	Brc1ccc(cc1)C(=O)Nc2c(ccc(c2)C(=O)NCc3ccc(cc3)CN(CC)CC)C
0.316872	Brc1ccc(cc1)C(=O)Nc2c(ccc(c2)C(=O)NCc3ccc(cc3)CN(CC)CC)C
0.316602	Brc1ccc(cc1)C(=O)Nc2c(ccc(c2)C(=O)NC=3C=NN(C3)Cc4ccc(Cl)cc4)C
0.316602	Brc1ccc(cc1)C(=O)Nc2c(ccc(c2)C(=O)NC=3C=NN(C3)Cc4ccc(Cl)cc4)C
0.316602	Brc1ccc(cc1)C(=O)Nc2c(ccc(c2)C(=O)NC=3C=NN(C3)Cc4ccc(Cl)cc4)C
0.316602	Brc1ccc(cc1)C(=O)Nc2c(ccc(c2)C(=O)NC=3C=NN(C3)Cc4ccc(Cl)cc4)C
0.316602	Brc1ccc(cc1)C(=O)Nc2c(ccc(c2)C(=O)NC=3C=NN(C3)Cc4ccc(Cl)cc4)C
0.316602	Brc1ccc(cc1)C(=O)Nc2c(ccc(c2)C(=O)NC=3C=NN(C3)Cc4ccc(Cl)cc4)C
0.316602	Brc1ccc(cc1)C(=O)Nc2c(ccc(c2)C(=O)NC=3C=NN(C3)Cc4ccc(Cl)cc4)C
0.316602	Brc1ccc(cc1)C(=O)Nc2c(ccc(c2)C(=O)NC=3C=NN(C3)Cc4ccc(Cl)cc4)C
0.316602	Brc1ccc(cc1)C(=O)Nc2c(ccc(c2)C(=O)NC=3C=NN(C3)Cc4ccc(Cl)cc4)C
0.316602	Brc1ccc(cc1)C(=O)Nc2c(ccc(c2)C(=O)NC=3C=NN(C3)Cc4ccc(Cl)cc4)C
0.316406	O=C(Nc1cc(ncc1)N2CCNCC2)c3ccc(cc3)CN4CCC(OC)CC4
0.316406	O=C(Nc1cc(ncc1)N2CCNCC2)c3ccc(cc3)CN4CCC(OC)CC4
0.316406	O=C(Nc1cc(ncc1)N2CCNCC2)c3ccc(cc3)CN4CCC(OC)CC4
0.316406	O=C(Nc1cc(ncc1)N2CCNCC2)c3ccc(cc3)CN4CCC(OC)CC4
0.316406	O=C(Nc1cc(ncc1)N2CCNCC2)c3ccc(cc3)CN4CCC(OC)CC4
0.316406	O=C(Nc1cc(ncc1)N2CCNCC2)c3ccc(cc3)CN4CCC(OC)CC4
0.316406	O=C(Nc1cc(ncc1)N2CCNCC2)c3ccc(cc3)CN4CCC(OC)CC4
0.316406	O=C(Nc1cc(ncc1)N2CCNCC2)c3ccc(cc3)CN4CCC(OC)CC4
0.316406	O=C(Nc1cc(ncc1)N2CCNCC2)c3ccc(cc3)CN4CCC(OC)CC4
0.316406	O=C(Nc1cc(ncc1)N2CCNCC2)c3ccc(cc3)CN4CCC(OC)CC4
0.316151	Clc1nc(Nc2cnccc2)c(cc1)C(=O)Nc3c(OC)cc(cc3)CN(C)C
0.314079	Clc1c(Oc2ccc(cc2)C(=O)Nc3nc(ccc3)C=4C=NN(C4)C)ccc(Cl)c1
0.314079	Clc1c(Oc2ccc(cc2)C(=O)Nc3nc(ccc3)C=4C=NN(C4)C)ccc(Cl)c1
0.314079	Clc1c(Oc2ccc(cc2)C(=O)Nc3nc(ccc3)C=4C=NN(C4)C)ccc(Cl)c1
0.314079	Clc1c(Oc2ccc(cc2)C(=O)Nc3nc(ccc3)C=4C=NN(C4)C)ccc(Cl)c1
0.314079	Clc1c(Oc2ccc(cc2)C(=O)Nc3nc(ccc3)C=4C=NN(C4)C)ccc(Cl)c1
0.314079	Clc1c(Oc2ccc(cc2)C(=O)Nc3nc(ccc3)C=4C=NN(C4)C)ccc(Cl)c1
0.314079	Clc1c(Oc2ccc(cc2)C(=O)Nc3nc(ccc3)C=4C=NN(C4)C)ccc(Cl)c1
0.314079	Clc1c(Oc2ccc(cc2)C(=O)Nc3nc(ccc3)C=4C=NN(C4)C)ccc(Cl)c1
0.314079	Clc1c(Oc2ccc(cc2)C(=O)Nc3nc(ccc3)C=4C=NN(C4)C)ccc(Cl)c1
0.314079	Clc1c(Oc2ccc(cc2)C(=O)Nc3nc(ccc3)C=4C=NN(C4)C)ccc(Cl)c1
0.313793	O=C(N(CC1CN(Cc2ccccc2)CC1)CC)C(=O)Nc3c(ccc(c4ccncc4)c3)C
0.313793	O=C(N(CC1CN(Cc2ccccc2)CC1)CC)C(=O)Nc3c(ccc(c4ccncc4)c3)C
0.313793	O=C(N(CC1CN(Cc2ccccc2)CC1)CC)C(=O)Nc3c(ccc(c4ccncc4)c3)C
0.313793	O=C(N(CC1CN(Cc2ccccc2)CC1)CC)C(=O)Nc3c(ccc(c4ccncc4)c3)C
0.313793	O=C(N(CC1CN(Cc2ccccc2)CC1)CC)C(=O)Nc3c(ccc(c4ccncc4)c3)C
0.313793	O=C(N(CC1CN(Cc2ccccc2)CC1)CC)C(=O)Nc3c(ccc(c4ccncc4)c3)C
0.313725	O=C(Nc1ccc(Oc2ccc(cc2)C)cc1)c3cc(OC)c(OCc4cnccc4)cc3
0.313725	O=C(Nc1ccc(Oc2ccc(cc2)C)cc1)c3cc(OC)c(OCc4cnccc4)cc3
0.313725	O=C(Nc1ccc(Oc2ccc(cc2)C)cc1)c3cc(OC)c(OCc4cnccc4)cc3
0.313725	O=C(Nc1ccc(Oc2ccc(cc2)C)cc1)c3cc(OC)c(OCc4cnccc4)cc3
0.313725	O=C(Nc1ccc(Oc2ccc(cc2)C)cc1)c3cc(OC)c(OCc4cnccc4)cc3
0.313725	O=C(Nc1ccc(Oc2ccc(cc2)C)cc1)c3cc(OC)c(OCc4cnccc4)cc3
0.313725	O=C(Nc1ccc(Oc2ccc(cc2)C)cc1)c3cc(OC)c(OCc4cnccc4)cc3
0.313725	O=C(Nc1ccc(Oc2ccc(cc2)C)cc1)c3cc(OC)c(OCc4cnccc4)cc3
0.313492	Brc1ccc(cc1)C(=O)Nc2c(ccc(c2)C(=O)OCc3cc(F)ccc3)C
0.313492	Brc1ccc(cc1)C(=O)Nc2c(ccc(c2)C(=O)OCc3cc(F)ccc3)C
0.313492	Brc1ccc(cc1)C(=O)Nc2c(ccc(c2)C(=O)OCc3cc(F)ccc3)C
0.313492	Brc1ccc(cc1)C(=O)Nc2c(ccc(c2)C(=O)OCc3cc(F)ccc3)C
0.313492	Brc1ccc(cc1)C(=O)Nc2c(ccc(c2)C(=O)OCc3cc(F)ccc3)C
0.313492	Brc1ccc(cc1)C(=O)Nc2c(ccc(c2)C(=O)OCc3cc(F)ccc3)C
0.313492	Brc1ccc(cc1)C(=O)Nc2c(ccc(c2)C(=O)OCc3cc(F)ccc3)C
0.313492	Brc1ccc(cc1)C(=O)Nc2c(ccc(c2)C(=O)OCc3cc(F)ccc3)C
0.313492	Brc1ccc(cc1)C(=O)Nc2c(ccc(c2)C(=O)OCc3cc(F)ccc3)C
0.313492	Brc1ccc(cc1)C(=O)Nc2c(ccc(c2)C(=O)OCc3cc(F)ccc3)C
0.313433	Clc1nc(Nc2cnccc2)c(cc1)C(=O)Nc3c(nc(cc3)C)C
0.313433	Clc1nc(Nc2cnccc2)c(cc1)C(=O)Nc3c(nc(cc3)C)C
0.313433	Clc1nc(Nc2cnccc2)c(cc1)C(=O)Nc3c(nc(cc3)C)C
0.313433	Clc1nc(Nc2cnccc2)c(cc1)C(=O)Nc3c(nc(cc3)C)C
0.313433	Clc1nc(Nc2cnccc2)c(cc1)C(=O)Nc3c(nc(cc3)C)C
0.313433	Clc1nc(Nc2cnccc2)c(cc1)C(=O)Nc3c(nc(cc3)C)C
0.313433	Clc1nc(Nc2cnccc2)c(cc1)C(=O)Nc3c(nc(cc3)C)C
0.313433	Clc1nc(Nc2cnccc2)c(cc1)C(=O)Nc3c(nc(cc3)C)C
0.313433	Clc1nc(Nc2cnccc2)c(cc1)C(=O)Nc3c(nc(cc3)C)C
0.313433	Clc1nc(Nc2cnccc2)c(cc1)C(=O)Nc3c(nc(cc3)C)C
0.312977	O=C(Nc1c(ccc(c1)C(=O)C)C)C(=O)Nc2cc(c(N3CCN(CC3)C)cc2)C
0.312977	O=C(Nc1c(ccc(c1)C(=O)C)C)C(=O)Nc2cc(c(N3CCN(CC3)C)cc2)C
0.312977	O=C(Nc1c(ccc(c1)C(=O)C)C)C(=O)Nc2cc(c(N3CCN(CC3)C)cc2)C
0.312977	O=C(Nc1c(ccc(c1)C(=O)C)C)C(=O)Nc2cc(c(N3CCN(CC3)C)cc2)C
0.312977	O=C(Nc1c(ccc(c1)C(=O)C)C)C(=O)Nc2cc(c(N3CCN(CC3)C)cc2)C
0.312977	O=C(Nc1c(ccc(c1)C(=O)C)C)C(=O)Nc2cc(c(N3CCN(CC3)C)cc2)C
0.312977	O=C(Nc1c(ccc(c1)C(=O)C)C)C(=O)Nc2cc(c(N3CCN(CC3)C)cc2)C
0.312977	O=C(Nc1c(ccc(c1)C(=O)C)C)C(=O)Nc2cc(c(N3CCN(CC3)C)cc2)C
0.312977	O=C(Nc1c(ccc(c1)C(=O)C)C)C(=O)Nc2cc(c(N3CCN(CC3)C)cc2)C
0.312977	O=C(Nc1c(ccc(c1)C(=O)C)C)C(=O)Nc2cc(c(N3CCN(CC3)C)cc2)C
0.312236	Brc1cc(NC(=O)c2cc(NC(=O)c3ccc(Br)cc3)c(cc2)C)cc(c1)C(F)(F)F
0.312236	Brc1cc(NC(=O)c2cc(NC(=O)c3ccc(Br)cc3)c(cc2)C)cc(c1)C(F)(F)F
0.312236	Brc1cc(NC(=O)c2cc(NC(=O)c3ccc(Br)cc3)c(cc2)C)cc(c1)C(F)(F)F
0.312236	Brc1cc(NC(=O)c2cc(NC(=O)c3ccc(Br)cc3)c(cc2)C)cc(c1)C(F)(F)F
0.312236	Brc1cc(NC(=O)c2cc(NC(=O)c3ccc(Br)cc3)c(cc2)C)cc(c1)C(F)(F)F
0.312236	Brc1cc(NC(=O)c2cc(NC(=O)c3ccc(Br)cc3)c(cc2)C)cc(c1)C(F)(F)F
0.312236	Brc1cc(NC(=O)c2cc(NC(=O)c3ccc(Br)cc3)c(cc2)C)cc(c1)C(F)(F)F
0.312236	Brc1cc(NC(=O)c2cc(NC(=O)c3ccc(Br)cc3)c(cc2)C)cc(c1)C(F)(F)F
0.312236	Brc1cc(NC(=O)c2cc(NC(=O)c3ccc(Br)cc3)c(cc2)C)cc(c1)C(F)(F)F
0.312236	Brc1cc(NC(=O)c2cc(NC(=O)c3ccc(Br)cc3)c(cc2)C)cc(c1)C(F)(F)F
0.31203	S1C(c2cnccc2)=CC=C1C(=O)Nc3cc(OCCN4CCCCC4)ccc3
0.31203	S1C(c2cnccc2)=CC=C1C(=O)Nc3cc(OCCN4CCCCC4)ccc3
0.312	FC(F)(F)c1nc(ncc1)Nc2cc(c(cc2)C)C(=O)O
0.312	FC(F)(F)c1nc(ncc1)Nc2cc(c(cc2)C)C(=O)O
0.312	FC(F)(F)c1nc(ncc1)Nc2cc(c(cc2)C)C(=O)O
0.312	FC(F)(F)c1nc(ncc1)Nc2cc(c(cc2)C)C(=O)O
0.312	FC(F)(F)c1nc(ncc1)Nc2cc(c(cc2)C)C(=O)O
0.312	FC(F)(F)c1nc(ncc1)Nc2cc(c(cc2)C)C(=O)O
0.312	FC(F)(F)c1nc(ncc1)Nc2cc(c(cc2)C)C(=O)O
0.312	FC(F)(F)c1nc(ncc1)Nc2cc(c(cc2)C)C(=O)O
0.312	FC(F)(F)c1nc(ncc1)Nc2cc(c(cc2)C)C(=O)O
0.312	FC(F)(F)c1nc(ncc1)Nc2cc(c(cc2)C)C(=O)O
0.311355	O=C(Nc1c(cc(NC(=O)C=2NC=C(C=3OC=CC3)C2)cc1)C)C=4OC=CC4
0.311355	O=C(Nc1c(cc(NC(=O)C=2NC=C(C=3OC=CC3)C2)cc1)C)C=4OC=CC4
0.311355	O=C(Nc1c(cc(NC(=O)C=2NC=C(C=3OC=CC3)C2)cc1)C)C=4OC=CC4
0.311355	O=C(Nc1c(cc(NC(=O)C=2NC=C(C=3OC=CC3)C2)cc1)C)C=4OC=CC4
0.311355	O=C(Nc1c(cc(NC(=O)C=2NC=C(C=3OC=CC3)C2)cc1)C)C=4OC=CC4
0.311355	O=C(Nc1c(cc(NC(=O)C=2NC=C(C=3OC=CC3)C2)cc1)C)C=4OC=CC4
0.311355	O=C(Nc1c(cc(NC(=O)C=2NC=C(C=3OC=CC3)C2)cc1)C)C=4OC=CC4
0.311355	O=C(Nc1c(cc(NC(=O)C=2NC=C(C=3OC=CC3)C2)cc1)C)C=4OC=CC4
0.311355	O=C(Nc1c(cc(NC(=O)C=2NC=C(C=3OC=CC3)C2)cc1)C)C=4OC=CC4
0.311355	O=C(Nc1c(cc(NC(=O)C=2NC=C(C=3OC=CC3)C2)cc1)C)C=4OC=CC4
0.310954	O=C(NC=1N(N=C(c2ccc(cc2)C)C1)c3ccccc3)c4ccc(cc4)CN5CCC(OC)CC5
0.310954	O=C(NC=1N(N=C(c2ccc(cc2)C)C1)c3ccccc3)c4ccc(cc4)CN5CCC(OC)CC5
0.310954	O=C(NC=1N(N=C(c2ccc(cc2)C)C1)c3ccccc3)c4ccc(cc4)CN5CCC(OC)CC5
0.310954	O=C(NC=1N(N=C(c2ccc(cc2)C)C1)c3ccccc3)c4ccc(cc4)CN5CCC(OC)CC5
0.310954	O=C(NC=1N(N=C(c2ccc(cc2)C)C1)c3ccccc3)c4ccc(cc4)CN5CCC(OC)CC5
0.310954	O=C(NC=1N(N=C(c2ccc(cc2)C)C1)c3ccccc3)c4ccc(cc4)CN5CCC(OC)CC5
0.310954	O=C(NC=1N(N=C(c2ccc(cc2)C)C1)c3ccccc3)c4ccc(cc4)CN5CCC(OC)CC5
0.310954	O=C(NC=1N(N=C(c2ccc(cc2)C)C1)c3ccccc3)c4ccc(cc4)CN5CCC(OC)CC5
0.310954	O=C(NC=1N(N=C(c2ccc(cc2)C)C1)c3ccccc3)c4ccc(cc4)CN5CCC(OC)CC5
0.310954	O=C(NC=1N(N=C(c2ccc(cc2)C)C1)c3ccccc3)c4ccc(cc4)CN5CCC(OC)CC5
0.310714	S1C(=NC(c2ccc(NC(=O)CC)cc2)=C1)NC(=O)c3c(ccc(c3)C(=O)OC)C
0.310714	S1C(=NC(c2ccc(NC(=O)CC)cc2)=C1)NC(=O)c3c(ccc(c3)C(=O)OC)C
0.310714	S1C(=NC(c2ccc(NC(=O)CC)cc2)=C1)NC(=O)c3c(ccc(c3)C(=O)OC)C
0.310714	S1C(=NC(c2ccc(NC(=O)CC)cc2)=C1)NC(=O)c3c(ccc(c3)C(=O)OC)C
0.310714	S1C(=NC(c2ccc(NC(=O)CC)cc2)=C1)NC(=O)c3c(ccc(c3)C(=O)OC)C
0.310714	S1C(=NC(c2ccc(NC(=O)CC)cc2)=C1)NC(=O)c3c(ccc(c3)C(=O)OC)C
0.310714	S1C(=NC(c2ccc(NC(=O)CC)cc2)=C1)NC(=O)c3c(ccc(c3)C(=O)OC)C
0.310714	S1C(=NC(c2ccc(NC(=O)CC)cc2)=C1)NC(=O)c3c(ccc(c3)C(=O)OC)C
0.31058	O=C(Nc1ccc(cc1)CC(=O)N2CCN(c3ncccn3)CC2)c4cc(OC)c(OCc5cnccc5)cc4
0.31058	O=C(Nc1ccc(cc1)CC(=O)N2CCN(c3ncccn3)CC2)c4cc(OC)c(OCc5cnccc5)cc4
0.31058	O=C(Nc1ccc(cc1)CC(=O)N2CCN(c3ncccn3)CC2)c4cc(OC)c(OCc5cnccc5)cc4
0.31058	O=C(Nc1ccc(cc1)CC(=O)N2CCN(c3ncccn3)CC2)c4cc(OC)c(OCc5cnccc5)cc4
0.31058	O=C(Nc1ccc(cc1)CC(=O)N2CCN(c3ncccn3)CC2)c4cc(OC)c(OCc5cnccc5)cc4
0.31058	O=C(Nc1ccc(cc1)CC(=O)N2CCN(c3ncccn3)CC2)c4cc(OC)c(OCc5cnccc5)cc4
0.31058	O=C(Nc1ccc(cc1)CC(=O)N2CCN(c3ncccn3)CC2)c4cc(OC)c(OCc5cnccc5)cc4
0.31058	O=C(Nc1ccc(cc1)CC(=O)N2CCN(c3ncccn3)CC2)c4cc(OC)c(OCc5cnccc5)cc4
0.31058	O=C(Nc1ccc(cc1)CC(=O)N2CCN(c3ncccn3)CC2)c4cc(OC)c(OCc5cnccc5)cc4
0.31058	O=C(Nc1ccc(cc1)CC(=O)N2CCN(c3ncccn3)CC2)c4cc(OC)c(OCc5cnccc5)cc4
0.310458	Clc1nc(Nc2cnccc2)c(cc1)C(=O)Nc3cc(C#N)c(N4CCC(O)CC4)cc3
0.310458	Clc1nc(Nc2cnccc2)c(cc1)C(=O)Nc3cc(C#N)c(N4CCC(O)CC4)cc3
0.310458	Clc1nc(Nc2cnccc2)c(cc1)C(=O)Nc3cc(C#N)c(N4CCC(O)CC4)cc3
0.310458	Clc1nc(Nc2cnccc2)c(cc1)C(=O)Nc3cc(C#N)c(N4CCC(O)CC4)cc3
0.310458	Clc1nc(Nc2cnccc2)c(cc1)C(=O)Nc3cc(C#N)c(N4CCC(O)CC4)cc3
0.310458	Clc1nc(Nc2cnccc2)c(cc1)C(=O)Nc3cc(C#N)c(N4CCC(O)CC4)cc3
0.310458	Clc1nc(Nc2cnccc2)c(cc1)C(=O)Nc3cc(C#N)c(N4CCC(O)CC4)cc3
0.310458	Clc1nc(Nc2cnccc2)c(cc1)C(=O)Nc3cc(C#N)c(N4CCC(O)CC4)cc3
0.310458	Clc1nc(Nc2cnccc2)c(cc1)C(=O)Nc3cc(C#N)c(N4CCC(O)CC4)cc3
0.310458	Clc1nc(Nc2cnccc2)c(cc1)C(=O)Nc3cc(C#N)c(N4CCC(O)CC4)cc3
0.310105	Fc1c(c2cnccc2)ccc(c1)CN(C(=O)c3ccc(NC(=O)C=4OC=CC4)cc3)C
0.310105	Fc1c(c2cnccc2)ccc(c1)CN(C(=O)c3ccc(NC(=O)C=4OC=CC4)cc3)C
0.310105	Fc1c(c2cnccc2)ccc(c1)CN(C(=O)c3ccc(NC(=O)C=4OC=CC4)cc3)C
0.310105	Fc1c(c2cnccc2)ccc(c1)CN(C(=O)c3ccc(NC(=O)C=4OC=CC4)cc3)C
0.310105	Fc1c(c2cnccc2)ccc(c1)CN(C(=O)c3ccc(NC(=O)C=4OC=CC4)cc3)C
0.310105	Fc1c(c2cnccc2)ccc(c1)CN(C(=O)c3ccc(NC(=O)C=4OC=CC4)cc3)C
0.310105	Fc1c(c2cnccc2)ccc(c1)CN(C(=O)c3ccc(NC(=O)C=4OC=CC4)cc3)C
0.310105	Fc1c(c2cnccc2)ccc(c1)CN(C(=O)c3ccc(NC(=O)C=4OC=CC4)cc3)C
0.310105	Fc1c(c2cnccc2)ccc(c1)CN(C(=O)c3ccc(NC(=O)C=4OC=CC4)cc3)C
0.310105	Fc1c(c2cnccc2)ccc(c1)CN(C(=O)c3ccc(NC(=O)C=4OC=CC4)cc3)C
0.310105	O=C(Nc1cc(ncc1)N2CCNCC2)c3cc(OC)c(OCc4cnccc4)cc3
0.310105	O=C(Nc1cc(ncc1)N2CCNCC2)c3cc(OC)c(OCc4cnccc4)cc3
0.310105	O=C(Nc1cc(ncc1)N2CCNCC2)c3cc(OC)c(OCc4cnccc4)cc3
0.310105	O=C(Nc1cc(ncc1)N2CCNCC2)c3cc(OC)c(OCc4cnccc4)cc3
0.310105	O=C(Nc1cc(ncc1)N2CCNCC2)c3cc(OC)c(OCc4cnccc4)cc3
0.310105	O=C(Nc1cc(ncc1)N2CCNCC2)c3cc(OC)c(OCc4cnccc4)cc3
0.310105	O=C(Nc1cc(ncc1)N2CCNCC2)c3cc(OC)c(OCc4cnccc4)cc3
0.310105	O=C(Nc1cc(ncc1)N2CCNCC2)c3cc(OC)c(OCc4cnccc4)cc3
0.310105	O=C(Nc1cc(ncc1)N2CCNCC2)c3cc(OC)c(OCc4cnccc4)cc3
0.310105	O=C(Nc1cc(ncc1)N2CCNCC2)c3cc(OC)c(OCc4cnccc4)cc3
0.307971	FC(F)(F)c1nc(ncc1)Nc2cc(ccc2)C(=O)NC(c3cnccc3)c4cc(cc(c4)C)C
0.307971	FC(F)(F)c1nc(ncc1)Nc2cc(ccc2)C(=O)NC(c3cnccc3)c4cc(cc(c4)C)C
0.307971	FC(F)(F)c1nc(ncc1)Nc2cc(ccc2)C(=O)NC(c3cnccc3)c4cc(cc(c4)C)C
0.307971	FC(F)(F)c1nc(ncc1)Nc2cc(ccc2)C(=O)NC(c3cnccc3)c4cc(cc(c4)C)C
0.307971	FC(F)(F)c1nc(ncc1)Nc2cc(ccc2)C(=O)NC(c3cnccc3)c4cc(cc(c4)C)C
0.307692	O=C(Nc1c(cc(NC(=O)CN(c2ccccc2)Cc3cnccc3)cc1)C)C=4OC=CC4
0.307692	O=C(Nc1c(cc(NC(=O)CN(c2ccccc2)Cc3cnccc3)cc1)C)C=4OC=CC4
0.307692	O=C(Nc1c(cc(NC(=O)CN(c2ccccc2)Cc3cnccc3)cc1)C)C=4OC=CC4
0.307692	O=C(Nc1c(cc(NC(=O)CN(c2ccccc2)Cc3cnccc3)cc1)C)C=4OC=CC4
0.307692	O=C(Nc1c(cc(NC(=O)CN(c2ccccc2)Cc3cnccc3)cc1)C)C=4OC=CC4
0.307692	O=C(Nc1c(cc(NC(=O)CN(c2ccccc2)Cc3cnccc3)cc1)C)C=4OC=CC4
0.307692	O=C(Nc1c(cc(NC(=O)CN(c2ccccc2)Cc3cnccc3)cc1)C)C=4OC=CC4
0.307692	O=C(Nc1c(cc(NC(=O)CN(c2ccccc2)Cc3cnccc3)cc1)C)C=4OC=CC4
0.307692	O=C(Nc1c(cc(NC(=O)CN(c2ccccc2)Cc3cnccc3)cc1)C)C=4OC=CC4
0.307692	O=C(Nc1c(cc(NC(=O)CN(c2ccccc2)Cc3cnccc3)cc1)C)C=4OC=CC4
0.306773	Brc1ccc(cc1)C(=O)Nc2c(ccc(c2)C(=O)OCc3ccc(cc3)C(C)(C)C)C
0.306773	Brc1ccc(cc1)C(=O)Nc2c(ccc(c2)C(=O)OCc3ccc(cc3)C(C)(C)C)C
0.306773	Brc1ccc(cc1)C(=O)Nc2c(ccc(c2)C(=O)OCc3ccc(cc3)C(C)(C)C)C
0.306773	Brc1ccc(cc1)C(=O)Nc2c(ccc(c2)C(=O)OCc3ccc(cc3)C(C)(C)C)C
0.306773	Brc1ccc(cc1)C(=O)Nc2c(ccc(c2)C(=O)OCc3ccc(cc3)C(C)(C)C)C
0.306773	Brc1ccc(cc1)C(=O)Nc2c(ccc(c2)C(=O)OCc3ccc(cc3)C(C)(C)C)C
0.306773	Brc1ccc(cc1)C(=O)Nc2c(ccc(c2)C(=O)OCc3ccc(cc3)C(C)(C)C)C
0.306773	Brc1ccc(cc1)C(=O)Nc2c(ccc(c2)C(=O)OCc3ccc(cc3)C(C)(C)C)C
0.306773	Brc1ccc(cc1)C(=O)Nc2c(ccc(c2)C(=O)OCc3ccc(cc3)C(C)(C)C)C
0.306773	Brc1ccc(cc1)C(=O)Nc2c(ccc(c2)C(=O)OCc3ccc(cc3)C(C)(C)C)C
0.306723	O=C(Nc1cc(c2ccccc2)ccc1)c3cnc(cc3)CC(C)C
0.306723	O=C(Nc1cc(c2ccccc2)ccc1)c3cnc(cc3)CC(C)C
0.306723	O=C(Nc1cc(c2ccccc2)ccc1)c3cnc(cc3)CC(C)C
0.306723	O=C(Nc1cc(c2ccccc2)ccc1)c3cnc(cc3)CC(C)C
0.306723	O=C(Nc1cc(c2ccccc2)ccc1)c3cnc(cc3)CC(C)C
0.306723	O=C(Nc1cc(c2ccccc2)ccc1)c3cnc(cc3)CC(C)C
0.306723	O=C(Nc1cc(c2ccccc2)ccc1)c3cnc(cc3)CC(C)C
0.306723	O=C(Nc1cc(c2ccccc2)ccc1)c3cnc(cc3)CC(C)C
0.306723	O=C(Nc1cc(c2ccccc2)ccc1)c3cnc(cc3)CC(C)C
0.306723	O=C(Nc1cc(c2ccccc2)ccc1)c3cnc(cc3)CC(C)C
0.30605	Clc1nc(Nc2cnccc2)c(cc1)C(=O)NCc3cc(c(F)cc3)C
0.30605	Clc1nc(Nc2cnccc2)c(cc1)C(=O)NCc3cc(c(F)cc3)C
0.30605	Clc1nc(Nc2cnccc2)c(cc1)C(=O)NCc3cc(c(F)cc3)C
0.30605	Clc1nc(Nc2cnccc2)c(cc1)C(=O)NCc3cc(c(F)cc3)C
0.30605	Clc1nc(Nc2cnccc2)c(cc1)C(=O)NCc3cc(c(F)cc3)C
0.30605	Clc1nc(Nc2cnccc2)c(cc1)C(=O)NCc3cc(c(F)cc3)C
0.30605	Clc1nc(Nc2cnccc2)c(cc1)C(=O)NCc3cc(c(F)cc3)C
0.30605	Clc1nc(Nc2cnccc2)c(cc1)C(=O)NCc3cc(c(F)cc3)C
0.30605	Clc1nc(Nc2cnccc2)c(cc1)C(=O)NCc3cc(c(F)cc3)C
0.30605	Clc1nc(Nc2cnccc2)c(cc1)C(=O)NCc3cc(c(F)cc3)C
0.305556	O=C(Nc1c(OC)cc(NC(=O)C(=O)N)cc1)c2cnccc2
0.305556	O=C(Nc1c(OC)cc(NC(=O)C(=O)N)cc1)c2cnccc2
0.305556	O=C(Nc1c(OC)cc(NC(=O)C(=O)N)cc1)c2cnccc2
0.305556	O=C(Nc1c(OC)cc(NC(=O)C(=O)N)cc1)c2cnccc2
0.305556	O=C(Nc1c(OC)cc(NC(=O)C(=O)N)cc1)c2cnccc2
0.305556	O=C(Nc1c(OC)cc(NC(=O)C(=O)N)cc1)c2cnccc2
0.305556	O=C(Nc1c(OC)cc(NC(=O)C(=O)N)cc1)c2cnccc2
0.305556	O=C(Nc1c(OC)cc(NC(=O)C(=O)N)cc1)c2cnccc2
0.305556	O=C(Nc1c(OC)cc(NC(=O)C(=O)N)cc1)c2cnccc2
0.305556	O=C(Nc1c(OC)cc(NC(=O)C(=O)N)cc1)c2cnccc2
0.305147	Clc1c(Cl)ccc(NC(=O)Nc2cc(ccc2)C(=O)Nc3cnc(NCc4ccc(Cl)cc4)c(c3)C)c1
0.305147	Clc1c(Cl)ccc(NC(=O)Nc2cc(ccc2)C(=O)Nc3cnc(NCc4ccc(Cl)cc4)c(c3)C)c1
0.304985	FC(F)(F)c1c(ccc(NC(=O)c2cc(C#CC=3N4N=CC=CC4=NC3)c(cc2)C)c1)CN5CCN(CC5)C
0.304985	FC(F)(F)c1c(ccc(NC(=O)c2cc(C#CC=3N4N=CC=CC4=NC3)c(cc2)C)c1)CN5CCN(CC5)C
0.304985	FC(F)(F)c1c(ccc(NC(=O)c2cc(C#CC=3N4N=CC=CC4=NC3)c(cc2)C)c1)CN5CCN(CC5)C
0.304985	FC(F)(F)c1c(ccc(NC(=O)c2cc(C#CC=3N4N=CC=CC4=NC3)c(cc2)C)c1)CN5CCN(CC5)C
0.304985	FC(F)(F)c1c(ccc(NC(=O)c2cc(C#CC=3N4N=CC=CC4=NC3)c(cc2)C)c1)CN5CCN(CC5)C
0.304348	Brc1ccc(cc1)C(=O)Nc2c(ccc(c2)C(=O)Nc3ccc(O[Si](C(C)(C)C)(C)C)cc3)C
0.304348	Brc1ccc(cc1)C(=O)Nc2c(ccc(c2)C(=O)Nc3ccc(O[Si](C(C)(C)C)(C)C)cc3)C
0.304348	Brc1ccc(cc1)C(=O)Nc2c(ccc(c2)C(=O)Nc3ccc(O[Si](C(C)(C)C)(C)C)cc3)C
0.304348	Brc1ccc(cc1)C(=O)Nc2c(ccc(c2)C(=O)Nc3ccc(O[Si](C(C)(C)C)(C)C)cc3)C
0.304029	S1CCN(Cc2cc(c(NCc3nccc(NC(=O)OC(C)(C)C)c3)cc2)C)CC1
0.303502	O=C(Nc1c(cc(NC(=O)Cc2cc(c(cc2)C)C)cc1)C)C=3OC=CC3
0.303502	O=C(Nc1c(cc(NC(=O)Cc2cc(c(cc2)C)C)cc1)C)C=3OC=CC3
0.303502	O=C(Nc1c(cc(NC(=O)Cc2cc(c(cc2)C)C)cc1)C)C=3OC=CC3
0.303502	O=C(Nc1c(cc(NC(=O)Cc2cc(c(cc2)C)C)cc1)C)C=3OC=CC3
0.303502	O=C(Nc1c(cc(NC(=O)Cc2cc(c(cc2)C)C)cc1)C)C=3OC=CC3
0.303502	O=C(Nc1c(cc(NC(=O)Cc2cc(c(cc2)C)C)cc1)C)C=3OC=CC3
0.303502	O=C(Nc1c(cc(NC(=O)Cc2cc(c(cc2)C)C)cc1)C)C=3OC=CC3
0.303502	O=C(Nc1c(cc(NC(=O)Cc2cc(c(cc2)C)C)cc1)C)C=3OC=CC3
0.303502	O=C(Nc1c(cc(NC(=O)Cc2cc(c(cc2)C)C)cc1)C)C=3OC=CC3
0.303502	O=C(Nc1c(cc(NC(=O)Cc2cc(c(cc2)C)C)cc1)C)C=3OC=CC3
0.302041	O=C(Nc1ccc(cc1)C=2NC=CC2)c3nccc(NCc4ccccc4)c3
0.302041	O=C(Nc1ccc(cc1)C=2NC=CC2)c3nccc(NCc4ccccc4)c3
0.302041	O=C(Nc1ccc(cc1)C=2NC=CC2)c3nccc(NCc4ccccc4)c3
0.302041	O=C(Nc1ccc(cc1)C=2NC=CC2)c3nccc(NCc4ccccc4)c3
0.302041	O=C(Nc1ccc(cc1)C=2NC=CC2)c3nccc(NCc4ccccc4)c3
0.302041	O=C(Nc1ccc(cc1)C=2NC=CC2)c3nccc(NCc4ccccc4)c3
0.302041	O=C(Nc1ccc(cc1)C=2NC=CC2)c3nccc(NCc4ccccc4)c3
0.302041	O=C(Nc1ccc(cc1)C=2NC=CC2)c3nccc(NCc4ccccc4)c3
0.302041	O=C(Nc1ccc(cc1)C=2NC=CC2)c3nccc(NCc4ccccc4)c3
0.301818	O=C(Nc1cc(c(NC(=O)C=2OC=CC2)cc1)C)c3ccc(Oc4ncccc4C)cc3
0.301818	O=C(Nc1cc(c(NC(=O)C=2OC=CC2)cc1)C)c3ccc(Oc4ncccc4C)cc3
0.301818	O=C(Nc1cc(c(NC(=O)C=2OC=CC2)cc1)C)c3ccc(Oc4ncccc4C)cc3
0.301818	O=C(Nc1cc(c(NC(=O)C=2OC=CC2)cc1)C)c3ccc(Oc4ncccc4C)cc3
0.301818	O=C(Nc1cc(c(NC(=O)C=2OC=CC2)cc1)C)c3ccc(Oc4ncccc4C)cc3
0.301818	O=C(Nc1cc(c(NC(=O)C=2OC=CC2)cc1)C)c3ccc(Oc4ncccc4C)cc3
0.301653	O=C(Nc1c(cc(Oc2ccncc2)cc1)C)Nc3ccc(cc3)C(=O)Nc4ccc(OCC)cc4
0.301653	O=C(Nc1c(cc(Oc2ccncc2)cc1)C)Nc3ccc(cc3)C(=O)Nc4ccc(OCC)cc4
0.301653	O=C(Nc1c(cc(Oc2ccncc2)cc1)C)Nc3ccc(cc3)C(=O)Nc4ccc(OCC)cc4
0.301653	O=C(Nc1c(cc(Oc2ccncc2)cc1)C)Nc3ccc(cc3)C(=O)Nc4ccc(OCC)cc4
0.301653	O=C(Nc1c(cc(Oc2ccncc2)cc1)C)Nc3ccc(cc3)C(=O)Nc4ccc(OCC)cc4
0.301653	O=C(Nc1c(cc(Oc2ccncc2)cc1)C)Nc3ccc(cc3)C(=O)Nc4ccc(OCC)cc4
0.301653	O=C(Nc1c(cc(Oc2ccncc2)cc1)C)Nc3ccc(cc3)C(=O)Nc4ccc(OCC)cc4
0.301653	O=C(Nc1c(cc(Oc2ccncc2)cc1)C)Nc3ccc(cc3)C(=O)Nc4ccc(OCC)cc4
0.301653	O=C(Nc1c(cc(Oc2ccncc2)cc1)C)Nc3ccc(cc3)C(=O)Nc4ccc(OCC)cc4
0.301653	O=C(Nc1c(cc(Oc2ccncc2)cc1)C)Nc3ccc(cc3)C(=O)Nc4ccc(OCC)cc4
0.301527	Clc1c(OCc2cnccc2)ccc(NC(=O)c3cc(Cl)c(OCc4cc(F)ccc4)cc3)c1
0.301527	Clc1c(OCc2cnccc2)ccc(NC(=O)c3cc(Cl)c(OCc4cc(F)ccc4)cc3)c1
0.301527	Clc1c(OCc2cnccc2)ccc(NC(=O)c3cc(Cl)c(OCc4cc(F)ccc4)cc3)c1
0.301527	Clc1c(OCc2cnccc2)ccc(NC(=O)c3cc(Cl)c(OCc4cc(F)ccc4)cc3)c1
0.301527	Clc1c(OCc2cnccc2)ccc(NC(=O)c3cc(Cl)c(OCc4cc(F)ccc4)cc3)c1
0.301527	Clc1c(OCc2cnccc2)ccc(NC(=O)c3cc(Cl)c(OCc4cc(F)ccc4)cc3)c1
0.301527	Clc1c(OCc2cnccc2)ccc(NC(=O)c3cc(Cl)c(OCc4cc(F)ccc4)cc3)c1
0.301527	Clc1c(OCc2cnccc2)ccc(NC(=O)c3cc(Cl)c(OCc4cc(F)ccc4)cc3)c1
0.301527	Clc1c(OCc2cnccc2)ccc(NC(=O)c3cc(Cl)c(OCc4cc(F)ccc4)cc3)c1
0.301527	Clc1c(OCc2cnccc2)ccc(NC(=O)c3cc(Cl)c(OCc4cc(F)ccc4)cc3)c1
0.301418	O=C(N1CCC(OC)(CCC1)C)C(=O)Nc2c(ccc(c3cnccc3)c2)C
0.301418	O=C(N1CCC(OC)(CCC1)C)C(=O)Nc2c(ccc(c3cnccc3)c2)C
0.301418	O=C(N1CCC(OC)(CCC1)C)C(=O)Nc2c(ccc(c3cnccc3)c2)C
0.301418	O=C(N1CCC(OC)(CCC1)C)C(=O)Nc2c(ccc(c3cnccc3)c2)C
0.301418	O=C(N1CCC(OC)(CCC1)C)C(=O)Nc2c(ccc(c3cnccc3)c2)C
0.301418	O=C(N1CCC(OC)(CCC1)C)C(=O)Nc2c(ccc(c3cnccc3)c2)C
0.301418	O=C(N1CCC(OC)(CCC1)C)C(=O)Nc2c(ccc(c3cnccc3)c2)C
0.301418	O=C(N1CCC(OC)(CCC1)C)C(=O)Nc2c(ccc(c3cnccc3)c2)C
0.301418	O=C(N1CCC(OC)(CCC1)C)C(=O)Nc2c(ccc(c3cnccc3)c2)C
0.301418	O=C(N1CCC(OC)(CCC1)C)C(=O)Nc2c(ccc(c3cnccc3)c2)C
0.301325	Clc1nc(Nc2cnccc2)c(cc1)C(=O)NCc3cc(ccc3)CN4CC(OCC4)C
0.301325	Clc1nc(Nc2cnccc2)c(cc1)C(=O)NCc3cc(ccc3)CN4CC(OCC4)C
0.301325	Clc1nc(Nc2cnccc2)c(cc1)C(=O)NCc3cc(ccc3)CN4CC(OCC4)C
0.301325	Clc1nc(Nc2cnccc2)c(cc1)C(=O)NCc3cc(ccc3)CN4CC(OCC4)C
0.301325	Clc1nc(Nc2cnccc2)c(cc1)C(=O)NCc3cc(ccc3)CN4CC(OCC4)C
0.301325	Clc1nc(Nc2cnccc2)c(cc1)C(=O)NCc3cc(ccc3)CN4CC(OCC4)C
0.301325	Clc1nc(Nc2cnccc2)c(cc1)C(=O)NCc3cc(ccc3)CN4CC(OCC4)C
0.301325	Clc1nc(Nc2cnccc2)c(cc1)C(=O)NCc3cc(ccc3)CN4CC(OCC4)C
0.301325	Clc1nc(Nc2cnccc2)c(cc1)C(=O)NCc3cc(ccc3)CN4CC(OCC4)C
0.301325	Clc1nc(Nc2cnccc2)c(cc1)C(=O)NCc3cc(ccc3)CN4CC(OCC4)C
0.301158	O=C(Nc1c(cc(O)cc1)C(=O)N)c2ccc(c3nnc(cc3)C)cc2
0.301158	O=C(Nc1c(cc(O)cc1)C(=O)N)c2ccc(c3nnc(cc3)C)cc2
0.301158	O=C(Nc1c(cc(O)cc1)C(=O)N)c2ccc(c3nnc(cc3)C)cc2
0.301158	O=C(Nc1c(cc(O)cc1)C(=O)N)c2ccc(c3nnc(cc3)C)cc2
0.301158	O=C(Nc1c(cc(O)cc1)C(=O)N)c2ccc(c3nnc(cc3)C)cc2
0.301158	O=C(Nc1c(cc(O)cc1)C(=O)N)c2ccc(c3nnc(cc3)C)cc2
0.301158	O=C(Nc1c(cc(O)cc1)C(=O)N)c2ccc(c3nnc(cc3)C)cc2
0.301158	O=C(Nc1c(cc(O)cc1)C(=O)N)c2ccc(c3nnc(cc3)C)cc2
0.301158	O=C(Nc1c(cc(O)cc1)C(=O)N)c2ccc(c3nnc(cc3)C)cc2
0.301158	O=C(Nc1c(cc(O)cc1)C(=O)N)c2ccc(c3nnc(cc3)C)cc2
0.300752	Clc1ccc(c2cc(F)c(cc2)C(=O)Nc3c(ccc(c3)C(=O)NCC4CC4)C)cc1
0.300752	Clc1ccc(c2cc(F)c(cc2)C(=O)Nc3c(ccc(c3)C(=O)NCC4CC4)C)cc1
0.300752	Clc1ccc(c2cc(F)c(cc2)C(=O)Nc3c(ccc(c3)C(=O)NCC4CC4)C)cc1
0.300752	Clc1ccc(c2cc(F)c(cc2)C(=O)Nc3c(ccc(c3)C(=O)NCC4CC4)C)cc1
0.300752	Clc1ccc(c2cc(F)c(cc2)C(=O)Nc3c(ccc(c3)C(=O)NCC4CC4)C)cc1
0.300752	Clc1ccc(c2cc(F)c(cc2)C(=O)Nc3c(ccc(c3)C(=O)NCC4CC4)C)cc1
0.300752	Clc1ccc(c2cc(F)c(cc2)C(=O)Nc3c(ccc(c3)C(=O)NCC4CC4)C)cc1
0.300752	Clc1ccc(c2cc(F)c(cc2)C(=O)Nc3c(ccc(c3)C(=O)NCC4CC4)C)cc1
0.300752	Clc1ccc(c2cc(F)c(cc2)C(=O)Nc3c(ccc(c3)C(=O)NCC4CC4)C)cc1
0.300752	Clc1ccc(c2cc(F)c(cc2)C(=O)Nc3c(ccc(c3)C(=O)NCC4CC4)C)cc1
0.300654	FC(F)(F)c1nc(ncc1)Nc2cc(c(cc2)C)C(=O)OCC(=O)Nc3c(C#N)cccc3
0.3	O=C(Nc1nccc(N)c1)c2cc(OC)c(OCc3cnccc3)cc2
0.3	O=C(Nc1nccc(N)c1)c2cc(OC)c(OCc3cnccc3)cc2
0.299611	O=C(Nc1ccc(cc1)COC(C)C)c2cc(OC)c(OCc3cnccc3)cc2
0.299611	O=C(Nc1ccc(cc1)COC(C)C)c2cc(OC)c(OCc3cnccc3)cc2
0.299611	O=C(Nc1ccc(cc1)COC(C)C)c2cc(OC)c(OCc3cnccc3)cc2
0.299611	O=C(Nc1ccc(cc1)COC(C)C)c2cc(OC)c(OCc3cnccc3)cc2
0.299611	O=C(Nc1ccc(cc1)COC(C)C)c2cc(OC)c(OCc3cnccc3)cc2
0.299611	O=C(Nc1ccc(cc1)COC(C)C)c2cc(OC)c(OCc3cnccc3)cc2
0.299611	O=C(Nc1ccc(cc1)COC(C)C)c2cc(OC)c(OCc3cnccc3)cc2
0.299611	O=C(Nc1ccc(cc1)COC(C)C)c2cc(OC)c(OCc3cnccc3)cc2
0.299611	O=C(Nc1ccc(cc1)COC(C)C)c2cc(OC)c(OCc3cnccc3)cc2
0.299242	Brc1cc(NC(=O)CNC(=O)c2cc(Nc3nc(ccn3)C(F)(F)F)ccc2)ccc1
0.299242	Brc1cc(NC(=O)CNC(=O)c2cc(Nc3nc(ccn3)C(F)(F)F)ccc2)ccc1
0.299242	Brc1cc(NC(=O)CNC(=O)c2cc(Nc3nc(ccn3)C(F)(F)F)ccc2)ccc1
0.299242	Brc1cc(NC(=O)CNC(=O)c2cc(Nc3nc(ccn3)C(F)(F)F)ccc2)ccc1
0.299242	Brc1cc(NC(=O)CNC(=O)c2cc(Nc3nc(ccn3)C(F)(F)F)ccc2)ccc1
0.299242	Brc1cc(NC(=O)CNC(=O)c2cc(Nc3nc(ccn3)C(F)(F)F)ccc2)ccc1
0.299242	Brc1cc(NC(=O)CNC(=O)c2cc(Nc3nc(ccn3)C(F)(F)F)ccc2)ccc1
0.299242	Brc1cc(NC(=O)CNC(=O)c2cc(Nc3nc(ccn3)C(F)(F)F)ccc2)ccc1
0.299242	Brc1cc(NC(=O)CNC(=O)c2cc(Nc3nc(ccn3)C(F)(F)F)ccc2)ccc1
0.299242	Brc1cc(NC(=O)CNC(=O)c2cc(Nc3nc(ccn3)C(F)(F)F)ccc2)ccc1
0.298805	O=C(Nc1c(ccc(c1)C(=O)NCC2CC2)C)c3ccc(OCCOc4ccc(Oc5ccccc5)cc4)cc3
0.298805	O=C(Nc1c(ccc(c1)C(=O)NCC2CC2)C)c3ccc(OCCOc4ccc(Oc5ccccc5)cc4)cc3
0.298805	O=C(Nc1c(ccc(c1)C(=O)NCC2CC2)C)c3ccc(OCCOc4ccc(Oc5ccccc5)cc4)cc3
0.298805	O=C(Nc1c(ccc(c1)C(=O)NCC2CC2)C)c3ccc(OCCOc4ccc(Oc5ccccc5)cc4)cc3
0.298805	O=C(Nc1c(ccc(c1)C(=O)NCC2CC2)C)c3ccc(OCCOc4ccc(Oc5ccccc5)cc4)cc3
0.298805	O=C(Nc1c(ccc(c1)C(=O)NCC2CC2)C)c3ccc(OCCOc4ccc(Oc5ccccc5)cc4)cc3
0.298805	O=C(Nc1c(ccc(c1)C(=O)NCC2CC2)C)c3ccc(OCCOc4ccc(Oc5ccccc5)cc4)cc3
0.298805	O=C(Nc1c(ccc(c1)C(=O)NCC2CC2)C)c3ccc(OCCOc4ccc(Oc5ccccc5)cc4)cc3
0.298805	O=C(Nc1c(ccc(c1)C(=O)NCC2CC2)C)c3ccc(OCCOc4ccc(Oc5ccccc5)cc4)cc3
0.298805	O=C(Nc1c(ccc(c1)C(=O)NCC2CC2)C)c3ccc(OCCOc4ccc(Oc5ccccc5)cc4)cc3
0.297297	Brc1ccc(cc1)C(=O)Nc2c(ccc(c2)C(=O)NCc3cc(F)c(cc3)CO)C
0.297189	Brc1ccc(cc1)C(=O)Nc2ccc(cc2)C(=O)Nc3cnc(NCc4ccc(Cl)cc4)c(c3)C
0.297189	Brc1ccc(cc1)C(=O)Nc2ccc(cc2)C(=O)Nc3cnc(NCc4ccc(Cl)cc4)c(c3)C
0.297189	Brc1ccc(cc1)C(=O)Nc2ccc(cc2)C(=O)Nc3cnc(NCc4ccc(Cl)cc4)c(c3)C
0.297189	Brc1ccc(cc1)C(=O)Nc2ccc(cc2)C(=O)Nc3cnc(NCc4ccc(Cl)cc4)c(c3)C
0.297189	Brc1ccc(cc1)C(=O)Nc2ccc(cc2)C(=O)Nc3cnc(NCc4ccc(Cl)cc4)c(c3)C
0.297189	Brc1ccc(cc1)C(=O)Nc2ccc(cc2)C(=O)Nc3cnc(NCc4ccc(Cl)cc4)c(c3)C
0.297189	Brc1ccc(cc1)C(=O)Nc2ccc(cc2)C(=O)Nc3cnc(NCc4ccc(Cl)cc4)c(c3)C
0.297189	Brc1ccc(cc1)C(=O)Nc2ccc(cc2)C(=O)Nc3cnc(NCc4ccc(Cl)cc4)c(c3)C
0.296296	Clc1nc(Nc2cnccc2)c(cc1)C(=O)Nc3cc(Cl)cc(c3)C(F)(F)F
0.296296	Clc1nc(Nc2cnccc2)c(cc1)C(=O)Nc3cc(Cl)cc(c3)C(F)(F)F
0.296296	Clc1nc(Nc2cnccc2)c(cc1)C(=O)Nc3cc(Cl)cc(c3)C(F)(F)F
0.296296	Clc1nc(Nc2cnccc2)c(cc1)C(=O)Nc3cc(Cl)cc(c3)C(F)(F)F
0.296296	Clc1nc(Nc2cnccc2)c(cc1)C(=O)Nc3cc(Cl)cc(c3)C(F)(F)F
0.296296	Clc1nc(Nc2cnccc2)c(cc1)C(=O)Nc3cc(Cl)cc(c3)C(F)(F)F
0.296296	Clc1nc(Nc2cnccc2)c(cc1)C(=O)Nc3cc(Cl)cc(c3)C(F)(F)F
0.296296	Clc1nc(Nc2cnccc2)c(cc1)C(=O)Nc3cc(Cl)cc(c3)C(F)(F)F
0.296296	Clc1nc(Nc2cnccc2)c(cc1)C(=O)Nc3cc(Cl)cc(c3)C(F)(F)F
0.296296	Clc1nc(Nc2cnccc2)c(cc1)C(=O)Nc3cc(Cl)cc(c3)C(F)(F)F
0.296178	O=C(Nc1c(cccc1)CN2Cc3c(cc(OC)c(OC)c3)CC2)c4cc(OC)c(OCc5cnccc5)cc4
0.296178	O=C(Nc1c(cccc1)CN2Cc3c(cc(OC)c(OC)c3)CC2)c4cc(OC)c(OCc5cnccc5)cc4
0.296178	O=C(Nc1c(cccc1)CN2Cc3c(cc(OC)c(OC)c3)CC2)c4cc(OC)c(OCc5cnccc5)cc4
0.296178	O=C(Nc1c(cccc1)CN2Cc3c(cc(OC)c(OC)c3)CC2)c4cc(OC)c(OCc5cnccc5)cc4
0.296178	O=C(Nc1c(cccc1)CN2Cc3c(cc(OC)c(OC)c3)CC2)c4cc(OC)c(OCc5cnccc5)cc4
0.296178	O=C(Nc1c(cccc1)CN2Cc3c(cc(OC)c(OC)c3)CC2)c4cc(OC)c(OCc5cnccc5)cc4
0.296178	O=C(Nc1c(cccc1)CN2Cc3c(cc(OC)c(OC)c3)CC2)c4cc(OC)c(OCc5cnccc5)cc4
0.296178	O=C(Nc1c(cccc1)CN2Cc3c(cc(OC)c(OC)c3)CC2)c4cc(OC)c(OCc5cnccc5)cc4
0.296178	O=C(Nc1c(cccc1)CN2Cc3c(cc(OC)c(OC)c3)CC2)c4cc(OC)c(OCc5cnccc5)cc4
0.296178	O=C(Nc1c(cccc1)CN2Cc3c(cc(OC)c(OC)c3)CC2)c4cc(OC)c(OCc5cnccc5)cc4
0.296167	FC(F)(F)Oc1ccc(cc1)C2=NNC(C(=O)Nc3cc(c(NC(=O)C=4OC=CC4)cc3)C)=C2
0.296154	Brc1ccc(cc1)C(=O)Nc2c(ccc(c2)C(=O)NCc3cc4c(cc3)COC4)C
0.296154	Brc1ccc(cc1)C(=O)Nc2c(ccc(c2)C(=O)NCc3cc4c(cc3)COC4)C
0.296154	Brc1ccc(cc1)C(=O)Nc2c(ccc(c2)C(=O)NCc3cc4c(cc3)COC4)C
0.296154	Brc1ccc(cc1)C(=O)Nc2c(ccc(c2)C(=O)NCc3cc4c(cc3)COC4)C
0.296154	Brc1ccc(cc1)C(=O)Nc2c(ccc(c2)C(=O)NCc3cc4c(cc3)COC4)C
0.296154	Brc1ccc(cc1)C(=O)Nc2c(ccc(c2)C(=O)NCc3cc4c(cc3)COC4)C
0.296154	Brc1ccc(cc1)C(=O)Nc2c(ccc(c2)C(=O)NCc3cc4c(cc3)COC4)C
0.296154	Brc1ccc(cc1)C(=O)Nc2c(ccc(c2)C(=O)NCc3cc4c(cc3)COC4)C
0.296154	Brc1ccc(cc1)C(=O)Nc2c(ccc(c2)C(=O)NCc3cc4c(cc3)COC4)C
0.296154	Brc1ccc(cc1)C(=O)Nc2c(ccc(c2)C(=O)NCc3cc4c(cc3)COC4)C
0.295918	Brc1c(NC(=O)OC(C)(C)C)ccc(c1)C(=O)NCc2c(c3ccc(cc3)CN4CCCC4)cccc2
0.295918	Brc1c(NC(=O)OC(C)(C)C)ccc(c1)C(=O)NCc2c(c3ccc(cc3)CN4CCCC4)cccc2
0.295918	Brc1c(NC(=O)OC(C)(C)C)ccc(c1)C(=O)NCc2c(c3ccc(cc3)CN4CCCC4)cccc2
0.295918	Brc1c(NC(=O)OC(C)(C)C)ccc(c1)C(=O)NCc2c(c3ccc(cc3)CN4CCCC4)cccc2
0.295918	Brc1c(NC(=O)OC(C)(C)C)ccc(c1)C(=O)NCc2c(c3ccc(cc3)CN4CCCC4)cccc2
0.295918	Brc1c(NC(=O)OC(C)(C)C)ccc(c1)C(=O)NCc2c(c3ccc(cc3)CN4CCCC4)cccc2
0.295918	Brc1c(NC(=O)OC(C)(C)C)ccc(c1)C(=O)NCc2c(c3ccc(cc3)CN4CCCC4)cccc2
0.295918	Brc1c(NC(=O)OC(C)(C)C)ccc(c1)C(=O)NCc2c(c3ccc(cc3)CN4CCCC4)cccc2
0.295918	Brc1c(NC(=O)OC(C)(C)C)ccc(c1)C(=O)NCc2c(c3ccc(cc3)CN4CCCC4)cccc2
0.295918	Brc1c(NC(=O)OC(C)(C)C)ccc(c1)C(=O)NCc2c(c3ccc(cc3)CN4CCCC4)cccc2
0.295597	S(=O)(=O)(Nc1ccc(cc1)C(=O)NCC(=O)Nc2nc(ccc2)C=3C=NN(C3)C)c4c(cc(cc4)C)C
0.295597	S(=O)(=O)(Nc1ccc(cc1)C(=O)NCC(=O)Nc2nc(ccc2)C=3C=NN(C3)C)c4c(cc(cc4)C)C
0.295597	S(=O)(=O)(Nc1ccc(cc1)C(=O)NCC(=O)Nc2nc(ccc2)C=3C=NN(C3)C)c4c(cc(cc4)C)C
0.295597	S(=O)(=O)(Nc1ccc(cc1)C(=O)NCC(=O)Nc2nc(ccc2)C=3C=NN(C3)C)c4c(cc(cc4)C)C
0.295597	S(=O)(=O)(Nc1ccc(cc1)C(=O)NCC(=O)Nc2nc(ccc2)C=3C=NN(C3)C)c4c(cc(cc4)C)C
0.295597	S(=O)(=O)(Nc1ccc(cc1)C(=O)NCC(=O)Nc2nc(ccc2)C=3C=NN(C3)C)c4c(cc(cc4)C)C
0.295597	S(=O)(=O)(Nc1ccc(cc1)C(=O)NCC(=O)Nc2nc(ccc2)C=3C=NN(C3)C)c4c(cc(cc4)C)C
0.295597	S(=O)(=O)(Nc1ccc(cc1)C(=O)NCC(=O)Nc2nc(ccc2)C=3C=NN(C3)C)c4c(cc(cc4)C)C
0.295597	S(=O)(=O)(Nc1ccc(cc1)C(=O)NCC(=O)Nc2nc(ccc2)C=3C=NN(C3)C)c4c(cc(cc4)C)C
0.295597	S(=O)(=O)(Nc1ccc(cc1)C(=O)NCC(=O)Nc2nc(ccc2)C=3C=NN(C3)C)c4c(cc(cc4)C)C
0.295203	O=C(OC)c1cc(c2cc(NC(=O)C(=O)Nc3cc(c(N4CCN(CC4)C)cc3)C)ccc2)ccc1
0.295203	O=C(OC)c1cc(c2cc(NC(=O)C(=O)Nc3cc(c(N4CCN(CC4)C)cc3)C)ccc2)ccc1
0.295203	O=C(OC)c1cc(c2cc(NC(=O)C(=O)Nc3cc(c(N4CCN(CC4)C)cc3)C)ccc2)ccc1
0.295203	O=C(OC)c1cc(c2cc(NC(=O)C(=O)Nc3cc(c(N4CCN(CC4)C)cc3)C)ccc2)ccc1
0.295203	O=C(OC)c1cc(c2cc(NC(=O)C(=O)Nc3cc(c(N4CCN(CC4)C)cc3)C)ccc2)ccc1
0.295203	O=C(OC)c1cc(c2cc(NC(=O)C(=O)Nc3cc(c(N4CCN(CC4)C)cc3)C)ccc2)ccc1
0.295203	O=C(OC)c1cc(c2cc(NC(=O)C(=O)Nc3cc(c(N4CCN(CC4)C)cc3)C)ccc2)ccc1
0.295203	O=C(OC)c1cc(c2cc(NC(=O)C(=O)Nc3cc(c(N4CCN(CC4)C)cc3)C)ccc2)ccc1
0.295203	O=C(OC)c1cc(c2cc(NC(=O)C(=O)Nc3cc(c(N4CCN(CC4)C)cc3)C)ccc2)ccc1
0.295203	O=C(OC)c1cc(c2cc(NC(=O)C(=O)Nc3cc(c(N4CCN(CC4)C)cc3)C)ccc2)ccc1
0.295019	O=C(OC(C)(C)C)NCCc1ccc(NC(=O)C(=O)Nc2c(ccc(c3ccncc3)c2)C)cc1
0.295019	O=C(OC(C)(C)C)NCCc1ccc(NC(=O)C(=O)Nc2c(ccc(c3ccncc3)c2)C)cc1
0.295019	O=C(OC(C)(C)C)NCCc1ccc(NC(=O)C(=O)Nc2c(ccc(c3ccncc3)c2)C)cc1
0.295019	O=C(OC(C)(C)C)NCCc1ccc(NC(=O)C(=O)Nc2c(ccc(c3ccncc3)c2)C)cc1
0.295019	O=C(OC(C)(C)C)NCCc1ccc(NC(=O)C(=O)Nc2c(ccc(c3ccncc3)c2)C)cc1
0.295019	O=C(OC(C)(C)C)NCCc1ccc(NC(=O)C(=O)Nc2c(ccc(c3ccncc3)c2)C)cc1
0.295019	O=C(OC(C)(C)C)NCCc1ccc(NC(=O)C(=O)Nc2c(ccc(c3ccncc3)c2)C)cc1
0.295019	O=C(OC(C)(C)C)NCCc1ccc(NC(=O)C(=O)Nc2c(ccc(c3ccncc3)c2)C)cc1
0.295019	O=C(OC(C)(C)C)NCCc1ccc(NC(=O)C(=O)Nc2c(ccc(c3ccncc3)c2)C)cc1
0.295019	O=C(OC(C)(C)C)NCCc1ccc(NC(=O)C(=O)Nc2c(ccc(c3ccncc3)c2)C)cc1
0.294776	Brc1ccc(cc1)C(=O)Nc2c(ccc(c2)C(=O)N(CCCC(=O)Nc3ccccc3)C)C
0.294776	Brc1ccc(cc1)C(=O)Nc2c(ccc(c2)C(=O)N(CCCC(=O)Nc3ccccc3)C)C
0.294776	Brc1ccc(cc1)C(=O)Nc2c(ccc(c2)C(=O)N(CCCC(=O)Nc3ccccc3)C)C
0.294776	Brc1ccc(cc1)C(=O)Nc2c(ccc(c2)C(=O)N(CCCC(=O)Nc3ccccc3)C)C
0.294776	Brc1ccc(cc1)C(=O)Nc2c(ccc(c2)C(=O)N(CCCC(=O)Nc3ccccc3)C)C
0.294776	Brc1ccc(cc1)C(=O)Nc2c(ccc(c2)C(=O)N(CCCC(=O)Nc3ccccc3)C)C
0.294776	Brc1ccc(cc1)C(=O)Nc2c(ccc(c2)C(=O)N(CCCC(=O)Nc3ccccc3)C)C
0.293919	O=C(Nc1cc2c(N(CC(=O)N(C)C)CC2)cc1)c3ccc(c4nnc(cc4)C)cc3
0.293919	O=C(Nc1cc2c(N(CC(=O)N(C)C)CC2)cc1)c3ccc(c4nnc(cc4)C)cc3
0.293919	O=C(Nc1cc2c(N(CC(=O)N(C)C)CC2)cc1)c3ccc(c4nnc(cc4)C)cc3
0.293919	O=C(Nc1cc2c(N(CC(=O)N(C)C)CC2)cc1)c3ccc(c4nnc(cc4)C)cc3
0.293919	O=C(Nc1cc2c(N(CC(=O)N(C)C)CC2)cc1)c3ccc(c4nnc(cc4)C)cc3
0.293919	O=C(Nc1cc2c(N(CC(=O)N(C)C)CC2)cc1)c3ccc(c4nnc(cc4)C)cc3
0.293919	O=C(Nc1cc2c(N(CC(=O)N(C)C)CC2)cc1)c3ccc(c4nnc(cc4)C)cc3
0.293919	O=C(Nc1cc2c(N(CC(=O)N(C)C)CC2)cc1)c3ccc(c4nnc(cc4)C)cc3
0.293919	O=C(Nc1cc2c(N(CC(=O)N(C)C)CC2)cc1)c3ccc(c4nnc(cc4)C)cc3
0.293919	O=C(Nc1cc2c(N(CC(=O)N(C)C)CC2)cc1)c3ccc(c4nnc(cc4)C)cc3
0.293878	Fc1ccc(cc1)C(=O)Nc2cc(ccc2)C(=O)NCCc3ccc(N4CCN(CC4)C)cc3
0.293878	Fc1ccc(cc1)C(=O)Nc2cc(ccc2)C(=O)NCCc3ccc(N4CCN(CC4)C)cc3
0.293878	Fc1ccc(cc1)C(=O)Nc2cc(ccc2)C(=O)NCCc3ccc(N4CCN(CC4)C)cc3
0.293878	Fc1ccc(cc1)C(=O)Nc2cc(ccc2)C(=O)NCCc3ccc(N4CCN(CC4)C)cc3
0.293878	Fc1ccc(cc1)C(=O)Nc2cc(ccc2)C(=O)NCCc3ccc(N4CCN(CC4)C)cc3
0.293878	Fc1ccc(cc1)C(=O)Nc2cc(ccc2)C(=O)NCCc3ccc(N4CCN(CC4)C)cc3
0.293878	Fc1ccc(cc1)C(=O)Nc2cc(ccc2)C(=O)NCCc3ccc(N4CCN(CC4)C)cc3
0.293878	Fc1ccc(cc1)C(=O)Nc2cc(ccc2)C(=O)NCCc3ccc(N4CCN(CC4)C)cc3
0.293878	Fc1ccc(cc1)C(=O)Nc2cc(ccc2)C(=O)NCCc3ccc(N4CCN(CC4)C)cc3
0.293878	Brc1ccc(cc1)C(=O)Nc2c(ccc(c2)C(=O)NCC(C3CC3)C)C
0.293878	Brc1ccc(cc1)C(=O)Nc2c(ccc(c2)C(=O)NCC(C3CC3)C)C
0.293878	Brc1ccc(cc1)C(=O)Nc2c(ccc(c2)C(=O)NCC(C3CC3)C)C
0.293388	Brc1ccc(cc1)C(=O)Nc2c(ccc(c2)C(=O)OCCCCCCCCC)C
0.293388	Brc1ccc(cc1)C(=O)Nc2c(ccc(c2)C(=O)OCCCCCCCCC)C
0.293388	Brc1ccc(cc1)C(=O)Nc2c(ccc(c2)C(=O)OCCCCCCCCC)C
0.293388	Brc1ccc(cc1)C(=O)Nc2c(ccc(c2)C(=O)OCCCCCCCCC)C
0.293388	Brc1ccc(cc1)C(=O)Nc2c(ccc(c2)C(=O)OCCCCCCCCC)C
0.293388	Brc1ccc(cc1)C(=O)Nc2c(ccc(c2)C(=O)OCCCCCCCCC)C
0.293388	Brc1ccc(cc1)C(=O)Nc2c(ccc(c2)C(=O)OCCCCCCCCC)C
0.293388	Brc1ccc(cc1)C(=O)Nc2c(ccc(c2)C(=O)OCCCCCCCCC)C
0.293388	Brc1ccc(cc1)C(=O)Nc2c(ccc(c2)C(=O)OCCCCCCCCC)C
0.293388	Brc1ccc(cc1)C(=O)Nc2c(ccc(c2)C(=O)OCCCCCCCCC)C
0.293103	O=C(Nc1cc(NC(=O)C(C)(C)C)c(cc1)C)C(=O)Nc2cc(ccc2)C=3N=NN(C3)Cc4ccccc4
0.293103	O=C(Nc1cc(NC(=O)C(C)(C)C)c(cc1)C)C(=O)Nc2cc(ccc2)C=3N=NN(C3)Cc4ccccc4
0.293103	O=C(Nc1cc(NC(=O)C(C)(C)C)c(cc1)C)C(=O)Nc2cc(ccc2)C=3N=NN(C3)Cc4ccccc4
0.293103	O=C(Nc1cc(NC(=O)C(C)(C)C)c(cc1)C)C(=O)Nc2cc(ccc2)C=3N=NN(C3)Cc4ccccc4
0.293103	O=C(Nc1cc(NC(=O)C(C)(C)C)c(cc1)C)C(=O)Nc2cc(ccc2)C=3N=NN(C3)Cc4ccccc4
0.293103	O=C(Nc1cc(NC(=O)C(C)(C)C)c(cc1)C)C(=O)Nc2cc(ccc2)C=3N=NN(C3)Cc4ccccc4
0.293103	O=C(Nc1cc(NC(=O)C(C)(C)C)c(cc1)C)C(=O)Nc2cc(ccc2)C=3N=NN(C3)Cc4ccccc4
0.293103	O=C(Nc1cc(NC(=O)C(C)(C)C)c(cc1)C)C(=O)Nc2cc(ccc2)C=3N=NN(C3)Cc4ccccc4
0.293103	O=C(Nc1cc(NC(=O)C(C)(C)C)c(cc1)C)C(=O)Nc2cc(ccc2)C=3N=NN(C3)Cc4ccccc4
0.293103	O=C(Nc1cc(NC(=O)C(C)(C)C)c(cc1)C)C(=O)Nc2cc(ccc2)C=3N=NN(C3)Cc4ccccc4
0.292969	O=C(N1CCN(C(=O)C(C)(C)C)CC1)c2cc(Nc3nc(ccn3)C)ccc2
0.292969	O=C(N1CCN(C(=O)C(C)(C)C)CC1)c2cc(Nc3nc(ccn3)C)ccc2
0.292969	O=C(N1CCN(C(=O)C(C)(C)C)CC1)c2cc(Nc3nc(ccn3)C)ccc2
0.292969	O=C(N1CCN(C(=O)C(C)(C)C)CC1)c2cc(Nc3nc(ccn3)C)ccc2
0.292969	O=C(N1CCN(C(=O)C(C)(C)C)CC1)c2cc(Nc3nc(ccn3)C)ccc2
0.292593	Clc1c(cc(c2ccccc2)cc1)C(=O)Nc3ccc(cc3)CC(=O)N4CCN(CC4)CC
0.292593	S(c1c(OC)ccc(NC(=O)c2cc(OC)c(OCc3cnccc3)cc2)c1)C
0.292593	S(c1c(OC)ccc(NC(=O)c2cc(OC)c(OCc3cnccc3)cc2)c1)C
0.292593	S(c1c(OC)ccc(NC(=O)c2cc(OC)c(OCc3cnccc3)cc2)c1)C
0.292593	S(c1c(OC)ccc(NC(=O)c2cc(OC)c(OCc3cnccc3)cc2)c1)C
0.292593	S(c1c(OC)ccc(NC(=O)c2cc(OC)c(OCc3cnccc3)cc2)c1)C
0.292576	O=C(Nc1cc(c(N)cc1)C)c2cc(NC)ccc2
0.292576	O=C(Nc1cc(c(N)cc1)C)c2cc(NC)ccc2
0.292576	O=C(Nc1cc(c(N)cc1)C)c2cc(NC)ccc2
0.292576	O=C(Nc1cc(c(N)cc1)C)c2cc(NC)ccc2
0.292576	O=C(Nc1cc(c(N)cc1)C)c2cc(NC)ccc2
0.292576	O=C(Nc1cc(c(N)cc1)C)c2cc(NC)ccc2
0.292576	O=C(Nc1cc(c(N)cc1)C)c2cc(NC)ccc2
0.292576	O=C(Nc1cc(c(N)cc1)C)c2cc(NC)ccc2
0.292576	O=C(Nc1cc(c(N)cc1)C)c2cc(NC)ccc2
0.292576	O=C(Nc1cc(c(N)cc1)C)c2cc(NC)ccc2
0.29249	Fc1c(c2ccncc2)ccc(c1)C(=O)Nc3nccc(N)c3
0.29249	Fc1c(c2ccncc2)ccc(c1)C(=O)Nc3nccc(N)c3
0.292254	Brc1cnc(N2CCN(CC2)C)c(NC(=O)c3cc(NC(=O)Nc4cc(Cl)c(Cl)cc4)ccc3)c1
0.292254	Brc1cnc(N2CCN(CC2)C)c(NC(=O)c3cc(NC(=O)Nc4cc(Cl)c(Cl)cc4)ccc3)c1
0.292254	Brc1cnc(N2CCN(CC2)C)c(NC(=O)c3cc(NC(=O)Nc4cc(Cl)c(Cl)cc4)ccc3)c1
0.292254	Brc1cnc(N2CCN(CC2)C)c(NC(=O)c3cc(NC(=O)Nc4cc(Cl)c(Cl)cc4)ccc3)c1
0.292254	Brc1cnc(N2CCN(CC2)C)c(NC(=O)c3cc(NC(=O)Nc4cc(Cl)c(Cl)cc4)ccc3)c1
0.292254	Brc1cnc(N2CCN(CC2)C)c(NC(=O)c3cc(NC(=O)Nc4cc(Cl)c(Cl)cc4)ccc3)c1
0.292254	Brc1cnc(N2CCN(CC2)C)c(NC(=O)c3cc(NC(=O)Nc4cc(Cl)c(Cl)cc4)ccc3)c1
0.292254	Brc1cnc(N2CCN(CC2)C)c(NC(=O)c3cc(NC(=O)Nc4cc(Cl)c(Cl)cc4)ccc3)c1
0.292254	Brc1cnc(N2CCN(CC2)C)c(NC(=O)c3cc(NC(=O)Nc4cc(Cl)c(Cl)cc4)ccc3)c1
0.292254	Brc1cnc(N2CCN(CC2)C)c(NC(=O)c3cc(NC(=O)Nc4cc(Cl)c(Cl)cc4)ccc3)c1
0.291971	S1C(C#N)=CC=C1c2cc(NC(=O)c3ccc(cc3)C4(CN)CC4)c(cc2)C
0.291971	S1C(C#N)=CC=C1c2cc(NC(=O)c3ccc(cc3)C4(CN)CC4)c(cc2)C
0.291971	S1C(C#N)=CC=C1c2cc(NC(=O)c3ccc(cc3)C4(CN)CC4)c(cc2)C
0.291971	S1C(C#N)=CC=C1c2cc(NC(=O)c3ccc(cc3)C4(CN)CC4)c(cc2)C
0.291971	S1C(C#N)=CC=C1c2cc(NC(=O)c3ccc(cc3)C4(CN)CC4)c(cc2)C
0.291525	S(=O)(=O)(N)c1cc(NC(=O)COC(=O)C=2SC(c3cnccc3)=CC2)c(cc1)C
0.291525	S(=O)(=O)(N)c1cc(NC(=O)COC(=O)C=2SC(c3cnccc3)=CC2)c(cc1)C
0.291525	S(=O)(=O)(N)c1cc(NC(=O)COC(=O)C=2SC(c3cnccc3)=CC2)c(cc1)C
0.291525	S(=O)(=O)(N)c1cc(NC(=O)COC(=O)C=2SC(c3cnccc3)=CC2)c(cc1)C
0.291525	S(=O)(=O)(N)c1cc(NC(=O)COC(=O)C=2SC(c3cnccc3)=CC2)c(cc1)C
0.291525	S(=O)(=O)(N)c1cc(NC(=O)COC(=O)C=2SC(c3cnccc3)=CC2)c(cc1)C
0.291525	S(=O)(=O)(N)c1cc(NC(=O)COC(=O)C=2SC(c3cnccc3)=CC2)c(cc1)C
0.291525	S(=O)(=O)(N)c1cc(NC(=O)COC(=O)C=2SC(c3cnccc3)=CC2)c(cc1)C
0.291525	S(=O)(=O)(N)c1cc(NC(=O)COC(=O)C=2SC(c3cnccc3)=CC2)c(cc1)C
0.291525	S(=O)(=O)(N)c1cc(NC(=O)COC(=O)C=2SC(c3cnccc3)=CC2)c(cc1)C
0.29148	O=C(Nc1c(ccc(c2ccncc2)c1)C)C=O
0.29148	O=C(Nc1c(ccc(c2ccncc2)c1)C)C=O
0.29148	O=C(Nc1c(ccc(c2ccncc2)c1)C)C=O
0.29148	O=C(Nc1c(ccc(c2ccncc2)c1)C)C=O
0.29148	O=C(Nc1c(ccc(c2ccncc2)c1)C)C=O
0.29148	O=C(Nc1c(ccc(c2ccncc2)c1)C)C=O
0.29148	O=C(Nc1c(ccc(c2ccncc2)c1)C)C=O
0.29148	O=C(Nc1c(ccc(c2ccncc2)c1)C)C=O
0.29148	O=C(Nc1c(ccc(c2ccncc2)c1)C)C=O
0.29148	O=C(Nc1c(ccc(c2ccncc2)c1)C)C=O
0.291339	S1C(c2cnccc2)=CC=C1C(=O)Nc3c(F)cc(F)c(F)c3
0.291339	S1C(c2cnccc2)=CC=C1C(=O)Nc3c(F)cc(F)c(F)c3
0.291339	S1C(c2cnccc2)=CC=C1C(=O)Nc3c(F)cc(F)c(F)c3
0.291339	S1C(c2cnccc2)=CC=C1C(=O)Nc3c(F)cc(F)c(F)c3
0.291339	S1C(c2cnccc2)=CC=C1C(=O)Nc3c(F)cc(F)c(F)c3
0.291339	S1C(c2cnccc2)=CC=C1C(=O)Nc3c(F)cc(F)c(F)c3
0.291339	S1C(c2cnccc2)=CC=C1C(=O)Nc3c(F)cc(F)c(F)c3
0.291339	S1C(c2cnccc2)=CC=C1C(=O)Nc3c(F)cc(F)c(F)c3
0.291339	S1C(c2cnccc2)=CC=C1C(=O)Nc3c(F)cc(F)c(F)c3
0.291339	S1C(c2cnccc2)=CC=C1C(=O)Nc3c(F)cc(F)c(F)c3
0.291045	S(c1c(OC)ccc(NC(=O)c2cc(OCc3cnccc3)ccc2)c1)C
0.291045	S(c1c(OC)ccc(NC(=O)c2cc(OCc3cnccc3)ccc2)c1)C
0.291045	S(c1c(OC)ccc(NC(=O)c2cc(OCc3cnccc3)ccc2)c1)C
0.291045	S(c1c(OC)ccc(NC(=O)c2cc(OCc3cnccc3)ccc2)c1)C
0.291045	S(c1c(OC)ccc(NC(=O)c2cc(OCc3cnccc3)ccc2)c1)C
0.291045	S(c1c(OC)ccc(NC(=O)c2cc(OCc3cnccc3)ccc2)c1)C
0.291045	S(c1c(OC)ccc(NC(=O)c2cc(OCc3cnccc3)ccc2)c1)C
0.291045	S(c1c(OC)ccc(NC(=O)c2cc(OCc3cnccc3)ccc2)c1)C
0.291045	S(c1c(OC)ccc(NC(=O)c2cc(OCc3cnccc3)ccc2)c1)C
0.291045	S(c1c(OC)ccc(NC(=O)c2cc(OCc3cnccc3)ccc2)c1)C
0.290441	Brc1ccc(cc1)C(=O)Nc2c(ccc(c2)C(=O)OCC(=O)Nc3c(cccc3)C(=O)Nc4ccccc4)C
0.290441	Brc1ccc(cc1)C(=O)Nc2c(ccc(c2)C(=O)OCC(=O)Nc3c(cccc3)C(=O)Nc4ccccc4)C
0.290441	Brc1ccc(cc1)C(=O)Nc2c(ccc(c2)C(=O)OCC(=O)Nc3c(cccc3)C(=O)Nc4ccccc4)C
0.290441	Brc1ccc(cc1)C(=O)Nc2c(ccc(c2)C(=O)OCC(=O)Nc3c(cccc3)C(=O)Nc4ccccc4)C
0.290441	Brc1ccc(cc1)C(=O)Nc2c(ccc(c2)C(=O)OCC(=O)Nc3c(cccc3)C(=O)Nc4ccccc4)C
0.290441	Brc1ccc(cc1)C(=O)Nc2c(ccc(c2)C(=O)OCC(=O)Nc3c(cccc3)C(=O)Nc4ccccc4)C
0.290441	Brc1ccc(cc1)C(=O)Nc2c(ccc(c2)C(=O)OCC(=O)Nc3c(cccc3)C(=O)Nc4ccccc4)C
0.290441	Brc1ccc(cc1)C(=O)Nc2c(ccc(c2)C(=O)OCC(=O)Nc3c(cccc3)C(=O)Nc4ccccc4)C
0.290441	Brc1ccc(cc1)C(=O)Nc2c(ccc(c2)C(=O)OCC(=O)Nc3c(cccc3)C(=O)Nc4ccccc4)C
0.290441	Brc1ccc(cc1)C(=O)Nc2c(ccc(c2)C(=O)OCC(=O)Nc3c(cccc3)C(=O)Nc4ccccc4)C
0.290196	Ic1cc(I)cc(c1)C(=O)Nc2cc(Cl)c(OCc3cnccc3)cc2
0.290196	Ic1cc(I)cc(c1)C(=O)Nc2cc(Cl)c(OCc3cnccc3)cc2
0.290196	Ic1cc(I)cc(c1)C(=O)Nc2cc(Cl)c(OCc3cnccc3)cc2
0.290196	Ic1cc(I)cc(c1)C(=O)Nc2cc(Cl)c(OCc3cnccc3)cc2
0.290196	Ic1cc(I)cc(c1)C(=O)Nc2cc(Cl)c(OCc3cnccc3)cc2
0.290196	Ic1cc(I)cc(c1)C(=O)Nc2cc(Cl)c(OCc3cnccc3)cc2
0.290196	Ic1cc(I)cc(c1)C(=O)Nc2cc(Cl)c(OCc3cnccc3)cc2
0.290196	Ic1cc(I)cc(c1)C(=O)Nc2cc(Cl)c(OCc3cnccc3)cc2
0.290196	Ic1cc(I)cc(c1)C(=O)Nc2cc(Cl)c(OCc3cnccc3)cc2
0.290196	Ic1cc(I)cc(c1)C(=O)Nc2cc(Cl)c(OCc3cnccc3)cc2
0.290076	Clc1cc(c(NC(=O)c2cc(ccc2)C3=NNC=N3)cc1)c4ccc(Cl)cc4
0.290076	Clc1cc(c(NC(=O)c2cc(ccc2)C3=NNC=N3)cc1)c4ccc(Cl)cc4
0.290076	Clc1cc(c(NC(=O)c2cc(ccc2)C3=NNC=N3)cc1)c4ccc(Cl)cc4
0.290076	Clc1cc(c(NC(=O)c2cc(ccc2)C3=NNC=N3)cc1)c4ccc(Cl)cc4
0.290076	Clc1cc(c(NC(=O)c2cc(ccc2)C3=NNC=N3)cc1)c4ccc(Cl)cc4
0.290076	Clc1cc(c(NC(=O)c2cc(ccc2)C3=NNC=N3)cc1)c4ccc(Cl)cc4
0.290076	Clc1cc(c(NC(=O)c2cc(ccc2)C3=NNC=N3)cc1)c4ccc(Cl)cc4
0.290076	Clc1cc(c(NC(=O)c2cc(ccc2)C3=NNC=N3)cc1)c4ccc(Cl)cc4
0.290076	Clc1cc(c(NC(=O)c2cc(ccc2)C3=NNC=N3)cc1)c4ccc(Cl)cc4
0.290076	Clc1cc(c(NC(=O)c2cc(ccc2)C3=NNC=N3)cc1)c4ccc(Cl)cc4
0.289963	S(c1c(NC(=O)C)ccc(c1)C(=O)NCc2cc(ccc2)CN3CCOCC3)C
0.289963	S(c1c(NC(=O)C)ccc(c1)C(=O)NCc2cc(ccc2)CN3CCOCC3)C
0.289963	S(c1c(NC(=O)C)ccc(c1)C(=O)NCc2cc(ccc2)CN3CCOCC3)C
0.289963	S(c1c(NC(=O)C)ccc(c1)C(=O)NCc2cc(ccc2)CN3CCOCC3)C
0.289963	S(c1c(NC(=O)C)ccc(c1)C(=O)NCc2cc(ccc2)CN3CCOCC3)C
0.289963	S(c1c(NC(=O)C)ccc(c1)C(=O)NCc2cc(ccc2)CN3CCOCC3)C
0.289963	S(c1c(NC(=O)C)ccc(c1)C(=O)NCc2cc(ccc2)CN3CCOCC3)C
0.289963	S(c1c(NC(=O)C)ccc(c1)C(=O)NCc2cc(ccc2)CN3CCOCC3)C
0.289963	S(c1c(NC(=O)C)ccc(c1)C(=O)NCc2cc(ccc2)CN3CCOCC3)C
0.289963	S(c1c(NC(=O)C)ccc(c1)C(=O)NCc2cc(ccc2)CN3CCOCC3)C
0.289683	O=C(NCc1cc(ccc1)CN2CCOCC2)c3ccc(NC(=O)C=4OC=CC4)cc3
0.289683	O=C(NCc1cc(ccc1)CN2CCOCC2)c3ccc(NC(=O)C=4OC=CC4)cc3
0.289683	O=C(NCc1cc(ccc1)CN2CCOCC2)c3ccc(NC(=O)C=4OC=CC4)cc3
0.289683	O=C(NCc1cc(ccc1)CN2CCOCC2)c3ccc(NC(=O)C=4OC=CC4)cc3
0.289683	O=C(NCc1cc(ccc1)CN2CCOCC2)c3ccc(NC(=O)C=4OC=CC4)cc3
0.289683	O=C(NCc1cc(ccc1)CN2CCOCC2)c3ccc(NC(=O)C=4OC=CC4)cc3
0.289683	O=C(NCc1cc(ccc1)CN2CCOCC2)c3ccc(NC(=O)C=4OC=CC4)cc3
0.289683	O=C(NCc1cc(ccc1)CN2CCOCC2)c3ccc(NC(=O)C=4OC=CC4)cc3
0.289683	O=C(NCc1cc(ccc1)CN2CCOCC2)c3ccc(NC(=O)C=4OC=CC4)cc3
0.289683	O=C(NCc1cc(ccc1)CN2CCOCC2)c3ccc(NC(=O)C=4OC=CC4)cc3
0.288973	n1cc(c2cc(ccc2)CNc3c(ccc(N4N=CC=C4)c3)C)ccc1
0.288973	n1cc(c2cc(ccc2)CNc3c(ccc(N4N=CC=C4)c3)C)ccc1
0.288809	S1C=C(c2c(ccc(NC(=O)C=3NC=C(C=4OC=CC4)C3)c2)C)C=C1
0.288809	S1C=C(c2c(ccc(NC(=O)C=3NC=C(C=4OC=CC4)C3)c2)C)C=C1
0.288809	S1C=C(c2c(ccc(NC(=O)C=3NC=C(C=4OC=CC4)C3)c2)C)C=C1
0.288809	S1C=C(c2c(ccc(NC(=O)C=3NC=C(C=4OC=CC4)C3)c2)C)C=C1
0.288809	S1C=C(c2c(ccc(NC(=O)C=3NC=C(C=4OC=CC4)C3)c2)C)C=C1
0.288809	S1C=C(c2c(ccc(NC(=O)C=3NC=C(C=4OC=CC4)C3)c2)C)C=C1
0.288809	S1C=C(c2c(ccc(NC(=O)C=3NC=C(C=4OC=CC4)C3)c2)C)C=C1
0.288809	S1C=C(c2c(ccc(NC(=O)C=3NC=C(C=4OC=CC4)C3)c2)C)C=C1
0.288809	S1C=C(c2c(ccc(NC(=O)C=3NC=C(C=4OC=CC4)C3)c2)C)C=C1
0.288809	S1C=C(c2c(ccc(NC(=O)C=3NC=C(C=4OC=CC4)C3)c2)C)C=C1
0.288538	O=C(Nc1c(OC(C)C)cccc1)c2ccc(c3nnc(cc3)C)cc2
0.288538	O=C(Nc1c(OC(C)C)cccc1)c2ccc(c3nnc(cc3)C)cc2
0.288538	O=C(Nc1c(OC(C)C)cccc1)c2ccc(c3nnc(cc3)C)cc2
0.288538	O=C(Nc1c(OC(C)C)cccc1)c2ccc(c3nnc(cc3)C)cc2
0.288538	O=C(Nc1c(OC(C)C)cccc1)c2ccc(c3nnc(cc3)C)cc2
0.288538	O=C(Nc1c(OC(C)C)cccc1)c2ccc(c3nnc(cc3)C)cc2
0.288538	O=C(Nc1c(OC(C)C)cccc1)c2ccc(c3nnc(cc3)C)cc2
0.288538	O=C(Nc1c(OC(C)C)cccc1)c2ccc(c3nnc(cc3)C)cc2
0.288538	O=C(Nc1c(OC(C)C)cccc1)c2ccc(c3nnc(cc3)C)cc2
0.288538	O=C(Nc1c(OC(C)C)cccc1)c2ccc(c3nnc(cc3)C)cc2
0.287879	Ic1c(I)ccc(c1)C(=O)Nc2cc(Oc3nccc(c3)C)c(cc2)C
0.287879	Ic1c(I)ccc(c1)C(=O)Nc2cc(Oc3nccc(c3)C)c(cc2)C
0.287879	Ic1c(I)ccc(c1)C(=O)Nc2cc(Oc3nccc(c3)C)c(cc2)C
0.287879	Ic1c(I)ccc(c1)C(=O)Nc2cc(Oc3nccc(c3)C)c(cc2)C
0.287879	Ic1c(I)ccc(c1)C(=O)Nc2cc(Oc3nccc(c3)C)c(cc2)C
0.287879	Ic1c(I)ccc(c1)C(=O)Nc2cc(Oc3nccc(c3)C)c(cc2)C
0.287879	Ic1c(I)ccc(c1)C(=O)Nc2cc(Oc3nccc(c3)C)c(cc2)C
0.287879	Ic1c(I)ccc(c1)C(=O)Nc2cc(Oc3nccc(c3)C)c(cc2)C
0.287879	Ic1c(I)ccc(c1)C(=O)Nc2cc(Oc3nccc(c3)C)c(cc2)C
0.287879	Ic1c(I)ccc(c1)C(=O)Nc2cc(Oc3nccc(c3)C)c(cc2)C
0.287879	O=C(Nc1ccc(cc1)C2=NOC(O)=N2)C=3OC(=CC3)CN4CCOCC4
0.287879	O=C(Nc1ccc(cc1)C2=NOC(O)=N2)C=3OC(=CC3)CN4CCOCC4
0.287356	O=C(Nc1ccc(NC(=O)C(=O)Nc2cnc(nc2)c3ccccc3)cc1)c4cc5OCOc5cc4
0.287356	O=C(Nc1ccc(NC(=O)C(=O)Nc2cnc(nc2)c3ccccc3)cc1)c4cc5OCOc5cc4
0.287356	O=C(Nc1ccc(NC(=O)C(=O)Nc2cnc(nc2)c3ccccc3)cc1)c4cc5OCOc5cc4
0.287356	O=C(Nc1ccc(NC(=O)C(=O)Nc2cnc(nc2)c3ccccc3)cc1)c4cc5OCOc5cc4
0.287356	O=C(Nc1ccc(NC(=O)C(=O)Nc2cnc(nc2)c3ccccc3)cc1)c4cc5OCOc5cc4
0.287356	O=C(Nc1ccc(NC(=O)C(=O)Nc2cnc(nc2)c3ccccc3)cc1)c4cc5OCOc5cc4
0.287356	O=C(Nc1ccc(NC(=O)C(=O)Nc2cnc(nc2)c3ccccc3)cc1)c4cc5OCOc5cc4
0.287356	O=C(Nc1ccc(NC(=O)C(=O)Nc2cnc(nc2)c3ccccc3)cc1)c4cc5OCOc5cc4
0.287356	O=C(Nc1ccc(NC(=O)C(=O)Nc2cnc(nc2)c3ccccc3)cc1)c4cc5OCOc5cc4
0.287356	O=C(Nc1ccc(NC(=O)C(=O)Nc2cnc(nc2)c3ccccc3)cc1)c4cc5OCOc5cc4
0.287273	O=C(Nc1cc(c(NC(=O)C=2OC=CC2)cc1)C)c3cc(ccc3)COc4ccc(C#N)cc4
0.287273	O=C(Nc1cc(c(NC(=O)C=2OC=CC2)cc1)C)c3cc(ccc3)COc4ccc(C#N)cc4
0.287273	O=C(Nc1cc(c(NC(=O)C=2OC=CC2)cc1)C)c3cc(ccc3)COc4ccc(C#N)cc4
0.287273	O=C(Nc1cc(c(NC(=O)C=2OC=CC2)cc1)C)c3cc(ccc3)COc4ccc(C#N)cc4
0.287273	O=C(Nc1cc(c(NC(=O)C=2OC=CC2)cc1)C)c3cc(ccc3)COc4ccc(C#N)cc4
0.287273	O=C(Nc1cc(c(NC(=O)C=2OC=CC2)cc1)C)c3cc(ccc3)COc4ccc(C#N)cc4
0.286853	S1C(C(=O)Nc2c(cc(cc2)C(=O)Nc3ccc(Oc4ccc(cc4)C)cc3)C)=CC=C1
0.286853	S1C(C(=O)Nc2c(cc(cc2)C(=O)Nc3ccc(Oc4ccc(cc4)C)cc3)C)=CC=C1
0.286738	Brc1ccc(cc1)C(=O)Nc2c(ccc(c2)C(=O)Nc3cc(S(=O)(=O)N(CCCC)C)ccc3)C
0.286738	Brc1ccc(cc1)C(=O)Nc2c(ccc(c2)C(=O)Nc3cc(S(=O)(=O)N(CCCC)C)ccc3)C
0.286738	Brc1ccc(cc1)C(=O)Nc2c(ccc(c2)C(=O)Nc3cc(S(=O)(=O)N(CCCC)C)ccc3)C
0.286738	Brc1ccc(cc1)C(=O)Nc2c(ccc(c2)C(=O)Nc3cc(S(=O)(=O)N(CCCC)C)ccc3)C
0.286738	Brc1ccc(cc1)C(=O)Nc2c(ccc(c2)C(=O)Nc3cc(S(=O)(=O)N(CCCC)C)ccc3)C
0.286738	Brc1ccc(cc1)C(=O)Nc2c(ccc(c2)C(=O)Nc3cc(S(=O)(=O)N(CCCC)C)ccc3)C
0.286738	Brc1ccc(cc1)C(=O)Nc2c(ccc(c2)C(=O)Nc3cc(S(=O)(=O)N(CCCC)C)ccc3)C
0.286738	Brc1ccc(cc1)C(=O)Nc2c(ccc(c2)C(=O)Nc3cc(S(=O)(=O)N(CCCC)C)ccc3)C
0.286738	Brc1ccc(cc1)C(=O)Nc2c(ccc(c2)C(=O)Nc3cc(S(=O)(=O)N(CCCC)C)ccc3)C
0.286738	Brc1ccc(cc1)C(=O)Nc2c(ccc(c2)C(=O)Nc3cc(S(=O)(=O)N(CCCC)C)ccc3)C
0.286713	Brc1ccc(cc1)C(=O)Nc2c(ccc(c2)C(=O)N3CC(c4cncc(F)c4)CC3)C
0.286713	Brc1ccc(cc1)C(=O)Nc2c(ccc(c2)C(=O)N3CC(c4cncc(F)c4)CC3)C
0.286713	Brc1ccc(cc1)C(=O)Nc2c(ccc(c2)C(=O)N3CC(c4cncc(F)c4)CC3)C
0.286713	Brc1ccc(cc1)C(=O)Nc2c(ccc(c2)C(=O)N3CC(c4cncc(F)c4)CC3)C
0.286713	Brc1ccc(cc1)C(=O)Nc2c(ccc(c2)C(=O)N3CC(c4cncc(F)c4)CC3)C
0.286307	O=C(N1CCN(Cc2cc(c(cc2)C)C)CC1)c3ccc(cc3)C(C)C
0.286307	O=C(N1CCN(Cc2cc(c(cc2)C)C)CC1)c3ccc(cc3)C(C)C
0.28629	O=C(O)c1cc(NC(=O)c2cc3OCCOc3cc2)c(cc1)C
0.28629	O=C(O)c1cc(NC(=O)c2cc3OCCOc3cc2)c(cc1)C
0.28629	O=C(O)c1cc(NC(=O)c2cc3OCCOc3cc2)c(cc1)C
0.28629	O=C(O)c1cc(NC(=O)c2cc3OCCOc3cc2)c(cc1)C
0.28629	O=C(O)c1cc(NC(=O)c2cc3OCCOc3cc2)c(cc1)C
0.28629	O=C(O)c1cc(NC(=O)c2cc3OCCOc3cc2)c(cc1)C
0.28629	O=C(O)c1cc(NC(=O)c2cc3OCCOc3cc2)c(cc1)C
0.28629	O=C(O)c1cc(NC(=O)c2cc3OCCOc3cc2)c(cc1)C
0.28629	O=C(O)c1cc(NC(=O)c2cc3OCCOc3cc2)c(cc1)C
0.28629	O=C(O)c1cc(NC(=O)c2cc3OCCOc3cc2)c(cc1)C
0.28629	Brc1c(cc(cc1)C(=O)Nc2ccc(Oc3ncccc3)cc2)C
0.28629	Brc1c(cc(cc1)C(=O)Nc2ccc(Oc3ncccc3)cc2)C
0.28629	Brc1c(cc(cc1)C(=O)Nc2ccc(Oc3ncccc3)cc2)C
0.28629	Brc1c(cc(cc1)C(=O)Nc2ccc(Oc3ncccc3)cc2)C
0.28629	Brc1c(cc(cc1)C(=O)Nc2ccc(Oc3ncccc3)cc2)C
0.28629	Brc1c(cc(cc1)C(=O)Nc2ccc(Oc3ncccc3)cc2)C
0.28629	Brc1c(cc(cc1)C(=O)Nc2ccc(Oc3ncccc3)cc2)C
0.28629	Brc1c(cc(cc1)C(=O)Nc2ccc(Oc3ncccc3)cc2)C
0.28629	Brc1c(cc(cc1)C(=O)Nc2ccc(Oc3ncccc3)cc2)C
0.28629	Brc1c(cc(cc1)C(=O)Nc2ccc(Oc3ncccc3)cc2)C
0.286245	S1C(=NC(c2ccc(NC(=O)CC)cc2)=C1)NC(=O)c3cc(ncc3)C4=NC=CN4
0.286245	S1C(=NC(c2ccc(NC(=O)CC)cc2)=C1)NC(=O)c3cc(ncc3)C4=NC=CN4
0.286245	S1C(=NC(c2ccc(NC(=O)CC)cc2)=C1)NC(=O)c3cc(ncc3)C4=NC=CN4
0.286245	S1C(=NC(c2ccc(NC(=O)CC)cc2)=C1)NC(=O)c3cc(ncc3)C4=NC=CN4
0.286245	S1C(=NC(c2ccc(NC(=O)CC)cc2)=C1)NC(=O)c3cc(ncc3)C4=NC=CN4
0.286245	S1C(=NC(c2ccc(NC(=O)CC)cc2)=C1)NC(=O)c3cc(ncc3)C4=NC=CN4
0.286245	S1C(=NC(c2ccc(NC(=O)CC)cc2)=C1)NC(=O)c3cc(ncc3)C4=NC=CN4
0.286245	S1C(=NC(c2ccc(NC(=O)CC)cc2)=C1)NC(=O)c3cc(ncc3)C4=NC=CN4
0.286245	S1C(=NC(c2ccc(NC(=O)CC)cc2)=C1)NC(=O)c3cc(ncc3)C4=NC=CN4
0.286245	S1C(=NC(c2ccc(NC(=O)CC)cc2)=C1)NC(=O)c3cc(ncc3)C4=NC=CN4
0.286245	O=C(Nc1cc(c(OCCC)cc1)C)c2cnc(N3CCCC3)cc2
0.286245	O=C(Nc1cc(c(OCCC)cc1)C)c2cnc(N3CCCC3)cc2
0.286245	O=C(Nc1cc(c(OCCC)cc1)C)c2cnc(N3CCCC3)cc2
0.286232	Fc1c(cc(NC(=O)c2cc(OC)c(OCc3cnccc3)cc2)cc1)CC
0.286232	Fc1c(cc(NC(=O)c2cc(OC)c(OCc3cnccc3)cc2)cc1)CC
0.286232	Fc1c(cc(NC(=O)c2cc(OC)c(OCc3cnccc3)cc2)cc1)CC
0.286232	Fc1c(cc(NC(=O)c2cc(OC)c(OCc3cnccc3)cc2)cc1)CC
0.286232	Fc1c(cc(NC(=O)c2cc(OC)c(OCc3cnccc3)cc2)cc1)CC
0.286232	Fc1c(cc(NC(=O)c2cc(OC)c(OCc3cnccc3)cc2)cc1)CC
0.286232	Fc1c(cc(NC(=O)c2cc(OC)c(OCc3cnccc3)cc2)cc1)CC
0.286232	Fc1c(cc(NC(=O)c2cc(OC)c(OCc3cnccc3)cc2)cc1)CC
0.286232	Fc1c(cc(NC(=O)c2cc(OC)c(OCc3cnccc3)cc2)cc1)CC
0.286232	Fc1c(cc(NC(=O)c2cc(OC)c(OCc3cnccc3)cc2)cc1)CC
0.285714	[O-][N+](=O)c1cc([N+]([O-])=O)cc(c1)C(=O)NNC(=O)C(=O)Nc2c(ccc(c3ccncc3)c2)C
0.285714	[O-][N+](=O)c1cc([N+]([O-])=O)cc(c1)C(=O)NNC(=O)C(=O)Nc2c(ccc(c3ccncc3)c2)C
0.285714	[O-][N+](=O)c1cc([N+]([O-])=O)cc(c1)C(=O)NNC(=O)C(=O)Nc2c(ccc(c3ccncc3)c2)C
0.285714	[O-][N+](=O)c1cc([N+]([O-])=O)cc(c1)C(=O)NNC(=O)C(=O)Nc2c(ccc(c3ccncc3)c2)C
0.285714	[O-][N+](=O)c1cc([N+]([O-])=O)cc(c1)C(=O)NNC(=O)C(=O)Nc2c(ccc(c3ccncc3)c2)C
0.285714	[O-][N+](=O)c1cc([N+]([O-])=O)cc(c1)C(=O)NNC(=O)C(=O)Nc2c(ccc(c3ccncc3)c2)C
0.285714	[O-][N+](=O)c1cc([N+]([O-])=O)cc(c1)C(=O)NNC(=O)C(=O)Nc2c(ccc(c3ccncc3)c2)C
0.285714	[O-][N+](=O)c1cc([N+]([O-])=O)cc(c1)C(=O)NNC(=O)C(=O)Nc2c(ccc(c3ccncc3)c2)C
0.285714	[O-][N+](=O)c1cc([N+]([O-])=O)cc(c1)C(=O)NNC(=O)C(=O)Nc2c(ccc(c3ccncc3)c2)C
0.285714	[O-][N+](=O)c1cc([N+]([O-])=O)cc(c1)C(=O)NNC(=O)C(=O)Nc2c(ccc(c3ccncc3)c2)C
0.285714	S1C(C#N)=CC=C1c2cc(NC(=O)c3cc4c(cc(cc4)CN)cc3)c(cc2)C
0.285714	S1C(C#N)=CC=C1c2cc(NC(=O)c3cc4c(cc(cc4)CN)cc3)c(cc2)C
0.285714	S1C(C#N)=CC=C1c2cc(NC(=O)c3cc4c(cc(cc4)CN)cc3)c(cc2)C
0.285714	S1C(C#N)=CC=C1c2cc(NC(=O)c3cc4c(cc(cc4)CN)cc3)c(cc2)C
0.285714	S1C(C#N)=CC=C1c2cc(NC(=O)c3cc4c(cc(cc4)CN)cc3)c(cc2)C
0.285714	S1C(C#N)=CC=C1c2cc(NC(=O)c3cc4c(cc(cc4)CN)cc3)c(cc2)C
0.285714	S1C(C#N)=CC=C1c2cc(NC(=O)c3cc4c(cc(cc4)CN)cc3)c(cc2)C
0.285714	S1C(C#N)=CC=C1c2cc(NC(=O)c3cc4c(cc(cc4)CN)cc3)c(cc2)C
0.285714	S1C(C#N)=CC=C1c2cc(NC(=O)c3cc4c(cc(cc4)CN)cc3)c(cc2)C
0.285714	S1C(C#N)=CC=C1c2cc(NC(=O)c3cc4c(cc(cc4)CN)cc3)c(cc2)C
0.285714	Brc1ccc(cc1)C(=O)Nc2ccc(cc2)C(=O)Nc3c(ccc(c3)C)C(=O)N
0.285714	Brc1ccc(cc1)C(=O)Nc2ccc(cc2)C(=O)Nc3c(ccc(c3)C)C(=O)N
0.285211	Clc1ccc(cc1)CNc2ncc(NC(=O)c3cc(SC)c(NC(=O)C)cc3)cc2C
0.285211	Clc1ccc(cc1)CNc2ncc(NC(=O)c3cc(SC)c(NC(=O)C)cc3)cc2C
0.285211	Clc1ccc(cc1)CNc2ncc(NC(=O)c3cc(SC)c(NC(=O)C)cc3)cc2C
0.285211	Clc1ccc(cc1)CNc2ncc(NC(=O)c3cc(SC)c(NC(=O)C)cc3)cc2C
0.285211	Clc1ccc(cc1)CNc2ncc(NC(=O)c3cc(SC)c(NC(=O)C)cc3)cc2C
0.285211	Clc1ccc(cc1)CNc2ncc(NC(=O)c3cc(SC)c(NC(=O)C)cc3)cc2C
0.285211	Clc1ccc(cc1)CNc2ncc(NC(=O)c3cc(SC)c(NC(=O)C)cc3)cc2C
0.285156	Brc1ccc(cc1)C(=O)Nc2c(ccc(c2)C(=O)OCc3c(ccc(c3)C)C)C
0.285156	Brc1ccc(cc1)C(=O)Nc2c(ccc(c2)C(=O)OCc3c(ccc(c3)C)C)C
0.285156	Brc1ccc(cc1)C(=O)Nc2c(ccc(c2)C(=O)OCc3c(ccc(c3)C)C)C
0.285156	Brc1ccc(cc1)C(=O)Nc2c(ccc(c2)C(=O)OCc3c(ccc(c3)C)C)C
0.285156	Brc1ccc(cc1)C(=O)Nc2c(ccc(c2)C(=O)OCc3c(ccc(c3)C)C)C
0.285156	Brc1ccc(cc1)C(=O)Nc2c(ccc(c2)C(=O)OCc3c(ccc(c3)C)C)C
0.285156	Brc1ccc(cc1)C(=O)Nc2c(ccc(c2)C(=O)OCc3c(ccc(c3)C)C)C
0.285156	Brc1ccc(cc1)C(=O)Nc2c(ccc(c2)C(=O)OCc3c(ccc(c3)C)C)C
0.285156	Brc1ccc(cc1)C(=O)Nc2c(ccc(c2)C(=O)OCc3c(ccc(c3)C)C)C
0.285156	Brc1ccc(cc1)C(=O)Nc2c(ccc(c2)C(=O)OCc3c(ccc(c3)C)C)C
0.285156	S1C(=NC(c2ccc(NC(=O)CC)cc2)=C1)NC(=O)c3ccc(c4nnc(cc4)C)cc3
0.285156	S1C(=NC(c2ccc(NC(=O)CC)cc2)=C1)NC(=O)c3ccc(c4nnc(cc4)C)cc3
0.285156	S1C(=NC(c2ccc(NC(=O)CC)cc2)=C1)NC(=O)c3ccc(c4nnc(cc4)C)cc3
0.285156	S1C(=NC(c2ccc(NC(=O)CC)cc2)=C1)NC(=O)c3ccc(c4nnc(cc4)C)cc3
0.285156	S1C(=NC(c2ccc(NC(=O)CC)cc2)=C1)NC(=O)c3ccc(c4nnc(cc4)C)cc3
0.285156	S1C(=NC(c2ccc(NC(=O)CC)cc2)=C1)NC(=O)c3ccc(c4nnc(cc4)C)cc3
0.285156	S1C(=NC(c2ccc(NC(=O)CC)cc2)=C1)NC(=O)c3ccc(c4nnc(cc4)C)cc3
0.285156	S1C(=NC(c2ccc(NC(=O)CC)cc2)=C1)NC(=O)c3ccc(c4nnc(cc4)C)cc3
0.285156	S1C(=NC(c2ccc(NC(=O)CC)cc2)=C1)NC(=O)c3ccc(c4nnc(cc4)C)cc3
0.285156	S1C(=NC(c2ccc(NC(=O)CC)cc2)=C1)NC(=O)c3ccc(c4nnc(cc4)C)cc3
0.285088	Clc1cc(Cl)cc(c1)C(=O)Nc2ccc(cc2)C(=O)Nc3cc(c(N)cc3)C
0.285088	Clc1cc(Cl)cc(c1)C(=O)Nc2ccc(cc2)C(=O)Nc3cc(c(N)cc3)C
0.285088	Clc1cc(Cl)cc(c1)C(=O)Nc2ccc(cc2)C(=O)Nc3cc(c(N)cc3)C
0.285088	Clc1cc(Cl)cc(c1)C(=O)Nc2ccc(cc2)C(=O)Nc3cc(c(N)cc3)C
0.285088	Clc1cc(Cl)cc(c1)C(=O)Nc2ccc(cc2)C(=O)Nc3cc(c(N)cc3)C
0.285088	Clc1cc(Cl)cc(c1)C(=O)Nc2ccc(cc2)C(=O)Nc3cc(c(N)cc3)C
0.285088	Clc1cc(Cl)cc(c1)C(=O)Nc2ccc(cc2)C(=O)Nc3cc(c(N)cc3)C
0.285088	Clc1cc(Cl)cc(c1)C(=O)Nc2ccc(cc2)C(=O)Nc3cc(c(N)cc3)C
0.284615	S(=O)(=Nc1ccc(cc1)C(=O)Nc2cc(c(NC(=O)C=3OC=CC3)cc2)C)(C)C
0.284615	S(=O)(=Nc1ccc(cc1)C(=O)Nc2cc(c(NC(=O)C=3OC=CC3)cc2)C)(C)C
0.284615	S(=O)(=Nc1ccc(cc1)C(=O)Nc2cc(c(NC(=O)C=3OC=CC3)cc2)C)(C)C
0.284615	S(=O)(=Nc1ccc(cc1)C(=O)Nc2cc(c(NC(=O)C=3OC=CC3)cc2)C)(C)C
0.284615	S(=O)(=Nc1ccc(cc1)C(=O)Nc2cc(c(NC(=O)C=3OC=CC3)cc2)C)(C)C
0.284615	S(=O)(=Nc1ccc(cc1)C(=O)Nc2cc(c(NC(=O)C=3OC=CC3)cc2)C)(C)C
0.284615	S(=O)(=Nc1ccc(cc1)C(=O)Nc2cc(c(NC(=O)C=3OC=CC3)cc2)C)(C)C
0.284615	S(=O)(=Nc1ccc(cc1)C(=O)Nc2cc(c(NC(=O)C=3OC=CC3)cc2)C)(C)C
0.284615	S(=O)(=Nc1ccc(cc1)C(=O)Nc2cc(c(NC(=O)C=3OC=CC3)cc2)C)(C)C
0.284615	S(=O)(=Nc1ccc(cc1)C(=O)Nc2cc(c(NC(=O)C=3OC=CC3)cc2)C)(C)C
0.284585	O=C(Nc1c(ccc(c1)C)C)C2(Cc3cnccc3)CC2
0.284133	Brc1ccc(cc1)C(=O)Nc2c(ccc(c2)C(=O)OCc3cc(Cl)c(OC)cc3)C
0.284133	Brc1ccc(cc1)C(=O)Nc2c(ccc(c2)C(=O)OCc3cc(Cl)c(OC)cc3)C
0.284133	Brc1ccc(cc1)C(=O)Nc2c(ccc(c2)C(=O)OCc3cc(Cl)c(OC)cc3)C
0.284133	Brc1ccc(cc1)C(=O)Nc2c(ccc(c2)C(=O)OCc3cc(Cl)c(OC)cc3)C
0.284133	Brc1ccc(cc1)C(=O)Nc2c(ccc(c2)C(=O)OCc3cc(Cl)c(OC)cc3)C
0.284133	Brc1ccc(cc1)C(=O)Nc2c(ccc(c2)C(=O)OCc3cc(Cl)c(OC)cc3)C
0.284133	Brc1ccc(cc1)C(=O)Nc2c(ccc(c2)C(=O)OCc3cc(Cl)c(OC)cc3)C
0.284133	Brc1ccc(cc1)C(=O)Nc2c(ccc(c2)C(=O)OCc3cc(Cl)c(OC)cc3)C
0.284133	Brc1ccc(cc1)C(=O)Nc2c(ccc(c2)C(=O)OCc3cc(Cl)c(OC)cc3)C
0.284133	Brc1ccc(cc1)C(=O)Nc2c(ccc(c2)C(=O)OCc3cc(Cl)c(OC)cc3)C
0.284133	Clc1cc(c(NC(=O)c2cnc(N3CCCC3)cc2)cc1)c4ccc(Cl)cc4
0.284133	Clc1cc(c(NC(=O)c2cnc(N3CCCC3)cc2)cc1)c4ccc(Cl)cc4
0.284133	Clc1cc(c(NC(=O)c2cnc(N3CCCC3)cc2)cc1)c4ccc(Cl)cc4
0.284133	Clc1cc(c(NC(=O)c2cnc(N3CCCC3)cc2)cc1)c4ccc(Cl)cc4
0.284133	Clc1cc(c(NC(=O)c2cnc(N3CCCC3)cc2)cc1)c4ccc(Cl)cc4
0.284133	Clc1cc(c(NC(=O)c2cnc(N3CCCC3)cc2)cc1)c4ccc(Cl)cc4
0.284133	Clc1cc(c(NC(=O)c2cnc(N3CCCC3)cc2)cc1)c4ccc(Cl)cc4
0.284133	Clc1cc(c(NC(=O)c2cnc(N3CCCC3)cc2)cc1)c4ccc(Cl)cc4
0.284133	Clc1cc(c(NC(=O)c2cnc(N3CCCC3)cc2)cc1)c4ccc(Cl)cc4
0.284133	Clc1cc(c(NC(=O)c2cnc(N3CCCC3)cc2)cc1)c4ccc(Cl)cc4
0.284091	S(c1cc(NC(=O)C(=O)Nc2c(ccc(c3ccncc3)c2)C)ccc1)CC4CCCC4
0.284091	S(c1cc(NC(=O)C(=O)Nc2c(ccc(c3ccncc3)c2)C)ccc1)CC4CCCC4
0.284091	S(c1cc(NC(=O)C(=O)Nc2c(ccc(c3ccncc3)c2)C)ccc1)CC4CCCC4
0.284091	S(c1cc(NC(=O)C(=O)Nc2c(ccc(c3ccncc3)c2)C)ccc1)CC4CCCC4
0.284091	S(c1cc(NC(=O)C(=O)Nc2c(ccc(c3ccncc3)c2)C)ccc1)CC4CCCC4
0.284091	S(c1cc(NC(=O)C(=O)Nc2c(ccc(c3ccncc3)c2)C)ccc1)CC4CCCC4
0.284091	S(c1cc(NC(=O)C(=O)Nc2c(ccc(c3ccncc3)c2)C)ccc1)CC4CCCC4
0.284091	S(c1cc(NC(=O)C(=O)Nc2c(ccc(c3ccncc3)c2)C)ccc1)CC4CCCC4
0.284091	S(c1cc(NC(=O)C(=O)Nc2c(ccc(c3ccncc3)c2)C)ccc1)CC4CCCC4
0.284091	S(c1cc(NC(=O)C(=O)Nc2c(ccc(c3ccncc3)c2)C)ccc1)CC4CCCC4
0.284091	Brc1ccc(cc1)C(=O)Nc2c(ccc(c2)C(=O)NCc3c(SC)cc(cc3)C)C
0.284091	Brc1ccc(cc1)C(=O)Nc2c(ccc(c2)C(=O)NCc3c(SC)cc(cc3)C)C
0.284091	Brc1ccc(cc1)C(=O)Nc2c(ccc(c2)C(=O)NCc3c(SC)cc(cc3)C)C
0.284	O=C(Nc1c(ccc(c2ccncc2)c1)C)C(=O)Nc3ccc(N(CCC)CCC)cc3
0.284	O=C(Nc1c(ccc(c2ccncc2)c1)C)C(=O)Nc3ccc(N(CCC)CCC)cc3
0.284	O=C(Nc1c(ccc(c2ccncc2)c1)C)C(=O)Nc3ccc(N(CCC)CCC)cc3
0.284	O=C(Nc1c(ccc(c2ccncc2)c1)C)C(=O)Nc3ccc(N(CCC)CCC)cc3
0.284	O=C(Nc1c(ccc(c2ccncc2)c1)C)C(=O)Nc3ccc(N(CCC)CCC)cc3
0.284	O=C(Nc1c(ccc(c2ccncc2)c1)C)C(=O)Nc3ccc(N(CCC)CCC)cc3
0.284	O=C(Nc1c(ccc(c2ccncc2)c1)C)C(=O)Nc3ccc(N(CCC)CCC)cc3
0.284	O=C(Nc1c(ccc(c2ccncc2)c1)C)C(=O)Nc3ccc(N(CCC)CCC)cc3
0.284	O=C(Nc1c(ccc(c2ccncc2)c1)C)C(=O)Nc3ccc(N(CCC)CCC)cc3
0.284	O=C(Nc1c(ccc(c2ccncc2)c1)C)C(=O)Nc3ccc(N(CCC)CCC)cc3
0.283843	O=C(Nc1cc2c(cc1)CNC2)c3ccc(cc3)CN
0.283843	O=C(Nc1cc2c(cc1)CNC2)c3ccc(cc3)CN
0.283843	O=C(Nc1cc2c(cc1)CNC2)c3ccc(cc3)CN
0.283843	O=C(Nc1cc2c(cc1)CNC2)c3ccc(cc3)CN
0.283843	O=C(Nc1cc2c(cc1)CNC2)c3ccc(cc3)CN
0.283843	O=C(Nc1cc2c(cc1)CNC2)c3ccc(cc3)CN
0.283843	O=C(Nc1cc2c(cc1)CNC2)c3ccc(cc3)CN
0.283843	O=C(Nc1cc2c(cc1)CNC2)c3ccc(cc3)CN
0.283784	Fc1cc(NC(=O)c2cc(OC)c(OCc3cnccc3)cc2)c(N4CCCCC4)cc1
0.283784	Fc1cc(NC(=O)c2cc(OC)c(OCc3cnccc3)cc2)c(N4CCCCC4)cc1
0.283784	Fc1cc(NC(=O)c2cc(OC)c(OCc3cnccc3)cc2)c(N4CCCCC4)cc1
0.283784	Fc1cc(NC(=O)c2cc(OC)c(OCc3cnccc3)cc2)c(N4CCCCC4)cc1
0.283784	Fc1cc(NC(=O)c2cc(OC)c(OCc3cnccc3)cc2)c(N4CCCCC4)cc1
0.283784	Fc1cc(NC(=O)c2cc(OC)c(OCc3cnccc3)cc2)c(N4CCCCC4)cc1
0.283784	Fc1cc(NC(=O)c2cc(OC)c(OCc3cnccc3)cc2)c(N4CCCCC4)cc1
0.283784	Fc1cc(NC(=O)c2cc(OC)c(OCc3cnccc3)cc2)c(N4CCCCC4)cc1
0.283784	Fc1cc(NC(=O)c2cc(OC)c(OCc3cnccc3)cc2)c(N4CCCCC4)cc1
0.283784	Fc1cc(NC(=O)c2cc(OC)c(OCc3cnccc3)cc2)c(N4CCCCC4)cc1
0.283276	[O-][N+](=O)c1c(Nc2ccccc2)ccc(c1)C(=O)Nc3cc(ncc3)C(=O)N4CCCC4
0.283276	[O-][N+](=O)c1c(Nc2ccccc2)ccc(c1)C(=O)Nc3cc(ncc3)C(=O)N4CCCC4
0.283088	S1C(=NC(c2ccccc2)=C1)C(=O)Nc3cc(c(OCCC)cc3)C
0.283088	S1C(=NC(c2ccccc2)=C1)C(=O)Nc3cc(c(OCCC)cc3)C
0.283088	S1C(=NC(c2ccccc2)=C1)C(=O)Nc3cc(c(OCCC)cc3)C
0.283088	S1C(=NC(c2ccccc2)=C1)C(=O)Nc3cc(c(OCCC)cc3)C
0.283088	S1C(=NC(c2ccccc2)=C1)C(=O)Nc3cc(c(OCCC)cc3)C
0.283088	S1C(=NC(c2ccccc2)=C1)C(=O)Nc3cc(c(OCCC)cc3)C
0.283088	S1C(=NC(c2ccccc2)=C1)C(=O)Nc3cc(c(OCCC)cc3)C
0.283088	S1C(=NC(c2ccccc2)=C1)C(=O)Nc3cc(c(OCCC)cc3)C
0.283088	S1C(=NC(c2ccccc2)=C1)C(=O)Nc3cc(c(OCCC)cc3)C
0.283088	S1C(=NC(c2ccccc2)=C1)C(=O)Nc3cc(c(OCCC)cc3)C
0.283088	O=C(Nc1cc(ncc1)N2CCNCC2)c3cc(OCc4cnccc4)ccc3
0.283088	O=C(Nc1cc(ncc1)N2CCNCC2)c3cc(OCc4cnccc4)ccc3
0.283088	O=C(Nc1cc(ncc1)N2CCNCC2)c3cc(OCc4cnccc4)ccc3
0.283088	O=C(Nc1cc(ncc1)N2CCNCC2)c3cc(OCc4cnccc4)ccc3
0.282869	Brc1ccc(cc1)C(=O)Nc2c(ccc(c2)C(=O)NCC(F)(F)C(F)F)C
0.282869	Brc1ccc(cc1)C(=O)Nc2c(ccc(c2)C(=O)NCC(F)(F)C(F)F)C
0.282869	Brc1ccc(cc1)C(=O)Nc2c(ccc(c2)C(=O)NCC(F)(F)C(F)F)C
0.282869	Brc1ccc(cc1)C(=O)Nc2c(ccc(c2)C(=O)NCC(F)(F)C(F)F)C
0.282869	Brc1ccc(cc1)C(=O)Nc2c(ccc(c2)C(=O)NCC(F)(F)C(F)F)C
0.282869	Brc1ccc(cc1)C(=O)Nc2c(ccc(c2)C(=O)NCC(F)(F)C(F)F)C
0.282869	Brc1ccc(cc1)C(=O)Nc2c(ccc(c2)C(=O)NCC(F)(F)C(F)F)C
0.282869	Brc1ccc(cc1)C(=O)Nc2c(ccc(c2)C(=O)NCC(F)(F)C(F)F)C
0.282869	Brc1ccc(cc1)C(=O)Nc2c(ccc(c2)C(=O)NCC(F)(F)C(F)F)C
0.282869	Brc1ccc(cc1)C(=O)Nc2c(ccc(c2)C(=O)NCC(F)(F)C(F)F)C
0.282528	O=C(OC(C)(C)C)NCc1nc(ccc1)C(=O)Nc2c(ccc(c2)C)C
0.282528	O=C(OC(C)(C)C)NCc1nc(ccc1)C(=O)Nc2c(ccc(c2)C)C
0.282528	O=C(OC(C)(C)C)NCc1nc(ccc1)C(=O)Nc2c(ccc(c2)C)C
0.282528	O=C(OC(C)(C)C)NCc1nc(ccc1)C(=O)Nc2c(ccc(c2)C)C
0.282468	S1C2=C(C=C1CN3CCN(C(=O)C(=O)Nc4c(ccc(c5ccncc5)c4)C)CC3)CCCC2
0.282468	S1C2=C(C=C1CN3CCN(C(=O)C(=O)Nc4c(ccc(c5ccncc5)c4)C)CC3)CCCC2
0.282468	S1C2=C(C=C1CN3CCN(C(=O)C(=O)Nc4c(ccc(c5ccncc5)c4)C)CC3)CCCC2
0.282468	S1C2=C(C=C1CN3CCN(C(=O)C(=O)Nc4c(ccc(c5ccncc5)c4)C)CC3)CCCC2
0.282468	S1C2=C(C=C1CN3CCN(C(=O)C(=O)Nc4c(ccc(c5ccncc5)c4)C)CC3)CCCC2
0.282468	S1C2=C(C=C1CN3CCN(C(=O)C(=O)Nc4c(ccc(c5ccncc5)c4)C)CC3)CCCC2
0.282468	S1C2=C(C=C1CN3CCN(C(=O)C(=O)Nc4c(ccc(c5ccncc5)c4)C)CC3)CCCC2
0.282468	S1C2=C(C=C1CN3CCN(C(=O)C(=O)Nc4c(ccc(c5ccncc5)c4)C)CC3)CCCC2
0.282468	S1C2=C(C=C1CN3CCN(C(=O)C(=O)Nc4c(ccc(c5ccncc5)c4)C)CC3)CCCC2
0.282468	S1C2=C(C=C1CN3CCN(C(=O)C(=O)Nc4c(ccc(c5ccncc5)c4)C)CC3)CCCC2
0.282353	O=C(Nc1c(cc(cc1)CN(C)C)C)c2ccc(cc2)C3(CN)CC3
0.282158	O=C(Nc1cc(ncc1)N2CCNCC2)c3ccc(cc3)CN
0.282158	O=C(Nc1cc(ncc1)N2CCNCC2)c3ccc(cc3)CN
0.282158	O=C(Nc1cc(ncc1)N2CCNCC2)c3ccc(cc3)CN
0.282158	O=C(Nc1cc(ncc1)N2CCNCC2)c3ccc(cc3)CN
0.282158	O=C(Nc1cc(ncc1)N2CCNCC2)c3ccc(cc3)CN
0.282158	O=C(Nc1cc(ncc1)N2CCNCC2)c3ccc(cc3)CN
0.282158	O=C(Nc1cc(ncc1)N2CCNCC2)c3ccc(cc3)CN
0.282158	O=C(Nc1cc(ncc1)N2CCNCC2)c3ccc(cc3)CN
0.282158	O=C(Nc1cc(ncc1)N2CCNCC2)c3ccc(cc3)CN
0.282158	O=C(Nc1cc(ncc1)N2CCNCC2)c3ccc(cc3)CN
0.282051	O=C(Nc1cc(c2ccccc2)ccc1)Cc3cc(c(cc3)C)C
0.282051	O=C(Nc1cc(c2ccccc2)ccc1)Cc3cc(c(cc3)C)C
0.282051	O=C(Nc1cc(c2ccccc2)ccc1)Cc3cc(c(cc3)C)C
0.282051	O=C(Nc1cc(c2ccccc2)ccc1)Cc3cc(c(cc3)C)C
0.282051	O=C(Nc1cc(c2ccccc2)ccc1)Cc3cc(c(cc3)C)C
0.282051	O=C(Nc1cc(c2ccccc2)ccc1)Cc3cc(c(cc3)C)C
0.282051	O=C(Nc1cc(c2ccccc2)ccc1)Cc3cc(c(cc3)C)C
0.282051	O=C(Nc1cc(c2ccccc2)ccc1)Cc3cc(c(cc3)C)C
0.282051	O=C(Nc1cc(c2ccccc2)ccc1)Cc3cc(c(cc3)C)C
0.282051	O=C(Nc1cc(c2ccccc2)ccc1)Cc3cc(c(cc3)C)C
0.282051	O=C(Nc1cc(Oc2nccc(c2)C)c(cc1)C)c3ccc(cc3)C(OC)(C)C
0.282051	O=C(Nc1cc(Oc2nccc(c2)C)c(cc1)C)c3ccc(cc3)C(OC)(C)C
0.282051	O=C(Nc1cc(Oc2nccc(c2)C)c(cc1)C)c3ccc(cc3)C(OC)(C)C
0.282051	O=C(Nc1cc(Oc2nccc(c2)C)c(cc1)C)c3ccc(cc3)C(OC)(C)C
0.282051	O=C(Nc1cc(Oc2nccc(c2)C)c(cc1)C)c3ccc(cc3)C(OC)(C)C
0.282051	O=C(Nc1cc(Oc2nccc(c2)C)c(cc1)C)c3ccc(cc3)C(OC)(C)C
0.282051	O=C(Nc1cc(Oc2nccc(c2)C)c(cc1)C)c3ccc(cc3)C(OC)(C)C
0.281879	Brc1c(NS(=O)(=O)c2cc(ccc2)C(=O)Nc3ccc(cc3)C4=NOC(O)=N4)cc(cc1)C
0.281879	Brc1c(NS(=O)(=O)c2cc(ccc2)C(=O)Nc3ccc(cc3)C4=NOC(O)=N4)cc(cc1)C
0.281879	Brc1c(NS(=O)(=O)c2cc(ccc2)C(=O)Nc3ccc(cc3)C4=NOC(O)=N4)cc(cc1)C
0.281879	Brc1c(NS(=O)(=O)c2cc(ccc2)C(=O)Nc3ccc(cc3)C4=NOC(O)=N4)cc(cc1)C
0.281879	Brc1c(NS(=O)(=O)c2cc(ccc2)C(=O)Nc3ccc(cc3)C4=NOC(O)=N4)cc(cc1)C
0.281879	Brc1c(NS(=O)(=O)c2cc(ccc2)C(=O)Nc3ccc(cc3)C4=NOC(O)=N4)cc(cc1)C
0.281879	Brc1c(NS(=O)(=O)c2cc(ccc2)C(=O)Nc3ccc(cc3)C4=NOC(O)=N4)cc(cc1)C
0.281879	Brc1c(NS(=O)(=O)c2cc(ccc2)C(=O)Nc3ccc(cc3)C4=NOC(O)=N4)cc(cc1)C
0.281879	Brc1c(NS(=O)(=O)c2cc(ccc2)C(=O)Nc3ccc(cc3)C4=NOC(O)=N4)cc(cc1)C
0.281879	Brc1c(NS(=O)(=O)c2cc(ccc2)C(=O)Nc3ccc(cc3)C4=NOC(O)=N4)cc(cc1)C
0.28169	O=C(NC1=NC(c2ccc(cc2)CC)=CN1)c3nc4c(NCCC4)cc3
0.28169	O=C(NC1=NC(c2ccc(cc2)CC)=CN1)c3nc4c(NCCC4)cc3
0.28169	O=C(NC1=NC(c2ccc(cc2)CC)=CN1)c3nc4c(NCCC4)cc3
0.28169	O=C(NC1=NC(c2ccc(cc2)CC)=CN1)c3nc4c(NCCC4)cc3
0.28169	O=C(NC1=NC(c2ccc(cc2)CC)=CN1)c3nc4c(NCCC4)cc3
0.281139	Clc1c(ccc(NC(=O)C2CC2)c1)C(=O)N3CCN(Cc4ncccc4)CC3
0.280632	O=C(Nc1cnc(N2N=CC=N2)cc1)c3ccc(c4nnc(cc4)C)cc3
0.280632	O=C(Nc1cnc(N2N=CC=N2)cc1)c3ccc(c4nnc(cc4)C)cc3
0.280632	O=C(Nc1cnc(N2N=CC=N2)cc1)c3ccc(c4nnc(cc4)C)cc3
0.280632	O=C(Nc1cnc(N2N=CC=N2)cc1)c3ccc(c4nnc(cc4)C)cc3
0.280632	O=C(Nc1cnc(N2N=CC=N2)cc1)c3ccc(c4nnc(cc4)C)cc3
0.280632	O=C(Nc1cnc(N2N=CC=N2)cc1)c3ccc(c4nnc(cc4)C)cc3
0.280632	O=C(Nc1cnc(N2N=CC=N2)cc1)c3ccc(c4nnc(cc4)C)cc3
0.280632	Clc1c(Oc2ccc(Cl)cc2)ccc(c1)C(=O)Nc3c(ccc(c3)C(=O)NC)C
0.280632	Clc1c(Oc2ccc(Cl)cc2)ccc(c1)C(=O)Nc3c(ccc(c3)C(=O)NC)C
0.280632	Clc1c(Oc2ccc(Cl)cc2)ccc(c1)C(=O)Nc3c(ccc(c3)C(=O)NC)C
0.280632	Clc1c(Oc2ccc(Cl)cc2)ccc(c1)C(=O)Nc3c(ccc(c3)C(=O)NC)C
0.280576	S(c1c(cc(cc1)C)C)c2ccc(N3CCN(CC(=O)Nc4cc(ccc4)C(=O)NC)CC3)cc2
0.280576	S(c1c(cc(cc1)C)C)c2ccc(N3CCN(CC(=O)Nc4cc(ccc4)C(=O)NC)CC3)cc2
0.280576	S(c1c(cc(cc1)C)C)c2ccc(N3CCN(CC(=O)Nc4cc(ccc4)C(=O)NC)CC3)cc2
0.280576	S(c1c(cc(cc1)C)C)c2ccc(N3CCN(CC(=O)Nc4cc(ccc4)C(=O)NC)CC3)cc2
0.280576	S(c1c(cc(cc1)C)C)c2ccc(N3CCN(CC(=O)Nc4cc(ccc4)C(=O)NC)CC3)cc2
0.280576	S(c1c(cc(cc1)C)C)c2ccc(N3CCN(CC(=O)Nc4cc(ccc4)C(=O)NC)CC3)cc2
0.280576	S(c1c(cc(cc1)C)C)c2ccc(N3CCN(CC(=O)Nc4cc(ccc4)C(=O)NC)CC3)cc2
0.280576	S(c1c(cc(cc1)C)C)c2ccc(N3CCN(CC(=O)Nc4cc(ccc4)C(=O)NC)CC3)cc2
0.280576	S(c1c(cc(cc1)C)C)c2ccc(N3CCN(CC(=O)Nc4cc(ccc4)C(=O)NC)CC3)cc2
0.280576	S(c1c(cc(cc1)C)C)c2ccc(N3CCN(CC(=O)Nc4cc(ccc4)C(=O)NC)CC3)cc2
0.28	O=C(Nc1cc2c(cc1)CN(C2)CCCOCC)c3cc(ncc3)C4=NC=CN4
0.28	O=C(Nc1cc2c(cc1)CN(C2)CCCOCC)c3cc(ncc3)C4=NC=CN4
0.279863	O=C(Nc1cc(ccc1)CN2C(C(=O)N)CCC2)c3cc(ccc3)C=4OC=NC4
0.279863	O=C(Nc1cc(ccc1)CN2C(C(=O)N)CCC2)c3cc(ccc3)C=4OC=NC4
0.279863	O=C(Nc1cc(ccc1)CN2C(C(=O)N)CCC2)c3cc(ccc3)C=4OC=NC4
0.279863	O=C(Nc1cc(ccc1)CN2C(C(=O)N)CCC2)c3cc(ccc3)C=4OC=NC4
0.279863	O=C(Nc1cc(ccc1)CN2C(C(=O)N)CCC2)c3cc(ccc3)C=4OC=NC4
0.279863	O=C(Nc1cc(ccc1)CN2C(C(=O)N)CCC2)c3cc(ccc3)C=4OC=NC4
0.279863	O=C(Nc1cc(ccc1)CN2C(C(=O)N)CCC2)c3cc(ccc3)C=4OC=NC4
0.279863	O=C(Nc1cc(ccc1)CN2C(C(=O)N)CCC2)c3cc(ccc3)C=4OC=NC4
0.279863	O=C(Nc1cc(ccc1)CN2C(C(=O)N)CCC2)c3cc(ccc3)C=4OC=NC4
0.279863	O=C(Nc1cc(ccc1)CN2C(C(=O)N)CCC2)c3cc(ccc3)C=4OC=NC4
0.279528	Ic1ccc(NC(=O)CNC(=O)C(=O)Nc2c(ccc(c3ccncc3)c2)C)cc1
0.279528	Ic1ccc(NC(=O)CNC(=O)C(=O)Nc2c(ccc(c3ccncc3)c2)C)cc1
0.279528	Ic1ccc(NC(=O)CNC(=O)C(=O)Nc2c(ccc(c3ccncc3)c2)C)cc1
0.279528	Ic1ccc(NC(=O)CNC(=O)C(=O)Nc2c(ccc(c3ccncc3)c2)C)cc1
0.279528	Ic1ccc(NC(=O)CNC(=O)C(=O)Nc2c(ccc(c3ccncc3)c2)C)cc1
0.279528	Ic1ccc(NC(=O)CNC(=O)C(=O)Nc2c(ccc(c3ccncc3)c2)C)cc1
0.279528	Ic1ccc(NC(=O)CNC(=O)C(=O)Nc2c(ccc(c3ccncc3)c2)C)cc1
0.279528	Ic1ccc(NC(=O)CNC(=O)C(=O)Nc2c(ccc(c3ccncc3)c2)C)cc1
0.279528	Ic1ccc(NC(=O)CNC(=O)C(=O)Nc2c(ccc(c3ccncc3)c2)C)cc1
0.279528	Ic1ccc(NC(=O)CNC(=O)C(=O)Nc2c(ccc(c3ccncc3)c2)C)cc1
0.279167	Brc1cc(NC(=O)c2ccc(c3nnc(cc3)C)cc2)cc(c1)C(F)(F)F
0.279167	Brc1cc(NC(=O)c2ccc(c3nnc(cc3)C)cc2)cc(c1)C(F)(F)F
0.279167	Brc1cc(NC(=O)c2ccc(c3nnc(cc3)C)cc2)cc(c1)C(F)(F)F
0.279167	Brc1cc(NC(=O)c2ccc(c3nnc(cc3)C)cc2)cc(c1)C(F)(F)F
0.279167	Brc1cc(NC(=O)c2ccc(c3nnc(cc3)C)cc2)cc(c1)C(F)(F)F
0.279167	Brc1cc(NC(=O)c2ccc(c3nnc(cc3)C)cc2)cc(c1)C(F)(F)F
0.279167	Brc1cc(NC(=O)c2ccc(c3nnc(cc3)C)cc2)cc(c1)C(F)(F)F
0.279167	Brc1cc(NC(=O)c2ccc(c3nnc(cc3)C)cc2)cc(c1)C(F)(F)F
0.279167	Brc1cc(NC(=O)c2ccc(c3nnc(cc3)C)cc2)cc(c1)C(F)(F)F
0.279167	Brc1cc(NC(=O)c2ccc(c3nnc(cc3)C)cc2)cc(c1)C(F)(F)F
0.278986	Brc1ccc(cc1)C(=O)Nc2c(ccc(c2)C(=O)N(CC(Cc3ccc(OC)cc3)C)C)C
0.278912	FC(F)(F)c1nc(ncc1)Nc2cc(ccc2)C(=O)N(CC(=O)Nc3c(cccc3C)C)C
0.278912	FC(F)(F)c1nc(ncc1)Nc2cc(ccc2)C(=O)N(CC(=O)Nc3c(cccc3C)C)C
0.278912	FC(F)(F)c1nc(ncc1)Nc2cc(ccc2)C(=O)N(CC(=O)Nc3c(cccc3C)C)C
0.278912	FC(F)(F)c1nc(ncc1)Nc2cc(ccc2)C(=O)N(CC(=O)Nc3c(cccc3C)C)C
0.278912	FC(F)(F)c1nc(ncc1)Nc2cc(ccc2)C(=O)N(CC(=O)Nc3c(cccc3C)C)C
0.278912	FC(F)(F)c1nc(ncc1)Nc2cc(ccc2)C(=O)N(CC(=O)Nc3c(cccc3C)C)C
0.278912	FC(F)(F)c1nc(ncc1)Nc2cc(ccc2)C(=O)N(CC(=O)Nc3c(cccc3C)C)C
0.278912	FC(F)(F)c1nc(ncc1)Nc2cc(ccc2)C(=O)N(CC(=O)Nc3c(cccc3C)C)C
0.278912	FC(F)(F)c1nc(ncc1)Nc2cc(ccc2)C(=O)N(CC(=O)Nc3c(cccc3C)C)C
0.278912	FC(F)(F)c1nc(ncc1)Nc2cc(ccc2)C(=O)N(CC(=O)Nc3c(cccc3C)C)C
0.278689	O=C(Nc1cc(c(OCCC)cc1)C)c2ccc(OCCOc3ccc(Oc4ccccc4)cc3)cc2
0.278689	O=C(Nc1cc(c(OCCC)cc1)C)c2ccc(OCCOc3ccc(Oc4ccccc4)cc3)cc2
0.278689	O=C(Nc1cc(c(OCCC)cc1)C)c2ccc(OCCOc3ccc(Oc4ccccc4)cc3)cc2
0.277978	O=C(Nc1cc(c(NC(=O)C=2OC=CC2)cc1)C)c3ncc(OC(C)(C)C)cc3
0.277978	O=C(Nc1cc(c(NC(=O)C=2OC=CC2)cc1)C)c3ncc(OC(C)(C)C)cc3
0.277978	O=C(Nc1cc(c(NC(=O)C=2OC=CC2)cc1)C)c3ncc(OC(C)(C)C)cc3
0.277978	O=C(Nc1cc(c(NC(=O)C=2OC=CC2)cc1)C)c3ncc(OC(C)(C)C)cc3
0.277978	O=C(Nc1cc(c(NC(=O)C=2OC=CC2)cc1)C)c3ncc(OC(C)(C)C)cc3
0.277978	O=C(Nc1cc(c(NC(=O)C=2OC=CC2)cc1)C)c3ncc(OC(C)(C)C)cc3
0.277978	O=C(Nc1cc(c(NC(=O)C=2OC=CC2)cc1)C)c3ncc(OC(C)(C)C)cc3
0.277978	O=C(Nc1cc(c(NC(=O)C=2OC=CC2)cc1)C)c3ncc(OC(C)(C)C)cc3
0.277978	O=C(Nc1cc(c(NC(=O)C=2OC=CC2)cc1)C)c3ncc(OC(C)(C)C)cc3
0.277978	O=C(Nc1cc(c(NC(=O)C=2OC=CC2)cc1)C)c3ncc(OC(C)(C)C)cc3
0.277978	FC(F)(F)Oc1ccc(cc1)C2=NNC(C(=O)Nc3cc(OC(F)F)c(cc3)C)=C2
0.277978	FC(F)(F)Oc1ccc(cc1)C2=NNC(C(=O)Nc3cc(OC(F)F)c(cc3)C)=C2
0.277978	FC(F)(F)Oc1ccc(cc1)C2=NNC(C(=O)Nc3cc(OC(F)F)c(cc3)C)=C2
0.277978	FC(F)(F)Oc1ccc(cc1)C2=NNC(C(=O)Nc3cc(OC(F)F)c(cc3)C)=C2
0.277978	FC(F)(F)Oc1ccc(cc1)C2=NNC(C(=O)Nc3cc(OC(F)F)c(cc3)C)=C2
0.277978	FC(F)(F)Oc1ccc(cc1)C2=NNC(C(=O)Nc3cc(OC(F)F)c(cc3)C)=C2
0.277978	FC(F)(F)Oc1ccc(cc1)C2=NNC(C(=O)Nc3cc(OC(F)F)c(cc3)C)=C2
0.277978	FC(F)(F)Oc1ccc(cc1)C2=NNC(C(=O)Nc3cc(OC(F)F)c(cc3)C)=C2
0.277978	FC(F)(F)Oc1ccc(cc1)C2=NNC(C(=O)Nc3cc(OC(F)F)c(cc3)C)=C2
0.277978	FC(F)(F)Oc1ccc(cc1)C2=NNC(C(=O)Nc3cc(OC(F)F)c(cc3)C)=C2
0.277978	O=C(Nc1cc(c(NC(=O)C=2OC=CC2)cc1)C)c3cc4c(cc(cc4)CN)cc3
0.277978	O=C(Nc1cc(c(NC(=O)C=2OC=CC2)cc1)C)c3cc4c(cc(cc4)CN)cc3
0.277978	O=C(Nc1cc(c(NC(=O)C=2OC=CC2)cc1)C)c3cc4c(cc(cc4)CN)cc3
0.277978	O=C(Nc1cc(c(NC(=O)C=2OC=CC2)cc1)C)c3cc4c(cc(cc4)CN)cc3
0.277978	O=C(Nc1cc(c(NC(=O)C=2OC=CC2)cc1)C)c3cc4c(cc(cc4)CN)cc3
0.277978	O=C(Nc1cc(c(NC(=O)C=2OC=CC2)cc1)C)c3cc4c(cc(cc4)CN)cc3
0.277978	O=C(Nc1cc(c(NC(=O)C=2OC=CC2)cc1)C)c3cc4c(cc(cc4)CN)cc3
0.277978	O=C(Nc1cc(c(NC(=O)C=2OC=CC2)cc1)C)c3cc4c(cc(cc4)CN)cc3
0.277978	O=C(Nc1cc(c(NC(=O)C=2OC=CC2)cc1)C)c3cc4c(cc(cc4)CN)cc3
0.277978	O=C(Nc1cc(c(NC(=O)C=2OC=CC2)cc1)C)c3cc4c(cc(cc4)CN)cc3
0.277778	Clc1c(Oc2ccc(cc2)C(=O)Nc3ccc(cc3)CC(=O)N4CCN(CC4)CC)ccc(Cl)c1
0.277778	Clc1c(Oc2ccc(cc2)C(=O)Nc3ccc(cc3)CC(=O)N4CCN(CC4)CC)ccc(Cl)c1
0.277778	Clc1c(Oc2ccc(cc2)C(=O)Nc3ccc(cc3)CC(=O)N4CCN(CC4)CC)ccc(Cl)c1
0.277778	Clc1c(Oc2ccc(cc2)C(=O)Nc3ccc(cc3)CC(=O)N4CCN(CC4)CC)ccc(Cl)c1
0.277778	Clc1c(Oc2ccc(cc2)C(=O)Nc3ccc(cc3)CC(=O)N4CCN(CC4)CC)ccc(Cl)c1
0.277778	Clc1c(Oc2ccc(cc2)C(=O)Nc3ccc(cc3)CC(=O)N4CCN(CC4)CC)ccc(Cl)c1
0.277778	Clc1c(Oc2ccc(cc2)C(=O)Nc3ccc(cc3)CC(=O)N4CCN(CC4)CC)ccc(Cl)c1
0.277778	Clc1c(Oc2ccc(cc2)C(=O)Nc3ccc(cc3)CC(=O)N4CCN(CC4)CC)ccc(Cl)c1
0.277778	Clc1c(Oc2ccc(cc2)C(=O)Nc3ccc(cc3)CC(=O)N4CCN(CC4)CC)ccc(Cl)c1
0.277778	Clc1c(Oc2ccc(cc2)C(=O)Nc3ccc(cc3)CC(=O)N4CCN(CC4)CC)ccc(Cl)c1
0.277778	Clc1c(Oc2ccncc2)ccc(c1)C(=O)Nc3ccc(cc3)C4=NOC(O)=N4
0.277778	Clc1c(Oc2ccncc2)ccc(c1)C(=O)Nc3ccc(cc3)C4=NOC(O)=N4
0.277592	O=C(OCC(=O)N1CCN(Cc2cc3OCCOc3cc2)CC1)c4cnc(c5ncccc5)cc4
0.277592	O=C(OCC(=O)N1CCN(Cc2cc3OCCOc3cc2)CC1)c4cnc(c5ncccc5)cc4
0.277592	O=C(OCC(=O)N1CCN(Cc2cc3OCCOc3cc2)CC1)c4cnc(c5ncccc5)cc4
0.277592	O=C(OCC(=O)N1CCN(Cc2cc3OCCOc3cc2)CC1)c4cnc(c5ncccc5)cc4
0.277592	O=C(OCC(=O)N1CCN(Cc2cc3OCCOc3cc2)CC1)c4cnc(c5ncccc5)cc4
0.277592	O=C(OCC(=O)N1CCN(Cc2cc3OCCOc3cc2)CC1)c4cnc(c5ncccc5)cc4
0.277592	O=C(OCC(=O)N1CCN(Cc2cc3OCCOc3cc2)CC1)c4cnc(c5ncccc5)cc4
0.277592	O=C(OCC(=O)N1CCN(Cc2cc3OCCOc3cc2)CC1)c4cnc(c5ncccc5)cc4
0.277592	O=C(OCC(=O)N1CCN(Cc2cc3OCCOc3cc2)CC1)c4cnc(c5ncccc5)cc4
0.277592	O=C(OCC(=O)N1CCN(Cc2cc3OCCOc3cc2)CC1)c4cnc(c5ncccc5)cc4
0.277567	Clc1c(OC)ccc(NC(=O)C=2NN=C(c3ccncc3)C2)c1
0.277567	Clc1c(OC)ccc(NC(=O)C=2NN=C(c3ccncc3)C2)c1
0.277567	Clc1c(OC)ccc(NC(=O)C=2NN=C(c3ccncc3)C2)c1
0.277567	Clc1c(OC)ccc(NC(=O)C=2NN=C(c3ccncc3)C2)c1
0.277567	Clc1c(OC)ccc(NC(=O)C=2NN=C(c3ccncc3)C2)c1
0.277567	Clc1c(OC)ccc(NC(=O)C=2NN=C(c3ccncc3)C2)c1
0.277567	Clc1c(OC)ccc(NC(=O)C=2NN=C(c3ccncc3)C2)c1
0.277567	Clc1c(OC)ccc(NC(=O)C=2NN=C(c3ccncc3)C2)c1
0.277567	Clc1c(OC)ccc(NC(=O)C=2NN=C(c3ccncc3)C2)c1
0.277567	Clc1c(OC)ccc(NC(=O)C=2NN=C(c3ccncc3)C2)c1
0.277372	S(c1c(NC(=O)C)ccc(c1)C(=O)Nc2cc(OCCN3CCCCC3)ccc2)C
0.277372	S(c1c(NC(=O)C)ccc(c1)C(=O)Nc2cc(OCCN3CCCCC3)ccc2)C
0.277372	S(c1c(NC(=O)C)ccc(c1)C(=O)Nc2cc(OCCN3CCCCC3)ccc2)C
0.277372	S(c1c(NC(=O)C)ccc(c1)C(=O)Nc2cc(OCCN3CCCCC3)ccc2)C
0.277193	O=C(Nc1cc(c(NC(=O)C=2OC=CC2)cc1)C)c3cc4c5c(cccc5)Cc4cc3
0.277193	O=C(Nc1cc(c(NC(=O)C=2OC=CC2)cc1)C)c3cc4c5c(cccc5)Cc4cc3
0.277193	O=C(Nc1cc(c(NC(=O)C=2OC=CC2)cc1)C)c3cc4c5c(cccc5)Cc4cc3
0.277193	O=C(Nc1cc(c(NC(=O)C=2OC=CC2)cc1)C)c3cc4c5c(cccc5)Cc4cc3
0.277193	O=C(Nc1cc(c(NC(=O)C=2OC=CC2)cc1)C)c3cc4c5c(cccc5)Cc4cc3
0.277193	O=C(Nc1cc(c(NC(=O)C=2OC=CC2)cc1)C)c3cc4c5c(cccc5)Cc4cc3
0.277193	O=C(Nc1cc(c(NC(=O)C=2OC=CC2)cc1)C)c3cc4c5c(cccc5)Cc4cc3
0.277193	O=C(Nc1cc(c(NC(=O)C=2OC=CC2)cc1)C)c3cc4c5c(cccc5)Cc4cc3
0.277193	O=C(Nc1cc(c(NC(=O)C=2OC=CC2)cc1)C)c3cc4c5c(cccc5)Cc4cc3
0.277193	O=C(Nc1cc(c(NC(=O)C=2OC=CC2)cc1)C)c3cc4c5c(cccc5)Cc4cc3
0.277154	O=C(Nc1ccc(cc1)C2=NOC(O)=N2)c3nc(ncc3)N4CCCCC4
0.277154	O=C(Nc1ccc(cc1)C2=NOC(O)=N2)c3nc(ncc3)N4CCCCC4
0.277154	O=C(Nc1ccc(cc1)C2=NOC(O)=N2)c3nc(ncc3)N4CCCCC4
0.277154	O=C(Nc1ccc(cc1)C2=NOC(O)=N2)c3nc(ncc3)N4CCCCC4
0.277154	O=C(Nc1ccc(cc1)C2=NOC(O)=N2)c3nc(ncc3)N4CCCCC4
0.277154	O=C(Nc1ccc(cc1)C2=NOC(O)=N2)c3nc(ncc3)N4CCCCC4
0.277154	O=C(Nc1ccc(cc1)C2=NOC(O)=N2)c3nc(ncc3)N4CCCCC4
0.277154	O=C(Nc1ccc(cc1)C2=NOC(O)=N2)c3nc(ncc3)N4CCCCC4
0.277154	O=C(Nc1ccc(cc1)C2=NOC(O)=N2)c3nc(ncc3)N4CCCCC4
0.277154	O=C(Nc1ccc(cc1)C2=NOC(O)=N2)c3nc(ncc3)N4CCCCC4
0.276923	FC(F)(F)c1nc(ncc1)Nc2cc(ccc2)C(=O)NCC3=C(N(N=C3C)C)N4CCN(CC4)C
0.276923	FC(F)(F)c1nc(ncc1)Nc2cc(ccc2)C(=O)NCC3=C(N(N=C3C)C)N4CCN(CC4)C
0.276923	FC(F)(F)c1nc(ncc1)Nc2cc(ccc2)C(=O)NCC3=C(N(N=C3C)C)N4CCN(CC4)C
0.276923	FC(F)(F)c1nc(ncc1)Nc2cc(ccc2)C(=O)NCC3=C(N(N=C3C)C)N4CCN(CC4)C
0.276923	FC(F)(F)c1nc(ncc1)Nc2cc(ccc2)C(=O)NCC3=C(N(N=C3C)C)N4CCN(CC4)C
0.276923	FC(F)(F)c1nc(ncc1)Nc2cc(ccc2)C(=O)NCC3=C(N(N=C3C)C)N4CCN(CC4)C
0.276923	FC(F)(F)c1nc(ncc1)Nc2cc(ccc2)C(=O)NCC3=C(N(N=C3C)C)N4CCN(CC4)C
0.276923	FC(F)(F)c1nc(ncc1)Nc2cc(ccc2)C(=O)NCC3=C(N(N=C3C)C)N4CCN(CC4)C
0.276923	FC(F)(F)c1nc(ncc1)Nc2cc(ccc2)C(=O)NCC3=C(N(N=C3C)C)N4CCN(CC4)C
0.276753	S1C=C(c2c(ccc(NC(=O)c3nnc(N(C)C)cc3)c2)C)C=C1
0.276753	S1C=C(c2c(ccc(NC(=O)c3nnc(N(C)C)cc3)c2)C)C=C1
0.276753	S1C=C(c2c(ccc(NC(=O)c3nnc(N(C)C)cc3)c2)C)C=C1
0.276753	S1C=C(c2c(ccc(NC(=O)c3nnc(N(C)C)cc3)c2)C)C=C1
0.276753	S1C=C(c2c(ccc(NC(=O)c3nnc(N(C)C)cc3)c2)C)C=C1
0.276753	S1C=C(c2c(ccc(NC(=O)c3nnc(N(C)C)cc3)c2)C)C=C1
0.276753	S1C=C(c2c(ccc(NC(=O)c3nnc(N(C)C)cc3)c2)C)C=C1
0.276753	S1C=C(c2c(ccc(NC(=O)c3nnc(N(C)C)cc3)c2)C)C=C1
0.276753	S1C=C(c2c(ccc(NC(=O)c3nnc(N(C)C)cc3)c2)C)C=C1
0.276753	S1C=C(c2c(ccc(NC(=O)c3nnc(N(C)C)cc3)c2)C)C=C1
0.276596	Ic1nc(ccc1OC)C(=O)Nc2cc(c(cc2)C)C3=CSC=C3
0.276596	Ic1nc(ccc1OC)C(=O)Nc2cc(c(cc2)C)C3=CSC=C3
0.276596	Ic1nc(ccc1OC)C(=O)Nc2cc(c(cc2)C)C3=CSC=C3
0.276596	Ic1nc(ccc1OC)C(=O)Nc2cc(c(cc2)C)C3=CSC=C3
0.276596	Ic1nc(ccc1OC)C(=O)Nc2cc(c(cc2)C)C3=CSC=C3
0.276596	Ic1nc(ccc1OC)C(=O)Nc2cc(c(cc2)C)C3=CSC=C3
0.276596	Ic1nc(ccc1OC)C(=O)Nc2cc(c(cc2)C)C3=CSC=C3
0.276596	Ic1nc(ccc1OC)C(=O)Nc2cc(c(cc2)C)C3=CSC=C3
0.276596	Ic1nc(ccc1OC)C(=O)Nc2cc(c(cc2)C)C3=CSC=C3
0.276596	Ic1nc(ccc1OC)C(=O)Nc2cc(c(cc2)C)C3=CSC=C3
0.276364	O=C(Nc1ccc(NC(=O)c2cc(OC)c(OCc3cnccc3)cc2)cc1)c4cc5OCOc5cc4
0.276364	O=C(Nc1ccc(NC(=O)c2cc(OC)c(OCc3cnccc3)cc2)cc1)c4cc5OCOc5cc4
0.276364	O=C(Nc1ccc(NC(=O)c2cc(OC)c(OCc3cnccc3)cc2)cc1)c4cc5OCOc5cc4
0.276364	O=C(Nc1ccc(NC(=O)c2cc(OC)c(OCc3cnccc3)cc2)cc1)c4cc5OCOc5cc4
0.276364	O=C(Nc1ccc(NC(=O)c2cc(OC)c(OCc3cnccc3)cc2)cc1)c4cc5OCOc5cc4
0.276364	O=C(Nc1ccc(NC(=O)c2cc(OC)c(OCc3cnccc3)cc2)cc1)c4cc5OCOc5cc4
0.276364	O=C(Nc1ccc(NC(=O)c2cc(OC)c(OCc3cnccc3)cc2)cc1)c4cc5OCOc5cc4
0.276364	O=C(Nc1ccc(NC(=O)c2cc(OC)c(OCc3cnccc3)cc2)cc1)c4cc5OCOc5cc4
0.276364	O=C(Nc1ccc(NC(=O)c2cc(OC)c(OCc3cnccc3)cc2)cc1)c4cc5OCOc5cc4
0.276364	O=C(Nc1ccc(NC(=O)c2cc(OC)c(OCc3cnccc3)cc2)cc1)c4cc5OCOc5cc4
0.276265	Brc1c(ccc(c1)CNC(=O)C(=O)Nc2c(ccc(c3ccncc3)c2)C)C
0.276265	Brc1c(ccc(c1)CNC(=O)C(=O)Nc2c(ccc(c3ccncc3)c2)C)C
0.276265	Brc1c(ccc(c1)CNC(=O)C(=O)Nc2c(ccc(c3ccncc3)c2)C)C
0.276265	Brc1c(ccc(c1)CNC(=O)C(=O)Nc2c(ccc(c3ccncc3)c2)C)C
0.276265	Brc1c(ccc(c1)CNC(=O)C(=O)Nc2c(ccc(c3ccncc3)c2)C)C
0.276265	Brc1c(ccc(c1)CNC(=O)C(=O)Nc2c(ccc(c3ccncc3)c2)C)C
0.276265	Brc1c(ccc(c1)CNC(=O)C(=O)Nc2c(ccc(c3ccncc3)c2)C)C
0.276265	Brc1c(ccc(c1)CNC(=O)C(=O)Nc2c(ccc(c3ccncc3)c2)C)C
0.276265	Brc1c(ccc(c1)CNC(=O)C(=O)Nc2c(ccc(c3ccncc3)c2)C)C
0.276265	Brc1c(ccc(c1)CNC(=O)C(=O)Nc2c(ccc(c3ccncc3)c2)C)C
0.276265	S1C(=NC(c2cc(ccc2)C)=C1)NC(=O)c3ccc(c4nnc(cc4)C)cc3
0.276265	S1C(=NC(c2cc(ccc2)C)=C1)NC(=O)c3ccc(c4nnc(cc4)C)cc3
0.276265	S1C(=NC(c2cc(ccc2)C)=C1)NC(=O)c3ccc(c4nnc(cc4)C)cc3
0.276265	S1C(=NC(c2cc(ccc2)C)=C1)NC(=O)c3ccc(c4nnc(cc4)C)cc3
0.276265	S1C(=NC(c2cc(ccc2)C)=C1)NC(=O)c3ccc(c4nnc(cc4)C)cc3
0.276265	S1C(=NC(c2cc(ccc2)C)=C1)NC(=O)c3ccc(c4nnc(cc4)C)cc3
0.276265	S1C(=NC(c2cc(ccc2)C)=C1)NC(=O)c3ccc(c4nnc(cc4)C)cc3
0.276265	S1C(=NC(c2cc(ccc2)C)=C1)NC(=O)c3ccc(c4nnc(cc4)C)cc3
0.276265	S1C(=NC(c2cc(ccc2)C)=C1)NC(=O)c3ccc(c4nnc(cc4)C)cc3
0.276265	S1C(=NC(c2cc(ccc2)C)=C1)NC(=O)c3ccc(c4nnc(cc4)C)cc3
0.27619	n1c(NN)cccc1c2cnccc2
0.27619	n1c(NN)cccc1c2cnccc2
0.27619	n1c(NN)cccc1c2cnccc2
0.27619	n1c(NN)cccc1c2cnccc2
0.27619	n1c(NN)cccc1c2cnccc2
0.27619	n1c(NN)cccc1c2cnccc2
0.27619	n1c(NN)cccc1c2cnccc2
0.27619	n1c(NN)cccc1c2cnccc2
0.27619	n1c(NN)cccc1c2cnccc2
0.27619	n1c(NN)cccc1c2cnccc2
0.275748	O=C(N1CC2NCCC2CC1)c3c(ccc(Nc4nc(ccn4)C)c3)C
0.275748	O=C(N1CC2NCCC2CC1)c3c(ccc(Nc4nc(ccn4)C)c3)C
0.275748	O=C(N1CC2NCCC2CC1)c3c(ccc(Nc4nc(ccn4)C)c3)C
0.275748	O=C(N1CC2NCCC2CC1)c3c(ccc(Nc4nc(ccn4)C)c3)C
0.275735	Clc1c(cc(NC(=O)c2cnc(N3CCCC3)cc2)cc1)C(=O)Nc4ccccc4
0.275641	Clc1nc(Nc2cnccc2)c(cc1)C(=O)N(Cc3cc(F)c(c4cnccc4)cc3)C
0.275641	Clc1nc(Nc2cnccc2)c(cc1)C(=O)N(Cc3cc(F)c(c4cnccc4)cc3)C
0.275641	Clc1nc(Nc2cnccc2)c(cc1)C(=O)N(Cc3cc(F)c(c4cnccc4)cc3)C
0.275641	Clc1nc(Nc2cnccc2)c(cc1)C(=O)N(Cc3cc(F)c(c4cnccc4)cc3)C
0.275641	Clc1nc(Nc2cnccc2)c(cc1)C(=O)N(Cc3cc(F)c(c4cnccc4)cc3)C
0.275641	Clc1nc(Nc2cnccc2)c(cc1)C(=O)N(Cc3cc(F)c(c4cnccc4)cc3)C
0.275641	Clc1nc(Nc2cnccc2)c(cc1)C(=O)N(Cc3cc(F)c(c4cnccc4)cc3)C
0.275641	Clc1nc(Nc2cnccc2)c(cc1)C(=O)N(Cc3cc(F)c(c4cnccc4)cc3)C
0.275641	Clc1nc(Nc2cnccc2)c(cc1)C(=O)N(Cc3cc(F)c(c4cnccc4)cc3)C
0.275641	Clc1nc(Nc2cnccc2)c(cc1)C(=O)N(Cc3cc(F)c(c4cnccc4)cc3)C
0.275	S(=O)(=O)(Nc1ccc(cc1)C(=O)NCC(=O)NCc2c(c3ccc(cc3)CN4CCCC4)cccc2)c5c(cc(cc5)C)C
0.275	S(=O)(=O)(Nc1ccc(cc1)C(=O)NCC(=O)NCc2c(c3ccc(cc3)CN4CCCC4)cccc2)c5c(cc(cc5)C)C
0.275	S(=O)(=O)(Nc1ccc(cc1)C(=O)NCC(=O)NCc2c(c3ccc(cc3)CN4CCCC4)cccc2)c5c(cc(cc5)C)C
0.275	S(=O)(=O)(Nc1ccc(cc1)C(=O)NCC(=O)NCc2c(c3ccc(cc3)CN4CCCC4)cccc2)c5c(cc(cc5)C)C
0.275	S(=O)(=O)(Nc1ccc(cc1)C(=O)NCC(=O)NCc2c(c3ccc(cc3)CN4CCCC4)cccc2)c5c(cc(cc5)C)C
0.275	S(=O)(=O)(Nc1ccc(cc1)C(=O)NCC(=O)NCc2c(c3ccc(cc3)CN4CCCC4)cccc2)c5c(cc(cc5)C)C
0.275	S(=O)(=O)(Nc1ccc(cc1)C(=O)NCC(=O)NCc2c(c3ccc(cc3)CN4CCCC4)cccc2)c5c(cc(cc5)C)C
0.275	S(=O)(=O)(Nc1ccc(cc1)C(=O)NCC(=O)NCc2c(c3ccc(cc3)CN4CCCC4)cccc2)c5c(cc(cc5)C)C
0.275	S(=O)(=O)(Nc1ccc(cc1)C(=O)NCC(=O)NCc2c(c3ccc(cc3)CN4CCCC4)cccc2)c5c(cc(cc5)C)C
0.275	S(=O)(=O)(Nc1ccc(cc1)C(=O)NCC(=O)NCc2c(c3ccc(cc3)CN4CCCC4)cccc2)c5c(cc(cc5)C)C
0.274809	Clc1c(Cl)ccc(NC(=O)Nc2cc(ccc2)C(=O)Nc3cc(OCCN4CCCCC4)ccc3)c1
0.274725	Brc1cc(NC(=O)c2cc(OC)c(OCc3cnccc3)cc2)cc(c1)C(F)(F)F
0.274725	Brc1cc(NC(=O)c2cc(OC)c(OCc3cnccc3)cc2)cc(c1)C(F)(F)F
0.274725	Brc1cc(NC(=O)c2cc(OC)c(OCc3cnccc3)cc2)cc(c1)C(F)(F)F
0.274725	Brc1cc(NC(=O)c2cc(OC)c(OCc3cnccc3)cc2)cc(c1)C(F)(F)F
0.274725	Brc1cc(NC(=O)c2cc(OC)c(OCc3cnccc3)cc2)cc(c1)C(F)(F)F
0.274725	Brc1cc(NC(=O)c2cc(OC)c(OCc3cnccc3)cc2)cc(c1)C(F)(F)F
0.274725	Brc1cc(NC(=O)c2cc(OC)c(OCc3cnccc3)cc2)cc(c1)C(F)(F)F
0.274725	Brc1cc(NC(=O)c2cc(OC)c(OCc3cnccc3)cc2)cc(c1)C(F)(F)F
0.274725	Brc1cc(NC(=O)c2cc(OC)c(OCc3cnccc3)cc2)cc(c1)C(F)(F)F
0.274725	Brc1cc(NC(=O)c2cc(OC)c(OCc3cnccc3)cc2)cc(c1)C(F)(F)F
0.27459	Clc1cc(NC(=O)CNc2cc(c3ccccc3)ccc2)c(cc1)C
0.27459	Clc1cc(NC(=O)CNc2cc(c3ccccc3)ccc2)c(cc1)C
0.27459	Clc1cc(NC(=O)CNc2cc(c3ccccc3)ccc2)c(cc1)C
0.27459	Clc1cc(NC(=O)CNc2cc(c3ccccc3)ccc2)c(cc1)C
0.27459	Clc1cc(NC(=O)CNc2cc(c3ccccc3)ccc2)c(cc1)C
0.27459	Clc1cc(NC(=O)CNc2cc(c3ccccc3)ccc2)c(cc1)C
0.27459	Clc1cc(NC(=O)CNc2cc(c3ccccc3)ccc2)c(cc1)C
0.27459	Clc1cc(NC(=O)CNc2cc(c3ccccc3)ccc2)c(cc1)C
0.27459	Clc1cc(NC(=O)CNc2cc(c3ccccc3)ccc2)c(cc1)C
0.27459	Clc1cc(NC(=O)CNc2cc(c3ccccc3)ccc2)c(cc1)C
0.274576	Clc1ccc(cc1)CN2CCN(C(=O)CNC(=O)c3ccc(NS(=O)(=O)c4c(cc(cc4)C)C)cc3)CC2
0.274576	Clc1ccc(cc1)CN2CCN(C(=O)CNC(=O)c3ccc(NS(=O)(=O)c4c(cc(cc4)C)C)cc3)CC2
0.274576	Clc1ccc(cc1)CN2CCN(C(=O)CNC(=O)c3ccc(NS(=O)(=O)c4c(cc(cc4)C)C)cc3)CC2
0.274576	Clc1ccc(cc1)CN2CCN(C(=O)CNC(=O)c3ccc(NS(=O)(=O)c4c(cc(cc4)C)C)cc3)CC2
0.274576	Clc1ccc(cc1)CN2CCN(C(=O)CNC(=O)c3ccc(NS(=O)(=O)c4c(cc(cc4)C)C)cc3)CC2
0.274576	Clc1ccc(cc1)CN2CCN(C(=O)CNC(=O)c3ccc(NS(=O)(=O)c4c(cc(cc4)C)C)cc3)CC2
0.274576	Clc1ccc(cc1)CN2CCN(C(=O)CNC(=O)c3ccc(NS(=O)(=O)c4c(cc(cc4)C)C)cc3)CC2
0.274576	Clc1ccc(cc1)CN2CCN(C(=O)CNC(=O)c3ccc(NS(=O)(=O)c4c(cc(cc4)C)C)cc3)CC2
0.27451	Clc1c(OC)ccc(NC(=O)c2ccc(cc2)C(=O)NCc3cc(ccc3)C)c1
0.27451	Clc1c(OC)ccc(NC(=O)c2ccc(cc2)C(=O)NCc3cc(ccc3)C)c1
0.27451	Clc1c(OC)ccc(NC(=O)c2ccc(cc2)C(=O)NCc3cc(ccc3)C)c1
0.27451	Clc1c(OC)ccc(NC(=O)c2ccc(cc2)C(=O)NCc3cc(ccc3)C)c1
0.27451	Clc1c(OC)ccc(NC(=O)c2ccc(cc2)C(=O)NCc3cc(ccc3)C)c1
0.274194	O=C(N)c1c(nccc1)Nc2c(cc(cc2)C)C
0.274194	O=C(N)c1c(nccc1)Nc2c(cc(cc2)C)C
0.274194	O=C(N)c1c(nccc1)Nc2c(cc(cc2)C)C
0.274194	O=C(N)c1c(nccc1)Nc2c(cc(cc2)C)C
0.274194	O=C(N)c1c(nccc1)Nc2c(cc(cc2)C)C
0.274194	O=C(N)c1c(nccc1)Nc2c(cc(cc2)C)C
0.274074	O=C(Nc1c(ccc(c2ccncc2)c1)C)C(=O)Nc3cc(N4N=NC=C4)ccc3
0.274074	O=C(Nc1c(ccc(c2ccncc2)c1)C)C(=O)Nc3cc(N4N=NC=C4)ccc3
0.274074	O=C(Nc1c(ccc(c2ccncc2)c1)C)C(=O)Nc3cc(N4N=NC=C4)ccc3
0.274074	O=C(Nc1c(ccc(c2ccncc2)c1)C)C(=O)Nc3cc(N4N=NC=C4)ccc3
0.274074	O=C(Nc1c(ccc(c2ccncc2)c1)C)C(=O)Nc3cc(N4N=NC=C4)ccc3
0.274074	O=C(Nc1c(ccc(c2ccncc2)c1)C)C(=O)Nc3cc(N4N=NC=C4)ccc3
0.274074	O=C(Nc1c(ccc(c2ccncc2)c1)C)C(=O)Nc3cc(N4N=NC=C4)ccc3
0.274074	O=C(Nc1c(ccc(c2ccncc2)c1)C)C(=O)Nc3cc(N4N=NC=C4)ccc3
0.274074	O=C(Nc1c(ccc(c2ccncc2)c1)C)C(=O)Nc3cc(N4N=NC=C4)ccc3
0.274074	O=C(Nc1c(ccc(c2ccncc2)c1)C)C(=O)Nc3cc(N4N=NC=C4)ccc3
0.274074	Ic1c(I)ccc(c1)C(=O)Nc2cc(S(=O)(=O)N3CCN(CCC3)C)ccc2
0.274074	Ic1c(I)ccc(c1)C(=O)Nc2cc(S(=O)(=O)N3CCN(CCC3)C)ccc2
0.274074	Ic1c(I)ccc(c1)C(=O)Nc2cc(S(=O)(=O)N3CCN(CCC3)C)ccc2
0.274074	Ic1c(I)ccc(c1)C(=O)Nc2cc(S(=O)(=O)N3CCN(CCC3)C)ccc2
0.274074	Ic1c(I)ccc(c1)C(=O)Nc2cc(S(=O)(=O)N3CCN(CCC3)C)ccc2
0.274074	Ic1c(I)ccc(c1)C(=O)Nc2cc(S(=O)(=O)N3CCN(CCC3)C)ccc2
0.274074	Ic1c(I)ccc(c1)C(=O)Nc2cc(S(=O)(=O)N3CCN(CCC3)C)ccc2
0.274074	Ic1c(I)ccc(c1)C(=O)Nc2cc(S(=O)(=O)N3CCN(CCC3)C)ccc2
0.274074	Ic1c(I)ccc(c1)C(=O)Nc2cc(S(=O)(=O)N3CCN(CCC3)C)ccc2
0.274074	Ic1c(I)ccc(c1)C(=O)Nc2cc(S(=O)(=O)N3CCN(CCC3)C)ccc2
0.27381	Clc1ccc(c2cc(F)c(cc2)C(=O)Nc3cc(ccc3)C(=O)NC)cc1
0.273723	n1ccc(c2c(cc(cc2)C3=NC(=NN3C)c4ccc(cc4)CN5CCCC5)C)cc1
0.273684	O=C(OC(C)(C)C)Cc1cc(NC(=O)c2cc(OC)c(OCc3cnccc3)cc2)ccc1
0.273684	O=C(OC(C)(C)C)Cc1cc(NC(=O)c2cc(OC)c(OCc3cnccc3)cc2)ccc1
0.273684	O=C(OC(C)(C)C)Cc1cc(NC(=O)c2cc(OC)c(OCc3cnccc3)cc2)ccc1
0.273684	O=C(OC(C)(C)C)Cc1cc(NC(=O)c2cc(OC)c(OCc3cnccc3)cc2)ccc1
0.273684	O=C(OC(C)(C)C)Cc1cc(NC(=O)c2cc(OC)c(OCc3cnccc3)cc2)ccc1
0.273684	O=C(OC(C)(C)C)Cc1cc(NC(=O)c2cc(OC)c(OCc3cnccc3)cc2)ccc1
0.273684	O=C(OC(C)(C)C)Cc1cc(NC(=O)c2cc(OC)c(OCc3cnccc3)cc2)ccc1
0.273684	O=C(OC(C)(C)C)Cc1cc(NC(=O)c2cc(OC)c(OCc3cnccc3)cc2)ccc1
0.273684	O=C(OC(C)(C)C)Cc1cc(NC(=O)c2cc(OC)c(OCc3cnccc3)cc2)ccc1
0.273684	O=C(OC(C)(C)C)Cc1cc(NC(=O)c2cc(OC)c(OCc3cnccc3)cc2)ccc1
0.273438	O=C(Nc1c(ccc(c1)C)C(=O)N)c2ccc(cc2)C(=O)NCc3cc(ccc3)C
0.273438	O=C(Nc1c(ccc(c1)C)C(=O)N)c2ccc(cc2)C(=O)NCc3cc(ccc3)C
0.273438	O=C(Nc1c(ccc(c1)C)C(=O)N)c2ccc(cc2)C(=O)NCc3cc(ccc3)C
0.273438	O=C(Nc1c(ccc(c1)C)C(=O)N)c2ccc(cc2)C(=O)NCc3cc(ccc3)C
0.273438	O=C(Nc1c(ccc(c1)C)C(=O)N)c2ccc(cc2)C(=O)NCc3cc(ccc3)C
0.273438	O=C(Nc1c(ccc(c1)C)C(=O)N)c2ccc(cc2)C(=O)NCc3cc(ccc3)C
0.273438	O=C(Nc1c(ccc(c1)C)C(=O)N)c2ccc(cc2)C(=O)NCc3cc(ccc3)C
0.273438	O=C(Nc1c(ccc(c1)C)C(=O)N)c2ccc(cc2)C(=O)NCc3cc(ccc3)C
0.273438	O=C(Nc1c(ccc(c1)C)C(=O)N)c2ccc(cc2)C(=O)NCc3cc(ccc3)C
0.273438	O=C(Nc1c(ccc(c1)C)C(=O)N)c2ccc(cc2)C(=O)NCc3cc(ccc3)C
0.273148	O=C(Nc1cc(NC)c(cc1)C)CC
0.273063	O=C(Nc1c(ccc(c1)C)C(=O)N)c2cnc(N3CCCC3)cc2
0.273063	O=C(Nc1c(ccc(c1)C)C(=O)N)c2cnc(N3CCCC3)cc2
0.273063	O=C(Nc1c(ccc(c1)C)C(=O)N)c2cnc(N3CCCC3)cc2
0.273063	O=C(Nc1c(ccc(c1)C)C(=O)N)c2cnc(N3CCCC3)cc2
0.273063	O=C(Nc1c(ccc(c1)C)C(=O)N)c2cnc(N3CCCC3)cc2
0.273063	O=C(Nc1c(ccc(c1)C)C(=O)N)c2cnc(N3CCCC3)cc2
0.273063	O=C(Nc1c(ccc(c1)C)C(=O)N)c2cnc(N3CCCC3)cc2
0.27305	Brc1ccc(cc1)C(=O)Nc2c(ccc(c2)C(=O)OCC=3N=C(SC3)COCC(F)F)C
0.27305	Brc1ccc(cc1)C(=O)Nc2c(ccc(c2)C(=O)OCC=3N=C(SC3)COCC(F)F)C
0.27305	Brc1ccc(cc1)C(=O)Nc2c(ccc(c2)C(=O)OCC=3N=C(SC3)COCC(F)F)C
0.27305	Brc1ccc(cc1)C(=O)Nc2c(ccc(c2)C(=O)OCC=3N=C(SC3)COCC(F)F)C
0.27305	Brc1ccc(cc1)C(=O)Nc2c(ccc(c2)C(=O)OCC=3N=C(SC3)COCC(F)F)C
0.27305	Brc1ccc(cc1)C(=O)Nc2c(ccc(c2)C(=O)OCC=3N=C(SC3)COCC(F)F)C
0.27305	Brc1ccc(cc1)C(=O)Nc2c(ccc(c2)C(=O)OCC=3N=C(SC3)COCC(F)F)C
0.27305	Brc1ccc(cc1)C(=O)Nc2c(ccc(c2)C(=O)OCC=3N=C(SC3)COCC(F)F)C
0.27305	Brc1ccc(cc1)C(=O)Nc2c(ccc(c2)C(=O)OCC=3N=C(SC3)COCC(F)F)C
0.27305	Brc1ccc(cc1)C(=O)Nc2c(ccc(c2)C(=O)OCC=3N=C(SC3)COCC(F)F)C
0.272727	S1(=O)(=O)N(Cc2cc(NC(=O)Nc3c(cc(Oc4ccncc4)cc3)C)ccc2)CCC1
0.272727	S1(=O)(=O)N(Cc2cc(NC(=O)Nc3c(cc(Oc4ccncc4)cc3)C)ccc2)CCC1
0.272727	Brc1cc(NC(=O)OC(C)(C)C)c(cc1)C(=O)Nc2cc(c3ccccc3)ccc2
0.272727	Brc1cc(NC(=O)OC(C)(C)C)c(cc1)C(=O)Nc2cc(c3ccccc3)ccc2
0.272727	Brc1cc(NC(=O)OC(C)(C)C)c(cc1)C(=O)Nc2cc(c3ccccc3)ccc2
0.272727	Brc1cc(NC(=O)OC(C)(C)C)c(cc1)C(=O)Nc2cc(c3ccccc3)ccc2
0.272727	Brc1cc(NC(=O)OC(C)(C)C)c(cc1)C(=O)Nc2cc(c3ccccc3)ccc2
0.272727	Brc1cc(NC(=O)OC(C)(C)C)c(cc1)C(=O)Nc2cc(c3ccccc3)ccc2
0.272727	Brc1cc(NC(=O)OC(C)(C)C)c(cc1)C(=O)Nc2cc(c3ccccc3)ccc2
0.272727	Brc1cc(NC(=O)OC(C)(C)C)c(cc1)C(=O)Nc2cc(c3ccccc3)ccc2
0.272727	Brc1cc(NC(=O)OC(C)(C)C)c(cc1)C(=O)Nc2cc(c3ccccc3)ccc2
0.272727	Brc1cc(NC(=O)OC(C)(C)C)c(cc1)C(=O)Nc2cc(c3ccccc3)ccc2
0.272727	O=C(Nc1ccc(cc1)COC(C)C)c2nc(ncc2)N3CCCCC3
0.272727	O=C(Nc1ccc(cc1)COC(C)C)c2nc(ncc2)N3CCCCC3
0.272727	O=C(Nc1ccc(cc1)COC(C)C)c2nc(ncc2)N3CCCCC3
0.272727	O=C(Nc1ccc(cc1)COC(C)C)c2nc(ncc2)N3CCCCC3
0.272727	O=C(Nc1ccc(cc1)COC(C)C)c2nc(ncc2)N3CCCCC3
0.272727	O=C(Nc1ccc(cc1)COC(C)C)c2nc(ncc2)N3CCCCC3
0.272727	O=C(Nc1ccc(cc1)COC(C)C)c2nc(ncc2)N3CCCCC3
0.272727	O=C(Nc1ccc(cc1)COC(C)C)c2nc(ncc2)N3CCCCC3
0.272727	O=C(Nc1ccc(cc1)COC(C)C)c2nc(ncc2)N3CCCCC3
0.272727	O=C(Nc1ccc(cc1)COC(C)C)c2nc(ncc2)N3CCCCC3
0.272727	Clc1c(Cl)ccc(NC(=O)Nc2cc(ccc2)C(=O)NC=3SC=C(N3)c4c(F)cc(NC(=O)C)cc4)c1
0.272727	Clc1c(Cl)ccc(NC(=O)Nc2cc(ccc2)C(=O)NC=3SC=C(N3)c4c(F)cc(NC(=O)C)cc4)c1
0.272727	Clc1c(Cl)ccc(NC(=O)Nc2cc(ccc2)C(=O)NC=3SC=C(N3)c4c(F)cc(NC(=O)C)cc4)c1
0.272727	Clc1c(Cl)ccc(NC(=O)Nc2cc(ccc2)C(=O)NC=3SC=C(N3)c4c(F)cc(NC(=O)C)cc4)c1
0.272727	Clc1c(Cl)ccc(NC(=O)Nc2cc(ccc2)C(=O)NC=3SC=C(N3)c4c(F)cc(NC(=O)C)cc4)c1
0.272727	Clc1c(Cl)ccc(NC(=O)Nc2cc(ccc2)C(=O)NC=3SC=C(N3)c4c(F)cc(NC(=O)C)cc4)c1
0.272727	Clc1c(Cl)ccc(NC(=O)Nc2cc(ccc2)C(=O)NC=3SC=C(N3)c4c(F)cc(NC(=O)C)cc4)c1
0.272727	Clc1c(Cl)ccc(NC(=O)Nc2cc(ccc2)C(=O)NC=3SC=C(N3)c4c(F)cc(NC(=O)C)cc4)c1
0.272727	Clc1c(Cl)ccc(NC(=O)Nc2cc(ccc2)C(=O)NC=3SC=C(N3)c4c(F)cc(NC(=O)C)cc4)c1
0.272727	Clc1c(Cl)ccc(NC(=O)Nc2cc(ccc2)C(=O)NC=3SC=C(N3)c4c(F)cc(NC(=O)C)cc4)c1
0.272414	O=C(NCc1cc(NC(=O)C)c(OC)cc1)c2nc(ncc2)N3CCCCC3
0.272414	O=C(NCc1cc(NC(=O)C)c(OC)cc1)c2nc(ncc2)N3CCCCC3
0.272414	O=C(NCc1cc(NC(=O)C)c(OC)cc1)c2nc(ncc2)N3CCCCC3
0.272414	O=C(NCc1cc(NC(=O)C)c(OC)cc1)c2nc(ncc2)N3CCCCC3
0.272414	O=C(NCc1cc(NC(=O)C)c(OC)cc1)c2nc(ncc2)N3CCCCC3
0.272414	O=C(NCc1cc(NC(=O)C)c(OC)cc1)c2nc(ncc2)N3CCCCC3
0.272414	O=C(NCc1cc(NC(=O)C)c(OC)cc1)c2nc(ncc2)N3CCCCC3
0.272414	O=C(NCc1cc(NC(=O)C)c(OC)cc1)c2nc(ncc2)N3CCCCC3
0.272414	O=C(NCc1cc(NC(=O)C)c(OC)cc1)c2nc(ncc2)N3CCCCC3
0.272414	O=C(NCc1cc(NC(=O)C)c(OC)cc1)c2nc(ncc2)N3CCCCC3
0.272414	Clc1c(OCc2ncccc2)ccc(NC(=O)c3cnc(N4CCCC4)cc3)c1
0.272414	Clc1c(OCc2ncccc2)ccc(NC(=O)c3cnc(N4CCCC4)cc3)c1
0.272414	Clc1c(OCc2ncccc2)ccc(NC(=O)c3cnc(N4CCCC4)cc3)c1
0.272414	Clc1c(OCc2ncccc2)ccc(NC(=O)c3cnc(N4CCCC4)cc3)c1
0.272414	Clc1c(OCc2ncccc2)ccc(NC(=O)c3cnc(N4CCCC4)cc3)c1
0.272414	Clc1c(OCc2ncccc2)ccc(NC(=O)c3cnc(N4CCCC4)cc3)c1
0.272414	Clc1c(OCc2ncccc2)ccc(NC(=O)c3cnc(N4CCCC4)cc3)c1
0.272414	Clc1c(OCc2ncccc2)ccc(NC(=O)c3cnc(N4CCCC4)cc3)c1
0.272414	Clc1c(OCc2ncccc2)ccc(NC(=O)c3cnc(N4CCCC4)cc3)c1
0.272414	Clc1c(OCc2ncccc2)ccc(NC(=O)c3cnc(N4CCCC4)cc3)c1
0.272131	Clc1ncc(cc1F)COC(=O)c2c(ccc(Nc3nc(ccn3)C(F)(F)F)c2)C
0.272131	Clc1ncc(cc1F)COC(=O)c2c(ccc(Nc3nc(ccn3)C(F)(F)F)c2)C
0.272131	Clc1ncc(cc1F)COC(=O)c2c(ccc(Nc3nc(ccn3)C(F)(F)F)c2)C
0.272131	Clc1ncc(cc1F)COC(=O)c2c(ccc(Nc3nc(ccn3)C(F)(F)F)c2)C
0.272131	Clc1ncc(cc1F)COC(=O)c2c(ccc(Nc3nc(ccn3)C(F)(F)F)c2)C
0.272131	Clc1ncc(cc1F)COC(=O)c2c(ccc(Nc3nc(ccn3)C(F)(F)F)c2)C
0.272131	Clc1ncc(cc1F)COC(=O)c2c(ccc(Nc3nc(ccn3)C(F)(F)F)c2)C
0.272131	Clc1ncc(cc1F)COC(=O)c2c(ccc(Nc3nc(ccn3)C(F)(F)F)c2)C
0.272131	Clc1ncc(cc1F)COC(=O)c2c(ccc(Nc3nc(ccn3)C(F)(F)F)c2)C
0.272131	Clc1ncc(cc1F)COC(=O)c2c(ccc(Nc3nc(ccn3)C(F)(F)F)c2)C
0.272059	Brc1ccc(cc1)C(=O)Nc2c(ccc(c2)C(=O)NCc3cc(OC)c(OCC)c(OC)c3)C
0.272059	Brc1ccc(cc1)C(=O)Nc2c(ccc(c2)C(=O)NCc3cc(OC)c(OCC)c(OC)c3)C
0.272059	Brc1ccc(cc1)C(=O)Nc2c(ccc(c2)C(=O)NCc3cc(OC)c(OCC)c(OC)c3)C
0.272059	Brc1ccc(cc1)C(=O)Nc2c(ccc(c2)C(=O)NCc3cc(OC)c(OCC)c(OC)c3)C
0.272059	Brc1ccc(cc1)C(=O)Nc2c(ccc(c2)C(=O)NCc3cc(OC)c(OCC)c(OC)c3)C
0.272059	Brc1ccc(cc1)C(=O)Nc2c(ccc(c2)C(=O)NCc3cc(OC)c(OCC)c(OC)c3)C
0.272059	Brc1ccc(cc1)C(=O)Nc2c(ccc(c2)C(=O)NCc3cc(OC)c(OCC)c(OC)c3)C
0.272059	Brc1ccc(cc1)C(=O)Nc2c(ccc(c2)C(=O)NCc3cc(OC)c(OCC)c(OC)c3)C
0.272059	Brc1c(NC(=O)OC(C)(C)C)ccc(c1)C(=O)N2CCN(Cc3ccc(Cl)cc3)CC2
0.272059	Brc1c(NC(=O)OC(C)(C)C)ccc(c1)C(=O)N2CCN(Cc3ccc(Cl)cc3)CC2
0.272059	Brc1c(NC(=O)OC(C)(C)C)ccc(c1)C(=O)N2CCN(Cc3ccc(Cl)cc3)CC2
0.272059	Brc1c(NC(=O)OC(C)(C)C)ccc(c1)C(=O)N2CCN(Cc3ccc(Cl)cc3)CC2
0.272059	Brc1c(NC(=O)OC(C)(C)C)ccc(c1)C(=O)N2CCN(Cc3ccc(Cl)cc3)CC2
0.272059	Brc1c(NC(=O)OC(C)(C)C)ccc(c1)C(=O)N2CCN(Cc3ccc(Cl)cc3)CC2
0.272059	Brc1c(NC(=O)OC(C)(C)C)ccc(c1)C(=O)N2CCN(Cc3ccc(Cl)cc3)CC2
0.272059	Brc1c(NC(=O)OC(C)(C)C)ccc(c1)C(=O)N2CCN(Cc3ccc(Cl)cc3)CC2
0.272059	Brc1c(NC(=O)OC(C)(C)C)ccc(c1)C(=O)N2CCN(Cc3ccc(Cl)cc3)CC2
0.271967	Clc1c(ccc(N)c1)C(=O)Nc2cnccc2
0.271967	Clc1c(ccc(N)c1)C(=O)Nc2cnccc2
0.271967	Clc1c(ccc(N)c1)C(=O)Nc2cnccc2
0.271967	Clc1c(ccc(N)c1)C(=O)Nc2cnccc2
0.271967	Clc1c(ccc(N)c1)C(=O)Nc2cnccc2
0.271967	Clc1c(ccc(N)c1)C(=O)Nc2cnccc2
0.271967	Clc1c(ccc(N)c1)C(=O)Nc2cnccc2
0.271777	Clc1c(OCc2cc(F)ccc2)ccc(c1)C(=O)Nc3ccc(cc3)C4=NOC(O)=N4
0.271777	Clc1c(OCc2cc(F)ccc2)ccc(c1)C(=O)Nc3ccc(cc3)C4=NOC(O)=N4
0.271777	Clc1c(OCc2cc(F)ccc2)ccc(c1)C(=O)Nc3ccc(cc3)C4=NOC(O)=N4
0.271777	Clc1c(OCc2cc(F)ccc2)ccc(c1)C(=O)Nc3ccc(cc3)C4=NOC(O)=N4
0.271777	Clc1c(OCc2cc(F)ccc2)ccc(c1)C(=O)Nc3ccc(cc3)C4=NOC(O)=N4
0.271777	Clc1c(OCc2cc(F)ccc2)ccc(c1)C(=O)Nc3ccc(cc3)C4=NOC(O)=N4
0.271777	Clc1c(OCc2cc(F)ccc2)ccc(c1)C(=O)Nc3ccc(cc3)C4=NOC(O)=N4
0.271777	Clc1c(OCc2cc(F)ccc2)ccc(c1)C(=O)Nc3ccc(cc3)C4=NOC(O)=N4
0.271777	Clc1c(OCc2cc(F)ccc2)ccc(c1)C(=O)Nc3ccc(cc3)C4=NOC(O)=N4
0.271777	Clc1c(OCc2cc(F)ccc2)ccc(c1)C(=O)Nc3ccc(cc3)C4=NOC(O)=N4
0.271605	O=C(Nc1cc(c2ccccc2)ccc1)c3cc(Oc4ccccc4)ncc3
0.271605	O=C(Nc1cc(c2ccccc2)ccc1)c3cc(Oc4ccccc4)ncc3
0.271605	O=C(Nc1cc(c2ccccc2)ccc1)c3cc(Oc4ccccc4)ncc3
0.271605	O=C(Nc1cc(c2ccccc2)ccc1)c3cc(Oc4ccccc4)ncc3
0.271605	O=C(Nc1cc(c2ccccc2)ccc1)c3cc(Oc4ccccc4)ncc3
0.271605	O=C(Nc1cc(c2ccccc2)ccc1)c3cc(Oc4ccccc4)ncc3
0.271605	O=C(Nc1cc(c2ccccc2)ccc1)c3cc(Oc4ccccc4)ncc3
0.271605	O=C(Nc1cc(c2ccccc2)ccc1)c3cc(Oc4ccccc4)ncc3
0.271605	O=C(Nc1cc(c2ccccc2)ccc1)c3cc(Oc4ccccc4)ncc3
0.271605	O=C(Nc1cc(c2ccccc2)ccc1)c3cc(Oc4ccccc4)ncc3
0.271605	O=C(Nc1ccc(cc1)CC(=O)N2CCN(CC2)CC)c3ccc(Oc4ccccc4)cc3
0.271605	O=C(Nc1ccc(cc1)CC(=O)N2CCN(CC2)CC)c3ccc(Oc4ccccc4)cc3
0.271605	O=C(Nc1ccc(cc1)CC(=O)N2CCN(CC2)CC)c3ccc(Oc4ccccc4)cc3
0.271605	O=C(Nc1ccc(cc1)CC(=O)N2CCN(CC2)CC)c3ccc(Oc4ccccc4)cc3
0.271605	O=C(Nc1ccc(cc1)CC(=O)N2CCN(CC2)CC)c3ccc(Oc4ccccc4)cc3
0.271605	O=C(Nc1ccc(cc1)CC(=O)N2CCN(CC2)CC)c3ccc(Oc4ccccc4)cc3
0.271605	O=C(Nc1ccc(cc1)CC(=O)N2CCN(CC2)CC)c3ccc(Oc4ccccc4)cc3
0.271605	O=C(Nc1ccc(cc1)CC(=O)N2CCN(CC2)CC)c3ccc(Oc4ccccc4)cc3
0.271605	O=C(Nc1ccc(cc1)CC(=O)N2CCN(CC2)CC)c3ccc(Oc4ccccc4)cc3
0.271605	O=C(Nc1ccc(cc1)CC(=O)N2CCN(CC2)CC)c3ccc(Oc4ccccc4)cc3
0.271429	O=C(Nc1c(ccc(c1)C)C(=O)N)c2c3c(ON=C3C4CC4)nc(c5cnccc5)c2
0.271429	O=C(Nc1c(ccc(c1)C)C(=O)N)c2c3c(ON=C3C4CC4)nc(c5cnccc5)c2
0.271429	O=C(Nc1c(ccc(c1)C)C(=O)N)c2c3c(ON=C3C4CC4)nc(c5cnccc5)c2
0.271429	O=C(Nc1c(ccc(c1)C)C(=O)N)c2c3c(ON=C3C4CC4)nc(c5cnccc5)c2
0.271429	O=C(Nc1c(ccc(c1)C)C(=O)N)c2c3c(ON=C3C4CC4)nc(c5cnccc5)c2
0.271429	O=C(Nc1c(ccc(c1)C)C(=O)N)c2c3c(ON=C3C4CC4)nc(c5cnccc5)c2
0.271318	Clc1c(Oc2ccncc2)ccc(c1)C(=O)Nc3cc(c(N)cc3)C
0.271318	Clc1c(Oc2ccncc2)ccc(c1)C(=O)Nc3cc(c(N)cc3)C
0.271318	Clc1c(Oc2ccncc2)ccc(c1)C(=O)Nc3cc(c(N)cc3)C
0.271318	Clc1c(Oc2ccncc2)ccc(c1)C(=O)Nc3cc(c(N)cc3)C
0.271318	Clc1c(Oc2ccncc2)ccc(c1)C(=O)Nc3cc(c(N)cc3)C
0.271318	Clc1c(Oc2ccncc2)ccc(c1)C(=O)Nc3cc(c(N)cc3)C
0.271318	Clc1c(Oc2ccncc2)ccc(c1)C(=O)Nc3cc(c(N)cc3)C
0.271318	Clc1c(Oc2ccncc2)ccc(c1)C(=O)Nc3cc(c(N)cc3)C
0.271318	Clc1c(Oc2ccncc2)ccc(c1)C(=O)Nc3cc(c(N)cc3)C
0.271318	Clc1c(Oc2ccncc2)ccc(c1)C(=O)Nc3cc(c(N)cc3)C
0.271242	O=C(Nc1cc(ccc1)CN2N=C(N=C2C)C)c3cc(OC)c(OCc4cnccc4)cc3
0.271242	O=C(Nc1cc(ccc1)CN2N=C(N=C2C)C)c3cc(OC)c(OCc4cnccc4)cc3
0.271062	Brc1ccc(cc1)C(=O)Nc2c(ccc(c2)C(=O)OCCN3N=CC=C3C)C
0.271062	Brc1ccc(cc1)C(=O)Nc2c(ccc(c2)C(=O)OCCN3N=CC=C3C)C
0.271062	Brc1ccc(cc1)C(=O)Nc2c(ccc(c2)C(=O)OCCN3N=CC=C3C)C
0.271062	Brc1ccc(cc1)C(=O)Nc2c(ccc(c2)C(=O)OCCN3N=CC=C3C)C
0.271028	n1cc(c2cc(N)c(cc2)C)ccc1
0.271028	S1C(=NC(c2ccc(cc2)CC)=C1)NC(=O)COC(=O)c3c(O)cc(NC(=O)Cc4c(cccc4)C)cc3
0.271028	S1C(=NC(c2ccc(cc2)CC)=C1)NC(=O)COC(=O)c3c(O)cc(NC(=O)Cc4c(cccc4)C)cc3
0.271028	S1C(=NC(c2ccc(cc2)CC)=C1)NC(=O)COC(=O)c3c(O)cc(NC(=O)Cc4c(cccc4)C)cc3
[truncated: 8,001 more rows]
