# Supplementary material for: Galileo: Three-dimensional searching in large combinatorial fragment spaces on the example of pharmacophores
Source: J Comput Aided Mol Des. 2022 Nov 24;37(1):1–16. doi: 10.1007/s10822-022-00485-y (PMC10032335; doi:10.1007/s10822-022-00485-y)
Supplement: Supplementary file 4 — Supplementary file 3a [file 10822_2022_485_MOESM3_ESMa.zip › Imatinib_Galileo/17/out_3.csv]

Score	SMILES
0.45815	O=C(Nc1c(ccc(c1)C(=O)Nc2cc(ccc2)CN3CCCCC3)C)c4ccccc4
0.45815	O=C(Nc1c(ccc(c1)C(=O)Nc2cc(ccc2)CN3CCCCC3)C)c4ccccc4
0.45815	O=C(Nc1c(ccc(c1)C(=O)Nc2cc(ccc2)CN3CCCCC3)C)c4ccccc4
0.45815	O=C(Nc1c(ccc(c1)C(=O)Nc2cc(ccc2)CN3CCCCC3)C)c4ccccc4
0.45815	O=C(Nc1c(ccc(c1)C(=O)Nc2cc(ccc2)CN3CCCCC3)C)c4ccccc4
0.45815	O=C(Nc1c(ccc(c1)C(=O)Nc2cc(ccc2)CN3CCCCC3)C)c4ccccc4
0.45815	O=C(Nc1c(ccc(c1)C(=O)Nc2cc(ccc2)CN3CCCCC3)C)c4ccccc4
0.45815	O=C(Nc1c(ccc(c1)C(=O)Nc2cc(ccc2)CN3CCCCC3)C)c4ccccc4
0.45815	O=C(Nc1c(ccc(c1)C(=O)Nc2cc(ccc2)CN3CCCCC3)C)c4ccccc4
0.45815	O=C(Nc1c(ccc(c1)C(=O)Nc2cc(ccc2)CN3CCCCC3)C)c4ccccc4
0.44403	Fc1ccc(c2nc(ncc2)C3CCN(C(=O)c4cc(NC(=O)c5ccccc5)c(cc4)C)CC3)cc1
0.44403	Fc1ccc(c2nc(ncc2)C3CCN(C(=O)c4cc(NC(=O)c5ccccc5)c(cc4)C)CC3)cc1
0.44403	Fc1ccc(c2nc(ncc2)C3CCN(C(=O)c4cc(NC(=O)c5ccccc5)c(cc4)C)CC3)cc1
0.44403	Fc1ccc(c2nc(ncc2)C3CCN(C(=O)c4cc(NC(=O)c5ccccc5)c(cc4)C)CC3)cc1
0.44403	Fc1ccc(c2nc(ncc2)C3CCN(C(=O)c4cc(NC(=O)c5ccccc5)c(cc4)C)CC3)cc1
0.44403	Fc1ccc(c2nc(ncc2)C3CCN(C(=O)c4cc(NC(=O)c5ccccc5)c(cc4)C)CC3)cc1
0.44403	Fc1ccc(c2nc(ncc2)C3CCN(C(=O)c4cc(NC(=O)c5ccccc5)c(cc4)C)CC3)cc1
0.44403	Fc1ccc(c2nc(ncc2)C3CCN(C(=O)c4cc(NC(=O)c5ccccc5)c(cc4)C)CC3)cc1
0.44403	Fc1ccc(c2nc(ncc2)C3CCN(C(=O)c4cc(NC(=O)c5ccccc5)c(cc4)C)CC3)cc1
0.44403	Fc1ccc(c2nc(ncc2)C3CCN(C(=O)c4cc(NC(=O)c5ccccc5)c(cc4)C)CC3)cc1
0.425101	S1C(=NC(c2ccc(cc2)CC)=C1)NC(=O)c3cc(NC(=O)c4ccccc4)c(cc3)C
0.425101	S1C(=NC(c2ccc(cc2)CC)=C1)NC(=O)c3cc(NC(=O)c4ccccc4)c(cc3)C
0.425101	S1C(=NC(c2ccc(cc2)CC)=C1)NC(=O)c3cc(NC(=O)c4ccccc4)c(cc3)C
0.425101	S1C(=NC(c2ccc(cc2)CC)=C1)NC(=O)c3cc(NC(=O)c4ccccc4)c(cc3)C
0.425101	S1C(=NC(c2ccc(cc2)CC)=C1)NC(=O)c3cc(NC(=O)c4ccccc4)c(cc3)C
0.425101	S1C(=NC(c2ccc(cc2)CC)=C1)NC(=O)c3cc(NC(=O)c4ccccc4)c(cc3)C
0.425101	S1C(=NC(c2ccc(cc2)CC)=C1)NC(=O)c3cc(NC(=O)c4ccccc4)c(cc3)C
0.425101	S1C(=NC(c2ccc(cc2)CC)=C1)NC(=O)c3cc(NC(=O)c4ccccc4)c(cc3)C
0.425101	S1C(=NC(c2ccc(cc2)CC)=C1)NC(=O)c3cc(NC(=O)c4ccccc4)c(cc3)C
0.425101	S1C(=NC(c2ccc(cc2)CC)=C1)NC(=O)c3cc(NC(=O)c4ccccc4)c(cc3)C
0.41129	O=C(Nc1c(ccc(c1)C(=O)NC2=NC(=NN2)c3ncccc3)C)c4ccccc4
0.41129	O=C(Nc1c(ccc(c1)C(=O)NC2=NC(=NN2)c3ncccc3)C)c4ccccc4
0.41129	O=C(Nc1c(ccc(c1)C(=O)NC2=NC(=NN2)c3ncccc3)C)c4ccccc4
0.41129	O=C(Nc1c(ccc(c1)C(=O)NC2=NC(=NN2)c3ncccc3)C)c4ccccc4
0.41129	O=C(Nc1c(ccc(c1)C(=O)NC2=NC(=NN2)c3ncccc3)C)c4ccccc4
0.41129	O=C(Nc1c(ccc(c1)C(=O)NC2=NC(=NN2)c3ncccc3)C)c4ccccc4
0.41129	O=C(Nc1c(ccc(c1)C(=O)NC2=NC(=NN2)c3ncccc3)C)c4ccccc4
0.41129	O=C(Nc1c(ccc(c1)C(=O)NC2=NC(=NN2)c3ncccc3)C)c4ccccc4
0.41129	O=C(Nc1c(ccc(c1)C(=O)NC2=NC(=NN2)c3ncccc3)C)c4ccccc4
0.41129	O=C(Nc1c(ccc(c1)C(=O)NC2=NC(=NN2)c3ncccc3)C)c4ccccc4
0.405858	S1CCN(Cc2c(NC(=O)c3cc(NC(=O)c4ccccc4)c(cc3)C)cccc2)CC1
0.405858	S1CCN(Cc2c(NC(=O)c3cc(NC(=O)c4ccccc4)c(cc3)C)cccc2)CC1
0.405858	S1CCN(Cc2c(NC(=O)c3cc(NC(=O)c4ccccc4)c(cc3)C)cccc2)CC1
0.405858	S1CCN(Cc2c(NC(=O)c3cc(NC(=O)c4ccccc4)c(cc3)C)cccc2)CC1
0.405858	S1CCN(Cc2c(NC(=O)c3cc(NC(=O)c4ccccc4)c(cc3)C)cccc2)CC1
0.405858	S1CCN(Cc2c(NC(=O)c3cc(NC(=O)c4ccccc4)c(cc3)C)cccc2)CC1
0.405858	S1CCN(Cc2c(NC(=O)c3cc(NC(=O)c4ccccc4)c(cc3)C)cccc2)CC1
0.405858	S1CCN(Cc2c(NC(=O)c3cc(NC(=O)c4ccccc4)c(cc3)C)cccc2)CC1
0.405858	S1CCN(Cc2c(NC(=O)c3cc(NC(=O)c4ccccc4)c(cc3)C)cccc2)CC1
0.405858	S1CCN(Cc2c(NC(=O)c3cc(NC(=O)c4ccccc4)c(cc3)C)cccc2)CC1
0.404669	O=C(Nc1cc(ccc1)CC(=O)N2CCN(CC2)C)c3cc(NC(=O)Cc4ccncc4)c(cc3)C
0.404669	O=C(Nc1cc(ccc1)CC(=O)N2CCN(CC2)C)c3cc(NC(=O)Cc4ccncc4)c(cc3)C
0.404669	O=C(Nc1cc(ccc1)CC(=O)N2CCN(CC2)C)c3cc(NC(=O)Cc4ccncc4)c(cc3)C
0.404669	O=C(Nc1cc(ccc1)CC(=O)N2CCN(CC2)C)c3cc(NC(=O)Cc4ccncc4)c(cc3)C
0.404669	O=C(Nc1cc(ccc1)CC(=O)N2CCN(CC2)C)c3cc(NC(=O)Cc4ccncc4)c(cc3)C
0.404669	O=C(Nc1cc(ccc1)CC(=O)N2CCN(CC2)C)c3cc(NC(=O)Cc4ccncc4)c(cc3)C
0.399194	O=C(Nc1c(ccc(c1)C(=O)Nc2cc(ccc2)CC(=O)N3CCN(CC3)C)C)c4ccccc4
0.399194	O=C(Nc1c(ccc(c1)C(=O)Nc2cc(ccc2)CC(=O)N3CCN(CC3)C)C)c4ccccc4
0.399194	O=C(Nc1c(ccc(c1)C(=O)Nc2cc(ccc2)CC(=O)N3CCN(CC3)C)C)c4ccccc4
0.399194	O=C(Nc1c(ccc(c1)C(=O)Nc2cc(ccc2)CC(=O)N3CCN(CC3)C)C)c4ccccc4
0.399194	O=C(Nc1c(ccc(c1)C(=O)Nc2cc(ccc2)CC(=O)N3CCN(CC3)C)C)c4ccccc4
0.399194	O=C(Nc1c(ccc(c1)C(=O)Nc2cc(ccc2)CC(=O)N3CCN(CC3)C)C)c4ccccc4
0.399194	O=C(Nc1c(ccc(c1)C(=O)Nc2cc(ccc2)CC(=O)N3CCN(CC3)C)C)c4ccccc4
0.399194	O=C(Nc1c(ccc(c1)C(=O)Nc2cc(ccc2)CC(=O)N3CCN(CC3)C)C)c4ccccc4
0.399194	O=C(Nc1c(ccc(c1)C(=O)Nc2cc(ccc2)CC(=O)N3CCN(CC3)C)C)c4ccccc4
0.399194	O=C(Nc1c(ccc(c1)C(=O)Nc2cc(ccc2)CC(=O)N3CCN(CC3)C)C)c4ccccc4
0.391791	O=C(Nc1c(OCCN2CCN(CC2)C)cccc1)c3cc(NC(=O)Cc4ccncc4)c(cc3)C
0.391791	O=C(Nc1c(OCCN2CCN(CC2)C)cccc1)c3cc(NC(=O)Cc4ccncc4)c(cc3)C
0.391791	O=C(Nc1c(OCCN2CCN(CC2)C)cccc1)c3cc(NC(=O)Cc4ccncc4)c(cc3)C
0.391791	O=C(Nc1c(OCCN2CCN(CC2)C)cccc1)c3cc(NC(=O)Cc4ccncc4)c(cc3)C
0.391791	O=C(Nc1c(OCCN2CCN(CC2)C)cccc1)c3cc(NC(=O)Cc4ccncc4)c(cc3)C
0.391791	O=C(Nc1c(OCCN2CCN(CC2)C)cccc1)c3cc(NC(=O)Cc4ccncc4)c(cc3)C
0.391791	O=C(Nc1c(OCCN2CCN(CC2)C)cccc1)c3cc(NC(=O)Cc4ccncc4)c(cc3)C
0.391791	O=C(Nc1c(OCCN2CCN(CC2)C)cccc1)c3cc(NC(=O)Cc4ccncc4)c(cc3)C
0.391791	O=C(Nc1c(OCCN2CCN(CC2)C)cccc1)c3cc(NC(=O)Cc4ccncc4)c(cc3)C
0.391791	O=C(Nc1c(OCCN2CCN(CC2)C)cccc1)c3cc(NC(=O)Cc4ccncc4)c(cc3)C
0.38806	S1C(C(=O)Nc2c(cc(cc2)C(=O)NC3CCN(Cc4cnccc4)CC3)C)=CC=C1
0.38806	S1C(C(=O)Nc2c(cc(cc2)C(=O)NC3CCN(Cc4cnccc4)CC3)C)=CC=C1
0.38806	S1C(C(=O)Nc2c(cc(cc2)C(=O)NC3CCN(Cc4cnccc4)CC3)C)=CC=C1
0.38806	S1C(C(=O)Nc2c(cc(cc2)C(=O)NC3CCN(Cc4cnccc4)CC3)C)=CC=C1
0.38806	S1C(C(=O)Nc2c(cc(cc2)C(=O)NC3CCN(Cc4cnccc4)CC3)C)=CC=C1
0.38806	S1C(C(=O)Nc2c(cc(cc2)C(=O)NC3CCN(Cc4cnccc4)CC3)C)=CC=C1
0.38806	S1C(C(=O)Nc2c(cc(cc2)C(=O)NC3CCN(Cc4cnccc4)CC3)C)=CC=C1
0.385827	S1C(C(=O)Nc2c(cc(cc2)C(=O)Nc3cc(ccc3)CN4CCCCC4)C)=CC=C1
0.385827	S1C(C(=O)Nc2c(cc(cc2)C(=O)Nc3cc(ccc3)CN4CCCCC4)C)=CC=C1
0.385827	S1C(C(=O)Nc2c(cc(cc2)C(=O)Nc3cc(ccc3)CN4CCCCC4)C)=CC=C1
0.385827	S1C(C(=O)Nc2c(cc(cc2)C(=O)Nc3cc(ccc3)CN4CCCCC4)C)=CC=C1
0.385827	S1C(C(=O)Nc2c(cc(cc2)C(=O)Nc3cc(ccc3)CN4CCCCC4)C)=CC=C1
0.385827	S1C(C(=O)Nc2c(cc(cc2)C(=O)Nc3cc(ccc3)CN4CCCCC4)C)=CC=C1
0.385827	S1C(C(=O)Nc2c(cc(cc2)C(=O)Nc3cc(ccc3)CN4CCCCC4)C)=CC=C1
0.385827	S1C(C(=O)Nc2c(cc(cc2)C(=O)Nc3cc(ccc3)CN4CCCCC4)C)=CC=C1
0.385827	S1C(C(=O)Nc2c(cc(cc2)C(=O)Nc3cc(ccc3)CN4CCCCC4)C)=CC=C1
0.385827	S1C(C(=O)Nc2c(cc(cc2)C(=O)Nc3cc(ccc3)CN4CCCCC4)C)=CC=C1
0.383607	O=C(N1CCC(c2nc(ccn2)C=3C=NN(C3)C)CC1)c4cc(NC(=O)Cc5ccncc5)c(cc4)C
0.383607	O=C(N1CCC(c2nc(ccn2)C=3C=NN(C3)C)CC1)c4cc(NC(=O)Cc5ccncc5)c(cc4)C
0.383607	O=C(N1CCC(c2nc(ccn2)C=3C=NN(C3)C)CC1)c4cc(NC(=O)Cc5ccncc5)c(cc4)C
0.383607	O=C(N1CCC(c2nc(ccn2)C=3C=NN(C3)C)CC1)c4cc(NC(=O)Cc5ccncc5)c(cc4)C
0.377432	Fc1c(NC(=O)c2c(c3ccccc3)cccc2)ccc(c1)CN4CCN(CC4)C
0.377432	Fc1c(NC(=O)c2c(c3ccccc3)cccc2)ccc(c1)CN4CCN(CC4)C
0.377432	Fc1c(NC(=O)c2c(c3ccccc3)cccc2)ccc(c1)CN4CCN(CC4)C
0.377432	Fc1c(NC(=O)c2c(c3ccccc3)cccc2)ccc(c1)CN4CCN(CC4)C
0.377432	Fc1c(NC(=O)c2c(c3ccccc3)cccc2)ccc(c1)CN4CCN(CC4)C
0.377432	Fc1c(NC(=O)c2c(c3ccccc3)cccc2)ccc(c1)CN4CCN(CC4)C
0.377432	Fc1c(NC(=O)c2c(c3ccccc3)cccc2)ccc(c1)CN4CCN(CC4)C
0.377432	Fc1c(NC(=O)c2c(c3ccccc3)cccc2)ccc(c1)CN4CCN(CC4)C
0.377432	Fc1c(NC(=O)c2c(c3ccccc3)cccc2)ccc(c1)CN4CCN(CC4)C
0.377432	Fc1c(NC(=O)c2c(c3ccccc3)cccc2)ccc(c1)CN4CCN(CC4)C
0.374502	O=C(N1CCN(Cc2ccc(cc2)C)CC1)c3cc(NC(=O)Cc4ccncc4)c(cc3)C
0.374502	O=C(N1CCN(Cc2ccc(cc2)C)CC1)c3cc(NC(=O)Cc4ccncc4)c(cc3)C
0.374502	O=C(N1CCN(Cc2ccc(cc2)C)CC1)c3cc(NC(=O)Cc4ccncc4)c(cc3)C
0.374502	O=C(N1CCN(Cc2ccc(cc2)C)CC1)c3cc(NC(=O)Cc4ccncc4)c(cc3)C
0.374502	O=C(N1CCN(Cc2ccc(cc2)C)CC1)c3cc(NC(=O)Cc4ccncc4)c(cc3)C
0.374502	O=C(N1CCN(Cc2ccc(cc2)C)CC1)c3cc(NC(=O)Cc4ccncc4)c(cc3)C
0.374502	O=C(N1CCN(Cc2ccc(cc2)C)CC1)c3cc(NC(=O)Cc4ccncc4)c(cc3)C
0.374502	O=C(N1CCN(Cc2ccc(cc2)C)CC1)c3cc(NC(=O)Cc4ccncc4)c(cc3)C
0.374502	O=C(N1CCN(Cc2ccc(cc2)C)CC1)c3cc(NC(=O)Cc4ccncc4)c(cc3)C
0.374502	O=C(N1CCN(Cc2ccc(cc2)C)CC1)c3cc(NC(=O)Cc4ccncc4)c(cc3)C
0.373134	S1C(=NC(c2ncccc2)=C1)CNC(=O)c3cc(NC(=O)c4ccccc4)c(cc3)C
0.373134	S1C(=NC(c2ncccc2)=C1)CNC(=O)c3cc(NC(=O)c4ccccc4)c(cc3)C
0.37247	O=C(Nc1ccc(cc1)CC(=O)N2CCOCC2)c3cc(NC(=O)c4ccccc4)c(cc3)C
0.37247	O=C(Nc1ccc(cc1)CC(=O)N2CCOCC2)c3cc(NC(=O)c4ccccc4)c(cc3)C
0.37247	O=C(Nc1ccc(cc1)CC(=O)N2CCOCC2)c3cc(NC(=O)c4ccccc4)c(cc3)C
0.37247	O=C(Nc1ccc(cc1)CC(=O)N2CCOCC2)c3cc(NC(=O)c4ccccc4)c(cc3)C
0.37247	O=C(Nc1ccc(cc1)CC(=O)N2CCOCC2)c3cc(NC(=O)c4ccccc4)c(cc3)C
0.37247	O=C(Nc1ccc(cc1)CC(=O)N2CCOCC2)c3cc(NC(=O)c4ccccc4)c(cc3)C
0.37247	O=C(Nc1ccc(cc1)CC(=O)N2CCOCC2)c3cc(NC(=O)c4ccccc4)c(cc3)C
0.37247	O=C(Nc1ccc(cc1)CC(=O)N2CCOCC2)c3cc(NC(=O)c4ccccc4)c(cc3)C
0.37247	O=C(Nc1ccc(cc1)CC(=O)N2CCOCC2)c3cc(NC(=O)c4ccccc4)c(cc3)C
0.37247	O=C(Nc1ccc(cc1)CC(=O)N2CCOCC2)c3cc(NC(=O)c4ccccc4)c(cc3)C
0.371542	O=C(N(CCCN1CCN(CC1)C)C)c2cc(NC(=O)c3ccccc3)c(cc2)C
0.371542	O=C(N(CCCN1CCN(CC1)C)C)c2cc(NC(=O)c3ccccc3)c(cc2)C
0.371542	O=C(N(CCCN1CCN(CC1)C)C)c2cc(NC(=O)c3ccccc3)c(cc2)C
0.371542	O=C(N(CCCN1CCN(CC1)C)C)c2cc(NC(=O)c3ccccc3)c(cc2)C
0.371542	O=C(N(CCCN1CCN(CC1)C)C)c2cc(NC(=O)c3ccccc3)c(cc2)C
0.371542	O=C(N(CCCN1CCN(CC1)C)C)c2cc(NC(=O)c3ccccc3)c(cc2)C
0.371542	O=C(N(CCCN1CCN(CC1)C)C)c2cc(NC(=O)c3ccccc3)c(cc2)C
0.371542	O=C(N(CCCN1CCN(CC1)C)C)c2cc(NC(=O)c3ccccc3)c(cc2)C
0.371542	O=C(N(CCCN1CCN(CC1)C)C)c2cc(NC(=O)c3ccccc3)c(cc2)C
0.371542	O=C(N(CCCN1CCN(CC1)C)C)c2cc(NC(=O)c3ccccc3)c(cc2)C
0.370079	O=C(N1CCN(Cc2ccc(cc2)CC)CC1)c3cc(NC(=O)Cc4ccncc4)c(cc3)C
0.370079	O=C(N1CCN(Cc2ccc(cc2)CC)CC1)c3cc(NC(=O)Cc4ccncc4)c(cc3)C
0.370079	O=C(N1CCN(Cc2ccc(cc2)CC)CC1)c3cc(NC(=O)Cc4ccncc4)c(cc3)C
0.370079	O=C(N1CCN(Cc2ccc(cc2)CC)CC1)c3cc(NC(=O)Cc4ccncc4)c(cc3)C
0.370079	O=C(N1CCN(Cc2ccc(cc2)CC)CC1)c3cc(NC(=O)Cc4ccncc4)c(cc3)C
0.370079	O=C(N1CCN(Cc2ccc(cc2)CC)CC1)c3cc(NC(=O)Cc4ccncc4)c(cc3)C
0.370079	O=C(N1CCN(Cc2ccc(cc2)CC)CC1)c3cc(NC(=O)Cc4ccncc4)c(cc3)C
0.370079	O=C(N1CCN(Cc2ccc(cc2)CC)CC1)c3cc(NC(=O)Cc4ccncc4)c(cc3)C
0.370079	O=C(N1CCN(Cc2ccc(cc2)CC)CC1)c3cc(NC(=O)Cc4ccncc4)c(cc3)C
0.370079	O=C(N1CCN(Cc2ccc(cc2)CC)CC1)c3cc(NC(=O)Cc4ccncc4)c(cc3)C
0.366972	O=C(Nc1ccc(NC(=O)c2cc(NC(=O)c3ccccc3)c(cc2)C)cc1)N
0.366972	O=C(Nc1ccc(NC(=O)c2cc(NC(=O)c3ccccc3)c(cc2)C)cc1)N
0.366972	O=C(Nc1ccc(NC(=O)c2cc(NC(=O)c3ccccc3)c(cc2)C)cc1)N
0.366972	O=C(Nc1ccc(NC(=O)c2cc(NC(=O)c3ccccc3)c(cc2)C)cc1)N
0.366972	O=C(Nc1ccc(NC(=O)c2cc(NC(=O)c3ccccc3)c(cc2)C)cc1)N
0.366972	O=C(Nc1ccc(NC(=O)c2cc(NC(=O)c3ccccc3)c(cc2)C)cc1)N
0.366972	O=C(Nc1ccc(NC(=O)c2cc(NC(=O)c3ccccc3)c(cc2)C)cc1)N
0.366972	O=C(Nc1ccc(NC(=O)c2cc(NC(=O)c3ccccc3)c(cc2)C)cc1)N
0.366972	O=C(Nc1ccc(NC(=O)c2cc(NC(=O)c3ccccc3)c(cc2)C)cc1)N
0.366972	O=C(Nc1ccc(NC(=O)c2cc(NC(=O)c3ccccc3)c(cc2)C)cc1)N
0.365145	O=C(Nc1c(ccc(c1)C(=O)NCc2cnc(cc2)C)C)c3ccccc3
0.365145	O=C(Nc1c(ccc(c1)C(=O)NCc2cnc(cc2)C)C)c3ccccc3
0.365145	O=C(Nc1c(ccc(c1)C(=O)NCc2cnc(cc2)C)C)c3ccccc3
0.365145	O=C(Nc1c(ccc(c1)C(=O)NCc2cnc(cc2)C)C)c3ccccc3
0.365145	O=C(Nc1c(ccc(c1)C(=O)NCc2cnc(cc2)C)C)c3ccccc3
0.365145	O=C(Nc1c(ccc(c1)C(=O)NCc2cnc(cc2)C)C)c3ccccc3
0.365145	O=C(Nc1c(ccc(c1)C(=O)NCc2cnc(cc2)C)C)c3ccccc3
0.365145	O=C(Nc1c(ccc(c1)C(=O)NCc2cnc(cc2)C)C)c3ccccc3
0.365145	O=C(Nc1c(ccc(c1)C(=O)NCc2cnc(cc2)C)C)c3ccccc3
0.365145	O=C(Nc1c(ccc(c1)C(=O)NCc2cnc(cc2)C)C)c3ccccc3
0.365079	O=C(Nc1ccc(cc1)C2=NN=CN2C)c3cc(ccc3)CN4CCN(CC4)C
0.365079	O=C(Nc1ccc(cc1)C2=NN=CN2C)c3cc(ccc3)CN4CCN(CC4)C
0.365079	O=C(Nc1ccc(cc1)C2=NN=CN2C)c3cc(ccc3)CN4CCN(CC4)C
0.365079	O=C(Nc1ccc(cc1)C2=NN=CN2C)c3cc(ccc3)CN4CCN(CC4)C
0.365079	O=C(Nc1ccc(cc1)C2=NN=CN2C)c3cc(ccc3)CN4CCN(CC4)C
0.365079	O=C(Nc1ccc(cc1)C2=NN=CN2C)c3cc(ccc3)CN4CCN(CC4)C
0.365079	O=C(Nc1ccc(cc1)C2=NN=CN2C)c3cc(ccc3)CN4CCN(CC4)C
0.363248	Clc1cc(Nc2c(NC(=O)c3cc(NC(=O)c4ccccc4)c(cc3)C)cccc2)ccc1
0.363248	Clc1cc(Nc2c(NC(=O)c3cc(NC(=O)c4ccccc4)c(cc3)C)cccc2)ccc1
0.363248	Clc1cc(Nc2c(NC(=O)c3cc(NC(=O)c4ccccc4)c(cc3)C)cccc2)ccc1
0.363248	Clc1cc(Nc2c(NC(=O)c3cc(NC(=O)c4ccccc4)c(cc3)C)cccc2)ccc1
0.363248	Clc1cc(Nc2c(NC(=O)c3cc(NC(=O)c4ccccc4)c(cc3)C)cccc2)ccc1
0.363248	Clc1cc(Nc2c(NC(=O)c3cc(NC(=O)c4ccccc4)c(cc3)C)cccc2)ccc1
0.363248	Clc1cc(Nc2c(NC(=O)c3cc(NC(=O)c4ccccc4)c(cc3)C)cccc2)ccc1
0.363248	Clc1cc(Nc2c(NC(=O)c3cc(NC(=O)c4ccccc4)c(cc3)C)cccc2)ccc1
0.363248	Clc1cc(Nc2c(NC(=O)c3cc(NC(=O)c4ccccc4)c(cc3)C)cccc2)ccc1
0.363248	Clc1cc(Nc2c(NC(=O)c3cc(NC(=O)c4ccccc4)c(cc3)C)cccc2)ccc1
0.361624	S1C(=NC(c2ccc(cc2)CC)=C1)NC(=O)c3cc(c(NC(=O)C=4SC=CC4)cc3)C
0.361624	S1C(=NC(c2ccc(cc2)CC)=C1)NC(=O)c3cc(c(NC(=O)C=4SC=CC4)cc3)C
0.361624	S1C(=NC(c2ccc(cc2)CC)=C1)NC(=O)c3cc(c(NC(=O)C=4SC=CC4)cc3)C
0.361624	S1C(=NC(c2ccc(cc2)CC)=C1)NC(=O)c3cc(c(NC(=O)C=4SC=CC4)cc3)C
0.361624	S1C(=NC(c2ccc(cc2)CC)=C1)NC(=O)c3cc(c(NC(=O)C=4SC=CC4)cc3)C
0.361624	S1C(=NC(c2ccc(cc2)CC)=C1)NC(=O)c3cc(c(NC(=O)C=4SC=CC4)cc3)C
0.361624	S1C(=NC(c2ccc(cc2)CC)=C1)NC(=O)c3cc(c(NC(=O)C=4SC=CC4)cc3)C
0.361624	S1C(=NC(c2ccc(cc2)CC)=C1)NC(=O)c3cc(c(NC(=O)C=4SC=CC4)cc3)C
0.361624	S1C(=NC(c2ccc(cc2)CC)=C1)NC(=O)c3cc(c(NC(=O)C=4SC=CC4)cc3)C
0.361624	S1C(=NC(c2ccc(cc2)CC)=C1)NC(=O)c3cc(c(NC(=O)C=4SC=CC4)cc3)C
0.358268	O=C(Nc1ccc(cc1)C2=NN=CN2C)c3cc(NC(=O)c4ccccc4)c(cc3)C
0.358268	O=C(Nc1ccc(cc1)C2=NN=CN2C)c3cc(NC(=O)c4ccccc4)c(cc3)C
0.358268	O=C(Nc1ccc(cc1)C2=NN=CN2C)c3cc(NC(=O)c4ccccc4)c(cc3)C
0.358268	O=C(Nc1ccc(cc1)C2=NN=CN2C)c3cc(NC(=O)c4ccccc4)c(cc3)C
0.358268	O=C(Nc1ccc(cc1)C2=NN=CN2C)c3cc(NC(=O)c4ccccc4)c(cc3)C
0.358268	O=C(Nc1ccc(cc1)C2=NN=CN2C)c3cc(NC(=O)c4ccccc4)c(cc3)C
0.358268	O=C(Nc1ccc(cc1)C2=NN=CN2C)c3cc(NC(=O)c4ccccc4)c(cc3)C
0.358268	O=C(Nc1ccc(cc1)C2=NN=CN2C)c3cc(NC(=O)c4ccccc4)c(cc3)C
0.358268	O=C(Nc1ccc(cc1)C2=NN=CN2C)c3cc(NC(=O)c4ccccc4)c(cc3)C
0.358268	O=C(Nc1ccc(cc1)C2=NN=CN2C)c3cc(NC(=O)c4ccccc4)c(cc3)C
0.358025	O=C(Nc1ccc(cc1)C(=O)NCC=C)c2cc(NC(=O)Cc3ccncc3)c(cc2)C
0.358025	O=C(Nc1ccc(cc1)C(=O)NCC=C)c2cc(NC(=O)Cc3ccncc3)c(cc2)C
0.358025	O=C(Nc1ccc(cc1)C(=O)NCC=C)c2cc(NC(=O)Cc3ccncc3)c(cc2)C
0.358025	O=C(Nc1ccc(cc1)C(=O)NCC=C)c2cc(NC(=O)Cc3ccncc3)c(cc2)C
0.357934	O=C(Nc1ccc(cc1)C2=NN=CN2C)c3cc(NC(=O)Cc4ccncc4)c(cc3)C
0.357934	O=C(Nc1ccc(cc1)C2=NN=CN2C)c3cc(NC(=O)Cc4ccncc4)c(cc3)C
0.357934	O=C(Nc1ccc(cc1)C2=NN=CN2C)c3cc(NC(=O)Cc4ccncc4)c(cc3)C
0.357934	O=C(Nc1ccc(cc1)C2=NN=CN2C)c3cc(NC(=O)Cc4ccncc4)c(cc3)C
0.357934	O=C(Nc1ccc(cc1)C2=NN=CN2C)c3cc(NC(=O)Cc4ccncc4)c(cc3)C
0.357934	O=C(Nc1ccc(cc1)C2=NN=CN2C)c3cc(NC(=O)Cc4ccncc4)c(cc3)C
0.357934	O=C(Nc1ccc(cc1)C2=NN=CN2C)c3cc(NC(=O)Cc4ccncc4)c(cc3)C
0.357934	O=C(Nc1ccc(cc1)C2=NN=CN2C)c3cc(NC(=O)Cc4ccncc4)c(cc3)C
0.357934	O=C(Nc1ccc(cc1)C2=NN=CN2C)c3cc(NC(=O)Cc4ccncc4)c(cc3)C
0.357934	O=C(Nc1ccc(cc1)C2=NN=CN2C)c3cc(NC(=O)Cc4ccncc4)c(cc3)C
0.356846	O=C(Nc1c(ccc(c1)C(=O)Nc2cc(N3CCCCC3)ccc2)C)c4ccccc4
0.356846	O=C(Nc1c(ccc(c1)C(=O)Nc2cc(N3CCCCC3)ccc2)C)c4ccccc4
0.356846	O=C(Nc1c(ccc(c1)C(=O)Nc2cc(N3CCCCC3)ccc2)C)c4ccccc4
0.356846	O=C(Nc1c(ccc(c1)C(=O)Nc2cc(N3CCCCC3)ccc2)C)c4ccccc4
0.356846	O=C(Nc1c(ccc(c1)C(=O)Nc2cc(N3CCCCC3)ccc2)C)c4ccccc4
0.356846	O=C(Nc1c(ccc(c1)C(=O)Nc2cc(N3CCCCC3)ccc2)C)c4ccccc4
0.356846	O=C(Nc1c(ccc(c1)C(=O)Nc2cc(N3CCCCC3)ccc2)C)c4ccccc4
0.356846	O=C(Nc1c(ccc(c1)C(=O)Nc2cc(N3CCCCC3)ccc2)C)c4ccccc4
0.356846	O=C(Nc1c(ccc(c1)C(=O)Nc2cc(N3CCCCC3)ccc2)C)c4ccccc4
0.356846	O=C(Nc1c(ccc(c1)C(=O)Nc2cc(N3CCCCC3)ccc2)C)c4ccccc4
0.356275	O=C(N1CCN(CC1)CCCCCO)c2cc(NC(=O)c3ccccc3)c(cc2)C
0.356275	O=C(N1CCN(CC1)CCCCCO)c2cc(NC(=O)c3ccccc3)c(cc2)C
0.356275	O=C(N1CCN(CC1)CCCCCO)c2cc(NC(=O)c3ccccc3)c(cc2)C
0.356275	O=C(N1CCN(CC1)CCCCCO)c2cc(NC(=O)c3ccccc3)c(cc2)C
0.356275	O=C(N1CCN(CC1)CCCCCO)c2cc(NC(=O)c3ccccc3)c(cc2)C
0.356275	O=C(N1CCN(CC1)CCCCCO)c2cc(NC(=O)c3ccccc3)c(cc2)C
0.356275	O=C(N1CCN(CC1)CCCCCO)c2cc(NC(=O)c3ccccc3)c(cc2)C
0.356275	O=C(N1CCN(CC1)CCCCCO)c2cc(NC(=O)c3ccccc3)c(cc2)C
0.356275	O=C(N1CCN(CC1)CCCCCO)c2cc(NC(=O)c3ccccc3)c(cc2)C
0.356275	O=C(N1CCN(CC1)CCCCCO)c2cc(NC(=O)c3ccccc3)c(cc2)C
0.35	Ic1c(Br)cc(cc1)C(=O)Nc2cc(ccc2)CN3CCCCC3
0.35	Ic1c(Br)cc(cc1)C(=O)Nc2cc(ccc2)CN3CCCCC3
0.35	Ic1c(Br)cc(cc1)C(=O)Nc2cc(ccc2)CN3CCCCC3
0.34981	O=C(N1CCN(CC1)C)c2ccc(cc2)CNC(=O)c3cc(NC(=O)Cc4ccncc4)c(cc3)C
0.34981	O=C(N1CCN(CC1)C)c2ccc(cc2)CNC(=O)c3cc(NC(=O)Cc4ccncc4)c(cc3)C
0.34981	O=C(N1CCN(CC1)C)c2ccc(cc2)CNC(=O)c3cc(NC(=O)Cc4ccncc4)c(cc3)C
0.349794	Clc1cc(c(NC(=O)c2cc(NC(=O)c3ccccc3)c(cc2)C)cc1)c4ccc(Cl)cc4
0.349794	Clc1cc(c(NC(=O)c2cc(NC(=O)c3ccccc3)c(cc2)C)cc1)c4ccc(Cl)cc4
0.349794	Clc1cc(c(NC(=O)c2cc(NC(=O)c3ccccc3)c(cc2)C)cc1)c4ccc(Cl)cc4
0.349794	Clc1cc(c(NC(=O)c2cc(NC(=O)c3ccccc3)c(cc2)C)cc1)c4ccc(Cl)cc4
0.349794	Clc1cc(c(NC(=O)c2cc(NC(=O)c3ccccc3)c(cc2)C)cc1)c4ccc(Cl)cc4
0.349794	Clc1cc(c(NC(=O)c2cc(NC(=O)c3ccccc3)c(cc2)C)cc1)c4ccc(Cl)cc4
0.349794	Clc1cc(c(NC(=O)c2cc(NC(=O)c3ccccc3)c(cc2)C)cc1)c4ccc(Cl)cc4
0.349794	Clc1cc(c(NC(=O)c2cc(NC(=O)c3ccccc3)c(cc2)C)cc1)c4ccc(Cl)cc4
0.349794	Clc1cc(c(NC(=O)c2cc(NC(=O)c3ccccc3)c(cc2)C)cc1)c4ccc(Cl)cc4
0.349794	Clc1cc(c(NC(=O)c2cc(NC(=O)c3ccccc3)c(cc2)C)cc1)c4ccc(Cl)cc4
0.344828	O=C(Nc1cc(ccc1)CN2CCCCC2)c3cc(OC)c(OCc4ccncc4)cc3
0.344828	O=C(Nc1cc(ccc1)CN2CCCCC2)c3cc(OC)c(OCc4ccncc4)cc3
0.344828	O=C(Nc1cc(ccc1)CN2CCCCC2)c3cc(OC)c(OCc4ccncc4)cc3
0.344828	O=C(Nc1cc(ccc1)CN2CCCCC2)c3cc(OC)c(OCc4ccncc4)cc3
0.344828	O=C(Nc1cc(ccc1)CN2CCCCC2)c3cc(OC)c(OCc4ccncc4)cc3
0.340694	Brc1ccc(cc1)C(=O)Nc2c(ccc(c2)C(=O)N3C(C4=NC(c5cc(ccc5)C)=CN4)CCCC3)C
0.340694	Brc1ccc(cc1)C(=O)Nc2c(ccc(c2)C(=O)N3C(C4=NC(c5cc(ccc5)C)=CN4)CCCC3)C
0.340694	Brc1ccc(cc1)C(=O)Nc2c(ccc(c2)C(=O)N3C(C4=NC(c5cc(ccc5)C)=CN4)CCCC3)C
0.338776	O=C(OCC)c1cc(c2ccc(cc2)C(=O)Nc3c(ccc(c3)C(=O)O)C)ccc1
0.338776	O=C(OCC)c1cc(c2ccc(cc2)C(=O)Nc3c(ccc(c3)C(=O)O)C)ccc1
0.338776	O=C(OCC)c1cc(c2ccc(cc2)C(=O)Nc3c(ccc(c3)C(=O)O)C)ccc1
0.338776	O=C(OCC)c1cc(c2ccc(cc2)C(=O)Nc3c(ccc(c3)C(=O)O)C)ccc1
0.338776	O=C(OCC)c1cc(c2ccc(cc2)C(=O)Nc3c(ccc(c3)C(=O)O)C)ccc1
0.338776	O=C(OCC)c1cc(c2ccc(cc2)C(=O)Nc3c(ccc(c3)C(=O)O)C)ccc1
0.338776	O=C(OCC)c1cc(c2ccc(cc2)C(=O)Nc3c(ccc(c3)C(=O)O)C)ccc1
0.338776	O=C(OCC)c1cc(c2ccc(cc2)C(=O)Nc3c(ccc(c3)C(=O)O)C)ccc1
0.338776	O=C(OCC)c1cc(c2ccc(cc2)C(=O)Nc3c(ccc(c3)C(=O)O)C)ccc1
0.338776	O=C(OCC)c1cc(c2ccc(cc2)C(=O)Nc3c(ccc(c3)C(=O)O)C)ccc1
0.338182	S1C(C(=O)Nc2c(cc(cc2)C(=O)Nc3cc(ccc3)CC(=O)N4CCN(CC4)C)C)=CC=C1
0.338182	S1C(C(=O)Nc2c(cc(cc2)C(=O)Nc3cc(ccc3)CC(=O)N4CCN(CC4)C)C)=CC=C1
0.338182	S1C(C(=O)Nc2c(cc(cc2)C(=O)Nc3cc(ccc3)CC(=O)N4CCN(CC4)C)C)=CC=C1
0.338182	S1C(C(=O)Nc2c(cc(cc2)C(=O)Nc3cc(ccc3)CC(=O)N4CCN(CC4)C)C)=CC=C1
0.338182	S1C(C(=O)Nc2c(cc(cc2)C(=O)Nc3cc(ccc3)CC(=O)N4CCN(CC4)C)C)=CC=C1
0.338182	S1C(C(=O)Nc2c(cc(cc2)C(=O)Nc3cc(ccc3)CC(=O)N4CCN(CC4)C)C)=CC=C1
0.338182	S1C(C(=O)Nc2c(cc(cc2)C(=O)Nc3cc(ccc3)CC(=O)N4CCN(CC4)C)C)=CC=C1
0.338182	S1C(C(=O)Nc2c(cc(cc2)C(=O)Nc3cc(ccc3)CC(=O)N4CCN(CC4)C)C)=CC=C1
0.338182	S1C(C(=O)Nc2c(cc(cc2)C(=O)Nc3cc(ccc3)CC(=O)N4CCN(CC4)C)C)=CC=C1
0.338182	S1C(C(=O)Nc2c(cc(cc2)C(=O)Nc3cc(ccc3)CC(=O)N4CCN(CC4)C)C)=CC=C1
0.337398	O=C(Nc1c(ccc(c1)C(=O)NCc2nc(ccc2)C)C)c3ccccc3
0.337398	O=C(Nc1c(ccc(c1)C(=O)NCc2nc(ccc2)C)C)c3ccccc3
0.337398	O=C(Nc1c(ccc(c1)C(=O)NCc2nc(ccc2)C)C)c3ccccc3
0.337398	O=C(Nc1c(ccc(c1)C(=O)NCc2nc(ccc2)C)C)c3ccccc3
0.337398	O=C(Nc1c(ccc(c1)C(=O)NCc2nc(ccc2)C)C)c3ccccc3
0.337398	O=C(Nc1c(ccc(c1)C(=O)NCc2nc(ccc2)C)C)c3ccccc3
0.337398	O=C(Nc1c(ccc(c1)C(=O)NCc2nc(ccc2)C)C)c3ccccc3
0.337398	O=C(Nc1c(ccc(c1)C(=O)NCc2nc(ccc2)C)C)c3ccccc3
0.337398	O=C(Nc1c(ccc(c1)C(=O)NCc2nc(ccc2)C)C)c3ccccc3
0.337398	O=C(Nc1c(ccc(c1)C(=O)NCc2nc(ccc2)C)C)c3ccccc3
0.337165	FC(F)(F)c1cc(NC(=O)c2cc(NC(=O)c3ccccc3)c(cc2)C)c(N4CCN(CC4)C)cc1
0.337165	FC(F)(F)c1cc(NC(=O)c2cc(NC(=O)c3ccccc3)c(cc2)C)c(N4CCN(CC4)C)cc1
0.337165	FC(F)(F)c1cc(NC(=O)c2cc(NC(=O)c3ccccc3)c(cc2)C)c(N4CCN(CC4)C)cc1
0.337165	FC(F)(F)c1cc(NC(=O)c2cc(NC(=O)c3ccccc3)c(cc2)C)c(N4CCN(CC4)C)cc1
0.337165	FC(F)(F)c1cc(NC(=O)c2cc(NC(=O)c3ccccc3)c(cc2)C)c(N4CCN(CC4)C)cc1
0.337165	FC(F)(F)c1cc(NC(=O)c2cc(NC(=O)c3ccccc3)c(cc2)C)c(N4CCN(CC4)C)cc1
0.337165	FC(F)(F)c1cc(NC(=O)c2cc(NC(=O)c3ccccc3)c(cc2)C)c(N4CCN(CC4)C)cc1
0.337165	FC(F)(F)c1cc(NC(=O)c2cc(NC(=O)c3ccccc3)c(cc2)C)c(N4CCN(CC4)C)cc1
0.337165	FC(F)(F)c1cc(NC(=O)c2cc(NC(=O)c3ccccc3)c(cc2)C)c(N4CCN(CC4)C)cc1
0.337165	FC(F)(F)c1cc(NC(=O)c2cc(NC(=O)c3ccccc3)c(cc2)C)c(N4CCN(CC4)C)cc1
0.334694	O=C(Nc1c(ccc(c1)C(=O)NC2=NC(=NN2)C(C)C)C)c3ccccc3
0.334694	O=C(Nc1c(ccc(c1)C(=O)NC2=NC(=NN2)C(C)C)C)c3ccccc3
0.334694	O=C(Nc1c(ccc(c1)C(=O)NC2=NC(=NN2)C(C)C)C)c3ccccc3
0.334694	O=C(Nc1c(ccc(c1)C(=O)NC2=NC(=NN2)C(C)C)C)c3ccccc3
0.334694	O=C(Nc1c(ccc(c1)C(=O)NC2=NC(=NN2)C(C)C)C)c3ccccc3
0.334694	O=C(Nc1c(ccc(c1)C(=O)NC2=NC(=NN2)C(C)C)C)c3ccccc3
0.334694	O=C(Nc1c(ccc(c1)C(=O)NC2=NC(=NN2)C(C)C)C)c3ccccc3
0.334694	O=C(Nc1c(ccc(c1)C(=O)NC2=NC(=NN2)C(C)C)C)c3ccccc3
0.334694	O=C(Nc1c(ccc(c1)C(=O)NC2=NC(=NN2)C(C)C)C)c3ccccc3
0.334694	O=C(Nc1c(ccc(c1)C(=O)NC2=NC(=NN2)C(C)C)C)c3ccccc3
0.333333	O=C(N1CCN(CC(=O)Nc2c(cccc2C)C)CC1)c3cc(NC(=O)c4ccccc4)c(cc3)C
0.333333	O=C(N1CCN(CC(=O)Nc2c(cccc2C)C)CC1)c3cc(NC(=O)c4ccccc4)c(cc3)C
0.333333	O=C(N1CCN(CC(=O)Nc2c(cccc2C)C)CC1)c3cc(NC(=O)c4ccccc4)c(cc3)C
0.333333	O=C(N1CCN(CC(=O)Nc2c(cccc2C)C)CC1)c3cc(NC(=O)c4ccccc4)c(cc3)C
0.333333	O=C(N1CCN(CC(=O)Nc2c(cccc2C)C)CC1)c3cc(NC(=O)c4ccccc4)c(cc3)C
0.333333	O=C(N1CCN(CC(=O)Nc2c(cccc2C)C)CC1)c3cc(NC(=O)c4ccccc4)c(cc3)C
0.333333	O=C(N1CCN(CC(=O)Nc2c(cccc2C)C)CC1)c3cc(NC(=O)c4ccccc4)c(cc3)C
0.333333	O=C(N1CCN(CC(=O)Nc2c(cccc2C)C)CC1)c3cc(NC(=O)c4ccccc4)c(cc3)C
0.333333	O=C(N1CCN(CC(=O)Nc2c(cccc2C)C)CC1)c3cc(NC(=O)c4ccccc4)c(cc3)C
0.333333	O=C(N1CCN(CC(=O)Nc2c(cccc2C)C)CC1)c3cc(NC(=O)c4ccccc4)c(cc3)C
0.330357	O=C(Nc1c(ccc(c1)CN2CCCC2)C)C=C
0.330357	O=C(Nc1c(ccc(c1)CN2CCCC2)C)C=C
0.330357	O=C(Nc1c(ccc(c1)CN2CCCC2)C)C=C
0.330357	O=C(Nc1c(ccc(c1)CN2CCCC2)C)C=C
0.330357	O=C(Nc1c(ccc(c1)CN2CCCC2)C)C=C
0.330357	O=C(Nc1c(ccc(c1)CN2CCCC2)C)C=C
0.330317	O=C(Nc1c(ccc(c1)C=O)C)c2ccccc2
0.330317	O=C(Nc1c(ccc(c1)C=O)C)c2ccccc2
0.330317	O=C(Nc1c(ccc(c1)C=O)C)c2ccccc2
0.330317	O=C(Nc1c(ccc(c1)C=O)C)c2ccccc2
0.330317	O=C(Nc1c(ccc(c1)C=O)C)c2ccccc2
0.330317	O=C(Nc1c(ccc(c1)C=O)C)c2ccccc2
0.330317	O=C(Nc1c(ccc(c1)C=O)C)c2ccccc2
0.330317	O=C(Nc1c(ccc(c1)C=O)C)c2ccccc2
0.330317	O=C(Nc1c(ccc(c1)C=O)C)c2ccccc2
0.330317	O=C(Nc1c(ccc(c1)C=O)C)c2ccccc2
0.329365	S1C(C(=O)Nc2ccc(cc2)C(=O)NC3=NC(c4ccc([N+]([O-])=O)cc4)=CN3)=CC=C1
0.329365	S1C(C(=O)Nc2ccc(cc2)C(=O)NC3=NC(c4ccc([N+]([O-])=O)cc4)=CN3)=CC=C1
0.329365	S1C(C(=O)Nc2ccc(cc2)C(=O)NC3=NC(c4ccc([N+]([O-])=O)cc4)=CN3)=CC=C1
0.329365	S1C(C(=O)Nc2ccc(cc2)C(=O)NC3=NC(c4ccc([N+]([O-])=O)cc4)=CN3)=CC=C1
0.329365	S1C(C(=O)Nc2ccc(cc2)C(=O)NC3=NC(c4ccc([N+]([O-])=O)cc4)=CN3)=CC=C1
0.329365	S1C(C(=O)Nc2ccc(cc2)C(=O)NC3=NC(c4ccc([N+]([O-])=O)cc4)=CN3)=CC=C1
0.329365	S1C(C(=O)Nc2ccc(cc2)C(=O)NC3=NC(c4ccc([N+]([O-])=O)cc4)=CN3)=CC=C1
0.329365	S1C(C(=O)Nc2ccc(cc2)C(=O)NC3=NC(c4ccc([N+]([O-])=O)cc4)=CN3)=CC=C1
0.329365	S1C(C(=O)Nc2ccc(cc2)C(=O)NC3=NC(c4ccc([N+]([O-])=O)cc4)=CN3)=CC=C1
0.329365	S1C(C(=O)Nc2ccc(cc2)C(=O)NC3=NC(c4ccc([N+]([O-])=O)cc4)=CN3)=CC=C1
0.329317	[O-][N+](=O)c1c(cc(NC(=O)c2cc(NC(=O)c3ccccc3)c(cc2)C)cc1)C
0.329317	[O-][N+](=O)c1c(cc(NC(=O)c2cc(NC(=O)c3ccccc3)c(cc2)C)cc1)C
0.329317	[O-][N+](=O)c1c(cc(NC(=O)c2cc(NC(=O)c3ccccc3)c(cc2)C)cc1)C
0.329317	[O-][N+](=O)c1c(cc(NC(=O)c2cc(NC(=O)c3ccccc3)c(cc2)C)cc1)C
0.329317	[O-][N+](=O)c1c(cc(NC(=O)c2cc(NC(=O)c3ccccc3)c(cc2)C)cc1)C
0.329317	[O-][N+](=O)c1c(cc(NC(=O)c2cc(NC(=O)c3ccccc3)c(cc2)C)cc1)C
0.329317	[O-][N+](=O)c1c(cc(NC(=O)c2cc(NC(=O)c3ccccc3)c(cc2)C)cc1)C
0.329317	[O-][N+](=O)c1c(cc(NC(=O)c2cc(NC(=O)c3ccccc3)c(cc2)C)cc1)C
0.329317	[O-][N+](=O)c1c(cc(NC(=O)c2cc(NC(=O)c3ccccc3)c(cc2)C)cc1)C
0.329317	[O-][N+](=O)c1c(cc(NC(=O)c2cc(NC(=O)c3ccccc3)c(cc2)C)cc1)C
0.328571	Clc1cc(NC(=O)CC2=NOC(=N2)c3ccc(cc3)CN4CCC(OC)CC4)c(cc1)C
0.328571	Clc1cc(NC(=O)CC2=NOC(=N2)c3ccc(cc3)CN4CCC(OC)CC4)c(cc1)C
0.328571	Clc1cc(NC(=O)CC2=NOC(=N2)c3ccc(cc3)CN4CCC(OC)CC4)c(cc1)C
0.328571	Clc1cc(NC(=O)CC2=NOC(=N2)c3ccc(cc3)CN4CCC(OC)CC4)c(cc1)C
0.328571	Clc1cc(NC(=O)CC2=NOC(=N2)c3ccc(cc3)CN4CCC(OC)CC4)c(cc1)C
0.328571	Clc1cc(NC(=O)CC2=NOC(=N2)c3ccc(cc3)CN4CCC(OC)CC4)c(cc1)C
0.328571	Clc1cc(NC(=O)CC2=NOC(=N2)c3ccc(cc3)CN4CCC(OC)CC4)c(cc1)C
0.328571	Clc1cc(NC(=O)CC2=NOC(=N2)c3ccc(cc3)CN4CCC(OC)CC4)c(cc1)C
0.328571	Clc1cc(NC(=O)CC2=NOC(=N2)c3ccc(cc3)CN4CCC(OC)CC4)c(cc1)C
0.328571	Clc1cc(NC(=O)CC2=NOC(=N2)c3ccc(cc3)CN4CCC(OC)CC4)c(cc1)C
0.327338	O=C(N1CCN(CC1)C)Cc2cc(NC(=O)C=3N=C(NC3C)c4cnccc4)ccc2
0.327338	O=C(N1CCN(CC1)C)Cc2cc(NC(=O)C=3N=C(NC3C)c4cnccc4)ccc2
0.327338	O=C(N1CCN(CC1)C)Cc2cc(NC(=O)C=3N=C(NC3C)c4cnccc4)ccc2
0.327338	O=C(N1CCN(CC1)C)Cc2cc(NC(=O)C=3N=C(NC3C)c4cnccc4)ccc2
0.327338	O=C(N1CCN(CC1)C)Cc2cc(NC(=O)C=3N=C(NC3C)c4cnccc4)ccc2
0.325103	Ic1c(ccc(NC(=O)c2ccc(cc2)C=3OC(=NN3)C)c1)C
0.325103	Ic1c(ccc(NC(=O)c2ccc(cc2)C=3OC(=NN3)C)c1)C
0.325103	Ic1c(ccc(NC(=O)c2ccc(cc2)C=3OC(=NN3)C)c1)C
0.325103	Ic1c(ccc(NC(=O)c2ccc(cc2)C=3OC(=NN3)C)c1)C
0.325103	Ic1c(ccc(NC(=O)c2ccc(cc2)C=3OC(=NN3)C)c1)C
0.325103	Ic1c(ccc(NC(=O)c2ccc(cc2)C=3OC(=NN3)C)c1)C
0.325103	Ic1c(ccc(NC(=O)c2ccc(cc2)C=3OC(=NN3)C)c1)C
0.325103	Ic1c(ccc(NC(=O)c2ccc(cc2)C=3OC(=NN3)C)c1)C
0.325103	Ic1c(ccc(NC(=O)c2ccc(cc2)C=3OC(=NN3)C)c1)C
0.325103	Ic1c(ccc(NC(=O)c2ccc(cc2)C=3OC(=NN3)C)c1)C
0.32491	O=C(Nc1c(N2CCOCC2)cc(N3CCOCC3)cc1)c4cc(NC(=O)Cc5ccncc5)c(cc4)C
0.32491	O=C(Nc1c(N2CCOCC2)cc(N3CCOCC3)cc1)c4cc(NC(=O)Cc5ccncc5)c(cc4)C
0.32491	O=C(Nc1c(N2CCOCC2)cc(N3CCOCC3)cc1)c4cc(NC(=O)Cc5ccncc5)c(cc4)C
0.324895	Fc1c(NC(=O)c2cc(NC(=O)c3ccccc3)c(cc2)C)ccc(c1)C(=O)N
0.324895	Fc1c(NC(=O)c2cc(NC(=O)c3ccccc3)c(cc2)C)ccc(c1)C(=O)N
0.324895	Fc1c(NC(=O)c2cc(NC(=O)c3ccccc3)c(cc2)C)ccc(c1)C(=O)N
0.324895	Fc1c(NC(=O)c2cc(NC(=O)c3ccccc3)c(cc2)C)ccc(c1)C(=O)N
0.324895	Fc1c(NC(=O)c2cc(NC(=O)c3ccccc3)c(cc2)C)ccc(c1)C(=O)N
0.324895	Fc1c(NC(=O)c2cc(NC(=O)c3ccccc3)c(cc2)C)ccc(c1)C(=O)N
0.324895	Fc1c(NC(=O)c2cc(NC(=O)c3ccccc3)c(cc2)C)ccc(c1)C(=O)N
0.324895	Fc1c(NC(=O)c2cc(NC(=O)c3ccccc3)c(cc2)C)ccc(c1)C(=O)N
0.324895	Fc1c(NC(=O)c2cc(NC(=O)c3ccccc3)c(cc2)C)ccc(c1)C(=O)N
0.324895	Fc1c(NC(=O)c2cc(NC(=O)c3ccccc3)c(cc2)C)ccc(c1)C(=O)N
0.324675	Brc1ccc(cc1)C(=O)Nc2ccc(cc2)CC(=O)N3CCN(Cc4ccc(cc4)C)CC3
0.324675	Brc1ccc(cc1)C(=O)Nc2ccc(cc2)CC(=O)N3CCN(Cc4ccc(cc4)C)CC3
0.324675	Brc1ccc(cc1)C(=O)Nc2ccc(cc2)CC(=O)N3CCN(Cc4ccc(cc4)C)CC3
0.324675	Brc1ccc(cc1)C(=O)Nc2ccc(cc2)CC(=O)N3CCN(Cc4ccc(cc4)C)CC3
0.324675	Brc1ccc(cc1)C(=O)Nc2ccc(cc2)CC(=O)N3CCN(Cc4ccc(cc4)C)CC3
0.324675	Brc1ccc(cc1)C(=O)Nc2ccc(cc2)CC(=O)N3CCN(Cc4ccc(cc4)C)CC3
0.324675	Brc1ccc(cc1)C(=O)Nc2ccc(cc2)CC(=O)N3CCN(Cc4ccc(cc4)C)CC3
0.324675	Brc1ccc(cc1)C(=O)Nc2ccc(cc2)CC(=O)N3CCN(Cc4ccc(cc4)C)CC3
0.324675	Brc1ccc(cc1)C(=O)Nc2ccc(cc2)CC(=O)N3CCN(Cc4ccc(cc4)C)CC3
0.324675	Brc1ccc(cc1)C(=O)Nc2ccc(cc2)CC(=O)N3CCN(Cc4ccc(cc4)C)CC3
0.324042	O=C(N(CCCCCC=1ON=C(c2ccccc2)C1)C)c3cc(NC(=O)c4ccccc4)c(cc3)C
0.324042	O=C(N(CCCCCC=1ON=C(c2ccccc2)C1)C)c3cc(NC(=O)c4ccccc4)c(cc3)C
0.324042	O=C(N(CCCCCC=1ON=C(c2ccccc2)C1)C)c3cc(NC(=O)c4ccccc4)c(cc3)C
0.324042	O=C(N(CCCCCC=1ON=C(c2ccccc2)C1)C)c3cc(NC(=O)c4ccccc4)c(cc3)C
0.324042	O=C(N(CCCCCC=1ON=C(c2ccccc2)C1)C)c3cc(NC(=O)c4ccccc4)c(cc3)C
0.324042	O=C(N(CCCCCC=1ON=C(c2ccccc2)C1)C)c3cc(NC(=O)c4ccccc4)c(cc3)C
0.324042	O=C(N(CCCCCC=1ON=C(c2ccccc2)C1)C)c3cc(NC(=O)c4ccccc4)c(cc3)C
0.324042	O=C(N(CCCCCC=1ON=C(c2ccccc2)C1)C)c3cc(NC(=O)c4ccccc4)c(cc3)C
0.324042	O=C(N(CCCCCC=1ON=C(c2ccccc2)C1)C)c3cc(NC(=O)c4ccccc4)c(cc3)C
0.324042	O=C(N(CCCCCC=1ON=C(c2ccccc2)C1)C)c3cc(NC(=O)c4ccccc4)c(cc3)C
0.321739	O=C(N(C)C)c1cc(NC(=O)c2cc(NC(=O)c3ccccc3)c(cc2)C)c(cc1)C
0.321739	O=C(N(C)C)c1cc(NC(=O)c2cc(NC(=O)c3ccccc3)c(cc2)C)c(cc1)C
0.321739	O=C(N(C)C)c1cc(NC(=O)c2cc(NC(=O)c3ccccc3)c(cc2)C)c(cc1)C
0.321739	O=C(N(C)C)c1cc(NC(=O)c2cc(NC(=O)c3ccccc3)c(cc2)C)c(cc1)C
0.321739	O=C(N(C)C)c1cc(NC(=O)c2cc(NC(=O)c3ccccc3)c(cc2)C)c(cc1)C
0.321739	O=C(N(C)C)c1cc(NC(=O)c2cc(NC(=O)c3ccccc3)c(cc2)C)c(cc1)C
0.321739	O=C(N(C)C)c1cc(NC(=O)c2cc(NC(=O)c3ccccc3)c(cc2)C)c(cc1)C
0.321739	O=C(N(C)C)c1cc(NC(=O)c2cc(NC(=O)c3ccccc3)c(cc2)C)c(cc1)C
0.321739	O=C(N(C)C)c1cc(NC(=O)c2cc(NC(=O)c3ccccc3)c(cc2)C)c(cc1)C
0.321739	O=C(N(C)C)c1cc(NC(=O)c2cc(NC(=O)c3ccccc3)c(cc2)C)c(cc1)C
0.321705	Clc1cc(c2ccc(cc2)C(=O)Nc3c(ccc(c3)C(=O)O)C)c(cc1)CO
0.321705	Clc1cc(c2ccc(cc2)C(=O)Nc3c(ccc(c3)C(=O)O)C)c(cc1)CO
0.321705	Clc1cc(c2ccc(cc2)C(=O)Nc3c(ccc(c3)C(=O)O)C)c(cc1)CO
0.321705	Clc1cc(c2ccc(cc2)C(=O)Nc3c(ccc(c3)C(=O)O)C)c(cc1)CO
0.321705	Clc1cc(c2ccc(cc2)C(=O)Nc3c(ccc(c3)C(=O)O)C)c(cc1)CO
0.321705	Clc1cc(c2ccc(cc2)C(=O)Nc3c(ccc(c3)C(=O)O)C)c(cc1)CO
0.321705	Clc1cc(c2ccc(cc2)C(=O)Nc3c(ccc(c3)C(=O)O)C)c(cc1)CO
0.321705	Clc1cc(c2ccc(cc2)C(=O)Nc3c(ccc(c3)C(=O)O)C)c(cc1)CO
0.321705	Clc1cc(c2ccc(cc2)C(=O)Nc3c(ccc(c3)C(=O)O)C)c(cc1)CO
0.321705	Clc1cc(c2ccc(cc2)C(=O)Nc3c(ccc(c3)C(=O)O)C)c(cc1)CO
0.320896	O=C(Nc1c(ccc(c1)CN2CCCC2)C)c3c(OC)ccc(c3)C=O
0.320896	O=C(Nc1c(ccc(c1)CN2CCCC2)C)c3c(OC)ccc(c3)C=O
0.320896	O=C(Nc1c(ccc(c1)CN2CCCC2)C)c3c(OC)ccc(c3)C=O
0.320896	O=C(Nc1c(ccc(c1)CN2CCCC2)C)c3c(OC)ccc(c3)C=O
0.320896	O=C(Nc1c(ccc(c1)CN2CCCC2)C)c3c(OC)ccc(c3)C=O
0.320896	O=C(Nc1c(ccc(c1)CN2CCCC2)C)c3c(OC)ccc(c3)C=O
0.320896	O=C(Nc1c(ccc(c1)CN2CCCC2)C)c3c(OC)ccc(c3)C=O
0.320896	O=C(Nc1c(ccc(c1)CN2CCCC2)C)c3c(OC)ccc(c3)C=O
0.320896	O=C(Nc1c(ccc(c1)CN2CCCC2)C)c3c(OC)ccc(c3)C=O
0.320896	O=C(Nc1c(ccc(c1)CN2CCCC2)C)c3c(OC)ccc(c3)C=O
0.320313	Clc1c(N2C=CC=C2)ccc(NC(=O)c3cc(NC(=O)c4ccccc4)c(cc3)C)c1
0.320313	Clc1c(N2C=CC=C2)ccc(NC(=O)c3cc(NC(=O)c4ccccc4)c(cc3)C)c1
0.320313	Clc1c(N2C=CC=C2)ccc(NC(=O)c3cc(NC(=O)c4ccccc4)c(cc3)C)c1
0.320313	Clc1c(N2C=CC=C2)ccc(NC(=O)c3cc(NC(=O)c4ccccc4)c(cc3)C)c1
0.320313	Clc1c(N2C=CC=C2)ccc(NC(=O)c3cc(NC(=O)c4ccccc4)c(cc3)C)c1
0.320313	Clc1c(N2C=CC=C2)ccc(NC(=O)c3cc(NC(=O)c4ccccc4)c(cc3)C)c1
0.320313	Clc1c(N2C=CC=C2)ccc(NC(=O)c3cc(NC(=O)c4ccccc4)c(cc3)C)c1
0.320313	Clc1c(N2C=CC=C2)ccc(NC(=O)c3cc(NC(=O)c4ccccc4)c(cc3)C)c1
0.320313	Clc1c(N2C=CC=C2)ccc(NC(=O)c3cc(NC(=O)c4ccccc4)c(cc3)C)c1
0.320313	Clc1c(N2C=CC=C2)ccc(NC(=O)c3cc(NC(=O)c4ccccc4)c(cc3)C)c1
0.320144	O=C(Nc1c(ccc(c1)C(=O)NCCC=2N=C(OC2C)c3ccccc3)C)c4ccccc4
0.320144	O=C(Nc1c(ccc(c1)C(=O)NCCC=2N=C(OC2C)c3ccccc3)C)c4ccccc4
0.320144	O=C(Nc1c(ccc(c1)C(=O)NCCC=2N=C(OC2C)c3ccccc3)C)c4ccccc4
0.320144	O=C(Nc1c(ccc(c1)C(=O)NCCC=2N=C(OC2C)c3ccccc3)C)c4ccccc4
0.320144	O=C(Nc1c(ccc(c1)C(=O)NCCC=2N=C(OC2C)c3ccccc3)C)c4ccccc4
0.320144	O=C(Nc1c(ccc(c1)C(=O)NCCC=2N=C(OC2C)c3ccccc3)C)c4ccccc4
0.320144	O=C(Nc1c(ccc(c1)C(=O)NCCC=2N=C(OC2C)c3ccccc3)C)c4ccccc4
0.320144	O=C(Nc1c(ccc(c1)C(=O)NCCC=2N=C(OC2C)c3ccccc3)C)c4ccccc4
0.320144	O=C(Nc1c(ccc(c1)C(=O)NCCC=2N=C(OC2C)c3ccccc3)C)c4ccccc4
0.320144	O=C(Nc1c(ccc(c1)C(=O)NCCC=2N=C(OC2C)c3ccccc3)C)c4ccccc4
0.318841	O=C1N(C(=O)c2c1cc(cc2)C(=O)Nc3cc(ccc3)CN4CCCCC4)Cc5ccccc5
0.318725	O=C(Nc1c(ccc(c1)C(=O)NCc2cc(c(cc2)CO)C)C)c3ccccc3
0.318725	O=C(Nc1c(ccc(c1)C(=O)NCc2cc(c(cc2)CO)C)C)c3ccccc3
0.318725	O=C(Nc1c(ccc(c1)C(=O)NCc2cc(c(cc2)CO)C)C)c3ccccc3
0.318725	O=C(Nc1c(ccc(c1)C(=O)NCc2cc(c(cc2)CO)C)C)c3ccccc3
0.318725	O=C(Nc1c(ccc(c1)C(=O)NCc2cc(c(cc2)CO)C)C)c3ccccc3
0.318725	O=C(Nc1c(ccc(c1)C(=O)NCc2cc(c(cc2)CO)C)C)c3ccccc3
0.318725	O=C(Nc1c(ccc(c1)C(=O)NCc2cc(c(cc2)CO)C)C)c3ccccc3
0.318725	O=C(Nc1c(ccc(c1)C(=O)NCc2cc(c(cc2)CO)C)C)c3ccccc3
0.318725	O=C(Nc1c(ccc(c1)C(=O)NCc2cc(c(cc2)CO)C)C)c3ccccc3
0.318725	O=C(Nc1c(ccc(c1)C(=O)NCc2cc(c(cc2)CO)C)C)c3ccccc3
0.317647	S1C(C(=O)Nc2c(cc(cc2)C(=O)Nc3c(ccc(c3)CN(C)C)C)C)=CC=C1
0.317647	S1C(C(=O)Nc2c(cc(cc2)C(=O)Nc3c(ccc(c3)CN(C)C)C)C)=CC=C1
0.317647	S1C(C(=O)Nc2c(cc(cc2)C(=O)Nc3c(ccc(c3)CN(C)C)C)C)=CC=C1
0.317269	O=C(OC)c1cc(c(NC(=O)c2cc(NC(=O)c3ccccc3)c(cc2)C)cc1)CC
0.317269	O=C(OC)c1cc(c(NC(=O)c2cc(NC(=O)c3ccccc3)c(cc2)C)cc1)CC
0.317269	O=C(OC)c1cc(c(NC(=O)c2cc(NC(=O)c3ccccc3)c(cc2)C)cc1)CC
0.317269	O=C(OC)c1cc(c(NC(=O)c2cc(NC(=O)c3ccccc3)c(cc2)C)cc1)CC
0.317269	O=C(OC)c1cc(c(NC(=O)c2cc(NC(=O)c3ccccc3)c(cc2)C)cc1)CC
0.317269	O=C(OC)c1cc(c(NC(=O)c2cc(NC(=O)c3ccccc3)c(cc2)C)cc1)CC
0.317269	O=C(OC)c1cc(c(NC(=O)c2cc(NC(=O)c3ccccc3)c(cc2)C)cc1)CC
0.317269	O=C(OC)c1cc(c(NC(=O)c2cc(NC(=O)c3ccccc3)c(cc2)C)cc1)CC
0.317269	O=C(OC)c1cc(c(NC(=O)c2cc(NC(=O)c3ccccc3)c(cc2)C)cc1)CC
0.317269	O=C(OC)c1cc(c(NC(=O)c2cc(NC(=O)c3ccccc3)c(cc2)C)cc1)CC
0.317152	S(=O)(=O)(Nc1c(cc(cc1)C)C)c2c(ccc(NC(=O)C=3N=C(NC3C)c4cnccc4)c2)C
0.316406	O=C(NCC=C)c1ccc(NC(=O)C=2N=C(NC2C)c3cnccc3)cc1
0.316406	O=C(NCC=C)c1ccc(NC(=O)C=2N=C(NC2C)c3cnccc3)cc1
0.316406	O=C(NCC=C)c1ccc(NC(=O)C=2N=C(NC2C)c3cnccc3)cc1
0.316406	O=C(NCC=C)c1ccc(NC(=O)C=2N=C(NC2C)c3cnccc3)cc1
0.316406	O=C(NCC=C)c1ccc(NC(=O)C=2N=C(NC2C)c3cnccc3)cc1
0.316364	S1C(C(=O)Nc2c(cc(cc2)C(=O)NCc3ccc(OCc4cnccc4)cc3)C)=CC=C1
0.316364	S1C(C(=O)Nc2c(cc(cc2)C(=O)NCc3ccc(OCc4cnccc4)cc3)C)=CC=C1
0.316364	S1C(C(=O)Nc2c(cc(cc2)C(=O)NCc3ccc(OCc4cnccc4)cc3)C)=CC=C1
0.316364	S1C(C(=O)Nc2c(cc(cc2)C(=O)NCc3ccc(OCc4cnccc4)cc3)C)=CC=C1
0.316364	S1C(C(=O)Nc2c(cc(cc2)C(=O)NCc3ccc(OCc4cnccc4)cc3)C)=CC=C1
0.316364	S1C(C(=O)Nc2c(cc(cc2)C(=O)NCc3ccc(OCc4cnccc4)cc3)C)=CC=C1
0.316364	S1C(C(=O)Nc2c(cc(cc2)C(=O)NCc3ccc(OCc4cnccc4)cc3)C)=CC=C1
0.316364	S1C(C(=O)Nc2c(cc(cc2)C(=O)NCc3ccc(OCc4cnccc4)cc3)C)=CC=C1
0.316364	S1C(C(=O)Nc2c(cc(cc2)C(=O)NCc3ccc(OCc4cnccc4)cc3)C)=CC=C1
0.316364	S1C(C(=O)Nc2c(cc(cc2)C(=O)NCc3ccc(OCc4cnccc4)cc3)C)=CC=C1
0.315985	O=C(Nc1c(ccc(c1)C(=O)NC2CCN(CC3OCCC3)CC2)C)c4ccccc4
0.315985	O=C(Nc1c(ccc(c1)C(=O)NC2CCN(CC3OCCC3)CC2)C)c4ccccc4
0.315985	O=C(Nc1c(ccc(c1)C(=O)NC2CCN(CC3OCCC3)CC2)C)c4ccccc4
0.315985	O=C(Nc1c(ccc(c1)C(=O)NC2CCN(CC3OCCC3)CC2)C)c4ccccc4
0.315985	O=C(Nc1c(ccc(c1)C(=O)NC2CCN(CC3OCCC3)CC2)C)c4ccccc4
0.315985	O=C(Nc1c(ccc(c1)C(=O)NC2CCN(CC3OCCC3)CC2)C)c4ccccc4
0.315985	O=C(Nc1c(ccc(c1)C(=O)NC2CCN(CC3OCCC3)CC2)C)c4ccccc4
0.315985	O=C(Nc1c(ccc(c1)C(=O)NC2CCN(CC3OCCC3)CC2)C)c4ccccc4
0.315985	O=C(Nc1c(ccc(c1)C(=O)NC2CCN(CC3OCCC3)CC2)C)c4ccccc4
0.315985	O=C(Nc1c(ccc(c1)C(=O)NC2CCN(CC3OCCC3)CC2)C)c4ccccc4
0.315574	O=C(Nc1c(cc(OCCCC)cc1)C)c2cc(NC(=O)c3ccccc3)c(cc2)C
0.315574	O=C(Nc1c(cc(OCCCC)cc1)C)c2cc(NC(=O)c3ccccc3)c(cc2)C
0.315574	O=C(Nc1c(cc(OCCCC)cc1)C)c2cc(NC(=O)c3ccccc3)c(cc2)C
0.315574	O=C(Nc1c(cc(OCCCC)cc1)C)c2cc(NC(=O)c3ccccc3)c(cc2)C
0.315574	O=C(Nc1c(cc(OCCCC)cc1)C)c2cc(NC(=O)c3ccccc3)c(cc2)C
0.315574	O=C(Nc1c(cc(OCCCC)cc1)C)c2cc(NC(=O)c3ccccc3)c(cc2)C
0.315574	O=C(Nc1c(cc(OCCCC)cc1)C)c2cc(NC(=O)c3ccccc3)c(cc2)C
0.315574	O=C(Nc1c(cc(OCCCC)cc1)C)c2cc(NC(=O)c3ccccc3)c(cc2)C
0.315574	O=C(Nc1c(cc(OCCCC)cc1)C)c2cc(NC(=O)c3ccccc3)c(cc2)C
0.315574	O=C(Nc1c(cc(OCCCC)cc1)C)c2cc(NC(=O)c3ccccc3)c(cc2)C
0.314741	S(c1c(ccc(NC(=O)c2ccc(cc2)C=3OC(=NN3)C)c1)C)C
0.314741	S(c1c(ccc(NC(=O)c2ccc(cc2)C=3OC(=NN3)C)c1)C)C
0.314741	S(c1c(ccc(NC(=O)c2ccc(cc2)C=3OC(=NN3)C)c1)C)C
0.314741	S(c1c(ccc(NC(=O)c2ccc(cc2)C=3OC(=NN3)C)c1)C)C
0.314741	S(c1c(ccc(NC(=O)c2ccc(cc2)C=3OC(=NN3)C)c1)C)C
0.314741	S(c1c(ccc(NC(=O)c2ccc(cc2)C=3OC(=NN3)C)c1)C)C
0.314741	S(c1c(ccc(NC(=O)c2ccc(cc2)C=3OC(=NN3)C)c1)C)C
0.314741	S(c1c(ccc(NC(=O)c2ccc(cc2)C=3OC(=NN3)C)c1)C)C
0.314741	S(c1c(ccc(NC(=O)c2ccc(cc2)C=3OC(=NN3)C)c1)C)C
0.314741	S(c1c(ccc(NC(=O)c2ccc(cc2)C=3OC(=NN3)C)c1)C)C
0.313725	O=C(Nc1c(ccc(c1)C(=O)NCc2cc(c(OC)cc2)C)C)c3ccccc3
0.312253	Brc1c(Cl)ccc(c1)C(=O)Nc2c(ccc(NC(=O)OC(C)(C)C)c2)C
0.312253	Brc1c(Cl)ccc(c1)C(=O)Nc2c(ccc(NC(=O)OC(C)(C)C)c2)C
0.312253	Brc1c(Cl)ccc(c1)C(=O)Nc2c(ccc(NC(=O)OC(C)(C)C)c2)C
0.312253	Brc1c(Cl)ccc(c1)C(=O)Nc2c(ccc(NC(=O)OC(C)(C)C)c2)C
0.312253	Brc1c(Cl)ccc(c1)C(=O)Nc2c(ccc(NC(=O)OC(C)(C)C)c2)C
0.312253	Brc1c(Cl)ccc(c1)C(=O)Nc2c(ccc(NC(=O)OC(C)(C)C)c2)C
0.312253	Brc1c(Cl)ccc(c1)C(=O)Nc2c(ccc(NC(=O)OC(C)(C)C)c2)C
0.312253	Brc1c(Cl)ccc(c1)C(=O)Nc2c(ccc(NC(=O)OC(C)(C)C)c2)C
0.312253	Brc1c(Cl)ccc(c1)C(=O)Nc2c(ccc(NC(=O)OC(C)(C)C)c2)C
0.312253	Brc1c(Cl)ccc(c1)C(=O)Nc2c(ccc(NC(=O)OC(C)(C)C)c2)C
0.311828	O=C(Nc1c(OC)ccc(c2ncccc2)c1)c3nc(nc(c3)C)NC
0.311828	O=C(Nc1c(OC)ccc(c2ncccc2)c1)c3nc(nc(c3)C)NC
0.311828	O=C(Nc1c(OC)ccc(c2ncccc2)c1)c3nc(nc(c3)C)NC
0.311828	O=C(Nc1c(OC)ccc(c2ncccc2)c1)c3nc(nc(c3)C)NC
0.311828	O=C(Nc1c(OC)ccc(c2ncccc2)c1)c3nc(nc(c3)C)NC
0.311828	O=C(Nc1c(OC)ccc(c2ncccc2)c1)c3nc(nc(c3)C)NC
0.311828	O=C(Nc1c(OC)ccc(c2ncccc2)c1)c3nc(nc(c3)C)NC
0.311828	O=C(Nc1c(OC)ccc(c2ncccc2)c1)c3nc(nc(c3)C)NC
0.311828	O=C(Nc1c(OC)ccc(c2ncccc2)c1)c3nc(nc(c3)C)NC
0.311828	O=C(Nc1c(OC)ccc(c2ncccc2)c1)c3nc(nc(c3)C)NC
0.311787	S(=O)(=O)(N1CCN(C(=O)c2cc(NC(=O)c3ccccc3)c(cc2)C)CC1)CC
0.311787	S(=O)(=O)(N1CCN(C(=O)c2cc(NC(=O)c3ccccc3)c(cc2)C)CC1)CC
0.311787	S(=O)(=O)(N1CCN(C(=O)c2cc(NC(=O)c3ccccc3)c(cc2)C)CC1)CC
0.311787	S(=O)(=O)(N1CCN(C(=O)c2cc(NC(=O)c3ccccc3)c(cc2)C)CC1)CC
0.311787	S(=O)(=O)(N1CCN(C(=O)c2cc(NC(=O)c3ccccc3)c(cc2)C)CC1)CC
0.311787	S(=O)(=O)(N1CCN(C(=O)c2cc(NC(=O)c3ccccc3)c(cc2)C)CC1)CC
0.311787	S(=O)(=O)(N1CCN(C(=O)c2cc(NC(=O)c3ccccc3)c(cc2)C)CC1)CC
0.311787	S(=O)(=O)(N1CCN(C(=O)c2cc(NC(=O)c3ccccc3)c(cc2)C)CC1)CC
0.311787	S(=O)(=O)(N1CCN(C(=O)c2cc(NC(=O)c3ccccc3)c(cc2)C)CC1)CC
0.311787	S(=O)(=O)(N1CCN(C(=O)c2cc(NC(=O)c3ccccc3)c(cc2)C)CC1)CC
0.311037	S(=O)(=O)(NCc1ccccc1)c2cc(c(cc2)C)C(=O)NC3=NC(c4ccc([N+]([O-])=O)cc4)=CN3
0.311037	S(=O)(=O)(NCc1ccccc1)c2cc(c(cc2)C)C(=O)NC3=NC(c4ccc([N+]([O-])=O)cc4)=CN3
0.311037	S(=O)(=O)(NCc1ccccc1)c2cc(c(cc2)C)C(=O)NC3=NC(c4ccc([N+]([O-])=O)cc4)=CN3
0.311037	S(=O)(=O)(NCc1ccccc1)c2cc(c(cc2)C)C(=O)NC3=NC(c4ccc([N+]([O-])=O)cc4)=CN3
0.311037	S(=O)(=O)(NCc1ccccc1)c2cc(c(cc2)C)C(=O)NC3=NC(c4ccc([N+]([O-])=O)cc4)=CN3
0.311037	S(=O)(=O)(NCc1ccccc1)c2cc(c(cc2)C)C(=O)NC3=NC(c4ccc([N+]([O-])=O)cc4)=CN3
0.311037	S(=O)(=O)(NCc1ccccc1)c2cc(c(cc2)C)C(=O)NC3=NC(c4ccc([N+]([O-])=O)cc4)=CN3
0.311037	S(=O)(=O)(NCc1ccccc1)c2cc(c(cc2)C)C(=O)NC3=NC(c4ccc([N+]([O-])=O)cc4)=CN3
0.311037	S(=O)(=O)(NCc1ccccc1)c2cc(c(cc2)C)C(=O)NC3=NC(c4ccc([N+]([O-])=O)cc4)=CN3
0.311037	S(=O)(=O)(NCc1ccccc1)c2cc(c(cc2)C)C(=O)NC3=NC(c4ccc([N+]([O-])=O)cc4)=CN3
0.310204	Ic1c(ccc(NC(=O)c2c(Nc3ccc(F)cc3)cccc2)c1)C
0.310204	Ic1c(ccc(NC(=O)c2c(Nc3ccc(F)cc3)cccc2)c1)C
0.310204	Ic1c(ccc(NC(=O)c2c(Nc3ccc(F)cc3)cccc2)c1)C
0.310204	Ic1c(ccc(NC(=O)c2c(Nc3ccc(F)cc3)cccc2)c1)C
0.310204	Ic1c(ccc(NC(=O)c2c(Nc3ccc(F)cc3)cccc2)c1)C
0.310204	Ic1c(ccc(NC(=O)c2c(Nc3ccc(F)cc3)cccc2)c1)C
0.310204	Ic1c(ccc(NC(=O)c2c(Nc3ccc(F)cc3)cccc2)c1)C
0.310204	Ic1c(ccc(NC(=O)c2c(Nc3ccc(F)cc3)cccc2)c1)C
0.310204	Ic1c(ccc(NC(=O)c2c(Nc3ccc(F)cc3)cccc2)c1)C
0.310204	Ic1c(ccc(NC(=O)c2c(Nc3ccc(F)cc3)cccc2)c1)C
0.309701	FC(F)(F)c1nc(c(cc1)C(=O)Nc2cc(ccc2)CN3CCCCC3)C
0.309701	FC(F)(F)c1nc(c(cc1)C(=O)Nc2cc(ccc2)CN3CCCCC3)C
0.309701	FC(F)(F)c1nc(c(cc1)C(=O)Nc2cc(ccc2)CN3CCCCC3)C
0.30888	O=C(Nc1c(ccc(c1)C(=O)NC(c2ccc(cc2)CC)C(C)C)C)c3ccccc3
0.30888	O=C(Nc1c(ccc(c1)C(=O)NC(c2ccc(cc2)CC)C(C)C)C)c3ccccc3
0.30888	O=C(Nc1c(ccc(c1)C(=O)NC(c2ccc(cc2)CC)C(C)C)C)c3ccccc3
0.30888	O=C(Nc1c(ccc(c1)C(=O)NC(c2ccc(cc2)CC)C(C)C)C)c3ccccc3
0.30888	O=C(Nc1c(ccc(c1)C(=O)NC(c2ccc(cc2)CC)C(C)C)C)c3ccccc3
0.30888	O=C(Nc1c(ccc(c1)C(=O)NC(c2ccc(cc2)CC)C(C)C)C)c3ccccc3
0.30888	O=C(Nc1c(ccc(c1)C(=O)NC(c2ccc(cc2)CC)C(C)C)C)c3ccccc3
0.30888	O=C(Nc1c(ccc(c1)C(=O)NC(c2ccc(cc2)CC)C(C)C)C)c3ccccc3
0.30888	O=C(Nc1c(ccc(c1)C(=O)NC(c2ccc(cc2)CC)C(C)C)C)c3ccccc3
0.30888	O=C(Nc1c(ccc(c1)C(=O)NC(c2ccc(cc2)CC)C(C)C)C)c3ccccc3
0.308219	O=C(OC)c1cc(NC(=O)C=2N=C(NC2C)c3cnccc3)c(cc1)C(C)C
0.308219	O=C(OC)c1cc(NC(=O)C=2N=C(NC2C)c3cnccc3)c(cc1)C(C)C
0.308219	O=C(OC)c1cc(NC(=O)C=2N=C(NC2C)c3cnccc3)c(cc1)C(C)C
0.308219	O=C(OC)c1cc(NC(=O)C=2N=C(NC2C)c3cnccc3)c(cc1)C(C)C
0.308219	O=C(OC)c1cc(NC(=O)C=2N=C(NC2C)c3cnccc3)c(cc1)C(C)C
0.308219	O=C(OC)c1cc(NC(=O)C=2N=C(NC2C)c3cnccc3)c(cc1)C(C)C
0.308219	O=C(OC)c1cc(NC(=O)C=2N=C(NC2C)c3cnccc3)c(cc1)C(C)C
0.308219	O=C(OC)c1cc(NC(=O)C=2N=C(NC2C)c3cnccc3)c(cc1)C(C)C
0.307985	Ic1c(cccc1)C(=O)Nc2c(ccc(NC(=S)Nc3ccc(cc3)C(=O)OCC)c2)C
0.307958	O=C(N1CC(CCC1)C)c2cc(c(NC(=O)c3cc(NC(=O)Cc4ccncc4)c(cc3)C)cc2)C
0.307958	O=C(N1CC(CCC1)C)c2cc(c(NC(=O)c3cc(NC(=O)Cc4ccncc4)c(cc3)C)cc2)C
0.307958	O=C(N1CC(CCC1)C)c2cc(c(NC(=O)c3cc(NC(=O)Cc4ccncc4)c(cc3)C)cc2)C
0.307958	O=C(N1CC(CCC1)C)c2cc(c(NC(=O)c3cc(NC(=O)Cc4ccncc4)c(cc3)C)cc2)C
0.307958	O=C(N1CC(CCC1)C)c2cc(c(NC(=O)c3cc(NC(=O)Cc4ccncc4)c(cc3)C)cc2)C
0.307958	O=C(N1CC(CCC1)C)c2cc(c(NC(=O)c3cc(NC(=O)Cc4ccncc4)c(cc3)C)cc2)C
0.307692	Fc1ccc(c2nc(ccc2)C(=O)Nc3cc(N)ccc3)cc1
0.306977	O=C(Nc1cc(ccc1)CN)c2cnccc2
0.306977	O=C(Nc1cc(ccc1)CN)c2cnccc2
0.306977	O=C(Nc1cc(ccc1)CN)c2cnccc2
0.306977	O=C(Nc1cc(ccc1)CN)c2cnccc2
0.306977	O=C(Nc1cc(ccc1)CN)c2cnccc2
0.306977	O=C(Nc1cc(ccc1)CN)c2cnccc2
0.306977	O=C(Nc1cc(ccc1)CN)c2cnccc2
0.306977	O=C(Nc1cc(ccc1)CN)c2cnccc2
0.306977	O=C(Nc1cc(ccc1)CN)c2cnccc2
0.306977	O=C(Nc1cc(ccc1)CN)c2cnccc2
0.306818	S1C(C(=O)Nc2c(cc(cc2)C(=O)Nc3cc(NC(=O)CCN(C)C)c(cc3)C)C)=CC=C1
0.306818	S1C(C(=O)Nc2c(cc(cc2)C(=O)Nc3cc(NC(=O)CCN(C)C)c(cc3)C)C)=CC=C1
0.306818	S1C(C(=O)Nc2c(cc(cc2)C(=O)Nc3cc(NC(=O)CCN(C)C)c(cc3)C)C)=CC=C1
0.306818	S1C(C(=O)Nc2c(cc(cc2)C(=O)Nc3cc(NC(=O)CCN(C)C)c(cc3)C)C)=CC=C1
0.306818	S1C(C(=O)Nc2c(cc(cc2)C(=O)Nc3cc(NC(=O)CCN(C)C)c(cc3)C)C)=CC=C1
0.306818	S1C(C(=O)Nc2c(cc(cc2)C(=O)Nc3cc(NC(=O)CCN(C)C)c(cc3)C)C)=CC=C1
0.306818	S1C(C(=O)Nc2c(cc(cc2)C(=O)Nc3cc(NC(=O)CCN(C)C)c(cc3)C)C)=CC=C1
0.306818	S1C(C(=O)Nc2c(cc(cc2)C(=O)Nc3cc(NC(=O)CCN(C)C)c(cc3)C)C)=CC=C1
0.30662	FC1(c2ncccc2)CCN(C(=O)c3cc(NC(=O)c4ccccc4)c(cc3)C)CC1
0.306569	FC(F)(F)c1cc(c(NC(=O)c2cc(ncc2)C=3OC=CC3)cc1)C
0.306569	FC(F)(F)c1cc(c(NC(=O)c2cc(ncc2)C=3OC=CC3)cc1)C
0.306569	FC(F)(F)c1cc(c(NC(=O)c2cc(ncc2)C=3OC=CC3)cc1)C
0.306569	FC(F)(F)c1cc(c(NC(=O)c2cc(ncc2)C=3OC=CC3)cc1)C
0.306569	FC(F)(F)c1cc(c(NC(=O)c2cc(ncc2)C=3OC=CC3)cc1)C
0.306569	FC(F)(F)c1cc(c(NC(=O)c2cc(ncc2)C=3OC=CC3)cc1)C
0.306569	FC(F)(F)c1cc(c(NC(=O)c2cc(ncc2)C=3OC=CC3)cc1)C
0.306569	FC(F)(F)c1cc(c(NC(=O)c2cc(ncc2)C=3OC=CC3)cc1)C
0.306569	FC(F)(F)c1cc(c(NC(=O)c2cc(ncc2)C=3OC=CC3)cc1)C
0.306569	FC(F)(F)c1cc(c(NC(=O)c2cc(ncc2)C=3OC=CC3)cc1)C
0.306513	Brc1c(OC)ccc(c1)CNC(=O)c2cc(NC(=O)c3ccccc3)c(cc2)C
0.306513	Brc1c(OC)ccc(c1)CNC(=O)c2cc(NC(=O)c3ccccc3)c(cc2)C
0.306513	Brc1c(OC)ccc(c1)CNC(=O)c2cc(NC(=O)c3ccccc3)c(cc2)C
0.306513	Brc1c(OC)ccc(c1)CNC(=O)c2cc(NC(=O)c3ccccc3)c(cc2)C
0.306513	Brc1c(OC)ccc(c1)CNC(=O)c2cc(NC(=O)c3ccccc3)c(cc2)C
0.306513	Brc1c(OC)ccc(c1)CNC(=O)c2cc(NC(=O)c3ccccc3)c(cc2)C
0.306513	Brc1c(OC)ccc(c1)CNC(=O)c2cc(NC(=O)c3ccccc3)c(cc2)C
0.306513	Brc1c(OC)ccc(c1)CNC(=O)c2cc(NC(=O)c3ccccc3)c(cc2)C
0.306513	Brc1c(OC)ccc(c1)CNC(=O)c2cc(NC(=O)c3ccccc3)c(cc2)C
0.306513	Brc1c(OC)ccc(c1)CNC(=O)c2cc(NC(=O)c3ccccc3)c(cc2)C
0.30597	O=C(Nc1c(ccc(c1)CN(C)C)C)c2cc(OC)c(OCc3ccncc3)cc2
0.304795	S(=O)(=O)(Nc1c(ccc(c1)C(=O)NCCNc2nc(ccn2)C(F)(F)F)C)c3ccc(F)cc3
0.304795	S(=O)(=O)(Nc1c(ccc(c1)C(=O)NCCNc2nc(ccn2)C(F)(F)F)C)c3ccc(F)cc3
0.304795	S(=O)(=O)(Nc1c(ccc(c1)C(=O)NCCNc2nc(ccn2)C(F)(F)F)C)c3ccc(F)cc3
0.304795	S(=O)(=O)(Nc1c(ccc(c1)C(=O)NCCNc2nc(ccn2)C(F)(F)F)C)c3ccc(F)cc3
0.304795	S(=O)(=O)(Nc1c(ccc(c1)C(=O)NCCNc2nc(ccn2)C(F)(F)F)C)c3ccc(F)cc3
0.304795	S(=O)(=O)(Nc1c(ccc(c1)C(=O)NCCNc2nc(ccn2)C(F)(F)F)C)c3ccc(F)cc3
0.304795	S(=O)(=O)(Nc1c(ccc(c1)C(=O)NCCNc2nc(ccn2)C(F)(F)F)C)c3ccc(F)cc3
0.304795	S(=O)(=O)(Nc1c(ccc(c1)C(=O)NCCNc2nc(ccn2)C(F)(F)F)C)c3ccc(F)cc3
0.304795	S(=O)(=O)(Nc1c(ccc(c1)C(=O)NCCNc2nc(ccn2)C(F)(F)F)C)c3ccc(F)cc3
0.304795	S(=O)(=O)(Nc1c(ccc(c1)C(=O)NCCNc2nc(ccn2)C(F)(F)F)C)c3ccc(F)cc3
0.304659	S(C1=C(N(N=C1)C)NC(=O)c2cc(Nc3nc(ccn3)C)ccc2)C
0.304527	O=C(Nc1c(ccc(c1)C(=O)NC(CCO)CC)C)c2ccccc2
0.304527	O=C(Nc1c(ccc(c1)C(=O)NC(CCO)CC)C)c2ccccc2
0.304527	O=C(Nc1c(ccc(c1)C(=O)NC(CCO)CC)C)c2ccccc2
0.304527	O=C(Nc1c(ccc(c1)C(=O)NC(CCO)CC)C)c2ccccc2
0.304527	O=C(Nc1c(ccc(c1)C(=O)NC(CCO)CC)C)c2ccccc2
0.304527	O=C(Nc1c(ccc(c1)C(=O)NC(CCO)CC)C)c2ccccc2
0.304527	O=C(Nc1c(ccc(c1)C(=O)NC(CCO)CC)C)c2ccccc2
0.304527	O=C(Nc1c(ccc(c1)C(=O)NC(CCO)CC)C)c2ccccc2
0.304527	O=C(Nc1c(ccc(c1)C(=O)NC(CCO)CC)C)c2ccccc2
0.304527	O=C(Nc1c(ccc(c1)C(=O)NC(CCO)CC)C)c2ccccc2
0.304348	O=C(Nc1c(cc(OCC(=O)OC)cc1)C)c2cc(NC(=O)c3ccccc3)c(cc2)C
0.304348	O=C(Nc1c(cc(OCC(=O)OC)cc1)C)c2cc(NC(=O)c3ccccc3)c(cc2)C
0.304348	O=C(Nc1c(cc(OCC(=O)OC)cc1)C)c2cc(NC(=O)c3ccccc3)c(cc2)C
0.304348	O=C(Nc1c(cc(OCC(=O)OC)cc1)C)c2cc(NC(=O)c3ccccc3)c(cc2)C
0.304348	O=C(Nc1c(cc(OCC(=O)OC)cc1)C)c2cc(NC(=O)c3ccccc3)c(cc2)C
0.304348	O=C(Nc1c(cc(OCC(=O)OC)cc1)C)c2cc(NC(=O)c3ccccc3)c(cc2)C
0.304348	O=C(Nc1c(cc(OCC(=O)OC)cc1)C)c2cc(NC(=O)c3ccccc3)c(cc2)C
0.304348	O=C(Nc1c(cc(OCC(=O)OC)cc1)C)c2cc(NC(=O)c3ccccc3)c(cc2)C
0.304348	O=C(Nc1c(cc(OCC(=O)OC)cc1)C)c2cc(NC(=O)c3ccccc3)c(cc2)C
0.304348	O=C(Nc1c(cc(OCC(=O)OC)cc1)C)c2cc(NC(=O)c3ccccc3)c(cc2)C
0.303754	Clc1c(OCc2cc(F)c(F)cc2)ccc(c1)C(=O)NC3=NC(c4ccc([N+]([O-])=O)cc4)=CN3
0.303754	Clc1c(OCc2cc(F)c(F)cc2)ccc(c1)C(=O)NC3=NC(c4ccc([N+]([O-])=O)cc4)=CN3
0.303754	Clc1c(OCc2cc(F)c(F)cc2)ccc(c1)C(=O)NC3=NC(c4ccc([N+]([O-])=O)cc4)=CN3
0.303754	Clc1c(OCc2cc(F)c(F)cc2)ccc(c1)C(=O)NC3=NC(c4ccc([N+]([O-])=O)cc4)=CN3
0.303754	Clc1c(OCc2cc(F)c(F)cc2)ccc(c1)C(=O)NC3=NC(c4ccc([N+]([O-])=O)cc4)=CN3
0.303754	Clc1c(OCc2cc(F)c(F)cc2)ccc(c1)C(=O)NC3=NC(c4ccc([N+]([O-])=O)cc4)=CN3
0.303754	Clc1c(OCc2cc(F)c(F)cc2)ccc(c1)C(=O)NC3=NC(c4ccc([N+]([O-])=O)cc4)=CN3
0.303754	Clc1c(OCc2cc(F)c(F)cc2)ccc(c1)C(=O)NC3=NC(c4ccc([N+]([O-])=O)cc4)=CN3
0.303754	Clc1c(OCc2cc(F)c(F)cc2)ccc(c1)C(=O)NC3=NC(c4ccc([N+]([O-])=O)cc4)=CN3
0.303754	Clc1c(OCc2cc(F)c(F)cc2)ccc(c1)C(=O)NC3=NC(c4ccc([N+]([O-])=O)cc4)=CN3
0.303571	S1C(C(=O)Nc2c(cc(cc2)C(=O)N(CCCN3CCN(CC3)C)C)C)=CC=C1
0.303571	S1C(C(=O)Nc2c(cc(cc2)C(=O)N(CCCN3CCN(CC3)C)C)C)=CC=C1
0.303571	S1C(C(=O)Nc2c(cc(cc2)C(=O)N(CCCN3CCN(CC3)C)C)C)=CC=C1
0.303571	S1C(C(=O)Nc2c(cc(cc2)C(=O)N(CCCN3CCN(CC3)C)C)C)=CC=C1
0.303571	S1C(C(=O)Nc2c(cc(cc2)C(=O)N(CCCN3CCN(CC3)C)C)C)=CC=C1
0.303571	S1C(C(=O)Nc2c(cc(cc2)C(=O)N(CCCN3CCN(CC3)C)C)C)=CC=C1
0.303571	S1C(C(=O)Nc2c(cc(cc2)C(=O)N(CCCN3CCN(CC3)C)C)C)=CC=C1
0.303571	S1C(C(=O)Nc2c(cc(cc2)C(=O)N(CCCN3CCN(CC3)C)C)C)=CC=C1
0.303571	S1C(C(=O)Nc2c(cc(cc2)C(=O)N(CCCN3CCN(CC3)C)C)C)=CC=C1
0.303571	S1C(C(=O)Nc2c(cc(cc2)C(=O)N(CCCN3CCN(CC3)C)C)C)=CC=C1
0.303502	Clc1cc(Nc2c(NC(=O)c3ccc(NCCc4ncccc4)cc3)cccc2)ccc1
0.303502	Clc1cc(Nc2c(NC(=O)c3ccc(NCCc4ncccc4)cc3)cccc2)ccc1
0.303502	Clc1cc(Nc2c(NC(=O)c3ccc(NCCc4ncccc4)cc3)cccc2)ccc1
0.303502	Clc1cc(Nc2c(NC(=O)c3ccc(NCCc4ncccc4)cc3)cccc2)ccc1
0.303502	Clc1cc(Nc2c(NC(=O)c3ccc(NCCc4ncccc4)cc3)cccc2)ccc1
0.303502	Clc1cc(Nc2c(NC(=O)c3ccc(NCCc4ncccc4)cc3)cccc2)ccc1
0.303502	Clc1cc(Nc2c(NC(=O)c3ccc(NCCc4ncccc4)cc3)cccc2)ccc1
0.303502	Clc1cc(Nc2c(NC(=O)c3ccc(NCCc4ncccc4)cc3)cccc2)ccc1
0.303502	Clc1cc(Nc2c(NC(=O)c3ccc(NCCc4ncccc4)cc3)cccc2)ccc1
0.303502	Clc1cc(Nc2c(NC(=O)c3ccc(NCCc4ncccc4)cc3)cccc2)ccc1
0.302817	Clc1nc(ccc1C(=O)Nc2c(OC)ccc(c3ncccc3)c2)C
0.302817	Clc1nc(ccc1C(=O)Nc2c(OC)ccc(c3ncccc3)c2)C
0.302682	Ic1c(Br)cc(cc1)C(=O)Nc2cc(ccc2)CC(=O)N3CCN(CC3)C
0.302682	Ic1c(Br)cc(cc1)C(=O)Nc2cc(ccc2)CC(=O)N3CCN(CC3)C
0.302682	Ic1c(Br)cc(cc1)C(=O)Nc2cc(ccc2)CC(=O)N3CCN(CC3)C
0.302682	Ic1c(Br)cc(cc1)C(=O)Nc2cc(ccc2)CC(=O)N3CCN(CC3)C
0.302682	Ic1c(Br)cc(cc1)C(=O)Nc2cc(ccc2)CC(=O)N3CCN(CC3)C
0.302682	Ic1c(Br)cc(cc1)C(=O)Nc2cc(ccc2)CC(=O)N3CCN(CC3)C
0.302682	Ic1c(Br)cc(cc1)C(=O)Nc2cc(ccc2)CC(=O)N3CCN(CC3)C
0.302682	Ic1c(Br)cc(cc1)C(=O)Nc2cc(ccc2)CC(=O)N3CCN(CC3)C
0.302682	Ic1c(Br)cc(cc1)C(=O)Nc2cc(ccc2)CC(=O)N3CCN(CC3)C
0.302682	Ic1c(Br)cc(cc1)C(=O)Nc2cc(ccc2)CC(=O)N3CCN(CC3)C
0.302326	O=C(NC1CCN(Cc2cnccc2)CC1)c3ccc(NCCc4ncccc4)cc3
0.302326	O=C(NC1CCN(Cc2cnccc2)CC1)c3ccc(NCCc4ncccc4)cc3
0.302326	O=C(NC1CCN(Cc2cnccc2)CC1)c3ccc(NCCc4ncccc4)cc3
0.302326	O=C(NC1CCN(Cc2cnccc2)CC1)c3ccc(NCCc4ncccc4)cc3
0.301653	S1C(C(=O)Nc2ccc(cc2)C(=O)NCCN3CCN(Cc4ccccc4)CC3)=CC=C1
0.301653	S1C(C(=O)Nc2ccc(cc2)C(=O)NCCN3CCN(Cc4ccccc4)CC3)=CC=C1
0.301653	S1C(C(=O)Nc2ccc(cc2)C(=O)NCCN3CCN(Cc4ccccc4)CC3)=CC=C1
0.301653	S1C(C(=O)Nc2ccc(cc2)C(=O)NCCN3CCN(Cc4ccccc4)CC3)=CC=C1
0.301653	S1C(C(=O)Nc2ccc(cc2)C(=O)NCCN3CCN(Cc4ccccc4)CC3)=CC=C1
0.301653	S1C(C(=O)Nc2ccc(cc2)C(=O)NCCN3CCN(Cc4ccccc4)CC3)=CC=C1
0.301653	S1C(C(=O)Nc2ccc(cc2)C(=O)NCCN3CCN(Cc4ccccc4)CC3)=CC=C1
0.301653	S1C(C(=O)Nc2ccc(cc2)C(=O)NCCN3CCN(Cc4ccccc4)CC3)=CC=C1
0.301653	S1C(C(=O)Nc2ccc(cc2)C(=O)NCCN3CCN(Cc4ccccc4)CC3)=CC=C1
0.301653	S1C(C(=O)Nc2ccc(cc2)C(=O)NCCN3CCN(Cc4ccccc4)CC3)=CC=C1
0.301418	O=C(Nc1cc(ccc1)CC(=O)N2CCN(CC2)C)c3cc(OC)c(OCc4ccncc4)cc3
0.301418	O=C(Nc1cc(ccc1)CC(=O)N2CCN(CC2)C)c3cc(OC)c(OCc4ccncc4)cc3
0.301418	O=C(Nc1cc(ccc1)CC(=O)N2CCN(CC2)C)c3cc(OC)c(OCc4ccncc4)cc3
0.301418	O=C(Nc1cc(ccc1)CC(=O)N2CCN(CC2)C)c3cc(OC)c(OCc4ccncc4)cc3
0.301418	O=C(Nc1cc(ccc1)CC(=O)N2CCN(CC2)C)c3cc(OC)c(OCc4ccncc4)cc3
0.301418	O=C(Nc1cc(ccc1)CC(=O)N2CCN(CC2)C)c3cc(OC)c(OCc4ccncc4)cc3
0.301418	O=C(Nc1cc(ccc1)CC(=O)N2CCN(CC2)C)c3cc(OC)c(OCc4ccncc4)cc3
0.301418	O=C(Nc1cc(ccc1)CC(=O)N2CCN(CC2)C)c3cc(OC)c(OCc4ccncc4)cc3
0.301418	O=C(Nc1cc(ccc1)CC(=O)N2CCN(CC2)C)c3cc(OC)c(OCc4ccncc4)cc3
0.301418	O=C(Nc1cc(ccc1)CC(=O)N2CCN(CC2)C)c3cc(OC)c(OCc4ccncc4)cc3
0.300912	O=C(NC=1C(=NNC1)C2CN(CC(=O)Nc3c(ccc(c3)C4=NNC(=N4)C)C)CCC2)c5ccc(OC)cc5
0.300912	O=C(NC=1C(=NNC1)C2CN(CC(=O)Nc3c(ccc(c3)C4=NNC(=N4)C)C)CCC2)c5ccc(OC)cc5
0.300912	O=C(NC=1C(=NNC1)C2CN(CC(=O)Nc3c(ccc(c3)C4=NNC(=N4)C)C)CCC2)c5ccc(OC)cc5
0.300912	O=C(NC=1C(=NNC1)C2CN(CC(=O)Nc3c(ccc(c3)C4=NNC(=N4)C)C)CCC2)c5ccc(OC)cc5
0.300912	O=C(NC=1C(=NNC1)C2CN(CC(=O)Nc3c(ccc(c3)C4=NNC(=N4)C)C)CCC2)c5ccc(OC)cc5
0.300912	O=C(NC=1C(=NNC1)C2CN(CC(=O)Nc3c(ccc(c3)C4=NNC(=N4)C)C)CCC2)c5ccc(OC)cc5
0.300912	O=C(NC=1C(=NNC1)C2CN(CC(=O)Nc3c(ccc(c3)C4=NNC(=N4)C)C)CCC2)c5ccc(OC)cc5
0.300912	O=C(NC=1C(=NNC1)C2CN(CC(=O)Nc3c(ccc(c3)C4=NNC(=N4)C)C)CCC2)c5ccc(OC)cc5
0.300912	O=C(NC=1C(=NNC1)C2CN(CC(=O)Nc3c(ccc(c3)C4=NNC(=N4)C)C)CCC2)c5ccc(OC)cc5
0.300912	O=C(NC=1C(=NNC1)C2CN(CC(=O)Nc3c(ccc(c3)C4=NNC(=N4)C)C)CCC2)c5ccc(OC)cc5
0.300813	O=C(Nc1c(ccc(c1)C(=O)NC(C(C)C)(C)C)C)c2ccccc2
0.300813	O=C(Nc1c(ccc(c1)C(=O)NC(C(C)C)(C)C)C)c2ccccc2
0.300813	O=C(Nc1c(ccc(c1)C(=O)NC(C(C)C)(C)C)C)c2ccccc2
0.300813	O=C(Nc1c(ccc(c1)C(=O)NC(C(C)C)(C)C)C)c2ccccc2
0.300813	O=C(Nc1c(ccc(c1)C(=O)NC(C(C)C)(C)C)C)c2ccccc2
0.300813	O=C(Nc1c(ccc(c1)C(=O)NC(C(C)C)(C)C)C)c2ccccc2
0.300813	O=C(Nc1c(ccc(c1)C(=O)NC(C(C)C)(C)C)C)c2ccccc2
0.300813	O=C(Nc1c(ccc(c1)C(=O)NC(C(C)C)(C)C)C)c2ccccc2
0.300813	O=C(Nc1c(ccc(c1)C(=O)NC(C(C)C)(C)C)C)c2ccccc2
0.300813	O=C(Nc1c(ccc(c1)C(=O)NC(C(C)C)(C)C)C)c2ccccc2
0.300676	S(=O)(=O)(Nc1c(cc(cc1)C)C)c2c(ccc(NC(=O)c3cc(NC(=O)Cc4ccncc4)c(cc3)C)c2)C
0.300676	S(=O)(=O)(Nc1c(cc(cc1)C)C)c2c(ccc(NC(=O)c3cc(NC(=O)Cc4ccncc4)c(cc3)C)c2)C
0.300676	S(=O)(=O)(Nc1c(cc(cc1)C)C)c2c(ccc(NC(=O)c3cc(NC(=O)Cc4ccncc4)c(cc3)C)c2)C
0.300676	S(=O)(=O)(Nc1c(cc(cc1)C)C)c2c(ccc(NC(=O)c3cc(NC(=O)Cc4ccncc4)c(cc3)C)c2)C
0.300676	S(=O)(=O)(Nc1c(cc(cc1)C)C)c2c(ccc(NC(=O)c3cc(NC(=O)Cc4ccncc4)c(cc3)C)c2)C
0.300676	S(=O)(=O)(Nc1c(cc(cc1)C)C)c2c(ccc(NC(=O)c3cc(NC(=O)Cc4ccncc4)c(cc3)C)c2)C
0.300676	S(=O)(=O)(Nc1c(cc(cc1)C)C)c2c(ccc(NC(=O)c3cc(NC(=O)Cc4ccncc4)c(cc3)C)c2)C
0.300676	S(=O)(=O)(Nc1c(cc(cc1)C)C)c2c(ccc(NC(=O)c3cc(NC(=O)Cc4ccncc4)c(cc3)C)c2)C
0.300676	S(=O)(=O)(Nc1c(cc(cc1)C)C)c2c(ccc(NC(=O)c3cc(NC(=O)Cc4ccncc4)c(cc3)C)c2)C
0.300676	S(=O)(=O)(Nc1c(cc(cc1)C)C)c2c(ccc(NC(=O)c3cc(NC(=O)Cc4ccncc4)c(cc3)C)c2)C
0.3	O=C(Nc1c(OC)ccc(c1)C)c2cc(ccc2)C3=NNC=N3
0.3	O=C(Nc1c(OC)ccc(c1)C)c2cc(ccc2)C3=NNC=N3
0.3	O=C(Nc1c(OC)ccc(c1)C)c2cc(ccc2)C3=NNC=N3
0.3	O=C(Nc1c(OC)ccc(c1)C)c2cc(ccc2)C3=NNC=N3
0.3	O=C(Nc1c(OC)ccc(c1)C)c2cc(ccc2)C3=NNC=N3
0.3	O=C(Nc1c(OC)ccc(c1)C)c2cc(ccc2)C3=NNC=N3
0.3	O=C(Nc1c(OC)ccc(c1)C)c2cc(ccc2)C3=NNC=N3
0.3	O=C(Nc1c(OC)ccc(c1)C)c2cc(ccc2)C3=NNC=N3
0.3	O=C(Nc1c(OC)ccc(c1)C)c2cc(ccc2)C3=NNC=N3
0.3	O=C(Nc1c(OC)ccc(c1)C)c2cc(ccc2)C3=NNC=N3
0.3	O=C(Nc1cc(ccc1)C(=O)NCc2cc(O)c(OC)cc2)c3cnccc3
0.3	O=C(Nc1cc(ccc1)C(=O)NCc2cc(O)c(OC)cc2)c3cnccc3
0.3	O=C(Nc1cc(ccc1)C(=O)NCc2cc(O)c(OC)cc2)c3cnccc3
0.3	O=C(Nc1cc(ccc1)C(=O)NCc2cc(O)c(OC)cc2)c3cnccc3
0.3	O=C(Nc1cc(ccc1)C(=O)NCc2cc(O)c(OC)cc2)c3cnccc3
0.3	O=C(Nc1cc(ccc1)C(=O)NCc2cc(O)c(OC)cc2)c3cnccc3
0.3	O=C(Nc1cc(ccc1)C(=O)NCc2cc(O)c(OC)cc2)c3cnccc3
0.3	O=C(Nc1cc(ccc1)C(=O)NCc2cc(O)c(OC)cc2)c3cnccc3
0.3	O=C(Nc1cc(ccc1)C(=O)NCc2cc(O)c(OC)cc2)c3cnccc3
0.3	O=C(OC)c1cc(NC(=O)c2cc(NC(=O)Cc3ccncc3)c(cc2)C)c(cc1)C(C)C
0.299663	S(=O)(=O)(Nc1c(cc(cc1)C)C)c2c(ccc(NC(=O)c3ccc(NCCc4ncccc4)cc3)c2)C
0.299663	S(=O)(=O)(Nc1c(cc(cc1)C)C)c2c(ccc(NC(=O)c3ccc(NCCc4ncccc4)cc3)c2)C
0.299663	S(=O)(=O)(Nc1c(cc(cc1)C)C)c2c(ccc(NC(=O)c3ccc(NCCc4ncccc4)cc3)c2)C
0.299663	S(=O)(=O)(Nc1c(cc(cc1)C)C)c2c(ccc(NC(=O)c3ccc(NCCc4ncccc4)cc3)c2)C
0.299663	S(=O)(=O)(Nc1c(cc(cc1)C)C)c2c(ccc(NC(=O)c3ccc(NCCc4ncccc4)cc3)c2)C
0.299663	S(=O)(=O)(Nc1c(cc(cc1)C)C)c2c(ccc(NC(=O)c3ccc(NCCc4ncccc4)cc3)c2)C
0.299663	S(=O)(=O)(Nc1c(cc(cc1)C)C)c2c(ccc(NC(=O)c3ccc(NCCc4ncccc4)cc3)c2)C
0.299296	Fc1cc(ccc1)CC2(O)CCN(C(=O)c3cc(NC(=O)c4ccccc4)c(cc3)C)CC2
0.299296	Fc1cc(ccc1)CC2(O)CCN(C(=O)c3cc(NC(=O)c4ccccc4)c(cc3)C)CC2
0.299296	Fc1cc(ccc1)CC2(O)CCN(C(=O)c3cc(NC(=O)c4ccccc4)c(cc3)C)CC2
0.299296	Fc1cc(ccc1)CC2(O)CCN(C(=O)c3cc(NC(=O)c4ccccc4)c(cc3)C)CC2
0.299296	Fc1cc(ccc1)CC2(O)CCN(C(=O)c3cc(NC(=O)c4ccccc4)c(cc3)C)CC2
0.299296	Fc1cc(ccc1)CC2(O)CCN(C(=O)c3cc(NC(=O)c4ccccc4)c(cc3)C)CC2
0.299296	Fc1cc(ccc1)CC2(O)CCN(C(=O)c3cc(NC(=O)c4ccccc4)c(cc3)C)CC2
0.299296	Fc1cc(ccc1)CC2(O)CCN(C(=O)c3cc(NC(=O)c4ccccc4)c(cc3)C)CC2
0.299296	Fc1cc(ccc1)CC2(O)CCN(C(=O)c3cc(NC(=O)c4ccccc4)c(cc3)C)CC2
0.299296	Fc1cc(ccc1)CC2(O)CCN(C(=O)c3cc(NC(=O)c4ccccc4)c(cc3)C)CC2
0.299213	O=C(Nc1cc(c(N(C)C)cc1)C)c2cnc(cc2)CNC
0.299213	O=C(Nc1cc(c(N(C)C)cc1)C)c2cnc(cc2)CNC
0.299213	O=C(Nc1cc(c(N(C)C)cc1)C)c2cnc(cc2)CNC
0.299213	O=C(Nc1cc(c(N(C)C)cc1)C)c2cnc(cc2)CNC
0.299213	O=C(Nc1cc(c(N(C)C)cc1)C)c2cnc(cc2)CNC
0.299213	O=C(Nc1cc(c(N(C)C)cc1)C)c2cnc(cc2)CNC
0.299213	O=C(Nc1cc(c(N(C)C)cc1)C)c2cnc(cc2)CNC
0.299213	O=C(Nc1cc(c(N(C)C)cc1)C)c2cnc(cc2)CNC
0.299213	O=C(Nc1cc(c(N(C)C)cc1)C)c2cnc(cc2)CNC
0.299213	O=C(Nc1cc(c(N(C)C)cc1)C)c2cnc(cc2)CNC
0.299145	O=C(Nc1cc(c2nc(ncc2)C)ccc1)C(=O)N
0.298507	S1C(C(=O)Nc2c(cc(cc2)C(=O)Nc3cc(N4CCCCC4)ccc3)C)=CC=C1
0.298507	S1C(C(=O)Nc2c(cc(cc2)C(=O)Nc3cc(N4CCCCC4)ccc3)C)=CC=C1
0.298507	S1C(C(=O)Nc2c(cc(cc2)C(=O)Nc3cc(N4CCCCC4)ccc3)C)=CC=C1
0.298507	S1C(C(=O)Nc2c(cc(cc2)C(=O)Nc3cc(N4CCCCC4)ccc3)C)=CC=C1
0.298507	S1C(C(=O)Nc2c(cc(cc2)C(=O)Nc3cc(N4CCCCC4)ccc3)C)=CC=C1
0.298507	S1C(C(=O)Nc2c(cc(cc2)C(=O)Nc3cc(N4CCCCC4)ccc3)C)=CC=C1
0.298507	S1C(C(=O)Nc2c(cc(cc2)C(=O)Nc3cc(N4CCCCC4)ccc3)C)=CC=C1
0.298507	S1C(C(=O)Nc2c(cc(cc2)C(=O)Nc3cc(N4CCCCC4)ccc3)C)=CC=C1
0.298507	S1C(C(=O)Nc2c(cc(cc2)C(=O)Nc3cc(N4CCCCC4)ccc3)C)=CC=C1
0.298507	S1C(C(=O)Nc2c(cc(cc2)C(=O)Nc3cc(N4CCCCC4)ccc3)C)=CC=C1
0.298387	O=C(Nc1c(ccc(c1)C(=O)NCC(=O)OC(C)(C)C)C)c2ccccc2
0.298387	O=C(Nc1c(ccc(c1)C(=O)NCC(=O)OC(C)(C)C)C)c2ccccc2
0.298387	O=C(Nc1c(ccc(c1)C(=O)NCC(=O)OC(C)(C)C)C)c2ccccc2
0.298387	O=C(Nc1c(ccc(c1)C(=O)NCC(=O)OC(C)(C)C)C)c2ccccc2
0.298387	O=C(Nc1c(ccc(c1)C(=O)NCC(=O)OC(C)(C)C)C)c2ccccc2
0.298387	O=C(Nc1c(ccc(c1)C(=O)NCC(=O)OC(C)(C)C)C)c2ccccc2
0.298387	O=C(Nc1c(ccc(c1)C(=O)NCC(=O)OC(C)(C)C)C)c2ccccc2
0.298387	O=C(Nc1c(ccc(c1)C(=O)NCC(=O)OC(C)(C)C)C)c2ccccc2
0.298387	O=C(Nc1c(ccc(c1)C(=O)NCC(=O)OC(C)(C)C)C)c2ccccc2
0.298387	O=C(Nc1c(ccc(c1)C(=O)NCC(=O)OC(C)(C)C)C)c2ccccc2
0.297297	[O-][N+](=O)c1ccc(cc1)C=2N=C(NC(=O)c3cc(ccc3)C4=NNC=N4)NC2
0.297297	[O-][N+](=O)c1ccc(cc1)C=2N=C(NC(=O)c3cc(ccc3)C4=NNC=N4)NC2
0.297297	[O-][N+](=O)c1ccc(cc1)C=2N=C(NC(=O)c3cc(ccc3)C4=NNC=N4)NC2
0.297297	[O-][N+](=O)c1ccc(cc1)C=2N=C(NC(=O)c3cc(ccc3)C4=NNC=N4)NC2
0.297297	[O-][N+](=O)c1ccc(cc1)C=2N=C(NC(=O)c3cc(ccc3)C4=NNC=N4)NC2
0.297297	[O-][N+](=O)c1ccc(cc1)C=2N=C(NC(=O)c3cc(ccc3)C4=NNC=N4)NC2
0.297297	[O-][N+](=O)c1ccc(cc1)C=2N=C(NC(=O)c3cc(ccc3)C4=NNC=N4)NC2
0.297297	[O-][N+](=O)c1ccc(cc1)C=2N=C(NC(=O)c3cc(ccc3)C4=NNC=N4)NC2
0.297297	[O-][N+](=O)c1ccc(cc1)C=2N=C(NC(=O)c3cc(ccc3)C4=NNC=N4)NC2
0.297297	[O-][N+](=O)c1ccc(cc1)C=2N=C(NC(=O)c3cc(ccc3)C4=NNC=N4)NC2
0.296443	O=C(Nc1cc(ccc1)CN2CC(C(=O)N)CC2)c3ccc(OC)cc3
0.296417	O=C(Nc1c(ccc(c1)C(=O)Nc2cc(ccc2)C3=Nc4c(N3C)cccc4)C)c5ccccc5
0.296417	O=C(Nc1c(ccc(c1)C(=O)Nc2cc(ccc2)C3=Nc4c(N3C)cccc4)C)c5ccccc5
0.296417	O=C(Nc1c(ccc(c1)C(=O)Nc2cc(ccc2)C3=Nc4c(N3C)cccc4)C)c5ccccc5
0.296417	O=C(Nc1c(ccc(c1)C(=O)Nc2cc(ccc2)C3=Nc4c(N3C)cccc4)C)c5ccccc5
0.296417	O=C(Nc1c(ccc(c1)C(=O)Nc2cc(ccc2)C3=Nc4c(N3C)cccc4)C)c5ccccc5
0.296417	O=C(Nc1c(ccc(c1)C(=O)Nc2cc(ccc2)C3=Nc4c(N3C)cccc4)C)c5ccccc5
0.296417	O=C(Nc1c(ccc(c1)C(=O)Nc2cc(ccc2)C3=Nc4c(N3C)cccc4)C)c5ccccc5
0.296417	O=C(Nc1c(ccc(c1)C(=O)Nc2cc(ccc2)C3=Nc4c(N3C)cccc4)C)c5ccccc5
0.296417	O=C(Nc1c(ccc(c1)C(=O)Nc2cc(ccc2)C3=Nc4c(N3C)cccc4)C)c5ccccc5
0.296417	O=C(Nc1c(ccc(c1)C(=O)Nc2cc(ccc2)C3=Nc4c(N3C)cccc4)C)c5ccccc5
0.296296	O=C(Nc1c(ccc(c1)C=2OC=CN2)C)C(=O)Nc3ccc(cc3)CN(Cc4ccccc4)CCC
0.296296	O=C(Nc1c(ccc(c1)C=2OC=CN2)C)C(=O)Nc3ccc(cc3)CN(Cc4ccccc4)CCC
0.296296	O=C(Nc1c(ccc(c1)C=2OC=CN2)C)C(=O)Nc3ccc(cc3)CN(Cc4ccccc4)CCC
0.296296	O=C(Nc1c(ccc(c1)C=2OC=CN2)C)C(=O)Nc3ccc(cc3)CN(Cc4ccccc4)CCC
0.296296	O=C(Nc1c(ccc(c1)C=2OC=CN2)C)C(=O)Nc3ccc(cc3)CN(Cc4ccccc4)CCC
0.296296	O=C(Nc1c(ccc(c1)C=2OC=CN2)C)C(=O)Nc3ccc(cc3)CN(Cc4ccccc4)CCC
0.296296	O=C(Nc1c(ccc(c1)C=2OC=CN2)C)C(=O)Nc3ccc(cc3)CN(Cc4ccccc4)CCC
0.296296	O=C(Nc1c(ccc(c1)C=2OC=CN2)C)C(=O)Nc3ccc(cc3)CN(Cc4ccccc4)CCC
0.296296	O=C(Nc1c(ccc(c1)C=2OC=CN2)C)C(=O)Nc3ccc(cc3)CN(Cc4ccccc4)CCC
0.296296	O=C(Nc1c(ccc(c1)C=2OC=CN2)C)C(=O)Nc3ccc(cc3)CN(Cc4ccccc4)CCC
0.296029	S(=O)(=O)(NC=1SC(=NN1)C)c2ccc(NC(=O)c3cc(NC(=O)c4ccccc4)c(cc3)C)cc2
0.296029	S(=O)(=O)(NC=1SC(=NN1)C)c2ccc(NC(=O)c3cc(NC(=O)c4ccccc4)c(cc3)C)cc2
0.296029	S(=O)(=O)(NC=1SC(=NN1)C)c2ccc(NC(=O)c3cc(NC(=O)c4ccccc4)c(cc3)C)cc2
0.296029	S(=O)(=O)(NC=1SC(=NN1)C)c2ccc(NC(=O)c3cc(NC(=O)c4ccccc4)c(cc3)C)cc2
0.296029	S(=O)(=O)(NC=1SC(=NN1)C)c2ccc(NC(=O)c3cc(NC(=O)c4ccccc4)c(cc3)C)cc2
0.296029	S(=O)(=O)(NC=1SC(=NN1)C)c2ccc(NC(=O)c3cc(NC(=O)c4ccccc4)c(cc3)C)cc2
0.296029	S(=O)(=O)(NC=1SC(=NN1)C)c2ccc(NC(=O)c3cc(NC(=O)c4ccccc4)c(cc3)C)cc2
0.296029	S(=O)(=O)(NC=1SC(=NN1)C)c2ccc(NC(=O)c3cc(NC(=O)c4ccccc4)c(cc3)C)cc2
0.29572	Fc1ccc(c2nc(ccc2)C(=O)NCc3cc(NC(=O)Nc4cc(ccc4)C)ccc3)cc1
0.29572	Fc1ccc(c2nc(ccc2)C(=O)NCc3cc(NC(=O)Nc4cc(ccc4)C)ccc3)cc1
0.29572	Fc1ccc(c2nc(ccc2)C(=O)NCc3cc(NC(=O)Nc4cc(ccc4)C)ccc3)cc1
0.29562	O=C(OCC1=NOC(=C1)Cc2ccccc2)c3cc(NC(=O)c4ccccc4)c(cc3)C
0.29562	O=C(OCC1=NOC(=C1)Cc2ccccc2)c3cc(NC(=O)c4ccccc4)c(cc3)C
0.29562	O=C(OCC1=NOC(=C1)Cc2ccccc2)c3cc(NC(=O)c4ccccc4)c(cc3)C
0.29562	O=C(OCC1=NOC(=C1)Cc2ccccc2)c3cc(NC(=O)c4ccccc4)c(cc3)C
0.29562	O=C(OCC1=NOC(=C1)Cc2ccccc2)c3cc(NC(=O)c4ccccc4)c(cc3)C
0.29562	O=C(OCC1=NOC(=C1)Cc2ccccc2)c3cc(NC(=O)c4ccccc4)c(cc3)C
0.29562	O=C(OCC1=NOC(=C1)Cc2ccccc2)c3cc(NC(=O)c4ccccc4)c(cc3)C
0.29562	O=C(OCC1=NOC(=C1)Cc2ccccc2)c3cc(NC(=O)c4ccccc4)c(cc3)C
0.29562	O=C(OCC1=NOC(=C1)Cc2ccccc2)c3cc(NC(=O)c4ccccc4)c(cc3)C
0.29562	O=C(OCC1=NOC(=C1)Cc2ccccc2)c3cc(NC(=O)c4ccccc4)c(cc3)C
0.295139	S1C(C(=O)Nc2c(cc(cc2)C(=O)Nc3c(N4CCN(CC4)C)ccc(c3)C(F)(F)F)C)=CC=C1
0.295139	S1C(C(=O)Nc2c(cc(cc2)C(=O)Nc3c(N4CCN(CC4)C)ccc(c3)C(F)(F)F)C)=CC=C1
0.295139	S1C(C(=O)Nc2c(cc(cc2)C(=O)Nc3c(N4CCN(CC4)C)ccc(c3)C(F)(F)F)C)=CC=C1
0.295019	O=C(NOCC(=O)N(C)C)c1cc(NC(=O)Cc2ccncc2)c(cc1)C
0.294574	S(c1c(NC(=O)c2cc(NC(=O)c3ccccc3)c(cc2)C)cccc1)CC(C#N)C
0.294574	S(c1c(NC(=O)c2cc(NC(=O)c3ccccc3)c(cc2)C)cccc1)CC(C#N)C
0.294574	S(c1c(NC(=O)c2cc(NC(=O)c3ccccc3)c(cc2)C)cccc1)CC(C#N)C
0.294574	S(c1c(NC(=O)c2cc(NC(=O)c3ccccc3)c(cc2)C)cccc1)CC(C#N)C
0.294574	S(c1c(NC(=O)c2cc(NC(=O)c3ccccc3)c(cc2)C)cccc1)CC(C#N)C
0.294574	S(c1c(NC(=O)c2cc(NC(=O)c3ccccc3)c(cc2)C)cccc1)CC(C#N)C
0.294574	S(c1c(NC(=O)c2cc(NC(=O)c3ccccc3)c(cc2)C)cccc1)CC(C#N)C
0.294574	S(c1c(NC(=O)c2cc(NC(=O)c3ccccc3)c(cc2)C)cccc1)CC(C#N)C
0.294574	S(c1c(NC(=O)c2cc(NC(=O)c3ccccc3)c(cc2)C)cccc1)CC(C#N)C
0.294574	S(c1c(NC(=O)c2cc(NC(=O)c3ccccc3)c(cc2)C)cccc1)CC(C#N)C
0.294574	[O-][N+](=O)c1ccc(cc1)C=2N=C(NC(=O)c3nc(OC)ncc3)NC2
0.294574	[O-][N+](=O)c1ccc(cc1)C=2N=C(NC(=O)c3nc(OC)ncc3)NC2
0.294574	[O-][N+](=O)c1ccc(cc1)C=2N=C(NC(=O)c3nc(OC)ncc3)NC2
0.294574	[O-][N+](=O)c1ccc(cc1)C=2N=C(NC(=O)c3nc(OC)ncc3)NC2
0.294574	[O-][N+](=O)c1ccc(cc1)C=2N=C(NC(=O)c3nc(OC)ncc3)NC2
0.294574	[O-][N+](=O)c1ccc(cc1)C=2N=C(NC(=O)c3nc(OC)ncc3)NC2
0.294574	[O-][N+](=O)c1ccc(cc1)C=2N=C(NC(=O)c3nc(OC)ncc3)NC2
0.294574	[O-][N+](=O)c1ccc(cc1)C=2N=C(NC(=O)c3nc(OC)ncc3)NC2
0.294574	[O-][N+](=O)c1ccc(cc1)C=2N=C(NC(=O)c3nc(OC)ncc3)NC2
0.294574	[O-][N+](=O)c1ccc(cc1)C=2N=C(NC(=O)c3nc(OC)ncc3)NC2
0.294118	FC(F)(F)c1cc(NC(=O)c2cc(O)c(cc2)C)ccc1
0.294118	FC(F)(F)c1cc(NC(=O)c2cc(O)c(cc2)C)ccc1
0.294118	FC(F)(F)c1cc(NC(=O)c2cc(O)c(cc2)C)ccc1
0.294118	FC(F)(F)c1cc(NC(=O)c2cc(O)c(cc2)C)ccc1
0.294118	FC(F)(F)c1cc(NC(=O)c2cc(O)c(cc2)C)ccc1
0.294118	FC(F)(F)c1cc(NC(=O)c2cc(O)c(cc2)C)ccc1
0.294118	FC(F)(F)c1cc(NC(=O)c2cc(O)c(cc2)C)ccc1
0.294118	FC(F)(F)c1cc(NC(=O)c2cc(O)c(cc2)C)ccc1
0.294118	FC(F)(F)c1cc(NC(=O)c2cc(O)c(cc2)C)ccc1
0.294118	FC(F)(F)c1cc(NC(=O)c2cc(O)c(cc2)C)ccc1
0.294118	FC(F)(F)c1cc(ccc1)C(=O)Nc2cc(N)c(cc2)C
0.294118	FC(F)(F)c1cc(ccc1)C(=O)Nc2cc(N)c(cc2)C
0.294118	FC(F)(F)c1cc(ccc1)C(=O)Nc2cc(N)c(cc2)C
0.294118	FC(F)(F)c1cc(ccc1)C(=O)Nc2cc(N)c(cc2)C
0.294118	FC(F)(F)c1cc(ccc1)C(=O)Nc2cc(N)c(cc2)C
0.294118	FC(F)(F)c1cc(ccc1)C(=O)Nc2cc(N)c(cc2)C
0.294118	FC(F)(F)c1cc(ccc1)C(=O)Nc2cc(N)c(cc2)C
0.294118	FC(F)(F)c1cc(ccc1)C(=O)Nc2cc(N)c(cc2)C
0.294118	FC(F)(F)c1cc(ccc1)C(=O)Nc2cc(N)c(cc2)C
0.294118	FC(F)(F)c1cc(ccc1)C(=O)Nc2cc(N)c(cc2)C
0.293907	S(=O)(=O)(Nc1c(cc(cc1)C)C)c2c(ccc(NC(=O)c3cc(NC(=O)c4ccccc4)c(cc3)C)c2)C
0.293907	S(=O)(=O)(Nc1c(cc(cc1)C)C)c2c(ccc(NC(=O)c3cc(NC(=O)c4ccccc4)c(cc3)C)c2)C
0.293907	S(=O)(=O)(Nc1c(cc(cc1)C)C)c2c(ccc(NC(=O)c3cc(NC(=O)c4ccccc4)c(cc3)C)c2)C
0.293907	S(=O)(=O)(Nc1c(cc(cc1)C)C)c2c(ccc(NC(=O)c3cc(NC(=O)c4ccccc4)c(cc3)C)c2)C
0.293893	O=C(NOCc1c(OC)cccc1)c2cc(NC(=O)c3ccccc3)c(cc2)C
0.293893	O=C(NOCc1c(OC)cccc1)c2cc(NC(=O)c3ccccc3)c(cc2)C
0.293893	O=C(NOCc1c(OC)cccc1)c2cc(NC(=O)c3ccccc3)c(cc2)C
0.293893	O=C(NOCc1c(OC)cccc1)c2cc(NC(=O)c3ccccc3)c(cc2)C
0.293893	O=C(NOCc1c(OC)cccc1)c2cc(NC(=O)c3ccccc3)c(cc2)C
0.293893	O=C(NOCc1c(OC)cccc1)c2cc(NC(=O)c3ccccc3)c(cc2)C
0.293893	O=C(NOCc1c(OC)cccc1)c2cc(NC(=O)c3ccccc3)c(cc2)C
0.293893	O=C(NOCc1c(OC)cccc1)c2cc(NC(=O)c3ccccc3)c(cc2)C
0.293893	O=C(NOCc1c(OC)cccc1)c2cc(NC(=O)c3ccccc3)c(cc2)C
0.293893	O=C(NOCc1c(OC)cccc1)c2cc(NC(=O)c3ccccc3)c(cc2)C
0.293651	O=C(Nc1c(ccc(c1)C(=O)NC(COc2ccc(cc2)C)C)C)c3ccccc3
0.293651	O=C(Nc1c(ccc(c1)C(=O)NC(COc2ccc(cc2)C)C)C)c3ccccc3
0.293651	O=C(Nc1c(ccc(c1)C(=O)NC(COc2ccc(cc2)C)C)C)c3ccccc3
0.293651	O=C(Nc1c(ccc(c1)C(=O)NC(COc2ccc(cc2)C)C)C)c3ccccc3
0.293651	O=C(Nc1c(ccc(c1)C(=O)NC(COc2ccc(cc2)C)C)C)c3ccccc3
0.293651	O=C(Nc1c(ccc(c1)C(=O)NC(COc2ccc(cc2)C)C)C)c3ccccc3
0.293651	O=C(Nc1c(ccc(c1)C(=O)NC(COc2ccc(cc2)C)C)C)c3ccccc3
0.293651	O=C(Nc1c(ccc(c1)C(=O)NC(COc2ccc(cc2)C)C)C)c3ccccc3
0.293651	O=C(Nc1c(ccc(c1)C(=O)NC(COc2ccc(cc2)C)C)C)c3ccccc3
0.293651	O=C(Nc1c(ccc(c1)C(=O)NC(COc2ccc(cc2)C)C)C)c3ccccc3
0.293478	O=C(Nc1cc(ccc1)CN2CCCCC2)c3c(OCc4ccccc4)cc(OCCC)cc3
0.293388	O=C(NCc1nc(ccc1)C)c2cc(ccc2)CN3CCN(CC3)C
0.293388	O=C(NCc1nc(ccc1)C)c2cc(ccc2)CN3CCN(CC3)C
0.293388	O=C(NCc1nc(ccc1)C)c2cc(ccc2)CN3CCN(CC3)C
0.293388	O=C(NCc1nc(ccc1)C)c2cc(ccc2)CN3CCN(CC3)C
0.293388	O=C(NCc1nc(ccc1)C)c2cc(ccc2)CN3CCN(CC3)C
0.293388	O=C(NCc1nc(ccc1)C)c2cc(ccc2)CN3CCN(CC3)C
0.293388	O=C(NCc1nc(ccc1)C)c2cc(ccc2)CN3CCN(CC3)C
0.293388	O=C(NCc1nc(ccc1)C)c2cc(ccc2)CN3CCN(CC3)C
0.293388	O=C(NCc1nc(ccc1)C)c2cc(ccc2)CN3CCN(CC3)C
0.293388	O=C(NCc1nc(ccc1)C)c2cc(ccc2)CN3CCN(CC3)C
0.292593	Clc1c(S(=O)(=O)N)ccc(c2ccc(cc2)C(=O)Nc3c(ccc(c3)C(=O)O)C)c1
0.292593	Clc1c(S(=O)(=O)N)ccc(c2ccc(cc2)C(=O)Nc3c(ccc(c3)C(=O)O)C)c1
0.292517	O=C(Nc1c(N2CCOCC2)cc(N3CCOCC3)cc1)C=4N=C(NC4C)c5cnccc5
0.292517	O=C(Nc1c(N2CCOCC2)cc(N3CCOCC3)cc1)C=4N=C(NC4C)c5cnccc5
0.291971	O=C(Nc1cc(ccc1)CN2CC3=NNC=C3CC2)c4ccc(OC)cc4
0.291971	O=C(Nc1cc(ccc1)CN2CC3=NNC=C3CC2)c4ccc(OC)cc4
0.291971	O=C(Nc1cc(ccc1)CN2CC3=NNC=C3CC2)c4ccc(OC)cc4
0.291971	O=C(Nc1cc(ccc1)CN2CC3=NNC=C3CC2)c4ccc(OC)cc4
0.291971	O=C(Nc1cc(ccc1)CN2CC3=NNC=C3CC2)c4ccc(OC)cc4
0.291971	O=C(Nc1cc(ccc1)CN2CC3=NNC=C3CC2)c4ccc(OC)cc4
0.291971	O=C(Nc1cc(ccc1)CN2CC3=NNC=C3CC2)c4ccc(OC)cc4
0.291971	O=C(Nc1cc(ccc1)CN2CC3=NNC=C3CC2)c4ccc(OC)cc4
0.291971	O=C(Nc1cc(ccc1)CN2CC3=NNC=C3CC2)c4ccc(OC)cc4
0.291971	O=C(Nc1cc(ccc1)CN2CC3=NNC=C3CC2)c4ccc(OC)cc4
0.291498	Ic1c(ccc(NC(=O)c2nc(nc(c2)C)NC)c1)C
0.291498	Ic1c(ccc(NC(=O)c2nc(nc(c2)C)NC)c1)C
0.291498	Ic1c(ccc(NC(=O)c2nc(nc(c2)C)NC)c1)C
0.291498	Ic1c(ccc(NC(=O)c2nc(nc(c2)C)NC)c1)C
0.291498	Ic1c(ccc(NC(=O)c2nc(nc(c2)C)NC)c1)C
0.291498	Ic1c(ccc(NC(=O)c2nc(nc(c2)C)NC)c1)C
0.291498	Ic1c(ccc(NC(=O)c2nc(nc(c2)C)NC)c1)C
0.291498	Ic1c(ccc(NC(=O)c2nc(nc(c2)C)NC)c1)C
0.291498	Ic1c(ccc(NC(=O)c2nc(nc(c2)C)NC)c1)C
0.291498	Ic1c(ccc(NC(=O)c2nc(nc(c2)C)NC)c1)C
0.291262	S1C(NC(=O)c2ccc(cc2)CCCC)=C(C(=O)N3CCC(c4nc(c5ccc(F)cc5)ccn4)CC3)C=C1
0.291262	S1C(NC(=O)c2ccc(cc2)CCCC)=C(C(=O)N3CCC(c4nc(c5ccc(F)cc5)ccn4)CC3)C=C1
0.291262	S1C(NC(=O)c2ccc(cc2)CCCC)=C(C(=O)N3CCC(c4nc(c5ccc(F)cc5)ccn4)CC3)C=C1
0.291262	S1C(NC(=O)c2ccc(cc2)CCCC)=C(C(=O)N3CCC(c4nc(c5ccc(F)cc5)ccn4)CC3)C=C1
0.291096	O=C(N1CCCCC1)c2cc(NC(=O)C(=O)Nc3c(OC)ccc(c4ncccc4)c3)ccc2
0.291096	O=C(N1CCCCC1)c2cc(NC(=O)C(=O)Nc3c(OC)ccc(c4ncccc4)c3)ccc2
0.291096	O=C(N1CCCCC1)c2cc(NC(=O)C(=O)Nc3c(OC)ccc(c4ncccc4)c3)ccc2
0.291096	O=C(N1CCCCC1)c2cc(NC(=O)C(=O)Nc3c(OC)ccc(c4ncccc4)c3)ccc2
0.291096	O=C(N1CCCCC1)c2cc(NC(=O)C(=O)Nc3c(OC)ccc(c4ncccc4)c3)ccc2
0.291096	O=C(N1CCCCC1)c2cc(NC(=O)C(=O)Nc3c(OC)ccc(c4ncccc4)c3)ccc2
0.290909	Clc1cc(Nc2c(NC(=O)c3cc(OC)c(OCc4ccncc4)cc3)cccc2)ccc1
0.290909	Clc1cc(Nc2c(NC(=O)c3cc(OC)c(OCc4ccncc4)cc3)cccc2)ccc1
0.290909	Clc1cc(Nc2c(NC(=O)c3cc(OC)c(OCc4ccncc4)cc3)cccc2)ccc1
0.290909	Clc1cc(Nc2c(NC(=O)c3cc(OC)c(OCc4ccncc4)cc3)cccc2)ccc1
0.290909	Clc1cc(Nc2c(NC(=O)c3cc(OC)c(OCc4ccncc4)cc3)cccc2)ccc1
0.290909	Clc1cc(Nc2c(NC(=O)c3cc(OC)c(OCc4ccncc4)cc3)cccc2)ccc1
0.290698	S1C(C(=O)Nc2c(cc(cc2)C(=O)Nc3c(ccc(c3)C(=O)N(C)C)C)C)=CC=C1
0.290698	S1C(C(=O)Nc2c(cc(cc2)C(=O)Nc3c(ccc(c3)C(=O)N(C)C)C)C)=CC=C1
0.290698	S1C(C(=O)Nc2c(cc(cc2)C(=O)Nc3c(ccc(c3)C(=O)N(C)C)C)C)=CC=C1
0.290698	S1C(C(=O)Nc2c(cc(cc2)C(=O)Nc3c(ccc(c3)C(=O)N(C)C)C)C)=CC=C1
0.290698	S1C(C(=O)Nc2c(cc(cc2)C(=O)Nc3c(ccc(c3)C(=O)N(C)C)C)C)=CC=C1
0.290698	S1C(C(=O)Nc2c(cc(cc2)C(=O)Nc3c(ccc(c3)C(=O)N(C)C)C)C)=CC=C1
0.290698	S1C(C(=O)Nc2c(cc(cc2)C(=O)Nc3c(ccc(c3)C(=O)N(C)C)C)C)=CC=C1
0.290698	S1C(C(=O)Nc2c(cc(cc2)C(=O)Nc3c(ccc(c3)C(=O)N(C)C)C)C)=CC=C1
0.290698	S1C(C(=O)Nc2c(cc(cc2)C(=O)Nc3c(ccc(c3)C(=O)N(C)C)C)C)=CC=C1
0.290698	S1C(C(=O)Nc2c(cc(cc2)C(=O)Nc3c(ccc(c3)C(=O)N(C)C)C)C)=CC=C1
0.290566	Fc1ccc(c2nc(ncc2)C3CCN(Cc4cc(OCC5CC5)ccc4)CC3)cc1
0.289377	Fc1c(ccc(c1)C(=O)Nc2cc(ccc2)CC(=O)N3CCN(CC3)C)C(=O)O
0.289377	Fc1c(ccc(c1)C(=O)Nc2cc(ccc2)CC(=O)N3CCN(CC3)C)C(=O)O
0.289377	Fc1c(ccc(c1)C(=O)Nc2cc(ccc2)CC(=O)N3CCN(CC3)C)C(=O)O
0.289377	Fc1c(ccc(c1)C(=O)Nc2cc(ccc2)CC(=O)N3CCN(CC3)C)C(=O)O
0.289377	Fc1c(ccc(c1)C(=O)Nc2cc(ccc2)CC(=O)N3CCN(CC3)C)C(=O)O
0.289377	Fc1c(ccc(c1)C(=O)Nc2cc(ccc2)CC(=O)N3CCN(CC3)C)C(=O)O
0.289377	Fc1c(ccc(c1)C(=O)Nc2cc(ccc2)CC(=O)N3CCN(CC3)C)C(=O)O
0.289377	Fc1c(ccc(c1)C(=O)Nc2cc(ccc2)CC(=O)N3CCN(CC3)C)C(=O)O
0.289377	Fc1c(ccc(c1)C(=O)Nc2cc(ccc2)CC(=O)N3CCN(CC3)C)C(=O)O
0.289377	Fc1c(ccc(c1)C(=O)Nc2cc(ccc2)CC(=O)N3CCN(CC3)C)C(=O)O
0.288321	FC(F)(F)C1(OCCN(Cc2cc(NC(=O)c3ccc(cc3)C)ccc2)C1)C
0.288321	FC(F)(F)C1(OCCN(Cc2cc(NC(=O)c3ccc(cc3)C)ccc2)C1)C
0.288321	FC(F)(F)C1(OCCN(Cc2cc(NC(=O)c3ccc(cc3)C)ccc2)C1)C
0.288321	FC(F)(F)C1(OCCN(Cc2cc(NC(=O)c3ccc(cc3)C)ccc2)C1)C
0.288321	FC(F)(F)C1(OCCN(Cc2cc(NC(=O)c3ccc(cc3)C)ccc2)C1)C
0.288321	FC(F)(F)C1(OCCN(Cc2cc(NC(=O)c3ccc(cc3)C)ccc2)C1)C
0.288321	FC(F)(F)C1(OCCN(Cc2cc(NC(=O)c3ccc(cc3)C)ccc2)C1)C
0.288321	FC(F)(F)C1(OCCN(Cc2cc(NC(=O)c3ccc(cc3)C)ccc2)C1)C
0.288321	FC(F)(F)C1(OCCN(Cc2cc(NC(=O)c3ccc(cc3)C)ccc2)C1)C
0.288321	FC(F)(F)C1(OCCN(Cc2cc(NC(=O)c3ccc(cc3)C)ccc2)C1)C
0.288256	S1C(C(=O)Nc2c(cc(cc2)C(=O)Nc3ccc(cc3)C4=NN=CN4C)C)=CC=C1
0.288256	S1C(C(=O)Nc2c(cc(cc2)C(=O)Nc3ccc(cc3)C4=NN=CN4C)C)=CC=C1
0.288256	S1C(C(=O)Nc2c(cc(cc2)C(=O)Nc3ccc(cc3)C4=NN=CN4C)C)=CC=C1
0.288256	S1C(C(=O)Nc2c(cc(cc2)C(=O)Nc3ccc(cc3)C4=NN=CN4C)C)=CC=C1
0.288256	S1C(C(=O)Nc2c(cc(cc2)C(=O)Nc3ccc(cc3)C4=NN=CN4C)C)=CC=C1
0.288256	S1C(C(=O)Nc2c(cc(cc2)C(=O)Nc3ccc(cc3)C4=NN=CN4C)C)=CC=C1
0.288256	S1C(C(=O)Nc2c(cc(cc2)C(=O)Nc3ccc(cc3)C4=NN=CN4C)C)=CC=C1
0.288256	S1C(C(=O)Nc2c(cc(cc2)C(=O)Nc3ccc(cc3)C4=NN=CN4C)C)=CC=C1
0.288256	S1C(C(=O)Nc2c(cc(cc2)C(=O)Nc3ccc(cc3)C4=NN=CN4C)C)=CC=C1
0.288256	S1C(C(=O)Nc2c(cc(cc2)C(=O)Nc3ccc(cc3)C4=NN=CN4C)C)=CC=C1
0.287938	O=C(Nc1c(ccc(c1)C(=O)NC(c2cc(ccc2)C)C)C)c3ccccc3
0.287938	O=C(Nc1c(ccc(c1)C(=O)NC(c2cc(ccc2)C)C)C)c3ccccc3
0.287938	O=C(Nc1c(ccc(c1)C(=O)NC(c2cc(ccc2)C)C)C)c3ccccc3
0.287938	O=C(Nc1c(ccc(c1)C(=O)NC(c2cc(ccc2)C)C)C)c3ccccc3
0.287938	O=C(Nc1c(ccc(c1)C(=O)NC(c2cc(ccc2)C)C)C)c3ccccc3
0.287938	O=C(Nc1c(ccc(c1)C(=O)NC(c2cc(ccc2)C)C)C)c3ccccc3
0.287938	O=C(Nc1c(ccc(c1)C(=O)NC(c2cc(ccc2)C)C)C)c3ccccc3
0.287938	O=C(Nc1c(ccc(c1)C(=O)NC(c2cc(ccc2)C)C)C)c3ccccc3
0.287938	O=C(Nc1c(ccc(c1)C(=O)NC(c2cc(ccc2)C)C)C)c3ccccc3
0.287938	O=C(Nc1c(ccc(c1)C(=O)NC(c2cc(ccc2)C)C)C)c3ccccc3
0.28777	[O-][N+](=O)c1c(ccc(c1)COC(=O)c2ccc(NC(=O)c3ncccc3)cc2)C
0.28777	[O-][N+](=O)c1c(ccc(c1)COC(=O)c2ccc(NC(=O)c3ncccc3)cc2)C
0.28777	[O-][N+](=O)c1c(ccc(c1)COC(=O)c2ccc(NC(=O)c3ncccc3)cc2)C
0.28777	[O-][N+](=O)c1c(ccc(c1)COC(=O)c2ccc(NC(=O)c3ncccc3)cc2)C
0.28777	[O-][N+](=O)c1c(ccc(c1)COC(=O)c2ccc(NC(=O)c3ncccc3)cc2)C
0.28777	[O-][N+](=O)c1c(ccc(c1)COC(=O)c2ccc(NC(=O)c3ncccc3)cc2)C
0.28777	[O-][N+](=O)c1c(ccc(c1)COC(=O)c2ccc(NC(=O)c3ncccc3)cc2)C
0.28777	[O-][N+](=O)c1c(ccc(c1)COC(=O)c2ccc(NC(=O)c3ncccc3)cc2)C
0.28777	[O-][N+](=O)c1c(ccc(c1)COC(=O)c2ccc(NC(=O)c3ncccc3)cc2)C
0.28777	[O-][N+](=O)c1c(ccc(c1)COC(=O)c2ccc(NC(=O)c3ncccc3)cc2)C
0.287356	O=C(N(CC)CC)c1ccc(cc1)C(=O)Nc2nc(ccc2)C=3C=NN(C3)C
0.287356	O=C(N(CC)CC)c1ccc(cc1)C(=O)Nc2nc(ccc2)C=3C=NN(C3)C
0.287356	O=C(N(CC)CC)c1ccc(cc1)C(=O)Nc2nc(ccc2)C=3C=NN(C3)C
0.287356	O=C(N(CC)CC)c1ccc(cc1)C(=O)Nc2nc(ccc2)C=3C=NN(C3)C
0.287356	O=C(N(CC)CC)c1ccc(cc1)C(=O)Nc2nc(ccc2)C=3C=NN(C3)C
0.287356	O=C(N(CC)CC)c1ccc(cc1)C(=O)Nc2nc(ccc2)C=3C=NN(C3)C
0.287356	O=C(N(CC)CC)c1ccc(cc1)C(=O)Nc2nc(ccc2)C=3C=NN(C3)C
0.287356	O=C(N(CC)CC)c1ccc(cc1)C(=O)Nc2nc(ccc2)C=3C=NN(C3)C
0.287356	O=C(N(CC)CC)c1ccc(cc1)C(=O)Nc2nc(ccc2)C=3C=NN(C3)C
0.287356	O=C(N(CC)CC)c1ccc(cc1)C(=O)Nc2nc(ccc2)C=3C=NN(C3)C
0.286765	S1C(=O)N(C(=O)C1)Cc2ccc(cc2)C(=O)Nc3c(F)ccc(NC(=O)C)c3
0.286765	S1C(=O)N(C(=O)C1)Cc2ccc(cc2)C(=O)Nc3c(F)ccc(NC(=O)C)c3
0.286765	S1C(=O)N(C(=O)C1)Cc2ccc(cc2)C(=O)Nc3c(F)ccc(NC(=O)C)c3
0.286765	S1C(=O)N(C(=O)C1)Cc2ccc(cc2)C(=O)Nc3c(F)ccc(NC(=O)C)c3
0.286765	S1C(=O)N(C(=O)C1)Cc2ccc(cc2)C(=O)Nc3c(F)ccc(NC(=O)C)c3
0.286765	S1C(=O)N(C(=O)C1)Cc2ccc(cc2)C(=O)Nc3c(F)ccc(NC(=O)C)c3
0.286765	S1C(=O)N(C(=O)C1)Cc2ccc(cc2)C(=O)Nc3c(F)ccc(NC(=O)C)c3
0.286765	S1C(=O)N(C(=O)C1)Cc2ccc(cc2)C(=O)Nc3c(F)ccc(NC(=O)C)c3
0.286765	S1C(=O)N(C(=O)C1)Cc2ccc(cc2)C(=O)Nc3c(F)ccc(NC(=O)C)c3
0.286765	S1C(=O)N(C(=O)C1)Cc2ccc(cc2)C(=O)Nc3c(F)ccc(NC(=O)C)c3
0.286738	S1C(=NC(=C1)CC(=O)OC)CNC(=O)c2cc(NC(=O)c3ccccc3)c(cc2)C
0.286738	S1C(=NC(=C1)CC(=O)OC)CNC(=O)c2cc(NC(=O)c3ccccc3)c(cc2)C
0.286738	S1C(=NC(=C1)CC(=O)OC)CNC(=O)c2cc(NC(=O)c3ccccc3)c(cc2)C
0.286738	S1C(=NC(=C1)CC(=O)OC)CNC(=O)c2cc(NC(=O)c3ccccc3)c(cc2)C
0.286738	S1C(=NC(=C1)CC(=O)OC)CNC(=O)c2cc(NC(=O)c3ccccc3)c(cc2)C
0.286738	S1C(=NC(=C1)CC(=O)OC)CNC(=O)c2cc(NC(=O)c3ccccc3)c(cc2)C
0.286738	S1C(=NC(=C1)CC(=O)OC)CNC(=O)c2cc(NC(=O)c3ccccc3)c(cc2)C
0.286738	S1C(=NC(=C1)CC(=O)OC)CNC(=O)c2cc(NC(=O)c3ccccc3)c(cc2)C
0.286738	S1C(=NC(=C1)CC(=O)OC)CNC(=O)c2cc(NC(=O)c3ccccc3)c(cc2)C
0.286738	S1C(=NC(=C1)CC(=O)OC)CNC(=O)c2cc(NC(=O)c3ccccc3)c(cc2)C
0.286713	S1C(=O)N(C(=O)C1)Cc2ccc(cc2)C(=O)Nc3nccc(c3)C4=NNC(=N4)C
0.286713	S1C(=O)N(C(=O)C1)Cc2ccc(cc2)C(=O)Nc3nccc(c3)C4=NNC(=N4)C
0.286713	S1C(=O)N(C(=O)C1)Cc2ccc(cc2)C(=O)Nc3nccc(c3)C4=NNC(=N4)C
0.286713	S1C(=O)N(C(=O)C1)Cc2ccc(cc2)C(=O)Nc3nccc(c3)C4=NNC(=N4)C
0.286713	S1C(=O)N(C(=O)C1)Cc2ccc(cc2)C(=O)Nc3nccc(c3)C4=NNC(=N4)C
0.286713	S1C(=O)N(C(=O)C1)Cc2ccc(cc2)C(=O)Nc3nccc(c3)C4=NNC(=N4)C
0.286713	S1C(=O)N(C(=O)C1)Cc2ccc(cc2)C(=O)Nc3nccc(c3)C4=NNC(=N4)C
0.286713	S1C(=O)N(C(=O)C1)Cc2ccc(cc2)C(=O)Nc3nccc(c3)C4=NNC(=N4)C
0.286713	S1C(=O)N(C(=O)C1)Cc2ccc(cc2)C(=O)Nc3nccc(c3)C4=NNC(=N4)C
0.286713	S1C(=O)N(C(=O)C1)Cc2ccc(cc2)C(=O)Nc3nccc(c3)C4=NNC(=N4)C
0.286232	O=C(Nc1c(ccc(c1)C(=O)NC(C2=NC=CN2C)C3=NC=CN3C)C)c4ccccc4
0.286232	O=C(Nc1c(ccc(c1)C(=O)NC(C2=NC=CN2C)C3=NC=CN3C)C)c4ccccc4
0.286232	O=C(Nc1c(ccc(c1)C(=O)NC(C2=NC=CN2C)C3=NC=CN3C)C)c4ccccc4
0.286232	O=C(Nc1c(ccc(c1)C(=O)NC(C2=NC=CN2C)C3=NC=CN3C)C)c4ccccc4
0.286232	O=C(Nc1c(ccc(c1)C(=O)NC(C2=NC=CN2C)C3=NC=CN3C)C)c4ccccc4
0.286232	O=C(Nc1c(ccc(c1)C(=O)NC(C2=NC=CN2C)C3=NC=CN3C)C)c4ccccc4
0.286232	O=C(Nc1c(ccc(c1)C(=O)NC(C2=NC=CN2C)C3=NC=CN3C)C)c4ccccc4
0.286232	O=C(Nc1c(ccc(c1)C(=O)NC(C2=NC=CN2C)C3=NC=CN3C)C)c4ccccc4
0.286232	O=C(Nc1c(ccc(c1)C(=O)NC(C2=NC=CN2C)C3=NC=CN3C)C)c4ccccc4
0.286232	O=C(Nc1c(ccc(c1)C(=O)NC(C2=NC=CN2C)C3=NC=CN3C)C)c4ccccc4
0.285714	S1C(C(=O)Nc2c(cc(cc2)C(=O)Nc3ccc(NC(=O)N)cc3)C)=CC=C1
0.285714	S1C(C(=O)Nc2c(cc(cc2)C(=O)Nc3ccc(NC(=O)N)cc3)C)=CC=C1
0.285714	S1C(C(=O)Nc2c(cc(cc2)C(=O)Nc3ccc(NC(=O)N)cc3)C)=CC=C1
0.285714	S1C(C(=O)Nc2c(cc(cc2)C(=O)Nc3ccc(NC(=O)N)cc3)C)=CC=C1
0.285714	S1C(C(=O)Nc2c(cc(cc2)C(=O)Nc3ccc(NC(=O)N)cc3)C)=CC=C1
0.285714	S1C(C(=O)Nc2c(cc(cc2)C(=O)Nc3ccc(NC(=O)N)cc3)C)=CC=C1
0.285714	S1C(C(=O)Nc2c(cc(cc2)C(=O)Nc3ccc(NC(=O)N)cc3)C)=CC=C1
0.285714	S1C(C(=O)Nc2c(cc(cc2)C(=O)Nc3ccc(NC(=O)N)cc3)C)=CC=C1
0.285714	S1C(C(=O)Nc2c(cc(cc2)C(=O)Nc3ccc(NC(=O)N)cc3)C)=CC=C1
0.285714	S1C(C(=O)Nc2c(cc(cc2)C(=O)Nc3ccc(NC(=O)N)cc3)C)=CC=C1
0.285235	O=C(NC1CC1)c2c(NC(=O)C=3N=C(NC3C)c4cnccc4)ccc(OC)c2
0.285235	O=C(NC1CC1)c2c(NC(=O)C=3N=C(NC3C)c4cnccc4)ccc(OC)c2
0.285223	O=C(NC=1C(=NOC1)C2CCNCC2)c3cc(NC(=O)Cc4ccncc4)c(cc3)C
0.285223	O=C(NC=1C(=NOC1)C2CCNCC2)c3cc(NC(=O)Cc4ccncc4)c(cc3)C
0.285223	O=C(NC=1C(=NOC1)C2CCNCC2)c3cc(NC(=O)Cc4ccncc4)c(cc3)C
0.285223	O=C(NC=1C(=NOC1)C2CCNCC2)c3cc(NC(=O)Cc4ccncc4)c(cc3)C
0.284585	O=C(Nc1cc(ccc1)CC(=O)N2CCN(CC2)C)c3ccc(cc3)CN4C=CC=C4
0.284585	O=C(Nc1cc(ccc1)CC(=O)N2CCN(CC2)C)c3ccc(cc3)CN4C=CC=C4
0.284585	O=C(Nc1cc(ccc1)CC(=O)N2CCN(CC2)C)c3ccc(cc3)CN4C=CC=C4
0.284585	O=C(Nc1cc(ccc1)CC(=O)N2CCN(CC2)C)c3ccc(cc3)CN4C=CC=C4
0.284585	O=C(Nc1cc(ccc1)CC(=O)N2CCN(CC2)C)c3ccc(cc3)CN4C=CC=C4
0.284585	O=C(Nc1cc(ccc1)CC(=O)N2CCN(CC2)C)c3ccc(cc3)CN4C=CC=C4
0.284585	O=C(Nc1cc(ccc1)CC(=O)N2CCN(CC2)C)c3ccc(cc3)CN4C=CC=C4
0.284585	O=C(Nc1cc(ccc1)CC(=O)N2CCN(CC2)C)c3ccc(cc3)CN4C=CC=C4
0.284585	O=C(Nc1cc(ccc1)CC(=O)N2CCN(CC2)C)c3ccc(cc3)CN4C=CC=C4
0.284585	O=C(Nc1cc(ccc1)CC(=O)N2CCN(CC2)C)c3ccc(cc3)CN4C=CC=C4
0.284047	S1C(=NC(c2ccc(cc2)CNC(=O)c3ccc(NC(=O)C=4SC=CC4)cc3)=C1)C
0.284047	S1C(=NC(c2ccc(cc2)CNC(=O)c3ccc(NC(=O)C=4SC=CC4)cc3)=C1)C
0.284047	S1C(=NC(c2ccc(cc2)CNC(=O)c3ccc(NC(=O)C=4SC=CC4)cc3)=C1)C
0.284047	S1C(=NC(c2ccc(cc2)CNC(=O)c3ccc(NC(=O)C=4SC=CC4)cc3)=C1)C
0.284047	S1C(=NC(c2ccc(cc2)CNC(=O)c3ccc(NC(=O)C=4SC=CC4)cc3)=C1)C
0.284047	S1C(=NC(c2ccc(cc2)CNC(=O)c3ccc(NC(=O)C=4SC=CC4)cc3)=C1)C
0.284047	S1C(=NC(c2ccc(cc2)CNC(=O)c3ccc(NC(=O)C=4SC=CC4)cc3)=C1)C
0.284047	S1C(=NC(c2ccc(cc2)CNC(=O)c3ccc(NC(=O)C=4SC=CC4)cc3)=C1)C
0.284047	S1C(=NC(c2ccc(cc2)CNC(=O)c3ccc(NC(=O)C=4SC=CC4)cc3)=C1)C
0.284047	S1C(=NC(c2ccc(cc2)CNC(=O)c3ccc(NC(=O)C=4SC=CC4)cc3)=C1)C
0.284	O=C(Nc1ccc(cc1)CN2CCC(Nc3c(cccc3)C)CC2)CCCC
0.284	O=C(Nc1ccc(cc1)CN2CCC(Nc3c(cccc3)C)CC2)CCCC
0.284	O=C(Nc1ccc(cc1)CN2CCC(Nc3c(cccc3)C)CC2)CCCC
0.283784	S1C(=NC(c2ccc(cc2)CC)=C1)NC(=O)c3cc4c(cc3)C(=O)N(C4=O)Cc5ccccc5
0.283784	S1C(=NC(c2ccc(cc2)CC)=C1)NC(=O)c3cc4c(cc3)C(=O)N(C4=O)Cc5ccccc5
0.283784	S1C(=NC(c2ccc(cc2)CC)=C1)NC(=O)c3cc4c(cc3)C(=O)N(C4=O)Cc5ccccc5
0.283784	S1C(=NC(c2ccc(cc2)CC)=C1)NC(=O)c3cc4c(cc3)C(=O)N(C4=O)Cc5ccccc5
0.283784	S1C(=NC(c2ccc(cc2)CC)=C1)NC(=O)c3cc4c(cc3)C(=O)N(C4=O)Cc5ccccc5
0.283784	S1C(=NC(c2ccc(cc2)CC)=C1)NC(=O)c3cc4c(cc3)C(=O)N(C4=O)Cc5ccccc5
0.283784	S1C(=NC(c2ccc(cc2)CC)=C1)NC(=O)c3cc4c(cc3)C(=O)N(C4=O)Cc5ccccc5
0.283784	S1C(=NC(c2ccc(cc2)CC)=C1)NC(=O)c3cc4c(cc3)C(=O)N(C4=O)Cc5ccccc5
0.283784	S1C(=NC(c2ccc(cc2)CC)=C1)NC(=O)c3cc4c(cc3)C(=O)N(C4=O)Cc5ccccc5
0.283784	S1C(=NC(c2ccc(cc2)CC)=C1)NC(=O)c3cc4c(cc3)C(=O)N(C4=O)Cc5ccccc5
0.283401	[O-][N+](=O)c1ccc(cc1)C=2N=C(NC(=O)c3cc(O)cc(c3)C)NC2
0.283401	[O-][N+](=O)c1ccc(cc1)C=2N=C(NC(=O)c3cc(O)cc(c3)C)NC2
0.283401	[O-][N+](=O)c1ccc(cc1)C=2N=C(NC(=O)c3cc(O)cc(c3)C)NC2
0.283401	[O-][N+](=O)c1ccc(cc1)C=2N=C(NC(=O)c3cc(O)cc(c3)C)NC2
0.283401	[O-][N+](=O)c1ccc(cc1)C=2N=C(NC(=O)c3cc(O)cc(c3)C)NC2
0.283401	[O-][N+](=O)c1ccc(cc1)C=2N=C(NC(=O)c3cc(O)cc(c3)C)NC2
0.283401	[O-][N+](=O)c1ccc(cc1)C=2N=C(NC(=O)c3cc(O)cc(c3)C)NC2
0.283401	[O-][N+](=O)c1ccc(cc1)C=2N=C(NC(=O)c3cc(O)cc(c3)C)NC2
0.283401	[O-][N+](=O)c1ccc(cc1)C=2N=C(NC(=O)c3cc(O)cc(c3)C)NC2
0.283401	[O-][N+](=O)c1ccc(cc1)C=2N=C(NC(=O)c3cc(O)cc(c3)C)NC2
0.283333	O=C(N1CCN(c2ccccc2)CC1)Cc3ccc(NC(=O)C(=O)Nc4c(OC)ccc(c5ncccc5)c4)cc3
0.283333	O=C(N1CCN(c2ccccc2)CC1)Cc3ccc(NC(=O)C(=O)Nc4c(OC)ccc(c5ncccc5)c4)cc3
0.283333	O=C(N1CCN(c2ccccc2)CC1)Cc3ccc(NC(=O)C(=O)Nc4c(OC)ccc(c5ncccc5)c4)cc3
0.283333	O=C(N1CCN(c2ccccc2)CC1)Cc3ccc(NC(=O)C(=O)Nc4c(OC)ccc(c5ncccc5)c4)cc3
0.283333	O=C(N1CCN(c2ccccc2)CC1)Cc3ccc(NC(=O)C(=O)Nc4c(OC)ccc(c5ncccc5)c4)cc3
0.283333	O=C(N1CCN(c2ccccc2)CC1)Cc3ccc(NC(=O)C(=O)Nc4c(OC)ccc(c5ncccc5)c4)cc3
0.283333	O=C(N1CCN(c2ccccc2)CC1)Cc3ccc(NC(=O)C(=O)Nc4c(OC)ccc(c5ncccc5)c4)cc3
0.283333	O=C(N1CCN(c2ccccc2)CC1)Cc3ccc(NC(=O)C(=O)Nc4c(OC)ccc(c5ncccc5)c4)cc3
0.283333	O=C(N1CCN(c2ccccc2)CC1)Cc3ccc(NC(=O)C(=O)Nc4c(OC)ccc(c5ncccc5)c4)cc3
0.283333	O=C(N1CCN(c2ccccc2)CC1)Cc3ccc(NC(=O)C(=O)Nc4c(OC)ccc(c5ncccc5)c4)cc3
0.283186	Fc1c(NC(=O)c2c3c(ON=C3C(C)C)nc(c4cnccc4)c2)cc(NC(=O)C)cc1
0.283186	Fc1c(NC(=O)c2c3c(ON=C3C(C)C)nc(c4cnccc4)c2)cc(NC(=O)C)cc1
0.283186	Fc1c(NC(=O)c2c3c(ON=C3C(C)C)nc(c4cnccc4)c2)cc(NC(=O)C)cc1
0.283186	Fc1c(NC(=O)c2c3c(ON=C3C(C)C)nc(c4cnccc4)c2)cc(NC(=O)C)cc1
0.283186	Fc1c(NC(=O)c2c3c(ON=C3C(C)C)nc(c4cnccc4)c2)cc(NC(=O)C)cc1
0.283186	Fc1c(NC(=O)c2c3c(ON=C3C(C)C)nc(c4cnccc4)c2)cc(NC(=O)C)cc1
0.283186	Fc1c(NC(=O)c2c3c(ON=C3C(C)C)nc(c4cnccc4)c2)cc(NC(=O)C)cc1
0.283186	Fc1c(NC(=O)c2c3c(ON=C3C(C)C)nc(c4cnccc4)c2)cc(NC(=O)C)cc1
0.283186	Fc1c(NC(=O)c2c3c(ON=C3C(C)C)nc(c4cnccc4)c2)cc(NC(=O)C)cc1
0.283186	Fc1c(NC(=O)c2c3c(ON=C3C(C)C)nc(c4cnccc4)c2)cc(NC(=O)C)cc1
0.282609	O=C(OC(C)(C)C)c1c(cc(NC(=O)C(=O)Nc2cc(ccc2)C3=NNC=C3)cc1)C
0.282609	O=C(OC(C)(C)C)c1c(cc(NC(=O)C(=O)Nc2cc(ccc2)C3=NNC=C3)cc1)C
0.282609	O=C(OC(C)(C)C)c1c(cc(NC(=O)C(=O)Nc2cc(ccc2)C3=NNC=C3)cc1)C
0.282609	O=C(OC(C)(C)C)c1c(cc(NC(=O)C(=O)Nc2cc(ccc2)C3=NNC=C3)cc1)C
0.282609	O=C(OC(C)(C)C)c1c(cc(NC(=O)C(=O)Nc2cc(ccc2)C3=NNC=C3)cc1)C
0.282609	O=C(OC(C)(C)C)c1c(cc(NC(=O)C(=O)Nc2cc(ccc2)C3=NNC=C3)cc1)C
0.282609	O=C(OC(C)(C)C)c1c(cc(NC(=O)C(=O)Nc2cc(ccc2)C3=NNC=C3)cc1)C
0.282609	O=C(OC(C)(C)C)c1c(cc(NC(=O)C(=O)Nc2cc(ccc2)C3=NNC=C3)cc1)C
0.282609	O=C(OC(C)(C)C)c1c(cc(NC(=O)C(=O)Nc2cc(ccc2)C3=NNC=C3)cc1)C
0.282609	O=C(OC(C)(C)C)c1c(cc(NC(=O)C(=O)Nc2cc(ccc2)C3=NNC=C3)cc1)C
0.282609	O=C(Nc1cc2c(N(C(=O)CC2)CCCC#N)cc1)c3cc(NC(=O)Cc4ccncc4)c(cc3)C
0.282609	O=C(Nc1cc2c(N(C(=O)CC2)CCCC#N)cc1)c3cc(NC(=O)Cc4ccncc4)c(cc3)C
0.282609	O=C(Nc1cc2c(N(C(=O)CC2)CCCC#N)cc1)c3cc(NC(=O)Cc4ccncc4)c(cc3)C
0.282609	O=C(Nc1cc2c(N(C(=O)CC2)CCCC#N)cc1)c3cc(NC(=O)Cc4ccncc4)c(cc3)C
0.282609	O=C(Nc1cc2c(N(C(=O)CC2)CCCC#N)cc1)c3cc(NC(=O)Cc4ccncc4)c(cc3)C
0.282609	O=C(Nc1cc2c(N(C(=O)CC2)CCCC#N)cc1)c3cc(NC(=O)Cc4ccncc4)c(cc3)C
0.282609	O=C(Nc1cc2c(N(C(=O)CC2)CCCC#N)cc1)c3cc(NC(=O)Cc4ccncc4)c(cc3)C
0.282609	O=C(Nc1cc2c(N(C(=O)CC2)CCCC#N)cc1)c3cc(NC(=O)Cc4ccncc4)c(cc3)C
0.282609	O=C(Nc1cc2c(N(C(=O)CC2)CCCC#N)cc1)c3cc(NC(=O)Cc4ccncc4)c(cc3)C
0.282609	O=C(Nc1cc2c(N(C(=O)CC2)CCCC#N)cc1)c3cc(NC(=O)Cc4ccncc4)c(cc3)C
0.282528	O=C(NCCCNC(=O)C(=O)Nc1cc(c2ccccc2)c(cc1)C)c3cc(O)ccc3
0.282528	O=C(NCCCNC(=O)C(=O)Nc1cc(c2ccccc2)c(cc1)C)c3cc(O)ccc3
0.282528	O=C(NCCCNC(=O)C(=O)Nc1cc(c2ccccc2)c(cc1)C)c3cc(O)ccc3
0.282528	O=C(NCCCNC(=O)C(=O)Nc1cc(c2ccccc2)c(cc1)C)c3cc(O)ccc3
0.282528	O=C(NCCCNC(=O)C(=O)Nc1cc(c2ccccc2)c(cc1)C)c3cc(O)ccc3
0.282528	O=C(NCCCNC(=O)C(=O)Nc1cc(c2ccccc2)c(cc1)C)c3cc(O)ccc3
0.282528	O=C(NCCCNC(=O)C(=O)Nc1cc(c2ccccc2)c(cc1)C)c3cc(O)ccc3
0.282528	O=C(NCCCNC(=O)C(=O)Nc1cc(c2ccccc2)c(cc1)C)c3cc(O)ccc3
0.282528	O=C(NCCCNC(=O)C(=O)Nc1cc(c2ccccc2)c(cc1)C)c3cc(O)ccc3
0.282528	O=C(NCCCNC(=O)C(=O)Nc1cc(c2ccccc2)c(cc1)C)c3cc(O)ccc3
0.282528	O=C(Nc1cc(OCc2c(cccc2)C)ccc1)c3cnc(cc3)CNC
0.282443	S(=O)(=O)(c1cc(NC(=O)c2cc(NC(=O)c3ccccc3)c(cc2)C)c(O)cc1)CC
0.282443	S(=O)(=O)(c1cc(NC(=O)c2cc(NC(=O)c3ccccc3)c(cc2)C)c(O)cc1)CC
0.282443	S(=O)(=O)(c1cc(NC(=O)c2cc(NC(=O)c3ccccc3)c(cc2)C)c(O)cc1)CC
0.282443	S(=O)(=O)(c1cc(NC(=O)c2cc(NC(=O)c3ccccc3)c(cc2)C)c(O)cc1)CC
0.282443	S(=O)(=O)(c1cc(NC(=O)c2cc(NC(=O)c3ccccc3)c(cc2)C)c(O)cc1)CC
0.282443	S(=O)(=O)(c1cc(NC(=O)c2cc(NC(=O)c3ccccc3)c(cc2)C)c(O)cc1)CC
0.282443	S(=O)(=O)(c1cc(NC(=O)c2cc(NC(=O)c3ccccc3)c(cc2)C)c(O)cc1)CC
0.282443	S(=O)(=O)(c1cc(NC(=O)c2cc(NC(=O)c3ccccc3)c(cc2)C)c(O)cc1)CC
0.282443	S(=O)(=O)(c1cc(NC(=O)c2cc(NC(=O)c3ccccc3)c(cc2)C)c(O)cc1)CC
0.282353	S(c1c(ccc(NC(=O)c2nc(nc(c2)C)NC)c1)C)C
0.282353	S(c1c(ccc(NC(=O)c2nc(nc(c2)C)NC)c1)C)C
0.282353	S(c1c(ccc(NC(=O)c2nc(nc(c2)C)NC)c1)C)C
0.282353	S(c1c(ccc(NC(=O)c2nc(nc(c2)C)NC)c1)C)C
0.282353	S(c1c(ccc(NC(=O)c2nc(nc(c2)C)NC)c1)C)C
0.282353	S(c1c(ccc(NC(=O)c2nc(nc(c2)C)NC)c1)C)C
0.282353	S(c1c(ccc(NC(=O)c2nc(nc(c2)C)NC)c1)C)C
0.282353	S(c1c(ccc(NC(=O)c2nc(nc(c2)C)NC)c1)C)C
0.282353	S(c1c(ccc(NC(=O)c2nc(nc(c2)C)NC)c1)C)C
0.282353	S(c1c(ccc(NC(=O)c2nc(nc(c2)C)NC)c1)C)C
0.282051	S1C(C(=O)Nc2c(cc(cc2)C(=O)N3CCN(C(=O)c4cc(F)c(cc4)C)CC3)C)=CC=C1
0.282051	S1C(C(=O)Nc2c(cc(cc2)C(=O)N3CCN(C(=O)c4cc(F)c(cc4)C)CC3)C)=CC=C1
0.281955	FC1(COC(=O)c2cc(NC(=O)c3ccccc3)c(cc2)C)COCCOC1
0.281955	FC1(COC(=O)c2cc(NC(=O)c3ccccc3)c(cc2)C)COCCOC1
0.281955	FC1(COC(=O)c2cc(NC(=O)c3ccccc3)c(cc2)C)COCCOC1
0.281746	O=C(Nc1c(OCCN2CCN(CC2)C)cccc1)c3ccc(OCCCCC)cc3
0.281746	O=C(Nc1c(OCCN2CCN(CC2)C)cccc1)c3ccc(OCCCCC)cc3
0.281746	O=C(Nc1c(OCCN2CCN(CC2)C)cccc1)c3ccc(OCCCCC)cc3
0.281746	O=C(Nc1c(OCCN2CCN(CC2)C)cccc1)c3ccc(OCCCCC)cc3
0.281746	O=C(Nc1c(OCCN2CCN(CC2)C)cccc1)c3ccc(OCCCCC)cc3
0.281746	O=C(Nc1c(OCCN2CCN(CC2)C)cccc1)c3ccc(OCCCCC)cc3
0.281746	O=C(Nc1c(OCCN2CCN(CC2)C)cccc1)c3ccc(OCCCCC)cc3
0.281746	O=C(Nc1c(OCCN2CCN(CC2)C)cccc1)c3ccc(OCCCCC)cc3
0.281746	O=C(Nc1c(OCCN2CCN(CC2)C)cccc1)c3ccc(OCCCCC)cc3
0.281746	O=C(Nc1c(OCCN2CCN(CC2)C)cccc1)c3ccc(OCCCCC)cc3
0.281139	O=C(NCc1ccc(cc1)CN2CCC(C(=O)N)CC2)C=3N=C(NC3C)c4cnccc4
0.281139	O=C(NCc1ccc(cc1)CN2CCC(C(=O)N)CC2)C=3N=C(NC3C)c4cnccc4
0.281139	O=C(NCc1ccc(cc1)CN2CCC(C(=O)N)CC2)C=3N=C(NC3C)c4cnccc4
0.281139	O=C(NCc1ccc(cc1)CN2CCC(C(=O)N)CC2)C=3N=C(NC3C)c4cnccc4
0.280576	[O-][N+](=O)c1ccc(cc1)C=2N=C(NC(=O)c3cc(OC4CCCCC4)ncc3)NC2
0.280576	[O-][N+](=O)c1ccc(cc1)C=2N=C(NC(=O)c3cc(OC4CCCCC4)ncc3)NC2
0.280576	[O-][N+](=O)c1ccc(cc1)C=2N=C(NC(=O)c3cc(OC4CCCCC4)ncc3)NC2
0.280576	[O-][N+](=O)c1ccc(cc1)C=2N=C(NC(=O)c3cc(OC4CCCCC4)ncc3)NC2
0.280576	[O-][N+](=O)c1ccc(cc1)C=2N=C(NC(=O)c3cc(OC4CCCCC4)ncc3)NC2
0.280576	[O-][N+](=O)c1ccc(cc1)C=2N=C(NC(=O)c3cc(OC4CCCCC4)ncc3)NC2
0.280576	[O-][N+](=O)c1ccc(cc1)C=2N=C(NC(=O)c3cc(OC4CCCCC4)ncc3)NC2
0.280576	[O-][N+](=O)c1ccc(cc1)C=2N=C(NC(=O)c3cc(OC4CCCCC4)ncc3)NC2
0.280576	[O-][N+](=O)c1ccc(cc1)C=2N=C(NC(=O)c3cc(OC4CCCCC4)ncc3)NC2
0.280576	[O-][N+](=O)c1ccc(cc1)C=2N=C(NC(=O)c3cc(OC4CCCCC4)ncc3)NC2
0.280277	O=C(Nc1cc(ccc1)C(N(c2nc(ncc2)c3ccc(OC)cc3)C)C)c4ccccc4
0.280277	O=C(Nc1cc(ccc1)C(N(c2nc(ncc2)c3ccc(OC)cc3)C)C)c4ccccc4
0.280277	O=C(Nc1cc(ccc1)C(N(c2nc(ncc2)c3ccc(OC)cc3)C)C)c4ccccc4
0.280277	O=C(Nc1cc(ccc1)C(N(c2nc(ncc2)c3ccc(OC)cc3)C)C)c4ccccc4
0.280277	O=C(Nc1cc(ccc1)C(N(c2nc(ncc2)c3ccc(OC)cc3)C)C)c4ccccc4
0.280277	O=C(Nc1cc(ccc1)C(N(c2nc(ncc2)c3ccc(OC)cc3)C)C)c4ccccc4
0.280277	O=C(Nc1cc(ccc1)C(N(c2nc(ncc2)c3ccc(OC)cc3)C)C)c4ccccc4
0.280277	O=C(Nc1cc(ccc1)C(N(c2nc(ncc2)c3ccc(OC)cc3)C)C)c4ccccc4
0.280277	O=C(Nc1cc(ccc1)C(N(c2nc(ncc2)c3ccc(OC)cc3)C)C)c4ccccc4
0.280277	O=C(Nc1cc(ccc1)C(N(c2nc(ncc2)c3ccc(OC)cc3)C)C)c4ccccc4
0.280277	O=C(Nc1nc(cc2c1cccc2)C)c3cc(NC(=O)c4ccccc4)c(cc3)C
0.280277	O=C(Nc1nc(cc2c1cccc2)C)c3cc(NC(=O)c4ccccc4)c(cc3)C
0.280277	O=C(Nc1nc(cc2c1cccc2)C)c3cc(NC(=O)c4ccccc4)c(cc3)C
0.280277	O=C(Nc1nc(cc2c1cccc2)C)c3cc(NC(=O)c4ccccc4)c(cc3)C
0.280277	O=C(Nc1nc(cc2c1cccc2)C)c3cc(NC(=O)c4ccccc4)c(cc3)C
0.280277	O=C(Nc1nc(cc2c1cccc2)C)c3cc(NC(=O)c4ccccc4)c(cc3)C
0.280277	O=C(Nc1nc(cc2c1cccc2)C)c3cc(NC(=O)c4ccccc4)c(cc3)C
0.280277	O=C(Nc1nc(cc2c1cccc2)C)c3cc(NC(=O)c4ccccc4)c(cc3)C
0.280277	O=C(Nc1nc(cc2c1cccc2)C)c3cc(NC(=O)c4ccccc4)c(cc3)C
0.280277	O=C(Nc1nc(cc2c1cccc2)C)c3cc(NC(=O)c4ccccc4)c(cc3)C
0.280156	[O-][N+](=O)c1ccc(cc1)C=2N=C(NC(=O)c3ccc(cc3)C=4ON=C(N4)C)NC2
0.280156	[O-][N+](=O)c1ccc(cc1)C=2N=C(NC(=O)c3ccc(cc3)C=4ON=C(N4)C)NC2
0.280156	[O-][N+](=O)c1ccc(cc1)C=2N=C(NC(=O)c3ccc(cc3)C=4ON=C(N4)C)NC2
0.280156	[O-][N+](=O)c1ccc(cc1)C=2N=C(NC(=O)c3ccc(cc3)C=4ON=C(N4)C)NC2
0.280156	[O-][N+](=O)c1ccc(cc1)C=2N=C(NC(=O)c3ccc(cc3)C=4ON=C(N4)C)NC2
0.280156	[O-][N+](=O)c1ccc(cc1)C=2N=C(NC(=O)c3ccc(cc3)C=4ON=C(N4)C)NC2
0.280156	[O-][N+](=O)c1ccc(cc1)C=2N=C(NC(=O)c3ccc(cc3)C=4ON=C(N4)C)NC2
0.280156	[O-][N+](=O)c1ccc(cc1)C=2N=C(NC(=O)c3ccc(cc3)C=4ON=C(N4)C)NC2
0.280156	[O-][N+](=O)c1ccc(cc1)C=2N=C(NC(=O)c3ccc(cc3)C=4ON=C(N4)C)NC2
0.280156	[O-][N+](=O)c1ccc(cc1)C=2N=C(NC(=O)c3ccc(cc3)C=4ON=C(N4)C)NC2
0.279851	Clc1cc(c(NC(=O)c2cc(c(NC(=O)C=3SC=CC3)cc2)C)cc1)c4ccc(Cl)cc4
0.279851	Clc1cc(c(NC(=O)c2cc(c(NC(=O)C=3SC=CC3)cc2)C)cc1)c4ccc(Cl)cc4
0.279851	Clc1cc(c(NC(=O)c2cc(c(NC(=O)C=3SC=CC3)cc2)C)cc1)c4ccc(Cl)cc4
0.279851	Clc1cc(c(NC(=O)c2cc(c(NC(=O)C=3SC=CC3)cc2)C)cc1)c4ccc(Cl)cc4
0.279851	Clc1cc(c(NC(=O)c2cc(c(NC(=O)C=3SC=CC3)cc2)C)cc1)c4ccc(Cl)cc4
0.279851	Clc1cc(c(NC(=O)c2cc(c(NC(=O)C=3SC=CC3)cc2)C)cc1)c4ccc(Cl)cc4
0.279851	Clc1cc(c(NC(=O)c2cc(c(NC(=O)C=3SC=CC3)cc2)C)cc1)c4ccc(Cl)cc4
0.279851	Clc1cc(c(NC(=O)c2cc(c(NC(=O)C=3SC=CC3)cc2)C)cc1)c4ccc(Cl)cc4
0.279851	Clc1cc(c(NC(=O)c2cc(c(NC(=O)C=3SC=CC3)cc2)C)cc1)c4ccc(Cl)cc4
0.279851	Clc1cc(c(NC(=O)c2cc(c(NC(=O)C=3SC=CC3)cc2)C)cc1)c4ccc(Cl)cc4
0.27957	Clc1cc(c(NC(=O)C(=O)NCCN2CCN(Cc3ccccc3)CC2)cc1)c4cc(ccc4)C
0.27957	Clc1cc(c(NC(=O)C(=O)NCCN2CCN(Cc3ccccc3)CC2)cc1)c4cc(ccc4)C
0.27957	Clc1cc(c(NC(=O)C(=O)NCCN2CCN(Cc3ccccc3)CC2)cc1)c4cc(ccc4)C
0.27957	Clc1cc(c(NC(=O)C(=O)NCCN2CCN(Cc3ccccc3)CC2)cc1)c4cc(ccc4)C
0.27957	Clc1cc(c(NC(=O)C(=O)NCCN2CCN(Cc3ccccc3)CC2)cc1)c4cc(ccc4)C
0.27957	Clc1cc(c(NC(=O)C(=O)NCCN2CCN(Cc3ccccc3)CC2)cc1)c4cc(ccc4)C
0.27957	Clc1cc(c(NC(=O)C(=O)NCCN2CCN(Cc3ccccc3)CC2)cc1)c4cc(ccc4)C
0.27957	Clc1cc(c(NC(=O)C(=O)NCCN2CCN(Cc3ccccc3)CC2)cc1)c4cc(ccc4)C
0.27957	Clc1cc(c(NC(=O)C(=O)NCCN2CCN(Cc3ccccc3)CC2)cc1)c4cc(ccc4)C
0.27957	Clc1cc(c(NC(=O)C(=O)NCCN2CCN(Cc3ccccc3)CC2)cc1)c4cc(ccc4)C
0.279352	Fc1ccc(cc1)C(=O)Nc2cc(c(NCc3ccc(F)cc3)cc2)C(F)(F)F
0.279352	Fc1ccc(cc1)C(=O)Nc2cc(c(NCc3ccc(F)cc3)cc2)C(F)(F)F
0.279352	Fc1ccc(cc1)C(=O)Nc2cc(c(NCc3ccc(F)cc3)cc2)C(F)(F)F
0.279352	Fc1ccc(cc1)C(=O)Nc2cc(c(NCc3ccc(F)cc3)cc2)C(F)(F)F
0.279352	Fc1ccc(cc1)C(=O)Nc2cc(c(NCc3ccc(F)cc3)cc2)C(F)(F)F
0.278986	Clc1cc(NC(=O)C)c(cc1)C(=O)Nc2ccc(cc2)CCN3CCC(C(=O)N)CC3
0.278746	O=C(N1CCC(Oc2c(OC)cccc2OC)CC1)c3cc(NC(=O)c4ccccc4)c(cc3)C
0.278746	O=C(N1CCC(Oc2c(OC)cccc2OC)CC1)c3cc(NC(=O)c4ccccc4)c(cc3)C
0.278746	O=C(N1CCC(Oc2c(OC)cccc2OC)CC1)c3cc(NC(=O)c4ccccc4)c(cc3)C
0.278746	O=C(N1CCC(Oc2c(OC)cccc2OC)CC1)c3cc(NC(=O)c4ccccc4)c(cc3)C
0.278746	O=C(N1CCC(Oc2c(OC)cccc2OC)CC1)c3cc(NC(=O)c4ccccc4)c(cc3)C
0.278746	O=C(N1CCC(Oc2c(OC)cccc2OC)CC1)c3cc(NC(=O)c4ccccc4)c(cc3)C
0.278746	O=C(N1CCC(Oc2c(OC)cccc2OC)CC1)c3cc(NC(=O)c4ccccc4)c(cc3)C
0.278746	O=C(N1CCC(Oc2c(OC)cccc2OC)CC1)c3cc(NC(=O)c4ccccc4)c(cc3)C
0.278746	O=C(N1CCC(Oc2c(OC)cccc2OC)CC1)c3cc(NC(=O)c4ccccc4)c(cc3)C
0.278746	O=C(N1CCC(Oc2c(OC)cccc2OC)CC1)c3cc(NC(=O)c4ccccc4)c(cc3)C
0.278388	S1C(C(=O)Nc2c(cc(cc2)C(=O)NCc3nc(ccc3)C)C)=CC=C1
0.278388	S1C(C(=O)Nc2c(cc(cc2)C(=O)NCc3nc(ccc3)C)C)=CC=C1
0.278388	S1C(C(=O)Nc2c(cc(cc2)C(=O)NCc3nc(ccc3)C)C)=CC=C1
0.278388	S1C(C(=O)Nc2c(cc(cc2)C(=O)NCc3nc(ccc3)C)C)=CC=C1
0.278388	S1C(C(=O)Nc2c(cc(cc2)C(=O)NCc3nc(ccc3)C)C)=CC=C1
0.278388	S1C(C(=O)Nc2c(cc(cc2)C(=O)NCc3nc(ccc3)C)C)=CC=C1
0.278388	S1C(C(=O)Nc2c(cc(cc2)C(=O)NCc3nc(ccc3)C)C)=CC=C1
0.278388	S1C(C(=O)Nc2c(cc(cc2)C(=O)NCc3nc(ccc3)C)C)=CC=C1
0.278388	S1C(C(=O)Nc2c(cc(cc2)C(=O)NCc3nc(ccc3)C)C)=CC=C1
0.278388	S1C(C(=O)Nc2c(cc(cc2)C(=O)NCc3nc(ccc3)C)C)=CC=C1
0.277778	O=C(Nc1c(ccc(c1)C(=O)NC2(c3ccc(OCc4ccccc4)cc3)CCOCC2)C)c5ccccc5
0.277778	O=C(Nc1c(ccc(c1)C(=O)NC2(c3ccc(OCc4ccccc4)cc3)CCOCC2)C)c5ccccc5
0.277778	O=C(Nc1c(ccc(c1)C(=O)NC2(c3ccc(OCc4ccccc4)cc3)CCOCC2)C)c5ccccc5
0.277778	O=C(Nc1c(ccc(c1)C(=O)NC2(c3ccc(OCc4ccccc4)cc3)CCOCC2)C)c5ccccc5
0.277778	O=C(Nc1c(ccc(c1)C(=O)NC2(c3ccc(OCc4ccccc4)cc3)CCOCC2)C)c5ccccc5
0.277778	Ic1c(ccc(NC(=O)c2c(Cl)nc(cc2)C)c1)C
0.277778	Ic1c(ccc(NC(=O)c2c(Cl)nc(cc2)C)c1)C
0.277778	Ic1c(ccc(NC(=O)c2c(Cl)nc(cc2)C)c1)C
0.277778	Ic1c(ccc(NC(=O)c2c(Cl)nc(cc2)C)c1)C
0.277778	Ic1c(ccc(NC(=O)c2c(Cl)nc(cc2)C)c1)C
0.277778	Ic1c(ccc(NC(=O)c2c(Cl)nc(cc2)C)c1)C
0.277778	Ic1c(ccc(NC(=O)c2c(Cl)nc(cc2)C)c1)C
0.277778	Ic1c(ccc(NC(=O)c2c(Cl)nc(cc2)C)c1)C
0.277778	Ic1c(ccc(NC(=O)c2c(Cl)nc(cc2)C)c1)C
0.277778	Ic1c(ccc(NC(=O)c2c(Cl)nc(cc2)C)c1)C
0.277372	S1C(C(=O)Nc2c(cc(cc2)C(=O)NC(CN3CCCC3)CC)C)=CC=C1
0.277372	S1C(C(=O)Nc2c(cc(cc2)C(=O)NC(CN3CCCC3)CC)C)=CC=C1
0.277372	S1C(C(=O)Nc2c(cc(cc2)C(=O)NC(CN3CCCC3)CC)C)=CC=C1
0.277273	O=C(Nc1cc(ccc1)C=O)c2cnccc2
0.277273	O=C(Nc1cc(ccc1)C=O)c2cnccc2
0.277273	O=C(Nc1cc(ccc1)C=O)c2cnccc2
0.277273	O=C(Nc1cc(ccc1)C=O)c2cnccc2
0.277273	O=C(Nc1cc(ccc1)C=O)c2cnccc2
0.277273	O=C(Nc1cc(ccc1)C=O)c2cnccc2
0.277273	O=C(Nc1cc(ccc1)C=O)c2cnccc2
0.277273	O=C(Nc1cc(ccc1)C=O)c2cnccc2
0.277273	O=C(Nc1cc(ccc1)C=O)c2cnccc2
0.277273	O=C(Nc1cc(ccc1)C=O)c2cnccc2
0.277154	O=C(N(CC(C(C)(C)C)C)C)c1cc(NC(=O)c2ccccc2)c(cc1)C
0.277154	O=C(N(CC(C(C)(C)C)C)C)c1cc(NC(=O)c2ccccc2)c(cc1)C
0.277154	O=C(N(CC(C(C)(C)C)C)C)c1cc(NC(=O)c2ccccc2)c(cc1)C
0.277154	O=C(N(CC(C(C)(C)C)C)C)c1cc(NC(=O)c2ccccc2)c(cc1)C
0.277154	O=C(N(CC(C(C)(C)C)C)C)c1cc(NC(=O)c2ccccc2)c(cc1)C
0.277154	O=C(N(CC(C(C)(C)C)C)C)c1cc(NC(=O)c2ccccc2)c(cc1)C
0.277154	O=C(N(CC(C(C)(C)C)C)C)c1cc(NC(=O)c2ccccc2)c(cc1)C
0.277154	O=C(N(CC(C(C)(C)C)C)C)c1cc(NC(=O)c2ccccc2)c(cc1)C
0.277154	O=C(N(CC(C(C)(C)C)C)C)c1cc(NC(=O)c2ccccc2)c(cc1)C
0.277154	O=C(N(CC(C(C)(C)C)C)C)c1cc(NC(=O)c2ccccc2)c(cc1)C
0.276923	O=C(Nc1cc(c(cc1)C)C(=O)c2ccccc2)NCCN3CCCCCC3
0.276923	O=C(Nc1cc(c(cc1)C)C(=O)c2ccccc2)NCCN3CCCCCC3
0.27668	S1C(C(=O)Nc2ccc(cc2)C(=O)Nc3c(cc(cc3)C(F)(F)F)C)=CC=C1
0.27668	S1C(C(=O)Nc2ccc(cc2)C(=O)Nc3c(cc(cc3)C(F)(F)F)C)=CC=C1
0.27668	S1C(C(=O)Nc2ccc(cc2)C(=O)Nc3c(cc(cc3)C(F)(F)F)C)=CC=C1
0.27668	S1C(C(=O)Nc2ccc(cc2)C(=O)Nc3c(cc(cc3)C(F)(F)F)C)=CC=C1
0.27668	S1C(C(=O)Nc2ccc(cc2)C(=O)Nc3c(cc(cc3)C(F)(F)F)C)=CC=C1
0.27668	S1C(C(=O)Nc2ccc(cc2)C(=O)Nc3c(cc(cc3)C(F)(F)F)C)=CC=C1
0.27668	S1C(C(=O)Nc2ccc(cc2)C(=O)Nc3c(cc(cc3)C(F)(F)F)C)=CC=C1
0.27668	S1C(C(=O)Nc2ccc(cc2)C(=O)Nc3c(cc(cc3)C(F)(F)F)C)=CC=C1
0.27668	S1C(C(=O)Nc2ccc(cc2)C(=O)Nc3c(cc(cc3)C(F)(F)F)C)=CC=C1
0.27668	S1C(C(=O)Nc2ccc(cc2)C(=O)Nc3c(cc(cc3)C(F)(F)F)C)=CC=C1
0.276596	Clc1c(OCc2cc(Cl)ccc2)ccc(c1)C(=O)NC3CCN(Cc4cnccc4)CC3
0.276596	Clc1c(OCc2cc(Cl)ccc2)ccc(c1)C(=O)NC3CCN(Cc4cnccc4)CC3
0.276596	Clc1c(OCc2cc(Cl)ccc2)ccc(c1)C(=O)NC3CCN(Cc4cnccc4)CC3
0.276596	Clc1c(OCc2cc(Cl)ccc2)ccc(c1)C(=O)NC3CCN(Cc4cnccc4)CC3
0.276596	Clc1c(OCc2cc(Cl)ccc2)ccc(c1)C(=O)NC3CCN(Cc4cnccc4)CC3
0.276596	Clc1c(OCc2cc(Cl)ccc2)ccc(c1)C(=O)NC3CCN(Cc4cnccc4)CC3
0.276596	Clc1c(OCc2cc(Cl)ccc2)ccc(c1)C(=O)NC3CCN(Cc4cnccc4)CC3
0.276596	Clc1c(OCc2cc(Cl)ccc2)ccc(c1)C(=O)NC3CCN(Cc4cnccc4)CC3
0.276596	Clc1c(OCc2cc(Cl)ccc2)ccc(c1)C(=O)NC3CCN(Cc4cnccc4)CC3
0.276596	Clc1c(OCc2cc(Cl)ccc2)ccc(c1)C(=O)NC3CCN(Cc4cnccc4)CC3
0.276398	FC(F)(F)c1cc(NC(=O)c2cc(OC(=O)C=3ON=C(C=4C=NN(C4)C)C3)c(cc2)C)ccc1
0.276265	FC(F)(F)Oc1ccc(Oc2ccc(cc2)C(=O)Nc3cc(ccc3)CC(=O)N4CCN(CC4)C)cc1
0.276265	FC(F)(F)Oc1ccc(Oc2ccc(cc2)C(=O)Nc3cc(ccc3)CC(=O)N4CCN(CC4)C)cc1
0.276265	FC(F)(F)Oc1ccc(Oc2ccc(cc2)C(=O)Nc3cc(ccc3)CC(=O)N4CCN(CC4)C)cc1
0.276265	FC(F)(F)Oc1ccc(Oc2ccc(cc2)C(=O)Nc3cc(ccc3)CC(=O)N4CCN(CC4)C)cc1
0.276265	FC(F)(F)Oc1ccc(Oc2ccc(cc2)C(=O)Nc3cc(ccc3)CC(=O)N4CCN(CC4)C)cc1
0.276265	FC(F)(F)Oc1ccc(Oc2ccc(cc2)C(=O)Nc3cc(ccc3)CC(=O)N4CCN(CC4)C)cc1
0.276265	FC(F)(F)Oc1ccc(Oc2ccc(cc2)C(=O)Nc3cc(ccc3)CC(=O)N4CCN(CC4)C)cc1
0.276265	FC(F)(F)Oc1ccc(Oc2ccc(cc2)C(=O)Nc3cc(ccc3)CC(=O)N4CCN(CC4)C)cc1
0.276265	FC(F)(F)Oc1ccc(Oc2ccc(cc2)C(=O)Nc3cc(ccc3)CC(=O)N4CCN(CC4)C)cc1
0.276265	FC(F)(F)Oc1ccc(Oc2ccc(cc2)C(=O)Nc3cc(ccc3)CC(=O)N4CCN(CC4)C)cc1
0.276265	FC(F)(F)c1cc(c(NC(=O)c2ccc(cc2)CNC(=O)C(C)(C)C)cc1)C
0.276151	Clc1c(ccc(c1)C(=O)Nc2ccc(NC3CCCCC3)cc2)C
0.275862	S1C(=NC(=C1)CN(C(=O)c2cc(NC(=O)c3ccccc3)c(cc2)C)C)C(C)C
0.275862	S1C(=NC(=C1)CN(C(=O)c2cc(NC(=O)c3ccccc3)c(cc2)C)C)C(C)C
0.275862	S1C(=NC(=C1)CN(C(=O)c2cc(NC(=O)c3ccccc3)c(cc2)C)C)C(C)C
0.275862	S1C(=NC(=C1)CN(C(=O)c2cc(NC(=O)c3ccccc3)c(cc2)C)C)C(C)C
0.275862	S1C(=NC(=C1)CN(C(=O)c2cc(NC(=O)c3ccccc3)c(cc2)C)C)C(C)C
0.275862	S1C(=NC(=C1)CN(C(=O)c2cc(NC(=O)c3ccccc3)c(cc2)C)C)C(C)C
0.275862	S1C(=NC(=C1)CN(C(=O)c2cc(NC(=O)c3ccccc3)c(cc2)C)C)C(C)C
0.275862	S1C(=NC(=C1)CN(C(=O)c2cc(NC(=O)c3ccccc3)c(cc2)C)C)C(C)C
0.275862	S1C(=NC(=C1)CN(C(=O)c2cc(NC(=O)c3ccccc3)c(cc2)C)C)C(C)C
0.275862	S1C(=NC(=C1)CN(C(=O)c2cc(NC(=O)c3ccccc3)c(cc2)C)C)C(C)C
0.275735	Fc1c(c(F)ccc1)CN(C(=O)c2cc(NC(=O)c3ccccc3)c(cc2)C)C
0.275735	Fc1c(c(F)ccc1)CN(C(=O)c2cc(NC(=O)c3ccccc3)c(cc2)C)C
0.275735	Fc1c(c(F)ccc1)CN(C(=O)c2cc(NC(=O)c3ccccc3)c(cc2)C)C
0.275735	Fc1c(c(F)ccc1)CN(C(=O)c2cc(NC(=O)c3ccccc3)c(cc2)C)C
0.275735	Fc1c(c(F)ccc1)CN(C(=O)c2cc(NC(=O)c3ccccc3)c(cc2)C)C
0.275735	Fc1c(c(F)ccc1)CN(C(=O)c2cc(NC(=O)c3ccccc3)c(cc2)C)C
0.275735	Fc1c(c(F)ccc1)CN(C(=O)c2cc(NC(=O)c3ccccc3)c(cc2)C)C
0.275735	Fc1c(c(F)ccc1)CN(C(=O)c2cc(NC(=O)c3ccccc3)c(cc2)C)C
0.275735	Fc1c(c(F)ccc1)CN(C(=O)c2cc(NC(=O)c3ccccc3)c(cc2)C)C
0.275735	Fc1c(c(F)ccc1)CN(C(=O)c2cc(NC(=O)c3ccccc3)c(cc2)C)C
0.27541	O=C(Nc1c(ccc(c1)C(=O)Nc2cc3c(N(C(=O)CC3)CCCC#N)cc2)C)c4ccccc4
0.27541	O=C(Nc1c(ccc(c1)C(=O)Nc2cc3c(N(C(=O)CC3)CCCC#N)cc2)C)c4ccccc4
0.27541	O=C(Nc1c(ccc(c1)C(=O)Nc2cc3c(N(C(=O)CC3)CCCC#N)cc2)C)c4ccccc4
0.27541	O=C(Nc1c(ccc(c1)C(=O)Nc2cc3c(N(C(=O)CC3)CCCC#N)cc2)C)c4ccccc4
0.27541	O=C(Nc1c(ccc(c1)C(=O)Nc2cc3c(N(C(=O)CC3)CCCC#N)cc2)C)c4ccccc4
0.27541	O=C(Nc1c(ccc(c1)C(=O)Nc2cc3c(N(C(=O)CC3)CCCC#N)cc2)C)c4ccccc4
0.27541	O=C(Nc1c(ccc(c1)C(=O)Nc2cc3c(N(C(=O)CC3)CCCC#N)cc2)C)c4ccccc4
0.27541	O=C(Nc1c(ccc(c1)C(=O)Nc2cc3c(N(C(=O)CC3)CCCC#N)cc2)C)c4ccccc4
0.27541	O=C(Nc1c(ccc(c1)C(=O)Nc2cc3c(N(C(=O)CC3)CCCC#N)cc2)C)c4ccccc4
0.27541	O=C(Nc1c(ccc(c1)C(=O)Nc2cc3c(N(C(=O)CC3)CCCC#N)cc2)C)c4ccccc4
0.275362	Clc1cc(NC(=O)C(NCc2ccc(cc2)CN3CCC(C(=O)N)CC3)C)c(cc1)C
0.275362	Clc1cc(NC(=O)C(NCc2ccc(cc2)CN3CCC(C(=O)N)CC3)C)c(cc1)C
0.275362	Clc1cc(NC(=O)C(NCc2ccc(cc2)CN3CCC(C(=O)N)CC3)C)c(cc1)C
0.275194	S(C(F)F)Cc1ccc(cc1)C(=O)Nc2cc(c(cc2)C(=O)OC(C)(C)C)C
0.275194	S(C(F)F)Cc1ccc(cc1)C(=O)Nc2cc(c(cc2)C(=O)OC(C)(C)C)C
0.275194	S(C(F)F)Cc1ccc(cc1)C(=O)Nc2cc(c(cc2)C(=O)OC(C)(C)C)C
0.275194	S(C(F)F)Cc1ccc(cc1)C(=O)Nc2cc(c(cc2)C(=O)OC(C)(C)C)C
0.275194	S(C(F)F)Cc1ccc(cc1)C(=O)Nc2cc(c(cc2)C(=O)OC(C)(C)C)C
0.275194	S(C(F)F)Cc1ccc(cc1)C(=O)Nc2cc(c(cc2)C(=O)OC(C)(C)C)C
0.275194	S(C(F)F)Cc1ccc(cc1)C(=O)Nc2cc(c(cc2)C(=O)OC(C)(C)C)C
0.274914	Fc1ccc(cc1)CC(N(C(=O)c2cc(NC(=O)c3ccccc3)c(cc2)C)CC)C(C)C
0.274914	Fc1ccc(cc1)CC(N(C(=O)c2cc(NC(=O)c3ccccc3)c(cc2)C)CC)C(C)C
0.274914	Fc1ccc(cc1)CC(N(C(=O)c2cc(NC(=O)c3ccccc3)c(cc2)C)CC)C(C)C
0.274914	Fc1ccc(cc1)CC(N(C(=O)c2cc(NC(=O)c3ccccc3)c(cc2)C)CC)C(C)C
0.274914	Fc1ccc(cc1)CC(N(C(=O)c2cc(NC(=O)c3ccccc3)c(cc2)C)CC)C(C)C
0.274914	Fc1ccc(cc1)CC(N(C(=O)c2cc(NC(=O)c3ccccc3)c(cc2)C)CC)C(C)C
0.274914	Fc1ccc(cc1)CC(N(C(=O)c2cc(NC(=O)c3ccccc3)c(cc2)C)CC)C(C)C
0.274914	Fc1ccc(cc1)CC(N(C(=O)c2cc(NC(=O)c3ccccc3)c(cc2)C)CC)C(C)C
0.274914	Fc1ccc(cc1)CC(N(C(=O)c2cc(NC(=O)c3ccccc3)c(cc2)C)CC)C(C)C
0.274914	Fc1ccc(cc1)CC(N(C(=O)c2cc(NC(=O)c3ccccc3)c(cc2)C)CC)C(C)C
0.274725	S1C(C(=O)Nc2c(cc(cc2)C(=O)Nc3c(Oc4ccccc4)ccc(c3)C)C)=CC=C1
0.274725	S1C(C(=O)Nc2c(cc(cc2)C(=O)Nc3c(Oc4ccccc4)ccc(c3)C)C)=CC=C1
0.274725	S1C(C(=O)Nc2c(cc(cc2)C(=O)Nc3c(Oc4ccccc4)ccc(c3)C)C)=CC=C1
0.274725	S1C(C(=O)Nc2c(cc(cc2)C(=O)Nc3c(Oc4ccccc4)ccc(c3)C)C)=CC=C1
0.274725	S1C(C(=O)Nc2c(cc(cc2)C(=O)Nc3c(Oc4ccccc4)ccc(c3)C)C)=CC=C1
0.274725	S1C(C(=O)Nc2c(cc(cc2)C(=O)Nc3c(Oc4ccccc4)ccc(c3)C)C)=CC=C1
0.27459	Ic1c(cccc1)C(=O)Nc2c(ccc(N)c2)C
0.27459	Ic1c(cccc1)C(=O)Nc2c(ccc(N)c2)C
0.27459	Ic1c(cccc1)C(=O)Nc2c(ccc(N)c2)C
0.27459	Ic1c(cccc1)C(=O)Nc2c(ccc(N)c2)C
0.27459	Ic1c(cccc1)C(=O)Nc2c(ccc(N)c2)C
0.27459	Ic1c(cccc1)C(=O)Nc2c(ccc(N)c2)C
0.27459	Ic1c(cccc1)C(=O)Nc2c(ccc(N)c2)C
0.27459	Ic1c(cccc1)C(=O)Nc2c(ccc(N)c2)C
0.27459	Ic1c(cccc1)C(=O)Nc2c(ccc(N)c2)C
0.27459	Ic1c(cccc1)C(=O)Nc2c(ccc(N)c2)C
0.274368	O=C(OC)c1c(ccc(c1)C(=O)Nc2ccc(cc2)C3=NN=CN3C)C
0.274368	O=C(OC)c1c(ccc(c1)C(=O)Nc2ccc(cc2)C3=NN=CN3C)C
0.274368	O=C(OC)c1c(ccc(c1)C(=O)Nc2ccc(cc2)C3=NN=CN3C)C
0.274368	O=C(OC)c1c(ccc(c1)C(=O)Nc2ccc(cc2)C3=NN=CN3C)C
0.274368	O=C(OC)c1c(ccc(c1)C(=O)Nc2ccc(cc2)C3=NN=CN3C)C
0.274194	O=C(Nc1c(cc(cc1)C(=O)NC2CCCC2)C)c3cc(ccc3)C(=O)NC
0.274194	O=C(Nc1c(cc(cc1)C(=O)NC2CCCC2)C)c3cc(ccc3)C(=O)NC
0.274194	O=C(Nc1c(cc(cc1)C(=O)NC2CCCC2)C)c3cc(ccc3)C(=O)NC
0.274194	O=C(Nc1c(cc(cc1)C(=O)NC2CCCC2)C)c3cc(ccc3)C(=O)NC
0.274194	O=C(Nc1c(cc(cc1)C(=O)NC2CCCC2)C)c3cc(ccc3)C(=O)NC
0.274194	O=C(Nc1c(cc(cc1)C(=O)NC2CCCC2)C)c3cc(ccc3)C(=O)NC
0.274194	O=C(Nc1c(cc(cc1)C(=O)NC2CCCC2)C)c3cc(ccc3)C(=O)NC
0.274194	O=C(Nc1c(cc(cc1)C(=O)NC2CCCC2)C)c3cc(ccc3)C(=O)NC
0.274194	O=C(Nc1c(cc(cc1)C(=O)NC2CCCC2)C)c3cc(ccc3)C(=O)NC
0.274194	O=C(Nc1c(cc(cc1)C(=O)NC2CCCC2)C)c3cc(ccc3)C(=O)NC
0.273973	Brc1ccc(cc1)CC(=O)Nc2cc(ccc2)C(=O)NC=3NN=C(c4c(F)ccc(c4)C)C3
0.273973	Brc1ccc(cc1)CC(=O)Nc2cc(ccc2)C(=O)NC=3NN=C(c4c(F)ccc(c4)C)C3
0.273973	Brc1ccc(cc1)CC(=O)Nc2cc(ccc2)C(=O)NC=3NN=C(c4c(F)ccc(c4)C)C3
0.273973	Brc1ccc(cc1)CC(=O)Nc2cc(ccc2)C(=O)NC=3NN=C(c4c(F)ccc(c4)C)C3
0.273973	Brc1ccc(cc1)CC(=O)Nc2cc(ccc2)C(=O)NC=3NN=C(c4c(F)ccc(c4)C)C3
0.273973	Brc1ccc(cc1)CC(=O)Nc2cc(ccc2)C(=O)NC=3NN=C(c4c(F)ccc(c4)C)C3
0.273973	Brc1ccc(cc1)CC(=O)Nc2cc(ccc2)C(=O)NC=3NN=C(c4c(F)ccc(c4)C)C3
0.273973	Brc1ccc(cc1)CC(=O)Nc2cc(ccc2)C(=O)NC=3NN=C(c4c(F)ccc(c4)C)C3
0.273973	Brc1ccc(cc1)CC(=O)Nc2cc(ccc2)C(=O)NC=3NN=C(c4c(F)ccc(c4)C)C3
0.273973	Brc1ccc(cc1)CC(=O)Nc2cc(ccc2)C(=O)NC=3NN=C(c4c(F)ccc(c4)C)C3
0.273356	Clc1c(cc(NC(=O)CC(C)C)cc1)C(=O)NC2=NC(=NN2)c3ncccc3
0.273356	Clc1c(cc(NC(=O)CC(C)C)cc1)C(=O)NC2=NC(=NN2)c3ncccc3
0.273171	O=C(Nc1cc(ccc1)C)c2ccc(cc2)C
0.273092	O=C(Nc1ccc(cc1)CC(=O)N2CCN(CC2)C)c3cc(ccc3)CN(C)C
0.273092	O=C(Nc1ccc(cc1)CC(=O)N2CCN(CC2)C)c3cc(ccc3)CN(C)C
0.273092	O=C(Nc1ccc(cc1)CC(=O)N2CCN(CC2)C)c3cc(ccc3)CN(C)C
0.273092	O=C(Nc1ccc(cc1)CC(=O)N2CCN(CC2)C)c3cc(ccc3)CN(C)C
0.273092	O=C(Nc1ccc(cc1)CC(=O)N2CCN(CC2)C)c3cc(ccc3)CN(C)C
0.273092	O=C(Nc1ccc(cc1)CC(=O)N2CCN(CC2)C)c3cc(ccc3)CN(C)C
0.273092	O=C(Nc1ccc(cc1)CC(=O)N2CCN(CC2)C)c3cc(ccc3)CN(C)C
0.273092	O=C(Nc1ccc(cc1)CC(=O)N2CCN(CC2)C)c3cc(ccc3)CN(C)C
0.273092	O=C(Nc1ccc(cc1)CC(=O)N2CCN(CC2)C)c3cc(ccc3)CN(C)C
0.273092	O=C(Nc1ccc(cc1)CC(=O)N2CCN(CC2)C)c3cc(ccc3)CN(C)C
0.272727	Brc1cc(ccc1)C(NC(=O)c2cc(NC(=O)c3ccccc3)c(cc2)C)CC4CC4
0.272727	Brc1cc(ccc1)C(NC(=O)c2cc(NC(=O)c3ccccc3)c(cc2)C)CC4CC4
0.272727	Brc1cc(ccc1)C(NC(=O)c2cc(NC(=O)c3ccccc3)c(cc2)C)CC4CC4
0.272727	Brc1cc(ccc1)C(NC(=O)c2cc(NC(=O)c3ccccc3)c(cc2)C)CC4CC4
0.272727	Brc1cc(ccc1)C(NC(=O)c2cc(NC(=O)c3ccccc3)c(cc2)C)CC4CC4
0.272727	Brc1cc(ccc1)C(NC(=O)c2cc(NC(=O)c3ccccc3)c(cc2)C)CC4CC4
0.272727	Brc1cc(ccc1)C(NC(=O)c2cc(NC(=O)c3ccccc3)c(cc2)C)CC4CC4
0.272727	Brc1cc(ccc1)C(NC(=O)c2cc(NC(=O)c3ccccc3)c(cc2)C)CC4CC4
0.272727	Brc1cc(ccc1)C(NC(=O)c2cc(NC(=O)c3ccccc3)c(cc2)C)CC4CC4
0.272727	Brc1cc(ccc1)C(NC(=O)c2cc(NC(=O)c3ccccc3)c(cc2)C)CC4CC4
0.272727	S(=O)(=O)(Nc1c(OC)cccc1)c2ccc(cc2)C(=O)Nc3cc(ccc3)CC(=O)N4CCN(CC4)C
0.272727	S(=O)(=O)(Nc1c(OC)cccc1)c2ccc(cc2)C(=O)Nc3cc(ccc3)CC(=O)N4CCN(CC4)C
0.272727	S(=O)(=O)(Nc1c(OC)cccc1)c2ccc(cc2)C(=O)Nc3cc(ccc3)CC(=O)N4CCN(CC4)C
0.272727	S(=O)(=O)(Nc1c(OC)cccc1)c2ccc(cc2)C(=O)Nc3cc(ccc3)CC(=O)N4CCN(CC4)C
0.272727	S(=O)(=O)(Nc1c(OC)cccc1)c2ccc(cc2)C(=O)Nc3cc(ccc3)CC(=O)N4CCN(CC4)C
0.272727	S(=O)(=O)(Nc1c(OC)cccc1)c2ccc(cc2)C(=O)Nc3cc(ccc3)CC(=O)N4CCN(CC4)C
0.272727	S(=O)(=O)(Nc1c(OC)cccc1)c2ccc(cc2)C(=O)Nc3cc(ccc3)CC(=O)N4CCN(CC4)C
0.272727	S(=O)(=O)(Nc1c(OC)cccc1)c2ccc(cc2)C(=O)Nc3cc(ccc3)CC(=O)N4CCN(CC4)C
0.272727	S(=O)(=O)(Nc1c(OC)cccc1)c2ccc(cc2)C(=O)Nc3cc(ccc3)CC(=O)N4CCN(CC4)C
0.272727	S(=O)(=O)(Nc1c(OC)cccc1)c2ccc(cc2)C(=O)Nc3cc(ccc3)CC(=O)N4CCN(CC4)C
0.272727	O=C(Nc1cc(NC)c(cc1)C)C2CC2
0.272727	O=C(Nc1cc(NC)c(cc1)C)C2CC2
0.272727	O=C(Nc1cc(NC)c(cc1)C)C2CC2
0.272727	O=C(Nc1cc(NC)c(cc1)C)C2CC2
0.272727	O=C(Nc1cc(NC)c(cc1)C)C2CC2
0.272727	O=C(Nc1cc(NC)c(cc1)C)C2CC2
0.272727	O=C(Nc1cc(NC)c(cc1)C)C2CC2
0.272085	O=C(NC(C#N)c1ccc(cc1)C(C)(C)C)c2cc(NC(=O)Cc3ccncc3)c(cc2)C
0.272085	O=C(NC(C#N)c1ccc(cc1)C(C)(C)C)c2cc(NC(=O)Cc3ccncc3)c(cc2)C
0.272085	O=C(NC(C#N)c1ccc(cc1)C(C)(C)C)c2cc(NC(=O)Cc3ccncc3)c(cc2)C
0.272085	O=C(NC(C#N)c1ccc(cc1)C(C)(C)C)c2cc(NC(=O)Cc3ccncc3)c(cc2)C
0.272085	O=C(NC(C#N)c1ccc(cc1)C(C)(C)C)c2cc(NC(=O)Cc3ccncc3)c(cc2)C
0.272085	O=C(NC(C#N)c1ccc(cc1)C(C)(C)C)c2cc(NC(=O)Cc3ccncc3)c(cc2)C
0.272085	O=C(NC(C#N)c1ccc(cc1)C(C)(C)C)c2cc(NC(=O)Cc3ccncc3)c(cc2)C
0.272085	O=C(NC(C#N)c1ccc(cc1)C(C)(C)C)c2cc(NC(=O)Cc3ccncc3)c(cc2)C
0.272085	O=C(NC(C#N)c1ccc(cc1)C(C)(C)C)c2cc(NC(=O)Cc3ccncc3)c(cc2)C
0.272085	O=C(NC(C#N)c1ccc(cc1)C(C)(C)C)c2cc(NC(=O)Cc3ccncc3)c(cc2)C
0.272059	Ic1c(cccc1)C(=O)Nc2c(ccc(NS(=O)(=O)CCOC)c2)C
0.272031	FC(F)(F)c1cc(c(NC(=O)c2cc(N3CCCC3)ccc2)cc1)C
0.272031	FC(F)(F)c1cc(c(NC(=O)c2cc(N3CCCC3)ccc2)cc1)C
0.272031	FC(F)(F)c1cc(c(NC(=O)c2cc(N3CCCC3)ccc2)cc1)C
0.272031	FC(F)(F)c1cc(c(NC(=O)c2cc(N3CCCC3)ccc2)cc1)C
0.272031	FC(F)(F)c1cc(c(NC(=O)c2cc(N3CCCC3)ccc2)cc1)C
0.272031	FC(F)(F)c1cc(c(NC(=O)c2cc(N3CCCC3)ccc2)cc1)C
0.272031	FC(F)(F)c1cc(c(NC(=O)c2cc(N3CCCC3)ccc2)cc1)C
0.271812	O=C(Nc1nc(c2cc3c(cc2)cccc3)ccc1)c4cc5c6c(cccc6)Cc5cc4
0.271812	O=C(Nc1nc(c2cc3c(cc2)cccc3)ccc1)c4cc5c6c(cccc6)Cc5cc4
0.271812	O=C(Nc1nc(c2cc3c(cc2)cccc3)ccc1)c4cc5c6c(cccc6)Cc5cc4
0.271812	O=C(Nc1nc(c2cc3c(cc2)cccc3)ccc1)c4cc5c6c(cccc6)Cc5cc4
0.271812	O=C(Nc1nc(c2cc3c(cc2)cccc3)ccc1)c4cc5c6c(cccc6)Cc5cc4
0.271812	O=C(Nc1nc(c2cc3c(cc2)cccc3)ccc1)c4cc5c6c(cccc6)Cc5cc4
0.271812	O=C(Nc1nc(c2cc3c(cc2)cccc3)ccc1)c4cc5c6c(cccc6)Cc5cc4
0.271812	O=C(Nc1nc(c2cc3c(cc2)cccc3)ccc1)c4cc5c6c(cccc6)Cc5cc4
0.271812	O=C(Nc1nc(c2cc3c(cc2)cccc3)ccc1)c4cc5c6c(cccc6)Cc5cc4
0.271812	O=C(Nc1nc(c2cc3c(cc2)cccc3)ccc1)c4cc5c6c(cccc6)Cc5cc4
0.271812	O=C(Nc1cc(ccc1)C(N(C(=O)C(=O)Nc2cc(c3ccccc3)c(cc2)C)C)C)c4ccccc4
0.271812	O=C(Nc1cc(ccc1)C(N(C(=O)C(=O)Nc2cc(c3ccccc3)c(cc2)C)C)C)c4ccccc4
0.271812	O=C(Nc1cc(ccc1)C(N(C(=O)C(=O)Nc2cc(c3ccccc3)c(cc2)C)C)C)c4ccccc4
0.271812	O=C(Nc1cc(ccc1)C(N(C(=O)C(=O)Nc2cc(c3ccccc3)c(cc2)C)C)C)c4ccccc4
0.271812	O=C(Nc1cc(ccc1)C(N(C(=O)C(=O)Nc2cc(c3ccccc3)c(cc2)C)C)C)c4ccccc4
0.271812	O=C(Nc1cc(ccc1)C(N(C(=O)C(=O)Nc2cc(c3ccccc3)c(cc2)C)C)C)c4ccccc4
0.271812	O=C(Nc1cc(ccc1)C(N(C(=O)C(=O)Nc2cc(c3ccccc3)c(cc2)C)C)C)c4ccccc4
0.271812	O=C(Nc1cc(ccc1)C(N(C(=O)C(=O)Nc2cc(c3ccccc3)c(cc2)C)C)C)c4ccccc4
0.271812	O=C(Nc1cc(ccc1)C(N(C(=O)C(=O)Nc2cc(c3ccccc3)c(cc2)C)C)C)c4ccccc4
0.271812	O=C(Nc1cc(ccc1)C(N(C(=O)C(=O)Nc2cc(c3ccccc3)c(cc2)C)C)C)c4ccccc4
0.271739	O=C(N1C2CC(N)CC(C1)C2)c3cc(NC(=O)c4ccccc4)c(cc3)C
0.271739	O=C(N1C2CC(N)CC(C1)C2)c3cc(NC(=O)c4ccccc4)c(cc3)C
0.271739	O=C(N1C2CC(N)CC(C1)C2)c3cc(NC(=O)c4ccccc4)c(cc3)C
0.271739	O=C(OC(C)(C)C)c1c(cc(NC(=O)c2ccc(cc2)C=3OC(=NN3)C)cc1)C
0.271605	FC(F)(F)c1cc(c(NC(=O)c2cc(ccc2)C(=O)NC)cc1)C
0.271605	FC(F)(F)c1cc(c(NC(=O)c2cc(ccc2)C(=O)NC)cc1)C
0.271605	FC(F)(F)c1cc(c(NC(=O)c2cc(ccc2)C(=O)NC)cc1)C
0.271605	FC(F)(F)c1cc(c(NC(=O)c2cc(ccc2)C(=O)NC)cc1)C
0.271605	FC(F)(F)c1cc(c(NC(=O)c2cc(ccc2)C(=O)NC)cc1)C
0.271605	FC(F)(F)c1cc(c(NC(=O)c2cc(ccc2)C(=O)NC)cc1)C
0.271605	FC(F)(F)c1cc(c(NC(=O)c2cc(ccc2)C(=O)NC)cc1)C
0.271605	FC(F)(F)c1cc(c(NC(=O)c2cc(ccc2)C(=O)NC)cc1)C
0.271605	FC(F)(F)c1cc(c(NC(=O)c2cc(ccc2)C(=O)NC)cc1)C
0.271605	FC(F)(F)c1cc(c(NC(=O)c2cc(ccc2)C(=O)NC)cc1)C
0.271523	S(=O)(=O)(N1CCN(C(=O)c2cc(NC(=O)c3ccccc3)c(cc2)C)CC1)c4c(O)ccc(c4)C
0.271523	S(=O)(=O)(N1CCN(C(=O)c2cc(NC(=O)c3ccccc3)c(cc2)C)CC1)c4c(O)ccc(c4)C
0.271523	S(=O)(=O)(N1CCN(C(=O)c2cc(NC(=O)c3ccccc3)c(cc2)C)CC1)c4c(O)ccc(c4)C
0.271318	Fc1c(ccc(c1)C(=O)Nc2cc(N3CCCCC3)ccc2)CO
0.271293	S1C(C(=O)Nc2c(cc(cc2)C(=O)N(CCCCCC=3ON=C(c4ccccc4)C3)C)C)=CC=C1
0.271293	S1C(C(=O)Nc2c(cc(cc2)C(=O)N(CCCCCC=3ON=C(c4ccccc4)C3)C)C)=CC=C1
0.271293	S1C(C(=O)Nc2c(cc(cc2)C(=O)N(CCCCCC=3ON=C(c4ccccc4)C3)C)C)=CC=C1
0.271293	S1C(C(=O)Nc2c(cc(cc2)C(=O)N(CCCCCC=3ON=C(c4ccccc4)C3)C)C)=CC=C1
0.271293	S1C(C(=O)Nc2c(cc(cc2)C(=O)N(CCCCCC=3ON=C(c4ccccc4)C3)C)C)=CC=C1
0.271293	S1C(C(=O)Nc2c(cc(cc2)C(=O)N(CCCCCC=3ON=C(c4ccccc4)C3)C)C)=CC=C1
0.271293	S1C(C(=O)Nc2c(cc(cc2)C(=O)N(CCCCCC=3ON=C(c4ccccc4)C3)C)C)=CC=C1
0.271293	S1C(C(=O)Nc2c(cc(cc2)C(=O)N(CCCCCC=3ON=C(c4ccccc4)C3)C)C)=CC=C1
0.271293	S1C(C(=O)Nc2c(cc(cc2)C(=O)N(CCCCCC=3ON=C(c4ccccc4)C3)C)C)=CC=C1
0.271293	S1C(C(=O)Nc2c(cc(cc2)C(=O)N(CCCCCC=3ON=C(c4ccccc4)C3)C)C)=CC=C1
0.271127	S1C(C(=O)Nc2ccc(cc2)C(=O)NCc3cc(OC)c(OCc4cnccc4)cc3)=CC=C1
0.271127	S1C(C(=O)Nc2ccc(cc2)C(=O)NCc3cc(OC)c(OCc4cnccc4)cc3)=CC=C1
0.271127	S1C(C(=O)Nc2ccc(cc2)C(=O)NCc3cc(OC)c(OCc4cnccc4)cc3)=CC=C1
0.271127	S1C(C(=O)Nc2ccc(cc2)C(=O)NCc3cc(OC)c(OCc4cnccc4)cc3)=CC=C1
0.271127	S1C(C(=O)Nc2ccc(cc2)C(=O)NCc3cc(OC)c(OCc4cnccc4)cc3)=CC=C1
0.271127	S1C(C(=O)Nc2ccc(cc2)C(=O)NCc3cc(OC)c(OCc4cnccc4)cc3)=CC=C1
0.271127	S1C(C(=O)Nc2ccc(cc2)C(=O)NCc3cc(OC)c(OCc4cnccc4)cc3)=CC=C1
0.271127	S1C(C(=O)Nc2ccc(cc2)C(=O)NCc3cc(OC)c(OCc4cnccc4)cc3)=CC=C1
0.271127	S1C(C(=O)Nc2ccc(cc2)C(=O)NCc3cc(OC)c(OCc4cnccc4)cc3)=CC=C1
0.271127	S1C(C(=O)Nc2ccc(cc2)C(=O)NCc3cc(OC)c(OCc4cnccc4)cc3)=CC=C1
0.270548	Ic1c(cccc1)C(=O)Nc2c(F)ccc(NC(=O)C=Cc3c(ccnc3)C)c2
0.270548	Ic1c(cccc1)C(=O)Nc2c(F)ccc(NC(=O)C=Cc3c(ccnc3)C)c2
0.27037	O=C(OC(C)(C)C)c1c(cc(NC(=O)c2c(c3ccccc3)cccc2)cc1)C
0.27037	O=C(OC(C)(C)C)c1c(cc(NC(=O)c2c(c3ccccc3)cccc2)cc1)C
0.27037	O=C(OC(C)(C)C)c1c(cc(NC(=O)c2c(c3ccccc3)cccc2)cc1)C
0.27037	O=C(OC(C)(C)C)c1c(cc(NC(=O)c2c(c3ccccc3)cccc2)cc1)C
0.27037	O=C(OC(C)(C)C)c1c(cc(NC(=O)c2c(c3ccccc3)cccc2)cc1)C
0.27037	O=C(OC(C)(C)C)c1c(cc(NC(=O)c2c(c3ccccc3)cccc2)cc1)C
0.27037	O=C(OC(C)(C)C)c1c(cc(NC(=O)c2c(c3ccccc3)cccc2)cc1)C
0.27037	O=C(OC(C)(C)C)c1c(cc(NC(=O)c2c(c3ccccc3)cccc2)cc1)C
0.27037	O=C(OC(C)(C)C)c1c(cc(NC(=O)c2c(c3ccccc3)cccc2)cc1)C
0.27037	O=C(OC(C)(C)C)c1c(cc(NC(=O)c2c(c3ccccc3)cccc2)cc1)C
0.27027	O=C(Nc1cc(N2CCCCC2)ccc1)c3ccc(NCCc4ncccc4)cc3
0.27027	O=C(Nc1cc(N2CCCCC2)ccc1)c3ccc(NCCc4ncccc4)cc3
0.27027	O=C(Nc1cc(N2CCCCC2)ccc1)c3ccc(NCCc4ncccc4)cc3
0.27027	O=C(Nc1cc(N2CCCCC2)ccc1)c3ccc(NCCc4ncccc4)cc3
0.27027	O=C(Nc1cc(N2CCCCC2)ccc1)c3ccc(NCCc4ncccc4)cc3
0.27027	O=C(Nc1cc(N2CCCCC2)ccc1)c3ccc(NCCc4ncccc4)cc3
0.27027	O=C(Nc1cc(N2CCCCC2)ccc1)c3ccc(NCCc4ncccc4)cc3
0.27027	O=C(Nc1cc(N2CCCCC2)ccc1)c3ccc(NCCc4ncccc4)cc3
0.27027	O=C(Nc1cc(N2CCCCC2)ccc1)c3ccc(NCCc4ncccc4)cc3
0.27027	O=C(Nc1cc(N2CCCCC2)ccc1)c3ccc(NCCc4ncccc4)cc3
0.270073	Fc1c(ccc(NC(=O)C(NCc2ccc(cc2)CN3CCC(C(=O)N)CC3)C)c1)C
0.270073	Fc1c(ccc(NC(=O)C(NCc2ccc(cc2)CN3CCC(C(=O)N)CC3)C)c1)C
0.270073	Fc1c(ccc(NC(=O)C(NCc2ccc(cc2)CN3CCC(C(=O)N)CC3)C)c1)C
0.270073	Fc1c(ccc(NC(=O)C(NCc2ccc(cc2)CN3CCC(C(=O)N)CC3)C)c1)C
0.270073	Fc1c(ccc(NC(=O)C(NCc2ccc(cc2)CN3CCC(C(=O)N)CC3)C)c1)C
0.270073	Fc1c(ccc(NC(=O)C(NCc2ccc(cc2)CN3CCC(C(=O)N)CC3)C)c1)C
0.270073	Fc1c(ccc(NC(=O)C(NCc2ccc(cc2)CN3CCC(C(=O)N)CC3)C)c1)C
0.270073	Fc1c(ccc(NC(=O)C(NCc2ccc(cc2)CN3CCC(C(=O)N)CC3)C)c1)C
0.270073	Fc1c(ccc(NC(=O)C(NCc2ccc(cc2)CN3CCC(C(=O)N)CC3)C)c1)C
0.270073	Fc1c(ccc(NC(=O)C(NCc2ccc(cc2)CN3CCC(C(=O)N)CC3)C)c1)C
0.269663	O=C(Nc1cc(ccc1)CNCc2c(OC)nc(cc2)C)c3ccc(OC)cc3
0.269663	O=C(Nc1cc(ccc1)CNCc2c(OC)nc(cc2)C)c3ccc(OC)cc3
0.269663	O=C(Nc1cc(ccc1)CNCc2c(OC)nc(cc2)C)c3ccc(OC)cc3
0.269663	O=C(Nc1cc(ccc1)CNCc2c(OC)nc(cc2)C)c3ccc(OC)cc3
0.269663	O=C(Nc1cc(ccc1)CNCc2c(OC)nc(cc2)C)c3ccc(OC)cc3
0.269663	O=C(Nc1cc(ccc1)CNCc2c(OC)nc(cc2)C)c3ccc(OC)cc3
0.269663	O=C(Nc1cc(ccc1)CNCc2c(OC)nc(cc2)C)c3ccc(OC)cc3
0.269663	O=C(Nc1cc(ccc1)CNCc2c(OC)nc(cc2)C)c3ccc(OC)cc3
0.269663	O=C(Nc1cc(ccc1)CNCc2c(OC)nc(cc2)C)c3ccc(OC)cc3
0.269663	O=C(Nc1cc(ccc1)CNCc2c(OC)nc(cc2)C)c3ccc(OC)cc3
0.269504	Brc1cc(c(F)cc1)CN(C(=O)c2cc(NC(=O)c3ccccc3)c(cc2)C)C
0.269504	Brc1cc(c(F)cc1)CN(C(=O)c2cc(NC(=O)c3ccccc3)c(cc2)C)C
0.269504	Brc1cc(c(F)cc1)CN(C(=O)c2cc(NC(=O)c3ccccc3)c(cc2)C)C
0.269504	Brc1cc(c(F)cc1)CN(C(=O)c2cc(NC(=O)c3ccccc3)c(cc2)C)C
0.269504	Brc1cc(c(F)cc1)CN(C(=O)c2cc(NC(=O)c3ccccc3)c(cc2)C)C
0.269504	Brc1cc(c(F)cc1)CN(C(=O)c2cc(NC(=O)c3ccccc3)c(cc2)C)C
0.269504	Brc1cc(c(F)cc1)CN(C(=O)c2cc(NC(=O)c3ccccc3)c(cc2)C)C
0.269504	Brc1cc(c(F)cc1)CN(C(=O)c2cc(NC(=O)c3ccccc3)c(cc2)C)C
0.269504	Brc1cc(c(F)cc1)CN(C(=O)c2cc(NC(=O)c3ccccc3)c(cc2)C)C
0.269504	Brc1cc(c(F)cc1)CN(C(=O)c2cc(NC(=O)c3ccccc3)c(cc2)C)C
0.269373	Clc1c(Cl)ccc(NC(=O)Nc2cc(ccc2)C(=O)Nc3ccc(cc3)C4=NN=CN4C)c1
0.269091	Fc1c(ccc(c1)C(=O)NC2=NC(=NN2)c3ncccc3)C(=O)C
0.269091	Fc1c(ccc(c1)C(=O)NC2=NC(=NN2)c3ncccc3)C(=O)C
0.269091	Fc1c(ccc(c1)C(=O)NC2=NC(=NN2)c3ncccc3)C(=O)C
0.269091	Fc1c(ccc(c1)C(=O)NC2=NC(=NN2)c3ncccc3)C(=O)C
0.269091	Fc1c(ccc(c1)C(=O)NC2=NC(=NN2)c3ncccc3)C(=O)C
0.268966	S1C(NC(=O)c2ccc(cc2)CCCC)=C(C(=O)Nc3cc(ccc3)CC(=O)N4CCN(CC4)C)C=C1
0.268966	S1C(NC(=O)c2ccc(cc2)CCCC)=C(C(=O)Nc3cc(ccc3)CC(=O)N4CCN(CC4)C)C=C1
0.268966	S1C(NC(=O)c2ccc(cc2)CCCC)=C(C(=O)Nc3cc(ccc3)CC(=O)N4CCN(CC4)C)C=C1
0.268966	S1C(NC(=O)c2ccc(cc2)CCCC)=C(C(=O)Nc3cc(ccc3)CC(=O)N4CCN(CC4)C)C=C1
0.268966	S1C(NC(=O)c2ccc(cc2)CCCC)=C(C(=O)Nc3cc(ccc3)CC(=O)N4CCN(CC4)C)C=C1
0.268966	S1C(NC(=O)c2ccc(cc2)CCCC)=C(C(=O)Nc3cc(ccc3)CC(=O)N4CCN(CC4)C)C=C1
0.268966	S1C(NC(=O)c2ccc(cc2)CCCC)=C(C(=O)Nc3cc(ccc3)CC(=O)N4CCN(CC4)C)C=C1
0.268966	S1C(NC(=O)c2ccc(cc2)CCCC)=C(C(=O)Nc3cc(ccc3)CC(=O)N4CCN(CC4)C)C=C1
0.268966	S1C(NC(=O)c2ccc(cc2)CCCC)=C(C(=O)Nc3cc(ccc3)CC(=O)N4CCN(CC4)C)C=C1
0.268966	S1C(NC(=O)c2ccc(cc2)CCCC)=C(C(=O)Nc3cc(ccc3)CC(=O)N4CCN(CC4)C)C=C1
0.268966	O=C(N1CCOCC1)c2cc(c(NC(=O)c3cc(OC4CCCCC4)ncc3)cc2)C
0.268966	O=C(N1CCOCC1)c2cc(c(NC(=O)c3cc(OC4CCCCC4)ncc3)cc2)C
0.268852	S(=O)(=O)(Nc1ccc(cc1)C(=O)N2CCC(c3nc(c4ccc(F)cc4)ccn3)CC2)c5cc(F)c(F)cc5
0.268852	S(=O)(=O)(Nc1ccc(cc1)C(=O)N2CCC(c3nc(c4ccc(F)cc4)ccn3)CC2)c5cc(F)c(F)cc5
0.268852	S(=O)(=O)(Nc1ccc(cc1)C(=O)N2CCC(c3nc(c4ccc(F)cc4)ccn3)CC2)c5cc(F)c(F)cc5
0.268852	S(=O)(=O)(Nc1ccc(cc1)C(=O)N2CCC(c3nc(c4ccc(F)cc4)ccn3)CC2)c5cc(F)c(F)cc5
0.268852	S(=O)(=O)(Nc1ccc(cc1)C(=O)N2CCC(c3nc(c4ccc(F)cc4)ccn3)CC2)c5cc(F)c(F)cc5
0.268852	S(=O)(=O)(Nc1ccc(cc1)C(=O)N2CCC(c3nc(c4ccc(F)cc4)ccn3)CC2)c5cc(F)c(F)cc5
0.268852	S(=O)(=O)(Nc1ccc(cc1)C(=O)N2CCC(c3nc(c4ccc(F)cc4)ccn3)CC2)c5cc(F)c(F)cc5
0.268852	S(=O)(=O)(Nc1ccc(cc1)C(=O)N2CCC(c3nc(c4ccc(F)cc4)ccn3)CC2)c5cc(F)c(F)cc5
0.268852	S(=O)(=O)(Nc1ccc(cc1)C(=O)N2CCC(c3nc(c4ccc(F)cc4)ccn3)CC2)c5cc(F)c(F)cc5
0.268852	S(=O)(=O)(Nc1ccc(cc1)C(=O)N2CCC(c3nc(c4ccc(F)cc4)ccn3)CC2)c5cc(F)c(F)cc5
0.268775	O=C(OC)c1ccc(cc1)CN2CC(c3cnccc3)=CCC2
0.268775	O=C(OC)c1ccc(cc1)CN2CC(c3cnccc3)=CCC2
0.268775	O=C(OC)c1ccc(cc1)CN2CC(c3cnccc3)=CCC2
0.268775	O=C(OC)c1ccc(cc1)CN2CC(c3cnccc3)=CCC2
0.268775	O=C(OC)c1ccc(cc1)CN2CC(c3cnccc3)=CCC2
0.268775	O=C(OC)c1ccc(cc1)CN2CC(c3cnccc3)=CCC2
0.268775	O=C(OC)c1ccc(cc1)CN2CC(c3cnccc3)=CCC2
0.268382	S1C(C(=O)Nc2c(cc(cc2)C(=O)Nc3cc(c([N+]([O-])=O)cc3)C)C)=CC=C1
0.268382	S1C(C(=O)Nc2c(cc(cc2)C(=O)Nc3cc(c([N+]([O-])=O)cc3)C)C)=CC=C1
0.268382	S1C(C(=O)Nc2c(cc(cc2)C(=O)Nc3cc(c([N+]([O-])=O)cc3)C)C)=CC=C1
0.268382	S1C(C(=O)Nc2c(cc(cc2)C(=O)Nc3cc(c([N+]([O-])=O)cc3)C)C)=CC=C1
0.268382	S1C(C(=O)Nc2c(cc(cc2)C(=O)Nc3cc(c([N+]([O-])=O)cc3)C)C)=CC=C1
0.268382	S1C(C(=O)Nc2c(cc(cc2)C(=O)Nc3cc(c([N+]([O-])=O)cc3)C)C)=CC=C1
0.268382	S1C(C(=O)Nc2c(cc(cc2)C(=O)Nc3cc(c([N+]([O-])=O)cc3)C)C)=CC=C1
0.268382	S1C(C(=O)Nc2c(cc(cc2)C(=O)Nc3cc(c([N+]([O-])=O)cc3)C)C)=CC=C1
0.268382	S1C(C(=O)Nc2c(cc(cc2)C(=O)Nc3cc(c([N+]([O-])=O)cc3)C)C)=CC=C1
0.268382	S1C(C(=O)Nc2c(cc(cc2)C(=O)Nc3cc(c([N+]([O-])=O)cc3)C)C)=CC=C1
0.268371	S(=O)(=O)(Nc1c(c(ccc1)C)C)c2ccc(cc2)C(=O)Nc3c(N4CCN(CC4)C)ccc(c3)C(F)(F)F
0.268293	O=C(O)Cc1cc(ccc1)CNC(=O)c2cc(NC(=O)c3cnccc3)ccc2
0.267974	O=C(N1N2C(=NC=C2)CCC1)c3cc(NC(=O)c4ccccc4)c(cc3)C
0.267974	O=C(N1N2C(=NC=C2)CCC1)c3cc(NC(=O)c4ccccc4)c(cc3)C
0.267974	O=C(N1N2C(=NC=C2)CCC1)c3cc(NC(=O)c4ccccc4)c(cc3)C
0.267974	O=C(N1N2C(=NC=C2)CCC1)c3cc(NC(=O)c4ccccc4)c(cc3)C
0.267974	O=C(N1N2C(=NC=C2)CCC1)c3cc(NC(=O)c4ccccc4)c(cc3)C
0.267974	O=C(N1N2C(=NC=C2)CCC1)c3cc(NC(=O)c4ccccc4)c(cc3)C
0.267974	O=C(N1N2C(=NC=C2)CCC1)c3cc(NC(=O)c4ccccc4)c(cc3)C
0.267974	O=C(N1N2C(=NC=C2)CCC1)c3cc(NC(=O)c4ccccc4)c(cc3)C
0.267974	O=C(N1N2C(=NC=C2)CCC1)c3cc(NC(=O)c4ccccc4)c(cc3)C
0.267974	O=C(N1N2C(=NC=C2)CCC1)c3cc(NC(=O)c4ccccc4)c(cc3)C
0.267797	O=C(Nc1c(OC)ccc(c2ncccc2)c1)c3c(OCCCOC)cc(OCCC)cc3
0.267658	Clc1cc(NS(=O)(=O)c2cc(ccc2)C(=O)Nc3cc(ccc3)CN4CCCCC4)ccc1
0.267658	Clc1cc(NS(=O)(=O)c2cc(ccc2)C(=O)Nc3cc(ccc3)CN4CCCCC4)ccc1
0.267658	Clc1cc(NS(=O)(=O)c2cc(ccc2)C(=O)Nc3cc(ccc3)CN4CCCCC4)ccc1
0.267123	S1C(=CC=C1)CCCC(=O)Nc2cc(ccc2)C(=O)Nc3nc(c(c4ccccc4)cc3)C
0.267123	S1C(=CC=C1)CCCC(=O)Nc2cc(ccc2)C(=O)Nc3nc(c(c4ccccc4)cc3)C
0.267123	S1C(=CC=C1)CCCC(=O)Nc2cc(ccc2)C(=O)Nc3nc(c(c4ccccc4)cc3)C
0.267123	S1C(=CC=C1)CCCC(=O)Nc2cc(ccc2)C(=O)Nc3nc(c(c4ccccc4)cc3)C
0.267123	S1C(=CC=C1)CCCC(=O)Nc2cc(ccc2)C(=O)Nc3nc(c(c4ccccc4)cc3)C
0.267123	S1C(=CC=C1)CCCC(=O)Nc2cc(ccc2)C(=O)Nc3nc(c(c4ccccc4)cc3)C
0.267123	S1C(=CC=C1)CCCC(=O)Nc2cc(ccc2)C(=O)Nc3nc(c(c4ccccc4)cc3)C
0.267123	S1C(=CC=C1)CCCC(=O)Nc2cc(ccc2)C(=O)Nc3nc(c(c4ccccc4)cc3)C
0.267123	S1C(=CC=C1)CCCC(=O)Nc2cc(ccc2)C(=O)Nc3nc(c(c4ccccc4)cc3)C
0.267123	S1C(=CC=C1)CCCC(=O)Nc2cc(ccc2)C(=O)Nc3nc(c(c4ccccc4)cc3)C
0.266904	Brc1cc(F)c(cc1)CN2CCN(CC(=O)OCC(=O)Nc3c(ccc(Cl)c3)C)CC2
0.266904	Brc1cc(F)c(cc1)CN2CCN(CC(=O)OCC(=O)Nc3c(ccc(Cl)c3)C)CC2
0.266904	Brc1cc(F)c(cc1)CN2CCN(CC(=O)OCC(=O)Nc3c(ccc(Cl)c3)C)CC2
0.266904	Brc1cc(F)c(cc1)CN2CCN(CC(=O)OCC(=O)Nc3c(ccc(Cl)c3)C)CC2
0.266904	Brc1cc(F)c(cc1)CN2CCN(CC(=O)OCC(=O)Nc3c(ccc(Cl)c3)C)CC2
0.266904	Brc1cc(F)c(cc1)CN2CCN(CC(=O)OCC(=O)Nc3c(ccc(Cl)c3)C)CC2
0.266904	Brc1cc(F)c(cc1)CN2CCN(CC(=O)OCC(=O)Nc3c(ccc(Cl)c3)C)CC2
0.266904	Brc1cc(F)c(cc1)CN2CCN(CC(=O)OCC(=O)Nc3c(ccc(Cl)c3)C)CC2
0.266904	Brc1cc(F)c(cc1)CN2CCN(CC(=O)OCC(=O)Nc3c(ccc(Cl)c3)C)CC2
0.266904	Brc1cc(F)c(cc1)CN2CCN(CC(=O)OCC(=O)Nc3c(ccc(Cl)c3)C)CC2
0.266667	O=C(Nc1ccc(Nc2ccc(OC)cc2)cc1)c3cc(ncc3)C=4OC=CC4
0.266667	O=C(Nc1ccc(Nc2ccc(OC)cc2)cc1)c3cc(ncc3)C=4OC=CC4
0.266667	O=C(Nc1ccc(Nc2ccc(OC)cc2)cc1)c3cc(ncc3)C=4OC=CC4
0.266667	O=C(Nc1ccc(Nc2ccc(OC)cc2)cc1)c3cc(ncc3)C=4OC=CC4
0.266667	O=C(Nc1ccc(Nc2ccc(OC)cc2)cc1)c3cc(ncc3)C=4OC=CC4
0.266667	O=C(Nc1ccc(Nc2ccc(OC)cc2)cc1)c3cc(ncc3)C=4OC=CC4
0.266667	O=C(Nc1ccc(Nc2ccc(OC)cc2)cc1)c3cc(ncc3)C=4OC=CC4
0.266667	O=C(Nc1ccc(Nc2ccc(OC)cc2)cc1)c3cc(ncc3)C=4OC=CC4
0.266667	O=C(Nc1ccc(Nc2ccc(OC)cc2)cc1)c3cc(ncc3)C=4OC=CC4
0.266667	O=C(Nc1ccc(Nc2ccc(OC)cc2)cc1)c3cc(ncc3)C=4OC=CC4
0.266667	O=C(Nc1cc(NC=O)c(cc1)C)C2CC2
0.266667	O=C(Nc1cc(NC=O)c(cc1)C)C2CC2
0.265993	S(=O)(=O)(Nc1c(cc(cc1)C)C)c2c(ccc(NC(=O)c3ccc(S(=O)(=O)Nc4c(OC)cccc4)cc3)c2)C
0.265781	S1C(C(=O)Nc2c(cc(cc2)C(=O)NC=3NN=C(c4c(F)ccc(c4)C)C3)C)=CC=C1
0.265781	S1C(C(=O)Nc2c(cc(cc2)C(=O)NC=3NN=C(c4c(F)ccc(c4)C)C3)C)=CC=C1
0.265781	S1C(C(=O)Nc2c(cc(cc2)C(=O)NC=3NN=C(c4c(F)ccc(c4)C)C3)C)=CC=C1
0.265781	S1C(C(=O)Nc2c(cc(cc2)C(=O)NC=3NN=C(c4c(F)ccc(c4)C)C3)C)=CC=C1
0.265781	S1C(C(=O)Nc2c(cc(cc2)C(=O)NC=3NN=C(c4c(F)ccc(c4)C)C3)C)=CC=C1
0.265781	S1C(C(=O)Nc2c(cc(cc2)C(=O)NC=3NN=C(c4c(F)ccc(c4)C)C3)C)=CC=C1
0.265781	S1C(C(=O)Nc2c(cc(cc2)C(=O)NC=3NN=C(c4c(F)ccc(c4)C)C3)C)=CC=C1
0.265781	S1C(C(=O)Nc2c(cc(cc2)C(=O)NC=3NN=C(c4c(F)ccc(c4)C)C3)C)=CC=C1
0.265781	S1C(C(=O)Nc2c(cc(cc2)C(=O)NC=3NN=C(c4c(F)ccc(c4)C)C3)C)=CC=C1
0.265781	S1C(C(=O)Nc2c(cc(cc2)C(=O)NC=3NN=C(c4c(F)ccc(c4)C)C3)C)=CC=C1
0.265683	O=C(Nc1cc(N)ccc1)C=2NN=C(c3c(cc(cc3)C)C)C2
0.265625	S(=O)(=O)(N1CCN(Cc2ccccc2)CC1)c3c(F)ccc(c3)C(=O)NNC(=O)C=4NN=C(c5ccc(OC)cc5)C4
0.265625	S(=O)(=O)(N1CCN(Cc2ccccc2)CC1)c3c(F)ccc(c3)C(=O)NNC(=O)C=4NN=C(c5ccc(OC)cc5)C4
0.265625	S(=O)(=O)(N1CCN(Cc2ccccc2)CC1)c3c(F)ccc(c3)C(=O)NNC(=O)C=4NN=C(c5ccc(OC)cc5)C4
0.265625	S(=O)(=O)(N1CCN(Cc2ccccc2)CC1)c3c(F)ccc(c3)C(=O)NNC(=O)C=4NN=C(c5ccc(OC)cc5)C4
0.265517	O=C1OC(CN1CCCNC(=O)c2cc(NC(=O)c3ccccc3)c(cc2)C)(C)C
0.265517	O=C1OC(CN1CCCNC(=O)c2cc(NC(=O)c3ccccc3)c(cc2)C)(C)C
0.265517	O=C1OC(CN1CCCNC(=O)c2cc(NC(=O)c3ccccc3)c(cc2)C)(C)C
0.265517	O=C1OC(CN1CCCNC(=O)c2cc(NC(=O)c3ccccc3)c(cc2)C)(C)C
0.265517	O=C1OC(CN1CCCNC(=O)c2cc(NC(=O)c3ccccc3)c(cc2)C)(C)C
0.265517	O=C1OC(CN1CCCNC(=O)c2cc(NC(=O)c3ccccc3)c(cc2)C)(C)C
0.265517	O=C1OC(CN1CCCNC(=O)c2cc(NC(=O)c3ccccc3)c(cc2)C)(C)C
0.265517	O=C1OC(CN1CCCNC(=O)c2cc(NC(=O)c3ccccc3)c(cc2)C)(C)C
0.265517	O=C1OC(CN1CCCNC(=O)c2cc(NC(=O)c3ccccc3)c(cc2)C)(C)C
0.265517	O=C1OC(CN1CCCNC(=O)c2cc(NC(=O)c3ccccc3)c(cc2)C)(C)C
0.265217	O=C(Nc1cc(c2ccccc2)c(cc1)C)C=O
0.265217	O=C(Nc1cc(c2ccccc2)c(cc1)C)C=O
0.265217	O=C(Nc1cc(c2ccccc2)c(cc1)C)C=O
0.265217	O=C(Nc1cc(c2ccccc2)c(cc1)C)C=O
0.265217	O=C(Nc1cc(c2ccccc2)c(cc1)C)C=O
0.265217	O=C(Nc1cc(c2ccccc2)c(cc1)C)C=O
0.265217	O=C(Nc1cc(c2ccccc2)c(cc1)C)C=O
0.265217	O=C(Nc1cc(c2ccccc2)c(cc1)C)C=O
0.265217	O=C(Nc1cc(c2ccccc2)c(cc1)C)C=O
0.265217	O=C(Nc1cc(c2ccccc2)c(cc1)C)C=O
0.264901	O=C(Nc1cc(ccc1)CN2CC(N3N=Cc4c3cccc4)CC2)c5ccc(cc5)C
0.264901	O=C(Nc1cc(ccc1)CN2CC(N3N=Cc4c3cccc4)CC2)c5ccc(cc5)C
0.264901	O=C(Nc1cc(ccc1)CN2CC(N3N=Cc4c3cccc4)CC2)c5ccc(cc5)C
0.264901	O=C(Nc1cc(ccc1)CN2CC(N3N=Cc4c3cccc4)CC2)c5ccc(cc5)C
0.264808	[O-][N+](=O)c1c(ccc(c1)C(NCc2cc(NC(=O)c3ccc(OC)cc3)ccc2)C)C
0.264808	[O-][N+](=O)c1c(ccc(c1)C(NCc2cc(NC(=O)c3ccc(OC)cc3)ccc2)C)C
0.264808	[O-][N+](=O)c1c(ccc(c1)C(NCc2cc(NC(=O)c3ccc(OC)cc3)ccc2)C)C
0.264808	[O-][N+](=O)c1c(ccc(c1)C(NCc2cc(NC(=O)c3ccc(OC)cc3)ccc2)C)C
0.264808	[O-][N+](=O)c1c(ccc(c1)C(NCc2cc(NC(=O)c3ccc(OC)cc3)ccc2)C)C
0.264808	[O-][N+](=O)c1c(ccc(c1)C(NCc2cc(NC(=O)c3ccc(OC)cc3)ccc2)C)C
0.264808	[O-][N+](=O)c1c(ccc(c1)C(NCc2cc(NC(=O)c3ccc(OC)cc3)ccc2)C)C
0.264808	[O-][N+](=O)c1c(ccc(c1)C(NCc2cc(NC(=O)c3ccc(OC)cc3)ccc2)C)C
0.264706	FC(F)(F)c1c(NC(=O)C=2OC(c3ccc(cc3)CC)=CC2)cc(cc1)C
0.264706	FC(F)(F)c1c(NC(=O)C=2OC(c3ccc(cc3)CC)=CC2)cc(cc1)C
0.264706	FC(F)(F)c1c(NC(=O)C=2OC(c3ccc(cc3)CC)=CC2)cc(cc1)C
0.264706	FC(F)(F)c1c(NC(=O)C=2OC(c3ccc(cc3)CC)=CC2)cc(cc1)C
0.264706	FC(F)(F)c1c(NC(=O)C=2OC(c3ccc(cc3)CC)=CC2)cc(cc1)C
0.264706	FC(F)(F)c1c(NC(=O)C=2OC(c3ccc(cc3)CC)=CC2)cc(cc1)C
0.264706	FC(F)(F)c1c(NC(=O)C=2OC(c3ccc(cc3)CC)=CC2)cc(cc1)C
0.264706	FC(F)(F)c1c(NC(=O)C=2OC(c3ccc(cc3)CC)=CC2)cc(cc1)C
0.264706	FC(F)(F)c1c(NC(=O)C=2OC(c3ccc(cc3)CC)=CC2)cc(cc1)C
0.264706	FC(F)(F)c1c(NC(=O)C=2OC(c3ccc(cc3)CC)=CC2)cc(cc1)C
0.264706	Clc1c(c2ncc(cn2)C(=O)Nc3c(OC)ccc(c3)C)cccc1
0.264706	Clc1c(c2ncc(cn2)C(=O)Nc3c(OC)ccc(c3)C)cccc1
0.264706	Clc1c(c2ncc(cn2)C(=O)Nc3c(OC)ccc(c3)C)cccc1
0.264706	Clc1c(c2ncc(cn2)C(=O)Nc3c(OC)ccc(c3)C)cccc1
0.264706	Clc1c(c2ncc(cn2)C(=O)Nc3c(OC)ccc(c3)C)cccc1
0.264706	Clc1c(c2ncc(cn2)C(=O)Nc3c(OC)ccc(c3)C)cccc1
0.264706	Clc1c(c2ncc(cn2)C(=O)Nc3c(OC)ccc(c3)C)cccc1
0.264706	Clc1c(c2ncc(cn2)C(=O)Nc3c(OC)ccc(c3)C)cccc1
0.264706	Clc1c(c2ncc(cn2)C(=O)Nc3c(OC)ccc(c3)C)cccc1
0.264706	Clc1c(c2ncc(cn2)C(=O)Nc3c(OC)ccc(c3)C)cccc1
0.264605	Fc1c(cc(cc1)C=2C=NN(C2)C)C(=O)NC3=NC(c4ccc([N+]([O-])=O)cc4)=CN3
0.264605	Fc1c(cc(cc1)C=2C=NN(C2)C)C(=O)NC3=NC(c4ccc([N+]([O-])=O)cc4)=CN3
0.264605	Fc1c(cc(cc1)C=2C=NN(C2)C)C(=O)NC3=NC(c4ccc([N+]([O-])=O)cc4)=CN3
0.264605	Fc1c(cc(cc1)C=2C=NN(C2)C)C(=O)NC3=NC(c4ccc([N+]([O-])=O)cc4)=CN3
0.264605	Fc1c(cc(cc1)C=2C=NN(C2)C)C(=O)NC3=NC(c4ccc([N+]([O-])=O)cc4)=CN3
0.264605	Fc1c(cc(cc1)C=2C=NN(C2)C)C(=O)NC3=NC(c4ccc([N+]([O-])=O)cc4)=CN3
0.264605	Fc1c(cc(cc1)C=2C=NN(C2)C)C(=O)NC3=NC(c4ccc([N+]([O-])=O)cc4)=CN3
0.264605	Fc1c(cc(cc1)C=2C=NN(C2)C)C(=O)NC3=NC(c4ccc([N+]([O-])=O)cc4)=CN3
0.264605	Fc1c(cc(cc1)C=2C=NN(C2)C)C(=O)NC3=NC(c4ccc([N+]([O-])=O)cc4)=CN3
0.264605	Fc1c(cc(cc1)C=2C=NN(C2)C)C(=O)NC3=NC(c4ccc([N+]([O-])=O)cc4)=CN3
0.264493	S1C(C(=O)Nc2cc(NC(=O)CCN(C)C)c(cc2)C)=CC(C(=O)OC)=C1
0.264493	S1C(C(=O)Nc2cc(NC(=O)CCN(C)C)c(cc2)C)=CC(C(=O)OC)=C1
0.264493	S1C(C(=O)Nc2cc(NC(=O)CCN(C)C)c(cc2)C)=CC(C(=O)OC)=C1
0.264493	S1C(C(=O)Nc2cc(NC(=O)CCN(C)C)c(cc2)C)=CC(C(=O)OC)=C1
0.264493	S1C(C(=O)Nc2cc(NC(=O)CCN(C)C)c(cc2)C)=CC(C(=O)OC)=C1
0.264493	S1C(C(=O)Nc2cc(NC(=O)CCN(C)C)c(cc2)C)=CC(C(=O)OC)=C1
0.264493	S1C(C(=O)Nc2cc(NC(=O)CCN(C)C)c(cc2)C)=CC(C(=O)OC)=C1
0.264493	S1C(C(=O)Nc2cc(NC(=O)CCN(C)C)c(cc2)C)=CC(C(=O)OC)=C1
0.264493	S1C(C(=O)Nc2cc(NC(=O)CCN(C)C)c(cc2)C)=CC(C(=O)OC)=C1
0.264493	S1C(C(=O)Nc2cc(NC(=O)CCN(C)C)c(cc2)C)=CC(C(=O)OC)=C1
0.264407	S1C(C(=O)Nc2c(cc(cc2)C=3ON=C(N3)C(N)C4CC4)C)=CC=C1
0.264286	Fc1c(NC(=O)C(=O)N2CCN(Cc3ccc(cc3)CC)CC2)ccc(c1)C(=O)N(C)C
0.264	Fc1c(NC)cc(NC(=O)c2cc3OCOc3cc2)cc1
0.263889	S(=O)(=O)(Nc1c(cc(cc1)C)C)c2c(ccc(NC(=O)c3ccc(Oc4ccc(OC(F)(F)F)cc4)cc3)c2)C
0.263666	S1C(=NC=C1C(=O)Nc2c(N3CCN(CC3)C)ccc(c2)C(F)(F)F)c4nccnc4
0.263666	S1C(=NC=C1C(=O)Nc2c(N3CCN(CC3)C)ccc(c2)C(F)(F)F)c4nccnc4
0.263666	S1C(=NC=C1C(=O)Nc2c(N3CCN(CC3)C)ccc(c2)C(F)(F)F)c4nccnc4
0.263666	S1C(=NC=C1C(=O)Nc2c(N3CCN(CC3)C)ccc(c2)C(F)(F)F)c4nccnc4
0.263666	S1C(=NC=C1C(=O)Nc2c(N3CCN(CC3)C)ccc(c2)C(F)(F)F)c4nccnc4
0.263666	S1C(=NC=C1C(=O)Nc2c(N3CCN(CC3)C)ccc(c2)C(F)(F)F)c4nccnc4
0.263666	S1C(=NC=C1C(=O)Nc2c(N3CCN(CC3)C)ccc(c2)C(F)(F)F)c4nccnc4
0.263666	S1C(=NC=C1C(=O)Nc2c(N3CCN(CC3)C)ccc(c2)C(F)(F)F)c4nccnc4
0.263666	S1C(=NC=C1C(=O)Nc2c(N3CCN(CC3)C)ccc(c2)C(F)(F)F)c4nccnc4
0.263666	S1C(=NC=C1C(=O)Nc2c(N3CCN(CC3)C)ccc(c2)C(F)(F)F)c4nccnc4
0.263359	S1C(C(=O)Nc2ccc(cc2)C(=O)Nc3cc(ccc3)C=4OC(=CN4)C)=CC=C1
0.263359	S1C(C(=O)Nc2ccc(cc2)C(=O)Nc3cc(ccc3)C=4OC(=CN4)C)=CC=C1
0.263359	S1C(C(=O)Nc2ccc(cc2)C(=O)Nc3cc(ccc3)C=4OC(=CN4)C)=CC=C1
0.263359	S1C(C(=O)Nc2ccc(cc2)C(=O)Nc3cc(ccc3)C=4OC(=CN4)C)=CC=C1
0.263359	S1C(C(=O)Nc2ccc(cc2)C(=O)Nc3cc(ccc3)C=4OC(=CN4)C)=CC=C1
0.263359	S1C(C(=O)Nc2ccc(cc2)C(=O)Nc3cc(ccc3)C=4OC(=CN4)C)=CC=C1
0.263359	S1C(C(=O)Nc2ccc(cc2)C(=O)Nc3cc(ccc3)C=4OC(=CN4)C)=CC=C1
0.263359	S1C(C(=O)Nc2ccc(cc2)C(=O)Nc3cc(ccc3)C=4OC(=CN4)C)=CC=C1
0.263359	S1C(C(=O)Nc2ccc(cc2)C(=O)Nc3cc(ccc3)C=4OC(=CN4)C)=CC=C1
0.263359	S1C(C(=O)Nc2ccc(cc2)C(=O)Nc3cc(ccc3)C=4OC(=CN4)C)=CC=C1
0.263345	O=C(OC(C)(C)C)N(CC(O)CN(C(=O)c1cc(NC(=O)c2ccccc2)c(cc1)C)C)C
0.263345	O=C(OC(C)(C)C)N(CC(O)CN(C(=O)c1cc(NC(=O)c2ccccc2)c(cc1)C)C)C
0.263345	O=C(OC(C)(C)C)N(CC(O)CN(C(=O)c1cc(NC(=O)c2ccccc2)c(cc1)C)C)C
0.263345	O=C(OC(C)(C)C)N(CC(O)CN(C(=O)c1cc(NC(=O)c2ccccc2)c(cc1)C)C)C
0.263345	O=C(OC(C)(C)C)N(CC(O)CN(C(=O)c1cc(NC(=O)c2ccccc2)c(cc1)C)C)C
0.263345	O=C(OC(C)(C)C)N(CC(O)CN(C(=O)c1cc(NC(=O)c2ccccc2)c(cc1)C)C)C
0.263345	O=C(OC(C)(C)C)N(CC(O)CN(C(=O)c1cc(NC(=O)c2ccccc2)c(cc1)C)C)C
0.263333	O=C(OC(C)(C)C)N1CC(OCC1)CCNC(=O)c2cc(NC(=O)c3ccccc3)c(cc2)C
0.263333	O=C(OC(C)(C)C)N1CC(OCC1)CCNC(=O)c2cc(NC(=O)c3ccccc3)c(cc2)C
0.263333	O=C(OC(C)(C)C)N1CC(OCC1)CCNC(=O)c2cc(NC(=O)c3ccccc3)c(cc2)C
0.263333	O=C(OC(C)(C)C)N1CC(OCC1)CCNC(=O)c2cc(NC(=O)c3ccccc3)c(cc2)C
0.263333	O=C(OC(C)(C)C)N1CC(OCC1)CCNC(=O)c2cc(NC(=O)c3ccccc3)c(cc2)C
0.263333	O=C(OC(C)(C)C)N1CC(OCC1)CCNC(=O)c2cc(NC(=O)c3ccccc3)c(cc2)C
0.263333	O=C(OC(C)(C)C)N1CC(OCC1)CCNC(=O)c2cc(NC(=O)c3ccccc3)c(cc2)C
0.263333	O=C(OC(C)(C)C)N1CC(OCC1)CCNC(=O)c2cc(NC(=O)c3ccccc3)c(cc2)C
0.263333	O=C(OC(C)(C)C)N1CC(OCC1)CCNC(=O)c2cc(NC(=O)c3ccccc3)c(cc2)C
0.263333	O=C(OC(C)(C)C)N1CC(OCC1)CCNC(=O)c2cc(NC(=O)c3ccccc3)c(cc2)C
0.263158	O=C(OC)c1cc(NC(=O)C)c(cc1)C
0.263158	O=C(OC)c1cc(NC(=O)C)c(cc1)C
0.263158	O=C(OC)c1cc(NC(=O)C)c(cc1)C
0.263158	O=C(OC)c1cc(NC(=O)C)c(cc1)C
0.263158	O=C(OC)c1cc(NC(=O)C)c(cc1)C
0.263158	O=C(OC)c1cc(NC(=O)C)c(cc1)C
0.263158	O=C(OC)c1cc(NC(=O)C)c(cc1)C
0.263158	O=C(OC)c1cc(NC(=O)C)c(cc1)C
0.263158	O=C(OC)c1cc(NC(=O)C)c(cc1)C
0.263158	O=C(OC)c1cc(NC(=O)C)c(cc1)C
0.262987	O=C(NC1(c2ccc(OCc3ccccc3)cc2)CCOCC1)c4cc(NC(=O)Cc5ccncc5)c(cc4)C
0.262987	O=C(NC1(c2ccc(OCc3ccccc3)cc2)CCOCC1)c4cc(NC(=O)Cc5ccncc5)c(cc4)C
0.262987	O=C(NC1(c2ccc(OCc3ccccc3)cc2)CCOCC1)c4cc(NC(=O)Cc5ccncc5)c(cc4)C
0.262987	O=C(NC1(c2ccc(OCc3ccccc3)cc2)CCOCC1)c4cc(NC(=O)Cc5ccncc5)c(cc4)C
0.262987	O=C(NC1(c2ccc(OCc3ccccc3)cc2)CCOCC1)c4cc(NC(=O)Cc5ccncc5)c(cc4)C
0.262987	O=C(NC1(c2ccc(OCc3ccccc3)cc2)CCOCC1)c4cc(NC(=O)Cc5ccncc5)c(cc4)C
0.262626	O=C(OC)CC=1NN(c2ccc(cc2)C(=O)Nc3cc(ccc3)CN4CCCCC4)C(=O)C1
0.26259	S1C(C(=O)Nc2c(cc(cc2)C(=O)NC(C3=NC=CN3)(C)C)C)=CC=C1
0.262411	FC(F)(F)c1cc(Nc2ncccc2C(=O)Nc3cc(N4CCCCC4)ccc3)ccc1
0.262411	FC(F)(F)c1cc(Nc2ncccc2C(=O)Nc3cc(N4CCCCC4)ccc3)ccc1
0.262411	FC(F)(F)c1cc(Nc2ncccc2C(=O)Nc3cc(N4CCCCC4)ccc3)ccc1
0.262411	FC(F)(F)c1cc(Nc2ncccc2C(=O)Nc3cc(N4CCCCC4)ccc3)ccc1
0.262238	O=C(Nc1cc(NC(=O)CCN(C)C)c(cc1)C)C2=CN3C(=C2)C=CC=C3
0.262238	O=C(Nc1cc(NC(=O)CCN(C)C)c(cc1)C)C2=CN3C(=C2)C=CC=C3
0.262238	O=C(Nc1cc(NC(=O)CCN(C)C)c(cc1)C)C2=CN3C(=C2)C=CC=C3
0.262238	O=C(Nc1cc(NC(=O)CCN(C)C)c(cc1)C)C2=CN3C(=C2)C=CC=C3
0.262238	O=C(Nc1cc(NC(=O)CCN(C)C)c(cc1)C)C2=CN3C(=C2)C=CC=C3
0.262238	O=C(Nc1cc(NC(=O)CCN(C)C)c(cc1)C)C2=CN3C(=C2)C=CC=C3
0.262238	O=C(Nc1cc(NC(=O)CCN(C)C)c(cc1)C)C2=CN3C(=C2)C=CC=C3
0.262238	O=C(Nc1cc(NC(=O)CCN(C)C)c(cc1)C)C2=CN3C(=C2)C=CC=C3
0.262238	O=C(Nc1cc(NC(=O)CCN(C)C)c(cc1)C)C2=CN3C(=C2)C=CC=C3
0.262238	O=C(Nc1cc(NC(=O)CCN(C)C)c(cc1)C)C2=CN3C(=C2)C=CC=C3
0.261981	Fc1c(NC(=O)C(=O)N2CCN(CC=3ON=C(N3)c4ccc(cc4)C)CC2)cc(cc1)C=5OC=CC5
0.261818	S1C(C(=O)Nc2c(cc(cc2)C(=O)Nc3ccc(N4N=NC=C4)cc3)C)=CC=C1
0.261818	S1C(C(=O)Nc2c(cc(cc2)C(=O)Nc3ccc(N4N=NC=C4)cc3)C)=CC=C1
0.261818	S1C(C(=O)Nc2c(cc(cc2)C(=O)Nc3ccc(N4N=NC=C4)cc3)C)=CC=C1
0.261818	S1C(C(=O)Nc2c(cc(cc2)C(=O)Nc3ccc(N4N=NC=C4)cc3)C)=CC=C1
0.261818	S1C(C(=O)Nc2c(cc(cc2)C(=O)Nc3ccc(N4N=NC=C4)cc3)C)=CC=C1
0.261818	S1C(C(=O)Nc2c(cc(cc2)C(=O)Nc3ccc(N4N=NC=C4)cc3)C)=CC=C1
0.261818	S1C(C(=O)Nc2c(cc(cc2)C(=O)Nc3ccc(N4N=NC=C4)cc3)C)=CC=C1
0.261818	S1C(C(=O)Nc2c(cc(cc2)C(=O)Nc3ccc(N4N=NC=C4)cc3)C)=CC=C1
0.261818	S1C(C(=O)Nc2c(cc(cc2)C(=O)Nc3ccc(N4N=NC=C4)cc3)C)=CC=C1
0.261818	S1C(C(=O)Nc2c(cc(cc2)C(=O)Nc3ccc(N4N=NC=C4)cc3)C)=CC=C1
0.261224	FC(F)(F)c1nc(ncc1)Nc2cc(ccc2)C(=O)OC
0.261224	FC(F)(F)c1nc(ncc1)Nc2cc(ccc2)C(=O)OC
0.261224	FC(F)(F)c1nc(ncc1)Nc2cc(ccc2)C(=O)OC
0.261224	FC(F)(F)c1nc(ncc1)Nc2cc(ccc2)C(=O)OC
0.261224	FC(F)(F)c1nc(ncc1)Nc2cc(ccc2)C(=O)OC
0.261224	FC(F)(F)c1nc(ncc1)Nc2cc(ccc2)C(=O)OC
0.261224	FC(F)(F)c1nc(ncc1)Nc2cc(ccc2)C(=O)OC
0.261224	FC(F)(F)c1nc(ncc1)Nc2cc(ccc2)C(=O)OC
0.261224	FC(F)(F)c1nc(ncc1)Nc2cc(ccc2)C(=O)OC
0.261224	FC(F)(F)c1nc(ncc1)Nc2cc(ccc2)C(=O)OC
0.261029	Clc1c(Cl)ccc(NC(=O)C(=O)Nc2c(OC)ccc(c3ncccc3)c2)c1
0.261029	Clc1c(Cl)ccc(NC(=O)C(=O)Nc2c(OC)ccc(c3ncccc3)c2)c1
0.26087	Fc1ccc(c2nc(ncc2)C3CCN(C(=O)CNC(=O)c4ccc(C#N)cc4)CC3)cc1
0.26087	Fc1ccc(c2nc(ncc2)C3CCN(C(=O)CNC(=O)c4ccc(C#N)cc4)CC3)cc1
0.26087	Fc1ccc(c2nc(ncc2)C3CCN(C(=O)CNC(=O)c4ccc(C#N)cc4)CC3)cc1
0.26087	Fc1ccc(c2nc(ncc2)C3CCN(C(=O)CNC(=O)c4ccc(C#N)cc4)CC3)cc1
0.26087	Fc1ccc(c2nc(ncc2)C3CCN(C(=O)CNC(=O)c4ccc(C#N)cc4)CC3)cc1
0.26087	Fc1ccc(c2nc(ncc2)C3CCN(C(=O)CNC(=O)c4ccc(C#N)cc4)CC3)cc1
0.26087	Fc1ccc(c2nc(ncc2)C3CCN(C(=O)CNC(=O)c4ccc(C#N)cc4)CC3)cc1
0.26087	Fc1ccc(c2nc(ncc2)C3CCN(C(=O)CNC(=O)c4ccc(C#N)cc4)CC3)cc1
0.26087	Fc1ccc(c2nc(ncc2)C3CCN(C(=O)CNC(=O)c4ccc(C#N)cc4)CC3)cc1
0.26087	Fc1ccc(c2nc(ncc2)C3CCN(C(=O)CNC(=O)c4ccc(C#N)cc4)CC3)cc1
0.260726	O=C1N(C(=O)c2c1cc(cc2)C(=O)Nc3ccc(cc3)C4=NN=CN4C)Cc5ccccc5
0.260726	O=C1N(C(=O)c2c1cc(cc2)C(=O)Nc3ccc(cc3)C4=NN=CN4C)Cc5ccccc5
0.260726	O=C1N(C(=O)c2c1cc(cc2)C(=O)Nc3ccc(cc3)C4=NN=CN4C)Cc5ccccc5
0.260726	O=C1N(C(=O)c2c1cc(cc2)C(=O)Nc3ccc(cc3)C4=NN=CN4C)Cc5ccccc5
0.260726	O=C1N(C(=O)c2c1cc(cc2)C(=O)Nc3ccc(cc3)C4=NN=CN4C)Cc5ccccc5
0.260726	O=C1N(C(=O)c2c1cc(cc2)C(=O)Nc3ccc(cc3)C4=NN=CN4C)Cc5ccccc5
0.260726	O=C1N(C(=O)c2c1cc(cc2)C(=O)Nc3ccc(cc3)C4=NN=CN4C)Cc5ccccc5
0.260714	Brc1nc(ccc1OC)C(=O)NC2=NC(c3ccc([N+]([O-])=O)cc3)=CN2
0.260714	Brc1nc(ccc1OC)C(=O)NC2=NC(c3ccc([N+]([O-])=O)cc3)=CN2
0.260714	Brc1nc(ccc1OC)C(=O)NC2=NC(c3ccc([N+]([O-])=O)cc3)=CN2
0.260714	Brc1nc(ccc1OC)C(=O)NC2=NC(c3ccc([N+]([O-])=O)cc3)=CN2
[truncated: 8,001 more rows]
