# Supplementary material for: Galileo: Three-dimensional searching in large combinatorial fragment spaces on the example of pharmacophores
Source: J Comput Aided Mol Des. 2022 Nov 24;37(1):1–16. doi: 10.1007/s10822-022-00485-y (PMC10032335; doi:10.1007/s10822-022-00485-y)
Supplement: Supplementary file 4 — Supplementary file 3a [file 10822_2022_485_MOESM3_ESMa.zip › Imatinib_Galileo/17/out_4.csv]

Score	SMILES
0.486957	Brc1ccc(cc1)CC(=O)Nc2ccc(cc2)C(=O)Nc3c(ccc(c4cnccc4)c3)C
0.486957	Brc1ccc(cc1)CC(=O)Nc2ccc(cc2)C(=O)Nc3c(ccc(c4cnccc4)c3)C
0.486957	Brc1ccc(cc1)CC(=O)Nc2ccc(cc2)C(=O)Nc3c(ccc(c4cnccc4)c3)C
0.486957	Brc1ccc(cc1)CC(=O)Nc2ccc(cc2)C(=O)Nc3c(ccc(c4cnccc4)c3)C
0.486957	Brc1ccc(cc1)CC(=O)Nc2ccc(cc2)C(=O)Nc3c(ccc(c4cnccc4)c3)C
0.486957	Brc1ccc(cc1)CC(=O)Nc2ccc(cc2)C(=O)Nc3c(ccc(c4cnccc4)c3)C
0.486957	Brc1ccc(cc1)CC(=O)Nc2ccc(cc2)C(=O)Nc3c(ccc(c4cnccc4)c3)C
0.486957	Brc1ccc(cc1)CC(=O)Nc2ccc(cc2)C(=O)Nc3c(ccc(c4cnccc4)c3)C
0.486957	Brc1ccc(cc1)CC(=O)Nc2ccc(cc2)C(=O)Nc3c(ccc(c4cnccc4)c3)C
0.486957	Brc1ccc(cc1)CC(=O)Nc2ccc(cc2)C(=O)Nc3c(ccc(c4cnccc4)c3)C
0.410788	O=C(Nc1c(ccc(c2ccc(C#N)cc2)c1)C)c3nc(c4ccncc4)ccc3
0.410788	O=C(Nc1c(ccc(c2ccc(C#N)cc2)c1)C)c3nc(c4ccncc4)ccc3
0.410788	O=C(Nc1c(ccc(c2ccc(C#N)cc2)c1)C)c3nc(c4ccncc4)ccc3
0.410788	O=C(Nc1c(ccc(c2ccc(C#N)cc2)c1)C)c3nc(c4ccncc4)ccc3
0.410788	O=C(Nc1c(ccc(c2ccc(C#N)cc2)c1)C)c3nc(c4ccncc4)ccc3
0.410788	O=C(Nc1c(ccc(c2ccc(C#N)cc2)c1)C)c3nc(c4ccncc4)ccc3
0.410788	O=C(Nc1c(ccc(c2ccc(C#N)cc2)c1)C)c3nc(c4ccncc4)ccc3
0.410788	O=C(Nc1c(ccc(c2ccc(C#N)cc2)c1)C)c3nc(c4ccncc4)ccc3
0.410788	O=C(Nc1c(ccc(c2ccc(C#N)cc2)c1)C)c3nc(c4ccncc4)ccc3
0.410788	O=C(Nc1c(ccc(c2ccc(C#N)cc2)c1)C)c3nc(c4ccncc4)ccc3
0.396078	O=C(Nc1cc(c2nc(ncc2)C)ccc1)c3c(NC(=O)c4cc(ccc4)C)cccc3
0.396078	O=C(Nc1cc(c2nc(ncc2)C)ccc1)c3c(NC(=O)c4cc(ccc4)C)cccc3
0.396078	O=C(Nc1cc(c2nc(ncc2)C)ccc1)c3c(NC(=O)c4cc(ccc4)C)cccc3
0.396078	O=C(Nc1cc(c2nc(ncc2)C)ccc1)c3c(NC(=O)c4cc(ccc4)C)cccc3
0.396078	O=C(Nc1cc(c2nc(ncc2)C)ccc1)c3c(NC(=O)c4cc(ccc4)C)cccc3
0.396078	O=C(Nc1cc(c2nc(ncc2)C)ccc1)c3c(NC(=O)c4cc(ccc4)C)cccc3
0.396078	O=C(Nc1cc(c2nc(ncc2)C)ccc1)c3c(NC(=O)c4cc(ccc4)C)cccc3
0.396078	O=C(Nc1cc(c2nc(ncc2)C)ccc1)c3c(NC(=O)c4cc(ccc4)C)cccc3
0.396078	O=C(Nc1cc(c2nc(ncc2)C)ccc1)c3c(NC(=O)c4cc(ccc4)C)cccc3
0.396078	O=C(Nc1cc(c2nc(ncc2)C)ccc1)c3c(NC(=O)c4cc(ccc4)C)cccc3
0.391667	FC(F)(F)COC(=O)Nc1ccc(cc1)C(=O)Nc2cc(c3nc(ncc3)C)ccc2
0.391667	FC(F)(F)COC(=O)Nc1ccc(cc1)C(=O)Nc2cc(c3nc(ncc3)C)ccc2
0.391667	FC(F)(F)COC(=O)Nc1ccc(cc1)C(=O)Nc2cc(c3nc(ncc3)C)ccc2
0.391667	FC(F)(F)COC(=O)Nc1ccc(cc1)C(=O)Nc2cc(c3nc(ncc3)C)ccc2
0.391667	FC(F)(F)COC(=O)Nc1ccc(cc1)C(=O)Nc2cc(c3nc(ncc3)C)ccc2
0.391667	FC(F)(F)COC(=O)Nc1ccc(cc1)C(=O)Nc2cc(c3nc(ncc3)C)ccc2
0.391667	FC(F)(F)COC(=O)Nc1ccc(cc1)C(=O)Nc2cc(c3nc(ncc3)C)ccc2
0.391667	FC(F)(F)COC(=O)Nc1ccc(cc1)C(=O)Nc2cc(c3nc(ncc3)C)ccc2
0.391667	FC(F)(F)COC(=O)Nc1ccc(cc1)C(=O)Nc2cc(c3nc(ncc3)C)ccc2
0.391667	FC(F)(F)COC(=O)Nc1ccc(cc1)C(=O)Nc2cc(c3nc(ncc3)C)ccc2
0.391473	O=C(Nc1cc(c2nc(ncc2)C)ccc1)c3cc(OC)c(C#N)cc3
0.391473	O=C(Nc1cc(c2nc(ncc2)C)ccc1)c3cc(OC)c(C#N)cc3
0.391473	O=C(Nc1cc(c2nc(ncc2)C)ccc1)c3cc(OC)c(C#N)cc3
0.391473	O=C(Nc1cc(c2nc(ncc2)C)ccc1)c3cc(OC)c(C#N)cc3
0.391473	O=C(Nc1cc(c2nc(ncc2)C)ccc1)c3cc(OC)c(C#N)cc3
0.391473	O=C(Nc1cc(c2nc(ncc2)C)ccc1)c3cc(OC)c(C#N)cc3
0.391473	O=C(Nc1cc(c2nc(ncc2)C)ccc1)c3cc(OC)c(C#N)cc3
0.391473	O=C(Nc1cc(c2nc(ncc2)C)ccc1)c3cc(OC)c(C#N)cc3
0.391473	O=C(Nc1cc(c2nc(ncc2)C)ccc1)c3cc(OC)c(C#N)cc3
0.391473	O=C(Nc1cc(c2nc(ncc2)C)ccc1)c3cc(OC)c(C#N)cc3
0.377593	Brc1ccc(cc1)CC(=O)Nc2ccc(cc2)C(=O)Nc3c(ccc(c4ccc(C#N)cc4)c3)C
0.377593	Brc1ccc(cc1)CC(=O)Nc2ccc(cc2)C(=O)Nc3c(ccc(c4ccc(C#N)cc4)c3)C
0.377593	Brc1ccc(cc1)CC(=O)Nc2ccc(cc2)C(=O)Nc3c(ccc(c4ccc(C#N)cc4)c3)C
0.377593	Brc1ccc(cc1)CC(=O)Nc2ccc(cc2)C(=O)Nc3c(ccc(c4ccc(C#N)cc4)c3)C
0.377593	Brc1ccc(cc1)CC(=O)Nc2ccc(cc2)C(=O)Nc3c(ccc(c4ccc(C#N)cc4)c3)C
0.377593	Brc1ccc(cc1)CC(=O)Nc2ccc(cc2)C(=O)Nc3c(ccc(c4ccc(C#N)cc4)c3)C
0.377593	Brc1ccc(cc1)CC(=O)Nc2ccc(cc2)C(=O)Nc3c(ccc(c4ccc(C#N)cc4)c3)C
0.377593	Brc1ccc(cc1)CC(=O)Nc2ccc(cc2)C(=O)Nc3c(ccc(c4ccc(C#N)cc4)c3)C
0.377593	Brc1ccc(cc1)CC(=O)Nc2ccc(cc2)C(=O)Nc3c(ccc(c4ccc(C#N)cc4)c3)C
0.377593	Brc1ccc(cc1)CC(=O)Nc2ccc(cc2)C(=O)Nc3c(ccc(c4ccc(C#N)cc4)c3)C
0.373016	O=C(Nc1cc(c2nc(ncc2)C)ccc1)c3c(O)ccc(c4ccccc4)c3
0.373016	O=C(Nc1cc(c2nc(ncc2)C)ccc1)c3c(O)ccc(c4ccccc4)c3
0.373016	O=C(Nc1cc(c2nc(ncc2)C)ccc1)c3c(O)ccc(c4ccccc4)c3
0.373016	O=C(Nc1cc(c2nc(ncc2)C)ccc1)c3c(O)ccc(c4ccccc4)c3
0.373016	O=C(Nc1cc(c2nc(ncc2)C)ccc1)c3c(O)ccc(c4ccccc4)c3
0.373016	O=C(Nc1cc(c2nc(ncc2)C)ccc1)c3c(O)ccc(c4ccccc4)c3
0.373016	O=C(Nc1cc(c2nc(ncc2)C)ccc1)c3c(O)ccc(c4ccccc4)c3
0.373016	O=C(Nc1cc(c2nc(ncc2)C)ccc1)c3c(O)ccc(c4ccccc4)c3
0.373016	O=C(Nc1cc(c2nc(ncc2)C)ccc1)c3c(O)ccc(c4ccccc4)c3
0.373016	O=C(Nc1cc(c2nc(ncc2)C)ccc1)c3c(O)ccc(c4ccccc4)c3
0.360731	O=C(Nc1cc(c(O)cc1)C)c2cnccc2
0.360731	O=C(Nc1cc(c(O)cc1)C)c2cnccc2
0.360731	O=C(Nc1cc(c(O)cc1)C)c2cnccc2
0.360731	O=C(Nc1cc(c(O)cc1)C)c2cnccc2
0.360731	O=C(Nc1cc(c(O)cc1)C)c2cnccc2
0.360169	O=C(Nc1c(cccc1)CN2CCC(O)CC2)c3ccc(cc3)CN4CCN(CC4)C
0.360169	O=C(Nc1c(cccc1)CN2CCC(O)CC2)c3ccc(cc3)CN4CCN(CC4)C
0.360169	O=C(Nc1c(cccc1)CN2CCC(O)CC2)c3ccc(cc3)CN4CCN(CC4)C
0.360169	O=C(Nc1c(cccc1)CN2CCC(O)CC2)c3ccc(cc3)CN4CCN(CC4)C
0.360169	O=C(Nc1c(cccc1)CN2CCC(O)CC2)c3ccc(cc3)CN4CCN(CC4)C
0.360169	O=C(Nc1c(cccc1)CN2CCC(O)CC2)c3ccc(cc3)CN4CCN(CC4)C
0.360169	O=C(Nc1c(cccc1)CN2CCC(O)CC2)c3ccc(cc3)CN4CCN(CC4)C
0.360169	O=C(Nc1c(cccc1)CN2CCC(O)CC2)c3ccc(cc3)CN4CCN(CC4)C
0.360169	O=C(Nc1c(cccc1)CN2CCC(O)CC2)c3ccc(cc3)CN4CCN(CC4)C
0.360169	O=C(Nc1c(cccc1)CN2CCC(O)CC2)c3ccc(cc3)CN4CCN(CC4)C
0.355401	O=C(NC1=NC(=NN1)c2cc3OCCOc3cc2)c4cc(NC(=O)Cc5ccncc5)c(cc4)C
0.355401	O=C(NC1=NC(=NN1)c2cc3OCCOc3cc2)c4cc(NC(=O)Cc5ccncc5)c(cc4)C
0.355401	O=C(NC1=NC(=NN1)c2cc3OCCOc3cc2)c4cc(NC(=O)Cc5ccncc5)c(cc4)C
0.355401	O=C(NC1=NC(=NN1)c2cc3OCCOc3cc2)c4cc(NC(=O)Cc5ccncc5)c(cc4)C
0.355401	O=C(NC1=NC(=NN1)c2cc3OCCOc3cc2)c4cc(NC(=O)Cc5ccncc5)c(cc4)C
0.355401	O=C(NC1=NC(=NN1)c2cc3OCCOc3cc2)c4cc(NC(=O)Cc5ccncc5)c(cc4)C
0.355401	O=C(NC1=NC(=NN1)c2cc3OCCOc3cc2)c4cc(NC(=O)Cc5ccncc5)c(cc4)C
0.355401	O=C(NC1=NC(=NN1)c2cc3OCCOc3cc2)c4cc(NC(=O)Cc5ccncc5)c(cc4)C
0.355401	O=C(NC1=NC(=NN1)c2cc3OCCOc3cc2)c4cc(NC(=O)Cc5ccncc5)c(cc4)C
0.355401	O=C(NC1=NC(=NN1)c2cc3OCCOc3cc2)c4cc(NC(=O)Cc5ccncc5)c(cc4)C
0.354962	Fc1c(N2CCN(CC2)C)ccc(c1)C(=O)Nc3c(ccc(c4ccc(C#N)cc4)c3)C
0.354962	Fc1c(N2CCN(CC2)C)ccc(c1)C(=O)Nc3c(ccc(c4ccc(C#N)cc4)c3)C
0.354962	Fc1c(N2CCN(CC2)C)ccc(c1)C(=O)Nc3c(ccc(c4ccc(C#N)cc4)c3)C
0.354962	Fc1c(N2CCN(CC2)C)ccc(c1)C(=O)Nc3c(ccc(c4ccc(C#N)cc4)c3)C
0.354962	Fc1c(N2CCN(CC2)C)ccc(c1)C(=O)Nc3c(ccc(c4ccc(C#N)cc4)c3)C
0.354962	Fc1c(N2CCN(CC2)C)ccc(c1)C(=O)Nc3c(ccc(c4ccc(C#N)cc4)c3)C
0.354962	Fc1c(N2CCN(CC2)C)ccc(c1)C(=O)Nc3c(ccc(c4ccc(C#N)cc4)c3)C
0.354962	Fc1c(N2CCN(CC2)C)ccc(c1)C(=O)Nc3c(ccc(c4ccc(C#N)cc4)c3)C
0.354962	Fc1c(N2CCN(CC2)C)ccc(c1)C(=O)Nc3c(ccc(c4ccc(C#N)cc4)c3)C
0.354962	Fc1c(N2CCN(CC2)C)ccc(c1)C(=O)Nc3c(ccc(c4ccc(C#N)cc4)c3)C
0.351648	Fc1c(Nc2ncccc2C(=O)Nc3c(ccc(c4ccc(C#N)cc4)c3)C)cc(F)cc1
0.351648	Fc1c(Nc2ncccc2C(=O)Nc3c(ccc(c4ccc(C#N)cc4)c3)C)cc(F)cc1
0.351648	Fc1c(Nc2ncccc2C(=O)Nc3c(ccc(c4ccc(C#N)cc4)c3)C)cc(F)cc1
0.351648	Fc1c(Nc2ncccc2C(=O)Nc3c(ccc(c4ccc(C#N)cc4)c3)C)cc(F)cc1
0.351648	Fc1c(Nc2ncccc2C(=O)Nc3c(ccc(c4ccc(C#N)cc4)c3)C)cc(F)cc1
0.351648	Fc1c(Nc2ncccc2C(=O)Nc3c(ccc(c4ccc(C#N)cc4)c3)C)cc(F)cc1
0.351648	Fc1c(Nc2ncccc2C(=O)Nc3c(ccc(c4ccc(C#N)cc4)c3)C)cc(F)cc1
0.351648	Fc1c(Nc2ncccc2C(=O)Nc3c(ccc(c4ccc(C#N)cc4)c3)C)cc(F)cc1
0.351648	Fc1c(Nc2ncccc2C(=O)Nc3c(ccc(c4ccc(C#N)cc4)c3)C)cc(F)cc1
0.351648	Fc1c(Nc2ncccc2C(=O)Nc3c(ccc(c4ccc(C#N)cc4)c3)C)cc(F)cc1
0.351351	Brc1cc(NC(=O)c2ccc(OC)cc2)c(cc1)C(=O)Nc3cc(ccc3)CN4CCSCC4
0.350598	O=C(Nc1cncc(C#C)c1)c2cc(NC(=O)Cc3ccncc3)c(cc2)C
0.350598	O=C(Nc1cncc(C#C)c1)c2cc(NC(=O)Cc3ccncc3)c(cc2)C
0.350598	O=C(Nc1cncc(C#C)c1)c2cc(NC(=O)Cc3ccncc3)c(cc2)C
0.350598	O=C(Nc1cncc(C#C)c1)c2cc(NC(=O)Cc3ccncc3)c(cc2)C
0.350598	O=C(Nc1cncc(C#C)c1)c2cc(NC(=O)Cc3ccncc3)c(cc2)C
0.350598	O=C(Nc1cncc(C#C)c1)c2cc(NC(=O)Cc3ccncc3)c(cc2)C
0.350598	O=C(Nc1cncc(C#C)c1)c2cc(NC(=O)Cc3ccncc3)c(cc2)C
0.350598	O=C(Nc1cncc(C#C)c1)c2cc(NC(=O)Cc3ccncc3)c(cc2)C
0.350598	O=C(Nc1cncc(C#C)c1)c2cc(NC(=O)Cc3ccncc3)c(cc2)C
0.350598	O=C(Nc1cncc(C#C)c1)c2cc(NC(=O)Cc3ccncc3)c(cc2)C
0.34902	O=C(Nc1ccc(cc1)CN2C(=O)CCC2=O)c3cc(c4ccccc4)c(cc3)C
0.34902	O=C(Nc1ccc(cc1)CN2C(=O)CCC2=O)c3cc(c4ccccc4)c(cc3)C
0.34902	O=C(Nc1ccc(cc1)CN2C(=O)CCC2=O)c3cc(c4ccccc4)c(cc3)C
0.34902	O=C(Nc1ccc(cc1)CN2C(=O)CCC2=O)c3cc(c4ccccc4)c(cc3)C
0.34902	O=C(Nc1ccc(cc1)CN2C(=O)CCC2=O)c3cc(c4ccccc4)c(cc3)C
0.34902	O=C(Nc1ccc(cc1)CN2C(=O)CCC2=O)c3cc(c4ccccc4)c(cc3)C
0.34902	O=C(Nc1ccc(cc1)CN2C(=O)CCC2=O)c3cc(c4ccccc4)c(cc3)C
0.34902	O=C(Nc1ccc(cc1)CN2C(=O)CCC2=O)c3cc(c4ccccc4)c(cc3)C
0.34902	O=C(Nc1ccc(cc1)CN2C(=O)CCC2=O)c3cc(c4ccccc4)c(cc3)C
0.34902	O=C(Nc1ccc(cc1)CN2C(=O)CCC2=O)c3cc(c4ccccc4)c(cc3)C
0.348	S(c1ccc(OC)cc1)c2ccc(NC(=O)c3cc(NC(=O)Cc4ccncc4)c(cc3)C)cc2
0.348	S(c1ccc(OC)cc1)c2ccc(NC(=O)c3cc(NC(=O)Cc4ccncc4)c(cc3)C)cc2
0.348	S(c1ccc(OC)cc1)c2ccc(NC(=O)c3cc(NC(=O)Cc4ccncc4)c(cc3)C)cc2
0.348	S(c1ccc(OC)cc1)c2ccc(NC(=O)c3cc(NC(=O)Cc4ccncc4)c(cc3)C)cc2
0.348	S(c1ccc(OC)cc1)c2ccc(NC(=O)c3cc(NC(=O)Cc4ccncc4)c(cc3)C)cc2
0.348	S(c1ccc(OC)cc1)c2ccc(NC(=O)c3cc(NC(=O)Cc4ccncc4)c(cc3)C)cc2
0.348	S(c1ccc(OC)cc1)c2ccc(NC(=O)c3cc(NC(=O)Cc4ccncc4)c(cc3)C)cc2
0.348	S(c1ccc(OC)cc1)c2ccc(NC(=O)c3cc(NC(=O)Cc4ccncc4)c(cc3)C)cc2
0.348	S(c1ccc(OC)cc1)c2ccc(NC(=O)c3cc(NC(=O)Cc4ccncc4)c(cc3)C)cc2
0.348	S(c1ccc(OC)cc1)c2ccc(NC(=O)c3cc(NC(=O)Cc4ccncc4)c(cc3)C)cc2
0.345588	O=C(Nc1c(ccc(c1)C(=O)NC2=NC(=NN2)c3cc(C#N)ccc3)C)NC(C)(C)C
0.345588	O=C(Nc1c(ccc(c1)C(=O)NC2=NC(=NN2)c3cc(C#N)ccc3)C)NC(C)(C)C
0.345588	O=C(Nc1c(ccc(c1)C(=O)NC2=NC(=NN2)c3cc(C#N)ccc3)C)NC(C)(C)C
0.345588	O=C(Nc1c(ccc(c1)C(=O)NC2=NC(=NN2)c3cc(C#N)ccc3)C)NC(C)(C)C
0.345588	O=C(Nc1c(ccc(c1)C(=O)NC2=NC(=NN2)c3cc(C#N)ccc3)C)NC(C)(C)C
0.345588	O=C(Nc1c(ccc(c1)C(=O)NC2=NC(=NN2)c3cc(C#N)ccc3)C)NC(C)(C)C
0.345588	O=C(Nc1c(ccc(c1)C(=O)NC2=NC(=NN2)c3cc(C#N)ccc3)C)NC(C)(C)C
0.345588	O=C(Nc1c(ccc(c1)C(=O)NC2=NC(=NN2)c3cc(C#N)ccc3)C)NC(C)(C)C
0.345588	O=C(Nc1c(ccc(c1)C(=O)NC2=NC(=NN2)c3cc(C#N)ccc3)C)NC(C)(C)C
0.345588	O=C(Nc1c(ccc(c1)C(=O)NC2=NC(=NN2)c3cc(C#N)ccc3)C)NC(C)(C)C
0.345238	O=C(Nc1ccc(cc1)CCN2CCN(CC2)C)c3c(NC(=O)c4cc(ccc4)C)cccc3
0.345238	O=C(Nc1ccc(cc1)CCN2CCN(CC2)C)c3c(NC(=O)c4cc(ccc4)C)cccc3
0.345238	O=C(Nc1ccc(cc1)CCN2CCN(CC2)C)c3c(NC(=O)c4cc(ccc4)C)cccc3
0.345238	O=C(Nc1ccc(cc1)CCN2CCN(CC2)C)c3c(NC(=O)c4cc(ccc4)C)cccc3
0.345238	O=C(Nc1ccc(cc1)CCN2CCN(CC2)C)c3c(NC(=O)c4cc(ccc4)C)cccc3
0.345238	O=C(Nc1ccc(cc1)CCN2CCN(CC2)C)c3c(NC(=O)c4cc(ccc4)C)cccc3
0.345238	O=C(Nc1ccc(cc1)CCN2CCN(CC2)C)c3c(NC(=O)c4cc(ccc4)C)cccc3
0.345238	O=C(Nc1ccc(cc1)CCN2CCN(CC2)C)c3c(NC(=O)c4cc(ccc4)C)cccc3
0.345238	O=C(Nc1ccc(cc1)CCN2CCN(CC2)C)c3c(NC(=O)c4cc(ccc4)C)cccc3
0.345238	O=C(Nc1ccc(cc1)CCN2CCN(CC2)C)c3c(NC(=O)c4cc(ccc4)C)cccc3
0.343629	FC(F)(F)c1c(NC(=O)NCc2ccc(cc2)CN3CCCC3)ccc(NC(=O)c4ccccc4)c1
0.343629	FC(F)(F)c1c(NC(=O)NCc2ccc(cc2)CN3CCCC3)ccc(NC(=O)c4ccccc4)c1
0.343629	FC(F)(F)c1c(NC(=O)NCc2ccc(cc2)CN3CCCC3)ccc(NC(=O)c4ccccc4)c1
0.343629	FC(F)(F)c1c(NC(=O)NCc2ccc(cc2)CN3CCCC3)ccc(NC(=O)c4ccccc4)c1
0.343629	FC(F)(F)c1c(NC(=O)NCc2ccc(cc2)CN3CCCC3)ccc(NC(=O)c4ccccc4)c1
0.343629	FC(F)(F)c1c(NC(=O)NCc2ccc(cc2)CN3CCCC3)ccc(NC(=O)c4ccccc4)c1
0.343629	FC(F)(F)c1c(NC(=O)NCc2ccc(cc2)CN3CCCC3)ccc(NC(=O)c4ccccc4)c1
0.343629	FC(F)(F)c1c(NC(=O)NCc2ccc(cc2)CN3CCCC3)ccc(NC(=O)c4ccccc4)c1
0.343629	FC(F)(F)c1c(NC(=O)NCc2ccc(cc2)CN3CCCC3)ccc(NC(=O)c4ccccc4)c1
0.343629	FC(F)(F)c1c(NC(=O)NCc2ccc(cc2)CN3CCCC3)ccc(NC(=O)c4ccccc4)c1
0.343478	O=C(Nc1c(ccc(c2ccc(C#N)cc2)c1)C)c3cc(c(cc3)C)C
0.343478	O=C(Nc1c(ccc(c2ccc(C#N)cc2)c1)C)c3cc(c(cc3)C)C
0.343478	O=C(Nc1c(ccc(c2ccc(C#N)cc2)c1)C)c3cc(c(cc3)C)C
0.343478	O=C(Nc1c(ccc(c2ccc(C#N)cc2)c1)C)c3cc(c(cc3)C)C
0.343478	O=C(Nc1c(ccc(c2ccc(C#N)cc2)c1)C)c3cc(c(cc3)C)C
0.341637	O=C(Oc1c(cc(NC(=O)c2cnccc2)cc1)C)C=3NN=C(c4ccc(OC)cc4)C3
0.341637	O=C(Oc1c(cc(NC(=O)c2cnccc2)cc1)C)C=3NN=C(c4ccc(OC)cc4)C3
0.341637	O=C(Oc1c(cc(NC(=O)c2cnccc2)cc1)C)C=3NN=C(c4ccc(OC)cc4)C3
0.341637	O=C(Oc1c(cc(NC(=O)c2cnccc2)cc1)C)C=3NN=C(c4ccc(OC)cc4)C3
0.341637	O=C(Oc1c(cc(NC(=O)c2cnccc2)cc1)C)C=3NN=C(c4ccc(OC)cc4)C3
0.341637	O=C(Oc1c(cc(NC(=O)c2cnccc2)cc1)C)C=3NN=C(c4ccc(OC)cc4)C3
0.341637	O=C(Oc1c(cc(NC(=O)c2cnccc2)cc1)C)C=3NN=C(c4ccc(OC)cc4)C3
0.341637	O=C(Oc1c(cc(NC(=O)c2cnccc2)cc1)C)C=3NN=C(c4ccc(OC)cc4)C3
0.341637	O=C(Oc1c(cc(NC(=O)c2cnccc2)cc1)C)C=3NN=C(c4ccc(OC)cc4)C3
0.341637	O=C(Oc1c(cc(NC(=O)c2cnccc2)cc1)C)C=3NN=C(c4ccc(OC)cc4)C3
0.341365	O=C(Nc1ccc(cc1)CCN2CCN(CC2)C)c3c(O)ccc(c4ccccc4)c3
0.341365	O=C(Nc1ccc(cc1)CCN2CCN(CC2)C)c3c(O)ccc(c4ccccc4)c3
0.341365	O=C(Nc1ccc(cc1)CCN2CCN(CC2)C)c3c(O)ccc(c4ccccc4)c3
0.341365	O=C(Nc1ccc(cc1)CCN2CCN(CC2)C)c3c(O)ccc(c4ccccc4)c3
0.341365	O=C(Nc1ccc(cc1)CCN2CCN(CC2)C)c3c(O)ccc(c4ccccc4)c3
0.341365	O=C(Nc1ccc(cc1)CCN2CCN(CC2)C)c3c(O)ccc(c4ccccc4)c3
0.341365	O=C(Nc1ccc(cc1)CCN2CCN(CC2)C)c3c(O)ccc(c4ccccc4)c3
0.341365	O=C(Nc1ccc(cc1)CCN2CCN(CC2)C)c3c(O)ccc(c4ccccc4)c3
0.341365	O=C(Nc1ccc(cc1)CCN2CCN(CC2)C)c3c(O)ccc(c4ccccc4)c3
0.341365	O=C(Nc1ccc(cc1)CCN2CCN(CC2)C)c3c(O)ccc(c4ccccc4)c3
0.340996	S1C=NC(c2ccc(cc2)C(=O)Nc3c(cc(cc3)C(=O)N4CCOCC4)C)=C1
0.340996	S1C=NC(c2ccc(cc2)C(=O)Nc3c(cc(cc3)C(=O)N4CCOCC4)C)=C1
0.340996	S1C=NC(c2ccc(cc2)C(=O)Nc3c(cc(cc3)C(=O)N4CCOCC4)C)=C1
0.340996	S1C=NC(c2ccc(cc2)C(=O)Nc3c(cc(cc3)C(=O)N4CCOCC4)C)=C1
0.340996	S1C=NC(c2ccc(cc2)C(=O)Nc3c(cc(cc3)C(=O)N4CCOCC4)C)=C1
0.340996	S1C=NC(c2ccc(cc2)C(=O)Nc3c(cc(cc3)C(=O)N4CCOCC4)C)=C1
0.340996	S1C=NC(c2ccc(cc2)C(=O)Nc3c(cc(cc3)C(=O)N4CCOCC4)C)=C1
0.340996	S1C=NC(c2ccc(cc2)C(=O)Nc3c(cc(cc3)C(=O)N4CCOCC4)C)=C1
0.340996	S1C=NC(c2ccc(cc2)C(=O)Nc3c(cc(cc3)C(=O)N4CCOCC4)C)=C1
0.340996	S1C=NC(c2ccc(cc2)C(=O)Nc3c(cc(cc3)C(=O)N4CCOCC4)C)=C1
0.339695	O=C(Nc1c(NC(=O)C=2C(=O)NC(c3cnccc3)=CC2)cccc1)c4ccncc4
0.339695	O=C(Nc1c(NC(=O)C=2C(=O)NC(c3cnccc3)=CC2)cccc1)c4ccncc4
0.339695	O=C(Nc1c(NC(=O)C=2C(=O)NC(c3cnccc3)=CC2)cccc1)c4ccncc4
0.339695	O=C(Nc1c(NC(=O)C=2C(=O)NC(c3cnccc3)=CC2)cccc1)c4ccncc4
0.339695	O=C(Nc1c(NC(=O)C=2C(=O)NC(c3cnccc3)=CC2)cccc1)c4ccncc4
0.339695	O=C(Nc1c(NC(=O)C=2C(=O)NC(c3cnccc3)=CC2)cccc1)c4ccncc4
0.339695	O=C(Nc1c(NC(=O)C=2C(=O)NC(c3cnccc3)=CC2)cccc1)c4ccncc4
0.339695	O=C(Nc1c(NC(=O)C=2C(=O)NC(c3cnccc3)=CC2)cccc1)c4ccncc4
0.339695	O=C(Nc1c(NC(=O)C=2C(=O)NC(c3cnccc3)=CC2)cccc1)c4ccncc4
0.339695	O=C(Nc1c(NC(=O)C=2C(=O)NC(c3cnccc3)=CC2)cccc1)c4ccncc4
0.339552	O=C(Nc1cc(c2nc(ncc2)C)ccc1)c3c(OC)nc(OC)cc3
0.339552	O=C(Nc1cc(c2nc(ncc2)C)ccc1)c3c(OC)nc(OC)cc3
0.339552	O=C(Nc1cc(c2nc(ncc2)C)ccc1)c3c(OC)nc(OC)cc3
0.339552	O=C(Nc1cc(c2nc(ncc2)C)ccc1)c3c(OC)nc(OC)cc3
0.339552	O=C(Nc1cc(c2nc(ncc2)C)ccc1)c3c(OC)nc(OC)cc3
0.339552	O=C(Nc1cc(c2nc(ncc2)C)ccc1)c3c(OC)nc(OC)cc3
0.339552	O=C(Nc1cc(c2nc(ncc2)C)ccc1)c3c(OC)nc(OC)cc3
0.339552	O=C(Nc1cc(c2nc(ncc2)C)ccc1)c3c(OC)nc(OC)cc3
0.339552	O=C(Nc1cc(c2nc(ncc2)C)ccc1)c3c(OC)nc(OC)cc3
0.339552	O=C(Nc1cc(c2nc(ncc2)C)ccc1)c3c(OC)nc(OC)cc3
0.338583	O=C(Nc1c(ccc(c2ccc(C#N)cc2)c1)C)CC3CCN(Cc4ccccc4)CC3
0.338583	O=C(Nc1c(ccc(c2ccc(C#N)cc2)c1)C)CC3CCN(Cc4ccccc4)CC3
0.338583	O=C(Nc1c(ccc(c2ccc(C#N)cc2)c1)C)CC3CCN(Cc4ccccc4)CC3
0.338583	O=C(Nc1c(ccc(c2ccc(C#N)cc2)c1)C)CC3CCN(Cc4ccccc4)CC3
0.338583	O=C(Nc1c(ccc(c2ccc(C#N)cc2)c1)C)CC3CCN(Cc4ccccc4)CC3
0.338583	O=C(Nc1c(ccc(c2ccc(C#N)cc2)c1)C)CC3CCN(Cc4ccccc4)CC3
0.338583	O=C(Nc1c(ccc(c2ccc(C#N)cc2)c1)C)CC3CCN(Cc4ccccc4)CC3
0.338583	O=C(Nc1c(ccc(c2ccc(C#N)cc2)c1)C)CC3CCN(Cc4ccccc4)CC3
0.338583	O=C(Nc1c(ccc(c2ccc(C#N)cc2)c1)C)CC3CCN(Cc4ccccc4)CC3
0.338583	O=C(Nc1c(ccc(c2ccc(C#N)cc2)c1)C)CC3CCN(Cc4ccccc4)CC3
0.337079	O=C(Nc1c(ccc(c1)C(=O)Nc2cc(OCCN3CCOCC3)ccc2)C)NC(C)(C)C
0.337079	O=C(Nc1c(ccc(c1)C(=O)Nc2cc(OCCN3CCOCC3)ccc2)C)NC(C)(C)C
0.337079	O=C(Nc1c(ccc(c1)C(=O)Nc2cc(OCCN3CCOCC3)ccc2)C)NC(C)(C)C
0.337079	O=C(Nc1c(ccc(c1)C(=O)Nc2cc(OCCN3CCOCC3)ccc2)C)NC(C)(C)C
0.337079	O=C(Nc1c(ccc(c1)C(=O)Nc2cc(OCCN3CCOCC3)ccc2)C)NC(C)(C)C
0.337079	O=C(Nc1c(ccc(c1)C(=O)Nc2cc(OCCN3CCOCC3)ccc2)C)NC(C)(C)C
0.337079	O=C(Nc1c(ccc(c1)C(=O)Nc2cc(OCCN3CCOCC3)ccc2)C)NC(C)(C)C
0.337079	O=C(Nc1c(ccc(c1)C(=O)Nc2cc(OCCN3CCOCC3)ccc2)C)NC(C)(C)C
0.337079	O=C(Nc1c(ccc(c1)C(=O)Nc2cc(OCCN3CCOCC3)ccc2)C)NC(C)(C)C
0.337079	O=C(Nc1c(ccc(c1)C(=O)Nc2cc(OCCN3CCOCC3)ccc2)C)NC(C)(C)C
0.334711	O=C(Nc1c(ccc(c2ccc(C#N)cc2)c1)C)c3cc(OC)ccc3
0.334711	O=C(Nc1c(ccc(c2ccc(C#N)cc2)c1)C)c3cc(OC)ccc3
0.334711	O=C(Nc1c(ccc(c2ccc(C#N)cc2)c1)C)c3cc(OC)ccc3
0.334711	O=C(Nc1c(ccc(c2ccc(C#N)cc2)c1)C)c3cc(OC)ccc3
0.334711	O=C(Nc1c(ccc(c2ccc(C#N)cc2)c1)C)c3cc(OC)ccc3
0.334711	O=C(Nc1c(ccc(c2ccc(C#N)cc2)c1)C)c3cc(OC)ccc3
0.334711	O=C(Nc1c(ccc(c2ccc(C#N)cc2)c1)C)c3cc(OC)ccc3
0.334711	O=C(Nc1c(ccc(c2ccc(C#N)cc2)c1)C)c3cc(OC)ccc3
0.334711	O=C(Nc1c(ccc(c2ccc(C#N)cc2)c1)C)c3cc(OC)ccc3
0.334711	O=C(Nc1c(ccc(c2ccc(C#N)cc2)c1)C)c3cc(OC)ccc3
0.333333	FC(F)(F)c1cc(ccc1)C(=O)Nc2cc(NC(=O)C=O)c(cc2)C
0.333333	FC(F)(F)c1cc(ccc1)C(=O)Nc2cc(NC(=O)C=O)c(cc2)C
0.333333	FC(F)(F)c1cc(ccc1)C(=O)Nc2cc(NC(=O)C=O)c(cc2)C
0.333333	FC(F)(F)c1cc(ccc1)C(=O)Nc2cc(NC(=O)C=O)c(cc2)C
0.333333	FC(F)(F)c1cc(ccc1)C(=O)Nc2cc(NC(=O)C=O)c(cc2)C
0.333333	FC(F)(F)c1cc(ccc1)C(=O)Nc2cc(NC(=O)C=O)c(cc2)C
0.333333	FC(F)(F)c1cc(ccc1)C(=O)Nc2cc(NC(=O)C=O)c(cc2)C
0.333333	FC(F)(F)c1cc(ccc1)C(=O)Nc2cc(NC(=O)C=O)c(cc2)C
0.333333	FC(F)(F)c1cc(ccc1)C(=O)Nc2cc(NC(=O)C=O)c(cc2)C
0.333333	FC(F)(F)c1cc(ccc1)C(=O)Nc2cc(NC(=O)C=O)c(cc2)C
0.333333	O=C(NC)c1cc(NC(=O)C=2C(=O)NC(c3cnccc3)=CC2)ccc1
0.333333	O=C(NC)c1cc(NC(=O)C=2C(=O)NC(c3cnccc3)=CC2)ccc1
0.333333	O=C(NC)c1cc(NC(=O)C=2C(=O)NC(c3cnccc3)=CC2)ccc1
0.333333	O=C(NC)c1cc(NC(=O)C=2C(=O)NC(c3cnccc3)=CC2)ccc1
0.333333	O=C(NC)c1cc(NC(=O)C=2C(=O)NC(c3cnccc3)=CC2)ccc1
0.333333	O=C(NC)c1cc(NC(=O)C=2C(=O)NC(c3cnccc3)=CC2)ccc1
0.333333	O=C(NC)c1cc(NC(=O)C=2C(=O)NC(c3cnccc3)=CC2)ccc1
0.333333	O=C(NC)c1cc(NC(=O)C=2C(=O)NC(c3cnccc3)=CC2)ccc1
0.333333	O=C(NC)c1cc(NC(=O)C=2C(=O)NC(c3cnccc3)=CC2)ccc1
0.333333	O=C(NC)c1cc(NC(=O)C=2C(=O)NC(c3cnccc3)=CC2)ccc1
0.331967	O=C(Nc1c(ccc(OC)c1)C)c2cc(ccc2)C3=COC=C3
0.331967	O=C(Nc1c(ccc(OC)c1)C)c2cc(ccc2)C3=COC=C3
0.331967	O=C(Nc1c(ccc(OC)c1)C)c2cc(ccc2)C3=COC=C3
0.331967	O=C(Nc1c(ccc(OC)c1)C)c2cc(ccc2)C3=COC=C3
0.331967	O=C(Nc1c(ccc(OC)c1)C)c2cc(ccc2)C3=COC=C3
0.331967	O=C(Nc1c(ccc(OC)c1)C)c2cc(ccc2)C3=COC=C3
0.331967	O=C(Nc1c(ccc(OC)c1)C)c2cc(ccc2)C3=COC=C3
0.331967	O=C(Nc1c(ccc(OC)c1)C)c2cc(ccc2)C3=COC=C3
0.331967	O=C(Nc1c(ccc(OC)c1)C)c2cc(ccc2)C3=COC=C3
0.331967	O=C(Nc1c(ccc(OC)c1)C)c2cc(ccc2)C3=COC=C3
0.330769	O=C(Nc1cc(ccc1)COC2CCCCC2)c3cc(c4ccccc4)c(cc3)C
0.330769	O=C(Nc1cc(ccc1)COC2CCCCC2)c3cc(c4ccccc4)c(cc3)C
0.330769	O=C(Nc1cc(ccc1)COC2CCCCC2)c3cc(c4ccccc4)c(cc3)C
0.330769	O=C(Nc1cc(ccc1)COC2CCCCC2)c3cc(c4ccccc4)c(cc3)C
0.330769	O=C(Nc1cc(ccc1)COC2CCCCC2)c3cc(c4ccccc4)c(cc3)C
0.330769	O=C(Nc1cc(ccc1)COC2CCCCC2)c3cc(c4ccccc4)c(cc3)C
0.330769	O=C(Nc1cc(ccc1)COC2CCCCC2)c3cc(c4ccccc4)c(cc3)C
0.330769	O=C(Nc1cc(ccc1)COC2CCCCC2)c3cc(c4ccccc4)c(cc3)C
0.330769	O=C(Nc1cc(ccc1)COC2CCCCC2)c3cc(c4ccccc4)c(cc3)C
0.330769	O=C(Nc1cc(ccc1)COC2CCCCC2)c3cc(c4ccccc4)c(cc3)C
0.330709	Brc1ccc(c2cc(NC(=O)c3cc(F)c(N4CCN(CC4)C)cc3)ccc2)cc1
0.330709	Brc1ccc(c2cc(NC(=O)c3cc(F)c(N4CCN(CC4)C)cc3)ccc2)cc1
0.330709	Brc1ccc(c2cc(NC(=O)c3cc(F)c(N4CCN(CC4)C)cc3)ccc2)cc1
0.330709	Brc1ccc(c2cc(NC(=O)c3cc(F)c(N4CCN(CC4)C)cc3)ccc2)cc1
0.329268	FC(F)(F)c1cc(ccc1)C(=O)Nc2cc(NC(=O)c3cc(OC)ccc3)c(cc2)C
0.329268	FC(F)(F)c1cc(ccc1)C(=O)Nc2cc(NC(=O)c3cc(OC)ccc3)c(cc2)C
0.329268	FC(F)(F)c1cc(ccc1)C(=O)Nc2cc(NC(=O)c3cc(OC)ccc3)c(cc2)C
0.329268	FC(F)(F)c1cc(ccc1)C(=O)Nc2cc(NC(=O)c3cc(OC)ccc3)c(cc2)C
0.329268	FC(F)(F)c1cc(ccc1)C(=O)Nc2cc(NC(=O)c3cc(OC)ccc3)c(cc2)C
0.329268	FC(F)(F)c1cc(ccc1)C(=O)Nc2cc(NC(=O)c3cc(OC)ccc3)c(cc2)C
0.329268	FC(F)(F)c1cc(ccc1)C(=O)Nc2cc(NC(=O)c3cc(OC)ccc3)c(cc2)C
0.329268	FC(F)(F)c1cc(ccc1)C(=O)Nc2cc(NC(=O)c3cc(OC)ccc3)c(cc2)C
0.329268	FC(F)(F)c1cc(ccc1)C(=O)Nc2cc(NC(=O)c3cc(OC)ccc3)c(cc2)C
0.329268	FC(F)(F)c1cc(ccc1)C(=O)Nc2cc(NC(=O)c3cc(OC)ccc3)c(cc2)C
0.325472	O=C(Nc1ccc(cc1)CCN2CCN(CC2)C)c3ccc(cc3)CC
0.325472	O=C(Nc1ccc(cc1)CCN2CCN(CC2)C)c3ccc(cc3)CC
0.325472	O=C(Nc1ccc(cc1)CCN2CCN(CC2)C)c3ccc(cc3)CC
0.325472	O=C(Nc1ccc(cc1)CCN2CCN(CC2)C)c3ccc(cc3)CC
0.325472	O=C(Nc1ccc(cc1)CCN2CCN(CC2)C)c3ccc(cc3)CC
0.325472	O=C(Nc1ccc(cc1)CCN2CCN(CC2)C)c3ccc(cc3)CC
0.325472	O=C(Nc1ccc(cc1)CCN2CCN(CC2)C)c3ccc(cc3)CC
0.325472	O=C(Nc1ccc(cc1)CCN2CCN(CC2)C)c3ccc(cc3)CC
0.325472	O=C(Nc1ccc(cc1)CCN2CCN(CC2)C)c3ccc(cc3)CC
0.325472	O=C(Nc1ccc(cc1)CCN2CCN(CC2)C)c3ccc(cc3)CC
0.324427	S1CCN(Cc2cc(NC(=O)c3c(O)cc(NC(=O)c4cc(OC)cc(OC)c4)cc3)ccc2)CC1
0.324427	S1CCN(Cc2cc(NC(=O)c3c(O)cc(NC(=O)c4cc(OC)cc(OC)c4)cc3)ccc2)CC1
0.324427	S1CCN(Cc2cc(NC(=O)c3c(O)cc(NC(=O)c4cc(OC)cc(OC)c4)cc3)ccc2)CC1
0.324427	S1CCN(Cc2cc(NC(=O)c3c(O)cc(NC(=O)c4cc(OC)cc(OC)c4)cc3)ccc2)CC1
0.324427	S1CCN(Cc2cc(NC(=O)c3c(O)cc(NC(=O)c4cc(OC)cc(OC)c4)cc3)ccc2)CC1
0.324427	S1CCN(Cc2cc(NC(=O)c3c(O)cc(NC(=O)c4cc(OC)cc(OC)c4)cc3)ccc2)CC1
0.324427	S1CCN(Cc2cc(NC(=O)c3c(O)cc(NC(=O)c4cc(OC)cc(OC)c4)cc3)ccc2)CC1
0.324427	S1CCN(Cc2cc(NC(=O)c3c(O)cc(NC(=O)c4cc(OC)cc(OC)c4)cc3)ccc2)CC1
0.324427	S1CCN(Cc2cc(NC(=O)c3c(O)cc(NC(=O)c4cc(OC)cc(OC)c4)cc3)ccc2)CC1
0.324427	S1CCN(Cc2cc(NC(=O)c3c(O)cc(NC(=O)c4cc(OC)cc(OC)c4)cc3)ccc2)CC1
0.323529	Brc1c(F)cc(NC(=O)c2ccc(cc2)C=3N=CSC3)cc1
0.323529	Brc1c(F)cc(NC(=O)c2ccc(cc2)C=3N=CSC3)cc1
0.323529	Brc1c(F)cc(NC(=O)c2ccc(cc2)C=3N=CSC3)cc1
0.323529	Brc1c(F)cc(NC(=O)c2ccc(cc2)C=3N=CSC3)cc1
0.323529	Brc1c(F)cc(NC(=O)c2ccc(cc2)C=3N=CSC3)cc1
0.323529	Brc1c(F)cc(NC(=O)c2ccc(cc2)C=3N=CSC3)cc1
0.323529	Brc1c(F)cc(NC(=O)c2ccc(cc2)C=3N=CSC3)cc1
0.323529	Brc1c(F)cc(NC(=O)c2ccc(cc2)C=3N=CSC3)cc1
0.323529	Brc1c(F)cc(NC(=O)c2ccc(cc2)C=3N=CSC3)cc1
0.323529	Brc1c(F)cc(NC(=O)c2ccc(cc2)C=3N=CSC3)cc1
0.322581	Ic1ccc(cc1)C=2N=C(SC2)NC(=O)c3c(Nc4cc(F)ccc4)cncc3
0.322581	Ic1ccc(cc1)C=2N=C(SC2)NC(=O)c3c(Nc4cc(F)ccc4)cncc3
0.322581	Ic1ccc(cc1)C=2N=C(SC2)NC(=O)c3c(Nc4cc(F)ccc4)cncc3
0.322581	Ic1ccc(cc1)C=2N=C(SC2)NC(=O)c3c(Nc4cc(F)ccc4)cncc3
0.322581	Ic1ccc(cc1)C=2N=C(SC2)NC(=O)c3c(Nc4cc(F)ccc4)cncc3
0.322581	Ic1ccc(cc1)C=2N=C(SC2)NC(=O)c3c(Nc4cc(F)ccc4)cncc3
0.322581	Ic1ccc(cc1)C=2N=C(SC2)NC(=O)c3c(Nc4cc(F)ccc4)cncc3
0.322581	Ic1ccc(cc1)C=2N=C(SC2)NC(=O)c3c(Nc4cc(F)ccc4)cncc3
0.322581	Ic1ccc(cc1)C=2N=C(SC2)NC(=O)c3c(Nc4cc(F)ccc4)cncc3
0.322581	Ic1ccc(cc1)C=2N=C(SC2)NC(=O)c3c(Nc4cc(F)ccc4)cncc3
0.321321	Clc1ccc(cc1)CN2c3c(cc(NC(=O)C=4C(=O)NC(c5cnccc5)=CC4)cc3)CCC2=O
0.321321	Clc1ccc(cc1)CN2c3c(cc(NC(=O)C=4C(=O)NC(c5cnccc5)=CC4)cc3)CCC2=O
0.321321	Clc1ccc(cc1)CN2c3c(cc(NC(=O)C=4C(=O)NC(c5cnccc5)=CC4)cc3)CCC2=O
0.321321	Clc1ccc(cc1)CN2c3c(cc(NC(=O)C=4C(=O)NC(c5cnccc5)=CC4)cc3)CCC2=O
0.321321	Clc1ccc(cc1)CN2c3c(cc(NC(=O)C=4C(=O)NC(c5cnccc5)=CC4)cc3)CCC2=O
0.321321	Clc1ccc(cc1)CN2c3c(cc(NC(=O)C=4C(=O)NC(c5cnccc5)=CC4)cc3)CCC2=O
0.321321	Clc1ccc(cc1)CN2c3c(cc(NC(=O)C=4C(=O)NC(c5cnccc5)=CC4)cc3)CCC2=O
0.321321	Clc1ccc(cc1)CN2c3c(cc(NC(=O)C=4C(=O)NC(c5cnccc5)=CC4)cc3)CCC2=O
0.321321	Clc1ccc(cc1)CN2c3c(cc(NC(=O)C=4C(=O)NC(c5cnccc5)=CC4)cc3)CCC2=O
0.321321	Clc1ccc(cc1)CN2c3c(cc(NC(=O)C=4C(=O)NC(c5cnccc5)=CC4)cc3)CCC2=O
0.320896	O=C(Nc1c(ccc(c2ccc(C#N)cc2)c1)C)c3c(O)cc(NC(=O)c4cc(OC)cc(OC)c4)cc3
0.320896	O=C(Nc1c(ccc(c2ccc(C#N)cc2)c1)C)c3c(O)cc(NC(=O)c4cc(OC)cc(OC)c4)cc3
0.320896	O=C(Nc1c(ccc(c2ccc(C#N)cc2)c1)C)c3c(O)cc(NC(=O)c4cc(OC)cc(OC)c4)cc3
0.320896	O=C(Nc1c(ccc(c2ccc(C#N)cc2)c1)C)c3c(O)cc(NC(=O)c4cc(OC)cc(OC)c4)cc3
0.320896	O=C(Nc1c(ccc(c2ccc(C#N)cc2)c1)C)c3c(O)cc(NC(=O)c4cc(OC)cc(OC)c4)cc3
0.320896	O=C(Nc1c(ccc(c2ccc(C#N)cc2)c1)C)c3c(O)cc(NC(=O)c4cc(OC)cc(OC)c4)cc3
0.320896	O=C(Nc1c(ccc(c2ccc(C#N)cc2)c1)C)c3c(O)cc(NC(=O)c4cc(OC)cc(OC)c4)cc3
0.320896	O=C(Nc1c(ccc(c2ccc(C#N)cc2)c1)C)c3c(O)cc(NC(=O)c4cc(OC)cc(OC)c4)cc3
0.320896	O=C(Nc1c(ccc(c2ccc(C#N)cc2)c1)C)c3c(O)cc(NC(=O)c4cc(OC)cc(OC)c4)cc3
0.320896	O=C(Nc1c(ccc(c2ccc(C#N)cc2)c1)C)c3c(O)cc(NC(=O)c4cc(OC)cc(OC)c4)cc3
0.316667	S1C(=NC(=C1C(=O)Nc2cc(c3nc(ncc3)C)ccc2)C)c4c(cc(cc4)C)C
0.316667	S1C(=NC(=C1C(=O)Nc2cc(c3nc(ncc3)C)ccc2)C)c4c(cc(cc4)C)C
0.316667	S1C(=NC(=C1C(=O)Nc2cc(c3nc(ncc3)C)ccc2)C)c4c(cc(cc4)C)C
0.316667	S1C(=NC(=C1C(=O)Nc2cc(c3nc(ncc3)C)ccc2)C)c4c(cc(cc4)C)C
0.316667	S1C(=NC(=C1C(=O)Nc2cc(c3nc(ncc3)C)ccc2)C)c4c(cc(cc4)C)C
0.316667	S1C(=NC(=C1C(=O)Nc2cc(c3nc(ncc3)C)ccc2)C)c4c(cc(cc4)C)C
0.316667	S1C(=NC(=C1C(=O)Nc2cc(c3nc(ncc3)C)ccc2)C)c4c(cc(cc4)C)C
0.316667	S1C(=NC(=C1C(=O)Nc2cc(c3nc(ncc3)C)ccc2)C)c4c(cc(cc4)C)C
0.316667	S1C(=NC(=C1C(=O)Nc2cc(c3nc(ncc3)C)ccc2)C)c4c(cc(cc4)C)C
0.316667	S1C(=NC(=C1C(=O)Nc2cc(c3nc(ncc3)C)ccc2)C)c4c(cc(cc4)C)C
0.316406	O=C(NCCc1ccc(N2CCN(CC2)C)cc1)c3cc(c4ccccc4)c(cc3)C
0.316406	O=C(NCCc1ccc(N2CCN(CC2)C)cc1)c3cc(c4ccccc4)c(cc3)C
0.316406	O=C(NCCc1ccc(N2CCN(CC2)C)cc1)c3cc(c4ccccc4)c(cc3)C
0.316406	O=C(NCCc1ccc(N2CCN(CC2)C)cc1)c3cc(c4ccccc4)c(cc3)C
0.316406	O=C(NCCc1ccc(N2CCN(CC2)C)cc1)c3cc(c4ccccc4)c(cc3)C
0.316406	O=C(NCCc1ccc(N2CCN(CC2)C)cc1)c3cc(c4ccccc4)c(cc3)C
0.316239	O=C(Nc1cc(ccc1)C2=CNC(=O)C=C2)c3ccc(cc3)CC
0.314815	O=C(Nc1nc(ccc1)CN2CCOCC2)c3c(O)ccc(c4ccccc4)c3
0.314815	O=C(Nc1nc(ccc1)CN2CCOCC2)c3c(O)ccc(c4ccccc4)c3
0.314815	O=C(Nc1nc(ccc1)CN2CCOCC2)c3c(O)ccc(c4ccccc4)c3
0.314815	O=C(Nc1nc(ccc1)CN2CCOCC2)c3c(O)ccc(c4ccccc4)c3
0.314815	O=C(Nc1nc(ccc1)CN2CCOCC2)c3c(O)ccc(c4ccccc4)c3
0.314815	O=C(Nc1nc(ccc1)CN2CCOCC2)c3c(O)ccc(c4ccccc4)c3
0.314815	O=C(Nc1nc(ccc1)CN2CCOCC2)c3c(O)ccc(c4ccccc4)c3
0.314815	O=C(Nc1nc(ccc1)CN2CCOCC2)c3c(O)ccc(c4ccccc4)c3
0.314815	O=C(Nc1nc(ccc1)CN2CCOCC2)c3c(O)ccc(c4ccccc4)c3
0.314815	O=C(Nc1nc(ccc1)CN2CCOCC2)c3c(O)ccc(c4ccccc4)c3
0.314488	O=C(Nc1cc(O)c(cc1)C(=O)NCc2cc(c3ncccc3)ccc2)c4cc(OC)cc(OC)c4
0.314488	O=C(Nc1cc(O)c(cc1)C(=O)NCc2cc(c3ncccc3)ccc2)c4cc(OC)cc(OC)c4
0.314488	O=C(Nc1cc(O)c(cc1)C(=O)NCc2cc(c3ncccc3)ccc2)c4cc(OC)cc(OC)c4
0.314488	O=C(Nc1cc(O)c(cc1)C(=O)NCc2cc(c3ncccc3)ccc2)c4cc(OC)cc(OC)c4
0.314488	O=C(Nc1cc(O)c(cc1)C(=O)NCc2cc(c3ncccc3)ccc2)c4cc(OC)cc(OC)c4
0.314488	O=C(Nc1cc(O)c(cc1)C(=O)NCc2cc(c3ncccc3)ccc2)c4cc(OC)cc(OC)c4
0.314488	O=C(Nc1cc(O)c(cc1)C(=O)NCc2cc(c3ncccc3)ccc2)c4cc(OC)cc(OC)c4
0.314488	O=C(Nc1cc(O)c(cc1)C(=O)NCc2cc(c3ncccc3)ccc2)c4cc(OC)cc(OC)c4
0.314488	O=C(Nc1cc(O)c(cc1)C(=O)NCc2cc(c3ncccc3)ccc2)c4cc(OC)cc(OC)c4
0.314488	O=C(Nc1cc(O)c(cc1)C(=O)NCc2cc(c3ncccc3)ccc2)c4cc(OC)cc(OC)c4
0.313793	Clc1c(ncc(c1)C(=O)Nc2cc(ccc2)CN3CCSCC3)NC(c4cnccc4)C
0.313793	Clc1c(ncc(c1)C(=O)Nc2cc(ccc2)CN3CCSCC3)NC(c4cnccc4)C
0.313793	Clc1c(ncc(c1)C(=O)Nc2cc(ccc2)CN3CCSCC3)NC(c4cnccc4)C
0.313793	Clc1c(ncc(c1)C(=O)Nc2cc(ccc2)CN3CCSCC3)NC(c4cnccc4)C
0.313793	Clc1c(ncc(c1)C(=O)Nc2cc(ccc2)CN3CCSCC3)NC(c4cnccc4)C
0.313793	Clc1c(ncc(c1)C(=O)Nc2cc(ccc2)CN3CCSCC3)NC(c4cnccc4)C
0.313793	Clc1c(ncc(c1)C(=O)Nc2cc(ccc2)CN3CCSCC3)NC(c4cnccc4)C
0.313793	Clc1c(ncc(c1)C(=O)Nc2cc(ccc2)CN3CCSCC3)NC(c4cnccc4)C
0.313793	Clc1c(ncc(c1)C(=O)Nc2cc(ccc2)CN3CCSCC3)NC(c4cnccc4)C
0.313793	Clc1c(ncc(c1)C(=O)Nc2cc(ccc2)CN3CCSCC3)NC(c4cnccc4)C
0.313492	Clc1ccc(cc1)COc2c(OC)cc(cc2)C(=O)Nc3ccc(cc3)CN4CCCC4
0.313492	Clc1ccc(cc1)COc2c(OC)cc(cc2)C(=O)Nc3ccc(cc3)CN4CCCC4
0.313492	Clc1ccc(cc1)COc2c(OC)cc(cc2)C(=O)Nc3ccc(cc3)CN4CCCC4
0.313433	Clc1c(ncc(c1)C(=O)Nc2nc(c3ccc(OC)cc3)ccn2)N(C)C
0.313433	Clc1c(ncc(c1)C(=O)Nc2nc(c3ccc(OC)cc3)ccn2)N(C)C
0.313433	Clc1c(ncc(c1)C(=O)Nc2nc(c3ccc(OC)cc3)ccn2)N(C)C
0.313433	Clc1c(ncc(c1)C(=O)Nc2nc(c3ccc(OC)cc3)ccn2)N(C)C
0.313433	Clc1c(ncc(c1)C(=O)Nc2nc(c3ccc(OC)cc3)ccn2)N(C)C
0.313433	Clc1c(ncc(c1)C(=O)Nc2nc(c3ccc(OC)cc3)ccn2)N(C)C
0.313433	Clc1c(ncc(c1)C(=O)Nc2nc(c3ccc(OC)cc3)ccn2)N(C)C
0.313433	Clc1c(ncc(c1)C(=O)Nc2nc(c3ccc(OC)cc3)ccn2)N(C)C
0.313433	Clc1c(ncc(c1)C(=O)Nc2nc(c3ccc(OC)cc3)ccn2)N(C)C
0.313433	Clc1c(ncc(c1)C(=O)Nc2nc(c3ccc(OC)cc3)ccn2)N(C)C
0.312775	Brc1ccc(cc1)C(=O)Nc2c(ccc(c2)C(=O)OC)C
0.312775	Brc1ccc(cc1)C(=O)Nc2c(ccc(c2)C(=O)OC)C
0.312775	Brc1ccc(cc1)C(=O)Nc2c(ccc(c2)C(=O)OC)C
0.312775	Brc1ccc(cc1)C(=O)Nc2c(ccc(c2)C(=O)OC)C
0.312775	Brc1ccc(cc1)C(=O)Nc2c(ccc(c2)C(=O)OC)C
0.312775	Brc1ccc(cc1)C(=O)Nc2c(ccc(c2)C(=O)OC)C
0.312775	Brc1ccc(cc1)C(=O)Nc2c(ccc(c2)C(=O)OC)C
0.312775	Brc1ccc(cc1)C(=O)Nc2c(ccc(c2)C(=O)OC)C
0.312775	Brc1ccc(cc1)C(=O)Nc2c(ccc(c2)C(=O)OC)C
0.312775	Brc1ccc(cc1)C(=O)Nc2c(ccc(c2)C(=O)OC)C
0.312715	S1CCN(c2cc(c(NC(=O)c3c(nccc3)Nc4c(F)ccc(F)c4)cc2)C)CC1
0.312715	S1CCN(c2cc(c(NC(=O)c3c(nccc3)Nc4c(F)ccc(F)c4)cc2)C)CC1
0.312281	FC(F)(F)c1c(OCC(F)(F)F)ccc(NC(=O)c2cc(NC(=O)Cc3ccncc3)c(cc2)C)c1
0.312281	FC(F)(F)c1c(OCC(F)(F)F)ccc(NC(=O)c2cc(NC(=O)Cc3ccncc3)c(cc2)C)c1
0.312281	FC(F)(F)c1c(OCC(F)(F)F)ccc(NC(=O)c2cc(NC(=O)Cc3ccncc3)c(cc2)C)c1
0.312281	FC(F)(F)c1c(OCC(F)(F)F)ccc(NC(=O)c2cc(NC(=O)Cc3ccncc3)c(cc2)C)c1
0.312281	FC(F)(F)c1c(OCC(F)(F)F)ccc(NC(=O)c2cc(NC(=O)Cc3ccncc3)c(cc2)C)c1
0.312281	FC(F)(F)c1c(OCC(F)(F)F)ccc(NC(=O)c2cc(NC(=O)Cc3ccncc3)c(cc2)C)c1
0.312281	FC(F)(F)c1c(OCC(F)(F)F)ccc(NC(=O)c2cc(NC(=O)Cc3ccncc3)c(cc2)C)c1
0.312281	FC(F)(F)c1c(OCC(F)(F)F)ccc(NC(=O)c2cc(NC(=O)Cc3ccncc3)c(cc2)C)c1
0.312281	FC(F)(F)c1c(OCC(F)(F)F)ccc(NC(=O)c2cc(NC(=O)Cc3ccncc3)c(cc2)C)c1
0.312281	FC(F)(F)c1c(OCC(F)(F)F)ccc(NC(=O)c2cc(NC(=O)Cc3ccncc3)c(cc2)C)c1
0.311864	FC(F)(F)c1c(NC(=O)NCc2cc(ncc2)N3CCN(CC3)CC)ccc(NC(=O)c4ccccc4)c1
0.311864	FC(F)(F)c1c(NC(=O)NCc2cc(ncc2)N3CCN(CC3)CC)ccc(NC(=O)c4ccccc4)c1
0.311864	FC(F)(F)c1c(NC(=O)NCc2cc(ncc2)N3CCN(CC3)CC)ccc(NC(=O)c4ccccc4)c1
0.311864	FC(F)(F)c1c(NC(=O)NCc2cc(ncc2)N3CCN(CC3)CC)ccc(NC(=O)c4ccccc4)c1
0.311864	FC(F)(F)c1c(NC(=O)NCc2cc(ncc2)N3CCN(CC3)CC)ccc(NC(=O)c4ccccc4)c1
0.311864	FC(F)(F)c1c(NC(=O)NCc2cc(ncc2)N3CCN(CC3)CC)ccc(NC(=O)c4ccccc4)c1
0.311864	FC(F)(F)c1c(NC(=O)NCc2cc(ncc2)N3CCN(CC3)CC)ccc(NC(=O)c4ccccc4)c1
0.311864	FC(F)(F)c1c(NC(=O)NCc2cc(ncc2)N3CCN(CC3)CC)ccc(NC(=O)c4ccccc4)c1
0.311864	FC(F)(F)c1c(NC(=O)NCc2cc(ncc2)N3CCN(CC3)CC)ccc(NC(=O)c4ccccc4)c1
0.311864	FC(F)(F)c1c(NC(=O)NCc2cc(ncc2)N3CCN(CC3)CC)ccc(NC(=O)c4ccccc4)c1
0.311404	Brc1ccc(c2cc(NC(=O)c3ccc(cc3)C=4N=CSC4)ccc2)cc1
0.311404	Brc1ccc(c2cc(NC(=O)c3ccc(cc3)C=4N=CSC4)ccc2)cc1
0.311404	Brc1ccc(c2cc(NC(=O)c3ccc(cc3)C=4N=CSC4)ccc2)cc1
0.311404	Brc1ccc(c2cc(NC(=O)c3ccc(cc3)C=4N=CSC4)ccc2)cc1
0.311404	Brc1ccc(c2cc(NC(=O)c3ccc(cc3)C=4N=CSC4)ccc2)cc1
0.311404	Brc1ccc(c2cc(NC(=O)c3ccc(cc3)C=4N=CSC4)ccc2)cc1
0.311355	Brc1ccc(cc1)C(=O)Nc2cc(ccc2)C(=O)N3CCC(Nc4nc(OC)ccn4)CC3
0.311355	Brc1ccc(cc1)C(=O)Nc2cc(ccc2)C(=O)N3CCC(Nc4nc(OC)ccn4)CC3
0.31058	O=C(Oc1c(cc(NC(=O)c2cnccc2)cc1)C)CCC=3ON=C(N3)c4ncccn4
0.31058	O=C(Oc1c(cc(NC(=O)c2cnccc2)cc1)C)CCC=3ON=C(N3)c4ncccn4
0.31058	O=C(Oc1c(cc(NC(=O)c2cnccc2)cc1)C)CCC=3ON=C(N3)c4ncccn4
0.31058	O=C(Oc1c(cc(NC(=O)c2cnccc2)cc1)C)CCC=3ON=C(N3)c4ncccn4
0.31058	O=C(Oc1c(cc(NC(=O)c2cnccc2)cc1)C)CCC=3ON=C(N3)c4ncccn4
0.31058	O=C(Oc1c(cc(NC(=O)c2cnccc2)cc1)C)CCC=3ON=C(N3)c4ncccn4
0.31058	O=C(Oc1c(cc(NC(=O)c2cnccc2)cc1)C)CCC=3ON=C(N3)c4ncccn4
0.31058	O=C(Oc1c(cc(NC(=O)c2cnccc2)cc1)C)CCC=3ON=C(N3)c4ncccn4
0.31058	O=C(Oc1c(cc(NC(=O)c2cnccc2)cc1)C)CCC=3ON=C(N3)c4ncccn4
0.31058	O=C(Oc1c(cc(NC(=O)c2cnccc2)cc1)C)CCC=3ON=C(N3)c4ncccn4
0.309963	O=C(Nc1nc(ccc1)CN2CCOCC2)c3c(NC(=O)c4cc(ccc4)C)cccc3
0.309963	O=C(Nc1nc(ccc1)CN2CCOCC2)c3c(NC(=O)c4cc(ccc4)C)cccc3
0.309963	O=C(Nc1nc(ccc1)CN2CCOCC2)c3c(NC(=O)c4cc(ccc4)C)cccc3
0.309963	O=C(Nc1nc(ccc1)CN2CCOCC2)c3c(NC(=O)c4cc(ccc4)C)cccc3
0.309963	O=C(Nc1nc(ccc1)CN2CCOCC2)c3c(NC(=O)c4cc(ccc4)C)cccc3
0.309963	O=C(Nc1nc(ccc1)CN2CCOCC2)c3c(NC(=O)c4cc(ccc4)C)cccc3
0.309963	O=C(Nc1nc(ccc1)CN2CCOCC2)c3c(NC(=O)c4cc(ccc4)C)cccc3
0.309963	O=C(Nc1nc(ccc1)CN2CCOCC2)c3c(NC(=O)c4cc(ccc4)C)cccc3
0.309963	O=C(Nc1nc(ccc1)CN2CCOCC2)c3c(NC(=O)c4cc(ccc4)C)cccc3
0.309963	O=C(Nc1nc(ccc1)CN2CCOCC2)c3c(NC(=O)c4cc(ccc4)C)cccc3
0.308511	O=C(Nc1c(ccc(c1)C(=O)Nc2cnc(Oc3cc(C#N)ccc3)cc2)C)NC(C)(C)C
0.308511	O=C(Nc1c(ccc(c1)C(=O)Nc2cnc(Oc3cc(C#N)ccc3)cc2)C)NC(C)(C)C
0.308511	O=C(Nc1c(ccc(c1)C(=O)Nc2cnc(Oc3cc(C#N)ccc3)cc2)C)NC(C)(C)C
0.308511	O=C(Nc1c(ccc(c1)C(=O)Nc2cnc(Oc3cc(C#N)ccc3)cc2)C)NC(C)(C)C
0.308511	O=C(Nc1c(ccc(c1)C(=O)Nc2cnc(Oc3cc(C#N)ccc3)cc2)C)NC(C)(C)C
0.308511	O=C(Nc1c(ccc(c1)C(=O)Nc2cnc(Oc3cc(C#N)ccc3)cc2)C)NC(C)(C)C
0.308511	O=C(Nc1c(ccc(c1)C(=O)Nc2cnc(Oc3cc(C#N)ccc3)cc2)C)NC(C)(C)C
0.308511	O=C(Nc1c(ccc(c1)C(=O)Nc2cnc(Oc3cc(C#N)ccc3)cc2)C)NC(C)(C)C
0.308511	O=C(Nc1c(ccc(c1)C(=O)Nc2cnc(Oc3cc(C#N)ccc3)cc2)C)NC(C)(C)C
0.308511	O=C(Nc1c(ccc(c1)C(=O)Nc2cnc(Oc3cc(C#N)ccc3)cc2)C)NC(C)(C)C
0.308	S(c1ccc(OC)cc1)c2ccc(NC(=O)c3cc(NC(=O)NC(C)(C)C)c(cc3)C)cc2
0.308	S(c1ccc(OC)cc1)c2ccc(NC(=O)c3cc(NC(=O)NC(C)(C)C)c(cc3)C)cc2
0.308	S(c1ccc(OC)cc1)c2ccc(NC(=O)c3cc(NC(=O)NC(C)(C)C)c(cc3)C)cc2
0.308	S(c1ccc(OC)cc1)c2ccc(NC(=O)c3cc(NC(=O)NC(C)(C)C)c(cc3)C)cc2
0.308	S(c1ccc(OC)cc1)c2ccc(NC(=O)c3cc(NC(=O)NC(C)(C)C)c(cc3)C)cc2
0.308	S(c1ccc(OC)cc1)c2ccc(NC(=O)c3cc(NC(=O)NC(C)(C)C)c(cc3)C)cc2
0.308	S(c1ccc(OC)cc1)c2ccc(NC(=O)c3cc(NC(=O)NC(C)(C)C)c(cc3)C)cc2
0.308	S(c1ccc(OC)cc1)c2ccc(NC(=O)c3cc(NC(=O)NC(C)(C)C)c(cc3)C)cc2
0.308	S(c1ccc(OC)cc1)c2ccc(NC(=O)c3cc(NC(=O)NC(C)(C)C)c(cc3)C)cc2
0.308	S(c1ccc(OC)cc1)c2ccc(NC(=O)c3cc(NC(=O)NC(C)(C)C)c(cc3)C)cc2
0.306667	O=C(N1CCOCC1)c2cc(c(NC(=O)CCC=3OC(=NN3)c4cnccc4)cc2)C
0.306667	O=C(N1CCOCC1)c2cc(c(NC(=O)CCC=3OC(=NN3)c4cnccc4)cc2)C
0.306667	O=C(N1CCOCC1)c2cc(c(NC(=O)CCC=3OC(=NN3)c4cnccc4)cc2)C
0.306667	O=C(N1CCOCC1)c2cc(c(NC(=O)CCC=3OC(=NN3)c4cnccc4)cc2)C
0.306667	O=C(N1CCOCC1)c2cc(c(NC(=O)CCC=3OC(=NN3)c4cnccc4)cc2)C
0.306667	O=C(N1CCOCC1)c2cc(c(NC(=O)CCC=3OC(=NN3)c4cnccc4)cc2)C
0.306667	O=C(N1CCOCC1)c2cc(c(NC(=O)CCC=3OC(=NN3)c4cnccc4)cc2)C
0.306667	O=C(N1CCOCC1)c2cc(c(NC(=O)CCC=3OC(=NN3)c4cnccc4)cc2)C
0.306667	O=C(N1CCOCC1)c2cc(c(NC(=O)CCC=3OC(=NN3)c4cnccc4)cc2)C
0.306667	O=C(N1CCOCC1)c2cc(c(NC(=O)CCC=3OC(=NN3)c4cnccc4)cc2)C
0.306338	O=C(N1CCC(Nc2nc(OC)ccn2)CC1)c3cc(c4ccccc4)c(cc3)C
0.306338	O=C(N1CCC(Nc2nc(OC)ccn2)CC1)c3cc(c4ccccc4)c(cc3)C
0.305147	S(c1cc(NC(=O)C=2C(=O)NC(c3cnccc3)=CC2)ccc1)CCC
0.305019	Clc1cc(NC(=O)c2ccc(cc2)C=3N=CSC3)c(Oc4ccccc4)cc1
0.305019	Clc1cc(NC(=O)c2ccc(cc2)C=3N=CSC3)c(Oc4ccccc4)cc1
0.305019	Clc1cc(NC(=O)c2ccc(cc2)C=3N=CSC3)c(Oc4ccccc4)cc1
0.305019	Clc1cc(NC(=O)c2ccc(cc2)C=3N=CSC3)c(Oc4ccccc4)cc1
0.305019	Clc1cc(NC(=O)c2ccc(cc2)C=3N=CSC3)c(Oc4ccccc4)cc1
0.305019	Clc1cc(NC(=O)c2ccc(cc2)C=3N=CSC3)c(Oc4ccccc4)cc1
0.305019	Clc1cc(NC(=O)c2ccc(cc2)C=3N=CSC3)c(Oc4ccccc4)cc1
0.305019	Clc1cc(NC(=O)c2ccc(cc2)C=3N=CSC3)c(Oc4ccccc4)cc1
0.305019	Clc1cc(NC(=O)c2ccc(cc2)C=3N=CSC3)c(Oc4ccccc4)cc1
0.305019	Clc1cc(NC(=O)c2ccc(cc2)C=3N=CSC3)c(Oc4ccccc4)cc1
0.304965	S1C(c2ncccc2)=CC=C1C(=O)Nc3cc(N4CCN(CC4)CCc5ccccc5)ccc3
0.304348	Ic1ccc(cc1)C=2N=C(SC2)NC(=O)c3cc(F)c(N4CCN(CC4)C)cc3
0.304348	Ic1ccc(cc1)C=2N=C(SC2)NC(=O)c3cc(F)c(N4CCN(CC4)C)cc3
0.304348	Ic1ccc(cc1)C=2N=C(SC2)NC(=O)c3cc(F)c(N4CCN(CC4)C)cc3
0.304348	Ic1ccc(cc1)C=2N=C(SC2)NC(=O)c3cc(F)c(N4CCN(CC4)C)cc3
0.304348	Ic1ccc(cc1)C=2N=C(SC2)NC(=O)c3cc(F)c(N4CCN(CC4)C)cc3
0.304348	Ic1ccc(cc1)C=2N=C(SC2)NC(=O)c3cc(F)c(N4CCN(CC4)C)cc3
0.304348	Ic1ccc(cc1)C=2N=C(SC2)NC(=O)c3cc(F)c(N4CCN(CC4)C)cc3
0.304348	Ic1ccc(cc1)C=2N=C(SC2)NC(=O)c3cc(F)c(N4CCN(CC4)C)cc3
0.304348	Ic1ccc(cc1)C=2N=C(SC2)NC(=O)c3cc(F)c(N4CCN(CC4)C)cc3
0.304348	Ic1ccc(cc1)C=2N=C(SC2)NC(=O)c3cc(F)c(N4CCN(CC4)C)cc3
0.304348	O=C(N1CCN(Cc2cc3OCOc3cc2)CC1)Nc4cnccc4
0.304348	O=C(N1CCN(Cc2cc3OCOc3cc2)CC1)Nc4cnccc4
0.304348	O=C(N1CCN(Cc2cc3OCOc3cc2)CC1)Nc4cnccc4
0.304348	O=C(N1CCN(Cc2cc3OCOc3cc2)CC1)Nc4cnccc4
0.304348	O=C(N1CCN(Cc2cc3OCOc3cc2)CC1)Nc4cnccc4
0.304348	O=C(N1CCN(Cc2cc3OCOc3cc2)CC1)Nc4cnccc4
0.304348	O=C(N1CCN(Cc2cc3OCOc3cc2)CC1)Nc4cnccc4
0.304348	O=C(N1CCN(Cc2cc3OCOc3cc2)CC1)Nc4cnccc4
0.304348	O=C(N1CCN(Cc2cc3OCOc3cc2)CC1)Nc4cnccc4
0.304348	O=C(N1CCN(Cc2cc3OCOc3cc2)CC1)Nc4cnccc4
0.304348	S1C=NC(c2ccc(cc2)C(=O)Nc3cc(ccc3)C(=O)NC)=C1
0.304348	S1C=NC(c2ccc(cc2)C(=O)Nc3cc(ccc3)C(=O)NC)=C1
0.304348	S1C=NC(c2ccc(cc2)C(=O)Nc3cc(ccc3)C(=O)NC)=C1
0.304348	S1C=NC(c2ccc(cc2)C(=O)Nc3cc(ccc3)C(=O)NC)=C1
0.304348	S1C=NC(c2ccc(cc2)C(=O)Nc3cc(ccc3)C(=O)NC)=C1
0.304348	S1C=NC(c2ccc(cc2)C(=O)Nc3cc(ccc3)C(=O)NC)=C1
0.304348	S1C=NC(c2ccc(cc2)C(=O)Nc3cc(ccc3)C(=O)NC)=C1
0.304348	S1C=NC(c2ccc(cc2)C(=O)Nc3cc(ccc3)C(=O)NC)=C1
0.304348	S1C=NC(c2ccc(cc2)C(=O)Nc3cc(ccc3)C(=O)NC)=C1
0.304348	S1C=NC(c2ccc(cc2)C(=O)Nc3cc(ccc3)C(=O)NC)=C1
0.304167	Brc1ccc(cc1)C(=O)Nc2cc(ccc2)C(=O)NNc3cc(F)c(cc3)C
0.304167	Brc1ccc(cc1)C(=O)Nc2cc(ccc2)C(=O)NNc3cc(F)c(cc3)C
0.304167	Brc1ccc(cc1)C(=O)Nc2cc(ccc2)C(=O)NNc3cc(F)c(cc3)C
0.303502	S1C=NC(c2ccc(cc2)C(=O)Nc3c(NCCC)ccc(C#N)c3)=C1
0.303502	S1C=NC(c2ccc(cc2)C(=O)Nc3c(NCCC)ccc(C#N)c3)=C1
0.303502	S1C=NC(c2ccc(cc2)C(=O)Nc3c(NCCC)ccc(C#N)c3)=C1
0.303468	O=C(N1C(C2=NC(c3cnccc3)=CN2)CC(OC)C1)c4c(O)cc(NC(=O)c5cc(OC)cc(OC)c5)cc4
0.303468	O=C(N1C(C2=NC(c3cnccc3)=CN2)CC(OC)C1)c4c(O)cc(NC(=O)c5cc(OC)cc(OC)c5)cc4
0.303468	O=C(N1C(C2=NC(c3cnccc3)=CN2)CC(OC)C1)c4c(O)cc(NC(=O)c5cc(OC)cc(OC)c5)cc4
0.303468	O=C(N1C(C2=NC(c3cnccc3)=CN2)CC(OC)C1)c4c(O)cc(NC(=O)c5cc(OC)cc(OC)c5)cc4
0.303468	O=C(N1C(C2=NC(c3cnccc3)=CN2)CC(OC)C1)c4c(O)cc(NC(=O)c5cc(OC)cc(OC)c5)cc4
0.303468	O=C(N1C(C2=NC(c3cnccc3)=CN2)CC(OC)C1)c4c(O)cc(NC(=O)c5cc(OC)cc(OC)c5)cc4
0.303468	O=C(N1C(C2=NC(c3cnccc3)=CN2)CC(OC)C1)c4c(O)cc(NC(=O)c5cc(OC)cc(OC)c5)cc4
0.303468	O=C(N1C(C2=NC(c3cnccc3)=CN2)CC(OC)C1)c4c(O)cc(NC(=O)c5cc(OC)cc(OC)c5)cc4
0.303468	O=C(N1C(C2=NC(c3cnccc3)=CN2)CC(OC)C1)c4c(O)cc(NC(=O)c5cc(OC)cc(OC)c5)cc4
0.303468	O=C(N1C(C2=NC(c3cnccc3)=CN2)CC(OC)C1)c4c(O)cc(NC(=O)c5cc(OC)cc(OC)c5)cc4
0.303226	Clc1c(ncc(c1)C(=O)Nc2cc(NS(=O)(=O)CCC)c(cc2)C)NC(c3cnccc3)C
0.303226	Clc1c(ncc(c1)C(=O)Nc2cc(NS(=O)(=O)CCC)c(cc2)C)NC(c3cnccc3)C
0.303226	Clc1c(ncc(c1)C(=O)Nc2cc(NS(=O)(=O)CCC)c(cc2)C)NC(c3cnccc3)C
0.303226	Clc1c(ncc(c1)C(=O)Nc2cc(NS(=O)(=O)CCC)c(cc2)C)NC(c3cnccc3)C
0.303226	Clc1c(ncc(c1)C(=O)Nc2cc(NS(=O)(=O)CCC)c(cc2)C)NC(c3cnccc3)C
0.303226	Clc1c(ncc(c1)C(=O)Nc2cc(NS(=O)(=O)CCC)c(cc2)C)NC(c3cnccc3)C
0.303226	Clc1c(ncc(c1)C(=O)Nc2cc(NS(=O)(=O)CCC)c(cc2)C)NC(c3cnccc3)C
0.303226	Clc1c(ncc(c1)C(=O)Nc2cc(NS(=O)(=O)CCC)c(cc2)C)NC(c3cnccc3)C
0.303226	Clc1c(ncc(c1)C(=O)Nc2cc(NS(=O)(=O)CCC)c(cc2)C)NC(c3cnccc3)C
0.303226	Clc1c(ncc(c1)C(=O)Nc2cc(NS(=O)(=O)CCC)c(cc2)C)NC(c3cnccc3)C
0.302789	Brc1ccc(cc1)C(=O)Nc2cc(ccc2)C(=O)Nc3cc(c(NS(=O)(=O)CC)cc3)C
0.302158	Fc1c(N2CCN(CC2)C)ccc(c1)C(=O)NCc3cc(c4ncccc4)ccc3
0.302158	Fc1c(N2CCN(CC2)C)ccc(c1)C(=O)NCc3cc(c4ncccc4)ccc3
0.302158	Fc1c(N2CCN(CC2)C)ccc(c1)C(=O)NCc3cc(c4ncccc4)ccc3
0.302158	Fc1c(N2CCN(CC2)C)ccc(c1)C(=O)NCc3cc(c4ncccc4)ccc3
0.302158	Fc1c(N2CCN(CC2)C)ccc(c1)C(=O)NCc3cc(c4ncccc4)ccc3
0.302158	Fc1c(N2CCN(CC2)C)ccc(c1)C(=O)NCc3cc(c4ncccc4)ccc3
0.302158	Fc1c(N2CCN(CC2)C)ccc(c1)C(=O)NCc3cc(c4ncccc4)ccc3
0.302158	Fc1c(N2CCN(CC2)C)ccc(c1)C(=O)NCc3cc(c4ncccc4)ccc3
0.302158	Fc1c(N2CCN(CC2)C)ccc(c1)C(=O)NCc3cc(c4ncccc4)ccc3
0.302158	Fc1c(N2CCN(CC2)C)ccc(c1)C(=O)NCc3cc(c4ncccc4)ccc3
0.302041	FC(F)Oc1cc(OC(F)F)cc(c1)C(=O)Nc2c(ccc(c3ccc(C#N)cc3)c2)C
0.302041	FC(F)Oc1cc(OC(F)F)cc(c1)C(=O)Nc2c(ccc(c3ccc(C#N)cc3)c2)C
0.301887	Brc1ccc(cc1)CC(=O)Nc2ccc(cc2)C(=O)Nc3c(cc(cc3)C(=O)N4CCOCC4)C
0.301887	Brc1ccc(cc1)CC(=O)Nc2ccc(cc2)C(=O)Nc3c(cc(cc3)C(=O)N4CCOCC4)C
0.301887	Brc1ccc(cc1)CC(=O)Nc2ccc(cc2)C(=O)Nc3c(cc(cc3)C(=O)N4CCOCC4)C
0.301887	Brc1ccc(cc1)CC(=O)Nc2ccc(cc2)C(=O)Nc3c(cc(cc3)C(=O)N4CCOCC4)C
0.301887	Brc1ccc(cc1)CC(=O)Nc2ccc(cc2)C(=O)Nc3c(cc(cc3)C(=O)N4CCOCC4)C
0.301887	Brc1ccc(cc1)CC(=O)Nc2ccc(cc2)C(=O)Nc3c(cc(cc3)C(=O)N4CCOCC4)C
0.301887	Brc1ccc(cc1)CC(=O)Nc2ccc(cc2)C(=O)Nc3c(cc(cc3)C(=O)N4CCOCC4)C
0.301887	Brc1ccc(cc1)CC(=O)Nc2ccc(cc2)C(=O)Nc3c(cc(cc3)C(=O)N4CCOCC4)C
0.301887	Brc1ccc(cc1)CC(=O)Nc2ccc(cc2)C(=O)Nc3c(cc(cc3)C(=O)N4CCOCC4)C
0.301887	Brc1ccc(cc1)CC(=O)Nc2ccc(cc2)C(=O)Nc3c(cc(cc3)C(=O)N4CCOCC4)C
0.30038	O=C(Nc1c(ccc(c2ccc(C#N)cc2)c1)C)c3cc4OC(Oc4cc3)(C)C
0.30038	O=C(Nc1c(ccc(c2ccc(C#N)cc2)c1)C)c3cc4OC(Oc4cc3)(C)C
0.30038	O=C(Nc1c(ccc(c2ccc(C#N)cc2)c1)C)c3cc4OC(Oc4cc3)(C)C
0.30038	O=C(Nc1c(ccc(c2ccc(C#N)cc2)c1)C)c3cc4OC(Oc4cc3)(C)C
0.30038	O=C(Nc1c(ccc(c2ccc(C#N)cc2)c1)C)c3cc4OC(Oc4cc3)(C)C
0.30038	O=C(Nc1c(ccc(c2ccc(C#N)cc2)c1)C)c3cc4OC(Oc4cc3)(C)C
0.30038	O=C(Nc1c(ccc(c2ccc(C#N)cc2)c1)C)c3cc4OC(Oc4cc3)(C)C
0.30038	O=C(Nc1c(ccc(c2ccc(C#N)cc2)c1)C)c3cc4OC(Oc4cc3)(C)C
0.30038	O=C(Nc1c(ccc(c2ccc(C#N)cc2)c1)C)c3cc4OC(Oc4cc3)(C)C
0.30038	O=C(Nc1c(ccc(c2ccc(C#N)cc2)c1)C)c3cc4OC(Oc4cc3)(C)C
0.300341	O=C(N1CCN(Cc2cc3OCOc3cc2)CC1)c4c(NC(=O)c5cc(ccc5)C)cccc4
0.300341	O=C(N1CCN(Cc2cc3OCOc3cc2)CC1)c4c(NC(=O)c5cc(ccc5)C)cccc4
0.300341	O=C(N1CCN(Cc2cc3OCOc3cc2)CC1)c4c(NC(=O)c5cc(ccc5)C)cccc4
0.300341	O=C(N1CCN(Cc2cc3OCOc3cc2)CC1)c4c(NC(=O)c5cc(ccc5)C)cccc4
0.300341	O=C(N1CCN(Cc2cc3OCOc3cc2)CC1)c4c(NC(=O)c5cc(ccc5)C)cccc4
0.300341	O=C(N1CCN(Cc2cc3OCOc3cc2)CC1)c4c(NC(=O)c5cc(ccc5)C)cccc4
0.300341	O=C(N1CCN(Cc2cc3OCOc3cc2)CC1)c4c(NC(=O)c5cc(ccc5)C)cccc4
0.300341	O=C(N1CCN(Cc2cc3OCOc3cc2)CC1)c4c(NC(=O)c5cc(ccc5)C)cccc4
0.300341	O=C(N1CCN(Cc2cc3OCOc3cc2)CC1)c4c(NC(=O)c5cc(ccc5)C)cccc4
0.300341	O=C(N1CCN(Cc2cc3OCOc3cc2)CC1)c4c(NC(=O)c5cc(ccc5)C)cccc4
0.3	Clc1c(NC(=O)c2ncc(c3ccccc3)cc2)ccc(N4CCOCC4)c1
0.3	Clc1c(NC(=O)c2ncc(c3ccccc3)cc2)ccc(N4CCOCC4)c1
0.3	Clc1c(NC(=O)c2ncc(c3ccccc3)cc2)ccc(N4CCOCC4)c1
0.3	Clc1c(NC(=O)c2ncc(c3ccccc3)cc2)ccc(N4CCOCC4)c1
0.3	Clc1c(NC(=O)c2ncc(c3ccccc3)cc2)ccc(N4CCOCC4)c1
0.3	Clc1c(NC(=O)c2ncc(c3ccccc3)cc2)ccc(N4CCOCC4)c1
0.3	Clc1c(NC(=O)c2ncc(c3ccccc3)cc2)ccc(N4CCOCC4)c1
0.3	Clc1c(NC(=O)c2ncc(c3ccccc3)cc2)ccc(N4CCOCC4)c1
0.3	Clc1c(NC(=O)c2ncc(c3ccccc3)cc2)ccc(N4CCOCC4)c1
0.3	Clc1c(NC(=O)c2ncc(c3ccccc3)cc2)ccc(N4CCOCC4)c1
0.299652	Fc1c(N2CCN(CC2)C)ccc(c1)C(=O)Nc3c(cc(OCc4cc(F)ccc4)cc3)C
0.299652	Fc1c(N2CCN(CC2)C)ccc(c1)C(=O)Nc3c(cc(OCc4cc(F)ccc4)cc3)C
0.299652	Fc1c(N2CCN(CC2)C)ccc(c1)C(=O)Nc3c(cc(OCc4cc(F)ccc4)cc3)C
0.299652	Fc1c(N2CCN(CC2)C)ccc(c1)C(=O)Nc3c(cc(OCc4cc(F)ccc4)cc3)C
0.299652	Fc1c(N2CCN(CC2)C)ccc(c1)C(=O)Nc3c(cc(OCc4cc(F)ccc4)cc3)C
0.299578	S(c1cc(c(NC(=O)c2ccc(cc2)CC)cc1)C)C(C)(C)C
0.299578	S(c1cc(c(NC(=O)c2ccc(cc2)CC)cc1)C)C(C)(C)C
0.299578	S(c1cc(c(NC(=O)c2ccc(cc2)CC)cc1)C)C(C)(C)C
0.299578	S(c1cc(c(NC(=O)c2ccc(cc2)CC)cc1)C)C(C)(C)C
0.299578	S(c1cc(c(NC(=O)c2ccc(cc2)CC)cc1)C)C(C)(C)C
0.299578	S(c1cc(c(NC(=O)c2ccc(cc2)CC)cc1)C)C(C)(C)C
0.299578	S(c1cc(c(NC(=O)c2ccc(cc2)CC)cc1)C)C(C)(C)C
0.299578	S(c1cc(c(NC(=O)c2ccc(cc2)CC)cc1)C)C(C)(C)C
0.299578	S(c1cc(c(NC(=O)c2ccc(cc2)CC)cc1)C)C(C)(C)C
0.299578	S(c1cc(c(NC(=O)c2ccc(cc2)CC)cc1)C)C(C)(C)C
0.299559	Brc1ccc(c2cc(NC(=O)c3ccc(NC(=O)Cc4ccc(Br)cc4)cc3)ccc2)cc1
0.299559	Brc1ccc(c2cc(NC(=O)c3ccc(NC(=O)Cc4ccc(Br)cc4)cc3)ccc2)cc1
0.299559	Brc1ccc(c2cc(NC(=O)c3ccc(NC(=O)Cc4ccc(Br)cc4)cc3)ccc2)cc1
0.299559	Brc1ccc(c2cc(NC(=O)c3ccc(NC(=O)Cc4ccc(Br)cc4)cc3)ccc2)cc1
0.299559	Brc1ccc(c2cc(NC(=O)c3ccc(NC(=O)Cc4ccc(Br)cc4)cc3)ccc2)cc1
0.299559	Brc1ccc(c2cc(NC(=O)c3ccc(NC(=O)Cc4ccc(Br)cc4)cc3)ccc2)cc1
0.299559	Brc1ccc(c2cc(NC(=O)c3ccc(NC(=O)Cc4ccc(Br)cc4)cc3)ccc2)cc1
0.299559	Brc1ccc(c2cc(NC(=O)c3ccc(NC(=O)Cc4ccc(Br)cc4)cc3)ccc2)cc1
0.299559	Brc1ccc(c2cc(NC(=O)c3ccc(NC(=O)Cc4ccc(Br)cc4)cc3)ccc2)cc1
0.299559	Brc1ccc(c2cc(NC(=O)c3ccc(NC(=O)Cc4ccc(Br)cc4)cc3)ccc2)cc1
0.298969	O=C(N(CC1=NC(c2ccccc2)=CN1)C)c3c(NC(=O)c4cc(ccc4)C)cccc3
0.298969	O=C(N(CC1=NC(c2ccccc2)=CN1)C)c3c(NC(=O)c4cc(ccc4)C)cccc3
0.298969	O=C(N(CC1=NC(c2ccccc2)=CN1)C)c3c(NC(=O)c4cc(ccc4)C)cccc3
0.298969	O=C(N(CC1=NC(c2ccccc2)=CN1)C)c3c(NC(=O)c4cc(ccc4)C)cccc3
0.298969	O=C(N(CC1=NC(c2ccccc2)=CN1)C)c3c(NC(=O)c4cc(ccc4)C)cccc3
0.298969	O=C(N(CC1=NC(c2ccccc2)=CN1)C)c3c(NC(=O)c4cc(ccc4)C)cccc3
0.298969	O=C(N(CC1=NC(c2ccccc2)=CN1)C)c3c(NC(=O)c4cc(ccc4)C)cccc3
0.298969	O=C(N(CC1=NC(c2ccccc2)=CN1)C)c3c(NC(=O)c4cc(ccc4)C)cccc3
0.298969	O=C(N(CC1=NC(c2ccccc2)=CN1)C)c3c(NC(=O)c4cc(ccc4)C)cccc3
0.298969	O=C(N(CC1=NC(c2ccccc2)=CN1)C)c3c(NC(=O)c4cc(ccc4)C)cccc3
0.298561	S(=O)(=O)(Nc1cc(ccc1)C(=O)Nc2cc(ccc2)CN3CCSCC3)c4cc(F)c(F)cc4
0.298039	Fc1cc(ccc1)COc2cc(c(NC(=O)c3cc(c(cc3)C)C)cc2)C
0.298039	Fc1cc(ccc1)COc2cc(c(NC(=O)c3cc(c(cc3)C)C)cc2)C
0.298039	Fc1cc(ccc1)COc2cc(c(NC(=O)c3cc(c(cc3)C)C)cc2)C
0.298039	Fc1cc(ccc1)COc2cc(c(NC(=O)c3cc(c(cc3)C)C)cc2)C
0.297398	Brc1ccc(cc1)C(=O)Nc2cc(ccc2)C(=O)NCc3cc(ccc3)C=4ON=C(N4)c5ccncc5
0.29703	Fc1cc(ccc1)C2=NNC=C2C(=O)Oc3c(cc(NC(=O)c4cnccc4)cc3)C
0.29703	Fc1cc(ccc1)C2=NNC=C2C(=O)Oc3c(cc(NC(=O)c4cnccc4)cc3)C
0.296443	Brc1ccc(cc1)C(=O)Nc2cc(ccc2)C(=O)NCCCCN3CCN(c4ncccn4)CC3
0.295597	Brc1cc(NC(=O)c2ccc(OC)cc2)c(cc1)C(=O)N3CCC(C4=NC(c5cc(F)c(F)cc5)=CN4)CC3
0.295597	Brc1cc(NC(=O)c2ccc(OC)cc2)c(cc1)C(=O)N3CCC(C4=NC(c5cc(F)c(F)cc5)=CN4)CC3
0.295597	Brc1cc(NC(=O)c2ccc(OC)cc2)c(cc1)C(=O)N3CCC(C4=NC(c5cc(F)c(F)cc5)=CN4)CC3
0.295597	Brc1cc(NC(=O)c2ccc(OC)cc2)c(cc1)C(=O)N3CCC(C4=NC(c5cc(F)c(F)cc5)=CN4)CC3
0.294872	FC(F)(F)COC(=O)Nc1ccc(cc1)C(=O)Nc2ccc(cc2)CCN3CCN(CC3)C
0.294872	FC(F)(F)COC(=O)Nc1ccc(cc1)C(=O)Nc2ccc(cc2)CCN3CCN(CC3)C
0.294872	FC(F)(F)COC(=O)Nc1ccc(cc1)C(=O)Nc2ccc(cc2)CCN3CCN(CC3)C
0.294872	FC(F)(F)COC(=O)Nc1ccc(cc1)C(=O)Nc2ccc(cc2)CCN3CCN(CC3)C
0.294872	FC(F)(F)COC(=O)Nc1ccc(cc1)C(=O)Nc2ccc(cc2)CCN3CCN(CC3)C
0.294872	FC(F)(F)COC(=O)Nc1ccc(cc1)C(=O)Nc2ccc(cc2)CCN3CCN(CC3)C
0.294872	FC(F)(F)COC(=O)Nc1ccc(cc1)C(=O)Nc2ccc(cc2)CCN3CCN(CC3)C
0.294872	FC(F)(F)COC(=O)Nc1ccc(cc1)C(=O)Nc2ccc(cc2)CCN3CCN(CC3)C
0.294872	FC(F)(F)COC(=O)Nc1ccc(cc1)C(=O)Nc2ccc(cc2)CCN3CCN(CC3)C
0.294872	FC(F)(F)COC(=O)Nc1ccc(cc1)C(=O)Nc2ccc(cc2)CCN3CCN(CC3)C
0.294821	Fc1c(N2CCN(CC2)C)ccc(c1)C(=O)Nc3cc(ccc3)C(=O)NC
0.294821	Fc1c(N2CCN(CC2)C)ccc(c1)C(=O)Nc3cc(ccc3)C(=O)NC
0.294821	Fc1c(N2CCN(CC2)C)ccc(c1)C(=O)Nc3cc(ccc3)C(=O)NC
0.294821	Fc1c(N2CCN(CC2)C)ccc(c1)C(=O)Nc3cc(ccc3)C(=O)NC
0.294821	Fc1c(N2CCN(CC2)C)ccc(c1)C(=O)Nc3cc(ccc3)C(=O)NC
0.294821	Fc1c(N2CCN(CC2)C)ccc(c1)C(=O)Nc3cc(ccc3)C(=O)NC
0.294821	Fc1c(N2CCN(CC2)C)ccc(c1)C(=O)Nc3cc(ccc3)C(=O)NC
0.294821	Fc1c(N2CCN(CC2)C)ccc(c1)C(=O)Nc3cc(ccc3)C(=O)NC
0.294821	Fc1c(N2CCN(CC2)C)ccc(c1)C(=O)Nc3cc(ccc3)C(=O)NC
0.294821	Fc1c(N2CCN(CC2)C)ccc(c1)C(=O)Nc3cc(ccc3)C(=O)NC
0.294574	Brc1c(cccc1C)C(=O)Nc2c(ccc(c3ccc(C#N)cc3)c2)C
0.294574	Brc1c(cccc1C)C(=O)Nc2c(ccc(c3ccc(C#N)cc3)c2)C
0.294574	Brc1c(cccc1C)C(=O)Nc2c(ccc(c3ccc(C#N)cc3)c2)C
0.294574	Brc1c(cccc1C)C(=O)Nc2c(ccc(c3ccc(C#N)cc3)c2)C
0.294574	Brc1c(cccc1C)C(=O)Nc2c(ccc(c3ccc(C#N)cc3)c2)C
0.294574	Brc1c(cccc1C)C(=O)Nc2c(ccc(c3ccc(C#N)cc3)c2)C
0.294574	Brc1c(cccc1C)C(=O)Nc2c(ccc(c3ccc(C#N)cc3)c2)C
0.294574	Brc1c(cccc1C)C(=O)Nc2c(ccc(c3ccc(C#N)cc3)c2)C
0.294574	Brc1c(cccc1C)C(=O)Nc2c(ccc(c3ccc(C#N)cc3)c2)C
0.294574	Brc1c(cccc1C)C(=O)Nc2c(ccc(c3ccc(C#N)cc3)c2)C
0.294314	S(=O)(=O)(c1cc(F)c(cc1)C(=O)C)CC(=O)Nc2cc(c3nc(ncc3)C)ccc2
0.294314	S(=O)(=O)(c1cc(F)c(cc1)C(=O)C)CC(=O)Nc2cc(c3nc(ncc3)C)ccc2
0.294314	S(=O)(=O)(c1cc(F)c(cc1)C(=O)C)CC(=O)Nc2cc(c3nc(ncc3)C)ccc2
0.294314	S(=O)(=O)(c1cc(F)c(cc1)C(=O)C)CC(=O)Nc2cc(c3nc(ncc3)C)ccc2
0.294314	S(=O)(=O)(c1cc(F)c(cc1)C(=O)C)CC(=O)Nc2cc(c3nc(ncc3)C)ccc2
0.294314	S(=O)(=O)(c1cc(F)c(cc1)C(=O)C)CC(=O)Nc2cc(c3nc(ncc3)C)ccc2
0.294314	S(=O)(=O)(c1cc(F)c(cc1)C(=O)C)CC(=O)Nc2cc(c3nc(ncc3)C)ccc2
0.294314	S(=O)(=O)(c1cc(F)c(cc1)C(=O)C)CC(=O)Nc2cc(c3nc(ncc3)C)ccc2
0.294314	S(=O)(=O)(c1cc(F)c(cc1)C(=O)C)CC(=O)Nc2cc(c3nc(ncc3)C)ccc2
0.294314	S(=O)(=O)(c1cc(F)c(cc1)C(=O)C)CC(=O)Nc2cc(c3nc(ncc3)C)ccc2
0.294118	FC(F)(F)c1cc(ccc1)C(=O)Nc2cc(N)c(cc2)C
0.294118	FC(F)(F)c1nc(ncc1)Nc2cc(ccc2)C(=O)OCC(=O)Nc3c(c(ccc3)C)C
0.294118	FC(F)(F)c1nc(ncc1)Nc2cc(ccc2)C(=O)OCC(=O)Nc3c(c(ccc3)C)C
0.294118	FC(F)(F)c1nc(ncc1)Nc2cc(ccc2)C(=O)OCC(=O)Nc3c(c(ccc3)C)C
0.294118	FC(F)(F)c1nc(ncc1)Nc2cc(ccc2)C(=O)OCC(=O)Nc3c(c(ccc3)C)C
0.294118	FC(F)(F)c1nc(ncc1)Nc2cc(ccc2)C(=O)OCC(=O)Nc3c(c(ccc3)C)C
0.294118	FC(F)(F)c1nc(ncc1)Nc2cc(ccc2)C(=O)OCC(=O)Nc3c(c(ccc3)C)C
0.294118	FC(F)(F)c1nc(ncc1)Nc2cc(ccc2)C(=O)OCC(=O)Nc3c(c(ccc3)C)C
0.293878	Brc1ccc(cc1)C(=O)Nc2cc(ccc2)C(=O)NCCc3ccc(N4CCN(CC4)C)cc3
0.293878	Brc1ccc(cc1)C(=O)Nc2cc(ccc2)C(=O)NCCc3ccc(N4CCN(CC4)C)cc3
0.293878	Brc1ccc(cc1)C(=O)Nc2cc(ccc2)C(=O)NCCc3ccc(N4CCN(CC4)C)cc3
0.293878	Brc1ccc(cc1)C(=O)Nc2cc(ccc2)C(=O)NCCc3ccc(N4CCN(CC4)C)cc3
0.293878	Brc1ccc(cc1)C(=O)Nc2cc(ccc2)C(=O)NCCc3ccc(N4CCN(CC4)C)cc3
0.293878	Brc1ccc(cc1)C(=O)Nc2cc(ccc2)C(=O)NCCc3ccc(N4CCN(CC4)C)cc3
0.293878	Brc1ccc(cc1)C(=O)Nc2cc(ccc2)C(=O)NCCc3ccc(N4CCN(CC4)C)cc3
0.293878	Brc1ccc(cc1)C(=O)Nc2cc(ccc2)C(=O)NCCc3ccc(N4CCN(CC4)C)cc3
0.293878	Brc1ccc(cc1)C(=O)Nc2cc(ccc2)C(=O)NCCc3ccc(N4CCN(CC4)C)cc3
0.293878	Brc1ccc(cc1)C(=O)Nc2cc(ccc2)C(=O)NCCc3ccc(N4CCN(CC4)C)cc3
0.293706	S1C(=NC(c2ccc(cc2)C(C)(C)C)=C1)NC(=O)c3cc(F)c(N4CCN(CC4)C)cc3
0.293706	S1C(=NC(c2ccc(cc2)C(C)(C)C)=C1)NC(=O)c3cc(F)c(N4CCN(CC4)C)cc3
0.293706	S1C(=NC(c2ccc(cc2)C(C)(C)C)=C1)NC(=O)c3cc(F)c(N4CCN(CC4)C)cc3
0.293706	S1C(=NC(c2ccc(cc2)C(C)(C)C)=C1)NC(=O)c3cc(F)c(N4CCN(CC4)C)cc3
0.292776	Brc1ccc(cc1)CC(=O)Nc2ccc(cc2)C(=O)Nc3c(OCc4ccccc4)ccc(c3)C
0.292776	Brc1ccc(cc1)CC(=O)Nc2ccc(cc2)C(=O)Nc3c(OCc4ccccc4)ccc(c3)C
0.292776	Brc1ccc(cc1)CC(=O)Nc2ccc(cc2)C(=O)Nc3c(OCc4ccccc4)ccc(c3)C
0.292776	Brc1ccc(cc1)CC(=O)Nc2ccc(cc2)C(=O)Nc3c(OCc4ccccc4)ccc(c3)C
0.292776	Brc1ccc(cc1)CC(=O)Nc2ccc(cc2)C(=O)Nc3c(OCc4ccccc4)ccc(c3)C
0.292776	Brc1ccc(cc1)CC(=O)Nc2ccc(cc2)C(=O)Nc3c(OCc4ccccc4)ccc(c3)C
0.292419	FC(F)(F)c1cc(ccc1)C(=O)Nc2cc(NC(=O)C(=O)NCCCN(CCCN)C)c(cc2)C
0.292419	FC(F)(F)c1cc(ccc1)C(=O)Nc2cc(NC(=O)C(=O)NCCCN(CCCN)C)c(cc2)C
0.292419	FC(F)(F)c1cc(ccc1)C(=O)Nc2cc(NC(=O)C(=O)NCCCN(CCCN)C)c(cc2)C
0.292419	FC(F)(F)c1cc(ccc1)C(=O)Nc2cc(NC(=O)C(=O)NCCCN(CCCN)C)c(cc2)C
0.292419	FC(F)(F)c1cc(ccc1)C(=O)Nc2cc(NC(=O)C(=O)NCCCN(CCCN)C)c(cc2)C
0.292419	FC(F)(F)c1cc(ccc1)C(=O)Nc2cc(NC(=O)C(=O)NCCCN(CCCN)C)c(cc2)C
0.292419	FC(F)(F)c1cc(ccc1)C(=O)Nc2cc(NC(=O)C(=O)NCCCN(CCCN)C)c(cc2)C
0.292419	FC(F)(F)c1cc(ccc1)C(=O)Nc2cc(NC(=O)C(=O)NCCCN(CCCN)C)c(cc2)C
0.292419	FC(F)(F)c1cc(ccc1)C(=O)Nc2cc(NC(=O)C(=O)NCCCN(CCCN)C)c(cc2)C
0.292419	FC(F)(F)c1cc(ccc1)C(=O)Nc2cc(NC(=O)C(=O)NCCCN(CCCN)C)c(cc2)C
0.292181	O=C(NC)c1cc(NC(=O)CCc2cc(c(cc2)C)C)ccc1
0.292181	O=C(NC)c1cc(NC(=O)CCc2cc(c(cc2)C)C)ccc1
0.292181	O=C(NC)c1cc(NC(=O)CCc2cc(c(cc2)C)C)ccc1
0.292181	O=C(NC)c1cc(NC(=O)CCc2cc(c(cc2)C)C)ccc1
0.292181	O=C(NC)c1cc(NC(=O)CCc2cc(c(cc2)C)C)ccc1
0.292181	O=C(NC)c1cc(NC(=O)CCc2cc(c(cc2)C)C)ccc1
0.292181	O=C(NC)c1cc(NC(=O)CCc2cc(c(cc2)C)C)ccc1
0.292181	O=C(NC)c1cc(NC(=O)CCc2cc(c(cc2)C)C)ccc1
0.292181	O=C(NC)c1cc(NC(=O)CCc2cc(c(cc2)C)C)ccc1
0.292181	O=C(NC)c1cc(NC(=O)CCc2cc(c(cc2)C)C)ccc1
0.291367	S1(=O)(=O)c2c(cc(cc2)C(=O)Nc3ccc(cc3)CCN4CCN(CC4)C)C=C1
0.291367	S1(=O)(=O)c2c(cc(cc2)C(=O)Nc3ccc(cc3)CCN4CCN(CC4)C)C=C1
0.291367	S1(=O)(=O)c2c(cc(cc2)C(=O)Nc3ccc(cc3)CCN4CCN(CC4)C)C=C1
0.291367	S1(=O)(=O)c2c(cc(cc2)C(=O)Nc3ccc(cc3)CCN4CCN(CC4)C)C=C1
0.291367	S1(=O)(=O)c2c(cc(cc2)C(=O)Nc3ccc(cc3)CCN4CCN(CC4)C)C=C1
0.291367	S1(=O)(=O)c2c(cc(cc2)C(=O)Nc3ccc(cc3)CCN4CCN(CC4)C)C=C1
0.291367	S1(=O)(=O)c2c(cc(cc2)C(=O)Nc3ccc(cc3)CCN4CCN(CC4)C)C=C1
0.291367	S1(=O)(=O)c2c(cc(cc2)C(=O)Nc3ccc(cc3)CCN4CCN(CC4)C)C=C1
0.291367	S1(=O)(=O)c2c(cc(cc2)C(=O)Nc3ccc(cc3)CCN4CCN(CC4)C)C=C1
0.291367	S1(=O)(=O)c2c(cc(cc2)C(=O)Nc3ccc(cc3)CCN4CCN(CC4)C)C=C1
0.290909	Brc1c(O)cc(c(NC(=O)c2cc(F)c(N3CCN(CC3)C)cc2)c1)C
0.290909	Brc1c(O)cc(c(NC(=O)c2cc(F)c(N3CCN(CC3)C)cc2)c1)C
0.290909	Brc1c(O)cc(c(NC(=O)c2cc(F)c(N3CCN(CC3)C)cc2)c1)C
0.290909	Brc1c(O)cc(c(NC(=O)c2cc(F)c(N3CCN(CC3)C)cc2)c1)C
0.290909	Brc1c(O)cc(c(NC(=O)c2cc(F)c(N3CCN(CC3)C)cc2)c1)C
0.290076	FC(C(=O)Nc1cc(c2nc(ncc2)C)ccc1)CN(Cc3ccccc3)Cc4ccccc4
0.289963	S(c1c(cc(cc1)C)C)c2ccc(NC(=O)c3c(c4cncnc4)cccc3)cc2
0.28841	O=C(N1CC(CCC1)C)c2cc(c(NC(=O)C(=O)N3C(C4=NC(c5cnccc5)=CN4)CC(OC)C3)cc2)C
0.28841	O=C(N1CC(CCC1)C)c2cc(c(NC(=O)C(=O)N3C(C4=NC(c5cnccc5)=CN4)CC(OC)C3)cc2)C
0.28841	O=C(N1CC(CCC1)C)c2cc(c(NC(=O)C(=O)N3C(C4=NC(c5cnccc5)=CN4)CC(OC)C3)cc2)C
0.28841	O=C(N1CC(CCC1)C)c2cc(c(NC(=O)C(=O)N3C(C4=NC(c5cnccc5)=CN4)CC(OC)C3)cc2)C
0.28841	O=C(N1CC(CCC1)C)c2cc(c(NC(=O)C(=O)N3C(C4=NC(c5cnccc5)=CN4)CC(OC)C3)cc2)C
0.28841	O=C(N1CC(CCC1)C)c2cc(c(NC(=O)C(=O)N3C(C4=NC(c5cnccc5)=CN4)CC(OC)C3)cc2)C
0.28841	O=C(N1CC(CCC1)C)c2cc(c(NC(=O)C(=O)N3C(C4=NC(c5cnccc5)=CN4)CC(OC)C3)cc2)C
0.28841	O=C(N1CC(CCC1)C)c2cc(c(NC(=O)C(=O)N3C(C4=NC(c5cnccc5)=CN4)CC(OC)C3)cc2)C
0.28841	O=C(N1CC(CCC1)C)c2cc(c(NC(=O)C(=O)N3C(C4=NC(c5cnccc5)=CN4)CC(OC)C3)cc2)C
0.28841	O=C(N1CC(CCC1)C)c2cc(c(NC(=O)C(=O)N3C(C4=NC(c5cnccc5)=CN4)CC(OC)C3)cc2)C
0.288256	Brc1c(Cl)cc(cc1)COC(=O)c2cc(Nc3nc(ccn3)C(F)(F)F)ccc2
0.288256	Brc1c(Cl)cc(cc1)COC(=O)c2cc(Nc3nc(ccn3)C(F)(F)F)ccc2
0.288256	Brc1c(Cl)cc(cc1)COC(=O)c2cc(Nc3nc(ccn3)C(F)(F)F)ccc2
0.288256	Brc1c(Cl)cc(cc1)COC(=O)c2cc(Nc3nc(ccn3)C(F)(F)F)ccc2
0.288256	Brc1c(Cl)cc(cc1)COC(=O)c2cc(Nc3nc(ccn3)C(F)(F)F)ccc2
0.288256	Brc1c(Cl)cc(cc1)COC(=O)c2cc(Nc3nc(ccn3)C(F)(F)F)ccc2
0.288256	Brc1c(Cl)cc(cc1)COC(=O)c2cc(Nc3nc(ccn3)C(F)(F)F)ccc2
0.288256	Brc1c(Cl)cc(cc1)COC(=O)c2cc(Nc3nc(ccn3)C(F)(F)F)ccc2
0.288079	O=C(OC)Nc1cc(c(cc1)C=2ON=C(N2)c3c(NC(=O)c4ncccc4)cccc3)C
0.288079	O=C(OC)Nc1cc(c(cc1)C=2ON=C(N2)c3c(NC(=O)c4ncccc4)cccc3)C
0.288079	O=C(OC)Nc1cc(c(cc1)C=2ON=C(N2)c3c(NC(=O)c4ncccc4)cccc3)C
0.288079	O=C(OC)Nc1cc(c(cc1)C=2ON=C(N2)c3c(NC(=O)c4ncccc4)cccc3)C
0.288079	O=C(OC)Nc1cc(c(cc1)C=2ON=C(N2)c3c(NC(=O)c4ncccc4)cccc3)C
0.288079	O=C(OC)Nc1cc(c(cc1)C=2ON=C(N2)c3c(NC(=O)c4ncccc4)cccc3)C
0.288079	O=C(OC)Nc1cc(c(cc1)C=2ON=C(N2)c3c(NC(=O)c4ncccc4)cccc3)C
0.288079	O=C(OC)Nc1cc(c(cc1)C=2ON=C(N2)c3c(NC(=O)c4ncccc4)cccc3)C
0.288079	O=C(OC)Nc1cc(c(cc1)C=2ON=C(N2)c3c(NC(=O)c4ncccc4)cccc3)C
0.288079	O=C(OC)Nc1cc(c(cc1)C=2ON=C(N2)c3c(NC(=O)c4ncccc4)cccc3)C
0.287975	Fc1c(F)ccc(c1)C=2N=C(NC2)C3CCN(C(=O)c4c(nccc4)Nc5c(F)ccc(F)c5)CC3
0.287975	Fc1c(F)ccc(c1)C=2N=C(NC2)C3CCN(C(=O)c4c(nccc4)Nc5c(F)ccc(F)c5)CC3
0.287975	Fc1c(F)ccc(c1)C=2N=C(NC2)C3CCN(C(=O)c4c(nccc4)Nc5c(F)ccc(F)c5)CC3
0.287975	Fc1c(F)ccc(c1)C=2N=C(NC2)C3CCN(C(=O)c4c(nccc4)Nc5c(F)ccc(F)c5)CC3
0.287975	Fc1c(F)ccc(c1)C=2N=C(NC2)C3CCN(C(=O)c4c(nccc4)Nc5c(F)ccc(F)c5)CC3
0.287975	Fc1c(F)ccc(c1)C=2N=C(NC2)C3CCN(C(=O)c4c(nccc4)Nc5c(F)ccc(F)c5)CC3
0.287449	Brc1ccc(c2cc(NC(=O)C(=O)Nc3cnc(NC(=O)c4ccccc4)cc3)ccc2)cc1
0.287356	O=C(NC=1NN=C(c2cc(ncc2)C)C1)c3ncc(c4ccccc4)cc3
0.287356	O=C(NC=1NN=C(c2cc(ncc2)C)C1)c3ncc(c4ccccc4)cc3
0.287356	O=C(NC=1NN=C(c2cc(ncc2)C)C1)c3ncc(c4ccccc4)cc3
0.287356	O=C(NC=1NN=C(c2cc(ncc2)C)C1)c3ncc(c4ccccc4)cc3
0.287356	O=C(NC=1NN=C(c2cc(ncc2)C)C1)c3ncc(c4ccccc4)cc3
0.287356	O=C(NC=1NN=C(c2cc(ncc2)C)C1)c3ncc(c4ccccc4)cc3
0.287356	O=C(NC=1NN=C(c2cc(ncc2)C)C1)c3ncc(c4ccccc4)cc3
0.287356	O=C(NC=1NN=C(c2cc(ncc2)C)C1)c3ncc(c4ccccc4)cc3
0.287356	O=C(NC=1NN=C(c2cc(ncc2)C)C1)c3ncc(c4ccccc4)cc3
0.287356	O=C(NC=1NN=C(c2cc(ncc2)C)C1)c3ncc(c4ccccc4)cc3
0.286738	S(C1=NN=CN1C)CC(=O)Nc2cc(ccc2)C(=O)Nc3ccc(cc3)CCN4CCN(CC4)C
0.286738	S(C1=NN=CN1C)CC(=O)Nc2cc(ccc2)C(=O)Nc3ccc(cc3)CCN4CCN(CC4)C
0.286738	S(C1=NN=CN1C)CC(=O)Nc2cc(ccc2)C(=O)Nc3ccc(cc3)CCN4CCN(CC4)C
0.286738	S(C1=NN=CN1C)CC(=O)Nc2cc(ccc2)C(=O)Nc3ccc(cc3)CCN4CCN(CC4)C
0.286738	S(C1=NN=CN1C)CC(=O)Nc2cc(ccc2)C(=O)Nc3ccc(cc3)CCN4CCN(CC4)C
0.286738	S(C1=NN=CN1C)CC(=O)Nc2cc(ccc2)C(=O)Nc3ccc(cc3)CCN4CCN(CC4)C
0.286738	S(C1=NN=CN1C)CC(=O)Nc2cc(ccc2)C(=O)Nc3ccc(cc3)CCN4CCN(CC4)C
0.286738	S(C1=NN=CN1C)CC(=O)Nc2cc(ccc2)C(=O)Nc3ccc(cc3)CCN4CCN(CC4)C
0.286738	S(C1=NN=CN1C)CC(=O)Nc2cc(ccc2)C(=O)Nc3ccc(cc3)CCN4CCN(CC4)C
0.286738	S(C1=NN=CN1C)CC(=O)Nc2cc(ccc2)C(=O)Nc3ccc(cc3)CCN4CCN(CC4)C
0.28629	Fc1c(cccc1)C(=O)Nc2c(ccc(c2)C(=O)O)C
0.28629	Fc1c(cccc1)C(=O)Nc2c(ccc(c2)C(=O)O)C
0.28629	Fc1c(cccc1)C(=O)Nc2c(ccc(c2)C(=O)O)C
0.28629	Fc1c(cccc1)C(=O)Nc2c(ccc(c2)C(=O)O)C
0.28629	Fc1c(cccc1)C(=O)Nc2c(ccc(c2)C(=O)O)C
0.28629	Fc1c(cccc1)C(=O)Nc2c(ccc(c2)C(=O)O)C
0.28629	Fc1c(cccc1)C(=O)Nc2c(ccc(c2)C(=O)O)C
0.28629	Fc1c(cccc1)C(=O)Nc2c(ccc(c2)C(=O)O)C
0.28629	Fc1c(cccc1)C(=O)Nc2c(ccc(c2)C(=O)O)C
0.28629	Fc1c(cccc1)C(=O)Nc2c(ccc(c2)C(=O)O)C
0.286275	Ic1ccc(cc1)C=2N=C(SC2)NC(=O)c3ccc(NC(=O)Cc4ccc(Br)cc4)cc3
0.286275	Ic1ccc(cc1)C=2N=C(SC2)NC(=O)c3ccc(NC(=O)Cc4ccc(Br)cc4)cc3
0.286275	Ic1ccc(cc1)C=2N=C(SC2)NC(=O)c3ccc(NC(=O)Cc4ccc(Br)cc4)cc3
0.286275	Ic1ccc(cc1)C=2N=C(SC2)NC(=O)c3ccc(NC(=O)Cc4ccc(Br)cc4)cc3
0.286275	Ic1ccc(cc1)C=2N=C(SC2)NC(=O)c3ccc(NC(=O)Cc4ccc(Br)cc4)cc3
0.286275	Ic1ccc(cc1)C=2N=C(SC2)NC(=O)c3ccc(NC(=O)Cc4ccc(Br)cc4)cc3
0.286275	Ic1ccc(cc1)C=2N=C(SC2)NC(=O)c3ccc(NC(=O)Cc4ccc(Br)cc4)cc3
0.286275	Ic1ccc(cc1)C=2N=C(SC2)NC(=O)c3ccc(NC(=O)Cc4ccc(Br)cc4)cc3
0.286275	Ic1ccc(cc1)C=2N=C(SC2)NC(=O)c3ccc(NC(=O)Cc4ccc(Br)cc4)cc3
0.286275	Ic1ccc(cc1)C=2N=C(SC2)NC(=O)c3ccc(NC(=O)Cc4ccc(Br)cc4)cc3
0.285714	O=C(NC=1NN=C(c2cc(ncc2)C)C1)c3c(NC(=O)c4cc(ccc4)C)cccc3
0.285714	O=C(NC=1NN=C(c2cc(ncc2)C)C1)c3c(NC(=O)c4cc(ccc4)C)cccc3
0.285714	O=C(NC=1NN=C(c2cc(ncc2)C)C1)c3c(NC(=O)c4cc(ccc4)C)cccc3
0.285714	O=C(NC=1NN=C(c2cc(ncc2)C)C1)c3c(NC(=O)c4cc(ccc4)C)cccc3
0.285714	O=C(NC=1NN=C(c2cc(ncc2)C)C1)c3c(NC(=O)c4cc(ccc4)C)cccc3
0.285714	O=C(NC=1NN=C(c2cc(ncc2)C)C1)c3c(NC(=O)c4cc(ccc4)C)cccc3
0.285714	O=C(NC=1NN=C(c2cc(ncc2)C)C1)c3c(NC(=O)c4cc(ccc4)C)cccc3
0.285714	O=C(NC=1NN=C(c2cc(ncc2)C)C1)c3c(NC(=O)c4cc(ccc4)C)cccc3
0.285714	O=C(NC=1NN=C(c2cc(ncc2)C)C1)c3c(NC(=O)c4cc(ccc4)C)cccc3
0.285714	O=C(NC=1NN=C(c2cc(ncc2)C)C1)c3c(NC(=O)c4cc(ccc4)C)cccc3
0.285714	Fc1c(F)ccc(c1)C=2N=C(NC2)C3CCN(C(=O)c4c(O)cc(NC(=O)c5cc(OC)cc(OC)c5)cc4)CC3
0.285714	Fc1c(F)ccc(c1)C=2N=C(NC2)C3CCN(C(=O)c4c(O)cc(NC(=O)c5cc(OC)cc(OC)c5)cc4)CC3
0.285714	Fc1c(F)ccc(c1)C=2N=C(NC2)C3CCN(C(=O)c4c(O)cc(NC(=O)c5cc(OC)cc(OC)c5)cc4)CC3
0.285714	O=C(Oc1c(cc(NC(=O)c2cnccc2)cc1)C)C3(CCC3)CC
0.285266	O=C(N1CC(CCC1)C)c2cc(c(NC(=O)C(=O)NCc3cc(c4ncccc4)ccc3)cc2)C
0.285266	O=C(N1CC(CCC1)C)c2cc(c(NC(=O)C(=O)NCc3cc(c4ncccc4)ccc3)cc2)C
0.285266	O=C(N1CC(CCC1)C)c2cc(c(NC(=O)C(=O)NCc3cc(c4ncccc4)ccc3)cc2)C
0.285266	O=C(N1CC(CCC1)C)c2cc(c(NC(=O)C(=O)NCc3cc(c4ncccc4)ccc3)cc2)C
0.285266	O=C(N1CC(CCC1)C)c2cc(c(NC(=O)C(=O)NCc3cc(c4ncccc4)ccc3)cc2)C
0.285266	O=C(N1CC(CCC1)C)c2cc(c(NC(=O)C(=O)NCc3cc(c4ncccc4)ccc3)cc2)C
0.285266	O=C(N1CC(CCC1)C)c2cc(c(NC(=O)C(=O)NCc3cc(c4ncccc4)ccc3)cc2)C
0.285266	O=C(N1CC(CCC1)C)c2cc(c(NC(=O)C(=O)NCc3cc(c4ncccc4)ccc3)cc2)C
0.285266	O=C(N1CC(CCC1)C)c2cc(c(NC(=O)C(=O)NCc3cc(c4ncccc4)ccc3)cc2)C
0.285266	O=C(N1CC(CCC1)C)c2cc(c(NC(=O)C(=O)NCc3cc(c4ncccc4)ccc3)cc2)C
0.285185	Brc1ccc(cc1)CC(=O)Nc2ccc(cc2)C(=O)Nc3c(cc(OCc4cc(F)ccc4)cc3)C
0.285185	Brc1ccc(cc1)CC(=O)Nc2ccc(cc2)C(=O)Nc3c(cc(OCc4cc(F)ccc4)cc3)C
0.285185	Brc1ccc(cc1)CC(=O)Nc2ccc(cc2)C(=O)Nc3c(cc(OCc4cc(F)ccc4)cc3)C
0.285185	Brc1ccc(cc1)CC(=O)Nc2ccc(cc2)C(=O)Nc3c(cc(OCc4cc(F)ccc4)cc3)C
0.285185	Brc1ccc(cc1)CC(=O)Nc2ccc(cc2)C(=O)Nc3c(cc(OCc4cc(F)ccc4)cc3)C
0.285185	Brc1ccc(cc1)CC(=O)Nc2ccc(cc2)C(=O)Nc3c(cc(OCc4cc(F)ccc4)cc3)C
0.285185	Brc1ccc(cc1)CC(=O)Nc2ccc(cc2)C(=O)Nc3c(cc(OCc4cc(F)ccc4)cc3)C
0.285185	Brc1ccc(cc1)CC(=O)Nc2ccc(cc2)C(=O)Nc3c(cc(OCc4cc(F)ccc4)cc3)C
0.285185	Brc1ccc(cc1)CC(=O)Nc2ccc(cc2)C(=O)Nc3c(cc(OCc4cc(F)ccc4)cc3)C
0.285185	Brc1ccc(cc1)CC(=O)Nc2ccc(cc2)C(=O)Nc3c(cc(OCc4cc(F)ccc4)cc3)C
0.284746	Fc1cc(Nc2c(ccnc2)C(=O)N3CCN(Cc4cc5OCOc5cc4)CC3)ccc1
0.284746	Fc1cc(Nc2c(ccnc2)C(=O)N3CCN(Cc4cc5OCOc5cc4)CC3)ccc1
0.284746	Fc1cc(Nc2c(ccnc2)C(=O)N3CCN(Cc4cc5OCOc5cc4)CC3)ccc1
0.284746	Fc1cc(Nc2c(ccnc2)C(=O)N3CCN(Cc4cc5OCOc5cc4)CC3)ccc1
0.284746	Fc1cc(Nc2c(ccnc2)C(=O)N3CCN(Cc4cc5OCOc5cc4)CC3)ccc1
0.284746	Fc1cc(Nc2c(ccnc2)C(=O)N3CCN(Cc4cc5OCOc5cc4)CC3)ccc1
0.284746	Fc1cc(Nc2c(ccnc2)C(=O)N3CCN(Cc4cc5OCOc5cc4)CC3)ccc1
0.284746	Fc1cc(Nc2c(ccnc2)C(=O)N3CCN(Cc4cc5OCOc5cc4)CC3)ccc1
0.284746	Fc1cc(Nc2c(ccnc2)C(=O)N3CCN(Cc4cc5OCOc5cc4)CC3)ccc1
0.284746	Fc1cc(Nc2c(ccnc2)C(=O)N3CCN(Cc4cc5OCOc5cc4)CC3)ccc1
0.284672	Clc1c(NC(=O)c2cncc(c3cc(F)ccc3)c2)ccc(N4CCOCC4)c1
0.284247	S1C(=NC(c2ccc(cc2)C(C)(C)C)=C1)NC(=O)c3c(O)cc(NC(=O)c4cc(OC)cc(OC)c4)cc3
0.284247	S1C(=NC(c2ccc(cc2)C(C)(C)C)=C1)NC(=O)c3c(O)cc(NC(=O)c4cc(OC)cc(OC)c4)cc3
0.284247	S1C(=NC(c2ccc(cc2)C(C)(C)C)=C1)NC(=O)c3c(O)cc(NC(=O)c4cc(OC)cc(OC)c4)cc3
0.284247	S1C(=NC(c2ccc(cc2)C(C)(C)C)=C1)NC(=O)c3c(O)cc(NC(=O)c4cc(OC)cc(OC)c4)cc3
0.284247	S1C(=NC(c2ccc(cc2)C(C)(C)C)=C1)NC(=O)c3c(O)cc(NC(=O)c4cc(OC)cc(OC)c4)cc3
0.284247	S1C(=NC(c2ccc(cc2)C(C)(C)C)=C1)NC(=O)c3c(O)cc(NC(=O)c4cc(OC)cc(OC)c4)cc3
0.284247	S1C(=NC(c2ccc(cc2)C(C)(C)C)=C1)NC(=O)c3c(O)cc(NC(=O)c4cc(OC)cc(OC)c4)cc3
0.284247	S1C(=NC(c2ccc(cc2)C(C)(C)C)=C1)NC(=O)c3c(O)cc(NC(=O)c4cc(OC)cc(OC)c4)cc3
0.284247	S1C(=NC(c2ccc(cc2)C(C)(C)C)=C1)NC(=O)c3c(O)cc(NC(=O)c4cc(OC)cc(OC)c4)cc3
0.284247	S1C(=NC(c2ccc(cc2)C(C)(C)C)=C1)NC(=O)c3c(O)cc(NC(=O)c4cc(OC)cc(OC)c4)cc3
0.284133	O=C(Nc1cc(ccc1)C2=CNC(=O)C=C2)c3c(NC(=O)c4cc(ccc4)C)cccc3
0.284133	O=C(Nc1cc(ccc1)C2=CNC(=O)C=C2)c3c(NC(=O)c4cc(ccc4)C)cccc3
0.284133	O=C(Nc1cc(ccc1)C2=CNC(=O)C=C2)c3c(NC(=O)c4cc(ccc4)C)cccc3
0.284133	O=C(Nc1cc(ccc1)C2=CNC(=O)C=C2)c3c(NC(=O)c4cc(ccc4)C)cccc3
0.284133	O=C(Nc1cc(ccc1)C2=CNC(=O)C=C2)c3c(NC(=O)c4cc(ccc4)C)cccc3
0.284133	O=C(Nc1cc(ccc1)C2=CNC(=O)C=C2)c3c(NC(=O)c4cc(ccc4)C)cccc3
0.284133	O=C(Nc1cc(ccc1)C2=CNC(=O)C=C2)c3c(NC(=O)c4cc(ccc4)C)cccc3
0.284133	O=C(Nc1cc(ccc1)C2=CNC(=O)C=C2)c3c(NC(=O)c4cc(ccc4)C)cccc3
0.284133	O=C(Nc1cc(ccc1)C2=CNC(=O)C=C2)c3c(NC(=O)c4cc(ccc4)C)cccc3
0.284133	O=C(Nc1cc(ccc1)C2=CNC(=O)C=C2)c3c(NC(=O)c4cc(ccc4)C)cccc3
0.283636	S1C(CNC(=O)c2cc(NC(=O)Cc3ccncc3)c(cc2)C)CCCC1
0.283636	S1C(CNC(=O)c2cc(NC(=O)Cc3ccncc3)c(cc2)C)CCCC1
0.283636	S1C(CNC(=O)c2cc(NC(=O)Cc3ccncc3)c(cc2)C)CCCC1
0.283636	S1C(CNC(=O)c2cc(NC(=O)Cc3ccncc3)c(cc2)C)CCCC1
0.283636	S1C(CNC(=O)c2cc(NC(=O)Cc3ccncc3)c(cc2)C)CCCC1
0.283636	S1C(CNC(=O)c2cc(NC(=O)Cc3ccncc3)c(cc2)C)CCCC1
0.283636	S1C(CNC(=O)c2cc(NC(=O)Cc3ccncc3)c(cc2)C)CCCC1
0.283636	S1C(CNC(=O)c2cc(NC(=O)Cc3ccncc3)c(cc2)C)CCCC1
0.283636	S1C(CNC(=O)c2cc(NC(=O)Cc3ccncc3)c(cc2)C)CCCC1
0.283636	S1C(CNC(=O)c2cc(NC(=O)Cc3ccncc3)c(cc2)C)CCCC1
0.283088	Clc1c(cccc1)C(=O)Nc2cc(ccc2)CN3CCC(C(=O)Nc4ccc(F)cc4)CC3
0.283088	Clc1c(cccc1)C(=O)Nc2cc(ccc2)CN3CCC(C(=O)Nc4ccc(F)cc4)CC3
0.283088	Clc1c(cccc1)C(=O)Nc2cc(ccc2)CN3CCC(C(=O)Nc4ccc(F)cc4)CC3
0.283088	Clc1c(cccc1)C(=O)Nc2cc(ccc2)CN3CCC(C(=O)Nc4ccc(F)cc4)CC3
0.283088	Clc1c(cccc1)C(=O)Nc2cc(ccc2)CN3CCC(C(=O)Nc4ccc(F)cc4)CC3
0.283088	Clc1c(cccc1)C(=O)Nc2cc(ccc2)CN3CCC(C(=O)Nc4ccc(F)cc4)CC3
0.283088	Clc1c(cccc1)C(=O)Nc2cc(ccc2)CN3CCC(C(=O)Nc4ccc(F)cc4)CC3
0.283088	Clc1c(cccc1)C(=O)Nc2cc(ccc2)CN3CCC(C(=O)Nc4ccc(F)cc4)CC3
0.283088	Clc1c(cccc1)C(=O)Nc2cc(ccc2)CN3CCC(C(=O)Nc4ccc(F)cc4)CC3
0.283088	Clc1c(cccc1)C(=O)Nc2cc(ccc2)CN3CCC(C(=O)Nc4ccc(F)cc4)CC3
0.282787	S1C=NC(c2ccc(cc2)C(=O)Nc3ccc(N4CCN(C5CC5)CC4)cc3)=C1
0.282528	S(c1cc(c(NC(=O)CCC=2NC(c3ccccc3)=CC2)cc1)C)C(C)(C)C
0.282528	S(c1cc(c(NC(=O)CCC=2NC(c3ccccc3)=CC2)cc1)C)C(C)(C)C
0.282528	S(c1cc(c(NC(=O)CCC=2NC(c3ccccc3)=CC2)cc1)C)C(C)(C)C
0.282528	S(c1cc(c(NC(=O)CCC=2NC(c3ccccc3)=CC2)cc1)C)C(C)(C)C
0.282528	S(c1cc(c(NC(=O)CCC=2NC(c3ccccc3)=CC2)cc1)C)C(C)(C)C
0.282528	S(c1cc(c(NC(=O)CCC=2NC(c3ccccc3)=CC2)cc1)C)C(C)(C)C
0.282528	S(c1cc(c(NC(=O)CCC=2NC(c3ccccc3)=CC2)cc1)C)C(C)(C)C
0.282528	S(c1cc(c(NC(=O)CCC=2NC(c3ccccc3)=CC2)cc1)C)C(C)(C)C
0.282528	S(c1cc(c(NC(=O)CCC=2NC(c3ccccc3)=CC2)cc1)C)C(C)(C)C
0.282528	S(c1cc(c(NC(=O)CCC=2NC(c3ccccc3)=CC2)cc1)C)C(C)(C)C
0.282353	S1C(C(=O)Nc2cc(NC(=O)CCc3cc(c(cc3)C)C)ccc2)=CC=C1
0.282353	S1C(C(=O)Nc2cc(NC(=O)CCc3cc(c(cc3)C)C)ccc2)=CC=C1
0.282353	S1C(C(=O)Nc2cc(NC(=O)CCc3cc(c(cc3)C)C)ccc2)=CC=C1
0.282353	S1C(C(=O)Nc2cc(NC(=O)CCc3cc(c(cc3)C)C)ccc2)=CC=C1
0.282353	S1C(C(=O)Nc2cc(NC(=O)CCc3cc(c(cc3)C)C)ccc2)=CC=C1
0.282353	S1C(C(=O)Nc2cc(NC(=O)CCc3cc(c(cc3)C)C)ccc2)=CC=C1
0.282353	S1C(C(=O)Nc2cc(NC(=O)CCc3cc(c(cc3)C)C)ccc2)=CC=C1
0.281879	O=C1NC(c2cnccc2)=CC=C1C(=O)NCc3cc(NC(=O)C(CC)C)ccc3
0.281481	Fc1c(cc(cc1)C(=O)Nc2cc(ccc2)C3=CNC(=O)C=C3)C(F)F
0.281481	Fc1c(cc(cc1)C(=O)Nc2cc(ccc2)C3=CNC(=O)C=C3)C(F)F
0.281481	Fc1c(cc(cc1)C(=O)Nc2cc(ccc2)C3=CNC(=O)C=C3)C(F)F
0.281481	Fc1c(cc(cc1)C(=O)Nc2cc(ccc2)C3=CNC(=O)C=C3)C(F)F
0.281481	Fc1c(cc(cc1)C(=O)Nc2cc(ccc2)C3=CNC(=O)C=C3)C(F)F
0.281481	Fc1c(cc(cc1)C(=O)Nc2cc(ccc2)C3=CNC(=O)C=C3)C(F)F
0.281481	Fc1c(cc(cc1)C(=O)Nc2cc(ccc2)C3=CNC(=O)C=C3)C(F)F
0.281481	Fc1c(cc(cc1)C(=O)Nc2cc(ccc2)C3=CNC(=O)C=C3)C(F)F
0.281481	Fc1c(cc(cc1)C(=O)Nc2cc(ccc2)C3=CNC(=O)C=C3)C(F)F
0.281481	Fc1c(cc(cc1)C(=O)Nc2cc(ccc2)C3=CNC(=O)C=C3)C(F)F
0.281369	Fc1cc(Nc2c(ccnc2)C(=O)NCc3ccc(c4ccc(O)cc4)cc3)ccc1
0.281369	Fc1cc(Nc2c(ccnc2)C(=O)NCc3ccc(c4ccc(O)cc4)cc3)ccc1
0.281369	Fc1cc(Nc2c(ccnc2)C(=O)NCc3ccc(c4ccc(O)cc4)cc3)ccc1
0.281369	Fc1cc(Nc2c(ccnc2)C(=O)NCc3ccc(c4ccc(O)cc4)cc3)ccc1
0.281369	Fc1cc(Nc2c(ccnc2)C(=O)NCc3ccc(c4ccc(O)cc4)cc3)ccc1
0.281369	Fc1cc(Nc2c(ccnc2)C(=O)NCc3ccc(c4ccc(O)cc4)cc3)ccc1
0.281346	S(=O)(=O)(N1CCN(Cc2ccccc2)CC1)c3c(F)ccc(c3)C(=O)NC=4OC(c5ccccc5)=C(N4)c6ccccc6
0.281346	S(=O)(=O)(N1CCN(Cc2ccccc2)CC1)c3c(F)ccc(c3)C(=O)NC=4OC(c5ccccc5)=C(N4)c6ccccc6
0.281346	S(=O)(=O)(N1CCN(Cc2ccccc2)CC1)c3c(F)ccc(c3)C(=O)NC=4OC(c5ccccc5)=C(N4)c6ccccc6
0.281346	S(=O)(=O)(N1CCN(Cc2ccccc2)CC1)c3c(F)ccc(c3)C(=O)NC=4OC(c5ccccc5)=C(N4)c6ccccc6
0.281346	S(=O)(=O)(N1CCN(Cc2ccccc2)CC1)c3c(F)ccc(c3)C(=O)NC=4OC(c5ccccc5)=C(N4)c6ccccc6
0.28125	O=C(N1CCC(c2cncc(c2)C)CC1)c3cc(NC(=O)Cc4ccncc4)c(cc3)C
0.281139	Brc1ccc(OCC(=O)N2CCN(C(=O)c3cc(NC(=O)Cc4ccncc4)c(cc3)C)CC2)cc1
0.281139	Brc1ccc(OCC(=O)N2CCN(C(=O)c3cc(NC(=O)Cc4ccncc4)c(cc3)C)CC2)cc1
0.281139	Brc1ccc(OCC(=O)N2CCN(C(=O)c3cc(NC(=O)Cc4ccncc4)c(cc3)C)CC2)cc1
0.281139	Brc1ccc(OCC(=O)N2CCN(C(=O)c3cc(NC(=O)Cc4ccncc4)c(cc3)C)CC2)cc1
0.281139	Brc1ccc(OCC(=O)N2CCN(C(=O)c3cc(NC(=O)Cc4ccncc4)c(cc3)C)CC2)cc1
0.281139	Brc1ccc(OCC(=O)N2CCN(C(=O)c3cc(NC(=O)Cc4ccncc4)c(cc3)C)CC2)cc1
0.281139	Brc1ccc(OCC(=O)N2CCN(C(=O)c3cc(NC(=O)Cc4ccncc4)c(cc3)C)CC2)cc1
0.281139	Brc1ccc(OCC(=O)N2CCN(C(=O)c3cc(NC(=O)Cc4ccncc4)c(cc3)C)CC2)cc1
0.281139	Brc1ccc(OCC(=O)N2CCN(C(=O)c3cc(NC(=O)Cc4ccncc4)c(cc3)C)CC2)cc1
0.281139	Brc1ccc(OCC(=O)N2CCN(C(=O)c3cc(NC(=O)Cc4ccncc4)c(cc3)C)CC2)cc1
0.281139	Brc1ccc(cc1)C(=O)Nc2cc(ccc2)C(=O)N3CCN(c4nc(OCC)ccn4)CCC3
0.281139	Brc1ccc(cc1)C(=O)Nc2cc(ccc2)C(=O)N3CCN(c4nc(OCC)ccn4)CCC3
0.281139	Brc1ccc(cc1)C(=O)Nc2cc(ccc2)C(=O)N3CCN(c4nc(OCC)ccn4)CCC3
0.281139	Brc1ccc(cc1)C(=O)Nc2cc(ccc2)C(=O)N3CCN(c4nc(OCC)ccn4)CCC3
0.281139	Brc1ccc(cc1)C(=O)Nc2cc(ccc2)C(=O)N3CCN(c4nc(OCC)ccn4)CCC3
0.281139	Brc1ccc(cc1)C(=O)Nc2cc(ccc2)C(=O)N3CCN(c4nc(OCC)ccn4)CCC3
0.281139	Brc1ccc(cc1)C(=O)Nc2cc(ccc2)C(=O)N3CCN(c4nc(OCC)ccn4)CCC3
0.281139	Brc1ccc(cc1)C(=O)Nc2cc(ccc2)C(=O)N3CCN(c4nc(OCC)ccn4)CCC3
0.281139	Brc1ccc(cc1)C(=O)Nc2cc(ccc2)C(=O)N3CCN(c4nc(OCC)ccn4)CCC3
0.281139	Brc1ccc(cc1)C(=O)Nc2cc(ccc2)C(=O)N3CCN(c4nc(OCC)ccn4)CCC3
0.280936	S(=O)(=O)(Nc1c(c(ccc1)C)C)c2ccc(cc2)C(=O)Nc3c(cccc3)CN4CCN(C(=O)C)CC4
0.280936	S(=O)(=O)(Nc1c(c(ccc1)C)C)c2ccc(cc2)C(=O)Nc3c(cccc3)CN4CCN(C(=O)C)CC4
0.280936	S(=O)(=O)(Nc1c(c(ccc1)C)C)c2ccc(cc2)C(=O)Nc3c(cccc3)CN4CCN(C(=O)C)CC4
0.280936	S(=O)(=O)(Nc1c(c(ccc1)C)C)c2ccc(cc2)C(=O)Nc3c(cccc3)CN4CCN(C(=O)C)CC4
0.280936	S(=O)(=O)(Nc1c(c(ccc1)C)C)c2ccc(cc2)C(=O)Nc3c(cccc3)CN4CCN(C(=O)C)CC4
0.280936	S(=O)(=O)(Nc1c(c(ccc1)C)C)c2ccc(cc2)C(=O)Nc3c(cccc3)CN4CCN(C(=O)C)CC4
0.280936	S(=O)(=O)(Nc1c(c(ccc1)C)C)c2ccc(cc2)C(=O)Nc3c(cccc3)CN4CCN(C(=O)C)CC4
0.280936	S(=O)(=O)(Nc1c(c(ccc1)C)C)c2ccc(cc2)C(=O)Nc3c(cccc3)CN4CCN(C(=O)C)CC4
0.280936	S(=O)(=O)(Nc1c(c(ccc1)C)C)c2ccc(cc2)C(=O)Nc3c(cccc3)CN4CCN(C(=O)C)CC4
0.280936	S(=O)(=O)(Nc1c(c(ccc1)C)C)c2ccc(cc2)C(=O)Nc3c(cccc3)CN4CCN(C(=O)C)CC4
0.280899	S1C(C(=O)Nc2cc(NC(=O)c3cc(F)c(N4CCN(CC4)C)cc3)ccc2)=CC=C1
0.280899	S1C(C(=O)Nc2cc(NC(=O)c3cc(F)c(N4CCN(CC4)C)cc3)ccc2)=CC=C1
0.280899	S1C(C(=O)Nc2cc(NC(=O)c3cc(F)c(N4CCN(CC4)C)cc3)ccc2)=CC=C1
0.280899	S1C(C(=O)Nc2cc(NC(=O)c3cc(F)c(N4CCN(CC4)C)cc3)ccc2)=CC=C1
0.280899	S1C(C(=O)Nc2cc(NC(=O)c3cc(F)c(N4CCN(CC4)C)cc3)ccc2)=CC=C1
0.280899	S1C(C(=O)Nc2cc(NC(=O)c3cc(F)c(N4CCN(CC4)C)cc3)ccc2)=CC=C1
0.280899	S1C(C(=O)Nc2cc(NC(=O)c3cc(F)c(N4CCN(CC4)C)cc3)ccc2)=CC=C1
0.280899	S1C(C(=O)Nc2cc(NC(=O)c3cc(F)c(N4CCN(CC4)C)cc3)ccc2)=CC=C1
0.280899	S1C(C(=O)Nc2cc(NC(=O)c3cc(F)c(N4CCN(CC4)C)cc3)ccc2)=CC=C1
0.280899	S1C(C(=O)Nc2cc(NC(=O)c3cc(F)c(N4CCN(CC4)C)cc3)ccc2)=CC=C1
0.280769	Brc1ccc(cc1)C(=O)Nc2cc(ccc2)C(=O)NNC(=O)c3ccc(cc3)COc4cc(c(Cl)cc4)C
0.280769	Brc1ccc(cc1)C(=O)Nc2cc(ccc2)C(=O)NNC(=O)c3ccc(cc3)COc4cc(c(Cl)cc4)C
0.280702	O=C(Oc1cc(N2CCCCC2)ccc1)c3cc(NC(=O)Cc4ccncc4)c(cc3)C
0.280702	O=C(Oc1cc(N2CCCCC2)ccc1)c3cc(NC(=O)Cc4ccncc4)c(cc3)C
0.280702	O=C(Oc1cc(N2CCCCC2)ccc1)c3cc(NC(=O)Cc4ccncc4)c(cc3)C
0.280702	O=C(Oc1cc(N2CCCCC2)ccc1)c3cc(NC(=O)Cc4ccncc4)c(cc3)C
0.280702	O=C(Oc1cc(N2CCCCC2)ccc1)c3cc(NC(=O)Cc4ccncc4)c(cc3)C
0.280702	O=C(Oc1cc(N2CCCCC2)ccc1)c3cc(NC(=O)Cc4ccncc4)c(cc3)C
0.280702	O=C(Oc1cc(N2CCCCC2)ccc1)c3cc(NC(=O)Cc4ccncc4)c(cc3)C
0.280702	O=C(Oc1cc(N2CCCCC2)ccc1)c3cc(NC(=O)Cc4ccncc4)c(cc3)C
0.280702	O=C(Oc1cc(N2CCCCC2)ccc1)c3cc(NC(=O)Cc4ccncc4)c(cc3)C
0.280702	O=C(Oc1cc(N2CCCCC2)ccc1)c3cc(NC(=O)Cc4ccncc4)c(cc3)C
0.280303	Clc1cc(NC(=O)c2cncc(c3ccc(OC)cc3)c2)c(Oc4ccccc4)cc1
0.280303	Clc1cc(NC(=O)c2cncc(c3ccc(OC)cc3)c2)c(Oc4ccccc4)cc1
0.280303	Clc1cc(NC(=O)c2cncc(c3ccc(OC)cc3)c2)c(Oc4ccccc4)cc1
0.280303	Clc1cc(NC(=O)c2cncc(c3ccc(OC)cc3)c2)c(Oc4ccccc4)cc1
0.280303	Clc1cc(NC(=O)c2cncc(c3ccc(OC)cc3)c2)c(Oc4ccccc4)cc1
0.280303	Clc1cc(NC(=O)c2cncc(c3ccc(OC)cc3)c2)c(Oc4ccccc4)cc1
0.280303	Clc1cc(NC(=O)c2cncc(c3ccc(OC)cc3)c2)c(Oc4ccccc4)cc1
0.280303	Clc1cc(NC(=O)c2cncc(c3ccc(OC)cc3)c2)c(Oc4ccccc4)cc1
0.280303	Clc1cc(NC(=O)c2cncc(c3ccc(OC)cc3)c2)c(Oc4ccccc4)cc1
0.280303	Clc1cc(NC(=O)c2cncc(c3ccc(OC)cc3)c2)c(Oc4ccccc4)cc1
0.280303	FC(F)(F)COC(=O)Nc1ccc(cc1)C(=O)NC=2NN=C(c3cc(ncc3)C)C2
0.280303	FC(F)(F)COC(=O)Nc1ccc(cc1)C(=O)NC=2NN=C(c3cc(ncc3)C)C2
0.280303	FC(F)(F)COC(=O)Nc1ccc(cc1)C(=O)NC=2NN=C(c3cc(ncc3)C)C2
0.280303	FC(F)(F)COC(=O)Nc1ccc(cc1)C(=O)NC=2NN=C(c3cc(ncc3)C)C2
0.280303	FC(F)(F)COC(=O)Nc1ccc(cc1)C(=O)NC=2NN=C(c3cc(ncc3)C)C2
0.280303	FC(F)(F)COC(=O)Nc1ccc(cc1)C(=O)NC=2NN=C(c3cc(ncc3)C)C2
0.280303	FC(F)(F)COC(=O)Nc1ccc(cc1)C(=O)NC=2NN=C(c3cc(ncc3)C)C2
0.280303	FC(F)(F)COC(=O)Nc1ccc(cc1)C(=O)NC=2NN=C(c3cc(ncc3)C)C2
0.280303	FC(F)(F)COC(=O)Nc1ccc(cc1)C(=O)NC=2NN=C(c3cc(ncc3)C)C2
0.280303	FC(F)(F)COC(=O)Nc1ccc(cc1)C(=O)NC=2NN=C(c3cc(ncc3)C)C2
0.28	S1C(=NC(=C1)CC(=O)Nc2cc(c3nc(ncc3)C)ccc2)c4cc5OCCOc5cc4
0.28	S1C(=NC(=C1)CC(=O)Nc2cc(c3nc(ncc3)C)ccc2)c4cc5OCCOc5cc4
0.28	S1C(=NC(=C1)CC(=O)Nc2cc(c3nc(ncc3)C)ccc2)c4cc5OCCOc5cc4
0.28	S1C(=NC(=C1)CC(=O)Nc2cc(c3nc(ncc3)C)ccc2)c4cc5OCCOc5cc4
0.28	S1C(=NC(=C1)CC(=O)Nc2cc(c3nc(ncc3)C)ccc2)c4cc5OCCOc5cc4
0.28	S1C(=NC(=C1)CC(=O)Nc2cc(c3nc(ncc3)C)ccc2)c4cc5OCCOc5cc4
0.28	S1C(=NC(=C1)CC(=O)Nc2cc(c3nc(ncc3)C)ccc2)c4cc5OCCOc5cc4
0.28	S1C(=NC(=C1)CC(=O)Nc2cc(c3nc(ncc3)C)ccc2)c4cc5OCCOc5cc4
0.28	S1C(=NC(=C1)CC(=O)Nc2cc(c3nc(ncc3)C)ccc2)c4cc5OCCOc5cc4
0.28	S1C(=NC(=C1)CC(=O)Nc2cc(c3nc(ncc3)C)ccc2)c4cc5OCCOc5cc4
0.279851	S1C(=NC(C(=O)Nc2c(ccc(c3ccc(C#N)cc3)c2)C)=C1)C(=O)C
0.279851	S1C(=NC(C(=O)Nc2c(ccc(c3ccc(C#N)cc3)c2)C)=C1)C(=O)C
0.279851	S1C(=NC(C(=O)Nc2c(ccc(c3ccc(C#N)cc3)c2)C)=C1)C(=O)C
0.279851	S1C(=NC(C(=O)Nc2c(ccc(c3ccc(C#N)cc3)c2)C)=C1)C(=O)C
0.279851	S1C(=NC(C(=O)Nc2c(ccc(c3ccc(C#N)cc3)c2)C)=C1)C(=O)C
0.279851	S1C(=NC(C(=O)Nc2c(ccc(c3ccc(C#N)cc3)c2)C)=C1)C(=O)C
0.279851	S1C(=NC(C(=O)Nc2c(ccc(c3ccc(C#N)cc3)c2)C)=C1)C(=O)C
0.279851	S1C(=NC(C(=O)Nc2c(ccc(c3ccc(C#N)cc3)c2)C)=C1)C(=O)C
0.279851	S1C(=NC(C(=O)Nc2c(ccc(c3ccc(C#N)cc3)c2)C)=C1)C(=O)C
0.279851	S1C(=NC(C(=O)Nc2c(ccc(c3ccc(C#N)cc3)c2)C)=C1)C(=O)C
0.279851	Fc1c(cc(NC(=O)c2cncc(c3cc(F)ccc3)c2)cc1)C(=O)N(C)C
0.279851	Fc1c(cc(NC(=O)c2cncc(c3cc(F)ccc3)c2)cc1)C(=O)N(C)C
0.279851	Fc1c(cc(NC(=O)c2cncc(c3cc(F)ccc3)c2)cc1)C(=O)N(C)C
0.279851	Fc1c(cc(NC(=O)c2cncc(c3cc(F)ccc3)c2)cc1)C(=O)N(C)C
0.279851	Fc1c(cc(NC(=O)c2cncc(c3cc(F)ccc3)c2)cc1)C(=O)N(C)C
0.279851	Fc1c(cc(NC(=O)c2cncc(c3cc(F)ccc3)c2)cc1)C(=O)N(C)C
0.279851	Fc1c(cc(NC(=O)c2cncc(c3cc(F)ccc3)c2)cc1)C(=O)N(C)C
0.279851	Fc1c(cc(NC(=O)c2cncc(c3cc(F)ccc3)c2)cc1)C(=O)N(C)C
0.279851	Fc1c(cc(NC(=O)c2cncc(c3cc(F)ccc3)c2)cc1)C(=O)N(C)C
0.279851	Fc1c(cc(NC(=O)c2cncc(c3cc(F)ccc3)c2)cc1)C(=O)N(C)C
0.279528	O=C(Nc1c(ccc(c1)C=O)C)c2cc3OCCOc3cc2
0.279528	O=C(Nc1c(ccc(c1)C=O)C)c2cc3OCCOc3cc2
0.279528	O=C(Nc1c(ccc(c1)C=O)C)c2cc3OCCOc3cc2
0.279528	O=C(Nc1c(ccc(c1)C=O)C)c2cc3OCCOc3cc2
0.279528	O=C(Nc1c(ccc(c1)C=O)C)c2cc3OCCOc3cc2
0.279528	O=C(Nc1c(ccc(c1)C=O)C)c2cc3OCCOc3cc2
0.279528	O=C(Nc1c(ccc(c1)C=O)C)c2cc3OCCOc3cc2
0.279528	O=C(Nc1c(ccc(c1)C=O)C)c2cc3OCCOc3cc2
0.279528	O=C(Nc1c(ccc(c1)C=O)C)c2cc3OCCOc3cc2
0.279528	O=C(Nc1c(ccc(c1)C=O)C)c2cc3OCCOc3cc2
0.279245	O=C(Nc1c(ccc(c2ccc(C#N)cc2)c1)C)c3c(NC4CC4)ccc(c3)C
0.279245	O=C(Nc1c(ccc(c2ccc(C#N)cc2)c1)C)c3c(NC4CC4)ccc(c3)C
0.279245	O=C(Nc1c(ccc(c2ccc(C#N)cc2)c1)C)c3c(NC4CC4)ccc(c3)C
0.279245	O=C(Nc1c(ccc(c2ccc(C#N)cc2)c1)C)c3c(NC4CC4)ccc(c3)C
0.279245	O=C(Nc1c(ccc(c2ccc(C#N)cc2)c1)C)c3c(NC4CC4)ccc(c3)C
0.279245	O=C(Nc1c(ccc(c2ccc(C#N)cc2)c1)C)c3c(NC4CC4)ccc(c3)C
0.279245	O=C(Nc1c(ccc(c2ccc(C#N)cc2)c1)C)c3c(NC4CC4)ccc(c3)C
0.279245	O=C(Nc1c(ccc(c2ccc(C#N)cc2)c1)C)c3c(NC4CC4)ccc(c3)C
0.279245	O=C(Nc1c(ccc(c2ccc(C#N)cc2)c1)C)c3c(NC4CC4)ccc(c3)C
0.279245	O=C(Nc1c(ccc(c2ccc(C#N)cc2)c1)C)c3c(NC4CC4)ccc(c3)C
0.278997	S(=O)(=O)(N1CCN(Cc2ccccc2)CC1)c3c(F)ccc(c3)C(=O)Nc4cc(F)c(OCCCN5CCOCC5)cc4
0.278997	S(=O)(=O)(N1CCN(Cc2ccccc2)CC1)c3c(F)ccc(c3)C(=O)Nc4cc(F)c(OCCCN5CCOCC5)cc4
0.278997	S(=O)(=O)(N1CCN(Cc2ccccc2)CC1)c3c(F)ccc(c3)C(=O)Nc4cc(F)c(OCCCN5CCOCC5)cc4
0.278997	S(=O)(=O)(N1CCN(Cc2ccccc2)CC1)c3c(F)ccc(c3)C(=O)Nc4cc(F)c(OCCCN5CCOCC5)cc4
0.278997	S(=O)(=O)(N1CCN(Cc2ccccc2)CC1)c3c(F)ccc(c3)C(=O)Nc4cc(F)c(OCCCN5CCOCC5)cc4
0.278997	S(=O)(=O)(N1CCN(Cc2ccccc2)CC1)c3c(F)ccc(c3)C(=O)Nc4cc(F)c(OCCCN5CCOCC5)cc4
0.278997	S(=O)(=O)(N1CCN(Cc2ccccc2)CC1)c3c(F)ccc(c3)C(=O)Nc4cc(F)c(OCCCN5CCOCC5)cc4
0.278997	S(=O)(=O)(N1CCN(Cc2ccccc2)CC1)c3c(F)ccc(c3)C(=O)Nc4cc(F)c(OCCCN5CCOCC5)cc4
0.278997	S(=O)(=O)(N1CCN(Cc2ccccc2)CC1)c3c(F)ccc(c3)C(=O)Nc4cc(F)c(OCCCN5CCOCC5)cc4
0.278997	S(=O)(=O)(N1CCN(Cc2ccccc2)CC1)c3c(F)ccc(c3)C(=O)Nc4cc(F)c(OCCCN5CCOCC5)cc4
0.27881	S1C(=NC(=C1)C)c2cc(ccc2)C(=O)NNc3cc(F)c(cc3)C
0.278351	Brc1c(NS(=O)(=O)c2cc(ccc2)C(=O)Nc3c(ccc(c4ccc(C#N)cc4)c3)C)cc(cc1)C
0.278351	Brc1c(NS(=O)(=O)c2cc(ccc2)C(=O)Nc3c(ccc(c4ccc(C#N)cc4)c3)C)cc(cc1)C
0.278351	Brc1c(NS(=O)(=O)c2cc(ccc2)C(=O)Nc3c(ccc(c4ccc(C#N)cc4)c3)C)cc(cc1)C
0.278351	Brc1c(NS(=O)(=O)c2cc(ccc2)C(=O)Nc3c(ccc(c4ccc(C#N)cc4)c3)C)cc(cc1)C
0.278351	Brc1c(NS(=O)(=O)c2cc(ccc2)C(=O)Nc3c(ccc(c4ccc(C#N)cc4)c3)C)cc(cc1)C
0.278351	Brc1c(NS(=O)(=O)c2cc(ccc2)C(=O)Nc3c(ccc(c4ccc(C#N)cc4)c3)C)cc(cc1)C
0.278351	Brc1c(NS(=O)(=O)c2cc(ccc2)C(=O)Nc3c(ccc(c4ccc(C#N)cc4)c3)C)cc(cc1)C
0.278351	Brc1c(NS(=O)(=O)c2cc(ccc2)C(=O)Nc3c(ccc(c4ccc(C#N)cc4)c3)C)cc(cc1)C
0.278351	Brc1c(NS(=O)(=O)c2cc(ccc2)C(=O)Nc3c(ccc(c4ccc(C#N)cc4)c3)C)cc(cc1)C
0.278351	Brc1c(NS(=O)(=O)c2cc(ccc2)C(=O)Nc3c(ccc(c4ccc(C#N)cc4)c3)C)cc(cc1)C
0.278351	FC1(F)CN(C(=O)c2c(NC(=O)c3cc(ccc3)C)cccc2)CCN(Cc4ccccc4)C1
0.278351	FC1(F)CN(C(=O)c2c(NC(=O)c3cc(ccc3)C)cccc2)CCN(Cc4ccccc4)C1
0.278351	FC1(F)CN(C(=O)c2c(NC(=O)c3cc(ccc3)C)cccc2)CCN(Cc4ccccc4)C1
0.278351	FC1(F)CN(C(=O)c2c(NC(=O)c3cc(ccc3)C)cccc2)CCN(Cc4ccccc4)C1
0.278351	FC1(F)CN(C(=O)c2c(NC(=O)c3cc(ccc3)C)cccc2)CCN(Cc4ccccc4)C1
0.278351	FC1(F)CN(C(=O)c2c(NC(=O)c3cc(ccc3)C)cccc2)CCN(Cc4ccccc4)C1
0.278351	FC1(F)CN(C(=O)c2c(NC(=O)c3cc(ccc3)C)cccc2)CCN(Cc4ccccc4)C1
0.278195	S(c1cc(NC(=O)c2cc(F)c(N3CCN(CC3)C)cc2)ccc1)CCC
0.278195	S(c1cc(NC(=O)c2cc(F)c(N3CCN(CC3)C)cc2)ccc1)CCC
0.278195	S(c1cc(NC(=O)c2cc(F)c(N3CCN(CC3)C)cc2)ccc1)CCC
0.278195	S(c1cc(NC(=O)c2cc(F)c(N3CCN(CC3)C)cc2)ccc1)CCC
0.278195	S(c1cc(NC(=O)c2cc(F)c(N3CCN(CC3)C)cc2)ccc1)CCC
0.278195	S(c1cc(NC(=O)c2cc(F)c(N3CCN(CC3)C)cc2)ccc1)CCC
0.278195	S(c1cc(NC(=O)c2cc(F)c(N3CCN(CC3)C)cc2)ccc1)CCC
0.278195	S(c1cc(NC(=O)c2cc(F)c(N3CCN(CC3)C)cc2)ccc1)CCC
0.278195	S(c1cc(NC(=O)c2cc(F)c(N3CCN(CC3)C)cc2)ccc1)CCC
0.278195	S(c1cc(NC(=O)c2cc(F)c(N3CCN(CC3)C)cc2)ccc1)CCC
0.278195	Clc1cc(c(NC(=O)c2ccc(cc2)C=3N=CSC3)cc1)C(=O)NCC
0.278195	Clc1cc(c(NC(=O)c2ccc(cc2)C=3N=CSC3)cc1)C(=O)NCC
0.278195	Clc1cc(c(NC(=O)c2ccc(cc2)C=3N=CSC3)cc1)C(=O)NCC
0.278195	Clc1cc(c(NC(=O)c2ccc(cc2)C=3N=CSC3)cc1)C(=O)NCC
0.278195	Clc1cc(c(NC(=O)c2ccc(cc2)C=3N=CSC3)cc1)C(=O)NCC
0.278195	Clc1cc(c(NC(=O)c2ccc(cc2)C=3N=CSC3)cc1)C(=O)NCC
0.278195	Clc1cc(c(NC(=O)c2ccc(cc2)C=3N=CSC3)cc1)C(=O)NCC
0.278195	Clc1cc(c(NC(=O)c2ccc(cc2)C=3N=CSC3)cc1)C(=O)NCC
0.278195	Clc1cc(c(NC(=O)c2ccc(cc2)C=3N=CSC3)cc1)C(=O)NCC
0.277567	Brc1ccc(cc1)CC(=O)Nc2ccc(cc2)C(=O)Nc3c(Oc4ccccc4)ccc(Cl)c3
0.277567	Brc1ccc(cc1)CC(=O)Nc2ccc(cc2)C(=O)Nc3c(Oc4ccccc4)ccc(Cl)c3
0.277567	Brc1ccc(cc1)CC(=O)Nc2ccc(cc2)C(=O)Nc3c(Oc4ccccc4)ccc(Cl)c3
0.277567	Brc1ccc(cc1)CC(=O)Nc2ccc(cc2)C(=O)Nc3c(Oc4ccccc4)ccc(Cl)c3
0.277567	Brc1ccc(cc1)CC(=O)Nc2ccc(cc2)C(=O)Nc3c(Oc4ccccc4)ccc(Cl)c3
0.277567	Brc1ccc(cc1)CC(=O)Nc2ccc(cc2)C(=O)Nc3c(Oc4ccccc4)ccc(Cl)c3
0.277567	Brc1ccc(cc1)CC(=O)Nc2ccc(cc2)C(=O)Nc3c(Oc4ccccc4)ccc(Cl)c3
0.277567	Brc1ccc(cc1)CC(=O)Nc2ccc(cc2)C(=O)Nc3c(Oc4ccccc4)ccc(Cl)c3
0.277567	Brc1ccc(cc1)CC(=O)Nc2ccc(cc2)C(=O)Nc3c(Oc4ccccc4)ccc(Cl)c3
0.277567	Brc1ccc(cc1)CC(=O)Nc2ccc(cc2)C(=O)Nc3c(Oc4ccccc4)ccc(Cl)c3
0.277397	FC(F)(F)c1cc(ccc1)C(=O)Nc2cc(NC(=O)C=Cc3cc(c(OCC)cc3)C)c(cc2)C
0.277397	FC(F)(F)c1cc(ccc1)C(=O)Nc2cc(NC(=O)C=Cc3cc(c(OCC)cc3)C)c(cc2)C
0.277397	FC(F)(F)c1cc(ccc1)C(=O)Nc2cc(NC(=O)C=Cc3cc(c(OCC)cc3)C)c(cc2)C
0.277397	FC(F)(F)c1cc(ccc1)C(=O)Nc2cc(NC(=O)C=Cc3cc(c(OCC)cc3)C)c(cc2)C
0.277397	FC(F)(F)c1cc(ccc1)C(=O)Nc2cc(NC(=O)C=Cc3cc(c(OCC)cc3)C)c(cc2)C
0.277397	FC(F)(F)c1cc(ccc1)C(=O)Nc2cc(NC(=O)C=Cc3cc(c(OCC)cc3)C)c(cc2)C
0.277397	FC(F)(F)c1cc(ccc1)C(=O)Nc2cc(NC(=O)C=Cc3cc(c(OCC)cc3)C)c(cc2)C
0.277397	FC(F)(F)c1cc(ccc1)C(=O)Nc2cc(NC(=O)C=Cc3cc(c(OCC)cc3)C)c(cc2)C
0.277397	FC(F)(F)c1cc(ccc1)C(=O)Nc2cc(NC(=O)C=Cc3cc(c(OCC)cc3)C)c(cc2)C
0.277397	FC(F)(F)c1cc(ccc1)C(=O)Nc2cc(NC(=O)C=Cc3cc(c(OCC)cc3)C)c(cc2)C
0.277193	O=C(Nc1cc(c2nc(ncc2)C)ccc1)C=3N=NN(C3C)CC
0.277193	O=C(Nc1cc(c2nc(ncc2)C)ccc1)C=3N=NN(C3C)CC
0.277193	O=C(Nc1cc(c2nc(ncc2)C)ccc1)C=3N=NN(C3C)CC
0.277193	O=C(Nc1cc(c2nc(ncc2)C)ccc1)C=3N=NN(C3C)CC
0.277193	O=C(Nc1cc(c2nc(ncc2)C)ccc1)C=3N=NN(C3C)CC
0.277193	O=C(Nc1cc(c2nc(ncc2)C)ccc1)C=3N=NN(C3C)CC
0.277193	O=C(Nc1cc(c2nc(ncc2)C)ccc1)C=3N=NN(C3C)CC
0.277193	O=C(Nc1cc(c2nc(ncc2)C)ccc1)C=3N=NN(C3C)CC
0.277193	O=C(Nc1cc(c2nc(ncc2)C)ccc1)C=3N=NN(C3C)CC
0.277193	O=C(Nc1cc(c2nc(ncc2)C)ccc1)C=3N=NN(C3C)CC
0.276923	S1C(=NC(=C1)C)c2cc(ccc2)C(=O)Nc3ccc(cc3)Cc4cc(nc(c4)C)C
0.276596	O=C(Nc1cc(ccc1)C=2N=NNC2)c3c(OCC4CC4)cc(OC)cc3
0.276596	O=C(Nc1cc(ccc1)C=2N=NNC2)c3c(OCC4CC4)cc(OC)cc3
0.276094	Fc1c(NC(=O)C2=C(OC=C2)C)cc(NC(=O)c3ncc(OCc4ccccc4)cc3)cc1
0.276094	Fc1c(NC(=O)C2=C(OC=C2)C)cc(NC(=O)c3ncc(OCc4ccccc4)cc3)cc1
0.276094	Fc1c(NC(=O)C2=C(OC=C2)C)cc(NC(=O)c3ncc(OCc4ccccc4)cc3)cc1
0.276094	Fc1c(NC(=O)C2=C(OC=C2)C)cc(NC(=O)c3ncc(OCc4ccccc4)cc3)cc1
0.276094	Fc1c(NC(=O)C2=C(OC=C2)C)cc(NC(=O)c3ncc(OCc4ccccc4)cc3)cc1
0.276094	Fc1c(NC(=O)C2=C(OC=C2)C)cc(NC(=O)c3ncc(OCc4ccccc4)cc3)cc1
0.276094	Fc1c(NC(=O)C2=C(OC=C2)C)cc(NC(=O)c3ncc(OCc4ccccc4)cc3)cc1
0.276094	Fc1c(NC(=O)C2=C(OC=C2)C)cc(NC(=O)c3ncc(OCc4ccccc4)cc3)cc1
0.276094	Fc1c(NC(=O)C2=C(OC=C2)C)cc(NC(=O)c3ncc(OCc4ccccc4)cc3)cc1
0.276094	Fc1c(NC(=O)C2=C(OC=C2)C)cc(NC(=O)c3ncc(OCc4ccccc4)cc3)cc1
0.275618	S(=O)(=O)(Nc1c(ccc(NC(=O)c2c(O)cc(NC(=O)c3cc(OC)cc(OC)c3)cc2)c1)C)CCC
0.275618	S(=O)(=O)(Nc1c(ccc(NC(=O)c2c(O)cc(NC(=O)c3cc(OC)cc(OC)c3)cc2)c1)C)CCC
0.275618	S(=O)(=O)(Nc1c(ccc(NC(=O)c2c(O)cc(NC(=O)c3cc(OC)cc(OC)c3)cc2)c1)C)CCC
0.275618	S(=O)(=O)(Nc1c(ccc(NC(=O)c2c(O)cc(NC(=O)c3cc(OC)cc(OC)c3)cc2)c1)C)CCC
0.275618	S(=O)(=O)(Nc1c(ccc(NC(=O)c2c(O)cc(NC(=O)c3cc(OC)cc(OC)c3)cc2)c1)C)CCC
0.275618	S(=O)(=O)(Nc1c(ccc(NC(=O)c2c(O)cc(NC(=O)c3cc(OC)cc(OC)c3)cc2)c1)C)CCC
0.275618	S(=O)(=O)(Nc1c(ccc(NC(=O)c2c(O)cc(NC(=O)c3cc(OC)cc(OC)c3)cc2)c1)C)CCC
0.275618	S(=O)(=O)(Nc1c(ccc(NC(=O)c2c(O)cc(NC(=O)c3cc(OC)cc(OC)c3)cc2)c1)C)CCC
0.275618	S(=O)(=O)(Nc1c(ccc(NC(=O)c2c(O)cc(NC(=O)c3cc(OC)cc(OC)c3)cc2)c1)C)CCC
0.275618	S(=O)(=O)(Nc1c(ccc(NC(=O)c2c(O)cc(NC(=O)c3cc(OC)cc(OC)c3)cc2)c1)C)CCC
0.275472	Brc1ccc(cc1)CC(=O)Nc2ccc(cc2)C(=O)NC=3SC=C(N3)c4ccc(cc4)C(C)(C)C
0.275472	Brc1ccc(cc1)CC(=O)Nc2ccc(cc2)C(=O)NC=3SC=C(N3)c4ccc(cc4)C(C)(C)C
0.275472	Brc1ccc(cc1)CC(=O)Nc2ccc(cc2)C(=O)NC=3SC=C(N3)c4ccc(cc4)C(C)(C)C
0.275472	Brc1ccc(cc1)CC(=O)Nc2ccc(cc2)C(=O)NC=3SC=C(N3)c4ccc(cc4)C(C)(C)C
0.275472	Brc1ccc(cc1)CC(=O)Nc2ccc(cc2)C(=O)NC=3SC=C(N3)c4ccc(cc4)C(C)(C)C
0.275472	Brc1ccc(cc1)CC(=O)Nc2ccc(cc2)C(=O)NC=3SC=C(N3)c4ccc(cc4)C(C)(C)C
0.275472	Brc1ccc(cc1)CC(=O)Nc2ccc(cc2)C(=O)NC=3SC=C(N3)c4ccc(cc4)C(C)(C)C
0.275472	Brc1ccc(cc1)CC(=O)Nc2ccc(cc2)C(=O)NC=3SC=C(N3)c4ccc(cc4)C(C)(C)C
0.275472	Brc1ccc(cc1)CC(=O)Nc2ccc(cc2)C(=O)NC=3SC=C(N3)c4ccc(cc4)C(C)(C)C
0.275472	Brc1ccc(cc1)CC(=O)Nc2ccc(cc2)C(=O)NC=3SC=C(N3)c4ccc(cc4)C(C)(C)C
0.275081	Clc1ccc(N2C(SCC(=O)Nc3c(ccc(c4ccc(C#N)cc4)c3)C)=NN=C2c5cnccc5)cc1
0.275081	Clc1ccc(N2C(SCC(=O)Nc3c(ccc(c4ccc(C#N)cc4)c3)C)=NN=C2c5cnccc5)cc1
0.2749	S1C(=NC(c2ccc(NC(=O)CC)cc2)=C1)NC(=O)c3ccc(cc3)C=4N=CSC4
0.27476	Fc1c(NC(=O)C2=C(OC=C2)C)cc(NC(=O)c3cc(ccc3)CNc4ncccc4C#N)cc1
0.27476	Fc1c(NC(=O)C2=C(OC=C2)C)cc(NC(=O)c3cc(ccc3)CNc4ncccc4C#N)cc1
0.27476	Fc1c(NC(=O)C2=C(OC=C2)C)cc(NC(=O)c3cc(ccc3)CNc4ncccc4C#N)cc1
0.27476	Fc1c(NC(=O)C2=C(OC=C2)C)cc(NC(=O)c3cc(ccc3)CNc4ncccc4C#N)cc1
0.27476	Fc1c(NC(=O)C2=C(OC=C2)C)cc(NC(=O)c3cc(ccc3)CNc4ncccc4C#N)cc1
0.27476	Fc1c(NC(=O)C2=C(OC=C2)C)cc(NC(=O)c3cc(ccc3)CNc4ncccc4C#N)cc1
0.27476	Fc1c(NC(=O)C2=C(OC=C2)C)cc(NC(=O)c3cc(ccc3)CNc4ncccc4C#N)cc1
0.27476	Fc1c(NC(=O)C2=C(OC=C2)C)cc(NC(=O)c3cc(ccc3)CNc4ncccc4C#N)cc1
0.27476	Fc1c(NC(=O)C2=C(OC=C2)C)cc(NC(=O)c3cc(ccc3)CNc4ncccc4C#N)cc1
0.27476	Fc1c(NC(=O)C2=C(OC=C2)C)cc(NC(=O)c3cc(ccc3)CNc4ncccc4C#N)cc1
0.274436	Clc1c(ccc(F)c1)C2=NOC(=N2)c3ccc(NC(=O)c4ccccc4)cc3
0.274436	Clc1c(ccc(F)c1)C2=NOC(=N2)c3ccc(NC(=O)c4ccccc4)cc3
0.274436	Clc1c(ccc(F)c1)C2=NOC(=N2)c3ccc(NC(=O)c4ccccc4)cc3
0.274436	Clc1c(ccc(F)c1)C2=NOC(=N2)c3ccc(NC(=O)c4ccccc4)cc3
0.274436	Clc1c(ccc(F)c1)C2=NOC(=N2)c3ccc(NC(=O)c4ccccc4)cc3
0.274436	Clc1c(ccc(F)c1)C2=NOC(=N2)c3ccc(NC(=O)c4ccccc4)cc3
0.274436	Clc1c(ccc(F)c1)C2=NOC(=N2)c3ccc(NC(=O)c4ccccc4)cc3
0.274436	Clc1c(ccc(F)c1)C2=NOC(=N2)c3ccc(NC(=O)c4ccccc4)cc3
0.274436	Clc1c(ccc(F)c1)C2=NOC(=N2)c3ccc(NC(=O)c4ccccc4)cc3
0.274436	Clc1c(ccc(F)c1)C2=NOC(=N2)c3ccc(NC(=O)c4ccccc4)cc3
0.274436	Fc1cc(ccc1)COc2cc(c(NC(=O)c3ccc(cc3)C(F)C)cc2)C
0.274436	Fc1cc(ccc1)COc2cc(c(NC(=O)c3ccc(cc3)C(F)C)cc2)C
0.274436	Fc1cc(ccc1)COc2cc(c(NC(=O)c3ccc(cc3)C(F)C)cc2)C
0.274368	Brc1c(OC(C)C)cc(NC(=O)c2cc(ccc2)C3=NOC(O)=N3)cc1
0.274368	Brc1c(OC(C)C)cc(NC(=O)c2cc(ccc2)C3=NOC(O)=N3)cc1
0.274368	Brc1c(OC(C)C)cc(NC(=O)c2cc(ccc2)C3=NOC(O)=N3)cc1
0.274368	Brc1c(OC(C)C)cc(NC(=O)c2cc(ccc2)C3=NOC(O)=N3)cc1
0.274368	Brc1c(OC(C)C)cc(NC(=O)c2cc(ccc2)C3=NOC(O)=N3)cc1
0.274368	Brc1c(OC(C)C)cc(NC(=O)c2cc(ccc2)C3=NOC(O)=N3)cc1
0.274368	Brc1c(OC(C)C)cc(NC(=O)c2cc(ccc2)C3=NOC(O)=N3)cc1
0.274368	Brc1c(OC(C)C)cc(NC(=O)c2cc(ccc2)C3=NOC(O)=N3)cc1
0.274368	Brc1c(OC(C)C)cc(NC(=O)c2cc(ccc2)C3=NOC(O)=N3)cc1
0.274368	Brc1c(OC(C)C)cc(NC(=O)c2cc(ccc2)C3=NOC(O)=N3)cc1
0.274306	O=C(Nc1cc2c(OCCNC2=O)cc1)c3ncc(c4ccccc4)cc3
0.274306	O=C(Nc1cc2c(OCCNC2=O)cc1)c3ncc(c4ccccc4)cc3
0.274306	O=C(Nc1cc2c(OCCNC2=O)cc1)c3ncc(c4ccccc4)cc3
0.274306	O=C(Nc1cc2c(OCCNC2=O)cc1)c3ncc(c4ccccc4)cc3
0.274306	O=C(Nc1cc2c(OCCNC2=O)cc1)c3ncc(c4ccccc4)cc3
0.274306	O=C(Nc1cc2c(OCCNC2=O)cc1)c3ncc(c4ccccc4)cc3
0.274306	O=C(Nc1cc2c(OCCNC2=O)cc1)c3ncc(c4ccccc4)cc3
0.274306	O=C(Nc1cc2c(OCCNC2=O)cc1)c3ncc(c4ccccc4)cc3
0.274306	O=C(Nc1cc2c(OCCNC2=O)cc1)c3ncc(c4ccccc4)cc3
0.274306	O=C(Nc1cc2c(OCCNC2=O)cc1)c3ncc(c4ccccc4)cc3
0.274262	Clc1ncc(cc1)CNCc2cc(NC(=O)c3ccccc3)ccc2
0.273973	O=C(N1CCN(c2nc(OCC)ccn2)CCC1)c3cc(c4ccccc4)c(cc3)C
0.273973	O=C(N1CCN(c2nc(OCC)ccn2)CCC1)c3cc(c4ccccc4)c(cc3)C
0.273973	O=C(N1CCN(c2nc(OCC)ccn2)CCC1)c3cc(c4ccccc4)c(cc3)C
0.273973	O=C(N1CCN(c2nc(OCC)ccn2)CCC1)c3cc(c4ccccc4)c(cc3)C
0.273973	O=C(N1CCN(c2nc(OCC)ccn2)CCC1)c3cc(c4ccccc4)c(cc3)C
0.273973	O=C(N1CCN(c2nc(OCC)ccn2)CCC1)c3cc(c4ccccc4)c(cc3)C
0.273973	O=C(N1CCN(c2nc(OCC)ccn2)CCC1)c3cc(c4ccccc4)c(cc3)C
0.273973	O=C(N1CCN(c2nc(OCC)ccn2)CCC1)c3cc(c4ccccc4)c(cc3)C
0.273973	O=C(N1CCN(c2nc(OCC)ccn2)CCC1)c3cc(c4ccccc4)c(cc3)C
0.273973	O=C(N1CCN(c2nc(OCC)ccn2)CCC1)c3cc(c4ccccc4)c(cc3)C
0.273764	Brc1ccc(cc1)CC(=O)Nc2ccc(cc2)C(=O)Nc3c(NC(=O)C=4OC=CC4)cc(Cl)cc3
0.273764	Brc1ccc(cc1)CC(=O)Nc2ccc(cc2)C(=O)Nc3c(NC(=O)C=4OC=CC4)cc(Cl)cc3
0.273764	Brc1ccc(cc1)CC(=O)Nc2ccc(cc2)C(=O)Nc3c(NC(=O)C=4OC=CC4)cc(Cl)cc3
0.273764	Brc1ccc(cc1)CC(=O)Nc2ccc(cc2)C(=O)Nc3c(NC(=O)C=4OC=CC4)cc(Cl)cc3
0.273764	Brc1ccc(cc1)CC(=O)Nc2ccc(cc2)C(=O)Nc3c(NC(=O)C=4OC=CC4)cc(Cl)cc3
0.273764	Brc1ccc(cc1)CC(=O)Nc2ccc(cc2)C(=O)Nc3c(NC(=O)C=4OC=CC4)cc(Cl)cc3
0.273764	Brc1ccc(cc1)CC(=O)Nc2ccc(cc2)C(=O)Nc3c(NC(=O)C=4OC=CC4)cc(Cl)cc3
0.273764	Brc1ccc(cc1)CC(=O)Nc2ccc(cc2)C(=O)Nc3c(NC(=O)C=4OC=CC4)cc(Cl)cc3
0.273723	O=C(Nc1cc(OCCN2CCOCC2)ccc1)c3cc(ccc3)C4=NOC(O)=N4
0.273723	O=C(Nc1cc(OCCN2CCOCC2)ccc1)c3cc(ccc3)C4=NOC(O)=N4
0.273723	O=C(Nc1cc(OCCN2CCOCC2)ccc1)c3cc(ccc3)C4=NOC(O)=N4
0.273723	O=C(Nc1cc(OCCN2CCOCC2)ccc1)c3cc(ccc3)C4=NOC(O)=N4
0.273723	O=C(Nc1cc(OCCN2CCOCC2)ccc1)c3cc(ccc3)C4=NOC(O)=N4
0.273723	O=C(Nc1cc(OCCN2CCOCC2)ccc1)c3cc(ccc3)C4=NOC(O)=N4
0.273723	O=C(Nc1cc(OCCN2CCOCC2)ccc1)c3cc(ccc3)C4=NOC(O)=N4
0.273723	O=C(Nc1cc(OCCN2CCOCC2)ccc1)c3cc(ccc3)C4=NOC(O)=N4
0.273723	O=C(Nc1cc(OCCN2CCOCC2)ccc1)c3cc(ccc3)C4=NOC(O)=N4
0.273723	O=C(Nc1cc(OCCN2CCOCC2)ccc1)c3cc(ccc3)C4=NOC(O)=N4
0.273109	Brc1c(F)cc(NC(=O)c2ccc(NC(=O)Cc3ccc(Br)cc3)cc2)cc1
0.273109	Brc1c(F)cc(NC(=O)c2ccc(NC(=O)Cc3ccc(Br)cc3)cc2)cc1
0.273109	Brc1c(F)cc(NC(=O)c2ccc(NC(=O)Cc3ccc(Br)cc3)cc2)cc1
0.273109	Brc1c(F)cc(NC(=O)c2ccc(NC(=O)Cc3ccc(Br)cc3)cc2)cc1
0.273109	Brc1c(F)cc(NC(=O)c2ccc(NC(=O)Cc3ccc(Br)cc3)cc2)cc1
0.273109	Brc1c(F)cc(NC(=O)c2ccc(NC(=O)Cc3ccc(Br)cc3)cc2)cc1
0.273109	Brc1c(F)cc(NC(=O)c2ccc(NC(=O)Cc3ccc(Br)cc3)cc2)cc1
0.273109	Brc1c(F)cc(NC(=O)c2ccc(NC(=O)Cc3ccc(Br)cc3)cc2)cc1
0.273109	Brc1c(F)cc(NC(=O)c2ccc(NC(=O)Cc3ccc(Br)cc3)cc2)cc1
0.273109	Brc1c(F)cc(NC(=O)c2ccc(NC(=O)Cc3ccc(Br)cc3)cc2)cc1
0.272727	S1(=O)(=O)c2c(cc(NC(=O)c3ccc(cc3)C=4N=CSC4)cc2)CCC1
0.272727	Brc1ccc(c2cc(NC(=O)CCc3cc(c(cc3)C)C)ccc2)cc1
0.272727	Brc1ccc(c2cc(NC(=O)CCc3cc(c(cc3)C)C)ccc2)cc1
0.272727	Brc1ccc(c2cc(NC(=O)CCc3cc(c(cc3)C)C)ccc2)cc1
0.272727	Brc1ccc(c2cc(NC(=O)CCc3cc(c(cc3)C)C)ccc2)cc1
0.272727	Brc1ccc(c2cc(NC(=O)CCc3cc(c(cc3)C)C)ccc2)cc1
0.272727	Brc1ccc(c2cc(NC(=O)CCc3cc(c(cc3)C)C)ccc2)cc1
0.272727	Brc1ccc(c2cc(NC(=O)CCc3cc(c(cc3)C)C)ccc2)cc1
0.272727	Brc1ccc(c2cc(NC(=O)CCc3cc(c(cc3)C)C)ccc2)cc1
0.272727	Brc1ccc(c2cc(NC(=O)CCc3cc(c(cc3)C)C)ccc2)cc1
0.272727	Brc1ccc(c2cc(NC(=O)CCc3cc(c(cc3)C)C)ccc2)cc1
0.272425	O=C1NC(c2cnccc2)=CC=C1C(=O)NCc3c(OCC)cc(cc3)C
0.272388	S(=O)(=O)(Nc1c(cc(NC(=O)c2ccc(S(=O)(=O)C3CC3)cc2)cc1)C)CC
0.272388	S(=O)(=O)(Nc1c(cc(NC(=O)c2ccc(S(=O)(=O)C3CC3)cc2)cc1)C)CC
0.272388	S(=O)(=O)(Nc1c(cc(NC(=O)c2ccc(S(=O)(=O)C3CC3)cc2)cc1)C)CC
0.272388	S(=O)(=O)(Nc1c(cc(NC(=O)c2ccc(S(=O)(=O)C3CC3)cc2)cc1)C)CC
0.272388	S(=O)(=O)(Nc1c(cc(NC(=O)c2ccc(S(=O)(=O)C3CC3)cc2)cc1)C)CC
0.272388	S(=O)(=O)(Nc1c(cc(NC(=O)c2ccc(S(=O)(=O)C3CC3)cc2)cc1)C)CC
0.272388	S(=O)(=O)(Nc1c(cc(NC(=O)c2ccc(S(=O)(=O)C3CC3)cc2)cc1)C)CC
0.272388	S(=O)(=O)(Nc1c(cc(NC(=O)c2ccc(S(=O)(=O)C3CC3)cc2)cc1)C)CC
0.272388	S(=O)(=O)(Nc1c(cc(NC(=O)c2ccc(S(=O)(=O)C3CC3)cc2)cc1)C)CC
0.272388	S(=O)(=O)(Nc1c(cc(NC(=O)c2ccc(S(=O)(=O)C3CC3)cc2)cc1)C)CC
0.272085	O=C(Nc1cc(c(N2CCN(CC2)CC)cc1)C)c3c(O)cc(NC(=O)c4cc(OC)cc(OC)c4)cc3
0.272085	O=C(Nc1cc(c(N2CCN(CC2)CC)cc1)C)c3c(O)cc(NC(=O)c4cc(OC)cc(OC)c4)cc3
0.272085	O=C(Nc1cc(c(N2CCN(CC2)CC)cc1)C)c3c(O)cc(NC(=O)c4cc(OC)cc(OC)c4)cc3
0.272085	O=C(Nc1cc(c(N2CCN(CC2)CC)cc1)C)c3c(O)cc(NC(=O)c4cc(OC)cc(OC)c4)cc3
0.272085	O=C(Nc1cc(c(N2CCN(CC2)CC)cc1)C)c3c(O)cc(NC(=O)c4cc(OC)cc(OC)c4)cc3
0.272085	O=C(Nc1cc(c(N2CCN(CC2)CC)cc1)C)c3c(O)cc(NC(=O)c4cc(OC)cc(OC)c4)cc3
0.272085	O=C(Nc1cc(c(N2CCN(CC2)CC)cc1)C)c3c(O)cc(NC(=O)c4cc(OC)cc(OC)c4)cc3
0.272085	O=C(Nc1cc(c(N2CCN(CC2)CC)cc1)C)c3c(O)cc(NC(=O)c4cc(OC)cc(OC)c4)cc3
0.272085	O=C(Nc1cc(c(N2CCN(CC2)CC)cc1)C)c3c(O)cc(NC(=O)c4cc(OC)cc(OC)c4)cc3
0.272085	O=C(Nc1cc(c(N2CCN(CC2)CC)cc1)C)c3c(O)cc(NC(=O)c4cc(OC)cc(OC)c4)cc3
0.272031	O=C(Nc1c(cccc1)C(=O)NCc2ccc(c3ccc(O)cc3)cc2)c4cc(ccc4)C
0.272031	O=C(Nc1c(cccc1)C(=O)NCc2ccc(c3ccc(O)cc3)cc2)c4cc(ccc4)C
0.272031	O=C(Nc1c(cccc1)C(=O)NCc2ccc(c3ccc(O)cc3)cc2)c4cc(ccc4)C
0.272031	O=C(Nc1c(cccc1)C(=O)NCc2ccc(c3ccc(O)cc3)cc2)c4cc(ccc4)C
0.272031	O=C(Nc1c(cccc1)C(=O)NCc2ccc(c3ccc(O)cc3)cc2)c4cc(ccc4)C
0.272031	O=C(Nc1c(cccc1)C(=O)NCc2ccc(c3ccc(O)cc3)cc2)c4cc(ccc4)C
0.272031	Clc1c(ccc(NC(=O)NCc2cc(ccc2)C(=O)NCCN(C)C)c1)C
0.272	Clc1c(NC(=O)c2ccc(cc2)CC)ccc(N3CCOCC3)c1
0.272	Clc1c(NC(=O)c2ccc(cc2)CC)ccc(N3CCOCC3)c1
0.272	Clc1c(NC(=O)c2ccc(cc2)CC)ccc(N3CCOCC3)c1
0.272	Clc1c(NC(=O)c2ccc(cc2)CC)ccc(N3CCOCC3)c1
0.272	Clc1c(NC(=O)c2ccc(cc2)CC)ccc(N3CCOCC3)c1
0.272	Clc1c(NC(=O)c2ccc(cc2)CC)ccc(N3CCOCC3)c1
0.272	Clc1c(NC(=O)c2ccc(cc2)CC)ccc(N3CCOCC3)c1
0.272	Clc1c(NC(=O)c2ccc(cc2)CC)ccc(N3CCOCC3)c1
0.272	Clc1c(NC(=O)c2ccc(cc2)CC)ccc(N3CCOCC3)c1
0.272	Clc1c(NC(=O)c2ccc(cc2)CC)ccc(N3CCOCC3)c1
0.271845	Fc1c(OCCCN2CCOCC2)ccc(NC(=O)C=3N=NN(C3)Cc4cnccc4)c1
0.271845	Fc1c(OCCCN2CCOCC2)ccc(NC(=O)C=3N=NN(C3)Cc4cnccc4)c1
0.271845	Fc1c(OCCCN2CCOCC2)ccc(NC(=O)C=3N=NN(C3)Cc4cnccc4)c1
0.271845	Fc1c(OCCCN2CCOCC2)ccc(NC(=O)C=3N=NN(C3)Cc4cnccc4)c1
0.271845	Fc1c(OCCCN2CCOCC2)ccc(NC(=O)C=3N=NN(C3)Cc4cnccc4)c1
0.271845	Fc1c(OCCCN2CCOCC2)ccc(NC(=O)C=3N=NN(C3)Cc4cnccc4)c1
0.271845	Fc1c(OCCCN2CCOCC2)ccc(NC(=O)C=3N=NN(C3)Cc4cnccc4)c1
0.271845	Fc1c(OCCCN2CCOCC2)ccc(NC(=O)C=3N=NN(C3)Cc4cnccc4)c1
0.271845	Fc1c(OCCCN2CCOCC2)ccc(NC(=O)C=3N=NN(C3)Cc4cnccc4)c1
0.271812	S1CCN(c2cc(c(NC(=O)C(=O)Nc3c(F)ccc(NC(=O)c4cc5OCOc5cc4)c3)cc2)C)CC1
0.271812	S1CCN(c2cc(c(NC(=O)C(=O)Nc3c(F)ccc(NC(=O)c4cc5OCOc5cc4)c3)cc2)C)CC1
0.271812	S1CCN(c2cc(c(NC(=O)C(=O)Nc3c(F)ccc(NC(=O)c4cc5OCOc5cc4)c3)cc2)C)CC1
0.271812	S1CCN(c2cc(c(NC(=O)C(=O)Nc3c(F)ccc(NC(=O)c4cc5OCOc5cc4)c3)cc2)C)CC1
0.271812	S1CCN(c2cc(c(NC(=O)C(=O)Nc3c(F)ccc(NC(=O)c4cc5OCOc5cc4)c3)cc2)C)CC1
0.271812	S1CCN(c2cc(c(NC(=O)C(=O)Nc3c(F)ccc(NC(=O)c4cc5OCOc5cc4)c3)cc2)C)CC1
0.271812	S1CCN(c2cc(c(NC(=O)C(=O)Nc3c(F)ccc(NC(=O)c4cc5OCOc5cc4)c3)cc2)C)CC1
0.271812	S1CCN(c2cc(c(NC(=O)C(=O)Nc3c(F)ccc(NC(=O)c4cc5OCOc5cc4)c3)cc2)C)CC1
0.271812	S1CCN(c2cc(c(NC(=O)C(=O)Nc3c(F)ccc(NC(=O)c4cc5OCOc5cc4)c3)cc2)C)CC1
0.271812	S1CCN(c2cc(c(NC(=O)C(=O)Nc3c(F)ccc(NC(=O)c4cc5OCOc5cc4)c3)cc2)C)CC1
0.271739	S1C(=NC(c2cc(OC)c(OC)cc2)=C1)NC(=O)c3ccc(NCC(=O)N)cc3
0.271739	S1C(=NC(c2cc(OC)c(OC)cc2)=C1)NC(=O)c3ccc(NCC(=O)N)cc3
0.271739	S1C(=NC(c2cc(OC)c(OC)cc2)=C1)NC(=O)c3ccc(NCC(=O)N)cc3
0.271739	S1C(=NC(c2cc(OC)c(OC)cc2)=C1)NC(=O)c3ccc(NCC(=O)N)cc3
0.271739	S1C(=NC(c2cc(OC)c(OC)cc2)=C1)NC(=O)c3ccc(NCC(=O)N)cc3
0.271739	S1C(=NC(c2cc(OC)c(OC)cc2)=C1)NC(=O)c3ccc(NCC(=O)N)cc3
0.271739	S1C(=NC(c2cc(OC)c(OC)cc2)=C1)NC(=O)c3ccc(NCC(=O)N)cc3
0.271739	S1C(=NC(c2cc(OC)c(OC)cc2)=C1)NC(=O)c3ccc(NCC(=O)N)cc3
0.271739	S1C(=NC(c2cc(OC)c(OC)cc2)=C1)NC(=O)c3ccc(NCC(=O)N)cc3
0.271739	S1C(=NC(c2cc(OC)c(OC)cc2)=C1)NC(=O)c3ccc(NCC(=O)N)cc3
0.271698	S1C(=NC(=C1)C)c2cc(ccc2)C(=O)N3CCN(Cc4ccncc4)CC3
0.271698	S1C(=NC(=C1)C)c2cc(ccc2)C(=O)N3CCN(Cc4ccncc4)CC3
0.271698	S1C(=NC(=C1)C)c2cc(ccc2)C(=O)N3CCN(Cc4ccncc4)CC3
0.271698	S1C(=NC(=C1)C)c2cc(ccc2)C(=O)N3CCN(Cc4ccncc4)CC3
0.271698	S1C(=NC(=C1)C)c2cc(ccc2)C(=O)N3CCN(Cc4ccncc4)CC3
0.271698	S1C(=NC(=C1)C)c2cc(ccc2)C(=O)N3CCN(Cc4ccncc4)CC3
0.271698	S1C(=NC(=C1)C)c2cc(ccc2)C(=O)N3CCN(Cc4ccncc4)CC3
0.271698	S1C(=NC(=C1)C)c2cc(ccc2)C(=O)N3CCN(Cc4ccncc4)CC3
0.271698	S1C(=NC(=C1)C)c2cc(ccc2)C(=O)Nc3ccc(cc3)CCC(=O)OC
0.271565	S1C(=NC(=C1)CC(=O)Oc2c(cc(NC(=O)c3cnccc3)cc2)C)CNC(=O)OC(C)(C)C
0.271565	S1C(=NC(=C1)CC(=O)Oc2c(cc(NC(=O)c3cnccc3)cc2)C)CNC(=O)OC(C)(C)C
0.271565	S1C(=NC(=C1)CC(=O)Oc2c(cc(NC(=O)c3cnccc3)cc2)C)CNC(=O)OC(C)(C)C
0.271565	S1C(=NC(=C1)CC(=O)Oc2c(cc(NC(=O)c3cnccc3)cc2)C)CNC(=O)OC(C)(C)C
0.271565	S1C(=NC(=C1)CC(=O)Oc2c(cc(NC(=O)c3cnccc3)cc2)C)CNC(=O)OC(C)(C)C
0.271523	O=C(Nc1ccc(cc1)CCN2CCN(CC2)C)C3=NN(c4ncccc4)C(c5ccccc5)=C3
0.271523	O=C(Nc1ccc(cc1)CCN2CCN(CC2)C)C3=NN(c4ncccc4)C(c5ccccc5)=C3
0.271523	O=C(Nc1ccc(cc1)CCN2CCN(CC2)C)C3=NN(c4ncccc4)C(c5ccccc5)=C3
0.271523	O=C(Nc1ccc(cc1)CCN2CCN(CC2)C)C3=NN(c4ncccc4)C(c5ccccc5)=C3
0.271523	O=C(Nc1ccc(cc1)CCN2CCN(CC2)C)C3=NN(c4ncccc4)C(c5ccccc5)=C3
0.271523	O=C(Nc1ccc(cc1)CCN2CCN(CC2)C)C3=NN(c4ncccc4)C(c5ccccc5)=C3
0.271523	O=C(Nc1ccc(cc1)CCN2CCN(CC2)C)C3=NN(c4ncccc4)C(c5ccccc5)=C3
0.271523	O=C(Nc1ccc(cc1)CCN2CCN(CC2)C)C3=NN(c4ncccc4)C(c5ccccc5)=C3
0.271523	O=C(Nc1ccc(cc1)CCN2CCN(CC2)C)C3=NN(c4ncccc4)C(c5ccccc5)=C3
0.271523	O=C(Nc1ccc(cc1)CCN2CCN(CC2)C)C3=NN(c4ncccc4)C(c5ccccc5)=C3
0.271028	n1cc(c2cc(N)c(cc2)C)ccc1
0.271028	n1cc(c2cc(N)c(cc2)C)ccc1
0.271028	n1cc(c2cc(N)c(cc2)C)ccc1
0.271028	n1cc(c2cc(N)c(cc2)C)ccc1
0.271028	n1cc(c2cc(N)c(cc2)C)ccc1
0.271028	n1cc(c2cc(N)c(cc2)C)ccc1
0.270992	Fc1cc(ccc1)COc2cc(c(NC(=O)c3cc(OC)ccc3)cc2)C
0.270992	Fc1cc(ccc1)COc2cc(c(NC(=O)c3cc(OC)ccc3)cc2)C
0.270992	Fc1cc(ccc1)COc2cc(c(NC(=O)c3cc(OC)ccc3)cc2)C
0.270992	Fc1cc(ccc1)COc2cc(c(NC(=O)c3cc(OC)ccc3)cc2)C
0.270992	Fc1cc(ccc1)COc2cc(c(NC(=O)c3cc(OC)ccc3)cc2)C
0.270992	Fc1cc(ccc1)COc2cc(c(NC(=O)c3cc(OC)ccc3)cc2)C
0.270992	Fc1cc(ccc1)COc2cc(c(NC(=O)c3cc(OC)ccc3)cc2)C
0.270992	Fc1cc(ccc1)COc2cc(c(NC(=O)c3cc(OC)ccc3)cc2)C
0.270992	Fc1cc(ccc1)COc2cc(c(NC(=O)c3cc(OC)ccc3)cc2)C
0.270992	Fc1cc(ccc1)COc2cc(c(NC(=O)c3cc(OC)ccc3)cc2)C
0.270701	O=C(Oc1c(cc(NC(=O)c2cnccc2)cc1)C)C3C(C(=O)N4CCOCC4)CC=CC3
0.270701	O=C(Oc1c(cc(NC(=O)c2cnccc2)cc1)C)C3C(C(=O)N4CCOCC4)CC=CC3
0.270701	O=C(Oc1c(cc(NC(=O)c2cnccc2)cc1)C)C3C(C(=O)N4CCOCC4)CC=CC3
0.270701	O=C(Oc1c(cc(NC(=O)c2cnccc2)cc1)C)C3C(C(=O)N4CCOCC4)CC=CC3
0.270701	O=C(Oc1c(cc(NC(=O)c2cnccc2)cc1)C)C3C(C(=O)N4CCOCC4)CC=CC3
0.270701	O=C(Oc1c(cc(NC(=O)c2cnccc2)cc1)C)C3C(C(=O)N4CCOCC4)CC=CC3
0.270701	O=C(Oc1c(cc(NC(=O)c2cnccc2)cc1)C)C3C(C(=O)N4CCOCC4)CC=CC3
0.270701	O=C(Oc1c(cc(NC(=O)c2cnccc2)cc1)C)C3C(C(=O)N4CCOCC4)CC=CC3
0.270701	O=C(Oc1c(cc(NC(=O)c2cnccc2)cc1)C)C3C(C(=O)N4CCOCC4)CC=CC3
0.270701	O=C(Oc1c(cc(NC(=O)c2cnccc2)cc1)C)C3C(C(=O)N4CCOCC4)CC=CC3
0.270701	S1C(=NC(=C1)CC(=O)NNC(=O)c2ccc(cc2)COc3c(ccc(c3)C)C(C)C)c4cnccc4
0.270701	S1C(=NC(=C1)CC(=O)NNC(=O)c2ccc(cc2)COc3c(ccc(c3)C)C(C)C)c4cnccc4
0.270517	FC(F)(F)c1nc(ncc1)Nc2cc(ccc2)C(=O)OCC(=O)Nc3c(N4N=CN=C4)ccc(c3)C(F)(F)F
0.270517	FC(F)(F)c1nc(ncc1)Nc2cc(ccc2)C(=O)OCC(=O)Nc3c(N4N=CN=C4)ccc(c3)C(F)(F)F
0.270517	FC(F)(F)c1nc(ncc1)Nc2cc(ccc2)C(=O)OCC(=O)Nc3c(N4N=CN=C4)ccc(c3)C(F)(F)F
0.270517	FC(F)(F)c1nc(ncc1)Nc2cc(ccc2)C(=O)OCC(=O)Nc3c(N4N=CN=C4)ccc(c3)C(F)(F)F
0.270517	FC(F)(F)c1nc(ncc1)Nc2cc(ccc2)C(=O)OCC(=O)Nc3c(N4N=CN=C4)ccc(c3)C(F)(F)F
0.270517	FC(F)(F)c1nc(ncc1)Nc2cc(ccc2)C(=O)OCC(=O)Nc3c(N4N=CN=C4)ccc(c3)C(F)(F)F
0.270463	Fc1c(NC(=O)C2=C(OC=C2)C)cc(NC(=O)c3ccc(N4CCC(O)CC4)cc3)cc1
0.270463	Fc1c(NC(=O)C2=C(OC=C2)C)cc(NC(=O)c3ccc(N4CCC(O)CC4)cc3)cc1
0.270463	Fc1c(NC(=O)C2=C(OC=C2)C)cc(NC(=O)c3ccc(N4CCC(O)CC4)cc3)cc1
0.270463	Fc1c(NC(=O)C2=C(OC=C2)C)cc(NC(=O)c3ccc(N4CCC(O)CC4)cc3)cc1
0.270463	Fc1c(NC(=O)C2=C(OC=C2)C)cc(NC(=O)c3ccc(N4CCC(O)CC4)cc3)cc1
0.270463	Fc1c(NC(=O)C2=C(OC=C2)C)cc(NC(=O)c3ccc(N4CCC(O)CC4)cc3)cc1
0.270463	Fc1c(NC(=O)C2=C(OC=C2)C)cc(NC(=O)c3ccc(N4CCC(O)CC4)cc3)cc1
0.270463	Fc1c(NC(=O)C2=C(OC=C2)C)cc(NC(=O)c3ccc(N4CCC(O)CC4)cc3)cc1
0.270463	Fc1c(NC(=O)C2=C(OC=C2)C)cc(NC(=O)c3ccc(N4CCC(O)CC4)cc3)cc1
0.270463	Fc1c(NC(=O)C2=C(OC=C2)C)cc(NC(=O)c3ccc(N4CCC(O)CC4)cc3)cc1
0.27037	Clc1nc(Cl)cc(c1C)C(=O)Nc2ccc(cc2)CCN3CCN(CC3)C
0.27037	Clc1nc(Cl)cc(c1C)C(=O)Nc2ccc(cc2)CCN3CCN(CC3)C
0.27037	Clc1nc(Cl)cc(c1C)C(=O)Nc2ccc(cc2)CCN3CCN(CC3)C
0.27037	Clc1nc(Cl)cc(c1C)C(=O)Nc2ccc(cc2)CCN3CCN(CC3)C
0.27037	Clc1nc(Cl)cc(c1C)C(=O)Nc2ccc(cc2)CCN3CCN(CC3)C
0.27037	Clc1nc(Cl)cc(c1C)C(=O)Nc2ccc(cc2)CCN3CCN(CC3)C
0.27037	Clc1nc(Cl)cc(c1C)C(=O)Nc2ccc(cc2)CCN3CCN(CC3)C
0.27037	Clc1nc(Cl)cc(c1C)C(=O)Nc2ccc(cc2)CCN3CCN(CC3)C
0.27037	Clc1nc(Cl)cc(c1C)C(=O)Nc2ccc(cc2)CCN3CCN(CC3)C
0.27037	Clc1nc(Cl)cc(c1C)C(=O)Nc2ccc(cc2)CCN3CCN(CC3)C
0.269565	FC(F)(F)c1cc(c(NC(=O)C(=O)N2C(C3=NC(c4cnccc4)=CN3)CC(OC)C2)cc1)C
0.269565	FC(F)(F)c1cc(c(NC(=O)C(=O)N2C(C3=NC(c4cnccc4)=CN3)CC(OC)C2)cc1)C
0.269565	FC(F)(F)c1cc(c(NC(=O)C(=O)N2C(C3=NC(c4cnccc4)=CN3)CC(OC)C2)cc1)C
0.269565	FC(F)(F)c1cc(c(NC(=O)C(=O)N2C(C3=NC(c4cnccc4)=CN3)CC(OC)C2)cc1)C
0.269565	FC(F)(F)c1cc(c(NC(=O)C(=O)N2C(C3=NC(c4cnccc4)=CN3)CC(OC)C2)cc1)C
0.269565	FC(F)(F)c1cc(c(NC(=O)C(=O)N2C(C3=NC(c4cnccc4)=CN3)CC(OC)C2)cc1)C
0.269565	FC(F)(F)c1cc(c(NC(=O)C(=O)N2C(C3=NC(c4cnccc4)=CN3)CC(OC)C2)cc1)C
0.269565	FC(F)(F)c1cc(c(NC(=O)C(=O)N2C(C3=NC(c4cnccc4)=CN3)CC(OC)C2)cc1)C
0.269565	FC(F)(F)c1cc(c(NC(=O)C(=O)N2C(C3=NC(c4cnccc4)=CN3)CC(OC)C2)cc1)C
0.269565	FC(F)(F)c1cc(c(NC(=O)C(=O)N2C(C3=NC(c4cnccc4)=CN3)CC(OC)C2)cc1)C
0.269531	Brc1ccc(cc1)CC(=O)Nc2ccc(cc2)C(=O)Nc3ncc(cc3C)C
0.269531	Brc1ccc(cc1)CC(=O)Nc2ccc(cc2)C(=O)Nc3ncc(cc3C)C
0.269531	Brc1ccc(cc1)CC(=O)Nc2ccc(cc2)C(=O)Nc3ncc(cc3C)C
0.269531	Brc1ccc(cc1)CC(=O)Nc2ccc(cc2)C(=O)Nc3ncc(cc3C)C
0.269531	Brc1ccc(cc1)CC(=O)Nc2ccc(cc2)C(=O)Nc3ncc(cc3C)C
0.269531	Brc1ccc(cc1)CC(=O)Nc2ccc(cc2)C(=O)Nc3ncc(cc3C)C
0.269531	Brc1ccc(cc1)CC(=O)Nc2ccc(cc2)C(=O)Nc3ncc(cc3C)C
0.269531	Brc1ccc(cc1)CC(=O)Nc2ccc(cc2)C(=O)Nc3ncc(cc3C)C
0.269531	Brc1ccc(cc1)CC(=O)Nc2ccc(cc2)C(=O)Nc3ncc(cc3C)C
0.269531	Brc1ccc(cc1)CC(=O)Nc2ccc(cc2)C(=O)Nc3ncc(cc3C)C
0.269531	FC(F)(F)COC(=O)Nc1ccc(cc1)C(=O)Nc2cc(ccc2)C3=CNC(=O)C=C3
0.269531	FC(F)(F)COC(=O)Nc1ccc(cc1)C(=O)Nc2cc(ccc2)C3=CNC(=O)C=C3
0.269531	FC(F)(F)COC(=O)Nc1ccc(cc1)C(=O)Nc2cc(ccc2)C3=CNC(=O)C=C3
0.269531	FC(F)(F)COC(=O)Nc1ccc(cc1)C(=O)Nc2cc(ccc2)C3=CNC(=O)C=C3
0.269531	FC(F)(F)COC(=O)Nc1ccc(cc1)C(=O)Nc2cc(ccc2)C3=CNC(=O)C=C3
0.269531	FC(F)(F)COC(=O)Nc1ccc(cc1)C(=O)Nc2cc(ccc2)C3=CNC(=O)C=C3
0.269531	FC(F)(F)COC(=O)Nc1ccc(cc1)C(=O)Nc2cc(ccc2)C3=CNC(=O)C=C3
0.269531	FC(F)(F)COC(=O)Nc1ccc(cc1)C(=O)Nc2cc(ccc2)C3=CNC(=O)C=C3
0.269531	FC(F)(F)COC(=O)Nc1ccc(cc1)C(=O)Nc2cc(ccc2)C3=CNC(=O)C=C3
0.269531	FC(F)(F)COC(=O)Nc1ccc(cc1)C(=O)Nc2cc(ccc2)C3=CNC(=O)C=C3
0.269504	Fc1c(cc(NC(=O)c2c(Nc3cc(F)ccc3)cncc2)cc1)C(=O)N(C)C
0.269504	Fc1c(cc(NC(=O)c2c(Nc3cc(F)ccc3)cncc2)cc1)C(=O)N(C)C
0.269388	Brc1ccc(c2cc(NC(=O)c3c(F)cc(c4ccc(F)cc4)cc3)ccc2)cc1
0.269373	S(=O)(=O)(c1ccc(cc1)C(=O)Nc2c(cc(OCc3cc(F)ccc3)cc2)C)C
0.269373	S(=O)(=O)(c1ccc(cc1)C(=O)Nc2c(cc(OCc3cc(F)ccc3)cc2)C)C
0.269373	S(=O)(=O)(c1ccc(cc1)C(=O)Nc2c(cc(OCc3cc(F)ccc3)cc2)C)C
0.269373	S(=O)(=O)(c1ccc(cc1)C(=O)Nc2c(cc(OCc3cc(F)ccc3)cc2)C)C
0.269373	S(=O)(=O)(c1ccc(cc1)C(=O)Nc2c(cc(OCc3cc(F)ccc3)cc2)C)C
0.269373	S(=O)(=O)(c1ccc(cc1)C(=O)Nc2c(cc(OCc3cc(F)ccc3)cc2)C)C
0.269373	S(=O)(=O)(c1ccc(cc1)C(=O)Nc2c(cc(OCc3cc(F)ccc3)cc2)C)C
0.269373	S(=O)(=O)(c1ccc(cc1)C(=O)Nc2c(cc(OCc3cc(F)ccc3)cc2)C)C
0.269373	S(=O)(=O)(c1ccc(cc1)C(=O)Nc2c(cc(OCc3cc(F)ccc3)cc2)C)C
0.269373	S(=O)(=O)(c1ccc(cc1)C(=O)Nc2c(cc(OCc3cc(F)ccc3)cc2)C)C
0.269373	Brc1c(ccc(c1)CC2=NOC(=N2)CNC(=O)c3cnccc3)C
0.269373	Brc1c(ccc(c1)CC2=NOC(=N2)CNC(=O)c3cnccc3)C
0.269373	Brc1c(ccc(c1)CC2=NOC(=N2)CNC(=O)c3cnccc3)C
0.269373	Brc1c(ccc(c1)CC2=NOC(=N2)CNC(=O)c3cnccc3)C
0.269373	Brc1c(ccc(c1)CC2=NOC(=N2)CNC(=O)c3cnccc3)C
0.269231	S1CCN(Cc2cc(NC(=O)c3c4c(nc(c5ccc(F)cc5)c3)cccc4)ccc2)CC1
0.269231	S1CCN(Cc2cc(NC(=O)c3c4c(nc(c5ccc(F)cc5)c3)cccc4)ccc2)CC1
0.269231	S1CCN(Cc2cc(NC(=O)c3c4c(nc(c5ccc(F)cc5)c3)cccc4)ccc2)CC1
0.269231	S1CCN(Cc2cc(NC(=O)c3c4c(nc(c5ccc(F)cc5)c3)cccc4)ccc2)CC1
0.269231	S1CCN(Cc2cc(NC(=O)c3c4c(nc(c5ccc(F)cc5)c3)cccc4)ccc2)CC1
0.269231	S1CCN(Cc2cc(NC(=O)c3c4c(nc(c5ccc(F)cc5)c3)cccc4)ccc2)CC1
0.268707	Clc1cc(C#N)c(cc1)COC(=O)c2cc(Nc3nc(ccn3)C(F)(F)F)ccc2
0.268707	Clc1cc(C#N)c(cc1)COC(=O)c2cc(Nc3nc(ccn3)C(F)(F)F)ccc2
0.268595	FC(F)(F)c1c(NC=O)ccc(NC(=O)c2ccccc2)c1
0.268595	FC(F)(F)c1c(NC=O)ccc(NC(=O)c2ccccc2)c1
0.268595	FC(F)(F)c1c(NC=O)ccc(NC(=O)c2ccccc2)c1
0.268595	FC(F)(F)c1c(NC=O)ccc(NC(=O)c2ccccc2)c1
0.268595	FC(F)(F)c1c(NC=O)ccc(NC(=O)c2ccccc2)c1
0.268595	FC(F)(F)c1c(NC=O)ccc(NC(=O)c2ccccc2)c1
0.268595	FC(F)(F)c1c(NC=O)ccc(NC(=O)c2ccccc2)c1
0.268595	FC(F)(F)c1c(NC=O)ccc(NC(=O)c2ccccc2)c1
0.268595	FC(F)(F)c1c(NC=O)ccc(NC(=O)c2ccccc2)c1
0.268595	FC(F)(F)c1c(NC=O)ccc(NC(=O)c2ccccc2)c1
0.268456	O=C(N1CCN(CC2=NOC(=N2)C)CC1)c3c(O)cc(NC(=O)c4cc(OC)cc(OC)c4)cc3
0.268456	O=C(N1CCN(CC2=NOC(=N2)C)CC1)c3c(O)cc(NC(=O)c4cc(OC)cc(OC)c4)cc3
0.268456	O=C(N1CCN(CC2=NOC(=N2)C)CC1)c3c(O)cc(NC(=O)c4cc(OC)cc(OC)c4)cc3
0.268456	O=C(N1CCN(CC2=NOC(=N2)C)CC1)c3c(O)cc(NC(=O)c4cc(OC)cc(OC)c4)cc3
0.268456	O=C(N1CCN(CC2=NOC(=N2)C)CC1)c3c(O)cc(NC(=O)c4cc(OC)cc(OC)c4)cc3
0.268456	O=C(N1CCN(CC2=NOC(=N2)C)CC1)c3c(O)cc(NC(=O)c4cc(OC)cc(OC)c4)cc3
0.268456	O=C(N1CCN(CC2=NOC(=N2)C)CC1)c3c(O)cc(NC(=O)c4cc(OC)cc(OC)c4)cc3
0.268456	O=C(N1CCN(CC2=NOC(=N2)C)CC1)c3c(O)cc(NC(=O)c4cc(OC)cc(OC)c4)cc3
0.268456	O=C(N1CCN(CC2=NOC(=N2)C)CC1)c3c(O)cc(NC(=O)c4cc(OC)cc(OC)c4)cc3
0.268456	O=C(N1CCN(CC2=NOC(=N2)C)CC1)c3c(O)cc(NC(=O)c4cc(OC)cc(OC)c4)cc3
0.268371	Brc1cc(ccc1)C(=O)Nc2c(ccc(F)c2)C(=O)OCC(=O)NC3CN(Cc4ccccc4)CC3
0.268371	Brc1cc(ccc1)C(=O)Nc2c(ccc(F)c2)C(=O)OCC(=O)NC3CN(Cc4ccccc4)CC3
0.268371	Brc1cc(ccc1)C(=O)Nc2c(ccc(F)c2)C(=O)OCC(=O)NC3CN(Cc4ccccc4)CC3
0.268371	Brc1cc(ccc1)C(=O)Nc2c(ccc(F)c2)C(=O)OCC(=O)NC3CN(Cc4ccccc4)CC3
0.268371	Brc1cc(ccc1)C(=O)Nc2c(ccc(F)c2)C(=O)OCC(=O)NC3CN(Cc4ccccc4)CC3
0.268371	Brc1cc(ccc1)C(=O)Nc2c(ccc(F)c2)C(=O)OCC(=O)NC3CN(Cc4ccccc4)CC3
0.268371	Brc1cc(ccc1)C(=O)Nc2c(ccc(F)c2)C(=O)OCC(=O)NC3CN(Cc4ccccc4)CC3
0.268371	Brc1cc(ccc1)C(=O)Nc2c(ccc(F)c2)C(=O)OCC(=O)NC3CN(Cc4ccccc4)CC3
0.268371	Brc1cc(ccc1)C(=O)Nc2c(ccc(F)c2)C(=O)OCC(=O)NC3CN(Cc4ccccc4)CC3
0.268182	Brc1ccc(cc1)C(=O)Nc2cc(ccc2)C(=O)Nc3ccc(cc3)CC#N
0.268041	Brc1cc(c(NC(=O)CCNC(=O)c2c(Nc3cc(F)ccc3)cncc2)cc1)C
0.268041	Fc1cc(ccc1)COc2cc(c(NC(=O)c3c(O)cc(NC(=O)c4cc(OC)cc(OC)c4)cc3)cc2)C
0.268041	Fc1cc(ccc1)COc2cc(c(NC(=O)c3c(O)cc(NC(=O)c4cc(OC)cc(OC)c4)cc3)cc2)C
0.268041	Fc1cc(ccc1)COc2cc(c(NC(=O)c3c(O)cc(NC(=O)c4cc(OC)cc(OC)c4)cc3)cc2)C
0.268041	Fc1cc(ccc1)COc2cc(c(NC(=O)c3c(O)cc(NC(=O)c4cc(OC)cc(OC)c4)cc3)cc2)C
0.268041	Fc1cc(ccc1)COc2cc(c(NC(=O)c3c(O)cc(NC(=O)c4cc(OC)cc(OC)c4)cc3)cc2)C
0.268041	Fc1cc(ccc1)COc2cc(c(NC(=O)c3c(O)cc(NC(=O)c4cc(OC)cc(OC)c4)cc3)cc2)C
0.268041	Fc1cc(ccc1)COc2cc(c(NC(=O)c3c(O)cc(NC(=O)c4cc(OC)cc(OC)c4)cc3)cc2)C
0.268041	Fc1cc(ccc1)COc2cc(c(NC(=O)c3c(O)cc(NC(=O)c4cc(OC)cc(OC)c4)cc3)cc2)C
0.268041	Fc1cc(ccc1)COc2cc(c(NC(=O)c3c(O)cc(NC(=O)c4cc(OC)cc(OC)c4)cc3)cc2)C
0.268041	Fc1cc(ccc1)COc2cc(c(NC(=O)c3c(O)cc(NC(=O)c4cc(OC)cc(OC)c4)cc3)cc2)C
0.267974	O=C(N1CCC(CC1)C)c2cc(c(NC(=O)C3(CN)CCN(Cc4ccccc4)CC3)cc2)C
0.267974	O=C(N1CCC(CC1)C)c2cc(c(NC(=O)C3(CN)CCN(Cc4ccccc4)CC3)cc2)C
0.267974	O=C(N1CCC(CC1)C)c2cc(c(NC(=O)C3(CN)CCN(Cc4ccccc4)CC3)cc2)C
0.267974	O=C(N1CCC(CC1)C)c2cc(c(NC(=O)C3(CN)CCN(Cc4ccccc4)CC3)cc2)C
0.267974	O=C(N1CCC(CC1)C)c2cc(c(NC(=O)C3(CN)CCN(Cc4ccccc4)CC3)cc2)C
0.267974	O=C(N1CCC(CC1)C)c2cc(c(NC(=O)C3(CN)CCN(Cc4ccccc4)CC3)cc2)C
0.267974	O=C(N1CCC(CC1)C)c2cc(c(NC(=O)C3(CN)CCN(Cc4ccccc4)CC3)cc2)C
0.267974	O=C(N1CCC(CC1)C)c2cc(c(NC(=O)C3(CN)CCN(Cc4ccccc4)CC3)cc2)C
0.267974	O=C(N1CCC(CC1)C)c2cc(c(NC(=O)C3(CN)CCN(Cc4ccccc4)CC3)cc2)C
0.267974	O=C(N1CCC(CC1)C)c2cc(c(NC(=O)C3(CN)CCN(Cc4ccccc4)CC3)cc2)C
0.267925	O=C(Nc1cc(ccc1)C2=CNC(=O)C=C2)c3ccc(cc3)C=4N(N=CC4)C
0.267925	O=C(Nc1cc(ccc1)C2=CNC(=O)C=C2)c3ccc(cc3)C=4N(N=CC4)C
0.267925	O=C(Nc1cc(ccc1)C2=CNC(=O)C=C2)c3ccc(cc3)C=4N(N=CC4)C
0.267925	O=C(Nc1cc(ccc1)C2=CNC(=O)C=C2)c3ccc(cc3)C=4N(N=CC4)C
0.267925	O=C(Nc1cc(ccc1)C2=CNC(=O)C=C2)c3ccc(cc3)C=4N(N=CC4)C
0.267925	O=C(Nc1cc(ccc1)C2=CNC(=O)C=C2)c3ccc(cc3)C=4N(N=CC4)C
0.267925	O=C(Nc1cc(ccc1)C2=CNC(=O)C=C2)c3ccc(cc3)C=4N(N=CC4)C
0.267925	O=C(Nc1cc(ccc1)C2=CNC(=O)C=C2)c3ccc(cc3)C=4N(N=CC4)C
0.267925	O=C(Nc1cc(ccc1)C2=CNC(=O)C=C2)c3ccc(cc3)C=4N(N=CC4)C
0.267925	O=C(Nc1cc(ccc1)C2=CNC(=O)C=C2)c3ccc(cc3)C=4N(N=CC4)C
0.267782	FC(F)(F)c1nc(ncc1)Nc2cc(ccc2)C(=O)O
0.267782	FC(F)(F)c1nc(ncc1)Nc2cc(ccc2)C(=O)O
0.267782	FC(F)(F)c1nc(ncc1)Nc2cc(ccc2)C(=O)O
0.267782	FC(F)(F)c1nc(ncc1)Nc2cc(ccc2)C(=O)O
0.267782	FC(F)(F)c1nc(ncc1)Nc2cc(ccc2)C(=O)O
0.267782	FC(F)(F)c1nc(ncc1)Nc2cc(ccc2)C(=O)O
0.267782	FC(F)(F)c1nc(ncc1)Nc2cc(ccc2)C(=O)O
0.267782	FC(F)(F)c1nc(ncc1)Nc2cc(ccc2)C(=O)O
0.267782	FC(F)(F)c1nc(ncc1)Nc2cc(ccc2)C(=O)O
0.267782	FC(F)(F)c1nc(ncc1)Nc2cc(ccc2)C(=O)O
0.267782	O=C(Nc1ccc(Oc2ccncc2)cc1)c3ccc(cc3)C4=NOC(=N4)C
0.267782	O=C(Nc1ccc(Oc2ccncc2)cc1)c3ccc(cc3)C4=NOC(=N4)C
0.267782	O=C(Nc1ccc(Oc2ccncc2)cc1)c3ccc(cc3)C4=NOC(=N4)C
0.267782	O=C(Nc1ccc(Oc2ccncc2)cc1)c3ccc(cc3)C4=NOC(=N4)C
0.267782	O=C(Nc1ccc(Oc2ccncc2)cc1)c3ccc(cc3)C4=NOC(=N4)C
0.267782	O=C(Nc1ccc(Oc2ccncc2)cc1)c3ccc(cc3)C4=NOC(=N4)C
0.267782	O=C(Nc1ccc(Oc2ccncc2)cc1)c3ccc(cc3)C4=NOC(=N4)C
0.267782	O=C(Nc1ccc(Oc2ccncc2)cc1)c3ccc(cc3)C4=NOC(=N4)C
0.267782	O=C(Nc1ccc(Oc2ccncc2)cc1)c3ccc(cc3)C4=NOC(=N4)C
0.267782	O=C(Nc1ccc(Oc2ccncc2)cc1)c3ccc(cc3)C4=NOC(=N4)C
0.267717	O=C(Nc1cc(ccc1)C2=CNC(=O)C=C2)c3ncc(c4ccccc4)cc3
0.267717	O=C(Nc1cc(ccc1)C2=CNC(=O)C=C2)c3ncc(c4ccccc4)cc3
0.267717	O=C(Nc1cc(ccc1)C2=CNC(=O)C=C2)c3ncc(c4ccccc4)cc3
0.267717	O=C(Nc1cc(ccc1)C2=CNC(=O)C=C2)c3ncc(c4ccccc4)cc3
0.267717	O=C(Nc1cc(ccc1)C2=CNC(=O)C=C2)c3ncc(c4ccccc4)cc3
0.267717	O=C(Nc1cc(ccc1)C2=CNC(=O)C=C2)c3ncc(c4ccccc4)cc3
0.267717	O=C(Nc1cc(ccc1)C2=CNC(=O)C=C2)c3ncc(c4ccccc4)cc3
0.267717	O=C(Nc1cc(ccc1)C2=CNC(=O)C=C2)c3ncc(c4ccccc4)cc3
0.267717	O=C(Nc1cc(ccc1)C2=CNC(=O)C=C2)c3ncc(c4ccccc4)cc3
0.267717	O=C(Nc1cc(ccc1)C2=CNC(=O)C=C2)c3ncc(c4ccccc4)cc3
0.267442	O=C(Nc1cc(ccc1)C(=O)NC)c2c(cccc2)C(=O)c3c(ccc(c3)C)C
0.267442	O=C(Nc1cc(ccc1)C(=O)NC)c2c(cccc2)C(=O)c3c(ccc(c3)C)C
0.267442	O=C(Nc1cc(ccc1)C(=O)NC)c2c(cccc2)C(=O)c3c(ccc(c3)C)C
0.267442	O=C(Nc1cc(ccc1)C(=O)NC)c2c(cccc2)C(=O)c3c(ccc(c3)C)C
0.267442	O=C(Nc1cc(ccc1)C(=O)NC)c2c(cccc2)C(=O)c3c(ccc(c3)C)C
0.267442	O=C(Nc1cc(ccc1)C(=O)NC)c2c(cccc2)C(=O)c3c(ccc(c3)C)C
0.267442	O=C(Nc1cc(ccc1)C(=O)NC2=NC(=NN2)c3cc(C#N)ccc3)NC
0.267442	O=C(Nc1cc(ccc1)C(=O)NC2=NC(=NN2)c3cc(C#N)ccc3)NC
0.267442	O=C(Nc1cc(ccc1)C(=O)NC2=NC(=NN2)c3cc(C#N)ccc3)NC
0.267442	O=C(Nc1cc(ccc1)C(=O)NC2=NC(=NN2)c3cc(C#N)ccc3)NC
0.267442	O=C(Nc1cc(ccc1)C(=O)NC2=NC(=NN2)c3cc(C#N)ccc3)NC
0.267327	Fc1c(Nc2ncccc2C(=O)N3CCN(CC4=NOC(=N4)C)CC3)cc(F)cc1
0.267327	Fc1c(Nc2ncccc2C(=O)N3CCN(CC4=NOC(=N4)C)CC3)cc(F)cc1
0.267327	Fc1c(Nc2ncccc2C(=O)N3CCN(CC4=NOC(=N4)C)CC3)cc(F)cc1
0.267327	Fc1c(Nc2ncccc2C(=O)N3CCN(CC4=NOC(=N4)C)CC3)cc(F)cc1
0.267327	Fc1c(Nc2ncccc2C(=O)N3CCN(CC4=NOC(=N4)C)CC3)cc(F)cc1
0.267327	Fc1c(Nc2ncccc2C(=O)N3CCN(CC4=NOC(=N4)C)CC3)cc(F)cc1
0.267327	Fc1c(Nc2ncccc2C(=O)N3CCN(CC4=NOC(=N4)C)CC3)cc(F)cc1
0.267327	Fc1c(Nc2ncccc2C(=O)N3CCN(CC4=NOC(=N4)C)CC3)cc(F)cc1
0.267327	Fc1c(Nc2ncccc2C(=O)N3CCN(CC4=NOC(=N4)C)CC3)cc(F)cc1
0.267327	Fc1c(Nc2ncccc2C(=O)N3CCN(CC4=NOC(=N4)C)CC3)cc(F)cc1
0.267148	Fc1c(NC(=O)OC(C)(C)C)cc(cc1)C(=O)NCCc2ccc(N3CCN(CC3)C)cc2
0.267148	Fc1c(NC(=O)OC(C)(C)C)cc(cc1)C(=O)NCCc2ccc(N3CCN(CC3)C)cc2
0.267148	Fc1c(NC(=O)OC(C)(C)C)cc(cc1)C(=O)NCCc2ccc(N3CCN(CC3)C)cc2
0.267148	Fc1c(NC(=O)OC(C)(C)C)cc(cc1)C(=O)NCCc2ccc(N3CCN(CC3)C)cc2
0.267148	Fc1c(NC(=O)OC(C)(C)C)cc(cc1)C(=O)NCCc2ccc(N3CCN(CC3)C)cc2
0.267148	Fc1c(NC(=O)OC(C)(C)C)cc(cc1)C(=O)NCCc2ccc(N3CCN(CC3)C)cc2
0.267148	Fc1c(NC(=O)OC(C)(C)C)cc(cc1)C(=O)NCCc2ccc(N3CCN(CC3)C)cc2
0.267148	Fc1c(NC(=O)OC(C)(C)C)cc(cc1)C(=O)NCCc2ccc(N3CCN(CC3)C)cc2
0.267148	Fc1c(NC(=O)OC(C)(C)C)cc(cc1)C(=O)NCCc2ccc(N3CCN(CC3)C)cc2
0.267148	Fc1c(NC(=O)OC(C)(C)C)cc(cc1)C(=O)NCCc2ccc(N3CCN(CC3)C)cc2
0.266917	FC(F)C(c1ccccc1)CC(=O)Nc2cc(c3nc(ncc3)C)ccc2
0.266917	FC(F)C(c1ccccc1)CC(=O)Nc2cc(c3nc(ncc3)C)ccc2
0.266917	FC(F)C(c1ccccc1)CC(=O)Nc2cc(c3nc(ncc3)C)ccc2
0.266917	FC(F)C(c1ccccc1)CC(=O)Nc2cc(c3nc(ncc3)C)ccc2
0.266917	FC(F)C(c1ccccc1)CC(=O)Nc2cc(c3nc(ncc3)C)ccc2
0.266917	FC(F)C(c1ccccc1)CC(=O)Nc2cc(c3nc(ncc3)C)ccc2
0.266917	FC(F)C(c1ccccc1)CC(=O)Nc2cc(c3nc(ncc3)C)ccc2
0.266917	FC(F)C(c1ccccc1)CC(=O)Nc2cc(c3nc(ncc3)C)ccc2
0.266917	FC(F)C(c1ccccc1)CC(=O)Nc2cc(c3nc(ncc3)C)ccc2
0.266917	FC(F)C(c1ccccc1)CC(=O)Nc2cc(c3nc(ncc3)C)ccc2
0.266892	Fc1c(OCCCN2CCOCC2)ccc(NC(=O)c3c(NC(=O)c4cc(ccc4)C)cccc3)c1
0.266892	Fc1c(OCCCN2CCOCC2)ccc(NC(=O)c3c(NC(=O)c4cc(ccc4)C)cccc3)c1
0.266667	O=C(N1CCCCC1)Nc2c(cccc2)C(=O)Nc3cc(ccc3)C4=CNC(=O)C=C4
0.266667	O=C(N1CCCCC1)Nc2c(cccc2)C(=O)Nc3cc(ccc3)C4=CNC(=O)C=C4
0.266667	O=C(N1CCCCC1)Nc2c(cccc2)C(=O)Nc3cc(ccc3)C4=CNC(=O)C=C4
0.266667	O=C(N1CCCCC1)Nc2c(cccc2)C(=O)Nc3cc(ccc3)C4=CNC(=O)C=C4
0.266667	O=C(N1CCCCC1)Nc2c(cccc2)C(=O)Nc3cc(ccc3)C4=CNC(=O)C=C4
0.266667	O=C(N1CCCCC1)Nc2c(cccc2)C(=O)Nc3cc(ccc3)C4=CNC(=O)C=C4
0.266667	O=C(N1CCCCC1)Nc2c(cccc2)C(=O)Nc3cc(ccc3)C4=CNC(=O)C=C4
0.266667	O=C(N1CCCCC1)Nc2c(cccc2)C(=O)Nc3cc(ccc3)C4=CNC(=O)C=C4
0.266667	O=C(N1CCCCC1)Nc2c(cccc2)C(=O)Nc3cc(ccc3)C4=CNC(=O)C=C4
0.266667	O=C(N1CCCCC1)Nc2c(cccc2)C(=O)Nc3cc(ccc3)C4=CNC(=O)C=C4
0.266393	Brc1ccc(cc1)C(=O)Nc2cc(ccc2)C(=O)Nc3ccc(cc3)CN4C(=O)CCC4=O
0.266393	Brc1ccc(cc1)C(=O)Nc2cc(ccc2)C(=O)Nc3ccc(cc3)CN4C(=O)CCC4=O
0.266393	Brc1ccc(cc1)C(=O)Nc2cc(ccc2)C(=O)Nc3ccc(cc3)CN4C(=O)CCC4=O
0.266393	Brc1ccc(cc1)C(=O)Nc2cc(ccc2)C(=O)Nc3ccc(cc3)CN4C(=O)CCC4=O
0.266393	Brc1ccc(cc1)C(=O)Nc2cc(ccc2)C(=O)Nc3ccc(cc3)CN4C(=O)CCC4=O
0.266393	Brc1ccc(c2cc(NC(=O)C(=O)Nc3cc(c(NC(=O)C)cc3)C)ccc2)cc1
0.266393	Brc1ccc(c2cc(NC(=O)C(=O)Nc3cc(c(NC(=O)C)cc3)C)ccc2)cc1
0.266289	Fc1c(N2CCN(CC2)C)ccc(c1)C(=O)Nc3c(ccc(c3)C4=Nc5c(N4C)ccc(F)c5)C
0.266289	Fc1c(N2CCN(CC2)C)ccc(c1)C(=O)Nc3c(ccc(c3)C4=Nc5c(N4C)ccc(F)c5)C
0.266289	Fc1c(N2CCN(CC2)C)ccc(c1)C(=O)Nc3c(ccc(c3)C4=Nc5c(N4C)ccc(F)c5)C
0.266289	Fc1c(N2CCN(CC2)C)ccc(c1)C(=O)Nc3c(ccc(c3)C4=Nc5c(N4C)ccc(F)c5)C
0.266234	FC(F)(F)c1cc(ccc1)C(=O)Nc2cc(NC(=O)C(=O)NCC3OCC4(NC3)CC4)c(cc2)C
0.266234	FC(F)(F)c1cc(ccc1)C(=O)Nc2cc(NC(=O)C(=O)NCC3OCC4(NC3)CC4)c(cc2)C
0.266234	FC(F)(F)c1cc(ccc1)C(=O)Nc2cc(NC(=O)C(=O)NCC3OCC4(NC3)CC4)c(cc2)C
0.266187	S1(=O)(=O)N(c2cc(ccc2)C(=O)Nc3ccc(cc3)CCN4CCN(CC4)C)CCC1
0.266187	S1(=O)(=O)N(c2cc(ccc2)C(=O)Nc3ccc(cc3)CCN4CCN(CC4)C)CCC1
0.266187	S1(=O)(=O)N(c2cc(ccc2)C(=O)Nc3ccc(cc3)CCN4CCN(CC4)C)CCC1
0.266187	S1(=O)(=O)N(c2cc(ccc2)C(=O)Nc3ccc(cc3)CCN4CCN(CC4)C)CCC1
0.266187	S1(=O)(=O)N(c2cc(ccc2)C(=O)Nc3ccc(cc3)CCN4CCN(CC4)C)CCC1
0.266187	S1(=O)(=O)N(c2cc(ccc2)C(=O)Nc3ccc(cc3)CCN4CCN(CC4)C)CCC1
0.266187	S1(=O)(=O)N(c2cc(ccc2)C(=O)Nc3ccc(cc3)CCN4CCN(CC4)C)CCC1
0.266187	S1(=O)(=O)N(c2cc(ccc2)C(=O)Nc3ccc(cc3)CCN4CCN(CC4)C)CCC1
0.266187	S1(=O)(=O)N(c2cc(ccc2)C(=O)Nc3ccc(cc3)CCN4CCN(CC4)C)CCC1
0.266187	S1(=O)(=O)N(c2cc(ccc2)C(=O)Nc3ccc(cc3)CCN4CCN(CC4)C)CCC1
0.266129	O=C(Nc1c(ccc(c1)C(=O)NCCNCC)C)NC(C)(C)C
0.266129	O=C(Nc1c(ccc(c1)C(=O)NCCNCC)C)NC(C)(C)C
0.266129	O=C(Nc1c(ccc(c1)C(=O)NCCNCC)C)NC(C)(C)C
0.266129	O=C(Nc1c(ccc(c1)C(=O)NCCNCC)C)NC(C)(C)C
0.265957	O=C(Nc1c(cc(N2CCCC2)cc1)C)c3c(O)cc(NC(=O)c4cc(OC)cc(OC)c4)cc3
0.265957	O=C(Nc1c(cc(N2CCCC2)cc1)C)c3c(O)cc(NC(=O)c4cc(OC)cc(OC)c4)cc3
0.265957	O=C(Nc1c(cc(N2CCCC2)cc1)C)c3c(O)cc(NC(=O)c4cc(OC)cc(OC)c4)cc3
0.265957	O=C(Nc1c(cc(N2CCCC2)cc1)C)c3c(O)cc(NC(=O)c4cc(OC)cc(OC)c4)cc3
0.265957	O=C(Nc1c(cc(N2CCCC2)cc1)C)c3c(O)cc(NC(=O)c4cc(OC)cc(OC)c4)cc3
0.265957	O=C(Nc1c(cc(N2CCCC2)cc1)C)c3c(O)cc(NC(=O)c4cc(OC)cc(OC)c4)cc3
0.265957	O=C(Nc1c(cc(N2CCCC2)cc1)C)c3c(O)cc(NC(=O)c4cc(OC)cc(OC)c4)cc3
0.265918	O=C(Nc1c(ccc(c1)CN(C)C)C)C(=O)NCCc2ccc(N3CCN(CC3)C)cc2
0.265918	O=C(Nc1c(ccc(c1)CN(C)C)C)C(=O)NCCc2ccc(N3CCN(CC3)C)cc2
0.265918	O=C(Nc1c(ccc(c1)CN(C)C)C)C(=O)NCCc2ccc(N3CCN(CC3)C)cc2
0.265918	O=C(Nc1c(ccc(c1)CN(C)C)C)C(=O)NCCc2ccc(N3CCN(CC3)C)cc2
0.265918	O=C(Nc1c(ccc(c1)CN(C)C)C)C(=O)NCCc2ccc(N3CCN(CC3)C)cc2
0.265918	O=C(Nc1c(ccc(c1)CN(C)C)C)C(=O)NCCc2ccc(N3CCN(CC3)C)cc2
0.265918	O=C(Nc1c(ccc(c1)CN(C)C)C)C(=O)NCCc2ccc(N3CCN(CC3)C)cc2
0.265918	O=C(Nc1c(ccc(c1)CN(C)C)C)C(=O)NCCc2ccc(N3CCN(CC3)C)cc2
0.265918	O=C(Nc1c(ccc(c1)CN(C)C)C)C(=O)NCCc2ccc(N3CCN(CC3)C)cc2
0.265918	O=C(Nc1c(ccc(c1)CN(C)C)C)C(=O)NCCc2ccc(N3CCN(CC3)C)cc2
0.265781	FC(F)(F)c1nc(ncc1)Nc2cc(ccc2)C(=O)OC(C(=O)Nc3c(cc(cc3C)C)C)C
0.265781	FC(F)(F)c1nc(ncc1)Nc2cc(ccc2)C(=O)OC(C(=O)Nc3c(cc(cc3C)C)C)C
0.265781	FC(F)(F)c1nc(ncc1)Nc2cc(ccc2)C(=O)OC(C(=O)Nc3c(cc(cc3C)C)C)C
0.265781	FC(F)(F)c1nc(ncc1)Nc2cc(ccc2)C(=O)OC(C(=O)Nc3c(cc(cc3C)C)C)C
0.265781	FC(F)(F)c1nc(ncc1)Nc2cc(ccc2)C(=O)OC(C(=O)Nc3c(cc(cc3C)C)C)C
0.265781	FC(F)(F)c1nc(ncc1)Nc2cc(ccc2)C(=O)OC(C(=O)Nc3c(cc(cc3C)C)C)C
0.265781	FC(F)(F)c1nc(ncc1)Nc2cc(ccc2)C(=O)OC(C(=O)Nc3c(cc(cc3C)C)C)C
0.265781	FC(F)(F)c1nc(ncc1)Nc2cc(ccc2)C(=O)OC(C(=O)Nc3c(cc(cc3C)C)C)C
0.265781	FC(F)(F)c1nc(ncc1)Nc2cc(ccc2)C(=O)OC(C(=O)Nc3c(cc(cc3C)C)C)C
0.265781	FC(F)(F)c1nc(ncc1)Nc2cc(ccc2)C(=O)OC(C(=O)Nc3c(cc(cc3C)C)C)C
0.265734	S1CCN(c2cc(c(NC(=O)c3c(O)cc(NC(=O)c4cc(OC)cc(OC)c4)cc3)cc2)C)CC1
0.265734	S1CCN(c2cc(c(NC(=O)c3c(O)cc(NC(=O)c4cc(OC)cc(OC)c4)cc3)cc2)C)CC1
0.265734	S1CCN(c2cc(c(NC(=O)c3c(O)cc(NC(=O)c4cc(OC)cc(OC)c4)cc3)cc2)C)CC1
0.265734	S1CCN(c2cc(c(NC(=O)c3c(O)cc(NC(=O)c4cc(OC)cc(OC)c4)cc3)cc2)C)CC1
0.265683	Fc1ccc(cc1)CNC(=O)COC(=O)c2cc(NC(=O)Cc3ccncc3)c(cc2)C
0.265683	Fc1ccc(cc1)CNC(=O)COC(=O)c2cc(NC(=O)Cc3ccncc3)c(cc2)C
0.265683	Fc1ccc(cc1)CNC(=O)COC(=O)c2cc(NC(=O)Cc3ccncc3)c(cc2)C
0.265683	Fc1ccc(cc1)CNC(=O)COC(=O)c2cc(NC(=O)Cc3ccncc3)c(cc2)C
0.265683	Fc1ccc(cc1)CNC(=O)COC(=O)c2cc(NC(=O)Cc3ccncc3)c(cc2)C
0.265683	Fc1ccc(cc1)CNC(=O)COC(=O)c2cc(NC(=O)Cc3ccncc3)c(cc2)C
0.265683	Fc1ccc(cc1)CNC(=O)COC(=O)c2cc(NC(=O)Cc3ccncc3)c(cc2)C
0.265683	Fc1ccc(cc1)CNC(=O)COC(=O)c2cc(NC(=O)Cc3ccncc3)c(cc2)C
0.265683	Fc1ccc(cc1)CNC(=O)COC(=O)c2cc(NC(=O)Cc3ccncc3)c(cc2)C
0.265683	Fc1ccc(cc1)CNC(=O)COC(=O)c2cc(NC(=O)Cc3ccncc3)c(cc2)C
0.265385	Fc1c(ccc(NNC(=O)c2cnc(N3CCC3)cc2)c1)C
0.265385	Fc1c(ccc(NNC(=O)c2cnc(N3CCC3)cc2)c1)C
0.265385	Fc1c(ccc(NNC(=O)c2cnc(N3CCC3)cc2)c1)C
0.265385	Fc1c(ccc(NNC(=O)c2cnc(N3CCC3)cc2)c1)C
0.265385	Fc1c(ccc(NNC(=O)c2cnc(N3CCC3)cc2)c1)C
0.265306	S1C(=NC(=C1)C)c2cc(ccc2)C(=O)Nc3cc(c(OC(F)F)cc3)C(F)(F)F
0.265306	S1C(=NC(=C1)C)c2cc(ccc2)C(=O)Nc3cc(c(OC(F)F)cc3)C(F)(F)F
0.265306	S1C(=NC(=C1)C)c2cc(ccc2)C(=O)Nc3cc(c(OC(F)F)cc3)C(F)(F)F
0.265233	O=C(Nc1c(ccc(c2ccc(C#N)cc2)c1)C)CCC=3ON=C(N3)c4ncccn4
0.265233	O=C(Nc1c(ccc(c2ccc(C#N)cc2)c1)C)CCC=3ON=C(N3)c4ncccn4
0.265233	O=C(Nc1c(ccc(c2ccc(C#N)cc2)c1)C)CCC=3ON=C(N3)c4ncccn4
0.265233	O=C(Nc1c(ccc(c2ccc(C#N)cc2)c1)C)CCC=3ON=C(N3)c4ncccn4
0.265233	O=C(Nc1c(ccc(c2ccc(C#N)cc2)c1)C)CCC=3ON=C(N3)c4ncccn4
0.265233	O=C(Nc1c(ccc(c2ccc(C#N)cc2)c1)C)CCC=3ON=C(N3)c4ncccn4
0.265233	O=C(Nc1c(ccc(c2ccc(C#N)cc2)c1)C)CCC=3ON=C(N3)c4ncccn4
0.265233	O=C(Nc1c(ccc(c2ccc(C#N)cc2)c1)C)CCC=3ON=C(N3)c4ncccn4
0.265233	O=C(Nc1c(ccc(c2ccc(C#N)cc2)c1)C)CCC=3ON=C(N3)c4ncccn4
0.265233	O=C(Nc1c(ccc(c2ccc(C#N)cc2)c1)C)CCC=3ON=C(N3)c4ncccn4
0.265152	O=C(Nc1c(ccc(c2ccc(C#N)cc2)c1)C)c3nnccc3C
0.265152	O=C(Nc1c(ccc(c2ccc(C#N)cc2)c1)C)c3nnccc3C
0.265152	O=C(Nc1c(ccc(c2ccc(C#N)cc2)c1)C)c3nnccc3C
0.265152	O=C(Nc1c(ccc(c2ccc(C#N)cc2)c1)C)c3nnccc3C
0.265152	O=C(Nc1c(ccc(c2ccc(C#N)cc2)c1)C)c3nnccc3C
0.265152	O=C(Nc1c(ccc(c2ccc(C#N)cc2)c1)C)c3nnccc3C
0.265152	O=C(Nc1c(ccc(c2ccc(C#N)cc2)c1)C)c3nnccc3C
0.265152	O=C(Nc1c(ccc(c2ccc(C#N)cc2)c1)C)c3nnccc3C
0.265152	O=C(Nc1c(ccc(c2ccc(C#N)cc2)c1)C)c3nnccc3C
0.265152	O=C(Nc1c(ccc(c2ccc(C#N)cc2)c1)C)c3nnccc3C
0.265018	S(=O)(=O)(NCCOC)c1ccc(cc1)C(=O)Nc2c(cccc2)CN3CCN(C(=O)C)CC3
0.265018	S(=O)(=O)(NCCOC)c1ccc(cc1)C(=O)Nc2c(cccc2)CN3CCN(C(=O)C)CC3
0.265018	S(=O)(=O)(NCCOC)c1ccc(cc1)C(=O)Nc2c(cccc2)CN3CCN(C(=O)C)CC3
0.265018	S(=O)(=O)(NCCOC)c1ccc(cc1)C(=O)Nc2c(cccc2)CN3CCN(C(=O)C)CC3
0.265018	S(=O)(=O)(NCCOC)c1ccc(cc1)C(=O)Nc2c(cccc2)CN3CCN(C(=O)C)CC3
0.265018	S(=O)(=O)(NCCOC)c1ccc(cc1)C(=O)Nc2c(cccc2)CN3CCN(C(=O)C)CC3
0.265018	S(=O)(=O)(NCCOC)c1ccc(cc1)C(=O)Nc2c(cccc2)CN3CCN(C(=O)C)CC3
0.265018	S(=O)(=O)(NCCOC)c1ccc(cc1)C(=O)Nc2c(cccc2)CN3CCN(C(=O)C)CC3
0.265018	S(=O)(=O)(NCCOC)c1ccc(cc1)C(=O)Nc2c(cccc2)CN3CCN(C(=O)C)CC3
0.265018	S(=O)(=O)(NCCOC)c1ccc(cc1)C(=O)Nc2c(cccc2)CN3CCN(C(=O)C)CC3
0.264516	FC(F)(F)c1cc(ccc1)C(=O)Nc2cc(NC(=O)C(=O)N(C3CC(N)CCC3)C)c(cc2)C
0.264516	FC(F)(F)c1cc(ccc1)C(=O)Nc2cc(NC(=O)C(=O)N(C3CC(N)CCC3)C)c(cc2)C
0.264516	O=C(N1CC(CCC1)C)c2cc(c(NC(=O)C(=O)Nc3c(ccc(c3)C=4OC=CN4)C)cc2)C
0.264493	FC(c1cc(c(cc1)C)C)CNC(=O)c2ccc(cc2)CN3CC(OCC3)C
0.264493	FC(c1cc(c(cc1)C)C)CNC(=O)c2ccc(cc2)CN3CC(OCC3)C
0.264493	FC(c1cc(c(cc1)C)C)CNC(=O)c2ccc(cc2)CN3CC(OCC3)C
0.264493	FC(c1cc(c(cc1)C)C)CNC(=O)c2ccc(cc2)CN3CC(OCC3)C
0.264493	FC(c1cc(c(cc1)C)C)CNC(=O)c2ccc(cc2)CN3CC(OCC3)C
0.264493	FC(c1cc(c(cc1)C)C)CNC(=O)c2ccc(cc2)CN3CC(OCC3)C
0.264493	FC(c1cc(c(cc1)C)C)CNC(=O)c2ccc(cc2)CN3CC(OCC3)C
0.264493	FC(c1cc(c(cc1)C)C)CNC(=O)c2ccc(cc2)CN3CC(OCC3)C
0.264493	FC(c1cc(c(cc1)C)C)CNC(=O)c2ccc(cc2)CN3CC(OCC3)C
0.264493	FC(c1cc(c(cc1)C)C)CNC(=O)c2ccc(cc2)CN3CC(OCC3)C
0.264407	O=C(NCc1c(OCCC(C)C)cc(cc1)C)c2cc(NC(=O)Cc3ccncc3)c(cc2)C
0.264407	O=C(NCc1c(OCCC(C)C)cc(cc1)C)c2cc(NC(=O)Cc3ccncc3)c(cc2)C
0.264407	O=C(NCc1c(OCCC(C)C)cc(cc1)C)c2cc(NC(=O)Cc3ccncc3)c(cc2)C
0.264407	O=C(NCc1c(OCCC(C)C)cc(cc1)C)c2cc(NC(=O)Cc3ccncc3)c(cc2)C
0.264407	O=C(NCc1c(OCCC(C)C)cc(cc1)C)c2cc(NC(=O)Cc3ccncc3)c(cc2)C
0.264407	O=C(NCc1c(OCCC(C)C)cc(cc1)C)c2cc(NC(=O)Cc3ccncc3)c(cc2)C
0.264407	O=C(NCc1c(OCCC(C)C)cc(cc1)C)c2cc(NC(=O)Cc3ccncc3)c(cc2)C
0.264407	O=C(NCc1c(OCCC(C)C)cc(cc1)C)c2cc(NC(=O)Cc3ccncc3)c(cc2)C
0.264407	O=C(NCc1c(OCCC(C)C)cc(cc1)C)c2cc(NC(=O)Cc3ccncc3)c(cc2)C
0.264407	O=C(NCc1c(OCCC(C)C)cc(cc1)C)c2cc(NC(=O)Cc3ccncc3)c(cc2)C
0.264368	Fc1c(N2CCN(CC2)C)ccc(c1)C(=O)Nc3ccc(OCC4CC4)cc3
0.264331	Fc1c(N2CCN(CC2)C)ccc(c1)C(=O)NC=3C(=NN(C3)C)c4ncccc4
0.264331	Fc1c(N2CCN(CC2)C)ccc(c1)C(=O)NC=3C(=NN(C3)C)c4ncccc4
0.264331	Fc1c(N2CCN(CC2)C)ccc(c1)C(=O)NC=3C(=NN(C3)C)c4ncccc4
0.264331	Fc1c(N2CCN(CC2)C)ccc(c1)C(=O)NC=3C(=NN(C3)C)c4ncccc4
0.264331	Fc1c(N2CCN(CC2)C)ccc(c1)C(=O)NC=3C(=NN(C3)C)c4ncccc4
0.264331	Fc1c(N2CCN(CC2)C)ccc(c1)C(=O)NC=3C(=NN(C3)C)c4ncccc4
0.264331	Fc1c(N2CCN(CC2)C)ccc(c1)C(=O)NC=3C(=NN(C3)C)c4ncccc4
0.264331	Fc1c(N2CCN(CC2)C)ccc(c1)C(=O)NC=3C(=NN(C3)C)c4ncccc4
0.264331	Fc1c(N2CCN(CC2)C)ccc(c1)C(=O)NC=3C(=NN(C3)C)c4ncccc4
0.264331	Fc1c(N2CCN(CC2)C)ccc(c1)C(=O)NC=3C(=NN(C3)C)c4ncccc4
0.264095	Brc1c(F)cc(NC(=O)c2c3c(ON=C3C4CC4)nc(c5cnccc5)c2)cc1
0.264095	Brc1c(F)cc(NC(=O)c2c3c(ON=C3C4CC4)nc(c5cnccc5)c2)cc1
0.264095	Brc1c(F)cc(NC(=O)c2c3c(ON=C3C4CC4)nc(c5cnccc5)c2)cc1
0.264095	Brc1c(F)cc(NC(=O)c2c3c(ON=C3C4CC4)nc(c5cnccc5)c2)cc1
0.264095	Brc1c(F)cc(NC(=O)c2c3c(ON=C3C4CC4)nc(c5cnccc5)c2)cc1
0.264095	Brc1c(F)cc(NC(=O)c2c3c(ON=C3C4CC4)nc(c5cnccc5)c2)cc1
0.264095	Brc1c(F)cc(NC(=O)c2c3c(ON=C3C4CC4)nc(c5cnccc5)c2)cc1
0.264095	Brc1c(F)cc(NC(=O)c2c3c(ON=C3C4CC4)nc(c5cnccc5)c2)cc1
0.264095	Brc1c(F)cc(NC(=O)c2c3c(ON=C3C4CC4)nc(c5cnccc5)c2)cc1
0.264095	Brc1c(F)cc(NC(=O)c2c3c(ON=C3C4CC4)nc(c5cnccc5)c2)cc1
0.264085	Clc1cc(NC(=O)c2cc(F)c(N3CCN(CC3)C)cc2)c(Oc4ccccc4)cc1
0.264085	Clc1cc(NC(=O)c2cc(F)c(N3CCN(CC3)C)cc2)c(Oc4ccccc4)cc1
0.264085	Clc1cc(NC(=O)c2cc(F)c(N3CCN(CC3)C)cc2)c(Oc4ccccc4)cc1
0.264085	Clc1cc(NC(=O)c2cc(F)c(N3CCN(CC3)C)cc2)c(Oc4ccccc4)cc1
0.264085	Clc1cc(NC(=O)c2cc(F)c(N3CCN(CC3)C)cc2)c(Oc4ccccc4)cc1
0.264085	Clc1cc(NC(=O)c2cc(F)c(N3CCN(CC3)C)cc2)c(Oc4ccccc4)cc1
0.264085	Clc1cc(NC(=O)c2cc(F)c(N3CCN(CC3)C)cc2)c(Oc4ccccc4)cc1
0.264085	Clc1cc(NC(=O)c2cc(F)c(N3CCN(CC3)C)cc2)c(Oc4ccccc4)cc1
0.264085	Clc1cc(NC(=O)c2cc(F)c(N3CCN(CC3)C)cc2)c(Oc4ccccc4)cc1
0.264085	Clc1cc(NC(=O)c2cc(F)c(N3CCN(CC3)C)cc2)c(Oc4ccccc4)cc1
0.263941	Fc1c(cccc1)C(=O)Nc2c(ccc(c2)C(=O)OCC(=O)O)C
0.263941	Fc1c(cccc1)C(=O)Nc2c(ccc(c2)C(=O)OCC(=O)O)C
0.263941	Fc1c(cccc1)C(=O)Nc2c(ccc(c2)C(=O)OCC(=O)O)C
0.263941	Fc1c(cccc1)C(=O)Nc2c(ccc(c2)C(=O)OCC(=O)O)C
0.263941	Fc1c(cccc1)C(=O)Nc2c(ccc(c2)C(=O)OCC(=O)O)C
0.263941	Fc1c(cccc1)C(=O)Nc2c(ccc(c2)C(=O)OCC(=O)O)C
0.263941	Fc1c(cccc1)C(=O)Nc2c(ccc(c2)C(=O)OCC(=O)O)C
0.263941	Fc1c(cccc1)C(=O)Nc2c(ccc(c2)C(=O)OCC(=O)O)C
0.263941	Fc1c(cccc1)C(=O)Nc2c(ccc(c2)C(=O)OCC(=O)O)C
0.263941	Fc1c(cccc1)C(=O)Nc2c(ccc(c2)C(=O)OCC(=O)O)C
0.263889	O=C(N1CCN(Cc2cc3OCOc3cc2)CC1)c4ccc(cc4)C=5OC(=NN5)c6cc(ccc6)C
0.263889	O=C(N1CCN(Cc2cc3OCOc3cc2)CC1)c4ccc(cc4)C=5OC(=NN5)c6cc(ccc6)C
0.263889	O=C(N1CCN(Cc2cc3OCOc3cc2)CC1)c4ccc(cc4)C=5OC(=NN5)c6cc(ccc6)C
0.263889	O=C(N1CCN(Cc2cc3OCOc3cc2)CC1)c4ccc(cc4)C=5OC(=NN5)c6cc(ccc6)C
0.263889	O=C(N1CCN(Cc2cc3OCOc3cc2)CC1)c4ccc(cc4)C=5OC(=NN5)c6cc(ccc6)C
0.263889	O=C(N1CCN(Cc2cc3OCOc3cc2)CC1)c4ccc(cc4)C=5OC(=NN5)c6cc(ccc6)C
0.263889	Brc1ccc(cc1)CC(=O)Nc2ccc(cc2)C(=O)NC=3SC(=NN3)c4c(cc(cc4)C)C
0.263889	O=C(N1CCN(Cc2cc3OCOc3cc2)CC1)c4ccc(cc4)C=5OC(=NN5)c6cc(ccc6)C
0.263889	O=C(N1CCN(Cc2cc3OCOc3cc2)CC1)c4ccc(cc4)C=5OC(=NN5)c6cc(ccc6)C
0.263889	O=C(N1CCN(Cc2cc3OCOc3cc2)CC1)c4ccc(cc4)C=5OC(=NN5)c6cc(ccc6)C
0.263889	O=C(N1CCN(Cc2cc3OCOc3cc2)CC1)c4ccc(cc4)C=5OC(=NN5)c6cc(ccc6)C
0.263699	O=C(Nc1cc2N(CCOc2cc1)C)c3ccc(cc3)C=4N(N=CC4)C
0.263699	O=C(Nc1cc2N(CCOc2cc1)C)c3ccc(cc3)C=4N(N=CC4)C
0.263699	O=C(Nc1cc2N(CCOc2cc1)C)c3ccc(cc3)C=4N(N=CC4)C
0.263699	O=C(Nc1cc2N(CCOc2cc1)C)c3ccc(cc3)C=4N(N=CC4)C
0.263699	O=C(Nc1cc2N(CCOc2cc1)C)c3ccc(cc3)C=4N(N=CC4)C
0.263699	O=C(Nc1cc2N(CCOc2cc1)C)c3ccc(cc3)C=4N(N=CC4)C
0.263699	O=C(Nc1cc2N(CCOc2cc1)C)c3ccc(cc3)C=4N(N=CC4)C
0.263699	O=C(Nc1cc2N(CCOc2cc1)C)c3ccc(cc3)C=4N(N=CC4)C
0.263699	O=C(Nc1cc2N(CCOc2cc1)C)c3ccc(cc3)C=4N(N=CC4)C
0.263699	O=C(Nc1cc2N(CCOc2cc1)C)c3ccc(cc3)C=4N(N=CC4)C
0.263538	Fc1c(N2CCN(CC2)C)ccc(c1)C(=O)Nc3ncc(cc3C)C
0.263538	Fc1c(N2CCN(CC2)C)ccc(c1)C(=O)Nc3ncc(cc3C)C
0.263538	Fc1c(N2CCN(CC2)C)ccc(c1)C(=O)Nc3ncc(cc3C)C
0.263538	Fc1c(N2CCN(CC2)C)ccc(c1)C(=O)Nc3ncc(cc3C)C
0.263538	Fc1c(N2CCN(CC2)C)ccc(c1)C(=O)Nc3ncc(cc3C)C
0.263538	Fc1c(N2CCN(CC2)C)ccc(c1)C(=O)Nc3ncc(cc3C)C
0.263158	Fc1cc2N=C(Oc2cc1)C(=O)Nc3c(ccc(c3)C(=O)Nc4ccccc4)C
0.263158	Fc1cc2N=C(Oc2cc1)C(=O)Nc3c(ccc(c3)C(=O)Nc4ccccc4)C
0.263158	Fc1cc2N=C(Oc2cc1)C(=O)Nc3c(ccc(c3)C(=O)Nc4ccccc4)C
0.262987	Clc1ccc(S(=O)(=O)C2(C(=O)Oc3c(cc(NC(=O)c4cnccc4)cc3)C)CC2)cc1
0.262987	Clc1ccc(S(=O)(=O)C2(C(=O)Oc3c(cc(NC(=O)c4cnccc4)cc3)C)CC2)cc1
0.262987	Clc1ccc(S(=O)(=O)C2(C(=O)Oc3c(cc(NC(=O)c4cnccc4)cc3)C)CC2)cc1
0.262987	Clc1ccc(S(=O)(=O)C2(C(=O)Oc3c(cc(NC(=O)c4cnccc4)cc3)C)CC2)cc1
0.262987	Clc1ccc(S(=O)(=O)C2(C(=O)Oc3c(cc(NC(=O)c4cnccc4)cc3)C)CC2)cc1
0.262987	Clc1ccc(S(=O)(=O)C2(C(=O)Oc3c(cc(NC(=O)c4cnccc4)cc3)C)CC2)cc1
0.262976	O=C(NC=1NN=C(c2ccccc2)C1)c3c(cc(N4N=CN=C4)cc3)C
0.262976	O=C(NC=1NN=C(c2ccccc2)C1)c3c(cc(N4N=CN=C4)cc3)C
0.262976	O=C(NC=1NN=C(c2ccccc2)C1)c3c(cc(N4N=CN=C4)cc3)C
0.262976	O=C(NC=1NN=C(c2ccccc2)C1)c3c(cc(N4N=CN=C4)cc3)C
0.262976	O=C(NC=1NN=C(c2ccccc2)C1)c3c(cc(N4N=CN=C4)cc3)C
0.262976	O=C(NC=1NN=C(c2ccccc2)C1)c3c(cc(N4N=CN=C4)cc3)C
0.262976	O=C(NC=1NN=C(c2ccccc2)C1)c3c(cc(N4N=CN=C4)cc3)C
0.262976	O=C(NC=1NN=C(c2ccccc2)C1)c3c(cc(N4N=CN=C4)cc3)C
0.262976	O=C(NC=1NN=C(c2ccccc2)C1)c3c(cc(N4N=CN=C4)cc3)C
0.262976	O=C(NC=1NN=C(c2ccccc2)C1)c3c(cc(N4N=CN=C4)cc3)C
0.262963	FC(F)(C(=O)Nc1cc(c2nc(ncc2)C)ccc1)C3CCOCC3
0.262963	FC(F)(C(=O)Nc1cc(c2nc(ncc2)C)ccc1)C3CCOCC3
0.262963	FC(F)(C(=O)Nc1cc(c2nc(ncc2)C)ccc1)C3CCOCC3
0.262963	FC(F)(C(=O)Nc1cc(c2nc(ncc2)C)ccc1)C3CCOCC3
0.262963	FC(F)(C(=O)Nc1cc(c2nc(ncc2)C)ccc1)C3CCOCC3
0.262963	FC(F)(C(=O)Nc1cc(c2nc(ncc2)C)ccc1)C3CCOCC3
0.262963	FC(F)(C(=O)Nc1cc(c2nc(ncc2)C)ccc1)C3CCOCC3
0.262963	FC(F)(C(=O)Nc1cc(c2nc(ncc2)C)ccc1)C3CCOCC3
0.262963	FC(F)(C(=O)Nc1cc(c2nc(ncc2)C)ccc1)C3CCOCC3
0.262963	FC(F)(C(=O)Nc1cc(c2nc(ncc2)C)ccc1)C3CCOCC3
0.262799	Fc1c(OCCCN2CCOCC2)ccc(NC(=O)c3cnc(OC4CCCC4)cc3)c1
0.262774	S(=O)(=O)(Nc1cc(NC(=O)c2ccccc2)ccc1)c3c(ccc(c3)C(=O)OC)C
0.262774	S(=O)(=O)(Nc1cc(NC(=O)c2ccccc2)ccc1)c3c(ccc(c3)C(=O)OC)C
0.262774	S(=O)(=O)(Nc1cc(NC(=O)c2ccccc2)ccc1)c3c(ccc(c3)C(=O)OC)C
0.262774	S(=O)(=O)(Nc1cc(NC(=O)c2ccccc2)ccc1)c3c(ccc(c3)C(=O)OC)C
0.262774	S(=O)(=O)(Nc1cc(NC(=O)c2ccccc2)ccc1)c3c(ccc(c3)C(=O)OC)C
0.262774	S(=O)(=O)(Nc1cc(NC(=O)c2ccccc2)ccc1)c3c(ccc(c3)C(=O)OC)C
0.262774	S(=O)(=O)(Nc1cc(NC(=O)c2ccccc2)ccc1)c3c(ccc(c3)C(=O)OC)C
0.262774	S(=O)(=O)(Nc1cc(NC(=O)c2ccccc2)ccc1)c3c(ccc(c3)C(=O)OC)C
0.262774	S(=O)(=O)(Nc1cc(NC(=O)c2ccccc2)ccc1)c3c(ccc(c3)C(=O)OC)C
0.262774	S(=O)(=O)(Nc1cc(NC(=O)c2ccccc2)ccc1)c3c(ccc(c3)C(=O)OC)C
0.262687	O=C(OC(C)(C)C)NCC1=CC=2N(N=CC2C(=O)Nc3cc(c4nc(ncc4)C)ccc3)C=C1
0.262687	O=C(OC(C)(C)C)NCC1=CC=2N(N=CC2C(=O)Nc3cc(c4nc(ncc4)C)ccc3)C=C1
0.262687	O=C(OC(C)(C)C)NCC1=CC=2N(N=CC2C(=O)Nc3cc(c4nc(ncc4)C)ccc3)C=C1
0.262687	O=C(OC(C)(C)C)NCC1=CC=2N(N=CC2C(=O)Nc3cc(c4nc(ncc4)C)ccc3)C=C1
0.262687	O=C(OC(C)(C)C)NCC1=CC=2N(N=CC2C(=O)Nc3cc(c4nc(ncc4)C)ccc3)C=C1
0.262687	O=C(OC(C)(C)C)NCC1=CC=2N(N=CC2C(=O)Nc3cc(c4nc(ncc4)C)ccc3)C=C1
0.262687	O=C(OC(C)(C)C)NCC1=CC=2N(N=CC2C(=O)Nc3cc(c4nc(ncc4)C)ccc3)C=C1
0.262687	O=C(OC(C)(C)C)NCC1=CC=2N(N=CC2C(=O)Nc3cc(c4nc(ncc4)C)ccc3)C=C1
0.262687	O=C(OC(C)(C)C)NCC1=CC=2N(N=CC2C(=O)Nc3cc(c4nc(ncc4)C)ccc3)C=C1
0.262687	O=C(OC(C)(C)C)NCC1=CC=2N(N=CC2C(=O)Nc3cc(c4nc(ncc4)C)ccc3)C=C1
0.262548	S(c1cc(c(NC(=O)c2ccc(NC(=O)OCC(F)(F)F)cc2)cc1)C)C(C)(C)C
0.262548	S(c1cc(c(NC(=O)c2ccc(NC(=O)OCC(F)(F)F)cc2)cc1)C)C(C)(C)C
0.262548	S(c1cc(c(NC(=O)c2ccc(NC(=O)OCC(F)(F)F)cc2)cc1)C)C(C)(C)C
0.262548	S(c1cc(c(NC(=O)c2ccc(NC(=O)OCC(F)(F)F)cc2)cc1)C)C(C)(C)C
0.262548	S(c1cc(c(NC(=O)c2ccc(NC(=O)OCC(F)(F)F)cc2)cc1)C)C(C)(C)C
0.262548	S(c1cc(c(NC(=O)c2ccc(NC(=O)OCC(F)(F)F)cc2)cc1)C)C(C)(C)C
0.262548	S(c1cc(c(NC(=O)c2ccc(NC(=O)OCC(F)(F)F)cc2)cc1)C)C(C)(C)C
0.262548	S(c1cc(c(NC(=O)c2ccc(NC(=O)OCC(F)(F)F)cc2)cc1)C)C(C)(C)C
0.262548	S(c1cc(c(NC(=O)c2ccc(NC(=O)OCC(F)(F)F)cc2)cc1)C)C(C)(C)C
0.262548	S(c1cc(c(NC(=O)c2ccc(NC(=O)OCC(F)(F)F)cc2)cc1)C)C(C)(C)C
0.262458	FC(F)(F)CNC(=O)c1cc(NC(=O)C(=O)NCc2cc(OC(CC)C)ncc2)c(cc1)C
0.262458	FC(F)(F)CNC(=O)c1cc(NC(=O)C(=O)NCc2cc(OC(CC)C)ncc2)c(cc1)C
0.262431	O=C(OC(C)(C)C)N1CCC(N(c2nc3c(cc(cc3)C(=O)Nc4cc(c5nc(ncc5)C)ccc4)cc2)C)CCC1
0.262431	O=C(OC(C)(C)C)N1CCC(N(c2nc3c(cc(cc3)C(=O)Nc4cc(c5nc(ncc5)C)ccc4)cc2)C)CCC1
0.262431	O=C(OC(C)(C)C)N1CCC(N(c2nc3c(cc(cc3)C(=O)Nc4cc(c5nc(ncc5)C)ccc4)cc2)C)CCC1
0.262431	O=C(OC(C)(C)C)N1CCC(N(c2nc3c(cc(cc3)C(=O)Nc4cc(c5nc(ncc5)C)ccc4)cc2)C)CCC1
0.262431	O=C(OC(C)(C)C)N1CCC(N(c2nc3c(cc(cc3)C(=O)Nc4cc(c5nc(ncc5)C)ccc4)cc2)C)CCC1
0.262431	O=C(OC(C)(C)C)N1CCC(N(c2nc3c(cc(cc3)C(=O)Nc4cc(c5nc(ncc5)C)ccc4)cc2)C)CCC1
0.262431	O=C(OC(C)(C)C)N1CCC(N(c2nc3c(cc(cc3)C(=O)Nc4cc(c5nc(ncc5)C)ccc4)cc2)C)CCC1
0.262431	O=C(OC(C)(C)C)N1CCC(N(c2nc3c(cc(cc3)C(=O)Nc4cc(c5nc(ncc5)C)ccc4)cc2)C)CCC1
0.262431	O=C(OC(C)(C)C)N1CCC(N(c2nc3c(cc(cc3)C(=O)Nc4cc(c5nc(ncc5)C)ccc4)cc2)C)CCC1
0.262431	O=C(OC(C)(C)C)N1CCC(N(c2nc3c(cc(cc3)C(=O)Nc4cc(c5nc(ncc5)C)ccc4)cc2)C)CCC1
0.262172	Brc1ccc(cc1)C(=O)Nc2cc(ccc2)C(=O)Nc3ccc(cc3)C4=NNC(=N4)CNC(=O)OC(C)(C)C
0.262172	Brc1ccc(cc1)C(=O)Nc2cc(ccc2)C(=O)Nc3ccc(cc3)C4=NNC(=N4)CNC(=O)OC(C)(C)C
0.262172	Brc1ccc(cc1)C(=O)Nc2cc(ccc2)C(=O)Nc3ccc(cc3)C4=NNC(=N4)CNC(=O)OC(C)(C)C
0.262172	Brc1ccc(cc1)C(=O)Nc2cc(ccc2)C(=O)Nc3ccc(cc3)C4=NNC(=N4)CNC(=O)OC(C)(C)C
0.262172	Brc1ccc(cc1)C(=O)Nc2cc(ccc2)C(=O)Nc3ccc(cc3)C4=NNC(=N4)CNC(=O)OC(C)(C)C
0.262172	Brc1ccc(cc1)C(=O)Nc2cc(ccc2)C(=O)Nc3ccc(cc3)C4=NNC(=N4)CNC(=O)OC(C)(C)C
0.262136	Fc1cc(c(cc1)CNC(=O)COC(=O)c2cc(Nc3nc(ccn3)C(F)(F)F)ccc2)C(F)(F)F
0.262136	Fc1cc(c(cc1)CNC(=O)COC(=O)c2cc(Nc3nc(ccn3)C(F)(F)F)ccc2)C(F)(F)F
0.262097	Clc1c(cc(cc1)C(=O)Nc2ccc(Oc3c(cccc3)C)cc2)C
0.261905	Fc1c(cc(OC)cc1)COC(=O)c2cc(Nc3nc(ccn3)C(F)(F)F)ccc2
0.261628	Fc1c(c2ccncc2)cc(NC(=O)C(=O)N3C(C4=NC(c5cnccc5)=CN4)CC(OC)C3)cc1
0.261628	Fc1c(c2ccncc2)cc(NC(=O)C(=O)N3C(C4=NC(c5cnccc5)=CN4)CC(OC)C3)cc1
0.261628	Fc1c(c2ccncc2)cc(NC(=O)C(=O)N3C(C4=NC(c5cnccc5)=CN4)CC(OC)C3)cc1
0.261628	Fc1c(c2ccncc2)cc(NC(=O)C(=O)N3C(C4=NC(c5cnccc5)=CN4)CC(OC)C3)cc1
0.261628	Fc1c(c2ccncc2)cc(NC(=O)C(=O)N3C(C4=NC(c5cnccc5)=CN4)CC(OC)C3)cc1
0.261628	Fc1c(c2ccncc2)cc(NC(=O)C(=O)N3C(C4=NC(c5cnccc5)=CN4)CC(OC)C3)cc1
0.261628	Fc1c(c2ccncc2)cc(NC(=O)C(=O)N3C(C4=NC(c5cnccc5)=CN4)CC(OC)C3)cc1
0.261628	Fc1c(c2ccncc2)cc(NC(=O)C(=O)N3C(C4=NC(c5cnccc5)=CN4)CC(OC)C3)cc1
0.261628	Fc1c(c2ccncc2)cc(NC(=O)C(=O)N3C(C4=NC(c5cnccc5)=CN4)CC(OC)C3)cc1
0.261628	Fc1c(c2ccncc2)cc(NC(=O)C(=O)N3C(C4=NC(c5cnccc5)=CN4)CC(OC)C3)cc1
0.261484	Fc1c(N2CCN(CC2)C)ccc(c1)C(=O)Nc3cc(N4C(=O)COCC4=O)ccc3
0.261484	Fc1c(N2CCN(CC2)C)ccc(c1)C(=O)Nc3cc(N4C(=O)COCC4=O)ccc3
0.261484	Fc1c(N2CCN(CC2)C)ccc(c1)C(=O)Nc3cc(N4C(=O)COCC4=O)ccc3
0.261484	Fc1c(N2CCN(CC2)C)ccc(c1)C(=O)Nc3cc(N4C(=O)COCC4=O)ccc3
0.261484	Fc1c(N2CCN(CC2)C)ccc(c1)C(=O)Nc3cc(N4C(=O)COCC4=O)ccc3
0.261484	Fc1c(N2CCN(CC2)C)ccc(c1)C(=O)Nc3cc(N4C(=O)COCC4=O)ccc3
0.261484	Fc1c(N2CCN(CC2)C)ccc(c1)C(=O)Nc3cc(N4C(=O)COCC4=O)ccc3
0.261484	Fc1c(N2CCN(CC2)C)ccc(c1)C(=O)Nc3cc(N4C(=O)COCC4=O)ccc3
0.261484	Fc1c(N2CCN(CC2)C)ccc(c1)C(=O)Nc3cc(N4C(=O)COCC4=O)ccc3
0.261484	Fc1c(N2CCN(CC2)C)ccc(c1)C(=O)Nc3cc(N4C(=O)COCC4=O)ccc3
0.261364	Clc1cc(ncc1)NC(=O)c2cc(ccc2)C=3SC=C(N3)C
0.261324	FC(F)(F)c1c(NC(=O)N(Cc2ccncc2)CCCOC)ccc(NC(=O)c3ccccc3)c1
0.261324	FC(F)(F)c1c(NC(=O)N(Cc2ccncc2)CCCOC)ccc(NC(=O)c3ccccc3)c1
0.261324	FC(F)(F)c1c(NC(=O)N(Cc2ccncc2)CCCOC)ccc(NC(=O)c3ccccc3)c1
0.261324	FC(F)(F)c1c(NC(=O)N(Cc2ccncc2)CCCOC)ccc(NC(=O)c3ccccc3)c1
0.261324	FC(F)(F)c1c(NC(=O)N(Cc2ccncc2)CCCOC)ccc(NC(=O)c3ccccc3)c1
0.261168	O=C(NNC(=O)c1ccc(cc1)COc2c(ccc(c2)C)C(C)C)c3nc(c4ccc(OC)cc4)ccc3
0.261029	O=C(Oc1ccc(cc1)C(=O)Nc2c(cc(cc2)C(=O)N3CCOCC3)C)OCC
0.261029	O=C(Oc1ccc(cc1)C(=O)Nc2c(cc(cc2)C(=O)N3CCOCC3)C)OCC
0.261029	O=C(Oc1ccc(cc1)C(=O)Nc2c(cc(cc2)C(=O)N3CCOCC3)C)OCC
0.261029	O=C(Oc1ccc(cc1)C(=O)Nc2c(cc(cc2)C(=O)N3CCOCC3)C)OCC
0.261029	O=C(Oc1ccc(cc1)C(=O)Nc2c(cc(cc2)C(=O)N3CCOCC3)C)OCC
0.261029	O=C(Oc1ccc(cc1)C(=O)Nc2c(cc(cc2)C(=O)N3CCOCC3)C)OCC
0.260726	O=C(N1CC(CCC1)C)c2cc(c(NC(=O)C(=O)Nc3nccc(c3)C(=O)NC)cc2)C
0.260563	FC(F)(F)CNC(=O)c1cc(NC(=O)C(=O)NCCc2cc(OCC)ccc2)c(cc1)C
0.260563	FC(F)(F)CNC(=O)c1cc(NC(=O)C(=O)NCCc2cc(OCC)ccc2)c(cc1)C
0.260563	FC(F)(F)CNC(=O)c1cc(NC(=O)C(=O)NCCc2cc(OCC)ccc2)c(cc1)C
0.260563	FC(F)(F)CNC(=O)c1cc(NC(=O)C(=O)NCCc2cc(OCC)ccc2)c(cc1)C
0.260504	FC(F)(F)c1cc(NC(=O)CN2C(C3=NC(c4cnccc4)=CN3)CC(OC)C2)c(N5CCOCC5)cc1
0.260504	FC(F)(F)c1cc(NC(=O)CN2C(C3=NC(c4cnccc4)=CN3)CC(OC)C2)c(N5CCOCC5)cc1
0.26045	Clc1c(NC(=O)CSC2=NC=CN2C)cc(cc1)C(=O)Nc3ccc(cc3)CN4C(=O)CCC4=O
0.26045	Clc1c(NC(=O)CSC2=NC=CN2C)cc(cc1)C(=O)Nc3ccc(cc3)CN4C(=O)CCC4=O
0.26045	Clc1c(NC(=O)CSC2=NC=CN2C)cc(cc1)C(=O)Nc3ccc(cc3)CN4C(=O)CCC4=O
0.26045	Clc1c(NC(=O)CSC2=NC=CN2C)cc(cc1)C(=O)Nc3ccc(cc3)CN4C(=O)CCC4=O
[truncated: 8,001 more rows]
