# Supplementary material for: Galileo: Three-dimensional searching in large combinatorial fragment spaces on the example of pharmacophores
Source: J Comput Aided Mol Des. 2022 Nov 24;37(1):1–16. doi: 10.1007/s10822-022-00485-y (PMC10032335; doi:10.1007/s10822-022-00485-y)
Supplement: Supplementary file 4 — Supplementary file 3a [file 10822_2022_485_MOESM3_ESMa.zip › Imatinib_Galileo/17/out_5.csv]

Score	SMILES
0.520179	Brc1ccc(cc1)C(=O)Nc2c(ccc(c2)C(=O)Nc3ccc(c4nc(ncc4)C)cc3)C
0.520179	Brc1ccc(cc1)C(=O)Nc2c(ccc(c2)C(=O)Nc3ccc(c4nc(ncc4)C)cc3)C
0.520179	Brc1ccc(cc1)C(=O)Nc2c(ccc(c2)C(=O)Nc3ccc(c4nc(ncc4)C)cc3)C
0.520179	Brc1ccc(cc1)C(=O)Nc2c(ccc(c2)C(=O)Nc3ccc(c4nc(ncc4)C)cc3)C
0.520179	Brc1ccc(cc1)C(=O)Nc2c(ccc(c2)C(=O)Nc3ccc(c4nc(ncc4)C)cc3)C
0.520179	Brc1ccc(cc1)C(=O)Nc2c(ccc(c2)C(=O)Nc3ccc(c4nc(ncc4)C)cc3)C
0.520179	Brc1ccc(cc1)C(=O)Nc2c(ccc(c2)C(=O)Nc3ccc(c4nc(ncc4)C)cc3)C
0.520179	Brc1ccc(cc1)C(=O)Nc2c(ccc(c2)C(=O)Nc3ccc(c4nc(ncc4)C)cc3)C
0.520179	Brc1ccc(cc1)C(=O)Nc2c(ccc(c2)C(=O)Nc3ccc(c4nc(ncc4)C)cc3)C
0.520179	Brc1ccc(cc1)C(=O)Nc2c(ccc(c2)C(=O)Nc3ccc(c4nc(ncc4)C)cc3)C
0.464286	Fc1c(ccc(c1)C(=O)Nc2ccc(c3nc(ncc3)C)cc2)C
0.464286	Fc1c(ccc(c1)C(=O)Nc2ccc(c3nc(ncc3)C)cc2)C
0.464286	Fc1c(ccc(c1)C(=O)Nc2ccc(c3nc(ncc3)C)cc2)C
0.464286	Fc1c(ccc(c1)C(=O)Nc2ccc(c3nc(ncc3)C)cc2)C
0.464286	Fc1c(ccc(c1)C(=O)Nc2ccc(c3nc(ncc3)C)cc2)C
0.464286	Fc1c(ccc(c1)C(=O)Nc2ccc(c3nc(ncc3)C)cc2)C
0.464286	Fc1c(ccc(c1)C(=O)Nc2ccc(c3nc(ncc3)C)cc2)C
0.464286	Fc1c(ccc(c1)C(=O)Nc2ccc(c3nc(ncc3)C)cc2)C
0.464286	Fc1c(ccc(c1)C(=O)Nc2ccc(c3nc(ncc3)C)cc2)C
0.464286	Fc1c(ccc(c1)C(=O)Nc2ccc(c3nc(ncc3)C)cc2)C
0.402715	O=C(Nc1ccc(c2nc(ncc2)C)cc1)c3ccc(cc3)CN(CC)CC
0.402715	O=C(Nc1ccc(c2nc(ncc2)C)cc1)c3ccc(cc3)CN(CC)CC
0.402715	O=C(Nc1ccc(c2nc(ncc2)C)cc1)c3ccc(cc3)CN(CC)CC
0.402715	O=C(Nc1ccc(c2nc(ncc2)C)cc1)c3ccc(cc3)CN(CC)CC
0.402715	O=C(Nc1ccc(c2nc(ncc2)C)cc1)c3ccc(cc3)CN(CC)CC
0.402715	O=C(Nc1ccc(c2nc(ncc2)C)cc1)c3ccc(cc3)CN(CC)CC
0.402715	O=C(Nc1ccc(c2nc(ncc2)C)cc1)c3ccc(cc3)CN(CC)CC
0.402715	O=C(Nc1ccc(c2nc(ncc2)C)cc1)c3ccc(cc3)CN(CC)CC
0.402715	O=C(Nc1ccc(c2nc(ncc2)C)cc1)c3ccc(cc3)CN(CC)CC
0.402715	O=C(Nc1ccc(c2nc(ncc2)C)cc1)c3ccc(cc3)CN(CC)CC
0.397887	O=C(Nc1c(ccc(c2cnccc2)c1)C)c3ccc(Nc4ncnc5c4cccc5)cc3
0.397887	O=C(Nc1c(ccc(c2cnccc2)c1)C)c3ccc(Nc4ncnc5c4cccc5)cc3
0.397887	O=C(Nc1c(ccc(c2cnccc2)c1)C)c3ccc(Nc4ncnc5c4cccc5)cc3
0.397887	O=C(Nc1c(ccc(c2cnccc2)c1)C)c3ccc(Nc4ncnc5c4cccc5)cc3
0.370079	FC(F)(F)c1ncc(nc1)C(=O)Nc2c(ccc(c3cnccc3)c2)C
0.370079	FC(F)(F)c1ncc(nc1)C(=O)Nc2c(ccc(c3cnccc3)c2)C
0.370079	FC(F)(F)c1ncc(nc1)C(=O)Nc2c(ccc(c3cnccc3)c2)C
0.370079	FC(F)(F)c1ncc(nc1)C(=O)Nc2c(ccc(c3cnccc3)c2)C
0.370079	FC(F)(F)c1ncc(nc1)C(=O)Nc2c(ccc(c3cnccc3)c2)C
0.370079	FC(F)(F)c1ncc(nc1)C(=O)Nc2c(ccc(c3cnccc3)c2)C
0.370079	FC(F)(F)c1ncc(nc1)C(=O)Nc2c(ccc(c3cnccc3)c2)C
0.370079	FC(F)(F)c1ncc(nc1)C(=O)Nc2c(ccc(c3cnccc3)c2)C
0.370079	FC(F)(F)c1ncc(nc1)C(=O)Nc2c(ccc(c3cnccc3)c2)C
0.370079	FC(F)(F)c1ncc(nc1)C(=O)Nc2c(ccc(c3cnccc3)c2)C
0.369295	O=C(Nc1cc(c2cncnc2)ccc1)c3cc(c(cc3)C)C(C)(C)C
0.369295	O=C(Nc1cc(c2cncnc2)ccc1)c3cc(c(cc3)C)C(C)(C)C
0.369295	O=C(Nc1cc(c2cncnc2)ccc1)c3cc(c(cc3)C)C(C)(C)C
0.369295	O=C(Nc1cc(c2cncnc2)ccc1)c3cc(c(cc3)C)C(C)(C)C
0.369295	O=C(Nc1cc(c2cncnc2)ccc1)c3cc(c(cc3)C)C(C)(C)C
0.369295	O=C(Nc1cc(c2cncnc2)ccc1)c3cc(c(cc3)C)C(C)(C)C
0.369295	O=C(Nc1cc(c2cncnc2)ccc1)c3cc(c(cc3)C)C(C)(C)C
0.369295	O=C(Nc1cc(c2cncnc2)ccc1)c3cc(c(cc3)C)C(C)(C)C
0.369295	O=C(Nc1cc(c2cncnc2)ccc1)c3cc(c(cc3)C)C(C)(C)C
0.369295	O=C(Nc1cc(c2cncnc2)ccc1)c3cc(c(cc3)C)C(C)(C)C
0.368644	S1C=NC(c2ncc(cc2)C(=O)Nc3cc(c(cc3)C)C)=C1
0.368644	S1C=NC(c2ncc(cc2)C(=O)Nc3cc(c(cc3)C)C)=C1
0.368644	S1C=NC(c2ncc(cc2)C(=O)Nc3cc(c(cc3)C)C)=C1
0.368644	S1C=NC(c2ncc(cc2)C(=O)Nc3cc(c(cc3)C)C)=C1
0.368644	S1C=NC(c2ncc(cc2)C(=O)Nc3cc(c(cc3)C)C)=C1
0.368644	S1C=NC(c2ncc(cc2)C(=O)Nc3cc(c(cc3)C)C)=C1
0.368644	S1C=NC(c2ncc(cc2)C(=O)Nc3cc(c(cc3)C)C)=C1
0.368644	S1C=NC(c2ncc(cc2)C(=O)Nc3cc(c(cc3)C)C)=C1
0.368644	S1C=NC(c2ncc(cc2)C(=O)Nc3cc(c(cc3)C)C)=C1
0.368644	S1C=NC(c2ncc(cc2)C(=O)Nc3cc(c(cc3)C)C)=C1
0.367857	Clc1ccc(cc1)C2=NOC(=N2)CN3CCN(C(=O)c4cc(NC(=O)Nc5ccccc5)c(cc4)C)CC3
0.367857	Clc1ccc(cc1)C2=NOC(=N2)CN3CCN(C(=O)c4cc(NC(=O)Nc5ccccc5)c(cc4)C)CC3
0.367188	O=C(Nc1c(ccc(c1)C(=O)Nc2c(ccc(c2)C=3OC=C(N3)C)C)C)Nc4ccccc4
0.367188	O=C(Nc1c(ccc(c1)C(=O)Nc2c(ccc(c2)C=3OC=C(N3)C)C)C)Nc4ccccc4
0.367188	O=C(Nc1c(ccc(c1)C(=O)Nc2c(ccc(c2)C=3OC=C(N3)C)C)C)Nc4ccccc4
0.367188	O=C(Nc1c(ccc(c1)C(=O)Nc2c(ccc(c2)C=3OC=C(N3)C)C)C)Nc4ccccc4
0.367188	O=C(Nc1c(ccc(c1)C(=O)Nc2c(ccc(c2)C=3OC=C(N3)C)C)C)Nc4ccccc4
0.367188	O=C(Nc1c(ccc(c1)C(=O)Nc2c(ccc(c2)C=3OC=C(N3)C)C)C)Nc4ccccc4
0.367188	O=C(Nc1c(ccc(c1)C(=O)Nc2c(ccc(c2)C=3OC=C(N3)C)C)C)Nc4ccccc4
0.367188	O=C(Nc1c(ccc(c1)C(=O)Nc2c(ccc(c2)C=3OC=C(N3)C)C)C)Nc4ccccc4
0.367188	O=C(Nc1c(ccc(c1)C(=O)Nc2c(ccc(c2)C=3OC=C(N3)C)C)C)Nc4ccccc4
0.367188	O=C(Nc1c(ccc(c1)C(=O)Nc2c(ccc(c2)C=3OC=C(N3)C)C)C)Nc4ccccc4
0.364807	O=C(Nc1nc(ncc1)N(C)C)c2ccc(cc2)CN3CCOCC3
0.364807	O=C(Nc1nc(ncc1)N(C)C)c2ccc(cc2)CN3CCOCC3
0.364807	O=C(Nc1nc(ncc1)N(C)C)c2ccc(cc2)CN3CCOCC3
0.364807	O=C(Nc1nc(ncc1)N(C)C)c2ccc(cc2)CN3CCOCC3
0.364807	O=C(Nc1nc(ncc1)N(C)C)c2ccc(cc2)CN3CCOCC3
0.364807	O=C(Nc1nc(ncc1)N(C)C)c2ccc(cc2)CN3CCOCC3
0.364807	O=C(Nc1nc(ncc1)N(C)C)c2ccc(cc2)CN3CCOCC3
0.364807	O=C(Nc1nc(ncc1)N(C)C)c2ccc(cc2)CN3CCOCC3
0.364807	O=C(Nc1nc(ncc1)N(C)C)c2ccc(cc2)CN3CCOCC3
0.364807	O=C(Nc1nc(ncc1)N(C)C)c2ccc(cc2)CN3CCOCC3
0.35743	S1C=NC(c2ncc(cc2)C(=O)Nc3c(ccc(c3)C(=O)O)C)=C1
0.35743	S1C=NC(c2ncc(cc2)C(=O)Nc3c(ccc(c3)C(=O)O)C)=C1
0.35743	S1C=NC(c2ncc(cc2)C(=O)Nc3c(ccc(c3)C(=O)O)C)=C1
0.35743	S1C=NC(c2ncc(cc2)C(=O)Nc3c(ccc(c3)C(=O)O)C)=C1
0.35743	S1C=NC(c2ncc(cc2)C(=O)Nc3c(ccc(c3)C(=O)O)C)=C1
0.35743	S1C=NC(c2ncc(cc2)C(=O)Nc3c(ccc(c3)C(=O)O)C)=C1
0.35743	S1C=NC(c2ncc(cc2)C(=O)Nc3c(ccc(c3)C(=O)O)C)=C1
0.35743	S1C=NC(c2ncc(cc2)C(=O)Nc3c(ccc(c3)C(=O)O)C)=C1
0.35743	S1C=NC(c2ncc(cc2)C(=O)Nc3c(ccc(c3)C(=O)O)C)=C1
0.35743	S1C=NC(c2ncc(cc2)C(=O)Nc3c(ccc(c3)C(=O)O)C)=C1
0.352584	S(=O)(=O)(N1CCN(Cc2ccccc2)CC1)c3c(F)ccc(c3)C(=O)NC=4N(N=C(c5cnccc5)C4)CCO
0.352584	S(=O)(=O)(N1CCN(Cc2ccccc2)CC1)c3c(F)ccc(c3)C(=O)NC=4N(N=C(c5cnccc5)C4)CCO
0.352584	S(=O)(=O)(N1CCN(Cc2ccccc2)CC1)c3c(F)ccc(c3)C(=O)NC=4N(N=C(c5cnccc5)C4)CCO
0.352584	S(=O)(=O)(N1CCN(Cc2ccccc2)CC1)c3c(F)ccc(c3)C(=O)NC=4N(N=C(c5cnccc5)C4)CCO
0.352584	S(=O)(=O)(N1CCN(Cc2ccccc2)CC1)c3c(F)ccc(c3)C(=O)NC=4N(N=C(c5cnccc5)C4)CCO
0.352584	S(=O)(=O)(N1CCN(Cc2ccccc2)CC1)c3c(F)ccc(c3)C(=O)NC=4N(N=C(c5cnccc5)C4)CCO
0.352584	S(=O)(=O)(N1CCN(Cc2ccccc2)CC1)c3c(F)ccc(c3)C(=O)NC=4N(N=C(c5cnccc5)C4)CCO
0.352584	S(=O)(=O)(N1CCN(Cc2ccccc2)CC1)c3c(F)ccc(c3)C(=O)NC=4N(N=C(c5cnccc5)C4)CCO
0.352584	S(=O)(=O)(N1CCN(Cc2ccccc2)CC1)c3c(F)ccc(c3)C(=O)NC=4N(N=C(c5cnccc5)C4)CCO
0.352584	S(=O)(=O)(N1CCN(Cc2ccccc2)CC1)c3c(F)ccc(c3)C(=O)NC=4N(N=C(c5cnccc5)C4)CCO
0.349265	S(c1c([N+]([O-])=O)cc(cc1)C(=O)Nc2ccc(c3nc(ncc3)C)cc2)c4ccc(F)cc4
0.349265	S(c1c([N+]([O-])=O)cc(cc1)C(=O)Nc2ccc(c3nc(ncc3)C)cc2)c4ccc(F)cc4
0.349265	S(c1c([N+]([O-])=O)cc(cc1)C(=O)Nc2ccc(c3nc(ncc3)C)cc2)c4ccc(F)cc4
0.349265	S(c1c([N+]([O-])=O)cc(cc1)C(=O)Nc2ccc(c3nc(ncc3)C)cc2)c4ccc(F)cc4
0.349265	S(c1c([N+]([O-])=O)cc(cc1)C(=O)Nc2ccc(c3nc(ncc3)C)cc2)c4ccc(F)cc4
0.349265	S(c1c([N+]([O-])=O)cc(cc1)C(=O)Nc2ccc(c3nc(ncc3)C)cc2)c4ccc(F)cc4
0.349265	S(c1c([N+]([O-])=O)cc(cc1)C(=O)Nc2ccc(c3nc(ncc3)C)cc2)c4ccc(F)cc4
0.349265	S(c1c([N+]([O-])=O)cc(cc1)C(=O)Nc2ccc(c3nc(ncc3)C)cc2)c4ccc(F)cc4
0.349265	S(c1c([N+]([O-])=O)cc(cc1)C(=O)Nc2ccc(c3nc(ncc3)C)cc2)c4ccc(F)cc4
0.349265	S(c1c([N+]([O-])=O)cc(cc1)C(=O)Nc2ccc(c3nc(ncc3)C)cc2)c4ccc(F)cc4
0.348178	S1C(=NC(=C1)C)c2ccc(cc2)C(=O)Nc3c(ccc(c3)C(=O)O)C
0.348178	S1C(=NC(=C1)C)c2ccc(cc2)C(=O)Nc3c(ccc(c3)C(=O)O)C
0.348178	S1C(=NC(=C1)C)c2ccc(cc2)C(=O)Nc3c(ccc(c3)C(=O)O)C
0.348178	S1C(=NC(=C1)C)c2ccc(cc2)C(=O)Nc3c(ccc(c3)C(=O)O)C
0.348178	S1C(=NC(=C1)C)c2ccc(cc2)C(=O)Nc3c(ccc(c3)C(=O)O)C
0.348178	S1C(=NC(=C1)C)c2ccc(cc2)C(=O)Nc3c(ccc(c3)C(=O)O)C
0.348178	S1C(=NC(=C1)C)c2ccc(cc2)C(=O)Nc3c(ccc(c3)C(=O)O)C
0.348178	S1C(=NC(=C1)C)c2ccc(cc2)C(=O)Nc3c(ccc(c3)C(=O)O)C
0.348178	S1C(=NC(=C1)C)c2ccc(cc2)C(=O)Nc3c(ccc(c3)C(=O)O)C
0.348178	S1C(=NC(=C1)C)c2ccc(cc2)C(=O)Nc3c(ccc(c3)C(=O)O)C
0.348018	Fc1cc(NNC(=O)c2ccc(NC(=O)c3ccccc3)cc2)c(cc1)C
0.348018	Fc1cc(NNC(=O)c2ccc(NC(=O)c3ccccc3)cc2)c(cc1)C
0.348018	Fc1cc(NNC(=O)c2ccc(NC(=O)c3ccccc3)cc2)c(cc1)C
0.348018	Fc1cc(NNC(=O)c2ccc(NC(=O)c3ccccc3)cc2)c(cc1)C
0.348018	Fc1cc(NNC(=O)c2ccc(NC(=O)c3ccccc3)cc2)c(cc1)C
0.348018	Fc1cc(NNC(=O)c2ccc(NC(=O)c3ccccc3)cc2)c(cc1)C
0.348018	Fc1cc(NNC(=O)c2ccc(NC(=O)c3ccccc3)cc2)c(cc1)C
0.348018	Fc1cc(NNC(=O)c2ccc(NC(=O)c3ccccc3)cc2)c(cc1)C
0.348018	Fc1cc(NNC(=O)c2ccc(NC(=O)c3ccccc3)cc2)c(cc1)C
0.348018	Fc1cc(NNC(=O)c2ccc(NC(=O)c3ccccc3)cc2)c(cc1)C
0.346863	S(=O)(=O)(Nc1c(cc(cc1)C)C)c2cc(ccc2)C(=O)Nc3cc(c4cncnc4)ccc3
0.346863	S(=O)(=O)(Nc1c(cc(cc1)C)C)c2cc(ccc2)C(=O)Nc3cc(c4cncnc4)ccc3
0.346863	S(=O)(=O)(Nc1c(cc(cc1)C)C)c2cc(ccc2)C(=O)Nc3cc(c4cncnc4)ccc3
0.346863	S(=O)(=O)(Nc1c(cc(cc1)C)C)c2cc(ccc2)C(=O)Nc3cc(c4cncnc4)ccc3
0.346863	S(=O)(=O)(Nc1c(cc(cc1)C)C)c2cc(ccc2)C(=O)Nc3cc(c4cncnc4)ccc3
0.346863	S(=O)(=O)(Nc1c(cc(cc1)C)C)c2cc(ccc2)C(=O)Nc3cc(c4cncnc4)ccc3
0.346863	S(=O)(=O)(Nc1c(cc(cc1)C)C)c2cc(ccc2)C(=O)Nc3cc(c4cncnc4)ccc3
0.346863	S(=O)(=O)(Nc1c(cc(cc1)C)C)c2cc(ccc2)C(=O)Nc3cc(c4cncnc4)ccc3
0.346863	S(=O)(=O)(Nc1c(cc(cc1)C)C)c2cc(ccc2)C(=O)Nc3cc(c4cncnc4)ccc3
0.346863	S(=O)(=O)(Nc1c(cc(cc1)C)C)c2cc(ccc2)C(=O)Nc3cc(c4cncnc4)ccc3
0.343284	O=C(Nc1c(ccc(c1)C(=O)NC=2C=NN(C2)CC(=O)Nc3cnccc3)C)Nc4ccccc4
0.343284	O=C(Nc1c(ccc(c1)C(=O)NC=2C=NN(C2)CC(=O)Nc3cnccc3)C)Nc4ccccc4
0.339416	Fc1c(cccc1)C(=O)Nc2c(ccc(c2)C(=O)NCCc3ccc(N4CCN(CC4)C)cc3)C
0.339416	Fc1c(cccc1)C(=O)Nc2c(ccc(c2)C(=O)NCCc3ccc(N4CCN(CC4)C)cc3)C
0.339416	Fc1c(cccc1)C(=O)Nc2c(ccc(c2)C(=O)NCCc3ccc(N4CCN(CC4)C)cc3)C
0.339416	Fc1c(cccc1)C(=O)Nc2c(ccc(c2)C(=O)NCCc3ccc(N4CCN(CC4)C)cc3)C
0.339416	Fc1c(cccc1)C(=O)Nc2c(ccc(c2)C(=O)NCCc3ccc(N4CCN(CC4)C)cc3)C
0.339416	Fc1c(cccc1)C(=O)Nc2c(ccc(c2)C(=O)NCCc3ccc(N4CCN(CC4)C)cc3)C
0.339416	Fc1c(cccc1)C(=O)Nc2c(ccc(c2)C(=O)NCCc3ccc(N4CCN(CC4)C)cc3)C
0.339416	Fc1c(cccc1)C(=O)Nc2c(ccc(c2)C(=O)NCCc3ccc(N4CCN(CC4)C)cc3)C
0.339416	Fc1c(cccc1)C(=O)Nc2c(ccc(c2)C(=O)NCCc3ccc(N4CCN(CC4)C)cc3)C
0.339416	Fc1c(cccc1)C(=O)Nc2c(ccc(c2)C(=O)NCCc3ccc(N4CCN(CC4)C)cc3)C
0.338129	S1CCN(Cc2cc(c(NC(=O)c3cc(OC4CCN(CC4)C)c(OC)cc3)cc2)C)CC1
0.338129	S1CCN(Cc2cc(c(NC(=O)c3cc(OC4CCN(CC4)C)c(OC)cc3)cc2)C)CC1
0.338129	S1CCN(Cc2cc(c(NC(=O)c3cc(OC4CCN(CC4)C)c(OC)cc3)cc2)C)CC1
0.338129	S1CCN(Cc2cc(c(NC(=O)c3cc(OC4CCN(CC4)C)c(OC)cc3)cc2)C)CC1
0.338129	S1CCN(Cc2cc(c(NC(=O)c3cc(OC4CCN(CC4)C)c(OC)cc3)cc2)C)CC1
0.338129	S1CCN(Cc2cc(c(NC(=O)c3cc(OC4CCN(CC4)C)c(OC)cc3)cc2)C)CC1
0.338129	S1CCN(Cc2cc(c(NC(=O)c3cc(OC4CCN(CC4)C)c(OC)cc3)cc2)C)CC1
0.338129	S1CCN(Cc2cc(c(NC(=O)c3cc(OC4CCN(CC4)C)c(OC)cc3)cc2)C)CC1
0.338129	S1CCN(Cc2cc(c(NC(=O)c3cc(OC4CCN(CC4)C)c(OC)cc3)cc2)C)CC1
0.338129	S1CCN(Cc2cc(c(NC(=O)c3cc(OC4CCN(CC4)C)c(OC)cc3)cc2)C)CC1
0.334545	Clc1cnc(Oc2ccc(cc2)C(=O)Nc3c(ccc(c3)C=4OC=C(N4)C)C)cc1
0.334545	Clc1cnc(Oc2ccc(cc2)C(=O)Nc3c(ccc(c3)C=4OC=C(N4)C)C)cc1
0.334545	Clc1cnc(Oc2ccc(cc2)C(=O)Nc3c(ccc(c3)C=4OC=C(N4)C)C)cc1
0.334545	Clc1cnc(Oc2ccc(cc2)C(=O)Nc3c(ccc(c3)C=4OC=C(N4)C)C)cc1
0.334545	Clc1cnc(Oc2ccc(cc2)C(=O)Nc3c(ccc(c3)C=4OC=C(N4)C)C)cc1
0.334545	Clc1cnc(Oc2ccc(cc2)C(=O)Nc3c(ccc(c3)C=4OC=C(N4)C)C)cc1
0.334545	Clc1cnc(Oc2ccc(cc2)C(=O)Nc3c(ccc(c3)C=4OC=C(N4)C)C)cc1
0.334545	Clc1cnc(Oc2ccc(cc2)C(=O)Nc3c(ccc(c3)C=4OC=C(N4)C)C)cc1
0.334545	Clc1cnc(Oc2ccc(cc2)C(=O)Nc3c(ccc(c3)C=4OC=C(N4)C)C)cc1
0.334545	Clc1cnc(Oc2ccc(cc2)C(=O)Nc3c(ccc(c3)C=4OC=C(N4)C)C)cc1
0.334507	FC(F)(F)c1nc(ncc1)C2(NC(=O)c3cc(NC(=O)Nc4ccccc4)c(cc3)C)CC2
0.334507	FC(F)(F)c1nc(ncc1)C2(NC(=O)c3cc(NC(=O)Nc4ccccc4)c(cc3)C)CC2
0.332103	S(C1=NC(=NN1)c2cnccc2)CC(=O)Nc3ccc(cc3)C(=O)Nc4c(OC)cccc4
0.332103	S(C1=NC(=NN1)c2cnccc2)CC(=O)Nc3ccc(cc3)C(=O)Nc4c(OC)cccc4
0.332103	S(C1=NC(=NN1)c2cnccc2)CC(=O)Nc3ccc(cc3)C(=O)Nc4c(OC)cccc4
0.332103	S(C1=NC(=NN1)c2cnccc2)CC(=O)Nc3ccc(cc3)C(=O)Nc4c(OC)cccc4
0.332103	S(C1=NC(=NN1)c2cnccc2)CC(=O)Nc3ccc(cc3)C(=O)Nc4c(OC)cccc4
0.332103	S(C1=NC(=NN1)c2cnccc2)CC(=O)Nc3ccc(cc3)C(=O)Nc4c(OC)cccc4
0.332103	S(C1=NC(=NN1)c2cnccc2)CC(=O)Nc3ccc(cc3)C(=O)Nc4c(OC)cccc4
0.332103	S(C1=NC(=NN1)c2cnccc2)CC(=O)Nc3ccc(cc3)C(=O)Nc4c(OC)cccc4
0.332103	S(C1=NC(=NN1)c2cnccc2)CC(=O)Nc3ccc(cc3)C(=O)Nc4c(OC)cccc4
0.332103	S(C1=NC(=NN1)c2cnccc2)CC(=O)Nc3ccc(cc3)C(=O)Nc4c(OC)cccc4
0.330909	[O-][N+](=O)c1c(ccc(c1)C(C)(C)C)C(=O)Nc2ccc(c3nc(ncc3)C)cc2
0.330909	[O-][N+](=O)c1c(ccc(c1)C(C)(C)C)C(=O)Nc2ccc(c3nc(ncc3)C)cc2
0.330909	[O-][N+](=O)c1c(ccc(c1)C(C)(C)C)C(=O)Nc2ccc(c3nc(ncc3)C)cc2
0.330909	[O-][N+](=O)c1c(ccc(c1)C(C)(C)C)C(=O)Nc2ccc(c3nc(ncc3)C)cc2
0.330909	[O-][N+](=O)c1c(ccc(c1)C(C)(C)C)C(=O)Nc2ccc(c3nc(ncc3)C)cc2
0.330909	[O-][N+](=O)c1c(ccc(c1)C(C)(C)C)C(=O)Nc2ccc(c3nc(ncc3)C)cc2
0.330909	[O-][N+](=O)c1c(ccc(c1)C(C)(C)C)C(=O)Nc2ccc(c3nc(ncc3)C)cc2
0.330909	[O-][N+](=O)c1c(ccc(c1)C(C)(C)C)C(=O)Nc2ccc(c3nc(ncc3)C)cc2
0.330909	[O-][N+](=O)c1c(ccc(c1)C(C)(C)C)C(=O)Nc2ccc(c3nc(ncc3)C)cc2
0.330909	[O-][N+](=O)c1c(ccc(c1)C(C)(C)C)C(=O)Nc2ccc(c3nc(ncc3)C)cc2
0.330544	S1C(=NC=C1)c2ccc(NC(=O)c3cc(F)c(cc3)C)cc2
0.330544	S1C(=NC=C1)c2ccc(NC(=O)c3cc(F)c(cc3)C)cc2
0.330544	S1C(=NC=C1)c2ccc(NC(=O)c3cc(F)c(cc3)C)cc2
0.330544	S1C(=NC=C1)c2ccc(NC(=O)c3cc(F)c(cc3)C)cc2
0.330544	S1C(=NC=C1)c2ccc(NC(=O)c3cc(F)c(cc3)C)cc2
0.330544	S1C(=NC=C1)c2ccc(NC(=O)c3cc(F)c(cc3)C)cc2
0.330544	S1C(=NC=C1)c2ccc(NC(=O)c3cc(F)c(cc3)C)cc2
0.330544	S1C(=NC=C1)c2ccc(NC(=O)c3cc(F)c(cc3)C)cc2
0.330544	S1C(=NC=C1)c2ccc(NC(=O)c3cc(F)c(cc3)C)cc2
0.330544	S1C(=NC=C1)c2ccc(NC(=O)c3cc(F)c(cc3)C)cc2
0.330435	S(c1ccc(cc1)C(=O)Nc2cc(c3cncnc3)ccc2)Cc4ccccc4
0.330435	S(c1ccc(cc1)C(=O)Nc2cc(c3cncnc3)ccc2)Cc4ccccc4
0.330435	S(c1ccc(cc1)C(=O)Nc2cc(c3cncnc3)ccc2)Cc4ccccc4
0.330435	S(c1ccc(cc1)C(=O)Nc2cc(c3cncnc3)ccc2)Cc4ccccc4
0.330435	S(c1ccc(cc1)C(=O)Nc2cc(c3cncnc3)ccc2)Cc4ccccc4
0.330435	S(c1ccc(cc1)C(=O)Nc2cc(c3cncnc3)ccc2)Cc4ccccc4
0.330435	S(c1ccc(cc1)C(=O)Nc2cc(c3cncnc3)ccc2)Cc4ccccc4
0.330435	S(c1ccc(cc1)C(=O)Nc2cc(c3cncnc3)ccc2)Cc4ccccc4
0.330435	S(c1ccc(cc1)C(=O)Nc2cc(c3cncnc3)ccc2)Cc4ccccc4
0.330435	S(c1ccc(cc1)C(=O)Nc2cc(c3cncnc3)ccc2)Cc4ccccc4
0.324786	S(c1ccc(cc1)C(=O)Nc2cc(ccc2)CN3CCSCC3)Cc4ccccc4
0.324786	S(c1ccc(cc1)C(=O)Nc2cc(ccc2)CN3CCSCC3)Cc4ccccc4
0.324786	S(c1ccc(cc1)C(=O)Nc2cc(ccc2)CN3CCSCC3)Cc4ccccc4
0.324111	Clc1cc(NC(=O)NCc2cc(ncc2)c3ccccc3)c(cc1)C
0.324111	Clc1cc(NC(=O)NCc2cc(ncc2)c3ccccc3)c(cc1)C
0.324111	Clc1cc(NC(=O)NCc2cc(ncc2)c3ccccc3)c(cc1)C
0.324111	Clc1cc(NC(=O)NCc2cc(ncc2)c3ccccc3)c(cc1)C
0.324111	Clc1cc(NC(=O)NCc2cc(ncc2)c3ccccc3)c(cc1)C
0.324111	Clc1cc(NC(=O)NCc2cc(ncc2)c3ccccc3)c(cc1)C
0.324111	Clc1cc(NC(=O)NCc2cc(ncc2)c3ccccc3)c(cc1)C
0.324111	Clc1cc(NC(=O)NCc2cc(ncc2)c3ccccc3)c(cc1)C
0.324111	Clc1cc(NC(=O)NCc2cc(ncc2)c3ccccc3)c(cc1)C
0.324111	Clc1cc(NC(=O)NCc2cc(ncc2)c3ccccc3)c(cc1)C
0.323887	S(=O)(=O)(c1cc(NC(=O)c2ccc(NC(=O)c3ccccc3)cc2)c(cc1)C)CC=C
0.323887	S(=O)(=O)(c1cc(NC(=O)c2ccc(NC(=O)c3ccccc3)cc2)c(cc1)C)CC=C
0.323887	S(=O)(=O)(c1cc(NC(=O)c2ccc(NC(=O)c3ccccc3)cc2)c(cc1)C)CC=C
0.323887	S(=O)(=O)(c1cc(NC(=O)c2ccc(NC(=O)c3ccccc3)cc2)c(cc1)C)CC=C
0.323887	S(=O)(=O)(c1cc(NC(=O)c2ccc(NC(=O)c3ccccc3)cc2)c(cc1)C)CC=C
0.323887	S(=O)(=O)(c1cc(NC(=O)c2ccc(NC(=O)c3ccccc3)cc2)c(cc1)C)CC=C
0.323887	S(=O)(=O)(c1cc(NC(=O)c2ccc(NC(=O)c3ccccc3)cc2)c(cc1)C)CC=C
0.323887	S(=O)(=O)(c1cc(NC(=O)c2ccc(NC(=O)c3ccccc3)cc2)c(cc1)C)CC=C
0.323887	S(=O)(=O)(c1cc(NC(=O)c2ccc(NC(=O)c3ccccc3)cc2)c(cc1)C)CC=C
0.323887	S(=O)(=O)(c1cc(NC(=O)c2ccc(NC(=O)c3ccccc3)cc2)c(cc1)C)CC=C
0.321586	O=Cc1c(ccc(Nc2nc(ccn2)C)c1)C
0.321586	O=Cc1c(ccc(Nc2nc(ccn2)C)c1)C
0.321586	O=Cc1c(ccc(Nc2nc(ccn2)C)c1)C
0.321586	O=Cc1c(ccc(Nc2nc(ccn2)C)c1)C
0.321586	O=Cc1c(ccc(Nc2nc(ccn2)C)c1)C
0.321586	O=Cc1c(ccc(Nc2nc(ccn2)C)c1)C
0.321586	O=Cc1c(ccc(Nc2nc(ccn2)C)c1)C
0.321586	O=Cc1c(ccc(Nc2nc(ccn2)C)c1)C
0.321586	O=Cc1c(ccc(Nc2nc(ccn2)C)c1)C
0.321586	O=Cc1c(ccc(Nc2nc(ccn2)C)c1)C
0.321192	S1C(=NC(c2cc(OC)c(OC)cc2)=C1)NC(=O)c3cc(NC(=O)c4c(F)cccc4)c(cc3)C
0.321192	S1C(=NC(c2cc(OC)c(OC)cc2)=C1)NC(=O)c3cc(NC(=O)c4c(F)cccc4)c(cc3)C
0.321192	S1C(=NC(c2cc(OC)c(OC)cc2)=C1)NC(=O)c3cc(NC(=O)c4c(F)cccc4)c(cc3)C
0.321192	S1C(=NC(c2cc(OC)c(OC)cc2)=C1)NC(=O)c3cc(NC(=O)c4c(F)cccc4)c(cc3)C
0.321192	S1C(=NC(c2cc(OC)c(OC)cc2)=C1)NC(=O)c3cc(NC(=O)c4c(F)cccc4)c(cc3)C
0.321192	S1C(=NC(c2cc(OC)c(OC)cc2)=C1)NC(=O)c3cc(NC(=O)c4c(F)cccc4)c(cc3)C
0.321192	S1C(=NC(c2cc(OC)c(OC)cc2)=C1)NC(=O)c3cc(NC(=O)c4c(F)cccc4)c(cc3)C
0.321192	S1C(=NC(c2cc(OC)c(OC)cc2)=C1)NC(=O)c3cc(NC(=O)c4c(F)cccc4)c(cc3)C
0.321192	S1C(=NC(c2cc(OC)c(OC)cc2)=C1)NC(=O)c3cc(NC(=O)c4c(F)cccc4)c(cc3)C
0.321192	S1C(=NC(c2cc(OC)c(OC)cc2)=C1)NC(=O)c3cc(NC(=O)c4c(F)cccc4)c(cc3)C
0.321168	O=C(O)c1cc(NC(=O)C(NC(=O)c2cnccc2)Cc3ccccc3)c(cc1)C
0.321168	O=C(O)c1cc(NC(=O)C(NC(=O)c2cnccc2)Cc3ccccc3)c(cc1)C
0.321168	O=C(O)c1cc(NC(=O)C(NC(=O)c2cnccc2)Cc3ccccc3)c(cc1)C
0.321168	O=C(O)c1cc(NC(=O)C(NC(=O)c2cnccc2)Cc3ccccc3)c(cc1)C
0.321168	O=C(O)c1cc(NC(=O)C(NC(=O)c2cnccc2)Cc3ccccc3)c(cc1)C
0.321168	O=C(O)c1cc(NC(=O)C(NC(=O)c2cnccc2)Cc3ccccc3)c(cc1)C
0.321168	O=C(O)c1cc(NC(=O)C(NC(=O)c2cnccc2)Cc3ccccc3)c(cc1)C
0.321168	O=C(O)c1cc(NC(=O)C(NC(=O)c2cnccc2)Cc3ccccc3)c(cc1)C
0.321168	O=C(O)c1cc(NC(=O)C(NC(=O)c2cnccc2)Cc3ccccc3)c(cc1)C
0.321168	O=C(O)c1cc(NC(=O)C(NC(=O)c2cnccc2)Cc3ccccc3)c(cc1)C
0.320819	Fc1c(NC(=O)C2=C(OC=C2)C)cc(NC(=O)C3=NOC(=C3)CN4CCN(CC4)C)cc1
0.320819	Fc1c(NC(=O)C2=C(OC=C2)C)cc(NC(=O)C3=NOC(=C3)CN4CCN(CC4)C)cc1
0.320819	Fc1c(NC(=O)C2=C(OC=C2)C)cc(NC(=O)C3=NOC(=C3)CN4CCN(CC4)C)cc1
0.320819	Fc1c(NC(=O)C2=C(OC=C2)C)cc(NC(=O)C3=NOC(=C3)CN4CCN(CC4)C)cc1
0.320819	Fc1c(NC(=O)C2=C(OC=C2)C)cc(NC(=O)C3=NOC(=C3)CN4CCN(CC4)C)cc1
0.320819	Fc1c(NC(=O)C2=C(OC=C2)C)cc(NC(=O)C3=NOC(=C3)CN4CCN(CC4)C)cc1
0.320819	Fc1c(NC(=O)C2=C(OC=C2)C)cc(NC(=O)C3=NOC(=C3)CN4CCN(CC4)C)cc1
0.320819	Fc1c(NC(=O)C2=C(OC=C2)C)cc(NC(=O)C3=NOC(=C3)CN4CCN(CC4)C)cc1
0.320819	Fc1c(NC(=O)C2=C(OC=C2)C)cc(NC(=O)C3=NOC(=C3)CN4CCN(CC4)C)cc1
0.320819	Fc1c(NC(=O)C2=C(OC=C2)C)cc(NC(=O)C3=NOC(=C3)CN4CCN(CC4)C)cc1
0.32069	Ic1c(cccc1)C(=O)Nc2cc(NC(=O)C3=NOC(=C3)CN4CCN(CC4)C)c(Cl)cc2
0.32069	Ic1c(cccc1)C(=O)Nc2cc(NC(=O)C3=NOC(=C3)CN4CCN(CC4)C)c(Cl)cc2
0.32069	Ic1c(cccc1)C(=O)Nc2cc(NC(=O)C3=NOC(=C3)CN4CCN(CC4)C)c(Cl)cc2
0.32069	Ic1c(cccc1)C(=O)Nc2cc(NC(=O)C3=NOC(=C3)CN4CCN(CC4)C)c(Cl)cc2
0.32069	Ic1c(cccc1)C(=O)Nc2cc(NC(=O)C3=NOC(=C3)CN4CCN(CC4)C)c(Cl)cc2
0.32069	Ic1c(cccc1)C(=O)Nc2cc(NC(=O)C3=NOC(=C3)CN4CCN(CC4)C)c(Cl)cc2
0.32069	Ic1c(cccc1)C(=O)Nc2cc(NC(=O)C3=NOC(=C3)CN4CCN(CC4)C)c(Cl)cc2
0.32069	Ic1c(cccc1)C(=O)Nc2cc(NC(=O)C3=NOC(=C3)CN4CCN(CC4)C)c(Cl)cc2
0.32069	Ic1c(cccc1)C(=O)Nc2cc(NC(=O)C3=NOC(=C3)CN4CCN(CC4)C)c(Cl)cc2
0.32069	Ic1c(cccc1)C(=O)Nc2cc(NC(=O)C3=NOC(=C3)CN4CCN(CC4)C)c(Cl)cc2
0.319328	Ic1c(cc(cc1)C(=O)Nc2nc(Nc3ccccc3)ccc2)C
0.319328	Ic1c(cc(cc1)C(=O)Nc2nc(Nc3ccccc3)ccc2)C
0.319328	Ic1c(cc(cc1)C(=O)Nc2nc(Nc3ccccc3)ccc2)C
0.319328	Ic1c(cc(cc1)C(=O)Nc2nc(Nc3ccccc3)ccc2)C
0.319328	Ic1c(cc(cc1)C(=O)Nc2nc(Nc3ccccc3)ccc2)C
0.319328	Ic1c(cc(cc1)C(=O)Nc2nc(Nc3ccccc3)ccc2)C
0.319328	Ic1c(cc(cc1)C(=O)Nc2nc(Nc3ccccc3)ccc2)C
0.319328	Ic1c(cc(cc1)C(=O)Nc2nc(Nc3ccccc3)ccc2)C
0.319328	Ic1c(cc(cc1)C(=O)Nc2nc(Nc3ccccc3)ccc2)C
0.319328	Ic1c(cc(cc1)C(=O)Nc2nc(Nc3ccccc3)ccc2)C
0.318008	S1C(=NC(c2cc(OC)c(OC)cc2)=C1)NC(=O)c3ccc(NC(=O)c4ccccc4)cc3
0.318008	S1C(=NC(c2cc(OC)c(OC)cc2)=C1)NC(=O)c3ccc(NC(=O)c4ccccc4)cc3
0.318008	S1C(=NC(c2cc(OC)c(OC)cc2)=C1)NC(=O)c3ccc(NC(=O)c4ccccc4)cc3
0.318008	S1C(=NC(c2cc(OC)c(OC)cc2)=C1)NC(=O)c3ccc(NC(=O)c4ccccc4)cc3
0.316794	O=C(Nc1nc(c2cc3OCCOc3cc2)ccc1)c4cnc(nc4)N
0.316794	O=C(Nc1nc(c2cc3OCCOc3cc2)ccc1)c4cnc(nc4)N
0.316794	O=C(Nc1nc(c2cc3OCCOc3cc2)ccc1)c4cnc(nc4)N
0.316794	O=C(Nc1nc(c2cc3OCCOc3cc2)ccc1)c4cnc(nc4)N
0.316794	O=C(Nc1nc(c2cc3OCCOc3cc2)ccc1)c4cnc(nc4)N
0.316794	O=C(Nc1nc(c2cc3OCCOc3cc2)ccc1)c4cnc(nc4)N
0.316794	O=C(Nc1nc(c2cc3OCCOc3cc2)ccc1)c4cnc(nc4)N
0.316794	O=C(Nc1nc(c2cc3OCCOc3cc2)ccc1)c4cnc(nc4)N
0.316794	O=C(Nc1nc(c2cc3OCCOc3cc2)ccc1)c4cnc(nc4)N
0.316794	O=C(Nc1nc(c2cc3OCCOc3cc2)ccc1)c4cnc(nc4)N
0.316406	S(c1cc(c(NC(=O)c2ccc(Oc3cnccc3)cc2)cc1)C)C(CC)C
0.316406	S(c1cc(c(NC(=O)c2ccc(Oc3cnccc3)cc2)cc1)C)C(CC)C
0.316406	S(c1cc(c(NC(=O)c2ccc(Oc3cnccc3)cc2)cc1)C)C(CC)C
0.316406	S(c1cc(c(NC(=O)c2ccc(Oc3cnccc3)cc2)cc1)C)C(CC)C
0.316406	S(c1cc(c(NC(=O)c2ccc(Oc3cnccc3)cc2)cc1)C)C(CC)C
0.316406	S(c1cc(c(NC(=O)c2ccc(Oc3cnccc3)cc2)cc1)C)C(CC)C
0.316406	S(c1cc(c(NC(=O)c2ccc(Oc3cnccc3)cc2)cc1)C)C(CC)C
0.316406	S(c1cc(c(NC(=O)c2ccc(Oc3cnccc3)cc2)cc1)C)C(CC)C
0.316406	S(c1cc(c(NC(=O)c2ccc(Oc3cnccc3)cc2)cc1)C)C(CC)C
0.316406	S(c1cc(c(NC(=O)c2ccc(Oc3cnccc3)cc2)cc1)C)C(CC)C
0.316364	O=C(N1CCN(Cc2ccccc2)CCC1)c3c(O)cc(NC(=O)c4cc(OC)cc(OC)c4)cc3
0.316364	O=C(N1CCN(Cc2ccccc2)CCC1)c3c(O)cc(NC(=O)c4cc(OC)cc(OC)c4)cc3
0.316364	O=C(N1CCN(Cc2ccccc2)CCC1)c3c(O)cc(NC(=O)c4cc(OC)cc(OC)c4)cc3
0.316364	O=C(N1CCN(Cc2ccccc2)CCC1)c3c(O)cc(NC(=O)c4cc(OC)cc(OC)c4)cc3
0.316364	O=C(N1CCN(Cc2ccccc2)CCC1)c3c(O)cc(NC(=O)c4cc(OC)cc(OC)c4)cc3
0.316364	O=C(N1CCN(Cc2ccccc2)CCC1)c3c(O)cc(NC(=O)c4cc(OC)cc(OC)c4)cc3
0.316364	O=C(N1CCN(Cc2ccccc2)CCC1)c3c(O)cc(NC(=O)c4cc(OC)cc(OC)c4)cc3
0.316364	O=C(N1CCN(Cc2ccccc2)CCC1)c3c(O)cc(NC(=O)c4cc(OC)cc(OC)c4)cc3
0.316364	O=C(N1CCN(Cc2ccccc2)CCC1)c3c(O)cc(NC(=O)c4cc(OC)cc(OC)c4)cc3
0.316364	O=C(N1CCN(Cc2ccccc2)CCC1)c3c(O)cc(NC(=O)c4cc(OC)cc(OC)c4)cc3
0.316	O=C(NNC(=O)c1ccc(OCCC(C)C)cc1)c2cc(Nc3nc(ccn3)C)ccc2
0.315985	FC(F)(F)c1cc(NC(=O)c2cc(c3cncc(NCCOC)c3)c(cc2)C)ccc1
0.315985	FC(F)(F)c1cc(NC(=O)c2cc(c3cncc(NCCOC)c3)c(cc2)C)ccc1
0.315603	O=C(Nc1cc(O)c(cc1)C(=O)NCc2cc(ncc2)c3ccccc3)c4cc(OC)cc(OC)c4
0.315603	O=C(Nc1cc(O)c(cc1)C(=O)NCc2cc(ncc2)c3ccccc3)c4cc(OC)cc(OC)c4
0.315603	O=C(Nc1cc(O)c(cc1)C(=O)NCc2cc(ncc2)c3ccccc3)c4cc(OC)cc(OC)c4
0.315603	O=C(Nc1cc(O)c(cc1)C(=O)NCc2cc(ncc2)c3ccccc3)c4cc(OC)cc(OC)c4
0.315603	O=C(Nc1cc(O)c(cc1)C(=O)NCc2cc(ncc2)c3ccccc3)c4cc(OC)cc(OC)c4
0.315603	O=C(Nc1cc(O)c(cc1)C(=O)NCc2cc(ncc2)c3ccccc3)c4cc(OC)cc(OC)c4
0.315603	O=C(Nc1cc(O)c(cc1)C(=O)NCc2cc(ncc2)c3ccccc3)c4cc(OC)cc(OC)c4
0.315603	O=C(Nc1cc(O)c(cc1)C(=O)NCc2cc(ncc2)c3ccccc3)c4cc(OC)cc(OC)c4
0.315603	O=C(Nc1cc(O)c(cc1)C(=O)NCc2cc(ncc2)c3ccccc3)c4cc(OC)cc(OC)c4
0.315603	O=C(Nc1cc(O)c(cc1)C(=O)NCc2cc(ncc2)c3ccccc3)c4cc(OC)cc(OC)c4
0.315589	Ic1c(cccc1)C(=O)Nc2cc(NC(=O)c3cc(NC(=O)Nc4ccccc4)c(cc3)C)c(Cl)cc2
0.315589	Ic1c(cccc1)C(=O)Nc2cc(NC(=O)c3cc(NC(=O)Nc4ccccc4)c(cc3)C)c(Cl)cc2
0.315589	Ic1c(cccc1)C(=O)Nc2cc(NC(=O)c3cc(NC(=O)Nc4ccccc4)c(cc3)C)c(Cl)cc2
0.315589	Ic1c(cccc1)C(=O)Nc2cc(NC(=O)c3cc(NC(=O)Nc4ccccc4)c(cc3)C)c(Cl)cc2
0.315589	Ic1c(cccc1)C(=O)Nc2cc(NC(=O)c3cc(NC(=O)Nc4ccccc4)c(cc3)C)c(Cl)cc2
0.315589	Ic1c(cccc1)C(=O)Nc2cc(NC(=O)c3cc(NC(=O)Nc4ccccc4)c(cc3)C)c(Cl)cc2
0.315589	Ic1c(cccc1)C(=O)Nc2cc(NC(=O)c3cc(NC(=O)Nc4ccccc4)c(cc3)C)c(Cl)cc2
0.315589	Ic1c(cccc1)C(=O)Nc2cc(NC(=O)c3cc(NC(=O)Nc4ccccc4)c(cc3)C)c(Cl)cc2
0.315589	Ic1c(cccc1)C(=O)Nc2cc(NC(=O)c3cc(NC(=O)Nc4ccccc4)c(cc3)C)c(Cl)cc2
0.315589	Ic1c(cccc1)C(=O)Nc2cc(NC(=O)c3cc(NC(=O)Nc4ccccc4)c(cc3)C)c(Cl)cc2
0.315175	O=C(O)Cc1cc(NC(=O)C=2ON=C(c3cnccc3)C2)ccc1
0.31441	O=C(Nc1cc(c(cc1)CN(C)C)C)c2ccc(NC(=O)c3ccccc3)cc2
0.31441	O=C(Nc1cc(c(cc1)CN(C)C)C)c2ccc(NC(=O)c3ccccc3)cc2
0.31441	O=C(Nc1cc(c(cc1)CN(C)C)C)c2ccc(NC(=O)c3ccccc3)cc2
0.31441	O=C(Nc1cc(c(cc1)CN(C)C)C)c2ccc(NC(=O)c3ccccc3)cc2
0.31441	O=C(Nc1cc(c(cc1)CN(C)C)C)c2ccc(NC(=O)c3ccccc3)cc2
0.31441	O=C(Nc1cc(c(cc1)CN(C)C)C)c2ccc(NC(=O)c3ccccc3)cc2
0.31441	O=C(Nc1cc(c(cc1)CN(C)C)C)c2ccc(NC(=O)c3ccccc3)cc2
0.31441	O=C(Nc1cc(c(cc1)CN(C)C)C)c2ccc(NC(=O)c3ccccc3)cc2
0.31441	O=C(Nc1cc(c(cc1)CN(C)C)C)c2ccc(NC(=O)c3ccccc3)cc2
0.31441	O=C(Nc1cc(c(cc1)CN(C)C)C)c2ccc(NC(=O)c3ccccc3)cc2
0.313725	O=C(OC)c1cc(c(NC(=O)NCc2ccc(cc2)CN3CCNCC3)cc1)C
0.313725	O=C(OC)c1cc(c(NC(=O)NCc2ccc(cc2)CN3CCNCC3)cc1)C
0.313725	O=C(OC)c1cc(c(NC(=O)NCc2ccc(cc2)CN3CCNCC3)cc1)C
0.313725	O=C(OC)c1cc(c(NC(=O)NCc2ccc(cc2)CN3CCNCC3)cc1)C
0.313725	O=C(OC)c1cc(c(NC(=O)NCc2ccc(cc2)CN3CCNCC3)cc1)C
0.313725	O=C(OC)c1cc(c(NC(=O)NCc2ccc(cc2)CN3CCNCC3)cc1)C
0.313725	O=C(OC)c1cc(c(NC(=O)NCc2ccc(cc2)CN3CCNCC3)cc1)C
0.313725	O=C(OC)c1cc(c(NC(=O)NCc2ccc(cc2)CN3CCNCC3)cc1)C
0.313725	O=C(OC)c1cc(c(NC(=O)NCc2ccc(cc2)CN3CCNCC3)cc1)C
0.313725	O=C(OC)c1cc(c(NC(=O)NCc2ccc(cc2)CN3CCNCC3)cc1)C
0.31203	O=C(Nc1ccc(c2nc(ncc2)C)cc1)C=3N=NN(C3)CCc4ccccc4
0.31203	O=C(Nc1ccc(c2nc(ncc2)C)cc1)C=3N=NN(C3)CCc4ccccc4
0.31203	O=C(Nc1ccc(c2nc(ncc2)C)cc1)C=3N=NN(C3)CCc4ccccc4
0.31203	O=C(Nc1ccc(c2nc(ncc2)C)cc1)C=3N=NN(C3)CCc4ccccc4
0.312	FC(F)(F)c1nc(ncc1)Nc2cc(c(cc2)C)C(=O)N
0.312	FC(F)(F)c1nc(ncc1)Nc2cc(c(cc2)C)C(=O)N
0.312	FC(F)(F)c1nc(ncc1)Nc2cc(c(cc2)C)C(=O)N
0.312	FC(F)(F)c1nc(ncc1)Nc2cc(c(cc2)C)C(=O)N
0.312	FC(F)(F)c1nc(ncc1)Nc2cc(c(cc2)C)C(=O)N
0.312	FC(F)(F)c1nc(ncc1)Nc2cc(c(cc2)C)C(=O)N
0.312	FC(F)(F)c1nc(ncc1)Nc2cc(c(cc2)C)C(=O)N
0.312	FC(F)(F)c1nc(ncc1)Nc2cc(c(cc2)C)C(=O)N
0.312	FC(F)(F)c1nc(ncc1)Nc2cc(c(cc2)C)C(=O)N
0.312	FC(F)(F)c1nc(ncc1)Nc2cc(c(cc2)C)C(=O)N
0.311864	Fc1c(NC(=O)Nc2c(OC)ccc(c3ncccc3)c2)cc(NC(=O)c4cc5OCOc5cc4)cc1
0.311864	Fc1c(NC(=O)Nc2c(OC)ccc(c3ncccc3)c2)cc(NC(=O)c4cc5OCOc5cc4)cc1
0.311864	Fc1c(NC(=O)Nc2c(OC)ccc(c3ncccc3)c2)cc(NC(=O)c4cc5OCOc5cc4)cc1
0.311864	Fc1c(NC(=O)Nc2c(OC)ccc(c3ncccc3)c2)cc(NC(=O)c4cc5OCOc5cc4)cc1
0.311864	Fc1c(NC(=O)Nc2c(OC)ccc(c3ncccc3)c2)cc(NC(=O)c4cc5OCOc5cc4)cc1
0.311864	Fc1c(NC(=O)Nc2c(OC)ccc(c3ncccc3)c2)cc(NC(=O)c4cc5OCOc5cc4)cc1
0.311864	Fc1c(NC(=O)Nc2c(OC)ccc(c3ncccc3)c2)cc(NC(=O)c4cc5OCOc5cc4)cc1
0.311864	Fc1c(NC(=O)Nc2c(OC)ccc(c3ncccc3)c2)cc(NC(=O)c4cc5OCOc5cc4)cc1
0.311864	Fc1c(NC(=O)Nc2c(OC)ccc(c3ncccc3)c2)cc(NC(=O)c4cc5OCOc5cc4)cc1
0.311864	Fc1c(NC(=O)Nc2c(OC)ccc(c3ncccc3)c2)cc(NC(=O)c4cc5OCOc5cc4)cc1
0.311355	FC(F)(F)c1cc(NC(=O)c2cc(c3ccc(cc3)CCCC(=O)c4ccccc4)c(cc2)C)ccc1
0.311355	FC(F)(F)c1cc(NC(=O)c2cc(c3ccc(cc3)CCCC(=O)c4ccccc4)c(cc2)C)ccc1
0.311355	FC(F)(F)c1cc(NC(=O)c2cc(c3ccc(cc3)CCCC(=O)c4ccccc4)c(cc2)C)ccc1
0.311203	Clc1c(ccc(c1)C(=O)Nc2cc(ccc2)COC(C)(C)C)C
0.311203	Clc1c(ccc(c1)C(=O)Nc2cc(ccc2)COC(C)(C)C)C
0.311203	Clc1c(ccc(c1)C(=O)Nc2cc(ccc2)COC(C)(C)C)C
0.311203	Clc1c(ccc(c1)C(=O)Nc2cc(ccc2)COC(C)(C)C)C
0.311203	Clc1c(ccc(c1)C(=O)Nc2cc(ccc2)COC(C)(C)C)C
0.311203	Clc1c(ccc(c1)C(=O)Nc2cc(ccc2)COC(C)(C)C)C
0.311203	Clc1c(ccc(c1)C(=O)Nc2cc(ccc2)COC(C)(C)C)C
0.311203	Clc1c(ccc(c1)C(=O)Nc2cc(ccc2)COC(C)(C)C)C
0.311203	Clc1c(ccc(c1)C(=O)Nc2cc(ccc2)COC(C)(C)C)C
0.311203	Clc1c(ccc(c1)C(=O)Nc2cc(ccc2)COC(C)(C)C)C
0.310714	S1C(=NC(c2ccc(cc2)C)=C1CC(=O)Nc3ccc(c4nc(ncc4)C)cc3)c5cnccc5
0.310714	S1C(=NC(c2ccc(cc2)C)=C1CC(=O)Nc3ccc(c4nc(ncc4)C)cc3)c5cnccc5
0.310714	S1C(=NC(c2ccc(cc2)C)=C1CC(=O)Nc3ccc(c4nc(ncc4)C)cc3)c5cnccc5
0.310714	S1C(=NC(c2ccc(cc2)C)=C1CC(=O)Nc3ccc(c4nc(ncc4)C)cc3)c5cnccc5
0.308642	O=C(Nc1c(ccc(c1)C(=O)NCCOCCCN)C)Nc2ccccc2
0.308642	O=C(Nc1c(ccc(c1)C(=O)NCCOCCCN)C)Nc2ccccc2
0.308642	O=C(Nc1c(ccc(c1)C(=O)NCCOCCCN)C)Nc2ccccc2
0.308642	O=C(Nc1c(ccc(c1)C(=O)NCCOCCCN)C)Nc2ccccc2
0.308642	O=C(Nc1c(ccc(c1)C(=O)NCCOCCCN)C)Nc2ccccc2
0.308642	O=C(Nc1c(ccc(c1)C(=O)NCCOCCCN)C)Nc2ccccc2
0.308642	O=C(Nc1c(ccc(c1)C(=O)NCCOCCCN)C)Nc2ccccc2
0.308642	O=C(Nc1c(ccc(c1)C(=O)NCCOCCCN)C)Nc2ccccc2
0.308642	O=C(Nc1c(ccc(c1)C(=O)NCCOCCCN)C)Nc2ccccc2
0.308642	O=C(Nc1c(ccc(c1)C(=O)NCCOCCCN)C)Nc2ccccc2
0.308594	FC(F)(F)c1cc(NC(=O)c2cc(c3cc(ccc3)C(=O)N)c(cc2)C)ccc1
0.308594	FC(F)(F)c1cc(NC(=O)c2cc(c3cc(ccc3)C(=O)N)c(cc2)C)ccc1
0.308594	FC(F)(F)c1cc(NC(=O)c2cc(c3cc(ccc3)C(=O)N)c(cc2)C)ccc1
0.308594	FC(F)(F)c1cc(NC(=O)c2cc(c3cc(ccc3)C(=O)N)c(cc2)C)ccc1
0.308594	FC(F)(F)c1cc(NC(=O)c2cc(c3cc(ccc3)C(=O)N)c(cc2)C)ccc1
0.308594	FC(F)(F)c1cc(NC(=O)c2cc(c3cc(ccc3)C(=O)N)c(cc2)C)ccc1
0.308594	FC(F)(F)c1cc(NC(=O)c2cc(c3cc(ccc3)C(=O)N)c(cc2)C)ccc1
0.308594	FC(F)(F)c1cc(NC(=O)c2cc(c3cc(ccc3)C(=O)N)c(cc2)C)ccc1
0.308594	FC(F)(F)c1cc(NC(=O)c2cc(c3cc(ccc3)C(=O)N)c(cc2)C)ccc1
0.308594	FC(F)(F)c1cc(NC(=O)c2cc(c3cc(ccc3)C(=O)N)c(cc2)C)ccc1
0.30855	Fc1c(NC(=O)C2=C(OC=C2)C)cc(NC(=O)c3cc(NC(=O)Nc4ccccc4)c(cc3)C)cc1
0.30855	Fc1c(NC(=O)C2=C(OC=C2)C)cc(NC(=O)c3cc(NC(=O)Nc4ccccc4)c(cc3)C)cc1
0.30855	Fc1c(NC(=O)C2=C(OC=C2)C)cc(NC(=O)c3cc(NC(=O)Nc4ccccc4)c(cc3)C)cc1
0.30855	Fc1c(NC(=O)C2=C(OC=C2)C)cc(NC(=O)c3cc(NC(=O)Nc4ccccc4)c(cc3)C)cc1
0.30855	Fc1c(NC(=O)C2=C(OC=C2)C)cc(NC(=O)c3cc(NC(=O)Nc4ccccc4)c(cc3)C)cc1
0.30855	Fc1c(NC(=O)C2=C(OC=C2)C)cc(NC(=O)c3cc(NC(=O)Nc4ccccc4)c(cc3)C)cc1
0.30855	Fc1c(NC(=O)C2=C(OC=C2)C)cc(NC(=O)c3cc(NC(=O)Nc4ccccc4)c(cc3)C)cc1
0.30855	Fc1c(NC(=O)C2=C(OC=C2)C)cc(NC(=O)c3cc(NC(=O)Nc4ccccc4)c(cc3)C)cc1
0.30855	Fc1c(NC(=O)C2=C(OC=C2)C)cc(NC(=O)c3cc(NC(=O)Nc4ccccc4)c(cc3)C)cc1
0.30855	Fc1c(NC(=O)C2=C(OC=C2)C)cc(NC(=O)c3cc(NC(=O)Nc4ccccc4)c(cc3)C)cc1
0.308197	Clc1cnc(NC(=O)c2cc(NC(=O)CC=3SC(=NC3c4ccc(cc4)C)c5cnccc5)ccc2)cc1
0.308197	Clc1cnc(NC(=O)c2cc(NC(=O)CC=3SC(=NC3c4ccc(cc4)C)c5cnccc5)ccc2)cc1
0.308197	Clc1cnc(NC(=O)c2cc(NC(=O)CC=3SC(=NC3c4ccc(cc4)C)c5cnccc5)ccc2)cc1
0.308197	Clc1cnc(NC(=O)c2cc(NC(=O)CC=3SC(=NC3c4ccc(cc4)C)c5cnccc5)ccc2)cc1
0.308197	Clc1cnc(NC(=O)c2cc(NC(=O)CC=3SC(=NC3c4ccc(cc4)C)c5cnccc5)ccc2)cc1
0.308197	Clc1cnc(NC(=O)c2cc(NC(=O)CC=3SC(=NC3c4ccc(cc4)C)c5cnccc5)ccc2)cc1
0.308197	Clc1cnc(NC(=O)c2cc(NC(=O)CC=3SC(=NC3c4ccc(cc4)C)c5cnccc5)ccc2)cc1
0.308197	Clc1cnc(NC(=O)c2cc(NC(=O)CC=3SC(=NC3c4ccc(cc4)C)c5cnccc5)ccc2)cc1
0.308197	Clc1cnc(NC(=O)c2cc(NC(=O)CC=3SC(=NC3c4ccc(cc4)C)c5cnccc5)ccc2)cc1
0.308197	Clc1cnc(NC(=O)c2cc(NC(=O)CC=3SC(=NC3c4ccc(cc4)C)c5cnccc5)ccc2)cc1
0.307692	O=C(Nc1ccc(OC)cc1)c2ccc(NC(=O)CNc3c(ccc(c3)C(=O)NCC)C)cc2
0.307692	O=C(Nc1ccc(OC)cc1)c2ccc(NC(=O)CNc3c(ccc(c3)C(=O)NCC)C)cc2
0.307692	O=C(Nc1ccc(OC)cc1)c2ccc(NC(=O)CNc3c(ccc(c3)C(=O)NCC)C)cc2
0.307692	O=C(Nc1ccc(OC)cc1)c2ccc(NC(=O)CNc3c(ccc(c3)C(=O)NCC)C)cc2
0.307692	O=C(Nc1ccc(OC)cc1)c2ccc(NC(=O)CNc3c(ccc(c3)C(=O)NCC)C)cc2
0.307692	O=C(Nc1ccc(OC)cc1)c2ccc(NC(=O)CNc3c(ccc(c3)C(=O)NCC)C)cc2
0.307692	O=C(Nc1ccc(OC)cc1)c2ccc(NC(=O)CNc3c(ccc(c3)C(=O)NCC)C)cc2
0.307692	O=C(Nc1ccc(OC)cc1)c2ccc(NC(=O)CNc3c(ccc(c3)C(=O)NCC)C)cc2
0.307692	O=C(Nc1ccc(OC)cc1)c2ccc(NC(=O)CNc3c(ccc(c3)C(=O)NCC)C)cc2
0.307692	O=C(Nc1ccc(OC)cc1)c2ccc(NC(=O)CNc3c(ccc(c3)C(=O)NCC)C)cc2
0.307407	O=C(Nc1c(OC)cccc1)c2ccc(NC(=O)C(=O)N3CCN(Cc4ccccc4)CCC3)cc2
0.307377	Brc1cc(NC(=O)c2ccc(NC(=O)c3ccccc3)cc2)c(cc1)C=4N=NNN4
0.307377	Brc1cc(NC(=O)c2ccc(NC(=O)c3ccccc3)cc2)c(cc1)C=4N=NNN4
0.307377	Brc1cc(NC(=O)c2ccc(NC(=O)c3ccccc3)cc2)c(cc1)C=4N=NNN4
0.306818	FC(F)(F)c1cc(NC(=O)c2cc(c3c(cc(cc3)CN)C)c(cc2)C)ccc1
0.306818	FC(F)(F)c1cc(NC(=O)c2cc(c3c(cc(cc3)CN)C)c(cc2)C)ccc1
0.306818	FC(F)(F)c1cc(NC(=O)c2cc(c3c(cc(cc3)CN)C)c(cc2)C)ccc1
0.306818	FC(F)(F)c1cc(NC(=O)c2cc(c3c(cc(cc3)CN)C)c(cc2)C)ccc1
0.306818	FC(F)(F)c1cc(NC(=O)c2cc(c3c(cc(cc3)CN)C)c(cc2)C)ccc1
0.306818	FC(F)(F)c1cc(NC(=O)c2cc(c3c(cc(cc3)CN)C)c(cc2)C)ccc1
0.306818	FC(F)(F)c1cc(NC(=O)c2cc(c3c(cc(cc3)CN)C)c(cc2)C)ccc1
0.306818	FC(F)(F)c1cc(NC(=O)c2cc(c3c(cc(cc3)CN)C)c(cc2)C)ccc1
0.306818	FC(F)(F)c1cc(NC(=O)c2cc(c3c(cc(cc3)CN)C)c(cc2)C)ccc1
0.306818	FC(F)(F)c1cc(NC(=O)c2cc(c3c(cc(cc3)CN)C)c(cc2)C)ccc1
0.306667	O=C(Nc1c(ccc(c1)C(=O)N)C)Nc2ccccc2
0.306122	Clc1c(ccc(c1)C(=O)Nc2cc(ccc2)COCCCCCCCC)C
0.306122	Clc1c(ccc(c1)C(=O)Nc2cc(ccc2)COCCCCCCCC)C
0.306122	Clc1c(ccc(c1)C(=O)Nc2cc(ccc2)COCCCCCCCC)C
0.306122	Clc1c(ccc(c1)C(=O)Nc2cc(ccc2)COCCCCCCCC)C
0.306122	Clc1c(ccc(c1)C(=O)Nc2cc(ccc2)COCCCCCCCC)C
0.306122	Clc1c(ccc(c1)C(=O)Nc2cc(ccc2)COCCCCCCCC)C
0.306122	Clc1c(ccc(c1)C(=O)Nc2cc(ccc2)COCCCCCCCC)C
0.306122	Clc1c(ccc(c1)C(=O)Nc2cc(ccc2)COCCCCCCCC)C
0.306122	Clc1c(ccc(c1)C(=O)Nc2cc(ccc2)COCCCCCCCC)C
0.306122	Clc1c(ccc(c1)C(=O)Nc2cc(ccc2)COCCCCCCCC)C
0.305842	Clc1c(ccc(c1)C(=O)N2CCC(c3nc(ccn3)C=4C=NN(C4)C)CC2)C
0.305842	Clc1c(ccc(c1)C(=O)N2CCC(c3nc(ccn3)C=4C=NN(C4)C)CC2)C
0.305842	Clc1c(ccc(c1)C(=O)N2CCC(c3nc(ccn3)C=4C=NN(C4)C)CC2)C
0.305842	Clc1c(ccc(c1)C(=O)N2CCC(c3nc(ccn3)C=4C=NN(C4)C)CC2)C
0.305842	Clc1c(ccc(c1)C(=O)N2CCC(c3nc(ccn3)C=4C=NN(C4)C)CC2)C
0.305842	Clc1c(ccc(c1)C(=O)N2CCC(c3nc(ccn3)C=4C=NN(C4)C)CC2)C
0.305842	Clc1c(ccc(c1)C(=O)N2CCC(c3nc(ccn3)C=4C=NN(C4)C)CC2)C
0.305842	Clc1c(ccc(c1)C(=O)N2CCC(c3nc(ccn3)C=4C=NN(C4)C)CC2)C
0.305842	Clc1c(ccc(c1)C(=O)N2CCC(c3nc(ccn3)C=4C=NN(C4)C)CC2)C
0.305842	Clc1c(ccc(c1)C(=O)N2CCC(c3nc(ccn3)C=4C=NN(C4)C)CC2)C
0.303797	Clc1c(cccc1)C=2SC(=CC2)CN3CCN(C(=O)C(=O)Nc4c(ccc(c5cncc(F)c5)c4)C)CC3
0.303797	Clc1c(cccc1)C=2SC(=CC2)CN3CCN(C(=O)C(=O)Nc4c(ccc(c5cncc(F)c5)c4)C)CC3
0.303797	Clc1c(cccc1)C=2SC(=CC2)CN3CCN(C(=O)C(=O)Nc4c(ccc(c5cncc(F)c5)c4)C)CC3
0.303797	Clc1c(cccc1)C=2SC(=CC2)CN3CCN(C(=O)C(=O)Nc4c(ccc(c5cncc(F)c5)c4)C)CC3
0.303797	Clc1c(cccc1)C=2SC(=CC2)CN3CCN(C(=O)C(=O)Nc4c(ccc(c5cncc(F)c5)c4)C)CC3
0.303797	Clc1c(cccc1)C=2SC(=CC2)CN3CCN(C(=O)C(=O)Nc4c(ccc(c5cncc(F)c5)c4)C)CC3
0.303797	Clc1c(cccc1)C=2SC(=CC2)CN3CCN(C(=O)C(=O)Nc4c(ccc(c5cncc(F)c5)c4)C)CC3
0.303797	Clc1c(cccc1)C=2SC(=CC2)CN3CCN(C(=O)C(=O)Nc4c(ccc(c5cncc(F)c5)c4)C)CC3
0.303797	Clc1c(cccc1)C=2SC(=CC2)CN3CCN(C(=O)C(=O)Nc4c(ccc(c5cncc(F)c5)c4)C)CC3
0.303797	Clc1c(cccc1)C=2SC(=CC2)CN3CCN(C(=O)C(=O)Nc4c(ccc(c5cncc(F)c5)c4)C)CC3
0.302905	Brc1ccc(cc1)C(=O)Nc2cc(NC(=O)c3nc(ncc3)CC(C)C)ccc2
0.302905	Brc1ccc(cc1)C(=O)Nc2cc(NC(=O)c3nc(ncc3)CC(C)C)ccc2
0.302905	Brc1ccc(cc1)C(=O)Nc2cc(NC(=O)c3nc(ncc3)CC(C)C)ccc2
0.302905	Brc1ccc(cc1)C(=O)Nc2cc(NC(=O)c3nc(ncc3)CC(C)C)ccc2
0.302905	Brc1ccc(cc1)C(=O)Nc2cc(NC(=O)c3nc(ncc3)CC(C)C)ccc2
0.302682	Clc1c(ccc(c1)C(=O)Nc2cc(NC(=O)N3CCN(C(=O)OC(C)(C)C)CC3)ccc2)C
0.302682	Clc1c(ccc(c1)C(=O)Nc2cc(NC(=O)N3CCN(C(=O)OC(C)(C)C)CC3)ccc2)C
0.302682	Clc1c(ccc(c1)C(=O)Nc2cc(NC(=O)N3CCN(C(=O)OC(C)(C)C)CC3)ccc2)C
0.302682	Clc1c(ccc(c1)C(=O)Nc2cc(NC(=O)N3CCN(C(=O)OC(C)(C)C)CC3)ccc2)C
0.302682	Clc1c(ccc(c1)C(=O)Nc2cc(NC(=O)N3CCN(C(=O)OC(C)(C)C)CC3)ccc2)C
0.302128	O=C(OC(C)(C)C)Nc1cc(ccc1)C(=O)Nc2cc(c(cc2)C)C
0.302128	O=C(OC(C)(C)C)Nc1cc(ccc1)C(=O)Nc2cc(c(cc2)C)C
0.302128	O=C(OC(C)(C)C)Nc1cc(ccc1)C(=O)Nc2cc(c(cc2)C)C
0.302128	O=C(OC(C)(C)C)Nc1cc(ccc1)C(=O)Nc2cc(c(cc2)C)C
0.302128	O=C(OC(C)(C)C)Nc1cc(ccc1)C(=O)Nc2cc(c(cc2)C)C
0.302128	O=C(OC(C)(C)C)Nc1cc(ccc1)C(=O)Nc2cc(c(cc2)C)C
0.302128	O=C(OC(C)(C)C)Nc1cc(ccc1)C(=O)Nc2cc(c(cc2)C)C
0.302128	O=C(OC(C)(C)C)Nc1cc(ccc1)C(=O)Nc2cc(c(cc2)C)C
0.302128	O=C(OC(C)(C)C)Nc1cc(ccc1)C(=O)Nc2cc(c(cc2)C)C
0.302128	O=C(OC(C)(C)C)Nc1cc(ccc1)C(=O)Nc2cc(c(cc2)C)C
0.301948	Clc1cc(ccc1)C=2SC(=CC2)CN3CCN(C(=O)C(=O)Nc4ccc(cc4)C(=O)Nc5c(OC)cccc5)CC3
0.301948	Clc1cc(ccc1)C=2SC(=CC2)CN3CCN(C(=O)C(=O)Nc4ccc(cc4)C(=O)Nc5c(OC)cccc5)CC3
0.301948	Clc1cc(ccc1)C=2SC(=CC2)CN3CCN(C(=O)C(=O)Nc4ccc(cc4)C(=O)Nc5c(OC)cccc5)CC3
0.301948	Clc1cc(ccc1)C=2SC(=CC2)CN3CCN(C(=O)C(=O)Nc4ccc(cc4)C(=O)Nc5c(OC)cccc5)CC3
0.301948	Clc1cc(ccc1)C=2SC(=CC2)CN3CCN(C(=O)C(=O)Nc4ccc(cc4)C(=O)Nc5c(OC)cccc5)CC3
0.301948	Clc1cc(ccc1)C=2SC(=CC2)CN3CCN(C(=O)C(=O)Nc4ccc(cc4)C(=O)Nc5c(OC)cccc5)CC3
0.301948	Clc1cc(ccc1)C=2SC(=CC2)CN3CCN(C(=O)C(=O)Nc4ccc(cc4)C(=O)Nc5c(OC)cccc5)CC3
0.301948	Clc1cc(ccc1)C=2SC(=CC2)CN3CCN(C(=O)C(=O)Nc4ccc(cc4)C(=O)Nc5c(OC)cccc5)CC3
0.301948	Clc1cc(ccc1)C=2SC(=CC2)CN3CCN(C(=O)C(=O)Nc4ccc(cc4)C(=O)Nc5c(OC)cccc5)CC3
0.301948	Clc1cc(ccc1)C=2SC(=CC2)CN3CCN(C(=O)C(=O)Nc4ccc(cc4)C(=O)Nc5c(OC)cccc5)CC3
0.301527	Fc1c(ccc(OC)c1)CC(=O)Nc2ccc(c3nc(ncc3)C)cc2
0.301527	Fc1c(ccc(OC)c1)CC(=O)Nc2ccc(c3nc(ncc3)C)cc2
0.301527	Fc1c(ccc(OC)c1)CC(=O)Nc2ccc(c3nc(ncc3)C)cc2
0.301527	Fc1c(ccc(OC)c1)CC(=O)Nc2ccc(c3nc(ncc3)C)cc2
0.301527	Fc1c(ccc(OC)c1)CC(=O)Nc2ccc(c3nc(ncc3)C)cc2
0.301075	O=C(OC)Nc1c(cccc1)C(=O)Nc2c(ccc(c2)C=3OC=C(N3)C)C
0.301075	O=C(OC)Nc1c(cccc1)C(=O)Nc2c(ccc(c2)C=3OC=C(N3)C)C
0.301075	O=C(OC)Nc1c(cccc1)C(=O)Nc2c(ccc(c2)C=3OC=C(N3)C)C
0.301075	O=C(OC)Nc1c(cccc1)C(=O)Nc2c(ccc(c2)C=3OC=C(N3)C)C
0.301075	O=C(OC)Nc1c(cccc1)C(=O)Nc2c(ccc(c2)C=3OC=C(N3)C)C
0.301075	O=C(OC)Nc1c(cccc1)C(=O)Nc2c(ccc(c2)C=3OC=C(N3)C)C
0.301075	O=C(OC)Nc1c(cccc1)C(=O)Nc2c(ccc(c2)C=3OC=C(N3)C)C
0.301075	O=C(OC)Nc1c(cccc1)C(=O)Nc2c(ccc(c2)C=3OC=C(N3)C)C
0.301075	O=C(OC)Nc1c(cccc1)C(=O)Nc2c(ccc(c2)C=3OC=C(N3)C)C
0.301075	O=C(OC)Nc1c(cccc1)C(=O)Nc2c(ccc(c2)C=3OC=C(N3)C)C
0.300676	Fc1c(OCc2ncccc2)ccc(NC(=O)C3=NOC(=C3)CN4CCN(CC4)C)c1
0.300676	Fc1c(OCc2ncccc2)ccc(NC(=O)C3=NOC(=C3)CN4CCN(CC4)C)c1
0.300676	Fc1c(OCc2ncccc2)ccc(NC(=O)C3=NOC(=C3)CN4CCN(CC4)C)c1
0.300676	Fc1c(OCc2ncccc2)ccc(NC(=O)C3=NOC(=C3)CN4CCN(CC4)C)c1
0.300676	Fc1c(OCc2ncccc2)ccc(NC(=O)C3=NOC(=C3)CN4CCN(CC4)C)c1
0.300676	Fc1c(OCc2ncccc2)ccc(NC(=O)C3=NOC(=C3)CN4CCN(CC4)C)c1
0.300676	Fc1c(OCc2ncccc2)ccc(NC(=O)C3=NOC(=C3)CN4CCN(CC4)C)c1
0.300676	Fc1c(OCc2ncccc2)ccc(NC(=O)C3=NOC(=C3)CN4CCN(CC4)C)c1
0.300676	Fc1c(OCc2ncccc2)ccc(NC(=O)C3=NOC(=C3)CN4CCN(CC4)C)c1
0.300676	Fc1c(OCc2ncccc2)ccc(NC(=O)C3=NOC(=C3)CN4CCN(CC4)C)c1
0.3	Ic1c(cccc1)C(=O)Nc2cc(NC(=O)c3cc(Cl)c(cc3)C)c(Cl)cc2
0.3	Ic1c(cccc1)C(=O)Nc2cc(NC(=O)c3cc(Cl)c(cc3)C)c(Cl)cc2
0.3	Ic1c(cccc1)C(=O)Nc2cc(NC(=O)c3cc(Cl)c(cc3)C)c(Cl)cc2
0.3	Ic1c(cccc1)C(=O)Nc2cc(NC(=O)c3cc(Cl)c(cc3)C)c(Cl)cc2
0.3	Ic1c(cccc1)C(=O)Nc2cc(NC(=O)c3cc(Cl)c(cc3)C)c(Cl)cc2
0.3	Ic1c(cccc1)C(=O)Nc2cc(NC(=O)c3cc(Cl)c(cc3)C)c(Cl)cc2
0.3	Ic1c(cccc1)C(=O)Nc2cc(NC(=O)c3cc(Cl)c(cc3)C)c(Cl)cc2
0.3	Ic1c(cccc1)C(=O)Nc2cc(NC(=O)c3cc(Cl)c(cc3)C)c(Cl)cc2
0.3	Ic1c(cccc1)C(=O)Nc2cc(NC(=O)c3cc(Cl)c(cc3)C)c(Cl)cc2
0.3	Ic1c(cccc1)C(=O)Nc2cc(NC(=O)c3cc(Cl)c(cc3)C)c(Cl)cc2
0.29927	O=C(Nc1c(cccc1)C2=NOC(=N2)c3cnccc3)c4ncccc4
0.29927	O=C(Nc1c(cccc1)C2=NOC(=N2)c3cnccc3)c4ncccc4
0.29927	O=C(Nc1c(cccc1)C2=NOC(=N2)c3cnccc3)c4ncccc4
0.29927	O=C(Nc1c(cccc1)C2=NOC(=N2)c3cnccc3)c4ncccc4
0.29927	O=C(Nc1c(cccc1)C2=NOC(=N2)c3cnccc3)c4ncccc4
0.29927	O=C(Nc1c(cccc1)C2=NOC(=N2)c3cnccc3)c4ncccc4
0.29927	O=C(Nc1c(cccc1)C2=NOC(=N2)c3cnccc3)c4ncccc4
0.29927	O=C(Nc1c(cccc1)C2=NOC(=N2)c3cnccc3)c4ncccc4
0.29927	O=C(Nc1c(cccc1)C2=NOC(=N2)c3cnccc3)c4ncccc4
0.29927	O=C(Nc1c(cccc1)C2=NOC(=N2)c3cnccc3)c4ncccc4
0.29927	Clc1cc(NC(=O)CC(NCc2cc(ncc2)c3ccccc3)C)c(cc1)C
0.29927	Clc1cc(NC(=O)CC(NCc2cc(ncc2)c3ccccc3)C)c(cc1)C
0.29927	Clc1cc(NC(=O)CC(NCc2cc(ncc2)c3ccccc3)C)c(cc1)C
0.29927	Clc1cc(NC(=O)CC(NCc2cc(ncc2)c3ccccc3)C)c(cc1)C
0.29927	Clc1cc(NC(=O)CC(NCc2cc(ncc2)c3ccccc3)C)c(cc1)C
0.298611	Fc1c(cccc1)C(=O)Nc2c(ccc(c2)C(=O)NC=3C=NN(C3)Cc4ncccn4)C
0.298611	Fc1c(cccc1)C(=O)Nc2c(ccc(c2)C(=O)NC=3C=NN(C3)Cc4ncccn4)C
0.298611	Fc1c(cccc1)C(=O)Nc2c(ccc(c2)C(=O)NC=3C=NN(C3)Cc4ncccn4)C
0.298611	Fc1c(cccc1)C(=O)Nc2c(ccc(c2)C(=O)NC=3C=NN(C3)Cc4ncccn4)C
0.298611	Fc1c(cccc1)C(=O)Nc2c(ccc(c2)C(=O)NC=3C=NN(C3)Cc4ncccn4)C
0.298611	Fc1c(cccc1)C(=O)Nc2c(ccc(c2)C(=O)NC=3C=NN(C3)Cc4ncccn4)C
0.298611	Fc1c(cccc1)C(=O)Nc2c(ccc(c2)C(=O)NC=3C=NN(C3)Cc4ncccn4)C
0.298611	Fc1c(cccc1)C(=O)Nc2c(ccc(c2)C(=O)NC=3C=NN(C3)Cc4ncccn4)C
0.298611	Fc1c(cccc1)C(=O)Nc2c(ccc(c2)C(=O)NC=3C=NN(C3)Cc4ncccn4)C
0.298611	Fc1c(cccc1)C(=O)Nc2c(ccc(c2)C(=O)NC=3C=NN(C3)Cc4ncccn4)C
0.297521	Fc1c(c(F)cc(NC(=O)c2ncc(c3ccccc3)cc2)c1)C
0.297521	Fc1c(c(F)cc(NC(=O)c2ncc(c3ccccc3)cc2)c1)C
0.297521	Fc1c(c(F)cc(NC(=O)c2ncc(c3ccccc3)cc2)c1)C
0.296875	Clc1c(Oc2ccncc2)ccc(c1)C(=O)Nc3c(ccc(c3)C(=O)O)C
0.296875	Clc1c(Oc2ccncc2)ccc(c1)C(=O)Nc3c(ccc(c3)C(=O)O)C
0.296875	Clc1c(Oc2ccncc2)ccc(c1)C(=O)Nc3c(ccc(c3)C(=O)O)C
0.296875	Clc1c(Oc2ccncc2)ccc(c1)C(=O)Nc3c(ccc(c3)C(=O)O)C
0.296875	Clc1c(Oc2ccncc2)ccc(c1)C(=O)Nc3c(ccc(c3)C(=O)O)C
0.296875	Clc1c(Oc2ccncc2)ccc(c1)C(=O)Nc3c(ccc(c3)C(=O)O)C
0.296875	Clc1c(Oc2ccncc2)ccc(c1)C(=O)Nc3c(ccc(c3)C(=O)O)C
0.296875	Clc1c(Oc2ccncc2)ccc(c1)C(=O)Nc3c(ccc(c3)C(=O)O)C
0.296875	Clc1c(Oc2ccncc2)ccc(c1)C(=O)Nc3c(ccc(c3)C(=O)O)C
0.296875	Clc1c(Oc2ccncc2)ccc(c1)C(=O)Nc3c(ccc(c3)C(=O)O)C
0.296137	O=C(Nc1cc(c(cc1)C)C)c2ccc(OCC(=O)OC)cc2
0.296137	O=C(Nc1cc(c(cc1)C)C)c2ccc(OCC(=O)OC)cc2
0.296137	O=C(Nc1cc(c(cc1)C)C)c2ccc(OCC(=O)OC)cc2
0.296137	O=C(Nc1cc(c(cc1)C)C)c2ccc(OCC(=O)OC)cc2
0.296137	O=C(Nc1cc(c(cc1)C)C)c2ccc(OCC(=O)OC)cc2
0.296137	O=C(Nc1cc(c(cc1)C)C)c2ccc(OCC(=O)OC)cc2
0.296137	O=C(Nc1cc(c(cc1)C)C)c2ccc(OCC(=O)OC)cc2
0.296137	O=C(Nc1cc(c(cc1)C)C)c2ccc(OCC(=O)OC)cc2
0.296137	O=C(Nc1cc(c(cc1)C)C)c2ccc(OCC(=O)OC)cc2
0.296137	O=C(Nc1cc(c(cc1)C)C)c2ccc(OCC(=O)OC)cc2
0.29588	O=C(N1CCN(Cc2ccccc2)CCC1)C(=O)Nc3cc(OCC)c(cc3)C
0.29588	O=C(N1CCN(Cc2ccccc2)CCC1)C(=O)Nc3cc(OCC)c(cc3)C
0.29572	O=C(Nc1cc(ccc1)CC(=O)NC)c2ccc(cc2)CN3CC(OCC3)C
0.29572	O=C(Nc1cc(ccc1)CC(=O)NC)c2ccc(cc2)CN3CC(OCC3)C
0.29572	O=C(Nc1cc(ccc1)CC(=O)NC)c2ccc(cc2)CN3CC(OCC3)C
0.29572	O=C(Nc1cc(ccc1)CC(=O)NC)c2ccc(cc2)CN3CC(OCC3)C
0.29572	O=C(Nc1cc(ccc1)CC(=O)NC)c2ccc(cc2)CN3CC(OCC3)C
0.29572	O=C(Nc1cc(ccc1)CC(=O)NC)c2ccc(cc2)CN3CC(OCC3)C
0.29572	O=C(Nc1cc(ccc1)CC(=O)NC)c2ccc(cc2)CN3CC(OCC3)C
0.29572	O=C(Nc1cc(ccc1)CC(=O)NC)c2ccc(cc2)CN3CC(OCC3)C
0.29572	O=C(Nc1cc(ccc1)CC(=O)NC)c2ccc(cc2)CN3CC(OCC3)C
0.29572	O=C(Nc1cc(ccc1)CC(=O)NC)c2ccc(cc2)CN3CC(OCC3)C
0.295681	S1C(=NC(c2c(F)cc(NC(=O)C)cc2)=C1)NC(=O)c3nc(ncc3)CC(C)C
0.295681	S1C(=NC(c2c(F)cc(NC(=O)C)cc2)=C1)NC(=O)c3nc(ncc3)CC(C)C
0.295681	S1C(=NC(c2c(F)cc(NC(=O)C)cc2)=C1)NC(=O)c3nc(ncc3)CC(C)C
0.295681	S1C(=NC(c2c(F)cc(NC(=O)C)cc2)=C1)NC(=O)c3nc(ncc3)CC(C)C
0.295681	S1C(=NC(c2c(F)cc(NC(=O)C)cc2)=C1)NC(=O)c3nc(ncc3)CC(C)C
0.295681	S1C(=NC(c2c(F)cc(NC(=O)C)cc2)=C1)NC(=O)c3nc(ncc3)CC(C)C
0.295681	S1C(=NC(c2c(F)cc(NC(=O)C)cc2)=C1)NC(=O)c3nc(ncc3)CC(C)C
0.295681	S1C(=NC(c2c(F)cc(NC(=O)C)cc2)=C1)NC(=O)c3nc(ncc3)CC(C)C
0.295681	S1C(=NC(c2c(F)cc(NC(=O)C)cc2)=C1)NC(=O)c3nc(ncc3)CC(C)C
0.295681	S1C(=NC(c2c(F)cc(NC(=O)C)cc2)=C1)NC(=O)c3nc(ncc3)CC(C)C
0.295547	Clc1c(ccc(c1)C(=O)Nc2nccc(c2)C3CC3)C
0.295547	Clc1c(ccc(c1)C(=O)Nc2nccc(c2)C3CC3)C
0.295547	Clc1c(ccc(c1)C(=O)Nc2nccc(c2)C3CC3)C
0.295547	Clc1c(ccc(c1)C(=O)Nc2nccc(c2)C3CC3)C
0.295547	Clc1c(ccc(c1)C(=O)Nc2nccc(c2)C3CC3)C
0.295547	Clc1c(ccc(c1)C(=O)Nc2nccc(c2)C3CC3)C
0.295547	Clc1c(ccc(c1)C(=O)Nc2nccc(c2)C3CC3)C
0.295547	Clc1c(ccc(c1)C(=O)Nc2nccc(c2)C3CC3)C
0.295547	Clc1c(ccc(c1)C(=O)Nc2nccc(c2)C3CC3)C
0.295547	Clc1c(ccc(c1)C(=O)Nc2nccc(c2)C3CC3)C
0.295374	S1C(c2ccc(cc2)C(=O)Nc3nc(c4cc5OCCOc5cc4)ccc3)=CC=C1C=O
0.295374	S1C(c2ccc(cc2)C(=O)Nc3nc(c4cc5OCCOc5cc4)ccc3)=CC=C1C=O
0.295374	S1C(c2ccc(cc2)C(=O)Nc3nc(c4cc5OCCOc5cc4)ccc3)=CC=C1C=O
0.295374	S1C(c2ccc(cc2)C(=O)Nc3nc(c4cc5OCCOc5cc4)ccc3)=CC=C1C=O
0.295374	S1C(c2ccc(cc2)C(=O)Nc3nc(c4cc5OCCOc5cc4)ccc3)=CC=C1C=O
0.295374	S1C(c2ccc(cc2)C(=O)Nc3nc(c4cc5OCCOc5cc4)ccc3)=CC=C1C=O
0.295374	S1C(c2ccc(cc2)C(=O)Nc3nc(c4cc5OCCOc5cc4)ccc3)=CC=C1C=O
0.295374	S1C(c2ccc(cc2)C(=O)Nc3nc(c4cc5OCCOc5cc4)ccc3)=CC=C1C=O
0.295374	S1C(c2ccc(cc2)C(=O)Nc3nc(c4cc5OCCOc5cc4)ccc3)=CC=C1C=O
0.295374	S1C(c2ccc(cc2)C(=O)Nc3nc(c4cc5OCCOc5cc4)ccc3)=CC=C1C=O
0.294964	O=C(Nc1cc(Oc2nnc(cc2)C)c(OC)cc1)c3ncc(c4ccccc4)cc3
0.294964	O=C(Nc1cc(Oc2nnc(cc2)C)c(OC)cc1)c3ncc(c4ccccc4)cc3
0.294964	O=C(Nc1cc(Oc2nnc(cc2)C)c(OC)cc1)c3ncc(c4ccccc4)cc3
0.294964	O=C(Nc1cc(Oc2nnc(cc2)C)c(OC)cc1)c3ncc(c4ccccc4)cc3
0.294964	O=C(Nc1cc(Oc2nnc(cc2)C)c(OC)cc1)c3ncc(c4ccccc4)cc3
0.294964	O=C(Nc1cc(Oc2nnc(cc2)C)c(OC)cc1)c3ncc(c4ccccc4)cc3
0.294964	O=C(Nc1cc(Oc2nnc(cc2)C)c(OC)cc1)c3ncc(c4ccccc4)cc3
0.294964	O=C(Nc1cc(Oc2nnc(cc2)C)c(OC)cc1)c3ncc(c4ccccc4)cc3
0.294964	O=C(Nc1cc(Oc2nnc(cc2)C)c(OC)cc1)c3ncc(c4ccccc4)cc3
0.294964	O=C(Nc1cc(Oc2nnc(cc2)C)c(OC)cc1)c3ncc(c4ccccc4)cc3
0.294821	O=C(Nc1cc(c2cncnc2)ccc1)c3cc(Oc4nccnc4)ccc3
0.294821	O=C(Nc1cc(c2cncnc2)ccc1)c3cc(Oc4nccnc4)ccc3
0.294821	O=C(Nc1cc(c2cncnc2)ccc1)c3cc(Oc4nccnc4)ccc3
0.294821	O=C(Nc1cc(c2cncnc2)ccc1)c3cc(Oc4nccnc4)ccc3
0.294821	O=C(Nc1cc(c2cncnc2)ccc1)c3cc(Oc4nccnc4)ccc3
0.294821	O=C(Nc1cc(c2cncnc2)ccc1)c3cc(Oc4nccnc4)ccc3
0.294821	O=C(Nc1cc(c2cncnc2)ccc1)c3cc(Oc4nccnc4)ccc3
0.294821	O=C(Nc1cc(c2cncnc2)ccc1)c3cc(Oc4nccnc4)ccc3
0.294821	O=C(Nc1cc(c2cncnc2)ccc1)c3cc(Oc4nccnc4)ccc3
0.294821	O=C(Nc1cc(c2cncnc2)ccc1)c3cc(Oc4nccnc4)ccc3
0.294314	Clc1c(N2N=NC=C2C(=O)Nc3ccc(c4nc(ncc4)C)cc3)cc(Cl)cc1
0.294314	Clc1c(N2N=NC=C2C(=O)Nc3ccc(c4nc(ncc4)C)cc3)cc(Cl)cc1
0.294314	Clc1c(N2N=NC=C2C(=O)Nc3ccc(c4nc(ncc4)C)cc3)cc(Cl)cc1
0.294314	Clc1c(N2N=NC=C2C(=O)Nc3ccc(c4nc(ncc4)C)cc3)cc(Cl)cc1
0.29368	Clc1c(ccc(c1)C(=O)Nc2c(OCC)cc(N3CCN(CC3)C)cc2)C
0.29368	Clc1c(ccc(c1)C(=O)Nc2c(OCC)cc(N3CCN(CC3)C)cc2)C
0.29368	Clc1c(ccc(c1)C(=O)Nc2c(OCC)cc(N3CCN(CC3)C)cc2)C
0.29368	Clc1c(ccc(c1)C(=O)Nc2c(OCC)cc(N3CCN(CC3)C)cc2)C
0.29368	Clc1c(ccc(c1)C(=O)Nc2c(OCC)cc(N3CCN(CC3)C)cc2)C
0.29368	Clc1c(ccc(c1)C(=O)Nc2c(OCC)cc(N3CCN(CC3)C)cc2)C
0.29368	Clc1c(ccc(c1)C(=O)Nc2c(OCC)cc(N3CCN(CC3)C)cc2)C
0.29368	Clc1c(ccc(c1)C(=O)Nc2c(OCC)cc(N3CCN(CC3)C)cc2)C
0.29368	Clc1c(ccc(c1)C(=O)Nc2c(OCC)cc(N3CCN(CC3)C)cc2)C
0.29368	Clc1c(ccc(c1)C(=O)Nc2c(OCC)cc(N3CCN(CC3)C)cc2)C
0.29304	O=C(NCC1CC1)c2cc(NC(=O)C(=O)N3CCN(CCOC)CC3)c(cc2)C
0.292969	O=C(Nc1cc(c(cc1)C)C)c2ccc(OCC3=NC=CN3C)cc2
0.292969	O=C(Nc1cc(c(cc1)C)C)c2ccc(OCC3=NC=CN3C)cc2
0.292969	O=C(Nc1cc(c(cc1)C)C)c2ccc(OCC3=NC=CN3C)cc2
0.292969	O=C(Nc1c(OC)cccc1)c2ccc(NC(=O)CNc3cc(c(cc3)C)C)cc2
0.292969	O=C(Nc1c(OC)cccc1)c2ccc(NC(=O)CNc3cc(c(cc3)C)C)cc2
0.292969	O=C(Nc1c(OC)cccc1)c2ccc(NC(=O)CNc3cc(c(cc3)C)C)cc2
0.292969	O=C(Nc1c(OC)cccc1)c2ccc(NC(=O)CNc3cc(c(cc3)C)C)cc2
0.292969	O=C(Nc1c(OC)cccc1)c2ccc(NC(=O)CNc3cc(c(cc3)C)C)cc2
0.292969	O=C(Nc1c(OC)cccc1)c2ccc(NC(=O)CNc3cc(c(cc3)C)C)cc2
0.292969	O=C(Nc1c(OC)cccc1)c2ccc(NC(=O)CNc3cc(c(cc3)C)C)cc2
0.292969	O=C(Nc1c(OC)cccc1)c2ccc(NC(=O)CNc3cc(c(cc3)C)C)cc2
0.292969	O=C(Nc1c(OC)cccc1)c2ccc(NC(=O)CNc3cc(c(cc3)C)C)cc2
0.292969	O=C(Nc1c(OC)cccc1)c2ccc(NC(=O)CNc3cc(c(cc3)C)C)cc2
0.292776	S(=O)(=O)(Nc1c(cc(cc1)C)C)c2cc(ccc2)C(=O)Nc3cc(c(cc3)C)C
0.292776	S(=O)(=O)(Nc1c(cc(cc1)C)C)c2cc(ccc2)C(=O)Nc3cc(c(cc3)C)C
0.292776	S(=O)(=O)(Nc1c(cc(cc1)C)C)c2cc(ccc2)C(=O)Nc3cc(c(cc3)C)C
0.292776	S(=O)(=O)(Nc1c(cc(cc1)C)C)c2cc(ccc2)C(=O)Nc3cc(c(cc3)C)C
0.292776	S(=O)(=O)(Nc1c(cc(cc1)C)C)c2cc(ccc2)C(=O)Nc3cc(c(cc3)C)C
0.292776	S(=O)(=O)(Nc1c(cc(cc1)C)C)c2cc(ccc2)C(=O)Nc3cc(c(cc3)C)C
0.292776	S(=O)(=O)(Nc1c(cc(cc1)C)C)c2cc(ccc2)C(=O)Nc3cc(c(cc3)C)C
0.292776	S(=O)(=O)(Nc1c(cc(cc1)C)C)c2cc(ccc2)C(=O)Nc3cc(c(cc3)C)C
0.292776	S(=O)(=O)(Nc1c(cc(cc1)C)C)c2cc(ccc2)C(=O)Nc3cc(c(cc3)C)C
0.292776	S(=O)(=O)(Nc1c(cc(cc1)C)C)c2cc(ccc2)C(=O)Nc3cc(c(cc3)C)C
0.292683	Ic1c(NC(=O)c2ccc(cc2)CN3CCCCC3)c(cc(Br)c1)C
0.292683	Ic1c(NC(=O)c2ccc(cc2)CN3CCCCC3)c(cc(Br)c1)C
0.292683	Ic1c(NC(=O)c2ccc(cc2)CN3CCCCC3)c(cc(Br)c1)C
0.292683	Ic1c(NC(=O)c2ccc(cc2)CN3CCCCC3)c(cc(Br)c1)C
0.292683	Ic1c(NC(=O)c2ccc(cc2)CN3CCCCC3)c(cc(Br)c1)C
0.292683	Ic1c(NC(=O)c2ccc(cc2)CN3CCCCC3)c(cc(Br)c1)C
0.292683	Ic1c(NC(=O)c2ccc(cc2)CN3CCCCC3)c(cc(Br)c1)C
0.292683	Ic1c(NC(=O)c2ccc(cc2)CN3CCCCC3)c(cc(Br)c1)C
0.292683	Ic1c(NC(=O)c2ccc(cc2)CN3CCCCC3)c(cc(Br)c1)C
0.292683	Ic1c(NC(=O)c2ccc(cc2)CN3CCCCC3)c(cc(Br)c1)C
0.291971	O=C(O)Cc1cc(NC(=O)Nc2c(ccc(c2)C=3ON=C(N3)CC)C)ccc1
0.291971	O=C(O)Cc1cc(NC(=O)Nc2c(ccc(c2)C=3ON=C(N3)CC)C)ccc1
0.291971	O=C(O)Cc1cc(NC(=O)Nc2c(ccc(c2)C=3ON=C(N3)CC)C)ccc1
0.291971	O=C(O)Cc1cc(NC(=O)Nc2c(ccc(c2)C=3ON=C(N3)CC)C)ccc1
0.291971	O=C(O)Cc1cc(NC(=O)Nc2c(ccc(c2)C=3ON=C(N3)CC)C)ccc1
0.291971	O=C(O)Cc1cc(NC(=O)Nc2c(ccc(c2)C=3ON=C(N3)CC)C)ccc1
0.291971	O=C(O)Cc1cc(NC(=O)Nc2c(ccc(c2)C=3ON=C(N3)CC)C)ccc1
0.291971	O=C(O)Cc1cc(NC(=O)Nc2c(ccc(c2)C=3ON=C(N3)CC)C)ccc1
0.291971	O=C(O)Cc1cc(NC(=O)Nc2c(ccc(c2)C=3ON=C(N3)CC)C)ccc1
0.291971	O=C(O)Cc1cc(NC(=O)Nc2c(ccc(c2)C=3ON=C(N3)CC)C)ccc1
0.291971	O=C(Nc1cc(OCC)c(cc1)C)C(=O)NCc2cc(ncc2)c3ccccc3
0.291971	O=C(Nc1cc(OCC)c(cc1)C)C(=O)NCc2cc(ncc2)c3ccccc3
0.291971	O=C(Nc1cc(OCC)c(cc1)C)C(=O)NCc2cc(ncc2)c3ccccc3
0.291971	O=C(Nc1cc(OCC)c(cc1)C)C(=O)NCc2cc(ncc2)c3ccccc3
0.291971	O=C(Nc1cc(OCC)c(cc1)C)C(=O)NCc2cc(ncc2)c3ccccc3
0.291971	O=C(Nc1cc(OCC)c(cc1)C)C(=O)NCc2cc(ncc2)c3ccccc3
0.291971	O=C(Nc1cc(OCC)c(cc1)C)C(=O)NCc2cc(ncc2)c3ccccc3
0.291513	FC(F)(F)c1cc(NC(=O)c2cc(c3cc(N(CC)CC)ccc3)c(cc2)C)ccc1
0.291513	FC(F)(F)c1cc(NC(=O)c2cc(c3cc(N(CC)CC)ccc3)c(cc2)C)ccc1
0.291513	FC(F)(F)c1cc(NC(=O)c2cc(c3cc(N(CC)CC)ccc3)c(cc2)C)ccc1
0.291513	FC(F)(F)c1cc(NC(=O)c2cc(c3cc(N(CC)CC)ccc3)c(cc2)C)ccc1
0.291513	FC(F)(F)c1cc(NC(=O)c2cc(c3cc(N(CC)CC)ccc3)c(cc2)C)ccc1
0.291513	FC(F)(F)c1cc(NC(=O)c2cc(c3cc(N(CC)CC)ccc3)c(cc2)C)ccc1
0.291513	FC(F)(F)c1cc(NC(=O)c2cc(c3cc(N(CC)CC)ccc3)c(cc2)C)ccc1
0.291513	FC(F)(F)c1cc(NC(=O)c2cc(c3cc(N(CC)CC)ccc3)c(cc2)C)ccc1
0.291513	FC(F)(F)c1cc(NC(=O)c2cc(c3cc(N(CC)CC)ccc3)c(cc2)C)ccc1
0.291513	FC(F)(F)c1cc(NC(=O)c2cc(c3cc(N(CC)CC)ccc3)c(cc2)C)ccc1
0.291498	S(=O)(=O)(Cc1ccc(Nc2nc(nc(c2)C)c3cnccc3)cc1)CC
0.291498	S(=O)(=O)(Cc1ccc(Nc2nc(nc(c2)C)c3cnccc3)cc1)CC
0.291367	S1C(=NC(c2ccc(cc2)CCC)=C1)NC(=O)c3c(cc(cc3)C(=O)OC)C
0.291367	S1C(=NC(c2ccc(cc2)CCC)=C1)NC(=O)c3c(cc(cc3)C(=O)OC)C
0.291367	S1C(=NC(c2ccc(cc2)CCC)=C1)NC(=O)c3c(cc(cc3)C(=O)OC)C
0.291367	S1C(=NC(c2ccc(cc2)CCC)=C1)NC(=O)c3c(cc(cc3)C(=O)OC)C
0.291367	S1C(=NC(c2ccc(cc2)CCC)=C1)NC(=O)c3c(cc(cc3)C(=O)OC)C
0.291367	S1C(=NC(c2ccc(cc2)CCC)=C1)NC(=O)c3c(cc(cc3)C(=O)OC)C
0.291367	S1C(=NC(c2ccc(cc2)CCC)=C1)NC(=O)c3c(cc(cc3)C(=O)OC)C
0.291367	S1C(=NC(c2ccc(cc2)CCC)=C1)NC(=O)c3c(cc(cc3)C(=O)OC)C
0.291367	S1C(=NC(c2ccc(cc2)CCC)=C1)NC(=O)c3c(cc(cc3)C(=O)OC)C
0.291367	S1C(=NC(c2ccc(cc2)CCC)=C1)NC(=O)c3c(cc(cc3)C(=O)OC)C
0.291262	Fc1c(NC(=O)C2=C(OC=C2)C)cc(NC(=O)c3c(nc(nc3)Nc4ccccc4)C(F)(F)F)cc1
0.291262	Fc1c(NC(=O)C2=C(OC=C2)C)cc(NC(=O)c3c(nc(nc3)Nc4ccccc4)C(F)(F)F)cc1
0.291262	Fc1c(NC(=O)C2=C(OC=C2)C)cc(NC(=O)c3c(nc(nc3)Nc4ccccc4)C(F)(F)F)cc1
0.291262	Fc1c(NC(=O)C2=C(OC=C2)C)cc(NC(=O)c3c(nc(nc3)Nc4ccccc4)C(F)(F)F)cc1
0.291262	Fc1c(NC(=O)C2=C(OC=C2)C)cc(NC(=O)c3c(nc(nc3)Nc4ccccc4)C(F)(F)F)cc1
0.291262	Fc1c(NC(=O)C2=C(OC=C2)C)cc(NC(=O)c3c(nc(nc3)Nc4ccccc4)C(F)(F)F)cc1
0.291262	Fc1c(NC(=O)C2=C(OC=C2)C)cc(NC(=O)c3c(nc(nc3)Nc4ccccc4)C(F)(F)F)cc1
0.291262	Fc1c(NC(=O)C2=C(OC=C2)C)cc(NC(=O)c3c(nc(nc3)Nc4ccccc4)C(F)(F)F)cc1
0.291262	Fc1c(NC(=O)C2=C(OC=C2)C)cc(NC(=O)c3c(nc(nc3)Nc4ccccc4)C(F)(F)F)cc1
0.291262	Fc1c(NC(=O)C2=C(OC=C2)C)cc(NC(=O)c3c(nc(nc3)Nc4ccccc4)C(F)(F)F)cc1
0.291096	S1C=NC(c2ncc(cc2)C(=O)Nc3c(cccc3)C(=O)Nc4cc5OCCOc5cc4)=C1
0.291096	S1C=NC(c2ncc(cc2)C(=O)Nc3c(cccc3)C(=O)Nc4cc5OCCOc5cc4)=C1
0.291045	O=C(Nc1c(OC)cccc1)c2ccc(NC(=O)CNc3c(ccc(c3)C(=O)NCC)C)cc2
0.291045	O=C(Nc1c(OC)cccc1)c2ccc(NC(=O)CNc3c(ccc(c3)C(=O)NCC)C)cc2
0.291045	O=C(Nc1c(OC)cccc1)c2ccc(NC(=O)CNc3c(ccc(c3)C(=O)NCC)C)cc2
0.291045	O=C(Nc1c(OC)cccc1)c2ccc(NC(=O)CNc3c(ccc(c3)C(=O)NCC)C)cc2
0.291045	O=C(Nc1c(OC)cccc1)c2ccc(NC(=O)CNc3c(ccc(c3)C(=O)NCC)C)cc2
0.291045	O=C(Nc1c(OC)cccc1)c2ccc(NC(=O)CNc3c(ccc(c3)C(=O)NCC)C)cc2
0.291045	O=C(Nc1c(OC)cccc1)c2ccc(NC(=O)CNc3c(ccc(c3)C(=O)NCC)C)cc2
0.291045	O=C(Nc1c(OC)cccc1)c2ccc(NC(=O)CNc3c(ccc(c3)C(=O)NCC)C)cc2
0.291045	O=C(Nc1c(OC)cccc1)c2ccc(NC(=O)CNc3c(ccc(c3)C(=O)NCC)C)cc2
0.291045	O=C(Nc1c(OC)cccc1)c2ccc(NC(=O)CNc3c(ccc(c3)C(=O)NCC)C)cc2
0.29085	S1C=NC(=C1)COc2c(OC)cc(cc2)C(=O)Nc3c(ccc(c3)C=4OC=C(N4)C)C
0.29085	S1C=NC(=C1)COc2c(OC)cc(cc2)C(=O)Nc3c(ccc(c3)C=4OC=C(N4)C)C
0.29085	S1C=NC(=C1)COc2c(OC)cc(cc2)C(=O)Nc3c(ccc(c3)C=4OC=C(N4)C)C
0.29085	S1C=NC(=C1)COc2c(OC)cc(cc2)C(=O)Nc3c(ccc(c3)C=4OC=C(N4)C)C
0.29085	S1C=NC(=C1)COc2c(OC)cc(cc2)C(=O)Nc3c(ccc(c3)C=4OC=C(N4)C)C
0.29085	S1C=NC(=C1)COc2c(OC)cc(cc2)C(=O)Nc3c(ccc(c3)C=4OC=C(N4)C)C
0.29085	S1C=NC(=C1)COc2c(OC)cc(cc2)C(=O)Nc3c(ccc(c3)C=4OC=C(N4)C)C
0.29085	S1C=NC(=C1)COc2c(OC)cc(cc2)C(=O)Nc3c(ccc(c3)C=4OC=C(N4)C)C
0.29085	S1C=NC(=C1)COc2c(OC)cc(cc2)C(=O)Nc3c(ccc(c3)C=4OC=C(N4)C)C
0.29085	S1C=NC(=C1)COc2c(OC)cc(cc2)C(=O)Nc3c(ccc(c3)C=4OC=C(N4)C)C
0.290598	Fc1cncc(c2cc(NC(=O)C=O)c(cc2)C)c1
0.290598	Fc1cncc(c2cc(NC(=O)C=O)c(cc2)C)c1
0.290598	Fc1cncc(c2cc(NC(=O)C=O)c(cc2)C)c1
0.290598	Fc1cncc(c2cc(NC(=O)C=O)c(cc2)C)c1
0.290598	Fc1cncc(c2cc(NC(=O)C=O)c(cc2)C)c1
0.290598	Fc1cncc(c2cc(NC(=O)C=O)c(cc2)C)c1
0.290598	Fc1cncc(c2cc(NC(=O)C=O)c(cc2)C)c1
0.290598	Fc1cncc(c2cc(NC(=O)C=O)c(cc2)C)c1
0.290598	Fc1cncc(c2cc(NC(=O)C=O)c(cc2)C)c1
0.290598	Fc1cncc(c2cc(NC(=O)C=O)c(cc2)C)c1
0.290323	O=C(NCc1cc(ncc1)c2ccccc2)c3ccc(Oc4cnccc4)cc3
0.290323	O=C(NCc1cc(ncc1)c2ccccc2)c3ccc(Oc4cnccc4)cc3
0.290323	O=C(NCc1cc(ncc1)c2ccccc2)c3ccc(Oc4cnccc4)cc3
0.290323	O=C(NCc1cc(ncc1)c2ccccc2)c3ccc(Oc4cnccc4)cc3
0.290323	O=C(NCc1cc(ncc1)c2ccccc2)c3ccc(Oc4cnccc4)cc3
0.290323	O=C(NCc1cc(ncc1)c2ccccc2)c3ccc(Oc4cnccc4)cc3
0.290323	O=C(NCc1cc(ncc1)c2ccccc2)c3ccc(Oc4cnccc4)cc3
0.290323	O=C(NCc1cc(ncc1)c2ccccc2)c3ccc(Oc4cnccc4)cc3
0.290323	O=C(NCc1cc(ncc1)c2ccccc2)c3ccc(Oc4cnccc4)cc3
0.290323	O=C(NCc1cc(ncc1)c2ccccc2)c3ccc(Oc4cnccc4)cc3
0.290196	O=C(OC(C)(C)C)Nc1c(cc(cc1)C(=O)Nc2cc(C#N)ccc2)C
0.290196	O=C(OC(C)(C)C)Nc1c(cc(cc1)C(=O)Nc2cc(C#N)ccc2)C
0.290196	O=C(OC(C)(C)C)Nc1c(cc(cc1)C(=O)Nc2cc(C#N)ccc2)C
0.290196	O=C(OC(C)(C)C)Nc1c(cc(cc1)C(=O)Nc2cc(C#N)ccc2)C
0.290196	O=C(OC(C)(C)C)Nc1c(cc(cc1)C(=O)Nc2cc(C#N)ccc2)C
0.290196	O=C(OC(C)(C)C)Nc1c(cc(cc1)C(=O)Nc2cc(C#N)ccc2)C
0.290196	O=C(OC(C)(C)C)Nc1c(cc(cc1)C(=O)Nc2cc(C#N)ccc2)C
0.290196	O=C(OC(C)(C)C)Nc1c(cc(cc1)C(=O)Nc2cc(C#N)ccc2)C
0.290196	O=C(OC(C)(C)C)Nc1c(cc(cc1)C(=O)Nc2cc(C#N)ccc2)C
0.290196	O=C(OC(C)(C)C)Nc1c(cc(cc1)C(=O)Nc2cc(C#N)ccc2)C
0.290076	O=C(Nc1cc(c2cncnc2)ccc1)c3ccc(OCC4=NC=CN4C)cc3
0.290076	O=C(Nc1cc(c2cncnc2)ccc1)c3ccc(OCC4=NC=CN4C)cc3
0.290076	O=C(Nc1cc(c2cncnc2)ccc1)c3ccc(OCC4=NC=CN4C)cc3
0.290076	O=C(Nc1cc(c2cncnc2)ccc1)c3ccc(OCC4=NC=CN4C)cc3
0.290076	O=C(Nc1cc(c2cncnc2)ccc1)c3ccc(OCC4=NC=CN4C)cc3
0.290076	O=C(Nc1cc(c2cncnc2)ccc1)c3ccc(OCC4=NC=CN4C)cc3
0.290076	O=C(Nc1cc(c2cncnc2)ccc1)c3ccc(OCC4=NC=CN4C)cc3
0.290076	O=C(Nc1cc(c2cncnc2)ccc1)c3ccc(OCC4=NC=CN4C)cc3
0.290076	O=C(Nc1cc(c2cncnc2)ccc1)c3ccc(OCC4=NC=CN4C)cc3
0.290076	O=C(Nc1cc(c2cncnc2)ccc1)c3ccc(OCC4=NC=CN4C)cc3
0.290043	Ic1c(cc(cc1)C(=O)Nc2ccc(cc2)CCC#N)C
0.290043	Ic1c(cc(cc1)C(=O)Nc2ccc(cc2)CCC#N)C
0.290043	Ic1c(cc(cc1)C(=O)Nc2ccc(cc2)CCC#N)C
0.290043	Ic1c(cc(cc1)C(=O)Nc2ccc(cc2)CCC#N)C
0.290043	Ic1c(cc(cc1)C(=O)Nc2ccc(cc2)CCC#N)C
0.290043	Ic1c(cc(cc1)C(=O)Nc2ccc(cc2)CCC#N)C
0.290043	Ic1c(cc(cc1)C(=O)Nc2ccc(cc2)CCC#N)C
0.290043	Ic1c(cc(cc1)C(=O)Nc2ccc(cc2)CCC#N)C
0.289753	FC(F)(F)c1cc(NC(=O)c2cc(c3cc(OC)c(cc3)CO)c(cc2)C)ccc1
0.289753	FC(F)(F)c1cc(NC(=O)c2cc(c3cc(OC)c(cc3)CO)c(cc2)C)ccc1
0.289655	S1C(=NC(=C1)C)c2ccc(cc2)C(=O)Nc3c(cccc3)C(=O)Nc4cc5OCCOc5cc4
0.289655	S1C(=NC(=C1)C)c2ccc(cc2)C(=O)Nc3c(cccc3)C(=O)Nc4cc5OCCOc5cc4
0.289655	S1C(=NC(=C1)C)c2ccc(cc2)C(=O)Nc3c(cccc3)C(=O)Nc4cc5OCCOc5cc4
0.289655	S1C(=NC(=C1)C)c2ccc(cc2)C(=O)Nc3c(cccc3)C(=O)Nc4cc5OCCOc5cc4
0.289655	S1C(=NC(=C1)C)c2ccc(cc2)C(=O)Nc3c(cccc3)C(=O)Nc4cc5OCCOc5cc4
0.289655	S1C(=NC(=C1)C)c2ccc(cc2)C(=O)Nc3c(cccc3)C(=O)Nc4cc5OCCOc5cc4
0.289655	S1C(=NC(=C1)C)c2ccc(cc2)C(=O)Nc3c(cccc3)C(=O)Nc4cc5OCCOc5cc4
0.289655	S1C(=NC(=C1)C)c2ccc(cc2)C(=O)Nc3c(cccc3)C(=O)Nc4cc5OCCOc5cc4
0.289655	S1C(=NC(=C1)C)c2ccc(cc2)C(=O)Nc3c(cccc3)C(=O)Nc4cc5OCCOc5cc4
0.289655	S1C(=NC(=C1)C)c2ccc(cc2)C(=O)Nc3c(cccc3)C(=O)Nc4cc5OCCOc5cc4
0.289474	Clc1c(c(NC(=O)c2cc(S(=O)(=O)N3CCN(Cc4ccccc4)CC3)c(F)cc2)ccc1)C
0.289362	O=C(Nc1cc(c(cc1)C)C)c2cc(c(cc2)C)C(C)(C)C
0.289362	O=C(Nc1cc(c(cc1)C)C)c2cc(c(cc2)C)C(C)(C)C
0.289362	O=C(Nc1cc(c(cc1)C)C)c2cc(c(cc2)C)C(C)(C)C
0.289362	O=C(Nc1cc(c(cc1)C)C)c2cc(c(cc2)C)C(C)(C)C
0.289362	O=C(Nc1cc(c(cc1)C)C)c2cc(c(cc2)C)C(C)(C)C
0.289362	O=C(Nc1cc(c(cc1)C)C)c2cc(c(cc2)C)C(C)(C)C
0.289362	O=C(Nc1cc(c(cc1)C)C)c2cc(c(cc2)C)C(C)(C)C
0.289362	O=C(Nc1cc(c(cc1)C)C)c2cc(c(cc2)C)C(C)(C)C
0.289362	O=C(Nc1cc(c(cc1)C)C)c2cc(c(cc2)C)C(C)(C)C
0.289362	O=C(Nc1cc(c(cc1)C)C)c2cc(c(cc2)C)C(C)(C)C
0.289157	O=C(OC(C)(C)C)Nc1cc(ccc1)C(=O)NCc2ccc(cc2)CN3CCCCCC3
0.289157	O=C(OC(C)(C)C)Nc1cc(ccc1)C(=O)NCc2ccc(cc2)CN3CCCCCC3
0.289157	O=C(OC(C)(C)C)Nc1cc(ccc1)C(=O)NCc2ccc(cc2)CN3CCCCCC3
0.289157	O=C(OC(C)(C)C)Nc1cc(ccc1)C(=O)NCc2ccc(cc2)CN3CCCCCC3
0.289157	O=C(OC(C)(C)C)Nc1cc(ccc1)C(=O)NCc2ccc(cc2)CN3CCCCCC3
0.289157	O=C(OC(C)(C)C)Nc1cc(ccc1)C(=O)NCc2ccc(cc2)CN3CCCCCC3
0.289157	O=C(OC(C)(C)C)Nc1cc(ccc1)C(=O)NCc2ccc(cc2)CN3CCCCCC3
0.289157	O=C(OC(C)(C)C)Nc1cc(ccc1)C(=O)NCc2ccc(cc2)CN3CCCCCC3
0.289157	O=C(OC(C)(C)C)Nc1cc(ccc1)C(=O)NCc2ccc(cc2)CN3CCCCCC3
0.289157	O=C(OC(C)(C)C)Nc1cc(ccc1)C(=O)NCc2ccc(cc2)CN3CCCCCC3
0.2891	O=C(Nc1cc(ccc1)CN)c2ccc(cc2)C
0.288991	O=C(Nc1cc(NC=O)c(cc1)C)Nc2ccccc2
0.288991	O=C(Nc1cc(NC=O)c(cc1)C)Nc2ccccc2
0.288991	O=C(Nc1cc(NC=O)c(cc1)C)Nc2ccccc2
0.288991	O=C(Nc1cc(NC=O)c(cc1)C)Nc2ccccc2
0.288991	O=C(Nc1cc(NC=O)c(cc1)C)Nc2ccccc2
0.288991	O=C(Nc1cc(NC=O)c(cc1)C)Nc2ccccc2
0.288991	O=C(Nc1cc(NC=O)c(cc1)C)Nc2ccccc2
0.288991	O=C(Nc1cc(NC=O)c(cc1)C)Nc2ccccc2
0.288991	O=C(Nc1cc(NC=O)c(cc1)C)Nc2ccccc2
0.288991	O=C(Nc1cc(NC=O)c(cc1)C)Nc2ccccc2
0.288618	O=C(OC)c1cc(NC(=O)C=2OC=CC2)c(cc1)C
0.288618	O=C(OC)c1cc(NC(=O)C=2OC=CC2)c(cc1)C
0.288618	O=C(OC)c1cc(NC(=O)C=2OC=CC2)c(cc1)C
0.288618	O=C(OC)c1cc(NC(=O)C=2OC=CC2)c(cc1)C
0.288538	Clc1c(ccc(c1)C(=O)NC=2NN=C(c3cc(F)cc(F)c3)C2)C
0.288538	Clc1c(ccc(c1)C(=O)NC=2NN=C(c3cc(F)cc(F)c3)C2)C
0.288538	Clc1c(ccc(c1)C(=O)NC=2NN=C(c3cc(F)cc(F)c3)C2)C
0.288538	Clc1c(ccc(c1)C(=O)NC=2NN=C(c3cc(F)cc(F)c3)C2)C
0.288538	Clc1c(ccc(c1)C(=O)NC=2NN=C(c3cc(F)cc(F)c3)C2)C
0.288538	Clc1c(ccc(c1)C(=O)NC=2NN=C(c3cc(F)cc(F)c3)C2)C
0.288538	Clc1c(ccc(c1)C(=O)NC=2NN=C(c3cc(F)cc(F)c3)C2)C
0.288538	Clc1c(ccc(c1)C(=O)NC=2NN=C(c3cc(F)cc(F)c3)C2)C
0.288538	Clc1c(ccc(c1)C(=O)NC=2NN=C(c3cc(F)cc(F)c3)C2)C
0.288538	Clc1c(ccc(c1)C(=O)NC=2NN=C(c3cc(F)cc(F)c3)C2)C
0.288462	O=C(Nc1c(ccc(c1)C(=O)NCC(c2ccc(cc2)C)(C)C)C)Nc3ccccc3
0.288321	S(c1cc(c(NC(=O)c2nc(ncc2)CC(C)C)cc1)C)C(CC)C
0.288321	S(c1cc(c(NC(=O)c2nc(ncc2)CC(C)C)cc1)C)C(CC)C
0.287823	O1C(=NC(=C1)C)c2cc(NCc3cc(c4ncccc4)ccc3)c(cc2)C
0.287823	O1C(=NC(=C1)C)c2cc(NCc3cc(c4ncccc4)ccc3)c(cc2)C
0.287823	O1C(=NC(=C1)C)c2cc(NCc3cc(c4ncccc4)ccc3)c(cc2)C
0.287823	O1C(=NC(=C1)C)c2cc(NCc3cc(c4ncccc4)ccc3)c(cc2)C
0.287823	O1C(=NC(=C1)C)c2cc(NCc3cc(c4ncccc4)ccc3)c(cc2)C
0.287823	O1C(=NC(=C1)C)c2cc(NCc3cc(c4ncccc4)ccc3)c(cc2)C
0.287823	O1C(=NC(=C1)C)c2cc(NCc3cc(c4ncccc4)ccc3)c(cc2)C
0.287823	O1C(=NC(=C1)C)c2cc(NCc3cc(c4ncccc4)ccc3)c(cc2)C
0.286792	O=C(Nc1c(OC)ccc(c1)C)c2nc(ncc2)CC(C)C
0.286792	O=C(Nc1c(OC)ccc(c1)C)c2nc(ncc2)CC(C)C
0.286792	O=C(Nc1c(OC)ccc(c1)C)c2nc(ncc2)CC(C)C
0.286792	O=C(Nc1c(OC)ccc(c1)C)c2nc(ncc2)CC(C)C
0.286792	O=C(Nc1c(OC)ccc(c1)C)c2nc(ncc2)CC(C)C
0.286792	O=C(Nc1c(OC)ccc(c1)C)c2nc(ncc2)CC(C)C
0.286792	O=C(Nc1c(OC)ccc(c1)C)c2nc(ncc2)CC(C)C
0.286792	O=C(Nc1c(OC)ccc(c1)C)c2nc(ncc2)CC(C)C
0.286792	O=C(Nc1c(OC)ccc(c1)C)c2nc(ncc2)CC(C)C
0.286792	O=C(Nc1c(OC)ccc(c1)C)c2nc(ncc2)CC(C)C
0.286765	S(C=1N(N=CC1C(=O)Nc2ccc(c3nc(ncc3)C)cc2)C)C
0.286765	S(C=1N(N=CC1C(=O)Nc2ccc(c3nc(ncc3)C)cc2)C)C
0.286765	S(C=1N(N=CC1C(=O)Nc2ccc(c3nc(ncc3)C)cc2)C)C
0.286765	S(C=1N(N=CC1C(=O)Nc2ccc(c3nc(ncc3)C)cc2)C)C
0.286765	S(C=1N(N=CC1C(=O)Nc2ccc(c3nc(ncc3)C)cc2)C)C
0.286765	S(C=1N(N=CC1C(=O)Nc2ccc(c3nc(ncc3)C)cc2)C)C
0.286765	S(C=1N(N=CC1C(=O)Nc2ccc(c3nc(ncc3)C)cc2)C)C
0.286765	S(C=1N(N=CC1C(=O)Nc2ccc(c3nc(ncc3)C)cc2)C)C
0.286765	S(C=1N(N=CC1C(=O)Nc2ccc(c3nc(ncc3)C)cc2)C)C
0.286765	S(C=1N(N=CC1C(=O)Nc2ccc(c3nc(ncc3)C)cc2)C)C
0.286765	Clc1c(cc(c2c(ccc(c2)C(=O)Nc3cc(ccc3)C(F)(F)F)C)cc1)C(F)(F)F
0.286765	Clc1c(cc(c2c(ccc(c2)C(=O)Nc3cc(ccc3)C(F)(F)F)C)cc1)C(F)(F)F
0.286765	S(=O)(=O)(N1CCN(C(=O)C)CC1)c2cc(ccc2)C(=O)Nc3cc(c(cc3)C)C
0.286765	S(=O)(=O)(N1CCN(C(=O)C)CC1)c2cc(ccc2)C(=O)Nc3cc(c(cc3)C)C
0.286765	S(=O)(=O)(N1CCN(C(=O)C)CC1)c2cc(ccc2)C(=O)Nc3cc(c(cc3)C)C
0.286765	S(=O)(=O)(N1CCN(C(=O)C)CC1)c2cc(ccc2)C(=O)Nc3cc(c(cc3)C)C
0.286765	S(=O)(=O)(N1CCN(C(=O)C)CC1)c2cc(ccc2)C(=O)Nc3cc(c(cc3)C)C
0.286275	Fc1cc(cc(c1)C=C)C(=O)Nc2c(cc(N3CCN(CC3)C)cc2)C
0.286275	Fc1cc(cc(c1)C=C)C(=O)Nc2c(cc(N3CCN(CC3)C)cc2)C
0.286275	Fc1cc(cc(c1)C=C)C(=O)Nc2c(cc(N3CCN(CC3)C)cc2)C
0.286275	Fc1cc(cc(c1)C=C)C(=O)Nc2c(cc(N3CCN(CC3)C)cc2)C
0.28626	Clc1c(ccc(c1)C(=O)Nc2cc(ccc2)COCC(F)(F)C(F)F)C
0.28626	Clc1c(ccc(c1)C(=O)Nc2cc(ccc2)COCC(F)(F)C(F)F)C
0.28626	Clc1c(ccc(c1)C(=O)Nc2cc(ccc2)COCC(F)(F)C(F)F)C
0.28626	Clc1c(ccc(c1)C(=O)Nc2cc(ccc2)COCC(F)(F)C(F)F)C
0.28626	Clc1c(ccc(c1)C(=O)Nc2cc(ccc2)COCC(F)(F)C(F)F)C
0.28626	Clc1c(ccc(c1)C(=O)Nc2cc(ccc2)COCC(F)(F)C(F)F)C
0.28626	Clc1c(ccc(c1)C(=O)Nc2cc(ccc2)COCC(F)(F)C(F)F)C
0.28626	Clc1c(ccc(c1)C(=O)Nc2cc(ccc2)COCC(F)(F)C(F)F)C
0.28626	Clc1c(ccc(c1)C(=O)Nc2cc(ccc2)COCC(F)(F)C(F)F)C
0.28626	Clc1c(ccc(c1)C(=O)Nc2cc(ccc2)COCC(F)(F)C(F)F)C
0.28626	Ic1cc(c(NC(=O)C(=O)N2CCN(Cc3ccccc3)CCC2)cc1)C
0.28626	Ic1cc(c(NC(=O)C(=O)N2CCN(Cc3ccccc3)CCC2)cc1)C
0.28626	Ic1cc(c(NC(=O)C(=O)N2CCN(Cc3ccccc3)CCC2)cc1)C
0.28626	Ic1cc(c(NC(=O)C(=O)N2CCN(Cc3ccccc3)CCC2)cc1)C
0.28626	Ic1cc(c(NC(=O)C(=O)N2CCN(Cc3ccccc3)CCC2)cc1)C
0.28626	Ic1cc(c(NC(=O)C(=O)N2CCN(Cc3ccccc3)CCC2)cc1)C
0.28626	Ic1cc(c(NC(=O)C(=O)N2CCN(Cc3ccccc3)CCC2)cc1)C
0.28626	Ic1cc(c(NC(=O)C(=O)N2CCN(Cc3ccccc3)CCC2)cc1)C
0.28626	Ic1cc(c(NC(=O)C(=O)N2CCN(Cc3ccccc3)CCC2)cc1)C
0.28626	Ic1cc(c(NC(=O)C(=O)N2CCN(Cc3ccccc3)CCC2)cc1)C
0.286245	S1C(=NC(c2cc(OC)ccc2)=C1)NC(=O)C(=O)Nc3cc(c(cc3)C)C
0.286245	S1C(=NC(c2cc(OC)ccc2)=C1)NC(=O)C(=O)Nc3cc(c(cc3)C)C
0.286245	S1C(=NC(c2cc(OC)ccc2)=C1)NC(=O)C(=O)Nc3cc(c(cc3)C)C
0.286245	S1C(=NC(c2cc(OC)ccc2)=C1)NC(=O)C(=O)Nc3cc(c(cc3)C)C
0.286245	S1C(=NC(c2cc(OC)ccc2)=C1)NC(=O)C(=O)Nc3cc(c(cc3)C)C
0.286245	S1C(=NC(c2cc(OC)ccc2)=C1)NC(=O)C(=O)Nc3cc(c(cc3)C)C
0.286245	S1C(=NC(c2cc(OC)ccc2)=C1)NC(=O)C(=O)Nc3cc(c(cc3)C)C
0.286245	S1C(=NC(c2cc(OC)ccc2)=C1)NC(=O)C(=O)Nc3cc(c(cc3)C)C
0.286245	S1C(=NC(c2cc(OC)ccc2)=C1)NC(=O)C(=O)Nc3cc(c(cc3)C)C
0.286245	O=C(NNC(=O)C=1NN=C(c2c(ccc(c2)C)C)C1)c3ccc(NC(=O)c4ccccc4)cc3
0.286245	O=C(NNC(=O)C=1NN=C(c2c(ccc(c2)C)C)C1)c3ccc(NC(=O)c4ccccc4)cc3
0.286245	O=C(NNC(=O)C=1NN=C(c2c(ccc(c2)C)C)C1)c3ccc(NC(=O)c4ccccc4)cc3
0.286195	FC(F)(F)c1c(ccc(NC(=O)C=2C(=O)NC=CC2C)c1)CN3CCN(CC3)C
0.286195	FC(F)(F)c1c(ccc(NC(=O)C=2C(=O)NC=CC2C)c1)CN3CCN(CC3)C
0.286195	FC(F)(F)c1c(ccc(NC(=O)C=2C(=O)NC=CC2C)c1)CN3CCN(CC3)C
0.286195	FC(F)(F)c1c(ccc(NC(=O)C=2C(=O)NC=CC2C)c1)CN3CCN(CC3)C
0.286195	FC(F)(F)c1c(ccc(NC(=O)C=2C(=O)NC=CC2C)c1)CN3CCN(CC3)C
0.286195	FC(F)(F)c1c(ccc(NC(=O)C=2C(=O)NC=CC2C)c1)CN3CCN(CC3)C
0.286195	FC(F)(F)c1c(ccc(NC(=O)C=2C(=O)NC=CC2C)c1)CN3CCN(CC3)C
0.286195	FC(F)(F)c1c(ccc(NC(=O)C=2C(=O)NC=CC2C)c1)CN3CCN(CC3)C
0.286195	FC(F)(F)c1c(ccc(NC(=O)C=2C(=O)NC=CC2C)c1)CN3CCN(CC3)C
0.286195	FC(F)(F)c1c(ccc(NC(=O)C=2C(=O)NC=CC2C)c1)CN3CCN(CC3)C
0.286195	Clc1c(NS(=O)(=O)C)ccc(NC(=O)C2=NN(C(c3cnccc3)=C2)C)c1
0.286195	Clc1c(NS(=O)(=O)C)ccc(NC(=O)C2=NN(C(c3cnccc3)=C2)C)c1
0.286195	Clc1c(NS(=O)(=O)C)ccc(NC(=O)C2=NN(C(c3cnccc3)=C2)C)c1
0.286195	Clc1c(NS(=O)(=O)C)ccc(NC(=O)C2=NN(C(c3cnccc3)=C2)C)c1
0.286195	Clc1c(NS(=O)(=O)C)ccc(NC(=O)C2=NN(C(c3cnccc3)=C2)C)c1
0.286195	Clc1c(NS(=O)(=O)C)ccc(NC(=O)C2=NN(C(c3cnccc3)=C2)C)c1
0.286195	Clc1c(NS(=O)(=O)C)ccc(NC(=O)C2=NN(C(c3cnccc3)=C2)C)c1
0.286195	Clc1c(NS(=O)(=O)C)ccc(NC(=O)C2=NN(C(c3cnccc3)=C2)C)c1
0.286195	Clc1c(NS(=O)(=O)C)ccc(NC(=O)C2=NN(C(c3cnccc3)=C2)C)c1
0.286195	Clc1c(NS(=O)(=O)C)ccc(NC(=O)C2=NN(C(c3cnccc3)=C2)C)c1
0.285714	Clc1cnc(NC(=O)c2cc(NC(=O)c3nc(ncc3)CC(C)C)ccc2)cc1
0.285714	Clc1cnc(NC(=O)c2cc(NC(=O)c3nc(ncc3)CC(C)C)ccc2)cc1
0.285714	Clc1cnc(NC(=O)c2cc(NC(=O)c3nc(ncc3)CC(C)C)ccc2)cc1
0.285714	Clc1cnc(NC(=O)c2cc(NC(=O)c3nc(ncc3)CC(C)C)ccc2)cc1
0.285714	Fc1cc(ccc1)C(=O)Nc2c(OC)ccc(NC(=O)c3cc(c(NC(=O)OC(C)(C)C)cc3)C)c2
0.285714	Fc1cc(ccc1)C(=O)Nc2c(OC)ccc(NC(=O)c3cc(c(NC(=O)OC(C)(C)C)cc3)C)c2
0.285714	Fc1cc(ccc1)C(=O)Nc2c(OC)ccc(NC(=O)c3cc(c(NC(=O)OC(C)(C)C)cc3)C)c2
0.285714	Fc1cc(ccc1)C(=O)Nc2c(OC)ccc(NC(=O)c3cc(c(NC(=O)OC(C)(C)C)cc3)C)c2
0.285714	Fc1cc(ccc1)C(=O)Nc2c(OC)ccc(NC(=O)c3cc(c(NC(=O)OC(C)(C)C)cc3)C)c2
0.285714	Fc1cc(ccc1)C(=O)Nc2c(OC)ccc(NC(=O)c3cc(c(NC(=O)OC(C)(C)C)cc3)C)c2
0.285714	Fc1cc(ccc1)C(=O)Nc2c(OC)ccc(NC(=O)c3cc(c(NC(=O)OC(C)(C)C)cc3)C)c2
0.285714	Fc1cc(ccc1)C(=O)Nc2c(OC)ccc(NC(=O)c3cc(c(NC(=O)OC(C)(C)C)cc3)C)c2
0.285714	Fc1cc(ccc1)C(=O)Nc2c(OC)ccc(NC(=O)c3cc(c(NC(=O)OC(C)(C)C)cc3)C)c2
0.285714	Fc1cc(ccc1)C(=O)Nc2c(OC)ccc(NC(=O)c3cc(c(NC(=O)OC(C)(C)C)cc3)C)c2
0.285714	S1C(NC(=O)c2ccc(cc2)CCCC)=C(C(=O)N3CCC(c4nc(ccn4)C=5C=NN(C5)C)CC3)C=C1
0.285714	S1C(NC(=O)c2ccc(cc2)CCCC)=C(C(=O)N3CCC(c4nc(ccn4)C=5C=NN(C5)C)CC3)C=C1
0.285714	S1C(NC(=O)c2ccc(cc2)CCCC)=C(C(=O)N3CCC(c4nc(ccn4)C=5C=NN(C5)C)CC3)C=C1
0.285199	S1C(=NC(=C1)C)c2ccc(cc2)C(=O)Nc3c(N4CCOCC4)cncc3
0.285199	S1C(=NC(=C1)C)c2ccc(cc2)C(=O)Nc3c(N4CCOCC4)cncc3
0.285199	S1C(=NC(=C1)C)c2ccc(cc2)C(=O)Nc3c(N4CCOCC4)cncc3
0.285199	S1C(=NC(=C1)C)c2ccc(cc2)C(=O)Nc3c(N4CCOCC4)cncc3
0.285199	S1C(=NC(=C1)C)c2ccc(cc2)C(=O)Nc3c(N4CCOCC4)cncc3
0.285199	S1C(=NC(=C1)C)c2ccc(cc2)C(=O)Nc3c(N4CCOCC4)cncc3
0.285199	S1C(=NC(=C1)C)c2ccc(cc2)C(=O)Nc3c(N4CCOCC4)cncc3
0.285199	S1C(=NC(=C1)C)c2ccc(cc2)C(=O)Nc3c(N4CCOCC4)cncc3
0.285199	S1C(=NC(=C1)C)c2ccc(cc2)C(=O)Nc3c(N4CCOCC4)cncc3
0.285199	S1C(=NC(=C1)C)c2ccc(cc2)C(=O)Nc3c(N4CCOCC4)cncc3
0.285185	Brc1c(NC(=O)C(=O)N2CCN(Cc3ccccc3)CCC2)cc(NC(=O)NC)cc1
0.285185	Brc1c(NC(=O)C(=O)N2CCN(Cc3ccccc3)CCC2)cc(NC(=O)NC)cc1
0.285185	Brc1c(NC(=O)C(=O)N2CCN(Cc3ccccc3)CCC2)cc(NC(=O)NC)cc1
0.285185	Brc1c(NC(=O)C(=O)N2CCN(Cc3ccccc3)CCC2)cc(NC(=O)NC)cc1
0.285185	Brc1c(NC(=O)C(=O)N2CCN(Cc3ccccc3)CCC2)cc(NC(=O)NC)cc1
0.285185	Brc1c(NC(=O)C(=O)N2CCN(Cc3ccccc3)CCC2)cc(NC(=O)NC)cc1
0.285185	Brc1c(NC(=O)C(=O)N2CCN(Cc3ccccc3)CCC2)cc(NC(=O)NC)cc1
0.285185	Brc1c(NC(=O)C(=O)N2CCN(Cc3ccccc3)CCC2)cc(NC(=O)NC)cc1
0.285185	Brc1c(NC(=O)C(=O)N2CCN(Cc3ccccc3)CCC2)cc(NC(=O)NC)cc1
0.285185	Brc1c(NC(=O)C(=O)N2CCN(Cc3ccccc3)CCC2)cc(NC(=O)NC)cc1
0.285141	O=C(Nc1ccc(cc1)C(=O)NC=2N(N=C(c3ccncc3)C2)C)c4ccccc4
0.285141	O=C(Nc1ccc(cc1)C(=O)NC=2N(N=C(c3ccncc3)C2)C)c4ccccc4
0.285141	O=C(Nc1ccc(cc1)C(=O)NC=2N(N=C(c3ccncc3)C2)C)c4ccccc4
0.285141	O=C(Nc1ccc(cc1)C(=O)NC=2N(N=C(c3ccncc3)C2)C)c4ccccc4
0.285141	O=C(Nc1ccc(cc1)C(=O)NC=2N(N=C(c3ccncc3)C2)C)c4ccccc4
0.285141	O=C(Nc1ccc(cc1)C(=O)NC=2N(N=C(c3ccncc3)C2)C)c4ccccc4
0.285141	O=C(Nc1ccc(cc1)C(=O)NC=2N(N=C(c3ccncc3)C2)C)c4ccccc4
0.284173	S(=O)(=O)(c1ccc(c2c(ccc(c2)C(=O)Nc3cc(ccc3)C(F)(F)F)C)cc1)C(F)(F)F
0.283951	Clc1c(ccc(c1)C(=O)Nc2cnc(c(c2)C)C)C
0.283333	Clc1c(ccc(c1)C(=O)Nc2c(c(NC(=O)c3ccccc3)ccc2)C)C
0.283333	Clc1c(ccc(c1)C(=O)Nc2c(c(NC(=O)c3ccccc3)ccc2)C)C
0.283333	Clc1c(ccc(c1)C(=O)Nc2c(c(NC(=O)c3ccccc3)ccc2)C)C
0.283333	Clc1c(ccc(c1)C(=O)Nc2c(c(NC(=O)c3ccccc3)ccc2)C)C
0.283333	Clc1c(ccc(c1)C(=O)Nc2c(c(NC(=O)c3ccccc3)ccc2)C)C
0.283333	Clc1c(ccc(c1)C(=O)Nc2c(c(NC(=O)c3ccccc3)ccc2)C)C
0.283333	Clc1c(ccc(c1)C(=O)Nc2c(c(NC(=O)c3ccccc3)ccc2)C)C
0.283333	Clc1c(ccc(c1)C(=O)Nc2c(c(NC(=O)c3ccccc3)ccc2)C)C
0.283333	Clc1c(ccc(c1)C(=O)Nc2c(c(NC(=O)c3ccccc3)ccc2)C)C
0.283333	Clc1c(ccc(c1)C(=O)Nc2c(c(NC(=O)c3ccccc3)ccc2)C)C
0.283262	O=C(Nc1ccc(cc1)C(=O)NCCc2ccc(N3CCN(CC3)C)cc2)c4ccccc4
0.283262	O=C(Nc1ccc(cc1)C(=O)NCCc2ccc(N3CCN(CC3)C)cc2)c4ccccc4
0.283262	O=C(Nc1ccc(cc1)C(=O)NCCc2ccc(N3CCN(CC3)C)cc2)c4ccccc4
0.283262	O=C(Nc1ccc(cc1)C(=O)NCCc2ccc(N3CCN(CC3)C)cc2)c4ccccc4
0.283262	O=C(Nc1ccc(cc1)C(=O)NCCc2ccc(N3CCN(CC3)C)cc2)c4ccccc4
0.283262	O=C(Nc1ccc(cc1)C(=O)NCCc2ccc(N3CCN(CC3)C)cc2)c4ccccc4
0.283262	O=C(Nc1ccc(cc1)C(=O)NCCc2ccc(N3CCN(CC3)C)cc2)c4ccccc4
0.283262	O=C(Nc1ccc(cc1)C(=O)NCCc2ccc(N3CCN(CC3)C)cc2)c4ccccc4
0.283262	O=C(Nc1ccc(cc1)C(=O)NCCc2ccc(N3CCN(CC3)C)cc2)c4ccccc4
0.283262	O=C(Nc1ccc(cc1)C(=O)NCCc2ccc(N3CCN(CC3)C)cc2)c4ccccc4
0.283019	Clc1c(cc(NC(=O)N)cc1)C=2ON=C(N2)c3cnccc3
0.283019	Clc1c(cc(NC(=O)N)cc1)C=2ON=C(N2)c3cnccc3
0.283019	Clc1c(cc(NC(=O)N)cc1)C=2ON=C(N2)c3cnccc3
0.283019	Clc1c(cc(NC(=O)N)cc1)C=2ON=C(N2)c3cnccc3
0.283019	Clc1c(cc(NC(=O)N)cc1)C=2ON=C(N2)c3cnccc3
0.283019	Clc1c(cc(NC(=O)N)cc1)C=2ON=C(N2)c3cnccc3
0.283019	Clc1c(cc(NC(=O)N)cc1)C=2ON=C(N2)c3cnccc3
0.283019	Clc1c(cc(NC(=O)N)cc1)C=2ON=C(N2)c3cnccc3
0.283019	Clc1c(cc(NC(=O)N)cc1)C=2ON=C(N2)c3cnccc3
0.283019	Clc1c(cc(NC(=O)N)cc1)C=2ON=C(N2)c3cnccc3
0.282787	Clc1c(NS(=O)(=O)C)ccc(NC(=O)C2=CNC=C2)c1
0.282787	Clc1c(NS(=O)(=O)C)ccc(NC(=O)C2=CNC=C2)c1
0.282787	Clc1c(NS(=O)(=O)C)ccc(NC(=O)C2=CNC=C2)c1
0.282787	Clc1c(NS(=O)(=O)C)ccc(NC(=O)C2=CNC=C2)c1
0.282528	Ic1cc(c(NC(=O)C(=O)NCc2cc(ncc2)c3ccccc3)cc1)C
0.282528	Ic1cc(c(NC(=O)C(=O)NCc2cc(ncc2)c3ccccc3)cc1)C
0.282528	Ic1cc(c(NC(=O)C(=O)NCc2cc(ncc2)c3ccccc3)cc1)C
0.282528	Ic1cc(c(NC(=O)C(=O)NCc2cc(ncc2)c3ccccc3)cc1)C
0.282528	Ic1cc(c(NC(=O)C(=O)NCc2cc(ncc2)c3ccccc3)cc1)C
0.282528	Ic1cc(c(NC(=O)C(=O)NCc2cc(ncc2)c3ccccc3)cc1)C
0.282528	Ic1cc(c(NC(=O)C(=O)NCc2cc(ncc2)c3ccccc3)cc1)C
0.282528	Ic1cc(c(NC(=O)C(=O)NCc2cc(ncc2)c3ccccc3)cc1)C
0.282528	Ic1cc(c(NC(=O)C(=O)NCc2cc(ncc2)c3ccccc3)cc1)C
0.282528	Ic1cc(c(NC(=O)C(=O)NCc2cc(ncc2)c3ccccc3)cc1)C
0.281646	S(=O)(=O)(Nc1c(cc(cc1)C)C)c2cc(ccc2)C(=O)Nc3ccc(cc3)C4=NNC(=N4)CNC(=O)OC(C)(C)C
0.281646	S(=O)(=O)(Nc1c(cc(cc1)C)C)c2cc(ccc2)C(=O)Nc3ccc(cc3)C4=NNC(=N4)CNC(=O)OC(C)(C)C
0.281646	S(=O)(=O)(Nc1c(cc(cc1)C)C)c2cc(ccc2)C(=O)Nc3ccc(cc3)C4=NNC(=N4)CNC(=O)OC(C)(C)C
0.281646	S(=O)(=O)(Nc1c(cc(cc1)C)C)c2cc(ccc2)C(=O)Nc3ccc(cc3)C4=NNC(=N4)CNC(=O)OC(C)(C)C
0.281646	S(=O)(=O)(Nc1c(cc(cc1)C)C)c2cc(ccc2)C(=O)Nc3ccc(cc3)C4=NNC(=N4)CNC(=O)OC(C)(C)C
0.281646	S(=O)(=O)(Nc1c(cc(cc1)C)C)c2cc(ccc2)C(=O)Nc3ccc(cc3)C4=NNC(=N4)CNC(=O)OC(C)(C)C
0.281646	S(=O)(=O)(Nc1c(cc(cc1)C)C)c2cc(ccc2)C(=O)Nc3ccc(cc3)C4=NNC(=N4)CNC(=O)OC(C)(C)C
0.281646	S(=O)(=O)(Nc1c(cc(cc1)C)C)c2cc(ccc2)C(=O)Nc3ccc(cc3)C4=NNC(=N4)CNC(=O)OC(C)(C)C
0.281646	S(=O)(=O)(Nc1c(cc(cc1)C)C)c2cc(ccc2)C(=O)Nc3ccc(cc3)C4=NNC(=N4)CNC(=O)OC(C)(C)C
0.281646	S(=O)(=O)(Nc1c(cc(cc1)C)C)c2cc(ccc2)C(=O)Nc3ccc(cc3)C4=NNC(=N4)CNC(=O)OC(C)(C)C
0.281646	FC(F)(F)c1nc(ncc1C(=O)Nc2c(OCC)cc(N3CCN(CC3)C)cc2)Nc4ccccc4
0.281646	FC(F)(F)c1nc(ncc1C(=O)Nc2c(OCC)cc(N3CCN(CC3)C)cc2)Nc4ccccc4
0.281646	FC(F)(F)c1nc(ncc1C(=O)Nc2c(OCC)cc(N3CCN(CC3)C)cc2)Nc4ccccc4
0.281646	FC(F)(F)c1nc(ncc1C(=O)Nc2c(OCC)cc(N3CCN(CC3)C)cc2)Nc4ccccc4
0.281646	FC(F)(F)c1nc(ncc1C(=O)Nc2c(OCC)cc(N3CCN(CC3)C)cc2)Nc4ccccc4
0.281646	FC(F)(F)c1nc(ncc1C(=O)Nc2c(OCC)cc(N3CCN(CC3)C)cc2)Nc4ccccc4
0.281646	FC(F)(F)c1nc(ncc1C(=O)Nc2c(OCC)cc(N3CCN(CC3)C)cc2)Nc4ccccc4
0.281633	Fc1c(ccc(c2nnc(cc2)CN3CCNCC3)c1)C
0.281633	Fc1c(ccc(c2nnc(cc2)CN3CCNCC3)c1)C
0.281633	Fc1c(ccc(c2nnc(cc2)CN3CCNCC3)c1)C
0.281633	Fc1c(ccc(c2nnc(cc2)CN3CCNCC3)c1)C
0.281633	Fc1c(ccc(c2nnc(cc2)CN3CCNCC3)c1)C
0.281633	Fc1c(ccc(c2nnc(cc2)CN3CCNCC3)c1)C
0.281633	Fc1c(ccc(c2nnc(cc2)CN3CCNCC3)c1)C
0.281633	Fc1c(ccc(c2nnc(cc2)CN3CCNCC3)c1)C
0.281633	Fc1c(ccc(c2nnc(cc2)CN3CCNCC3)c1)C
0.281633	Fc1c(ccc(c2nnc(cc2)CN3CCNCC3)c1)C
0.281588	O=C(Nc1cc2OCCOc2cc1)c3c(NC(=O)c4cc(c5cc(ccc5)C)ccc4)cccc3
0.281588	O=C(Nc1cc2OCCOc2cc1)c3c(NC(=O)c4cc(c5cc(ccc5)C)ccc4)cccc3
0.281588	O=C(Nc1cc2OCCOc2cc1)c3c(NC(=O)c4cc(c5cc(ccc5)C)ccc4)cccc3
0.281588	O=C(Nc1cc2OCCOc2cc1)c3c(NC(=O)c4cc(c5cc(ccc5)C)ccc4)cccc3
0.281481	Clc1c(ccc(c1)C(=O)Nc2cc(NC(=O)C3=C(OC=C3)C)c(F)cc2)C
0.281481	Clc1c(ccc(c1)C(=O)Nc2cc(NC(=O)C3=C(OC=C3)C)c(F)cc2)C
0.281481	Clc1c(ccc(c1)C(=O)Nc2cc(NC(=O)C3=C(OC=C3)C)c(F)cc2)C
0.281481	Clc1c(ccc(c1)C(=O)Nc2cc(NC(=O)C3=C(OC=C3)C)c(F)cc2)C
0.281481	Clc1c(ccc(c1)C(=O)Nc2cc(NC(=O)C3=C(OC=C3)C)c(F)cc2)C
0.281481	Clc1c(ccc(c1)C(=O)Nc2cc(NC(=O)C3=C(OC=C3)C)c(F)cc2)C
0.281481	Clc1c(ccc(c1)C(=O)Nc2cc(NC(=O)C3=C(OC=C3)C)c(F)cc2)C
0.281369	S(CC(=O)Nc1c(cc(cc1)C)C)CC(=O)Nc2cc(ncc2)N3CCN(CC3)C
0.281369	S(CC(=O)Nc1c(cc(cc1)C)C)CC(=O)Nc2cc(ncc2)N3CCN(CC3)C
0.281369	S(CC(=O)Nc1c(cc(cc1)C)C)CC(=O)Nc2cc(ncc2)N3CCN(CC3)C
0.281369	S(CC(=O)Nc1c(cc(cc1)C)C)CC(=O)Nc2cc(ncc2)N3CCN(CC3)C
0.281369	S(CC(=O)Nc1c(cc(cc1)C)C)CC(=O)Nc2cc(ncc2)N3CCN(CC3)C
0.281369	S(CC(=O)Nc1c(cc(cc1)C)C)CC(=O)Nc2cc(ncc2)N3CCN(CC3)C
0.281369	S(CC(=O)Nc1c(cc(cc1)C)C)CC(=O)Nc2cc(ncc2)N3CCN(CC3)C
0.281369	S(CC(=O)Nc1c(cc(cc1)C)C)CC(=O)Nc2cc(ncc2)N3CCN(CC3)C
0.281369	S(CC(=O)Nc1c(cc(cc1)C)C)CC(=O)Nc2cc(ncc2)N3CCN(CC3)C
0.281369	S(CC(=O)Nc1c(cc(cc1)C)C)CC(=O)Nc2cc(ncc2)N3CCN(CC3)C
0.280899	O=C(O)c1c(cc(NC(=O)c2cc(Oc3ncccc3)ccc2)cc1)C
0.280899	O=C(O)c1c(cc(NC(=O)c2cc(Oc3ncccc3)ccc2)cc1)C
0.280645	O=C(Nc1nc(c2cc3OCCOc3cc2)ccc1)c4cnc(cc4)C5(CN)CCC5
0.280645	O=C(Nc1nc(c2cc3OCCOc3cc2)ccc1)c4cnc(cc4)C5(CN)CCC5
0.280645	O=C(Nc1nc(c2cc3OCCOc3cc2)ccc1)c4cnc(cc4)C5(CN)CCC5
0.280645	O=C(Nc1nc(c2cc3OCCOc3cc2)ccc1)c4cnc(cc4)C5(CN)CCC5
0.280645	O=C(Nc1nc(c2cc3OCCOc3cc2)ccc1)c4cnc(cc4)C5(CN)CCC5
0.280645	O=C(Nc1nc(c2cc3OCCOc3cc2)ccc1)c4cnc(cc4)C5(CN)CCC5
0.280645	O=C(Nc1nc(c2cc3OCCOc3cc2)ccc1)c4cnc(cc4)C5(CN)CCC5
0.280645	O=C(Nc1nc(c2cc3OCCOc3cc2)ccc1)c4cnc(cc4)C5(CN)CCC5
0.280645	O=C(Nc1nc(c2cc3OCCOc3cc2)ccc1)c4cnc(cc4)C5(CN)CCC5
0.280645	O=C(Nc1nc(c2cc3OCCOc3cc2)ccc1)c4cnc(cc4)C5(CN)CCC5
0.280632	Ic1c(Cl)cc(cc1)C(=O)Nc2nc(ncc2)N(C)C
0.280632	Ic1c(Cl)cc(cc1)C(=O)Nc2nc(ncc2)N(C)C
0.280632	Ic1c(Cl)cc(cc1)C(=O)Nc2nc(ncc2)N(C)C
0.280632	Ic1c(Cl)cc(cc1)C(=O)Nc2nc(ncc2)N(C)C
0.280632	Ic1c(Cl)cc(cc1)C(=O)Nc2nc(ncc2)N(C)C
0.280632	Ic1c(Cl)cc(cc1)C(=O)Nc2nc(ncc2)N(C)C
0.280632	Ic1c(Cl)cc(cc1)C(=O)Nc2nc(ncc2)N(C)C
0.280632	Ic1c(Cl)cc(cc1)C(=O)Nc2nc(ncc2)N(C)C
0.280632	Ic1c(Cl)cc(cc1)C(=O)Nc2nc(ncc2)N(C)C
0.280632	Ic1c(Cl)cc(cc1)C(=O)Nc2nc(ncc2)N(C)C
0.280443	Brc1ccc(cc1)C2=NSC(C(=O)Nc3cc(ccc3)C(=O)Nc4ncc(Cl)cc4)=C2
0.280443	Brc1ccc(cc1)C2=NSC(C(=O)Nc3cc(ccc3)C(=O)Nc4ncc(Cl)cc4)=C2
0.280443	Brc1ccc(cc1)C2=NSC(C(=O)Nc3cc(ccc3)C(=O)Nc4ncc(Cl)cc4)=C2
0.280443	Brc1ccc(cc1)C2=NSC(C(=O)Nc3cc(ccc3)C(=O)Nc4ncc(Cl)cc4)=C2
0.280443	Brc1ccc(cc1)C2=NSC(C(=O)Nc3cc(ccc3)C(=O)Nc4ncc(Cl)cc4)=C2
0.280443	Brc1ccc(cc1)C2=NSC(C(=O)Nc3cc(ccc3)C(=O)Nc4ncc(Cl)cc4)=C2
0.280443	Brc1ccc(cc1)C2=NSC(C(=O)Nc3cc(ccc3)C(=O)Nc4ncc(Cl)cc4)=C2
0.280443	Brc1ccc(cc1)C2=NSC(C(=O)Nc3cc(ccc3)C(=O)Nc4ncc(Cl)cc4)=C2
0.280443	Brc1ccc(cc1)C2=NSC(C(=O)Nc3cc(ccc3)C(=O)Nc4ncc(Cl)cc4)=C2
0.280443	Brc1ccc(cc1)C2=NSC(C(=O)Nc3cc(ccc3)C(=O)Nc4ncc(Cl)cc4)=C2
0.280277	FC(F)(F)c1cc(NC(=O)c2cc(c(cc2)C)C=3N=CN(C3)CC(F)(F)F)ccc1
0.280277	FC(F)(F)c1cc(NC(=O)c2cc(c(cc2)C)C=3N=CN(C3)CC(F)(F)F)ccc1
0.280277	FC(F)(F)c1cc(NC(=O)c2cc(c(cc2)C)C=3N=CN(C3)CC(F)(F)F)ccc1
0.27972	O=C(NCCCC(=O)Nc1c(OCC)cc(N2CCN(CC2)C)cc1)c3cnccc3
0.27972	O=C(NCCCC(=O)Nc1c(OCC)cc(N2CCN(CC2)C)cc1)c3cnccc3
0.27972	O=C(NCCCC(=O)Nc1c(OCC)cc(N2CCN(CC2)C)cc1)c3cnccc3
0.27972	O=C(NCCCC(=O)Nc1c(OCC)cc(N2CCN(CC2)C)cc1)c3cnccc3
0.279245	Clc1cc(c(NC(=O)c2cc(c(cc2)C)C(C)(C)C)cc1)c3ccc(Cl)cc3
0.279133	Fc1c(NC(=O)C2=C(OC=C2)C)cc(NC(=O)c3c4c(ON=C4CCC)nc(c5cnccc5)c3)cc1
0.279133	Fc1c(NC(=O)C2=C(OC=C2)C)cc(NC(=O)c3c4c(ON=C4CCC)nc(c5cnccc5)c3)cc1
0.279133	Fc1c(NC(=O)C2=C(OC=C2)C)cc(NC(=O)c3c4c(ON=C4CCC)nc(c5cnccc5)c3)cc1
0.279133	Fc1c(NC(=O)C2=C(OC=C2)C)cc(NC(=O)c3c4c(ON=C4CCC)nc(c5cnccc5)c3)cc1
0.279133	Fc1c(NC(=O)C2=C(OC=C2)C)cc(NC(=O)c3c4c(ON=C4CCC)nc(c5cnccc5)c3)cc1
0.279133	Fc1c(NC(=O)C2=C(OC=C2)C)cc(NC(=O)c3c4c(ON=C4CCC)nc(c5cnccc5)c3)cc1
0.279133	Fc1c(NC(=O)C2=C(OC=C2)C)cc(NC(=O)c3c4c(ON=C4CCC)nc(c5cnccc5)c3)cc1
0.279133	Fc1c(NC(=O)C2=C(OC=C2)C)cc(NC(=O)c3c4c(ON=C4CCC)nc(c5cnccc5)c3)cc1
0.279133	Fc1c(NC(=O)C2=C(OC=C2)C)cc(NC(=O)c3c4c(ON=C4CCC)nc(c5cnccc5)c3)cc1
0.279133	Fc1c(NC(=O)C2=C(OC=C2)C)cc(NC(=O)c3c4c(ON=C4CCC)nc(c5cnccc5)c3)cc1
0.278997	Clc1c(cccc1)C=2SC(=CC2)CN3CCN(C(=O)c4c(O)cc(NC(=O)c5cc(Cl)cc(Cl)c5)cc4)CC3
0.278997	Clc1c(cccc1)C=2SC(=CC2)CN3CCN(C(=O)c4c(O)cc(NC(=O)c5cc(Cl)cc(Cl)c5)cc4)CC3
0.278997	Clc1c(cccc1)C=2SC(=CC2)CN3CCN(C(=O)c4c(O)cc(NC(=O)c5cc(Cl)cc(Cl)c5)cc4)CC3
0.278997	Clc1c(cccc1)C=2SC(=CC2)CN3CCN(C(=O)c4c(O)cc(NC(=O)c5cc(Cl)cc(Cl)c5)cc4)CC3
0.278997	Clc1c(cccc1)C=2SC(=CC2)CN3CCN(C(=O)c4c(O)cc(NC(=O)c5cc(Cl)cc(Cl)c5)cc4)CC3
0.278997	Clc1c(cccc1)C=2SC(=CC2)CN3CCN(C(=O)c4c(O)cc(NC(=O)c5cc(Cl)cc(Cl)c5)cc4)CC3
0.278997	Clc1c(cccc1)C=2SC(=CC2)CN3CCN(C(=O)c4c(O)cc(NC(=O)c5cc(Cl)cc(Cl)c5)cc4)CC3
0.278997	Clc1c(cccc1)C=2SC(=CC2)CN3CCN(C(=O)c4c(O)cc(NC(=O)c5cc(Cl)cc(Cl)c5)cc4)CC3
0.278997	Clc1c(cccc1)C=2SC(=CC2)CN3CCN(C(=O)c4c(O)cc(NC(=O)c5cc(Cl)cc(Cl)c5)cc4)CC3
0.278997	Clc1c(cccc1)C=2SC(=CC2)CN3CCN(C(=O)c4c(O)cc(NC(=O)c5cc(Cl)cc(Cl)c5)cc4)CC3
0.278481	Clc1c(cc(NC(=O)CN2CCC(c3nc(ccn3)C=4C=NN(C4)C)CC2)c(OC)c1)C
0.278481	Clc1c(cc(NC(=O)CN2CCC(c3nc(ccn3)C=4C=NN(C4)C)CC2)c(OC)c1)C
0.278481	Clc1c(cc(NC(=O)CN2CCC(c3nc(ccn3)C=4C=NN(C4)C)CC2)c(OC)c1)C
0.278481	Clc1c(cc(NC(=O)CN2CCC(c3nc(ccn3)C=4C=NN(C4)C)CC2)c(OC)c1)C
0.278481	Clc1c(cc(NC(=O)CN2CCC(c3nc(ccn3)C=4C=NN(C4)C)CC2)c(OC)c1)C
0.278481	Clc1c(cc(NC(=O)CN2CCC(c3nc(ccn3)C=4C=NN(C4)C)CC2)c(OC)c1)C
0.278481	Clc1c(cc(NC(=O)CN2CCC(c3nc(ccn3)C=4C=NN(C4)C)CC2)c(OC)c1)C
0.278481	Clc1c(cc(NC(=O)CN2CCC(c3nc(ccn3)C=4C=NN(C4)C)CC2)c(OC)c1)C
0.278481	Clc1c(cc(NC(=O)CN2CCC(c3nc(ccn3)C=4C=NN(C4)C)CC2)c(OC)c1)C
0.278481	Clc1c(cc(NC(=O)CN2CCC(c3nc(ccn3)C=4C=NN(C4)C)CC2)c(OC)c1)C
0.278431	Clc1c(ccc(c1)C(=O)Nc2nc(ccc2)C(=O)OC)C
0.278431	Clc1c(ccc(c1)C(=O)Nc2nc(ccc2)C(=O)OC)C
0.278431	Clc1c(ccc(c1)C(=O)Nc2nc(ccc2)C(=O)OC)C
0.278431	Clc1c(ccc(c1)C(=O)Nc2nc(ccc2)C(=O)OC)C
0.278431	Clc1c(ccc(c1)C(=O)Nc2nc(ccc2)C(=O)OC)C
0.278431	Clc1c(ccc(c1)C(=O)Nc2nc(ccc2)C(=O)OC)C
0.278431	Clc1c(ccc(c1)C(=O)Nc2nc(ccc2)C(=O)OC)C
0.278431	Clc1c(ccc(c1)C(=O)Nc2nc(ccc2)C(=O)OC)C
0.278431	Clc1c(ccc(c1)C(=O)Nc2nc(ccc2)C(=O)OC)C
0.278431	Clc1c(ccc(c1)C(=O)Nc2nc(ccc2)C(=O)OC)C
0.278388	S(=O)(=O)(c1cc(NCC(=O)Nc2ccc(cc2)C(=O)Nc3ccc(OC)cc3)c(cc1)C)CC=C
0.278388	S(=O)(=O)(c1cc(NCC(=O)Nc2ccc(cc2)C(=O)Nc3ccc(OC)cc3)c(cc1)C)CC=C
0.278388	S(=O)(=O)(c1cc(NCC(=O)Nc2ccc(cc2)C(=O)Nc3ccc(OC)cc3)c(cc1)C)CC=C
0.278388	S(=O)(=O)(c1cc(NCC(=O)Nc2ccc(cc2)C(=O)Nc3ccc(OC)cc3)c(cc1)C)CC=C
0.278226	S1C(=NC(=C1)C)c2ccc(cc2)C(=O)NCc3ccc(cc3)CN4CCCCCC4
0.278226	S1C(=NC(=C1)C)c2ccc(cc2)C(=O)NCc3ccc(cc3)CN4CCCCCC4
0.278226	S1C(=NC(=C1)C)c2ccc(cc2)C(=O)NCc3ccc(cc3)CN4CCCCCC4
0.278226	S1C(=NC(=C1)C)c2ccc(cc2)C(=O)NCc3ccc(cc3)CN4CCCCCC4
0.278226	S1C(=NC(=C1)C)c2ccc(cc2)C(=O)NCc3ccc(cc3)CN4CCCCCC4
0.278226	S1C(=NC(=C1)C)c2ccc(cc2)C(=O)NCc3ccc(cc3)CN4CCCCCC4
0.278226	S1C(=NC(=C1)C)c2ccc(cc2)C(=O)NCc3ccc(cc3)CN4CCCCCC4
0.278226	S1C(=NC(=C1)C)c2ccc(cc2)C(=O)NCc3ccc(cc3)CN4CCCCCC4
0.278226	S1C(=NC(=C1)C)c2ccc(cc2)C(=O)NCc3ccc(cc3)CN4CCCCCC4
0.278226	S1C(=NC(=C1)C)c2ccc(cc2)C(=O)NCc3ccc(cc3)CN4CCCCCC4
0.278027	O=C(NC1CC1)c2cc(NC)c(cc2)C
0.278027	O=C(NC1CC1)c2cc(NC)c(cc2)C
0.278027	O=C(NC1CC1)c2cc(NC)c(cc2)C
0.278027	O=C(NC1CC1)c2cc(NC)c(cc2)C
0.278027	O=C(NC1CC1)c2cc(NC)c(cc2)C
0.278027	O=C(NC1CC1)c2cc(NC)c(cc2)C
0.278027	O=C(NC1CC1)c2cc(NC)c(cc2)C
0.278027	O=C(NC1CC1)c2cc(NC)c(cc2)C
0.278027	O=C(NC1CC1)c2cc(NC)c(cc2)C
0.278027	O=C(NC1CC1)c2cc(NC)c(cc2)C
0.277603	Clc1c(cc(Cl)cc1)C(=O)Nc2c(cc(cc2)C)C(=O)N3CCN(CC=4SC(c5cc(Cl)ccc5)=CC4)CC3
0.277228	O=C(NCC(=O)Nc1nc(c2cc3OCCOc3cc2)ccc1)c4cc(OCc5ccccc5)ccc4
0.277228	O=C(NCC(=O)Nc1nc(c2cc3OCCOc3cc2)ccc1)c4cc(OCc5ccccc5)ccc4
0.277228	O=C(NCC(=O)Nc1nc(c2cc3OCCOc3cc2)ccc1)c4cc(OCc5ccccc5)ccc4
0.277228	O=C(NCC(=O)Nc1nc(c2cc3OCCOc3cc2)ccc1)c4cc(OCc5ccccc5)ccc4
0.277228	O=C(NCC(=O)Nc1nc(c2cc3OCCOc3cc2)ccc1)c4cc(OCc5ccccc5)ccc4
0.277228	O=C(NCC(=O)Nc1nc(c2cc3OCCOc3cc2)ccc1)c4cc(OCc5ccccc5)ccc4
0.277228	O=C(NCC(=O)Nc1nc(c2cc3OCCOc3cc2)ccc1)c4cc(OCc5ccccc5)ccc4
0.277228	O=C(NCC(=O)Nc1nc(c2cc3OCCOc3cc2)ccc1)c4cc(OCc5ccccc5)ccc4
0.277228	O=C(NCC(=O)Nc1nc(c2cc3OCCOc3cc2)ccc1)c4cc(OCc5ccccc5)ccc4
0.277228	O=C(NCC(=O)Nc1nc(c2cc3OCCOc3cc2)ccc1)c4cc(OCc5ccccc5)ccc4
0.276978	S1C(=NC(=C1)C)c2ccc(cc2)C(=O)Nc3c(NCCCC)ccc(c3)C(F)(F)F
0.276978	S1C(=NC(=C1)C)c2ccc(cc2)C(=O)Nc3c(NCCCC)ccc(c3)C(F)(F)F
0.276978	S1C(=NC(=C1)C)c2ccc(cc2)C(=O)Nc3c(NCCCC)ccc(c3)C(F)(F)F
0.276978	S1C(=NC(=C1)C)c2ccc(cc2)C(=O)Nc3c(NCCCC)ccc(c3)C(F)(F)F
0.276515	Fc1c(NC(=O)C)cc(NC(=O)c2cc(ccc2)COc3cc(F)ccc3)cc1
0.276515	Fc1c(NC(=O)C)cc(NC(=O)c2cc(ccc2)COc3cc(F)ccc3)cc1
0.276515	Fc1c(NC(=O)C)cc(NC(=O)c2cc(ccc2)COc3cc(F)ccc3)cc1
0.276515	Fc1c(NC(=O)C)cc(NC(=O)c2cc(ccc2)COc3cc(F)ccc3)cc1
0.276515	Fc1c(NC(=O)C)cc(NC(=O)c2cc(ccc2)COc3cc(F)ccc3)cc1
0.276515	Fc1c(NC(=O)C)cc(NC(=O)c2cc(ccc2)COc3cc(F)ccc3)cc1
0.276515	Fc1c(NC(=O)C)cc(NC(=O)c2cc(ccc2)COc3cc(F)ccc3)cc1
0.276224	Brc1cc(ccc1)COc2c(Cl)cc(cc2)C(=O)Nc3nc(ncc3)N(C)C
0.276224	Brc1cc(ccc1)COc2c(Cl)cc(cc2)C(=O)Nc3nc(ncc3)N(C)C
0.276224	Brc1cc(ccc1)COc2c(Cl)cc(cc2)C(=O)Nc3nc(ncc3)N(C)C
0.276224	Brc1cc(ccc1)COc2c(Cl)cc(cc2)C(=O)Nc3nc(ncc3)N(C)C
0.276224	Brc1cc(ccc1)COc2c(Cl)cc(cc2)C(=O)Nc3nc(ncc3)N(C)C
0.276224	Brc1cc(ccc1)COc2c(Cl)cc(cc2)C(=O)Nc3nc(ncc3)N(C)C
0.276224	Brc1cc(ccc1)COc2c(Cl)cc(cc2)C(=O)Nc3nc(ncc3)N(C)C
0.276224	Brc1cc(ccc1)COc2c(Cl)cc(cc2)C(=O)Nc3nc(ncc3)N(C)C
0.276224	Brc1cc(ccc1)COc2c(Cl)cc(cc2)C(=O)Nc3nc(ncc3)N(C)C
0.276224	Brc1cc(ccc1)COc2c(Cl)cc(cc2)C(=O)Nc3nc(ncc3)N(C)C
0.276119	Ic1c(cc(cc1)C(=O)Nc2c(N3CCOCC3)cncc2)C
0.276119	Ic1c(cc(cc1)C(=O)Nc2c(N3CCOCC3)cncc2)C
0.275862	Clc1cc(F)c(cc1)C(=O)Nc2c(OC)ccc(NC(=O)c3c(nc(nc3)Nc4ccccc4)C(F)(F)F)c2
0.275862	Clc1cc(F)c(cc1)C(=O)Nc2c(OC)ccc(NC(=O)c3c(nc(nc3)Nc4ccccc4)C(F)(F)F)c2
0.275862	Clc1cc(F)c(cc1)C(=O)Nc2c(OC)ccc(NC(=O)c3c(nc(nc3)Nc4ccccc4)C(F)(F)F)c2
0.275862	Clc1cc(F)c(cc1)C(=O)Nc2c(OC)ccc(NC(=O)c3c(nc(nc3)Nc4ccccc4)C(F)(F)F)c2
0.275862	Clc1cc(F)c(cc1)C(=O)Nc2c(OC)ccc(NC(=O)c3c(nc(nc3)Nc4ccccc4)C(F)(F)F)c2
0.275748	O=C(Nc1c(cc(OCCC(=O)N)cc1)C)c2c(nc(cc2)C=3OC=CC3)C
0.275748	O=C(Nc1c(cc(OCCC(=O)N)cc1)C)c2c(nc(cc2)C=3OC=CC3)C
0.275735	FC(F)(F)c1ccc(cc1)C(NC(=O)c2cc(NC(=O)Nc3ccccc3)c(cc2)C)c4ccc(OC)cc4
0.275735	FC(F)(F)c1ccc(cc1)C(NC(=O)c2cc(NC(=O)Nc3ccccc3)c(cc2)C)c4ccc(OC)cc4
0.275472	S1C(C(=O)Nc2c(cc(cc2)C=3ON=CN3)C)=CC=C1
0.275472	S1C(C(=O)Nc2c(cc(cc2)C=3ON=CN3)C)=CC=C1
0.275472	S1C(C(=O)Nc2c(cc(cc2)C=3ON=CN3)C)=CC=C1
0.275472	S1C(C(=O)Nc2c(cc(cc2)C=3ON=CN3)C)=CC=C1
0.275472	S1C(C(=O)Nc2c(cc(cc2)C=3ON=CN3)C)=CC=C1
0.275472	S1C(C(=O)Nc2c(cc(cc2)C=3ON=CN3)C)=CC=C1
0.275472	S1C(C(=O)Nc2c(cc(cc2)C=3ON=CN3)C)=CC=C1
0.275472	S1C(C(=O)Nc2c(cc(cc2)C=3ON=CN3)C)=CC=C1
0.275472	S1C(C(=O)Nc2c(cc(cc2)C=3ON=CN3)C)=CC=C1
0.275472	S1C(C(=O)Nc2c(cc(cc2)C=3ON=CN3)C)=CC=C1
0.275472	O=C(NCC)c1cc(NC(=O)C(=O)NCc2cc(ncc2)c3ccccc3)ccc1
0.275472	O=C(NCC)c1cc(NC(=O)C(=O)NCc2cc(ncc2)c3ccccc3)ccc1
0.275472	O=C(NCC)c1cc(NC(=O)C(=O)NCc2cc(ncc2)c3ccccc3)ccc1
0.275472	O=C(NCC)c1cc(NC(=O)C(=O)NCc2cc(ncc2)c3ccccc3)ccc1
0.275472	O=C(NCC)c1cc(NC(=O)C(=O)NCc2cc(ncc2)c3ccccc3)ccc1
0.275472	O=C(NCC)c1cc(NC(=O)C(=O)NCc2cc(ncc2)c3ccccc3)ccc1
0.275472	O=C(NCC)c1cc(NC(=O)C(=O)NCc2cc(ncc2)c3ccccc3)ccc1
0.275472	O=C(NCC)c1cc(NC(=O)C(=O)NCc2cc(ncc2)c3ccccc3)ccc1
0.275472	O=C(NCC)c1cc(NC(=O)C(=O)NCc2cc(ncc2)c3ccccc3)ccc1
0.275472	O=C(NCC)c1cc(NC(=O)C(=O)NCc2cc(ncc2)c3ccccc3)ccc1
0.274448	Clc1c(ccc(NC(=O)C(=O)N2CCN(CC=3SC(c4cc(Cl)ccc4)=CC3)CC2)c1)C(=O)NCCC
0.274448	Clc1c(ccc(NC(=O)C(=O)N2CCN(CC=3SC(c4cc(Cl)ccc4)=CC3)CC2)c1)C(=O)NCCC
0.274419	O=C(Nc1cc(NC=O)c(cc1)C)C
0.274368	Clc1c(ccc(c1)C(=O)Nc2cc(NC(=O)c3c(F)cc(Cl)cc3)c(OC)cc2)C
0.274306	O=C(Nc1c(cc(Oc2ncccn2)cc1)C)c3cnc(N(CC(C)C)C)cc3
0.274306	O=C(Nc1c(cc(Oc2ncccn2)cc1)C)c3cnc(N(CC(C)C)C)cc3
0.274306	O=C(Nc1c(cc(Oc2ncccn2)cc1)C)c3cnc(N(CC(C)C)C)cc3
0.274306	O=C(Nc1c(cc(Oc2ncccn2)cc1)C)c3cnc(N(CC(C)C)C)cc3
0.274306	O=C(Nc1c(cc(Oc2ncccn2)cc1)C)c3cnc(N(CC(C)C)C)cc3
0.274306	O=C(Nc1c(cc(Oc2ncccn2)cc1)C)c3cnc(N(CC(C)C)C)cc3
0.274306	O=C(Nc1c(cc(Oc2ncccn2)cc1)C)c3cnc(N(CC(C)C)C)cc3
0.274306	O=C(Nc1c(cc(Oc2ncccn2)cc1)C)c3cnc(N(CC(C)C)C)cc3
0.274306	O=C(Nc1c(cc(Oc2ncccn2)cc1)C)c3cnc(N(CC(C)C)C)cc3
0.274306	O=C(Nc1c(cc(Oc2ncccn2)cc1)C)c3cnc(N(CC(C)C)C)cc3
0.274131	O=C(O)C1=NC(=NN1)c2cc(ccc2)CNC(=O)c3ccc(NC(=O)c4ccccc4)cc3
0.274131	O=C(O)C1=NC(=NN1)c2cc(ccc2)CNC(=O)c3ccc(NC(=O)c4ccccc4)cc3
0.274021	O=C(Nc1c(OC)ccc(c2ccncc2)c1)c3nc(c(C#N)cc3)C
0.273859	O=C(NCC)c1cc(NC(=O)CCCCCC)c(cc1)C
0.273684	Brc1ccc(c2nc(c(cc2)C(=O)NC=3C=NN(C3)Cc4ncccn4)C)cc1
0.273684	Brc1ccc(c2nc(c(cc2)C(=O)NC=3C=NN(C3)Cc4ncccn4)C)cc1
0.273684	Brc1ccc(c2nc(c(cc2)C(=O)NC=3C=NN(C3)Cc4ncccn4)C)cc1
0.273684	Brc1ccc(c2nc(c(cc2)C(=O)NC=3C=NN(C3)Cc4ncccn4)C)cc1
0.273684	Brc1ccc(c2nc(c(cc2)C(=O)NC=3C=NN(C3)Cc4ncccn4)C)cc1
0.273684	Brc1ccc(c2nc(c(cc2)C(=O)NC=3C=NN(C3)Cc4ncccn4)C)cc1
0.273408	Clc1c(cccc1)CC(C(=O)Nc2ccc(c3nc(ncc3)C)cc2)C
0.273408	Clc1c(cccc1)CC(C(=O)Nc2ccc(c3nc(ncc3)C)cc2)C
0.273408	Clc1c(cccc1)CC(C(=O)Nc2ccc(c3nc(ncc3)C)cc2)C
0.273408	Clc1c(cccc1)CC(C(=O)Nc2ccc(c3nc(ncc3)C)cc2)C
0.273408	Clc1c(cccc1)CC(C(=O)Nc2ccc(c3nc(ncc3)C)cc2)C
0.273408	Clc1c(cccc1)CC(C(=O)Nc2ccc(c3nc(ncc3)C)cc2)C
0.273408	Clc1c(cccc1)CC(C(=O)Nc2ccc(c3nc(ncc3)C)cc2)C
0.273273	S(=O)(=O)(Nc1ccc(cc1)C(=O)NCC(=O)NCC=2ON=C(N2)c3cnccc3)c4cc(OC)c(NC(=O)C)cc4
0.273273	S(=O)(=O)(Nc1ccc(cc1)C(=O)NCC(=O)NCC=2ON=C(N2)c3cnccc3)c4cc(OC)c(NC(=O)C)cc4
0.273273	S(=O)(=O)(Nc1ccc(cc1)C(=O)NCC(=O)NCC=2ON=C(N2)c3cnccc3)c4cc(OC)c(NC(=O)C)cc4
0.273273	S(=O)(=O)(Nc1ccc(cc1)C(=O)NCC(=O)NCC=2ON=C(N2)c3cnccc3)c4cc(OC)c(NC(=O)C)cc4
0.273273	S(=O)(=O)(Nc1ccc(cc1)C(=O)NCC(=O)NCC=2ON=C(N2)c3cnccc3)c4cc(OC)c(NC(=O)C)cc4
0.273273	S(=O)(=O)(Nc1ccc(cc1)C(=O)NCC(=O)NCC=2ON=C(N2)c3cnccc3)c4cc(OC)c(NC(=O)C)cc4
0.273273	S(=O)(=O)(Nc1ccc(cc1)C(=O)NCC(=O)NCC=2ON=C(N2)c3cnccc3)c4cc(OC)c(NC(=O)C)cc4
0.273273	S(=O)(=O)(Nc1ccc(cc1)C(=O)NCC(=O)NCC=2ON=C(N2)c3cnccc3)c4cc(OC)c(NC(=O)C)cc4
0.273273	S(=O)(=O)(Nc1ccc(cc1)C(=O)NCC(=O)NCC=2ON=C(N2)c3cnccc3)c4cc(OC)c(NC(=O)C)cc4
0.273273	S(=O)(=O)(Nc1ccc(cc1)C(=O)NCC(=O)NCC=2ON=C(N2)c3cnccc3)c4cc(OC)c(NC(=O)C)cc4
0.273063	O=C(NCC=1ON=C(N1)c2cnccc2)c3ncc(NC(=O)C)cc3
0.273063	O=C(NCC=1ON=C(N1)c2cnccc2)c3ncc(NC(=O)C)cc3
0.273063	O=C(NCC=1ON=C(N1)c2cnccc2)c3ncc(NC(=O)C)cc3
0.273063	O=C(NCC=1ON=C(N1)c2cnccc2)c3ncc(NC(=O)C)cc3
0.273063	O=C(NCC=1ON=C(N1)c2cnccc2)c3ncc(NC(=O)C)cc3
0.273063	O=C(NCC=1ON=C(N1)c2cnccc2)c3ncc(NC(=O)C)cc3
0.273063	O=C(NCC=1ON=C(N1)c2cnccc2)c3ncc(NC(=O)C)cc3
0.273063	O=C(NCC=1ON=C(N1)c2cnccc2)c3ncc(NC(=O)C)cc3
0.273063	O=C(NCC=1ON=C(N1)c2cnccc2)c3ncc(NC(=O)C)cc3
0.273063	O=C(NCC=1ON=C(N1)c2cnccc2)c3ncc(NC(=O)C)cc3
0.273063	Brc1ccc(c2nc(c(cc2)C(=O)NCCc3ccc(N4CCN(CC4)C)cc3)C)cc1
0.273063	Brc1ccc(c2nc(c(cc2)C(=O)NCCc3ccc(N4CCN(CC4)C)cc3)C)cc1
0.273063	Brc1ccc(c2nc(c(cc2)C(=O)NCCc3ccc(N4CCN(CC4)C)cc3)C)cc1
0.273063	Brc1ccc(c2nc(c(cc2)C(=O)NCCc3ccc(N4CCN(CC4)C)cc3)C)cc1
0.273063	Brc1ccc(c2nc(c(cc2)C(=O)NCCc3ccc(N4CCN(CC4)C)cc3)C)cc1
0.272727	O=C(N(C)C)Nc1c(ccc(NC(=O)Cc2ccc(NC(=O)N)cc2)c1)C
0.272727	O=C(N(C)C)Nc1c(ccc(NC(=O)Cc2ccc(NC(=O)N)cc2)c1)C
0.272727	O=C(N(C)C)Nc1c(ccc(NC(=O)Cc2ccc(NC(=O)N)cc2)c1)C
0.272727	O=C(N(C)C)Nc1c(ccc(NC(=O)Cc2ccc(NC(=O)N)cc2)c1)C
0.272727	O=C(N(C)C)Nc1c(ccc(NC(=O)Cc2ccc(NC(=O)N)cc2)c1)C
0.272727	O=C(N(C)C)Nc1c(ccc(NC(=O)Cc2ccc(NC(=O)N)cc2)c1)C
0.272727	O=C(N(C)C)Nc1c(ccc(NC(=O)Cc2ccc(NC(=O)N)cc2)c1)C
0.272727	O=C(N(C)C)Nc1c(ccc(NC(=O)Cc2ccc(NC(=O)N)cc2)c1)C
0.272727	O=C(N(C)C)Nc1c(ccc(NC(=O)Cc2ccc(NC(=O)N)cc2)c1)C
0.272727	O=C(N(C)C)Nc1c(ccc(NC(=O)Cc2ccc(NC(=O)N)cc2)c1)C
0.272727	BrC=1SC(C=2SC=C(N2)C(=O)Nc3ccc(c4nc(ncc4)C)cc3)=CC1
0.272727	BrC=1SC(C=2SC=C(N2)C(=O)Nc3ccc(c4nc(ncc4)C)cc3)=CC1
0.272727	BrC=1SC(C=2SC=C(N2)C(=O)Nc3ccc(c4nc(ncc4)C)cc3)=CC1
0.272727	BrC=1SC(C=2SC=C(N2)C(=O)Nc3ccc(c4nc(ncc4)C)cc3)=CC1
0.272727	BrC=1SC(C=2SC=C(N2)C(=O)Nc3ccc(c4nc(ncc4)C)cc3)=CC1
0.272358	O=C(NCC1CC1)c2cc(NC(=O)C(=O)N)c(cc2)C
0.272358	O=C(NCC1CC1)c2cc(NC(=O)C(=O)N)c(cc2)C
0.272358	O=C(NCC1CC1)c2cc(NC(=O)C(=O)N)c(cc2)C
0.272358	O=C(NCC1CC1)c2cc(NC(=O)C(=O)N)c(cc2)C
0.272358	O=C(NCC1CC1)c2cc(NC(=O)C(=O)N)c(cc2)C
0.272358	O=C(NCC1CC1)c2cc(NC(=O)C(=O)N)c(cc2)C
0.272358	O=C(NCC1CC1)c2cc(NC(=O)C(=O)N)c(cc2)C
0.272358	O=C(NCC1CC1)c2cc(NC(=O)C(=O)N)c(cc2)C
0.272358	O=C(NCC1CC1)c2cc(NC(=O)C(=O)N)c(cc2)C
0.272358	O=C(NCC1CC1)c2cc(NC(=O)C(=O)N)c(cc2)C
0.272109	S(=O)(=O)(Nc1c(cc(cc1)C)C)c2cc(ccc2)C(=O)NCCc3ccc(N4CCN(CC4)C)cc3
0.272109	S(=O)(=O)(Nc1c(cc(cc1)C)C)c2cc(ccc2)C(=O)NCCc3ccc(N4CCN(CC4)C)cc3
0.272109	S(=O)(=O)(Nc1c(cc(cc1)C)C)c2cc(ccc2)C(=O)NCCc3ccc(N4CCN(CC4)C)cc3
0.272109	S(=O)(=O)(Nc1c(cc(cc1)C)C)c2cc(ccc2)C(=O)NCCc3ccc(N4CCN(CC4)C)cc3
0.272109	S(=O)(=O)(Nc1c(cc(cc1)C)C)c2cc(ccc2)C(=O)NCCc3ccc(N4CCN(CC4)C)cc3
0.272109	S(=O)(=O)(Nc1c(cc(cc1)C)C)c2cc(ccc2)C(=O)NCCc3ccc(N4CCN(CC4)C)cc3
0.272109	S(=O)(=O)(Nc1c(cc(cc1)C)C)c2cc(ccc2)C(=O)NCCc3ccc(N4CCN(CC4)C)cc3
0.272109	S(=O)(=O)(Nc1c(cc(cc1)C)C)c2cc(ccc2)C(=O)NCCc3ccc(N4CCN(CC4)C)cc3
0.272109	S(=O)(=O)(Nc1c(cc(cc1)C)C)c2cc(ccc2)C(=O)NCCc3ccc(N4CCN(CC4)C)cc3
0.272109	S(=O)(=O)(Nc1c(cc(cc1)C)C)c2cc(ccc2)C(=O)NCCc3ccc(N4CCN(CC4)C)cc3
0.271845	Fc1c(cccc1)C(=O)Nc2c(ccc(c2)C(=O)NC3CN(C(=O)CCc4ccccc4)CC3)C
0.271812	Ic1cc(c(NC(=O)C(=O)N2CCN(CC=3SC(c4cc(Cl)ccc4)=CC3)CC2)cc1)C
0.271812	Ic1cc(c(NC(=O)C(=O)N2CCN(CC=3SC(c4cc(Cl)ccc4)=CC3)CC2)cc1)C
0.271812	Ic1cc(c(NC(=O)C(=O)N2CCN(CC=3SC(c4cc(Cl)ccc4)=CC3)CC2)cc1)C
0.271812	Ic1cc(c(NC(=O)C(=O)N2CCN(CC=3SC(c4cc(Cl)ccc4)=CC3)CC2)cc1)C
0.271812	Ic1cc(c(NC(=O)C(=O)N2CCN(CC=3SC(c4cc(Cl)ccc4)=CC3)CC2)cc1)C
0.271812	Ic1cc(c(NC(=O)C(=O)N2CCN(CC=3SC(c4cc(Cl)ccc4)=CC3)CC2)cc1)C
0.271812	Ic1cc(c(NC(=O)C(=O)N2CCN(CC=3SC(c4cc(Cl)ccc4)=CC3)CC2)cc1)C
0.271812	Ic1cc(c(NC(=O)C(=O)N2CCN(CC=3SC(c4cc(Cl)ccc4)=CC3)CC2)cc1)C
0.271812	Ic1cc(c(NC(=O)C(=O)N2CCN(CC=3SC(c4cc(Cl)ccc4)=CC3)CC2)cc1)C
0.271812	Ic1cc(c(NC(=O)C(=O)N2CCN(CC=3SC(c4cc(Cl)ccc4)=CC3)CC2)cc1)C
0.271739	S(=O)(=O)(N1CCN(C(=O)C)CC1)c2cc(ccc2)C(=O)Nc3cc(c4cncnc4)ccc3
0.271739	S(=O)(=O)(N1CCN(C(=O)C)CC1)c2cc(ccc2)C(=O)Nc3cc(c4cncnc4)ccc3
0.271739	S(=O)(=O)(N1CCN(C(=O)C)CC1)c2cc(ccc2)C(=O)Nc3cc(c4cncnc4)ccc3
0.271739	S(=O)(=O)(N1CCN(C(=O)C)CC1)c2cc(ccc2)C(=O)Nc3cc(c4cncnc4)ccc3
0.271739	O=C(Nc1cc(c(O)cc1)C=2ON=C(N2)c3cnccc3)COC
0.271739	O=C(Nc1cc(c(O)cc1)C=2ON=C(N2)c3cnccc3)COC
0.271739	O=C(Nc1cc(c(O)cc1)C=2ON=C(N2)c3cnccc3)COC
0.271739	O=C(Nc1cc(c(O)cc1)C=2ON=C(N2)c3cnccc3)COC
0.271739	O=C(Nc1cc(c(O)cc1)C=2ON=C(N2)c3cnccc3)COC
0.271242	Brc1c(NC(=O)C(=O)N2CCN(CC=3SC(c4cc(Cl)ccc4)=CC3)CC2)cc(NC(=O)NC)cc1
0.271242	Brc1c(NC(=O)C(=O)N2CCN(CC=3SC(c4cc(Cl)ccc4)=CC3)CC2)cc(NC(=O)NC)cc1
0.271242	Brc1c(NC(=O)C(=O)N2CCN(CC=3SC(c4cc(Cl)ccc4)=CC3)CC2)cc(NC(=O)NC)cc1
0.271242	Brc1c(NC(=O)C(=O)N2CCN(CC=3SC(c4cc(Cl)ccc4)=CC3)CC2)cc(NC(=O)NC)cc1
0.271242	Brc1c(NC(=O)C(=O)N2CCN(CC=3SC(c4cc(Cl)ccc4)=CC3)CC2)cc(NC(=O)NC)cc1
0.271242	Brc1c(NC(=O)C(=O)N2CCN(CC=3SC(c4cc(Cl)ccc4)=CC3)CC2)cc(NC(=O)NC)cc1
0.271242	Brc1c(NC(=O)C(=O)N2CCN(CC=3SC(c4cc(Cl)ccc4)=CC3)CC2)cc(NC(=O)NC)cc1
0.271242	Brc1c(NC(=O)C(=O)N2CCN(CC=3SC(c4cc(Cl)ccc4)=CC3)CC2)cc(NC(=O)NC)cc1
0.271242	Brc1c(NC(=O)C(=O)N2CCN(CC=3SC(c4cc(Cl)ccc4)=CC3)CC2)cc(NC(=O)NC)cc1
0.271242	Brc1c(NC(=O)C(=O)N2CCN(CC=3SC(c4cc(Cl)ccc4)=CC3)CC2)cc(NC(=O)NC)cc1
0.271186	Clc1c(ccc(c1)C(=O)Nc2cc(F)c(c(F)c2)C)C
0.271186	Clc1c(ccc(c1)C(=O)Nc2cc(F)c(c(F)c2)C)C
0.271186	Clc1c(ccc(c1)C(=O)Nc2cc(F)c(c(F)c2)C)C
0.271186	Clc1c(ccc(c1)C(=O)Nc2cc(F)c(c(F)c2)C)C
0.271186	Clc1c(ccc(c1)C(=O)Nc2cc(F)c(c(F)c2)C)C
0.271186	Clc1c(ccc(c1)C(=O)Nc2cc(F)c(c(F)c2)C)C
0.271186	Clc1c(ccc(c1)C(=O)Nc2cc(F)c(c(F)c2)C)C
0.271186	Clc1c(ccc(c1)C(=O)Nc2cc(F)c(c(F)c2)C)C
0.271186	Clc1c(ccc(c1)C(=O)Nc2cc(F)c(c(F)c2)C)C
0.271186	Clc1c(ccc(c1)C(=O)Nc2cc(F)c(c(F)c2)C)C
0.271028	n1cc(c2cc(N)c(cc2)C)ccc1
0.271028	n1cc(c2cc(N)c(cc2)C)ccc1
0.271028	n1cc(c2cc(N)c(cc2)C)ccc1
0.271028	Oc1c(ccc(c2cnccc2)c1)C
0.270701	Clc1cc(ccc1)C=2SC(=CC2)CN3CCN(C(=O)C(=O)Nc4cc(OCCC(C)C)c(cc4)C)CC3
0.270701	Clc1cc(ccc1)C=2SC(=CC2)CN3CCN(C(=O)C(=O)Nc4cc(OCCC(C)C)c(cc4)C)CC3
0.270701	Clc1cc(ccc1)C=2SC(=CC2)CN3CCN(C(=O)C(=O)Nc4cc(OCCC(C)C)c(cc4)C)CC3
0.270492	O=C(Nc1cc(NC(=O)NCc2c(cccc2)CNC)c(cc1)C)Nc3ccccc3
0.270492	O=C(Nc1cc(NC(=O)NCc2c(cccc2)CNC)c(cc1)C)Nc3ccccc3
0.270492	O=C(Nc1cc(NC(=O)NCc2c(cccc2)CNC)c(cc1)C)Nc3ccccc3
0.270492	O=C(Nc1cc(NC(=O)NCc2c(cccc2)CNC)c(cc1)C)Nc3ccccc3
0.270492	O=C(NCc1cc(ncc1)c2ccccc2)c3cnc(c4ccccc4)cc3
0.270492	O=C(NCc1cc(ncc1)c2ccccc2)c3cnc(c4ccccc4)cc3
0.270492	O=C(NCc1cc(ncc1)c2ccccc2)c3cnc(c4ccccc4)cc3
0.270492	O=C(NCc1cc(ncc1)c2ccccc2)c3cnc(c4ccccc4)cc3
0.270492	O=C(NCc1cc(ncc1)c2ccccc2)c3cnc(c4ccccc4)cc3
0.270492	O=C(NCc1cc(ncc1)c2ccccc2)c3cnc(c4ccccc4)cc3
0.270492	O=C(NCc1cc(ncc1)c2ccccc2)c3cnc(c4ccccc4)cc3
0.270492	O=C(NCc1cc(ncc1)c2ccccc2)c3cnc(c4ccccc4)cc3
0.270492	O=C(NCc1cc(ncc1)c2ccccc2)c3cnc(c4ccccc4)cc3
0.270492	O=C(NCc1cc(ncc1)c2ccccc2)c3cnc(c4ccccc4)cc3
0.27037	Clc1nc(ccc1C(=O)Nc2cc(ccc2)C(=O)Nc3ncc(Cl)cc3)C
0.27037	Clc1nc(ccc1C(=O)Nc2cc(ccc2)C(=O)Nc3ncc(Cl)cc3)C
0.27037	Clc1nc(ccc1C(=O)Nc2cc(ccc2)C(=O)Nc3ncc(Cl)cc3)C
0.27037	Clc1nc(ccc1C(=O)Nc2cc(ccc2)C(=O)Nc3ncc(Cl)cc3)C
0.27037	Clc1nc(ccc1C(=O)Nc2cc(ccc2)C(=O)Nc3ncc(Cl)cc3)C
0.27037	Clc1nc(ccc1C(=O)Nc2cc(ccc2)C(=O)Nc3ncc(Cl)cc3)C
0.27037	Clc1nc(ccc1C(=O)Nc2cc(ccc2)C(=O)Nc3ncc(Cl)cc3)C
0.27037	Clc1nc(ccc1C(=O)Nc2cc(ccc2)C(=O)Nc3ncc(Cl)cc3)C
0.27037	Clc1nc(ccc1C(=O)Nc2cc(ccc2)C(=O)Nc3ncc(Cl)cc3)C
0.27037	Clc1nc(ccc1C(=O)Nc2cc(ccc2)C(=O)Nc3ncc(Cl)cc3)C
0.270358	O=C(Nc1ccc(c2nc(ncc2)C)cc1)c3cc4N=C(N(c4cc3)C)CO
0.27027	Fc1cc(NC(=O)c2ccc(OC)cc2)c(cc1)C(=O)NCCc3ccc(cc3)C=4ON=C(N4)CC
0.27027	Fc1cc(NC(=O)c2ccc(OC)cc2)c(cc1)C(=O)NCCc3ccc(cc3)C=4ON=C(N4)CC
0.269962	S1C(C(=O)Nc2cc(ccc2)C(=O)NCCc3ccc(N4CCN(CC4)C)cc3)=CC=C1
0.269962	S1C(C(=O)Nc2cc(ccc2)C(=O)NCCc3ccc(N4CCN(CC4)C)cc3)=CC=C1
0.269962	S1C(C(=O)Nc2cc(ccc2)C(=O)NCCc3ccc(N4CCN(CC4)C)cc3)=CC=C1
0.269784	Clc1cnc(NC(=O)c2cc(NC(=O)c3cc([N+]([O-])=O)c(cc3)CC)ccc2)cc1
0.269784	Clc1cnc(NC(=O)c2cc(NC(=O)c3cc([N+]([O-])=O)c(cc3)CC)ccc2)cc1
0.269784	Clc1cnc(NC(=O)c2cc(NC(=O)c3cc([N+]([O-])=O)c(cc3)CC)ccc2)cc1
0.269784	Clc1cnc(NC(=O)c2cc(NC(=O)c3cc([N+]([O-])=O)c(cc3)CC)ccc2)cc1
0.269784	Clc1cnc(NC(=O)c2cc(NC(=O)c3cc([N+]([O-])=O)c(cc3)CC)ccc2)cc1
0.269784	Clc1cnc(NC(=O)c2cc(NC(=O)c3cc([N+]([O-])=O)c(cc3)CC)ccc2)cc1
0.269784	Clc1cnc(NC(=O)c2cc(NC(=O)c3cc([N+]([O-])=O)c(cc3)CC)ccc2)cc1
0.269784	Clc1cnc(NC(=O)c2cc(NC(=O)c3cc([N+]([O-])=O)c(cc3)CC)ccc2)cc1
0.269784	Clc1cnc(NC(=O)c2cc(NC(=O)c3cc([N+]([O-])=O)c(cc3)CC)ccc2)cc1
0.269784	Clc1cnc(NC(=O)c2cc(NC(=O)c3cc([N+]([O-])=O)c(cc3)CC)ccc2)cc1
0.269531	S1C(=CC(C(=O)Nc2c(ccc(c2)C(=O)O)C)=C1)C(F)(F)F
0.269531	S1C(=CC(C(=O)Nc2c(ccc(c2)C(=O)O)C)=C1)C(F)(F)F
0.269531	S1C(=CC(C(=O)Nc2c(ccc(c2)C(=O)O)C)=C1)C(F)(F)F
0.269504	S1C(=NC(=C1)C)c2ccc(cc2)C(=O)Nc3cc(c(OC(F)F)cc3)C(=O)O
0.269504	S1C(=NC(=C1)C)c2ccc(cc2)C(=O)Nc3cc(c(OC(F)F)cc3)C(=O)O
0.269504	S1C(=NC(=C1)C)c2ccc(cc2)C(=O)Nc3cc(c(OC(F)F)cc3)C(=O)O
0.269504	S1C(=NC(=C1)C)c2ccc(cc2)C(=O)Nc3cc(c(OC(F)F)cc3)C(=O)O
0.269388	Fc1cc(N)cc(c1)CNC(=O)Nc2c(ccc(NC(=O)Nc3ccccc3)c2)C
0.268608	n1c(nc2c(c1Nc3cc(c(N4CCN(CC4)CC)cc3)C)CCC2)c5ncccc5
0.268608	n1c(nc2c(c1Nc3cc(c(N4CCN(CC4)CC)cc3)C)CCC2)c5ncccc5
0.268608	n1c(nc2c(c1Nc3cc(c(N4CCN(CC4)CC)cc3)C)CCC2)c5ncccc5
0.268608	n1c(nc2c(c1Nc3cc(c(N4CCN(CC4)CC)cc3)C)CCC2)c5ncccc5
0.268608	n1c(nc2c(c1Nc3cc(c(N4CCN(CC4)CC)cc3)C)CCC2)c5ncccc5
0.268608	n1c(nc2c(c1Nc3cc(c(N4CCN(CC4)CC)cc3)C)CCC2)c5ncccc5
0.268608	n1c(nc2c(c1Nc3cc(c(N4CCN(CC4)CC)cc3)C)CCC2)c5ncccc5
0.268608	n1c(nc2c(c1Nc3cc(c(N4CCN(CC4)CC)cc3)C)CCC2)c5ncccc5
0.268608	n1c(nc2c(c1Nc3cc(c(N4CCN(CC4)CC)cc3)C)CCC2)c5ncccc5
0.268608	n1c(nc2c(c1Nc3cc(c(N4CCN(CC4)CC)cc3)C)CCC2)c5ncccc5
0.268519	S(=O)(=O)(c1c(ccc(NC(=O)c2c(nc(nc2)Nc3ccccc3)C(F)(F)F)c1)C)C4CCCC4
0.268519	S(=O)(=O)(c1c(ccc(NC(=O)c2c(nc(nc2)Nc3ccccc3)C(F)(F)F)c1)C)C4CCCC4
0.268519	S(=O)(=O)(c1c(ccc(NC(=O)c2c(nc(nc2)Nc3ccccc3)C(F)(F)F)c1)C)C4CCCC4
0.268519	S(=O)(=O)(c1c(ccc(NC(=O)c2c(nc(nc2)Nc3ccccc3)C(F)(F)F)c1)C)C4CCCC4
0.268519	S(=O)(=O)(c1c(ccc(NC(=O)c2c(nc(nc2)Nc3ccccc3)C(F)(F)F)c1)C)C4CCCC4
0.268519	S(=O)(=O)(c1c(ccc(NC(=O)c2c(nc(nc2)Nc3ccccc3)C(F)(F)F)c1)C)C4CCCC4
0.268519	S(=O)(=O)(c1c(ccc(NC(=O)c2c(nc(nc2)Nc3ccccc3)C(F)(F)F)c1)C)C4CCCC4
0.268519	S(=O)(=O)(c1c(ccc(NC(=O)c2c(nc(nc2)Nc3ccccc3)C(F)(F)F)c1)C)C4CCCC4
0.268519	S(=O)(=O)(c1c(ccc(NC(=O)c2c(nc(nc2)Nc3ccccc3)C(F)(F)F)c1)C)C4CCCC4
0.268519	S(=O)(=O)(c1c(ccc(NC(=O)c2c(nc(nc2)Nc3ccccc3)C(F)(F)F)c1)C)C4CCCC4
0.268382	O(c1c(NCc2cc(c3ncccc3)ccc2)cccc1)CCN4CCN(CC4)C
0.268382	O(c1c(NCc2cc(c3ncccc3)ccc2)cccc1)CCN4CCN(CC4)C
0.268382	O(c1c(NCc2cc(c3ncccc3)ccc2)cccc1)CCN4CCN(CC4)C
0.268382	O(c1c(NCc2cc(c3ncccc3)ccc2)cccc1)CCN4CCN(CC4)C
0.268382	O(c1c(NCc2cc(c3ncccc3)ccc2)cccc1)CCN4CCN(CC4)C
0.268382	O(c1c(NCc2cc(c3ncccc3)ccc2)cccc1)CCN4CCN(CC4)C
0.268382	O(c1c(NCc2cc(c3ncccc3)ccc2)cccc1)CCN4CCN(CC4)C
0.268382	O(c1c(NCc2cc(c3ncccc3)ccc2)cccc1)CCN4CCN(CC4)C
0.268382	O(c1c(NCc2cc(c3ncccc3)ccc2)cccc1)CCN4CCN(CC4)C
0.268382	O(c1c(NCc2cc(c3ncccc3)ccc2)cccc1)CCN4CCN(CC4)C
0.268293	O=C(N(C(C)C)C)c1c(ccc(NC(=O)c2c3c(ON=C3CCC)nc(c4cnccc4)c2)c1)C
0.268293	O=C(N(C(C)C)C)c1c(ccc(NC(=O)c2c3c(ON=C3CCC)nc(c4cnccc4)c2)c1)C
0.268293	O=C(N(C(C)C)C)c1c(ccc(NC(=O)c2c3c(ON=C3CCC)nc(c4cnccc4)c2)c1)C
0.268293	O=C(N(C(C)C)C)c1c(ccc(NC(=O)c2c3c(ON=C3CCC)nc(c4cnccc4)c2)c1)C
0.268293	O=C(N(C(C)C)C)c1c(ccc(NC(=O)c2c3c(ON=C3CCC)nc(c4cnccc4)c2)c1)C
0.268293	O=C(N(C(C)C)C)c1c(ccc(NC(=O)c2c3c(ON=C3CCC)nc(c4cnccc4)c2)c1)C
0.268293	O=C(N(C(C)C)C)c1c(ccc(NC(=O)c2c3c(ON=C3CCC)nc(c4cnccc4)c2)c1)C
0.268293	O=C(N(C(C)C)C)c1c(ccc(NC(=O)c2c3c(ON=C3CCC)nc(c4cnccc4)c2)c1)C
0.268293	O=C(N(C(C)C)C)c1c(ccc(NC(=O)c2c3c(ON=C3CCC)nc(c4cnccc4)c2)c1)C
0.268293	O=C(N(C(C)C)C)c1c(ccc(NC(=O)c2c3c(ON=C3CCC)nc(c4cnccc4)c2)c1)C
0.268	Fc1c(cccc1)C(=O)Nc2c(ccc(c2)C=O)C
0.268	Fc1c(cccc1)C(=O)Nc2c(ccc(c2)C=O)C
0.268	Fc1c(cccc1)C(=O)Nc2c(ccc(c2)C=O)C
0.268	Fc1c(cccc1)C(=O)Nc2c(ccc(c2)C=O)C
0.268	Fc1c(cccc1)C(=O)Nc2c(ccc(c2)C=O)C
0.268	Fc1c(cccc1)C(=O)Nc2c(ccc(c2)C=O)C
0.268	Fc1c(cccc1)C(=O)Nc2c(ccc(c2)C=O)C
0.268	Fc1c(cccc1)C(=O)Nc2c(ccc(c2)C=O)C
0.268	Fc1c(cccc1)C(=O)Nc2c(ccc(c2)C=O)C
0.268	Fc1c(cccc1)C(=O)Nc2c(ccc(c2)C=O)C
0.268	Fc1cc(NC(=O)c2ccc(NC(=O)c3ccccc3)cc2)c(OCC(F)(F)F)cc1
0.267974	S1C(=NC(c2ccc(cc2)C)=C1CC(=O)Nc3c(OC)ccc(c4ccncc4)c3)c5cnccc5
0.267974	S1C(=NC(c2ccc(cc2)C)=C1CC(=O)Nc3c(OC)ccc(c4ccncc4)c3)c5cnccc5
0.267974	S1C(=NC(c2ccc(cc2)C)=C1CC(=O)Nc3c(OC)ccc(c4ccncc4)c3)c5cnccc5
0.267974	S1C(=NC(c2ccc(cc2)C)=C1CC(=O)Nc3c(OC)ccc(c4ccncc4)c3)c5cnccc5
0.267974	S1C(=NC(c2ccc(cc2)C)=C1CC(=O)Nc3c(OC)ccc(c4ccncc4)c3)c5cnccc5
0.267974	S1C(=NC(c2ccc(cc2)C)=C1CC(=O)Nc3c(OC)ccc(c4ccncc4)c3)c5cnccc5
0.267974	S1C(=NC(c2ccc(cc2)C)=C1CC(=O)Nc3c(OC)ccc(c4ccncc4)c3)c5cnccc5
0.267974	S1C(=NC(c2ccc(cc2)C)=C1CC(=O)Nc3c(OC)ccc(c4ccncc4)c3)c5cnccc5
0.267974	S1C(=NC(c2ccc(cc2)C)=C1CC(=O)Nc3c(OC)ccc(c4ccncc4)c3)c5cnccc5
0.267974	S1C(=NC(c2ccc(cc2)C)=C1CC(=O)Nc3c(OC)ccc(c4ccncc4)c3)c5cnccc5
0.267925	O=C(Nc1cc(ccc1)COC(C)(C)C)c2cc(OCC)c(OCc3ccncc3)cc2
0.267925	O=C(Nc1cc(ccc1)COC(C)(C)C)c2cc(OCC)c(OCc3ccncc3)cc2
0.267925	O=C(Nc1cc(ccc1)COC(C)(C)C)c2cc(OCC)c(OCc3ccncc3)cc2
0.267925	O=C(Nc1cc(ccc1)COC(C)(C)C)c2cc(OCC)c(OCc3ccncc3)cc2
0.267925	O=C(Nc1cc(ccc1)COC(C)(C)C)c2cc(OCC)c(OCc3ccncc3)cc2
0.267925	O=C(Nc1cc(ccc1)COC(C)(C)C)c2cc(OCC)c(OCc3ccncc3)cc2
0.267925	O=C(Nc1cc(ccc1)COC(C)(C)C)c2cc(OCC)c(OCc3ccncc3)cc2
0.267925	O=C(Nc1cc(ccc1)COC(C)(C)C)c2cc(OCC)c(OCc3ccncc3)cc2
0.267925	O=C(Nc1cc(ccc1)COC(C)(C)C)c2cc(OCC)c(OCc3ccncc3)cc2
0.267925	O=C(Nc1cc(ccc1)COC(C)(C)C)c2cc(OCC)c(OCc3ccncc3)cc2
0.267913	S1C(=NC(c2ccc(cc2)C)=C1CC(=O)Nc3nc(c4cc5OCCOc5cc4)ccc3)c6cnccc6
0.267913	S1C(=NC(c2ccc(cc2)C)=C1CC(=O)Nc3nc(c4cc5OCCOc5cc4)ccc3)c6cnccc6
0.267913	S1C(=NC(c2ccc(cc2)C)=C1CC(=O)Nc3nc(c4cc5OCCOc5cc4)ccc3)c6cnccc6
0.267913	S1C(=NC(c2ccc(cc2)C)=C1CC(=O)Nc3nc(c4cc5OCCOc5cc4)ccc3)c6cnccc6
0.267913	S1C(=NC(c2ccc(cc2)C)=C1CC(=O)Nc3nc(c4cc5OCCOc5cc4)ccc3)c6cnccc6
0.267913	S1C(=NC(c2ccc(cc2)C)=C1CC(=O)Nc3nc(c4cc5OCCOc5cc4)ccc3)c6cnccc6
0.267913	S1C(=NC(c2ccc(cc2)C)=C1CC(=O)Nc3nc(c4cc5OCCOc5cc4)ccc3)c6cnccc6
0.267913	S1C(=NC(c2ccc(cc2)C)=C1CC(=O)Nc3nc(c4cc5OCCOc5cc4)ccc3)c6cnccc6
0.267913	S1C(=NC(c2ccc(cc2)C)=C1CC(=O)Nc3nc(c4cc5OCCOc5cc4)ccc3)c6cnccc6
0.267913	S1C(=NC(c2ccc(cc2)C)=C1CC(=O)Nc3nc(c4cc5OCCOc5cc4)ccc3)c6cnccc6
0.267606	Fc1c(ccc(NC(=O)c2c3c(nc(c4cnccc4)c2)ccc(c3)C)c1)C(=O)NCCN(CC)CC
0.267606	Fc1c(ccc(NC(=O)c2c3c(nc(c4cnccc4)c2)ccc(c3)C)c1)C(=O)NCCN(CC)CC
0.267606	Fc1c(ccc(NC(=O)c2c3c(nc(c4cnccc4)c2)ccc(c3)C)c1)C(=O)NCCN(CC)CC
0.267606	Fc1c(ccc(NC(=O)c2c3c(nc(c4cnccc4)c2)ccc(c3)C)c1)C(=O)NCCN(CC)CC
0.267606	Fc1c(ccc(NC(=O)c2c3c(nc(c4cnccc4)c2)ccc(c3)C)c1)C(=O)NCCN(CC)CC
0.267606	Fc1c(ccc(NC(=O)c2c3c(nc(c4cnccc4)c2)ccc(c3)C)c1)C(=O)NCCN(CC)CC
0.267606	Fc1c(ccc(NC(=O)c2c3c(nc(c4cnccc4)c2)ccc(c3)C)c1)C(=O)NCCN(CC)CC
0.267606	Fc1c(ccc(NC(=O)c2c3c(nc(c4cnccc4)c2)ccc(c3)C)c1)C(=O)NCCN(CC)CC
0.267606	Fc1c(ccc(NC(=O)c2c3c(nc(c4cnccc4)c2)ccc(c3)C)c1)C(=O)NCCN(CC)CC
0.267101	O=C(Nc1c(ccc(c1)C(=O)Nc2c3NC=C(C#N)c3c(cc2)C)C)Nc4ccccc4
0.266932	S(=O)(=O)(c1cc(ccc1)C(=O)Nc2cc(c3cncnc3)ccc2)CC
0.266932	S(=O)(=O)(c1cc(ccc1)C(=O)Nc2cc(c3cncnc3)ccc2)CC
0.266932	S(=O)(=O)(c1cc(ccc1)C(=O)Nc2cc(c3cncnc3)ccc2)CC
0.266917	O=C(NCc1ccc(c2cc(ccc2)C)cc1)C3=NOC(=C3)CN4CCN(CC4)C
0.266917	O=C(NCc1ccc(c2cc(ccc2)C)cc1)C3=NOC(=C3)CN4CCN(CC4)C
0.266917	O=C(NCc1ccc(c2cc(ccc2)C)cc1)C3=NOC(=C3)CN4CCN(CC4)C
0.266917	O=C(NCc1ccc(c2cc(ccc2)C)cc1)C3=NOC(=C3)CN4CCN(CC4)C
0.266917	O=C(NCc1ccc(c2cc(ccc2)C)cc1)C3=NOC(=C3)CN4CCN(CC4)C
0.266917	O=C(NCc1ccc(c2cc(ccc2)C)cc1)C3=NOC(=C3)CN4CCN(CC4)C
0.266917	O=C(NCc1ccc(c2cc(ccc2)C)cc1)C3=NOC(=C3)CN4CCN(CC4)C
0.266917	O=C(NCc1ccc(c2cc(ccc2)C)cc1)C3=NOC(=C3)CN4CCN(CC4)C
0.266917	O=C(NCc1ccc(c2cc(ccc2)C)cc1)C3=NOC(=C3)CN4CCN(CC4)C
0.266917	O=C(NCc1ccc(c2cc(ccc2)C)cc1)C3=NOC(=C3)CN4CCN(CC4)C
0.266667	Ic1c(cccc1)C(=O)Nc2cc(NC(=O)C=3N=C(NC3CC)c4ccc(Cl)cc4)c(Cl)cc2
0.266667	Ic1c(cccc1)C(=O)Nc2cc(NC(=O)C=3N=C(NC3CC)c4ccc(Cl)cc4)c(Cl)cc2
0.266667	Ic1c(cccc1)C(=O)Nc2cc(NC(=O)C=3N=C(NC3CC)c4ccc(Cl)cc4)c(Cl)cc2
0.266667	Ic1c(cccc1)C(=O)Nc2cc(NC(=O)C=3N=C(NC3CC)c4ccc(Cl)cc4)c(Cl)cc2
0.266667	Ic1c(cccc1)C(=O)Nc2cc(NC(=O)C=3N=C(NC3CC)c4ccc(Cl)cc4)c(Cl)cc2
0.266667	Ic1c(cccc1)C(=O)Nc2cc(NC(=O)C=3N=C(NC3CC)c4ccc(Cl)cc4)c(Cl)cc2
0.266667	Ic1c(cccc1)C(=O)Nc2cc(NC(=O)C=3N=C(NC3CC)c4ccc(Cl)cc4)c(Cl)cc2
0.266667	Ic1c(cccc1)C(=O)Nc2cc(NC(=O)C=3N=C(NC3CC)c4ccc(Cl)cc4)c(Cl)cc2
0.266667	Ic1c(cccc1)C(=O)Nc2cc(NC(=O)C=3N=C(NC3CC)c4ccc(Cl)cc4)c(Cl)cc2
0.266667	Ic1c(cccc1)C(=O)Nc2cc(NC(=O)C=3N=C(NC3CC)c4ccc(Cl)cc4)c(Cl)cc2
0.266491	Clc1cc(F)c(cc1)C(=O)Nc2c(OC)ccc(NC(=O)c3c4c(ON=C4CCC)nc(c5cnccc5)c3)c2
0.266491	Clc1cc(F)c(cc1)C(=O)Nc2c(OC)ccc(NC(=O)c3c4c(ON=C4CCC)nc(c5cnccc5)c3)c2
0.266491	Clc1cc(F)c(cc1)C(=O)Nc2c(OC)ccc(NC(=O)c3c4c(ON=C4CCC)nc(c5cnccc5)c3)c2
0.266491	Clc1cc(F)c(cc1)C(=O)Nc2c(OC)ccc(NC(=O)c3c4c(ON=C4CCC)nc(c5cnccc5)c3)c2
0.266491	Clc1cc(F)c(cc1)C(=O)Nc2c(OC)ccc(NC(=O)c3c4c(ON=C4CCC)nc(c5cnccc5)c3)c2
0.266491	Clc1cc(F)c(cc1)C(=O)Nc2c(OC)ccc(NC(=O)c3c4c(ON=C4CCC)nc(c5cnccc5)c3)c2
0.266491	Clc1cc(F)c(cc1)C(=O)Nc2c(OC)ccc(NC(=O)c3c4c(ON=C4CCC)nc(c5cnccc5)c3)c2
0.266491	Clc1cc(F)c(cc1)C(=O)Nc2c(OC)ccc(NC(=O)c3c4c(ON=C4CCC)nc(c5cnccc5)c3)c2
0.266491	Clc1cc(F)c(cc1)C(=O)Nc2c(OC)ccc(NC(=O)c3c4c(ON=C4CCC)nc(c5cnccc5)c3)c2
0.266491	Clc1cc(F)c(cc1)C(=O)Nc2c(OC)ccc(NC(=O)c3c4c(ON=C4CCC)nc(c5cnccc5)c3)c2
0.266447	Clc1c(cc(NC(=O)N)cc1)C=2ON=C(N2)c3c(NC(=O)c4ncccc4)cccc3
0.266447	Clc1c(cc(NC(=O)N)cc1)C=2ON=C(N2)c3c(NC(=O)c4ncccc4)cccc3
0.266447	Clc1c(cc(NC(=O)N)cc1)C=2ON=C(N2)c3c(NC(=O)c4ncccc4)cccc3
0.266447	Clc1c(cc(NC(=O)N)cc1)C=2ON=C(N2)c3c(NC(=O)c4ncccc4)cccc3
0.266447	Clc1c(cc(NC(=O)N)cc1)C=2ON=C(N2)c3c(NC(=O)c4ncccc4)cccc3
0.266447	Clc1c(cc(NC(=O)N)cc1)C=2ON=C(N2)c3c(NC(=O)c4ncccc4)cccc3
0.266447	Clc1c(cc(NC(=O)N)cc1)C=2ON=C(N2)c3c(NC(=O)c4ncccc4)cccc3
0.266447	Clc1c(cc(NC(=O)N)cc1)C=2ON=C(N2)c3c(NC(=O)c4ncccc4)cccc3
0.266447	Clc1c(cc(NC(=O)N)cc1)C=2ON=C(N2)c3c(NC(=O)c4ncccc4)cccc3
0.266447	Clc1c(cc(NC(=O)N)cc1)C=2ON=C(N2)c3c(NC(=O)c4ncccc4)cccc3
0.266436	Fc1c(OCc2ncccc2)ccc(NC(=O)CCCNC(=O)c3cnccc3)c1
0.266436	Fc1c(OCc2ncccc2)ccc(NC(=O)CCCNC(=O)c3cnccc3)c1
0.266094	O=C(Nc1ncccc1O)c2ccc(NC(=O)c3ccccc3)cc2
0.266094	O=C(Nc1ncccc1O)c2ccc(NC(=O)c3ccccc3)cc2
0.266094	O=C(Nc1ncccc1O)c2ccc(NC(=O)c3ccccc3)cc2
0.266094	O=C(Nc1ncccc1O)c2ccc(NC(=O)c3ccccc3)cc2
0.266094	O=C(Nc1ncccc1O)c2ccc(NC(=O)c3ccccc3)cc2
0.266094	O=C(Nc1ncccc1O)c2ccc(NC(=O)c3ccccc3)cc2
0.266094	O=C(Nc1ncccc1O)c2ccc(NC(=O)c3ccccc3)cc2
0.266094	O=C(Nc1ncccc1O)c2ccc(NC(=O)c3ccccc3)cc2
0.266094	O=C(Nc1ncccc1O)c2ccc(NC(=O)c3ccccc3)cc2
0.266094	O=C(Nc1ncccc1O)c2ccc(NC(=O)c3ccccc3)cc2
0.265993	O=C(OC)C(Oc1c(ccc(NC(=O)C(=O)N2CCN(Cc3ccccc3)CCC2)c1)C)C
0.265993	O=C(OC)C(Oc1c(ccc(NC(=O)C(=O)N2CCN(Cc3ccccc3)CCC2)c1)C)C
0.265993	O=C(OC)C(Oc1c(ccc(NC(=O)C(=O)N2CCN(Cc3ccccc3)CCC2)c1)C)C
0.265993	O=C(OC)C(Oc1c(ccc(NC(=O)C(=O)N2CCN(Cc3ccccc3)CCC2)c1)C)C
0.265993	O=C(OC)C(Oc1c(ccc(NC(=O)C(=O)N2CCN(Cc3ccccc3)CCC2)c1)C)C
0.265993	O=C(OC)C(Oc1c(ccc(NC(=O)C(=O)N2CCN(Cc3ccccc3)CCC2)c1)C)C
0.265372	S(=O)(=O)(Nc1c(cc(cc1)C)C)c2cc(ccc2)C(=O)Nc3c(N4CCOCC4)cncc3
0.265372	S(=O)(=O)(Nc1c(cc(cc1)C)C)c2cc(ccc2)C(=O)Nc3c(N4CCOCC4)cncc3
0.265372	S(=O)(=O)(Nc1c(cc(cc1)C)C)c2cc(ccc2)C(=O)Nc3c(N4CCOCC4)cncc3
0.265372	S(=O)(=O)(Nc1c(cc(cc1)C)C)c2cc(ccc2)C(=O)Nc3c(N4CCOCC4)cncc3
0.265372	S(=O)(=O)(Nc1c(cc(cc1)C)C)c2cc(ccc2)C(=O)Nc3c(N4CCOCC4)cncc3
0.265372	S(=O)(=O)(Nc1c(cc(cc1)C)C)c2cc(ccc2)C(=O)Nc3c(N4CCOCC4)cncc3
0.265372	S(=O)(=O)(Nc1c(cc(cc1)C)C)c2cc(ccc2)C(=O)Nc3c(N4CCOCC4)cncc3
0.265372	S(=O)(=O)(Nc1c(cc(cc1)C)C)c2cc(ccc2)C(=O)Nc3c(N4CCOCC4)cncc3
0.265372	S(=O)(=O)(Nc1c(cc(cc1)C)C)c2cc(ccc2)C(=O)Nc3c(N4CCOCC4)cncc3
0.265372	S(=O)(=O)(Nc1c(cc(cc1)C)C)c2cc(ccc2)C(=O)Nc3c(N4CCOCC4)cncc3
0.265306	Clc1c(ccc(c1)C(=O)Nc2ccc(cc2)C(F)(F)CF)C
0.265306	Clc1c(ccc(c1)C(=O)Nc2ccc(cc2)C(F)(F)CF)C
0.265306	Clc1c(ccc(c1)C(=O)Nc2ccc(cc2)C(F)(F)CF)C
0.265306	S(=O)(=O)(c1cc(NCC(=O)Nc2ccc(cc2)C(=O)Nc3c(OC)cccc3)c(cc1)C)CC=C
0.265152	O=C(NCc1cc(ncc1)c2ccccc2)c3cc(ncc3)NC(=O)C(C)C
0.265152	O=C(NCc1cc(ncc1)c2ccccc2)c3cc(ncc3)NC(=O)C(C)C
0.265152	O=C(NCc1cc(ncc1)c2ccccc2)c3cc(ncc3)NC(=O)C(C)C
0.265152	O=C(NCc1cc(ncc1)c2ccccc2)c3cc(ncc3)NC(=O)C(C)C
0.265152	O=C(NCc1cc(ncc1)c2ccccc2)c3cc(ncc3)NC(=O)C(C)C
0.265152	O=C(NCc1cc(ncc1)c2ccccc2)c3cc(ncc3)NC(=O)C(C)C
0.265152	O=C(NCc1cc(ncc1)c2ccccc2)c3cc(ncc3)NC(=O)C(C)C
0.265152	O=C(NCc1cc(ncc1)c2ccccc2)c3cc(ncc3)NC(=O)C(C)C
0.265152	O=C(NCc1cc(ncc1)c2ccccc2)c3cc(ncc3)NC(=O)C(C)C
0.265152	O=C(NCc1cc(ncc1)c2ccccc2)c3cc(ncc3)NC(=O)C(C)C
0.26506	Brc1c(cc(cc1)CNC2CCN(Cc3cnccc3)CC2)C
0.26506	Brc1c(cc(cc1)CNC2CCN(Cc3cnccc3)CC2)C
0.26506	Brc1c(cc(cc1)CNC2CCN(Cc3cnccc3)CC2)C
0.26506	Brc1c(cc(cc1)CNC2CCN(Cc3cnccc3)CC2)C
0.26506	Brc1c(cc(cc1)CNC2CCN(Cc3cnccc3)CC2)C
0.26506	Brc1c(cc(cc1)CNC2CCN(Cc3cnccc3)CC2)C
0.26506	Brc1c(cc(cc1)CNC2CCN(Cc3cnccc3)CC2)C
0.26506	Brc1c(cc(cc1)CNC2CCN(Cc3cnccc3)CC2)C
0.26506	Brc1c(cc(cc1)CNC2CCN(Cc3cnccc3)CC2)C
0.26506	Brc1c(cc(cc1)CNC2CCN(Cc3cnccc3)CC2)C
0.264984	Fc1c(OCc2ncccc2)ccc(NC(=O)c3c(nc(nc3)Nc4ccccc4)C(F)(F)F)c1
0.264984	Fc1c(OCc2ncccc2)ccc(NC(=O)c3c(nc(nc3)Nc4ccccc4)C(F)(F)F)c1
0.264984	Fc1c(OCc2ncccc2)ccc(NC(=O)c3c(nc(nc3)Nc4ccccc4)C(F)(F)F)c1
0.264706	S(c1ccc(cc1)C(=O)Nc2ccc(cc2)CCN3CCOCC3)Cc4ccccc4
0.264706	S(c1ccc(cc1)C(=O)Nc2ccc(cc2)CCN3CCOCC3)Cc4ccccc4
0.264706	S(c1ccc(cc1)C(=O)Nc2ccc(cc2)CCN3CCOCC3)Cc4ccccc4
0.264706	S(c1ccc(cc1)C(=O)Nc2ccc(cc2)CCN3CCOCC3)Cc4ccccc4
0.264706	S(c1ccc(cc1)C(=O)Nc2ccc(cc2)CCN3CCOCC3)Cc4ccccc4
0.264706	S(c1ccc(cc1)C(=O)Nc2ccc(cc2)CCN3CCOCC3)Cc4ccccc4
0.264706	S(c1ccc(cc1)C(=O)Nc2ccc(cc2)CCN3CCOCC3)Cc4ccccc4
0.264706	S(c1ccc(cc1)C(=O)Nc2ccc(cc2)CCN3CCOCC3)Cc4ccccc4
0.264706	S(c1ccc(cc1)C(=O)Nc2ccc(cc2)CCN3CCOCC3)Cc4ccccc4
0.264493	S1C(NC(=O)c2ccc(cc2)CCCC)=C(C(=O)Nc3cc(NC(=O)C)c(F)cc3)C=C1
0.264463	Clc1c(ccc(c1)C(=O)Nc2cc(OCC(F)(F)F)cc(OCC(F)(F)F)c2)C
0.264463	Clc1c(ccc(c1)C(=O)Nc2cc(OCC(F)(F)F)cc(OCC(F)(F)F)c2)C
0.264463	Clc1c(ccc(c1)C(=O)Nc2cc(OCC(F)(F)F)cc(OCC(F)(F)F)c2)C
0.264463	Clc1c(ccc(c1)C(=O)Nc2cc(OCC(F)(F)F)cc(OCC(F)(F)F)c2)C
0.264463	Clc1c(ccc(c1)C(=O)Nc2cc(OCC(F)(F)F)cc(OCC(F)(F)F)c2)C
0.264463	Clc1c(ccc(c1)C(=O)Nc2cc(OCC(F)(F)F)cc(OCC(F)(F)F)c2)C
0.264463	Clc1c(ccc(c1)C(=O)Nc2cc(OCC(F)(F)F)cc(OCC(F)(F)F)c2)C
0.264463	Clc1c(ccc(c1)C(=O)Nc2cc(OCC(F)(F)F)cc(OCC(F)(F)F)c2)C
0.264463	Clc1c(ccc(c1)C(=O)Nc2cc(OCC(F)(F)F)cc(OCC(F)(F)F)c2)C
0.264463	Clc1c(ccc(c1)C(=O)Nc2cc(OCC(F)(F)F)cc(OCC(F)(F)F)c2)C
0.264407	S(=O)(=O)(c1cc(NC(=O)c2cnc(cc2)C=3N=CSC3)c(NCC)cc1)C(F)(F)F
0.264407	S(=O)(=O)(c1cc(NC(=O)c2cnc(cc2)C=3N=CSC3)c(NCC)cc1)C(F)(F)F
0.264407	S(=O)(=O)(c1cc(NC(=O)c2cnc(cc2)C=3N=CSC3)c(NCC)cc1)C(F)(F)F
0.264407	S(=O)(=O)(c1cc(NC(=O)c2cnc(cc2)C=3N=CSC3)c(NCC)cc1)C(F)(F)F
0.264407	S(=O)(=O)(c1cc(NC(=O)c2cnc(cc2)C=3N=CSC3)c(NCC)cc1)C(F)(F)F
0.264407	S(=O)(=O)(c1cc(NC(=O)c2cnc(cc2)C=3N=CSC3)c(NCC)cc1)C(F)(F)F
0.264407	S(=O)(=O)(c1cc(NC(=O)c2cnc(cc2)C=3N=CSC3)c(NCC)cc1)C(F)(F)F
0.264407	S(=O)(=O)(c1cc(NC(=O)c2cnc(cc2)C=3N=CSC3)c(NCC)cc1)C(F)(F)F
0.264407	S(=O)(=O)(c1cc(NC(=O)c2cnc(cc2)C=3N=CSC3)c(NCC)cc1)C(F)(F)F
0.264407	S(=O)(=O)(c1cc(NC(=O)c2cnc(cc2)C=3N=CSC3)c(NCC)cc1)C(F)(F)F
0.263941	S1C(C(=O)Nc2ccc(c3nc(ncc3)C)cc2)=C(N=C1)C(C)(C)C
0.263941	S1C(C(=O)Nc2ccc(c3nc(ncc3)C)cc2)=C(N=C1)C(C)(C)C
0.263889	Fc1cc(OCc2cc(ccc2)C(=O)Nc3c(OCC)cc(N4CCN(CC4)C)cc3)ccc1
0.263889	Fc1cc(OCc2cc(ccc2)C(=O)Nc3c(OCC)cc(N4CCN(CC4)C)cc3)ccc1
0.263889	Fc1cc(OCc2cc(ccc2)C(=O)Nc3c(OCC)cc(N4CCN(CC4)C)cc3)ccc1
0.263889	Fc1cc(OCc2cc(ccc2)C(=O)Nc3c(OCC)cc(N4CCN(CC4)C)cc3)ccc1
0.263889	Fc1cc(OCc2cc(ccc2)C(=O)Nc3c(OCC)cc(N4CCN(CC4)C)cc3)ccc1
0.263852	Clc1cc(F)c(cc1)C(=O)Nc2c(OC)ccc(NC(=O)c3c4c(ON=C4C(C)C)nc(c5cnccc5)c3)c2
0.263852	Clc1cc(F)c(cc1)C(=O)Nc2c(OC)ccc(NC(=O)c3c4c(ON=C4C(C)C)nc(c5cnccc5)c3)c2
0.26383	Clc1c(ccc(NC(=O)c2ccc(NC(=O)c3ccccc3)cc2)c1)C(=O)O
0.26383	Clc1c(ccc(NC(=O)c2ccc(NC(=O)c3ccccc3)cc2)c1)C(=O)O
0.26383	Clc1c(ccc(NC(=O)c2ccc(NC(=O)c3ccccc3)cc2)c1)C(=O)O
0.26383	Clc1c(ccc(NC(=O)c2ccc(NC(=O)c3ccccc3)cc2)c1)C(=O)O
0.26383	Clc1c(ccc(NC(=O)c2ccc(NC(=O)c3ccccc3)cc2)c1)C(=O)O
0.263736	Fc1cc(ccc1)C2=NNC(NC(=O)c3cc4OCCOc4cc3)=C2
0.263736	Fc1cc(ccc1)C2=NNC(NC(=O)c3cc4OCCOc4cc3)=C2
0.263736	Fc1cc(ccc1)C2=NNC(NC(=O)c3cc4OCCOc4cc3)=C2
0.263736	Fc1cc(ccc1)C2=NNC(NC(=O)c3cc4OCCOc4cc3)=C2
0.263736	Fc1cc(ccc1)C2=NNC(NC(=O)c3cc4OCCOc4cc3)=C2
0.263736	Fc1cc(ccc1)C2=NNC(NC(=O)c3cc4OCCOc4cc3)=C2
0.263736	Fc1cc(ccc1)C2=NNC(NC(=O)c3cc4OCCOc4cc3)=C2
0.263736	Fc1cc(ccc1)C2=NNC(NC(=O)c3cc4OCCOc4cc3)=C2
0.263736	Fc1cc(ccc1)C2=NNC(NC(=O)c3cc4OCCOc4cc3)=C2
0.263736	Fc1cc(ccc1)C2=NNC(NC(=O)c3cc4OCCOc4cc3)=C2
0.263736	Clc1cc(F)c(cc1)C(=O)Nc2c(OC)ccc(NC(=O)CSC3=NN=C(N3CC=4OC=CC4)c5cnccc5)c2
0.263736	Clc1cc(F)c(cc1)C(=O)Nc2c(OC)ccc(NC(=O)CSC3=NN=C(N3CC=4OC=CC4)c5cnccc5)c2
0.263359	O=C(NCCc1ccc(N2CCN(CC2)C)cc1)c3cc(c(cc3)C)C(C)(C)C
0.263359	O=C(NCCc1ccc(N2CCN(CC2)C)cc1)c3cc(c(cc3)C)C(C)(C)C
0.263359	O=C(NCCc1ccc(N2CCN(CC2)C)cc1)c3cc(c(cc3)C)C(C)(C)C
0.263359	O=C(NCCc1ccc(N2CCN(CC2)C)cc1)c3cc(c(cc3)C)C(C)(C)C
0.263359	O=C(NCCc1ccc(N2CCN(CC2)C)cc1)c3cc(c(cc3)C)C(C)(C)C
0.263359	O=C(NCCc1ccc(N2CCN(CC2)C)cc1)c3cc(c(cc3)C)C(C)(C)C
0.263359	O=C(NCCc1ccc(N2CCN(CC2)C)cc1)c3cc(c(cc3)C)C(C)(C)C
0.263359	O=C(NCCc1ccc(N2CCN(CC2)C)cc1)c3cc(c(cc3)C)C(C)(C)C
0.263359	O=C(NCCc1ccc(N2CCN(CC2)C)cc1)c3cc(c(cc3)C)C(C)(C)C
0.263359	O=C(NCCc1ccc(N2CCN(CC2)C)cc1)c3cc(c(cc3)C)C(C)(C)C
0.263359	O=C(Nc1ncccc1O)c2cc(c(cc2)C)C(C)(C)C
0.263359	O=C(Nc1ncccc1O)c2cc(c(cc2)C)C(C)(C)C
0.263359	O=C(Nc1ncccc1O)c2cc(c(cc2)C)C(C)(C)C
0.263359	O=C(Nc1ncccc1O)c2cc(c(cc2)C)C(C)(C)C
0.263359	O=C(Nc1ncccc1O)c2cc(c(cc2)C)C(C)(C)C
0.263158	O=C(OC)C(Oc1c(ccc(NC(=O)C(=O)NCc2cc(ncc2)c3ccccc3)c1)C)C
0.263158	O=C(OC)C(Oc1c(ccc(NC(=O)C(=O)NCc2cc(ncc2)c3ccccc3)c1)C)C
0.263158	O=C(OC)C(Oc1c(ccc(NC(=O)C(=O)NCc2cc(ncc2)c3ccccc3)c1)C)C
0.263158	O=C(OC)C(Oc1c(ccc(NC(=O)C(=O)NCc2cc(ncc2)c3ccccc3)c1)C)C
0.263158	O=C(OC)C(Oc1c(ccc(NC(=O)C(=O)NCc2cc(ncc2)c3ccccc3)c1)C)C
0.263158	O=C(OC)C(Oc1c(ccc(NC(=O)C(=O)NCc2cc(ncc2)c3ccccc3)c1)C)C
0.263158	O=C(OC)C(Oc1c(ccc(NC(=O)C(=O)NCc2cc(ncc2)c3ccccc3)c1)C)C
0.263158	O=C(OC)C(Oc1c(ccc(NC(=O)C(=O)NCc2cc(ncc2)c3ccccc3)c1)C)C
0.263158	O=C(OC)C(Oc1c(ccc(NC(=O)C(=O)NCc2cc(ncc2)c3ccccc3)c1)C)C
0.263158	O=C(OC)C(Oc1c(ccc(NC(=O)C(=O)NCc2cc(ncc2)c3ccccc3)c1)C)C
0.263158	n1c(nccc1C=2C=NN(C2)C)C3CCN(Cc4cc(ncc4)N(C)C)CC3
0.263158	n1c(nccc1C=2C=NN(C2)C)C3CCN(Cc4cc(ncc4)N(C)C)CC3
0.263158	n1c(nccc1C=2C=NN(C2)C)C3CCN(Cc4cc(ncc4)N(C)C)CC3
0.263158	n1c(nccc1C=2C=NN(C2)C)C3CCN(Cc4cc(ncc4)N(C)C)CC3
0.263158	n1c(nccc1C=2C=NN(C2)C)C3CCN(Cc4cc(ncc4)N(C)C)CC3
0.263158	n1c(nccc1C=2C=NN(C2)C)C3CCN(Cc4cc(ncc4)N(C)C)CC3
0.263158	n1c(nccc1C=2C=NN(C2)C)C3CCN(Cc4cc(ncc4)N(C)C)CC3
0.263158	n1c(nccc1C=2C=NN(C2)C)C3CCN(Cc4cc(ncc4)N(C)C)CC3
0.263158	n1c(nccc1C=2C=NN(C2)C)C3CCN(Cc4cc(ncc4)N(C)C)CC3
0.263158	n1c(nccc1C=2C=NN(C2)C)C3CCN(Cc4cc(ncc4)N(C)C)CC3
0.262774	S(c1ccc(cc1)C(=O)N2CCC(c3nc(c4ccc(F)cc4)ccn3)CC2)Cc5ccccc5
0.262774	S(c1ccc(cc1)C(=O)N2CCC(c3nc(c4ccc(F)cc4)ccn3)CC2)Cc5ccccc5
0.262745	n1c(nc(cc1NCc2c(ccnc2)C)C)c3cnccc3
0.262745	n1c(nc(cc1NCc2c(ccnc2)C)C)c3cnccc3
0.262745	n1c(nc(cc1NCc2c(ccnc2)C)C)c3cnccc3
0.262745	n1c(nc(cc1NCc2c(ccnc2)C)C)c3cnccc3
0.262745	n1c(nc(cc1NCc2c(ccnc2)C)C)c3cnccc3
0.262745	n1c(nc(cc1NCc2c(ccnc2)C)C)c3cnccc3
0.262745	n1c(nc(cc1NCc2c(ccnc2)C)C)c3cnccc3
0.262745	n1c(nc(cc1NCc2c(ccnc2)C)C)c3cnccc3
0.262745	n1c(nc(cc1NCc2c(ccnc2)C)C)c3cnccc3
0.262745	n1c(nc(cc1NCc2c(ccnc2)C)C)c3cnccc3
0.262658	S(=O)(=O)(Nc1c(c(ccc1)C)C)c2ccc(cc2)C(=O)Nc3cc(F)c(OCc4ncccc4)cc3
0.262658	S(=O)(=O)(Nc1c(c(ccc1)C)C)c2ccc(cc2)C(=O)Nc3cc(F)c(OCc4ncccc4)cc3
0.262626	S(=O)(=O)(c1cc(NC(=O)c2cnc(N(CC(C)C)C)cc2)c(cc1)C)CC=C
0.262626	S(=O)(=O)(c1cc(NC(=O)c2cnc(N(CC(C)C)C)cc2)c(cc1)C)CC=C
0.262626	S(=O)(=O)(c1cc(NC(=O)c2cnc(N(CC(C)C)C)cc2)c(cc1)C)CC=C
0.262626	S(=O)(=O)(c1cc(NC(=O)c2cnc(N(CC(C)C)C)cc2)c(cc1)C)CC=C
0.262626	S(=O)(=O)(c1cc(NC(=O)c2cnc(N(CC(C)C)C)cc2)c(cc1)C)CC=C
0.262626	S(=O)(=O)(c1cc(NC(=O)c2cnc(N(CC(C)C)C)cc2)c(cc1)C)CC=C
0.262626	S(=O)(=O)(c1cc(NC(=O)c2cnc(N(CC(C)C)C)cc2)c(cc1)C)CC=C
0.262626	S(=O)(=O)(c1cc(NC(=O)c2cnc(N(CC(C)C)C)cc2)c(cc1)C)CC=C
0.262626	S(=O)(=O)(c1cc(NC(=O)c2cnc(N(CC(C)C)C)cc2)c(cc1)C)CC=C
0.262626	S(=O)(=O)(c1cc(NC(=O)c2cnc(N(CC(C)C)C)cc2)c(cc1)C)CC=C
0.26259	S(c1ccc(cc1)C(=O)Nc2c(cccc2)C(=O)Nc3cc4OCCOc4cc3)Cc5ccccc5
0.26259	S(c1ccc(cc1)C(=O)Nc2c(cccc2)C(=O)Nc3cc4OCCOc4cc3)Cc5ccccc5
0.26259	S(c1ccc(cc1)C(=O)Nc2c(cccc2)C(=O)Nc3cc4OCCOc4cc3)Cc5ccccc5
0.26259	S(c1ccc(cc1)C(=O)Nc2c(cccc2)C(=O)Nc3cc4OCCOc4cc3)Cc5ccccc5
0.26259	S(c1ccc(cc1)C(=O)Nc2c(cccc2)C(=O)Nc3cc4OCCOc4cc3)Cc5ccccc5
0.26259	S(c1ccc(cc1)C(=O)Nc2c(cccc2)C(=O)Nc3cc4OCCOc4cc3)Cc5ccccc5
0.26259	S(c1ccc(cc1)C(=O)Nc2c(cccc2)C(=O)Nc3cc4OCCOc4cc3)Cc5ccccc5
0.26259	S(c1ccc(cc1)C(=O)Nc2c(cccc2)C(=O)Nc3cc4OCCOc4cc3)Cc5ccccc5
0.26259	S(c1ccc(cc1)C(=O)Nc2c(cccc2)C(=O)Nc3cc4OCCOc4cc3)Cc5ccccc5
0.26259	S(c1ccc(cc1)C(=O)Nc2c(cccc2)C(=O)Nc3cc4OCCOc4cc3)Cc5ccccc5
0.262238	Fc1c(ccc(c1)C=2OC=CN2)CNC(c3ccc(NC(=O)c4ccncc4)cc3)C
0.262238	Fc1c(ccc(c1)C=2OC=CN2)CNC(c3ccc(NC(=O)c4ccncc4)cc3)C
0.262238	Fc1c(ccc(c1)C=2OC=CN2)CNC(c3ccc(NC(=O)c4ccncc4)cc3)C
0.262238	Fc1c(ccc(c1)C=2OC=CN2)CNC(c3ccc(NC(=O)c4ccncc4)cc3)C
0.262238	Fc1c(ccc(c1)C=2OC=CN2)CNC(c3ccc(NC(=O)c4ccncc4)cc3)C
0.262238	Fc1c(ccc(c1)C=2OC=CN2)CNC(c3ccc(NC(=O)c4ccncc4)cc3)C
0.262238	Fc1c(ccc(c1)C=2OC=CN2)CNC(c3ccc(NC(=O)c4ccncc4)cc3)C
0.262238	Fc1c(ccc(c1)C=2OC=CN2)CNC(c3ccc(NC(=O)c4ccncc4)cc3)C
0.262238	Fc1c(ccc(c1)C=2OC=CN2)CNC(c3ccc(NC(=O)c4ccncc4)cc3)C
0.262238	Fc1c(ccc(c1)C=2OC=CN2)CNC(c3ccc(NC(=O)c4ccncc4)cc3)C
0.262097	FC(F)(F)c1c(NC(=O)C=O)ccc(NC(=O)c2ccccc2)c1
0.262097	FC(F)(F)c1c(NC(=O)C=O)ccc(NC(=O)c2ccccc2)c1
0.262097	FC(F)(F)c1c(NC(=O)C=O)ccc(NC(=O)c2ccccc2)c1
0.262097	FC(F)(F)c1c(NC(=O)C=O)ccc(NC(=O)c2ccccc2)c1
0.262097	FC(F)(F)c1c(NC(=O)C=O)ccc(NC(=O)c2ccccc2)c1
0.262097	FC(F)(F)c1c(NC(=O)C=O)ccc(NC(=O)c2ccccc2)c1
0.262097	FC(F)(F)c1c(NC(=O)C=O)ccc(NC(=O)c2ccccc2)c1
0.262097	FC(F)(F)c1c(NC(=O)C=O)ccc(NC(=O)c2ccccc2)c1
0.262097	FC(F)(F)c1c(NC(=O)C=O)ccc(NC(=O)c2ccccc2)c1
0.262097	FC(F)(F)c1c(NC(=O)C=O)ccc(NC(=O)c2ccccc2)c1
0.262069	S(=O)(=O)(Nc1c(OC)cccc1)c2c(ccc(NC(=O)c3ccc(OCC)cc3)c2)C
0.262069	S(=O)(=O)(Nc1c(OC)cccc1)c2c(ccc(NC(=O)c3ccc(OCC)cc3)c2)C
0.262069	S(=O)(=O)(Nc1c(OC)cccc1)c2c(ccc(NC(=O)c3ccc(OCC)cc3)c2)C
0.261981	Clc1c(NS(=O)(=O)C)ccc(NC(=O)CC=2SC(=NC2c3ccc(cc3)C)c4cnccc4)c1
0.261981	Clc1c(NS(=O)(=O)C)ccc(NC(=O)CC=2SC(=NC2c3ccc(cc3)C)c4cnccc4)c1
0.261981	Clc1c(NS(=O)(=O)C)ccc(NC(=O)CC=2SC(=NC2c3ccc(cc3)C)c4cnccc4)c1
0.261981	Clc1c(NS(=O)(=O)C)ccc(NC(=O)CC=2SC(=NC2c3ccc(cc3)C)c4cnccc4)c1
0.261981	Clc1c(NS(=O)(=O)C)ccc(NC(=O)CC=2SC(=NC2c3ccc(cc3)C)c4cnccc4)c1
0.261981	Clc1c(NS(=O)(=O)C)ccc(NC(=O)CC=2SC(=NC2c3ccc(cc3)C)c4cnccc4)c1
0.261981	Clc1c(NS(=O)(=O)C)ccc(NC(=O)CC=2SC(=NC2c3ccc(cc3)C)c4cnccc4)c1
0.261981	Clc1c(NS(=O)(=O)C)ccc(NC(=O)CC=2SC(=NC2c3ccc(cc3)C)c4cnccc4)c1
0.261981	Clc1c(NS(=O)(=O)C)ccc(NC(=O)CC=2SC(=NC2c3ccc(cc3)C)c4cnccc4)c1
0.261981	Clc1c(NS(=O)(=O)C)ccc(NC(=O)CC=2SC(=NC2c3ccc(cc3)C)c4cnccc4)c1
0.261905	Fc1cc(ccc1)C(=O)Nc2c(OC)ccc(NC(=O)C(=O)N3CCN(c4ccccc4)CC3)c2
0.261905	Fc1ccc(N2N=C(C(C(=O)Nc3ccc(c4nc(ncc4)C)cc3)=C2)C(C)C)cc1
0.261905	Fc1ccc(N2N=C(C(C(=O)Nc3ccc(c4nc(ncc4)C)cc3)=C2)C(C)C)cc1
0.261905	Fc1cc(ccc1)C(=O)Nc2c(OC)ccc(NC(=O)c3cnc(N(CC(C)C)C)cc3)c2
0.261905	Fc1cc(ccc1)C(=O)Nc2c(OC)ccc(NC(=O)c3cnc(N(CC(C)C)C)cc3)c2
0.261905	Fc1cc(ccc1)C(=O)Nc2c(OC)ccc(NC(=O)c3cnc(N(CC(C)C)C)cc3)c2
0.261905	Fc1cc(ccc1)C(=O)Nc2c(OC)ccc(NC(=O)c3cnc(N(CC(C)C)C)cc3)c2
0.261905	Fc1cc(ccc1)C(=O)Nc2c(OC)ccc(NC(=O)c3cnc(N(CC(C)C)C)cc3)c2
0.261905	Fc1cc(ccc1)C(=O)Nc2c(OC)ccc(NC(=O)c3cnc(N(CC(C)C)C)cc3)c2
0.261905	Fc1cc(ccc1)C(=O)Nc2c(OC)ccc(NC(=O)c3cnc(N(CC(C)C)C)cc3)c2
0.261905	Fc1cc(ccc1)C(=O)Nc2c(OC)ccc(NC(=O)c3cnc(N(CC(C)C)C)cc3)c2
0.261905	Fc1cc(ccc1)C(=O)Nc2c(OC)ccc(NC(=O)c3cnc(N(CC(C)C)C)cc3)c2
0.261905	Fc1cc(ccc1)C(=O)Nc2c(OC)ccc(NC(=O)c3cnc(N(CC(C)C)C)cc3)c2
0.261062	Clc1c(c(Cl)cc(NC(=O)c2ccc(cc2)CON)c1)C
0.261062	Clc1c(c(Cl)cc(NC(=O)c2ccc(cc2)CON)c1)C
0.261029	Clc1cc(Cl)cc(c1)C(=O)Nc2ccc(cc2)C(=O)NS(=O)(=O)C3CN(Cc4ccccc4)CC3
0.260736	Brc1c(OC)ccc(c1)C=2N=C(SC2)NC(=O)c3cc(S(=O)(=O)Nc4ccc(F)cc4)c(cc3)C
0.260736	Brc1c(OC)ccc(c1)C=2N=C(SC2)NC(=O)c3cc(S(=O)(=O)Nc4ccc(F)cc4)c(cc3)C
0.260736	Brc1c(OC)ccc(c1)C=2N=C(SC2)NC(=O)c3cc(S(=O)(=O)Nc4ccc(F)cc4)c(cc3)C
0.260736	Brc1c(OC)ccc(c1)C=2N=C(SC2)NC(=O)c3cc(S(=O)(=O)Nc4ccc(F)cc4)c(cc3)C
0.260736	Brc1c(OC)ccc(c1)C=2N=C(SC2)NC(=O)c3cc(S(=O)(=O)Nc4ccc(F)cc4)c(cc3)C
0.260736	Brc1c(OC)ccc(c1)C=2N=C(SC2)NC(=O)c3cc(S(=O)(=O)Nc4ccc(F)cc4)c(cc3)C
0.260714	Clc1c(cc(NC(=O)c2cc(Cl)c(cc2)C)cc1)C(=O)NCc3c(F)cccc3
0.260377	Fc1c(c(F)cc(NC(=O)c2cc(OCC)c(OCc3ccncc3)cc2)c1)C
0.260317	S1C(=NC(c2ccc(cc2)C)=C1CC(=O)Nc3cc(c(F)cc3)C(=O)CC)c4cnccc4
0.260317	S1C(=NC(c2ccc(cc2)C)=C1CC(=O)Nc3cc(c(F)cc3)C(=O)CC)c4cnccc4
0.260317	S1C(=NC(c2ccc(cc2)C)=C1CC(=O)Nc3cc(c(F)cc3)C(=O)CC)c4cnccc4
0.260317	S1C(=NC(c2ccc(cc2)C)=C1CC(=O)Nc3cc(c(F)cc3)C(=O)CC)c4cnccc4
0.260317	S1C(=NC(c2ccc(cc2)C)=C1CC(=O)Nc3cc(c(F)cc3)C(=O)CC)c4cnccc4
0.260317	S1C(=NC(c2ccc(cc2)C)=C1CC(=O)Nc3cc(c(F)cc3)C(=O)CC)c4cnccc4
0.260317	S1C(=NC(c2ccc(cc2)C)=C1CC(=O)Nc3cc(c(F)cc3)C(=O)CC)c4cnccc4
0.260317	S1C(=NC(c2ccc(cc2)C)=C1CC(=O)Nc3cc(c(F)cc3)C(=O)CC)c4cnccc4
0.260223	Clc1c(ccc(c1)C(=O)Nc2cc(OCCNC(=O)OC(C)(C)C)ccc2)C
0.260223	Clc1c(ccc(c1)C(=O)Nc2cc(OCCNC(=O)OC(C)(C)C)ccc2)C
0.260223	Clc1c(ccc(c1)C(=O)Nc2cc(OCCNC(=O)OC(C)(C)C)ccc2)C
0.260223	Clc1c(ccc(c1)C(=O)Nc2cc(OCCNC(=O)OC(C)(C)C)ccc2)C
0.260223	Clc1c(ccc(c1)C(=O)Nc2cc(OCCNC(=O)OC(C)(C)C)ccc2)C
0.260223	Clc1c(ccc(c1)C(=O)Nc2cc(OCCNC(=O)OC(C)(C)C)ccc2)C
0.260223	Clc1c(ccc(c1)C(=O)Nc2cc(OCCNC(=O)OC(C)(C)C)ccc2)C
0.260223	Clc1c(ccc(c1)C(=O)Nc2cc(OCCNC(=O)OC(C)(C)C)ccc2)C
0.260223	Clc1c(ccc(c1)C(=O)Nc2cc(OCCNC(=O)OC(C)(C)C)ccc2)C
0.260223	Clc1c(ccc(c1)C(=O)Nc2cc(OCCNC(=O)OC(C)(C)C)ccc2)C
0.260135	Fc1c(NC(=O)C2=C(OC=C2)C)cc(NC(=O)c3cc(ccc3)COC4CCOCC4)cc1
0.260135	Fc1c(NC(=O)C2=C(OC=C2)C)cc(NC(=O)c3cc(ccc3)COC4CCOCC4)cc1
0.260073	FC(F)(F)c1c(NC(=O)C(=O)Nc2cc(ccc2)CC(=O)O)ccc(NC(=O)c3ccccc3)c1
0.260073	FC(F)(F)c1c(NC(=O)C(=O)Nc2cc(ccc2)CC(=O)O)ccc(NC(=O)c3ccccc3)c1
0.260073	FC(F)(F)c1c(NC(=O)C(=O)Nc2cc(ccc2)CC(=O)O)ccc(NC(=O)c3ccccc3)c1
0.260073	FC(F)(F)c1c(NC(=O)C(=O)Nc2cc(ccc2)CC(=O)O)ccc(NC(=O)c3ccccc3)c1
0.260073	FC(F)(F)c1c(NC(=O)C(=O)Nc2cc(ccc2)CC(=O)O)ccc(NC(=O)c3ccccc3)c1
0.260073	FC(F)(F)c1c(NC(=O)C(=O)Nc2cc(ccc2)CC(=O)O)ccc(NC(=O)c3ccccc3)c1
0.260073	FC(F)(F)c1c(NC(=O)C(=O)Nc2cc(ccc2)CC(=O)O)ccc(NC(=O)c3ccccc3)c1
0.260073	FC(F)(F)c1c(NC(=O)C(=O)Nc2cc(ccc2)CC(=O)O)ccc(NC(=O)c3ccccc3)c1
0.260073	FC(F)(F)c1c(NC(=O)C(=O)Nc2cc(ccc2)CC(=O)O)ccc(NC(=O)c3ccccc3)c1
0.260073	FC(F)(F)c1c(NC(=O)C(=O)Nc2cc(ccc2)CC(=O)O)ccc(NC(=O)c3ccccc3)c1
0.26	O=C(Nc1cnc(NC(=O)C2CC2)cc1)c3ncc(c4ccccc4)cc3
0.26	O=C(Nc1cnc(NC(=O)C2CC2)cc1)c3ncc(c4ccccc4)cc3
0.26	O=C(Nc1cnc(NC(=O)C2CC2)cc1)c3ncc(c4ccccc4)cc3
0.26	O=C(Nc1cnc(NC(=O)C2CC2)cc1)c3ncc(c4ccccc4)cc3
0.26	O=C(Nc1cnc(NC(=O)C2CC2)cc1)c3ncc(c4ccccc4)cc3
0.26	O=C(Nc1cnc(NC(=O)C2CC2)cc1)c3ncc(c4ccccc4)cc3
0.26	O=C(Nc1cnc(NC(=O)C2CC2)cc1)c3ncc(c4ccccc4)cc3
0.26	O=C(Nc1cnc(NC(=O)C2CC2)cc1)c3ncc(c4ccccc4)cc3
0.26	O=C(Nc1cnc(NC(=O)C2CC2)cc1)c3ncc(c4ccccc4)cc3
0.26	O=C(Nc1cnc(NC(=O)C2CC2)cc1)c3ncc(c4ccccc4)cc3
0.259912	O=C(Nc1c(ccc(c1)C=O)C)Nc2ccccc2
0.259912	O=C(Nc1c(ccc(c1)C=O)C)Nc2ccccc2
0.259912	O=C(Nc1c(ccc(c1)C=O)C)Nc2ccccc2
0.259912	O=C(Nc1c(ccc(c1)C=O)C)Nc2ccccc2
0.259912	O=C(Nc1c(ccc(c1)C=O)C)Nc2ccccc2
0.259912	O=C(Nc1c(ccc(c1)C=O)C)Nc2ccccc2
0.259912	O=C(Nc1c(ccc(c1)C=O)C)Nc2ccccc2
0.259912	O=C(Nc1c(ccc(c1)C=O)C)Nc2ccccc2
0.259912	O=C(Nc1c(ccc(c1)C=O)C)Nc2ccccc2
0.259912	O=C(Nc1c(ccc(c1)C=O)C)Nc2ccccc2
0.259868	S1C(C(=O)Nc2c(cc(cc2)C=3ON=C(N3)C(c4ccccc4)(C)C)C)=CC=C1
0.259868	S1C(C(=O)Nc2c(cc(cc2)C=3ON=C(N3)C(c4ccccc4)(C)C)C)=CC=C1
0.259868	S1C(C(=O)Nc2c(cc(cc2)C=3ON=C(N3)C(c4ccccc4)(C)C)C)=CC=C1
0.259868	S1C(C(=O)Nc2c(cc(cc2)C=3ON=C(N3)C(c4ccccc4)(C)C)C)=CC=C1
0.259843	Brc1ccc(cc1)C(=O)Nc2cc(NC(=O)c3nc(c(C#N)cc3)C)ccc2
0.259786	Fc1c(OCc2ncccc2)ccc(NC(=O)c3cc(ccc3)COc4cc(F)ccc4)c1
0.259786	Fc1c(OCc2ncccc2)ccc(NC(=O)c3cc(ccc3)COc4cc(F)ccc4)c1
0.259786	Fc1c(OCc2ncccc2)ccc(NC(=O)c3cc(ccc3)COc4cc(F)ccc4)c1
0.259786	Fc1c(OCc2ncccc2)ccc(NC(=O)c3cc(ccc3)COc4cc(F)ccc4)c1
0.259786	Fc1c(OCc2ncccc2)ccc(NC(=O)c3cc(ccc3)COc4cc(F)ccc4)c1
0.259786	Fc1c(OCc2ncccc2)ccc(NC(=O)c3cc(ccc3)COc4cc(F)ccc4)c1
0.259786	Fc1c(OCc2ncccc2)ccc(NC(=O)c3cc(ccc3)COc4cc(F)ccc4)c1
0.259786	Fc1c(OCc2ncccc2)ccc(NC(=O)c3cc(ccc3)COc4cc(F)ccc4)c1
0.259786	Fc1c(OCc2ncccc2)ccc(NC(=O)c3cc(ccc3)COc4cc(F)ccc4)c1
0.259786	Fc1c(OCc2ncccc2)ccc(NC(=O)c3cc(ccc3)COc4cc(F)ccc4)c1
0.25969	O=C(Nc1cc(ccc1)CC(=O)O)c2c(cc(OC)cc2)C
0.25969	O=C(Nc1cc(ccc1)CC(=O)O)c2c(cc(OC)cc2)C
0.259542	Brc1cc(NC(=O)Nc2c(OC)ccc(c3ncccc3)c2)cc(c1)C
0.259542	Brc1cc(NC(=O)Nc2c(OC)ccc(c3ncccc3)c2)cc(c1)C
0.259542	Brc1cc(NC(=O)Nc2c(OC)ccc(c3ncccc3)c2)cc(c1)C
0.259542	Brc1cc(NC(=O)Nc2c(OC)ccc(c3ncccc3)c2)cc(c1)C
0.259542	Brc1cc(NC(=O)Nc2c(OC)ccc(c3ncccc3)c2)cc(c1)C
0.259542	Brc1cc(NC(=O)Nc2c(OC)ccc(c3ncccc3)c2)cc(c1)C
0.259542	Brc1cc(NC(=O)Nc2c(OC)ccc(c3ncccc3)c2)cc(c1)C
0.259542	Brc1cc(NC(=O)Nc2c(OC)ccc(c3ncccc3)c2)cc(c1)C
0.259542	Brc1cc(NC(=O)Nc2c(OC)ccc(c3ncccc3)c2)cc(c1)C
0.259542	Brc1cc(NC(=O)Nc2c(OC)ccc(c3ncccc3)c2)cc(c1)C
0.259494	S(c1cc(c(NC(=O)CC=2SC(=NC2c3ccc(cc3)C)c4cnccc4)cc1)C)C(CC)C
0.259494	S(c1cc(c(NC(=O)CC=2SC(=NC2c3ccc(cc3)C)c4cnccc4)cc1)C)C(CC)C
0.259494	S(c1cc(c(NC(=O)CC=2SC(=NC2c3ccc(cc3)C)c4cnccc4)cc1)C)C(CC)C
0.259494	S(c1cc(c(NC(=O)CC=2SC(=NC2c3ccc(cc3)C)c4cnccc4)cc1)C)C(CC)C
0.259494	S(c1cc(c(NC(=O)CC=2SC(=NC2c3ccc(cc3)C)c4cnccc4)cc1)C)C(CC)C
0.259494	S(c1cc(c(NC(=O)CC=2SC(=NC2c3ccc(cc3)C)c4cnccc4)cc1)C)C(CC)C
0.259494	S(c1cc(c(NC(=O)CC=2SC(=NC2c3ccc(cc3)C)c4cnccc4)cc1)C)C(CC)C
0.259494	S(c1cc(c(NC(=O)CC=2SC(=NC2c3ccc(cc3)C)c4cnccc4)cc1)C)C(CC)C
0.259259	Fc1cc(N2N=C(C(=O)NC3=NC(c4ccc(cc4)CC)=CN3)C=C2C)ccc1
0.259259	Fc1cc(N2N=C(C(=O)NC3=NC(c4ccc(cc4)CC)=CN3)C=C2C)ccc1
0.259259	Fc1cc(N2N=C(C(=O)NC3=NC(c4ccc(cc4)CC)=CN3)C=C2C)ccc1
0.259259	Fc1cc(N2N=C(C(=O)NC3=NC(c4ccc(cc4)CC)=CN3)C=C2C)ccc1
0.259259	Fc1cc(N2N=C(C(=O)NC3=NC(c4ccc(cc4)CC)=CN3)C=C2C)ccc1
0.259259	Fc1cc(N2N=C(C(=O)NC3=NC(c4ccc(cc4)CC)=CN3)C=C2C)ccc1
0.259259	Fc1cc(N2N=C(C(=O)NC3=NC(c4ccc(cc4)CC)=CN3)C=C2C)ccc1
0.259259	Fc1cc(N2N=C(C(=O)NC3=NC(c4ccc(cc4)CC)=CN3)C=C2C)ccc1
0.259259	Fc1cc(N2N=C(C(=O)NC3=NC(c4ccc(cc4)CC)=CN3)C=C2C)ccc1
0.259259	Fc1cc(N2N=C(C(=O)NC3=NC(c4ccc(cc4)CC)=CN3)C=C2C)ccc1
0.259146	S1C(=NC(c2c(F)cc(NC(=O)C)cc2)=C1)NC(=O)c3cnc(cc3)C4(CN)CCC4
0.259146	S1C(=NC(c2c(F)cc(NC(=O)C)cc2)=C1)NC(=O)c3cnc(cc3)C4(CN)CCC4
0.259146	S1C(=NC(c2c(F)cc(NC(=O)C)cc2)=C1)NC(=O)c3cnc(cc3)C4(CN)CCC4
0.259146	S1C(=NC(c2c(F)cc(NC(=O)C)cc2)=C1)NC(=O)c3cnc(cc3)C4(CN)CCC4
0.259146	S1C(=NC(c2c(F)cc(NC(=O)C)cc2)=C1)NC(=O)c3cnc(cc3)C4(CN)CCC4
0.259146	S1C(=NC(c2c(F)cc(NC(=O)C)cc2)=C1)NC(=O)c3cnc(cc3)C4(CN)CCC4
0.259146	S1C(=NC(c2c(F)cc(NC(=O)C)cc2)=C1)NC(=O)c3cnc(cc3)C4(CN)CCC4
0.259146	S1C(=NC(c2c(F)cc(NC(=O)C)cc2)=C1)NC(=O)c3cnc(cc3)C4(CN)CCC4
0.259146	S1C(=NC(c2c(F)cc(NC(=O)C)cc2)=C1)NC(=O)c3cnc(cc3)C4(CN)CCC4
0.259146	S1C(=NC(c2c(F)cc(NC(=O)C)cc2)=C1)NC(=O)c3cnc(cc3)C4(CN)CCC4
0.259124	Brc1c(NC(=O)C(=O)NCc2cc(ncc2)c3ccccc3)ccc(c1)C
0.258993	Ic1c(cccc1)C(=O)Nc2cc(NC(=O)c3ncc(NC(=O)C)cc3)c(Cl)cc2
0.258993	Ic1c(cccc1)C(=O)Nc2cc(NC(=O)c3ncc(NC(=O)C)cc3)c(Cl)cc2
0.258993	Ic1c(cccc1)C(=O)Nc2cc(NC(=O)c3ncc(NC(=O)C)cc3)c(Cl)cc2
0.258993	Ic1c(cccc1)C(=O)Nc2cc(NC(=O)c3ncc(NC(=O)C)cc3)c(Cl)cc2
0.258993	Ic1c(cccc1)C(=O)Nc2cc(NC(=O)c3ncc(NC(=O)C)cc3)c(Cl)cc2
0.258993	Ic1c(cccc1)C(=O)Nc2cc(NC(=O)c3ncc(NC(=O)C)cc3)c(Cl)cc2
0.258993	Ic1c(cccc1)C(=O)Nc2cc(NC(=O)c3ncc(NC(=O)C)cc3)c(Cl)cc2
0.258993	Ic1c(cccc1)C(=O)Nc2cc(NC(=O)c3ncc(NC(=O)C)cc3)c(Cl)cc2
0.258993	Ic1c(cccc1)C(=O)Nc2cc(NC(=O)c3ncc(NC(=O)C)cc3)c(Cl)cc2
0.258993	Ic1c(cccc1)C(=O)Nc2cc(NC(=O)c3ncc(NC(=O)C)cc3)c(Cl)cc2
0.258993	Clc1cnc(NC(=O)c2cc(NC(=O)c3nc(c(C#N)cc3)C)ccc2)cc1
0.258993	Clc1cnc(NC(=O)c2cc(NC(=O)c3nc(c(C#N)cc3)C)ccc2)cc1
0.258993	Clc1cnc(NC(=O)c2cc(NC(=O)c3nc(c(C#N)cc3)C)ccc2)cc1
0.258993	Clc1cnc(NC(=O)c2cc(NC(=O)c3nc(c(C#N)cc3)C)ccc2)cc1
0.258993	Clc1cnc(NC(=O)c2cc(NC(=O)c3nc(c(C#N)cc3)C)ccc2)cc1
0.258993	Clc1cnc(NC(=O)c2cc(NC(=O)c3nc(c(C#N)cc3)C)ccc2)cc1
0.258993	Clc1cnc(NC(=O)c2cc(NC(=O)c3nc(c(C#N)cc3)C)ccc2)cc1
0.258993	Clc1cnc(NC(=O)c2cc(NC(=O)c3nc(c(C#N)cc3)C)ccc2)cc1
0.258993	Clc1cnc(NC(=O)c2cc(NC(=O)c3nc(c(C#N)cc3)C)ccc2)cc1
0.258993	Clc1cnc(NC(=O)c2cc(NC(=O)c3nc(c(C#N)cc3)C)ccc2)cc1
[truncated: 8,001 more rows]
