# Supplementary material for: Galileo: Three-dimensional searching in large combinatorial fragment spaces on the example of pharmacophores
Source: J Comput Aided Mol Des. 2022 Nov 24;37(1):1–16. doi: 10.1007/s10822-022-00485-y (PMC10032335; doi:10.1007/s10822-022-00485-y)
Supplement: Supplementary file 4 — Supplementary file 3a [file 10822_2022_485_MOESM3_ESMa.zip › Imatinib_Galileo/17/out_6.csv]

Score	SMILES
0.493274	O=C(Nc1cc(ccc1)C2=NC(=CN2)C)c3ccc(cc3)CN4CCN(CC4)C
0.493274	O=C(Nc1cc(ccc1)C2=NC(=CN2)C)c3ccc(cc3)CN4CCN(CC4)C
0.493274	O=C(Nc1cc(ccc1)C2=NC(=CN2)C)c3ccc(cc3)CN4CCN(CC4)C
0.493274	O=C(Nc1cc(ccc1)C2=NC(=CN2)C)c3ccc(cc3)CN4CCN(CC4)C
0.493274	O=C(Nc1cc(ccc1)C2=NC(=CN2)C)c3ccc(cc3)CN4CCN(CC4)C
0.493274	O=C(Nc1cc(ccc1)C2=NC(=CN2)C)c3ccc(cc3)CN4CCN(CC4)C
0.493274	O=C(Nc1cc(ccc1)C2=NC(=CN2)C)c3ccc(cc3)CN4CCN(CC4)C
0.493274	O=C(Nc1cc(ccc1)C2=NC(=CN2)C)c3ccc(cc3)CN4CCN(CC4)C
0.493274	O=C(Nc1cc(ccc1)C2=NC(=CN2)C)c3ccc(cc3)CN4CCN(CC4)C
0.493274	O=C(Nc1cc(ccc1)C2=NC(=CN2)C)c3ccc(cc3)CN4CCN(CC4)C
0.45339	Fc1c(NC(=O)c2cc(NC(=O)C)c(cc2)C)ccc(c1)CN3CCN(CC3)C
0.45339	Fc1c(NC(=O)c2cc(NC(=O)C)c(cc2)C)ccc(c1)CN3CCN(CC3)C
0.45339	Fc1c(NC(=O)c2cc(NC(=O)C)c(cc2)C)ccc(c1)CN3CCN(CC3)C
0.45339	Fc1c(NC(=O)c2cc(NC(=O)C)c(cc2)C)ccc(c1)CN3CCN(CC3)C
0.45339	Fc1c(NC(=O)c2cc(NC(=O)C)c(cc2)C)ccc(c1)CN3CCN(CC3)C
0.45339	Fc1c(NC(=O)c2cc(NC(=O)C)c(cc2)C)ccc(c1)CN3CCN(CC3)C
0.45339	Fc1c(NC(=O)c2cc(NC(=O)C)c(cc2)C)ccc(c1)CN3CCN(CC3)C
0.45339	Fc1c(NC(=O)c2cc(NC(=O)C)c(cc2)C)ccc(c1)CN3CCN(CC3)C
0.45339	Fc1c(NC(=O)c2cc(NC(=O)C)c(cc2)C)ccc(c1)CN3CCN(CC3)C
0.45339	Fc1c(NC(=O)c2cc(NC(=O)C)c(cc2)C)ccc(c1)CN3CCN(CC3)C
0.434263	O=C(Nc1nccc(c2cnccc2)c1)c3cc(NC(=O)C=4OC=CC4)c(cc3)C
0.434263	O=C(Nc1nccc(c2cnccc2)c1)c3cc(NC(=O)C=4OC=CC4)c(cc3)C
0.434263	O=C(Nc1nccc(c2cnccc2)c1)c3cc(NC(=O)C=4OC=CC4)c(cc3)C
0.434263	O=C(Nc1nccc(c2cnccc2)c1)c3cc(NC(=O)C=4OC=CC4)c(cc3)C
0.434263	O=C(Nc1nccc(c2cnccc2)c1)c3cc(NC(=O)C=4OC=CC4)c(cc3)C
0.434263	O=C(Nc1nccc(c2cnccc2)c1)c3cc(NC(=O)C=4OC=CC4)c(cc3)C
0.434263	O=C(Nc1nccc(c2cnccc2)c1)c3cc(NC(=O)C=4OC=CC4)c(cc3)C
0.434263	O=C(Nc1nccc(c2cnccc2)c1)c3cc(NC(=O)C=4OC=CC4)c(cc3)C
0.434263	O=C(Nc1nccc(c2cnccc2)c1)c3cc(NC(=O)C=4OC=CC4)c(cc3)C
0.434263	O=C(Nc1nccc(c2cnccc2)c1)c3cc(NC(=O)C=4OC=CC4)c(cc3)C
0.430962	Clc1cc(Cl)cc(c1)C(=O)Nc2ccc(cc2)C(=O)Nc3nc(c4cc(F)c(F)cc4)ccn3
0.430962	Clc1cc(Cl)cc(c1)C(=O)Nc2ccc(cc2)C(=O)Nc3nc(c4cc(F)c(F)cc4)ccn3
0.430962	Clc1cc(Cl)cc(c1)C(=O)Nc2ccc(cc2)C(=O)Nc3nc(c4cc(F)c(F)cc4)ccn3
0.430962	Clc1cc(Cl)cc(c1)C(=O)Nc2ccc(cc2)C(=O)Nc3nc(c4cc(F)c(F)cc4)ccn3
0.430962	Clc1cc(Cl)cc(c1)C(=O)Nc2ccc(cc2)C(=O)Nc3nc(c4cc(F)c(F)cc4)ccn3
0.430962	Clc1cc(Cl)cc(c1)C(=O)Nc2ccc(cc2)C(=O)Nc3nc(c4cc(F)c(F)cc4)ccn3
0.430962	Clc1cc(Cl)cc(c1)C(=O)Nc2ccc(cc2)C(=O)Nc3nc(c4cc(F)c(F)cc4)ccn3
0.430962	Clc1cc(Cl)cc(c1)C(=O)Nc2ccc(cc2)C(=O)Nc3nc(c4cc(F)c(F)cc4)ccn3
0.430962	Clc1cc(Cl)cc(c1)C(=O)Nc2ccc(cc2)C(=O)Nc3nc(c4cc(F)c(F)cc4)ccn3
0.430962	Clc1cc(Cl)cc(c1)C(=O)Nc2ccc(cc2)C(=O)Nc3nc(c4cc(F)c(F)cc4)ccn3
0.420408	S1CCN(Cc2cc(c(NC(=O)c3nc(ncc3)C)cc2)C)CC1
0.420408	S1CCN(Cc2cc(c(NC(=O)c3nc(ncc3)C)cc2)C)CC1
0.420408	S1CCN(Cc2cc(c(NC(=O)c3nc(ncc3)C)cc2)C)CC1
0.420408	S1CCN(Cc2cc(c(NC(=O)c3nc(ncc3)C)cc2)C)CC1
0.420408	S1CCN(Cc2cc(c(NC(=O)c3nc(ncc3)C)cc2)C)CC1
0.420408	S1CCN(Cc2cc(c(NC(=O)c3nc(ncc3)C)cc2)C)CC1
0.420408	S1CCN(Cc2cc(c(NC(=O)c3nc(ncc3)C)cc2)C)CC1
0.420408	S1CCN(Cc2cc(c(NC(=O)c3nc(ncc3)C)cc2)C)CC1
0.420408	S1CCN(Cc2cc(c(NC(=O)c3nc(ncc3)C)cc2)C)CC1
0.420408	S1CCN(Cc2cc(c(NC(=O)c3nc(ncc3)C)cc2)C)CC1
0.412017	O=C(Nc1c(ccc(c1)C(=O)NCC)C)c2ccc(cc2)CN3CCC(O)CC3
0.412017	O=C(Nc1c(ccc(c1)C(=O)NCC)C)c2ccc(cc2)CN3CCC(O)CC3
0.412017	O=C(Nc1c(ccc(c1)C(=O)NCC)C)c2ccc(cc2)CN3CCC(O)CC3
0.412017	O=C(Nc1c(ccc(c1)C(=O)NCC)C)c2ccc(cc2)CN3CCC(O)CC3
0.412017	O=C(Nc1c(ccc(c1)C(=O)NCC)C)c2ccc(cc2)CN3CCC(O)CC3
0.412017	O=C(Nc1c(ccc(c1)C(=O)NCC)C)c2ccc(cc2)CN3CCC(O)CC3
0.412017	O=C(Nc1c(ccc(c1)C(=O)NCC)C)c2ccc(cc2)CN3CCC(O)CC3
0.412017	O=C(Nc1c(ccc(c1)C(=O)NCC)C)c2ccc(cc2)CN3CCC(O)CC3
0.412017	O=C(Nc1c(ccc(c1)C(=O)NCC)C)c2ccc(cc2)CN3CCC(O)CC3
0.412017	O=C(Nc1c(ccc(c1)C(=O)NCC)C)c2ccc(cc2)CN3CCC(O)CC3
0.407407	Fc1c(F)ccc(c2nc(ncc2)NC(=O)c3ccc(cc3)CC(=O)NC)c1
0.407407	Fc1c(F)ccc(c2nc(ncc2)NC(=O)c3ccc(cc3)CC(=O)NC)c1
0.407407	Fc1c(F)ccc(c2nc(ncc2)NC(=O)c3ccc(cc3)CC(=O)NC)c1
0.407407	Fc1c(F)ccc(c2nc(ncc2)NC(=O)c3ccc(cc3)CC(=O)NC)c1
0.407407	Fc1c(F)ccc(c2nc(ncc2)NC(=O)c3ccc(cc3)CC(=O)NC)c1
0.407407	Fc1c(F)ccc(c2nc(ncc2)NC(=O)c3ccc(cc3)CC(=O)NC)c1
0.407407	Fc1c(F)ccc(c2nc(ncc2)NC(=O)c3ccc(cc3)CC(=O)NC)c1
0.407407	Fc1c(F)ccc(c2nc(ncc2)NC(=O)c3ccc(cc3)CC(=O)NC)c1
0.407407	Fc1c(F)ccc(c2nc(ncc2)NC(=O)c3ccc(cc3)CC(=O)NC)c1
0.407407	Fc1c(F)ccc(c2nc(ncc2)NC(=O)c3ccc(cc3)CC(=O)NC)c1
0.398406	S(c1ncccc1)c2ccc(cc2)C(=O)Nc3c(cc(cc3)CN4CCSCC4)C
0.398406	S(c1ncccc1)c2ccc(cc2)C(=O)Nc3c(cc(cc3)CN4CCSCC4)C
0.398406	S(c1ncccc1)c2ccc(cc2)C(=O)Nc3c(cc(cc3)CN4CCSCC4)C
0.398406	S(c1ncccc1)c2ccc(cc2)C(=O)Nc3c(cc(cc3)CN4CCSCC4)C
0.398406	S(c1ncccc1)c2ccc(cc2)C(=O)Nc3c(cc(cc3)CN4CCSCC4)C
0.398406	S(c1ncccc1)c2ccc(cc2)C(=O)Nc3c(cc(cc3)CN4CCSCC4)C
0.398406	S(c1ncccc1)c2ccc(cc2)C(=O)Nc3c(cc(cc3)CN4CCSCC4)C
0.398406	S(c1ncccc1)c2ccc(cc2)C(=O)Nc3c(cc(cc3)CN4CCSCC4)C
0.398406	S(c1ncccc1)c2ccc(cc2)C(=O)Nc3c(cc(cc3)CN4CCSCC4)C
0.398406	S(c1ncccc1)c2ccc(cc2)C(=O)Nc3c(cc(cc3)CN4CCSCC4)C
0.390756	Fc1c(F)ccc(c2nc(ncc2)NC(=O)c3ccc(cc3)C(=O)OC)c1
0.390756	Fc1c(F)ccc(c2nc(ncc2)NC(=O)c3ccc(cc3)C(=O)OC)c1
0.390756	Fc1c(F)ccc(c2nc(ncc2)NC(=O)c3ccc(cc3)C(=O)OC)c1
0.390756	Fc1c(F)ccc(c2nc(ncc2)NC(=O)c3ccc(cc3)C(=O)OC)c1
0.390756	Fc1c(F)ccc(c2nc(ncc2)NC(=O)c3ccc(cc3)C(=O)OC)c1
0.390756	Fc1c(F)ccc(c2nc(ncc2)NC(=O)c3ccc(cc3)C(=O)OC)c1
0.390756	Fc1c(F)ccc(c2nc(ncc2)NC(=O)c3ccc(cc3)C(=O)OC)c1
0.390756	Fc1c(F)ccc(c2nc(ncc2)NC(=O)c3ccc(cc3)C(=O)OC)c1
0.390756	Fc1c(F)ccc(c2nc(ncc2)NC(=O)c3ccc(cc3)C(=O)OC)c1
0.390756	Fc1c(F)ccc(c2nc(ncc2)NC(=O)c3ccc(cc3)C(=O)OC)c1
0.390244	O=C(Nc1ccc(NC(=O)c2ccc(cc2)CN3CCN(CC3)C)cc1)Nc4ccccc4
0.390244	O=C(Nc1ccc(NC(=O)c2ccc(cc2)CN3CCN(CC3)C)cc1)Nc4ccccc4
0.390244	O=C(Nc1ccc(NC(=O)c2ccc(cc2)CN3CCN(CC3)C)cc1)Nc4ccccc4
0.390244	O=C(Nc1ccc(NC(=O)c2ccc(cc2)CN3CCN(CC3)C)cc1)Nc4ccccc4
0.390244	O=C(Nc1ccc(NC(=O)c2ccc(cc2)CN3CCN(CC3)C)cc1)Nc4ccccc4
0.390244	O=C(Nc1ccc(NC(=O)c2ccc(cc2)CN3CCN(CC3)C)cc1)Nc4ccccc4
0.390244	O=C(Nc1ccc(NC(=O)c2ccc(cc2)CN3CCN(CC3)C)cc1)Nc4ccccc4
0.390244	O=C(Nc1ccc(NC(=O)c2ccc(cc2)CN3CCN(CC3)C)cc1)Nc4ccccc4
0.390244	O=C(Nc1ccc(NC(=O)c2ccc(cc2)CN3CCN(CC3)C)cc1)Nc4ccccc4
0.390244	O=C(Nc1ccc(NC(=O)c2ccc(cc2)CN3CCN(CC3)C)cc1)Nc4ccccc4
0.38961	S1CCN(Cc2cc(c(NC(=O)c3cncnc3)cc2)C)CC1
0.38961	S1CCN(Cc2cc(c(NC(=O)c3cncnc3)cc2)C)CC1
0.38961	S1CCN(Cc2cc(c(NC(=O)c3cncnc3)cc2)C)CC1
0.38961	S1CCN(Cc2cc(c(NC(=O)c3cncnc3)cc2)C)CC1
0.38961	S1CCN(Cc2cc(c(NC(=O)c3cncnc3)cc2)C)CC1
0.38961	S1CCN(Cc2cc(c(NC(=O)c3cncnc3)cc2)C)CC1
0.38961	S1CCN(Cc2cc(c(NC(=O)c3cncnc3)cc2)C)CC1
0.38961	S1CCN(Cc2cc(c(NC(=O)c3cncnc3)cc2)C)CC1
0.38961	S1CCN(Cc2cc(c(NC(=O)c3cncnc3)cc2)C)CC1
0.38961	S1CCN(Cc2cc(c(NC(=O)c3cncnc3)cc2)C)CC1
0.383721	Fc1c(NC(=O)c2c(Nc3ccc(cc3)C(=O)C)cccc2)ccc(c1)CN4CCN(CC4)C
0.383721	Fc1c(NC(=O)c2c(Nc3ccc(cc3)C(=O)C)cccc2)ccc(c1)CN4CCN(CC4)C
0.383721	Fc1c(NC(=O)c2c(Nc3ccc(cc3)C(=O)C)cccc2)ccc(c1)CN4CCN(CC4)C
0.383721	Fc1c(NC(=O)c2c(Nc3ccc(cc3)C(=O)C)cccc2)ccc(c1)CN4CCN(CC4)C
0.383721	Fc1c(NC(=O)c2c(Nc3ccc(cc3)C(=O)C)cccc2)ccc(c1)CN4CCN(CC4)C
0.383721	Fc1c(NC(=O)c2c(Nc3ccc(cc3)C(=O)C)cccc2)ccc(c1)CN4CCN(CC4)C
0.383721	Fc1c(NC(=O)c2c(Nc3ccc(cc3)C(=O)C)cccc2)ccc(c1)CN4CCN(CC4)C
0.383721	Fc1c(NC(=O)c2c(Nc3ccc(cc3)C(=O)C)cccc2)ccc(c1)CN4CCN(CC4)C
0.383721	Fc1c(NC(=O)c2c(Nc3ccc(cc3)C(=O)C)cccc2)ccc(c1)CN4CCN(CC4)C
0.383721	Fc1c(NC(=O)c2c(Nc3ccc(cc3)C(=O)C)cccc2)ccc(c1)CN4CCN(CC4)C
0.383721	O=C(OC)Nc1cc(c(cc1)C(=O)NC=2NN=C(c3cnccc3)C2)C
0.383721	O=C(OC)Nc1cc(c(cc1)C(=O)NC=2NN=C(c3cnccc3)C2)C
0.383721	O=C(OC)Nc1cc(c(cc1)C(=O)NC=2NN=C(c3cnccc3)C2)C
0.383721	O=C(OC)Nc1cc(c(cc1)C(=O)NC=2NN=C(c3cnccc3)C2)C
0.383721	O=C(OC)Nc1cc(c(cc1)C(=O)NC=2NN=C(c3cnccc3)C2)C
0.383721	O=C(OC)Nc1cc(c(cc1)C(=O)NC=2NN=C(c3cnccc3)C2)C
0.383721	O=C(OC)Nc1cc(c(cc1)C(=O)NC=2NN=C(c3cnccc3)C2)C
0.383721	O=C(OC)Nc1cc(c(cc1)C(=O)NC=2NN=C(c3cnccc3)C2)C
0.383721	O=C(OC)Nc1cc(c(cc1)C(=O)NC=2NN=C(c3cnccc3)C2)C
0.383721	O=C(OC)Nc1cc(c(cc1)C(=O)NC=2NN=C(c3cnccc3)C2)C
0.378486	O=C(Nc1c(ccc(c1)C(=O)NCCc2ccc(N3CCN(CC3)C)cc2)C)Nc4ccccc4
0.378486	O=C(Nc1c(ccc(c1)C(=O)NCCc2ccc(N3CCN(CC3)C)cc2)C)Nc4ccccc4
0.378486	O=C(Nc1c(ccc(c1)C(=O)NCCc2ccc(N3CCN(CC3)C)cc2)C)Nc4ccccc4
0.378486	O=C(Nc1c(ccc(c1)C(=O)NCCc2ccc(N3CCN(CC3)C)cc2)C)Nc4ccccc4
0.378486	O=C(Nc1c(ccc(c1)C(=O)NCCc2ccc(N3CCN(CC3)C)cc2)C)Nc4ccccc4
0.378486	O=C(Nc1c(ccc(c1)C(=O)NCCc2ccc(N3CCN(CC3)C)cc2)C)Nc4ccccc4
0.378486	O=C(Nc1c(ccc(c1)C(=O)NCCc2ccc(N3CCN(CC3)C)cc2)C)Nc4ccccc4
0.378486	O=C(Nc1c(ccc(c1)C(=O)NCCc2ccc(N3CCN(CC3)C)cc2)C)Nc4ccccc4
0.378486	O=C(Nc1c(ccc(c1)C(=O)NCCc2ccc(N3CCN(CC3)C)cc2)C)Nc4ccccc4
0.378486	O=C(Nc1c(ccc(c1)C(=O)NCCc2ccc(N3CCN(CC3)C)cc2)C)Nc4ccccc4
0.378151	Clc1ccc(Sc2ccc(cc2)C(=O)Nc3c(cc(cc3)CN4CCSCC4)C)cc1
0.378151	Clc1ccc(Sc2ccc(cc2)C(=O)Nc3c(cc(cc3)CN4CCSCC4)C)cc1
0.378151	Clc1ccc(Sc2ccc(cc2)C(=O)Nc3c(cc(cc3)CN4CCSCC4)C)cc1
0.378151	Clc1ccc(Sc2ccc(cc2)C(=O)Nc3c(cc(cc3)CN4CCSCC4)C)cc1
0.378151	Clc1ccc(Sc2ccc(cc2)C(=O)Nc3c(cc(cc3)CN4CCSCC4)C)cc1
0.378151	Clc1ccc(Sc2ccc(cc2)C(=O)Nc3c(cc(cc3)CN4CCSCC4)C)cc1
0.378151	Clc1ccc(Sc2ccc(cc2)C(=O)Nc3c(cc(cc3)CN4CCSCC4)C)cc1
0.378151	Clc1ccc(Sc2ccc(cc2)C(=O)Nc3c(cc(cc3)CN4CCSCC4)C)cc1
0.378151	Clc1ccc(Sc2ccc(cc2)C(=O)Nc3c(cc(cc3)CN4CCSCC4)C)cc1
0.378151	Clc1ccc(Sc2ccc(cc2)C(=O)Nc3c(cc(cc3)CN4CCSCC4)C)cc1
0.375	O=C(OC)Nc1cc(c(cc1)C(=O)Nc2cc(c3cnccc3)ccc2)C
0.375	O=C(OC)Nc1cc(c(cc1)C(=O)Nc2cc(c3cnccc3)ccc2)C
0.375	O=C(OC)Nc1cc(c(cc1)C(=O)Nc2cc(c3cnccc3)ccc2)C
0.375	O=C(OC)Nc1cc(c(cc1)C(=O)Nc2cc(c3cnccc3)ccc2)C
0.375	O=C(OC)Nc1cc(c(cc1)C(=O)Nc2cc(c3cnccc3)ccc2)C
0.375	O=C(OC)Nc1cc(c(cc1)C(=O)Nc2cc(c3cnccc3)ccc2)C
0.375	O=C(OC)Nc1cc(c(cc1)C(=O)Nc2cc(c3cnccc3)ccc2)C
0.375	O=C(OC)Nc1cc(c(cc1)C(=O)Nc2cc(c3cnccc3)ccc2)C
0.375	O=C(OC)Nc1cc(c(cc1)C(=O)Nc2cc(c3cnccc3)ccc2)C
0.375	O=C(OC)Nc1cc(c(cc1)C(=O)Nc2cc(c3cnccc3)ccc2)C
0.375	O=C(Nc1nccc(c2cnccc2)c1)c3ccc(cc3)C=4OC(=NN4)c5c(cccc5)C
0.372727	O=C(Nc1c(ccc(c1)C(=O)Nc2ccc(Nc3ccccc3)cc2)C)Nc4ccccc4
0.372727	O=C(Nc1c(ccc(c1)C(=O)Nc2ccc(Nc3ccccc3)cc2)C)Nc4ccccc4
0.372727	O=C(Nc1c(ccc(c1)C(=O)Nc2ccc(Nc3ccccc3)cc2)C)Nc4ccccc4
0.372093	O=C(Nc1c(ccc(c1)C(=O)Nc2ccc(cc2)C=3ON=C(N3)C(C)C)C)Nc4ccccc4
0.372093	O=C(Nc1c(ccc(c1)C(=O)Nc2ccc(cc2)C=3ON=C(N3)C(C)C)C)Nc4ccccc4
0.372093	O=C(Nc1c(ccc(c1)C(=O)Nc2ccc(cc2)C=3ON=C(N3)C(C)C)C)Nc4ccccc4
0.372093	O=C(Nc1c(ccc(c1)C(=O)Nc2ccc(cc2)C=3ON=C(N3)C(C)C)C)Nc4ccccc4
0.372093	O=C(Nc1c(ccc(c1)C(=O)Nc2ccc(cc2)C=3ON=C(N3)C(C)C)C)Nc4ccccc4
0.367816	S1C(=CC=C1)CCNc2ccc(cc2)C(=O)Nc3cc(NC(=O)CN4CCCCC4)c(cc3)C
0.367816	S1C(=CC=C1)CCNc2ccc(cc2)C(=O)Nc3cc(NC(=O)CN4CCCCC4)c(cc3)C
0.367816	S1C(=CC=C1)CCNc2ccc(cc2)C(=O)Nc3cc(NC(=O)CN4CCCCC4)c(cc3)C
0.367816	S1C(=CC=C1)CCNc2ccc(cc2)C(=O)Nc3cc(NC(=O)CN4CCCCC4)c(cc3)C
0.367816	S1C(=CC=C1)CCNc2ccc(cc2)C(=O)Nc3cc(NC(=O)CN4CCCCC4)c(cc3)C
0.367816	S1C(=CC=C1)CCNc2ccc(cc2)C(=O)Nc3cc(NC(=O)CN4CCCCC4)c(cc3)C
0.367816	S1C(=CC=C1)CCNc2ccc(cc2)C(=O)Nc3cc(NC(=O)CN4CCCCC4)c(cc3)C
0.367816	S1C(=CC=C1)CCNc2ccc(cc2)C(=O)Nc3cc(NC(=O)CN4CCCCC4)c(cc3)C
0.367816	S1C(=CC=C1)CCNc2ccc(cc2)C(=O)Nc3cc(NC(=O)CN4CCCCC4)c(cc3)C
0.367816	S1C(=CC=C1)CCNc2ccc(cc2)C(=O)Nc3cc(NC(=O)CN4CCCCC4)c(cc3)C
0.365772	O=C(OCC1c2c(c3c1cccc3)cccc2)Nc4c(ccc(c4)C(=O)Nc5nccc(c6cnccc6)c5)C
0.365772	O=C(OCC1c2c(c3c1cccc3)cccc2)Nc4c(ccc(c4)C(=O)Nc5nccc(c6cnccc6)c5)C
0.365772	O=C(OCC1c2c(c3c1cccc3)cccc2)Nc4c(ccc(c4)C(=O)Nc5nccc(c6cnccc6)c5)C
0.365772	O=C(OCC1c2c(c3c1cccc3)cccc2)Nc4c(ccc(c4)C(=O)Nc5nccc(c6cnccc6)c5)C
0.365772	O=C(OCC1c2c(c3c1cccc3)cccc2)Nc4c(ccc(c4)C(=O)Nc5nccc(c6cnccc6)c5)C
0.365772	O=C(OCC1c2c(c3c1cccc3)cccc2)Nc4c(ccc(c4)C(=O)Nc5nccc(c6cnccc6)c5)C
0.365772	O=C(OCC1c2c(c3c1cccc3)cccc2)Nc4c(ccc(c4)C(=O)Nc5nccc(c6cnccc6)c5)C
0.365772	O=C(OCC1c2c(c3c1cccc3)cccc2)Nc4c(ccc(c4)C(=O)Nc5nccc(c6cnccc6)c5)C
0.365772	O=C(OCC1c2c(c3c1cccc3)cccc2)Nc4c(ccc(c4)C(=O)Nc5nccc(c6cnccc6)c5)C
0.365772	O=C(OCC1c2c(c3c1cccc3)cccc2)Nc4c(ccc(c4)C(=O)Nc5nccc(c6cnccc6)c5)C
0.362869	O=C(Nc1nccc(c2cnccc2)c1)c3cnc(cc3)CO
0.362869	O=C(Nc1nccc(c2cnccc2)c1)c3cnc(cc3)CO
0.362869	O=C(Nc1nccc(c2cnccc2)c1)c3cnc(cc3)CO
0.362869	O=C(Nc1nccc(c2cnccc2)c1)c3cnc(cc3)CO
0.362869	O=C(Nc1nccc(c2cnccc2)c1)c3cnc(cc3)CO
0.362869	O=C(Nc1nccc(c2cnccc2)c1)c3cnc(cc3)CO
0.362869	O=C(Nc1nccc(c2cnccc2)c1)c3cnc(cc3)CO
0.362869	O=C(Nc1nccc(c2cnccc2)c1)c3cnc(cc3)CO
0.362869	O=C(Nc1nccc(c2cnccc2)c1)c3cnc(cc3)CO
0.362869	O=C(Nc1nccc(c2cnccc2)c1)c3cnc(cc3)CO
0.361217	O=C(Nc1cc(c2cc3c(OCC3)cc2)ccc1)c4ccc(cc4)CN5CCC(O)CC5
0.361217	O=C(Nc1cc(c2cc3c(OCC3)cc2)ccc1)c4ccc(cc4)CN5CCC(O)CC5
0.361217	O=C(Nc1cc(c2cc3c(OCC3)cc2)ccc1)c4ccc(cc4)CN5CCC(O)CC5
0.361217	O=C(Nc1cc(c2cc3c(OCC3)cc2)ccc1)c4ccc(cc4)CN5CCC(O)CC5
0.361217	O=C(Nc1cc(c2cc3c(OCC3)cc2)ccc1)c4ccc(cc4)CN5CCC(O)CC5
0.361217	O=C(Nc1cc(c2cc3c(OCC3)cc2)ccc1)c4ccc(cc4)CN5CCC(O)CC5
0.361217	O=C(Nc1cc(c2cc3c(OCC3)cc2)ccc1)c4ccc(cc4)CN5CCC(O)CC5
0.361217	O=C(Nc1cc(c2cc3c(OCC3)cc2)ccc1)c4ccc(cc4)CN5CCC(O)CC5
0.361217	O=C(Nc1cc(c2cc3c(OCC3)cc2)ccc1)c4ccc(cc4)CN5CCC(O)CC5
0.361217	O=C(Nc1cc(c2cc3c(OCC3)cc2)ccc1)c4ccc(cc4)CN5CCC(O)CC5
0.360656	Brc1cnc(NC(=O)c2cc(NC(=O)c3ccc(cc3)CN4CCC(O)CC4)ccc2)cc1
0.358268	Ic1cc(c(cc1)C)C(=O)Nc2c(F)cc(cc2)CN3CCN(CC3)C
0.358268	Ic1cc(c(cc1)C)C(=O)Nc2c(F)cc(cc2)CN3CCN(CC3)C
0.358268	Ic1cc(c(cc1)C)C(=O)Nc2c(F)cc(cc2)CN3CCN(CC3)C
0.358268	Ic1cc(c(cc1)C)C(=O)Nc2c(F)cc(cc2)CN3CCN(CC3)C
0.358268	Ic1cc(c(cc1)C)C(=O)Nc2c(F)cc(cc2)CN3CCN(CC3)C
0.358268	Ic1cc(c(cc1)C)C(=O)Nc2c(F)cc(cc2)CN3CCN(CC3)C
0.358268	Ic1cc(c(cc1)C)C(=O)Nc2c(F)cc(cc2)CN3CCN(CC3)C
0.358268	Ic1cc(c(cc1)C)C(=O)Nc2c(F)cc(cc2)CN3CCN(CC3)C
0.358268	Ic1cc(c(cc1)C)C(=O)Nc2c(F)cc(cc2)CN3CCN(CC3)C
0.358268	Ic1cc(c(cc1)C)C(=O)Nc2c(F)cc(cc2)CN3CCN(CC3)C
0.356364	FC(F)(F)c1cc(Nc2ncccc2C(=O)Nc3ccc(N4CCN(Cc5ccccc5)CC4)cc3)ccc1
0.356364	FC(F)(F)c1cc(Nc2ncccc2C(=O)Nc3ccc(N4CCN(Cc5ccccc5)CC4)cc3)ccc1
0.356364	FC(F)(F)c1cc(Nc2ncccc2C(=O)Nc3ccc(N4CCN(Cc5ccccc5)CC4)cc3)ccc1
0.356364	FC(F)(F)c1cc(Nc2ncccc2C(=O)Nc3ccc(N4CCN(Cc5ccccc5)CC4)cc3)ccc1
0.356364	FC(F)(F)c1cc(Nc2ncccc2C(=O)Nc3ccc(N4CCN(Cc5ccccc5)CC4)cc3)ccc1
0.356364	FC(F)(F)c1cc(Nc2ncccc2C(=O)Nc3ccc(N4CCN(Cc5ccccc5)CC4)cc3)ccc1
0.356364	FC(F)(F)c1cc(Nc2ncccc2C(=O)Nc3ccc(N4CCN(Cc5ccccc5)CC4)cc3)ccc1
0.356364	FC(F)(F)c1cc(Nc2ncccc2C(=O)Nc3ccc(N4CCN(Cc5ccccc5)CC4)cc3)ccc1
0.356364	FC(F)(F)c1cc(Nc2ncccc2C(=O)Nc3ccc(N4CCN(Cc5ccccc5)CC4)cc3)ccc1
0.356364	FC(F)(F)c1cc(Nc2ncccc2C(=O)Nc3ccc(N4CCN(Cc5ccccc5)CC4)cc3)ccc1
0.355311	Brc1ccc(S(=O)(=O)Nc2cc(ccc2)C(=O)Nc3c(cc(cc3)CN4CCSCC4)C)cc1
0.355311	Brc1ccc(S(=O)(=O)Nc2cc(ccc2)C(=O)Nc3c(cc(cc3)CN4CCSCC4)C)cc1
0.355311	Brc1ccc(S(=O)(=O)Nc2cc(ccc2)C(=O)Nc3c(cc(cc3)CN4CCSCC4)C)cc1
0.355311	Brc1ccc(S(=O)(=O)Nc2cc(ccc2)C(=O)Nc3c(cc(cc3)CN4CCSCC4)C)cc1
0.355311	Brc1ccc(S(=O)(=O)Nc2cc(ccc2)C(=O)Nc3c(cc(cc3)CN4CCSCC4)C)cc1
0.355311	Brc1ccc(S(=O)(=O)Nc2cc(ccc2)C(=O)Nc3c(cc(cc3)CN4CCSCC4)C)cc1
0.355311	Brc1ccc(S(=O)(=O)Nc2cc(ccc2)C(=O)Nc3c(cc(cc3)CN4CCSCC4)C)cc1
0.355311	Brc1ccc(S(=O)(=O)Nc2cc(ccc2)C(=O)Nc3c(cc(cc3)CN4CCSCC4)C)cc1
0.355311	Brc1ccc(S(=O)(=O)Nc2cc(ccc2)C(=O)Nc3c(cc(cc3)CN4CCSCC4)C)cc1
0.355311	Brc1ccc(S(=O)(=O)Nc2cc(ccc2)C(=O)Nc3c(cc(cc3)CN4CCSCC4)C)cc1
0.354515	S1C(=NC(c2ccc(NC(=O)c3c(nccc3)Nc4c(F)ccc(F)c4)cc2)=C1)N5CCOCC5
0.354515	S1C(=NC(c2ccc(NC(=O)c3c(nccc3)Nc4c(F)ccc(F)c4)cc2)=C1)N5CCOCC5
0.354515	S1C(=NC(c2ccc(NC(=O)c3c(nccc3)Nc4c(F)ccc(F)c4)cc2)=C1)N5CCOCC5
0.354515	S1C(=NC(c2ccc(NC(=O)c3c(nccc3)Nc4c(F)ccc(F)c4)cc2)=C1)N5CCOCC5
0.354515	S1C(=NC(c2ccc(NC(=O)c3c(nccc3)Nc4c(F)ccc(F)c4)cc2)=C1)N5CCOCC5
0.354515	S1C(=NC(c2ccc(NC(=O)c3c(nccc3)Nc4c(F)ccc(F)c4)cc2)=C1)N5CCOCC5
0.354515	S1C(=NC(c2ccc(NC(=O)c3c(nccc3)Nc4c(F)ccc(F)c4)cc2)=C1)N5CCOCC5
0.354515	S1C(=NC(c2ccc(NC(=O)c3c(nccc3)Nc4c(F)ccc(F)c4)cc2)=C1)N5CCOCC5
0.354515	S1C(=NC(c2ccc(NC(=O)c3c(nccc3)Nc4c(F)ccc(F)c4)cc2)=C1)N5CCOCC5
0.354515	S1C(=NC(c2ccc(NC(=O)c3c(nccc3)Nc4c(F)ccc(F)c4)cc2)=C1)N5CCOCC5
0.353175	O=C(Nc1c(ccc(c1)C(=O)Nc2cc(ccc2)CN3C=NC=C3)C)Nc4ccccc4
0.353175	O=C(Nc1c(ccc(c1)C(=O)Nc2cc(ccc2)CN3C=NC=C3)C)Nc4ccccc4
0.353175	O=C(Nc1c(ccc(c1)C(=O)Nc2cc(ccc2)CN3C=NC=C3)C)Nc4ccccc4
0.353175	O=C(Nc1c(ccc(c1)C(=O)Nc2cc(ccc2)CN3C=NC=C3)C)Nc4ccccc4
0.353175	O=C(Nc1c(ccc(c1)C(=O)Nc2cc(ccc2)CN3C=NC=C3)C)Nc4ccccc4
0.353175	O=C(Nc1c(ccc(c1)C(=O)Nc2cc(ccc2)CN3C=NC=C3)C)Nc4ccccc4
0.353175	O=C(Nc1c(ccc(c1)C(=O)Nc2cc(ccc2)CN3C=NC=C3)C)Nc4ccccc4
0.353175	O=C(Nc1c(ccc(c1)C(=O)Nc2cc(ccc2)CN3C=NC=C3)C)Nc4ccccc4
0.353175	O=C(Nc1c(ccc(c1)C(=O)Nc2cc(ccc2)CN3C=NC=C3)C)Nc4ccccc4
0.353175	O=C(Nc1c(ccc(c1)C(=O)Nc2cc(ccc2)CN3C=NC=C3)C)Nc4ccccc4
0.352697	Clc1cc(NC(=O)NCc2cc(NC(=O)c3ccc(cc3)C)ccc2)c(cc1)C
0.352697	Clc1cc(NC(=O)NCc2cc(NC(=O)c3ccc(cc3)C)ccc2)c(cc1)C
0.352697	Clc1cc(NC(=O)NCc2cc(NC(=O)c3ccc(cc3)C)ccc2)c(cc1)C
0.352697	Clc1cc(NC(=O)NCc2cc(NC(=O)c3ccc(cc3)C)ccc2)c(cc1)C
0.352697	Clc1cc(NC(=O)NCc2cc(NC(=O)c3ccc(cc3)C)ccc2)c(cc1)C
0.35249	Fc1c(cc(cc1)C2=NNC=C2)C(=O)Nc3c(ccc(c3)C(=O)NC)C
0.35249	Fc1c(cc(cc1)C2=NNC=C2)C(=O)Nc3c(ccc(c3)C(=O)NC)C
0.35249	Fc1c(cc(cc1)C2=NNC=C2)C(=O)Nc3c(ccc(c3)C(=O)NC)C
0.35249	Fc1c(cc(cc1)C2=NNC=C2)C(=O)Nc3c(ccc(c3)C(=O)NC)C
0.35249	Fc1c(cc(cc1)C2=NNC=C2)C(=O)Nc3c(ccc(c3)C(=O)NC)C
0.35249	Fc1c(cc(cc1)C2=NNC=C2)C(=O)Nc3c(ccc(c3)C(=O)NC)C
0.35249	Fc1c(cc(cc1)C2=NNC=C2)C(=O)Nc3c(ccc(c3)C(=O)NC)C
0.35249	Fc1c(cc(cc1)C2=NNC=C2)C(=O)Nc3c(ccc(c3)C(=O)NC)C
0.35249	Fc1c(cc(cc1)C2=NNC=C2)C(=O)Nc3c(ccc(c3)C(=O)NC)C
0.35249	Fc1c(cc(cc1)C2=NNC=C2)C(=O)Nc3c(ccc(c3)C(=O)NC)C
0.352113	Clc1ccc(cc1)C2=Nc3c(N2)ccc(c3)C(=O)Nc4c(F)cc(cc4)CN5CCN(CC5)C
0.352113	Clc1ccc(cc1)C2=Nc3c(N2)ccc(c3)C(=O)Nc4c(F)cc(cc4)CN5CCN(CC5)C
0.352113	Clc1ccc(cc1)C2=Nc3c(N2)ccc(c3)C(=O)Nc4c(F)cc(cc4)CN5CCN(CC5)C
0.352113	Clc1ccc(cc1)C2=Nc3c(N2)ccc(c3)C(=O)Nc4c(F)cc(cc4)CN5CCN(CC5)C
0.352113	Clc1ccc(cc1)C2=Nc3c(N2)ccc(c3)C(=O)Nc4c(F)cc(cc4)CN5CCN(CC5)C
0.352113	Clc1ccc(cc1)C2=Nc3c(N2)ccc(c3)C(=O)Nc4c(F)cc(cc4)CN5CCN(CC5)C
0.352113	Clc1ccc(cc1)C2=Nc3c(N2)ccc(c3)C(=O)Nc4c(F)cc(cc4)CN5CCN(CC5)C
0.352113	Clc1ccc(cc1)C2=Nc3c(N2)ccc(c3)C(=O)Nc4c(F)cc(cc4)CN5CCN(CC5)C
0.352113	Clc1ccc(cc1)C2=Nc3c(N2)ccc(c3)C(=O)Nc4c(F)cc(cc4)CN5CCN(CC5)C
0.352113	Clc1ccc(cc1)C2=Nc3c(N2)ccc(c3)C(=O)Nc4c(F)cc(cc4)CN5CCN(CC5)C
0.351563	S1CCN(Cc2cc(c(NC(=O)c3ccc(OC4C(F)(F)C4)cc3)cc2)C)CC1
0.351563	S1CCN(Cc2cc(c(NC(=O)c3ccc(OC4C(F)(F)C4)cc3)cc2)C)CC1
0.351563	S1CCN(Cc2cc(c(NC(=O)c3ccc(OC4C(F)(F)C4)cc3)cc2)C)CC1
0.351563	S1CCN(Cc2cc(c(NC(=O)c3ccc(OC4C(F)(F)C4)cc3)cc2)C)CC1
0.351563	S1CCN(Cc2cc(c(NC(=O)c3ccc(OC4C(F)(F)C4)cc3)cc2)C)CC1
0.351563	S1CCN(Cc2cc(c(NC(=O)c3ccc(OC4C(F)(F)C4)cc3)cc2)C)CC1
0.351563	S1CCN(Cc2cc(c(NC(=O)c3ccc(OC4C(F)(F)C4)cc3)cc2)C)CC1
0.351563	S1CCN(Cc2cc(c(NC(=O)c3ccc(OC4C(F)(F)C4)cc3)cc2)C)CC1
0.351563	S1CCN(Cc2cc(c(NC(=O)c3ccc(OC4C(F)(F)C4)cc3)cc2)C)CC1
0.351563	S1CCN(Cc2cc(c(NC(=O)c3ccc(OC4C(F)(F)C4)cc3)cc2)C)CC1
0.34902	O=C(Nc1ccc(cc1)C(=O)NCCN2CCCC2)c3cc(NC(=O)C=4OC=CC4)c(cc3)C
0.34902	O=C(Nc1ccc(cc1)C(=O)NCCN2CCCC2)c3cc(NC(=O)C=4OC=CC4)c(cc3)C
0.34902	O=C(Nc1ccc(cc1)C(=O)NCCN2CCCC2)c3cc(NC(=O)C=4OC=CC4)c(cc3)C
0.34902	O=C(Nc1ccc(cc1)C(=O)NCCN2CCCC2)c3cc(NC(=O)C=4OC=CC4)c(cc3)C
0.34902	O=C(Nc1ccc(cc1)C(=O)NCCN2CCCC2)c3cc(NC(=O)C=4OC=CC4)c(cc3)C
0.34902	O=C(Nc1ccc(cc1)C(=O)NCCN2CCCC2)c3cc(NC(=O)C=4OC=CC4)c(cc3)C
0.34902	O=C(Nc1ccc(cc1)C(=O)NCCN2CCCC2)c3cc(NC(=O)C=4OC=CC4)c(cc3)C
0.34902	O=C(Nc1ccc(cc1)C(=O)NCCN2CCCC2)c3cc(NC(=O)C=4OC=CC4)c(cc3)C
0.34902	O=C(Nc1ccc(cc1)C(=O)NCCN2CCCC2)c3cc(NC(=O)C=4OC=CC4)c(cc3)C
0.34902	O=C(Nc1ccc(cc1)C(=O)NCCN2CCCC2)c3cc(NC(=O)C=4OC=CC4)c(cc3)C
0.346863	S(=O)(=O)(N1CCCCC1)c2c(ccc(NC(=O)c3ccc(cc3)CN4CCC(O)CC4)c2)C
0.346863	S(=O)(=O)(N1CCCCC1)c2c(ccc(NC(=O)c3ccc(cc3)CN4CCC(O)CC4)c2)C
0.346863	S(=O)(=O)(N1CCCCC1)c2c(ccc(NC(=O)c3ccc(cc3)CN4CCC(O)CC4)c2)C
0.346863	S(=O)(=O)(N1CCCCC1)c2c(ccc(NC(=O)c3ccc(cc3)CN4CCC(O)CC4)c2)C
0.346863	S(=O)(=O)(N1CCCCC1)c2c(ccc(NC(=O)c3ccc(cc3)CN4CCC(O)CC4)c2)C
0.346863	S(=O)(=O)(N1CCCCC1)c2c(ccc(NC(=O)c3ccc(cc3)CN4CCC(O)CC4)c2)C
0.346614	O=C(Nc1c(ccc(c1)C(=O)Nc2cc(NC=3C=NN(C3)C)ccc2)C)Nc4ccccc4
0.346614	O=C(Nc1c(ccc(c1)C(=O)Nc2cc(NC=3C=NN(C3)C)ccc2)C)Nc4ccccc4
0.346614	O=C(Nc1c(ccc(c1)C(=O)Nc2cc(NC=3C=NN(C3)C)ccc2)C)Nc4ccccc4
0.346614	O=C(Nc1c(ccc(c1)C(=O)Nc2cc(NC=3C=NN(C3)C)ccc2)C)Nc4ccccc4
0.346614	O=C(Nc1c(ccc(c1)C(=O)Nc2cc(NC=3C=NN(C3)C)ccc2)C)Nc4ccccc4
0.346614	O=C(Nc1c(ccc(c1)C(=O)Nc2cc(NC=3C=NN(C3)C)ccc2)C)Nc4ccccc4
0.346614	O=C(Nc1c(ccc(c1)C(=O)Nc2cc(NC=3C=NN(C3)C)ccc2)C)Nc4ccccc4
0.346614	O=C(Nc1c(ccc(c1)C(=O)Nc2cc(NC=3C=NN(C3)C)ccc2)C)Nc4ccccc4
0.346614	O=C(Nc1c(ccc(c1)C(=O)Nc2cc(NC=3C=NN(C3)C)ccc2)C)Nc4ccccc4
0.346614	O=C(Nc1c(ccc(c1)C(=O)Nc2cc(NC=3C=NN(C3)C)ccc2)C)Nc4ccccc4
0.346154	Clc1c(OCc2cnccc2)ccc(NC(=O)c3cc(c4cc(ccc4)C)ccc3)c1
0.346154	Clc1c(OCc2cnccc2)ccc(NC(=O)c3cc(c4cc(ccc4)C)ccc3)c1
0.346154	Clc1c(OCc2cnccc2)ccc(NC(=O)c3cc(c4cc(ccc4)C)ccc3)c1
0.346154	Clc1c(OCc2cnccc2)ccc(NC(=O)c3cc(c4cc(ccc4)C)ccc3)c1
0.346154	Clc1c(OCc2cnccc2)ccc(NC(=O)c3cc(c4cc(ccc4)C)ccc3)c1
0.346154	Clc1c(OCc2cnccc2)ccc(NC(=O)c3cc(c4cc(ccc4)C)ccc3)c1
0.346154	Clc1c(OCc2cnccc2)ccc(NC(=O)c3cc(c4cc(ccc4)C)ccc3)c1
0.346154	Clc1c(OCc2cnccc2)ccc(NC(=O)c3cc(c4cc(ccc4)C)ccc3)c1
0.346154	Clc1c(OCc2cnccc2)ccc(NC(=O)c3cc(c4cc(ccc4)C)ccc3)c1
0.346154	Clc1c(OCc2cnccc2)ccc(NC(=O)c3cc(c4cc(ccc4)C)ccc3)c1
0.346154	Fc1c(NC(=O)C=C(c2cnccc2)C)ccc(c1)CN3CCN(CC3)C
0.346154	Fc1c(NC(=O)C=C(c2cnccc2)C)ccc(c1)CN3CCN(CC3)C
0.346154	Fc1c(NC(=O)C=C(c2cnccc2)C)ccc(c1)CN3CCN(CC3)C
0.346154	Fc1c(NC(=O)C=C(c2cnccc2)C)ccc(c1)CN3CCN(CC3)C
0.346154	Fc1c(NC(=O)C=C(c2cnccc2)C)ccc(c1)CN3CCN(CC3)C
0.346154	Fc1c(NC(=O)C=C(c2cnccc2)C)ccc(c1)CN3CCN(CC3)C
0.346154	Fc1c(NC(=O)C=C(c2cnccc2)C)ccc(c1)CN3CCN(CC3)C
0.346154	Fc1c(NC(=O)C=C(c2cnccc2)C)ccc(c1)CN3CCN(CC3)C
0.346154	Fc1c(NC(=O)C=C(c2cnccc2)C)ccc(c1)CN3CCN(CC3)C
0.346154	Fc1c(NC(=O)C=C(c2cnccc2)C)ccc(c1)CN3CCN(CC3)C
0.346154	Fc1c(F)ccc(c2nc(ncc2)NC(=O)c3cc([N+]([O-])=O)c(NCCOC)cc3)c1
0.346154	Fc1c(F)ccc(c2nc(ncc2)NC(=O)c3cc([N+]([O-])=O)c(NCCOC)cc3)c1
0.346154	Fc1c(F)ccc(c2nc(ncc2)NC(=O)c3cc([N+]([O-])=O)c(NCCOC)cc3)c1
0.346154	Fc1c(F)ccc(c2nc(ncc2)NC(=O)c3cc([N+]([O-])=O)c(NCCOC)cc3)c1
0.346154	Fc1c(F)ccc(c2nc(ncc2)NC(=O)c3cc([N+]([O-])=O)c(NCCOC)cc3)c1
0.346154	Fc1c(F)ccc(c2nc(ncc2)NC(=O)c3cc([N+]([O-])=O)c(NCCOC)cc3)c1
0.346154	Fc1c(F)ccc(c2nc(ncc2)NC(=O)c3cc([N+]([O-])=O)c(NCCOC)cc3)c1
0.346154	Fc1c(F)ccc(c2nc(ncc2)NC(=O)c3cc([N+]([O-])=O)c(NCCOC)cc3)c1
0.346154	Fc1c(F)ccc(c2nc(ncc2)NC(=O)c3cc([N+]([O-])=O)c(NCCOC)cc3)c1
0.346154	Fc1c(F)ccc(c2nc(ncc2)NC(=O)c3cc([N+]([O-])=O)c(NCCOC)cc3)c1
0.344681	O=C(Nc1cc(ccc1)CNC(=O)c2ccc(cc2)CN3CCC(O)CC3)c4ccc(cc4)C
0.344681	O=C(Nc1cc(ccc1)CNC(=O)c2ccc(cc2)CN3CCC(O)CC3)c4ccc(cc4)C
0.344681	O=C(Nc1cc(ccc1)CNC(=O)c2ccc(cc2)CN3CCC(O)CC3)c4ccc(cc4)C
0.344681	O=C(Nc1cc(ccc1)CNC(=O)c2ccc(cc2)CN3CCC(O)CC3)c4ccc(cc4)C
0.344681	O=C(Nc1cc(ccc1)CNC(=O)c2ccc(cc2)CN3CCC(O)CC3)c4ccc(cc4)C
0.344681	O=C(Nc1cc(ccc1)CNC(=O)c2ccc(cc2)CN3CCC(O)CC3)c4ccc(cc4)C
0.344681	O=C(Nc1cc(ccc1)CNC(=O)c2ccc(cc2)CN3CCC(O)CC3)c4ccc(cc4)C
0.344681	O=C(Nc1cc(ccc1)CNC(=O)c2ccc(cc2)CN3CCC(O)CC3)c4ccc(cc4)C
0.344681	O=C(Nc1cc(ccc1)CNC(=O)c2ccc(cc2)CN3CCC(O)CC3)c4ccc(cc4)C
0.344681	O=C(Nc1cc(ccc1)CNC(=O)c2ccc(cc2)CN3CCC(O)CC3)c4ccc(cc4)C
0.34375	FCc1cc(NC(=O)c2ccc(cc2)CN3CCC(O)CC3)ccc1
0.34375	FCc1cc(NC(=O)c2ccc(cc2)CN3CCC(O)CC3)ccc1
0.34375	FCc1cc(NC(=O)c2ccc(cc2)CN3CCC(O)CC3)ccc1
0.34375	FCc1cc(NC(=O)c2ccc(cc2)CN3CCC(O)CC3)ccc1
0.34375	FCc1cc(NC(=O)c2ccc(cc2)CN3CCC(O)CC3)ccc1
0.34375	FCc1cc(NC(=O)c2ccc(cc2)CN3CCC(O)CC3)ccc1
0.34375	FCc1cc(NC(=O)c2ccc(cc2)CN3CCC(O)CC3)ccc1
0.34375	FCc1cc(NC(=O)c2ccc(cc2)CN3CCC(O)CC3)ccc1
0.34375	FCc1cc(NC(=O)c2ccc(cc2)CN3CCC(O)CC3)ccc1
0.34375	FCc1cc(NC(=O)c2ccc(cc2)CN3CCC(O)CC3)ccc1
0.343511	Fc1c(cc(cc1)C2=NNC=C2)C(=O)Nc3nccc(c4cnccc4)c3
0.343511	Fc1c(cc(cc1)C2=NNC=C2)C(=O)Nc3nccc(c4cnccc4)c3
0.343511	Fc1c(cc(cc1)C2=NNC=C2)C(=O)Nc3nccc(c4cnccc4)c3
0.343511	Fc1c(cc(cc1)C2=NNC=C2)C(=O)Nc3nccc(c4cnccc4)c3
0.343511	Fc1c(cc(cc1)C2=NNC=C2)C(=O)Nc3nccc(c4cnccc4)c3
0.343511	Fc1c(cc(cc1)C2=NNC=C2)C(=O)Nc3nccc(c4cnccc4)c3
0.343511	Fc1c(cc(cc1)C2=NNC=C2)C(=O)Nc3nccc(c4cnccc4)c3
0.343511	Fc1c(cc(cc1)C2=NNC=C2)C(=O)Nc3nccc(c4cnccc4)c3
0.343511	Fc1c(cc(cc1)C2=NNC=C2)C(=O)Nc3nccc(c4cnccc4)c3
0.343511	Fc1c(cc(cc1)C2=NNC=C2)C(=O)Nc3nccc(c4cnccc4)c3
0.343511	O=C(Nc1nccc(c2cnccc2)c1)c3cc(OC)c(OCCOC)cc3
0.343511	O=C(Nc1nccc(c2cnccc2)c1)c3cc(OC)c(OCCOC)cc3
0.343511	O=C(Nc1nccc(c2cnccc2)c1)c3cc(OC)c(OCCOC)cc3
0.343511	O=C(Nc1nccc(c2cnccc2)c1)c3cc(OC)c(OCCOC)cc3
0.343511	O=C(Nc1nccc(c2cnccc2)c1)c3cc(OC)c(OCCOC)cc3
0.343511	O=C(Nc1nccc(c2cnccc2)c1)c3cc(OC)c(OCCOC)cc3
0.343511	O=C(Nc1nccc(c2cnccc2)c1)c3cc(OC)c(OCCOC)cc3
0.343511	O=C(Nc1nccc(c2cnccc2)c1)c3cc(OC)c(OCCOC)cc3
0.343511	O=C(Nc1nccc(c2cnccc2)c1)c3cc(OC)c(OCCOC)cc3
0.343511	O=C(Nc1nccc(c2cnccc2)c1)c3cc(OC)c(OCCOC)cc3
0.342975	S(c1ncccc1)c2ccc(cc2)C(=O)Nc3nccc(c4cnccc4)c3
0.342975	S(c1ncccc1)c2ccc(cc2)C(=O)Nc3nccc(c4cnccc4)c3
0.342975	S(c1ncccc1)c2ccc(cc2)C(=O)Nc3nccc(c4cnccc4)c3
0.342975	S(c1ncccc1)c2ccc(cc2)C(=O)Nc3nccc(c4cnccc4)c3
0.342975	S(c1ncccc1)c2ccc(cc2)C(=O)Nc3nccc(c4cnccc4)c3
0.342975	S(c1ncccc1)c2ccc(cc2)C(=O)Nc3nccc(c4cnccc4)c3
0.342975	S(c1ncccc1)c2ccc(cc2)C(=O)Nc3nccc(c4cnccc4)c3
0.342975	S(c1ncccc1)c2ccc(cc2)C(=O)Nc3nccc(c4cnccc4)c3
0.342975	S(c1ncccc1)c2ccc(cc2)C(=O)Nc3nccc(c4cnccc4)c3
0.342975	S(c1ncccc1)c2ccc(cc2)C(=O)Nc3nccc(c4cnccc4)c3
0.342007	Fc1c(NC(=O)c2nc(OCC(F)F)ccc2)ccc(c1)CN3CCN(CC3)C
0.342007	Fc1c(NC(=O)c2nc(OCC(F)F)ccc2)ccc(c1)CN3CCN(CC3)C
0.342007	Fc1c(NC(=O)c2nc(OCC(F)F)ccc2)ccc(c1)CN3CCN(CC3)C
0.342007	Fc1c(NC(=O)c2nc(OCC(F)F)ccc2)ccc(c1)CN3CCN(CC3)C
0.342007	Fc1c(NC(=O)c2nc(OCC(F)F)ccc2)ccc(c1)CN3CCN(CC3)C
0.342007	Fc1c(NC(=O)c2nc(OCC(F)F)ccc2)ccc(c1)CN3CCN(CC3)C
0.342007	Fc1c(NC(=O)c2nc(OCC(F)F)ccc2)ccc(c1)CN3CCN(CC3)C
0.342007	Fc1c(NC(=O)c2nc(OCC(F)F)ccc2)ccc(c1)CN3CCN(CC3)C
0.341727	Clc1c(F)ccc(S(=O)(=O)Nc2ccc(cc2)C(=O)Nc3nccc(c4cnccc4)c3)c1
0.341727	Clc1c(F)ccc(S(=O)(=O)Nc2ccc(cc2)C(=O)Nc3nccc(c4cnccc4)c3)c1
0.341727	Clc1c(F)ccc(S(=O)(=O)Nc2ccc(cc2)C(=O)Nc3nccc(c4cnccc4)c3)c1
0.341727	Clc1c(F)ccc(S(=O)(=O)Nc2ccc(cc2)C(=O)Nc3nccc(c4cnccc4)c3)c1
0.341727	Clc1c(F)ccc(S(=O)(=O)Nc2ccc(cc2)C(=O)Nc3nccc(c4cnccc4)c3)c1
0.341727	Clc1c(F)ccc(S(=O)(=O)Nc2ccc(cc2)C(=O)Nc3nccc(c4cnccc4)c3)c1
0.341727	Clc1c(F)ccc(S(=O)(=O)Nc2ccc(cc2)C(=O)Nc3nccc(c4cnccc4)c3)c1
0.341727	Clc1c(F)ccc(S(=O)(=O)Nc2ccc(cc2)C(=O)Nc3nccc(c4cnccc4)c3)c1
0.341727	Clc1c(F)ccc(S(=O)(=O)Nc2ccc(cc2)C(=O)Nc3nccc(c4cnccc4)c3)c1
0.341727	Clc1c(F)ccc(S(=O)(=O)Nc2ccc(cc2)C(=O)Nc3nccc(c4cnccc4)c3)c1
0.341564	Clc1ncc(NC(=O)c2ccc(cc2)CN3CCC(O)CC3)cc1C
0.341085	O=C(NCC)c1cc(NCC=2OC=C(N2)c3ccccc3)c(cc1)C
0.341085	O=C(NCC)c1cc(NCC=2OC=C(N2)c3ccccc3)c(cc1)C
0.341085	O=C(NCC)c1cc(NCC=2OC=C(N2)c3ccccc3)c(cc1)C
0.341085	O=C(NCC)c1cc(NCC=2OC=C(N2)c3ccccc3)c(cc1)C
0.341085	O=C(NCC)c1cc(NCC=2OC=C(N2)c3ccccc3)c(cc1)C
0.341085	O=C(NCC)c1cc(NCC=2OC=C(N2)c3ccccc3)c(cc1)C
0.341085	O=C(NCC)c1cc(NCC=2OC=C(N2)c3ccccc3)c(cc1)C
0.341085	O=C(NCC)c1cc(NCC=2OC=C(N2)c3ccccc3)c(cc1)C
0.341085	O=C(NCC)c1cc(NCC=2OC=C(N2)c3ccccc3)c(cc1)C
0.341085	O=C(NCC)c1cc(NCC=2OC=C(N2)c3ccccc3)c(cc1)C
0.340824	O=C(Nc1ncc(cc1)CCC(C)C)c2cc(NC(=O)C=3OC=CC3)c(cc2)C
0.340824	O=C(Nc1ncc(cc1)CCC(C)C)c2cc(NC(=O)C=3OC=CC3)c(cc2)C
0.340824	O=C(Nc1ncc(cc1)CCC(C)C)c2cc(NC(=O)C=3OC=CC3)c(cc2)C
0.340824	O=C(Nc1ncc(cc1)CCC(C)C)c2cc(NC(=O)C=3OC=CC3)c(cc2)C
0.340824	O=C(Nc1ncc(cc1)CCC(C)C)c2cc(NC(=O)C=3OC=CC3)c(cc2)C
0.340824	O=C(Nc1ncc(cc1)CCC(C)C)c2cc(NC(=O)C=3OC=CC3)c(cc2)C
0.340824	O=C(Nc1ncc(cc1)CCC(C)C)c2cc(NC(=O)C=3OC=CC3)c(cc2)C
0.340824	O=C(Nc1ncc(cc1)CCC(C)C)c2cc(NC(=O)C=3OC=CC3)c(cc2)C
0.340824	O=C(Nc1ncc(cc1)CCC(C)C)c2cc(NC(=O)C=3OC=CC3)c(cc2)C
0.340824	O=C(Nc1ncc(cc1)CCC(C)C)c2cc(NC(=O)C=3OC=CC3)c(cc2)C
0.339623	O=C(NC(=O)COc1cc(c(NC(=O)c2ccc(cc2)CN3CCC(O)CC3)cc1)C)N
0.339552	O=C(Nc1nccc(c2cnccc2)c1)c3ncc(Oc4c(cccc4)C)cc3
0.339552	O=C(Nc1nccc(c2cnccc2)c1)c3ncc(Oc4c(cccc4)C)cc3
0.339552	O=C(Nc1nccc(c2cnccc2)c1)c3ncc(Oc4c(cccc4)C)cc3
0.339552	O=C(Nc1nccc(c2cnccc2)c1)c3ncc(Oc4c(cccc4)C)cc3
0.339552	O=C(Nc1nccc(c2cnccc2)c1)c3ncc(Oc4c(cccc4)C)cc3
0.339552	O=C(Nc1nccc(c2cnccc2)c1)c3ncc(Oc4c(cccc4)C)cc3
0.339552	O=C(Nc1nccc(c2cnccc2)c1)c3ncc(Oc4c(cccc4)C)cc3
0.339552	O=C(Nc1nccc(c2cnccc2)c1)c3ncc(Oc4c(cccc4)C)cc3
0.339552	O=C(Nc1nccc(c2cnccc2)c1)c3ncc(Oc4c(cccc4)C)cc3
0.339552	O=C(Nc1nccc(c2cnccc2)c1)c3ncc(Oc4c(cccc4)C)cc3
0.339552	Clc1c(ncc(c1)C(=O)Nc2c(ccc(c2)C(=O)NC)C)Nc3cc(F)c(F)cc3
0.339552	Clc1c(ncc(c1)C(=O)Nc2c(ccc(c2)C(=O)NC)C)Nc3cc(F)c(F)cc3
0.339552	Clc1c(ncc(c1)C(=O)Nc2c(ccc(c2)C(=O)NC)C)Nc3cc(F)c(F)cc3
0.339552	Clc1c(ncc(c1)C(=O)Nc2c(ccc(c2)C(=O)NC)C)Nc3cc(F)c(F)cc3
0.339552	Clc1c(ncc(c1)C(=O)Nc2c(ccc(c2)C(=O)NC)C)Nc3cc(F)c(F)cc3
0.339552	Clc1c(ncc(c1)C(=O)Nc2c(ccc(c2)C(=O)NC)C)Nc3cc(F)c(F)cc3
0.339552	Clc1c(ncc(c1)C(=O)Nc2c(ccc(c2)C(=O)NC)C)Nc3cc(F)c(F)cc3
0.339552	Clc1c(ncc(c1)C(=O)Nc2c(ccc(c2)C(=O)NC)C)Nc3cc(F)c(F)cc3
0.339552	Clc1c(ncc(c1)C(=O)Nc2c(ccc(c2)C(=O)NC)C)Nc3cc(F)c(F)cc3
0.339552	Clc1c(ncc(c1)C(=O)Nc2c(ccc(c2)C(=O)NC)C)Nc3cc(F)c(F)cc3
0.338346	O=C(OCCCc1cnccc1)c2cc(NC(=O)C=3OC=CC3)c(cc2)C
0.338346	O=C(OCCCc1cnccc1)c2cc(NC(=O)C=3OC=CC3)c(cc2)C
0.338346	O=C(OCCCc1cnccc1)c2cc(NC(=O)C=3OC=CC3)c(cc2)C
0.338346	O=C(OCCCc1cnccc1)c2cc(NC(=O)C=3OC=CC3)c(cc2)C
0.338346	O=C(OCCCc1cnccc1)c2cc(NC(=O)C=3OC=CC3)c(cc2)C
0.338346	O=C(OCCCc1cnccc1)c2cc(NC(=O)C=3OC=CC3)c(cc2)C
0.338346	O=C(OCCCc1cnccc1)c2cc(NC(=O)C=3OC=CC3)c(cc2)C
0.338346	O=C(OCCCc1cnccc1)c2cc(NC(=O)C=3OC=CC3)c(cc2)C
0.338346	O=C(OCCCc1cnccc1)c2cc(NC(=O)C=3OC=CC3)c(cc2)C
0.338346	O=C(OCCCc1cnccc1)c2cc(NC(=O)C=3OC=CC3)c(cc2)C
0.337349	O=C(Nc1c(ccc(c1)C(=O)NC)C)c2ccc(OCc3ncccc3)cc2
0.337349	O=C(Nc1c(ccc(c1)C(=O)NC)C)c2ccc(OCc3ncccc3)cc2
0.337349	O=C(Nc1c(ccc(c1)C(=O)NC)C)c2ccc(OCc3ncccc3)cc2
0.337349	O=C(Nc1c(ccc(c1)C(=O)NC)C)c2ccc(OCc3ncccc3)cc2
0.337349	O=C(Nc1c(ccc(c1)C(=O)NC)C)c2ccc(OCc3ncccc3)cc2
0.337349	O=C(Nc1c(ccc(c1)C(=O)NC)C)c2ccc(OCc3ncccc3)cc2
0.337349	O=C(Nc1c(ccc(c1)C(=O)NC)C)c2ccc(OCc3ncccc3)cc2
0.335968	O=C(NCC1CCN(Cc2ccc(cc2)C)CC1)c3nc(ncc3)c4ccccc4
0.335968	O=C(NCC1CCN(Cc2ccc(cc2)C)CC1)c3nc(ncc3)c4ccccc4
0.335968	O=C(NCC1CCN(Cc2ccc(cc2)C)CC1)c3nc(ncc3)c4ccccc4
0.335968	O=C(NCC1CCN(Cc2ccc(cc2)C)CC1)c3nc(ncc3)c4ccccc4
0.335968	O=C(NCC1CCN(Cc2ccc(cc2)C)CC1)c3nc(ncc3)c4ccccc4
0.335968	O=C(NCC1CCN(Cc2ccc(cc2)C)CC1)c3nc(ncc3)c4ccccc4
0.335968	O=C(NCC1CCN(Cc2ccc(cc2)C)CC1)c3nc(ncc3)c4ccccc4
0.335968	O=C(NCC1CCN(Cc2ccc(cc2)C)CC1)c3nc(ncc3)c4ccccc4
0.335968	O=C(NCC1CCN(Cc2ccc(cc2)C)CC1)c3nc(ncc3)c4ccccc4
0.335968	O=C(NCC1CCN(Cc2ccc(cc2)C)CC1)c3nc(ncc3)c4ccccc4
0.334802	O=C(Nc1cc(N)ccc1)c2cnc(c3ccccc3)cc2
0.334802	O=C(Nc1cc(N)ccc1)c2cnc(c3ccccc3)cc2
0.334572	Fc1c(cc(cc1)C2=NNC=C2)C(=O)Nc3c(ccc(c3)CN(C)C)C
0.334572	Fc1c(cc(cc1)C2=NNC=C2)C(=O)Nc3c(ccc(c3)CN(C)C)C
0.334572	Fc1c(cc(cc1)C2=NNC=C2)C(=O)Nc3c(ccc(c3)CN(C)C)C
0.334572	Fc1c(cc(cc1)C2=NNC=C2)C(=O)Nc3c(ccc(c3)CN(C)C)C
0.334572	Fc1c(cc(cc1)C2=NNC=C2)C(=O)Nc3c(ccc(c3)CN(C)C)C
0.334572	Fc1c(cc(cc1)C2=NNC=C2)C(=O)Nc3c(ccc(c3)CN(C)C)C
0.334572	Fc1c(cc(cc1)C2=NNC=C2)C(=O)Nc3c(ccc(c3)CN(C)C)C
0.334572	Fc1c(cc(cc1)C2=NNC=C2)C(=O)Nc3c(ccc(c3)CN(C)C)C
0.334572	Fc1c(cc(cc1)C2=NNC=C2)C(=O)Nc3c(ccc(c3)CN(C)C)C
0.334572	Fc1c(cc(cc1)C2=NNC=C2)C(=O)Nc3c(ccc(c3)CN(C)C)C
0.334559	S1C(=NC(c2ccc(cc2)CCC)=C1)NC(=O)c3c(cc(NC(=O)OC)cc3)C
0.334559	S1C(=NC(c2ccc(cc2)CCC)=C1)NC(=O)c3c(cc(NC(=O)OC)cc3)C
0.334559	S1C(=NC(c2ccc(cc2)CCC)=C1)NC(=O)c3c(cc(NC(=O)OC)cc3)C
0.334559	S1C(=NC(c2ccc(cc2)CCC)=C1)NC(=O)c3c(cc(NC(=O)OC)cc3)C
0.334559	S1C(=NC(c2ccc(cc2)CCC)=C1)NC(=O)c3c(cc(NC(=O)OC)cc3)C
0.334559	S1C(=NC(c2ccc(cc2)CCC)=C1)NC(=O)c3c(cc(NC(=O)OC)cc3)C
0.334559	S1C(=NC(c2ccc(cc2)CCC)=C1)NC(=O)c3c(cc(NC(=O)OC)cc3)C
0.334559	S1C(=NC(c2ccc(cc2)CCC)=C1)NC(=O)c3c(cc(NC(=O)OC)cc3)C
0.334559	S1C(=NC(c2ccc(cc2)CCC)=C1)NC(=O)c3c(cc(NC(=O)OC)cc3)C
0.334559	S1C(=NC(c2ccc(cc2)CCC)=C1)NC(=O)c3c(cc(NC(=O)OC)cc3)C
0.333333	S(c1ncccc1)c2ccc(cc2)C(=O)Nc3c(ccc(c3)C(=O)NC)C
0.333333	S(c1ncccc1)c2ccc(cc2)C(=O)Nc3c(ccc(c3)C(=O)NC)C
0.333333	S(c1ncccc1)c2ccc(cc2)C(=O)Nc3c(ccc(c3)C(=O)NC)C
0.333333	S(c1ncccc1)c2ccc(cc2)C(=O)Nc3c(ccc(c3)C(=O)NC)C
0.333333	S(c1ncccc1)c2ccc(cc2)C(=O)Nc3c(ccc(c3)C(=O)NC)C
0.333333	S(c1ncccc1)c2ccc(cc2)C(=O)Nc3c(ccc(c3)C(=O)NC)C
0.333333	S(c1ncccc1)c2ccc(cc2)C(=O)Nc3c(ccc(c3)C(=O)NC)C
0.333333	S(c1ncccc1)c2ccc(cc2)C(=O)Nc3c(ccc(c3)C(=O)NC)C
0.333333	S(c1ncccc1)c2ccc(cc2)C(=O)Nc3c(ccc(c3)C(=O)NC)C
0.333333	S(c1ncccc1)c2ccc(cc2)C(=O)Nc3c(ccc(c3)C(=O)NC)C
0.333333	Clc1c(ncc(c1)C(=O)Nc2cc(ccc2)C3=NC(=CN3)C)Nc4cc(F)c(F)cc4
0.333333	Clc1c(ncc(c1)C(=O)Nc2cc(ccc2)C3=NC(=CN3)C)Nc4cc(F)c(F)cc4
0.333333	Clc1c(ncc(c1)C(=O)Nc2cc(ccc2)C3=NC(=CN3)C)Nc4cc(F)c(F)cc4
0.333333	O=C(Nc1cc(ccc1)C2=NC(=CN2)C)c3cnc(cc3)CO
0.333333	Clc1c(ncc(c1)C(=O)Nc2cc(ccc2)C3=NC(=CN3)C)Nc4cc(F)c(F)cc4
0.333333	Clc1c(ncc(c1)C(=O)Nc2cc(ccc2)C3=NC(=CN3)C)Nc4cc(F)c(F)cc4
0.333333	Clc1c(ncc(c1)C(=O)Nc2cc(ccc2)C3=NC(=CN3)C)Nc4cc(F)c(F)cc4
0.333333	Clc1c(ncc(c1)C(=O)Nc2cc(ccc2)C3=NC(=CN3)C)Nc4cc(F)c(F)cc4
0.332192	O=C(Nc1cc(ccc1)C=2N=C3N(C2)C=CC=C3C)c4ccc(cc4)CN5CCC(O)CC5
0.332192	O=C(Nc1cc(ccc1)C=2N=C3N(C2)C=CC=C3C)c4ccc(cc4)CN5CCC(O)CC5
0.332192	O=C(Nc1cc(ccc1)C=2N=C3N(C2)C=CC=C3C)c4ccc(cc4)CN5CCC(O)CC5
0.332192	O=C(Nc1cc(ccc1)C=2N=C3N(C2)C=CC=C3C)c4ccc(cc4)CN5CCC(O)CC5
0.332192	O=C(Nc1cc(ccc1)C=2N=C3N(C2)C=CC=C3C)c4ccc(cc4)CN5CCC(O)CC5
0.332192	O=C(Nc1cc(ccc1)C=2N=C3N(C2)C=CC=C3C)c4ccc(cc4)CN5CCC(O)CC5
0.332192	O=C(Nc1cc(ccc1)C=2N=C3N(C2)C=CC=C3C)c4ccc(cc4)CN5CCC(O)CC5
0.332192	O=C(Nc1cc(ccc1)C=2N=C3N(C2)C=CC=C3C)c4ccc(cc4)CN5CCC(O)CC5
0.332192	O=C(Nc1cc(ccc1)C=2N=C3N(C2)C=CC=C3C)c4ccc(cc4)CN5CCC(O)CC5
0.332192	O=C(Nc1cc(ccc1)C=2N=C3N(C2)C=CC=C3C)c4ccc(cc4)CN5CCC(O)CC5
0.332117	FC(F)(F)c1cc(ccc1)C(=O)Nc2cc(NC(=O)C(Oc3ccc(c4ccccc4)cc3)C)c(cc2)C
0.332117	FC(F)(F)c1cc(ccc1)C(=O)Nc2cc(NC(=O)C(Oc3ccc(c4ccccc4)cc3)C)c(cc2)C
0.332117	FC(F)(F)c1cc(ccc1)C(=O)Nc2cc(NC(=O)C(Oc3ccc(c4ccccc4)cc3)C)c(cc2)C
0.332061	Fc1c(NCC=2OC=C(N2)c3ccccc3)ccc(c1)CN4CCN(CC4)C
0.332061	Fc1c(NCC=2OC=C(N2)c3ccccc3)ccc(c1)CN4CCN(CC4)C
0.332061	Fc1c(NCC=2OC=C(N2)c3ccccc3)ccc(c1)CN4CCN(CC4)C
0.332061	Fc1c(NCC=2OC=C(N2)c3ccccc3)ccc(c1)CN4CCN(CC4)C
0.332061	Fc1c(NCC=2OC=C(N2)c3ccccc3)ccc(c1)CN4CCN(CC4)C
0.332061	Fc1c(NCC=2OC=C(N2)c3ccccc3)ccc(c1)CN4CCN(CC4)C
0.332061	Fc1c(NCC=2OC=C(N2)c3ccccc3)ccc(c1)CN4CCN(CC4)C
0.332061	Fc1c(NCC=2OC=C(N2)c3ccccc3)ccc(c1)CN4CCN(CC4)C
0.332061	Fc1c(NCC=2OC=C(N2)c3ccccc3)ccc(c1)CN4CCN(CC4)C
0.332061	Fc1c(NCC=2OC=C(N2)c3ccccc3)ccc(c1)CN4CCN(CC4)C
0.332016	O=C(Nc1cc2c(cc1)COCC2)c3ccc(cc3)CN4CCC(O)CC4
0.331915	O=C(Nc1cc(c2ccncc2)ccc1)c3ccc(OC4CCN(CC4)C)cc3
0.331776	O=CNc1c(ccc(c2cnccc2)c1)C
0.331776	O=CNc1c(ccc(c2cnccc2)c1)C
0.331776	O=CNc1c(ccc(c2cnccc2)c1)C
0.331776	O=CNc1c(ccc(c2cnccc2)c1)C
0.331776	O=CNc1c(ccc(c2cnccc2)c1)C
0.331776	O=CNc1c(ccc(c2cnccc2)c1)C
0.331776	O=CNc1c(ccc(c2cnccc2)c1)C
0.331776	O=CNc1c(ccc(c2cnccc2)c1)C
0.331776	O=CNc1c(ccc(c2cnccc2)c1)C
0.331776	O=CNc1c(ccc(c2cnccc2)c1)C
0.330275	O=C(Nc1ccc(Nc2ccccc2)cc1)c3cnc(c4ccccc4)cc3
0.330275	O=C(Nc1ccc(Nc2ccccc2)cc1)c3cnc(c4ccccc4)cc3
0.330275	O=C(Nc1ccc(Nc2ccccc2)cc1)c3cnc(c4ccccc4)cc3
0.330275	O=C(Nc1ccc(Nc2ccccc2)cc1)c3cnc(c4ccccc4)cc3
0.330275	O=C(Nc1ccc(Nc2ccccc2)cc1)c3cnc(c4ccccc4)cc3
0.330275	O=C(Nc1ccc(Nc2ccccc2)cc1)c3cnc(c4ccccc4)cc3
0.330275	O=C(Nc1ccc(Nc2ccccc2)cc1)c3cnc(c4ccccc4)cc3
0.330275	O=C(Nc1ccc(Nc2ccccc2)cc1)c3cnc(c4ccccc4)cc3
0.330275	O=C(Nc1ccc(Nc2ccccc2)cc1)c3cnc(c4ccccc4)cc3
0.330275	O=C(Nc1ccc(Nc2ccccc2)cc1)c3cnc(c4ccccc4)cc3
0.327338	S1C(=NC=C1c2c(cc(cc2)C)C)NC(=O)c3ccc(cc3)CN4CCC(O)CC4
0.327338	S1C(=NC=C1c2c(cc(cc2)C)C)NC(=O)c3ccc(cc3)CN4CCC(O)CC4
0.327338	S1C(=NC=C1c2c(cc(cc2)C)C)NC(=O)c3ccc(cc3)CN4CCC(O)CC4
0.327338	S1C(=NC=C1c2c(cc(cc2)C)C)NC(=O)c3ccc(cc3)CN4CCC(O)CC4
0.327338	S1C(=NC=C1c2c(cc(cc2)C)C)NC(=O)c3ccc(cc3)CN4CCC(O)CC4
0.327338	S1C(=NC=C1c2c(cc(cc2)C)C)NC(=O)c3ccc(cc3)CN4CCC(O)CC4
0.327338	S1C(=NC=C1c2c(cc(cc2)C)C)NC(=O)c3ccc(cc3)CN4CCC(O)CC4
0.327338	S1C(=NC=C1c2c(cc(cc2)C)C)NC(=O)c3ccc(cc3)CN4CCC(O)CC4
0.327338	S1C(=NC=C1c2c(cc(cc2)C)C)NC(=O)c3ccc(cc3)CN4CCC(O)CC4
0.327338	S1C(=NC=C1c2c(cc(cc2)C)C)NC(=O)c3ccc(cc3)CN4CCC(O)CC4
0.326923	Brc1c(ccc(Cl)c1)C(=O)Nc2c(F)cc(cc2)CN3CCN(CC3)C
0.326923	Brc1c(ccc(Cl)c1)C(=O)Nc2c(F)cc(cc2)CN3CCN(CC3)C
0.326923	Brc1c(ccc(Cl)c1)C(=O)Nc2c(F)cc(cc2)CN3CCN(CC3)C
0.326923	Brc1c(ccc(Cl)c1)C(=O)Nc2c(F)cc(cc2)CN3CCN(CC3)C
0.326923	Brc1c(ccc(Cl)c1)C(=O)Nc2c(F)cc(cc2)CN3CCN(CC3)C
0.326923	Brc1c(ccc(Cl)c1)C(=O)Nc2c(F)cc(cc2)CN3CCN(CC3)C
0.326923	Brc1c(ccc(Cl)c1)C(=O)Nc2c(F)cc(cc2)CN3CCN(CC3)C
0.326923	Brc1c(ccc(Cl)c1)C(=O)Nc2c(F)cc(cc2)CN3CCN(CC3)C
0.326923	Brc1c(ccc(Cl)c1)C(=O)Nc2c(F)cc(cc2)CN3CCN(CC3)C
0.326923	Brc1c(ccc(Cl)c1)C(=O)Nc2c(F)cc(cc2)CN3CCN(CC3)C
0.326923	Ic1cc(F)c(cc1)C(=O)NC=2NN=C(c3cnccc3)C2
0.326923	Ic1cc(F)c(cc1)C(=O)NC=2NN=C(c3cnccc3)C2
0.326531	Clc1cc(NC(=O)NC2CCN(Cc3ccncc3)CC2)c(cc1)C
0.326531	Clc1cc(NC(=O)NC2CCN(Cc3ccncc3)CC2)c(cc1)C
0.326531	Clc1cc(NC(=O)NC2CCN(Cc3ccncc3)CC2)c(cc1)C
0.326531	Clc1cc(NC(=O)NC2CCN(Cc3ccncc3)CC2)c(cc1)C
0.326531	Clc1cc(NC(=O)NC2CCN(Cc3ccncc3)CC2)c(cc1)C
0.326531	Clc1cc(NC(=O)NC2CCN(Cc3ccncc3)CC2)c(cc1)C
0.326531	Clc1cc(NC(=O)NC2CCN(Cc3ccncc3)CC2)c(cc1)C
0.326531	Clc1cc(NC(=O)NC2CCN(Cc3ccncc3)CC2)c(cc1)C
0.326531	Clc1cc(NC(=O)NC2CCN(Cc3ccncc3)CC2)c(cc1)C
0.326531	Clc1cc(NC(=O)NC2CCN(Cc3ccncc3)CC2)c(cc1)C
0.326531	FC(F)(F)c1c(N)ccc(c1)C(=O)Nc2ccc(cc2)CN3CCCCCC3
0.326531	FC(F)(F)c1c(N)ccc(c1)C(=O)Nc2ccc(cc2)CN3CCCCCC3
0.326531	FC(F)(F)c1c(N)ccc(c1)C(=O)Nc2ccc(cc2)CN3CCCCCC3
0.32636	O=C(Nc1c(ccc(c1)C(=O)N)C)c2cc(ncc2)C(=O)N
0.32636	O=C(Nc1c(ccc(c1)C(=O)N)C)c2cc(ncc2)C(=O)N
0.32636	O=C(Nc1c(ccc(c1)C(=O)N)C)c2cc(ncc2)C(=O)N
0.32636	O=C(Nc1c(ccc(c1)C(=O)N)C)c2cc(ncc2)C(=O)N
0.32636	O=C(Nc1c(ccc(c1)C(=O)N)C)c2cc(ncc2)C(=O)N
0.32636	O=C(Nc1c(ccc(c1)C(=O)N)C)c2cc(ncc2)C(=O)N
0.32636	O=C(Nc1c(ccc(c1)C(=O)N)C)c2cc(ncc2)C(=O)N
0.32636	O=C(Nc1c(ccc(c1)C(=O)N)C)c2cc(ncc2)C(=O)N
0.32636	O=C(Nc1c(ccc(c1)C(=O)N)C)c2cc(ncc2)C(=O)N
0.32636	O=C(Nc1c(ccc(c1)C(=O)N)C)c2cc(ncc2)C(=O)N
0.32618	O=C(Nc1cncc(OC)c1)c2ccc(cc2)CN3CCC(O)CC3
0.325926	S1C(=NC(C(=O)NNC(=O)c2cc(NC(=O)C)c(cc2)C)=C1)c3ccc(cc3)CC
0.325926	S1C(=NC(C(=O)NNC(=O)c2cc(NC(=O)C)c(cc2)C)=C1)c3ccc(cc3)CC
0.325926	S1C(=NC(C(=O)NNC(=O)c2cc(NC(=O)C)c(cc2)C)=C1)c3ccc(cc3)CC
0.325926	S1C(=NC(C(=O)NNC(=O)c2cc(NC(=O)C)c(cc2)C)=C1)c3ccc(cc3)CC
0.325926	S1C(=NC(C(=O)NNC(=O)c2cc(NC(=O)C)c(cc2)C)=C1)c3ccc(cc3)CC
0.325926	S1C(=NC(C(=O)NNC(=O)c2cc(NC(=O)C)c(cc2)C)=C1)c3ccc(cc3)CC
0.325926	S1C(=NC(C(=O)NNC(=O)c2cc(NC(=O)C)c(cc2)C)=C1)c3ccc(cc3)CC
0.325926	S1C(=NC(C(=O)NNC(=O)c2cc(NC(=O)C)c(cc2)C)=C1)c3ccc(cc3)CC
0.325926	S1C(=NC(C(=O)NNC(=O)c2cc(NC(=O)C)c(cc2)C)=C1)c3ccc(cc3)CC
0.325926	S1C(=NC(C(=O)NNC(=O)c2cc(NC(=O)C)c(cc2)C)=C1)c3ccc(cc3)CC
0.325203	O=C(Nc1c(ccc(c2cnccc2)c1)C)NC3CCC(CN)CC3
0.325203	O=C(Nc1c(ccc(c2cnccc2)c1)C)NC3CCC(CN)CC3
0.325203	O=C(Nc1c(ccc(c2cnccc2)c1)C)NC3CCC(CN)CC3
0.325203	O=C(Nc1c(ccc(c2cnccc2)c1)C)NC3CCC(CN)CC3
0.325203	O=C(Nc1c(ccc(c2cnccc2)c1)C)NC3CCC(CN)CC3
0.323636	S(c1c(cccc1)C(=O)Nc2nc(c3cc(F)c(F)cc3)ccn2)C(F)(F)F
0.323636	S(c1c(cccc1)C(=O)Nc2nc(c3cc(F)c(F)cc3)ccn2)C(F)(F)F
0.323636	S(c1c(cccc1)C(=O)Nc2nc(c3cc(F)c(F)cc3)ccn2)C(F)(F)F
0.323636	S(c1c(cccc1)C(=O)Nc2nc(c3cc(F)c(F)cc3)ccn2)C(F)(F)F
0.323636	S(c1c(cccc1)C(=O)Nc2nc(c3cc(F)c(F)cc3)ccn2)C(F)(F)F
0.323636	S(c1c(cccc1)C(=O)Nc2nc(c3cc(F)c(F)cc3)ccn2)C(F)(F)F
0.323636	S(c1c(cccc1)C(=O)Nc2nc(c3cc(F)c(F)cc3)ccn2)C(F)(F)F
0.323636	S(c1c(cccc1)C(=O)Nc2nc(c3cc(F)c(F)cc3)ccn2)C(F)(F)F
0.323636	S(c1c(cccc1)C(=O)Nc2nc(c3cc(F)c(F)cc3)ccn2)C(F)(F)F
0.323636	S(c1c(cccc1)C(=O)Nc2nc(c3cc(F)c(F)cc3)ccn2)C(F)(F)F
0.323442	S1C(=NC(c2cnccc2)=C1)C(NC(=O)c3cc(NC(=O)OCC4c5c(c6c4cccc6)cccc5)c(cc3)C)C
0.323442	S1C(=NC(c2cnccc2)=C1)C(NC(=O)c3cc(NC(=O)OCC4c5c(c6c4cccc6)cccc5)c(cc3)C)C
0.323442	S1C(=NC(c2cnccc2)=C1)C(NC(=O)c3cc(NC(=O)OCC4c5c(c6c4cccc6)cccc5)c(cc3)C)C
0.323442	S1C(=NC(c2cnccc2)=C1)C(NC(=O)c3cc(NC(=O)OCC4c5c(c6c4cccc6)cccc5)c(cc3)C)C
0.323442	S1C(=NC(c2cnccc2)=C1)C(NC(=O)c3cc(NC(=O)OCC4c5c(c6c4cccc6)cccc5)c(cc3)C)C
0.323442	S1C(=NC(c2cnccc2)=C1)C(NC(=O)c3cc(NC(=O)OCC4c5c(c6c4cccc6)cccc5)c(cc3)C)C
0.323442	S1C(=NC(c2cnccc2)=C1)C(NC(=O)c3cc(NC(=O)OCC4c5c(c6c4cccc6)cccc5)c(cc3)C)C
0.323442	S1C(=NC(c2cnccc2)=C1)C(NC(=O)c3cc(NC(=O)OCC4c5c(c6c4cccc6)cccc5)c(cc3)C)C
0.323442	S1C(=NC(c2cnccc2)=C1)C(NC(=O)c3cc(NC(=O)OCC4c5c(c6c4cccc6)cccc5)c(cc3)C)C
0.323442	S1C(=NC(c2cnccc2)=C1)C(NC(=O)c3cc(NC(=O)OCC4c5c(c6c4cccc6)cccc5)c(cc3)C)C
0.32342	Fc1c(cc(cc1)C2=NNC=C2)C(=O)Nc3ccc(cc3)C(=O)NCCN4CCCC4
0.32342	Fc1c(cc(cc1)C2=NNC=C2)C(=O)Nc3ccc(cc3)C(=O)NCCN4CCCC4
0.32342	Fc1c(cc(cc1)C2=NNC=C2)C(=O)Nc3ccc(cc3)C(=O)NCCN4CCCC4
0.32342	Fc1c(cc(cc1)C2=NNC=C2)C(=O)Nc3ccc(cc3)C(=O)NCCN4CCCC4
0.32342	Fc1c(cc(cc1)C2=NNC=C2)C(=O)Nc3ccc(cc3)C(=O)NCCN4CCCC4
0.32342	Fc1c(cc(cc1)C2=NNC=C2)C(=O)Nc3ccc(cc3)C(=O)NCCN4CCCC4
0.32342	Fc1c(cc(cc1)C2=NNC=C2)C(=O)Nc3ccc(cc3)C(=O)NCCN4CCCC4
0.32342	Fc1c(cc(cc1)C2=NNC=C2)C(=O)Nc3ccc(cc3)C(=O)NCCN4CCCC4
0.32342	Fc1c(cc(cc1)C2=NNC=C2)C(=O)Nc3ccc(cc3)C(=O)NCCN4CCCC4
0.32342	Fc1c(cc(cc1)C2=NNC=C2)C(=O)Nc3ccc(cc3)C(=O)NCCN4CCCC4
0.322464	[O-][N+](=O)c1c(ccc(c1)C)C(=O)NC=2NN=C(c3cnccc3)C2
0.322464	[O-][N+](=O)c1c(ccc(c1)C)C(=O)NC=2NN=C(c3cnccc3)C2
0.322464	[O-][N+](=O)c1c(ccc(c1)C)C(=O)NC=2NN=C(c3cnccc3)C2
0.322464	[O-][N+](=O)c1c(ccc(c1)C)C(=O)NC=2NN=C(c3cnccc3)C2
0.322464	[O-][N+](=O)c1c(ccc(c1)C)C(=O)NC=2NN=C(c3cnccc3)C2
0.322464	[O-][N+](=O)c1c(ccc(c1)C)C(=O)NC=2NN=C(c3cnccc3)C2
0.322464	[O-][N+](=O)c1c(ccc(c1)C)C(=O)NC=2NN=C(c3cnccc3)C2
0.322464	[O-][N+](=O)c1c(ccc(c1)C)C(=O)NC=2NN=C(c3cnccc3)C2
0.322464	[O-][N+](=O)c1c(ccc(c1)C)C(=O)NC=2NN=C(c3cnccc3)C2
0.322464	[O-][N+](=O)c1c(ccc(c1)C)C(=O)NC=2NN=C(c3cnccc3)C2
0.322314	O=C(Nc1nccc(c2cnccc2)c1)c3cc(ncc3)C(=O)N
0.322314	O=C(Nc1nccc(c2cnccc2)c1)c3cc(ncc3)C(=O)N
0.322314	O=C(Nc1nccc(c2cnccc2)c1)c3cc(ncc3)C(=O)N
0.322314	O=C(Nc1nccc(c2cnccc2)c1)c3cc(ncc3)C(=O)N
0.322314	O=C(Nc1nccc(c2cnccc2)c1)c3cc(ncc3)C(=O)N
0.322314	O=C(Nc1nccc(c2cnccc2)c1)c3cc(ncc3)C(=O)N
0.322314	O=C(Nc1nccc(c2cnccc2)c1)c3cc(ncc3)C(=O)N
0.322314	O=C(Nc1nccc(c2cnccc2)c1)c3cc(ncc3)C(=O)N
0.322314	O=C(Nc1nccc(c2cnccc2)c1)c3cc(ncc3)C(=O)N
0.322314	O=C(Nc1nccc(c2cnccc2)c1)c3cc(ncc3)C(=O)N
0.322097	O=C(Nc1c(ccc(c1)C(=O)NC2CCN(CC(=O)N(C)C)CC2)C)Nc3ccccc3
0.322097	O=C(Nc1c(ccc(c1)C(=O)NC2CCN(CC(=O)N(C)C)CC2)C)Nc3ccccc3
0.322097	O=C(Nc1c(ccc(c1)C(=O)NC2CCN(CC(=O)N(C)C)CC2)C)Nc3ccccc3
0.322097	O=C(Nc1c(ccc(c1)C(=O)NC2CCN(CC(=O)N(C)C)CC2)C)Nc3ccccc3
0.32197	O=C(Nc1cc(N2CCOCC2)ccc1)c3cc(NC(=O)C=4OC=CC4)c(cc3)C
0.32197	O=C(Nc1cc(N2CCOCC2)ccc1)c3cc(NC(=O)C=4OC=CC4)c(cc3)C
0.32197	O=C(Nc1cc(N2CCOCC2)ccc1)c3cc(NC(=O)C=4OC=CC4)c(cc3)C
0.32197	O=C(Nc1cc(N2CCOCC2)ccc1)c3cc(NC(=O)C=4OC=CC4)c(cc3)C
0.32197	O=C(Nc1cc(N2CCOCC2)ccc1)c3cc(NC(=O)C=4OC=CC4)c(cc3)C
0.32197	O=C(Nc1cc(N2CCOCC2)ccc1)c3cc(NC(=O)C=4OC=CC4)c(cc3)C
0.32197	O=C(Nc1cc(N2CCOCC2)ccc1)c3cc(NC(=O)C=4OC=CC4)c(cc3)C
0.32197	O=C(Nc1cc(N2CCOCC2)ccc1)c3cc(NC(=O)C=4OC=CC4)c(cc3)C
0.32197	O=C(Nc1cc(N2CCOCC2)ccc1)c3cc(NC(=O)C=4OC=CC4)c(cc3)C
0.32197	O=C(Nc1cc(N2CCOCC2)ccc1)c3cc(NC(=O)C=4OC=CC4)c(cc3)C
0.321739	O=C(Nc1ccc(N2CCN(Cc3ccccc3)CC2)cc1)c4ccc(cc4)CN5CCC(O)CC5
0.321739	O=C(Nc1ccc(N2CCN(Cc3ccccc3)CC2)cc1)c4ccc(cc4)CN5CCC(O)CC5
0.321739	O=C(Nc1ccc(N2CCN(Cc3ccccc3)CC2)cc1)c4ccc(cc4)CN5CCC(O)CC5
0.321739	O=C(Nc1ccc(N2CCN(Cc3ccccc3)CC2)cc1)c4ccc(cc4)CN5CCC(O)CC5
0.321739	O=C(Nc1ccc(N2CCN(Cc3ccccc3)CC2)cc1)c4ccc(cc4)CN5CCC(O)CC5
0.321739	O=C(Nc1ccc(N2CCN(Cc3ccccc3)CC2)cc1)c4ccc(cc4)CN5CCC(O)CC5
0.321739	O=C(Nc1ccc(N2CCN(Cc3ccccc3)CC2)cc1)c4ccc(cc4)CN5CCC(O)CC5
0.321739	O=C(Nc1ccc(N2CCN(Cc3ccccc3)CC2)cc1)c4ccc(cc4)CN5CCC(O)CC5
0.321739	O=C(Nc1ccc(N2CCN(Cc3ccccc3)CC2)cc1)c4ccc(cc4)CN5CCC(O)CC5
0.321739	O=C(Nc1ccc(N2CCN(Cc3ccccc3)CC2)cc1)c4ccc(cc4)CN5CCC(O)CC5
0.321705	S1C(=NC=C1CNC(=O)Nc2c(ccc(c3cnccc3)c2)C)N
0.321705	S1C(=NC=C1CNC(=O)Nc2c(ccc(c3cnccc3)c2)C)N
0.321705	S1C(=NC=C1CNC(=O)Nc2c(ccc(c3cnccc3)c2)C)N
0.321705	S1C(=NC=C1CNC(=O)Nc2c(ccc(c3cnccc3)c2)C)N
0.321705	S1C(=NC=C1CNC(=O)Nc2c(ccc(c3cnccc3)c2)C)N
0.321705	S1C(=NC=C1CNC(=O)Nc2c(ccc(c3cnccc3)c2)C)N
0.321705	S1C(=NC=C1CNC(=O)Nc2c(ccc(c3cnccc3)c2)C)N
0.321705	S1C(=NC=C1CNC(=O)Nc2c(ccc(c3cnccc3)c2)C)N
0.321705	S1C(=NC=C1CNC(=O)Nc2c(ccc(c3cnccc3)c2)C)N
0.321705	S1C(=NC=C1CNC(=O)Nc2c(ccc(c3cnccc3)c2)C)N
0.321429	Fc1c(NC(=O)c2cnc3c(nccc3)c2)ccc(c1)CN4CCN(CC4)C
0.321429	Fc1c(NC(=O)c2cnc3c(nccc3)c2)ccc(c1)CN4CCN(CC4)C
0.321429	Fc1c(NC(=O)c2cnc3c(nccc3)c2)ccc(c1)CN4CCN(CC4)C
0.321429	Fc1c(NC(=O)c2cnc3c(nccc3)c2)ccc(c1)CN4CCN(CC4)C
0.321429	Fc1c(NC(=O)c2cnc3c(nccc3)c2)ccc(c1)CN4CCN(CC4)C
0.321429	Fc1c(NC(=O)c2cnc3c(nccc3)c2)ccc(c1)CN4CCN(CC4)C
0.321429	Fc1c(NC(=O)c2cnc3c(nccc3)c2)ccc(c1)CN4CCN(CC4)C
0.321429	Fc1c(NC(=O)c2cnc3c(nccc3)c2)ccc(c1)CN4CCN(CC4)C
0.321429	Fc1c(NC(=O)c2cnc3c(nccc3)c2)ccc(c1)CN4CCN(CC4)C
0.321429	Fc1c(NC(=O)c2cnc3c(nccc3)c2)ccc(c1)CN4CCN(CC4)C
0.321285	O=C(Nc1cc(OC(C)C)c(cc1)C)c2cnc(cc2)CO
0.321285	O=C(Nc1cc(OC(C)C)c(cc1)C)c2cnc(cc2)CO
0.321285	O=C(Nc1cc(OC(C)C)c(cc1)C)c2cnc(cc2)CO
0.321285	O=C(Nc1cc(OC(C)C)c(cc1)C)c2cnc(cc2)CO
0.321285	O=C(Nc1cc(OC(C)C)c(cc1)C)c2cnc(cc2)CO
0.321285	O=C(Nc1cc(OC(C)C)c(cc1)C)c2cnc(cc2)CO
0.321285	O=C(Nc1cc(OC(C)C)c(cc1)C)c2cnc(cc2)CO
0.320988	O=C(Nc1c(ccc(c1)C(=O)NC)C)c2cc(ncc2)C(=O)N
0.320988	O=C(Nc1c(ccc(c1)C(=O)NC)C)c2cc(ncc2)C(=O)N
0.320988	O=C(Nc1c(ccc(c1)C(=O)NC)C)c2cc(ncc2)C(=O)N
0.320988	O=C(Nc1c(ccc(c1)C(=O)NC)C)c2cc(ncc2)C(=O)N
0.320988	O=C(Nc1c(ccc(c1)C(=O)NC)C)c2cc(ncc2)C(=O)N
0.320988	O=C(Nc1c(ccc(c1)C(=O)NC)C)c2cc(ncc2)C(=O)N
0.320988	O=C(Nc1c(ccc(c1)C(=O)NC)C)c2cc(ncc2)C(=O)N
0.320988	O=C(Nc1c(ccc(c1)C(=O)NC)C)c2cc(ncc2)C(=O)N
0.320988	O=C(Nc1c(ccc(c1)C(=O)NC)C)c2cc(ncc2)C(=O)N
0.320988	O=C(Nc1c(ccc(c1)C(=O)NC)C)c2cc(ncc2)C(=O)N
0.32069	O=C(Nc1c(ccc(c1)C(=O)NCc2c(c3ccc(cc3)CN4N=CC=C4)cccc2)C)Nc5ccccc5
0.32069	O=C(Nc1c(ccc(c1)C(=O)NCc2c(c3ccc(cc3)CN4N=CC=C4)cccc2)C)Nc5ccccc5
0.32069	O=C(Nc1c(ccc(c1)C(=O)NCc2c(c3ccc(cc3)CN4N=CC=C4)cccc2)C)Nc5ccccc5
0.319703	O=C(Nc1ccc(cc1)C(=O)NCCN2CCCC2)c3cc(c(cc3)C)C=4C=NN(C4)C
0.319703	O=C(Nc1ccc(cc1)C(=O)NCCN2CCCC2)c3cc(c(cc3)C)C=4C=NN(C4)C
0.319392	O=C(OC)Nc1cc(c(cc1)C(=O)NCC2CCN(Cc3ccc(cc3)C)CC2)C
0.319392	O=C(OC)Nc1cc(c(cc1)C(=O)NCC2CCN(Cc3ccc(cc3)C)CC2)C
0.319392	O=C(OC)Nc1cc(c(cc1)C(=O)NCC2CCN(Cc3ccc(cc3)C)CC2)C
0.319392	O=C(OC)Nc1cc(c(cc1)C(=O)NCC2CCN(Cc3ccc(cc3)C)CC2)C
0.319392	O=C(OC)Nc1cc(c(cc1)C(=O)NCC2CCN(Cc3ccc(cc3)C)CC2)C
0.319392	O=C(OC)Nc1cc(c(cc1)C(=O)NCC2CCN(Cc3ccc(cc3)C)CC2)C
0.319392	O=C(OC)Nc1cc(c(cc1)C(=O)NCC2CCN(Cc3ccc(cc3)C)CC2)C
0.319392	O=C(OC)Nc1cc(c(cc1)C(=O)NCC2CCN(Cc3ccc(cc3)C)CC2)C
0.319392	O=C(OC)Nc1cc(c(cc1)C(=O)NCC2CCN(Cc3ccc(cc3)C)CC2)C
0.319392	O=C(OC)Nc1cc(c(cc1)C(=O)NCC2CCN(Cc3ccc(cc3)C)CC2)C
0.319066	O=C(NC)c1cc(NC(=O)CC(c2cnccc2)C)c(cc1)C
0.319066	O=C(NC)c1cc(NC(=O)CC(c2cnccc2)C)c(cc1)C
0.319066	O=C(NC)c1cc(NC(=O)CC(c2cnccc2)C)c(cc1)C
0.319066	O=C(NC)c1cc(NC(=O)CC(c2cnccc2)C)c(cc1)C
0.319066	O=C(NC)c1cc(NC(=O)CC(c2cnccc2)C)c(cc1)C
0.319066	O=C(NC)c1cc(NC(=O)CC(c2cnccc2)C)c(cc1)C
0.319066	O=C(NC)c1cc(NC(=O)CC(c2cnccc2)C)c(cc1)C
0.319066	O=C(NC)c1cc(NC(=O)CC(c2cnccc2)C)c(cc1)C
0.319066	O=C(NC)c1cc(NC(=O)CC(c2cnccc2)C)c(cc1)C
0.319066	O=C(NC)c1cc(NC(=O)CC(c2cnccc2)C)c(cc1)C
0.319066	Ic1cc(c(F)cc1)C(=O)Nc2nccc(c3cnccc3)c2
0.319066	Ic1cc(c(F)cc1)C(=O)Nc2nccc(c3cnccc3)c2
0.319066	Ic1cc(c(F)cc1)C(=O)Nc2nccc(c3cnccc3)c2
0.319066	Ic1cc(c(F)cc1)C(=O)Nc2nccc(c3cnccc3)c2
0.319066	Ic1cc(c(F)cc1)C(=O)Nc2nccc(c3cnccc3)c2
0.319066	Ic1cc(c(F)cc1)C(=O)Nc2nccc(c3cnccc3)c2
0.319066	Ic1cc(c(F)cc1)C(=O)Nc2nccc(c3cnccc3)c2
0.319066	Ic1cc(c(F)cc1)C(=O)Nc2nccc(c3cnccc3)c2
0.319066	Ic1cc(c(F)cc1)C(=O)Nc2nccc(c3cnccc3)c2
0.319066	Ic1cc(c(F)cc1)C(=O)Nc2nccc(c3cnccc3)c2
0.318182	Clc1c(NC(=O)c2ccc(OC)cc2)cc(cc1)C(=O)N3CCC(Nc4nc(OC)ccn4)CC3
0.317406	Clc1ccc(cc1)C2=Nc3c(N2)ccc(c3)C(=O)Nc4c(ccc(NC(=O)c5cc(ccc5)C(F)(F)F)c4)C
0.317406	Clc1ccc(cc1)C2=Nc3c(N2)ccc(c3)C(=O)Nc4c(ccc(NC(=O)c5cc(ccc5)C(F)(F)F)c4)C
0.317406	Clc1ccc(cc1)C2=Nc3c(N2)ccc(c3)C(=O)Nc4c(ccc(NC(=O)c5cc(ccc5)C(F)(F)F)c4)C
0.317406	Clc1ccc(cc1)C2=Nc3c(N2)ccc(c3)C(=O)Nc4c(ccc(NC(=O)c5cc(ccc5)C(F)(F)F)c4)C
0.317406	Clc1ccc(cc1)C2=Nc3c(N2)ccc(c3)C(=O)Nc4c(ccc(NC(=O)c5cc(ccc5)C(F)(F)F)c4)C
0.317406	Clc1ccc(cc1)C2=Nc3c(N2)ccc(c3)C(=O)Nc4c(ccc(NC(=O)c5cc(ccc5)C(F)(F)F)c4)C
0.317406	Clc1ccc(cc1)C2=Nc3c(N2)ccc(c3)C(=O)Nc4c(ccc(NC(=O)c5cc(ccc5)C(F)(F)F)c4)C
0.317406	Clc1ccc(cc1)C2=Nc3c(N2)ccc(c3)C(=O)Nc4c(ccc(NC(=O)c5cc(ccc5)C(F)(F)F)c4)C
0.317406	Clc1ccc(cc1)C2=Nc3c(N2)ccc(c3)C(=O)Nc4c(ccc(NC(=O)c5cc(ccc5)C(F)(F)F)c4)C
0.317406	Clc1ccc(cc1)C2=Nc3c(N2)ccc(c3)C(=O)Nc4c(ccc(NC(=O)c5cc(ccc5)C(F)(F)F)c4)C
0.317073	Clc1c(N2CC(=O)NCC2)ccc(NC(=O)c3cnc(c4ccccc4)cc3)c1
0.317073	Clc1c(N2CC(=O)NCC2)ccc(NC(=O)c3cnc(c4ccccc4)cc3)c1
0.317073	Clc1c(N2CC(=O)NCC2)ccc(NC(=O)c3cnc(c4ccccc4)cc3)c1
0.317073	Clc1c(N2CC(=O)NCC2)ccc(NC(=O)c3cnc(c4ccccc4)cc3)c1
0.317073	Clc1c(N2CC(=O)NCC2)ccc(NC(=O)c3cnc(c4ccccc4)cc3)c1
0.317073	Clc1c(N2CC(=O)NCC2)ccc(NC(=O)c3cnc(c4ccccc4)cc3)c1
0.317073	Clc1c(N2CC(=O)NCC2)ccc(NC(=O)c3cnc(c4ccccc4)cc3)c1
0.317073	Clc1c(N2CC(=O)NCC2)ccc(NC(=O)c3cnc(c4ccccc4)cc3)c1
0.317073	Clc1c(N2CC(=O)NCC2)ccc(NC(=O)c3cnc(c4ccccc4)cc3)c1
0.317073	Clc1c(N2CC(=O)NCC2)ccc(NC(=O)c3cnc(c4ccccc4)cc3)c1
0.316872	O=C(NC)c1cc(NC(=O)CCN2CCOCC2)c(cc1)C
0.316872	O=C(NC)c1cc(NC(=O)CCN2CCOCC2)c(cc1)C
0.316872	O=C(NC)c1cc(NC(=O)CCN2CCOCC2)c(cc1)C
0.316872	O=C(NC)c1cc(NC(=O)CCN2CCOCC2)c(cc1)C
0.316872	O=C(NC)c1cc(NC(=O)CCN2CCOCC2)c(cc1)C
0.316872	O=C(NC)c1cc(NC(=O)CCN2CCOCC2)c(cc1)C
0.316872	O=C(NC)c1cc(NC(=O)CCN2CCOCC2)c(cc1)C
0.316872	O=C(NC)c1cc(NC(=O)CCN2CCOCC2)c(cc1)C
0.316872	O=C(NC)c1cc(NC(=O)CCN2CCOCC2)c(cc1)C
0.316872	O=C(NC)c1cc(NC(=O)CCN2CCOCC2)c(cc1)C
0.316667	Clc1ccc(Sc2ccc(cc2)C(=O)Nc3cc(ccc3)C4=NC(=CN4)C)cc1
0.316667	Clc1ccc(Sc2ccc(cc2)C(=O)Nc3cc(ccc3)C4=NC(=CN4)C)cc1
0.316667	Clc1ccc(Sc2ccc(cc2)C(=O)Nc3cc(ccc3)C4=NC(=CN4)C)cc1
0.316667	Clc1ccc(Sc2ccc(cc2)C(=O)Nc3cc(ccc3)C4=NC(=CN4)C)cc1
0.316667	Clc1ccc(Sc2ccc(cc2)C(=O)Nc3cc(ccc3)C4=NC(=CN4)C)cc1
0.316667	Clc1ccc(Sc2ccc(cc2)C(=O)Nc3cc(ccc3)C4=NC(=CN4)C)cc1
0.316667	Clc1ccc(Sc2ccc(cc2)C(=O)Nc3cc(ccc3)C4=NC(=CN4)C)cc1
0.316667	Clc1ccc(Sc2ccc(cc2)C(=O)Nc3cc(ccc3)C4=NC(=CN4)C)cc1
0.316667	Clc1ccc(Sc2ccc(cc2)C(=O)Nc3cc(ccc3)C4=NC(=CN4)C)cc1
0.316206	S(c1ncccc1)c2ccc(cc2)C(=O)Nc3cc(ccc3)C4=NC(=CN4)C
0.316206	S(c1ncccc1)c2ccc(cc2)C(=O)Nc3cc(ccc3)C4=NC(=CN4)C
0.316206	S(c1ncccc1)c2ccc(cc2)C(=O)Nc3cc(ccc3)C4=NC(=CN4)C
0.316206	S(c1ncccc1)c2ccc(cc2)C(=O)Nc3cc(ccc3)C4=NC(=CN4)C
0.316206	S(c1ncccc1)c2ccc(cc2)C(=O)Nc3cc(ccc3)C4=NC(=CN4)C
0.316206	S(c1ncccc1)c2ccc(cc2)C(=O)Nc3cc(ccc3)C4=NC(=CN4)C
0.316206	S(c1ncccc1)c2ccc(cc2)C(=O)Nc3cc(ccc3)C4=NC(=CN4)C
0.316206	S(c1ncccc1)c2ccc(cc2)C(=O)Nc3cc(ccc3)C4=NC(=CN4)C
0.316206	S(c1ncccc1)c2ccc(cc2)C(=O)Nc3cc(ccc3)C4=NC(=CN4)C
0.316206	S(c1ncccc1)c2ccc(cc2)C(=O)Nc3cc(ccc3)C4=NC(=CN4)C
0.316176	FC(F)(F)c1cc(OC)c(cc1)C(=O)Nc2nccc(c3cnccc3)c2
0.316176	FC(F)(F)c1cc(OC)c(cc1)C(=O)Nc2nccc(c3cnccc3)c2
0.316176	FC(F)(F)c1cc(OC)c(cc1)C(=O)Nc2nccc(c3cnccc3)c2
0.316176	FC(F)(F)c1cc(OC)c(cc1)C(=O)Nc2nccc(c3cnccc3)c2
0.316176	FC(F)(F)c1cc(OC)c(cc1)C(=O)Nc2nccc(c3cnccc3)c2
0.316176	FC(F)(F)c1cc(OC)c(cc1)C(=O)Nc2nccc(c3cnccc3)c2
0.316176	FC(F)(F)c1cc(OC)c(cc1)C(=O)Nc2nccc(c3cnccc3)c2
0.316176	FC(F)(F)c1cc(OC)c(cc1)C(=O)Nc2nccc(c3cnccc3)c2
0.316176	FC(F)(F)c1cc(OC)c(cc1)C(=O)Nc2nccc(c3cnccc3)c2
0.316176	FC(F)(F)c1cc(OC)c(cc1)C(=O)Nc2nccc(c3cnccc3)c2
0.315972	O=C(NCCN1N=NC(c2ccccc2)=C1)c3cc(NC(=O)C=4OC=CC4)c(cc3)C
0.315972	O=C(NCCN1N=NC(c2ccccc2)=C1)c3cc(NC(=O)C=4OC=CC4)c(cc3)C
0.315972	O=C(NCCN1N=NC(c2ccccc2)=C1)c3cc(NC(=O)C=4OC=CC4)c(cc3)C
0.315972	O=C(NCCN1N=NC(c2ccccc2)=C1)c3cc(NC(=O)C=4OC=CC4)c(cc3)C
0.315972	O=C(NCCN1N=NC(c2ccccc2)=C1)c3cc(NC(=O)C=4OC=CC4)c(cc3)C
0.315972	O=C(NCCN1N=NC(c2ccccc2)=C1)c3cc(NC(=O)C=4OC=CC4)c(cc3)C
0.315972	O=C(NCCN1N=NC(c2ccccc2)=C1)c3cc(NC(=O)C=4OC=CC4)c(cc3)C
0.315972	O=C(NCCN1N=NC(c2ccccc2)=C1)c3cc(NC(=O)C=4OC=CC4)c(cc3)C
0.315972	O=C(NCCN1N=NC(c2ccccc2)=C1)c3cc(NC(=O)C=4OC=CC4)c(cc3)C
0.315972	O=C(NCCN1N=NC(c2ccccc2)=C1)c3cc(NC(=O)C=4OC=CC4)c(cc3)C
0.315789	O=C(Nc1nccc(c2cnccc2)c1)c3cc(OCCO)ncc3
0.315789	O=C(Nc1nccc(c2cnccc2)c1)c3cc(OCCO)ncc3
0.315789	O=C(Nc1nccc(c2cnccc2)c1)c3cc(OCCO)ncc3
0.315789	O=C(Nc1nccc(c2cnccc2)c1)c3cc(OCCO)ncc3
0.315789	O=C(Nc1nccc(c2cnccc2)c1)c3cc(OCCO)ncc3
0.315789	O=C(Nc1nccc(c2cnccc2)c1)c3cc(OCCO)ncc3
0.315789	O=C(Nc1nccc(c2cnccc2)c1)c3cc(OCCO)ncc3
0.315789	O=C(Nc1nccc(c2cnccc2)c1)c3cc(OCCO)ncc3
0.315789	O=C(Nc1nccc(c2cnccc2)c1)c3cc(OCCO)ncc3
0.315789	O=C(Nc1nccc(c2cnccc2)c1)c3cc(OCCO)ncc3
0.315574	O=C(NCc1cc(NC(=O)C)ccc1)c2cnc(c3ccccc3)cc2
0.315574	O=C(NCc1cc(NC(=O)C)ccc1)c2cnc(c3ccccc3)cc2
0.315574	O=C(NCc1cc(NC(=O)C)ccc1)c2cnc(c3ccccc3)cc2
0.315574	O=C(NCc1cc(NC(=O)C)ccc1)c2cnc(c3ccccc3)cc2
0.315574	O=C(NCc1cc(NC(=O)C)ccc1)c2cnc(c3ccccc3)cc2
0.315574	O=C(NCc1cc(NC(=O)C)ccc1)c2cnc(c3ccccc3)cc2
0.315574	O=C(NCc1cc(NC(=O)C)ccc1)c2cnc(c3ccccc3)cc2
0.315574	O=C(NCc1cc(NC(=O)C)ccc1)c2cnc(c3ccccc3)cc2
0.315574	O=C(NCc1cc(NC(=O)C)ccc1)c2cnc(c3ccccc3)cc2
0.315574	O=C(NCc1cc(NC(=O)C)ccc1)c2cnc(c3ccccc3)cc2
0.315412	O=C(Nc1cc(ccc1)CN2C(C(=O)N)CCC2)c3cc(N)c(cc3)C
0.315412	O=C(Nc1cc(ccc1)CN2C(C(=O)N)CCC2)c3cc(N)c(cc3)C
0.315412	O=C(Nc1cc(ccc1)CN2C(C(=O)N)CCC2)c3cc(N)c(cc3)C
0.315412	O=C(Nc1cc(ccc1)CN2C(C(=O)N)CCC2)c3cc(N)c(cc3)C
0.315412	O=C(Nc1cc(ccc1)CN2C(C(=O)N)CCC2)c3cc(N)c(cc3)C
0.315412	O=C(Nc1cc(ccc1)CN2C(C(=O)N)CCC2)c3cc(N)c(cc3)C
0.315412	O=C(Nc1cc(ccc1)CN2C(C(=O)N)CCC2)c3cc(N)c(cc3)C
0.315412	O=C(Nc1cc(ccc1)CN2C(C(=O)N)CCC2)c3cc(N)c(cc3)C
0.315412	O=C(Nc1cc(ccc1)CN2C(C(=O)N)CCC2)c3cc(N)c(cc3)C
0.315412	O=C(Nc1cc(ccc1)CN2C(C(=O)N)CCC2)c3cc(N)c(cc3)C
0.314741	O=C(Nc1c(cc(OCCOC)cc1)C)C(=O)Nc2ccc(cc2)CN3CCN(Cc4ccccc4)CC3
0.314741	O=C(Nc1c(cc(OCCOC)cc1)C)C(=O)Nc2ccc(cc2)CN3CCN(Cc4ccccc4)CC3
0.314741	O=C(Nc1c(cc(OCCOC)cc1)C)C(=O)Nc2ccc(cc2)CN3CCN(Cc4ccccc4)CC3
0.314741	O=C(Nc1c(cc(OCCOC)cc1)C)C(=O)Nc2ccc(cc2)CN3CCN(Cc4ccccc4)CC3
0.314741	O=C(Nc1c(cc(OCCOC)cc1)C)C(=O)Nc2ccc(cc2)CN3CCN(Cc4ccccc4)CC3
0.314741	O=C(Nc1c(cc(OCCOC)cc1)C)C(=O)Nc2ccc(cc2)CN3CCN(Cc4ccccc4)CC3
0.314741	O=C(Nc1c(cc(OCCOC)cc1)C)C(=O)Nc2ccc(cc2)CN3CCN(Cc4ccccc4)CC3
0.314741	O=C(Nc1c(cc(OCCOC)cc1)C)C(=O)Nc2ccc(cc2)CN3CCN(Cc4ccccc4)CC3
0.314741	O=C(Nc1c(cc(OCCOC)cc1)C)C(=O)Nc2ccc(cc2)CN3CCN(Cc4ccccc4)CC3
0.314741	O=C(Nc1c(cc(OCCOC)cc1)C)C(=O)Nc2ccc(cc2)CN3CCN(Cc4ccccc4)CC3
0.314741	O=C(Nc1cc(OC)c(cc1)C)C(=O)Nc2ccc(N3CCN(Cc4ccccc4)CC3)cc2
0.314607	S(=O)(=O)(N1CCCCC1)c2c(ccc(NC(=O)c3ccc(cc3)CCc4ccccc4)c2)C
0.314607	S(=O)(=O)(N1CCCCC1)c2c(ccc(NC(=O)c3ccc(cc3)CCc4ccccc4)c2)C
0.314607	S(=O)(=O)(N1CCCCC1)c2c(ccc(NC(=O)c3ccc(cc3)CCc4ccccc4)c2)C
0.314607	S(=O)(=O)(N1CCCCC1)c2c(ccc(NC(=O)c3ccc(cc3)CCc4ccccc4)c2)C
0.314607	S(=O)(=O)(N1CCCCC1)c2c(ccc(NC(=O)c3ccc(cc3)CCc4ccccc4)c2)C
0.314607	S(=O)(=O)(N1CCCCC1)c2c(ccc(NC(=O)c3ccc(cc3)CCc4ccccc4)c2)C
0.314607	S(=O)(=O)(N1CCCCC1)c2c(ccc(NC(=O)c3ccc(cc3)CCc4ccccc4)c2)C
0.314607	S(=O)(=O)(N1CCCCC1)c2c(ccc(NC(=O)c3ccc(cc3)CCc4ccccc4)c2)C
0.314607	S(=O)(=O)(N1CCCCC1)c2c(ccc(NC(=O)c3ccc(cc3)CCc4ccccc4)c2)C
0.314607	S(=O)(=O)(N1CCCCC1)c2c(ccc(NC(=O)c3ccc(cc3)CCc4ccccc4)c2)C
0.31457	O=C(OCC1c2c(c3c1cccc3)cccc2)Nc4c(ccc(c4)C(=O)Nc5ccc(cc5)C(=O)NCCN6CCCC6)C
0.31457	O=C(OCC1c2c(c3c1cccc3)cccc2)Nc4c(ccc(c4)C(=O)Nc5ccc(cc5)C(=O)NCCN6CCCC6)C
0.31457	O=C(OCC1c2c(c3c1cccc3)cccc2)Nc4c(ccc(c4)C(=O)Nc5ccc(cc5)C(=O)NCCN6CCCC6)C
0.31457	O=C(OCC1c2c(c3c1cccc3)cccc2)Nc4c(ccc(c4)C(=O)Nc5ccc(cc5)C(=O)NCCN6CCCC6)C
0.31457	O=C(OCC1c2c(c3c1cccc3)cccc2)Nc4c(ccc(c4)C(=O)Nc5ccc(cc5)C(=O)NCCN6CCCC6)C
0.31457	O=C(OCC1c2c(c3c1cccc3)cccc2)Nc4c(ccc(c4)C(=O)Nc5ccc(cc5)C(=O)NCCN6CCCC6)C
0.31457	O=C(OCC1c2c(c3c1cccc3)cccc2)Nc4c(ccc(c4)C(=O)Nc5ccc(cc5)C(=O)NCCN6CCCC6)C
0.31457	O=C(OCC1c2c(c3c1cccc3)cccc2)Nc4c(ccc(c4)C(=O)Nc5ccc(cc5)C(=O)NCCN6CCCC6)C
0.31457	O=C(OCC1c2c(c3c1cccc3)cccc2)Nc4c(ccc(c4)C(=O)Nc5ccc(cc5)C(=O)NCCN6CCCC6)C
0.31457	O=C(OCC1c2c(c3c1cccc3)cccc2)Nc4c(ccc(c4)C(=O)Nc5ccc(cc5)C(=O)NCCN6CCCC6)C
0.314516	O=C(Nc1c(ccc(c1)C(=O)NC)C)c2cc(OCCO)ncc2
0.314516	O=C(Nc1c(ccc(c1)C(=O)NC)C)c2cc(OCCO)ncc2
0.314516	O=C(Nc1c(ccc(c1)C(=O)NC)C)c2cc(OCCO)ncc2
0.314516	O=C(Nc1c(ccc(c1)C(=O)NC)C)c2cc(OCCO)ncc2
0.314516	O=C(Nc1c(ccc(c1)C(=O)NC)C)c2cc(OCCO)ncc2
0.314516	O=C(Nc1c(ccc(c1)C(=O)NC)C)c2cc(OCCO)ncc2
0.314516	O=C(Nc1c(ccc(c1)C(=O)NC)C)c2cc(OCCO)ncc2
0.314516	O=C(Nc1c(ccc(c1)C(=O)NC)C)c2cc(OCCO)ncc2
0.314516	O=C(Nc1c(ccc(c1)C(=O)NC)C)c2cc(OCCO)ncc2
0.314516	O=C(Nc1c(ccc(c1)C(=O)NC)C)c2cc(OCCO)ncc2
0.31405	O=C(NCC1CCN(Cc2ccc(cc2)C)CC1)c3cc(c4ccncc4)ccc3
0.31405	O=C(NCC1CCN(Cc2ccc(cc2)C)CC1)c3cc(c4ccncc4)ccc3
0.31405	O=C(NCC1CCN(Cc2ccc(cc2)C)CC1)c3cc(c4ccncc4)ccc3
0.31405	O=C(NCC1CCN(Cc2ccc(cc2)C)CC1)c3cc(c4ccncc4)ccc3
0.31405	O=C(NCC1CCN(Cc2ccc(cc2)C)CC1)c3cc(c4ccncc4)ccc3
0.31405	O=C(NCC1CCN(Cc2ccc(cc2)C)CC1)c3cc(c4ccncc4)ccc3
0.31405	O=C(NCC1CCN(Cc2ccc(cc2)C)CC1)c3cc(c4ccncc4)ccc3
0.31405	O=C(NCC1CCN(Cc2ccc(cc2)C)CC1)c3cc(c4ccncc4)ccc3
0.31405	O=C(NCC1CCN(Cc2ccc(cc2)C)CC1)c3cc(c4ccncc4)ccc3
0.31405	O=C(NCC1CCN(Cc2ccc(cc2)C)CC1)c3cc(c4ccncc4)ccc3
0.313665	S(=O)(=O)(N(Cc1ccccc1)C)c2c(OC)ccc(c2)C(=O)Nc3nc(c4cc(F)c(F)cc4)ccn3
0.313665	S(=O)(=O)(N(Cc1ccccc1)C)c2c(OC)ccc(c2)C(=O)Nc3nc(c4cc(F)c(F)cc4)ccn3
0.313665	S(=O)(=O)(N(Cc1ccccc1)C)c2c(OC)ccc(c2)C(=O)Nc3nc(c4cc(F)c(F)cc4)ccn3
0.313433	O=C(N1CC(CCN)CCC1)Nc2c(ccc(c3cnccc3)c2)C
0.313433	O=C(N1CC(CCN)CCC1)Nc2c(ccc(c3cnccc3)c2)C
0.313433	O=C(N1CC(CCN)CCC1)Nc2c(ccc(c3cnccc3)c2)C
0.313208	Clc1c(OCc2cnccc2)ccc(NC(=O)c3ncc(cc3)C)c1
0.313208	Clc1c(OCc2cnccc2)ccc(NC(=O)c3ncc(cc3)C)c1
0.313208	Clc1c(OCc2cnccc2)ccc(NC(=O)c3ncc(cc3)C)c1
0.313208	Clc1c(OCc2cnccc2)ccc(NC(=O)c3ncc(cc3)C)c1
0.313208	Clc1c(OCc2cnccc2)ccc(NC(=O)c3ncc(cc3)C)c1
0.313208	Clc1c(OCc2cnccc2)ccc(NC(=O)c3ncc(cc3)C)c1
0.313208	Clc1c(OCc2cnccc2)ccc(NC(=O)c3ncc(cc3)C)c1
0.313208	Clc1c(OCc2cnccc2)ccc(NC(=O)c3ncc(cc3)C)c1
0.313208	Clc1c(OCc2cnccc2)ccc(NC(=O)c3ncc(cc3)C)c1
0.313208	Clc1c(OCc2cnccc2)ccc(NC(=O)c3ncc(cc3)C)c1
0.312727	Clc1cc(Sc2ccc(Cl)cc2)c(cc1)C(=O)Nc3c(cc(cc3)CN4CCSCC4)C
0.312727	Clc1cc(Sc2ccc(Cl)cc2)c(cc1)C(=O)Nc3c(cc(cc3)CN4CCSCC4)C
0.312727	Clc1cc(Sc2ccc(Cl)cc2)c(cc1)C(=O)Nc3c(cc(cc3)CN4CCSCC4)C
0.312727	Clc1cc(Sc2ccc(Cl)cc2)c(cc1)C(=O)Nc3c(cc(cc3)CN4CCSCC4)C
0.312727	Clc1cc(Sc2ccc(Cl)cc2)c(cc1)C(=O)Nc3c(cc(cc3)CN4CCSCC4)C
0.312727	Clc1cc(Sc2ccc(Cl)cc2)c(cc1)C(=O)Nc3c(cc(cc3)CN4CCSCC4)C
0.312727	Clc1cc(Sc2ccc(Cl)cc2)c(cc1)C(=O)Nc3c(cc(cc3)CN4CCSCC4)C
0.312727	Clc1cc(Sc2ccc(Cl)cc2)c(cc1)C(=O)Nc3c(cc(cc3)CN4CCSCC4)C
0.312727	Clc1cc(Sc2ccc(Cl)cc2)c(cc1)C(=O)Nc3c(cc(cc3)CN4CCSCC4)C
0.312727	Clc1cc(Sc2ccc(Cl)cc2)c(cc1)C(=O)Nc3c(cc(cc3)CN4CCSCC4)C
0.3125	O=C(NCc1cc(NC(=O)C2CC2)ccc1)c3cc(NC(=O)C=4OC=CC4)c(cc3)C
0.3125	O=C(NCc1cc(NC(=O)C2CC2)ccc1)c3cc(NC(=O)C=4OC=CC4)c(cc3)C
0.3125	O=C(NCc1cc(NC(=O)C2CC2)ccc1)c3cc(NC(=O)C=4OC=CC4)c(cc3)C
0.3125	O=C(NCc1cc(NC(=O)C2CC2)ccc1)c3cc(NC(=O)C=4OC=CC4)c(cc3)C
0.3125	O=C(NCc1cc(NC(=O)C2CC2)ccc1)c3cc(NC(=O)C=4OC=CC4)c(cc3)C
0.3125	O=C(NCc1cc(NC(=O)C2CC2)ccc1)c3cc(NC(=O)C=4OC=CC4)c(cc3)C
0.3125	O=C(NCc1cc(NC(=O)C2CC2)ccc1)c3cc(NC(=O)C=4OC=CC4)c(cc3)C
0.3125	O=C(NCc1cc(NC(=O)C2CC2)ccc1)c3cc(NC(=O)C=4OC=CC4)c(cc3)C
0.3125	O=C(NCc1cc(NC(=O)C2CC2)ccc1)c3cc(NC(=O)C=4OC=CC4)c(cc3)C
0.3125	O=C(NCc1cc(NC(=O)C2CC2)ccc1)c3cc(NC(=O)C=4OC=CC4)c(cc3)C
0.31203	FC(F)Oc1c(ccc(NC(=O)C=2ON=C(c3ccncc3)C2)c1)C
0.31203	FC(F)Oc1c(ccc(NC(=O)C=2ON=C(c3ccncc3)C2)c1)C
0.31203	Clc1ccc(cc1)C2=Nc3c(N2)ccc(c3)C(=O)Nc4cc(c5cnccc5)ccc4
0.31203	Clc1ccc(cc1)C2=Nc3c(N2)ccc(c3)C(=O)Nc4cc(c5cnccc5)ccc4
0.31203	Clc1ccc(cc1)C2=Nc3c(N2)ccc(c3)C(=O)Nc4cc(c5cnccc5)ccc4
0.31203	Clc1ccc(cc1)C2=Nc3c(N2)ccc(c3)C(=O)Nc4cc(c5cnccc5)ccc4
0.31203	Clc1ccc(cc1)C2=Nc3c(N2)ccc(c3)C(=O)Nc4cc(c5cnccc5)ccc4
0.31203	Clc1ccc(cc1)C2=Nc3c(N2)ccc(c3)C(=O)Nc4cc(c5cnccc5)ccc4
0.31203	Clc1ccc(cc1)C2=Nc3c(N2)ccc(c3)C(=O)Nc4cc(c5cnccc5)ccc4
0.31203	Clc1ccc(cc1)C2=Nc3c(N2)ccc(c3)C(=O)Nc4cc(c5cnccc5)ccc4
0.31203	Clc1ccc(cc1)C2=Nc3c(N2)ccc(c3)C(=O)Nc4cc(c5cnccc5)ccc4
0.311741	FC(F)(F)c1cc(NC(=O)C)cc(c1)C(=O)Nc2nccc(c3cnccc3)c2
0.311741	FC(F)(F)c1cc(NC(=O)C)cc(c1)C(=O)Nc2nccc(c3cnccc3)c2
0.311475	S1(=O)(=O)N(c2c(cc(cc2)C(=O)Nc3c(F)cc(cc3)CN4CCN(CC4)C)C)CCC1
0.311475	S1(=O)(=O)N(c2c(cc(cc2)C(=O)Nc3c(F)cc(cc3)CN4CCN(CC4)C)C)CCC1
0.311475	S1(=O)(=O)N(c2c(cc(cc2)C(=O)Nc3c(F)cc(cc3)CN4CCN(CC4)C)C)CCC1
0.311475	S1(=O)(=O)N(c2c(cc(cc2)C(=O)Nc3c(F)cc(cc3)CN4CCN(CC4)C)C)CCC1
0.311475	S1(=O)(=O)N(c2c(cc(cc2)C(=O)Nc3c(F)cc(cc3)CN4CCN(CC4)C)C)CCC1
0.311475	S1(=O)(=O)N(c2c(cc(cc2)C(=O)Nc3c(F)cc(cc3)CN4CCN(CC4)C)C)CCC1
0.311475	S1(=O)(=O)N(c2c(cc(cc2)C(=O)Nc3c(F)cc(cc3)CN4CCN(CC4)C)C)CCC1
0.311475	S1(=O)(=O)N(c2c(cc(cc2)C(=O)Nc3c(F)cc(cc3)CN4CCN(CC4)C)C)CCC1
0.311475	S1(=O)(=O)N(c2c(cc(cc2)C(=O)Nc3c(F)cc(cc3)CN4CCN(CC4)C)C)CCC1
0.311475	S1(=O)(=O)N(c2c(cc(cc2)C(=O)Nc3c(F)cc(cc3)CN4CCN(CC4)C)C)CCC1
0.311404	O=C(Nc1ccc(cc1)CN2CCN(C(=O)C)CC2)c3ccc(cc3)CN4CCC(O)CC4
0.311404	O=C(Nc1ccc(cc1)CN2CCN(C(=O)C)CC2)c3ccc(cc3)CN4CCC(O)CC4
0.311404	O=C(Nc1ccc(cc1)CN2CCN(C(=O)C)CC2)c3ccc(cc3)CN4CCC(O)CC4
0.311404	O=C(Nc1ccc(cc1)CN2CCN(C(=O)C)CC2)c3ccc(cc3)CN4CCC(O)CC4
0.311404	O=C(Nc1ccc(cc1)CN2CCN(C(=O)C)CC2)c3ccc(cc3)CN4CCC(O)CC4
0.311404	O=C(Nc1ccc(cc1)CN2CCN(C(=O)C)CC2)c3ccc(cc3)CN4CCC(O)CC4
0.311404	O=C(Nc1ccc(cc1)CN2CCN(C(=O)C)CC2)c3ccc(cc3)CN4CCC(O)CC4
0.311404	O=C(Nc1ccc(cc1)CN2CCN(C(=O)C)CC2)c3ccc(cc3)CN4CCC(O)CC4
0.311404	O=C(Nc1ccc(cc1)CN2CCN(C(=O)C)CC2)c3ccc(cc3)CN4CCC(O)CC4
0.311404	O=C(Nc1ccc(cc1)CN2CCN(C(=O)C)CC2)c3ccc(cc3)CN4CCC(O)CC4
0.310714	Clc1c(NC(=O)C=2SC(=CC2)CC)ccc(NC(=O)c3cncc(c4cc(F)ccc4)c3)c1
0.310714	Clc1c(NC(=O)C=2SC(=CC2)CC)ccc(NC(=O)c3cncc(c4cc(F)ccc4)c3)c1
0.310714	Clc1c(NC(=O)C=2SC(=CC2)CC)ccc(NC(=O)c3cncc(c4cc(F)ccc4)c3)c1
0.310714	Clc1c(NC(=O)C=2SC(=CC2)CC)ccc(NC(=O)c3cncc(c4cc(F)ccc4)c3)c1
0.310714	Clc1c(NC(=O)C=2SC(=CC2)CC)ccc(NC(=O)c3cncc(c4cc(F)ccc4)c3)c1
0.310714	Clc1c(NC(=O)C=2SC(=CC2)CC)ccc(NC(=O)c3cncc(c4cc(F)ccc4)c3)c1
0.310714	Clc1c(NC(=O)C=2SC(=CC2)CC)ccc(NC(=O)c3cncc(c4cc(F)ccc4)c3)c1
0.310714	Clc1c(NC(=O)C=2SC(=CC2)CC)ccc(NC(=O)c3cncc(c4cc(F)ccc4)c3)c1
0.310469	FC(F)(F)c1cc(ccc1)C(=O)Nc2cc(NC(=O)C=3N=CN(C3)C4CC4)c(cc2)C
0.310469	FC(F)(F)c1cc(ccc1)C(=O)Nc2cc(NC(=O)C=3N=CN(C3)C4CC4)c(cc2)C
0.310469	FC(F)(F)c1cc(ccc1)C(=O)Nc2cc(NC(=O)C=3N=CN(C3)C4CC4)c(cc2)C
0.310469	FC(F)(F)c1cc(ccc1)C(=O)Nc2cc(NC(=O)C=3N=CN(C3)C4CC4)c(cc2)C
0.310469	FC(F)(F)c1cc(ccc1)C(=O)Nc2cc(NC(=O)C=3N=CN(C3)C4CC4)c(cc2)C
0.310469	FC(F)(F)c1cc(ccc1)C(=O)Nc2cc(NC(=O)C=3N=CN(C3)C4CC4)c(cc2)C
0.310469	FC(F)(F)c1cc(ccc1)C(=O)Nc2cc(NC(=O)C=3N=CN(C3)C4CC4)c(cc2)C
0.310469	FC(F)(F)c1cc(ccc1)C(=O)Nc2cc(NC(=O)C=3N=CN(C3)C4CC4)c(cc2)C
0.310469	FC(F)(F)c1cc(ccc1)C(=O)Nc2cc(NC(=O)C=3N=CN(C3)C4CC4)c(cc2)C
0.310469	FC(F)(F)c1cc(ccc1)C(=O)Nc2cc(NC(=O)C=3N=CN(C3)C4CC4)c(cc2)C
0.310105	FC(F)(c1cnc(cc1)C(=O)Nc2c(ccc(c2)C=3ON=C(N3)C)C)C
0.310105	FC(F)(c1cnc(cc1)C(=O)Nc2c(ccc(c2)C=3ON=C(N3)C)C)C
0.310105	FC(F)(c1cnc(cc1)C(=O)Nc2c(ccc(c2)C=3ON=C(N3)C)C)C
0.310105	FC(F)(c1cnc(cc1)C(=O)Nc2c(ccc(c2)C=3ON=C(N3)C)C)C
0.310105	FC(F)(c1cnc(cc1)C(=O)Nc2c(ccc(c2)C=3ON=C(N3)C)C)C
0.310105	FC(F)(c1cnc(cc1)C(=O)Nc2c(ccc(c2)C=3ON=C(N3)C)C)C
0.310105	FC(F)(c1cnc(cc1)C(=O)Nc2c(ccc(c2)C=3ON=C(N3)C)C)C
0.310105	FC(F)(c1cnc(cc1)C(=O)Nc2c(ccc(c2)C=3ON=C(N3)C)C)C
0.310105	FC(F)(c1cnc(cc1)C(=O)Nc2c(ccc(c2)C=3ON=C(N3)C)C)C
0.310105	FC(F)(c1cnc(cc1)C(=O)Nc2c(ccc(c2)C=3ON=C(N3)C)C)C
0.309804	S(c1ncccc1)c2ccc(cc2)C(=O)Nc3cc(OC(C)C)c(cc3)C
0.309804	S(c1ncccc1)c2ccc(cc2)C(=O)Nc3cc(OC(C)C)c(cc3)C
0.309804	S(c1ncccc1)c2ccc(cc2)C(=O)Nc3cc(OC(C)C)c(cc3)C
0.309804	S(c1ncccc1)c2ccc(cc2)C(=O)Nc3cc(OC(C)C)c(cc3)C
0.309237	Brc1c(ccc(c1)CNC=2NN=C(c3cnccc3)C2)C
0.309237	Brc1c(ccc(c1)CNC=2NN=C(c3cnccc3)C2)C
0.309237	Brc1c(ccc(c1)CNC=2NN=C(c3cnccc3)C2)C
0.30916	O=C(NCCC(=O)Nc1ncccc1C)c2ccc(cc2)CN3CCC(O)CC3
0.30916	O=C(NCCC(=O)Nc1ncccc1C)c2ccc(cc2)CN3CCC(O)CC3
0.30916	O=C(NCCC(=O)Nc1ncccc1C)c2ccc(cc2)CN3CCC(O)CC3
0.30916	O=C(NCCC(=O)Nc1ncccc1C)c2ccc(cc2)CN3CCC(O)CC3
0.30916	O=C(NCCC(=O)Nc1ncccc1C)c2ccc(cc2)CN3CCC(O)CC3
0.30916	O=C(NCCC(=O)Nc1ncccc1C)c2ccc(cc2)CN3CCC(O)CC3
0.30916	O=C(NCCC(=O)Nc1ncccc1C)c2ccc(cc2)CN3CCC(O)CC3
0.30916	O=C(NCCC(=O)Nc1ncccc1C)c2ccc(cc2)CN3CCC(O)CC3
0.30916	O=C(NCCC(=O)Nc1ncccc1C)c2ccc(cc2)CN3CCC(O)CC3
0.30916	O=C(NCCC(=O)Nc1ncccc1C)c2ccc(cc2)CN3CCC(O)CC3
0.308	O=C(Nc1ccc(N2CCN(Cc3ccccc3)CC2)cc1)c4ncc(cc4)C=O
0.308	O=C(Nc1ccc(N2CCN(Cc3ccccc3)CC2)cc1)c4ncc(cc4)C=O
0.307937	O=C(OCC1c2c(c3c1cccc3)cccc2)Nc4c(ccc(c4)C(=O)Nc5cc(ccc5)C6=NOC(=N6)C)C
0.307937	O=C(OCC1c2c(c3c1cccc3)cccc2)Nc4c(ccc(c4)C(=O)Nc5cc(ccc5)C6=NOC(=N6)C)C
0.307937	O=C(OCC1c2c(c3c1cccc3)cccc2)Nc4c(ccc(c4)C(=O)Nc5cc(ccc5)C6=NOC(=N6)C)C
0.307937	O=C(OCC1c2c(c3c1cccc3)cccc2)Nc4c(ccc(c4)C(=O)Nc5cc(ccc5)C6=NOC(=N6)C)C
0.307937	O=C(OCC1c2c(c3c1cccc3)cccc2)Nc4c(ccc(c4)C(=O)Nc5cc(ccc5)C6=NOC(=N6)C)C
0.307937	O=C(OCC1c2c(c3c1cccc3)cccc2)Nc4c(ccc(c4)C(=O)Nc5cc(ccc5)C6=NOC(=N6)C)C
0.307937	O=C(OCC1c2c(c3c1cccc3)cccc2)Nc4c(ccc(c4)C(=O)Nc5cc(ccc5)C6=NOC(=N6)C)C
0.307937	O=C(OCC1c2c(c3c1cccc3)cccc2)Nc4c(ccc(c4)C(=O)Nc5cc(ccc5)C6=NOC(=N6)C)C
0.307937	O=C(OCC1c2c(c3c1cccc3)cccc2)Nc4c(ccc(c4)C(=O)Nc5cc(ccc5)C6=NOC(=N6)C)C
0.307937	O=C(OCC1c2c(c3c1cccc3)cccc2)Nc4c(ccc(c4)C(=O)Nc5cc(ccc5)C6=NOC(=N6)C)C
0.307692	Clc1c(NC(=O)c2cc(NC(=O)Nc3ccccc3)c(cc2)C)ccc(Cl)c1C
0.307692	Clc1c(NC(=O)c2cc(NC(=O)Nc3ccccc3)c(cc2)C)ccc(Cl)c1C
0.307692	Clc1c(NC(=O)c2cc(NC(=O)Nc3ccccc3)c(cc2)C)ccc(Cl)c1C
0.307692	Clc1c(NC(=O)c2cc(NC(=O)Nc3ccccc3)c(cc2)C)ccc(Cl)c1C
0.307692	Clc1c(NC(=O)c2cc(NC(=O)Nc3ccccc3)c(cc2)C)ccc(Cl)c1C
0.307692	Clc1c(NC(=O)c2cc(NC(=O)Nc3ccccc3)c(cc2)C)ccc(Cl)c1C
0.307692	Clc1c(NC(=O)c2cc(NC(=O)Nc3ccccc3)c(cc2)C)ccc(Cl)c1C
0.307692	Clc1c(NC(=O)c2cc(NC(=O)Nc3ccccc3)c(cc2)C)ccc(Cl)c1C
0.307692	Clc1c(NC(=O)c2cc(NC(=O)Nc3ccccc3)c(cc2)C)ccc(Cl)c1C
0.307692	Clc1c(NC(=O)c2cc(NC(=O)Nc3ccccc3)c(cc2)C)ccc(Cl)c1C
0.30742	FC(F)(F)c1cc(ccc1)C2=NN(C(NC(=O)c3ccc(cc3)CN4CCC(O)CC4)=C2)C
0.30742	FC(F)(F)c1cc(ccc1)C2=NN(C(NC(=O)c3ccc(cc3)CN4CCC(O)CC4)=C2)C
0.30742	FC(F)(F)c1cc(ccc1)C2=NN(C(NC(=O)c3ccc(cc3)CN4CCC(O)CC4)=C2)C
0.30742	FC(F)(F)c1cc(ccc1)C2=NN(C(NC(=O)c3ccc(cc3)CN4CCC(O)CC4)=C2)C
0.30742	FC(F)(F)c1cc(ccc1)C2=NN(C(NC(=O)c3ccc(cc3)CN4CCC(O)CC4)=C2)C
0.30742	FC(F)(F)c1cc(ccc1)C2=NN(C(NC(=O)c3ccc(cc3)CN4CCC(O)CC4)=C2)C
0.30742	FC(F)(F)c1cc(ccc1)C2=NN(C(NC(=O)c3ccc(cc3)CN4CCC(O)CC4)=C2)C
0.30742	FC(F)(F)c1cc(ccc1)C2=NN(C(NC(=O)c3ccc(cc3)CN4CCC(O)CC4)=C2)C
0.30742	FC(F)(F)c1cc(ccc1)C2=NN(C(NC(=O)c3ccc(cc3)CN4CCC(O)CC4)=C2)C
0.30742	FC(F)(F)c1cc(ccc1)C2=NN(C(NC(=O)c3ccc(cc3)CN4CCC(O)CC4)=C2)C
0.307116	O=C(NCc1ccc(OC)cc1)c2c(nccc2)Nc3c(cc(cc3)C)C
0.307116	O=C(NCc1ccc(OC)cc1)c2c(nccc2)Nc3c(cc(cc3)C)C
0.307054	S1C=NC(C(=O)Nc2c(ccc(c2)C(=O)NC)C)=C1
0.307054	S1C=NC(C(=O)Nc2c(ccc(c2)C(=O)NC)C)=C1
0.307054	S1C=NC(C(=O)Nc2c(ccc(c2)C(=O)NC)C)=C1
0.307054	S1C=NC(C(=O)Nc2c(ccc(c2)C(=O)NC)C)=C1
0.307054	S1C=NC(C(=O)Nc2c(ccc(c2)C(=O)NC)C)=C1
0.307054	S1C=NC(C(=O)Nc2c(ccc(c2)C(=O)NC)C)=C1
0.307054	S1C=NC(C(=O)Nc2c(ccc(c2)C(=O)NC)C)=C1
0.307054	S1C=NC(C(=O)Nc2c(ccc(c2)C(=O)NC)C)=C1
0.307054	S1C=NC(C(=O)Nc2c(ccc(c2)C(=O)NC)C)=C1
0.307054	S1C=NC(C(=O)Nc2c(ccc(c2)C(=O)NC)C)=C1
0.306513	O=C(Nc1c(ccc(c2cnccc2)c1)C)NCC3NCCOC3
0.306513	O=C(Nc1c(ccc(c2cnccc2)c1)C)NCC3NCCOC3
0.306513	O=C(Nc1c(ccc(c2cnccc2)c1)C)NCC3NCCOC3
0.306513	O=C(Nc1c(ccc(c2cnccc2)c1)C)NCC3NCCOC3
0.306513	O=C(Nc1c(ccc(c2cnccc2)c1)C)NCC3NCCOC3
0.306513	O=C(Nc1c(ccc(c2cnccc2)c1)C)NCC3NCCOC3
0.306513	O=C(Nc1c(ccc(c2cnccc2)c1)C)NCC3NCCOC3
0.306513	O=C(Nc1c(ccc(c2cnccc2)c1)C)NCC3NCCOC3
0.306513	O=C(Nc1c(ccc(c2cnccc2)c1)C)NCC3NCCOC3
0.306513	O=C(Nc1c(ccc(c2cnccc2)c1)C)NCC3NCCOC3
0.306273	S1C(c2nc(ccc2)CNc3cc(NC(=O)N(C)C)c(cc3)C)=CC=C1
0.306273	S1C(c2nc(ccc2)CNc3cc(NC(=O)N(C)C)c(cc3)C)=CC=C1
0.306273	S1C(c2nc(ccc2)CNc3cc(NC(=O)N(C)C)c(cc3)C)=CC=C1
0.306273	S1C(c2nc(ccc2)CNc3cc(NC(=O)N(C)C)c(cc3)C)=CC=C1
0.305842	S1(=O)(=O)c2c(cc(cc2)C(=O)Nc3c(cc(cc3)CN4CCSCC4)C)CC1
0.305842	S1(=O)(=O)c2c(cc(cc2)C(=O)Nc3c(cc(cc3)CN4CCSCC4)C)CC1
0.305842	S1(=O)(=O)c2c(cc(cc2)C(=O)Nc3c(cc(cc3)CN4CCSCC4)C)CC1
0.305842	S1(=O)(=O)c2c(cc(cc2)C(=O)Nc3c(cc(cc3)CN4CCSCC4)C)CC1
0.305842	S1(=O)(=O)c2c(cc(cc2)C(=O)Nc3c(cc(cc3)CN4CCSCC4)C)CC1
0.305842	S1(=O)(=O)c2c(cc(cc2)C(=O)Nc3c(cc(cc3)CN4CCSCC4)C)CC1
0.305344	O=C(Nc1cc(OC(C)C)c(cc1)C)c2cc(NC(=O)C=3OC=CC3)c(cc2)C
0.305344	O=C(Nc1cc(OC(C)C)c(cc1)C)c2cc(NC(=O)C=3OC=CC3)c(cc2)C
0.305344	O=C(Nc1cc(OC(C)C)c(cc1)C)c2cc(NC(=O)C=3OC=CC3)c(cc2)C
0.305344	O=C(Nc1cc(OC(C)C)c(cc1)C)c2cc(NC(=O)C=3OC=CC3)c(cc2)C
0.305019	O=C(Nc1cc(OC(C)C)c(cc1)C)C(=O)Nc2ccc(N3CCN(Cc4ccccc4)CC3)cc2
0.305019	O=C(Nc1cc(OC(C)C)c(cc1)C)C(=O)Nc2ccc(N3CCN(Cc4ccccc4)CC3)cc2
0.305019	O=C(Nc1cc(OC(C)C)c(cc1)C)C(=O)Nc2ccc(N3CCN(Cc4ccccc4)CC3)cc2
0.305019	O=C(Nc1cc(OC(C)C)c(cc1)C)C(=O)Nc2ccc(N3CCN(Cc4ccccc4)CC3)cc2
0.305019	O=C(Nc1cc(OC(C)C)c(cc1)C)C(=O)Nc2ccc(N3CCN(Cc4ccccc4)CC3)cc2
0.304918	Clc1ccc(cc1)CN2CC(N(C(=O)Nc3cc(c4nc(ccn4)C)ccc3)CC2)CC(C)C
0.304918	Clc1ccc(cc1)CN2CC(N(C(=O)Nc3cc(c4nc(ccn4)C)ccc3)CC2)CC(C)C
0.304918	Clc1ccc(cc1)CN2CC(N(C(=O)Nc3cc(c4nc(ccn4)C)ccc3)CC2)CC(C)C
0.304918	Clc1ccc(cc1)CN2CC(N(C(=O)Nc3cc(c4nc(ccn4)C)ccc3)CC2)CC(C)C
0.304918	Clc1ccc(cc1)CN2CC(N(C(=O)Nc3cc(c4nc(ccn4)C)ccc3)CC2)CC(C)C
0.304833	S(c1ncccc1)c2ccc(cc2)C(=O)Nc3c(N4CCN(CC4)C)ccc(F)c3
0.304833	S(c1ncccc1)c2ccc(cc2)C(=O)Nc3c(N4CCN(CC4)C)ccc(F)c3
0.304833	S(c1ncccc1)c2ccc(cc2)C(=O)Nc3c(N4CCN(CC4)C)ccc(F)c3
0.304833	S(c1ncccc1)c2ccc(cc2)C(=O)Nc3c(N4CCN(CC4)C)ccc(F)c3
0.304833	S(c1ncccc1)c2ccc(cc2)C(=O)Nc3c(N4CCN(CC4)C)ccc(F)c3
0.304659	S1CCN(Cc2cc(c(NC(=O)c3c(OC)cc(cc3)C(F)(F)F)cc2)C)CC1
0.304659	S1CCN(Cc2cc(c(NC(=O)c3c(OC)cc(cc3)C(F)(F)F)cc2)C)CC1
0.304659	S1CCN(Cc2cc(c(NC(=O)c3c(OC)cc(cc3)C(F)(F)F)cc2)C)CC1
0.304659	S1CCN(Cc2cc(c(NC(=O)c3c(OC)cc(cc3)C(F)(F)F)cc2)C)CC1
0.304659	S1CCN(Cc2cc(c(NC(=O)c3c(OC)cc(cc3)C(F)(F)F)cc2)C)CC1
0.304659	S1CCN(Cc2cc(c(NC(=O)c3c(OC)cc(cc3)C(F)(F)F)cc2)C)CC1
0.304659	S1CCN(Cc2cc(c(NC(=O)c3c(OC)cc(cc3)C(F)(F)F)cc2)C)CC1
0.304659	S1CCN(Cc2cc(c(NC(=O)c3c(OC)cc(cc3)C(F)(F)F)cc2)C)CC1
0.304659	S1CCN(Cc2cc(c(NC(=O)c3c(OC)cc(cc3)C(F)(F)F)cc2)C)CC1
0.304659	S1CCN(Cc2cc(c(NC(=O)c3c(OC)cc(cc3)C(F)(F)F)cc2)C)CC1
0.304029	Fc1c(F)ccc(c2nc(ncc2)NC(=O)CC3(OCc4ccccc4)CC3)c1
0.304029	Fc1c(F)ccc(c2nc(ncc2)NC(=O)CC3(OCc4ccccc4)CC3)c1
0.304029	Fc1c(F)ccc(c2nc(ncc2)NC(=O)CC3(OCc4ccccc4)CC3)c1
0.304029	Fc1c(F)ccc(c2nc(ncc2)NC(=O)CC3(OCc4ccccc4)CC3)c1
0.304	Brc1c(cc(NC(=O)c2ccc(c3c(C#N)cccc3)cc2)cc1)C
0.304	Brc1c(cc(NC(=O)c2ccc(c3c(C#N)cccc3)cc2)cc1)C
0.304	Brc1c(cc(NC(=O)c2ccc(c3c(C#N)cccc3)cc2)cc1)C
0.304	Brc1c(cc(NC(=O)c2ccc(c3c(C#N)cccc3)cc2)cc1)C
0.304	Brc1c(cc(NC(=O)c2ccc(c3c(C#N)cccc3)cc2)cc1)C
0.304	Brc1c(cc(NC(=O)c2ccc(c3c(C#N)cccc3)cc2)cc1)C
0.304	Brc1c(cc(NC(=O)c2ccc(c3c(C#N)cccc3)cc2)cc1)C
0.304	Brc1c(cc(NC(=O)c2ccc(c3c(C#N)cccc3)cc2)cc1)C
0.304	Brc1c(cc(NC(=O)c2ccc(c3c(C#N)cccc3)cc2)cc1)C
0.304	Brc1c(cc(NC(=O)c2ccc(c3c(C#N)cccc3)cc2)cc1)C
0.30363	S(=O)(=O)(Nc1ccc(cc1)CC)c2c(OC)ccc(c2)C(=O)Nc3cc(ccc3)C4=NC(=CN4)C
0.30363	S(=O)(=O)(Nc1ccc(cc1)CC)c2c(OC)ccc(c2)C(=O)Nc3cc(ccc3)C4=NC(=CN4)C
0.30363	S(=O)(=O)(Nc1ccc(cc1)CC)c2c(OC)ccc(c2)C(=O)Nc3cc(ccc3)C4=NC(=CN4)C
0.30363	S(=O)(=O)(Nc1ccc(cc1)CC)c2c(OC)ccc(c2)C(=O)Nc3cc(ccc3)C4=NC(=CN4)C
0.30363	S(=O)(=O)(Nc1ccc(cc1)CC)c2c(OC)ccc(c2)C(=O)Nc3cc(ccc3)C4=NC(=CN4)C
0.30363	S(=O)(=O)(Nc1ccc(cc1)CC)c2c(OC)ccc(c2)C(=O)Nc3cc(ccc3)C4=NC(=CN4)C
0.30363	S(=O)(=O)(Nc1ccc(cc1)CC)c2c(OC)ccc(c2)C(=O)Nc3cc(ccc3)C4=NC(=CN4)C
0.30363	S(=O)(=O)(Nc1ccc(cc1)CC)c2c(OC)ccc(c2)C(=O)Nc3cc(ccc3)C4=NC(=CN4)C
0.30363	S(=O)(=O)(Nc1ccc(cc1)CC)c2c(OC)ccc(c2)C(=O)Nc3cc(ccc3)C4=NC(=CN4)C
0.30363	S(=O)(=O)(Nc1ccc(cc1)CC)c2c(OC)ccc(c2)C(=O)Nc3cc(ccc3)C4=NC(=CN4)C
0.303502	O=C(NCCC(=O)Nc1nccc(c2cnccc2)c1)c3ccc(cc3)C(C)(C)C
0.303502	O=C(NCCC(=O)Nc1nccc(c2cnccc2)c1)c3ccc(cc3)C(C)(C)C
0.303502	O=C(NCCC(=O)Nc1nccc(c2cnccc2)c1)c3ccc(cc3)C(C)(C)C
0.303502	O=C(NCCC(=O)Nc1nccc(c2cnccc2)c1)c3ccc(cc3)C(C)(C)C
0.303502	O=C(NCCC(=O)Nc1nccc(c2cnccc2)c1)c3ccc(cc3)C(C)(C)C
0.303502	O=C(NCCC(=O)Nc1nccc(c2cnccc2)c1)c3ccc(cc3)C(C)(C)C
0.303502	O=C(NCCC(=O)Nc1nccc(c2cnccc2)c1)c3ccc(cc3)C(C)(C)C
0.303502	O=C(NCCC(=O)Nc1nccc(c2cnccc2)c1)c3ccc(cc3)C(C)(C)C
0.303502	O=C(NCCC(=O)Nc1nccc(c2cnccc2)c1)c3ccc(cc3)C(C)(C)C
0.303502	O=C(NCCC(=O)Nc1nccc(c2cnccc2)c1)c3ccc(cc3)C(C)(C)C
0.303333	Clc1c(ccc(F)c1)C(=O)NC=2SC(C(=O)Nc3nccc(c4cnccc4)c3)=C(C2)C
0.303333	Clc1c(ccc(F)c1)C(=O)NC=2SC(C(=O)Nc3nccc(c4cnccc4)c3)=C(C2)C
0.303333	Clc1c(ccc(F)c1)C(=O)NC=2SC(C(=O)Nc3nccc(c4cnccc4)c3)=C(C2)C
0.303333	Clc1c(ccc(F)c1)C(=O)NC=2SC(C(=O)Nc3nccc(c4cnccc4)c3)=C(C2)C
0.303333	Clc1c(ccc(F)c1)C(=O)NC=2SC(C(=O)Nc3nccc(c4cnccc4)c3)=C(C2)C
0.303333	Clc1c(ccc(F)c1)C(=O)NC=2SC(C(=O)Nc3nccc(c4cnccc4)c3)=C(C2)C
0.303333	Clc1c(ccc(F)c1)C(=O)NC=2SC(C(=O)Nc3nccc(c4cnccc4)c3)=C(C2)C
0.303333	Clc1c(ccc(F)c1)C(=O)NC=2SC(C(=O)Nc3nccc(c4cnccc4)c3)=C(C2)C
0.303333	Clc1c(ccc(F)c1)C(=O)NC=2SC(C(=O)Nc3nccc(c4cnccc4)c3)=C(C2)C
0.303333	Clc1c(ccc(F)c1)C(=O)NC=2SC(C(=O)Nc3nccc(c4cnccc4)c3)=C(C2)C
0.303249	O=C(N1CC2C(CC1)CCNC2)Nc3c(ccc(c4cnccc4)c3)C
0.303249	O=C(N1CC2C(CC1)CCNC2)Nc3c(ccc(c4cnccc4)c3)C
0.303249	O=C(N1CC2C(CC1)CCNC2)Nc3c(ccc(c4cnccc4)c3)C
0.303249	O=C(N1CC2C(CC1)CCNC2)Nc3c(ccc(c4cnccc4)c3)C
0.303249	O=C(N1CC2C(CC1)CCNC2)Nc3c(ccc(c4cnccc4)c3)C
0.303249	O=C(N1CC2C(CC1)CCNC2)Nc3c(ccc(c4cnccc4)c3)C
0.303249	O=C(N1CC2C(CC1)CCNC2)Nc3c(ccc(c4cnccc4)c3)C
0.303249	O=C(N1CC2C(CC1)CCNC2)Nc3c(ccc(c4cnccc4)c3)C
0.303249	O=C(N1CC2C(CC1)CCNC2)Nc3c(ccc(c4cnccc4)c3)C
0.303249	O=C(N1CC2C(CC1)CCNC2)Nc3c(ccc(c4cnccc4)c3)C
0.30315	Fc1c(F)cc(c2ccc(cc2)C(=O)Nc3cc(OC(F)F)c(cc3)C)cc1F
0.30315	Fc1c(F)cc(c2ccc(cc2)C(=O)Nc3cc(OC(F)F)c(cc3)C)cc1F
0.30315	Fc1c(F)cc(c2ccc(cc2)C(=O)Nc3cc(OC(F)F)c(cc3)C)cc1F
0.30315	Fc1c(F)cc(c2ccc(cc2)C(=O)Nc3cc(OC(F)F)c(cc3)C)cc1F
0.30315	Fc1c(F)cc(c2ccc(cc2)C(=O)Nc3cc(OC(F)F)c(cc3)C)cc1F
0.30315	Fc1c(F)cc(c2ccc(cc2)C(=O)Nc3cc(OC(F)F)c(cc3)C)cc1F
0.30315	Fc1c(F)cc(c2ccc(cc2)C(=O)Nc3cc(OC(F)F)c(cc3)C)cc1F
0.30315	Fc1c(F)cc(c2ccc(cc2)C(=O)Nc3cc(OC(F)F)c(cc3)C)cc1F
0.30315	Fc1c(F)cc(c2ccc(cc2)C(=O)Nc3cc(OC(F)F)c(cc3)C)cc1F
0.30315	Fc1c(F)cc(c2ccc(cc2)C(=O)Nc3cc(OC(F)F)c(cc3)C)cc1F
0.30303	Clc1c(ccc(NC(=O)c2cc(ncc2)C(=O)N)c1)C(=O)Nc3cnccc3
0.30303	Clc1c(ccc(NC(=O)c2cc(ncc2)C(=O)N)c1)C(=O)Nc3cnccc3
0.30303	Clc1c(ccc(NC(=O)c2cc(ncc2)C(=O)N)c1)C(=O)Nc3cnccc3
0.30303	Clc1c(ccc(NC(=O)c2cc(ncc2)C(=O)N)c1)C(=O)Nc3cnccc3
0.30303	Clc1c(ccc(NC(=O)c2cc(ncc2)C(=O)N)c1)C(=O)Nc3cnccc3
0.30303	Clc1c(ccc(NC(=O)c2cc(ncc2)C(=O)N)c1)C(=O)Nc3cnccc3
0.30303	Clc1c(ccc(NC(=O)c2cc(ncc2)C(=O)N)c1)C(=O)Nc3cnccc3
0.30303	Clc1c(ccc(NC(=O)c2cc(ncc2)C(=O)N)c1)C(=O)Nc3cnccc3
0.30303	Clc1c(ccc(NC(=O)c2cc(ncc2)C(=O)N)c1)C(=O)Nc3cnccc3
0.30303	Clc1c(ccc(NC(=O)c2cc(ncc2)C(=O)N)c1)C(=O)Nc3cnccc3
0.302905	FC(F)(F)c1cc(NC(=O)C)cc(c1)C(=O)Nc2c(ccc(c2)C(=O)NC)C
0.302905	FC(F)(F)c1cc(NC(=O)C)cc(c1)C(=O)Nc2c(ccc(c2)C(=O)NC)C
0.302905	FC(F)(F)c1cc(NC(=O)C)cc(c1)C(=O)Nc2c(ccc(c2)C(=O)NC)C
0.302905	FC(F)(F)c1cc(NC(=O)C)cc(c1)C(=O)Nc2c(ccc(c2)C(=O)NC)C
0.302905	FC(F)(F)c1cc(NC(=O)C)cc(c1)C(=O)Nc2c(ccc(c2)C(=O)NC)C
0.302905	FC(F)(F)c1cc(NC(=O)C)cc(c1)C(=O)Nc2c(ccc(c2)C(=O)NC)C
0.302905	FC(F)(F)c1cc(NC(=O)C)cc(c1)C(=O)Nc2c(ccc(c2)C(=O)NC)C
0.302905	FC(F)(F)c1cc(NC(=O)C)cc(c1)C(=O)Nc2c(ccc(c2)C(=O)NC)C
0.302905	FC(F)(F)c1cc(NC(=O)C)cc(c1)C(=O)Nc2c(ccc(c2)C(=O)NC)C
0.302905	FC(F)(F)c1cc(NC(=O)C)cc(c1)C(=O)Nc2c(ccc(c2)C(=O)NC)C
0.302521	O=C(Nc1c(ccc(c1)C(=O)NC)C)c2cc(NC(=O)C=3OC=CC3)c(cc2)C
0.302521	O=C(Nc1c(ccc(c1)C(=O)NC)C)c2cc(NC(=O)C=3OC=CC3)c(cc2)C
0.302521	O=C(Nc1c(ccc(c1)C(=O)NC)C)c2cc(NC(=O)C=3OC=CC3)c(cc2)C
0.302521	O=C(Nc1c(ccc(c1)C(=O)NC)C)c2cc(NC(=O)C=3OC=CC3)c(cc2)C
0.302521	O=C(Nc1c(ccc(c1)C(=O)NC)C)c2cc(NC(=O)C=3OC=CC3)c(cc2)C
0.302521	O=C(Nc1c(ccc(c1)C(=O)NC)C)c2cc(NC(=O)C=3OC=CC3)c(cc2)C
0.302521	O=C(Nc1c(ccc(c1)C(=O)NC)C)c2cc(NC(=O)C=3OC=CC3)c(cc2)C
0.302521	O=C(Nc1c(ccc(c1)C(=O)NC)C)c2cc(NC(=O)C=3OC=CC3)c(cc2)C
0.302521	O=C(Nc1c(ccc(c1)C(=O)NC)C)c2cc(NC(=O)C=3OC=CC3)c(cc2)C
0.302521	O=C(Nc1c(ccc(c1)C(=O)NC)C)c2cc(NC(=O)C=3OC=CC3)c(cc2)C
0.302041	O=C(OCC(=C)CO)c1cc(NC(=O)c2ccccc2)c(cc1)C
0.302041	O=C(OCC(=C)CO)c1cc(NC(=O)c2ccccc2)c(cc1)C
0.302041	O=C(OCC(=C)CO)c1cc(NC(=O)c2ccccc2)c(cc1)C
0.302041	O=C(OCC(=C)CO)c1cc(NC(=O)c2ccccc2)c(cc1)C
0.302041	O=C(OCC(=C)CO)c1cc(NC(=O)c2ccccc2)c(cc1)C
0.302041	O=C(OCC(=C)CO)c1cc(NC(=O)c2ccccc2)c(cc1)C
0.302041	O=C(OCC(=C)CO)c1cc(NC(=O)c2ccccc2)c(cc1)C
0.302041	O=C(OCC(=C)CO)c1cc(NC(=O)c2ccccc2)c(cc1)C
0.302041	O=C(OCC(=C)CO)c1cc(NC(=O)c2ccccc2)c(cc1)C
0.302041	O=C(OCC(=C)CO)c1cc(NC(=O)c2ccccc2)c(cc1)C
0.302041	FC(F)c1cncc(c1)C(=O)Nc2ccc(cc2)CN3CCN(C(=O)C)CC3
0.302041	FC(F)c1cncc(c1)C(=O)Nc2ccc(cc2)CN3CCN(C(=O)C)CC3
0.302041	FC(F)c1cncc(c1)C(=O)Nc2ccc(cc2)CN3CCN(C(=O)C)CC3
0.302041	FC(F)c1cncc(c1)C(=O)Nc2ccc(cc2)CN3CCN(C(=O)C)CC3
0.302041	FC(F)c1cncc(c1)C(=O)Nc2ccc(cc2)CN3CCN(C(=O)C)CC3
0.302041	FC(F)c1cncc(c1)C(=O)Nc2ccc(cc2)CN3CCN(C(=O)C)CC3
0.302041	FC(F)c1cncc(c1)C(=O)Nc2ccc(cc2)CN3CCN(C(=O)C)CC3
0.302041	FC(F)c1cncc(c1)C(=O)Nc2ccc(cc2)CN3CCN(C(=O)C)CC3
0.302041	FC(F)c1cncc(c1)C(=O)Nc2ccc(cc2)CN3CCN(C(=O)C)CC3
0.302041	FC(F)c1cncc(c1)C(=O)Nc2ccc(cc2)CN3CCN(C(=O)C)CC3
0.300752	FC(F)Oc1c(cc(NC(=O)c2cc(NC(=O)C=3OC=CC3)c(cc2)C)cc1)C
0.300752	FC(F)Oc1c(cc(NC(=O)c2cc(NC(=O)C=3OC=CC3)c(cc2)C)cc1)C
0.300752	FC(F)Oc1c(cc(NC(=O)c2cc(NC(=O)C=3OC=CC3)c(cc2)C)cc1)C
0.300752	FC(F)Oc1c(cc(NC(=O)c2cc(NC(=O)C=3OC=CC3)c(cc2)C)cc1)C
0.300752	FC(F)Oc1c(cc(NC(=O)c2cc(NC(=O)C=3OC=CC3)c(cc2)C)cc1)C
0.300752	FC(F)Oc1c(cc(NC(=O)c2cc(NC(=O)C=3OC=CC3)c(cc2)C)cc1)C
0.300752	FC(F)Oc1c(cc(NC(=O)c2cc(NC(=O)C=3OC=CC3)c(cc2)C)cc1)C
0.300752	FC(F)Oc1c(cc(NC(=O)c2cc(NC(=O)C=3OC=CC3)c(cc2)C)cc1)C
0.300752	FC(F)Oc1c(cc(NC(=O)c2cc(NC(=O)C=3OC=CC3)c(cc2)C)cc1)C
0.300752	FC(F)Oc1c(cc(NC(=O)c2cc(NC(=O)C=3OC=CC3)c(cc2)C)cc1)C
0.299595	O=C(NC1CCN(Cc2ccncc2)CC1)c3cc(NC(=O)C=C)ccc3
0.299595	O=C(NC1CCN(Cc2ccncc2)CC1)c3cc(NC(=O)C=C)ccc3
0.299595	O=C(NC1CCN(Cc2ccncc2)CC1)c3cc(NC(=O)C=C)ccc3
0.299595	O=C(NC1CCN(Cc2ccncc2)CC1)c3cc(NC(=O)C=C)ccc3
0.299595	O=C(NC1CCN(Cc2ccncc2)CC1)c3cc(NC(=O)C=C)ccc3
0.299595	O=C(NC1CCN(Cc2ccncc2)CC1)c3cc(NC(=O)C=C)ccc3
0.299595	O=C(NC1CCN(Cc2ccncc2)CC1)c3cc(NC(=O)C=C)ccc3
0.299595	O=C(NC1CCN(Cc2ccncc2)CC1)c3cc(NC(=O)C=C)ccc3
0.299242	S(c1ncccc1)c2ccc(cc2)C(=O)Nc3nc(ccc3)C=4C=NN(C4)C
0.299242	S(c1ncccc1)c2ccc(cc2)C(=O)Nc3nc(ccc3)C=4C=NN(C4)C
0.299242	S(c1ncccc1)c2ccc(cc2)C(=O)Nc3nc(ccc3)C=4C=NN(C4)C
0.299242	S(c1ncccc1)c2ccc(cc2)C(=O)Nc3nc(ccc3)C=4C=NN(C4)C
0.299242	S(c1ncccc1)c2ccc(cc2)C(=O)Nc3nc(ccc3)C=4C=NN(C4)C
0.299242	S(c1ncccc1)c2ccc(cc2)C(=O)Nc3nc(ccc3)C=4C=NN(C4)C
0.299242	S(c1ncccc1)c2ccc(cc2)C(=O)Nc3nc(ccc3)C=4C=NN(C4)C
0.299242	S(c1ncccc1)c2ccc(cc2)C(=O)Nc3nc(ccc3)C=4C=NN(C4)C
0.299242	S(c1ncccc1)c2ccc(cc2)C(=O)Nc3nc(ccc3)C=4C=NN(C4)C
0.299242	S(c1ncccc1)c2ccc(cc2)C(=O)Nc3nc(ccc3)C=4C=NN(C4)C
0.299242	Clc1c(OCC)c(NC(=O)c2cc(NC(=O)Nc3ccccc3)c(cc2)C)ccc1
0.299242	Clc1c(OCC)c(NC(=O)c2cc(NC(=O)Nc3ccccc3)c(cc2)C)ccc1
0.299242	Clc1c(OCC)c(NC(=O)c2cc(NC(=O)Nc3ccccc3)c(cc2)C)ccc1
0.299242	Clc1c(OCC)c(NC(=O)c2cc(NC(=O)Nc3ccccc3)c(cc2)C)ccc1
0.29918	O=C(Nc1c(ccc(c1)C(=O)NC)C)c2nnc(N)cc2
0.29918	O=C(Nc1c(ccc(c1)C(=O)NC)C)c2nnc(N)cc2
0.29918	O=C(Nc1c(ccc(c1)C(=O)NC)C)c2nnc(N)cc2
0.29918	O=C(Nc1c(ccc(c1)C(=O)NC)C)c2nnc(N)cc2
0.29918	O=C(Nc1c(ccc(c1)C(=O)NC)C)c2nnc(N)cc2
0.29918	O=C(Nc1c(ccc(c1)C(=O)NC)C)c2nnc(N)cc2
0.29918	O=C(Nc1c(ccc(c1)C(=O)NC)C)c2nnc(N)cc2
0.29918	O=C(Nc1c(ccc(c1)C(=O)NC)C)c2nnc(N)cc2
0.29918	O=C(Nc1c(ccc(c1)C(=O)NC)C)c2nnc(N)cc2
0.29918	O=C(Nc1c(ccc(c1)C(=O)NC)C)c2nnc(N)cc2
0.299145	O=C(Nc1ccc(OC(C)(C)C)cc1)c2cnc(c3ccccc3)cc2
0.299145	O=C(Nc1ccc(OC(C)(C)C)cc1)c2cnc(c3ccccc3)cc2
0.299145	O=C(Nc1ccc(OC(C)(C)C)cc1)c2cnc(c3ccccc3)cc2
0.299145	O=C(Nc1ccc(OC(C)(C)C)cc1)c2cnc(c3ccccc3)cc2
0.299145	O=C(Nc1ccc(OC(C)(C)C)cc1)c2cnc(c3ccccc3)cc2
0.299145	O=C(Nc1ccc(OC(C)(C)C)cc1)c2cnc(c3ccccc3)cc2
0.299145	O=C(Nc1ccc(OC(C)(C)C)cc1)c2cnc(c3ccccc3)cc2
0.299145	O=C(Nc1ccc(OC(C)(C)C)cc1)c2cnc(c3ccccc3)cc2
0.299145	O=C(Nc1ccc(OC(C)(C)C)cc1)c2cnc(c3ccccc3)cc2
0.299145	O=C(Nc1ccc(OC(C)(C)C)cc1)c2cnc(c3ccccc3)cc2
0.298893	Clc1c(OCc2cnccc2)ccc(NC(=O)c3ccc(cc3)C4(C#N)CC4)c1
0.298893	Clc1c(OCc2cnccc2)ccc(NC(=O)c3ccc(cc3)C4(C#N)CC4)c1
0.298893	Clc1c(OCc2cnccc2)ccc(NC(=O)c3ccc(cc3)C4(C#N)CC4)c1
0.298893	Clc1c(OCc2cnccc2)ccc(NC(=O)c3ccc(cc3)C4(C#N)CC4)c1
0.298893	Clc1c(OCc2cnccc2)ccc(NC(=O)c3ccc(cc3)C4(C#N)CC4)c1
0.298893	Clc1c(OCc2cnccc2)ccc(NC(=O)c3ccc(cc3)C4(C#N)CC4)c1
0.298893	Clc1c(OCc2cnccc2)ccc(NC(=O)c3ccc(cc3)C4(C#N)CC4)c1
0.298893	Clc1c(OCc2cnccc2)ccc(NC(=O)c3ccc(cc3)C4(C#N)CC4)c1
0.298893	Clc1c(OCc2cnccc2)ccc(NC(=O)c3ccc(cc3)C4(C#N)CC4)c1
0.298893	Clc1c(OCc2cnccc2)ccc(NC(=O)c3ccc(cc3)C4(C#N)CC4)c1
0.298893	Clc1c(OCc2cnccc2)ccc(NC(=O)c3ccc(cc3)CN4N=CC=C4)c1
0.298893	Clc1c(OCc2cnccc2)ccc(NC(=O)c3ccc(cc3)CN4N=CC=C4)c1
0.298893	Clc1c(OCc2cnccc2)ccc(NC(=O)c3ccc(cc3)CN4N=CC=C4)c1
0.298893	Clc1c(OCc2cnccc2)ccc(NC(=O)c3ccc(cc3)CN4N=CC=C4)c1
0.298851	O=C(Nc1cc(OC)c(cc1)C)C(=O)NC2CCN(Cc3ccncc3)CC2
0.298851	O=C(Nc1cc(OC)c(cc1)C)C(=O)NC2CCN(Cc3ccncc3)CC2
0.298387	O=C(NCCc1ccc(N2CCN(CC2)C)cc1)c3cnc(c4ccccc4)cc3
0.298387	O=C(NCCc1ccc(N2CCN(CC2)C)cc1)c3cnc(c4ccccc4)cc3
0.298387	O=C(NCCc1ccc(N2CCN(CC2)C)cc1)c3cnc(c4ccccc4)cc3
0.298387	O=C(NCCc1ccc(N2CCN(CC2)C)cc1)c3cnc(c4ccccc4)cc3
0.298387	O=C(NCCc1ccc(N2CCN(CC2)C)cc1)c3cnc(c4ccccc4)cc3
0.298387	O=C(NCCc1ccc(N2CCN(CC2)C)cc1)c3cnc(c4ccccc4)cc3
0.298387	O=C(NCCc1ccc(N2CCN(CC2)C)cc1)c3cnc(c4ccccc4)cc3
0.298387	O=C(NCCc1ccc(N2CCN(CC2)C)cc1)c3cnc(c4ccccc4)cc3
0.298387	O=C(NCCc1ccc(N2CCN(CC2)C)cc1)c3cnc(c4ccccc4)cc3
0.298387	O=C(NCCc1ccc(N2CCN(CC2)C)cc1)c3cnc(c4ccccc4)cc3
0.298113	Fc1c(cc(cc1)C2=NNC=C2)C(=O)Nc3c(cccc3)C(=O)Nc4ccccc4
0.298113	Fc1c(cc(cc1)C2=NNC=C2)C(=O)Nc3c(cccc3)C(=O)Nc4ccccc4
0.298113	Fc1c(cc(cc1)C2=NNC=C2)C(=O)Nc3c(cccc3)C(=O)Nc4ccccc4
0.298113	Fc1c(cc(cc1)C2=NNC=C2)C(=O)Nc3c(cccc3)C(=O)Nc4ccccc4
0.298113	Fc1c(cc(cc1)C2=NNC=C2)C(=O)Nc3c(cccc3)C(=O)Nc4ccccc4
0.298113	Fc1c(cc(cc1)C2=NNC=C2)C(=O)Nc3c(cccc3)C(=O)Nc4ccccc4
0.298113	Fc1c(cc(cc1)C2=NNC=C2)C(=O)Nc3c(cccc3)C(=O)Nc4ccccc4
0.298113	Fc1c(cc(cc1)C2=NNC=C2)C(=O)Nc3c(cccc3)C(=O)Nc4ccccc4
0.298113	Fc1c(cc(cc1)C2=NNC=C2)C(=O)Nc3c(cccc3)C(=O)Nc4ccccc4
0.298113	Fc1c(cc(cc1)C2=NNC=C2)C(=O)Nc3c(cccc3)C(=O)Nc4ccccc4
0.298077	O=C(OCC1c2c(c3c1cccc3)cccc2)Nc4c(ccc(c4)C(=O)Nc5cnc(Oc6ccc(cc6)C)cc5)C
0.298077	O=C(OCC1c2c(c3c1cccc3)cccc2)Nc4c(ccc(c4)C(=O)Nc5cnc(Oc6ccc(cc6)C)cc5)C
0.298077	O=C(OCC1c2c(c3c1cccc3)cccc2)Nc4c(ccc(c4)C(=O)Nc5cnc(Oc6ccc(cc6)C)cc5)C
0.298077	O=C(OCC1c2c(c3c1cccc3)cccc2)Nc4c(ccc(c4)C(=O)Nc5cnc(Oc6ccc(cc6)C)cc5)C
0.298077	O=C(OCC1c2c(c3c1cccc3)cccc2)Nc4c(ccc(c4)C(=O)Nc5cnc(Oc6ccc(cc6)C)cc5)C
0.298077	O=C(OCC1c2c(c3c1cccc3)cccc2)Nc4c(ccc(c4)C(=O)Nc5cnc(Oc6ccc(cc6)C)cc5)C
0.298077	O=C(OCC1c2c(c3c1cccc3)cccc2)Nc4c(ccc(c4)C(=O)Nc5cnc(Oc6ccc(cc6)C)cc5)C
0.298077	O=C(OCC1c2c(c3c1cccc3)cccc2)Nc4c(ccc(c4)C(=O)Nc5cnc(Oc6ccc(cc6)C)cc5)C
0.298077	O=C(OCC1c2c(c3c1cccc3)cccc2)Nc4c(ccc(c4)C(=O)Nc5cnc(Oc6ccc(cc6)C)cc5)C
0.298077	O=C(OCC1c2c(c3c1cccc3)cccc2)Nc4c(ccc(c4)C(=O)Nc5cnc(Oc6ccc(cc6)C)cc5)C
0.298039	Fc1cc(c2cncc(c2)C(=O)NCC3CCN(Cc4ccc(cc4)C)CC3)ccc1
0.298039	Fc1cc(c2cncc(c2)C(=O)NCC3CCN(Cc4ccc(cc4)C)CC3)ccc1
0.298039	Fc1cc(c2cncc(c2)C(=O)NCC3CCN(Cc4ccc(cc4)C)CC3)ccc1
0.298039	Fc1cc(c2cncc(c2)C(=O)NCC3CCN(Cc4ccc(cc4)C)CC3)ccc1
0.298039	Fc1cc(c2cncc(c2)C(=O)NCC3CCN(Cc4ccc(cc4)C)CC3)ccc1
0.298039	Fc1cc(c2cncc(c2)C(=O)NCC3CCN(Cc4ccc(cc4)C)CC3)ccc1
0.298039	Fc1cc(c2cncc(c2)C(=O)NCC3CCN(Cc4ccc(cc4)C)CC3)ccc1
0.298039	Fc1cc(c2cncc(c2)C(=O)NCC3CCN(Cc4ccc(cc4)C)CC3)ccc1
0.298039	Fc1cc(c2cncc(c2)C(=O)NCC3CCN(Cc4ccc(cc4)C)CC3)ccc1
0.298039	Fc1cc(c2cncc(c2)C(=O)NCC3CCN(Cc4ccc(cc4)C)CC3)ccc1
0.297872	O=C(Nc1ccc(NC(=O)C=2OC=CC2)cc1)c3ccc(cc3)CN4CCC(O)CC4
0.297468	S(=O)(=O)(N1CCCCC1)c2c(ccc(NC(=O)c3c(nccc3)Nc4cc(ccc4)C(F)(F)F)c2)C
0.297468	S(=O)(=O)(N1CCCCC1)c2c(ccc(NC(=O)c3c(nccc3)Nc4cc(ccc4)C(F)(F)F)c2)C
0.297468	S(=O)(=O)(N1CCCCC1)c2c(ccc(NC(=O)c3c(nccc3)Nc4cc(ccc4)C(F)(F)F)c2)C
0.297468	S(=O)(=O)(N1CCCCC1)c2c(ccc(NC(=O)c3c(nccc3)Nc4cc(ccc4)C(F)(F)F)c2)C
0.297468	S(=O)(=O)(N1CCCCC1)c2c(ccc(NC(=O)c3c(nccc3)Nc4cc(ccc4)C(F)(F)F)c2)C
0.297468	S(=O)(=O)(N1CCCCC1)c2c(ccc(NC(=O)c3c(nccc3)Nc4cc(ccc4)C(F)(F)F)c2)C
0.297468	S(=O)(=O)(N1CCCCC1)c2c(ccc(NC(=O)c3c(nccc3)Nc4cc(ccc4)C(F)(F)F)c2)C
0.297468	S(=O)(=O)(N1CCCCC1)c2c(ccc(NC(=O)c3c(nccc3)Nc4cc(ccc4)C(F)(F)F)c2)C
0.297468	S(=O)(=O)(N1CCCCC1)c2c(ccc(NC(=O)c3c(nccc3)Nc4cc(ccc4)C(F)(F)F)c2)C
0.297468	S(=O)(=O)(N1CCCCC1)c2c(ccc(NC(=O)c3c(nccc3)Nc4cc(ccc4)C(F)(F)F)c2)C
0.297398	FC(F)(F)C(F)(c1cc(c(NC(=O)c2cc(NC(=O)Nc3ccccc3)c(cc2)C)cc1)C)C(F)(F)F
0.297398	FC(F)(F)C(F)(c1cc(c(NC(=O)c2cc(NC(=O)Nc3ccccc3)c(cc2)C)cc1)C)C(F)(F)F
0.297398	FC(F)(F)C(F)(c1cc(c(NC(=O)c2cc(NC(=O)Nc3ccccc3)c(cc2)C)cc1)C)C(F)(F)F
0.297398	FC(F)(F)C(F)(c1cc(c(NC(=O)c2cc(NC(=O)Nc3ccccc3)c(cc2)C)cc1)C)C(F)(F)F
0.297398	FC(F)(F)C(F)(c1cc(c(NC(=O)c2cc(NC(=O)Nc3ccccc3)c(cc2)C)cc1)C)C(F)(F)F
0.297398	FC(F)(F)C(F)(c1cc(c(NC(=O)c2cc(NC(=O)Nc3ccccc3)c(cc2)C)cc1)C)C(F)(F)F
0.297398	FC(F)(F)C(F)(c1cc(c(NC(=O)c2cc(NC(=O)Nc3ccccc3)c(cc2)C)cc1)C)C(F)(F)F
0.297398	FC(F)(F)C(F)(c1cc(c(NC(=O)c2cc(NC(=O)Nc3ccccc3)c(cc2)C)cc1)C)C(F)(F)F
0.297398	FC(F)(F)C(F)(c1cc(c(NC(=O)c2cc(NC(=O)Nc3ccccc3)c(cc2)C)cc1)C)C(F)(F)F
0.297398	FC(F)(F)C(F)(c1cc(c(NC(=O)c2cc(NC(=O)Nc3ccccc3)c(cc2)C)cc1)C)C(F)(F)F
0.297189	O=C(Nc1cc(c2nc(ccn2)C)ccc1)NCCN3CCCCCC3
0.297189	O=C(Nc1cc(c2nc(ccn2)C)ccc1)NCCN3CCCCCC3
0.297189	O=C(Nc1cc(c2nc(ccn2)C)ccc1)NCCN3CCCCCC3
0.297189	O=C(Nc1cc(c2nc(ccn2)C)ccc1)NCCN3CCCCCC3
0.297189	O=C(Nc1cc(c2nc(ccn2)C)ccc1)NCCN3CCCCCC3
0.297189	O=C(Nc1cc(c2nc(ccn2)C)ccc1)NCCN3CCCCCC3
0.297189	O=C(Nc1cc(c2nc(ccn2)C)ccc1)NCCN3CCCCCC3
0.297189	O=C(Nc1cc(c2nc(ccn2)C)ccc1)NCCN3CCCCCC3
0.297189	O=C(Nc1cc(c2nc(ccn2)C)ccc1)NCCN3CCCCCC3
0.297189	O=C(Nc1cc(c2nc(ccn2)C)ccc1)NCCN3CCCCCC3
0.297101	Fc1c(cc(cc1)C2=NNC=C2)C(=O)Nc3cc(OC(C)C)c(cc3)C
0.297101	Fc1c(cc(cc1)C2=NNC=C2)C(=O)Nc3cc(OC(C)C)c(cc3)C
0.297101	Fc1c(cc(cc1)C2=NNC=C2)C(=O)Nc3cc(OC(C)C)c(cc3)C
0.297101	Fc1c(cc(cc1)C2=NNC=C2)C(=O)Nc3cc(OC(C)C)c(cc3)C
0.297101	Fc1c(cc(cc1)C2=NNC=C2)C(=O)Nc3cc(OC(C)C)c(cc3)C
0.297101	Fc1c(cc(cc1)C2=NNC=C2)C(=O)Nc3cc(OC(C)C)c(cc3)C
0.297101	Fc1c(cc(cc1)C2=NNC=C2)C(=O)Nc3cc(OC(C)C)c(cc3)C
0.297101	Fc1c(cc(cc1)C2=NNC=C2)C(=O)Nc3cc(OC(C)C)c(cc3)C
0.297101	Fc1c(cc(cc1)C2=NNC=C2)C(=O)Nc3cc(OC(C)C)c(cc3)C
0.297101	Fc1c(cc(cc1)C2=NNC=C2)C(=O)Nc3cc(OC(C)C)c(cc3)C
0.297101	S1CCN(Cc2cc(c(NC(=O)CCCNC(=O)C=3OC=CC3)cc2)C)CC1
0.297101	S1CCN(Cc2cc(c(NC(=O)CCCNC(=O)C=3OC=CC3)cc2)C)CC1
0.297101	S1CCN(Cc2cc(c(NC(=O)CCCNC(=O)C=3OC=CC3)cc2)C)CC1
0.297101	S1CCN(Cc2cc(c(NC(=O)CCCNC(=O)C=3OC=CC3)cc2)C)CC1
0.297101	S1CCN(Cc2cc(c(NC(=O)CCCNC(=O)C=3OC=CC3)cc2)C)CC1
0.297101	S1CCN(Cc2cc(c(NC(=O)CCCNC(=O)C=3OC=CC3)cc2)C)CC1
0.296875	Clc1c(NC(=O)CSC2=NC=CN2C)cc(cc1)C(=O)Nc3nc(c4ccccc4)c(cn3)C
0.296875	Clc1c(NC(=O)CSC2=NC=CN2C)cc(cc1)C(=O)Nc3nc(c4ccccc4)c(cn3)C
0.296875	Clc1c(NC(=O)CSC2=NC=CN2C)cc(cc1)C(=O)Nc3nc(c4ccccc4)c(cn3)C
0.296875	Clc1c(NC(=O)CSC2=NC=CN2C)cc(cc1)C(=O)Nc3nc(c4ccccc4)c(cn3)C
0.296875	Clc1c(NC(=O)CSC2=NC=CN2C)cc(cc1)C(=O)Nc3nc(c4ccccc4)c(cn3)C
0.296875	Clc1c(NC(=O)CSC2=NC=CN2C)cc(cc1)C(=O)Nc3nc(c4ccccc4)c(cn3)C
0.296875	Clc1c(NC(=O)CSC2=NC=CN2C)cc(cc1)C(=O)Nc3nc(c4ccccc4)c(cn3)C
0.296875	Clc1c(NC(=O)CSC2=NC=CN2C)cc(cc1)C(=O)Nc3nc(c4ccccc4)c(cn3)C
0.296875	Clc1c(NC(=O)CSC2=NC=CN2C)cc(cc1)C(=O)Nc3nc(c4ccccc4)c(cn3)C
0.296875	Clc1c(NC(=O)CSC2=NC=CN2C)cc(cc1)C(=O)Nc3nc(c4ccccc4)c(cn3)C
0.296875	O=C(NCCc1ccc(N2CCN(CC2)C)cc1)c3nc(ncc3)c4ccccc4
0.296875	O=C(NCCc1ccc(N2CCN(CC2)C)cc1)c3nc(ncc3)c4ccccc4
0.296875	O=C(NCCc1ccc(N2CCN(CC2)C)cc1)c3nc(ncc3)c4ccccc4
0.296875	O=C(NCCc1ccc(N2CCN(CC2)C)cc1)c3nc(ncc3)c4ccccc4
0.296875	O=C(NCCc1ccc(N2CCN(CC2)C)cc1)c3nc(ncc3)c4ccccc4
0.296875	O=C(NCCc1ccc(N2CCN(CC2)C)cc1)c3nc(ncc3)c4ccccc4
0.296875	O=C(NCCc1ccc(N2CCN(CC2)C)cc1)c3nc(ncc3)c4ccccc4
0.296875	O=C(NCCc1ccc(N2CCN(CC2)C)cc1)c3nc(ncc3)c4ccccc4
0.296875	O=C(NCCc1ccc(N2CCN(CC2)C)cc1)c3nc(ncc3)c4ccccc4
0.296875	O=C(NCCc1ccc(N2CCN(CC2)C)cc1)c3nc(ncc3)c4ccccc4
0.296748	Fc1c(N)cc(cc1)C(=O)Nc2cnc(Nc3ccccc3)cc2
0.296578	S(=O)(=O)(c1cc(ccc1)C(=O)Nc2nccc(c3cnccc3)c2)C(C)C
0.296578	S(=O)(=O)(c1cc(ccc1)C(=O)Nc2nccc(c3cnccc3)c2)C(C)C
0.296578	S(=O)(=O)(c1cc(ccc1)C(=O)Nc2nccc(c3cnccc3)c2)C(C)C
0.296578	S(=O)(=O)(c1cc(ccc1)C(=O)Nc2nccc(c3cnccc3)c2)C(C)C
0.296578	S(=O)(=O)(c1cc(ccc1)C(=O)Nc2nccc(c3cnccc3)c2)C(C)C
0.296578	S(=O)(=O)(c1cc(ccc1)C(=O)Nc2nccc(c3cnccc3)c2)C(C)C
0.296578	S(=O)(=O)(c1cc(ccc1)C(=O)Nc2nccc(c3cnccc3)c2)C(C)C
0.296578	S(=O)(=O)(c1cc(ccc1)C(=O)Nc2nccc(c3cnccc3)c2)C(C)C
0.296578	S(=O)(=O)(c1cc(ccc1)C(=O)Nc2nccc(c3cnccc3)c2)C(C)C
0.296578	S(=O)(=O)(c1cc(ccc1)C(=O)Nc2nccc(c3cnccc3)c2)C(C)C
0.296552	Fc1c(Nc2ncccc2C(=O)Nc3cc(ccc3)CC(=O)OC(C)(C)C)cc(F)cc1
0.296552	Fc1c(Nc2ncccc2C(=O)Nc3cc(ccc3)CC(=O)OC(C)(C)C)cc(F)cc1
0.296552	Fc1c(Nc2ncccc2C(=O)Nc3cc(ccc3)CC(=O)OC(C)(C)C)cc(F)cc1
0.296552	Fc1c(Nc2ncccc2C(=O)Nc3cc(ccc3)CC(=O)OC(C)(C)C)cc(F)cc1
0.296552	Fc1c(Nc2ncccc2C(=O)Nc3cc(ccc3)CC(=O)OC(C)(C)C)cc(F)cc1
0.296552	Fc1c(Nc2ncccc2C(=O)Nc3cc(ccc3)CC(=O)OC(C)(C)C)cc(F)cc1
0.296552	Fc1c(Nc2ncccc2C(=O)Nc3cc(ccc3)CC(=O)OC(C)(C)C)cc(F)cc1
0.296552	Fc1c(Nc2ncccc2C(=O)Nc3cc(ccc3)CC(=O)OC(C)(C)C)cc(F)cc1
0.296552	Fc1c(Nc2ncccc2C(=O)Nc3cc(ccc3)CC(=O)OC(C)(C)C)cc(F)cc1
0.296552	Fc1c(Nc2ncccc2C(=O)Nc3cc(ccc3)CC(=O)OC(C)(C)C)cc(F)cc1
0.296417	[O-][N+](=O)c1c(cccc1C)C2=NNC(=N2)NC(=O)c3cc(NC(=O)C=4OC=CC4)c(cc3)C
0.296417	[O-][N+](=O)c1c(cccc1C)C2=NNC(=N2)NC(=O)c3cc(NC(=O)C=4OC=CC4)c(cc3)C
0.296417	[O-][N+](=O)c1c(cccc1C)C2=NNC(=N2)NC(=O)c3cc(NC(=O)C=4OC=CC4)c(cc3)C
0.296417	[O-][N+](=O)c1c(cccc1C)C2=NNC(=N2)NC(=O)c3cc(NC(=O)C=4OC=CC4)c(cc3)C
0.296417	[O-][N+](=O)c1c(cccc1C)C2=NNC(=N2)NC(=O)c3cc(NC(=O)C=4OC=CC4)c(cc3)C
0.296417	[O-][N+](=O)c1c(cccc1C)C2=NNC(=N2)NC(=O)c3cc(NC(=O)C=4OC=CC4)c(cc3)C
0.296417	[O-][N+](=O)c1c(cccc1C)C2=NNC(=N2)NC(=O)c3cc(NC(=O)C=4OC=CC4)c(cc3)C
0.296417	[O-][N+](=O)c1c(cccc1C)C2=NNC(=N2)NC(=O)c3cc(NC(=O)C=4OC=CC4)c(cc3)C
0.296417	[O-][N+](=O)c1c(cccc1C)C2=NNC(=N2)NC(=O)c3cc(NC(=O)C=4OC=CC4)c(cc3)C
0.296417	[O-][N+](=O)c1c(cccc1C)C2=NNC(=N2)NC(=O)c3cc(NC(=O)C=4OC=CC4)c(cc3)C
0.29572	O=C(Nc1cc(ccc1)C2=NC(=CN2)C)c3cc(ncc3)C(=O)N
0.29572	O=C(Nc1cc(ccc1)C2=NC(=CN2)C)c3cc(ncc3)C(=O)N
0.29572	O=C(Nc1cc(ccc1)C2=NC(=CN2)C)c3cc(ncc3)C(=O)N
0.29572	O=C(Nc1cc(ccc1)C2=NC(=CN2)C)c3cc(ncc3)C(=O)N
0.29572	O=C(Nc1cc(ccc1)C2=NC(=CN2)C)c3cc(ncc3)C(=O)N
0.29572	O=C(Nc1cc(ccc1)C2=NC(=CN2)C)c3cc(ncc3)C(=O)N
0.29572	O=C(Nc1cc(ccc1)C2=NC(=CN2)C)c3cc(ncc3)C(=O)N
0.29572	O=C(Nc1cc(ccc1)C2=NC(=CN2)C)c3cc(ncc3)C(=O)N
0.295533	FC(F)Oc1c(ccc(NC(=O)C=2C(=O)NC(c3ncccc3)=CC2)c1)C
0.295533	FC(F)Oc1c(ccc(NC(=O)C=2C(=O)NC(c3ncccc3)=CC2)c1)C
0.295533	FC(F)Oc1c(ccc(NC(=O)C=2C(=O)NC(c3ncccc3)=CC2)c1)C
0.295533	FC(F)Oc1c(ccc(NC(=O)C=2C(=O)NC(c3ncccc3)=CC2)c1)C
0.295533	FC(F)Oc1c(ccc(NC(=O)C=2C(=O)NC(c3ncccc3)=CC2)c1)C
0.295533	FC(F)Oc1c(ccc(NC(=O)C=2C(=O)NC(c3ncccc3)=CC2)c1)C
0.295533	FC(F)Oc1c(ccc(NC(=O)C=2C(=O)NC(c3ncccc3)=CC2)c1)C
0.295533	FC(F)Oc1c(ccc(NC(=O)C=2C(=O)NC(c3ncccc3)=CC2)c1)C
0.295533	FC(F)Oc1c(ccc(NC(=O)C=2C(=O)NC(c3ncccc3)=CC2)c1)C
0.295533	FC(F)Oc1c(ccc(NC(=O)C=2C(=O)NC(c3ncccc3)=CC2)c1)C
0.295374	O=C(OC(C)(C)C)N1CCC(c2ncc(cn2)C(=O)Nc3c(ccc(c3)C(=O)NC)C)CC1
0.295374	O=C(OC(C)(C)C)N1CCC(c2ncc(cn2)C(=O)Nc3c(ccc(c3)C(=O)NC)C)CC1
0.295374	O=C(OC(C)(C)C)N1CCC(c2ncc(cn2)C(=O)Nc3c(ccc(c3)C(=O)NC)C)CC1
0.295374	O=C(OC(C)(C)C)N1CCC(c2ncc(cn2)C(=O)Nc3c(ccc(c3)C(=O)NC)C)CC1
0.295374	O=C(OC(C)(C)C)N1CCC(c2ncc(cn2)C(=O)Nc3c(ccc(c3)C(=O)NC)C)CC1
0.295374	O=C(OC(C)(C)C)N1CCC(c2ncc(cn2)C(=O)Nc3c(ccc(c3)C(=O)NC)C)CC1
0.295374	O=C(OC(C)(C)C)N1CCC(c2ncc(cn2)C(=O)Nc3c(ccc(c3)C(=O)NC)C)CC1
0.295374	O=C(OC(C)(C)C)N1CCC(c2ncc(cn2)C(=O)Nc3c(ccc(c3)C(=O)NC)C)CC1
0.295374	O=C(OC(C)(C)C)N1CCC(c2ncc(cn2)C(=O)Nc3c(ccc(c3)C(=O)NC)C)CC1
0.295374	O=C(OC(C)(C)C)N1CCC(c2ncc(cn2)C(=O)Nc3c(ccc(c3)C(=O)NC)C)CC1
0.294606	S1C=NC(C(=O)Nc2nccc(c3cnccc3)c2)=C1
0.294606	S1C=NC(C(=O)Nc2nccc(c3cnccc3)c2)=C1
0.294606	S1C=NC(C(=O)Nc2nccc(c3cnccc3)c2)=C1
0.294606	S1C=NC(C(=O)Nc2nccc(c3cnccc3)c2)=C1
0.294606	S1C=NC(C(=O)Nc2nccc(c3cnccc3)c2)=C1
0.294606	S1C=NC(C(=O)Nc2nccc(c3cnccc3)c2)=C1
0.294606	S1C=NC(C(=O)Nc2nccc(c3cnccc3)c2)=C1
0.294606	S1C=NC(C(=O)Nc2nccc(c3cnccc3)c2)=C1
0.294606	S1C=NC(C(=O)Nc2nccc(c3cnccc3)c2)=C1
0.294606	S1C=NC(C(=O)Nc2nccc(c3cnccc3)c2)=C1
0.294574	FC1(F)C(Oc2ccc(cc2)C(=O)Nc3cc(ccc3)C4=NC(=CN4)C)C1
0.294118	O=C(Nc1c(ccc(c2cnccc2)c1)C)NC3C(NCCC3)C
0.294118	O=C(Nc1c(ccc(c2cnccc2)c1)C)NC3C(NCCC3)C
0.294118	O=C(Nc1c(ccc(c2cnccc2)c1)C)NC3C(NCCC3)C
0.294118	FC(F)(F)c1cc(ccc1)C(=O)Nc2cc(N)c(cc2)C
0.294118	FC(F)(F)c1cc(ccc1)C(=O)Nc2cc(N)c(cc2)C
0.294118	FC(F)(F)c1cc(ccc1)C(=O)Nc2cc(N)c(cc2)C
0.294118	Clc1c(OCc2cnccc2)ccc(NC(=O)c3ccc(SCC=4ON=C(N4)C)cc3)c1
0.294118	Clc1c(OCc2cnccc2)ccc(NC(=O)c3ccc(SCC=4ON=C(N4)C)cc3)c1
0.293907	O=C(N(C)C)c1c(ccc(NC(=O)C(=O)NC2CCN(Cc3ccncc3)CC2)c1)C
0.293907	O=C(N(C)C)c1c(ccc(NC(=O)C(=O)NC2CCN(Cc3ccncc3)CC2)c1)C
0.293907	O=C(N(C)C)c1c(ccc(NC(=O)C(=O)NC2CCN(Cc3ccncc3)CC2)c1)C
0.293907	O=C(N(C)C)c1c(ccc(NC(=O)C(=O)NC2CCN(Cc3ccncc3)CC2)c1)C
0.293907	O=C(N(C)C)c1c(ccc(NC(=O)C(=O)NC2CCN(Cc3ccncc3)CC2)c1)C
0.293907	O=C(N(C)C)c1c(ccc(NC(=O)C(=O)NC2CCN(Cc3ccncc3)CC2)c1)C
0.293729	S(=O)(=O)(N1CCCCC1)c2c(ccc(NC(=O)c3cncc(c4c(F)cccc4)c3)c2)C
0.293729	S(=O)(=O)(N1CCCCC1)c2c(ccc(NC(=O)c3cncc(c4c(F)cccc4)c3)c2)C
0.293729	S(=O)(=O)(N1CCCCC1)c2c(ccc(NC(=O)c3cncc(c4c(F)cccc4)c3)c2)C
0.293729	S(=O)(=O)(N1CCCCC1)c2c(ccc(NC(=O)c3cncc(c4c(F)cccc4)c3)c2)C
0.293729	S(=O)(=O)(N1CCCCC1)c2c(ccc(NC(=O)c3cncc(c4c(F)cccc4)c3)c2)C
0.293548	Fc1c(Nc2ncccc2C(=O)Nc3cc(ccc3)C4=NC=CN4CCC)cc(F)cc1
0.293173	S1C(=CC=C1)CCNc2ccc(cc2)C(=O)Nc3ccc(cc3)CN4CCN(C(=O)C)CC4
0.293173	S1C(=CC=C1)CCNc2ccc(cc2)C(=O)Nc3ccc(cc3)CN4CCN(C(=O)C)CC4
0.293173	S1C(=CC=C1)CCNc2ccc(cc2)C(=O)Nc3ccc(cc3)CN4CCN(C(=O)C)CC4
0.293173	S1C(=CC=C1)CCNc2ccc(cc2)C(=O)Nc3ccc(cc3)CN4CCN(C(=O)C)CC4
0.293173	S1C(=CC=C1)CCNc2ccc(cc2)C(=O)Nc3ccc(cc3)CN4CCN(C(=O)C)CC4
0.293173	S1C(=CC=C1)CCNc2ccc(cc2)C(=O)Nc3ccc(cc3)CN4CCN(C(=O)C)CC4
0.293173	S1C(=CC=C1)CCNc2ccc(cc2)C(=O)Nc3ccc(cc3)CN4CCN(C(=O)C)CC4
0.293173	S1C(=CC=C1)CCNc2ccc(cc2)C(=O)Nc3ccc(cc3)CN4CCN(C(=O)C)CC4
0.293173	S1C(=CC=C1)CCNc2ccc(cc2)C(=O)Nc3ccc(cc3)CN4CCN(C(=O)C)CC4
0.293173	S1C(=CC=C1)CCNc2ccc(cc2)C(=O)Nc3ccc(cc3)CN4CCN(C(=O)C)CC4
0.292	S1C(=CC=C1)CCNc2ccc(cc2)C(=O)Nc3ccc(N4CCN(Cc5ccccc5)CC4)cc3
0.292	S1C(=CC=C1)CCNc2ccc(cc2)C(=O)Nc3ccc(N4CCN(Cc5ccccc5)CC4)cc3
0.292	S1C(=CC=C1)CCNc2ccc(cc2)C(=O)Nc3ccc(N4CCN(Cc5ccccc5)CC4)cc3
0.292	S1C(=CC=C1)CCNc2ccc(cc2)C(=O)Nc3ccc(N4CCN(Cc5ccccc5)CC4)cc3
0.292	S1C(=CC=C1)CCNc2ccc(cc2)C(=O)Nc3ccc(N4CCN(Cc5ccccc5)CC4)cc3
0.292	S1C(=CC=C1)CCNc2ccc(cc2)C(=O)Nc3ccc(N4CCN(Cc5ccccc5)CC4)cc3
0.292	S1C(=CC=C1)CCNc2ccc(cc2)C(=O)Nc3ccc(N4CCN(Cc5ccccc5)CC4)cc3
0.292	S1C(=CC=C1)CCNc2ccc(cc2)C(=O)Nc3ccc(N4CCN(Cc5ccccc5)CC4)cc3
0.292	S1C(=CC=C1)CCNc2ccc(cc2)C(=O)Nc3ccc(N4CCN(Cc5ccccc5)CC4)cc3
0.292	S1C(=CC=C1)CCNc2ccc(cc2)C(=O)Nc3ccc(N4CCN(Cc5ccccc5)CC4)cc3
0.292	S(=O)(=O)(CCc1ccc(NC(=O)Nc2cc(c3nc(ccn3)C)ccc2)cc1)C
0.292	S(=O)(=O)(CCc1ccc(NC(=O)Nc2cc(c3nc(ccn3)C)ccc2)cc1)C
0.292	S(=O)(=O)(CCc1ccc(NC(=O)Nc2cc(c3nc(ccn3)C)ccc2)cc1)C
0.292	S(=O)(=O)(CCc1ccc(NC(=O)Nc2cc(c3nc(ccn3)C)ccc2)cc1)C
0.291971	O=C(Nc1c(cc(OCCOC)cc1)C)C(=O)Nc2ccc(cc2)CN3CCN(c4cc(ccc4)C)CC3
0.291971	O=C(Nc1c(cc(OCCOC)cc1)C)C(=O)Nc2ccc(cc2)CN3CCN(c4cc(ccc4)C)CC3
0.291971	O=C(Nc1c(cc(OCCOC)cc1)C)C(=O)Nc2ccc(cc2)CN3CCN(c4cc(ccc4)C)CC3
0.291971	O=C(Nc1c(cc(OCCOC)cc1)C)C(=O)Nc2ccc(cc2)CN3CCN(c4cc(ccc4)C)CC3
0.291815	Clc1ccc(cc1)C2=Nc3c(N2)ccc(c3)C(=O)Nc4c(ccc(c4)C(=O)NCC)C
0.291815	Clc1ccc(cc1)C2=Nc3c(N2)ccc(c3)C(=O)Nc4c(ccc(c4)C(=O)NCC)C
0.291815	Clc1ccc(cc1)C2=Nc3c(N2)ccc(c3)C(=O)Nc4c(ccc(c4)C(=O)NCC)C
0.291815	Clc1ccc(cc1)C2=Nc3c(N2)ccc(c3)C(=O)Nc4c(ccc(c4)C(=O)NCC)C
0.291815	Clc1ccc(cc1)C2=Nc3c(N2)ccc(c3)C(=O)Nc4c(ccc(c4)C(=O)NCC)C
0.291815	Clc1ccc(cc1)C2=Nc3c(N2)ccc(c3)C(=O)Nc4c(ccc(c4)C(=O)NCC)C
0.291815	Clc1ccc(cc1)C2=Nc3c(N2)ccc(c3)C(=O)Nc4c(ccc(c4)C(=O)NCC)C
0.291815	Clc1ccc(cc1)C2=Nc3c(N2)ccc(c3)C(=O)Nc4c(ccc(c4)C(=O)NCC)C
0.291815	Clc1ccc(cc1)C2=Nc3c(N2)ccc(c3)C(=O)Nc4c(ccc(c4)C(=O)NCC)C
0.291815	Clc1ccc(cc1)C2=Nc3c(N2)ccc(c3)C(=O)Nc4c(ccc(c4)C(=O)NCC)C
0.291667	O=C(Nc1c(ccc(c2cnccc2)c1)C)NCC=3N=NN(C3)C4CCNCC4
0.291667	O=C(Nc1c(ccc(c2cnccc2)c1)C)NCC=3N=NN(C3)C4CCNCC4
0.291667	O=C(Nc1c(ccc(c2cnccc2)c1)C)NCC=3N=NN(C3)C4CCNCC4
0.291667	O=C(Nc1c(ccc(c2cnccc2)c1)C)NCC=3N=NN(C3)C4CCNCC4
0.291667	O=C(Nc1c(ccc(c2cnccc2)c1)C)NCC=3N=NN(C3)C4CCNCC4
0.291667	O=C(Nc1c(ccc(c2cnccc2)c1)C)NCC=3N=NN(C3)C4CCNCC4
0.291667	O=C(Nc1c(ccc(c2cnccc2)c1)C)NCC=3N=NN(C3)C4CCNCC4
0.291667	O=C(Nc1c(ccc(c2cnccc2)c1)C)NCC=3N=NN(C3)C4CCNCC4
0.291339	Brc1nc(NC(=O)c2ccc(cc2)CN3CCC(O)CC3)c(O)cc1
0.291339	Brc1nc(NC(=O)c2ccc(cc2)CN3CCC(O)CC3)c(O)cc1
0.291339	Brc1nc(NC(=O)c2ccc(cc2)CN3CCC(O)CC3)c(O)cc1
0.291339	Clc1c(NC(=O)c2ccc(OC)cc2)cc(cc1)C(=O)Nc3ccc(cc3)C(=O)NCCN4CCCC4
0.291339	Clc1c(NC(=O)c2ccc(OC)cc2)cc(cc1)C(=O)Nc3ccc(cc3)C(=O)NCCN4CCCC4
0.291339	Clc1c(NC(=O)c2ccc(OC)cc2)cc(cc1)C(=O)Nc3ccc(cc3)C(=O)NCCN4CCCC4
0.291228	Clc1c(cc(NC(=O)c2cc(NC(=O)C)c(cc2)C)cc1)C(=O)NCc3c(F)cccc3
0.291228	Clc1c(cc(NC(=O)c2cc(NC(=O)C)c(cc2)C)cc1)C(=O)NCc3c(F)cccc3
0.291228	Clc1c(cc(NC(=O)c2cc(NC(=O)C)c(cc2)C)cc1)C(=O)NCc3c(F)cccc3
0.291228	Clc1c(cc(NC(=O)c2cc(NC(=O)C)c(cc2)C)cc1)C(=O)NCc3c(F)cccc3
0.291228	Clc1c(cc(NC(=O)c2cc(NC(=O)C)c(cc2)C)cc1)C(=O)NCc3c(F)cccc3
0.291228	Clc1c(cc(NC(=O)c2cc(NC(=O)C)c(cc2)C)cc1)C(=O)NCc3c(F)cccc3
0.290909	O=C(Nc1c(ccc(c1)C(=O)NC)C)c2c(nc(nc2)COC)N
0.290909	O=C(Nc1c(ccc(c1)C(=O)NC)C)c2c(nc(nc2)COC)N
0.290909	O=C(Nc1c(ccc(c1)C(=O)NC)C)c2c(nc(nc2)COC)N
0.290909	O=C(Nc1c(ccc(c1)C(=O)NC)C)c2c(nc(nc2)COC)N
0.290909	O=C(Nc1c(ccc(c1)C(=O)NC)C)c2c(nc(nc2)COC)N
0.290909	O=C(Nc1c(ccc(c1)C(=O)NC)C)c2c(nc(nc2)COC)N
0.290909	O=C(Nc1c(ccc(c1)C(=O)NC)C)c2c(nc(nc2)COC)N
0.290909	O=C(Nc1c(ccc(c1)C(=O)NC)C)c2c(nc(nc2)COC)N
0.290909	O=C(Nc1c(ccc(c1)C(=O)NC)C)c2c(nc(nc2)COC)N
0.290909	O=C(Nc1c(ccc(c1)C(=O)NC)C)c2c(nc(nc2)COC)N
0.290837	Clc1c(NC(=O)C)cc(NC(=O)c2cc(OC)ncc2)cc1
0.290837	Clc1c(NC(=O)C)cc(NC(=O)c2cc(OC)ncc2)cc1
0.290837	Clc1c(NC(=O)C)cc(NC(=O)c2cc(OC)ncc2)cc1
0.290837	Clc1c(NC(=O)C)cc(NC(=O)c2cc(OC)ncc2)cc1
0.290837	Clc1c(NC(=O)C)cc(NC(=O)c2cc(OC)ncc2)cc1
0.290837	Clc1c(NC(=O)C)cc(NC(=O)c2cc(OC)ncc2)cc1
0.290837	Clc1c(NC(=O)C)cc(NC(=O)c2cc(OC)ncc2)cc1
0.290837	Clc1c(NC(=O)C)cc(NC(=O)c2cc(OC)ncc2)cc1
0.290837	Clc1c(NC(=O)C)cc(NC(=O)c2cc(OC)ncc2)cc1
0.290837	Clc1c(NC(=O)C)cc(NC(=O)c2cc(OC)ncc2)cc1
0.29078	O=C(OC(C)(C)C)N1CCC(c2ncc(cn2)C(=O)Nc3nccc(c4cnccc4)c3)CC1
0.29078	O=C(OC(C)(C)C)N1CCC(c2ncc(cn2)C(=O)Nc3nccc(c4cnccc4)c3)CC1
0.29078	O=C(OC(C)(C)C)N1CCC(c2ncc(cn2)C(=O)Nc3nccc(c4cnccc4)c3)CC1
0.29078	O=C(OC(C)(C)C)N1CCC(c2ncc(cn2)C(=O)Nc3nccc(c4cnccc4)c3)CC1
0.29078	O=C(OC(C)(C)C)N1CCC(c2ncc(cn2)C(=O)Nc3nccc(c4cnccc4)c3)CC1
0.29078	O=C(OC(C)(C)C)N1CCC(c2ncc(cn2)C(=O)Nc3nccc(c4cnccc4)c3)CC1
0.29078	O=C(OC(C)(C)C)N1CCC(c2ncc(cn2)C(=O)Nc3nccc(c4cnccc4)c3)CC1
0.29078	O=C(OC(C)(C)C)N1CCC(c2ncc(cn2)C(=O)Nc3nccc(c4cnccc4)c3)CC1
0.29078	O=C(OC(C)(C)C)N1CCC(c2ncc(cn2)C(=O)Nc3nccc(c4cnccc4)c3)CC1
0.29078	O=C(OC(C)(C)C)N1CCC(c2ncc(cn2)C(=O)Nc3nccc(c4cnccc4)c3)CC1
0.290657	O=C(N1CC(C(C)(C)C)(CN)CC1)Nc2c(ccc(c3cnccc3)c2)C
0.290657	O=C(N1CC(C(C)(C)C)(CN)CC1)Nc2c(ccc(c3cnccc3)c2)C
0.290657	O=C(N1CC(C(C)(C)C)(CN)CC1)Nc2c(ccc(c3cnccc3)c2)C
0.290657	O=C(N1CC(C(C)(C)C)(CN)CC1)Nc2c(ccc(c3cnccc3)c2)C
0.290657	O=C(N1CC(C(C)(C)C)(CN)CC1)Nc2c(ccc(c3cnccc3)c2)C
0.290657	O=C(N1CC(C(C)(C)C)(CN)CC1)Nc2c(ccc(c3cnccc3)c2)C
0.290657	O=C(N1CC(C(C)(C)C)(CN)CC1)Nc2c(ccc(c3cnccc3)c2)C
0.290657	O=C(N1CC(C(C)(C)C)(CN)CC1)Nc2c(ccc(c3cnccc3)c2)C
0.290657	O=C(N1CC(C(C)(C)C)(CN)CC1)Nc2c(ccc(c3cnccc3)c2)C
0.290657	O=C(N1CC(C(C)(C)C)(CN)CC1)Nc2c(ccc(c3cnccc3)c2)C
0.29021	Clc1c(ncc(c1)C(=O)Nc2c(cc(c(c2)CO)C)C)Nc3cc(F)c(F)cc3
0.29021	Clc1c(ncc(c1)C(=O)Nc2c(cc(c(c2)CO)C)C)Nc3cc(F)c(F)cc3
0.29021	Clc1c(ncc(c1)C(=O)Nc2c(cc(c(c2)CO)C)C)Nc3cc(F)c(F)cc3
0.289753	O=C(OC(C)(C)C)c1c(cc(NC(=O)C=2ON=C(c3ccncc3)C2)cc1)C
0.28972	O=C(NCC1CC1)c2cc(NC(=O)C(=O)Nc3cc(ccc3)C=4N=C5N(C4)C=CC=C5C)c(cc2)C
0.28972	O=C(NCC1CC1)c2cc(NC(=O)C(=O)Nc3cc(ccc3)C=4N=C5N(C4)C=CC=C5C)c(cc2)C
0.28972	O=C(NCC1CC1)c2cc(NC(=O)C(=O)Nc3cc(ccc3)C=4N=C5N(C4)C=CC=C5C)c(cc2)C
0.28972	O=C(NCC1CC1)c2cc(NC(=O)C(=O)Nc3cc(ccc3)C=4N=C5N(C4)C=CC=C5C)c(cc2)C
0.289575	S(c1ncccc1)c2ccc(cc2)C(=O)Nc3cc(c(OC(F)F)cc3)C
0.289575	S(c1ncccc1)c2ccc(cc2)C(=O)Nc3cc(c(OC(F)F)cc3)C
0.289575	S(c1ncccc1)c2ccc(cc2)C(=O)Nc3cc(c(OC(F)F)cc3)C
0.289575	S(c1ncccc1)c2ccc(cc2)C(=O)Nc3cc(c(OC(F)F)cc3)C
0.289575	S(c1ncccc1)c2ccc(cc2)C(=O)Nc3cc(c(OC(F)F)cc3)C
0.289575	S(c1ncccc1)c2ccc(cc2)C(=O)Nc3cc(c(OC(F)F)cc3)C
0.289575	S(c1ncccc1)c2ccc(cc2)C(=O)Nc3cc(c(OC(F)F)cc3)C
0.289575	S(c1ncccc1)c2ccc(cc2)C(=O)Nc3cc(c(OC(F)F)cc3)C
0.289575	S(c1ncccc1)c2ccc(cc2)C(=O)Nc3cc(c(OC(F)F)cc3)C
0.289575	S(c1ncccc1)c2ccc(cc2)C(=O)Nc3cc(c(OC(F)F)cc3)C
0.289575	O=C(Nc1cc(OC(C)C)c(cc1)C)c2cc(ncc2)C(=O)N
0.289575	O=C(Nc1cc(OC(C)C)c(cc1)C)c2cc(ncc2)C(=O)N
0.289575	O=C(Nc1cc(OC(C)C)c(cc1)C)c2cc(ncc2)C(=O)N
0.289575	O=C(Nc1cc(OC(C)C)c(cc1)C)c2cc(ncc2)C(=O)N
0.289575	O=C(Nc1cc(OC(C)C)c(cc1)C)c2cc(ncc2)C(=O)N
0.289575	O=C(Nc1cc(OC(C)C)c(cc1)C)c2cc(ncc2)C(=O)N
0.289575	O=C(Nc1cc(OC(C)C)c(cc1)C)c2cc(ncc2)C(=O)N
0.289575	O=C(Nc1cc(OC(C)C)c(cc1)C)c2cc(ncc2)C(=O)N
0.289575	O=C(Nc1cc(OC(C)C)c(cc1)C)c2cc(ncc2)C(=O)N
0.289575	O=C(Nc1cc(OC(C)C)c(cc1)C)c2cc(ncc2)C(=O)N
0.289474	O=C(OC)Nc1cc(c(cc1)C(=O)NCCc2ccc(N3CCN(CC3)C)cc2)C
0.289474	O=C(OC)Nc1cc(c(cc1)C(=O)NCCc2ccc(N3CCN(CC3)C)cc2)C
0.289474	O=C(OC)Nc1cc(c(cc1)C(=O)NCCc2ccc(N3CCN(CC3)C)cc2)C
0.289474	O=C(OC)Nc1cc(c(cc1)C(=O)NCCc2ccc(N3CCN(CC3)C)cc2)C
0.289474	O=C(OC)Nc1cc(c(cc1)C(=O)NCCc2ccc(N3CCN(CC3)C)cc2)C
0.289474	O=C(OC)Nc1cc(c(cc1)C(=O)NCCc2ccc(N3CCN(CC3)C)cc2)C
0.289474	O=C(OC)Nc1cc(c(cc1)C(=O)NCCc2ccc(N3CCN(CC3)C)cc2)C
0.289474	O=C(OC)Nc1cc(c(cc1)C(=O)NCCc2ccc(N3CCN(CC3)C)cc2)C
0.289474	O=C(OC)Nc1cc(c(cc1)C(=O)NCCc2ccc(N3CCN(CC3)C)cc2)C
0.289474	O=C(OC)Nc1cc(c(cc1)C(=O)NCCc2ccc(N3CCN(CC3)C)cc2)C
0.2891	O=C(Nc1cc(ccc1)CN)c2ccc(cc2)C
0.2891	O=C(Nc1cc(ccc1)CN)c2ccc(cc2)C
0.289037	Clc1c(NC(=O)C=2SC(=CC2)CC)ccc(NC(=O)CC3(N)CCN(Cc4ccccc4)CC3)c1
0.289037	Clc1c(NC(=O)C=2SC(=CC2)CC)ccc(NC(=O)CC3(N)CCN(Cc4ccccc4)CC3)c1
0.289037	Clc1c(NC(=O)C=2SC(=CC2)CC)ccc(NC(=O)CC3(N)CCN(Cc4ccccc4)CC3)c1
0.289037	Clc1c(NC(=O)C=2SC(=CC2)CC)ccc(NC(=O)CC3(N)CCN(Cc4ccccc4)CC3)c1
0.289037	Clc1c(NC(=O)C=2SC(=CC2)CC)ccc(NC(=O)CC3(N)CCN(Cc4ccccc4)CC3)c1
0.289037	Clc1c(NC(=O)C=2SC(=CC2)CC)ccc(NC(=O)CC3(N)CCN(Cc4ccccc4)CC3)c1
0.289037	Clc1c(NC(=O)C=2SC(=CC2)CC)ccc(NC(=O)CC3(N)CCN(Cc4ccccc4)CC3)c1
0.28882	S1C(=NC(c2ccccc2)=C1)CNC(=O)c3cc(NC(=O)OCC4c5c(c6c4cccc6)cccc5)c(cc3)C
0.288809	Fc1c(F)cc(c2ccc(cc2)C(=O)Nc3c(OCC(=O)Nc4cnccc4)cccc3)cc1F
0.288809	Fc1c(F)cc(c2ccc(cc2)C(=O)Nc3c(OCC(=O)Nc4cnccc4)cccc3)cc1F
0.288809	Fc1c(F)cc(c2ccc(cc2)C(=O)Nc3c(OCC(=O)Nc4cnccc4)cccc3)cc1F
0.288809	Fc1c(F)cc(c2ccc(cc2)C(=O)Nc3c(OCC(=O)Nc4cnccc4)cccc3)cc1F
0.288809	Fc1c(F)cc(c2ccc(cc2)C(=O)Nc3c(OCC(=O)Nc4cnccc4)cccc3)cc1F
0.288809	Fc1c(F)cc(c2ccc(cc2)C(=O)Nc3c(OCC(=O)Nc4cnccc4)cccc3)cc1F
0.288525	Clc1c(ccc(F)c1)C(=O)NC=2SC(C(=O)Nc3c(cc(cc3)CN4CCSCC4)C)=C(C2)C
0.288525	Clc1c(ccc(F)c1)C(=O)NC=2SC(C(=O)Nc3c(cc(cc3)CN4CCSCC4)C)=C(C2)C
0.288525	Clc1c(ccc(F)c1)C(=O)NC=2SC(C(=O)Nc3c(cc(cc3)CN4CCSCC4)C)=C(C2)C
0.288525	Clc1c(ccc(F)c1)C(=O)NC=2SC(C(=O)Nc3c(cc(cc3)CN4CCSCC4)C)=C(C2)C
0.288525	Clc1c(ccc(F)c1)C(=O)NC=2SC(C(=O)Nc3c(cc(cc3)CN4CCSCC4)C)=C(C2)C
0.288525	Clc1c(ccc(F)c1)C(=O)NC=2SC(C(=O)Nc3c(cc(cc3)CN4CCSCC4)C)=C(C2)C
0.288525	Clc1c(ccc(F)c1)C(=O)NC=2SC(C(=O)Nc3c(cc(cc3)CN4CCSCC4)C)=C(C2)C
0.288525	Clc1c(ccc(F)c1)C(=O)NC=2SC(C(=O)Nc3c(cc(cc3)CN4CCSCC4)C)=C(C2)C
0.288525	Clc1c(ccc(F)c1)C(=O)NC=2SC(C(=O)Nc3c(cc(cc3)CN4CCSCC4)C)=C(C2)C
0.288525	Clc1c(ccc(F)c1)C(=O)NC=2SC(C(=O)Nc3c(cc(cc3)CN4CCSCC4)C)=C(C2)C
0.288462	O=C(Nc1cc(OC(C)C)c(cc1)C)c2cc(OCCO)ncc2
0.288462	O=C(Nc1cc(OC(C)C)c(cc1)C)c2cc(OCCO)ncc2
0.288462	O=C(Nc1cc(OC(C)C)c(cc1)C)c2cc(OCCO)ncc2
0.288462	O=C(Nc1cc(OC(C)C)c(cc1)C)c2cc(OCCO)ncc2
0.288462	O=C(Nc1cc(OC(C)C)c(cc1)C)c2cc(OCCO)ncc2
0.288462	O=C(Nc1cc(OC(C)C)c(cc1)C)c2cc(OCCO)ncc2
0.288462	O=C(Nc1cc(OC(C)C)c(cc1)C)c2cc(OCCO)ncc2
0.288462	O=C(Nc1cc(OC(C)C)c(cc1)C)c2cc(OCCO)ncc2
0.288462	O=C(Nc1cc(OC(C)C)c(cc1)C)c2cc(OCCO)ncc2
0.288462	O=C(Nc1cc(OC(C)C)c(cc1)C)c2cc(OCCO)ncc2
0.288256	S1C=C(c2nc(c(cc2)C(=O)Nc3cc(c(O)cc3)C(=O)O)C)C=C1
0.288136	Fc1c(NC(=O)c2c(OCc3ccccc3)ccc(c2)C(F)(F)F)ccc(c1)CN4CCN(CC4)C
0.288136	Fc1c(NC(=O)c2c(OCc3ccccc3)ccc(c2)C(F)(F)F)ccc(c1)CN4CCN(CC4)C
0.288136	Fc1c(NC(=O)c2c(OCc3ccccc3)ccc(c2)C(F)(F)F)ccc(c1)CN4CCN(CC4)C
0.287938	Fc1c(NNC(=O)c2ccc(cc2)CN3CCC(O)CC3)cc(C#N)cc1
0.287938	Fc1c(NNC(=O)c2ccc(cc2)CN3CCC(O)CC3)cc(C#N)cc1
0.287938	Fc1c(NNC(=O)c2ccc(cc2)CN3CCC(O)CC3)cc(C#N)cc1
0.287938	Fc1c(NNC(=O)c2ccc(cc2)CN3CCC(O)CC3)cc(C#N)cc1
0.287938	Fc1c(NNC(=O)c2ccc(cc2)CN3CCC(O)CC3)cc(C#N)cc1
0.287938	Fc1c(NNC(=O)c2ccc(cc2)CN3CCC(O)CC3)cc(C#N)cc1
0.287938	Fc1c(NNC(=O)c2ccc(cc2)CN3CCC(O)CC3)cc(C#N)cc1
0.287938	Fc1c(NNC(=O)c2ccc(cc2)CN3CCC(O)CC3)cc(C#N)cc1
0.287938	Fc1c(NNC(=O)c2ccc(cc2)CN3CCC(O)CC3)cc(C#N)cc1
0.287938	Fc1c(NNC(=O)c2ccc(cc2)CN3CCC(O)CC3)cc(C#N)cc1
0.287449	O=C(NC1CCN(Cc2c(cc(cc2)C)C)CC1)c3ccccc3
0.287449	O=C(NC1CCN(Cc2c(cc(cc2)C)C)CC1)c3ccccc3
0.287449	O=C(NC1CCN(Cc2c(cc(cc2)C)C)CC1)c3ccccc3
0.287449	O=C(NC1CCN(Cc2c(cc(cc2)C)C)CC1)c3ccccc3
0.287449	O=C(NC1CCN(Cc2c(cc(cc2)C)C)CC1)c3ccccc3
0.287449	O=C(NC1CCN(Cc2c(cc(cc2)C)C)CC1)c3ccccc3
0.287449	O=C(NC1CCN(Cc2c(cc(cc2)C)C)CC1)c3ccccc3
0.287449	O=C(NC1CCN(Cc2c(cc(cc2)C)C)CC1)c3ccccc3
0.287449	O=C(NC1CCN(Cc2c(cc(cc2)C)C)CC1)c3ccccc3
0.287449	O=C(NC1CCN(Cc2c(cc(cc2)C)C)CC1)c3ccccc3
0.287234	Clc1c(F)ccc(S(=O)(=O)Nc2ccc(cc2)C(=O)Nc3c(ccc(c3)CN(C)C)C)c1
0.287234	Clc1c(F)ccc(S(=O)(=O)Nc2ccc(cc2)C(=O)Nc3c(ccc(c3)CN(C)C)C)c1
0.287234	Clc1c(F)ccc(S(=O)(=O)Nc2ccc(cc2)C(=O)Nc3c(ccc(c3)CN(C)C)C)c1
0.287234	Clc1c(F)ccc(S(=O)(=O)Nc2ccc(cc2)C(=O)Nc3c(ccc(c3)CN(C)C)C)c1
0.287234	Clc1c(F)ccc(S(=O)(=O)Nc2ccc(cc2)C(=O)Nc3c(ccc(c3)CN(C)C)C)c1
0.287234	Clc1c(F)ccc(S(=O)(=O)Nc2ccc(cc2)C(=O)Nc3c(ccc(c3)CN(C)C)C)c1
0.287234	Clc1c(F)ccc(S(=O)(=O)Nc2ccc(cc2)C(=O)Nc3c(ccc(c3)CN(C)C)C)c1
0.287234	Clc1c(F)ccc(S(=O)(=O)Nc2ccc(cc2)C(=O)Nc3c(ccc(c3)CN(C)C)C)c1
0.286885	O=C(Nc1nccc(c2cnccc2)c1)CCN3CCOCC3
0.286885	O=C(Nc1nccc(c2cnccc2)c1)CCN3CCOCC3
0.286885	O=C(Nc1nccc(c2cnccc2)c1)CCN3CCOCC3
0.286765	Clc1cc(NC(=O)C(=O)Nc2ccc(N3CCN(Cc4ccccc4)CC3)cc2)c(Oc5ccc(cc5)C)cc1
0.286765	Clc1cc(NC(=O)C(=O)Nc2ccc(N3CCN(Cc4ccccc4)CC3)cc2)c(Oc5ccc(cc5)C)cc1
0.286765	Clc1cc(NC(=O)C(=O)Nc2ccc(N3CCN(Cc4ccccc4)CC3)cc2)c(Oc5ccc(cc5)C)cc1
0.286765	Clc1cc(NC(=O)C(=O)Nc2ccc(N3CCN(Cc4ccccc4)CC3)cc2)c(Oc5ccc(cc5)C)cc1
0.286765	Clc1cc(NC(=O)C(=O)Nc2ccc(N3CCN(Cc4ccccc4)CC3)cc2)c(Oc5ccc(cc5)C)cc1
0.286765	Clc1cc(NC(=O)C(=O)Nc2ccc(N3CCN(Cc4ccccc4)CC3)cc2)c(Oc5ccc(cc5)C)cc1
0.286765	Clc1cc(NC(=O)C(=O)Nc2ccc(N3CCN(Cc4ccccc4)CC3)cc2)c(Oc5ccc(cc5)C)cc1
0.286765	Clc1cc(NC(=O)C(=O)Nc2ccc(N3CCN(Cc4ccccc4)CC3)cc2)c(Oc5ccc(cc5)C)cc1
0.286765	Clc1cc(NC(=O)C(=O)Nc2ccc(N3CCN(Cc4ccccc4)CC3)cc2)c(Oc5ccc(cc5)C)cc1
0.286765	Clc1cc(NC(=O)C(=O)Nc2ccc(N3CCN(Cc4ccccc4)CC3)cc2)c(Oc5ccc(cc5)C)cc1
0.286713	ClC=1SC(C(=O)CCC(=O)Nc2c(ccc(NC(=O)c3cc(ccc3)C(F)(F)F)c2)C)=CC1
0.286713	ClC=1SC(C(=O)CCC(=O)Nc2c(ccc(NC(=O)c3cc(ccc3)C(F)(F)F)c2)C)=CC1
0.286713	ClC=1SC(C(=O)CCC(=O)Nc2c(ccc(NC(=O)c3cc(ccc3)C(F)(F)F)c2)C)=CC1
0.286713	ClC=1SC(C(=O)CCC(=O)Nc2c(ccc(NC(=O)c3cc(ccc3)C(F)(F)F)c2)C)=CC1
0.286713	ClC=1SC(C(=O)CCC(=O)Nc2c(ccc(NC(=O)c3cc(ccc3)C(F)(F)F)c2)C)=CC1
0.286713	ClC=1SC(C(=O)CCC(=O)Nc2c(ccc(NC(=O)c3cc(ccc3)C(F)(F)F)c2)C)=CC1
0.286713	ClC=1SC(C(=O)CCC(=O)Nc2c(ccc(NC(=O)c3cc(ccc3)C(F)(F)F)c2)C)=CC1
0.286713	ClC=1SC(C(=O)CCC(=O)Nc2c(ccc(NC(=O)c3cc(ccc3)C(F)(F)F)c2)C)=CC1
0.286713	ClC=1SC(C(=O)CCC(=O)Nc2c(ccc(NC(=O)c3cc(ccc3)C(F)(F)F)c2)C)=CC1
0.286713	ClC=1SC(C(=O)CCC(=O)Nc2c(ccc(NC(=O)c3cc(ccc3)C(F)(F)F)c2)C)=CC1
0.286713	O=C(NC=1NN=C(c2cnccc2)C1)c3c(nc(cc3)C(C)C)CC
0.286713	O=C(NC=1NN=C(c2cnccc2)C1)c3c(nc(cc3)C(C)C)CC
0.28629	FC1(F)C(Oc2ccc(cc2)C(=O)Nc3c(ccc(c3)C(=O)NC)C)C1
0.28629	FC1(F)C(Oc2ccc(cc2)C(=O)Nc3c(ccc(c3)C(=O)NC)C)C1
0.28629	FC1(F)C(Oc2ccc(cc2)C(=O)Nc3c(ccc(c3)C(=O)NC)C)C1
0.28629	FC1(F)C(Oc2ccc(cc2)C(=O)Nc3c(ccc(c3)C(=O)NC)C)C1
0.28629	FC1(F)C(Oc2ccc(cc2)C(=O)Nc3c(ccc(c3)C(=O)NC)C)C1
0.28629	FC1(F)C(Oc2ccc(cc2)C(=O)Nc3c(ccc(c3)C(=O)NC)C)C1
0.28629	FC1(F)C(Oc2ccc(cc2)C(=O)Nc3c(ccc(c3)C(=O)NC)C)C1
0.286232	Clc1c(F)c(ccc1C)C(=O)Nc2cc(ccc2)C3=NC(=CN3)C
0.286232	Clc1c(F)c(ccc1C)C(=O)Nc2cc(ccc2)C3=NC(=CN3)C
0.286232	Clc1c(F)c(ccc1C)C(=O)Nc2cc(ccc2)C3=NC(=CN3)C
0.286232	Clc1c(F)c(ccc1C)C(=O)Nc2cc(ccc2)C3=NC(=CN3)C
0.286232	Clc1c(F)c(ccc1C)C(=O)Nc2cc(ccc2)C3=NC(=CN3)C
0.286232	Clc1c(F)c(ccc1C)C(=O)Nc2cc(ccc2)C3=NC(=CN3)C
0.286232	Clc1c(F)c(ccc1C)C(=O)Nc2cc(ccc2)C3=NC(=CN3)C
0.286232	Clc1c(F)c(ccc1C)C(=O)Nc2cc(ccc2)C3=NC(=CN3)C
0.286232	Clc1c(F)c(ccc1C)C(=O)Nc2cc(ccc2)C3=NC(=CN3)C
0.286232	Clc1c(F)c(ccc1C)C(=O)Nc2cc(ccc2)C3=NC(=CN3)C
0.286232	O=C(Nc1nccc(c2cnccc2)c1)c3c(nc(nc3)COC)N
0.286232	O=C(Nc1nccc(c2cnccc2)c1)c3c(nc(nc3)COC)N
0.286232	O=C(Nc1nccc(c2cnccc2)c1)c3c(nc(nc3)COC)N
0.286232	O=C(Nc1nccc(c2cnccc2)c1)c3c(nc(nc3)COC)N
0.286232	O=C(Nc1nccc(c2cnccc2)c1)c3c(nc(nc3)COC)N
0.286232	O=C(Nc1nccc(c2cnccc2)c1)c3c(nc(nc3)COC)N
0.286232	O=C(Nc1nccc(c2cnccc2)c1)c3c(nc(nc3)COC)N
0.286232	O=C(Nc1nccc(c2cnccc2)c1)c3c(nc(nc3)COC)N
0.286232	O=C(Nc1nccc(c2cnccc2)c1)c3c(nc(nc3)COC)N
0.286232	O=C(Nc1nccc(c2cnccc2)c1)c3c(nc(nc3)COC)N
0.285714	ClC=1SC(=C(N1)C(=O)Nc2c(F)cc(cc2)CN3CCN(CC3)C)C
0.285714	ClC=1SC(=C(N1)C(=O)Nc2c(F)cc(cc2)CN3CCN(CC3)C)C
0.285714	ClC=1SC(=C(N1)C(=O)Nc2c(F)cc(cc2)CN3CCN(CC3)C)C
0.285714	ClC=1SC(=C(N1)C(=O)Nc2c(F)cc(cc2)CN3CCN(CC3)C)C
0.285714	ClC=1SC(=C(N1)C(=O)Nc2c(F)cc(cc2)CN3CCN(CC3)C)C
0.285714	ClC=1SC(=C(N1)C(=O)Nc2c(F)cc(cc2)CN3CCN(CC3)C)C
0.285714	ClC=1SC(=C(N1)C(=O)Nc2c(F)cc(cc2)CN3CCN(CC3)C)C
0.285714	ClC=1SC(=C(N1)C(=O)Nc2c(F)cc(cc2)CN3CCN(CC3)C)C
0.285714	ClC=1SC(=C(N1)C(=O)Nc2c(F)cc(cc2)CN3CCN(CC3)C)C
0.285714	ClC=1SC(=C(N1)C(=O)Nc2c(F)cc(cc2)CN3CCN(CC3)C)C
0.285714	O=C(Nc1cc(c(cc1)C(=O)N)C)c2c3c(ON=C3C4CC4)nc(c5cnccc5)c2
0.285223	Fc1c(cc(cc1)C2=NNC=C2)C(=O)NC=3C=NN(C3)Cc4cnccc4
0.285223	Fc1c(cc(cc1)C2=NNC=C2)C(=O)NC=3C=NN(C3)Cc4cnccc4
0.285223	Fc1c(cc(cc1)C2=NNC=C2)C(=O)NC=3C=NN(C3)Cc4cnccc4
0.285223	Fc1c(cc(cc1)C2=NNC=C2)C(=O)NC=3C=NN(C3)Cc4cnccc4
0.285223	Fc1c(cc(cc1)C2=NNC=C2)C(=O)NC=3C=NN(C3)Cc4cnccc4
0.285223	Fc1c(cc(cc1)C2=NNC=C2)C(=O)NC=3C=NN(C3)Cc4cnccc4
0.285223	Fc1c(cc(cc1)C2=NNC=C2)C(=O)NC=3C=NN(C3)Cc4cnccc4
0.285223	Fc1c(cc(cc1)C2=NNC=C2)C(=O)NC=3C=NN(C3)Cc4cnccc4
0.285223	Fc1c(cc(cc1)C2=NNC=C2)C(=O)NC=3C=NN(C3)Cc4cnccc4
0.285223	Fc1c(cc(cc1)C2=NNC=C2)C(=O)NC=3C=NN(C3)Cc4cnccc4
0.285199	Fc1c(ccc(NC(=O)Nc2c(cc(OCc3cnccc3)cc2)C)c1)C(=O)N
0.285199	Fc1c(ccc(NC(=O)Nc2c(cc(OCc3cnccc3)cc2)C)c1)C(=O)N
0.285199	Fc1c(ccc(NC(=O)Nc2c(cc(OCc3cnccc3)cc2)C)c1)C(=O)N
0.285199	Fc1c(ccc(NC(=O)Nc2c(cc(OCc3cnccc3)cc2)C)c1)C(=O)N
0.285199	Fc1c(ccc(NC(=O)Nc2c(cc(OCc3cnccc3)cc2)C)c1)C(=O)N
0.285199	Fc1c(ccc(NC(=O)Nc2c(cc(OCc3cnccc3)cc2)C)c1)C(=O)N
0.285199	Fc1c(ccc(NC(=O)Nc2c(cc(OCc3cnccc3)cc2)C)c1)C(=O)N
0.285141	O=C(Nc1c(ccc(c1)C(=O)NCC)C)c2ccc(cc2)C(OC)(C)C
0.285141	O=C(Nc1c(ccc(c1)C(=O)NCC)C)c2ccc(cc2)C(OC)(C)C
0.285141	O=C(Nc1c(ccc(c1)C(=O)NCC)C)c2ccc(cc2)C(OC)(C)C
0.285141	O=C(Nc1c(ccc(c1)C(=O)NCC)C)c2ccc(cc2)C(OC)(C)C
0.28483	Fc1c(F)ccc(c2nc(ncc2)NC(=O)C=CC=3C(=NN(C3)Cc4ccccc4)c5cc(c(cc5)C)C)c1
0.28483	Fc1c(F)ccc(c2nc(ncc2)NC(=O)C=CC=3C(=NN(C3)Cc4ccccc4)c5cc(c(cc5)C)C)c1
0.28483	Fc1c(F)ccc(c2nc(ncc2)NC(=O)C=CC=3C(=NN(C3)Cc4ccccc4)c5cc(c(cc5)C)C)c1
0.28483	Fc1c(F)ccc(c2nc(ncc2)NC(=O)C=CC=3C(=NN(C3)Cc4ccccc4)c5cc(c(cc5)C)C)c1
0.28483	Fc1c(F)ccc(c2nc(ncc2)NC(=O)C=CC=3C(=NN(C3)Cc4ccccc4)c5cc(c(cc5)C)C)c1
0.284698	FC(F)(F)c1cc(OC)c(cc1)C(=O)Nc2cc(ccc2)C3=NC(=CN3)C
0.284698	FC(F)(F)c1cc(OC)c(cc1)C(=O)Nc2cc(ccc2)C3=NC(=CN3)C
0.284698	FC(F)(F)c1cc(OC)c(cc1)C(=O)Nc2cc(ccc2)C3=NC(=CN3)C
0.284698	FC(F)(F)c1cc(OC)c(cc1)C(=O)Nc2cc(ccc2)C3=NC(=CN3)C
0.284698	FC(F)(F)c1cc(OC)c(cc1)C(=O)Nc2cc(ccc2)C3=NC(=CN3)C
0.284698	FC(F)(F)c1cc(OC)c(cc1)C(=O)Nc2cc(ccc2)C3=NC(=CN3)C
0.284698	O=C(Nc1c(OCC(=O)Nc2cnccc2)cccc1)c3cnc(cc3)C=4N=NNN4
0.284698	O=C(Nc1c(OCC(=O)Nc2cnccc2)cccc1)c3cnc(cc3)C=4N=NNN4
0.284698	O=C(Nc1c(OCC(=O)Nc2cnccc2)cccc1)c3cnc(cc3)C=4N=NNN4
0.284173	Fc1ccc(cc1)CC(NC(=O)c2cc(NC(=O)C=3OC=CC3)c(cc2)C)C(C)C
0.284173	Fc1ccc(cc1)CC(NC(=O)c2cc(NC(=O)C=3OC=CC3)c(cc2)C)C(C)C
0.283784	O=C(Nc1ccc(cc1)CN2CCN(C(=O)C)CC2)c3cc(N4C(=C(C=O)C=C4C)C)ccc3
0.283784	O=C(Nc1ccc(cc1)CN2CCN(C(=O)C)CC2)c3cc(N4C(=C(C=O)C=C4C)C)ccc3
0.283737	S1C(=NC(c2ccc(cc2)CCC)=C1)NC(=O)c3cc(NC(=O)C4OCCC4)ccc3
0.283525	Clc1cc(c(NC(=O)C(=O)NC2CCN(Cc3ccncc3)CC2)cc1)C
0.283525	Clc1cc(c(NC(=O)C(=O)NC2CCN(Cc3ccncc3)CC2)cc1)C
0.283525	Clc1cc(c(NC(=O)C(=O)NC2CCN(Cc3ccncc3)CC2)cc1)C
0.283525	Clc1cc(c(NC(=O)C(=O)NC2CCN(Cc3ccncc3)CC2)cc1)C
0.283525	Clc1cc(c(NC(=O)C(=O)NC2CCN(Cc3ccncc3)CC2)cc1)C
0.283525	Clc1cc(c(NC(=O)C(=O)NC2CCN(Cc3ccncc3)CC2)cc1)C
0.283525	O=C(Nc1cc(OC(C)C)c(cc1)C)C(=O)NCc2ccc(cc2)CN3CCCCC3
0.283525	O=C(Nc1cc(OC(C)C)c(cc1)C)C(=O)NCc2ccc(cc2)CN3CCCCC3
0.283525	O=C(Nc1cc(OC(C)C)c(cc1)C)C(=O)NCc2ccc(cc2)CN3CCCCC3
0.283525	O=C(Nc1cc(OC(C)C)c(cc1)C)C(=O)NCc2ccc(cc2)CN3CCCCC3
0.283217	O=C(NC=1C(=O)N(C=CC1)Cc2ccc(cc2)C)c3cc(NC(=O)C)c(cc3)C
0.283217	O=C(NC=1C(=O)N(C=CC1)Cc2ccc(cc2)C)c3cc(NC(=O)C)c(cc3)C
0.283217	O=C(NC=1C(=O)N(C=CC1)Cc2ccc(cc2)C)c3cc(NC(=O)C)c(cc3)C
0.283217	O=C(NC=1C(=O)N(C=CC1)Cc2ccc(cc2)C)c3cc(NC(=O)C)c(cc3)C
0.283217	O=C(NC=1C(=O)N(C=CC1)Cc2ccc(cc2)C)c3cc(NC(=O)C)c(cc3)C
0.283217	O=C(NC=1C(=O)N(C=CC1)Cc2ccc(cc2)C)c3cc(NC(=O)C)c(cc3)C
0.283217	O=C(NC=1C(=O)N(C=CC1)Cc2ccc(cc2)C)c3cc(NC(=O)C)c(cc3)C
0.283217	O=C(NC=1C(=O)N(C=CC1)Cc2ccc(cc2)C)c3cc(NC(=O)C)c(cc3)C
0.283217	O=C(NC=1C(=O)N(C=CC1)Cc2ccc(cc2)C)c3cc(NC(=O)C)c(cc3)C
0.283217	O=C(NC=1C(=O)N(C=CC1)Cc2ccc(cc2)C)c3cc(NC(=O)C)c(cc3)C
0.283019	Clc1c(ccc(NC(=O)c2ccc(OC3C(F)(F)C3)cc2)c1)C(=O)Nc4cnccc4
0.283019	Clc1c(ccc(NC(=O)c2ccc(OC3C(F)(F)C3)cc2)c1)C(=O)Nc4cnccc4
0.283019	Clc1c(ccc(NC(=O)c2ccc(OC3C(F)(F)C3)cc2)c1)C(=O)Nc4cnccc4
0.283019	Clc1c(ccc(NC(=O)c2ccc(OC3C(F)(F)C3)cc2)c1)C(=O)Nc4cnccc4
0.283019	Clc1c(ccc(NC(=O)c2ccc(OC3C(F)(F)C3)cc2)c1)C(=O)Nc4cnccc4
0.283019	Clc1c(ccc(NC(=O)c2ccc(OC3C(F)(F)C3)cc2)c1)C(=O)Nc4cnccc4
0.283019	Clc1c(ccc(NC(=O)c2ccc(OC3C(F)(F)C3)cc2)c1)C(=O)Nc4cnccc4
0.283019	Clc1c(ccc(NC(=O)c2ccc(OC3C(F)(F)C3)cc2)c1)C(=O)Nc4cnccc4
0.283019	Clc1c(ccc(NC(=O)c2ccc(OC3C(F)(F)C3)cc2)c1)C(=O)Nc4cnccc4
0.283019	Clc1c(ccc(NC(=O)c2ccc(OC3C(F)(F)C3)cc2)c1)C(=O)Nc4cnccc4
0.282946	Clc1c(ccc(NC(=O)C=2N=CSC2)c1)C(=O)Nc3cnccc3
0.282946	Clc1c(ccc(NC(=O)C=2N=CSC2)c1)C(=O)Nc3cnccc3
0.282946	Clc1c(ccc(NC(=O)C=2N=CSC2)c1)C(=O)Nc3cnccc3
0.282946	Clc1c(ccc(NC(=O)C=2N=CSC2)c1)C(=O)Nc3cnccc3
0.282946	Clc1c(ccc(NC(=O)C=2N=CSC2)c1)C(=O)Nc3cnccc3
0.282946	Clc1c(ccc(NC(=O)C=2N=CSC2)c1)C(=O)Nc3cnccc3
0.282946	Clc1c(ccc(NC(=O)C=2N=CSC2)c1)C(=O)Nc3cnccc3
0.282946	Clc1c(ccc(NC(=O)C=2N=CSC2)c1)C(=O)Nc3cnccc3
0.282946	Clc1c(ccc(NC(=O)C=2N=CSC2)c1)C(=O)Nc3cnccc3
0.282946	Clc1c(ccc(NC(=O)C=2N=CSC2)c1)C(=O)Nc3cnccc3
0.282895	S1CCN(Cc2cc(c(NC(=O)C3=NN(c4cc(F)ccc4)C(=C3)C)cc2)C)CC1
0.282895	S1CCN(Cc2cc(c(NC(=O)C3=NN(c4cc(F)ccc4)C(=C3)C)cc2)C)CC1
0.282895	S1CCN(Cc2cc(c(NC(=O)C3=NN(c4cc(F)ccc4)C(=C3)C)cc2)C)CC1
0.282895	S1CCN(Cc2cc(c(NC(=O)C3=NN(c4cc(F)ccc4)C(=C3)C)cc2)C)CC1
0.282895	S1CCN(Cc2cc(c(NC(=O)C3=NN(c4cc(F)ccc4)C(=C3)C)cc2)C)CC1
0.282895	S1CCN(Cc2cc(c(NC(=O)C3=NN(c4cc(F)ccc4)C(=C3)C)cc2)C)CC1
0.282895	S1CCN(Cc2cc(c(NC(=O)C3=NN(c4cc(F)ccc4)C(=C3)C)cc2)C)CC1
0.282895	S1CCN(Cc2cc(c(NC(=O)C3=NN(c4cc(F)ccc4)C(=C3)C)cc2)C)CC1
0.282895	S1CCN(Cc2cc(c(NC(=O)C3=NN(c4cc(F)ccc4)C(=C3)C)cc2)C)CC1
0.282895	S1CCN(Cc2cc(c(NC(=O)C3=NN(c4cc(F)ccc4)C(=C3)C)cc2)C)CC1
0.282759	Fc1c(NC(=O)CNC(=O)c2c(OCC)cccc2)ccc(c1)CN3CCN(CC3)C
0.282759	Fc1c(NC(=O)CNC(=O)c2c(OCC)cccc2)ccc(c1)CN3CCN(CC3)C
0.282759	Fc1c(NC(=O)CNC(=O)c2c(OCC)cccc2)ccc(c1)CN3CCN(CC3)C
0.282759	Fc1c(NC(=O)CNC(=O)c2c(OCC)cccc2)ccc(c1)CN3CCN(CC3)C
0.282759	Fc1c(NC(=O)CNC(=O)c2c(OCC)cccc2)ccc(c1)CN3CCN(CC3)C
0.282759	Fc1c(NC(=O)CNC(=O)c2c(OCC)cccc2)ccc(c1)CN3CCN(CC3)C
0.282759	Fc1c(NC(=O)CNC(=O)c2c(OCC)cccc2)ccc(c1)CN3CCN(CC3)C
0.282759	Fc1c(NC(=O)CNC(=O)c2c(OCC)cccc2)ccc(c1)CN3CCN(CC3)C
0.282759	Fc1c(NC(=O)CNC(=O)c2c(OCC)cccc2)ccc(c1)CN3CCN(CC3)C
0.282759	Fc1c(NC(=O)CNC(=O)c2c(OCC)cccc2)ccc(c1)CN3CCN(CC3)C
0.282443	O=C1OCC(C(=O)Nc2c(ccc(c2)CN3CCCC3)C)C1
0.282443	O=C1OCC(C(=O)Nc2c(ccc(c2)CN3CCCC3)C)C1
0.282353	O=C(Nc1c(O)ccc(c1)C(=O)C)c2cc(NC(=O)C=3OC=CC3)c(cc2)C
0.282353	O=C(Nc1c(O)ccc(c1)C(=O)C)c2cc(NC(=O)C=3OC=CC3)c(cc2)C
0.282353	O=C(Nc1c(O)ccc(c1)C(=O)C)c2cc(NC(=O)C=3OC=CC3)c(cc2)C
0.282353	O=C(Nc1c(O)ccc(c1)C(=O)C)c2cc(NC(=O)C=3OC=CC3)c(cc2)C
0.282353	O=C(Nc1c(O)ccc(c1)C(=O)C)c2cc(NC(=O)C=3OC=CC3)c(cc2)C
0.282353	O=C(Nc1c(O)ccc(c1)C(=O)C)c2cc(NC(=O)C=3OC=CC3)c(cc2)C
0.282353	O=C(Nc1c(O)ccc(c1)C(=O)C)c2cc(NC(=O)C=3OC=CC3)c(cc2)C
0.282353	O=C(Nc1c(O)ccc(c1)C(=O)C)c2cc(NC(=O)C=3OC=CC3)c(cc2)C
0.282353	O=C(Nc1c(O)ccc(c1)C(=O)C)c2cc(NC(=O)C=3OC=CC3)c(cc2)C
0.282353	O=C(Nc1c(O)ccc(c1)C(=O)C)c2cc(NC(=O)C=3OC=CC3)c(cc2)C
0.282258	Ic1cc(c(cc1)C)C(=O)Nc2c(ccc(c2)C(=O)NCC)C
0.282258	Ic1cc(c(cc1)C)C(=O)Nc2c(ccc(c2)C(=O)NCC)C
0.282258	Ic1cc(c(cc1)C)C(=O)Nc2c(ccc(c2)C(=O)NCC)C
0.282258	Ic1cc(c(cc1)C)C(=O)Nc2c(ccc(c2)C(=O)NCC)C
0.282258	Ic1cc(c(cc1)C)C(=O)Nc2c(ccc(c2)C(=O)NCC)C
0.282258	Ic1cc(c(cc1)C)C(=O)Nc2c(ccc(c2)C(=O)NCC)C
0.282258	Ic1cc(c(cc1)C)C(=O)Nc2c(ccc(c2)C(=O)NCC)C
0.282258	Ic1cc(c(cc1)C)C(=O)Nc2c(ccc(c2)C(=O)NCC)C
0.282258	Ic1cc(c(cc1)C)C(=O)Nc2c(ccc(c2)C(=O)NCC)C
0.282158	Brc1c(cc(cc1)C(=O)Nc2c(NC(=O)C)ccc(c2)C)C
0.282158	Brc1c(cc(cc1)C(=O)Nc2c(NC(=O)C)ccc(c2)C)C
0.281899	O=C(Nc1c(NC(=O)C)ccc(c1)C)c2c3c(ON=C3C4CC4)nc(c5cnccc5)c2
0.281899	O=C(Nc1c(NC(=O)C)ccc(c1)C)c2c3c(ON=C3C4CC4)nc(c5cnccc5)c2
0.281899	O=C(Nc1c(NC(=O)C)ccc(c1)C)c2c3c(ON=C3C4CC4)nc(c5cnccc5)c2
0.281899	O=C(Nc1c(NC(=O)C)ccc(c1)C)c2c3c(ON=C3C4CC4)nc(c5cnccc5)c2
0.281899	O=C(Nc1c(NC(=O)C)ccc(c1)C)c2c3c(ON=C3C4CC4)nc(c5cnccc5)c2
0.281899	O=C(Nc1c(NC(=O)C)ccc(c1)C)c2c3c(ON=C3C4CC4)nc(c5cnccc5)c2
0.281899	O=C(Nc1c(NC(=O)C)ccc(c1)C)c2c3c(ON=C3C4CC4)nc(c5cnccc5)c2
0.281899	O=C(Nc1c(NC(=O)C)ccc(c1)C)c2c3c(ON=C3C4CC4)nc(c5cnccc5)c2
0.281899	O=C(Nc1c(NC(=O)C)ccc(c1)C)c2c3c(ON=C3C4CC4)nc(c5cnccc5)c2
0.281899	O=C(Nc1c(NC(=O)C)ccc(c1)C)c2c3c(ON=C3C4CC4)nc(c5cnccc5)c2
0.281481	Clc1cc(NC(=O)C(=O)Nc2ccc(cc2)CN3CCN(C(=O)C)CC3)c(Oc4ccc(cc4)C)cc1
0.281481	Clc1cc(NC(=O)C(=O)Nc2ccc(cc2)CN3CCN(C(=O)C)CC3)c(Oc4ccc(cc4)C)cc1
0.28125	O=C(NC(CO)Cc1cc(c(cc1)C)C)c2cc(NC(=O)C)c(cc2)C
0.28125	O=C(NC(CO)Cc1cc(c(cc1)C)C)c2cc(NC(=O)C)c(cc2)C
0.28125	O=C(NC(CO)Cc1cc(c(cc1)C)C)c2cc(NC(=O)C)c(cc2)C
0.28125	O=C(NC(CO)Cc1cc(c(cc1)C)C)c2cc(NC(=O)C)c(cc2)C
0.28125	O=C(NC(CO)Cc1cc(c(cc1)C)C)c2cc(NC(=O)C)c(cc2)C
0.28125	O=C(NC(CO)Cc1cc(c(cc1)C)C)c2cc(NC(=O)C)c(cc2)C
0.28125	O=C(NC(CO)Cc1cc(c(cc1)C)C)c2cc(NC(=O)C)c(cc2)C
0.28125	Fc1c(cc(cc1)C2=NNC=C2)C(=O)Nc3ccc(NC(=O)Nc4ccccc4)cc3
0.28125	Fc1c(cc(cc1)C2=NNC=C2)C(=O)Nc3ccc(NC(=O)Nc4ccccc4)cc3
0.281124	Brc1c(cc(NC(=O)C(=O)NCc2ccc(cc2)CN3CCCCC3)cc1)C
0.281124	Brc1c(cc(NC(=O)C(=O)NCc2ccc(cc2)CN3CCCCC3)cc1)C
0.281124	Brc1c(cc(NC(=O)C(=O)NCc2ccc(cc2)CN3CCCCC3)cc1)C
0.281124	Brc1c(cc(NC(=O)C(=O)NCc2ccc(cc2)CN3CCCCC3)cc1)C
0.281124	Brc1c(cc(NC(=O)C(=O)NCc2ccc(cc2)CN3CCCCC3)cc1)C
0.281124	Brc1c(cc(NC(=O)C(=O)NCc2ccc(cc2)CN3CCCCC3)cc1)C
0.281124	Brc1c(cc(NC(=O)C(=O)NCc2ccc(cc2)CN3CCCCC3)cc1)C
0.281124	Brc1c(cc(NC(=O)C(=O)NCc2ccc(cc2)CN3CCCCC3)cc1)C
0.281124	Brc1c(cc(NC(=O)C(=O)NCc2ccc(cc2)CN3CCCCC3)cc1)C
0.281124	Brc1c(cc(NC(=O)C(=O)NCc2ccc(cc2)CN3CCCCC3)cc1)C
0.281022	FC(F)(F)CNC(=O)c1cc(NC(=O)C(=O)N2CCC3(CC2)CCN(CC3)C)c(cc1)C
0.281022	FC(F)(F)CNC(=O)c1cc(NC(=O)C(=O)N2CCC3(CC2)CCN(CC3)C)c(cc1)C
0.281022	FC(F)(F)CNC(=O)c1cc(NC(=O)C(=O)N2CCC3(CC2)CCN(CC3)C)c(cc1)C
0.281022	FC(F)(F)CNC(=O)c1cc(NC(=O)C(=O)N2CCC3(CC2)CCN(CC3)C)c(cc1)C
0.281022	FC(F)(F)CNC(=O)c1cc(NC(=O)C(=O)N2CCC3(CC2)CCN(CC3)C)c(cc1)C
0.281022	FC(F)(F)CNC(=O)c1cc(NC(=O)C(=O)N2CCC3(CC2)CCN(CC3)C)c(cc1)C
0.281022	FC(F)(F)CNC(=O)c1cc(NC(=O)C(=O)N2CCC3(CC2)CCN(CC3)C)c(cc1)C
0.281022	FC(F)(F)CNC(=O)c1cc(NC(=O)C(=O)N2CCC3(CC2)CCN(CC3)C)c(cc1)C
0.281022	FC(F)(F)CNC(=O)c1cc(NC(=O)C(=O)N2CCC3(CC2)CCN(CC3)C)c(cc1)C
0.281022	FC(F)(F)CNC(=O)c1cc(NC(=O)C(=O)N2CCC3(CC2)CCN(CC3)C)c(cc1)C
0.280702	Clc1c(ncc(c1)C(=O)Nc2cc(OC(C)C)c(cc2)C)Nc3cc(F)c(F)cc3
0.280702	Clc1c(ncc(c1)C(=O)Nc2cc(OC(C)C)c(cc2)C)Nc3cc(F)c(F)cc3
0.280702	Clc1c(ncc(c1)C(=O)Nc2cc(OC(C)C)c(cc2)C)Nc3cc(F)c(F)cc3
0.280702	Clc1c(ncc(c1)C(=O)Nc2cc(OC(C)C)c(cc2)C)Nc3cc(F)c(F)cc3
0.280702	Clc1c(ncc(c1)C(=O)Nc2cc(OC(C)C)c(cc2)C)Nc3cc(F)c(F)cc3
0.280702	Clc1c(ncc(c1)C(=O)Nc2cc(OC(C)C)c(cc2)C)Nc3cc(F)c(F)cc3
0.280702	Clc1c(ncc(c1)C(=O)Nc2cc(OC(C)C)c(cc2)C)Nc3cc(F)c(F)cc3
0.280702	Clc1c(ncc(c1)C(=O)Nc2cc(OC(C)C)c(cc2)C)Nc3cc(F)c(F)cc3
0.280702	Clc1c(ncc(c1)C(=O)Nc2cc(OC(C)C)c(cc2)C)Nc3cc(F)c(F)cc3
0.280702	Clc1c(ncc(c1)C(=O)Nc2cc(OC(C)C)c(cc2)C)Nc3cc(F)c(F)cc3
0.280576	O=C(Nc1c(cc(N2N=CC=C2)cc1)C)c3cc(NC(=O)C=4OC=CC4)c(cc3)C
0.280576	O=C(Nc1c(cc(N2N=CC=C2)cc1)C)c3cc(NC(=O)C=4OC=CC4)c(cc3)C
0.280576	O=C(Nc1c(cc(N2N=CC=C2)cc1)C)c3cc(NC(=O)C=4OC=CC4)c(cc3)C
0.280576	O=C(Nc1c(cc(N2N=CC=C2)cc1)C)c3cc(NC(=O)C=4OC=CC4)c(cc3)C
0.280576	O=C(Nc1c(cc(N2N=CC=C2)cc1)C)c3cc(NC(=O)C=4OC=CC4)c(cc3)C
0.280576	O=C(Nc1c(cc(N2N=CC=C2)cc1)C)c3cc(NC(=O)C=4OC=CC4)c(cc3)C
0.280576	O=C(Nc1c(cc(N2N=CC=C2)cc1)C)c3cc(NC(=O)C=4OC=CC4)c(cc3)C
0.280576	O=C(Nc1c(cc(N2N=CC=C2)cc1)C)c3cc(NC(=O)C=4OC=CC4)c(cc3)C
0.280576	O=C(Nc1c(cc(N2N=CC=C2)cc1)C)c3cc(NC(=O)C=4OC=CC4)c(cc3)C
0.280576	O=C(Nc1c(cc(N2N=CC=C2)cc1)C)c3cc(NC(=O)C=4OC=CC4)c(cc3)C
0.280142	O=C(OC)c1c(cc(NC(=O)CC2(N)CCN(Cc3ccccc3)CC2)cc1)C
0.280142	O=C(OC)c1c(cc(NC(=O)CC2(N)CCN(Cc3ccccc3)CC2)cc1)C
0.280142	O=C(OC)c1c(cc(NC(=O)CC2(N)CCN(Cc3ccccc3)CC2)cc1)C
0.280142	O=C(OC)c1c(cc(NC(=O)CC2(N)CCN(Cc3ccccc3)CC2)cc1)C
0.28012	Clc1c(S(=O)(=O)N(c2ccc(F)cc2)Cc3ccccc3)cc(cc1)C(=O)Nc4c(cc(cc4)CN5CCSCC5)C
0.28012	Clc1c(S(=O)(=O)N(c2ccc(F)cc2)Cc3ccccc3)cc(cc1)C(=O)Nc4c(cc(cc4)CN5CCSCC5)C
0.28	Clc1ccc(cc1)C2=Nc3c(N2)ccc(c3)C(=O)Nc4c(cc(cc4)C)C
0.28	Clc1ccc(cc1)C2=Nc3c(N2)ccc(c3)C(=O)Nc4c(cc(cc4)C)C
0.28	Clc1ccc(cc1)C2=Nc3c(N2)ccc(c3)C(=O)Nc4c(cc(cc4)C)C
0.28	Clc1ccc(cc1)C2=Nc3c(N2)ccc(c3)C(=O)Nc4c(cc(cc4)C)C
0.28	Clc1ccc(cc1)C2=Nc3c(N2)ccc(c3)C(=O)Nc4c(cc(cc4)C)C
0.28	Clc1ccc(cc1)C2=Nc3c(N2)ccc(c3)C(=O)Nc4c(cc(cc4)C)C
0.28	Clc1ccc(cc1)C2=Nc3c(N2)ccc(c3)C(=O)Nc4c(cc(cc4)C)C
0.28	Clc1ccc(cc1)C2=Nc3c(N2)ccc(c3)C(=O)Nc4c(cc(cc4)C)C
0.28	Clc1ccc(cc1)C2=Nc3c(N2)ccc(c3)C(=O)Nc4c(cc(cc4)C)C
0.28	Clc1ccc(cc1)C2=Nc3c(N2)ccc(c3)C(=O)Nc4c(cc(cc4)C)C
0.28	FC(F)Oc1c(ccc(NC(=O)c2cc(ccc2)C(F)F)c1)C
0.28	FC(F)Oc1c(ccc(NC(=O)c2cc(ccc2)C(F)F)c1)C
0.28	FC(F)Oc1c(ccc(NC(=O)c2cc(ccc2)C(F)F)c1)C
0.28	S1CCN(Cc2cc(NCc3cc(ccc3)CC4CCC4)c(cc2)C)CC1
0.279874	Fc1ccc(cc1)CCN2CCN(C(=O)c3cc(NC(=O)OCC4c5c(c6c4cccc6)cccc5)c(cc3)C)CC2
0.279874	Fc1ccc(cc1)CCN2CCN(C(=O)c3cc(NC(=O)OCC4c5c(c6c4cccc6)cccc5)c(cc3)C)CC2
0.279874	Fc1ccc(cc1)CCN2CCN(C(=O)c3cc(NC(=O)OCC4c5c(c6c4cccc6)cccc5)c(cc3)C)CC2
0.279874	Fc1ccc(cc1)CCN2CCN(C(=O)c3cc(NC(=O)OCC4c5c(c6c4cccc6)cccc5)c(cc3)C)CC2
0.279874	Fc1ccc(cc1)CCN2CCN(C(=O)c3cc(NC(=O)OCC4c5c(c6c4cccc6)cccc5)c(cc3)C)CC2
0.279874	Fc1ccc(cc1)CCN2CCN(C(=O)c3cc(NC(=O)OCC4c5c(c6c4cccc6)cccc5)c(cc3)C)CC2
0.279874	Fc1ccc(cc1)CCN2CCN(C(=O)c3cc(NC(=O)OCC4c5c(c6c4cccc6)cccc5)c(cc3)C)CC2
0.279874	Fc1ccc(cc1)CCN2CCN(C(=O)c3cc(NC(=O)OCC4c5c(c6c4cccc6)cccc5)c(cc3)C)CC2
0.279874	Fc1ccc(cc1)CCN2CCN(C(=O)c3cc(NC(=O)OCC4c5c(c6c4cccc6)cccc5)c(cc3)C)CC2
0.279874	Fc1ccc(cc1)CCN2CCN(C(=O)c3cc(NC(=O)OCC4c5c(c6c4cccc6)cccc5)c(cc3)C)CC2
0.279245	Brc1cc(Cl)c(cc1)CC(=O)Nc2nccc(c3cnccc3)c2
[truncated: 8,001 more rows]
