# Supplementary material for: Galileo: Three-dimensional searching in large combinatorial fragment spaces on the example of pharmacophores
Source: J Comput Aided Mol Des. 2022 Nov 24;37(1):1–16. doi: 10.1007/s10822-022-00485-y (PMC10032335; doi:10.1007/s10822-022-00485-y)
Supplement: Supplementary file 4 — Supplementary file 3a [file 10822_2022_485_MOESM3_ESMa.zip › Imatinib_Galileo/17/out_7.csv]

Score	SMILES
0.430147	FC(F)(F)c1nc(ncc1)Nc2cc(c(cc2)C)C(=O)Oc3ccc(cc3)C(=O)Nc4cnccc4
0.430147	FC(F)(F)c1nc(ncc1)Nc2cc(c(cc2)C)C(=O)Oc3ccc(cc3)C(=O)Nc4cnccc4
0.430147	FC(F)(F)c1nc(ncc1)Nc2cc(c(cc2)C)C(=O)Oc3ccc(cc3)C(=O)Nc4cnccc4
0.430147	FC(F)(F)c1nc(ncc1)Nc2cc(c(cc2)C)C(=O)Oc3ccc(cc3)C(=O)Nc4cnccc4
0.430147	FC(F)(F)c1nc(ncc1)Nc2cc(c(cc2)C)C(=O)Oc3ccc(cc3)C(=O)Nc4cnccc4
0.430147	FC(F)(F)c1nc(ncc1)Nc2cc(c(cc2)C)C(=O)Oc3ccc(cc3)C(=O)Nc4cnccc4
0.430147	FC(F)(F)c1nc(ncc1)Nc2cc(c(cc2)C)C(=O)Oc3ccc(cc3)C(=O)Nc4cnccc4
0.430147	FC(F)(F)c1nc(ncc1)Nc2cc(c(cc2)C)C(=O)Oc3ccc(cc3)C(=O)Nc4cnccc4
0.430147	FC(F)(F)c1nc(ncc1)Nc2cc(c(cc2)C)C(=O)Oc3ccc(cc3)C(=O)Nc4cnccc4
0.430147	FC(F)(F)c1nc(ncc1)Nc2cc(c(cc2)C)C(=O)Oc3ccc(cc3)C(=O)Nc4cnccc4
0.419355	Clc1cc(ccc1)C(=O)Nc2cc(c(NC(=O)c3ncc(c4cnccc4)cc3)cc2)C
0.419355	Clc1cc(ccc1)C(=O)Nc2cc(c(NC(=O)c3ncc(c4cnccc4)cc3)cc2)C
0.419355	Clc1cc(ccc1)C(=O)Nc2cc(c(NC(=O)c3ncc(c4cnccc4)cc3)cc2)C
0.419355	Clc1cc(ccc1)C(=O)Nc2cc(c(NC(=O)c3ncc(c4cnccc4)cc3)cc2)C
0.419355	Clc1cc(ccc1)C(=O)Nc2cc(c(NC(=O)c3ncc(c4cnccc4)cc3)cc2)C
0.419355	Clc1cc(ccc1)C(=O)Nc2cc(c(NC(=O)c3ncc(c4cnccc4)cc3)cc2)C
0.419355	Clc1cc(ccc1)C(=O)Nc2cc(c(NC(=O)c3ncc(c4cnccc4)cc3)cc2)C
0.419355	Clc1cc(ccc1)C(=O)Nc2cc(c(NC(=O)c3ncc(c4cnccc4)cc3)cc2)C
0.419355	Clc1cc(ccc1)C(=O)Nc2cc(c(NC(=O)c3ncc(c4cnccc4)cc3)cc2)C
0.419355	Clc1cc(ccc1)C(=O)Nc2cc(c(NC(=O)c3ncc(c4cnccc4)cc3)cc2)C
0.416667	O=C(Nc1c(ccc(N2CCOCC2)c1)C)c3ncc(c4cnccc4)cc3
0.416667	O=C(Nc1c(ccc(N2CCOCC2)c1)C)c3ncc(c4cnccc4)cc3
0.416667	O=C(Nc1c(ccc(N2CCOCC2)c1)C)c3ncc(c4cnccc4)cc3
0.416667	O=C(Nc1c(ccc(N2CCOCC2)c1)C)c3ncc(c4cnccc4)cc3
0.416667	O=C(Nc1c(ccc(N2CCOCC2)c1)C)c3ncc(c4cnccc4)cc3
0.416667	O=C(Nc1c(ccc(N2CCOCC2)c1)C)c3ncc(c4cnccc4)cc3
0.416667	O=C(Nc1c(ccc(N2CCOCC2)c1)C)c3ncc(c4cnccc4)cc3
0.416667	O=C(Nc1c(ccc(N2CCOCC2)c1)C)c3ncc(c4cnccc4)cc3
0.416667	O=C(Nc1c(ccc(N2CCOCC2)c1)C)c3ncc(c4cnccc4)cc3
0.416667	O=C(Nc1c(ccc(N2CCOCC2)c1)C)c3ncc(c4cnccc4)cc3
0.396226	S1C(=NC(c2ccc(NC(=O)c3ccccc3)cc2)=C1)NC(=O)c4cc(NC(=O)OC(C)(C)C)c(cc4)C
0.396226	S1C(=NC(c2ccc(NC(=O)c3ccccc3)cc2)=C1)NC(=O)c4cc(NC(=O)OC(C)(C)C)c(cc4)C
0.396226	S1C(=NC(c2ccc(NC(=O)c3ccccc3)cc2)=C1)NC(=O)c4cc(NC(=O)OC(C)(C)C)c(cc4)C
0.396226	S1C(=NC(c2ccc(NC(=O)c3ccccc3)cc2)=C1)NC(=O)c4cc(NC(=O)OC(C)(C)C)c(cc4)C
0.396226	S1C(=NC(c2ccc(NC(=O)c3ccccc3)cc2)=C1)NC(=O)c4cc(NC(=O)OC(C)(C)C)c(cc4)C
0.396226	S1C(=NC(c2ccc(NC(=O)c3ccccc3)cc2)=C1)NC(=O)c4cc(NC(=O)OC(C)(C)C)c(cc4)C
0.396226	S1C(=NC(c2ccc(NC(=O)c3ccccc3)cc2)=C1)NC(=O)c4cc(NC(=O)OC(C)(C)C)c(cc4)C
0.396226	S1C(=NC(c2ccc(NC(=O)c3ccccc3)cc2)=C1)NC(=O)c4cc(NC(=O)OC(C)(C)C)c(cc4)C
0.396226	S1C(=NC(c2ccc(NC(=O)c3ccccc3)cc2)=C1)NC(=O)c4cc(NC(=O)OC(C)(C)C)c(cc4)C
0.396226	S1C(=NC(c2ccc(NC(=O)c3ccccc3)cc2)=C1)NC(=O)c4cc(NC(=O)OC(C)(C)C)c(cc4)C
0.389121	Clc1cc(c(NC(=O)c2ncc(c3cnccc3)cc2)cc1)C
0.389121	Clc1cc(c(NC(=O)c2ncc(c3cnccc3)cc2)cc1)C
0.389121	Clc1cc(c(NC(=O)c2ncc(c3cnccc3)cc2)cc1)C
0.389121	Clc1cc(c(NC(=O)c2ncc(c3cnccc3)cc2)cc1)C
0.389121	Clc1cc(c(NC(=O)c2ncc(c3cnccc3)cc2)cc1)C
0.389121	Clc1cc(c(NC(=O)c2ncc(c3cnccc3)cc2)cc1)C
0.389121	Clc1cc(c(NC(=O)c2ncc(c3cnccc3)cc2)cc1)C
0.389121	Clc1cc(c(NC(=O)c2ncc(c3cnccc3)cc2)cc1)C
0.389121	Clc1cc(c(NC(=O)c2ncc(c3cnccc3)cc2)cc1)C
0.389121	Clc1cc(c(NC(=O)c2ncc(c3cnccc3)cc2)cc1)C
0.388489	FC(F)(F)c1nc(ncc1)Nc2cc(c(cc2)C)C(=O)Nc3c(cc(cc3)C(=O)NCC(C)C)C
0.388489	FC(F)(F)c1nc(ncc1)Nc2cc(c(cc2)C)C(=O)Nc3c(cc(cc3)C(=O)NCC(C)C)C
0.388489	FC(F)(F)c1nc(ncc1)Nc2cc(c(cc2)C)C(=O)Nc3c(cc(cc3)C(=O)NCC(C)C)C
0.388489	FC(F)(F)c1nc(ncc1)Nc2cc(c(cc2)C)C(=O)Nc3c(cc(cc3)C(=O)NCC(C)C)C
0.388489	FC(F)(F)c1nc(ncc1)Nc2cc(c(cc2)C)C(=O)Nc3c(cc(cc3)C(=O)NCC(C)C)C
0.388489	FC(F)(F)c1nc(ncc1)Nc2cc(c(cc2)C)C(=O)Nc3c(cc(cc3)C(=O)NCC(C)C)C
0.388489	FC(F)(F)c1nc(ncc1)Nc2cc(c(cc2)C)C(=O)Nc3c(cc(cc3)C(=O)NCC(C)C)C
0.388489	FC(F)(F)c1nc(ncc1)Nc2cc(c(cc2)C)C(=O)Nc3c(cc(cc3)C(=O)NCC(C)C)C
0.388489	FC(F)(F)c1nc(ncc1)Nc2cc(c(cc2)C)C(=O)Nc3c(cc(cc3)C(=O)NCC(C)C)C
0.388489	FC(F)(F)c1nc(ncc1)Nc2cc(c(cc2)C)C(=O)Nc3c(cc(cc3)C(=O)NCC(C)C)C
0.38806	O=C(Nc1cc(N2CCN(CC2)CCc3ccccc3)ccc1)c4cc(NC(=O)Cc5ccncc5)c(cc4)C
0.38806	O=C(Nc1cc(N2CCN(CC2)CCc3ccccc3)ccc1)c4cc(NC(=O)Cc5ccncc5)c(cc4)C
0.38806	O=C(Nc1cc(N2CCN(CC2)CCc3ccccc3)ccc1)c4cc(NC(=O)Cc5ccncc5)c(cc4)C
0.38806	O=C(Nc1cc(N2CCN(CC2)CCc3ccccc3)ccc1)c4cc(NC(=O)Cc5ccncc5)c(cc4)C
0.38806	O=C(Nc1cc(N2CCN(CC2)CCc3ccccc3)ccc1)c4cc(NC(=O)Cc5ccncc5)c(cc4)C
0.38806	O=C(Nc1cc(N2CCN(CC2)CCc3ccccc3)ccc1)c4cc(NC(=O)Cc5ccncc5)c(cc4)C
0.38806	O=C(Nc1cc(N2CCN(CC2)CCc3ccccc3)ccc1)c4cc(NC(=O)Cc5ccncc5)c(cc4)C
0.38806	O=C(Nc1cc(N2CCN(CC2)CCc3ccccc3)ccc1)c4cc(NC(=O)Cc5ccncc5)c(cc4)C
0.38806	O=C(Nc1cc(N2CCN(CC2)CCc3ccccc3)ccc1)c4cc(NC(=O)Cc5ccncc5)c(cc4)C
0.38806	O=C(Nc1cc(N2CCN(CC2)CCc3ccccc3)ccc1)c4cc(NC(=O)Cc5ccncc5)c(cc4)C
0.387234	O=C(OC(C)(C)C)Nc1c(ccc(c1)C(=O)Nc2cnccc2)C
0.387234	O=C(OC(C)(C)C)Nc1c(ccc(c1)C(=O)Nc2cnccc2)C
0.387234	O=C(OC(C)(C)C)Nc1c(ccc(c1)C(=O)Nc2cnccc2)C
0.387234	O=C(OC(C)(C)C)Nc1c(ccc(c1)C(=O)Nc2cnccc2)C
0.387234	O=C(OC(C)(C)C)Nc1c(ccc(c1)C(=O)Nc2cnccc2)C
0.387234	O=C(OC(C)(C)C)Nc1c(ccc(c1)C(=O)Nc2cnccc2)C
0.387234	O=C(OC(C)(C)C)Nc1c(ccc(c1)C(=O)Nc2cnccc2)C
0.387234	O=C(OC(C)(C)C)Nc1c(ccc(c1)C(=O)Nc2cnccc2)C
0.387234	O=C(OC(C)(C)C)Nc1c(ccc(c1)C(=O)Nc2cnccc2)C
0.387234	O=C(OC(C)(C)C)Nc1c(ccc(c1)C(=O)Nc2cnccc2)C
0.385321	O=C(Nc1c(ccc(NC(=O)C=O)c1)C)c2ccncc2
0.385321	O=C(Nc1c(ccc(NC(=O)C=O)c1)C)c2ccncc2
0.385321	O=C(Nc1c(ccc(NC(=O)C=O)c1)C)c2ccncc2
0.385321	O=C(Nc1c(ccc(NC(=O)C=O)c1)C)c2ccncc2
0.385321	O=C(Nc1c(ccc(NC(=O)C=O)c1)C)c2ccncc2
0.385321	O=C(Nc1c(ccc(NC(=O)C=O)c1)C)c2ccncc2
0.385321	O=C(Nc1c(ccc(NC(=O)C=O)c1)C)c2ccncc2
0.385321	O=C(Nc1c(ccc(NC(=O)C=O)c1)C)c2ccncc2
0.385321	O=C(Nc1c(ccc(NC(=O)C=O)c1)C)c2ccncc2
0.385321	O=C(Nc1c(ccc(NC(=O)C=O)c1)C)c2ccncc2
0.384298	S1C(=NC(c2ccc(NC(=O)c3ccccc3)cc2)=C1)NC(=O)c4cc(c(cc4)C)C
0.384298	S1C(=NC(c2ccc(NC(=O)c3ccccc3)cc2)=C1)NC(=O)c4cc(c(cc4)C)C
0.384298	S1C(=NC(c2ccc(NC(=O)c3ccccc3)cc2)=C1)NC(=O)c4cc(c(cc4)C)C
0.384298	S1C(=NC(c2ccc(NC(=O)c3ccccc3)cc2)=C1)NC(=O)c4cc(c(cc4)C)C
0.384298	S1C(=NC(c2ccc(NC(=O)c3ccccc3)cc2)=C1)NC(=O)c4cc(c(cc4)C)C
0.384298	S1C(=NC(c2ccc(NC(=O)c3ccccc3)cc2)=C1)NC(=O)c4cc(c(cc4)C)C
0.384298	S1C(=NC(c2ccc(NC(=O)c3ccccc3)cc2)=C1)NC(=O)c4cc(c(cc4)C)C
0.384298	S1C(=NC(c2ccc(NC(=O)c3ccccc3)cc2)=C1)NC(=O)c4cc(c(cc4)C)C
0.384298	S1C(=NC(c2ccc(NC(=O)c3ccccc3)cc2)=C1)NC(=O)c4cc(c(cc4)C)C
0.384298	S1C(=NC(c2ccc(NC(=O)c3ccccc3)cc2)=C1)NC(=O)c4cc(c(cc4)C)C
0.376	Brc1c(ccc(c1)CN2CCC(c3nc(c4ccc(F)cc4)ccn3)CC2)C
0.376	Brc1c(ccc(c1)CN2CCC(c3nc(c4ccc(F)cc4)ccn3)CC2)C
0.376	Brc1c(ccc(c1)CN2CCC(c3nc(c4ccc(F)cc4)ccn3)CC2)C
0.376	Brc1c(ccc(c1)CN2CCC(c3nc(c4ccc(F)cc4)ccn3)CC2)C
0.376	Brc1c(ccc(c1)CN2CCC(c3nc(c4ccc(F)cc4)ccn3)CC2)C
0.376	Brc1c(ccc(c1)CN2CCC(c3nc(c4ccc(F)cc4)ccn3)CC2)C
0.376	Brc1c(ccc(c1)CN2CCC(c3nc(c4ccc(F)cc4)ccn3)CC2)C
0.376	Brc1c(ccc(c1)CN2CCC(c3nc(c4ccc(F)cc4)ccn3)CC2)C
0.376	Brc1c(ccc(c1)CN2CCC(c3nc(c4ccc(F)cc4)ccn3)CC2)C
0.376	Brc1c(ccc(c1)CN2CCC(c3nc(c4ccc(F)cc4)ccn3)CC2)C
0.375	Clc1ccc(Nc2c(NC(=O)c3cc(NC(=O)Cc4ccncc4)c(cc3)C)cccc2)cc1
0.375	Clc1ccc(Nc2c(NC(=O)c3cc(NC(=O)Cc4ccncc4)c(cc3)C)cccc2)cc1
0.375	Clc1ccc(Nc2c(NC(=O)c3cc(NC(=O)Cc4ccncc4)c(cc3)C)cccc2)cc1
0.375	Clc1ccc(Nc2c(NC(=O)c3cc(NC(=O)Cc4ccncc4)c(cc3)C)cccc2)cc1
0.375	Clc1ccc(Nc2c(NC(=O)c3cc(NC(=O)Cc4ccncc4)c(cc3)C)cccc2)cc1
0.375	Clc1ccc(Nc2c(NC(=O)c3cc(NC(=O)Cc4ccncc4)c(cc3)C)cccc2)cc1
0.375	Clc1ccc(Nc2c(NC(=O)c3cc(NC(=O)Cc4ccncc4)c(cc3)C)cccc2)cc1
0.375	Clc1ccc(Nc2c(NC(=O)c3cc(NC(=O)Cc4ccncc4)c(cc3)C)cccc2)cc1
0.375	Clc1ccc(Nc2c(NC(=O)c3cc(NC(=O)Cc4ccncc4)c(cc3)C)cccc2)cc1
0.375	Clc1ccc(Nc2c(NC(=O)c3cc(NC(=O)Cc4ccncc4)c(cc3)C)cccc2)cc1
0.369338	Fc1ccc(c2nc(ncc2)C3CCN(C(=O)c4cc(NC(=O)OC(C)(C)C)c(cc4)C)CC3)cc1
0.369338	Fc1ccc(c2nc(ncc2)C3CCN(C(=O)c4cc(NC(=O)OC(C)(C)C)c(cc4)C)CC3)cc1
0.369338	Fc1ccc(c2nc(ncc2)C3CCN(C(=O)c4cc(NC(=O)OC(C)(C)C)c(cc4)C)CC3)cc1
0.369338	Fc1ccc(c2nc(ncc2)C3CCN(C(=O)c4cc(NC(=O)OC(C)(C)C)c(cc4)C)CC3)cc1
0.369338	Fc1ccc(c2nc(ncc2)C3CCN(C(=O)c4cc(NC(=O)OC(C)(C)C)c(cc4)C)CC3)cc1
0.369338	Fc1ccc(c2nc(ncc2)C3CCN(C(=O)c4cc(NC(=O)OC(C)(C)C)c(cc4)C)CC3)cc1
0.369338	Fc1ccc(c2nc(ncc2)C3CCN(C(=O)c4cc(NC(=O)OC(C)(C)C)c(cc4)C)CC3)cc1
0.369338	Fc1ccc(c2nc(ncc2)C3CCN(C(=O)c4cc(NC(=O)OC(C)(C)C)c(cc4)C)CC3)cc1
0.369338	Fc1ccc(c2nc(ncc2)C3CCN(C(=O)c4cc(NC(=O)OC(C)(C)C)c(cc4)C)CC3)cc1
0.369338	Fc1ccc(c2nc(ncc2)C3CCN(C(=O)c4cc(NC(=O)OC(C)(C)C)c(cc4)C)CC3)cc1
0.368201	O=C(OC(C)(C)C)Nc1c(ccc(c1)C(=O)Nc2ccc(cc2)Cc3ccncc3)C
0.368201	O=C(OC(C)(C)C)Nc1c(ccc(c1)C(=O)Nc2ccc(cc2)Cc3ccncc3)C
0.368201	O=C(OC(C)(C)C)Nc1c(ccc(c1)C(=O)Nc2ccc(cc2)Cc3ccncc3)C
0.368201	O=C(OC(C)(C)C)Nc1c(ccc(c1)C(=O)Nc2ccc(cc2)Cc3ccncc3)C
0.368201	O=C(OC(C)(C)C)Nc1c(ccc(c1)C(=O)Nc2ccc(cc2)Cc3ccncc3)C
0.368201	O=C(OC(C)(C)C)Nc1c(ccc(c1)C(=O)Nc2ccc(cc2)Cc3ccncc3)C
0.368201	O=C(OC(C)(C)C)Nc1c(ccc(c1)C(=O)Nc2ccc(cc2)Cc3ccncc3)C
0.368201	O=C(OC(C)(C)C)Nc1c(ccc(c1)C(=O)Nc2ccc(cc2)Cc3ccncc3)C
0.368201	O=C(OC(C)(C)C)Nc1c(ccc(c1)C(=O)Nc2ccc(cc2)Cc3ccncc3)C
0.368201	O=C(OC(C)(C)C)Nc1c(ccc(c1)C(=O)Nc2ccc(cc2)Cc3ccncc3)C
0.366906	O=C(Nc1nc(ncc1)c2ncccc2)c3cc(OC)c(OCc4cnccc4)cc3
0.366906	O=C(Nc1nc(ncc1)c2ncccc2)c3cc(OC)c(OCc4cnccc4)cc3
0.366906	O=C(Nc1nc(ncc1)c2ncccc2)c3cc(OC)c(OCc4cnccc4)cc3
0.366906	O=C(Nc1nc(ncc1)c2ncccc2)c3cc(OC)c(OCc4cnccc4)cc3
0.366906	O=C(Nc1nc(ncc1)c2ncccc2)c3cc(OC)c(OCc4cnccc4)cc3
0.366906	O=C(Nc1nc(ncc1)c2ncccc2)c3cc(OC)c(OCc4cnccc4)cc3
0.366906	O=C(Nc1nc(ncc1)c2ncccc2)c3cc(OC)c(OCc4cnccc4)cc3
0.366906	O=C(Nc1nc(ncc1)c2ncccc2)c3cc(OC)c(OCc4cnccc4)cc3
0.366906	O=C(Nc1nc(ncc1)c2ncccc2)c3cc(OC)c(OCc4cnccc4)cc3
0.366906	O=C(Nc1nc(ncc1)c2ncccc2)c3cc(OC)c(OCc4cnccc4)cc3
0.362832	O=C(Nc1cc(NC(=O)C(=O)N)c(cc1)C)c2ccccc2
0.362832	O=C(Nc1cc(NC(=O)C(=O)N)c(cc1)C)c2ccccc2
0.362832	O=C(Nc1cc(NC(=O)C(=O)N)c(cc1)C)c2ccccc2
0.362832	O=C(Nc1cc(NC(=O)C(=O)N)c(cc1)C)c2ccccc2
0.362832	O=C(Nc1cc(NC(=O)C(=O)N)c(cc1)C)c2ccccc2
0.362832	O=C(Nc1cc(NC(=O)C(=O)N)c(cc1)C)c2ccccc2
0.362832	O=C(Nc1cc(NC(=O)C(=O)N)c(cc1)C)c2ccccc2
0.362832	O=C(Nc1cc(NC(=O)C(=O)N)c(cc1)C)c2ccccc2
0.362832	O=C(Nc1cc(NC(=O)C(=O)N)c(cc1)C)c2ccccc2
0.362832	O=C(Nc1cc(NC(=O)C(=O)N)c(cc1)C)c2ccccc2
0.360169	O=C(Nc1c(cccc1)C)c2cc(NC(=O)Cc3ccncc3)c(cc2)C
0.360169	O=C(Nc1c(cccc1)C)c2cc(NC(=O)Cc3ccncc3)c(cc2)C
0.360169	O=C(Nc1c(cccc1)C)c2cc(NC(=O)Cc3ccncc3)c(cc2)C
0.360169	O=C(Nc1c(cccc1)C)c2cc(NC(=O)Cc3ccncc3)c(cc2)C
0.360169	O=C(Nc1c(cccc1)C)c2cc(NC(=O)Cc3ccncc3)c(cc2)C
0.360169	O=C(Nc1c(cccc1)C)c2cc(NC(=O)Cc3ccncc3)c(cc2)C
0.360169	O=C(Nc1c(cccc1)C)c2cc(NC(=O)Cc3ccncc3)c(cc2)C
0.360169	O=C(Nc1c(cccc1)C)c2cc(NC(=O)Cc3ccncc3)c(cc2)C
0.360169	O=C(Nc1c(cccc1)C)c2cc(NC(=O)Cc3ccncc3)c(cc2)C
0.360169	O=C(Nc1c(cccc1)C)c2cc(NC(=O)Cc3ccncc3)c(cc2)C
0.359551	O=C(OC(C)(C)C)Nc1c(ccc(c1)C(=O)Nc2ccc(cc2)CN3C(=O)CCC3)C
0.359551	O=C(OC(C)(C)C)Nc1c(ccc(c1)C(=O)Nc2ccc(cc2)CN3C(=O)CCC3)C
0.359551	O=C(OC(C)(C)C)Nc1c(ccc(c1)C(=O)Nc2ccc(cc2)CN3C(=O)CCC3)C
0.359551	O=C(OC(C)(C)C)Nc1c(ccc(c1)C(=O)Nc2ccc(cc2)CN3C(=O)CCC3)C
0.359551	O=C(OC(C)(C)C)Nc1c(ccc(c1)C(=O)Nc2ccc(cc2)CN3C(=O)CCC3)C
0.359551	O=C(OC(C)(C)C)Nc1c(ccc(c1)C(=O)Nc2ccc(cc2)CN3C(=O)CCC3)C
0.359551	O=C(OC(C)(C)C)Nc1c(ccc(c1)C(=O)Nc2ccc(cc2)CN3C(=O)CCC3)C
0.359551	O=C(OC(C)(C)C)Nc1c(ccc(c1)C(=O)Nc2ccc(cc2)CN3C(=O)CCC3)C
0.359551	O=C(OC(C)(C)C)Nc1c(ccc(c1)C(=O)Nc2ccc(cc2)CN3C(=O)CCC3)C
0.359551	O=C(OC(C)(C)C)Nc1c(ccc(c1)C(=O)Nc2ccc(cc2)CN3C(=O)CCC3)C
0.359551	FC(F)(F)c1nc(ncc1)Nc2cc(c(cc2)C)C(=O)Nc3ccc(OCC4CC4)cc3
0.359551	FC(F)(F)c1nc(ncc1)Nc2cc(c(cc2)C)C(=O)Nc3ccc(OCC4CC4)cc3
0.359551	FC(F)(F)c1nc(ncc1)Nc2cc(c(cc2)C)C(=O)Nc3ccc(OCC4CC4)cc3
0.359551	FC(F)(F)c1nc(ncc1)Nc2cc(c(cc2)C)C(=O)Nc3ccc(OCC4CC4)cc3
0.359551	FC(F)(F)c1nc(ncc1)Nc2cc(c(cc2)C)C(=O)Nc3ccc(OCC4CC4)cc3
0.359551	FC(F)(F)c1nc(ncc1)Nc2cc(c(cc2)C)C(=O)Nc3ccc(OCC4CC4)cc3
0.359551	FC(F)(F)c1nc(ncc1)Nc2cc(c(cc2)C)C(=O)Nc3ccc(OCC4CC4)cc3
0.359551	FC(F)(F)c1nc(ncc1)Nc2cc(c(cc2)C)C(=O)Nc3ccc(OCC4CC4)cc3
0.359551	FC(F)(F)c1nc(ncc1)Nc2cc(c(cc2)C)C(=O)Nc3ccc(OCC4CC4)cc3
0.359551	FC(F)(F)c1nc(ncc1)Nc2cc(c(cc2)C)C(=O)Nc3ccc(OCC4CC4)cc3
0.358779	O=C(Nc1nc(ncc1)c2ncccc2)c3c(ccc(c3)C(=O)N)C
0.358779	O=C(Nc1nc(ncc1)c2ncccc2)c3c(ccc(c3)C(=O)N)C
0.358779	O=C(Nc1nc(ncc1)c2ncccc2)c3c(ccc(c3)C(=O)N)C
0.358779	O=C(Nc1nc(ncc1)c2ncccc2)c3c(ccc(c3)C(=O)N)C
0.358779	O=C(Nc1nc(ncc1)c2ncccc2)c3c(ccc(c3)C(=O)N)C
0.358779	O=C(Nc1nc(ncc1)c2ncccc2)c3c(ccc(c3)C(=O)N)C
0.358779	O=C(Nc1nc(ncc1)c2ncccc2)c3c(ccc(c3)C(=O)N)C
0.358779	O=C(Nc1nc(ncc1)c2ncccc2)c3c(ccc(c3)C(=O)N)C
0.358779	O=C(Nc1nc(ncc1)c2ncccc2)c3c(ccc(c3)C(=O)N)C
0.358779	O=C(Nc1nc(ncc1)c2ncccc2)c3c(ccc(c3)C(=O)N)C
0.357143	O=C(Nc1c(ccc(c1)C=2ON=CN2)C)c3ccccc3
0.357143	O=C(Nc1c(ccc(c1)C=2ON=CN2)C)c3ccccc3
0.357143	O=C(Nc1c(ccc(c1)C=2ON=CN2)C)c3ccccc3
0.357143	O=C(Nc1c(ccc(c1)C=2ON=CN2)C)c3ccccc3
0.357143	O=C(Nc1c(ccc(c1)C=2ON=CN2)C)c3ccccc3
0.357143	O=C(Nc1c(ccc(c1)C=2ON=CN2)C)c3ccccc3
0.357143	O=C(Nc1c(ccc(c1)C=2ON=CN2)C)c3ccccc3
0.357143	O=C(Nc1c(ccc(c1)C=2ON=CN2)C)c3ccccc3
0.357143	O=C(Nc1c(ccc(c1)C=2ON=CN2)C)c3ccccc3
0.357143	O=C(Nc1c(ccc(c1)C=2ON=CN2)C)c3ccccc3
0.351852	O=C(Nc1c(ccc(N2CCOCC2)c1)C)c3c(c4ccccc4)cncc3
0.351852	O=C(Nc1c(ccc(N2CCOCC2)c1)C)c3c(c4ccccc4)cncc3
0.351852	O=C(Nc1c(ccc(N2CCOCC2)c1)C)c3c(c4ccccc4)cncc3
0.348921	Clc1cc(ccc1)C(=O)Nc2cc(c(NC(C3CN(Cc4ccccc4)CC3)C)cc2)C
0.347222	FC(F)(F)c1nc(ncc1)Nc2cc(c(cc2)C)C(=O)Nc3cc(N4N=CC=C4)ccc3
0.347222	FC(F)(F)c1nc(ncc1)Nc2cc(c(cc2)C)C(=O)Nc3cc(N4N=CC=C4)ccc3
0.347222	FC(F)(F)c1nc(ncc1)Nc2cc(c(cc2)C)C(=O)Nc3cc(N4N=CC=C4)ccc3
0.347222	FC(F)(F)c1nc(ncc1)Nc2cc(c(cc2)C)C(=O)Nc3cc(N4N=CC=C4)ccc3
0.347222	FC(F)(F)c1nc(ncc1)Nc2cc(c(cc2)C)C(=O)Nc3cc(N4N=CC=C4)ccc3
0.347222	FC(F)(F)c1nc(ncc1)Nc2cc(c(cc2)C)C(=O)Nc3cc(N4N=CC=C4)ccc3
0.347222	FC(F)(F)c1nc(ncc1)Nc2cc(c(cc2)C)C(=O)Nc3cc(N4N=CC=C4)ccc3
0.347222	FC(F)(F)c1nc(ncc1)Nc2cc(c(cc2)C)C(=O)Nc3cc(N4N=CC=C4)ccc3
0.347222	FC(F)(F)c1nc(ncc1)Nc2cc(c(cc2)C)C(=O)Nc3cc(N4N=CC=C4)ccc3
0.347222	FC(F)(F)c1nc(ncc1)Nc2cc(c(cc2)C)C(=O)Nc3cc(N4N=CC=C4)ccc3
0.346614	O=C(OCc1cc(NC(=O)c2ccccc2)ccc1)c3ncc(c4cnccc4)cc3
0.346614	O=C(OCc1cc(NC(=O)c2ccccc2)ccc1)c3ncc(c4cnccc4)cc3
0.346614	O=C(OCc1cc(NC(=O)c2ccccc2)ccc1)c3ncc(c4cnccc4)cc3
0.346614	O=C(OCc1cc(NC(=O)c2ccccc2)ccc1)c3ncc(c4cnccc4)cc3
0.345382	O=C(OC(C)(C)C)Nc1c(ccc(c1)C(=O)NC2=NC(=CN2)C)C
0.345382	O=C(OC(C)(C)C)Nc1c(ccc(c1)C(=O)NC2=NC(=CN2)C)C
0.345382	O=C(OC(C)(C)C)Nc1c(ccc(c1)C(=O)NC2=NC(=CN2)C)C
0.345382	O=C(OC(C)(C)C)Nc1c(ccc(c1)C(=O)NC2=NC(=CN2)C)C
0.345382	O=C(OC(C)(C)C)Nc1c(ccc(c1)C(=O)NC2=NC(=CN2)C)C
0.345382	O=C(OC(C)(C)C)Nc1c(ccc(c1)C(=O)NC2=NC(=CN2)C)C
0.345382	O=C(OC(C)(C)C)Nc1c(ccc(c1)C(=O)NC2=NC(=CN2)C)C
0.345382	O=C(OC(C)(C)C)Nc1c(ccc(c1)C(=O)NC2=NC(=CN2)C)C
0.345382	O=C(OC(C)(C)C)Nc1c(ccc(c1)C(=O)NC2=NC(=CN2)C)C
0.344961	O=C(Nc1c(ccc(c1)C=2ON=C(N2)C(N)C)C)c3ccccc3
0.344961	O=C(Nc1c(ccc(c1)C=2ON=C(N2)C(N)C)C)c3ccccc3
0.344961	O=C(Nc1c(ccc(c1)C=2ON=C(N2)C(N)C)C)c3ccccc3
0.34375	Brc1cc(NC(=O)CCNC(=O)c2c(ccc(Nc3nc(ccn3)C(F)(F)F)c2)C)c(cc1)C
0.34375	Brc1cc(NC(=O)CCNC(=O)c2c(ccc(Nc3nc(ccn3)C(F)(F)F)c2)C)c(cc1)C
0.34375	Brc1cc(NC(=O)CCNC(=O)c2c(ccc(Nc3nc(ccn3)C(F)(F)F)c2)C)c(cc1)C
0.34375	Brc1cc(NC(=O)CCNC(=O)c2c(ccc(Nc3nc(ccn3)C(F)(F)F)c2)C)c(cc1)C
0.34375	Brc1cc(NC(=O)CCNC(=O)c2c(ccc(Nc3nc(ccn3)C(F)(F)F)c2)C)c(cc1)C
0.34375	Brc1cc(NC(=O)CCNC(=O)c2c(ccc(Nc3nc(ccn3)C(F)(F)F)c2)C)c(cc1)C
0.34375	Brc1cc(NC(=O)CCNC(=O)c2c(ccc(Nc3nc(ccn3)C(F)(F)F)c2)C)c(cc1)C
0.34375	Brc1cc(NC(=O)CCNC(=O)c2c(ccc(Nc3nc(ccn3)C(F)(F)F)c2)C)c(cc1)C
0.34375	Brc1cc(NC(=O)CCNC(=O)c2c(ccc(Nc3nc(ccn3)C(F)(F)F)c2)C)c(cc1)C
0.34375	Brc1cc(NC(=O)CCNC(=O)c2c(ccc(Nc3nc(ccn3)C(F)(F)F)c2)C)c(cc1)C
0.342308	Brc1c(OC)cc(NC(=O)c2cc(NC(=O)Cc3ccncc3)c(cc2)C)cc1
0.342308	Brc1c(OC)cc(NC(=O)c2cc(NC(=O)Cc3ccncc3)c(cc2)C)cc1
0.342308	Brc1c(OC)cc(NC(=O)c2cc(NC(=O)Cc3ccncc3)c(cc2)C)cc1
0.342308	Brc1c(OC)cc(NC(=O)c2cc(NC(=O)Cc3ccncc3)c(cc2)C)cc1
0.342308	Brc1c(OC)cc(NC(=O)c2cc(NC(=O)Cc3ccncc3)c(cc2)C)cc1
0.342205	O=C(Nc1c(ccc(c1)C=2ON=C(N2)C3(N)CC3)C)c4ccccc4
0.342205	O=C(Nc1c(ccc(c1)C=2ON=C(N2)C3(N)CC3)C)c4ccccc4
0.342205	O=C(Nc1c(ccc(c1)C=2ON=C(N2)C3(N)CC3)C)c4ccccc4
0.342205	O=C(Nc1c(ccc(c1)C=2ON=C(N2)C3(N)CC3)C)c4ccccc4
0.342205	O=C(Nc1c(ccc(c1)C=2ON=C(N2)C3(N)CC3)C)c4ccccc4
0.342205	O=C(Nc1c(ccc(c1)C=2ON=C(N2)C3(N)CC3)C)c4ccccc4
0.342205	O=C(Nc1c(ccc(c1)C=2ON=C(N2)C3(N)CC3)C)c4ccccc4
0.342205	O=C(Nc1c(ccc(c1)C=2ON=C(N2)C3(N)CC3)C)c4ccccc4
0.342205	O=C(Nc1c(ccc(c1)C=2ON=C(N2)C3(N)CC3)C)c4ccccc4
0.342205	O=C(Nc1c(ccc(c1)C=2ON=C(N2)C3(N)CC3)C)c4ccccc4
0.341772	O=C(Nc1nc(Nc2ccccc2)ccc1)c3ncc(c4cnccc4)cc3
0.341772	O=C(Nc1nc(Nc2ccccc2)ccc1)c3ncc(c4cnccc4)cc3
0.341772	O=C(Nc1nc(Nc2ccccc2)ccc1)c3ncc(c4cnccc4)cc3
0.341772	O=C(Nc1nc(Nc2ccccc2)ccc1)c3ncc(c4cnccc4)cc3
0.341772	O=C(Nc1nc(Nc2ccccc2)ccc1)c3ncc(c4cnccc4)cc3
0.341772	O=C(Nc1nc(Nc2ccccc2)ccc1)c3ncc(c4cnccc4)cc3
0.341772	O=C(Nc1nc(Nc2ccccc2)ccc1)c3ncc(c4cnccc4)cc3
0.341772	O=C(Nc1nc(Nc2ccccc2)ccc1)c3ncc(c4cnccc4)cc3
0.341772	O=C(Nc1nc(Nc2ccccc2)ccc1)c3ncc(c4cnccc4)cc3
0.341772	O=C(Nc1nc(Nc2ccccc2)ccc1)c3ncc(c4cnccc4)cc3
0.341463	O=C(Nc1nccc(c2cnccc2)c1)c3ncc(cc3)COC
0.341463	O=C(Nc1nccc(c2cnccc2)c1)c3ncc(cc3)COC
0.341463	O=C(Nc1nccc(c2cnccc2)c1)c3ncc(cc3)COC
0.341463	O=C(Nc1nccc(c2cnccc2)c1)c3ncc(cc3)COC
0.341463	O=C(Nc1nccc(c2cnccc2)c1)c3ncc(cc3)COC
0.341463	O=C(Nc1nccc(c2cnccc2)c1)c3ncc(cc3)COC
0.340249	O=C(O)Cc1cc(NC(=O)c2ncc(c3cnccc3)cc2)ccc1
0.340249	O=C(O)Cc1cc(NC(=O)c2ncc(c3cnccc3)cc2)ccc1
0.340249	O=C(O)Cc1cc(NC(=O)c2ncc(c3cnccc3)cc2)ccc1
0.340249	O=C(O)Cc1cc(NC(=O)c2ncc(c3cnccc3)cc2)ccc1
0.340249	O=C(O)Cc1cc(NC(=O)c2ncc(c3cnccc3)cc2)ccc1
0.340249	O=C(O)Cc1cc(NC(=O)c2ncc(c3cnccc3)cc2)ccc1
0.340249	O=C(O)Cc1cc(NC(=O)c2ncc(c3cnccc3)cc2)ccc1
0.340249	O=C(O)Cc1cc(NC(=O)c2ncc(c3cnccc3)cc2)ccc1
0.340249	O=C(O)Cc1cc(NC(=O)c2ncc(c3cnccc3)cc2)ccc1
0.340249	O=C(O)Cc1cc(NC(=O)c2ncc(c3cnccc3)cc2)ccc1
0.339552	Clc1nc(N)ccc1C(=O)Nc2c(F)cc(cc2)CN3CCN(CC3)C
0.339552	Clc1nc(N)ccc1C(=O)Nc2c(F)cc(cc2)CN3CCN(CC3)C
0.339552	Clc1nc(N)ccc1C(=O)Nc2c(F)cc(cc2)CN3CCN(CC3)C
0.339552	Clc1nc(N)ccc1C(=O)Nc2c(F)cc(cc2)CN3CCN(CC3)C
0.339552	Clc1nc(N)ccc1C(=O)Nc2c(F)cc(cc2)CN3CCN(CC3)C
0.339552	Clc1nc(N)ccc1C(=O)Nc2c(F)cc(cc2)CN3CCN(CC3)C
0.339552	Clc1nc(N)ccc1C(=O)Nc2c(F)cc(cc2)CN3CCN(CC3)C
0.339552	Clc1nc(N)ccc1C(=O)Nc2c(F)cc(cc2)CN3CCN(CC3)C
0.339552	Clc1nc(N)ccc1C(=O)Nc2c(F)cc(cc2)CN3CCN(CC3)C
0.339552	Clc1nc(N)ccc1C(=O)Nc2c(F)cc(cc2)CN3CCN(CC3)C
0.338776	S1C=C(c2c(ccc(NC(=O)c3ccc(cc3)CCN(C)C)c2)C)C=C1
0.338776	S1C=C(c2c(ccc(NC(=O)c3ccc(cc3)CCN(C)C)c2)C)C=C1
0.338776	S1C=C(c2c(ccc(NC(=O)c3ccc(cc3)CCN(C)C)c2)C)C=C1
0.338776	S1C=C(c2c(ccc(NC(=O)c3ccc(cc3)CCN(C)C)c2)C)C=C1
0.338776	S1C=C(c2c(ccc(NC(=O)c3ccc(cc3)CCN(C)C)c2)C)C=C1
0.338776	S1C=C(c2c(ccc(NC(=O)c3ccc(cc3)CCN(C)C)c2)C)C=C1
0.338776	S1C=C(c2c(ccc(NC(=O)c3ccc(cc3)CCN(C)C)c2)C)C=C1
0.338776	S1C=C(c2c(ccc(NC(=O)c3ccc(cc3)CCN(C)C)c2)C)C=C1
0.338776	S1C=C(c2c(ccc(NC(=O)c3ccc(cc3)CCN(C)C)c2)C)C=C1
0.338776	S1C=C(c2c(ccc(NC(=O)c3ccc(cc3)CCN(C)C)c2)C)C=C1
0.338462	Clc1cc(c(cc1)C(=O)Nc2nc(ncc2)c3ncccc3)C
0.338462	Clc1cc(c(cc1)C(=O)Nc2nc(ncc2)c3ncccc3)C
0.338346	O=C(OC(C)(C)C)Nc1c(ccc(c1)C(=O)Nc2ccc(OCc3ncccc3)cc2)C
0.338346	O=C(OC(C)(C)C)Nc1c(ccc(c1)C(=O)Nc2ccc(OCc3ncccc3)cc2)C
0.338346	O=C(OC(C)(C)C)Nc1c(ccc(c1)C(=O)Nc2ccc(OCc3ncccc3)cc2)C
0.338346	O=C(OC(C)(C)C)Nc1c(ccc(c1)C(=O)Nc2ccc(OCc3ncccc3)cc2)C
0.338346	O=C(OC(C)(C)C)Nc1c(ccc(c1)C(=O)Nc2ccc(OCc3ncccc3)cc2)C
0.338346	O=C(OC(C)(C)C)Nc1c(ccc(c1)C(=O)Nc2ccc(OCc3ncccc3)cc2)C
0.338346	O=C(OC(C)(C)C)Nc1c(ccc(c1)C(=O)Nc2ccc(OCc3ncccc3)cc2)C
0.338346	O=C(OC(C)(C)C)Nc1c(ccc(c1)C(=O)Nc2ccc(OCc3ncccc3)cc2)C
0.338346	O=C(OC(C)(C)C)Nc1c(ccc(c1)C(=O)Nc2ccc(OCc3ncccc3)cc2)C
0.338346	O=C(OC(C)(C)C)Nc1c(ccc(c1)C(=O)Nc2ccc(OCc3ncccc3)cc2)C
0.33758	S(=O)(=O)(N1CCCCC1)c2cc(NC(=O)c3c(ccc(Nc4nc(ccn4)C(F)(F)F)c3)C)c(O)cc2
0.33758	S(=O)(=O)(N1CCCCC1)c2cc(NC(=O)c3c(ccc(Nc4nc(ccn4)C(F)(F)F)c3)C)c(O)cc2
0.33758	S(=O)(=O)(N1CCCCC1)c2cc(NC(=O)c3c(ccc(Nc4nc(ccn4)C(F)(F)F)c3)C)c(O)cc2
0.33677	Brc1c(O)cc(F)c(NC(=O)c2c(ccc(Nc3nc(ccn3)C(F)(F)F)c2)C)c1
0.33677	Brc1c(O)cc(F)c(NC(=O)c2c(ccc(Nc3nc(ccn3)C(F)(F)F)c2)C)c1
0.33677	Brc1c(O)cc(F)c(NC(=O)c2c(ccc(Nc3nc(ccn3)C(F)(F)F)c2)C)c1
0.33677	Brc1c(O)cc(F)c(NC(=O)c2c(ccc(Nc3nc(ccn3)C(F)(F)F)c2)C)c1
0.33677	Brc1c(O)cc(F)c(NC(=O)c2c(ccc(Nc3nc(ccn3)C(F)(F)F)c2)C)c1
0.335938	Clc1c(F)ccc(c1)C(=O)Nc2nc(ncc2)c3ncccc3
0.335938	Clc1c(F)ccc(c1)C(=O)Nc2nc(ncc2)c3ncccc3
0.335938	Clc1c(F)ccc(c1)C(=O)Nc2nc(ncc2)c3ncccc3
0.335938	Clc1c(F)ccc(c1)C(=O)Nc2nc(ncc2)c3ncccc3
0.335938	Clc1c(F)ccc(c1)C(=O)Nc2nc(ncc2)c3ncccc3
0.335938	Clc1c(F)ccc(c1)C(=O)Nc2nc(ncc2)c3ncccc3
0.335938	Clc1c(F)ccc(c1)C(=O)Nc2nc(ncc2)c3ncccc3
0.335938	Clc1c(F)ccc(c1)C(=O)Nc2nc(ncc2)c3ncccc3
0.335938	Clc1c(F)ccc(c1)C(=O)Nc2nc(ncc2)c3ncccc3
0.335938	Clc1c(F)ccc(c1)C(=O)Nc2nc(ncc2)c3ncccc3
0.335907	O=C(Nc1c(cccc1)C)c2cc(OC)c(OCc3cnccc3)cc2
0.335907	O=C(Nc1c(cccc1)C)c2cc(OC)c(OCc3cnccc3)cc2
0.335907	O=C(Nc1c(cccc1)C)c2cc(OC)c(OCc3cnccc3)cc2
0.335907	O=C(Nc1c(cccc1)C)c2cc(OC)c(OCc3cnccc3)cc2
0.335907	O=C(Nc1c(cccc1)C)c2cc(OC)c(OCc3cnccc3)cc2
0.335907	O=C(Nc1c(cccc1)C)c2cc(OC)c(OCc3cnccc3)cc2
0.335907	O=C(Nc1c(cccc1)C)c2cc(OC)c(OCc3cnccc3)cc2
0.335907	O=C(Nc1c(cccc1)C)c2cc(OC)c(OCc3cnccc3)cc2
0.335907	O=C(Nc1c(cccc1)C)c2cc(OC)c(OCc3cnccc3)cc2
0.335907	O=C(Nc1c(cccc1)C)c2cc(OC)c(OCc3cnccc3)cc2
0.333333	O=C(O)c1c(ccc(Nc2nc(ccn2)C)c1)C
0.333333	O=C(O)c1c(ccc(Nc2nc(ccn2)C)c1)C
0.333333	O=C(O)c1c(ccc(Nc2nc(ccn2)C)c1)C
0.333333	O=C(O)c1c(ccc(Nc2nc(ccn2)C)c1)C
0.333333	O=C(O)c1c(ccc(Nc2nc(ccn2)C)c1)C
0.333333	O=C(O)c1c(ccc(Nc2nc(ccn2)C)c1)C
0.333333	O=C(O)c1c(ccc(Nc2nc(ccn2)C)c1)C
0.333333	O=C(O)c1c(ccc(Nc2nc(ccn2)C)c1)C
0.333333	O=C(O)c1c(ccc(Nc2nc(ccn2)C)c1)C
0.333333	O=C(O)c1c(ccc(Nc2nc(ccn2)C)c1)C
0.333333	O=C(Nc1c(ccc(c2nccnc2)c1)C)C=O
0.333333	O=C(Nc1c(ccc(c2nccnc2)c1)C)C=O
0.333333	O=C(Nc1c(ccc(c2nccnc2)c1)C)C=O
0.333333	O=C(Nc1c(ccc(c2nccnc2)c1)C)C=O
0.333333	O=C(Nc1c(ccc(c2nccnc2)c1)C)C=O
0.333333	O=C(Nc1c(ccc(c2nccnc2)c1)C)C=O
0.333333	O=C(Nc1c(ccc(c2nccnc2)c1)C)C=O
0.333333	O=C(Nc1c(ccc(c2nccnc2)c1)C)C=O
0.333333	O=C(Nc1c(ccc(c2nccnc2)c1)C)C=O
0.333333	O=C(Nc1c(ccc(c2nccnc2)c1)C)C=O
0.333333	FC(F)(F)c1nc(ncc1)Nc2cc(c(cc2)C)C(=O)Nc3c(c(ccc3)C)C(=O)OC
0.333333	FC(F)(F)c1nc(ncc1)Nc2cc(c(cc2)C)C(=O)Nc3c(c(ccc3)C)C(=O)OC
0.333333	FC(F)(F)c1nc(ncc1)Nc2cc(c(cc2)C)C(=O)Nc3c(c(ccc3)C)C(=O)OC
0.333333	FC(F)(F)c1nc(ncc1)Nc2cc(c(cc2)C)C(=O)Nc3c(c(ccc3)C)C(=O)OC
0.333333	FC(F)(F)c1nc(ncc1)Nc2cc(c(cc2)C)C(=O)Nc3c(c(ccc3)C)C(=O)OC
0.333333	FC(F)(F)c1nc(ncc1)Nc2cc(c(cc2)C)C(=O)Nc3c(c(ccc3)C)C(=O)OC
0.333333	FC(F)(F)c1nc(ncc1)Nc2cc(c(cc2)C)C(=O)Nc3c(c(ccc3)C)C(=O)OC
0.333333	FC(F)(F)c1nc(ncc1)Nc2cc(c(cc2)C)C(=O)Nc3c(c(ccc3)C)C(=O)OC
0.333333	FC(F)(F)c1nc(ncc1)Nc2cc(c(cc2)C)C(=O)Nc3c(c(ccc3)C)C(=O)OC
0.333333	FC(F)(F)c1nc(ncc1)Nc2cc(c(cc2)C)C(=O)Nc3c(c(ccc3)C)C(=O)OC
0.332046	O=C(OC(C)(C)C)Nc1c(ccc(c1)C(=O)Nc2nccc(c2)COC)C
0.332046	O=C(OC(C)(C)C)Nc1c(ccc(c1)C(=O)Nc2nccc(c2)COC)C
0.332046	O=C(OC(C)(C)C)Nc1c(ccc(c1)C(=O)Nc2nccc(c2)COC)C
0.332046	O=C(OC(C)(C)C)Nc1c(ccc(c1)C(=O)Nc2nccc(c2)COC)C
0.332046	O=C(OC(C)(C)C)Nc1c(ccc(c1)C(=O)Nc2nccc(c2)COC)C
0.332046	O=C(OC(C)(C)C)Nc1c(ccc(c1)C(=O)Nc2nccc(c2)COC)C
0.332046	O=C(OC(C)(C)C)Nc1c(ccc(c1)C(=O)Nc2nccc(c2)COC)C
0.332046	O=C(OC(C)(C)C)Nc1c(ccc(c1)C(=O)Nc2nccc(c2)COC)C
0.332046	O=C(OC(C)(C)C)Nc1c(ccc(c1)C(=O)Nc2nccc(c2)COC)C
0.332046	O=C(OC(C)(C)C)Nc1c(ccc(c1)C(=O)Nc2nccc(c2)COC)C
0.332	Clc1ccc(Nc2c(NC(=O)c3cc(NC(=O)OC(C)(C)C)c(cc3)C)cccc2)cc1
0.332	Clc1ccc(Nc2c(NC(=O)c3cc(NC(=O)OC(C)(C)C)c(cc3)C)cccc2)cc1
0.332	Clc1ccc(Nc2c(NC(=O)c3cc(NC(=O)OC(C)(C)C)c(cc3)C)cccc2)cc1
0.332	Clc1ccc(Nc2c(NC(=O)c3cc(NC(=O)OC(C)(C)C)c(cc3)C)cccc2)cc1
0.332	Clc1ccc(Nc2c(NC(=O)c3cc(NC(=O)OC(C)(C)C)c(cc3)C)cccc2)cc1
0.332	Clc1ccc(Nc2c(NC(=O)c3cc(NC(=O)OC(C)(C)C)c(cc3)C)cccc2)cc1
0.332	Clc1ccc(Nc2c(NC(=O)c3cc(NC(=O)OC(C)(C)C)c(cc3)C)cccc2)cc1
0.332	Clc1ccc(Nc2c(NC(=O)c3cc(NC(=O)OC(C)(C)C)c(cc3)C)cccc2)cc1
0.332	Clc1ccc(Nc2c(NC(=O)c3cc(NC(=O)OC(C)(C)C)c(cc3)C)cccc2)cc1
0.332	Clc1ccc(Nc2c(NC(=O)c3cc(NC(=O)OC(C)(C)C)c(cc3)C)cccc2)cc1
0.331984	S1(=O)(=O)CCN(Cc2cc(ccc2)C(=O)Nc3nc(Nc4ccccc4)ccc3)CC1
0.331984	S1(=O)(=O)CCN(Cc2cc(ccc2)C(=O)Nc3nc(Nc4ccccc4)ccc3)CC1
0.331984	S1(=O)(=O)CCN(Cc2cc(ccc2)C(=O)Nc3nc(Nc4ccccc4)ccc3)CC1
0.331984	S1(=O)(=O)CCN(Cc2cc(ccc2)C(=O)Nc3nc(Nc4ccccc4)ccc3)CC1
0.331984	S1(=O)(=O)CCN(Cc2cc(ccc2)C(=O)Nc3nc(Nc4ccccc4)ccc3)CC1
0.331984	S1(=O)(=O)CCN(Cc2cc(ccc2)C(=O)Nc3nc(Nc4ccccc4)ccc3)CC1
0.331984	S1(=O)(=O)CCN(Cc2cc(ccc2)C(=O)Nc3nc(Nc4ccccc4)ccc3)CC1
0.331984	S1(=O)(=O)CCN(Cc2cc(ccc2)C(=O)Nc3nc(Nc4ccccc4)ccc3)CC1
0.331984	S1(=O)(=O)CCN(Cc2cc(ccc2)C(=O)Nc3nc(Nc4ccccc4)ccc3)CC1
0.331984	S1(=O)(=O)CCN(Cc2cc(ccc2)C(=O)Nc3nc(Nc4ccccc4)ccc3)CC1
0.329545	O=C(OC(C)(C)C)Nc1c(ccc(c1)C(=O)NCCc2ccc(N3CCN(CC3)C)cc2)C
0.329545	O=C(OC(C)(C)C)Nc1c(ccc(c1)C(=O)NCCc2ccc(N3CCN(CC3)C)cc2)C
0.329545	O=C(OC(C)(C)C)Nc1c(ccc(c1)C(=O)NCCc2ccc(N3CCN(CC3)C)cc2)C
0.329545	O=C(OC(C)(C)C)Nc1c(ccc(c1)C(=O)NCCc2ccc(N3CCN(CC3)C)cc2)C
0.329545	O=C(OC(C)(C)C)Nc1c(ccc(c1)C(=O)NCCc2ccc(N3CCN(CC3)C)cc2)C
0.329545	O=C(OC(C)(C)C)Nc1c(ccc(c1)C(=O)NCCc2ccc(N3CCN(CC3)C)cc2)C
0.329545	O=C(OC(C)(C)C)Nc1c(ccc(c1)C(=O)NCCc2ccc(N3CCN(CC3)C)cc2)C
0.329545	O=C(OC(C)(C)C)Nc1c(ccc(c1)C(=O)NCCc2ccc(N3CCN(CC3)C)cc2)C
0.329545	O=C(OC(C)(C)C)Nc1c(ccc(c1)C(=O)NCCc2ccc(N3CCN(CC3)C)cc2)C
0.329545	O=C(OC(C)(C)C)Nc1c(ccc(c1)C(=O)NCCc2ccc(N3CCN(CC3)C)cc2)C
0.327935	O=C(Nc1nc(ncc1)c2ncccc2)c3ccc(OCc4ccccc4)cc3
0.327935	O=C(Nc1nc(ncc1)c2ncccc2)c3ccc(OCc4ccccc4)cc3
0.327935	O=C(Nc1nc(ncc1)c2ncccc2)c3ccc(OCc4ccccc4)cc3
0.327935	O=C(Nc1nc(ncc1)c2ncccc2)c3ccc(OCc4ccccc4)cc3
0.327935	O=C(Nc1nc(ncc1)c2ncccc2)c3ccc(OCc4ccccc4)cc3
0.327935	O=C(Nc1nc(ncc1)c2ncccc2)c3ccc(OCc4ccccc4)cc3
0.327935	O=C(Nc1nc(ncc1)c2ncccc2)c3ccc(OCc4ccccc4)cc3
0.327935	O=C(Nc1nc(ncc1)c2ncccc2)c3ccc(OCc4ccccc4)cc3
0.327935	O=C(Nc1nc(ncc1)c2ncccc2)c3ccc(OCc4ccccc4)cc3
0.327935	O=C(Nc1nc(ncc1)c2ncccc2)c3ccc(OCc4ccccc4)cc3
0.32766	O=C(Nc1cnccc1)c2c(ccc(c2)C(=O)N)C
0.32766	O=C(Nc1cnccc1)c2c(ccc(c2)C(=O)N)C
0.32766	O=C(Nc1cnccc1)c2c(ccc(c2)C(=O)N)C
0.32766	O=C(Nc1cnccc1)c2c(ccc(c2)C(=O)N)C
0.32766	O=C(Nc1cnccc1)c2c(ccc(c2)C(=O)N)C
0.32766	O=C(Nc1cnccc1)c2c(ccc(c2)C(=O)N)C
0.32766	O=C(Nc1cnccc1)c2c(ccc(c2)C(=O)N)C
0.32766	O=C(Nc1cnccc1)c2c(ccc(c2)C(=O)N)C
0.32766	O=C(Nc1cnccc1)c2c(ccc(c2)C(=O)N)C
0.32766	O=C(Nc1cnccc1)c2c(ccc(c2)C(=O)N)C
0.327138	O=C(OC(C)(C)C)Nc1c(ccc(c1)C(=O)Nc2ncc(N3CCCC3)cc2)C
0.327138	O=C(OC(C)(C)C)Nc1c(ccc(c1)C(=O)Nc2ncc(N3CCCC3)cc2)C
0.327138	O=C(OC(C)(C)C)Nc1c(ccc(c1)C(=O)Nc2ncc(N3CCCC3)cc2)C
0.327138	O=C(OC(C)(C)C)Nc1c(ccc(c1)C(=O)Nc2ncc(N3CCCC3)cc2)C
0.327138	O=C(OC(C)(C)C)Nc1c(ccc(c1)C(=O)Nc2ncc(N3CCCC3)cc2)C
0.327138	O=C(OC(C)(C)C)Nc1c(ccc(c1)C(=O)Nc2ncc(N3CCCC3)cc2)C
0.327138	O=C(OC(C)(C)C)Nc1c(ccc(c1)C(=O)Nc2ncc(N3CCCC3)cc2)C
0.327138	O=C(OC(C)(C)C)Nc1c(ccc(c1)C(=O)Nc2ncc(N3CCCC3)cc2)C
0.327138	O=C(OC(C)(C)C)Nc1c(ccc(c1)C(=O)Nc2ncc(N3CCCC3)cc2)C
0.327138	O=C(OC(C)(C)C)Nc1c(ccc(c1)C(=O)Nc2ncc(N3CCCC3)cc2)C
0.326923	Fc1cc(c(NC(=O)c2ncc(c3cnccc3)cc2)cc1)C4CC4
0.326923	Fc1cc(c(NC(=O)c2ncc(c3cnccc3)cc2)cc1)C4CC4
0.326923	Fc1cc(c(NC(=O)c2ncc(c3cnccc3)cc2)cc1)C4CC4
0.326923	Fc1cc(c(NC(=O)c2ncc(c3cnccc3)cc2)cc1)C4CC4
0.326923	Fc1cc(c(NC(=O)c2ncc(c3cnccc3)cc2)cc1)C4CC4
0.326923	Fc1cc(c(NC(=O)c2ncc(c3cnccc3)cc2)cc1)C4CC4
0.326923	Fc1cc(c(NC(=O)c2ncc(c3cnccc3)cc2)cc1)C4CC4
0.326923	Fc1cc(c(NC(=O)c2ncc(c3cnccc3)cc2)cc1)C4CC4
0.326923	Fc1cc(c(NC(=O)c2ncc(c3cnccc3)cc2)cc1)C4CC4
0.326923	Fc1cc(c(NC(=O)c2ncc(c3cnccc3)cc2)cc1)C4CC4
0.326271	O=C(Nc1nccc(c1)COC)c2cc(c(cc2)C)C
0.326271	O=C(Nc1nccc(c1)COC)c2cc(c(cc2)C)C
0.326271	O=C(Nc1nccc(c1)COC)c2cc(c(cc2)C)C
0.326271	O=C(Nc1nccc(c1)COC)c2cc(c(cc2)C)C
0.326271	O=C(Nc1nccc(c1)COC)c2cc(c(cc2)C)C
0.326271	O=C(Nc1nccc(c1)COC)c2cc(c(cc2)C)C
0.326165	O=C(OC(C)(C)C)Nc1c(ccc(c1)C(=O)Nc2c(OCC(=O)Nc3cnccc3)cccc2)C
0.326165	O=C(OC(C)(C)C)Nc1c(ccc(c1)C(=O)Nc2c(OCC(=O)Nc3cnccc3)cccc2)C
0.326165	O=C(OC(C)(C)C)Nc1c(ccc(c1)C(=O)Nc2c(OCC(=O)Nc3cnccc3)cccc2)C
0.326165	O=C(OC(C)(C)C)Nc1c(ccc(c1)C(=O)Nc2c(OCC(=O)Nc3cnccc3)cccc2)C
0.326165	O=C(OC(C)(C)C)Nc1c(ccc(c1)C(=O)Nc2c(OCC(=O)Nc3cnccc3)cccc2)C
0.326165	O=C(OC(C)(C)C)Nc1c(ccc(c1)C(=O)Nc2c(OCC(=O)Nc3cnccc3)cccc2)C
0.326165	O=C(OC(C)(C)C)Nc1c(ccc(c1)C(=O)Nc2c(OCC(=O)Nc3cnccc3)cccc2)C
0.326165	O=C(OC(C)(C)C)Nc1c(ccc(c1)C(=O)Nc2c(OCC(=O)Nc3cnccc3)cccc2)C
0.326165	O=C(OC(C)(C)C)Nc1c(ccc(c1)C(=O)Nc2c(OCC(=O)Nc3cnccc3)cccc2)C
0.326165	O=C(OC(C)(C)C)Nc1c(ccc(c1)C(=O)Nc2c(OCC(=O)Nc3cnccc3)cccc2)C
0.325926	O=C(Nc1cc(N2CCN(CC2)CCc3ccccc3)ccc1)c4c(ccc(c4)C(=O)N)C
0.325926	O=C(Nc1cc(N2CCN(CC2)CCc3ccccc3)ccc1)c4c(ccc(c4)C(=O)N)C
0.325926	O=C(Nc1cc(N2CCN(CC2)CCc3ccccc3)ccc1)c4c(ccc(c4)C(=O)N)C
0.325926	O=C(Nc1cc(N2CCN(CC2)CCc3ccccc3)ccc1)c4c(ccc(c4)C(=O)N)C
0.325926	O=C(Nc1cc(N2CCN(CC2)CCc3ccccc3)ccc1)c4c(ccc(c4)C(=O)N)C
0.325926	O=C(Nc1cc(N2CCN(CC2)CCc3ccccc3)ccc1)c4c(ccc(c4)C(=O)N)C
0.325926	O=C(Nc1cc(N2CCN(CC2)CCc3ccccc3)ccc1)c4c(ccc(c4)C(=O)N)C
0.325926	O=C(Nc1cc(N2CCN(CC2)CCc3ccccc3)ccc1)c4c(ccc(c4)C(=O)N)C
0.325926	O=C(Nc1cc(N2CCN(CC2)CCc3ccccc3)ccc1)c4c(ccc(c4)C(=O)N)C
0.325926	O=C(Nc1cc(N2CCN(CC2)CCc3ccccc3)ccc1)c4c(ccc(c4)C(=O)N)C
0.325758	Fc1ccc(c2nc(ncc2)C3CCN(C(=O)c4cc(c(cc4)C)C)CC3)cc1
0.325758	Fc1ccc(c2nc(ncc2)C3CCN(C(=O)c4cc(c(cc4)C)C)CC3)cc1
0.325758	Fc1ccc(c2nc(ncc2)C3CCN(C(=O)c4cc(c(cc4)C)C)CC3)cc1
0.325758	Fc1ccc(c2nc(ncc2)C3CCN(C(=O)c4cc(c(cc4)C)C)CC3)cc1
0.325758	Fc1ccc(c2nc(ncc2)C3CCN(C(=O)c4cc(c(cc4)C)C)CC3)cc1
0.325758	Fc1ccc(c2nc(ncc2)C3CCN(C(=O)c4cc(c(cc4)C)C)CC3)cc1
0.325758	Fc1ccc(c2nc(ncc2)C3CCN(C(=O)c4cc(c(cc4)C)C)CC3)cc1
0.325758	Fc1ccc(c2nc(ncc2)C3CCN(C(=O)c4cc(c(cc4)C)C)CC3)cc1
0.325758	Fc1ccc(c2nc(ncc2)C3CCN(C(=O)c4cc(c(cc4)C)C)CC3)cc1
0.325758	Fc1ccc(c2nc(ncc2)C3CCN(C(=O)c4cc(c(cc4)C)C)CC3)cc1
0.324627	O=C(Nc1c(ccc(NC(=O)C(=O)NC(C#Cc2ccccc2)(C)C)c1)C)c3ccncc3
0.324627	O=C(Nc1c(ccc(NC(=O)C(=O)NC(C#Cc2ccccc2)(C)C)c1)C)c3ccncc3
0.324627	O=C(Nc1c(ccc(NC(=O)C(=O)NC(C#Cc2ccccc2)(C)C)c1)C)c3ccncc3
0.324627	O=C(Nc1c(ccc(NC(=O)C(=O)NC(C#Cc2ccccc2)(C)C)c1)C)c3ccncc3
0.324627	O=C(Nc1c(ccc(NC(=O)C(=O)NC(C#Cc2ccccc2)(C)C)c1)C)c3ccncc3
0.324627	O=C(Nc1c(ccc(NC(=O)C(=O)NC(C#Cc2ccccc2)(C)C)c1)C)c3ccncc3
0.324627	O=C(Nc1c(ccc(NC(=O)C(=O)NC(C#Cc2ccccc2)(C)C)c1)C)c3ccncc3
0.324627	O=C(Nc1c(ccc(NC(=O)C(=O)NC(C#Cc2ccccc2)(C)C)c1)C)c3ccncc3
0.324627	O=C(Nc1c(ccc(NC(=O)C(=O)NC(C#Cc2ccccc2)(C)C)c1)C)c3ccncc3
0.324627	O=C(Nc1c(ccc(NC(=O)C(=O)NC(C#Cc2ccccc2)(C)C)c1)C)c3ccncc3
0.323024	O=C(NCCN1CC(N(CC1)C)(C)C)c2cc(NC(=O)Cc3ccncc3)c(cc2)C
0.323024	O=C(NCCN1CC(N(CC1)C)(C)C)c2cc(NC(=O)Cc3ccncc3)c(cc2)C
0.323024	O=C(NCCN1CC(N(CC1)C)(C)C)c2cc(NC(=O)Cc3ccncc3)c(cc2)C
0.323024	O=C(NCCN1CC(N(CC1)C)(C)C)c2cc(NC(=O)Cc3ccncc3)c(cc2)C
0.322314	O=C(Nc1ccc(cc1)CC(=O)N(C)C)c2ncc(c3cnccc3)cc2
0.322314	O=C(Nc1ccc(cc1)CC(=O)N(C)C)c2ncc(c3cnccc3)cc2
0.322314	O=C(Nc1ccc(cc1)CC(=O)N(C)C)c2ncc(c3cnccc3)cc2
0.322314	O=C(Nc1ccc(cc1)CC(=O)N(C)C)c2ncc(c3cnccc3)cc2
0.322222	O=C(Nc1cc(c(Oc2ccncc2)cc1)C)c3cc(OC)c(OCc4cnccc4)cc3
0.322222	O=C(Nc1cc(c(Oc2ccncc2)cc1)C)c3cc(OC)c(OCc4cnccc4)cc3
0.322222	O=C(Nc1cc(c(Oc2ccncc2)cc1)C)c3cc(OC)c(OCc4cnccc4)cc3
0.321267	Brc1ccc(cc1)C(=O)Nc2c(ccc(c2)C(=O)N)C
0.321267	Brc1ccc(cc1)C(=O)Nc2c(ccc(c2)C(=O)N)C
0.321267	Brc1ccc(cc1)C(=O)Nc2c(ccc(c2)C(=O)N)C
0.321267	Brc1ccc(cc1)C(=O)Nc2c(ccc(c2)C(=O)N)C
0.321267	Brc1ccc(cc1)C(=O)Nc2c(ccc(c2)C(=O)N)C
0.321267	Brc1ccc(cc1)C(=O)Nc2c(ccc(c2)C(=O)N)C
0.321267	Brc1ccc(cc1)C(=O)Nc2c(ccc(c2)C(=O)N)C
0.321267	Brc1ccc(cc1)C(=O)Nc2c(ccc(c2)C(=O)N)C
0.321267	Brc1ccc(cc1)C(=O)Nc2c(ccc(c2)C(=O)N)C
0.321267	Brc1ccc(cc1)C(=O)Nc2c(ccc(c2)C(=O)N)C
0.320755	Fc1c(ccc(c1)C(=O)C)C(=O)Nc2ncc(c3ncccc3)cc2
0.320755	Fc1c(ccc(c1)C(=O)C)C(=O)Nc2ncc(c3ncccc3)cc2
0.320755	Fc1c(ccc(c1)C(=O)C)C(=O)Nc2ncc(c3ncccc3)cc2
0.320755	Fc1c(ccc(c1)C(=O)C)C(=O)Nc2ncc(c3ncccc3)cc2
0.320755	Fc1c(ccc(c1)C(=O)C)C(=O)Nc2ncc(c3ncccc3)cc2
0.320755	Fc1c(ccc(c1)C(=O)C)C(=O)Nc2ncc(c3ncccc3)cc2
0.320755	Fc1c(ccc(c1)C(=O)C)C(=O)Nc2ncc(c3ncccc3)cc2
0.320755	Fc1c(ccc(c1)C(=O)C)C(=O)Nc2ncc(c3ncccc3)cc2
0.320755	Fc1c(ccc(c1)C(=O)C)C(=O)Nc2ncc(c3ncccc3)cc2
0.320755	Fc1c(ccc(c1)C(=O)C)C(=O)Nc2ncc(c3ncccc3)cc2
0.320463	S(=O)(=O)(Nc1cc(c(cc1)C)C)c2ccc(cc2)C(=O)NCc3ccc(cc3)CN4CCCCCCC4
0.320463	S(=O)(=O)(Nc1cc(c(cc1)C)C)c2ccc(cc2)C(=O)NCc3ccc(cc3)CN4CCCCCCC4
0.320463	S(=O)(=O)(Nc1cc(c(cc1)C)C)c2ccc(cc2)C(=O)NCc3ccc(cc3)CN4CCCCCCC4
0.320463	S(=O)(=O)(Nc1cc(c(cc1)C)C)c2ccc(cc2)C(=O)NCc3ccc(cc3)CN4CCCCCCC4
0.320463	S(=O)(=O)(Nc1cc(c(cc1)C)C)c2ccc(cc2)C(=O)NCc3ccc(cc3)CN4CCCCCCC4
0.320463	S(=O)(=O)(Nc1cc(c(cc1)C)C)c2ccc(cc2)C(=O)NCc3ccc(cc3)CN4CCCCCCC4
0.320463	S(=O)(=O)(Nc1cc(c(cc1)C)C)c2ccc(cc2)C(=O)NCc3ccc(cc3)CN4CCCCCCC4
0.320463	S(=O)(=O)(Nc1cc(c(cc1)C)C)c2ccc(cc2)C(=O)NCc3ccc(cc3)CN4CCCCCCC4
0.320463	S(=O)(=O)(Nc1cc(c(cc1)C)C)c2ccc(cc2)C(=O)NCc3ccc(cc3)CN4CCCCCCC4
0.320463	S(=O)(=O)(Nc1cc(c(cc1)C)C)c2ccc(cc2)C(=O)NCc3ccc(cc3)CN4CCCCCCC4
0.320144	O=C(Nc1c(ccc(c2nccnc2)c1)C)C(=O)NCC3(O)CCN(CC3)C
0.320144	O=C(Nc1c(ccc(c2nccnc2)c1)C)C(=O)NCC3(O)CCN(CC3)C
0.319635	O=C(Nc1cc(ccc1)C(=O)NC)c2cc(c(cc2)C)C
0.319635	O=C(Nc1cc(ccc1)C(=O)NC)c2cc(c(cc2)C)C
0.319635	O=C(Nc1cc(ccc1)C(=O)NC)c2cc(c(cc2)C)C
0.319635	O=C(Nc1cc(ccc1)C(=O)NC)c2cc(c(cc2)C)C
0.319635	O=C(Nc1cc(ccc1)C(=O)NC)c2cc(c(cc2)C)C
0.319635	O=C(Nc1cc(ccc1)C(=O)NC)c2cc(c(cc2)C)C
0.319635	O=C(Nc1cc(ccc1)C(=O)NC)c2cc(c(cc2)C)C
0.319635	O=C(Nc1cc(ccc1)C(=O)NC)c2cc(c(cc2)C)C
0.319635	O=C(Nc1cc(ccc1)C(=O)NC)c2cc(c(cc2)C)C
0.319635	O=C(Nc1cc(ccc1)C(=O)NC)c2cc(c(cc2)C)C
0.319489	FC(F)(F)c1nc(ncc1)Nc2cc(c(cc2)C)C(=O)Nc3cc(ccc3)C4(C(=O)OC)CCC4
0.319489	FC(F)(F)c1nc(ncc1)Nc2cc(c(cc2)C)C(=O)Nc3cc(ccc3)C4(C(=O)OC)CCC4
0.319489	FC(F)(F)c1nc(ncc1)Nc2cc(c(cc2)C)C(=O)Nc3cc(ccc3)C4(C(=O)OC)CCC4
0.319489	FC(F)(F)c1nc(ncc1)Nc2cc(c(cc2)C)C(=O)Nc3cc(ccc3)C4(C(=O)OC)CCC4
0.319489	FC(F)(F)c1nc(ncc1)Nc2cc(c(cc2)C)C(=O)Nc3cc(ccc3)C4(C(=O)OC)CCC4
0.319489	FC(F)(F)c1nc(ncc1)Nc2cc(c(cc2)C)C(=O)Nc3cc(ccc3)C4(C(=O)OC)CCC4
0.319489	FC(F)(F)c1nc(ncc1)Nc2cc(c(cc2)C)C(=O)Nc3cc(ccc3)C4(C(=O)OC)CCC4
0.319489	FC(F)(F)c1nc(ncc1)Nc2cc(c(cc2)C)C(=O)Nc3cc(ccc3)C4(C(=O)OC)CCC4
0.319489	FC(F)(F)c1nc(ncc1)Nc2cc(c(cc2)C)C(=O)Nc3cc(ccc3)C4(C(=O)OC)CCC4
0.319489	FC(F)(F)c1nc(ncc1)Nc2cc(c(cc2)C)C(=O)Nc3cc(ccc3)C4(C(=O)OC)CCC4
0.319489	Clc1c(OCc2nc(OC)ccc2)ccc(NC(=O)c3c(ccc(Nc4nc(ccn4)C(F)(F)F)c3)C)c1
0.319489	Clc1c(OCc2nc(OC)ccc2)ccc(NC(=O)c3c(ccc(Nc4nc(ccn4)C(F)(F)F)c3)C)c1
0.319489	Clc1c(OCc2nc(OC)ccc2)ccc(NC(=O)c3c(ccc(Nc4nc(ccn4)C(F)(F)F)c3)C)c1
0.319489	Clc1c(OCc2nc(OC)ccc2)ccc(NC(=O)c3c(ccc(Nc4nc(ccn4)C(F)(F)F)c3)C)c1
0.319489	Clc1c(OCc2nc(OC)ccc2)ccc(NC(=O)c3c(ccc(Nc4nc(ccn4)C(F)(F)F)c3)C)c1
0.319489	Clc1c(OCc2nc(OC)ccc2)ccc(NC(=O)c3c(ccc(Nc4nc(ccn4)C(F)(F)F)c3)C)c1
0.319489	Clc1c(OCc2nc(OC)ccc2)ccc(NC(=O)c3c(ccc(Nc4nc(ccn4)C(F)(F)F)c3)C)c1
0.319489	Clc1c(OCc2nc(OC)ccc2)ccc(NC(=O)c3c(ccc(Nc4nc(ccn4)C(F)(F)F)c3)C)c1
0.319489	Clc1c(OCc2nc(OC)ccc2)ccc(NC(=O)c3c(ccc(Nc4nc(ccn4)C(F)(F)F)c3)C)c1
0.319489	Clc1c(OCc2nc(OC)ccc2)ccc(NC(=O)c3c(ccc(Nc4nc(ccn4)C(F)(F)F)c3)C)c1
0.318841	Clc1c(F)ccc(c1)C=2N=C(SC2)NC(=O)c3ncc(c4cnccc4)cc3
0.318841	Clc1c(F)ccc(c1)C=2N=C(SC2)NC(=O)c3ncc(c4cnccc4)cc3
0.318841	Clc1c(F)ccc(c1)C=2N=C(SC2)NC(=O)c3ncc(c4cnccc4)cc3
0.318841	Clc1c(F)ccc(c1)C=2N=C(SC2)NC(=O)c3ncc(c4cnccc4)cc3
0.318841	Clc1c(F)ccc(c1)C=2N=C(SC2)NC(=O)c3ncc(c4cnccc4)cc3
0.318841	Clc1c(F)ccc(c1)C=2N=C(SC2)NC(=O)c3ncc(c4cnccc4)cc3
0.318841	Clc1c(F)ccc(c1)C=2N=C(SC2)NC(=O)c3ncc(c4cnccc4)cc3
0.318841	Clc1c(F)ccc(c1)C=2N=C(SC2)NC(=O)c3ncc(c4cnccc4)cc3
0.318841	Clc1c(F)ccc(c1)C=2N=C(SC2)NC(=O)c3ncc(c4cnccc4)cc3
0.318841	Clc1c(F)ccc(c1)C=2N=C(SC2)NC(=O)c3ncc(c4cnccc4)cc3
0.317406	Clc1c(cccc1)C=2N=C(SC2)NC(=O)c3cc(NC(=O)OC(C)(C)C)c(cc3)C
0.317406	Clc1c(cccc1)C=2N=C(SC2)NC(=O)c3cc(NC(=O)OC(C)(C)C)c(cc3)C
0.317406	Clc1c(cccc1)C=2N=C(SC2)NC(=O)c3cc(NC(=O)OC(C)(C)C)c(cc3)C
0.317406	Clc1c(cccc1)C=2N=C(SC2)NC(=O)c3cc(NC(=O)OC(C)(C)C)c(cc3)C
0.317406	Clc1c(cccc1)C=2N=C(SC2)NC(=O)c3cc(NC(=O)OC(C)(C)C)c(cc3)C
0.317406	Clc1c(cccc1)C=2N=C(SC2)NC(=O)c3cc(NC(=O)OC(C)(C)C)c(cc3)C
0.317406	Clc1c(cccc1)C=2N=C(SC2)NC(=O)c3cc(NC(=O)OC(C)(C)C)c(cc3)C
0.317406	Clc1c(cccc1)C=2N=C(SC2)NC(=O)c3cc(NC(=O)OC(C)(C)C)c(cc3)C
0.317406	Clc1c(cccc1)C=2N=C(SC2)NC(=O)c3cc(NC(=O)OC(C)(C)C)c(cc3)C
0.317406	Clc1c(cccc1)C=2N=C(SC2)NC(=O)c3cc(NC(=O)OC(C)(C)C)c(cc3)C
0.317343	Clc1c(ccc(c1)C(=O)N2CCC(c3nc(c4ccc(F)cc4)ccn3)CC2)C
0.317343	Clc1c(ccc(c1)C(=O)N2CCC(c3nc(c4ccc(F)cc4)ccn3)CC2)C
0.317343	Clc1c(ccc(c1)C(=O)N2CCC(c3nc(c4ccc(F)cc4)ccn3)CC2)C
0.317343	Clc1c(ccc(c1)C(=O)N2CCC(c3nc(c4ccc(F)cc4)ccn3)CC2)C
0.317343	Clc1c(ccc(c1)C(=O)N2CCC(c3nc(c4ccc(F)cc4)ccn3)CC2)C
0.317343	Clc1c(ccc(c1)C(=O)N2CCC(c3nc(c4ccc(F)cc4)ccn3)CC2)C
0.317343	Clc1c(ccc(c1)C(=O)N2CCC(c3nc(c4ccc(F)cc4)ccn3)CC2)C
0.317343	Clc1c(ccc(c1)C(=O)N2CCC(c3nc(c4ccc(F)cc4)ccn3)CC2)C
0.317343	Clc1c(ccc(c1)C(=O)N2CCC(c3nc(c4ccc(F)cc4)ccn3)CC2)C
0.317343	Clc1c(ccc(c1)C(=O)N2CCC(c3nc(c4ccc(F)cc4)ccn3)CC2)C
0.317269	O=C(Nc1c(cccc1)C)c2ccc(cc2)C=3ON=C(N3)C4CC4
0.317269	O=C(Nc1c(cccc1)C)c2ccc(cc2)C=3ON=C(N3)C4CC4
0.317269	O=C(Nc1c(cccc1)C)c2ccc(cc2)C=3ON=C(N3)C4CC4
0.317269	O=C(Nc1c(cccc1)C)c2ccc(cc2)C=3ON=C(N3)C4CC4
0.317269	O=C(Nc1c(cccc1)C)c2ccc(cc2)C=3ON=C(N3)C4CC4
0.317269	O=C(Nc1c(cccc1)C)c2ccc(cc2)C=3ON=C(N3)C4CC4
0.317269	O=C(Nc1c(cccc1)C)c2ccc(cc2)C=3ON=C(N3)C4CC4
0.317269	O=C(Nc1c(cccc1)C)c2ccc(cc2)C=3ON=C(N3)C4CC4
0.317269	O=C(Nc1c(cccc1)C)c2ccc(cc2)C=3ON=C(N3)C4CC4
0.317269	O=C(Nc1c(cccc1)C)c2ccc(cc2)C=3ON=C(N3)C4CC4
0.316547	S1C(=NC(c2cc(OC)c(OC)cc2)=C1)NC(=O)c3ncc(c4cnccc4)cc3
0.316547	S1C(=NC(c2cc(OC)c(OC)cc2)=C1)NC(=O)c3ncc(c4cnccc4)cc3
0.316547	S1C(=NC(c2cc(OC)c(OC)cc2)=C1)NC(=O)c3ncc(c4cnccc4)cc3
0.316547	S1C(=NC(c2cc(OC)c(OC)cc2)=C1)NC(=O)c3ncc(c4cnccc4)cc3
0.316547	S1C(=NC(c2cc(OC)c(OC)cc2)=C1)NC(=O)c3ncc(c4cnccc4)cc3
0.316547	S1C(=NC(c2cc(OC)c(OC)cc2)=C1)NC(=O)c3ncc(c4cnccc4)cc3
0.316547	S1C(=NC(c2cc(OC)c(OC)cc2)=C1)NC(=O)c3ncc(c4cnccc4)cc3
0.316547	S1C(=NC(c2cc(OC)c(OC)cc2)=C1)NC(=O)c3ncc(c4cnccc4)cc3
0.316547	S1C(=NC(c2cc(OC)c(OC)cc2)=C1)NC(=O)c3ncc(c4cnccc4)cc3
0.315789	Brc1cc(NC(=O)CNC(=O)c2cc(ccc2)C(=O)Nc3ccccc3)c(cc1)C
0.315789	Brc1cc(NC(=O)CNC(=O)c2cc(ccc2)C(=O)Nc3ccccc3)c(cc1)C
0.315789	Brc1cc(NC(=O)CNC(=O)c2cc(ccc2)C(=O)Nc3ccccc3)c(cc1)C
0.315789	Brc1cc(NC(=O)CNC(=O)c2cc(ccc2)C(=O)Nc3ccccc3)c(cc1)C
0.315789	Brc1cc(NC(=O)CNC(=O)c2cc(ccc2)C(=O)Nc3ccccc3)c(cc1)C
0.315789	Brc1cc(NC(=O)CNC(=O)c2cc(ccc2)C(=O)Nc3ccccc3)c(cc1)C
0.315789	Brc1cc(NC(=O)CNC(=O)c2cc(ccc2)C(=O)Nc3ccccc3)c(cc1)C
0.315789	Brc1cc(NC(=O)CNC(=O)c2cc(ccc2)C(=O)Nc3ccccc3)c(cc1)C
0.315789	Brc1cc(NC(=O)CNC(=O)c2cc(ccc2)C(=O)Nc3ccccc3)c(cc1)C
0.315789	Brc1cc(NC(=O)CNC(=O)c2cc(ccc2)C(=O)Nc3ccccc3)c(cc1)C
0.315574	O=C(OC(C)(C)C)Nc1c(ccc(c1)C(=O)Nc2ccc(N(C)C)cc2)C
0.315574	O=C(OC(C)(C)C)Nc1c(ccc(c1)C(=O)Nc2ccc(N(C)C)cc2)C
0.315574	O=C(OC(C)(C)C)Nc1c(ccc(c1)C(=O)Nc2ccc(N(C)C)cc2)C
0.315574	O=C(OC(C)(C)C)Nc1c(ccc(c1)C(=O)Nc2ccc(N(C)C)cc2)C
0.315574	O=C(OC(C)(C)C)Nc1c(ccc(c1)C(=O)Nc2ccc(N(C)C)cc2)C
0.315574	O=C(OC(C)(C)C)Nc1c(ccc(c1)C(=O)Nc2ccc(N(C)C)cc2)C
0.315574	O=C(OC(C)(C)C)Nc1c(ccc(c1)C(=O)Nc2ccc(N(C)C)cc2)C
0.315574	O=C(OC(C)(C)C)Nc1c(ccc(c1)C(=O)Nc2ccc(N(C)C)cc2)C
0.315574	O=C(OC(C)(C)C)Nc1c(ccc(c1)C(=O)Nc2ccc(N(C)C)cc2)C
0.315574	O=C(OC(C)(C)C)Nc1c(ccc(c1)C(=O)Nc2ccc(N(C)C)cc2)C
0.315574	Fc1cc(ccc1)CN2CCC(c3nc(c4ccc(F)cc4)ccn3)CC2
0.315574	Fc1cc(ccc1)CN2CCC(c3nc(c4ccc(F)cc4)ccn3)CC2
0.315574	Fc1cc(ccc1)CN2CCC(c3nc(c4ccc(F)cc4)ccn3)CC2
0.315574	Fc1cc(ccc1)CN2CCC(c3nc(c4ccc(F)cc4)ccn3)CC2
0.315574	Fc1cc(ccc1)CN2CCC(c3nc(c4ccc(F)cc4)ccn3)CC2
0.315574	Fc1cc(ccc1)CN2CCC(c3nc(c4ccc(F)cc4)ccn3)CC2
0.315574	Fc1cc(ccc1)CN2CCC(c3nc(c4ccc(F)cc4)ccn3)CC2
0.315574	Fc1cc(ccc1)CN2CCC(c3nc(c4ccc(F)cc4)ccn3)CC2
0.315574	Fc1cc(ccc1)CN2CCC(c3nc(c4ccc(F)cc4)ccn3)CC2
0.315574	Fc1cc(ccc1)CN2CCC(c3nc(c4ccc(F)cc4)ccn3)CC2
0.314079	FC(F)(F)c1cc(ccc1)C(NC(=O)C(=O)Nc2cc(NC(=O)c3ccncc3)c(cc2)C)(C)C
0.314079	FC(F)(F)c1cc(ccc1)C(NC(=O)C(=O)Nc2cc(NC(=O)c3ccncc3)c(cc2)C)(C)C
0.314079	FC(F)(F)c1cc(ccc1)C(NC(=O)C(=O)Nc2cc(NC(=O)c3ccncc3)c(cc2)C)(C)C
0.314079	FC(F)(F)c1cc(ccc1)C(NC(=O)C(=O)Nc2cc(NC(=O)c3ccncc3)c(cc2)C)(C)C
0.314079	FC(F)(F)c1cc(ccc1)C(NC(=O)C(=O)Nc2cc(NC(=O)c3ccncc3)c(cc2)C)(C)C
0.314079	FC(F)(F)c1cc(ccc1)C(NC(=O)C(=O)Nc2cc(NC(=O)c3ccncc3)c(cc2)C)(C)C
0.314079	FC(F)(F)c1cc(ccc1)C(NC(=O)C(=O)Nc2cc(NC(=O)c3ccncc3)c(cc2)C)(C)C
0.314079	FC(F)(F)c1cc(ccc1)C(NC(=O)C(=O)Nc2cc(NC(=O)c3ccncc3)c(cc2)C)(C)C
0.314079	FC(F)(F)c1cc(ccc1)C(NC(=O)C(=O)Nc2cc(NC(=O)c3ccncc3)c(cc2)C)(C)C
0.314079	FC(F)(F)c1cc(ccc1)C(NC(=O)C(=O)Nc2cc(NC(=O)c3ccncc3)c(cc2)C)(C)C
0.314079	O=C(Nc1c(ccc(c2nccnc2)c1)C)C(=O)NC(C(=O)Nc3ccccc3)C
0.314079	O=C(Nc1c(ccc(c2nccnc2)c1)C)C(=O)NC(C(=O)Nc3ccccc3)C
0.314079	O=C(Nc1c(ccc(c2nccnc2)c1)C)C(=O)NC(C(=O)Nc3ccccc3)C
0.313725	S1C(=NC(=C1)CN2CCOCC2)NC(=O)c3cc(c(cc3)C)C
0.313725	S1C(=NC(=C1)CN2CCOCC2)NC(=O)c3cc(c(cc3)C)C
0.313725	S1C(=NC(=C1)CN2CCOCC2)NC(=O)c3cc(c(cc3)C)C
0.313725	S1C(=NC(=C1)CN2CCOCC2)NC(=O)c3cc(c(cc3)C)C
0.313725	S1C(=NC(=C1)CN2CCOCC2)NC(=O)c3cc(c(cc3)C)C
0.313725	S1C(=NC(=C1)CN2CCOCC2)NC(=O)c3cc(c(cc3)C)C
0.313725	S1C(=NC(=C1)CN2CCOCC2)NC(=O)c3cc(c(cc3)C)C
0.313725	S1C(=NC(=C1)CN2CCOCC2)NC(=O)c3cc(c(cc3)C)C
0.313725	S1C(=NC(=C1)CN2CCOCC2)NC(=O)c3cc(c(cc3)C)C
0.313725	S1C(=NC(=C1)CN2CCOCC2)NC(=O)c3cc(c(cc3)C)C
0.312727	O=C(Nc1nc(ncc1)c2ncccc2)c3cc(OC)c(OCCOC)cc3
0.312727	O=C(Nc1nc(ncc1)c2ncccc2)c3cc(OC)c(OCCOC)cc3
0.312727	O=C(Nc1nc(ncc1)c2ncccc2)c3cc(OC)c(OCCOC)cc3
0.312727	O=C(Nc1nc(ncc1)c2ncccc2)c3cc(OC)c(OCCOC)cc3
0.312727	O=C(Nc1nc(ncc1)c2ncccc2)c3cc(OC)c(OCCOC)cc3
0.312727	O=C(Nc1nc(ncc1)c2ncccc2)c3cc(OC)c(OCCOC)cc3
0.312727	O=C(Nc1nc(ncc1)c2ncccc2)c3cc(OC)c(OCCOC)cc3
0.312727	O=C(Nc1nc(ncc1)c2ncccc2)c3cc(OC)c(OCCOC)cc3
0.312727	O=C(Nc1nc(ncc1)c2ncccc2)c3cc(OC)c(OCCOC)cc3
0.312727	O=C(Nc1nc(ncc1)c2ncccc2)c3cc(OC)c(OCCOC)cc3
0.312281	Fc1c(Oc2cc(OC)ccc2)ccc(NC(=O)C(=O)Nc3c(ccc(c4nccnc4)c3)C)c1
0.312281	Fc1c(Oc2cc(OC)ccc2)ccc(NC(=O)C(=O)Nc3c(ccc(c4nccnc4)c3)C)c1
0.312268	S(=O)(=O)(CC(CNC(=O)C(=O)Nc1cc(NC(=O)c2ccncc2)c(cc1)C)(C)C)C
0.312268	S(=O)(=O)(CC(CNC(=O)C(=O)Nc1cc(NC(=O)c2ccncc2)c(cc1)C)(C)C)C
0.312268	S(=O)(=O)(CC(CNC(=O)C(=O)Nc1cc(NC(=O)c2ccncc2)c(cc1)C)(C)C)C
0.312268	S(=O)(=O)(CC(CNC(=O)C(=O)Nc1cc(NC(=O)c2ccncc2)c(cc1)C)(C)C)C
0.312268	S(=O)(=O)(CC(CNC(=O)C(=O)Nc1cc(NC(=O)c2ccncc2)c(cc1)C)(C)C)C
0.312268	S(=O)(=O)(CC(CNC(=O)C(=O)Nc1cc(NC(=O)c2ccncc2)c(cc1)C)(C)C)C
0.312268	S(=O)(=O)(CC(CNC(=O)C(=O)Nc1cc(NC(=O)c2ccncc2)c(cc1)C)(C)C)C
0.312268	S(=O)(=O)(CC(CNC(=O)C(=O)Nc1cc(NC(=O)c2ccncc2)c(cc1)C)(C)C)C
0.312268	S(=O)(=O)(CC(CNC(=O)C(=O)Nc1cc(NC(=O)c2ccncc2)c(cc1)C)(C)C)C
0.312268	S(=O)(=O)(CC(CNC(=O)C(=O)Nc1cc(NC(=O)c2ccncc2)c(cc1)C)(C)C)C
0.311284	O=C(OC(C)(C)C)Nc1c(ccc(c1)C(=O)NCCc2cc(NC(=O)OC(C)(C)C)ccc2)C
0.311284	O=C(OC(C)(C)C)Nc1c(ccc(c1)C(=O)NCCc2cc(NC(=O)OC(C)(C)C)ccc2)C
0.311284	O=C(OC(C)(C)C)Nc1c(ccc(c1)C(=O)NCCc2cc(NC(=O)OC(C)(C)C)ccc2)C
0.311284	O=C(OC(C)(C)C)Nc1c(ccc(c1)C(=O)NCCc2cc(NC(=O)OC(C)(C)C)ccc2)C
0.311284	O=C(OC(C)(C)C)Nc1c(ccc(c1)C(=O)NCCc2cc(NC(=O)OC(C)(C)C)ccc2)C
0.311284	O=C(OC(C)(C)C)Nc1c(ccc(c1)C(=O)NCCc2cc(NC(=O)OC(C)(C)C)ccc2)C
0.311284	O=C(OC(C)(C)C)Nc1c(ccc(c1)C(=O)NCCc2cc(NC(=O)OC(C)(C)C)ccc2)C
0.311284	O=C(OC(C)(C)C)Nc1c(ccc(c1)C(=O)NCCc2cc(NC(=O)OC(C)(C)C)ccc2)C
0.311284	O=C(OC(C)(C)C)Nc1c(ccc(c1)C(=O)NCCc2cc(NC(=O)OC(C)(C)C)ccc2)C
0.311284	O=C(OC(C)(C)C)Nc1c(ccc(c1)C(=O)NCCc2cc(NC(=O)OC(C)(C)C)ccc2)C
0.311203	O=C(Nc1cnccc1)c2ccc(cc2)C=3ON=C(N3)C4CC4
0.311203	O=C(Nc1cnccc1)c2ccc(cc2)C=3ON=C(N3)C4CC4
0.311203	O=C(Nc1cnccc1)c2ccc(cc2)C=3ON=C(N3)C4CC4
0.311203	O=C(Nc1cnccc1)c2ccc(cc2)C=3ON=C(N3)C4CC4
0.311203	O=C(Nc1cnccc1)c2ccc(cc2)C=3ON=C(N3)C4CC4
0.311203	O=C(Nc1cnccc1)c2ccc(cc2)C=3ON=C(N3)C4CC4
0.311203	O=C(Nc1cnccc1)c2ccc(cc2)C=3ON=C(N3)C4CC4
0.311203	O=C(Nc1cnccc1)c2ccc(cc2)C=3ON=C(N3)C4CC4
0.311203	O=C(Nc1cnccc1)c2ccc(cc2)C=3ON=C(N3)C4CC4
0.311203	O=C(Nc1cnccc1)c2ccc(cc2)C=3ON=C(N3)C4CC4
0.310924	O=C(OC(C)(C)C)Nc1c(ccc(c1)C(=O)Nc2c(cccc2)C)C
0.310924	O=C(OC(C)(C)C)Nc1c(ccc(c1)C(=O)Nc2c(cccc2)C)C
0.310924	O=C(OC(C)(C)C)Nc1c(ccc(c1)C(=O)Nc2c(cccc2)C)C
0.310924	O=C(OC(C)(C)C)Nc1c(ccc(c1)C(=O)Nc2c(cccc2)C)C
0.310924	O=C(OC(C)(C)C)Nc1c(ccc(c1)C(=O)Nc2c(cccc2)C)C
0.310924	O=C(OC(C)(C)C)Nc1c(ccc(c1)C(=O)Nc2c(cccc2)C)C
0.310924	O=C(OC(C)(C)C)Nc1c(ccc(c1)C(=O)Nc2c(cccc2)C)C
0.310924	O=C(OC(C)(C)C)Nc1c(ccc(c1)C(=O)Nc2c(cccc2)C)C
0.310924	O=C(OC(C)(C)C)Nc1c(ccc(c1)C(=O)Nc2c(cccc2)C)C
0.310924	O=C(OC(C)(C)C)Nc1c(ccc(c1)C(=O)Nc2c(cccc2)C)C
0.310861	S1C(=NC(c2ccc(NC(=O)c3ccccc3)cc2)=C1)NC(=O)c4cc(O)c(C#N)cc4
0.310861	S1C(=NC(c2ccc(NC(=O)c3ccccc3)cc2)=C1)NC(=O)c4cc(O)c(C#N)cc4
0.310861	S1C(=NC(c2ccc(NC(=O)c3ccccc3)cc2)=C1)NC(=O)c4cc(O)c(C#N)cc4
0.310861	S1C(=NC(c2ccc(NC(=O)c3ccccc3)cc2)=C1)NC(=O)c4cc(O)c(C#N)cc4
0.310861	S1C(=NC(c2ccc(NC(=O)c3ccccc3)cc2)=C1)NC(=O)c4cc(O)c(C#N)cc4
0.310861	S1C(=NC(c2ccc(NC(=O)c3ccccc3)cc2)=C1)NC(=O)c4cc(O)c(C#N)cc4
0.310861	S1C(=NC(c2ccc(NC(=O)c3ccccc3)cc2)=C1)NC(=O)c4cc(O)c(C#N)cc4
0.310861	S1C(=NC(c2ccc(NC(=O)c3ccccc3)cc2)=C1)NC(=O)c4cc(O)c(C#N)cc4
0.310861	S1C(=NC(c2ccc(NC(=O)c3ccccc3)cc2)=C1)NC(=O)c4cc(O)c(C#N)cc4
0.310861	S1C(=NC(c2ccc(NC(=O)c3ccccc3)cc2)=C1)NC(=O)c4cc(O)c(C#N)cc4
0.310606	S1C(=NC(c2ccc(NC(=O)c3ccccc3)cc2)=C1)NC(=O)c4cnc(nc4)N5CCOCC5
0.310606	S1C(=NC(c2ccc(NC(=O)c3ccccc3)cc2)=C1)NC(=O)c4cnc(nc4)N5CCOCC5
0.310606	S1C(=NC(c2ccc(NC(=O)c3ccccc3)cc2)=C1)NC(=O)c4cnc(nc4)N5CCOCC5
0.310606	S1C(=NC(c2ccc(NC(=O)c3ccccc3)cc2)=C1)NC(=O)c4cnc(nc4)N5CCOCC5
0.310606	S1C(=NC(c2ccc(NC(=O)c3ccccc3)cc2)=C1)NC(=O)c4cnc(nc4)N5CCOCC5
0.310606	S1C(=NC(c2ccc(NC(=O)c3ccccc3)cc2)=C1)NC(=O)c4cnc(nc4)N5CCOCC5
0.310606	S1C(=NC(c2ccc(NC(=O)c3ccccc3)cc2)=C1)NC(=O)c4cnc(nc4)N5CCOCC5
0.310606	S1C(=NC(c2ccc(NC(=O)c3ccccc3)cc2)=C1)NC(=O)c4cnc(nc4)N5CCOCC5
0.310606	S1C(=NC(c2ccc(NC(=O)c3ccccc3)cc2)=C1)NC(=O)c4cnc(nc4)N5CCOCC5
0.310606	S1C(=NC(c2ccc(NC(=O)c3ccccc3)cc2)=C1)NC(=O)c4cnc(nc4)N5CCOCC5
0.310606	O=C(Oc1c(cc(NC(=O)c2cnccc2)cc1)C)CCCOc3ccc(cc3)C
0.310606	O=C(Oc1c(cc(NC(=O)c2cnccc2)cc1)C)CCCOc3ccc(cc3)C
0.310606	O=C(Oc1c(cc(NC(=O)c2cnccc2)cc1)C)CCCOc3ccc(cc3)C
0.310606	O=C(Oc1c(cc(NC(=O)c2cnccc2)cc1)C)CCCOc3ccc(cc3)C
0.310606	O=C(Oc1c(cc(NC(=O)c2cnccc2)cc1)C)CCCOc3ccc(cc3)C
0.310606	O=C(Oc1c(cc(NC(=O)c2cnccc2)cc1)C)CCCOc3ccc(cc3)C
0.31058	Clc1c(Cl)ccc(c1)C(=O)Nc2cc(O)c(cc2)C(=O)Nc3c(OC)ccc(c4ncccc4)c3
0.31058	Clc1c(Cl)ccc(c1)C(=O)Nc2cc(O)c(cc2)C(=O)Nc3c(OC)ccc(c4ncccc4)c3
0.31058	Clc1c(Cl)ccc(c1)C(=O)Nc2cc(O)c(cc2)C(=O)Nc3c(OC)ccc(c4ncccc4)c3
0.31058	Clc1c(Cl)ccc(c1)C(=O)Nc2cc(O)c(cc2)C(=O)Nc3c(OC)ccc(c4ncccc4)c3
0.31058	Clc1c(Cl)ccc(c1)C(=O)Nc2cc(O)c(cc2)C(=O)Nc3c(OC)ccc(c4ncccc4)c3
0.31058	Clc1c(Cl)ccc(c1)C(=O)Nc2cc(O)c(cc2)C(=O)Nc3c(OC)ccc(c4ncccc4)c3
0.31058	Clc1c(Cl)ccc(c1)C(=O)Nc2cc(O)c(cc2)C(=O)Nc3c(OC)ccc(c4ncccc4)c3
0.31058	Clc1c(Cl)ccc(c1)C(=O)Nc2cc(O)c(cc2)C(=O)Nc3c(OC)ccc(c4ncccc4)c3
0.31058	Clc1c(Cl)ccc(c1)C(=O)Nc2cc(O)c(cc2)C(=O)Nc3c(OC)ccc(c4ncccc4)c3
0.31058	Clc1c(Cl)ccc(c1)C(=O)Nc2cc(O)c(cc2)C(=O)Nc3c(OC)ccc(c4ncccc4)c3
0.31058	O=C(NC(CC)C)c1cc(c(NC(=O)C(=O)Nc2c(OC)ccc(c3ncccc3)c2)cc1)C
0.31058	O=C(NC(CC)C)c1cc(c(NC(=O)C(=O)Nc2c(OC)ccc(c3ncccc3)c2)cc1)C
0.31058	O=C(NC(CC)C)c1cc(c(NC(=O)C(=O)Nc2c(OC)ccc(c3ncccc3)c2)cc1)C
0.31058	O=C(NC(CC)C)c1cc(c(NC(=O)C(=O)Nc2c(OC)ccc(c3ncccc3)c2)cc1)C
0.31058	O=C(NC(CC)C)c1cc(c(NC(=O)C(=O)Nc2c(OC)ccc(c3ncccc3)c2)cc1)C
0.31058	O=C(NC(CC)C)c1cc(c(NC(=O)C(=O)Nc2c(OC)ccc(c3ncccc3)c2)cc1)C
0.31058	O=C(NC(CC)C)c1cc(c(NC(=O)C(=O)Nc2c(OC)ccc(c3ncccc3)c2)cc1)C
0.31058	O=C(NC(CC)C)c1cc(c(NC(=O)C(=O)Nc2c(OC)ccc(c3ncccc3)c2)cc1)C
0.310219	O=C(Nc1c(ccc(c2nccnc2)c1)C)C(=O)NCCC(=O)NCc3ccncc3
0.310219	O=C(Nc1c(ccc(c2nccnc2)c1)C)C(=O)NCCC(=O)NCc3ccncc3
0.310219	O=C(Nc1c(OCCN2CCN(CC2)C)cccc1)c3c(ccc(c3)C(=O)N)C
0.310219	O=C(Nc1c(OCCN2CCN(CC2)C)cccc1)c3c(ccc(c3)C(=O)N)C
0.310219	O=C(Nc1c(OCCN2CCN(CC2)C)cccc1)c3c(ccc(c3)C(=O)N)C
0.310219	O=C(Nc1c(OCCN2CCN(CC2)C)cccc1)c3c(ccc(c3)C(=O)N)C
0.310219	O=C(Nc1c(OCCN2CCN(CC2)C)cccc1)c3c(ccc(c3)C(=O)N)C
0.309524	O=C(Nc1c(ccc(NC(=O)C(=O)NC(c2ccccc2)C=3ON=C(N3)C)c1)C)c4ccncc4
0.309524	O=C(Nc1c(ccc(NC(=O)C(=O)NC(c2ccccc2)C=3ON=C(N3)C)c1)C)c4ccncc4
0.309524	O=C(Nc1c(ccc(NC(=O)C(=O)NC(c2ccccc2)C=3ON=C(N3)C)c1)C)c4ccncc4
0.309524	O=C(Nc1c(ccc(NC(=O)C(=O)NC(c2ccccc2)C=3ON=C(N3)C)c1)C)c4ccncc4
0.309524	O=C(Nc1c(ccc(NC(=O)C(=O)NC(c2ccccc2)C=3ON=C(N3)C)c1)C)c4ccncc4
0.309524	O=C(Nc1c(ccc(NC(=O)C(=O)NC(c2ccccc2)C=3ON=C(N3)C)c1)C)c4ccncc4
0.309524	O=C(Nc1c(ccc(NC(=O)C(=O)NC(c2ccccc2)C=3ON=C(N3)C)c1)C)c4ccncc4
0.309524	O=C(Nc1c(ccc(NC(=O)C(=O)NC(c2ccccc2)C=3ON=C(N3)C)c1)C)c4ccncc4
0.309524	O=C(Nc1c(ccc(NC(=O)C(=O)NC(c2ccccc2)C=3ON=C(N3)C)c1)C)c4ccncc4
0.309434	O=C(Nc1c(cc(cc1)C(=O)NCC)C)c2ccc(cc2)C=3ON=C(N3)C4CC4
0.309434	O=C(Nc1c(cc(cc1)C(=O)NCC)C)c2ccc(cc2)C=3ON=C(N3)C4CC4
0.309434	O=C(Nc1c(cc(cc1)C(=O)NCC)C)c2ccc(cc2)C=3ON=C(N3)C4CC4
0.309434	O=C(Nc1c(cc(cc1)C(=O)NCC)C)c2ccc(cc2)C=3ON=C(N3)C4CC4
0.309434	O=C(Nc1c(cc(cc1)C(=O)NCC)C)c2ccc(cc2)C=3ON=C(N3)C4CC4
0.309434	O=C(Nc1c(cc(cc1)C(=O)NCC)C)c2ccc(cc2)C=3ON=C(N3)C4CC4
0.308943	O=C(Nc1c(cccc1)C)c2c(c3ccccc3)cncc2
0.308943	O=C(Nc1c(cccc1)C)c2c(c3ccccc3)cncc2
0.308943	O=C(Nc1c(cccc1)C)c2c(c3ccccc3)cncc2
0.308943	O=C(Nc1c(cccc1)C)c2c(c3ccccc3)cncc2
0.308943	O=C(Nc1c(cccc1)C)c2c(c3ccccc3)cncc2
0.308943	O=C(Nc1c(cccc1)C)c2c(c3ccccc3)cncc2
0.308943	O=C(Nc1c(cccc1)C)c2c(c3ccccc3)cncc2
0.308943	O=C(Nc1c(cccc1)C)c2c(c3ccccc3)cncc2
0.308943	O=C(Nc1c(cccc1)C)c2c(c3ccccc3)cncc2
0.308943	O=C(Nc1c(cccc1)C)c2c(c3ccccc3)cncc2
0.308594	S1C(=NC=C1C(=O)Nc2ccc(c3nc(ncc3)C)cc2)NC4CC4
0.307692	O=C(OC(C)(C)C)N(Cc1cc(NC(=O)c2cc(NC(=O)OC(C)(C)C)c(cc2)C)ccc1)C
0.307692	O=C(OC(C)(C)C)N(Cc1cc(NC(=O)c2cc(NC(=O)OC(C)(C)C)c(cc2)C)ccc1)C
0.307692	O=C(OC(C)(C)C)N(Cc1cc(NC(=O)c2cc(NC(=O)OC(C)(C)C)c(cc2)C)ccc1)C
0.307692	O=C(OC(C)(C)C)N(Cc1cc(NC(=O)c2cc(NC(=O)OC(C)(C)C)c(cc2)C)ccc1)C
0.307692	O=C(OC(C)(C)C)N(Cc1cc(NC(=O)c2cc(NC(=O)OC(C)(C)C)c(cc2)C)ccc1)C
0.307692	O=C(OC(C)(C)C)N(Cc1cc(NC(=O)c2cc(NC(=O)OC(C)(C)C)c(cc2)C)ccc1)C
0.307692	O=C(OC(C)(C)C)N(Cc1cc(NC(=O)c2cc(NC(=O)OC(C)(C)C)c(cc2)C)ccc1)C
0.307692	O=C(OC(C)(C)C)N(Cc1cc(NC(=O)c2cc(NC(=O)OC(C)(C)C)c(cc2)C)ccc1)C
0.307692	O=C(OC(C)(C)C)N(Cc1cc(NC(=O)c2cc(NC(=O)OC(C)(C)C)c(cc2)C)ccc1)C
0.307692	O=C(OC(C)(C)C)N(Cc1cc(NC(=O)c2cc(NC(=O)OC(C)(C)C)c(cc2)C)ccc1)C
0.307692	Fc1c(Oc2ccc(cc2)C(=O)Nc3c(OC)ccc(c4ncccc4)c3)ccc(F)c1
0.307692	Fc1c(Oc2ccc(cc2)C(=O)Nc3c(OC)ccc(c4ncccc4)c3)ccc(F)c1
0.307377	S1C=C(c2c(ccc(NC(=O)C3=COC=C3)c2)C)C=C1
0.307377	S1C=C(c2c(ccc(NC(=O)C3=COC=C3)c2)C)C=C1
0.307377	S1C=C(c2c(ccc(NC(=O)C3=COC=C3)c2)C)C=C1
0.307377	S1C=C(c2c(ccc(NC(=O)C3=COC=C3)c2)C)C=C1
0.307377	S1C=C(c2c(ccc(NC(=O)C3=COC=C3)c2)C)C=C1
0.307377	S1C=C(c2c(ccc(NC(=O)C3=COC=C3)c2)C)C=C1
0.307377	S1C=C(c2c(ccc(NC(=O)C3=COC=C3)c2)C)C=C1
0.307377	S1C=C(c2c(ccc(NC(=O)C3=COC=C3)c2)C)C=C1
0.306897	FC(F)(F)c1nc(ncc1)Nc2cc(c(cc2)C)C(=O)NCCc3c(O)cccc3
0.306897	FC(F)(F)c1nc(ncc1)Nc2cc(c(cc2)C)C(=O)NCCc3c(O)cccc3
0.306897	FC(F)(F)c1nc(ncc1)Nc2cc(c(cc2)C)C(=O)NCCc3c(O)cccc3
0.306897	FC(F)(F)c1nc(ncc1)Nc2cc(c(cc2)C)C(=O)NCCc3c(O)cccc3
0.306897	FC(F)(F)c1nc(ncc1)Nc2cc(c(cc2)C)C(=O)NCCc3c(O)cccc3
0.306897	FC(F)(F)c1nc(ncc1)Nc2cc(c(cc2)C)C(=O)NCCc3c(O)cccc3
0.306897	FC(F)(F)c1nc(ncc1)Nc2cc(c(cc2)C)C(=O)NCCc3c(O)cccc3
0.306897	FC(F)(F)c1nc(ncc1)Nc2cc(c(cc2)C)C(=O)NCCc3c(O)cccc3
0.306897	FC(F)(F)c1nc(ncc1)Nc2cc(c(cc2)C)C(=O)NCCc3c(O)cccc3
0.306897	FC(F)(F)c1nc(ncc1)Nc2cc(c(cc2)C)C(=O)NCCc3c(O)cccc3
0.306859	O=C(Nc1c(cc(cc1)C(=O)NCC(C)C)C)c2cc(OC)c(OCc3cnccc3)cc2
0.306859	O=C(Nc1c(cc(cc1)C(=O)NCC(C)C)C)c2cc(OC)c(OCc3cnccc3)cc2
0.306859	O=C(Nc1c(cc(cc1)C(=O)NCC(C)C)C)c2cc(OC)c(OCc3cnccc3)cc2
0.306859	O=C(Nc1c(cc(cc1)C(=O)NCC(C)C)C)c2cc(OC)c(OCc3cnccc3)cc2
0.306859	O=C(Nc1c(cc(cc1)C(=O)NCC(C)C)C)c2cc(OC)c(OCc3cnccc3)cc2
0.306859	O=C(Nc1c(cc(cc1)C(=O)NCC(C)C)C)c2cc(OC)c(OCc3cnccc3)cc2
0.306859	O=C(Nc1c(cc(cc1)C(=O)NCC(C)C)C)c2cc(OC)c(OCc3cnccc3)cc2
0.306859	O=C(Nc1c(cc(cc1)C(=O)NCC(C)C)C)c2cc(OC)c(OCc3cnccc3)cc2
0.306859	O=C(Nc1c(cc(cc1)C(=O)NCC(C)C)C)c2cc(OC)c(OCc3cnccc3)cc2
0.306859	O=C(Nc1c(cc(cc1)C(=O)NCC(C)C)C)c2cc(OC)c(OCc3cnccc3)cc2
0.306452	Clc1c(ccc(c1)C(=O)Nc2cc(c(cc2)C)C3=CSC=C3)C
0.306452	Clc1c(ccc(c1)C(=O)Nc2cc(c(cc2)C)C3=CSC=C3)C
0.306452	Clc1c(ccc(c1)C(=O)Nc2cc(c(cc2)C)C3=CSC=C3)C
0.306452	Clc1c(ccc(c1)C(=O)Nc2cc(c(cc2)C)C3=CSC=C3)C
0.306452	Clc1c(ccc(c1)C(=O)Nc2cc(c(cc2)C)C3=CSC=C3)C
0.306452	Clc1c(ccc(c1)C(=O)Nc2cc(c(cc2)C)C3=CSC=C3)C
0.306452	Clc1c(ccc(c1)C(=O)Nc2cc(c(cc2)C)C3=CSC=C3)C
0.306452	Clc1c(ccc(c1)C(=O)Nc2cc(c(cc2)C)C3=CSC=C3)C
0.306452	Clc1c(ccc(c1)C(=O)Nc2cc(c(cc2)C)C3=CSC=C3)C
0.306452	Clc1c(ccc(c1)C(=O)Nc2cc(c(cc2)C)C3=CSC=C3)C
0.306122	S1C(=NC(c2ccc(NC(=O)c3ccccc3)cc2)=C1)NC(=O)c4cc(c(N5N=NN=C5)cc4)C
0.306122	S1C(=NC(c2ccc(NC(=O)c3ccccc3)cc2)=C1)NC(=O)c4cc(c(N5N=NN=C5)cc4)C
0.306122	S1C(=NC(c2ccc(NC(=O)c3ccccc3)cc2)=C1)NC(=O)c4cc(c(N5N=NN=C5)cc4)C
0.306122	S1C(=NC(c2ccc(NC(=O)c3ccccc3)cc2)=C1)NC(=O)c4cc(c(N5N=NN=C5)cc4)C
0.306122	S1C(=NC(c2ccc(NC(=O)c3ccccc3)cc2)=C1)NC(=O)c4cc(c(N5N=NN=C5)cc4)C
0.306122	S1C(=NC(c2ccc(NC(=O)c3ccccc3)cc2)=C1)NC(=O)c4cc(c(N5N=NN=C5)cc4)C
0.306122	S1C(=NC(c2ccc(NC(=O)c3ccccc3)cc2)=C1)NC(=O)c4cc(c(N5N=NN=C5)cc4)C
0.306122	S1C(=NC(c2ccc(NC(=O)c3ccccc3)cc2)=C1)NC(=O)c4cc(c(N5N=NN=C5)cc4)C
0.30597	Clc1cc(c(cc1)C(=O)Nc2cc(N3CCN(CC3)CCc4ccccc4)ccc2)C
0.30597	Clc1cc(c(cc1)C(=O)Nc2cc(N3CCN(CC3)CCc4ccccc4)ccc2)C
0.30597	Clc1cc(c(cc1)C(=O)Nc2cc(N3CCN(CC3)CCc4ccccc4)ccc2)C
0.30597	Clc1cc(c(cc1)C(=O)Nc2cc(N3CCN(CC3)CCc4ccccc4)ccc2)C
0.305556	O=C(OC(C)(C)C)NCc1cc(ccc1)C(=O)Nc2c(OC)ccc(c3ncccc3)c2
0.305556	O=C(OC(C)(C)C)NCc1cc(ccc1)C(=O)Nc2c(OC)ccc(c3ncccc3)c2
0.305556	O=C(OC(C)(C)C)NCc1cc(ccc1)C(=O)Nc2c(OC)ccc(c3ncccc3)c2
0.305556	O=C(OC(C)(C)C)NCc1cc(ccc1)C(=O)Nc2c(OC)ccc(c3ncccc3)c2
0.305556	O=C(OC(C)(C)C)NCc1cc(ccc1)C(=O)Nc2c(OC)ccc(c3ncccc3)c2
0.305556	O=C(OC(C)(C)C)NCc1cc(ccc1)C(=O)Nc2c(OC)ccc(c3ncccc3)c2
0.305556	O=C(Nc1c(OCCN2CCN(CC2)C)cccc1)c3ccc(OCc4ccccc4)cc3
0.305556	O=C(Nc1c(OCCN2CCN(CC2)C)cccc1)c3ccc(OCc4ccccc4)cc3
0.305556	O=C(Nc1c(OCCN2CCN(CC2)C)cccc1)c3ccc(OCc4ccccc4)cc3
0.305556	O=C(Nc1c(OCCN2CCN(CC2)C)cccc1)c3ccc(OCc4ccccc4)cc3
0.305556	O=C(Nc1c(OCCN2CCN(CC2)C)cccc1)c3ccc(OCc4ccccc4)cc3
0.305556	O=C(Nc1c(OCCN2CCN(CC2)C)cccc1)c3ccc(OCc4ccccc4)cc3
0.305556	O=C(Nc1c(OCCN2CCN(CC2)C)cccc1)c3ccc(OCc4ccccc4)cc3
0.305556	O=C(Nc1c(OCCN2CCN(CC2)C)cccc1)c3ccc(OCc4ccccc4)cc3
0.305556	O=C(Nc1c(OCCN2CCN(CC2)C)cccc1)c3ccc(OCc4ccccc4)cc3
0.305556	O=C(Nc1c(OCCN2CCN(CC2)C)cccc1)c3ccc(OCc4ccccc4)cc3
0.305455	S1C=C(c2c(ccc(NC(=O)c3c(NC(=O)c4ccc(OC)cc4)cc(F)cc3)c2)C)C=C1
0.305455	S1C=C(c2c(ccc(NC(=O)c3c(NC(=O)c4ccc(OC)cc4)cc(F)cc3)c2)C)C=C1
0.305455	S1C=C(c2c(ccc(NC(=O)c3c(NC(=O)c4ccc(OC)cc4)cc(F)cc3)c2)C)C=C1
0.305455	S1C=C(c2c(ccc(NC(=O)c3c(NC(=O)c4ccc(OC)cc4)cc(F)cc3)c2)C)C=C1
0.305455	S1C=C(c2c(ccc(NC(=O)c3c(NC(=O)c4ccc(OC)cc4)cc(F)cc3)c2)C)C=C1
0.305455	S1C=C(c2c(ccc(NC(=O)c3c(NC(=O)c4ccc(OC)cc4)cc(F)cc3)c2)C)C=C1
0.305455	S1C=C(c2c(ccc(NC(=O)c3c(NC(=O)c4ccc(OC)cc4)cc(F)cc3)c2)C)C=C1
0.305455	S1C=C(c2c(ccc(NC(=O)c3c(NC(=O)c4ccc(OC)cc4)cc(F)cc3)c2)C)C=C1
0.305455	S1C=C(c2c(ccc(NC(=O)c3c(NC(=O)c4ccc(OC)cc4)cc(F)cc3)c2)C)C=C1
0.305419	O=C(Nc1ccc(cc1)C)c2cnccc2
0.305419	O=C(Nc1ccc(cc1)C)c2cnccc2
0.305419	O=C(Nc1ccc(cc1)C)c2cnccc2
0.305419	O=C(Nc1ccc(cc1)C)c2cnccc2
0.305419	O=C(Nc1ccc(cc1)C)c2cnccc2
0.305419	O=C(Nc1ccc(cc1)C)c2cnccc2
0.305419	O=C(Nc1ccc(cc1)C)c2cnccc2
0.305419	O=C(Nc1ccc(cc1)C)c2cnccc2
0.305344	Clc1c(ccc(c1)C(=O)NC=2SC=C(N2)CN3CCOCC3)C
0.305344	Clc1c(ccc(c1)C(=O)NC=2SC=C(N2)CN3CCOCC3)C
0.305344	Clc1c(ccc(c1)C(=O)NC=2SC=C(N2)CN3CCOCC3)C
0.305344	Clc1c(ccc(c1)C(=O)NC=2SC=C(N2)CN3CCOCC3)C
0.305344	Clc1c(ccc(c1)C(=O)NC=2SC=C(N2)CN3CCOCC3)C
0.305344	Clc1c(ccc(c1)C(=O)NC=2SC=C(N2)CN3CCOCC3)C
0.305344	Clc1c(ccc(c1)C(=O)NC=2SC=C(N2)CN3CCOCC3)C
0.305344	Clc1c(ccc(c1)C(=O)NC=2SC=C(N2)CN3CCOCC3)C
0.305344	Clc1c(ccc(c1)C(=O)NC=2SC=C(N2)CN3CCOCC3)C
0.305344	Clc1c(ccc(c1)C(=O)NC=2SC=C(N2)CN3CCOCC3)C
0.305195	S(=O)(=O)(Nc1c(OC)cccc1)c2c(ccc(c2)C(=O)Nc3c(OC)ccc(c4ncccc4)c3)C
0.305195	S(=O)(=O)(Nc1c(OC)cccc1)c2c(ccc(c2)C(=O)Nc3c(OC)ccc(c4ncccc4)c3)C
0.305195	S(=O)(=O)(Nc1c(OC)cccc1)c2c(ccc(c2)C(=O)Nc3c(OC)ccc(c4ncccc4)c3)C
0.305195	S(=O)(=O)(Nc1c(OC)cccc1)c2c(ccc(c2)C(=O)Nc3c(OC)ccc(c4ncccc4)c3)C
0.305195	S(=O)(=O)(Nc1c(OC)cccc1)c2c(ccc(c2)C(=O)Nc3c(OC)ccc(c4ncccc4)c3)C
0.305195	S(=O)(=O)(Nc1c(OC)cccc1)c2c(ccc(c2)C(=O)Nc3c(OC)ccc(c4ncccc4)c3)C
0.305195	S(=O)(=O)(Nc1c(OC)cccc1)c2c(ccc(c2)C(=O)Nc3c(OC)ccc(c4ncccc4)c3)C
0.305195	S(=O)(=O)(Nc1c(OC)cccc1)c2c(ccc(c2)C(=O)Nc3c(OC)ccc(c4ncccc4)c3)C
0.305195	S(=O)(=O)(Nc1c(OC)cccc1)c2c(ccc(c2)C(=O)Nc3c(OC)ccc(c4ncccc4)c3)C
0.305195	S(=O)(=O)(Nc1c(OC)cccc1)c2c(ccc(c2)C(=O)Nc3c(OC)ccc(c4ncccc4)c3)C
0.304688	[O-][N+](=O)c1ccc(Oc2cc(NC(=O)c3ncc(c4cnccc4)cc3)ccc2)cc1
0.304688	[O-][N+](=O)c1ccc(Oc2cc(NC(=O)c3ncc(c4cnccc4)cc3)ccc2)cc1
0.304688	[O-][N+](=O)c1ccc(Oc2cc(NC(=O)c3ncc(c4cnccc4)cc3)ccc2)cc1
0.304688	[O-][N+](=O)c1ccc(Oc2cc(NC(=O)c3ncc(c4cnccc4)cc3)ccc2)cc1
0.304688	[O-][N+](=O)c1ccc(Oc2cc(NC(=O)c3ncc(c4cnccc4)cc3)ccc2)cc1
0.304688	[O-][N+](=O)c1ccc(Oc2cc(NC(=O)c3ncc(c4cnccc4)cc3)ccc2)cc1
0.304688	[O-][N+](=O)c1ccc(Oc2cc(NC(=O)c3ncc(c4cnccc4)cc3)ccc2)cc1
0.304688	[O-][N+](=O)c1ccc(Oc2cc(NC(=O)c3ncc(c4cnccc4)cc3)ccc2)cc1
0.304688	[O-][N+](=O)c1ccc(Oc2cc(NC(=O)c3ncc(c4cnccc4)cc3)ccc2)cc1
0.304688	[O-][N+](=O)c1ccc(Oc2cc(NC(=O)c3ncc(c4cnccc4)cc3)ccc2)cc1
0.304029	S1C(=NC(c2ccc(NC(=O)c3ccccc3)cc2)=C1)NC(=O)c4cc(OCC)c(OC)cc4
0.304029	S1C(=NC(c2ccc(NC(=O)c3ccccc3)cc2)=C1)NC(=O)c4cc(OCC)c(OC)cc4
0.304029	S1C(=NC(c2ccc(NC(=O)c3ccccc3)cc2)=C1)NC(=O)c4cc(OCC)c(OC)cc4
0.304029	S1C(=NC(c2ccc(NC(=O)c3ccccc3)cc2)=C1)NC(=O)c4cc(OCC)c(OC)cc4
0.304029	S1C(=NC(c2ccc(NC(=O)c3ccccc3)cc2)=C1)NC(=O)c4cc(OCC)c(OC)cc4
0.304	Clc1ccc(Nc2c(NC(=O)c3ccc(cc3)C=4ON=C(N4)C)cccc2)cc1
0.304	Clc1ccc(Nc2c(NC(=O)c3ccc(cc3)C=4ON=C(N4)C)cccc2)cc1
0.304	Clc1ccc(Nc2c(NC(=O)c3ccc(cc3)C=4ON=C(N4)C)cccc2)cc1
0.304	Clc1ccc(Nc2c(NC(=O)c3ccc(cc3)C=4ON=C(N4)C)cccc2)cc1
0.304	Clc1ccc(Nc2c(NC(=O)c3ccc(cc3)C=4ON=C(N4)C)cccc2)cc1
0.304	Clc1ccc(Nc2c(NC(=O)c3ccc(cc3)C=4ON=C(N4)C)cccc2)cc1
0.304	Clc1ccc(Nc2c(NC(=O)c3ccc(cc3)C=4ON=C(N4)C)cccc2)cc1
0.304	Clc1ccc(Nc2c(NC(=O)c3ccc(cc3)C=4ON=C(N4)C)cccc2)cc1
0.304	Clc1ccc(Nc2c(NC(=O)c3ccc(cc3)C=4ON=C(N4)C)cccc2)cc1
0.304	Clc1ccc(Nc2c(NC(=O)c3ccc(cc3)C=4ON=C(N4)C)cccc2)cc1
0.303136	S1C(=O)N(C(=O)C1)Cc2cc(ccc2)C(=O)Nc3ncc(c4ncccc4)cc3
0.303136	S1C(=O)N(C(=O)C1)Cc2cc(ccc2)C(=O)Nc3ncc(c4ncccc4)cc3
0.303136	S1C(=O)N(C(=O)C1)Cc2cc(ccc2)C(=O)Nc3ncc(c4ncccc4)cc3
0.303136	S1C(=O)N(C(=O)C1)Cc2cc(ccc2)C(=O)Nc3ncc(c4ncccc4)cc3
0.303136	S1C(=O)N(C(=O)C1)Cc2cc(ccc2)C(=O)Nc3ncc(c4ncccc4)cc3
0.303136	S1C(=O)N(C(=O)C1)Cc2cc(ccc2)C(=O)Nc3ncc(c4ncccc4)cc3
0.303136	S1C(=O)N(C(=O)C1)Cc2cc(ccc2)C(=O)Nc3ncc(c4ncccc4)cc3
0.303136	S1C(=O)N(C(=O)C1)Cc2cc(ccc2)C(=O)Nc3ncc(c4ncccc4)cc3
0.303136	S1C(=O)N(C(=O)C1)Cc2cc(ccc2)C(=O)Nc3ncc(c4ncccc4)cc3
0.303136	S1C(=O)N(C(=O)C1)Cc2cc(ccc2)C(=O)Nc3ncc(c4ncccc4)cc3
0.30303	Clc1c(F)ccc(c1)C(=O)Nc2cc(N3CCN(CC3)CCc4ccccc4)ccc2
0.302682	Brc1c(OC)cc(NC(=O)c2cc(OC)c(OCc3cnccc3)cc2)cc1
0.302682	Brc1c(OC)cc(NC(=O)c2cc(OC)c(OCc3cnccc3)cc2)cc1
0.302682	Brc1c(OC)cc(NC(=O)c2cc(OC)c(OCc3cnccc3)cc2)cc1
0.302682	Brc1c(OC)cc(NC(=O)c2cc(OC)c(OCc3cnccc3)cc2)cc1
0.302682	Brc1c(OC)cc(NC(=O)c2cc(OC)c(OCc3cnccc3)cc2)cc1
0.302682	Brc1c(OC)cc(NC(=O)c2cc(OC)c(OCc3cnccc3)cc2)cc1
0.302682	Brc1c(OC)cc(NC(=O)c2cc(OC)c(OCc3cnccc3)cc2)cc1
0.302682	Brc1c(OC)cc(NC(=O)c2cc(OC)c(OCc3cnccc3)cc2)cc1
0.302682	Brc1c(OC)cc(NC(=O)c2cc(OC)c(OCc3cnccc3)cc2)cc1
0.302682	Brc1c(OC)cc(NC(=O)c2cc(OC)c(OCc3cnccc3)cc2)cc1
0.302491	FC(F)(F)CNC(=O)c1cc(NC(=O)C(=O)NCc2cc(c(c3ccccc3)cc2)C)c(cc1)C
0.302491	FC(F)(F)CNC(=O)c1cc(NC(=O)C(=O)NCc2cc(c(c3ccccc3)cc2)C)c(cc1)C
0.302491	FC(F)(F)CNC(=O)c1cc(NC(=O)C(=O)NCc2cc(c(c3ccccc3)cc2)C)c(cc1)C
0.302491	FC(F)(F)CNC(=O)c1cc(NC(=O)C(=O)NCc2cc(c(c3ccccc3)cc2)C)c(cc1)C
0.302491	FC(F)(F)CNC(=O)c1cc(NC(=O)C(=O)NCc2cc(c(c3ccccc3)cc2)C)c(cc1)C
0.301075	S(CC1CC(NC(=O)c2c(ccc(Nc3nc(ccn3)C(F)(F)F)c2)C)C1)C
0.300781	O=C1OCCN1CCc2ccc(NC(=O)c3cc(c(cc3)C)C)cc2
0.300781	O=C1OCCN1CCc2ccc(NC(=O)c3cc(c(cc3)C)C)cc2
0.300781	O=C1OCCN1CCc2ccc(NC(=O)c3cc(c(cc3)C)C)cc2
0.300781	O=C1OCCN1CCc2ccc(NC(=O)c3cc(c(cc3)C)C)cc2
0.300781	O=C1OCCN1CCc2ccc(NC(=O)c3cc(c(cc3)C)C)cc2
0.300781	O=C1OCCN1CCc2ccc(NC(=O)c3cc(c(cc3)C)C)cc2
0.300781	O=C1OCCN1CCc2ccc(NC(=O)c3cc(c(cc3)C)C)cc2
0.300781	O=C1OCCN1CCc2ccc(NC(=O)c3cc(c(cc3)C)C)cc2
0.300781	O=C1OCCN1CCc2ccc(NC(=O)c3cc(c(cc3)C)C)cc2
0.300781	O=C1OCCN1CCc2ccc(NC(=O)c3cc(c(cc3)C)C)cc2
0.300699	Fc1nc(NCCNC(=O)c2c(ccc(Nc3nc(ccn3)C(F)(F)F)c2)C)ccc1
0.300699	Fc1nc(NCCNC(=O)c2c(ccc(Nc3nc(ccn3)C(F)(F)F)c2)C)ccc1
0.300412	FC(F)(F)c1nc(ncc1)Nc2cc(c(cc2)C)C=O
0.300412	FC(F)(F)c1nc(ncc1)Nc2cc(c(cc2)C)C=O
0.300412	FC(F)(F)c1nc(ncc1)Nc2cc(c(cc2)C)C=O
0.300412	FC(F)(F)c1nc(ncc1)Nc2cc(c(cc2)C)C=O
0.300412	FC(F)(F)c1nc(ncc1)Nc2cc(c(cc2)C)C=O
0.300412	FC(F)(F)c1nc(ncc1)Nc2cc(c(cc2)C)C=O
0.300412	FC(F)(F)c1nc(ncc1)Nc2cc(c(cc2)C)C=O
0.300412	FC(F)(F)c1nc(ncc1)Nc2cc(c(cc2)C)C=O
0.300412	FC(F)(F)c1nc(ncc1)Nc2cc(c(cc2)C)C=O
0.300412	FC(F)(F)c1nc(ncc1)Nc2cc(c(cc2)C)C=O
0.300366	Ic1c(cc(Cl)cc1)C(=O)NC=2SC=C(N2)c3ccc(NC(=O)c4ccccc4)cc3
0.300366	Ic1c(cc(Cl)cc1)C(=O)NC=2SC=C(N2)c3ccc(NC(=O)c4ccccc4)cc3
0.300366	Ic1c(cc(Cl)cc1)C(=O)NC=2SC=C(N2)c3ccc(NC(=O)c4ccccc4)cc3
0.300366	Ic1c(cc(Cl)cc1)C(=O)NC=2SC=C(N2)c3ccc(NC(=O)c4ccccc4)cc3
0.300366	Ic1c(cc(Cl)cc1)C(=O)NC=2SC=C(N2)c3ccc(NC(=O)c4ccccc4)cc3
0.300366	Ic1c(cc(Cl)cc1)C(=O)NC=2SC=C(N2)c3ccc(NC(=O)c4ccccc4)cc3
0.300366	Ic1c(cc(Cl)cc1)C(=O)NC=2SC=C(N2)c3ccc(NC(=O)c4ccccc4)cc3
0.300366	Ic1c(cc(Cl)cc1)C(=O)NC=2SC=C(N2)c3ccc(NC(=O)c4ccccc4)cc3
0.300366	Ic1c(cc(Cl)cc1)C(=O)NC=2SC=C(N2)c3ccc(NC(=O)c4ccccc4)cc3
0.300366	Ic1c(cc(Cl)cc1)C(=O)NC=2SC=C(N2)c3ccc(NC(=O)c4ccccc4)cc3
0.299578	O=C(Nc1ccc(N2CCC(CC2)C)cc1)c3cc(c(cc3)C)C
0.299578	O=C(Nc1ccc(N2CCC(CC2)C)cc1)c3cc(c(cc3)C)C
0.299578	O=C(Nc1ccc(N2CCC(CC2)C)cc1)c3cc(c(cc3)C)C
0.299242	Clc1c(F)ccc(c1)C=2N=C(SC2)NC(=O)c3cc(Cl)c(cc3)C
0.29918	O=C(NCC)c1cc(ccc1)CNc2nc(c3ccc(cc3)C)ccc2
0.299145	O=C(Nc1cc(c2nc(ncc2)C)ccc1)C(=O)N
0.299145	O=C(Nc1cc(c2nc(ncc2)C)ccc1)C(=O)N
0.298561	O=C(Nc1cc2N=C(Nc2cc1)c3ncccc3)c4cc(c(cc4)C)C
0.298561	O=C(Nc1cc2N=C(Nc2cc1)c3ncccc3)c4cc(c(cc4)C)C
0.298561	O=C(Nc1cc2N=C(Nc2cc1)c3ncccc3)c4cc(c(cc4)C)C
0.298561	O=C(Nc1cc2N=C(Nc2cc1)c3ncccc3)c4cc(c(cc4)C)C
0.298561	O=C(Nc1cc2N=C(Nc2cc1)c3ncccc3)c4cc(c(cc4)C)C
0.298561	O=C(Nc1cc2N=C(Nc2cc1)c3ncccc3)c4cc(c(cc4)C)C
0.298561	O=C(Nc1cc2N=C(Nc2cc1)c3ncccc3)c4cc(c(cc4)C)C
0.298561	O=C(Nc1cc2N=C(Nc2cc1)c3ncccc3)c4cc(c(cc4)C)C
0.298561	O=C(Nc1cc2N=C(Nc2cc1)c3ncccc3)c4cc(c(cc4)C)C
0.298561	O=C(Nc1cc2N=C(Nc2cc1)c3ncccc3)c4cc(c(cc4)C)C
0.298182	S1C=C(c2c(ccc(NC(=O)c3ccc(N4CC(O)CCC4)cc3)c2)C)C=C1
0.298182	S1C=C(c2c(ccc(NC(=O)c3ccc(N4CC(O)CCC4)cc3)c2)C)C=C1
0.298182	S1C=C(c2c(ccc(NC(=O)c3ccc(N4CC(O)CCC4)cc3)c2)C)C=C1
0.298182	S1C=C(c2c(ccc(NC(=O)c3ccc(N4CC(O)CCC4)cc3)c2)C)C=C1
0.29771	Brc1c(OC)cc(NC(=O)c2cc(NC(=O)OC(C)(C)C)c(cc2)C)cc1
0.29771	Brc1c(OC)cc(NC(=O)c2cc(NC(=O)OC(C)(C)C)c(cc2)C)cc1
0.29771	Brc1c(OC)cc(NC(=O)c2cc(NC(=O)OC(C)(C)C)c(cc2)C)cc1
0.29771	Brc1c(OC)cc(NC(=O)c2cc(NC(=O)OC(C)(C)C)c(cc2)C)cc1
0.29771	Brc1c(OC)cc(NC(=O)c2cc(NC(=O)OC(C)(C)C)c(cc2)C)cc1
0.29771	Brc1c(OC)cc(NC(=O)c2cc(NC(=O)OC(C)(C)C)c(cc2)C)cc1
0.29771	Brc1c(OC)cc(NC(=O)c2cc(NC(=O)OC(C)(C)C)c(cc2)C)cc1
0.29771	Brc1c(OC)cc(NC(=O)c2cc(NC(=O)OC(C)(C)C)c(cc2)C)cc1
0.29771	Brc1c(OC)cc(NC(=O)c2cc(NC(=O)OC(C)(C)C)c(cc2)C)cc1
0.29771	Brc1c(OC)cc(NC(=O)c2cc(NC(=O)OC(C)(C)C)c(cc2)C)cc1
0.297203	Clc1c(OCc2nc(OC)ccc2)ccc(NC(=O)c3cc(OC)c(OCc4cnccc4)cc3)c1
0.297203	Clc1c(OCc2nc(OC)ccc2)ccc(NC(=O)c3cc(OC)c(OCc4cnccc4)cc3)c1
0.297203	Clc1c(OCc2nc(OC)ccc2)ccc(NC(=O)c3cc(OC)c(OCc4cnccc4)cc3)c1
0.297203	Clc1c(OCc2nc(OC)ccc2)ccc(NC(=O)c3cc(OC)c(OCc4cnccc4)cc3)c1
0.296943	O=C(O)c1c(cc(NC(=O)c2ccccc2)cc1)C
0.296943	O=C(O)c1c(cc(NC(=O)c2ccccc2)cc1)C
0.296943	O=C(O)c1c(cc(NC(=O)c2ccccc2)cc1)C
0.296928	S(=O)(=O)(N1CCCCC1)c2cc(NC(=O)c3cc(NC(=O)Cc4ccncc4)c(cc3)C)c(O)cc2
0.296928	S(=O)(=O)(N1CCCCC1)c2cc(NC(=O)c3cc(NC(=O)Cc4ccncc4)c(cc3)C)c(O)cc2
0.296928	S(=O)(=O)(N1CCCCC1)c2cc(NC(=O)c3cc(NC(=O)Cc4ccncc4)c(cc3)C)c(O)cc2
0.296928	S(=O)(=O)(N1CCCCC1)c2cc(NC(=O)c3cc(NC(=O)Cc4ccncc4)c(cc3)C)c(O)cc2
0.296928	S(=O)(=O)(N1CCCCC1)c2cc(NC(=O)c3cc(NC(=O)Cc4ccncc4)c(cc3)C)c(O)cc2
0.296928	S(=O)(=O)(N1CCCCC1)c2cc(NC(=O)c3cc(NC(=O)Cc4ccncc4)c(cc3)C)c(O)cc2
0.296928	S(=O)(=O)(N1CCCCC1)c2cc(NC(=O)c3cc(NC(=O)Cc4ccncc4)c(cc3)C)c(O)cc2
0.296928	S(=O)(=O)(N1CCCCC1)c2cc(NC(=O)c3cc(NC(=O)Cc4ccncc4)c(cc3)C)c(O)cc2
0.296928	S(=O)(=O)(N1CCCCC1)c2cc(NC(=O)c3cc(NC(=O)Cc4ccncc4)c(cc3)C)c(O)cc2
0.296928	S(=O)(=O)(N1CCCCC1)c2cc(NC(=O)c3cc(NC(=O)Cc4ccncc4)c(cc3)C)c(O)cc2
0.296875	Clc1cc(c(cc1)C(=O)Oc2ccc(cc2)C(=O)Nc3cnccc3)C
0.296875	Clc1cc(c(cc1)C(=O)Oc2ccc(cc2)C(=O)Nc3cnccc3)C
0.296875	Clc1cc(c(cc1)C(=O)Oc2ccc(cc2)C(=O)Nc3cnccc3)C
0.296429	O=C(N1CCN(c2nc(ncc2)c3ccccc3)CC1)CCC(=O)c4cc(c(cc4)C)C
0.296429	O=C(N1CCN(c2nc(ncc2)c3ccccc3)CC1)CCC(=O)c4cc(c(cc4)C)C
0.296429	O=C(N1CCN(c2nc(ncc2)c3ccccc3)CC1)CCC(=O)c4cc(c(cc4)C)C
0.296429	O=C(N1CCN(c2nc(ncc2)c3ccccc3)CC1)CCC(=O)c4cc(c(cc4)C)C
0.296429	O=C(N1CCN(c2nc(ncc2)c3ccccc3)CC1)CCC(=O)c4cc(c(cc4)C)C
0.296429	O=C(N1CCN(c2nc(ncc2)c3ccccc3)CC1)CCC(=O)c4cc(c(cc4)C)C
0.296429	O=C(N1CCN(c2nc(ncc2)c3ccccc3)CC1)CCC(=O)c4cc(c(cc4)C)C
0.296429	O=C(N1CCN(c2nc(ncc2)c3ccccc3)CC1)CCC(=O)c4cc(c(cc4)C)C
0.296429	O=C(N1CCN(c2nc(ncc2)c3ccccc3)CC1)CCC(=O)c4cc(c(cc4)C)C
0.296429	O=C(N1CCN(c2nc(ncc2)c3ccccc3)CC1)CCC(=O)c4cc(c(cc4)C)C
0.296154	O=C(OC(C)(C)C)Nc1c(ccc(c1)C(=O)NCc2ccc(NCCOC)cc2)C
0.296154	O=C(OC(C)(C)C)Nc1c(ccc(c1)C(=O)NCc2ccc(NCCOC)cc2)C
0.296154	O=C(OC(C)(C)C)Nc1c(ccc(c1)C(=O)NCc2ccc(NCCOC)cc2)C
0.296154	O=C(OC(C)(C)C)Nc1c(ccc(c1)C(=O)NCc2ccc(NCCOC)cc2)C
0.296154	O=C(OC(C)(C)C)Nc1c(ccc(c1)C(=O)NCc2ccc(NCCOC)cc2)C
0.296154	O=C(OC(C)(C)C)Nc1c(ccc(c1)C(=O)NCc2ccc(NCCOC)cc2)C
0.296154	O=C(OC(C)(C)C)Nc1c(ccc(c1)C(=O)NCc2ccc(NCCOC)cc2)C
0.296154	O=C(OC(C)(C)C)Nc1c(ccc(c1)C(=O)NCc2ccc(NCCOC)cc2)C
0.296154	O=C(OC(C)(C)C)Nc1c(ccc(c1)C(=O)NCc2ccc(NCCOC)cc2)C
0.296154	O=C(OC(C)(C)C)Nc1c(ccc(c1)C(=O)NCc2ccc(NCCOC)cc2)C
0.296154	O=C(OC(C)(C)C)Nc1c(ccc(c1)C(=O)Nc2ccc(OCCN(CC)CC)cc2)C
0.296154	O=C(OC(C)(C)C)Nc1c(ccc(c1)C(=O)Nc2ccc(OCCN(CC)CC)cc2)C
0.296154	O=C(OC(C)(C)C)Nc1c(ccc(c1)C(=O)Nc2ccc(OCCN(CC)CC)cc2)C
0.296154	O=C(OC(C)(C)C)Nc1c(ccc(c1)C(=O)Nc2ccc(OCCN(CC)CC)cc2)C
0.296154	O=C(OC(C)(C)C)Nc1c(ccc(c1)C(=O)Nc2ccc(OCCN(CC)CC)cc2)C
0.296154	O=C(OC(C)(C)C)Nc1c(ccc(c1)C(=O)Nc2ccc(OCCN(CC)CC)cc2)C
0.296154	O=C(OC(C)(C)C)Nc1c(ccc(c1)C(=O)Nc2ccc(OCCN(CC)CC)cc2)C
0.296154	O=C(OC(C)(C)C)Nc1c(ccc(c1)C(=O)Nc2ccc(OCCN(CC)CC)cc2)C
0.296154	O=C(OC(C)(C)C)Nc1c(ccc(c1)C(=O)Nc2ccc(OCCN(CC)CC)cc2)C
0.296154	O=C(OC(C)(C)C)Nc1c(ccc(c1)C(=O)Nc2ccc(OCCN(CC)CC)cc2)C
0.296154	S(=O)(=O)(N(C)C)c1cc(NC(=O)c2ccc(NC(=O)OCC)cc2)c(cc1)C
0.296154	S(=O)(=O)(N(C)C)c1cc(NC(=O)c2ccc(NC(=O)OCC)cc2)c(cc1)C
0.296154	S(=O)(=O)(N(C)C)c1cc(NC(=O)c2ccc(NC(=O)OCC)cc2)c(cc1)C
0.296154	S(=O)(=O)(N(C)C)c1cc(NC(=O)c2ccc(NC(=O)OCC)cc2)c(cc1)C
0.296154	S(=O)(=O)(N(C)C)c1cc(NC(=O)c2ccc(NC(=O)OCC)cc2)c(cc1)C
0.296154	S(=O)(=O)(N(C)C)c1cc(NC(=O)c2ccc(NC(=O)OCC)cc2)c(cc1)C
0.296154	S(=O)(=O)(N(C)C)c1cc(NC(=O)c2ccc(NC(=O)OCC)cc2)c(cc1)C
0.296154	S(=O)(=O)(N(C)C)c1cc(NC(=O)c2ccc(NC(=O)OCC)cc2)c(cc1)C
0.296154	S(=O)(=O)(N(C)C)c1cc(NC(=O)c2ccc(NC(=O)OCC)cc2)c(cc1)C
0.296154	S(=O)(=O)(N(C)C)c1cc(NC(=O)c2ccc(NC(=O)OCC)cc2)c(cc1)C
0.296053	FC(F)(F)c1cc(NC(=O)COc2c(OC)cc(cc2)C(=O)Nc3c(OC)ccc(c4ncccc4)c3)ccc1
0.296053	FC(F)(F)c1cc(NC(=O)COc2c(OC)cc(cc2)C(=O)Nc3c(OC)ccc(c4ncccc4)c3)ccc1
0.29588	O=C(Nc1c(ccc(c2cnccc2)c1)C)C(=O)NCC34C5C6C3C7C4C5C67
0.29588	O=C(Nc1c(ccc(c2cnccc2)c1)C)C(=O)NCC34C5C6C3C7C4C5C67
0.29588	O=C(Nc1c(ccc(c2cnccc2)c1)C)C(=O)NCC34C5C6C3C7C4C5C67
0.295833	O=C(N)c1cc(NC(=O)C=2OC=CC2)c(cc1)C
0.295833	O=C(N)c1cc(NC(=O)C=2OC=CC2)c(cc1)C
0.295833	O=C(N)c1cc(NC(=O)C=2OC=CC2)c(cc1)C
0.295833	O=C(N)c1cc(NC(=O)C=2OC=CC2)c(cc1)C
0.295833	O=C(N)c1cc(NC(=O)C=2OC=CC2)c(cc1)C
0.295833	O=C(N)c1cc(NC(=O)C=2OC=CC2)c(cc1)C
0.295833	O=C(N)c1cc(NC(=O)C=2OC=CC2)c(cc1)C
0.295833	O=C(N)c1cc(NC(=O)C=2OC=CC2)c(cc1)C
0.295833	O=C(N)c1cc(NC(=O)C=2OC=CC2)c(cc1)C
0.295833	O=C(N)c1cc(NC(=O)C=2OC=CC2)c(cc1)C
0.294821	O=C(Nc1cnccc1)c2cc(OC)c(OCc3cnccc3)cc2
0.294606	O=C(O)C=1N=C(NC(=O)c2cc(c(cc2)C)C)NC1
0.294574	Clc1c(F)ccc(c1)C(=O)Nc2cc(c(cc2)C)C3=CSC=C3
0.294574	Clc1c(F)ccc(c1)C(=O)Nc2cc(c(cc2)C)C3=CSC=C3
0.294574	Clc1c(F)ccc(c1)C(=O)Nc2cc(c(cc2)C)C3=CSC=C3
0.294574	Clc1c(F)ccc(c1)C(=O)Nc2cc(c(cc2)C)C3=CSC=C3
0.294574	Clc1c(F)ccc(c1)C(=O)Nc2cc(c(cc2)C)C3=CSC=C3
0.294574	Clc1c(F)ccc(c1)C(=O)Nc2cc(c(cc2)C)C3=CSC=C3
0.294574	Clc1c(F)ccc(c1)C(=O)Nc2cc(c(cc2)C)C3=CSC=C3
0.294574	Clc1c(F)ccc(c1)C(=O)Nc2cc(c(cc2)C)C3=CSC=C3
0.294574	Clc1c(F)ccc(c1)C(=O)Nc2cc(c(cc2)C)C3=CSC=C3
0.294574	Clc1c(F)ccc(c1)C(=O)Nc2cc(c(cc2)C)C3=CSC=C3
0.294326	O=C(Nc1c(ccc(c1)C(=O)Nc2cc(N3N=CC=C3)ccc2)C)c4cc5OCCOc5cc4
0.294326	O=C(Nc1c(ccc(c1)C(=O)Nc2cc(N3N=CC=C3)ccc2)C)c4cc5OCCOc5cc4
0.294326	O=C(Nc1c(ccc(c1)C(=O)Nc2cc(N3N=CC=C3)ccc2)C)c4cc5OCCOc5cc4
0.294326	O=C(Nc1c(ccc(c1)C(=O)Nc2cc(N3N=CC=C3)ccc2)C)c4cc5OCCOc5cc4
0.294326	O=C(Nc1c(ccc(c1)C(=O)Nc2cc(N3N=CC=C3)ccc2)C)c4cc5OCCOc5cc4
0.294326	O=C(Nc1c(ccc(c1)C(=O)Nc2cc(N3N=CC=C3)ccc2)C)c4cc5OCCOc5cc4
0.294326	O=C(Nc1c(ccc(c1)C(=O)Nc2cc(N3N=CC=C3)ccc2)C)c4cc5OCCOc5cc4
0.294326	O=C(Nc1c(ccc(c1)C(=O)Nc2cc(N3N=CC=C3)ccc2)C)c4cc5OCCOc5cc4
0.294326	O=C(Nc1c(ccc(c1)C(=O)Nc2cc(N3N=CC=C3)ccc2)C)c4cc5OCCOc5cc4
0.294326	O=C(Nc1c(ccc(c1)C(=O)Nc2cc(N3N=CC=C3)ccc2)C)c4cc5OCCOc5cc4
0.294314	Clc1c(nc(nc1)NCCc2ccccc2)C(=O)NC=3SC=C(N3)c4ccc(NC(=O)c5ccccc5)cc4
0.294314	Clc1c(nc(nc1)NCCc2ccccc2)C(=O)NC=3SC=C(N3)c4ccc(NC(=O)c5ccccc5)cc4
0.294314	Clc1c(nc(nc1)NCCc2ccccc2)C(=O)NC=3SC=C(N3)c4ccc(NC(=O)c5ccccc5)cc4
0.294314	Clc1c(nc(nc1)NCCc2ccccc2)C(=O)NC=3SC=C(N3)c4ccc(NC(=O)c5ccccc5)cc4
0.294314	Clc1c(nc(nc1)NCCc2ccccc2)C(=O)NC=3SC=C(N3)c4ccc(NC(=O)c5ccccc5)cc4
0.294314	Clc1c(nc(nc1)NCCc2ccccc2)C(=O)NC=3SC=C(N3)c4ccc(NC(=O)c5ccccc5)cc4
0.294314	Clc1c(nc(nc1)NCCc2ccccc2)C(=O)NC=3SC=C(N3)c4ccc(NC(=O)c5ccccc5)cc4
0.294314	Clc1c(nc(nc1)NCCc2ccccc2)C(=O)NC=3SC=C(N3)c4ccc(NC(=O)c5ccccc5)cc4
0.294314	Clc1c(nc(nc1)NCCc2ccccc2)C(=O)NC=3SC=C(N3)c4ccc(NC(=O)c5ccccc5)cc4
0.294314	Clc1c(nc(nc1)NCCc2ccccc2)C(=O)NC=3SC=C(N3)c4ccc(NC(=O)c5ccccc5)cc4
0.294118	FC(F)(F)c1nc(ncc1)Nc2cc(c(cc2)C)C(=O)NCC3(O)CCCCCC3
0.294118	FC(F)(F)c1nc(ncc1)Nc2cc(c(cc2)C)C(=O)NCC3(O)CCCCCC3
0.294118	FC(F)(F)c1nc(ncc1)Nc2cc(c(cc2)C)C(=O)NCC3(O)CCCCCC3
0.294118	FC(F)(F)c1nc(ncc1)Nc2cc(c(cc2)C)C(=O)NCC3(O)CCCCCC3
0.294118	FC(F)(F)c1nc(ncc1)Nc2cc(c(cc2)C)C(=O)NCC3(O)CCCCCC3
0.294118	FC(F)(F)c1nc(ncc1)Nc2cc(c(cc2)C)C(=O)NCC3(O)CCCCCC3
0.294118	FC(F)(F)c1nc(ncc1)Nc2cc(c(cc2)C)C(=O)NCC3(O)CCCCCC3
0.294118	FC(F)(F)c1nc(ncc1)Nc2cc(c(cc2)C)C(=O)NCC3(O)CCCCCC3
0.294118	FC(F)(F)c1nc(ncc1)Nc2cc(c(cc2)C)C(=O)NCC3(O)CCCCCC3
0.294118	FC(F)(F)c1nc(ncc1)Nc2cc(c(cc2)C)C(=O)NCC3(O)CCCCCC3
0.293878	Clc1cc(Cl)cc(c1)C(=O)Nc2ccc(cc2)C(=O)N3CCN(Cc4ccc(cc4)C(C)C)CC3
0.293878	Clc1cc(Cl)cc(c1)C(=O)Nc2ccc(cc2)C(=O)N3CCN(Cc4ccc(cc4)C(C)C)CC3
0.293878	Clc1cc(Cl)cc(c1)C(=O)Nc2ccc(cc2)C(=O)N3CCN(Cc4ccc(cc4)C(C)C)CC3
0.293878	Clc1cc(Cl)cc(c1)C(=O)Nc2ccc(cc2)C(=O)N3CCN(Cc4ccc(cc4)C(C)C)CC3
0.293878	Clc1cc(Cl)cc(c1)C(=O)Nc2ccc(cc2)C(=O)N3CCN(Cc4ccc(cc4)C(C)C)CC3
0.293878	Clc1cc(Cl)cc(c1)C(=O)Nc2ccc(cc2)C(=O)N3CCN(Cc4ccc(cc4)C(C)C)CC3
0.293878	Clc1cc(Cl)cc(c1)C(=O)Nc2ccc(cc2)C(=O)N3CCN(Cc4ccc(cc4)C(C)C)CC3
0.293878	Clc1cc(Cl)cc(c1)C(=O)Nc2ccc(cc2)C(=O)N3CCN(Cc4ccc(cc4)C(C)C)CC3
0.293878	Clc1cc(Cl)cc(c1)C(=O)Nc2ccc(cc2)C(=O)N3CCN(Cc4ccc(cc4)C(C)C)CC3
0.293878	Clc1cc(Cl)cc(c1)C(=O)Nc2ccc(cc2)C(=O)N3CCN(Cc4ccc(cc4)C(C)C)CC3
0.293388	O=C(Nc1nc(ncc1)c2ncccc2)C3=COC=C3
0.293388	O=C(Nc1nc(ncc1)c2ncccc2)C3=COC=C3
0.293388	O=C(Nc1nc(ncc1)c2ncccc2)C3=COC=C3
0.293388	O=C(Nc1nc(ncc1)c2ncccc2)C3=COC=C3
0.293388	O=C(Nc1nc(ncc1)c2ncccc2)C3=COC=C3
0.293388	O=C(Nc1nc(ncc1)c2ncccc2)C3=COC=C3
0.293388	O=C(Nc1nc(ncc1)c2ncccc2)C3=COC=C3
0.293388	O=C(Nc1nc(ncc1)c2ncccc2)C3=COC=C3
0.293388	O=C(Nc1nc(ncc1)c2ncccc2)C3=COC=C3
0.293388	O=C(Nc1nc(ncc1)c2ncccc2)C3=COC=C3
0.293173	O=C(OC(C)(C)C)Nc1c(ccc(c1)C(=O)Nc2c(cc(cc2)C(=O)NCC)C)C
0.293173	O=C(OC(C)(C)C)Nc1c(ccc(c1)C(=O)Nc2c(cc(cc2)C(=O)NCC)C)C
0.293173	O=C(OC(C)(C)C)Nc1c(ccc(c1)C(=O)Nc2c(cc(cc2)C(=O)NCC)C)C
0.293173	O=C(OC(C)(C)C)Nc1c(ccc(c1)C(=O)Nc2c(cc(cc2)C(=O)NCC)C)C
0.293173	O=C(OC(C)(C)C)Nc1c(ccc(c1)C(=O)Nc2c(cc(cc2)C(=O)NCC)C)C
0.293173	O=C(OC(C)(C)C)Nc1c(ccc(c1)C(=O)Nc2c(cc(cc2)C(=O)NCC)C)C
0.293173	O=C(OC(C)(C)C)Nc1c(ccc(c1)C(=O)Nc2c(cc(cc2)C(=O)NCC)C)C
0.293173	O=C(OC(C)(C)C)Nc1c(ccc(c1)C(=O)Nc2c(cc(cc2)C(=O)NCC)C)C
0.293173	O=C(OC(C)(C)C)Nc1c(ccc(c1)C(=O)Nc2c(cc(cc2)C(=O)NCC)C)C
0.293173	O=C(OC(C)(C)C)Nc1c(ccc(c1)C(=O)Nc2c(cc(cc2)C(=O)NCC)C)C
0.29316	S1C(=NC(c2ccc(NC(=O)c3ccccc3)cc2)=C1)NC(=O)C=4C(=NN(c5ccccc5)C4)c6cnccc6
0.29316	S1C(=NC(c2ccc(NC(=O)c3ccccc3)cc2)=C1)NC(=O)C=4C(=NN(c5ccccc5)C4)c6cnccc6
0.292969	O=C(Nc1c(ccc(c1)C(=O)NC(c2ccccc2)CN)C)Nc3ccccc3
0.292776	Clc1c(ccc(c1)C(=O)Nc2ccc(cc2)CCN3C(=O)OCC3)C
0.292776	Clc1c(ccc(c1)C(=O)Nc2ccc(cc2)CCN3C(=O)OCC3)C
0.292776	Clc1c(ccc(c1)C(=O)Nc2ccc(cc2)CCN3C(=O)OCC3)C
0.292776	Clc1c(ccc(c1)C(=O)Nc2ccc(cc2)CCN3C(=O)OCC3)C
0.292776	Clc1c(ccc(c1)C(=O)Nc2ccc(cc2)CCN3C(=O)OCC3)C
0.292776	Clc1c(ccc(c1)C(=O)Nc2ccc(cc2)CCN3C(=O)OCC3)C
0.292776	Clc1c(ccc(c1)C(=O)Nc2ccc(cc2)CCN3C(=O)OCC3)C
0.292776	Clc1c(ccc(c1)C(=O)Nc2ccc(cc2)CCN3C(=O)OCC3)C
0.292776	Clc1c(ccc(c1)C(=O)Nc2ccc(cc2)CCN3C(=O)OCC3)C
0.292776	Clc1c(ccc(c1)C(=O)Nc2ccc(cc2)CCN3C(=O)OCC3)C
0.292683	Fc1c(ncc(c2c(ccc(NC(=O)c3cc(ccc3)C(F)(F)F)c2)C)c1)CO
0.292683	S(=O)(=O)(N(CC)CC)c1cc(NC(=S)Nc2ncc(c3ncccc3)cc2)c(cc1)C
0.292683	S(=O)(=O)(N(CC)CC)c1cc(NC(=S)Nc2ncc(c3ncccc3)cc2)c(cc1)C
0.292683	S(=O)(=O)(N(CC)CC)c1cc(NC(=S)Nc2ncc(c3ncccc3)cc2)c(cc1)C
0.292683	S(=O)(=O)(N(CC)CC)c1cc(NC(=S)Nc2ncc(c3ncccc3)cc2)c(cc1)C
0.292683	S(=O)(=O)(N(CC)CC)c1cc(NC(=S)Nc2ncc(c3ncccc3)cc2)c(cc1)C
0.292683	S(=O)(=O)(N(CC)CC)c1cc(NC(=S)Nc2ncc(c3ncccc3)cc2)c(cc1)C
0.292683	S(=O)(=O)(N(CC)CC)c1cc(NC(=S)Nc2ncc(c3ncccc3)cc2)c(cc1)C
0.292683	S(=O)(=O)(N(CC)CC)c1cc(NC(=S)Nc2ncc(c3ncccc3)cc2)c(cc1)C
0.292683	S(=O)(=O)(N(CC)CC)c1cc(NC(=S)Nc2ncc(c3ncccc3)cc2)c(cc1)C
0.292683	S(=O)(=O)(N(CC)CC)c1cc(NC(=S)Nc2ncc(c3ncccc3)cc2)c(cc1)C
0.292308	Clc1ccc(Nc2c(NC(=O)c3ccc(cc3)C=4ON=C(N4)C5CC5)cccc2)cc1
0.292308	Clc1ccc(Nc2c(NC(=O)c3ccc(cc3)C=4ON=C(N4)C5CC5)cccc2)cc1
0.292308	Clc1ccc(Nc2c(NC(=O)c3ccc(cc3)C=4ON=C(N4)C5CC5)cccc2)cc1
0.292308	Clc1ccc(Nc2c(NC(=O)c3ccc(cc3)C=4ON=C(N4)C5CC5)cccc2)cc1
0.292308	Clc1ccc(Nc2c(NC(=O)c3ccc(cc3)C=4ON=C(N4)C5CC5)cccc2)cc1
0.292308	Clc1ccc(Nc2c(NC(=O)c3ccc(cc3)C=4ON=C(N4)C5CC5)cccc2)cc1
0.292096	O=C(OCc1cc(NC(=O)c2ccccc2)ccc1)C3=C(ON=C3c4cnccc4)C
0.292096	O=C(OCc1cc(NC(=O)c2ccccc2)ccc1)C3=C(ON=C3c4cnccc4)C
0.292096	O=C(OCc1cc(NC(=O)c2ccccc2)ccc1)C3=C(ON=C3c4cnccc4)C
0.292096	O=C(OCc1cc(NC(=O)c2ccccc2)ccc1)C3=C(ON=C3c4cnccc4)C
0.292096	O=C(OCc1cc(NC(=O)c2ccccc2)ccc1)C3=C(ON=C3c4cnccc4)C
0.292096	O=C(OCc1cc(NC(=O)c2ccccc2)ccc1)C3=C(ON=C3c4cnccc4)C
0.292096	O=C(OCc1cc(NC(=O)c2ccccc2)ccc1)C3=C(ON=C3c4cnccc4)C
0.292096	O=C(OCc1cc(NC(=O)c2ccccc2)ccc1)C3=C(ON=C3c4cnccc4)C
0.292096	O=C(OCc1cc(NC(=O)c2ccccc2)ccc1)C3=C(ON=C3c4cnccc4)C
0.292096	O=C(OCc1cc(NC(=O)c2ccccc2)ccc1)C3=C(ON=C3c4cnccc4)C
0.292035	S1C(=NC(c2ccc(NC(=O)c3ccccc3)cc2)=C1)N
0.292035	S1C(=NC(c2ccc(NC(=O)c3ccccc3)cc2)=C1)N
0.292035	S1C(=NC(c2ccc(NC(=O)c3ccccc3)cc2)=C1)N
0.292035	S1C(=NC(c2ccc(NC(=O)c3ccccc3)cc2)=C1)N
0.292035	S1C(=NC(c2ccc(NC(=O)c3ccccc3)cc2)=C1)N
0.292035	S1C(=NC(c2ccc(NC(=O)c3ccccc3)cc2)=C1)N
0.292035	S1C(=NC(c2ccc(NC(=O)c3ccccc3)cc2)=C1)N
0.292035	S1C(=NC(c2ccc(NC(=O)c3ccccc3)cc2)=C1)N
0.292035	S1C(=NC(c2ccc(NC(=O)c3ccccc3)cc2)=C1)N
0.292035	S1C(=NC(c2ccc(NC(=O)c3ccccc3)cc2)=C1)N
0.291845	O=C(Nc1cc(OC)c(OC)cc1)c2cc(c(cc2)C)C
0.291845	O=C(Nc1cc(OC)c(OC)cc1)c2cc(c(cc2)C)C
0.291845	O=C(Nc1cc(OC)c(OC)cc1)c2cc(c(cc2)C)C
0.291845	O=C(Nc1cc(OC)c(OC)cc1)c2cc(c(cc2)C)C
0.291845	O=C(Nc1cc(OC)c(OC)cc1)c2cc(c(cc2)C)C
0.291845	O=C(Nc1cc(OC)c(OC)cc1)c2cc(c(cc2)C)C
0.291845	O=C(Nc1cc(OC)c(OC)cc1)c2cc(c(cc2)C)C
0.291845	O=C(Nc1cc(OC)c(OC)cc1)c2cc(c(cc2)C)C
0.291845	O=C(Nc1cc(OC)c(OC)cc1)c2cc(c(cc2)C)C
0.291845	O=C(Nc1cc(OC)c(OC)cc1)c2cc(c(cc2)C)C
0.291803	FC(F)(F)c1cc(ccc1)C(=O)Nc2cc(c3cnc(N(CC(=O)OC)C)cc3)c(cc2)C
0.291803	FC(F)(F)c1cc(ccc1)C(=O)Nc2cc(c3cnc(N(CC(=O)OC)C)cc3)c(cc2)C
0.291803	FC(F)(F)c1cc(ccc1)C(=O)Nc2cc(c3cnc(N(CC(=O)OC)C)cc3)c(cc2)C
0.291803	FC(F)(F)c1cc(ccc1)C(=O)Nc2cc(c3cnc(N(CC(=O)OC)C)cc3)c(cc2)C
0.291803	FC(F)(F)c1cc(ccc1)C(=O)Nc2cc(c3cnc(N(CC(=O)OC)C)cc3)c(cc2)C
0.291803	FC(F)(F)c1cc(ccc1)C(=O)Nc2cc(c3cnc(N(CC(=O)OC)C)cc3)c(cc2)C
0.291803	FC(F)(F)c1cc(ccc1)C(=O)Nc2cc(c3cnc(N(CC(=O)OC)C)cc3)c(cc2)C
0.291803	FC(F)(F)c1cc(ccc1)C(=O)Nc2cc(c3cnc(N(CC(=O)OC)C)cc3)c(cc2)C
0.291803	FC(F)(F)c1cc(ccc1)C(=O)Nc2cc(c3cnc(N(CC(=O)OC)C)cc3)c(cc2)C
0.291803	FC(F)(F)c1cc(ccc1)C(=O)Nc2cc(c3cnc(N(CC(=O)OC)C)cc3)c(cc2)C
0.291339	Clc1ccc(Nc2c(NC(=O)c3c(ccc(c3)C(=O)N)C)cccc2)cc1
0.291339	Clc1ccc(Nc2c(NC(=O)c3c(ccc(c3)C(=O)N)C)cccc2)cc1
0.291339	Clc1ccc(Nc2c(NC(=O)c3c(ccc(c3)C(=O)N)C)cccc2)cc1
0.291339	Clc1ccc(Nc2c(NC(=O)c3c(ccc(c3)C(=O)N)C)cccc2)cc1
0.291339	Clc1ccc(Nc2c(NC(=O)c3c(ccc(c3)C(=O)N)C)cccc2)cc1
0.291339	Clc1ccc(Nc2c(NC(=O)c3c(ccc(c3)C(=O)N)C)cccc2)cc1
0.291339	Clc1ccc(Nc2c(NC(=O)c3c(ccc(c3)C(=O)N)C)cccc2)cc1
0.291339	Clc1ccc(Nc2c(NC(=O)c3c(ccc(c3)C(=O)N)C)cccc2)cc1
0.291339	Clc1ccc(Nc2c(NC(=O)c3c(ccc(c3)C(=O)N)C)cccc2)cc1
0.291339	Clc1ccc(Nc2c(NC(=O)c3c(ccc(c3)C(=O)N)C)cccc2)cc1
0.291188	O=C(Nc1ccc(cc1)CN2C(=O)CCC2)c3c(cncc3)C
0.291188	O=C(Nc1ccc(cc1)CN2C(=O)CCC2)c3c(cncc3)C
0.291188	O=C(Nc1ccc(cc1)CN2C(=O)CCC2)c3c(cncc3)C
0.291188	O=C(Nc1ccc(cc1)CN2C(=O)CCC2)c3c(cncc3)C
0.291188	O=C(Nc1ccc(cc1)CN2C(=O)CCC2)c3c(cncc3)C
0.291188	O=C(Nc1ccc(cc1)CN2C(=O)CCC2)c3c(cncc3)C
0.291188	O=C(Nc1ccc(cc1)CN2C(=O)CCC2)c3c(cncc3)C
0.291188	O=C(Nc1ccc(cc1)CN2C(=O)CCC2)c3c(cncc3)C
0.291188	O=C(Nc1ccc(cc1)CN2C(=O)CCC2)c3c(cncc3)C
0.291188	O=C(Nc1ccc(cc1)CN2C(=O)CCC2)c3c(cncc3)C
0.291096	[O-][N+](=O)c1c(NC2CC2)ccc(c1)C(=O)Nc3cc(N4CCN(CC4)CCc5ccccc5)ccc3
0.291096	[O-][N+](=O)c1c(NC2CC2)ccc(c1)C(=O)Nc3cc(N4CCN(CC4)CCc5ccccc5)ccc3
0.291096	[O-][N+](=O)c1c(NC2CC2)ccc(c1)C(=O)Nc3cc(N4CCN(CC4)CCc5ccccc5)ccc3
0.291096	[O-][N+](=O)c1c(NC2CC2)ccc(c1)C(=O)Nc3cc(N4CCN(CC4)CCc5ccccc5)ccc3
0.291096	[O-][N+](=O)c1c(NC2CC2)ccc(c1)C(=O)Nc3cc(N4CCN(CC4)CCc5ccccc5)ccc3
0.291096	[O-][N+](=O)c1c(NC2CC2)ccc(c1)C(=O)Nc3cc(N4CCN(CC4)CCc5ccccc5)ccc3
0.291096	[O-][N+](=O)c1c(NC2CC2)ccc(c1)C(=O)Nc3cc(N4CCN(CC4)CCc5ccccc5)ccc3
0.291096	[O-][N+](=O)c1c(NC2CC2)ccc(c1)C(=O)Nc3cc(N4CCN(CC4)CCc5ccccc5)ccc3
0.291096	[O-][N+](=O)c1c(NC2CC2)ccc(c1)C(=O)Nc3cc(N4CCN(CC4)CCc5ccccc5)ccc3
0.291096	[O-][N+](=O)c1c(NC2CC2)ccc(c1)C(=O)Nc3cc(N4CCN(CC4)CCc5ccccc5)ccc3
0.29078	Brc1c(cc(N(C)C)cc1)C(=O)NC=2SC=C(N2)c3ccc(NC(=O)c4ccccc4)cc3
0.29078	Brc1c(cc(N(C)C)cc1)C(=O)NC=2SC=C(N2)c3ccc(NC(=O)c4ccccc4)cc3
0.29078	Brc1c(cc(N(C)C)cc1)C(=O)NC=2SC=C(N2)c3ccc(NC(=O)c4ccccc4)cc3
0.29078	Brc1c(cc(N(C)C)cc1)C(=O)NC=2SC=C(N2)c3ccc(NC(=O)c4ccccc4)cc3
0.29078	Brc1c(cc(N(C)C)cc1)C(=O)NC=2SC=C(N2)c3ccc(NC(=O)c4ccccc4)cc3
0.29078	Brc1c(cc(N(C)C)cc1)C(=O)NC=2SC=C(N2)c3ccc(NC(=O)c4ccccc4)cc3
0.29078	Brc1c(cc(N(C)C)cc1)C(=O)NC=2SC=C(N2)c3ccc(NC(=O)c4ccccc4)cc3
0.29078	Brc1c(cc(N(C)C)cc1)C(=O)NC=2SC=C(N2)c3ccc(NC(=O)c4ccccc4)cc3
0.29078	Brc1cc(OC(F)F)c(cc1)C(=O)Nc2nc(ncc2)c3ncccc3
0.29078	Brc1cc(OC(F)F)c(cc1)C(=O)Nc2nc(ncc2)c3ncccc3
0.29078	Brc1cc(OC(F)F)c(cc1)C(=O)Nc2nc(ncc2)c3ncccc3
0.29078	Brc1cc(OC(F)F)c(cc1)C(=O)Nc2nc(ncc2)c3ncccc3
0.29078	Brc1cc(OC(F)F)c(cc1)C(=O)Nc2nc(ncc2)c3ncccc3
0.29078	Clc1c(Cl)ccc(Nc2ncccc2C(=O)NC3=NC(C(=O)O)=CN3)c1
0.290441	O=C(Nc1c(nccc1)N2CCOCC2)c3ncc(c4cnccc4)cc3
0.290441	O=C(Nc1c(nccc1)N2CCOCC2)c3ncc(c4cnccc4)cc3
0.290441	O=C(Nc1c(nccc1)N2CCOCC2)c3ncc(c4cnccc4)cc3
0.290441	Clc1cc(c(cc1)C(=O)Nc2c(OCCN3CCN(CC3)C)cccc2)C
0.290441	Clc1cc(c(cc1)C(=O)Nc2c(OCCN3CCN(CC3)C)cccc2)C
0.290441	Clc1cc(c(cc1)C(=O)Nc2c(OCCN3CCN(CC3)C)cccc2)C
0.289753	Clc1cc(c(NC(=O)C2=C(ON=C2c3cnccc3)C)cc1)C
0.289753	Clc1cc(c(NC(=O)C2=C(ON=C2c3cnccc3)C)cc1)C
0.289753	Clc1cc(c(NC(=O)C2=C(ON=C2c3cnccc3)C)cc1)C
0.289753	Clc1cc(c(NC(=O)C2=C(ON=C2c3cnccc3)C)cc1)C
0.289753	Clc1cc(c(NC(=O)C2=C(ON=C2c3cnccc3)C)cc1)C
0.289753	Clc1cc(c(NC(=O)C2=C(ON=C2c3cnccc3)C)cc1)C
0.289753	Clc1cc(c(NC(=O)C2=C(ON=C2c3cnccc3)C)cc1)C
0.289753	Clc1cc(c(NC(=O)C2=C(ON=C2c3cnccc3)C)cc1)C
0.289753	Clc1cc(c(NC(=O)C2=C(ON=C2c3cnccc3)C)cc1)C
0.289753	Clc1cc(c(NC(=O)C2=C(ON=C2c3cnccc3)C)cc1)C
0.289474	O=C(Nc1c(OCCN2CCN(CC2)C)cccc1)c3cc(OC)c(OCCOC)cc3
0.289474	O=C(Nc1c(OCCN2CCN(CC2)C)cccc1)c3cc(OC)c(OCCOC)cc3
0.289474	O=C(Nc1c(OCCN2CCN(CC2)C)cccc1)c3cc(OC)c(OCCOC)cc3
0.289474	O=C(Nc1c(OCCN2CCN(CC2)C)cccc1)c3cc(OC)c(OCCOC)cc3
0.289474	O=C(Nc1c(OCCN2CCN(CC2)C)cccc1)c3cc(OC)c(OCCOC)cc3
0.289474	O=C(Nc1c(OCCN2CCN(CC2)C)cccc1)c3cc(OC)c(OCCOC)cc3
0.289474	O=C(Nc1c(OCCN2CCN(CC2)C)cccc1)c3cc(OC)c(OCCOC)cc3
0.289474	O=C(Nc1c(OCCN2CCN(CC2)C)cccc1)c3cc(OC)c(OCCOC)cc3
0.289474	O=C(Nc1c(OCCN2CCN(CC2)C)cccc1)c3cc(OC)c(OCCOC)cc3
0.289474	O=C(Nc1c(OCCN2CCN(CC2)C)cccc1)c3cc(OC)c(OCCOC)cc3
0.289362	Clc1cc(c(NC(=O)c2ccc(NC(=O)OCC)cc2)cc1)C
0.289037	Clc1c(nc(nc1)NCCc2ccccc2)C(=O)Nc3cc(c(cc3)C)C4=CSC=C4
0.289037	Clc1c(nc(nc1)NCCc2ccccc2)C(=O)Nc3cc(c(cc3)C)C4=CSC=C4
0.289037	Clc1c(nc(nc1)NCCc2ccccc2)C(=O)Nc3cc(c(cc3)C)C4=CSC=C4
0.289037	Clc1c(nc(nc1)NCCc2ccccc2)C(=O)Nc3cc(c(cc3)C)C4=CSC=C4
0.289037	Clc1c(nc(nc1)NCCc2ccccc2)C(=O)Nc3cc(c(cc3)C)C4=CSC=C4
0.289037	Clc1c(nc(nc1)NCCc2ccccc2)C(=O)Nc3cc(c(cc3)C)C4=CSC=C4
0.289037	Clc1c(nc(nc1)NCCc2ccccc2)C(=O)Nc3cc(c(cc3)C)C4=CSC=C4
0.28839	Brc1c(OC)cc(NC(=O)c2c(c3ccccc3)cncc2)cc1
0.28839	Brc1c(OC)cc(NC(=O)c2c(c3ccccc3)cncc2)cc1
0.28839	Brc1c(OC)cc(NC(=O)c2c(c3ccccc3)cncc2)cc1
0.28839	Brc1c(OC)cc(NC(=O)c2c(c3ccccc3)cncc2)cc1
0.28839	Brc1c(OC)cc(NC(=O)c2c(c3ccccc3)cncc2)cc1
0.28821	O=C(Nc1ccc(Nc2ccncc2)cc1)c3cc(c(cc3)CC)CC
0.28821	O=C(Nc1ccc(Nc2ccncc2)cc1)c3cc(c(cc3)CC)CC
0.28821	O=C(Nc1ccc(Nc2ccncc2)cc1)c3cc(c(cc3)CC)CC
0.28821	O=C(Nc1ccc(Nc2ccncc2)cc1)c3cc(c(cc3)CC)CC
0.28821	O=C(Nc1ccc(Nc2ccncc2)cc1)c3cc(c(cc3)CC)CC
0.28821	O=C(Nc1ccc(Nc2ccncc2)cc1)c3cc(c(cc3)CC)CC
0.28821	O=C(Nc1ccc(Nc2ccncc2)cc1)c3cc(c(cc3)CC)CC
0.28821	O=C(Nc1ccc(Nc2ccncc2)cc1)c3cc(c(cc3)CC)CC
0.28821	O=C(Nc1ccc(Nc2ccncc2)cc1)c3cc(c(cc3)CC)CC
0.28821	O=C(Nc1ccc(Nc2ccncc2)cc1)c3cc(c(cc3)CC)CC
0.288194	S1C(=NC(c2ccc(NC(=O)c3ccccc3)cc2)=C1)NC(=O)CCCC(=O)c4cc(OC)c(OC)cc4
0.288194	S1C(=NC(c2ccc(NC(=O)c3ccccc3)cc2)=C1)NC(=O)CCCC(=O)c4cc(OC)c(OC)cc4
0.288194	S1C(=NC(c2ccc(NC(=O)c3ccccc3)cc2)=C1)NC(=O)CCCC(=O)c4cc(OC)c(OC)cc4
0.288194	S1C(=NC(c2ccc(NC(=O)c3ccccc3)cc2)=C1)NC(=O)CCCC(=O)c4cc(OC)c(OC)cc4
0.288194	S1C(=NC(c2ccc(NC(=O)c3ccccc3)cc2)=C1)NC(=O)CCCC(=O)c4cc(OC)c(OC)cc4
0.288194	S(=O)(=O)(N1CCCCC1)c2c(NC(=O)c3ncc(c4cnccc4)cc3)cccc2
0.288194	S(=O)(=O)(N1CCCCC1)c2c(NC(=O)c3ncc(c4cnccc4)cc3)cccc2
0.288194	S(=O)(=O)(N1CCCCC1)c2c(NC(=O)c3ncc(c4cnccc4)cc3)cccc2
0.288194	S(=O)(=O)(N1CCCCC1)c2c(NC(=O)c3ncc(c4cnccc4)cc3)cccc2
0.288194	S(=O)(=O)(N1CCCCC1)c2c(NC(=O)c3ncc(c4cnccc4)cc3)cccc2
0.288194	S(=O)(=O)(N1CCCCC1)c2c(NC(=O)c3ncc(c4cnccc4)cc3)cccc2
0.288194	S(=O)(=O)(N1CCCCC1)c2c(NC(=O)c3ncc(c4cnccc4)cc3)cccc2
0.288194	S(=O)(=O)(N1CCCCC1)c2c(NC(=O)c3ncc(c4cnccc4)cc3)cccc2
0.288194	S(=O)(=O)(N1CCCCC1)c2c(NC(=O)c3ncc(c4cnccc4)cc3)cccc2
0.288066	Brc1cncc(c1)C(=O)Nc2c(cc(cc2)C(=O)NCC)C
0.288066	Brc1cncc(c1)C(=O)Nc2c(cc(cc2)C(=O)NCC)C
0.288066	Brc1cncc(c1)C(=O)Nc2c(cc(cc2)C(=O)NCC)C
0.288066	Brc1cncc(c1)C(=O)Nc2c(cc(cc2)C(=O)NCC)C
0.288066	Brc1cncc(c1)C(=O)Nc2c(cc(cc2)C(=O)NCC)C
0.287879	S(=O)(=O)(N)c1c(cc(cc1)C(=O)Nc2nc(Nc3ccccc3)ccc2)C
0.287879	S(=O)(=O)(N)c1c(cc(cc1)C(=O)Nc2nc(Nc3ccccc3)ccc2)C
0.287879	S(=O)(=O)(N)c1c(cc(cc1)C(=O)Nc2nc(Nc3ccccc3)ccc2)C
0.287879	S(=O)(=O)(N)c1c(cc(cc1)C(=O)Nc2nc(Nc3ccccc3)ccc2)C
0.287879	S(=O)(=O)(N)c1c(cc(cc1)C(=O)Nc2nc(Nc3ccccc3)ccc2)C
0.287879	S(=O)(=O)(N)c1c(cc(cc1)C(=O)Nc2nc(Nc3ccccc3)ccc2)C
0.287879	S(=O)(=O)(N)c1c(cc(cc1)C(=O)Nc2nc(Nc3ccccc3)ccc2)C
0.287879	S(=O)(=O)(N)c1c(cc(cc1)C(=O)Nc2nc(Nc3ccccc3)ccc2)C
0.287879	S(=O)(=O)(N)c1c(cc(cc1)C(=O)Nc2nc(Nc3ccccc3)ccc2)C
0.287879	S(=O)(=O)(N)c1c(cc(cc1)C(=O)Nc2nc(Nc3ccccc3)ccc2)C
0.287823	Fc1nc(NCCNC(=O)c2cc(NC(=O)OC(C)(C)C)c(cc2)C)ccc1
0.287823	Fc1nc(NCCNC(=O)c2cc(NC(=O)OC(C)(C)C)c(cc2)C)ccc1
0.287823	Fc1nc(NCCNC(=O)c2cc(NC(=O)OC(C)(C)C)c(cc2)C)ccc1
0.287823	Fc1nc(NCCNC(=O)c2cc(NC(=O)OC(C)(C)C)c(cc2)C)ccc1
0.287823	Fc1nc(NCCNC(=O)c2cc(NC(=O)OC(C)(C)C)c(cc2)C)ccc1
0.287823	Fc1nc(NCCNC(=O)c2cc(NC(=O)OC(C)(C)C)c(cc2)C)ccc1
0.287823	Fc1nc(NCCNC(=O)c2cc(NC(=O)OC(C)(C)C)c(cc2)C)ccc1
0.287823	Fc1nc(NCCNC(=O)c2cc(NC(=O)OC(C)(C)C)c(cc2)C)ccc1
0.287823	Fc1nc(NCCNC(=O)c2cc(NC(=O)OC(C)(C)C)c(cc2)C)ccc1
0.287823	Fc1nc(NCCNC(=O)c2cc(NC(=O)OC(C)(C)C)c(cc2)C)ccc1
0.287625	O=C(OC(C)(C)C)Nc1c(ccc(c1)C(=O)Nc2cc3N=C(Nc3cc2)C4=COC=C4)C
0.287625	O=C(OC(C)(C)C)Nc1c(ccc(c1)C(=O)Nc2cc3N=C(Nc3cc2)C4=COC=C4)C
0.287625	O=C(OC(C)(C)C)Nc1c(ccc(c1)C(=O)Nc2cc3N=C(Nc3cc2)C4=COC=C4)C
0.287625	O=C(OC(C)(C)C)Nc1c(ccc(c1)C(=O)Nc2cc3N=C(Nc3cc2)C4=COC=C4)C
0.287625	O=C(OC(C)(C)C)Nc1c(ccc(c1)C(=O)Nc2cc3N=C(Nc3cc2)C4=COC=C4)C
0.287625	O=C(OC(C)(C)C)Nc1c(ccc(c1)C(=O)Nc2cc3N=C(Nc3cc2)C4=COC=C4)C
0.287625	O=C(OC(C)(C)C)Nc1c(ccc(c1)C(=O)Nc2cc3N=C(Nc3cc2)C4=COC=C4)C
0.287625	O=C(OC(C)(C)C)Nc1c(ccc(c1)C(=O)Nc2cc3N=C(Nc3cc2)C4=COC=C4)C
0.287625	O=C(OC(C)(C)C)Nc1c(ccc(c1)C(=O)Nc2cc3N=C(Nc3cc2)C4=COC=C4)C
0.287625	O=C(OC(C)(C)C)Nc1c(ccc(c1)C(=O)Nc2cc3N=C(Nc3cc2)C4=COC=C4)C
0.2875	O=C(Nc1cnccc1)c2c(c3ccccc3)cncc2
0.2875	O=C(Nc1cnccc1)c2c(c3ccccc3)cncc2
0.2875	O=C(Nc1cnccc1)c2c(c3ccccc3)cncc2
0.2875	O=C(Nc1cnccc1)c2c(c3ccccc3)cncc2
0.2875	O=C(Nc1cnccc1)c2c(c3ccccc3)cncc2
0.2875	O=C(Nc1cnccc1)c2c(c3ccccc3)cncc2
0.2875	O=C(Nc1cnccc1)c2c(c3ccccc3)cncc2
0.2875	O=C(Nc1cnccc1)c2c(c3ccccc3)cncc2
0.2875	O=C(Nc1cnccc1)c2c(c3ccccc3)cncc2
0.2875	O=C(Nc1cnccc1)c2c(c3ccccc3)cncc2
0.287402	Clc1c(OC)c(Cl)cc(c1)C(=O)Nc2c(cc(NC(=O)c3cc(Cl)ccc3)cc2)C
0.287402	Clc1c(OC)c(Cl)cc(c1)C(=O)Nc2c(cc(NC(=O)c3cc(Cl)ccc3)cc2)C
0.287356	FC(F)(F)C(F)(c1ccc(cc1)C(=O)Nc2ncc(c3ncccc3)cc2)C(F)(F)F
0.287356	FC(F)(F)C(F)(c1ccc(cc1)C(=O)Nc2ncc(c3ncccc3)cc2)C(F)(F)F
0.287356	FC(F)(F)C(F)(c1ccc(cc1)C(=O)Nc2ncc(c3ncccc3)cc2)C(F)(F)F
0.287356	FC(F)(F)C(F)(c1ccc(cc1)C(=O)Nc2ncc(c3ncccc3)cc2)C(F)(F)F
0.287356	FC(F)(F)C(F)(c1ccc(cc1)C(=O)Nc2ncc(c3ncccc3)cc2)C(F)(F)F
0.287356	FC(F)(F)C(F)(c1ccc(cc1)C(=O)Nc2ncc(c3ncccc3)cc2)C(F)(F)F
0.287356	FC(F)(F)C(F)(c1ccc(cc1)C(=O)Nc2ncc(c3ncccc3)cc2)C(F)(F)F
0.287356	FC(F)(F)C(F)(c1ccc(cc1)C(=O)Nc2ncc(c3ncccc3)cc2)C(F)(F)F
0.287356	FC(F)(F)C(F)(c1ccc(cc1)C(=O)Nc2ncc(c3ncccc3)cc2)C(F)(F)F
0.287356	FC(F)(F)C(F)(c1ccc(cc1)C(=O)Nc2ncc(c3ncccc3)cc2)C(F)(F)F
0.287273	Brc1nc(OC)ccc1NC(=O)c2cc(NC(=O)OC(C)(C)C)c(cc2)C
0.287273	Brc1nc(OC)ccc1NC(=O)c2cc(NC(=O)OC(C)(C)C)c(cc2)C
0.287273	Brc1nc(OC)ccc1NC(=O)c2cc(NC(=O)OC(C)(C)C)c(cc2)C
0.287273	Brc1nc(OC)ccc1NC(=O)c2cc(NC(=O)OC(C)(C)C)c(cc2)C
0.287273	Brc1nc(OC)ccc1NC(=O)c2cc(NC(=O)OC(C)(C)C)c(cc2)C
0.287273	Brc1nc(OC)ccc1NC(=O)c2cc(NC(=O)OC(C)(C)C)c(cc2)C
0.287273	Brc1nc(OC)ccc1NC(=O)c2cc(NC(=O)OC(C)(C)C)c(cc2)C
0.287273	Brc1nc(OC)ccc1NC(=O)c2cc(NC(=O)OC(C)(C)C)c(cc2)C
0.287273	Brc1nc(OC)ccc1NC(=O)c2cc(NC(=O)OC(C)(C)C)c(cc2)C
0.287273	Brc1nc(OC)ccc1NC(=O)c2cc(NC(=O)OC(C)(C)C)c(cc2)C
0.287273	Brc1cc(NC(=O)CNC(=O)C=2SN=C(c3ccccc3)C2)c(cc1)C
0.287273	Brc1cc(NC(=O)CNC(=O)C=2SN=C(c3ccccc3)C2)c(cc1)C
0.287273	Brc1cc(NC(=O)CNC(=O)C=2SN=C(c3ccccc3)C2)c(cc1)C
0.287273	Brc1cc(NC(=O)CNC(=O)C=2SN=C(c3ccccc3)C2)c(cc1)C
0.287273	Brc1cc(NC(=O)CNC(=O)C=2SN=C(c3ccccc3)C2)c(cc1)C
0.287273	Brc1cc(NC(=O)CNC(=O)C=2SN=C(c3ccccc3)C2)c(cc1)C
0.287273	Brc1cc(NC(=O)CNC(=O)C=2SN=C(c3ccccc3)C2)c(cc1)C
0.287273	Brc1cc(NC(=O)CNC(=O)C=2SN=C(c3ccccc3)C2)c(cc1)C
0.287273	Brc1cc(NC(=O)CNC(=O)C=2SN=C(c3ccccc3)C2)c(cc1)C
0.287273	Brc1cc(NC(=O)CNC(=O)C=2SN=C(c3ccccc3)C2)c(cc1)C
0.286982	Fc1cc2N=C(N(c2cc1)C)c3cc(c(NC(=O)c4ncc(c5cnccc5)cc4)cc3)C
0.286982	Fc1cc2N=C(N(c2cc1)C)c3cc(c(NC(=O)c4ncc(c5cnccc5)cc4)cc3)C
0.286982	Fc1cc2N=C(N(c2cc1)C)c3cc(c(NC(=O)c4ncc(c5cnccc5)cc4)cc3)C
0.286982	Fc1cc2N=C(N(c2cc1)C)c3cc(c(NC(=O)c4ncc(c5cnccc5)cc4)cc3)C
0.286982	Fc1cc2N=C(N(c2cc1)C)c3cc(c(NC(=O)c4ncc(c5cnccc5)cc4)cc3)C
0.286982	Fc1cc2N=C(N(c2cc1)C)c3cc(c(NC(=O)c4ncc(c5cnccc5)cc4)cc3)C
0.286982	Fc1cc2N=C(N(c2cc1)C)c3cc(c(NC(=O)c4ncc(c5cnccc5)cc4)cc3)C
0.286982	Fc1cc2N=C(N(c2cc1)C)c3cc(c(NC(=O)c4ncc(c5cnccc5)cc4)cc3)C
0.286982	Fc1cc2N=C(N(c2cc1)C)c3cc(c(NC(=O)c4ncc(c5cnccc5)cc4)cc3)C
0.286982	Fc1cc2N=C(N(c2cc1)C)c3cc(c(NC(=O)c4ncc(c5cnccc5)cc4)cc3)C
0.286792	O=C(Nc1c(OC2CC2)cnc(c1)C)c3cc(NC(=O)C)c(cc3)C
0.286792	O=C(Nc1c(OC2CC2)cnc(c1)C)c3cc(NC(=O)C)c(cc3)C
0.286792	O=C(Nc1c(OC2CC2)cnc(c1)C)c3cc(NC(=O)C)c(cc3)C
0.286792	O=C(Nc1c(OC2CC2)cnc(c1)C)c3cc(NC(=O)C)c(cc3)C
0.286792	O=C(Nc1c(OC2CC2)cnc(c1)C)c3cc(NC(=O)C)c(cc3)C
0.286792	O=C(Nc1c(OC2CC2)cnc(c1)C)c3cc(NC(=O)C)c(cc3)C
0.286792	O=C(Nc1c(OC2CC2)cnc(c1)C)c3cc(NC(=O)C)c(cc3)C
0.286792	O=C(Nc1c(OC2CC2)cnc(c1)C)c3cc(NC(=O)C)c(cc3)C
0.286792	O=C(Nc1c(OC2CC2)cnc(c1)C)c3cc(NC(=O)C)c(cc3)C
0.286792	O=C(Nc1c(OC2CC2)cnc(c1)C)c3cc(NC(=O)C)c(cc3)C
0.286738	Clc1ccc(cc1)C=2SC=C(N2)C(=O)Nc3c(cc(cc3)C(=O)NCC(C)C)C
0.286738	Clc1ccc(cc1)C=2SC=C(N2)C(=O)Nc3c(cc(cc3)C(=O)NCC(C)C)C
0.286738	Clc1ccc(cc1)C=2SC=C(N2)C(=O)Nc3c(cc(cc3)C(=O)NCC(C)C)C
0.286738	Clc1ccc(cc1)C=2SC=C(N2)C(=O)Nc3c(cc(cc3)C(=O)NCC(C)C)C
0.286738	Clc1ccc(cc1)C=2SC=C(N2)C(=O)Nc3c(cc(cc3)C(=O)NCC(C)C)C
0.286738	Clc1ccc(cc1)C=2SC=C(N2)C(=O)Nc3c(cc(cc3)C(=O)NCC(C)C)C
0.286738	Clc1ccc(cc1)C=2SC=C(N2)C(=O)Nc3c(cc(cc3)C(=O)NCC(C)C)C
0.286738	Clc1ccc(cc1)C=2SC=C(N2)C(=O)Nc3c(cc(cc3)C(=O)NCC(C)C)C
0.286738	Clc1ccc(cc1)C=2SC=C(N2)C(=O)Nc3c(cc(cc3)C(=O)NCC(C)C)C
0.286738	Clc1ccc(cc1)C=2SC=C(N2)C(=O)Nc3c(cc(cc3)C(=O)NCC(C)C)C
0.286689	Fc1cc(c(N2CCOCC2)cc1)C(=O)Nc3nc(ncc3)c4ncccc4
0.286689	Fc1cc(c(N2CCOCC2)cc1)C(=O)Nc3nc(ncc3)c4ncccc4
0.286689	Fc1cc(c(N2CCOCC2)cc1)C(=O)Nc3nc(ncc3)c4ncccc4
0.286689	Fc1cc(c(N2CCOCC2)cc1)C(=O)Nc3nc(ncc3)c4ncccc4
0.286689	Fc1cc(c(N2CCOCC2)cc1)C(=O)Nc3nc(ncc3)c4ncccc4
0.286689	Fc1cc(c(N2CCOCC2)cc1)C(=O)Nc3nc(ncc3)c4ncccc4
0.286689	Fc1cc(c(N2CCOCC2)cc1)C(=O)Nc3nc(ncc3)c4ncccc4
0.286689	Fc1cc(c(N2CCOCC2)cc1)C(=O)Nc3nc(ncc3)c4ncccc4
0.286689	Fc1cc(c(N2CCOCC2)cc1)C(=O)Nc3nc(ncc3)c4ncccc4
0.286689	Fc1cc(c(N2CCOCC2)cc1)C(=O)Nc3nc(ncc3)c4ncccc4
0.286307	O=C(NCCc1ccc(N2CCN(CC2)C)cc1)c3cc(c(cc3)C)C
0.286307	O=C(NCCc1ccc(N2CCN(CC2)C)cc1)c3cc(c(cc3)C)C
0.286307	O=C(NCCc1ccc(N2CCN(CC2)C)cc1)c3cc(c(cc3)C)C
0.286307	O=C(NCCc1ccc(N2CCN(CC2)C)cc1)c3cc(c(cc3)C)C
0.286307	O=C(NCCc1ccc(N2CCN(CC2)C)cc1)c3cc(c(cc3)C)C
0.286307	O=C(NCCc1ccc(N2CCN(CC2)C)cc1)c3cc(c(cc3)C)C
0.286307	O=C(NCCc1ccc(N2CCN(CC2)C)cc1)c3cc(c(cc3)C)C
0.286307	O=C(NCCc1ccc(N2CCN(CC2)C)cc1)c3cc(c(cc3)C)C
0.286307	O=C(NCCc1ccc(N2CCN(CC2)C)cc1)c3cc(c(cc3)C)C
0.286307	O=C(NCCc1ccc(N2CCN(CC2)C)cc1)c3cc(c(cc3)C)C
0.286245	Fc1cc(NC(=O)c2ccc(OC)cc2)c(cc1)C(=O)Nc3cc(c(Oc4ccncc4)cc3)C
0.286245	Fc1cc(NC(=O)c2ccc(OC)cc2)c(cc1)C(=O)Nc3cc(c(Oc4ccncc4)cc3)C
0.286245	Fc1cc(NC(=O)c2ccc(OC)cc2)c(cc1)C(=O)Nc3cc(c(Oc4ccncc4)cc3)C
0.286245	Fc1cc(NC(=O)c2ccc(OC)cc2)c(cc1)C(=O)Nc3cc(c(Oc4ccncc4)cc3)C
0.286245	Fc1cc(NC(=O)c2ccc(OC)cc2)c(cc1)C(=O)Nc3cc(c(Oc4ccncc4)cc3)C
0.286245	Fc1cc(NC(=O)c2ccc(OC)cc2)c(cc1)C(=O)Nc3cc(c(Oc4ccncc4)cc3)C
0.286245	Fc1cc(NC(=O)c2ccc(OC)cc2)c(cc1)C(=O)Nc3cc(c(Oc4ccncc4)cc3)C
0.285714	S1C=C(c2c(ccc(NC(=O)c3cc(O)c(C#N)cc3)c2)C)C=C1
0.285714	S1C=C(c2c(ccc(NC(=O)c3cc(O)c(C#N)cc3)c2)C)C=C1
0.285714	S1C=C(c2c(ccc(NC(=O)c3cc(O)c(C#N)cc3)c2)C)C=C1
0.285714	S1C=C(c2c(ccc(NC(=O)c3cc(O)c(C#N)cc3)c2)C)C=C1
0.285714	S1C=C(c2c(ccc(NC(=O)c3cc(O)c(C#N)cc3)c2)C)C=C1
0.285714	S1C=C(c2c(ccc(NC(=O)c3cc(O)c(C#N)cc3)c2)C)C=C1
0.285714	S1C=C(c2c(ccc(NC(=O)c3cc(O)c(C#N)cc3)c2)C)C=C1
0.285714	S1C=C(c2c(ccc(NC(=O)c3cc(O)c(C#N)cc3)c2)C)C=C1
0.285714	S1C=C(c2c(ccc(NC(=O)c3cc(O)c(C#N)cc3)c2)C)C=C1
0.285714	S1C=C(c2c(ccc(NC(=O)c3cc(O)c(C#N)cc3)c2)C)C=C1
0.285714	S1C(=NC(c2c(ccc(c2)C)C)=C1)NC(=O)c3c(NC(=O)c4ccc(OC)cc4)cc(F)cc3
0.285714	S1C(=NC(c2c(ccc(c2)C)C)=C1)NC(=O)c3c(NC(=O)c4ccc(OC)cc4)cc(F)cc3
0.285714	S1C(=NC(c2c(ccc(c2)C)C)=C1)NC(=O)c3c(NC(=O)c4ccc(OC)cc4)cc(F)cc3
0.285714	S1C(=NC(c2c(ccc(c2)C)C)=C1)NC(=O)c3c(NC(=O)c4ccc(OC)cc4)cc(F)cc3
0.285714	S1C(=NC(c2c(ccc(c2)C)C)=C1)NC(=O)c3c(NC(=O)c4ccc(OC)cc4)cc(F)cc3
0.285714	S1C(=NC(c2c(ccc(c2)C)C)=C1)NC(=O)c3c(NC(=O)c4ccc(OC)cc4)cc(F)cc3
0.285714	S1C(=NC(c2c(ccc(c2)C)C)=C1)NC(=O)c3c(NC(=O)c4ccc(OC)cc4)cc(F)cc3
0.285714	S1C(=NC(c2c(ccc(c2)C)C)=C1)NC(=O)c3c(NC(=O)c4ccc(OC)cc4)cc(F)cc3
0.285714	S1C(=NC(c2c(ccc(c2)C)C)=C1)NC(=O)c3c(NC(=O)c4ccc(OC)cc4)cc(F)cc3
0.285714	S1C(=NC(c2c(ccc(c2)C)C)=C1)NC(=O)c3c(NC(=O)c4ccc(OC)cc4)cc(F)cc3
0.285714	S(=O)(=O)(N(C)C)c1cc(NC(=O)C2=C(ON=C2c3cnccc3)C)c(cc1)C
0.285714	S(=O)(=O)(N(C)C)c1cc(NC(=O)C2=C(ON=C2c3cnccc3)C)c(cc1)C
0.285714	S(=O)(=O)(N(C)C)c1cc(NC(=O)C2=C(ON=C2c3cnccc3)C)c(cc1)C
0.285714	S(=O)(=O)(N(C)C)c1cc(NC(=O)C2=C(ON=C2c3cnccc3)C)c(cc1)C
0.285714	S(=O)(=O)(N(C)C)c1cc(NC(=O)C2=C(ON=C2c3cnccc3)C)c(cc1)C
0.285714	S(=O)(=O)(N(C)C)c1cc(NC(=O)C2=C(ON=C2c3cnccc3)C)c(cc1)C
0.285714	S(=O)(=O)(N(C)C)c1cc(NC(=O)C2=C(ON=C2c3cnccc3)C)c(cc1)C
0.285714	S(=O)(=O)(N(C)C)c1cc(NC(=O)C2=C(ON=C2c3cnccc3)C)c(cc1)C
0.285714	S(=O)(=O)(N(C)C)c1cc(NC(=O)C2=C(ON=C2c3cnccc3)C)c(cc1)C
0.285714	S(=O)(=O)(N(C)C)c1cc(NC(=O)C2=C(ON=C2c3cnccc3)C)c(cc1)C
0.285235	O=C(Nc1c(ccc(NC(=O)C(=O)NCC2(CC3(OCC2)CCC3)C)c1)C)c4ccncc4
0.285235	O=C(Nc1c(ccc(NC(=O)C(=O)NCC2(CC3(OCC2)CCC3)C)c1)C)c4ccncc4
0.285199	S(=O)(=O)(N(C(C)C)C)c1cc(NC(=O)c2cc(NC(=O)Nc3ccccc3)c(cc2)C)c(cc1)C
0.285199	S(=O)(=O)(N(C(C)C)C)c1cc(NC(=O)c2cc(NC(=O)Nc3ccccc3)c(cc2)C)c(cc1)C
0.285047	O=C(Nc1cc(N)ccc1)c2cnccc2
0.285047	O=C(Nc1cc(N)ccc1)c2cnccc2
0.285047	O=C(Nc1cc(N)ccc1)c2cnccc2
0.285047	O=C(Nc1cc(N)ccc1)c2cnccc2
0.285047	O=C(Nc1cc(N)ccc1)c2cnccc2
0.285047	O=C(Nc1cc(N)ccc1)c2cnccc2
0.285047	O=C(Nc1cc(N)ccc1)c2cnccc2
0.285047	O=C(Nc1cc(N)ccc1)c2cnccc2
0.285047	O=C(Nc1cc(N)ccc1)c2cnccc2
0.285047	O=C(Nc1cc(N)ccc1)c2cnccc2
0.284133	O=C(OC(C)(C)C)Nc1c(ccc(c1)C(=O)NCC(=O)NCCN2CCCCCC2)C
0.284133	O=C(OC(C)(C)C)Nc1c(ccc(c1)C(=O)NCC(=O)NCCN2CCCCCC2)C
0.284133	O=C(OC(C)(C)C)Nc1c(ccc(c1)C(=O)NCC(=O)NCCN2CCCCCC2)C
0.284133	O=C(OC(C)(C)C)Nc1c(ccc(c1)C(=O)NCC(=O)NCCN2CCCCCC2)C
0.284133	O=C(OC(C)(C)C)Nc1c(ccc(c1)C(=O)NCC(=O)NCCN2CCCCCC2)C
0.284133	O=C(OC(C)(C)C)Nc1c(ccc(c1)C(=O)NCC(=O)NCCN2CCCCCC2)C
0.283898	Brc1cc(NC(=O)c2cc(c(cc2)C)C)c(O)cc1
0.283898	Brc1cc(NC(=O)c2cc(c(cc2)C)C)c(O)cc1
0.283898	Brc1cc(NC(=O)c2cc(c(cc2)C)C)c(O)cc1
0.283898	Brc1cc(NC(=O)c2cc(c(cc2)C)C)c(O)cc1
0.283898	Brc1cc(NC(=O)c2cc(c(cc2)C)C)c(O)cc1
0.283898	Brc1cc(NC(=O)c2cc(c(cc2)C)C)c(O)cc1
0.283898	Brc1cc(NC(=O)c2cc(c(cc2)C)C)c(O)cc1
0.283898	Brc1cc(NC(=O)c2cc(c(cc2)C)C)c(O)cc1
0.283898	Brc1cc(NC(=O)c2cc(c(cc2)C)C)c(O)cc1
0.283898	Brc1cc(NC(=O)c2cc(c(cc2)C)C)c(O)cc1
0.283688	O=C(Nc1cc(N2CCN(CC2)CCc3ccccc3)ccc1)c4cc(OC)c(OCCOC)cc4
0.283688	O=C(Nc1cc(N2CCN(CC2)CCc3ccccc3)ccc1)c4cc(OC)c(OCCOC)cc4
0.283688	O=C(Nc1cc(N2CCN(CC2)CCc3ccccc3)ccc1)c4cc(OC)c(OCCOC)cc4
0.283688	O=C(Nc1cc(N2CCN(CC2)CCc3ccccc3)ccc1)c4cc(OC)c(OCCOC)cc4
0.283688	O=C(Nc1cc(N2CCN(CC2)CCc3ccccc3)ccc1)c4cc(OC)c(OCCOC)cc4
0.283688	O=C(Nc1cc(N2CCN(CC2)CCc3ccccc3)ccc1)c4cc(OC)c(OCCOC)cc4
0.283688	O=C(Nc1cc(N2CCN(CC2)CCc3ccccc3)ccc1)c4cc(OC)c(OCCOC)cc4
0.283688	O=C(Nc1cc(N2CCN(CC2)CCc3ccccc3)ccc1)c4cc(OC)c(OCCOC)cc4
0.283688	O=C(Nc1cc(N2CCN(CC2)CCc3ccccc3)ccc1)c4cc(OC)c(OCCOC)cc4
0.283688	O=C(Nc1cc(N2CCN(CC2)CCc3ccccc3)ccc1)c4cc(OC)c(OCCOC)cc4
0.283636	O=C(Nc1c(OCC(=O)Nc2cnccc2)cccc1)c3cc(c(cc3)CC)CC
0.283636	O=C(Nc1c(OCC(=O)Nc2cnccc2)cccc1)c3cc(c(cc3)CC)CC
0.283636	O=C(Nc1c(OCC(=O)Nc2cnccc2)cccc1)c3cc(c(cc3)CC)CC
0.283636	O=C(Nc1c(OCC(=O)Nc2cnccc2)cccc1)c3cc(c(cc3)CC)CC
0.283636	O=C(Nc1c(OCC(=O)Nc2cnccc2)cccc1)c3cc(c(cc3)CC)CC
0.283636	O=C(Nc1c(OCC(=O)Nc2cnccc2)cccc1)c3cc(c(cc3)CC)CC
0.283636	O=C(Nc1c(OCC(=O)Nc2cnccc2)cccc1)c3cc(c(cc3)CC)CC
0.283636	O=C(Nc1c(OCC(=O)Nc2cnccc2)cccc1)c3cc(c(cc3)CC)CC
0.283636	O=C(Nc1c(OCC(=O)Nc2cnccc2)cccc1)c3cc(c(cc3)CC)CC
0.283636	O=C(Nc1c(OCC(=O)Nc2cnccc2)cccc1)c3cc(c(cc3)CC)CC
0.283582	Brc1c(OC)cc(NC(=O)c2ccc(cc2)C=3ON=C(N3)C4CC4)cc1
0.283582	Brc1c(OC)cc(NC(=O)c2ccc(cc2)C=3ON=C(N3)C4CC4)cc1
0.283276	O=C(OC(C)(C)C)Nc1c(ccc(c1)C(=O)NCCN2CC(N(CC2)C)(C)C)C
0.283276	O=C(OC(C)(C)C)Nc1c(ccc(c1)C(=O)NCCN2CC(N(CC2)C)(C)C)C
0.283276	O=C(OC(C)(C)C)Nc1c(ccc(c1)C(=O)NCCN2CC(N(CC2)C)(C)C)C
0.283276	O=C(OC(C)(C)C)Nc1c(ccc(c1)C(=O)NCCN2CC(N(CC2)C)(C)C)C
0.283276	O=C(OC(C)(C)C)Nc1c(ccc(c1)C(=O)NCCN2CC(N(CC2)C)(C)C)C
0.283276	O=C(OC(C)(C)C)Nc1c(ccc(c1)C(=O)NCCN2CC(N(CC2)C)(C)C)C
0.283276	O=C(OC(C)(C)C)Nc1c(ccc(c1)C(=O)NCCN2CC(N(CC2)C)(C)C)C
0.283276	O=C(OC(C)(C)C)Nc1c(ccc(c1)C(=O)NCCN2CC(N(CC2)C)(C)C)C
0.283276	O=C(OC(C)(C)C)Nc1c(ccc(c1)C(=O)NCCN2CC(N(CC2)C)(C)C)C
0.283276	O=C(OC(C)(C)C)Nc1c(ccc(c1)C(=O)NCCN2CC(N(CC2)C)(C)C)C
0.283154	FC(F)(F)c1cc(ccc1)C(NC(=O)C(=O)Nc2c(ccc(c3cnccc3)c2)C)(C)C
0.282759	O=C(OC)Cc1c(NC(=O)c2ncc(c3cnccc3)cc2)cc4OCCOc4c1
0.282759	O=C(OC)Cc1c(NC(=O)c2ncc(c3cnccc3)cc2)cc4OCCOc4c1
0.282759	O=C(OC)Cc1c(NC(=O)c2ncc(c3cnccc3)cc2)cc4OCCOc4c1
0.282759	O=C(OC)Cc1c(NC(=O)c2ncc(c3cnccc3)cc2)cc4OCCOc4c1
0.282759	O=C(OC)Cc1c(NC(=O)c2ncc(c3cnccc3)cc2)cc4OCCOc4c1
0.282759	O=C(OC)Cc1c(NC(=O)c2ncc(c3cnccc3)cc2)cc4OCCOc4c1
0.282759	O=C(OC)Cc1c(NC(=O)c2ncc(c3cnccc3)cc2)cc4OCCOc4c1
0.282759	O=C(OC)Cc1c(NC(=O)c2ncc(c3cnccc3)cc2)cc4OCCOc4c1
0.282759	O=C(OC)Cc1c(NC(=O)c2ncc(c3cnccc3)cc2)cc4OCCOc4c1
0.282759	O=C(OC)Cc1c(NC(=O)c2ncc(c3cnccc3)cc2)cc4OCCOc4c1
0.282313	O=C(Nc1c(cc(N2CCN(CC2)CC)cc1)C)C(=O)Nc3cc(ccc3)C4=NC=CN4C
0.282313	O=C(Nc1c(cc(N2CCN(CC2)CC)cc1)C)C(=O)Nc3cc(ccc3)C4=NC=CN4C
0.282313	O=C(Nc1c(cc(N2CCN(CC2)CC)cc1)C)C(=O)Nc3cc(ccc3)C4=NC=CN4C
0.282313	O=C(Nc1c(cc(N2CCN(CC2)CC)cc1)C)C(=O)Nc3cc(ccc3)C4=NC=CN4C
0.282313	O=C(Nc1c(cc(N2CCN(CC2)CC)cc1)C)C(=O)Nc3cc(ccc3)C4=NC=CN4C
0.282313	O=C(Nc1c(cc(N2CCN(CC2)CC)cc1)C)C(=O)Nc3cc(ccc3)C4=NC=CN4C
0.281646	Clc1c(S(=O)(=O)NCc2ccc(cc2)C(=O)NC=3SC=C(N3)c4ccc(NC(=O)c5ccccc5)cc4)cc(cc1)C(F)(F)F
0.281646	Clc1c(S(=O)(=O)NCc2ccc(cc2)C(=O)NC=3SC=C(N3)c4ccc(NC(=O)c5ccccc5)cc4)cc(cc1)C(F)(F)F
0.281646	Clc1c(S(=O)(=O)NCc2ccc(cc2)C(=O)NC=3SC=C(N3)c4ccc(NC(=O)c5ccccc5)cc4)cc(cc1)C(F)(F)F
0.281646	Clc1c(S(=O)(=O)NCc2ccc(cc2)C(=O)NC=3SC=C(N3)c4ccc(NC(=O)c5ccccc5)cc4)cc(cc1)C(F)(F)F
0.281646	Clc1c(S(=O)(=O)NCc2ccc(cc2)C(=O)NC=3SC=C(N3)c4ccc(NC(=O)c5ccccc5)cc4)cc(cc1)C(F)(F)F
0.281646	Clc1c(S(=O)(=O)NCc2ccc(cc2)C(=O)NC=3SC=C(N3)c4ccc(NC(=O)c5ccccc5)cc4)cc(cc1)C(F)(F)F
0.281646	Clc1c(S(=O)(=O)NCc2ccc(cc2)C(=O)NC=3SC=C(N3)c4ccc(NC(=O)c5ccccc5)cc4)cc(cc1)C(F)(F)F
0.281646	Clc1c(S(=O)(=O)NCc2ccc(cc2)C(=O)NC=3SC=C(N3)c4ccc(NC(=O)c5ccccc5)cc4)cc(cc1)C(F)(F)F
0.281646	Clc1c(S(=O)(=O)NCc2ccc(cc2)C(=O)NC=3SC=C(N3)c4ccc(NC(=O)c5ccccc5)cc4)cc(cc1)C(F)(F)F
0.281646	Clc1c(S(=O)(=O)NCc2ccc(cc2)C(=O)NC=3SC=C(N3)c4ccc(NC(=O)c5ccccc5)cc4)cc(cc1)C(F)(F)F
0.281553	O=C(Nc1cnccc1)c2ccc(O)cc2
0.281553	O=C(Nc1cnccc1)c2ccc(O)cc2
0.281553	O=C(Nc1cnccc1)c2ccc(O)cc2
0.281553	O=C(Nc1cnccc1)c2ccc(O)cc2
0.281553	O=C(Nc1cnccc1)c2ccc(O)cc2
0.281553	O=C(Nc1cnccc1)c2ccc(O)cc2
0.281553	O=C(Nc1cnccc1)c2ccc(O)cc2
0.281553	O=C(Nc1cnccc1)c2ccc(O)cc2
0.281553	O=C(Nc1cnccc1)c2ccc(O)cc2
0.281553	O=C(Nc1cnccc1)c2ccc(O)cc2
0.281481	S1C(=NC(c2ccc(cc2)CNC(=O)C)=C1)NC(=O)c3cc(c(cc3)CC)CC
0.281481	S1C(=NC(c2ccc(cc2)CNC(=O)C)=C1)NC(=O)c3cc(c(cc3)CC)CC
0.281481	S1C(=NC(c2ccc(cc2)CNC(=O)C)=C1)NC(=O)c3cc(c(cc3)CC)CC
0.281356	O=C(Nc1cc(N2CCN(CC2)CCc3ccccc3)ccc1)c4c(cccc4)C=5C=NN(C5)C
0.281356	O=C(Nc1cc(N2CCN(CC2)CCc3ccccc3)ccc1)c4c(cccc4)C=5C=NN(C5)C
0.281356	O=C(Nc1cc(N2CCN(CC2)CCc3ccccc3)ccc1)c4c(cccc4)C=5C=NN(C5)C
0.281356	O=C(Nc1cc(N2CCN(CC2)CCc3ccccc3)ccc1)c4c(cccc4)C=5C=NN(C5)C
0.281356	O=C(Nc1cc(N2CCN(CC2)CCc3ccccc3)ccc1)c4c(cccc4)C=5C=NN(C5)C
0.281356	O=C(Nc1cc(N2CCN(CC2)CCc3ccccc3)ccc1)c4c(cccc4)C=5C=NN(C5)C
0.281356	O=C(Nc1cc(N2CCN(CC2)CCc3ccccc3)ccc1)c4c(cccc4)C=5C=NN(C5)C
0.281356	O=C(Nc1cc(N2CCN(CC2)CCc3ccccc3)ccc1)c4c(cccc4)C=5C=NN(C5)C
0.281356	O=C(Nc1cc(N2CCN(CC2)CCc3ccccc3)ccc1)c4c(cccc4)C=5C=NN(C5)C
0.281356	O=C(Nc1cc(N2CCN(CC2)CCc3ccccc3)ccc1)c4c(cccc4)C=5C=NN(C5)C
0.281356	S1C(=NC(c2ccc(NC(=O)c3ccccc3)cc2)=C1)NC(=O)c4cc(OC)c(OCC(=O)NC(C)C)cc4
0.281356	S1C(=NC(c2ccc(NC(=O)c3ccccc3)cc2)=C1)NC(=O)c4cc(OC)c(OCC(=O)NC(C)C)cc4
0.281356	S1C(=NC(c2ccc(NC(=O)c3ccccc3)cc2)=C1)NC(=O)c4cc(OC)c(OCC(=O)NC(C)C)cc4
0.281356	S1C(=NC(c2ccc(NC(=O)c3ccccc3)cc2)=C1)NC(=O)c4cc(OC)c(OCC(=O)NC(C)C)cc4
0.281356	S1C(=NC(c2ccc(NC(=O)c3ccccc3)cc2)=C1)NC(=O)c4cc(OC)c(OCC(=O)NC(C)C)cc4
0.281356	S1C(=NC(c2ccc(NC(=O)c3ccccc3)cc2)=C1)NC(=O)c4cc(OC)c(OCC(=O)NC(C)C)cc4
0.281356	S1C(=NC(c2ccc(NC(=O)c3ccccc3)cc2)=C1)NC(=O)c4cc(OC)c(OCC(=O)NC(C)C)cc4
0.281356	S1C(=NC(c2ccc(NC(=O)c3ccccc3)cc2)=C1)NC(=O)c4cc(OC)c(OCC(=O)NC(C)C)cc4
0.281356	S1C(=NC(c2ccc(NC(=O)c3ccccc3)cc2)=C1)NC(=O)c4cc(OC)c(OCC(=O)NC(C)C)cc4
0.281356	S1C(=NC(c2ccc(NC(=O)c3ccccc3)cc2)=C1)NC(=O)c4cc(OC)c(OCC(=O)NC(C)C)cc4
0.280632	O=C(Nc1cc(N2CCN(CC2)CCc3ccccc3)ccc1)c4ccc(OCc5ccccc5)cc4
0.280632	O=C(Nc1cc(N2CCN(CC2)CCc3ccccc3)ccc1)c4ccc(OCc5ccccc5)cc4
0.280632	O=C(Nc1cc(N2CCN(CC2)CCc3ccccc3)ccc1)c4ccc(OCc5ccccc5)cc4
0.280632	O=C(Nc1cc(N2CCN(CC2)CCc3ccccc3)ccc1)c4ccc(OCc5ccccc5)cc4
0.280632	O=C(Nc1cc(N2CCN(CC2)CCc3ccccc3)ccc1)c4ccc(OCc5ccccc5)cc4
0.280632	O=C(Nc1cc(N2CCN(CC2)CCc3ccccc3)ccc1)c4ccc(OCc5ccccc5)cc4
0.280632	O=C(Nc1cc(N2CCN(CC2)CCc3ccccc3)ccc1)c4ccc(OCc5ccccc5)cc4
0.280632	O=C(Nc1cc(N2CCN(CC2)CCc3ccccc3)ccc1)c4ccc(OCc5ccccc5)cc4
0.280632	O=C(Nc1cc(N2CCN(CC2)CCc3ccccc3)ccc1)c4ccc(OCc5ccccc5)cc4
0.280632	O=C(Nc1cc(N2CCN(CC2)CCc3ccccc3)ccc1)c4ccc(OCc5ccccc5)cc4
0.280576	S1C=NC(=C1)COc2ccc(cc2)C(=O)Nc3c(N4CCN(CC4)C)ccc(F)c3
0.280443	O=C(Nc1c(cccc1)C)C=2NN=C(c3cc(OC)c(OC)cc3)C2
0.280443	O=C(Nc1c(cccc1)C)C=2NN=C(c3cc(OC)c(OC)cc3)C2
0.280443	O=C(Nc1c(cccc1)C)C=2NN=C(c3cc(OC)c(OC)cc3)C2
0.280443	O=C(Nc1c(cccc1)C)C=2NN=C(c3cc(OC)c(OC)cc3)C2
0.280443	O=C(Nc1c(cccc1)C)C=2NN=C(c3cc(OC)c(OC)cc3)C2
0.280443	O=C(Nc1c(cccc1)C)C=2NN=C(c3cc(OC)c(OC)cc3)C2
0.280443	O=C(Nc1c(cccc1)C)C=2NN=C(c3cc(OC)c(OC)cc3)C2
0.280443	O=C(Nc1c(cccc1)C)C=2NN=C(c3cc(OC)c(OC)cc3)C2
0.280443	O=C(Nc1c(cccc1)C)C=2NN=C(c3cc(OC)c(OC)cc3)C2
0.280443	O=C(Nc1c(cccc1)C)C=2NN=C(c3cc(OC)c(OC)cc3)C2
0.280303	S1C=C(c2c(ccc(NC(=O)c3c(ccc(c3)C(=O)N)C)c2)C)C=C1
0.280303	S1C=C(c2c(ccc(NC(=O)c3c(ccc(c3)C(=O)N)C)c2)C)C=C1
0.280303	S1C=C(c2c(ccc(NC(=O)c3c(ccc(c3)C(=O)N)C)c2)C)C=C1
0.280303	S1C=C(c2c(ccc(NC(=O)c3c(ccc(c3)C(=O)N)C)c2)C)C=C1
0.280303	S1C=C(c2c(ccc(NC(=O)c3c(ccc(c3)C(=O)N)C)c2)C)C=C1
0.280303	S1C=C(c2c(ccc(NC(=O)c3c(ccc(c3)C(=O)N)C)c2)C)C=C1
0.280303	S1C=C(c2c(ccc(NC(=O)c3c(ccc(c3)C(=O)N)C)c2)C)C=C1
0.280303	S1C=C(c2c(ccc(NC(=O)c3c(ccc(c3)C(=O)N)C)c2)C)C=C1
0.280303	S1C=C(c2c(ccc(NC(=O)c3c(ccc(c3)C(=O)N)C)c2)C)C=C1
0.280303	S1C=C(c2c(ccc(NC(=O)c3c(ccc(c3)C(=O)N)C)c2)C)C=C1
0.280277	Fc1cnc(nc1)N2CCN(C(=O)C(=O)Nc3c(ccc(c3)C(=O)NCC(F)(F)F)C)CC2
0.280277	Fc1cnc(nc1)N2CCN(C(=O)C(=O)Nc3c(ccc(c3)C(=O)NCC(F)(F)F)C)CC2
0.280277	Fc1cnc(nc1)N2CCN(C(=O)C(=O)Nc3c(ccc(c3)C(=O)NCC(F)(F)F)C)CC2
0.280277	Fc1cnc(nc1)N2CCN(C(=O)C(=O)Nc3c(ccc(c3)C(=O)NCC(F)(F)F)C)CC2
0.280277	Fc1cnc(nc1)N2CCN(C(=O)C(=O)Nc3c(ccc(c3)C(=O)NCC(F)(F)F)C)CC2
0.280277	Fc1cnc(nc1)N2CCN(C(=O)C(=O)Nc3c(ccc(c3)C(=O)NCC(F)(F)F)C)CC2
0.280277	Fc1cnc(nc1)N2CCN(C(=O)C(=O)Nc3c(ccc(c3)C(=O)NCC(F)(F)F)C)CC2
0.280277	Fc1cnc(nc1)N2CCN(C(=O)C(=O)Nc3c(ccc(c3)C(=O)NCC(F)(F)F)C)CC2
0.280277	Fc1cnc(nc1)N2CCN(C(=O)C(=O)Nc3c(ccc(c3)C(=O)NCC(F)(F)F)C)CC2
0.280277	Fc1cnc(nc1)N2CCN(C(=O)C(=O)Nc3c(ccc(c3)C(=O)NCC(F)(F)F)C)CC2
0.280255	O=C(Nc1ncc(NC(=O)C2=C(ON=C2c3cnccc3)C)cc1C)c4cc(O)ccc4
0.280255	O=C(Nc1ncc(NC(=O)C2=C(ON=C2c3cnccc3)C)cc1C)c4cc(O)ccc4
0.280255	O=C(Nc1ncc(NC(=O)C2=C(ON=C2c3cnccc3)C)cc1C)c4cc(O)ccc4
0.280255	O=C(Nc1ncc(NC(=O)C2=C(ON=C2c3cnccc3)C)cc1C)c4cc(O)ccc4
0.280255	O=C(Nc1ncc(NC(=O)C2=C(ON=C2c3cnccc3)C)cc1C)c4cc(O)ccc4
0.280255	O=C(Nc1ncc(NC(=O)C2=C(ON=C2c3cnccc3)C)cc1C)c4cc(O)ccc4
0.280255	O=C(Nc1ncc(NC(=O)C2=C(ON=C2c3cnccc3)C)cc1C)c4cc(O)ccc4
0.280255	O=C(Nc1ncc(NC(=O)C2=C(ON=C2c3cnccc3)C)cc1C)c4cc(O)ccc4
0.280255	O=C(Nc1ncc(NC(=O)C2=C(ON=C2c3cnccc3)C)cc1C)c4cc(O)ccc4
0.280255	O=C(Nc1ncc(NC(=O)C2=C(ON=C2c3cnccc3)C)cc1C)c4cc(O)ccc4
0.28	BrC(F)(F)c1ncc(cc1)C(=O)NC=2SC=C(N2)c3ccc(NC(=O)c4ccccc4)cc3
0.28	BrC(F)(F)c1ncc(cc1)C(=O)NC=2SC=C(N2)c3ccc(NC(=O)c4ccccc4)cc3
0.28	BrC(F)(F)c1ncc(cc1)C(=O)NC=2SC=C(N2)c3ccc(NC(=O)c4ccccc4)cc3
0.28	BrC(F)(F)c1ncc(cc1)C(=O)NC=2SC=C(N2)c3ccc(NC(=O)c4ccccc4)cc3
0.28	BrC(F)(F)c1ncc(cc1)C(=O)NC=2SC=C(N2)c3ccc(NC(=O)c4ccccc4)cc3
0.28	BrC(F)(F)c1ncc(cc1)C(=O)NC=2SC=C(N2)c3ccc(NC(=O)c4ccccc4)cc3
0.28	BrC(F)(F)c1ncc(cc1)C(=O)NC=2SC=C(N2)c3ccc(NC(=O)c4ccccc4)cc3
0.28	BrC(F)(F)c1ncc(cc1)C(=O)NC=2SC=C(N2)c3ccc(NC(=O)c4ccccc4)cc3
0.28	BrC(F)(F)c1ncc(cc1)C(=O)NC=2SC=C(N2)c3ccc(NC(=O)c4ccccc4)cc3
0.28	BrC(F)(F)c1ncc(cc1)C(=O)NC=2SC=C(N2)c3ccc(NC(=O)c4ccccc4)cc3
0.279863	Fc1c(N2CCC(C(=O)NCc3ccc(NC(=O)c4cnccc4)cc3)CC2)ccc(C#N)c1
0.279835	O=C(Nc1c(cccc1)C)c2c(ccc(c2)C(=O)N)C
0.279835	O=C(Nc1c(cccc1)C)c2c(ccc(c2)C(=O)N)C
0.279835	O=C(Nc1c(cccc1)C)c2c(ccc(c2)C(=O)N)C
0.279835	O=C(Nc1c(cccc1)C)c2c(ccc(c2)C(=O)N)C
0.279835	O=C(Nc1c(cccc1)C)c2c(ccc(c2)C(=O)N)C
0.279835	O=C(Nc1c(cccc1)C)c2c(ccc(c2)C(=O)N)C
0.279835	O=C(Nc1c(cccc1)C)c2c(ccc(c2)C(=O)N)C
0.279835	O=C(Nc1c(cccc1)C)c2c(ccc(c2)C(=O)N)C
0.279835	O=C(Nc1c(cccc1)C)c2c(ccc(c2)C(=O)N)C
0.279835	O=C(Nc1c(cccc1)C)c2c(ccc(c2)C(=O)N)C
0.27972	O=C(OC(C)(C)C)Nc1c(ccc(c1)C(=O)Nc2cnc3OCCc3c2)C
0.27972	O=C(OC(C)(C)C)Nc1c(ccc(c1)C(=O)Nc2cnc3OCCc3c2)C
0.27972	O=C(OC(C)(C)C)Nc1c(ccc(c1)C(=O)Nc2cnc3OCCc3c2)C
0.27957	Brc1cc(c(NC(=O)CN(c2ncc(cc2)C(=O)Nc3ccc(cc3)C)C)cc1)C
0.27957	Brc1cc(c(NC(=O)CN(c2ncc(cc2)C(=O)Nc3ccc(cc3)C)C)cc1)C
0.27957	Brc1cc(c(NC(=O)CN(c2ncc(cc2)C(=O)Nc3ccc(cc3)C)C)cc1)C
0.27957	Brc1cc(c(NC(=O)CN(c2ncc(cc2)C(=O)Nc3ccc(cc3)C)C)cc1)C
0.27957	Brc1cc(c(NC(=O)CN(c2ncc(cc2)C(=O)Nc3ccc(cc3)C)C)cc1)C
0.279528	O=C(Nc1c(ccc(c1)C=O)C)c2cc3OCCOc3cc2
0.279528	O=C(Nc1c(ccc(c1)C=O)C)c2cc3OCCOc3cc2
0.279528	O=C(Nc1c(ccc(c1)C=O)C)c2cc3OCCOc3cc2
0.279528	O=C(Nc1c(ccc(c1)C=O)C)c2cc3OCCOc3cc2
0.279528	O=C(Nc1c(ccc(c1)C=O)C)c2cc3OCCOc3cc2
0.279528	O=C(Nc1c(ccc(c1)C=O)C)c2cc3OCCOc3cc2
0.279528	O=C(Nc1c(ccc(c1)C=O)C)c2cc3OCCOc3cc2
0.279528	O=C(Nc1c(ccc(c1)C=O)C)c2cc3OCCOc3cc2
0.279528	O=C(Nc1c(ccc(c1)C=O)C)c2cc3OCCOc3cc2
0.279528	O=C(Nc1c(ccc(c1)C=O)C)c2cc3OCCOc3cc2
0.279461	S1C(=NC(c2ccc(NC(=O)c3ccccc3)cc2)=C1)NC(=O)c4cc5OCC(=O)Nc5cc4
0.279461	S1C(=NC(c2ccc(NC(=O)c3ccccc3)cc2)=C1)NC(=O)c4cc5OCC(=O)Nc5cc4
0.27931	S1C(=NC(c2ccc(cc2)CNC(=O)C)=C1)NC(=O)c3c(O)ccc(NC(=O)CC)c3
0.27931	S1C(=NC(c2ccc(cc2)CNC(=O)C)=C1)NC(=O)c3c(O)ccc(NC(=O)CC)c3
0.27931	S1C(=NC(c2ccc(cc2)CNC(=O)C)=C1)NC(=O)c3c(O)ccc(NC(=O)CC)c3
0.27931	S1C(=NC(c2ccc(cc2)CNC(=O)C)=C1)NC(=O)c3c(O)ccc(NC(=O)CC)c3
0.27931	S1C(=NC(c2ccc(cc2)CNC(=O)C)=C1)NC(=O)c3c(O)ccc(NC(=O)CC)c3
0.27931	S1C(=NC(c2ccc(cc2)CNC(=O)C)=C1)NC(=O)c3c(O)ccc(NC(=O)CC)c3
0.27931	S1C(=NC(c2ccc(cc2)CNC(=O)C)=C1)NC(=O)c3c(O)ccc(NC(=O)CC)c3
0.27931	S1C(=NC(c2ccc(cc2)CNC(=O)C)=C1)NC(=O)c3c(O)ccc(NC(=O)CC)c3
0.27931	S1C(=NC(c2ccc(cc2)CNC(=O)C)=C1)NC(=O)c3c(O)ccc(NC(=O)CC)c3
0.27931	S1C(=NC(c2ccc(cc2)CNC(=O)C)=C1)NC(=O)c3c(O)ccc(NC(=O)CC)c3
0.278746	S(CC1(CN(C(=O)C(=O)Nc2c(ccc(c3nccnc3)c2)C)C1)C)C
0.278746	S(CC1(CN(C(=O)C(=O)Nc2c(ccc(c3nccnc3)c2)C)C1)C)C
0.278746	S(CC1(CN(C(=O)C(=O)Nc2c(ccc(c3nccnc3)c2)C)C1)C)C
0.278746	S(CC1(CN(C(=O)C(=O)Nc2c(ccc(c3nccnc3)c2)C)C1)C)C
0.278746	S(CC1(CN(C(=O)C(=O)Nc2c(ccc(c3nccnc3)c2)C)C1)C)C
0.278689	S(=O)(=O)(c1ccc(cc1)C(=O)Nc2ccc(cc2)CN3CCSCC3)CCOC
0.278689	S(=O)(=O)(c1ccc(cc1)C(=O)Nc2ccc(cc2)CN3CCSCC3)CCOC
0.278689	S(=O)(=O)(c1ccc(cc1)C(=O)Nc2ccc(cc2)CN3CCSCC3)CCOC
0.278689	S(=O)(=O)(c1ccc(cc1)C(=O)Nc2ccc(cc2)CN3CCSCC3)CCOC
0.278689	S(=O)(=O)(c1ccc(cc1)C(=O)Nc2ccc(cc2)CN3CCSCC3)CCOC
0.278689	S(=O)(=O)(c1ccc(cc1)C(=O)Nc2ccc(cc2)CN3CCSCC3)CCOC
0.278689	S(=O)(=O)(c1ccc(cc1)C(=O)Nc2ccc(cc2)CN3CCSCC3)CCOC
0.278689	S(=O)(=O)(c1ccc(cc1)C(=O)Nc2ccc(cc2)CN3CCSCC3)CCOC
0.278689	S(=O)(=O)(c1ccc(cc1)C(=O)Nc2ccc(cc2)CN3CCSCC3)CCOC
0.278689	S(=O)(=O)(c1ccc(cc1)C(=O)Nc2ccc(cc2)CN3CCSCC3)CCOC
0.278226	Clc1c(ccc(c1)C(=O)NCCc2ccc(N3CCN(CC3)C)cc2)C
0.278226	Clc1c(ccc(c1)C(=O)NCCc2ccc(N3CCN(CC3)C)cc2)C
0.278226	Clc1c(ccc(c1)C(=O)NCCc2ccc(N3CCN(CC3)C)cc2)C
0.278226	Clc1c(ccc(c1)C(=O)NCCc2ccc(N3CCN(CC3)C)cc2)C
0.278226	Clc1c(ccc(c1)C(=O)NCCc2ccc(N3CCN(CC3)C)cc2)C
0.278226	Clc1c(ccc(c1)C(=O)NCCc2ccc(N3CCN(CC3)C)cc2)C
0.278226	Clc1c(ccc(c1)C(=O)NCCc2ccc(N3CCN(CC3)C)cc2)C
0.278226	Clc1c(ccc(c1)C(=O)NCCc2ccc(N3CCN(CC3)C)cc2)C
0.278226	Clc1c(ccc(c1)C(=O)NCCc2ccc(N3CCN(CC3)C)cc2)C
0.278226	Clc1c(ccc(c1)C(=O)NCCc2ccc(N3CCN(CC3)C)cc2)C
0.278169	S1C(=NC(c2ccc(NC(=O)c3ccccc3)cc2)=C1)NC(=O)c4c(Oc5ccccc5)nccc4
0.278169	S1C(=NC(c2ccc(NC(=O)c3ccccc3)cc2)=C1)NC(=O)c4c(Oc5ccccc5)nccc4
0.278169	S1C(=NC(c2ccc(NC(=O)c3ccccc3)cc2)=C1)NC(=O)c4c(Oc5ccccc5)nccc4
0.278169	S1C(=NC(c2ccc(NC(=O)c3ccccc3)cc2)=C1)NC(=O)c4c(Oc5ccccc5)nccc4
0.277978	S1C(=NC=C1COC)NC(=O)c2cc(NC(=O)OC(C)(C)C)c(cc2)C
0.277978	S1C(=NC=C1COC)NC(=O)c2cc(NC(=O)OC(C)(C)C)c(cc2)C
0.277978	S1C(=NC=C1COC)NC(=O)c2cc(NC(=O)OC(C)(C)C)c(cc2)C
0.277978	S1C(=NC=C1COC)NC(=O)c2cc(NC(=O)OC(C)(C)C)c(cc2)C
0.277978	S1C(=NC=C1COC)NC(=O)c2cc(NC(=O)OC(C)(C)C)c(cc2)C
0.277978	S1C(=NC=C1COC)NC(=O)c2cc(NC(=O)OC(C)(C)C)c(cc2)C
0.277978	S1C(=NC=C1COC)NC(=O)c2cc(NC(=O)OC(C)(C)C)c(cc2)C
0.277978	S1C(=NC=C1COC)NC(=O)c2cc(NC(=O)OC(C)(C)C)c(cc2)C
0.277978	S1C(=NC=C1COC)NC(=O)c2cc(NC(=O)OC(C)(C)C)c(cc2)C
0.277978	S1C(=NC=C1COC)NC(=O)c2cc(NC(=O)OC(C)(C)C)c(cc2)C
0.27758	O=C(Nc1c(ccc(c2nccnc2)c1)C)C(=O)NCC34C5C6C3C7C4C5C67
0.27758	O=C(Nc1c(ccc(c2nccnc2)c1)C)C(=O)NCC34C5C6C3C7C4C5C67
0.27758	O=C(Nc1c(ccc(c2nccnc2)c1)C)C(=O)NCC34C5C6C3C7C4C5C67
0.27758	O=C(Nc1c(ccc(c2nccnc2)c1)C)C(=O)NCC34C5C6C3C7C4C5C67
0.27758	O=C(Nc1c(ccc(c2nccnc2)c1)C)C(=O)NCC34C5C6C3C7C4C5C67
0.27758	O=C(Nc1c(ccc(c2nccnc2)c1)C)C(=O)NCC34C5C6C3C7C4C5C67
0.27758	O=C(Nc1c(ccc(c2nccnc2)c1)C)C(=O)NCC34C5C6C3C7C4C5C67
0.27758	O=C(Nc1c(ccc(c2nccnc2)c1)C)C(=O)NCC34C5C6C3C7C4C5C67
0.27758	O=C(Nc1c(ccc(c2nccnc2)c1)C)C(=O)NCC34C5C6C3C7C4C5C67
0.27758	O=C(Nc1c(ccc(c2nccnc2)c1)C)C(=O)NCC34C5C6C3C7C4C5C67
0.276978	Clc1c(O)c(cc(c2ccccc2)c1)C(=O)Nc3c(cc(cc3)C(=O)NCC)C
0.276978	Clc1c(O)c(cc(c2ccccc2)c1)C(=O)Nc3c(cc(cc3)C(=O)NCC)C
0.276978	Clc1c(O)c(cc(c2ccccc2)c1)C(=O)Nc3c(cc(cc3)C(=O)NCC)C
0.276978	Clc1c(O)c(cc(c2ccccc2)c1)C(=O)Nc3c(cc(cc3)C(=O)NCC)C
0.276978	Clc1c(O)c(cc(c2ccccc2)c1)C(=O)Nc3c(cc(cc3)C(=O)NCC)C
0.276978	Clc1c(O)c(cc(c2ccccc2)c1)C(=O)Nc3c(cc(cc3)C(=O)NCC)C
0.276978	Clc1c(O)c(cc(c2ccccc2)c1)C(=O)Nc3c(cc(cc3)C(=O)NCC)C
0.276978	Clc1c(O)c(cc(c2ccccc2)c1)C(=O)Nc3c(cc(cc3)C(=O)NCC)C
0.276978	Clc1c(O)c(cc(c2ccccc2)c1)C(=O)Nc3c(cc(cc3)C(=O)NCC)C
0.276978	Clc1c(O)c(cc(c2ccccc2)c1)C(=O)Nc3c(cc(cc3)C(=O)NCC)C
0.27686	O=C(Nc1ccccc1)c2cc(ccc2)C(=O)NCCc3ccc(N4CCN(CC4)C)cc3
0.27686	O=C(Nc1ccccc1)c2cc(ccc2)C(=O)NCCc3ccc(N4CCN(CC4)C)cc3
0.27686	O=C(Nc1ccccc1)c2cc(ccc2)C(=O)NCCc3ccc(N4CCN(CC4)C)cc3
0.27686	O=C(Nc1ccccc1)c2cc(ccc2)C(=O)NCCc3ccc(N4CCN(CC4)C)cc3
0.27686	O=C(Nc1ccccc1)c2cc(ccc2)C(=O)NCCc3ccc(N4CCN(CC4)C)cc3
0.276817	Brc1c2c(cc(cc2)C(=O)Nc3cc(NC(=O)NCC)c(cc3)C)ccc1
0.276817	Brc1c2c(cc(cc2)C(=O)Nc3cc(NC(=O)NCC)c(cc3)C)ccc1
0.276817	Brc1c2c(cc(cc2)C(=O)Nc3cc(NC(=O)NCC)c(cc3)C)ccc1
0.276817	Brc1c2c(cc(cc2)C(=O)Nc3cc(NC(=O)NCC)c(cc3)C)ccc1
0.276817	Brc1c2c(cc(cc2)C(=O)Nc3cc(NC(=O)NCC)c(cc3)C)ccc1
0.276817	Brc1c2c(cc(cc2)C(=O)Nc3cc(NC(=O)NCC)c(cc3)C)ccc1
0.276451	FC(F)(F)c1cc(ccc1)C(NC(=O)C(=O)Nc2c(ccc(c3nccnc3)c2)C)(C)C
0.276451	FC(F)(F)c1cc(ccc1)C(NC(=O)C(=O)Nc2c(ccc(c3nccnc3)c2)C)(C)C
0.276451	FC(F)(F)c1cc(ccc1)C(NC(=O)C(=O)Nc2c(ccc(c3nccnc3)c2)C)(C)C
0.276451	FC(F)(F)c1cc(ccc1)C(NC(=O)C(=O)Nc2c(ccc(c3nccnc3)c2)C)(C)C
0.276451	FC(F)(F)c1cc(ccc1)C(NC(=O)C(=O)Nc2c(ccc(c3nccnc3)c2)C)(C)C
0.276451	FC(F)(F)c1cc(ccc1)C(NC(=O)C(=O)Nc2c(ccc(c3nccnc3)c2)C)(C)C
0.276451	FC(F)(F)c1cc(ccc1)C(NC(=O)C(=O)Nc2c(ccc(c3nccnc3)c2)C)(C)C
0.276451	FC(F)(F)c1cc(ccc1)C(NC(=O)C(=O)Nc2c(ccc(c3nccnc3)c2)C)(C)C
0.276451	FC(F)(F)c1cc(ccc1)C(NC(=O)C(=O)Nc2c(ccc(c3nccnc3)c2)C)(C)C
0.276451	FC(F)(F)c1cc(ccc1)C(NC(=O)C(=O)Nc2c(ccc(c3nccnc3)c2)C)(C)C
0.276423	Clc1cc(c(cc1)C(=O)Nc2c(Nc3ccc(Cl)cc3)cccc2)C
0.276423	Clc1cc(c(cc1)C(=O)Nc2c(Nc3ccc(Cl)cc3)cccc2)C
0.275748	S(=O)(=O)(N(C(C)C)C)c1cc(NC(=O)C=2SN=C(c3ccccc3)C2)c(cc1)C
0.275748	S(=O)(=O)(N(C(C)C)C)c1cc(NC(=O)C=2SN=C(c3ccccc3)C2)c(cc1)C
0.275748	S(=O)(=O)(N(C(C)C)C)c1cc(NC(=O)C=2SN=C(c3ccccc3)C2)c(cc1)C
0.275748	S(=O)(=O)(N(C(C)C)C)c1cc(NC(=O)C=2SN=C(c3ccccc3)C2)c(cc1)C
0.275748	S(=O)(=O)(N(C(C)C)C)c1cc(NC(=O)C=2SN=C(c3ccccc3)C2)c(cc1)C
0.275748	S(=O)(=O)(N(C(C)C)C)c1cc(NC(=O)C=2SN=C(c3ccccc3)C2)c(cc1)C
0.275748	S(=O)(=O)(N(C(C)C)C)c1cc(NC(=O)C=2SN=C(c3ccccc3)C2)c(cc1)C
0.275748	S(=O)(=O)(N(C(C)C)C)c1cc(NC(=O)C=2SN=C(c3ccccc3)C2)c(cc1)C
0.275748	S(=O)(=O)(N(C(C)C)C)c1cc(NC(=O)C=2SN=C(c3ccccc3)C2)c(cc1)C
0.275748	S(=O)(=O)(N(C(C)C)C)c1cc(NC(=O)C=2SN=C(c3ccccc3)C2)c(cc1)C
0.27572	O=C(Nc1ccc(cc1)CC(=O)NCCOC)c2ccc(cc2)C3=NOC=C3
0.27572	O=C(Nc1ccc(cc1)CC(=O)NCCOC)c2ccc(cc2)C3=NOC=C3
0.27572	O=C(Nc1ccc(cc1)CC(=O)NCCOC)c2ccc(cc2)C3=NOC=C3
0.27572	O=C(Nc1ccc(cc1)CC(=O)NCCOC)c2ccc(cc2)C3=NOC=C3
0.27572	O=C(Nc1ccc(cc1)CC(=O)NCCOC)c2ccc(cc2)C3=NOC=C3
0.27572	O=C(Nc1ccc(cc1)CC(=O)NCCOC)c2ccc(cc2)C3=NOC=C3
0.27572	O=C(Nc1ccc(cc1)CC(=O)NCCOC)c2ccc(cc2)C3=NOC=C3
0.27572	O=C(Nc1ccc(cc1)CC(=O)NCCOC)c2ccc(cc2)C3=NOC=C3
0.27572	O=C(Nc1ccc(cc1)CC(=O)NCCOC)c2ccc(cc2)C3=NOC=C3
0.27572	O=C(Nc1ccc(cc1)CC(=O)NCCOC)c2ccc(cc2)C3=NOC=C3
0.275591	Brc1c(NC(=O)c2cc(NC(=O)OC(C)(C)C)c(cc2)C)cc(cc1)C(=O)C
0.275591	Brc1c(NC(=O)c2cc(NC(=O)OC(C)(C)C)c(cc2)C)cc(cc1)C(=O)C
0.275591	Brc1c(NC(=O)c2cc(NC(=O)OC(C)(C)C)c(cc2)C)cc(cc1)C(=O)C
0.275591	Brc1c(NC(=O)c2cc(NC(=O)OC(C)(C)C)c(cc2)C)cc(cc1)C(=O)C
0.275591	Brc1c(NC(=O)c2cc(NC(=O)OC(C)(C)C)c(cc2)C)cc(cc1)C(=O)C
0.275591	Brc1c(NC(=O)c2cc(NC(=O)OC(C)(C)C)c(cc2)C)cc(cc1)C(=O)C
0.275591	Brc1c(NC(=O)c2cc(NC(=O)OC(C)(C)C)c(cc2)C)cc(cc1)C(=O)C
0.275591	Brc1c(NC(=O)c2cc(NC(=O)OC(C)(C)C)c(cc2)C)cc(cc1)C(=O)C
0.275591	Brc1c(NC(=O)c2cc(NC(=O)OC(C)(C)C)c(cc2)C)cc(cc1)C(=O)C
0.275591	Brc1c(NC(=O)c2cc(NC(=O)OC(C)(C)C)c(cc2)C)cc(cc1)C(=O)C
0.275542	Clc1c(F)cc(N2CC(NC(=O)c3c(ccc(Nc4nc(ccn4)C(F)(F)F)c3)C)CC2)cc1
0.275362	Brc1cncc(c1)C(=O)Nc2cc(Oc3cc(ncc3)C(=O)NC)c(cc2)C
0.275304	Fc1cncc(NC(=O)c2c(ccc(c2)C(=O)N)C)c1
0.275261	Brc1cc(NC(=O)CNC(=O)c2nccc(c3cc(ccc3)C(F)(F)F)c2)c(cc1)C
0.275	Brc1cc(NC(=O)CNC(=O)C(=O)Nc2ccc(cc2)CC(=O)N3CCN(CC3)CC)c(cc1)C
0.275	Brc1cc(NC(=O)CNC(=O)C(=O)Nc2ccc(cc2)CC(=O)N3CCN(CC3)CC)c(cc1)C
0.275	Brc1cc(NC(=O)CNC(=O)C(=O)Nc2ccc(cc2)CC(=O)N3CCN(CC3)CC)c(cc1)C
0.275	Brc1cc(NC(=O)CNC(=O)C(=O)Nc2ccc(cc2)CC(=O)N3CCN(CC3)CC)c(cc1)C
0.275	Brc1cc(NC(=O)CNC(=O)C(=O)Nc2ccc(cc2)CC(=O)N3CCN(CC3)CC)c(cc1)C
0.275	Brc1cc(NC(=O)CNC(=O)C(=O)Nc2ccc(cc2)CC(=O)N3CCN(CC3)CC)c(cc1)C
0.275	Brc1cc(NC(=O)CNC(=O)C(=O)Nc2ccc(cc2)CC(=O)N3CCN(CC3)CC)c(cc1)C
0.275	Brc1cc(NC(=O)CNC(=O)C(=O)Nc2ccc(cc2)CC(=O)N3CCN(CC3)CC)c(cc1)C
0.275	Brc1cc(NC(=O)CNC(=O)C(=O)Nc2ccc(cc2)CC(=O)N3CCN(CC3)CC)c(cc1)C
0.275	Brc1cc(NC(=O)CNC(=O)C(=O)Nc2ccc(cc2)CC(=O)N3CCN(CC3)CC)c(cc1)C
0.275	FC(F)(F)CNC(=O)c1cc(NC(=O)C=O)c(cc1)C
0.275	FC(F)(F)CNC(=O)c1cc(NC(=O)C=O)c(cc1)C
0.275	FC(F)(F)CNC(=O)c1cc(NC(=O)C=O)c(cc1)C
0.275	FC(F)(F)CNC(=O)c1cc(NC(=O)C=O)c(cc1)C
0.275	FC(F)(F)CNC(=O)c1cc(NC(=O)C=O)c(cc1)C
0.275	FC(F)(F)CNC(=O)c1cc(NC(=O)C=O)c(cc1)C
0.275	FC(F)(F)CNC(=O)c1cc(NC(=O)C=O)c(cc1)C
0.275	FC(F)(F)CNC(=O)c1cc(NC(=O)C=O)c(cc1)C
0.275	FC(F)(F)CNC(=O)c1cc(NC(=O)C=O)c(cc1)C
0.275	FC(F)(F)CNC(=O)c1cc(NC(=O)C=O)c(cc1)C
0.274809	Clc1cc(c(cc1)C(=O)Nc2cc(c(cc2)C)C3=CSC=C3)C
0.274809	Clc1cc(c(cc1)C(=O)Nc2cc(c(cc2)C)C3=CSC=C3)C
0.274809	Clc1cc(c(cc1)C(=O)Nc2cc(c(cc2)C)C3=CSC=C3)C
0.274809	Clc1cc(c(cc1)C(=O)Nc2cc(c(cc2)C)C3=CSC=C3)C
0.274809	Clc1cc(c(cc1)C(=O)Nc2cc(c(cc2)C)C3=CSC=C3)C
0.274809	Clc1cc(c(cc1)C(=O)Nc2cc(c(cc2)C)C3=CSC=C3)C
0.274809	Clc1cc(c(cc1)C(=O)Nc2cc(c(cc2)C)C3=CSC=C3)C
0.274809	Clc1cc(c(cc1)C(=O)Nc2cc(c(cc2)C)C3=CSC=C3)C
0.274809	Clc1cc(c(cc1)C(=O)Nc2cc(c(cc2)C)C3=CSC=C3)C
0.274809	Clc1cc(c(cc1)C(=O)Nc2cc(c(cc2)C)C3=CSC=C3)C
0.274725	S1N=C(c2ccccc2)C=C1C(=O)Nc3ccc(cc3)CN4C(=O)CCC4
0.274725	S1N=C(c2ccccc2)C=C1C(=O)Nc3ccc(cc3)CN4C(=O)CCC4
0.274725	S1N=C(c2ccccc2)C=C1C(=O)Nc3ccc(cc3)CN4C(=O)CCC4
0.274725	S1N=C(c2ccccc2)C=C1C(=O)Nc3ccc(cc3)CN4C(=O)CCC4
0.274725	S1N=C(c2ccccc2)C=C1C(=O)Nc3ccc(cc3)CN4C(=O)CCC4
0.274725	S1N=C(c2ccccc2)C=C1C(=O)Nc3ccc(cc3)CN4C(=O)CCC4
0.274725	S1N=C(c2ccccc2)C=C1C(=O)Nc3ccc(cc3)CN4C(=O)CCC4
0.274725	S1N=C(c2ccccc2)C=C1C(=O)Nc3ccc(cc3)CN4C(=O)CCC4
0.274725	S1N=C(c2ccccc2)C=C1C(=O)Nc3ccc(cc3)CN4C(=O)CCC4
0.274725	S1N=C(c2ccccc2)C=C1C(=O)Nc3ccc(cc3)CN4C(=O)CCC4
0.274576	S(=O)(=O)(N1CCCCC1)c2cc(NC(=O)c3ccc(cc3)C=4ON=C(N4)C)c(O)cc2
0.274576	S(=O)(=O)(N1CCCCC1)c2cc(NC(=O)c3ccc(cc3)C=4ON=C(N4)C)c(O)cc2
0.274576	S(=O)(=O)(N1CCCCC1)c2cc(NC(=O)c3ccc(cc3)C=4ON=C(N4)C)c(O)cc2
0.274576	S(=O)(=O)(N1CCCCC1)c2cc(NC(=O)c3ccc(cc3)C=4ON=C(N4)C)c(O)cc2
0.274576	S(=O)(=O)(N1CCCCC1)c2cc(NC(=O)c3ccc(cc3)C=4ON=C(N4)C)c(O)cc2
0.274576	S(=O)(=O)(N1CCCCC1)c2cc(NC(=O)c3ccc(cc3)C=4ON=C(N4)C)c(O)cc2
0.274576	S(=O)(=O)(N1CCCCC1)c2cc(NC(=O)c3ccc(cc3)C=4ON=C(N4)C)c(O)cc2
0.274576	S(=O)(=O)(N1CCCCC1)c2cc(NC(=O)c3ccc(cc3)C=4ON=C(N4)C)c(O)cc2
0.274576	S(=O)(=O)(N1CCCCC1)c2cc(NC(=O)c3ccc(cc3)C=4ON=C(N4)C)c(O)cc2
0.274576	S(=O)(=O)(N1CCCCC1)c2cc(NC(=O)c3ccc(cc3)C=4ON=C(N4)C)c(O)cc2
0.274368	S1C=C(c2c(ccc(NC(=O)c3cc(OC)c(OCCOC)cc3)c2)C)C=C1
0.274368	S1C=C(c2c(ccc(NC(=O)c3cc(OC)c(OCCOC)cc3)c2)C)C=C1
0.274368	S1C=C(c2c(ccc(NC(=O)c3cc(OC)c(OCCOC)cc3)c2)C)C=C1
0.274368	S1C=C(c2c(ccc(NC(=O)c3cc(OC)c(OCCOC)cc3)c2)C)C=C1
0.274368	S1C=C(c2c(ccc(NC(=O)c3cc(OC)c(OCCOC)cc3)c2)C)C=C1
0.274368	S1C=C(c2c(ccc(NC(=O)c3cc(OC)c(OCCOC)cc3)c2)C)C=C1
0.274368	S1C=C(c2c(ccc(NC(=O)c3cc(OC)c(OCCOC)cc3)c2)C)C=C1
0.274368	S1C=C(c2c(ccc(NC(=O)c3cc(OC)c(OCCOC)cc3)c2)C)C=C1
0.274368	S1C=C(c2c(ccc(NC(=O)c3cc(OC)c(OCCOC)cc3)c2)C)C=C1
0.274021	Clc1c(ccc(c1)C(=O)N2CCN(CC=3SC(c4cc(F)ccc4)=CC3)CC2)C
0.273927	S(c1c([N+]([O-])=O)cc(cc1)C(=O)NC=2SC=C(N2)c3ccc(NC(=O)c4ccccc4)cc3)CCC(C)C
0.273859	ClCC(=O)Nc1c(ccc(c1)C2=NNC(=N2)C)C
0.273859	ClCC(=O)Nc1c(ccc(c1)C2=NNC(=N2)C)C
0.273859	ClCC(=O)Nc1c(ccc(c1)C2=NNC(=N2)C)C
0.273859	ClCC(=O)Nc1c(ccc(c1)C2=NNC(=N2)C)C
0.273859	ClCC(=O)Nc1c(ccc(c1)C2=NNC(=N2)C)C
0.273859	ClCC(=O)Nc1c(ccc(c1)C2=NNC(=N2)C)C
0.273859	ClCC(=O)Nc1c(ccc(c1)C2=NNC(=N2)C)C
0.273859	ClCC(=O)Nc1c(ccc(c1)C2=NNC(=N2)C)C
0.273859	ClCC(=O)Nc1c(ccc(c1)C2=NNC(=N2)C)C
0.273859	ClCC(=O)Nc1c(ccc(c1)C2=NNC(=N2)C)C
0.273723	O=C(Nc1c2c(c(O)cc1)CCCC2)c3ncc(c4cnccc4)cc3
0.273723	O=C(Nc1c2c(c(O)cc1)CCCC2)c3ncc(c4cnccc4)cc3
0.273723	O=C(Nc1c2c(c(O)cc1)CCCC2)c3ncc(c4cnccc4)cc3
0.273723	O=C(Nc1c2c(c(O)cc1)CCCC2)c3ncc(c4cnccc4)cc3
0.273723	O=C(Nc1c2c(c(O)cc1)CCCC2)c3ncc(c4cnccc4)cc3
0.273723	O=C(Nc1c2c(c(O)cc1)CCCC2)c3ncc(c4cnccc4)cc3
0.273723	O=C(Nc1c2c(c(O)cc1)CCCC2)c3ncc(c4cnccc4)cc3
0.273723	O=C(Nc1c2c(c(O)cc1)CCCC2)c3ncc(c4cnccc4)cc3
0.273723	O=C(Nc1c2c(c(O)cc1)CCCC2)c3ncc(c4cnccc4)cc3
0.273723	O=C(Nc1c2c(c(O)cc1)CCCC2)c3ncc(c4cnccc4)cc3
0.273381	Brc1c(cc(F)c(F)c1)C(=O)NC=2SC=C(N2)c3ccc(NC(=O)c4ccccc4)cc3
0.273381	Brc1c(cc(F)c(F)c1)C(=O)NC=2SC=C(N2)c3ccc(NC(=O)c4ccccc4)cc3
0.273381	Brc1c(cc(F)c(F)c1)C(=O)NC=2SC=C(N2)c3ccc(NC(=O)c4ccccc4)cc3
0.273381	Brc1c(cc(F)c(F)c1)C(=O)NC=2SC=C(N2)c3ccc(NC(=O)c4ccccc4)cc3
0.273381	Brc1c(cc(F)c(F)c1)C(=O)NC=2SC=C(N2)c3ccc(NC(=O)c4ccccc4)cc3
0.273381	Brc1c(cc(F)c(F)c1)C(=O)NC=2SC=C(N2)c3ccc(NC(=O)c4ccccc4)cc3
0.273381	Brc1c(cc(F)c(F)c1)C(=O)NC=2SC=C(N2)c3ccc(NC(=O)c4ccccc4)cc3
0.273381	Brc1c(cc(F)c(F)c1)C(=O)NC=2SC=C(N2)c3ccc(NC(=O)c4ccccc4)cc3
0.273381	Brc1c(cc(F)c(F)c1)C(=O)NC=2SC=C(N2)c3ccc(NC(=O)c4ccccc4)cc3
0.273381	Brc1c(cc(F)c(F)c1)C(=O)NC=2SC=C(N2)c3ccc(NC(=O)c4ccccc4)cc3
0.273381	S1C=C(c2c(ccc(NC(=O)c3cc(c(F)cc3)C(=O)OC)c2)C)C=C1
0.273381	S1C=C(c2c(ccc(NC(=O)c3cc(c(F)cc3)C(=O)OC)c2)C)C=C1
0.273381	S1C=C(c2c(ccc(NC(=O)c3cc(c(F)cc3)C(=O)OC)c2)C)C=C1
0.273381	S1C=C(c2c(ccc(NC(=O)c3cc(c(F)cc3)C(=O)OC)c2)C)C=C1
0.273381	S1C=C(c2c(ccc(NC(=O)c3cc(c(F)cc3)C(=O)OC)c2)C)C=C1
0.273381	S1C=C(c2c(ccc(NC(=O)c3cc(c(F)cc3)C(=O)OC)c2)C)C=C1
0.273381	S1C=C(c2c(ccc(NC(=O)c3cc(c(F)cc3)C(=O)OC)c2)C)C=C1
0.273381	S1C=C(c2c(ccc(NC(=O)c3cc(c(F)cc3)C(=O)OC)c2)C)C=C1
0.273381	S1C=C(c2c(ccc(NC(=O)c3cc(c(F)cc3)C(=O)OC)c2)C)C=C1
0.273381	S1C=C(c2c(ccc(NC(=O)c3cc(c(F)cc3)C(=O)OC)c2)C)C=C1
0.273356	Clc1cc(NC(=O)c2cnc(cc2)C(F)(F)C)c(N3CCN(CC3)CC)cc1
0.273356	Clc1cc(NC(=O)c2cnc(cc2)C(F)(F)C)c(N3CCN(CC3)CC)cc1
0.273356	Clc1cc(NC(=O)c2cnc(cc2)C(F)(F)C)c(N3CCN(CC3)CC)cc1
0.273356	Clc1cc(NC(=O)c2cnc(cc2)C(F)(F)C)c(N3CCN(CC3)CC)cc1
0.273356	Clc1cc(NC(=O)c2cnc(cc2)C(F)(F)C)c(N3CCN(CC3)CC)cc1
0.273356	Clc1cc(NC(=O)c2cnc(cc2)C(F)(F)C)c(N3CCN(CC3)CC)cc1
0.273356	Clc1cc(NC(=O)c2cnc(cc2)C(F)(F)C)c(N3CCN(CC3)CC)cc1
0.273356	Clc1cc(NC(=O)c2cnc(cc2)C(F)(F)C)c(N3CCN(CC3)CC)cc1
0.273356	Clc1cc(NC(=O)c2cnc(cc2)C(F)(F)C)c(N3CCN(CC3)CC)cc1
0.273356	Clc1cc(NC(=O)c2cnc(cc2)C(F)(F)C)c(N3CCN(CC3)CC)cc1
0.272425	FC(F)(F)C=1N(N=CC1)c2cc(NC(=O)c3cc(NC(=O)OC(C)(C)C)c(cc3)C)ccc2
0.272425	FC(F)(F)C=1N(N=CC1)c2cc(NC(=O)c3cc(NC(=O)OC(C)(C)C)c(cc3)C)ccc2
0.272425	FC(F)(F)C=1N(N=CC1)c2cc(NC(=O)c3cc(NC(=O)OC(C)(C)C)c(cc3)C)ccc2
0.272425	FC(F)(F)C=1N(N=CC1)c2cc(NC(=O)c3cc(NC(=O)OC(C)(C)C)c(cc3)C)ccc2
0.272425	FC(F)(F)C=1N(N=CC1)c2cc(NC(=O)c3cc(NC(=O)OC(C)(C)C)c(cc3)C)ccc2
0.272425	FC(F)(F)C=1N(N=CC1)c2cc(NC(=O)c3cc(NC(=O)OC(C)(C)C)c(cc3)C)ccc2
0.272425	FC(F)(F)C=1N(N=CC1)c2cc(NC(=O)c3cc(NC(=O)OC(C)(C)C)c(cc3)C)ccc2
0.272425	FC(F)(F)C=1N(N=CC1)c2cc(NC(=O)c3cc(NC(=O)OC(C)(C)C)c(cc3)C)ccc2
0.272425	FC(F)(F)C=1N(N=CC1)c2cc(NC(=O)c3cc(NC(=O)OC(C)(C)C)c(cc3)C)ccc2
0.272425	FC(F)(F)C=1N(N=CC1)c2cc(NC(=O)c3cc(NC(=O)OC(C)(C)C)c(cc3)C)ccc2
0.272425	O=C(Nc1c(ccc(c2nccnc2)c1)C)C(=O)NCc3c(OCCOCC)cc(cc3)C
0.272425	O=C(Nc1c(ccc(c2nccnc2)c1)C)C(=O)NCc3c(OCCOCC)cc(cc3)C
0.272425	O=C(Nc1c(ccc(c2nccnc2)c1)C)C(=O)NCc3c(OCCOCC)cc(cc3)C
0.272425	O=C(Nc1c(ccc(c2nccnc2)c1)C)C(=O)NCc3c(OCCOCC)cc(cc3)C
0.272425	O=C(Nc1c(ccc(c2nccnc2)c1)C)C(=O)NCc3c(OCCOCC)cc(cc3)C
0.272425	O=C(Nc1c(ccc(c2nccnc2)c1)C)C(=O)NCc3c(OCCOCC)cc(cc3)C
0.272425	O=C(Nc1c(ccc(c2nccnc2)c1)C)C(=O)NCc3c(OCCOCC)cc(cc3)C
0.272425	O=C(Nc1c(ccc(c2nccnc2)c1)C)C(=O)NCc3c(OCCOCC)cc(cc3)C
0.272425	O=C(Nc1c(ccc(c2nccnc2)c1)C)C(=O)NCc3c(OCCOCC)cc(cc3)C
[truncated: 8,001 more rows]
