# Supplementary material for: Galileo: Three-dimensional searching in large combinatorial fragment spaces on the example of pharmacophores
Source: J Comput Aided Mol Des. 2022 Nov 24;37(1):1–16. doi: 10.1007/s10822-022-00485-y (PMC10032335; doi:10.1007/s10822-022-00485-y)
Supplement: Supplementary file 4 — Supplementary file 3a [file 10822_2022_485_MOESM3_ESMa.zip › Imatinib_Galileo/17/out_8.csv]

Score	SMILES
0.405983	O=C(Nc1c(ccc(c2ccncc2)c1)C)C3=CNC(c4ccccc4)=C3
0.405983	O=C(Nc1c(ccc(c2ccncc2)c1)C)C3=CNC(c4ccccc4)=C3
0.405983	O=C(Nc1c(ccc(c2ccncc2)c1)C)C3=CNC(c4ccccc4)=C3
0.405983	O=C(Nc1c(ccc(c2ccncc2)c1)C)C3=CNC(c4ccccc4)=C3
0.405983	O=C(Nc1c(ccc(c2ccncc2)c1)C)C3=CNC(c4ccccc4)=C3
0.405983	O=C(Nc1c(ccc(c2ccncc2)c1)C)C3=CNC(c4ccccc4)=C3
0.405983	O=C(Nc1c(ccc(c2ccncc2)c1)C)C3=CNC(c4ccccc4)=C3
0.405983	O=C(Nc1c(ccc(c2ccncc2)c1)C)C3=CNC(c4ccccc4)=C3
0.405983	O=C(Nc1c(ccc(c2ccncc2)c1)C)C3=CNC(c4ccccc4)=C3
0.405983	O=C(Nc1c(ccc(c2ccncc2)c1)C)C3=CNC(c4ccccc4)=C3
0.371041	O=C(Nc1c(ccc(C#N)c1)C)c2ccc(NC(=O)c3ccncc3)cc2
0.371041	O=C(Nc1c(ccc(C#N)c1)C)c2ccc(NC(=O)c3ccncc3)cc2
0.371041	O=C(Nc1c(ccc(C#N)c1)C)c2ccc(NC(=O)c3ccncc3)cc2
0.371041	O=C(Nc1c(ccc(C#N)c1)C)c2ccc(NC(=O)c3ccncc3)cc2
0.371041	O=C(Nc1c(ccc(C#N)c1)C)c2ccc(NC(=O)c3ccncc3)cc2
0.371041	O=C(Nc1c(ccc(C#N)c1)C)c2ccc(NC(=O)c3ccncc3)cc2
0.371041	O=C(Nc1c(ccc(C#N)c1)C)c2ccc(NC(=O)c3ccncc3)cc2
0.371041	O=C(Nc1c(ccc(C#N)c1)C)c2ccc(NC(=O)c3ccncc3)cc2
0.371041	O=C(Nc1c(ccc(C#N)c1)C)c2ccc(NC(=O)c3ccncc3)cc2
0.371041	O=C(Nc1c(ccc(C#N)c1)C)c2ccc(NC(=O)c3ccncc3)cc2
0.37037	O=C(Nc1c(ccc(C#N)c1)C)C2=CNC(c3ccccc3)=C2
0.37037	O=C(Nc1c(ccc(C#N)c1)C)C2=CNC(c3ccccc3)=C2
0.37037	O=C(Nc1c(ccc(C#N)c1)C)C2=CNC(c3ccccc3)=C2
0.37037	O=C(Nc1c(ccc(C#N)c1)C)C2=CNC(c3ccccc3)=C2
0.37037	O=C(Nc1c(ccc(C#N)c1)C)C2=CNC(c3ccccc3)=C2
0.37037	O=C(Nc1c(ccc(C#N)c1)C)C2=CNC(c3ccccc3)=C2
0.37037	O=C(Nc1c(ccc(C#N)c1)C)C2=CNC(c3ccccc3)=C2
0.37037	O=C(Nc1c(ccc(C#N)c1)C)C2=CNC(c3ccccc3)=C2
0.37037	O=C(Nc1c(ccc(C#N)c1)C)C2=CNC(c3ccccc3)=C2
0.37037	O=C(Nc1c(ccc(C#N)c1)C)C2=CNC(c3ccccc3)=C2
0.365759	Clc1c(N2CCN(CC2)C)ccc(NC(=O)c3ccc(OCc4cnccc4)cc3)c1
0.365759	Clc1c(N2CCN(CC2)C)ccc(NC(=O)c3ccc(OCc4cnccc4)cc3)c1
0.365759	Clc1c(N2CCN(CC2)C)ccc(NC(=O)c3ccc(OCc4cnccc4)cc3)c1
0.365759	Clc1c(N2CCN(CC2)C)ccc(NC(=O)c3ccc(OCc4cnccc4)cc3)c1
0.365759	Clc1c(N2CCN(CC2)C)ccc(NC(=O)c3ccc(OCc4cnccc4)cc3)c1
0.365759	Clc1c(N2CCN(CC2)C)ccc(NC(=O)c3ccc(OCc4cnccc4)cc3)c1
0.365759	Clc1c(N2CCN(CC2)C)ccc(NC(=O)c3ccc(OCc4cnccc4)cc3)c1
0.365759	Clc1c(N2CCN(CC2)C)ccc(NC(=O)c3ccc(OCc4cnccc4)cc3)c1
0.365759	Clc1c(N2CCN(CC2)C)ccc(NC(=O)c3ccc(OCc4cnccc4)cc3)c1
0.365759	Clc1c(N2CCN(CC2)C)ccc(NC(=O)c3ccc(OCc4cnccc4)cc3)c1
0.36	O=C(Nc1c(cc(cc1)CN(C)C)C)C2=CNC(c3ccccc3)=C2
0.36	O=C(Nc1c(cc(cc1)CN(C)C)C)C2=CNC(c3ccccc3)=C2
0.36	O=C(Nc1c(cc(cc1)CN(C)C)C)C2=CNC(c3ccccc3)=C2
0.36	O=C(Nc1c(cc(cc1)CN(C)C)C)C2=CNC(c3ccccc3)=C2
0.36	O=C(Nc1c(cc(cc1)CN(C)C)C)C2=CNC(c3ccccc3)=C2
0.36	O=C(Nc1c(cc(cc1)CN(C)C)C)C2=CNC(c3ccccc3)=C2
0.36	O=C(Nc1c(cc(cc1)CN(C)C)C)C2=CNC(c3ccccc3)=C2
0.36	O=C(Nc1c(cc(cc1)CN(C)C)C)C2=CNC(c3ccccc3)=C2
0.36	O=C(Nc1c(cc(cc1)CN(C)C)C)C2=CNC(c3ccccc3)=C2
0.36	O=C(Nc1c(cc(cc1)CN(C)C)C)C2=CNC(c3ccccc3)=C2
0.359073	O=C(Nc1ccccc1)c2cc(NC(=O)C(=O)N3CCN(CCOC)CC3)c(cc2)C
0.359073	O=C(Nc1ccccc1)c2cc(NC(=O)C(=O)N3CCN(CCOC)CC3)c(cc2)C
0.359073	O=C(Nc1ccccc1)c2cc(NC(=O)C(=O)N3CCN(CCOC)CC3)c(cc2)C
0.359073	O=C(Nc1ccccc1)c2cc(NC(=O)C(=O)N3CCN(CCOC)CC3)c(cc2)C
0.359073	O=C(Nc1ccccc1)c2cc(NC(=O)C(=O)N3CCN(CCOC)CC3)c(cc2)C
0.359073	O=C(Nc1ccccc1)c2cc(NC(=O)C(=O)N3CCN(CCOC)CC3)c(cc2)C
0.359073	O=C(Nc1ccccc1)c2cc(NC(=O)C(=O)N3CCN(CCOC)CC3)c(cc2)C
0.359073	O=C(Nc1ccccc1)c2cc(NC(=O)C(=O)N3CCN(CCOC)CC3)c(cc2)C
0.359073	O=C(Nc1ccccc1)c2cc(NC(=O)C(=O)N3CCN(CCOC)CC3)c(cc2)C
0.359073	O=C(Nc1ccccc1)c2cc(NC(=O)C(=O)N3CCN(CCOC)CC3)c(cc2)C
0.35865	O=C(Nc1c(ccc(c2ccncc2)c1)C)c3cc(OC)c(cc3)C
0.35865	O=C(Nc1c(ccc(c2ccncc2)c1)C)c3cc(OC)c(cc3)C
0.352679	O=C(Nc1ccccc1)c2cc(NC(=O)C=O)c(cc2)C
0.352679	O=C(Nc1ccccc1)c2cc(NC(=O)C=O)c(cc2)C
0.352679	O=C(Nc1ccccc1)c2cc(NC(=O)C=O)c(cc2)C
0.352679	O=C(Nc1ccccc1)c2cc(NC(=O)C=O)c(cc2)C
0.352679	O=C(Nc1ccccc1)c2cc(NC(=O)C=O)c(cc2)C
0.352679	O=C(Nc1ccccc1)c2cc(NC(=O)C=O)c(cc2)C
0.352679	O=C(Nc1ccccc1)c2cc(NC(=O)C=O)c(cc2)C
0.352679	O=C(Nc1ccccc1)c2cc(NC(=O)C=O)c(cc2)C
0.352679	O=C(Nc1ccccc1)c2cc(NC(=O)C=O)c(cc2)C
0.352679	O=C(Nc1ccccc1)c2cc(NC(=O)C=O)c(cc2)C
0.350746	Clc1c(NC(=O)c2c(nccc2)Nc3c(cc(cc3)C)C)cc(NC(=O)C)cc1
0.350746	Clc1c(NC(=O)c2c(nccc2)Nc3c(cc(cc3)C)C)cc(NC(=O)C)cc1
0.350746	Clc1c(NC(=O)c2c(nccc2)Nc3c(cc(cc3)C)C)cc(NC(=O)C)cc1
0.350746	Clc1c(NC(=O)c2c(nccc2)Nc3c(cc(cc3)C)C)cc(NC(=O)C)cc1
0.350746	Clc1c(NC(=O)c2c(nccc2)Nc3c(cc(cc3)C)C)cc(NC(=O)C)cc1
0.350746	Clc1c(NC(=O)c2c(nccc2)Nc3c(cc(cc3)C)C)cc(NC(=O)C)cc1
0.350746	Clc1c(NC(=O)c2c(nccc2)Nc3c(cc(cc3)C)C)cc(NC(=O)C)cc1
0.350746	Clc1c(NC(=O)c2c(nccc2)Nc3c(cc(cc3)C)C)cc(NC(=O)C)cc1
0.350746	Clc1c(NC(=O)c2c(nccc2)Nc3c(cc(cc3)C)C)cc(NC(=O)C)cc1
0.350746	Clc1c(NC(=O)c2c(nccc2)Nc3c(cc(cc3)C)C)cc(NC(=O)C)cc1
0.348837	O=C(Nc1c(cc(OCCCC)cc1)C)c2cc(ncc2)c3ccccc3
0.348837	O=C(Nc1c(cc(OCCCC)cc1)C)c2cc(ncc2)c3ccccc3
0.348837	O=C(Nc1c(cc(OCCCC)cc1)C)c2cc(ncc2)c3ccccc3
0.348837	O=C(Nc1c(cc(OCCCC)cc1)C)c2cc(ncc2)c3ccccc3
0.348837	O=C(Nc1c(cc(OCCCC)cc1)C)c2cc(ncc2)c3ccccc3
0.348837	O=C(Nc1c(cc(OCCCC)cc1)C)c2cc(ncc2)c3ccccc3
0.348837	O=C(Nc1c(cc(OCCCC)cc1)C)c2cc(ncc2)c3ccccc3
0.348837	O=C(Nc1c(cc(OCCCC)cc1)C)c2cc(ncc2)c3ccccc3
0.348837	O=C(Nc1c(cc(OCCCC)cc1)C)c2cc(ncc2)c3ccccc3
0.348837	O=C(Nc1c(cc(OCCCC)cc1)C)c2cc(ncc2)c3ccccc3
0.348361	O=C(Nc1c(ccc(c2ccncc2)c1)C)c3ccc(cc3)C4(O)COC4
0.348361	O=C(Nc1c(ccc(c2ccncc2)c1)C)c3ccc(cc3)C4(O)COC4
0.348361	O=C(Nc1c(ccc(c2ccncc2)c1)C)c3ccc(cc3)C4(O)COC4
0.348361	O=C(Nc1c(ccc(c2ccncc2)c1)C)c3ccc(cc3)C4(O)COC4
0.348361	O=C(Nc1c(ccc(c2ccncc2)c1)C)c3ccc(cc3)C4(O)COC4
0.348361	O=C(Nc1c(ccc(c2ccncc2)c1)C)c3ccc(cc3)C4(O)COC4
0.348361	O=C(Nc1c(ccc(c2ccncc2)c1)C)c3ccc(cc3)C4(O)COC4
0.348361	O=C(Nc1c(ccc(c2ccncc2)c1)C)c3ccc(cc3)C4(O)COC4
0.348361	O=C(Nc1c(ccc(c2ccncc2)c1)C)c3ccc(cc3)C4(O)COC4
0.348178	Clc1c(NC(=O)C2=CNC(c3ccccc3)=C2)cc(NC(=O)C)cc1
0.348178	Clc1c(NC(=O)C2=CNC(c3ccccc3)=C2)cc(NC(=O)C)cc1
0.348178	Clc1c(NC(=O)C2=CNC(c3ccccc3)=C2)cc(NC(=O)C)cc1
0.348178	Clc1c(NC(=O)C2=CNC(c3ccccc3)=C2)cc(NC(=O)C)cc1
0.348178	Clc1c(NC(=O)C2=CNC(c3ccccc3)=C2)cc(NC(=O)C)cc1
0.348178	Clc1c(NC(=O)C2=CNC(c3ccccc3)=C2)cc(NC(=O)C)cc1
0.348178	Clc1c(NC(=O)C2=CNC(c3ccccc3)=C2)cc(NC(=O)C)cc1
0.345098	O=C(Nc1c(ccc(c2ccncc2)c1)C)c3cc(ccc3)C4(CN)CC4
0.345098	O=C(Nc1c(ccc(c2ccncc2)c1)C)c3cc(ccc3)C4(CN)CC4
0.345098	O=C(Nc1c(ccc(c2ccncc2)c1)C)c3cc(ccc3)C4(CN)CC4
0.345098	O=C(Nc1c(ccc(c2ccncc2)c1)C)c3cc(ccc3)C4(CN)CC4
0.344961	O=C(Nc1ccc(cc1)CN2CCN(C(=O)C)CC2)c3c(NC(=O)c4cc(ccc4)C)cccc3
0.344961	O=C(Nc1ccc(cc1)CN2CCN(C(=O)C)CC2)c3c(NC(=O)c4cc(ccc4)C)cccc3
0.344961	O=C(Nc1ccc(cc1)CN2CCN(C(=O)C)CC2)c3c(NC(=O)c4cc(ccc4)C)cccc3
0.344961	O=C(Nc1ccc(cc1)CN2CCN(C(=O)C)CC2)c3c(NC(=O)c4cc(ccc4)C)cccc3
0.344961	O=C(Nc1ccc(cc1)CN2CCN(C(=O)C)CC2)c3c(NC(=O)c4cc(ccc4)C)cccc3
0.344961	O=C(Nc1ccc(cc1)CN2CCN(C(=O)C)CC2)c3c(NC(=O)c4cc(ccc4)C)cccc3
0.344961	O=C(Nc1ccc(cc1)CN2CCN(C(=O)C)CC2)c3c(NC(=O)c4cc(ccc4)C)cccc3
0.344961	O=C(Nc1ccc(cc1)CN2CCN(C(=O)C)CC2)c3c(NC(=O)c4cc(ccc4)C)cccc3
0.344961	O=C(Nc1ccc(cc1)CN2CCN(C(=O)C)CC2)c3c(NC(=O)c4cc(ccc4)C)cccc3
0.344961	O=C(Nc1ccc(cc1)CN2CCN(C(=O)C)CC2)c3c(NC(=O)c4cc(ccc4)C)cccc3
0.34322	O=C(Nc1ncc(c2nccnc2)cc1)c3ccc(cc3)CCCC
0.34322	O=C(Nc1ncc(c2nccnc2)cc1)c3ccc(cc3)CCCC
0.34322	O=C(Nc1ncc(c2nccnc2)cc1)c3ccc(cc3)CCCC
0.34322	O=C(Nc1ncc(c2nccnc2)cc1)c3ccc(cc3)CCCC
0.34322	O=C(Nc1ncc(c2nccnc2)cc1)c3ccc(cc3)CCCC
0.34322	O=C(Nc1ncc(c2nccnc2)cc1)c3ccc(cc3)CCCC
0.34322	O=C(Nc1ncc(c2nccnc2)cc1)c3ccc(cc3)CCCC
0.34322	O=C(Nc1ncc(c2nccnc2)cc1)c3ccc(cc3)CCCC
0.342975	O=C(Nc1ncc(c2nccnc2)cc1)c3cc(ncc3)c4ccccc4
0.342975	O=C(Nc1ncc(c2nccnc2)cc1)c3cc(ncc3)c4ccccc4
0.342105	Fc1c(c2cnccc2)ccc(c1)CN(C(=O)c3ccc(NC(=O)c4ccncc4)cc3)C
0.342105	Fc1c(c2cnccc2)ccc(c1)CN(C(=O)c3ccc(NC(=O)c4ccncc4)cc3)C
0.342105	Fc1c(c2cnccc2)ccc(c1)CN(C(=O)c3ccc(NC(=O)c4ccncc4)cc3)C
0.342105	Fc1c(c2cnccc2)ccc(c1)CN(C(=O)c3ccc(NC(=O)c4ccncc4)cc3)C
0.342105	Fc1c(c2cnccc2)ccc(c1)CN(C(=O)c3ccc(NC(=O)c4ccncc4)cc3)C
0.342105	Fc1c(c2cnccc2)ccc(c1)CN(C(=O)c3ccc(NC(=O)c4ccncc4)cc3)C
0.342105	Fc1c(c2cnccc2)ccc(c1)CN(C(=O)c3ccc(NC(=O)c4ccncc4)cc3)C
0.342105	Fc1c(c2cnccc2)ccc(c1)CN(C(=O)c3ccc(NC(=O)c4ccncc4)cc3)C
0.342105	Fc1c(c2cnccc2)ccc(c1)CN(C(=O)c3ccc(NC(=O)c4ccncc4)cc3)C
0.342105	Fc1c(c2cnccc2)ccc(c1)CN(C(=O)c3ccc(NC(=O)c4ccncc4)cc3)C
0.338583	O=C(Nc1c(OC)cccc1)c2ccc(NCc3cncc(c4cnccc4)c3)cc2
0.338583	O=C(Nc1c(OC)cccc1)c2ccc(NCc3cncc(c4cnccc4)c3)cc2
0.338583	O=C(Nc1c(OC)cccc1)c2ccc(NCc3cncc(c4cnccc4)c3)cc2
0.338583	O=C(Nc1c(OC)cccc1)c2ccc(NCc3cncc(c4cnccc4)c3)cc2
0.338583	O=C(Nc1c(OC)cccc1)c2ccc(NCc3cncc(c4cnccc4)c3)cc2
0.338583	O=C(Nc1c(OC)cccc1)c2ccc(NCc3cncc(c4cnccc4)c3)cc2
0.338583	O=C(Nc1c(OC)cccc1)c2ccc(NCc3cncc(c4cnccc4)c3)cc2
0.338583	O=C(Nc1c(OC)cccc1)c2ccc(NCc3cncc(c4cnccc4)c3)cc2
0.338583	O=C(Nc1c(OC)cccc1)c2ccc(NCc3cncc(c4cnccc4)c3)cc2
0.338583	O=C(Nc1c(OC)cccc1)c2ccc(NCc3cncc(c4cnccc4)c3)cc2
0.336996	O=C(Nc1cc(c(cc1)C)C=2OC=C(N2)C)C3=CNC(c4ccccc4)=C3
0.336996	O=C(Nc1cc(c(cc1)C)C=2OC=C(N2)C)C3=CNC(c4ccccc4)=C3
0.336996	O=C(Nc1cc(c(cc1)C)C=2OC=C(N2)C)C3=CNC(c4ccccc4)=C3
0.336996	O=C(Nc1cc(c(cc1)C)C=2OC=C(N2)C)C3=CNC(c4ccccc4)=C3
0.336996	O=C(Nc1cc(c(cc1)C)C=2OC=C(N2)C)C3=CNC(c4ccccc4)=C3
0.336996	O=C(Nc1cc(c(cc1)C)C=2OC=C(N2)C)C3=CNC(c4ccccc4)=C3
0.336996	O=C(Nc1cc(c(cc1)C)C=2OC=C(N2)C)C3=CNC(c4ccccc4)=C3
0.336996	O=C(Nc1cc(c(cc1)C)C=2OC=C(N2)C)C3=CNC(c4ccccc4)=C3
0.336996	O=C(Nc1cc(c(cc1)C)C=2OC=C(N2)C)C3=CNC(c4ccccc4)=C3
0.336996	O=C(Nc1cc(c(cc1)C)C=2OC=C(N2)C)C3=CNC(c4ccccc4)=C3
0.335689	S1C(=NC(C(=O)Nc2ccc(cc2)CN3CCN(C(=O)C)CC3)=C1)c4c(cc(cc4)C)C
0.335689	S1C(=NC(C(=O)Nc2ccc(cc2)CN3CCN(C(=O)C)CC3)=C1)c4c(cc(cc4)C)C
0.335689	S1C(=NC(C(=O)Nc2ccc(cc2)CN3CCN(C(=O)C)CC3)=C1)c4c(cc(cc4)C)C
0.335689	S1C(=NC(C(=O)Nc2ccc(cc2)CN3CCN(C(=O)C)CC3)=C1)c4c(cc(cc4)C)C
0.335689	S1C(=NC(C(=O)Nc2ccc(cc2)CN3CCN(C(=O)C)CC3)=C1)c4c(cc(cc4)C)C
0.33564	S1C(c2cc(F)ccc2)=CC=C1CN3CCN(C(=O)C(=O)Nc4c(ccc(c5cncc(F)c5)c4)C)CC3
0.33564	S1C(c2cc(F)ccc2)=CC=C1CN3CCN(C(=O)C(=O)Nc4c(ccc(c5cncc(F)c5)c4)C)CC3
0.33564	S1C(c2cc(F)ccc2)=CC=C1CN3CCN(C(=O)C(=O)Nc4c(ccc(c5cncc(F)c5)c4)C)CC3
0.33564	S1C(c2cc(F)ccc2)=CC=C1CN3CCN(C(=O)C(=O)Nc4c(ccc(c5cncc(F)c5)c4)C)CC3
0.33564	S1C(c2cc(F)ccc2)=CC=C1CN3CCN(C(=O)C(=O)Nc4c(ccc(c5cncc(F)c5)c4)C)CC3
0.33564	S1C(c2cc(F)ccc2)=CC=C1CN3CCN(C(=O)C(=O)Nc4c(ccc(c5cncc(F)c5)c4)C)CC3
0.33564	S1C(c2cc(F)ccc2)=CC=C1CN3CCN(C(=O)C(=O)Nc4c(ccc(c5cncc(F)c5)c4)C)CC3
0.33564	S1C(c2cc(F)ccc2)=CC=C1CN3CCN(C(=O)C(=O)Nc4c(ccc(c5cncc(F)c5)c4)C)CC3
0.33564	S1C(c2cc(F)ccc2)=CC=C1CN3CCN(C(=O)C(=O)Nc4c(ccc(c5cncc(F)c5)c4)C)CC3
0.334783	Brc1c(ccc(c1)CNCc2cc(NC(=O)c3ccc(cc3)C)ccc2)C
0.334783	Brc1c(ccc(c1)CNCc2cc(NC(=O)c3ccc(cc3)C)ccc2)C
0.334783	Brc1c(ccc(c1)CNCc2cc(NC(=O)c3ccc(cc3)C)ccc2)C
0.334783	Brc1c(ccc(c1)CNCc2cc(NC(=O)c3ccc(cc3)C)ccc2)C
0.333333	O=C(Nc1ncc(c2nccnc2)cc1)c3cc4c(cc3)COC4
0.331126	Brc1cc(ccc1)C=2SC(=CC2)CN3CCN(C(=O)c4cc(c(NC(=O)C=5SC=CC5)cc4)C)CC3
0.331126	Brc1cc(ccc1)C=2SC(=CC2)CN3CCN(C(=O)c4cc(c(NC(=O)C=5SC=CC5)cc4)C)CC3
0.331126	Brc1cc(ccc1)C=2SC(=CC2)CN3CCN(C(=O)c4cc(c(NC(=O)C=5SC=CC5)cc4)C)CC3
0.330961	Fc1cc(NC(=O)C2=COC=C2)c(cc1)C(=O)NCCC3=NC(c4ccccc4)=CN3
0.330827	Brc1cc(ccc1)C=2SC(=CC2)CN3CCN(C(=O)c4ccc(NC(=O)c5ccncc5)cc4)CC3
0.330827	Brc1cc(ccc1)C=2SC(=CC2)CN3CCN(C(=O)c4ccc(NC(=O)c5ccncc5)cc4)CC3
0.329825	O=C1N(c2c(ccc(NC(=O)c3cc(ncc3)c4ccccc4)c2)C)C(=O)CN1
0.329825	O=C1N(c2c(ccc(NC(=O)c3cc(ncc3)c4ccccc4)c2)C)C(=O)CN1
0.329825	O=C1N(c2c(ccc(NC(=O)c3cc(ncc3)c4ccccc4)c2)C)C(=O)CN1
0.329825	O=C1N(c2c(ccc(NC(=O)c3cc(ncc3)c4ccccc4)c2)C)C(=O)CN1
0.329825	O=C1N(c2c(ccc(NC(=O)c3cc(ncc3)c4ccccc4)c2)C)C(=O)CN1
0.329825	O=C1N(c2c(ccc(NC(=O)c3cc(ncc3)c4ccccc4)c2)C)C(=O)CN1
0.329825	O=C1N(c2c(ccc(NC(=O)c3cc(ncc3)c4ccccc4)c2)C)C(=O)CN1
0.329825	O=C1N(c2c(ccc(NC(=O)c3cc(ncc3)c4ccccc4)c2)C)C(=O)CN1
0.329825	O=C1N(c2c(ccc(NC(=O)c3cc(ncc3)c4ccccc4)c2)C)C(=O)CN1
0.329825	O=C1N(c2c(ccc(NC(=O)c3cc(ncc3)c4ccccc4)c2)C)C(=O)CN1
0.323194	O=C(Nc1cc(C#N)c(cc1)C2CC2)c3cc(ncc3)c4ccccc4
0.323194	O=C(Nc1cc(C#N)c(cc1)C2CC2)c3cc(ncc3)c4ccccc4
0.323194	O=C(Nc1cc(C#N)c(cc1)C2CC2)c3cc(ncc3)c4ccccc4
0.323194	O=C(Nc1cc(C#N)c(cc1)C2CC2)c3cc(ncc3)c4ccccc4
0.323194	O=C(Nc1cc(C#N)c(cc1)C2CC2)c3cc(ncc3)c4ccccc4
0.323194	O=C(Nc1cc(C#N)c(cc1)C2CC2)c3cc(ncc3)c4ccccc4
0.323194	O=C(Nc1cc(C#N)c(cc1)C2CC2)c3cc(ncc3)c4ccccc4
0.323194	O=C(Nc1cc(C#N)c(cc1)C2CC2)c3cc(ncc3)c4ccccc4
0.323194	O=C(Nc1cc(C#N)c(cc1)C2CC2)c3cc(ncc3)c4ccccc4
0.323194	O=C(Nc1cc(C#N)c(cc1)C2CC2)c3cc(ncc3)c4ccccc4
0.323077	O=C(Nc1c(cc(OCCCC)cc1)C)C2=CNC(c3ccccc3)=C2
0.323077	O=C(Nc1c(cc(OCCCC)cc1)C)C2=CNC(c3ccccc3)=C2
0.323077	O=C(Nc1c(cc(OCCCC)cc1)C)C2=CNC(c3ccccc3)=C2
0.323077	O=C(Nc1c(cc(OCCCC)cc1)C)C2=CNC(c3ccccc3)=C2
0.323077	O=C(Nc1c(cc(OCCCC)cc1)C)C2=CNC(c3ccccc3)=C2
0.323077	O=C(Nc1c(cc(OCCCC)cc1)C)C2=CNC(c3ccccc3)=C2
0.323077	O=C(Nc1c(cc(OCCCC)cc1)C)C2=CNC(c3ccccc3)=C2
0.323077	O=C(Nc1c(cc(OCCCC)cc1)C)C2=CNC(c3ccccc3)=C2
0.323077	O=C(Nc1c(cc(OCCCC)cc1)C)C2=CNC(c3ccccc3)=C2
0.323077	O=C(Nc1c(cc(OCCCC)cc1)C)C2=CNC(c3ccccc3)=C2
0.322957	Clc1c(NC(=O)C)cc(NC(=O)C=2OC(=CC2)CN3CCCC3)cc1
0.322957	Clc1c(NC(=O)C)cc(NC(=O)C=2OC(=CC2)CN3CCCC3)cc1
0.322957	Clc1c(NC(=O)C)cc(NC(=O)C=2OC(=CC2)CN3CCCC3)cc1
0.322957	Clc1c(NC(=O)C)cc(NC(=O)C=2OC(=CC2)CN3CCCC3)cc1
0.322957	Clc1c(NC(=O)C)cc(NC(=O)C=2OC(=CC2)CN3CCCC3)cc1
0.322957	Clc1c(NC(=O)C)cc(NC(=O)C=2OC(=CC2)CN3CCCC3)cc1
0.322957	Clc1c(NC(=O)C)cc(NC(=O)C=2OC(=CC2)CN3CCCC3)cc1
0.322957	Clc1c(NC(=O)C)cc(NC(=O)C=2OC(=CC2)CN3CCCC3)cc1
0.322957	Clc1c(NC(=O)C)cc(NC(=O)C=2OC(=CC2)CN3CCCC3)cc1
0.322957	Clc1c(NC(=O)C)cc(NC(=O)C=2OC(=CC2)CN3CCCC3)cc1
0.322034	[O-][N+](=O)c1c(Nc2ccccc2)ccc(c1)C(=O)Nc3nc(c4cc5c(cc4)cccc5)ccc3
0.322034	[O-][N+](=O)c1c(Nc2ccccc2)ccc(c1)C(=O)Nc3nc(c4cc5c(cc4)cccc5)ccc3
0.322034	[O-][N+](=O)c1c(Nc2ccccc2)ccc(c1)C(=O)Nc3nc(c4cc5c(cc4)cccc5)ccc3
0.322034	[O-][N+](=O)c1c(Nc2ccccc2)ccc(c1)C(=O)Nc3nc(c4cc5c(cc4)cccc5)ccc3
0.322034	[O-][N+](=O)c1c(Nc2ccccc2)ccc(c1)C(=O)Nc3nc(c4cc5c(cc4)cccc5)ccc3
0.321678	O=C(Nc1cc(C#N)c(cc1)C2CC2)c3c(nccc3)Nc4c(cc(cc4)C)C
0.321678	O=C(Nc1cc(C#N)c(cc1)C2CC2)c3c(nccc3)Nc4c(cc(cc4)C)C
0.321678	O=C(Nc1cc(C#N)c(cc1)C2CC2)c3c(nccc3)Nc4c(cc(cc4)C)C
0.321678	O=C(Nc1cc(C#N)c(cc1)C2CC2)c3c(nccc3)Nc4c(cc(cc4)C)C
0.321678	O=C(Nc1cc(C#N)c(cc1)C2CC2)c3c(nccc3)Nc4c(cc(cc4)C)C
0.321678	O=C(Nc1cc(C#N)c(cc1)C2CC2)c3c(nccc3)Nc4c(cc(cc4)C)C
0.321678	O=C(Nc1cc(C#N)c(cc1)C2CC2)c3c(nccc3)Nc4c(cc(cc4)C)C
0.321678	O=C(Nc1cc(C#N)c(cc1)C2CC2)c3c(nccc3)Nc4c(cc(cc4)C)C
0.321678	O=C(Nc1cc(C#N)c(cc1)C2CC2)c3c(nccc3)Nc4c(cc(cc4)C)C
0.321678	O=C(Nc1cc(C#N)c(cc1)C2CC2)c3c(nccc3)Nc4c(cc(cc4)C)C
0.320833	Brc1ccc(cc1)C(=O)Nc2c(ccc(c2)C(=O)Nc3ccc(cc3)C(=O)NCC(=O)OC)C
0.320833	Brc1ccc(cc1)C(=O)Nc2c(ccc(c2)C(=O)Nc3ccc(cc3)C(=O)NCC(=O)OC)C
0.320833	Brc1ccc(cc1)C(=O)Nc2c(ccc(c2)C(=O)Nc3ccc(cc3)C(=O)NCC(=O)OC)C
0.320833	Brc1ccc(cc1)C(=O)Nc2c(ccc(c2)C(=O)Nc3ccc(cc3)C(=O)NCC(=O)OC)C
0.320833	Brc1ccc(cc1)C(=O)Nc2c(ccc(c2)C(=O)Nc3ccc(cc3)C(=O)NCC(=O)OC)C
0.320833	Brc1ccc(cc1)C(=O)Nc2c(ccc(c2)C(=O)Nc3ccc(cc3)C(=O)NCC(=O)OC)C
0.320833	Brc1ccc(cc1)C(=O)Nc2c(ccc(c2)C(=O)Nc3ccc(cc3)C(=O)NCC(=O)OC)C
0.320833	Brc1ccc(cc1)C(=O)Nc2c(ccc(c2)C(=O)Nc3ccc(cc3)C(=O)NCC(=O)OC)C
0.320833	Brc1ccc(cc1)C(=O)Nc2c(ccc(c2)C(=O)Nc3ccc(cc3)C(=O)NCC(=O)OC)C
0.320833	Brc1ccc(cc1)C(=O)Nc2c(ccc(c2)C(=O)Nc3ccc(cc3)C(=O)NCC(=O)OC)C
0.319838	O=C(Nc1cc(c2nc(ncc2)C)ccc1)Cc3cncc(c3)C
0.319838	O=C(Nc1cc(c2nc(ncc2)C)ccc1)Cc3cncc(c3)C
0.319838	O=C(Nc1cc(c2nc(ncc2)C)ccc1)Cc3cncc(c3)C
0.319838	O=C(Nc1cc(c2nc(ncc2)C)ccc1)Cc3cncc(c3)C
0.319838	O=C(Nc1cc(c2nc(ncc2)C)ccc1)Cc3cncc(c3)C
0.319838	O=C(Nc1cc(c2nc(ncc2)C)ccc1)Cc3cncc(c3)C
0.319838	O=C(Nc1cc(c2nc(ncc2)C)ccc1)Cc3cncc(c3)C
0.319838	O=C(Nc1cc(c2nc(ncc2)C)ccc1)Cc3cncc(c3)C
0.319838	O=C(Nc1cc(c2nc(ncc2)C)ccc1)Cc3cncc(c3)C
0.319838	O=C(Nc1cc(c2nc(ncc2)C)ccc1)Cc3cncc(c3)C
0.318548	O=C(Nc1ncc(c2nccnc2)cc1)c3cc(OC)ccc3
0.318548	O=C(Nc1ncc(c2nccnc2)cc1)c3cc(OC)ccc3
0.318548	O=C(Nc1ncc(c2nccnc2)cc1)c3cc(OC)ccc3
0.318548	O=C(Nc1ncc(c2nccnc2)cc1)c3cc(OC)ccc3
0.318548	O=C(Nc1ncc(c2nccnc2)cc1)c3cc(OC)ccc3
0.318548	O=C(Nc1ncc(c2nccnc2)cc1)c3cc(OC)ccc3
0.318548	O=C(Nc1ncc(c2nccnc2)cc1)c3cc(OC)ccc3
0.318548	O=C(Nc1ncc(c2nccnc2)cc1)c3cc(OC)ccc3
0.318548	O=C(Nc1ncc(c2nccnc2)cc1)c3cc(OC)ccc3
0.318548	O=C(Nc1ncc(c2nccnc2)cc1)c3cc(OC)ccc3
0.318519	Brc1cc(ccc1)C(=O)NCCNC(=O)C(=O)Nc2c(ccc(c3cncc(F)c3)c2)C
0.318519	Brc1cc(ccc1)C(=O)NCCNC(=O)C(=O)Nc2c(ccc(c3cncc(F)c3)c2)C
0.318519	Brc1cc(ccc1)C(=O)NCCNC(=O)C(=O)Nc2c(ccc(c3cncc(F)c3)c2)C
0.318519	Brc1cc(ccc1)C(=O)NCCNC(=O)C(=O)Nc2c(ccc(c3cncc(F)c3)c2)C
0.318519	Brc1cc(ccc1)C(=O)NCCNC(=O)C(=O)Nc2c(ccc(c3cncc(F)c3)c2)C
0.318519	Brc1cc(ccc1)C(=O)NCCNC(=O)C(=O)Nc2c(ccc(c3cncc(F)c3)c2)C
0.318519	Brc1cc(ccc1)C(=O)NCCNC(=O)C(=O)Nc2c(ccc(c3cncc(F)c3)c2)C
0.318519	Brc1cc(ccc1)C(=O)NCCNC(=O)C(=O)Nc2c(ccc(c3cncc(F)c3)c2)C
0.318519	Brc1cc(ccc1)C(=O)NCCNC(=O)C(=O)Nc2c(ccc(c3cncc(F)c3)c2)C
0.318519	Brc1cc(ccc1)C(=O)NCCNC(=O)C(=O)Nc2c(ccc(c3cncc(F)c3)c2)C
0.318386	Brc1ccc(cc1)C(=O)Nc2c(ccc(c2)C=O)C
0.318386	Brc1ccc(cc1)C(=O)Nc2c(ccc(c2)C=O)C
0.318386	Brc1ccc(cc1)C(=O)Nc2c(ccc(c2)C=O)C
0.317406	S1C(=NC(c2ccc(cc2)CNC(=O)C)=C1)NC(=O)c3cc([N+]([O-])=O)c(Nc4ccccc4)cc3
0.317406	S1C(=NC(c2ccc(cc2)CNC(=O)C)=C1)NC(=O)c3cc([N+]([O-])=O)c(Nc4ccccc4)cc3
0.317406	S1C(=NC(c2ccc(cc2)CNC(=O)C)=C1)NC(=O)c3cc([N+]([O-])=O)c(Nc4ccccc4)cc3
0.317406	S1C(=NC(c2ccc(cc2)CNC(=O)C)=C1)NC(=O)c3cc([N+]([O-])=O)c(Nc4ccccc4)cc3
0.317406	S1C(=NC(c2ccc(cc2)CNC(=O)C)=C1)NC(=O)c3cc([N+]([O-])=O)c(Nc4ccccc4)cc3
0.317406	S1C(=NC(c2ccc(cc2)CNC(=O)C)=C1)NC(=O)c3cc([N+]([O-])=O)c(Nc4ccccc4)cc3
0.317406	S1C(=NC(c2ccc(cc2)CNC(=O)C)=C1)NC(=O)c3cc([N+]([O-])=O)c(Nc4ccccc4)cc3
0.317406	S1C(=NC(c2ccc(cc2)CNC(=O)C)=C1)NC(=O)c3cc([N+]([O-])=O)c(Nc4ccccc4)cc3
0.317406	S1C(=NC(c2ccc(cc2)CNC(=O)C)=C1)NC(=O)c3cc([N+]([O-])=O)c(Nc4ccccc4)cc3
0.317406	S1C(=NC(c2ccc(cc2)CNC(=O)C)=C1)NC(=O)c3cc([N+]([O-])=O)c(Nc4ccccc4)cc3
0.317164	Fc1cc(c2cncc(c2)C(=O)Nc3cc4c(cc3)CCN(C4)C)ccc1
0.317164	Fc1cc(c2cncc(c2)C(=O)Nc3cc4c(cc3)CCN(C4)C)ccc1
0.317164	Fc1cc(c2cncc(c2)C(=O)Nc3cc4c(cc3)CCN(C4)C)ccc1
0.317164	Fc1cc(c2cncc(c2)C(=O)Nc3cc4c(cc3)CCN(C4)C)ccc1
0.317164	Fc1cc(c2cncc(c2)C(=O)Nc3cc4c(cc3)CCN(C4)C)ccc1
0.317164	Fc1cc(c2cncc(c2)C(=O)Nc3cc4c(cc3)CCN(C4)C)ccc1
0.317164	Fc1cc(c2cncc(c2)C(=O)Nc3cc4c(cc3)CCN(C4)C)ccc1
0.317164	Fc1cc(c2cncc(c2)C(=O)Nc3cc4c(cc3)CCN(C4)C)ccc1
0.317164	Fc1cc(c2cncc(c2)C(=O)Nc3cc4c(cc3)CCN(C4)C)ccc1
0.317164	Fc1cc(c2cncc(c2)C(=O)Nc3cc4c(cc3)CCN(C4)C)ccc1
0.315789	Fc1c(NC(=O)OC)cc(cc1)C(=O)Nc2nc(c3cc4c(cc3)cccc4)ccc2
0.315789	Fc1c(NC(=O)OC)cc(cc1)C(=O)Nc2nc(c3cc4c(cc3)cccc4)ccc2
0.315789	Fc1c(NC(=O)OC)cc(cc1)C(=O)Nc2nc(c3cc4c(cc3)cccc4)ccc2
0.315789	Fc1c(NC(=O)OC)cc(cc1)C(=O)Nc2nc(c3cc4c(cc3)cccc4)ccc2
0.315789	Fc1c(NC(=O)OC)cc(cc1)C(=O)Nc2nc(c3cc4c(cc3)cccc4)ccc2
0.315789	Fc1c(NC(=O)OC)cc(cc1)C(=O)Nc2nc(c3cc4c(cc3)cccc4)ccc2
0.315789	Fc1c(NC(=O)OC)cc(cc1)C(=O)Nc2nc(c3cc4c(cc3)cccc4)ccc2
0.315789	Fc1c(NC(=O)OC)cc(cc1)C(=O)Nc2nc(c3cc4c(cc3)cccc4)ccc2
0.315789	Fc1c(NC(=O)OC)cc(cc1)C(=O)Nc2nc(c3cc4c(cc3)cccc4)ccc2
0.315789	Fc1c(NC(=O)OC)cc(cc1)C(=O)Nc2nc(c3cc4c(cc3)cccc4)ccc2
0.313993	O=C1N=C(NC=C1C(=O)Nc2cc(c3ccccc3)c(cc2)C)c4ncncc4
0.313993	O=C1N=C(NC=C1C(=O)Nc2cc(c3ccccc3)c(cc2)C)c4ncncc4
0.313993	O=C1N=C(NC=C1C(=O)Nc2cc(c3ccccc3)c(cc2)C)c4ncncc4
0.313993	O=C1N=C(NC=C1C(=O)Nc2cc(c3ccccc3)c(cc2)C)c4ncncc4
0.313993	O=C1N=C(NC=C1C(=O)Nc2cc(c3ccccc3)c(cc2)C)c4ncncc4
0.313993	O=C1N=C(NC=C1C(=O)Nc2cc(c3ccccc3)c(cc2)C)c4ncncc4
0.313993	O=C1N=C(NC=C1C(=O)Nc2cc(c3ccccc3)c(cc2)C)c4ncncc4
0.313993	O=C1N=C(NC=C1C(=O)Nc2cc(c3ccccc3)c(cc2)C)c4ncncc4
0.313993	O=C1N=C(NC=C1C(=O)Nc2cc(c3ccccc3)c(cc2)C)c4ncncc4
0.313993	O=C1N=C(NC=C1C(=O)Nc2cc(c3ccccc3)c(cc2)C)c4ncncc4
0.312925	Clc1c(Cl)ccc(Nc2ncccc2C(=O)NC=3SC=C(N3)c4ncccc4)c1
0.312925	Clc1c(Cl)ccc(Nc2ncccc2C(=O)NC=3SC=C(N3)c4ncccc4)c1
0.312925	Clc1c(Cl)ccc(Nc2ncccc2C(=O)NC=3SC=C(N3)c4ncccc4)c1
0.312925	Clc1c(Cl)ccc(Nc2ncccc2C(=O)NC=3SC=C(N3)c4ncccc4)c1
0.312925	Clc1c(Cl)ccc(Nc2ncccc2C(=O)NC=3SC=C(N3)c4ncccc4)c1
0.312925	Clc1c(Cl)ccc(Nc2ncccc2C(=O)NC=3SC=C(N3)c4ncccc4)c1
0.312925	Clc1c(Cl)ccc(Nc2ncccc2C(=O)NC=3SC=C(N3)c4ncccc4)c1
0.312925	Clc1c(Cl)ccc(Nc2ncccc2C(=O)NC=3SC=C(N3)c4ncccc4)c1
0.312925	Clc1c(Cl)ccc(Nc2ncccc2C(=O)NC=3SC=C(N3)c4ncccc4)c1
0.312925	Clc1c(Cl)ccc(Nc2ncccc2C(=O)NC=3SC=C(N3)c4ncccc4)c1
0.312268	FC(F)(F)c1cc(NC(=O)C2=CNC(c3ccccc3)=C2)c(NCc4ccccc4)cc1
0.312268	FC(F)(F)c1cc(NC(=O)C2=CNC(c3ccccc3)=C2)c(NCc4ccccc4)cc1
0.312268	FC(F)(F)c1cc(NC(=O)C2=CNC(c3ccccc3)=C2)c(NCc4ccccc4)cc1
0.312268	FC(F)(F)c1cc(NC(=O)C2=CNC(c3ccccc3)=C2)c(NCc4ccccc4)cc1
0.312268	FC(F)(F)c1cc(NC(=O)C2=CNC(c3ccccc3)=C2)c(NCc4ccccc4)cc1
0.312268	FC(F)(F)c1cc(NC(=O)C2=CNC(c3ccccc3)=C2)c(NCc4ccccc4)cc1
0.312268	FC(F)(F)c1cc(NC(=O)C2=CNC(c3ccccc3)=C2)c(NCc4ccccc4)cc1
0.312268	FC(F)(F)c1cc(NC(=O)C2=CNC(c3ccccc3)=C2)c(NCc4ccccc4)cc1
0.312268	FC(F)(F)c1cc(NC(=O)C2=CNC(c3ccccc3)=C2)c(NCc4ccccc4)cc1
0.312268	FC(F)(F)c1cc(NC(=O)C2=CNC(c3ccccc3)=C2)c(NCc4ccccc4)cc1
0.311475	Clc1ccc(Oc2cc(ccc2)C(=O)Nc3ccc(cc3)CN4CCN(C(=O)C)CC4)cc1
0.311475	Clc1ccc(Oc2cc(ccc2)C(=O)Nc3ccc(cc3)CN4CCN(C(=O)C)CC4)cc1
0.311475	Clc1ccc(Oc2cc(ccc2)C(=O)Nc3ccc(cc3)CN4CCN(C(=O)C)CC4)cc1
0.311475	Clc1ccc(Oc2cc(ccc2)C(=O)Nc3ccc(cc3)CN4CCN(C(=O)C)CC4)cc1
0.311284	Brc1ccc(cc1)C(=O)Nc2c(ccc(c2)C(=O)Nc3cc(C#N)c(cc3)C4CC4)C
0.311284	Brc1ccc(cc1)C(=O)Nc2c(ccc(c2)C(=O)Nc3cc(C#N)c(cc3)C4CC4)C
0.311284	Brc1ccc(cc1)C(=O)Nc2c(ccc(c2)C(=O)Nc3cc(C#N)c(cc3)C4CC4)C
0.311284	Brc1ccc(cc1)C(=O)Nc2c(ccc(c2)C(=O)Nc3cc(C#N)c(cc3)C4CC4)C
0.311284	Brc1ccc(cc1)C(=O)Nc2c(ccc(c2)C(=O)Nc3cc(C#N)c(cc3)C4CC4)C
0.311284	Brc1ccc(cc1)C(=O)Nc2c(ccc(c2)C(=O)Nc3cc(C#N)c(cc3)C4CC4)C
0.311284	Brc1ccc(cc1)C(=O)Nc2c(ccc(c2)C(=O)Nc3cc(C#N)c(cc3)C4CC4)C
0.311284	Brc1ccc(cc1)C(=O)Nc2c(ccc(c2)C(=O)Nc3cc(C#N)c(cc3)C4CC4)C
0.311284	Brc1ccc(cc1)C(=O)Nc2c(ccc(c2)C(=O)Nc3cc(C#N)c(cc3)C4CC4)C
0.311284	Brc1ccc(cc1)C(=O)Nc2c(ccc(c2)C(=O)Nc3cc(C#N)c(cc3)C4CC4)C
0.310757	Clc1cc(c(cc1)C(=O)Nc2ccc(OCc3cnccc3)cc2)C
0.309434	Brc1cc(NC(=O)c2cc(ccc2)Cc3ncccc3)c(c4ccccc4)cc1
0.309434	Brc1cc(NC(=O)c2cc(ccc2)Cc3ncccc3)c(c4ccccc4)cc1
0.309434	Brc1cc(NC(=O)c2cc(ccc2)Cc3ncccc3)c(c4ccccc4)cc1
0.309434	Brc1cc(NC(=O)c2cc(ccc2)Cc3ncccc3)c(c4ccccc4)cc1
0.309148	Fc1cncc(c2cc(NC(=O)C(=O)N3C(C(C)C)CN(Cc4ccccc4)CC3)c(cc2)C)c1
0.309148	Fc1cncc(c2cc(NC(=O)C(=O)N3C(C(C)C)CN(Cc4ccccc4)CC3)c(cc2)C)c1
0.309148	Fc1cncc(c2cc(NC(=O)C(=O)N3C(C(C)C)CN(Cc4ccccc4)CC3)c(cc2)C)c1
0.309148	Fc1cncc(c2cc(NC(=O)C(=O)N3C(C(C)C)CN(Cc4ccccc4)CC3)c(cc2)C)c1
0.309148	Fc1cncc(c2cc(NC(=O)C(=O)N3C(C(C)C)CN(Cc4ccccc4)CC3)c(cc2)C)c1
0.308943	Clc1c(ccc(NC(=O)c2c(cc(Cl)cc2)C)c1)C(=O)Nc3cnccc3
0.308943	Clc1c(ccc(NC(=O)c2c(cc(Cl)cc2)C)c1)C(=O)Nc3cnccc3
0.308943	Clc1c(ccc(NC(=O)c2c(cc(Cl)cc2)C)c1)C(=O)Nc3cnccc3
0.308943	Clc1c(ccc(NC(=O)c2c(cc(Cl)cc2)C)c1)C(=O)Nc3cnccc3
0.308943	Clc1c(ccc(NC(=O)c2c(cc(Cl)cc2)C)c1)C(=O)Nc3cnccc3
0.308943	Clc1c(ccc(NC(=O)c2c(cc(Cl)cc2)C)c1)C(=O)Nc3cnccc3
0.308943	Clc1c(ccc(NC(=O)c2c(cc(Cl)cc2)C)c1)C(=O)Nc3cnccc3
0.308943	Clc1c(ccc(NC(=O)c2c(cc(Cl)cc2)C)c1)C(=O)Nc3cnccc3
0.308943	Clc1c(ccc(NC(=O)c2c(cc(Cl)cc2)C)c1)C(=O)Nc3cnccc3
0.308943	Clc1c(ccc(NC(=O)c2c(cc(Cl)cc2)C)c1)C(=O)Nc3cnccc3
0.308943	O=C(Nc1cc(ccc1)CCN(C2CC2)C)c3cc(c(cc3)C)C
0.308943	O=C(Nc1cc(ccc1)CCN(C2CC2)C)c3cc(c(cc3)C)C
0.308642	O=C(N1CCC2(CC1)CCN(CC2)C)NCc3ccc(NC(=O)c4cnccc4)cc3
0.308642	O=C(N1CCC2(CC1)CCN(CC2)C)NCc3ccc(NC(=O)c4cnccc4)cc3
0.308642	O=C(N1CCC2(CC1)CCN(CC2)C)NCc3ccc(NC(=O)c4cnccc4)cc3
0.308642	O=C(N1CCC2(CC1)CCN(CC2)C)NCc3ccc(NC(=O)c4cnccc4)cc3
0.308642	O=C(N1CCC2(CC1)CCN(CC2)C)NCc3ccc(NC(=O)c4cnccc4)cc3
0.308642	O=C(N1CCC2(CC1)CCN(CC2)C)NCc3ccc(NC(=O)c4cnccc4)cc3
0.308642	O=C(N1CCC2(CC1)CCN(CC2)C)NCc3ccc(NC(=O)c4cnccc4)cc3
0.308642	O=C(N1CCC2(CC1)CCN(CC2)C)NCc3ccc(NC(=O)c4cnccc4)cc3
0.308642	O=C(N1CCC2(CC1)CCN(CC2)C)NCc3ccc(NC(=O)c4cnccc4)cc3
0.308642	O=C(N1CCC2(CC1)CCN(CC2)C)NCc3ccc(NC(=O)c4cnccc4)cc3
0.30742	FC(F)(F)c1cc(ccc1)C(=O)Nc2cc(NC(=O)N3CCC(OCC(=O)O)CC3)c(cc2)C
0.30742	FC(F)(F)c1cc(ccc1)C(=O)Nc2cc(NC(=O)N3CCC(OCC(=O)O)CC3)c(cc2)C
0.30742	FC(F)(F)c1cc(ccc1)C(=O)Nc2cc(NC(=O)N3CCC(OCC(=O)O)CC3)c(cc2)C
0.30742	FC(F)(F)c1cc(ccc1)C(=O)Nc2cc(NC(=O)N3CCC(OCC(=O)O)CC3)c(cc2)C
0.30742	FC(F)(F)c1cc(ccc1)C(=O)Nc2cc(NC(=O)N3CCC(OCC(=O)O)CC3)c(cc2)C
0.30742	FC(F)(F)c1cc(ccc1)C(=O)Nc2cc(NC(=O)N3CCC(OCC(=O)O)CC3)c(cc2)C
0.30742	FC(F)(F)c1cc(ccc1)C(=O)Nc2cc(NC(=O)N3CCC(OCC(=O)O)CC3)c(cc2)C
0.30742	FC(F)(F)c1cc(ccc1)C(=O)Nc2cc(NC(=O)N3CCC(OCC(=O)O)CC3)c(cc2)C
0.30742	FC(F)(F)c1cc(ccc1)C(=O)Nc2cc(NC(=O)N3CCC(OCC(=O)O)CC3)c(cc2)C
0.30742	FC(F)(F)c1cc(ccc1)C(=O)Nc2cc(NC(=O)N3CCC(OCC(=O)O)CC3)c(cc2)C
0.306709	Brc1ccc(cc1)C=2N=C(NC2)C3CCN(Cc4cc(OCC)c(OCC(=O)Nc5cc(ccc5)C(F)(F)F)cc4)CC3
0.306709	Brc1ccc(cc1)C=2N=C(NC2)C3CCN(Cc4cc(OCC)c(OCC(=O)Nc5cc(ccc5)C(F)(F)F)cc4)CC3
0.306709	Brc1ccc(cc1)C=2N=C(NC2)C3CCN(Cc4cc(OCC)c(OCC(=O)Nc5cc(ccc5)C(F)(F)F)cc4)CC3
0.306709	Brc1ccc(cc1)C=2N=C(NC2)C3CCN(Cc4cc(OCC)c(OCC(=O)Nc5cc(ccc5)C(F)(F)F)cc4)CC3
0.306709	Brc1ccc(cc1)C=2N=C(NC2)C3CCN(Cc4cc(OCC)c(OCC(=O)Nc5cc(ccc5)C(F)(F)F)cc4)CC3
0.306709	Brc1ccc(cc1)C=2N=C(NC2)C3CCN(Cc4cc(OCC)c(OCC(=O)Nc5cc(ccc5)C(F)(F)F)cc4)CC3
0.306709	Brc1ccc(cc1)C=2N=C(NC2)C3CCN(Cc4cc(OCC)c(OCC(=O)Nc5cc(ccc5)C(F)(F)F)cc4)CC3
0.306709	Brc1ccc(cc1)C=2N=C(NC2)C3CCN(Cc4cc(OCC)c(OCC(=O)Nc5cc(ccc5)C(F)(F)F)cc4)CC3
0.306709	Brc1ccc(cc1)C=2N=C(NC2)C3CCN(Cc4cc(OCC)c(OCC(=O)Nc5cc(ccc5)C(F)(F)F)cc4)CC3
0.306709	Brc1ccc(cc1)C=2N=C(NC2)C3CCN(Cc4cc(OCC)c(OCC(=O)Nc5cc(ccc5)C(F)(F)F)cc4)CC3
0.30662	O=C1N(c2c(ccc(NC(=O)C3=CNC(c4ccccc4)=C3)c2)C)C(=O)CN1
0.30662	O=C1N(c2c(ccc(NC(=O)C3=CNC(c4ccccc4)=C3)c2)C)C(=O)CN1
0.306569	O=C(Nc1cc(ccc1)CNCc2c(OC)ccc(c3c(cccc3)C)c2)c4ccc(cc4)C
0.306569	O=C(Nc1cc(ccc1)CNCc2c(OC)ccc(c3c(cccc3)C)c2)c4ccc(cc4)C
0.306569	O=C(Nc1cc(ccc1)CNCc2c(OC)ccc(c3c(cccc3)C)c2)c4ccc(cc4)C
0.306569	O=C(Nc1cc(ccc1)CNCc2c(OC)ccc(c3c(cccc3)C)c2)c4ccc(cc4)C
0.306569	O=C(Nc1cc(ccc1)CNCc2c(OC)ccc(c3c(cccc3)C)c2)c4ccc(cc4)C
0.306569	O=C(Nc1cc(ccc1)CNCc2c(OC)ccc(c3c(cccc3)C)c2)c4ccc(cc4)C
0.306569	O=C(Nc1cc(ccc1)CNCc2c(OC)ccc(c3c(cccc3)C)c2)c4ccc(cc4)C
0.306569	O=C(Nc1cc(ccc1)CNCc2c(OC)ccc(c3c(cccc3)C)c2)c4ccc(cc4)C
0.306569	O=C(Nc1cc(ccc1)CNCc2c(OC)ccc(c3c(cccc3)C)c2)c4ccc(cc4)C
0.306569	O=C(Nc1cc(ccc1)CNCc2c(OC)ccc(c3c(cccc3)C)c2)c4ccc(cc4)C
0.305019	O=C(OC)c1cc(O)c(NC(=O)C2=CNC(c3ccccc3)=C2)cc1
0.305019	O=C(OC)c1cc(O)c(NC(=O)C2=CNC(c3ccccc3)=C2)cc1
0.305019	O=C(OC)c1cc(O)c(NC(=O)C2=CNC(c3ccccc3)=C2)cc1
0.305019	O=C(OC)c1cc(O)c(NC(=O)C2=CNC(c3ccccc3)=C2)cc1
0.305019	O=C(OC)c1cc(O)c(NC(=O)C2=CNC(c3ccccc3)=C2)cc1
0.305019	O=C(OC)c1cc(O)c(NC(=O)C2=CNC(c3ccccc3)=C2)cc1
0.304833	Fc1c(cc(NC(=O)c2c(nc(c3ccc(F)cc3)cc2)C)cc1)C(F)F
0.304833	Fc1c(cc(NC(=O)c2c(nc(c3ccc(F)cc3)cc2)C)cc1)C(F)F
0.304833	Fc1c(cc(NC(=O)c2c(nc(c3ccc(F)cc3)cc2)C)cc1)C(F)F
0.304833	Fc1c(cc(NC(=O)c2c(nc(c3ccc(F)cc3)cc2)C)cc1)C(F)F
0.304833	Fc1c(cc(NC(=O)c2c(nc(c3ccc(F)cc3)cc2)C)cc1)C(F)F
0.304833	Fc1c(cc(NC(=O)c2c(nc(c3ccc(F)cc3)cc2)C)cc1)C(F)F
0.304833	Fc1c(cc(NC(=O)c2c(nc(c3ccc(F)cc3)cc2)C)cc1)C(F)F
0.304833	Fc1c(cc(NC(=O)c2c(nc(c3ccc(F)cc3)cc2)C)cc1)C(F)F
0.304833	Fc1c(cc(NC(=O)c2c(nc(c3ccc(F)cc3)cc2)C)cc1)C(F)F
0.304833	Fc1c(cc(NC(=O)c2c(nc(c3ccc(F)cc3)cc2)C)cc1)C(F)F
0.304183	O=C(Nc1cc(c(OC)cc1)COC)C2=CNC(c3ccccc3)=C2
0.304183	O=C(Nc1cc(c(OC)cc1)COC)C2=CNC(c3ccccc3)=C2
0.304183	O=C(Nc1cc(c(OC)cc1)COC)C2=CNC(c3ccccc3)=C2
0.304183	O=C(Nc1cc(c(OC)cc1)COC)C2=CNC(c3ccccc3)=C2
0.304183	O=C(Nc1cc(c(OC)cc1)COC)C2=CNC(c3ccccc3)=C2
0.304183	O=C(Nc1cc(c(OC)cc1)COC)C2=CNC(c3ccccc3)=C2
0.304183	O=C(Nc1cc(c(OC)cc1)COC)C2=CNC(c3ccccc3)=C2
0.304183	O=C(Nc1cc(c(OC)cc1)COC)C2=CNC(c3ccccc3)=C2
0.304183	O=C(Nc1cc(c(OC)cc1)COC)C2=CNC(c3ccccc3)=C2
0.304183	O=C(Nc1cc(c(OC)cc1)COC)C2=CNC(c3ccccc3)=C2
0.303797	O=C(Nc1ccc(cc1)C(=O)NCC(C)C)c2cc(ncc2)c3ccccc3
0.303797	O=C(Nc1ccc(cc1)C(=O)NCC(C)C)c2cc(ncc2)c3ccccc3
0.303797	O=C(Nc1ccc(cc1)C(=O)NCC(C)C)c2cc(ncc2)c3ccccc3
0.303797	O=C(Nc1ccc(cc1)C(=O)NCC(C)C)c2cc(ncc2)c3ccccc3
0.303797	O=C(Nc1ccc(cc1)C(=O)NCC(C)C)c2cc(ncc2)c3ccccc3
0.303797	O=C(Nc1ccc(cc1)C(=O)NCC(C)C)c2cc(ncc2)c3ccccc3
0.303797	O=C(Nc1ccc(cc1)C(=O)NCC(C)C)c2cc(ncc2)c3ccccc3
0.303797	O=C(Nc1ccc(cc1)C(=O)NCC(C)C)c2cc(ncc2)c3ccccc3
0.303797	O=C(Nc1ccc(cc1)C(=O)NCC(C)C)c2cc(ncc2)c3ccccc3
0.303797	O=C(Nc1ccc(cc1)C(=O)NCC(C)C)c2cc(ncc2)c3ccccc3
0.303797	Fc1cncc(c2cc(NC(=O)C(=O)NCC3(NC(=O)OC(C)(C)C)CCN(Cc4ccccc4)CC3)c(cc2)C)c1
0.303797	Fc1cncc(c2cc(NC(=O)C(=O)NCC3(NC(=O)OC(C)(C)C)CCN(Cc4ccccc4)CC3)c(cc2)C)c1
0.303797	Fc1cncc(c2cc(NC(=O)C(=O)NCC3(NC(=O)OC(C)(C)C)CCN(Cc4ccccc4)CC3)c(cc2)C)c1
0.303797	Fc1cncc(c2cc(NC(=O)C(=O)NCC3(NC(=O)OC(C)(C)C)CCN(Cc4ccccc4)CC3)c(cc2)C)c1
0.303797	Fc1cncc(c2cc(NC(=O)C(=O)NCC3(NC(=O)OC(C)(C)C)CCN(Cc4ccccc4)CC3)c(cc2)C)c1
0.303797	Fc1cncc(c2cc(NC(=O)C(=O)NCC3(NC(=O)OC(C)(C)C)CCN(Cc4ccccc4)CC3)c(cc2)C)c1
0.303797	Fc1cncc(c2cc(NC(=O)C(=O)NCC3(NC(=O)OC(C)(C)C)CCN(Cc4ccccc4)CC3)c(cc2)C)c1
0.303797	Fc1cncc(c2cc(NC(=O)C(=O)NCC3(NC(=O)OC(C)(C)C)CCN(Cc4ccccc4)CC3)c(cc2)C)c1
0.303797	Fc1cncc(c2cc(NC(=O)C(=O)NCC3(NC(=O)OC(C)(C)C)CCN(Cc4ccccc4)CC3)c(cc2)C)c1
0.303797	Fc1cncc(c2cc(NC(=O)C(=O)NCC3(NC(=O)OC(C)(C)C)CCN(Cc4ccccc4)CC3)c(cc2)C)c1
0.303797	O=C(Nc1ccc(c2ccccc2)cc1)c3cc(ncc3)NC(=O)C4CC4
0.303797	O=C(Nc1ccc(c2ccccc2)cc1)c3cc(ncc3)NC(=O)C4CC4
0.303797	O=C(Nc1ccc(c2ccccc2)cc1)c3cc(ncc3)NC(=O)C4CC4
0.303797	O=C(Nc1ccc(c2ccccc2)cc1)c3cc(ncc3)NC(=O)C4CC4
0.303797	O=C(Nc1ccc(c2ccccc2)cc1)c3cc(ncc3)NC(=O)C4CC4
0.303797	O=C(Nc1ccc(c2ccccc2)cc1)c3cc(ncc3)NC(=O)C4CC4
0.303797	O=C(Nc1ccc(c2ccccc2)cc1)c3cc(ncc3)NC(=O)C4CC4
0.303797	O=C(Nc1ccc(c2ccccc2)cc1)c3cc(ncc3)NC(=O)C4CC4
0.303797	O=C(Nc1ccc(c2ccccc2)cc1)c3cc(ncc3)NC(=O)C4CC4
0.303797	O=C(Nc1ccc(c2ccccc2)cc1)c3cc(ncc3)NC(=O)C4CC4
0.303644	O=C(Nc1c(cccc1)C2=NNC(=N2)C)c3ccc(NC(=O)c4ccncc4)cc3
0.303644	O=C(Nc1c(cccc1)C2=NNC(=N2)C)c3ccc(NC(=O)c4ccncc4)cc3
0.303644	O=C(Nc1c(cccc1)C2=NNC(=N2)C)c3ccc(NC(=O)c4ccncc4)cc3
0.303644	O=C(Nc1c(cccc1)C2=NNC(=N2)C)c3ccc(NC(=O)c4ccncc4)cc3
0.303644	O=C(Nc1c(cccc1)C2=NNC(=N2)C)c3ccc(NC(=O)c4ccncc4)cc3
0.303644	O=C(Nc1c(cccc1)C2=NNC(=N2)C)c3ccc(NC(=O)c4ccncc4)cc3
0.303644	O=C(Nc1c(cccc1)C2=NNC(=N2)C)c3ccc(NC(=O)c4ccncc4)cc3
0.303644	O=C(Nc1c(cccc1)C2=NNC(=N2)C)c3ccc(NC(=O)c4ccncc4)cc3
0.303644	O=C(Nc1c(cccc1)C2=NNC(=N2)C)c3ccc(NC(=O)c4ccncc4)cc3
0.303644	O=C(Nc1c(cccc1)C2=NNC(=N2)C)c3ccc(NC(=O)c4ccncc4)cc3
0.302583	Fc1cncc(c2cc(NC(=O)C(=O)N3CCN(CC=C)CCC3)c(cc2)C)c1
0.302583	Fc1cncc(c2cc(NC(=O)C(=O)N3CCN(CC=C)CCC3)c(cc2)C)c1
0.302583	Fc1cncc(c2cc(NC(=O)C(=O)N3CCN(CC=C)CCC3)c(cc2)C)c1
0.302583	Fc1cncc(c2cc(NC(=O)C(=O)N3CCN(CC=C)CCC3)c(cc2)C)c1
0.302583	Fc1cncc(c2cc(NC(=O)C(=O)N3CCN(CC=C)CCC3)c(cc2)C)c1
0.302583	Fc1cncc(c2cc(NC(=O)C(=O)N3CCN(CC=C)CCC3)c(cc2)C)c1
0.302583	Fc1cncc(c2cc(NC(=O)C(=O)N3CCN(CC=C)CCC3)c(cc2)C)c1
0.302583	Fc1cncc(c2cc(NC(=O)C(=O)N3CCN(CC=C)CCC3)c(cc2)C)c1
0.302583	Fc1cncc(c2cc(NC(=O)C(=O)N3CCN(CC=C)CCC3)c(cc2)C)c1
0.302583	Fc1cncc(c2cc(NC(=O)C(=O)N3CCN(CC=C)CCC3)c(cc2)C)c1
0.302251	Brc1cc(ccc1)C=2SC(=CC2)CN3CCN(C(=O)c4c(NC(=O)C5=COC=C5)cc(F)cc4)CC3
0.302251	Brc1cc(ccc1)C=2SC(=CC2)CN3CCN(C(=O)c4c(NC(=O)C5=COC=C5)cc(F)cc4)CC3
0.302251	Brc1cc(ccc1)C=2SC(=CC2)CN3CCN(C(=O)c4c(NC(=O)C5=COC=C5)cc(F)cc4)CC3
0.302251	Brc1cc(ccc1)C=2SC(=CC2)CN3CCN(C(=O)c4c(NC(=O)C5=COC=C5)cc(F)cc4)CC3
0.302128	FC(F)COc1ccc(cc1)C(=O)Nc2ccc(cc2)CN3CCN(C(=O)C)CC3
0.302128	FC(F)COc1ccc(cc1)C(=O)Nc2ccc(cc2)CN3CCN(C(=O)C)CC3
0.302128	FC(F)COc1ccc(cc1)C(=O)Nc2ccc(cc2)CN3CCN(C(=O)C)CC3
0.302128	FC(F)COc1ccc(cc1)C(=O)Nc2ccc(cc2)CN3CCN(C(=O)C)CC3
0.302128	FC(F)COc1ccc(cc1)C(=O)Nc2ccc(cc2)CN3CCN(C(=O)C)CC3
0.302128	FC(F)COc1ccc(cc1)C(=O)Nc2ccc(cc2)CN3CCN(C(=O)C)CC3
0.302128	FC(F)COc1ccc(cc1)C(=O)Nc2ccc(cc2)CN3CCN(C(=O)C)CC3
0.302128	FC(F)COc1ccc(cc1)C(=O)Nc2ccc(cc2)CN3CCN(C(=O)C)CC3
0.302128	FC(F)COc1ccc(cc1)C(=O)Nc2ccc(cc2)CN3CCN(C(=O)C)CC3
0.302128	FC(F)COc1ccc(cc1)C(=O)Nc2ccc(cc2)CN3CCN(C(=O)C)CC3
0.301948	O=C1N(c2c(ccc(NC(=O)c3c(nccc3)Nc4c(cc(cc4)C)C)c2)C)C(=O)CN1
0.301948	O=C1N(c2c(ccc(NC(=O)c3c(nccc3)Nc4c(cc(cc4)C)C)c2)C)C(=O)CN1
0.301948	O=C1N(c2c(ccc(NC(=O)c3c(nccc3)Nc4c(cc(cc4)C)C)c2)C)C(=O)CN1
0.301948	O=C1N(c2c(ccc(NC(=O)c3c(nccc3)Nc4c(cc(cc4)C)C)c2)C)C(=O)CN1
0.301948	O=C1N(c2c(ccc(NC(=O)c3c(nccc3)Nc4c(cc(cc4)C)C)c2)C)C(=O)CN1
0.301948	O=C1N(c2c(ccc(NC(=O)c3c(nccc3)Nc4c(cc(cc4)C)C)c2)C)C(=O)CN1
0.301948	O=C1N(c2c(ccc(NC(=O)c3c(nccc3)Nc4c(cc(cc4)C)C)c2)C)C(=O)CN1
0.301948	O=C1N(c2c(ccc(NC(=O)c3c(nccc3)Nc4c(cc(cc4)C)C)c2)C)C(=O)CN1
0.301948	O=C1N(c2c(ccc(NC(=O)c3c(nccc3)Nc4c(cc(cc4)C)C)c2)C)C(=O)CN1
0.301948	O=C1N(c2c(ccc(NC(=O)c3c(nccc3)Nc4c(cc(cc4)C)C)c2)C)C(=O)CN1
0.301587	Fc1cc(ccc1)C(=O)Nc2c(OC)ccc(NC(=O)c3ccc(cc3)CCCC)c2
0.301587	Fc1cc(ccc1)C(=O)Nc2c(OC)ccc(NC(=O)c3ccc(cc3)CCCC)c2
0.301587	Fc1cc(ccc1)C(=O)Nc2c(OC)ccc(NC(=O)c3ccc(cc3)CCCC)c2
0.301587	Fc1cc(ccc1)C(=O)Nc2c(OC)ccc(NC(=O)c3ccc(cc3)CCCC)c2
0.301587	Fc1cc(ccc1)C(=O)Nc2c(OC)ccc(NC(=O)c3ccc(cc3)CCCC)c2
0.301587	Fc1cc(ccc1)C(=O)Nc2c(OC)ccc(NC(=O)c3ccc(cc3)CCCC)c2
0.301587	Fc1cc(ccc1)C(=O)Nc2c(OC)ccc(NC(=O)c3ccc(cc3)CCCC)c2
0.301587	Fc1cc(ccc1)C(=O)Nc2c(OC)ccc(NC(=O)c3ccc(cc3)CCCC)c2
0.301587	Fc1cc(ccc1)C(=O)Nc2c(OC)ccc(NC(=O)c3ccc(cc3)CCCC)c2
0.301587	Fc1cc(ccc1)C(=O)Nc2c(OC)ccc(NC(=O)c3ccc(cc3)CCCC)c2
0.301418	S1C=NC(=C1)CN(Cc2cc(NC(=O)C(=O)Nc3c(ccc(c4cncc(F)c4)c3)C)ccc2)C
0.301418	S1C=NC(=C1)CN(Cc2cc(NC(=O)C(=O)Nc3c(ccc(c4cncc(F)c4)c3)C)ccc2)C
0.301418	S1C=NC(=C1)CN(Cc2cc(NC(=O)C(=O)Nc3c(ccc(c4cncc(F)c4)c3)C)ccc2)C
0.301418	S1C=NC(=C1)CN(Cc2cc(NC(=O)C(=O)Nc3c(ccc(c4cncc(F)c4)c3)C)ccc2)C
0.301205	Brc1c(ccc(c1)CN2CCC(C(=O)Nc3ncccn3)CC2)C
0.301205	Brc1c(ccc(c1)CN2CCC(C(=O)Nc3ncccn3)CC2)C
0.301205	Brc1c(ccc(c1)CN2CCC(C(=O)Nc3ncccn3)CC2)C
0.301205	Brc1c(ccc(c1)CN2CCC(C(=O)Nc3ncccn3)CC2)C
0.301205	Brc1c(ccc(c1)CN2CCC(C(=O)Nc3ncccn3)CC2)C
0.301205	Brc1c(ccc(c1)CN2CCC(C(=O)Nc3ncccn3)CC2)C
0.301205	Brc1c(ccc(c1)CN2CCC(C(=O)Nc3ncccn3)CC2)C
0.301205	Brc1c(ccc(c1)CN2CCC(C(=O)Nc3ncccn3)CC2)C
0.301205	Brc1c(ccc(c1)CN2CCC(C(=O)Nc3ncccn3)CC2)C
0.301205	Brc1c(ccc(c1)CN2CCC(C(=O)Nc3ncccn3)CC2)C
0.300395	Fc1cncc(c2cc(NC(=O)NCc3cc(ccc3)CN)c(cc2)C)c1
0.300395	Fc1cncc(c2cc(NC(=O)NCc3cc(ccc3)CN)c(cc2)C)c1
0.300395	Fc1cncc(c2cc(NC(=O)NCc3cc(ccc3)CN)c(cc2)C)c1
0.300395	Fc1cncc(c2cc(NC(=O)NCc3cc(ccc3)CN)c(cc2)C)c1
0.300395	Fc1cncc(c2cc(NC(=O)NCc3cc(ccc3)CN)c(cc2)C)c1
0.3	Fc1cncc(c2cc(NC(=O)NCCc3ccc(N)cc3)c(cc2)C)c1
0.3	Fc1cncc(c2cc(NC(=O)NCCc3ccc(N)cc3)c(cc2)C)c1
0.3	Fc1cncc(c2cc(NC(=O)NCCc3ccc(N)cc3)c(cc2)C)c1
0.3	Fc1cncc(c2cc(NC(=O)NCCc3ccc(N)cc3)c(cc2)C)c1
0.3	Fc1cncc(c2cc(NC(=O)NCCc3ccc(N)cc3)c(cc2)C)c1
0.3	Fc1cncc(c2cc(NC(=O)NCCc3ccc(N)cc3)c(cc2)C)c1
0.3	O=C(Nc1c(ccc(c2ccncc2)c1)C)C3=NN(C(=C3)CC)C
0.3	O=C(Nc1c(ccc(c2ccncc2)c1)C)C3=NN(C(=C3)CC)C
0.3	O=C(Nc1c(ccc(c2ccncc2)c1)C)C3=NN(C(=C3)CC)C
0.3	O=C(Nc1c(ccc(c2ccncc2)c1)C)C3=NN(C(=C3)CC)C
0.3	O=C(Nc1c(ccc(c2ccncc2)c1)C)C3=NN(C(=C3)CC)C
0.3	O=C(Nc1c(ccc(c2ccncc2)c1)C)C3=NN(C(=C3)CC)C
0.3	O=C(Nc1c(ccc(c2ccncc2)c1)C)C3=NN(C(=C3)CC)C
0.3	O=C(Nc1c(ccc(c2ccncc2)c1)C)C3=NN(C(=C3)CC)C
0.3	O=C(Nc1c(ccc(c2ccncc2)c1)C)C3=NN(C(=C3)CC)C
0.3	O=C(Nc1c(ccc(c2ccncc2)c1)C)C3=NN(C(=C3)CC)C
0.3	Fc1cncc(c2cc(NC(=O)C(=O)N3CCC(C4=NC(=NN4)c5ccccc5)CC3)c(cc2)C)c1
0.3	Fc1cncc(c2cc(NC(=O)C(=O)N3CCC(C4=NC(=NN4)c5ccccc5)CC3)c(cc2)C)c1
0.3	Fc1cncc(c2cc(NC(=O)C(=O)N3CCC(C4=NC(=NN4)c5ccccc5)CC3)c(cc2)C)c1
0.3	Fc1cncc(c2cc(NC(=O)C(=O)N3CCC(C4=NC(=NN4)c5ccccc5)CC3)c(cc2)C)c1
0.3	Fc1cncc(c2cc(NC(=O)C(=O)N3CCC(C4=NC(=NN4)c5ccccc5)CC3)c(cc2)C)c1
0.3	Fc1cncc(c2cc(NC(=O)C(=O)N3CCC(C4=NC(=NN4)c5ccccc5)CC3)c(cc2)C)c1
0.3	Fc1cncc(c2cc(NC(=O)C(=O)N3CCC(C4=NC(=NN4)c5ccccc5)CC3)c(cc2)C)c1
0.3	Fc1cncc(c2cc(NC(=O)C(=O)N3CCC(C4=NC(=NN4)c5ccccc5)CC3)c(cc2)C)c1
0.3	Fc1cncc(c2cc(NC(=O)C(=O)N3CCC(C4=NC(=NN4)c5ccccc5)CC3)c(cc2)C)c1
0.3	Fc1cncc(c2cc(NC(=O)C(=O)N3CCC(C4=NC(=NN4)c5ccccc5)CC3)c(cc2)C)c1
0.3	Clc1c(OCc2cnccc2)ccc(NC(=O)c3c(cc(Cl)cc3)C)c1
0.3	Clc1c(OCc2cnccc2)ccc(NC(=O)c3c(cc(Cl)cc3)C)c1
0.3	Clc1c(OCc2cnccc2)ccc(NC(=O)c3c(cc(Cl)cc3)C)c1
0.3	Clc1c(OCc2cnccc2)ccc(NC(=O)c3c(cc(Cl)cc3)C)c1
0.3	Clc1c(OCc2cnccc2)ccc(NC(=O)c3c(cc(Cl)cc3)C)c1
0.3	Clc1c(OCc2cnccc2)ccc(NC(=O)c3c(cc(Cl)cc3)C)c1
0.3	Clc1c(OCc2cnccc2)ccc(NC(=O)c3c(cc(Cl)cc3)C)c1
0.3	Clc1c(OCc2cnccc2)ccc(NC(=O)c3c(cc(Cl)cc3)C)c1
0.3	Clc1c(OCc2cnccc2)ccc(NC(=O)c3c(cc(Cl)cc3)C)c1
0.3	Clc1c(OCc2cnccc2)ccc(NC(=O)c3c(cc(Cl)cc3)C)c1
0.299674	S1(=O)(=O)c2c(cc(NC(=O)c3c(nccc3)Nc4c(cc(cc4)C)C)cc2)CC1
0.299674	S1(=O)(=O)c2c(cc(NC(=O)c3c(nccc3)Nc4c(cc(cc4)C)C)cc2)CC1
0.299674	S1(=O)(=O)c2c(cc(NC(=O)c3c(nccc3)Nc4c(cc(cc4)C)C)cc2)CC1
0.299674	S1(=O)(=O)c2c(cc(NC(=O)c3c(nccc3)Nc4c(cc(cc4)C)C)cc2)CC1
0.299674	S1(=O)(=O)c2c(cc(NC(=O)c3c(nccc3)Nc4c(cc(cc4)C)C)cc2)CC1
0.299674	S1(=O)(=O)c2c(cc(NC(=O)c3c(nccc3)Nc4c(cc(cc4)C)C)cc2)CC1
0.299674	S1(=O)(=O)c2c(cc(NC(=O)c3c(nccc3)Nc4c(cc(cc4)C)C)cc2)CC1
0.299674	S1(=O)(=O)c2c(cc(NC(=O)c3c(nccc3)Nc4c(cc(cc4)C)C)cc2)CC1
0.299674	S1(=O)(=O)c2c(cc(NC(=O)c3c(nccc3)Nc4c(cc(cc4)C)C)cc2)CC1
0.299674	S1(=O)(=O)c2c(cc(NC(=O)c3c(nccc3)Nc4c(cc(cc4)C)C)cc2)CC1
0.299539	O=C(Nc1c(ccc(c2ccncc2)c1)C)C
0.299539	O=C(Nc1c(ccc(c2ccncc2)c1)C)C
0.299539	O=C(Nc1c(ccc(c2ccncc2)c1)C)C
0.299539	O=C(Nc1c(ccc(c2ccncc2)c1)C)C
0.299539	O=C(Nc1c(ccc(c2ccncc2)c1)C)C
0.299539	O=C(Nc1c(ccc(c2ccncc2)c1)C)C
0.299065	O=C(Nc1ccc(cc1)CNC=O)c2cnccc2
0.299065	O=C(Nc1ccc(cc1)CNC=O)c2cnccc2
0.299065	O=C(Nc1ccc(cc1)CNC=O)c2cnccc2
0.299065	O=C(Nc1ccc(cc1)CNC=O)c2cnccc2
0.299065	O=C(Nc1ccc(cc1)CNC=O)c2cnccc2
0.299065	O=C(Nc1ccc(cc1)CNC=O)c2cnccc2
0.299065	O=C(Nc1ccc(cc1)CNC=O)c2cnccc2
0.299065	O=C(Nc1ccc(cc1)CNC=O)c2cnccc2
0.299065	O=C(Nc1ccc(cc1)CNC=O)c2cnccc2
0.299065	O=C(Nc1ccc(cc1)CNC=O)c2cnccc2
0.298932	Clc1c(OCc2cnccc2)ccc(NC(=O)c3cc(OCCN(C)C)ncc3)c1
0.298932	Clc1c(OCc2cnccc2)ccc(NC(=O)c3cc(OCCN(C)C)ncc3)c1
0.298932	Clc1c(OCc2cnccc2)ccc(NC(=O)c3cc(OCCN(C)C)ncc3)c1
0.298932	Clc1c(OCc2cnccc2)ccc(NC(=O)c3cc(OCCN(C)C)ncc3)c1
0.298932	Clc1c(OCc2cnccc2)ccc(NC(=O)c3cc(OCCN(C)C)ncc3)c1
0.298932	Clc1c(OCc2cnccc2)ccc(NC(=O)c3cc(OCCN(C)C)ncc3)c1
0.298932	Clc1c(OCc2cnccc2)ccc(NC(=O)c3cc(OCCN(C)C)ncc3)c1
0.298932	Clc1c(OCc2cnccc2)ccc(NC(=O)c3cc(OCCN(C)C)ncc3)c1
0.298932	Clc1c(OCc2cnccc2)ccc(NC(=O)c3cc(OCCN(C)C)ncc3)c1
0.298932	Clc1c(OCc2cnccc2)ccc(NC(=O)c3cc(OCCN(C)C)ncc3)c1
0.298507	O=C(Nc1c(ccc(C#N)c1)C)c2c3c(ON=C3C(C)C)nc(c4cnccc4)c2
0.298507	O=C(Nc1c(ccc(C#N)c1)C)c2c3c(ON=C3C(C)C)nc(c4cnccc4)c2
0.298507	O=C(Nc1c(ccc(C#N)c1)C)c2c3c(ON=C3C(C)C)nc(c4cnccc4)c2
0.298507	O=C(Nc1c(ccc(C#N)c1)C)c2c3c(ON=C3C(C)C)nc(c4cnccc4)c2
0.298507	O=C(Nc1c(ccc(C#N)c1)C)c2c3c(ON=C3C(C)C)nc(c4cnccc4)c2
0.298507	O=C(Nc1c(ccc(C#N)c1)C)c2c3c(ON=C3C(C)C)nc(c4cnccc4)c2
0.298507	O=C(Nc1c(ccc(C#N)c1)C)c2c3c(ON=C3C(C)C)nc(c4cnccc4)c2
0.298507	O=C(Nc1c(ccc(C#N)c1)C)c2c3c(ON=C3C(C)C)nc(c4cnccc4)c2
0.298507	O=C(Nc1c(ccc(C#N)c1)C)c2c3c(ON=C3C(C)C)nc(c4cnccc4)c2
0.298113	O=C(Nc1cc(C#N)c(cc1)C2CC2)C3=CNC(c4ccccc4)=C3
0.298113	O=C(Nc1cc(C#N)c(cc1)C2CC2)C3=CNC(c4ccccc4)=C3
0.298113	O=C(Nc1cc(C#N)c(cc1)C2CC2)C3=CNC(c4ccccc4)=C3
0.298113	O=C(Nc1cc(C#N)c(cc1)C2CC2)C3=CNC(c4ccccc4)=C3
0.298113	O=C(Nc1cc(C#N)c(cc1)C2CC2)C3=CNC(c4ccccc4)=C3
0.298113	O=C(Nc1cc(C#N)c(cc1)C2CC2)C3=CNC(c4ccccc4)=C3
0.298113	O=C(Nc1cc(C#N)c(cc1)C2CC2)C3=CNC(c4ccccc4)=C3
0.298113	O=C(Nc1cc(C#N)c(cc1)C2CC2)C3=CNC(c4ccccc4)=C3
0.298113	O=C(Nc1cc(C#N)c(cc1)C2CC2)C3=CNC(c4ccccc4)=C3
0.298113	O=C(Nc1cc(C#N)c(cc1)C2CC2)C3=CNC(c4ccccc4)=C3
0.298113	Clc1c(cc(c(c1)C)C)C(=O)Nc2ncc(c3nccnc3)cc2
0.298113	Clc1c(cc(c(c1)C)C)C(=O)Nc2ncc(c3nccnc3)cc2
0.298113	Clc1c(cc(c(c1)C)C)C(=O)Nc2ncc(c3nccnc3)cc2
0.298113	Clc1c(cc(c(c1)C)C)C(=O)Nc2ncc(c3nccnc3)cc2
0.298113	Clc1c(cc(c(c1)C)C)C(=O)Nc2ncc(c3nccnc3)cc2
0.298113	Clc1c(cc(c(c1)C)C)C(=O)Nc2ncc(c3nccnc3)cc2
0.298113	Clc1c(cc(c(c1)C)C)C(=O)Nc2ncc(c3nccnc3)cc2
0.298113	Clc1c(cc(c(c1)C)C)C(=O)Nc2ncc(c3nccnc3)cc2
0.298113	Clc1c(cc(c(c1)C)C)C(=O)Nc2ncc(c3nccnc3)cc2
0.298113	Clc1c(cc(c(c1)C)C)C(=O)Nc2ncc(c3nccnc3)cc2
0.297398	Clc1c(N2CCN(CC2)C)ccc(NC(=O)c3cc(OCc4ccccc4)ccc3)c1
0.297398	Clc1c(N2CCN(CC2)C)ccc(NC(=O)c3cc(OCc4ccccc4)ccc3)c1
0.297398	Clc1c(N2CCN(CC2)C)ccc(NC(=O)c3cc(OCc4ccccc4)ccc3)c1
0.297398	Clc1c(N2CCN(CC2)C)ccc(NC(=O)c3cc(OCc4ccccc4)ccc3)c1
0.297398	Clc1c(N2CCN(CC2)C)ccc(NC(=O)c3cc(OCc4ccccc4)ccc3)c1
0.297203	O=C(Nc1ccccc1)c2cc(NC(=O)C(=O)N3CCC(OC)(CCC3)C)c(cc2)C
0.297203	O=C(Nc1ccccc1)c2cc(NC(=O)C(=O)N3CCC(OC)(CCC3)C)c(cc2)C
0.297203	O=C(Nc1ccccc1)c2cc(NC(=O)C(=O)N3CCC(OC)(CCC3)C)c(cc2)C
0.297203	O=C(Nc1ccccc1)c2cc(NC(=O)C(=O)N3CCC(OC)(CCC3)C)c(cc2)C
0.297203	O=C(Nc1ccccc1)c2cc(NC(=O)C(=O)N3CCC(OC)(CCC3)C)c(cc2)C
0.297203	O=C(Nc1ccccc1)c2cc(NC(=O)C(=O)N3CCC(OC)(CCC3)C)c(cc2)C
0.297203	O=C(Nc1ccccc1)c2cc(NC(=O)C(=O)N3CCC(OC)(CCC3)C)c(cc2)C
0.297203	O=C(Nc1ccccc1)c2cc(NC(=O)C(=O)N3CCC(OC)(CCC3)C)c(cc2)C
0.297203	O=C(Nc1ccccc1)c2cc(NC(=O)C(=O)N3CCC(OC)(CCC3)C)c(cc2)C
0.297203	O=C(Nc1ccccc1)c2cc(NC(=O)C(=O)N3CCC(OC)(CCC3)C)c(cc2)C
0.297203	S1C(C#N)=CC=C1c2cc(NC(=O)NCc3cc(ccc3)CN4CCC(CC4)C)c(cc2)C
0.297203	S1C(C#N)=CC=C1c2cc(NC(=O)NCc3cc(ccc3)CN4CCC(CC4)C)c(cc2)C
0.297203	S1C(C#N)=CC=C1c2cc(NC(=O)NCc3cc(ccc3)CN4CCC(CC4)C)c(cc2)C
0.297203	S1C(C#N)=CC=C1c2cc(NC(=O)NCc3cc(ccc3)CN4CCC(CC4)C)c(cc2)C
0.297203	S1C(C#N)=CC=C1c2cc(NC(=O)NCc3cc(ccc3)CN4CCC(CC4)C)c(cc2)C
0.297203	S1C(C#N)=CC=C1c2cc(NC(=O)NCc3cc(ccc3)CN4CCC(CC4)C)c(cc2)C
0.297203	S1C(C#N)=CC=C1c2cc(NC(=O)NCc3cc(ccc3)CN4CCC(CC4)C)c(cc2)C
0.297203	S1C(C#N)=CC=C1c2cc(NC(=O)NCc3cc(ccc3)CN4CCC(CC4)C)c(cc2)C
0.297203	S1C(C#N)=CC=C1c2cc(NC(=O)NCc3cc(ccc3)CN4CCC(CC4)C)c(cc2)C
0.297203	S1C(C#N)=CC=C1c2cc(NC(=O)NCc3cc(ccc3)CN4CCC(CC4)C)c(cc2)C
0.297101	S1C(C=2ON=C(C(=O)Nc3c(ccc(c4ccncc4)c3)C)C2)=CC=C1
0.297101	S1C(C=2ON=C(C(=O)Nc3c(ccc(c4ccncc4)c3)C)C2)=CC=C1
0.297101	S1C(C=2ON=C(C(=O)Nc3c(ccc(c4ccncc4)c3)C)C2)=CC=C1
0.297101	S1C(C=2ON=C(C(=O)Nc3c(ccc(c4ccncc4)c3)C)C2)=CC=C1
0.297101	S1C(C=2ON=C(C(=O)Nc3c(ccc(c4ccncc4)c3)C)C2)=CC=C1
0.297101	S1C(C=2ON=C(C(=O)Nc3c(ccc(c4ccncc4)c3)C)C2)=CC=C1
0.297101	S1C(C=2ON=C(C(=O)Nc3c(ccc(c4ccncc4)c3)C)C2)=CC=C1
0.297101	S1C(C=2ON=C(C(=O)Nc3c(ccc(c4ccncc4)c3)C)C2)=CC=C1
0.297101	S1C(C=2ON=C(C(=O)Nc3c(ccc(c4ccncc4)c3)C)C2)=CC=C1
0.296578	O=C(Nc1ncc(c2nccnc2)cc1)c3cc(OCCOC)ncc3
0.296578	O=C(Nc1ncc(c2nccnc2)cc1)c3cc(OCCOC)ncc3
0.296578	O=C(Nc1ncc(c2nccnc2)cc1)c3cc(OCCOC)ncc3
0.296578	O=C(Nc1ncc(c2nccnc2)cc1)c3cc(OCCOC)ncc3
0.296578	O=C(Nc1ncc(c2nccnc2)cc1)c3cc(OCCOC)ncc3
0.296578	O=C(Nc1ncc(c2nccnc2)cc1)c3cc(OCCOC)ncc3
0.296578	O=C(Nc1ncc(c2nccnc2)cc1)c3cc(OCCOC)ncc3
0.296578	O=C(Nc1ncc(c2nccnc2)cc1)c3cc(OCCOC)ncc3
0.296578	O=C(Nc1ncc(c2nccnc2)cc1)c3cc(OCCOC)ncc3
0.296578	O=C(Nc1ncc(c2nccnc2)cc1)c3cc(OCCOC)ncc3
0.295547	Clc1cc(ccc1)C(=O)Nc2cc(c(NC(F)CO)cc2)C
0.293907	Clc1c(N2CCN(CC2)C)ccc(NC(=O)c3c(NC(=O)c4cc(ccc4)C)cccc3)c1
0.293907	Clc1c(N2CCN(CC2)C)ccc(NC(=O)c3c(NC(=O)c4cc(ccc4)C)cccc3)c1
0.293907	Clc1c(N2CCN(CC2)C)ccc(NC(=O)c3c(NC(=O)c4cc(ccc4)C)cccc3)c1
0.293907	Clc1c(N2CCN(CC2)C)ccc(NC(=O)c3c(NC(=O)c4cc(ccc4)C)cccc3)c1
0.293907	Clc1c(N2CCN(CC2)C)ccc(NC(=O)c3c(NC(=O)c4cc(ccc4)C)cccc3)c1
0.293907	Clc1c(N2CCN(CC2)C)ccc(NC(=O)c3c(NC(=O)c4cc(ccc4)C)cccc3)c1
0.293907	Clc1c(N2CCN(CC2)C)ccc(NC(=O)c3c(NC(=O)c4cc(ccc4)C)cccc3)c1
0.293907	Clc1c(N2CCN(CC2)C)ccc(NC(=O)c3c(NC(=O)c4cc(ccc4)C)cccc3)c1
0.293907	Clc1c(N2CCN(CC2)C)ccc(NC(=O)c3c(NC(=O)c4cc(ccc4)C)cccc3)c1
0.293907	Clc1c(N2CCN(CC2)C)ccc(NC(=O)c3c(NC(=O)c4cc(ccc4)C)cccc3)c1
0.293878	O=C(Nc1ccc(cc1)C2=NNC=C2)C3=CN(C=C3)Cc4ccccc4
0.293878	O=C(Nc1ccc(cc1)C2=NNC=C2)C3=CN(C=C3)Cc4ccccc4
0.293878	O=C(Nc1ccc(cc1)C2=NNC=C2)C3=CN(C=C3)Cc4ccccc4
0.293878	O=C(Nc1ccc(cc1)C2=NNC=C2)C3=CN(C=C3)Cc4ccccc4
0.293878	O=C(Nc1ccc(cc1)C2=NNC=C2)C3=CN(C=C3)Cc4ccccc4
0.293878	O=C(Nc1ccc(cc1)C2=NNC=C2)C3=CN(C=C3)Cc4ccccc4
0.293878	O=C(Nc1ccc(cc1)C2=NNC=C2)C3=CN(C=C3)Cc4ccccc4
0.293878	O=C(Nc1ccc(cc1)C2=NNC=C2)C3=CN(C=C3)Cc4ccccc4
0.293878	O=C(Nc1ccc(cc1)C2=NNC=C2)C3=CN(C=C3)Cc4ccccc4
0.293878	O=C(Nc1ccc(cc1)C2=NNC=C2)C3=CN(C=C3)Cc4ccccc4
0.293103	Clc1c(ccc(NC(=O)C2=NN(C(c3cnccc3)=C2)C)c1)C(=O)Nc4cnccc4
0.293103	Clc1c(ccc(NC(=O)C2=NN(C(c3cnccc3)=C2)C)c1)C(=O)Nc4cnccc4
0.293103	Clc1c(ccc(NC(=O)C2=NN(C(c3cnccc3)=C2)C)c1)C(=O)Nc4cnccc4
0.293103	Clc1c(ccc(NC(=O)C2=NN(C(c3cnccc3)=C2)C)c1)C(=O)Nc4cnccc4
0.293103	Clc1c(ccc(NC(=O)C2=NN(C(c3cnccc3)=C2)C)c1)C(=O)Nc4cnccc4
0.293103	Clc1c(ccc(NC(=O)C2=NN(C(c3cnccc3)=C2)C)c1)C(=O)Nc4cnccc4
0.293103	Clc1c(ccc(NC(=O)C2=NN(C(c3cnccc3)=C2)C)c1)C(=O)Nc4cnccc4
0.293103	Clc1c(ccc(NC(=O)C2=NN(C(c3cnccc3)=C2)C)c1)C(=O)Nc4cnccc4
0.293103	Clc1c(ccc(NC(=O)C2=NN(C(c3cnccc3)=C2)C)c1)C(=O)Nc4cnccc4
0.292994	O=C1N=C(NC=C1C(=O)Nc2c(ccc(c2)C=3ON=C(N3)C)C)c4ncncc4
0.292994	O=C1N=C(NC=C1C(=O)Nc2c(ccc(c2)C=3ON=C(N3)C)C)c4ncncc4
0.292994	O=C1N=C(NC=C1C(=O)Nc2c(ccc(c2)C=3ON=C(N3)C)C)c4ncncc4
0.292994	O=C1N=C(NC=C1C(=O)Nc2c(ccc(c2)C=3ON=C(N3)C)C)c4ncncc4
0.292994	O=C1N=C(NC=C1C(=O)Nc2c(ccc(c2)C=3ON=C(N3)C)C)c4ncncc4
0.292994	O=C1N=C(NC=C1C(=O)Nc2c(ccc(c2)C=3ON=C(N3)C)C)c4ncncc4
0.292994	O=C1N=C(NC=C1C(=O)Nc2c(ccc(c2)C=3ON=C(N3)C)C)c4ncncc4
0.292994	O=C1N=C(NC=C1C(=O)Nc2c(ccc(c2)C=3ON=C(N3)C)C)c4ncncc4
0.292994	O=C1N=C(NC=C1C(=O)Nc2c(ccc(c2)C=3ON=C(N3)C)C)c4ncncc4
0.292994	O=C1N=C(NC=C1C(=O)Nc2c(ccc(c2)C=3ON=C(N3)C)C)c4ncncc4
0.292776	Clc1cc(NC(=O)C2=CNC(c3ccccc3)=C2)c(SCC)cc1
0.292776	Clc1cc(NC(=O)C2=CNC(c3ccccc3)=C2)c(SCC)cc1
0.292776	Clc1cc(NC(=O)C2=CNC(c3ccccc3)=C2)c(SCC)cc1
0.292776	Clc1cc(NC(=O)C2=CNC(c3ccccc3)=C2)c(SCC)cc1
0.292776	Clc1cc(NC(=O)C2=CNC(c3ccccc3)=C2)c(SCC)cc1
0.292776	Clc1cc(NC(=O)C2=CNC(c3ccccc3)=C2)c(SCC)cc1
0.292776	Clc1cc(NC(=O)C2=CNC(c3ccccc3)=C2)c(SCC)cc1
0.292776	Clc1cc(NC(=O)C2=CNC(c3ccccc3)=C2)c(SCC)cc1
0.292776	Clc1cc(NC(=O)C2=CNC(c3ccccc3)=C2)c(SCC)cc1
0.292776	Clc1cc(NC(=O)C2=CNC(c3ccccc3)=C2)c(SCC)cc1
0.292419	O=C(N(CC(=O)Nc1c(ccc(c1)C)C)C)C2=CNC(c3ccccc3)=C2
0.292419	O=C(N(CC(=O)Nc1c(ccc(c1)C)C)C)C2=CNC(c3ccccc3)=C2
0.292419	O=C(N(CC(=O)Nc1c(ccc(c1)C)C)C)C2=CNC(c3ccccc3)=C2
0.292419	O=C(N(CC(=O)Nc1c(ccc(c1)C)C)C)C2=CNC(c3ccccc3)=C2
0.292419	O=C(N(CC(=O)Nc1c(ccc(c1)C)C)C)C2=CNC(c3ccccc3)=C2
0.292419	O=C(N(CC(=O)Nc1c(ccc(c1)C)C)C)C2=CNC(c3ccccc3)=C2
0.292419	O=C(N(CC(=O)Nc1c(ccc(c1)C)C)C)C2=CNC(c3ccccc3)=C2
0.292419	O=C(N(CC(=O)Nc1c(ccc(c1)C)C)C)C2=CNC(c3ccccc3)=C2
0.292398	O=C(Nc1c(cc(cc1)CN(C)C)C)c2c3c(ON=C3C(C)C)nc(c4cnccc4)c2
0.292398	O=C(Nc1c(cc(cc1)CN(C)C)C)c2c3c(ON=C3C(C)C)nc(c4cnccc4)c2
0.292398	O=C(Nc1c(cc(cc1)CN(C)C)C)c2c3c(ON=C3C(C)C)nc(c4cnccc4)c2
0.292398	O=C(Nc1c(cc(cc1)CN(C)C)C)c2c3c(ON=C3C(C)C)nc(c4cnccc4)c2
0.292398	O=C(Nc1c(cc(cc1)CN(C)C)C)c2c3c(ON=C3C(C)C)nc(c4cnccc4)c2
0.292398	O=C(Nc1c(cc(cc1)CN(C)C)C)c2c3c(ON=C3C(C)C)nc(c4cnccc4)c2
0.292398	O=C(Nc1c(cc(cc1)CN(C)C)C)c2c3c(ON=C3C(C)C)nc(c4cnccc4)c2
0.292398	O=C(Nc1c(cc(cc1)CN(C)C)C)c2c3c(ON=C3C(C)C)nc(c4cnccc4)c2
0.292398	O=C(Nc1c(cc(cc1)CN(C)C)C)c2c3c(ON=C3C(C)C)nc(c4cnccc4)c2
0.292398	O=C(Nc1c(cc(cc1)CN(C)C)C)c2c3c(ON=C3C(C)C)nc(c4cnccc4)c2
0.292135	O=C(OCC)c1c(NC(=O)c2ccc(cc2)C3=NOC=C3)ccc(c4ccccc4)c1
0.292135	O=C(OCC)c1c(NC(=O)c2ccc(cc2)C3=NOC=C3)ccc(c4ccccc4)c1
0.292135	O=C(OCC)c1c(NC(=O)c2ccc(cc2)C3=NOC=C3)ccc(c4ccccc4)c1
0.292135	O=C(OCC)c1c(NC(=O)c2ccc(cc2)C3=NOC=C3)ccc(c4ccccc4)c1
0.292135	O=C(OCC)c1c(NC(=O)c2ccc(cc2)C3=NOC=C3)ccc(c4ccccc4)c1
0.292135	O=C(OCC)c1c(NC(=O)c2ccc(cc2)C3=NOC=C3)ccc(c4ccccc4)c1
0.292135	O=C(OCC)c1c(NC(=O)c2ccc(cc2)C3=NOC=C3)ccc(c4ccccc4)c1
0.292135	O=C(OCC)c1c(NC(=O)c2ccc(cc2)C3=NOC=C3)ccc(c4ccccc4)c1
0.292135	O=C(OCC)c1c(NC(=O)c2ccc(cc2)C3=NOC=C3)ccc(c4ccccc4)c1
0.292135	O=C(OCC)c1c(NC(=O)c2ccc(cc2)C3=NOC=C3)ccc(c4ccccc4)c1
0.291367	FC(F)(F)c1cc(ccc1)C(=O)Nc2cc(NC(=O)NCC(CC(=O)O)CC(C)C)c(cc2)C
0.291367	FC(F)(F)c1cc(ccc1)C(=O)Nc2cc(NC(=O)NCC(CC(=O)O)CC(C)C)c(cc2)C
0.291367	FC(F)(F)c1cc(ccc1)C(=O)Nc2cc(NC(=O)NCC(CC(=O)O)CC(C)C)c(cc2)C
0.291367	FC(F)(F)c1cc(ccc1)C(=O)Nc2cc(NC(=O)NCC(CC(=O)O)CC(C)C)c(cc2)C
0.291367	FC(F)(F)c1cc(ccc1)C(=O)Nc2cc(NC(=O)NCC(CC(=O)O)CC(C)C)c(cc2)C
0.291367	FC(F)(F)c1cc(ccc1)C(=O)Nc2cc(NC(=O)NCC(CC(=O)O)CC(C)C)c(cc2)C
0.291367	FC(F)(F)c1cc(ccc1)C(=O)Nc2cc(NC(=O)NCC(CC(=O)O)CC(C)C)c(cc2)C
0.291367	FC(F)(F)c1cc(ccc1)C(=O)Nc2cc(NC(=O)NCC(CC(=O)O)CC(C)C)c(cc2)C
0.291367	FC(F)(F)c1cc(ccc1)C(=O)Nc2cc(NC(=O)NCC(CC(=O)O)CC(C)C)c(cc2)C
0.291367	FC(F)(F)c1cc(ccc1)C(=O)Nc2cc(NC(=O)NCC(CC(=O)O)CC(C)C)c(cc2)C
0.290984	O=C(Nc1ccc(cc1)CN2CCN(C(=O)C)CC2)c3ccc(cc3)C4(CN)CC4
0.290984	O=C(Nc1ccc(cc1)CN2CCN(C(=O)C)CC2)c3ccc(cc3)C4(CN)CC4
0.290984	O=C(Nc1ccc(cc1)CN2CCN(C(=O)C)CC2)c3ccc(cc3)C4(CN)CC4
0.290984	O=C(Nc1ccc(cc1)CN2CCN(C(=O)C)CC2)c3ccc(cc3)C4(CN)CC4
0.290984	O=C(Nc1ccc(cc1)CN2CCN(C(=O)C)CC2)c3ccc(cc3)C4(CN)CC4
0.290984	O=C(Nc1ccc(cc1)CN2CCN(C(=O)C)CC2)c3ccc(cc3)C4(CN)CC4
0.290984	O=C(Nc1ccc(cc1)CN2CCN(C(=O)C)CC2)c3ccc(cc3)C4(CN)CC4
0.290984	O=C(Nc1ccc(cc1)CN2CCN(C(=O)C)CC2)c3ccc(cc3)C4(CN)CC4
0.290984	O=C(Nc1ccc(cc1)CN2CCN(C(=O)C)CC2)c3ccc(cc3)C4(CN)CC4
0.290984	O=C(Nc1ccc(cc1)CN2CCN(C(=O)C)CC2)c3ccc(cc3)C4(CN)CC4
0.29078	FC(F)(F)c1cc(ccc1)C(=O)Nc2cc(NC(=O)NCC(C3CC3)CC(=O)O)c(cc2)C
0.29078	FC(F)(F)c1cc(ccc1)C(=O)Nc2cc(NC(=O)NCC(C3CC3)CC(=O)O)c(cc2)C
0.29078	FC(F)(F)c1cc(ccc1)C(=O)Nc2cc(NC(=O)NCC(C3CC3)CC(=O)O)c(cc2)C
0.29078	FC(F)(F)c1cc(ccc1)C(=O)Nc2cc(NC(=O)NCC(C3CC3)CC(=O)O)c(cc2)C
0.29078	FC(F)(F)c1cc(ccc1)C(=O)Nc2cc(NC(=O)NCC(C3CC3)CC(=O)O)c(cc2)C
0.29078	FC(F)(F)c1cc(ccc1)C(=O)Nc2cc(NC(=O)NCC(C3CC3)CC(=O)O)c(cc2)C
0.29078	FC(F)(F)c1cc(ccc1)C(=O)Nc2cc(NC(=O)NCC(C3CC3)CC(=O)O)c(cc2)C
0.29078	FC(F)(F)c1cc(ccc1)C(=O)Nc2cc(NC(=O)NCC(C3CC3)CC(=O)O)c(cc2)C
0.29078	FC(F)(F)c1cc(ccc1)C(=O)Nc2cc(NC(=O)NCC(C3CC3)CC(=O)O)c(cc2)C
0.29078	FC(F)(F)c1cc(ccc1)C(=O)Nc2cc(NC(=O)NCC(C3CC3)CC(=O)O)c(cc2)C
0.290598	Fc1cncc(c2cc(NC(=O)C=O)c(cc2)C)c1
0.290598	Fc1cncc(c2cc(NC(=O)C=O)c(cc2)C)c1
0.290598	Fc1cncc(c2cc(NC(=O)C=O)c(cc2)C)c1
0.290598	Fc1cncc(c2cc(NC(=O)C=O)c(cc2)C)c1
0.290598	Fc1cncc(c2cc(NC(=O)C=O)c(cc2)C)c1
0.290598	Fc1cncc(c2cc(NC(=O)C=O)c(cc2)C)c1
0.290598	Fc1cncc(c2cc(NC(=O)C=O)c(cc2)C)c1
0.290598	Fc1cncc(c2cc(NC(=O)C=O)c(cc2)C)c1
0.290598	Fc1cncc(c2cc(NC(=O)C=O)c(cc2)C)c1
0.290598	Fc1cncc(c2cc(NC(=O)C=O)c(cc2)C)c1
0.290076	Clc1c(ccc(NC(=O)C)c1)C(=O)N2CCN(Cc3ccccc3)CCC2
0.290076	O=C(Nc1ccc(cc1)C2=NOC(=N2)C(C)(C)C)c3cc(ncc3)c4ccccc4
0.290076	O=C(Nc1ccc(cc1)C2=NOC(=N2)C(C)(C)C)c3cc(ncc3)c4ccccc4
0.290076	O=C(Nc1ccc(cc1)C2=NOC(=N2)C(C)(C)C)c3cc(ncc3)c4ccccc4
0.290076	O=C(Nc1ccc(cc1)C2=NOC(=N2)C(C)(C)C)c3cc(ncc3)c4ccccc4
0.290076	O=C(Nc1ccc(cc1)C2=NOC(=N2)C(C)(C)C)c3cc(ncc3)c4ccccc4
0.290076	O=C(Nc1ccc(cc1)C2=NOC(=N2)C(C)(C)C)c3cc(ncc3)c4ccccc4
0.290076	O=C(Nc1ccc(cc1)C2=NOC(=N2)C(C)(C)C)c3cc(ncc3)c4ccccc4
0.290076	O=C(Nc1ccc(cc1)C2=NOC(=N2)C(C)(C)C)c3cc(ncc3)c4ccccc4
0.290076	O=C(Nc1ccc(cc1)C2=NOC(=N2)C(C)(C)C)c3cc(ncc3)c4ccccc4
0.290076	O=C(Nc1ccc(cc1)C2=NOC(=N2)C(C)(C)C)c3cc(ncc3)c4ccccc4
0.289683	O=C(Nc1c(cccc1)C2=NNC(=N2)C)c3ccc(cc3)CCc4ccccc4
0.289683	O=C(Nc1c(cccc1)C2=NNC(=N2)C)c3ccc(cc3)CCc4ccccc4
0.289683	O=C(Nc1c(cccc1)C2=NNC(=N2)C)c3ccc(cc3)CCc4ccccc4
0.289683	O=C(Nc1c(cccc1)C2=NNC(=N2)C)c3ccc(cc3)CCc4ccccc4
0.289683	O=C(Nc1c(cccc1)C2=NNC(=N2)C)c3ccc(cc3)CCc4ccccc4
0.289683	O=C(Nc1c(cccc1)C2=NNC(=N2)C)c3ccc(cc3)CCc4ccccc4
0.289683	O=C(Nc1c(cccc1)C2=NNC(=N2)C)c3ccc(cc3)CCc4ccccc4
0.289683	O=C(Nc1c(cccc1)C2=NNC(=N2)C)c3ccc(cc3)CCc4ccccc4
0.289683	O=C(Nc1c(cccc1)C2=NNC(=N2)C)c3ccc(cc3)CCc4ccccc4
0.289683	O=C(Nc1c(cccc1)C2=NNC(=N2)C)c3ccc(cc3)CCc4ccccc4
0.289116	O=C(Nc1c(ccc(c2ccncc2)c1)C)C=3OC=C(OCc4ccccc4)C(=O)C3
0.289116	O=C(Nc1c(ccc(c2ccncc2)c1)C)C=3OC=C(OCc4ccccc4)C(=O)C3
0.289116	O=C(Nc1c(ccc(c2ccncc2)c1)C)C=3OC=C(OCc4ccccc4)C(=O)C3
0.289116	O=C(Nc1c(ccc(c2ccncc2)c1)C)C=3OC=C(OCc4ccccc4)C(=O)C3
0.289116	O=C(Nc1c(ccc(c2ccncc2)c1)C)C=3OC=C(OCc4ccccc4)C(=O)C3
0.289116	O=C(Nc1c(ccc(c2ccncc2)c1)C)C=3OC=C(OCc4ccccc4)C(=O)C3
0.289116	O=C(Nc1c(ccc(c2ccncc2)c1)C)C=3OC=C(OCc4ccccc4)C(=O)C3
0.289116	O=C(Nc1c(ccc(c2ccncc2)c1)C)C=3OC=C(OCc4ccccc4)C(=O)C3
0.289116	O=C(Nc1c(ccc(c2ccncc2)c1)C)C=3OC=C(OCc4ccccc4)C(=O)C3
0.289116	O=C(Nc1c(ccc(c2ccncc2)c1)C)C=3OC=C(OCc4ccccc4)C(=O)C3
0.2891	O=C(Nc1cc(ccc1)CN)c2ccc(cc2)C
0.2891	O=C(Nc1cc(ccc1)CN)c2ccc(cc2)C
0.2891	O=C(Nc1cc(ccc1)CN)c2ccc(cc2)C
0.2891	O=C(Nc1cc(ccc1)CN)c2ccc(cc2)C
0.2891	O=C(Nc1cc(ccc1)CN)c2ccc(cc2)C
0.2891	O=C(Nc1cc(ccc1)CN)c2ccc(cc2)C
0.2891	O=C(Nc1cc(ccc1)CN)c2ccc(cc2)C
0.2891	O=C(Nc1cc(ccc1)CN)c2ccc(cc2)C
0.2891	O=C(Nc1cc(ccc1)CN)c2ccc(cc2)C
0.2891	O=C(Nc1cc(ccc1)CN)c2ccc(cc2)C
0.288703	O=C(NCC(C)C)c1ccc(NC(=O)C2=CNC(c3ccccc3)=C2)cc1
0.288703	O=C(NCC(C)C)c1ccc(NC(=O)C2=CNC(c3ccccc3)=C2)cc1
0.288703	O=C(NCC(C)C)c1ccc(NC(=O)C2=CNC(c3ccccc3)=C2)cc1
0.288703	O=C(NCC(C)C)c1ccc(NC(=O)C2=CNC(c3ccccc3)=C2)cc1
0.288703	O=C(NCC(C)C)c1ccc(NC(=O)C2=CNC(c3ccccc3)=C2)cc1
0.288703	O=C(NCC(C)C)c1ccc(NC(=O)C2=CNC(c3ccccc3)=C2)cc1
0.288703	O=C(NCC(C)C)c1ccc(NC(=O)C2=CNC(c3ccccc3)=C2)cc1
0.288703	O=C(NCC(C)C)c1ccc(NC(=O)C2=CNC(c3ccccc3)=C2)cc1
0.288703	O=C(NCC(C)C)c1ccc(NC(=O)C2=CNC(c3ccccc3)=C2)cc1
0.288703	O=C(NCC(C)C)c1ccc(NC(=O)C2=CNC(c3ccccc3)=C2)cc1
0.28866	FC(F)(F)C=1ON=C(N1)c2cc(ccc2)C(=O)Nc3c(cc(cc3)C(=O)NC4CCCCC4)C
0.28866	FC(F)(F)C=1ON=C(N1)c2cc(ccc2)C(=O)Nc3c(cc(cc3)C(=O)NC4CCCCC4)C
0.28866	FC(F)(F)C=1ON=C(N1)c2cc(ccc2)C(=O)Nc3c(cc(cc3)C(=O)NC4CCCCC4)C
0.28866	FC(F)(F)C=1ON=C(N1)c2cc(ccc2)C(=O)Nc3c(cc(cc3)C(=O)NC4CCCCC4)C
0.28866	FC(F)(F)C=1ON=C(N1)c2cc(ccc2)C(=O)Nc3c(cc(cc3)C(=O)NC4CCCCC4)C
0.28866	FC(F)(F)C=1ON=C(N1)c2cc(ccc2)C(=O)Nc3c(cc(cc3)C(=O)NC4CCCCC4)C
0.28866	FC(F)(F)C=1ON=C(N1)c2cc(ccc2)C(=O)Nc3c(cc(cc3)C(=O)NC4CCCCC4)C
0.28866	FC(F)(F)C=1ON=C(N1)c2cc(ccc2)C(=O)Nc3c(cc(cc3)C(=O)NC4CCCCC4)C
0.28866	FC(F)(F)C=1ON=C(N1)c2cc(ccc2)C(=O)Nc3c(cc(cc3)C(=O)NC4CCCCC4)C
0.28866	FC(F)(F)C=1ON=C(N1)c2cc(ccc2)C(=O)Nc3c(cc(cc3)C(=O)NC4CCCCC4)C
0.288256	O=C(Nc1nc(c2cc3c(cc2)cccc3)ccc1)c4cc(ncc4)NC(=O)C5CC5
0.288256	O=C(Nc1nc(c2cc3c(cc2)cccc3)ccc1)c4cc(ncc4)NC(=O)C5CC5
0.288256	O=C(Nc1nc(c2cc3c(cc2)cccc3)ccc1)c4cc(ncc4)NC(=O)C5CC5
0.288256	O=C(Nc1nc(c2cc3c(cc2)cccc3)ccc1)c4cc(ncc4)NC(=O)C5CC5
0.288256	O=C(Nc1nc(c2cc3c(cc2)cccc3)ccc1)c4cc(ncc4)NC(=O)C5CC5
0.288256	O=C(Nc1nc(c2cc3c(cc2)cccc3)ccc1)c4cc(ncc4)NC(=O)C5CC5
0.288256	O=C(Nc1nc(c2cc3c(cc2)cccc3)ccc1)c4cc(ncc4)NC(=O)C5CC5
0.288256	O=C(Nc1nc(c2cc3c(cc2)cccc3)ccc1)c4cc(ncc4)NC(=O)C5CC5
0.288256	O=C(Nc1nc(c2cc3c(cc2)cccc3)ccc1)c4cc(ncc4)NC(=O)C5CC5
0.288256	O=C(Nc1nc(c2cc3c(cc2)cccc3)ccc1)c4cc(ncc4)NC(=O)C5CC5
0.288136	O=C(OC(C)(C)C)N1CCC2(CC1)CCC(NC(=O)C(=O)Nc3c(ccc(c3)C(=O)Nc4ccccc4)C)CC2
0.288136	O=C(OC(C)(C)C)N1CCC2(CC1)CCC(NC(=O)C(=O)Nc3c(ccc(c3)C(=O)Nc4ccccc4)C)CC2
0.288136	O=C(OC(C)(C)C)N1CCC2(CC1)CCC(NC(=O)C(=O)Nc3c(ccc(c3)C(=O)Nc4ccccc4)C)CC2
0.288136	O=C(OC(C)(C)C)N1CCC2(CC1)CCC(NC(=O)C(=O)Nc3c(ccc(c3)C(=O)Nc4ccccc4)C)CC2
0.288136	O=C(OC(C)(C)C)N1CCC2(CC1)CCC(NC(=O)C(=O)Nc3c(ccc(c3)C(=O)Nc4ccccc4)C)CC2
0.287879	Fc1cncc(c2cc(NC(=O)C(=O)Nc3cc4c(cc3)COC4)c(cc2)C)c1
0.287879	Fc1cncc(c2cc(NC(=O)C(=O)Nc3cc4c(cc3)COC4)c(cc2)C)c1
0.287879	Fc1cncc(c2cc(NC(=O)C(=O)Nc3cc4c(cc3)COC4)c(cc2)C)c1
0.287879	Fc1cncc(c2cc(NC(=O)C(=O)Nc3cc4c(cc3)COC4)c(cc2)C)c1
0.287879	Fc1cncc(c2cc(NC(=O)C(=O)Nc3cc4c(cc3)COC4)c(cc2)C)c1
0.287879	Fc1cncc(c2cc(NC(=O)C(=O)Nc3cc4c(cc3)COC4)c(cc2)C)c1
0.287879	Fc1cncc(c2cc(NC(=O)C(=O)Nc3cc4c(cc3)COC4)c(cc2)C)c1
0.287879	Fc1cncc(c2cc(NC(=O)C(=O)Nc3cc4c(cc3)COC4)c(cc2)C)c1
0.287879	Fc1cncc(c2cc(NC(=O)C(=O)Nc3cc4c(cc3)COC4)c(cc2)C)c1
0.287879	Fc1cncc(c2cc(NC(=O)C(=O)Nc3cc4c(cc3)COC4)c(cc2)C)c1
0.287823	O=C(Nc1cc(c2cc3c(OCC3)cc2)ccc1)C4=CNC(c5ccccc5)=C4
0.287402	O=C(Nc1c(cccc1)COCc2ccccc2)C3=CNC(c4ccccc4)=C3
0.287402	O=C(Nc1c(cccc1)COCc2ccccc2)C3=CNC(c4ccccc4)=C3
0.287402	O=C(Nc1c(cccc1)COCc2ccccc2)C3=CNC(c4ccccc4)=C3
0.287402	O=C(Nc1c(cccc1)COCc2ccccc2)C3=CNC(c4ccccc4)=C3
0.287402	O=C(Nc1c(cccc1)COCc2ccccc2)C3=CNC(c4ccccc4)=C3
0.287402	O=C(Nc1c(cccc1)COCc2ccccc2)C3=CNC(c4ccccc4)=C3
0.287402	O=C(Nc1c(cccc1)COCc2ccccc2)C3=CNC(c4ccccc4)=C3
0.287402	O=C(Nc1c(cccc1)COCc2ccccc2)C3=CNC(c4ccccc4)=C3
0.287402	O=C(Nc1c(cccc1)COCc2ccccc2)C3=CNC(c4ccccc4)=C3
0.287402	O=C(Nc1c(cccc1)COCc2ccccc2)C3=CNC(c4ccccc4)=C3
0.286713	Fc1cncc(c2cc(NC(=O)C(=O)N3CCN(CC4CCCCC4)CCC3)c(cc2)C)c1
0.286667	O=C(N)c1cc(NC(=O)C=2NN=C(c3c(cc(cc3)C)C)C2)c(NCc4ccccc4)cc1
0.286667	O=C(N)c1cc(NC(=O)C=2NN=C(c3c(cc(cc3)C)C)C2)c(NCc4ccccc4)cc1
0.286667	O=C(N)c1cc(NC(=O)C=2NN=C(c3c(cc(cc3)C)C)C2)c(NCc4ccccc4)cc1
0.286667	O=C(N)c1cc(NC(=O)C=2NN=C(c3c(cc(cc3)C)C)C2)c(NCc4ccccc4)cc1
0.286667	O=C(N)c1cc(NC(=O)C=2NN=C(c3c(cc(cc3)C)C)C2)c(NCc4ccccc4)cc1
0.286667	O=C(N)c1cc(NC(=O)C=2NN=C(c3c(cc(cc3)C)C)C2)c(NCc4ccccc4)cc1
0.286667	O=C(N)c1cc(NC(=O)C=2NN=C(c3c(cc(cc3)C)C)C2)c(NCc4ccccc4)cc1
0.286307	O=C(Nc1c(ccc(C#N)c1)C)C=2N=CNC2
0.286307	O=C(Nc1c(ccc(C#N)c1)C)C=2N=CNC2
0.286307	O=C(Nc1c(ccc(C#N)c1)C)C=2N=CNC2
0.286307	O=C(Nc1c(ccc(C#N)c1)C)C=2N=CNC2
0.286307	O=C(Nc1c(ccc(C#N)c1)C)C=2N=CNC2
0.286307	O=C(Nc1c(ccc(C#N)c1)C)C=2N=CNC2
0.286307	O=C(Nc1c(ccc(C#N)c1)C)C=2N=CNC2
0.286307	O=C(Nc1c(ccc(C#N)c1)C)C=2N=CNC2
0.286307	O=C(Nc1c(ccc(C#N)c1)C)C=2N=CNC2
0.286307	O=C(Nc1c(ccc(C#N)c1)C)C=2N=CNC2
0.28629	Fc1c(cccc1)C(=O)Nc2c(ccc(c2)C(=O)O)C
0.28629	Fc1c(cccc1)C(=O)Nc2c(ccc(c2)C(=O)O)C
0.28629	Fc1c(cccc1)C(=O)Nc2c(ccc(c2)C(=O)O)C
0.28629	Fc1c(cccc1)C(=O)Nc2c(ccc(c2)C(=O)O)C
0.28629	Fc1c(cccc1)C(=O)Nc2c(ccc(c2)C(=O)O)C
0.28629	Fc1c(cccc1)C(=O)Nc2c(ccc(c2)C(=O)O)C
0.28629	Fc1c(cccc1)C(=O)Nc2c(ccc(c2)C(=O)O)C
0.28629	Fc1c(cccc1)C(=O)Nc2c(ccc(c2)C(=O)O)C
0.28629	Fc1c(cccc1)C(=O)Nc2c(ccc(c2)C(=O)O)C
0.28629	Fc1c(cccc1)C(=O)Nc2c(ccc(c2)C(=O)O)C
0.286195	O=C(OC(C)(C)C)N1Cc2c(ccc(NC(=O)c3ccc(OCc4cnccc4)cc3)c2)CC1
0.285714	Clc1cc(ccc1)C(=O)Nc2cc(c(N)cc2)C
0.285714	Clc1cc(ccc1)C(=O)Nc2cc(c(N)cc2)C
0.285714	Clc1cc(ccc1)C(=O)Nc2cc(c(N)cc2)C
0.285714	Clc1cc(ccc1)C(=O)Nc2cc(c(N)cc2)C
0.285714	Clc1cc(ccc1)C(=O)Nc2cc(c(N)cc2)C
0.285714	Clc1cc(ccc1)C(=O)Nc2cc(c(N)cc2)C
0.285714	Clc1cc(ccc1)C(=O)Nc2cc(c(N)cc2)C
0.285714	Clc1cc(ccc1)C(=O)Nc2cc(c(N)cc2)C
0.285714	Clc1cc(ccc1)C(=O)Nc2cc(c(N)cc2)C
0.285714	Clc1cc(ccc1)C(=O)Nc2cc(c(N)cc2)C
0.285199	Clc1cc(ccc1)C(=O)Nc2cc(c(NCC=3N=C(SC3)CCC)cc2)C
0.285199	Clc1cc(ccc1)C(=O)Nc2cc(c(NCC=3N=C(SC3)CCC)cc2)C
0.285199	Clc1cc(ccc1)C(=O)Nc2cc(c(NCC=3N=C(SC3)CCC)cc2)C
0.285199	Clc1cc(ccc1)C(=O)Nc2cc(c(NCC=3N=C(SC3)CCC)cc2)C
0.285199	Clc1cc(ccc1)C(=O)Nc2cc(c(NCC=3N=C(SC3)CCC)cc2)C
0.285199	Clc1cc(ccc1)C(=O)Nc2cc(c(NCC=3N=C(SC3)CCC)cc2)C
0.285199	Clc1cc(ccc1)C(=O)Nc2cc(c(NCC=3N=C(SC3)CCC)cc2)C
0.285199	Clc1cc(ccc1)C(=O)Nc2cc(c(NCC=3N=C(SC3)CCC)cc2)C
0.285199	Clc1cc(ccc1)C(=O)Nc2cc(c(NCC=3N=C(SC3)CCC)cc2)C
0.285199	Clc1cc(ccc1)C(=O)Nc2cc(c(NCC=3N=C(SC3)CCC)cc2)C
0.285199	[O-][N+](=O)c1c(N2CCN(CC2)C)ccc(c1)C(=O)Nc3cc(ccc3)CC#N
0.285199	[O-][N+](=O)c1c(N2CCN(CC2)C)ccc(c1)C(=O)Nc3cc(ccc3)CC#N
0.285199	[O-][N+](=O)c1c(N2CCN(CC2)C)ccc(c1)C(=O)Nc3cc(ccc3)CC#N
0.285199	[O-][N+](=O)c1c(N2CCN(CC2)C)ccc(c1)C(=O)Nc3cc(ccc3)CC#N
0.285185	O=C(NNc1nc(nc(c1)C)COCC)NCc2ccc(NC(=O)c3cnccc3)cc2
0.285185	O=C(NNc1nc(nc(c1)C)COCC)NCc2ccc(NC(=O)c3cnccc3)cc2
0.285185	O=C(NNc1nc(nc(c1)C)COCC)NCc2ccc(NC(=O)c3cnccc3)cc2
0.285185	O=C(NNc1nc(nc(c1)C)COCC)NCc2ccc(NC(=O)c3cnccc3)cc2
0.285185	O=C(NNc1nc(nc(c1)C)COCC)NCc2ccc(NC(=O)c3cnccc3)cc2
0.285185	O=C(NNc1nc(nc(c1)C)COCC)NCc2ccc(NC(=O)c3cnccc3)cc2
0.285185	O=C(NNc1nc(nc(c1)C)COCC)NCc2ccc(NC(=O)c3cnccc3)cc2
0.285185	O=C(NNc1nc(nc(c1)C)COCC)NCc2ccc(NC(=O)c3cnccc3)cc2
0.285185	O=C(NNc1nc(nc(c1)C)COCC)NCc2ccc(NC(=O)c3cnccc3)cc2
0.285185	O=C(NNc1nc(nc(c1)C)COCC)NCc2ccc(NC(=O)c3cnccc3)cc2
0.285171	S(=O)(=O)(c1ccc(cc1)C(=O)Nc2ncc(c3nccnc3)cc2)CCCC
0.284698	O=C(Nc1ccc(cc1)C(=O)NC2=NN3C(=C2)CN(Cc4ccccc4)CCC3)c5ccncc5
0.284698	O=C(Nc1ccc(cc1)C(=O)NC2=NN3C(=C2)CN(Cc4ccccc4)CCC3)c5ccncc5
0.284698	O=C(Nc1ccc(cc1)C(=O)NC2=NN3C(=C2)CN(Cc4ccccc4)CCC3)c5ccncc5
0.284698	O=C(Nc1ccc(cc1)C(=O)NC2=NN3C(=C2)CN(Cc4ccccc4)CCC3)c5ccncc5
0.284698	O=C(Nc1ccc(cc1)C(=O)NC2=NN3C(=C2)CN(Cc4ccccc4)CCC3)c5ccncc5
0.284698	O=C(Nc1ccc(cc1)C(=O)NC2=NN3C(=C2)CN(Cc4ccccc4)CCC3)c5ccncc5
0.284698	O=C(Nc1ccc(cc1)C(=O)NC2=NN3C(=C2)CN(Cc4ccccc4)CCC3)c5ccncc5
0.284698	O=C(Nc1ccc(cc1)C(=O)NC2=NN3C(=C2)CN(Cc4ccccc4)CCC3)c5ccncc5
0.284698	O=C(Nc1ccc(cc1)C(=O)NC2=NN3C(=C2)CN(Cc4ccccc4)CCC3)c5ccncc5
0.284698	O=C(Nc1ccc(cc1)C(=O)NC2=NN3C(=C2)CN(Cc4ccccc4)CCC3)c5ccncc5
0.284644	Brc1c(ccc(F)c1)CONC(=O)NCc2ccc(NC(=O)c3cnccc3)cc2
0.284644	Brc1c(ccc(F)c1)CONC(=O)NCc2ccc(NC(=O)c3cnccc3)cc2
0.284644	Brc1c(ccc(F)c1)CONC(=O)NCc2ccc(NC(=O)c3cnccc3)cc2
0.284644	Brc1c(ccc(F)c1)CONC(=O)NCc2ccc(NC(=O)c3cnccc3)cc2
0.284644	Brc1c(ccc(F)c1)CONC(=O)NCc2ccc(NC(=O)c3cnccc3)cc2
0.284644	Brc1c(ccc(F)c1)CONC(=O)NCc2ccc(NC(=O)c3cnccc3)cc2
0.284644	Brc1c(ccc(F)c1)CONC(=O)NCc2ccc(NC(=O)c3cnccc3)cc2
0.284644	Brc1c(ccc(F)c1)CONC(=O)NCc2ccc(NC(=O)c3cnccc3)cc2
0.284644	Brc1c(ccc(F)c1)CONC(=O)NCc2ccc(NC(=O)c3cnccc3)cc2
0.284644	Brc1c(ccc(F)c1)CONC(=O)NCc2ccc(NC(=O)c3cnccc3)cc2
0.284047	Clc1cc(ccc1)C(=O)Nc2cc(c(NCC3C(F)(F)C3)cc2)C
0.284047	Clc1cc(ccc1)C(=O)Nc2cc(c(NCC3C(F)(F)C3)cc2)C
0.283582	O=C(Nc1ccc(cc1)C(=O)NCCN(C)C)c2cc(OC)c(OCc3cnccc3)cc2
0.283582	O=C(Nc1ccc(cc1)C(=O)NCCN(C)C)c2cc(OC)c(OCc3cnccc3)cc2
0.283582	O=C(Nc1ccc(cc1)C(=O)NCCN(C)C)c2cc(OC)c(OCc3cnccc3)cc2
0.283582	O=C(Nc1ccc(cc1)C(=O)NCCN(C)C)c2cc(OC)c(OCc3cnccc3)cc2
0.283582	O=C(Nc1ccc(cc1)C(=O)NCCN(C)C)c2cc(OC)c(OCc3cnccc3)cc2
0.283582	O=C(Nc1ccc(cc1)C(=O)NCCN(C)C)c2cc(OC)c(OCc3cnccc3)cc2
0.283388	Clc1c(OCc2cnccc2)ccc(NC(=O)c3c(NS(=O)(=O)c4ccc(cc4)C)cc(Cl)cc3)c1
0.283388	Clc1c(OCc2cnccc2)ccc(NC(=O)c3c(NS(=O)(=O)c4ccc(cc4)C)cc(Cl)cc3)c1
0.283388	Clc1c(OCc2cnccc2)ccc(NC(=O)c3c(NS(=O)(=O)c4ccc(cc4)C)cc(Cl)cc3)c1
0.283388	Clc1c(OCc2cnccc2)ccc(NC(=O)c3c(NS(=O)(=O)c4ccc(cc4)C)cc(Cl)cc3)c1
0.283154	Clc1c(cc(NC(=O)C2=CNC(c3ccccc3)=C2)cc1)C(=O)NC4CCCCC4
0.283154	Clc1c(cc(NC(=O)C2=CNC(c3ccccc3)=C2)cc1)C(=O)NC4CCCCC4
0.283154	Clc1c(cc(NC(=O)C2=CNC(c3ccccc3)=C2)cc1)C(=O)NC4CCCCC4
0.283154	Clc1c(cc(NC(=O)C2=CNC(c3ccccc3)=C2)cc1)C(=O)NC4CCCCC4
0.283154	Clc1c(cc(NC(=O)C2=CNC(c3ccccc3)=C2)cc1)C(=O)NC4CCCCC4
0.283154	Clc1c(cc(NC(=O)C2=CNC(c3ccccc3)=C2)cc1)C(=O)NC4CCCCC4
0.283154	Clc1c(cc(NC(=O)C2=CNC(c3ccccc3)=C2)cc1)C(=O)NC4CCCCC4
0.283154	Clc1c(cc(NC(=O)C2=CNC(c3ccccc3)=C2)cc1)C(=O)NC4CCCCC4
0.283154	Clc1c(cc(NC(=O)C2=CNC(c3ccccc3)=C2)cc1)C(=O)NC4CCCCC4
0.283154	Clc1c(cc(NC(=O)C2=CNC(c3ccccc3)=C2)cc1)C(=O)NC4CCCCC4
0.282787	O=C(O)c1cc(Nc2nc(N3CCCC3)ccn2)ccc1
0.282787	O=C(O)c1cc(Nc2nc(N3CCCC3)ccn2)ccc1
0.282787	O=C(O)c1cc(Nc2nc(N3CCCC3)ccn2)ccc1
0.282787	O=C(O)c1cc(Nc2nc(N3CCCC3)ccn2)ccc1
0.282787	O=C(O)c1cc(Nc2nc(N3CCCC3)ccn2)ccc1
0.282787	O=C(O)c1cc(Nc2nc(N3CCCC3)ccn2)ccc1
0.282787	O=C(O)c1cc(Nc2nc(N3CCCC3)ccn2)ccc1
0.282787	O=C(O)c1cc(Nc2nc(N3CCCC3)ccn2)ccc1
0.282787	O=C(O)c1cc(Nc2nc(N3CCCC3)ccn2)ccc1
0.282787	O=C(O)c1cc(Nc2nc(N3CCCC3)ccn2)ccc1
0.282353	O=C(Nc1c(cc(cc1)C(=O)NC2CCCCC2)C)c3ccc(cc3)CC(=O)N
0.282353	O=C(Nc1c(cc(cc1)C(=O)NC2CCCCC2)C)c3ccc(cc3)CC(=O)N
0.282353	O=C(Nc1c(cc(cc1)C(=O)NC2CCCCC2)C)c3ccc(cc3)CC(=O)N
0.282353	O=C(Nc1c(cc(cc1)C(=O)NC2CCCCC2)C)c3ccc(cc3)CC(=O)N
0.282353	O=C(Nc1c(cc(cc1)C(=O)NC2CCCCC2)C)c3ccc(cc3)CC(=O)N
0.282353	O=C(Nc1c(cc(cc1)C(=O)NC2CCCCC2)C)c3ccc(cc3)CC(=O)N
0.282353	O=C(Nc1c(cc(cc1)C(=O)NC2CCCCC2)C)c3ccc(cc3)CC(=O)N
0.282353	O=C(Nc1c(cc(cc1)C(=O)NC2CCCCC2)C)c3ccc(cc3)CC(=O)N
0.282353	O=C(Nc1c(cc(cc1)C(=O)NC2CCCCC2)C)c3ccc(cc3)CC(=O)N
0.282353	O=C(Nc1c(cc(cc1)C(=O)NC2CCCCC2)C)c3ccc(cc3)CC(=O)N
0.282051	S1C(=NC(c2ccc(NC(=O)C(=O)NCc3ccc(c4cnccc4)cc3)cc2)=C1)N5CCOCC5
0.282051	S1C(=NC(c2ccc(NC(=O)C(=O)NCc3ccc(c4cnccc4)cc3)cc2)=C1)N5CCOCC5
0.282051	S1C(=NC(c2ccc(NC(=O)C(=O)NCc3ccc(c4cnccc4)cc3)cc2)=C1)N5CCOCC5
0.282051	O=C(O)C(=O)N1CCN(C(=O)Nc2c(ccc(c3cnc(OC)cc3)c2)C)CC1
0.282051	O=C(O)C(=O)N1CCN(C(=O)Nc2c(ccc(c3cnc(OC)cc3)c2)C)CC1
0.282051	O=C(O)C(=O)N1CCN(C(=O)Nc2c(ccc(c3cnc(OC)cc3)c2)C)CC1
0.282051	O=C(O)C(=O)N1CCN(C(=O)Nc2c(ccc(c3cnc(OC)cc3)c2)C)CC1
0.28169	Clc1ncc(c(c1)C)C(=O)Nc2cc(Cl)c(OCc3cnccc3)cc2
0.28169	Clc1ncc(c(c1)C)C(=O)Nc2cc(Cl)c(OCc3cnccc3)cc2
0.28169	Clc1ncc(c(c1)C)C(=O)Nc2cc(Cl)c(OCc3cnccc3)cc2
0.28169	Clc1ncc(c(c1)C)C(=O)Nc2cc(Cl)c(OCc3cnccc3)cc2
0.28169	Clc1ncc(c(c1)C)C(=O)Nc2cc(Cl)c(OCc3cnccc3)cc2
0.28169	Clc1ncc(c(c1)C)C(=O)Nc2cc(Cl)c(OCc3cnccc3)cc2
0.28169	Clc1ncc(c(c1)C)C(=O)Nc2cc(Cl)c(OCc3cnccc3)cc2
0.28169	Clc1ncc(c(c1)C)C(=O)Nc2cc(Cl)c(OCc3cnccc3)cc2
0.28169	Clc1ncc(c(c1)C)C(=O)Nc2cc(Cl)c(OCc3cnccc3)cc2
0.28169	Clc1ncc(c(c1)C)C(=O)Nc2cc(Cl)c(OCc3cnccc3)cc2
0.281646	S(=O)(=O)(Nc1c(F)ccc(NC(=O)C=2C(=O)NC(c3ncccc3)=CC2)c1)c4ccc(cc4)C
0.281646	S(=O)(=O)(Nc1c(F)ccc(NC(=O)C=2C(=O)NC(c3ncccc3)=CC2)c1)c4ccc(cc4)C
0.281646	S(=O)(=O)(Nc1c(F)ccc(NC(=O)C=2C(=O)NC(c3ncccc3)=CC2)c1)c4ccc(cc4)C
0.281646	S(=O)(=O)(Nc1c(F)ccc(NC(=O)C=2C(=O)NC(c3ncccc3)=CC2)c1)c4ccc(cc4)C
0.281646	S(=O)(=O)(Nc1c(F)ccc(NC(=O)C=2C(=O)NC(c3ncccc3)=CC2)c1)c4ccc(cc4)C
0.281646	S(=O)(=O)(Nc1c(F)ccc(NC(=O)C=2C(=O)NC(c3ncccc3)=CC2)c1)c4ccc(cc4)C
0.281646	S(=O)(=O)(Nc1c(F)ccc(NC(=O)C=2C(=O)NC(c3ncccc3)=CC2)c1)c4ccc(cc4)C
0.281646	S(=O)(=O)(Nc1c(F)ccc(NC(=O)C=2C(=O)NC(c3ncccc3)=CC2)c1)c4ccc(cc4)C
0.281646	S(=O)(=O)(Nc1c(F)ccc(NC(=O)C=2C(=O)NC(c3ncccc3)=CC2)c1)c4ccc(cc4)C
0.281646	S(=O)(=O)(Nc1c(F)ccc(NC(=O)C=2C(=O)NC(c3ncccc3)=CC2)c1)c4ccc(cc4)C
0.281513	O=C(NCC1CC1)c2cc(NC(=O)C=O)c(cc2)C
0.281139	S1C(=NC2=C1CN(Cc3ccccc3)CC2)NC(=O)c4ccc(NC(=O)c5ccncc5)cc4
0.281139	S1C(=NC2=C1CN(Cc3ccccc3)CC2)NC(=O)c4ccc(NC(=O)c5ccncc5)cc4
0.281139	S1C(=NC2=C1CN(Cc3ccccc3)CC2)NC(=O)c4ccc(NC(=O)c5ccncc5)cc4
0.281139	S1C(=NC2=C1CN(Cc3ccccc3)CC2)NC(=O)c4ccc(NC(=O)c5ccncc5)cc4
0.281139	S1C(=NC2=C1CN(Cc3ccccc3)CC2)NC(=O)c4ccc(NC(=O)c5ccncc5)cc4
0.281139	S1C(=NC2=C1CN(Cc3ccccc3)CC2)NC(=O)c4ccc(NC(=O)c5ccncc5)cc4
0.281139	S1C(=NC2=C1CN(Cc3ccccc3)CC2)NC(=O)c4ccc(NC(=O)c5ccncc5)cc4
0.281139	S1C(=NC2=C1CN(Cc3ccccc3)CC2)NC(=O)c4ccc(NC(=O)c5ccncc5)cc4
0.281139	S1C(=NC2=C1CN(Cc3ccccc3)CC2)NC(=O)c4ccc(NC(=O)c5ccncc5)cc4
0.281139	S1C(=NC2=C1CN(Cc3ccccc3)CC2)NC(=O)c4ccc(NC(=O)c5ccncc5)cc4
0.280899	S1C(=C(N=C1)C(=O)Nc2c(ccc(c3ccncc3)c2)C)CC
0.280899	S1C(=C(N=C1)C(=O)Nc2c(ccc(c3ccncc3)c2)C)CC
0.280899	S1C(=C(N=C1)C(=O)Nc2c(ccc(c3ccncc3)c2)C)CC
0.280899	S1C(=C(N=C1)C(=O)Nc2c(ccc(c3ccncc3)c2)C)CC
0.280899	S1C(=C(N=C1)C(=O)Nc2c(ccc(c3ccncc3)c2)C)CC
0.280899	S1C(=C(N=C1)C(=O)Nc2c(ccc(c3ccncc3)c2)C)CC
0.280899	S1C(=C(N=C1)C(=O)Nc2c(ccc(c3ccncc3)c2)C)CC
0.280899	S1C(=C(N=C1)C(=O)Nc2c(ccc(c3ccncc3)c2)C)CC
0.280899	S1C(=C(N=C1)C(=O)Nc2c(ccc(c3ccncc3)c2)C)CC
0.280899	S1C(=C(N=C1)C(=O)Nc2c(ccc(c3ccncc3)c2)C)CC
0.280899	O=C(Nc1c(cccc1)C2=NNC(=N2)C)C3=CNC(c4ccccc4)=C3
0.280899	O=C(Nc1c(cccc1)C2=NNC(=N2)C)C3=CNC(c4ccccc4)=C3
0.280899	O=C(Nc1c(cccc1)C2=NNC(=N2)C)C3=CNC(c4ccccc4)=C3
0.280899	O=C(Nc1c(cccc1)C2=NNC(=N2)C)C3=CNC(c4ccccc4)=C3
0.280899	O=C(Nc1c(cccc1)C2=NNC(=N2)C)C3=CNC(c4ccccc4)=C3
0.280899	O=C(Nc1c(cccc1)C2=NNC(=N2)C)C3=CNC(c4ccccc4)=C3
0.280899	O=C(Nc1c(cccc1)C2=NNC(=N2)C)C3=CNC(c4ccccc4)=C3
0.280899	O=C(Nc1c(cccc1)C2=NNC(=N2)C)C3=CNC(c4ccccc4)=C3
0.280899	O=C(Nc1c(cccc1)C2=NNC(=N2)C)C3=CNC(c4ccccc4)=C3
0.280899	O=C(Nc1c(cccc1)C2=NNC(=N2)C)C3=CNC(c4ccccc4)=C3
0.280576	O=C(Nc1c(cccc1)C2=NNC(=N2)C)c3cc(ccc3)Cc4ncccc4
0.280576	O=C(Nc1c(cccc1)C2=NNC(=N2)C)c3cc(ccc3)Cc4ncccc4
0.280576	O=C(Nc1c(cccc1)C2=NNC(=N2)C)c3cc(ccc3)Cc4ncccc4
0.280576	O=C(Nc1c(cccc1)C2=NNC(=N2)C)c3cc(ccc3)Cc4ncccc4
0.280576	O=C(Nc1c(cccc1)C2=NNC(=N2)C)c3cc(ccc3)Cc4ncccc4
0.280576	O=C(Nc1c(cccc1)C2=NNC(=N2)C)c3cc(ccc3)Cc4ncccc4
0.280576	O=C(Nc1c(cccc1)C2=NNC(=N2)C)c3cc(ccc3)Cc4ncccc4
0.280576	O=C(Nc1c(cccc1)C2=NNC(=N2)C)c3cc(ccc3)Cc4ncccc4
0.280576	O=C(Nc1c(cccc1)C2=NNC(=N2)C)c3cc(ccc3)Cc4ncccc4
0.280576	O=C(Nc1c(cccc1)C2=NNC(=N2)C)c3cc(ccc3)Cc4ncccc4
0.280405	S1C(=NC(C=2SC=C(C(=O)Nc3cc(NC(=O)c4cc(F)ccc4)c(OC)cc3)C2)=C1)C
0.280405	S1C(=NC(C=2SC=C(C(=O)Nc3cc(NC(=O)c4cc(F)ccc4)c(OC)cc3)C2)=C1)C
0.280405	S1C(=NC(C=2SC=C(C(=O)Nc3cc(NC(=O)c4cc(F)ccc4)c(OC)cc3)C2)=C1)C
0.280405	S1C(=NC(C=2SC=C(C(=O)Nc3cc(NC(=O)c4cc(F)ccc4)c(OC)cc3)C2)=C1)C
0.280405	S1C(=NC(C=2SC=C(C(=O)Nc3cc(NC(=O)c4cc(F)ccc4)c(OC)cc3)C2)=C1)C
0.280405	S1C(=NC(C=2SC=C(C(=O)Nc3cc(NC(=O)c4cc(F)ccc4)c(OC)cc3)C2)=C1)C
0.280405	S1C(=NC(C=2SC=C(C(=O)Nc3cc(NC(=O)c4cc(F)ccc4)c(OC)cc3)C2)=C1)C
0.280405	S1C(=NC(C=2SC=C(C(=O)Nc3cc(NC(=O)c4cc(F)ccc4)c(OC)cc3)C2)=C1)C
0.280405	S1C(=NC(C=2SC=C(C(=O)Nc3cc(NC(=O)c4cc(F)ccc4)c(OC)cc3)C2)=C1)C
0.280405	S1C(=NC(C=2SC=C(C(=O)Nc3cc(NC(=O)c4cc(F)ccc4)c(OC)cc3)C2)=C1)C
0.279693	Clc1cc(ccc1)C(=O)Nc2cc(c(NCCOC(=O)N(C)C)cc2)C
0.279693	Clc1cc(ccc1)C(=O)Nc2cc(c(NCCOC(=O)N(C)C)cc2)C
0.279693	Clc1cc(ccc1)C(=O)Nc2cc(c(NCCOC(=O)N(C)C)cc2)C
0.279352	FC(F)(F)c1cc(NC(=O)c2ccc(NC(=O)c3ccncc3)cc2)c(NCCC)cc1
0.279352	FC(F)(F)c1cc(NC(=O)c2ccc(NC(=O)c3ccncc3)cc2)c(NCCC)cc1
0.279352	FC(F)(F)c1cc(NC(=O)c2ccc(NC(=O)c3ccncc3)cc2)c(NCCC)cc1
0.279352	FC(F)(F)c1cc(NC(=O)c2ccc(NC(=O)c3ccncc3)cc2)c(NCCC)cc1
0.279352	FC(F)(F)c1cc(NC(=O)c2ccc(NC(=O)c3ccncc3)cc2)c(NCCC)cc1
0.279352	FC(F)(F)c1cc(NC(=O)c2ccc(NC(=O)c3ccncc3)cc2)c(NCCC)cc1
0.279352	FC(F)(F)c1cc(NC(=O)c2ccc(NC(=O)c3ccncc3)cc2)c(NCCC)cc1
0.279352	FC(F)(F)c1cc(NC(=O)c2ccc(NC(=O)c3ccncc3)cc2)c(NCCC)cc1
0.279352	FC(F)(F)c1cc(NC(=O)c2ccc(NC(=O)c3ccncc3)cc2)c(NCCC)cc1
0.279352	FC(F)(F)c1cc(NC(=O)c2ccc(NC(=O)c3ccncc3)cc2)c(NCCC)cc1
0.279152	O=C(NCc1ccccc1)c2c(NC(=O)CNc3c(ccc(NC(=O)C(C)C)c3)C)cccc2
0.278746	O=C(Nc1ccccc1)c2cc(NC(=O)COC(=O)CC3C4CCC(C3)CC4)c(cc2)C
0.278746	O=C(Nc1ccccc1)c2cc(NC(=O)COC(=O)CC3C4CCC(C3)CC4)c(cc2)C
0.278746	O=C(Nc1ccccc1)c2cc(NC(=O)COC(=O)CC3C4CCC(C3)CC4)c(cc2)C
0.278746	O=C(Nc1ccccc1)c2cc(NC(=O)COC(=O)CC3C4CCC(C3)CC4)c(cc2)C
0.278746	O=C(Nc1ccccc1)c2cc(NC(=O)COC(=O)CC3C4CCC(C3)CC4)c(cc2)C
0.278746	O=C(Nc1ccccc1)c2cc(NC(=O)COC(=O)CC3C4CCC(C3)CC4)c(cc2)C
0.278746	O=C(Nc1ccccc1)c2cc(NC(=O)COC(=O)CC3C4CCC(C3)CC4)c(cc2)C
0.278746	O=C(Nc1ccccc1)c2cc(NC(=O)COC(=O)CC3C4CCC(C3)CC4)c(cc2)C
0.278746	O=C(Nc1ccccc1)c2cc(NC(=O)COC(=O)CC3C4CCC(C3)CC4)c(cc2)C
0.278689	O=C(Nc1cc(c(cc1)C)C=2OC=C(N2)C)c3c4c(ON=C4C(C)C)nc(c5cnccc5)c3
0.278689	O=C(Nc1cc(c(cc1)C)C=2OC=C(N2)C)c3c4c(ON=C4C(C)C)nc(c5cnccc5)c3
0.278689	O=C(Nc1cc(c(cc1)C)C=2OC=C(N2)C)c3c4c(ON=C4C(C)C)nc(c5cnccc5)c3
0.278689	O=C(Nc1cc(c(cc1)C)C=2OC=C(N2)C)c3c4c(ON=C4C(C)C)nc(c5cnccc5)c3
0.278689	O=C(Nc1cc(c(cc1)C)C=2OC=C(N2)C)c3c4c(ON=C4C(C)C)nc(c5cnccc5)c3
0.278689	O=C(Nc1cc(c(cc1)C)C=2OC=C(N2)C)c3c4c(ON=C4C(C)C)nc(c5cnccc5)c3
0.278689	O=C(Nc1cc(c(cc1)C)C=2OC=C(N2)C)c3c4c(ON=C4C(C)C)nc(c5cnccc5)c3
0.278689	O=C(Nc1cc(c(cc1)C)C=2OC=C(N2)C)c3c4c(ON=C4C(C)C)nc(c5cnccc5)c3
0.278689	O=C(Nc1cc(c(cc1)C)C=2OC=C(N2)C)c3c4c(ON=C4C(C)C)nc(c5cnccc5)c3
0.278689	O=C(Nc1cc(c(cc1)C)C=2OC=C(N2)C)c3c4c(ON=C4C(C)C)nc(c5cnccc5)c3
0.278481	O=C(Nc1ccc(cc1)C(=O)Nc2cc(c(OC)cc2)CO)c3ccncc3
0.278481	O=C(Nc1ccc(cc1)C(=O)Nc2cc(c(OC)cc2)CO)c3ccncc3
0.278481	O=C(Nc1ccc(cc1)C(=O)Nc2cc(c(OC)cc2)CO)c3ccncc3
0.278481	O=C(Nc1ccc(cc1)C(=O)Nc2cc(c(OC)cc2)CO)c3ccncc3
0.278481	O=C(Nc1ccc(cc1)C(=O)Nc2cc(c(OC)cc2)CO)c3ccncc3
0.278481	O=C(Nc1ccc(cc1)C(=O)Nc2cc(c(OC)cc2)CO)c3ccncc3
0.278481	O=C(Nc1ccc(cc1)C(=O)Nc2cc(c(OC)cc2)CO)c3ccncc3
0.278481	O=C(Nc1ccc(cc1)C(=O)Nc2cc(c(OC)cc2)CO)c3ccncc3
0.278481	O=C(Nc1ccc(cc1)C(=O)Nc2cc(c(OC)cc2)CO)c3ccncc3
0.278481	O=C(Nc1ccc(cc1)C(=O)Nc2cc(c(OC)cc2)CO)c3ccncc3
0.278317	S1C(=NC(C(=O)Nc2c(NCc3ccccc3)ccc(c2)C(=O)N)=C1)c4c(cc(cc4)C)C
0.278317	S1C(=NC(C(=O)Nc2c(NCc3ccccc3)ccc(c2)C(=O)N)=C1)c4c(cc(cc4)C)C
0.278317	S1C(=NC(C(=O)Nc2c(NCc3ccccc3)ccc(c2)C(=O)N)=C1)c4c(cc(cc4)C)C
0.278317	S1C(=NC(C(=O)Nc2c(NCc3ccccc3)ccc(c2)C(=O)N)=C1)c4c(cc(cc4)C)C
0.278317	S1C(=NC(C(=O)Nc2c(NCc3ccccc3)ccc(c2)C(=O)N)=C1)c4c(cc(cc4)C)C
0.278226	O=C(NCC(=O)OC)c1ccc(NC(=O)C2=CNC(c3ccccc3)=C2)cc1
0.278226	O=C(NCC(=O)OC)c1ccc(NC(=O)C2=CNC(c3ccccc3)=C2)cc1
0.278226	O=C(NCC(=O)OC)c1ccc(NC(=O)C2=CNC(c3ccccc3)=C2)cc1
0.278226	O=C(NCC(=O)OC)c1ccc(NC(=O)C2=CNC(c3ccccc3)=C2)cc1
0.278226	O=C(NCC(=O)OC)c1ccc(NC(=O)C2=CNC(c3ccccc3)=C2)cc1
0.278226	O=C(NCC(=O)OC)c1ccc(NC(=O)C2=CNC(c3ccccc3)=C2)cc1
0.278226	O=C(NCC(=O)OC)c1ccc(NC(=O)C2=CNC(c3ccccc3)=C2)cc1
0.278226	O=C(NCC(=O)OC)c1ccc(NC(=O)C2=CNC(c3ccccc3)=C2)cc1
0.278226	O=C(NCC(=O)OC)c1ccc(NC(=O)C2=CNC(c3ccccc3)=C2)cc1
0.278226	O=C(NCC(=O)OC)c1ccc(NC(=O)C2=CNC(c3ccccc3)=C2)cc1
0.278226	O=C(Nc1c(ccc(C#N)c1)C)c2nnc(N)cc2
0.278226	O=C(Nc1c(ccc(C#N)c1)C)c2nnc(N)cc2
0.278195	Clc1cc(ccc1)C(=O)Nc2cc(c(NCCCCOC3CCCCC3)cc2)C
0.278195	Clc1cc(ccc1)C(=O)Nc2cc(c(NCCCCOC3CCCCC3)cc2)C
0.278195	Clc1cc(ccc1)C(=O)Nc2cc(c(NCCCCOC3CCCCC3)cc2)C
0.278195	Clc1cc(ccc1)C(=O)Nc2cc(c(NCCCCOC3CCCCC3)cc2)C
0.278195	Clc1cc(ccc1)C(=O)Nc2cc(c(NCCCCOC3CCCCC3)cc2)C
0.278195	Clc1cc(ccc1)C(=O)Nc2cc(c(NCCCCOC3CCCCC3)cc2)C
0.278195	Clc1cc(ccc1)C(=O)Nc2cc(c(NCCCCOC3CCCCC3)cc2)C
0.278195	Clc1cc(ccc1)C(=O)Nc2cc(c(NCCCCOC3CCCCC3)cc2)C
0.278195	Clc1cc(ccc1)C(=O)Nc2cc(c(NCCCCOC3CCCCC3)cc2)C
0.278195	Clc1cc(ccc1)C(=O)Nc2cc(c(NCCCCOC3CCCCC3)cc2)C
0.278195	Clc1c(NCC(=O)Nc2c(c3ccccc3)cccc2)cc(cc1)C(=O)Nc4ccccc4
0.278195	Clc1c(NCC(=O)Nc2c(c3ccccc3)cccc2)cc(cc1)C(=O)Nc4ccccc4
0.278195	Clc1c(NCC(=O)Nc2c(c3ccccc3)cccc2)cc(cc1)C(=O)Nc4ccccc4
0.278195	Clc1c(NCC(=O)Nc2c(c3ccccc3)cccc2)cc(cc1)C(=O)Nc4ccccc4
0.278195	Clc1c(NCC(=O)Nc2c(c3ccccc3)cccc2)cc(cc1)C(=O)Nc4ccccc4
0.278195	Clc1c(NCC(=O)Nc2c(c3ccccc3)cccc2)cc(cc1)C(=O)Nc4ccccc4
0.278195	Clc1c(NCC(=O)Nc2c(c3ccccc3)cccc2)cc(cc1)C(=O)Nc4ccccc4
0.278195	Clc1c(NCC(=O)Nc2c(c3ccccc3)cccc2)cc(cc1)C(=O)Nc4ccccc4
0.278195	Clc1c(NCC(=O)Nc2c(c3ccccc3)cccc2)cc(cc1)C(=O)Nc4ccccc4
0.278195	Clc1c(NCC(=O)Nc2c(c3ccccc3)cccc2)cc(cc1)C(=O)Nc4ccccc4
0.277992	O=C(Nc1c(cccc1)C2=NNC(=N2)C)c3ccc(cc3)CCCC=C
0.277992	O=C(Nc1c(cccc1)C2=NNC(=N2)C)c3ccc(cc3)CCCC=C
0.277992	O=C(Nc1c(cccc1)C2=NNC(=N2)C)c3ccc(cc3)CCCC=C
0.277992	O=C(Nc1c(cccc1)C2=NNC(=N2)C)c3ccc(cc3)CCCC=C
0.277992	O=C(Nc1c(cccc1)C2=NNC(=N2)C)c3ccc(cc3)CCCC=C
0.277992	O=C(Nc1c(cccc1)C2=NNC(=N2)C)c3ccc(cc3)CCCC=C
0.277992	O=C(Nc1c(cccc1)C2=NNC(=N2)C)c3ccc(cc3)CCCC=C
0.277992	O=C(Nc1c(cccc1)C2=NNC(=N2)C)c3ccc(cc3)CCCC=C
0.277992	O=C(Nc1c(cccc1)C2=NNC(=N2)C)c3ccc(cc3)CCCC=C
0.277992	O=C(Nc1c(cccc1)C2=NNC(=N2)C)c3ccc(cc3)CCCC=C
0.277978	O=C(Nc1nc(c2cc3c(cc2)cccc3)ccc1)c4cncc(c5ccc(OC)cc5)c4
0.277978	O=C(Nc1nc(c2cc3c(cc2)cccc3)ccc1)c4cncc(c5ccc(OC)cc5)c4
0.277978	O=C(Nc1nc(c2cc3c(cc2)cccc3)ccc1)c4cncc(c5ccc(OC)cc5)c4
0.277978	O=C(Nc1nc(c2cc3c(cc2)cccc3)ccc1)c4cncc(c5ccc(OC)cc5)c4
0.277978	O=C(Nc1nc(c2cc3c(cc2)cccc3)ccc1)c4cncc(c5ccc(OC)cc5)c4
0.277978	O=C(Nc1nc(c2cc3c(cc2)cccc3)ccc1)c4cncc(c5ccc(OC)cc5)c4
0.277978	O=C(Nc1nc(c2cc3c(cc2)cccc3)ccc1)c4cncc(c5ccc(OC)cc5)c4
0.277978	O=C(Nc1nc(c2cc3c(cc2)cccc3)ccc1)c4cncc(c5ccc(OC)cc5)c4
0.277978	O=C(Nc1nc(c2cc3c(cc2)cccc3)ccc1)c4cncc(c5ccc(OC)cc5)c4
0.277978	O=C(Nc1nc(c2cc3c(cc2)cccc3)ccc1)c4cncc(c5ccc(OC)cc5)c4
0.277778	ClC=1SC(c2cnc(NC(=O)c3ccc(cc3)CCc4ccccc4)cc2)=CC1
0.277778	ClC=1SC(c2cnc(NC(=O)c3ccc(cc3)CCc4ccccc4)cc2)=CC1
0.277778	ClC=1SC(c2cnc(NC(=O)c3ccc(cc3)CCc4ccccc4)cc2)=CC1
0.277778	ClC=1SC(c2cnc(NC(=O)c3ccc(cc3)CCc4ccccc4)cc2)=CC1
0.277778	ClC=1SC(c2cnc(NC(=O)c3ccc(cc3)CCc4ccccc4)cc2)=CC1
0.277778	ClC=1SC(c2cnc(NC(=O)c3ccc(cc3)CCc4ccccc4)cc2)=CC1
0.277778	ClC=1SC(c2cnc(NC(=O)c3ccc(cc3)CCc4ccccc4)cc2)=CC1
0.277778	ClC=1SC(c2cnc(NC(=O)c3ccc(cc3)CCc4ccccc4)cc2)=CC1
0.277778	ClC=1SC(c2cnc(NC(=O)c3ccc(cc3)CCc4ccccc4)cc2)=CC1
0.277778	ClC=1SC(c2cnc(NC(=O)c3ccc(cc3)CCc4ccccc4)cc2)=CC1
0.277603	O=C(Nc1ccccc1)c2cc(NC(=O)C(=O)N3CC4=NC(=NN4CC3)C)c(cc2)C
0.277603	O=C(Nc1ccccc1)c2cc(NC(=O)C(=O)N3CC4=NC(=NN4CC3)C)c(cc2)C
0.277603	O=C(Nc1ccccc1)c2cc(NC(=O)C(=O)N3CC4=NC(=NN4CC3)C)c(cc2)C
0.277603	O=C(Nc1ccccc1)c2cc(NC(=O)C(=O)N3CC4=NC(=NN4CC3)C)c(cc2)C
0.277603	O=C(Nc1ccccc1)c2cc(NC(=O)C(=O)N3CC4=NC(=NN4CC3)C)c(cc2)C
0.277603	O=C(Nc1ccccc1)c2cc(NC(=O)C(=O)N3CC4=NC(=NN4CC3)C)c(cc2)C
0.277603	O=C(Nc1ccccc1)c2cc(NC(=O)C(=O)N3CC4=NC(=NN4CC3)C)c(cc2)C
0.277603	O=C(Nc1ccccc1)c2cc(NC(=O)C(=O)N3CC4=NC(=NN4CC3)C)c(cc2)C
0.277228	Fc1cncc(c2cc(NC(=O)C(=O)Nc3cnc(N4CC(=O)NCC4)cc3)c(cc2)C)c1
0.277228	Fc1cncc(c2cc(NC(=O)C(=O)Nc3cnc(N4CC(=O)NCC4)cc3)c(cc2)C)c1
0.277154	O=C(OCC)c1c(NC(=O)c2ccc(cc2)CC(=O)N)ccc(c3ccccc3)c1
0.277154	O=C(OCC)c1c(NC(=O)c2ccc(cc2)CC(=O)N)ccc(c3ccccc3)c1
0.277154	O=C(OCC)c1c(NC(=O)c2ccc(cc2)CC(=O)N)ccc(c3ccccc3)c1
0.277154	O=C(OCC)c1c(NC(=O)c2ccc(cc2)CC(=O)N)ccc(c3ccccc3)c1
0.277154	O=C(OCC)c1c(NC(=O)c2ccc(cc2)CC(=O)N)ccc(c3ccccc3)c1
0.277154	O=C(OCC)c1c(NC(=O)c2ccc(cc2)CC(=O)N)ccc(c3ccccc3)c1
0.277154	O=C(OCC)c1c(NC(=O)c2ccc(cc2)CC(=O)N)ccc(c3ccccc3)c1
0.277154	O=C(OCC)c1c(NC(=O)c2ccc(cc2)CC(=O)N)ccc(c3ccccc3)c1
0.277154	O=C(OCC)c1c(NC(=O)c2ccc(cc2)CC(=O)N)ccc(c3ccccc3)c1
0.277154	O=C(OCC)c1c(NC(=O)c2ccc(cc2)CC(=O)N)ccc(c3ccccc3)c1
0.276596	S1C(C(=O)Nc2c(cc(cc2)C(=O)Nc3c(NCc4ccccc4)ccc(c3)C(F)(F)F)C)=CC=C1
0.276316	Clc1c(N2CCN(CC2)C)ccc(NC(=O)C=3N=C(SC3)c4c(cc(cc4)C)C)c1
0.276316	O=C(OC(C)(C)C)Nc1cc2c(NC(C(=O)Nc3c(ccc(c4ccncc4)c3)C)=C2)cc1
0.276224	Clc1c(ccc(NC(=O)c2ncc(nc2)N3CCNCC3)c1)C(=O)Nc4cnccc4
0.276224	Clc1c(ccc(NC(=O)c2ncc(nc2)N3CCNCC3)c1)C(=O)Nc4cnccc4
0.276224	Clc1c(ccc(NC(=O)c2ncc(nc2)N3CCNCC3)c1)C(=O)Nc4cnccc4
0.276224	Clc1c(ccc(NC(=O)c2ncc(nc2)N3CCNCC3)c1)C(=O)Nc4cnccc4
0.276224	Clc1c(ccc(NC(=O)c2ncc(nc2)N3CCNCC3)c1)C(=O)Nc4cnccc4
0.276224	Clc1c(ccc(NC(=O)c2ncc(nc2)N3CCNCC3)c1)C(=O)Nc4cnccc4
0.276224	Clc1c(ccc(NC(=O)c2ncc(nc2)N3CCNCC3)c1)C(=O)Nc4cnccc4
0.276224	Clc1c(ccc(NC(=O)c2ncc(nc2)N3CCNCC3)c1)C(=O)Nc4cnccc4
0.276224	Clc1c(ccc(NC(=O)c2ncc(nc2)N3CCNCC3)c1)C(=O)Nc4cnccc4
0.276224	Clc1c(ccc(NC(=O)c2ncc(nc2)N3CCNCC3)c1)C(=O)Nc4cnccc4
0.276119	Clc1c(ccc(NC(=O)C=2SN=C(C2)C)c1)C(=O)Nc3cnccc3
0.276119	Clc1c(ccc(NC(=O)C=2SN=C(C2)C)c1)C(=O)Nc3cnccc3
0.276119	Clc1c(ccc(NC(=O)C=2SN=C(C2)C)c1)C(=O)Nc3cnccc3
0.276119	Clc1c(ccc(NC(=O)C=2SN=C(C2)C)c1)C(=O)Nc3cnccc3
0.276119	Clc1c(ccc(NC(=O)C=2SN=C(C2)C)c1)C(=O)Nc3cnccc3
0.276119	Clc1c(ccc(NC(=O)C=2SN=C(C2)C)c1)C(=O)Nc3cnccc3
0.276119	Clc1c(ccc(NC(=O)C=2SN=C(C2)C)c1)C(=O)Nc3cnccc3
0.276119	Clc1c(ccc(NC(=O)C=2SN=C(C2)C)c1)C(=O)Nc3cnccc3
0.276119	Clc1c(ccc(NC(=O)C=2SN=C(C2)C)c1)C(=O)Nc3cnccc3
0.276119	Clc1c(ccc(NC(=O)C=2SN=C(C2)C)c1)C(=O)Nc3cnccc3
0.276094	Brc1cc(ccc1)C=2SC(=CC2)CN3CCN(C(=O)Nc4cc(Cl)c(cc4)C(=O)N)CC3
0.276094	Brc1cc(ccc1)C=2SC(=CC2)CN3CCN(C(=O)Nc4cc(Cl)c(cc4)C(=O)N)CC3
0.276094	Brc1cc(ccc1)C=2SC(=CC2)CN3CCN(C(=O)Nc4cc(Cl)c(cc4)C(=O)N)CC3
0.276094	Brc1cc(ccc1)C=2SC(=CC2)CN3CCN(C(=O)Nc4cc(Cl)c(cc4)C(=O)N)CC3
0.276094	Brc1cc(ccc1)C=2SC(=CC2)CN3CCN(C(=O)Nc4cc(Cl)c(cc4)C(=O)N)CC3
0.276094	Brc1cc(ccc1)C=2SC(=CC2)CN3CCN(C(=O)Nc4cc(Cl)c(cc4)C(=O)N)CC3
0.276094	Brc1cc(ccc1)C=2SC(=CC2)CN3CCN(C(=O)Nc4cc(Cl)c(cc4)C(=O)N)CC3
0.276094	Brc1cc(ccc1)C=2SC(=CC2)CN3CCN(C(=O)Nc4cc(Cl)c(cc4)C(=O)N)CC3
0.276094	Brc1cc(ccc1)C=2SC(=CC2)CN3CCN(C(=O)Nc4cc(Cl)c(cc4)C(=O)N)CC3
0.276	Clc1cc(NC(=O)c2ccc(NC(=O)c3ccncc3)cc2)c(OCCOCC)cc1
0.276	Clc1cc(NC(=O)c2ccc(NC(=O)c3ccncc3)cc2)c(OCCOCC)cc1
0.276	Clc1cc(NC(=O)c2ccc(NC(=O)c3ccncc3)cc2)c(OCCOCC)cc1
0.276	Clc1cc(NC(=O)c2ccc(NC(=O)c3ccncc3)cc2)c(OCCOCC)cc1
0.276	Clc1cc(NC(=O)c2ccc(NC(=O)c3ccncc3)cc2)c(OCCOCC)cc1
0.276	Clc1cc(NC(=O)c2ccc(NC(=O)c3ccncc3)cc2)c(OCCOCC)cc1
0.276	Clc1cc(NC(=O)c2ccc(NC(=O)c3ccncc3)cc2)c(OCCOCC)cc1
0.276	Clc1cc(NC(=O)c2ccc(NC(=O)c3ccncc3)cc2)c(OCCOCC)cc1
0.276	Clc1cc(NC(=O)c2ccc(NC(=O)c3ccncc3)cc2)c(OCCOCC)cc1
0.276	Clc1cc(NC(=O)c2ccc(NC(=O)c3ccncc3)cc2)c(OCCOCC)cc1
0.276	O=C(Nc1cc(C#N)c(cc1)C2CC2)c3ccc(cc3)CCc4ccccc4
0.275862	Clc1c(ccc(NC(=O)c2cc(c(N3N=CC=C3)cc2)C)c1)C(=O)Nc4cnccc4
0.275748	Clc1c(N2N=C(C(=O)Nc3c(ccc(c4ccncc4)c3)C)C=C2)c(Cl)cc([N+]([O-])=O)c1
0.275472	Brc1ccc(cc1)C(=O)Nc2c(ccc(c2)C(=O)Nc3c(NS(=O)(=O)C)ccc(c3)C(F)(F)F)C
0.275472	Brc1ccc(cc1)C(=O)Nc2c(ccc(c2)C(=O)Nc3c(NS(=O)(=O)C)ccc(c3)C(F)(F)F)C
0.275472	Brc1ccc(cc1)C(=O)Nc2c(ccc(c2)C(=O)Nc3c(NS(=O)(=O)C)ccc(c3)C(F)(F)F)C
0.275472	Brc1ccc(cc1)C(=O)Nc2c(ccc(c2)C(=O)Nc3c(NS(=O)(=O)C)ccc(c3)C(F)(F)F)C
0.275472	Brc1ccc(cc1)C(=O)Nc2c(ccc(c2)C(=O)Nc3c(NS(=O)(=O)C)ccc(c3)C(F)(F)F)C
0.275472	Brc1ccc(cc1)C(=O)Nc2c(ccc(c2)C(=O)Nc3c(NS(=O)(=O)C)ccc(c3)C(F)(F)F)C
0.275472	Brc1ccc(cc1)C(=O)Nc2c(ccc(c2)C(=O)Nc3c(NS(=O)(=O)C)ccc(c3)C(F)(F)F)C
0.275472	Brc1ccc(cc1)C(=O)Nc2c(ccc(c2)C(=O)Nc3c(NS(=O)(=O)C)ccc(c3)C(F)(F)F)C
0.275472	Brc1ccc(cc1)C(=O)Nc2c(ccc(c2)C(=O)Nc3c(NS(=O)(=O)C)ccc(c3)C(F)(F)F)C
0.275472	Brc1ccc(cc1)C(=O)Nc2c(ccc(c2)C(=O)Nc3c(NS(=O)(=O)C)ccc(c3)C(F)(F)F)C
0.275304	Brc1ccc(Oc2cc(NC(=O)C3=CNC(c4ccccc4)=C3)ccc2)cc1
0.275304	Brc1ccc(Oc2cc(NC(=O)C3=CNC(c4ccccc4)=C3)ccc2)cc1
0.275304	Brc1ccc(Oc2cc(NC(=O)C3=CNC(c4ccccc4)=C3)ccc2)cc1
0.275304	Brc1ccc(Oc2cc(NC(=O)C3=CNC(c4ccccc4)=C3)ccc2)cc1
0.275304	Brc1ccc(Oc2cc(NC(=O)C3=CNC(c4ccccc4)=C3)ccc2)cc1
0.275304	Brc1ccc(Oc2cc(NC(=O)C3=CNC(c4ccccc4)=C3)ccc2)cc1
0.275304	Brc1ccc(Oc2cc(NC(=O)C3=CNC(c4ccccc4)=C3)ccc2)cc1
0.275304	Brc1ccc(Oc2cc(NC(=O)C3=CNC(c4ccccc4)=C3)ccc2)cc1
0.275304	Brc1ccc(Oc2cc(NC(=O)C3=CNC(c4ccccc4)=C3)ccc2)cc1
0.275304	Brc1ccc(Oc2cc(NC(=O)C3=CNC(c4ccccc4)=C3)ccc2)cc1
0.275204	O=C(Nc1cc(c(NC(=O)CN2N=CC=C2)cc1)C)c3c4c(ON=C4C(C)C)nc(c5cnccc5)c3
0.275204	O=C(Nc1cc(c(NC(=O)CN2N=CC=C2)cc1)C)c3c4c(ON=C4C(C)C)nc(c5cnccc5)c3
0.275204	O=C(Nc1cc(c(NC(=O)CN2N=CC=C2)cc1)C)c3c4c(ON=C4C(C)C)nc(c5cnccc5)c3
0.275204	O=C(Nc1cc(c(NC(=O)CN2N=CC=C2)cc1)C)c3c4c(ON=C4C(C)C)nc(c5cnccc5)c3
0.275204	O=C(Nc1cc(c(NC(=O)CN2N=CC=C2)cc1)C)c3c4c(ON=C4C(C)C)nc(c5cnccc5)c3
0.275204	O=C(Nc1cc(c(NC(=O)CN2N=CC=C2)cc1)C)c3c4c(ON=C4C(C)C)nc(c5cnccc5)c3
0.275204	O=C(Nc1cc(c(NC(=O)CN2N=CC=C2)cc1)C)c3c4c(ON=C4C(C)C)nc(c5cnccc5)c3
0.275204	O=C(Nc1cc(c(NC(=O)CN2N=CC=C2)cc1)C)c3c4c(ON=C4C(C)C)nc(c5cnccc5)c3
0.275204	O=C(Nc1cc(c(NC(=O)CN2N=CC=C2)cc1)C)c3c4c(ON=C4C(C)C)nc(c5cnccc5)c3
0.275204	O=C(Nc1cc(c(NC(=O)CN2N=CC=C2)cc1)C)c3c4c(ON=C4C(C)C)nc(c5cnccc5)c3
0.275194	O=C(Nc1c(ccc(C#N)c1)C)c2ccc(N(C(=O)C=C)C)cc2
0.275194	O=C(Nc1c(ccc(C#N)c1)C)c2ccc(N(C(=O)C=C)C)cc2
0.275194	O=C(Nc1c(ccc(C#N)c1)C)c2ccc(N(C(=O)C=C)C)cc2
0.275194	O=C(Nc1c(ccc(C#N)c1)C)c2ccc(N(C(=O)C=C)C)cc2
0.275194	O=C(Nc1c(ccc(C#N)c1)C)c2ccc(N(C(=O)C=C)C)cc2
0.275194	O=C(Nc1c(ccc(C#N)c1)C)c2ccc(N(C(=O)C=C)C)cc2
0.275194	O=C(Nc1c(ccc(C#N)c1)C)c2ccc(N(C(=O)C=C)C)cc2
0.275194	O=C(Nc1c(ccc(C#N)c1)C)c2ccc(N(C(=O)C=C)C)cc2
0.275194	O=C(Nc1c(ccc(C#N)c1)C)c2ccc(N(C(=O)C=C)C)cc2
0.275194	O=C(Nc1c(ccc(C#N)c1)C)c2ccc(N(C(=O)C=C)C)cc2
0.274247	O=C(NC1=NN2C(=C1)CN(Cc3ccccc3)CCC2)C4=CNC(c5ccccc5)=C4
0.274247	O=C(NC1=NN2C(=C1)CN(Cc3ccccc3)CCC2)C4=CNC(c5ccccc5)=C4
0.274247	O=C(NC1=NN2C(=C1)CN(Cc3ccccc3)CCC2)C4=CNC(c5ccccc5)=C4
0.274247	O=C(NC1=NN2C(=C1)CN(Cc3ccccc3)CCC2)C4=CNC(c5ccccc5)=C4
0.274247	O=C(NC1=NN2C(=C1)CN(Cc3ccccc3)CCC2)C4=CNC(c5ccccc5)=C4
0.274247	O=C(NC1=NN2C(=C1)CN(Cc3ccccc3)CCC2)C4=CNC(c5ccccc5)=C4
0.274247	O=C(NC1=NN2C(=C1)CN(Cc3ccccc3)CCC2)C4=CNC(c5ccccc5)=C4
0.274247	O=C(NC1=NN2C(=C1)CN(Cc3ccccc3)CCC2)C4=CNC(c5ccccc5)=C4
0.274247	O=C(NC1=NN2C(=C1)CN(Cc3ccccc3)CCC2)C4=CNC(c5ccccc5)=C4
0.274247	O=C(NC1=NN2C(=C1)CN(Cc3ccccc3)CCC2)C4=CNC(c5ccccc5)=C4
0.274194	Fc1c(cccc1)C(=O)Nc2c(ccc(c2)C(=O)OCC=3NN=C(c4ccccc4)C3C)C
0.274194	Fc1c(cccc1)C(=O)Nc2c(ccc(c2)C(=O)OCC=3NN=C(c4ccccc4)C3C)C
0.274194	Fc1c(cccc1)C(=O)Nc2c(ccc(c2)C(=O)OCC=3NN=C(c4ccccc4)C3C)C
0.274194	Fc1c(cccc1)C(=O)Nc2c(ccc(c2)C(=O)OCC=3NN=C(c4ccccc4)C3C)C
0.274194	Fc1c(cccc1)C(=O)Nc2c(ccc(c2)C(=O)OCC=3NN=C(c4ccccc4)C3C)C
0.274194	Fc1c(cccc1)C(=O)Nc2c(ccc(c2)C(=O)OCC=3NN=C(c4ccccc4)C3C)C
0.274194	Fc1c(cccc1)C(=O)Nc2c(ccc(c2)C(=O)OCC=3NN=C(c4ccccc4)C3C)C
0.274194	Fc1c(cccc1)C(=O)Nc2c(ccc(c2)C(=O)OCC=3NN=C(c4ccccc4)C3C)C
0.274194	Fc1c(cccc1)C(=O)Nc2c(ccc(c2)C(=O)OCC=3NN=C(c4ccccc4)C3C)C
0.274194	Fc1c(cccc1)C(=O)Nc2c(ccc(c2)C(=O)OCC=3NN=C(c4ccccc4)C3C)C
0.273859	O=C(Nc1ccc(cc1)C(=O)Nc2cc(c(OC)cc2)COC)c3ccncc3
0.273859	O=C(Nc1ccc(cc1)C(=O)Nc2cc(c(OC)cc2)COC)c3ccncc3
0.273859	O=C(Nc1ccc(cc1)C(=O)Nc2cc(c(OC)cc2)COC)c3ccncc3
0.273859	O=C(Nc1ccc(cc1)C(=O)Nc2cc(c(OC)cc2)COC)c3ccncc3
0.273859	O=C(Nc1ccc(cc1)C(=O)Nc2cc(c(OC)cc2)COC)c3ccncc3
0.273859	O=C(Nc1ccc(cc1)C(=O)Nc2cc(c(OC)cc2)COC)c3ccncc3
0.273859	O=C(Nc1ccc(cc1)C(=O)Nc2cc(c(OC)cc2)COC)c3ccncc3
0.273859	O=C(Nc1ccc(cc1)C(=O)Nc2cc(c(OC)cc2)COC)c3ccncc3
0.273859	O=C(Nc1ccc(cc1)C(=O)Nc2cc(c(OC)cc2)COC)c3ccncc3
0.273859	O=C(Nc1ccc(cc1)C(=O)Nc2cc(c(OC)cc2)COC)c3ccncc3
0.273764	O=C(Nc1c(ccc(c1)C=2OC(=CC2)C)C)Nc3cc(ccc3)COC(C)C
0.273649	Clc1c([N+]([O-])=O)ccc(c1)C(=O)Nc2nc(c3cc4c(cc3)cccc4)ccc2
0.273649	Clc1c([N+]([O-])=O)ccc(c1)C(=O)Nc2nc(c3cc4c(cc3)cccc4)ccc2
0.273649	Clc1c([N+]([O-])=O)ccc(c1)C(=O)Nc2nc(c3cc4c(cc3)cccc4)ccc2
0.273649	Clc1c([N+]([O-])=O)ccc(c1)C(=O)Nc2nc(c3cc4c(cc3)cccc4)ccc2
0.273649	Clc1c([N+]([O-])=O)ccc(c1)C(=O)Nc2nc(c3cc4c(cc3)cccc4)ccc2
0.273649	Clc1c([N+]([O-])=O)ccc(c1)C(=O)Nc2nc(c3cc4c(cc3)cccc4)ccc2
0.273649	Clc1c([N+]([O-])=O)ccc(c1)C(=O)Nc2nc(c3cc4c(cc3)cccc4)ccc2
0.273649	Clc1c([N+]([O-])=O)ccc(c1)C(=O)Nc2nc(c3cc4c(cc3)cccc4)ccc2
0.273649	Clc1c([N+]([O-])=O)ccc(c1)C(=O)Nc2nc(c3cc4c(cc3)cccc4)ccc2
0.273649	Clc1c([N+]([O-])=O)ccc(c1)C(=O)Nc2nc(c3cc4c(cc3)cccc4)ccc2
0.273438	O=C(Nc1c(c2ccccc2)cccc1)CNc3c(ccc(c4ccncc4)c3)C
0.273438	O=C(Nc1c(c2ccccc2)cccc1)CNc3c(ccc(c4ccncc4)c3)C
0.273438	O=C(Nc1c(c2ccccc2)cccc1)CNc3c(ccc(c4ccncc4)c3)C
0.273438	O=C(Nc1c(c2ccccc2)cccc1)CNc3c(ccc(c4ccncc4)c3)C
0.273438	O=C(Nc1c(c2ccccc2)cccc1)CNc3c(ccc(c4ccncc4)c3)C
0.273438	O=C(Nc1c(c2ccccc2)cccc1)CNc3c(ccc(c4ccncc4)c3)C
0.273438	O=C(Nc1c(c2ccccc2)cccc1)CNc3c(ccc(c4ccncc4)c3)C
0.273438	O=C(Nc1c(c2ccccc2)cccc1)CNc3c(ccc(c4ccncc4)c3)C
0.273438	O=C(Nc1c(c2ccccc2)cccc1)CNc3c(ccc(c4ccncc4)c3)C
0.273438	O=C(Nc1c(c2ccccc2)cccc1)CNc3c(ccc(c4ccncc4)c3)C
0.273092	Fc1cc(ccc1)C(=O)Nc2c(OC)ccc(NC(=O)c3cc(OC)ccc3)c2
0.273092	Fc1cc(ccc1)C(=O)Nc2c(OC)ccc(NC(=O)c3cc(OC)ccc3)c2
0.273092	Fc1cc(ccc1)C(=O)Nc2c(OC)ccc(NC(=O)c3cc(OC)ccc3)c2
0.273092	Fc1cc(ccc1)C(=O)Nc2c(OC)ccc(NC(=O)c3cc(OC)ccc3)c2
0.273092	Fc1cc(ccc1)C(=O)Nc2c(OC)ccc(NC(=O)c3cc(OC)ccc3)c2
0.273092	Fc1cc(ccc1)C(=O)Nc2c(OC)ccc(NC(=O)c3cc(OC)ccc3)c2
0.273092	Fc1cc(ccc1)C(=O)Nc2c(OC)ccc(NC(=O)c3cc(OC)ccc3)c2
0.273092	Fc1cc(ccc1)C(=O)Nc2c(OC)ccc(NC(=O)c3cc(OC)ccc3)c2
0.273092	Fc1cc(ccc1)C(=O)Nc2c(OC)ccc(NC(=O)c3cc(OC)ccc3)c2
0.273092	Fc1cc(ccc1)C(=O)Nc2c(OC)ccc(NC(=O)c3cc(OC)ccc3)c2
0.272727	S(=O)(=O)(Nc1c(cccc1)C(=O)NC=2SC=C(N2)c3ccc(cc3)CNC(=O)C)c4c(ccc(c4)C)C
0.272358	Clc1cc(c(cc1)C(=O)Nc2cc(ccc2)CC#N)C
0.272358	Clc1cc(c(cc1)C(=O)Nc2cc(ccc2)CC#N)C
0.272358	Clc1cc(c(cc1)C(=O)Nc2cc(ccc2)CC#N)C
0.272358	Clc1cc(c(cc1)C(=O)Nc2cc(ccc2)CC#N)C
0.272358	Clc1cc(c(cc1)C(=O)Nc2cc(ccc2)CC#N)C
0.272358	Clc1cc(c(cc1)C(=O)Nc2cc(ccc2)CC#N)C
0.272358	Clc1cc(c(cc1)C(=O)Nc2cc(ccc2)CC#N)C
0.272358	Clc1cc(c(cc1)C(=O)Nc2cc(ccc2)CC#N)C
0.272358	Clc1cc(c(cc1)C(=O)Nc2cc(ccc2)CC#N)C
0.272358	Clc1cc(c(cc1)C(=O)Nc2cc(ccc2)CC#N)C
0.271967	Clc1c(ccc(N)c1)C(=O)Nc2cnccc2
0.271967	Clc1c(ccc(N)c1)C(=O)Nc2cnccc2
0.271967	Clc1c(ccc(N)c1)C(=O)Nc2cnccc2
0.271967	Clc1c(ccc(N)c1)C(=O)Nc2cnccc2
0.271967	Clc1c(ccc(N)c1)C(=O)Nc2cnccc2
0.271967	Clc1c(ccc(N)c1)C(=O)Nc2cnccc2
0.271967	Clc1c(ccc(N)c1)C(=O)Nc2cnccc2
0.271967	Clc1c(ccc(N)c1)C(=O)Nc2cnccc2
0.271967	Clc1c(ccc(N)c1)C(=O)Nc2cnccc2
0.271967	Clc1c(ccc(N)c1)C(=O)Nc2cnccc2
0.271739	Fc1cncc(c2cc(NC(=O)C(=O)NCC(O)c3ccc(cc3)CC)c(cc2)C)c1
0.271739	Fc1cncc(c2cc(NC(=O)C(=O)NCC(O)c3ccc(cc3)CC)c(cc2)C)c1
0.271739	Fc1cncc(c2cc(NC(=O)C(=O)NCC(O)c3ccc(cc3)CC)c(cc2)C)c1
0.271739	Fc1cncc(c2cc(NC(=O)C(=O)NCC(O)c3ccc(cc3)CC)c(cc2)C)c1
0.271739	Fc1cncc(c2cc(NC(=O)C(=O)NCC(O)c3ccc(cc3)CC)c(cc2)C)c1
0.271739	Fc1cncc(c2cc(NC(=O)C(=O)NCC(O)c3ccc(cc3)CC)c(cc2)C)c1
0.271739	Fc1cncc(c2cc(NC(=O)C(=O)NCC(O)c3ccc(cc3)CC)c(cc2)C)c1
0.271698	O=C(Nc1ncc(c2nccnc2)cc1)C=3N=C(NC3)CC(C)C
0.271698	O=C(Nc1ncc(c2nccnc2)cc1)C=3N=C(NC3)CC(C)C
0.271698	O=C(Nc1ncc(c2nccnc2)cc1)C=3N=C(NC3)CC(C)C
0.271698	O=C(Nc1ncc(c2nccnc2)cc1)C=3N=C(NC3)CC(C)C
0.271698	O=C(Nc1ncc(c2nccnc2)cc1)C=3N=C(NC3)CC(C)C
0.271698	O=C(Nc1ncc(c2nccnc2)cc1)C=3N=C(NC3)CC(C)C
0.271698	O=C(Nc1ncc(c2nccnc2)cc1)C=3N=C(NC3)CC(C)C
0.271698	O=C(Nc1ncc(c2nccnc2)cc1)C=3N=C(NC3)CC(C)C
0.271698	O=C(Nc1ncc(c2nccnc2)cc1)C=3N=C(NC3)CC(C)C
0.271698	O=C(Nc1ncc(c2nccnc2)cc1)C=3N=C(NC3)CC(C)C
0.271429	Clc1ccc(c2c(F)cc(cc2)C(=O)NC=3SC=C(N3)c4ccc(cc4)CNC(=O)C)cc1
0.271429	Clc1ccc(c2c(F)cc(cc2)C(=O)NC=3SC=C(N3)c4ccc(cc4)CNC(=O)C)cc1
0.271429	Clc1ccc(c2c(F)cc(cc2)C(=O)NC=3SC=C(N3)c4ccc(cc4)CNC(=O)C)cc1
0.271429	Clc1ccc(c2c(F)cc(cc2)C(=O)NC=3SC=C(N3)c4ccc(cc4)CNC(=O)C)cc1
0.270758	O=C(NCCN(C)C)c1ccc(NC(=O)C2=NN(C(c3cnccc3)=C2)C)cc1
0.270758	O=C(NCCN(C)C)c1ccc(NC(=O)C2=NN(C(c3cnccc3)=C2)C)cc1
0.270758	O=C(NCCN(C)C)c1ccc(NC(=O)C2=NN(C(c3cnccc3)=C2)C)cc1
0.270758	O=C(NCCN(C)C)c1ccc(NC(=O)C2=NN(C(c3cnccc3)=C2)C)cc1
0.270758	O=C(NCCN(C)C)c1ccc(NC(=O)C2=NN(C(c3cnccc3)=C2)C)cc1
0.270758	O=C(NCCN(C)C)c1ccc(NC(=O)C2=NN(C(c3cnccc3)=C2)C)cc1
0.270758	O=C(NCCN(C)C)c1ccc(NC(=O)C2=NN(C(c3cnccc3)=C2)C)cc1
0.270758	O=C(NCCN(C)C)c1ccc(NC(=O)C2=NN(C(c3cnccc3)=C2)C)cc1
0.270758	O=C(NCCN(C)C)c1ccc(NC(=O)C2=NN(C(c3cnccc3)=C2)C)cc1
0.270758	O=C(NCCN(C)C)c1ccc(NC(=O)C2=NN(C(c3cnccc3)=C2)C)cc1
0.269962	O=C(NCCc1ccc(N2CCN(CC2)C)cc1)c3cc(NC(=O)C=4OC=CC4)ccc3
0.269962	O=C(NCCc1ccc(N2CCN(CC2)C)cc1)c3cc(NC(=O)C=4OC=CC4)ccc3
0.269962	O=C(NCCc1ccc(N2CCN(CC2)C)cc1)c3cc(NC(=O)C=4OC=CC4)ccc3
0.269939	Clc1ccc(N2C(SCC(=O)Nc3c(cccc3)C(=O)Nc4cc(ccc4)C)=NN=C2c5cnccc5)cc1
0.269939	Clc1ccc(N2C(SCC(=O)Nc3c(cccc3)C(=O)Nc4cc(ccc4)C)=NN=C2c5cnccc5)cc1
0.269939	Clc1ccc(N2C(SCC(=O)Nc3c(cccc3)C(=O)Nc4cc(ccc4)C)=NN=C2c5cnccc5)cc1
0.269939	Clc1ccc(N2C(SCC(=O)Nc3c(cccc3)C(=O)Nc4cc(ccc4)C)=NN=C2c5cnccc5)cc1
0.269939	Clc1ccc(N2C(SCC(=O)Nc3c(cccc3)C(=O)Nc4cc(ccc4)C)=NN=C2c5cnccc5)cc1
0.269912	O=C(NCc1ccc(NC)cc1)c2cc(c(cc2)C)C
0.269912	O=C(NCc1ccc(NC)cc1)c2cc(c(cc2)C)C
0.269912	O=C(NCc1ccc(NC)cc1)c2cc(c(cc2)C)C
0.269912	O=C(NCc1ccc(NC)cc1)c2cc(c(cc2)C)C
0.269912	O=C(NCc1ccc(NC)cc1)c2cc(c(cc2)C)C
0.269912	O=C(NCc1ccc(NC)cc1)c2cc(c(cc2)C)C
0.269912	O=C(NCc1ccc(NC)cc1)c2cc(c(cc2)C)C
0.269912	O=C(NCc1ccc(NC)cc1)c2cc(c(cc2)C)C
0.269912	O=C(NCc1ccc(NC)cc1)c2cc(c(cc2)C)C
0.269912	O=C(NCc1ccc(NC)cc1)c2cc(c(cc2)C)C
0.269784	Clc1c(OCc2cnccc2)ccc(NC(=O)C=3SN=C(C3)C)c1
0.269784	Clc1c(OCc2cnccc2)ccc(NC(=O)C=3SN=C(C3)C)c1
0.269784	Clc1c(OCc2cnccc2)ccc(NC(=O)C=3SN=C(C3)C)c1
0.269784	Clc1c(OCc2cnccc2)ccc(NC(=O)C=3SN=C(C3)C)c1
0.269784	Clc1c(OCc2cnccc2)ccc(NC(=O)C=3SN=C(C3)C)c1
0.269784	Clc1c(OCc2cnccc2)ccc(NC(=O)C=3SN=C(C3)C)c1
0.269784	Clc1c(OCc2cnccc2)ccc(NC(=O)C=3SN=C(C3)C)c1
0.269784	Clc1c(OCc2cnccc2)ccc(NC(=O)C=3SN=C(C3)C)c1
0.269784	Clc1c(OCc2cnccc2)ccc(NC(=O)C=3SN=C(C3)C)c1
0.269784	Clc1c(OCc2cnccc2)ccc(NC(=O)C=3SN=C(C3)C)c1
0.269625	Clc1ccc(cc1)CN2N=CC=C2NC(=O)C(=O)Nc3c(ccc(c3)C(=O)NCC4CC4)C
0.269625	Clc1ccc(cc1)CN2N=CC=C2NC(=O)C(=O)Nc3c(ccc(c3)C(=O)NCC4CC4)C
0.269625	Clc1ccc(cc1)CN2N=CC=C2NC(=O)C(=O)Nc3c(ccc(c3)C(=O)NCC4CC4)C
0.269625	Fc1cncc(c2cc(NC(=O)C(=O)N(Cc3nc(ccc3)C)C)c(cc2)C)c1
0.269625	Fc1cncc(c2cc(NC(=O)C(=O)N(Cc3nc(ccc3)C)C)c(cc2)C)c1
0.269625	Fc1cncc(c2cc(NC(=O)C(=O)N(Cc3nc(ccc3)C)C)c(cc2)C)c1
0.269625	Fc1cncc(c2cc(NC(=O)C(=O)N(Cc3nc(ccc3)C)C)c(cc2)C)c1
0.269625	Fc1cncc(c2cc(NC(=O)C(=O)N(Cc3nc(ccc3)C)C)c(cc2)C)c1
0.269625	Fc1cncc(c2cc(NC(=O)C(=O)N(Cc3nc(ccc3)C)C)c(cc2)C)c1
0.269625	Fc1cncc(c2cc(NC(=O)C(=O)N(Cc3nc(ccc3)C)C)c(cc2)C)c1
0.269625	Fc1cncc(c2cc(NC(=O)C(=O)N(Cc3nc(ccc3)C)C)c(cc2)C)c1
0.269625	Fc1cncc(c2cc(NC(=O)C(=O)N(Cc3nc(ccc3)C)C)c(cc2)C)c1
0.269625	Fc1cncc(c2cc(NC(=O)C(=O)N(Cc3nc(ccc3)C)C)c(cc2)C)c1
0.269592	Clc1c(ccc(NC(=O)CSC2=NN=C(N2c3ccc(Cl)cc3)c4cnccc4)c1)C(=O)Nc5cnccc5
0.269592	Clc1c(ccc(NC(=O)CSC2=NN=C(N2c3ccc(Cl)cc3)c4cnccc4)c1)C(=O)Nc5cnccc5
0.269592	Clc1c(ccc(NC(=O)CSC2=NN=C(N2c3ccc(Cl)cc3)c4cnccc4)c1)C(=O)Nc5cnccc5
0.269504	Fc1c(OC(C)C)nccc1C(=O)Nc2ccc(cc2)CN3CCN(C(=O)C)CC3
0.269373	S(c1c(ccc(c1)C)C)Cc2cc(ccc2)C(=O)Nc3ccc(cc3)C(=O)NCC(=O)OC
0.269373	S(c1c(ccc(c1)C)C)Cc2cc(ccc2)C(=O)Nc3ccc(cc3)C(=O)NCC(=O)OC
0.269373	S(c1c(ccc(c1)C)C)Cc2cc(ccc2)C(=O)Nc3ccc(cc3)C(=O)NCC(=O)OC
0.269373	S(c1c(ccc(c1)C)C)Cc2cc(ccc2)C(=O)Nc3ccc(cc3)C(=O)NCC(=O)OC
0.269373	S(c1c(ccc(c1)C)C)Cc2cc(ccc2)C(=O)Nc3ccc(cc3)C(=O)NCC(=O)OC
0.269373	S(c1c(ccc(c1)C)C)Cc2cc(ccc2)C(=O)Nc3ccc(cc3)C(=O)NCC(=O)OC
0.26936	Fc1cncc(c2cc(NC(=O)C(=O)N3CCN(c4nc(nc(n4)C5CC5)N)CC3)c(cc2)C)c1
0.26936	Fc1cncc(c2cc(NC(=O)C(=O)N3CCN(c4nc(nc(n4)C5CC5)N)CC3)c(cc2)C)c1
0.26936	Fc1cncc(c2cc(NC(=O)C(=O)N3CCN(c4nc(nc(n4)C5CC5)N)CC3)c(cc2)C)c1
0.26936	Fc1cncc(c2cc(NC(=O)C(=O)N3CCN(c4nc(nc(n4)C5CC5)N)CC3)c(cc2)C)c1
0.26936	Fc1cncc(c2cc(NC(=O)C(=O)N3CCN(c4nc(nc(n4)C5CC5)N)CC3)c(cc2)C)c1
0.26936	Fc1cncc(c2cc(NC(=O)C(=O)N3CCN(c4nc(nc(n4)C5CC5)N)CC3)c(cc2)C)c1
0.26936	Fc1cncc(c2cc(NC(=O)C(=O)N3CCN(c4nc(nc(n4)C5CC5)N)CC3)c(cc2)C)c1
0.26936	Fc1cncc(c2cc(NC(=O)C(=O)N3CCN(c4nc(nc(n4)C5CC5)N)CC3)c(cc2)C)c1
0.26936	Fc1cncc(c2cc(NC(=O)C(=O)N3CCN(c4nc(nc(n4)C5CC5)N)CC3)c(cc2)C)c1
0.26936	Fc1cncc(c2cc(NC(=O)C(=O)N3CCN(c4nc(nc(n4)C5CC5)N)CC3)c(cc2)C)c1
0.26936	Clc1c(ccc(NC(=O)N(Cc2cc(F)c(c3cnccc3)cc2)C)c1)C(=O)N
0.26936	Clc1c(ccc(NC(=O)N(Cc2cc(F)c(c3cnccc3)cc2)C)c1)C(=O)N
0.26936	Clc1c(ccc(NC(=O)N(Cc2cc(F)c(c3cnccc3)cc2)C)c1)C(=O)N
0.26936	Clc1c(ccc(NC(=O)N(Cc2cc(F)c(c3cnccc3)cc2)C)c1)C(=O)N
0.26936	Clc1c(ccc(NC(=O)N(Cc2cc(F)c(c3cnccc3)cc2)C)c1)C(=O)N
0.26936	Clc1c(ccc(NC(=O)N(Cc2cc(F)c(c3cnccc3)cc2)C)c1)C(=O)N
0.26936	Clc1c(ccc(NC(=O)N(Cc2cc(F)c(c3cnccc3)cc2)C)c1)C(=O)N
0.26936	Clc1c(ccc(NC(=O)N(Cc2cc(F)c(c3cnccc3)cc2)C)c1)C(=O)N
0.26936	Clc1c(ccc(NC(=O)N(Cc2cc(F)c(c3cnccc3)cc2)C)c1)C(=O)N
0.26936	Clc1c(ccc(NC(=O)N(Cc2cc(F)c(c3cnccc3)cc2)C)c1)C(=O)N
0.269231	Clc1cc(Cl)cc(c1)C(=O)Nc2cc(O)c(cc2)C(=O)N3CCN(CC3)C
0.269091	O=C(N1CCc2c(ccc(OCc3ccccc3)c2)CC1)c4ccc(NC(=O)c5ccncc5)cc4
0.269091	O=C(N1CCc2c(ccc(OCc3ccccc3)c2)CC1)c4ccc(NC(=O)c5ccncc5)cc4
0.269091	O=C(N1CCc2c(ccc(OCc3ccccc3)c2)CC1)c4ccc(NC(=O)c5ccncc5)cc4
0.269091	O=C(N1CCc2c(ccc(OCc3ccccc3)c2)CC1)c4ccc(NC(=O)c5ccncc5)cc4
0.269091	O=C(N1CCc2c(ccc(OCc3ccccc3)c2)CC1)c4ccc(NC(=O)c5ccncc5)cc4
0.269091	O=C(N1CCc2c(ccc(OCc3ccccc3)c2)CC1)c4ccc(NC(=O)c5ccncc5)cc4
0.269091	O=C(N1CCc2c(ccc(OCc3ccccc3)c2)CC1)c4ccc(NC(=O)c5ccncc5)cc4
0.269091	O=C(N1CCc2c(ccc(OCc3ccccc3)c2)CC1)c4ccc(NC(=O)c5ccncc5)cc4
0.269091	O=C(N1CCc2c(ccc(OCc3ccccc3)c2)CC1)c4ccc(NC(=O)c5ccncc5)cc4
0.269091	O=C(N1CCc2c(ccc(OCc3ccccc3)c2)CC1)c4ccc(NC(=O)c5ccncc5)cc4
0.269058	Fc1cncc(c2cc(NC)c(cc2)C)c1
0.269058	Fc1cncc(c2cc(NC)c(cc2)C)c1
0.269058	Fc1cncc(c2cc(NC)c(cc2)C)c1
0.269058	Fc1cncc(c2cc(NC)c(cc2)C)c1
0.269058	Fc1cncc(c2cc(NC)c(cc2)C)c1
0.269058	Fc1cncc(c2cc(NC)c(cc2)C)c1
0.269058	Fc1cncc(c2cc(NC)c(cc2)C)c1
0.269058	Fc1cncc(c2cc(NC)c(cc2)C)c1
0.269058	Fc1cncc(c2cc(NC)c(cc2)C)c1
0.269058	Fc1cncc(c2cc(NC)c(cc2)C)c1
0.268707	Fc1cncc(c2cc(NC(=O)C(=O)NC3(c4cnccc4)CCCC3)c(cc2)C)c1
0.268707	Fc1cncc(c2cc(NC(=O)C(=O)NC3(c4cnccc4)CCCC3)c(cc2)C)c1
0.268707	Fc1cncc(c2cc(NC(=O)C(=O)NC3(c4cnccc4)CCCC3)c(cc2)C)c1
0.268707	Fc1cncc(c2cc(NC(=O)C(=O)NC3(c4cnccc4)CCCC3)c(cc2)C)c1
0.268707	Fc1cncc(c2cc(NC(=O)C(=O)NC3(c4cnccc4)CCCC3)c(cc2)C)c1
0.268707	Fc1cncc(c2cc(NC(=O)C(=O)NC3(c4cnccc4)CCCC3)c(cc2)C)c1
0.268382	O=C(Nc1cc(c(OC)cc1)COC)c2cc(ccc2)Cc3ncccc3
0.268382	O=C(Nc1cc(c(OC)cc1)COC)c2cc(ccc2)Cc3ncccc3
0.268382	O=C(Nc1cc(c(OC)cc1)COC)c2cc(ccc2)Cc3ncccc3
0.268382	O=C(Nc1cc(c(OC)cc1)COC)c2cc(ccc2)Cc3ncccc3
0.268382	O=C(Nc1cc(c(OC)cc1)COC)c2cc(ccc2)Cc3ncccc3
0.268382	O=C(Nc1cc(c(OC)cc1)COC)c2cc(ccc2)Cc3ncccc3
0.268382	O=C(Nc1cc(c(OC)cc1)COC)c2cc(ccc2)Cc3ncccc3
0.268382	O=C(Nc1cc(c(OC)cc1)COC)c2cc(ccc2)Cc3ncccc3
0.268382	O=C(Nc1cc(c(OC)cc1)COC)c2cc(ccc2)Cc3ncccc3
0.268382	O=C(Nc1cc(c(OC)cc1)COC)c2cc(ccc2)Cc3ncccc3
0.26749	n1c(nccc1N2CCN(Cc3cnccc3)CC2)N(C)C
0.26749	O=C(Nc1cc(C#N)c(cc1)C2CC2)c3ccc(NC(=O)c4ccncc4)cc3
0.26749	O=C(Nc1cc(C#N)c(cc1)C2CC2)c3ccc(NC(=O)c4ccncc4)cc3
0.26749	O=C(Nc1cc(C#N)c(cc1)C2CC2)c3ccc(NC(=O)c4ccncc4)cc3
0.26749	O=C(Nc1cc(C#N)c(cc1)C2CC2)c3ccc(NC(=O)c4ccncc4)cc3
0.26749	O=C(Nc1cc(C#N)c(cc1)C2CC2)c3ccc(NC(=O)c4ccncc4)cc3
0.26749	O=C(Nc1cc(C#N)c(cc1)C2CC2)c3ccc(NC(=O)c4ccncc4)cc3
0.26749	O=C(Nc1cc(C#N)c(cc1)C2CC2)c3ccc(NC(=O)c4ccncc4)cc3
0.26749	O=C(Nc1cc(C#N)c(cc1)C2CC2)c3ccc(NC(=O)c4ccncc4)cc3
0.26749	O=C(Nc1cc(C#N)c(cc1)C2CC2)c3ccc(NC(=O)c4ccncc4)cc3
0.26749	O=C(Nc1cc(C#N)c(cc1)C2CC2)c3ccc(NC(=O)c4ccncc4)cc3
0.267176	Clc1cc(NC(=O)c2ccc(cc2)CC(C)C)c(Oc3cc(ccc3)C)cc1
0.267176	Clc1cc(NC(=O)c2ccc(cc2)CC(C)C)c(Oc3cc(ccc3)C)cc1
0.267176	Clc1cc(NC(=O)c2ccc(cc2)CC(C)C)c(Oc3cc(ccc3)C)cc1
0.267176	Clc1cc(NC(=O)c2ccc(cc2)CC(C)C)c(Oc3cc(ccc3)C)cc1
0.267176	Clc1cc(NC(=O)c2ccc(cc2)CC(C)C)c(Oc3cc(ccc3)C)cc1
0.267176	Clc1cc(NC(=O)c2ccc(cc2)CC(C)C)c(Oc3cc(ccc3)C)cc1
0.267176	Clc1cc(NC(=O)c2ccc(cc2)CC(C)C)c(Oc3cc(ccc3)C)cc1
0.267176	Clc1cc(NC(=O)c2ccc(cc2)CC(C)C)c(Oc3cc(ccc3)C)cc1
0.267176	Clc1cc(NC(=O)c2ccc(cc2)CC(C)C)c(Oc3cc(ccc3)C)cc1
0.267176	Clc1cc(NC(=O)c2ccc(cc2)CC(C)C)c(Oc3cc(ccc3)C)cc1
0.267045	O=C(Nc1c(cc(OCCCC)cc1)C)c2c3c(ON=C3C(C)C)nc(c4cnccc4)c2
0.267045	O=C(Nc1c(cc(OCCCC)cc1)C)c2c3c(ON=C3C(C)C)nc(c4cnccc4)c2
0.267045	O=C(Nc1c(cc(OCCCC)cc1)C)c2c3c(ON=C3C(C)C)nc(c4cnccc4)c2
0.267045	O=C(Nc1c(cc(OCCCC)cc1)C)c2c3c(ON=C3C(C)C)nc(c4cnccc4)c2
0.267045	O=C(Nc1c(cc(OCCCC)cc1)C)c2c3c(ON=C3C(C)C)nc(c4cnccc4)c2
0.267045	O=C(Nc1c(cc(OCCCC)cc1)C)c2c3c(ON=C3C(C)C)nc(c4cnccc4)c2
0.267045	O=C(Nc1c(cc(OCCCC)cc1)C)c2c3c(ON=C3C(C)C)nc(c4cnccc4)c2
0.267045	O=C(Nc1c(cc(OCCCC)cc1)C)c2c3c(ON=C3C(C)C)nc(c4cnccc4)c2
0.267045	O=C(Nc1c(cc(OCCCC)cc1)C)c2c3c(ON=C3C(C)C)nc(c4cnccc4)c2
0.267045	O=C(Nc1c(cc(OCCCC)cc1)C)c2c3c(ON=C3C(C)C)nc(c4cnccc4)c2
0.266917	Clc1c(ccc(NC(=O)C)c1)C(=O)NCCc2ccc(N3CCN(CC3)C)cc2
0.266917	Clc1c(ccc(NC(=O)C)c1)C(=O)NCCc2ccc(N3CCN(CC3)C)cc2
0.266917	Clc1c(ccc(NC(=O)C)c1)C(=O)NCCc2ccc(N3CCN(CC3)C)cc2
0.266917	Clc1c(ccc(NC(=O)C)c1)C(=O)NCCc2ccc(N3CCN(CC3)C)cc2
0.266917	Clc1c(ccc(NC(=O)C)c1)C(=O)NCCc2ccc(N3CCN(CC3)C)cc2
0.266917	Clc1c(ccc(NC(=O)C)c1)C(=O)NCCc2ccc(N3CCN(CC3)C)cc2
0.266917	Clc1c(ccc(NC(=O)C)c1)C(=O)NCCc2ccc(N3CCN(CC3)C)cc2
0.266917	Clc1c(ccc(NC(=O)C)c1)C(=O)NCCc2ccc(N3CCN(CC3)C)cc2
0.266917	Clc1c(ccc(NC(=O)C)c1)C(=O)NCCc2ccc(N3CCN(CC3)C)cc2
0.266917	Clc1c(ccc(NC(=O)C)c1)C(=O)NCCc2ccc(N3CCN(CC3)C)cc2
0.266892	Clc1cc(ccc1)C(=O)Nc2cc(c(NCC=3OC(=CN3)C4CCOCC4)cc2)C
0.266892	Clc1cc(ccc1)C(=O)Nc2cc(c(NCC=3OC(=CN3)C4CCOCC4)cc2)C
0.266892	Clc1cc(ccc1)C(=O)Nc2cc(c(NCC=3OC(=CN3)C4CCOCC4)cc2)C
0.266892	Clc1cc(ccc1)C(=O)Nc2cc(c(NCC=3OC(=CN3)C4CCOCC4)cc2)C
0.266892	Clc1cc(ccc1)C(=O)Nc2cc(c(NCC=3OC(=CN3)C4CCOCC4)cc2)C
0.266892	Clc1cc(ccc1)C(=O)Nc2cc(c(NCC=3OC(=CN3)C4CCOCC4)cc2)C
0.266892	Clc1cc(ccc1)C(=O)Nc2cc(c(NCC=3OC(=CN3)C4CCOCC4)cc2)C
0.266892	Clc1cc(ccc1)C(=O)Nc2cc(c(NCC=3OC(=CN3)C4CCOCC4)cc2)C
0.266892	Clc1cc(ccc1)C(=O)Nc2cc(c(NCC=3OC(=CN3)C4CCOCC4)cc2)C
0.266892	Clc1cc(ccc1)C(=O)Nc2cc(c(NCC=3OC(=CN3)C4CCOCC4)cc2)C
0.266409	Clc1c(N2CCN(Cc3ccccc3)CC2)ccc(NC(=O)C(=O)N)c1
0.266409	Clc1c(N2CCN(Cc3ccccc3)CC2)ccc(NC(=O)C(=O)N)c1
0.266409	Clc1c(N2CCN(Cc3ccccc3)CC2)ccc(NC(=O)C(=O)N)c1
0.266409	Clc1c(N2CCN(Cc3ccccc3)CC2)ccc(NC(=O)C(=O)N)c1
0.266409	Clc1c(N2CCN(Cc3ccccc3)CC2)ccc(NC(=O)C(=O)N)c1
0.266409	Clc1c(N2CCN(Cc3ccccc3)CC2)ccc(NC(=O)C(=O)N)c1
0.266409	Clc1c(N2CCN(Cc3ccccc3)CC2)ccc(NC(=O)C(=O)N)c1
0.266409	Clc1c(N2CCN(Cc3ccccc3)CC2)ccc(NC(=O)C(=O)N)c1
0.266409	Clc1c(N2CCN(Cc3ccccc3)CC2)ccc(NC(=O)C(=O)N)c1
0.266409	Clc1c(N2CCN(Cc3ccccc3)CC2)ccc(NC(=O)C(=O)N)c1
0.266212	Fc1cncc(c2cc(NC(=O)C(=O)NCCN3CC4C(CC3)CCCC4)c(cc2)C)c1
0.266212	Fc1cncc(c2cc(NC(=O)C(=O)NCCN3CC4C(CC3)CCCC4)c(cc2)C)c1
0.266212	Fc1cncc(c2cc(NC(=O)C(=O)NCCN3CC4C(CC3)CCCC4)c(cc2)C)c1
0.266212	Fc1cncc(c2cc(NC(=O)C(=O)NCCN3CC4C(CC3)CCCC4)c(cc2)C)c1
0.266212	Fc1cncc(c2cc(NC(=O)C(=O)NCCN3CC4C(CC3)CCCC4)c(cc2)C)c1
0.266212	Fc1cncc(c2cc(NC(=O)C(=O)NCCN3CC4C(CC3)CCCC4)c(cc2)C)c1
0.266212	Fc1cncc(c2cc(NC(=O)C(=O)NCCN3CC4C(CC3)CCCC4)c(cc2)C)c1
0.266212	Fc1cncc(c2cc(NC(=O)C(=O)NCCN3CC4C(CC3)CCCC4)c(cc2)C)c1
0.266212	Fc1cncc(c2cc(NC(=O)C(=O)NCCN3CC4C(CC3)CCCC4)c(cc2)C)c1
0.266212	Fc1cncc(c2cc(NC(=O)C(=O)NCCN3CC4C(CC3)CCCC4)c(cc2)C)c1
0.265306	O=C(NCCc1ccc(N2CCN(CC2)C)cc1)c3ccc(cc3)C4=NOC=C4
0.265306	O=C(NCCc1ccc(N2CCN(CC2)C)cc1)c3ccc(cc3)C4=NOC=C4
0.265306	O=C(NCCc1ccc(N2CCN(CC2)C)cc1)c3ccc(cc3)C4=NOC=C4
0.265306	O=C(Nc1ccc(c2ccccc2)cc1)c3cc(OCCN(C)C)ncc3
0.265306	O=C(Nc1ccc(c2ccccc2)cc1)c3cc(OCCN(C)C)ncc3
0.265306	O=C(Nc1ccc(c2ccccc2)cc1)c3cc(OCCN(C)C)ncc3
0.265306	O=C(Nc1ccc(c2ccccc2)cc1)c3cc(OCCN(C)C)ncc3
0.265306	O=C(Nc1ccc(c2ccccc2)cc1)c3cc(OCCN(C)C)ncc3
0.265306	O=C(Nc1ccc(c2ccccc2)cc1)c3cc(OCCN(C)C)ncc3
0.265306	O=C(Nc1ccc(c2ccccc2)cc1)c3cc(OCCN(C)C)ncc3
0.265306	O=C(Nc1ccc(c2ccccc2)cc1)c3cc(OCCN(C)C)ncc3
0.265306	O=C(Nc1ccc(c2ccccc2)cc1)c3cc(OCCN(C)C)ncc3
0.265233	Clc1cc(ccc1)C(=O)Nc2cc(c(NC(=O)CC3NCCSC3)cc2)C
0.265233	Clc1cc(ccc1)C(=O)Nc2cc(c(NC(=O)CC3NCCSC3)cc2)C
0.265233	Clc1cc(ccc1)C(=O)Nc2cc(c(NC(=O)CC3NCCSC3)cc2)C
0.265233	Clc1cc(ccc1)C(=O)Nc2cc(c(NC(=O)CC3NCCSC3)cc2)C
0.265233	Clc1cc(ccc1)C(=O)Nc2cc(c(NC(=O)CC3NCCSC3)cc2)C
0.265233	Clc1cc(ccc1)C(=O)Nc2cc(c(NC(=O)CC3NCCSC3)cc2)C
0.265233	Clc1cc(ccc1)C(=O)Nc2cc(c(NC(=O)CC3NCCSC3)cc2)C
0.265233	Clc1cc(ccc1)C(=O)Nc2cc(c(NC(=O)CC3NCCSC3)cc2)C
0.265233	Clc1cc(ccc1)C(=O)Nc2cc(c(NC(=O)CC3NCCSC3)cc2)C
0.265233	Clc1cc(ccc1)C(=O)Nc2cc(c(NC(=O)CC3NCCSC3)cc2)C
0.265018	Clc1c(ccc(NC(=O)c2cc(NC(=O)C=CC=3SC=CC3)ccc2)c1)C(=O)Nc4cnccc4
0.265018	Clc1c(ccc(NC(=O)c2cc(NC(=O)C=CC=3SC=CC3)ccc2)c1)C(=O)Nc4cnccc4
0.264706	n1c(nccc1N2CCN(Cc3cc(c(cc3)C4CC4)C)CC2)N(C)C
0.264706	n1c(nccc1N2CCN(Cc3cc(c(cc3)C4CC4)C)CC2)N(C)C
0.264706	n1c(nccc1N2CCN(Cc3cc(c(cc3)C4CC4)C)CC2)N(C)C
0.264706	n1c(nccc1N2CCN(Cc3cc(c(cc3)C4CC4)C)CC2)N(C)C
0.264706	n1c(nccc1N2CCN(Cc3cc(c(cc3)C4CC4)C)CC2)N(C)C
0.264706	n1c(nccc1N2CCN(Cc3cc(c(cc3)C4CC4)C)CC2)N(C)C
0.264706	n1c(nccc1N2CCN(Cc3cc(c(cc3)C4CC4)C)CC2)N(C)C
0.264706	n1c(nccc1N2CCN(Cc3cc(c(cc3)C4CC4)C)CC2)N(C)C
0.264706	n1c(nccc1N2CCN(Cc3cc(c(cc3)C4CC4)C)CC2)N(C)C
0.264706	n1c(nccc1N2CCN(Cc3cc(c(cc3)C4CC4)C)CC2)N(C)C
0.264706	O=C(Nc1c(cc(OCCCC)cc1)C)C2=CN(C=C2)Cc3ccccc3
0.264706	O=C(Nc1c(cc(OCCCC)cc1)C)C2=CN(C=C2)Cc3ccccc3
0.264706	O=C(Nc1c(cc(OCCCC)cc1)C)C2=CN(C=C2)Cc3ccccc3
0.264706	O=C(Nc1c(cc(OCCCC)cc1)C)C2=CN(C=C2)Cc3ccccc3
0.264706	O=C(Nc1c(cc(OCCCC)cc1)C)C2=CN(C=C2)Cc3ccccc3
0.264706	O=C(Nc1c(cc(OCCCC)cc1)C)C2=CN(C=C2)Cc3ccccc3
0.264706	O=C(Nc1c(cc(OCCCC)cc1)C)C2=CN(C=C2)Cc3ccccc3
0.264706	O=C(Nc1c(cc(OCCCC)cc1)C)C2=CN(C=C2)Cc3ccccc3
0.264516	[O-][N+](=O)c1c(NC(c2ncccc2)C)ccc(c1)C(=O)Nc3c(ccc(C#N)c3)C
0.264516	[O-][N+](=O)c1c(NC(c2ncccc2)C)ccc(c1)C(=O)Nc3c(ccc(C#N)c3)C
0.264493	Fc1c(F)ccc(c1)CN2CCC(NC(=O)c3cc(ccc3)Cc4ncccc4)CC2
0.264493	Fc1c(F)ccc(c1)CN2CCC(NC(=O)c3cc(ccc3)Cc4ncccc4)CC2
0.264493	Fc1c(F)ccc(c1)CN2CCC(NC(=O)c3cc(ccc3)Cc4ncccc4)CC2
0.264493	Fc1c(F)ccc(c1)CN2CCC(NC(=O)c3cc(ccc3)Cc4ncccc4)CC2
0.264493	Fc1c(F)ccc(c1)CN2CCC(NC(=O)c3cc(ccc3)Cc4ncccc4)CC2
0.264493	Fc1c(F)ccc(c1)CN2CCC(NC(=O)c3cc(ccc3)Cc4ncccc4)CC2
0.264493	Fc1c(F)ccc(c1)CN2CCC(NC(=O)c3cc(ccc3)Cc4ncccc4)CC2
0.264368	Fc1cc(c2cncc(c2)C(=O)Nc3cc(ccc3)CCN(C4CC4)C)ccc1
0.264368	Fc1cc(c2cncc(c2)C(=O)Nc3cc(ccc3)CCN(C4CC4)C)ccc1
0.264368	Fc1cc(c2cncc(c2)C(=O)Nc3cc(ccc3)CCN(C4CC4)C)ccc1
0.264368	Fc1cc(c2cncc(c2)C(=O)Nc3cc(ccc3)CCN(C4CC4)C)ccc1
0.264368	Fc1cc(c2cncc(c2)C(=O)Nc3cc(ccc3)CCN(C4CC4)C)ccc1
0.264368	Fc1cc(c2cncc(c2)C(=O)Nc3cc(ccc3)CCN(C4CC4)C)ccc1
0.264368	Fc1cc(c2cncc(c2)C(=O)Nc3cc(ccc3)CCN(C4CC4)C)ccc1
0.264368	Fc1cc(c2cncc(c2)C(=O)Nc3cc(ccc3)CCN(C4CC4)C)ccc1
0.264368	Fc1cc(c2cncc(c2)C(=O)Nc3cc(ccc3)CCN(C4CC4)C)ccc1
0.264368	Fc1cc(c2cncc(c2)C(=O)Nc3cc(ccc3)CCN(C4CC4)C)ccc1
0.264331	Ic1c(cccc1)C(=O)Nc2cc(NC(=O)N3CCC(C(=O)Nc4nccnc4)CC3)c(Cl)cc2
0.264331	Ic1c(cccc1)C(=O)Nc2cc(NC(=O)N3CCC(C(=O)Nc4nccnc4)CC3)c(Cl)cc2
0.264331	Ic1c(cccc1)C(=O)Nc2cc(NC(=O)N3CCC(C(=O)Nc4nccnc4)CC3)c(Cl)cc2
0.264331	Ic1c(cccc1)C(=O)Nc2cc(NC(=O)N3CCC(C(=O)Nc4nccnc4)CC3)c(Cl)cc2
0.264331	Ic1c(cccc1)C(=O)Nc2cc(NC(=O)N3CCC(C(=O)Nc4nccnc4)CC3)c(Cl)cc2
0.264331	Ic1c(cccc1)C(=O)Nc2cc(NC(=O)N3CCC(C(=O)Nc4nccnc4)CC3)c(Cl)cc2
0.264331	Ic1c(cccc1)C(=O)Nc2cc(NC(=O)N3CCC(C(=O)Nc4nccnc4)CC3)c(Cl)cc2
0.264331	Ic1c(cccc1)C(=O)Nc2cc(NC(=O)N3CCC(C(=O)Nc4nccnc4)CC3)c(Cl)cc2
0.264331	Ic1c(cccc1)C(=O)Nc2cc(NC(=O)N3CCC(C(=O)Nc4nccnc4)CC3)c(Cl)cc2
0.264331	Ic1c(cccc1)C(=O)Nc2cc(NC(=O)N3CCC(C(=O)Nc4nccnc4)CC3)c(Cl)cc2
0.264151	O=C(OC(C)(C)C)N1CC2N(C(=O)C(=O)Nc3c(ccc(c3)C(=O)Nc4ccccc4)C)C(CC1)CC2
0.264151	O=C(OC(C)(C)C)N1CC2N(C(=O)C(=O)Nc3c(ccc(c3)C(=O)Nc4ccccc4)C)C(CC1)CC2
0.264151	O=C(OC(C)(C)C)N1CC2N(C(=O)C(=O)Nc3c(ccc(c3)C(=O)Nc4ccccc4)C)C(CC1)CC2
0.264151	O=C(OC(C)(C)C)N1CC2N(C(=O)C(=O)Nc3c(ccc(c3)C(=O)Nc4ccccc4)C)C(CC1)CC2
0.264151	O=C(OC(C)(C)C)N1CC2N(C(=O)C(=O)Nc3c(ccc(c3)C(=O)Nc4ccccc4)C)C(CC1)CC2
0.264151	O=C(OC(C)(C)C)N1CC2N(C(=O)C(=O)Nc3c(ccc(c3)C(=O)Nc4ccccc4)C)C(CC1)CC2
0.264151	O=C(OC(C)(C)C)N1CC2N(C(=O)C(=O)Nc3c(ccc(c3)C(=O)Nc4ccccc4)C)C(CC1)CC2
0.264151	O=C(OC(C)(C)C)N1CC2N(C(=O)C(=O)Nc3c(ccc(c3)C(=O)Nc4ccccc4)C)C(CC1)CC2
0.264151	O=C(OC(C)(C)C)N1CC2N(C(=O)C(=O)Nc3c(ccc(c3)C(=O)Nc4ccccc4)C)C(CC1)CC2
0.264151	O=C(OC(C)(C)C)N1CC2N(C(=O)C(=O)Nc3c(ccc(c3)C(=O)Nc4ccccc4)C)C(CC1)CC2
0.263889	S(c1c(ccc(c1)C)C)Cc2cc(ccc2)C(=O)Nc3cc(C#N)c(cc3)C4CC4
0.263889	S(c1c(ccc(c1)C)C)Cc2cc(ccc2)C(=O)Nc3cc(C#N)c(cc3)C4CC4
0.263359	O=C(Nc1ncc(NC(=O)C2CCC2)cc1)C3=CNC(c4ccccc4)=C3
0.263333	S1C(=NC2=C1CN(Cc3ccccc3)CC2)NC(=O)C4=CNC(c5ccccc5)=C4
0.263333	S1C(=NC2=C1CN(Cc3ccccc3)CC2)NC(=O)C4=CNC(c5ccccc5)=C4
0.263333	S1C(=NC2=C1CN(Cc3ccccc3)CC2)NC(=O)C4=CNC(c5ccccc5)=C4
0.263333	S1C(=NC2=C1CN(Cc3ccccc3)CC2)NC(=O)C4=CNC(c5ccccc5)=C4
0.263333	S1C(=NC2=C1CN(Cc3ccccc3)CC2)NC(=O)C4=CNC(c5ccccc5)=C4
0.263333	S1C(=NC2=C1CN(Cc3ccccc3)CC2)NC(=O)C4=CNC(c5ccccc5)=C4
0.263333	S1C(=NC2=C1CN(Cc3ccccc3)CC2)NC(=O)C4=CNC(c5ccccc5)=C4
0.263333	S1C(=NC2=C1CN(Cc3ccccc3)CC2)NC(=O)C4=CNC(c5ccccc5)=C4
0.263333	S1C(=NC2=C1CN(Cc3ccccc3)CC2)NC(=O)C4=CNC(c5ccccc5)=C4
0.263333	S1C(=NC2=C1CN(Cc3ccccc3)CC2)NC(=O)C4=CNC(c5ccccc5)=C4
0.263158	Fc1cncc(c2cc(NC=O)c(cc2)C)c1
0.263158	Fc1cncc(c2cc(NC=O)c(cc2)C)c1
0.263158	Fc1cncc(c2cc(NC=O)c(cc2)C)c1
0.263158	Fc1cncc(c2cc(NC=O)c(cc2)C)c1
0.263158	Fc1cncc(c2cc(NC=O)c(cc2)C)c1
0.263158	Fc1cncc(c2cc(NC=O)c(cc2)C)c1
0.263158	Fc1cncc(c2cc(NC=O)c(cc2)C)c1
0.263158	Fc1cncc(c2cc(NC=O)c(cc2)C)c1
0.263158	Fc1cncc(c2cc(NC=O)c(cc2)C)c1
0.263158	Fc1cncc(c2cc(NC=O)c(cc2)C)c1
0.262963	O=C(OC)c1cc(O)c(NC(=O)c2cc(ccc2)Cc3ncccc3)cc1
0.262963	O=C(OC)c1cc(O)c(NC(=O)c2cc(ccc2)Cc3ncccc3)cc1
0.262963	O=C(OC)c1cc(O)c(NC(=O)c2cc(ccc2)Cc3ncccc3)cc1
0.262963	O=C(OC)c1cc(O)c(NC(=O)c2cc(ccc2)Cc3ncccc3)cc1
0.262963	O=C(OC)c1cc(O)c(NC(=O)c2cc(ccc2)Cc3ncccc3)cc1
0.262963	O=C(OC)c1cc(O)c(NC(=O)c2cc(ccc2)Cc3ncccc3)cc1
0.262963	O=C(OC)c1cc(O)c(NC(=O)c2cc(ccc2)Cc3ncccc3)cc1
0.262963	O=C(OC)c1cc(O)c(NC(=O)c2cc(ccc2)Cc3ncccc3)cc1
0.262963	O=C(OC)c1cc(O)c(NC(=O)c2cc(ccc2)Cc3ncccc3)cc1
0.262963	O=C(OC)c1cc(O)c(NC(=O)c2cc(ccc2)Cc3ncccc3)cc1
0.262948	O=C(Nc1cc(C#N)c(cc1)C2CC2)c3ccc(cc3)CCCC
0.262948	O=C(Nc1cc(C#N)c(cc1)C2CC2)c3ccc(cc3)CCCC
0.262948	O=C(Nc1cc(C#N)c(cc1)C2CC2)c3ccc(cc3)CCCC
0.262948	O=C(Nc1cc(C#N)c(cc1)C2CC2)c3ccc(cc3)CCCC
0.262948	O=C(Nc1cc(C#N)c(cc1)C2CC2)c3ccc(cc3)CCCC
0.262948	O=C(Nc1cc(C#N)c(cc1)C2CC2)c3ccc(cc3)CCCC
0.262948	O=C(Nc1cc(C#N)c(cc1)C2CC2)c3ccc(cc3)CCCC
0.262948	O=C(Nc1cc(C#N)c(cc1)C2CC2)c3ccc(cc3)CCCC
0.262948	O=C(Nc1cc(C#N)c(cc1)C2CC2)c3ccc(cc3)CCCC
0.262948	O=C(Nc1cc(C#N)c(cc1)C2CC2)c3ccc(cc3)CCCC
0.262799	S1C(=NC(=C1)COC(=O)c2cc(NC(=O)c3c(F)cccc3)c(cc2)C)C
0.262799	S1C(=NC(=C1)COC(=O)c2cc(NC(=O)c3c(F)cccc3)c(cc2)C)C
0.262799	S1C(=NC(=C1)COC(=O)c2cc(NC(=O)c3c(F)cccc3)c(cc2)C)C
0.262799	S1C(=NC(=C1)COC(=O)c2cc(NC(=O)c3c(F)cccc3)c(cc2)C)C
0.262799	S1C(=NC(=C1)COC(=O)c2cc(NC(=O)c3c(F)cccc3)c(cc2)C)C
0.262799	S1C(=NC(=C1)COC(=O)c2cc(NC(=O)c3c(F)cccc3)c(cc2)C)C
0.262799	S1C(=NC(=C1)COC(=O)c2cc(NC(=O)c3c(F)cccc3)c(cc2)C)C
0.262799	S1C(=NC(=C1)COC(=O)c2cc(NC(=O)c3c(F)cccc3)c(cc2)C)C
0.262799	S1C(=NC(=C1)COC(=O)c2cc(NC(=O)c3c(F)cccc3)c(cc2)C)C
0.262799	S1C(=NC(=C1)COC(=O)c2cc(NC(=O)c3c(F)cccc3)c(cc2)C)C
0.262745	O=C(NCC(=O)NC1CN(Cc2ccc(cc2)C)CC1)c3ccc(c4ccccc4)cc3
0.262745	O=C(NCC(=O)NC1CN(Cc2ccc(cc2)C)CC1)c3ccc(c4ccccc4)cc3
0.262745	O=C(NCC(=O)NC1CN(Cc2ccc(cc2)C)CC1)c3ccc(c4ccccc4)cc3
0.262745	O=C(NCC(=O)NC1CN(Cc2ccc(cc2)C)CC1)c3ccc(c4ccccc4)cc3
0.262745	O=C(NCC(=O)NC1CN(Cc2ccc(cc2)C)CC1)c3ccc(c4ccccc4)cc3
0.262745	O=C(NCC(=O)NC1CN(Cc2ccc(cc2)C)CC1)c3ccc(c4ccccc4)cc3
0.262745	O=C(NCC(=O)NC1CN(Cc2ccc(cc2)C)CC1)c3ccc(c4ccccc4)cc3
0.262745	O=C(NCC(=O)NC1CN(Cc2ccc(cc2)C)CC1)c3ccc(c4ccccc4)cc3
0.262745	O=C(NCC(=O)NC1CN(Cc2ccc(cc2)C)CC1)c3ccc(c4ccccc4)cc3
0.262745	O=C(NCC(=O)NC1CN(Cc2ccc(cc2)C)CC1)c3ccc(c4ccccc4)cc3
0.262687	Clc1c(cc(S(=O)(=O)N(C)C)cc1)C(=O)NCc2ccc(cc2)C(=O)Nc3nc(c4cc5c(cc4)cccc5)ccc3
0.262687	Clc1c(cc(S(=O)(=O)N(C)C)cc1)C(=O)NCc2ccc(cc2)C(=O)Nc3nc(c4cc5c(cc4)cccc5)ccc3
0.262687	Clc1c(cc(S(=O)(=O)N(C)C)cc1)C(=O)NCc2ccc(cc2)C(=O)Nc3nc(c4cc5c(cc4)cccc5)ccc3
0.262687	Clc1c(cc(S(=O)(=O)N(C)C)cc1)C(=O)NCc2ccc(cc2)C(=O)Nc3nc(c4cc5c(cc4)cccc5)ccc3
0.262687	Clc1c(cc(S(=O)(=O)N(C)C)cc1)C(=O)NCc2ccc(cc2)C(=O)Nc3nc(c4cc5c(cc4)cccc5)ccc3
0.262687	Clc1c(cc(S(=O)(=O)N(C)C)cc1)C(=O)NCc2ccc(cc2)C(=O)Nc3nc(c4cc5c(cc4)cccc5)ccc3
0.262687	Clc1c(cc(S(=O)(=O)N(C)C)cc1)C(=O)NCc2ccc(cc2)C(=O)Nc3nc(c4cc5c(cc4)cccc5)ccc3
0.262687	Clc1c(cc(S(=O)(=O)N(C)C)cc1)C(=O)NCc2ccc(cc2)C(=O)Nc3nc(c4cc5c(cc4)cccc5)ccc3
0.262687	Clc1c(cc(S(=O)(=O)N(C)C)cc1)C(=O)NCc2ccc(cc2)C(=O)Nc3nc(c4cc5c(cc4)cccc5)ccc3
0.262687	Clc1c(cc(S(=O)(=O)N(C)C)cc1)C(=O)NCc2ccc(cc2)C(=O)Nc3nc(c4cc5c(cc4)cccc5)ccc3
0.262626	Clc1cc(ccc1)C(=O)Nc2cc(c(NC(=O)C=3N=C(NC3C)C4CCNCC4)cc2)C
0.262626	Brc1ccc(NS(=O)(=O)c2c(OC)ccc(NC(=O)C3=CNC(c4ccccc4)=C3)c2)cc1
0.262626	Brc1ccc(NS(=O)(=O)c2c(OC)ccc(NC(=O)C3=CNC(c4ccccc4)=C3)c2)cc1
0.262626	Brc1ccc(NS(=O)(=O)c2c(OC)ccc(NC(=O)C3=CNC(c4ccccc4)=C3)c2)cc1
0.262626	Brc1ccc(NS(=O)(=O)c2c(OC)ccc(NC(=O)C3=CNC(c4ccccc4)=C3)c2)cc1
0.262626	Brc1ccc(NS(=O)(=O)c2c(OC)ccc(NC(=O)C3=CNC(c4ccccc4)=C3)c2)cc1
0.262626	Brc1ccc(NS(=O)(=O)c2c(OC)ccc(NC(=O)C3=CNC(c4ccccc4)=C3)c2)cc1
0.262626	Brc1ccc(NS(=O)(=O)c2c(OC)ccc(NC(=O)C3=CNC(c4ccccc4)=C3)c2)cc1
0.262626	Brc1ccc(NS(=O)(=O)c2c(OC)ccc(NC(=O)C3=CNC(c4ccccc4)=C3)c2)cc1
0.262626	Brc1ccc(NS(=O)(=O)c2c(OC)ccc(NC(=O)C3=CNC(c4ccccc4)=C3)c2)cc1
0.262626	Brc1ccc(NS(=O)(=O)c2c(OC)ccc(NC(=O)C3=CNC(c4ccccc4)=C3)c2)cc1
0.262411	S1C(C(=O)Nc2c(cc(cc2)C(=O)Nc3cc(C#N)c(cc3)C4CC4)C)=CC=C1
0.261981	O=C(Nc1cnccc1)Cc2ccc(cc2)C3=NOC(=N3)C4(c5cc(c(cc5)C)C)CCOCC4
0.261981	O=C(Nc1cnccc1)Cc2ccc(cc2)C3=NOC(=N3)C4(c5cc(c(cc5)C)C)CCOCC4
0.261981	O=C(Nc1cnccc1)Cc2ccc(cc2)C3=NOC(=N3)C4(c5cc(c(cc5)C)C)CCOCC4
0.261981	O=C(Nc1cnccc1)Cc2ccc(cc2)C3=NOC(=N3)C4(c5cc(c(cc5)C)C)CCOCC4
0.261981	O=C(Nc1cnccc1)Cc2ccc(cc2)C3=NOC(=N3)C4(c5cc(c(cc5)C)C)CCOCC4
0.261981	O=C(Nc1cnccc1)Cc2ccc(cc2)C3=NOC(=N3)C4(c5cc(c(cc5)C)C)CCOCC4
0.261981	O=C(Nc1cnccc1)Cc2ccc(cc2)C3=NOC(=N3)C4(c5cc(c(cc5)C)C)CCOCC4
0.261981	O=C(Nc1cnccc1)Cc2ccc(cc2)C3=NOC(=N3)C4(c5cc(c(cc5)C)C)CCOCC4
0.261981	O=C(Nc1cnccc1)Cc2ccc(cc2)C3=NOC(=N3)C4(c5cc(c(cc5)C)C)CCOCC4
0.261981	O=C(Nc1cnccc1)Cc2ccc(cc2)C3=NOC(=N3)C4(c5cc(c(cc5)C)C)CCOCC4
0.261818	O=C(Nc1c(cc(cc1)C(=O)NC2CCCCC2)C)c3nc(nc(N)c3)N
0.261818	O=C(Nc1c(cc(cc1)C(=O)NC2CCCCC2)C)c3nc(nc(N)c3)N
0.261438	Ic1c(F)cc(cc1)C(=O)NC2=NN3C(=C2)CN(Cc4ccccc4)CCC3
0.261364	O=C(Nc1ccc(cc1)C2=NOC(=N2)C(C)(C)C)C3=CNC(c4ccccc4)=C3
0.261364	O=C(Nc1ccc(cc1)C2=NOC(=N2)C(C)(C)C)C3=CNC(c4ccccc4)=C3
0.261364	O=C(Nc1ccc(cc1)C2=NOC(=N2)C(C)(C)C)C3=CNC(c4ccccc4)=C3
0.261364	O=C(Nc1ccc(cc1)C2=NOC(=N2)C(C)(C)C)C3=CNC(c4ccccc4)=C3
0.261364	O=C(Nc1ccc(cc1)C2=NOC(=N2)C(C)(C)C)C3=CNC(c4ccccc4)=C3
0.261364	O=C(Nc1ccc(cc1)C2=NOC(=N2)C(C)(C)C)C3=CNC(c4ccccc4)=C3
0.261364	O=C(Nc1ccc(cc1)C2=NOC(=N2)C(C)(C)C)C3=CNC(c4ccccc4)=C3
0.261364	O=C(Nc1ccc(cc1)C2=NOC(=N2)C(C)(C)C)C3=CNC(c4ccccc4)=C3
0.261364	O=C(Nc1ccc(cc1)C2=NOC(=N2)C(C)(C)C)C3=CNC(c4ccccc4)=C3
0.261364	O=C(Nc1ccc(cc1)C2=NOC(=N2)C(C)(C)C)C3=CNC(c4ccccc4)=C3
0.261364	Clc1c(cc(c(c1)C)C)C(=O)Nc2c(F)ccc(c3ccccc3)c2
0.261017	Fc1cc(NC(=O)OC(C)(C)C)c(cc1)C(=O)Nc2cnc(Oc3cc(c(cc3)C)C)cc2
0.260563	Fc1cncc(c2cc(NC(=O)NCC3N(CCNC3)C)c(cc2)C)c1
0.260563	Fc1cncc(c2cc(NC(=O)NCC3N(CCNC3)C)c(cc2)C)c1
0.260563	Fc1cncc(c2cc(NC(=O)NCC3N(CCNC3)C)c(cc2)C)c1
0.260563	Fc1cncc(c2cc(NC(=O)NCC3N(CCNC3)C)c(cc2)C)c1
0.260563	Fc1cncc(c2cc(NC(=O)NCC3N(CCNC3)C)c(cc2)C)c1
0.260563	Fc1cncc(c2cc(NC(=O)NCC3N(CCNC3)C)c(cc2)C)c1
0.260563	Fc1cncc(c2cc(NC(=O)NCC3N(CCNC3)C)c(cc2)C)c1
0.260563	Fc1cncc(c2cc(NC(=O)NCC3N(CCNC3)C)c(cc2)C)c1
0.260563	Fc1cncc(c2cc(NC(=O)NCC3N(CCNC3)C)c(cc2)C)c1
0.260563	Fc1cncc(c2cc(NC(=O)NCC3N(CCNC3)C)c(cc2)C)c1
0.260536	FC(F)COc1ccc(cc1)C(=O)Nc2c(NCc3ccccc3)ccc(c2)C(=O)N
0.260536	FC(F)COc1ccc(cc1)C(=O)Nc2c(NCc3ccccc3)ccc(c2)C(=O)N
0.260536	FC(F)COc1ccc(cc1)C(=O)Nc2c(NCc3ccccc3)ccc(c2)C(=O)N
0.260536	FC(F)COc1ccc(cc1)C(=O)Nc2c(NCc3ccccc3)ccc(c2)C(=O)N
0.260536	FC(F)COc1ccc(cc1)C(=O)Nc2c(NCc3ccccc3)ccc(c2)C(=O)N
0.260536	FC(F)COc1ccc(cc1)C(=O)Nc2c(NCc3ccccc3)ccc(c2)C(=O)N
0.260536	FC(F)COc1ccc(cc1)C(=O)Nc2c(NCc3ccccc3)ccc(c2)C(=O)N
0.260536	FC(F)COc1ccc(cc1)C(=O)Nc2c(NCc3ccccc3)ccc(c2)C(=O)N
0.260536	FC(F)COc1ccc(cc1)C(=O)Nc2c(NCc3ccccc3)ccc(c2)C(=O)N
0.260536	FC(F)COc1ccc(cc1)C(=O)Nc2c(NCc3ccccc3)ccc(c2)C(=O)N
0.260377	S(CC1CC1)CCNC(=O)C(=O)Nc2c(ccc(c3cncc(F)c3)c2)C
0.260377	S(CC1CC1)CCNC(=O)C(=O)Nc2c(ccc(c3cncc(F)c3)c2)C
0.260331	O=C(Nc1ccc(cc1)C(=O)Nc2ccc(cc2)C3=NOC(=N3)C(C)(C)C)c4ccncc4
0.260331	O=C(Nc1ccc(cc1)C(=O)Nc2ccc(cc2)C3=NOC(=N3)C(C)(C)C)c4ccncc4
0.260331	O=C(Nc1ccc(cc1)C(=O)Nc2ccc(cc2)C3=NOC(=N3)C(C)(C)C)c4ccncc4
0.260331	O=C(Nc1ccc(cc1)C(=O)Nc2ccc(cc2)C3=NOC(=N3)C(C)(C)C)c4ccncc4
0.260331	O=C(Nc1ccc(cc1)C(=O)Nc2ccc(cc2)C3=NOC(=N3)C(C)(C)C)c4ccncc4
0.260331	O=C(Nc1ccc(cc1)C(=O)Nc2ccc(cc2)C3=NOC(=N3)C(C)(C)C)c4ccncc4
0.260331	O=C(Nc1ccc(cc1)C(=O)Nc2ccc(cc2)C3=NOC(=N3)C(C)(C)C)c4ccncc4
0.260331	O=C(Nc1ccc(cc1)C(=O)Nc2ccc(cc2)C3=NOC(=N3)C(C)(C)C)c4ccncc4
0.260331	O=C(Nc1ccc(cc1)C(=O)Nc2ccc(cc2)C3=NOC(=N3)C(C)(C)C)c4ccncc4
0.260331	O=C(Nc1ccc(cc1)C(=O)Nc2ccc(cc2)C3=NOC(=N3)C(C)(C)C)c4ccncc4
0.259786	Clc1c(N2CCN(CC2)C)ccc(NC(=O)Cc3cnc(cc3)C(=O)N)c1
0.259786	Clc1c(N2CCN(CC2)C)ccc(NC(=O)Cc3cnc(cc3)C(=O)N)c1
0.259786	Clc1c(N2CCN(CC2)C)ccc(NC(=O)Cc3cnc(cc3)C(=O)N)c1
0.259516	S(=O)(=O)(N)c1ncc(NC(=O)c2cc([N+]([O-])=O)c(Nc3ccccc3)cc2)cc1
0.259516	S(=O)(=O)(N)c1ncc(NC(=O)c2cc([N+]([O-])=O)c(Nc3ccccc3)cc2)cc1
0.259516	S(=O)(=O)(N)c1ncc(NC(=O)c2cc([N+]([O-])=O)c(Nc3ccccc3)cc2)cc1
0.259516	S(=O)(=O)(N)c1ncc(NC(=O)c2cc([N+]([O-])=O)c(Nc3ccccc3)cc2)cc1
0.259516	S(=O)(=O)(N)c1ncc(NC(=O)c2cc([N+]([O-])=O)c(Nc3ccccc3)cc2)cc1
0.259516	S(=O)(=O)(N)c1ncc(NC(=O)c2cc([N+]([O-])=O)c(Nc3ccccc3)cc2)cc1
0.259516	S(=O)(=O)(N)c1ncc(NC(=O)c2cc([N+]([O-])=O)c(Nc3ccccc3)cc2)cc1
0.259516	S(=O)(=O)(N)c1ncc(NC(=O)c2cc([N+]([O-])=O)c(Nc3ccccc3)cc2)cc1
0.259516	S(=O)(=O)(N)c1ncc(NC(=O)c2cc([N+]([O-])=O)c(Nc3ccccc3)cc2)cc1
0.259516	S(=O)(=O)(N)c1ncc(NC(=O)c2cc([N+]([O-])=O)c(Nc3ccccc3)cc2)cc1
0.259398	O=C(Nc1cc(C#N)c(cc1)C2CC2)c3cc(OC)c(cc3)C
0.259398	O=C(Nc1cc(C#N)c(cc1)C2CC2)c3cc(OC)c(cc3)C
0.259398	O=C(Nc1cc(C#N)c(cc1)C2CC2)c3cc(OC)c(cc3)C
0.259398	O=C(Nc1cc(C#N)c(cc1)C2CC2)c3cc(OC)c(cc3)C
0.259398	O=C(Nc1cc(C#N)c(cc1)C2CC2)c3cc(OC)c(cc3)C
0.259398	O=C(Nc1cc(C#N)c(cc1)C2CC2)c3cc(OC)c(cc3)C
0.259398	O=C(Nc1cc(C#N)c(cc1)C2CC2)c3cc(OC)c(cc3)C
0.259398	O=C(Nc1cc(C#N)c(cc1)C2CC2)c3cc(OC)c(cc3)C
0.259398	O=C(Nc1cc(C#N)c(cc1)C2CC2)c3cc(OC)c(cc3)C
0.259398	O=C(Nc1cc(C#N)c(cc1)C2CC2)c3cc(OC)c(cc3)C
0.259053	Fc1c(F)ccc(c1)CN2CCC(NC(=O)c3c4c(ON=C4C(C)C)nc(c5cnccc5)c3)CC2
0.259053	Fc1c(F)ccc(c1)CN2CCC(NC(=O)c3c4c(ON=C4C(C)C)nc(c5cnccc5)c3)CC2
0.259053	Fc1c(F)ccc(c1)CN2CCC(NC(=O)c3c4c(ON=C4C(C)C)nc(c5cnccc5)c3)CC2
0.259053	Fc1c(F)ccc(c1)CN2CCC(NC(=O)c3c4c(ON=C4C(C)C)nc(c5cnccc5)c3)CC2
0.259053	Fc1c(F)ccc(c1)CN2CCC(NC(=O)c3c4c(ON=C4C(C)C)nc(c5cnccc5)c3)CC2
0.259053	Fc1c(F)ccc(c1)CN2CCC(NC(=O)c3c4c(ON=C4C(C)C)nc(c5cnccc5)c3)CC2
0.259053	Fc1c(F)ccc(c1)CN2CCC(NC(=O)c3c4c(ON=C4C(C)C)nc(c5cnccc5)c3)CC2
0.259053	Fc1c(F)ccc(c1)CN2CCC(NC(=O)c3c4c(ON=C4C(C)C)nc(c5cnccc5)c3)CC2
0.259053	Fc1c(F)ccc(c1)CN2CCC(NC(=O)c3c4c(ON=C4C(C)C)nc(c5cnccc5)c3)CC2
0.259053	Fc1c(F)ccc(c1)CN2CCC(NC(=O)c3c4c(ON=C4C(C)C)nc(c5cnccc5)c3)CC2
0.258865	Ic1c(ccc(NC(=O)CS(=O)(=O)Cc2nc(nc(c2)C)c3ccccc3)c1)C
0.258865	Ic1c(ccc(NC(=O)CS(=O)(=O)Cc2nc(nc(c2)C)c3ccccc3)c1)C
0.258523	O=C(OC)c1cc(O)c(NC(=O)c2c3c(ON=C3C(C)C)nc(c4cnccc4)c2)cc1
0.258523	O=C(OC)c1cc(O)c(NC(=O)c2c3c(ON=C3C(C)C)nc(c4cnccc4)c2)cc1
0.258523	O=C(OC)c1cc(O)c(NC(=O)c2c3c(ON=C3C(C)C)nc(c4cnccc4)c2)cc1
0.258523	O=C(OC)c1cc(O)c(NC(=O)c2c3c(ON=C3C(C)C)nc(c4cnccc4)c2)cc1
0.258523	O=C(OC)c1cc(O)c(NC(=O)c2c3c(ON=C3C(C)C)nc(c4cnccc4)c2)cc1
0.258523	O=C(OC)c1cc(O)c(NC(=O)c2c3c(ON=C3C(C)C)nc(c4cnccc4)c2)cc1
0.258523	O=C(OC)c1cc(O)c(NC(=O)c2c3c(ON=C3C(C)C)nc(c4cnccc4)c2)cc1
0.258523	O=C(OC)c1cc(O)c(NC(=O)c2c3c(ON=C3C(C)C)nc(c4cnccc4)c2)cc1
0.258523	O=C(OC)c1cc(O)c(NC(=O)c2c3c(ON=C3C(C)C)nc(c4cnccc4)c2)cc1
0.258523	O=C(OC)c1cc(O)c(NC(=O)c2c3c(ON=C3C(C)C)nc(c4cnccc4)c2)cc1
0.258503	S1C(=NC(c2ccc(cc2)CNC(=O)C)=C1)NC(=O)c3cc(c(F)cc3)COc4ccc(F)cc4
0.258389	Fc1cncc(c2cc(NC(=O)C(=O)N3CC(Oc4ccncc4)CC3)c(cc2)C)c1
0.258389	Fc1cncc(c2cc(NC(=O)C(=O)N3CC(Oc4ccncc4)CC3)c(cc2)C)c1
0.258389	Fc1cncc(c2cc(NC(=O)C(=O)N3CC(Oc4ccncc4)CC3)c(cc2)C)c1
0.258389	Fc1cncc(c2cc(NC(=O)C(=O)N3CC(Oc4ccncc4)CC3)c(cc2)C)c1
0.258389	Fc1cncc(c2cc(NC(=O)C(=O)N3CC(Oc4ccncc4)CC3)c(cc2)C)c1
0.258389	Fc1cncc(c2cc(NC(=O)C(=O)N3CC(Oc4ccncc4)CC3)c(cc2)C)c1
0.258389	Fc1cncc(c2cc(NC(=O)C(=O)N3CC(Oc4ccncc4)CC3)c(cc2)C)c1
0.258389	Fc1cncc(c2cc(NC(=O)C(=O)N3CC(Oc4ccncc4)CC3)c(cc2)C)c1
0.258389	Fc1cncc(c2cc(NC(=O)C(=O)N3CC(Oc4ccncc4)CC3)c(cc2)C)c1
0.258389	Fc1cncc(c2cc(NC(=O)C(=O)N3CC(Oc4ccncc4)CC3)c(cc2)C)c1
0.258333	O=C(Nc1nc(ccn1)C=2C=NN(C2)C)C=C
0.258333	O=C(Nc1nc(ccn1)C=2C=NN(C2)C)C=C
0.258333	O=C(Nc1nc(ccn1)C=2C=NN(C2)C)C=C
0.258333	O=C(Nc1nc(ccn1)C=2C=NN(C2)C)C=C
0.258303	Clc1ncc(cc1)CN2CCN(CC=3ON=C(N3)c4c(cccc4)C)CC2
0.258303	Clc1ncc(cc1)CN2CCN(CC=3ON=C(N3)c4c(cccc4)C)CC2
0.258303	Clc1ncc(cc1)CN2CCN(CC=3ON=C(N3)c4c(cccc4)C)CC2
0.258303	Clc1ncc(cc1)CN2CCN(CC=3ON=C(N3)c4c(cccc4)C)CC2
0.258303	Clc1ncc(cc1)CN2CCN(CC=3ON=C(N3)c4c(cccc4)C)CC2
0.258303	Clc1ncc(cc1)CN2CCN(CC=3ON=C(N3)c4c(cccc4)C)CC2
0.258303	Clc1ncc(cc1)CN2CCN(CC=3ON=C(N3)c4c(cccc4)C)CC2
0.258303	Clc1ncc(cc1)CN2CCN(CC=3ON=C(N3)c4c(cccc4)C)CC2
0.258303	Clc1ncc(cc1)CN2CCN(CC=3ON=C(N3)c4c(cccc4)C)CC2
0.258303	Clc1ncc(cc1)CN2CCN(CC=3ON=C(N3)c4c(cccc4)C)CC2
0.258065	Fc1c(NC(=O)OC)cc(cc1)C(=O)Nc2c(cccc2C)C=3ON=C(N3)C(C)C
0.258065	Fc1c(NC(=O)OC)cc(cc1)C(=O)Nc2c(cccc2C)C=3ON=C(N3)C(C)C
0.258065	Fc1c(NC(=O)OC)cc(cc1)C(=O)Nc2c(cccc2C)C=3ON=C(N3)C(C)C
0.258065	O=C(Nc1c(cccc1)C2=NNC(=N2)C)C=3OC(c4ccncc4)=CC3
0.257937	Fc1cc(NC(=O)C=C)c(NC(=O)c2ncccc2)cc1
0.257937	Fc1cc(NC(=O)C=C)c(NC(=O)c2ncccc2)cc1
0.257937	Fc1cc(NC(=O)C=C)c(NC(=O)c2ncccc2)cc1
0.257937	Fc1cc(NC(=O)C=C)c(NC(=O)c2ncccc2)cc1
0.257937	Fc1cc(NC(=O)C=C)c(NC(=O)c2ncccc2)cc1
0.257937	Fc1cc(NC(=O)C=C)c(NC(=O)c2ncccc2)cc1
0.257937	Fc1cc(NC(=O)C=C)c(NC(=O)c2ncccc2)cc1
0.257937	Fc1cc(NC(=O)C=C)c(NC(=O)c2ncccc2)cc1
0.257937	Fc1cc(NC(=O)C=C)c(NC(=O)c2ncccc2)cc1
0.257937	Fc1cc(NC(=O)C=C)c(NC(=O)c2ncccc2)cc1
0.257813	Brc1ccc(cc1)C=2N=C(NC2)C3CCN(Cc4cnc(Cl)cc4)CC3
0.257813	Brc1ccc(cc1)C=2N=C(NC2)C3CCN(Cc4cnc(Cl)cc4)CC3
0.257463	O=C(Nc1c(ccc(c1)C=2N(N=CC2)C)C)Nc3ccc(OCC#C)cc3
0.257463	O=C(Nc1c(ccc(c1)C=2N(N=CC2)C)C)Nc3ccc(OCC#C)cc3
0.257463	O=C(Nc1c(ccc(c1)C=2N(N=CC2)C)C)Nc3ccc(OCC#C)cc3
0.257463	S1C(SCCC1)c2ccc(cc2)C(=O)Nc3c(NCc4ccccc4)ccc(c3)C(=O)N
0.257463	S1C(SCCC1)c2ccc(cc2)C(=O)Nc3c(NCc4ccccc4)ccc(c3)C(=O)N
0.257426	S1C(=NC(c2ccc(NC(=O)C(=O)NCCc3cc(OC)c(cc3)C)cc2)=C1)N4CCOCC4
0.257426	S1C(=NC(c2ccc(NC(=O)C(=O)NCCc3cc(OC)c(cc3)C)cc2)=C1)N4CCOCC4
0.257426	S1C(=NC(c2ccc(NC(=O)C(=O)NCCc3cc(OC)c(cc3)C)cc2)=C1)N4CCOCC4
0.257426	S1C(=NC(c2ccc(NC(=O)C(=O)NCCc3cc(OC)c(cc3)C)cc2)=C1)N4CCOCC4
0.257426	S1C(=NC(c2ccc(NC(=O)C(=O)NCCc3cc(OC)c(cc3)C)cc2)=C1)N4CCOCC4
0.257426	S1C(=NC(c2ccc(NC(=O)C(=O)NCCc3cc(OC)c(cc3)C)cc2)=C1)N4CCOCC4
0.257426	S1C(=NC(c2ccc(NC(=O)C(=O)NCCc3cc(OC)c(cc3)C)cc2)=C1)N4CCOCC4
0.257426	S1C(=NC(c2ccc(NC(=O)C(=O)NCCc3cc(OC)c(cc3)C)cc2)=C1)N4CCOCC4
0.257426	S1C(=NC(c2ccc(NC(=O)C(=O)NCCc3cc(OC)c(cc3)C)cc2)=C1)N4CCOCC4
0.257426	S1C(=NC(c2ccc(NC(=O)C(=O)NCCc3cc(OC)c(cc3)C)cc2)=C1)N4CCOCC4
0.257426	S1C(=NC(c2ccc(cc2)CNC(=O)C)=C1)NC(=O)C3=NN(C(c4cnccc4)=C3)C
0.257426	S1C(=NC(c2ccc(cc2)CNC(=O)C)=C1)NC(=O)C3=NN(C(c4cnccc4)=C3)C
0.257426	S1C(=NC(c2ccc(cc2)CNC(=O)C)=C1)NC(=O)C3=NN(C(c4cnccc4)=C3)C
0.257426	S1C(=NC(c2ccc(cc2)CNC(=O)C)=C1)NC(=O)C3=NN(C(c4cnccc4)=C3)C
0.257426	S1C(=NC(c2ccc(cc2)CNC(=O)C)=C1)NC(=O)C3=NN(C(c4cnccc4)=C3)C
0.257426	S1C(=NC(c2ccc(cc2)CNC(=O)C)=C1)NC(=O)C3=NN(C(c4cnccc4)=C3)C
0.257426	S1C(=NC(c2ccc(cc2)CNC(=O)C)=C1)NC(=O)C3=NN(C(c4cnccc4)=C3)C
0.257426	S1C(=NC(c2ccc(cc2)CNC(=O)C)=C1)NC(=O)C3=NN(C(c4cnccc4)=C3)C
0.257426	S1C(=NC(c2ccc(cc2)CNC(=O)C)=C1)NC(=O)C3=NN(C(c4cnccc4)=C3)C
0.257426	S1C(=NC(c2ccc(cc2)CNC(=O)C)=C1)NC(=O)C3=NN(C(c4cnccc4)=C3)C
0.257353	S1C(=NC(C(=O)Nc2cc(ccc2)C(=O)C(F)(F)F)=C1)c3ccc(cc3)CC
0.257353	S1C(=NC(C(=O)Nc2cc(ccc2)C(=O)C(F)(F)F)=C1)c3ccc(cc3)CC
0.257353	S1C(=NC(C(=O)Nc2cc(ccc2)C(=O)C(F)(F)F)=C1)c3ccc(cc3)CC
0.257353	S1C(=NC(C(=O)Nc2cc(ccc2)C(=O)C(F)(F)F)=C1)c3ccc(cc3)CC
0.257353	S1C(=NC(C(=O)Nc2cc(ccc2)C(=O)C(F)(F)F)=C1)c3ccc(cc3)CC
0.257353	S1C(=NC(C(=O)Nc2cc(ccc2)C(=O)C(F)(F)F)=C1)c3ccc(cc3)CC
0.257353	S1C(=NC(C(=O)Nc2cc(ccc2)C(=O)C(F)(F)F)=C1)c3ccc(cc3)CC
0.257353	S1C(=NC(C(=O)Nc2cc(ccc2)C(=O)C(F)(F)F)=C1)c3ccc(cc3)CC
0.257353	S1C(=NC(C(=O)Nc2cc(ccc2)C(=O)C(F)(F)F)=C1)c3ccc(cc3)CC
0.257353	S1C(=NC(C(=O)Nc2cc(ccc2)C(=O)C(F)(F)F)=C1)c3ccc(cc3)CC
0.257353	O=C(Nc1ccc(cc1)C2=NOC(=N2)C(C)(C)C)c3cc4c(cc3)COC4
0.257353	O=C(Nc1ccc(cc1)C2=NOC(=N2)C(C)(C)C)c3cc4c(cc3)COC4
0.257329	S1C(c2cc(F)ccc2)=CC=C1CN3CCN(C(=O)C(=O)Nc4ccc(cc4)C(=O)NCCC(=O)OC)CC3
0.257329	S1C(c2cc(F)ccc2)=CC=C1CN3CCN(C(=O)C(=O)Nc4ccc(cc4)C(=O)NCCC(=O)OC)CC3
0.257329	S1C(c2cc(F)ccc2)=CC=C1CN3CCN(C(=O)C(=O)Nc4ccc(cc4)C(=O)NCCC(=O)OC)CC3
0.257329	S1C(c2cc(F)ccc2)=CC=C1CN3CCN(C(=O)C(=O)Nc4ccc(cc4)C(=O)NCCC(=O)OC)CC3
0.257329	S1C(c2cc(F)ccc2)=CC=C1CN3CCN(C(=O)C(=O)Nc4ccc(cc4)C(=O)NCCC(=O)OC)CC3
0.257329	S1C(c2cc(F)ccc2)=CC=C1CN3CCN(C(=O)C(=O)Nc4ccc(cc4)C(=O)NCCC(=O)OC)CC3
0.257329	S1C(c2cc(F)ccc2)=CC=C1CN3CCN(C(=O)C(=O)Nc4ccc(cc4)C(=O)NCCC(=O)OC)CC3
0.257329	S1C(c2cc(F)ccc2)=CC=C1CN3CCN(C(=O)C(=O)Nc4ccc(cc4)C(=O)NCCC(=O)OC)CC3
0.257329	S1C(c2cc(F)ccc2)=CC=C1CN3CCN(C(=O)C(=O)Nc4ccc(cc4)C(=O)NCCC(=O)OC)CC3
0.257329	S1C(c2cc(F)ccc2)=CC=C1CN3CCN(C(=O)C(=O)Nc4ccc(cc4)C(=O)NCCC(=O)OC)CC3
0.257329	FC(F)(F)c1cc(NC(=O)COc2c(OCC)cc(cc2)CN3CCC(C(=O)Nc4ncccn4)CC3)ccc1
0.257329	FC(F)(F)c1cc(NC(=O)COc2c(OCC)cc(cc2)CN3CCC(C(=O)Nc4ncccn4)CC3)ccc1
0.257329	FC(F)(F)c1cc(NC(=O)COc2c(OCC)cc(cc2)CN3CCC(C(=O)Nc4ncccn4)CC3)ccc1
0.257329	FC(F)(F)c1cc(NC(=O)COc2c(OCC)cc(cc2)CN3CCC(C(=O)Nc4ncccn4)CC3)ccc1
0.257329	FC(F)(F)c1cc(NC(=O)COc2c(OCC)cc(cc2)CN3CCC(C(=O)Nc4ncccn4)CC3)ccc1
0.257329	FC(F)(F)c1cc(NC(=O)COc2c(OCC)cc(cc2)CN3CCC(C(=O)Nc4ncccn4)CC3)ccc1
0.257329	FC(F)(F)c1cc(NC(=O)COc2c(OCC)cc(cc2)CN3CCC(C(=O)Nc4ncccn4)CC3)ccc1
0.257329	FC(F)(F)c1cc(NC(=O)COc2c(OCC)cc(cc2)CN3CCC(C(=O)Nc4ncccn4)CC3)ccc1
0.257329	FC(F)(F)c1cc(NC(=O)COc2c(OCC)cc(cc2)CN3CCC(C(=O)Nc4ncccn4)CC3)ccc1
0.257329	FC(F)(F)c1cc(NC(=O)COc2c(OCC)cc(cc2)CN3CCC(C(=O)Nc4ncccn4)CC3)ccc1
0.257143	O=C(OC(C)(C)C)Nc1cc(ccc1)CNC(=O)c2ccc(NC(=O)c3ccncc3)cc2
0.257143	O=C(OC(C)(C)C)Nc1cc(ccc1)CNC(=O)c2ccc(NC(=O)c3ccncc3)cc2
0.257143	O=C(OC(C)(C)C)Nc1cc(ccc1)CNC(=O)c2ccc(NC(=O)c3ccncc3)cc2
0.256944	FC(F)(F)c1cc(NC(=O)c2ccc(NC(=O)c3ccncc3)cc2)c(N4CC(=O)NCC4)cc1
0.256944	FC(F)(F)c1cc(NC(=O)c2ccc(NC(=O)c3ccncc3)cc2)c(N4CC(=O)NCC4)cc1
0.256944	FC(F)(F)c1cc(NC(=O)c2ccc(NC(=O)c3ccncc3)cc2)c(N4CC(=O)NCC4)cc1
0.256944	FC(F)(F)c1cc(NC(=O)c2ccc(NC(=O)c3ccncc3)cc2)c(N4CC(=O)NCC4)cc1
0.256944	FC(F)(F)c1cc(NC(=O)c2ccc(NC(=O)c3ccncc3)cc2)c(N4CC(=O)NCC4)cc1
0.256944	FC(F)(F)c1cc(NC(=O)c2ccc(NC(=O)c3ccncc3)cc2)c(N4CC(=O)NCC4)cc1
0.256944	FC(F)(F)c1cc(NC(=O)c2ccc(NC(=O)c3ccncc3)cc2)c(N4CC(=O)NCC4)cc1
[truncated: 8,001 more rows]
