# Supplementary material for: Galileo: Three-dimensional searching in large combinatorial fragment spaces on the example of pharmacophores
Source: J Comput Aided Mol Des. 2022 Nov 24;37(1):1–16. doi: 10.1007/s10822-022-00485-y (PMC10032335; doi:10.1007/s10822-022-00485-y)
Supplement: Supplementary file 4 — Supplementary file 3a [file 10822_2022_485_MOESM3_ESMa.zip › Imatinib_Galileo/17/out_9.csv]

Score	SMILES
0.818627	O=C(Nc1cc(Nc2nc(c3cnccc3)ccn2)c(cc1)C)c4ccc(cc4)Cc5ccccc5
0.818627	O=C(Nc1cc(Nc2nc(c3cnccc3)ccn2)c(cc1)C)c4ccc(cc4)Cc5ccccc5
0.818627	O=C(Nc1cc(Nc2nc(c3cnccc3)ccn2)c(cc1)C)c4ccc(cc4)Cc5ccccc5
0.818627	O=C(Nc1cc(Nc2nc(c3cnccc3)ccn2)c(cc1)C)c4ccc(cc4)Cc5ccccc5
0.818627	O=C(Nc1cc(Nc2nc(c3cnccc3)ccn2)c(cc1)C)c4ccc(cc4)Cc5ccccc5
0.818627	O=C(Nc1cc(Nc2nc(c3cnccc3)ccn2)c(cc1)C)c4ccc(cc4)Cc5ccccc5
0.763033	O=C(Nc1cc(Nc2nc(c3cnccc3)ccn2)c(cc1)C)c4ccc(Oc5cnccc5)cc4
0.763033	O=C(Nc1cc(Nc2nc(c3cnccc3)ccn2)c(cc1)C)c4ccc(Oc5cnccc5)cc4
0.763033	O=C(Nc1cc(Nc2nc(c3cnccc3)ccn2)c(cc1)C)c4ccc(Oc5cnccc5)cc4
0.739535	Brc1cc(ccc1)C(=O)Nc2cc(ccc2)C(=O)Nc3cc(Nc4nc(c5cnccc5)ccn4)c(cc3)C
0.739535	Brc1cc(ccc1)C(=O)Nc2cc(ccc2)C(=O)Nc3cc(Nc4nc(c5cnccc5)ccn4)c(cc3)C
0.739535	Brc1cc(ccc1)C(=O)Nc2cc(ccc2)C(=O)Nc3cc(Nc4nc(c5cnccc5)ccn4)c(cc3)C
0.739535	Brc1cc(ccc1)C(=O)Nc2cc(ccc2)C(=O)Nc3cc(Nc4nc(c5cnccc5)ccn4)c(cc3)C
0.739535	Brc1cc(ccc1)C(=O)Nc2cc(ccc2)C(=O)Nc3cc(Nc4nc(c5cnccc5)ccn4)c(cc3)C
0.739535	Brc1cc(ccc1)C(=O)Nc2cc(ccc2)C(=O)Nc3cc(Nc4nc(c5cnccc5)ccn4)c(cc3)C
0.739535	Brc1cc(ccc1)C(=O)Nc2cc(ccc2)C(=O)Nc3cc(Nc4nc(c5cnccc5)ccn4)c(cc3)C
0.739535	Brc1cc(ccc1)C(=O)Nc2cc(ccc2)C(=O)Nc3cc(Nc4nc(c5cnccc5)ccn4)c(cc3)C
0.739535	Brc1cc(ccc1)C(=O)Nc2cc(ccc2)C(=O)Nc3cc(Nc4nc(c5cnccc5)ccn4)c(cc3)C
0.739535	Brc1cc(ccc1)C(=O)Nc2cc(ccc2)C(=O)Nc3cc(Nc4nc(c5cnccc5)ccn4)c(cc3)C
0.719298	O=C(Nc1cc(Nc2nc(c3cnccc3)ccn2)c(cc1)C)c4cc(N5CCCC5)ccc4
0.719298	O=C(Nc1cc(Nc2nc(c3cnccc3)ccn2)c(cc1)C)c4cc(N5CCCC5)ccc4
0.719298	O=C(Nc1cc(Nc2nc(c3cnccc3)ccn2)c(cc1)C)c4cc(N5CCCC5)ccc4
0.712389	O=C(Nc1cc(Nc2nc(c3cnccc3)ccn2)c(cc1)C)c4ccc(cc4)C(OC)(C)C
0.712389	O=C(Nc1cc(Nc2nc(c3cnccc3)ccn2)c(cc1)C)c4ccc(cc4)C(OC)(C)C
0.712389	O=C(Nc1cc(Nc2nc(c3cnccc3)ccn2)c(cc1)C)c4ccc(cc4)C(OC)(C)C
0.712389	O=C(Nc1cc(Nc2nc(c3cnccc3)ccn2)c(cc1)C)c4ccc(cc4)C(OC)(C)C
0.712389	O=C(Nc1cc(Nc2nc(c3cnccc3)ccn2)c(cc1)C)c4ccc(cc4)C(OC)(C)C
0.712389	O=C(Nc1cc(Nc2nc(c3cnccc3)ccn2)c(cc1)C)c4ccc(cc4)C(OC)(C)C
0.712389	O=C(Nc1cc(Nc2nc(c3cnccc3)ccn2)c(cc1)C)c4ccc(cc4)C(OC)(C)C
0.712389	O=C(Nc1cc(Nc2nc(c3cnccc3)ccn2)c(cc1)C)c4ccc(cc4)C(OC)(C)C
0.712389	O=C(Nc1cc(Nc2nc(c3cnccc3)ccn2)c(cc1)C)c4ccc(cc4)C(OC)(C)C
0.712389	O=C(Nc1cc(Nc2nc(c3cnccc3)ccn2)c(cc1)C)c4ccc(cc4)C(OC)(C)C
0.69869	O=C(Nc1cc(Nc2nc(c3cnccc3)ccn2)c(cc1)C)c4cnc(cc4)C(C)(C)C
0.69869	O=C(Nc1cc(Nc2nc(c3cnccc3)ccn2)c(cc1)C)c4cnc(cc4)C(C)(C)C
0.69869	O=C(Nc1cc(Nc2nc(c3cnccc3)ccn2)c(cc1)C)c4cnc(cc4)C(C)(C)C
0.69869	O=C(Nc1cc(Nc2nc(c3cnccc3)ccn2)c(cc1)C)c4cnc(cc4)C(C)(C)C
0.69869	O=C(Nc1cc(Nc2nc(c3cnccc3)ccn2)c(cc1)C)c4cnc(cc4)C(C)(C)C
0.69869	O=C(Nc1cc(Nc2nc(c3cnccc3)ccn2)c(cc1)C)c4cnc(cc4)C(C)(C)C
0.69869	O=C(Nc1cc(Nc2nc(c3cnccc3)ccn2)c(cc1)C)c4cnc(cc4)C(C)(C)C
0.69869	O=C(Nc1cc(Nc2nc(c3cnccc3)ccn2)c(cc1)C)c4cnc(cc4)C(C)(C)C
0.69869	O=C(Nc1cc(Nc2nc(c3cnccc3)ccn2)c(cc1)C)c4cnc(cc4)C(C)(C)C
0.69869	O=C(Nc1cc(Nc2nc(c3cnccc3)ccn2)c(cc1)C)c4cnc(cc4)C(C)(C)C
0.679654	Fc1ccc(cc1)C(=O)NCCCC(=O)Nc2cc(Nc3nc(c4cnccc4)ccn3)c(cc2)C
0.679654	Fc1ccc(cc1)C(=O)NCCCC(=O)Nc2cc(Nc3nc(c4cnccc4)ccn3)c(cc2)C
0.679654	Fc1ccc(cc1)C(=O)NCCCC(=O)Nc2cc(Nc3nc(c4cnccc4)ccn3)c(cc2)C
0.679654	Fc1ccc(cc1)C(=O)NCCCC(=O)Nc2cc(Nc3nc(c4cnccc4)ccn3)c(cc2)C
0.679654	Fc1ccc(cc1)C(=O)NCCCC(=O)Nc2cc(Nc3nc(c4cnccc4)ccn3)c(cc2)C
0.679654	Fc1ccc(cc1)C(=O)NCCCC(=O)Nc2cc(Nc3nc(c4cnccc4)ccn3)c(cc2)C
0.679654	Fc1ccc(cc1)C(=O)NCCCC(=O)Nc2cc(Nc3nc(c4cnccc4)ccn3)c(cc2)C
0.679654	Fc1ccc(cc1)C(=O)NCCCC(=O)Nc2cc(Nc3nc(c4cnccc4)ccn3)c(cc2)C
0.679654	Fc1ccc(cc1)C(=O)NCCCC(=O)Nc2cc(Nc3nc(c4cnccc4)ccn3)c(cc2)C
0.679654	Fc1ccc(cc1)C(=O)NCCCC(=O)Nc2cc(Nc3nc(c4cnccc4)ccn3)c(cc2)C
0.679487	O=C(Nc1cc(Nc2nc(c3cnccc3)ccn2)c(cc1)C)c4cc(OCC=C(C)C)ccc4
0.679487	O=C(Nc1cc(Nc2nc(c3cnccc3)ccn2)c(cc1)C)c4cc(OCC=C(C)C)ccc4
0.679487	O=C(Nc1cc(Nc2nc(c3cnccc3)ccn2)c(cc1)C)c4cc(OCC=C(C)C)ccc4
0.677966	Fc1c(cc(cc1)C(=O)Nc2cc(Nc3nc(c4cnccc4)ccn3)c(cc2)C)C(F)F
0.677966	Fc1c(cc(cc1)C(=O)Nc2cc(Nc3nc(c4cnccc4)ccn3)c(cc2)C)C(F)F
0.677966	Fc1c(cc(cc1)C(=O)Nc2cc(Nc3nc(c4cnccc4)ccn3)c(cc2)C)C(F)F
0.676471	S(=O)(=O)(Nc1cc(c(cc1)C)C)c2ccc(cc2)C(=O)Nc3cc(Nc4nc(c5cnccc5)ccn4)c(cc3)C
0.676471	S(=O)(=O)(Nc1cc(c(cc1)C)C)c2ccc(cc2)C(=O)Nc3cc(Nc4nc(c5cnccc5)ccn4)c(cc3)C
0.676471	S(=O)(=O)(Nc1cc(c(cc1)C)C)c2ccc(cc2)C(=O)Nc3cc(Nc4nc(c5cnccc5)ccn4)c(cc3)C
0.676471	S(=O)(=O)(Nc1cc(c(cc1)C)C)c2ccc(cc2)C(=O)Nc3cc(Nc4nc(c5cnccc5)ccn4)c(cc3)C
0.676471	S(=O)(=O)(Nc1cc(c(cc1)C)C)c2ccc(cc2)C(=O)Nc3cc(Nc4nc(c5cnccc5)ccn4)c(cc3)C
0.676471	S(=O)(=O)(Nc1cc(c(cc1)C)C)c2ccc(cc2)C(=O)Nc3cc(Nc4nc(c5cnccc5)ccn4)c(cc3)C
0.676471	S(=O)(=O)(Nc1cc(c(cc1)C)C)c2ccc(cc2)C(=O)Nc3cc(Nc4nc(c5cnccc5)ccn4)c(cc3)C
0.676471	S(=O)(=O)(Nc1cc(c(cc1)C)C)c2ccc(cc2)C(=O)Nc3cc(Nc4nc(c5cnccc5)ccn4)c(cc3)C
0.676471	S(=O)(=O)(Nc1cc(c(cc1)C)C)c2ccc(cc2)C(=O)Nc3cc(Nc4nc(c5cnccc5)ccn4)c(cc3)C
0.676471	S(=O)(=O)(Nc1cc(c(cc1)C)C)c2ccc(cc2)C(=O)Nc3cc(Nc4nc(c5cnccc5)ccn4)c(cc3)C
0.675325	Clc1c(ccc(Cl)c1)C(=O)Nc2cc(Nc3nc(c4cnccc4)ccn3)c(cc2)C
0.675325	Clc1c(ccc(Cl)c1)C(=O)Nc2cc(Nc3nc(c4cnccc4)ccn3)c(cc2)C
0.675325	Clc1c(ccc(Cl)c1)C(=O)Nc2cc(Nc3nc(c4cnccc4)ccn3)c(cc2)C
0.666667	O=C(Nc1cc(Nc2nc(c3cnccc3)ccn2)c(cc1)C)c4cnc(nc4)C5CCNCC5
0.666667	O=C(Nc1cc(Nc2nc(c3cnccc3)ccn2)c(cc1)C)c4cnc(nc4)C5CCNCC5
0.666667	O=C(Nc1cc(Nc2nc(c3cnccc3)ccn2)c(cc1)C)c4cnc(nc4)C5CCNCC5
0.666667	O=C(Nc1cc(Nc2nc(c3cnccc3)ccn2)c(cc1)C)c4cnc(nc4)C5CCNCC5
0.666667	O=C(Nc1cc(Nc2nc(c3cnccc3)ccn2)c(cc1)C)c4cnc(nc4)C5CCNCC5
0.666667	O=C(Nc1cc(Nc2nc(c3cnccc3)ccn2)c(cc1)C)c4cnc(nc4)C5CCNCC5
0.666667	O=C(Nc1cc(Nc2nc(c3cnccc3)ccn2)c(cc1)C)c4cnc(nc4)C5CCNCC5
0.666667	O=C(Nc1cc(Nc2nc(c3cnccc3)ccn2)c(cc1)C)c4cnc(nc4)C5CCNCC5
0.666667	O=C(Nc1cc(Nc2nc(c3cnccc3)ccn2)c(cc1)C)c4cnc(nc4)C5CCNCC5
0.661224	Ic1c(cccc1)C(=O)Nc2ccc(cc2)CC(=O)Nc3cc(Nc4nc(c5cnccc5)ccn4)c(cc3)C
0.661224	Ic1c(cccc1)C(=O)Nc2ccc(cc2)CC(=O)Nc3cc(Nc4nc(c5cnccc5)ccn4)c(cc3)C
0.661224	Ic1c(cccc1)C(=O)Nc2ccc(cc2)CC(=O)Nc3cc(Nc4nc(c5cnccc5)ccn4)c(cc3)C
0.661224	Ic1c(cccc1)C(=O)Nc2ccc(cc2)CC(=O)Nc3cc(Nc4nc(c5cnccc5)ccn4)c(cc3)C
0.661224	Ic1c(cccc1)C(=O)Nc2ccc(cc2)CC(=O)Nc3cc(Nc4nc(c5cnccc5)ccn4)c(cc3)C
0.661224	Ic1c(cccc1)C(=O)Nc2ccc(cc2)CC(=O)Nc3cc(Nc4nc(c5cnccc5)ccn4)c(cc3)C
0.661224	Ic1c(cccc1)C(=O)Nc2ccc(cc2)CC(=O)Nc3cc(Nc4nc(c5cnccc5)ccn4)c(cc3)C
0.661224	Ic1c(cccc1)C(=O)Nc2ccc(cc2)CC(=O)Nc3cc(Nc4nc(c5cnccc5)ccn4)c(cc3)C
0.661224	Ic1c(cccc1)C(=O)Nc2ccc(cc2)CC(=O)Nc3cc(Nc4nc(c5cnccc5)ccn4)c(cc3)C
0.661224	Ic1c(cccc1)C(=O)Nc2ccc(cc2)CC(=O)Nc3cc(Nc4nc(c5cnccc5)ccn4)c(cc3)C
0.657143	[O-][N+](=O)c1c(Nc2ccccc2)ccc(c1)C(=O)Nc3cc(Nc4nc(c5cnccc5)ccn4)c(cc3)C
0.657143	[O-][N+](=O)c1c(Nc2ccccc2)ccc(c1)C(=O)Nc3cc(Nc4nc(c5cnccc5)ccn4)c(cc3)C
0.657143	[O-][N+](=O)c1c(Nc2ccccc2)ccc(c1)C(=O)Nc3cc(Nc4nc(c5cnccc5)ccn4)c(cc3)C
0.657143	[O-][N+](=O)c1c(Nc2ccccc2)ccc(c1)C(=O)Nc3cc(Nc4nc(c5cnccc5)ccn4)c(cc3)C
0.657143	[O-][N+](=O)c1c(Nc2ccccc2)ccc(c1)C(=O)Nc3cc(Nc4nc(c5cnccc5)ccn4)c(cc3)C
0.657143	[O-][N+](=O)c1c(Nc2ccccc2)ccc(c1)C(=O)Nc3cc(Nc4nc(c5cnccc5)ccn4)c(cc3)C
0.657143	[O-][N+](=O)c1c(Nc2ccccc2)ccc(c1)C(=O)Nc3cc(Nc4nc(c5cnccc5)ccn4)c(cc3)C
0.657143	[O-][N+](=O)c1c(Nc2ccccc2)ccc(c1)C(=O)Nc3cc(Nc4nc(c5cnccc5)ccn4)c(cc3)C
0.657143	[O-][N+](=O)c1c(Nc2ccccc2)ccc(c1)C(=O)Nc3cc(Nc4nc(c5cnccc5)ccn4)c(cc3)C
0.657143	[O-][N+](=O)c1c(Nc2ccccc2)ccc(c1)C(=O)Nc3cc(Nc4nc(c5cnccc5)ccn4)c(cc3)C
0.651261	Clc1c(F)ncc(c1)C(=O)Nc2cc(Nc3nc(c4cnccc4)ccn3)c(cc2)C
0.651261	Clc1c(F)ncc(c1)C(=O)Nc2cc(Nc3nc(c4cnccc4)ccn3)c(cc2)C
0.651261	Clc1c(F)ncc(c1)C(=O)Nc2cc(Nc3nc(c4cnccc4)ccn3)c(cc2)C
0.651261	Clc1c(F)ncc(c1)C(=O)Nc2cc(Nc3nc(c4cnccc4)ccn3)c(cc2)C
0.651261	Clc1c(F)ncc(c1)C(=O)Nc2cc(Nc3nc(c4cnccc4)ccn3)c(cc2)C
0.651261	Clc1c(F)ncc(c1)C(=O)Nc2cc(Nc3nc(c4cnccc4)ccn3)c(cc2)C
0.651261	Clc1c(F)ncc(c1)C(=O)Nc2cc(Nc3nc(c4cnccc4)ccn3)c(cc2)C
0.651261	Clc1c(F)ncc(c1)C(=O)Nc2cc(Nc3nc(c4cnccc4)ccn3)c(cc2)C
0.651261	Clc1c(F)ncc(c1)C(=O)Nc2cc(Nc3nc(c4cnccc4)ccn3)c(cc2)C
0.651261	Clc1c(F)ncc(c1)C(=O)Nc2cc(Nc3nc(c4cnccc4)ccn3)c(cc2)C
0.644628	Brc1c(c(ccc1C)C(=O)Nc2cc(Nc3nc(c4cnccc4)ccn3)c(cc2)C)C
0.644628	Brc1c(c(ccc1C)C(=O)Nc2cc(Nc3nc(c4cnccc4)ccn3)c(cc2)C)C
0.644628	Brc1c(c(ccc1C)C(=O)Nc2cc(Nc3nc(c4cnccc4)ccn3)c(cc2)C)C
0.644628	Brc1c(c(ccc1C)C(=O)Nc2cc(Nc3nc(c4cnccc4)ccn3)c(cc2)C)C
0.644628	Brc1c(c(ccc1C)C(=O)Nc2cc(Nc3nc(c4cnccc4)ccn3)c(cc2)C)C
0.644628	Brc1c(c(ccc1C)C(=O)Nc2cc(Nc3nc(c4cnccc4)ccn3)c(cc2)C)C
0.644628	Brc1c(c(ccc1C)C(=O)Nc2cc(Nc3nc(c4cnccc4)ccn3)c(cc2)C)C
0.644628	Brc1c(c(ccc1C)C(=O)Nc2cc(Nc3nc(c4cnccc4)ccn3)c(cc2)C)C
0.644628	Brc1c(c(ccc1C)C(=O)Nc2cc(Nc3nc(c4cnccc4)ccn3)c(cc2)C)C
0.644628	Brc1c(c(ccc1C)C(=O)Nc2cc(Nc3nc(c4cnccc4)ccn3)c(cc2)C)C
0.635246	BrC=1C(=O)NC=C(C(=O)Nc2cc(Nc3nc(c4cnccc4)ccn3)c(cc2)C)C1
0.635246	BrC=1C(=O)NC=C(C(=O)Nc2cc(Nc3nc(c4cnccc4)ccn3)c(cc2)C)C1
0.635246	BrC=1C(=O)NC=C(C(=O)Nc2cc(Nc3nc(c4cnccc4)ccn3)c(cc2)C)C1
0.635246	BrC=1C(=O)NC=C(C(=O)Nc2cc(Nc3nc(c4cnccc4)ccn3)c(cc2)C)C1
0.635246	BrC=1C(=O)NC=C(C(=O)Nc2cc(Nc3nc(c4cnccc4)ccn3)c(cc2)C)C1
0.635246	BrC=1C(=O)NC=C(C(=O)Nc2cc(Nc3nc(c4cnccc4)ccn3)c(cc2)C)C1
0.635246	BrC=1C(=O)NC=C(C(=O)Nc2cc(Nc3nc(c4cnccc4)ccn3)c(cc2)C)C1
0.635246	BrC=1C(=O)NC=C(C(=O)Nc2cc(Nc3nc(c4cnccc4)ccn3)c(cc2)C)C1
0.635246	BrC=1C(=O)NC=C(C(=O)Nc2cc(Nc3nc(c4cnccc4)ccn3)c(cc2)C)C1
0.635246	BrC=1C(=O)NC=C(C(=O)Nc2cc(Nc3nc(c4cnccc4)ccn3)c(cc2)C)C1
0.633205	O=C(Nc1cc(Nc2nc(c3cnccc3)ccn2)c(cc1)C)c4cc(ccc4)COc5c(C#N)cccc5
0.633205	O=C(Nc1cc(Nc2nc(c3cnccc3)ccn2)c(cc1)C)c4cc(ccc4)COc5c(C#N)cccc5
0.633205	O=C(Nc1cc(Nc2nc(c3cnccc3)ccn2)c(cc1)C)c4cc(ccc4)COc5c(C#N)cccc5
0.631179	O=C(OC(C)(C)C)N1CCc2c(ccc(c2)C(=O)Nc3cc(Nc4nc(c5cnccc5)ccn4)c(cc3)C)CC1
0.631179	O=C(OC(C)(C)C)N1CCc2c(ccc(c2)C(=O)Nc3cc(Nc4nc(c5cnccc5)ccn4)c(cc3)C)CC1
0.631179	O=C(OC(C)(C)C)N1CCc2c(ccc(c2)C(=O)Nc3cc(Nc4nc(c5cnccc5)ccn4)c(cc3)C)CC1
0.631179	O=C(OC(C)(C)C)N1CCc2c(ccc(c2)C(=O)Nc3cc(Nc4nc(c5cnccc5)ccn4)c(cc3)C)CC1
0.631179	O=C(OC(C)(C)C)N1CCc2c(ccc(c2)C(=O)Nc3cc(Nc4nc(c5cnccc5)ccn4)c(cc3)C)CC1
0.631179	O=C(OC(C)(C)C)N1CCc2c(ccc(c2)C(=O)Nc3cc(Nc4nc(c5cnccc5)ccn4)c(cc3)C)CC1
0.631179	O=C(OC(C)(C)C)N1CCc2c(ccc(c2)C(=O)Nc3cc(Nc4nc(c5cnccc5)ccn4)c(cc3)C)CC1
0.631179	O=C(OC(C)(C)C)N1CCc2c(ccc(c2)C(=O)Nc3cc(Nc4nc(c5cnccc5)ccn4)c(cc3)C)CC1
0.631179	O=C(OC(C)(C)C)N1CCc2c(ccc(c2)C(=O)Nc3cc(Nc4nc(c5cnccc5)ccn4)c(cc3)C)CC1
0.631179	O=C(OC(C)(C)C)N1CCc2c(ccc(c2)C(=O)Nc3cc(Nc4nc(c5cnccc5)ccn4)c(cc3)C)CC1
0.62931	O=C(Nc1cc(Nc2nc(c3cnccc3)ccn2)c(cc1)C)Cc4cnc(N)cc4
0.62931	O=C(Nc1cc(Nc2nc(c3cnccc3)ccn2)c(cc1)C)Cc4cnc(N)cc4
0.625532	Brc1ccc(cc1)CC(N)C(=O)Nc2cc(Nc3nc(c4cnccc4)ccn3)c(cc2)C
0.625532	Brc1ccc(cc1)CC(N)C(=O)Nc2cc(Nc3nc(c4cnccc4)ccn3)c(cc2)C
0.625532	Brc1ccc(cc1)CC(N)C(=O)Nc2cc(Nc3nc(c4cnccc4)ccn3)c(cc2)C
0.625532	Brc1ccc(cc1)CC(N)C(=O)Nc2cc(Nc3nc(c4cnccc4)ccn3)c(cc2)C
0.625532	Brc1ccc(cc1)CC(N)C(=O)Nc2cc(Nc3nc(c4cnccc4)ccn3)c(cc2)C
0.625532	Brc1ccc(cc1)CC(N)C(=O)Nc2cc(Nc3nc(c4cnccc4)ccn3)c(cc2)C
0.625532	Brc1ccc(cc1)CC(N)C(=O)Nc2cc(Nc3nc(c4cnccc4)ccn3)c(cc2)C
0.625532	Brc1ccc(cc1)CC(N)C(=O)Nc2cc(Nc3nc(c4cnccc4)ccn3)c(cc2)C
0.625532	Brc1ccc(cc1)CC(N)C(=O)Nc2cc(Nc3nc(c4cnccc4)ccn3)c(cc2)C
0.625532	Brc1ccc(cc1)CC(N)C(=O)Nc2cc(Nc3nc(c4cnccc4)ccn3)c(cc2)C
0.625	O=C(Nc1cc(Nc2nc(c3cnccc3)ccn2)c(cc1)C)c4cc5c(cc4)C(=O)NC5
0.625	O=C(Nc1cc(Nc2nc(c3cnccc3)ccn2)c(cc1)C)c4cc5c(cc4)C(=O)NC5
0.625	O=C(Nc1cc(Nc2nc(c3cnccc3)ccn2)c(cc1)C)c4cc5c(cc4)C(=O)NC5
0.624	Brc1cc(OC(C)C)c(cc1)C(=O)Nc2cc(Nc3nc(c4cnccc4)ccn3)c(cc2)C
0.624	Brc1cc(OC(C)C)c(cc1)C(=O)Nc2cc(Nc3nc(c4cnccc4)ccn3)c(cc2)C
0.624	Brc1cc(OC(C)C)c(cc1)C(=O)Nc2cc(Nc3nc(c4cnccc4)ccn3)c(cc2)C
0.624	Brc1cc(OC(C)C)c(cc1)C(=O)Nc2cc(Nc3nc(c4cnccc4)ccn3)c(cc2)C
0.624	Brc1cc(OC(C)C)c(cc1)C(=O)Nc2cc(Nc3nc(c4cnccc4)ccn3)c(cc2)C
0.624	Brc1cc(OC(C)C)c(cc1)C(=O)Nc2cc(Nc3nc(c4cnccc4)ccn3)c(cc2)C
0.624	Brc1cc(OC(C)C)c(cc1)C(=O)Nc2cc(Nc3nc(c4cnccc4)ccn3)c(cc2)C
0.624	Brc1cc(OC(C)C)c(cc1)C(=O)Nc2cc(Nc3nc(c4cnccc4)ccn3)c(cc2)C
0.624	Brc1cc(OC(C)C)c(cc1)C(=O)Nc2cc(Nc3nc(c4cnccc4)ccn3)c(cc2)C
0.624	Brc1cc(OC(C)C)c(cc1)C(=O)Nc2cc(Nc3nc(c4cnccc4)ccn3)c(cc2)C
0.617886	Clc1c(cc(NC(=O)N(C)C)cc1)C(=O)Nc2cc(Nc3nc(c4cnccc4)ccn3)c(cc2)C
0.617886	Clc1c(cc(NC(=O)N(C)C)cc1)C(=O)Nc2cc(Nc3nc(c4cnccc4)ccn3)c(cc2)C
0.617886	Clc1c(cc(NC(=O)N(C)C)cc1)C(=O)Nc2cc(Nc3nc(c4cnccc4)ccn3)c(cc2)C
0.617886	Clc1c(cc(NC(=O)N(C)C)cc1)C(=O)Nc2cc(Nc3nc(c4cnccc4)ccn3)c(cc2)C
0.617886	Clc1c(cc(NC(=O)N(C)C)cc1)C(=O)Nc2cc(Nc3nc(c4cnccc4)ccn3)c(cc2)C
0.607843	Clc1c(ncc(c1)C(=O)Nc2cc(Nc3nc(c4cnccc4)ccn3)c(cc2)C)Nc5cc(F)c(F)cc5
0.607843	Clc1c(ncc(c1)C(=O)Nc2cc(Nc3nc(c4cnccc4)ccn3)c(cc2)C)Nc5cc(F)c(F)cc5
0.607843	Clc1c(ncc(c1)C(=O)Nc2cc(Nc3nc(c4cnccc4)ccn3)c(cc2)C)Nc5cc(F)c(F)cc5
0.607843	Clc1c(ncc(c1)C(=O)Nc2cc(Nc3nc(c4cnccc4)ccn3)c(cc2)C)Nc5cc(F)c(F)cc5
0.607843	Clc1c(ncc(c1)C(=O)Nc2cc(Nc3nc(c4cnccc4)ccn3)c(cc2)C)Nc5cc(F)c(F)cc5
0.607843	Clc1c(ncc(c1)C(=O)Nc2cc(Nc3nc(c4cnccc4)ccn3)c(cc2)C)Nc5cc(F)c(F)cc5
0.607843	Clc1c(ncc(c1)C(=O)Nc2cc(Nc3nc(c4cnccc4)ccn3)c(cc2)C)Nc5cc(F)c(F)cc5
0.607843	Clc1c(ncc(c1)C(=O)Nc2cc(Nc3nc(c4cnccc4)ccn3)c(cc2)C)Nc5cc(F)c(F)cc5
0.607843	Clc1c(ncc(c1)C(=O)Nc2cc(Nc3nc(c4cnccc4)ccn3)c(cc2)C)Nc5cc(F)c(F)cc5
0.607843	Clc1c(ncc(c1)C(=O)Nc2cc(Nc3nc(c4cnccc4)ccn3)c(cc2)C)Nc5cc(F)c(F)cc5
0.607004	Fc1c(OC)c(F)ccc1C(=O)Nc2cc(Nc3nc(c4cnccc4)ccn3)c(cc2)C
0.607004	Fc1c(OC)c(F)ccc1C(=O)Nc2cc(Nc3nc(c4cnccc4)ccn3)c(cc2)C
0.607004	Fc1c(OC)c(F)ccc1C(=O)Nc2cc(Nc3nc(c4cnccc4)ccn3)c(cc2)C
0.607004	Fc1c(OC)c(F)ccc1C(=O)Nc2cc(Nc3nc(c4cnccc4)ccn3)c(cc2)C
0.607004	Fc1c(OC)c(F)ccc1C(=O)Nc2cc(Nc3nc(c4cnccc4)ccn3)c(cc2)C
0.607004	Fc1c(OC)c(F)ccc1C(=O)Nc2cc(Nc3nc(c4cnccc4)ccn3)c(cc2)C
0.607004	Fc1c(OC)c(F)ccc1C(=O)Nc2cc(Nc3nc(c4cnccc4)ccn3)c(cc2)C
0.607004	Fc1c(OC)c(F)ccc1C(=O)Nc2cc(Nc3nc(c4cnccc4)ccn3)c(cc2)C
0.607004	Fc1c(OC)c(F)ccc1C(=O)Nc2cc(Nc3nc(c4cnccc4)ccn3)c(cc2)C
0.607004	Fc1c(OC)c(F)ccc1C(=O)Nc2cc(Nc3nc(c4cnccc4)ccn3)c(cc2)C
0.604651	O=C(Nc1cc(Nc2nc(c3cnccc3)ccn2)c(cc1)C)c4cncc(c5cc6c(OCC6)cc5)c4
0.604651	O=C(Nc1cc(Nc2nc(c3cnccc3)ccn2)c(cc1)C)c4cncc(c5cc6c(OCC6)cc5)c4
0.604651	O=C(Nc1cc(Nc2nc(c3cnccc3)ccn2)c(cc1)C)c4cncc(c5cc6c(OCC6)cc5)c4
0.6	n1c(nccc1c2cnccc2)Nc3c(ccc(N)c3)C
0.6	n1c(nccc1c2cnccc2)Nc3c(ccc(N)c3)C
0.6	n1c(nccc1c2cnccc2)Nc3c(ccc(N)c3)C
0.6	n1c(nccc1c2cnccc2)Nc3c(ccc(N)c3)C
0.6	n1c(nccc1c2cnccc2)Nc3c(ccc(N)c3)C
0.6	n1c(nccc1c2cnccc2)Nc3c(ccc(N)c3)C
0.6	n1c(nccc1c2cnccc2)Nc3c(ccc(N)c3)C
0.6	n1c(nccc1c2cnccc2)Nc3c(ccc(N)c3)C
0.6	n1c(nccc1c2cnccc2)Nc3c(ccc(N)c3)C
0.6	n1c(nccc1c2cnccc2)Nc3c(ccc(N)c3)C
0.6	Fc1c(cccc1)C=2OC(C(=O)Nc3cc(Nc4nc(c5cnccc5)ccn4)c(cc3)C)=CC2
0.6	Fc1c(cccc1)C=2OC(C(=O)Nc3cc(Nc4nc(c5cnccc5)ccn4)c(cc3)C)=CC2
0.6	Fc1c(cccc1)C=2OC(C(=O)Nc3cc(Nc4nc(c5cnccc5)ccn4)c(cc3)C)=CC2
0.6	Fc1c(cccc1)C=2OC(C(=O)Nc3cc(Nc4nc(c5cnccc5)ccn4)c(cc3)C)=CC2
0.6	Fc1c(cccc1)C=2OC(C(=O)Nc3cc(Nc4nc(c5cnccc5)ccn4)c(cc3)C)=CC2
0.6	Fc1c(cccc1)C=2OC(C(=O)Nc3cc(Nc4nc(c5cnccc5)ccn4)c(cc3)C)=CC2
0.6	Fc1c(cccc1)C=2OC(C(=O)Nc3cc(Nc4nc(c5cnccc5)ccn4)c(cc3)C)=CC2
0.6	Fc1c(cccc1)C=2OC(C(=O)Nc3cc(Nc4nc(c5cnccc5)ccn4)c(cc3)C)=CC2
0.6	Fc1c(cccc1)C=2OC(C(=O)Nc3cc(Nc4nc(c5cnccc5)ccn4)c(cc3)C)=CC2
0.6	Fc1c(cccc1)C=2OC(C(=O)Nc3cc(Nc4nc(c5cnccc5)ccn4)c(cc3)C)=CC2
0.596078	O=C(Nc1cc(Nc2nc(c3cnccc3)ccn2)c(cc1)C)C=4N=C(OC4)c5ncccc5
0.596078	O=C(Nc1cc(Nc2nc(c3cnccc3)ccn2)c(cc1)C)C=4N=C(OC4)c5ncccc5
0.596078	O=C(Nc1cc(Nc2nc(c3cnccc3)ccn2)c(cc1)C)C=4N=C(OC4)c5ncccc5
0.596078	O=C(Nc1cc(Nc2nc(c3cnccc3)ccn2)c(cc1)C)C=4N=C(OC4)c5ncccc5
0.596078	O=C(Nc1cc(Nc2nc(c3cnccc3)ccn2)c(cc1)C)C=4N=C(OC4)c5ncccc5
0.596078	O=C(Nc1cc(Nc2nc(c3cnccc3)ccn2)c(cc1)C)C=4N=C(OC4)c5ncccc5
0.596078	O=C(Nc1cc(Nc2nc(c3cnccc3)ccn2)c(cc1)C)C=4N=C(OC4)c5ncccc5
0.596078	O=C(Nc1cc(Nc2nc(c3cnccc3)ccn2)c(cc1)C)C=4N=C(OC4)c5ncccc5
0.596078	O=C(Nc1cc(Nc2nc(c3cnccc3)ccn2)c(cc1)C)C=4N=C(OC4)c5ncccc5
0.596078	O=C(Nc1cc(Nc2nc(c3cnccc3)ccn2)c(cc1)C)C=4N=C(OC4)c5ncccc5
0.592593	O=C(OC(C)(C)C)NCCOc1c(OC)cc(cc1)C(=O)Nc2cc(Nc3nc(c4cnccc4)ccn3)c(cc2)C
0.592593	O=C(OC(C)(C)C)NCCOc1c(OC)cc(cc1)C(=O)Nc2cc(Nc3nc(c4cnccc4)ccn3)c(cc2)C
0.592593	O=C(OC(C)(C)C)NCCOc1c(OC)cc(cc1)C(=O)Nc2cc(Nc3nc(c4cnccc4)ccn3)c(cc2)C
0.592593	O=C(OC(C)(C)C)NCCOc1c(OC)cc(cc1)C(=O)Nc2cc(Nc3nc(c4cnccc4)ccn3)c(cc2)C
0.592593	O=C(OC(C)(C)C)NCCOc1c(OC)cc(cc1)C(=O)Nc2cc(Nc3nc(c4cnccc4)ccn3)c(cc2)C
0.592593	O=C(OC(C)(C)C)NCCOc1c(OC)cc(cc1)C(=O)Nc2cc(Nc3nc(c4cnccc4)ccn3)c(cc2)C
0.592593	O=C(OC(C)(C)C)NCCOc1c(OC)cc(cc1)C(=O)Nc2cc(Nc3nc(c4cnccc4)ccn3)c(cc2)C
0.592593	O=C(OC(C)(C)C)NCCOc1c(OC)cc(cc1)C(=O)Nc2cc(Nc3nc(c4cnccc4)ccn3)c(cc2)C
0.592593	O=C(OC(C)(C)C)NCCOc1c(OC)cc(cc1)C(=O)Nc2cc(Nc3nc(c4cnccc4)ccn3)c(cc2)C
0.592593	O=C(OC(C)(C)C)NCCOc1c(OC)cc(cc1)C(=O)Nc2cc(Nc3nc(c4cnccc4)ccn3)c(cc2)C
0.591398	S(=O)(=O)(NCc1cnccc1)c2c(OC)ccc(c2)C(=O)Nc3cc(Nc4nc(c5cnccc5)ccn4)c(cc3)C
0.591398	S(=O)(=O)(NCc1cnccc1)c2c(OC)ccc(c2)C(=O)Nc3cc(Nc4nc(c5cnccc5)ccn4)c(cc3)C
0.591398	S(=O)(=O)(NCc1cnccc1)c2c(OC)ccc(c2)C(=O)Nc3cc(Nc4nc(c5cnccc5)ccn4)c(cc3)C
0.591398	S(=O)(=O)(NCc1cnccc1)c2c(OC)ccc(c2)C(=O)Nc3cc(Nc4nc(c5cnccc5)ccn4)c(cc3)C
0.591398	S(=O)(=O)(NCc1cnccc1)c2c(OC)ccc(c2)C(=O)Nc3cc(Nc4nc(c5cnccc5)ccn4)c(cc3)C
0.591398	S(=O)(=O)(NCc1cnccc1)c2c(OC)ccc(c2)C(=O)Nc3cc(Nc4nc(c5cnccc5)ccn4)c(cc3)C
0.591398	S(=O)(=O)(NCc1cnccc1)c2c(OC)ccc(c2)C(=O)Nc3cc(Nc4nc(c5cnccc5)ccn4)c(cc3)C
0.591398	S(=O)(=O)(NCc1cnccc1)c2c(OC)ccc(c2)C(=O)Nc3cc(Nc4nc(c5cnccc5)ccn4)c(cc3)C
0.591398	S(=O)(=O)(NCc1cnccc1)c2c(OC)ccc(c2)C(=O)Nc3cc(Nc4nc(c5cnccc5)ccn4)c(cc3)C
0.591398	S(=O)(=O)(NCc1cnccc1)c2c(OC)ccc(c2)C(=O)Nc3cc(Nc4nc(c5cnccc5)ccn4)c(cc3)C
0.590717	O=C(Nc1cc(Nc2nc(c3cnccc3)ccn2)c(cc1)C)CCC4C(C4)(C)C
0.590717	O=C(Nc1cc(Nc2nc(c3cnccc3)ccn2)c(cc1)C)CCC4C(C4)(C)C
0.590717	O=C(Nc1cc(Nc2nc(c3cnccc3)ccn2)c(cc1)C)CCC4C(C4)(C)C
0.590717	O=C(Nc1cc(Nc2nc(c3cnccc3)ccn2)c(cc1)C)CCC4C(C4)(C)C
0.590717	O=C(Nc1cc(Nc2nc(c3cnccc3)ccn2)c(cc1)C)CCC4C(C4)(C)C
0.590717	O=C(Nc1cc(Nc2nc(c3cnccc3)ccn2)c(cc1)C)CCC4C(C4)(C)C
0.590717	O=C(Nc1cc(Nc2nc(c3cnccc3)ccn2)c(cc1)C)CCC4C(C4)(C)C
0.590717	O=C(Nc1cc(Nc2nc(c3cnccc3)ccn2)c(cc1)C)CCC4C(C4)(C)C
0.590717	O=C(Nc1cc(Nc2nc(c3cnccc3)ccn2)c(cc1)C)CCC4C(C4)(C)C
0.590717	O=C(Nc1cc(Nc2nc(c3cnccc3)ccn2)c(cc1)C)CCC4C(C4)(C)C
0.579365	Clc1c(OC)cc(cc1)CCC(=O)Nc2cc(Nc3nc(c4cnccc4)ccn3)c(cc2)C
0.579365	Clc1c(OC)cc(cc1)CCC(=O)Nc2cc(Nc3nc(c4cnccc4)ccn3)c(cc2)C
0.579365	Clc1c(OC)cc(cc1)CCC(=O)Nc2cc(Nc3nc(c4cnccc4)ccn3)c(cc2)C
0.579365	Clc1c(OC)cc(cc1)CCC(=O)Nc2cc(Nc3nc(c4cnccc4)ccn3)c(cc2)C
0.579365	Clc1c(OC)cc(cc1)CCC(=O)Nc2cc(Nc3nc(c4cnccc4)ccn3)c(cc2)C
0.579365	Clc1c(OC)cc(cc1)CCC(=O)Nc2cc(Nc3nc(c4cnccc4)ccn3)c(cc2)C
0.574545	[O-][N+](=O)c1c(cc(OCc2ccccc2)cc1)C(=O)Nc3cc(Nc4nc(c5cnccc5)ccn4)c(cc3)C
0.574545	[O-][N+](=O)c1c(cc(OCc2ccccc2)cc1)C(=O)Nc3cc(Nc4nc(c5cnccc5)ccn4)c(cc3)C
0.574545	[O-][N+](=O)c1c(cc(OCc2ccccc2)cc1)C(=O)Nc3cc(Nc4nc(c5cnccc5)ccn4)c(cc3)C
0.574545	[O-][N+](=O)c1c(cc(OCc2ccccc2)cc1)C(=O)Nc3cc(Nc4nc(c5cnccc5)ccn4)c(cc3)C
0.574545	[O-][N+](=O)c1c(cc(OCc2ccccc2)cc1)C(=O)Nc3cc(Nc4nc(c5cnccc5)ccn4)c(cc3)C
0.574545	[O-][N+](=O)c1c(cc(OCc2ccccc2)cc1)C(=O)Nc3cc(Nc4nc(c5cnccc5)ccn4)c(cc3)C
0.574545	[O-][N+](=O)c1c(cc(OCc2ccccc2)cc1)C(=O)Nc3cc(Nc4nc(c5cnccc5)ccn4)c(cc3)C
0.574545	[O-][N+](=O)c1c(cc(OCc2ccccc2)cc1)C(=O)Nc3cc(Nc4nc(c5cnccc5)ccn4)c(cc3)C
0.574545	[O-][N+](=O)c1c(cc(OCc2ccccc2)cc1)C(=O)Nc3cc(Nc4nc(c5cnccc5)ccn4)c(cc3)C
0.574545	[O-][N+](=O)c1c(cc(OCc2ccccc2)cc1)C(=O)Nc3cc(Nc4nc(c5cnccc5)ccn4)c(cc3)C
0.573529	O=C(Nc1cc(Nc2nc(c3cnccc3)ccn2)c(cc1)C)C=4N(C=CC4)C(c5ccccc5)C
0.573529	O=C(Nc1cc(Nc2nc(c3cnccc3)ccn2)c(cc1)C)C=4N(C=CC4)C(c5ccccc5)C
0.573529	O=C(Nc1cc(Nc2nc(c3cnccc3)ccn2)c(cc1)C)C=4N(C=CC4)C(c5ccccc5)C
0.573529	O=C(Nc1cc(Nc2nc(c3cnccc3)ccn2)c(cc1)C)C=4N(C=CC4)C(c5ccccc5)C
0.573529	O=C(Nc1cc(Nc2nc(c3cnccc3)ccn2)c(cc1)C)C=4N(C=CC4)C(c5ccccc5)C
0.573529	O=C(Nc1cc(Nc2nc(c3cnccc3)ccn2)c(cc1)C)C=4N(C=CC4)C(c5ccccc5)C
0.573529	O=C(Nc1cc(Nc2nc(c3cnccc3)ccn2)c(cc1)C)C=4N(C=CC4)C(c5ccccc5)C
0.573529	O=C(Nc1cc(Nc2nc(c3cnccc3)ccn2)c(cc1)C)C=4N(C=CC4)C(c5ccccc5)C
0.573529	O=C(Nc1cc(Nc2nc(c3cnccc3)ccn2)c(cc1)C)C=4N(C=CC4)C(c5ccccc5)C
0.573529	O=C(Nc1cc(Nc2nc(c3cnccc3)ccn2)c(cc1)C)C=4N(C=CC4)C(c5ccccc5)C
0.572954	S(=O)(=O)(Nc1ccc(cc1)C(=O)Nc2cc(Nc3nc(c4cnccc4)ccn3)c(cc2)C)c5c(c(cc(c5)C(C)(C)C)C)C
0.572954	S(=O)(=O)(Nc1ccc(cc1)C(=O)Nc2cc(Nc3nc(c4cnccc4)ccn3)c(cc2)C)c5c(c(cc(c5)C(C)(C)C)C)C
0.565056	S(=O)(=O)(C1=C(OC(C(=O)Nc2cc(Nc3nc(c4cnccc4)ccn3)c(cc2)C)=C1)C)C
0.565056	S(=O)(=O)(C1=C(OC(C(=O)Nc2cc(Nc3nc(c4cnccc4)ccn3)c(cc2)C)=C1)C)C
0.565056	S(=O)(=O)(C1=C(OC(C(=O)Nc2cc(Nc3nc(c4cnccc4)ccn3)c(cc2)C)=C1)C)C
0.565056	S(=O)(=O)(C1=C(OC(C(=O)Nc2cc(Nc3nc(c4cnccc4)ccn3)c(cc2)C)=C1)C)C
0.565056	S(=O)(=O)(C1=C(OC(C(=O)Nc2cc(Nc3nc(c4cnccc4)ccn3)c(cc2)C)=C1)C)C
0.565056	S(=O)(=O)(C1=C(OC(C(=O)Nc2cc(Nc3nc(c4cnccc4)ccn3)c(cc2)C)=C1)C)C
0.565056	S(=O)(=O)(C1=C(OC(C(=O)Nc2cc(Nc3nc(c4cnccc4)ccn3)c(cc2)C)=C1)C)C
0.565056	S(=O)(=O)(C1=C(OC(C(=O)Nc2cc(Nc3nc(c4cnccc4)ccn3)c(cc2)C)=C1)C)C
0.565056	S(=O)(=O)(C1=C(OC(C(=O)Nc2cc(Nc3nc(c4cnccc4)ccn3)c(cc2)C)=C1)C)C
0.565056	S(=O)(=O)(C1=C(OC(C(=O)Nc2cc(Nc3nc(c4cnccc4)ccn3)c(cc2)C)=C1)C)C
0.562249	O=C(Nc1cc(Nc2nc(c3cnccc3)ccn2)c(cc1)C)C4NCC(O)C4
0.562249	O=C(Nc1cc(Nc2nc(c3cnccc3)ccn2)c(cc1)C)C4NCC(O)C4
0.562249	O=C(Nc1cc(Nc2nc(c3cnccc3)ccn2)c(cc1)C)C4NCC(O)C4
0.562249	O=C(Nc1cc(Nc2nc(c3cnccc3)ccn2)c(cc1)C)C4NCC(O)C4
0.556777	Clc1c(cc(S(=O)(=O)NC(C)C)cc1)C(=O)Nc2cc(Nc3nc(c4cnccc4)ccn3)c(cc2)C
0.556777	Clc1c(cc(S(=O)(=O)NC(C)C)cc1)C(=O)Nc2cc(Nc3nc(c4cnccc4)ccn3)c(cc2)C
0.556777	Clc1c(cc(S(=O)(=O)NC(C)C)cc1)C(=O)Nc2cc(Nc3nc(c4cnccc4)ccn3)c(cc2)C
0.556777	Clc1c(cc(S(=O)(=O)NC(C)C)cc1)C(=O)Nc2cc(Nc3nc(c4cnccc4)ccn3)c(cc2)C
0.556777	Clc1c(cc(S(=O)(=O)NC(C)C)cc1)C(=O)Nc2cc(Nc3nc(c4cnccc4)ccn3)c(cc2)C
0.556777	Clc1c(cc(S(=O)(=O)NC(C)C)cc1)C(=O)Nc2cc(Nc3nc(c4cnccc4)ccn3)c(cc2)C
0.556777	Clc1c(cc(S(=O)(=O)NC(C)C)cc1)C(=O)Nc2cc(Nc3nc(c4cnccc4)ccn3)c(cc2)C
0.556777	Clc1c(cc(S(=O)(=O)NC(C)C)cc1)C(=O)Nc2cc(Nc3nc(c4cnccc4)ccn3)c(cc2)C
0.556777	Clc1c(cc(S(=O)(=O)NC(C)C)cc1)C(=O)Nc2cc(Nc3nc(c4cnccc4)ccn3)c(cc2)C
0.556777	Clc1c(cc(S(=O)(=O)NC(C)C)cc1)C(=O)Nc2cc(Nc3nc(c4cnccc4)ccn3)c(cc2)C
0.554307	O=C(Nc1cc(Nc2nc(c3cnccc3)ccn2)c(cc1)C)C=4N=C(OC4c5ccccc5)C
0.554307	O=C(Nc1cc(Nc2nc(c3cnccc3)ccn2)c(cc1)C)C=4N=C(OC4c5ccccc5)C
0.554307	O=C(Nc1cc(Nc2nc(c3cnccc3)ccn2)c(cc1)C)C=4N=C(OC4c5ccccc5)C
0.554307	O=C(Nc1cc(Nc2nc(c3cnccc3)ccn2)c(cc1)C)C=4N=C(OC4c5ccccc5)C
0.554307	O=C(Nc1cc(Nc2nc(c3cnccc3)ccn2)c(cc1)C)C=4N=C(OC4c5ccccc5)C
0.554307	O=C(Nc1cc(Nc2nc(c3cnccc3)ccn2)c(cc1)C)C=4N=C(OC4c5ccccc5)C
0.554307	O=C(Nc1cc(Nc2nc(c3cnccc3)ccn2)c(cc1)C)C=4N=C(OC4c5ccccc5)C
0.554307	O=C(Nc1cc(Nc2nc(c3cnccc3)ccn2)c(cc1)C)C=4N=C(OC4c5ccccc5)C
0.554307	O=C(Nc1cc(Nc2nc(c3cnccc3)ccn2)c(cc1)C)C=4N=C(OC4c5ccccc5)C
0.554307	O=C(Nc1cc(Nc2nc(c3cnccc3)ccn2)c(cc1)C)C=4N=C(OC4c5ccccc5)C
0.55336	Clc1c(OCC(=O)Nc2cc(Nc3nc(c4cnccc4)ccn3)c(cc2)C)ccc(F)c1
0.55336	Clc1c(OCC(=O)Nc2cc(Nc3nc(c4cnccc4)ccn3)c(cc2)C)ccc(F)c1
0.55336	Clc1c(OCC(=O)Nc2cc(Nc3nc(c4cnccc4)ccn3)c(cc2)C)ccc(F)c1
0.55336	Clc1c(OCC(=O)Nc2cc(Nc3nc(c4cnccc4)ccn3)c(cc2)C)ccc(F)c1
0.55336	Clc1c(OCC(=O)Nc2cc(Nc3nc(c4cnccc4)ccn3)c(cc2)C)ccc(F)c1
0.55336	Clc1c(OCC(=O)Nc2cc(Nc3nc(c4cnccc4)ccn3)c(cc2)C)ccc(F)c1
0.55336	Clc1c(OCC(=O)Nc2cc(Nc3nc(c4cnccc4)ccn3)c(cc2)C)ccc(F)c1
0.55336	Clc1c(OCC(=O)Nc2cc(Nc3nc(c4cnccc4)ccn3)c(cc2)C)ccc(F)c1
0.55336	Clc1c(OCC(=O)Nc2cc(Nc3nc(c4cnccc4)ccn3)c(cc2)C)ccc(F)c1
0.55336	Clc1c(OCC(=O)Nc2cc(Nc3nc(c4cnccc4)ccn3)c(cc2)C)ccc(F)c1
0.551181	O=C(Nc1cc(Nc2nc(c3cnccc3)ccn2)c(cc1)C)COc4c(C#N)cccc4
0.551181	O=C(Nc1cc(Nc2nc(c3cnccc3)ccn2)c(cc1)C)COc4c(C#N)cccc4
0.542308	O=C(Nc1cc(Nc2nc(c3cnccc3)ccn2)c(cc1)C)CC4(O)COCCC4
0.542308	O=C(Nc1cc(Nc2nc(c3cnccc3)ccn2)c(cc1)C)CC4(O)COCCC4
0.542308	O=C(Nc1cc(Nc2nc(c3cnccc3)ccn2)c(cc1)C)CC4(O)COCCC4
0.542308	O=C(Nc1cc(Nc2nc(c3cnccc3)ccn2)c(cc1)C)CC4(O)COCCC4
0.542308	O=C(Nc1cc(Nc2nc(c3cnccc3)ccn2)c(cc1)C)CC4(O)COCCC4
0.542308	O=C(Nc1cc(Nc2nc(c3cnccc3)ccn2)c(cc1)C)CC4(O)COCCC4
0.542308	O=C(Nc1cc(Nc2nc(c3cnccc3)ccn2)c(cc1)C)CC4(O)COCCC4
0.542308	O=C(Nc1cc(Nc2nc(c3cnccc3)ccn2)c(cc1)C)CC4(O)COCCC4
0.542308	O=C(Nc1cc(Nc2nc(c3cnccc3)ccn2)c(cc1)C)CC4(O)COCCC4
0.542308	O=C(Nc1cc(Nc2nc(c3cnccc3)ccn2)c(cc1)C)CC4(O)COCCC4
0.541958	O=C(Nc1cc(Nc2nc(c3cnccc3)ccn2)c(cc1)C)c4c(nccc4)C5=NN=CN5C
0.541958	O=C(Nc1cc(Nc2nc(c3cnccc3)ccn2)c(cc1)C)c4c(nccc4)C5=NN=CN5C
0.541958	O=C(Nc1cc(Nc2nc(c3cnccc3)ccn2)c(cc1)C)c4c(nccc4)C5=NN=CN5C
0.541958	O=C(Nc1cc(Nc2nc(c3cnccc3)ccn2)c(cc1)C)c4c(nccc4)C5=NN=CN5C
0.541958	O=C(Nc1cc(Nc2nc(c3cnccc3)ccn2)c(cc1)C)c4c(nccc4)C5=NN=CN5C
0.541958	O=C(Nc1cc(Nc2nc(c3cnccc3)ccn2)c(cc1)C)c4c(nccc4)C5=NN=CN5C
0.541958	O=C(Nc1cc(Nc2nc(c3cnccc3)ccn2)c(cc1)C)c4c(nccc4)C5=NN=CN5C
0.541958	O=C(Nc1cc(Nc2nc(c3cnccc3)ccn2)c(cc1)C)c4c(nccc4)C5=NN=CN5C
0.541958	O=C(Nc1cc(Nc2nc(c3cnccc3)ccn2)c(cc1)C)c4c(nccc4)C5=NN=CN5C
0.541958	O=C(Nc1cc(Nc2nc(c3cnccc3)ccn2)c(cc1)C)c4c(nccc4)C5=NN=CN5C
0.524345	O=C(OC(C)(C)C)NC(C(=O)Nc1cc(Nc2nc(c3cnccc3)ccn2)c(cc1)C)COCC
0.524345	O=C(OC(C)(C)C)NC(C(=O)Nc1cc(Nc2nc(c3cnccc3)ccn2)c(cc1)C)COCC
0.524345	O=C(OC(C)(C)C)NC(C(=O)Nc1cc(Nc2nc(c3cnccc3)ccn2)c(cc1)C)COCC
0.524345	O=C(OC(C)(C)C)NC(C(=O)Nc1cc(Nc2nc(c3cnccc3)ccn2)c(cc1)C)COCC
0.524345	O=C(OC(C)(C)C)NC(C(=O)Nc1cc(Nc2nc(c3cnccc3)ccn2)c(cc1)C)COCC
0.524345	O=C(OC(C)(C)C)NC(C(=O)Nc1cc(Nc2nc(c3cnccc3)ccn2)c(cc1)C)COCC
0.524345	O=C(OC(C)(C)C)NC(C(=O)Nc1cc(Nc2nc(c3cnccc3)ccn2)c(cc1)C)COCC
0.524345	O=C(OC(C)(C)C)NC(C(=O)Nc1cc(Nc2nc(c3cnccc3)ccn2)c(cc1)C)COCC
0.524345	O=C(OC(C)(C)C)NC(C(=O)Nc1cc(Nc2nc(c3cnccc3)ccn2)c(cc1)C)COCC
0.524345	O=C(OC(C)(C)C)NC(C(=O)Nc1cc(Nc2nc(c3cnccc3)ccn2)c(cc1)C)COCC
0.524164	FC1(F)C(C(=O)Nc2cc(Nc3nc(c4cnccc4)ccn3)c(cc2)C)COCC1
0.524164	FC1(F)C(C(=O)Nc2cc(Nc3nc(c4cnccc4)ccn3)c(cc2)C)COCC1
0.524164	FC1(F)C(C(=O)Nc2cc(Nc3nc(c4cnccc4)ccn3)c(cc2)C)COCC1
0.524164	FC1(F)C(C(=O)Nc2cc(Nc3nc(c4cnccc4)ccn3)c(cc2)C)COCC1
0.524164	FC1(F)C(C(=O)Nc2cc(Nc3nc(c4cnccc4)ccn3)c(cc2)C)COCC1
0.524164	FC1(F)C(C(=O)Nc2cc(Nc3nc(c4cnccc4)ccn3)c(cc2)C)COCC1
0.524164	FC1(F)C(C(=O)Nc2cc(Nc3nc(c4cnccc4)ccn3)c(cc2)C)COCC1
0.524164	FC1(F)C(C(=O)Nc2cc(Nc3nc(c4cnccc4)ccn3)c(cc2)C)COCC1
0.524164	FC1(F)C(C(=O)Nc2cc(Nc3nc(c4cnccc4)ccn3)c(cc2)C)COCC1
0.524164	FC1(F)C(C(=O)Nc2cc(Nc3nc(c4cnccc4)ccn3)c(cc2)C)COCC1
0.522388	Clc1cc(Cl)cc(c1)C(O)C(C(=O)Nc2cc(Nc3nc(c4cnccc4)ccn3)c(cc2)C)(C)C
0.522388	Clc1cc(Cl)cc(c1)C(O)C(C(=O)Nc2cc(Nc3nc(c4cnccc4)ccn3)c(cc2)C)(C)C
0.522222	O=C(Nc1cc(Nc2nc(c3cnccc3)ccn2)c(cc1)C)C45OCCC(C4)(C5)C
0.522222	O=C(Nc1cc(Nc2nc(c3cnccc3)ccn2)c(cc1)C)C45OCCC(C4)(C5)C
0.522222	O=C(Nc1cc(Nc2nc(c3cnccc3)ccn2)c(cc1)C)C45OCCC(C4)(C5)C
0.522222	O=C(Nc1cc(Nc2nc(c3cnccc3)ccn2)c(cc1)C)C45OCCC(C4)(C5)C
0.522222	O=C(Nc1cc(Nc2nc(c3cnccc3)ccn2)c(cc1)C)C45OCCC(C4)(C5)C
0.522222	O=C(Nc1cc(Nc2nc(c3cnccc3)ccn2)c(cc1)C)C45OCCC(C4)(C5)C
0.522222	O=C(Nc1cc(Nc2nc(c3cnccc3)ccn2)c(cc1)C)C45OCCC(C4)(C5)C
0.522222	O=C(Nc1cc(Nc2nc(c3cnccc3)ccn2)c(cc1)C)C45OCCC(C4)(C5)C
0.522222	O=C(Nc1cc(Nc2nc(c3cnccc3)ccn2)c(cc1)C)C45OCCC(C4)(C5)C
0.522222	O=C(Nc1cc(Nc2nc(c3cnccc3)ccn2)c(cc1)C)C45OCCC(C4)(C5)C
0.517007	O=C(Nc1cc(Nc2nc(c3cnccc3)ccn2)c(cc1)C)C=4Nc5c(OC)cc(OC)cc5C4
0.517007	O=C(Nc1cc(Nc2nc(c3cnccc3)ccn2)c(cc1)C)C=4Nc5c(OC)cc(OC)cc5C4
0.517007	O=C(Nc1cc(Nc2nc(c3cnccc3)ccn2)c(cc1)C)C=4Nc5c(OC)cc(OC)cc5C4
0.517007	O=C(Nc1cc(Nc2nc(c3cnccc3)ccn2)c(cc1)C)C=4Nc5c(OC)cc(OC)cc5C4
0.517007	O=C(Nc1cc(Nc2nc(c3cnccc3)ccn2)c(cc1)C)C=4Nc5c(OC)cc(OC)cc5C4
0.517007	O=C(Nc1cc(Nc2nc(c3cnccc3)ccn2)c(cc1)C)C=4Nc5c(OC)cc(OC)cc5C4
0.517007	O=C(Nc1cc(Nc2nc(c3cnccc3)ccn2)c(cc1)C)C=4Nc5c(OC)cc(OC)cc5C4
0.517007	O=C(Nc1cc(Nc2nc(c3cnccc3)ccn2)c(cc1)C)C=4Nc5c(OC)cc(OC)cc5C4
0.517007	O=C(Nc1cc(Nc2nc(c3cnccc3)ccn2)c(cc1)C)C=4Nc5c(OC)cc(OC)cc5C4
0.517007	O=C(Nc1cc(Nc2nc(c3cnccc3)ccn2)c(cc1)C)C=4Nc5c(OC)cc(OC)cc5C4
0.515679	O=C(NCCC(=O)Nc1cc(Nc2nc(c3cnccc3)ccn2)c(cc1)C)C=4Nc5c(cccc5)C4
0.515679	O=C(NCCC(=O)Nc1cc(Nc2nc(c3cnccc3)ccn2)c(cc1)C)C=4Nc5c(cccc5)C4
0.515679	O=C(NCCC(=O)Nc1cc(Nc2nc(c3cnccc3)ccn2)c(cc1)C)C=4Nc5c(cccc5)C4
0.515679	O=C(NCCC(=O)Nc1cc(Nc2nc(c3cnccc3)ccn2)c(cc1)C)C=4Nc5c(cccc5)C4
0.515679	O=C(NCCC(=O)Nc1cc(Nc2nc(c3cnccc3)ccn2)c(cc1)C)C=4Nc5c(cccc5)C4
0.515679	O=C(NCCC(=O)Nc1cc(Nc2nc(c3cnccc3)ccn2)c(cc1)C)C=4Nc5c(cccc5)C4
0.515679	O=C(NCCC(=O)Nc1cc(Nc2nc(c3cnccc3)ccn2)c(cc1)C)C=4Nc5c(cccc5)C4
0.515679	O=C(NCCC(=O)Nc1cc(Nc2nc(c3cnccc3)ccn2)c(cc1)C)C=4Nc5c(cccc5)C4
0.515679	O=C(NCCC(=O)Nc1cc(Nc2nc(c3cnccc3)ccn2)c(cc1)C)C=4Nc5c(cccc5)C4
0.515679	O=C(NCCC(=O)Nc1cc(Nc2nc(c3cnccc3)ccn2)c(cc1)C)C=4Nc5c(cccc5)C4
0.513514	O=C(Nc1cc(Nc2nc(c3cnccc3)ccn2)c(cc1)C)C4=C5N=CC=C(N5N=C4)c6cnccc6
0.513514	O=C(Nc1cc(Nc2nc(c3cnccc3)ccn2)c(cc1)C)C4=C5N=CC=C(N5N=C4)c6cnccc6
0.513514	O=C(Nc1cc(Nc2nc(c3cnccc3)ccn2)c(cc1)C)C4=C5N=CC=C(N5N=C4)c6cnccc6
0.513514	O=C(Nc1cc(Nc2nc(c3cnccc3)ccn2)c(cc1)C)C4=C5N=CC=C(N5N=C4)c6cnccc6
0.513514	O=C(Nc1cc(Nc2nc(c3cnccc3)ccn2)c(cc1)C)C4=C5N=CC=C(N5N=C4)c6cnccc6
0.513514	O=C(Nc1cc(Nc2nc(c3cnccc3)ccn2)c(cc1)C)C4=C5N=CC=C(N5N=C4)c6cnccc6
0.513514	O=C(Nc1cc(Nc2nc(c3cnccc3)ccn2)c(cc1)C)C4=C5N=CC=C(N5N=C4)c6cnccc6
0.513514	O=C(Nc1cc(Nc2nc(c3cnccc3)ccn2)c(cc1)C)C4=C5N=CC=C(N5N=C4)c6cnccc6
0.513514	O=C(Nc1cc(Nc2nc(c3cnccc3)ccn2)c(cc1)C)C4=C5N=CC=C(N5N=C4)c6cnccc6
0.506329	S(=O)(=O)(NC1c2c(cccc2)CCC1)c3cc(ccc3)C(=O)Nc4cc(Nc5nc(c6cnccc6)ccn5)c(cc4)C
0.506329	S(=O)(=O)(NC1c2c(cccc2)CCC1)c3cc(ccc3)C(=O)Nc4cc(Nc5nc(c6cnccc6)ccn5)c(cc4)C
0.506329	S(=O)(=O)(NC1c2c(cccc2)CCC1)c3cc(ccc3)C(=O)Nc4cc(Nc5nc(c6cnccc6)ccn5)c(cc4)C
0.506329	S(=O)(=O)(NC1c2c(cccc2)CCC1)c3cc(ccc3)C(=O)Nc4cc(Nc5nc(c6cnccc6)ccn5)c(cc4)C
0.506329	S(=O)(=O)(NC1c2c(cccc2)CCC1)c3cc(ccc3)C(=O)Nc4cc(Nc5nc(c6cnccc6)ccn5)c(cc4)C
0.506329	S(=O)(=O)(NC1c2c(cccc2)CCC1)c3cc(ccc3)C(=O)Nc4cc(Nc5nc(c6cnccc6)ccn5)c(cc4)C
0.506329	S(=O)(=O)(NC1c2c(cccc2)CCC1)c3cc(ccc3)C(=O)Nc4cc(Nc5nc(c6cnccc6)ccn5)c(cc4)C
0.506329	S(=O)(=O)(NC1c2c(cccc2)CCC1)c3cc(ccc3)C(=O)Nc4cc(Nc5nc(c6cnccc6)ccn5)c(cc4)C
0.506329	S(=O)(=O)(NC1c2c(cccc2)CCC1)c3cc(ccc3)C(=O)Nc4cc(Nc5nc(c6cnccc6)ccn5)c(cc4)C
0.506329	S(=O)(=O)(NC1c2c(cccc2)CCC1)c3cc(ccc3)C(=O)Nc4cc(Nc5nc(c6cnccc6)ccn5)c(cc4)C
0.494949	Clc1c(ccc(Cl)c1)C2=NOC(=C2C(=O)Nc3cc(Nc4nc(c5cnccc5)ccn4)c(cc3)C)C
0.494949	Clc1c(ccc(Cl)c1)C2=NOC(=C2C(=O)Nc3cc(Nc4nc(c5cnccc5)ccn4)c(cc3)C)C
0.494949	Clc1c(ccc(Cl)c1)C2=NOC(=C2C(=O)Nc3cc(Nc4nc(c5cnccc5)ccn4)c(cc3)C)C
0.494949	Clc1c(ccc(Cl)c1)C2=NOC(=C2C(=O)Nc3cc(Nc4nc(c5cnccc5)ccn4)c(cc3)C)C
0.494949	Clc1c(ccc(Cl)c1)C2=NOC(=C2C(=O)Nc3cc(Nc4nc(c5cnccc5)ccn4)c(cc3)C)C
0.494949	Clc1c(ccc(Cl)c1)C2=NOC(=C2C(=O)Nc3cc(Nc4nc(c5cnccc5)ccn4)c(cc3)C)C
0.494949	Clc1c(ccc(Cl)c1)C2=NOC(=C2C(=O)Nc3cc(Nc4nc(c5cnccc5)ccn4)c(cc3)C)C
0.494949	Clc1c(ccc(Cl)c1)C2=NOC(=C2C(=O)Nc3cc(Nc4nc(c5cnccc5)ccn4)c(cc3)C)C
0.494949	Clc1c(ccc(Cl)c1)C2=NOC(=C2C(=O)Nc3cc(Nc4nc(c5cnccc5)ccn4)c(cc3)C)C
0.494949	Clc1c(ccc(Cl)c1)C2=NOC(=C2C(=O)Nc3cc(Nc4nc(c5cnccc5)ccn4)c(cc3)C)C
0.494737	S1C(c2c(cccc2)CC1)C(=O)Nc3cc(Nc4nc(c5cnccc5)ccn4)c(cc3)C
0.494737	S1C(c2c(cccc2)CC1)C(=O)Nc3cc(Nc4nc(c5cnccc5)ccn4)c(cc3)C
0.494737	S1C(c2c(cccc2)CC1)C(=O)Nc3cc(Nc4nc(c5cnccc5)ccn4)c(cc3)C
0.494737	S1C(c2c(cccc2)CC1)C(=O)Nc3cc(Nc4nc(c5cnccc5)ccn4)c(cc3)C
0.494737	S1C(c2c(cccc2)CC1)C(=O)Nc3cc(Nc4nc(c5cnccc5)ccn4)c(cc3)C
0.494737	S1C(c2c(cccc2)CC1)C(=O)Nc3cc(Nc4nc(c5cnccc5)ccn4)c(cc3)C
0.494737	S1C(c2c(cccc2)CC1)C(=O)Nc3cc(Nc4nc(c5cnccc5)ccn4)c(cc3)C
0.494737	S1C(c2c(cccc2)CC1)C(=O)Nc3cc(Nc4nc(c5cnccc5)ccn4)c(cc3)C
0.494737	S1C(c2c(cccc2)CC1)C(=O)Nc3cc(Nc4nc(c5cnccc5)ccn4)c(cc3)C
0.494737	S1C(c2c(cccc2)CC1)C(=O)Nc3cc(Nc4nc(c5cnccc5)ccn4)c(cc3)C
0.491349	O=C(Nc1cc(Nc2nc(c3cnccc3)ccn2)c(cc1)C)C4CN(C(=O)C4)C(C5CC5)C
0.491349	O=C(Nc1cc(Nc2nc(c3cnccc3)ccn2)c(cc1)C)C4CN(C(=O)C4)C(C5CC5)C
0.491349	O=C(Nc1cc(Nc2nc(c3cnccc3)ccn2)c(cc1)C)C4CN(C(=O)C4)C(C5CC5)C
0.491349	O=C(Nc1cc(Nc2nc(c3cnccc3)ccn2)c(cc1)C)C4CN(C(=O)C4)C(C5CC5)C
0.491349	O=C(Nc1cc(Nc2nc(c3cnccc3)ccn2)c(cc1)C)C4CN(C(=O)C4)C(C5CC5)C
0.491349	O=C(Nc1cc(Nc2nc(c3cnccc3)ccn2)c(cc1)C)C4CN(C(=O)C4)C(C5CC5)C
0.491349	O=C(Nc1cc(Nc2nc(c3cnccc3)ccn2)c(cc1)C)C4CN(C(=O)C4)C(C5CC5)C
0.491349	O=C(Nc1cc(Nc2nc(c3cnccc3)ccn2)c(cc1)C)C4CN(C(=O)C4)C(C5CC5)C
0.491349	O=C(Nc1cc(Nc2nc(c3cnccc3)ccn2)c(cc1)C)C4CN(C(=O)C4)C(C5CC5)C
0.491349	O=C(Nc1cc(Nc2nc(c3cnccc3)ccn2)c(cc1)C)C4CN(C(=O)C4)C(C5CC5)C
0.485342	O=C(Nc1cc(Nc2nc(c3cnccc3)ccn2)c(cc1)C)C4=NN(c5ccc(cc5)C)C6=C4CCCC6
0.485342	O=C(Nc1cc(Nc2nc(c3cnccc3)ccn2)c(cc1)C)C4=NN(c5ccc(cc5)C)C6=C4CCCC6
0.485342	O=C(Nc1cc(Nc2nc(c3cnccc3)ccn2)c(cc1)C)C4=NN(c5ccc(cc5)C)C6=C4CCCC6
0.485342	O=C(Nc1cc(Nc2nc(c3cnccc3)ccn2)c(cc1)C)C4=NN(c5ccc(cc5)C)C6=C4CCCC6
0.485342	O=C(Nc1cc(Nc2nc(c3cnccc3)ccn2)c(cc1)C)C4=NN(c5ccc(cc5)C)C6=C4CCCC6
0.485342	O=C(Nc1cc(Nc2nc(c3cnccc3)ccn2)c(cc1)C)C4=NN(c5ccc(cc5)C)C6=C4CCCC6
0.485342	O=C(Nc1cc(Nc2nc(c3cnccc3)ccn2)c(cc1)C)C4=NN(c5ccc(cc5)C)C6=C4CCCC6
0.485342	O=C(Nc1cc(Nc2nc(c3cnccc3)ccn2)c(cc1)C)C4=NN(c5ccc(cc5)C)C6=C4CCCC6
0.485342	O=C(Nc1cc(Nc2nc(c3cnccc3)ccn2)c(cc1)C)C4=NN(c5ccc(cc5)C)C6=C4CCCC6
0.485342	O=C(Nc1cc(Nc2nc(c3cnccc3)ccn2)c(cc1)C)C4=NN(c5ccc(cc5)C)C6=C4CCCC6
0.472222	O=C(Nc1cc(Nc2nc(c3cnccc3)ccn2)c(cc1)C)C=4N5C(N=C(c6ccccc6)C4)=C(N=C5)C(=O)N
0.472222	O=C(Nc1cc(Nc2nc(c3cnccc3)ccn2)c(cc1)C)C=4N5C(N=C(c6ccccc6)C4)=C(N=C5)C(=O)N
0.472222	O=C(Nc1cc(Nc2nc(c3cnccc3)ccn2)c(cc1)C)C=4N5C(N=C(c6ccccc6)C4)=C(N=C5)C(=O)N
0.472222	O=C(Nc1cc(Nc2nc(c3cnccc3)ccn2)c(cc1)C)C=4N5C(N=C(c6ccccc6)C4)=C(N=C5)C(=O)N
0.472222	O=C(Nc1cc(Nc2nc(c3cnccc3)ccn2)c(cc1)C)C=4N5C(N=C(c6ccccc6)C4)=C(N=C5)C(=O)N
0.472222	O=C(Nc1cc(Nc2nc(c3cnccc3)ccn2)c(cc1)C)C=4N5C(N=C(c6ccccc6)C4)=C(N=C5)C(=O)N
0.472222	O=C(Nc1cc(Nc2nc(c3cnccc3)ccn2)c(cc1)C)C=4N5C(N=C(c6ccccc6)C4)=C(N=C5)C(=O)N
0.472222	O=C(Nc1cc(Nc2nc(c3cnccc3)ccn2)c(cc1)C)C=4N5C(N=C(c6ccccc6)C4)=C(N=C5)C(=O)N
0.472222	O=C(Nc1cc(Nc2nc(c3cnccc3)ccn2)c(cc1)C)C=4N5C(N=C(c6ccccc6)C4)=C(N=C5)C(=O)N
0.472222	O=C(Nc1cc(Nc2nc(c3cnccc3)ccn2)c(cc1)C)C=4N5C(N=C(c6ccccc6)C4)=C(N=C5)C(=O)N
0.459547	O=C(Nc1cc(Nc2nc(c3cnccc3)ccn2)c(cc1)C)CCC=4c5c(NC4c6ccccc6)cccc5
0.459547	O=C(Nc1cc(Nc2nc(c3cnccc3)ccn2)c(cc1)C)CCC=4c5c(NC4c6ccccc6)cccc5
0.459547	O=C(Nc1cc(Nc2nc(c3cnccc3)ccn2)c(cc1)C)CCC=4c5c(NC4c6ccccc6)cccc5
0.459547	O=C(Nc1cc(Nc2nc(c3cnccc3)ccn2)c(cc1)C)CCC=4c5c(NC4c6ccccc6)cccc5
0.459547	O=C(Nc1cc(Nc2nc(c3cnccc3)ccn2)c(cc1)C)CCC=4c5c(NC4c6ccccc6)cccc5
0.459547	O=C(Nc1cc(Nc2nc(c3cnccc3)ccn2)c(cc1)C)CCC=4c5c(NC4c6ccccc6)cccc5
0.459547	O=C(Nc1cc(Nc2nc(c3cnccc3)ccn2)c(cc1)C)CCC=4c5c(NC4c6ccccc6)cccc5
0.459547	O=C(Nc1cc(Nc2nc(c3cnccc3)ccn2)c(cc1)C)CCC=4c5c(NC4c6ccccc6)cccc5
0.459547	O=C(Nc1cc(Nc2nc(c3cnccc3)ccn2)c(cc1)C)CCC=4c5c(NC4c6ccccc6)cccc5
0.459547	O=C(Nc1cc(Nc2nc(c3cnccc3)ccn2)c(cc1)C)CCC=4c5c(NC4c6ccccc6)cccc5
0.444795	O=C(OC(C)(C)C)NC12COC(C(=O)Nc3cc(Nc4nc(c5cnccc5)ccn4)c(cc3)C)(C1)CC2
0.444795	O=C(OC(C)(C)C)NC12COC(C(=O)Nc3cc(Nc4nc(c5cnccc5)ccn4)c(cc3)C)(C1)CC2
0.444795	O=C(OC(C)(C)C)NC12COC(C(=O)Nc3cc(Nc4nc(c5cnccc5)ccn4)c(cc3)C)(C1)CC2
0.444795	O=C(OC(C)(C)C)NC12COC(C(=O)Nc3cc(Nc4nc(c5cnccc5)ccn4)c(cc3)C)(C1)CC2
0.444795	O=C(OC(C)(C)C)NC12COC(C(=O)Nc3cc(Nc4nc(c5cnccc5)ccn4)c(cc3)C)(C1)CC2
0.444795	O=C(OC(C)(C)C)NC12COC(C(=O)Nc3cc(Nc4nc(c5cnccc5)ccn4)c(cc3)C)(C1)CC2
0.444795	O=C(OC(C)(C)C)NC12COC(C(=O)Nc3cc(Nc4nc(c5cnccc5)ccn4)c(cc3)C)(C1)CC2
0.444795	O=C(OC(C)(C)C)NC12COC(C(=O)Nc3cc(Nc4nc(c5cnccc5)ccn4)c(cc3)C)(C1)CC2
0.444795	O=C(OC(C)(C)C)NC12COC(C(=O)Nc3cc(Nc4nc(c5cnccc5)ccn4)c(cc3)C)(C1)CC2
0.444795	O=C(OC(C)(C)C)NC12COC(C(=O)Nc3cc(Nc4nc(c5cnccc5)ccn4)c(cc3)C)(C1)CC2
0.418803	S=C(Nc1nc(c2cnccc2)ccc1)Nc3c(ccc(F)c3)C
0.418803	S=C(Nc1nc(c2cnccc2)ccc1)Nc3c(ccc(F)c3)C
0.418803	S=C(Nc1nc(c2cnccc2)ccc1)Nc3c(ccc(F)c3)C
0.418803	S=C(Nc1nc(c2cnccc2)ccc1)Nc3c(ccc(F)c3)C
0.418803	S=C(Nc1nc(c2cnccc2)ccc1)Nc3c(ccc(F)c3)C
0.418803	S=C(Nc1nc(c2cnccc2)ccc1)Nc3c(ccc(F)c3)C
0.418803	S=C(Nc1nc(c2cnccc2)ccc1)Nc3c(ccc(F)c3)C
0.418803	S=C(Nc1nc(c2cnccc2)ccc1)Nc3c(ccc(F)c3)C
0.418803	S=C(Nc1nc(c2cnccc2)ccc1)Nc3c(ccc(F)c3)C
0.406639	Brc1cc(NC(=O)c2ccc(OC)cc2)c(cc1)C(=O)Nc3ccc(cc3)CN4CCN(CC4)C
0.406639	Brc1cc(NC(=O)c2ccc(OC)cc2)c(cc1)C(=O)Nc3ccc(cc3)CN4CCN(CC4)C
0.406639	Brc1cc(NC(=O)c2ccc(OC)cc2)c(cc1)C(=O)Nc3ccc(cc3)CN4CCN(CC4)C
0.406639	Brc1cc(NC(=O)c2ccc(OC)cc2)c(cc1)C(=O)Nc3ccc(cc3)CN4CCN(CC4)C
0.406639	Brc1cc(NC(=O)c2ccc(OC)cc2)c(cc1)C(=O)Nc3ccc(cc3)CN4CCN(CC4)C
0.406639	Brc1cc(NC(=O)c2ccc(OC)cc2)c(cc1)C(=O)Nc3ccc(cc3)CN4CCN(CC4)C
0.406639	Brc1cc(NC(=O)c2ccc(OC)cc2)c(cc1)C(=O)Nc3ccc(cc3)CN4CCN(CC4)C
0.406639	Brc1cc(NC(=O)c2ccc(OC)cc2)c(cc1)C(=O)Nc3ccc(cc3)CN4CCN(CC4)C
0.406639	Brc1cc(NC(=O)c2ccc(OC)cc2)c(cc1)C(=O)Nc3ccc(cc3)CN4CCN(CC4)C
0.406639	Brc1cc(NC(=O)c2ccc(OC)cc2)c(cc1)C(=O)Nc3ccc(cc3)CN4CCN(CC4)C
0.405172	Clc1c(ccc(NC(=S)Nc2nc(c3cnccc3)ccc2)c1)C
0.405172	Clc1c(ccc(NC(=S)Nc2nc(c3cnccc3)ccc2)c1)C
0.405172	Clc1c(ccc(NC(=S)Nc2nc(c3cnccc3)ccc2)c1)C
0.405172	Clc1c(ccc(NC(=S)Nc2nc(c3cnccc3)ccc2)c1)C
0.402542	Brc1ccc(cc1)C(=O)Nc2c(ccc(c2)C(=O)Nc3ncc(c4cnc(cc4)C)cc3)C
0.402542	Brc1ccc(cc1)C(=O)Nc2c(ccc(c2)C(=O)Nc3ncc(c4cnc(cc4)C)cc3)C
0.402542	Brc1ccc(cc1)C(=O)Nc2c(ccc(c2)C(=O)Nc3ncc(c4cnc(cc4)C)cc3)C
0.402542	Brc1ccc(cc1)C(=O)Nc2c(ccc(c2)C(=O)Nc3ncc(c4cnc(cc4)C)cc3)C
0.402542	Brc1ccc(cc1)C(=O)Nc2c(ccc(c2)C(=O)Nc3ncc(c4cnc(cc4)C)cc3)C
0.402542	Brc1ccc(cc1)C(=O)Nc2c(ccc(c2)C(=O)Nc3ncc(c4cnc(cc4)C)cc3)C
0.391705	O=C(Nc1cc(ccc1)CN2CCOCC2)c3ccc(c4ccccc4)cc3
0.391705	O=C(Nc1cc(ccc1)CN2CCOCC2)c3ccc(c4ccccc4)cc3
0.391705	O=C(Nc1cc(ccc1)CN2CCOCC2)c3ccc(c4ccccc4)cc3
0.391705	O=C(Nc1cc(ccc1)CN2CCOCC2)c3ccc(c4ccccc4)cc3
0.391705	O=C(Nc1cc(ccc1)CN2CCOCC2)c3ccc(c4ccccc4)cc3
0.391705	O=C(Nc1cc(ccc1)CN2CCOCC2)c3ccc(c4ccccc4)cc3
0.391705	O=C(Nc1cc(ccc1)CN2CCOCC2)c3ccc(c4ccccc4)cc3
0.391705	O=C(Nc1cc(ccc1)CN2CCOCC2)c3ccc(c4ccccc4)cc3
0.391705	O=C(Nc1cc(ccc1)CN2CCOCC2)c3ccc(c4ccccc4)cc3
0.391705	O=C(Nc1cc(ccc1)CN2CCOCC2)c3ccc(c4ccccc4)cc3
0.386792	O=C(Nc1cc(NC=O)c(cc1)C)c2ccccc2
0.386792	O=C(Nc1cc(NC=O)c(cc1)C)c2ccccc2
0.386792	O=C(Nc1cc(NC=O)c(cc1)C)c2ccccc2
0.386792	O=C(Nc1cc(NC=O)c(cc1)C)c2ccccc2
0.386792	O=C(Nc1cc(NC=O)c(cc1)C)c2ccccc2
0.386792	O=C(Nc1cc(NC=O)c(cc1)C)c2ccccc2
0.386792	O=C(Nc1cc(NC=O)c(cc1)C)c2ccccc2
0.386792	O=C(Nc1cc(NC=O)c(cc1)C)c2ccccc2
0.386792	O=C(Nc1cc(NC=O)c(cc1)C)c2ccccc2
0.386792	O=C(Nc1cc(NC=O)c(cc1)C)c2ccccc2
0.383621	Fc1c(cc(cc1)C(=O)Nc2ccc(cc2)CN3CCN(CC3)C)C=O
0.383621	Fc1c(cc(cc1)C(=O)Nc2ccc(cc2)CN3CCN(CC3)C)C=O
0.383621	Fc1c(cc(cc1)C(=O)Nc2ccc(cc2)CN3CCN(CC3)C)C=O
0.383621	Fc1c(cc(cc1)C(=O)Nc2ccc(cc2)CN3CCN(CC3)C)C=O
0.383621	Fc1c(cc(cc1)C(=O)Nc2ccc(cc2)CN3CCN(CC3)C)C=O
0.383621	Fc1c(cc(cc1)C(=O)Nc2ccc(cc2)CN3CCN(CC3)C)C=O
0.383621	Fc1c(cc(cc1)C(=O)Nc2ccc(cc2)CN3CCN(CC3)C)C=O
0.383621	Fc1c(cc(cc1)C(=O)Nc2ccc(cc2)CN3CCN(CC3)C)C=O
0.383621	Fc1c(cc(cc1)C(=O)Nc2ccc(cc2)CN3CCN(CC3)C)C=O
0.383621	Fc1c(cc(cc1)C(=O)Nc2ccc(cc2)CN3CCN(CC3)C)C=O
0.370242	S(=O)(=O)(Nc1c(ccc(c1)C(=O)Nc2nc(ccc2)CN3CCN(C(=O)C)CC3)C)c4ccc(F)cc4
0.370242	S(=O)(=O)(Nc1c(ccc(c1)C(=O)Nc2nc(ccc2)CN3CCN(C(=O)C)CC3)C)c4ccc(F)cc4
0.370242	S(=O)(=O)(Nc1c(ccc(c1)C(=O)Nc2nc(ccc2)CN3CCN(C(=O)C)CC3)C)c4ccc(F)cc4
0.370242	S(=O)(=O)(Nc1c(ccc(c1)C(=O)Nc2nc(ccc2)CN3CCN(C(=O)C)CC3)C)c4ccc(F)cc4
0.370242	S(=O)(=O)(Nc1c(ccc(c1)C(=O)Nc2nc(ccc2)CN3CCN(C(=O)C)CC3)C)c4ccc(F)cc4
0.370213	O=C(Nc1c(ccc(NC(=O)c2ccccc2)c1)C)Nc3cc(ccc3)CC(=O)O
0.370213	O=C(Nc1c(ccc(NC(=O)c2ccccc2)c1)C)Nc3cc(ccc3)CC(=O)O
0.370213	O=C(Nc1c(ccc(NC(=O)c2ccccc2)c1)C)Nc3cc(ccc3)CC(=O)O
0.370213	O=C(Nc1c(ccc(NC(=O)c2ccccc2)c1)C)Nc3cc(ccc3)CC(=O)O
0.370213	O=C(Nc1c(ccc(NC(=O)c2ccccc2)c1)C)Nc3cc(ccc3)CC(=O)O
0.370213	O=C(Nc1c(ccc(NC(=O)c2ccccc2)c1)C)Nc3cc(ccc3)CC(=O)O
0.370213	O=C(Nc1c(ccc(NC(=O)c2ccccc2)c1)C)Nc3cc(ccc3)CC(=O)O
0.370213	O=C(Nc1c(ccc(NC(=O)c2ccccc2)c1)C)Nc3cc(ccc3)CC(=O)O
0.370213	O=C(Nc1c(ccc(NC(=O)c2ccccc2)c1)C)Nc3cc(ccc3)CC(=O)O
0.370213	O=C(Nc1c(ccc(NC(=O)c2ccccc2)c1)C)Nc3cc(ccc3)CC(=O)O
0.368821	Brc1ccc(cc1)C(=O)Nc2c(ccc(c2)C(=O)NCC3CN(Cc4ccccc4)CCC3)C
0.368821	Brc1ccc(cc1)C(=O)Nc2c(ccc(c2)C(=O)NCC3CN(Cc4ccccc4)CCC3)C
0.368821	Brc1ccc(cc1)C(=O)Nc2c(ccc(c2)C(=O)NCC3CN(Cc4ccccc4)CCC3)C
0.368821	Brc1ccc(cc1)C(=O)Nc2c(ccc(c2)C(=O)NCC3CN(Cc4ccccc4)CCC3)C
0.368821	Brc1ccc(cc1)C(=O)Nc2c(ccc(c2)C(=O)NCC3CN(Cc4ccccc4)CCC3)C
0.365079	O=C(OC)c1c(ccc(NC(=O)C=2NC(c3ccccc3)=CC2)c1)C
0.365079	O=C(OC)c1c(ccc(NC(=O)C=2NC(c3ccccc3)=CC2)c1)C
0.365079	O=C(OC)c1c(ccc(NC(=O)C=2NC(c3ccccc3)=CC2)c1)C
0.364017	O=C(Nc1c(ccc(NC(=O)c2ccccc2)c1)C)Nc3cc(ccc3)CCC(=O)O
0.364017	O=C(Nc1c(ccc(NC(=O)c2ccccc2)c1)C)Nc3cc(ccc3)CCC(=O)O
0.362385	O=C(Nc1ccccc1)c2cc(NC(=O)C)c(cc2)C
0.362385	O=C(Nc1ccccc1)c2cc(NC(=O)C)c(cc2)C
0.362385	O=C(Nc1ccccc1)c2cc(NC(=O)C)c(cc2)C
0.362385	O=C(Nc1ccccc1)c2cc(NC(=O)C)c(cc2)C
0.362385	O=C(Nc1ccccc1)c2cc(NC(=O)C)c(cc2)C
0.362385	O=C(Nc1ccccc1)c2cc(NC(=O)C)c(cc2)C
0.362385	O=C(Nc1ccccc1)c2cc(NC(=O)C)c(cc2)C
0.362385	O=C(Nc1ccccc1)c2cc(NC(=O)C)c(cc2)C
0.362385	O=C(Nc1ccccc1)c2cc(NC(=O)C)c(cc2)C
0.362385	O=C(Nc1ccccc1)c2cc(NC(=O)C)c(cc2)C
0.356	O=C(Nc1cc(c(N2CCN(CC2)C)cc1)C)c3ccc(OCc4ccncc4)cc3
0.356	O=C(Nc1cc(c(N2CCN(CC2)C)cc1)C)c3ccc(OCc4ccncc4)cc3
0.356	O=C(Nc1cc(c(N2CCN(CC2)C)cc1)C)c3ccc(OCc4ccncc4)cc3
0.356	O=C(Nc1cc(c(N2CCN(CC2)C)cc1)C)c3ccc(OCc4ccncc4)cc3
0.356	O=C(Nc1cc(c(N2CCN(CC2)C)cc1)C)c3ccc(OCc4ccncc4)cc3
0.356	O=C(Nc1cc(c(N2CCN(CC2)C)cc1)C)c3ccc(OCc4ccncc4)cc3
0.356	O=C(Nc1cc(c(N2CCN(CC2)C)cc1)C)c3ccc(OCc4ccncc4)cc3
0.356	O=C(Nc1cc(c(N2CCN(CC2)C)cc1)C)c3ccc(OCc4ccncc4)cc3
0.356	O=C(Nc1cc(c(N2CCN(CC2)C)cc1)C)c3ccc(OCc4ccncc4)cc3
0.356	O=C(Nc1cc(c(N2CCN(CC2)C)cc1)C)c3ccc(OCc4ccncc4)cc3
0.352679	O=C(Nc1ccccc1)c2cc(NC(=O)CC)c(cc2)C
0.352679	O=C(Nc1ccccc1)c2cc(NC(=O)CC)c(cc2)C
0.352679	O=C(Nc1ccccc1)c2cc(NC(=O)CC)c(cc2)C
0.352679	O=C(Nc1ccccc1)c2cc(NC(=O)CC)c(cc2)C
0.352679	O=C(Nc1ccccc1)c2cc(NC(=O)CC)c(cc2)C
0.35	S(=O)(=O)(Nc1c(ccc(c1)C(=O)NC=2SC=C(N2)c3ccncc3)C)c4ccc(F)cc4
0.35	S(=O)(=O)(Nc1c(ccc(c1)C(=O)NC=2SC=C(N2)c3ccncc3)C)c4ccc(F)cc4
0.349624	O=C(Nc1ccc(cc1)CN2CCN(CC2)C)c3c(O)cc(cc3)C=4OC(C=O)=CC4
0.349624	O=C(Nc1ccc(cc1)CN2CCN(CC2)C)c3c(O)cc(cc3)C=4OC(C=O)=CC4
0.349624	O=C(Nc1ccc(cc1)CN2CCN(CC2)C)c3c(O)cc(cc3)C=4OC(C=O)=CC4
0.349624	O=C(Nc1ccc(cc1)CN2CCN(CC2)C)c3c(O)cc(cc3)C=4OC(C=O)=CC4
0.349624	O=C(Nc1ccc(cc1)CN2CCN(CC2)C)c3c(O)cc(cc3)C=4OC(C=O)=CC4
0.349624	O=C(Nc1ccc(cc1)CN2CCN(CC2)C)c3c(O)cc(cc3)C=4OC(C=O)=CC4
0.349624	O=C(Nc1ccc(cc1)CN2CCN(CC2)C)c3c(O)cc(cc3)C=4OC(C=O)=CC4
0.349624	O=C(Nc1ccc(cc1)CN2CCN(CC2)C)c3c(O)cc(cc3)C=4OC(C=O)=CC4
0.349624	O=C(Nc1ccc(cc1)CN2CCN(CC2)C)c3c(O)cc(cc3)C=4OC(C=O)=CC4
0.349624	O=C(Nc1ccc(cc1)CN2CCN(CC2)C)c3c(O)cc(cc3)C=4OC(C=O)=CC4
0.347458	O=C(Nc1ccc(cc1)CN2CCN(CC2)C)c3c(cc(O)c(O)c3)C
0.347458	O=C(Nc1ccc(cc1)CN2CCN(CC2)C)c3c(cc(O)c(O)c3)C
0.347458	O=C(Nc1ccc(cc1)CN2CCN(CC2)C)c3c(cc(O)c(O)c3)C
0.347458	O=C(Nc1ccc(cc1)CN2CCN(CC2)C)c3c(cc(O)c(O)c3)C
0.347458	O=C(Nc1ccc(cc1)CN2CCN(CC2)C)c3c(cc(O)c(O)c3)C
0.347458	O=C(Nc1ccc(cc1)CN2CCN(CC2)C)c3c(cc(O)c(O)c3)C
0.347458	O=C(Nc1ccc(cc1)CN2CCN(CC2)C)c3c(cc(O)c(O)c3)C
0.34717	O=C1N(c2ccc(NC(=O)C)cc2)C(=O)c3c1cc(cc3)C(=O)Nc4ccc(cc4)CN5CCN(CC5)C
0.34717	O=C1N(c2ccc(NC(=O)C)cc2)C(=O)c3c1cc(cc3)C(=O)Nc4ccc(cc4)CN5CCN(CC5)C
0.34717	O=C1N(c2ccc(NC(=O)C)cc2)C(=O)c3c1cc(cc3)C(=O)Nc4ccc(cc4)CN5CCN(CC5)C
0.34717	O=C1N(c2ccc(NC(=O)C)cc2)C(=O)c3c1cc(cc3)C(=O)Nc4ccc(cc4)CN5CCN(CC5)C
0.34717	O=C1N(c2ccc(NC(=O)C)cc2)C(=O)c3c1cc(cc3)C(=O)Nc4ccc(cc4)CN5CCN(CC5)C
0.34717	O=C1N(c2ccc(NC(=O)C)cc2)C(=O)c3c1cc(cc3)C(=O)Nc4ccc(cc4)CN5CCN(CC5)C
0.34717	O=C1N(c2ccc(NC(=O)C)cc2)C(=O)c3c1cc(cc3)C(=O)Nc4ccc(cc4)CN5CCN(CC5)C
0.34717	O=C1N(c2ccc(NC(=O)C)cc2)C(=O)c3c1cc(cc3)C(=O)Nc4ccc(cc4)CN5CCN(CC5)C
0.34717	O=C1N(c2ccc(NC(=O)C)cc2)C(=O)c3c1cc(cc3)C(=O)Nc4ccc(cc4)CN5CCN(CC5)C
0.34717	O=C1N(c2ccc(NC(=O)C)cc2)C(=O)c3c1cc(cc3)C(=O)Nc4ccc(cc4)CN5CCN(CC5)C
0.344978	O=C(Nc1ccccc1)c2cc(NC(=O)CCC)c(cc2)C
0.344978	O=C(Nc1ccccc1)c2cc(NC(=O)CCC)c(cc2)C
0.344978	O=C(Nc1ccccc1)c2cc(NC(=O)CCC)c(cc2)C
0.344978	O=C(Nc1ccccc1)c2cc(NC(=O)CCC)c(cc2)C
0.344978	O=C(Nc1ccccc1)c2cc(NC(=O)CCC)c(cc2)C
0.344978	O=C(Nc1ccccc1)c2cc(NC(=O)CCC)c(cc2)C
0.344978	O=C(Nc1ccccc1)c2cc(NC(=O)CCC)c(cc2)C
0.344978	O=C(Nc1ccccc1)c2cc(NC(=O)CCC)c(cc2)C
0.344978	O=C(Nc1ccccc1)c2cc(NC(=O)CCC)c(cc2)C
0.344978	O=C(Nc1ccccc1)c2cc(NC(=O)CCC)c(cc2)C
0.343612	Brc1cc(ccc1)C(=O)Nc2cc(ccc2)C(=O)Nc3ccc(cc3)CCN4CCN(CC4)C
0.343612	Brc1cc(ccc1)C(=O)Nc2cc(ccc2)C(=O)Nc3ccc(cc3)CCN4CCN(CC4)C
0.343612	Brc1cc(ccc1)C(=O)Nc2cc(ccc2)C(=O)Nc3ccc(cc3)CCN4CCN(CC4)C
0.343612	Brc1cc(ccc1)C(=O)Nc2cc(ccc2)C(=O)Nc3ccc(cc3)CCN4CCN(CC4)C
0.343612	Brc1cc(ccc1)C(=O)Nc2cc(ccc2)C(=O)Nc3ccc(cc3)CCN4CCN(CC4)C
0.343612	Brc1cc(ccc1)C(=O)Nc2cc(ccc2)C(=O)Nc3ccc(cc3)CCN4CCN(CC4)C
0.343612	Brc1cc(ccc1)C(=O)Nc2cc(ccc2)C(=O)Nc3ccc(cc3)CCN4CCN(CC4)C
0.343612	Brc1cc(ccc1)C(=O)Nc2cc(ccc2)C(=O)Nc3ccc(cc3)CCN4CCN(CC4)C
0.343612	Brc1cc(ccc1)C(=O)Nc2cc(ccc2)C(=O)Nc3ccc(cc3)CCN4CCN(CC4)C
0.343612	Brc1cc(ccc1)C(=O)Nc2cc(ccc2)C(=O)Nc3ccc(cc3)CCN4CCN(CC4)C
0.342629	Clc1c(Cl)ccc(NC(=O)Nc2cc(ccc2)C(=O)Nc3ncc(c4cnc(cc4)C)cc3)c1
0.342629	Clc1c(Cl)ccc(NC(=O)Nc2cc(ccc2)C(=O)Nc3ncc(c4cnc(cc4)C)cc3)c1
0.342629	Clc1c(Cl)ccc(NC(=O)Nc2cc(ccc2)C(=O)Nc3ncc(c4cnc(cc4)C)cc3)c1
0.342629	Clc1c(Cl)ccc(NC(=O)Nc2cc(ccc2)C(=O)Nc3ncc(c4cnc(cc4)C)cc3)c1
0.342629	Clc1c(Cl)ccc(NC(=O)Nc2cc(ccc2)C(=O)Nc3ncc(c4cnc(cc4)C)cc3)c1
0.342629	Clc1c(Cl)ccc(NC(=O)Nc2cc(ccc2)C(=O)Nc3ncc(c4cnc(cc4)C)cc3)c1
0.342629	Clc1c(Cl)ccc(NC(=O)Nc2cc(ccc2)C(=O)Nc3ncc(c4cnc(cc4)C)cc3)c1
0.340249	O=C(Nc1ccc(c2nc(ncc2)C)cc1)C3=COC(=C3)CN
0.34	[O-][N+](=O)c1c(Nc2ccccc2)ccc(c1)C(=O)N3CCC(c4nc(c5cncnc5)ccn4)CC3
0.34	[O-][N+](=O)c1c(Nc2ccccc2)ccc(c1)C(=O)N3CCC(c4nc(c5cncnc5)ccn4)CC3
0.339207	S1CCN(Cc2ccc(NC(=O)c3cc(NC(=O)OC)ccc3)cc2)CC1
0.339207	S1CCN(Cc2ccc(NC(=O)c3cc(NC(=O)OC)ccc3)cc2)CC1
0.339207	S1CCN(Cc2ccc(NC(=O)c3cc(NC(=O)OC)ccc3)cc2)CC1
0.339207	S1CCN(Cc2ccc(NC(=O)c3cc(NC(=O)OC)ccc3)cc2)CC1
0.339207	S1CCN(Cc2ccc(NC(=O)c3cc(NC(=O)OC)ccc3)cc2)CC1
0.339207	S1CCN(Cc2ccc(NC(=O)c3cc(NC(=O)OC)ccc3)cc2)CC1
0.339207	S1CCN(Cc2ccc(NC(=O)c3cc(NC(=O)OC)ccc3)cc2)CC1
0.339207	S1CCN(Cc2ccc(NC(=O)c3cc(NC(=O)OC)ccc3)cc2)CC1
0.339207	S1CCN(Cc2ccc(NC(=O)c3cc(NC(=O)OC)ccc3)cc2)CC1
0.339207	S1CCN(Cc2ccc(NC(=O)c3cc(NC(=O)OC)ccc3)cc2)CC1
0.33913	O=C(OC)Nc1cc(ccc1)C(=O)Nc2ccc(cc2)CCN3CCN(CC3)C
0.33913	O=C(OC)Nc1cc(ccc1)C(=O)Nc2ccc(cc2)CCN3CCN(CC3)C
0.33913	O=C(OC)Nc1cc(ccc1)C(=O)Nc2ccc(cc2)CCN3CCN(CC3)C
0.33913	O=C(OC)Nc1cc(ccc1)C(=O)Nc2ccc(cc2)CCN3CCN(CC3)C
0.33913	O=C(OC)Nc1cc(ccc1)C(=O)Nc2ccc(cc2)CCN3CCN(CC3)C
0.33913	O=C(OC)Nc1cc(ccc1)C(=O)Nc2ccc(cc2)CCN3CCN(CC3)C
0.33913	O=C(OC)Nc1cc(ccc1)C(=O)Nc2ccc(cc2)CCN3CCN(CC3)C
0.33913	O=C(OC)Nc1cc(ccc1)C(=O)Nc2ccc(cc2)CCN3CCN(CC3)C
0.33913	O=C(OC)Nc1cc(ccc1)C(=O)Nc2ccc(cc2)CCN3CCN(CC3)C
0.33913	O=C(OC)Nc1cc(ccc1)C(=O)Nc2ccc(cc2)CCN3CCN(CC3)C
0.33871	O=C(Nc1ccc(cc1)CCN2CCN(CC2)C)C=3ON=C(c4ccncc4)C3
0.33871	O=C(Nc1ccc(cc1)CCN2CCN(CC2)C)C=3ON=C(c4ccncc4)C3
0.33871	O=C(Nc1ccc(cc1)CCN2CCN(CC2)C)C=3ON=C(c4ccncc4)C3
0.33871	O=C(Nc1ccc(cc1)CCN2CCN(CC2)C)C=3ON=C(c4ccncc4)C3
0.33871	O=C(Nc1ccc(cc1)CCN2CCN(CC2)C)C=3ON=C(c4ccncc4)C3
0.33871	O=C(Nc1ccc(cc1)CCN2CCN(CC2)C)C=3ON=C(c4ccncc4)C3
0.33871	O=C(Nc1ccc(cc1)CCN2CCN(CC2)C)C=3ON=C(c4ccncc4)C3
0.33871	O=C(Nc1ccc(cc1)CCN2CCN(CC2)C)C=3ON=C(c4ccncc4)C3
0.33871	O=C(Nc1ccc(cc1)CCN2CCN(CC2)C)C=3ON=C(c4ccncc4)C3
0.33871	O=C(Nc1ccc(cc1)CCN2CCN(CC2)C)C=3ON=C(c4ccncc4)C3
0.337121	S(=O)(=O)(NCc1ccc(cc1)C(=O)Nc2cc(NC(=O)CN(C)C)c(cc2)C)c3ccccc3
0.337121	S(=O)(=O)(NCc1ccc(cc1)C(=O)Nc2cc(NC(=O)CN(C)C)c(cc2)C)c3ccccc3
0.337121	S(=O)(=O)(NCc1ccc(cc1)C(=O)Nc2cc(NC(=O)CN(C)C)c(cc2)C)c3ccccc3
0.337121	S(=O)(=O)(NCc1ccc(cc1)C(=O)Nc2cc(NC(=O)CN(C)C)c(cc2)C)c3ccccc3
0.337121	S(=O)(=O)(NCc1ccc(cc1)C(=O)Nc2cc(NC(=O)CN(C)C)c(cc2)C)c3ccccc3
0.337121	S(=O)(=O)(NCc1ccc(cc1)C(=O)Nc2cc(NC(=O)CN(C)C)c(cc2)C)c3ccccc3
0.337121	S(=O)(=O)(NCc1ccc(cc1)C(=O)Nc2cc(NC(=O)CN(C)C)c(cc2)C)c3ccccc3
0.337121	S(=O)(=O)(NCc1ccc(cc1)C(=O)Nc2cc(NC(=O)CN(C)C)c(cc2)C)c3ccccc3
0.337121	S(=O)(=O)(NCc1ccc(cc1)C(=O)Nc2cc(NC(=O)CN(C)C)c(cc2)C)c3ccccc3
0.337121	Brc1cc(NC(=O)C(=O)NNc2ccc(cc2)C(=O)NC)c(cc1)CN3CCN(Cc4ccccc4)CC3
0.3361	Clc1c(Cl)ccc(NC(=O)Nc2cc(ccc2)C(=O)Nc3c(ccc(c3)C(=O)NC)C)c1
0.3361	Clc1c(Cl)ccc(NC(=O)Nc2cc(ccc2)C(=O)Nc3c(ccc(c3)C(=O)NC)C)c1
0.3361	Clc1c(Cl)ccc(NC(=O)Nc2cc(ccc2)C(=O)Nc3c(ccc(c3)C(=O)NC)C)c1
0.335849	O=C(Nc1ccc(cc1)CN2CCN(CC2)C)c3cc4c(cc3)CCCC4N
0.335849	O=C(Nc1ccc(cc1)CN2CCN(CC2)C)c3cc4c(cc3)CCCC4N
0.335849	O=C(Nc1ccc(cc1)CN2CCN(CC2)C)c3cc4c(cc3)CCCC4N
0.335849	O=C(Nc1ccc(cc1)CN2CCN(CC2)C)c3cc4c(cc3)CCCC4N
0.335849	O=C(Nc1ccc(cc1)CN2CCN(CC2)C)c3cc4c(cc3)CCCC4N
0.335849	O=C(Nc1ccc(cc1)CN2CCN(CC2)C)c3cc4c(cc3)CCCC4N
0.335849	O=C(Nc1ccc(cc1)CN2CCN(CC2)C)c3cc4c(cc3)CCCC4N
0.335849	O=C(Nc1ccc(cc1)CN2CCN(CC2)C)c3cc4c(cc3)CCCC4N
0.335849	O=C(Nc1ccc(cc1)CN2CCN(CC2)C)c3cc4c(cc3)CCCC4N
0.335849	O=C(Nc1ccc(cc1)CN2CCN(CC2)C)c3cc4c(cc3)CCCC4N
0.334783	Ic1cc(NC(=O)c2ccc(NC(=O)NC(C)C)cc2)c(cc1)C
0.334783	Ic1cc(NC(=O)c2ccc(NC(=O)NC(C)C)cc2)c(cc1)C
0.334783	Ic1cc(NC(=O)c2ccc(NC(=O)NC(C)C)cc2)c(cc1)C
0.334783	Ic1cc(NC(=O)c2ccc(NC(=O)NC(C)C)cc2)c(cc1)C
0.334783	Ic1cc(NC(=O)c2ccc(NC(=O)NC(C)C)cc2)c(cc1)C
0.334783	Ic1cc(NC(=O)c2ccc(NC(=O)NC(C)C)cc2)c(cc1)C
0.334783	Ic1cc(NC(=O)c2ccc(NC(=O)NC(C)C)cc2)c(cc1)C
0.334783	Ic1cc(NC(=O)c2ccc(NC(=O)NC(C)C)cc2)c(cc1)C
0.334783	Ic1cc(NC(=O)c2ccc(NC(=O)NC(C)C)cc2)c(cc1)C
0.334783	Ic1cc(NC(=O)c2ccc(NC(=O)NC(C)C)cc2)c(cc1)C
0.333333	FC(F)(F)c1cc(NC(=O)c2cc(NC(=O)C(=O)N3CCN(CCOC)CC3)c(cc2)C)ccc1
0.333333	FC(F)(F)c1cc(NC(=O)c2cc(NC(=O)C(=O)N3CCN(CCOC)CC3)c(cc2)C)ccc1
0.333333	FC(F)(F)c1cc(NC(=O)c2cc(NC(=O)C(=O)N3CCN(CCOC)CC3)c(cc2)C)ccc1
0.333333	FC(F)(F)c1cc(NC(=O)c2cc(NC(=O)C(=O)N3CCN(CCOC)CC3)c(cc2)C)ccc1
0.333333	FC(F)(F)c1cc(NC(=O)c2cc(NC(=O)C(=O)N3CCN(CCOC)CC3)c(cc2)C)ccc1
0.333333	FC(F)(F)c1cc(NC(=O)c2cc(NC(=O)C(=O)N3CCN(CCOC)CC3)c(cc2)C)ccc1
0.33195	O=C(Nc1ccc(cc1)C(=O)Nc2cc(NC(=O)CN(C)C)c(cc2)C)NC(C)C
0.33195	O=C(Nc1ccc(cc1)C(=O)Nc2cc(NC(=O)CN(C)C)c(cc2)C)NC(C)C
0.33195	O=C(Nc1ccc(cc1)C(=O)Nc2cc(NC(=O)CN(C)C)c(cc2)C)NC(C)C
0.33195	O=C(Nc1ccc(cc1)C(=O)Nc2cc(NC(=O)CN(C)C)c(cc2)C)NC(C)C
0.33195	O=C(Nc1ccc(cc1)C(=O)Nc2cc(NC(=O)CN(C)C)c(cc2)C)NC(C)C
0.33195	O=C(Nc1ccc(cc1)C(=O)Nc2cc(NC(=O)CN(C)C)c(cc2)C)NC(C)C
0.33195	O=C(Nc1ccc(cc1)C(=O)Nc2cc(NC(=O)CN(C)C)c(cc2)C)NC(C)C
0.33195	O=C(Nc1ccc(cc1)C(=O)Nc2cc(NC(=O)CN(C)C)c(cc2)C)NC(C)C
0.33195	O=C(Nc1ccc(cc1)C(=O)Nc2cc(NC(=O)CN(C)C)c(cc2)C)NC(C)C
0.33195	O=C(Nc1ccc(cc1)C(=O)Nc2cc(NC(=O)CN(C)C)c(cc2)C)NC(C)C
0.331169	S1CCN(Cc2ccc(NC(=O)c3c4c(nc(c5cnccc5)c3)ccc(c4)C)cc2)CC1
0.331169	S1CCN(Cc2ccc(NC(=O)c3c4c(nc(c5cnccc5)c3)ccc(c4)C)cc2)CC1
0.331169	S1CCN(Cc2ccc(NC(=O)c3c4c(nc(c5cnccc5)c3)ccc(c4)C)cc2)CC1
0.331169	S1CCN(Cc2ccc(NC(=O)c3c4c(nc(c5cnccc5)c3)ccc(c4)C)cc2)CC1
0.331169	S1CCN(Cc2ccc(NC(=O)c3c4c(nc(c5cnccc5)c3)ccc(c4)C)cc2)CC1
0.331169	S1CCN(Cc2ccc(NC(=O)c3c4c(nc(c5cnccc5)c3)ccc(c4)C)cc2)CC1
0.331169	S1CCN(Cc2ccc(NC(=O)c3c4c(nc(c5cnccc5)c3)ccc(c4)C)cc2)CC1
0.331169	S1CCN(Cc2ccc(NC(=O)c3c4c(nc(c5cnccc5)c3)ccc(c4)C)cc2)CC1
0.331169	S1CCN(Cc2ccc(NC(=O)c3c4c(nc(c5cnccc5)c3)ccc(c4)C)cc2)CC1
0.331169	S1CCN(Cc2ccc(NC(=O)c3c4c(nc(c5cnccc5)c3)ccc(c4)C)cc2)CC1
0.330769	Clc1c(Cl)ccc(NC(=O)Nc2cc(ccc2)C(=O)Nc3c(c4ccccc4)cncc3)c1
0.330769	Clc1c(Cl)ccc(NC(=O)Nc2cc(ccc2)C(=O)Nc3c(c4ccccc4)cncc3)c1
0.330769	Clc1c(Cl)ccc(NC(=O)Nc2cc(ccc2)C(=O)Nc3c(c4ccccc4)cncc3)c1
0.330769	Clc1c(Cl)ccc(NC(=O)Nc2cc(ccc2)C(=O)Nc3c(c4ccccc4)cncc3)c1
0.330769	Clc1c(Cl)ccc(NC(=O)Nc2cc(ccc2)C(=O)Nc3c(c4ccccc4)cncc3)c1
0.330769	Clc1c(Cl)ccc(NC(=O)Nc2cc(ccc2)C(=O)Nc3c(c4ccccc4)cncc3)c1
0.330769	Clc1c(Cl)ccc(NC(=O)Nc2cc(ccc2)C(=O)Nc3c(c4ccccc4)cncc3)c1
0.330769	Clc1c(Cl)ccc(NC(=O)Nc2cc(ccc2)C(=O)Nc3c(c4ccccc4)cncc3)c1
0.330769	Clc1c(Cl)ccc(NC(=O)Nc2cc(ccc2)C(=O)Nc3c(c4ccccc4)cncc3)c1
0.330769	Clc1c(Cl)ccc(NC(=O)Nc2cc(ccc2)C(=O)Nc3c(c4ccccc4)cncc3)c1
0.328767	S(c1c(ccc(c1)C)C)Cc2cc(ccc2)C(=O)NC=3SC=C(N3)c4ccc(NC(=O)C(C)C)cc4
0.328767	S(c1c(ccc(c1)C)C)Cc2cc(ccc2)C(=O)NC=3SC=C(N3)c4ccc(NC(=O)C(C)C)cc4
0.328467	Clc1cc(ccc1)C=2NC(=O)C(C(=O)Nc3ccc(cc3)CCN4CCN(CC4)C)=CC2
0.328467	Clc1cc(ccc1)C=2NC(=O)C(C(=O)Nc3ccc(cc3)CCN4CCN(CC4)C)=CC2
0.328467	Clc1cc(ccc1)C=2NC(=O)C(C(=O)Nc3ccc(cc3)CCN4CCN(CC4)C)=CC2
0.328467	Clc1cc(ccc1)C=2NC(=O)C(C(=O)Nc3ccc(cc3)CCN4CCN(CC4)C)=CC2
0.328467	Clc1cc(ccc1)C=2NC(=O)C(C(=O)Nc3ccc(cc3)CCN4CCN(CC4)C)=CC2
0.328467	Clc1cc(ccc1)C=2NC(=O)C(C(=O)Nc3ccc(cc3)CCN4CCN(CC4)C)=CC2
0.328467	Clc1cc(ccc1)C=2NC(=O)C(C(=O)Nc3ccc(cc3)CCN4CCN(CC4)C)=CC2
0.328467	Clc1cc(ccc1)C=2NC(=O)C(C(=O)Nc3ccc(cc3)CCN4CCN(CC4)C)=CC2
0.328467	Clc1cc(ccc1)C=2NC(=O)C(C(=O)Nc3ccc(cc3)CCN4CCN(CC4)C)=CC2
0.328467	Clc1cc(ccc1)C=2NC(=O)C(C(=O)Nc3ccc(cc3)CCN4CCN(CC4)C)=CC2
0.328244	O=C(N(CC1=NC(c2ccccc2)=CN1)C)c3cc(ccc3)CN4CCN(CC4)C
0.328244	O=C(N(CC1=NC(c2ccccc2)=CN1)C)c3cc(ccc3)CN4CCN(CC4)C
0.32766	Clc1c(cc(cc1)C(=O)Nc2c(cc(c3ccccc3)cc2)C)C
0.32766	Clc1c(cc(cc1)C(=O)Nc2c(cc(c3ccccc3)cc2)C)C
0.32766	Clc1c(cc(cc1)C(=O)Nc2c(cc(c3ccccc3)cc2)C)C
0.327014	O=C(Nc1ccc(cc1)CCN2CCN(CC2)C)c3ccc(cc3)CCC
0.327014	O=C(Nc1ccc(cc1)CCN2CCN(CC2)C)c3ccc(cc3)CCC
0.327014	O=C(Nc1ccc(cc1)CCN2CCN(CC2)C)c3ccc(cc3)CCC
0.327014	O=C(Nc1ccc(cc1)CCN2CCN(CC2)C)c3ccc(cc3)CCC
0.327014	O=C(Nc1ccc(cc1)CCN2CCN(CC2)C)c3ccc(cc3)CCC
0.327014	O=C(Nc1ccc(cc1)CCN2CCN(CC2)C)c3ccc(cc3)CCC
0.327014	O=C(Nc1ccc(cc1)CCN2CCN(CC2)C)c3ccc(cc3)CCC
0.327014	O=C(Nc1ccc(cc1)CCN2CCN(CC2)C)c3ccc(cc3)CCC
0.327014	O=C(Nc1ccc(cc1)CCN2CCN(CC2)C)c3ccc(cc3)CCC
0.327014	O=C(Nc1ccc(cc1)CCN2CCN(CC2)C)c3ccc(cc3)CCC
0.326848	Clc1cc(NC(=O)CN2CCN(CC=3SC(c4ccc(Cl)cc4)=CC3)CC2)c(cc1)C
0.326848	Clc1cc(NC(=O)CN2CCN(CC=3SC(c4ccc(Cl)cc4)=CC3)CC2)c(cc1)C
0.326848	Clc1cc(NC(=O)CN2CCN(CC=3SC(c4ccc(Cl)cc4)=CC3)CC2)c(cc1)C
0.326848	Clc1cc(NC(=O)CN2CCN(CC=3SC(c4ccc(Cl)cc4)=CC3)CC2)c(cc1)C
0.326848	Clc1cc(NC(=O)CN2CCN(CC=3SC(c4ccc(Cl)cc4)=CC3)CC2)c(cc1)C
0.326848	Clc1cc(NC(=O)CN2CCN(CC=3SC(c4ccc(Cl)cc4)=CC3)CC2)c(cc1)C
0.326848	Clc1cc(NC(=O)CN2CCN(CC=3SC(c4ccc(Cl)cc4)=CC3)CC2)c(cc1)C
0.326848	Clc1cc(NC(=O)CN2CCN(CC=3SC(c4ccc(Cl)cc4)=CC3)CC2)c(cc1)C
0.326848	Clc1cc(NC(=O)CN2CCN(CC=3SC(c4ccc(Cl)cc4)=CC3)CC2)c(cc1)C
0.326848	Clc1cc(NC(=O)CN2CCN(CC=3SC(c4ccc(Cl)cc4)=CC3)CC2)c(cc1)C
0.326241	O=C(Nc1c(ccc(c1)C=2ON=C(N2)CC)C)C(=O)NCc3ccc(cc3)CN4CCNCC4
0.326241	O=C(Nc1c(ccc(c1)C=2ON=C(N2)CC)C)C(=O)NCc3ccc(cc3)CN4CCNCC4
0.326241	O=C(Nc1c(ccc(c1)C=2ON=C(N2)CC)C)C(=O)NCc3ccc(cc3)CN4CCNCC4
0.326241	O=C(Nc1c(ccc(c1)C=2ON=C(N2)CC)C)C(=O)NCc3ccc(cc3)CN4CCNCC4
0.326241	O=C(Nc1c(ccc(c1)C=2ON=C(N2)CC)C)C(=O)NCc3ccc(cc3)CN4CCNCC4
0.326241	O=C(Nc1c(ccc(c1)C=2ON=C(N2)CC)C)C(=O)NCc3ccc(cc3)CN4CCNCC4
0.326241	O=C(Nc1c(ccc(c1)C=2ON=C(N2)CC)C)C(=O)NCc3ccc(cc3)CN4CCNCC4
0.326241	O=C(Nc1c(ccc(c1)C=2ON=C(N2)CC)C)C(=O)NCc3ccc(cc3)CN4CCNCC4
0.326241	O=C(Nc1c(ccc(c1)C=2ON=C(N2)CC)C)C(=O)NCc3ccc(cc3)CN4CCNCC4
0.326241	O=C(Nc1c(ccc(c1)C=2ON=C(N2)CC)C)C(=O)NCc3ccc(cc3)CN4CCNCC4
0.324111	O=C(Nc1c(ccc(NC(=O)c2ccccc2)c1)C)NCC(CC(=O)O)CC(C)C
0.324111	O=C(Nc1c(ccc(NC(=O)c2ccccc2)c1)C)NCC(CC(=O)O)CC(C)C
0.324111	O=C(Nc1c(ccc(NC(=O)c2ccccc2)c1)C)NCC(CC(=O)O)CC(C)C
0.324111	O=C(Nc1c(ccc(NC(=O)c2ccccc2)c1)C)NCC(CC(=O)O)CC(C)C
0.324111	O=C(Nc1c(ccc(NC(=O)c2ccccc2)c1)C)NCC(CC(=O)O)CC(C)C
0.324111	O=C(Nc1c(ccc(NC(=O)c2ccccc2)c1)C)NCC(CC(=O)O)CC(C)C
0.324111	O=C(Nc1c(ccc(NC(=O)c2ccccc2)c1)C)NCC(CC(=O)O)CC(C)C
0.324111	O=C(Nc1c(ccc(NC(=O)c2ccccc2)c1)C)NCC(CC(=O)O)CC(C)C
0.324111	O=C(Nc1c(ccc(NC(=O)c2ccccc2)c1)C)NCC(CC(=O)O)CC(C)C
0.324111	O=C(Nc1c(ccc(NC(=O)c2ccccc2)c1)C)NCC(CC(=O)O)CC(C)C
0.32377	FC(F)(F)c1cc(NC(=O)c2cc(NC(=O)C=O)c(cc2)C)ccc1
0.32377	FC(F)(F)c1cc(NC(=O)c2cc(NC(=O)C=O)c(cc2)C)ccc1
0.32377	FC(F)(F)c1cc(NC(=O)c2cc(NC(=O)C=O)c(cc2)C)ccc1
0.32377	FC(F)(F)c1cc(NC(=O)c2cc(NC(=O)C=O)c(cc2)C)ccc1
0.32377	FC(F)(F)c1cc(NC(=O)c2cc(NC(=O)C=O)c(cc2)C)ccc1
0.32377	FC(F)(F)c1cc(NC(=O)c2cc(NC(=O)C=O)c(cc2)C)ccc1
0.32377	FC(F)(F)c1cc(NC(=O)c2cc(NC(=O)C=O)c(cc2)C)ccc1
0.32377	FC(F)(F)c1cc(NC(=O)c2cc(NC(=O)C=O)c(cc2)C)ccc1
0.322835	O=C(Nc1cc(OC)c(OCC)cc1)C=2NC(c3ccccc3)=CC2
0.322835	O=C(Nc1cc(OC)c(OCC)cc1)C=2NC(c3ccccc3)=CC2
0.322835	O=C(Nc1cc(OC)c(OCC)cc1)C=2NC(c3ccccc3)=CC2
0.322835	O=C(Nc1cc(OC)c(OCC)cc1)C=2NC(c3ccccc3)=CC2
0.322835	O=C(Nc1cc(OC)c(OCC)cc1)C=2NC(c3ccccc3)=CC2
0.322835	O=C(Nc1cc(OC)c(OCC)cc1)C=2NC(c3ccccc3)=CC2
0.322835	O=C(Nc1cc(OC)c(OCC)cc1)C=2NC(c3ccccc3)=CC2
0.322835	O=C(Nc1cc(OC)c(OCC)cc1)C=2NC(c3ccccc3)=CC2
0.322835	O=C(Nc1cc(OC)c(OCC)cc1)C=2NC(c3ccccc3)=CC2
0.322097	S1C(=NC(C(=O)Nc2cc(ccc2)CN3CCOCC3)=C1)Nc4ncccc4
0.322097	S1C(=NC(C(=O)Nc2cc(ccc2)CN3CCOCC3)=C1)Nc4ncccc4
0.322097	S1C(=NC(C(=O)Nc2cc(ccc2)CN3CCOCC3)=C1)Nc4ncccc4
0.322097	S1C(=NC(C(=O)Nc2cc(ccc2)CN3CCOCC3)=C1)Nc4ncccc4
0.322097	S1C(=NC(C(=O)Nc2cc(ccc2)CN3CCOCC3)=C1)Nc4ncccc4
0.322097	S1C(=NC(C(=O)Nc2cc(ccc2)CN3CCOCC3)=C1)Nc4ncccc4
0.322097	S1C(=NC(C(=O)Nc2cc(ccc2)CN3CCOCC3)=C1)Nc4ncccc4
0.322097	S1C(=NC(C(=O)Nc2cc(ccc2)CN3CCOCC3)=C1)Nc4ncccc4
0.322097	S1C(=NC(C(=O)Nc2cc(ccc2)CN3CCOCC3)=C1)Nc4ncccc4
0.322097	S1C(=NC(C(=O)Nc2cc(ccc2)CN3CCOCC3)=C1)Nc4ncccc4
0.321429	O=C1N(c2ccc(NC(=O)C)cc2)C(=O)c3c1cc(cc3)C(=O)Nc4nc(c5ccc(cc5)C)ccc4
0.321429	O=C1N(c2ccc(NC(=O)C)cc2)C(=O)c3c1cc(cc3)C(=O)Nc4nc(c5ccc(cc5)C)ccc4
0.321429	O=C1N(c2ccc(NC(=O)C)cc2)C(=O)c3c1cc(cc3)C(=O)Nc4nc(c5ccc(cc5)C)ccc4
0.321429	O=C1N(c2ccc(NC(=O)C)cc2)C(=O)c3c1cc(cc3)C(=O)Nc4nc(c5ccc(cc5)C)ccc4
0.321429	O=C1N(c2ccc(NC(=O)C)cc2)C(=O)c3c1cc(cc3)C(=O)Nc4nc(c5ccc(cc5)C)ccc4
0.321429	O=C1N(c2ccc(NC(=O)C)cc2)C(=O)c3c1cc(cc3)C(=O)Nc4nc(c5ccc(cc5)C)ccc4
0.321429	O=C1N(c2ccc(NC(=O)C)cc2)C(=O)c3c1cc(cc3)C(=O)Nc4nc(c5ccc(cc5)C)ccc4
0.321429	O=C1N(c2ccc(NC(=O)C)cc2)C(=O)c3c1cc(cc3)C(=O)Nc4nc(c5ccc(cc5)C)ccc4
0.321429	O=C1N(c2ccc(NC(=O)C)cc2)C(=O)c3c1cc(cc3)C(=O)Nc4nc(c5ccc(cc5)C)ccc4
0.321429	O=C1N(c2ccc(NC(=O)C)cc2)C(=O)c3c1cc(cc3)C(=O)Nc4nc(c5ccc(cc5)C)ccc4
0.321285	Clc1c(Cl)ccc(NC(=O)Nc2cc(ccc2)C(=O)Nc3cc(ccc3)C4=NOC=C4)c1
0.321285	Clc1c(Cl)ccc(NC(=O)Nc2cc(ccc2)C(=O)Nc3cc(ccc3)C4=NOC=C4)c1
0.321285	Clc1c(Cl)ccc(NC(=O)Nc2cc(ccc2)C(=O)Nc3cc(ccc3)C4=NOC=C4)c1
0.321285	Clc1c(Cl)ccc(NC(=O)Nc2cc(ccc2)C(=O)Nc3cc(ccc3)C4=NOC=C4)c1
0.321285	Clc1c(Cl)ccc(NC(=O)Nc2cc(ccc2)C(=O)Nc3cc(ccc3)C4=NOC=C4)c1
0.321285	Clc1c(Cl)ccc(NC(=O)Nc2cc(ccc2)C(=O)Nc3cc(ccc3)C4=NOC=C4)c1
0.321285	Clc1c(Cl)ccc(NC(=O)Nc2cc(ccc2)C(=O)Nc3cc(ccc3)C4=NOC=C4)c1
0.321285	Clc1c(Cl)ccc(NC(=O)Nc2cc(ccc2)C(=O)Nc3cc(ccc3)C4=NOC=C4)c1
0.321285	Clc1c(Cl)ccc(NC(=O)Nc2cc(ccc2)C(=O)Nc3cc(ccc3)C4=NOC=C4)c1
0.321285	Clc1c(Cl)ccc(NC(=O)Nc2cc(ccc2)C(=O)Nc3cc(ccc3)C4=NOC=C4)c1
0.320132	S1C(=NC(=C1)CN2CCN(C(=O)C(=O)Nc3c(cc(cc3)C(=O)NC)C)CC2)C4=CSC=C4
0.318008	S1C(c2ccc(F)cc2)=CC=C1C(=O)Nc3cc(ccc3)CN4CCN(C(=O)C)CC4
0.318008	S1C(c2ccc(F)cc2)=CC=C1C(=O)Nc3cc(ccc3)CN4CCN(C(=O)C)CC4
0.318008	S1C(c2ccc(F)cc2)=CC=C1C(=O)Nc3cc(ccc3)CN4CCN(C(=O)C)CC4
0.316872	Ic1cc(NC(=O)c2ccc(cc2)CNS(=O)(=O)CC)c(cc1)C
0.316872	Ic1cc(NC(=O)c2ccc(cc2)CNS(=O)(=O)CC)c(cc1)C
0.316872	Ic1cc(NC(=O)c2ccc(cc2)CNS(=O)(=O)CC)c(cc1)C
0.316872	Ic1cc(NC(=O)c2ccc(cc2)CNS(=O)(=O)CC)c(cc1)C
0.316872	Ic1cc(NC(=O)c2ccc(cc2)CNS(=O)(=O)CC)c(cc1)C
0.316872	Ic1cc(NC(=O)c2ccc(cc2)CNS(=O)(=O)CC)c(cc1)C
0.316872	Ic1cc(NC(=O)c2ccc(cc2)CNS(=O)(=O)CC)c(cc1)C
0.316872	Ic1cc(NC(=O)c2ccc(cc2)CNS(=O)(=O)CC)c(cc1)C
0.316872	Ic1cc(NC(=O)c2ccc(cc2)CNS(=O)(=O)CC)c(cc1)C
0.316872	Ic1cc(NC(=O)c2ccc(cc2)CNS(=O)(=O)CC)c(cc1)C
0.316456	O=C(OC)Nc1cc(ccc1)C(=O)NCc2ccc(cc2)CN3CCN(CC3)CC
0.316456	O=C(OC)Nc1cc(ccc1)C(=O)NCc2ccc(cc2)CN3CCN(CC3)CC
0.316456	O=C(OC)Nc1cc(ccc1)C(=O)NCc2ccc(cc2)CN3CCN(CC3)CC
0.316456	O=C(OC)Nc1cc(ccc1)C(=O)NCc2ccc(cc2)CN3CCN(CC3)CC
0.316456	O=C(OC)Nc1cc(ccc1)C(=O)NCc2ccc(cc2)CN3CCN(CC3)CC
0.316456	O=C(OC)Nc1cc(ccc1)C(=O)NCc2ccc(cc2)CN3CCN(CC3)CC
0.316456	O=C(OC)Nc1cc(ccc1)C(=O)NCc2ccc(cc2)CN3CCN(CC3)CC
0.316456	O=C(OC)Nc1cc(ccc1)C(=O)NCc2ccc(cc2)CN3CCN(CC3)CC
0.316456	O=C(OC)Nc1cc(ccc1)C(=O)NCc2ccc(cc2)CN3CCN(CC3)CC
0.316456	O=C(OC)Nc1cc(ccc1)C(=O)NCc2ccc(cc2)CN3CCN(CC3)CC
0.316406	[O-][N+](=O)c1c(O)cc(cc1)C(=O)Nc2ccc(cc2)CCN3CCN(CC3)C
0.316406	[O-][N+](=O)c1c(O)cc(cc1)C(=O)Nc2ccc(cc2)CCN3CCN(CC3)C
0.316406	[O-][N+](=O)c1c(O)cc(cc1)C(=O)Nc2ccc(cc2)CCN3CCN(CC3)C
0.316406	[O-][N+](=O)c1c(O)cc(cc1)C(=O)Nc2ccc(cc2)CCN3CCN(CC3)C
0.316406	[O-][N+](=O)c1c(O)cc(cc1)C(=O)Nc2ccc(cc2)CCN3CCN(CC3)C
0.316406	[O-][N+](=O)c1c(O)cc(cc1)C(=O)Nc2ccc(cc2)CCN3CCN(CC3)C
0.316406	[O-][N+](=O)c1c(O)cc(cc1)C(=O)Nc2ccc(cc2)CCN3CCN(CC3)C
0.316406	[O-][N+](=O)c1c(O)cc(cc1)C(=O)Nc2ccc(cc2)CCN3CCN(CC3)C
0.316406	[O-][N+](=O)c1c(O)cc(cc1)C(=O)Nc2ccc(cc2)CCN3CCN(CC3)C
0.316406	[O-][N+](=O)c1c(O)cc(cc1)C(=O)Nc2ccc(cc2)CCN3CCN(CC3)C
0.316206	S1CCN(Cc2ccc(NC(=O)c3cc(O)c([N+]([O-])=O)cc3)cc2)CC1
0.316206	S1CCN(Cc2ccc(NC(=O)c3cc(O)c([N+]([O-])=O)cc3)cc2)CC1
0.316206	S1CCN(Cc2ccc(NC(=O)c3cc(O)c([N+]([O-])=O)cc3)cc2)CC1
0.316206	S1CCN(Cc2ccc(NC(=O)c3cc(O)c([N+]([O-])=O)cc3)cc2)CC1
0.316206	S1CCN(Cc2ccc(NC(=O)c3cc(O)c([N+]([O-])=O)cc3)cc2)CC1
0.316206	S1CCN(Cc2ccc(NC(=O)c3cc(O)c([N+]([O-])=O)cc3)cc2)CC1
0.316206	S1CCN(Cc2ccc(NC(=O)c3cc(O)c([N+]([O-])=O)cc3)cc2)CC1
0.316206	S1CCN(Cc2ccc(NC(=O)c3cc(O)c([N+]([O-])=O)cc3)cc2)CC1
0.316206	S1CCN(Cc2ccc(NC(=O)c3cc(O)c([N+]([O-])=O)cc3)cc2)CC1
0.316206	S1CCN(Cc2ccc(NC(=O)c3cc(O)c([N+]([O-])=O)cc3)cc2)CC1
0.315175	O=C(OC(C)(C)C)Nc1cc(c(NC(=O)c2ccc(cc2)C(=O)NCc3cc(ccc3)C)cc1)C
0.315175	O=C(OC(C)(C)C)Nc1cc(c(NC(=O)c2ccc(cc2)C(=O)NCc3cc(ccc3)C)cc1)C
0.315175	O=C(OC(C)(C)C)Nc1cc(c(NC(=O)c2ccc(cc2)C(=O)NCc3cc(ccc3)C)cc1)C
0.315175	O=C(OC(C)(C)C)Nc1cc(c(NC(=O)c2ccc(cc2)C(=O)NCc3cc(ccc3)C)cc1)C
0.315175	O=C(OC(C)(C)C)Nc1cc(c(NC(=O)c2ccc(cc2)C(=O)NCc3cc(ccc3)C)cc1)C
0.315175	O=C(OC(C)(C)C)Nc1cc(c(NC(=O)c2ccc(cc2)C(=O)NCc3cc(ccc3)C)cc1)C
0.315175	O=C(OC(C)(C)C)Nc1cc(c(NC(=O)c2ccc(cc2)C(=O)NCc3cc(ccc3)C)cc1)C
0.315175	O=C(OC(C)(C)C)Nc1cc(c(NC(=O)c2ccc(cc2)C(=O)NCc3cc(ccc3)C)cc1)C
0.315175	O=C(OC(C)(C)C)Nc1cc(c(NC(=O)c2ccc(cc2)C(=O)NCc3cc(ccc3)C)cc1)C
0.315175	O=C(OC(C)(C)C)Nc1cc(c(NC(=O)c2ccc(cc2)C(=O)NCc3cc(ccc3)C)cc1)C
0.314741	Ic1c(Br)cc(cc1)C(=O)Nc2cc(NC(=O)CN(C)C)c(cc2)C
0.314741	Ic1c(Br)cc(cc1)C(=O)Nc2cc(NC(=O)CN(C)C)c(cc2)C
0.314741	Ic1c(Br)cc(cc1)C(=O)Nc2cc(NC(=O)CN(C)C)c(cc2)C
0.314741	Ic1c(Br)cc(cc1)C(=O)Nc2cc(NC(=O)CN(C)C)c(cc2)C
0.314741	Ic1c(Br)cc(cc1)C(=O)Nc2cc(NC(=O)CN(C)C)c(cc2)C
0.314741	Ic1c(Br)cc(cc1)C(=O)Nc2cc(NC(=O)CN(C)C)c(cc2)C
0.314741	Ic1c(Br)cc(cc1)C(=O)Nc2cc(NC(=O)CN(C)C)c(cc2)C
0.314741	Ic1c(Br)cc(cc1)C(=O)Nc2cc(NC(=O)CN(C)C)c(cc2)C
0.314741	Ic1c(Br)cc(cc1)C(=O)Nc2cc(NC(=O)CN(C)C)c(cc2)C
0.314741	Ic1c(Br)cc(cc1)C(=O)Nc2cc(NC(=O)CN(C)C)c(cc2)C
0.314554	O=C(NC)c1ccc(cc1)CNc2ccc(cc2)CN3CCN(CC3)C
0.314554	O=C(NC)c1ccc(cc1)CNc2ccc(cc2)CN3CCN(CC3)C
0.314554	O=C(NC)c1ccc(cc1)CNc2ccc(cc2)CN3CCN(CC3)C
0.314554	O=C(NC)c1ccc(cc1)CNc2ccc(cc2)CN3CCN(CC3)C
0.314554	O=C(NC)c1ccc(cc1)CNc2ccc(cc2)CN3CCN(CC3)C
0.314554	O=C(NC)c1ccc(cc1)CNc2ccc(cc2)CN3CCN(CC3)C
0.314554	O=C(NC)c1ccc(cc1)CNc2ccc(cc2)CN3CCN(CC3)C
0.314554	O=C(NC)c1ccc(cc1)CNc2ccc(cc2)CN3CCN(CC3)C
0.314554	O=C(NC)c1ccc(cc1)CNc2ccc(cc2)CN3CCN(CC3)C
0.314554	O=C(NC)c1ccc(cc1)CNc2ccc(cc2)CN3CCN(CC3)C
0.313636	O=C(Nc1ccc(cc1)CCN2CCN(CC2)C)c3ccc(NC(=O)C=C)cc3
0.313636	O=C(Nc1ccc(cc1)CCN2CCN(CC2)C)c3ccc(NC(=O)C=C)cc3
0.313636	O=C(Nc1ccc(cc1)CCN2CCN(CC2)C)c3ccc(NC(=O)C=C)cc3
0.313636	O=C(Nc1ccc(cc1)CCN2CCN(CC2)C)c3ccc(NC(=O)C=C)cc3
0.313636	O=C(Nc1ccc(cc1)CCN2CCN(CC2)C)c3ccc(NC(=O)C=C)cc3
0.313636	O=C(Nc1ccc(cc1)CCN2CCN(CC2)C)c3ccc(NC(=O)C=C)cc3
0.313636	O=C(Nc1ccc(cc1)CCN2CCN(CC2)C)c3ccc(NC(=O)C=C)cc3
0.313636	O=C(Nc1ccc(cc1)CCN2CCN(CC2)C)c3ccc(NC(=O)C=C)cc3
0.313636	O=C(Nc1ccc(cc1)CCN2CCN(CC2)C)c3ccc(NC(=O)C=C)cc3
0.313636	O=C(Nc1ccc(cc1)CCN2CCN(CC2)C)c3ccc(NC(=O)C=C)cc3
0.310714	S(=O)(=O)(Nc1c(ccc(c1)C(=O)Nc2nccc(c2)CCOC)C)c3ccc(F)cc3
0.310714	S(=O)(=O)(Nc1c(ccc(c1)C(=O)Nc2nccc(c2)CCOC)C)c3ccc(F)cc3
0.310714	S(=O)(=O)(Nc1c(ccc(c1)C(=O)Nc2nccc(c2)CCOC)C)c3ccc(F)cc3
0.310345	S(=O)(=O)(Nc1c(cccc1)C)c2ccc(cc2)C(=O)NC=3SC=C(N3)c4ccc(NC(=O)C(C)C)cc4
0.310345	S(=O)(=O)(Nc1c(cccc1)C)c2ccc(cc2)C(=O)NC=3SC=C(N3)c4ccc(NC(=O)C(C)C)cc4
0.309963	O=C(Nc1cc(c(Oc2cnccc2)cc1)C)c3cc(C#N)c(cc3)CC
0.309963	O=C(Nc1cc(c(Oc2cnccc2)cc1)C)c3cc(C#N)c(cc3)CC
0.309963	O=C(Nc1cc(c(Oc2cnccc2)cc1)C)c3cc(C#N)c(cc3)CC
0.309963	O=C(Nc1cc(c(Oc2cnccc2)cc1)C)c3cc(C#N)c(cc3)CC
0.309963	O=C(Nc1cc(c(Oc2cnccc2)cc1)C)c3cc(C#N)c(cc3)CC
0.309963	O=C(Nc1cc(c(Oc2cnccc2)cc1)C)c3cc(C#N)c(cc3)CC
0.309963	O=C(Nc1cc(c(Oc2cnccc2)cc1)C)c3cc(C#N)c(cc3)CC
0.309963	O=C(Nc1cc(c(Oc2cnccc2)cc1)C)c3cc(C#N)c(cc3)CC
0.309963	O=C(Nc1cc(c(Oc2cnccc2)cc1)C)c3cc(C#N)c(cc3)CC
0.309963	O=C(Nc1cc(c(Oc2cnccc2)cc1)C)c3cc(C#N)c(cc3)CC
0.309091	Ic1cc(NC(=O)C=2C(=O)NN=C(c3ccncc3)C2)c(cc1)C
0.309091	Ic1cc(NC(=O)C=2C(=O)NN=C(c3ccncc3)C2)c(cc1)C
0.309091	Ic1cc(NC(=O)C=2C(=O)NN=C(c3ccncc3)C2)c(cc1)C
0.309091	Ic1cc(NC(=O)C=2C(=O)NN=C(c3ccncc3)C2)c(cc1)C
0.309091	Ic1cc(NC(=O)C=2C(=O)NN=C(c3ccncc3)C2)c(cc1)C
0.309091	Ic1cc(NC(=O)C=2C(=O)NN=C(c3ccncc3)C2)c(cc1)C
0.309091	Ic1cc(NC(=O)C=2C(=O)NN=C(c3ccncc3)C2)c(cc1)C
0.309091	Ic1cc(NC(=O)C=2C(=O)NN=C(c3ccncc3)C2)c(cc1)C
0.309091	Ic1cc(NC(=O)C=2C(=O)NN=C(c3ccncc3)C2)c(cc1)C
0.309091	Ic1cc(NC(=O)C=2C(=O)NN=C(c3ccncc3)C2)c(cc1)C
0.307339	O=C(Nc1ccccc1)c2cc(N)c(cc2)C
0.307339	O=C(Nc1ccccc1)c2cc(N)c(cc2)C
0.307339	O=C(Nc1ccccc1)c2cc(N)c(cc2)C
0.307339	O=C(Nc1ccccc1)c2cc(N)c(cc2)C
0.307339	O=C(Nc1ccccc1)c2cc(N)c(cc2)C
0.307339	O=C(Nc1ccccc1)c2cc(N)c(cc2)C
0.307339	O=C(Nc1ccccc1)c2cc(N)c(cc2)C
0.307339	O=C(Nc1ccccc1)c2cc(N)c(cc2)C
0.307339	O=C(Nc1ccccc1)c2cc(N)c(cc2)C
0.307339	O=C(Nc1ccccc1)c2cc(N)c(cc2)C
0.306667	FC(F)Oc1ccc(cc1)C(=O)Nc2ccc(cc2)CCN3CCN(CC3)C
0.306667	FC(F)Oc1ccc(cc1)C(=O)Nc2ccc(cc2)CCN3CCN(CC3)C
0.306667	FC(F)Oc1ccc(cc1)C(=O)Nc2ccc(cc2)CCN3CCN(CC3)C
0.306667	FC(F)Oc1ccc(cc1)C(=O)Nc2ccc(cc2)CCN3CCN(CC3)C
0.306667	FC(F)Oc1ccc(cc1)C(=O)Nc2ccc(cc2)CCN3CCN(CC3)C
0.306667	FC(F)Oc1ccc(cc1)C(=O)Nc2ccc(cc2)CCN3CCN(CC3)C
0.306667	FC(F)Oc1ccc(cc1)C(=O)Nc2ccc(cc2)CCN3CCN(CC3)C
0.306667	FC(F)Oc1ccc(cc1)C(=O)Nc2ccc(cc2)CCN3CCN(CC3)C
0.306667	FC(F)Oc1ccc(cc1)C(=O)Nc2ccc(cc2)CCN3CCN(CC3)C
0.306667	FC(F)Oc1ccc(cc1)C(=O)Nc2ccc(cc2)CCN3CCN(CC3)C
0.306452	O=C(OC)c1c(ccc(NC(=O)c2cnc(cc2)C)c1)C
0.30605	Clc1c(Cl)ccc(NC(=O)Nc2cc(ccc2)C(=O)NCC3OCCN(Cc4ccc(cc4)C)C3)c1
0.30605	Clc1c(Cl)ccc(NC(=O)Nc2cc(ccc2)C(=O)NCC3OCCN(Cc4ccc(cc4)C)C3)c1
0.30605	Clc1c(Cl)ccc(NC(=O)Nc2cc(ccc2)C(=O)NCC3OCCN(Cc4ccc(cc4)C)C3)c1
0.30605	Clc1c(Cl)ccc(NC(=O)Nc2cc(ccc2)C(=O)NCC3OCCN(Cc4ccc(cc4)C)C3)c1
0.30605	Clc1c(Cl)ccc(NC(=O)Nc2cc(ccc2)C(=O)NCC3OCCN(Cc4ccc(cc4)C)C3)c1
0.30605	Clc1c(Cl)ccc(NC(=O)Nc2cc(ccc2)C(=O)NCC3OCCN(Cc4ccc(cc4)C)C3)c1
0.30605	Clc1c(Cl)ccc(NC(=O)Nc2cc(ccc2)C(=O)NCC3OCCN(Cc4ccc(cc4)C)C3)c1
0.30605	Clc1c(Cl)ccc(NC(=O)Nc2cc(ccc2)C(=O)NCC3OCCN(Cc4ccc(cc4)C)C3)c1
0.30605	Clc1c(Cl)ccc(NC(=O)Nc2cc(ccc2)C(=O)NCC3OCCN(Cc4ccc(cc4)C)C3)c1
0.30605	Clc1c(Cl)ccc(NC(=O)Nc2cc(ccc2)C(=O)NCC3OCCN(Cc4ccc(cc4)C)C3)c1
0.30531	O=C(Nc1ccc(cc1)C(=O)Nc2ccc(cc2)CCN3CCN(CC3)C)NC(C)C
0.30531	O=C(Nc1ccc(cc1)C(=O)Nc2ccc(cc2)CCN3CCN(CC3)C)NC(C)C
0.30531	O=C(Nc1ccc(cc1)C(=O)Nc2ccc(cc2)CCN3CCN(CC3)C)NC(C)C
0.30531	O=C(Nc1ccc(cc1)C(=O)Nc2ccc(cc2)CCN3CCN(CC3)C)NC(C)C
0.30531	O=C(Nc1ccc(cc1)C(=O)Nc2ccc(cc2)CCN3CCN(CC3)C)NC(C)C
0.30531	O=C(Nc1ccc(cc1)C(=O)Nc2ccc(cc2)CCN3CCN(CC3)C)NC(C)C
0.30531	O=C(Nc1ccc(cc1)C(=O)Nc2ccc(cc2)CCN3CCN(CC3)C)NC(C)C
0.30531	O=C(Nc1ccc(cc1)C(=O)Nc2ccc(cc2)CCN3CCN(CC3)C)NC(C)C
0.30531	O=C(Nc1ccc(cc1)C(=O)Nc2ccc(cc2)CCN3CCN(CC3)C)NC(C)C
0.30531	O=C(Nc1ccc(cc1)C(=O)Nc2ccc(cc2)CCN3CCN(CC3)C)NC(C)C
0.304933	S1CCN(Cc2ccc(NC(=O)c3ccc(NC(=O)NC(C)C)cc3)cc2)CC1
0.304933	S1CCN(Cc2ccc(NC(=O)c3ccc(NC(=O)NC(C)C)cc3)cc2)CC1
0.304933	S1CCN(Cc2ccc(NC(=O)c3ccc(NC(=O)NC(C)C)cc3)cc2)CC1
0.304933	S1CCN(Cc2ccc(NC(=O)c3ccc(NC(=O)NC(C)C)cc3)cc2)CC1
0.304933	S1CCN(Cc2ccc(NC(=O)c3ccc(NC(=O)NC(C)C)cc3)cc2)CC1
0.304933	S1CCN(Cc2ccc(NC(=O)c3ccc(NC(=O)NC(C)C)cc3)cc2)CC1
0.304933	S1CCN(Cc2ccc(NC(=O)c3ccc(NC(=O)NC(C)C)cc3)cc2)CC1
0.304933	S1CCN(Cc2ccc(NC(=O)c3ccc(NC(=O)NC(C)C)cc3)cc2)CC1
0.304933	S1CCN(Cc2ccc(NC(=O)c3ccc(NC(=O)NC(C)C)cc3)cc2)CC1
0.304933	S1CCN(Cc2ccc(NC(=O)c3ccc(NC(=O)NC(C)C)cc3)cc2)CC1
0.304833	O=C(Nc1c(ccc(N2N=CC=C2)c1)C)c3ccc(cc3)C(=O)NCc4cc(ccc4)C
0.304833	O=C(Nc1c(ccc(N2N=CC=C2)c1)C)c3ccc(cc3)C(=O)NCc4cc(ccc4)C
0.304833	O=C(Nc1c(ccc(N2N=CC=C2)c1)C)c3ccc(cc3)C(=O)NCc4cc(ccc4)C
0.304833	O=C(Nc1c(ccc(N2N=CC=C2)c1)C)c3ccc(cc3)C(=O)NCc4cc(ccc4)C
0.304833	O=C(Nc1c(ccc(N2N=CC=C2)c1)C)c3ccc(cc3)C(=O)NCc4cc(ccc4)C
0.304833	O=C(Nc1c(ccc(N2N=CC=C2)c1)C)c3ccc(cc3)C(=O)NCc4cc(ccc4)C
0.304833	O=C(Nc1c(ccc(N2N=CC=C2)c1)C)c3ccc(cc3)C(=O)NCc4cc(ccc4)C
0.304833	O=C(Nc1c(ccc(N2N=CC=C2)c1)C)c3ccc(cc3)C(=O)NCc4cc(ccc4)C
0.304527	O=C(Nc1ccc(cc1)C(=O)Nc2c(cc(cc2)CN(C)C)C)NC(C)C
0.304527	O=C(Nc1ccc(cc1)C(=O)Nc2c(cc(cc2)CN(C)C)C)NC(C)C
0.304527	O=C(Nc1ccc(cc1)C(=O)Nc2c(cc(cc2)CN(C)C)C)NC(C)C
0.304527	O=C(Nc1ccc(cc1)C(=O)Nc2c(cc(cc2)CN(C)C)C)NC(C)C
0.304527	O=C(Nc1ccc(cc1)C(=O)Nc2c(cc(cc2)CN(C)C)C)NC(C)C
0.304054	Brc1cc(ccc1)C(=O)Nc2cc(O)c(cc2)C(=O)NCC3OCCN(Cc4ccc(cc4)C)C3
0.304054	Brc1cc(ccc1)C(=O)Nc2cc(O)c(cc2)C(=O)NCC3OCCN(Cc4ccc(cc4)C)C3
0.304054	Brc1cc(ccc1)C(=O)Nc2cc(O)c(cc2)C(=O)NCC3OCCN(Cc4ccc(cc4)C)C3
0.304054	Brc1cc(ccc1)C(=O)Nc2cc(O)c(cc2)C(=O)NCC3OCCN(Cc4ccc(cc4)C)C3
0.304054	Brc1cc(ccc1)C(=O)Nc2cc(O)c(cc2)C(=O)NCC3OCCN(Cc4ccc(cc4)C)C3
0.304054	Brc1cc(ccc1)C(=O)Nc2cc(O)c(cc2)C(=O)NCC3OCCN(Cc4ccc(cc4)C)C3
0.304054	Brc1cc(ccc1)C(=O)Nc2cc(O)c(cc2)C(=O)NCC3OCCN(Cc4ccc(cc4)C)C3
0.304054	Brc1cc(ccc1)C(=O)Nc2cc(O)c(cc2)C(=O)NCC3OCCN(Cc4ccc(cc4)C)C3
0.304054	Brc1cc(ccc1)C(=O)Nc2cc(O)c(cc2)C(=O)NCC3OCCN(Cc4ccc(cc4)C)C3
0.304054	Brc1cc(ccc1)C(=O)Nc2cc(O)c(cc2)C(=O)NCC3OCCN(Cc4ccc(cc4)C)C3
0.303704	S(=O)(=O)(Nc1c(c(ccc1)C)C)c2ccc(cc2)C(=O)Nc3cc(NS(=O)(=O)C)c(cc3)C
0.303704	S(=O)(=O)(Nc1c(c(ccc1)C)C)c2ccc(cc2)C(=O)Nc3cc(NS(=O)(=O)C)c(cc3)C
0.303371	[O-][N+](=O)c1c(Nc2ccccc2)ccc(c1)C(=O)Nc3cc(OC)c(cc3)C
0.303371	[O-][N+](=O)c1c(Nc2ccccc2)ccc(c1)C(=O)Nc3cc(OC)c(cc3)C
0.303371	[O-][N+](=O)c1c(Nc2ccccc2)ccc(c1)C(=O)Nc3cc(OC)c(cc3)C
0.303371	[O-][N+](=O)c1c(Nc2ccccc2)ccc(c1)C(=O)Nc3cc(OC)c(cc3)C
0.303371	[O-][N+](=O)c1c(Nc2ccccc2)ccc(c1)C(=O)Nc3cc(OC)c(cc3)C
0.303371	[O-][N+](=O)c1c(Nc2ccccc2)ccc(c1)C(=O)Nc3cc(OC)c(cc3)C
0.303371	[O-][N+](=O)c1c(Nc2ccccc2)ccc(c1)C(=O)Nc3cc(OC)c(cc3)C
0.303371	[O-][N+](=O)c1c(Nc2ccccc2)ccc(c1)C(=O)Nc3cc(OC)c(cc3)C
0.303371	[O-][N+](=O)c1c(Nc2ccccc2)ccc(c1)C(=O)Nc3cc(OC)c(cc3)C
0.303371	[O-][N+](=O)c1c(Nc2ccccc2)ccc(c1)C(=O)Nc3cc(OC)c(cc3)C
0.303249	Clc1cc(NC(=O)CC2=NOC(=N2)c3cncc(c4cc(ccc4)C)c3)c(cc1)C
0.303249	Clc1cc(NC(=O)CC2=NOC(=N2)c3cncc(c4cc(ccc4)C)c3)c(cc1)C
0.303249	Clc1cc(NC(=O)CC2=NOC(=N2)c3cncc(c4cc(ccc4)C)c3)c(cc1)C
0.303249	Clc1cc(NC(=O)CC2=NOC(=N2)c3cncc(c4cc(ccc4)C)c3)c(cc1)C
0.303249	Clc1cc(NC(=O)CC2=NOC(=N2)c3cncc(c4cc(ccc4)C)c3)c(cc1)C
0.303249	Clc1cc(NC(=O)CC2=NOC(=N2)c3cncc(c4cc(ccc4)C)c3)c(cc1)C
0.303249	Clc1cc(NC(=O)CC2=NOC(=N2)c3cncc(c4cc(ccc4)C)c3)c(cc1)C
0.303249	Clc1cc(NC(=O)CC2=NOC(=N2)c3cncc(c4cc(ccc4)C)c3)c(cc1)C
0.303249	Clc1cc(NC(=O)CC2=NOC(=N2)c3cncc(c4cc(ccc4)C)c3)c(cc1)C
0.303249	Clc1cc(NC(=O)CC2=NOC(=N2)c3cncc(c4cc(ccc4)C)c3)c(cc1)C
0.302632	O=C(Nc1ccc(cc1)C(=O)Nc2cc(OC)c(cc2)C)NC
0.302632	O=C(Nc1ccc(cc1)C(=O)Nc2cc(OC)c(cc2)C)NC
0.302632	O=C(Nc1ccc(cc1)C(=O)Nc2cc(OC)c(cc2)C)NC
0.302632	O=C(Nc1ccc(cc1)C(=O)Nc2cc(OC)c(cc2)C)NC
0.302632	O=C(Nc1ccc(cc1)C(=O)Nc2cc(OC)c(cc2)C)NC
0.302632	O=C(Nc1ccc(cc1)C(=O)Nc2cc(OC)c(cc2)C)NC
0.302632	O=C(Nc1ccc(cc1)C(=O)Nc2cc(OC)c(cc2)C)NC
0.302632	O=C(Nc1ccc(cc1)C(=O)Nc2cc(OC)c(cc2)C)NC
0.302632	O=C(Nc1ccc(cc1)C(=O)Nc2cc(OC)c(cc2)C)NC
0.302632	O=C(Nc1ccc(cc1)C(=O)Nc2cc(OC)c(cc2)C)NC
0.302013	Clc1cc(NC(=O)COC(=O)c2cc(S(=O)(=O)N3CCN(Cc4ccccc4)CC3)ccc2)c(cc1)C
0.302013	Clc1cc(NC(=O)COC(=O)c2cc(S(=O)(=O)N3CCN(Cc4ccccc4)CC3)ccc2)c(cc1)C
0.302013	Clc1cc(NC(=O)COC(=O)c2cc(S(=O)(=O)N3CCN(Cc4ccccc4)CC3)ccc2)c(cc1)C
0.302013	Clc1cc(NC(=O)COC(=O)c2cc(S(=O)(=O)N3CCN(Cc4ccccc4)CC3)ccc2)c(cc1)C
0.301818	S(=O)(=O)(NC(C)C)c1cc(c(cc1)C)C(=O)Nc2ccc(cc2)CCN3CCN(CC3)C
0.301818	S(=O)(=O)(NC(C)C)c1cc(c(cc1)C)C(=O)Nc2ccc(cc2)CCN3CCN(CC3)C
0.301818	S(=O)(=O)(NC(C)C)c1cc(c(cc1)C)C(=O)Nc2ccc(cc2)CCN3CCN(CC3)C
0.301818	S(=O)(=O)(NC(C)C)c1cc(c(cc1)C)C(=O)Nc2ccc(cc2)CCN3CCN(CC3)C
0.301818	S(=O)(=O)(NC(C)C)c1cc(c(cc1)C)C(=O)Nc2ccc(cc2)CCN3CCN(CC3)C
0.301818	S(=O)(=O)(NC(C)C)c1cc(c(cc1)C)C(=O)Nc2ccc(cc2)CCN3CCN(CC3)C
0.301818	S(=O)(=O)(NC(C)C)c1cc(c(cc1)C)C(=O)Nc2ccc(cc2)CCN3CCN(CC3)C
0.301818	S(=O)(=O)(NC(C)C)c1cc(c(cc1)C)C(=O)Nc2ccc(cc2)CCN3CCN(CC3)C
0.301818	S(=O)(=O)(NC(C)C)c1cc(c(cc1)C)C(=O)Nc2ccc(cc2)CCN3CCN(CC3)C
0.301818	S(=O)(=O)(NC(C)C)c1cc(c(cc1)C)C(=O)Nc2ccc(cc2)CCN3CCN(CC3)C
0.301653	Clc1c(Cl)ccc(NC(=O)Nc2cc(ccc2)C(=O)Nc3ccc(cc3)C=4N=NNN4)c1
0.301653	Clc1c(Cl)ccc(NC(=O)Nc2cc(ccc2)C(=O)Nc3ccc(cc3)C=4N=NNN4)c1
0.301653	Clc1c(Cl)ccc(NC(=O)Nc2cc(ccc2)C(=O)Nc3ccc(cc3)C=4N=NNN4)c1
0.301653	Clc1c(Cl)ccc(NC(=O)Nc2cc(ccc2)C(=O)Nc3ccc(cc3)C=4N=NNN4)c1
0.301653	Clc1c(Cl)ccc(NC(=O)Nc2cc(ccc2)C(=O)Nc3ccc(cc3)C=4N=NNN4)c1
0.301653	Clc1c(Cl)ccc(NC(=O)Nc2cc(ccc2)C(=O)Nc3ccc(cc3)C=4N=NNN4)c1
0.301653	Clc1c(Cl)ccc(NC(=O)Nc2cc(ccc2)C(=O)Nc3ccc(cc3)C=4N=NNN4)c1
0.301653	Clc1c(Cl)ccc(NC(=O)Nc2cc(ccc2)C(=O)Nc3ccc(cc3)C=4N=NNN4)c1
0.301653	Clc1c(Cl)ccc(NC(=O)Nc2cc(ccc2)C(=O)Nc3ccc(cc3)C=4N=NNN4)c1
0.301653	Clc1c(Cl)ccc(NC(=O)Nc2cc(ccc2)C(=O)Nc3ccc(cc3)C=4N=NNN4)c1
0.300395	O=C(Nc1c(c2ccccc2)cncc1)c3cc(ccc3)CN(C)C
0.300395	O=C(Nc1c(c2ccccc2)cncc1)c3cc(ccc3)CN(C)C
0.300395	O=C(Nc1c(c2ccccc2)cncc1)c3cc(ccc3)CN(C)C
0.300395	O=C(Nc1c(c2ccccc2)cncc1)c3cc(ccc3)CN(C)C
0.300395	O=C(Nc1c(c2ccccc2)cncc1)c3cc(ccc3)CN(C)C
0.300395	O=C(Nc1c(c2ccccc2)cncc1)c3cc(ccc3)CN(C)C
0.300395	O=C(Nc1c(c2ccccc2)cncc1)c3cc(ccc3)CN(C)C
0.300395	O=C(Nc1c(c2ccccc2)cncc1)c3cc(ccc3)CN(C)C
0.300395	O=C(Nc1c(c2ccccc2)cncc1)c3cc(ccc3)CN(C)C
0.300395	O=C(Nc1c(c2ccccc2)cncc1)c3cc(ccc3)CN(C)C
0.300395	Clc1c(NC(=O)c2ccc(cc2)C(=O)NCc3cc(ccc3)C)ccc(c4ccccc4)c1
0.300395	Clc1c(NC(=O)c2ccc(cc2)C(=O)NCc3cc(ccc3)C)ccc(c4ccccc4)c1
0.300395	Clc1c(NC(=O)c2ccc(cc2)C(=O)NCc3cc(ccc3)C)ccc(c4ccccc4)c1
0.300395	Clc1c(NC(=O)c2ccc(cc2)C(=O)NCc3cc(ccc3)C)ccc(c4ccccc4)c1
0.300395	Clc1c(NC(=O)c2ccc(cc2)C(=O)NCc3cc(ccc3)C)ccc(c4ccccc4)c1
0.300395	Clc1c(NC(=O)c2ccc(cc2)C(=O)NCc3cc(ccc3)C)ccc(c4ccccc4)c1
0.300395	Clc1c(NC(=O)c2ccc(cc2)C(=O)NCc3cc(ccc3)C)ccc(c4ccccc4)c1
0.300395	Clc1c(NC(=O)c2ccc(cc2)C(=O)NCc3cc(ccc3)C)ccc(c4ccccc4)c1
0.300395	Clc1c(NC(=O)c2ccc(cc2)C(=O)NCc3cc(ccc3)C)ccc(c4ccccc4)c1
0.300395	Clc1c(NC(=O)c2ccc(cc2)C(=O)NCc3cc(ccc3)C)ccc(c4ccccc4)c1
0.3	O=C(N1CC(C(=O)O)(CCC1)C)Nc2c(ccc(NC(=O)c3ccccc3)c2)C
0.3	O=C(N1CC(C(=O)O)(CCC1)C)Nc2c(ccc(NC(=O)c3ccccc3)c2)C
0.299296	Brc1cc(NC(=O)C(=O)Nc2c(ccc(N3N=CC=C3)c2)C)c(cc1)CN4CCN(Cc5ccccc5)CC4
0.299296	Brc1cc(NC(=O)C(=O)Nc2c(ccc(N3N=CC=C3)c2)C)c(cc1)CN4CCN(Cc5ccccc5)CC4
0.299296	Brc1cc(NC(=O)C(=O)Nc2c(ccc(N3N=CC=C3)c2)C)c(cc1)CN4CCN(Cc5ccccc5)CC4
0.299296	Brc1cc(NC(=O)C(=O)Nc2c(ccc(N3N=CC=C3)c2)C)c(cc1)CN4CCN(Cc5ccccc5)CC4
0.299296	Brc1cc(NC(=O)C(=O)Nc2c(ccc(N3N=CC=C3)c2)C)c(cc1)CN4CCN(Cc5ccccc5)CC4
0.299296	Brc1cc(NC(=O)C(=O)Nc2c(ccc(N3N=CC=C3)c2)C)c(cc1)CN4CCN(Cc5ccccc5)CC4
0.299296	Brc1cc(NC(=O)C(=O)Nc2c(ccc(N3N=CC=C3)c2)C)c(cc1)CN4CCN(Cc5ccccc5)CC4
0.299296	Brc1cc(NC(=O)C(=O)Nc2c(ccc(N3N=CC=C3)c2)C)c(cc1)CN4CCN(Cc5ccccc5)CC4
0.298969	Brc1cc(ccc1)C(=O)Nc2cc(O)c(cc2)C(=O)NC=3SC=C(N3)c4ccc(NC(=O)C(C)C)cc4
0.298969	Brc1cc(ccc1)C(=O)Nc2cc(O)c(cc2)C(=O)NC=3SC=C(N3)c4ccc(NC(=O)C(C)C)cc4
0.298969	Brc1cc(ccc1)C(=O)Nc2cc(O)c(cc2)C(=O)NC=3SC=C(N3)c4ccc(NC(=O)C(C)C)cc4
0.298969	Brc1cc(ccc1)C(=O)Nc2cc(O)c(cc2)C(=O)NC=3SC=C(N3)c4ccc(NC(=O)C(C)C)cc4
0.298969	Brc1cc(ccc1)C(=O)Nc2cc(O)c(cc2)C(=O)NC=3SC=C(N3)c4ccc(NC(=O)C(C)C)cc4
0.298969	Brc1cc(ccc1)C(=O)Nc2cc(O)c(cc2)C(=O)NC=3SC=C(N3)c4ccc(NC(=O)C(C)C)cc4
0.298969	Brc1cc(ccc1)C(=O)Nc2cc(O)c(cc2)C(=O)NC=3SC=C(N3)c4ccc(NC(=O)C(C)C)cc4
0.298969	Brc1cc(ccc1)C(=O)Nc2cc(O)c(cc2)C(=O)NC=3SC=C(N3)c4ccc(NC(=O)C(C)C)cc4
0.298969	Brc1cc(ccc1)C(=O)Nc2cc(O)c(cc2)C(=O)NC=3SC=C(N3)c4ccc(NC(=O)C(C)C)cc4
0.298969	Brc1cc(ccc1)C(=O)Nc2cc(O)c(cc2)C(=O)NC=3SC=C(N3)c4ccc(NC(=O)C(C)C)cc4
0.298246	S1C(=NC(c2cc(OC)ccc2)=C1)NC(=O)c3cc(NC(=O)OC)c(F)cc3
0.298246	S1C(=NC(c2cc(OC)ccc2)=C1)NC(=O)c3cc(NC(=O)OC)c(F)cc3
0.298246	S1C(=NC(c2cc(OC)ccc2)=C1)NC(=O)c3cc(NC(=O)OC)c(F)cc3
0.298246	S1C(=NC(c2cc(OC)ccc2)=C1)NC(=O)c3cc(NC(=O)OC)c(F)cc3
0.298246	S1C(=NC(c2cc(OC)ccc2)=C1)NC(=O)c3cc(NC(=O)OC)c(F)cc3
0.298246	S1C(=NC(c2cc(OC)ccc2)=C1)NC(=O)c3cc(NC(=O)OC)c(F)cc3
0.298246	S1C(=NC(c2cc(OC)ccc2)=C1)NC(=O)c3cc(NC(=O)OC)c(F)cc3
0.298246	S1C(=NC(c2cc(OC)ccc2)=C1)NC(=O)c3cc(NC(=O)OC)c(F)cc3
0.298246	S1C(=NC(c2cc(OC)ccc2)=C1)NC(=O)c3cc(NC(=O)OC)c(F)cc3
0.298246	S1C(=NC(c2cc(OC)ccc2)=C1)NC(=O)c3cc(NC(=O)OC)c(F)cc3
0.296875	Clc1ccc(Oc2c(ccc(NC(=O)c3cc(ccc3)CN(C)C)c2)C)cc1
0.296875	Clc1ccc(Oc2c(ccc(NC(=O)c3cc(ccc3)CN(C)C)c2)C)cc1
0.296875	Clc1ccc(Oc2c(ccc(NC(=O)c3cc(ccc3)CN(C)C)c2)C)cc1
0.296703	O=C(Nc1ccc(cc1)CCN2CCN(CC2)C)c3cc4c(NC(=O)CCC4)cc3
0.296703	O=C(Nc1ccc(cc1)CCN2CCN(CC2)C)c3cc4c(NC(=O)CCC4)cc3
0.296703	O=C(Nc1ccc(cc1)CCN2CCN(CC2)C)c3cc4c(NC(=O)CCC4)cc3
0.296703	O=C(Nc1ccc(cc1)CCN2CCN(CC2)C)c3cc4c(NC(=O)CCC4)cc3
0.296703	O=C(Nc1ccc(cc1)CCN2CCN(CC2)C)c3cc4c(NC(=O)CCC4)cc3
0.296703	O=C(Nc1ccc(cc1)CCN2CCN(CC2)C)c3cc4c(NC(=O)CCC4)cc3
0.296703	O=C(Nc1ccc(cc1)CCN2CCN(CC2)C)c3cc4c(NC(=O)CCC4)cc3
0.296703	O=C(Nc1ccc(cc1)CCN2CCN(CC2)C)c3cc4c(NC(=O)CCC4)cc3
0.296703	O=C(Nc1ccc(cc1)CCN2CCN(CC2)C)c3cc4c(NC(=O)CCC4)cc3
0.296703	O=C(Nc1ccc(cc1)CCN2CCN(CC2)C)c3cc4c(NC(=O)CCC4)cc3
0.29588	Clc1ccc(cc1)C=2N=C(SC2)c3cc(NC(=O)NCc4ccc(cc4)CN5CCOCC5)ccc3
0.29588	Clc1ccc(cc1)C=2N=C(SC2)c3cc(NC(=O)NCc4ccc(cc4)CN5CCOCC5)ccc3
0.29588	S(=O)(=O)(Nc1c(F)ccc(c1)C(=O)Nc2cc(NC(=O)CN(C)C)c(cc2)C)C
0.29588	S(=O)(=O)(Nc1c(F)ccc(c1)C(=O)Nc2cc(NC(=O)CN(C)C)c(cc2)C)C
0.29588	S(=O)(=O)(Nc1c(F)ccc(c1)C(=O)Nc2cc(NC(=O)CN(C)C)c(cc2)C)C
0.29588	S(=O)(=O)(Nc1c(F)ccc(c1)C(=O)Nc2cc(NC(=O)CN(C)C)c(cc2)C)C
0.29588	S(=O)(=O)(Nc1c(F)ccc(c1)C(=O)Nc2cc(NC(=O)CN(C)C)c(cc2)C)C
0.29588	S(=O)(=O)(Nc1c(F)ccc(c1)C(=O)Nc2cc(NC(=O)CN(C)C)c(cc2)C)C
0.29588	S(=O)(=O)(Nc1c(F)ccc(c1)C(=O)Nc2cc(NC(=O)CN(C)C)c(cc2)C)C
0.29588	S(=O)(=O)(Nc1c(F)ccc(c1)C(=O)Nc2cc(NC(=O)CN(C)C)c(cc2)C)C
0.29588	S(=O)(=O)(Nc1c(F)ccc(c1)C(=O)Nc2cc(NC(=O)CN(C)C)c(cc2)C)C
0.29588	S(=O)(=O)(Nc1c(F)ccc(c1)C(=O)Nc2cc(NC(=O)CN(C)C)c(cc2)C)C
0.295547	S1C(=NC(c2ccncc2)=C1)NC(=O)c3ccc(NC(=O)NC(C)C)cc3
0.295547	S1C(=NC(c2ccncc2)=C1)NC(=O)c3ccc(NC(=O)NC(C)C)cc3
0.295547	S1C(=NC(c2ccncc2)=C1)NC(=O)c3ccc(NC(=O)NC(C)C)cc3
0.295547	S1C(=NC(c2ccncc2)=C1)NC(=O)c3ccc(NC(=O)NC(C)C)cc3
0.295547	S1C(=NC(c2ccncc2)=C1)NC(=O)c3ccc(NC(=O)NC(C)C)cc3
0.295547	S1C(=NC(c2ccncc2)=C1)NC(=O)c3ccc(NC(=O)NC(C)C)cc3
0.295547	S1C(=NC(c2ccncc2)=C1)NC(=O)c3ccc(NC(=O)NC(C)C)cc3
0.295547	S1C(=NC(c2ccncc2)=C1)NC(=O)c3ccc(NC(=O)NC(C)C)cc3
0.295547	S1C(=NC(c2ccncc2)=C1)NC(=O)c3ccc(NC(=O)NC(C)C)cc3
0.295547	S1C(=NC(c2ccncc2)=C1)NC(=O)c3ccc(NC(=O)NC(C)C)cc3
0.295139	Clc1c(c(F)ccc1)COc2ccc(cc2)CN3CCC(c4nc(c5cncnc5)ccn4)CC3
0.295139	Clc1c(c(F)ccc1)COc2ccc(cc2)CN3CCC(c4nc(c5cncnc5)ccn4)CC3
0.294545	FC(F)(F)c1cc(NC(=O)c2cc(NC(=O)C(=O)NC3=NOC=C3C)c(cc2)C)ccc1
0.294545	FC(F)(F)c1cc(NC(=O)c2cc(NC(=O)C(=O)NC3=NOC=C3C)c(cc2)C)ccc1
0.294545	FC(F)(F)c1cc(NC(=O)c2cc(NC(=O)C(=O)NC3=NOC=C3C)c(cc2)C)ccc1
0.294545	FC(F)(F)c1cc(NC(=O)c2cc(NC(=O)C(=O)NC3=NOC=C3C)c(cc2)C)ccc1
0.294545	FC(F)(F)c1cc(NC(=O)c2cc(NC(=O)C(=O)NC3=NOC=C3C)c(cc2)C)ccc1
0.294545	FC(F)(F)c1cc(NC(=O)c2cc(NC(=O)C(=O)NC3=NOC=C3C)c(cc2)C)ccc1
0.294545	FC(F)(F)c1cc(NC(=O)c2cc(NC(=O)C(=O)NC3=NOC=C3C)c(cc2)C)ccc1
0.294545	FC(F)(F)c1cc(NC(=O)c2cc(NC(=O)C(=O)NC3=NOC=C3C)c(cc2)C)ccc1
0.294545	FC(F)(F)c1cc(NC(=O)c2cc(NC(=O)C(=O)NC3=NOC=C3C)c(cc2)C)ccc1
0.294545	FC(F)(F)c1cc(NC(=O)c2cc(NC(=O)C(=O)NC3=NOC=C3C)c(cc2)C)ccc1
0.294118	FC(F)(F)c1cc(ccc1)C(=O)Nc2cc(N)c(cc2)C
0.294118	FC(F)(F)c1cc(ccc1)C(=O)Nc2cc(N)c(cc2)C
0.293878	Clc1c(cc(cc1)C(=O)Nc2cc(NC(=O)N3CCCC3)ccc2)C
0.293878	Clc1c(cc(cc1)C(=O)Nc2cc(NC(=O)N3CCCC3)ccc2)C
0.293878	Clc1c(cc(cc1)C(=O)Nc2cc(NC(=O)N3CCCC3)ccc2)C
0.293878	Clc1c(cc(cc1)C(=O)Nc2cc(NC(=O)N3CCCC3)ccc2)C
0.293878	Clc1c(cc(cc1)C(=O)Nc2cc(NC(=O)N3CCCC3)ccc2)C
0.293878	Clc1c(cc(cc1)C(=O)Nc2cc(NC(=O)N3CCCC3)ccc2)C
0.293878	Clc1c(cc(cc1)C(=O)Nc2cc(NC(=O)N3CCCC3)ccc2)C
0.293651	S(=O)(=O)(NC)c1cc(ccc1)C(=O)Nc2ccc(cc2)CCN3CCN(CC3)C
0.293651	S(=O)(=O)(NC)c1cc(ccc1)C(=O)Nc2ccc(cc2)CCN3CCN(CC3)C
0.293651	S(=O)(=O)(NC)c1cc(ccc1)C(=O)Nc2ccc(cc2)CCN3CCN(CC3)C
0.293651	S(=O)(=O)(NC)c1cc(ccc1)C(=O)Nc2ccc(cc2)CCN3CCN(CC3)C
0.293651	S(=O)(=O)(NC)c1cc(ccc1)C(=O)Nc2ccc(cc2)CCN3CCN(CC3)C
0.293651	S(=O)(=O)(NC)c1cc(ccc1)C(=O)Nc2ccc(cc2)CCN3CCN(CC3)C
0.293651	S(=O)(=O)(NC)c1cc(ccc1)C(=O)Nc2ccc(cc2)CCN3CCN(CC3)C
0.293651	S(=O)(=O)(NC)c1cc(ccc1)C(=O)Nc2ccc(cc2)CCN3CCN(CC3)C
0.293651	S(=O)(=O)(NC)c1cc(ccc1)C(=O)Nc2ccc(cc2)CCN3CCN(CC3)C
0.293651	S(=O)(=O)(NC)c1cc(ccc1)C(=O)Nc2ccc(cc2)CCN3CCN(CC3)C
0.293388	Clc1c(cc(cc1)C(=O)Nc2cc(ccc2)CC(=O)O)C
0.293388	Clc1c(cc(cc1)C(=O)Nc2cc(ccc2)CC(=O)O)C
0.293388	Clc1c(cc(cc1)C(=O)Nc2cc(ccc2)CC(=O)O)C
0.293388	Clc1c(cc(cc1)C(=O)Nc2cc(ccc2)CC(=O)O)C
0.293388	Clc1c(cc(cc1)C(=O)Nc2cc(ccc2)CC(=O)O)C
0.293388	Clc1c(cc(cc1)C(=O)Nc2cc(ccc2)CC(=O)O)C
0.293388	Clc1c(cc(cc1)C(=O)Nc2cc(ccc2)CC(=O)O)C
0.293388	Clc1c(cc(cc1)C(=O)Nc2cc(ccc2)CC(=O)O)C
0.293388	Clc1c(cc(cc1)C(=O)Nc2cc(ccc2)CC(=O)O)C
0.293388	Clc1c(cc(cc1)C(=O)Nc2cc(ccc2)CC(=O)O)C
0.292929	Brc1c(OCc2ccc(cc2)C(=O)NNC(=O)C(=O)Nc3c(ccc(Br)c3)CN4CCN(Cc5ccccc5)CC4)c(Br)cc(c1)C
0.292929	Brc1c(OCc2ccc(cc2)C(=O)NNC(=O)C(=O)Nc3c(ccc(Br)c3)CN4CCN(Cc5ccccc5)CC4)c(Br)cc(c1)C
0.292929	Brc1c(OCc2ccc(cc2)C(=O)NNC(=O)C(=O)Nc3c(ccc(Br)c3)CN4CCN(Cc5ccccc5)CC4)c(Br)cc(c1)C
0.292929	Brc1c(OCc2ccc(cc2)C(=O)NNC(=O)C(=O)Nc3c(ccc(Br)c3)CN4CCN(Cc5ccccc5)CC4)c(Br)cc(c1)C
0.292929	Brc1c(OCc2ccc(cc2)C(=O)NNC(=O)C(=O)Nc3c(ccc(Br)c3)CN4CCN(Cc5ccccc5)CC4)c(Br)cc(c1)C
0.292929	Brc1c(OCc2ccc(cc2)C(=O)NNC(=O)C(=O)Nc3c(ccc(Br)c3)CN4CCN(Cc5ccccc5)CC4)c(Br)cc(c1)C
0.292929	Brc1c(OCc2ccc(cc2)C(=O)NNC(=O)C(=O)Nc3c(ccc(Br)c3)CN4CCN(Cc5ccccc5)CC4)c(Br)cc(c1)C
0.292929	Brc1c(OCc2ccc(cc2)C(=O)NNC(=O)C(=O)Nc3c(ccc(Br)c3)CN4CCN(Cc5ccccc5)CC4)c(Br)cc(c1)C
0.292929	Brc1c(OCc2ccc(cc2)C(=O)NNC(=O)C(=O)Nc3c(ccc(Br)c3)CN4CCN(Cc5ccccc5)CC4)c(Br)cc(c1)C
0.292929	Brc1c(OCc2ccc(cc2)C(=O)NNC(=O)C(=O)Nc3c(ccc(Br)c3)CN4CCN(Cc5ccccc5)CC4)c(Br)cc(c1)C
0.292308	Brc1cc(NC(=O)C(=O)Nc2cc(ccc2)C=3N=C4N(C3)C=CC=C4C)c(cc1)CN5CCN(Cc6ccccc6)CC5
0.291815	O=C(Nc1nc(c2ccc(cc2)C)ccc1)c3c(O)cc(cc3)C=4OC(C=O)=CC4
0.291815	O=C(Nc1nc(c2ccc(cc2)C)ccc1)c3c(O)cc(cc3)C=4OC(C=O)=CC4
0.291815	O=C(Nc1nc(c2ccc(cc2)C)ccc1)c3c(O)cc(cc3)C=4OC(C=O)=CC4
0.291815	O=C(Nc1nc(c2ccc(cc2)C)ccc1)c3c(O)cc(cc3)C=4OC(C=O)=CC4
0.291815	O=C(Nc1nc(c2ccc(cc2)C)ccc1)c3c(O)cc(cc3)C=4OC(C=O)=CC4
0.291815	O=C(Nc1nc(c2ccc(cc2)C)ccc1)c3c(O)cc(cc3)C=4OC(C=O)=CC4
0.291815	O=C(Nc1nc(c2ccc(cc2)C)ccc1)c3c(O)cc(cc3)C=4OC(C=O)=CC4
0.291815	O=C(Nc1nc(c2ccc(cc2)C)ccc1)c3c(O)cc(cc3)C=4OC(C=O)=CC4
0.291815	O=C(Nc1nc(c2ccc(cc2)C)ccc1)c3c(O)cc(cc3)C=4OC(C=O)=CC4
0.291815	O=C(Nc1nc(c2ccc(cc2)C)ccc1)c3c(O)cc(cc3)C=4OC(C=O)=CC4
0.291667	O=C(Nc1c(OC)cc(N)cc1)c2cnccc2
0.291667	O=C(Nc1c(OC)cc(N)cc1)c2cnccc2
0.291667	O=C(Nc1c(OC)cc(N)cc1)c2cnccc2
0.291667	O=C(Nc1c(OC)cc(N)cc1)c2cnccc2
0.291667	O=C(Nc1c(OC)cc(N)cc1)c2cnccc2
0.291667	O=C(Nc1c(OC)cc(N)cc1)c2cnccc2
0.291667	O=C(Nc1c(OC)cc(N)cc1)c2cnccc2
0.291667	O=C(Nc1c(OC)cc(N)cc1)c2cnccc2
0.291667	O=C(Nc1c(OC)cc(N)cc1)c2cnccc2
0.291667	O=C(Nc1c(OC)cc(N)cc1)c2cnccc2
0.291667	O=C(Nc1cc(OC2CCCCC2)ccc1)c3cncc(c4ncccc4)c3
0.291667	O=C(Nc1cc(OC2CCCCC2)ccc1)c3cncc(c4ncccc4)c3
0.291667	O=C(Nc1cc(OC2CCCCC2)ccc1)c3cncc(c4ncccc4)c3
0.291667	O=C(Nc1cc(OC2CCCCC2)ccc1)c3cncc(c4ncccc4)c3
0.291667	O=C(Nc1cc(OC2CCCCC2)ccc1)c3cncc(c4ncccc4)c3
0.291667	O=C(Nc1cc(OC2CCCCC2)ccc1)c3cncc(c4ncccc4)c3
0.291667	O=C(Nc1cc(OC2CCCCC2)ccc1)c3cncc(c4ncccc4)c3
0.291667	O=C(Nc1cc(OC2CCCCC2)ccc1)c3cncc(c4ncccc4)c3
0.291667	O=C(Nc1cc(OC2CCCCC2)ccc1)c3cncc(c4ncccc4)c3
0.291667	O=C(Nc1cc(OC2CCCCC2)ccc1)c3cncc(c4ncccc4)c3
0.291667	Clc1nc(N)cc(c1)C(=O)Nc2ccc(cc2)CCN3CCN(CC3)C
0.291667	Clc1nc(N)cc(c1)C(=O)Nc2ccc(cc2)CCN3CCN(CC3)C
0.291667	Clc1nc(N)cc(c1)C(=O)Nc2ccc(cc2)CCN3CCN(CC3)C
0.291667	Clc1nc(N)cc(c1)C(=O)Nc2ccc(cc2)CCN3CCN(CC3)C
0.291667	Clc1nc(N)cc(c1)C(=O)Nc2ccc(cc2)CCN3CCN(CC3)C
0.291667	Clc1nc(N)cc(c1)C(=O)Nc2ccc(cc2)CCN3CCN(CC3)C
0.291667	Clc1nc(N)cc(c1)C(=O)Nc2ccc(cc2)CCN3CCN(CC3)C
0.291667	Clc1nc(N)cc(c1)C(=O)Nc2ccc(cc2)CCN3CCN(CC3)C
0.291667	Clc1nc(N)cc(c1)C(=O)Nc2ccc(cc2)CCN3CCN(CC3)C
0.291667	Clc1nc(N)cc(c1)C(=O)Nc2ccc(cc2)CCN3CCN(CC3)C
0.291498	Fc1c(OC)cc(NC(=O)c2cc(c3cc(ccc3)C)ccc2)cc1
0.291498	Fc1c(OC)cc(NC(=O)c2cc(c3cc(ccc3)C)ccc2)cc1
0.291498	Fc1c(OC)cc(NC(=O)c2cc(c3cc(ccc3)C)ccc2)cc1
0.291498	Fc1c(OC)cc(NC(=O)c2cc(c3cc(ccc3)C)ccc2)cc1
0.291498	Fc1c(OC)cc(NC(=O)c2cc(c3cc(ccc3)C)ccc2)cc1
0.291498	Fc1c(OC)cc(NC(=O)c2cc(c3cc(ccc3)C)ccc2)cc1
0.291498	Fc1c(OC)cc(NC(=O)c2cc(c3cc(ccc3)C)ccc2)cc1
0.291498	Fc1c(OC)cc(NC(=O)c2cc(c3cc(ccc3)C)ccc2)cc1
0.291498	Fc1c(OC)cc(NC(=O)c2cc(c3cc(ccc3)C)ccc2)cc1
0.291498	Fc1c(OC)cc(NC(=O)c2cc(c3cc(ccc3)C)ccc2)cc1
0.291367	Clc1c(Cl)ccc(NC(=O)Nc2cc(ccc2)C(=O)NCC3CN(Cc4ccccc4)CCC3)c1
0.291367	Clc1c(Cl)ccc(NC(=O)Nc2cc(ccc2)C(=O)NCC3CN(Cc4ccccc4)CCC3)c1
0.291367	Clc1c(Cl)ccc(NC(=O)Nc2cc(ccc2)C(=O)NCC3CN(Cc4ccccc4)CCC3)c1
0.291367	Clc1c(Cl)ccc(NC(=O)Nc2cc(ccc2)C(=O)NCC3CN(Cc4ccccc4)CCC3)c1
0.291367	Clc1c(Cl)ccc(NC(=O)Nc2cc(ccc2)C(=O)NCC3CN(Cc4ccccc4)CCC3)c1
0.291367	Clc1c(Cl)ccc(NC(=O)Nc2cc(ccc2)C(=O)NCC3CN(Cc4ccccc4)CCC3)c1
0.291367	Clc1c(Cl)ccc(NC(=O)Nc2cc(ccc2)C(=O)NCC3CN(Cc4ccccc4)CCC3)c1
0.291367	Clc1c(Cl)ccc(NC(=O)Nc2cc(ccc2)C(=O)NCC3CN(Cc4ccccc4)CCC3)c1
0.291367	Clc1c(Cl)ccc(NC(=O)Nc2cc(ccc2)C(=O)NCC3CN(Cc4ccccc4)CCC3)c1
0.291367	Clc1c(Cl)ccc(NC(=O)Nc2cc(ccc2)C(=O)NCC3CN(Cc4ccccc4)CCC3)c1
0.291139	Clc1nc(N)cc(c1)C(=O)Nc2ccc(cc2)CN3CCSCC3
0.291139	Clc1nc(N)cc(c1)C(=O)Nc2ccc(cc2)CN3CCSCC3
0.291139	Clc1nc(N)cc(c1)C(=O)Nc2ccc(cc2)CN3CCSCC3
0.291139	Clc1nc(N)cc(c1)C(=O)Nc2ccc(cc2)CN3CCSCC3
0.291139	Clc1nc(N)cc(c1)C(=O)Nc2ccc(cc2)CN3CCSCC3
0.291139	Clc1nc(N)cc(c1)C(=O)Nc2ccc(cc2)CN3CCSCC3
0.291139	Clc1nc(N)cc(c1)C(=O)Nc2ccc(cc2)CN3CCSCC3
0.291139	Clc1nc(N)cc(c1)C(=O)Nc2ccc(cc2)CN3CCSCC3
0.291139	Clc1nc(N)cc(c1)C(=O)Nc2ccc(cc2)CN3CCSCC3
0.291139	Clc1nc(N)cc(c1)C(=O)Nc2ccc(cc2)CN3CCSCC3
0.29085	Clc1c(NS(=O)(=O)c2c(OC)ccc(c2)C(=O)Nc3ccc(cc3)CCN4CCN(CC4)C)cc(Cl)cc1
0.29085	Clc1c(NS(=O)(=O)c2c(OC)ccc(c2)C(=O)Nc3ccc(cc3)CCN4CCN(CC4)C)cc(Cl)cc1
0.29085	Clc1c(NS(=O)(=O)c2c(OC)ccc(c2)C(=O)Nc3ccc(cc3)CCN4CCN(CC4)C)cc(Cl)cc1
0.29085	Clc1c(NS(=O)(=O)c2c(OC)ccc(c2)C(=O)Nc3ccc(cc3)CCN4CCN(CC4)C)cc(Cl)cc1
0.29085	Clc1c(NS(=O)(=O)c2c(OC)ccc(c2)C(=O)Nc3ccc(cc3)CCN4CCN(CC4)C)cc(Cl)cc1
0.29085	Clc1c(NS(=O)(=O)c2c(OC)ccc(c2)C(=O)Nc3ccc(cc3)CCN4CCN(CC4)C)cc(Cl)cc1
0.29085	Clc1c(NS(=O)(=O)c2c(OC)ccc(c2)C(=O)Nc3ccc(cc3)CCN4CCN(CC4)C)cc(Cl)cc1
0.29085	Clc1c(NS(=O)(=O)c2c(OC)ccc(c2)C(=O)Nc3ccc(cc3)CCN4CCN(CC4)C)cc(Cl)cc1
0.29085	Clc1c(NS(=O)(=O)c2c(OC)ccc(c2)C(=O)Nc3ccc(cc3)CCN4CCN(CC4)C)cc(Cl)cc1
0.29085	Clc1c(NS(=O)(=O)c2c(OC)ccc(c2)C(=O)Nc3ccc(cc3)CCN4CCN(CC4)C)cc(Cl)cc1
0.290456	S(c1ncccn1)c2c(NC(=O)c3ccc(c4ccccc4)cc3)cccc2
0.290456	S(c1ncccn1)c2c(NC(=O)c3ccc(c4ccccc4)cc3)cccc2
0.290456	S(c1ncccn1)c2c(NC(=O)c3ccc(c4ccccc4)cc3)cccc2
0.290456	S(c1ncccn1)c2c(NC(=O)c3ccc(c4ccccc4)cc3)cccc2
0.290043	O=C(Nc1ccc(cc1)CN2CCCC2)c3ccc(cc3)C(OC)(C)C
0.290043	O=C(Nc1ccc(cc1)CN2CCCC2)c3ccc(cc3)C(OC)(C)C
0.290043	O=C(Nc1ccc(cc1)CN2CCCC2)c3ccc(cc3)C(OC)(C)C
0.290043	O=C(Nc1ccc(cc1)CN2CCCC2)c3ccc(cc3)C(OC)(C)C
0.290043	O=C(Nc1ccc(cc1)CN2CCCC2)c3ccc(cc3)C(OC)(C)C
0.290043	O=C(Nc1ccc(cc1)CN2CCCC2)c3ccc(cc3)C(OC)(C)C
0.290043	O=C(Nc1ccc(cc1)CN2CCCC2)c3ccc(cc3)C(OC)(C)C
0.290043	O=C(Nc1ccc(cc1)CN2CCCC2)c3ccc(cc3)C(OC)(C)C
0.290043	O=C(Nc1ccc(cc1)CN2CCCC2)c3ccc(cc3)C(OC)(C)C
0.290043	O=C(Nc1ccc(cc1)CN2CCCC2)c3ccc(cc3)C(OC)(C)C
0.289474	S1C(C(=O)Nc2cc(ccc2)CN3CCN(C(=O)C)CC3)=CC(=C1C)C
0.289474	S1C(C(=O)Nc2cc(ccc2)CN3CCN(C(=O)C)CC3)=CC(=C1C)C
0.289377	Brc1cc(NC(=O)C(=O)NCCc2cc(c(cc2)C)C)c(cc1)CN3CCN(Cc4ccccc4)CC3
0.289377	S(=O)(=O)(Nc1cc(c(cc1)C)C)c2ccc(cc2)C(=O)Nc3cc(ccc3)COC4CCCC4
0.289377	S(=O)(=O)(Nc1cc(c(cc1)C)C)c2ccc(cc2)C(=O)Nc3cc(ccc3)COC4CCCC4
0.289377	S(=O)(=O)(Nc1cc(c(cc1)C)C)c2ccc(cc2)C(=O)Nc3cc(ccc3)COC4CCCC4
0.289157	S(=O)(=O)(NCc1ccc(cc1)C(=O)Nc2ccc(cc2)CCN3CCN(CC3)C)c4ccccc4
0.289157	S(=O)(=O)(NCc1ccc(cc1)C(=O)Nc2ccc(cc2)CCN3CCN(CC3)C)c4ccccc4
0.289157	S(=O)(=O)(NCc1ccc(cc1)C(=O)Nc2ccc(cc2)CCN3CCN(CC3)C)c4ccccc4
0.289157	S(=O)(=O)(NCc1ccc(cc1)C(=O)Nc2ccc(cc2)CCN3CCN(CC3)C)c4ccccc4
0.289157	S(=O)(=O)(NCc1ccc(cc1)C(=O)Nc2ccc(cc2)CCN3CCN(CC3)C)c4ccccc4
0.289157	S(=O)(=O)(NCc1ccc(cc1)C(=O)Nc2ccc(cc2)CCN3CCN(CC3)C)c4ccccc4
0.289157	S(=O)(=O)(NCc1ccc(cc1)C(=O)Nc2ccc(cc2)CCN3CCN(CC3)C)c4ccccc4
0.289157	S(=O)(=O)(NCc1ccc(cc1)C(=O)Nc2ccc(cc2)CCN3CCN(CC3)C)c4ccccc4
0.289157	S(=O)(=O)(NCc1ccc(cc1)C(=O)Nc2ccc(cc2)CCN3CCN(CC3)C)c4ccccc4
0.289157	S(=O)(=O)(NCc1ccc(cc1)C(=O)Nc2ccc(cc2)CCN3CCN(CC3)C)c4ccccc4
0.288703	S(=O)(=O)(NCc1ccc(cc1)C(=O)Nc2ccc(cc2)CCN3CCN(CC3)C)CC
0.288703	S(=O)(=O)(NCc1ccc(cc1)C(=O)Nc2ccc(cc2)CCN3CCN(CC3)C)CC
0.288703	S(=O)(=O)(NCc1ccc(cc1)C(=O)Nc2ccc(cc2)CCN3CCN(CC3)C)CC
0.288703	S(=O)(=O)(NCc1ccc(cc1)C(=O)Nc2ccc(cc2)CCN3CCN(CC3)C)CC
0.288703	S(=O)(=O)(NCc1ccc(cc1)C(=O)Nc2ccc(cc2)CCN3CCN(CC3)C)CC
0.288703	S(=O)(=O)(NCc1ccc(cc1)C(=O)Nc2ccc(cc2)CCN3CCN(CC3)C)CC
0.288703	S(=O)(=O)(NCc1ccc(cc1)C(=O)Nc2ccc(cc2)CCN3CCN(CC3)C)CC
0.288703	S(=O)(=O)(NCc1ccc(cc1)C(=O)Nc2ccc(cc2)CCN3CCN(CC3)C)CC
0.288703	S(=O)(=O)(NCc1ccc(cc1)C(=O)Nc2ccc(cc2)CCN3CCN(CC3)C)CC
0.288703	S(=O)(=O)(NCc1ccc(cc1)C(=O)Nc2ccc(cc2)CCN3CCN(CC3)C)CC
0.288618	S(=O)(=O)(NCc1ccc(cc1)C(=O)Nc2ccc(cc2)CN3CCSCC3)c4ccccc4
0.288618	S(=O)(=O)(NCc1ccc(cc1)C(=O)Nc2ccc(cc2)CN3CCSCC3)c4ccccc4
0.288618	S(=O)(=O)(NCc1ccc(cc1)C(=O)Nc2ccc(cc2)CN3CCSCC3)c4ccccc4
0.288618	S(=O)(=O)(NCc1ccc(cc1)C(=O)Nc2ccc(cc2)CN3CCSCC3)c4ccccc4
0.288618	S(=O)(=O)(NCc1ccc(cc1)C(=O)Nc2ccc(cc2)CN3CCSCC3)c4ccccc4
0.288618	S(=O)(=O)(NCc1ccc(cc1)C(=O)Nc2ccc(cc2)CN3CCSCC3)c4ccccc4
0.288618	S(=O)(=O)(NCc1ccc(cc1)C(=O)Nc2ccc(cc2)CN3CCSCC3)c4ccccc4
0.288618	S(=O)(=O)(NCc1ccc(cc1)C(=O)Nc2ccc(cc2)CN3CCSCC3)c4ccccc4
0.288618	S(=O)(=O)(NCc1ccc(cc1)C(=O)Nc2ccc(cc2)CN3CCSCC3)c4ccccc4
0.288618	S(=O)(=O)(NCc1ccc(cc1)C(=O)Nc2ccc(cc2)CN3CCSCC3)c4ccccc4
0.288256	FC(F)(F)c1cc(c2cc(ncc2)C(=O)Nc3cc(c(cc3)C)C(=O)OC)ccc1
0.288256	FC(F)(F)c1cc(c2cc(ncc2)C(=O)Nc3cc(c(cc3)C)C(=O)OC)ccc1
0.288256	FC(F)(F)c1cc(c2cc(ncc2)C(=O)Nc3cc(c(cc3)C)C(=O)OC)ccc1
0.288256	FC(F)(F)c1cc(c2cc(ncc2)C(=O)Nc3cc(c(cc3)C)C(=O)OC)ccc1
0.288256	FC(F)(F)c1cc(c2cc(ncc2)C(=O)Nc3cc(c(cc3)C)C(=O)OC)ccc1
0.288256	FC(F)(F)c1cc(c2cc(ncc2)C(=O)Nc3cc(c(cc3)C)C(=O)OC)ccc1
0.288256	FC(F)(F)c1cc(c2cc(ncc2)C(=O)Nc3cc(c(cc3)C)C(=O)OC)ccc1
0.288256	FC(F)(F)c1cc(c2cc(ncc2)C(=O)Nc3cc(c(cc3)C)C(=O)OC)ccc1
0.288256	FC(F)(F)c1cc(c2cc(ncc2)C(=O)Nc3cc(c(cc3)C)C(=O)OC)ccc1
0.288256	FC(F)(F)c1cc(c2cc(ncc2)C(=O)Nc3cc(c(cc3)C)C(=O)OC)ccc1
0.288136	S(=O)(=O)(NCc1ccc(cc1)C(=O)Nc2ccc(cc2)CN3CCSCC3)CC
0.288136	S(=O)(=O)(NCc1ccc(cc1)C(=O)Nc2ccc(cc2)CN3CCSCC3)CC
0.288136	S(=O)(=O)(NCc1ccc(cc1)C(=O)Nc2ccc(cc2)CN3CCSCC3)CC
0.288136	S(=O)(=O)(NCc1ccc(cc1)C(=O)Nc2ccc(cc2)CN3CCSCC3)CC
0.288136	S(=O)(=O)(NCc1ccc(cc1)C(=O)Nc2ccc(cc2)CN3CCSCC3)CC
0.288136	S(=O)(=O)(NCc1ccc(cc1)C(=O)Nc2ccc(cc2)CN3CCSCC3)CC
0.288136	S(=O)(=O)(NCc1ccc(cc1)C(=O)Nc2ccc(cc2)CN3CCSCC3)CC
0.288136	S(=O)(=O)(NCc1ccc(cc1)C(=O)Nc2ccc(cc2)CN3CCSCC3)CC
0.288136	S(=O)(=O)(NCc1ccc(cc1)C(=O)Nc2ccc(cc2)CN3CCSCC3)CC
0.288136	S(=O)(=O)(NCc1ccc(cc1)C(=O)Nc2ccc(cc2)CN3CCSCC3)CC
0.288136	O=C(Nc1ccc(cc1)C(=O)Nc2c(cc(O)cc2)C)NC(C)C
0.288136	O=C(Nc1ccc(cc1)C(=O)Nc2c(cc(O)cc2)C)NC(C)C
0.288136	O=C(Nc1ccc(cc1)C(=O)Nc2c(cc(O)cc2)C)NC(C)C
0.288136	O=C(Nc1ccc(cc1)C(=O)Nc2c(cc(O)cc2)C)NC(C)C
0.288136	O=C(Nc1ccc(cc1)C(=O)Nc2c(cc(O)cc2)C)NC(C)C
0.288136	O=C(Nc1ccc(cc1)C(=O)Nc2c(cc(O)cc2)C)NC(C)C
0.288136	O=C(Nc1ccc(cc1)C(=O)Nc2c(cc(O)cc2)C)NC(C)C
0.288136	O=C(Nc1ccc(cc1)C(=O)Nc2c(cc(O)cc2)C)NC(C)C
0.288136	O=C(Nc1ccc(cc1)C(=O)Nc2c(cc(O)cc2)C)NC(C)C
0.288136	O=C(Nc1ccc(cc1)C(=O)Nc2c(cc(O)cc2)C)NC(C)C
0.288	Clc1c(NC(=O)OC(C)(C)C)cc(NC(=O)c2cc(c(Cl)cc2)C)cc1
0.288	Clc1c(NC(=O)OC(C)(C)C)cc(NC(=O)c2cc(c(Cl)cc2)C)cc1
0.288	Clc1c(NC(=O)OC(C)(C)C)cc(NC(=O)c2cc(c(Cl)cc2)C)cc1
0.288	Clc1c(NC(=O)OC(C)(C)C)cc(NC(=O)c2cc(c(Cl)cc2)C)cc1
0.288	Clc1c(NC(=O)OC(C)(C)C)cc(NC(=O)c2cc(c(Cl)cc2)C)cc1
0.288	Clc1c(NC(=O)OC(C)(C)C)cc(NC(=O)c2cc(c(Cl)cc2)C)cc1
0.288	Clc1c(NC(=O)OC(C)(C)C)cc(NC(=O)c2cc(c(Cl)cc2)C)cc1
0.288	Clc1c(NC(=O)OC(C)(C)C)cc(NC(=O)c2cc(c(Cl)cc2)C)cc1
0.288	Clc1c(NC(=O)OC(C)(C)C)cc(NC(=O)c2cc(c(Cl)cc2)C)cc1
0.288	Clc1c(NC(=O)OC(C)(C)C)cc(NC(=O)c2cc(c(Cl)cc2)C)cc1
0.287975	O=C(Nc1nc(c2cnccc2)ccc1)c3cc4N=CN(c4cc3)c5cc(ccc5)C
0.287719	S(=O)(=O)(Nc1c(c(ccc1)C)C)c2ccc(cc2)C(=O)Nc3cc(NC(=O)CN(C)C)c(cc3)C
0.287719	S(=O)(=O)(Nc1c(c(ccc1)C)C)c2ccc(cc2)C(=O)Nc3cc(NC(=O)CN(C)C)c(cc3)C
0.287129	Brc1cc(NC(=O)C(=O)N2CCC(NC(=O)c3cc(ccc3)C)CC2)c(cc1)CN4CCN(Cc5ccccc5)CC4
0.287129	Brc1cc(NC(=O)C(=O)N2CCC(NC(=O)c3cc(ccc3)C)CC2)c(cc1)CN4CCN(Cc5ccccc5)CC4
0.287097	[O-][N+](=O)c1c(N2N=CN=C2)ccc(c1)C(=O)Nc3cc(ccc3)CN4CCN(C(=O)C)CC4
0.286713	O=C(Nc1c(ccc(NC(=O)c2ccccc2)c1)C)NCC(c3ccccc3)(C(=O)O)C
0.286713	O=C(Nc1c(ccc(NC(=O)c2ccccc2)c1)C)NCC(c3ccccc3)(C(=O)O)C
0.286713	O=C(Nc1c(ccc(NC(=O)c2ccccc2)c1)C)NCC(c3ccccc3)(C(=O)O)C
0.286713	O=C(Nc1c(ccc(NC(=O)c2ccccc2)c1)C)NCC(c3ccccc3)(C(=O)O)C
0.286713	O=C(Nc1c(ccc(NC(=O)c2ccccc2)c1)C)NCC(c3ccccc3)(C(=O)O)C
0.286713	O=C(Nc1c(ccc(NC(=O)c2ccccc2)c1)C)NCC(c3ccccc3)(C(=O)O)C
0.286713	O=C(Nc1c(ccc(NC(=O)c2ccccc2)c1)C)NCC(c3ccccc3)(C(=O)O)C
0.286713	O=C(Nc1c(ccc(NC(=O)c2ccccc2)c1)C)NCC(c3ccccc3)(C(=O)O)C
0.286713	O=C(Nc1c(ccc(NC(=O)c2ccccc2)c1)C)NCC(c3ccccc3)(C(=O)O)C
0.286713	O=C(Nc1c(ccc(NC(=O)c2ccccc2)c1)C)NCC(c3ccccc3)(C(=O)O)C
0.286325	O=C(NC=1NN=C(c2ccc(cc2)CCC)C1)c3ccc(c4ccccc4)cc3
0.286325	O=C(NC=1NN=C(c2ccc(cc2)CCC)C1)c3ccc(c4ccccc4)cc3
0.286325	O=C(NC=1NN=C(c2ccc(cc2)CCC)C1)c3ccc(c4ccccc4)cc3
0.286325	O=C(NC=1NN=C(c2ccc(cc2)CCC)C1)c3ccc(c4ccccc4)cc3
0.286325	O=C(NC=1NN=C(c2ccc(cc2)CCC)C1)c3ccc(c4ccccc4)cc3
0.286325	O=C(NC=1NN=C(c2ccc(cc2)CCC)C1)c3ccc(c4ccccc4)cc3
0.286325	O=C(NC=1NN=C(c2ccc(cc2)CCC)C1)c3ccc(c4ccccc4)cc3
0.286325	O=C(NC=1NN=C(c2ccc(cc2)CCC)C1)c3ccc(c4ccccc4)cc3
0.286325	O=C(NC=1NN=C(c2ccc(cc2)CCC)C1)c3ccc(c4ccccc4)cc3
0.286325	O=C(NC=1NN=C(c2ccc(cc2)CCC)C1)c3ccc(c4ccccc4)cc3
0.286245	S1C(=NC(c2ccc(NC(=O)C(C)C)cc2)=C1)NC(=O)c3cc(ccc3)CN(C)C
0.286245	S1C(=NC(c2ccc(NC(=O)C(C)C)cc2)=C1)NC(=O)c3cc(ccc3)CN(C)C
0.286245	S1C(=NC(c2ccc(NC(=O)C(C)C)cc2)=C1)NC(=O)c3cc(ccc3)CN(C)C
0.286245	S1C(=NC(c2ccc(NC(=O)C(C)C)cc2)=C1)NC(=O)c3cc(ccc3)CN(C)C
0.286245	S1C(=NC(c2ccc(NC(=O)C(C)C)cc2)=C1)NC(=O)c3cc(ccc3)CN(C)C
0.286195	FC(F)(F)CNC(=O)c1cc(NC(=O)C(=O)NCc2cc(ncc2)N3CCOCC3)c(cc1)C
0.286195	FC(F)(F)CNC(=O)c1cc(NC(=O)C(=O)NCc2cc(ncc2)N3CCOCC3)c(cc1)C
0.286195	FC(F)(F)CNC(=O)c1cc(NC(=O)C(=O)NCc2cc(ncc2)N3CCOCC3)c(cc1)C
0.286195	FC(F)(F)CNC(=O)c1cc(NC(=O)C(=O)NCc2cc(ncc2)N3CCOCC3)c(cc1)C
0.286195	FC(F)(F)CNC(=O)c1cc(NC(=O)C(=O)NCc2cc(ncc2)N3CCOCC3)c(cc1)C
0.286195	FC(F)(F)CNC(=O)c1cc(NC(=O)C(=O)NCc2cc(ncc2)N3CCOCC3)c(cc1)C
0.286195	FC(F)(F)CNC(=O)c1cc(NC(=O)C(=O)NCc2cc(ncc2)N3CCOCC3)c(cc1)C
0.286195	FC(F)(F)CNC(=O)c1cc(NC(=O)C(=O)NCc2cc(ncc2)N3CCOCC3)c(cc1)C
0.286195	FC(F)(F)CNC(=O)c1cc(NC(=O)C(=O)NCc2cc(ncc2)N3CCOCC3)c(cc1)C
0.286195	FC(F)(F)CNC(=O)c1cc(NC(=O)C(=O)NCc2cc(ncc2)N3CCOCC3)c(cc1)C
0.285714	Fc1c(cc(c(N)c1)C(=O)Nc2ccc(cc2)CCN3CCN(CC3)C)C
0.285714	Fc1c(cc(c(N)c1)C(=O)Nc2ccc(cc2)CCN3CCN(CC3)C)C
0.285714	Fc1c(cc(c(N)c1)C(=O)Nc2ccc(cc2)CCN3CCN(CC3)C)C
0.285714	Fc1c(cc(c(N)c1)C(=O)Nc2ccc(cc2)CCN3CCN(CC3)C)C
0.285714	Fc1c(cc(c(N)c1)C(=O)Nc2ccc(cc2)CCN3CCN(CC3)C)C
0.285714	Fc1c(cc(c(N)c1)C(=O)Nc2ccc(cc2)CCN3CCN(CC3)C)C
0.285714	Fc1c(cc(c(N)c1)C(=O)Nc2ccc(cc2)CCN3CCN(CC3)C)C
0.285714	Fc1c(cc(c(N)c1)C(=O)Nc2ccc(cc2)CCN3CCN(CC3)C)C
0.285714	Fc1c(cc(c(N)c1)C(=O)Nc2ccc(cc2)CCN3CCN(CC3)C)C
0.285714	Fc1c(cc(c(N)c1)C(=O)Nc2ccc(cc2)CCN3CCN(CC3)C)C
0.285714	S(=O)(=O)(NCc1ccc(cc1)C(=O)Nc2cc(c(cc2)C)C(=O)OC)c3ccccc3
0.285714	S(=O)(=O)(NCc1ccc(cc1)C(=O)Nc2cc(c(cc2)C)C(=O)OC)c3ccccc3
0.285714	S(=O)(=O)(NCc1ccc(cc1)C(=O)Nc2cc(c(cc2)C)C(=O)OC)c3ccccc3
0.285714	S(=O)(=O)(NCc1ccc(cc1)C(=O)Nc2cc(c(cc2)C)C(=O)OC)c3ccccc3
0.285714	S(=O)(=O)(NCc1ccc(cc1)C(=O)Nc2cc(c(cc2)C)C(=O)OC)c3ccccc3
0.285714	S(=O)(=O)(NCc1ccc(cc1)C(=O)Nc2cc(c(cc2)C)C(=O)OC)c3ccccc3
0.285714	S(=O)(=O)(NCc1ccc(cc1)C(=O)Nc2cc(c(cc2)C)C(=O)OC)c3ccccc3
0.285714	S(=O)(=O)(NCc1ccc(cc1)C(=O)Nc2cc(c(cc2)C)C(=O)OC)c3ccccc3
0.285714	S(=O)(=O)(NCc1ccc(cc1)C(=O)Nc2cc(c(cc2)C)C(=O)OC)c3ccccc3
0.285714	S(=O)(=O)(NCc1ccc(cc1)C(=O)Nc2cc(c(cc2)C)C(=O)OC)c3ccccc3
0.285185	S(=O)(=O)(Nc1c(ccc(c1)C(=O)NCCNc2ncccn2)C)c3ccc(F)cc3
0.285185	S(=O)(=O)(Nc1c(ccc(c1)C(=O)NCCNc2ncccn2)C)c3ccc(F)cc3
0.285185	S(=O)(=O)(Nc1c(ccc(c1)C(=O)NCCNc2ncccn2)C)c3ccc(F)cc3
0.285171	Brc1cc(NC(=O)C(=O)Nc2ccc(cc2)C3CCC3)c(cc1)CN4CCN(Cc5ccccc5)CC4
0.285171	Brc1cc(NC(=O)C(=O)Nc2ccc(cc2)C3CCC3)c(cc1)CN4CCN(Cc5ccccc5)CC4
0.285171	Brc1cc(NC(=O)C(=O)Nc2ccc(cc2)C3CCC3)c(cc1)CN4CCN(Cc5ccccc5)CC4
0.285171	Brc1cc(NC(=O)C(=O)Nc2ccc(cc2)C3CCC3)c(cc1)CN4CCN(Cc5ccccc5)CC4
0.285171	Brc1cc(NC(=O)C(=O)Nc2ccc(cc2)C3CCC3)c(cc1)CN4CCN(Cc5ccccc5)CC4
0.285171	Brc1cc(NC(=O)C(=O)Nc2ccc(cc2)C3CCC3)c(cc1)CN4CCN(Cc5ccccc5)CC4
0.285171	Brc1cc(NC(=O)C(=O)Nc2ccc(cc2)C3CCC3)c(cc1)CN4CCN(Cc5ccccc5)CC4
0.285171	Brc1cc(NC(=O)C(=O)Nc2ccc(cc2)C3CCC3)c(cc1)CN4CCN(Cc5ccccc5)CC4
0.285171	Brc1cc(NC(=O)C(=O)Nc2ccc(cc2)C3CCC3)c(cc1)CN4CCN(Cc5ccccc5)CC4
0.285171	Brc1cc(NC(=O)C(=O)Nc2ccc(cc2)C3CCC3)c(cc1)CN4CCN(Cc5ccccc5)CC4
0.285141	Brc1cc(ccc1)C(=O)Nc2cc(ccc2)C(=O)NCCc3ccc(N4CCN(CC4)C)cc3
0.285141	Brc1cc(ccc1)C(=O)Nc2cc(ccc2)C(=O)NCCc3ccc(N4CCN(CC4)C)cc3
0.285141	Brc1cc(ccc1)C(=O)Nc2cc(ccc2)C(=O)NCCc3ccc(N4CCN(CC4)C)cc3
0.285141	Brc1cc(ccc1)C(=O)Nc2cc(ccc2)C(=O)NCCc3ccc(N4CCN(CC4)C)cc3
0.285124	Brc1cc(NC(=O)C=O)c(cc1)CN2CCN(Cc3ccccc3)CC2
0.285124	Brc1cc(NC(=O)C=O)c(cc1)CN2CCN(Cc3ccccc3)CC2
0.285124	Brc1cc(NC(=O)C=O)c(cc1)CN2CCN(Cc3ccccc3)CC2
0.285124	Brc1cc(NC(=O)C=O)c(cc1)CN2CCN(Cc3ccccc3)CC2
0.285124	Brc1cc(NC(=O)C=O)c(cc1)CN2CCN(Cc3ccccc3)CC2
0.285124	Brc1cc(NC(=O)C=O)c(cc1)CN2CCN(Cc3ccccc3)CC2
0.285124	Brc1cc(NC(=O)C=O)c(cc1)CN2CCN(Cc3ccccc3)CC2
0.285124	Brc1cc(NC(=O)C=O)c(cc1)CN2CCN(Cc3ccccc3)CC2
0.285124	Brc1cc(NC(=O)C=O)c(cc1)CN2CCN(Cc3ccccc3)CC2
0.285124	Brc1cc(NC(=O)C=O)c(cc1)CN2CCN(Cc3ccccc3)CC2
0.284722	Brc1cc(ccc1)COc2c(cccc2)C(=O)Nc3cc(NC(=O)CN(C)C)c(cc3)C
0.283951	Fc1cc(c2ncccc2)cc(c1)C(=O)Nc3ccc(cc3)C(=O)NCCO
0.283951	Fc1cc(c2ncccc2)cc(c1)C(=O)Nc3ccc(cc3)C(=O)NCCO
0.283951	Fc1cc(c2ncccc2)cc(c1)C(=O)Nc3ccc(cc3)C(=O)NCCO
0.283951	Fc1cc(c2ncccc2)cc(c1)C(=O)Nc3ccc(cc3)C(=O)NCCO
0.283951	Fc1cc(c2ncccc2)cc(c1)C(=O)Nc3ccc(cc3)C(=O)NCCO
0.283951	Fc1cc(c2ncccc2)cc(c1)C(=O)Nc3ccc(cc3)C(=O)NCCO
0.283951	Fc1cc(c2ncccc2)cc(c1)C(=O)Nc3ccc(cc3)C(=O)NCCO
0.283951	Fc1cc(c2ncccc2)cc(c1)C(=O)Nc3ccc(cc3)C(=O)NCCO
0.283951	Fc1cc(c2ncccc2)cc(c1)C(=O)Nc3ccc(cc3)C(=O)NCCO
0.283951	Fc1cc(c2ncccc2)cc(c1)C(=O)Nc3ccc(cc3)C(=O)NCCO
0.283784	S1C(=NC=C1C(=O)NC=2SC=C(N2)c3ccc(NC(=O)C(C)C)cc3)c4cc(c(cc4)C)C
0.283784	S1C(=NC=C1C(=O)NC=2SC=C(N2)c3ccc(NC(=O)C(C)C)cc3)c4cc(c(cc4)C)C
0.283784	S1C(=NC=C1C(=O)NC=2SC=C(N2)c3ccc(NC(=O)C(C)C)cc3)c4cc(c(cc4)C)C
0.283784	S1C(=NC=C1C(=O)NC=2SC=C(N2)c3ccc(NC(=O)C(C)C)cc3)c4cc(c(cc4)C)C
0.283784	S1C(=NC=C1C(=O)NC=2SC=C(N2)c3ccc(NC(=O)C(C)C)cc3)c4cc(c(cc4)C)C
0.283784	S1C(=NC=C1C(=O)NC=2SC=C(N2)c3ccc(NC(=O)C(C)C)cc3)c4cc(c(cc4)C)C
0.283784	S1C(=NC=C1C(=O)NC=2SC=C(N2)c3ccc(NC(=O)C(C)C)cc3)c4cc(c(cc4)C)C
0.283784	S1C(=NC=C1C(=O)NC=2SC=C(N2)c3ccc(NC(=O)C(C)C)cc3)c4cc(c(cc4)C)C
0.283784	S1C(=NC=C1C(=O)NC=2SC=C(N2)c3ccc(NC(=O)C(C)C)cc3)c4cc(c(cc4)C)C
0.283784	S1C(=NC=C1C(=O)NC=2SC=C(N2)c3ccc(NC(=O)C(C)C)cc3)c4cc(c(cc4)C)C
0.283688	S1C(=NC=C1C(=O)Nc2cc(ccc2)COCCCCCC)c3cc(c(cc3)C)C
0.283688	S1C(=NC=C1C(=O)Nc2cc(ccc2)COCCCCCC)c3cc(c(cc3)C)C
0.283688	S1C(=NC=C1C(=O)Nc2cc(ccc2)COCCCCCC)c3cc(c(cc3)C)C
0.283688	S1C(=NC=C1C(=O)Nc2cc(ccc2)COCCCCCC)c3cc(c(cc3)C)C
0.283688	S1C(=NC=C1C(=O)Nc2cc(ccc2)COCCCCCC)c3cc(c(cc3)C)C
0.283688	S1C(=NC=C1C(=O)Nc2cc(ccc2)COCCCCCC)c3cc(c(cc3)C)C
0.283688	S1C(=NC=C1C(=O)Nc2cc(ccc2)COCCCCCC)c3cc(c(cc3)C)C
0.283688	S1C(=NC=C1C(=O)Nc2cc(ccc2)COCCCCCC)c3cc(c(cc3)C)C
0.283688	S1C(=NC=C1C(=O)Nc2cc(ccc2)COCCCCCC)c3cc(c(cc3)C)C
0.283688	S1C(=NC=C1C(=O)Nc2cc(ccc2)COCCCCCC)c3cc(c(cc3)C)C
0.283465	Fc1cc(c2ncccc2)cc(c1)C(=O)Nc3cc(NC(=O)N4CCCC4)ccc3
0.283465	Fc1cc(c2ncccc2)cc(c1)C(=O)Nc3cc(NC(=O)N4CCCC4)ccc3
0.283465	Fc1cc(c2ncccc2)cc(c1)C(=O)Nc3cc(NC(=O)N4CCCC4)ccc3
0.283465	Fc1cc(c2ncccc2)cc(c1)C(=O)Nc3cc(NC(=O)N4CCCC4)ccc3
0.283465	Fc1cc(c2ncccc2)cc(c1)C(=O)Nc3cc(NC(=O)N4CCCC4)ccc3
0.283465	Fc1cc(c2ncccc2)cc(c1)C(=O)Nc3cc(NC(=O)N4CCCC4)ccc3
0.283465	Fc1cc(c2ncccc2)cc(c1)C(=O)Nc3cc(NC(=O)N4CCCC4)ccc3
0.283465	Fc1cc(c2ncccc2)cc(c1)C(=O)Nc3cc(NC(=O)N4CCCC4)ccc3
0.283465	Fc1cc(c2ncccc2)cc(c1)C(=O)Nc3cc(NC(=O)N4CCCC4)ccc3
0.283465	Fc1cc(c2ncccc2)cc(c1)C(=O)Nc3cc(NC(=O)N4CCCC4)ccc3
0.283333	Fc1c(cc(NC(=O)c2ccc(cc2)Cc3ccccc3)cc1)C(F)F
0.283333	Fc1c(cc(NC(=O)c2ccc(cc2)Cc3ccccc3)cc1)C(F)F
0.283333	Fc1c(cc(NC(=O)c2ccc(cc2)Cc3ccccc3)cc1)C(F)F
0.283019	O=C(OC)c1c(ccc(NC(=O)c2c(NC(=O)c3cc(ccc3)C)cccc2)c1)C
0.283019	O=C(OC)c1c(ccc(NC(=O)c2c(NC(=O)c3cc(ccc3)C)cccc2)c1)C
0.282686	Clc1c(Cl)ccc(NC(=O)Nc2cc(ccc2)C(=O)Nc3c(cccc3)C(=O)N4CCN(CCC4)C)c1
0.282686	Clc1c(Cl)ccc(NC(=O)Nc2cc(ccc2)C(=O)Nc3c(cccc3)C(=O)N4CCN(CCC4)C)c1
0.282686	Clc1c(Cl)ccc(NC(=O)Nc2cc(ccc2)C(=O)Nc3c(cccc3)C(=O)N4CCN(CCC4)C)c1
0.282686	Clc1c(Cl)ccc(NC(=O)Nc2cc(ccc2)C(=O)Nc3c(cccc3)C(=O)N4CCN(CCC4)C)c1
0.282686	Clc1c(Cl)ccc(NC(=O)Nc2cc(ccc2)C(=O)Nc3c(cccc3)C(=O)N4CCN(CCC4)C)c1
0.282686	Clc1c(Cl)ccc(NC(=O)Nc2cc(ccc2)C(=O)Nc3c(cccc3)C(=O)N4CCN(CCC4)C)c1
0.282686	Clc1c(Cl)ccc(NC(=O)Nc2cc(ccc2)C(=O)Nc3c(cccc3)C(=O)N4CCN(CCC4)C)c1
0.282686	Clc1c(Cl)ccc(NC(=O)Nc2cc(ccc2)C(=O)Nc3c(cccc3)C(=O)N4CCN(CCC4)C)c1
0.282686	Clc1c(Cl)ccc(NC(=O)Nc2cc(ccc2)C(=O)Nc3c(cccc3)C(=O)N4CCN(CCC4)C)c1
0.282686	Clc1c(Cl)ccc(NC(=O)Nc2cc(ccc2)C(=O)Nc3c(cccc3)C(=O)N4CCN(CCC4)C)c1
0.282609	S1CCN(Cc2ccc(NC(=O)C=3C=NN(C3)Cc4cc(OC)c(OC)cc4)cc2)CC1
0.282528	S(=O)(=N)(N(C)C)c1ccc(cc1)C(=O)Nc2cc(ccc2)C3=NC(=CN3)C
0.282528	S(=O)(=N)(N(C)C)c1ccc(cc1)C(=O)Nc2cc(ccc2)C3=NC(=CN3)C
0.282528	Fc1c(OCc2ccccc2)c(F)cc(c1)C(=O)Nc3cc(ccc3)CN4CCN(C(=O)C)CC4
0.282353	O=C(Nc1c(ccc(c1)C=2ON=CN2)C)Cc3ccncc3
0.282353	O=C(Nc1c(ccc(c1)C=2ON=CN2)C)Cc3ccncc3
0.282353	O=C(Nc1c(ccc(c1)C=2ON=CN2)C)Cc3ccncc3
0.282353	O=C(Nc1c(ccc(c1)C=2ON=CN2)C)Cc3ccncc3
0.282353	O=C(Nc1c(ccc(c1)C=2ON=CN2)C)Cc3ccncc3
0.282353	O=C(Nc1c(ccc(c1)C=2ON=CN2)C)Cc3ccncc3
0.282353	O=C(Nc1c(ccc(c1)C=2ON=CN2)C)Cc3ccncc3
0.282353	O=C(Nc1c(ccc(c1)C=2ON=CN2)C)Cc3ccncc3
0.282353	O=C(Nc1c(ccc(c1)C=2ON=CN2)C)Cc3ccncc3
0.282353	O=C(Nc1c(ccc(c1)C=2ON=CN2)C)Cc3ccncc3
0.28223	Clc1c(Cl)ccc(c1)C2=NSC(C(=O)OCc3cc(NC(=O)c4ccccc4)ccc3)=C2
0.28223	Clc1c(Cl)ccc(c1)C2=NSC(C(=O)OCc3cc(NC(=O)c4ccccc4)ccc3)=C2
0.28223	Clc1c(Cl)ccc(c1)C2=NSC(C(=O)OCc3cc(NC(=O)c4ccccc4)ccc3)=C2
0.28223	Clc1c(Cl)ccc(c1)C2=NSC(C(=O)OCc3cc(NC(=O)c4ccccc4)ccc3)=C2
0.28223	Clc1c(Cl)ccc(c1)C2=NSC(C(=O)OCc3cc(NC(=O)c4ccccc4)ccc3)=C2
0.28223	Clc1c(Cl)ccc(c1)C2=NSC(C(=O)OCc3cc(NC(=O)c4ccccc4)ccc3)=C2
0.282143	O=C(Nc1cc(NC(=O)CN(C)C)c(cc1)C)C2N(Cc3ccc(OC)cc3)CC2
0.282143	O=C(Nc1cc(NC(=O)CN(C)C)c(cc1)C)C2N(Cc3ccc(OC)cc3)CC2
0.282143	O=C(Nc1cc(NC(=O)CN(C)C)c(cc1)C)C2N(Cc3ccc(OC)cc3)CC2
0.282143	O=C(Nc1cc(NC(=O)CN(C)C)c(cc1)C)C2N(Cc3ccc(OC)cc3)CC2
0.282143	O=C(Nc1cc(NC(=O)CN(C)C)c(cc1)C)C2N(Cc3ccc(OC)cc3)CC2
0.282143	O=C(Nc1cc(NC(=O)CN(C)C)c(cc1)C)C2N(Cc3ccc(OC)cc3)CC2
0.282143	O=C(Nc1cc(NC(=O)CN(C)C)c(cc1)C)C2N(Cc3ccc(OC)cc3)CC2
0.282143	O=C(Nc1cc(NC(=O)CN(C)C)c(cc1)C)C2N(Cc3ccc(OC)cc3)CC2
0.282143	O=C(Nc1cc(NC(=O)CN(C)C)c(cc1)C)C2N(Cc3ccc(OC)cc3)CC2
0.282143	O=C(Nc1cc(NC(=O)CN(C)C)c(cc1)C)C2N(Cc3ccc(OC)cc3)CC2
0.282143	S(=O)(=O)(Nc1c(ccc(c1)C(=O)Nc2cc(c(cc2)C)C(=O)OC)C)c3ccc(F)cc3
0.282143	S(=O)(=O)(Nc1c(ccc(c1)C(=O)Nc2cc(c(cc2)C)C(=O)OC)C)c3ccc(F)cc3
0.281853	O=C(Nc1cc(c(cc1)C2CC2)C)c3cnc(cc3)C(C)(C)C
0.281853	O=C(Nc1cc(c(cc1)C2CC2)C)c3cnc(cc3)C(C)(C)C
0.281853	O=C(Nc1cc(c(cc1)C2CC2)C)c3cnc(cc3)C(C)(C)C
0.281853	O=C(Nc1cc(c(cc1)C2CC2)C)c3cnc(cc3)C(C)(C)C
0.281853	O=C(Nc1cc(c(cc1)C2CC2)C)c3cnc(cc3)C(C)(C)C
0.281853	O=C(Nc1cc(c(cc1)C2CC2)C)c3cnc(cc3)C(C)(C)C
0.281853	O=C(Nc1cc(c(cc1)C2CC2)C)c3cnc(cc3)C(C)(C)C
0.281853	O=C(Nc1cc(c(cc1)C2CC2)C)c3cnc(cc3)C(C)(C)C
0.281853	O=C(Nc1cc(c(cc1)C2CC2)C)c3cnc(cc3)C(C)(C)C
0.281853	O=C(Nc1cc(c(cc1)C2CC2)C)c3cnc(cc3)C(C)(C)C
0.281481	S1C(=NC=C1C(=O)Nc2ccc(cc2)CCC(=O)N)c3cc(c(cc3)C)C
0.281481	S1C(=NC=C1C(=O)Nc2ccc(cc2)CCC(=O)N)c3cc(c(cc3)C)C
0.281481	S1C(=NC=C1C(=O)Nc2ccc(cc2)CCC(=O)N)c3cc(c(cc3)C)C
0.281481	S1C(=NC=C1C(=O)Nc2ccc(cc2)CCC(=O)N)c3cc(c(cc3)C)C
0.281481	S1C(=NC=C1C(=O)Nc2ccc(cc2)CCC(=O)N)c3cc(c(cc3)C)C
0.281481	S1C(=NC=C1C(=O)Nc2ccc(cc2)CCC(=O)N)c3cc(c(cc3)C)C
0.281481	S1C(=NC=C1C(=O)Nc2ccc(cc2)CCC(=O)N)c3cc(c(cc3)C)C
0.281481	S1C(=NC=C1C(=O)Nc2ccc(cc2)CCC(=O)N)c3cc(c(cc3)C)C
0.281481	S1C(=NC=C1C(=O)Nc2ccc(cc2)CCC(=O)N)c3cc(c(cc3)C)C
0.281481	S1C(=NC=C1C(=O)Nc2ccc(cc2)CCC(=O)N)c3cc(c(cc3)C)C
0.280488	FC(F)(F)C(F)(c1ccc(cc1)C(=O)Nc2ccc(cc2)CCN3CCN(CC3)C)C(F)(F)F
0.280488	FC(F)(F)C(F)(c1ccc(cc1)C(=O)Nc2ccc(cc2)CCN3CCN(CC3)C)C(F)(F)F
0.280488	FC(F)(F)C(F)(c1ccc(cc1)C(=O)Nc2ccc(cc2)CCN3CCN(CC3)C)C(F)(F)F
0.280488	FC(F)(F)C(F)(c1ccc(cc1)C(=O)Nc2ccc(cc2)CCN3CCN(CC3)C)C(F)(F)F
0.280488	FC(F)(F)C(F)(c1ccc(cc1)C(=O)Nc2ccc(cc2)CCN3CCN(CC3)C)C(F)(F)F
0.280488	FC(F)(F)C(F)(c1ccc(cc1)C(=O)Nc2ccc(cc2)CCN3CCN(CC3)C)C(F)(F)F
0.280488	FC(F)(F)C(F)(c1ccc(cc1)C(=O)Nc2ccc(cc2)CCN3CCN(CC3)C)C(F)(F)F
0.280488	FC(F)(F)C(F)(c1ccc(cc1)C(=O)Nc2ccc(cc2)CCN3CCN(CC3)C)C(F)(F)F
0.280488	FC(F)(F)C(F)(c1ccc(cc1)C(=O)Nc2ccc(cc2)CCN3CCN(CC3)C)C(F)(F)F
0.280488	FC(F)(F)C(F)(c1ccc(cc1)C(=O)Nc2ccc(cc2)CCN3CCN(CC3)C)C(F)(F)F
0.280443	Ic1cc(NC(=O)c2ncc(Oc3c(OC)cccc3)cc2)c(cc1)C
0.280443	Ic1cc(NC(=O)c2ncc(Oc3c(OC)cccc3)cc2)c(cc1)C
0.280443	Ic1cc(NC(=O)c2ncc(Oc3c(OC)cccc3)cc2)c(cc1)C
0.280443	Ic1cc(NC(=O)c2ncc(Oc3c(OC)cccc3)cc2)c(cc1)C
0.280443	Ic1cc(NC(=O)c2ncc(Oc3c(OC)cccc3)cc2)c(cc1)C
0.280443	Ic1cc(NC(=O)c2ncc(Oc3c(OC)cccc3)cc2)c(cc1)C
0.280443	Ic1cc(NC(=O)c2ncc(Oc3c(OC)cccc3)cc2)c(cc1)C
0.280443	Ic1cc(NC(=O)c2ncc(Oc3c(OC)cccc3)cc2)c(cc1)C
0.280443	Ic1cc(NC(=O)c2ncc(Oc3c(OC)cccc3)cc2)c(cc1)C
0.280443	Ic1cc(NC(=O)c2ncc(Oc3c(OC)cccc3)cc2)c(cc1)C
0.28	[O-][N+](=O)c1c(Nc2ccccc2)ccc(c1)C(=O)NC3=NC(=NN3)c4cc5c(cc4)CCC5
0.28	[O-][N+](=O)c1c(Nc2ccccc2)ccc(c1)C(=O)NC3=NC(=NN3)c4cc5c(cc4)CCC5
0.28	[O-][N+](=O)c1c(Nc2ccccc2)ccc(c1)C(=O)NC3=NC(=NN3)c4cc5c(cc4)CCC5
0.28	[O-][N+](=O)c1c(Nc2ccccc2)ccc(c1)C(=O)NC3=NC(=NN3)c4cc5c(cc4)CCC5
0.28	[O-][N+](=O)c1c(Nc2ccccc2)ccc(c1)C(=O)NC3=NC(=NN3)c4cc5c(cc4)CCC5
0.28	[O-][N+](=O)c1c(Nc2ccccc2)ccc(c1)C(=O)NC3=NC(=NN3)c4cc5c(cc4)CCC5
0.28	[O-][N+](=O)c1c(Nc2ccccc2)ccc(c1)C(=O)NC3=NC(=NN3)c4cc5c(cc4)CCC5
0.28	[O-][N+](=O)c1c(Nc2ccccc2)ccc(c1)C(=O)NC3=NC(=NN3)c4cc5c(cc4)CCC5
0.28	[O-][N+](=O)c1c(Nc2ccccc2)ccc(c1)C(=O)NC3=NC(=NN3)c4cc5c(cc4)CCC5
0.28	[O-][N+](=O)c1c(Nc2ccccc2)ccc(c1)C(=O)NC3=NC(=NN3)c4cc5c(cc4)CCC5
0.279851	S1C(=NC(c2ccccc2)=C1)CNCCC(=O)Nc3cc(F)c(cc3)C
0.279835	S1CCN(Cc2ccc(NC(=O)c3ccc(cc3)C(F)(C(F)(F)F)C(F)(F)F)cc2)CC1
0.279835	S1CCN(Cc2ccc(NC(=O)c3ccc(cc3)C(F)(C(F)(F)F)C(F)(F)F)cc2)CC1
0.279835	S1CCN(Cc2ccc(NC(=O)c3ccc(cc3)C(F)(C(F)(F)F)C(F)(F)F)cc2)CC1
0.279835	S1CCN(Cc2ccc(NC(=O)c3ccc(cc3)C(F)(C(F)(F)F)C(F)(F)F)cc2)CC1
0.279835	S1CCN(Cc2ccc(NC(=O)c3ccc(cc3)C(F)(C(F)(F)F)C(F)(F)F)cc2)CC1
0.279835	S1CCN(Cc2ccc(NC(=O)c3ccc(cc3)C(F)(C(F)(F)F)C(F)(F)F)cc2)CC1
0.279835	S1CCN(Cc2ccc(NC(=O)c3ccc(cc3)C(F)(C(F)(F)F)C(F)(F)F)cc2)CC1
0.279835	S1CCN(Cc2ccc(NC(=O)c3ccc(cc3)C(F)(C(F)(F)F)C(F)(F)F)cc2)CC1
0.279835	S1CCN(Cc2ccc(NC(=O)c3ccc(cc3)C(F)(C(F)(F)F)C(F)(F)F)cc2)CC1
0.279835	S1CCN(Cc2ccc(NC(=O)c3ccc(cc3)C(F)(C(F)(F)F)C(F)(F)F)cc2)CC1
0.27931	S1C(=NC=C1C(=O)Nc2c(cc(cc2)C(=O)NC(CC)C)C)c3cc(c(cc3)C)C
0.27931	S1C(=NC=C1C(=O)Nc2c(cc(cc2)C(=O)NC(CC)C)C)c3cc(c(cc3)C)C
0.27931	S1C(=NC=C1C(=O)Nc2c(cc(cc2)C(=O)NC(CC)C)C)c3cc(c(cc3)C)C
0.27931	S1C(=NC=C1C(=O)Nc2c(cc(cc2)C(=O)NC(CC)C)C)c3cc(c(cc3)C)C
0.27931	S1C(=NC=C1C(=O)Nc2c(cc(cc2)C(=O)NC(CC)C)C)c3cc(c(cc3)C)C
0.27931	S1C(=NC=C1C(=O)Nc2c(cc(cc2)C(=O)NC(CC)C)C)c3cc(c(cc3)C)C
0.27931	S1C(=NC=C1C(=O)Nc2c(cc(cc2)C(=O)NC(CC)C)C)c3cc(c(cc3)C)C
0.27931	S1C(=NC=C1C(=O)Nc2c(cc(cc2)C(=O)NC(CC)C)C)c3cc(c(cc3)C)C
0.27931	S1C(=NC=C1C(=O)Nc2c(cc(cc2)C(=O)NC(CC)C)C)c3cc(c(cc3)C)C
0.27931	S1C(=NC=C1C(=O)Nc2c(cc(cc2)C(=O)NC(CC)C)C)c3cc(c(cc3)C)C
0.279152	O=C(NCc1ccccc1)c2c(NC(=O)CNc3c(ccc(NC(=O)C(C)C)c3)C)cccc2
0.279152	O=C(Nc1cc(ccc1)CN2CCN(C(=O)C)CC2)c3cc(ccc3)CN4N=C(C=C4C)C
0.279152	O=C(Nc1cc(ccc1)CN2CCN(C(=O)C)CC2)c3cc(ccc3)CN4N=C(C=C4C)C
0.278884	S1C=NC(c2ccc(cc2)C(=O)Nc3cc(ncc3)C(=O)NCC)=C1
0.278884	S1C=NC(c2ccc(cc2)C(=O)Nc3cc(ncc3)C(=O)NCC)=C1
0.278884	S1C=NC(c2ccc(cc2)C(=O)Nc3cc(ncc3)C(=O)NCC)=C1
0.278884	S1C=NC(c2ccc(cc2)C(=O)Nc3cc(ncc3)C(=O)NCC)=C1
0.278884	S1C=NC(c2ccc(cc2)C(=O)Nc3cc(ncc3)C(=O)NCC)=C1
0.278884	S1C=NC(c2ccc(cc2)C(=O)Nc3cc(ncc3)C(=O)NCC)=C1
0.278884	S1C=NC(c2ccc(cc2)C(=O)Nc3cc(ncc3)C(=O)NCC)=C1
0.278884	S1C=NC(c2ccc(cc2)C(=O)Nc3cc(ncc3)C(=O)NCC)=C1
0.278884	S1C=NC(c2ccc(cc2)C(=O)Nc3cc(ncc3)C(=O)NCC)=C1
0.278884	S1C=NC(c2ccc(cc2)C(=O)Nc3cc(ncc3)C(=O)NCC)=C1
0.278746	Brc1cc(ccc1)C(=O)Nc2cc(O)c(cc2)C(=O)Nc3c(cc(cc3)C(=O)N4CCSCC4)C
0.278746	Brc1cc(ccc1)C(=O)Nc2cc(O)c(cc2)C(=O)Nc3c(cc(cc3)C(=O)N4CCSCC4)C
0.278746	Brc1cc(ccc1)C(=O)Nc2cc(O)c(cc2)C(=O)Nc3c(cc(cc3)C(=O)N4CCSCC4)C
0.278746	Brc1cc(ccc1)C(=O)Nc2cc(O)c(cc2)C(=O)Nc3c(cc(cc3)C(=O)N4CCSCC4)C
0.278746	Brc1cc(ccc1)C(=O)Nc2cc(O)c(cc2)C(=O)Nc3c(cc(cc3)C(=O)N4CCSCC4)C
0.278746	Brc1cc(ccc1)C(=O)Nc2cc(O)c(cc2)C(=O)Nc3c(cc(cc3)C(=O)N4CCSCC4)C
0.278746	Brc1cc(ccc1)C(=O)Nc2cc(O)c(cc2)C(=O)Nc3c(cc(cc3)C(=O)N4CCSCC4)C
0.278746	Brc1cc(ccc1)C(=O)Nc2cc(O)c(cc2)C(=O)Nc3c(cc(cc3)C(=O)N4CCSCC4)C
0.278746	Brc1cc(ccc1)C(=O)Nc2cc(O)c(cc2)C(=O)Nc3c(cc(cc3)C(=O)N4CCSCC4)C
0.278746	Brc1cc(ccc1)C(=O)Nc2cc(O)c(cc2)C(=O)Nc3c(cc(cc3)C(=O)N4CCSCC4)C
0.278388	O=C(Nc1cc(NC(=O)CN(C)C)c(cc1)C)c2c(cc(N3C=CC=C3)cc2)C
0.278388	O=C(Nc1cc(NC(=O)CN(C)C)c(cc1)C)c2c(cc(N3C=CC=C3)cc2)C
0.278388	O=C(Nc1cc(NC(=O)CN(C)C)c(cc1)C)c2c(cc(N3C=CC=C3)cc2)C
0.278388	O=C(Nc1cc(NC(=O)CN(C)C)c(cc1)C)c2c(cc(N3C=CC=C3)cc2)C
0.278388	O=C(Nc1cc(NC(=O)CN(C)C)c(cc1)C)c2c(cc(N3C=CC=C3)cc2)C
0.278388	O=C(Nc1cc(NC(=O)CN(C)C)c(cc1)C)c2c(cc(N3C=CC=C3)cc2)C
0.278388	O=C(Nc1cc(NC(=O)CN(C)C)c(cc1)C)c2c(cc(N3C=CC=C3)cc2)C
0.278388	O=C(Nc1cc(NC(=O)CN(C)C)c(cc1)C)c2c(cc(N3C=CC=C3)cc2)C
0.278388	O=C(Nc1cc(NC(=O)CN(C)C)c(cc1)C)c2c(cc(N3C=CC=C3)cc2)C
0.278388	O=C(Nc1cc(NC(=O)CN(C)C)c(cc1)C)c2c(cc(N3C=CC=C3)cc2)C
0.278195	Clc1cc(c(OCC)cc1)CNc2nc(c3cnccc3)ccc2
0.278195	Clc1cc(c(OCC)cc1)CNc2nc(c3cnccc3)ccc2
0.278146	Clc1cc(NC(=O)COC(=O)C2N(Cc3cnccc3)CCCC2)c(cc1)C
0.278146	Clc1cc(NC(=O)COC(=O)C2N(Cc3cnccc3)CCCC2)c(cc1)C
0.278146	Clc1cc(NC(=O)COC(=O)C2N(Cc3cnccc3)CCCC2)c(cc1)C
0.278146	Clc1cc(NC(=O)COC(=O)C2N(Cc3cnccc3)CCCC2)c(cc1)C
0.278146	Clc1cc(NC(=O)COC(=O)C2N(Cc3cnccc3)CCCC2)c(cc1)C
0.278146	Clc1cc(NC(=O)COC(=O)C2N(Cc3cnccc3)CCCC2)c(cc1)C
0.278146	Clc1cc(NC(=O)COC(=O)C2N(Cc3cnccc3)CCCC2)c(cc1)C
0.278146	Clc1cc(NC(=O)COC(=O)C2N(Cc3cnccc3)CCCC2)c(cc1)C
0.278146	Clc1cc(NC(=O)COC(=O)C2N(Cc3cnccc3)CCCC2)c(cc1)C
0.278146	Clc1cc(NC(=O)COC(=O)C2N(Cc3cnccc3)CCCC2)c(cc1)C
0.277978	Brc1c(ccc(S(=O)(=O)N(C)C)c1)C(=O)Nc2ccc(cc2)CCN3CCN(CC3)C
0.277978	Brc1c(ccc(S(=O)(=O)N(C)C)c1)C(=O)Nc2ccc(cc2)CCN3CCN(CC3)C
0.277978	Brc1c(ccc(S(=O)(=O)N(C)C)c1)C(=O)Nc2ccc(cc2)CCN3CCN(CC3)C
0.277978	Brc1c(ccc(S(=O)(=O)N(C)C)c1)C(=O)Nc2ccc(cc2)CCN3CCN(CC3)C
0.277978	Brc1c(ccc(S(=O)(=O)N(C)C)c1)C(=O)Nc2ccc(cc2)CCN3CCN(CC3)C
0.277978	Brc1c(ccc(S(=O)(=O)N(C)C)c1)C(=O)Nc2ccc(cc2)CCN3CCN(CC3)C
0.277978	Brc1c(ccc(S(=O)(=O)N(C)C)c1)C(=O)Nc2ccc(cc2)CCN3CCN(CC3)C
0.277978	Brc1c(ccc(S(=O)(=O)N(C)C)c1)C(=O)Nc2ccc(cc2)CCN3CCN(CC3)C
0.277978	Brc1c(ccc(S(=O)(=O)N(C)C)c1)C(=O)Nc2ccc(cc2)CCN3CCN(CC3)C
0.277978	Brc1c(ccc(S(=O)(=O)N(C)C)c1)C(=O)Nc2ccc(cc2)CCN3CCN(CC3)C
0.27758	Brc1cc(NC(=O)C(=O)NCc2c(F)cc(c3ccccc3)cc2)c(cc1)CN4CCN(Cc5ccccc5)CC4
0.27758	Brc1cc(NC(=O)C(=O)NCc2c(F)cc(c3ccccc3)cc2)c(cc1)CN4CCN(Cc5ccccc5)CC4
0.27758	Brc1cc(NC(=O)C(=O)NCc2c(F)cc(c3ccccc3)cc2)c(cc1)CN4CCN(Cc5ccccc5)CC4
0.27758	Brc1cc(NC(=O)C(=O)NCc2c(F)cc(c3ccccc3)cc2)c(cc1)CN4CCN(Cc5ccccc5)CC4
0.27758	Brc1cc(NC(=O)C(=O)NCc2c(F)cc(c3ccccc3)cc2)c(cc1)CN4CCN(Cc5ccccc5)CC4
0.27758	Brc1cc(NC(=O)C(=O)NCc2c(F)cc(c3ccccc3)cc2)c(cc1)CN4CCN(Cc5ccccc5)CC4
0.27758	Brc1cc(NC(=O)C(=O)NCc2c(F)cc(c3ccccc3)cc2)c(cc1)CN4CCN(Cc5ccccc5)CC4
0.27758	Brc1cc(NC(=O)C(=O)NCc2c(F)cc(c3ccccc3)cc2)c(cc1)CN4CCN(Cc5ccccc5)CC4
0.27758	Brc1cc(NC(=O)C(=O)NCc2c(F)cc(c3ccccc3)cc2)c(cc1)CN4CCN(Cc5ccccc5)CC4
0.27758	Brc1cc(NC(=O)C(=O)NCc2c(F)cc(c3ccccc3)cc2)c(cc1)CN4CCN(Cc5ccccc5)CC4
0.277439	S1C(=NC(c2ccc(cc2)CC(=O)OCC)=C1)NC(=O)c3cc(OC)c(OCC(=O)Nc4cc(ccc4)C(F)(F)F)cc3
0.277439	S1C(=NC(c2ccc(cc2)CC(=O)OCC)=C1)NC(=O)c3cc(OC)c(OCC(=O)Nc4cc(ccc4)C(F)(F)F)cc3
0.277439	S1C(=NC(c2ccc(cc2)CC(=O)OCC)=C1)NC(=O)c3cc(OC)c(OCC(=O)Nc4cc(ccc4)C(F)(F)F)cc3
0.277439	S1C(=NC(c2ccc(cc2)CC(=O)OCC)=C1)NC(=O)c3cc(OC)c(OCC(=O)Nc4cc(ccc4)C(F)(F)F)cc3
0.277439	S1C(=NC(c2ccc(cc2)CC(=O)OCC)=C1)NC(=O)c3cc(OC)c(OCC(=O)Nc4cc(ccc4)C(F)(F)F)cc3
0.277439	S1C(=NC(c2ccc(cc2)CC(=O)OCC)=C1)NC(=O)c3cc(OC)c(OCC(=O)Nc4cc(ccc4)C(F)(F)F)cc3
0.277439	S1C(=NC(c2ccc(cc2)CC(=O)OCC)=C1)NC(=O)c3cc(OC)c(OCC(=O)Nc4cc(ccc4)C(F)(F)F)cc3
0.277439	S1C(=NC(c2ccc(cc2)CC(=O)OCC)=C1)NC(=O)c3cc(OC)c(OCC(=O)Nc4cc(ccc4)C(F)(F)F)cc3
0.277439	S1C(=NC(c2ccc(cc2)CC(=O)OCC)=C1)NC(=O)c3cc(OC)c(OCC(=O)Nc4cc(ccc4)C(F)(F)F)cc3
0.277439	S1C(=NC(c2ccc(cc2)CC(=O)OCC)=C1)NC(=O)c3cc(OC)c(OCC(=O)Nc4cc(ccc4)C(F)(F)F)cc3
0.277372	O=C(Nc1cc(ccc1)CN2CCN(C(=O)C)CC2)c3c(OCCOC)cccc3
0.277372	O=C(Nc1cc(ccc1)CN2CCN(C(=O)C)CC2)c3c(OCCOC)cccc3
0.277372	O=C(Nc1cc(ccc1)CN2CCN(C(=O)C)CC2)c3c(OCCOC)cccc3
0.277372	O=C(Nc1cc(ccc1)CN2CCN(C(=O)C)CC2)c3c(OCCOC)cccc3
0.277372	O=C(Nc1cc(ccc1)CN2CCN(C(=O)C)CC2)c3c(OCCOC)cccc3
0.277372	O=C(Nc1cc(ccc1)CN2CCN(C(=O)C)CC2)c3c(OCCOC)cccc3
0.277372	O=C(Nc1cc(ccc1)CN2CCN(C(=O)C)CC2)c3c(OCCOC)cccc3
0.277372	O=C(Nc1cc(ccc1)CN2CCN(C(=O)C)CC2)c3c(OCCOC)cccc3
0.277372	O=C(Nc1cc(ccc1)CN2CCN(C(=O)C)CC2)c3c(OCCOC)cccc3
0.277372	O=C(Nc1cc(ccc1)CN2CCN(C(=O)C)CC2)c3c(OCCOC)cccc3
0.277154	FC(F)(F)CNC(=O)c1cc(NC(=O)NCc2cc(ccc2)CC(=O)O)c(cc1)C
0.276423	Clc1c(Cl)ccc(NC(=O)Nc2cc(ccc2)C(=O)Nc3ccc(cc3)COCCOC)c1
0.276423	Clc1c(Cl)ccc(NC(=O)Nc2cc(ccc2)C(=O)Nc3ccc(cc3)COCCOC)c1
0.276423	Clc1c(Cl)ccc(NC(=O)Nc2cc(ccc2)C(=O)Nc3ccc(cc3)COCCOC)c1
0.276423	Clc1c(Cl)ccc(NC(=O)Nc2cc(ccc2)C(=O)Nc3ccc(cc3)COCCOC)c1
0.276423	Clc1c(Cl)ccc(NC(=O)Nc2cc(ccc2)C(=O)Nc3ccc(cc3)COCCOC)c1
0.276423	Clc1c(Cl)ccc(NC(=O)Nc2cc(ccc2)C(=O)Nc3ccc(cc3)COCCOC)c1
0.276423	Clc1c(Cl)ccc(NC(=O)Nc2cc(ccc2)C(=O)Nc3ccc(cc3)COCCOC)c1
0.276423	Clc1c(Cl)ccc(NC(=O)Nc2cc(ccc2)C(=O)Nc3ccc(cc3)COCCOC)c1
0.276423	Clc1c(Cl)ccc(NC(=O)Nc2cc(ccc2)C(=O)Nc3ccc(cc3)COCCOC)c1
0.276423	Clc1c(Cl)ccc(NC(=O)Nc2cc(ccc2)C(=O)Nc3ccc(cc3)COCCOC)c1
0.276423	Fc1cc(c2ncccc2)cc(c1)C(=O)Nc3ccc(cc3)C(=O)C(C)C
0.276423	Fc1cc(c2ncccc2)cc(c1)C(=O)Nc3ccc(cc3)C(=O)C(C)C
0.276423	Fc1cc(c2ncccc2)cc(c1)C(=O)Nc3ccc(cc3)C(=O)C(C)C
0.276423	Fc1cc(c2ncccc2)cc(c1)C(=O)Nc3ccc(cc3)C(=O)C(C)C
0.276423	Fc1cc(c2ncccc2)cc(c1)C(=O)Nc3ccc(cc3)C(=O)C(C)C
0.276423	Fc1cc(c2ncccc2)cc(c1)C(=O)Nc3ccc(cc3)C(=O)C(C)C
0.276423	Fc1cc(c2ncccc2)cc(c1)C(=O)Nc3ccc(cc3)C(=O)C(C)C
0.276423	Fc1cc(c2ncccc2)cc(c1)C(=O)Nc3ccc(cc3)C(=O)C(C)C
0.276423	Fc1cc(c2ncccc2)cc(c1)C(=O)Nc3ccc(cc3)C(=O)C(C)C
0.276423	Fc1cc(c2ncccc2)cc(c1)C(=O)Nc3ccc(cc3)C(=O)C(C)C
0.27619	n1c(NN)cccc1c2cnccc2
0.27619	n1c(NN)cccc1c2cnccc2
0.27619	n1c(NN)cccc1c2cnccc2
0.27619	n1c(NN)cccc1c2cnccc2
0.27619	n1c(NN)cccc1c2cnccc2
0.27619	n1c(NN)cccc1c2cnccc2
0.27619	n1c(NN)cccc1c2cnccc2
0.27619	n1c(NN)cccc1c2cnccc2
0.27619	n1c(NN)cccc1c2cnccc2
0.27619	n1c(NN)cccc1c2cnccc2
0.276	O=C(OC)c1c(ccc(NC(=O)c2ccc(NC(=O)NC(C)C)cc2)c1)C
0.276	O=C(OC)c1c(ccc(NC(=O)c2ccc(NC(=O)NC(C)C)cc2)c1)C
0.276	O=C(OC)c1c(ccc(NC(=O)c2ccc(NC(=O)NC(C)C)cc2)c1)C
0.276	O=C(OC)c1c(ccc(NC(=O)c2ccc(NC(=O)NC(C)C)cc2)c1)C
0.276	O=C(OC)c1c(ccc(NC(=O)c2ccc(NC(=O)NC(C)C)cc2)c1)C
0.276	O=C(OC)c1c(ccc(NC(=O)c2ccc(NC(=O)NC(C)C)cc2)c1)C
0.276	O=C(OC)c1c(ccc(NC(=O)c2ccc(NC(=O)NC(C)C)cc2)c1)C
0.276	O=C(OC)c1c(ccc(NC(=O)c2ccc(NC(=O)NC(C)C)cc2)c1)C
0.276	O=C(OC)c1c(ccc(NC(=O)c2ccc(NC(=O)NC(C)C)cc2)c1)C
0.276	O=C(OC)c1c(ccc(NC(=O)c2ccc(NC(=O)NC(C)C)cc2)c1)C
0.275986	[O-][N+](=O)c1c(Nc2ccccc2)ccc(c1)C(=O)Nc3cc(ccc3)COC4CCCC4
0.275986	[O-][N+](=O)c1c(Nc2ccccc2)ccc(c1)C(=O)Nc3cc(ccc3)COC4CCCC4
0.275986	[O-][N+](=O)c1c(Nc2ccccc2)ccc(c1)C(=O)Nc3cc(ccc3)COC4CCCC4
0.275986	[O-][N+](=O)c1c(Nc2ccccc2)ccc(c1)C(=O)Nc3cc(ccc3)COC4CCCC4
0.275986	[O-][N+](=O)c1c(Nc2ccccc2)ccc(c1)C(=O)Nc3cc(ccc3)COC4CCCC4
0.275986	[O-][N+](=O)c1c(Nc2ccccc2)ccc(c1)C(=O)Nc3cc(ccc3)COC4CCCC4
0.275986	[O-][N+](=O)c1c(Nc2ccccc2)ccc(c1)C(=O)Nc3cc(ccc3)COC4CCCC4
0.275986	[O-][N+](=O)c1c(Nc2ccccc2)ccc(c1)C(=O)Nc3cc(ccc3)COC4CCCC4
0.275986	[O-][N+](=O)c1c(Nc2ccccc2)ccc(c1)C(=O)Nc3cc(ccc3)COC4CCCC4
0.275986	[O-][N+](=O)c1c(Nc2ccccc2)ccc(c1)C(=O)Nc3cc(ccc3)COC4CCCC4
0.275986	Fc1c(ccc(c2ccccc2)c1)CNC(=O)C(=O)Nc3c(ccc(NC(=O)C4CC4)c3)C
0.275986	Fc1c(ccc(c2ccccc2)c1)CNC(=O)C(=O)Nc3c(ccc(NC(=O)C4CC4)c3)C
0.275986	Fc1c(ccc(c2ccccc2)c1)CNC(=O)C(=O)Nc3c(ccc(NC(=O)C4CC4)c3)C
0.275986	Fc1c(ccc(c2ccccc2)c1)CNC(=O)C(=O)Nc3c(ccc(NC(=O)C4CC4)c3)C
0.275986	Fc1c(ccc(c2ccccc2)c1)CNC(=O)C(=O)Nc3c(ccc(NC(=O)C4CC4)c3)C
0.275986	Fc1c(ccc(c2ccccc2)c1)CNC(=O)C(=O)Nc3c(ccc(NC(=O)C4CC4)c3)C
0.275986	Fc1c(ccc(c2ccccc2)c1)CNC(=O)C(=O)Nc3c(ccc(NC(=O)C4CC4)c3)C
0.275986	Fc1c(ccc(c2ccccc2)c1)CNC(=O)C(=O)Nc3c(ccc(NC(=O)C4CC4)c3)C
0.275986	Fc1c(ccc(c2ccccc2)c1)CNC(=O)C(=O)Nc3c(ccc(NC(=O)C4CC4)c3)C
0.275986	Fc1c(ccc(c2ccccc2)c1)CNC(=O)C(=O)Nc3c(ccc(NC(=O)C4CC4)c3)C
0.275986	O=C(N1CCC(Nc2c(cccc2)C)CC1)C(=O)Nc3cnc(c4ccccc4)cc3
0.275986	O=C(N1CCC(Nc2c(cccc2)C)CC1)C(=O)Nc3cnc(c4ccccc4)cc3
0.275986	O=C(N1CCC(Nc2c(cccc2)C)CC1)C(=O)Nc3cnc(c4ccccc4)cc3
0.275986	O=C(N1CCC(Nc2c(cccc2)C)CC1)C(=O)Nc3cnc(c4ccccc4)cc3
0.275986	[O-][N+](=O)c1c(Nc2ccccc2)ccc(c1)C(=O)NCCc3ccc(N4CCN(CC4)C)cc3
0.275986	[O-][N+](=O)c1c(Nc2ccccc2)ccc(c1)C(=O)NCCc3ccc(N4CCN(CC4)C)cc3
0.27572	Clc1c(cc(cc1)C(=O)Nc2ccc(cc2)CNS(=O)(=O)C)C
0.27572	Clc1c(cc(cc1)C(=O)Nc2ccc(cc2)CNS(=O)(=O)C)C
0.27572	Clc1c(cc(cc1)C(=O)Nc2ccc(cc2)CNS(=O)(=O)C)C
0.27572	Clc1c(cc(cc1)C(=O)Nc2ccc(cc2)CNS(=O)(=O)C)C
0.27572	Clc1c(cc(cc1)C(=O)Nc2ccc(cc2)CNS(=O)(=O)C)C
0.27572	Clc1c(cc(cc1)C(=O)Nc2ccc(cc2)CNS(=O)(=O)C)C
0.27572	Clc1c(cc(cc1)C(=O)Nc2ccc(cc2)CNS(=O)(=O)C)C
0.27572	Clc1c(cc(cc1)C(=O)Nc2ccc(cc2)CNS(=O)(=O)C)C
0.275362	Clc1c(nc(cc1)C(=O)Nc2cc(ccc2)C3=NC(=CN3)C)C#N
0.275362	Clc1c(nc(cc1)C(=O)Nc2cc(ccc2)C3=NC(=CN3)C)C#N
0.275362	Clc1c(nc(cc1)C(=O)Nc2cc(ccc2)C3=NC(=CN3)C)C#N
0.275362	Clc1c(nc(cc1)C(=O)Nc2cc(ccc2)C3=NC(=CN3)C)C#N
0.275362	Clc1c(nc(cc1)C(=O)Nc2cc(ccc2)C3=NC(=CN3)C)C#N
0.275362	Clc1c(nc(cc1)C(=O)Nc2cc(ccc2)C3=NC(=CN3)C)C#N
0.275362	Clc1c(nc(cc1)C(=O)Nc2cc(ccc2)C3=NC(=CN3)C)C#N
0.275362	Clc1c(nc(cc1)C(=O)Nc2cc(ccc2)C3=NC(=CN3)C)C#N
0.275362	Clc1c(nc(cc1)C(=O)Nc2cc(ccc2)C3=NC(=CN3)C)C#N
0.275362	Clc1c(nc(cc1)C(=O)Nc2cc(ccc2)C3=NC(=CN3)C)C#N
0.275194	O=C(OC)COc1ccc(cc1)C(=O)Nc2c(c3ccccc3)cncc2
0.275194	O=C(OC)COc1ccc(cc1)C(=O)Nc2c(c3ccccc3)cncc2
0.275194	O=C(OC)COc1ccc(cc1)C(=O)Nc2c(c3ccccc3)cncc2
0.275194	O=C(OC)COc1ccc(cc1)C(=O)Nc2c(c3ccccc3)cncc2
0.275194	O=C(OC)COc1ccc(cc1)C(=O)Nc2c(c3ccccc3)cncc2
0.275194	O=C(OC)COc1ccc(cc1)C(=O)Nc2c(c3ccccc3)cncc2
0.275194	O=C(OC)COc1ccc(cc1)C(=O)Nc2c(c3ccccc3)cncc2
0.275194	O=C(OC)COc1ccc(cc1)C(=O)Nc2c(c3ccccc3)cncc2
0.275194	O=C(OC)COc1ccc(cc1)C(=O)Nc2c(c3ccccc3)cncc2
0.275194	O=C(OC)COc1ccc(cc1)C(=O)Nc2c(c3ccccc3)cncc2
0.275168	N#Cc1c(ccc(c1)CN2C(C3=NC(c4cc(ccc4)C)=CN3)CCC2)C
0.275168	N#Cc1c(ccc(c1)CN2C(C3=NC(c4cc(ccc4)C)=CN3)CCC2)C
0.275168	N#Cc1c(ccc(c1)CN2C(C3=NC(c4cc(ccc4)C)=CN3)CCC2)C
0.275168	N#Cc1c(ccc(c1)CN2C(C3=NC(c4cc(ccc4)C)=CN3)CCC2)C
0.275168	N#Cc1c(ccc(c1)CN2C(C3=NC(c4cc(ccc4)C)=CN3)CCC2)C
0.275168	N#Cc1c(ccc(c1)CN2C(C3=NC(c4cc(ccc4)C)=CN3)CCC2)C
0.275168	N#Cc1c(ccc(c1)CN2C(C3=NC(c4cc(ccc4)C)=CN3)CCC2)C
0.275168	N#Cc1c(ccc(c1)CN2C(C3=NC(c4cc(ccc4)C)=CN3)CCC2)C
0.275168	N#Cc1c(ccc(c1)CN2C(C3=NC(c4cc(ccc4)C)=CN3)CCC2)C
0.275168	N#Cc1c(ccc(c1)CN2C(C3=NC(c4cc(ccc4)C)=CN3)CCC2)C
0.275	FC(F)(F)CNC(=O)c1cc(NC(=O)C=O)c(cc1)C
0.275	FC(F)(F)CNC(=O)c1cc(NC(=O)C=O)c(cc1)C
0.275	O=C(Nc1ncc(c2cnc(cc2)C)cc1)C=3NN=C(c4c(cc(cc4)C)C)C3
0.275	O=C(Nc1ncc(c2cnc(cc2)C)cc1)C=3NN=C(c4c(cc(cc4)C)C)C3
0.275	O=C(Nc1ncc(c2cnc(cc2)C)cc1)C=3NN=C(c4c(cc(cc4)C)C)C3
0.275	O=C(Nc1ncc(c2cnc(cc2)C)cc1)C=3NN=C(c4c(cc(cc4)C)C)C3
0.274914	Brc1cc(ccc1)C(=O)Nc2cc(O)c(cc2)C(=O)Nc3c(cccc3)C(=O)N4CCN(CCC4)C
0.274914	Brc1cc(ccc1)C(=O)Nc2cc(O)c(cc2)C(=O)Nc3c(cccc3)C(=O)N4CCN(CCC4)C
0.274914	Brc1cc(ccc1)C(=O)Nc2cc(O)c(cc2)C(=O)Nc3c(cccc3)C(=O)N4CCN(CCC4)C
0.274914	Brc1cc(ccc1)C(=O)Nc2cc(O)c(cc2)C(=O)Nc3c(cccc3)C(=O)N4CCN(CCC4)C
0.274914	Brc1cc(ccc1)C(=O)Nc2cc(O)c(cc2)C(=O)Nc3c(cccc3)C(=O)N4CCN(CCC4)C
0.274725	S(=O)(=O)(Nc1c(F)ccc(c1)C(=O)Nc2cc(c(cc2)C)C(=O)OC)C
0.274725	S(=O)(=O)(Nc1c(F)ccc(c1)C(=O)Nc2cc(c(cc2)C)C(=O)OC)C
0.274725	S(=O)(=O)(Nc1c(F)ccc(c1)C(=O)Nc2cc(c(cc2)C)C(=O)OC)C
0.274725	S(=O)(=O)(Nc1c(F)ccc(c1)C(=O)Nc2cc(c(cc2)C)C(=O)OC)C
0.274725	S(=O)(=O)(Nc1c(F)ccc(c1)C(=O)Nc2cc(c(cc2)C)C(=O)OC)C
0.274725	S(=O)(=O)(Nc1c(F)ccc(c1)C(=O)Nc2cc(c(cc2)C)C(=O)OC)C
0.274725	S(=O)(=O)(Nc1c(F)ccc(c1)C(=O)Nc2cc(c(cc2)C)C(=O)OC)C
0.274725	S(=O)(=O)(Nc1c(F)ccc(c1)C(=O)Nc2cc(c(cc2)C)C(=O)OC)C
0.274725	S(=O)(=O)(Nc1c(F)ccc(c1)C(=O)Nc2cc(c(cc2)C)C(=O)OC)C
0.274725	S(=O)(=O)(Nc1c(F)ccc(c1)C(=O)Nc2cc(c(cc2)C)C(=O)OC)C
0.274725	O=C(OC)c1c(ccc(c1)CN(CC2=NC(c3ccccc3)=CN2)C)C
0.274725	O=C(OC)c1c(ccc(c1)CN(CC2=NC(c3ccccc3)=CN2)C)C
0.274725	O=C(OC)c1c(ccc(c1)CN(CC2=NC(c3ccccc3)=CN2)C)C
0.274725	Brc1cc(ccc1)COc2c(cccc2)C(=O)Nc3ccc(cc3)CCN4CCN(CC4)C
0.274725	Brc1cc(ccc1)COc2c(cccc2)C(=O)Nc3ccc(cc3)CCN4CCN(CC4)C
0.274725	Brc1cc(ccc1)COc2c(cccc2)C(=O)Nc3ccc(cc3)CCN4CCN(CC4)C
0.274725	Brc1cc(ccc1)COc2c(cccc2)C(=O)Nc3ccc(cc3)CCN4CCN(CC4)C
0.274576	Brc1cc(NC(=O)C(=O)N2CCC(Nc3c(cccc3)C)CC2)c(cc1)CN4CCN(Cc5ccccc5)CC4
0.274576	Brc1cc(NC(=O)C(=O)N2CCC(Nc3c(cccc3)C)CC2)c(cc1)CN4CCN(Cc5ccccc5)CC4
0.274576	Brc1cc(NC(=O)C(=O)N2CCC(Nc3c(cccc3)C)CC2)c(cc1)CN4CCN(Cc5ccccc5)CC4
0.274576	Brc1cc(NC(=O)C(=O)N2CCC(Nc3c(cccc3)C)CC2)c(cc1)CN4CCN(Cc5ccccc5)CC4
0.274576	Brc1cc(NC(=O)C(=O)N2CCC(Nc3c(cccc3)C)CC2)c(cc1)CN4CCN(Cc5ccccc5)CC4
0.274576	Brc1cc(NC(=O)C(=O)N2CCC(Nc3c(cccc3)C)CC2)c(cc1)CN4CCN(Cc5ccccc5)CC4
0.274576	Brc1cc(NC(=O)C(=O)N2CCC(Nc3c(cccc3)C)CC2)c(cc1)CN4CCN(Cc5ccccc5)CC4
0.274576	Brc1cc(NC(=O)C(=O)N2CCC(Nc3c(cccc3)C)CC2)c(cc1)CN4CCN(Cc5ccccc5)CC4
0.274576	Brc1cc(NC(=O)C(=O)N2CCC(Nc3c(cccc3)C)CC2)c(cc1)CN4CCN(Cc5ccccc5)CC4
0.274576	Brc1cc(NC(=O)C(=O)N2CCC(Nc3c(cccc3)C)CC2)c(cc1)CN4CCN(Cc5ccccc5)CC4
0.27451	O=C(Nc1c(OC)cc(NC(=O)c2ccc(N3N=C(Cc4ccccc4)CC3=O)cc2)cc1)c5cnccc5
0.27451	O=C(Nc1c(OC)cc(NC(=O)c2ccc(N3N=C(Cc4ccccc4)CC3=O)cc2)cc1)c5cnccc5
0.27451	S1C(=NC(=C1)CN2CCN(Cc3ccc(cc3)C(=O)NCC)CC2)C4=CSC=C4
0.27451	S1C(=NC(=C1)CN2CCN(Cc3ccc(cc3)C(=O)NCC)CC2)C4=CSC=C4
0.27451	S1C(=NC(=C1)CN2CCN(Cc3ccc(cc3)C(=O)NCC)CC2)C4=CSC=C4
0.27451	S1C(=NC(=C1)CN2CCN(Cc3ccc(cc3)C(=O)NCC)CC2)C4=CSC=C4
0.27451	S1C(=NC(=C1)CN2CCN(Cc3ccc(cc3)C(=O)NCC)CC2)C4=CSC=C4
0.27451	S1C(=NC(=C1)CN2CCN(Cc3ccc(cc3)C(=O)NCC)CC2)C4=CSC=C4
0.274419	O=C(Nc1cc(NC=O)c(cc1)C)C
0.274419	O=C(Nc1cc(NC=O)c(cc1)C)C
0.274419	O=C(Nc1cc(NC=O)c(cc1)C)C
0.274419	O=C(Nc1cc(NC=O)c(cc1)C)C
0.274419	O=C(Nc1cc(NC=O)c(cc1)C)C
0.274419	O=C(Nc1cc(NC=O)c(cc1)C)C
0.274419	O=C(Nc1cc(NC=O)c(cc1)C)C
0.274419	O=C(Nc1cc(NC=O)c(cc1)C)C
0.274419	O=C(Nc1cc(NC=O)c(cc1)C)C
0.274096	Clc1cc(NC(=O)CN(C(=O)c2cc(S(=O)(=O)N3CCN(Cc4ccccc4)CC3)c(F)cc2)CC)c(cc1)C
0.273973	n1c(nccc1c2cc(NC)ccc2)C
0.273723	O=C(Nc1cc2N=C(Nc2cc1)CN3CCN(CC3)C)c4cnc(N)cc4
0.273649	Clc1ccc(cc1)CN2CCN(c3ncccc3C(=O)Nc4c(c(SC)ccc4)C)CC2
0.273649	Clc1ccc(cc1)CN2CCN(c3ncccc3C(=O)Nc4c(c(SC)ccc4)C)CC2
0.273077	Clc1cc(Cl)cc(c1)C(=O)Nc2ccc(cc2)C(=O)NCC3CN(Cc4ccccc4)CCC3
0.273038	Brc1cc(ccc1)C(=O)Nc2cc(O)c(cc2)C(=O)Nc3cc(ccc3)CN4C(=O)CCCC4
0.273038	Brc1cc(ccc1)C(=O)Nc2cc(O)c(cc2)C(=O)Nc3cc(ccc3)CN4C(=O)CCCC4
0.273038	Brc1cc(ccc1)C(=O)Nc2cc(O)c(cc2)C(=O)Nc3cc(ccc3)CN4C(=O)CCCC4
0.273038	Brc1cc(ccc1)C(=O)Nc2cc(O)c(cc2)C(=O)Nc3cc(ccc3)CN4C(=O)CCCC4
0.273038	Brc1cc(ccc1)C(=O)Nc2cc(O)c(cc2)C(=O)Nc3cc(ccc3)CN4C(=O)CCCC4
0.273038	Brc1cc(ccc1)C(=O)Nc2cc(O)c(cc2)C(=O)Nc3cc(ccc3)CN4C(=O)CCCC4
0.273038	Brc1cc(ccc1)C(=O)Nc2cc(O)c(cc2)C(=O)Nc3cc(ccc3)CN4C(=O)CCCC4
0.273038	Brc1cc(ccc1)C(=O)Nc2cc(O)c(cc2)C(=O)Nc3cc(ccc3)CN4C(=O)CCCC4
0.273038	Brc1cc(ccc1)C(=O)Nc2cc(O)c(cc2)C(=O)Nc3cc(ccc3)CN4C(=O)CCCC4
0.273038	Brc1cc(ccc1)C(=O)Nc2cc(O)c(cc2)C(=O)Nc3cc(ccc3)CN4C(=O)CCCC4
0.273038	S(CC(NC(=O)C(=O)Nc1c(ccc(c1)C(=O)Nc2cc(ccc2)C(F)(F)F)C)c3ccccc3)C
0.272727	Ic1cc(NC(=O)C=2N=C(SC2)NC)c(cc1)C
0.272727	Ic1cc(NC(=O)C=2N=C(SC2)NC)c(cc1)C
0.272727	Ic1cc(NC(=O)C=2N=C(SC2)NC)c(cc1)C
0.272727	Ic1cc(NC(=O)C=2N=C(SC2)NC)c(cc1)C
0.272727	Ic1cc(NC(=O)C=2N=C(SC2)NC)c(cc1)C
0.272727	Ic1cc(NC(=O)C=2N=C(SC2)NC)c(cc1)C
0.272727	Ic1cc(NC(=O)C=2N=C(SC2)NC)c(cc1)C
0.272727	Ic1cc(NC(=O)C=2N=C(SC2)NC)c(cc1)C
0.272727	Ic1cc(NC(=O)C=2N=C(SC2)NC)c(cc1)C
0.272727	Ic1cc(NC(=O)C=2N=C(SC2)NC)c(cc1)C
0.272414	Brc1cc(NC(=O)C(=O)Nc2cc(ccc2)CN(CC=3N=CSC3)C)c(cc1)CN4CCN(Cc5ccccc5)CC4
0.27234	O=C(Nc1ccc(cc1)C=2N=NNN2)c3cc(ccc3)CN(C)C
0.27234	O=C(Nc1ccc(cc1)C=2N=NNN2)c3cc(ccc3)CN(C)C
0.27234	O=C(Nc1ccc(cc1)C=2N=NNN2)c3cc(ccc3)CN(C)C
0.27234	O=C(Nc1ccc(cc1)C=2N=NNN2)c3cc(ccc3)CN(C)C
0.27234	O=C(Nc1ccc(cc1)C=2N=NNN2)c3cc(ccc3)CN(C)C
0.27234	O=C(Nc1ccc(cc1)C=2N=NNN2)c3cc(ccc3)CN(C)C
0.27234	O=C(Nc1ccc(cc1)C=2N=NNN2)c3cc(ccc3)CN(C)C
0.27234	O=C(Nc1ccc(cc1)C=2N=NNN2)c3cc(ccc3)CN(C)C
0.27234	O=C(Nc1ccc(cc1)C=2N=NNN2)c3cc(ccc3)CN(C)C
0.27234	O=C(Nc1ccc(cc1)C=2N=NNN2)c3cc(ccc3)CN(C)C
0.271698	[O-][N+](=O)c1c(Nc2ccccc2)ccc(c1)C(=O)Nc3cc(NC(=O)COC)ccc3
0.271698	[O-][N+](=O)c1c(Nc2ccccc2)ccc(c1)C(=O)Nc3cc(NC(=O)COC)ccc3
0.271698	[O-][N+](=O)c1c(Nc2ccccc2)ccc(c1)C(=O)Nc3cc(NC(=O)COC)ccc3
0.271523	S1C(=NC(c2cc3c(cc2)cccc3)=C1)NC(=O)c4cc(NC(=O)OC)c(F)cc4
0.271523	S1C(=NC(c2cc3c(cc2)cccc3)=C1)NC(=O)c4cc(NC(=O)OC)c(F)cc4
0.271523	S1C(=NC(c2cc3c(cc2)cccc3)=C1)NC(=O)c4cc(NC(=O)OC)c(F)cc4
0.271523	S1C(=NC(c2cc3c(cc2)cccc3)=C1)NC(=O)c4cc(NC(=O)OC)c(F)cc4
0.271523	S1C(=NC(c2cc3c(cc2)cccc3)=C1)NC(=O)c4cc(NC(=O)OC)c(F)cc4
0.271523	S1C(=NC(c2cc3c(cc2)cccc3)=C1)NC(=O)c4cc(NC(=O)OC)c(F)cc4
0.271523	S1C(=NC(c2cc3c(cc2)cccc3)=C1)NC(=O)c4cc(NC(=O)OC)c(F)cc4
0.271523	S1C(=NC(c2cc3c(cc2)cccc3)=C1)NC(=O)c4cc(NC(=O)OC)c(F)cc4
0.271523	S1C(=NC(c2cc3c(cc2)cccc3)=C1)NC(=O)c4cc(NC(=O)OC)c(F)cc4
0.271523	S1C(=NC(c2cc3c(cc2)cccc3)=C1)NC(=O)c4cc(NC(=O)OC)c(F)cc4
0.271375	Fc1cc(c2ncccc2)cc(c1)C(=O)NCc3ccc(cc3)CN4CCC(C(=O)N)CC4
0.271028	Oc1c(ccc(c2cnccc2)c1)C
0.271028	Oc1c(ccc(c2cnccc2)c1)C
0.271028	Oc1c(ccc(c2cnccc2)c1)C
0.271028	Oc1c(ccc(c2cnccc2)c1)C
0.271028	Oc1c(ccc(c2cnccc2)c1)C
0.271028	Oc1c(ccc(c2cnccc2)c1)C
0.271028	Oc1c(ccc(c2cnccc2)c1)C
0.271028	Oc1c(ccc(c2cnccc2)c1)C
0.271028	Oc1c(ccc(c2cnccc2)c1)C
0.271028	Oc1c(ccc(c2cnccc2)c1)C
0.270677	Fc1c(NC(=O)OC)cc(cc1)C(=O)OCc2cc(NC(=O)c3ccccc3)ccc2
0.270677	Fc1c(NC(=O)OC)cc(cc1)C(=O)OCc2cc(NC(=O)c3ccccc3)ccc2
0.270677	Fc1c(NC(=O)OC)cc(cc1)C(=O)OCc2cc(NC(=O)c3ccccc3)ccc2
0.270677	Fc1c(NC(=O)OC)cc(cc1)C(=O)OCc2cc(NC(=O)c3ccccc3)ccc2
0.270677	Fc1c(NC(=O)OC)cc(cc1)C(=O)OCc2cc(NC(=O)c3ccccc3)ccc2
0.270588	Brc1c(NC(=O)c2cc(NC(=O)Nc3cc(Cl)c(Cl)cc3)ccc2)ccc(c1)C
0.270588	Brc1c(NC(=O)c2cc(NC(=O)Nc3cc(Cl)c(Cl)cc3)ccc2)ccc(c1)C
0.270588	Brc1c(NC(=O)c2cc(NC(=O)Nc3cc(Cl)c(Cl)cc3)ccc2)ccc(c1)C
0.270588	Brc1c(NC(=O)c2cc(NC(=O)Nc3cc(Cl)c(Cl)cc3)ccc2)ccc(c1)C
0.270588	Brc1c(NC(=O)c2cc(NC(=O)Nc3cc(Cl)c(Cl)cc3)ccc2)ccc(c1)C
0.270588	Brc1c(NC(=O)c2cc(NC(=O)Nc3cc(Cl)c(Cl)cc3)ccc2)ccc(c1)C
0.270588	Brc1c(NC(=O)c2cc(NC(=O)Nc3cc(Cl)c(Cl)cc3)ccc2)ccc(c1)C
0.270588	Brc1c(NC(=O)c2cc(NC(=O)Nc3cc(Cl)c(Cl)cc3)ccc2)ccc(c1)C
0.270588	Brc1c(NC(=O)c2cc(NC(=O)Nc3cc(Cl)c(Cl)cc3)ccc2)ccc(c1)C
0.270588	Brc1c(NC(=O)c2cc(NC(=O)Nc3cc(Cl)c(Cl)cc3)ccc2)ccc(c1)C
0.27037	S(=O)(=O)(NCc1ccc(cc1)C(=O)NC=2SC=C(N2)c3ccncc3)c4ccccc4
0.27037	S(=O)(=O)(NCc1ccc(cc1)C(=O)NC=2SC=C(N2)c3ccncc3)c4ccccc4
0.27037	S(=O)(=O)(NCc1ccc(cc1)C(=O)NC=2SC=C(N2)c3ccncc3)c4ccccc4
0.27037	S(=O)(=O)(NCc1ccc(cc1)C(=O)NC=2SC=C(N2)c3ccncc3)c4ccccc4
0.27037	S(=O)(=O)(NCc1ccc(cc1)C(=O)NC=2SC=C(N2)c3ccncc3)c4ccccc4
0.27037	S(=O)(=O)(NCc1ccc(cc1)C(=O)NC=2SC=C(N2)c3ccncc3)c4ccccc4
0.27037	S(=O)(=O)(NCc1ccc(cc1)C(=O)NC=2SC=C(N2)c3ccncc3)c4ccccc4
0.27037	S(=O)(=O)(NCc1ccc(cc1)C(=O)NC=2SC=C(N2)c3ccncc3)c4ccccc4
0.27037	S(=O)(=O)(NCc1ccc(cc1)C(=O)NC=2SC=C(N2)c3ccncc3)c4ccccc4
0.27037	S(=O)(=O)(NCc1ccc(cc1)C(=O)NC=2SC=C(N2)c3ccncc3)c4ccccc4
0.27037	Fc1c(N2CCN(CC2)CC)ccc(NC(=O)c3ccc(cc3)C(OC)(C)C)c1
0.27037	Fc1c(N2CCN(CC2)CC)ccc(NC(=O)c3ccc(cc3)C(OC)(C)C)c1
0.27037	Fc1c(N2CCN(CC2)CC)ccc(NC(=O)c3ccc(cc3)C(OC)(C)C)c1
0.27037	Fc1c(N2CCN(CC2)CC)ccc(NC(=O)c3ccc(cc3)C(OC)(C)C)c1
0.270175	O=C(Nc1c(OC)cc(NC(=O)C2NCC(O)C2)cc1)c3cnccc3
0.270175	O=C(Nc1c(OC)cc(NC(=O)C2NCC(O)C2)cc1)c3cnccc3
0.270175	O=C(Nc1c(ccc(c1)C=2ON=C(N2)c3cc(OC)c(OC)cc3)C)Cc4ccncc4
0.269962	O=C(OC)c1c(c2c(cccc2)C(=O)Nc3cc(c(cc3)C)C(=O)OC)cccc1
0.269962	O=C(OC)c1c(c2c(cccc2)C(=O)Nc3cc(c(cc3)C)C(=O)OC)cccc1
0.269962	O=C(OC)c1c(c2c(cccc2)C(=O)Nc3cc(c(cc3)C)C(=O)OC)cccc1
0.269962	O=C(OC)c1c(c2c(cccc2)C(=O)Nc3cc(c(cc3)C)C(=O)OC)cccc1
0.269962	O=C(OC)c1c(c2c(cccc2)C(=O)Nc3cc(c(cc3)C)C(=O)OC)cccc1
[truncated: 8,001 more rows]
