# Supplementary material for: Galileo: Three-dimensional searching in large combinatorial fragment spaces on the example of pharmacophores
Source: J Comput Aided Mol Des. 2022 Nov 24;37(1):1–16. doi: 10.1007/s10822-022-00485-y (PMC10032335; doi:10.1007/s10822-022-00485-y)
Supplement: Supplementary file 4 — Supplementary file 3a [file 10822_2022_485_MOESM3_ESMa.zip › Imatinib_Galileo/18/out_1.csv]

Score	SMILES
0.444934	O=C(Nc1ccc(c2nc(ccn2)C)cc1)c3ccc(cc3)CN4CCC(O)CC4
0.444934	O=C(Nc1ccc(c2nc(ccn2)C)cc1)c3ccc(cc3)CN4CCC(O)CC4
0.444934	O=C(Nc1ccc(c2nc(ccn2)C)cc1)c3ccc(cc3)CN4CCC(O)CC4
0.444934	O=C(Nc1ccc(c2nc(ccn2)C)cc1)c3ccc(cc3)CN4CCC(O)CC4
0.444934	O=C(Nc1ccc(c2nc(ccn2)C)cc1)c3ccc(cc3)CN4CCC(O)CC4
0.444934	O=C(Nc1ccc(c2nc(ccn2)C)cc1)c3ccc(cc3)CN4CCC(O)CC4
0.444934	O=C(Nc1ccc(c2nc(ccn2)C)cc1)c3ccc(cc3)CN4CCC(O)CC4
0.444934	O=C(Nc1ccc(c2nc(ccn2)C)cc1)c3ccc(cc3)CN4CCC(O)CC4
0.444934	O=C(Nc1ccc(c2nc(ccn2)C)cc1)c3ccc(cc3)CN4CCC(O)CC4
0.444934	O=C(Nc1ccc(c2nc(ccn2)C)cc1)c3ccc(cc3)CN4CCC(O)CC4
0.432653	Fc1c(F)ccc(c2nc(ncc2)NC(=O)c3cc(NC(=O)NC)ccc3)c1
0.432653	Fc1c(F)ccc(c2nc(ncc2)NC(=O)c3cc(NC(=O)NC)ccc3)c1
0.432653	Fc1c(F)ccc(c2nc(ncc2)NC(=O)c3cc(NC(=O)NC)ccc3)c1
0.432653	Fc1c(F)ccc(c2nc(ncc2)NC(=O)c3cc(NC(=O)NC)ccc3)c1
0.432653	Fc1c(F)ccc(c2nc(ncc2)NC(=O)c3cc(NC(=O)NC)ccc3)c1
0.432653	Fc1c(F)ccc(c2nc(ncc2)NC(=O)c3cc(NC(=O)NC)ccc3)c1
0.432653	Fc1c(F)ccc(c2nc(ncc2)NC(=O)c3cc(NC(=O)NC)ccc3)c1
0.432653	Fc1c(F)ccc(c2nc(ncc2)NC(=O)c3cc(NC(=O)NC)ccc3)c1
0.432653	Fc1c(F)ccc(c2nc(ncc2)NC(=O)c3cc(NC(=O)NC)ccc3)c1
0.432653	Fc1c(F)ccc(c2nc(ncc2)NC(=O)c3cc(NC(=O)NC)ccc3)c1
0.430962	Clc1cc(Cl)cc(c1)C(=O)Nc2ccc(cc2)C(=O)Nc3nc(c4cc(F)c(F)cc4)ccn3
0.430962	Clc1cc(Cl)cc(c1)C(=O)Nc2ccc(cc2)C(=O)Nc3nc(c4cc(F)c(F)cc4)ccn3
0.430962	Clc1cc(Cl)cc(c1)C(=O)Nc2ccc(cc2)C(=O)Nc3nc(c4cc(F)c(F)cc4)ccn3
0.430962	Clc1cc(Cl)cc(c1)C(=O)Nc2ccc(cc2)C(=O)Nc3nc(c4cc(F)c(F)cc4)ccn3
0.430962	Clc1cc(Cl)cc(c1)C(=O)Nc2ccc(cc2)C(=O)Nc3nc(c4cc(F)c(F)cc4)ccn3
0.430962	Clc1cc(Cl)cc(c1)C(=O)Nc2ccc(cc2)C(=O)Nc3nc(c4cc(F)c(F)cc4)ccn3
0.430962	Clc1cc(Cl)cc(c1)C(=O)Nc2ccc(cc2)C(=O)Nc3nc(c4cc(F)c(F)cc4)ccn3
0.430962	Clc1cc(Cl)cc(c1)C(=O)Nc2ccc(cc2)C(=O)Nc3nc(c4cc(F)c(F)cc4)ccn3
0.430962	Clc1cc(Cl)cc(c1)C(=O)Nc2ccc(cc2)C(=O)Nc3nc(c4cc(F)c(F)cc4)ccn3
0.430962	Clc1cc(Cl)cc(c1)C(=O)Nc2ccc(cc2)C(=O)Nc3nc(c4cc(F)c(F)cc4)ccn3
0.425234	FCCc1ccc(cc1)C(=O)Nc2cc(NC(=O)c3ccncc3)c(cc2)C
0.425234	FCCc1ccc(cc1)C(=O)Nc2cc(NC(=O)c3ccncc3)c(cc2)C
0.425234	FCCc1ccc(cc1)C(=O)Nc2cc(NC(=O)c3ccncc3)c(cc2)C
0.425234	FCCc1ccc(cc1)C(=O)Nc2cc(NC(=O)c3ccncc3)c(cc2)C
0.425234	FCCc1ccc(cc1)C(=O)Nc2cc(NC(=O)c3ccncc3)c(cc2)C
0.425234	FCCc1ccc(cc1)C(=O)Nc2cc(NC(=O)c3ccncc3)c(cc2)C
0.425234	FCCc1ccc(cc1)C(=O)Nc2cc(NC(=O)c3ccncc3)c(cc2)C
0.425234	FCCc1ccc(cc1)C(=O)Nc2cc(NC(=O)c3ccncc3)c(cc2)C
0.425234	FCCc1ccc(cc1)C(=O)Nc2cc(NC(=O)c3ccncc3)c(cc2)C
0.425234	FCCc1ccc(cc1)C(=O)Nc2cc(NC(=O)c3ccncc3)c(cc2)C
0.411504	Fc1c(F)ccc(c2nc(ncc2)NC(=O)c3ccc(F)cc3)c1
0.411504	Fc1c(F)ccc(c2nc(ncc2)NC(=O)c3ccc(F)cc3)c1
0.411504	Fc1c(F)ccc(c2nc(ncc2)NC(=O)c3ccc(F)cc3)c1
0.411504	Fc1c(F)ccc(c2nc(ncc2)NC(=O)c3ccc(F)cc3)c1
0.411504	Fc1c(F)ccc(c2nc(ncc2)NC(=O)c3ccc(F)cc3)c1
0.411504	Fc1c(F)ccc(c2nc(ncc2)NC(=O)c3ccc(F)cc3)c1
0.411504	Fc1c(F)ccc(c2nc(ncc2)NC(=O)c3ccc(F)cc3)c1
0.411504	Fc1c(F)ccc(c2nc(ncc2)NC(=O)c3ccc(F)cc3)c1
0.411504	Fc1c(F)ccc(c2nc(ncc2)NC(=O)c3ccc(F)cc3)c1
0.411504	Fc1c(F)ccc(c2nc(ncc2)NC(=O)c3ccc(F)cc3)c1
0.369565	O=C(Nc1c(ccc(c1)C(=O)Nc2cc(ccc2)C(=O)NCc3ccccc3)C)c4ccccc4
0.369565	O=C(Nc1c(ccc(c1)C(=O)Nc2cc(ccc2)C(=O)NCc3ccccc3)C)c4ccccc4
0.369565	O=C(Nc1c(ccc(c1)C(=O)Nc2cc(ccc2)C(=O)NCc3ccccc3)C)c4ccccc4
0.369565	O=C(Nc1c(ccc(c1)C(=O)Nc2cc(ccc2)C(=O)NCc3ccccc3)C)c4ccccc4
0.369565	O=C(Nc1c(ccc(c1)C(=O)Nc2cc(ccc2)C(=O)NCc3ccccc3)C)c4ccccc4
0.369565	O=C(Nc1c(ccc(c1)C(=O)Nc2cc(ccc2)C(=O)NCc3ccccc3)C)c4ccccc4
0.369565	O=C(Nc1c(ccc(c1)C(=O)Nc2cc(ccc2)C(=O)NCc3ccccc3)C)c4ccccc4
0.369565	O=C(Nc1c(ccc(c1)C(=O)Nc2cc(ccc2)C(=O)NCc3ccccc3)C)c4ccccc4
0.369565	O=C(Nc1c(ccc(c1)C(=O)Nc2cc(ccc2)C(=O)NCc3ccccc3)C)c4ccccc4
0.369565	O=C(Nc1c(ccc(c1)C(=O)Nc2cc(ccc2)C(=O)NCc3ccccc3)C)c4ccccc4
0.369099	FC(F)(F)CNC(=O)c1cc(NC(=O)c2cnccc2)c(cc1)C
0.369099	FC(F)(F)CNC(=O)c1cc(NC(=O)c2cnccc2)c(cc1)C
0.369099	FC(F)(F)CNC(=O)c1cc(NC(=O)c2cnccc2)c(cc1)C
0.369099	FC(F)(F)CNC(=O)c1cc(NC(=O)c2cnccc2)c(cc1)C
0.369099	FC(F)(F)CNC(=O)c1cc(NC(=O)c2cnccc2)c(cc1)C
0.369099	FC(F)(F)CNC(=O)c1cc(NC(=O)c2cnccc2)c(cc1)C
0.369099	FC(F)(F)CNC(=O)c1cc(NC(=O)c2cnccc2)c(cc1)C
0.369099	FC(F)(F)CNC(=O)c1cc(NC(=O)c2cnccc2)c(cc1)C
0.369099	FC(F)(F)CNC(=O)c1cc(NC(=O)c2cnccc2)c(cc1)C
0.369099	FC(F)(F)CNC(=O)c1cc(NC(=O)c2cnccc2)c(cc1)C
0.366667	S1C(=NC(c2c(cc(cc2)C)C)=C1)NC(=O)c3ccc(cc3)CN4CCC(O)CC4
0.366667	S1C(=NC(c2c(cc(cc2)C)C)=C1)NC(=O)c3ccc(cc3)CN4CCC(O)CC4
0.366667	S1C(=NC(c2c(cc(cc2)C)C)=C1)NC(=O)c3ccc(cc3)CN4CCC(O)CC4
0.366667	S1C(=NC(c2c(cc(cc2)C)C)=C1)NC(=O)c3ccc(cc3)CN4CCC(O)CC4
0.366667	S1C(=NC(c2c(cc(cc2)C)C)=C1)NC(=O)c3ccc(cc3)CN4CCC(O)CC4
0.366667	S1C(=NC(c2c(cc(cc2)C)C)=C1)NC(=O)c3ccc(cc3)CN4CCC(O)CC4
0.366667	S1C(=NC(c2c(cc(cc2)C)C)=C1)NC(=O)c3ccc(cc3)CN4CCC(O)CC4
0.366667	S1C(=NC(c2c(cc(cc2)C)C)=C1)NC(=O)c3ccc(cc3)CN4CCC(O)CC4
0.366667	S1C(=NC(c2c(cc(cc2)C)C)=C1)NC(=O)c3ccc(cc3)CN4CCC(O)CC4
0.366667	S1C(=NC(c2c(cc(cc2)C)C)=C1)NC(=O)c3ccc(cc3)CN4CCC(O)CC4
0.362595	S1C(=NC(c2cc(ccc2)C(=O)Nc3c(ccc(c3)C(=O)NCC(F)(F)F)C)=C1)C
0.362595	S1C(=NC(c2cc(ccc2)C(=O)Nc3c(ccc(c3)C(=O)NCC(F)(F)F)C)=C1)C
0.360656	S(c1c(cc(cc1)C)C)c2ccc(NC(=O)c3ccc(cc3)CN4CCC(O)CC4)cc2
0.360656	S(c1c(cc(cc1)C)C)c2ccc(NC(=O)c3ccc(cc3)CN4CCC(O)CC4)cc2
0.360656	S(c1c(cc(cc1)C)C)c2ccc(NC(=O)c3ccc(cc3)CN4CCC(O)CC4)cc2
0.360656	S(c1c(cc(cc1)C)C)c2ccc(NC(=O)c3ccc(cc3)CN4CCC(O)CC4)cc2
0.360656	S(c1c(cc(cc1)C)C)c2ccc(NC(=O)c3ccc(cc3)CN4CCC(O)CC4)cc2
0.360656	S(c1c(cc(cc1)C)C)c2ccc(NC(=O)c3ccc(cc3)CN4CCC(O)CC4)cc2
0.360656	S(c1c(cc(cc1)C)C)c2ccc(NC(=O)c3ccc(cc3)CN4CCC(O)CC4)cc2
0.360656	S(c1c(cc(cc1)C)C)c2ccc(NC(=O)c3ccc(cc3)CN4CCC(O)CC4)cc2
0.360656	S(c1c(cc(cc1)C)C)c2ccc(NC(=O)c3ccc(cc3)CN4CCC(O)CC4)cc2
0.360656	S(c1c(cc(cc1)C)C)c2ccc(NC(=O)c3ccc(cc3)CN4CCC(O)CC4)cc2
0.360465	Fc1c(F)ccc(c2nc(ncc2)NC(=O)c3ccc(N(CCCC)CC)cc3)c1
0.360465	Fc1c(F)ccc(c2nc(ncc2)NC(=O)c3ccc(N(CCCC)CC)cc3)c1
0.360465	Fc1c(F)ccc(c2nc(ncc2)NC(=O)c3ccc(N(CCCC)CC)cc3)c1
0.360465	Fc1c(F)ccc(c2nc(ncc2)NC(=O)c3ccc(N(CCCC)CC)cc3)c1
0.360465	Fc1c(F)ccc(c2nc(ncc2)NC(=O)c3ccc(N(CCCC)CC)cc3)c1
0.360465	Fc1c(F)ccc(c2nc(ncc2)NC(=O)c3ccc(N(CCCC)CC)cc3)c1
0.360465	Fc1c(F)ccc(c2nc(ncc2)NC(=O)c3ccc(N(CCCC)CC)cc3)c1
0.360465	Fc1c(F)ccc(c2nc(ncc2)NC(=O)c3ccc(N(CCCC)CC)cc3)c1
0.360465	Fc1c(F)ccc(c2nc(ncc2)NC(=O)c3ccc(N(CCCC)CC)cc3)c1
0.360465	Fc1c(F)ccc(c2nc(ncc2)NC(=O)c3ccc(N(CCCC)CC)cc3)c1
0.359848	Ic1c(cccc1C)C(=O)Nc2nc(c3cc(F)c(F)cc3)ccn2
0.359848	Ic1c(cccc1C)C(=O)Nc2nc(c3cc(F)c(F)cc3)ccn2
0.359848	Ic1c(cccc1C)C(=O)Nc2nc(c3cc(F)c(F)cc3)ccn2
0.359848	Ic1c(cccc1C)C(=O)Nc2nc(c3cc(F)c(F)cc3)ccn2
0.359848	Ic1c(cccc1C)C(=O)Nc2nc(c3cc(F)c(F)cc3)ccn2
0.359848	Ic1c(cccc1C)C(=O)Nc2nc(c3cc(F)c(F)cc3)ccn2
0.359848	Ic1c(cccc1C)C(=O)Nc2nc(c3cc(F)c(F)cc3)ccn2
0.359848	Ic1c(cccc1C)C(=O)Nc2nc(c3cc(F)c(F)cc3)ccn2
0.359848	Ic1c(cccc1C)C(=O)Nc2nc(c3cc(F)c(F)cc3)ccn2
0.359848	Ic1c(cccc1C)C(=O)Nc2nc(c3cc(F)c(F)cc3)ccn2
0.356863	O=C(Nc1ccc(c2nc(ccn2)C)cc1)c3c(cc(Oc4ccccc4)cc3)C
0.356863	O=C(Nc1ccc(c2nc(ccn2)C)cc1)c3c(cc(Oc4ccccc4)cc3)C
0.356863	O=C(Nc1ccc(c2nc(ccn2)C)cc1)c3c(cc(Oc4ccccc4)cc3)C
0.356863	O=C(Nc1ccc(c2nc(ccn2)C)cc1)c3c(cc(Oc4ccccc4)cc3)C
0.356863	O=C(Nc1ccc(c2nc(ccn2)C)cc1)c3c(cc(Oc4ccccc4)cc3)C
0.356863	O=C(Nc1ccc(c2nc(ccn2)C)cc1)c3c(cc(Oc4ccccc4)cc3)C
0.356863	O=C(Nc1ccc(c2nc(ccn2)C)cc1)c3c(cc(Oc4ccccc4)cc3)C
0.356863	O=C(Nc1ccc(c2nc(ccn2)C)cc1)c3c(cc(Oc4ccccc4)cc3)C
0.356863	O=C(Nc1ccc(c2nc(ccn2)C)cc1)c3c(cc(Oc4ccccc4)cc3)C
0.356863	O=C(Nc1ccc(c2nc(ccn2)C)cc1)c3c(cc(Oc4ccccc4)cc3)C
0.355372	O=C(Nc1c(ccc(NC(=O)c2cc3OCCOc3cc2)c1)C)c4ccncc4
0.355372	O=C(Nc1c(ccc(NC(=O)c2cc3OCCOc3cc2)c1)C)c4ccncc4
0.355372	O=C(Nc1c(ccc(NC(=O)c2cc3OCCOc3cc2)c1)C)c4ccncc4
0.355372	O=C(Nc1c(ccc(NC(=O)c2cc3OCCOc3cc2)c1)C)c4ccncc4
0.355372	O=C(Nc1c(ccc(NC(=O)c2cc3OCCOc3cc2)c1)C)c4ccncc4
0.355372	O=C(Nc1c(ccc(NC(=O)c2cc3OCCOc3cc2)c1)C)c4ccncc4
0.355372	O=C(Nc1c(ccc(NC(=O)c2cc3OCCOc3cc2)c1)C)c4ccncc4
0.355372	O=C(Nc1c(ccc(NC(=O)c2cc3OCCOc3cc2)c1)C)c4ccncc4
0.355372	O=C(Nc1c(ccc(NC(=O)c2cc3OCCOc3cc2)c1)C)c4ccncc4
0.355372	O=C(Nc1c(ccc(NC(=O)c2cc3OCCOc3cc2)c1)C)c4ccncc4
0.354839	S(c1ccc(cc1)C(=O)Nc2ccc(cc2)CN3CCN(CC3)C)CCCO
0.354701	O=C(Nc1ccc(c2nc(ccn2)C)cc1)c3ccc(OCc4ccncc4)cc3
0.354701	O=C(Nc1ccc(c2nc(ccn2)C)cc1)c3ccc(OCc4ccncc4)cc3
0.354701	O=C(Nc1ccc(c2nc(ccn2)C)cc1)c3ccc(OCc4ccncc4)cc3
0.354701	O=C(Nc1ccc(c2nc(ccn2)C)cc1)c3ccc(OCc4ccncc4)cc3
0.354701	O=C(Nc1ccc(c2nc(ccn2)C)cc1)c3ccc(OCc4ccncc4)cc3
0.354701	O=C(Nc1ccc(c2nc(ccn2)C)cc1)c3ccc(OCc4ccncc4)cc3
0.354701	O=C(Nc1ccc(c2nc(ccn2)C)cc1)c3ccc(OCc4ccncc4)cc3
0.354701	O=C(Nc1ccc(c2nc(ccn2)C)cc1)c3ccc(OCc4ccncc4)cc3
0.354701	O=C(Nc1ccc(c2nc(ccn2)C)cc1)c3ccc(OCc4ccncc4)cc3
0.354701	O=C(Nc1ccc(c2nc(ccn2)C)cc1)c3ccc(OCc4ccncc4)cc3
0.353846	Clc1ccc(cc1)C2=NOC(=N2)NNC(=O)c3cc(NC(=O)c4ccccc4)c(cc3)C
0.353846	Clc1ccc(cc1)C2=NOC(=N2)NNC(=O)c3cc(NC(=O)c4ccccc4)c(cc3)C
0.353846	Clc1ccc(cc1)C2=NOC(=N2)NNC(=O)c3cc(NC(=O)c4ccccc4)c(cc3)C
0.353846	Clc1ccc(cc1)C2=NOC(=N2)NNC(=O)c3cc(NC(=O)c4ccccc4)c(cc3)C
0.353846	Clc1ccc(cc1)C2=NOC(=N2)NNC(=O)c3cc(NC(=O)c4ccccc4)c(cc3)C
0.353846	Clc1ccc(cc1)C2=NOC(=N2)NNC(=O)c3cc(NC(=O)c4ccccc4)c(cc3)C
0.353846	Clc1ccc(cc1)C2=NOC(=N2)NNC(=O)c3cc(NC(=O)c4ccccc4)c(cc3)C
0.353846	Clc1ccc(cc1)C2=NOC(=N2)NNC(=O)c3cc(NC(=O)c4ccccc4)c(cc3)C
0.353846	Clc1ccc(cc1)C2=NOC(=N2)NNC(=O)c3cc(NC(=O)c4ccccc4)c(cc3)C
0.353846	Clc1ccc(cc1)C2=NOC(=N2)NNC(=O)c3cc(NC(=O)c4ccccc4)c(cc3)C
0.353414	Fc1c(OC)ccc(c1)C(=O)Nc2ccc(c3nc(ccn3)C)cc2
0.353414	Fc1c(OC)ccc(c1)C(=O)Nc2ccc(c3nc(ccn3)C)cc2
0.353414	Fc1c(OC)ccc(c1)C(=O)Nc2ccc(c3nc(ccn3)C)cc2
0.353414	Fc1c(OC)ccc(c1)C(=O)Nc2ccc(c3nc(ccn3)C)cc2
0.353414	Fc1c(OC)ccc(c1)C(=O)Nc2ccc(c3nc(ccn3)C)cc2
0.353414	Fc1c(OC)ccc(c1)C(=O)Nc2ccc(c3nc(ccn3)C)cc2
0.353414	Fc1c(OC)ccc(c1)C(=O)Nc2ccc(c3nc(ccn3)C)cc2
0.353414	Fc1c(OC)ccc(c1)C(=O)Nc2ccc(c3nc(ccn3)C)cc2
0.353414	Fc1c(OC)ccc(c1)C(=O)Nc2ccc(c3nc(ccn3)C)cc2
0.353414	Fc1c(OC)ccc(c1)C(=O)Nc2ccc(c3nc(ccn3)C)cc2
0.350195	S1C=C(C(=O)Nc2nc(c3cc(F)c(F)cc3)ccn2)C(=C1)C
0.350195	S1C=C(C(=O)Nc2nc(c3cc(F)c(F)cc3)ccn2)C(=C1)C
0.350195	S1C=C(C(=O)Nc2nc(c3cc(F)c(F)cc3)ccn2)C(=C1)C
0.350195	S1C=C(C(=O)Nc2nc(c3cc(F)c(F)cc3)ccn2)C(=C1)C
0.350195	S1C=C(C(=O)Nc2nc(c3cc(F)c(F)cc3)ccn2)C(=C1)C
0.350195	S1C=C(C(=O)Nc2nc(c3cc(F)c(F)cc3)ccn2)C(=C1)C
0.350195	S1C=C(C(=O)Nc2nc(c3cc(F)c(F)cc3)ccn2)C(=C1)C
0.350195	S1C=C(C(=O)Nc2nc(c3cc(F)c(F)cc3)ccn2)C(=C1)C
0.350195	S1C=C(C(=O)Nc2nc(c3cc(F)c(F)cc3)ccn2)C(=C1)C
0.350195	S1C=C(C(=O)Nc2nc(c3cc(F)c(F)cc3)ccn2)C(=C1)C
0.349481	Clc1c(NC(=O)c2ccc(OC)cc2)cc(cc1)C(=O)NC(C=3SC=C(N3)c4cnccc4)C
0.349206	O=C(Nc1c(ccc(c1)C(=O)Nc2cc(c(N3CCOCC3)cc2)C)C)c4ccccc4
0.349206	O=C(Nc1c(ccc(c1)C(=O)Nc2cc(c(N3CCOCC3)cc2)C)C)c4ccccc4
0.349206	O=C(Nc1c(ccc(c1)C(=O)Nc2cc(c(N3CCOCC3)cc2)C)C)c4ccccc4
0.349206	O=C(Nc1c(ccc(c1)C(=O)Nc2cc(c(N3CCOCC3)cc2)C)C)c4ccccc4
0.349206	O=C(Nc1c(ccc(c1)C(=O)Nc2cc(c(N3CCOCC3)cc2)C)C)c4ccccc4
0.349206	O=C(Nc1c(ccc(c1)C(=O)Nc2cc(c(N3CCOCC3)cc2)C)C)c4ccccc4
0.349206	O=C(Nc1c(ccc(c1)C(=O)Nc2cc(c(N3CCOCC3)cc2)C)C)c4ccccc4
0.349206	O=C(Nc1c(ccc(c1)C(=O)Nc2cc(c(N3CCOCC3)cc2)C)C)c4ccccc4
0.349206	O=C(Nc1c(ccc(c1)C(=O)Nc2cc(c(N3CCOCC3)cc2)C)C)c4ccccc4
0.349206	O=C(Nc1c(ccc(c1)C(=O)Nc2cc(c(N3CCOCC3)cc2)C)C)c4ccccc4
0.348936	O=C(Nc1ccc(c2nc(ccn2)C)cc1)c3ccc(cc3)CNC(=O)C=C
0.348936	O=C(Nc1ccc(c2nc(ccn2)C)cc1)c3ccc(cc3)CNC(=O)C=C
0.348936	O=C(Nc1ccc(c2nc(ccn2)C)cc1)c3ccc(cc3)CNC(=O)C=C
0.348936	O=C(Nc1ccc(c2nc(ccn2)C)cc1)c3ccc(cc3)CNC(=O)C=C
0.348936	O=C(Nc1ccc(c2nc(ccn2)C)cc1)c3ccc(cc3)CNC(=O)C=C
0.348936	O=C(Nc1ccc(c2nc(ccn2)C)cc1)c3ccc(cc3)CNC(=O)C=C
0.348936	O=C(Nc1ccc(c2nc(ccn2)C)cc1)c3ccc(cc3)CNC(=O)C=C
0.348936	O=C(Nc1ccc(c2nc(ccn2)C)cc1)c3ccc(cc3)CNC(=O)C=C
0.348936	O=C(Nc1ccc(c2nc(ccn2)C)cc1)c3ccc(cc3)CNC(=O)C=C
0.348936	O=C(Nc1ccc(c2nc(ccn2)C)cc1)c3ccc(cc3)CNC(=O)C=C
0.348837	O=C(Nc1c(ccc(N)c1)C)c2ccncc2
0.348837	O=C(Nc1c(ccc(N)c1)C)c2ccncc2
0.348837	O=C(Nc1c(ccc(N)c1)C)c2ccncc2
0.348837	O=C(Nc1c(ccc(N)c1)C)c2ccncc2
0.348837	O=C(Nc1c(ccc(N)c1)C)c2ccncc2
0.348837	O=C(Nc1c(ccc(N)c1)C)c2ccncc2
0.348837	O=C(Nc1c(ccc(N)c1)C)c2ccncc2
0.348837	O=C(Nc1c(ccc(N)c1)C)c2ccncc2
0.348837	O=C(Nc1c(ccc(N)c1)C)c2ccncc2
0.348837	O=C(Nc1c(ccc(N)c1)C)c2ccncc2
0.348659	O=C(Nc1cc(NC(=O)C(=O)Nc2cc(c(OCCN3CCCC3)cc2)C)ccc1)c4cnccc4
0.348659	O=C(Nc1cc(NC(=O)C(=O)Nc2cc(c(OCCN3CCCC3)cc2)C)ccc1)c4cnccc4
0.348659	O=C(Nc1cc(NC(=O)C(=O)Nc2cc(c(OCCN3CCCC3)cc2)C)ccc1)c4cnccc4
0.348659	O=C(Nc1cc(NC(=O)C(=O)Nc2cc(c(OCCN3CCCC3)cc2)C)ccc1)c4cnccc4
0.348659	O=C(Nc1cc(NC(=O)C(=O)Nc2cc(c(OCCN3CCCC3)cc2)C)ccc1)c4cnccc4
0.348659	O=C(Nc1cc(NC(=O)C(=O)Nc2cc(c(OCCN3CCCC3)cc2)C)ccc1)c4cnccc4
0.348659	O=C(Nc1cc(NC(=O)C(=O)Nc2cc(c(OCCN3CCCC3)cc2)C)ccc1)c4cnccc4
0.348659	O=C(Nc1cc(NC(=O)C(=O)Nc2cc(c(OCCN3CCCC3)cc2)C)ccc1)c4cnccc4
0.348659	O=C(Nc1cc(NC(=O)C(=O)Nc2cc(c(OCCN3CCCC3)cc2)C)ccc1)c4cnccc4
0.348659	O=C(Nc1cc(NC(=O)C(=O)Nc2cc(c(OCCN3CCCC3)cc2)C)ccc1)c4cnccc4
0.348485	S(=O)(=O)(NC)c1cc(NC(=O)c2ccc(S(=O)(=O)Cc3cnccc3)cc2)c(cc1)C
0.348485	S(=O)(=O)(NC)c1cc(NC(=O)c2ccc(S(=O)(=O)Cc3cnccc3)cc2)c(cc1)C
0.348485	S(=O)(=O)(NC)c1cc(NC(=O)c2ccc(S(=O)(=O)Cc3cnccc3)cc2)c(cc1)C
0.348485	S(=O)(=O)(NC)c1cc(NC(=O)c2ccc(S(=O)(=O)Cc3cnccc3)cc2)c(cc1)C
0.348485	S(=O)(=O)(NC)c1cc(NC(=O)c2ccc(S(=O)(=O)Cc3cnccc3)cc2)c(cc1)C
0.348485	S(=O)(=O)(NC)c1cc(NC(=O)c2ccc(S(=O)(=O)Cc3cnccc3)cc2)c(cc1)C
0.348485	S(=O)(=O)(NC)c1cc(NC(=O)c2ccc(S(=O)(=O)Cc3cnccc3)cc2)c(cc1)C
0.348485	S(=O)(=O)(NC)c1cc(NC(=O)c2ccc(S(=O)(=O)Cc3cnccc3)cc2)c(cc1)C
0.348485	S(=O)(=O)(NC)c1cc(NC(=O)c2ccc(S(=O)(=O)Cc3cnccc3)cc2)c(cc1)C
0.348485	S(=O)(=O)(NC)c1cc(NC(=O)c2ccc(S(=O)(=O)Cc3cnccc3)cc2)c(cc1)C
0.347826	S(c1cc(NC(=O)c2cc(NC(=O)c3ccccc3)c(cc2)C)ccc1)C
0.347826	S(c1cc(NC(=O)c2cc(NC(=O)c3ccccc3)c(cc2)C)ccc1)C
0.347826	S(c1cc(NC(=O)c2cc(NC(=O)c3ccccc3)c(cc2)C)ccc1)C
0.347826	S(c1cc(NC(=O)c2cc(NC(=O)c3ccccc3)c(cc2)C)ccc1)C
0.347826	S(c1cc(NC(=O)c2cc(NC(=O)c3ccccc3)c(cc2)C)ccc1)C
0.347826	S(c1cc(NC(=O)c2cc(NC(=O)c3ccccc3)c(cc2)C)ccc1)C
0.347826	S(c1cc(NC(=O)c2cc(NC(=O)c3ccccc3)c(cc2)C)ccc1)C
0.347826	S(c1cc(NC(=O)c2cc(NC(=O)c3ccccc3)c(cc2)C)ccc1)C
0.347826	S(c1cc(NC(=O)c2cc(NC(=O)c3ccccc3)c(cc2)C)ccc1)C
0.347826	S(c1cc(NC(=O)c2cc(NC(=O)c3ccccc3)c(cc2)C)ccc1)C
0.34471	ClC=1C(=NN(C1C)Cc2ccc(cc2)C(=O)Nc3nc(c4cc(F)c(F)cc4)ccn3)C
0.34471	ClC=1C(=NN(C1C)Cc2ccc(cc2)C(=O)Nc3nc(c4cc(F)c(F)cc4)ccn3)C
0.34471	ClC=1C(=NN(C1C)Cc2ccc(cc2)C(=O)Nc3nc(c4cc(F)c(F)cc4)ccn3)C
0.34471	ClC=1C(=NN(C1C)Cc2ccc(cc2)C(=O)Nc3nc(c4cc(F)c(F)cc4)ccn3)C
0.34471	ClC=1C(=NN(C1C)Cc2ccc(cc2)C(=O)Nc3nc(c4cc(F)c(F)cc4)ccn3)C
0.34471	ClC=1C(=NN(C1C)Cc2ccc(cc2)C(=O)Nc3nc(c4cc(F)c(F)cc4)ccn3)C
0.34471	ClC=1C(=NN(C1C)Cc2ccc(cc2)C(=O)Nc3nc(c4cc(F)c(F)cc4)ccn3)C
0.34471	ClC=1C(=NN(C1C)Cc2ccc(cc2)C(=O)Nc3nc(c4cc(F)c(F)cc4)ccn3)C
0.34471	ClC=1C(=NN(C1C)Cc2ccc(cc2)C(=O)Nc3nc(c4cc(F)c(F)cc4)ccn3)C
0.34471	ClC=1C(=NN(C1C)Cc2ccc(cc2)C(=O)Nc3nc(c4cc(F)c(F)cc4)ccn3)C
0.340807	O=C(Nc1ccc(cc1)C(=O)Nc2ccc(c3nc(ccn3)C)cc2)NC
0.340807	O=C(Nc1ccc(cc1)C(=O)Nc2ccc(c3nc(ccn3)C)cc2)NC
0.340807	O=C(Nc1ccc(cc1)C(=O)Nc2ccc(c3nc(ccn3)C)cc2)NC
0.340807	O=C(Nc1ccc(cc1)C(=O)Nc2ccc(c3nc(ccn3)C)cc2)NC
0.340807	O=C(Nc1ccc(cc1)C(=O)Nc2ccc(c3nc(ccn3)C)cc2)NC
0.340807	O=C(Nc1ccc(cc1)C(=O)Nc2ccc(c3nc(ccn3)C)cc2)NC
0.340807	O=C(Nc1ccc(cc1)C(=O)Nc2ccc(c3nc(ccn3)C)cc2)NC
0.340807	O=C(Nc1ccc(cc1)C(=O)Nc2ccc(c3nc(ccn3)C)cc2)NC
0.340807	O=C(Nc1ccc(cc1)C(=O)Nc2ccc(c3nc(ccn3)C)cc2)NC
0.340807	O=C(Nc1ccc(cc1)C(=O)Nc2ccc(c3nc(ccn3)C)cc2)NC
0.340249	FC(F)(F)CNC(=O)c1cc(NCc2cnccc2)c(cc1)C
0.340249	FC(F)(F)CNC(=O)c1cc(NCc2cnccc2)c(cc1)C
0.340249	FC(F)(F)CNC(=O)c1cc(NCc2cnccc2)c(cc1)C
0.339416	O=C(Nc1ccc(c2nc(ccn2)C)cc1)c3cc(c(N4N=CN=C4)cc3)C
0.339416	O=C(Nc1ccc(c2nc(ccn2)C)cc1)c3cc(c(N4N=CN=C4)cc3)C
0.339416	O=C(Nc1ccc(c2nc(ccn2)C)cc1)c3cc(c(N4N=CN=C4)cc3)C
0.339416	O=C(Nc1ccc(c2nc(ccn2)C)cc1)c3cc(c(N4N=CN=C4)cc3)C
0.339416	O=C(Nc1ccc(c2nc(ccn2)C)cc1)c3cc(c(N4N=CN=C4)cc3)C
0.339416	O=C(Nc1ccc(c2nc(ccn2)C)cc1)c3cc(c(N4N=CN=C4)cc3)C
0.339416	O=C(Nc1ccc(c2nc(ccn2)C)cc1)c3cc(c(N4N=CN=C4)cc3)C
0.339416	O=C(Nc1ccc(c2nc(ccn2)C)cc1)c3cc(c(N4N=CN=C4)cc3)C
0.339416	O=C(Nc1ccc(c2nc(ccn2)C)cc1)c3cc(c(N4N=CN=C4)cc3)C
0.339416	O=C(Nc1ccc(c2nc(ccn2)C)cc1)c3cc(c(N4N=CN=C4)cc3)C
0.338912	O=C(Nc1ccc(cc1)C(=O)Nc2cnccc2)c3c(ccc(OC)c3)C
0.338912	O=C(Nc1ccc(cc1)C(=O)Nc2cnccc2)c3c(ccc(OC)c3)C
0.337037	O=C(Nc1c(ccc(c1)C(=O)Nc2cc(ccc2)C3=NN=NN3CC)C)c4ccccc4
0.337037	O=C(Nc1c(ccc(c1)C(=O)Nc2cc(ccc2)C3=NN=NN3CC)C)c4ccccc4
0.337037	O=C(Nc1c(ccc(c1)C(=O)Nc2cc(ccc2)C3=NN=NN3CC)C)c4ccccc4
0.337037	O=C(Nc1c(ccc(c1)C(=O)Nc2cc(ccc2)C3=NN=NN3CC)C)c4ccccc4
0.337037	O=C(Nc1c(ccc(c1)C(=O)Nc2cc(ccc2)C3=NN=NN3CC)C)c4ccccc4
0.337037	O=C(Nc1c(ccc(c1)C(=O)Nc2cc(ccc2)C3=NN=NN3CC)C)c4ccccc4
0.337037	O=C(Nc1c(ccc(c1)C(=O)Nc2cc(ccc2)C3=NN=NN3CC)C)c4ccccc4
0.337037	O=C(Nc1c(ccc(c1)C(=O)Nc2cc(ccc2)C3=NN=NN3CC)C)c4ccccc4
0.337037	O=C(Nc1c(ccc(c1)C(=O)Nc2cc(ccc2)C3=NN=NN3CC)C)c4ccccc4
0.337037	O=C(Nc1c(ccc(c1)C(=O)Nc2cc(ccc2)C3=NN=NN3CC)C)c4ccccc4
0.336957	Clc1c(c(F)ccc1)CN2CCN(C(=O)c3cc(NC(=O)c4ccccc4)c(cc3)C)CC2
0.336957	Clc1c(c(F)ccc1)CN2CCN(C(=O)c3cc(NC(=O)c4ccccc4)c(cc3)C)CC2
0.336957	Clc1c(c(F)ccc1)CN2CCN(C(=O)c3cc(NC(=O)c4ccccc4)c(cc3)C)CC2
0.336957	Clc1c(c(F)ccc1)CN2CCN(C(=O)c3cc(NC(=O)c4ccccc4)c(cc3)C)CC2
0.336957	Clc1c(c(F)ccc1)CN2CCN(C(=O)c3cc(NC(=O)c4ccccc4)c(cc3)C)CC2
0.336957	Clc1c(c(F)ccc1)CN2CCN(C(=O)c3cc(NC(=O)c4ccccc4)c(cc3)C)CC2
0.336957	Clc1c(c(F)ccc1)CN2CCN(C(=O)c3cc(NC(=O)c4ccccc4)c(cc3)C)CC2
0.336957	Clc1c(c(F)ccc1)CN2CCN(C(=O)c3cc(NC(=O)c4ccccc4)c(cc3)C)CC2
0.336957	Clc1c(c(F)ccc1)CN2CCN(C(=O)c3cc(NC(=O)c4ccccc4)c(cc3)C)CC2
0.336957	Clc1c(c(F)ccc1)CN2CCN(C(=O)c3cc(NC(=O)c4ccccc4)c(cc3)C)CC2
0.335968	O=C(Nc1cc(ccc1)CCCc2ccccc2)c3cc(NC(=O)C=4OC=CC4)c(cc3)C
0.335968	O=C(Nc1cc(ccc1)CCCc2ccccc2)c3cc(NC(=O)C=4OC=CC4)c(cc3)C
0.335968	O=C(Nc1cc(ccc1)CCCc2ccccc2)c3cc(NC(=O)C=4OC=CC4)c(cc3)C
0.335968	O=C(Nc1cc(ccc1)CCCc2ccccc2)c3cc(NC(=O)C=4OC=CC4)c(cc3)C
0.335968	O=C(Nc1cc(ccc1)CCCc2ccccc2)c3cc(NC(=O)C=4OC=CC4)c(cc3)C
0.335968	O=C(Nc1cc(ccc1)CCCc2ccccc2)c3cc(NC(=O)C=4OC=CC4)c(cc3)C
0.335968	O=C(Nc1cc(ccc1)CCCc2ccccc2)c3cc(NC(=O)C=4OC=CC4)c(cc3)C
0.335968	O=C(Nc1cc(ccc1)CCCc2ccccc2)c3cc(NC(=O)C=4OC=CC4)c(cc3)C
0.335968	O=C(Nc1cc(ccc1)CCCc2ccccc2)c3cc(NC(=O)C=4OC=CC4)c(cc3)C
0.335968	O=C(Nc1cc(ccc1)CCCc2ccccc2)c3cc(NC(=O)C=4OC=CC4)c(cc3)C
0.334728	O=C(Nc1ccc(c2nc(ccn2)C)cc1)c3ccc(cc3)C=4OC(=NN4)c5ccccc5
0.334728	O=C(Nc1ccc(c2nc(ccn2)C)cc1)c3ccc(cc3)C=4OC(=NN4)c5ccccc5
0.334728	O=C(Nc1ccc(c2nc(ccn2)C)cc1)c3ccc(cc3)C=4OC(=NN4)c5ccccc5
0.334728	O=C(Nc1ccc(c2nc(ccn2)C)cc1)c3ccc(cc3)C=4OC(=NN4)c5ccccc5
0.334728	O=C(Nc1ccc(c2nc(ccn2)C)cc1)c3ccc(cc3)C=4OC(=NN4)c5ccccc5
0.334728	O=C(Nc1ccc(c2nc(ccn2)C)cc1)c3ccc(cc3)C=4OC(=NN4)c5ccccc5
0.334728	O=C(Nc1ccc(c2nc(ccn2)C)cc1)c3ccc(cc3)C=4OC(=NN4)c5ccccc5
0.334728	O=C(Nc1ccc(c2nc(ccn2)C)cc1)c3ccc(cc3)C=4OC(=NN4)c5ccccc5
0.334728	O=C(Nc1ccc(c2nc(ccn2)C)cc1)c3ccc(cc3)C=4OC(=NN4)c5ccccc5
0.334728	O=C(Nc1ccc(c2nc(ccn2)C)cc1)c3ccc(cc3)C=4OC(=NN4)c5ccccc5
0.333333	Fc1c(NC(=O)c2ccc(cc2)CN3CCC(O)CC3)cc(cc1)C(=O)OC
0.333333	Fc1c(NC(=O)c2ccc(cc2)CN3CCC(O)CC3)cc(cc1)C(=O)OC
0.333333	Fc1c(NC(=O)c2ccc(cc2)CN3CCC(O)CC3)cc(cc1)C(=O)OC
0.333333	Fc1c(NC(=O)c2ccc(cc2)CN3CCC(O)CC3)cc(cc1)C(=O)OC
0.333333	Fc1c(NC(=O)c2ccc(cc2)CN3CCC(O)CC3)cc(cc1)C(=O)OC
0.333333	Fc1c(NC(=O)c2ccc(cc2)CN3CCC(O)CC3)cc(cc1)C(=O)OC
0.333333	Fc1c(NC(=O)c2ccc(cc2)CN3CCC(O)CC3)cc(cc1)C(=O)OC
0.333333	Fc1c(NC(=O)c2ccc(cc2)CN3CCC(O)CC3)cc(cc1)C(=O)OC
0.333333	Fc1c(NC(=O)c2ccc(cc2)CN3CCC(O)CC3)cc(cc1)C(=O)OC
0.333333	Fc1c(NC(=O)c2ccc(cc2)CN3CCC(O)CC3)cc(cc1)C(=O)OC
0.33209	O=C(Nc1ccc(c2nc(ccn2)C)cc1)c3cc(OC)c(OC4CCCC4)cc3
0.33209	O=C(Nc1ccc(c2nc(ccn2)C)cc1)c3cc(OC)c(OC4CCCC4)cc3
0.33209	O=C(Nc1ccc(c2nc(ccn2)C)cc1)c3cc(OC)c(OC4CCCC4)cc3
0.33209	O=C(Nc1ccc(c2nc(ccn2)C)cc1)c3cc(OC)c(OC4CCCC4)cc3
0.33209	O=C(Nc1ccc(c2nc(ccn2)C)cc1)c3cc(OC)c(OC4CCCC4)cc3
0.33209	O=C(Nc1ccc(c2nc(ccn2)C)cc1)c3cc(OC)c(OC4CCCC4)cc3
0.33209	O=C(Nc1ccc(c2nc(ccn2)C)cc1)c3cc(OC)c(OC4CCCC4)cc3
0.33209	O=C(Nc1ccc(c2nc(ccn2)C)cc1)c3cc(OC)c(OC4CCCC4)cc3
0.33209	O=C(Nc1ccc(c2nc(ccn2)C)cc1)c3cc(OC)c(OC4CCCC4)cc3
0.33209	O=C(Nc1ccc(c2nc(ccn2)C)cc1)c3cc(OC)c(OC4CCCC4)cc3
0.331897	S=C(NNC(=O)c1cnccc1)Nc2cc(c(cc2)C)C
0.331897	S=C(NNC(=O)c1cnccc1)Nc2cc(c(cc2)C)C
0.331897	S=C(NNC(=O)c1cnccc1)Nc2cc(c(cc2)C)C
0.331897	S=C(NNC(=O)c1cnccc1)Nc2cc(c(cc2)C)C
0.331897	S=C(NNC(=O)c1cnccc1)Nc2cc(c(cc2)C)C
0.331897	S=C(NNC(=O)c1cnccc1)Nc2cc(c(cc2)C)C
0.331897	S=C(NNC(=O)c1cnccc1)Nc2cc(c(cc2)C)C
0.331897	S=C(NNC(=O)c1cnccc1)Nc2cc(c(cc2)C)C
0.331897	S=C(NNC(=O)c1cnccc1)Nc2cc(c(cc2)C)C
0.331897	S=C(NNC(=O)c1cnccc1)Nc2cc(c(cc2)C)C
0.330612	S(c1cc(ccc1)C(=O)Nc2ccc(c3nc(ccn3)C)cc2)C(F)(F)F
0.330612	S(c1cc(ccc1)C(=O)Nc2ccc(c3nc(ccn3)C)cc2)C(F)(F)F
0.330612	S(c1cc(ccc1)C(=O)Nc2ccc(c3nc(ccn3)C)cc2)C(F)(F)F
0.330612	S(c1cc(ccc1)C(=O)Nc2ccc(c3nc(ccn3)C)cc2)C(F)(F)F
0.330612	S(c1cc(ccc1)C(=O)Nc2ccc(c3nc(ccn3)C)cc2)C(F)(F)F
0.330612	S(c1cc(ccc1)C(=O)Nc2ccc(c3nc(ccn3)C)cc2)C(F)(F)F
0.330612	S(c1cc(ccc1)C(=O)Nc2ccc(c3nc(ccn3)C)cc2)C(F)(F)F
0.330317	O=C(Nc1c(ccc(c1)C=O)C)c2ccccc2
0.330317	O=C(Nc1c(ccc(c1)C=O)C)c2ccccc2
0.330317	O=C(Nc1c(ccc(c1)C=O)C)c2ccccc2
0.330317	O=C(Nc1c(ccc(c1)C=O)C)c2ccccc2
0.330317	O=C(Nc1c(ccc(c1)C=O)C)c2ccccc2
0.330317	O=C(Nc1c(ccc(c1)C=O)C)c2ccccc2
0.330317	O=C(Nc1c(ccc(c1)C=O)C)c2ccccc2
0.330317	O=C(Nc1c(ccc(c1)C=O)C)c2ccccc2
0.330317	O=C(Nc1c(ccc(c1)C=O)C)c2ccccc2
0.330317	O=C(Nc1c(ccc(c1)C=O)C)c2ccccc2
0.329193	S(=O)(=O)(N(C)C)c1cc(NC(=O)CSc2ncccc2C(=O)Nc3ccc(c4nc(ccn4)C)cc3)c(cc1)C
0.329193	S(=O)(=O)(N(C)C)c1cc(NC(=O)CSc2ncccc2C(=O)Nc3ccc(c4nc(ccn4)C)cc3)c(cc1)C
0.329193	S(=O)(=O)(N(C)C)c1cc(NC(=O)CSc2ncccc2C(=O)Nc3ccc(c4nc(ccn4)C)cc3)c(cc1)C
0.329193	S(=O)(=O)(N(C)C)c1cc(NC(=O)CSc2ncccc2C(=O)Nc3ccc(c4nc(ccn4)C)cc3)c(cc1)C
0.329193	S(=O)(=O)(N(C)C)c1cc(NC(=O)CSc2ncccc2C(=O)Nc3ccc(c4nc(ccn4)C)cc3)c(cc1)C
0.329193	S(=O)(=O)(N(C)C)c1cc(NC(=O)CSc2ncccc2C(=O)Nc3ccc(c4nc(ccn4)C)cc3)c(cc1)C
0.329193	S(=O)(=O)(N(C)C)c1cc(NC(=O)CSc2ncccc2C(=O)Nc3ccc(c4nc(ccn4)C)cc3)c(cc1)C
0.329193	S(=O)(=O)(N(C)C)c1cc(NC(=O)CSc2ncccc2C(=O)Nc3ccc(c4nc(ccn4)C)cc3)c(cc1)C
0.329193	S(=O)(=O)(N(C)C)c1cc(NC(=O)CSc2ncccc2C(=O)Nc3ccc(c4nc(ccn4)C)cc3)c(cc1)C
0.329193	S(=O)(=O)(N(C)C)c1cc(NC(=O)CSc2ncccc2C(=O)Nc3ccc(c4nc(ccn4)C)cc3)c(cc1)C
0.329004	S(c1ccc(cc1)C(=O)Nc2ccc(c3nc(ccn3)C)cc2)CCC
0.329004	S(c1ccc(cc1)C(=O)Nc2ccc(c3nc(ccn3)C)cc2)CCC
0.328185	O=C(Nc1ccc(cc1)CN2CCN(CC2)C)c3cnc(cc3)C4(CN)CCC4
0.327935	Clc1c(ccnc1)C(=O)Nc2ccc(c3nc(ccn3)C)cc2
0.327935	Clc1c(ccnc1)C(=O)Nc2ccc(c3nc(ccn3)C)cc2
0.327935	Clc1c(ccnc1)C(=O)Nc2ccc(c3nc(ccn3)C)cc2
0.327935	Clc1c(ccnc1)C(=O)Nc2ccc(c3nc(ccn3)C)cc2
0.327935	Clc1c(ccnc1)C(=O)Nc2ccc(c3nc(ccn3)C)cc2
0.327935	Clc1c(ccnc1)C(=O)Nc2ccc(c3nc(ccn3)C)cc2
0.327935	Clc1c(ccnc1)C(=O)Nc2ccc(c3nc(ccn3)C)cc2
0.327935	Clc1c(ccnc1)C(=O)Nc2ccc(c3nc(ccn3)C)cc2
0.327935	Clc1c(ccnc1)C(=O)Nc2ccc(c3nc(ccn3)C)cc2
0.327935	Clc1c(ccnc1)C(=O)Nc2ccc(c3nc(ccn3)C)cc2
0.326007	O=C(N1CCOCC1)c2c(ccc(NC(=O)c3ccc(cc3)C=4C=NN(C4)C)c2)C
0.326007	O=C(N1CCOCC1)c2c(ccc(NC(=O)c3ccc(cc3)C=4C=NN(C4)C)c2)C
0.326007	O=C(N1CCOCC1)c2c(ccc(NC(=O)c3ccc(cc3)C=4C=NN(C4)C)c2)C
0.325758	O=C(Nc1ccc(c2nc(ccn2)C)cc1)c3cc(ccc3)COc4cc(ccc4)C=O
0.325758	O=C(Nc1ccc(c2nc(ccn2)C)cc1)c3cc(ccc3)COc4cc(ccc4)C=O
0.325758	O=C(Nc1ccc(c2nc(ccn2)C)cc1)c3cc(ccc3)COc4cc(ccc4)C=O
0.325758	O=C(Nc1ccc(c2nc(ccn2)C)cc1)c3cc(ccc3)COc4cc(ccc4)C=O
0.325758	O=C(Nc1ccc(c2nc(ccn2)C)cc1)c3cc(ccc3)COc4cc(ccc4)C=O
0.325758	O=C(Nc1ccc(c2nc(ccn2)C)cc1)c3cc(ccc3)COc4cc(ccc4)C=O
0.325758	O=C(Nc1ccc(c2nc(ccn2)C)cc1)c3cc(ccc3)COc4cc(ccc4)C=O
0.325758	O=C(Nc1ccc(c2nc(ccn2)C)cc1)c3cc(ccc3)COc4cc(ccc4)C=O
0.325758	O=C(Nc1ccc(c2nc(ccn2)C)cc1)c3cc(ccc3)COc4cc(ccc4)C=O
0.325758	O=C(Nc1ccc(c2nc(ccn2)C)cc1)c3cc(ccc3)COc4cc(ccc4)C=O
0.325581	Clc1c(ccc(NC(=O)c2ccc(cc2)CN3CCC(O)CC3)c1)C(=O)NCC(C)C
0.325581	Clc1c(ccc(NC(=O)c2ccc(cc2)CN3CCC(O)CC3)c1)C(=O)NCC(C)C
0.325581	Clc1c(ccc(NC(=O)c2ccc(cc2)CN3CCC(O)CC3)c1)C(=O)NCC(C)C
0.325581	Clc1c(ccc(NC(=O)c2ccc(cc2)CN3CCC(O)CC3)c1)C(=O)NCC(C)C
0.325581	Clc1c(ccc(NC(=O)c2ccc(cc2)CN3CCC(O)CC3)c1)C(=O)NCC(C)C
0.325581	Clc1c(ccc(NC(=O)c2ccc(cc2)CN3CCC(O)CC3)c1)C(=O)NCC(C)C
0.325581	Clc1c(ccc(NC(=O)c2ccc(cc2)CN3CCC(O)CC3)c1)C(=O)NCC(C)C
0.325581	Clc1c(ccc(NC(=O)c2ccc(cc2)CN3CCC(O)CC3)c1)C(=O)NCC(C)C
0.325581	Clc1c(ccc(NC(=O)c2ccc(cc2)CN3CCC(O)CC3)c1)C(=O)NCC(C)C
0.325581	Clc1c(ccc(NC(=O)c2ccc(cc2)CN3CCC(O)CC3)c1)C(=O)NCC(C)C
0.325301	FC(F)(F)CNC(=O)c1cc(NC(=O)c2ccc(OCc3ccncc3)cc2)c(cc1)C
0.325301	FC(F)(F)CNC(=O)c1cc(NC(=O)c2ccc(OCc3ccncc3)cc2)c(cc1)C
0.325301	FC(F)(F)CNC(=O)c1cc(NC(=O)c2ccc(OCc3ccncc3)cc2)c(cc1)C
0.325301	FC(F)(F)CNC(=O)c1cc(NC(=O)c2ccc(OCc3ccncc3)cc2)c(cc1)C
0.325301	FC(F)(F)CNC(=O)c1cc(NC(=O)c2ccc(OCc3ccncc3)cc2)c(cc1)C
0.325301	FC(F)(F)CNC(=O)c1cc(NC(=O)c2ccc(OCc3ccncc3)cc2)c(cc1)C
0.325301	FC(F)(F)CNC(=O)c1cc(NC(=O)c2ccc(OCc3ccncc3)cc2)c(cc1)C
0.325301	FC(F)(F)CNC(=O)c1cc(NC(=O)c2ccc(OCc3ccncc3)cc2)c(cc1)C
0.325301	FC(F)(F)CNC(=O)c1cc(NC(=O)c2ccc(OCc3ccncc3)cc2)c(cc1)C
0.325301	FC(F)(F)CNC(=O)c1cc(NC(=O)c2ccc(OCc3ccncc3)cc2)c(cc1)C
0.325103	FC(F)(F)CNC(=O)c1cc(NC(=O)c2ncccn2)c(cc1)C
0.325103	FC(F)(F)CNC(=O)c1cc(NC(=O)c2ncccn2)c(cc1)C
0.324786	S(c1ccc(cc1)C(=O)Nc2ccc(c3nc(ccn3)C)cc2)CCCO
0.324786	S(c1ccc(cc1)C(=O)Nc2ccc(c3nc(ccn3)C)cc2)CCCO
0.324786	S(c1ccc(cc1)C(=O)Nc2ccc(c3nc(ccn3)C)cc2)CCCO
0.324786	S(c1ccc(cc1)C(=O)Nc2ccc(c3nc(ccn3)C)cc2)CCCO
0.324786	S(c1ccc(cc1)C(=O)Nc2ccc(c3nc(ccn3)C)cc2)CCCO
0.324786	S(c1ccc(cc1)C(=O)Nc2ccc(c3nc(ccn3)C)cc2)CCCO
0.324786	S(c1ccc(cc1)C(=O)Nc2ccc(c3nc(ccn3)C)cc2)CCCO
0.324786	S(c1ccc(cc1)C(=O)Nc2ccc(c3nc(ccn3)C)cc2)CCCO
0.324786	S(c1ccc(cc1)C(=O)Nc2ccc(c3nc(ccn3)C)cc2)CCCO
0.324786	S(c1ccc(cc1)C(=O)Nc2ccc(c3nc(ccn3)C)cc2)CCCO
0.324111	O=C(Nc1ccc(OC)cc1)c2ccc(NC(=O)C(=O)Nc3c(cc(N4CCN(CC4)C)cc3)C)cc2
0.324111	O=C(Nc1ccc(OC)cc1)c2ccc(NC(=O)C(=O)Nc3c(cc(N4CCN(CC4)C)cc3)C)cc2
0.324111	O=C(Nc1ccc(OC)cc1)c2ccc(NC(=O)C(=O)Nc3c(cc(N4CCN(CC4)C)cc3)C)cc2
0.324111	O=C(Nc1ccc(OC)cc1)c2ccc(NC(=O)C(=O)Nc3c(cc(N4CCN(CC4)C)cc3)C)cc2
0.324111	O=C(Nc1ccc(OC)cc1)c2ccc(NC(=O)C(=O)Nc3c(cc(N4CCN(CC4)C)cc3)C)cc2
0.324111	O=C(Nc1ccc(OC)cc1)c2ccc(NC(=O)C(=O)Nc3c(cc(N4CCN(CC4)C)cc3)C)cc2
0.324111	O=C(Nc1ccc(OC)cc1)c2ccc(NC(=O)C(=O)Nc3c(cc(N4CCN(CC4)C)cc3)C)cc2
0.324111	O=C(Nc1ccc(OC)cc1)c2ccc(NC(=O)C(=O)Nc3c(cc(N4CCN(CC4)C)cc3)C)cc2
0.324111	O=C(Nc1ccc(OC)cc1)c2ccc(NC(=O)C(=O)Nc3c(cc(N4CCN(CC4)C)cc3)C)cc2
0.324111	O=C(Nc1ccc(OC)cc1)c2ccc(NC(=O)C(=O)Nc3c(cc(N4CCN(CC4)C)cc3)C)cc2
0.323887	BrC1=NSC(=N1)NC(=O)c2cc(NC(=O)c3ccccc3)c(cc2)C
0.323887	BrC1=NSC(=N1)NC(=O)c2cc(NC(=O)c3ccccc3)c(cc2)C
0.323887	BrC1=NSC(=N1)NC(=O)c2cc(NC(=O)c3ccccc3)c(cc2)C
0.323887	BrC1=NSC(=N1)NC(=O)c2cc(NC(=O)c3ccccc3)c(cc2)C
0.323887	BrC1=NSC(=N1)NC(=O)c2cc(NC(=O)c3ccccc3)c(cc2)C
0.323887	BrC1=NSC(=N1)NC(=O)c2cc(NC(=O)c3ccccc3)c(cc2)C
0.323887	BrC1=NSC(=N1)NC(=O)c2cc(NC(=O)c3ccccc3)c(cc2)C
0.323887	BrC1=NSC(=N1)NC(=O)c2cc(NC(=O)c3ccccc3)c(cc2)C
0.323887	BrC1=NSC(=N1)NC(=O)c2cc(NC(=O)c3ccccc3)c(cc2)C
0.323887	BrC1=NSC(=N1)NC(=O)c2cc(NC(=O)c3ccccc3)c(cc2)C
0.323529	FC(F)(F)CNC(=O)c1cc(NC(=O)c2ccc(NC(=O)NC)cc2)c(cc1)C
0.323529	FC(F)(F)CNC(=O)c1cc(NC(=O)c2ccc(NC(=O)NC)cc2)c(cc1)C
0.323529	FC(F)(F)CNC(=O)c1cc(NC(=O)c2ccc(NC(=O)NC)cc2)c(cc1)C
0.323529	FC(F)(F)CNC(=O)c1cc(NC(=O)c2ccc(NC(=O)NC)cc2)c(cc1)C
0.323529	FC(F)(F)CNC(=O)c1cc(NC(=O)c2ccc(NC(=O)NC)cc2)c(cc1)C
0.323529	FC(F)(F)CNC(=O)c1cc(NC(=O)c2ccc(NC(=O)NC)cc2)c(cc1)C
0.3213	O=C(Nc1ccc(c2nc(ccn2)C)cc1)c3c(cc(N4N=CN=C4)cc3)C
0.3213	O=C(Nc1ccc(c2nc(ccn2)C)cc1)c3c(cc(N4N=CN=C4)cc3)C
0.3213	O=C(Nc1ccc(c2nc(ccn2)C)cc1)c3c(cc(N4N=CN=C4)cc3)C
0.3213	O=C(Nc1ccc(c2nc(ccn2)C)cc1)c3c(cc(N4N=CN=C4)cc3)C
0.3213	O=C(Nc1ccc(c2nc(ccn2)C)cc1)c3c(cc(N4N=CN=C4)cc3)C
0.3213	O=C(Nc1ccc(c2nc(ccn2)C)cc1)c3c(cc(N4N=CN=C4)cc3)C
0.3213	O=C(Nc1ccc(c2nc(ccn2)C)cc1)c3c(cc(N4N=CN=C4)cc3)C
0.3213	O=C(Nc1ccc(c2nc(ccn2)C)cc1)c3c(cc(N4N=CN=C4)cc3)C
0.3213	O=C(Nc1ccc(c2nc(ccn2)C)cc1)c3c(cc(N4N=CN=C4)cc3)C
0.3213	O=C(Nc1ccc(c2nc(ccn2)C)cc1)c3c(cc(N4N=CN=C4)cc3)C
0.320158	FC(F)(F)CNC(=O)c1cc(NC(=O)c2nccnc2)c(cc1)C
0.320158	FC(F)(F)CNC(=O)c1cc(NC(=O)c2nccnc2)c(cc1)C
0.320158	FC(F)(F)CNC(=O)c1cc(NC(=O)c2nccnc2)c(cc1)C
0.320158	FC(F)(F)CNC(=O)c1cc(NC(=O)c2nccnc2)c(cc1)C
0.320158	FC(F)(F)CNC(=O)c1cc(NC(=O)c2nccnc2)c(cc1)C
0.320158	FC(F)(F)CNC(=O)c1cc(NC(=O)c2nccnc2)c(cc1)C
0.320158	FC(F)(F)CNC(=O)c1cc(NC(=O)c2nccnc2)c(cc1)C
0.320158	FC(F)(F)CNC(=O)c1cc(NC(=O)c2nccnc2)c(cc1)C
0.320158	FC(F)(F)CNC(=O)c1cc(NC(=O)c2nccnc2)c(cc1)C
0.320158	FC(F)(F)CNC(=O)c1cc(NC(=O)c2nccnc2)c(cc1)C
0.32	Clc1c(NC(=O)c2ccc(OC)cc2)cc(cc1)C=3ON=C(N3)c4cnc(cc4)C
0.32	Clc1c(NC(=O)c2ccc(OC)cc2)cc(cc1)C=3ON=C(N3)c4cnc(cc4)C
0.32	Clc1c(NC(=O)c2ccc(OC)cc2)cc(cc1)C=3ON=C(N3)c4cnc(cc4)C
0.32	Clc1c(NC(=O)c2ccc(OC)cc2)cc(cc1)C=3ON=C(N3)c4cnc(cc4)C
0.32	Clc1c(NC(=O)c2ccc(OC)cc2)cc(cc1)C=3ON=C(N3)c4cnc(cc4)C
0.32	Clc1c(NC(=O)c2ccc(OC)cc2)cc(cc1)C=3ON=C(N3)c4cnc(cc4)C
0.32	Clc1c(NC(=O)c2ccc(OC)cc2)cc(cc1)C=3ON=C(N3)c4cnc(cc4)C
0.32	Clc1c(NC(=O)c2ccc(OC)cc2)cc(cc1)C=3ON=C(N3)c4cnc(cc4)C
0.32	Clc1c(NC(=O)c2ccc(OC)cc2)cc(cc1)C=3ON=C(N3)c4cnc(cc4)C
0.32	Clc1c(NC(=O)c2ccc(OC)cc2)cc(cc1)C=3ON=C(N3)c4cnc(cc4)C
0.319066	O=C(Nc1cc(OC(C)C)c(cc1)C)c2nc(ncc2)C(C)C
0.317269	O=C(Nc1cc(C#N)cc(c2ccncc2)c1)c3ccc(Nc4c(OC)cccc4)cc3
0.317269	O=C(Nc1cc(C#N)cc(c2ccncc2)c1)c3ccc(Nc4c(OC)cccc4)cc3
0.317269	O=C(Nc1cc(C#N)cc(c2ccncc2)c1)c3ccc(Nc4c(OC)cccc4)cc3
0.317269	O=C(Nc1cc(C#N)cc(c2ccncc2)c1)c3ccc(Nc4c(OC)cccc4)cc3
0.317269	O=C(Nc1cc(C#N)cc(c2ccncc2)c1)c3ccc(Nc4c(OC)cccc4)cc3
0.317269	O=C(Nc1cc(C#N)cc(c2ccncc2)c1)c3ccc(Nc4c(OC)cccc4)cc3
0.317269	O=C(Nc1cc(C#N)cc(c2ccncc2)c1)c3ccc(Nc4c(OC)cccc4)cc3
0.317269	O=C(Nc1cc(C#N)cc(c2ccncc2)c1)c3ccc(Nc4c(OC)cccc4)cc3
0.317269	O=C(Nc1cc(C#N)cc(c2ccncc2)c1)c3ccc(Nc4c(OC)cccc4)cc3
0.317269	O=C(Nc1cc(C#N)cc(c2ccncc2)c1)c3ccc(Nc4c(OC)cccc4)cc3
0.316872	O=C(Nc1ccc(c2nc(ccn2)C)cc1)c3ccc(cc3)C4(C#N)CC4
0.316872	O=C(Nc1ccc(c2nc(ccn2)C)cc1)c3ccc(cc3)C4(C#N)CC4
0.316872	O=C(Nc1ccc(c2nc(ccn2)C)cc1)c3ccc(cc3)C4(C#N)CC4
0.316872	O=C(Nc1ccc(c2nc(ccn2)C)cc1)c3ccc(cc3)C4(C#N)CC4
0.316872	O=C(Nc1ccc(c2nc(ccn2)C)cc1)c3ccc(cc3)C4(C#N)CC4
0.316872	O=C(Nc1ccc(c2nc(ccn2)C)cc1)c3ccc(cc3)C4(C#N)CC4
0.316872	O=C(Nc1ccc(c2nc(ccn2)C)cc1)c3ccc(cc3)C4(C#N)CC4
0.315789	FC(F)(F)c1cc(c(NC)cc1)C(=O)Nc2ccc(c3nc(ccn3)C)cc2
0.315789	FC(F)(F)c1cc(c(NC)cc1)C(=O)Nc2ccc(c3nc(ccn3)C)cc2
0.315789	FC(F)(F)c1cc(c(NC)cc1)C(=O)Nc2ccc(c3nc(ccn3)C)cc2
0.315789	FC(F)(F)c1cc(c(NC)cc1)C(=O)Nc2ccc(c3nc(ccn3)C)cc2
0.315789	FC(F)(F)c1cc(c(NC)cc1)C(=O)Nc2ccc(c3nc(ccn3)C)cc2
0.315789	FC(F)(F)c1cc(c(NC)cc1)C(=O)Nc2ccc(c3nc(ccn3)C)cc2
0.315789	FC(F)(F)c1cc(c(NC)cc1)C(=O)Nc2ccc(c3nc(ccn3)C)cc2
0.315789	FC(F)(F)c1cc(c(NC)cc1)C(=O)Nc2ccc(c3nc(ccn3)C)cc2
0.315789	FC(F)(F)c1cc(c(NC)cc1)C(=O)Nc2ccc(c3nc(ccn3)C)cc2
0.315789	FC(F)(F)c1cc(c(NC)cc1)C(=O)Nc2ccc(c3nc(ccn3)C)cc2
0.315175	FCc1cc(ccc1)C(=O)Nc2cc(c(OCCN3CCCC3)cc2)C
0.315175	FCc1cc(ccc1)C(=O)Nc2cc(c(OCCN3CCCC3)cc2)C
0.315175	FCc1cc(ccc1)C(=O)Nc2cc(c(OCCN3CCCC3)cc2)C
0.315175	FCc1cc(ccc1)C(=O)Nc2cc(c(OCCN3CCCC3)cc2)C
0.315175	FCc1cc(ccc1)C(=O)Nc2cc(c(OCCN3CCCC3)cc2)C
0.315175	FCc1cc(ccc1)C(=O)Nc2cc(c(OCCN3CCCC3)cc2)C
0.315175	FCc1cc(ccc1)C(=O)Nc2cc(c(OCCN3CCCC3)cc2)C
0.315175	FCc1cc(ccc1)C(=O)Nc2cc(c(OCCN3CCCC3)cc2)C
0.315175	FCc1cc(ccc1)C(=O)Nc2cc(c(OCCN3CCCC3)cc2)C
0.315175	FCc1cc(ccc1)C(=O)Nc2cc(c(OCCN3CCCC3)cc2)C
0.314286	S(C1=C(OC(C(=O)Nc2nc(c3cc(F)c(F)cc3)ccn2)=C1)C)C
0.314286	S(C1=C(OC(C(=O)Nc2nc(c3cc(F)c(F)cc3)ccn2)=C1)C)C
0.314286	S(C1=C(OC(C(=O)Nc2nc(c3cc(F)c(F)cc3)ccn2)=C1)C)C
0.314286	S(C1=C(OC(C(=O)Nc2nc(c3cc(F)c(F)cc3)ccn2)=C1)C)C
0.314286	S(C1=C(OC(C(=O)Nc2nc(c3cc(F)c(F)cc3)ccn2)=C1)C)C
0.314286	S(C1=C(OC(C(=O)Nc2nc(c3cc(F)c(F)cc3)ccn2)=C1)C)C
0.314286	S(C1=C(OC(C(=O)Nc2nc(c3cc(F)c(F)cc3)ccn2)=C1)C)C
0.314286	S(C1=C(OC(C(=O)Nc2nc(c3cc(F)c(F)cc3)ccn2)=C1)C)C
0.314286	S(C1=C(OC(C(=O)Nc2nc(c3cc(F)c(F)cc3)ccn2)=C1)C)C
0.314286	S(C1=C(OC(C(=O)Nc2nc(c3cc(F)c(F)cc3)ccn2)=C1)C)C
0.313869	O=C(Nc1c(ccc(NC(=O)C=2N=NN(C2)CC(OCC)OCC)c1)C)c3ccncc3
0.313869	O=C(Nc1c(ccc(NC(=O)C=2N=NN(C2)CC(OCC)OCC)c1)C)c3ccncc3
0.313869	O=C(Nc1c(ccc(NC(=O)C=2N=NN(C2)CC(OCC)OCC)c1)C)c3ccncc3
0.313869	O=C(Nc1c(ccc(NC(=O)C=2N=NN(C2)CC(OCC)OCC)c1)C)c3ccncc3
0.313869	O=C(Nc1c(ccc(NC(=O)C=2N=NN(C2)CC(OCC)OCC)c1)C)c3ccncc3
0.313869	O=C(Nc1c(ccc(NC(=O)C=2N=NN(C2)CC(OCC)OCC)c1)C)c3ccncc3
0.313869	O=C(Nc1c(ccc(NC(=O)C=2N=NN(C2)CC(OCC)OCC)c1)C)c3ccncc3
0.313869	O=C(Nc1c(ccc(NC(=O)C=2N=NN(C2)CC(OCC)OCC)c1)C)c3ccncc3
0.313869	O=C(Nc1c(ccc(NC(=O)C=2N=NN(C2)CC(OCC)OCC)c1)C)c3ccncc3
0.313869	O=C(Nc1c(ccc(NC(=O)C=2N=NN(C2)CC(OCC)OCC)c1)C)c3ccncc3
0.313725	Brc1cc(c(F)cc1)C(=O)Nc2ccc(c3nc(ccn3)C)cc2
0.313725	Brc1cc(c(F)cc1)C(=O)Nc2ccc(c3nc(ccn3)C)cc2
0.313725	Brc1cc(c(F)cc1)C(=O)Nc2ccc(c3nc(ccn3)C)cc2
0.313725	Brc1cc(c(F)cc1)C(=O)Nc2ccc(c3nc(ccn3)C)cc2
0.313725	Brc1cc(c(F)cc1)C(=O)Nc2ccc(c3nc(ccn3)C)cc2
0.313725	Brc1cc(c(F)cc1)C(=O)Nc2ccc(c3nc(ccn3)C)cc2
0.313725	Brc1cc(c(F)cc1)C(=O)Nc2ccc(c3nc(ccn3)C)cc2
0.313725	Brc1cc(c(F)cc1)C(=O)Nc2ccc(c3nc(ccn3)C)cc2
0.313725	Brc1cc(c(F)cc1)C(=O)Nc2ccc(c3nc(ccn3)C)cc2
0.313725	Brc1cc(c(F)cc1)C(=O)Nc2ccc(c3nc(ccn3)C)cc2
0.31338	FC(F)(F)c1cc(NC(=O)c2cc(NC(=O)c3cc(ncc3)CNC(=O)OC(C)(C)C)c(cc2)C)ccc1
0.31338	FC(F)(F)c1cc(NC(=O)c2cc(NC(=O)c3cc(ncc3)CNC(=O)OC(C)(C)C)c(cc2)C)ccc1
0.31338	FC(F)(F)c1cc(NC(=O)c2cc(NC(=O)c3cc(ncc3)CNC(=O)OC(C)(C)C)c(cc2)C)ccc1
0.31338	FC(F)(F)c1cc(NC(=O)c2cc(NC(=O)c3cc(ncc3)CNC(=O)OC(C)(C)C)c(cc2)C)ccc1
0.31338	FC(F)(F)c1cc(NC(=O)c2cc(NC(=O)c3cc(ncc3)CNC(=O)OC(C)(C)C)c(cc2)C)ccc1
0.31338	FC(F)(F)c1cc(NC(=O)c2cc(NC(=O)c3cc(ncc3)CNC(=O)OC(C)(C)C)c(cc2)C)ccc1
0.31338	FC(F)(F)c1cc(NC(=O)c2cc(NC(=O)c3cc(ncc3)CNC(=O)OC(C)(C)C)c(cc2)C)ccc1
0.31338	FC(F)(F)c1cc(NC(=O)c2cc(NC(=O)c3cc(ncc3)CNC(=O)OC(C)(C)C)c(cc2)C)ccc1
0.31338	FC(F)(F)c1cc(NC(=O)c2cc(NC(=O)c3cc(ncc3)CNC(=O)OC(C)(C)C)c(cc2)C)ccc1
0.31338	FC(F)(F)c1cc(NC(=O)c2cc(NC(=O)c3cc(ncc3)CNC(=O)OC(C)(C)C)c(cc2)C)ccc1
0.313253	O=C(OC(C)(C)C)Nc1ccc(c2nc(ccc2)CNCc3ccc(cc3)CN4CCN(CC4)CC)cc1
0.313253	O=C(OC(C)(C)C)Nc1ccc(c2nc(ccc2)CNCc3ccc(cc3)CN4CCN(CC4)CC)cc1
0.313253	O=C(OC(C)(C)C)Nc1ccc(c2nc(ccc2)CNCc3ccc(cc3)CN4CCN(CC4)CC)cc1
0.313253	O=C(OC(C)(C)C)Nc1ccc(c2nc(ccc2)CNCc3ccc(cc3)CN4CCN(CC4)CC)cc1
0.313253	O=C(OC(C)(C)C)Nc1ccc(c2nc(ccc2)CNCc3ccc(cc3)CN4CCN(CC4)CC)cc1
0.313253	O=C(OC(C)(C)C)Nc1ccc(c2nc(ccc2)CNCc3ccc(cc3)CN4CCN(CC4)CC)cc1
0.313253	O=C(OC(C)(C)C)Nc1ccc(c2nc(ccc2)CNCc3ccc(cc3)CN4CCN(CC4)CC)cc1
0.313253	O=C(OC(C)(C)C)Nc1ccc(c2nc(ccc2)CNCc3ccc(cc3)CN4CCN(CC4)CC)cc1
0.313253	O=C(OC(C)(C)C)Nc1ccc(c2nc(ccc2)CNCc3ccc(cc3)CN4CCN(CC4)CC)cc1
0.313253	O=C(OC(C)(C)C)Nc1ccc(c2nc(ccc2)CNCc3ccc(cc3)CN4CCN(CC4)CC)cc1
0.312268	O=C(Nc1c(ccc(c1)C(=O)NCCN2CC(OCC2)(C)C)C)c3ccccc3
0.312195	n1c(nccc1c2cnccc2)N
0.312195	n1c(nccc1c2cnccc2)N
0.312195	n1c(nccc1c2cnccc2)N
0.312195	n1c(nccc1c2cnccc2)N
0.312195	n1c(nccc1c2cnccc2)N
0.312195	n1c(nccc1c2cnccc2)N
0.312195	n1c(nccc1c2cnccc2)N
0.312195	n1c(nccc1c2cnccc2)N
0.312195	n1c(nccc1c2cnccc2)N
0.312195	n1c(nccc1c2cnccc2)N
0.31203	S1C(=NC(c2c(cc(cc2)C)C)=C1)NC(=O)c3ccc(NC(=O)NC)cc3
0.31203	S1C(=NC(c2c(cc(cc2)C)C)=C1)NC(=O)c3ccc(NC(=O)NC)cc3
0.31203	S1C(=NC(c2c(cc(cc2)C)C)=C1)NC(=O)c3ccc(NC(=O)NC)cc3
0.31203	S1C(=NC(c2c(cc(cc2)C)C)=C1)NC(=O)c3ccc(NC(=O)NC)cc3
0.31203	S1C(=NC(c2c(cc(cc2)C)C)=C1)NC(=O)c3ccc(NC(=O)NC)cc3
0.31203	S1C(=NC(c2c(cc(cc2)C)C)=C1)NC(=O)c3ccc(NC(=O)NC)cc3
0.31203	S1C(=NC(c2c(cc(cc2)C)C)=C1)NC(=O)c3ccc(NC(=O)NC)cc3
0.31203	S1C(=NC(c2c(cc(cc2)C)C)=C1)NC(=O)c3ccc(NC(=O)NC)cc3
0.31203	S1C(=NC(c2c(cc(cc2)C)C)=C1)NC(=O)c3ccc(NC(=O)NC)cc3
0.31203	S1C(=NC(c2c(cc(cc2)C)C)=C1)NC(=O)c3ccc(NC(=O)NC)cc3
0.311787	Brc1ccc(cc1)CN2CCC(NC(=O)c3c(cc(NC(=O)OC)cc3)C)CC2
0.311787	Brc1ccc(cc1)CN2CCC(NC(=O)c3c(cc(NC(=O)OC)cc3)C)CC2
0.311787	Brc1ccc(cc1)CN2CCC(NC(=O)c3c(cc(NC(=O)OC)cc3)C)CC2
0.311787	Brc1ccc(cc1)CN2CCC(NC(=O)c3c(cc(NC(=O)OC)cc3)C)CC2
0.311787	Brc1ccc(cc1)CN2CCC(NC(=O)c3c(cc(NC(=O)OC)cc3)C)CC2
0.311787	Brc1ccc(cc1)CN2CCC(NC(=O)c3c(cc(NC(=O)OC)cc3)C)CC2
0.311787	Brc1ccc(cc1)CN2CCC(NC(=O)c3c(cc(NC(=O)OC)cc3)C)CC2
0.311787	Brc1ccc(cc1)CN2CCC(NC(=O)c3c(cc(NC(=O)OC)cc3)C)CC2
0.311787	Brc1ccc(cc1)CN2CCC(NC(=O)c3c(cc(NC(=O)OC)cc3)C)CC2
0.311787	Brc1ccc(cc1)CN2CCC(NC(=O)c3c(cc(NC(=O)OC)cc3)C)CC2
0.311594	Fc1c(F)ccc(c2nc(ncc2)NC(=O)CCNC(=O)c3nccnc3)c1
0.311594	Fc1c(F)ccc(c2nc(ncc2)NC(=O)CCNC(=O)c3nccnc3)c1
0.311594	Fc1c(F)ccc(c2nc(ncc2)NC(=O)CCNC(=O)c3nccnc3)c1
0.311594	Fc1c(F)ccc(c2nc(ncc2)NC(=O)CCNC(=O)c3nccnc3)c1
0.311594	Fc1c(F)ccc(c2nc(ncc2)NC(=O)CCNC(=O)c3nccnc3)c1
0.311594	Fc1c(F)ccc(c2nc(ncc2)NC(=O)CCNC(=O)c3nccnc3)c1
0.311594	Fc1c(F)ccc(c2nc(ncc2)NC(=O)CCNC(=O)c3nccnc3)c1
0.311594	Fc1c(F)ccc(c2nc(ncc2)NC(=O)CCNC(=O)c3nccnc3)c1
0.311594	Fc1c(F)ccc(c2nc(ncc2)NC(=O)CCNC(=O)c3nccnc3)c1
0.311594	Fc1c(F)ccc(c2nc(ncc2)NC(=O)CCNC(=O)c3nccnc3)c1
0.311475	O=C(Nc1ccc(cc1)CCN2CCOCC2)c3cc(ncc3)NC(=O)C
0.311475	O=C(Nc1ccc(cc1)CCN2CCOCC2)c3cc(ncc3)NC(=O)C
0.311475	O=C(Nc1ccc(cc1)CCN2CCOCC2)c3cc(ncc3)NC(=O)C
0.311475	O=C(Nc1ccc(cc1)CCN2CCOCC2)c3cc(ncc3)NC(=O)C
0.311475	O=C(Nc1ccc(cc1)CCN2CCOCC2)c3cc(ncc3)NC(=O)C
0.311475	O=C(Nc1ccc(cc1)CCN2CCOCC2)c3cc(ncc3)NC(=O)C
0.311475	O=C(Nc1ccc(cc1)CCN2CCOCC2)c3cc(ncc3)NC(=O)C
0.311475	O=C(Nc1ccc(cc1)CCN2CCOCC2)c3cc(ncc3)NC(=O)C
0.311475	O=C(Nc1ccc(cc1)CCN2CCOCC2)c3cc(ncc3)NC(=O)C
0.311475	O=C(Nc1ccc(cc1)CCN2CCOCC2)c3cc(ncc3)NC(=O)C
0.310954	O=C(Nc1cc(c(OCCN2CCCC2)cc1)C)c3c(NC(=O)c4ccncc4)c(ccc3)C
0.310954	O=C(Nc1cc(c(OCCN2CCCC2)cc1)C)c3c(NC(=O)c4ccncc4)c(ccc3)C
0.310954	O=C(Nc1cc(c(OCCN2CCCC2)cc1)C)c3c(NC(=O)c4ccncc4)c(ccc3)C
0.310954	O=C(Nc1cc(c(OCCN2CCCC2)cc1)C)c3c(NC(=O)c4ccncc4)c(ccc3)C
0.310954	O=C(Nc1cc(c(OCCN2CCCC2)cc1)C)c3c(NC(=O)c4ccncc4)c(ccc3)C
0.310954	O=C(Nc1cc(c(OCCN2CCCC2)cc1)C)c3c(NC(=O)c4ccncc4)c(ccc3)C
0.310954	O=C(Nc1cc(c(OCCN2CCCC2)cc1)C)c3c(NC(=O)c4ccncc4)c(ccc3)C
0.310954	O=C(Nc1cc(c(OCCN2CCCC2)cc1)C)c3c(NC(=O)c4ccncc4)c(ccc3)C
0.310954	O=C(Nc1cc(c(OCCN2CCCC2)cc1)C)c3c(NC(=O)c4ccncc4)c(ccc3)C
0.310954	O=C(Nc1cc(c(OCCN2CCCC2)cc1)C)c3c(NC(=O)c4ccncc4)c(ccc3)C
0.308943	Ic1c(cccc1)C(=O)Nc2c(NC(=O)c3cc(NC(=O)c4ccccc4)c(cc3)C)cccc2
0.308943	Ic1c(cccc1)C(=O)Nc2c(NC(=O)c3cc(NC(=O)c4ccccc4)c(cc3)C)cccc2
0.308943	Ic1c(cccc1)C(=O)Nc2c(NC(=O)c3cc(NC(=O)c4ccccc4)c(cc3)C)cccc2
0.308943	Ic1c(cccc1)C(=O)Nc2c(NC(=O)c3cc(NC(=O)c4ccccc4)c(cc3)C)cccc2
0.308943	Ic1c(cccc1)C(=O)Nc2c(NC(=O)c3cc(NC(=O)c4ccccc4)c(cc3)C)cccc2
0.308943	Ic1c(cccc1)C(=O)Nc2c(NC(=O)c3cc(NC(=O)c4ccccc4)c(cc3)C)cccc2
0.308943	Ic1c(cccc1)C(=O)Nc2c(NC(=O)c3cc(NC(=O)c4ccccc4)c(cc3)C)cccc2
0.308943	Ic1c(cccc1)C(=O)Nc2c(NC(=O)c3cc(NC(=O)c4ccccc4)c(cc3)C)cccc2
0.308943	Ic1c(cccc1)C(=O)Nc2c(NC(=O)c3cc(NC(=O)c4ccccc4)c(cc3)C)cccc2
0.308943	Ic1c(cccc1)C(=O)Nc2c(NC(=O)c3cc(NC(=O)c4ccccc4)c(cc3)C)cccc2
0.308824	O=C(Nc1cc(c(N2CCOCC2)cc1)C)c3ccc(OCc4ncccc4)cc3
0.308824	O=C(Nc1cc(c(N2CCOCC2)cc1)C)c3ccc(OCc4ncccc4)cc3
0.308824	O=C(Nc1cc(c(N2CCOCC2)cc1)C)c3ccc(OCc4ncccc4)cc3
0.308824	O=C(Nc1cc(c(N2CCOCC2)cc1)C)c3ccc(OCc4ncccc4)cc3
0.308824	O=C(Nc1cc(c(N2CCOCC2)cc1)C)c3ccc(OCc4ncccc4)cc3
0.308824	O=C(Nc1cc(c(N2CCOCC2)cc1)C)c3ccc(OCc4ncccc4)cc3
0.308824	O=C(Nc1cc(c(N2CCOCC2)cc1)C)c3ccc(OCc4ncccc4)cc3
0.308824	O=C(Nc1cc(c(N2CCOCC2)cc1)C)c3ccc(OCc4ncccc4)cc3
0.308824	O=C(Nc1cc(c(N2CCOCC2)cc1)C)c3ccc(OCc4ncccc4)cc3
0.308824	O=C(Nc1cc(c(N2CCOCC2)cc1)C)c3ccc(OCc4ncccc4)cc3
0.308	Fc1c(NC(=O)c2cc(NC(=O)c3ccccc3)c(cc2)C)ccc(OC(F)F)c1
0.308	Fc1c(NC(=O)c2cc(NC(=O)c3ccccc3)c(cc2)C)ccc(OC(F)F)c1
0.308	Fc1c(NC(=O)c2cc(NC(=O)c3ccccc3)c(cc2)C)ccc(OC(F)F)c1
0.308	Fc1c(NC(=O)c2cc(NC(=O)c3ccccc3)c(cc2)C)ccc(OC(F)F)c1
0.308	Fc1c(NC(=O)c2cc(NC(=O)c3ccccc3)c(cc2)C)ccc(OC(F)F)c1
0.308	Fc1c(NC(=O)c2cc(NC(=O)c3ccccc3)c(cc2)C)ccc(OC(F)F)c1
0.308	Fc1c(NC(=O)c2cc(NC(=O)c3ccccc3)c(cc2)C)ccc(OC(F)F)c1
0.308	Fc1c(NC(=O)c2cc(NC(=O)c3ccccc3)c(cc2)C)ccc(OC(F)F)c1
0.308	Fc1c(NC(=O)c2cc(NC(=O)c3ccccc3)c(cc2)C)ccc(OC(F)F)c1
0.308	Fc1c(NC(=O)c2cc(NC(=O)c3ccccc3)c(cc2)C)ccc(OC(F)F)c1
0.307971	S1C(c2ccc(c3ccccc3)cc2)=CC=C1C(=O)Nc4nc(c5c(OC)cccc5)ccn4
0.307971	S1C(c2ccc(c3ccccc3)cc2)=CC=C1C(=O)Nc4nc(c5c(OC)cccc5)ccn4
0.307971	S1C(c2ccc(c3ccccc3)cc2)=CC=C1C(=O)Nc4nc(c5c(OC)cccc5)ccn4
0.307971	S1C(c2ccc(c3ccccc3)cc2)=CC=C1C(=O)Nc4nc(c5c(OC)cccc5)ccn4
0.307971	S1C(c2ccc(c3ccccc3)cc2)=CC=C1C(=O)Nc4nc(c5c(OC)cccc5)ccn4
0.307971	S1C(c2ccc(c3ccccc3)cc2)=CC=C1C(=O)Nc4nc(c5c(OC)cccc5)ccn4
0.307971	S1C(c2ccc(c3ccccc3)cc2)=CC=C1C(=O)Nc4nc(c5c(OC)cccc5)ccn4
0.307971	S1C(c2ccc(c3ccccc3)cc2)=CC=C1C(=O)Nc4nc(c5c(OC)cccc5)ccn4
0.307971	S1C(c2ccc(c3ccccc3)cc2)=CC=C1C(=O)Nc4nc(c5c(OC)cccc5)ccn4
0.307971	S1C(c2ccc(c3ccccc3)cc2)=CC=C1C(=O)Nc4nc(c5c(OC)cccc5)ccn4
0.307692	Ic1c(cccc1)C(=O)Nc2c(ccc(NC(=O)C=O)c2)C
0.307692	Ic1c(cccc1)C(=O)Nc2c(ccc(NC(=O)C=O)c2)C
0.307692	Ic1c(cccc1)C(=O)Nc2c(ccc(NC(=O)C=O)c2)C
0.307692	Ic1c(cccc1)C(=O)Nc2c(ccc(NC(=O)C=O)c2)C
0.307692	Ic1c(cccc1)C(=O)Nc2c(ccc(NC(=O)C=O)c2)C
0.307692	Ic1c(cccc1)C(=O)Nc2c(ccc(NC(=O)C=O)c2)C
0.307692	Clc1c(cc(C#N)cc1)C(=O)Nc2nc(c3cc(F)c(F)cc3)ccn2
0.307692	Clc1c(cc(C#N)cc1)C(=O)Nc2nc(c3cc(F)c(F)cc3)ccn2
0.307692	Clc1c(cc(C#N)cc1)C(=O)Nc2nc(c3cc(F)c(F)cc3)ccn2
0.307692	Clc1c(cc(C#N)cc1)C(=O)Nc2nc(c3cc(F)c(F)cc3)ccn2
0.307692	Clc1c(cc(C#N)cc1)C(=O)Nc2nc(c3cc(F)c(F)cc3)ccn2
0.307692	Clc1c(cc(C#N)cc1)C(=O)Nc2nc(c3cc(F)c(F)cc3)ccn2
0.307692	Clc1c(cc(C#N)cc1)C(=O)Nc2nc(c3cc(F)c(F)cc3)ccn2
0.307692	Clc1c(cc(C#N)cc1)C(=O)Nc2nc(c3cc(F)c(F)cc3)ccn2
0.307692	Clc1c(cc(C#N)cc1)C(=O)Nc2nc(c3cc(F)c(F)cc3)ccn2
0.307692	Clc1c(cc(C#N)cc1)C(=O)Nc2nc(c3cc(F)c(F)cc3)ccn2
0.307443	S(=O)(=O)(N1CCCCC1)c2c(ccc(c2)C(=O)NC=3SC=C(N3)c4ccc(NC(=O)C(C)C)cc4)C
0.307443	S(=O)(=O)(N1CCCCC1)c2c(ccc(c2)C(=O)NC=3SC=C(N3)c4ccc(NC(=O)C(C)C)cc4)C
0.307443	S(=O)(=O)(N1CCCCC1)c2c(ccc(c2)C(=O)NC=3SC=C(N3)c4ccc(NC(=O)C(C)C)cc4)C
0.307443	S(=O)(=O)(N1CCCCC1)c2c(ccc(c2)C(=O)NC=3SC=C(N3)c4ccc(NC(=O)C(C)C)cc4)C
0.307443	S(=O)(=O)(N1CCCCC1)c2c(ccc(c2)C(=O)NC=3SC=C(N3)c4ccc(NC(=O)C(C)C)cc4)C
0.307443	S(=O)(=O)(N1CCCCC1)c2c(ccc(c2)C(=O)NC=3SC=C(N3)c4ccc(NC(=O)C(C)C)cc4)C
0.307443	S(=O)(=O)(N1CCCCC1)c2c(ccc(c2)C(=O)NC=3SC=C(N3)c4ccc(NC(=O)C(C)C)cc4)C
0.307443	S(=O)(=O)(N1CCCCC1)c2c(ccc(c2)C(=O)NC=3SC=C(N3)c4ccc(NC(=O)C(C)C)cc4)C
0.307443	S(=O)(=O)(N1CCCCC1)c2c(ccc(c2)C(=O)NC=3SC=C(N3)c4ccc(NC(=O)C(C)C)cc4)C
0.307443	S(=O)(=O)(N1CCCCC1)c2c(ccc(c2)C(=O)NC=3SC=C(N3)c4ccc(NC(=O)C(C)C)cc4)C
0.307143	Clc1c(NC(=O)c2ccc(OC)cc2)cc(cc1)C=3ON=C(N3)c4ncncc4
0.307143	Clc1c(NC(=O)c2ccc(OC)cc2)cc(cc1)C=3ON=C(N3)c4ncncc4
0.307087	FC(F)COc1nccc(c1)C(=O)Nc2ccc(c3nc(ccn3)C)cc2
0.307087	FC(F)COc1nccc(c1)C(=O)Nc2ccc(c3nc(ccn3)C)cc2
0.307087	FC(F)COc1nccc(c1)C(=O)Nc2ccc(c3nc(ccn3)C)cc2
0.307087	FC(F)COc1nccc(c1)C(=O)Nc2ccc(c3nc(ccn3)C)cc2
0.307087	FC(F)COc1nccc(c1)C(=O)Nc2ccc(c3nc(ccn3)C)cc2
0.307087	FC(F)COc1nccc(c1)C(=O)Nc2ccc(c3nc(ccn3)C)cc2
0.307087	FC(F)COc1nccc(c1)C(=O)Nc2ccc(c3nc(ccn3)C)cc2
0.307087	FC(F)COc1nccc(c1)C(=O)Nc2ccc(c3nc(ccn3)C)cc2
0.307087	FC(F)COc1nccc(c1)C(=O)Nc2ccc(c3nc(ccn3)C)cc2
0.307087	FC(F)COc1nccc(c1)C(=O)Nc2ccc(c3nc(ccn3)C)cc2
0.306818	Fc1c(cc(cc1)C(=O)Nc2c(ccc(NC(=O)NCC)c2)C)CC=C(C)C
0.306818	Fc1c(cc(cc1)C(=O)Nc2c(ccc(NC(=O)NCC)c2)C)CC=C(C)C
0.306818	Fc1c(cc(cc1)C(=O)Nc2c(ccc(NC(=O)NCC)c2)C)CC=C(C)C
0.306818	Fc1c(cc(cc1)C(=O)Nc2c(ccc(NC(=O)NCC)c2)C)CC=C(C)C
0.306818	Fc1c(cc(cc1)C(=O)Nc2c(ccc(NC(=O)NCC)c2)C)CC=C(C)C
0.306818	Fc1c(cc(cc1)C(=O)Nc2c(ccc(NC(=O)NCC)c2)C)CC=C(C)C
0.306818	Fc1c(cc(cc1)C(=O)Nc2c(ccc(NC(=O)NCC)c2)C)CC=C(C)C
0.306818	Fc1c(cc(cc1)C(=O)Nc2c(ccc(NC(=O)NCC)c2)C)CC=C(C)C
0.306818	Fc1c(cc(cc1)C(=O)Nc2c(ccc(NC(=O)NCC)c2)C)CC=C(C)C
0.306818	Fc1c(cc(cc1)C(=O)Nc2c(ccc(NC(=O)NCC)c2)C)CC=C(C)C
0.306723	O=C(Nc1ccc(c2nc(ccn2)C)cc1)c3nccnc3
0.306723	O=C(Nc1ccc(c2nc(ccn2)C)cc1)c3nccnc3
0.306723	O=C(Nc1ccc(c2nc(ccn2)C)cc1)c3nccnc3
0.306723	O=C(Nc1ccc(c2nc(ccn2)C)cc1)c3nccnc3
0.306723	O=C(Nc1ccc(c2nc(ccn2)C)cc1)c3nccnc3
0.306723	O=C(Nc1ccc(c2nc(ccn2)C)cc1)c3nccnc3
0.306723	O=C(Nc1ccc(c2nc(ccn2)C)cc1)c3nccnc3
0.306723	O=C(Nc1ccc(c2nc(ccn2)C)cc1)c3nccnc3
0.306723	O=C(Nc1ccc(c2nc(ccn2)C)cc1)c3nccnc3
0.306723	O=C(Nc1ccc(c2nc(ccn2)C)cc1)c3nccnc3
0.306569	S(=O)(=O)(NC)c1cc(NC(=O)c2ccc(OCc3ncccc3)cc2)c(cc1)C
0.306569	S(=O)(=O)(NC)c1cc(NC(=O)c2ccc(OCc3ncccc3)cc2)c(cc1)C
0.306569	S(=O)(=O)(NC)c1cc(NC(=O)c2ccc(OCc3ncccc3)cc2)c(cc1)C
0.306569	S(=O)(=O)(NC)c1cc(NC(=O)c2ccc(OCc3ncccc3)cc2)c(cc1)C
0.306569	S(=O)(=O)(NC)c1cc(NC(=O)c2ccc(OCc3ncccc3)cc2)c(cc1)C
0.306569	S(=O)(=O)(NC)c1cc(NC(=O)c2ccc(OCc3ncccc3)cc2)c(cc1)C
0.306569	S(=O)(=O)(NC)c1cc(NC(=O)c2ccc(OCc3ncccc3)cc2)c(cc1)C
0.306569	S(=O)(=O)(NC)c1cc(NC(=O)c2ccc(OCc3ncccc3)cc2)c(cc1)C
0.306569	S(=O)(=O)(NC)c1cc(NC(=O)c2ccc(OCc3ncccc3)cc2)c(cc1)C
0.306569	S(=O)(=O)(NC)c1cc(NC(=O)c2ccc(OCc3ncccc3)cc2)c(cc1)C
0.306452	S(=O)(=O)(N1CCN(Cc2ccccc2)CC1)c3c(F)ccc(c3)C(=O)Nc4cc(c(N5CCOCC5)cc4)C
0.306452	S(=O)(=O)(N1CCN(Cc2ccccc2)CC1)c3c(F)ccc(c3)C(=O)Nc4cc(c(N5CCOCC5)cc4)C
0.306452	S(=O)(=O)(N1CCN(Cc2ccccc2)CC1)c3c(F)ccc(c3)C(=O)Nc4cc(c(N5CCOCC5)cc4)C
0.306452	S(=O)(=O)(N1CCN(Cc2ccccc2)CC1)c3c(F)ccc(c3)C(=O)Nc4cc(c(N5CCOCC5)cc4)C
0.306452	S(=O)(=O)(N1CCN(Cc2ccccc2)CC1)c3c(F)ccc(c3)C(=O)Nc4cc(c(N5CCOCC5)cc4)C
0.306452	S(=O)(=O)(N1CCN(Cc2ccccc2)CC1)c3c(F)ccc(c3)C(=O)Nc4cc(c(N5CCOCC5)cc4)C
0.306452	S(=O)(=O)(N1CCN(Cc2ccccc2)CC1)c3c(F)ccc(c3)C(=O)Nc4cc(c(N5CCOCC5)cc4)C
0.306452	S(=O)(=O)(N1CCN(Cc2ccccc2)CC1)c3c(F)ccc(c3)C(=O)Nc4cc(c(N5CCOCC5)cc4)C
0.306452	S(=O)(=O)(N1CCN(Cc2ccccc2)CC1)c3c(F)ccc(c3)C(=O)Nc4cc(c(N5CCOCC5)cc4)C
0.306452	S(=O)(=O)(N1CCN(Cc2ccccc2)CC1)c3c(F)ccc(c3)C(=O)Nc4cc(c(N5CCOCC5)cc4)C
0.305369	FC(F)(F)c1cc(NC(=O)c2cc(NCC=3OC(=NN3)c4cc(OC)ccc4)c(cc2)C)ccc1
0.305369	FC(F)(F)c1cc(NC(=O)c2cc(NCC=3OC(=NN3)c4cc(OC)ccc4)c(cc2)C)ccc1
0.305369	FC(F)(F)c1cc(NC(=O)c2cc(NCC=3OC(=NN3)c4cc(OC)ccc4)c(cc2)C)ccc1
0.303571	S1C(=NC(C(=O)Nc2ccc(c3nc(ccn3)C)cc2)=C1)c4c(cc(cc4)C)C
0.303571	S1C(=NC(C(=O)Nc2ccc(c3nc(ccn3)C)cc2)=C1)c4c(cc(cc4)C)C
0.303571	S1C(=NC(C(=O)Nc2ccc(c3nc(ccn3)C)cc2)=C1)c4c(cc(cc4)C)C
0.303571	S(=O)(=O)(N(C)C)c1c(OC)ccc(c1)C(=O)Nc2cc(NC(=O)c3ccncc3)c(cc2)C
0.303571	S1C(=NC(C(=O)Nc2ccc(c3nc(ccn3)C)cc2)=C1)c4c(cc(cc4)C)C
0.303249	O=C(OC(C)(C)C)Nc1ccc(c2nc(ccc2)CN3CCC(C(=O)c4ccc(cc4)CC(C)C)CC3)cc1
0.303249	O=C(OC(C)(C)C)Nc1ccc(c2nc(ccc2)CN3CCC(C(=O)c4ccc(cc4)CC(C)C)CC3)cc1
0.303249	O=C(OC(C)(C)C)Nc1ccc(c2nc(ccc2)CN3CCC(C(=O)c4ccc(cc4)CC(C)C)CC3)cc1
0.303249	O=C(OC(C)(C)C)Nc1ccc(c2nc(ccc2)CN3CCC(C(=O)c4ccc(cc4)CC(C)C)CC3)cc1
0.303249	O=C(OC(C)(C)C)Nc1ccc(c2nc(ccc2)CN3CCC(C(=O)c4ccc(cc4)CC(C)C)CC3)cc1
0.303249	O=C(OC(C)(C)C)Nc1ccc(c2nc(ccc2)CN3CCC(C(=O)c4ccc(cc4)CC(C)C)CC3)cc1
0.303249	O=C(OC(C)(C)C)Nc1ccc(c2nc(ccc2)CN3CCC(C(=O)c4ccc(cc4)CC(C)C)CC3)cc1
0.303249	O=C(OC(C)(C)C)Nc1ccc(c2nc(ccc2)CN3CCC(C(=O)c4ccc(cc4)CC(C)C)CC3)cc1
0.303249	O=C(OC(C)(C)C)Nc1ccc(c2nc(ccc2)CN3CCC(C(=O)c4ccc(cc4)CC(C)C)CC3)cc1
0.303249	O=C(OC(C)(C)C)Nc1ccc(c2nc(ccc2)CN3CCC(C(=O)c4ccc(cc4)CC(C)C)CC3)cc1
0.30315	Clc1c(NC(=O)c2ccc(OC)cc2)cc(cc1)C(=O)Nc3cc(OCc4ccc(cc4)C)ccc3
0.30315	Clc1c(NC(=O)c2ccc(OC)cc2)cc(cc1)C(=O)Nc3cc(OCc4ccc(cc4)C)ccc3
0.30315	Clc1c(NC(=O)c2ccc(OC)cc2)cc(cc1)C(=O)Nc3cc(OCc4ccc(cc4)C)ccc3
0.30315	Clc1c(NC(=O)c2ccc(OC)cc2)cc(cc1)C(=O)Nc3cc(OCc4ccc(cc4)C)ccc3
0.30315	Clc1c(NC(=O)c2ccc(OC)cc2)cc(cc1)C(=O)Nc3cc(OCc4ccc(cc4)C)ccc3
0.30315	Clc1c(NC(=O)c2ccc(OC)cc2)cc(cc1)C(=O)Nc3cc(OCc4ccc(cc4)C)ccc3
0.302905	Fc1c(F)ccc(c2nc(ncc2)NC(=O)C=CC)c1
0.302905	Fc1c(F)ccc(c2nc(ncc2)NC(=O)C=CC)c1
0.302905	Fc1c(F)ccc(c2nc(ncc2)NC(=O)C=CC)c1
0.302905	Fc1c(F)ccc(c2nc(ncc2)NC(=O)C=CC)c1
0.302905	Fc1c(F)ccc(c2nc(ncc2)NC(=O)C=CC)c1
0.302905	Fc1c(F)ccc(c2nc(ncc2)NC(=O)C=CC)c1
0.302905	Fc1c(F)ccc(c2nc(ncc2)NC(=O)C=CC)c1
0.302905	Fc1c(F)ccc(c2nc(ncc2)NC(=O)C=CC)c1
0.302905	Fc1c(F)ccc(c2nc(ncc2)NC(=O)C=CC)c1
0.302905	Fc1c(F)ccc(c2nc(ncc2)NC(=O)C=CC)c1
0.302789	O=C(O)c1cc(ccc1)CC(=O)Nc2ccc(c3nc(ccn3)C)cc2
0.302789	O=C(O)c1cc(ccc1)CC(=O)Nc2ccc(c3nc(ccn3)C)cc2
0.302789	O=C(O)c1cc(ccc1)CC(=O)Nc2ccc(c3nc(ccn3)C)cc2
0.302789	O=C(O)c1cc(ccc1)CC(=O)Nc2ccc(c3nc(ccn3)C)cc2
0.302789	O=C(O)c1cc(ccc1)CC(=O)Nc2ccc(c3nc(ccn3)C)cc2
0.302789	O=C(O)c1cc(ccc1)CC(=O)Nc2ccc(c3nc(ccn3)C)cc2
0.302789	O=C(O)c1cc(ccc1)CC(=O)Nc2ccc(c3nc(ccn3)C)cc2
0.302789	O=C(O)c1cc(ccc1)CC(=O)Nc2ccc(c3nc(ccn3)C)cc2
0.302789	O=C(O)c1cc(ccc1)CC(=O)Nc2ccc(c3nc(ccn3)C)cc2
0.302789	O=C(O)c1cc(ccc1)CC(=O)Nc2ccc(c3nc(ccn3)C)cc2
0.302682	S(c1cc(c(NC(=O)c2ccc(OCc3ncccc3)cc2)cc1)C)c4ccccc4
0.302682	S(c1cc(c(NC(=O)c2ccc(OCc3ncccc3)cc2)cc1)C)c4ccccc4
0.302682	S(c1cc(c(NC(=O)c2ccc(OCc3ncccc3)cc2)cc1)C)c4ccccc4
0.302682	S(c1cc(c(NC(=O)c2ccc(OCc3ncccc3)cc2)cc1)C)c4ccccc4
0.302682	S(c1cc(c(NC(=O)c2ccc(OCc3ncccc3)cc2)cc1)C)c4ccccc4
0.302682	S(c1cc(c(NC(=O)c2ccc(OCc3ncccc3)cc2)cc1)C)c4ccccc4
0.302682	S(c1cc(c(NC(=O)c2ccc(OCc3ncccc3)cc2)cc1)C)c4ccccc4
0.302682	S(c1cc(c(NC(=O)c2ccc(OCc3ncccc3)cc2)cc1)C)c4ccccc4
0.302682	S(c1cc(c(NC(=O)c2ccc(OCc3ncccc3)cc2)cc1)C)c4ccccc4
0.302682	S(c1cc(c(NC(=O)c2ccc(OCc3ncccc3)cc2)cc1)C)c4ccccc4
0.302326	[O-][N+](=O)c1c(c([N+]([O-])=O)cc(c1)C(=O)Nc2nc(c3ccc(cc3)C)ccc2)C
0.302326	[O-][N+](=O)c1c(c([N+]([O-])=O)cc(c1)C(=O)Nc2nc(c3ccc(cc3)C)ccc2)C
0.302326	[O-][N+](=O)c1c(c([N+]([O-])=O)cc(c1)C(=O)Nc2nc(c3ccc(cc3)C)ccc2)C
0.302326	[O-][N+](=O)c1c(c([N+]([O-])=O)cc(c1)C(=O)Nc2nc(c3ccc(cc3)C)ccc2)C
0.302326	[O-][N+](=O)c1c(c([N+]([O-])=O)cc(c1)C(=O)Nc2nc(c3ccc(cc3)C)ccc2)C
0.302326	[O-][N+](=O)c1c(c([N+]([O-])=O)cc(c1)C(=O)Nc2nc(c3ccc(cc3)C)ccc2)C
0.302326	[O-][N+](=O)c1c(c([N+]([O-])=O)cc(c1)C(=O)Nc2nc(c3ccc(cc3)C)ccc2)C
0.302326	[O-][N+](=O)c1c(c([N+]([O-])=O)cc(c1)C(=O)Nc2nc(c3ccc(cc3)C)ccc2)C
0.302326	[O-][N+](=O)c1c(c([N+]([O-])=O)cc(c1)C(=O)Nc2nc(c3ccc(cc3)C)ccc2)C
0.302326	[O-][N+](=O)c1c(c([N+]([O-])=O)cc(c1)C(=O)Nc2nc(c3ccc(cc3)C)ccc2)C
0.302326	O=C(OCC)Nc1c(C#N)cc(NC(=O)c2cc(NC(=O)c3cnccc3)ccc2)cc1
0.302326	O=C(OCC)Nc1c(C#N)cc(NC(=O)c2cc(NC(=O)c3cnccc3)ccc2)cc1
0.302326	O=C(OCC)Nc1c(C#N)cc(NC(=O)c2cc(NC(=O)c3cnccc3)ccc2)cc1
0.302326	O=C(OCC)Nc1c(C#N)cc(NC(=O)c2cc(NC(=O)c3cnccc3)ccc2)cc1
0.302326	O=C(OCC)Nc1c(C#N)cc(NC(=O)c2cc(NC(=O)c3cnccc3)ccc2)cc1
0.302326	O=C(OCC)Nc1c(C#N)cc(NC(=O)c2cc(NC(=O)c3cnccc3)ccc2)cc1
0.302326	O=C(OCC)Nc1c(C#N)cc(NC(=O)c2cc(NC(=O)c3cnccc3)ccc2)cc1
0.302326	O=C(OCC)Nc1c(C#N)cc(NC(=O)c2cc(NC(=O)c3cnccc3)ccc2)cc1
0.302326	O=C(OCC)Nc1c(C#N)cc(NC(=O)c2cc(NC(=O)c3cnccc3)ccc2)cc1
0.302326	O=C(OCC)Nc1c(C#N)cc(NC(=O)c2cc(NC(=O)c3cnccc3)ccc2)cc1
0.302158	BrC=1N(N=C(C(=O)Nc2nc(c3cc(F)c(F)cc3)ccn2)C1)C
0.302158	BrC=1N(N=C(C(=O)Nc2nc(c3cc(F)c(F)cc3)ccn2)C1)C
0.302158	BrC=1N(N=C(C(=O)Nc2nc(c3cc(F)c(F)cc3)ccn2)C1)C
0.302158	BrC=1N(N=C(C(=O)Nc2nc(c3cc(F)c(F)cc3)ccn2)C1)C
0.302158	BrC=1N(N=C(C(=O)Nc2nc(c3cc(F)c(F)cc3)ccn2)C1)C
0.302158	BrC=1N(N=C(C(=O)Nc2nc(c3cc(F)c(F)cc3)ccn2)C1)C
0.302158	BrC=1N(N=C(C(=O)Nc2nc(c3cc(F)c(F)cc3)ccn2)C1)C
0.302158	BrC=1N(N=C(C(=O)Nc2nc(c3cc(F)c(F)cc3)ccn2)C1)C
0.302158	BrC=1N(N=C(C(=O)Nc2nc(c3cc(F)c(F)cc3)ccn2)C1)C
0.302158	BrC=1N(N=C(C(=O)Nc2nc(c3cc(F)c(F)cc3)ccn2)C1)C
0.302083	S1C(=NC(c2ccc(NC(=O)C(C)C)cc2)=C1)NC(=O)c3c(NC(=O)c4ccncc4)c(ccc3)C
0.302083	S1C(=NC(c2ccc(NC(=O)C(C)C)cc2)=C1)NC(=O)c3c(NC(=O)c4ccncc4)c(ccc3)C
0.302083	S1C(=NC(c2ccc(NC(=O)C(C)C)cc2)=C1)NC(=O)c3c(NC(=O)c4ccncc4)c(ccc3)C
0.302083	S1C(=NC(c2ccc(NC(=O)C(C)C)cc2)=C1)NC(=O)c3c(NC(=O)c4ccncc4)c(ccc3)C
0.302083	S1C(=NC(c2ccc(NC(=O)C(C)C)cc2)=C1)NC(=O)c3c(NC(=O)c4ccncc4)c(ccc3)C
0.302083	S1C(=NC(c2ccc(NC(=O)C(C)C)cc2)=C1)NC(=O)c3c(NC(=O)c4ccncc4)c(ccc3)C
0.302083	S1C(=NC(c2ccc(NC(=O)C(C)C)cc2)=C1)NC(=O)c3c(NC(=O)c4ccncc4)c(ccc3)C
0.302083	S1C(=NC(c2ccc(NC(=O)C(C)C)cc2)=C1)NC(=O)c3c(NC(=O)c4ccncc4)c(ccc3)C
0.302083	S1C(=NC(c2ccc(NC(=O)C(C)C)cc2)=C1)NC(=O)c3c(NC(=O)c4ccncc4)c(ccc3)C
0.302083	S1C(=NC(c2ccc(NC(=O)C(C)C)cc2)=C1)NC(=O)c3c(NC(=O)c4ccncc4)c(ccc3)C
0.301887	O=C(OCC)Nc1cc(ccc1)C(=O)NNC=2ON=C(N2)c3cnccc3
0.301887	O=C(OCC)Nc1cc(ccc1)C(=O)NNC=2ON=C(N2)c3cnccc3
0.301887	O=C(OCC)Nc1cc(ccc1)C(=O)NNC=2ON=C(N2)c3cnccc3
0.301887	O=C(OCC)Nc1cc(ccc1)C(=O)NNC=2ON=C(N2)c3cnccc3
0.301887	O=C(OCC)Nc1cc(ccc1)C(=O)NNC=2ON=C(N2)c3cnccc3
0.301887	O=C(OCC)Nc1cc(ccc1)C(=O)NNC=2ON=C(N2)c3cnccc3
0.301887	O=C(OCC)Nc1cc(ccc1)C(=O)NNC=2ON=C(N2)c3cnccc3
0.301887	O=C(OCC)Nc1cc(ccc1)C(=O)NNC=2ON=C(N2)c3cnccc3
0.301887	O=C(OCC)Nc1cc(ccc1)C(=O)NNC=2ON=C(N2)c3cnccc3
0.301887	O=C(OCC)Nc1cc(ccc1)C(=O)NNC=2ON=C(N2)c3cnccc3
0.301829	S(=O)(=O)(N1CCN(Cc2ccccc2)CC1)c3c(F)ccc(c3)C(=O)Nc4cc(ccc4)C5=NN=NN5CC
0.301829	S(=O)(=O)(N1CCN(Cc2ccccc2)CC1)c3c(F)ccc(c3)C(=O)Nc4cc(ccc4)C5=NN=NN5CC
0.301829	S(=O)(=O)(N1CCN(Cc2ccccc2)CC1)c3c(F)ccc(c3)C(=O)Nc4cc(ccc4)C5=NN=NN5CC
0.301829	S(=O)(=O)(N1CCN(Cc2ccccc2)CC1)c3c(F)ccc(c3)C(=O)Nc4cc(ccc4)C5=NN=NN5CC
0.301829	S(=O)(=O)(N1CCN(Cc2ccccc2)CC1)c3c(F)ccc(c3)C(=O)Nc4cc(ccc4)C5=NN=NN5CC
0.301829	S(=O)(=O)(N1CCN(Cc2ccccc2)CC1)c3c(F)ccc(c3)C(=O)Nc4cc(ccc4)C5=NN=NN5CC
0.301829	S(=O)(=O)(N1CCN(Cc2ccccc2)CC1)c3c(F)ccc(c3)C(=O)Nc4cc(ccc4)C5=NN=NN5CC
0.301829	S(=O)(=O)(N1CCN(Cc2ccccc2)CC1)c3c(F)ccc(c3)C(=O)Nc4cc(ccc4)C5=NN=NN5CC
0.301829	S(=O)(=O)(N1CCN(Cc2ccccc2)CC1)c3c(F)ccc(c3)C(=O)Nc4cc(ccc4)C5=NN=NN5CC
0.301829	S(=O)(=O)(N1CCN(Cc2ccccc2)CC1)c3c(F)ccc(c3)C(=O)Nc4cc(ccc4)C5=NN=NN5CC
0.301639	O=C(Nc1c(ccc(NC(=O)C2CN(C=3N=CNC(=O)C3)CCC2)c1)C)c4ccncc4
0.301639	O=C(Nc1c(ccc(NC(=O)C2CN(C=3N=CNC(=O)C3)CCC2)c1)C)c4ccncc4
0.301527	S(c1c(cc(cc1)C)C)Cc2cc(ccc2)C(=O)Nc3cc(ncc3)C
0.301527	S(c1c(cc(cc1)C)C)Cc2cc(ccc2)C(=O)Nc3cc(ncc3)C
0.301527	S(c1c(cc(cc1)C)C)Cc2cc(ccc2)C(=O)Nc3cc(ncc3)C
0.301527	S(c1c(cc(cc1)C)C)Cc2cc(ccc2)C(=O)Nc3cc(ncc3)C
0.301527	S(c1c(cc(cc1)C)C)Cc2cc(ccc2)C(=O)Nc3cc(ncc3)C
0.301527	S(c1c(cc(cc1)C)C)Cc2cc(ccc2)C(=O)Nc3cc(ncc3)C
0.301527	S(c1c(cc(cc1)C)C)Cc2cc(ccc2)C(=O)Nc3cc(ncc3)C
0.301527	S(c1c(cc(cc1)C)C)Cc2cc(ccc2)C(=O)Nc3cc(ncc3)C
0.301527	S(c1c(cc(cc1)C)C)Cc2cc(ccc2)C(=O)Nc3cc(ncc3)C
0.301527	S(c1c(cc(cc1)C)C)Cc2cc(ccc2)C(=O)Nc3cc(ncc3)C
0.301527	Clc1c(OC(F)F)ccc(c1)C(=O)Nc2c(ccc(NC(=O)NCC)c2)C
0.301527	Clc1c(OC(F)F)ccc(c1)C(=O)Nc2c(ccc(NC(=O)NCC)c2)C
0.301527	Clc1c(OC(F)F)ccc(c1)C(=O)Nc2c(ccc(NC(=O)NCC)c2)C
0.301527	Clc1c(OC(F)F)ccc(c1)C(=O)Nc2c(ccc(NC(=O)NCC)c2)C
0.301527	Clc1c(OC(F)F)ccc(c1)C(=O)Nc2c(ccc(NC(=O)NCC)c2)C
0.301527	Clc1c(OC(F)F)ccc(c1)C(=O)Nc2c(ccc(NC(=O)NCC)c2)C
0.301527	Clc1c(OC(F)F)ccc(c1)C(=O)Nc2c(ccc(NC(=O)NCC)c2)C
0.301527	Clc1c(OC(F)F)ccc(c1)C(=O)Nc2c(ccc(NC(=O)NCC)c2)C
0.301527	Clc1c(OC(F)F)ccc(c1)C(=O)Nc2c(ccc(NC(=O)NCC)c2)C
0.301527	Clc1c(OC(F)F)ccc(c1)C(=O)Nc2c(ccc(NC(=O)NCC)c2)C
0.301527	O=C(Nc1cc(ccc1)C(=O)Nc2cc(OCc3cnccc3)c(OC)cc2)NC
0.301527	O=C(Nc1cc(ccc1)C(=O)Nc2cc(OCc3cnccc3)c(OC)cc2)NC
0.301527	O=C(Nc1cc(ccc1)C(=O)Nc2cc(OCc3cnccc3)c(OC)cc2)NC
0.301527	O=C(Nc1cc(ccc1)C(=O)Nc2cc(OCc3cnccc3)c(OC)cc2)NC
0.301527	O=C(Nc1cc(ccc1)C(=O)Nc2cc(OCc3cnccc3)c(OC)cc2)NC
0.301527	O=C(Nc1cc(ccc1)C(=O)Nc2cc(OCc3cnccc3)c(OC)cc2)NC
0.301527	O=C(Nc1cc(ccc1)C(=O)Nc2cc(OCc3cnccc3)c(OC)cc2)NC
0.301527	O=C(Nc1cc(ccc1)C(=O)Nc2cc(OCc3cnccc3)c(OC)cc2)NC
0.301527	O=C(Nc1cc(ccc1)C(=O)Nc2cc(OCc3cnccc3)c(OC)cc2)NC
0.301527	O=C(Nc1cc(ccc1)C(=O)Nc2cc(OCc3cnccc3)c(OC)cc2)NC
0.301205	O=C(Nc1c(ccc(c1)C(=O)NCC(C2CC2)(C)C)C)c3ccccc3
0.301205	O=C(Nc1c(ccc(c1)C(=O)NCC(C2CC2)(C)C)C)c3ccccc3
0.301205	O=C(Nc1c(ccc(c1)C(=O)NCC(C2CC2)(C)C)C)c3ccccc3
0.301205	O=C(Nc1c(ccc(c1)C(=O)NCC(C2CC2)(C)C)C)c3ccccc3
0.301205	O=C(Nc1c(ccc(c1)C(=O)NCC(C2CC2)(C)C)C)c3ccccc3
0.301205	O=C(Nc1c(ccc(c1)C(=O)NCC(C2CC2)(C)C)C)c3ccccc3
0.301205	O=C(Nc1c(ccc(c1)C(=O)NCC(C2CC2)(C)C)C)c3ccccc3
0.301205	O=C(Nc1c(ccc(c1)C(=O)NCC(C2CC2)(C)C)C)c3ccccc3
0.301205	O=C(Nc1c(ccc(c1)C(=O)NCC(C2CC2)(C)C)C)c3ccccc3
0.301205	O=C(Nc1c(ccc(c1)C(=O)NCC(C2CC2)(C)C)C)c3ccccc3
0.301205	O=C(Nc1ccc(cc1)C(=O)Nc2cc(c(OCCN3CCCC3)cc2)C)NC
0.301205	O=C(Nc1ccc(cc1)C(=O)Nc2cc(c(OCCN3CCCC3)cc2)C)NC
0.301205	O=C(Nc1ccc(cc1)C(=O)Nc2cc(c(OCCN3CCCC3)cc2)C)NC
0.301205	O=C(Nc1ccc(cc1)C(=O)Nc2cc(c(OCCN3CCCC3)cc2)C)NC
0.301205	O=C(Nc1ccc(cc1)C(=O)Nc2cc(c(OCCN3CCCC3)cc2)C)NC
0.301205	O=C(Nc1ccc(cc1)C(=O)Nc2cc(c(OCCN3CCCC3)cc2)C)NC
0.301205	O=C(Nc1ccc(cc1)C(=O)Nc2cc(c(OCCN3CCCC3)cc2)C)NC
0.301205	O=C(Nc1ccc(cc1)C(=O)Nc2cc(c(OCCN3CCCC3)cc2)C)NC
0.301205	O=C(Nc1ccc(cc1)C(=O)Nc2cc(c(OCCN3CCCC3)cc2)C)NC
0.301205	O=C(Nc1ccc(cc1)C(=O)Nc2cc(c(OCCN3CCCC3)cc2)C)NC
0.301115	Fc1c(F)ccc(c2nc(ncc2)NC(=O)c3nc(c(nc3C)C)C)c1
0.301115	Fc1c(F)ccc(c2nc(ncc2)NC(=O)c3nc(c(nc3C)C)C)c1
0.301115	Fc1c(F)ccc(c2nc(ncc2)NC(=O)c3nc(c(nc3C)C)C)c1
0.301115	Fc1c(F)ccc(c2nc(ncc2)NC(=O)c3nc(c(nc3C)C)C)c1
0.301115	Fc1c(F)ccc(c2nc(ncc2)NC(=O)c3nc(c(nc3C)C)C)c1
0.301115	Fc1c(F)ccc(c2nc(ncc2)NC(=O)c3nc(c(nc3C)C)C)c1
0.301115	Fc1c(F)ccc(c2nc(ncc2)NC(=O)c3nc(c(nc3C)C)C)c1
0.301115	Fc1c(F)ccc(c2nc(ncc2)NC(=O)c3nc(c(nc3C)C)C)c1
0.301115	Fc1c(F)ccc(c2nc(ncc2)NC(=O)c3nc(c(nc3C)C)C)c1
0.301115	Fc1c(F)ccc(c2nc(ncc2)NC(=O)c3nc(c(nc3C)C)C)c1
0.300752	O=C(Nc1cc(NC(=O)c2cc3OCOc3cc2)ccc1)c4nc(ncc4)C(C)C
0.300752	O=C(Nc1cc(NC(=O)c2cc3OCOc3cc2)ccc1)c4nc(ncc4)C(C)C
0.300752	O=C(Nc1cc(NC(=O)c2cc3OCOc3cc2)ccc1)c4nc(ncc4)C(C)C
0.300725	O=C(Nc1c(cc(OCc2ncccc2)cc1)C)c3nccc(c4ccccc4)c3
0.300725	O=C(Nc1c(cc(OCc2ncccc2)cc1)C)c3nccc(c4ccccc4)c3
0.300725	O=C(Nc1c(cc(OCc2ncccc2)cc1)C)c3nccc(c4ccccc4)c3
0.300725	O=C(Nc1c(cc(OCc2ncccc2)cc1)C)c3nccc(c4ccccc4)c3
0.300725	O=C(Nc1c(cc(OCc2ncccc2)cc1)C)c3nccc(c4ccccc4)c3
0.300725	O=C(Nc1c(cc(OCc2ncccc2)cc1)C)c3nccc(c4ccccc4)c3
0.300725	O=C(Nc1c(cc(OCc2ncccc2)cc1)C)c3nccc(c4ccccc4)c3
0.300725	O=C(Nc1c(cc(OCc2ncccc2)cc1)C)c3nccc(c4ccccc4)c3
0.300725	O=C(Nc1c(cc(OCc2ncccc2)cc1)C)c3nccc(c4ccccc4)c3
0.300725	O=C(Nc1c(cc(OCc2ncccc2)cc1)C)c3nccc(c4ccccc4)c3
0.300353	O=C(Nc1c(ccc(c1)C(=O)NC(C23CC4CC(C2)CC(C3)C4)CN5CCOCC5)C)c6ccccc6
0.300353	O=C(Nc1c(ccc(c1)C(=O)NC(C23CC4CC(C2)CC(C3)C4)CN5CCOCC5)C)c6ccccc6
0.300353	O=C(Nc1c(ccc(c1)C(=O)NC(C23CC4CC(C2)CC(C3)C4)CN5CCOCC5)C)c6ccccc6
0.300353	O=C(Nc1c(ccc(c1)C(=O)NC(C23CC4CC(C2)CC(C3)C4)CN5CCOCC5)C)c6ccccc6
0.300353	O=C(Nc1c(ccc(c1)C(=O)NC(C23CC4CC(C2)CC(C3)C4)CN5CCOCC5)C)c6ccccc6
0.300353	O=C(Nc1c(ccc(c1)C(=O)NC(C23CC4CC(C2)CC(C3)C4)CN5CCOCC5)C)c6ccccc6
0.300353	O=C(Nc1c(ccc(c1)C(=O)NC(C23CC4CC(C2)CC(C3)C4)CN5CCOCC5)C)c6ccccc6
0.300353	O=C(Nc1c(ccc(c1)C(=O)NC(C23CC4CC(C2)CC(C3)C4)CN5CCOCC5)C)c6ccccc6
0.300353	O=C(Nc1c(ccc(c1)C(=O)NC(C23CC4CC(C2)CC(C3)C4)CN5CCOCC5)C)c6ccccc6
0.300353	O=C(Nc1c(ccc(c1)C(=O)NC(C23CC4CC(C2)CC(C3)C4)CN5CCOCC5)C)c6ccccc6
0.3	Clc1c(NC(=O)c2ccc(OC)cc2)cc(cc1)C(=O)N3CC4(C3)CN(Cc5ccccc5)CC4
0.3	Clc1c(NC(=O)c2ccc(OC)cc2)cc(cc1)C(=O)N3CC4(C3)CN(Cc5ccccc5)CC4
0.299639	S(=O)(=O)(NC)c1cc(NC(=O)c2cnc(NC(=O)C(C)(C)C)cc2)c(cc1)C
0.299639	S(=O)(=O)(NC)c1cc(NC(=O)c2cnc(NC(=O)C(C)(C)C)cc2)c(cc1)C
0.299639	S(=O)(=O)(NC)c1cc(NC(=O)c2cnc(NC(=O)C(C)(C)C)cc2)c(cc1)C
0.299639	S(=O)(=O)(NC)c1cc(NC(=O)c2cnc(NC(=O)C(C)(C)C)cc2)c(cc1)C
0.299639	S(=O)(=O)(NC)c1cc(NC(=O)c2cnc(NC(=O)C(C)(C)C)cc2)c(cc1)C
0.299639	S(=O)(=O)(NC)c1cc(NC(=O)c2cnc(NC(=O)C(C)(C)C)cc2)c(cc1)C
0.299639	S(=O)(=O)(NC)c1cc(NC(=O)c2cnc(NC(=O)C(C)(C)C)cc2)c(cc1)C
0.299639	S(=O)(=O)(NC)c1cc(NC(=O)c2cnc(NC(=O)C(C)(C)C)cc2)c(cc1)C
0.299639	S(=O)(=O)(NC)c1cc(NC(=O)c2cnc(NC(=O)C(C)(C)C)cc2)c(cc1)C
0.299639	S(=O)(=O)(NC)c1cc(NC(=O)c2cnc(NC(=O)C(C)(C)C)cc2)c(cc1)C
0.299611	S(c1c(cc(cc1)C)C)c2ccc(NC(=O)c3ccc(cc3)C=4OC(=NN4)c5ccccc5)cc2
0.299611	S(c1c(cc(cc1)C)C)c2ccc(NC(=O)c3ccc(cc3)C=4OC(=NN4)c5ccccc5)cc2
0.299611	S(c1c(cc(cc1)C)C)c2ccc(NC(=O)c3ccc(cc3)C=4OC(=NN4)c5ccccc5)cc2
0.299611	S(c1c(cc(cc1)C)C)c2ccc(NC(=O)c3ccc(cc3)C=4OC(=NN4)c5ccccc5)cc2
0.299611	S(c1c(cc(cc1)C)C)c2ccc(NC(=O)c3ccc(cc3)C=4OC(=NN4)c5ccccc5)cc2
0.299611	S(c1c(cc(cc1)C)C)c2ccc(NC(=O)c3ccc(cc3)C=4OC(=NN4)c5ccccc5)cc2
0.299611	S(c1c(cc(cc1)C)C)c2ccc(NC(=O)c3ccc(cc3)C=4OC(=NN4)c5ccccc5)cc2
0.299611	S(c1c(cc(cc1)C)C)c2ccc(NC(=O)c3ccc(cc3)C=4OC(=NN4)c5ccccc5)cc2
0.299611	S(c1c(cc(cc1)C)C)c2ccc(NC(=O)c3ccc(cc3)C=4OC(=NN4)c5ccccc5)cc2
0.299611	S(c1c(cc(cc1)C)C)c2ccc(NC(=O)c3ccc(cc3)C=4OC(=NN4)c5ccccc5)cc2
0.298658	Fc1c(F)ccc(c2nc(ncc2)NC(=O)c3c4c(c(ccc4)C(=O)OC)ccc3)c1
0.298658	Fc1c(F)ccc(c2nc(ncc2)NC(=O)c3c4c(c(ccc4)C(=O)OC)ccc3)c1
0.298658	Fc1c(F)ccc(c2nc(ncc2)NC(=O)c3c4c(c(ccc4)C(=O)OC)ccc3)c1
0.298658	Fc1c(F)ccc(c2nc(ncc2)NC(=O)c3c4c(c(ccc4)C(=O)OC)ccc3)c1
0.298658	Fc1c(F)ccc(c2nc(ncc2)NC(=O)c3c4c(c(ccc4)C(=O)OC)ccc3)c1
0.298658	Fc1c(F)ccc(c2nc(ncc2)NC(=O)c3c4c(c(ccc4)C(=O)OC)ccc3)c1
0.298658	Fc1c(F)ccc(c2nc(ncc2)NC(=O)c3c4c(c(ccc4)C(=O)OC)ccc3)c1
0.298658	Fc1c(F)ccc(c2nc(ncc2)NC(=O)c3c4c(c(ccc4)C(=O)OC)ccc3)c1
0.298658	Fc1c(F)ccc(c2nc(ncc2)NC(=O)c3c4c(c(ccc4)C(=O)OC)ccc3)c1
0.298658	Fc1c(F)ccc(c2nc(ncc2)NC(=O)c3c4c(c(ccc4)C(=O)OC)ccc3)c1
0.298387	S(=O)(=O)(NC)c1cc(NC(=O)c2cc(NC(=O)c3ccccc3)c(cc2)C)c(cc1)C
0.298387	S(=O)(=O)(NC)c1cc(NC(=O)c2cc(NC(=O)c3ccccc3)c(cc2)C)c(cc1)C
0.298387	S(=O)(=O)(NC)c1cc(NC(=O)c2cc(NC(=O)c3ccccc3)c(cc2)C)c(cc1)C
0.298387	S(=O)(=O)(NC)c1cc(NC(=O)c2cc(NC(=O)c3ccccc3)c(cc2)C)c(cc1)C
0.298387	S(=O)(=O)(NC)c1cc(NC(=O)c2cc(NC(=O)c3ccccc3)c(cc2)C)c(cc1)C
0.298387	S(=O)(=O)(NC)c1cc(NC(=O)c2cc(NC(=O)c3ccccc3)c(cc2)C)c(cc1)C
0.298387	S(=O)(=O)(NC)c1cc(NC(=O)c2cc(NC(=O)c3ccccc3)c(cc2)C)c(cc1)C
0.298387	S(=O)(=O)(NC)c1cc(NC(=O)c2cc(NC(=O)c3ccccc3)c(cc2)C)c(cc1)C
0.298387	S(=O)(=O)(NC)c1cc(NC(=O)c2cc(NC(=O)c3ccccc3)c(cc2)C)c(cc1)C
0.298387	S(=O)(=O)(NC)c1cc(NC(=O)c2cc(NC(=O)c3ccccc3)c(cc2)C)c(cc1)C
0.298182	Clc1c(NC(=O)c2ccc(OC)cc2)cc(cc1)C=3ON=C(N3)Cc4ccccc4
0.298182	O=C(N1CCN(C(CC(=O)OC)C)CC1)c2cc(NC(=O)c3ccccc3)c(cc2)C
0.298182	O=C(N1CCN(C(CC(=O)OC)C)CC1)c2cc(NC(=O)c3ccccc3)c(cc2)C
0.298182	O=C(N1CCN(C(CC(=O)OC)C)CC1)c2cc(NC(=O)c3ccccc3)c(cc2)C
0.298182	O=C(N1CCN(C(CC(=O)OC)C)CC1)c2cc(NC(=O)c3ccccc3)c(cc2)C
0.298182	O=C(N1CCN(C(CC(=O)OC)C)CC1)c2cc(NC(=O)c3ccccc3)c(cc2)C
0.298182	O=C(N1CCN(C(CC(=O)OC)C)CC1)c2cc(NC(=O)c3ccccc3)c(cc2)C
0.298182	O=C(N1CCN(C(CC(=O)OC)C)CC1)c2cc(NC(=O)c3ccccc3)c(cc2)C
0.298182	O=C(N1CCN(C(CC(=O)OC)C)CC1)c2cc(NC(=O)c3ccccc3)c(cc2)C
0.298182	O=C(N1CCN(C(CC(=O)OC)C)CC1)c2cc(NC(=O)c3ccccc3)c(cc2)C
0.298182	O=C(N1CCN(C(CC(=O)OC)C)CC1)c2cc(NC(=O)c3ccccc3)c(cc2)C
0.297959	Clc1ccc(cc1)CSCCNC(=O)c2cc(NC(=O)C)c(cc2)C
0.297959	Clc1ccc(cc1)CSCCNC(=O)c2cc(NC(=O)C)c(cc2)C
0.297872	O=C(O)c1c(nc(cc1)CNC(=O)c2cc(NC(=O)c3ccccc3)c(cc2)C)CC
0.297872	O=C(O)c1c(nc(cc1)CNC(=O)c2cc(NC(=O)c3ccccc3)c(cc2)C)CC
0.297872	O=C(O)c1c(nc(cc1)CNC(=O)c2cc(NC(=O)c3ccccc3)c(cc2)C)CC
0.297872	O=C(O)c1c(nc(cc1)CNC(=O)c2cc(NC(=O)c3ccccc3)c(cc2)C)CC
0.297872	O=C(O)c1c(nc(cc1)CNC(=O)c2cc(NC(=O)c3ccccc3)c(cc2)C)CC
0.297872	O=C(O)c1c(nc(cc1)CNC(=O)c2cc(NC(=O)c3ccccc3)c(cc2)C)CC
0.297872	O=C(O)c1c(nc(cc1)CNC(=O)c2cc(NC(=O)c3ccccc3)c(cc2)C)CC
0.297872	O=C(O)c1c(nc(cc1)CNC(=O)c2cc(NC(=O)c3ccccc3)c(cc2)C)CC
0.297872	O=C(O)c1c(nc(cc1)CNC(=O)c2cc(NC(=O)c3ccccc3)c(cc2)C)CC
0.297872	O=C(O)c1c(nc(cc1)CNC(=O)c2cc(NC(=O)c3ccccc3)c(cc2)C)CC
0.29771	Clc1c(ccnc1)C(=O)Nc2c(ccc(c2)C(=O)NCC(F)(F)F)C
0.29771	Clc1c(ccnc1)C(=O)Nc2c(ccc(c2)C(=O)NCC(F)(F)F)C
0.29771	Clc1c(ccnc1)C(=O)Nc2c(ccc(c2)C(=O)NCC(F)(F)F)C
0.29771	Clc1c(ccnc1)C(=O)Nc2c(ccc(c2)C(=O)NCC(F)(F)F)C
0.29771	Clc1c(ccnc1)C(=O)Nc2c(ccc(c2)C(=O)NCC(F)(F)F)C
0.29771	Clc1c(ccnc1)C(=O)Nc2c(ccc(c2)C(=O)NCC(F)(F)F)C
0.297297	O=C(Nc1ccc(cc1)C(=O)NNC(=O)C=2NN=C(c3cc(c(cc3)C)C)C2)NC
0.297297	O=C(Nc1ccc(cc1)C(=O)NNC(=O)C=2NN=C(c3cc(c(cc3)C)C)C2)NC
0.297297	O=C(Nc1ccc(cc1)C(=O)NNC(=O)C=2NN=C(c3cc(c(cc3)C)C)C2)NC
0.29703	Fc1c(F)ccc(c2nc(ncc2)NC(=O)c3c(cccc3)C=4ON=C(N4)C(C)C)c1
0.29703	Fc1c(F)ccc(c2nc(ncc2)NC(=O)c3c(cccc3)C=4ON=C(N4)C(C)C)c1
0.29703	Fc1c(F)ccc(c2nc(ncc2)NC(=O)c3c(cccc3)C=4ON=C(N4)C(C)C)c1
0.29703	Fc1c(F)ccc(c2nc(ncc2)NC(=O)c3c(cccc3)C=4ON=C(N4)C(C)C)c1
0.29703	Fc1c(F)ccc(c2nc(ncc2)NC(=O)c3c(cccc3)C=4ON=C(N4)C(C)C)c1
0.29703	Fc1c(F)ccc(c2nc(ncc2)NC(=O)c3c(cccc3)C=4ON=C(N4)C(C)C)c1
0.296703	S(c1nccc(c1)C(=O)Nc2cc(c(OCCN3CCCC3)cc2)C)CC
0.296703	S(c1nccc(c1)C(=O)Nc2cc(c(OCCN3CCCC3)cc2)C)CC
0.296703	S(c1nccc(c1)C(=O)Nc2cc(c(OCCN3CCCC3)cc2)C)CC
0.296703	S(c1nccc(c1)C(=O)Nc2cc(c(OCCN3CCCC3)cc2)C)CC
0.296703	S(c1nccc(c1)C(=O)Nc2cc(c(OCCN3CCCC3)cc2)C)CC
0.296703	S(c1nccc(c1)C(=O)Nc2cc(c(OCCN3CCCC3)cc2)C)CC
0.296703	S(c1nccc(c1)C(=O)Nc2cc(c(OCCN3CCCC3)cc2)C)CC
0.296703	S(c1nccc(c1)C(=O)Nc2cc(c(OCCN3CCCC3)cc2)C)CC
0.296703	S(c1nccc(c1)C(=O)Nc2cc(c(OCCN3CCCC3)cc2)C)CC
0.296703	S(c1nccc(c1)C(=O)Nc2cc(c(OCCN3CCCC3)cc2)C)CC
0.296552	Clc1c(NC(=O)c2ccc(OC)cc2)cc(cc1)C=3ON=C(N3)c4ncc(Oc5ccccc5)cc4
0.296552	Clc1c(NC(=O)c2ccc(OC)cc2)cc(cc1)C=3ON=C(N3)c4ncc(Oc5ccccc5)cc4
0.296552	Clc1c(NC(=O)c2ccc(OC)cc2)cc(cc1)C=3ON=C(N3)c4ncc(Oc5ccccc5)cc4
0.296552	Clc1c(NC(=O)c2ccc(OC)cc2)cc(cc1)C=3ON=C(N3)c4ncc(Oc5ccccc5)cc4
0.296552	Clc1c(NC(=O)c2ccc(OC)cc2)cc(cc1)C=3ON=C(N3)c4ncc(Oc5ccccc5)cc4
0.296552	Clc1c(NC(=O)c2ccc(OC)cc2)cc(cc1)C=3ON=C(N3)c4ncc(Oc5ccccc5)cc4
0.296552	Clc1c(NC(=O)c2ccc(OC)cc2)cc(cc1)C=3ON=C(N3)c4ncc(Oc5ccccc5)cc4
0.296552	Clc1c(NC(=O)c2ccc(OC)cc2)cc(cc1)C=3ON=C(N3)c4ncc(Oc5ccccc5)cc4
0.296552	Clc1c(NC(=O)c2ccc(OC)cc2)cc(cc1)C=3ON=C(N3)c4ncc(Oc5ccccc5)cc4
0.296552	Clc1c(NC(=O)c2ccc(OC)cc2)cc(cc1)C=3ON=C(N3)c4ncc(Oc5ccccc5)cc4
0.296296	P1(=O)(c2ccccc2)CCN(C(=O)c3cc(NC(=O)c4ccccc4)c(cc3)C)CC1
0.296296	P1(=O)(c2ccccc2)CCN(C(=O)c3cc(NC(=O)c4ccccc4)c(cc3)C)CC1
0.296296	P1(=O)(c2ccccc2)CCN(C(=O)c3cc(NC(=O)c4ccccc4)c(cc3)C)CC1
0.296296	P1(=O)(c2ccccc2)CCN(C(=O)c3cc(NC(=O)c4ccccc4)c(cc3)C)CC1
0.296296	P1(=O)(c2ccccc2)CCN(C(=O)c3cc(NC(=O)c4ccccc4)c(cc3)C)CC1
0.296296	P1(=O)(c2ccccc2)CCN(C(=O)c3cc(NC(=O)c4ccccc4)c(cc3)C)CC1
0.296296	P1(=O)(c2ccccc2)CCN(C(=O)c3cc(NC(=O)c4ccccc4)c(cc3)C)CC1
0.296296	P1(=O)(c2ccccc2)CCN(C(=O)c3cc(NC(=O)c4ccccc4)c(cc3)C)CC1
0.296296	P1(=O)(c2ccccc2)CCN(C(=O)c3cc(NC(=O)c4ccccc4)c(cc3)C)CC1
0.296296	P1(=O)(c2ccccc2)CCN(C(=O)c3cc(NC(=O)c4ccccc4)c(cc3)C)CC1
0.295833	O=C(O)c1cc(NC(=O)C=2OC=CC2)c(cc1)C
0.295833	O=C(O)c1cc(NC(=O)C=2OC=CC2)c(cc1)C
0.295833	O=C(O)c1cc(NC(=O)C=2OC=CC2)c(cc1)C
0.295833	O=C(O)c1cc(NC(=O)C=2OC=CC2)c(cc1)C
0.295833	O=C(O)c1cc(NC(=O)C=2OC=CC2)c(cc1)C
0.295833	O=C(O)c1cc(NC(=O)C=2OC=CC2)c(cc1)C
0.295833	O=C(O)c1cc(NC(=O)C=2OC=CC2)c(cc1)C
0.295833	O=C(O)c1cc(NC(=O)C=2OC=CC2)c(cc1)C
0.295833	O=C(O)c1cc(NC(=O)C=2OC=CC2)c(cc1)C
0.295833	O=C(O)c1cc(NC(=O)C=2OC=CC2)c(cc1)C
0.29562	O=C(Nc1cc(OCc2cnccc2)c(OC)cc1)c3c(ccc(N)c3)C
0.29562	O=C(Nc1cc(OCc2cnccc2)c(OC)cc1)c3c(ccc(N)c3)C
0.29562	O=C(Nc1cc(OCc2cnccc2)c(OC)cc1)c3c(ccc(N)c3)C
0.29562	O=C(Nc1cc(OCc2cnccc2)c(OC)cc1)c3c(ccc(N)c3)C
0.29562	O=C(Nc1cc(OCc2cnccc2)c(OC)cc1)c3c(ccc(N)c3)C
0.29562	O=C(Nc1cc(OCc2cnccc2)c(OC)cc1)c3c(ccc(N)c3)C
0.29562	O=C(Nc1cc(OCc2cnccc2)c(OC)cc1)c3c(ccc(N)c3)C
0.29562	O=C(Nc1cc(OCc2cnccc2)c(OC)cc1)c3c(ccc(N)c3)C
0.29562	O=C(Nc1cc(OCc2cnccc2)c(OC)cc1)c3c(ccc(N)c3)C
0.29562	O=C(Nc1cc(OCc2cnccc2)c(OC)cc1)c3c(ccc(N)c3)C
0.295455	Clc1c(cc(S(=O)(=O)N2CCN(c3ccccc3)CC2)cc1)C(=O)Nc4ccc(c5nc(ccn5)C)cc4
0.295455	Clc1c(cc(S(=O)(=O)N2CCN(c3ccccc3)CC2)cc1)C(=O)Nc4ccc(c5nc(ccn5)C)cc4
0.295455	Clc1c(cc(S(=O)(=O)N2CCN(c3ccccc3)CC2)cc1)C(=O)Nc4ccc(c5nc(ccn5)C)cc4
0.295455	Clc1c(cc(S(=O)(=O)N2CCN(c3ccccc3)CC2)cc1)C(=O)Nc4ccc(c5nc(ccn5)C)cc4
0.295455	Clc1c(cc(S(=O)(=O)N2CCN(c3ccccc3)CC2)cc1)C(=O)Nc4ccc(c5nc(ccn5)C)cc4
0.295455	Clc1c(cc(S(=O)(=O)N2CCN(c3ccccc3)CC2)cc1)C(=O)Nc4ccc(c5nc(ccn5)C)cc4
0.295455	Clc1c(cc(S(=O)(=O)N2CCN(c3ccccc3)CC2)cc1)C(=O)Nc4ccc(c5nc(ccn5)C)cc4
0.295455	Clc1c(cc(S(=O)(=O)N2CCN(c3ccccc3)CC2)cc1)C(=O)Nc4ccc(c5nc(ccn5)C)cc4
0.295455	Clc1c(cc(S(=O)(=O)N2CCN(c3ccccc3)CC2)cc1)C(=O)Nc4ccc(c5nc(ccn5)C)cc4
0.295455	Clc1c(cc(S(=O)(=O)N2CCN(c3ccccc3)CC2)cc1)C(=O)Nc4ccc(c5nc(ccn5)C)cc4
0.295374	O=C(Nc1cnccc1)c2ccc(NC(=O)C=3NN=C(c4c(OC)cc(OC)cc4)C3)cc2
0.295374	O=C(Nc1cnccc1)c2ccc(NC(=O)C=3NN=C(c4c(OC)cc(OC)cc4)C3)cc2
0.295374	O=C(Nc1cnccc1)c2ccc(NC(=O)C=3NN=C(c4c(OC)cc(OC)cc4)C3)cc2
0.295374	O=C(Nc1cnccc1)c2ccc(NC(=O)C=3NN=C(c4c(OC)cc(OC)cc4)C3)cc2
0.295374	O=C(Nc1cnccc1)c2ccc(NC(=O)C=3NN=C(c4c(OC)cc(OC)cc4)C3)cc2
0.295374	O=C(Nc1cnccc1)c2ccc(NC(=O)C=3NN=C(c4c(OC)cc(OC)cc4)C3)cc2
0.295374	O=C(Nc1cnccc1)c2ccc(NC(=O)C=3NN=C(c4c(OC)cc(OC)cc4)C3)cc2
0.295374	O=C(Nc1cnccc1)c2ccc(NC(=O)C=3NN=C(c4c(OC)cc(OC)cc4)C3)cc2
0.295374	O=C(Nc1cnccc1)c2ccc(NC(=O)C=3NN=C(c4c(OC)cc(OC)cc4)C3)cc2
0.295374	O=C(Nc1cnccc1)c2ccc(NC(=O)C=3NN=C(c4c(OC)cc(OC)cc4)C3)cc2
0.294821	O=C(Nc1c(ccc(c1)C(=O)NCC(O)COc2ccccc2)C)c3ccccc3
0.294821	O=C(Nc1c(ccc(c1)C(=O)NCC(O)COc2ccccc2)C)c3ccccc3
0.294821	O=C(Nc1c(ccc(c1)C(=O)NCC(O)COc2ccccc2)C)c3ccccc3
0.294821	O=C(Nc1c(ccc(c1)C(=O)NCC(O)COc2ccccc2)C)c3ccccc3
0.294821	O=C(Nc1c(ccc(c1)C(=O)NCC(O)COc2ccccc2)C)c3ccccc3
0.294821	O=C(Nc1c(ccc(c1)C(=O)NCC(O)COc2ccccc2)C)c3ccccc3
0.294821	O=C(Nc1c(ccc(c1)C(=O)NCC(O)COc2ccccc2)C)c3ccccc3
0.294821	O=C(Nc1c(ccc(c1)C(=O)NCC(O)COc2ccccc2)C)c3ccccc3
0.294821	O=C(Nc1c(ccc(c1)C(=O)NCC(O)COc2ccccc2)C)c3ccccc3
0.294821	O=C(Nc1c(ccc(c1)C(=O)NCC(O)COc2ccccc2)C)c3ccccc3
0.294574	O=C(N1CC(C1)(CC)C)c2cc(NC(=O)c3ccccc3)c(cc2)C
0.294355	S=C(NNC(=O)c1ccc(OCc2ccncc2)cc1)Nc3cc(c(cc3)C)C
0.294355	S=C(NNC(=O)c1ccc(OCc2ccncc2)cc1)Nc3cc(c(cc3)C)C
0.294355	S=C(NNC(=O)c1ccc(OCc2ccncc2)cc1)Nc3cc(c(cc3)C)C
0.294355	S=C(NNC(=O)c1ccc(OCc2ccncc2)cc1)Nc3cc(c(cc3)C)C
0.294355	S=C(NNC(=O)c1ccc(OCc2ccncc2)cc1)Nc3cc(c(cc3)C)C
0.294355	S=C(NNC(=O)c1ccc(OCc2ccncc2)cc1)Nc3cc(c(cc3)C)C
0.294355	S=C(NNC(=O)c1ccc(OCc2ccncc2)cc1)Nc3cc(c(cc3)C)C
0.294355	S=C(NNC(=O)c1ccc(OCc2ccncc2)cc1)Nc3cc(c(cc3)C)C
0.294355	S=C(NNC(=O)c1ccc(OCc2ccncc2)cc1)Nc3cc(c(cc3)C)C
0.294355	S=C(NNC(=O)c1ccc(OCc2ccncc2)cc1)Nc3cc(c(cc3)C)C
0.29434	Clc1c(NC(=O)c2ccc(OC)cc2)cc(cc1)C=3ON=C(N3)c4ccccc4
0.29434	Clc1c(NC(=O)c2ccc(OC)cc2)cc(cc1)C=3ON=C(N3)c4ccccc4
0.29434	Clc1c(NC(=O)c2ccc(OC)cc2)cc(cc1)C=3ON=C(N3)c4ccccc4
0.29434	Clc1c(NC(=O)c2ccc(OC)cc2)cc(cc1)C=3ON=C(N3)c4ccccc4
0.29434	Clc1c(NC(=O)c2ccc(OC)cc2)cc(cc1)C=3ON=C(N3)c4ccccc4
0.29434	Clc1c(NC(=O)c2ccc(OC)cc2)cc(cc1)C=3ON=C(N3)c4ccccc4
0.29434	Clc1c(NC(=O)c2ccc(OC)cc2)cc(cc1)C=3ON=C(N3)c4ccccc4
0.29434	Clc1c(NC(=O)c2ccc(OC)cc2)cc(cc1)C=3ON=C(N3)c4ccccc4
0.29434	Clc1c(NC(=O)c2ccc(OC)cc2)cc(cc1)C=3ON=C(N3)c4ccccc4
0.29434	Clc1c(NC(=O)c2ccc(OC)cc2)cc(cc1)C=3ON=C(N3)c4ccccc4
0.29434	FC(F)(F)CNC(=O)c1cc(NC(=O)c2cc(OCC(F)F)ncc2)c(cc1)C
0.29434	FC(F)(F)CNC(=O)c1cc(NC(=O)c2cc(OCC(F)F)ncc2)c(cc1)C
0.29434	FC(F)(F)CNC(=O)c1cc(NC(=O)c2cc(OCC(F)F)ncc2)c(cc1)C
0.29434	FC(F)(F)CNC(=O)c1cc(NC(=O)c2cc(OCC(F)F)ncc2)c(cc1)C
0.294118	FC(F)(F)c1cc(NC(=O)c2cc(N)c(cc2)C)ccc1
0.294118	FC(F)(F)c1cc(NC(=O)c2cc(N)c(cc2)C)ccc1
0.294118	FC(F)(F)c1cc(NC(=O)c2cc(N)c(cc2)C)ccc1
0.294118	FC(F)(F)c1cc(NC(=O)c2cc(N)c(cc2)C)ccc1
0.294118	FC(F)(F)c1cc(NC(=O)c2cc(N)c(cc2)C)ccc1
0.294118	FC(F)(F)c1cc(NC(=O)c2cc(N)c(cc2)C)ccc1
0.294118	FC(F)(F)c1cc(NC(=O)c2cc(N)c(cc2)C)ccc1
0.294118	FC(F)(F)c1cc(NC(=O)c2cc(N)c(cc2)C)ccc1
0.294118	FC(F)(F)c1cc(NC(=O)c2cc(N)c(cc2)C)ccc1
0.294118	FC(F)(F)c1cc(NC(=O)c2cc(N)c(cc2)C)ccc1
0.294118	S(=O)(=O)(NCC(=O)OC)c1cc(NC(=O)c2cc(NC(=O)c3ccccc3)c(cc2)C)ccc1
0.294118	S(=O)(=O)(NCC(=O)OC)c1cc(NC(=O)c2cc(NC(=O)c3ccccc3)c(cc2)C)ccc1
0.294118	S(=O)(=O)(NCC(=O)OC)c1cc(NC(=O)c2cc(NC(=O)c3ccccc3)c(cc2)C)ccc1
0.294118	S(=O)(=O)(NCC(=O)OC)c1cc(NC(=O)c2cc(NC(=O)c3ccccc3)c(cc2)C)ccc1
0.294118	S(=O)(=O)(NCC(=O)OC)c1cc(NC(=O)c2cc(NC(=O)c3ccccc3)c(cc2)C)ccc1
0.294118	S(=O)(=O)(NCC(=O)OC)c1cc(NC(=O)c2cc(NC(=O)c3ccccc3)c(cc2)C)ccc1
0.294118	S(=O)(=O)(NCC(=O)OC)c1cc(NC(=O)c2cc(NC(=O)c3ccccc3)c(cc2)C)ccc1
0.294118	S(=O)(=O)(NCC(=O)OC)c1cc(NC(=O)c2cc(NC(=O)c3ccccc3)c(cc2)C)ccc1
0.293893	S1C(=NC(c2ccc(NC(=O)C(C)C)cc2)=C1)NC(=O)c3cc(ccc3)CF
0.293878	Fc1ccc(cc1)C(=O)NCCC(=O)Nc2ccc(c3nc(ccn3)C)cc2
0.293878	Fc1ccc(cc1)C(=O)NCCC(=O)Nc2ccc(c3nc(ccn3)C)cc2
0.293878	Fc1ccc(cc1)C(=O)NCCC(=O)Nc2ccc(c3nc(ccn3)C)cc2
0.293878	Fc1ccc(cc1)C(=O)NCCC(=O)Nc2ccc(c3nc(ccn3)C)cc2
0.293878	Fc1ccc(cc1)C(=O)NCCC(=O)Nc2ccc(c3nc(ccn3)C)cc2
0.293878	Fc1ccc(cc1)C(=O)NCCC(=O)Nc2ccc(c3nc(ccn3)C)cc2
0.293878	Fc1ccc(cc1)C(=O)NCCC(=O)Nc2ccc(c3nc(ccn3)C)cc2
0.293878	Fc1ccc(cc1)C(=O)NCCC(=O)Nc2ccc(c3nc(ccn3)C)cc2
0.293878	Fc1ccc(cc1)C(=O)NCCC(=O)Nc2ccc(c3nc(ccn3)C)cc2
0.293878	Fc1ccc(cc1)C(=O)NCCC(=O)Nc2ccc(c3nc(ccn3)C)cc2
0.29386	O=C(Nc1cc(ccc1)C(=O)Nc2cc(ccc2)CCCc3ccccc3)c4cnccc4
0.29386	O=C(Nc1cc(ccc1)C(=O)Nc2cc(ccc2)CCCc3ccccc3)c4cnccc4
0.29386	O=C(Nc1cc(ccc1)C(=O)Nc2cc(ccc2)CCCc3ccccc3)c4cnccc4
0.29386	O=C(Nc1cc(ccc1)C(=O)Nc2cc(ccc2)CCCc3ccccc3)c4cnccc4
0.29386	O=C(Nc1cc(ccc1)C(=O)Nc2cc(ccc2)CCCc3ccccc3)c4cnccc4
0.29386	O=C(Nc1cc(ccc1)C(=O)Nc2cc(ccc2)CCCc3ccccc3)c4cnccc4
0.29386	O=C(Nc1cc(ccc1)C(=O)Nc2cc(ccc2)CCCc3ccccc3)c4cnccc4
0.29386	O=C(Nc1cc(ccc1)C(=O)Nc2cc(ccc2)CCCc3ccccc3)c4cnccc4
0.29386	O=C(Nc1cc(ccc1)C(=O)Nc2cc(ccc2)CCCc3ccccc3)c4cnccc4
0.29386	O=C(Nc1cc(ccc1)C(=O)Nc2cc(ccc2)CCCc3ccccc3)c4cnccc4
0.293706	S1C(=NC(c2ccc(NC(=O)C(C)C)cc2)=C1)NC(=O)c3c(cc(Oc4ccccc4)cc3)C
0.293706	S1C(=NC(c2ccc(NC(=O)C(C)C)cc2)=C1)NC(=O)c3c(cc(Oc4ccccc4)cc3)C
0.293706	S1C(=NC(c2ccc(NC(=O)C(C)C)cc2)=C1)NC(=O)c3c(cc(Oc4ccccc4)cc3)C
0.293233	S(=O)(=O)(NC)c1cc(NC(=O)c2cnc(SC)cc2)c(cc1)C
0.293233	S(=O)(=O)(NC)c1cc(NC(=O)c2cnc(SC)cc2)c(cc1)C
0.293233	S(=O)(=O)(NC)c1cc(NC(=O)c2cnc(SC)cc2)c(cc1)C
0.293233	S(=O)(=O)(NC)c1cc(NC(=O)c2cnc(SC)cc2)c(cc1)C
0.293233	S(=O)(=O)(NC)c1cc(NC(=O)c2cnc(SC)cc2)c(cc1)C
0.293233	S(=O)(=O)(NC)c1cc(NC(=O)c2cnc(SC)cc2)c(cc1)C
0.293233	S(=O)(=O)(NC)c1cc(NC(=O)c2cnc(SC)cc2)c(cc1)C
0.293233	S(=O)(=O)(NC)c1cc(NC(=O)c2cnc(SC)cc2)c(cc1)C
0.293233	S(=O)(=O)(NC)c1cc(NC(=O)c2cnc(SC)cc2)c(cc1)C
0.293233	S(=O)(=O)(NC)c1cc(NC(=O)c2cnc(SC)cc2)c(cc1)C
0.292419	Brc1cc(c(N2C=CC=C2)cc1)C(=O)Nc3ccc(c4nc(ccn4)C)cc3
0.292419	Brc1cc(c(N2C=CC=C2)cc1)C(=O)Nc3ccc(c4nc(ccn4)C)cc3
0.292419	Brc1cc(c(N2C=CC=C2)cc1)C(=O)Nc3ccc(c4nc(ccn4)C)cc3
0.292419	Brc1cc(c(N2C=CC=C2)cc1)C(=O)Nc3ccc(c4nc(ccn4)C)cc3
0.292096	O=C(Nc1cc(ccc1)C=2N=NN(C2)Cc3ccccc3)c4c(cc(Oc5ccccc5)cc4)C
0.292096	O=C(Nc1cc(ccc1)C=2N=NN(C2)Cc3ccccc3)c4c(cc(Oc5ccccc5)cc4)C
0.292096	O=C(Nc1cc(ccc1)C=2N=NN(C2)Cc3ccccc3)c4c(cc(Oc5ccccc5)cc4)C
0.292096	O=C(Nc1cc(ccc1)C=2N=NN(C2)Cc3ccccc3)c4c(cc(Oc5ccccc5)cc4)C
0.292096	O=C(Nc1cc(ccc1)C=2N=NN(C2)Cc3ccccc3)c4c(cc(Oc5ccccc5)cc4)C
0.292096	O=C(Nc1cc(ccc1)C=2N=NN(C2)Cc3ccccc3)c4c(cc(Oc5ccccc5)cc4)C
0.292096	O=C(Nc1cc(ccc1)C=2N=NN(C2)Cc3ccccc3)c4c(cc(Oc5ccccc5)cc4)C
0.292096	O=C(Nc1cc(ccc1)C=2N=NN(C2)Cc3ccccc3)c4c(cc(Oc5ccccc5)cc4)C
0.292096	O=C(Nc1cc(ccc1)C=2N=NN(C2)Cc3ccccc3)c4c(cc(Oc5ccccc5)cc4)C
0.292096	O=C(Nc1cc(ccc1)C=2N=NN(C2)Cc3ccccc3)c4c(cc(Oc5ccccc5)cc4)C
0.291667	O=C(Nc1c(OC)cc(N)cc1)c2cnccc2
0.291667	O=C(Nc1c(OC)cc(N)cc1)c2cnccc2
0.291667	O=C(Nc1c(OC)cc(N)cc1)c2cnccc2
0.291667	O=C(Nc1c(OC)cc(N)cc1)c2cnccc2
0.291667	O=C(Nc1c(OC)cc(N)cc1)c2cnccc2
0.291667	O=C(Nc1cc(c(OCCN2CCCC2)cc1)C)c3nccnc3
0.291667	O=C(Nc1cc(c(OCCN2CCCC2)cc1)C)c3nccnc3
0.291667	O=C(Nc1cc(c(OCCN2CCCC2)cc1)C)c3nccnc3
0.291667	O=C(Nc1cc(c(OCCN2CCCC2)cc1)C)c3nccnc3
0.291667	O=C(Nc1cc(c(OCCN2CCCC2)cc1)C)c3nccnc3
0.291667	O=C(Nc1cc(c(OCCN2CCCC2)cc1)C)c3nccnc3
0.291667	O=C(Nc1cc(c(OCCN2CCCC2)cc1)C)c3nccnc3
0.291667	O=C(Nc1cc(c(OCCN2CCCC2)cc1)C)c3nccnc3
0.291667	O=C(Nc1cc(c(OCCN2CCCC2)cc1)C)c3nccnc3
0.291667	O=C(Nc1cc(c(OCCN2CCCC2)cc1)C)c3nccnc3
0.291667	O=C(Nc1ccc(c2nc(ccn2)C)cc1)C3=NOC(=C3)Cc4ccccc4
0.291667	O=C(Nc1ccc(c2nc(ccn2)C)cc1)C3=NOC(=C3)Cc4ccccc4
0.291667	O=C(Nc1ccc(c2nc(ccn2)C)cc1)C3=NOC(=C3)Cc4ccccc4
0.291667	O=C(Nc1ccc(c2nc(ccn2)C)cc1)C3=NOC(=C3)Cc4ccccc4
0.291667	O=C(Nc1ccc(c2nc(ccn2)C)cc1)C3=NOC(=C3)Cc4ccccc4
0.291667	O=C(Nc1ccc(c2nc(ccn2)C)cc1)C3=NOC(=C3)Cc4ccccc4
0.291667	O=C(Nc1ccc(c2nc(ccn2)C)cc1)C3=NOC(=C3)Cc4ccccc4
0.291667	O=C(Nc1ccc(c2nc(ccn2)C)cc1)C3=NOC(=C3)Cc4ccccc4
0.291667	O=C(Nc1ccc(c2nc(ccn2)C)cc1)C3=NOC(=C3)Cc4ccccc4
0.291667	O=C(Nc1ccc(c2nc(ccn2)C)cc1)C3=NOC(=C3)Cc4ccccc4
0.291513	FC(F)(F)CNC(=O)c1cc(NC(=O)C(Oc2ccc(c3ccccc3)cc2)C)c(cc1)C
0.291513	FC(F)(F)CNC(=O)c1cc(NC(=O)C(Oc2ccc(c3ccccc3)cc2)C)c(cc1)C
0.291513	FC(F)(F)CNC(=O)c1cc(NC(=O)C(Oc2ccc(c3ccccc3)cc2)C)c(cc1)C
0.291513	FC(F)(F)CNC(=O)c1cc(NC(=O)C(Oc2ccc(c3ccccc3)cc2)C)c(cc1)C
0.291513	FC(F)(F)CNC(=O)c1cc(NC(=O)C(Oc2ccc(c3ccccc3)cc2)C)c(cc1)C
0.291498	Brc1ccc(cc1)CN2CCC(NC(=O)c3cc(NC(=O)NC)ccc3)CC2
0.291498	Brc1ccc(cc1)CN2CCC(NC(=O)c3cc(NC(=O)NC)ccc3)CC2
0.291498	Brc1ccc(cc1)CN2CCC(NC(=O)c3cc(NC(=O)NC)ccc3)CC2
0.291498	Brc1ccc(cc1)CN2CCC(NC(=O)c3cc(NC(=O)NC)ccc3)CC2
0.291498	Brc1ccc(cc1)CN2CCC(NC(=O)c3cc(NC(=O)NC)ccc3)CC2
0.291498	Brc1ccc(cc1)CN2CCC(NC(=O)c3cc(NC(=O)NC)ccc3)CC2
0.291498	Brc1ccc(cc1)CN2CCC(NC(=O)c3cc(NC(=O)NC)ccc3)CC2
0.291498	Brc1ccc(cc1)CN2CCC(NC(=O)c3cc(NC(=O)NC)ccc3)CC2
0.291498	Brc1ccc(cc1)CN2CCC(NC(=O)c3cc(NC(=O)NC)ccc3)CC2
0.291498	Brc1ccc(cc1)CN2CCC(NC(=O)c3cc(NC(=O)NC)ccc3)CC2
0.291339	O=C(Nc1cc(OCc2cnccc2)c(OC)cc1)c3cc(OC)cc(OC)c3
0.291339	O=C(Nc1cc(OCc2cnccc2)c(OC)cc1)c3cc(OC)cc(OC)c3
0.291339	O=C(Nc1cc(OCc2cnccc2)c(OC)cc1)c3cc(OC)cc(OC)c3
0.291339	O=C(Nc1cc(OCc2cnccc2)c(OC)cc1)c3cc(OC)cc(OC)c3
0.291339	O=C(Nc1cc(OCc2cnccc2)c(OC)cc1)c3cc(OC)cc(OC)c3
0.291339	O=C(Nc1cc(OCc2cnccc2)c(OC)cc1)c3cc(OC)cc(OC)c3
0.291339	O=C(Nc1cc(OCc2cnccc2)c(OC)cc1)c3cc(OC)cc(OC)c3
0.291339	O=C(Nc1cc(OCc2cnccc2)c(OC)cc1)c3cc(OC)cc(OC)c3
0.291339	O=C(Nc1cc(OCc2cnccc2)c(OC)cc1)c3cc(OC)cc(OC)c3
0.291339	O=C(Nc1cc(OCc2cnccc2)c(OC)cc1)c3cc(OC)cc(OC)c3
0.291096	S(=O)(=O)(N1CCOCC1)c2cc(NC(=O)c3cc(NC(=O)c4cnccc4)ccc3)c(NCC(C)C)cc2
0.291096	S(=O)(=O)(N1CCOCC1)c2cc(NC(=O)c3cc(NC(=O)c4cnccc4)ccc3)c(NCC(C)C)cc2
0.291096	S(=O)(=O)(N1CCOCC1)c2cc(NC(=O)c3cc(NC(=O)c4cnccc4)ccc3)c(NCC(C)C)cc2
0.291096	S(=O)(=O)(N1CCOCC1)c2cc(NC(=O)c3cc(NC(=O)c4cnccc4)ccc3)c(NCC(C)C)cc2
0.291096	S(=O)(=O)(N1CCOCC1)c2cc(NC(=O)c3cc(NC(=O)c4cnccc4)ccc3)c(NCC(C)C)cc2
0.291096	S(=O)(=O)(N1CCOCC1)c2cc(NC(=O)c3cc(NC(=O)c4cnccc4)ccc3)c(NCC(C)C)cc2
0.291096	S(=O)(=O)(N1CCOCC1)c2cc(NC(=O)c3cc(NC(=O)c4cnccc4)ccc3)c(NCC(C)C)cc2
0.291096	S(=O)(=O)(N1CCOCC1)c2cc(NC(=O)c3cc(NC(=O)c4cnccc4)ccc3)c(NCC(C)C)cc2
0.291096	S(=O)(=O)(N1CCOCC1)c2cc(NC(=O)c3cc(NC(=O)c4cnccc4)ccc3)c(NCC(C)C)cc2
0.291096	S(=O)(=O)(N1CCOCC1)c2cc(NC(=O)c3cc(NC(=O)c4cnccc4)ccc3)c(NCC(C)C)cc2
0.290909	O=C(Nc1cc(c(N2CCOCC2)cc1)C)c3cnc(NC(=O)C(C)(C)C)cc3
0.290909	O=C(Nc1cc(c(N2CCOCC2)cc1)C)c3cnc(NC(=O)C(C)(C)C)cc3
0.290909	O=C(Nc1cc(c(N2CCOCC2)cc1)C)c3cnc(NC(=O)C(C)(C)C)cc3
0.290909	O=C(Nc1cc(c(N2CCOCC2)cc1)C)c3cnc(NC(=O)C(C)(C)C)cc3
0.290909	O=C(Nc1cc(c(N2CCOCC2)cc1)C)c3cnc(NC(=O)C(C)(C)C)cc3
0.290909	O=C(Nc1cc(c(N2CCOCC2)cc1)C)c3cnc(NC(=O)C(C)(C)C)cc3
0.290909	O=C(Nc1cc(c(N2CCOCC2)cc1)C)c3cnc(NC(=O)C(C)(C)C)cc3
0.290909	O=C(Nc1cc(c(N2CCOCC2)cc1)C)c3cnc(NC(=O)C(C)(C)C)cc3
0.290909	O=C(Nc1cc(c(N2CCOCC2)cc1)C)c3cnc(NC(=O)C(C)(C)C)cc3
0.290909	O=C(Nc1cc(c(N2CCOCC2)cc1)C)c3cnc(NC(=O)C(C)(C)C)cc3
0.290909	O=C(OCC1=NN(C=C1)C(C)C)c2cc(NC(=O)c3ccccc3)c(cc2)C
0.290909	O=C(OCC1=NN(C=C1)C(C)C)c2cc(NC(=O)c3ccccc3)c(cc2)C
0.290909	O=C(OCC1=NN(C=C1)C(C)C)c2cc(NC(=O)c3ccccc3)c(cc2)C
0.290909	O=C(OCC1=NN(C=C1)C(C)C)c2cc(NC(=O)c3ccccc3)c(cc2)C
0.290909	O=C(OCC1=NN(C=C1)C(C)C)c2cc(NC(=O)c3ccccc3)c(cc2)C
0.290909	O=C(OCC1=NN(C=C1)C(C)C)c2cc(NC(=O)c3ccccc3)c(cc2)C
0.290909	O=C(OCC1=NN(C=C1)C(C)C)c2cc(NC(=O)c3ccccc3)c(cc2)C
0.290909	O=C(OCC1=NN(C=C1)C(C)C)c2cc(NC(=O)c3ccccc3)c(cc2)C
0.290909	O=C(OCC1=NN(C=C1)C(C)C)c2cc(NC(=O)c3ccccc3)c(cc2)C
0.290909	O=C(OCC1=NN(C=C1)C(C)C)c2cc(NC(=O)c3ccccc3)c(cc2)C
0.290909	O=C(Nc1cc(OCc2cnccc2)c(OC)cc1)c3ccc(N(CCCC)CC)cc3
0.290909	O=C(Nc1cc(OCc2cnccc2)c(OC)cc1)c3ccc(N(CCCC)CC)cc3
0.290909	O=C(Nc1cc(OCc2cnccc2)c(OC)cc1)c3ccc(N(CCCC)CC)cc3
0.290909	O=C(Nc1cc(OCc2cnccc2)c(OC)cc1)c3ccc(N(CCCC)CC)cc3
0.290909	O=C(Nc1cc(OCc2cnccc2)c(OC)cc1)c3ccc(N(CCCC)CC)cc3
0.290909	O=C(Nc1cc(OCc2cnccc2)c(OC)cc1)c3ccc(N(CCCC)CC)cc3
0.290909	O=C(Nc1cc(OCc2cnccc2)c(OC)cc1)c3ccc(N(CCCC)CC)cc3
0.290909	O=C(Nc1cc(OCc2cnccc2)c(OC)cc1)c3ccc(N(CCCC)CC)cc3
0.290909	O=C(Nc1cc(OCc2cnccc2)c(OC)cc1)c3ccc(N(CCCC)CC)cc3
0.290909	O=C(Nc1cc(OCc2cnccc2)c(OC)cc1)c3ccc(N(CCCC)CC)cc3
0.290837	S(c1c(cc(cc1)C)C)c2ccc(NC(=O)c3ccc(OCc4ccncc4)cc3)cc2
0.290837	S(c1c(cc(cc1)C)C)c2ccc(NC(=O)c3ccc(OCc4ccncc4)cc3)cc2
0.290837	S(c1c(cc(cc1)C)C)c2ccc(NC(=O)c3ccc(OCc4ccncc4)cc3)cc2
0.290837	S(c1c(cc(cc1)C)C)c2ccc(NC(=O)c3ccc(OCc4ccncc4)cc3)cc2
0.290837	S(c1c(cc(cc1)C)C)c2ccc(NC(=O)c3ccc(OCc4ccncc4)cc3)cc2
0.290837	S(c1c(cc(cc1)C)C)c2ccc(NC(=O)c3ccc(OCc4ccncc4)cc3)cc2
0.290837	S(c1c(cc(cc1)C)C)c2ccc(NC(=O)c3ccc(OCc4ccncc4)cc3)cc2
0.290837	S(c1c(cc(cc1)C)C)c2ccc(NC(=O)c3ccc(OCc4ccncc4)cc3)cc2
0.290837	S(c1c(cc(cc1)C)C)c2ccc(NC(=O)c3ccc(OCc4ccncc4)cc3)cc2
0.290837	S(c1c(cc(cc1)C)C)c2ccc(NC(=O)c3ccc(OCc4ccncc4)cc3)cc2
0.290657	[O-][N+](=O)c1c(c([N+]([O-])=O)cc(c1)C(=O)Nc2nc(c3c(OC)cccc3)ccn2)C
0.290657	[O-][N+](=O)c1c(c([N+]([O-])=O)cc(c1)C(=O)Nc2nc(c3c(OC)cccc3)ccn2)C
0.290657	[O-][N+](=O)c1c(c([N+]([O-])=O)cc(c1)C(=O)Nc2nc(c3c(OC)cccc3)ccn2)C
0.290657	[O-][N+](=O)c1c(c([N+]([O-])=O)cc(c1)C(=O)Nc2nc(c3c(OC)cccc3)ccn2)C
0.290657	[O-][N+](=O)c1c(c([N+]([O-])=O)cc(c1)C(=O)Nc2nc(c3c(OC)cccc3)ccn2)C
0.290657	[O-][N+](=O)c1c(c([N+]([O-])=O)cc(c1)C(=O)Nc2nc(c3c(OC)cccc3)ccn2)C
0.290657	[O-][N+](=O)c1c(c([N+]([O-])=O)cc(c1)C(=O)Nc2nc(c3c(OC)cccc3)ccn2)C
0.290657	[O-][N+](=O)c1c(c([N+]([O-])=O)cc(c1)C(=O)Nc2nc(c3c(OC)cccc3)ccn2)C
0.290657	[O-][N+](=O)c1c(c([N+]([O-])=O)cc(c1)C(=O)Nc2nc(c3c(OC)cccc3)ccn2)C
0.290657	[O-][N+](=O)c1c(c([N+]([O-])=O)cc(c1)C(=O)Nc2nc(c3c(OC)cccc3)ccn2)C
0.290566	S1C(=NC(c2ccc(NC(=O)C(C)C)cc2)=C1)NC(=O)c3ccc(OCc4ccncc4)cc3
0.290566	S1C(=NC(c2ccc(NC(=O)C(C)C)cc2)=C1)NC(=O)c3ccc(OCc4ccncc4)cc3
0.290566	S1C(=NC(c2ccc(NC(=O)C(C)C)cc2)=C1)NC(=O)c3ccc(OCc4ccncc4)cc3
0.290566	S1C(=NC(c2ccc(NC(=O)C(C)C)cc2)=C1)NC(=O)c3ccc(OCc4ccncc4)cc3
0.290566	S1C(=NC(c2ccc(NC(=O)C(C)C)cc2)=C1)NC(=O)c3ccc(OCc4ccncc4)cc3
0.290566	S1C(=NC(c2ccc(NC(=O)C(C)C)cc2)=C1)NC(=O)c3ccc(OCc4ccncc4)cc3
0.290566	S1C(=NC(c2ccc(NC(=O)C(C)C)cc2)=C1)NC(=O)c3ccc(OCc4ccncc4)cc3
0.290566	S1C(=NC(c2ccc(NC(=O)C(C)C)cc2)=C1)NC(=O)c3ccc(OCc4ccncc4)cc3
0.290566	S1C(=NC(c2ccc(NC(=O)C(C)C)cc2)=C1)NC(=O)c3ccc(OCc4ccncc4)cc3
0.290566	S1C(=NC(c2ccc(NC(=O)C(C)C)cc2)=C1)NC(=O)c3ccc(OCc4ccncc4)cc3
0.290429	Clc1c([N+]([O-])=O)cc(S(=O)(=O)Nc2ccc(cc2)C(=O)Nc3cncc(c3)C4=NNC=C4)cc1
0.290429	Clc1c([N+]([O-])=O)cc(S(=O)(=O)Nc2ccc(cc2)C(=O)Nc3cncc(c3)C4=NNC=C4)cc1
0.29021	[O-][N+](=O)c1c(Nc2ccccc2)ccc(c1)C(=O)Nc3cc(c(N4CCOCC4)cc3)C
0.29021	[O-][N+](=O)c1c(Nc2ccccc2)ccc(c1)C(=O)Nc3cc(c(N4CCOCC4)cc3)C
0.29021	[O-][N+](=O)c1c(Nc2ccccc2)ccc(c1)C(=O)Nc3cc(c(N4CCOCC4)cc3)C
0.29021	[O-][N+](=O)c1c(Nc2ccccc2)ccc(c1)C(=O)Nc3cc(c(N4CCOCC4)cc3)C
0.29021	[O-][N+](=O)c1c(Nc2ccccc2)ccc(c1)C(=O)Nc3cc(c(N4CCOCC4)cc3)C
0.29021	[O-][N+](=O)c1c(Nc2ccccc2)ccc(c1)C(=O)Nc3cc(c(N4CCOCC4)cc3)C
0.29021	[O-][N+](=O)c1c(Nc2ccccc2)ccc(c1)C(=O)Nc3cc(c(N4CCOCC4)cc3)C
0.29021	[O-][N+](=O)c1c(Nc2ccccc2)ccc(c1)C(=O)Nc3cc(c(N4CCOCC4)cc3)C
0.29021	[O-][N+](=O)c1c(Nc2ccccc2)ccc(c1)C(=O)Nc3cc(c(N4CCOCC4)cc3)C
0.29021	[O-][N+](=O)c1c(Nc2ccccc2)ccc(c1)C(=O)Nc3cc(c(N4CCOCC4)cc3)C
0.290102	O=C(NC)c1cc(c(NC(=O)C(=O)Nc2ccc(cc2)CN3c4c(cccc4)CC3)cc1)C
0.290102	O=C(NC)c1cc(c(NC(=O)C(=O)Nc2ccc(cc2)CN3c4c(cccc4)CC3)cc1)C
0.290102	O=C(NC)c1cc(c(NC(=O)C(=O)Nc2ccc(cc2)CN3c4c(cccc4)CC3)cc1)C
0.29003	Clc1cc(S(=O)(=O)N2CCN(C(=O)c3c(cccc3)C(=O)Nc4nc(ccn4)C=5C=NN(C5)C)CC2)ccc1
0.29003	Clc1cc(S(=O)(=O)N2CCN(C(=O)c3c(cccc3)C(=O)Nc4nc(ccn4)C=5C=NN(C5)C)CC2)ccc1
0.29003	Clc1cc(S(=O)(=O)N2CCN(C(=O)c3c(cccc3)C(=O)Nc4nc(ccn4)C=5C=NN(C5)C)CC2)ccc1
0.29003	Clc1cc(S(=O)(=O)N2CCN(C(=O)c3c(cccc3)C(=O)Nc4nc(ccn4)C=5C=NN(C5)C)CC2)ccc1
0.29003	Clc1cc(S(=O)(=O)N2CCN(C(=O)c3c(cccc3)C(=O)Nc4nc(ccn4)C=5C=NN(C5)C)CC2)ccc1
0.29003	Clc1cc(S(=O)(=O)N2CCN(C(=O)c3c(cccc3)C(=O)Nc4nc(ccn4)C=5C=NN(C5)C)CC2)ccc1
0.29003	Clc1cc(S(=O)(=O)N2CCN(C(=O)c3c(cccc3)C(=O)Nc4nc(ccn4)C=5C=NN(C5)C)CC2)ccc1
0.29003	Clc1cc(S(=O)(=O)N2CCN(C(=O)c3c(cccc3)C(=O)Nc4nc(ccn4)C=5C=NN(C5)C)CC2)ccc1
0.29003	Clc1cc(S(=O)(=O)N2CCN(C(=O)c3c(cccc3)C(=O)Nc4nc(ccn4)C=5C=NN(C5)C)CC2)ccc1
0.29003	Clc1cc(S(=O)(=O)N2CCN(C(=O)c3c(cccc3)C(=O)Nc4nc(ccn4)C=5C=NN(C5)C)CC2)ccc1
0.289855	Clc1cc(NC(=O)COc2c(OC)cc(cc2)C(=O)Nc3ccc(cc3)C(=O)Nc4cnccc4)c(OC)cc1
0.289855	Clc1cc(NC(=O)COc2c(OC)cc(cc2)C(=O)Nc3ccc(cc3)C(=O)Nc4cnccc4)c(OC)cc1
0.289855	Clc1cc(NC(=O)COc2c(OC)cc(cc2)C(=O)Nc3ccc(cc3)C(=O)Nc4cnccc4)c(OC)cc1
0.288991	S1C=NC(c2ccc(NC(=O)c3ccccc3)cc2)=C1
0.288991	S1C=NC(c2ccc(NC(=O)c3ccccc3)cc2)=C1
0.288991	S1C=NC(c2ccc(NC(=O)c3ccccc3)cc2)=C1
0.288991	S1C=NC(c2ccc(NC(=O)c3ccccc3)cc2)=C1
0.288991	S1C=NC(c2ccc(NC(=O)c3ccccc3)cc2)=C1
0.288991	S1C=NC(c2ccc(NC(=O)c3ccccc3)cc2)=C1
0.288991	S1C=NC(c2ccc(NC(=O)c3ccccc3)cc2)=C1
0.288991	S1C=NC(c2ccc(NC(=O)c3ccccc3)cc2)=C1
0.288991	S1C=NC(c2ccc(NC(=O)c3ccccc3)cc2)=C1
0.288991	S1C=NC(c2ccc(NC(=O)c3ccccc3)cc2)=C1
0.288321	Clc1cc(N2N=CC(C(=O)Nc3ccc(c4nc(ccn4)C)cc3)=C2)ccc1
0.288321	Clc1cc(N2N=CC(C(=O)Nc3ccc(c4nc(ccn4)C)cc3)=C2)ccc1
0.288321	Clc1cc(N2N=CC(C(=O)Nc3ccc(c4nc(ccn4)C)cc3)=C2)ccc1
0.288321	Clc1cc(N2N=CC(C(=O)Nc3ccc(c4nc(ccn4)C)cc3)=C2)ccc1
0.288321	Clc1cc(N2N=CC(C(=O)Nc3ccc(c4nc(ccn4)C)cc3)=C2)ccc1
0.288321	Clc1cc(N2N=CC(C(=O)Nc3ccc(c4nc(ccn4)C)cc3)=C2)ccc1
0.288321	Clc1cc(N2N=CC(C(=O)Nc3ccc(c4nc(ccn4)C)cc3)=C2)ccc1
0.288321	Clc1cc(N2N=CC(C(=O)Nc3ccc(c4nc(ccn4)C)cc3)=C2)ccc1
0.288321	Clc1cc(N2N=CC(C(=O)Nc3ccc(c4nc(ccn4)C)cc3)=C2)ccc1
0.288321	Clc1cc(N2N=CC(C(=O)Nc3ccc(c4nc(ccn4)C)cc3)=C2)ccc1
0.288136	O=C1OCCN1c2c(OC)ccc(NC(=O)c3cc(NC(=O)c4ccccc4)c(cc3)C)c2
0.288136	O=C1OCCN1c2c(OC)ccc(NC(=O)c3cc(NC(=O)c4ccccc4)c(cc3)C)c2
0.288136	O=C1OCCN1c2c(OC)ccc(NC(=O)c3cc(NC(=O)c4ccccc4)c(cc3)C)c2
0.288136	O=C1OCCN1c2c(OC)ccc(NC(=O)c3cc(NC(=O)c4ccccc4)c(cc3)C)c2
0.288136	O=C1OCCN1c2c(OC)ccc(NC(=O)c3cc(NC(=O)c4ccccc4)c(cc3)C)c2
0.288136	O=C1OCCN1c2c(OC)ccc(NC(=O)c3cc(NC(=O)c4ccccc4)c(cc3)C)c2
0.288136	O=C1OCCN1c2c(OC)ccc(NC(=O)c3cc(NC(=O)c4ccccc4)c(cc3)C)c2
0.288136	O=C1OCCN1c2c(OC)ccc(NC(=O)c3cc(NC(=O)c4ccccc4)c(cc3)C)c2
0.288136	O=C1OCCN1c2c(OC)ccc(NC(=O)c3cc(NC(=O)c4ccccc4)c(cc3)C)c2
0.288136	O=C1OCCN1c2c(OC)ccc(NC(=O)c3cc(NC(=O)c4ccccc4)c(cc3)C)c2
0.287879	O=C(OC(C)(C)C)Nc1ccc(c2nc(ccc2)CN3CC(N4CCN(CCC4)C)C3)cc1
0.287879	O=C(OC(C)(C)C)Nc1ccc(c2nc(ccc2)CN3CC(N4CCN(CCC4)C)C3)cc1
0.287879	O=C(OC(C)(C)C)Nc1ccc(c2nc(ccc2)CN3CC(N4CCN(CCC4)C)C3)cc1
0.287879	O=C(OC(C)(C)C)Nc1ccc(c2nc(ccc2)CN3CC(N4CCN(CCC4)C)C3)cc1
0.287879	O=C(OC(C)(C)C)Nc1ccc(c2nc(ccc2)CN3CC(N4CCN(CCC4)C)C3)cc1
0.287879	O=C(OC(C)(C)C)Nc1ccc(c2nc(ccc2)CN3CC(N4CCN(CCC4)C)C3)cc1
0.287879	O=C(OC(C)(C)C)Nc1ccc(c2nc(ccc2)CN3CC(N4CCN(CCC4)C)C3)cc1
0.287823	S=C(NNC(=O)c1c(NC(=O)c2ccncc2)c(ccc1)C)Nc3cc(c(cc3)C)C
0.287823	S=C(NNC(=O)c1c(NC(=O)c2ccncc2)c(ccc1)C)Nc3cc(c(cc3)C)C
0.287823	S=C(NNC(=O)c1c(NC(=O)c2ccncc2)c(ccc1)C)Nc3cc(c(cc3)C)C
0.287823	S=C(NNC(=O)c1c(NC(=O)c2ccncc2)c(ccc1)C)Nc3cc(c(cc3)C)C
0.287823	S=C(NNC(=O)c1c(NC(=O)c2ccncc2)c(ccc1)C)Nc3cc(c(cc3)C)C
0.287823	S=C(NNC(=O)c1c(NC(=O)c2ccncc2)c(ccc1)C)Nc3cc(c(cc3)C)C
0.287823	S=C(NNC(=O)c1c(NC(=O)c2ccncc2)c(ccc1)C)Nc3cc(c(cc3)C)C
0.287823	S=C(NNC(=O)c1c(NC(=O)c2ccncc2)c(ccc1)C)Nc3cc(c(cc3)C)C
0.287823	S=C(NNC(=O)c1c(NC(=O)c2ccncc2)c(ccc1)C)Nc3cc(c(cc3)C)C
0.287823	S=C(NNC(=O)c1c(NC(=O)c2ccncc2)c(ccc1)C)Nc3cc(c(cc3)C)C
0.287449	Clc1cc(NC(=O)c2ccc(F)cc2)c(cc1)C(=O)Nc3c(ccc(O)c3)C
0.287356	O=C(Nc1ccc(cc1)CN2CCN(CC2)C)c3c(OC)cc(OC)c(c3)C=O
0.287356	O=C(Nc1ccc(cc1)CN2CCN(CC2)C)c3c(OC)cc(OC)c(c3)C=O
0.287356	O=C(Nc1ccc(cc1)CN2CCN(CC2)C)c3c(OC)cc(OC)c(c3)C=O
0.287356	O=C(Nc1ccc(cc1)CN2CCN(CC2)C)c3c(OC)cc(OC)c(c3)C=O
0.287356	O=C(Nc1ccc(cc1)CN2CCN(CC2)C)c3c(OC)cc(OC)c(c3)C=O
0.287356	O=C(Nc1ccc(cc1)CN2CCN(CC2)C)c3c(OC)cc(OC)c(c3)C=O
0.287356	O=C(Nc1ccc(cc1)CN2CCN(CC2)C)c3c(OC)cc(OC)c(c3)C=O
0.287356	O=C(Nc1ccc(cc1)CN2CCN(CC2)C)c3c(OC)cc(OC)c(c3)C=O
0.287356	O=C(Nc1ccc(cc1)CN2CCN(CC2)C)c3c(OC)cc(OC)c(c3)C=O
0.287356	O=C(Nc1ccc(cc1)CN2CCN(CC2)C)c3c(OC)cc(OC)c(c3)C=O
0.287234	S1C(=NC(c2c(cc(cc2)C)C)=C1)NC(=O)c3ccc(cc3)C=4OC(=NN4)c5ccccc5
0.287234	S1C(=NC(c2c(cc(cc2)C)C)=C1)NC(=O)c3ccc(cc3)C=4OC(=NN4)c5ccccc5
0.287234	S1C(=NC(c2c(cc(cc2)C)C)=C1)NC(=O)c3ccc(cc3)C=4OC(=NN4)c5ccccc5
0.287234	S1C(=NC(c2c(cc(cc2)C)C)=C1)NC(=O)c3ccc(cc3)C=4OC(=NN4)c5ccccc5
0.287234	S1C(=NC(c2c(cc(cc2)C)C)=C1)NC(=O)c3ccc(cc3)C=4OC(=NN4)c5ccccc5
0.287234	S1C(=NC(c2c(cc(cc2)C)C)=C1)NC(=O)c3ccc(cc3)C=4OC(=NN4)c5ccccc5
0.287234	S1C(=NC(c2c(cc(cc2)C)C)=C1)NC(=O)c3ccc(cc3)C=4OC(=NN4)c5ccccc5
0.287234	S1C(=NC(c2c(cc(cc2)C)C)=C1)NC(=O)c3ccc(cc3)C=4OC(=NN4)c5ccccc5
0.287234	S1C(=NC(c2c(cc(cc2)C)C)=C1)NC(=O)c3ccc(cc3)C=4OC(=NN4)c5ccccc5
0.287234	S1C(=NC(c2c(cc(cc2)C)C)=C1)NC(=O)c3ccc(cc3)C=4OC(=NN4)c5ccccc5
0.286853	Fc1c(ccc(NNC(=O)c2ccc(cc2)C=3C=NN(C3)C)c1)C
0.286853	Fc1c(ccc(NNC(=O)c2ccc(cc2)C=3C=NN(C3)C)c1)C
0.286853	Fc1c(ccc(NNC(=O)c2ccc(cc2)C=3C=NN(C3)C)c1)C
0.286853	Fc1c(ccc(NNC(=O)c2ccc(cc2)C=3C=NN(C3)C)c1)C
0.286853	Fc1c(ccc(NNC(=O)c2ccc(cc2)C=3C=NN(C3)C)c1)C
0.286853	Fc1c(ccc(NNC(=O)c2ccc(cc2)C=3C=NN(C3)C)c1)C
0.286853	Fc1c(ccc(NNC(=O)c2ccc(cc2)C=3C=NN(C3)C)c1)C
0.286853	Fc1c(ccc(NNC(=O)c2ccc(cc2)C=3C=NN(C3)C)c1)C
0.286853	Fc1c(ccc(NNC(=O)c2ccc(cc2)C=3C=NN(C3)C)c1)C
0.286853	Fc1c(ccc(NNC(=O)c2ccc(cc2)C=3C=NN(C3)C)c1)C
0.286792	[O-][N+](=O)c1c(Nc2ccccc2)ccc(c1)C(=O)Nc3cc(ccc3)C(=O)NCc4ccccc4
0.286792	[O-][N+](=O)c1c(Nc2ccccc2)ccc(c1)C(=O)Nc3cc(ccc3)C(=O)NCc4ccccc4
0.286792	[O-][N+](=O)c1c(Nc2ccccc2)ccc(c1)C(=O)Nc3cc(ccc3)C(=O)NCc4ccccc4
0.286792	[O-][N+](=O)c1c(Nc2ccccc2)ccc(c1)C(=O)Nc3cc(ccc3)C(=O)NCc4ccccc4
0.286792	[O-][N+](=O)c1c(Nc2ccccc2)ccc(c1)C(=O)Nc3cc(ccc3)C(=O)NCc4ccccc4
0.286792	[O-][N+](=O)c1c(Nc2ccccc2)ccc(c1)C(=O)Nc3cc(ccc3)C(=O)NCc4ccccc4
0.286792	[O-][N+](=O)c1c(Nc2ccccc2)ccc(c1)C(=O)Nc3cc(ccc3)C(=O)NCc4ccccc4
0.286792	[O-][N+](=O)c1c(Nc2ccccc2)ccc(c1)C(=O)Nc3cc(ccc3)C(=O)NCc4ccccc4
0.286792	[O-][N+](=O)c1c(Nc2ccccc2)ccc(c1)C(=O)Nc3cc(ccc3)C(=O)NCc4ccccc4
0.286792	[O-][N+](=O)c1c(Nc2ccccc2)ccc(c1)C(=O)Nc3cc(ccc3)C(=O)NCc4ccccc4
0.28626	P(=O)(c1ccc(cc1)C(=O)Nc2cc(c(OCCN3CCCC3)cc2)C)(C)C
0.28626	P(=O)(c1ccc(cc1)C(=O)Nc2cc(c(OCCN3CCCC3)cc2)C)(C)C
0.286232	Clc1ccc(cc1)C2=NNC(C(=O)Nc3cc(c(N4CCOCC4)cc3)C)=C2
0.286232	Clc1ccc(cc1)C2=NNC(C(=O)Nc3cc(c(N4CCOCC4)cc3)C)=C2
0.286232	Clc1ccc(cc1)C2=NNC(C(=O)Nc3cc(c(N4CCOCC4)cc3)C)=C2
0.286232	Clc1ccc(cc1)C2=NNC(C(=O)Nc3cc(c(N4CCOCC4)cc3)C)=C2
0.286232	Clc1ccc(cc1)C2=NNC(C(=O)Nc3cc(c(N4CCOCC4)cc3)C)=C2
0.286232	Clc1ccc(cc1)C2=NNC(C(=O)Nc3cc(c(N4CCOCC4)cc3)C)=C2
0.285714	Brc1ccc(cc1)CN2CCC(NC(=O)C(=O)Nc3cc(c(F)cc3)c4ccncc4)CC2
0.285714	Brc1ccc(cc1)CN2CCC(NC(=O)C(=O)Nc3cc(c(F)cc3)c4ccncc4)CC2
0.285714	Brc1ccc(cc1)CN2CCC(NC(=O)C(=O)Nc3cc(c(F)cc3)c4ccncc4)CC2
0.285714	Brc1ccc(cc1)CN2CCC(NC(=O)C(=O)Nc3cc(c(F)cc3)c4ccncc4)CC2
0.285714	Brc1ccc(cc1)CN2CCC(NC(=O)C(=O)Nc3cc(c(F)cc3)c4ccncc4)CC2
0.285714	Brc1ccc(cc1)CN2CCC(NC(=O)C(=O)Nc3cc(c(F)cc3)c4ccncc4)CC2
0.285714	Brc1ccc(cc1)CN2CCC(NC(=O)C(=O)Nc3cc(c(F)cc3)c4ccncc4)CC2
0.285714	Brc1ccc(cc1)CN2CCC(NC(=O)C(=O)Nc3cc(c(F)cc3)c4ccncc4)CC2
0.285714	Brc1ccc(cc1)CN2CCC(NC(=O)C(=O)Nc3cc(c(F)cc3)c4ccncc4)CC2
0.285714	Brc1ccc(cc1)CN2CCC(NC(=O)C(=O)Nc3cc(c(F)cc3)c4ccncc4)CC2
0.285714	O=C(Nc1cc(NC(=O)C=O)ccc1)c2cnccc2
0.285246	S1C(=NC(c2ccc(NC(=O)C(C)C)cc2)=C1)NC(=O)c3cc(c(N4N=CN=C4)cc3)C
0.285246	S1C(=NC(c2ccc(NC(=O)C(C)C)cc2)=C1)NC(=O)c3cc(c(N4N=CN=C4)cc3)C
0.285246	S1C(=NC(c2ccc(NC(=O)C(C)C)cc2)=C1)NC(=O)c3cc(c(N4N=CN=C4)cc3)C
0.285246	S1C(=NC(c2ccc(NC(=O)C(C)C)cc2)=C1)NC(=O)c3cc(c(N4N=CN=C4)cc3)C
0.285246	S1C(=NC(c2ccc(NC(=O)C(C)C)cc2)=C1)NC(=O)c3cc(c(N4N=CN=C4)cc3)C
0.285246	S1C(=NC(c2ccc(NC(=O)C(C)C)cc2)=C1)NC(=O)c3cc(c(N4N=CN=C4)cc3)C
0.285246	S1C(=NC(c2ccc(NC(=O)C(C)C)cc2)=C1)NC(=O)c3cc(c(N4N=CN=C4)cc3)C
0.285246	S1C(=NC(c2ccc(NC(=O)C(C)C)cc2)=C1)NC(=O)c3cc(c(N4N=CN=C4)cc3)C
0.285246	S1C(=NC(c2ccc(NC(=O)C(C)C)cc2)=C1)NC(=O)c3cc(c(N4N=CN=C4)cc3)C
0.285246	S1C(=NC(c2ccc(NC(=O)C(C)C)cc2)=C1)NC(=O)c3cc(c(N4N=CN=C4)cc3)C
0.285199	Clc1ccc(cc1)C=2SC(C(=O)Nc3cc(c(OCCN4CCCC4)cc3)C)=CC2
0.285199	Clc1ccc(cc1)C=2SC(C(=O)Nc3cc(c(OCCN4CCCC4)cc3)C)=CC2
0.285199	Clc1ccc(cc1)C=2SC(C(=O)Nc3cc(c(OCCN4CCCC4)cc3)C)=CC2
0.285199	Clc1ccc(cc1)C=2SC(C(=O)Nc3cc(c(OCCN4CCCC4)cc3)C)=CC2
0.285199	Clc1ccc(cc1)C=2SC(C(=O)Nc3cc(c(OCCN4CCCC4)cc3)C)=CC2
0.285199	Clc1ccc(cc1)C=2SC(C(=O)Nc3cc(c(OCCN4CCCC4)cc3)C)=CC2
0.285199	Clc1ccc(cc1)C=2SC(C(=O)Nc3cc(c(OCCN4CCCC4)cc3)C)=CC2
0.285199	Clc1ccc(cc1)C=2SC(C(=O)Nc3cc(c(OCCN4CCCC4)cc3)C)=CC2
0.285199	Clc1ccc(cc1)C=2SC(C(=O)Nc3cc(c(OCCN4CCCC4)cc3)C)=CC2
0.285199	Clc1ccc(cc1)C=2SC(C(=O)Nc3cc(c(OCCN4CCCC4)cc3)C)=CC2
0.285185	O=C(OCC)Nc1c(C#N)cc(NC(=O)c2ccc(cc2)C=3C=NN(C3)C)cc1
0.285185	O=C(OCC)Nc1c(C#N)cc(NC(=O)c2ccc(cc2)C=3C=NN(C3)C)cc1
0.285185	O=C(OCC)Nc1c(C#N)cc(NC(=O)c2ccc(cc2)C=3C=NN(C3)C)cc1
0.285185	O=C(OCC)Nc1c(C#N)cc(NC(=O)c2ccc(cc2)C=3C=NN(C3)C)cc1
0.285185	O=C(OCC)Nc1c(C#N)cc(NC(=O)c2ccc(cc2)C=3C=NN(C3)C)cc1
0.285185	O=C(OCC)Nc1c(C#N)cc(NC(=O)c2ccc(cc2)C=3C=NN(C3)C)cc1
0.285185	O=C(OCC)Nc1c(C#N)cc(NC(=O)c2ccc(cc2)C=3C=NN(C3)C)cc1
0.285185	O=C(OCC)Nc1c(C#N)cc(NC(=O)c2ccc(cc2)C=3C=NN(C3)C)cc1
0.285185	O=C(OCC)Nc1c(C#N)cc(NC(=O)c2ccc(cc2)C=3C=NN(C3)C)cc1
0.285185	O=C(OCC)Nc1c(C#N)cc(NC(=O)c2ccc(cc2)C=3C=NN(C3)C)cc1
0.28481	S(=O)(=O)(N1CCOCC1)c2cc(NC(=O)c3cc(ccc3)C=4N=C(SC4)C)c(NCCCC)cc2
0.28481	S(=O)(=O)(N1CCOCC1)c2cc(NC(=O)c3cc(ccc3)C=4N=C(SC4)C)c(NCCCC)cc2
0.284746	O=C(Nc1c(cc(cc1)C)C2=NC(=NN2)C3CC3)c4ccc(OCc5ncccc5)cc4
0.284746	O=C(Nc1c(cc(cc1)C)C2=NC(=NN2)C3CC3)c4ccc(OCc5ncccc5)cc4
0.284746	O=C(Nc1c(cc(cc1)C)C2=NC(=NN2)C3CC3)c4ccc(OCc5ncccc5)cc4
0.284746	O=C(Nc1c(cc(cc1)C)C2=NC(=NN2)C3CC3)c4ccc(OCc5ncccc5)cc4
0.284746	O=C(Nc1c(cc(cc1)C)C2=NC(=NN2)C3CC3)c4ccc(OCc5ncccc5)cc4
0.284746	O=C(Nc1c(cc(cc1)C)C2=NC(=NN2)C3CC3)c4ccc(OCc5ncccc5)cc4
0.284746	O=C(Nc1c(cc(cc1)C)C2=NC(=NN2)C3CC3)c4ccc(OCc5ncccc5)cc4
0.284746	O=C(Nc1c(cc(cc1)C)C2=NC(=NN2)C3CC3)c4ccc(OCc5ncccc5)cc4
0.284746	O=C(Nc1c(cc(cc1)C)C2=NC(=NN2)C3CC3)c4ccc(OCc5ncccc5)cc4
0.284746	O=C(Nc1c(cc(cc1)C)C2=NC(=NN2)C3CC3)c4ccc(OCc5ncccc5)cc4
0.284698	Ic1c(cccc1C)C(=O)Nc2cc(OCc3cnccc3)c(OC)cc2
0.284698	Ic1c(cccc1C)C(=O)Nc2cc(OCc3cnccc3)c(OC)cc2
0.284698	Ic1c(cccc1C)C(=O)Nc2cc(OCc3cnccc3)c(OC)cc2
0.284698	Ic1c(cccc1C)C(=O)Nc2cc(OCc3cnccc3)c(OC)cc2
0.284698	Ic1c(cccc1C)C(=O)Nc2cc(OCc3cnccc3)c(OC)cc2
0.284698	Ic1c(cccc1C)C(=O)Nc2cc(OCc3cnccc3)c(OC)cc2
0.284698	Ic1c(cccc1C)C(=O)Nc2cc(OCc3cnccc3)c(OC)cc2
0.284698	Ic1c(cccc1C)C(=O)Nc2cc(OCc3cnccc3)c(OC)cc2
0.284698	Ic1c(cccc1C)C(=O)Nc2cc(OCc3cnccc3)c(OC)cc2
0.284698	Ic1c(cccc1C)C(=O)Nc2cc(OCc3cnccc3)c(OC)cc2
0.284672	Clc1c(OC)ccc(c1)C(=O)C(=O)Nc2ccc(c3nc(ccn3)C)cc2
0.284672	Clc1c(OC)ccc(c1)C(=O)C(=O)Nc2ccc(c3nc(ccn3)C)cc2
0.284672	Clc1c(OC)ccc(c1)C(=O)C(=O)Nc2ccc(c3nc(ccn3)C)cc2
0.284672	Clc1c(OC)ccc(c1)C(=O)C(=O)Nc2ccc(c3nc(ccn3)C)cc2
0.284672	Clc1c(OC)ccc(c1)C(=O)C(=O)Nc2ccc(c3nc(ccn3)C)cc2
0.284672	Clc1c(OC)ccc(c1)C(=O)C(=O)Nc2ccc(c3nc(ccn3)C)cc2
0.284672	Clc1c(OC)ccc(c1)C(=O)C(=O)Nc2ccc(c3nc(ccn3)C)cc2
0.284672	Clc1c(OC)ccc(c1)C(=O)C(=O)Nc2ccc(c3nc(ccn3)C)cc2
0.284672	Clc1c(OC)ccc(c1)C(=O)C(=O)Nc2ccc(c3nc(ccn3)C)cc2
0.284644	Clc1ccc(cc1)C2=NNC(C(=O)Nc3c(cc(Sc4ccccc4)cc3)C)=C2
0.284644	Clc1ccc(cc1)C2=NNC(C(=O)Nc3c(cc(Sc4ccccc4)cc3)C)=C2
0.284644	Clc1ccc(cc1)C2=NNC(C(=O)Nc3c(cc(Sc4ccccc4)cc3)C)=C2
0.284644	Clc1ccc(cc1)C2=NNC(C(=O)Nc3c(cc(Sc4ccccc4)cc3)C)=C2
0.284644	Clc1ccc(cc1)C2=NNC(C(=O)Nc3c(cc(Sc4ccccc4)cc3)C)=C2
0.284644	Clc1ccc(cc1)C2=NNC(C(=O)Nc3c(cc(Sc4ccccc4)cc3)C)=C2
0.284644	Clc1ccc(cc1)C2=NNC(C(=O)Nc3c(cc(Sc4ccccc4)cc3)C)=C2
0.284644	Clc1ccc(cc1)C2=NNC(C(=O)Nc3c(cc(Sc4ccccc4)cc3)C)=C2
0.284644	Clc1ccc(cc1)C2=NNC(C(=O)Nc3c(cc(Sc4ccccc4)cc3)C)=C2
0.284644	Clc1ccc(cc1)C2=NNC(C(=O)Nc3c(cc(Sc4ccccc4)cc3)C)=C2
0.284615	Clc1c(Cl)ccc(c1)C(=O)Nc2cc(c(OCCN3CCCC3)cc2)C
0.284615	Clc1c(Cl)ccc(c1)C(=O)Nc2cc(c(OCCN3CCCC3)cc2)C
0.284615	Clc1c(Cl)ccc(c1)C(=O)Nc2cc(c(OCCN3CCCC3)cc2)C
0.284615	Clc1c(Cl)ccc(c1)C(=O)Nc2cc(c(OCCN3CCCC3)cc2)C
0.284615	Clc1c(Cl)ccc(c1)C(=O)Nc2cc(c(OCCN3CCCC3)cc2)C
0.284615	Clc1c(Cl)ccc(c1)C(=O)Nc2cc(c(OCCN3CCCC3)cc2)C
0.284615	Clc1c(Cl)ccc(c1)C(=O)Nc2cc(c(OCCN3CCCC3)cc2)C
0.284615	Clc1c(Cl)ccc(c1)C(=O)Nc2cc(c(OCCN3CCCC3)cc2)C
0.284615	Clc1c(Cl)ccc(c1)C(=O)Nc2cc(c(OCCN3CCCC3)cc2)C
0.284615	Clc1c(Cl)ccc(c1)C(=O)Nc2cc(c(OCCN3CCCC3)cc2)C
0.284585	Fc1c(OC)ccc(c1)C(=O)Nc2ccc(cc2)CCN3CCOCC3
0.284585	Fc1c(OC)ccc(c1)C(=O)Nc2ccc(cc2)CCN3CCOCC3
0.284585	Fc1c(OC)ccc(c1)C(=O)Nc2ccc(cc2)CCN3CCOCC3
0.284585	Fc1c(OC)ccc(c1)C(=O)Nc2ccc(cc2)CCN3CCOCC3
0.284173	Clc1ccc(cc1)C2=NNC(C(=O)Nc3c(ccc(S(=O)(=O)NC)c3)C)=C2
0.284173	Clc1ccc(cc1)C2=NNC(C(=O)Nc3c(ccc(S(=O)(=O)NC)c3)C)=C2
0.284173	Clc1ccc(cc1)C2=NNC(C(=O)Nc3c(ccc(S(=O)(=O)NC)c3)C)=C2
0.284173	Clc1ccc(cc1)C2=NNC(C(=O)Nc3c(ccc(S(=O)(=O)NC)c3)C)=C2
0.284173	Clc1ccc(cc1)C2=NNC(C(=O)Nc3c(ccc(S(=O)(=O)NC)c3)C)=C2
0.284173	Clc1ccc(cc1)C2=NNC(C(=O)Nc3c(ccc(S(=O)(=O)NC)c3)C)=C2
0.284173	Clc1ccc(cc1)C2=NNC(C(=O)Nc3c(ccc(S(=O)(=O)NC)c3)C)=C2
0.284173	Clc1ccc(cc1)C2=NNC(C(=O)Nc3c(ccc(S(=O)(=O)NC)c3)C)=C2
0.284173	Clc1ccc(cc1)C2=NNC(C(=O)Nc3c(ccc(S(=O)(=O)NC)c3)C)=C2
0.284173	Clc1ccc(cc1)C2=NNC(C(=O)Nc3c(ccc(S(=O)(=O)NC)c3)C)=C2
0.284133	Clc1c(ccc(NC(=O)c2c(NC(=O)c3ccncc3)c(ccc2)C)c1)C(=O)O
0.283898	FC(F)(F)CCc1ccc(NC(=O)c2cc(c(O)cc2)C)cc1
0.283636	Clc1c(NC(=O)c2ccc(OC)cc2)cc(cc1)C=3ON=C(N3)c4cc(F)ccc4
0.283636	Clc1c(NC(=O)c2ccc(OC)cc2)cc(cc1)C=3ON=C(N3)c4cc(F)ccc4
0.283636	Clc1c(NC(=O)c2ccc(OC)cc2)cc(cc1)C=3ON=C(N3)c4cc(F)ccc4
0.283636	Clc1c(NC(=O)c2ccc(OC)cc2)cc(cc1)C=3ON=C(N3)c4cc(F)ccc4
0.283636	Clc1c(NC(=O)c2ccc(OC)cc2)cc(cc1)C=3ON=C(N3)c4cc(F)ccc4
0.283636	Clc1c(NC(=O)c2ccc(OC)cc2)cc(cc1)C=3ON=C(N3)c4cc(F)ccc4
0.283636	Clc1c(NC(=O)c2ccc(OC)cc2)cc(cc1)C=3ON=C(N3)c4cc(F)ccc4
0.283636	Clc1c(NC(=O)c2ccc(OC)cc2)cc(cc1)C=3ON=C(N3)c4cc(F)ccc4
0.283636	Clc1c(NC(=O)c2ccc(OC)cc2)cc(cc1)C=3ON=C(N3)c4cc(F)ccc4
0.283636	Clc1c(NC(=O)c2ccc(OC)cc2)cc(cc1)C=3ON=C(N3)c4cc(F)ccc4
0.283582	O=C(Nc1c(OC)ccc(c2ccncc2)c1)c3c(c(ccc3)C)C
0.283582	O=C(Nc1c(OC)ccc(c2ccncc2)c1)c3c(c(ccc3)C)C
0.283582	O=C(Nc1c(OC)ccc(c2ccncc2)c1)c3c(c(ccc3)C)C
0.283582	O=C(Nc1c(OC)ccc(c2ccncc2)c1)c3c(c(ccc3)C)C
0.283582	O=C(Nc1c(OC)ccc(c2ccncc2)c1)c3c(c(ccc3)C)C
0.283582	O=C(Nc1c(OC)ccc(c2ccncc2)c1)c3c(c(ccc3)C)C
0.283582	O=C(Nc1c(OC)ccc(c2ccncc2)c1)c3c(c(ccc3)C)C
0.283582	O=C(Nc1c(OC)ccc(c2ccncc2)c1)c3c(c(ccc3)C)C
0.283582	O=C(Nc1c(OC)ccc(c2ccncc2)c1)c3c(c(ccc3)C)C
0.283582	O=C(Nc1c(OC)ccc(c2ccncc2)c1)c3c(c(ccc3)C)C
0.283525	Clc1c(NC(=O)C(=O)NCc2ccc(NC(=O)c3ccncc3)cc2)cc(cc1)CSC
0.283465	Clc1c(NC(=O)c2ccc(OC)cc2)cc(cc1)C(=O)Nc3cc(ccc3)C(=O)NCc4ccccc4
0.283465	Clc1c(NC(=O)c2ccc(OC)cc2)cc(cc1)C(=O)Nc3cc(ccc3)C(=O)NCc4ccccc4
0.283465	Clc1c(NC(=O)c2ccc(OC)cc2)cc(cc1)C(=O)Nc3cc(ccc3)C(=O)NCc4ccccc4
0.283465	Clc1c(NC(=O)c2ccc(OC)cc2)cc(cc1)C(=O)Nc3cc(ccc3)C(=O)NCc4ccccc4
0.283465	Clc1c(NC(=O)c2ccc(OC)cc2)cc(cc1)C(=O)Nc3cc(ccc3)C(=O)NCc4ccccc4
0.283465	Clc1c(NC(=O)c2ccc(OC)cc2)cc(cc1)C(=O)Nc3cc(ccc3)C(=O)NCc4ccccc4
0.283465	Clc1c(NC(=O)c2ccc(OC)cc2)cc(cc1)C(=O)Nc3cc(ccc3)C(=O)NCc4ccccc4
0.283465	Clc1c(NC(=O)c2ccc(OC)cc2)cc(cc1)C(=O)Nc3cc(ccc3)C(=O)NCc4ccccc4
0.283465	Clc1c(NC(=O)c2ccc(OC)cc2)cc(cc1)C(=O)Nc3cc(ccc3)C(=O)NCc4ccccc4
0.283465	Clc1c(NC(=O)c2ccc(OC)cc2)cc(cc1)C(=O)Nc3cc(ccc3)C(=O)NCc4ccccc4
0.283088	S1C(C(=O)Nc2cc(ccc2)C(=O)Nc3cc(c(OCCN4CCCC4)cc3)C)=CC=C1
0.283088	S1C(C(=O)Nc2cc(ccc2)C(=O)Nc3cc(c(OCCN4CCCC4)cc3)C)=CC=C1
0.283088	S1C(C(=O)Nc2cc(ccc2)C(=O)Nc3cc(c(OCCN4CCCC4)cc3)C)=CC=C1
0.283088	S1C(C(=O)Nc2cc(ccc2)C(=O)Nc3cc(c(OCCN4CCCC4)cc3)C)=CC=C1
0.283088	S1C(C(=O)Nc2cc(ccc2)C(=O)Nc3cc(c(OCCN4CCCC4)cc3)C)=CC=C1
0.283088	S1C(C(=O)Nc2cc(ccc2)C(=O)Nc3cc(c(OCCN4CCCC4)cc3)C)=CC=C1
0.283088	S1C(C(=O)Nc2cc(ccc2)C(=O)Nc3cc(c(OCCN4CCCC4)cc3)C)=CC=C1
0.283088	S1C(C(=O)Nc2cc(ccc2)C(=O)Nc3cc(c(OCCN4CCCC4)cc3)C)=CC=C1
0.283088	S1C(C(=O)Nc2cc(ccc2)C(=O)Nc3cc(c(OCCN4CCCC4)cc3)C)=CC=C1
0.283088	S1C(C(=O)Nc2cc(ccc2)C(=O)Nc3cc(c(OCCN4CCCC4)cc3)C)=CC=C1
0.283019	Brc1ncc(F)c(c1)C(=O)Nc2ccc(c3nc(ccn3)C)cc2
0.283019	Brc1ncc(F)c(c1)C(=O)Nc2ccc(c3nc(ccn3)C)cc2
0.283019	Brc1ncc(F)c(c1)C(=O)Nc2ccc(c3nc(ccn3)C)cc2
0.283019	Brc1ncc(F)c(c1)C(=O)Nc2ccc(c3nc(ccn3)C)cc2
0.283019	Brc1ncc(F)c(c1)C(=O)Nc2ccc(c3nc(ccn3)C)cc2
0.283019	Brc1ncc(F)c(c1)C(=O)Nc2ccc(c3nc(ccn3)C)cc2
0.283019	Brc1ncc(F)c(c1)C(=O)Nc2ccc(c3nc(ccn3)C)cc2
0.283019	Brc1ncc(F)c(c1)C(=O)Nc2ccc(c3nc(ccn3)C)cc2
0.283019	Brc1ncc(F)c(c1)C(=O)Nc2ccc(c3nc(ccn3)C)cc2
0.283019	Brc1ncc(F)c(c1)C(=O)Nc2ccc(c3nc(ccn3)C)cc2
0.282258	S(c1c(cc(cc1)C)C)c2ccc(NC(=O)c3cc(ccc3)CF)cc2
0.282143	S1C(=NC(c2ccc(NC(=O)C(C)C)cc2)=C1)NC(=O)c3cc(F)c(OC)cc3
0.282143	S1C(=NC(c2ccc(NC(=O)C(C)C)cc2)=C1)NC(=O)c3cc(F)c(OC)cc3
0.282143	S1C(=NC(c2ccc(NC(=O)C(C)C)cc2)=C1)NC(=O)c3cc(F)c(OC)cc3
0.282143	S1C(=NC(c2ccc(NC(=O)C(C)C)cc2)=C1)NC(=O)c3cc(F)c(OC)cc3
0.282143	S1C(=NC(c2ccc(NC(=O)C(C)C)cc2)=C1)NC(=O)c3cc(F)c(OC)cc3
0.282143	S1C(=NC(c2ccc(NC(=O)C(C)C)cc2)=C1)NC(=O)c3cc(F)c(OC)cc3
0.282143	S1C(=NC(c2ccc(NC(=O)C(C)C)cc2)=C1)NC(=O)c3cc(F)c(OC)cc3
0.282143	S1C(=NC(c2ccc(NC(=O)C(C)C)cc2)=C1)NC(=O)c3cc(F)c(OC)cc3
0.282143	S1C(=NC(c2ccc(NC(=O)C(C)C)cc2)=C1)NC(=O)c3cc(F)c(OC)cc3
0.282143	S1C(=NC(c2ccc(NC(=O)C(C)C)cc2)=C1)NC(=O)c3cc(F)c(OC)cc3
0.281967	Clc1c(NC(=O)C=2SC(=CC2)CC)ccc(NC(=O)C(=O)NC3CN(Cc4ccccc4)CC3)c1
0.281967	Clc1c(NC(=O)C=2SC(=CC2)CC)ccc(NC(=O)C(=O)NC3CN(Cc4ccccc4)CC3)c1
0.281967	Clc1c(NC(=O)C=2SC(=CC2)CC)ccc(NC(=O)C(=O)NC3CN(Cc4ccccc4)CC3)c1
0.281967	Clc1c(NC(=O)C=2SC(=CC2)CC)ccc(NC(=O)C(=O)NC3CN(Cc4ccccc4)CC3)c1
0.281967	Clc1c(NC(=O)C=2SC(=CC2)CC)ccc(NC(=O)C(=O)NC3CN(Cc4ccccc4)CC3)c1
0.281967	Clc1c(NC(=O)C=2SC(=CC2)CC)ccc(NC(=O)C(=O)NC3CN(Cc4ccccc4)CC3)c1
0.281967	Clc1c(NC(=O)C=2SC(=CC2)CC)ccc(NC(=O)C(=O)NC3CN(Cc4ccccc4)CC3)c1
0.281967	Clc1c(NC(=O)C=2SC(=CC2)CC)ccc(NC(=O)C(=O)NC3CN(Cc4ccccc4)CC3)c1
0.28169	S(=O)(=O)(N1CCN(CC1)C)c2cc(ccc2)C(=O)Nc3c(cc(Oc4cc(OC)ccc4)cc3)C
0.28169	S(=O)(=O)(N1CCN(CC1)C)c2cc(ccc2)C(=O)Nc3c(cc(Oc4cc(OC)ccc4)cc3)C
0.28169	S(=O)(=O)(N1CCN(CC1)C)c2cc(ccc2)C(=O)Nc3c(cc(Oc4cc(OC)ccc4)cc3)C
0.28169	S(=O)(=O)(N1CCN(CC1)C)c2cc(ccc2)C(=O)Nc3c(cc(Oc4cc(OC)ccc4)cc3)C
0.28169	S(=O)(=O)(N1CCN(CC1)C)c2cc(ccc2)C(=O)Nc3c(cc(Oc4cc(OC)ccc4)cc3)C
0.28169	S(=O)(=O)(N1CCN(CC1)C)c2cc(ccc2)C(=O)Nc3c(cc(Oc4cc(OC)ccc4)cc3)C
0.28169	S(=O)(=O)(N1CCN(CC1)C)c2cc(ccc2)C(=O)Nc3c(cc(Oc4cc(OC)ccc4)cc3)C
0.28169	S(=O)(=O)(N1CCN(CC1)C)c2cc(ccc2)C(=O)Nc3c(cc(Oc4cc(OC)ccc4)cc3)C
0.28169	S(=O)(=O)(N1CCN(CC1)C)c2cc(ccc2)C(=O)Nc3c(cc(Oc4cc(OC)ccc4)cc3)C
0.28169	S(=O)(=O)(N1CCN(CC1)C)c2cc(ccc2)C(=O)Nc3c(cc(Oc4cc(OC)ccc4)cc3)C
0.281553	O=C(Nc1cnccc1)c2ccc(N)cc2
0.281553	O=C(Nc1cnccc1)c2ccc(N)cc2
0.281553	O=C(Nc1cnccc1)c2ccc(N)cc2
0.281553	O=C(Nc1cnccc1)c2ccc(N)cc2
0.281553	O=C(Nc1cnccc1)c2ccc(N)cc2
0.281553	O=C(Nc1cnccc1)c2ccc(N)cc2
0.281553	O=C(Nc1cnccc1)c2ccc(N)cc2
0.281553	O=C(Nc1cnccc1)c2ccc(N)cc2
0.281553	O=C(Nc1cnccc1)c2ccc(N)cc2
0.281553	O=C(Nc1cnccc1)c2ccc(N)cc2
0.281513	O=C(NCC1CC1)c2cc(NC(=O)C=O)c(cc2)C
0.281369	O=C(Nc1c(ccc(c1)C(=O)NC(CCCC(C(=O)O)C)C)C)c2ccccc2
0.281369	O=C(Nc1c(ccc(c1)C(=O)NC(CCCC(C(=O)O)C)C)C)c2ccccc2
0.281369	O=C(Nc1c(ccc(c1)C(=O)NC(CCCC(C(=O)O)C)C)C)c2ccccc2
0.281369	O=C(Nc1c(ccc(c1)C(=O)NC(CCCC(C(=O)O)C)C)C)c2ccccc2
0.281369	O=C(Nc1c(ccc(c1)C(=O)NC(CCCC(C(=O)O)C)C)C)c2ccccc2
0.281369	O=C(Nc1c(ccc(c1)C(=O)NC(CCCC(C(=O)O)C)C)C)c2ccccc2
0.281369	O=C(Nc1c(ccc(c1)C(=O)NC(CCCC(C(=O)O)C)C)C)c2ccccc2
0.281369	O=C(Nc1c(ccc(c1)C(=O)NC(CCCC(C(=O)O)C)C)C)c2ccccc2
0.281369	O=C(Nc1c(ccc(c1)C(=O)NC(CCCC(C(=O)O)C)C)C)c2ccccc2
0.281369	O=C(Nc1c(ccc(c1)C(=O)NC(CCCC(C(=O)O)C)C)C)c2ccccc2
0.281046	S1CCN(C(=O)c2cc(NC(=O)C(=O)NNC(=O)C=3NN=C(c4cc(c(cc4)C)C)C3)c(cc2)C)CC1
0.281022	S1C=C(C(=O)Nc2cc(OCc3cnccc3)c(OC)cc2)C(=C1)C
0.281022	S1C=C(C(=O)Nc2cc(OCc3cnccc3)c(OC)cc2)C(=C1)C
0.281022	S1C=C(C(=O)Nc2cc(OCc3cnccc3)c(OC)cc2)C(=C1)C
0.281022	S1C=C(C(=O)Nc2cc(OCc3cnccc3)c(OC)cc2)C(=C1)C
0.281022	S1C=C(C(=O)Nc2cc(OCc3cnccc3)c(OC)cc2)C(=C1)C
0.281022	S1C=C(C(=O)Nc2cc(OCc3cnccc3)c(OC)cc2)C(=C1)C
0.281022	S1C=C(C(=O)Nc2cc(OCc3cnccc3)c(OC)cc2)C(=C1)C
0.281022	S1C=C(C(=O)Nc2cc(OCc3cnccc3)c(OC)cc2)C(=C1)C
0.281022	S1C=C(C(=O)Nc2cc(OCc3cnccc3)c(OC)cc2)C(=C1)C
0.281022	S1C=C(C(=O)Nc2cc(OCc3cnccc3)c(OC)cc2)C(=C1)C
0.280992	O=C(Nc1cc(NC(=O)C2CC2)ccc1)c3ccc(cc3)C=4C=NN(C4)C
0.280992	O=C(Nc1cc(NC(=O)C2CC2)ccc1)c3ccc(cc3)C=4C=NN(C4)C
0.280992	O=C(Nc1cc(NC(=O)C2CC2)ccc1)c3ccc(cc3)C=4C=NN(C4)C
0.280992	O=C(Nc1cc(NC(=O)C2CC2)ccc1)c3ccc(cc3)C=4C=NN(C4)C
0.280992	O=C(Nc1cc(NC(=O)C2CC2)ccc1)c3ccc(cc3)C=4C=NN(C4)C
0.280992	O=C(Nc1cc(NC(=O)C2CC2)ccc1)c3ccc(cc3)C=4C=NN(C4)C
0.280992	O=C(Nc1cc(NC(=O)C2CC2)ccc1)c3ccc(cc3)C=4C=NN(C4)C
0.280992	O=C(Nc1cc(NC(=O)C2CC2)ccc1)c3ccc(cc3)C=4C=NN(C4)C
0.280992	O=C(Nc1cc(NC(=O)C2CC2)ccc1)c3ccc(cc3)C=4C=NN(C4)C
0.280992	O=C(Nc1cc(NC(=O)C2CC2)ccc1)c3ccc(cc3)C=4C=NN(C4)C
0.280769	O=C(OC)c1cc(c(NC(=O)C(=O)NCc2ccc(c3ccc(c4ccccc4)cc3)cc2)cc1)C
0.280769	O=C(OC)c1cc(c(NC(=O)C(=O)NCc2ccc(c3ccc(c4ccccc4)cc3)cc2)cc1)C
0.280769	O=C(OC)c1cc(c(NC(=O)C(=O)NCc2ccc(c3ccc(c4ccccc4)cc3)cc2)cc1)C
0.280769	O=C(OC)c1cc(c(NC(=O)C(=O)NCc2ccc(c3ccc(c4ccccc4)cc3)cc2)cc1)C
0.280769	O=C(OC)c1cc(c(NC(=O)C(=O)NCc2ccc(c3ccc(c4ccccc4)cc3)cc2)cc1)C
0.280769	O=C(OC)c1cc(c(NC(=O)C(=O)NCc2ccc(c3ccc(c4ccccc4)cc3)cc2)cc1)C
0.280769	O=C(OC)c1cc(c(NC(=O)C(=O)NCc2ccc(c3ccc(c4ccccc4)cc3)cc2)cc1)C
0.280769	O=C(OC)c1cc(c(NC(=O)C(=O)NCc2ccc(c3ccc(c4ccccc4)cc3)cc2)cc1)C
0.280769	O=C(OC)c1cc(c(NC(=O)C(=O)NCc2ccc(c3ccc(c4ccccc4)cc3)cc2)cc1)C
0.280769	O=C(OC)c1cc(c(NC(=O)C(=O)NCc2ccc(c3ccc(c4ccccc4)cc3)cc2)cc1)C
0.280156	O=C(N1CCN(Cc2cc3c(cc2)cccc3)CC1)c4ccc(cc4)C(=O)Nc5ccccc5
0.280156	O=C(N1CCN(Cc2cc3c(cc2)cccc3)CC1)c4ccc(cc4)C(=O)Nc5ccccc5
0.280156	O=C(N1CCN(Cc2cc3c(cc2)cccc3)CC1)c4ccc(cc4)C(=O)Nc5ccccc5
0.280156	O=C(N1CCN(Cc2cc3c(cc2)cccc3)CC1)c4ccc(cc4)C(=O)Nc5ccccc5
0.280156	O=C(N1CCN(Cc2cc3c(cc2)cccc3)CC1)c4ccc(cc4)C(=O)Nc5ccccc5
0.280156	O=C(N1CCN(Cc2cc3c(cc2)cccc3)CC1)c4ccc(cc4)C(=O)Nc5ccccc5
0.280156	O=C(N1CCN(Cc2cc3c(cc2)cccc3)CC1)c4ccc(cc4)C(=O)Nc5ccccc5
0.280156	O=C(N1CCN(Cc2cc3c(cc2)cccc3)CC1)c4ccc(cc4)C(=O)Nc5ccccc5
0.280156	O=C(N1CCN(Cc2cc3c(cc2)cccc3)CC1)c4ccc(cc4)C(=O)Nc5ccccc5
0.280156	O=C(N1CCN(Cc2cc3c(cc2)cccc3)CC1)c4ccc(cc4)C(=O)Nc5ccccc5
0.280156	FCCc1ccc(cc1)C(=O)Nc2cc(c(N3C(=O)CCC3=O)cc2)C
0.280156	FCCc1ccc(cc1)C(=O)Nc2cc(c(N3C(=O)CCC3=O)cc2)C
0.280156	FCCc1ccc(cc1)C(=O)Nc2cc(c(N3C(=O)CCC3=O)cc2)C
0.280156	FCCc1ccc(cc1)C(=O)Nc2cc(c(N3C(=O)CCC3=O)cc2)C
0.280156	FCCc1ccc(cc1)C(=O)Nc2cc(c(N3C(=O)CCC3=O)cc2)C
0.280156	FCCc1ccc(cc1)C(=O)Nc2cc(c(N3C(=O)CCC3=O)cc2)C
0.280156	FCCc1ccc(cc1)C(=O)Nc2cc(c(N3C(=O)CCC3=O)cc2)C
0.280156	FCCc1ccc(cc1)C(=O)Nc2cc(c(N3C(=O)CCC3=O)cc2)C
0.280156	FCCc1ccc(cc1)C(=O)Nc2cc(c(N3C(=O)CCC3=O)cc2)C
0.280156	FCCc1ccc(cc1)C(=O)Nc2cc(c(N3C(=O)CCC3=O)cc2)C
0.28	O=C(Nc1cc(ccc1)C=2N=NN(C2)C)C=3C=NN(C3)Cc4ccc(cc4)C
0.28	O=C(Nc1cc(ccc1)C=2N=NN(C2)C)C=3C=NN(C3)Cc4ccc(cc4)C
0.28	O=C(Nc1cnccc1)c2ccc(NC(=O)CNC(=O)c3ccc(cc3)C)cc2
0.279863	Clc1c(NC(=O)c2ccc(OC)cc2)cc(cc1)C=3ON=C(N3)c4cc(OC(C)C)ncc4
0.279863	O=C(NNC(=O)C=1NN=C(c2cc(c(cc2)C)C)C1)c3c(NC(=O)c4ccncc4)c(ccc3)C
0.279863	O=C(NNC(=O)C=1NN=C(c2cc(c(cc2)C)C)C1)c3c(NC(=O)c4ccncc4)c(ccc3)C
0.279863	O=C(NNC(=O)C=1NN=C(c2cc(c(cc2)C)C)C1)c3c(NC(=O)c4ccncc4)c(ccc3)C
0.279863	O=C(NNC(=O)C=1NN=C(c2cc(c(cc2)C)C)C1)c3c(NC(=O)c4ccncc4)c(ccc3)C
0.279817	O=C(Nc1cc(ccc1)C(=O)N)c2cnccc2
0.279245	Fc1c(OC)ccc(c1)C(=O)Nc2cc(c(OCCN3CCCC3)cc2)C
0.279245	Fc1c(OC)ccc(c1)C(=O)Nc2cc(c(OCCN3CCCC3)cc2)C
0.279245	Fc1c(OC)ccc(c1)C(=O)Nc2cc(c(OCCN3CCCC3)cc2)C
0.279245	Fc1c(OC)ccc(c1)C(=O)Nc2cc(c(OCCN3CCCC3)cc2)C
0.279245	Fc1c(OC)ccc(c1)C(=O)Nc2cc(c(OCCN3CCCC3)cc2)C
0.279245	Fc1c(OC)ccc(c1)C(=O)Nc2cc(c(OCCN3CCCC3)cc2)C
0.279245	Fc1c(OC)ccc(c1)C(=O)Nc2cc(c(OCCN3CCCC3)cc2)C
0.279245	Fc1c(OC)ccc(c1)C(=O)Nc2cc(c(OCCN3CCCC3)cc2)C
0.279245	Fc1c(OC)ccc(c1)C(=O)Nc2cc(c(OCCN3CCCC3)cc2)C
0.279245	Fc1c(OC)ccc(c1)C(=O)Nc2cc(c(OCCN3CCCC3)cc2)C
0.27881	O=C(Nc1cc(c(OCCN2CCCC2)cc1)C)c3ccc(cc3)C4(C#N)CC4
0.27881	O=C(Nc1cc(c(OCCN2CCCC2)cc1)C)c3ccc(cc3)C4(C#N)CC4
0.278571	S(c1c(cccc1)C(=O)Nc2ccc(c3nc(ccn3)C)cc2)CC(=O)NC(C)C
0.278571	S(c1c(cccc1)C(=O)Nc2ccc(c3nc(ccn3)C)cc2)CC(=O)NC(C)C
0.278571	S(c1c(cccc1)C(=O)Nc2ccc(c3nc(ccn3)C)cc2)CC(=O)NC(C)C
0.278571	S(c1c(cccc1)C(=O)Nc2ccc(c3nc(ccn3)C)cc2)CC(=O)NC(C)C
0.278571	S(c1c(cccc1)C(=O)Nc2ccc(c3nc(ccn3)C)cc2)CC(=O)NC(C)C
0.277978	O=C(N(Cc1cc(c(OC)c(c1)C)C)C)c2cc(NC(=O)c3ccccc3)c(cc2)C
0.277978	O=C(N(Cc1cc(c(OC)c(c1)C)C)C)c2cc(NC(=O)c3ccccc3)c(cc2)C
0.277978	O=C(N(Cc1cc(c(OC)c(c1)C)C)C)c2cc(NC(=O)c3ccccc3)c(cc2)C
0.277978	O=C(N(Cc1cc(c(OC)c(c1)C)C)C)c2cc(NC(=O)c3ccccc3)c(cc2)C
0.277978	O=C(N(Cc1cc(c(OC)c(c1)C)C)C)c2cc(NC(=O)c3ccccc3)c(cc2)C
0.277978	O=C(N(Cc1cc(c(OC)c(c1)C)C)C)c2cc(NC(=O)c3ccccc3)c(cc2)C
0.277978	O=C(N(Cc1cc(c(OC)c(c1)C)C)C)c2cc(NC(=O)c3ccccc3)c(cc2)C
0.277978	O=C(N(Cc1cc(c(OC)c(c1)C)C)C)c2cc(NC(=O)c3ccccc3)c(cc2)C
0.277978	O=C(N(Cc1cc(c(OC)c(c1)C)C)C)c2cc(NC(=O)c3ccccc3)c(cc2)C
0.277978	O=C(N(Cc1cc(c(OC)c(c1)C)C)C)c2cc(NC(=O)c3ccccc3)c(cc2)C
0.277778	O=C(Nc1c(ccc(c1)C(=O)NC2(c3ccc(OCc4ccccc4)cc3)CCOCC2)C)c5ccccc5
0.277778	O=C(Nc1c(ccc(c1)C(=O)NC2(c3ccc(OCc4ccccc4)cc3)CCOCC2)C)c5ccccc5
0.277778	O=C(Nc1c(ccc(c1)C(=O)NC2(c3ccc(OCc4ccccc4)cc3)CCOCC2)C)c5ccccc5
0.277778	O=C(Nc1c(ccc(c1)C(=O)NC2(c3ccc(OCc4ccccc4)cc3)CCOCC2)C)c5ccccc5
0.277778	O=C(NNC(=O)C=1NN=C(c2cc(c(cc2)C)C)C1)c3ccc(OCc4ccncc4)cc3
0.277397	O=C(Nc1cc(c(N2CCOCC2)cc1)C)c3cnc(N4N=CC=C4)cc3
0.277397	O=C(Nc1cc(c(N2CCOCC2)cc1)C)c3cnc(N4N=CC=C4)cc3
0.277397	O=C(Nc1cc(c(N2CCOCC2)cc1)C)c3cnc(N4N=CC=C4)cc3
0.277397	O=C(Nc1cc(c(N2CCOCC2)cc1)C)c3cnc(N4N=CC=C4)cc3
0.277397	O=C(Nc1cc(c(N2CCOCC2)cc1)C)c3cnc(N4N=CC=C4)cc3
0.277397	O=C(Nc1cc(c(N2CCOCC2)cc1)C)c3cnc(N4N=CC=C4)cc3
0.277397	O=C(Nc1cc(c(N2CCOCC2)cc1)C)c3cnc(N4N=CC=C4)cc3
0.277397	O=C(Nc1cc(c(N2CCOCC2)cc1)C)c3cnc(N4N=CC=C4)cc3
0.277397	O=C(Nc1cc(c(N2CCOCC2)cc1)C)c3cnc(N4N=CC=C4)cc3
0.277397	O=C(Nc1cc(c(N2CCOCC2)cc1)C)c3cnc(N4N=CC=C4)cc3
0.277273	O=C(Nc1cc(ccc1)C=O)c2cnccc2
0.277273	O=C(Nc1cc(ccc1)C=O)c2cnccc2
0.277273	O=C(Nc1cc(ccc1)C=O)c2cnccc2
0.277273	O=C(Nc1cc(ccc1)C=O)c2cnccc2
0.277273	O=C(Nc1cc(ccc1)C=O)c2cnccc2
0.277273	O=C(Nc1cc(ccc1)C=O)c2cnccc2
0.277273	O=C(Nc1cc(ccc1)C=O)c2cnccc2
0.277273	O=C(Nc1cc(ccc1)C=O)c2cnccc2
0.277273	O=C(Nc1cc(ccc1)C=O)c2cnccc2
0.277273	O=C(Nc1cc(ccc1)C=O)c2cnccc2
0.27707	O=C(Nc1c(ccc(NC(=O)c2cc3N=CN(c3cc2)c4cc(ccc4)C)c1)C)c5ccncc5
0.27707	O=C(Nc1c(ccc(NC(=O)c2cc3N=CN(c3cc2)c4cc(ccc4)C)c1)C)c5ccncc5
0.277027	S(=O)(=O)(NC)c1cc(NC(=O)c2cc(NCC=3N(C=NC3)C)ccc2)c(cc1)C
0.277027	S(=O)(=O)(NC)c1cc(NC(=O)c2cc(NCC=3N(C=NC3)C)ccc2)c(cc1)C
0.277027	S(=O)(=O)(NC)c1cc(NC(=O)c2cc(NCC=3N(C=NC3)C)ccc2)c(cc1)C
0.277027	S(=O)(=O)(NC)c1cc(NC(=O)c2cc(NCC=3N(C=NC3)C)ccc2)c(cc1)C
0.277027	S(=O)(=O)(NC)c1cc(NC(=O)c2cc(NCC=3N(C=NC3)C)ccc2)c(cc1)C
0.277027	S(=O)(=O)(NC)c1cc(NC(=O)c2cc(NCC=3N(C=NC3)C)ccc2)c(cc1)C
0.277027	S(=O)(=O)(NC)c1cc(NC(=O)c2cc(NCC=3N(C=NC3)C)ccc2)c(cc1)C
0.277027	S(=O)(=O)(NC)c1cc(NC(=O)c2cc(NCC=3N(C=NC3)C)ccc2)c(cc1)C
0.277027	S(=O)(=O)(NC)c1cc(NC(=O)c2cc(NCC=3N(C=NC3)C)ccc2)c(cc1)C
0.277027	S(=O)(=O)(NC)c1cc(NC(=O)c2cc(NCC=3N(C=NC3)C)ccc2)c(cc1)C
0.276995	O=C(Nc1cc(ccc1)CN)c2ccncc2
0.276995	O=C(Nc1cc(ccc1)CN)c2ccncc2
0.276995	O=C(Nc1cc(ccc1)CN)c2ccncc2
0.276995	O=C(Nc1cc(ccc1)CN)c2ccncc2
0.276995	O=C(Nc1cc(ccc1)CN)c2ccncc2
0.276995	O=C(Nc1cc(ccc1)CN)c2ccncc2
0.276995	O=C(Nc1cc(ccc1)CN)c2ccncc2
0.276995	O=C(Nc1cc(ccc1)CN)c2ccncc2
0.276995	O=C(Nc1cc(ccc1)CN)c2ccncc2
0.276995	O=C(Nc1cc(ccc1)CN)c2ccncc2
0.276968	O=C(Nc1cc(OCc2cnccc2)c(OC)cc1)c3c4c(nc(c5ccccc5)c3)cc(c(c4)C)C
0.276968	O=C(Nc1cc(OCc2cnccc2)c(OC)cc1)c3c4c(nc(c5ccccc5)c3)cc(c(c4)C)C
0.276968	O=C(Nc1cc(OCc2cnccc2)c(OC)cc1)c3c4c(nc(c5ccccc5)c3)cc(c(c4)C)C
0.276968	O=C(Nc1cc(OCc2cnccc2)c(OC)cc1)c3c4c(nc(c5ccccc5)c3)cc(c(c4)C)C
0.276968	O=C(Nc1cc(OCc2cnccc2)c(OC)cc1)c3c4c(nc(c5ccccc5)c3)cc(c(c4)C)C
0.276968	O=C(Nc1cc(OCc2cnccc2)c(OC)cc1)c3c4c(nc(c5ccccc5)c3)cc(c(c4)C)C
0.276968	O=C(Nc1cc(OCc2cnccc2)c(OC)cc1)c3c4c(nc(c5ccccc5)c3)cc(c(c4)C)C
0.276968	O=C(Nc1cc(OCc2cnccc2)c(OC)cc1)c3c4c(nc(c5ccccc5)c3)cc(c(c4)C)C
0.276968	O=C(Nc1cc(OCc2cnccc2)c(OC)cc1)c3c4c(nc(c5ccccc5)c3)cc(c(c4)C)C
0.276968	O=C(Nc1cc(OCc2cnccc2)c(OC)cc1)c3c4c(nc(c5ccccc5)c3)cc(c(c4)C)C
0.276923	Clc1ccc(cc1)C2=NNC(C(=O)Nc3cc(ccc3)C(=O)NCc4ccccc4)=C2
0.276923	Clc1ccc(cc1)C2=NNC(C(=O)Nc3cc(ccc3)C(=O)NCc4ccccc4)=C2
0.276923	Clc1ccc(cc1)C2=NNC(C(=O)Nc3cc(ccc3)C(=O)NCc4ccccc4)=C2
0.276923	Clc1ccc(cc1)C2=NNC(C(=O)Nc3cc(ccc3)C(=O)NCc4ccccc4)=C2
0.276923	Clc1ccc(cc1)C2=NNC(C(=O)Nc3cc(ccc3)C(=O)NCc4ccccc4)=C2
0.276923	Clc1ccc(cc1)C2=NNC(C(=O)Nc3cc(ccc3)C(=O)NCc4ccccc4)=C2
0.276923	Clc1ccc(cc1)C2=NNC(C(=O)Nc3cc(ccc3)C(=O)NCc4ccccc4)=C2
0.276923	Clc1ccc(cc1)C2=NNC(C(=O)Nc3cc(ccc3)C(=O)NCc4ccccc4)=C2
0.276923	Clc1ccc(cc1)C2=NNC(C(=O)Nc3cc(ccc3)C(=O)NCc4ccccc4)=C2
0.276923	Clc1ccc(cc1)C2=NNC(C(=O)Nc3cc(ccc3)C(=O)NCc4ccccc4)=C2
0.276596	S(=O)(=O)(Nc1c(cccc1)C(=O)Nc2ccc(c3nc(ccn3)C)cc2)c4cc([N+]([O-])=O)c(c(c4)C)C
0.276596	S(=O)(=O)(Nc1c(cccc1)C(=O)Nc2ccc(c3nc(ccn3)C)cc2)c4cc([N+]([O-])=O)c(c(c4)C)C
0.276596	S(=O)(=O)(Nc1c(cccc1)C(=O)Nc2ccc(c3nc(ccn3)C)cc2)c4cc([N+]([O-])=O)c(c(c4)C)C
0.276596	S(=O)(=O)(Nc1c(cccc1)C(=O)Nc2ccc(c3nc(ccn3)C)cc2)c4cc([N+]([O-])=O)c(c(c4)C)C
0.276596	S(=O)(=O)(Nc1c(cccc1)C(=O)Nc2ccc(c3nc(ccn3)C)cc2)c4cc([N+]([O-])=O)c(c(c4)C)C
0.276596	S(=O)(=O)(Nc1c(cccc1)C(=O)Nc2ccc(c3nc(ccn3)C)cc2)c4cc([N+]([O-])=O)c(c(c4)C)C
0.276596	S(=O)(=O)(Nc1c(cccc1)C(=O)Nc2ccc(c3nc(ccn3)C)cc2)c4cc([N+]([O-])=O)c(c(c4)C)C
0.276596	S(=O)(=O)(Nc1c(cccc1)C(=O)Nc2ccc(c3nc(ccn3)C)cc2)c4cc([N+]([O-])=O)c(c(c4)C)C
0.276596	S(=O)(=O)(Nc1c(cccc1)C(=O)Nc2ccc(c3nc(ccn3)C)cc2)c4cc([N+]([O-])=O)c(c(c4)C)C
0.276596	S(=O)(=O)(Nc1c(cccc1)C(=O)Nc2ccc(c3nc(ccn3)C)cc2)c4cc([N+]([O-])=O)c(c(c4)C)C
0.276364	S1C(=NC(NC(=O)c2c(cc(cc2)C(=O)OC)C)=C1)c3ccccc3
0.276364	S1C(=NC(NC(=O)c2c(cc(cc2)C(=O)OC)C)=C1)c3ccccc3
0.276364	S1C(=NC(NC(=O)c2c(cc(cc2)C(=O)OC)C)=C1)c3ccccc3
0.276364	S1C(=NC(NC(=O)c2c(cc(cc2)C(=O)OC)C)=C1)c3ccccc3
0.276364	S1C(=NC(NC(=O)c2c(cc(cc2)C(=O)OC)C)=C1)c3ccccc3
0.276364	S1C(=NC(NC(=O)c2c(cc(cc2)C(=O)OC)C)=C1)c3ccccc3
0.276364	S1C(=NC(NC(=O)c2c(cc(cc2)C(=O)OC)C)=C1)c3ccccc3
0.276364	S1C(=NC(NC(=O)c2c(cc(cc2)C(=O)OC)C)=C1)c3ccccc3
0.276364	S1C(=NC(NC(=O)c2c(cc(cc2)C(=O)OC)C)=C1)c3ccccc3
0.276364	S1C(=NC(NC(=O)c2c(cc(cc2)C(=O)OC)C)=C1)c3ccccc3
0.276074	Brc1cc(S(=O)(=O)Nc2c(cccc2)C(=O)Nc3ccc(c4nc(ccn4)C)cc3)c(OCC)cc1
0.276074	Brc1cc(S(=O)(=O)Nc2c(cccc2)C(=O)Nc3ccc(c4nc(ccn4)C)cc3)c(OCC)cc1
0.276074	Brc1cc(S(=O)(=O)Nc2c(cccc2)C(=O)Nc3ccc(c4nc(ccn4)C)cc3)c(OCC)cc1
0.276074	Brc1cc(S(=O)(=O)Nc2c(cccc2)C(=O)Nc3ccc(c4nc(ccn4)C)cc3)c(OCC)cc1
0.276074	Brc1cc(S(=O)(=O)Nc2c(cccc2)C(=O)Nc3ccc(c4nc(ccn4)C)cc3)c(OCC)cc1
0.276074	Brc1cc(S(=O)(=O)Nc2c(cccc2)C(=O)Nc3ccc(c4nc(ccn4)C)cc3)c(OCC)cc1
0.276074	Brc1cc(S(=O)(=O)Nc2c(cccc2)C(=O)Nc3ccc(c4nc(ccn4)C)cc3)c(OCC)cc1
0.276074	Brc1cc(S(=O)(=O)Nc2c(cccc2)C(=O)Nc3ccc(c4nc(ccn4)C)cc3)c(OCC)cc1
0.276074	Brc1cc(S(=O)(=O)Nc2c(cccc2)C(=O)Nc3ccc(c4nc(ccn4)C)cc3)c(OCC)cc1
0.276074	Brc1cc(S(=O)(=O)Nc2c(cccc2)C(=O)Nc3ccc(c4nc(ccn4)C)cc3)c(OCC)cc1
0.276	O=C(Nc1ccc(c2nc(ccn2)C)cc1)C3=NOC(=C3)C
0.276	O=C(Nc1ccc(c2nc(ccn2)C)cc1)C3=NOC(=C3)C
0.276	O=C(Nc1ccc(c2nc(ccn2)C)cc1)C3=NOC(=C3)C
0.276	O=C(Nc1ccc(c2nc(ccn2)C)cc1)C3=NOC(=C3)C
0.276	Brc1cc(NC(=O)C(=O)N)c(cc1)CN2CCN(Cc3ccccc3)CC2
0.276	O=C(Nc1ccc(c2nc(ccn2)C)cc1)C3=NOC(=C3)C
0.276	O=C(N1CCCC1)Nc2cc(NC(=O)c3ccc(cc3)C=4OC(=NN4)c5ccccc5)ccc2
0.275862	S(c1c(OC)cc(cc1)CN(C(=O)c2cc(NC(=O)c3ccccc3)c(cc2)C)C)C
0.275862	S(c1c(OC)cc(cc1)CN(C(=O)c2cc(NC(=O)c3ccccc3)c(cc2)C)C)C
0.275862	S(c1c(OC)cc(cc1)CN(C(=O)c2cc(NC(=O)c3ccccc3)c(cc2)C)C)C
0.275862	S(c1c(OC)cc(cc1)CN(C(=O)c2cc(NC(=O)c3ccccc3)c(cc2)C)C)C
0.275862	S(c1c(OC)cc(cc1)CN(C(=O)c2cc(NC(=O)c3ccccc3)c(cc2)C)C)C
0.275862	S(c1c(OC)cc(cc1)CN(C(=O)c2cc(NC(=O)c3ccccc3)c(cc2)C)C)C
0.275862	S(c1c(OC)cc(cc1)CN(C(=O)c2cc(NC(=O)c3ccccc3)c(cc2)C)C)C
0.275862	S(c1c(OC)cc(cc1)CN(C(=O)c2cc(NC(=O)c3ccccc3)c(cc2)C)C)C
0.275862	S(c1c(OC)cc(cc1)CN(C(=O)c2cc(NC(=O)c3ccccc3)c(cc2)C)C)C
0.275862	S(c1c(OC)cc(cc1)CN(C(=O)c2cc(NC(=O)c3ccccc3)c(cc2)C)C)C
0.275862	O=C(Nc1cc(ccc1)C(=O)NCc2ccccc2)c3c(nc(cc3)C)C
0.275735	S(c1cc(c(NC(=O)c2cc([N+]([O-])=O)c(Nc3ccccc3)cc2)cc1)C)c4ccccc4
0.275735	S(c1cc(c(NC(=O)c2cc([N+]([O-])=O)c(Nc3ccccc3)cc2)cc1)C)c4ccccc4
0.275735	S(c1cc(c(NC(=O)c2cc([N+]([O-])=O)c(Nc3ccccc3)cc2)cc1)C)c4ccccc4
0.275735	S(c1cc(c(NC(=O)c2cc([N+]([O-])=O)c(Nc3ccccc3)cc2)cc1)C)c4ccccc4
0.275735	S(c1cc(c(NC(=O)c2cc([N+]([O-])=O)c(Nc3ccccc3)cc2)cc1)C)c4ccccc4
0.275735	S(c1cc(c(NC(=O)c2cc([N+]([O-])=O)c(Nc3ccccc3)cc2)cc1)C)c4ccccc4
0.275735	S(c1cc(c(NC(=O)c2cc([N+]([O-])=O)c(Nc3ccccc3)cc2)cc1)C)c4ccccc4
0.275735	S(c1cc(c(NC(=O)c2cc([N+]([O-])=O)c(Nc3ccccc3)cc2)cc1)C)c4ccccc4
0.275735	S(c1cc(c(NC(=O)c2cc([N+]([O-])=O)c(Nc3ccccc3)cc2)cc1)C)c4ccccc4
0.275735	S(c1cc(c(NC(=O)c2cc([N+]([O-])=O)c(Nc3ccccc3)cc2)cc1)C)c4ccccc4
0.275	O=C(NC(C)C)c1cc(c(NC(=O)C(=O)Nc2cc(c(OCCN3CCCC3)cc2)C)cc1)C
0.275	O=C(Nc1cc(OCc2cnccc2)c(OC)cc1)c3c(cccc3)C=4ON=C(N4)C(C)C
0.274306	Clc1c(OC(F)F)ccc(c1)C(=O)NC=2SC=C(N2)c3ccc(NC(=O)C(C)C)cc3
0.274306	Clc1c(OC(F)F)ccc(c1)C(=O)NC=2SC=C(N2)c3ccc(NC(=O)C(C)C)cc3
0.274306	Clc1c(OC(F)F)ccc(c1)C(=O)NC=2SC=C(N2)c3ccc(NC(=O)C(C)C)cc3
0.274306	Clc1c(OC(F)F)ccc(c1)C(=O)NC=2SC=C(N2)c3ccc(NC(=O)C(C)C)cc3
0.274306	Clc1c(OC(F)F)ccc(c1)C(=O)NC=2SC=C(N2)c3ccc(NC(=O)C(C)C)cc3
0.274306	Clc1c(OC(F)F)ccc(c1)C(=O)NC=2SC=C(N2)c3ccc(NC(=O)C(C)C)cc3
0.274306	Clc1c(OC(F)F)ccc(c1)C(=O)NC=2SC=C(N2)c3ccc(NC(=O)C(C)C)cc3
0.274306	Clc1c(OC(F)F)ccc(c1)C(=O)NC=2SC=C(N2)c3ccc(NC(=O)C(C)C)cc3
0.274306	Clc1c(OC(F)F)ccc(c1)C(=O)NC=2SC=C(N2)c3ccc(NC(=O)C(C)C)cc3
0.274021	FC(F)(F)CNC(=O)c1cc(NC(=O)c2cc(OC)c(OCC(=O)Nc3ccc(OC)cc3)cc2)c(cc1)C
0.274021	FC(F)(F)CNC(=O)c1cc(NC(=O)c2cc(OC)c(OCC(=O)Nc3ccc(OC)cc3)cc2)c(cc1)C
0.273438	O=C(OC)c1c(cc(NC(=O)c2cnc(nc2)CNC)cc1)C
0.273438	O=C(OC)c1c(cc(NC(=O)c2cnc(nc2)CNC)cc1)C
0.273438	O=C(OC)c1c(cc(NC(=O)c2cnc(nc2)CNC)cc1)C
0.273438	O=C(OC)c1c(cc(NC(=O)c2cnc(nc2)CNC)cc1)C
0.273438	O=C(OC)c1c(cc(NC(=O)c2cnc(nc2)CNC)cc1)C
0.273438	O=C(OC)c1c(cc(NC(=O)c2cnc(nc2)CNC)cc1)C
0.273438	O=C(OC)c1c(cc(NC(=O)c2cnc(nc2)CNC)cc1)C
0.273438	O=C(OC)c1c(cc(NC(=O)c2cnc(nc2)CNC)cc1)C
0.273438	O=C(OC)c1c(cc(NC(=O)c2cnc(nc2)CNC)cc1)C
0.273438	O=C(OC)c1c(cc(NC(=O)c2cnc(nc2)CNC)cc1)C
0.272727	Ic1c(ccc(NC(=O)C=2C(=O)NC=CC2)c1)C
0.272727	Ic1c(ccc(NC(=O)C=2C(=O)NC=CC2)c1)C
0.272727	Ic1c(ccc(NC(=O)C=2C(=O)NC=CC2)c1)C
0.272727	Ic1c(ccc(NC(=O)C=2C(=O)NC=CC2)c1)C
0.272727	Ic1c(ccc(NC(=O)C=2C(=O)NC=CC2)c1)C
0.272727	Ic1c(ccc(NC(=O)C=2C(=O)NC=CC2)c1)C
0.272727	Ic1c(ccc(NC(=O)C=2C(=O)NC=CC2)c1)C
0.272727	Ic1c(ccc(NC(=O)C=2C(=O)NC=CC2)c1)C
0.272727	Ic1c(ccc(NC(=O)C=2C(=O)NC=CC2)c1)C
0.272727	Ic1c(ccc(NC(=O)C=2C(=O)NC=CC2)c1)C
0.272727	S1C(SCC1)c2ccc(OCC(=O)Nc3nc(c4cc(F)c(F)cc4)ccn3)cc2
0.272727	O=C(Nc1cc(c(N2C(=O)CCC2=O)cc1)C)c3cc(Nc4ccccc4)ccc3
0.272727	O=C(Nc1cc(c(N2C(=O)CCC2=O)cc1)C)c3cc(Nc4ccccc4)ccc3
0.272727	O=C(Nc1cc(c(N2C(=O)CCC2=O)cc1)C)c3cc(Nc4ccccc4)ccc3
0.272727	O=C(Nc1cc(c(N2C(=O)CCC2=O)cc1)C)c3cc(Nc4ccccc4)ccc3
0.272727	O=C(Nc1cc(c(N2C(=O)CCC2=O)cc1)C)c3cc(Nc4ccccc4)ccc3
0.272727	O=C(Nc1cc(c(N2C(=O)CCC2=O)cc1)C)c3cc(Nc4ccccc4)ccc3
0.272727	O=C(Nc1cc(c(N2C(=O)CCC2=O)cc1)C)c3cc(Nc4ccccc4)ccc3
0.272727	O=C(Nc1cc(c(N2C(=O)CCC2=O)cc1)C)c3cc(Nc4ccccc4)ccc3
0.272727	O=C(Nc1cc(c(N2C(=O)CCC2=O)cc1)C)c3cc(Nc4ccccc4)ccc3
0.272414	Clc1c(ccc(NC(=O)N(C)C)c1)C(=O)NC=2SC=C(N2)c3ccc(NC(=O)C(C)C)cc3
0.272401	Clc1ncc(cn1)CNC(=O)C(=O)Nc2c(ccc(c2)C(=O)N3CCSCC3)C
0.272401	Clc1ncc(cn1)CNC(=O)C(=O)Nc2c(ccc(c2)C(=O)N3CCSCC3)C
0.272401	Clc1ncc(cn1)CNC(=O)C(=O)Nc2c(ccc(c2)C(=O)N3CCSCC3)C
0.272401	Clc1ncc(cn1)CNC(=O)C(=O)Nc2c(ccc(c2)C(=O)N3CCSCC3)C
0.272401	Clc1ncc(cn1)CNC(=O)C(=O)Nc2c(ccc(c2)C(=O)N3CCSCC3)C
0.272401	Clc1ncc(cn1)CNC(=O)C(=O)Nc2c(ccc(c2)C(=O)N3CCSCC3)C
0.272401	Clc1ncc(cn1)CNC(=O)C(=O)Nc2c(ccc(c2)C(=O)N3CCSCC3)C
0.272401	Clc1ncc(cn1)CNC(=O)C(=O)Nc2c(ccc(c2)C(=O)N3CCSCC3)C
0.272401	Clc1ncc(cn1)CNC(=O)C(=O)Nc2c(ccc(c2)C(=O)N3CCSCC3)C
0.272401	Clc1ncc(cn1)CNC(=O)C(=O)Nc2c(ccc(c2)C(=O)N3CCSCC3)C
0.27234	O=C(Nc1cc(NC(=O)CN2CCCCCC2)ccc1)c3cc(Nc4ccccc4)ccc3
0.272031	O=C(OCC(=O)O)c1cc(NC(=O)C=2OC=CC2)c(cc1)C
0.272031	O=C(OCC(=O)O)c1cc(NC(=O)C=2OC=CC2)c(cc1)C
0.272031	O=C(OCC(=O)O)c1cc(NC(=O)C=2OC=CC2)c(cc1)C
0.272031	O=C(OCC(=O)O)c1cc(NC(=O)C=2OC=CC2)c(cc1)C
0.272031	O=C(OCC(=O)O)c1cc(NC(=O)C=2OC=CC2)c(cc1)C
0.272031	O=C(OCC(=O)O)c1cc(NC(=O)C=2OC=CC2)c(cc1)C
0.272031	O=C(OCC(=O)O)c1cc(NC(=O)C=2OC=CC2)c(cc1)C
0.272031	O=C(OCC(=O)O)c1cc(NC(=O)C=2OC=CC2)c(cc1)C
0.272031	O=C(OCC(=O)O)c1cc(NC(=O)C=2OC=CC2)c(cc1)C
0.272031	O=C(OCC(=O)O)c1cc(NC(=O)C=2OC=CC2)c(cc1)C
0.272	O=C(Nc1cc(OCc2ccccc2)ccc1)c3ccc(cc3)C=4OC(=NN4)c5ccccc5
0.272	O=C(Nc1cc(OCc2ccccc2)ccc1)c3ccc(cc3)C=4OC(=NN4)c5ccccc5
0.272	O=C(Nc1cc(OCc2ccccc2)ccc1)c3ccc(cc3)C=4OC(=NN4)c5ccccc5
0.272	O=C(Nc1cc(OCc2ccccc2)ccc1)c3ccc(cc3)C=4OC(=NN4)c5ccccc5
0.272	O=C(Nc1cc(OCc2ccccc2)ccc1)c3ccc(cc3)C=4OC(=NN4)c5ccccc5
0.272	O=C(Nc1cc(OCc2ccccc2)ccc1)c3ccc(cc3)C=4OC(=NN4)c5ccccc5
0.272	O=C(Nc1cc(OCc2ccccc2)ccc1)c3ccc(cc3)C=4OC(=NN4)c5ccccc5
0.272	O=C(Nc1cc(OCc2ccccc2)ccc1)c3ccc(cc3)C=4OC(=NN4)c5ccccc5
0.272	O=C(Nc1cc(OCc2ccccc2)ccc1)c3ccc(cc3)C=4OC(=NN4)c5ccccc5
0.272	O=C(Nc1cc(OCc2ccccc2)ccc1)c3ccc(cc3)C=4OC(=NN4)c5ccccc5
0.271967	O=C(Nc1ccc(cc1)C(=O)Nc2cnccc2)c3cnc(NC(=O)C(C)(C)C)cc3
0.271967	O=C(Nc1ccc(cc1)C(=O)Nc2cnccc2)c3cnc(NC(=O)C(C)(C)C)cc3
0.271967	O=C(Nc1ccc(cc1)C(=O)Nc2cnccc2)c3cnc(NC(=O)C(C)(C)C)cc3
0.271967	O=C(Nc1ccc(cc1)C(=O)Nc2cnccc2)c3cnc(NC(=O)C(C)(C)C)cc3
0.271967	O=C(Nc1ccc(cc1)C(=O)Nc2cnccc2)c3cnc(NC(=O)C(C)(C)C)cc3
0.271967	O=C(Nc1ccc(cc1)C(=O)Nc2cnccc2)c3cnc(NC(=O)C(C)(C)C)cc3
0.271967	O=C(Nc1ccc(cc1)C(=O)Nc2cnccc2)c3cnc(NC(=O)C(C)(C)C)cc3
0.271967	O=C(Nc1ccc(cc1)C(=O)Nc2cnccc2)c3cnc(NC(=O)C(C)(C)C)cc3
0.271967	O=C(Nc1ccc(cc1)C(=O)Nc2cnccc2)c3cnc(NC(=O)C(C)(C)C)cc3
0.271967	O=C(Nc1ccc(cc1)C(=O)Nc2cnccc2)c3cnc(NC(=O)C(C)(C)C)cc3
0.271739	Clc1c(ccnc1)C(=O)Nc2cc(OCc3cnccc3)c(OC)cc2
0.271739	Clc1c(ccnc1)C(=O)Nc2cc(OCc3cnccc3)c(OC)cc2
0.271739	Clc1c(ccnc1)C(=O)Nc2cc(OCc3cnccc3)c(OC)cc2
0.271739	Clc1c(ccnc1)C(=O)Nc2cc(OCc3cnccc3)c(OC)cc2
0.271739	Clc1c(ccnc1)C(=O)Nc2cc(OCc3cnccc3)c(OC)cc2
0.271739	Clc1c(ccnc1)C(=O)Nc2cc(OCc3cnccc3)c(OC)cc2
0.271739	Clc1c(ccnc1)C(=O)Nc2cc(OCc3cnccc3)c(OC)cc2
0.271739	Clc1c(ccnc1)C(=O)Nc2cc(OCc3cnccc3)c(OC)cc2
0.271739	Clc1c(ccnc1)C(=O)Nc2cc(OCc3cnccc3)c(OC)cc2
0.271739	Clc1c(ccnc1)C(=O)Nc2cc(OCc3cnccc3)c(OC)cc2
0.271739	FC(F)(F)CNC(=O)c1cc(NC(=O)c2c(ncc(c2)C(=O)O)C)c(cc1)C
0.271739	FC(F)(F)CNC(=O)c1cc(NC(=O)c2c(ncc(c2)C(=O)O)C)c(cc1)C
0.271739	FC(F)(F)CNC(=O)c1cc(NC(=O)c2c(ncc(c2)C(=O)O)C)c(cc1)C
0.271739	FC(F)(F)CNC(=O)c1cc(NC(=O)c2c(ncc(c2)C(=O)O)C)c(cc1)C
0.271739	FC(F)(F)CNC(=O)c1cc(NC(=O)c2c(ncc(c2)C(=O)O)C)c(cc1)C
0.271739	FC(F)(F)CNC(=O)c1cc(NC(=O)c2c(ncc(c2)C(=O)O)C)c(cc1)C
0.271739	FC(F)(F)CNC(=O)c1cc(NC(=O)c2c(ncc(c2)C(=O)O)C)c(cc1)C
0.271739	FC(F)(F)CNC(=O)c1cc(NC(=O)c2c(ncc(c2)C(=O)O)C)c(cc1)C
0.271739	FC(F)(F)CNC(=O)c1cc(NC(=O)c2c(ncc(c2)C(=O)O)C)c(cc1)C
0.271739	FC(F)(F)CNC(=O)c1cc(NC(=O)c2c(ncc(c2)C(=O)O)C)c(cc1)C
0.271739	Clc1c(Cl)c(ccc1C(=O)Nc2cc(NS(=O)(=O)CCC)c(cc2)C)C
0.271739	Clc1c(Cl)c(ccc1C(=O)Nc2cc(NS(=O)(=O)CCC)c(cc2)C)C
0.271739	Clc1c(Cl)c(ccc1C(=O)Nc2cc(NS(=O)(=O)CCC)c(cc2)C)C
0.271739	Clc1c(Cl)c(ccc1C(=O)Nc2cc(NS(=O)(=O)CCC)c(cc2)C)C
0.271552	O=C(Nc1cc(NC(=O)C(=O)N)c(cc1)C)Nc2ccccc2
0.271552	O=C(Nc1cc(NC(=O)C(=O)N)c(cc1)C)Nc2ccccc2
0.271552	O=C(Nc1cc(NC(=O)C(=O)N)c(cc1)C)Nc2ccccc2
0.271552	O=C(Nc1cc(NC(=O)C(=O)N)c(cc1)C)Nc2ccccc2
0.271552	O=C(Nc1cc(NC(=O)C(=O)N)c(cc1)C)Nc2ccccc2
0.271552	O=C(Nc1cc(NC(=O)C(=O)N)c(cc1)C)Nc2ccccc2
0.271552	O=C(Nc1cc(NC(=O)C(=O)N)c(cc1)C)Nc2ccccc2
0.271552	O=C(Nc1cc(NC(=O)C(=O)N)c(cc1)C)Nc2ccccc2
0.271552	O=C(Nc1cc(NC(=O)C(=O)N)c(cc1)C)Nc2ccccc2
0.271552	O=C(Nc1cc(NC(=O)C(=O)N)c(cc1)C)Nc2ccccc2
0.271493	S1C(c2ccc(NC(=O)c3ccccc3)cc2)=CN=C1
0.271493	S1C(c2ccc(NC(=O)c3ccccc3)cc2)=CN=C1
0.271493	S1C(c2ccc(NC(=O)c3ccccc3)cc2)=CN=C1
0.271493	S1C(c2ccc(NC(=O)c3ccccc3)cc2)=CN=C1
0.271493	S1C(c2ccc(NC(=O)c3ccccc3)cc2)=CN=C1
0.271493	S1C(c2ccc(NC(=O)c3ccccc3)cc2)=CN=C1
0.271493	S1C(c2ccc(NC(=O)c3ccccc3)cc2)=CN=C1
0.271493	S1C(c2ccc(NC(=O)c3ccccc3)cc2)=CN=C1
0.271493	S1C(c2ccc(NC(=O)c3ccccc3)cc2)=CN=C1
0.271493	S1C(c2ccc(NC(=O)c3ccccc3)cc2)=CN=C1
0.271318	Clc1c(NC(=O)c2ccc(OC)cc2)cc(cc1)C=3ON=CN3
0.271318	Clc1c(NC(=O)c2ccc(OC)cc2)cc(cc1)C=3ON=CN3
0.271318	Clc1c(NC(=O)c2ccc(OC)cc2)cc(cc1)C=3ON=CN3
0.271318	Clc1c(NC(=O)c2ccc(OC)cc2)cc(cc1)C=3ON=CN3
0.271318	Clc1c(NC(=O)c2ccc(OC)cc2)cc(cc1)C=3ON=CN3
0.271318	Clc1c(NC(=O)c2ccc(OC)cc2)cc(cc1)C=3ON=CN3
0.271318	Clc1c(NC(=O)c2ccc(OC)cc2)cc(cc1)C=3ON=CN3
0.271318	Clc1c(NC(=O)c2ccc(OC)cc2)cc(cc1)C=3ON=CN3
[truncated: 8,001 more rows]
